# Supplementary material for: A novel quantitative trait locus implicates Msh3 in the propensity for genome-wide short tandem repeat expansions in mice
Source: Genome Res. 2023 May;33(5):689–702. doi: 10.1101/gr.277576.122 (PMC10317118; doi:10.1101/gr.277576.122)
Supplement: Supplemental Material [file supp_gr.277576.122_Supplemental_code.zip]

Archive with 223 entries (186 files):
- BXD-STR-Mutator-Manuscript-main/
- BXD-STR-Mutator-Manuscript-main/.gitignore
- BXD-STR-Mutator-Manuscript-main/README.md
- BXD-STR-Mutator-Manuscript-main/analysis/
- BXD-STR-Mutator-Manuscript-main/analysis/1_denovo_strs.Rmd
- BXD-STR-Mutator-Manuscript-main/analysis/2_mutation_patterns.ipynb
- BXD-STR-Mutator-Manuscript-main/analysis/2_mutator_pheno_plots.ipynb
- BXD-STR-Mutator-Manuscript-main/analysis/2_mutator_pheno_scan.Rmd
- BXD-STR-Mutator-Manuscript-main/analysis/2_prep_suppdata.ipynb
- BXD-STR-Mutator-Manuscript-main/analysis/2_sex_chroms.ipynb
- BXD-STR-Mutator-Manuscript-main/analysis/3_vep_annot_per_gene.Rmd
- BXD-STR-Mutator-Manuscript-main/analysis/4_eqtl_by_probe.Rmd
- BXD-STR-Mutator-Manuscript-main/analysis/4_eqtl_mapping.Rmd
- BXD-STR-Mutator-Manuscript-main/analysis/4_gene_expr.Rmd
- BXD-STR-Mutator-Manuscript-main/analysis/mutation_pattern_utils.py
- BXD-STR-Mutator-Manuscript-main/analysis/Plotting #mutations SuppFig2.ipynb
- BXD-STR-Mutator-Manuscript-main/analysis/setup.R
- BXD-STR-Mutator-Manuscript-main/analysis/stats.sh
- BXD-STR-Mutator-Manuscript-main/Ashbrook_Manuscript/
- BXD-STR-Mutator-Manuscript-main/Ashbrook_Manuscript/analysis/
- BXD-STR-Mutator-Manuscript-main/Ashbrook_Manuscript/analysis/BXD_consortium_figures.Rmd
- BXD-STR-Mutator-Manuscript-main/Ashbrook_Manuscript/data/
- BXD-STR-Mutator-Manuscript-main/Ashbrook_Manuscript/data/bxd_strain_names_plus.tsv
- BXD-STR-Mutator-Manuscript-main/Ashbrook_Manuscript/data/str_regions.bed
- BXD-STR-Mutator-Manuscript-main/Ashbrook_Manuscript/data/str_regions_mm10_filt_w_hom.tsv.gz
- BXD-STR-Mutator-Manuscript-main/Ashbrook_Manuscript/data/all_imputed/
- BXD-STR-Mutator-Manuscript-main/Ashbrook_Manuscript/data/all_imputed/chr1.geno
- BXD-STR-Mutator-Manuscript-main/Ashbrook_Manuscript/data/all_imputed/chr1.log
- BXD-STR-Mutator-Manuscript-main/Ashbrook_Manuscript/data/all_imputed/chr10.geno
- BXD-STR-Mutator-Manuscript-main/Ashbrook_Manuscript/data/all_imputed/chr10.log
- BXD-STR-Mutator-Manuscript-main/Ashbrook_Manuscript/data/all_imputed/chr11.geno
- BXD-STR-Mutator-Manuscript-main/Ashbrook_Manuscript/data/all_imputed/chr11.log
- BXD-STR-Mutator-Manuscript-main/Ashbrook_Manuscript/data/all_imputed/chr12.geno
- BXD-STR-Mutator-Manuscript-main/Ashbrook_Manuscript/data/all_imputed/chr12.log
- BXD-STR-Mutator-Manuscript-main/Ashbrook_Manuscript/data/all_imputed/chr13.geno
- BXD-STR-Mutator-Manuscript-main/Ashbrook_Manuscript/data/all_imputed/chr13.log
- BXD-STR-Mutator-Manuscript-main/Ashbrook_Manuscript/data/all_imputed/chr14.geno
- BXD-STR-Mutator-Manuscript-main/Ashbrook_Manuscript/data/all_imputed/chr14.log
- BXD-STR-Mutator-Manuscript-main/Ashbrook_Manuscript/data/all_imputed/chr15.geno
- BXD-STR-Mutator-Manuscript-main/Ashbrook_Manuscript/data/all_imputed/chr15.log
- BXD-STR-Mutator-Manuscript-main/Ashbrook_Manuscript/data/all_imputed/chr16.geno
- BXD-STR-Mutator-Manuscript-main/Ashbrook_Manuscript/data/all_imputed/chr16.log
- BXD-STR-Mutator-Manuscript-main/Ashbrook_Manuscript/data/all_imputed/chr17.geno
- BXD-STR-Mutator-Manuscript-main/Ashbrook_Manuscript/data/all_imputed/chr17.log
- BXD-STR-Mutator-Manuscript-main/Ashbrook_Manuscript/data/all_imputed/chr18.geno
- BXD-STR-Mutator-Manuscript-main/Ashbrook_Manuscript/data/all_imputed/chr18.log
- BXD-STR-Mutator-Manuscript-main/Ashbrook_Manuscript/data/all_imputed/chr19.geno
- BXD-STR-Mutator-Manuscript-main/Ashbrook_Manuscript/data/all_imputed/chr19.log
- BXD-STR-Mutator-Manuscript-main/Ashbrook_Manuscript/data/all_imputed/chr2.geno
- BXD-STR-Mutator-Manuscript-main/Ashbrook_Manuscript/data/all_imputed/chr2.log
- BXD-STR-Mutator-Manuscript-main/Ashbrook_Manuscript/data/all_imputed/chr3.geno
- BXD-STR-Mutator-Manuscript-main/Ashbrook_Manuscript/data/all_imputed/chr3.log
- BXD-STR-Mutator-Manuscript-main/Ashbrook_Manuscript/data/all_imputed/chr4.geno
- BXD-STR-Mutator-Manuscript-main/Ashbrook_Manuscript/data/all_imputed/chr4.log
- BXD-STR-Mutator-Manuscript-main/Ashbrook_Manuscript/data/all_imputed/chr5.geno
- BXD-STR-Mutator-Manuscript-main/Ashbrook_Manuscript/data/all_imputed/chr5.log
- BXD-STR-Mutator-Manuscript-main/Ashbrook_Manuscript/data/all_imputed/chr6.geno
- BXD-STR-Mutator-Manuscript-main/Ashbrook_Manuscript/data/all_imputed/chr6.log
- BXD-STR-Mutator-Manuscript-main/Ashbrook_Manuscript/data/all_imputed/chr7.geno
- BXD-STR-Mutator-Manuscript-main/Ashbrook_Manuscript/data/all_imputed/chr7.log
- BXD-STR-Mutator-Manuscript-main/Ashbrook_Manuscript/data/all_imputed/chr8.geno
- BXD-STR-Mutator-Manuscript-main/Ashbrook_Manuscript/data/all_imputed/chr8.log
- BXD-STR-Mutator-Manuscript-main/Ashbrook_Manuscript/data/all_imputed/chr9.geno
- BXD-STR-Mutator-Manuscript-main/Ashbrook_Manuscript/data/all_imputed/chr9.log
- BXD-STR-Mutator-Manuscript-main/Ashbrook_Manuscript/data/by_loc_str/
- BXD-STR-Mutator-Manuscript-main/Ashbrook_Manuscript/data/by_loc_str/chr1.tsv
- BXD-STR-Mutator-Manuscript-main/Ashbrook_Manuscript/data/by_loc_str/chr10.tsv
- BXD-STR-Mutator-Manuscript-main/Ashbrook_Manuscript/data/by_loc_str/chr11.tsv
- BXD-STR-Mutator-Manuscript-main/Ashbrook_Manuscript/data/by_loc_str/chr12.tsv
- BXD-STR-Mutator-Manuscript-main/Ashbrook_Manuscript/data/by_loc_str/chr13.tsv
- BXD-STR-Mutator-Manuscript-main/Ashbrook_Manuscript/data/by_loc_str/chr14.tsv
- BXD-STR-Mutator-Manuscript-main/Ashbrook_Manuscript/data/by_loc_str/chr15.tsv
- BXD-STR-Mutator-Manuscript-main/Ashbrook_Manuscript/data/by_loc_str/chr16.tsv
- BXD-STR-Mutator-Manuscript-main/Ashbrook_Manuscript/data/by_loc_str/chr17.tsv
- BXD-STR-Mutator-Manuscript-main/Ashbrook_Manuscript/data/by_loc_str/chr18.tsv
- BXD-STR-Mutator-Manuscript-main/Ashbrook_Manuscript/data/by_loc_str/chr19.tsv
- BXD-STR-Mutator-Manuscript-main/Ashbrook_Manuscript/data/by_loc_str/chr2.tsv
- BXD-STR-Mutator-Manuscript-main/Ashbrook_Manuscript/data/by_loc_str/chr3.tsv
- BXD-STR-Mutator-Manuscript-main/Ashbrook_Manuscript/data/by_loc_str/chr4.tsv
- BXD-STR-Mutator-Manuscript-main/Ashbrook_Manuscript/data/by_loc_str/chr5.tsv
- BXD-STR-Mutator-Manuscript-main/Ashbrook_Manuscript/data/by_loc_str/chr6.tsv
- BXD-STR-Mutator-Manuscript-main/Ashbrook_Manuscript/data/by_loc_str/chr7.tsv
- BXD-STR-Mutator-Manuscript-main/Ashbrook_Manuscript/data/by_loc_str/chr8.tsv
- BXD-STR-Mutator-Manuscript-main/Ashbrook_Manuscript/data/by_loc_str/chr9.tsv
- BXD-STR-Mutator-Manuscript-main/Ashbrook_Manuscript/data/exclude/
- BXD-STR-Mutator-Manuscript-main/Ashbrook_Manuscript/data/exclude/lowcr_strs.bed
- BXD-STR-Mutator-Manuscript-main/Ashbrook_Manuscript/data/exclude/segdup_strs.bed
- BXD-STR-Mutator-Manuscript-main/Ashbrook_Manuscript/data/exclude/zv_hetonly_strs.bed
- BXD-STR-Mutator-Manuscript-main/Ashbrook_Manuscript/data/from_db/
- BXD-STR-Mutator-Manuscript-main/Ashbrook_Manuscript/data/from_db/snp_per_strain_imp.tsv
- BXD-STR-Mutator-Manuscript-main/Ashbrook_Manuscript/data/from_db/str_per_loc.tsv
- BXD-STR-Mutator-Manuscript-main/Ashbrook_Manuscript/data/from_db/str_per_loc_imp.tsv
- BXD-STR-Mutator-Manuscript-main/Ashbrook_Manuscript/data/from_db/str_per_strain_imp.tsv
- BXD-STR-Mutator-Manuscript-main/Ashbrook_Manuscript/data/inherit_smry/
- BXD-STR-Mutator-Manuscript-main/Ashbrook_Manuscript/data/inherit_smry/by_loc_inherit_boxplot.rds
- BXD-STR-Mutator-Manuscript-main/Ashbrook_Manuscript/data/inherit_smry/by_strain_inherit_perc.rds
- BXD-STR-Mutator-Manuscript-main/Ashbrook_Manuscript/data/inherit_smry/inherit_wind.rds
- BXD-STR-Mutator-Manuscript-main/Ashbrook_Manuscript/data/inherit_smry/major_blocks.rds
- BXD-STR-Mutator-Manuscript-main/data/
- BXD-STR-Mutator-Manuscript-main/data/bxd_strain_names_plus.tsv
- BXD-STR-Mutator-Manuscript-main/data/dset_strains.rds
- BXD-STR-Mutator-Manuscript-main/data/snp_strain_list
- BXD-STR-Mutator-Manuscript-main/data/str_regions_mm10_filt_w_hom.tsv.gz
- BXD-STR-Mutator-Manuscript-main/data/str_strain_list
- BXD-STR-Mutator-Manuscript-main/data/analysis_cache/
- BXD-STR-Mutator-Manuscript-main/data/analysis_cache/embl_genes.rds
- BXD-STR-Mutator-Manuscript-main/data/analysis_cache/eqtl_data.rds
- BXD-STR-Mutator-Manuscript-main/data/analysis_cache/eqtl_detailed.rds
- BXD-STR-Mutator-Manuscript-main/data/analysis_cache/final_gn_table.rds
- BXD-STR-Mutator-Manuscript-main/data/analysis_cache/annot/
- BXD-STR-Mutator-Manuscript-main/data/analysis_cache/annot/vep_data.rds
- BXD-STR-Mutator-Manuscript-main/data/denovo_info/
- BXD-STR-Mutator-Manuscript-main/data/denovo_info/denovo_ri_gts_hom.tsv
- BXD-STR-Mutator-Manuscript-main/data/denovo_info/denovo_ri_gts_hom_bycomp.tsv
- BXD-STR-Mutator-Manuscript-main/data/gene_expr/
- BXD-STR-Mutator-Manuscript-main/data/gene_expr/expr_vals.rds
- BXD-STR-Mutator-Manuscript-main/data/gene_expr/probe_info.rds
- BXD-STR-Mutator-Manuscript-main/data/gene_expr/probe_to_gene.rds
- BXD-STR-Mutator-Manuscript-main/data/gene_expr/vars_per_probe_strain.rds
- BXD-STR-Mutator-Manuscript-main/data/gene_expr/qtl_agg/
- BXD-STR-Mutator-Manuscript-main/data/gene_expr/qtl_agg/gene_expr_db.rds
- BXD-STR-Mutator-Manuscript-main/data/gene_expr/qtl_agg/perc_expand_db.rds
- BXD-STR-Mutator-Manuscript-main/data/gene_expr/qtl_agg_snps_covar/
- BXD-STR-Mutator-Manuscript-main/data/gene_expr/qtl_agg_snps_covar/gene_expr_db.rds
- BXD-STR-Mutator-Manuscript-main/data/gene_expr/qtl_agg_snps_covar/perc_expand_db.rds
- BXD-STR-Mutator-Manuscript-main/data/qtl_data/
- BXD-STR-Mutator-Manuscript-main/data/qtl_data/kinship.rds
- BXD-STR-Mutator-Manuscript-main/data/qtl_data/pmap.rds
- BXD-STR-Mutator-Manuscript-main/data/qtl_data/probs.rds
- BXD-STR-Mutator-Manuscript-main/data/str_gts/
- BXD-STR-Mutator-Manuscript-main/data/str_gts/all_repcn_proc_nosegdup_nolowcr_segreg.rds
- BXD-STR-Mutator-Manuscript-main/data/sv_alig/
- BXD-STR-Mutator-Manuscript-main/data/sv_alig/sv_data.rds
- BXD-STR-Mutator-Manuscript-main/data/vep_annot/
- BXD-STR-Mutator-Manuscript-main/data/vep_annot/bxd_snp_indel.annot.vcf.gz.tbi
- BXD-STR-Mutator-Manuscript-main/data/vep_annot/bxd_strs.annot.vcf.gz
- BXD-STR-Mutator-Manuscript-main/data/vep_annot/bxd_strs.annot.vcf.gz.tbi
- BXD-STR-Mutator-Manuscript-main/data/vep_annot/bxd_svs.annot.vcf.gz
- BXD-STR-Mutator-Manuscript-main/data/vep_annot/bxd_svs.annot.vcf.gz.tbi
- BXD-STR-Mutator-Manuscript-main/outs/
- BXD-STR-Mutator-Manuscript-main/outs/all_foulab_nosegdup_nolowcr_noalshared_padded_imp.csv
- BXD-STR-Mutator-Manuscript-main/outs/all_repcn_proc_nosegdup_nolowcr_segreg.csv
- BXD-STR-Mutator-Manuscript-main/outs/denovo_ri_gts_homX.tsv
- BXD-STR-Mutator-Manuscript-main/outs/denovo_ri_gts_homY.tsv
- BXD-STR-Mutator-Manuscript-main/outs/denovo_strs_filtered.csv
- BXD-STR-Mutator-Manuscript-main/outs/denovo_strs_filtered_genic.csv
- BXD-STR-Mutator-Manuscript-main/outs/denovo_strs_filtered_intergenic.csv
- BXD-STR-Mutator-Manuscript-main/outs/dna-repair-genes.txt
- BXD-STR-Mutator-Manuscript-main/outs/final_qtl_res.csv
- BXD-STR-Mutator-Manuscript-main/outs/final_qtl_res_tetra.csv
- BXD-STR-Mutator-Manuscript-main/outs/fou_gt_at_peak_chr13.tsv
- BXD-STR-Mutator-Manuscript-main/outs/gtloc_per_strain.csv
- BXD-STR-Mutator-Manuscript-main/outs/motif_info.csv
- BXD-STR-Mutator-Manuscript-main/outs/perc_expand_by_epoch_final.csv
- BXD-STR-Mutator-Manuscript-main/outs/perc_expand_by_epoch_tetra_final.csv
- BXD-STR-Mutator-Manuscript-main/outs/pheno_vals_tetra.csv
- BXD-STR-Mutator-Manuscript-main/outs/qtl_ci.csv
- BXD-STR-Mutator-Manuscript-main/outs/qtl_ci_tetra.csv
- BXD-STR-Mutator-Manuscript-main/outs/qtl_data.rds
- BXD-STR-Mutator-Manuscript-main/outs/strain_info.csv
- BXD-STR-Mutator-Manuscript-main/utils/
- BXD-STR-Mutator-Manuscript-main/utils/calc_pheno_vals.R
- BXD-STR-Mutator-Manuscript-main/workflows/
- BXD-STR-Mutator-Manuscript-main/workflows/10_sv_alignment/
- BXD-STR-Mutator-Manuscript-main/workflows/10_sv_alignment/1_align_ref_alt.R
- BXD-STR-Mutator-Manuscript-main/workflows/10_sv_alignment/2_reform_svs.R
- BXD-STR-Mutator-Manuscript-main/workflows/10_sv_alignment/3_annotate_svs.R
- BXD-STR-Mutator-Manuscript-main/workflows/10_sv_alignment/run_vep.sh
- BXD-STR-Mutator-Manuscript-main/workflows/1_prep_snp_gts/
- BXD-STR-Mutator-Manuscript-main/workflows/1_prep_snp_gts/1_get_fou_gts.sh
- BXD-STR-Mutator-Manuscript-main/workflows/1_prep_snp_gts/2_exclude_segdup_loci.R
- BXD-STR-Mutator-Manuscript-main/workflows/1_prep_snp_gts/3_get_all_gts.sh
- BXD-STR-Mutator-Manuscript-main/workflows/1_prep_snp_gts/4_make_geno_by_parent.R
- BXD-STR-Mutator-Manuscript-main/workflows/1_prep_snp_gts/5_split_snp_vcf.sh
- BXD-STR-Mutator-Manuscript-main/workflows/1_prep_snp_gts/6_prune_snps.sh
- BXD-STR-Mutator-Manuscript-main/workflows/1_prep_snp_gts/7_check_loci_lists.R
- BXD-STR-Mutator-Manuscript-main/workflows/1_prep_snp_gts/samples.txt
- BXD-STR-Mutator-Manuscript-main/workflows/2_prep_snp_qtl2_data/
- BXD-STR-Mutator-Manuscript-main/workflows/2_prep_snp_qtl2_data/1_prep_gw.R
- BXD-STR-Mutator-Manuscript-main/workflows/2_prep_snp_qtl2_data/2_calc_haplo_blocks.R
- BXD-STR-Mutator-Manuscript-main/workflows/2_prep_snp_qtl2_data/3_prep_chr.R
- BXD-STR-Mutator-Manuscript-main/workflows/2_prep_snp_qtl2_data/BXD_Geno_2017.xlsx
- BXD-STR-Mutator-Manuscript-main/workflows/2_prep_snp_qtl2_data/gw.json
- BXD-STR-Mutator-Manuscript-main/workflows/3_prep_str_gts/
- BXD-STR-Mutator-Manuscript-main/workflows/3_prep_str_gts/1_pull_str_gts.sh
- BXD-STR-Mutator-Manuscript-main/workflows/3_prep_str_gts/2_segdup_lowcr.R
- BXD-STR-Mutator-Manuscript-main/workflows/3_prep_str_gts/3_segreg.R
- BXD-STR-Mutator-Manuscript-main/workflows/3_prep_str_gts/4_noalshared.R
- BXD-STR-Mutator-Manuscript-main/workflows/4_prep_str_qtl2_data/
- BXD-STR-Mutator-Manuscript-main/workflows/4_prep_str_qtl2_data/1_impute_gts.R
- BXD-STR-Mutator-Manuscript-main/workflows/4_prep_str_qtl2_data/2_infer_num_gt.R
- BXD-STR-Mutator-Manuscript-main/workflows/5_prep_denovo_list/
- BXD-STR-Mutator-Manuscript-main/workflows/5_prep_denovo_list/1_make_denovo_list.R
- BXD-STR-Mutator-Manuscript-main/workflows/5_prep_denovo_list/2_calc_delta_fou.R
- BXD-STR-Mutator-Manuscript-main/workflows/6_gene_expr_mapping/
- BXD-STR-Mutator-Manuscript-main/workflows/6_gene_expr_mapping/1_pull_genex_vals.R
- BXD-STR-Mutator-Manuscript-main/workflows/6_gene_expr_mapping/2_pull_blat_sqs.R
- BXD-STR-Mutator-Manuscript-main/workflows/6_gene_expr_mapping/3_probe_info.html
- BXD-STR-Mutator-Manuscript-main/workflows/6_gene_expr_mapping/3_probe_info.Rmd
- BXD-STR-Mutator-Manuscript-main/workflows/6_gene_expr_mapping/map_eqtl/
- BXD-STR-Mutator-Manuscript-main/workflows/6_gene_expr_mapping/map_eqtl/1_map_eqtls.R
- BXD-STR-Mutator-Manuscript-main/workflows/6_gene_expr_mapping/map_eqtl/2_collate_eqtls.R
- BXD-STR-Mutator-Manuscript-main/workflows/6_gene_expr_mapping/map_eqtl_dense/
- BXD-STR-Mutator-Manuscript-main/workflows/6_gene_expr_mapping/map_eqtl_dense/1_map_eqtls.R
- BXD-STR-Mutator-Manuscript-main/workflows/6_gene_expr_mapping/map_eqtl_dense/2_collate_eqtls.R
- BXD-STR-Mutator-Manuscript-main/workflows/6_gene_expr_mapping/map_eqtl_snps_covar/
- BXD-STR-Mutator-Manuscript-main/workflows/6_gene_expr_mapping/map_eqtl_snps_covar/1_map_eqtls.R
- BXD-STR-Mutator-Manuscript-main/workflows/6_gene_expr_mapping/map_eqtl_snps_covar/2_collate_eqtls.R
- BXD-STR-Mutator-Manuscript-main/workflows/7_variant_effect_analysis/
- BXD-STR-Mutator-Manuscript-main/workflows/7_variant_effect_analysis/1_prep_offline_data.R
- BXD-STR-Mutator-Manuscript-main/workflows/7_variant_effect_analysis/2_run_vep_annot.sh
- BXD-STR-Mutator-Manuscript-main/workflows/8_colabcross/
- BXD-STR-Mutator-Manuscript-main/workflows/8_colabcross/1_pull_str_gts.sh
- BXD-STR-Mutator-Manuscript-main/workflows/8_colabcross/2_segdup_lowcr.R
- BXD-STR-Mutator-Manuscript-main/workflows/8_colabcross/3_segreg.R
- BXD-STR-Mutator-Manuscript-main/workflows/8_colabcross/4_dload_snp_genotypes.R
- BXD-STR-Mutator-Manuscript-main/workflows/8_colabcross/5_prep_snp_qtl2_data.R
- BXD-STR-Mutator-Manuscript-main/workflows/8_colabcross/6_run_denovo_wrkfl.R
- BXD-STR-Mutator-Manuscript-main/workflows/8_colabcross/7_collate_results.R
- BXD-STR-Mutator-Manuscript-main/workflows/8_colabcross/8_query_ltr_read_depth.R
- BXD-STR-Mutator-Manuscript-main/workflows/9_diversity_outbred/
- BXD-STR-Mutator-Manuscript-main/workflows/9_diversity_outbred/1_dload_DO_data.sh
- BXD-STR-Mutator-Manuscript-main/workflows/9_diversity_outbred/2_extract_DO_data.R
