# Supplementary material for: A novel quantitative trait locus implicates Msh3 in the propensity for genome-wide short tandem repeat expansions in mice
Source: Genome Res. 2023 May;33(5):689–702. doi: 10.1101/gr.277576.122 (PMC10317118; doi:10.1101/gr.277576.122)
Supplement: Supplemental Material [file supp_gr.277576.122_Supplemental_code.zip › BXD-STR-Mutator-Manuscript-main/README.md]

# BXD-STR-Mutator-Manuscript

Notebooks for generating figures and results are in the `analysis/` directory.

## Part 1: Identifying new mutations in the BXD family 

### 1. `analysis/stats.sh` 

Computes some general statistics:
* Total number of TRs: 1,176,016
* Total number of STRs: 1,154,738
* Total number of VNTRs: 21,278

## Part 2: Mapping quantitative trait loci for STR mutation phenotypes

### 2. `analysis/1_denovo_strs.Rmd`

Computes statistics:
* Number of unique loci with mutations: 18,119
* Number of STRs: 18,053
* Number of VNTRs: 66
* Excess of mutations on B haplotypes: 52.5%
* Percent of mutated loci that are singletons: 57.6%

Figures:
* 1b: distribution of sizes of mutations
* 1c: Proportion new mutations by epoch
* Supp Figure 1: karyoplot with locations of new mutations
* Supp Figure 2: properties of mutations by repeat unit length
* Supp Figure 3: number of strains with new mutations per locus

### 3. `analysis/2_mutator_pheno_scan.Rmd`

Computes statistics:
* Total number of LD-pruned SNPs: 7,101
* Max LOD (all): 6.1
* LOD center and interval (all): 79.7, 91.2, 93.4
* Max LOD (tetra): 8.4
* LOD center and interval (tetra): 89.4, 90.4, 93.4
* Z-test proportions by epoch

Figures:
* 2b: Expansion propensity vs. B/D
* 2c: Expansion propensity vs. B/D by epoch
* Supp Figure 4: Genic vs intergenic regions
* Supp Figure 6: QTL scan by multiple features
* Supp Figure 7: Distribution of exp propensity by period
* Supp Figure 8: QTL scan by epoch

### 4. `analysis/2_mutator_pheno_plots.ipynb`

Figures:
* 2a: QTL signal
* 2d: zoom in on trace for QTL signal
* Supp Figure 5: zoom in on trace for modest peaks

### 5. `analysis/2_prep_suppdata.ipynb`

* prepares Supplementary Datasets 1-3
* Generates auto_info used by `2_mutation_patterns`

### 6. `analysis/2_mutation_patterns.ipynb`

Figures:
* 2e: mutation rate vs. length
* 2f: expansion propensity vs. length
* Supp Figure 9: mutation patterns
* Supp Figure 10: motif analysis

Computes statistics:
* Z-test proportions by repeat unit length 
* Correlation of repeat length vs. mutation rate 
* Correlation of repeat length vs. expansion propensity

### 7. `analysis/2_sex_chroms.ipynb`

Figures:
* Supp Figure 11: sex chroms

Computes statistics:
* Total number of sex chromosome mutations and loci
* Z test for sex chroms

## Part 3: Analysis of candidate variants disrupting protein-coding genes

### 8. `analysis/3_vep_annot_per_gene.Rmd`

Figures:
* 3a: variants in Msh3
* 3b: zoom in on 5' end
* Supp Figure 13: Variant selection
* Supp Figure 14: Variant selection zoom in on Msh3
* Supp Table 1: VEP summary
* Supp Table 2: VEP impactful variants (DNA repair genes)
* Supp Table 4: LOD scores and VEP for SVs

Computes statistics:
* Number of STRs/SNPs/SVs in QTL interval overlapping protein coding genes

Large files required for `3_vep_annot_per_gene.Rmd` can be downloaded here: https://drive.google.com/drive/folders/1cVm7IZPHZ3gl4O4yi_GQ_Jz5pz3gChpi?usp=sharing

## Part 4: Expansion propensity QTL co-localizes with multiple cis-eQTLs

### 9. `analysis/4_eqtl_mapping.Rmd`

Figures:
* Supp Figure 16: Redo QTL with subsets
* Supp Figure 17: summary of availability of expression datasets
* Supp Figure 19: summary of eQTL results
* Supp Figure 20a: detailed eQTL traces for DNA repair genes
* Supp Figure 21: co-localization of QTL/eQTL signals
* 4a: traces of best eQTL signals

### 10. `analysis/4_gene_expr.Rmd`

Figures:
* Supp Figure 15: summary of expression levels
* Supp Figure 20b: detailed per-dataset expression levels for DNA repair
* 4b: expression diffs for dna repair genes

### 11. `analysis/4_eqtl_by_probe.Rmd`

Figures:
* Supp Figure 18: probe-level analysis for Msh3
* Supp Figure 22: Detailed probe-level analysis of Msh3
