# Supplementary material for: A novel quantitative trait locus implicates Msh3 in the propensity for genome-wide short tandem repeat expansions in mice
Source: Genome Res. 2023 May;33(5):689–702. doi: 10.1101/gr.277576.122 (PMC10317118; doi:10.1101/gr.277576.122)
Supplement: Supplemental Material [file supp_gr.277576.122_Supplemental_code.zip › BXD-STR-Mutator-Manuscript-main/analysis/1_denovo_strs.Rmd]

---
title: "New STR mutations in BXD"
date: "`r format(Sys.time(), '%d %B %Y')`"
output:
  pdf_document:
    toc: yes
  html_document:
    df_print: paged
    code_folding: hide
    toc: yes
    toc_float: yes
    number_sections: yes
---

<!-- Set with output width -->

```{=html}
<style type="text/css">
.main-container {
    max-width: 1600px;
    margin-left: auto;
    margin-right: auto;
}
h1 {font-size: 2em}
h2 {font-size: 1.5em}
h3 {font-size: 1.17em}
h4 {font-size: 1.12em}
h5 {font-size: 0.83em}
h6 {font-size: 0.75em}
</style>
```
```{r setup, include=FALSE}
	# options
	knitr::opts_chunk$set(echo = TRUE)
	options(stringsAsFactors = FALSE)
	# libraries
	library(fs)
	library(tidyverse)
  library(devtools)
	library(cowplot)
  library(karyoploteR)
	library(GGally)

	data_dir = '../data/'
	
	denovo_strs = readr::read_csv('../outs/denovo_strs_filtered.csv')
	strain_info = readr::read_csv('../outs/strain_info.csv')
  gtloc_per_strain = readr::read_csv('../outs/gtloc_per_strain.csv')
  motif_info = readr::read_csv('../outs/motif_info.csv')
```

# Total number of mutated loci

```{r echo=TRUE, eval = TRUE}
  # Total number of new mutations
  num_mut = nrow(denovo_strs %>% distinct(chr, pos, end))
  print(paste("Num mutations:", num_mut))

  # How many are VNTR/STR
  num_vntr = nrow(denovo_strs %>%
    left_join(motif_info, by = c('chr', 'pos', 'end')) %>% 
    filter(motif_len>6) %>%
    distinct(chr, pos, end))
  
  num_str = nrow(denovo_strs %>%
    left_join(motif_info, by = c('chr', 'pos', 'end')) %>% 
    filter(motif_len<=6) %>%
    distinct(chr, pos, end))
  
  print(paste("num str:", num_str, "num vntr:", num_vntr))
```

# Proportion new mutations by epoch (Figure 1c)

```{r echo=TRUE, fig.width = 12, fig.height = 6, fig.align = 'center', eval = TRUE}
	# assemble plot that shows only the number of de novo hom loci per strain
	newvar_perc_per_strain = denovo_strs %>%
		  count(strain) %>%
		  left_join(gtloc_per_strain, by = 'strain') %>%
		  left_join(strain_info %>%
			mutate(off_epoch = recode(off_epoch, epoch_1b = 'epoch_1a', epoch_1c = 'epoch_1a'),
						off_epoch = str_replace(off_epoch, 'epoch_', '')) %>%
			select(strain = bxd_id, off_epoch, gen_inbreeding), by = 'strain') %>%
		  mutate(perc = n*100/n_loci) %>%
		  # replace missing with average
		  group_by(off_epoch) %>%
		  mutate(gen_inbreeding = replace_na(gen_inbreeding, median(gen_inbreeding, na.rm = TRUE))) %>%
		  ungroup %>%
		  mutate(strain = fct_reorder(strain, dplyr::desc(gen_inbreeding)))
	p = newvar_perc_per_strain %>%
		group_by(off_epoch) %>%
		mutate(strain_ord = as.integer(strain)) %>%
		mutate(is_middle_strain = strain_ord == floor(median(strain_ord)),
			   avg_gens = mean(gen_inbreeding, na.rm = TRUE)) %>%
		ungroup %>%
		ggplot(aes(strain, perc, fill = off_epoch)) + 
		geom_bar(stat = 'identity', position = 'stack') +
		geom_text(data = function(x) x %>% filter(is_middle_strain) %>% distinct(strain, off_epoch, avg_gens),
				  aes(x = strain, label = sprintf('%0.1f\ngens', avg_gens)),
				  y = Inf, hjust = 0.5, vjust = 1.5, inherit.aes = FALSE, size = 4) +
		facet_grid(~off_epoch, scales = 'free_x', space = 'free_x') + # , switch = 'x') +
		scale_fill_brewer(palette = 'Paired', guide = guide_legend(nrow = 3, title = 'epoch')) +
		scale_y_continuous(expand = expansion(mult = c(0, 0.1))) +
		theme_half_open() + 
		theme(axis.text.x = element_blank(),
			  axis.ticks.x = element_blank(),
			  # strip.text = element_blank(),
			  panel.spacing = unit(1, 'pt'),
			  # strip.background = element_rect(fill = NA),   
			  legend.position = c(1, 0.8),
			  legend.justification = c(1, 1)
			  ) +
		labs(x = 'Strain', y = '% new mutations')
	  #labs(x = 'Strain', y='# new mutations')
		ggsave(fs::path('../pdfs/', 'Fig1c.pdf'), plot = p, w = 10, h = 4)
	p
```


# Location of de novos (Supp Figure 1)

```{r echo=TRUE, fig.width = 12, fig.height = 6, fig.align = 'center', eval = TRUE}
toplot = denovo_strs %>% count(chr, pos, end, name = 'n_strains') %>% filter (n_strains<=10)
pdf(fs::path("../pdfs", "SuppFig1_Karyoplot.pdf"))
detail.region = toGRanges(data.frame("chr13", 89e6, 92e6))
kp <- plotKaryotype(genome="mm10", cytobands = GRanges())
kpDataBackground(kp, data.panel = 1, r0=0, r1=0.45, color="white")
kpPoints(kp, chr=toplot$chr, x=toplot$pos, y=rep(0.1, nrow(toplot)), cex=0.05*toplot$n_strains)
dev.off()
```

# Size of mutations (Figure 1b)
```{r echo=TRUE, fig.width = 6, fig.height = 4, fig.align = 'center', eval = TRUE}
	# prep input df 
	xlims = -5:5
	to_plt = denovo_strs %>%
		left_join(strain_info %>%
					mutate(off_epoch = recode(off_epoch, epoch_1b = 'epoch_1a', epoch_1c = 'epoch_1a'),
						   off_epoch = str_replace(off_epoch, 'epoch_', '')) %>%
					select(strain = bxd_id, off_epoch, gen_inbreeding), 
				  by = 'strain') %>%
		mutate(delta_fou = delta_fou*expand_sign)
	# simple bar plot
	p = to_plt %>%
		ggplot() + 
		geom_bar(aes(delta_fou, after_stat(prop), fill = off_epoch), position = 'dodge') +
		scale_fill_brewer(palette = 'Paired') +
		scale_x_continuous(breaks = scales::breaks_width(width = 1)) + 
		coord_cartesian(xlim = xlims %>% range) +
		theme_half_open() +
		theme(legend.position = 'none') +
		labs(x = expression(Delta~founder))
	ggsave(fs::path('../pdfs/', 'Fig1b.pdf'), plot = p, w = 10, h = 4)
	p
```

# Size of mutations by motif length (Supp Figure 2)

```{r echo=TRUE, fig.width = 8, fig.height = 5.5, fig.align = 'center', eval = TRUE}
	# prep input df 
	xlims = -5:5
	to_plt = denovo_strs %>%
		left_join(motif_info %>% select(chr, pos, end, motif_len), by = c('chr', 'pos', 'end')) %>%
		mutate(delta_fou = delta_fou*expand_sign)
	# define color scheme for motifs
	motif_colors = c(
		'longer' = '#000000', 
		'1'   = '#989896', 
		'2'   = '#FF2900', 
		'3'   = '#E7D707', 
		'4'   = '#3F369B', 
		'5'   = '#006D4A', 
		'6'   = '#D12C9C')
	# overall abundance of mono-, di-, tri-, tetra- ... strs
	p1 = to_plt %>%
		mutate(motif_len_cat = fct_other(motif_len %>% as.character, keep = 2:6, other_level = 'longer')) %>%
		distinct(chr, pos, end, motif_len_cat) %>%
		ggplot(aes(motif_len_cat, fill = motif_len_cat)) +
		geom_bar(stat = 'count') +
		scale_fill_manual(values = motif_colors) + 
		scale_y_continuous(labels = scales::comma) + 
		theme_half_open() +
		theme(legend.position = 'none') + 
		labs(x = 'Motif length', y = '# loci with new mutation')
	# inheritance by founder
	p2 = to_plt %>%
		distinct(chr, pos, end, founder) %>%
		ggplot(aes(founder, fill = founder)) +
		geom_bar(stat = 'count', position = 'dodge') +
		geom_text(aes(by = as.factor(1)), stat = "prop", position = position_stack(.5)) +
		scale_y_continuous(labels = scales::comma, position = 'right') + 
		# scale_fill_manual(values = c(B = 'forestgreen', D = 'dodgerblue')) +
		scale_fill_brewer(palette = 'Set1') + 
		coord_flip() +
		theme_half_open() +
		theme(legend.position = 'none') + 
		labs(x = 'Founder\nHaplotype', y = '# loci with new mutation')
	# mutation size by motif length
	motif_recodes = c('1' = 'Homopolymers', '2' = 'Dinucleotides', '3' = 'Trinucleotides', '4' = 'Tetranucleotides', '5' = 'Pentanucleotides', '6' = 'Hexanucleotides', 'longer' = 'Repeat unit > 6bp')
	names(motif_colors) = motif_recodes[names(motif_colors)]
	p3 = to_plt %>%
		mutate(motif_len_cat = fct_other(motif_len %>% as.character, keep = 2:6, other_level = 'longer')) %>%
		mutate(motif_len_cat = recode(motif_len_cat, !!!motif_recodes)) %>%
		ggplot() + 
		geom_bar(aes(delta_fou, after_stat(prop), fill = motif_len_cat), position = 'dodge') +
		scale_fill_manual(
			values = motif_colors,
			guide = guide_legend(title = 'Motif length', nrow = 1)
		) + 
		scale_x_continuous(breaks = scales::breaks_width(width = 2)) + 
		coord_cartesian(xlim = xlims %>% range) +
		facet_wrap(~motif_len_cat, nrow = 2) +
		theme_half_open() +
		theme(legend.position = 'none') +
		labs(x = expression(Delta~founder), y = 'Fraction of mutations')

	# assemble plots
	p = plot_grid(
			plot_grid(p1, p2, ncol = 1, rel_heights = c(1, 0.6), axis = 'lr', align = 'v', labels = c('a', 'b')),
			p3 + theme(plot.margin = margin(t = 2, b = 2, l = 0.5, r = 0.5, unit = 'cm')),
			rel_widths = c(0.65, 1), labels = c('', 'c'), nrow = 1 
	) 
	# ,
	p
	w = 10; h = 5
	ggsave(fs::path('../pdfs', 'SuppFig2_MutationSummary.pdf'), p, w = w, h = h)
```
# Strains with mutations per locus (Supp Figure 3)

```{r echo=TRUE, fig.width = 6, fig.height = 4, fig.align = 'center', eval = TRUE}
	p = denovo_strs %>%
		count(chr, pos, end, name = 'n_strains') %>%
		count(n_strains, name = 'n_loci') %>%
		ggplot(aes(n_strains, n_loci)) +
		geom_bar(stat = 'identity') + 
		geom_bar(data = ~.x %>% filter(n_strains == 1), 
				 stat = 'identity', 
				 fill = 'blue') + 
		geom_text(data = ~.x %>% summarise(N = sum(n_loci)),
				  aes(label = sprintf('N = %s', scales::comma(N))),
				  x = Inf, y = Inf, hjust = 1.5, vjust = 3) +
		# annotate(geom = 'text', label = sprintf('Total: %s', scales::comma(nrow(.data))),
		# 	 x = Inf, y = Inf, hjust = 'inward', vjust = 'inward') +
		coord_cartesian(xlim = c(1, 20)) + 
		scale_y_continuous(labels = scales::comma) +
		scale_x_continuous(breaks = scales::breaks_width(width = 4, offset = 1)) + 
		theme_half_open() +
		labs(y = 'Num. STRs', x = 'Num. strains with new mutation')
	p
	# ggsave('test.pdf', p, w = 6, h = 4)
	p_e = p
	ggsave(fs::path('../pdfs/', 'SuppFig3_MutationsPerLocus.pdf'), p, w = 6, h = 4)
```

# How many mutations are private
```{r echo=TRUE, eval = TRUE}
num_mut_loci = denovo_strs %>%
    count(chr, pos, end, name = 'n_strains') %>%
    count(n_strains, name = 'n_loci') %>% summarise_at("n_loci", sum)
num_private = denovo_strs %>%
    count(chr, pos, end, name = 'n_strains') %>%
     count(n_strains, name = 'n_loci') %>% filter(n_strains==1) %>% pull(n_loci)
print(paste("percent of loci with singleton mutation", num_private/num_mut_loci))
```

# PCA of new mutations (Figure 1d)
```{r echo=TRUE, fig.width = 6, fig.height = 4, fig.align = 'center', eval = TRUE}
	# form the strain by locus matrix for PCA
	strain_by_loc = denovo_strs %>%
	unite('locus', c('chr', 'pos', 'end')) %>%
		mutate(has_newvar = 1) %>%
		pivot_wider(id_cols = 'strain', names_from = 'locus', 
			values_from = 'has_newvar', values_fill = list(has_newvar = 0))
	# run pca
	pca_res = prcomp(strain_by_loc %>% column_to_rownames(var = 'strain'), 
			 scale. = FALSE, center = TRUE)
	lam = pca_res$sdev[1:2]
	lam = lam * sqrt(nrow(pca_res$x))
	# make plot
	to_plt = pca_res$x %>% 
	as.data.frame %>%
	rownames_to_column(var = 'strain') %>%
	as_tibble %>%
	select(strain, PC1, PC2) %>%
	mutate(PC1 = PC1/lam[1], 
		   PC2 = PC2/lam[2]) %>%
	left_join(strain_info %>%
			  mutate(off_epoch = recode(off_epoch, epoch_1b = 'epoch_1a', epoch_1c = 'epoch_1a'),
				 off_epoch = str_replace(off_epoch, 'epoch_', '')) %>%
			  select(strain = bxd_id, off_epoch, gen_inbreeding), by = 'strain')
	p = to_plt %>%
	ggplot(aes(PC1, PC2, col = off_epoch)) +
	geom_point() +
	scale_color_brewer(palette = 'Paired') +
	theme_half_open() +
	theme(
		  legend.position = 'none'
	)
	p
	ggsave(fs::path('../pdfs/', 'Fig1d.pdf'), p, w = 4, h = 4)
```
