# Supplementary material for: A novel quantitative trait locus implicates Msh3 in the propensity for genome-wide short tandem repeat expansions in mice
Source: Genome Res. 2023 May;33(5):689–702. doi: 10.1101/gr.277576.122 (PMC10317118; doi:10.1101/gr.277576.122)
Supplement: Supplemental Material [file supp_gr.277576.122_Supplemental_code.zip › BXD-STR-Mutator-Manuscript-main/analysis/3_vep_annot_per_gene.Rmd]

---
title: "3_vep_annot_per_gene"
output:
  pdf_document: default
  html_document: default
---

```{r echo=TRUE, fig.width = 6, fig.height = 4, fig.align = 'center', cache = FALSE, eval = TRUE, message = FALSE, warning = FALSE}
	# options
	knitr::opts_chunk$set(echo = TRUE)
	options(stringsAsFactors = FALSE, dplyr.summarise.inform = FALSE)

	# libraries
	library(tidyverse)
	library(cowplot)
	library(fs)
	library(qtl2)
	library(ggbeeswarm)
	library(ggforce)
  library(flextable)
	library(ggrepel)
	library(DT)
	library(ggh4x)
	# library(webshot)
```

# QTL region for tetra

```{r echo=TRUE, fig.width = 6, fig.height = 4, fig.align = 'center', cache = TRUE, eval = TRUE}
qtl_ci = read_csv('../outs/qtl_ci_tetra.csv')
ci_lo = as.double(qtl_ci['ci_lo']); ci_hi = as.double(qtl_ci['ci_hi'])
```

```{r echo=FALSE, fig.width = 6, fig.height = 4, fig.align = 'center', cache = TRUE, eval = TRUE}
	# connect to Ensembl
	e102 = biomaRt::useEnsembl(
		biomart = 'genes',
		host = 'http://nov2020.archive.ensembl.org', 
		dataset = 'mmusculus_gene_ensembl',
		version = 102, verbose = FALSE)

	# get genes
	attr_to_get = c(
		gene_id    = "ensembl_gene_id",
		gene_chr   = "chromosome_name",
		gene_pos   = "start_position",
		gene_end   = "end_position",
		gene_name  = "external_gene_name",
		gene_type  = "gene_biotype",
		gene_descr = "description"
	)

	# run query
	embl_genes = biomaRt::getBM(
		attributes = attr_to_get,
		#filters = c('chromosome_name', 'start', 'end'), 
		#values = list('13', ci_lo*1e6, ci_hi*1e6), 
		mart = e102) %>% as_tibble

	# rename
	embl_genes = embl_genes %>% dplyr::rename(all_of(attr_to_get))

	# remove extra text from gene description
	embl_genes = embl_genes %>%
		mutate(gene_descr = str_replace(gene_descr, regex(' \\[Source.*\\]'), ''))
```
# Look up transcript coordinates

```{r echo=TRUE, fig.width = 6, fig.height = 4, fig.align = 'center', cache = TRUE, eval = TRUE}
  gene_info = embl_genes %>% filter(gene_type == 'protein_coding')

    # get transcript information
	attr_to_get = c(
		gene_id   = "ensembl_gene_id",
		gene_name = "external_gene_name",
		gene_type = "gene_biotype",
		chr       = "chromosome_name",
		tx_id     = "ensembl_transcript_id_version",
		tx_pos    = "transcript_start",
		tx_end    = "transcript_end",
		exon_id   = "ensembl_exon_id",
		exon_pos  = "exon_chrom_start",
		exon_end  = "exon_chrom_end",
		tx_type   = "transcript_biotype",
		cds_pos   = "genomic_coding_start",
		cds_end   = "genomic_coding_end",
		rank      = "rank"
    )
	tx_info = biomaRt::getBM(
		attributes = attr_to_get,
		filters = c('ensembl_gene_id'), 
		values = c(list(gene_info %>% pull(gene_id))), 
		mart = e102) %>% as_tibble

    # rename columns
    tx_info = tx_info %>% dplyr::rename(all_of(attr_to_get))
    tx_info = tx_info %>% mutate(chr = str_c('chr', chr))
    
	# convert position
    tx_info = tx_info %>% mutate(across(matches('_(pos|end)$'), ~.x/1e6))

	# query TSL for each trascript
	attr_to_get = c(
		tx_id = "ensembl_transcript_id_version",
		tsl   = "transcript_tsl"
    )
	tx_supp = biomaRt::getBM(
		attributes = attr_to_get,
		filters = c('ensembl_transcript_id_version'), 
		values = c(list(tx_info %>% distinct(tx_id) %>% pull(tx_id))), 
		mart = e102) %>% as_tibble

	# format tsl column
	tx_supp = tx_supp %>% 
		dplyr::rename(all_of(attr_to_get)) %>%
		mutate(tsl = str_replace(tsl, ' \\(.*\\)$', '') %>% if_else(. == '', NA_character_, .)) %>%
		arrange(tsl) %>%
		mutate(tsl = fct_inorder(tsl))

	# join tx support levels back to tx_info
	tx_info = tx_info %>% left_join(tx_supp, by = 'tx_id')

	# determine canonical transcript
	canon_lab = tx_info %>%
		mutate(tx_len = tx_end - tx_pos) %>%
		distinct(gene_name, tx_id, tx_len, tsl) %>%
		arrange(tsl, desc(tx_len)) %>%
		distinct(gene_name, .keep_all = TRUE) %>%
		mutate(is_canon = TRUE)

	# join canonical label
	tx_info = tx_info %>% 
		left_join(canon_lab %>% select(gene_name, tx_id, is_canon), by = c('gene_name', 'tx_id')) %>%
		mutate(is_canon = replace_na(is_canon, FALSE))
```


```{r echo=TRUE, fig.width = 6, fig.height = 4, fig.align = 'center', cache = TRUE, eval = TRUE}
	# define columns
	vep_cols = c('Uploaded_variation', 'Location', 'Allele', 'Gene', 'Feature', 'Feature_type', 'Consequence', 'cDNA_position', 'CDS_position', 'Protein_position', 'Amino_acids', 'Codons', 'Existing_variation', 'IMPACT', 'DISTANCE', 'STRAND', 'FLAGS', 'VARIANT_CLASS', 'SYMBOL', 'SYMBOL_SOURCE', 'HGNC_ID', 'BIOTYPE', 'CANONICAL', 'MANE_SELECT', 'MANE_PLUS_CLINICAL', 'TSL', 'APPRIS', 'CCDS', 'ENSP', 'SWISSPROT', 'TREMBL', 'UNIPARC', 'UNIPROT_ISOFORM', 'GENE_PHENO', 'SIFT', 'EXON', 'INTRON', 'DOMAINS', 'miRNA', 'AF', 'AFR_AF', 'AMR_AF', 'EAS_AF', 'EUR_AF', 'SAS_AF', 'AA_AF', 'EA_AF', 'gnomAD_AF', 'gnomAD_AFR_AF', 'gnomAD_AMR_AF', 'gnomAD_ASJ_AF', 'gnomAD_EAS_AF', 'gnomAD_FIN_AF', 'gnomAD_NFE_AF', 'gnomAD_OTH_AF', 'gnomAD_SAS_AF', 'MAX_AF', 'MAX_AF_POPS', 'CLIN_SIG', 'SOMATIC', 'PHENO', 'PUBMED', 'MOTIF_NAME', 'MOTIF_POS', 'HIGH_INF_POS', 'MOTIF_SCORE_CHANGE', 'TRANSCRIPTION_FACTORS')

	# read VEP annotations for strs and snps/indels
	vep_annot = map(list(
		str = '../data/vep/bxd_strs.annot.annot.tsv',
		# sv  = '../data/vep/bxd_svs.annot.annot.tsv',
		sv  = '../data/vep/vep_out.tsv',
		snp = '../data/vep/bxd_snp_indel.annot.annot.tsv'
	), ~read_tsv(.x, comment = '#', col_names = vep_cols, col_types = cols(.default = 'c')))

	# now svs have a chr,pos,end,sv_type id 
	vep_annot$sv = vep_annot$sv %>%
		separate('Uploaded_variation', c('chr', 'pos', 'end', 'sv_type'), sep = '_', convert = TRUE, fill = 'right') %>%
		unite('Uploaded_variation', c('chr', 'pos', 'end'))

	# save a raw version of vep_annot with extra info
	raw_vep_annot = vep_annot %>% 
		map_df(~.x, .id = 'loc_type') %>%
		separate('Uploaded_variation', c('chr', 'pos', 'end'), sep = '_', convert = TRUE, fill = 'right')
 
	# combine
	col_keep = c('Uploaded_variation', 'Allele', 'Gene', 'Feature', 'Feature_type', 'Consequence', 
				 'IMPACT', 'STRAND', 'VARIANT_CLASS', 'SYMBOL', 'BIOTYPE', 'Amino_acids', 'Existing_variation', 'sv_type')
	vep_annot = vep_annot %>% map_df(~.x %>% select(any_of(col_keep)), .id = 'loc_type')

    # split out the position and reference allele
	vep_annot = vep_annot %>% 
		separate('Uploaded_variation', c('chr', 'pos', 'end'), sep = '_', convert = TRUE, fill = 'right')
	vep_annot = vep_annot %>% mutate(end = if_else(is.na(end), pos, end))

    # fix missing values
	vep_annot = vep_annot %>%
		mutate(across(!c(loc_type, chr, pos, end, sv_type), ~if_else(.x == '-', NA_character_, .x)))

    # assign ordering to impacts
    vep_annot = vep_annot %>% mutate(IMPACT = fct_relevel(IMPACT, c('HIGH', 'MODERATE', 'LOW', 'MODIFIER')))

	# filter out loci which don't fit in window
	#vep_annot = vep_annot %>%
	#	filter(pos >= ci_lo*1e6 & end <= ci_hi*1e6)
```

# Annotated variant counts

```{r echo=TRUE, fig.width = 6, fig.height = 4, fig.align = 'center', cache = TRUE, eval = TRUE}
	vep_annot %>%
		distinct(loc_type, chr, pos, end, sv_type) %>%
		count(loc_type, name = 'n_loci')
```

```{r echo=TRUE, fig.width = 6, fig.height = 4, fig.align = 'center', cache = TRUE, eval = TRUE}
	redux_vep_annot = vep_annot %>%
		select(!c(STRAND, Amino_acids, Existing_variation, Allele)) %>%
		distinct
  write.csv(redux_vep_annot, '../outs/redux_vep_annot.csv')
```
# Filter for variants in genes

#. Remove all intergenic variants (as labelled by VEP)
	- Should be redundant with overlapping with protein coding genes, but more efficient to filter immediately
#. Subset to variants overlapping protein coding genes in the region

```{r echo=TRUE, fig.width = 6, fig.height = 4, fig.align = 'center', cache = TRUE, eval = TRUE}
    # "amino acids", "Allele" and "existing variation" are sources of duplication, STRAND not particularly interesting
    # NOTE: can explore the specific effects of different alleles of same variant at a later stage
    # for now as long as multiple different impacts, we will keep each
	redux_vep_annot = vep_annot %>%
		select(!c(STRAND, Amino_acids, Existing_variation, Allele)) %>%
		distinct

	# filter out intergenic variants
	redux_vep_annot = redux_vep_annot %>% filter(Consequence != 'intergenic_variant')

	# split into a list to make filtering easier
	redux_vep_annot_lst = redux_vep_annot %>% split(.$Feature_type)
 
	### TRANSCRIPTS ###
	genes_of_int = gene_info %>% pull(gene_name) %>% unique
		redux_vep_annot_lst$Transcript = redux_vep_annot_lst$Transcript %>% filter(SYMBOL %in% genes_of_int)
		
	### REGULATORY FEATURES ###

	# first use bedtools window to find which regulatory variants are near genes
	tmp_files = list(variants = 'tmp_vars.bed', genes = 'tmp_genes.bed')
	bed_regions = list(
		variants = redux_vep_annot_lst$RegulatoryFeature %>%
			distinct(chr, pos, end, loc_type) %>% 
			relocate(loc_type, .after = -1) %>% 
			arrange(chr, pos, end),
		genes = gene_info %>%
			mutate(chr = 'chr13') %>%
			select(chr, gene_pos, gene_end, gene_name) %>%
			arrange(chr, gene_pos, gene_end)
	)
	walk2(bed_regions, tmp_files, ~write_tsv(.x, .y, col_names = FALSE))
	olap_vars = read_tsv(pipe(sprintf('bedtools window -w 1000 -a %s -b %s', tmp_files$genes, tmp_files$variants)),
		 col_names = c('gene_chr', 'gene_pos', 'gene_end', 'gene_name', 'chr', 'pos', 'end', 'loc_type'), 
		 col_types = cols(gene_chr = 'c', gene_pos = 'i', gene_end = 'i', gene_name = 'c', chr = 'c', pos = 'i', end = 'i', loc_type = 'c')
	)
	file_delete(tmp_files %>% unlist)
	redux_vep_annot_lst$RegulatoryFeature = redux_vep_annot_lst$RegulatoryFeature %>% 
		semi_join(olap_vars, by = c('chr', 'pos', 'end', 'loc_type'))

	# second use bedtools closest to find which gene each regulatory feature is closest too
	tmp_files = list(reg_features = 'tmp_vars.bed', genes = 'tmp_genes.bed')
	bed_regions = list(
		reg_features = redux_vep_annot_lst$RegulatoryFeature %>%
			distinct(chr, pos, end, loc_type, Feature) %>% 
			relocate(loc_type, .after = -1) %>%
			arrange(chr, pos, end),
		genes = gene_info %>% 
			mutate(chr = 'chr13') %>%
			select(chr, gene_pos, gene_end, gene_name) %>%
			arrange(chr, gene_pos, gene_end)
	)
	walk2(bed_regions, tmp_files, ~write_tsv(.x, .y, col_names = FALSE))
	closest_gene = read_tsv(pipe(sprintf('bedtools closest -t "first" -d -a %s -b %s', tmp_files$reg_features, tmp_files$genes)),
	     col_names = c('chr', 'pos', 'end', 'Feature', 'loc_type', 'gene_chr', 'gene_pos', 'gene_end', 'gene_name', 'dist'), 
	     col_types = cols(chr = 'c', pos = 'i', end = 'i', Feature = 'c', loc_type = 'c', gene_chr = 'c', gene_pos = 'i', gene_end = 'i', gene_name = 'c', dist = 'i')
	)
    file_delete(tmp_files %>% unlist)
	redux_vep_annot_lst$RegulatoryFeature = redux_vep_annot_lst$RegulatoryFeature %>%
		left_join(closest_gene %>% select(chr, pos, end, Feature, loc_type, assig_gene_name = gene_name), 
				  by = c('chr', 'pos', 'end', 'Feature', 'loc_type')) %>%
		mutate(SYMBOL = if_else(is.na(SYMBOL), assig_gene_name, SYMBOL)) %>%
		select(!assig_gene_name)

	# recombined
	redux_vep_annot = redux_vep_annot_lst %>% bind_rows
   
    # reorder columns and get rid of "Gene" column to avoid confusion with SYMBOL
	redux_vep_annot = redux_vep_annot %>% 
		select(loc_type, chr, pos, end, sv_type, SYMBOL, IMPACT, Feature_type, Feature, Consequence, VARIANT_CLASS, BIOTYPE) 

	# define an id for each locus 
	# svs are chr,pos,end,sv_type unlike snps and strs which are chr,pos,end
	redux_vep_annot = redux_vep_annot %>%
		mutate(loc_id = if_else(loc_type %in% c('str', 'snp'), 
								str_c(chr, '_', pos, '_', end),
								str_c(chr, '_', pos, '_', end, '_', sv_type))) %>%
		relocate(loc_id, .after = 'sv_type')
```

# Updated annotated variant counts

```{r echo=TRUE, fig.width = 6, fig.height = 4, fig.align = 'center', cache = TRUE, eval = TRUE}
	redux_vep_annot %>%
		distinct(loc_type, chr, pos, end, sv_type) %>%
		count(loc_type, name = 'n_loci')
```

```{r echo=TRUE, fig.width = 6, fig.height = 4, fig.align = 'center', cache = TRUE, eval = TRUE}
	sv_data = readRDS('../data/vep/sv_data.rds')

  min_sv_size = 50
  # run the filter
	redux_vep_annot = bind_rows(
		redux_vep_annot %>% filter(loc_type != 'sv'),
		redux_vep_annot %>% 
			filter(loc_type == 'sv') %>%
			semi_join(sv_data$locs_data %>% filter(sv_size > min_sv_size), by = c('chr', 'pos', 'end', 'sv_type'))
	)
```

# Variant counts by predicted impact

#. Filters: `filter1`
#. Count top predicted impact per variant to account for one variant impacting one or multiple genes in different ways

## All 

```{r echo=TRUE, fig.width = 8, fig.height = 6, fig.align = 'center', cache = TRUE, eval = TRUE}
	# summary of number of loci for each kind of impact
	redux_vep_annot %>% 
		arrange(IMPACT) %>% # pull(IMPACT) %>% levels
		# distinct(loc_type, chr, pos, end, .keep_all = TRUE) %>%
		distinct(loc_type, loc_id, .keep_all = TRUE) %>%
		count(loc_type, IMPACT, name = 'n_loci') %>% 
		pivot_wider(id_cols = IMPACT, names_from = loc_type, values_from = n_loci, values_fill = list(snp = 0, str = 0)) %>%
		arrange(desc(snp)) %>% 
		arrange(IMPACT)
```

## Only protein coding BIOTYPE

```{r echo=TRUE, fig.width = 8, fig.height = 6, fig.align = 'center', cache = TRUE, eval = TRUE}
	# summary of number of loci for each kind of impact
	redux_vep_annot %>% 
		filter(BIOTYPE == 'protein_coding') %>%
		arrange(IMPACT) %>% # pull(IMPACT) %>% levels
		# distinct(loc_type, chr, pos, end, .keep_all = TRUE) %>%
		distinct(loc_type, loc_id, .keep_all = TRUE) %>%
		count(loc_type, IMPACT, name = 'n_loci') %>% 
		pivot_wider(id_cols = IMPACT, names_from = loc_type, values_from = n_loci, values_fill = list(snp = 0, str = 0)) %>%
		arrange(desc(snp)) %>% 
		arrange(IMPACT)
```
# Per gene impact summary

#. Filters: `filter1`
#. Count top predict impact per variant/gene

## All

```{r echo=TRUE, fig.width = 6, fig.height = 4, fig.align = 'center', cache = TRUE, eval = TRUE}
	redux_vep_annot %>%
		arrange(IMPACT) %>%
		# distinct(loc_type, chr, pos, end, SYMBOL, .keep_all = TRUE) %>%
		distinct(loc_type, loc_id, SYMBOL, .keep_all = TRUE) %>%
		count(SYMBOL, IMPACT) %>%
		pivot_wider(id_cols = SYMBOL, names_from = IMPACT, values_from = n) %>%
		select(SYMBOL, HIGH, MODERATE, LOW, MODIFIER) %>%
		arrange(desc(HIGH), desc(MODERATE)) # %>%
		# flextable %>% theme_zebra
```

## Only protein coding BIOTYPE

```{r echo=TRUE, fig.width = 6, fig.height = 4, fig.align = 'center', cache = TRUE, eval = TRUE}
	redux_vep_annot %>% 
		filter(BIOTYPE == 'protein_coding') %>%
		arrange(IMPACT) %>%
		# distinct(loc_type, chr, pos, end, SYMBOL, .keep_all = TRUE) %>%
		distinct(loc_type, loc_id, SYMBOL, .keep_all = TRUE) %>%
		count(SYMBOL, IMPACT) %>%
		pivot_wider(id_cols = SYMBOL, names_from = IMPACT, values_from = n) %>%
		select(SYMBOL, HIGH, MODERATE, LOW, MODIFIER) %>%
		arrange(desc(HIGH), desc(MODERATE)) # %>%
		# flextable %>% theme_zebra
```
# Feature_type and BIOTYPE summary

```{r echo=TRUE, fig.width = 6, fig.height = 4, fig.align = 'center', cache = TRUE, eval = TRUE}
	# NOTE: vep_annot has NA Feature_types that the intergenic_variant
	smry = redux_vep_annot %>% 
		count(Feature_type, BIOTYPE) %>% 
		arrange(desc(n))
	smry %>% add_row(smry %>% summarise(n = sum(n)))
```

# Search criteria for candidate variants

#. Variants with a high or moderate predicted impacts are most interesting
#. Can consider low and modifier variants as long as specific consequence makes sense
#. Variant needs to be associated with our phenotype
#. Variant needs to have a large enough non-major allele count, otherwise assoc p-val might be due to leveraging

# Pull genotypes for association testing with %expanded phenotype

```{r echo=TRUE, fig.width = 6, fig.height = 4, fig.align = 'center', cache = TRUE, eval = TRUE, warning = FALSE}
	# configure output directory
	out_dir = '../data/vep/gts'; dir_create(out_dir)

	# subset loci of interest
	# NOTE: in newer version of the code we are querying a simplified version of SV genotypes instead of from raw vcf directly
	loci_of_int = redux_vep_annot %>% distinct(loc_type, chr, pos, end, loc_id)
	to_proc = list(
		str = list(vcf = '../data/vep/bxd_strs.annot.vcf.gz',
			   loci = loci_of_int %>% filter(loc_type == 'str'),
			   loc_type = 'str'),
		snp = list(vcf = '../data/vep/bxd_snp_indel.annot.vcf.gz',
			   loci = loci_of_int %>% filter(loc_type == 'snp'),
			   loc_type = 'snp')
	)

	# get genotypes for variants
	loci_gts = map(to_proc, function(.x) {
		# user out
		print(sprintf('Processing: %s', .x$loc_type))

		# write a temporary file
		tmp_file = fs::path(out_dir, str_c(.x$loc_type, '_loci'))
		write_tsv(.x$loci %>% distinct(chr, pos, end), tmp_file, col_names = FALSE)

		# run query
		out_file = fs::path(out_dir, str_c(.x$loc_type, '_gts.tsv')); redo = FALSE
		if (!file_exists(out_file) | redo) {
			if (.x$loc_type == 'str') {
				cmd = sprintf("bcftools query -H -f '%%CHROM\t%%POS\t%%INFO/END[\t%%GT]\n' %s -R %s > %s", 
						  .x$vcf,
						  tmp_file,
						  out_file)
				print(cmd)
			} else if (.x$loc_type == 'snp') {
				cmd = sprintf("bcftools query -H -f '%%CHROM\t%%POS\t%%END[\t%%GT]\n' %s -R %s > %s", 
						  .x$vcf,
						  tmp_file,
						  out_file)
			} else if (.x$loc_type == 'sv') {
				cmd = sprintf("bcftools query -H -f '%%CHROM\t%%POS\t%%END\t%%REF\t%%ALT[\t%%GT]\n' %s -R %s > %s", 
						  .x$vcf,
						  tmp_file,
						  out_file)
			}

			# run the locus pull
			system(cmd, intern = TRUE)
		}

		# read precomputed file
		res = read_tsv(out_file, col_types = cols(.default = 'c'))

		# rename columns
		print(res)
		res = res %>% rename_all(~str_replace(.x, '\\[.*\\]', '') %>% str_replace('# ', '') %>% str_replace(':GT', '')) %>%
		  mutate(across(c(POS, END), as.integer)) %>%
			dplyr::rename(chr = CHROM, pos = POS, end = END)

		# remove duplicates
		res = res %>% distinct

		# make sure no extra loci
		if (.x$loc_type == 'snp') {
			res = res %>% semi_join(.x$loci, by = c('chr', 'pos'))
			n_miss_loci = setdiff(.x$loci %>% select(chr, pos), res %>% distinct(chr, pos)) %>% nrow
		} else if (.x$loc_type %in% c('str', 'sv')) {
			res = res %>% semi_join(.x$loci, by = c('chr', 'pos', 'end'))
			n_miss_loci = setdiff(.x$loci %>% select(chr, pos, end), res %>% distinct(chr, pos, end)) %>% nrow
		}

		# user out
		print(sprintf('Requested %d loci', .x$loci %>% nrow))
		print(sprintf('Returned %d loci', res %>% distinct(chr, pos, end) %>% nrow))
		print(sprintf('Missing loci %d', n_miss_loci))
		
		# edge cases for different types of variants
		if (.x$loc_type == 'snp') {
			res = res %>% mutate(end = if_else(end != pos, pos, end))
		} else if (.x$loc_type == 'sv') {
			# make ref and alt into upper case
			res = res %>% mutate(across(c(REF, ALT), str_to_upper))

			# assign allele ids
			allele_ids = res %>% 
				select(chr, pos, end, REF, ALT) %>%
				group_by(chr, pos, end) %>%
				summarise(allele = c(unique(REF), unique(ALT))) %>%
				mutate(allele_id = 0:(n()-1)) %>%
				ungroup
			
			# collapse into multi-allelic vcf
			res = res %>% 
				left_join(allele_ids, by = c('chr', 'pos', 'end', 'ALT' = 'allele')) %>%
				pivot_longer(c(matches('^BXD'), C57BL6J, DBA2J), names_to = 'strain', values_to = 'has_gt') %>%
				filter(has_gt != 0) %>%
				mutate(gt = case_when(
					has_gt == '.' ~ '.',
					TRUE ~ as.character(allele_id)
				)) %>%
				distinct(chr, pos, end, strain, gt)

			# there are a couple of strain/locus combination that seem to have the same allele (only 3)
			res = res %>%
				distinct(chr, pos, end, strain, .keep_all = TRUE)

			# make like the other inputs
			res = res %>%
				mutate(gtgt = str_c(gt, '/', gt)) %>%
				pivot_wider(id_cols = c(chr, pos, end), names_from = strain, values_from = gtgt, values_fill = '0/0')
		}

		# pivot longer
		res = res %>% pivot_longer(cols = !c(chr, pos, end), names_to = 'strain', values_to = 'gt')

		# output
		return(res)
	})

	strain_info = readr::read_csv('../outs/strain_info.csv')
	# merge strain information
	for (i in c('str', 'snp')) {
		loci_gts[[i]] = loci_gts[[i]] %>%
			left_join(strain_info %>% select(short_name, bxd_id), by = c('strain' = 'short_name')) %>%
			select(!strain) %>% dplyr::rename(strain = bxd_id)
	}

	# recombine
	loci_gts = loci_gts %>% map_df(~.x, .id = 'loc_type')

	# join the loc_id back, b/c locus query was done by chr,pos,end and svs are queried separately
	loci_gts = loci_gts %>% left_join(loci_of_int, by = c('loc_type', 'chr', 'pos', 'end'))

	# add new svs manually
	sv_gts = sv_data$locs_data %>%
		# make sure to filter to SVs of a certain size
		filter(sv_size > min_sv_size) %>%
		distinct(chr, pos, end, sv_type, strains) %>%
		unnest(strains) %>%
		mutate(gt = '1/1') %>%
		dplyr::rename(strain = strains) %>%
		semi_join(loci_of_int %>% filter(loc_type == 'sv'), by = c('chr', 'pos', 'end')) %>%
		complete(nesting(chr, pos, end, sv_type), strain = (loci_gts %>% pull(strain) %>% unique), fill = list(gt = '0/0')) %>%
		mutate(loc_type = 'sv') %>%
		mutate(loc_id = str_c(chr, '_', pos, '_', end, '_', sv_type)) %>%
		select(!sv_type)
	loci_gts = bind_rows(loci_gts, sv_gts)

	# now we only need loc_id to uniquely identify genotypes
	loci_gts = loci_gts %>% select(loc_type, loc_id, strain, gt)

	# separate alleles
	split_gt = loci_gts %>% pull(gt) %>% str_split('/', simplify = TRUE)
	loci_gts = loci_gts %>%
		mutate(GT_A = split_gt[,1], GT_B = split_gt[,2]) %>%
		mutate(across(c(GT_A, GT_B), as.integer))
	# separate('gt', c('GT_A', 'GT_B'), sep = '/', convert = TRUE, remove = FALSE)

	# unused strains
	loci_gts = loci_gts %>% filter(!is.na(strain))

	# check for missing loci again
	if (nrow(
			loci_of_int %>% 
				anti_join(loci_gts %>% 
							# distinct(loc_type, chr, pos, end), 
							distinct(loc_type, loc_id), 
						  # by = c('loc_type', 'chr', 'pos', 'end')) %>% count(loc_type)
						  by = c('loc_type', 'loc_id')) %>% count(loc_type)
		) != 0) stop('Missing loci')
```
# Filter non-segregating loci

#. Remove mono-allelic and het-only variance loci

```{r echo=TRUE, fig.width = 6, fig.height = 4, fig.align = 'center', cache = TRUE, eval = TRUE}
	# standardize missing values
	loci_gts = loci_gts %>% mutate(gt = if_else(gt == '.', './.', gt))

	# calculate number of unique genotypes per locus
	n_gts_per_loc = loci_gts %>%
		distinct(loc_type, loc_id, gt, GT_A, GT_B) %>%
		filter(gt != './.') %>%
		filter(GT_A == GT_B) %>%
		count(loc_type, loc_id)
	
	# remove mono-allelic and het-only variance loci
	loci_gts = loci_gts %>% 
		anti_join(n_gts_per_loc %>% filter(n == 1), by = c('loc_type', 'loc_id'))

	# apply filter to reduced annotated variants
	redux_vep_annot = redux_vep_annot %>% semi_join(loci_gts, by = 'loc_id')

	# calculate the number of missing values per locus
	n_miss_per_loc = loci_gts %>%
		distinct(loc_type, loc_id) %>%
		left_join(loci_gts %>% 
				count(loc_type, loc_id, gt, name = 'n_miss_strain') %>% 
				filter(gt == './.') %>%
				select(loc_type, loc_id, n_miss_strain), by = c('loc_type', 'loc_id')) %>%
		mutate(n_miss_strain = replace_na(n_miss_strain, 0))
```

# Updated annotated variant counts

```{r echo=TRUE, fig.width = 6, fig.height = 4, fig.align = 'center', cache = TRUE, eval = TRUE}
	redux_vep_annot %>%
		distinct(loc_type, loc_id) %>%
		count(loc_type, name = 'n_loci')
```

# Missing genotypes per locus

#. Let's not consider loci where more than 1/2 strains missing (75 strains)

```{r echo=TRUE, fig.width = 8, fig.height = 4, fig.align = 'center', cache = TRUE, eval = TRUE}
	p = n_miss_per_loc %>%
		ggplot(aes(n_miss_strain)) + 
		geom_histogram(bins = 50) +
		geom_vline(xintercept = 75, linetype = 'dashed') + 
		geom_text(data = ~.x %>% count(loc_type),
			  aes(label = scales::comma(n)), x = Inf, y = Inf, hjust = 'inward', vjust = 'inward') + 
		facet_wrap(~loc_type, scales = 'free') + 
		theme_half_open()
	p

	# filter loci with too many missing strains
	loci_gts = loci_gts %>%
		# anti_join(n_miss_per_loc %>% filter(n_miss_strain >= 75), by = c('loc_type', 'chr', 'pos', 'end'))
		anti_join(n_miss_per_loc %>% filter(n_miss_strain >= 75), by = c('loc_type', 'loc_id'))

	# apply filter to reduced annotated variants
	redux_vep_annot = redux_vep_annot %>% semi_join(loci_gts, by = 'loc_id')
```

# Updated annotated variant counts

```{r echo=TRUE, fig.width = 6, fig.height = 4, fig.align = 'center', cache = TRUE, eval = TRUE}
	redux_vep_annot %>%
		distinct(loc_type, loc_id) %>%
		count(loc_type, name = 'n_loci')
```

## Non-major allele frequency

#. Filters: `filter1 & filter2`

```{r echo=TRUE, fig.width = 8, fig.height = 4, fig.align = 'center', cache = TRUE, eval = TRUE}
	# calculate allele frequence and distplay non-major allele count
	al_freq = loci_gts %>%
		filter(!is.na(GT_A)) %>%
		pivot_longer(cols = c(GT_A, GT_B), names_to = 'al_type', values_to = 'al') %>%
		count(loc_type, loc_id, al) %>%
		group_by(loc_type, loc_id) %>%
		mutate(tot_ac = sum(n), freq = n/sum(n)) %>%
		ungroup %>%
		arrange(desc(n)) %>%
		distinct(loc_type, loc_id, .keep_all = TRUE) %>%
		dplyr::rename(maj_af = freq) %>% 
		mutate(nonmaj_af = 1 - maj_af) %>%
		select(loc_type, loc_id, tot_ac, maj_af, nonmaj_af)

	p = al_freq %>%
		ggplot(aes(nonmaj_af)) + 
		geom_histogram(bins = 50) + 
		geom_text(data = ~.x %>% distinct(loc_type, loc_id) %>% count(loc_type),
			  aes(label = scales::comma(n)), x = Inf, y = Inf, hjust = 'inward', vjust = 'inward') + 
		facet_wrap(~loc_type, scales = 'free_y') + 
		theme_half_open() +
		labs(y = '# loci')
	p

```

# Load %expanded phenotype

```{r echo=TRUE, fig.width = 6, fig.height = 4, fig.align = 'center', cache = TRUE, eval = TRUE}

  pheno_vals = read_csv('../outs/pheno_vals_tetra.csv') %>% filter(metric == '% expanded')

```

# Regress phenotype on genotype for each locus

#. Simple ANOVA with genotype as factor

```{r echo=TRUE, fig.width = 6, fig.height = 4, fig.align = 'center', cache = TRUE, eval = TRUE}

	# standard lm way
		nested_loci_gts = loci_gts %>%
			filter(!is.na(GT_A)) %>%
			mutate(GT_T = GT_A + GT_B) %>%
			left_join(pheno_vals %>% select(strain, pheno), by = 'strain') %>%
			# nest(data = !c(loc_type, chr, pos, end))
			nest(data = !c(loc_type, loc_id))
		
		fit_lm = function(locus_data, type = c('linear', 'aov')) {
			if (type == 'linear') {
				lm(pheno ~ GT_T, data = locus_data) %>% broom::tidy() %>% 
				filter(term == 'GT_T') %>% select(p.value)
			} else if (type == 'aov') {
				anova(lm(pheno ~ gt, data = locus_data)) %>%
				broom::tidy() %>% filter(term == 'gt') %>% select(p.value)
			}
		}

		pb <- progress::progress_bar$new(total = loci_gts %>% distinct(loc_type, loc_id) %>% nrow)
		assoc_test = nested_loci_gts %>%
			mutate(lm_fit = map2(data, loc_id, function(.x, .y) { 
				pb$tick()
				ret = try(fit_lm(.x, 'aov'), silent = TRUE)
				# print((ret))
				# print(class(ret))
				if (is.data.frame(ret)){
				# if (class(ret) != 'try-error') {
					return(ret)
				} else { return(tibble(p.value = NA)) }
			})) %>% select(!data) %>% unnest(lm_fit)

	# check if association was run for all loci
	if (!all_equal(
		# loci_gts %>% distinct(loc_type, chr, pos, end),
		# assoc_test %>% distinct(loc_type, chr, pos, end)
		loci_gts %>% distinct(loc_type, loc_id),
		assoc_test %>% distinct(loc_type, loc_id)
		)) stop('Association tests missing')

	# join allele frequency information; discard intercept
	assoc_test = assoc_test %>%
		filter(!is.na(p.value)) %>%
		# filter(term == 'GT_T') %>%
		# left_join(al_freq, by = c('loc_type', 'chr', 'pos', 'end'))
		left_join(al_freq, by = c('loc_type', 'loc_id'))
```

# Simplify using top consequence

#. VEP assigns to a variant/feature pair
    - One or more IMPACTs
    - One or more Consequences
    - Consequence field can be a concatenation of multiple SO terms
#. This creates a large amount of row redundancy

FOR PLOTTING

1. Want a single datapoint per variant/gene
    - Use most severe consequence instead of concatenate Consequence column
    - For every variant/gene/Feature/IMPACT, keep the most severe consequence
    - For every variant/gene/Feature, keep the most severe IMPACT
    - For every variant/gene, keep the Feature with the most severe IMPACT

FOR TABULAR DISPLAY

1. Want a single row per variant/gene/IMPACT and multi-level information concatenated
    - For every variant/gene/Feature/IMPACT, keep the Consequence with the most severe top consequence (otherwise too complicated)
    - For every variant/gene/IMPACT concatenate all Features where the IMPACT happens and level concatenate the Consequence columns (i.e. lvl1/lvl1/lvl1, lvl2/lvl2, lvl3)

```{r echo=TRUE, fig.width = 6, fig.height = 4, fig.align = 'center', cache = TRUE, eval = TRUE}
    # read in severity of VEP consequences
	vep_conseq = readr::read_delim('../data/vep/vep_conseq.csv', delim = ';', col_types = cols(.default = 'c')) %>% 
		mutate(severity = 1:n())
    
    # find top consequence for each comma separate Consequence
	conseq_split = vep_annot %>% 
		distinct(IMPACT, Consequence) %>% 
		mutate(conseq_split = map(Consequence, function(.x) { 
			csq = str_split(.x, ',')[[1]] 
			tibble(ord = 1:length(csq), csq)
		})) %>%
		unnest(conseq_split) %>%
		group_by(Consequence) %>%
		slice_min(n = 1, order_by = ord, with_ties = FALSE) %>%
		ungroup %>%
		left_join(vep_conseq %>% select(SO_term, severity), by = c('csq' = 'SO_term'))
		conseq_split = conseq_split %>% distinct(Consequence, csq, severity) %>% dplyr::rename(top_csq = csq)

	# function for splitting Consequence column, then reconcatenating
	lvl_concat = function(comma_sep_vals) {
		val_mat = comma_sep_vals %>% str_split(',', simplify = TRUE)
		apply(val_mat, 2, function(.x) str_c(.x %>% discard(~.x == '') %>% unique, collapse = '/')) %>% unique %>% str_c(collapse = ',')
	}


	# make a data.frame for tabular display
	redux_vep_annot_tab_disp = redux_vep_annot %>%
		left_join(conseq_split, by = 'Consequence') %>%
		arrange(severity) %>%
		distinct(loc_type, loc_id, SYMBOL, Feature, IMPACT, .keep_all = TRUE) %>%
		group_by(loc_type, loc_id, SYMBOL, IMPACT) %>%
		summarise(Consequence = lvl_concat(Consequence), 
			  Feature = str_c(Feature %>% unique, collapse = ','),
			  BIOTYPE = str_c(BIOTYPE %>% unique, collapse = ','),
			  Feature_type = str_c(Feature_type %>% unique, collapse = ','), .groups = 'drop'
		)
```

# Organize data

```{r echo=TRUE, fig.width = 6, fig.height = 4, fig.align = 'center', cache = TRUE, eval = TRUE}
	# vep annot contains useful data we may want for downstream analysis like rsids for example
	raw_vep_annot = raw_vep_annot %>%
		mutate(loc_id = if_else(loc_type %in% c('str', 'snp'), 
								str_c(chr, '_', pos, '_', end),
								str_c(chr, '_', pos, '_', end, '_', sv_type))) %>%
		semi_join(redux_vep_annot, by = 'loc_id')

	vep_data = list(
		tx_info                  = tx_info,
		assoc_test               = assoc_test,
		conseq_split             = conseq_split,
		loci_gts                 = loci_gts,
		al_freq                  = al_freq,
		redux_vep_annot          = redux_vep_annot,
		redux_vep_annot_tab_disp = redux_vep_annot_tab_disp,
		raw_vep_annot            = raw_vep_annot
	)
```

# Main figure 3
## Get CDS positions for protein coding transcript of Msh3

```{r echo=TRUE, fig.width = 6, fig.height = 4, fig.align = 'center', cache = TRUE, eval = TRUE}

    # get detailed info for ENSMUST00000185852.6
	attr_to_get = c(
		gene_id    = "ensembl_gene_id",
		tx_id      = "ensembl_transcript_id",
		cds_pos    = "cds_start",
		cds_end    = "cds_end",
		exon_id    = "ensembl_exon_id",
		rank       = "rank",
		genome_pos = "genomic_coding_start",
		genome_end = "genomic_coding_end"
    )
	msh3_main_tx = biomaRt::getBM(
		attributes = attr_to_get,
		filters = c('ensembl_transcript_id'), 
		values = c(list('ENSMUST00000185852')), 
		mart = e102) %>% 
		as_tibble %>%
		dplyr::rename(all_of(attr_to_get)) %>%
		arrange(rank)
```

```{r echo=TRUE, fig.width = 6, fig.height = 4, fig.align = 'center', cache = TRUE, eval = TRUE}
	# unusual genomic coordinates from EBML. Instead align pfams manually above
	# # determine genomic coordinates for pfam domains even if these are spllit
	# # approx(x = c(139, 256), y = c(92353225, 92353342), xout = c(188, 299), rule = 2, method = 'linear')$y
	# define pfam motif domain positions
	msh3_pfam = tribble(
		~domain_name , ~cds_pos , ~cds_end  , ~type          , ~accession,
		'MutS_I'   , 188 , 299  , 'DNA mismatch binding' , 'PF01624' ,
		'MutS_II'  , 324 , 480  , 'connector'            , 'PF05188' ,
		'MutS_III' , 498 , 796  , 'lever'                , 'PF05192' ,
		'MutS_V'   , 850 , 1052 , 'ATPase'               , 'PF00488' ) %>%
		mutate(across(c(cds_pos, cds_end), ~.x*3))
	pfam_coors = 
		crossing(
		msh3_main_tx %>%
			select(exon_id, rank, t_pos = cds_pos, t_end = cds_end, genome_pos, genome_end),
		msh3_pfam %>%
			select(type, domain_name, q_pos = cds_pos, q_end = cds_end)
		) %>%
		filter((q_pos >= t_pos & q_pos <= t_end) | 
			   (q_end >= t_pos & q_end <= t_end) |
			   (t_pos >= q_pos & t_pos <= q_end) | 
			   (t_end >= q_pos & t_end <= q_end)
		   ) %>%
		arrange(domain_name, rank) %>%
		rowwise %>%
		mutate(q_genome = list(
			approx(x    = c_across(c(t_pos, t_end)), 
				   y    = c_across(c(genome_end, genome_pos)), # NOTE: gene is reversed
				   xout = c_across(c(q_pos, q_end)), 
				   rule = 2, method = 'linear')$y
		)) %>%
		mutate(q_genome_pos = q_genome[2], q_genome_end = q_genome[1]) %>%
		select(!q_genome) %>%
		select(domain_name, type, rank, cds_pos = q_pos, cds_end = q_end, genome_pos = q_genome_pos, genome_end = q_genome_end)
```
# Data filters

These are the filters that are used at various points on variant/feature pairs. Also define filter thresholds here.

#. `filter1`: variants overlapping protein coding genes
#. `filter2`: variants segregating

```{r echo=TRUE, fig.width = 6, fig.height = 4, fig.align = 'center', cache = TRUE, eval = TRUE}
	lod_thresh = -log10(0.0005)
	nonmaj_af_thresh = 0.15
```

# Useful reference

#. https://m.ensembl.org/info/genome/variation/prediction/protein_function.html

# Variants by genomic coordinate

#. Top 20 eQTL genes
#. Filters: `filter1 & filter2`
#. Of the DNA repair genes, Atg10, Msh3 and Xrcc4 have some HIGH/MODERATE/LOW impact variants that need review

```{r echo=TRUE, fig.width = 12, fig.height = 8, fig.align = 'center', cache = TRUE, eval = TRUE}
	# create a function for reducing for plotting data
	reduce_for_plt = function(data) {
		data %>%
			left_join(conseq_split, by = 'Consequence') %>%
			arrange(severity) %>%
			distinct(loc_type, loc_id, SYMBOL, Feature, IMPACT, .keep_all = TRUE) %>%
			arrange(IMPACT) %>%
			distinct(loc_type, loc_id, SYMBOL, Feature, .keep_all = TRUE) %>%
			distinct(loc_type, loc_id, SYMBOL, .keep_all = TRUE)
	}

	top_genes_data = redux_vep_annot %>%
		reduce_for_plt %>% 
		left_join(assoc_test, by = c('loc_type', 'loc_id')) %>%
		filter(!is.na(p.value)) %>%
		mutate(pass_filter = -log10(p.value) >= lod_thresh & nonmaj_af >= nonmaj_af_thresh) %>%
		mutate(rare = nonmaj_af < nonmaj_af_thresh) # %>%
```

## QTL by position

#. Each variant has a -log10(p) score
#. Note that this is different from QTL mapping with rqtl2

```{r echo=TRUE, fig.width = 16, fig.height = 6, fig.align = 'center', cache = TRUE, eval = TRUE}
	# configs
	# xlims = c(92.344, 92.352)
	xlims = c(92.215, 92.355)
	xlims_zoom = c(92.344, 92.352)
	nmd_txs = c('ENSMUST00000191550.6', 'ENSMUST00000190393.6',
				'ENSMUST00000191509.6', 'ENSMUST00000187874.6')
	prot_tx = 'ENSMUST00000185852.6'
	tx_cols = c(rep('#7BCDC5', length(nmd_txs)), rep('#9D8CB4', 1)) %>% set_names(c(nmd_txs, prot_tx))
	tx_labs = c(rep('NMD', length(nmd_txs)), rep('prot', 1)) %>% set_names(c(nmd_txs, prot_tx))

	# pfram track
	pfam_track = pfam_coors %>%
		group_by(domain_name, type) %>%
		summarise(genome_pos = min(genome_pos), genome_end = max(genome_end)) %>%
		ungroup %>%
		mutate(across(c(genome_pos, genome_end), ~.x/1e6)) %>%
		mutate(label = sprintf('%s\n%s', domain_name, type)) %>%
		ggplot() +
		theme_half_open() +
		theme(axis.title.y = element_blank(),
			  axis.text.y  = element_blank(),
			  axis.ticks.y = element_blank(),
			  axis.line.y  = element_blank(),
			  axis.title.x = element_blank(),
			  axis.text.x  = element_blank(),
			  axis.ticks.x = element_blank(),
			  axis.line.x  = element_blank()
		)
	pfam_track1 = pfam_track + 
		geom_tile(aes(width = (genome_end - genome_pos), y = 0, x = (genome_pos + genome_end)/2), fill = '#FF5413', height = 0.2) +
		geom_text(aes(label = label, x = (genome_end + genome_pos)/2, y = 1), hjust = 0.5) 
	pfam_track2 = pfam_track + 
		geom_tile(aes(width = (genome_end - genome_pos), y = 0, x = (genome_pos + genome_end)/2), fill = '#FF5413', height = 0.2) +
		geom_text(aes(label = label, x = (genome_end + genome_pos)/2, y = 1), hjust = 0.5) 
	
	# transcripts tracks
	canon_tx = tx_info %>%
		filter(gene_name == 'Msh3') %>%
		filter(tx_id == prot_tx)
	NMD_tx = tx_info %>%
		filter(gene_name == 'Msh3') %>%
		filter(tx_id %in% c(nmd_txs, prot_tx))
	tx_track = canon_tx %>%
		ggplot() +
		# non-coding exon
		geom_tile(data = ~.x %>% distinct(tx_id, exon_pos, exon_end),
			  aes(width = (exon_end - exon_pos), y = tx_id, x = (exon_pos + exon_end)/2, color = tx_id), height = 0.4, fill = NA) +
		# coding exon
		geom_tile(data = ~.x %>% distinct(tx_id, cds_pos, cds_end) %>% filter(!is.na(cds_pos)),
			  aes(width = (cds_end - cds_pos), y = tx_id, x = (cds_pos + cds_end)/2, color = tx_id, fill = tx_id), height = 0.4) +
		# intron
		geom_tile(data = ~.x %>% distinct(tx_id, tx_pos, tx_end, tx_type),
			  aes(width = (tx_end - tx_pos), y = tx_id, x = (tx_pos + tx_end)/2, color = tx_id, fill = tx_id), height = 0.1) +
		scale_color_manual(values = tx_cols) + 
		scale_fill_manual(values = tx_cols) + 
		scale_y_discrete(labels = tx_labs) + 
		coord_cartesian(xlim = xlims) + 
		theme_half_open() +
		theme(
			legend.position = 'none',
			axis.title.y = element_blank(), 
			plot.title = element_text(size = 6, hjust = 0.5)) +
		labs(x = 'Mb (chr13)')

	# LOD track
	ltr_lab = 'LTR\ninsertion(387bp)'
	vars_to_lab = c('rs49418360', 
					'rs49524640', 
					'rs48140189',
					# 'rs29237028', 
					# 'rs51768241', 
					# 'rs233396231', 
					# 'rs255836106',
					# 'rs50848869', 
					'rs49933543', 
					'rs48930870',
					ltr_lab
					
	)
	lod_track = top_genes_data %>% 
		filter(SYMBOL == 'Msh3') %>%
		filter(!rare) %>%
		left_join(raw_vep_annot %>% distinct(loc_id, Existing_variation) %>% filter(Existing_variation != '-'), by = 'loc_id') %>%
		mutate(Existing_variation = if_else(loc_id == 'chr13_92348038_92348424_DEL', ltr_lab, Existing_variation)) %>%
		mutate(top_csq = recode(top_csq, 'missense_variant' = 'missense', 'splice_region_variant' = 'splice')) %>%
		ggplot(aes(pos/1e6, -log10(p.value), color = IMPACT)) +
	  geom_hline(aes(yintercept = lod_thresh), linetype = 'dashed') +
		geom_point(data = ~.x %>% filter(IMPACT == 'MODIFIER')) + # make sure the MODIFIER points are underneath the other effects
		geom_point(data = ~.x %>% filter(IMPACT != 'MODIFIER')) + 
		geom_text_repel(data = ~.x %>% 
							filter(Existing_variation %in% vars_to_lab) %>%
							mutate(Existing_variation = if_else(loc_id == 'chr13_92348038_92348424_DEL', Existing_variation, str_c(Existing_variation, '\n(', top_csq, ')'))),
						aes(label = Existing_variation), color = 'black',
						min.segment.length = 0,
						box.padding = 1) + 
		scale_color_manual(values = c('HIGH' = '#f03b20', 'MODERATE' = '#2c7fb8' , 'LOW' = '#31a354', 'MODIFIER' = 'gray70')) +
		scale_shape_manual(values = c(`TRUE` = 1, `FALSE` = 19)) +
		coord_cartesian(xlim = xlims) + 
		theme_half_open() +
		theme(
			legend.position = c(0.02, 0.02),
			legend.justification = c(0, 0),
			legend.box.background = element_rect(fill = 'white', color = 'black'),
			legend.margin = margin(5, 5, 5, 5, unit = 'pt')
		) +
		labs(x = 'Mb (chr13)')
	p1 = plot_grid(ggdraw() + draw_text(text = 'Pfam protein domains', x = 0, y = 0, hjust = 0, fontface = 'bold'), 
				   pfam_track1 + coord_cartesian(xlim = xlims, ylim = c(0, 2)), 
				   ggdraw() + draw_text(text = 'Canonical transcript', x = 0, y = 0, hjust = 0, fontface = 'bold'),
				   tx_track, 
				   lod_track + geom_rect(aes(xmin = xlims_zoom[1], xmax = xlims_zoom[2], ymin = 0, ymax = Inf), fill = NA, color = 'gray50', linetype = 'dashed'), 
				   ncol = 1, axis = 'lr', align = 'v', rel_heights = c(0.05, 0.3, 0.05, 0.3, 1))

	# zoom in
	p2 = plot_grid(pfam_track2 + coord_cartesian(xlim = xlims_zoom, ylim = c(0, 2)), 
				   ( tx_track %+% NMD_tx ) + coord_cartesian(xlim = xlims_zoom), 
				   lod_track + coord_cartesian(xlim = xlims_zoom) + theme(legend.position = 'none'), 
				   ncol = 1, axis = 'lr', align = 'v', rel_heights = c(0.3, 0.5, 1))
	p = plot_grid(p1, p2, nrow = 1, labels = c('a', 'b'))
	p

	w = 16; h = 6
	ggsave(fs::path('../pdfs/', 'Fig3.pdf'), p, w = w, h = h)
```
# Detailed Supplementary Table IMPACTFUL VARS

```{r echo=TRUE, fig.width = 6, fig.height = 4, fig.align = 'center', cache = TRUE, eval = TRUE}
	tx_labels = tribble(~Feature, ~feat_lab,
		'ENSMUST00000022115', 'Xrcc4-201',
		'ENSMUST00000022119', 'Atg10-201',
		'ENSMUST00000185852', 'Msh3-202',
		# 'ENSMUST00000187424', 'Msh3-205',
		'ENSMUST00000190393', 'Msh3-209'
	)
	# function to pull data from raw VEP output which is not reduced at all and has all the useful columns like rsid and SIFT
	smry_var_tbl = function(data) {
		raw_vep_annot %>%
			semi_join(data) %>% # data can be whatever you want as long as columns are named the same for join to work
			# glimpse
			select(loc_type, loc_id, SYMBOL, IMPACT, Feature, Consequence, BIOTYPE, Existing_variation, Allele, Amino_acids, SIFT) %>%
			left_join(conseq_split %>% select(Consequence, top_csq), by = 'Consequence')
	}
	
	smry = 
		redux_vep_annot %>%
		left_join(assoc_test %>% select(loc_type, loc_id, p.value, nonmaj_af), by = c('loc_type', 'loc_id')) %>%
		mutate(LOD = -log10(p.value)) %>%
		filter(nonmaj_af >= nonmaj_af_thresh, LOD >= lod_thresh) %>%
		select(loc_id, SYMBOL, Feature) %>%
		smry_var_tbl %>%
		# aggregate SIFT scores across multiple transcripts
		mutate(SIFT = str_replace(SIFT, regex('\\(.*\\)$'), '')) %>%
		group_by(loc_id) %>%
		#
		mutate(SIFT = str_c(SIFT %>% discard(~.x == '-') %>% unique, collapse = '\n')) %>%
		ungroup %>%
		inner_join(tx_labels, by = 'Feature') %>%
		filter(IMPACT %in% c('HIGH', 'MODERATE', 'LOW')) %>%
		mutate(SYMBOL = fct_relevel(SYMBOL, c('Xrcc4', 'Atg10', 'Msh3'))) %>%
		arrange(SYMBOL, top_csq) %>%
		select(SYMBOL, "Locus type" = loc_type, Locus = loc_id, "Top consequence" = top_csq, IMPACT, Feature = feat_lab, BIOTYPE, Existing_variation, Amino_acids, SIFT)

	# we only want to display variants for Msh3-209 that are not also variants in Msh3-202
	smry = rbind(
		smry %>% filter(!Feature %in% c('Msh3-202', 'Msh3-209')),
		smry %>% 
			filter(Feature %in% c('Msh3-202', 'Msh3-209')) %>%
			# factorize in order to reorder
			mutate(Feature = fct_relevel(Feature, c('Msh3-202', 'Msh3-209'))) %>%
			arrange(Feature) %>%
			distinct(Locus, .keep_all = TRUE)
	)
	
	# as a single table
	ft = smry %>% flextable %>% merge_v(j = 1:10) %>% theme_box
	ft
	save_as_html(ft, path = fs::path('../pdfs/', 'SuppTable2_ImpactfulVariants.html'))

```


## Features per gene

```{r echo=TRUE, fig.width = 6, fig.height = 4, fig.align = 'center', cache = TRUE, eval = TRUE}
	feats_per_gene = function(data, loc_types = c('str', 'snp', 'sv')) {
		data %>%
			filter(loc_type %in% loc_types) %>%
			distinct(SYMBOL, Feature_type, Feature) %>%
			count(SYMBOL, Feature_type) %>%
			group_by(Feature_type) %>%
			skimr::skim(n) %>%
			as_tibble %>%
			select(skim_variable, Feature_type, matches('numeric')) %>%
			rename_with(cols = matches('numeric'), .fn = ~str_replace(.x, 'numeric.', ''))
	}
```


```{r echo=TRUE, fig.width = 6, fig.height = 4, fig.align = 'center', cache = TRUE, eval = TRUE}
	feats_per_gene(redux_vep_annot)

```

## Feature counts

#. `filter1 & filter2`

```{r echo=TRUE, fig.width = 6, fig.height = 4, fig.align = 'center', cache = TRUE, eval = TRUE}
	feat_counts = function(data, loc_types = c('str', 'snp', 'sv')) {
		data %>%
			filter(loc_type %in% loc_types) %>%
			distinct(Feature_type, Feature) %>%
			count(Feature_type)
	}
```

```{r echo=TRUE, fig.width = 6, fig.height = 4, fig.align = 'center', cache = TRUE, eval = TRUE}
	smry = feat_counts(redux_vep_annot)
	smry %>% add_row(smry %>% summarise(n = sum(n)))
```

## Feature/variant pair counts

#. `filter1 & filter2`
#. Have not reduced to a single IMPACT/Consequence per Feature
#. Both `filter3` and `filter4` are no longer in use, so just one value

```{r echo=TRUE, fig.width = 6, fig.height = 4, fig.align = 'center', cache = TRUE, eval = TRUE}
	pair_count_smry = function(data, loc_types = c('str', 'snp', 'sv')) {
		smry = list(
			all_feature_variant_pairs = data %>%
				# semi_join(assoc_test %>% filter(!is.na(p.value)), by = c('loc_type', 'chr', 'pos', 'end')),
				semi_join(assoc_test %>% filter(!is.na(p.value)), by = c('loc_type', 'loc_id')),
			impact_conseq_biotype_filt_pairs = data %>%
				# semi_join(assoc_test %>% filter(!is.na(p.value)), by = c('loc_type', 'chr', 'pos', 'end')) %>%
				semi_join(assoc_test %>% filter(!is.na(p.value)), by = c('loc_type', 'loc_id')) # %>%
				# filter(IMPACT %in% c('HIGH', 'MODERATE', 'LOW') | 
				# 	   ( IMPACT == 'MODIFIER' & (!Consequence %in% desel_conseq) )) %>%
				# old filter
				# filter(BIOTYPE == 'protein_coding')
		) %>% map_df(~.x, .id = 'list') %>% 
			filter(loc_type %in% loc_types) %>%
			count(list)
		smry
	}
```

```{r echo=TRUE, fig.width = 6, fig.height = 4, fig.align = 'center', cache = TRUE, eval = TRUE}
	pair_count_smry(redux_vep_annot)
```

# Supp. Table/Figure SNPSCAN

#. `filter1 & filter2`
#. Plus:
    - `PASS_FILTER` LOD thresh
    - `PASS_FILTER` non-major al freq thresh

```{r echo=TRUE, fig.width = 6, fig.height = 4, fig.align = 'center', cache = TRUE, eval = TRUE, results='asis'}

  dna_repair_genes = c('Xrcc4', 'Ssbp2', 'Msh3', 'Ccnh', 'Atg10')

  # create a function for reducing for plotting data
	reduce_for_plt = function(data) {
		data %>%
			left_join(conseq_split, by = 'Consequence') %>%
			arrange(severity) %>%
			distinct(loc_type, loc_id, SYMBOL, Feature, IMPACT, .keep_all = TRUE) %>%
			arrange(IMPACT) %>%
			distinct(loc_type, loc_id, SYMBOL, Feature, .keep_all = TRUE) %>%
			distinct(loc_type, loc_id, SYMBOL, .keep_all = TRUE)
	}

	# data = redux_vep_annot
	var_scan_tbl = function(data, loc_types = c('str', 'snp', 'sv')) {
		# take the top impact per variant/gene combination
		to_disp = data %>%
			filter(loc_type %in% loc_types) %>%
			reduce_for_plt %>% 
			left_join(assoc_test, by = c('loc_type', 'loc_id')) %>%
			filter(!is.na(p.value)) %>%
			mutate(pass_filter = -log10(p.value) >= lod_thresh & nonmaj_af >= nonmaj_af_thresh) %>%
			filter(pass_filter)

		# table view
		ft_headers = to_disp %>%
			distinct(IMPACT, severity, top_csq) %>%
			unite('col_keys', c('IMPACT', 'top_csq'), remove = FALSE) %>%
			relocate(col_keys, .before = 1) %>%
			arrange(IMPACT, severity) %>%
			mutate_all(as.character) %>%
			select(!severity) %>%
			set_names(c('col_keys', 'line1', 'line2'))
		ft = to_disp %>% 
			count(SYMBOL, IMPACT, top_csq) %>%
			complete(SYMBOL = data %>% pull(SYMBOL) %>% unique) %>%
			pivot_wider(id_cols = SYMBOL, names_from = c(IMPACT, top_csq), values_from = n) %>%
			select(SYMBOL, all_of(ft_headers %>% pull(col_keys)))
		ft = ft %>% 
			rowwise %>%
			mutate(
				   n_high_vars = sum(c_across(matches('^(HIGH)')), na.rm = TRUE),
				   n_nonmod_vars = sum(c_across(matches('^(HIGH|MODERATE|LOW)')), na.rm = TRUE),
				   n_vars = sum(c_across(!SYMBOL), na.rm = TRUE)) %>% 
			ungroup %>%
		  arrange(desc(n_nonmod_vars), desc(n_high_vars), desc(n_vars)) %>%
			left_join(gene_info %>% select(gene_name, gene_descr), by = c('SYMBOL' = 'gene_name')) %>%
			select(!n_vars) %>%
			mutate(across(matches('n_'), ~if_else(.x == 0, '', as.character(.x))))
		hlight_rows = ft %>% pull(SYMBOL) %>% str_which(str_c(dna_repair_genes, collapse = '|'))
		bg_col = '#9ecae1'
		ft = ft %>% mutate(row = 1:n()) %>% relocate(row, .before = 1)
		ft_obj = ft %>%
			flextable %>%
			set_header_df(mapping = ft_headers %>% 
						add_row(col_keys = 'n_high_vars', line1 = NA, line2 = '# high impact variants') %>%
						add_row(col_keys = 'n_nonmod_vars', line1 = NA, line2 = '# non-modifier impact variants') %>%
						add_row(col_keys = 'gene_descr', line1 = NA, line2 = 'Gene description'), key = 'col_keys') %>%
			merge_h(part = "header", i = 1) %>%
			theme_box %>%
			rotate(i = 2, j = 1:(dim(ft)[2]-1), rotation = "btlr", align = 'bottom', part = "header") %>%
			align(align = "center", part = "all") %>%
			font(fontname = 'Arial', part = "all") %>%
			flextable::width(width = 0.1) %>%
			flextable::width(width = 3.5, j = ncol(ft)) %>%
			align(align = 'left', j = ncol(ft)) %>%
			valign(i = 2, j = dim(ft)[2], valign = 'bottom', part = 'header') %>%
			bg(bg = bg_col, i = hlight_rows) %>%
			# height(height = 0.1, part = 'body')
			padding(padding.top = 0.1, padding.bottom = 0.1, part = 'body')

		# final variant counts in SNPSCAN table
		smry = to_disp %>%
			distinct(SYMBOL, loc_type, chr, pos, end, IMPACT) %>%
			count(IMPACT, name = 'n_variants')
		smry = smry %>% add_row(smry %>% summarise(n_variants = sum(n_variants)))

		#
		return(list(ft_obj = ft_obj, smry = smry))
	}
	
	
	ret = var_scan_tbl(redux_vep_annot)
	ret$ft_obj
	ret$smry
	ret$ft_obj %>% save_as_html(path = fs::path('../pdfs/', 'SuppTable1_VEPSummary.html'))
```

## p-val by gene and position

#```{r echo=TRUE, fig.width = 16, fig.height = 8, fig.align = 'center', cache = TRUE, eval = TRUE}
#	gene_ord = gene_info %>% arrange(gene_pos) %>% pull(gene_name) %>% keep(~.x %in% (to_plt %>% pull(SYMBOL) #%>% unique))
#```

# Supplementary figure VARSEL

#. `filter1 & filter2`
#. LOD and non-major allele thresholds shown
#. Rare variants (< non-major al freq thresh) as hollow shapes

```{r echo=TRUE, fig.width = 9, fig.height = 8, fig.align = 'center', cache = TRUE, eval = TRUE}
	loc_types = c('str', 'snp', 'sv')
	to_plt = redux_vep_annot %>%
		filter(loc_type %in% loc_types) %>%
		# old filter
		# filter(IMPACT %in% c('HIGH', 'MODERATE', 'LOW') | 
		#    ( IMPACT == 'MODIFIER' & (!Consequence %in% desel_conseq) )) %>%
		# old filter
		# filter(BIOTYPE == 'protein_coding') %>%
		reduce_for_plt %>%
		# arrange(IMPACT) %>%
		# distinct(loc_type, chr, pos, end, SYMBOL, .keep_all = TRUE) %>%
		# left_join(assoc_test, by = c('loc_type', 'chr', 'pos', 'end')) %>%
		left_join(assoc_test, by = c('loc_type', 'loc_id')) %>%
		filter(!is.na(p.value)) %>%
		mutate(pass_filter = -log10(p.value) >= lod_thresh & nonmaj_af >= nonmaj_af_thresh)
	gene_ord = gene_info %>% arrange(gene_pos) %>% pull(gene_name) %>% keep(~.x %in% (to_plt %>% pull(SYMBOL) %>% unique))
		p1 = to_plt %>%
		mutate(rare = nonmaj_af < nonmaj_af_thresh) %>%
		ggplot(aes(pos/1e6, -log10(p.value), color = IMPACT, shape = rare)) +
		geom_point(data = ~.x %>% filter(IMPACT == 'MODIFIER')) + # make sure the MODIFIER points are underneath the other effects
		geom_point(data = ~.x %>% filter(IMPACT != 'MODIFIER')) + 
		geom_hline(yintercept = lod_thresh, linetype = 'dashed') + 
		# geom_text(data = ~tibble(n = .x %>% distinct(loc_type, chr, pos, end) %>% nrow),
		geom_text(data = ~tibble(n = .x %>% distinct(loc_type, loc_id) %>% nrow),
			  aes(label = scales::comma(n)), x = Inf, y = Inf, hjust = 'inward', vjust = 'inward', inherit.aes = FALSE) + 
		scale_color_manual(values = c('HIGH' = '#f03b20', 'MODERATE' = '#2c7fb8' , 'LOW' = '#31a354', 'MODIFIER' = 'gray70')) +
		scale_shape_manual(values = c(`TRUE` = 1, `FALSE` = 19)) +
		theme_half_open() +
		theme(legend.position = 'right',
		  panel.spacing = unit(0, 'lines')) +
		labs(x = 'Mb')
	p2 = al_freq %>%
		# semi_join(to_plt, by = c('loc_type', 'chr', 'pos', 'end')) %>%
		semi_join(to_plt, by = c('loc_type', 'loc_id')) %>%
		ggplot(aes(nonmaj_af)) + 
		geom_histogram(position = 'stack', bins = 100) + 
		geom_vline(xintercept = 0.15, linetype = 'dashed') + 
		# geom_text(data = ~tibble(n = .x %>% distinct(loc_type, chr, pos, end) %>% nrow),
		geom_text(data = ~tibble(n = .x %>% distinct(loc_type, loc_id) %>% nrow),
			  aes(label = scales::comma(n)), x = Inf, y = Inf, hjust = 'inward', vjust = 'inward') + 
		theme_half_open() +
		labs(x = 'non-major allele freq', y = '# loci')
	p3 = to_plt %>% 
		mutate(SYMBOL = fct_relevel(SYMBOL, gene_ord)) %>%
		filter(SYMBOL %in% c('Msh3', 'Atg10', 'Ssbp2', 'Xrcc4', 'Ccnh', 'Cmya5', 'Zcchc9')) %>%
		ggplot() +
		geom_point(data = ~.x %>% filter(IMPACT == 'MODIFIER'),
			   aes(pos/1e6, -log10(p.value)), color = 'gray70') +
		geom_point(data = ~.x %>% filter(IMPACT != 'MODIFIER'),
			   aes(pos/1e6, -log10(p.value), color = IMPACT)) +
		scale_x_continuous(breaks = scales::pretty_breaks(n = 2)) + 
		scale_color_manual(values = c('HIGH' = '#f03b20', 'MODERATE' = '#2c7fb8' , 'LOW' = '#31a354', 'MODIFIER' = 'gray70')) +
		facet_wrap(~SYMBOL, scales = 'free_x', nrow = 3) + 
		theme_half_open() +
		theme(legend.position = 'bottom',
			  legend.text = element_text(size = 8),
			  axis.title.x = element_blank()
		)
	p = plot_grid(
		plot_grid(p1, p2, nrow = 1, rel_widths = c(1, 0.5), axis = 'bt', align = 'h', labels = c('A', 'B')),
		p3, ncol = 1, rel_heights = c(0.6, 1), labels = c('', 'C')
	)
	p
	#ggsave('test.pdf', p, w = 9, h = 8)

	#
	ggsave(fs::path('../pdfs/', 'SuppFig13_VariantSelection.pdf'), p, w = 9, h = 8)

```

# Supplementary Fig MSH3 VARS

#. May not be needed if info moved to main figure 3

```{r echo=TRUE, fig.width = 12, fig.height = 12, fig.align = 'center', cache = TRUE, eval = TRUE}
	# function for plotting a variant impact view for a single gene
	variant_combo_plot = function(to_plt, gene, xlims = NULL, impacts = c('HIGH', 'MODERATE', 'LOW', 'MODIFIER'), label_locus = FALSE, loc_types = c('str', 'snp', 'sv'), plt_title = '') {
		if (is.null(xlims)) {
			xlims = tx_info %>% filter(gene_name == gene) %>% summarise(xlims = c(min(tx_pos), max(tx_end))) %>% pull(xlims)
		}
		p1 = tx_info %>%
			filter(gene_name == gene) %>%
			arrange(tx_type) %>% 
			mutate(tx_id = fct_inorder(tx_id)) %>%
			ggplot() +
			geom_tile(data = ~.x %>% distinct(tx_id, exon_pos, exon_end),
				  aes(width = (exon_end - exon_pos), y = tx_id, x = (exon_pos + exon_end)/2), height = 0.9, fill = NA, color = 'black') +
			geom_tile(data = ~.x %>% distinct(tx_id, cds_pos, cds_end) %>% filter(!is.na(cds_pos)),
				  aes(width = (cds_end - cds_pos), y = tx_id, x = (cds_pos + cds_end)/2), height = 0.9) +
			geom_tile(data = ~.x %>% distinct(tx_id, tx_pos, tx_end, tx_type),
				  aes(width = (tx_end - tx_pos), y = tx_id, x = (tx_pos + tx_end)/2, fill = tx_type), height = 0.1) +
			coord_cartesian(xlim = xlims) + 
			scale_fill_brewer(palette = 'Dark2') + 
			theme_half_open() +
			theme(
				legend.position = 'none',
				axis.title.y = element_blank(), 
				plot.title = element_text(size = 6, hjust = 0.5)) %>%
			labs(x = 'pos', title = plt_title)
		p2 = to_plt %>% 
			filter(loc_type %in% loc_types) %>%
			filter(SYMBOL == gene) %>%
			filter(IMPACT %in% impacts) %>%
			ggplot(aes(pos/1e6, -log10(p.value), color = IMPACT, shape = rare)) +
			geom_point(data = ~.x %>% filter(IMPACT == 'MODIFIER')) + # make sure the MODIFIER points are underneath the other effects
			geom_point(data = ~.x %>% filter(IMPACT != 'MODIFIER')) + 
			scale_color_manual(values = c('HIGH' = '#f03b20', 'MODERATE' = '#2c7fb8' , 'LOW' = '#31a354', 'MODIFIER' = 'gray70')) +
			scale_shape_manual(values = c(`TRUE` = 1, `FALSE` = 19)) +
			coord_cartesian(xlim = xlims) + 
			theme_half_open() +
			theme(legend.position = 'bottom') %>%
			labs(x = 'Mb')
		if (label_locus) {
			p2 = p2 + geom_text_repel(aes(label = locus), max.overlaps = Inf, min.segment.length = 0)
		}
		p = plot_grid(p1, p2, ncol = 1, axis = 'lr', align = 'v')
		p
	}
	  
	p1 = variant_combo_plot(top_genes_data, 'Msh3')
	p2 = variant_combo_plot(top_genes_data, 'Msh3', xlims = c(92.344, 92.352))
	p = plot_grid(p1, p2, nrow = 2, labels = c('A', 'B'))
	p
	ggsave('test.pdf', p, w = 12, h = 12)
	
	# figure print
	ggsave(fs::path('../pdfs/', 'SuppFig14_VariantSelection-Msh3.pdf'), p, w = 12, h = 12)
```


# Load SV data

```{r echo=TRUE, fig.width = 6, fig.height = 4, fig.align = 'center', cache = TRUE, eval = TRUE}
  sv_data = readRDS('../data/vep/sv_data.rds')

	# extract data objects
	locs_data = sv_data$locs_data

	# convert coordinates
	locs_data = locs_data %>% mutate(across(c(pos, end, sv_size), ~.x/1e6))

	# extract the REF/ALT for each SV
	dkeys = sv_data$dkeys
```

# Group nearby svs together to aid in visualization

```{r echo=TRUE, fig.width = 6, fig.height = 4, fig.align = 'center', cache = TRUE, eval = TRUE}
	assign_grps = function(data) {
		grps_from_olap = function(is_olap) {
			curr = 1
			grps = c(curr)
			for (i in 2:length(is_olap)) {
			if (!is_olap[i]) curr = curr + 1
			grps = c(grps, curr)
			}
			return(grps)
		}
		data = data %>%
			group_by(sv_type) %>%
			arrange(chr, sv_type, pos, end, .by_group = TRUE) %>%
			mutate(is_olap = (pos <= lag(end) | pos <= lag(end, 2) | pos <= lag(end, 3) | pos <= lag(end, 4)) %>% replace_na(FALSE)) %>%
			mutate(grp = grps_from_olap(is_olap)) %>%
			ungroup %>%
			select(!is_olap)
	}
	locs_data = locs_data %>% assign_grps

	# check
	# locs_data %>% count(grp)
```

# Thresholds

```{r echo=TRUE, fig.width = 6, fig.height = 4, fig.align = 'center', cache = TRUE, eval = TRUE}
	lod_thresh = -log10(0.0005) 
	nonmaj_af_thresh = 0.15
```

# Assign variants to genes

```{r echo=TRUE, fig.width = 6, fig.height = 4, fig.align = 'center', cache = TRUE, eval = TRUE}
	# define genes
	genes = c('Msh3', 'Xrcc4', 'Ssbp2', 'Ccnh', 'Atg10') %>% set_names(.)

	# split variants by gene
	vars_by_gene = map_df(genes, function(gene) {
		xlims = tx_info %>% 
			filter(gene_name == gene) %>%
			select(tx_pos, tx_end) %>%
			gather(var, val) %>% pull(val) %>% range
		locs_data %>% 
			filter(pos >= xlims[1], end <= xlims[2]) %>%
			mutate(across(c(pos, end, sv_size), ~.x*1e6)) %>% 
			mutate(gene_name = gene)
	})

	# check that 1 variant per gene
	# vars_by_gene %>%
	# 	distinct(uid, gene_name) %>%
	# 	count(uid) %>% pull(n) %>% unique

	# add a filter
	vars_by_gene_filt = vars_by_gene %>% filter(n_strains > 1, sv_size > 50)
```
# Aggregate LOD and nonmaj_af by SV group

#. Otherwise nonmaj_af fraction may be undercounted
#. `grp` is variant group

```{r echo=TRUE, fig.width = 16, fig.height = 5, fig.align = 'center', cache = TRUE, eval = TRUE}
	# function from previous scripts for reducing annotation data to top consequence
	reduce_for_plt = function(data) {
		data %>%
			left_join(conseq_split, by = 'Consequence') %>%
			arrange(severity) %>%
			distinct(loc_type, loc_id, SYMBOL, Feature, IMPACT, .keep_all = TRUE) %>%
			arrange(IMPACT) %>%
			distinct(loc_type, loc_id, SYMBOL, Feature, .keep_all = TRUE) %>%
			distinct(loc_type, loc_id, SYMBOL, .keep_all = TRUE)
	}

	vars_by_gene_agg = vars_by_gene_filt %>%
		mutate(loc_id = sprintf('%s_%d_%d_%s', chr, pos, end, sv_type)) %>%
		mutate(locus = sprintf('%s:%d-%d', chr, pos, end)) %>%
		left_join(assoc_test %>% select(loc_id, p.value), by = 'loc_id') %>%
		left_join(redux_vep_annot %>%
					reduce_for_plt %>% 
					select(loc_id, IMPACT, top_csq), 
				  by = 'loc_id') %>%
		mutate(LOD = -log10(p.value)) %>%
		group_by(gene_name, sv_type, grp) %>%
		summarise(
			# calc
			medi_lod = median(LOD, na.rm = TRUE),
			sd_lod = sd(LOD, na.rm = TRUE),
			medi_size = median(sv_size, na.rm = TRUE),
			sd_size = sd(sv_size, na.rm = TRUE),
			n_strains = sum(n_strains),
			nonmaj_af = n_strains/152,
			locus = locus %>% unique %>% str_c(collapse = ', '),
			top_csq = top_csq %>% unique %>% str_c(collapse = ', '),
			IMPACT = IMPACT %>% unique %>% str_c(collapse = ', '),
			.groups = 'drop'
		) %>%
		mutate(across(c(sd_lod, sd_size), ~replace_na(.x, 0)))
	vars_by_gene_agg
```

# Supplementary table 4

#. Apply the `lod_thresh` and `nonmaj_af_thresh` thresholds to this

```{r echo=TRUE, fig.width = 16, fig.height = 5, fig.align = 'center', cache = TRUE, eval = TRUE}
	# functions for table printing
	print_range_i = function(x) {
		if (length(x) == 1) {
			as.character(x)
		} else {
			sprintf('%d (+/-%0.2f)', median(x) %>% round, sd(x))
		}
	}
	print_range_f = function(x) {
		if (length(x) == 1) {
			sprintf('%0.2f', x)
		} else {
			sprintf('%0.2f (+/-%0.2f)', median(x) %>% round, sd(x))
		}
	}

	# generate summary table
	smry_tbl = vars_by_gene_agg %>%
		filter(medi_lod >= lod_thresh, nonmaj_af >= nonmaj_af_thresh) %>%
		# make variant ordering sequential
		group_by(gene_name) %>%
		arrange(gene_name, desc(medi_lod)) %>%
		mutate(variant = grp %>% as.character %>% fct_inorder %>% as.integer) %>%
		ungroup %>%
		mutate(
			# display
			sv_size_bp = sprintf('%0.2f (+/-%0.2f)', medi_size, sd_size),
			LOD = sprintf('%0.2f (+/-%0.2f)', medi_lod, sd_lod),
			nonmaj_af = sprintf('%0.2f', nonmaj_af)
		) %>%
		select(gene_name, sv_type, variant, locus, sv_size_bp, n_strains, LOD, top_csq, IMPACT)

	# turn into flextable
	ft = smry_tbl %>%
		flextable %>%
		theme_box %>%
		merge_v(j = c(1,3:6)) %>%
		flextable::width(j = 4, 4) %>%
		flextable::width(j = c(5, 7), 1.4)

	ft
    save_as_html(ft, path = fs::path('../pdfs/', 'SuppTable4_SVInfo.html'))

	# debug
	# redux_vep_annot %>% 
	# 	filter(loc_id == 'chr13_91700623_91700685_INS')
```
