# Supplementary material for: A novel quantitative trait locus implicates Msh3 in the propensity for genome-wide short tandem repeat expansions in mice
Source: Genome Res. 2023 May;33(5):689–702. doi: 10.1101/gr.277576.122 (PMC10317118; doi:10.1101/gr.277576.122)
Supplement: Supplemental Material [file supp_gr.277576.122_Supplemental_code.zip › BXD-STR-Mutator-Manuscript-main/analysis/4_eqtl_mapping.Rmd]

---
title: "eQTL mapping and colocalization"
date: "`r format(Sys.time(), '%d %B %Y')`"
output: 
  html_document:
      df_print: paged
      code_folding: hide
      toc: true
      toc_float: true
      number_sections: true
---

<!-- Set with output width -->
<style type="text/css">
div.main-container {
    max-width: 2000px;
}
.col-md-3 {
    width: 15%;
}
h1 {font-size: 2em}
h2 {font-size: 1.5em}
h3 {font-size: 1.17em}
h4 {font-size: 1.12em}
h5 {font-size: 0.83em}
h6 {font-size: 0.75em}
</style>

```{r setup, include=FALSE}
	# options
	knitr::opts_chunk$set(echo = TRUE)
	options(stringsAsFactors = FALSE)

	# libraries
	library(tidyverse)
	library(cowplot)
	library(fs)
	library(ggrepel)
	library(flextable)
	library(jsonlite)
	library(ggbeeswarm)
	library(GGally)
	library(ggforce)
	library(ggtext)
	library(qtl2)
	library(ggupset)
	library(DBI)
	library(dbplyr)
	library(RColorBrewer)
```

# Functions

```{r echo=TRUE, fig.width = 6, fig.height = 4, fig.align = 'center', cache = TRUE, eval = TRUE}
	### various functions

	# 
	manhat = function(data, colorGN = TRUE, facetGN = FALSE) {
		p = data %>%
			ggplot(aes(mark_pos, LOD)) +
			scale_color_viridis_d() + 
			theme_half_open() +
			theme(
			axis.ticks.x = element_blank(),
			axis.text.x = element_blank(),
			panel.spacing = unit(0, 'pt')
			)

		# add GN faceting
		if (facetGN) {
			p = p + facet_grid(GN~mark_chr, scales = 'free_x')
		} else {
			p = p + facet_grid(~mark_chr, scales = 'free_x')
		}

		# add color and geometry
		if (colorGN) {
			p = p + geom_step(aes(color = GN))
		} else {
			p = p + geom_step()
		}

		# output
		return(p)
	}

	#
	manhat2 = function(data, colorGN = TRUE, facetGN = FALSE, chrdiv = TRUE, chrlab = TRUE) {
		chr_ends = tibble(mark_chr = as.character(1:19) %>% fct_inorder(),
				  # mark_chr = str_c('chr', 1:19) %>% fct_inorder(), 
				  pos_adj = 0:18,
				  chr_lab_pos = seq(0.5, 18.5, 1))
		chrs = data %>% pull(mark_chr) %>% unique %>% str_replace('chr', '') %>% str_sort(numeric = TRUE)
		markers = data %>%
			distinct(marker, mark_chr, mark_pos) %>%
			mutate(mark_chr = str_replace(mark_chr, 'chr', '') %>% fct_relevel(chrs)) %>%
			arrange(mark_chr) %>%
			left_join(chr_ends, by = 'mark_chr') %>%
			# min/max normalize position within each chromosome
			group_by(mark_chr) %>%
			mutate(mark_pos_ori = mark_pos) %>%
			mutate_at('mark_pos', ~(.x - min(.x))/(max(.x) - min(.x))) %>%
			ungroup %>%
			# add an integer adjustment to spread chromosomes out
			mutate(mark_pos_adj = mark_pos + pos_adj)

		# remove any conflicting columns
		drop_names = markers %>% names %>% discard(~.x == 'marker')
		data = data %>% 
			select(!any_of(drop_names)) %>%
			left_join(markers, by = 'marker')

		#
		p = data %>%
			ggplot(aes(mark_pos_adj, LOD)) +
			scale_x_continuous(expand = expansion(0)) +
			scale_color_viridis_d() + 
			theme_half_open() +
			theme(
				axis.ticks.x = element_blank(),
				axis.text.x = element_blank()
				# panel.spacing = unit(0, 'pt'),
			)
			
		if (chrdiv) p = p + geom_vline(data = chr_ends, aes(xintercept = pos_adj), linetype = 'dashed') 
		if (chrlab) p = p + geom_text(data = ~.x %>% distinct(mark_chr, chr_lab_pos),
						  aes(x = chr_lab_pos, label = mark_chr), y = Inf, 
						  vjust = 'inward', inherit.aes = FALSE) 

		# add GN faceting
		if (facetGN) { 
			p = p + facet_wrap(~GN)
		} else {
			p = p
		}

		# summarise lod thresholds if multiple
		# don't want too many lines in case multiple GNs are plotted together
		lod_thresh = data %>% summarise(thresh = mean(thresh))

		# add color and geometry
		if (colorGN) {
			p = p + geom_step(aes(color = GN)) + geom_hline(data = lod_thresh, aes(yintercept = thresh), alpha = 0.5)
		} else {
			p = p + geom_step(aes(color = mark_chr)) + geom_hline(data = lod_thresh, aes(yintercept = thresh, alpha = 0.5))
		}

		# output
		return(p)
	}
```

# QTL region

```{r echo=TRUE, fig.width = 6, fig.height = 4, fig.align = 'center', cache = TRUE, eval = TRUE}
	#ci_chr = '13'; ci_lo = 83.78112; ci_hi = 93.41913; ci_mid = 90.4
ci_chr = '13'
qtl_ci = read_csv('../outs/qtl_ci_tetra.csv')
ci_lo = as.double(qtl_ci['ci_lo']); 
ci_hi = as.double(qtl_ci['ci_hi']);
ci_mid = as.double(qtl_ci['pos']);
```

# Reload the % expanded QTL mapping results

```{r fig.width = 6, fig.height = 4, fig.align = 'center', cache = TRUE, eval = TRUE}
  final_res = read.csv('../outs/final_qtl_res_tetra.csv')

	# also load the dense chr13 qtl data 
	# cache_file = path(in_cache_dir, 'perc_expand_chr13_dense_qtl.rds')
	# chr13_dense_qtl_res = readRDS(cache_file)

	# load by-epoch scan
	by_epoch_scan = read.csv('../outs/perc_expand_by_epoch_tetra_final.csv')
	
	strain_info = read.csv('../outs/strain_info.csv')
```

# Get founder genotypes

```{r echo=TRUE, fig.width = 6, fig.height = 4, fig.align = 'center', cache = TRUE, eval = TRUE}
  qtl_data = readRDS('../outs/qtl_data.rds')
	bxd_mark_gts = maxmarg(qtl_data$snp_probs[,'13'], minprob = 0.5) %>% 
		.[[1]] %>%
		as.data.frame %>%
		rownames_to_column(var = 'strain') %>%
		pivot_longer(cols = !strain, names_to = 'marker', values_to = 'fou_gt')
```

# Load eQTL trace data

#. "best_trace" is a single probe worth of data for one GN/gene combination
#. "best_point" is a single LOD value for each GN/gene combination
	
```{r echo=TRUE, fig.width = 6, fig.height = 4, fig.align = 'center', cache = TRUE, eval = TRUE}
	# qtl and eqtl data objects
  eqtl_db       = readRDS('../data/gene_expr/qtl_agg/gene_expr_db.rds')
	perc_expand  = readRDS('../data/gene_expr/qtl_agg/perc_expand_db.rds')
	
	# remove embeded list that causes problems
	eqtl_db$probes$alig_data = NULL
	
	# isolate probe information
	probe_info = eqtl_db$probes %>%
		left_join(eqtl_db$signal %>% distinct(probe, gene_name), by = 'probe')

	# join probe information onto traces
	eqtl_db$signal    = eqtl_db$signal    %>% inner_join(probe_info, by = c('probe', 'gene_name'))
	eqtl_db$expr_vals = eqtl_db$expr_vals %>% inner_join(probe_info, by = c('probe', 'gene_name'))
	
	# load eQTL and QTL trace data for probes with snps where number of snps was used as a covariate
	eqtl_db_snps_covar   = readRDS('../data/gene_expr/qtl_agg_snps_covar/gene_expr_db.rds')
	# this one doesn't need to be redone because it is basically the same
	# perc_expand_snps_covar = readRDS('../data/gene_expr_new_wind/chr13qtl_agg_snps_covar/perc_expand_db.rds')
	
	# remove embeded list that causes problems
	eqtl_db_snps_covar$probes$alig_data = NULL
	
	# join probe information onto these traces
	eqtl_db_snps_covar$signal = eqtl_db_snps_covar$signal %>% inner_join(probe_info, by = c('probe', 'gene_name'))
	
	# convert position
	eqtl_db$genes = eqtl_db$genes %>% mutate(across(c(gene_pos, gene_end), ~.x/1e6))
	eqtl_db_snps_covar$genes = eqtl_db_snps_covar$genes %>% mutate(across(c(gene_pos, gene_end), ~.x/1e6))
	
	# Restrict to genes in the window
	eqtl_db$genes = eqtl_db$genes %>% filter(gene_pos > ci_lo & gene_end < ci_hi)
	
	# check closeness of using number of snps as a covariate vs. not
	if (0) {
		left_join(
			eqtl_db_snps_covar$signal %>% select(GN, marker, probe, gene_name, LOD),
			eqtl_db$signal %>% filter(n_var_per_probe != 0) %>% select(GN, marker, probe, gene_name, LOD),
			by = c('GN', 'marker', 'probe', 'gene_name')
		) %>% mutate(dist = LOD.x - LOD.y %>% abs) %>% 
			skimr::skim(dist)
	}

	# replace eQTL traces for probes that have snps with ones computed using number of snps as a covariate
	eqtl_db$signal = bind_rows(
		eqtl_db$signal %>% filter(n_var_per_probe == 0),
		eqtl_db_snps_covar$signal
	)

	# best point within QTL sized region around gene for each probe
	ci_hwind = (ci_hi - ci_lo)/2
	probe_max = eqtl_db$signal %>%
		left_join(eqtl_db$genes, by = 'gene_name') %>%
		left_join(eqtl_db$markers, by = 'marker') %>%
		arrange(desc(LOD)) %>%
		filter(mark_pos >= (gene_end+gene_pos)/2 - ci_hwind, mark_pos <= (gene_end+gene_pos)/2 + ci_hwind) %>%
		distinct(GN, gene_name, probe, .keep_all = TRUE) %>%
		mutate(across(where(is.factor), as.character))

	# apply p.val correction when testing multiple probes per GN/gene
	probe_max = probe_max %>%
		# distinct(GN, gene_name, probe)
		group_by(GN, gene_name) %>%
		mutate(LODadj = -log10(p.adjust(10^(-LOD), method = 'BH'))) %>%
		ungroup %>%
		mutate(is_eqtl = LODadj >= thresh)

	best_point = probe_max %>%
		arrange(desc(LODadj)) %>%
		distinct(GN, gene_name, .keep_all = TRUE)
	
	# all eqtl traces
	# apply and LOD adjustment ratio: this is account for the multiple hypothesis correction
	all_trace = eqtl_db$signal %>%
		left_join(eqtl_db$markers, by = 'marker') %>%
		left_join(probe_max %>% 
					mutate(lod_ratio = LODadj/LOD) %>%
					select(GN, gene_name, probe, lod_ratio), 
				  by = c('GN', 'gene_name', 'probe')) %>%
		mutate(LODadj = LOD*lod_ratio)

	# best trace from best point
	best_trace = all_trace %>%
		semi_join(best_point, by = c('GN', 'gene_name', 'probe'))

	# define DNA repair genes
	dna_repair_genes = c('Msh3', 'Xrcc4', 'Ssbp2', 'Atg10')	
```

# Load finalized list of selected datasets

```{r echo=TRUE, fig.width = 6, fig.height = 4, fig.align = 'center', cache = TRUE, eval = TRUE}
	gn_table = readRDS('../data/analysis_cache/final_gn_table.rds') 
```

# Subset data to list of representative GNs

```{r echo=TRUE, fig.width = 6, fig.height = 4, fig.align = 'center', cache = TRUE, eval = TRUE}
	# subset by dataset
	sel_dsets   = gn_table %>% select(GN = sel_dset) %>% distinct(GN) %>% filter(!is.na(GN)) %>% pull(GN)
	best_trace  = best_trace %>% filter(GN %in% sel_dsets)
	all_trace   = all_trace %>% filter(GN %in% sel_dsets)
	best_point  = best_point %>% filter(GN %in% sel_dsets)
	probe_max   = probe_max %>% filter(GN %in% sel_dsets)
	perc_expand = perc_expand$signal %>%
		filter(GN %in% sel_dsets) %>%
		left_join(perc_expand$markers, by = 'marker')

	# this is unnecessary because dense data was only collected for sel_dsets (see workflows)
	# dense_traces$signal %>% filter(GN %in% sel_dsets)

	# NOTE: only needed for manhat2 which is not used anymore
	# # figure out adjusted gene positions (for later plots where this is important)
	# pos_adj = eqtl_db$markers %>%
	#     left_join(tibble(mark_chr = str_c('chr', 1:19) %>% fct_inorder(), pos_adj = 0:18), by = 'mark_chr') %>%
	#     group_by(mark_chr, pos_adj) %>%
	#     summarise(slope = max(mark_pos) - min(mark_pos), intercept = min(mark_pos), .groups = 'drop')
	gene_info = eqtl_db$genes %>% 
		# left_join(pos_adj, by = c('gene_chr' = 'mark_chr')) %>%
		# mutate(gene_pos_adj = (gene_pos - intercept)/slope + pos_adj) %>%
		arrange(gene_pos)
```

# Genes

#. To check if some genes we don't have expression data for that could drop out in this analysis

## Annotated in EMBL

#. Types of genes in the QTL region from EMBL
#. 30 protein coding genes
	
```{r echo=TRUE, fig.width = 6, fig.height = 4, fig.align = 'center', cache = TRUE, eval = TRUE}
	embl_genes = readRDS('../data/analysis_cache/embl_genes.rds')
```

```{r echo=TRUE, fig.width = 6, fig.height = 4, fig.align = 'center', cache = TRUE, eval = TRUE}
	# count type of genes
	embl_genes %>% count(gene_type) %>% arrange(desc(n))
```

## Annotated in EMBL vs expression data available

#. Pretty much all protein coding genes are represented among most datasets
    - Exceptions: Atp6ap1l and Gm20379 
#. Some pseudo-genes and non protein coding genes are also reperesented in expression data
	
```{r echo=TRUE, fig.width = 8, fig.height = 9, fig.align = 'center', cache = TRUE, eval = TRUE}
	# make a gene by GN matrix with indicator variable in gene is in GN from embl genes
	gene_by_gn = embl_genes %>% 
		distinct(gene_name, gene_type) %>%
		left_join(best_point %>% 
				  distinct(GN, gene_name) %>%
				  mutate(in_gn = 1), 
			by = 'gene_name')

	# calculate number of genes per gn and number of gns per gene
	col_ord = gene_by_gn %>%
		filter(!is.na(GN)) %>%
		group_by(GN) %>%
		summarise(n_gene = gene_name %>% unique %>% length) %>%
		arrange(desc(n_gene))
	row_ord = gene_by_gn %>%
		group_by(gene_name) %>%
		summarise(n_gn = GN %>% unique %>% length) %>%
		arrange(desc(n_gn))
```

## Just protein coding genes

# Subset data to list of common protein-coding genes

```{r echo=TRUE, fig.width = 6, fig.height = 4, fig.align = 'center', cache = TRUE, eval = TRUE}
	# subset by gene
	common_prot_genes = best_point %>%
		count(gene_name, name = 'n_gns') %>%
		left_join(gene_info %>% select(gene_name, gene_type), by = 'gene_name') %>%
		# count(is.na(gene_type))
		filter(gene_type == 'protein_coding', n_gns >= (best_point %>% pull(GN) %>% unique %>% length)/2) %>%
		pull(gene_name) %>% unique
	best_trace = best_trace %>% filter(gene_name %in% common_prot_genes)
	all_trace  = all_trace %>% filter(gene_name %in% common_prot_genes)
	best_point = best_point %>% filter(gene_name %in% common_prot_genes)
	gene_info  = gene_info %>% filter(gene_name %in% common_prot_genes)
	probe_max  = probe_max %>% filter(gene_name %in% common_prot_genes)

	# this is unnecessary because dense data was only collected for common genes (see workflows)
	# dense_traces$signal %>% filter(gene_name %in% common_prot_genes)
```

#. Keep only genes that appear in at least 50% of datasets that are protein coding
    - Total: `r length(common_prot_genes)`
#. Only protein coding that didn't make the cut: Atp6apl1: ATPase, H+ transporting, lysosomal accessory protein 1-like 
    - Probably these are not a relevant
	
```{r echo=TRUE, fig.width = 8, fig.height = 4, fig.align = 'center', cache = TRUE, eval = TRUE}
	p = gene_by_gn %>%
		mutate(gene_name = fct_relevel(gene_name, rev(row_ord$gene_name))) %>%
		filter(gene_type == 'protein_coding') %>%
		filter(!is.na(GN)) %>%
		pivot_wider(id_cols = c(gene_name, gene_type), names_from = GN, values_from = in_gn) %>%
		arrange(gene_name) %>%
		mutate(gene_num = 1:n()) %>%
		mutate(y_label = str_c(gene_num, '_', gene_name)) %>%
		mutate(y_label = fct_inorder(y_label)) %>%
		pivot_longer(cols = !c(gene_name, gene_type, y_label, gene_num), names_to = 'GN', values_to = 'in_gn') %>%
		mutate(is_common_prot = gene_name %in% common_prot_genes) %>%
		mutate(GN = fct_relevel(GN, col_ord$GN)) %>%
		ggplot(aes(GN, y_label, fill = in_gn)) +
		geom_tile() + 
		scale_fill_continuous(na.value = 'white') + 
		facet_grid(rows = vars(is_common_prot), scales = 'free', labeller = label_value, space = 'free') +
		theme_half_open() + 
		theme(axis.text.x = element_text(angle = 90, hjust = 1, vjust = 0.5, size = 8),
			  axis.text.y = element_text(size = 6, family = 'Courier'),
			  axis.title.y = element_blank(),
			  strip.text.y = element_text(angle = 90),
			  legend.position = 'none')
	p
	ggsave('../pdfs/SuppFig17_GeneExpressionDatasets.pdf', p, w = 8, h = 4)
```

# Collate datasets where strains support %expanded signal

```{r echo=TRUE, fig.width = 10, fig.height = 6, fig.align = 'center', cache = TRUE, eval = TRUE}
  dset_strains = readRDS('../data/dset_strains.rds')

	strains_per_dset = dset_strains %>% 
		# filter in only sequenced ones
		semi_join(strain_info %>% filter(is_seq_str), by = c('strain' = 'bxd_id')) %>%
		count(GN, name = 'n_strains')
	perc_expand_smry = perc_expand %>%
		arrange(desc(LOD)) %>%
		distinct(GN, .keep_all = TRUE) %>%
		left_join(gn_table %>% select(GN = sel_dset, tissue), by = 'GN') %>%
		left_join(strains_per_dset, by = 'GN') %>%
		mutate(diff = LOD - thresh) %>%
		# mutate(GN = fct_reorder(GN, desc(diff)))
		mutate(GN = fct_reorder(GN, dplyr::desc(n_strains)))
```

#. Range of number of strains per dataset: `r strains_per_dset %>% pull(n_strains) %>% range`
#. Peak LOD for %expanded phenotype for each dataset relate to permutation threshold (-)
#. Use only datasets with at least 30 strains
	
```{r echo=TRUE, fig.width = 10, fig.height = 6, fig.align = 'center', cache = TRUE, eval = TRUE}
	strains_per_dset_thresh = 30
	# create plot of 
	p1 = perc_expand_smry %>%
		ggplot(aes(x = GN)) + 
		geom_point(aes(y = LOD)) + 
		geom_point(aes(y = thresh), shape = '-', size = 4) + 
		theme_half_open() +
		theme(
			axis.text.x = element_text(angle = 90, vjust = 0.5, hjust = 1)
		) +
		labs(x = 'Dataset')
	p2 = perc_expand_smry %>%
		mutate(`Supports QTL` = LOD >= thresh) %>%
		# count(`Supports QTL`)
		ggplot(aes(GN, n_strains, fill = `Supports QTL`)) +
		geom_bar(stat = 'identity') + 
		geom_hline(yintercept = strains_per_dset_thresh, linetype = 'dashed') + 
		scale_fill_brewer(palette = 'Set1') +
		theme_half_open() +
		theme(
			axis.text.x = element_blank(),
			axis.title.x = element_blank(),
			axis.ticks.x = element_blank()
		) +
		labs(y = 'Strains per\ndataset')
	p = plot_grid(p2, p1, ncol = 1, axis = 'lr', align = 'v', rel_heights = c(0.6, 1))
	p
	ggsave('test.pdf', p, w = 10, h = 6)

	# subset list
	# TODO: if we're keep the 30 strains per dataset threshold, then rename this variable
	qtl_dsets = perc_expand_smry %>% 
		# filter(LOD >= thresh) %>% 
		filter(n_strains >= strains_per_dset_thresh) %>% 
		distinct(GN)

	# save figure
	ggsave('../pdfs/SuppFig16_eQTLSubsets.pdf', p, w = 10, h = 6)
```


# Collate a list of dsets/genes with eQTL signal
	
#. eQTL signal has to pass threshold within a QTL sized window around each gene
	
```{r echo=TRUE, fig.width = 6, fig.height = 4, fig.align = 'center', cache = TRUE, eval = TRUE}
	# NOTE: best_point already restricted to QTL sized region around gene position (see "Load eQTL trace data" above)
	# want to keep probe in this list as well, b/c we may need to access the specific probe where GN/gene_name pair has an eQTL
	eqtl_dsets_genes = best_point %>%
		# group_by(gene_name) %>% skimr::skim(mark_pos) %>% as_tibble %>% arrange(numeric.p50)
		semi_join(qtl_dsets, by = 'GN') %>%
		group_by(GN, gene_name) %>%
		filter(LODadj >= unique(thresh)) %>%
		ungroup %>%
		select(GN, gene_name, probe)
```

# Run detailed eQTL mapping for Msh3 only with **all** variants

```{r echo=TRUE, fig.width = 6, fig.height = 4, fig.align = 'center', cache = TRUE, eval = TRUE}
	# load vep data
	vep_data = readRDS('../data/analysis_cache/annot/vep_data.rds')
	loci_gts = vep_data$loci_gts
	
	# gene expression data
	# expr_vals = readRDS('../data/gene_expr/qtl_agg/gene_expr_db.rds')$expr_vals
	expr_vals = eqtl_db$expr_vals %>% select(GN, probe, gene_name, strain, expr_val)

	# load probe info
	vars_per_probe_strain = readRDS('../data/gene_expr/vars_per_probe_strain.rds')

	# subset expression values and join number of variants per probe/strain combination as a covariate
	expr_vals = expr_vals %>%
		semi_join(eqtl_dsets_genes, by = c('GN', 'gene_name', 'probe')) %>%
		left_join(vars_per_probe_strain, by = c('probe', 'strain')) %>%
		mutate(n_var = replace_na(n_var, 0))

	# check
	if (0) {
		expr_vals %>% count(n_var)
		# n_var     n
		#     0  6780
		#     1   101
		#     2     2
		#     4     1
		#     5     1
		#     7    16
		#    11     3

		# eqtl probes from Msh3 don't have variants anyway
		expr_vals %>% filter(gene_name == 'Msh3') %>% count(n_var)
		# n_var     n
		#     0   15
		
		# check combinations
		expr_vals %>% distinct(GN, gene_name)
	}

	# subset just to Msh3
	expr_vals = expr_vals %>% filter(gene_name == 'Msh3')

	# run association testing
	cache_dir = '../data/analysis_cache'; dir_create(cache_dir)
	cache_file = fs::path(cache_dir, 'eqtl_detailed.rds'); redo = FALSE
	if (!file_exists(cache_file) | redo) {
		# standard lm way
		nested_loci_gts = loci_gts %>%
			filter(!is.na(GT_A)) %>%
			mutate(GT_T = GT_A + GT_B) %>%
			left_join(expr_vals, by = 'strain') %>%
			filter(!is.na(expr_val)) %>%
			nest(data = !c(GN, probe, gene_name, loc_type, loc_id))
		# get some test data
		# locus_data = nested_loci_gts %>%
		#     filter(loc_type == 'snp') %>%
		#     slice_sample(n = 1) %>% pull(data) %>% .[[1]]
		# locus_data = nested_loci_gts %>% filter(pos == 88825954) %>% pull(data) %>% .[[1]]
		# type = 'aov'
		fit_lm = function(locus_data, type = c('linear', 'aov')) {
			if (type == 'linear') {
				lm(expr_val ~ GT_T + n_var, data = locus_data) %>% broom::tidy() %>% 
					filter(term == 'GT_T') %>% select(p.value)
			} else if (type == 'aov') {
				anova(lm(expr_val ~ gt + n_var, data = locus_data)) %>%
					broom::tidy() %>% filter(term == 'gt') %>% select(p.value)
			}
		}
		# fit_lm(locus_data, 'linear')
		# fit_lm(locus_data, 'aov')

		# run for all loci
		library(progress)
		pb <- progress_bar$new(total = nested_loci_gts %>% nrow)
		assoc_test = nested_loci_gts %>%
			mutate(lm_fit = map2(data, loc_id, function(.x, .y) { 
				pb$tick()
				# print(.y)
				ret = try(fit_lm(.x, 'aov'), silent = TRUE)
				if (class(ret) != 'try-error') {
					return(ret) 
				} else { 
					return(tibble(p.value = NA)) 
				}
			})) 
		assoc_test = assoc_test %>% select(!data) %>% unnest(lm_fit)

		# save cache
		saveRDS(assoc_test, cache_file)
	} else { 
		assoc_test = readRDS(cache_file) 
	}

	# check if association was run for all loci
	if (!all_equal(
		# loci_gts %>% distinct(loc_type, chr, pos, end),
		# assoc_test %>% distinct(loc_type, chr, pos, end)
		loci_gts %>% distinct(loc_type, loc_id),
		assoc_test %>% distinct(loc_type, loc_id)
		)) stop('Association tests missing')

	# check
	# assoc_test %>% distinct(GN, probe, gene_name)

	# join allele frequency information; discard intercept
	assoc_test = assoc_test %>% filter(!is.na(p.value))
```

# Data at this point

#. `final_res`: QTL mapping for %expanded mutator pheno using all strains
#. `perc_expand`: QTL traces for %expanded mutator pheno per dset, where only strains from that dset were used
    - Filtered for representative datasets and common genes
#. `best_trace`: best eQTL traces per dset/gene (one single probe among many for a gene)
    - Filtered for representative datasets and common genes
#. `best_point`: max LOD value per dset/gene **within QTL region** (i.e. max value of each best trace)
    - Filtered for representative datasets and common genes
#. `probe_max`: max LOD for each GN/gene/probe combination
    - Filtered for representative datasets and common genes
#. `dense_traces` and `dense_coloc`: eQTL and eQTL/QTL COLOC results for dense marker data
    - Only common genes
    - Only representative genes
    - Only dset/gene pairs with eQTL signal
    - Only top probe per dset/gene pair
#. `qtl_dsets`: dataset that support QTL rediscovery
#. `eqtl_dsets_genes`: dset/gene pairs where an eQTL was found 

# Rank genes

Various ways to rank:

#. Average maxLOD value (average value across datasets; )
#. Max maxLOD value (best LOD value across all datasets)
#. Number of datasets with maxLOD value > arbitrary threshold
#. Number of datasets with maxLOD value > perm threshold
#. Proportion of datasets with maxLOD value > perm threshold: use this

```{r echo=TRUE, fig.width = 6, fig.height = 4, fig.align = 'center', cache = TRUE, eval = TRUE}
	# order genes by:
	# NOTE: LOD is really maxLOD, b/c it baked into "best_point" across all markers on chr13
	top_x_genes = 10
	other_lvl = str_c('>', top_x_genes)
	gene_ord = best_point %>%
		semi_join(qtl_dsets, by = 'GN') %>%
		group_by(gene_name, gene_chr, gene_pos, gene_end) %>%
		summarise(avg_LOD = mean(LODadj), 
				  max_LOD = max(LODadj),
				  n = length(GN), 
				  n_over_perm_thresh = sum(LODadj >= unique(thresh)),
				  .groups = 'drop') %>%
		mutate(prop = n_over_perm_thresh/n) %>%
		# arrange(desc(.data[[c('avg_LOD', 'max_LOD', 'n_over_thresh', 'n_over_perm_thresh', 'prop')[5]]])) %>%
		# arrange(desc(prop*max_LOD)) %>%
		arrange(desc(prop)) %>%
		mutate(x = (gene_pos + gene_end)/2, y = 0, width = (gene_end - gene_pos)) %>%
		mutate(Rank = row_number()) %>%
		mutate(Rank = if_else(Rank <= top_x_genes, as.character(Rank), other_lvl)) %>%
		mutate(Rank = fct_inorder(Rank))

	# set color scale for genes
	gene_pal = RColorBrewer::brewer.pal(8, "Dark2")[1:length(dna_repair_genes)] %>% set_names(dna_repair_genes)
	other_genes = gene_ord %>%
		filter(!gene_name %in% dna_repair_genes) %>%
		pull(gene_name)
	gene_pal = c(gene_pal, gray.colors(n = length(other_genes), start = 0.2, end = 0.6) %>% set_names(other_genes))
	gene_ord = gene_ord %>% mutate(gene_col = gene_pal[gene_name])

	# print
	DT::datatable(
		gene_ord %>% 
			select(gene_name, avg_LOD, max_LOD, n, n_over_perm_thresh, prop, Rank) # %>%
			# filter(gene_name %in% dna_repair_genes)
	)
```

# Best eQTL LOD per gene/dset

## Version 1 (all GN dsets)

#. Rank genes by proportion of datasets where LOD greater than permutation threshold
#. <mark>NOTE 02/01/22: removing printing of this</mark>
	
```{r echo=TRUE, fig.width = 14, fig.height = 10, fig.align = 'center', cache = TRUE, eval = TRUE}
	# order GN datasets by number of genes for which QTL results are available
	dset_ord = best_point %>%
		group_by(GN) %>%
		summarise(N = length(gene_name), .groups = 'drop') %>%
		arrange(N)

	# heatmap of maxLOD
	# try different ways to order genes and pick one for production
	mid_point = 3/(best_point %>% pull(LOD) %>% max)*4
	
	# ord_by = 'prop'
	p_list = map(list('avg_LOD', 'max_LOD', 'n_over_perm_thresh', 'prop') %>% set_names(.), function(ord_by) {
		gene_lvls = gene_ord %>% arrange(desc(.data[[ord_by]])) %>% pull(gene_name)

		# check Msh3 rank
		# which(gene_lvls == 'Msh3') %>% print

		p = best_point %>%
			mutate(gene_name = fct_relevel(gene_name, gene_lvls)) %>%
			mutate(GN = fct_relevel(GN, dset_ord %>% pull(GN))) %>%
			left_join(gn_table %>% select(GN = sel_dset, tissue), by = 'GN') %>%
			# mutate(above_thresh = as.integer(LODadj >= lod_thresh)) %>%
			ggplot(aes(gene_name, GN, fill = LODadj)) +
			geom_tile() +
			geom_vline(xintercept = (top_x_genes + 0.5)) + 
			scale_fill_distiller(palette = 'Purples',
					 direction = 1,
					 breaks = scales::breaks_width(width = 3),
					 # values = c(0, mid_point, 1),
					 guide = guide_colorbar(title = 'maxLOD', barheight = unit(0.5, 'npc'))
					 ) +
			scale_y_discrete(position = 'right') + 
			facet_grid(tissue~., scales = 'free_y', space = 'free', switch = 'y') +
			theme_half_open() +
			theme(
			  legend.position = 'left',
			  axis.text.x = element_text(angle = 60, hjust = 1),
			  panel.background = element_rect(fill = 'gray50'),
			  strip.text.y.left = element_text(angle = 0),
			  strip.placement = 'inside',
			  panel.spacing.y = unit(2, 'pt')
			) +
			labs(x = 'Gene Name')
		p # + labs(title = ord_by)
	})
	# p = plot_grid(plotlist = p_list, nrow = 2)
	# ggsave('test.pdf', p, w = 14*2, h = 10*2) # for trip panel

	p = p_list$prop

	# print
	p
	# ggsave('test.pdf', p, w = 14, h = 10)
```

## Version 2 (only dataset with QTL signal)

#. Only dataset that have a %expanded QTL signal
#. <mark>NOTE 02/01/22: removing printing of this</mark>
	
```{r echo=TRUE, fig.width = 14, fig.height = 10, fig.align = 'center', cache = TRUE, eval = FALSE}
	to_plt = best_point %>%
		mutate(gene_name = fct_relevel(gene_name, gene_ord %>% arrange(desc(prop)) %>% pull(gene_name))) %>%
		mutate(GN = fct_relevel(GN, dset_ord %>% pull(GN))) %>%
		left_join(gn_table %>% select(GN = sel_dset, tissue), by = 'GN') %>%
		semi_join(qtl_dsets, by = 'GN')
	p_filt = p %+% to_plt
	p_filt
	ggsave('test.pdf', p_filt, w = 14, h = 10)
```

## Version 3 (only datasets with QTL signal) and binned colorization

```{r echo=TRUE, fig.width = 14, fig.height = 10, fig.align = 'center', cache = TRUE, eval = TRUE}
	to_plt = best_point %>%
		mutate(gene_name = fct_relevel(gene_name, gene_ord %>% arrange(desc(prop)) %>% pull(gene_name))) %>%
		left_join(gn_table %>% select(GN = sel_dset, tissue), by = 'GN') %>%
		mutate(GN = fct_relevel(GN, dset_ord %>% pull(GN))) %>%
		semi_join(qtl_dsets, by = 'GN')
	p_filt = ( p %+% to_plt ) + 
		scale_fill_fermenter(palette = 'Purples',
				 direction = 1,
				 breaks = c(0, 3.5, 5, 10),
				 guide = guide_colorsteps(title = 'maxLOD', barheight = unit(0.5, 'npc'))
		)
	p_filt

	ggsave('../pdfs/SuppFig19_eQTLSummary.pdf', p_filt, w = 14, h = 10)
```

## Single panel version

#. Signal from best dataset for each gene is shown
	
```{r echo=TRUE, fig.width = 6, fig.height = 5, fig.align = 'center', cache = TRUE, eval = TRUE}
	# xlims = c(0, 125)
	xlims = c(55, 110)
	# get top dataset per gene
	top_dset_per_gene = best_trace %>% 
		semi_join(eqtl_dsets_genes, by = c('GN', 'gene_name')) %>%
		left_join(gene_ord %>% select(gene_name, gene_pos, Rank), by = 'gene_name') %>%
		arrange(desc(LODadj)) %>%
		distinct(gene_name, .keep_all = TRUE) %>%
		distinct(GN, gene_name)
	
	to_plt = best_trace %>% 
		# dense_traces$signal %>% left_join(dense_traces$markers, by = 'marker') %>%
		semi_join(eqtl_dsets_genes, by = c('GN', 'gene_name')) %>%
		left_join(gene_ord %>% select(gene_name, gene_pos, Rank), by = 'gene_name') %>%
		filter(gene_name %in% dna_repair_genes) %>%
		mutate(gene_name = fct_reorder(gene_name, gene_pos)) %>%
		semi_join(top_dset_per_gene, by = c('GN', 'gene_name')) %>%
		rename(pos = mark_pos)
	p1 = to_plt %>%
		# mutate(gene_name = fct_relevel(gene_name, genes_to_lab)) %>%
		ggplot(aes(pos, LODadj, color = gene_name)) + 
		geom_step() +
		# scale_color_brewer(palette = 'Dark2', guide = guide_legend(title = 'eQTL signal')) + 
		# scale_color_viridis_d(guide = guide_legend(title = 'eQTL signal')) + 
		scale_color_manual(values = gene_pal) + 
		coord_cartesian(xlim = xlims) + 
		theme_half_open() + 
		theme(legend.position = 'right')
	p2 = final_res %>%
		filter(metric == '% expanded', chr == 'chr13') %>%
		mutate(across(c(pos, end), ~.x/1e6)) %>%
		ggplot(aes(pos, LOD, color = metric)) +  
		geom_step() +
		scale_color_manual(values = 'black', guide = guide_legend(title = 'QTL signal')) +
		coord_cartesian(xlim = xlims) + 
		theme_half_open() 
	p = plot_grid(p1, p2, ncol = 1, axis = 'lr', align = 'v', rel_heights = c(1, 0.7))
	p
	# this will be the first panel of a supplementary figure
	psupp_corr_a = p
	ggsave('../pdfs/Fig4a.pdf', p1, w = 14, h = 10)

```


## Single panel version

# Colocalization b/w QTL and eQTL signals

## Simple way by taking LD b/w markers

### Top dset per gene

#. Again, best dataset/probe per gene considered
#. `main_qtl` is using all strains
#. `per_dset_qtl`: using strains available per dataset
#. <mark>NOTE 02/01/22: removing printing of this</mark>
	
```{r echo=TRUE, fig.width = 8, fig.height = 5, fig.align = 'center', cache = TRUE, eval = TRUE}
# QTL data on %expanded phenotype for all strains
	main_qtl_data = final_res %>%
		filter(metric == '% expanded', chr == 'chr13') %>%
		# # rescale - minmax
		# mutate(LODadj = (LODadj - min(LODadj))/(max(LODadj) - min(LODadj))) %>%
		# #
		mutate(across(c(pos, end), ~.x/1e6))

	# combine qtl and eqtl signal traces for dataset of interest
	qtl_eqtl_signals_comb = list(
		main_qtl     = main_qtl_data %>% 
			mutate(across(c(pos, end), ~.x*1e6)) %>%
			unite('marker', c('chr', 'pos', 'end')) %>% 
			select(marker, LOD) %>%
			crossing(eqtl_dsets_genes),
		per_dset_qtl = perc_expand %>% 
			dplyr::rename(pos = mark_pos) %>%
			inner_join(eqtl_dsets_genes, by = 'GN') %>%
			select(GN, gene_name, marker, LOD),
		eqtl         = best_trace %>% 
			inner_join(eqtl_dsets_genes, by = c('GN', 'gene_name')) %>%
			select(GN, gene_name, marker, LOD = LODadj)
	) %>% map_df(~.x, .id = 'trace_type')

	# find the lead marker for the main QTL, per-gene QTL and eQTL for every dset/gene pair of interest
	lead_mark_per_dset_qtl_eqtl = qtl_eqtl_signals_comb  %>%
		left_join(gene_ord %>% select(gene_name, gene_pos, Rank), by = 'gene_name') %>%
		mutate(gene_name = fct_reorder(gene_name, gene_pos)) %>%
		filter(Rank != other_lvl | gene_name %in% dna_repair_genes) %>%
		# keep best marker with top LOD for each trace_type
		arrange(desc(LOD)) %>%
		distinct(trace_type, gene_name, GN, .keep_all = TRUE, with_ties = FALSE)

	# calculate the LD between these markers for each dset/gene pair of interest
	qtl_eqtl_mark_cor = lead_mark_per_dset_qtl_eqtl %>%
		# join genotypes
		left_join(bxd_mark_gts, by = 'marker') %>%
		# run correlation for each GN separately
		nest(data = !c(GN, gene_name)) %>%
		mutate(data = map(data, function(.x) {
			.x = .x %>% 
				# pivot so that strains are rows, trace_type (by proxy marker) are columns and genotypes are values
				pivot_wider(id_cols = strain, names_from = trace_type, values_from = fou_gt) %>%
				as.data.frame %>% column_to_rownames(var = 'strain')
			.x = .x %>% cor(method = 'pearson', use = 'pairwise.complete')
			.x = .x[c('main_qtl', 'per_dset_qtl', 'eqtl'), c('main_qtl', 'per_dset_qtl', 'eqtl')]
			.x[upper.tri(.x, diag = TRUE)] = NA
			.x %>% as.data.frame %>% rownames_to_column(var = 'mark1') %>%
				as_tibble %>% 
				pivot_longer(cols = !mark1, names_to = 'mark2', values_to = 'lead_snp_cor') %>% 
				filter(!is.na(lead_snp_cor))
		})) %>%
		unnest(data)
	
	p = qtl_eqtl_mark_cor %>%
		semi_join(top_dset_per_gene, by = c('GN', 'gene_name')) %>%
		ggplot(aes(gene_name, lead_snp_cor)) + 
		geom_bar(stat = 'identity') + 
		facet_wrap(~mark1+mark2) + 
		theme_half_open() + 
		theme(axis.text.x = element_text(angle = 90, hjust = 1, vjust = 0.5))
	p
	ggsave('../pdfs/SuppFig21_MoreCo-localization_a.pdf', p, w = 8, h = 5)
```

### All dset/gene pairs

#. Instead of using only top dataset per gene, calculate the LD b/w lead QTL/eQTL snps for each dset/gene pair with eQTL
#. Lead snps may slightly different, between datasets
#. <mark>NOTE 02/01/22: removing printing of this</mark>
	
```{r echo=TRUE, fig.width = 8, fig.height = 5, fig.align = 'center', cache = TRUE, eval = TRUE}
	p = qtl_eqtl_mark_cor %>%
		ggplot(aes(gene_name, lead_snp_cor)) + 
		geom_boxplot() + 
		geom_quasirandom(groupOnX = TRUE) + 
		facet_wrap(~mark1+mark2) + 
		theme_half_open() + 
		theme(axis.text.x = element_text(angle = 90, hjust = 1, vjust = 0.5))
	p
	ggsave('../pdfs/SuppFig21_MoreCo-localization_b.pdf', p, w = 8, h = 5)

```

## Correlation b/w traces

#. Not just the lead snp
#. `aov` gene by `qtl_eqtl_cor` is not significant
	
```{r echo=TRUE, fig.width = 8, fig.height = 5, fig.align = 'center', cache = TRUE, eval = TRUE}
	# visualize correlations for testing purposes
	if (0) {
		p = qtl_eqtl_signals_comb %>%
			pivot_wider(id_cols = c(GN, marker, gene_name), names_from = trace_type, values_from = LOD) %>%
			# filter(gene_name == 'Msh3', GN == 'GN381') %>%
			# filter(gene_name == 'Msh3') %>%
			# filter(GN == 'GN381') %>%
			ggplot(aes(per_dset_qtl, eqtl, color = GN)) + 
			geom_point() + 
			geom_smooth(method = 'lm') +  
			facet_wrap(~gene_name, scales = 'free') + 
			theme_half_open()
		ggsave('test.pdf', p, w = 16, h = 10)
	}

	# calculate correlation between signals, marker per marker
	calc_corr = function(data, x_var, y_var) {
		cor(data[,x_var], data[,y_var], method = 'pearson', use = 'pairwise.complete.obs')
	}
	signal_signal_cor = qtl_eqtl_signals_comb %>%
		left_join(gene_ord %>% select(gene_name, gene_pos, Rank), by = 'gene_name') %>%
		mutate(gene_name = fct_reorder(gene_name, gene_pos)) %>%
		filter(Rank != other_lvl | gene_name %in% dna_repair_genes) %>%
		pivot_wider(id_cols = c(GN, marker, gene_name), names_from = trace_type, values_from = LOD) %>%
		nest(data = !c(GN, gene_name)) %>%
		mutate(main_qtl_eqtl_cor = map_dbl(data, ~calc_corr(.x, 'main_qtl', 'eqtl')),
			   per_dset_qtl_eqtl_cor = map_dbl(data, ~calc_corr(.x, 'per_dset_qtl', 'eqtl'))
		) %>%
		select(!data)
```

### eQTL vs. per-dset QTL (finalized)

```{r echo=TRUE, fig.width = 8, fig.height = 4, fig.align = 'center', cache = TRUE, eval = TRUE}
	pos = position_dodge(width = 0.9)
	p = signal_signal_cor %>%
		pivot_longer(!c(GN, gene_name), names_to = 'cor_type', values_to = 'qtl_eqtl_cor') %>%
		ggplot(aes(gene_name, qtl_eqtl_cor, color = cor_type)) + 
		geom_boxplot(position = pos) + 
		geom_quasirandom(groupOnX = TRUE, dodge.width = 0.9) + 
		scale_color_brewer(palette = 'Set2') + 
		theme_half_open() + 
		theme(
			axis.text.x = element_text(angle = 90, hjust = 1, vjust = 0.5),
			axis.title.x = element_blank()
		)
	p
	ggsave('../pdfs/SuppFig21_MoreCo-localization_c.pdf', p, w = 8, h = 4)
```

### eQTL vs. main QTL (finalized)

```{r echo=TRUE, fig.width = 8, fig.height = 5, fig.align = 'center', cache = TRUE, eval = TRUE}
	p = signal_signal_cor %>%
		pivot_longer(!c(GN, gene_name), names_to = 'cor_type', values_to = 'qtl_eqtl_cor') %>%
		filter(cor_type == 'main_qtl_eqtl_cor') %>%
		ggplot(aes(gene_name, qtl_eqtl_cor)) + 
		geom_boxplot() + 
		geom_quasirandom(aes(color = GN), groupOnX = TRUE) + 
		scale_color_viridis_d() + 
		# facet_wrap(~cor_type) +
		theme_half_open() + 
		theme(
			axis.text.x = element_text(angle = 90, hjust = 1, vjust = 0.5),
			axis.title.x = element_blank()
		)
	p
	ggsave('test.pdf', p, w = 8, h = 6)

	# test for significance by ANOVA
	signal_signal_cor %>%
		pivot_longer(!c(GN, gene_name), names_to = 'cor_type', values_to = 'qtl_eqtl_cor') %>%
		filter(cor_type == 'main_qtl_eqtl_cor') %>%
		aov(qtl_eqtl_cor ~ gene_name, data = .) %>%
		broom::tidy()
```

# eQTL traces for DNA repair genes (for final figure)

#. These are genes which have known relevant function to DNA repair
#. Only datasets where eQTL signal is significant
	
```{r echo=TRUE, fig.width = 10, fig.height = 4, fig.align = 'center', cache = TRUE, eval = TRUE}
	top_signals = best_trace %>% 
		filter(gene_name %in% dna_repair_genes) %>%
		semi_join(eqtl_dsets_genes, by = c('GN', 'gene_name')) %>%
		# semi_join(qtl_dsets, by = 'GN') %>% # not necessary b/c eqtl_dsets_genes has this filtering already
		group_by(gene_name, GN) %>%
		mutate(maxLOD = max(LODadj)) %>%
		ungroup
	p = ggplot() +
		geom_step(data = top_signals,
				  # aes(mark_pos, LODadj, group = GN, alpha = maxLOD, color = gene_name)) +
				  aes(mark_pos, LODadj, group = GN, color = gene_name)) +
		geom_step(data = final_res %>%
					  filter(metric == '% expanded', chr == 'chr13') %>%
					  mutate(across(c(pos, end), ~.x/1e6)),
				  aes(pos, LOD), inherit.aes = FALSE) + 
		scale_color_brewer(palette = 'Dark2') + 
		scale_fill_brewer(palette = 'Dark2') + 
		scale_x_continuous(breaks = scales::breaks_pretty()) + 
		facet_wrap(~gene_name, nrow = 1) + 
		theme_half_open() +
		theme(legend.position = 'none'
			  # panel.spacing = unit(0.5, 'lines')
		) +
		labs(x = 'Mb')
	p
	ggsave('../pdfs/SuppFig20_DetailedEQTLDNARepair.pdf', p, w = 10, h = 4)

	p_c = p
```

# Export data
		
```{r echo=TRUE, fig.width = 6, fig.height = 4, fig.align = 'center', cache = FALSE, eval = TRUE}
	if (1) {  # re-enabling
		cache_dir = '../data/analysis_cache'
		out_file = path(cache_dir, 'eqtl_data.rds')
		to_save = list( 
			qtl_dsets         = qtl_dsets, # dsets that support a QTL signal`
			eqtl_dsets_genes  = eqtl_dsets_genes, # dset/gene pairs that have eqtl signal
			gene_ord          = gene_ord, # ranked genes by number of dsets with eQTL signal
			# unq_expr_vals     = unq_expr_vals, # unique expression values aggregated in different ways
			best_trace        = best_trace,
			best_point        = best_point,
			probe_max         = probe_max,
			sel_dsets         = sel_dsets,
			common_prot_genes = common_prot_genes,
			gene_pal	      = gene_pal,
			signal_signal_cor = signal_signal_cor
		)
		saveRDS(to_save, out_file)
	}
```
