# Supplementary material for: A novel quantitative trait locus implicates Msh3 in the propensity for genome-wide short tandem repeat expansions in mice
Source: Genome Res. 2023 May;33(5):689–702. doi: 10.1101/gr.277576.122 (PMC10317118; doi:10.1101/gr.277576.122)
Supplement: Supplemental Material [file supp_gr.277576.122_Supplemental_code.zip › BXD-STR-Mutator-Manuscript-main/analysis/Plotting #mutations SuppFig2.ipynb]

# %% [code]
import pandas as pd
from collections import Counter
import matplotlib.pyplot as plt
import collections

# %% [code]
unfiltered = pd.read_csv('~/workspace/DavidAshbrook_paper/BXD_variants_MM_strs_highQ_calls_pos_motif', sep=' ', header=None, names=['chr', 'pos', 'motif_len'])


# %% [code]
unfiltered

# %% [code]
unfiltered_count = Counter(unfiltered['motif_len'])

# %% [code]
unfiltered_count

# %% [code]
longer = 0
unfiltered_count_len = {}
for key in unfiltered_count.keys():
    if key > 6:
        longer += unfiltered_count[key]
    else:
        unfiltered_count_len[str(key)] = unfiltered_count[key]
unfiltered_count_len['longer'] = longer

# %% [code]
unfiltered_count_len

# %% [code]
motif_colors = ['#FF2900', '#E7D707', '#3F369B', '#006D4A', '#D12C9C', '#000000']

# %% [code]
unfiltered_count_len = collections.OrderedDict(sorted(unfiltered_count_len.items()))

# %% [code]
motif_colors

# %% [code]
unfiltered_count_len.values()

# %% [code]
fig, ax = plt.subplots(figsize=(15, 10), dpi=300)
plt.bar(unfiltered_count_len.keys(), unfiltered_count_len.values(), color=motif_colors)
plt.xlabel('Motif length')
plt.ylabel('# loci before filtering')
plt.savefig('SuppFig2a1.pdf')

# %% [code]
filtered = pd.read_csv('/Users/cynthiawu/workspace/STR_BXD_032023/BXD-STR-Mutator-Manuscript/outs/all_repcn_proc_nosegdup_nolowcr_segreg.csv')
motif_info = pd.read_csv('/Users/cynthiawu/workspace/STR_BXD_032023/BXD-STR-Mutator-Manuscript/outs/motif_info.csv')


# %% [code]
filtered

# %% [code]
motif_info

# %% [code]
filtered_motif = filtered.merge(motif_info, left_on=['chr', 'pos', 'end'], right_on=['chr', 'pos', 'end'], how='left')

# %% [code]
filtered_motif['motif_len']

# %% [code]
filtered_count = Counter(filtered_motif['motif_len'])

# %% [code]
longer = 0
filtered_count_len = {}
for key in filtered_count.keys():
    if key > 6:
        longer += filtered_count[key]
    else:
        filtered_count_len[str(key)] = filtered_count[key]
filtered_count_len['longer'] = longer

# %% [code]
filtered_count_len

# %% [code]
plt.bar(Counter(filtered_motif['motif_len']).keys(), Counter(filtered_motif['motif_len']).values())

# %% [code]
filtered_count_len.keys()

# %% [code]
filtered_count_len = collections.OrderedDict(sorted(filtered_count_len.items()))


# %% [code]
fig, ax = plt.subplots(figsize=(15, 10), dpi=300)

plt.bar(filtered_count_len.keys(), filtered_count_len.values(), color=motif_colors)
plt.xlabel('Motif length')
plt.ylabel('# loci after filtering')
plt.savefig('SuppFig2a2.pdf')

# %% [code]
36    +61  + 295  +1394 +20865 +28292 + 1575  + 138 +   52   + 76 

# %% [code]
1  +   2   +  1    + 4   +  3    + 4   +  9  +3  +   1 

# %% [code]
vep = pd.read_csv('/Users/cynthiawu/workspace/STR_BXD_032023/BXD-STR-Mutator-Manuscript/outs/redux_vep_annot.csv', index_col=0)
fou_gt_at_peak = pd.read_csv('/Users/cynthiawu/workspace/STR_BXD_032023/BXD-STR-Mutator-Manuscript/outs/fou_gt_at_peak.csv', index_col=0)
perc_exp_byhap = pd.read_csv('/Users/cynthiawu/workspace/STR_BXD_032023/BXD-STR-Mutator-Manuscript/outs/perc_exp_byhap.csv', index_col=0)


# %% [code]
vep

# %% [code]
fou_gt_at_peak

# %% [code]
perc_exp_byhap

# %% [code]
fou_gt_at_peak[fou_gt_at_peak['strain']=='BXD102']

# %% [code]
