# Supplementary material for: A novel quantitative trait locus implicates Msh3 in the propensity for genome-wide short tandem repeat expansions in mice
Source: Genome Res. 2023 May;33(5):689–702. doi: 10.1101/gr.277576.122 (PMC10317118; doi:10.1101/gr.277576.122)
Supplement: Supplemental Material [file supp_gr.277576.122_Supplemental_code.zip › BXD-STR-Mutator-Manuscript-main/Ashbrook_Manuscript/analysis/BXD_consortium_figures.Rmd]

---
title: "BXD consortium paper figures"
date: "`r format(Sys.time(), '%d %B %Y')`"
output: 
  html_document:
      toc: yes
      toc_float: true
---

<!-- Set with output width -->
<style type="text/css">
.main-container {
    max-width: 1000px;
    margin-left: auto;
    margin-right: auto;
}
</style>

```{r setup, include=FALSE}
    # clean vars
    rm(list = ls())

    # options
    knitr::opts_chunk$set(echo = TRUE)
    options(stringsAsFactors = FALSE, dplyr.summarise.inform = FALSE)

    # libraries
    library(tidyverse)
    library(cowplot)
    library(fs)
    library(skimr)
    library(DBI)
    library(dbplyr)
    library(ggpubr)
    library(ggfortify)
    library(RColorBrewer)
    library(ggrastr)

    # set up directory for plotting
    #plot_dir = 'BXD_consortium_figures_pub_plots_v3'; dir_create(plot_dir)
```

<details>
  <summary><b>LOAD MOTIF INFO DATA</b></summary>
```{r load motif info data, cache = TRUE, cache.extra = Sys.Date()}
    # config
    # this file has motif info for all STRs found by TRF after filtering compound, imperfect, short ... etc.
    # used in multiple other sections
    motif_info_file = '../data/str_regions_mm10_filt_w_hom.tsv.gz'
    
    # read motif info file
    motif_info = read_tsv(motif_info_file, col_types = cols()) %>%
	mutate_at(c('pos', 'end', 'motif_len', 'unq_motif_len', 'A', 'C', 'G', 'T'), as.integer)
```
</details>

<details>
  <summary><b>LOAD REF SET INFO</b></summary>
```{r load reference set data, cache = TRUE, cache.extra = Sys.Date()}
    # visualizing repeat variation in BXD
    # start with __filtered__ TRF and 
    # make sure to include homopolymers
    # unfiltered TRF doesn't make sense because we don't know if these are real repeats
    # assign the following categories to each locus in this priority
    # which will take care of loci that may be both zv_hetonly and filtered
    # lvl1: not genotyped
    # lvl2: monoallelic (combines zero-variance and hetonly)
    # lvl3: filtered (combines segdup + lowcr loci)
    # lvl3: segregating (these have variance and segregate across RIL)

    # config
    ref_dir = '../data'

    # load list of excluded loci
    exclude_regs_list = list(
	lowcr       = 'lowcr_strs.bed',
	segdup      = 'segdup_strs.bed',
	monoallelic = 'zv_hetonly_strs.bed'
    )
    exclude_regs = map_df(exclude_regs_list, function(f) {
	read_tsv(sprintf('%s/exclude/%s', ref_dir, f),
		 col_names = c('chr', 'pos', 'end'), 
		 col_types = cols('c', 'i', 'i'))
    }, .id = 'loc_cat')

    # recode segdup and lowcr into filtered
    exclude_regs = exclude_regs %>%
	mutate(loc_cat = recode(loc_cat, lowcr = 'filtered', segdup = 'filtered'))

    # load list of successfully genotyped loci
    success_gt_regs = read_tsv(sprintf('%s/%s', ref_dir, 'str_regions.bed'),
			       col_names = c('chr', 'pos', 'end'), 
			       col_types = cols('c', 'i', 'i')) %>%
	mutate(loc_cat = 'segregating')
    
    # define priority levels
    loc_cat_lvls = c('not genotyped', 'monoallelic', 'filtered', 'segregating')

    # join locus categories only strs with motif_len information
    strs_in_mm10 = motif_info %>%
	filter(chr %in% str_c('chr', 1:19)) %>%
	select(chr, pos, end, motif_len) %>%
	left_join(bind_rows(exclude_regs, success_gt_regs),
		  by = c('chr', 'pos', 'end')) %>%
	mutate(loc_cat = replace_na(loc_cat, 'not genotyped')) %>%
	mutate(loc_cat = fct_relevel(loc_cat, loc_cat_lvls))

    # keep the top priority label
    strs_in_mm10 = strs_in_mm10 %>%
	mutate(loc_cat_ord = as.integer(fct_relevel(loc_cat, loc_cat_lvls))) %>%
	unite('locus', c('chr', 'pos', 'end'), remove = FALSE) %>%
	arrange(loc_cat_ord) %>%
	filter(!duplicated(locus))

    # check
    # strs_in_mm10 %>% distinct(loc_cat)
    # strs_in_mm10 %>% 
    #	filter(motif_len != 1 & loc_cat == 'not genotyped') %>%
    #	group_by(motif_len) %>%
    #	sample_n(1) %>%
    #	select(locus, motif_len)
```
</details>

<details>
  <summary><b>LOAD CALL QUALITY DATA</b></summary>
```{r load call quality data, cache = TRUE, cache.extra = Sys.Date()}
    # custom boxplotting function
    # vec = per_loc_stats %>% filter(!is.na(avg_q)) %>% pull(avg_q)
    bxplt_smry = function(vec) {
	# default ggplot for whiskers 
	# upper: from hinge to the largest value no further than 1.5*IQR from the hinge
	# loer: from hinge to the smallest value no further than 1.5*IQR from the hinge
	iqr = IQR(vec, na.rm = TRUE)
	qs = quantile(vec, probs = c(0.25, 0.75), na.rm = TRUE)
	wisk_lower = min(vec[which(vec >= (qs[1] - 1.5*iqr))])
	wisk_upper = max(vec[which(vec <= (qs[2] + 1.5*iqr))])
	tibble(min = min(vec, na.rm = TRUE),
	       wisk_lower = wisk_lower,
	       lower = qs[1],
	       middle = median(vec, na.rm = TRUE),
	       avg = mean(vec, na.rm = TRUE),
	       upper = qs[2],
	       wisk_upper = wisk_upper,
	       max = max(vec, na.rm = TRUE),
	       n = length(vec),
	       n_na = sum(is.na(vec))
	)
    }

    # config
    # stats taken directly from vcf after genotyping and before filtering zv, hetonly, segdup and lowcr loci
    per_loc_stats_file = '../data/from_vcf/str_per_loc.tsv'

    # load per locus stats for strs
    per_loc_stats = read_tsv(per_loc_stats_file, col_types = cols())

    # join motif information
    per_loc_stats = per_loc_stats %>% left_join(motif_info, by = c('chr', 'pos', 'end'))

    # make boxplot summaries for average locus Q and average locus DP
    # to demonstrate the dinucs have lower call quality that higher motif length repeats
    q_bxp = per_loc_stats %>%
	filter(!is.na(avg_q)) %>%
	mutate(motif_len = factor(motif_len)) %>%
	group_by(motif_len) %>%
	# group_modify(~broom::tidy(summary(.x$avg_q)))
	group_modify(~bxplt_smry(.x$avg_q)) %>%
	ungroup
```
</details>

<details>
  <summary><b>LOAD N_UNQ_GT</b></summary>
```{r per loc STR data, cache = TRUE, cache.extra = Sys.Date()}
    # read per loc data from vcf
    read_per_loc_all = function(in_dir) {
	homhet_files = list.files(in_dir, patter = '\\.tsv')
	homhet_smry = plyr::adply(homhet_files, 1, function(f) {
	  print(f)
	  dfin = read.table(paste0(in_dir, '/', f), sep = '\t', header = TRUE) %>%
	      select(chrom, pos, end, het, hom, nocall, n_unq_gt_w_het, n_unq_gt_wo_het) %>%
	      rename(chr = chrom)
	  return(dfin)
	}, .id = NULL) %>% as_tibble
	return(homhet_smry)
    }

    # read per loc data from .sqlite db (pre/post imputation)
    read_per_loc = function(in_file) {
	homhet_smry = read_tsv(in_file,
			       col_types = cols(
				  chr = col_character(),
				  pos = col_double(),
				  end = col_double(),
				  het = col_double(),
				  hom = col_double(),
				  nocall = col_double(),
				  n_unq_gt_w_het = col_double(),
				  n_unq_gt_wo_het = col_double(),
				  call = col_double(),
				  strains = col_double(),
				  CR = col_double()
				))
	return(homhet_smry %>% select(chr, pos, end, het, hom, nocall, n_unq_gt_w_het, n_unq_gt_wo_het))
    }


    # config
    # locus level stats from 3 sources:
    #	* from vcf after genotyping and before filtering zv, hetonly, segdup and lowcr loci
    #   * after making sqlite db before imputation
    #	* after imputation
    #	* plotting "all" and "post_imp" for now, but in future versions may plot only post-imputation
    # NOTE: heterozygocity is calculated in same scripts, but we are interested in n_unq_gt only here
    homhet_from_vcf_dir = '../data'
    homhet_imputed_dir = '../data'
    # load per loc data summarized directly from vcf
    per_loc_str_all = read_per_loc_all(paste0(homhet_from_vcf_dir, '/', 'by_loc_str')) %>%
	select(chr, pos, end, contains('n_unq_gt'))

    # load per loc data for imptued loci before imputation
    per_loc_str_pre_imp  = read_per_loc(sprintf('%s/from_db/%s_per_loc.tsv', homhet_imputed_dir, 'str', 'str')) %>%
	select(chr, pos, end, contains('n_unq_gt'))

    # load per loc for imputed loci after filtering out low call rate loci (final set that is used)
    per_loc_str_post_imp = read_per_loc(sprintf('%s/from_db/%s_per_loc_imp.tsv', homhet_imputed_dir, 'str', 'str')) %>%
	select(chr, pos, end, contains('n_unq_gt'))
    
    # combine per loc data
    per_loc_str = bind_rows(
	per_loc_str_all      %>% mutate(loc_list = 'all'),
	per_loc_str_pre_imp  %>% mutate(loc_list = 'pre_imp'),
	per_loc_str_post_imp %>% mutate(loc_list = 'post_imp')
    )
   
    # summarise counts of the number of alleles per STR
    alleles_per_str = per_loc_str %>%
	filter(loc_list %in% c('all', 'post_imp')) %>%
	pivot_longer(cols = contains('n_unq_gt'), names_to = 'var', values_to = 'n_unq_gt', names_prefix = 'n_unq_gt_') %>%
	group_by(loc_list, var) %>%
	count(n_unq_gt, name = 'n_loci') %>%
	ungroup
```
</details>

<details>
  <summary><b>LOAD PER-STRAIN HETEROZYGOCITY DATA</b></summary>
```{r load homhet data, cache = TRUE, cache.extra = Sys.Date()}
    # config
    homhet_imputed_dir = '../data'
    
    # read per strain data from .sqlite db (pre/post imputation)
    read_per_strain_homhet = function(in_file) {
	homhet_smry = read_tsv(in_file, col_types = cols())
	homhet_smry = homhet_smry %>%
	    select(strain, chr, het, hom, nocall) %>%
	    gather(var, val, het, hom, nocall) %>%
	    group_by(strain, var) %>%
	    summarise(val = sum(val)) %>%
	    spread(var, val) %>%
	    ungroup
	return(homhet_smry)
    }

    # read per loc data from .sqlite db (pre/post imputation)
    # NOTE: saving this function for completeness, but don't actually need per-locus heterozygocity for this reports 
    read_per_loc_homhet = function(in_file) {
	homhet_smry = read_tsv(in_file, col_types = cols())
	return(homhet_smry %>% select(chr, pos, end, het, hom, nocall, n_unq_gt_w_het, n_unq_gt_wo_het))
    }
    
    # load per strain data for filtered loci after imputation
    per_strain_homhet_str = read_per_strain_homhet(sprintf('%s/from_db/%s_per_strain_imp.tsv', homhet_imputed_dir, 'str', 'str'))
    per_strain_homhet_snp = read_per_strain_homhet(sprintf('%s/from_db/%s_per_strain_imp.tsv', homhet_imputed_dir, 'snp', 'snp'))

    # combine per strain data
    per_strain_homhet = bind_rows(
	per_strain_homhet_str %>% mutate(loc_type = 'str'),
	per_strain_homhet_snp %>% mutate(loc_type = 'snp')
    )
```
</details>

<details>
  <summary><b>LOAD INHERITANCE DATA</b></summary>
```{r load inheritance, cache = TRUE, cache.extra = Sys.Date()}
    # config
    inherit_smry_dir = '../data/inherit_smry'
    epoch_detail_file = '../data/bxd_strain_names_plus.tsv'

    # read data summaries
    # these data are pre-summarised, because per-locus for SNP objects are too large
    by_strain_inherit_perc = readRDS(sprintf('%s/by_strain_inherit_perc.rds', inherit_smry_dir))
    by_loc_inherit_boxplot = readRDS(sprintf('%s/by_loc_inherit_boxplot.rds', inherit_smry_dir))
    inherit_blocks         = readRDS(sprintf('%s/major_blocks.rds', inherit_smry_dir))
    inherit_wind           = readRDS(sprintf('%s/inherit_wind.rds', inherit_smry_dir))

    # load detailed epoch information
    epoch_detail = read_tsv(epoch_detail_file, col_types = cols())

    # fix a likely typo in the number of inbreeding generations for BXD29
    epoch_detail$gen_inbreeding[epoch_detail$bxd_id == 'BXD029'] = 158
    epoch_detail = epoch_detail %>% mutate(gen_outbreeding = gen_breeding - gen_inbreeding)

    # calculate genome-wide average by strain
    newvar_perc_per_strain = by_strain_inherit_perc %>%
	filter(loc_type == 'str') %>%
	# sum across chromosomes
	group_by(strain, lab) %>%
	summarise(n = sum(n)) %>%
	group_by(strain) %>%
	mutate(perc = n*100/sum(n)) %>%
	ungroup

    # join detailed epoch information 
    newvar_perc_per_strain = newvar_perc_per_strain %>% 
	left_join(epoch_detail %>% 
		    select(bxd_id, off_epoch, gen_inbreeding, gen_breeding, gen_outbreeding, cross_type), 
		  by = c('strain' = 'bxd_id')) %>%
	mutate(off_epoch = recode(off_epoch, epoch_1b = 'epoch_1a', epoch_1c = 'epoch_1a')) %>%
	separate('off_epoch', c(NA, 'off_epoch_id'), remove = FALSE)

    # calculate correlation between snp and str blocks
    pears_cor_smry = inherit_wind %>%
	group_by(strain, chr, lab) %>%
	group_modify(.f = function(.x, .y) {
	    casted = .x %>% 
		pivot_wider(id_cols = everything(), names_from = 'loc_type', 
			    values_from = 'perc', values_fill = list(perc = NA))
	    tibble(pears_cor = cor(x = casted$str, y = casted$snp, method = 'pearson', use = 'pairwise.complete.obs'))
	}) %>%
	ungroup
```
</details>

<details>
  <summary><b>LOAD FOUNDER DIFF DATA</b></summary>
```{r load founder difference, cache = TRUE, cache.extra = Sys.Date()}
    # config
    str_gt_db = '../data/imp_str_gt.sqlite'
    strain_compare_dir = '../../data/strain_compare/'
    chroms = paste0('chr', 1:19); names(chroms) = chroms
    strain_compare_dir = '../../data/strain_compare/'

    # connect to the database with imputed STR calls and pull genotypes for founder strains
    conn = dbConnect(RSQLite::SQLite(), str_gt_db)
    founder_str_gt = tbl(conn, sql("select * from str_gt_imp
				   left join strains using ('strain_id')
				   where strain_id in (160, 161)")) %>% collect()
    dbDisconnect(conn)

    # TODO: use RN_T just like in function below
    # founder_gt = founder_str_gt
    calc_diff_from_ref = function(founder_gt, hom_only = FALSE) {
	# add hom/het label
	founder_gt = founder_gt %>% mutate(is_het = RN_A != RN_B)
	# founder_gt %>% count(is_het)

	# filter out heterozygous loci
	# as a result we will only get difference measurements from loci where both founders are homozygous 
	if (hom_only) founder_gt = founder_gt %>% filter(!is_het)

	# pivot long by allele and calculate difference between founder and references
	founder_gt = founder_gt %>%
	    left_join(motif_info %>% 
			select(chr, pos, end, motif_len) %>% 
			mutate(n_rep_ref = (end - pos + 1)/motif_len) %>%
			select(chr, pos, end, n_rep_ref), by = c('chr', 'pos', 'end')) %>%
	    select(chr, pos, end, founder = strain, RN_A, RN_B, REF = n_rep_ref) %>%
	    pivot_longer(cols = matches('_[AB]'), names_to = 'al', values_to = 'gt') %>%
	    mutate(delta_ref = gt - REF)

	# make table: DBA, C57BL, n_loci; founder columns stand for (DBA|C57)_diff_from_ref
	is_diff_ref_counts = founder_gt %>%
	    mutate(is_diff_from_ref = delta_ref != 0) %>%
	    # mutate(founder = str_c(founder, '_diff_from_ref')) %>%
	    pivot_wider(id_cols = c('chr', 'pos', 'end'),
			names_from = 'founder',
			values_from = 'is_diff_from_ref',
			values_fn = list(is_diff_from_ref = any)) %>% # need aggregation function because of alleles
	    count(DBA, C57BL, name = 'n_loci')

	# add a text label
	is_diff_ref_counts = is_diff_ref_counts %>%
	    mutate(type = case_when(
		!is.na(DBA) & !is.na(C57BL) & DBA & C57BL ~ 'diff_from_ref_both',
		DBA | C57BL ~ 'diff_from_ref_either',
		TRUE ~ 'same_as_ref')) %>%
	    arrange(type)

	# make a data.frame for histogram plot: founder {C57, DBA}, delta_ref {1, 2, -1, 5 ...}, n_als
	delta_ref_counts = founder_gt %>%
	    filter(!is.na(delta_ref)) %>%
	    filter(delta_ref != 0) %>%
	    count(founder, delta_ref, name = 'n_als') %>%
	    mutate(n_als_gt = (founder_str_gt %>% distinct(chr, pos, end) %>% nrow)*4,
		   freq_gt = n_als/n_als_gt) %>% # this is relative to total genotyped alleles
	    group_by(founder) %>%
	    mutate(freq = n_als/sum(n_als)) %>% # essentially normalized to area = 1
	    ungroup

	# output
	return(list(is_diff_ref_counts = is_diff_ref_counts, delta_ref_counts = delta_ref_counts))
    }
    
    # founder_gt = founder_str_gt; hom_only = TRUE
    calc_diff_bw_found = function(founder_gt, hom_only = FALSE) {
	# add hom/het label
	founder_gt = founder_gt %>% mutate(is_het = RN_A != RN_B)
	# founder_gt %>% count(is_het)

	# filter out heterozygous loci
	# as a result we will only get difference measurements from loci where both founders are homozygous 
	if (hom_only) founder_gt = founder_gt %>% filter(!is_het)

	# pivot wide by founder and calculate difference between total dosage in founder
	# founder_gt = founder_gt %>%
	#     select(chr, pos, end, founder = strain, RN_A, RN_B) %>%
	#     pivot_longer(cols = matches('_[AB]'), names_to = 'al', values_to = 'gt') %>%
	#     pivot_wider(id_cols = c('chr', 'pos', 'end', 'al'), names_from = 'founder', values_from = 'gt') %>%
	#     mutate(delta_found = abs(DBA - C57BL))

	# need to cross in stead of pivot to get every combination of differences
	delta_found = full_join(
		founder_gt %>%
		    select(chr, pos, end, founder = strain, RN_A, RN_B) %>%
		    pivot_longer(cols = matches('_[AB]'), names_to = 'al', values_to = 'gt') %>%
		    filter(founder == 'C57BL') %>% select(-founder),
		founder_gt %>%
		    select(chr, pos, end, founder = strain, RN_A, RN_B) %>%
		    pivot_longer(cols = matches('_[AB]'), names_to = 'al', values_to = 'gt') %>%
		    filter(founder == 'DBA') %>% select(-founder), 
		by = c('chr', 'pos', 'end')) %>%
	    mutate(delta_found = abs(gt.x - gt.y)) %>%
	    filter(!is.na(delta_found)) %>%
	    filter(delta_found != 0) %>%
	    distinct(chr, pos, end, delta_found) %>%
	    group_by(chr, pos, end) %>%
	    # if only hom loci, then 1 row per locus, if hom and het then multiple rows per locus
	    # reduce to one row per locus
	    top_n(1, delta_found) %>% # keep longest difference
	    ungroup

	# make list of loci where founder differ
	found_diff_loci = founder_gt %>% 
	    select(chr, pos, end, matches('_[AB]'), strain) %>%
	    semi_join(delta_found, by = c('chr', 'pos', 'end'))
	
	# make a data.frame for histogram plot: delta_found {1, 2, -1, 5 ...}, n_loci
	found_diff_counts = delta_found %>%
	    count(delta_found, name = 'n_loci') %>%
	    mutate(freq = n_loci/sum(n_loci))

	# output
	return(list(found_diff_loci = found_diff_loci, found_diff_counts = found_diff_counts))
    }

    # calculate difference b/w c57, dba and reference (use both hom and het loci or only hom loci)
    ret_homhet                 = calc_diff_from_ref(founder_str_gt, hom_only = FALSE)
    ret_homonly                = calc_diff_from_ref(founder_str_gt, hom_only = TRUE)
    is_diff_ref_counts_homhet  = ret_homhet$is_diff_ref_counts
    is_diff_ref_counts_homonly = ret_homonly$is_diff_ref_counts
    delta_ref_counts_homhet    = ret_homhet$delta_ref_counts
    delta_ref_counts_homonly   = ret_homonly$delta_ref_counts

    # calculate difference b/w c57 and dba (use both hom and het loci or only hom loci)
    ret_homhet  = calc_diff_bw_found(founder_str_gt, hom_only = FALSE)
    ret_homonly = calc_diff_bw_found(founder_str_gt, hom_only = TRUE)
    found_diff_loci_homhet    =  ret_homhet$found_diff_loci
    found_diff_loci_homonly   = ret_homonly$found_diff_loci
    found_diff_counts_homhet  =  ret_homhet$found_diff_counts
    found_diff_counts_homonly = ret_homonly$found_diff_counts
    
    if (0) { # legacy code that works from pre-computed values. It would be cleaner to do this directly from imputed genotypes
	# read loci where c57 and dba founder strains differ from each other along with the length of the reference allele
	loci_of_diff = map_df(chroms, function(chrom) {
	    map_df(list(str = 'str'), function(loc_type) { # no need to load SNP data, b/c not using it although it is available
		read_tsv(sprintf('%s/%s/c57_dba_smry/%s_loci_of_diff.tsv', strain_compare_dir, loc_type, chrom),
			 col_types = cols()
		)
	    }, .id = 'loc_type')
	})
	
	# pivot long by allele
	c57_dba_diff = loci_of_diff %>%
	    pivot_longer(cols = one_of(c('C57_A', 'C57_B', 'DBA_A', 'DBA_B')), 
			 names_to = 'allele',
			 values_to = 'gt')

	# cross C57 and DBA genotypes for same locus    
	c57_dba_diff = c57_dba_diff %>% filter(grepl('C57', allele)) %>%
	    left_join(c57_dba_diff %>% filter(grepl('DBA', allele)),
		      by = c('loc_type', 'chr', 'pos', 'end', 'REF')) %>%
	    mutate(c57_dba_diff = abs(gt.x - gt.y))
    }

    # calculate number and percentage of loci where founders differ from each other.
    n_loci_of_diff_from_ref = nrow(found_diff_loci_homonly %>% distinct(chr, pos, end))
    tot_seg_str_loci = founder_str_gt %>% distinct(chr, pos, end) %>% nrow 
    diff_from_ref_lab = sprintf('%s (%0.1f%%)', scales::comma(n_loci_of_diff_from_ref), n_loci_of_diff_from_ref*100/tot_seg_str_loci)

    # calculate the median difference in repeat unit between founders
    mean_found_diff = found_diff_counts_homonly %>% mutate(x = delta_found*freq) %>% pull(x) %>% sum()
```
</details>

<details>
  <summary><b>LOAD GENO DATA</b></summary>
```{r load geno data, cache = TRUE, cache.extra = Sys.Date()}
    # function for reading and processing genotype files
    read_and_proc_geno = function(geno_dir, geno_files) {

	# user out
      
	print('Loading geno files')

	# separate geno file names
	geno_files = str_split(geno_files, ',')[[1]]

	# open the geno file
	inherit_smry = map_df(geno_files, function(geno_file) {
	    # user out
	    print(sprintf('Reading %s', geno_file))

	    # read files
	    inherit_smry = read_tsv(sprintf('%s/%s', geno_dir, geno_file), 
			    col_types = cols(locus = col_character(), 
					     .default = col_character())) %>%
		       separate('locus', c('chr', 'pos', 'end')) %>%
		       mutate_at(c('pos', 'end'), as.integer) %>%
		       gather(strain, lab, matches('BXD.*'))
	    
	    # check
	    # inherit_smry %>% distinct(lab)

	    # replace NA with no-call
	    inherit_smry = inherit_smry %>% mutate(lab = replace_na(lab, 'no-call'))
	    
	    # convert BN, DN, NN to N
	    inherit_smry = inherit_smry %>% mutate(lab = if_else(lab %in% c('BN', 'DN', 'NN', 'FN'), 'N', lab))

	    # convert pos to Mb
	    inherit_smry = inherit_smry %>% ungroup %>% mutate(Mb = pos/1e6)
	})

	# output
	return(inherit_smry %>% select(chr, pos, end, strain, lab, Mb))
    }

    # load .geno files for each chromosome
    # NOTE: this is needed to create a locus_by_epoch matrix for K-means clustering of new across epochs
    geno_dir = '../data/all_imputed'
    chroms = str_c(sprintf('chr%d.geno', 1:19), collapse = ',')
    inherit_smry = read_and_proc_geno(geno_dir, chroms)

    # recode labels in inherit_smry
    recodings = c(BB = 'B', DD = 'D', NN = 'N',
		  FF = NA_character_, ff = NA_character_,
		  dd = 'D', bb = 'B', bd = 'H',
		  nn = 'HN', bn = 'HN', dn = 'HN', fn = 'HN', 
		  bf = NA_character_, df = NA_character_)
    inherit_smry = inherit_smry %>% 
	mutate(lab = recode(lab, !!!recodings)) %>%
	unite('locus', c('chr', 'pos', 'end'))
    
    # calculate number of B/D/H/N strains per locus
    strains_per_loc = inherit_smry %>% 
	count(locus, lab, name = 'n_strains') %>%
	filter(!is.na(lab))

    # make a list of loci containing denovo str variants
    denovo_loci = strains_per_loc %>%
	complete(locus, lab, fill = list(n_strains = 0)) %>%
	filter(lab == 'N' & n_strains != 0)
```
</details>

<details>
  <summary><b>PCA</b></summary>
```{r PCA, cache = TRUE, cache.extra = Sys.Date()}
    # use only denovo loci for PCA
    denovo_inherit_smry = inherit_smry %>%
        semi_join(denovo_loci, by = 'locus') %>%
        select(-Mb)
    
    # form the strain by locus matrix for PCA
    strain_by_loc = denovo_inherit_smry %>%
        mutate(present = 1) %>%
        pivot_wider(id_cols = c('locus', 'strain'), names_from = 'lab', 
         	   values_from = 'present', values_fill = list(present = 0)) %>%
        mutate(has_newvar = N) %>% # this could also be HN + N
        select(locus, strain, has_newvar) %>%
        pivot_wider(id_cols = 'strain', names_from = 'locus', values_from = 'has_newvar')
```
</details>

```{r scales and levels, echo = FALSE}
    # color scale
    col_vals = c('B' = 'forestgreen', 'D' = 'dodgerblue', 'H' = 'black', 'F' = 'darkslateblue', 
		 'N' = 'darkorchid4', 'HN' = 'darkorchid3', 'no-call' = 'gray70')

    # define strain ordering
    strain_lvls = by_strain_inherit_perc %>% pull(strain) %>% unique
    strain_lvls = str_sort(strain_lvls, numeric = TRUE)
    
    # locus types
    loc_types = list(str = 'str', snp = 'snp')

    # epoch colors
    epoch_colors <- colorRampPalette(brewer.pal(8, "Paired"))(10)
```

<mark>TODO:</mark>

#. Add data source to description of every figures.
#. Update infoirmation on .geno file encodings.

### Figure B: description of reference set

#. Start with TRF results after filtering out compound, short, imperfect repeats and repeat bundles.
#. "not genotyped": homopolymers were not genotyped and a very small fraction of STRs with larger motif lengths were skpped by GangSTR for various reasons.
#. "monoallelic": also includes 100% no-call loci (after individual call filtering with DumpSTR) and "het-only" loci.
#. "filtered": loci overlapping with segmental duplications and low call rate loci (>50 no-call strains).
#. "segregating": loci that segrate among the BXD.

```{r describe ref set figure, echo=FALSE, fig.width = 6, fig.height = 4, fig.align = 'center', eval = TRUE}
    p = strs_in_mm10 %>%
	count(motif_len, loc_cat, name = 'n_loci') %>%
	filter(motif_len <= 10) %>%
	ggplot(aes(motif_len, n_loci, fill = loc_cat)) +
	geom_bar(stat = 'identity') +
	scale_fill_brewer(palette = 'Paired') +
	scale_x_continuous(breaks = function(x) seq(1, x[2], 2), 
			   expand = expansion(mult = 0, add = 1)) + 
	coord_cartesian(xlim = c(1, NA)) +
	theme_half_open() +
	theme(legend.position = c(1, 1),
	      legend.justification = c(1, 1)) +
	guides(fill = guide_legend(title = NULL)) + 
	labs(x = 'Motif length', y = 'Locus count')
    p
    fig_B = p
    ggsave('../pdfs/figure_2B.pdf', plot = fig_B, w = 6, h = 4)
```

```{r describe ref set tables, echo = FALSE}
    knitr::kable(strs_in_mm10 %>%
	count(loc_cat, name = 'n_loci') %>%
	mutate(perc = n_loci*100/sum(n_loci)))
```

### Figure D: variant size relative to mm10

#. Use imputed genotypes for filtered locus sets (wo_zv, wo_hetonly, wo_segdup, wo_lowcr).
#. Make list of all loci where either C57 or DBA differs from the mm10 reference.
#. Calculate the difference in repeat number between each founder allele and the reference allele.
#. Left panel: use both hom and het loci.
#. Right panel: use only hom loci (this will be the final version of the plot).

```{r var relative to mm10, echo=FALSE, fig.width = 8, fig.height = 4, fig.align = 'center', eval = TRUE}
    p_base = ggplot(data = NULL, aes(delta_ref, n_als)) +
	geom_bar(stat = 'identity') +
	geom_text(data = function(x) x %>% group_by(founder) %>% summarise(tot_als = sum(n_als)),
		  aes(label = sprintf('N: %s', scales::comma(tot_als))), inherit.aes = FALSE,
		  x = Inf, y = Inf, hjust = 'inward', vjust = 1.5) +
	scale_y_continuous(labels = scales::comma) + 
	coord_cartesian(xlim = c(-20, 20)) +
	facet_wrap(~founder, nrow = 2, scales = 'free_y') +
	theme_half_open() +
	theme(plot.title = element_text(hjust = 0.5, size = 10),
	      # strip.background = element_rect(fill = NA, color = 'black', size = 1),
	      ) +
	labs(x = 'Delta reference (RU)', y = 'Allele count')
    p1 = p_base %+% delta_ref_counts_homhet + ggtitle('Hom and het loci')
    p2 = p_base %+% delta_ref_counts_homonly + ggtitle('Hom loci only')
    p = plot_grid(p1, p2, nrow = 1)
    p
    fig_D = p2 + ggtitle('')
    ggsave('../pdfs/figure_2D.pdf', plot = fig_D, w = 6, h = 4)
```

Loci counts where either C57, DBA or both vary from the reference (only homozygous loci).

```{r var relative to ref table smry, echo = FALSE}
    knitr::kable(is_diff_ref_counts_homonly %>%
		    group_by(type) %>%
		    summarise(n_loci = sum(n_loci)))
```

Percent expansions/contractions (only homozygous loci).

```{r perc expand/contract, echo=FALSE}
    knitr::kable(delta_ref_counts_homonly %>%
	    mutate(diff_type = if_else(delta_ref > 0, 'expansion', 'contraction')) %>%
	    group_by(founder, diff_type) %>%
	    summarise(tot_freq = sum(freq)))
```

### Figure Ca: RU difference b/w C57 and DBA

#. Take founder calls after imputation for filtered locus sets.
#. Filter out heterozygous loci (right panel) or keep them (left panel) separately for each founder.
#. Take difference between every C57 allele and every DBA allele at every locus.
#. Remove missing values (in case one founder was heterozygous).
#. Remove difference of zero.
#. Keep biggest differece per locus to have only a single value per locus (this doesn't affect only homozygous version).
#. Count.

```{r echo=FALSE, fig.width = 8, fig.height = 4, fig.align = 'center', eval = TRUE}
    p1 = found_diff_counts_homhet %>%
	ggplot(aes(delta_found, freq)) +
	geom_bar(stat = 'identity') +
	geom_text(data = function(x) x %>% summarise(N = sum(n_loci)),
		  aes(label = sprintf('N loci: %s', scales::comma(N))), 
		      x = Inf, y = Inf, hjust = 'inward', vjust = 'inward') + 
	theme_half_open() +
	theme(plot.title = element_text(hjust = 0.5)) +
	coord_cartesian(xlim = c(0, 20)) + 
	xlab(expression(abs(C57-DBA)~(RU))) +
	ylab('Frequency')
    p2 = found_diff_counts_homonly %>%
	ggplot(aes(delta_found, freq)) +
	geom_bar(stat = 'identity') +
	geom_text(data = function(x) x %>% summarise(N = sum(n_loci)),
		  aes(label = sprintf('N loci: %s', scales::comma(N))), 
		      x = Inf, y = Inf, hjust = 'inward', vjust = 'inward') + 
	theme_half_open() +
	theme(plot.title = element_text(hjust = 0.5)) +
	coord_cartesian(xlim = c(0, 20)) + 
	xlab(expression(abs(C57-DBA)~(RU))) +
	ylab('Frequency')
    p = plot_grid(p1, p2, nrow = 1)
    p
    fig_Ca = p2
    ggsave('../pdfs/figure_2Ca.pdf', plot = fig_Ca, w = 6, h = 4)

```

Only consider homozygous loci. Founder strains vary at `r diff_from_ref_lab` loci. Mean difference b/w founders `r mean_found_diff`.

### Figure Cb: example STR

#. Select an STR that overlap an exon and where there is a difference between C57 and DBA founders.
#. Visualize the repeat expansion in a stylized way.

```{r echo=FALSE, fig.width = 8, fig.height = 2.5, fig.align = 'center', eval = TRUE}
    # pull down a list of STR loci overlapping with functional features
    feat_olap_db = '../data/func_feat_isect.sqlite'
    conn = dbConnect(RSQLite::SQLite(), feat_olap_db)
    feat_olap = tbl(conn, sql("select * from feat_olap where loc_type='str'")) %>% collect()
    dbDisconnect(conn)

    # start with all loci where C57 and DBA differ and are homozygous
    # find RN diff between founders
    c57_dba_hom_diff = found_diff_loci_homhet %>%
        # make it so that you have an "A" and "B" allele columns for each founder and each locus 
        pivot_longer(cols = matches('_[AB]'),
        	     names_to = 'al', 
		     names_prefix = 'RN_',
        	     values_to = 'gt') %>%
        pivot_wider(id_cols = everything(),
        	    names_from = 'al', values_from = 'gt') %>%
        # keep only homozygous loci
        mutate(is_hom = A == B) %>%
        filter(is_hom) %>% 
        rename(GT = A) %>% # because filtered for hom 
        select(-B) %>%
        # pivot again to make "C57" and "DBA" columns to find difference in RN between founders
        pivot_wider(id_cols = everything(),
        	    names_from = 'strain', values_from = 'GT') %>%
        mutate(delta_found = DBA - C57BL)

    # keep only loci that overlap exons with a certain minimum expansions
    samp_loc = c57_dba_hom_diff %>%
	mutate(loc_type = 'str') %>%
	inner_join(feat_olap %>% filter(feat_type == 'exon'),
		   by = c('loc_type', 'chr', 'pos', 'end')) %>%
	filter(delta_found >= 3) %>%
	# sample_n(1) %>%
	filter(chr == 'chr7', pos == 66069050, end == 66069069) %>%
	# add motif info
	left_join(motif_info, by = c('chr', 'pos', 'end')) %>%
	select(chr, pos, end, matches('C57BL|DBA'), delta_found, 
	       motif_len, motif, feat_id, src_db)

    # check
    # samp_loc %>% select(chr, pos, end)
    # good ones
    # chr7  66069050 66069069
    # chr3  135517190 135517229 (got filtered for low cr)
    # chr13 20262775 20262818 (got filtered for low cr)

    # for exons the feat_id is "tx_id"_"exon_id" --> separate this column
    # keep first in case STR overlaps multiple exons
    samp_loc = samp_loc %>%
	mutate(feat_id = str_split(feat_id, pattern = ',', simplify = TRUE)[1]) %>%
	separate('feat_id', c('tx_id', 'exon_id'))

    # query transcript information
    # note that all exons for the transcript will be pulled down
    gene_info_db = '../data/gene_info.sqlite'
    conn = dbConnect(RSQLite::SQLite(), gene_info_db)
    sql_query = sprintf("select * from tx_info
			where tx_id in ('%s')", 
			str_c(samp_loc %>% pull(tx_id) %>% unique, collapse = "', '"))
    tx_info = tbl(conn, sql(sql_query)) %>% collect()
    sql_query = sprintf("select ensembl_id, name as gene_name 
			from gene_info
			where ensembl_id in ('%s')", 
			str_c(tx_info %>% pull(gene_id) %>% unique, collapse = "', '"))
    gene_info = tbl(conn, sql(sql_query)) %>% collect()
    tx_info = tx_info %>% left_join(gene_info, by = c('gene_id' = 'ensembl_id'))
    dbDisconnect(conn)

    # check
    # tx_info %>% select(tx_pos, exon_pos, tx_end, exon_end)

    # join gene information onto 
    # no we should have gene_id, tx_id and exon_id and associated positions to be able to plot

    # create a df with row for each STR to plot each as a tile block
    samp_loc = samp_loc %>%
	pivot_longer(cols = c('C57BL', 'DBA'), names_to = 'founder', values_to = 'gt')
    to_plot = samp_loc %>%
	left_join(samp_loc %>%
		    select(founder, gt) %>%
		    group_by(founder) %>%
		    group_modify(~tibble(rep = 1:.x$gt)),
		  by = 'founder') %>%
	mutate(st = pos + (rep - 1)*motif_len) %>%
	mutate(en = st + motif_len - 1) %>%
	mutate(y_pos = recode(founder, C57BL = 1, DBA = 1.5))

    # make breaks and labels manually
    brks = to_plot %>% distinct(founder, y_pos) %>% pull(y_pos)
    lbls = to_plot %>% distinct(founder, y_pos) %>% pull(founder)
    str_xlims = samp_loc %>% summarise(from = min(pos) - 50, to = max(end) + 50)

    # generate plot
    padd = 0.2
    intron_h = 0.01
    exon_h = 0.1
    text_size = 9
    key_size = 5
    p1_ypadd = 1
    p1 = bind_rows(
	    tx_info %>% slice(1) %>% select(gene_name, ele_id = tx_id, st = tx_pos, en = tx_end) %>%
		mutate(type = 'intron'),
	    tx_info %>% select(gene_name, ele_id = exon_id, st = exon_pos, en = exon_end) %>%
		mutate(type = 'exon')
	) %>%
	mutate(y_pos = 1) %>%
	ggplot() +
	geom_rect(data = function(x) x %>% filter(type == 'intron'),
		  aes(xmin = st, xmax = en, ymin = y_pos-intron_h, ymax = y_pos+intron_h),
		  inherit.aes = FALSE, fill = 'gray30') + 
	geom_rect(data = function(x) x %>% filter(type == 'exon'),
		  aes(xmin = st, xmax = en, ymin = y_pos-exon_h, ymax = y_pos+exon_h),
		  inherit.aes = FALSE, fill = 'gray30') + 
	geom_segment(x = str_xlims$from, xend = str_xlims$from,
		     aes(y = y_pos-exon_h, yend = y_pos+exon_h),
		     linetype = 'dashed', color = 'red') + 
	geom_segment(x = str_xlims$to, xend = str_xlims$to,
		     aes(y = y_pos-exon_h, yend = y_pos+exon_h),
		     linetype = 'dashed', color = 'red') + 
	scale_x_continuous(position = 'bottom',
			   breaks = scales::breaks_pretty(n = 4),
			   labels = scales::comma,
			   expand = expansion(mult = c(.1, .1), add = 0)) + 
	scale_y_continuous(
			   breaks = 1, labels = tx_info %>% pull(gene_name) %>% unique ,
			   expand = expansion(mult = 0, add = 0)) + 
	coord_cartesian(ylim = c(1 - exon_h - p1_ypadd*exon_h, 1 + exon_h + p1_ypadd*exon_h)) + 
	scale_fill_manual(values = c(exon = 'blue', intron = 'gray70')) +
	guides(fill = guide_legend(title = NULL)) + 
	theme_half_open() +
	theme(axis.text = element_text(size = text_size),
	      legend.text = element_text(size = text_size),
	      legend.key.width = unit(key_size, 'pt'),
	      legend.key.height = unit(key_size, 'pt'),
	      axis.title.y = element_blank(),
	      axis.line.y = element_blank(),
	      axis.text.y = element_text(margin = margin(t = 0, r = 20, b = 0, l = 100, unit = 'pt')),
	      axis.ticks.y = element_blank(),
	      axis.title.x = element_blank(),
	      legend.direction = 'horizontal',
	      plot.title = element_text(hjust = 0.5, size = 10),
	      plot.margin = margin(t = 0, r = 0, b = 0, l = 0, unit = 'pt'))
	# ggtitle(tx_info %>% pull(tx_chr) %>% unique %>% sub('chr', 'Chr', .))
    p2 = to_plot %>%
	ggplot() +
	geom_hline(aes(yintercept = y_pos)) + 
	geom_tile(aes(x = (st + en)/(2), width = (en - st + 1 - padd), y = y_pos),
		  height = 0.3, fill = 'gray30') +
	geom_bracket(data = to_plot %>% filter(founder == 'DBA' & rep == 1),
		     aes(xmin = st, xmax = en, label = motif, 
			 y.position = y_pos + 0.2),
		     inherit.aes = FALSE,
		     label.size = 3,
		     coord.flip = FALSE) +
	coord_cartesian(xlim = c(str_xlims$from, str_xlims$to)) +  
	scale_y_continuous(
			   breaks = brks, labels = lbls,
			   expand = expansion(mult = 0, add = c(0, 0.2))) + 
	theme_half_open() +
	theme(axis.text = element_text(size = text_size),
	      legend.text = element_text(size = text_size),
	      axis.title.y = element_blank(),
	      axis.line.y = element_blank(),
	      axis.title.x = element_blank(),
	      axis.text.x = element_blank(),
	      axis.line.x = element_blank(),
	      axis.ticks.x = element_blank(),
	      plot.margin = margin(t = 5, r = 80, b = 0, l = 100, unit = 'pt'))
    ext_legend = get_legend(p1)
    p = plot_grid(p2,
		  p1 + theme(legend.position = 'none'), 
		  rel_heights = c(0.85, 1),
		  ncol = 1)
    # p = p + draw_grob(ext_legend, 0.15, 0.9, 0, 0)
    p
    fig_Cb = p
    ggsave('../pdfs/figure_2Cb.pdf', plot = fig_Cb, w = 8, h = 2.5)

```


#### *Denovo* variants per strain

```{r reorder strains, echo=FALSE, fig.width = 10, fig.height = 4, fig.align = 'center', eval = TRUE}
    # order by generations of breeding
    newvar_perc_per_strain = newvar_perc_per_strain %>%
	mutate(strain = fct_reorder(strain, gen_inbreeding))
```

#. Plot percentage of new variants per strain by epoch.
#. Order strains within each epoch by the number of inbreeding generations.
    - Plot as a secondary panel for diagnotic purposes (won't include it in final plot).
#. Proportion of hom new variants falls from epoch_1a to epoch_4, constant across epochs 4, 5 and 6 and drops again in epoch 7.
    * We would expect that het variants in early epochs are private variants (not representative of strains) or genotyping errors.
    * Maybe we can assume that for completely inbred strains:
	- 50% of observed *denovo* variants are real hom *denovos*.
	- 50% are private het *denovos*.
    * For incompletely inbred strains, you would have some % of observed new variants that are strain het *denovos* in excess of that baseline.
    * Unfortunately, we can't differentiate the strain het *denovos* from private het *denovos*.
    * We also don't know what the proportion of hom *denovos* are strain vs. private.
#. Label BXD68 - the mutator phenotype strain is boxed with a `darkorchi4` border.
    - Not one of the strains from its epoch with the highest percentage of new variant loci.

```{r newvars per strain diagnostic, echo=FALSE, fig.width = 10, fig.height = 6, fig.align = 'center', eval = TRUE}
    # assemble the plot of number of breeding generations
    p1 = newvar_perc_per_strain %>%
	filter(lab == 'N') %>%
	ggplot(aes(strain, gen_inbreeding)) + 
	geom_bar(stat = 'identity', position = 'stack') +
	facet_grid(~off_epoch_id, scales = 'free_x', space = 'free_x') +
	scale_y_continuous(expand = expansion(0, 0)) +
	theme_half_open() + 
	theme(axis.text.x = element_blank(),
	      axis.ticks.x = element_blank(),
	      axis.title.x = element_blank(),
	      strip.background = element_rect(fill = NA),   
	      plot.title = element_text(hjust = 0.5, size = 10),
	      legend.position = 'none')

    # assemble plot of percent new variants
    p2 = newvar_perc_per_strain %>%
	filter(lab %in% c('HN', 'N')) %>%
	mutate(lab = recode(lab, N = 'hom', HN = 'het')) %>%
	ggplot(aes(strain, perc)) + 
	geom_bar(stat = 'identity', position = 'stack', aes(fill = lab)) +
	facet_grid(~off_epoch_id, scales = 'free_x', space = 'free_x') +
	scale_fill_manual(values = c(het = '#1f78b4', hom = '#b2df8a')) + 
	scale_y_continuous(expand = expansion(0, 0)) +
	theme_half_open() + 
	theme(axis.text.x = element_blank(),
	      axis.ticks.x = element_blank(),
	      axis.title.x = element_blank(),
	      # strip.text = element_blank(),
	      strip.background = element_rect(fill = NA),   
	      plot.title = element_text(hjust = 0.5, size = 10),
	      legend.position = 'none') +
	labs(x = 'Strain', y = '% total loci')
    
    # stack fill HN and N to show the change in percentage
    p3 = newvar_perc_per_strain %>%
	filter(lab %in% c('HN', 'N')) %>%
	mutate(lab = recode(lab, N = 'hom', HN = 'het')) %>%
	ggplot(aes(strain, perc)) + 
	geom_bar(stat = 'identity', position = 'fill', aes(fill = lab)) +
	facet_grid(~off_epoch_id, scales = 'free_x', space = 'free_x') +
	scale_fill_manual(values = c(het = '#1f78b4', hom = '#b2df8a')) + 
	scale_y_continuous(expand = expansion(0, 0)) +
	theme_half_open() + 
	theme(axis.text.x = element_blank(),
	      axis.ticks.x = element_blank(),
	      # strip.text = element_blank(),
	      strip.background = element_rect(fill = NA),   
	      plot.title = element_text(hjust = 0.5, size = 10),
	      legend.position = 'right') +
	labs(x = 'Strain', y = '% denovo loci')
    p3 = p3 + geom_bar(data = function(x) x %>% filter(strain == 'BXD068'),
		       stat = 'identity', position = 'fill', aes(fill = lab), color = 'darkorchid4')
    p = plot_grid(p1, 
		  p2 + theme(strip.text = element_blank()), 
		  p3 + theme(strip.text = element_blank()), 
		  ncol = 1, axis = 'lr', align = 'v', rel_heights = c(0.7, 1, 1))
    p

    # save supplementary figure
    # suppl_fig_D = plot_grid(p2, p3, ncol = 1, axis = 'lr', align = 'v')
    suppl_fig_D = p3 + 
	theme(legend.position = c(0, 1.25),
	      legend.justification = c(0, 1),
	      legend.direction = 'horizontal',
	      panel.spacing = unit(5, 'pt'),
	      plot.margin = margin(t = 1, b = 1, l = 0.5, r = 0.5, unit = 'cm')) + 
	guides(fill = guide_legend(title = NULL))
    ggsave('../pdfs/suppl_figure_2D.pdf', plot = suppl_fig_D, w = 10, h = 6)
```


#### Figure 4C *Denovo* variants per strain (re-finalized)

#. Making a simple scatter plot to correlate % denovo loci with number of inbreeding generations instead of two panels of barplots

```{r newvariants per strain final, echo=FALSE, fig.width = 10, fig.height = 6, fig.align = 'center', eval = TRUE}
    # assembly correlation plot
    p = newvar_perc_per_strain %>%
	filter(lab %in% c('N')) %>%
	    # identify "middle" strain for each epoch
	    # calculate avg number of generations per epoch
	ggplot(aes(gen_inbreeding, perc, color = off_epoch_id)) + 
	geom_point() +
	scale_color_manual(values = epoch_colors, guide = guide_legend(title = 'epoch')) +
	theme_half_open() + 
	theme(
	      # axis.text.x = element_blank(),
	      # axis.ticks.x = element_blank(),
	      # strip.text = element_blank(),
	      # panel.spacing = ps,
	      # strip.background = element_rect(fill = NA),   
	      plot.title = element_text(hjust = 0.5, size = 10)) +
	labs(y = '% Loci', x = 'Inbreeding generations')
    p
    # TODO: get the percentage of new variant loci by motif length and make into a 3rd panel

    fig_4C = p
    ggsave('../pdfs/figure_4C.pdf', plot = fig_4C, w = 5, h = 4)


```


### Suppl. Figure 2A: call quality vs. motif length

#. Source script: `workflows/*_lowcr_loci`.
#. Take merged STR `.vcf` file (GanSTR -> DumpSTR -> bcftools).
#. Query `Q` field from the `.vcf` file for all loci.
#. For each locus, calculate the mean call quality across all strains.

Check the number of loci that are sampled:

```{r, echo = FALSE, eval = TRUE}
    knitr::kable(q_bxp %>% ungroup %>% summarise(n_loci = sum(n)))
```

```{r echo=FALSE, fig.width = 6, fig.height = 4, fig.align = 'center', eval = TRUE}
    # distribution of Q
    p1 = q_bxp %>%
	ungroup %>%
	mutate(perc_calls = n*100/sum(n)) %>%
	ggplot(aes(motif_len, perc_calls)) + 
	geom_point() +
	geom_line(aes(group = 1)) +
	theme_half_open() +
	theme(axis.title.x = element_blank(),
	      axis.text.x = element_blank(),
	      # axis.line.x = element_blank(),
	      axis.ticks.x = element_blank()) +
	scale_y_continuous(breaks = scales::breaks_extended(n = 3)) +
	labs(y = '% Calls')
    p2 = q_bxp %>%
	ggplot() +
	geom_boxplot(aes(x = motif_len,
			 ymin = wisk_lower, 
			 lower = lower, 
			 middle = middle, 
			 upper = upper, 
			 ymax = wisk_upper
			 ), stat = 'identity') +
	theme_half_open() +
	theme(plot.title = element_text(hjust = 0.5, size = 10)) + 
	labs(x = 'Motif length', y = 'Average call quality')
    p = plot_grid(p1, p2, ncol = 1, axis = 'lr', align = 'v', rel_heights = c(0.4, 1))
    suppl_fig_A = p
    suppl_fig_A
    ggsave('../pdfs/suppl_figure_2A.pdf', plot = suppl_fig_A, w = 6, h = 4)
```

### Suppl. Figure 2B: number of alleles per STR

```{r n_unq_gt make plots, echo=FALSE, fig.width = 6, fig.height = 4, fig.align = 'center', eval = TRUE}
    # make list to loop over
    loc_list = alleles_per_str %>% pull(loc_list) %>% unique; names(loc_list) = loc_list
    loc_list_names = list(`genotyped strs` = 'all', `filtered strs post impute` = 'post_imp')

    # check
    # alleles_per_str %>% skim

    # loop over each loc list
    plist = map(loc_list, function(ll) {
	# user out
	# print(sprintf('Processing %s', ll))

	# generate plots
	p_base = alleles_per_str %>% 
	    ggplot(aes(x = n_unq_gt, y = n_loci, fill = var)) +
	    geom_bar(stat = 'identity') +
	    scale_fill_brewer(palette = 'Set1') +
	    scale_y_continuous(labels = scales::comma) +
	    scale_x_continuous(breaks = function(x) seq(0, x[2], 2)) +
	    coord_cartesian(xlim = c(0, 20)) +
	    facet_wrap(~var, nrow = 2) +
	    theme_half_open() +
	    labs(x = 'n_unq_gt') +
	    theme(legend.position = 'top',
		  plot.title = element_text(hjust = 0.5, size = 10),
		  plot.margin = margin(20, 5, 5, 5, unit = 'pt'))
	p_str = (p_base %+% (alleles_per_str %>% 
			     filter(loc_list == ll) %>%
			     mutate(var = recode(var, 
						 w_het = 'include het strains', 
						 wo_het = 'exclude het strains')))
		) + theme(legend.position = 'none')

	# assemble plots together
	# plot_grid(p_str, p_snp, nrow = 1, align = 'h', axis = 'tb')
	p_str
    })
```

* `n_unq_gt = 0`: are completely no-call loci which are removed after filtering.
* Monoallelic loci and loci that appear multi-allelic due to hets are removed during locus filtering.
* Most STR loci are bialleleic if het strains are excluded.
    - Some but likely not all of these het strains are spurious.

```{r n_unq_gt, echo=FALSE, fig.width = 8, fig.height = 5, fig.align = 'center', eval = TRUE}
    p = plot_grid(plist$all, plist$post_imp, nrow = 1, 
	      labels = c('All loci', 'Filtered loci post-impute'),
	      label_size = 10, vjust = 1.5)
    p
```

* Zoom in "Filtered loci post-impute".

```{r n_unq_gt zoom, echo=FALSE, fig.width = 8, fig.height = 3, fig.align = 'center', eval = TRUE}
    p_base = alleles_per_str %>% 
	ggplot(aes(x = n_unq_gt, y = n_loci)) +
	geom_bar(stat = 'identity') +
	scale_fill_brewer(palette = 'Set1') +
	scale_y_continuous(labels = scales::comma) +
	scale_x_continuous(breaks = function(x) seq(0, x[2], 2)) +
	facet_wrap(~var, nrow = 1, scales = 'free_y') +
	theme_half_open() +
	labs(x = 'n_unq_gt') +
	theme(legend.position = 'none',
	      plot.title = element_text(hjust = 0.5, size = 10),
	      plot.margin = margin(20, 5, 5, 5, unit = 'pt'))
    p1 = p_base %+% (alleles_per_str %>%
			filter(loc_list == 'post_imp', var == 'wo_het') %>%
			mutate(var = 'exclude het strains')) +
	 coord_cartesian(xlim = c(0, 20), ylim = c(0, 5e3))
    p2 = p_base %+% (alleles_per_str %>%
			filter(loc_list == 'post_imp', var == 'w_het') %>%
			mutate(var = 'include het strains')) +
	 coord_cartesian(xlim = c(0, 20), ylim = c(0, 5e3))
    p = plot_grid(p1, p2, nrow = 1)
    p
```

```{r n_unq_gt make final suppl plot, echo=FALSE, fig.width = 6, fig.height = 4, fig.align = 'center', eval = TRUE}
    p = alleles_per_str %>%
	filter(loc_list == 'post_imp',
	       var == 'wo_het') %>%
	ggplot(aes(x = n_unq_gt, y = n_loci)) +
	geom_bar(stat = 'identity') +
	scale_y_continuous(labels = scales::comma) +
	scale_x_continuous(breaks = function(x) seq(0, x[2], 1)) +
	coord_cartesian(xlim = c(1, NA)) +
	theme_half_open() +
	labs(x = 'Number of unique genotypes', y = 'Locus count')

    # print plot
    suppl_fig_B = p
    suppl_fig_B
    ggsave('../pdfs/suppl_figure_2B.pdf', plot = suppl_fig_B, w = 8, h = 5)
```

### Suppl. Figure 2C: per-strain heterozygocity

```{r homhet per strain fig, echo=FALSE, fig.width = 8, fig.height = 6, fig.align = 'center', eval = TRUE}
    # order strains by BXD id
    strain_levels = per_strain_homhet %>% pull(strain) %>% unique %>% str_sort(., numeric = TRUE)
    
    # set levels and pivot longer
    per_strain_homhet = per_strain_homhet %>% 
	mutate(strain = fct_relevel(strain, strain_levels)) %>%
	pivot_longer(cols = c('het', 'hom', 'nocall'), 
		     names_to = 'type',
		     values_to = 'n_loci')
    
    # filter out "nocall" counts to visualize het/hom proportions ignoring no-calls
    per_strain_homhet_nona = per_strain_homhet %>% filter(type != 'nocall')

    # make founders and RIL separate groups
    per_strain_homhet_nona = per_strain_homhet_nona %>%
	mutate(grp = if_else(strain %in% c('C57BL', 'DBA'), 'founder', 'ril')) %>%
	# filter(grp == 'founder')
	mutate(grp = fct_relevel(grp, c('ril', 'founder')))

    # plot for STRs; strains ordered in increasing call rate
    p_base = per_strain_homhet_nona %>%
	ggplot(aes(strain, n_loci, fill = type)) +
	geom_bar(stat = 'identity', position = 'fill') +
	# facet_grid(~grp, scales = 'free_x', space = 'fixed') + 
	theme_half_open() +
	theme(legend.position = 'right',
	      axis.title.y = element_blank(),
	      plot.title = element_text(hjust = 0.5, size = 10),
	      panel.spacing = unit(5, 'pt'),
	      panel.border = element_rect(color = 'black'),
	      strip.text = element_blank(),
	      plot.margin = margin(t = 0, r = 5, b = 5, l = 5, unit = 'pt')) +
	labs(y = '% of Loci', x = 'Strain') +
	scale_fill_manual(values = c(het = '#1f78b4', hom = '#b2df8a'))
    p_str_ril = ( p_base %+% (per_strain_homhet_nona %>% filter(loc_type == 'str', grp == 'ril')) ) +
		    annotate(geom = 'text', label = 'STRs', x = 0, y = 0, hjust = -0.1, vjust = -0.5, size = 4.5) + 
		    theme(axis.text.x = element_blank(), 
			  axis.ticks.x = element_blank(),
			  axis.title.x = element_blank(),
			  plot.margin = margin(t = 0, r = 5, b = 5, l = 22, unit = 'pt'),
			  legend.position = 'none')
    p_str_fou = ( p_base %+% (per_strain_homhet_nona %>% filter(loc_type == 'str', grp == 'founder')) ) +
		    theme(axis.title = element_blank(),
			  axis.text.x = element_blank(),
			  axis.ticks.x = element_blank(),
			  axis.text.y = element_blank(),
			  legend.position = 'none')
    p_str = plot_grid(p_str_ril, p_str_fou, 
		      nrow = 1, align = 'h', axis = 'tb', 
		      rel_widths = c(1, 0.1))
    p_snp_ril = ( p_base %+% (per_strain_homhet_nona %>% filter(loc_type == 'snp', grp == 'ril')) ) +
		    annotate(geom = 'text', label = 'SNPs', x = 0, y = 0, hjust = -0.1, vjust = -0.5, size = 4.5) + 
		    guides(fill = guide_legend(title = NULL)) + 
		    theme(axis.text.x = element_blank(), 
			  axis.ticks.x = element_blank(),
			  plot.margin = margin(t = 0, r = 5, b = 5, l = 22, unit = 'pt'),
			  legend.position = 'bottom')
    p_snp_fou = ( p_base %+% (per_strain_homhet_nona %>% filter(loc_type == 'snp', grp == 'founder')) ) +
		    theme(axis.title = element_blank(),
			  axis.ticks.x = element_blank(),
			  axis.text.x = element_text(angle = 90, hjust = 1),
			  axis.text.y = element_blank(),
			  legend.position = 'none')
    ext_legend = get_legend(p_snp_ril)
    p_snp = plot_grid(p_snp_ril + theme(legend.position = 'none'), p_snp_fou, 
		      nrow = 1, align = 'h', axis = 'tb', 
		      rel_widths = c(1, 0.1))
    p = plot_grid(p_str, p_snp , nrow = 2, rel_heights = c(0.8, 1)) + theme(plot.margin = margin(t = 1, b = 0, l = 0, r = 0, 'cm'))
    p = p + draw_grob(ext_legend, 0.12, 1.05, 0, 0)
    p = p + draw_label(label = '% Loci', x = 0.025, y = 0.5, angle = 90) # unitified y-axis title
    p
    suppl_fig_C = p
    ggsave('../pdfs/suppl_figure_2C.pdf', plot = suppl_fig_C, w = 8, h = 4)

```

Homozygocity by epoch.

```{r homhet per strain table, echo=FALSE, fig.width = 8, fig.height = 6, fig.align = 'center', eval = TRUE}
    per_epoch_homozygocity = per_strain_homhet_nona %>%
	left_join(epoch_detail %>% select(bxd_id, epoch = off_epoch), by = c('strain' = 'bxd_id')) %>%
	group_by(strain, loc_type) %>%
	mutate(perc_loci = n_loci*100/sum(n_loci)) %>%
	group_by(epoch, loc_type, type) %>%
	summarise(
	    avg_perc_loci = mean(perc_loci),
	    sd = sd(perc_loci))
    knitr::kable(per_epoch_homozygocity %>% filter(loc_type == 'str', type == 'hom'))
```


### Suppl. Figure 2E: homozygous patchwork

#. Visualize inheritance patterns for BXD RI strains (two chromosomes as an example).
#. Generated  `.geno` files using imputed genotypes for filtered locus sets (wo_zv, wo_hetonly, wo_segdup, wo_lowcr) with the encodings below.
#. Reduced "double code" to "single code" labels for calculating inheritance blocks.
#. Inheritance blocks are determined using connected component clustering from `igraph` library.
#. Chose connection depth of 10 for smoothing.
#. Only major blocks are shown.
#. Minor blocks that are totally enclosed within major blocks are not shown
#. Only B/D/H blocks are shown.

Encodings:

| double code | hom/het | description                                                                | single code |
| --------    | ------- | -------------------------------------------------------------------------- | ----------- |
| BB          | hom     | both alleles from B                                                        | B           |
| DD          | hom     | both alleles from D                                                        | D           |
| NN          | hom     | both alleles not seen in founder and new alleles are the same              | N           |
| FF          | hom     | both alleles from founders, but not known if B or D; could be BB or DD     | discard     |
| dd          | het     | both alleles from D;founder strain must have been D                        | D           |
| bb          | het     | both alleles from B;founder strain must have been B                        | B           |
| ff          | het     | both alleles from founders, but not known if B or D; could be BB, DD or BD | discard     |
| bd          | het     | one B and one D allele (this can only be het)                              | H           |
| nn          | het     | both alleles not seen in founder, but new alleles are different            | N           |
| bn          | het     | one B allele and one new allele                                            | N           |
| dn          | het     | one D allele and one new allele                                            | N           |
| fn          | het     | one B or D allele and one new variant allele                               | N           |
| bf          | het     | one B allele and one B or D allele; could be BB or BD                      | discard     |
| df          | het     | one D allele and one B or D allele; could be DD or BD                      | discard     |
| no-call     | NA      | strain doesn't have a call                                                 | no-call     |

```{r make sdp plots, echo=FALSE, fig.width = 16, fig.height = 4, fig.align = 'center', eval = TRUE}
    chrom    = 'chr1'
    # loc_type = 'str'
    p_list = map(loc_types, function(loc_type) {
	# user out
	# print(sprintf('Processing %ss', loc_type))

	# by strain stack chromosomes
	p = inherit_blocks %>%
	    # filter(n_loci > 10) %>%
	    # filter(lab %in% c('B', 'D', 'H')) %>%
	    filter(loc_type == !!loc_type) %>%
	    filter(chr == chrom) %>%
	    mutate(Mb = (pos+end)/(2*1e6),
		   h = (pos - end + 1)/1e6) %>%
	    mutate(chr = fct_relevel(chr, str_sort(unique(chr), numeric = TRUE, decreasing = TRUE))) %>%
	    mutate(strain = fct_relevel(strain, strain_lvls)) %>%
	    ggplot(aes(x = strain)) + 
	    scale_fill_manual(values = col_vals) +
	    scale_y_continuous(expand = expansion(0, 0)) +
	    theme_half_open() + 
	    theme(axis.text.x = element_blank(),
		  # axis.text.x = element_text(angle = 90, size = 8),
		  axis.ticks.x = element_blank(),
		  panel.spacing = unit(0, "lines"),
		  # strip.text = element_blank(),
		  strip.background = element_rect(fill = NA),
		  plot.title = element_text(hjust = 0.5, size = 14),
		  legend.position = 'none')
	    # ggtitle(loc_type)
	# ggsave('test.png', plot = p, w = 16, h = 14)

	# output
	return(p)
    })
    
    # get name of first strain
    first_strain = inherit_blocks %>% pull(strain) %>% .[1]
    
    # p_list_vec = p_list
    # for (i in 1:length(p_list_vec)) {
    #     p_list_vec[[i]] = p_list_vec[[i]] + 
    # 	geom_tile(aes(y = Mb, height = h, fill = lab), color = NA)
    # }
    # p_vec = plot_grid(plotlist = p_list_vec, nrow = 1)
    # ggsave(sprintf('%s/%s', plot_dir, 'suppl_figure_Ea.pdf'), plot = p_vec, w = 16, h = 4)
    
    p_list_rast = p_list
    for (loc_type in names(p_list_rast)) {
	p_list_rast[[loc_type]] = p_list_rast[[loc_type]] + 
	    geom_tile_rast(aes(y = Mb, height = h, fill = lab), raster.dpi = 150, color = NA) +
	    annotate(geom = 'text', label = sprintf('%ss', toupper(loc_type)), 
		     x = first_strain, y = 0, hjust = -0.1, vjust = -1, size = 4.5)
	if (loc_type == 'snp') {
	    p_list_rast[[loc_type]] = p_list_rast[[loc_type]] +
		theme(axis.title.y = element_blank(),
		       axis.text.y = element_blank(),
		      axis.ticks.y = element_blank()
		     )
	} 
    }
    p_rast = plot_grid(plotlist = p_list_rast, nrow = 1, rel_widths = c(1, 0.9))
   p_list
   p_list_rast
    # ggsave(sprintf('%s/%s', plot_dir, 'suppl_figure_Ea_rast.pdf'), plot = p_rast, w = 16, h = 4)
    
    suppl_fig_E = p_rast
    ggsave('../pdfs/suppl_figure_2E.pdf', plot = suppl_fig_E, w = 16, h = 4)
```
