# Supplementary material for: A novel quantitative trait locus implicates Msh3 in the propensity for genome-wide short tandem repeat expansions in mice
Source: Genome Res. 2023 May;33(5):689–702. doi: 10.1101/gr.277576.122 (PMC10317118; doi:10.1101/gr.277576.122)
Supplement: Supplemental Material [file supp_gr.277576.122_Supplemental_code.zip › BXD-STR-Mutator-Manuscript-main/Ashbrook_Manuscript/data/bxd_strain_names_plus.tsv]

long_name	short_name	bxd_id	batch	off_epoch	type	gen_inbreeding	gen_breeding	note	cross_type
4512-JFI-0361_BXD001_TyJ	BXD001_TyJ_0361	BXD001	1_taylor	epoch_1a	F2_RI	154	154	NA	RI
4512-JFI-0430_BXD002_RwwJ	BXD2_RwwJ_0430	BXD002	1_taylor	epoch_1a	F2_RI	186	186	NA	RI
4512-JFI-0389_BXD5_TyJ	BXD5_TyJ_0389	BXD005	1_taylor	epoch_1a	F2_RI	142	142	NA	RI
4512-JFI-0474_BXD006_TyJ	BXD6_TyJ_0474	BXD006	1_taylor	epoch_1a	F2_RI	188	188	NA	RI
4512-JFI-0372_BXD008_TyJ	BXD8_TyJ_0372	BXD008	1_taylor	epoch_1a	F2_RI	73	73	NA	RI
4512-JFI-0383_BXD009_TyJ	BXD9_TyJ_0383	BXD009	1_taylor	epoch_1a	F2_RI	NA	NA	NA	RI
4512-JFI-0368_BXD011_TyJ	BXD11_TyJ_0368	BXD011	1_taylor	epoch_1a	F2_RI	161	161	NA	RI
4512-JFI-0464_BXD12_TyJ	BXD12_TyJ_0464	BXD012	1_taylor	epoch_1a	F2_RI	137	137	NA	RI
4512-JFI-0410_BXD013_TyJ	BXD13_TyJ_0410	BXD013	1_taylor	epoch_1a	F2_RI	111	111	NA	RI
4512-JFI-0458_BXD14_TyJ	BXD14_TyJ_0458	BXD014	1_taylor	epoch_1a	F2_RI	154	154	NA	RI
4512-JFI-0392_BXD15_TyJ	BXD15_TyJ_0392	BXD015	1_taylor	epoch_1a	F2_RI	126	126	NA	RI
4512-JFI-0393_BXD016_TyJ	BXD16_TyJ_0393	BXD016	1_taylor	epoch_1a	F2_RI	183	183	NA	RI
4512-JFI-0477_BXD18_TyJ	BXD18_TyJ_0477	BXD018	1_taylor	epoch_1a	F2_RI	164	164	NA	RI
4512-JFI-0481_BXD19_TyJ	BXD19_TyJ_0481	BXD019	1_taylor	epoch_1a	F2_RI	163	163	NA	RI
4512-JFI-0407_BXD20_TyJ	BXD20_TyJ_0407	BXD020	1_taylor	epoch_1a	F2_RI	150	150	NA	RI
4512-JFI-0432_BXD21_TyJ	BXD21_TyJ_0432	BXD021	1_taylor	epoch_1a	F2_RI	70	70	NA	RI
4512-JFI-0350_BXD22_TyJ	BXD22_TyJ_0350	BXD022	1_taylor	epoch_1a	F2_RI	144	144	NA	RI
NA	NA	BXD023	1_taylor	epoch_1a	NA	NA	NA	NA	RI
4512-JFI-0348_BXD24_TyJ_Cep290_J	BBXD24_TyJ_Cep290_J_0348	BXD024_cep	1_taylor	epoch_1a	F2_RI	180	180	NA	RI
4512-JFI-0347_BXD024_TyJ	BXD24_TyJ_0347	BXD024	1_taylor	epoch_1a	F2_RI	114	114	NA	RI
NA	NA	BXD025	1_taylor	epoch_1a	NA	NA	NA	NA	RI
4512-JFI-0470_BXD27_TyJ	BXD27_TyJ_0470	BXD027	1_taylor	epoch_1a	F2_RI	175	175	NA	RI
4512-JFI-0346_BXD028_TyJ	test_0346_no_gaps	BXD028	1_taylor	epoch_1a	F2_RI	NA	NA	NA	RI
4512-JFI-0344_BXD29_Ty	BXD29_Ty_0344	BXD029	1_taylor	epoch_1a	F2_RI	58	158	NA	RI
4512-JFI-0345_BXD029_Tlr4_J	BXD29_Tlr4_J_0345	BXD029_trl4	1_taylor	epoch_1a	F2_RI	169	169	NA	RI
4512-JFI-0364_BXD031_TyJ	BXD31_TyJ_0364	BXD031	2_mmr	epoch_1b	F2_RI	148	148	NA	RI
4512-JFI-0415_BXD032_TyJ	BXD32_TyJ_0415	BXD032	2_mmr	epoch_1c	F2_RI	130	130	backcrossed once to female DBA/2J	RI
4512-JFI-0451_BXD33_TyJ	BXD33_TyJ_0451_2	BXD033	3_taylor	epoch_2	F2_RI	78	78	NA	RI
4512-JFI-0356_BXD034_TyJ	BXD34_TyJ_0356	BXD034	3_taylor	epoch_2	F2_RI	79	79	NA	RI
4512-JFI-0369_BXD036_TyJ	BXD36_TyJ_0369	BXD036	3_taylor	epoch_2	F2_RI	80	80	NA	RI
4512-JFI-0453_BXD038_TyJ	BXD38_TyJ_0453	BXD038	3_taylor	epoch_2	F2_RI	70	70	NA	RI
4512-JFI-0478_BXD39_TyJ	BXD39_TyJ_0478	BXD039	3_taylor	epoch_2	F2_RI	81	81	NA	RI
4512-JFI-0358_BXD40_TyJ	BXD40_TyJ_0358	BXD040	3_taylor	epoch_2	F2_RI	69	69	NA	RI
4512-JFI-0471_BXD42_TyJ	BXD42_TyJ_0471	BXD042	3_taylor	epoch_2	F2_RI	85	85	NA	RI
4512-JFI-0489_BXD43_RwwJ	BXD43_RwwJ_0489	BXD043	4_rww	epoch_3a	G10_RI	55	65	NA	AI
4512-JFI-0363_BXD44_RwwJ	BXD44_RwwJ_0363	BXD044	4_rww	epoch_3a	G10_RI	58	68	NA	AI
4512-JFI-0486_BXD045_RwwJ	BXD45_RwwJ_0486	BXD045	4_rww	epoch_3a	G10_RI	36	46	NA	AI
4512-JFI-0382_BXD048a_RwwJ	BXD48a_RwwJ_0382	BXD048a	4_rww	epoch_3a	G10_RI	39	49	NA	AI
4512-JFI-0381_BXD48_RwwJ	BXD48_RwwJ_0381	BXD048	4_rww	epoch_3a	G10_RI	54	64	NA	AI
4512-JFI-0397_BXD049_RwwJ	BXD49_RwwJ_0397	BXD049	4_rww	epoch_3a	G10_RI	38	48	NA	AI
4512-JFI-0419_BXD050_RwwJ	BXD50_RwwJ_0419	BXD050	4_rww	epoch_3a	G10_RI	44	54	NA	AI
4512-JFI-0408_BXD051_RwwJ	BXD51_RwwJ_0408	BXD051	4_rww	epoch_3a	G10_RI	61	71	NA	AI
4512-JFI-0447_BXD53_2RwwJ	BXD53_2RwwJ_0447	BXD053	4_rww	epoch_3a	G14_RI	53	67	NA	AI
4512-JFI-0349_BXD55_RwwJ	BXD55_RwwJ_0349	BXD055	4_rww	epoch_3a	G14_RI	45	59	NA	AI
4512-JFI-0421_BXD056_RwwJ	BXD56_RwwJ_0421	BXD056	4_rww	epoch_3a	G14_RI	51	65	NA	AI
4512-JFI-0465_BXD60_RwwJ	BXD60_RwwJ_0465	BXD060	4_rww	epoch_3b	G9_RI	54	63	NA	AI
4512-JFI-0461_BXD61_RwwJ	BXD61_RwwJ_0461	BXD061	4_rww	epoch_3b	G9_RI	41	50	NA	AI
4512-JFI-0377_BXD62_RwwJ	BXD62_RwwJ_0377	BXD062	4_rww	epoch_3b	G9_RI	51	60	NA	AI
4512-JFI-0399_BXD63_RwwJ	BXD63_RwwJ_0399	BXD063	4_rww	epoch_3b	G9_RI	60	69	NA	AI
4512-JFI-0483_BXD064_RwwJ	BXD64_RwwJ_0483	BXD064	4_rww	epoch_3b	G9_RI	62	71	NA	AI
4512-JFI-0387_BXD65a_RwwJ	BXD65a_RwwJ_0387	BXD065a	4_rww	epoch_3b	G9_RI	54	63	NA	AI
4512-JFI-0386_BXD65_RwwJ	BXD65_RwwJ_0386	BXD065	4_rww	epoch_3b	G9_RI	40	59	NA	AI
4512-JFI-0388_BXD65b_RwwJ	BXD65b_RwwJ_0388	BXD065b	4_rww	epoch_3b	G9_RI	55	59	NA	AI
4512-JFI-0442_BXD66_RwwJ	BXD66_RwwJ_0442	BXD066	4_rww	epoch_3b	G9_RI	52	61	NA	AI
4512-JFI-0460_BXD67_RwwJ	BXD67_RwwJ_0460	BXD067	4_rww	epoch_3b	G10_RI	48	58	NA	AI
4512-JFI-0462_BXD68_RwwJ	BXD68_RwwJ_0462	BXD068	4_rww	epoch_3b	G10_RI	45	79	NA	AI
4512-JFI-0400_BXD69_RwwJ	BXD69_RwwJ_0400	BXD069	4_rww	epoch_3b	G10_RI	53	63	NA	AI
4512-JFI-0378_BXD70_RwwJ	BXD70_RwwJ_0378	BXD070	4_rww	epoch_3b	G10_RI	50	60	NA	AI
4512-JFI-0433_BXD71_RwwJ	BXD71_RwwJ_0433	BXD071	4_rww	epoch_3b	G10_RI	42	52	NA	AI
4512-JFI-0439_BXD73a_RwwJ	BXD73a_RWW_0439	BXD073a	4_rww	epoch_3b	G10_RI	43	53	NA	AI
4512-JFI-0440_BXD073b_RwwJ	BXD073b_RwwJ_0440	BXD073b	4_rww	epoch_3b	G10_RI	34	44	NA	AI
4512-JFI-0438_BXD073_RwwJ	BXD073_RwwJ_0438	BXD073	4_rww	epoch_3b	G10_RI	48	48	NA	AI
4512-JFI-0446_BXD74_RwwJ	BXD74_RwwJ_0446	BXD074	4_rww	epoch_3b	G10_RI	60	70	NA	AI
4512-JFI-0423_BXD75_RwwJ	BXD75_Rwwj_0423	BXD075	4_rww	epoch_3b	G10_RI	52	62	NA	AI
NA	NA	BXD076	4_rww	epoch_3b	NA	NA	NA	NA	AI
4512-JFI-0379_BXD77_RwwJ	BXD77_RwwJ_0379	BXD077	4_rww	epoch_3b	G10_RI	59	69	NA	AI
4512-JFI-0420_BXD78_2_RwwJ	BXD78_2_RwwJ_0420	BXD078	4_rww	epoch_3b	G10_RI	49	59	NA	AI
4512-JFI-0444_BXD79_RwwJ	BXD79_RwwJ_0444	BXD079	4_rww	epoch_3b	G10_RI	40	50	NA	AI
4512-JFI-0487_BXD81_RwwJ	BXD81_RwwJ_0487	BXD081	4_rww	epoch_3b	G10_RI	39	49	NA	AI
NA	NA	BXD082	4_rww	epoch_3b	NA	NA	NA	NA	AI
4512-JFI-0463_BXD83_RwwJ	BXD83_RwwJ_0463	BXD083	4_rww	epoch_3b	G10_RI	40	50	NA	AI
4512-JFI-0435_BXD84_RwwJ	BXD84_RwwJ_0435	BXD084	4_rww	epoch_3b	G10_RI	46	56	NA	AI
4512-JFI-0429_BXD85_RwwJ	BXD85_RwwJ_0429	BXD085	4_rww	epoch_3b	G10_RI	48	58	NA	AI
4512-JFI-0403_BXD086_RwwJ	BXD86_RwwJ_0403	BXD086	4_rww	epoch_3b	G10_RI	58	68	NA	AI
4512-JFI-0482_BXD087_RwwJ	BXD87_RwwJ_0482	BXD087	4_rww	epoch_3b	G10_RI	45	55	NA	AI
4512-JFI-0455_BXD88_2_RwwJ	BXD88_2_RwwJ_0455	BXD088	4_rww	epoch_3b	G10_RI	47	57	NA	AI
4512-JFI-0413_BXD89_RwwJ	BXD89_RwwJ_0413	BXD089	4_rww	epoch_3b	G10_RI	54	64	NA	AI
4512-JFI-0395_BXD090_RwwJ	BXD90_RwwJ_0395	BXD090	4_rww	epoch_3b	G10_RI	59	69	NA	AI
4512-JFI-0414_BXD91_RwwJ	BXD91_RwwJ_0414	BXD091	4_rww	epoch_3b	G10_RI	52	62	NA	AI
NA	NA	BXD093	4_rww	epoch_3b	NA	NA	NA	NA	AI
NA	NA	BXD094	4_rww	epoch_3b	NA	NA	NA	NA	AI
4512-JFI-0445_BXD095_RwwJ	BXD095_RwwJ_0445	BXD095	4_rww	epoch_3b	G10_RI	33	43	NA	AI
4512-JFI-0345_BXD098_RwwJ	BXD98_RwwJ_0345	BXD098	4_rww	epoch_3b	G10_RI	49	59	NA	AI
4512-JFI-0436_BXD99_RwwJ	BXD99_RwwJ_0436	BXD099	4_rww	epoch_3b	G10_RI	45	55	NA	AI
4512-JFI-0469_BXD100_RwwJ	BXD100_RwwJ_0469	BXD100	4_rww	epoch_3b	G10_RI	45	55	NA	AI
4512-JFI-0475_BXD101_RwwJ	BXD101_RwwJ_0475	BXD101	4_rww	epoch_3b	G10_RI	40	50	NA	AI
4512-JFI-0406_BXD102_RwwJ	BXD102_RwwJ_0406	BXD102	4_rww	epoch_3b	G10_RI	40	50	NA	AI
4512-JFI-0424_BXD111	BXD111_0424	BXD111	5_rww	epoch_4	F2_RI	24	24	NA	RI
4512-JFI-0365_BXD113_RwwJ	BXD113_RwwJ	BXD113	5_rww	epoch_4	F2_RI	32	32	NA	RI
4512-JFI-0459_BXD114	BXD114_0459	BXD114	5_rww	epoch_4	F2_RI	28	28	NA	RI
4512-JFI-0467_BXD122_TyJ	BXD122_TyJ_0467	BXD122	5_rww	epoch_4	F2_RI	23	23	NA	RI
4512-JFI-0431_BXD123	BXD123_0431	BXD123	5_rww	epoch_4	F2_RI	30	30	NA	RI
4512-JFI-0454_BXD124_RwwJ	BXD124_RwwJ_0454	BXD124	5_rww	epoch_4	F2_RI	26	26	NA	RI
4512-JFI-0472_BXD125_RwwJ	BXD125_RwwJ_0472	BXD125	5_rww	epoch_4	F2_RI	40	40	NA	RI
4512-JFI-0401_BXD127	BXD127_0401	BXD127	5_rww	epoch_4	F2_RI	23	23	NA	RI
4512-JFI-0492_BXD128	BXD128_0492	BXD128	5_rww	epoch_4	F2_RI	26	26	NA	RI
4512-JFI-0367_BXD131	BXD131_0367	BXD131	5_rww	epoch_4	F2_RI	27	27	NA	RI
4512-JFI-0418_BXD137	BXD137_0418	BXD137	5_rww	epoch_4	F2_RI	22	22	NA	RI
4512-JFI-0450_BXD141	BXD141_0450	BXD141	5_rww	epoch_4	F2_RI	24	24	NA	RI
4512-JFI-0352_BXD144	BXD144_0352	BXD144	5_rww	epoch_4	F2_RI	28	28	NA	RI
4512-JFI-0494_BXD147	BXD147_0494	BXD147	5_rww	epoch_4	F2_RI	23	23	NA	RI
4512-JFI-0417_BXD148	BXD148_0417	BXD148	5_rww	epoch_4	F2_RI	23	23	NA	RI
4512-JFI-0341_BXD149	BXD149_0341	BXD149	5_rww	epoch_4	F2_RI	20	20	NA	RI
4512-JFI-0373_BXD150	BXD150_0373	BXD150	5_rww	epoch_4	F2_RI	27	27	NA	RI
4512-JFI-0457_BXD151	BXD151_0457	BXD151	5_rww	epoch_4	F2_RI	27	27	NA	RI
4512-JFI-0355_BXD152	BXD152_0355	BXD152	5_rww	epoch_4	F2_RI	26	26	NA	RI
4512-JFI-0374_BXD154_RwwJ	BXD154_RwwJ_0374	BXD154	5_rww	epoch_4	F2_RI	25	25	NA	RI
4512-JFI-0362_BXD155	BXD155_0362	BXD155	5_rww	epoch_4	F2_RI	22	27	NA	RI
4512-JFI-0357_BXD156	BXD156_0357	BXD156	5_rww	epoch_4	F2_RI	28	28	NA	RI
4512-JFI-0391_BXD157	BXD157_0391	BXD157	5_rww	epoch_4	F2_RI	23	23	NA	RI
4512-JFI-0427_BXD160	BXD160_0427	BXD160	6_rww	epoch_5	G8_RI	28	36	NA	AI
4512-JFI-0456_BXD161_RwwJ	BXD161_RwwJ_0456	BXD161	6_rww	epoch_5	G8_RI	26	34	NA	AI
4512-JFI-0394_BXD162	BXD162_0394	BXD162	6_rww	epoch_5	G8_RI	25	33	NA	AI
4512-JFI-0466_BXD168	BXD168_0466	BXD168	6_rww	epoch_5	G9_RI	25	34	NA	AI
4512-JFI-0426_BXD169	BXD169_0426	BXD169	6_rww	epoch_5	G9_RI	26	35	NA	AI
4512-JFI-0437_BXD170	BXD170_0437	BXD170	6_rww	epoch_5	G9_RI	34	43	NA	AI
4512-JFI-0484_BXD171	BXD171_0484	BXD171	6_rww	epoch_5	G9_RI	28	37	NA	AI
4512-JFI-0380_BXD172	BXD172_0380	BXD172	6_rww	epoch_5	G9_RI	32	41	NA	AI
4512-JFI-0402_BXD173	BXD173_0402	BXD173	6_rww	epoch_5	G9_RI	22	31	NA	AI
4512-JFI-0385_BXD174	BXD174_0385	BXD174	6_rww	epoch_5	G9_RI	24	33	NA	AI
4512-JFI-0448_BXD175	BXD175_0448	BXD175	6_rww	epoch_5	G9_RI	18	27	NA	AI
4512-JFI-0428_BXD176	BXD176_0428	BXD176	6_rww	epoch_5	G9_RI	21	30	NA	AI
4512-JFI-0490_BXD177	BXD177_0490	BXD177	6_rww	epoch_5	G9_RI	22	31	NA	AI
4512-JFI-0342_BXD178	BXD178_0342	BXD178	6_rww	epoch_5	G9_RI	23	32	NA	AI
4512-JFI-0353_BXD180	BXD180_0353	BXD180	6_rww	epoch_5	G9_RI	26	35	NA	AI
4512-JFI-0441_BXD181	BXD181_0441	BXD181	6_rww	epoch_5	G9_RI	25	34	NA	AI
4512-JFI-0434_BXD183	BXD183_0434	BXD183	6_rww	epoch_5	G9_RI	24	33	NA	AI
4512-JFI-0452_BXD184	BXD184_0452	BXD184	6_rww	epoch_5	G9_RI	22	31	NA	AI
4512-JFI-0416_BXD186	BXD186_0416	BXD186	6_rww	epoch_5	G9_RI	25	34	NA	AI
4512-JFI-0425_BXD187	BXD187_0425	BXD187	7_rww	epoch_6	F2_RI	17	17	NA	RI
4512-JFI-0412_BXD190	BXD190_0412	BXD190	7_rww	epoch_6	F2_RI	18	18	NA	RI
4512-JFI-0398_BXD191	BXD191_0398	BXD191	7_rww	epoch_6	F2_RI	17	17	NA	RI
4512-JFI-0485_BXD194	BXD194_0485	BXD194	7_rww	epoch_6	F2_RI	17	17	NA	RI
4512-JFI-0409_BXD195	BXD195_0409	BXD195	7_rww	epoch_6	F2_RI	19	19	NA	RI
4512-JFI-0366_BXD196	BXD196_0366	BXD196	7_rww	epoch_6	F2_RI	16	16	NA	RI
4512-JFI-0479_BXD197	BXD197_0479	BXD197	7_rww	epoch_6	F2_RI	18	18	NA	RI
4512-JFI-0422_BXD198	BXD198_0422	BXD198	7_rww	epoch_6	F2_RI	15	15	NA	RI
4512-JFI-0354_BXD199	BXD199_0354	BXD199	7_rww	epoch_6	F2_RI	18	18	NA	RI
4512-JFI-0351_BXD201	BXD201_0351	BXD201	7_rww	epoch_6	F2_RI	10	22	NA	RI
4512-JFI-0343_BXD202	BXD202_0343	BXD202	7_rww	epoch_6	F2_RI	15	15	NA	RI
4512-JFI-0480_BXD204	BXD204_0480	BXD204	7_rww	epoch_6	F2_RI	15	15	NA	RI
4512-JFI-0370_BXD205	BXD205_0370	BXD205	7_rww	epoch_6	F2_RI	15	15	NA	RI
4512-JFI-0468_BXD209	BXD209_0468	BXD209	7_rww	epoch_6	F2_RI	10	10	NA	RI
4512-JFI-0405_BXD210	BXD210_0405	BXD210	7_rww	epoch_6	F2_RI	NA	NA	NA	RI
4512-JFI-0359_BXD211	BXD211_0359	BXD211	7_rww	epoch_6	F2_RI	16	16	NA	RI
4512-JFI-0491_BXD213	BXD213_0491	BXD213	7_rww	epoch_6	F2_RI	15	15	NA	RI
4512-JFI-0449_BXD214	BXD214_0449	BXD214	7_rww	epoch_6	F2_RI	16	16	NA	RI
4512-JFI-0476_BXD215	BXD215_0476	BXD215	7_rww	epoch_6	F2_RI	15	15	NA	RI
4512-JFI-0443_BXD216	BXD216_0443	BXD216	7_rww	epoch_6	F2_RI	17	17	NA	RI
4512-JFI-0473_BXD217	BXD217_0473	BXD217	7_rww	epoch_6	F2_RI	11	11	NA	RI
4512-JFI-0390_BXD218	BXD218_0390	BXD218	7_rww	epoch_6	F2_RI	13	13	NA	RI
4512-JFI-0396_BXD219	BXD219_0396	BXD219	7_rww	epoch_6	F2_RI	14	14	NA	RI
4512-JFI-0375_BXD221	BXD221_0375	BXD221	8_rww	epoch_7	F2_RIX_RI	26	26	NA	RIX
4512-JFI-0404_BXD222	BXD222_0404	BXD222	8_rww	epoch_7	F2_RIX_RI	38	38	NA	RIX
4512-JFI-0411_BXD223	BXD223_0411	BXD223	8_rww	epoch_7	F2_RIX_RI	38	38	NA	RIX
4512-JFI-0376_BXD224	BXD224_0376	BXD224	8_rww	epoch_7	F2_RIX_RI	26	26	NA	RIX
4512-JFI-0371_BXD225	BXD225_0371	BXD225	8_rww	epoch_7	F2_RIX_RI	28	40	NA	RIX
4512-JFI-0488_BXD226	BXD226_0488	BXD226	8_rww	epoch_7	F2_RIX_RI	25	25	NA	RIX
4512-JFI-0360_BXD227	BXD227_0360	BXD227	8_rww	epoch_7	F2-G9_RIX_RI	26	26	NA	RIX
4512-JFI-0334_DBA_2J_three_lanes	DBA_2J_0334_three_lanes	DBA	founder	founder	NA	NA	NA	NA	NA
4512-JFI-0333_C57BL_6J_two_lanes	C67BL_6J_0333_two_lanes	C57BL	founder	founder	NA	NA	NA	NA	NA
