# Supplementary material for: A novel quantitative trait locus implicates Msh3 in the propensity for genome-wide short tandem repeat expansions in mice
Source: Genome Res. 2023 May;33(5):689–702. doi: 10.1101/gr.277576.122 (PMC10317118; doi:10.1101/gr.277576.122)
Supplement: Supplemental Material [file supp_gr.277576.122_Supplemental_code.zip › BXD-STR-Mutator-Manuscript-main/Ashbrook_Manuscript/data/str_regions.bed]

chr1	3004986	3004997
chr1	3005549	3005568
chr1	3009351	3009402
chr1	3011925	3011970
chr1	3013640	3013655
chr1	3021480	3021491
chr1	3029298	3029309
chr1	3030350	3030361
chr1	3034212	3034223
chr1	3045469	3045496
chr1	3050738	3050765
chr1	3050955	3051002
chr1	3051394	3051533
chr1	3062124	3062167
chr1	3063324	3063367
chr1	3068357	3068368
chr1	3072369	3072380
chr1	3072798	3072822
chr1	3074617	3074628
chr1	3074661	3074676
chr1	3078669	3078700
chr1	3079448	3079459
chr1	3079495	3079545
chr1	3083387	3083401
chr1	3086726	3086737
chr1	3086953	3086967
chr1	3087313	3087324
chr1	3091604	3091615
chr1	3095754	3095765
chr1	3095926	3095945
chr1	3095965	3095976
chr1	3097482	3097496
chr1	3099936	3099947
chr1	3105146	3105157
chr1	3116455	3116512
chr1	3120976	3120987
chr1	3122158	3122191
chr1	3122249	3122260
chr1	3125367	3125382
chr1	3125745	3125759
chr1	3130290	3130337
chr1	3131093	3131104
chr1	3132979	3132990
chr1	3134119	3134160
chr1	3153384	3153395
chr1	3161509	3161520
chr1	3162873	3162884
chr1	3163213	3163227
chr1	3164426	3164443
chr1	3164472	3164486
chr1	3166251	3166262
chr1	3169195	3169206
chr1	3169225	3169258
chr1	3169275	3169286
chr1	3170541	3170560
chr1	3180457	3180468
chr1	3184125	3184152
chr1	3184524	3184541
chr1	3185654	3185665
chr1	3188551	3188606
chr1	3189480	3189527
chr1	3190239	3190254
chr1	3192683	3192696
chr1	3192934	3192947
chr1	3193519	3193554
chr1	3194182	3194229
chr1	3194304	3194333
chr1	3198131	3198151
chr1	3207640	3207663
chr1	3209528	3209551
chr1	3209577	3209591
chr1	3212208	3212219
chr1	3219276	3219308
chr1	3224265	3224276
chr1	3229231	3229255
chr1	3230661	3230700
chr1	3247218	3247232
chr1	3248425	3248440
chr1	3250571	3250585
chr1	3256241	3256252
chr1	3257455	3257469
chr1	3263762	3263773
chr1	3266661	3266706
chr1	3266707	3266746
chr1	3283714	3283733
chr1	3284144	3284155
chr1	3284442	3284483
chr1	3284513	3284536
chr1	3286188	3286199
chr1	3287342	3287441
chr1	3287445	3287468
chr1	3287528	3287583
chr1	3298789	3298808
chr1	3308941	3308970
chr1	3309296	3309339
chr1	3311045	3311062
chr1	3317551	3317562
chr1	3317572	3317629
chr1	3317629	3317664
chr1	3318469	3318483
chr1	3319830	3319850
chr1	3325716	3325743
chr1	3327145	3327194
chr1	3327251	3327290
chr1	3339592	3339611
chr1	3339980	3340011
chr1	3340203	3340226
chr1	3342039	3342050
chr1	3342663	3342674
chr1	3355412	3355423
chr1	3357227	3357238
chr1	3360114	3360159
chr1	3361293	3361348
chr1	3361348	3361393
chr1	3365708	3365719
chr1	3365944	3365955
chr1	3386948	3386959
chr1	3388595	3388609
chr1	3390191	3390216
chr1	3393075	3393088
chr1	3395163	3395174
chr1	3403481	3403498
chr1	3403725	3403736
chr1	3405593	3405604
chr1	3405717	3405728
chr1	3407095	3407109
chr1	3408522	3408561
chr1	3408702	3408745
chr1	3412976	3413019
chr1	3413022	3413083
chr1	3413143	3413186
chr1	3415813	3415824
chr1	3418452	3418463
chr1	3419362	3419373
chr1	3427014	3427025
chr1	3437788	3437799
chr1	3440889	3440900
chr1	3442170	3442184
chr1	3444468	3444483
chr1	3452271	3452282
chr1	3452589	3452612
chr1	3459217	3459272
chr1	3460396	3460410
chr1	3462940	3462963
chr1	3470981	3471004
chr1	3478864	3478881
chr1	3481278	3481293
chr1	3483580	3483607
chr1	3487177	3487188
chr1	3487959	3487988
chr1	3487988	3488019
chr1	3490427	3490440
chr1	3491872	3491883
chr1	3494930	3494953
chr1	3496471	3496485
chr1	3496603	3496632
chr1	3499569	3499580
chr1	3507557	3507576
chr1	3507759	3507770
chr1	3509243	3509290
chr1	3509605	3509619
chr1	3510223	3510234
chr1	3518996	3519034
chr1	3519121	3519132
chr1	3523067	3523093
chr1	3527389	3527400
chr1	3529807	3529850
chr1	3530404	3530445
chr1	3537894	3537913
chr1	3540990	3541004
chr1	3541012	3541032
chr1	3554787	3554802
chr1	3555544	3555593
chr1	3559181	3559216
chr1	3559217	3559264
chr1	3559288	3559299
chr1	3560915	3560934
chr1	3567195	3567244
chr1	3568471	3568482
chr1	3569699	3569710
chr1	3570098	3570112
chr1	3570893	3570934
chr1	3574648	3574671
chr1	3575668	3575713
chr1	3576109	3576152
chr1	3576169	3576192
chr1	3576190	3576201
chr1	3576505	3576531
chr1	3576606	3576674
chr1	3577214	3577225
chr1	3581254	3581273
chr1	3585710	3585763
chr1	3588411	3588450
chr1	3589857	3589900
chr1	3590265	3590278
chr1	3593993	3594042
chr1	3594304	3594318
chr1	3595528	3595547
chr1	3597713	3597724
chr1	3598374	3598387
chr1	3599536	3599577
chr1	3599896	3599907
chr1	3600086	3600105
chr1	3608018	3608029
chr1	3608156	3608171
chr1	3610003	3610046
chr1	3612774	3612789
chr1	3613442	3613453
chr1	3630160	3630171
chr1	3631051	3631062
chr1	3638662	3638693
chr1	3639042	3639053
chr1	3649526	3649573
chr1	3650739	3650782
chr1	3651177	3651188
chr1	3652162	3652195
chr1	3652198	3652209
chr1	3652267	3652278
chr1	3653461	3653472
chr1	3655005	3655028
chr1	3658217	3658262
chr1	3658997	3659011
chr1	3659687	3659732
chr1	3660735	3660759
chr1	3661144	3661161
chr1	3667713	3667724
chr1	3671145	3671159
chr1	3671658	3671672
chr1	3672852	3672863
chr1	3673065	3673124
chr1	3673125	3673174
chr1	3677305	3677316
chr1	3679100	3679119
chr1	3680409	3680423
chr1	3681094	3681105
chr1	3686501	3686538
chr1	3688514	3688529
chr1	3689585	3689600
chr1	3693848	3693865
chr1	3693870	3693883
chr1	3695906	3695920
chr1	3699904	3699915
chr1	3700824	3700835
chr1	3702280	3702291
chr1	3702293	3702307
chr1	3708462	3708475
chr1	3712175	3712202
chr1	3712203	3712260
chr1	3719601	3719644
chr1	3719848	3719859
chr1	3720011	3720022
chr1	3722193	3722204
chr1	3724786	3724835
chr1	3724835	3724868
chr1	3726870	3726905
chr1	3727052	3727063
chr1	3727955	3727966
chr1	3730566	3730609
chr1	3730917	3730931
chr1	3732771	3732786
chr1	3733827	3733846
chr1	3733847	3733864
chr1	3742835	3742846
chr1	3744407	3744462
chr1	3745050	3745103
chr1	3752086	3752097
chr1	3758404	3758448
chr1	3765019	3765030
chr1	3766121	3766132
chr1	3774612	3774657
chr1	3779502	3779519
chr1	3784264	3784275
chr1	3785257	3785292
chr1	3786174	3786185
chr1	3786490	3786501
chr1	3788152	3788163
chr1	3788588	3788627
chr1	3789797	3789808
chr1	3805050	3805061
chr1	3805151	3805174
chr1	3805421	3805432
chr1	3808366	3808377
chr1	3820046	3820057
chr1	3820489	3820553
chr1	3821324	3821338
chr1	3821877	3821888
chr1	3824596	3824607
chr1	3830973	3830984
chr1	3835805	3835830
chr1	3838836	3838855
chr1	3842935	3842950
chr1	3846941	3846952
chr1	3856577	3856600
chr1	3858322	3858333
chr1	3859194	3859211
chr1	3863716	3863733
chr1	3869461	3869485
chr1	3870192	3870203
chr1	3870234	3870248
chr1	3886751	3886794
chr1	3896272	3896283
chr1	3898788	3898799
chr1	3898809	3898820
chr1	3902855	3902882
chr1	3908575	3908589
chr1	3911778	3911789
chr1	3913472	3913489
chr1	3917711	3917748
chr1	3919065	3919076
chr1	3919745	3919794
chr1	3923978	3923993
chr1	3924698	3924742
chr1	3924854	3924865
chr1	3925698	3925709
chr1	3929285	3929312
chr1	3932876	3932890
chr1	3936576	3936587
chr1	3943923	3943934
chr1	3945858	3945869
chr1	3949566	3949577
chr1	3952215	3952230
chr1	3952974	3952985
chr1	3955861	3955872
chr1	3956922	3956933
chr1	3960762	3960773
chr1	3967310	3967353
chr1	3969294	3969309
chr1	3972539	3972558
chr1	3985823	3985834
chr1	3992697	3992714
chr1	3996489	3996512
chr1	3997264	3997275
chr1	3997282	3997293
chr1	4000875	4000920
chr1	4008030	4008077
chr1	4008365	4008376
chr1	4012417	4012428
chr1	4014539	4014563
chr1	4019418	4019429
chr1	4036362	4036379
chr1	4039989	4040003
chr1	4042319	4042330
chr1	4043396	4043410
chr1	4043458	4043521
chr1	4048648	4048659
chr1	4048769	4048792
chr1	4049279	4049294
chr1	4055341	4055376
chr1	4056452	4056505
chr1	4060377	4060396
chr1	4063131	4063144
chr1	4065627	4065661
chr1	4065673	4065688
chr1	4069662	4069685
chr1	4070485	4070498
chr1	4070608	4070619
chr1	4086252	4086285
chr1	4088150	4088169
chr1	4090397	4090442
chr1	4091063	4091077
chr1	4095201	4095212
chr1	4095413	4095428
chr1	4100799	4100828
chr1	4101417	4101431
chr1	4107366	4107377
chr1	4112131	4112142
chr1	4114636	4114647
chr1	4116064	4116075
chr1	4119174	4119245
chr1	4121252	4121263
chr1	4122075	4122086
chr1	4122666	4122677
chr1	4123576	4123599
chr1	4123957	4123970
chr1	4129715	4129726
chr1	4129886	4129913
chr1	4129930	4129941
chr1	4140418	4140429
chr1	4140449	4140463
chr1	4142498	4142575
chr1	4144308	4144334
chr1	4144510	4144529
chr1	4148898	4148912
chr1	4153288	4153307
chr1	4163090	4163101
chr1	4168643	4168654
chr1	4173459	4173474
chr1	4185941	4185952
chr1	4186148	4186159
chr1	4195196	4195231
chr1	4196255	4196266
chr1	4199614	4199625
chr1	4201150	4201161
chr1	4201564	4201575
chr1	4202537	4202548
chr1	4208149	4208160
chr1	4212306	4212333
chr1	4215533	4215568
chr1	4216566	4216577
chr1	4219533	4219544
chr1	4222234	4222245
chr1	4239423	4239442
chr1	4243137	4243148
chr1	4243659	4243673
chr1	4244758	4244769
chr1	4247940	4247969
chr1	4261751	4261794
chr1	4269351	4269362
chr1	4275434	4275483
chr1	4275539	4275550
chr1	4281780	4281791
chr1	4285029	4285113
chr1	4285247	4285300
chr1	4285317	4285436
chr1	4287727	4287770
chr1	4288691	4288702
chr1	4290243	4290302
chr1	4290307	4290346
chr1	4292154	4292167
chr1	4293061	4293072
chr1	4297521	4297532
chr1	4298525	4298564
chr1	4303708	4303719
chr1	4304220	4304231
chr1	4304531	4304562
chr1	4305067	4305100
chr1	4307140	4307154
chr1	4307673	4307684
chr1	4309252	4309267
chr1	4312047	4312058
chr1	4315806	4315817
chr1	4318869	4318923
chr1	4328602	4328617
chr1	4328704	4328715
chr1	4329272	4329291
chr1	4329605	4329684
chr1	4331004	4331017
chr1	4331408	4331425
chr1	4365108	4365119
chr1	4367608	4367649
chr1	4368385	4368400
chr1	4376870	4376884
chr1	4380706	4380738
chr1	4381338	4381349
chr1	4383095	4383114
chr1	4388234	4388268
chr1	4389924	4389935
chr1	4390516	4390536
chr1	4391542	4391553
chr1	4391556	4391567
chr1	4394196	4394211
chr1	4399750	4399764
chr1	4404415	4404429
chr1	4413710	4413789
chr1	4416214	4416225
chr1	4417332	4417343
chr1	4423050	4423064
chr1	4423239	4423250
chr1	4425083	4425100
chr1	4426093	4426130
chr1	4426860	4426871
chr1	4429409	4429420
chr1	4429719	4429730
chr1	4429733	4429752
chr1	4430764	4430795
chr1	4434303	4434314
chr1	4435269	4435280
chr1	4448845	4448856
chr1	4449017	4449072
chr1	4450115	4450126
chr1	4451210	4451261
chr1	4451385	4451399
chr1	4451409	4451420
chr1	4453062	4453073
chr1	4454884	4454995
chr1	4461472	4461491
chr1	4462221	4462246
chr1	4467043	4467054
chr1	4467845	4467860
chr1	4468187	4468198
chr1	4469245	4469262
chr1	4471019	4471030
chr1	4472443	4472456
chr1	4473588	4473599
chr1	4475372	4475383
chr1	4475462	4475473
chr1	4476345	4476384
chr1	4476816	4476831
chr1	4477626	4477637
chr1	4479517	4479556
chr1	4481942	4481957
chr1	4490091	4490111
chr1	4491987	4491998
chr1	4500015	4500026
chr1	4500558	4500569
chr1	4500614	4500625
chr1	4501653	4501667
chr1	4509810	4509821
chr1	4510185	4510196
chr1	4510496	4510513
chr1	4510513	4510542
chr1	4512324	4512338
chr1	4514924	4514935
chr1	4515460	4515507
chr1	4515925	4515960
chr1	4517194	4517241
chr1	4517464	4517491
chr1	4519236	4519250
chr1	4522379	4522390
chr1	4527121	4527138
chr1	4527198	4527217
chr1	4528748	4528795
chr1	4529762	4529773
chr1	4530947	4531030
chr1	4533708	4533719
chr1	4536587	4536616
chr1	4537486	4537497
chr1	4539497	4539516
chr1	4540447	4540461
chr1	4542382	4542393
chr1	4543194	4543205
chr1	4544564	4544591
chr1	4545765	4545776
chr1	4547787	4547798
chr1	4556934	4556979
chr1	4566916	4566927
chr1	4567644	4567655
chr1	4569841	4569852
chr1	4571456	4571467
chr1	4578817	4578831
chr1	4579277	4579306
chr1	4580702	4580713
chr1	4581133	4581176
chr1	4581630	4581641
chr1	4599798	4599812
chr1	4602828	4602885
chr1	4603083	4603097
chr1	4608057	4608068
chr1	4612833	4612844
chr1	4613348	4613363
chr1	4618031	4618042
chr1	4618737	4618752
chr1	4619846	4619857
chr1	4619861	4619904
chr1	4620573	4620612
chr1	4621359	4621379
chr1	4624755	4624778
chr1	4625336	4625385
chr1	4626527	4626538
chr1	4626573	4626592
chr1	4626799	4626850
chr1	4629230	4629243
chr1	4629974	4630023
chr1	4631170	4631190
chr1	4637541	4637620
chr1	4637824	4637855
chr1	4639717	4639732
chr1	4642589	4642600
chr1	4643335	4643346
chr1	4648909	4648923
chr1	4653049	4653060
chr1	4653751	4653768
chr1	4654599	4654610
chr1	4655498	4655509
chr1	4661585	4661596
chr1	4661836	4661847
chr1	4663912	4663943
chr1	4664837	4664852
chr1	4666307	4666326
chr1	4666832	4666843
chr1	4675038	4675052
chr1	4675154	4675165
chr1	4678790	4678801
chr1	4678965	4678976
chr1	4682367	4682390
chr1	4686168	4686209
chr1	4686524	4686563
chr1	4686877	4686897
chr1	4686995	4687006
chr1	4687079	4687118
chr1	4689281	4689292
chr1	4689823	4689834
chr1	4697276	4697299
chr1	4697462	4697473
chr1	4698068	4698079
chr1	4699171	4699185
chr1	4700769	4700780
chr1	4700784	4700795
chr1	4702033	4702088
chr1	4704115	4704162
chr1	4704841	4704852
chr1	4706710	4706733
chr1	4713034	4713045
chr1	4715718	4715729
chr1	4717842	4717857
chr1	4718882	4718893
chr1	4719899	4719916
chr1	4722124	4722139
chr1	4725802	4725813
chr1	4726010	4726034
chr1	4727699	4727710
chr1	4730651	4730686
chr1	4732027	4732040
chr1	4736939	4736954
chr1	4744698	4744727
chr1	4746881	4746892
chr1	4749824	4749859
chr1	4755604	4755619
chr1	4755631	4755720
chr1	4757329	4757372
chr1	4758257	4758268
chr1	4761246	4761257
chr1	4765570	4765609
chr1	4767274	4767288
chr1	4769727	4769750
chr1	4772542	4772569
chr1	4777183	4777216
chr1	4778087	4778098
chr1	4779799	4779812
chr1	4780052	4780063
chr1	4781290	4781309
chr1	4783247	4783260
chr1	4783908	4783928
chr1	4789575	4789586
chr1	4790408	4790503
chr1	4790591	4790608
chr1	4794293	4794312
chr1	4795085	4795132
chr1	4795238	4795257
chr1	4796020	4796043
chr1	4802916	4802929
chr1	4804071	4804095
chr1	4804879	4804896
chr1	4805189	4805200
chr1	4806133	4806146
chr1	4806257	4806268
chr1	4806381	4806412
chr1	4808103	4808114
chr1	4809703	4809718
chr1	4809829	4809848
chr1	4809864	4809903
chr1	4810353	4810364
chr1	4810746	4810757
chr1	4810950	4811123
chr1	4811609	4811650
chr1	4811806	4811820
chr1	4814327	4814338
chr1	4815548	4815577
chr1	4817565	4817576
chr1	4819449	4819472
chr1	4820555	4820572
chr1	4822262	4822273
chr1	4822494	4822505
chr1	4823989	4824012
chr1	4831112	4831123
chr1	4832670	4832681
chr1	4835862	4835876
chr1	4836013	4836027
chr1	4836682	4836693
chr1	4837261	4837280
chr1	4840709	4840720
chr1	4841846	4841857
chr1	4843541	4843552
chr1	4844779	4844793
chr1	4845843	4845862
chr1	4846452	4846463
chr1	4848400	4848435
chr1	4849030	4849045
chr1	4849772	4849798
chr1	4850587	4850616
chr1	4858043	4858062
chr1	4858328	4858339
chr1	4859454	4859465
chr1	4859713	4859728
chr1	4861410	4861421
chr1	4862097	4862114
chr1	4862140	4862153
chr1	4864608	4864619
chr1	4866501	4866536
chr1	4867295	4867334
chr1	4867339	4867354
chr1	4870254	4870265
chr1	4871522	4871533
chr1	4874307	4874318
chr1	4874466	4874480
chr1	4877242	4877257
chr1	4878697	4878766
chr1	4878791	4878822
chr1	4880388	4880399
chr1	4881181	4881195
chr1	4882279	4882290
chr1	4885247	4885286
chr1	4885324	4885347
chr1	4890962	4890997
chr1	4894530	4894541
chr1	4895853	4895864
chr1	4899661	4899676
chr1	4902415	4902432
chr1	4902708	4902725
chr1	4903639	4903674
chr1	4903855	4903866
chr1	4905039	4905050
chr1	4905095	4905106
chr1	4909777	4909828
chr1	4909833	4909844
chr1	4914303	4914366
chr1	4914896	4914907
chr1	4916037	4916052
chr1	4918464	4918491
chr1	4918494	4918545
chr1	4920839	4920850
chr1	4920879	4920890
chr1	4920889	4920900
chr1	4921013	4921024
chr1	4921202	4921213
chr1	4921293	4921308
chr1	4922764	4922775
chr1	4925089	4925108
chr1	4930713	4930724
chr1	4931717	4931730
chr1	4931731	4931742
chr1	4935229	4935244
chr1	4936747	4936758
chr1	4937389	4937406
chr1	4938098	4938109
chr1	4940874	4940918
chr1	4941227	4941238
chr1	4941826	4941867
chr1	4943920	4943943
chr1	4944834	4944857
chr1	4946471	4946491
chr1	4957150	4957161
chr1	4958201	4958218
chr1	4960946	4960969
chr1	4967461	4967472
chr1	4967521	4967532
chr1	4976938	4976965
chr1	4977099	4977144
chr1	4977990	4978004
chr1	4983563	4983574
chr1	4985196	4985207
chr1	4996877	4996894
chr1	4998367	4998378
chr1	5001697	5001711
chr1	5003140	5003167
chr1	5005661	5005672
chr1	5007022	5007036
chr1	5008480	5008511
chr1	5011517	5011560
chr1	5011684	5011703
chr1	5012007	5012062
chr1	5013650	5013679
chr1	5014848	5014891
chr1	5019542	5019553
chr1	5020039	5020050
chr1	5022514	5022525
chr1	5023422	5023467
chr1	5024078	5024119
chr1	5026610	5026631
chr1	5030577	5030644
chr1	5032870	5032919
chr1	5034803	5034814
chr1	5042658	5042677
chr1	5043950	5043965
chr1	5046122	5046183
chr1	5046685	5046696
chr1	5047709	5047722
chr1	5055484	5055495
chr1	5064770	5064781
chr1	5066467	5066502
chr1	5068662	5068679
chr1	5071017	5071028
chr1	5073289	5073300
chr1	5073332	5073355
chr1	5074855	5074870
chr1	5075461	5075502
chr1	5076742	5076756
chr1	5083412	5083431
chr1	5084805	5084816
chr1	5087801	5087900
chr1	5087905	5087943
chr1	5089647	5089661
chr1	5093894	5093908
chr1	5094712	5094743
chr1	5094744	5094759
chr1	5094790	5094803
chr1	5097446	5097457
chr1	5102138	5102157
chr1	5106170	5106181
chr1	5119029	5119040
chr1	5120108	5120132
chr1	5122238	5122252
chr1	5124506	5124523
chr1	5130293	5130313
chr1	5131927	5131950
chr1	5136692	5136707
chr1	5136778	5136793
chr1	5137285	5137324
chr1	5138729	5138740
chr1	5139656	5139691
chr1	5144394	5144405
chr1	5144427	5144441
chr1	5146387	5146400
chr1	5151445	5151456
chr1	5152296	5152310
chr1	5155085	5155102
chr1	5162575	5162592
chr1	5163622	5163637
chr1	5164581	5164595
chr1	5170810	5170821
chr1	5173050	5173067
chr1	5173130	5173165
chr1	5181851	5181862
chr1	5195638	5195649
chr1	5199281	5199301
chr1	5199415	5199429
chr1	5203454	5203499
chr1	5204415	5204429
chr1	5206150	5206161
chr1	5209488	5209507
chr1	5212542	5212553
chr1	5214463	5214514
chr1	5214858	5214881
chr1	5215016	5215031
chr1	5215414	5215441
chr1	5215633	5215656
chr1	5222650	5222685
chr1	5222686	5222719
chr1	5223713	5223724
chr1	5224486	5224521
chr1	5225503	5225522
chr1	5225865	5225896
chr1	5228543	5228554
chr1	5232603	5232614
chr1	5237129	5237166
chr1	5237829	5237896
chr1	5248663	5248674
chr1	5256153	5256170
chr1	5258418	5258457
chr1	5258712	5258731
chr1	5259167	5259184
chr1	5260536	5260547
chr1	5261841	5261894
chr1	5274498	5274527
chr1	5275399	5275414
chr1	5277383	5277428
chr1	5287020	5287031
chr1	5287167	5287178
chr1	5292757	5292772
chr1	5293618	5293629
chr1	5296079	5296090
chr1	5297215	5297226
chr1	5301831	5301842
chr1	5303346	5303361
chr1	5303465	5303476
chr1	5304109	5304158
chr1	5305886	5305925
chr1	5306965	5306976
chr1	5312273	5312288
chr1	5312289	5312324
chr1	5312324	5312357
chr1	5318871	5318898
chr1	5327635	5327658
chr1	5333023	5333038
chr1	5334011	5334042
chr1	5337377	5337388
chr1	5340739	5340750
chr1	5341947	5341974
chr1	5357169	5357180
chr1	5365050	5365061
chr1	5368230	5368261
chr1	5368294	5368317
chr1	5369349	5369360
chr1	5369470	5369505
chr1	5374204	5374219
chr1	5380595	5380606
chr1	5380856	5380867
chr1	5380890	5380943
chr1	5382870	5382887
chr1	5384698	5384713
chr1	5384783	5384850
chr1	5384864	5384923
chr1	5390035	5390046
chr1	5391563	5391574
chr1	5393656	5393667
chr1	5400536	5400553
chr1	5400652	5400667
chr1	5401591	5401610
chr1	5407272	5407287
chr1	5411524	5411557
chr1	5412318	5412335
chr1	5412585	5412596
chr1	5414201	5414252
chr1	5420026	5420037
chr1	5421453	5421467
chr1	5421483	5421498
chr1	5421960	5421971
chr1	5429464	5429475
chr1	5439295	5439306
chr1	5439862	5439879
chr1	5439880	5439891
chr1	5440024	5440038
chr1	5448684	5448695
chr1	5448817	5448840
chr1	5448857	5448871
chr1	5449710	5449721
chr1	5450202	5450241
chr1	5457139	5457182
chr1	5457182	5457205
chr1	5458563	5458574
chr1	5467842	5467853
chr1	5469905	5469964
chr1	5470375	5470394
chr1	5487012	5487095
chr1	5487104	5487154
chr1	5491577	5491592
chr1	5495145	5495156
chr1	5499413	5499424
chr1	5499767	5499818
chr1	5504534	5504545
chr1	5513530	5513567
chr1	5516671	5516684
chr1	5518233	5518244
chr1	5522366	5522377
chr1	5526299	5526322
chr1	5531371	5531386
chr1	5532982	5532997
chr1	5534046	5534061
chr1	5534075	5534090
chr1	5534127	5534138
chr1	5538600	5538614
chr1	5539245	5539256
chr1	5541995	5542006
chr1	5543920	5543939
chr1	5548928	5548963
chr1	5568606	5568637
chr1	5568681	5568700
chr1	5568724	5568751
chr1	5571339	5571350
chr1	5573523	5573538
chr1	5573587	5573598
chr1	5579717	5579762
chr1	5581808	5581829
chr1	5585680	5585691
chr1	5589327	5589356
chr1	5589376	5589399
chr1	5589780	5589835
chr1	5592598	5592667
chr1	5593742	5593777
chr1	5594362	5594409
chr1	5594483	5594518
chr1	5601522	5601537
chr1	5601538	5601571
chr1	5605789	5605800
chr1	5607518	5607567
chr1	5609483	5609534
chr1	5609614	5609639
chr1	5612315	5612326
chr1	5612776	5612787
chr1	5614359	5614374
chr1	5616757	5616768
chr1	5617140	5617189
chr1	5617615	5617699
chr1	5618977	5618988
chr1	5620595	5620640
chr1	5623551	5623565
chr1	5625250	5625297
chr1	5626755	5626768
chr1	5627434	5627445
chr1	5628800	5628811
chr1	5634536	5634547
chr1	5645300	5645315
chr1	5648208	5648219
chr1	5658059	5658090
chr1	5659996	5660009
chr1	5667369	5667383
chr1	5668188	5668233
chr1	5668714	5668747
chr1	5683487	5683502
chr1	5686946	5686970
chr1	5691957	5691994
chr1	5702366	5702377
chr1	5703039	5703050
chr1	5703348	5703359
chr1	5705129	5705140
chr1	5705229	5705240
chr1	5706741	5706764
chr1	5708798	5708809
chr1	5709925	5709936
chr1	5710226	5710245
chr1	5712340	5712369
chr1	5718275	5718286
chr1	5722194	5722205
chr1	5722249	5722268
chr1	5727994	5728005
chr1	5733779	5733790
chr1	5742710	5742721
chr1	5743415	5743426
chr1	5743494	5743509
chr1	5749087	5749104
chr1	5759909	5759948
chr1	5762305	5762320
chr1	5769922	5769941
chr1	5772735	5772750
chr1	5773613	5773672
chr1	5774929	5774963
chr1	5775613	5775628
chr1	5779912	5779926
chr1	5780434	5780460
chr1	5781296	5781307
chr1	5783455	5783466
chr1	5785041	5785052
chr1	5785417	5785428
chr1	5791745	5791758
chr1	5793084	5793095
chr1	5795883	5795894
chr1	5796091	5796105
chr1	5796722	5796733
chr1	5797431	5797454
chr1	5799311	5799348
chr1	5799404	5799415
chr1	5800120	5800134
chr1	5803800	5803814
chr1	5813834	5813884
chr1	5813889	5813933
chr1	5819521	5819540
chr1	5829633	5829644
chr1	5831560	5831615
chr1	5832533	5832544
chr1	5833064	5833091
chr1	5836792	5836806
chr1	5843531	5843542
chr1	5844583	5844632
chr1	5861282	5861293
chr1	5863544	5863555
chr1	5864371	5864382
chr1	5865370	5865383
chr1	5868012	5868059
chr1	5871062	5871076
chr1	5877999	5878042
chr1	5882501	5882512
chr1	5887687	5887701
chr1	5889757	5889788
chr1	5890307	5890321
chr1	5896268	5896295
chr1	5896295	5896330
chr1	5897769	5897780
chr1	5897783	5897826
chr1	5897969	5897986
chr1	5898251	5898262
chr1	5899946	5899985
chr1	5899987	5899998
chr1	5902689	5902718
chr1	5903515	5903529
chr1	5907759	5907810
chr1	5912141	5912152
chr1	5915677	5915691
chr1	5915768	5915801
chr1	5918994	5919005
chr1	5919625	5919636
chr1	5919950	5919961
chr1	5922252	5922279
chr1	5926025	5926036
chr1	5927629	5927700
chr1	5927964	5927975
chr1	5929823	5929834
chr1	5930224	5930247
chr1	5934390	5934474
chr1	5940366	5940377
chr1	5940451	5940465
chr1	5941150	5941161
chr1	5942017	5942031
chr1	5945567	5945590
chr1	5946795	5946832
chr1	5947011	5947022
chr1	5953047	5953062
chr1	5953771	5953785
chr1	5956109	5956120
chr1	5956842	5956853
chr1	5958262	5958281
chr1	5963266	5963305
chr1	5964606	5964619
chr1	5964620	5964641
chr1	5969864	5969879
chr1	5971172	5971195
chr1	5973006	5973017
chr1	5974638	5974649
chr1	5974827	5974844
chr1	5974849	5974868
chr1	5976547	5976566
chr1	5978570	5978581
chr1	5981538	5981549
chr1	5990630	5990656
chr1	5990673	5990684
chr1	5991174	5991188
chr1	5999275	5999286
chr1	6002341	6002352
chr1	6003957	6003980
chr1	6007179	6007192
chr1	6008813	6008864
chr1	6010711	6010722
chr1	6016751	6016762
chr1	6022355	6022386
chr1	6023295	6023322
chr1	6023967	6023984
chr1	6025872	6025899
chr1	6025930	6025961
chr1	6033005	6033016
chr1	6033244	6033279
chr1	6033357	6033372
chr1	6034894	6034909
chr1	6041090	6041104
chr1	6041134	6041161
chr1	6041922	6041941
chr1	6041960	6041977
chr1	6042004	6042038
chr1	6048614	6048625
chr1	6051144	6051171
chr1	6056382	6056396
chr1	6056414	6056441
chr1	6059464	6059481
chr1	6059973	6059984
chr1	6061243	6061254
chr1	6062647	6062658
chr1	6062751	6062762
chr1	6066036	6066053
chr1	6072915	6072953
chr1	6077184	6077227
chr1	6080857	6080876
chr1	6083873	6083884
chr1	6084220	6084231
chr1	6085465	6085479
chr1	6085756	6085801
chr1	6086268	6086299
chr1	6087008	6087019
chr1	6092499	6092524
chr1	6093013	6093026
chr1	6098593	6098610
chr1	6099223	6099234
chr1	6099488	6099499
chr1	6099665	6099688
chr1	6102505	6102516
chr1	6107421	6107432
chr1	6108219	6108256
chr1	6108461	6108476
chr1	6109390	6109401
chr1	6109799	6109810
chr1	6109840	6109851
chr1	6110101	6110112
chr1	6114158	6114169
chr1	6118166	6118197
chr1	6118512	6118531
chr1	6122082	6122096
chr1	6124347	6124366
chr1	6126323	6126354
chr1	6130083	6130097
chr1	6131636	6131675
chr1	6132801	6132816
chr1	6133624	6133635
chr1	6134579	6134593
chr1	6134731	6134782
chr1	6136631	6136660
chr1	6137129	6137140
chr1	6137380	6137391
chr1	6137986	6137997
chr1	6142183	6142198
chr1	6144901	6144922
chr1	6153283	6153306
chr1	6153696	6153707
chr1	6156105	6156116
chr1	6156235	6156254
chr1	6157851	6157890
chr1	6158692	6158703
chr1	6158961	6158972
chr1	6160096	6160107
chr1	6160598	6160609
chr1	6162049	6162060
chr1	6163104	6163115
chr1	6178405	6178419
chr1	6178663	6178677
chr1	6180765	6180776
chr1	6188010	6188024
chr1	6190661	6190672
chr1	6191823	6191834
chr1	6193268	6193282
chr1	6194222	6194245
chr1	6196714	6196751
chr1	6197125	6197140
chr1	6197608	6197647
chr1	6197805	6197822
chr1	6198434	6198447
chr1	6199733	6199744
chr1	6203219	6203230
chr1	6207701	6207712
chr1	6208513	6208524
chr1	6208671	6208688
chr1	6210401	6210412
chr1	6219473	6219488
chr1	6219491	6219502
chr1	6224070	6224081
chr1	6226500	6226537
chr1	6226712	6226727
chr1	6227414	6227425
chr1	6228918	6228955
chr1	6229792	6229816
chr1	6231061	6231082
chr1	6232825	6232836
chr1	6232863	6232874
chr1	6232977	6232994
chr1	6233703	6233722
chr1	6236385	6236434
chr1	6238596	6238607
chr1	6239066	6239077
chr1	6240390	6240401
chr1	6247906	6247920
chr1	6250708	6250725
chr1	6250858	6250873
chr1	6251852	6251863
chr1	6252245	6252260
chr1	6252276	6252315
chr1	6260354	6260365
chr1	6266174	6266198
chr1	6267793	6267804
chr1	6269522	6269533
chr1	6269576	6269590
chr1	6271401	6271412
chr1	6273501	6273512
chr1	6273618	6273629
chr1	6274375	6274394
chr1	6276992	6277003
chr1	6277038	6277049
chr1	6285646	6285691
chr1	6290853	6290864
chr1	6293821	6293832
chr1	6301879	6301890
chr1	6303590	6303631
chr1	6311549	6311560
chr1	6312247	6312294
chr1	6312789	6312844
chr1	6317256	6317273
chr1	6324793	6324804
chr1	6326106	6326117
chr1	6328025	6328108
chr1	6329503	6329524
chr1	6330314	6330337
chr1	6332594	6332633
chr1	6332921	6332940
chr1	6341827	6341846
chr1	6345062	6345091
chr1	6347126	6347137
chr1	6348865	6348879
chr1	6354453	6354502
chr1	6354954	6354981
chr1	6355000	6355011
chr1	6357634	6357691
chr1	6359367	6359378
chr1	6368193	6368204
chr1	6368347	6368366
chr1	6371007	6371018
chr1	6371335	6371382
chr1	6379206	6379217
chr1	6379384	6379398
chr1	6386715	6386726
chr1	6389231	6389248
chr1	6390202	6390223
chr1	6390677	6390708
chr1	6391128	6391159
chr1	6391479	6391490
chr1	6394101	6394115
chr1	6403250	6403261
chr1	6410410	6410427
chr1	6411672	6411683
chr1	6412880	6412891
chr1	6415172	6415193
chr1	6417480	6417515
chr1	6419181	6419195
chr1	6419368	6419391
chr1	6419434	6419454
chr1	6424394	6424405
chr1	6427092	6427117
chr1	6427177	6427192
chr1	6441337	6441351
chr1	6441476	6441487
chr1	6442029	6442064
chr1	6442239	6442262
chr1	6443834	6443845
chr1	6444502	6444513
chr1	6445953	6445977
chr1	6450086	6450121
chr1	6453097	6453108
chr1	6454520	6454534
chr1	6455399	6455413
chr1	6456272	6456293
chr1	6456451	6456465
chr1	6459379	6459398
chr1	6461977	6461991
chr1	6467447	6467494
chr1	6467698	6467712
chr1	6467732	6467745
chr1	6470121	6470162
chr1	6474556	6474567
chr1	6479132	6479171
chr1	6481961	6481972
chr1	6485320	6485334
chr1	6485835	6485900
chr1	6486465	6486482
chr1	6486709	6486726
chr1	6489307	6489338
chr1	6497659	6497698
chr1	6507213	6507224
chr1	6507332	6507347
chr1	6507470	6507481
chr1	6509128	6509139
chr1	6509313	6509338
chr1	6509599	6509613
chr1	6513189	6513206
chr1	6519516	6519555
chr1	6519558	6519575
chr1	6520061	6520095
chr1	6520115	6520126
chr1	6525229	6525264
chr1	6525468	6525483
chr1	6530019	6530030
chr1	6540303	6540320
chr1	6542023	6542037
chr1	6542152	6542199
chr1	6549122	6549165
chr1	6555095	6555106
chr1	6557207	6557281
chr1	6558796	6558807
chr1	6573728	6573743
chr1	6574488	6574515
chr1	6575450	6575465
chr1	6579057	6579090
chr1	6581899	6581934
chr1	6582216	6582230
chr1	6589837	6589848
chr1	6589908	6589919
chr1	6591632	6591681
chr1	6591950	6591969
chr1	6598126	6598147
chr1	6601383	6601394
chr1	6601485	6601496
chr1	6602519	6602545
chr1	6626511	6626522
chr1	6633217	6633244
chr1	6635223	6635246
chr1	6637761	6637775
chr1	6639022	6639049
chr1	6650989	6651006
chr1	6652069	6652100
chr1	6653054	6653073
chr1	6660614	6660633
chr1	6661173	6661187
chr1	6662622	6662661
chr1	6663558	6663569
chr1	6664650	6664661
chr1	6666335	6666346
chr1	6666349	6666360
chr1	6666375	6666390
chr1	6671371	6671386
chr1	6673316	6673327
chr1	6674435	6674462
chr1	6680517	6680528
chr1	6684271	6684286
chr1	6690576	6690587
chr1	6703494	6703521
chr1	6711923	6711938
chr1	6713866	6713917
chr1	6713993	6714004
chr1	6716659	6716670
chr1	6720277	6720288
chr1	6721062	6721073
chr1	6721105	6721119
chr1	6722604	6722663
chr1	6723584	6723621
chr1	6728597	6728608
chr1	6730348	6730363
chr1	6730422	6730436
chr1	6734369	6734401
chr1	6735467	6735478
chr1	6736982	6737025
chr1	6740766	6740781
chr1	6745472	6745495
chr1	6748758	6748773
chr1	6749336	6749347
chr1	6751150	6751164
chr1	6752073	6752084
chr1	6752139	6752150
chr1	6752213	6752224
chr1	6754429	6754443
chr1	6756494	6756507
chr1	6762157	6762168
chr1	6765667	6765686
chr1	6766469	6766494
chr1	6766823	6766837
chr1	6772439	6772450
chr1	6777440	6777451
chr1	6782984	6782995
chr1	6784915	6784950
chr1	6785690	6785701
chr1	6788409	6788420
chr1	6790829	6790884
chr1	6790889	6790928
chr1	6798413	6798460
chr1	6801379	6801393
chr1	6802048	6802089
chr1	6804083	6804097
chr1	6806447	6806458
chr1	6812486	6812497
chr1	6829363	6829374
chr1	6830436	6830447
chr1	6830470	6830481
chr1	6831326	6831337
chr1	6832131	6832174
chr1	6834875	6834889
chr1	6842625	6842636
chr1	6845815	6845826
chr1	6852419	6852478
chr1	6852486	6852497
chr1	6855646	6855660
chr1	6856365	6856396
chr1	6858278	6858317
chr1	6862315	6862329
chr1	6864440	6864451
chr1	6865995	6866009
chr1	6868261	6868272
chr1	6869420	6869443
chr1	6870752	6870787
chr1	6872012	6872031
chr1	6872093	6872104
chr1	6872191	6872254
chr1	6876058	6876085
chr1	6876396	6876439
chr1	6876754	6876787
chr1	6877580	6877621
chr1	6877626	6877675
chr1	6881104	6881115
chr1	6881253	6881268
chr1	6882309	6882320
chr1	6884104	6884118
chr1	6886094	6886108
chr1	6888655	6888666
chr1	6891722	6891737
chr1	6891738	6891777
chr1	6897317	6897366
chr1	6901344	6901355
chr1	6901756	6901767
chr1	6905302	6905313
chr1	6908211	6908222
chr1	6910139	6910158
chr1	6911240	6911254
chr1	6925140	6925155
chr1	6930503	6930526
chr1	6933915	6933946
chr1	6935598	6935609
chr1	6935929	6935940
chr1	6938052	6938097
chr1	6938544	6938559
chr1	6938593	6938610
chr1	6938918	6938965
chr1	6945641	6945658
chr1	6945661	6945680
chr1	6954438	6954455
chr1	6956316	6956347
chr1	6957040	6957051
chr1	6958768	6958779
chr1	6958877	6958916
chr1	6961641	6961668
chr1	6967994	6968005
chr1	6969238	6969285
chr1	6970340	6970399
chr1	6970529	6970540
chr1	6974307	6974318
chr1	6978082	6978097
chr1	6979840	6979851
chr1	6981484	6981499
chr1	6982427	6982442
chr1	6982601	6982652
chr1	6983427	6983442
chr1	6985748	6985775
chr1	6985795	6985812
chr1	6986592	6986607
chr1	6987484	6987495
chr1	6988550	6988561
chr1	6988683	6988726
chr1	6988729	6988989
chr1	6988990	6989021
chr1	6994475	6994486
chr1	6996371	6996388
chr1	6996545	6996559
chr1	6998981	6998995
chr1	7000338	7000361
chr1	7002437	7002468
chr1	7002484	7002498
chr1	7003509	7003520
chr1	7004299	7004318
chr1	7004803	7004832
chr1	7005829	7005885
chr1	7006807	7006830
chr1	7006964	7007007
chr1	7008700	7008763
chr1	7009944	7009955
chr1	7016143	7016157
chr1	7018592	7018643
chr1	7022856	7022879
chr1	7022880	7022935
chr1	7023312	7023410
chr1	7025016	7025027
chr1	7026416	7026430
chr1	7028391	7028402
chr1	7028876	7028887
chr1	7029276	7029299
chr1	7029315	7029344
chr1	7032756	7032799
chr1	7032984	7033007
chr1	7033046	7033061
chr1	7033993	7034004
chr1	7035493	7035530
chr1	7035536	7035569
chr1	7038709	7038720
chr1	7038726	7038761
chr1	7039465	7039496
chr1	7046294	7046333
chr1	7046658	7046673
chr1	7047632	7047643
chr1	7047891	7047915
chr1	7050067	7050082
chr1	7052312	7052323
chr1	7068379	7068399
chr1	7069168	7069181
chr1	7069209	7069246
chr1	7071018	7071053
chr1	7072179	7072190
chr1	7086512	7086523
chr1	7087714	7087731
chr1	7088366	7088381
chr1	7089402	7089413
chr1	7091385	7091399
chr1	7091399	7091413
chr1	7097340	7097369
chr1	7097804	7097815
chr1	7099389	7099412
chr1	7099628	7099639
chr1	7099942	7099961
chr1	7101482	7101496
chr1	7101721	7101732
chr1	7102309	7102326
chr1	7112567	7112578
chr1	7112580	7112635
chr1	7112643	7112706
chr1	7114417	7114428
chr1	7114880	7114891
chr1	7114905	7114924
chr1	7114923	7114934
chr1	7115852	7115863
chr1	7115879	7115898
chr1	7116409	7116432
chr1	7117084	7117101
chr1	7117723	7117734
chr1	7118793	7118813
chr1	7123652	7123683
chr1	7123681	7123696
chr1	7127713	7127724
chr1	7129508	7129519
chr1	7129995	7130006
chr1	7138899	7138976
chr1	7139015	7139054
chr1	7139855	7139866
chr1	7141910	7141955
chr1	7142903	7142914
chr1	7149749	7149768
chr1	7150526	7150537
chr1	7151580	7151625
chr1	7152237	7152266
chr1	7157339	7157358
chr1	7157442	7157462
chr1	7157813	7157828
chr1	7164237	7164331
chr1	7165649	7165672
chr1	7167675	7167686
chr1	7172621	7172635
chr1	7173577	7173588
chr1	7179754	7179768
chr1	7183424	7183439
chr1	7187849	7187862
chr1	7189612	7189623
chr1	7196731	7196742
chr1	7200628	7200639
chr1	7202878	7202915
chr1	7211598	7211609
chr1	7211666	7211677
chr1	7211691	7211702
chr1	7217580	7217607
chr1	7219811	7219838
chr1	7226245	7226304
chr1	7227370	7227394
chr1	7240279	7240290
chr1	7240750	7240761
chr1	7241788	7241801
chr1	7245079	7245090
chr1	7247751	7247798
chr1	7253471	7253482
chr1	7253491	7253504
chr1	7254256	7254267
chr1	7256849	7256860
chr1	7260017	7260043
chr1	7267550	7267573
chr1	7269602	7269613
chr1	7269942	7269983
chr1	7281471	7281482
chr1	7281705	7281716
chr1	7287856	7287867
chr1	7289516	7289539
chr1	7295421	7295444
chr1	7300043	7300082
chr1	7308819	7308830
chr1	7311860	7311871
chr1	7312335	7312382
chr1	7317649	7317682
chr1	7319965	7319979
chr1	7320026	7320037
chr1	7320521	7320532
chr1	7321482	7321495
chr1	7322714	7322755
chr1	7322758	7322825
chr1	7322843	7322906
chr1	7328752	7328763
chr1	7336314	7336329
chr1	7336498	7336509
chr1	7338572	7338615
chr1	7338650	7338661
chr1	7339588	7339599
chr1	7342098	7342109
chr1	7346787	7346820
chr1	7348276	7348327
chr1	7358397	7358408
chr1	7358417	7358428
chr1	7358698	7358711
chr1	7360103	7360114
chr1	7364232	7364258
chr1	7369828	7369877
chr1	7370253	7370288
chr1	7372684	7372697
chr1	7373113	7373124
chr1	7374196	7374220
chr1	7375130	7375141
chr1	7377589	7377600
chr1	7378672	7378691
chr1	7379008	7379019
chr1	7379032	7379059
chr1	7382087	7382106
chr1	7384157	7384198
chr1	7385475	7385486
chr1	7385514	7385528
chr1	7385949	7385968
chr1	7386148	7386177
chr1	7389238	7389252
chr1	7389561	7389572
chr1	7390007	7390018
chr1	7390525	7390544
chr1	7391902	7391913
chr1	7392178	7392205
chr1	7392363	7392394
chr1	7393303	7393318
chr1	7395935	7395949
chr1	7397361	7397400
chr1	7398005	7398016
chr1	7399995	7400022
chr1	7400995	7401018
chr1	7401260	7401291
chr1	7403154	7403165
chr1	7403493	7403508
chr1	7403509	7403529
chr1	7403538	7403549
chr1	7407348	7407365
chr1	7407486	7407497
chr1	7407553	7407564
chr1	7409238	7409277
chr1	7410953	7410964
chr1	7416243	7416254
chr1	7421873	7421914
chr1	7423553	7423567
chr1	7423835	7423846
chr1	7424052	7424065
chr1	7425278	7425323
chr1	7426578	7426589
chr1	7426730	7426777
chr1	7431725	7431736
chr1	7440876	7440887
chr1	7440950	7440961
chr1	7444083	7444096
chr1	7447332	7447355
chr1	7449579	7449602
chr1	7450712	7450769
chr1	7453756	7453767
chr1	7456598	7456609
chr1	7460799	7460810
chr1	7461208	7461233
chr1	7466892	7466903
chr1	7466980	7467000
chr1	7468038	7468113
chr1	7468830	7468844
chr1	7469326	7469375
chr1	7469376	7469415
chr1	7473898	7473909
chr1	7475210	7475227
chr1	7475765	7475776
chr1	7482108	7482135
chr1	7482227	7482238
chr1	7492065	7492076
chr1	7493936	7493951
chr1	7495072	7495086
chr1	7497345	7497356
chr1	7500168	7500193
chr1	7502120	7502133
chr1	7507479	7507499
chr1	7512509	7512520
chr1	7518438	7518481
chr1	7520010	7520023
chr1	7520572	7520586
chr1	7522440	7522451
chr1	7522568	7522619
chr1	7522982	7522997
chr1	7524309	7524333
chr1	7524638	7524657
chr1	7527088	7527102
chr1	7527397	7527408
chr1	7532994	7533009
chr1	7538575	7538590
chr1	7542839	7542853
chr1	7544211	7544230
chr1	7544358	7544373
chr1	7546856	7546867
chr1	7549821	7549896
chr1	7550748	7550765
chr1	7554806	7554849
chr1	7559127	7559154
chr1	7560900	7560919
chr1	7570199	7570210
chr1	7579482	7579505
chr1	7584141	7584152
chr1	7586036	7586047
chr1	7590013	7590040
chr1	7591071	7591088
chr1	7592319	7592330
chr1	7593902	7593917
chr1	7604547	7604558
chr1	7606004	7606015
chr1	7614755	7614766
chr1	7618269	7618280
chr1	7621644	7621655
chr1	7624737	7624766
chr1	7626618	7626633
chr1	7630404	7630451
chr1	7632861	7632920
chr1	7633359	7633396
chr1	7633397	7633408
chr1	7637624	7637637
chr1	7637849	7637860
chr1	7642243	7642269
chr1	7644073	7644084
chr1	7651115	7651126
chr1	7652360	7652377
chr1	7658674	7658685
chr1	7660964	7660979
chr1	7660996	7661011
chr1	7661246	7661265
chr1	7661271	7661282
chr1	7667977	7667991
chr1	7668272	7668301
chr1	7668463	7668477
chr1	7678104	7678118
chr1	7684673	7684693
chr1	7686794	7686805
chr1	7688060	7688074
chr1	7691107	7691118
chr1	7694774	7694791
chr1	7694925	7694945
chr1	7695814	7695835
chr1	7695943	7695958
chr1	7696936	7696947
chr1	7708555	7708594
chr1	7714389	7714400
chr1	7716510	7716521
chr1	7722901	7722920
chr1	7726872	7726883
chr1	7730158	7730267
chr1	7730913	7730924
chr1	7730966	7730977
chr1	7731592	7731635
chr1	7731916	7731927
chr1	7731957	7731968
chr1	7732202	7732216
chr1	7736177	7736190
chr1	7741556	7741567
chr1	7742062	7742088
chr1	7750668	7750685
chr1	7751603	7751648
chr1	7753197	7753232
chr1	7754174	7754194
chr1	7756374	7756385
chr1	7757086	7757130
chr1	7769821	7769832
chr1	7771289	7771316
chr1	7771869	7771888
chr1	7774572	7774631
chr1	7774898	7774927
chr1	7778042	7778123
chr1	7779108	7779135
chr1	7781851	7781865
chr1	7788005	7788016
chr1	7795035	7795046
chr1	7798081	7798095
chr1	7799463	7799474
chr1	7801805	7801816
chr1	7803754	7803765
chr1	7815175	7815186
chr1	7815188	7815208
chr1	7817458	7817469
chr1	7819272	7819295
chr1	7819739	7819783
chr1	7820296	7820310
chr1	7821542	7821553
chr1	7823455	7823466
chr1	7838440	7838451
chr1	7840652	7840663
chr1	7849736	7849747
chr1	7851717	7851740
chr1	7857369	7857393
chr1	7861967	7861981
chr1	7863803	7863820
chr1	7867431	7867446
chr1	7871205	7871224
chr1	7879267	7879278
chr1	7881454	7881465
chr1	7883786	7883809
chr1	7887170	7887201
chr1	7888946	7888957
chr1	7891093	7891130
chr1	7891383	7891397
chr1	7892968	7892979
chr1	7895098	7895112
chr1	7898220	7898231
chr1	7902277	7902308
chr1	7902333	7902347
chr1	7902723	7902742
chr1	7904296	7904335
chr1	7906023	7906042
chr1	7909399	7909410
chr1	7915045	7915056
chr1	7926986	7927015
chr1	7937066	7937079
chr1	7937514	7937567
chr1	7939725	7939776
chr1	7939777	7939814
chr1	7967867	7967886
chr1	7968753	7968764
chr1	7969719	7969738
chr1	7986821	7986852
chr1	8003962	8003973
chr1	8004898	8004909
chr1	8005269	8005280
chr1	8005894	8005907
chr1	8015093	8015152
chr1	8015152	8015183
chr1	8015590	8015635
chr1	8018726	8018737
chr1	8019993	8020020
chr1	8023350	8023361
chr1	8028124	8028139
chr1	8035149	8035162
chr1	8039355	8039366
chr1	8039460	8039483
chr1	8047704	8047715
chr1	8053368	8053379
chr1	8057815	8057826
chr1	8058525	8058536
chr1	8058938	8058949
chr1	8061760	8061771
chr1	8063311	8063358
chr1	8063359	8063386
chr1	8066722	8066733
chr1	8068975	8068986
chr1	8075123	8075134
chr1	8083970	8083981
chr1	8091175	8091222
chr1	8093608	8093619
chr1	8095889	8095942
chr1	8098070	8098089
chr1	8099157	8099186
chr1	8099251	8099266
chr1	8104863	8104874
chr1	8108241	8108252
chr1	8108409	8108420
chr1	8109627	8109640
chr1	8111389	8111422
chr1	8113654	8113685
chr1	8114127	8114138
chr1	8114704	8114719
chr1	8115132	8115143
chr1	8115975	8115986
chr1	8116438	8116452
chr1	8119064	8119075
chr1	8122477	8122534
chr1	8122771	8122782
chr1	8130079	8130090
chr1	8130171	8130210
chr1	8132817	8132848
chr1	8135933	8135947
chr1	8136804	8136863
chr1	8138672	8138683
chr1	8149815	8149860
chr1	8152098	8152145
chr1	8163528	8163542
chr1	8167006	8167020
chr1	8167756	8167769
chr1	8169940	8169959
chr1	8172972	8172983
chr1	8173983	8173994
chr1	8174320	8174331
chr1	8177036	8177047
chr1	8179090	8179101
chr1	8183007	8183018
chr1	8186005	8186028
chr1	8198691	8198702
chr1	8204150	8204173
chr1	8206337	8206348
chr1	8223406	8223453
chr1	8225347	8225358
chr1	8227632	8227643
chr1	8229590	8229601
chr1	8234581	8234594
chr1	8242991	8243005
chr1	8246899	8246914
chr1	8246965	8247014
chr1	8266031	8266042
chr1	8266249	8266303
chr1	8266615	8266654
chr1	8277000	8277011
chr1	8279683	8279694
chr1	8279713	8279762
chr1	8280732	8280753
chr1	8282353	8282364
chr1	8290480	8290543
chr1	8290943	8291032
chr1	8293500	8293511
chr1	8295438	8295449
chr1	8296427	8296438
chr1	8303139	8303156
chr1	8303362	8303409
chr1	8303901	8303915
chr1	8314805	8314819
chr1	8314957	8314971
chr1	8316961	8316974
chr1	8321168	8321179
chr1	8322155	8322169
chr1	8322582	8322666
chr1	8325886	8325921
chr1	8328000	8328011
chr1	8329731	8329742
chr1	8330089	8330126
chr1	8331327	8331338
chr1	8332124	8332161
chr1	8333431	8333470
chr1	8334958	8334981
chr1	8338614	8338633
chr1	8338698	8338709
chr1	8339191	8339205
chr1	8339827	8339862
chr1	8339980	8340019
chr1	8345278	8345305
chr1	8353434	8353449
chr1	8354049	8354060
chr1	8357311	8357328
chr1	8366194	8366227
chr1	8366995	8367028
chr1	8371543	8371606
chr1	8374412	8374432
chr1	8374431	8374448
chr1	8378065	8378114
chr1	8383454	8383469
chr1	8384813	8384824
chr1	8389556	8389603
chr1	8389896	8389935
chr1	8389961	8389972
chr1	8409196	8409213
chr1	8410948	8410959
chr1	8413506	8413517
chr1	8415286	8415305
chr1	8418293	8418328
chr1	8419081	8419092
chr1	8420846	8420857
chr1	8423083	8423108
chr1	8424107	8424118
chr1	8433296	8433307
chr1	8433511	8433530
chr1	8433926	8433937
chr1	8456266	8456293
chr1	8470720	8470733
[truncated: 998,000+ more rows]
