# Supplementary material for: A novel quantitative trait locus implicates Msh3 in the propensity for genome-wide short tandem repeat expansions in mice
Source: Genome Res. 2023 May;33(5):689–702. doi: 10.1101/gr.277576.122 (PMC10317118; doi:10.1101/gr.277576.122)
Supplement: Supplemental Material [file supp_gr.277576.122_Supplemental_code.zip › BXD-STR-Mutator-Manuscript-main/Ashbrook_Manuscript/data/all_imputed/chr1.geno]

locus	BXD001	BXD002	BXD005	BXD006	BXD008	BXD009	BXD011	BXD012	BXD013	BXD014	BXD015	BXD016	BXD018	BXD019	BXD020	BXD021	BXD022	BXD024	BXD024_cep	BXD027	BXD028	BXD029	BXD029_trl4	BXD031	BXD032	BXD033	BXD034	BXD036	BXD038	BXD039	BXD040	BXD042	BXD043	BXD044	BXD045	BXD048	BXD048a	BXD049	BXD050	BXD051	BXD053	BXD055	BXD056	BXD060	BXD061	BXD062	BXD063	BXD064	BXD065
chr1_10002770_10002793	BB	BB	DD	DD	DD	BB	DD	DD	BB	BB	DD	DD	BB	DD	DD	DD	DD	BB	BB	BB	DD	DD	DD	BB	BB	BB	BB	BB	BB	DD	BB	BB	DD	DD	BB	BB	BB	DD	BB	BB	BB	BB	DD	BB	DD	DD	DD	DD	BB
chr1_10186669_10186703	BB	BB	dn	dn	DD	BB	DD	DD	BB	BB	DD	bd	BB	DD	DD	dn	dn	BB	BB	BB	DD	DD	bd	BB	BB	NA	BB	BB	BB	DD	BB	BB	DD	DD	BB	BB	BB	DD	BB	BB	BB	BB	DD	BB	DD	DD	DD	DD	BB
chr1_10294485_10294552	BB	NA	DD	dn	DD	NA	NA	DD	BB	NN	DD	DD	BB	NN	NN	DD	DD	bn	BB	NN	DD	NN	NN	BB	bn	NA	NN	NA	BB	NN	NA	NN	DD	DD	BB	BB	NA	dn	BB	NA	NA	NN	DD	BB	DD	DD	DD	DD	bn
chr1_10327723_10327750	BB	BB	DD	DD	DD	BB	DD	DD	BB	BB	DD	DD	BB	DD	DD	DD	DD	BB	BB	BB	DD	DD	DD	BB	BB	DD	BB	BB	BB	DD	BB	BB	DD	DD	BB	BB	BB	DD	BB	BB	BB	BB	DD	BB	DD	DD	DD	DD	BB
chr1_10352703_10352758	BB	NN	BB	NA	DD	bn	NN	DD	BB	NA	DD	NA	NA	NA	DD	NA	NA	bn	DD	BB	NA	DD	DD	BB	BB	NA	NA	bn	BB	NN	BB	BB	DD	DD	NA	BB	BB	NA	BB	BB	NA	BB	DD	NA	dn	DD	DD	DD	BB
chr1_10371821_10371855	BB	BB	BB	DD	DD	BB	DD	DD	BB	BB	DD	DD	BB	DD	DD	DD	DD	BB	BB	BB	DD	DD	DD	BB	BB	DD	BB	BB	BB	DD	BB	BB	DD	DD	bd	BB	BB	DD	BB	BB	BB	BB	DD	BB	DD	DD	DD	DD	BB
chr1_10442065_10442100	BB	BB	DD	DD	DD	BB	DD	DD	BB	BB	DD	DD	BB	DD	DD	DD	DD	BB	BB	BB	DD	DD	DD	BB	BB	DD	BB	BB	BB	DD	BB	BB	DD	DD	BB	BB	BB	DD	BB	BB	BB	BB	DD	BB	BB	DD	DD	DD	bn
chr1_10481477_10481516	BB	BB	DD	DD	DD	BB	DD	DD	BB	BB	DD	DD	BB	DD	DD	DD	DD	BB	BB	BB	DD	DD	DD	BB	BB	DD	BB	BB	BB	DD	BB	BB	DD	DD	BB	BB	BB	DD	BB	BB	BB	BB	DD	BB	DD	DD	DD	DD	BB
chr1_10506948_10506997	BB	BB	UU	UU	UU	BB	UU	UU	BB	BB	NA	UU	BB	UU	uu	UU	UU	BB	BB	BB	NA	NA	UU	BB	BB	UU	BB	BB	BB	UU	BB	BB	UU	NA	UU	BB	BB	UU	BB	bu	BB	BB	UU	BB	UU	uu	UU	UU	BB
chr1_10560219_10560269	UU	UU	UU	DD	DD	NA	DD	DD	UU	UU	DD	DD	UU	DD	DD	DD	DD	UU	UU	UU	DD	DD	DD	UU	UU	DD	UU	NA	UU	DD	UU	UU	DD	DD	du	NA	UU	DD	UU	UU	NA	NA	DD	UU	DD	DD	DD	DD	UU
chr1_10630373_10630424	NA	BB	DD	DD	DD	BB	DD	DD	NA	DD	dn	DD	NN	DD	DD	DD	DD	BB	BB	DD	NA	DD	DD	BB	BB	NA	BB	BB	BB	NA	BB	BB	DD	NA	NA	BB	NA	NA	BB	NA	NA	NA	DD	NA	dn	NA	NA	DD	BB
chr1_10673910_10673965	BB	BB	UU	UU	UU	UU	UU	UU	UU	UU	UU	UU	BB	UU	UU	NA	UU	UU	BB	BB	UU	UU	UU	UU	UU	UU	BB	UU	UU	UU	UU	UU	UU	UU	BB	uu	BB	UU	UU	UU	BB	UU	UU	UU	UU	UU	UU	UU	uu
chr1_10685859_10685898	BB	BB	DD	DD	DD	BB	DD	DD	BB	BB	DD	DD	BB	DD	DD	DD	DD	BB	BB	BB	DD	DD	DD	BB	BB	DD	BB	BB	BB	DD	BB	BB	DD	DD	BB	BB	BB	DD	BB	BB	BB	BB	DD	BB	DD	DD	DD	DD	BB
chr1_10837472_10837507	BB	BB	DD	DD	DD	BB	DD	DD	BB	BB	DD	DD	BB	DD	DD	DD	DD	BB	BB	BB	DD	DD	DD	BB	BB	DD	BB	BB	BB	DD	BB	BB	DD	DD	BB	BB	BB	DD	BB	BB	BB	BB	DD	BB	DD	DD	DD	DD	BB
chr1_10937547_10937582	BB	BB	DD	DD	DD	BB	DD	DD	BB	BB	DD	DD	BB	DD	DD	DD	DD	BB	BB	BB	DD	DD	DD	BB	BB	DD	BB	BB	BB	DD	BB	BB	DD	DD	BB	BB	BB	DD	BB	BB	BB	BB	DD	BB	DD	DD	DD	DD	BB
chr1_11014894_11014907	bb	bb	DD	DD	DD	bb	DD	DD	bb	BB	DD	DD	bb	DD	DD	DD	DD	bb	BB	bb	DD	DD	DD	bb	bb	DD	bb	bb	BB	DD	bb	bb	DD	DD	bb	bb	bb	DD	bb	bb	bb	bb	DD	bb	DD	DD	DD	DD	bb
chr1_11015646_11015687	BB	BB	DD	DD	DD	BB	DD	DD	BB	BB	DD	DD	BB	DD	DD	DD	DD	BB	BB	BB	DD	DD	DD	BB	BB	DD	BB	BB	BB	DD	BB	BB	DD	DD	BB	BB	BB	DD	BB	BB	BB	BB	DD	BB	DD	DD	DD	DD	BB
chr1_11036466_11036489	BB	BB	DD	DD	DD	BB	DD	DD	BB	BB	DD	DD	BB	DD	DD	DD	DD	BB	BB	BB	DD	DD	DD	BB	BB	DD	BB	BB	BB	DD	BB	BB	DD	DD	BB	BB	BB	DD	BB	BB	BB	BB	DD	BB	DD	DD	DD	DD	BB
chr1_11036785_11036800	BB	BB	DD	DD	DD	BB	DD	DD	BB	BB	DD	DD	BB	DD	DD	DD	DD	BB	BB	BB	DD	DD	DD	BB	BB	DD	BB	BB	BB	DD	BB	BB	DD	DD	BB	BB	BB	DD	BB	BB	BB	BB	DD	BB	DD	DD	DD	DD	BB
chr1_11054112_11054129	BB	BB	DD	DD	DD	BB	DD	DD	BB	BB	DD	DD	BB	DD	DD	DD	DD	BB	BB	BB	DD	DD	DD	BB	BB	DD	BB	BB	BB	DD	BB	BB	DD	DD	BB	BB	BB	DD	BB	BB	BB	BB	DD	BB	DD	DD	DD	DD	BB
chr1_11056103_11056129	BB	BB	DD	DD	DD	BB	DD	DD	BB	BB	DD	DD	BB	DD	DD	DD	DD	BB	BB	BB	DD	DD	DD	BB	BB	DD	BB	BB	BB	DD	BB	BB	DD	DD	BB	BB	BB	DD	BB	BB	BB	BB	DD	BB	DD	DD	DD	DD	BB
chr1_11097758_11097769	BB	BB	DD	DD	DD	BB	DD	DD	BB	BB	DD	DD	BB	DD	DD	DD	DD	BB	BB	BB	DD	DD	DD	BB	BB	DD	BB	BB	BB	DD	BB	BB	DD	DD	BB	BB	BB	DD	BB	BB	BB	BB	DD	BB	DD	DD	DD	DD	BB
chr1_11125071_11125085	BB	BB	DD	DD	DD	BB	DD	DD	BB	BB	DD	DD	BB	DD	DD	bd	DD	BB	BB	BB	DD	DD	DD	BB	BB	DD	BB	BB	BB	DD	BB	BB	DD	bd	BB	BB	BB	DD	BB	BB	BB	BB	DD	BB	DD	DD	DD	DD	BB
chr1_11145078_11145109	FF	fn	df	df	df	FF	dn	df	FF	FF	fn	df	FF	df	df	df	fn	FF	FF	FF	df	df	DD	FF	FF	df	FF	FF	FF	df	FF	FF	df	df	FF	FF	FF	df	FF	FF	FF	FF	df	FF	df	df	df	df	FF
chr1_11172538_11172577	BB	NA	DD	DD	DD	BB	DD	DD	NA	BB	DD	NN	BB	DD	NA	DD	NA	BB	DD	BB	NA	DD	bd	BB	BB	DD	BB	BB	BB	DD	BB	BB	DD	DD	NA	BB	BB	NA	BB	NA	BB	BB	DD	BB	DD	NA	DD	NA	BB
chr1_11179139_11179170	BB	BB	DD	DD	DD	BB	DD	DD	BB	BB	DD	DD	BB	DD	DD	DD	DD	BB	BB	BB	DD	DD	DD	BB	BB	DD	BB	BB	BB	DD	BB	BB	bd	DD	BB	BB	BB	DD	BB	BB	BB	BB	DD	BB	DD	DD	DD	DD	BB
chr1_11205150_11205167	BB	BB	DD	DD	DD	BB	DD	DD	BB	BB	DD	DD	BB	DD	DD	DD	DD	BB	BB	BB	DD	DD	DD	BB	BB	DD	BB	BB	BB	DD	BB	BB	DD	DD	BB	BB	BB	DD	BB	BB	BB	BB	DD	BB	DD	DD	DD	DD	BB
chr1_11222827_11222862	BB	BB	DD	DD	DD	BB	DD	DD	BB	BB	DD	DD	BB	DD	DD	DD	DD	BB	BB	BB	DD	DD	DD	BB	BB	DD	BB	BB	BB	DD	BB	BB	DD	DD	BB	BB	BB	DD	BB	BB	BB	BB	DD	BB	DD	DD	DD	DD	BB
chr1_11224726_11224749	BB	BB	DD	DD	DD	BB	DD	DD	BB	BB	DD	DD	BB	DD	DD	DD	DD	BB	BB	BB	DD	DD	DD	BB	BB	DD	BB	BB	BB	DD	BB	BB	DD	DD	BB	BB	BB	DD	BB	BB	BB	BB	DD	BB	DD	DD	DD	DD	BB
chr1_11253645_11253676	BB	BB	DD	DD	DD	BB	DD	DD	BB	BB	DD	DD	BB	DD	DD	DD	DD	BB	BB	BB	DD	DD	DD	BB	BB	DD	BB	BB	BB	DD	BB	BB	DD	DD	BB	BB	BB	DD	BB	BB	BB	BB	DD	BB	DD	DD	DD	DD	BB
chr1_11269899_11269914	BB	BB	DD	DD	DD	BB	DD	DD	BB	BB	DD	DD	BB	DD	DD	DD	DD	BB	BB	BB	DD	DD	DD	BB	BB	DD	BB	BB	BB	DD	BB	BB	DD	DD	BB	BB	BB	DD	BB	BB	BB	BB	DD	BB	DD	DD	DD	DD	BB
chr1_11279294_11279315	BB	BB	DD	DD	DD	BB	DD	DD	BB	BB	DD	DD	BB	DD	DD	bd	DD	BB	BB	BB	DD	DD	DD	BB	BB	DD	BB	BB	BB	DD	BB	BB	DD	DD	BB	BB	BB	DD	BB	BB	BB	BB	dn	BB	DD	DD	DD	DD	BB
chr1_11281332_11281347	BB	BB	DD	DD	DD	BB	DD	DD	BB	BB	DD	DD	BB	DD	DD	DD	DD	BB	BB	BB	DD	DD	DD	BB	BB	DD	BB	BB	BB	DD	BB	BB	DD	DD	BB	BB	BB	DD	BB	BB	BB	BB	DD	BB	DD	DD	DD	DD	BB
chr1_11307385_11307402	BB	BB	DD	DD	DD	BB	DD	DD	BB	BB	DD	DD	BB	DD	DD	DD	DD	BB	BB	BB	DD	DD	DD	BB	BB	DD	BB	BB	BB	DD	BB	BB	DD	DD	BB	BB	BB	DD	BB	BB	BB	BB	DD	BB	DD	DD	DD	DD	BB
chr1_11341298_11341333	BB	BB	DD	DD	DD	BB	DD	DD	BB	BB	DD	DD	BB	DD	DD	DD	DD	BB	BB	BB	DD	DD	DD	BB	BB	DD	BB	BB	BB	DD	BB	BB	DD	DD	BB	BB	BB	DD	BB	BB	BB	BB	DD	BB	DD	DD	DD	DD	BB
chr1_11341794_11341819	BB	BB	DD	DD	DD	BB	DD	DD	BB	BB	DD	DD	BB	DD	DD	DD	DD	BB	BB	BB	DD	DD	dn	BB	BB	DD	BB	BB	BB	DD	BB	BB	DD	DD	BB	BB	BB	DD	BB	BB	BB	BB	DD	BB	DD	DD	DD	DD	BB
chr1_11343157_11343192	BB	BB	dd	dd	dd	BB	dd	dd	BB	BB	dd	dd	BB	dd	dd	dd	dd	BB	BB	BB	dd	dd	dd	BB	BB	dd	BB	BB	BB	dd	BB	BB	dd	dd	BB	BB	BB	dd	BB	BB	BB	BB	dd	BB	dd	DD	dd	dd	bd
chr1_11343554_11343565	BB	BB	DD	DD	DD	BB	DD	DD	BB	BB	DD	DD	BB	DD	DD	DD	DD	BB	BB	BB	DD	DD	DD	BB	BB	DD	BB	BB	BB	DD	BB	BB	DD	DD	BB	BB	BB	DD	BB	BB	BB	BB	DD	BB	DD	DD	DD	DD	BB
chr1_11357793_11357806	BB	BB	DD	DD	DD	BB	DD	DD	BB	BB	DD	DD	BB	DD	DD	DD	DD	BB	BB	BB	DD	DD	DD	BB	BB	DD	BB	BB	BB	DD	BB	BB	DD	DD	BB	BB	BB	DD	BB	BB	BB	BB	DD	BB	DD	DD	DD	DD	BB
chr1_11414681_11414692	FF	FF	df	df	df	FF	df	df	FF	FF	df	df	FF	df	df	df	df	FF	FF	FF	df	df	df	FF	FF	df	FF	FF	FF	df	FF	FF	df	df	FF	FF	FF	df	FF	FF	df	FF	df	FF	df	df	df	df	FF
chr1_11425091_11425102	BB	BB	DD	DD	DD	BB	DD	DD	BB	BB	DD	DD	BB	DD	DD	DD	DD	BB	BB	BB	DD	DD	DD	BB	BB	DD	BB	BB	BB	DD	BB	BB	DD	DD	BB	BB	BB	DD	BB	BB	BB	BB	DD	BB	DD	DD	DD	DD	BB
chr1_11469677_11469718	BB	BB	DD	DD	DD	BB	DD	DD	BB	BB	DD	DD	BB	DD	DD	DD	DD	BB	BB	BB	DD	DD	DD	BB	BB	DD	BB	BB	BB	DD	bn	BB	DD	DD	BB	BB	BB	DD	BB	BB	BB	BB	DD	BB	DD	DD	DD	DD	BB
chr1_11488380_11488399	FF	FF	FF	FF	FF	FF	FF	FF	FF	FF	FF	FF	FF	FF	FF	FF	FF	FF	FF	FF	FF	FF	FF	FF	FF	FF	FF	FF	FF	FF	FF	FF	FF	FF	FF	FF	FF	FF	FF	FF	FF	NA	FF	FF	FF	FF	FF	FF	FF
chr1_11546048_11546069	BB	BB	DD	DD	DD	BB	DD	DD	BB	BB	DD	DD	BB	DD	DD	DD	DD	BB	BB	BB	DD	DD	DD	BB	BB	DD	BB	BB	BB	DD	bd	BB	DD	DD	BB	BB	BB	DD	BB	BB	BB	BB	DD	BB	DD	DD	DD	DD	BB
chr1_11587340_11587375	BB	BB	DD	DD	DD	BB	DD	DD	BB	BB	DD	DD	BB	DD	DD	DD	DD	BB	BB	BB	DD	DD	DD	BB	BB	DD	BB	BB	BB	DD	BB	BB	DD	DD	BB	BB	BB	DD	BB	BB	BB	BB	DD	BB	DD	DD	DD	DD	BB
chr1_11628558_11628589	BB	BB	DD	DD	DD	BB	DD	DD	BB	BB	DD	DD	BB	dn	DD	DD	DD	BB	BB	BB	DD	DD	DD	BB	BB	DD	BB	BB	BB	DD	BB	BB	DD	DD	BB	BB	BB	DD	BB	BB	BB	BB	DD	BB	DD	DD	DD	DD	BB
chr1_11839776_11839797	bn	BB	DD	DD	DD	BB	DD	DD	BB	BB	DD	DD	BB	DD	DD	DD	DD	BB	BB	BB	DD	DD	DD	BB	BB	DD	bn	BB	BB	DD	BB	BB	DD	DD	BB	BB	BB	DD	BB	BB	BB	BB	DD	BB	DD	DD	DD	DD	BB
chr1_11842357_11842376	BB	BB	DD	DD	DD	BB	DD	DD	BB	BB	DD	DD	BB	DD	DD	DD	DD	BB	BB	BB	DD	DD	DD	BB	BB	DD	BB	BB	BB	DD	BB	BB	DD	DD	BB	BB	BB	DD	BB	BB	BB	BB	DD	BB	DD	DD	DD	DD	BB
chr1_11847620_11847643	BB	BB	DD	DD	DD	BB	DD	DD	BB	BB	DD	DD	BB	DD	DD	DD	DD	BB	BB	BB	DD	DD	DD	BB	BB	DD	BB	BB	BB	DD	BB	BB	DD	DD	BB	BB	BB	DD	BB	BB	BB	BB	DD	BB	DD	DD	DD	DD	BB
chr1_11916568_11916615	NA	BB	DD	BB	DD	NN	DD	DD	BB	BB	DD	DD	BB	DD	DD	DD	NN	BB	BB	BB	NA	DD	NA	BB	BB	DD	BB	BB	BB	NA	BB	NA	DD	DD	bd	BB	BB	NA	NA	BB	BB	BB	DD	BB	DD	NA	DD	DD	BB
chr1_11932750_11932771	BB	BB	DD	DD	DD	BB	DD	DD	BB	BB	DD	DD	BB	DD	DD	DD	DD	BB	BB	BB	DD	DD	DD	BB	BB	DD	BB	BB	BB	DD	BB	BB	DD	DD	BB	BB	BB	DD	BB	BB	BB	BB	DD	BB	DD	DD	DD	DD	BB
chr1_11956948_11956961	BB	BB	DD	DD	DD	BB	DD	DD	BB	BB	DD	DD	BB	DD	DD	DD	DD	BB	BB	BB	DD	dn	dn	BB	BB	DD	BB	BB	BB	DD	BB	BB	DD	DD	BB	BB	BB	DD	BB	BB	BB	BB	DD	BB	DD	DD	DD	DD	BB
chr1_12009849_12009868	BB	BB	DD	dd	DD	BB	dd	dd	BB	BB	dd	dn	BB	DD	dd	dd	dd	BB	BB	BB	dn	dd	dd	BB	BB	dd	BB	BB	BB	dd	BB	BB	dd	dd	BB	BB	BB	dd	BB	BB	BB	BB	dd	BB	DD	dd	dd	dd	BB
chr1_12032607_12032630	FF	FF	FF	FF	FF	FF	FF	FF	FF	FF	FF	FF	FF	FF	FF	FF	FF	NA	FF	FF	FF	FF	FF	FF	FF	FF	FF	FF	FF	FF	FF	FF	FF	FF	FF	FF	FF	FF	FF	FF	FF	FF	FF	FF	FF	FF	FF	FF	FF
chr1_12066310_12066337	FF	FF	FF	FF	NA	FF	FF	FF	FF	FF	FF	FF	FF	FF	FF	FF	FF	NA	FF	FF	NA	FF	FF	FF	FF	NA	FF	FF	FF	NA	FF	NA	FF	FF	FF	FF	FF	FF	FF	FF	FF	FF	FF	FF	FF	NA	FF	FF	FF
chr1_12083962_12084005	NA	BB	NN	DD	DD	BB	DD	DD	BB	BB	NA	DD	NA	DD	DD	DD	DD	BB	NA	BB	DD	DD	DD	BB	BB	DD	BB	BB	BB	NN	NA	BB	NA	DD	BB	BB	BB	DD	BB	BB	BB	BB	DD	BB	DD	DD	NA	DD	BB
chr1_12087858_12087905	BB	BB	DD	DD	DD	BB	DD	DD	BB	BB	DD	DD	BB	DD	DD	DD	DD	BB	BB	BB	DD	DD	DD	BB	BB	DD	BB	BB	BB	DD	BB	BB	DD	bd	BB	BB	BB	DD	BB	BB	BB	BB	DD	BB	DD	DD	DD	DD	BB
chr1_12111417_12111448	BB	BB	NA	DD	DD	BB	DD	DD	BB	BB	DD	DD	BB	DD	DD	DD	NN	BB	BB	BB	DD	DD	DD	BB	BB	DD	BB	BB	BB	DD	BB	BB	DD	DD	BB	BB	BB	dn	BB	BB	BB	NA	DD	BB	DD	DD	DD	DD	BB
chr1_12128570_12128590	BB	BB	DD	DD	DD	BB	DD	DD	BB	BB	DD	DD	BB	DD	DD	DD	DD	BB	BB	BB	DD	DD	DD	BB	BB	DD	BB	BB	BB	DD	BB	BB	DD	DD	BB	bd	BB	DD	BB	BB	BB	BB	DD	BB	DD	DD	DD	DD	BB
chr1_12150414_12150431	BB	BB	DD	DD	DD	BB	DD	DD	BB	BB	DD	DD	BB	DD	DD	DD	dn	BB	BB	BB	DD	DD	DD	BB	BB	DD	BB	BB	BB	DD	BB	BB	DD	DD	BB	BB	BB	DD	BB	BB	BB	BB	DD	BB	DD	DD	DD	DD	BB
chr1_12167435_12167454	BB	BB	DD	DD	DD	BB	DD	DD	BB	BB	DD	DD	BB	DD	DD	DD	DD	BB	BB	BB	DD	DD	DD	BB	BB	DD	BB	BB	BB	DD	BB	BB	DD	DD	BB	BB	BB	DD	BB	BB	BB	BB	DD	BB	DD	DD	DD	DD	BB
chr1_12302869_12302884	BB	BB	DD	DD	DD	BB	DD	DD	BB	BB	DD	DD	BB	DD	DD	DD	DD	BB	BB	BB	DD	DD	DD	BB	BB	DD	BB	BB	BB	DD	BB	BB	DD	DD	BB	BB	BB	DD	BB	BB	BB	BB	DD	BB	DD	DD	DD	DD	BB
chr1_12313033_12313080	BB	BB	DD	DD	DD	BB	NN	DD	BB	BB	DD	DD	BB	dn	DD	NN	NA	BB	BB	NN	DD	DD	NN	BB	BB	NA	BB	BB	BB	DD	BB	BB	DD	DD	NA	BB	BB	DD	BB	BB	BB	BB	dn	BB	DD	DD	dn	DD	BB
chr1_12340861_12340886	BB	BB	DD	DD	DD	BB	DD	DD	BB	BB	DD	DD	BB	DD	DD	DD	DD	BB	BB	BB	DD	DD	DD	BB	BB	DD	BB	BB	BB	DD	BB	BB	DD	DD	BB	BB	BB	DD	BB	BB	BB	BB	DD	BB	DD	DD	DD	DD	BB
chr1_12385232_12385266	BB	BB	NN	NN	NN	BB	NN	NN	BB	BB	NN	NN	BB	NN	NN	NN	NN	BB	BB	BB	NN	NN	NN	BB	BB	DD	BB	BB	BB	DD	BB	BB	DD	DD	BB	BB	BB	NA	BB	BB	BB	BB	NA	BB	DD	DD	DD	DD	BB
chr1_12494099_12494133	BB	BB	DD	DD	DD	BB	DD	DD	BB	BB	DD	DD	BB	DD	DD	DD	DD	BB	BB	BB	DD	DD	DD	BB	BB	DD	BB	BB	BB	DD	BB	BB	DD	DD	BB	BB	BB	DD	BB	BB	BB	BB	DD	BB	DD	DD	DD	DD	BB
chr1_12505427_12505456	BB	BB	DD	DD	DD	BB	DD	DD	BB	BB	DD	DD	BB	DD	DD	DD	DD	BB	BB	BB	DD	DD	DD	BB	BB	DD	BB	BB	BB	DD	BB	BB	DD	DD	BB	BB	BB	DD	BB	BB	BB	BB	DD	BB	DD	DD	DD	DD	BB
chr1_12522599_12522634	BB	BB	DD	DD	DD	BB	DD	DD	BB	BB	DD	DD	BB	DD	DD	DD	DD	BB	BB	BB	DD	DD	DD	BB	BB	DD	BB	BB	BB	DD	BB	BB	DD	DD	BB	BB	BB	DD	BB	BB	BB	BB	DD	BB	DD	DD	DD	DD	BB
chr1_12527426_12527452	FF	FF	FF	FF	FF	FF	FF	FF	NA	FF	FF	FF	FF	FF	FF	FF	NN	NA	NA	FF	FF	FF	FF	FF	FF	NA	FF	FF	FF	FF	FF	FF	FF	FF	FF	FF	FF	FF	FF	FF	NA	FF	FF	FF	FF	NA	FF	FF	FF
chr1_12619865_12619900	NA	NA	NN	NN	NA	BB	NN	NN	BB	BB	NN	NN	BB	NA	NN	NN	NN	BB	BB	BB	NN	NN	NN	NA	BB	NN	BB	BB	BB	NN	BB	BB	NN	NN	BB	BB	BB	NN	BB	BB	BB	BB	NN	BB	NN	NA	NN	NN	BB
chr1_12642859_12642906	BB	BB	DD	DD	DD	BB	DD	DD	BB	BB	DD	DD	BB	DD	DD	DD	DD	BB	BB	BB	DD	DD	DD	BB	BB	DD	BB	BB	BB	DD	BB	BB	DD	DD	BB	BB	BB	DD	BB	BB	BB	BB	DD	BB	DD	DD	bd	DD	NA
chr1_12690099_12690170	bn	BB	dn	dn	dd	BB	dn	dn	bn	bd	dd	dd	bn	dn	dn	dn	dn	BB	bn	bn	dn	dd	dn	BB	bn	dd	BB	BB	BB	dd	bn	bn	DD	dd	bn	BB	BB	dd	bd	bn	BB	bn	dn	bd	dd	dn	dd	DD	BB
chr1_12711181_12711213	BB	BB	dd	dd	dd	BB	DD	dd	BB	BB	DD	dd	BB	DD	dd	dd	dd	BB	BB	BB	dd	dd	dd	BB	BB	dd	BB	BB	BB	dd	BB	BB	DD	dd	BB	BB	BB	dd	BB	BB	BB	BB	dd	bn	dd	dd	dd	dd	BB
chr1_12712943_12712990	NN	BB	DD	NA	DD	BB	NA	DD	DD	NA	DD	DD	BB	DD	DD	DD	DD	NA	BB	BB	DD	DD	DD	BB	NA	NA	BB	BB	BB	DD	BB	BB	DD	DD	BB	BB	BB	DD	BB	BB	NA	BB	DD	BB	DD	DD	DD	DD	BB
chr1_12758325_12758369	BB	BB	DD	DD	DD	BB	DD	DD	BB	BB	DD	BB	BB	DD	DD	DD	DD	bd	BB	BB	DD	DD	DD	BB	BB	DD	bd	BB	BB	DD	BB	BB	DD	DD	BB	BB	BB	DD	BB	BB	BB	BB	DD	BB	DD	DD	DD	DD	BB
chr1_12784829_12784850	FF	NA	NA	NA	NA	NN	FF	FF	FF	NA	FF	NA	FF	FF	FF	FF	FF	FF	NA	FF	FF	NA	FF	FF	FF	FF	FF	fn	NA	NA	FF	FF	NA	FF	FF	FF	FF	FF	FF	NA	FF	FF	FF	FF	FF	NA	FF	FF	NA
chr1_12793011_12793054	BB	BB	DD	DD	DD	BB	DD	DD	BB	BB	DD	DD	BB	DD	DD	DD	DD	BB	BB	BB	DD	DD	DD	BB	BB	DD	BB	BB	BB	DD	BB	BB	DD	DD	BB	NA	BB	DD	BB	BB	BB	BB	DD	BB	DD	DD	DD	DD	BB
chr1_12827311_12827338	FF	FF	FF	FF	FF	FF	FF	FF	FF	FF	FF	FF	FF	FF	FF	FF	FF	FF	FF	FF	FF	FF	FF	NN	FF	FF	FF	FF	FF	FF	FF	FF	FF	FF	FF	FF	FF	FF	FF	FF	FF	FF	NA	FF	FF	FF	FF	FF	FF
chr1_12944116_12944127	BB	BB	DD	DD	DD	BB	DD	DD	BB	BB	DD	DD	BB	DD	DD	DD	DD	BB	BB	BB	DD	DD	DD	BB	BB	DD	BB	BB	BB	DD	BB	BB	DD	DD	BB	NA	DD	DD	BB	BB	BB	DD	DD	BB	DD	DD	DD	DD	BB
chr1_12957849_12957892	BB	BB	DD	DD	DD	BB	dn	DD	BB	BB	DD	DD	BB	DD	DD	DD	DD	BB	DD	BB	DD	DD	DD	BB	BB	DD	BB	BB	BB	DD	BB	BB	DD	DD	BB	NA	DD	DD	BB	BB	BB	DD	DD	BB	DD	DD	DD	DD	BB
chr1_12978086_12978145	BB	BB	DD	DD	DD	BB	DD	DD	BB	BB	DD	DD	BB	DD	DD	DD	DD	BB	BB	BB	DD	DD	DD	BB	BB	DD	BB	BB	BB	DD	BB	BB	DD	DD	BB	DD	DD	DD	BB	BB	BB	DD	DD	BB	DD	DD	DD	DD	BB
chr1_12988631_12988654	BB	BB	DD	DD	DD	BB	DD	DD	BB	BB	DD	DD	BB	DD	DD	DD	DD	BB	BB	BB	DD	DD	DD	BB	BB	DD	BB	BB	BB	DD	BB	BB	DD	DD	BB	DD	DD	DD	BB	BB	BB	DD	DD	BB	DD	DD	DD	DD	BB
chr1_13007360_13007384	BB	BB	DD	DD	DD	BB	DD	DD	BB	BB	DD	DD	BB	DD	DD	DD	DD	BB	BB	BB	DD	DD	DD	BB	BB	DD	BB	BB	BB	DD	BB	BB	DD	DD	BB	DD	DD	DD	BB	BB	BB	DD	DD	BB	DD	DD	DD	DD	BB
chr1_13012487_13012546	BB	BB	DD	DD	DD	BB	DD	DD	BB	BB	DD	DD	BB	DD	DD	DD	DD	BB	BB	BB	DD	DD	DD	BB	BB	DD	BB	BB	BB	DD	BB	BB	DD	DD	BB	DD	DD	DD	BB	BB	BB	DD	DD	BB	DD	DD	DD	DD	BB
chr1_13017611_13017640	BB	BB	DD	DD	DD	BB	DD	DD	BB	BB	DD	DD	BB	DD	DD	DD	DD	BB	BB	BB	DD	DD	DD	BB	BB	DD	BB	BB	BB	DD	BB	BB	DD	DD	BB	DD	DD	DD	BB	BB	BB	DD	DD	BB	DD	DD	DD	DD	BB
chr1_13054957_13054992	BB	BB	BB	DD	DD	BB	DD	DD	BB	BB	DD	DD	BB	DD	DD	DD	DD	BB	BB	BB	BB	DD	DD	BB	BB	DD	BB	BB	BB	DD	BB	BB	DD	DD	BB	DD	DD	DD	DD	BB	BB	DD	DD	BB	DD	DD	DD	DD	BB
chr1_13066432_13066446	BB	BB	BB	DD	DD	BB	DD	DD	BB	BB	DD	DD	BB	DD	DD	DD	DD	BB	BB	BB	BB	DD	DD	BB	BB	DD	BB	BB	BB	DD	BB	BB	DD	DD	BB	DD	DD	DD	DD	BB	BB	DD	DD	BB	DD	DD	DD	DD	BB
chr1_13078811_13078834	BB	BB	BB	DD	DD	BB	DD	DD	BB	BB	DD	DD	BB	DD	DD	DD	DD	BB	BB	BB	BB	DD	DD	BB	BB	DD	BB	bd	BB	DD	BB	BB	DD	DD	BB	DD	DD	DD	DD	BB	BB	DD	DD	BB	DD	DD	DD	DD	BB
chr1_13083315_13083326	BB	BB	BB	DD	DD	BB	DD	DD	BB	BB	DD	DD	BB	DD	DD	DD	DD	BB	BB	BB	BB	DD	DD	BB	BB	DD	BB	BB	BB	DD	BB	BB	DD	DD	BB	DD	DD	DD	DD	BB	BB	DD	DD	BB	DD	DD	DD	DD	BB
chr1_13087382_13087397	BB	BB	BB	DD	DD	BB	DD	DD	BB	BB	DD	DD	BB	DD	DD	DD	DD	BB	BB	BB	BB	DD	DD	BB	BB	DD	BB	BB	BB	DD	BB	BB	DD	DD	BB	DD	DD	DD	DD	BB	BB	DD	DD	BB	DD	DD	DD	DD	BB
chr1_13110486_13110517	BB	BB	BB	DD	DD	BB	DD	DD	BB	BB	DD	DD	BB	DD	DD	DD	DD	BB	BB	BB	BB	DD	DD	BB	BB	NA	BB	BB	BB	DD	BB	BB	DD	DD	BB	DD	DD	DD	DD	BB	BB	DD	DD	BB	DD	DD	DD	DD	BB
chr1_13127414_13127431	BB	BB	BB	DD	DD	BB	DD	DD	BB	BB	DD	DD	BB	DD	DD	DD	DD	BB	BB	BB	BB	DD	DD	BB	BB	DD	BB	BB	BB	DD	BB	BB	DD	DD	BB	DD	DD	DD	DD	BB	BB	DD	DD	BB	DD	DD	DD	DD	BB
chr1_13136275_13136292	BB	BB	BB	DD	DD	BB	DD	DD	BB	BB	DD	DD	BB	DD	DD	DD	DD	BB	BB	BB	BB	DD	DD	BB	BB	DD	BB	BB	BB	DD	BB	BB	DD	DD	BB	DD	DD	DD	DD	BB	BB	DD	DD	BB	DD	DD	DD	DD	BB
chr1_13137623_13137634	BB	BB	BB	DD	DD	BB	DD	DD	BB	BB	DD	DD	BB	DD	DD	DD	DD	BB	BB	BB	BB	DD	DD	BB	BB	DD	BB	BB	BB	DD	BB	BB	DD	DD	BB	DD	DD	DD	DD	BB	BB	DD	DD	BB	DD	DD	DD	DD	BB
chr1_13153110_13153124	BB	BB	BB	DD	DD	BB	DD	DD	BB	BB	DD	DD	BB	DD	DD	DD	DD	BB	BB	BB	BB	DD	DD	BB	BB	DD	BB	BB	BB	DD	BB	BB	DD	DD	BB	DD	DD	DD	DD	BB	BB	DD	DD	BB	DD	DD	DD	DD	BB
chr1_13196437_13196454	BB	BB	BB	DD	DD	BB	DD	DD	BB	BB	DD	DD	bn	DD	DD	DD	DD	BB	BB	BB	BB	DD	DD	BB	BB	DD	BB	BB	BB	DD	BB	BB	DD	DD	BB	DD	DD	DD	DD	BB	BB	DD	DD	BB	DD	DD	DD	DD	BB
chr1_13219758_13219785	BB	BB	BB	dn	DD	BB	DD	DD	BB	BB	DD	DD	BB	DD	DD	DD	DD	BB	BB	BB	BB	DD	DD	BB	BB	DD	BB	BB	BB	DD	BB	BB	DD	DD	BB	DD	DD	DD	DD	BB	BB	DD	DD	bn	DD	DD	DD	DD	BB
chr1_13245748_13245759	BB	BB	BB	DD	DD	BB	DD	DD	BB	BB	DD	DD	BB	DD	DD	DD	DD	BB	BB	BB	BB	DD	DD	BB	BB	DD	BB	BB	BB	DD	BB	BB	DD	DD	BB	DD	DD	DD	DD	BB	BB	DD	DD	BB	DD	DD	DD	DD	BB
chr1_13268338_13268357	BB	BB	BB	DD	DD	BB	DD	DD	BB	BB	DD	DD	BB	DD	DD	DD	DD	BB	BB	BB	BB	DD	DD	BB	BB	DD	BB	BB	BB	DD	BB	BB	DD	DD	BB	DD	DD	DD	DD	BB	BB	DD	DD	BB	DD	DD	DD	DD	BB
chr1_13278895_13278914	BB	BB	BB	DD	DD	BB	DD	DD	BB	BB	DD	DD	BB	DD	DD	DD	DD	BB	BB	BB	BB	DD	DD	BB	BB	DD	BB	BB	BB	DD	BB	BB	DD	DD	BB	DD	DD	DD	DD	BB	BB	DD	DD	BB	DD	DD	DD	DD	BB
chr1_13281035_13281058	BB	BB	BB	DD	DD	BB	DD	DD	BB	BB	DD	DD	BB	DD	DD	DD	DD	BB	BB	BB	BB	DD	DD	BB	BB	DD	BB	BB	BB	DD	BB	BB	DD	DD	BB	DD	DD	DD	DD	BB	BB	DD	DD	BB	DD	DD	DD	DD	BB
chr1_13290689_13290715	BB	BB	BB	DD	DD	BB	DD	DD	BB	BB	DD	DD	BB	DD	DD	DD	DD	BB	BB	BB	BB	DD	DD	BB	BB	DD	BB	BB	BB	DD	BB	BB	DD	DD	BB	DD	DD	DD	DD	BB	BB	DD	DD	BB	DD	DD	DD	DD	BB
chr1_13312434_13312457	BB	NA	BB	DD	NA	BB	DD	dn	BB	BB	DD	DD	BB	DD	DD	DD	DD	BB	BB	BB	NA	DD	NA	BB	BB	NA	BB	BB	BB	DD	BB	NA	DD	DD	BB	NA	DD	DD	DD	BB	BB	DD	DD	BB	NA	DD	DD	DD	BB
chr1_13315342_13315368	BB	BB	BB	DD	DD	BB	DD	DD	BB	BB	DD	DD	BB	DD	DD	DD	DD	BB	BB	BB	BB	DD	DD	BB	BB	DD	BB	BB	BB	DD	BB	BB	DD	DD	BB	DD	DD	DD	DD	BB	BB	DD	DD	BB	DD	DD	DD	DD	BB
chr1_13354757_13354784	BB	BB	BB	DD	DD	BB	dn	DD	BB	BB	DD	dn	BB	dn	DD	DD	DD	BB	BB	BB	BB	dn	dn	BB	BB	DD	BB	BB	BB	DD	BB	BB	DD	DD	BB	dn	DD	DD	DD	BB	BB	DD	DD	BB	DD	DD	dn	DD	BB
chr1_13360119_13360163	BB	bn	BB	DD	DD	BB	DD	DD	BB	BB	DD	DD	BB	DD	DD	DD	DD	BB	BB	BB	BB	DD	DD	BB	BB	DD	BB	BB	BB	DD	BB	BB	DD	DD	BB	DD	DD	DD	DD	BB	BB	DD	DD	BB	DD	DD	DD	DD	BB
chr1_13392396_13392410	BB	BB	BB	DD	DD	BB	DD	DD	BB	BB	DD	DD	BB	DD	DD	DD	DD	BB	BB	BB	BB	DD	DD	BB	BB	DD	BB	BB	BB	DD	BB	BB	DD	DD	BB	DD	DD	DD	DD	BB	BB	DD	DD	BB	DD	DD	DD	DD	BB
chr1_13396293_13396316	BB	BB	BB	DD	DD	BB	DD	DD	BB	BB	DD	DD	BB	DD	DD	DD	DD	BB	BB	BB	BB	DD	DD	BB	BB	DD	BB	BB	BB	DD	BB	BB	DD	DD	BB	DD	DD	DD	DD	BB	BB	DD	DD	BB	DD	DD	DD	DD	BB
chr1_13398969_13398980	FF	FF	FF	df	df	FF	df	df	FF	FF	df	df	FF	df	df	df	df	FF	FF	FF	FF	df	df	FF	FF	df	FF	FF	FF	df	FF	FF	df	df	FF	df	df	df	df	FF	FF	df	df	FF	df	df	DD	df	FF
chr1_13411797_13411814	BB	BB	BB	DD	DD	BB	DD	DD	BB	BB	DD	DD	BB	DD	DD	DD	DD	BB	BB	BB	BB	DD	DD	BB	BB	DD	BB	BB	BB	DD	BB	BB	DD	DD	BB	DD	DD	DD	DD	BB	BB	DD	DD	BB	DD	DD	DD	DD	BB
chr1_13443160_13443173	FF	FF	FF	df	df	FF	df	df	FF	FF	df	df	FF	df	df	df	df	FF	FF	FF	FF	df	df	FF	FF	df	FF	FF	FF	df	FF	FF	df	df	FF	df	df	df	df	FF	FF	df	df	FF	df	df	df	df	FF
chr1_13446381_13446422	BB	BB	BB	DD	DD	BB	DD	DD	BB	BB	DD	DD	BB	DD	DD	DD	DD	BB	BB	BB	BB	DD	DD	BB	BB	DD	BB	BB	BB	DD	BB	BB	DD	DD	BB	DD	DD	DD	DD	BB	BB	DD	DD	BB	DD	DD	DD	DD	BB
chr1_13451812_13451835	BB	BB	BB	DD	DD	BB	DD	DD	BB	BB	DD	DD	BB	DD	DD	DD	DD	BB	BB	BB	BB	DD	DD	BB	BB	DD	BB	BB	BB	DD	BB	BB	DD	DD	BB	DD	DD	DD	DD	BB	BB	DD	DD	BB	DD	DD	DD	DD	BB
chr1_13460837_13460864	BB	BB	BB	DD	DD	BB	DD	DD	BB	BB	DD	DD	BB	DD	DD	DD	DD	BB	BB	BB	BB	DD	DD	BB	BB	DD	BB	BB	BB	DD	BB	BB	DD	DD	BB	DD	DD	DD	DD	BB	BB	DD	DD	BB	DD	DD	DD	DD	BB
chr1_13470517_13470540	BB	BB	BB	DD	DD	BB	DD	DD	BB	BB	DD	DD	BB	DD	DD	DD	DD	BB	BB	BB	BB	DD	DD	BB	BB	DD	BB	BB	BB	DD	BB	BB	DD	DD	BB	DD	DD	DD	DD	BB	BB	DD	DD	BB	DD	DD	DD	DD	BB
chr1_13483182_13483209	BB	BB	BB	DD	DD	BB	DD	DD	BB	BB	DD	DD	BB	DD	DD	DD	DD	BB	BB	BB	BB	DD	DD	BB	BB	DD	BB	BB	BB	DD	BB	BB	DD	DD	BB	DD	DD	DD	DD	BB	BB	DD	DD	BB	DD	DD	DD	DD	BB
chr1_13498530_13498559	BB	BB	BB	DD	DD	BB	DD	DD	BB	BB	DD	DD	BB	DD	DD	DD	DD	BB	BB	BB	BB	DD	DD	BB	BB	DD	BB	BB	BB	DD	BB	BB	DD	DD	BB	dn	DD	DD	DD	BB	BB	DD	DD	BB	DD	DD	DD	DD	BB
chr1_13528254_13528285	BB	BB	BB	DD	DD	BB	DD	DD	BB	BB	DD	DD	BB	DD	DD	DD	DD	BB	BB	BB	BB	DD	DD	BB	BB	DD	BB	BB	BB	DD	BB	BB	DD	DD	BB	DD	DD	DD	DD	BB	BB	DD	DD	BB	DD	DD	DD	DD	BB
chr1_13585356_13585379	BB	BB	BB	DD	DD	BB	DD	DD	BB	BB	DD	DD	BB	DD	DD	DD	DD	BB	BB	BB	BB	DD	DD	BB	BB	DD	BB	BB	BB	DD	BB	BB	DD	DD	BB	DD	DD	DD	DD	BB	BB	DD	DD	BB	DD	DD	DD	DD	BB
chr1_13619654_13619671	BB	BB	BB	DD	DD	BB	DD	DD	BB	BB	DD	DD	BB	DD	DD	DD	DD	BB	BB	BB	BB	DD	DD	BB	BB	DD	BB	BB	BB	DD	BB	BB	DD	DD	BB	DD	DD	DD	DD	BB	BB	DD	DD	BB	DD	DD	DD	DD	BB
chr1_13638109_13638140	BB	BB	BB	DD	DD	BB	DD	DD	BB	BB	DD	DD	BB	DD	DD	DD	DD	BB	BB	BB	BB	DD	DD	BB	BB	DD	BB	BB	BB	DD	BB	BB	DD	DD	BB	DD	DD	DD	DD	BB	BB	DD	DD	BB	DD	DD	DD	DD	BB
chr1_13652016_13652030	BB	BB	BB	DD	DD	BB	DD	DD	BB	BB	DD	DD	BB	DD	DD	DD	DD	BB	BB	BB	BB	DD	DD	BB	BB	DD	BB	BB	BB	DD	BB	BB	DD	DD	BB	DD	DD	DD	DD	BB	BB	DD	DD	BB	DD	DD	DD	DD	BB
chr1_13653141_13653166	BB	BB	BB	DD	DD	BB	DD	DD	BB	BB	DD	DD	BB	DD	DD	DD	DD	BB	BB	BB	BB	DD	DD	BB	BB	DD	BB	BB	BB	DD	BB	BB	DD	DD	BB	DD	DD	DD	DD	BB	BB	DD	DD	BB	DD	DD	DD	DD	BB
chr1_13668536_13668555	BB	BB	BB	DD	DD	BB	DD	DD	BB	BB	DD	DD	BB	DD	DD	DD	DD	BB	BB	BB	BB	DD	DD	BB	BB	DD	BB	BB	BB	DD	BB	BB	DD	DD	BB	DD	DD	DD	DD	BB	BB	DD	DD	BB	DD	DD	DD	DD	BB
chr1_13677631_13677650	BB	BB	BB	UU	UU	BB	NA	UU	BB	BB	UU	UU	BB	NA	NA	UU	UU	BB	BB	BB	BB	UU	UU	BB	BB	NA	BB	BB	BB	NA	BB	BB	UU	NA	BB	NA	UU	UU	UU	BB	BB	UU	NA	BB	UU	UU	UU	UU	BB
chr1_13682315_13682366	UU	NA	UU	UU	DD	du	DD	DD	UU	UU	DD	DD	UU	DD	UU	DD	DD	UU	UU	UU	UU	DD	DD	UU	NA	DD	DD	DD	DD	DD	NA	NA	DD	du	DD	DD	DD	du	DD	DD	NA	DD	DD	DD	DD	DD	DD	DD	DD
chr1_13684969_13684988	BB	BB	BB	DD	DD	BB	DD	DD	BB	BB	DD	DD	BB	DD	DD	DD	DD	BB	BB	BB	BB	DD	DD	BB	BB	DD	BB	BB	BB	DD	BB	BB	DD	DD	BB	DD	DD	DD	DD	BB	BB	DD	DD	BB	DD	DD	DD	DD	BB
chr1_13699546_13699580	BB	BB	BB	DD	DD	BB	DD	DD	BB	BB	DD	DD	BB	DD	DD	DD	DD	BB	BB	BB	BB	DD	DD	BB	BB	DD	BB	BB	BB	DD	BB	BB	DD	DD	BB	DD	DD	DD	DD	BB	BB	DD	DD	BB	DD	DD	DD	DD	BB
chr1_13748093_13748120	BB	BB	BB	DD	DD	BB	DD	DD	BB	BB	DD	DD	BB	DD	DD	DD	DD	BB	BB	BB	BB	DD	DD	BB	BB	DD	BB	BB	BB	DD	bn	BB	DD	DD	BB	DD	DD	DD	dn	BB	BB	DD	dn	BB	DD	DD	DD	DD	BB
chr1_13748448_13748467	NA	BB	BB	DD	DD	BB	DD	DD	BB	BB	DD	DD	NN	DD	DD	DD	NA	BB	BB	BB	BB	DD	DD	NA	BB	DD	BB	BB	BB	DD	BB	BB	NA	DD	NA	DD	DD	DD	DD	NA	bn	DD	DD	BB	DD	DD	DD	NA	BB
chr1_13754643_13754682	BB	BB	BB	dd	dd	BB	dd	dd	BB	BB	dd	dd	BB	dd	dd	dd	dd	BB	BB	BB	BB	dd	dd	BB	BB	dd	BB	BB	BB	dd	BB	BB	dd	dd	BB	dd	dd	dd	dd	BB	BB	dd	dd	BB	dd	dd	dd	dd	BB
chr1_13775645_13775662	BB	BB	BB	DD	DD	bn	DD	DD	BB	BB	DD	DD	BB	DD	DD	DD	DD	BB	BB	BB	BB	DD	DD	BB	BB	DD	BB	BB	BB	DD	BB	BB	DD	DD	BB	DD	DD	DD	DD	BB	BB	DD	DD	BB	DD	DD	DD	DD	BB
chr1_13809162_13809173	BB	BB	BB	DD	DD	BB	DD	DD	BB	BB	DD	DD	BB	DD	DD	DD	DD	BB	BB	BB	BB	DD	DD	BB	BB	DD	BB	BB	BB	DD	BB	BB	DD	DD	BB	DD	DD	DD	DD	BB	BB	DD	DD	BB	DD	DD	DD	DD	BB
chr1_13821893_13821920	BB	BB	BB	DD	DD	BB	DD	DD	BB	BB	DD	DD	BB	DD	DD	DD	DD	BB	BB	BB	BB	DD	DD	BB	BB	DD	BB	BB	BB	DD	BB	BB	DD	DD	BB	DD	DD	DD	DD	BB	BB	DD	DD	BB	DD	DD	DD	DD	BB
chr1_13833978_13834007	BB	BB	BB	DD	DD	BB	DD	DD	BB	BB	DD	DD	BB	DD	DD	DD	DD	BB	BB	BB	BB	DD	DD	BB	BB	DD	BB	BB	BB	DD	BB	BB	DD	DD	BB	DD	DD	DD	DD	BB	BB	DD	DD	BB	DD	DD	DD	DD	BB
chr1_13834066_13834109	BB	BB	BB	DD	DD	BB	DD	DD	BB	BB	DD	DD	BB	DD	DD	DD	DD	BB	BB	BB	BB	DD	DD	BB	BB	DD	BB	BB	BB	DD	BB	BB	DD	DD	BB	DD	DD	DD	DD	BB	BB	DD	DD	BB	DD	DD	DD	DD	BB
chr1_13863515_13863549	BB	BB	BB	DD	DD	BB	DD	DD	BB	BB	DD	DD	DD	DD	DD	DD	DD	BB	BB	BB	BB	DD	DD	BB	BB	DD	BB	BB	BB	DD	BB	BB	DD	DD	BB	DD	DD	DD	DD	BB	BB	DD	DD	BB	DD	DD	DD	DD	BB
chr1_13867968_13868003	BB	BB	BB	DD	DD	BB	DD	DD	BB	BB	DD	dn	DD	DD	dn	DD	DD	BB	BB	BB	BB	DD	DD	BB	BB	DD	BB	BB	BB	DD	BB	BB	DD	DD	BB	DD	DD	DD	DD	BB	BB	DD	dn	BB	DD	DD	DD	DD	BB
chr1_13882071_13882085	BB	BB	BB	DD	DD	BB	DD	DD	BB	BB	DD	DD	DD	DD	DD	DD	DD	BB	BB	BB	BB	DD	DD	BB	BB	DD	BB	BB	BB	DD	BB	BB	DD	DD	BB	DD	DD	DD	DD	BB	BB	DD	DD	BB	DD	DD	DD	DD	BB
chr1_13898748_13898768	BB	BB	BB	DD	DD	BB	DD	DD	BB	BB	DD	DD	DD	DD	DD	DD	DD	BB	BB	BB	BB	DD	DD	BB	BB	dn	BB	BB	BB	DD	BB	BB	DD	DD	BB	DD	DD	DD	DD	BB	BB	DD	DD	BB	DD	DD	DD	DD	BB
chr1_13933689_13933715	BB	BB	BB	DD	DD	BB	DD	DD	BB	BB	DD	DD	DD	DD	DD	DD	DD	BB	BB	BB	BB	DD	DD	BB	BB	DD	BB	BB	BB	DD	BB	BB	DD	DD	BB	DD	DD	DD	DD	BB	BB	DD	DD	BB	DD	DD	DD	DD	BB
chr1_13981928_13981977	BB	BB	BB	DD	DD	NA	DD	DD	BB	BB	NA	DD	DD	DD	DD	DD	NA	BB	BB	BB	BB	DD	DD	BB	BB	DD	BB	BB	BB	DD	BB	BB	DD	DD	BB	DD	DD	NA	DD	BB	BB	NA	DD	BB	DD	DD	DD	DD	BB
chr1_13985294_13985308	FF	FF	FF	df	df	FF	DD	DD	FF	FF	DD	DD	df	DD	df	df	df	FF	FF	FF	FF	DD	DD	FF	FF	df	FF	FF	FF	df	FF	FF	df	df	FF	df	df	DD	DD	FF	FF	df	df	FF	df	DD	DD	DD	FF
chr1_14020809_14020853	BB	BB	BB	DD	DD	BB	DD	DD	BB	BB	DD	DD	DD	DD	DD	DD	DD	BB	BB	BB	BB	DD	DD	BB	BB	DD	BB	BB	BB	DD	BB	BB	DD	DD	BB	DD	DD	DD	DD	BB	BB	DD	DD	BB	DD	DD	DD	DD	BB
chr1_14070841_14070884	FF	FF	FF	FF	FF	NA	FF	FF	FF	NA	NA	FF	FF	FF	FF	FF	FF	FF	FF	FF	FF	FF	NA	FF	FF	NA	FF	FF	FF	NA	FF	NA	FF	NA	FF	NA	FF	FF	FF	FF	FF	FF	FF	FF	FF	FF	NA	FF	FF
chr1_14197233_14197260	bf	BB	bf	df	df	bf	df	df	bf	bf	df	DD	df	df	df	df	df	BB	bf	BB	BB	df	df	bf	bn	DD	bf	bf	BB	DD	BB	BB	DD	df	bf	df	DD	df	df	bf	bf	bd	df	bf	df	df	df	DD	BB
chr1_14280470_14280487	BB	BB	BB	DD	DD	BB	DD	DD	BB	BB	DD	DD	DD	DD	DD	DD	DD	BB	BB	BB	BB	DD	DD	BB	BB	DD	BB	BB	BB	DD	BB	BB	DD	DD	BB	DD	DD	DD	DD	BB	BB	DD	DD	BB	DD	DD	DD	DD	BB
chr1_14298599_14298610	BB	BB	BB	DD	DD	BB	DD	DD	BB	BB	DD	DD	DD	DD	DD	DD	DD	BB	BB	BB	BB	DD	DD	BB	BB	DD	BB	BB	BB	DD	BB	BB	DD	DD	BB	DD	DD	DD	DD	BB	BB	DD	DD	BB	DD	DD	DD	DD	BB
chr1_14299542_14299567	BB	BB	BB	DD	DD	bn	DD	DD	BB	BB	DD	DD	DD	DD	DD	DD	DD	BB	BB	BB	BB	DD	DD	bn	BB	DD	BB	BB	BB	DD	BB	BB	DD	DD	BB	DD	DD	DD	DD	BB	BB	DD	DD	BB	DD	DD	DD	DD	BB
chr1_14304274_14304295	BB	BB	BB	DD	DD	BB	DD	DD	BB	BB	DD	DD	DD	DD	DD	DD	DD	BB	BB	BB	BB	DD	DD	BB	BB	DD	BB	BB	BB	DD	BB	BB	DD	DD	BB	DD	DD	DD	DD	BB	BB	DD	DD	BB	DD	DD	DD	DD	BB
chr1_14305202_14305219	BB	BB	BB	DD	DD	BB	dn	DD	BB	BB	DD	DD	DD	DD	DD	DD	DD	BB	BB	BB	BB	DD	DD	BB	BB	DD	BB	BB	BB	DD	BB	BB	DD	dn	BB	DD	DD	DD	DD	BB	BB	DD	dn	BB	DD	DD	DD	dn	BB
chr1_14315903_14315923	BB	BB	BB	DD	DD	BB	DD	DD	BB	BB	DD	DD	DD	DD	DD	DD	DD	BB	BB	BB	BB	DD	DD	BB	BB	DD	BB	BB	BB	DD	BB	BB	DD	dn	BB	DD	DD	DD	DD	BB	BB	DD	DD	BB	DD	DD	DD	DD	BB
chr1_14325794_14325807	BB	BB	BB	DD	DD	BB	DD	DD	BB	BB	DD	DD	DD	DD	DD	DD	DD	BB	BB	BB	BB	DD	DD	BB	BB	DD	BB	BB	BB	DD	BB	BB	DD	DD	BB	DD	DD	DD	DD	BB	BB	DD	DD	BB	DD	DD	DD	dn	BB
chr1_14347124_14347135	BB	BB	BB	DD	DD	BB	DD	DD	BB	BB	DD	DD	DD	DD	DD	DD	DD	BB	BB	BB	BB	bd	DD	BB	BB	DD	BB	BB	BB	DD	BB	BB	DD	DD	BB	DD	DD	DD	DD	BB	BB	DD	DD	BB	DD	DD	DD	DD	BB
chr1_14356248_14356259	BB	BB	BB	DD	DD	BB	DD	DD	BB	BB	DD	DD	DD	DD	DD	DD	DD	BB	BB	BB	BB	DD	DD	BB	BB	DD	BB	BB	BB	DD	BB	BB	DD	DD	BB	DD	DD	DD	DD	BB	BB	DD	DD	BB	DD	DD	DD	DD	BB
chr1_14373181_14373192	BB	BB	BB	DD	DD	BB	DD	DD	BB	BB	DD	DD	DD	DD	DD	DD	DD	BB	BB	BB	BB	DD	DD	BB	BB	DD	BB	BB	BB	DD	BB	BB	DD	DD	BB	DD	DD	DD	DD	BB	BB	DD	DD	BB	DD	DD	DD	DD	BB
chr1_14403531_14403570	BB	BB	BB	DD	DD	BB	DD	DD	BB	BB	DD	DD	DD	DD	DD	DD	DD	BB	BB	BB	BB	DD	DD	BB	BB	DD	BB	BB	BB	DD	BB	BB	DD	DD	BB	DD	DD	DD	DD	BB	BB	DD	DD	BB	DD	DD	DD	DD	BB
chr1_14408129_14408152	BB	BB	BB	DD	DD	BB	DD	DD	BB	BB	DD	DD	DD	DD	DD	DD	DD	BB	BB	BB	BB	DD	DD	BB	BB	DD	BB	BB	BB	DD	BB	BB	DD	DD	BB	DD	DD	DD	DD	BB	BB	DD	DD	BB	DD	DD	DD	DD	BB
chr1_14421456_14421473	BB	BB	BB	DD	DD	BB	DD	DD	BB	BB	DD	DD	DD	DD	DD	DD	DD	BB	BB	BB	BB	DD	DD	BB	BB	DD	BB	BB	BB	DD	BB	BB	DD	DD	BB	DD	DD	DD	DD	BB	BB	DD	DD	BB	DD	DD	DD	DD	BB
chr1_14432522_14432539	BB	BB	BB	DD	DD	BB	DD	DD	BB	BB	DD	DD	DD	DD	DD	DD	DD	BB	BB	BB	BB	DD	DD	BB	BB	DD	BB	BB	BB	DD	BB	BB	DD	DD	BB	DD	DD	DD	DD	BB	BB	DD	DD	BB	DD	DD	DD	DD	BB
chr1_14442360_14442391	BB	BB	BB	DD	DD	BB	DD	DD	BB	BB	DD	DD	DD	DD	DD	DD	DD	BB	BB	BB	BB	DD	DD	BB	BB	DD	BB	BB	BB	DD	BB	BB	DD	DD	BB	DD	DD	DD	DD	BB	BB	DD	DD	BB	DD	DD	DD	DD	BB
chr1_14483203_14483235	FF	FF	FF	FF	FF	FF	FF	FF	FF	FF	FF	FF	FF	FF	FF	FF	FF	FF	FF	FF	FF	FF	FF	FF	FF	FF	FF	FF	FF	FF	FF	FF	NN	NN	FF	NN	NN	NN	NN	FF	FF	NN	NN	FF	NN	FF	NN	fn	FF
chr1_14539835_14539846	BB	BB	BB	dd	dd	BB	dd	dd	BB	BB	DD	DD	dd	DD	DD	dd	dd	BB	BB	BB	BB	DD	dd	BB	BB	dd	BB	BB	BB	dd	BB	BB	dd	dd	BB	dd	dd	dd	dd	BB	BB	dd	dd	BB	dd	dd	DD	DD	BB
chr1_14614538_14614558	BB	BB	BB	DD	DD	BB	DD	DD	BB	BB	DD	DD	DD	DD	DD	DD	DD	BB	BB	BB	BB	DD	DD	BB	BB	DD	BB	BB	BB	DD	BB	BB	DD	DD	DD	DD	DD	DD	DD	BB	BB	DD	DD	BB	DD	DD	DD	DD	BB
chr1_14614595_14614622	BB	BB	BB	DD	DD	BB	DD	DD	BB	BB	DD	DD	DD	DD	DD	DD	DD	BB	BB	BB	BB	DD	DD	BB	BB	DD	BB	BB	BB	DD	BB	BB	DD	DD	DD	DD	DD	DD	DD	BB	BB	DD	DD	BB	DD	DD	DD	DD	BB
chr1_14737182_14737213	BB	BB	BB	DD	DD	BB	DD	DD	BB	BB	DD	DD	DD	DD	DD	DD	DD	BB	BB	DD	BB	DD	DD	BB	BB	DD	BB	BB	BB	DD	BB	BB	DD	DD	DD	DD	DD	DD	DD	BB	BB	DD	DD	BB	DD	DD	DD	DD	BB
chr1_14746330_14746357	BB	BB	BB	NN	DD	BB	DD	NN	BB	BB	DD	DD	DD	DD	DD	DD	DD	BB	BB	BB	BB	DD	DD	BB	BB	DD	BB	BB	BB	DD	BB	BB	NN	NA	NA	DD	NA	DD	DD	BB	BB	DD	DD	BB	DD	NA	DD	DD	BB
chr1_14765132_14765141	FF	FF	FF	df	df	FF	df	df	FF	FF	df	df	df	df	df	df	DD	FF	FF	FF	FF	df	DD	FF	FF	df	FF	FF	FF	df	FF	FF	df	DD	df	df	df	FF	df	FF	FF	df	df	FF	df	df	df	DD	FF
chr1_14765158_14765169	FF	FF	FF	df	DD	FF	DD	DD	FF	FF	df	DD	df	df	df	DD	df	FF	FF	FF	FF	df	df	FF	FF	df	FF	FF	FF	DD	FF	FF	df	df	df	df	DD	FF	DD	FF	FF	DD	df	FF	DD	DD	df	df	FF
chr1_14802220_14802243	BB	BB	BB	DD	DD	BB	DD	DD	BB	BB	DD	DD	DD	DD	DD	DD	DD	BB	BB	BB	BB	DD	DD	BB	BB	DD	BB	BB	BB	DD	BB	BB	DD	DD	DD	DD	DD	BB	DD	BB	BB	DD	DD	BB	DD	DD	DD	DD	BB
chr1_14813702_14813729	BB	BB	BB	DD	DD	BB	DD	DD	BB	BB	DD	DD	DD	DD	DD	DD	DD	BB	BB	BB	BB	DD	DD	BB	BB	DD	BB	BB	BB	DD	BB	BB	DD	DD	DD	DD	DD	BB	DD	BB	BB	DD	DD	BB	DD	DD	DD	DD	BB
chr1_14834818_14834842	BB	BB	BB	DD	DD	BB	DD	DD	BB	BB	DD	DD	DD	DD	DD	DD	DD	BB	BB	BB	BB	DD	DD	BB	BB	DD	BB	BB	BB	DD	BB	BB	DD	DD	DD	DD	DD	BB	DD	BB	BB	DD	DD	BB	DD	DD	DD	DD	BB
chr1_14838159_14838170	BB	BB	BB	DD	DD	BB	DD	DD	BB	BB	DD	DD	DD	DD	DD	DD	DD	BB	BB	BB	BB	DD	DD	BB	BB	DD	BB	BB	BB	DD	BB	BB	DD	DD	DD	DD	DD	BB	DD	BB	BB	DD	DD	BB	DD	DD	DD	DD	BB
chr1_14862402_14862421	BB	BB	BB	DD	DD	BB	DD	DD	BB	BB	DD	DD	DD	DD	DD	DD	DD	BB	BB	BB	BB	DD	DD	BB	BB	DD	BB	BB	BB	DD	BB	BB	DD	DD	DD	DD	DD	BB	DD	BB	BB	DD	DD	BB	DD	DD	DD	DD	BB
chr1_14863953_14863982	BB	BB	BB	DD	DD	BB	DD	DD	BB	BB	DD	DD	DD	DD	DD	DD	DD	BB	BB	BB	BB	DD	DD	BB	BB	NA	BB	BB	BB	DD	BB	BB	DD	DD	DD	DD	DD	BB	DD	BB	BB	DD	NA	BB	DD	DD	DD	DD	BB
chr1_14864385_14864400	BB	BB	BB	DD	dd	BB	DD	dd	BB	BB	DD	DD	DD	DD	dd	dd	dd	BB	BB	BB	BB	dd	DD	BB	BB	dd	BB	BB	BB	DD	BB	BB	DD	DD	DD	DD	DD	BB	DD	BB	BB	DD	DD	BB	dd	dd	DD	DD	BB
chr1_14889562_14889597	BB	BB	BB	DD	DD	bd	DD	DD	BB	BB	DD	DD	DD	DD	DD	DD	DD	BB	BB	BB	BB	DD	DD	BB	BB	DD	BB	BB	BB	DD	BB	BB	DD	DD	DD	DD	DD	BB	DD	BB	BB	DD	DD	BB	DD	DD	DD	DD	BB
chr1_14907911_14907934	BB	BB	BB	DD	DD	BB	DD	DD	BB	BB	DD	DD	DD	DD	DD	DD	DD	BB	BB	BB	BB	DD	DD	BB	BB	DD	BB	BB	BB	DD	BB	BB	DD	DD	DD	DD	DD	BB	DD	BB	BB	DD	DD	BB	DD	DD	DD	DD	BB
chr1_15020055_15020081	BB	BB	NA	DD	dn	NA	DD	DD	BB	BB	DD	DD	DD	DD	NA	NA	DD	NA	BB	BB	BB	NA	DD	BB	bn	NA	BB	BB	BB	DD	NA	NA	DD	NA	DD	NA	NA	NA	NA	NA	NA	DD	DD	BB	DD	DD	NN	NA	BB
chr1_15096739_15096768	BB	BB	BB	DD	DD	BB	DD	DD	BB	BB	DD	DD	DD	DD	DD	DD	DD	BB	BB	BB	BB	DD	DD	BB	BB	DD	BB	BB	BB	DD	BB	BB	DD	DD	DD	DD	DD	BB	DD	BB	BB	DD	DD	BB	DD	DD	DD	DD	BB
chr1_15135348_15135379	BB	BB	BB	DD	DD	BB	DD	DD	BB	BB	DD	DD	DD	DD	DD	DD	DD	BB	BB	BB	BB	DD	DD	BB	BB	DD	BB	BB	BB	DD	BB	BB	DD	DD	DD	dn	DD	BB	DD	BB	BB	DD	DD	BB	DD	DD	DD	DD	BB
chr1_15141347_15141362	BB	BB	bn	DD	bd	BB	dn	bd	BB	BB	DD	DD	DD	DD	DD	DD	DD	BB	BB	BB	BB	DD	DD	BB	BB	DD	BB	BB	BB	DD	BB	BB	DD	bd	bd	DD	DD	BB	DD	BB	BB	bd	DD	BB	DD	bd	DD	bd	BB
chr1_15142997_15143016	BB	BB	BB	DD	DD	BB	DD	DD	BB	BB	DD	DD	DD	DD	DD	DD	DD	BB	BB	BB	BB	DD	DD	BB	BB	DD	BB	BB	BB	DD	BB	BB	DD	DD	DD	DD	DD	BB	DD	BB	BB	DD	DD	BB	DD	DD	DD	DD	BB
chr1_15149209_15149238	bn	BB	BB	DD	DD	bn	DD	DD	BB	BB	DD	DD	DD	DD	DD	DD	DD	BB	BB	BB	BB	DD	DD	BB	BB	DD	BB	BB	BB	DD	BB	BB	DD	DD	DD	DD	DD	BB	DD	BB	BB	DD	DD	BB	DD	DD	DD	DD	BB
chr1_15153070_15153093	BB	BB	BB	DD	DD	BB	DD	DD	BB	BB	DD	DD	DD	DD	DD	DD	DD	BB	BB	BB	BB	DD	DD	BB	BB	DD	BB	BB	BB	DD	BB	BB	DD	DD	DD	DD	DD	BB	DD	BB	BB	DD	DD	BB	DD	DD	DD	DD	BB
chr1_15209443_15209454	BB	BB	BB	DD	DD	BB	DD	DD	BB	BB	DD	DD	DD	DD	DD	DD	DD	BB	BB	BB	BB	DD	DD	BB	BB	DD	BB	BB	BB	DD	BB	BB	DD	DD	DD	DD	DD	BB	DD	BB	BB	DD	DD	BB	DD	DD	DD	DD	BB
chr1_15227024_15227043	BB	BB	BB	DD	DD	BB	DD	DD	BB	BB	DD	DD	DD	DD	DD	DD	DD	BB	BB	BB	BB	DD	DD	BB	BB	DD	BB	BB	BB	DD	BB	BB	DD	DD	DD	DD	DD	BB	DD	BB	BB	DD	DD	BB	DD	DD	DD	DD	BB
chr1_15274268_15274306	BB	BB	BB	DD	DD	BB	DD	DD	BB	BB	DD	DD	DD	DD	DD	DD	DD	BB	BB	BB	BB	DD	DD	BB	BB	DD	BB	BB	BB	DD	BB	BB	DD	DD	DD	DD	DD	BB	DD	BB	BB	DD	DD	BB	DD	DD	DD	DD	BB
chr1_15298803_15298823	BB	BB	BB	DD	DD	BB	DD	DD	BB	BB	DD	DD	DD	DD	DD	DD	DD	BB	BB	BB	BB	DD	DD	BB	BB	DD	BB	BB	BB	DD	BB	BB	DD	DD	DD	DD	DD	BB	DD	BB	BB	DD	DD	BB	DD	DD	DD	DD	BB
chr1_15303381_15303404	BB	BB	BB	DD	DD	BB	DD	DD	BB	BB	DD	DD	DD	DD	DD	DD	DD	BB	BB	BB	BB	DD	DD	BB	BB	DD	BB	BB	BB	DD	BB	BB	DD	DD	DD	DD	DD	BB	DD	BB	BB	DD	DD	BB	DD	DD	DD	DD	BB
chr1_15343359_15343390	BB	BB	BB	DD	DD	BB	DD	DD	BB	BB	DD	DD	DD	DD	DD	DD	DD	BB	BB	BB	BB	DD	DD	BB	BB	DD	BB	BB	BB	DD	BB	BB	DD	DD	DD	DD	DD	BB	DD	BB	BB	DD	DD	BB	DD	DD	DD	DD	BB
chr1_15349666_15349697	BB	BB	BB	dd	DD	BB	DD	DD	BB	BB	DD	DD	DD	DD	DD	DD	DD	BB	BB	BB	BB	DD	DD	BB	BB	dd	BB	BB	BB	bd	BB	BB	DD	DD	DD	DD	dd	BB	dd	BB	BB	dd	DD	BB	DD	dd	dd	DD	BB
chr1_15414691_15414714	BB	BB	BB	DD	DD	BB	DD	DD	BB	BB	DD	DD	DD	DD	DD	DD	DD	BB	BB	BB	BB	DD	DD	BB	BB	DD	BB	BB	BB	DD	BB	BB	DD	DD	DD	DD	DD	BB	DD	BB	BB	DD	DD	BB	DD	DD	DD	DD	BB
chr1_15424679_15424708	BB	BB	BB	DD	DD	BB	DD	DD	BB	BB	DD	DD	DD	DD	NA	DD	DD	BB	BB	BB	BB	DD	DD	BB	BB	DD	BB	BB	BB	DD	BB	BB	DD	DD	DD	DD	DD	BB	DD	BB	BB	DD	DD	BB	DD	DD	DD	DD	BB
chr1_15433020_15433049	BB	BB	BB	DD	DD	bb	DD	DD	bb	bb	DD	DD	DD	DD	NA	DD	DD	BB	BB	bb	BB	DD	DD	bb	BB	DD	bb	BB	BB	DD	bb	bb	DD	DD	DD	DD	DD	bb	DD	bb	BB	DD	DD	BB	DD	DD	DD	DD	bb
chr1_15439454_15439481	BB	BB	BB	DD	DD	BB	DD	dn	BB	BB	DD	dn	dn	dn	NA	DD	DD	BB	BB	BB	BB	dn	DD	BB	BB	DD	BB	BB	BB	DD	BB	BB	DD	DD	dn	DD	DD	BB	dn	BB	BB	DD	DD	BB	DD	DD	DD	DD	BB
chr1_15499070_15499102	BB	BB	BB	DD	dn	BB	DD	DD	BB	BB	DD	DD	DD	DD	BB	DD	DD	BB	BB	BB	BB	DD	DD	BB	BB	DD	BB	BB	BB	DD	BB	BB	DD	DD	DD	DD	DD	BB	DD	BB	BB	DD	DD	BB	DD	DD	DD	DD	BB
chr1_15537094_15537129	BB	BB	BB	DD	DD	BB	DD	DD	BB	BB	DD	DD	DD	DD	BB	DD	DD	BB	BB	BB	BB	DD	DD	BB	BB	DD	BB	BB	BB	DD	BB	BB	DD	DD	DD	DD	DD	BB	DD	BB	BB	DD	DD	BB	DD	DD	DD	DD	BB
chr1_15544098_15544111	BB	BB	BB	DD	DD	BB	DD	DD	BB	BB	DD	DD	DD	DD	BB	DD	DD	BB	BB	BB	BB	DD	DD	BB	BB	DD	BB	BB	BB	DD	BB	BB	DD	DD	DD	DD	DD	BB	DD	BB	BB	DD	DD	BB	DD	DD	DD	DD	BB
chr1_15547225_15547240	BB	BB	BB	DD	DD	BB	DD	DD	BB	BB	DD	DD	DD	DD	BB	DD	DD	BB	BB	BB	BB	DD	DD	BB	BB	DD	BB	BB	BB	DD	BB	BB	DD	DD	DD	DD	DD	BB	DD	BB	BB	DD	DD	BB	DD	DD	DD	DD	BB
chr1_15551478_15551522	BB	BB	BB	DD	DD	BB	DD	DD	BB	BB	DD	DD	DD	DD	BB	DD	DD	BB	BB	BB	BB	DD	DD	BB	BB	DD	BB	BB	BB	DD	BB	BB	DD	DD	DD	DD	DD	BB	DD	BB	BB	DD	DD	BB	DD	DD	DD	DD	BB
chr1_15555087_15555102	BB	BB	BB	DD	DD	BB	DD	DD	BB	BB	DD	DD	DD	DD	BB	DD	DD	BB	BB	BB	BB	DD	DD	BB	BB	DD	BB	BB	BB	DD	BB	BB	DD	DD	DD	DD	DD	BB	DD	BB	BB	DD	DD	BB	DD	DD	DD	DD	BB
chr1_15618536_15618559	BB	BB	BB	dd	DD	BB	dd	DD	BB	BB	DD	dd	DD	DD	BB	DD	dd	BB	BB	BB	BB	DD	DD	BB	BB	DD	BB	BB	BB	DD	BB	BB	DD	DD	DD	dd	DD	BB	dd	BB	BB	BB	DD	BB	DD	dd	DD	dd	BB
chr1_15623048_15623061	BB	BB	BB	DD	DD	BB	DD	DD	BB	BB	DD	DD	DD	DD	BB	DD	DD	BB	BB	BB	BB	DD	DD	BB	BB	DD	BB	BB	BB	DD	BB	BB	DD	DD	DD	DD	DD	BB	DD	BB	BB	NA	DD	BB	DD	DD	DD	DD	BB
chr1_15646994_15647018	BB	BB	BB	DD	DD	BB	DD	DD	BB	BB	DD	DD	DD	DD	BB	DD	DD	BB	BB	BB	BB	DD	DD	BB	BB	DD	BB	BB	BB	DD	BB	BB	DD	DD	DD	DD	DD	BB	DD	BB	BB	BB	DD	BB	DD	DD	DD	DD	BB
chr1_15651264_15651299	BB	BB	BB	DD	DD	BB	DD	DD	BB	BB	DD	NN	DD	DD	BB	DD	NA	BB	BB	BB	BB	DD	DD	BB	BB	DD	BB	BB	BB	DD	BB	NA	NA	DD	DD	DD	NA	BB	DD	BB	BB	BB	DD	BB	DD	NA	DD	DD	BB
chr1_15655180_15655195	FF	fn	FF	df	df	FF	df	FF	FF	FF	df	df	df	df	FF	df	FF	FF	FF	FF	bf	df	df	FF	FF	df	FF	FF	bf	df	FF	FF	df	df	df	df	df	bf	df	FF	bf	bf	df	bf	df	DD	df	df	FF
chr1_15716520_15716531	BB	BB	BB	DD	DD	BB	DD	DD	BB	BB	DD	DD	DD	DD	BB	DD	DD	BB	BB	BB	BB	DD	DD	BB	BB	DD	BB	BB	BB	DD	BB	BB	DD	DD	DD	DD	DD	BB	DD	BB	BB	BB	dn	BB	DD	DD	DD	DD	BB
chr1_15746863_15746890	BB	BB	BB	DD	DD	BB	DD	DD	BB	BB	DD	DD	DD	DD	BB	DD	DD	BB	BB	BB	BB	DD	DD	BB	BB	DD	BB	BB	BB	DD	BB	BB	DD	DD	DD	DD	DD	BB	DD	BB	BB	BB	DD	BB	DD	DD	DD	DD	BB
chr1_15748758_15748777	BB	BB	BB	DD	DD	BB	DD	DD	BB	BB	DD	DD	DD	DD	BB	DD	DD	BB	BB	BB	BB	DD	DD	BB	BB	DD	BB	BB	BB	DD	BB	BB	DD	DD	DD	DD	DD	BB	DD	BB	BB	BB	DD	BB	DD	DD	DD	DD	BB
chr1_15757786_15757821	BB	BB	BB	DD	DD	BB	DD	DD	BB	BB	DD	DD	DD	DD	BB	DD	DD	BB	BB	BB	BB	DD	DD	BB	BB	DD	BB	BB	BB	DD	BB	BB	DD	DD	DD	DD	DD	BB	DD	BB	BB	BB	DD	BB	DD	DD	DD	DD	BB
chr1_15781330_15781359	BB	BB	BB	DD	DD	BB	DD	DD	BB	BB	DD	DD	DD	DD	BB	DD	DD	BB	BB	BB	BB	DD	DD	BB	BB	DD	BB	BB	BB	DD	BB	BB	DD	DD	DD	DD	DD	BB	DD	BB	BB	BB	DD	BB	DD	DD	DD	DD	BB
chr1_15792651_15792668	BB	BB	BB	DD	DD	BB	DD	DD	BB	BB	DD	DD	DD	DD	BB	DD	DD	BB	BB	BB	BB	DD	DD	BB	BB	DD	BB	BB	BB	DD	BB	BB	DD	DD	DD	DD	DD	BB	DD	BB	BB	BB	DD	BB	DD	DD	DD	DD	BB
chr1_15814259_15814274	BB	BB	BB	DD	DD	bn	DD	DD	BB	BB	DD	DD	DD	DD	BB	DD	DD	BB	BB	BB	BB	DD	DD	BB	BB	DD	BB	BB	BB	DD	BB	BB	DD	DD	DD	DD	DD	BB	DD	BB	BB	DD	DD	BB	DD	DD	DD	DD	BB
chr1_15841120_15841135	BB	BB	BB	DD	NA	BB	DD	DD	BB	BB	DD	NN	dn	DD	BB	NA	DD	BB	BB	BB	BB	DD	DD	BB	BB	NA	BB	BB	BB	DD	BB	BB	DD	DD	DD	DD	DD	BB	DD	BB	NA	DD	DD	BB	DD	DD	NA	DD	BB
chr1_15843244_15843267	BB	BB	BB	DD	DD	BB	DD	DD	BB	BB	DD	DD	DD	DD	BB	DD	DD	BB	BB	BB	BB	DD	DD	BB	BB	DD	BB	BB	BB	DD	BB	BB	DD	DD	DD	DD	DD	BB	DD	BB	BB	DD	DD	BB	DD	DD	DD	DD	BB
chr1_15886389_15886408	BB	BB	BB	DD	DD	BB	DD	DD	BB	BB	DD	DD	DD	DD	BB	DD	DD	BB	BB	BB	BB	DD	DD	BB	BB	DD	BB	BB	BB	DD	BB	BB	DD	DD	DD	DD	DD	BB	DD	BB	BB	DD	DD	BB	DD	DD	DD	DD	BB
chr1_15944634_15944651	BB	BB	BB	DD	DD	BB	DD	DD	BB	BB	DD	DD	DD	DD	BB	DD	DD	BB	BB	BB	BB	DD	DD	BB	BB	DD	BB	BB	BB	DD	BB	BB	DD	DD	DD	DD	DD	BB	DD	BB	BB	DD	DD	BB	DD	DD	DD	DD	BB
chr1_15967105_15967148	BB	BB	BB	DD	DD	BB	DD	DD	BB	BB	NN	NN	NA	DD	BB	DD	DD	NA	BB	BB	BB	bn	NA	BB	BB	DD	NA	BB	BB	NA	NA	BB	DD	DD	DD	NA	DD	NA	DD	BB	BB	NA	DD	BB	DD	NA	DD	DD	NA
chr1_15975800_15975824	BB	BB	BB	DD	DD	BB	DD	DD	BB	DD	DD	DD	DD	DD	BB	DD	DD	BB	BB	BB	BB	DD	DD	BB	BB	DD	BB	BB	BB	DD	BB	BB	DD	DD	DD	DD	DD	BB	DD	BB	BB	DD	DD	BB	DD	DD	DD	DD	BB
chr1_15995529_15995548	BB	BB	BB	DD	DD	BB	DD	DD	BB	DD	DD	DD	DD	DD	BB	DD	DD	BB	BB	BB	BB	DD	DD	BB	BB	DD	BB	BB	BB	DD	BB	BB	DD	DD	DD	DD	DD	BB	DD	BB	BB	DD	DD	BB	DD	DD	DD	DD	BB
chr1_16039091_16039111	BB	BB	BB	DD	DD	BB	DD	DD	BB	DD	DD	DD	DD	DD	BB	DD	DD	BB	BB	BB	BB	DD	DD	BB	BB	DD	BB	BB	BB	DD	BB	BB	DD	DD	DD	DD	DD	BB	DD	BB	BB	DD	DD	BB	DD	DD	DD	DD	BB
chr1_16041767_16041787	BB	BB	BB	DD	DD	BB	DD	DD	BB	DD	DD	DD	DD	DD	BB	DD	DD	BB	BB	BB	BB	DD	DD	BB	BB	DD	BB	BB	BB	DD	BB	BB	DD	DD	DD	DD	DD	BB	DD	BB	BB	DD	DD	BB	DD	DD	DD	DD	BB
chr1_16173539_16173563	BB	BB	BB	DD	DD	BB	DD	DD	BB	DD	DD	DD	DD	DD	BB	DD	DD	BB	BB	BB	bn	DD	DD	BB	BB	DD	BB	BB	BB	DD	BB	BB	DD	DD	DD	DD	DD	BB	DD	BB	BB	DD	DD	BB	DD	DD	DD	DD	BB
chr1_16176541_16176566	BB	BB	BB	DD	DD	BB	DD	DD	BB	DD	DD	DD	DD	DD	BB	DD	DD	BB	BB	BB	BB	DD	DD	BB	BB	DD	BB	BB	BB	DD	BB	BB	DD	DD	DD	DD	DD	BB	DD	BB	BB	DD	DD	BB	DD	DD	DD	DD	BB
chr1_16241442_16241469	BB	BB	BB	dd	dd	BB	dd	bd	BB	dd	dd	dd	dd	dd	bd	dd	dd	BB	BB	BB	BB	dd	dd	BB	BB	dd	BB	BB	BB	dd	BB	BB	dd	dd	dd	dd	dd	BB	dd	BB	BB	dd	dd	BB	dd	dd	dd	dd	BB
chr1_16242250_16242265	BB	BB	BB	DD	DD	BB	DD	DD	BB	DD	DD	DD	DD	DD	BB	DD	DD	BB	BB	BB	BB	DD	DD	BB	BB	DD	BB	BB	BB	DD	BB	BB	DD	DD	DD	DD	DD	BB	DD	BB	BB	DD	DD	BB	DD	DD	dn	DD	BB
chr1_16242266_16242283	BB	BB	BB	DD	bd	BB	DD	DD	bn	bd	DD	bd	bd	bd	BB	DD	DD	BB	BB	BB	BB	bd	bd	BB	BB	DD	BB	BB	BB	bd	BB	BB	DD	bd	bd	DD	DD	BB	DD	BB	BB	DD	bd	BB	DD	bd	bd	bd	BB
chr1_16267952_16267971	BB	BB	BB	DD	DD	BB	DD	DD	BB	DD	DD	DD	DD	DD	BB	DD	DD	BB	BB	BB	BB	DD	DD	BB	BB	DD	BB	BB	BB	DD	BB	BB	DD	DD	DD	DD	DD	BB	DD	BB	BB	DD	DD	BB	DD	DD	DD	DD	BB
chr1_16287545_16287562	BB	BB	BB	DD	DD	BB	DD	DD	BB	DD	DD	bd	DD	DD	BB	DD	DD	BB	BB	BB	BB	DD	DD	BB	BB	DD	BB	BB	BB	DD	BB	BB	dn	DD	DD	DD	DD	BB	DD	BB	BB	DD	DD	BB	DD	DD	DD	DD	BB
chr1_16444198_16444221	FF	FF	FF	FF	FF	FF	FF	FF	FF	FF	FF	FF	FF	FF	FF	FF	FF	FF	FF	FF	FF	FF	FF	FF	FF	FF	FF	FF	FF	FF	FF	FF	FF	FF	FF	FF	FF	FF	FF	FF	FF	FF	FF	FF	FF	FF	FF	FF	FF
chr1_16485453_16485500	BB	BB	NA	DD	NA	BB	DD	DD	BB	DD	DD	DD	DD	DD	BB	DD	DD	BB	BB	NA	BB	DD	DD	NA	BB	DD	BB	BB	BB	DD	BB	BB	DD	DD	DD	DD	DD	BB	DD	BB	NA	DD	DD	BB	DD	DD	DD	DD	BB
chr1_16496612_16496668	BB	BB	BB	DD	DD	BB	DD	DD	BB	DD	DD	DD	DD	DD	BB	DD	DD	BB	BB	BB	BB	DD	DD	BB	BB	DD	BB	BB	BB	DD	bn	BB	DD	DD	DD	DD	DD	BB	DD	BB	BB	DD	DD	BB	DD	DD	DD	DD	BB
chr1_16538110_16538149	NA	BB	BB	NA	DD	NA	bd	DD	BB	NN	NA	NA	DD	NA	BB	DD	DD	bn	NA	BB	DD	NA	DD	BB	BB	NA	BB	BB	BB	DD	NA	BB	DD	DD	DD	DD	DD	NA	NA	bn	NA	DD	NA	NA	DD	DD	DD	DD	BB
chr1_16567124_16567135	BB	BB	BB	DD	DD	BB	DD	DD	BB	DD	DD	DD	DD	DD	BB	DD	DD	BB	BB	BB	BB	DD	DD	BB	BB	DD	BB	BB	BB	DD	BB	BB	DD	DD	DD	DD	DD	BB	DD	BB	BB	DD	DD	BB	DD	DD	DD	DD	BB
chr1_16572794_16572819	BB	BB	BB	DD	DD	BB	DD	DD	BB	DD	DD	DD	DD	DD	BB	DD	DD	BB	BB	BB	bn	DD	DD	BB	BB	DD	BB	BB	BB	DD	BB	BB	DD	DD	DD	DD	DD	BB	DD	BB	BB	DD	DD	BB	DD	DD	DD	DD	BB
chr1_16583138_16583157	BB	BB	BB	DD	DD	BB	DD	DD	BB	DD	DD	DD	DD	DD	BB	DD	DD	BB	BB	BB	BB	DD	DD	BB	BB	DD	BB	BB	BB	DD	BB	BB	DD	DD	DD	DD	DD	BB	DD	BB	BB	DD	DD	BB	DD	DD	DD	DD	BB
chr1_16588481_16588492	BB	BB	BB	DD	DD	BB	DD	DD	BB	DD	DD	DD	DD	DD	BB	DD	DD	BB	BB	BB	BB	DD	DD	BB	BB	DD	BB	BB	BB	DD	BB	bn	DD	DD	DD	DD	DD	BB	DD	BB	BB	DD	DD	BB	DD	DD	DD	DD	BB
chr1_16608870_16608897	BB	bn	BB	DD	DD	BB	DD	DD	BB	DD	DD	DD	DD	DD	BB	DD	DD	BB	BB	BB	BB	DD	DD	BB	BB	DD	BB	BB	BB	DD	BB	BB	DD	DD	DD	DD	DD	BB	DD	BB	BB	DD	DD	BB	dn	DD	DD	DD	BB
chr1_16621676_16621699	BB	BB	BB	dd	dd	BB	dd	dd	BB	dd	dd	dd	dd	dd	BB	dd	dd	BB	BB	BB	BB	dd	dd	BB	BB	dd	BB	BB	BB	dd	BB	BB	dd	dd	DD	dd	dd	BB	dd	BB	BB	dd	dd	BB	dd	dd	dd	DD	BB
chr1_16647064_16647075	BB	BB	BB	DD	DD	BB	DD	DD	BB	DD	DD	DD	DD	DD	BB	DD	DD	BB	BB	BB	BB	DD	DD	BB	BB	DD	BB	BB	BB	DD	BB	BB	DD	DD	DD	DD	DD	BB	DD	BB	BB	DD	DD	BB	DD	DD	DD	DD	BB
chr1_16655588_16655603	BB	BB	BB	DD	DD	BB	DD	DD	BB	DD	DD	DD	DD	DD	BB	DD	DD	BB	BB	BB	BB	DD	DD	BB	BB	DD	BB	BB	BB	DD	BB	BB	DD	DD	DD	DD	DD	BB	DD	BB	BB	DD	DD	BB	DD	DD	DD	DD	BB
chr1_16674425_16674439	bd	BB	BB	DD	DD	BB	DD	DD	BB	DD	DD	DD	DD	DD	BB	DD	DD	BB	BB	BB	BB	DD	DD	BB	BB	DD	BB	BB	BB	DD	BB	BB	DD	DD	DD	DD	DD	BB	DD	BB	BB	DD	DD	BB	DD	DD	DD	DD	BB
chr1_16674810_16674833	BB	BB	BB	DD	DD	BB	DD	DD	BB	DD	DD	DD	DD	DD	BB	DD	DD	BB	BB	BB	BB	DD	DD	BB	BB	DD	BB	BB	BB	DD	BB	BB	DD	DD	DD	DD	DD	BB	DD	BB	BB	DD	DD	BB	DD	DD	DD	DD	BB
chr1_16692526_16692540	BB	BB	BB	DD	DD	BB	DD	DD	BB	DD	DD	DD	DD	bd	BB	DD	DD	BB	BB	BB	BB	DD	DD	BB	BB	DD	BB	BB	BB	DD	BB	BB	DD	DD	DD	DD	DD	BB	DD	BB	BB	DD	DD	BB	DD	DD	DD	DD	BB
chr1_16714675_16714690	BB	BB	BB	DD	DD	BB	DD	DD	BB	DD	DD	DD	DD	DD	BB	DD	DD	BB	BB	BB	BB	DD	DD	BB	BB	DD	BB	bn	BB	DD	BB	BB	DD	DD	DD	DD	DD	BB	DD	BB	BB	DD	DD	BB	DD	DD	DD	DD	BB
chr1_16715723_16715740	BB	BB	BB	DD	DD	BB	DD	DD	BB	DD	DD	DD	DD	DD	BB	DD	DD	BB	BB	BB	BB	DD	DD	BB	BB	DD	BB	BB	BB	DD	BB	BB	DD	DD	DD	DD	DD	BB	DD	BB	BB	DD	DD	BB	DD	DD	DD	DD	BB
chr1_16764970_16764993	BB	BB	BB	DD	DD	BB	DD	DD	BB	DD	DD	DD	DD	DD	BB	DD	DD	BB	BB	BB	BB	DD	DD	BB	BB	DD	BB	BB	BB	DD	BB	BB	DD	DD	DD	DD	DD	BB	DD	BB	BB	DD	DD	BB	DD	DD	DD	DD	BB
chr1_16771226_16771239	BB	BB	BB	DD	DD	BB	DD	DD	BB	DD	DD	DD	DD	DD	BB	DD	DD	BB	BB	BB	BB	DD	DD	BB	BB	DD	BB	BB	BB	DD	BB	BB	DD	DD	DD	DD	DD	BB	DD	BB	BB	DD	DD	BB	DD	DD	DD	DD	BB
chr1_16911688_16911735	bn	BB	BB	DD	bd	BB	bd	DD	BB	DD	bd	bd	DD	bd	BB	bd	bd	BB	BB	BB	BB	bd	bd	BB	BB	DD	BB	BB	BB	DD	BB	BB	bd	bd	bd	bd	bd	BB	bd	BB	BB	bd	bd	BB	bd	DD	bd	bd	BB
chr1_16976234_16976265	FF	FF	FF	FF	FF	FF	FF	FF	FF	FF	FF	FF	FF	FF	FF	FF	FF	FF	FF	FF	FF	FF	FF	FF	FF	FF	FF	FF	FF	NA	FF	FF	FF	FF	FF	NA	FF	FF	FF	FF	FF	FF	NA	FF	FF	NA	FF	FF	FF
chr1_17013256_17013285	BB	BB	BB	DD	DD	BB	DD	DD	BB	DD	DD	DD	DD	DD	BB	DD	DD	BB	BB	BB	BB	DD	DD	BB	BB	DD	BB	BB	BB	DD	BB	BB	DD	DD	DD	DD	DD	BB	DD	BB	BB	DD	DD	BB	DD	DD	DD	DD	BB
chr1_17298311_17298322	BB	BB	BB	DD	DD	BB	DD	DD	BB	DD	DD	DD	DD	DD	DD	DD	DD	BB	BB	BB	BB	DD	DD	BB	BB	DD	BB	BB	BB	DD	BB	BB	DD	DD	DD	DD	DD	BB	DD	BB	BB	DD	DD	BB	DD	DD	DD	DD	BB
chr1_17379120_17379131	BB	BB	BB	DD	DD	BB	DD	DD	BB	DD	DD	DD	DD	DD	DD	DD	DD	BB	BB	BB	BB	DD	DD	BB	BB	DD	BB	BB	BB	DD	BB	BB	DD	DD	DD	DD	DD	BB	DD	BB	BB	DD	DD	BB	DD	DD	DD	DD	BB
chr1_17418089_17418128	FF	NN	FF	NA	FF	NN	FF	NN	NN	FF	FF	FF	FF	FF	NA	FF	FF	FF	FF	FF	FF	FF	FF	NN	FF	NA	FF	FF	FF	FF	FF	FF	FF	FF	FF	FF	FF	NA	FF	FF	NA	FF	FF	FF	FF	FF	FF	FF	FF
chr1_17431370_17431420	BB	BB	BB	DD	DD	BB	DD	DD	BB	DD	DD	DD	DD	DD	DD	DD	DD	BB	BB	BB	BB	DD	DD	BB	BB	DD	BB	BB	BB	DD	BB	BB	DD	DD	DD	DD	DD	BB	DD	BB	BB	DD	DD	BB	DD	DD	DD	DD	BB
chr1_17460448_17460487	BB	BB	BB	DD	DD	BB	DD	DD	BB	DD	DD	DD	DD	DD	DD	DD	DD	BB	BB	BB	BB	DD	DD	BB	BB	DD	BB	BB	BB	DD	BB	BB	DD	DD	DD	DD	DD	BB	DD	BB	BB	DD	DD	BB	DD	DD	DD	DD	BB
chr1_17648456_17648515	bd	bd	BB	DD	DD	BB	DD	DD	BB	DD	DD	DD	DD	DD	DD	DD	DD	BB	BB	BB	BB	DD	DD	bd	BB	DD	BB	BB	BB	DD	BB	BB	DD	DD	DD	DD	DD	BB	DD	BB	BB	DD	DD	BB	DD	DD	DD	DD	BB
chr1_17671002_17671013	FF	NN	FF	FF	FF	FF	FF	FF	FF	FF	FF	FF	NA	FF	FF	FF	FF	FF	FF	FF	FF	FF	FF	FF	FF	FF	FF	FF	FF	FF	FF	FF	FF	FF	FF	FF	FF	NA	FF	FF	FF	FF	FF	FF	FF	FF	FF	FF	FF
chr1_17845608_17845623	BB	BB	BB	DD	DD	BB	DD	DD	BB	DD	DD	DD	DD	DD	DD	DD	DD	BB	BB	BB	BB	DD	DD	BB	BB	DD	BB	BB	BB	DD	BB	BB	DD	DD	DD	DD	DD	BB	DD	BB	BB	DD	DD	BB	DD	DD	DD	DD	BB
chr1_17858671_17858722	FF	FF	FF	FF	FF	FF	FF	FF	FF	NA	FF	FF	NA	NN	FF	FF	FF	FF	FF	FF	FF	NN	NN	FF	FF	NA	FF	FF	FF	NA	NA	FF	NN	FF	NA	FF	FF	FF	FF	FF	NA	FF	FF	FF	FF	FF	FF	NA	FF
chr1_18002246_18002285	BB	BB	NA	DD	dn	BB	DD	DD	BB	DD	DD	DD	DD	DD	DD	DD	DD	BB	BB	BB	BB	DD	DD	BB	BB	NA	BB	BB	BB	DD	BB	NN	DD	DD	DD	DD	DD	BB	DD	BB	BB	DD	DD	BB	DD	DD	DD	DD	NA
chr1_18056208_18056239	FF	FF	FF	FF	NA	FF	FF	FF	FF	FF	FF	FF	FF	FF	FF	FF	FF	FF	FF	FF	FF	FF	FF	FF	FF	FF	FF	FF	fn	FF	FF	FF	FF	FF	FF	FF	FF	NA	FF	FF	FF	FF	FF	FF	FF	NA	FF	FF	FF
chr1_18087735_18087785	BB	BB	BB	DD	DD	BB	NA	NA	NA	DD	NA	DD	NA	DD	NA	DD	DD	NA	BB	BB	BB	DD	DD	BB	BB	NA	bn	NA	BB	DD	NA	NA	DD	DD	DD	DD	DD	BB	DD	BB	NA	DD	DD	NA	DD	DD	DD	DD	NA
chr1_18119457_18119480	BB	BB	BB	DD	DD	BB	DD	DD	BB	DD	DD	DD	DD	DD	DD	DD	DD	BB	BB	BB	BB	DD	DD	BB	BB	DD	BB	BB	BB	DD	BB	BB	DD	DD	DD	DD	DD	BB	DD	BB	BB	DD	DD	BB	DD	DD	DD	DD	BB
chr1_18150275_18150286	BB	BB	BB	DD	DD	BB	DD	DD	BB	DD	DD	DD	DD	DD	DD	DD	DD	BB	BB	BB	BB	DD	DD	BB	BB	DD	BB	BB	BB	DD	BB	BB	DD	DD	DD	DD	DD	BB	DD	BB	BB	DD	DD	BB	DD	DD	DD	DD	BB
chr1_18170136_18170175	BB	BB	BB	DD	DD	BB	DD	DD	BB	DD	DD	DD	DD	DD	DD	DD	DD	BB	BB	BB	BB	DD	DD	BB	BB	DD	BB	BB	BB	DD	BB	BB	DD	DD	DD	DD	DD	BB	DD	BB	BB	DD	DD	BB	DD	DD	DD	DD	BB
chr1_18197175_18197204	BB	BB	BB	DD	DD	BB	DD	DD	BB	DD	DD	DD	DD	DD	DD	DD	DD	BB	BB	BB	BB	DD	DD	BB	BB	bd	BB	BB	BB	DD	BB	BB	DD	DD	DD	DD	DD	BB	DD	BB	BB	DD	DD	BB	DD	DD	DD	DD	BB
chr1_18308677_18308696	BB	BB	BB	DD	DD	BB	DD	DD	BB	DD	DD	DD	DD	DD	DD	DD	DD	BB	BB	BB	BB	DD	DD	BB	BB	DD	BB	BB	BB	DD	BB	BB	DD	DD	DD	DD	DD	BB	DD	BB	BB	DD	DD	BB	DD	DD	DD	DD	BB
chr1_18356081_18356144	NA	UU	UU	DD	DD	UU	DD	DD	UU	DD	DD	DD	DD	DD	DD	DD	DD	UU	NA	uu	NA	DD	DD	UU	NA	DD	UU	UU	UU	DD	UU	NA	DD	DD	DD	DD	DD	NA	DD	UU	NA	DD	DD	UU	DD	DD	DD	DD	UU
chr1_18358344_18358388	BB	BB	BB	DD	DD	BB	DD	DD	BB	DD	DD	DD	DD	DD	DD	DD	DD	BB	BB	BB	BB	DD	DD	BB	BB	DD	BB	BB	BB	DD	BB	BB	DD	DD	DD	DD	DD	BB	DD	BB	BB	DD	DD	BB	DD	bd	DD	DD	BB
chr1_18364305_18364352	BB	BB	BB	DD	dn	BB	DD	DD	BB	DD	DD	DD	DD	DD	DD	DD	DD	BB	BB	BB	BB	DD	DD	BB	BB	DD	BB	BB	BB	DD	BB	BB	DD	DD	DD	DD	DD	BB	DD	BB	BB	DD	DD	BB	DD	DD	DD	DD	BB
chr1_18389704_18389721	FF	FF	FF	df	df	FF	df	df	FF	df	df	df	df	df	df	df	df	FF	FF	FF	FF	FF	df	FF	FF	df	FF	FF	FF	df	FF	FF	df	df	df	df	df	FF	nn	FF	FF	df	df	FF	df	df	df	df	FF
chr1_18397160_18397189	BB	BB	BB	DD	DD	BB	DD	DD	BB	DD	DD	DD	DD	DD	DD	DD	DD	BB	BB	BB	BB	DD	DD	BB	BB	DD	BB	BB	BB	DD	BB	BB	DD	DD	DD	DD	DD	BB	DD	BB	BB	DD	DD	BB	DD	DD	DD	DD	BB
chr1_18440690_18440719	FF	FF	NN	FF	NA	FF	FF	FF	NA	FF	FF	FF	FF	FF	FF	FF	FF	FF	FF	FF	NA	FF	FF	FF	FF	NA	FF	NA	FF	FF	FF	FF	FF	NA	FF	FF	FF	FF	FF	FF	FF	FF	FF	FF	FF	FF	FF	FF	FF
chr1_18577555_18577593	NA	UU	UU	DD	DD	UU	DD	DD	UU	DD	DD	DD	DD	DD	DD	DD	DD	UU	NA	UU	NA	DD	DD	NA	NA	DD	NA	UU	UU	DD	NA	UU	DD	DD	DD	DD	DD	UU	DD	uu	NA	DD	DD	UU	DD	DD	DD	DD	UU
chr1_18624356_18624367	BB	BB	BB	DD	DD	BB	DD	DD	BB	DD	DD	DD	DD	DD	DD	DD	DD	BB	BB	BB	BB	DD	DD	BB	BB	DD	BB	BB	BB	DD	BB	BB	DD	DD	DD	DD	DD	BB	DD	BB	BB	DD	DD	BB	DD	DD	DD	DD	BB
chr1_18652104_18652119	BB	BB	BB	DD	DD	BB	DD	DD	BB	DD	DD	DD	DD	DD	DD	DD	DD	BB	BB	BB	BB	DD	DD	BB	BB	DD	BB	BB	BB	DD	BB	BB	DD	DD	DD	DD	DD	BB	DD	BB	BB	DD	DD	BB	DD	DD	DD	DD	BB
chr1_18678393_18678428	BB	BB	BB	DD	NA	BB	DD	DD	BB	DD	DD	DD	NA	DD	DD	DD	NA	NA	NA	NN	BB	DD	DD	BB	BB	DD	BB	BB	BB	DD	BB	BB	DD	DD	NA	DD	DD	BB	DD	BB	BB	DD	DD	BB	DD	DD	NA	DD	BB
chr1_18679344_18679357	BB	BB	BB	DD	DD	BB	DD	DD	BB	DD	DD	DD	DD	DD	DD	DD	DD	BB	BB	BB	BB	DD	DD	BB	BB	DD	BB	BB	BB	DD	BB	BB	DD	DD	DD	DD	DD	BB	DD	BB	BB	DD	DD	BB	DD	DD	DD	DD	BB
chr1_18724042_18724061	BB	BB	BB	DD	DD	BB	DD	DD	BB	DD	DD	DD	DD	DD	DD	DD	DD	BB	BB	BB	BB	DD	DD	BB	BB	DD	BB	BB	BB	DD	BB	BB	DD	DD	DD	DD	DD	BB	DD	BB	BB	DD	DD	BB	DD	DD	DD	DD	BB
chr1_18794927_18794953	BB	BB	BB	DD	DD	BB	DD	DD	BB	DD	DD	DD	DD	DD	DD	DD	DD	BB	BB	BB	BB	DD	DD	BB	BB	DD	BB	BB	BB	DD	BB	BB	DD	DD	DD	DD	DD	BB	DD	BB	BB	DD	DD	BB	DD	DD	DD	DD	BB
chr1_18814184_18814207	BB	BB	BB	DD	DD	BB	DD	DD	BB	DD	DD	DD	DD	DD	DD	DD	DD	BB	BB	BB	BB	DD	DD	BB	BB	DD	BB	BB	BB	dn	BB	BB	DD	dn	DD	DD	DD	BB	DD	BB	BB	DD	DD	BB	DD	DD	DD	DD	BB
chr1_18824625_18824648	BB	BB	BB	DD	DD	BB	DD	DD	BB	DD	DD	DD	DD	DD	DD	DD	DD	BB	BB	BB	BB	DD	DD	BB	BB	DD	BB	BB	BB	DD	BB	BB	DD	DD	DD	DD	DD	BB	DD	BB	BB	DD	DD	BB	DD	DD	DD	DD	BB
chr1_18951706_18951741	BB	BB	BB	DD	DD	BB	DD	DD	BB	DD	DD	DD	DD	DD	DD	DD	DD	BB	BB	BB	BB	DD	DD	BB	BB	DD	BB	BB	BB	DD	BB	BB	DD	DD	DD	DD	DD	BB	DD	BB	BB	DD	DD	BB	DD	DD	DD	DD	BB
chr1_19077210_19077253	FF	FF	FF	FF	FF	FF	FF	FF	FF	FF	FF	FF	FF	fn	FF	FF	FF	FF	FF	FF	FF	FF	NA	FF	FF	FF	NA	FF	FF	FF	FF	FF	FF	FF	FF	FF	FF	FF	FF	FF	FF	FF	FF	NA	FF	FF	FF	FF	FF
chr1_19081229_19081280	BB	BB	BB	DD	DD	BB	DD	DD	BB	DD	DD	DD	DD	DD	DD	DD	dn	BB	BB	BB	BB	DD	DD	BB	BB	DD	BB	BB	bn	DD	BB	BB	DD	DD	DD	DD	DD	BB	DD	BB	BB	DD	DD	BB	DD	DD	dn	DD	BB
chr1_19114182_19114217	BB	BB	BB	DD	bd	BB	DD	DD	BB	DD	DD	bd	DD	DD	bd	DD	bd	BB	BB	BB	BB	DD	bd	BB	BB	DD	BB	BB	BB	DD	BB	BB	DD	DD	DD	bd	bd	BB	DD	bd	BB	bd	DD	BB	DD	DD	DD	DD	BB
chr1_19143378_19143399	BB	BB	BB	dd	dd	BB	dd	dd	BB	dn	dd	dd	dd	dd	dd	dd	dd	BB	BB	BB	BB	dd	dd	BB	BB	dd	BB	BB	BB	dd	BB	BB	dd	dd	dd	dd	dd	BB	dd	BB	BB	dd	dd	BB	dd	dd	dd	dd	BB
chr1_19183445_19183484	FF	FF	FF	fn	FF	NN	FF	NA	FF	NN	FF	FF	FF	FF	FF	FF	FF	FF	FF	FF	NA	FF	NA	FF	FF	NA	FF	FF	FF	FF	FF	FF	FF	FF	fn	FF	FF	FF	FF	FF	FF	FF	NA	FF	FF	FF	NA	FF	NA
chr1_19258389_19258432	NA	NA	FF	FF	FF	FF	FF	FF	FF	FF	FF	FF	FF	fn	FF	NA	NA	FF	FF	NA	NA	FF	FF	FF	FF	NA	FF	FF	FF	FF	FF	FF	FF	FF	NA	FF	FF	NN	FF	FF	NA	FF	FF	FF	FF	FF	FF	FF	FF
chr1_19296233_19296288	DD	du	DD	DD	DD	DD	DD	DD	DD	DD	DD	DD	DD	DD	DD	DD	DD	NA	DD	du	DD	DD	UU	DD	DD	DD	DD	DD	DD	DD	DD	DD	DD	DD	DD	DD	DD	NA	UU	DD	DD	DD	UU	DD	DD	DD	DD	DD	DD
chr1_19361024_19361068	NA	FF	FF	FF	FF	FF	FF	FF	FF	FF	NA	NN	FF	FF	FF	FF	FF	FF	FF	NA	FF	FF	FF	FF	FF	FF	NA	FF	FF	FF	FF	FF	FF	NA	FF	NA	FF	NA	NA	FF	NA	FF	FF	FF	FF	FF	FF	FF	FF
chr1_19390063_19390074	NN	FF	NA	FF	FF	FF	FF	FF	FF	FF	FF	NA	FF	NA	FF	FF	FF	NA	NA	NA	FF	FF	FF	FF	FF	FF	FF	FF	FF	FF	FF	FF	FF	FF	FF	FF	FF	NA	FF	FF	NA	FF	FF	FF	FF	NA	FF	FF	FF
chr1_19502945_19502972	FF	FF	FF	NA	NA	FF	FF	FF	FF	NA	FF	FF	FF	FF	FF	FF	FF	FF	FF	FF	FF	FF	FF	FF	FF	FF	FF	FF	FF	FF	FF	FF	FF	FF	FF	FF	FF	FF	FF	FF	FF	FF	FF	FF	FF	FF	NA	FF	FF
chr1_19512891_19512934	FF	FF	FF	FF	FF	FF	FF	NN	FF	FF	FF	FF	FF	FF	FF	FF	fn	FF	FF	FF	FF	NA	FF	FF	FF	NA	FF	FF	FF	FF	FF	NA	FF	FF	FF	FF	FF	FF	FF	FF	FF	NA	NA	NA	FF	FF	FF	FF	NA
chr1_19530018_19530061	FF	FF	FF	FF	NA	NA	NA	NA	FF	FF	FF	FF	FF	FF	FF	FF	FF	FF	FF	FF	FF	FF	FF	NA	FF	NA	FF	FF	NA	NA	FF	FF	FF	FF	FF	FF	FF	fn	FF	FF	FF	FF	FF	FF	NA	FF	FF	NN	NA
chr1_19535759_19535823	BB	BB	BB	DD	DD	BB	DD	DD	BB	DD	DD	DD	DD	DD	DD	DD	DD	BB	BB	BB	BB	DD	DD	BB	BB	DD	BB	BB	NN	DD	NA	NA	DD	DD	NA	DD	DD	BB	DD	NA	BB	NA	DD	BB	DD	DD	DD	DD	BB
chr1_19597692_19597724	FF	FF	FF	FF	FF	FF	FF	FF	FF	FF	FF	FF	FF	FF	FF	FF	FF	FF	FF	FF	FF	FF	FF	FF	FF	FF	FF	FF	FF	NA	FF	FF	FF	FF	FF	NN	FF	FF	FF	FF	FF	FF	FF	FF	FF	NA	FF	FF	FF
chr1_19750257_19750304	FF	NA	FF	FF	NA	NA	NA	FF	FF	NN	FF	FF	FF	FF	NN	FF	FF	FF	FF	FF	FF	FF	NA	NN	FF	NA	NA	FF	NA	FF	FF	NA	FF	FF	FF	FF	NN	FF	FF	NA	FF	FF	FF	FF	FF	NA	NA	FF	NA
chr1_19779193_19779220	FF	FF	FF	FF	FF	FF	FF	FF	FF	FF	FF	FF	FF	NA	FF	FF	NN	FF	FF	NA	FF	FF	FF	FF	FF	FF	FF	FF	NA	FF	FF	FF	FF	FF	FF	FF	FF	FF	FF	FF	FF	FF	FF	FF	FF	FF	FF	FF	FF
chr1_19783891_19783935	FF	FF	FF	NA	FF	FF	FF	FF	FF	FF	NA	FF	FF	NN	FF	FF	FF	NA	FF	FF	FF	FF	FF	FF	FF	FF	FF	FF	FF	FF	FF	FF	FF	FF	FF	FF	FF	FF	FF	FF	FF	FF	FF	FF	FF	FF	FF	FF	FF
chr1_19813964_19814015	NA	FF	FF	FF	NA	FF	FF	FF	FF	FF	FF	FF	NA	FF	FF	FF	fn	FF	FF	FF	NA	NN	NN	FF	FF	NA	FF	FF	FF	FF	NA	FF	FF	FF	FF	FF	fn	FF	FF	FF	NA	FF	FF	NA	NA	FF	FF	FF	NA
chr1_19971217_19971252	NA	FF	FF	FF	FF	FF	FF	NN	FF	FF	FF	FF	FF	FF	FF	FF	FF	FF	FF	FF	FF	FF	FF	FF	FF	FF	FF	FF	FF	FF	FF	NA	FF	FF	FF	FF	FF	FF	FF	fn	FF	FF	FF	FF	FF	FF	FF	FF	FF
chr1_19989179_19989222	FF	FF	FF	NA	FF	FF	FF	FF	FF	FF	FF	FF	FF	FF	FF	FF	FF	NA	FF	NN	NA	FF	FF	NA	FF	NA	FF	FF	NN	FF	FF	FF	FF	NA	FF	FF	FF	FF	FF	fn	NA	FF	FF	FF	FF	FF	FF	FF	FF
chr1_20197519_20197554	FF	FF	FF	FF	NA	FF	FF	FF	FF	NA	FF	FF	NA	FF	FF	FF	FF	FF	FF	NA	FF	FF	FF	FF	FF	NA	FF	FF	FF	NA	FF	FF	FF	FF	FF	FF	FF	FF	FF	FF	FF	FF	FF	FF	FF	FF	FF	FF	FF
chr1_20199700_20199739	FF	FF	NA	FF	FF	FF	FF	FF	FF	FF	FF	FF	FF	FF	FF	FF	FF	FF	FF	NN	FF	FF	FF	FF	FF	FF	NA	FF	NA	FF	FF	FF	FF	FF	FF	FF	FF	FF	NA	FF	NA	FF	FF	FF	FF	NA	FF	FF	NA
chr1_20297054_20297088	FF	FF	FF	NA	FF	FF	NA	FF	FF	FF	FF	FF	FF	FF	FF	FF	FF	FF	NA	FF	FF	FF	FF	FF	FF	FF	FF	NA	FF	FF	FF	FF	FF	NA	FF	NA	FF	FF	FF	FF	FF	FF	FF	FF	FF	NA	FF	FF	FF
chr1_20309256_20309315	DD	NA	BB	BB	DD	BB	DD	NA	BB	NN	DD	NA	DD	DD	NN	DD	DD	NA	BB	BB	NA	NA	NA	DD	BB	DD	BB	BB	DD	DD	BB	BB	DD	DD	NN	dn	DD	BB	DD	NA	BB	NA	DD	NN	NA	NN	DD	NA	BB
chr1_20329473_20329524	DD	NA	DD	DD	du	NA	DD	UU	DD	DD	DD	DD	DD	DD	du	DD	DD	NA	UU	DD	NA	DD	DD	DD	DD	DD	UU	UU	UU	DD	UU	NA	DD	DD	DD	DD	DD	UU	DD	NA	UU	DD	DD	NA	UU	DD	DD	DD	UU
chr1_20455219_20455266	FF	FF	FF	FF	FF	NN	FF	NN	NN	FF	FF	FF	NN	FF	NA	FF	FF	FF	FF	FF	FF	NA	FF	FF	FF	NA	FF	FF	FF	NA	NA	FF	FF	FF	FF	FF	fn	FF	FF	FF	NA	FF	FF	FF	FF	FF	NA	FF	FF
chr1_20472348_20472399	DD	DD	NA	NA	DD	DD	DD	DD	DD	DD	DD	DD	DD	DD	DD	DD	DD	DD	DD	DD	DD	DD	DD	DD	DD	DD	DD	DD	DD	DD	UU	DD	DD	DD	DD	DD	DD	DD	DD	DD	DD	du	DD	DD	DD	DD	DD	UU	DD
chr1_20503470_20503505	DD	BB	BB	NA	DD	BB	DD	DD	BB	DD	DD	DD	DD	DD	DD	DD	DD	BB	BB	BB	BB	DD	DD	BB	BB	DD	BB	BB	BB	DD	BB	BB	DD	DD	DD	DD	DD	BB	DD	BB	BB	DD	DD	BB	DD	DD	DD	DD	BB
chr1_20524442_20524461	dd	BB	BB	dd	DD	BB	dd	DD	BB	dd	DD	dd	DD	DD	DD	dd	DD	BB	BB	BB	BB	DD	DD	BB	BB	dd	BB	BB	BB	dd	BB	BB	DD	dd	dd	dd	dd	BB	dd	BB	BB	dd	dd	BB	DD	dn	dd	DD	BB
chr1_20532145_20532172	DD	BB	BB	DD	DD	BB	DD	DD	BB	DD	DD	DD	DD	DD	DD	DD	DD	BB	BB	BB	BB	DD	DD	BB	BB	DD	BB	BB	BB	DD	BB	BB	DD	DD	DD	DD	DD	BB	DD	BB	BB	DD	DD	BB	DD	DD	DD	DD	BB
chr1_20549331_20549348	DD	BB	BB	DD	DD	BB	DD	DD	BB	DD	DD	DD	DD	DD	DD	DD	DD	BB	BB	BB	BB	DD	DD	BB	BB	DD	BB	BB	BB	DD	BB	BB	DD	DD	DD	DD	DD	BB	DD	BB	BB	DD	DD	BB	DD	DD	DD	DD	BB
chr1_20549351_20549362	df	FF	FF	df	df	FF	df	df	FF	DD	df	DD	df	DD	df	DD	df	FF	FF	FF	FF	df	DD	FF	FF	df	FF	FF	FF	df	FF	FF	df	df	df	df	DD	FF	DD	FF	FF	df	df	FF	df	DD	df	DD	FF
chr1_20570972_20571003	DD	BB	BB	DD	DD	BB	DD	DD	BB	DD	DD	DD	DD	DD	DD	DD	DD	BB	BB	BB	BB	DD	DD	BB	BB	DD	BB	BB	BB	DD	BB	BB	DD	DD	DD	DD	DD	BB	DD	BB	BB	DD	DD	BB	DD	DD	dn	DD	BB
chr1_20651050_20651065	DD	BB	BB	DD	DD	BB	DD	DD	BB	DD	DD	DD	DD	DD	DD	DD	DD	BB	BB	BB	BB	DD	DD	BB	BB	DD	BB	BB	BB	DD	BB	BB	DD	DD	DD	DD	DD	BB	DD	BB	BB	DD	DD	BB	DD	DD	DD	DD	BB
chr1_20657997_20658021	DD	BB	BB	DD	DD	BB	DD	DD	BB	DD	DD	DD	DD	DD	DD	DD	DD	BB	BB	BB	BB	DD	DD	BB	BB	DD	BB	BB	BB	DD	BB	BB	DD	DD	DD	DD	DD	BB	DD	BB	BB	DD	DD	BB	DD	DD	DD	DD	BB
chr1_20692831_20692878	FF	FF	NA	NA	NA	FF	NN	NN	NN	FF	FF	FF	FF	FF	NN	FF	NA	NA	NA	NA	FF	FF	FF	FF	FF	FF	FF	FF	FF	FF	NA	NN	FF	NA	FF	NA	FF	FF	FF	FF	FF	FF	FF	FF	FF	FF	NA	NA	FF
chr1_20715240_20715275	NN	BB	BB	DD	DD	BB	DD	DD	BB	DD	DD	DD	DD	DD	DD	DD	DD	BB	BB	BB	BB	DD	DD	BB	BB	DD	BB	BB	BB	DD	BB	NA	DD	DD	DD	DD	NA	BB	DD	BB	BB	DD	DD	BB	DD	DD	DD	DD	BB
chr1_20724349_20724396	bu	BB	BB	UU	NA	BB	bu	bu	BB	bu	bu	UU	bu	bu	UU	bu	bu	BB	BB	bu	bu	bu	NA	bu	BB	bu	BB	BB	BB	bu	BB	BB	bu	bu	NA	bu	bu	BB	bu	BB	BB	bu	bu	BB	bu	bu	bu	bu	BB
chr1_20739052_20739087	DD	BB	BB	DD	DD	BB	DD	DD	BB	DD	DD	DD	DD	DD	DD	DD	DD	BB	BB	BB	BB	DD	DD	BB	BB	DD	BB	BB	BB	DD	BB	BB	DD	DD	DD	DD	DD	BB	DD	BB	BB	DD	DD	BB	DD	DD	DD	DD	BB
chr1_20763568_20763581	DD	BB	BB	DD	DD	BB	DD	DD	BB	BB	DD	DD	DD	DD	DD	DD	DD	BB	BB	BB	BB	DD	DD	BB	BB	DD	BB	BB	BB	DD	BB	BB	DD	DD	DD	DD	DD	DD	DD	BB	BB	DD	DD	BB	DD	DD	DD	DD	BB
chr1_20781977_20781996	DD	BB	BB	DD	DD	BB	DD	DD	BB	BB	DD	DD	DD	DD	DD	DD	DD	BB	BB	BB	BB	DD	DD	BB	BB	DD	BB	BB	BB	DD	BB	BB	DD	DD	DD	DD	DD	DD	DD	BB	BB	DD	DD	BB	DD	DD	DD	DD	BB
chr1_20783575_20783586	DD	BB	BB	DD	DD	BB	DD	DD	BB	BB	DD	DD	DD	DD	DD	DD	DD	BB	BB	BB	BB	DD	DD	BB	BB	DD	BB	BB	BB	DD	BB	BB	DD	DD	DD	DD	DD	DD	DD	BB	BB	DD	DD	BB	DD	DD	DD	DD	BB
chr1_20882085_20882108	DD	BB	BB	DD	DD	BB	DD	DD	BB	BB	DD	DD	DD	DD	DD	DD	DD	BB	BB	BB	BB	DD	DD	BB	BB	DD	BB	BB	BB	DD	BB	BB	DD	DD	DD	DD	DD	DD	DD	BB	BB	DD	DD	BB	DD	DD	DD	DD	BB
chr1_20898364_20898375	DD	BB	BB	DD	DD	BB	DD	DD	BB	BB	DD	DD	DD	DD	DD	DD	DD	BB	BB	BB	BB	DD	DD	BB	BB	DD	BB	BB	BB	DD	BB	BB	DD	DD	DD	DD	DD	DD	DD	BB	BB	DD	DD	BB	DD	DD	DD	DD	BB
chr1_20910080_20910107	DD	BB	BB	DD	DD	BB	DD	DD	BB	BB	DD	DD	DD	DD	DD	DD	DD	BB	BB	BB	BB	DD	DD	BB	BB	DD	BB	BB	BB	DD	BB	BB	DD	DD	DD	DD	DD	DD	DD	BB	BB	DD	DD	BB	DD	DD	DD	DD	BB
chr1_20918102_20918121	DD	BB	BB	DD	DD	BB	DD	DD	BB	BB	DD	DD	DD	DD	DD	DD	DD	BB	BB	BB	BB	DD	DD	BB	BB	DD	BB	BB	BB	DD	BB	BB	DD	DD	DD	DD	DD	DD	DD	BB	BB	DD	DD	BB	DD	DD	DD	DD	BB
chr1_20933933_20933952	DD	BB	BB	DD	DD	BB	DD	DD	BB	BB	DD	DD	DD	DD	DD	DD	DD	BB	BB	BB	BB	DD	DD	BB	BB	DD	BB	BB	BB	DD	BB	BB	DD	DD	DD	DD	DD	DD	DD	BB	BB	DD	DD	BB	DD	DD	DD	DD	BB
chr1_20940414_20940440	DD	BB	BB	DD	DD	BB	DD	DD	BB	BB	DD	DD	DD	DD	DD	DD	DD	BB	BB	BB	BB	DD	DD	BB	BB	DD	BB	BB	BB	DD	BB	BB	DD	DD	DD	DD	DD	DD	DD	BB	BB	DD	DD	BB	DD	DD	DD	DD	BB
chr1_20952429_20952442	dd	BB	BB	dd	dd	BB	dd	dd	BB	BB	dd	dd	dd	dd	dd	dd	dd	BB	BB	BB	BB	dd	dd	BB	BB	dd	BB	BB	BB	dd	BB	BB	dd	dd	dd	dd	dd	dd	dd	BB	BB	dd	dd	BB	dd	dd	dd	dd	BB
chr1_20953585_20953608	DD	BB	BB	DD	DD	BB	DD	DD	BB	BB	DD	DD	DD	DD	DD	DD	DD	BB	BB	BB	BB	DD	DD	BB	BB	DD	BB	BB	BB	DD	BB	BB	DD	DD	DD	DD	DD	DD	DD	BB	BB	DD	DD	BB	DD	DD	DD	DD	BB
chr1_20955882_20955925	DD	NN	NN	DD	NA	NA	DD	NA	NN	NA	DD	DD	NA	NA	DD	NA	DD	NN	NN	NA	NN	DD	DD	NN	NN	NA	BB	BB	BB	DD	BB	BB	NA	DD	NA	NA	DD	DD	DD	NA	BB	DD	DD	BB	DD	DD	DD	NA	BB
chr1_20969832_20969849	DD	BB	BB	DD	DD	BB	DD	DD	BB	BB	DD	DD	DD	DD	DD	DD	DD	BB	BB	BB	BB	DD	DD	BB	BB	DD	BB	BB	BB	DD	BB	BB	DD	DD	DD	DD	DD	DD	DD	BB	BB	DD	DD	BB	DD	DD	DD	DD	BB
chr1_20970192_20970205	bd	BB	BB	DD	dd	BB	DD	dd	BB	BB	dd	dd	dd	dd	dd	dd	dd	BB	BB	BB	BB	dd	dd	BB	BB	dd	BB	BB	BB	dd	BB	BB	DD	dd	dn	DD	dn	dd	dd	BB	BB	dd	dd	BB	DD	dd	dd	dd	BB
chr1_20981095_20981112	DD	BB	BB	DD	DD	BB	DD	DD	BB	BB	DD	DD	DD	DD	DD	DD	DD	BB	BB	BB	BB	DD	DD	BB	BB	DD	BB	BB	BB	DD	BB	BB	DD	DD	DD	DD	DD	DD	DD	BB	BB	DD	DD	BB	DD	DD	DD	DD	bn
chr1_20982947_20982958	DD	BB	BB	DD	DD	BB	DD	DD	BB	BB	DD	DD	DD	DD	DD	DD	DD	BB	BB	BB	BB	DD	DD	BB	BB	DD	BB	BB	BB	DD	BB	BB	DD	DD	DD	DD	DD	DD	DD	BB	BB	DD	DD	BB	DD	DD	DD	DD	BB
chr1_21001256_21001279	DD	BB	BB	DD	DD	BB	DD	DD	BB	BB	DD	DD	DD	DD	DD	DD	DD	BB	BB	BB	BB	DD	DD	BB	BB	DD	BB	BB	BB	DD	BB	BB	DD	DD	DD	DD	DD	DD	DD	BB	bn	DD	DD	BB	DD	DD	DD	DD	BB
chr1_21022584_21022611	DD	BB	BB	DD	DD	BB	DD	DD	BB	BB	DD	DD	DD	DD	DD	DD	DD	BB	BB	BB	BB	DD	DD	BB	BB	DD	BB	BB	BB	DD	BB	BB	DD	DD	DD	DD	DD	DD	DD	BB	BB	DD	DD	BB	DD	DD	DD	DD	BB
chr1_21025800_21025814	DD	BB	BB	DD	DD	BB	DD	DD	BB	BB	DD	DD	DD	DD	DD	DD	DD	BB	BB	BB	BB	DD	DD	BB	BB	DD	BB	BB	BB	bd	BB	BB	DD	DD	DD	DD	DD	DD	DD	BB	BB	DD	DD	BB	DD	DD	DD	DD	BB
chr1_21080389_21080408	DD	BB	BB	DD	DD	BB	DD	DD	BB	BB	DD	DD	DD	DD	DD	DD	DD	BB	BB	BB	BB	DD	DD	BB	BB	DD	BB	BB	BB	DD	BB	BB	DD	DD	DD	DD	DD	DD	DD	BB	BB	DD	DD	BB	DD	DD	DD	DD	BB
chr1_21102303_21102314	DD	BB	BB	DD	DD	BB	DD	DD	BB	BB	DD	DD	DD	DD	DD	DD	DD	BB	BB	BB	BB	DD	DD	BB	BB	DD	BB	BB	BB	DD	BB	BB	DD	DD	DD	DD	DD	DD	DD	BB	BB	DD	DD	BB	DD	DD	DD	DD	BB
chr1_21106586_21106599	dn	BB	BB	DD	DD	BB	DD	DD	BB	BB	DD	DD	DD	dn	DD	DD	DD	BB	BB	BB	BB	DD	DD	BB	BB	DD	BB	BB	BB	DD	BB	BB	DD	DD	DD	DD	DD	DD	DD	BB	BB	DD	DD	BB	DD	DD	DD	DD	BB
chr1_21107887_21107906	dd	BB	BB	dd	dd	BB	dd	dd	BB	BB	dd	dd	dd	dd	dd	dd	dd	BB	BB	BB	BB	dd	dd	BB	BB	dd	BB	BB	BB	dd	BB	BB	dd	dd	dd	dd	dd	dd	dd	BB	BB	dd	dd	BB	dd	dd	dd	dd	BB
chr1_21126438_21126472	DD	BB	BB	DD	DD	BB	DD	DD	BB	BB	DD	DD	DD	DD	DD	DD	DD	BB	BB	BB	BB	bd	DD	BB	BB	DD	BB	BB	BB	DD	BB	BB	DD	DD	DD	DD	DD	DD	DD	BB	BB	DD	DD	BB	DD	DD	DD	DD	BB
chr1_21140106_21140162	dd	NA	NA	dn	dd	BB	dd	NA	BB	BB	dd	dd	dd	dd	NA	NA	dd	BB	BB	BB	NA	dd	dd	NN	NN	NA	BB	BB	NA	dd	NA	NA	dd	DD	dd	dd	dd	dn	DD	BB	NA	dd	dd	NA	dd	dd	NA	dn	NA
chr1_21145067_21145122	DD	BB	BB	DD	DD	NA	DD	DD	BB	BB	DD	NA	DD	DD	DD	DD	DD	BB	BB	NA	BB	DD	DD	BB	BB	NA	NA	BB	BB	NA	BB	NA	NA	DD	DD	DD	DD	DD	DD	BB	BB	DD	DD	BB	DD	DD	DD	DD	bn
chr1_21183199_21183246	FF	FF	FF	NA	fn	FF	FF	FF	FF	FF	FF	FF	FF	FF	NA	FF	FF	FF	FF	FF	NA	FF	FF	NN	FF	NN	FF	FF	FF	NA	FF	FF	FF	FF	FF	FF	FF	FF	FF	FF	FF	FF	NA	FF	FF	FF	FF	FF	FF
chr1_21229098_21229111	df	FF	FF	df	df	FF	df	df	FF	FF	df	df	df	df	df	DD	df	FF	FF	FF	FF	df	df	FF	FF	df	FF	FF	FF	df	FF	FF	df	df	df	df	df	df	df	FF	FF	df	df	FF	df	df	DD	df	FF
chr1_21263501_21263532	DD	BB	BB	DD	dn	BB	DD	DD	BB	BB	DD	DD	DD	DD	DD	DD	DD	BB	BB	BB	BB	DD	DD	BB	BB	DD	BB	BB	BB	DD	BB	BB	DD	DD	DD	DD	DD	DD	DD	BB	BB	DD	DD	BB	DD	DD	DD	DD	BB
chr1_21290905_21290940	DD	BB	BB	DD	DD	BB	DD	DD	BB	BB	DD	DD	DD	DD	DD	DD	DD	BB	BB	BB	BB	DD	DD	BB	BB	DD	BB	BB	BB	DD	BB	BB	DD	DD	DD	DD	DD	DD	DD	BB	BB	DD	DD	BB	DD	DD	DD	DD	BB
chr1_21297038_21297053	DD	BB	BB	DD	DD	BB	DD	DD	BB	BB	DD	DD	DD	DD	DD	DD	DD	BB	BB	BB	BB	DD	DD	BB	BB	DD	BB	BB	BB	DD	BB	BB	DD	DD	DD	DD	DD	DD	DD	BB	BB	DD	DD	BB	DD	DD	DD	DD	BB
chr1_21298160_21298189	DD	BB	BB	DD	DD	BB	DD	DD	BB	BB	DD	DD	DD	DD	DD	DD	DD	BB	BB	BB	BB	DD	DD	BB	BB	DD	BB	BB	BB	DD	BB	BB	DD	DD	DD	DD	DD	DD	DD	BB	BB	DD	DD	BB	DD	DD	DD	DD	BB
chr1_21307061_21307080	DD	BB	BB	DD	DD	BB	DD	DD	BB	BB	DD	DD	DD	DD	DD	DD	DD	BB	BB	BB	BB	DD	DD	BB	BB	DD	BB	BB	BB	DD	BB	BB	DD	DD	DD	DD	DD	DD	DD	BB	BB	DD	DD	BB	DD	DD	DD	DD	BB
chr1_21322573_21322584	DD	BB	BB	DD	DD	BB	DD	DD	BB	BB	DD	DD	DD	DD	DD	DD	DD	BB	BB	BB	BB	DD	DD	BB	BB	DD	BB	BB	BB	DD	BB	BB	DD	DD	DD	DD	DD	DD	DD	BB	BB	DD	DD	BB	DD	DD	DD	DD	BB
chr1_21341935_21341966	DD	BB	BB	DD	DD	BB	DD	DD	BB	BB	DD	DD	DD	DD	DD	DD	DD	BB	BB	BB	BB	DD	DD	BB	BB	DD	BB	BB	BB	DD	BB	BB	DD	DD	DD	DD	DD	DD	DD	BB	BB	DD	DD	BB	DD	DD	DD	DD	BB
chr1_21381665_21381696	DD	BB	BB	DD	DD	BB	DD	DD	BB	BB	DD	DD	DD	DD	DD	DD	DD	BB	BB	BB	BB	DD	DD	BB	BB	DD	BB	BB	BB	DD	BB	BB	DD	DD	DD	DD	DD	DD	DD	BB	BB	DD	DD	BB	DD	DD	DD	DD	BB
chr1_21387416_21387435	DD	FF	FF	DD	DD	FF	DD	df	FF	FF	df	df	DD	df	DD	df	df	FF	FF	FF	FF	df	DD	FF	FF	DD	FF	FF	FF	DD	FF	FF	df	DD	DD	DD	df	DD	df	FF	FF	df	DD	FF	df	DD	DD	DD	FF
chr1_21390593_21390616	DD	BB	BB	DD	DD	BB	DD	DD	BB	BB	DD	DD	DD	DD	DD	DD	DD	BB	BB	BB	BB	DD	DD	BB	BB	DD	BB	BB	BB	DD	BB	BB	DD	DD	DD	DD	DD	DD	DD	BB	BB	DD	DD	BB	DD	DD	DD	DD	BB
chr1_21408169_21408192	DD	BB	BB	DD	DD	BB	DD	DD	BB	BB	DD	DD	DD	DD	DD	DD	DD	BB	BB	BB	BB	DD	DD	BB	BB	DD	BB	BB	BB	DD	BB	BB	DD	DD	DD	DD	DD	DD	DD	BB	BB	DD	DD	BB	DD	DD	DD	DD	BB
chr1_21449456_21449491	DD	BB	BB	DD	DD	BB	DD	DD	BB	BB	DD	DD	DD	DD	DD	DD	DD	BB	BB	BB	BB	DD	DD	BB	BB	DD	BB	BB	BB	DD	BB	BB	DD	DD	DD	DD	DD	bd	DD	BB	BB	DD	DD	BB	DD	DD	DD	DD	BB
chr1_21480071_21480118	DD	BB	BB	DD	DD	BB	DD	DD	BB	BB	DD	DD	DD	DD	DD	DD	bd	BB	BB	BB	BB	DD	DD	BB	BB	DD	BB	BB	BB	dn	BB	BB	DD	DD	DD	DD	DD	BB	DD	BB	bd	DD	DD	BB	DD	DD	DD	DD	BB
chr1_21492751_21492782	FF	FF	FF	FF	FF	FF	FF	FF	FF	FF	FF	FF	FF	FF	FF	FF	FF	FF	FF	FF	FF	FF	FF	FF	FF	FF	FF	FF	FF	FF	FF	FF	FF	FF	FF	NA	FF	FF	FF	FF	FF	FF	NA	FF	FF	FF	FF	FF	FF
chr1_21546983_21547018	DD	BB	BB	DD	DD	BB	DD	DD	BB	BB	DD	DD	DD	DD	DD	DD	DD	BB	BB	BB	BB	DD	DD	BB	BB	DD	BB	BB	BB	DD	BB	BB	DD	DD	DD	DD	DD	BB	DD	BB	BB	DD	DD	BB	DD	DD	DD	DD	BB
chr1_21566333_21566347	df	FF	FF	df	df	FF	df	df	FF	FF	DD	df	df	df	df	df	DD	FF	FF	FF	FF	df	df	FF	FF	df	FF	FF	FF	df	FF	FF	df	df	DD	df	DD	FF	df	FF	FF	DD	df	FF	df	DD	df	df	FF
chr1_21591325_21591364	DD	BB	BB	NA	DD	BB	DD	DD	NA	NN	DD	dn	DD	DD	dn	DD	NA	BB	BB	BB	BB	DD	DD	BB	BB	NA	BB	BB	BB	DD	NA	BB	DD	DD	DD	DD	DD	BB	DD	BB	BB	DD	DD	BB	DD	dn	NA	DD	NA
chr1_21602482_21602508	DD	BB	BB	DD	DD	BB	DD	DD	BB	BB	DD	DD	DD	DD	DD	DD	DD	BB	BB	BB	BB	DD	DD	BB	BB	DD	BB	BB	BB	DD	BB	BB	DD	DD	DD	DD	DD	BB	DD	BB	BB	dn	DD	BB	DD	DD	DD	DD	BB
chr1_21603896_21603935	dd	BB	BB	dd	DD	BB	DD	NA	BB	DD	dd	dd	dd	DD	dd	NA	NA	BB	BB	BB	BB	DD	NA	BB	BB	DD	BB	BB	BB	DD	BB	BB	dd	NA	dd	DD	dd	BB	DD	BB	BB	NA	DD	BB	dd	dd	dd	dd	BB
chr1_21606350_21606373	DD	BB	BB	DD	DD	BB	DD	DD	BB	BB	DD	DD	DD	DD	DD	DD	DD	BB	BB	BB	BB	DD	DD	BB	BB	DD	BB	BB	BB	DD	BB	BB	DD	DD	DD	DD	DD	BB	DD	BB	BB	DD	DD	BB	DD	DD	DD	DD	BB
chr1_21613851_21613877	DD	BB	BB	DD	DD	BB	DD	DD	BB	BB	DD	DD	DD	DD	DD	DD	DD	BB	BB	BB	BB	DD	DD	BB	BB	DD	BB	BB	BB	DD	BB	BB	DD	DD	DD	DD	DD	BB	DD	BB	BB	DD	DD	BB	DD	DD	DD	DD	BB
chr1_21618378_21618399	DD	BB	BB	DD	DD	BB	DD	DD	BB	BB	DD	DD	DD	DD	DD	DD	DD	BB	BB	BB	BB	DD	DD	BB	BB	DD	BB	BB	BB	DD	BB	BB	DD	DD	DD	DD	DD	BB	DD	BB	BB	DD	DD	BB	DD	DD	DD	DD	BB
chr1_21674895_21674954	DD	BB	BB	DD	NA	NA	DD	DD	NA	BB	NA	DD	NA	DD	DD	DD	DD	BB	BB	DD	BB	NA	NN	BB	BB	NA	BB	BB	BB	DD	BB	NA	DD	DD	NA	DD	NA	BB	NA	BB	BB	NA	DD	BB	DD	NA	NA	DD	BB
chr1_21696568_21696583	DD	BB	BB	DD	DD	BB	DD	DD	BB	BB	DD	DD	DD	DD	DD	DD	DD	BB	BB	DD	BB	DD	DD	BB	BB	DD	BB	BB	BB	DD	BB	BB	DD	DD	DD	DD	DD	BB	DD	BB	BB	DD	DD	BB	DD	DD	DD	DD	BB
chr1_21719944_21719957	dd	BB	BB	dd	dd	BB	dd	dd	BB	bn	dd	dd	dd	dd	dd	dd	dd	BB	BB	dd	BB	dd	dd	BB	BB	dd	BB	BB	BB	dd	BB	BB	dd	DD	dd	dd	dd	BB	dd	BB	BB	dd	dd	bn	dd	dd	dd	dd	BB
chr1_21720144_21720159	DD	BB	BB	DD	DD	BB	DD	DD	BB	BB	DD	DD	DD	DD	DD	DD	DD	BB	BB	DD	BB	DD	DD	BB	BB	DD	BB	BB	BB	DD	BB	BB	DD	DD	DD	DD	DD	BB	DD	BB	BB	DD	DD	BB	DD	DD	DD	DD	BB
chr1_21721713_21721724	DD	BB	BB	DD	DD	BB	DD	DD	BB	BB	DD	DD	DD	DD	DD	DD	DD	BB	BB	DD	BB	DD	DD	BB	BB	DD	BB	BB	BB	DD	BB	BB	DD	DD	DD	DD	DD	BB	DD	BB	BB	DD	DD	BB	DD	DD	DD	DD	BB
chr1_21741108_21741125	DD	bn	BB	DD	DD	BB	dn	DD	BB	BB	DD	DD	DD	dn	DD	DD	DD	BB	BB	DD	BB	DD	DD	BB	BB	DD	BB	BB	BB	DD	BB	BB	DD	DD	DD	dn	DD	BB	DD	BB	BB	DD	DD	BB	DD	DD	DD	DD	BB
chr1_21745814_21745825	DD	BB	BB	bd	DD	BB	DD	DD	BB	BB	DD	DD	DD	dn	DD	DD	DD	BB	BB	DD	BB	DD	DD	BB	BB	DD	BB	BB	BB	DD	BB	BB	DD	DD	DD	DD	DD	BB	DD	BB	BB	DD	DD	BB	DD	DD	DD	bd	BB
chr1_21822823_21822886	UU	BB	BB	UU	UU	BB	UU	UU	BB	bu	UU	UU	UU	UU	UU	UU	UU	BB	BB	uu	bu	UU	UU	BB	BB	NA	BB	BB	BB	NA	BB	BB	UU	UU	UU	UU	UU	BB	NA	BB	BB	UU	UU	BB	UU	NA	UU	UU	BB
chr1_21890126_21890149	FF	FF	FF	FF	FF	FF	FF	FF	FF	NA	FF	FF	FF	FF	FF	FF	NN	FF	FF	FF	FF	FF	FF	FF	FF	NA	FF	FF	FF	FF	FF	FF	NN	NN	NN	NN	NN	FF	FF	FF	FF	NN	NN	FF	FF	FF	FF	FF	FF
chr1_21912015_21912054	DD	BB	BB	DD	DD	BB	DD	DD	BB	BB	DD	DD	DD	DD	DD	DD	DD	BB	BB	DD	bd	DD	DD	BB	BB	DD	BB	BB	BB	dn	BB	bd	DD	DD	DD	DD	DD	BB	DD	BB	BB	DD	DD	BB	DD	DD	DD	DD	BB
chr1_21915408_21915439	FF	FF	FF	FF	NA	FF	FF	NA	NA	FF	fn	FF	fn	NA	FF	FF	FF	NA	FF	FF	FF	FF	NN	NA	FF	NA	FF	FF	NA	FF	FF	NA	NA	NA	FF	FF	FF	FF	FF	FF	NA	FF	FF	FF	FF	NA	NA	fn	NA
chr1_21959102_21959117	df	FF	FF	DD	df	FF	df	DD	FF	FF	DD	df	df	df	DD	df	df	FF	FF	df	FF	df	df	FF	FF	df	FF	FF	FF	df	FF	FF	df	DD	df	df	DD	FF	df	FF	FF	df	df	FF	df	DD	DD	DD	FF
chr1_21960638_21960651	DD	BB	BB	DD	DD	BB	DD	DD	BB	BB	DD	DD	DD	DD	DD	DD	DD	BB	BB	DD	BB	DD	DD	BB	BB	DD	BB	BB	BB	DD	BB	BB	DD	DD	DD	DD	DD	BB	DD	BB	BB	DD	DD	BB	DD	DD	DD	DD	BB
chr1_21968790_21968819	DD	BB	BB	DD	DD	BB	DD	DD	BB	BB	DD	DD	DD	DD	DD	DD	DD	BB	BB	DD	BB	DD	DD	BB	BB	DD	BB	BB	BB	DD	BB	BB	DD	DD	dn	DD	DD	BB	DD	BB	BB	DD	DD	BB	DD	dn	DD	DD	BB
chr1_21971716_21971743	dd	BB	BB	dd	dd	BB	dd	dd	BB	BB	dd	dd	dd	dd	dd	dd	dd	BB	BB	dd	BB	dd	dd	BB	BB	dd	BB	BB	BB	dd	BB	BB	dd	dd	dd	dd	dd	BB	dd	BB	BB	dd	dd	BB	dd	DD	dd	dd	BB
chr1_21972372_21972395	DD	BB	BB	DD	DD	BB	DD	DD	BB	BB	DD	DD	DD	DD	DD	DD	DD	BB	BB	DD	BB	DD	DD	BB	BB	DD	BB	BB	BB	DD	BB	BB	DD	DD	DD	DD	DD	BB	DD	BB	BB	DD	DD	BB	DD	DD	DD	DD	BB
chr1_21981462_21981477	DD	BB	BB	DD	DD	BB	DD	DD	BB	BB	DD	DD	DD	DD	DD	DD	DD	BB	BB	DD	BB	DD	DD	BB	BB	DD	BB	BB	BB	DD	BB	BB	DD	DD	DD	DD	DD	BB	DD	BB	BB	DD	DD	BB	DD	DD	DD	DD	BB
chr1_22018155_22018189	DD	BB	BB	DD	DD	BB	DD	DD	BB	BB	DD	DD	DD	DD	DD	DD	DD	BB	BB	DD	BB	DD	DD	BB	BB	DD	BB	BB	BB	DD	BB	BB	DD	DD	DD	DD	DD	BB	DD	BB	BB	DD	DD	BB	DD	dn	DD	DD	BB
chr1_22035673_22035720	NA	FF	FF	NA	FF	FF	FF	FF	NA	NA	FF	FF	FF	FF	fn	NA	FF	FF	FF	FF	FF	FF	FF	NA	FF	NA	NA	FF	FF	NA	FF	FF	FF	FF	FF	FF	FF	NA	FF	FF	NA	NA	NA	FF	FF	NA	FF	FF	NA
chr1_22068488_22068523	DD	BB	BB	DD	DD	BB	DD	DD	BB	BB	DD	DD	DD	DD	DD	DD	DD	BB	BB	DD	BB	DD	DD	BB	BB	DD	BB	BB	BB	DD	BB	BB	DD	DD	DD	DD	DD	BB	DD	BB	BB	DD	DD	BB	DD	DD	DD	DD	BB
chr1_22123022_22123049	FF	FF	FF	FF	FF	FF	FF	FF	FF	FF	FF	FF	FF	FF	FF	FF	FF	FF	FF	FF	NA	FF	FF	FF	FF	NA	FF	FF	NA	NA	FF	FF	FF	FF	NA	FF	NN	fn	FF	FF	FF	FF	NA	FF	FF	FF	FF	NA	FF
chr1_22165831_22165846	DD	BB	BB	DD	DD	BB	DD	DD	BB	BB	DD	DD	DD	NN	BB	DD	BB	BB	BB	NA	BB	DD	DD	BB	BB	DD	BB	BB	BB	dn	BB	BB	DD	DD	DD	DD	DD	BB	DD	BB	BB	DD	DD	BB	DD	DD	DD	DD	BB
chr1_22187277_22187304	DD	bn	BB	DD	DD	BB	DD	DD	BB	BB	DD	DD	DD	DD	BB	DD	BB	BB	BB	DD	BB	DD	DD	BB	BB	DD	BB	BB	BB	DD	BB	BB	DD	DD	DD	DD	DD	BB	DD	BB	BB	DD	DD	BB	DD	DD	DD	DD	BB
chr1_22271898_22271911	DD	BB	BB	DD	DD	BB	DD	DD	BB	BB	DD	DD	DD	DD	BB	DD	BB	BB	BB	DD	BB	DD	DD	BB	BB	DD	BB	BB	BB	DD	BB	BB	DD	DD	DD	DD	DD	BB	DD	BB	BB	DD	DD	BB	DD	DD	DD	DD	BB
chr1_22277839_22277862	DD	BB	BB	DD	DD	BB	DD	DD	BB	BB	DD	DD	DD	DD	BB	DD	BB	BB	BB	DD	BB	DD	DD	BB	BB	DD	BB	BB	BB	DD	BB	BB	DD	DD	DD	DD	DD	BB	DD	BB	BB	DD	DD	BB	DD	DD	DD	DD	BB
chr1_22290917_22290928	DD	BB	BB	DD	DD	BB	DD	DD	BB	BB	DD	DD	DD	DD	BB	DD	BB	BB	BB	DD	BB	DD	DD	BB	BB	DD	BB	BB	BB	DD	BB	BB	DD	DD	DD	DD	DD	BB	DD	BB	BB	DD	DD	BB	DD	DD	DD	DD	BB
chr1_22313614_22313637	DD	BB	BB	DD	DD	BB	DD	DD	BB	BB	DD	DD	DD	DD	BB	DD	BB	BB	BB	DD	BB	DD	DD	BB	BB	DD	BB	BB	BB	DD	BB	BB	DD	DD	DD	DD	DD	BB	DD	BB	BB	DD	DD	BB	DD	DD	DD	DD	BB
chr1_22406081_22406100	DD	BB	BB	DD	DD	BB	DD	DD	BB	BB	DD	DD	DD	DD	BB	DD	BB	BB	BB	DD	BB	DD	DD	BB	BB	DD	BB	BB	BB	DD	BB	BB	DD	DD	DD	DD	DD	BB	DD	BB	BB	DD	DD	BB	DD	DD	DD	DD	BB
chr1_22408294_22408311	DD	BB	BB	DD	DD	BB	DD	DD	BB	BB	DD	DD	DD	DD	BB	DD	BB	BB	BB	DD	BB	DD	DD	BB	BB	DD	BB	BB	BB	DD	BB	BB	DD	DD	DD	DD	DD	BB	DD	BB	BB	DD	DD	BB	DD	DD	DD	DD	BB
chr1_22477258_22477285	FF	FF	FF	FF	FF	FF	FF	FF	FF	FF	FF	FF	FF	FF	FF	FF	FF	FF	FF	FF	FF	FF	FF	FF	FF	FF	FF	FF	FF	FF	FF	FF	FF	FF	FF	FF	FF	FF	FF	FF	FF	FF	FF	FF	FF	FF	FF	FF	FF
chr1_22492700_22492723	DD	BB	BB	DD	DD	BB	DD	DD	BB	BB	DD	DD	DD	DD	BB	DD	BB	BB	BB	DD	BB	DD	DD	BB	BB	DD	BB	BB	BB	DD	BB	BB	DD	DD	DD	DD	DD	BB	DD	BB	BB	DD	DD	BB	DD	DD	DD	DD	BB
chr1_22522704_22522759	FF	FF	FF	NA	NA	NN	NN	FF	NA	fn	NA	FF	FF	FF	NA	FF	FF	NA	FF	NA	FF	FF	FF	FF	FF	NN	FF	FF	NA	NA	NA	FF	FF	NA	NA	FF	NN	NA	FF	NA	NA	NA	FF	FF	NN	FF	FF	NA	FF
chr1_22545870_22545939	dn	BB	BB	DD	DD	BB	DD	DD	BB	BB	DD	DD	DD	DD	BB	DD	BB	BB	BB	DD	BB	DD	DD	BB	BB	DD	BB	BB	BB	DD	BB	BB	DD	DD	DD	DD	DD	BB	DD	BB	BB	DD	DD	BB	DD	DD	DD	DD	BB
chr1_22583508_22583535	FF	FF	FF	FF	FF	FF	FF	FF	FF	FF	FF	FF	FF	FF	FF	FF	FF	FF	FF	FF	FF	FF	NA	FF	FF	FF	FF	FF	FF	FF	FF	FF	FF	FF	FF	FF	FF	FF	NN	FF	FF	FF	FF	FF	FF	FF	FF	FF	FF
chr1_22583693_22583728	NN	BB	BB	DD	DD	BB	DD	DD	BB	NA	DD	DD	DD	DD	BB	DD	BB	BB	BB	DD	BB	DD	DD	BB	BB	NA	BB	BB	BB	DD	BB	BB	DD	DD	DD	NA	DD	BB	DD	BB	NA	dn	DD	BB	dn	NA	NA	dn	NA
chr1_22624405_22624450	dn	FF	FF	df	df	FF	df	df	FF	FF	df	df	DD	dn	FF	df	FF	FF	FF	df	FF	df	df	FF	FF	df	FF	FF	FF	df	FF	FF	df	df	df	df	df	FF	df	FF	FF	df	DD	FF	df	df	df	df	FF
chr1_22768012_22768023	DD	BB	BB	DD	bd	BB	bd	DD	BB	BB	DD	bd	bd	DD	BB	DD	BB	BB	BB	DD	BB	bd	DD	BB	BB	bd	BB	BB	BB	DD	BB	BB	bd	DD	bd	bd	bd	BB	bd	BB	BB	DD	DD	BB	DD	DD	bd	bd	BB
chr1_22768031_22768042	DD	BB	BB	DD	DD	BB	DD	DD	BB	BB	DD	DD	DD	DD	BB	DD	BB	BB	BB	DD	BB	DD	DD	BB	BB	DD	BB	BB	BB	DD	BB	BB	DD	DD	DD	DD	DD	BB	DD	BB	BB	DD	DD	BB	DD	DD	DD	DD	BB
chr1_22780349_22780384	dn	BB	BB	DD	NA	BB	NA	NA	NA	BB	NN	NN	dn	DD	BB	NA	NA	BB	BB	DD	BB	nn	NN	BB	BB	NA	BB	BB	BB	NA	NA	BB	DD	NA	NA	NA	DD	BB	NN	BB	BB	NA	DD	BB	NN	NA	NA	DD	BB
chr1_22791020_22791035	DD	BB	BB	DD	DD	BB	DD	DD	BB	BB	DD	DD	DD	DD	BB	DD	BB	BB	BB	DD	BB	DD	DD	BB	BB	DD	BB	BB	BB	DD	BB	BB	DD	DD	DD	DD	DD	BB	DD	BB	BB	DD	DD	BB	DD	DD	DD	DD	BB
chr1_22799398_22799413	DD	BB	BB	DD	DD	BB	DD	DD	BB	BB	DD	DD	DD	DD	BB	DD	BB	BB	BB	DD	BB	DD	DD	BB	BB	DD	BB	BB	BB	DD	BB	BB	DD	DD	DD	DD	DD	BB	DD	BB	BB	DD	DD	BB	DD	DD	DD	DD	BB
chr1_23119355_23119394	UU	BB	BB	UU	UU	BB	UU	UU	BB	BB	UU	UU	UU	UU	BB	bu	BB	BB	BB	UU	BB	UU	UU	BB	BB	UU	BB	BB	BB	NA	BB	UU	UU	UU	UU	NA	UU	BB	NA	BB	BB	UU	UU	BB	NA	NA	UU	UU	BB
chr1_23137728_23137772	DD	BB	BB	DD	DD	BB	DD	DD	BB	BB	NA	DD	dn	DD	BB	DD	BB	BB	BB	DD	BB	NA	DD	BB	BB	DD	BB	BB	BB	DD	BB	DD	DD	DD	DD	DD	DD	NA	DD	BB	BB	DD	DD	BB	DD	DD	DD	DD	NA
chr1_23142837_23142856	DD	BB	BB	DD	DD	BB	DD	DD	BB	BB	DD	DD	DD	DD	BB	DD	BB	BB	BB	DD	BB	DD	DD	BB	BB	DD	BB	BB	BB	DD	BB	DD	DD	DD	DD	DD	DD	BB	DD	BB	BB	DD	DD	BB	DD	NA	DD	DD	BB
chr1_23144345_23144399	DD	BB	BB	DD	DD	BB	DD	DD	BB	BB	DD	DD	NA	DD	BB	DD	BB	BB	BB	DD	BB	NA	DD	BB	BB	NA	BB	BB	BB	DD	BB	DD	DD	DD	DD	NA	NA	BB	DD	BB	BB	DD	DD	BB	DD	NA	NN	DD	NA
chr1_23156642_23156693	DD	BB	bn	DD	DD	BB	DD	DD	BB	BB	DD	DD	DD	DD	BB	DD	BB	BB	BB	DD	BB	DD	DD	BB	BB	DD	BB	BB	BB	DD	BB	DD	DD	DD	DD	DD	DD	BB	DD	BB	BB	DD	DD	BB	DD	BB	DD	DD	BB
chr1_23157344_23157359	DD	BB	BB	DD	DD	BB	DD	DD	BB	BB	DD	DD	DD	DD	BB	DD	BB	BB	BB	DD	BB	DD	DD	BB	BB	DD	BB	BB	BB	DD	BB	DD	DD	DD	DD	DD	DD	BB	DD	BB	BB	DD	DD	BB	DD	bn	DD	DD	BB
chr1_23158373_23158396	DD	BB	BB	DD	DD	BB	DD	DD	BB	BB	DD	DD	DD	DD	BB	DD	BB	BB	BB	DD	BB	DD	DD	BB	BB	DD	BB	BB	BB	DD	BB	DD	DD	DD	DD	DD	DD	BB	DD	BB	BB	DD	DD	BB	DD	BB	DD	DD	BB
chr1_23178995_23179021	DD	BB	BB	DD	DD	BB	DD	DD	BB	BB	DD	DD	DD	DD	BB	DD	BB	BB	BB	DD	BB	DD	DD	BB	BB	DD	BB	BB	BB	DD	BB	DD	DD	DD	DD	DD	DD	BB	DD	BB	BB	DD	DD	BB	DD	BB	DD	DD	BB
chr1_23195437_23195484	DD	BB	BB	DD	DD	BB	DD	DD	NN	BB	DD	DD	NA	DD	BB	DD	BB	BB	BB	NN	BB	DD	DD	BB	BB	DD	BB	BB	BB	DD	BB	DD	DD	NA	DD	DD	DD	NN	DD	BB	BB	DD	DD	BB	NN	BB	DD	DD	BB
chr1_23202247_23202258	dn	BB	BB	dn	DD	BB	dn	dn	BB	BB	dn	dn	DD	dn	BB	dn	BB	BB	BB	dn	BB	DD	dn	BB	BB	dn	BB	BB	BB	dn	BB	dn	dn	dn	dn	dn	dn	BB	dn	BB	BB	dn	dn	BB	DD	BB	dn	dn	BB
chr1_23206993_23207012	DD	BB	BB	DD	DD	BB	DD	DD	BB	BB	DD	DD	DD	DD	BB	DD	BB	BB	BB	DD	BB	DD	DD	BB	BB	DD	BB	BB	BB	DD	BB	DD	DD	DD	DD	DD	DD	BB	DD	BB	BB	DD	DD	BB	DD	BB	DD	DD	BB
chr1_23251169_23251204	DD	BB	BB	DD	NA	NA	DD	NN	BB	BB	DD	DD	DD	DD	BB	DD	BB	BB	BB	DD	BB	DD	DD	BB	BB	DD	BB	BB	BB	DD	BB	DD	DD	DD	DD	NA	DD	NA	DD	BB	BB	DD	DD	BB	DD	BB	DD	DD	BB
chr1_23253437_23253452	DD	BB	BB	DD	DD	BB	DD	DD	BB	BB	DD	DD	DD	DD	BB	DD	BB	BB	BB	DD	BB	DD	DD	BB	BB	DD	BB	BB	BB	DD	BB	DD	DD	DD	DD	DD	DD	BB	DD	BB	BB	DD	DD	BB	DD	BB	DD	DD	BB
chr1_23267623_23267642	DD	BB	BB	DD	DD	BB	DD	DD	BB	BB	DD	DD	DD	DD	BB	DD	BB	BB	BB	DD	BB	DD	DD	BB	BB	DD	BB	BB	BB	DD	BB	DD	DD	DD	DD	DD	DD	BB	DD	BB	BB	DD	DD	BB	DD	BB	DD	DD	BB
chr1_23322320_23322335	DD	BB	BB	DD	DD	BB	DD	DD	BB	bd	DD	DD	DD	DD	BB	DD	BB	BB	BB	DD	BB	DD	DD	BB	BB	DD	BB	BB	BB	DD	BB	DD	DD	DD	DD	DD	DD	BB	DD	BB	BB	DD	DD	BB	DD	BB	DD	DD	BB
chr1_23329109_23329123	DD	BB	BB	DD	DD	BB	DD	DD	BB	BB	DD	DD	DD	DD	BB	DD	BB	BB	BB	DD	BB	DD	DD	BB	BB	DD	BB	BB	BB	DD	BB	DD	DD	DD	DD	DD	DD	BB	DD	BB	BB	DD	DD	BB	DD	BB	DD	DD	BB
chr1_23336504_23336519	DD	BB	BB	DD	DD	BB	DD	DD	BB	BB	DD	DD	DD	DD	BB	DD	BB	BB	BB	DD	BB	DD	DD	BB	BB	DD	BB	BB	BB	DD	BB	DD	DD	DD	DD	DD	DD	BB	DD	BB	BB	DD	DD	BB	DD	BB	DD	DD	BB
chr1_23338407_23338422	DD	BB	BB	DD	DD	BB	DD	DD	BB	BB	DD	DD	DD	DD	BB	DD	BB	BB	BB	DD	BB	DD	DD	BB	BB	DD	BB	BB	BB	DD	BB	DD	DD	DD	DD	DD	DD	BB	DD	BB	BB	DD	DD	BB	DD	BB	DD	DD	BB
chr1_23365575_23365626	NA	NA	NA	NA	DD	BB	DD	DD	NA	NA	DD	NA	DD	DD	BB	DD	NA	NN	NN	DD	NA	DD	DD	BB	BB	DD	BB	BB	BB	NA	BB	DD	DD	DD	DD	NA	dn	BB	DD	NA	BB	DD	DD	BB	DD	NA	NA	DD	BB
chr1_23413270_23413321	dn	BB	NA	DD	NA	BB	DD	DD	BB	BB	DD	DD	DD	DD	BB	DD	BB	BB	BB	DD	BB	DD	DD	NA	BB	DD	BB	BB	NA	NA	BB	DD	DD	DD	DD	DD	DD	NA	DD	BB	NA	DD	DD	NA	DD	BB	DD	DD	BB
chr1_23459799_23459822	DD	BB	BB	DD	DD	BB	DD	DD	BB	BB	DD	DD	DD	DD	BB	DD	BB	BB	BB	DD	BB	DD	DD	BB	BB	DD	BB	BB	BB	DD	BB	DD	DD	DD	DD	DD	DD	BB	DD	BB	BB	DD	DD	BB	DD	BB	DD	DD	BB
chr1_23494365_23494412	FF	FF	FF	FF	NA	FF	FF	FF	FF	FF	FF	FF	FF	FF	FF	FF	FF	FF	FF	FF	FF	FF	NN	FF	FF	FF	FF	FF	FF	NA	NA	FF	FF	NA	FF	FF	FF	NN	FF	FF	FF	NA	FF	FF	FF	FF	FF	FF	NN
chr1_23582926_23582955	DD	BB	BB	DD	DD	BB	DD	DD	BB	BB	DD	DD	DD	DD	BB	DD	BB	BB	BB	DD	BB	DD	DD	BB	BB	DD	BB	BB	BB	DD	BB	DD	DD	DD	DD	DD	DD	BB	DD	BB	BB	DD	DD	BB	DD	BB	DD	DD	DD
chr1_23585525_23585540	DD	BB	BB	DD	DD	BB	DD	DD	BB	BB	DD	DD	DD	DD	BB	DD	BB	BB	BB	DD	BB	DD	DD	BB	BB	DD	BB	BB	BB	DD	BB	DD	DD	DD	DD	DD	DD	BB	DD	BB	BB	DD	DD	BB	DD	BB	DD	DD	DD
chr1_23587707_23587738	DD	BB	BB	DD	DD	BB	DD	DD	BB	BB	DD	DD	DD	DD	BB	DD	BB	BB	BB	DD	BB	DD	DD	BB	BB	DD	BB	BB	BB	DD	BB	DD	DD	DD	DD	DD	DD	BB	DD	BB	BB	DD	DD	BB	DD	BB	DD	DD	DD
chr1_23592170_23592205	NA	BB	BB	DD	NA	NA	DD	DD	BB	BB	DD	DD	DD	DD	BB	dn	BB	BB	BB	DD	BB	DD	DD	BB	BB	DD	BB	BB	NA	DD	BB	DD	DD	NA	DD	DD	DD	BB	DD	NA	BB	DD	DD	BB	NA	BB	DD	DD	DD
chr1_23644936_23644967	DD	BB	BB	DD	DD	BB	DD	DD	BB	BB	DD	DD	DD	DD	BB	DD	bn	BB	BB	DD	BB	DD	DD	BB	BB	DD	BB	BB	BB	DD	BB	DD	DD	DD	DD	DD	DD	BB	DD	BB	BB	DD	DD	BB	DD	BB	DD	DD	bd
chr1_23747057_23747068	DD	BB	BB	DD	DD	BB	DD	DD	BB	BB	DD	DD	DD	DD	BB	DD	BB	BB	BB	DD	BB	DD	DD	BB	BB	DD	BB	BB	BB	DD	BB	DD	DD	DD	DD	DD	DD	BB	DD	BB	BB	DD	DD	BB	DD	BB	DD	DD	DD
chr1_23760580_23760594	DD	BB	BB	DD	DD	BB	DD	DD	BB	BB	DD	DD	DD	DD	BB	DD	BB	BB	BB	DD	BB	DD	DD	BB	BB	DD	BB	BB	BB	DD	BB	DD	DD	DD	DD	DD	DD	BB	DD	BB	BB	DD	DD	BB	DD	BB	DD	DD	DD
chr1_23794152_23794173	DD	BB	BB	DD	DD	BB	DD	DD	BB	BB	DD	DD	DD	DD	BB	DD	BB	BB	BB	DD	BB	DD	DD	BB	BB	DD	BB	BB	BB	DD	BB	DD	DD	DD	DD	DD	DD	BB	DD	BB	BB	DD	DD	BB	DD	BB	DD	DD	DD
chr1_23801185_23801220	DD	BB	BB	DD	DD	BB	DD	DD	BB	BB	DD	DD	DD	DD	BB	DD	BB	BB	BB	DD	BB	DD	DD	BB	BB	DD	BB	BB	BB	DD	BB	DD	DD	DD	DD	DD	DD	BB	DD	BB	BB	DD	DD	BB	DD	BB	DD	DD	DD
chr1_23804541_23804560	DD	BB	BB	DD	DD	BB	DD	DD	BB	BB	DD	DD	DD	DD	BB	DD	BB	BB	BB	DD	BB	DD	DD	BB	BB	DD	BB	BB	BB	DD	BB	DD	DD	DD	DD	DD	DD	BB	DD	BB	BB	DD	DD	BB	DD	BB	DD	DD	DD
chr1_23809040_23809063	DD	BB	BB	DD	DD	BB	DD	DD	BB	BB	DD	DD	DD	DD	BB	DD	BB	BB	BB	DD	BB	DD	DD	BB	BB	DD	BB	BB	BB	DD	BB	DD	DD	DD	DD	DD	DD	BB	DD	BB	BB	DD	DD	BB	DD	BB	DD	DD	DD
chr1_23834800_23834823	FF	FF	FF	NA	FF	FF	FF	FF	NA	FF	FF	FF	FF	NA	FF	FF	FF	FF	FF	FF	FF	FF	FF	FF	FF	NA	FF	FF	FF	NA	FF	FF	FF	FF	FF	FF	NA	FF	FF	FF	FF	FF	FF	FF	FF	FF	NN	FF	FF
chr1_23838062_23838077	DD	BB	BB	DD	DD	BB	DD	DD	BB	BB	DD	DD	DD	DD	BB	DD	BB	BB	BB	DD	BB	DD	DD	BB	BB	DD	BB	BB	BB	DD	BB	DD	DD	DD	DD	DD	DD	bn	DD	BB	BB	DD	DD	BB	DD	BB	DD	DD	DD
chr1_23896879_23896906	DD	BB	BB	DD	DD	BB	DD	DD	BB	BB	DD	DD	DD	DD	BB	DD	BB	BB	BB	DD	BB	DD	DD	BB	BB	DD	BB	BB	BB	DD	BB	DD	DD	DD	DD	DD	DD	BB	DD	BB	BB	DD	DD	BB	DD	BB	DD	DD	DD
chr1_23936904_23936923	DD	BB	BB	DD	DD	BB	DD	DD	BB	BB	DD	DD	DD	DD	BB	DD	BB	BB	BB	DD	BB	DD	DD	BB	BB	DD	BB	BB	BB	DD	BB	DD	DD	DD	DD	DD	DD	BB	DD	BB	BB	DD	DD	BB	DD	BB	DD	DD	DD
chr1_23944631_23944660	NA	FF	FF	FF	FF	FF	FF	FF	FF	FF	NA	FF	FF	FF	FF	FF	NN	FF	FF	FF	NA	FF	FF	FF	FF	FF	FF	FF	FF	FF	FF	FF	FF	FF	FF	FF	FF	FF	FF	FF	NA	FF	FF	FF	FF	FF	FF	FF	FF
chr1_23968673_23968684	df	FF	fn	df	df	FF	df	FF	FF	FF	df	df	df	df	FF	df	FF	FF	FF	df	FF	df	df	fn	FF	df	FF	FF	FF	df	FF	df	df	df	df	df	df	FF	df	FF	FF	df	df	FF	df	FF	df	df	df
chr1_23972845_23972876	DD	BB	BB	DD	DD	BB	DD	DD	BB	BB	DD	DD	DD	DD	BB	DD	BB	BB	BB	DD	BB	DD	DD	BB	BB	DD	BB	BB	BB	DD	BB	DD	DD	DD	DD	DD	DD	BB	DD	BB	BB	DD	DD	BB	DD	BB	DD	DD	DD
chr1_23977252_23977291	DD	BB	BB	DD	DD	BB	DD	DD	BB	BB	DD	DD	DD	DD	BB	DD	BB	BB	BB	DD	BB	DD	DD	BB	BB	DD	BB	BB	BB	DD	BB	DD	DD	DD	DD	DD	DD	BB	DD	BB	BB	DD	DD	BB	DD	BB	DD	DD	DD
chr1_23987925_23987940	DD	BB	BB	DD	DD	BB	DD	DD	BB	BB	DD	DD	DD	DD	BB	DD	BB	BB	BB	DD	BB	DD	DD	BB	BB	DD	BB	BB	BB	DD	BB	DD	DD	DD	DD	DD	DD	BB	DD	BB	BB	DD	DD	BB	DD	BB	DD	DD	DD
chr1_23993535_23993558	DD	BB	BB	DD	DD	BB	DD	DD	BB	BB	DD	DD	DD	DD	BB	DD	BB	BB	BB	DD	BB	DD	DD	BB	BB	DD	BB	BB	BB	DD	BB	DD	DD	DD	DD	DD	DD	BB	DD	BB	BB	DD	DD	BB	DD	BB	DD	DD	DD
chr1_24002601_24002612	df	FF	FF	DD	df	FF	DD	DD	FF	FF	DD	DD	df	DD	FF	df	FF	FF	FF	df	FF	DD	df	FF	FF	df	FF	FF	FF	df	FF	DD	df	df	df	DD	df	FF	DD	FF	FF	DD	df	FF	df	FF	df	DD	df
chr1_24013870_24013901	DD	BB	BB	DD	DD	BB	DD	DD	BB	BB	DD	DD	DD	DD	BB	DD	BB	BB	BB	DD	BB	DD	DD	BB	BB	DD	BB	BB	BB	DD	BB	DD	DD	DD	DD	DD	DD	BB	DD	BB	BB	DD	DD	BB	DD	BB	DD	DD	DD
chr1_24024010_24024045	DD	BB	BB	DD	DD	BB	DD	DD	BB	BB	DD	DD	DD	DD	BB	DD	BB	BB	BB	DD	BB	DD	DD	BB	BB	DD	BB	BB	BB	DD	BB	DD	DD	DD	DD	DD	DD	BB	DD	BB	BB	DD	DD	BB	DD	BB	DD	DD	DD
chr1_24031771_24031804	DD	BB	BB	DD	DD	BB	dn	DD	BB	BB	DD	DD	DD	DD	BB	bd	BB	BB	BB	DD	BB	DD	DD	BB	BB	DD	BB	BB	BB	DD	BB	DD	DD	DD	DD	DD	DD	BB	DD	BB	BB	DD	DD	BB	DD	BB	DD	DD	DD
chr1_24036068_24036099	DD	BB	BB	DD	DD	BB	DD	DD	BB	BB	DD	DD	DD	DD	BB	DD	BB	BB	BB	DD	BB	DD	DD	BB	BB	DD	BB	BB	BB	DD	BB	DD	DD	DD	DD	DD	DD	BB	DD	BB	BB	DD	DD	BB	DD	BB	DD	DD	DD
chr1_24056399_24056426	DD	BB	BB	DD	DD	BB	DD	DD	BB	BB	DD	DD	DD	DD	BB	DD	BB	BB	BB	DD	BB	DD	DD	BB	BB	DD	BB	BB	BB	DD	BB	DD	DD	DD	DD	DD	DD	BB	DD	bd	BB	DD	DD	BB	DD	BB	DD	DD	DD
chr1_24069237_24069250	DD	BB	BB	DD	DD	BB	DD	DD	BB	BB	DD	DD	DD	DD	BB	DD	BB	BB	BB	DD	BB	DD	DD	BB	BB	DD	BB	BB	BB	DD	BB	DD	DD	DD	DD	DD	DD	BB	DD	BB	BB	DD	DD	BB	DD	BB	DD	DD	DD
chr1_24069728_24069745	DD	BB	BB	DD	DD	BB	DD	DD	BB	BB	DD	DD	DD	DD	BB	DD	BB	BB	BB	DD	BB	DD	DD	BB	BB	DD	BB	BB	BB	DD	BB	DD	DD	DD	DD	DD	DD	BB	DD	BB	BB	DD	DD	BB	DD	BB	DD	DD	DD
chr1_24084432_24084461	DD	BB	BB	DD	DD	BB	DD	DD	BB	BB	DD	DD	DD	DD	BB	DD	BB	BB	BB	DD	BB	DD	DD	BB	BB	DD	BB	BB	BB	DD	BB	DD	DD	DD	DD	DD	DD	BB	DD	BB	BB	DD	DD	BB	DD	bn	DD	DD	DD
chr1_24084492_24084518	DD	BB	BB	DD	DD	BB	DD	DD	BB	BB	DD	DD	DD	DD	BB	DD	BB	BB	BB	DD	BB	DD	DD	BB	BB	DD	BB	BB	BB	DD	BB	DD	DD	DD	DD	DD	DD	BB	DD	BB	BB	DD	DD	BB	DD	BB	DD	DD	DD
chr1_24111291_24111306	DD	BB	BB	DD	DD	BB	DD	DD	BB	BB	DD	DD	DD	DD	BB	DD	BB	BB	BB	DD	BB	DD	DD	BB	BB	DD	BB	BB	BB	DD	BB	DD	DD	DD	DD	DD	DD	BB	DD	BB	BB	DD	DD	BB	DD	BB	DD	DD	DD
chr1_24121806_24121835	DD	BB	BB	DD	DD	BB	DD	DD	BB	BB	DD	DD	DD	DD	BB	DD	BB	BB	BB	DD	BB	DD	DD	BB	BB	DD	BB	BB	BB	DD	BB	DD	DD	DD	DD	DD	DD	BB	DD	BB	BB	DD	DD	BB	DD	BB	DD	DD	DD
chr1_24131168_24131191	DD	BB	BB	DD	DD	BB	DD	DD	BB	BB	DD	DD	DD	DD	BB	DD	BB	BB	BB	DD	BB	DD	DD	BB	BB	DD	BB	BB	BB	DD	BB	DD	DD	DD	DD	DD	DD	BB	DD	BB	BB	DD	DD	BB	DD	BB	DD	DD	DD
chr1_24133370_24133395	FF	NA	FF	NA	FF	FF	FF	FF	FF	FF	NA	fn	NA	FF	FF	FF	NA	FF	NA	FF	FF	FF	FF	NA	FF	NA	FF	FF	FF	NA	NA	FF	FF	FF	FF	FF	FF	NA	NA	FF	FF	FF	FF	FF	FF	NA	FF	FF	NA
chr1_24141932_24141951	DD	BB	BB	DD	DD	BB	DD	DD	BB	BB	DD	DD	DD	DD	BB	DD	BB	BB	BB	DD	BB	DD	DD	BB	BB	dn	BB	BB	BB	DD	BB	DD	DD	DD	DD	DD	DD	BB	DD	BB	BB	DD	DD	BB	DD	bn	DD	DD	DD
chr1_24146200_24146255	NA	NA	BB	DD	DD	bn	DD	DD	BB	BB	DD	NA	DD	NA	BB	DD	BB	BB	NA	NA	NA	DD	DD	BB	BB	NA	NA	BB	BB	DD	BB	NA	DD	DD	DD	DD	DD	BB	DD	BB	BB	DD	NN	BB	DD	BB	DD	DD	DD
chr1_24154501_24154522	DD	BB	BB	DD	DD	BB	DD	DD	BB	BB	DD	DD	DD	DD	BB	DD	BB	BB	BB	DD	BB	DD	DD	BB	BB	DD	BB	BB	BB	DD	BB	DD	DD	DD	DD	DD	DD	BB	DD	BB	BB	DD	DD	BB	DD	BB	DD	DD	DD
chr1_24171978_24172005	DD	BB	BB	DD	DD	BB	DD	DD	BB	BB	DD	DD	DD	DD	BB	DD	BB	BB	BB	DD	BB	DD	DD	BB	BB	DD	BB	BB	BB	DD	BB	DD	DD	DD	DD	DD	DD	BB	DD	BB	BB	DD	DD	BB	DD	BB	DD	DD	DD
chr1_24243860_24243904	DD	BB	BB	DD	DD	BB	DD	DD	BB	BB	DD	DD	DD	DD	BB	DD	BB	BB	BB	DD	BB	DD	DD	BB	BB	DD	BB	BB	BB	DD	BB	DD	DD	DD	DD	DD	DD	BB	DD	BB	BB	DD	DD	BB	DD	BB	DD	DD	DD
chr1_24338125_24338152	DD	BB	BB	DD	DD	BB	DD	DD	BB	BB	DD	DD	DD	DD	BB	DD	BB	BB	BB	DD	BB	DD	DD	BB	BB	DD	BB	BB	BB	DD	BB	DD	DD	DD	DD	DD	DD	BB	DD	BB	BB	DD	DD	BB	DD	BB	DD	DD	DD
chr1_24348470_24348517	FF	FF	NN	NA	FF	FF	FF	FF	FF	FF	FF	FF	FF	FF	FF	FF	FF	FF	FF	NA	FF	FF	FF	NA	FF	NA	fn	FF	FF	FF	FF	FF	FF	FF	FF	NA	NA	FF	NN	FF	FF	NA	FF	NA	FF	FF	FF	FF	FF
chr1_24373067_24373080	DD	BB	BB	DD	DD	BB	DD	DD	BB	BB	DD	DD	DD	DD	BB	DD	BB	BB	BB	DD	BB	DD	DD	BB	BB	DD	BB	BB	BB	DD	BB	DD	DD	DD	DD	DD	DD	BB	DD	BB	BB	DD	DD	BB	dn	BB	DD	DD	DD
chr1_24376031_24376046	DD	BB	BB	DD	DD	BB	DD	DD	BB	BB	DD	DD	DD	DD	BB	DD	BB	BB	BB	DD	BB	DD	DD	BB	BB	DD	BB	BB	BB	DD	BB	DD	DD	DD	DD	DD	DD	BB	DD	BB	BB	DD	DD	BB	DD	BB	DD	DD	DD
chr1_24382200_24382235	DD	BB	BB	DD	DD	BB	DD	DD	BB	BB	DD	DD	DD	DD	BB	DD	BB	BB	BB	DD	BB	DD	DD	BB	BB	DD	BB	BB	BB	DD	BB	DD	DD	DD	DD	DD	DD	BB	DD	BB	BB	DD	DD	BB	DD	BB	DD	DD	DD
chr1_24404222_24404233	DD	BB	BB	DD	DD	BB	DD	DD	BB	BB	DD	DD	DD	DD	BB	DD	BB	BB	BB	DD	BB	DD	DD	BB	BB	DD	BB	BB	BB	DD	BB	DD	DD	DD	DD	DD	DD	BB	DD	BB	BB	DD	DD	BB	DD	BB	DD	DD	DD
chr1_24413345_24413376	DD	BB	BB	DD	DD	BB	DD	DD	BB	BB	DD	DD	DD	DD	BB	DD	BB	BB	bn	DD	BB	DD	DD	BB	BB	DD	BB	BB	BB	DD	BB	DD	DD	DD	DD	DD	DD	BB	DD	BB	BB	DD	DD	BB	DD	BB	DD	DD	DD
chr1_24435984_24436013	df	FF	FF	df	df	FF	df	dn	FF	FF	dn	df	df	df	FF	dn	FF	FF	FF	df	FF	df	df	FF	FF	df	FF	FF	FF	df	fn	df	df	df	df	df	df	fn	df	FF	FF	df	df	FF	df	FF	df	fn	df
chr1_24456247_24456274	DD	BB	BB	DD	DD	BB	DD	DD	BB	BB	DD	DD	DD	DD	BB	DD	BB	BB	BB	DD	BB	DD	DD	BB	BB	DD	BB	BB	BB	DD	BB	DD	DD	DD	DD	DD	DD	BB	DD	BB	BB	DD	DD	BB	bd	BB	DD	DD	DD
chr1_24478763_24478804	DD	BB	BB	DD	DD	NA	DD	DD	BB	NA	DD	DD	DD	DD	BB	DD	NN	BB	BB	DD	bn	DD	DD	BB	BB	NA	NA	BB	BB	NA	NA	DD	DD	DD	NA	DD	DD	BB	DD	bn	NA	DD	dn	BB	DD	BB	DD	DD	DD
chr1_24485252_24485266	DD	BB	BB	DD	DD	BB	DD	DD	BB	BB	DD	DD	DD	DD	BB	DD	BB	BB	BB	DD	BB	DD	DD	BB	BB	DD	BB	BB	BB	DD	BB	DD	DD	DD	DD	DD	DD	BB	DD	BB	BB	DD	DD	BB	DD	BB	DD	DD	DD
chr1_24487412_24487425	DD	BB	BB	DD	DD	BB	DD	DD	BB	BB	DD	DD	DD	DD	BB	DD	BB	BB	BB	DD	BB	DD	DD	BB	BB	DD	BB	BB	BB	DD	BB	DD	DD	DD	DD	DD	DD	BB	DD	BB	BB	dn	DD	BB	DD	BB	DD	DD	DD
chr1_24494796_24494827	DD	BB	BB	DD	DD	BB	DD	DD	BB	BB	DD	DD	DD	DD	BB	DD	BB	BB	BB	DD	BB	DD	DD	BB	BB	DD	BB	BB	BB	DD	BB	DD	DD	DD	DD	DD	DD	BB	DD	BB	BB	DD	DD	BB	DD	BB	DD	DD	DD
chr1_24507296_24507327	DD	BB	BB	DD	DD	BB	dn	DD	BB	BB	DD	DD	DD	DD	BB	DD	BB	BB	BB	DD	BB	DD	DD	BB	BB	DD	BB	BB	BB	DD	BB	DD	DD	DD	DD	DD	DD	BB	DD	BB	BB	DD	DD	BB	DD	BB	DD	DD	dn
chr1_24558687_24558724	DD	bn	BB	DD	DD	BB	DD	DD	BB	BB	DD	DD	DD	DD	BB	DD	bn	BB	BB	DD	BB	DD	DD	BB	BB	DD	BB	BB	BB	DD	BB	DD	DD	DD	DD	DD	DD	BB	DD	bn	bn	DD	DD	BB	DD	BB	DD	DD	DD
chr1_24626361_24626388	FF	FF	FF	FF	FF	FF	FF	FF	FF	FF	FF	FF	FF	FF	FF	FF	FF	FF	FF	FF	FF	FF	FF	FF	FF	FF	FF	FF	FF	FF	FF	FF	FF	FF	FF	FF	FF	NA	FF	FF	FF	FF	FF	FF	FF	FF	FF	FF	FF
chr1_24673129_24673148	DD	BB	BB	DD	bd	BB	DD	DD	BB	BB	NA	DD	DD	DD	BB	DD	BB	BB	BB	DD	BB	DD	DD	BB	BB	DD	BB	BB	BB	DD	BB	DD	DD	DD	DD	DD	DD	BB	DD	BB	BB	DD	DD	BB	DD	BB	DD	DD	DD
chr1_24693977_24694016	BB	BB	BB	DD	DD	BB	BB	BB	BB	BB	BB	BB	DD	DD	BB	DD	BB	BB	BB	DD	BB	DD	BB	BB	BB	DD	BB	BB	BB	DD	BB	DD	DD	DD	DD	DD	DD	BB	DD	BB	BB	DD	DD	BB	DD	BB	DD	DD	DD
chr1_24757164_24757199	DD	NA	BB	NA	DD	BB	DD	DD	NA	NA	DD	DD	DD	DD	BB	DD	BB	BB	BB	NA	BB	DD	NA	BB	BB	NA	BB	BB	BB	NA	NA	DD	DD	NA	DD	DD	DD	NA	DD	NA	NA	DD	DD	BB	DD	BB	DD	DD	DD
chr1_24782030_24782074	DD	BB	BB	DD	DD	BB	DD	DD	BB	BB	DD	DD	DD	DD	BB	DD	BB	bn	BB	DD	BB	DD	DD	BB	BB	DD	BB	BB	BB	DD	BB	DD	DD	DD	DD	DD	DD	BB	DD	BB	BB	DD	DD	BB	DD	BB	DD	DD	DD
chr1_24782776_24782787	df	FF	FF	df	DD	FF	df	df	FF	FF	df	DD	df	df	FF	df	FF	FF	FF	df	FF	df	df	FF	FF	df	FF	FF	FF	df	FF	df	df	DD	df	df	df	FF	df	FF	FF	df	df	FF	df	FF	DD	df	df
chr1_24782788_24782817	DD	BB	BB	DD	DD	BB	DD	DD	BB	BB	DD	DD	DD	DD	BB	DD	BB	BB	BB	DD	BB	DD	DD	BB	BB	DD	BB	BB	BB	DD	BB	DD	DD	DD	DD	DD	DD	BB	DD	BB	BB	DD	DD	BB	DD	BB	DD	DD	DD
chr1_24925566_24925605	FF	FF	NA	NA	FF	fn	FF	FF	FF	FF	NA	FF	FF	FF	FF	NA	NA	NA	FF	NA	NA	FF	FF	FF	FF	FF	NA	FF	NA	FF	NA	NA	NA	NA	FF	FF	FF	FF	FF	FF	NA	FF	FF	FF	FF	NA	FF	NA	FF
chr1_24928024_24928059	DD	BB	BB	DD	DD	BB	DD	DD	BB	BB	DD	DD	DD	DD	BB	DD	BB	BB	BB	DD	BB	DD	DD	BB	BB	DD	BB	BB	BB	DD	BB	DD	DD	DD	DD	DD	DD	BB	DD	BB	BB	DD	DD	BB	DD	BB	DD	DD	DD
chr1_24947868_24947894	DD	BB	BB	DD	DD	BB	DD	DD	BB	BB	DD	DD	DD	DD	BB	DD	BB	BB	BB	DD	BB	DD	DD	BB	BB	DD	BB	BB	BB	DD	BB	DD	DD	DD	DD	DD	DD	BB	DD	BB	BB	DD	DD	BB	DD	BB	DD	DD	DD
chr1_24949003_24949027	DD	BB	BB	DD	DD	BB	DD	DD	BB	BB	DD	DD	DD	DD	BB	DD	BB	BB	BB	DD	BB	DD	DD	BB	BB	DD	BB	BB	BB	DD	BB	DD	DD	DD	DD	DD	DD	BB	DD	BB	BB	DD	DD	BB	DD	BB	DD	DD	DD
chr1_24958726_24958777	FF	NN	NN	FF	FF	NA	FF	FF	FF	NN	FF	FF	FF	FF	NN	FF	nn	NA	FF	FF	NN	FF	FF	FF	NN	NA	FF	FF	FF	FF	FF	FF	FF	FF	NA	NA	FF	FF	FF	NA	NA	FF	FF	FF	fn	FF	FF	FF	FF
chr1_25119464_25119503	BB	BB	BB	NA	NA	BB	BB	BB	BB	BB	BB	BB	BB	BB	BB	BB	BB	BB	BB	BB	BB	BB	BB	BB	BB	BB	BB	BB	BB	BB	BB	BB	BB	BB	BB	BB	BB	BB	BB	BB	BB	BB	UU	BB	BB	BB	BB	BB	BB
chr1_25177638_25177655	DD	BB	BB	DD	DD	BB	DD	DD	BB	BB	DD	DD	DD	DD	BB	DD	BB	BB	BB	DD	BB	DD	DD	BB	BB	DD	BB	BB	BB	DD	BB	DD	DD	DD	DD	DD	DD	BB	DD	BB	BB	DD	DD	BB	DD	BB	DD	DD	DD
chr1_25181142_25181153	DD	BB	BB	DD	DD	BB	DD	DD	BB	BB	DD	DD	DD	DD	BB	DD	BB	BB	BB	DD	BB	DD	DD	BB	BB	DD	BB	BB	BB	DD	BB	DD	DD	DD	DD	DD	DD	BB	DD	BB	BB	DD	DD	BB	DD	BB	DD	DD	DD
chr1_25188778_25188789	df	FF	FF	df	df	FF	df	df	FF	FF	df	df	DD	df	FF	DD	FF	FF	FF	DD	FF	df	df	FF	FF	DD	FF	FF	FF	DD	FF	df	df	df	df	DD	df	FF	df	FF	FF	df	df	FF	df	FF	df	DD	df
chr1_25223492_25223515	DD	BB	BB	DD	DD	BB	DD	DD	BB	BB	DD	DD	DD	DD	BB	DD	BB	BB	BB	DD	BB	DD	DD	BB	BB	DD	BB	BB	BB	DD	BB	DD	DD	DD	DD	DD	DD	BB	DD	BB	BB	DD	DD	BB	DD	BB	DD	DD	DD
chr1_25282054_25282073	DD	BB	BB	DD	DD	BB	DD	DD	BB	BB	DD	DD	DD	DD	BB	DD	BB	BB	BB	DD	BB	DD	DD	BB	BB	DD	BB	BB	BB	DD	BB	DD	BB	DD	DD	BB	BB	BB	DD	BB	BB	DD	DD	BB	DD	BB	DD	DD	DD
chr1_25283526_25283558	DD	BB	bn	DD	DD	BB	DD	DD	BB	BB	DD	DD	DD	DD	BB	DD	BB	BB	BB	DD	BB	DD	DD	BB	BB	DD	BB	BB	BB	DD	BB	DD	BB	DD	DD	BB	BB	BB	DD	BB	BB	DD	DD	BB	DD	BB	DD	DD	DD
chr1_25300867_25300898	DD	BB	BB	DD	DD	BB	DD	DD	BB	BB	DD	dn	DD	DD	BB	DD	BB	BB	BB	DD	BB	DD	DD	BB	BB	DD	BB	BB	BB	DD	BB	DD	BB	DD	DD	BB	BB	BB	DD	BB	BB	DD	DD	BB	DD	BB	DD	DD	DD
chr1_25360876_25360891	DD	BB	BB	DD	dn	BB	DD	DD	BB	BB	DD	DD	DD	dn	BB	DD	BB	BB	BB	dn	BB	DD	dn	BB	BB	DD	BB	BB	BB	DD	BB	DD	BB	DD	DD	BB	BB	BB	dn	BB	BB	DD	DD	BB	DD	BB	DD	DD	DD
chr1_25381242_25381265	DD	BB	BB	DD	DD	BB	DD	DD	BB	BB	DD	DD	DD	DD	BB	DD	BB	BB	BB	DD	BB	DD	DD	BB	BB	DD	BB	BB	BB	DD	BB	DD	BB	DD	DD	BB	BB	BB	DD	BB	BB	DD	DD	BB	DD	BB	DD	DD	DD
chr1_25402333_25402368	DD	BB	NA	DD	DD	BB	DD	DD	BB	BB	BB	NA	DD	DD	BB	DD	BB	BB	BB	DD	BB	DD	DD	BB	BB	dn	BB	BB	BB	DD	NA	DD	BB	DD	DD	BB	BB	BB	DD	BB	BB	DD	DD	BB	DD	NA	DD	DD	DD
chr1_25434859_25434872	DD	BB	BB	DD	DD	BB	DD	DD	BB	BB	BB	DD	DD	DD	BB	DD	BB	BB	BB	DD	BB	DD	DD	BB	BB	DD	BB	BB	BB	DD	BB	DD	BB	DD	DD	BB	BB	BB	DD	BB	BB	DD	DD	BB	DD	BB	DD	DD	DD
chr1_25446744_25446755	DD	BB	BB	DD	DD	BB	DD	DD	BB	BB	BB	DD	DD	DD	BB	DD	BB	BB	BB	DD	BB	DD	DD	BB	BB	DD	BB	BB	BB	DD	BB	DD	BB	DD	DD	BB	BB	BB	DD	BB	BB	DD	DD	BB	DD	BB	DD	DD	DD
chr1_25464657_25464692	DD	BB	BB	DD	DD	BB	DD	DD	BB	BB	BB	DD	DD	DD	BB	DD	BB	BB	BB	DD	BB	DD	DD	BB	BB	DD	BB	BB	BB	DD	BB	DD	BB	DD	DD	BB	BB	bn	DD	BB	BB	DD	DD	BB	DD	BB	DD	DD	DD
chr1_25467871_25467882	DD	BB	BB	DD	DD	BB	DD	DD	BB	BB	BB	DD	DD	DD	BB	DD	BB	BB	BB	DD	BB	DD	DD	BB	BB	DD	BB	BB	BB	DD	BB	DD	BB	DD	DD	BB	BB	BB	DD	BB	BB	DD	DD	BB	DD	BB	DD	DD	DD
chr1_25500109_25500126	FF	FF	FF	FF	FF	FF	FF	FF	FF	FF	FF	NN	FF	FF	FF	FF	FF	FF	FF	FF	FF	FF	FF	FF	FF	FF	FF	FF	FF	FF	FF	FF	FF	FF	FF	FF	FF	FF	FF	FF	FF	FF	FF	FF	FF	FF	FF	FF	FF
chr1_25529955_25529969	DD	BB	BB	DD	DD	BB	DD	DD	BB	BB	BB	DD	DD	DD	BB	DD	BB	BB	BB	DD	BB	DD	DD	BB	BB	DD	BB	BB	BB	DD	BB	DD	BB	DD	DD	BB	BB	BB	DD	BB	BB	DD	DD	BB	DD	BB	DD	DD	DD
chr1_25566402_25566443	DD	BB	BB	DD	DD	BB	DD	DD	BB	BB	BB	DD	DD	DD	BB	DD	BB	BB	BB	BB	BB	bd	DD	BB	BB	DD	BB	BB	BB	DD	BB	DD	BB	DD	DD	BB	BB	BB	DD	BB	BB	DD	DD	BB	DD	BB	DD	DD	DD
chr1_25601476_25601519	DD	BB	BB	DD	DD	BB	DD	DD	BB	BB	BB	DD	DD	DD	BB	DD	BB	BB	BB	BB	BB	DD	DD	BB	BB	DD	BB	BB	BB	DD	BB	DD	BB	DD	DD	BB	BB	BB	DD	BB	BB	DD	DD	BB	DD	BB	DD	DD	dn
chr1_25735292_25735327	dd	bb	bb	dd	dd	BB	DD	dd	BB	bb	BB	dd	dd	dd	BB	dd	bb	bb	bb	BB	bn	dd	dd	bb	bb	dd	bb	bb	BB	dd	bb	DD	BB	dd	dd	BB	bb	bb	dd	bb	bb	dd	dd	BB	dd	BB	dd	dd	dd
chr1_25767892_25767915	df	FF	FF	df	df	FF	df	df	FF	FF	FF	df	df	df	FF	df	FF	FF	FF	FF	FF	df	df	FF	FF	df	FF	fn	FF	df	FF	df	FF	df	df	FF	FF	FF	df	FF	FF	df	df	fn	df	FF	df	df	df
chr1_25783507_25783542	DD	BB	BB	DD	DD	BB	DD	DD	BB	BB	BB	DD	DD	DD	BB	DD	BB	BB	BB	BB	BB	DD	DD	BB	BB	DD	BB	BB	BB	DD	BB	DD	BB	DD	DD	BB	BB	BB	DD	BB	BB	DD	DD	BB	DD	BB	DD	DD	DD
chr1_25798532_25798547	DD	BB	BB	DD	DD	BB	DD	DD	BB	BB	BB	DD	DD	DD	BB	DD	BB	BB	BB	BB	BB	DD	DD	BB	BB	DD	BB	BB	BB	DD	BB	DD	BB	DD	DD	BB	BB	BB	DD	BB	BB	DD	DD	BB	DD	BB	DD	DD	DD
chr1_25821158_25821175	DD	BB	BB	DD	DD	BB	DD	DD	BB	BB	BB	DD	DD	DD	BB	DD	BB	BB	BB	BB	BB	DD	DD	BB	BB	DD	BB	BB	BB	DD	BB	DD	BB	DD	DD	BB	BB	BB	DD	BB	BB	DD	DD	BB	DD	BB	DD	DD	DD
chr1_25822103_25822122	DD	BB	BB	dd	dn	BB	DD	dd	BB	BB	BB	dn	dd	DD	BB	DD	BB	BB	BB	BB	BB	DD	DD	BB	BB	dd	BB	BB	BB	dd	BB	dd	BB	dd	dd	BB	BB	BB	DD	BB	BB	DD	DD	BB	DD	BB	dd	dd	DD
chr1_25822769_25822786	DD	BB	BB	DD	DD	BB	DD	DD	BB	BB	BB	DD	DD	DD	BB	DD	BB	BB	BB	BB	BB	DD	DD	BB	BB	DD	BB	BB	BB	DD	BB	DD	BB	DD	DD	BB	BB	BB	DD	BB	BB	DD	DD	BB	DD	BB	DD	DD	DD
chr1_25832821_25832834	DD	BB	BB	DD	DD	BB	DD	DD	BB	BB	BB	DD	DD	DD	BB	DD	BB	BB	BB	BB	BB	DD	DD	BB	BB	DD	BB	BB	BB	DD	BB	DD	BB	DD	DD	BB	BB	BB	DD	BB	BB	DD	DD	BB	DD	BB	DD	DD	DD
chr1_25871043_25871072	NA	BB	BB	UU	NA	BB	UU	UU	BB	BB	BB	BB	UU	UU	BB	UU	BB	BB	BB	BB	BB	UU	NA	BB	BB	UU	BB	BB	BB	NA	BB	UU	BB	NA	UU	BB	BB	BB	UU	BB	BB	UU	UU	BB	UU	BB	NA	UU	NA
chr1_25890151_25890166	DD	BB	BB	DD	DD	BB	DD	DD	BB	BB	BB	DD	DD	DD	BB	DD	BB	BB	BB	BB	BB	bd	DD	BB	BB	DD	BB	BB	BB	DD	BB	DD	BB	DD	DD	BB	BB	BB	DD	BB	BB	DD	DD	BB	DD	BB	DD	DD	DD
chr1_25925719_25925732	DD	BB	BB	DD	DD	BB	DD	DD	BB	BB	BB	DD	DD	DD	BB	DD	BB	BB	BB	BB	BB	DD	DD	BB	BB	DD	BB	BB	BB	DD	BB	DD	BB	DD	DD	BB	BB	BB	DD	BB	BB	DD	DD	BB	DD	BB	DD	DD	DD
chr1_25940018_25940057	DD	BB	BB	DD	DD	BB	DD	DD	BB	BB	BB	DD	DD	DD	BB	DD	BB	BB	BB	BB	BB	DD	DD	BB	BB	DD	BB	BB	BB	DD	BB	DD	BB	DD	DD	BB	BB	BB	DD	BB	BB	DD	DD	BB	DD	BB	DD	DD	DD
chr1_26019450_26019461	DD	BB	BB	DD	DD	BB	DD	DD	BB	BB	BB	DD	DD	DD	BB	DD	BB	BB	BB	BB	BB	DD	DD	BB	BB	DD	BB	BB	BB	DD	BB	DD	BB	DD	DD	BB	BB	BB	DD	BB	BB	DD	DD	BB	DD	BB	DD	DD	DD
chr1_26089223_26089258	DD	BB	BB	DD	DD	BB	DD	DD	BB	BB	BB	DD	DD	DD	BB	DD	BB	BB	BB	BB	BB	DD	DD	BB	BB	DD	BB	BB	BB	DD	BB	DD	BB	DD	DD	BB	BB	BB	DD	BB	BB	DD	DD	BB	DD	BB	DD	DD	DD
chr1_26091371_26091390	DD	BB	BB	DD	DD	BB	DD	DD	BB	BB	BB	DD	DD	DD	BB	DD	BB	BB	BB	BB	BB	DD	DD	BB	BB	DD	BB	BB	BB	DD	BB	DD	BB	DD	DD	BB	BB	BB	DD	BB	BB	DD	DD	BB	DD	BB	DD	DD	DD
chr1_26108078_26108105	DD	BB	BB	dd	dd	BB	dd	dd	BB	BB	BB	dd	DD	DD	BB	dd	BB	BB	BB	BB	BB	dd	dd	BB	BB	dd	BB	BB	BB	dd	BB	dd	BB	dd	dd	BB	BB	BB	dd	BB	BB	dd	dd	BB	dd	BB	dd	dd	dd
chr1_26112563_26112586	DD	BB	BB	DD	DD	BB	DD	DD	BB	BB	BB	DD	DD	DD	BB	DD	BB	BB	BB	BB	BB	DD	DD	BB	BB	DD	BB	BB	BB	DD	BB	DD	BB	DD	DD	BB	BB	BB	DD	BB	BB	DD	DD	BB	DD	BB	DD	DD	bd
chr1_26239506_26239521	DD	DD	DD	DD	DD	BB	DD	DD	DD	DD	DD	DD	DD	DD	DD	DD	DD	BB	DD	DD	DD	DD	DD	BB	DD	DD	DD	DD	DD	DD	DD	DD	DD	DD	DD	DD	DD	DD	DD	DD	BB	DD	DD	DD	DD	DD	DD	DD	DD
chr1_26250783_26250806	DD	BB	BB	DD	DD	BB	DD	DD	BB	BB	BB	DD	DD	DD	BB	DD	BB	BB	BB	BB	BB	DD	DD	BB	BB	DD	BB	BB	BB	bd	BB	DD	BB	DD	DD	BB	BB	BB	DD	BB	BB	DD	DD	BB	DD	BB	DD	DD	DD
chr1_26262414_26262428	DD	BB	BB	DD	DD	BB	DD	DD	BB	BB	BB	DD	DD	DD	BB	DD	BB	BB	BB	BB	BB	DD	DD	BB	BB	DD	BB	BB	BB	DD	BB	DD	BB	DD	DD	BB	BB	BB	DD	BB	BB	DD	DD	BB	DD	BB	DD	DD	DD
chr1_26278836_26278863	DD	BB	BB	DD	DD	BB	DD	DD	BB	BB	BB	DD	DD	DD	BB	DD	BB	BB	BB	BB	BB	DD	DD	BB	BB	DD	BB	BB	BB	DD	BB	DD	BB	DD	DD	BB	BB	BB	DD	BB	BB	DD	DD	BB	DD	BB	DD	DD	DD
chr1_26359894_26359941	DD	NN	BB	DD	NA	BB	NA	dn	BB	NN	NA	DD	NA	DD	bn	DD	BB	BB	BB	BB	BB	DD	NA	BB	NN	NA	BB	BB	BB	NA	BB	DD	NA	DD	DD	BB	NN	NA	DD	NN	BB	NA	DD	BB	DD	bn	DD	NA	DD
chr1_26365266_26365313	DD	BB	BB	DD	DD	BB	DD	DD	BB	BB	BB	DD	DD	DD	BB	DD	BB	BB	BB	BB	BB	DD	DD	BB	BB	DD	BB	BB	BB	DD	BB	DD	BB	DD	DD	BB	BB	BB	DD	BB	BB	DD	DD	BB	DD	BB	DD	DD	DD
chr1_26412783_26412830	DD	BB	BB	DD	DD	BB	DD	DD	BB	BB	BB	DD	DD	DD	BB	DD	BB	BB	BB	BB	bn	DD	DD	BB	BB	DD	BB	BB	BB	DD	BB	DD	BB	DD	DD	BB	BB	BB	DD	BB	BB	DD	DD	BB	DD	BB	DD	DD	DD
chr1_26425187_26425202	DD	BB	BB	DD	DD	BB	DD	DD	BB	BB	BB	DD	DD	DD	BB	DD	BB	BB	BB	BB	BB	DD	DD	BB	BB	DD	BB	BB	BB	DD	BB	DD	BB	DD	DD	BB	BB	BB	DD	BB	BB	DD	DD	BB	DD	BB	DD	DD	DD
chr1_26440301_26440324	DD	BB	BB	DD	DD	BB	DD	DD	BB	BB	BB	DD	DD	DD	BB	DD	BB	BB	BB	BB	BB	DD	DD	BB	BB	DD	BB	BB	BB	DD	BB	DD	BB	DD	DD	BB	BB	BB	DD	BB	BB	DD	DD	BB	DD	BB	DD	DD	DD
chr1_26509286_26509325	NA	BB	BB	DD	DD	NA	DD	NN	BB	BB	BB	NA	DD	DD	BB	DD	BB	BB	BB	BB	BB	NA	DD	BB	BB	NA	BB	BB	BB	NA	BB	DD	BB	DD	DD	BB	BB	BB	DD	BB	BB	NA	DD	BB	DD	BB	DD	DD	DD
chr1_26540560_26540577	df	FF	FF	df	df	FF	df	df	FF	FF	FF	DD	df	df	FF	df	FF	FF	FF	FF	FF	df	df	FF	FF	df	FF	FF	FF	df	FF	df	FF	df	df	FF	FF	FF	df	FF	FF	df	df	FF	df	FF	df	df	df
chr1_26541165_26541200	DD	BB	BB	NA	DD	BB	NA	DD	BB	NA	BB	DD	NA	NN	BB	DD	BB	NA	BB	BB	BB	DD	DD	BB	NA	NA	BB	BB	BB	NA	BB	NA	BB	DD	NA	BB	BB	BB	DD	BB	BB	DD	DD	BB	DD	BB	DD	DD	DD
chr1_26571584_26571619	DD	BB	BB	NA	DD	BB	NA	DD	BB	BB	BB	DD	DD	DD	BB	DD	NA	BB	BB	BB	BB	DD	DD	BB	BB	NA	BB	BB	BB	DD	BB	DD	BB	DD	DD	BB	BB	NA	DD	BB	NA	DD	DD	NA	DD	BB	DD	DD	DD
chr1_26581450_26581471	FF	FF	FF	FF	NA	NA	FF	FF	FF	FF	NA	fn	NA	NA	FF	NA	FF	FF	NA	FF	NA	FF	NA	FF	FF	NA	NA	FF	FF	FF	FF	NN	FF	FF	NA	FF	fn	FF	FF	FF	NA	FF	fn	FF	FF	FF	FF	FF	FF
chr1_26628909_26628928	DD	BB	BB	DD	DD	BB	DD	DD	BB	BB	BB	DD	DD	DD	BB	DD	BB	BB	BB	BB	BB	DD	DD	BB	BB	DD	BB	BB	BB	DD	BB	DD	BB	DD	DD	BB	BB	BB	DD	BB	BB	DD	DD	BB	DD	BB	DD	DD	DD
chr1_26720551_26720578	DD	BB	BB	DD	dn	BB	DD	DD	BB	BB	BB	DD	DD	DD	bn	DD	BB	BB	BB	BB	BB	DD	DD	BB	BB	DD	BB	BB	BB	DD	BB	DD	BB	DD	DD	BB	BB	BB	DD	BB	BB	DD	DD	BB	DD	BB	DD	DD	DD
chr1_26759064_26759091	DD	BB	BB	DD	DD	BB	DD	DD	BB	BB	BB	DD	DD	DD	BB	DD	BB	BB	BB	BB	BB	DD	DD	BB	BB	DD	BB	BB	BB	DD	BB	DD	BB	DD	DD	BB	BB	BB	DD	BB	BB	DD	DD	BB	DD	BB	DD	DD	DD
chr1_26846149_26846166	FF	FF	FF	FF	FF	FF	FF	FF	FF	FF	FF	FF	FF	FF	FF	FF	FF	FF	FF	FF	FF	FF	FF	FF	FF	FF	FF	FF	NN	FF	FF	FF	FF	FF	NA	FF	FF	FF	FF	FF	FF	FF	FF	FF	FF	FF	FF	FF	FF
chr1_26892083_26892107	DD	BB	BB	DD	DD	BB	DD	DD	BB	BB	BB	DD	DD	DD	BB	DD	BB	BB	BB	BB	BB	DD	DD	BB	BB	DD	BB	BB	BB	DD	BB	DD	BB	DD	DD	BB	BB	BB	DD	BB	BB	DD	DD	BB	DD	BB	DD	DD	DD
chr1_26948954_26948965	DD	BB	BB	DD	DD	BB	DD	DD	BB	BB	BB	DD	DD	DD	BB	DD	BB	BB	BB	BB	BB	DD	DD	BB	BB	DD	BB	BB	BB	DD	BB	DD	BB	DD	DD	BB	BB	BB	DD	BB	BB	DD	DD	BB	DD	BB	DD	DD	DD
chr1_26956589_26956648	DD	BB	BB	DD	DD	BB	DD	DD	NA	BB	BB	DD	DD	DD	BB	DD	BB	BB	NA	NA	BB	DD	NA	NN	BB	NA	BB	NA	BB	NA	BB	DD	BB	DD	DD	NA	BB	NA	DD	BB	NA	DD	NA	BB	DD	NA	DD	DD	DD
chr1_26965644_26965691	DD	BB	BB	DD	DD	BB	DD	DD	BB	BB	BB	DD	DD	DD	BB	DD	BB	BB	BB	BB	BB	DD	DD	BB	BB	NA	BB	BB	BB	NA	BB	DD	BB	DD	DD	BB	NA	BB	DD	NA	NA	DD	DD	BB	DD	NN	DD	DD	DD
chr1_27007653_27007664	dd	BB	BB	dd	dd	BB	DD	dd	BB	BB	BB	dd	dd	dd	BB	dd	BB	BB	BB	BB	BB	dd	bd	BB	BB	dd	BB	BB	BB	dd	BB	dd	BB	dd	dd	BB	BB	BB	dd	BB	BB	dd	dd	BB	dd	BB	dd	dd	dd
chr1_27040428_27040471	DD	BB	BB	NN	DD	BB	DD	DD	BB	BB	BB	DD	DD	NN	BB	DD	BB	BB	BB	BB	BB	DD	DD	BB	BB	DD	bn	BB	BB	DD	BB	DD	BB	DD	DD	BB	BB	BB	DD	BB	BB	DD	DD	BB	DD	BB	DD	DD	DD
chr1_27123777_27123818	DD	BB	BB	NN	NA	BB	DD	DD	BB	BB	BB	DD	DD	NA	BB	NA	BB	BB	BB	BB	BB	DD	DD	BB	BB	NA	NN	BB	BB	DD	BB	DD	BB	DD	DD	BB	BB	BB	DD	BB	BB	DD	NA	BB	DD	NA	NA	DD	DD
chr1_27168800_27168847	NA	NN	NN	DD	NA	NN	DD	DD	NN	NN	NA	DD	DD	DD	NN	DD	NN	NN	NN	NN	NN	NA	DD	NN	NN	NA	NA	NN	NN	NA	NN	DD	NN	DD	DD	NN	NN	BB	DD	NN	NA	NA	DD	NA	DD	NN	DD	NA	DD
chr1_27221843_27221860	DD	BB	BB	DD	DD	BB	DD	DD	BB	BB	BB	DD	DD	DD	BB	DD	BB	BB	BB	BB	BB	DD	DD	BB	BB	DD	BB	BB	BB	DD	BB	dn	BB	DD	DD	BB	BB	BB	DD	BB	BB	DD	DD	BB	DD	BB	DD	DD	DD
chr1_27228835_27228852	DD	BB	BB	DD	DD	BB	DD	DD	BB	BB	BB	DD	DD	DD	BB	DD	BB	BB	BB	BB	BB	DD	DD	BB	BB	DD	BB	BB	BB	DD	BB	DD	BB	DD	DD	BB	BB	BB	DD	BB	BB	DD	DD	BB	DD	BB	DD	DD	DD
chr1_27229881_27229916	dd	BB	BB	dd	dd	BB	dd	dd	BB	BB	BB	dd	dd	dd	BB	dd	BB	BB	BB	BB	BB	dd	dd	BB	BB	dd	BB	BB	BB	dd	BB	dd	BB	dd	dd	BB	BB	BB	dd	bn	BB	dd	dd	BB	dd	BB	dd	dd	dd
chr1_27231943_27231972	DD	BB	BB	DD	DD	BB	DD	DD	BB	BB	BB	DD	DD	DD	BB	DD	BB	BB	BB	BB	BB	DD	DD	BB	BB	DD	BB	BB	BB	DD	BB	DD	BB	DD	DD	BB	BB	BB	DD	BB	BB	DD	DD	BB	DD	BB	DD	DD	DD
chr1_27247387_27247414	DD	BB	BB	DD	DD	BB	DD	DD	BB	BB	BB	DD	DD	DD	BB	DD	BB	BB	BB	BB	BB	DD	DD	BB	BB	DD	BB	BB	BB	DD	BB	DD	BB	DD	DD	BB	BB	BB	DD	BB	BB	DD	DD	BB	DD	BB	DD	DD	DD
chr1_27259094_27259137	DD	BB	BB	NA	DD	NA	DD	DD	NA	BB	BB	DD	DD	DD	DD	DD	BB	BB	BB	BB	BB	DD	DD	BB	BB	DD	BB	BB	BB	DD	BB	DD	NN	DD	DD	BB	BB	BB	DD	BB	NA	DD	DD	BB	BB	BB	DD	DD	NA
chr1_27304009_27304020	DD	BB	BB	DD	DD	BB	DD	DD	BB	BB	BB	DD	DD	DD	DD	DD	BB	BB	BB	BB	BB	DD	DD	BB	BB	DD	BB	BB	BB	DD	BB	DD	BB	DD	DD	BB	BB	BB	DD	BB	BB	DD	DD	BB	DD	bn	DD	DD	DD
chr1_27320676_27320687	DD	BB	BB	DD	DD	BB	DD	DD	BB	BB	BB	DD	DD	DD	DD	DD	BB	BB	BB	BB	BB	DD	DD	BB	BB	DD	BB	BB	BB	DD	BB	DD	BB	DD	DD	BB	BB	BB	DD	BB	BB	DD	DD	BB	DD	BB	DD	DD	DD
chr1_27322475_27322506	DD	BB	BB	DD	DD	BB	DD	DD	BB	BB	BB	DD	DD	DD	DD	DD	BB	BB	BB	BB	BB	DD	DD	BB	BB	DD	BB	BB	BB	DD	BB	DD	BB	DD	DD	BB	BB	BB	DD	BB	BB	DD	DD	BB	DD	BB	DD	DD	DD
chr1_27352499_27352516	DD	BB	BB	DD	DD	BB	DD	DD	BB	BB	BB	DD	DD	DD	DD	DD	BB	BB	BB	BB	BB	DD	DD	BB	BB	DD	BB	BB	BB	DD	BB	DD	BB	DD	DD	BB	BB	BB	DD	BB	BB	DD	DD	BB	DD	BB	DD	DD	DD
chr1_27375642_27375665	DD	BB	BB	DD	DD	BB	DD	DD	BB	BB	BB	DD	DD	DD	DD	DD	BB	BB	BB	BB	BB	DD	DD	BB	BB	DD	BB	BB	BB	DD	BB	DD	BB	DD	DD	BB	BB	BB	DD	BB	BB	dn	DD	BB	DD	BB	DD	DD	DD
chr1_27412210_27412257	FF	FF	FF	NA	FF	FF	FF	FF	NA	NA	FF	FF	FF	FF	FF	FF	FF	FF	FF	FF	FF	NA	NN	FF	FF	NA	FF	FF	FF	FF	FF	FF	FF	FF	FF	FF	FF	FF	FF	FF	FF	FF	FF	FF	FF	FF	NA	FF	NA
chr1_27414137_27414164	dd	BB	BB	dd	dd	BB	DD	dd	BB	BB	BB	DD	dd	dd	DD	dd	BB	BB	BB	BB	BB	dd	dd	BB	BB	dd	BB	BB	BB	dd	BB	dd	BB	dd	dd	BB	BB	BB	dd	BB	BB	dd	dd	BB	DD	BB	DD	dd	dd
chr1_27419492_27419509	DD	BB	BB	DD	DD	BB	DD	DD	BB	BB	BB	DD	DD	DD	DD	DD	BB	BB	BB	BB	BB	DD	DD	BB	BB	DD	BB	BB	bn	DD	BB	DD	BB	DD	DD	BB	BB	BB	DD	BB	BB	DD	DD	BB	DD	BB	DD	DD	DD
chr1_27435651_27435685	NN	FF	FF	FF	FF	FF	FF	NN	FF	FF	FF	FF	FF	FF	FF	FF	FF	FF	FF	FF	FF	FF	FF	FF	FF	NA	FF	FF	FF	FF	FF	FF	FF	FF	FF	FF	FF	FF	FF	FF	FF	FF	FF	FF	FF	FF	FF	FF	FF
chr1_27452503_27452518	DD	BB	BB	DD	DD	BB	DD	DD	BB	BB	BB	DD	DD	DD	DD	DD	BB	BB	BB	BB	BB	DD	DD	BB	BB	DD	BB	BB	BB	DD	BB	DD	BB	DD	DD	BB	BB	BB	DD	BB	BB	DD	DD	BB	DD	BB	DD	DD	DD
chr1_27461266_27461281	DD	BB	BB	DD	DD	BB	DD	DD	BB	BB	BB	DD	DD	DD	DD	DD	BB	BB	BB	BB	BB	DD	DD	BB	BB	DD	BB	BB	BB	DD	BB	DD	BB	DD	DD	BB	BB	BB	DD	BB	BB	DD	DD	BB	DD	BB	DD	DD	DD
chr1_27466114_27466181	DD	NA	NN	NN	DD	BB	DD	DD	BB	BB	BB	DD	DD	NN	DD	DD	dn	BB	BB	BB	BB	DD	DD	BB	NA	NA	BB	BB	BB	DD	BB	DD	NA	BB	NA	NA	BB	NN	NA	NA	BB	NA	NA	BB	DD	BB	DD	BB	bd
chr1_27467255_27467270	DD	BB	BB	DD	DD	BB	DD	DD	BB	BB	BB	DD	DD	DD	DD	DD	BB	BB	BB	BB	BB	DD	DD	BB	BB	DD	BB	BB	BB	DD	BB	DD	BB	DD	DD	BB	BB	BB	DD	BB	BB	DD	DD	BB	DD	BB	DD	DD	DD
chr1_27513715_27513735	DD	BB	BB	DD	DD	BB	DD	DD	BB	BB	BB	DD	DD	DD	DD	DD	BB	BB	BB	BB	BB	DD	DD	BB	BB	DD	BB	BB	BB	DD	BB	DD	BB	DD	DD	BB	BB	BB	DD	BB	BB	DD	DD	BB	DD	BB	DD	DD	DD
chr1_27528083_27528106	DD	BB	BB	NA	DD	BB	DD	DD	BB	BB	BB	DD	DD	DD	DD	DD	BB	BB	BB	BB	BB	DD	DD	BB	BB	DD	BB	BB	BB	NA	BB	NN	BB	DD	DD	BB	BB	BB	bd	BB	BB	DD	DD	NA	DD	NA	DD	DD	DD
chr1_27534315_27534354	FF	FF	FF	FF	FF	FF	FF	FF	FF	FF	FF	FF	FF	FF	FF	NA	FF	FF	FF	FF	FF	FF	FF	FF	FF	FF	FF	FF	FF	FF	FF	FF	FF	FF	FF	FF	FF	FF	FF	FF	FF	FF	FF	FF	FF	FF	FF	FF	FF
chr1_27540242_27540281	DD	BB	BB	DD	DD	BB	DD	DD	BB	BB	BB	DD	DD	DD	DD	DD	BB	BB	BB	BB	BB	DD	DD	BB	BB	DD	NA	BB	BB	DD	BB	DD	NA	DD	DD	BB	BB	BB	DD	BB	BB	DD	DD	BB	DD	BB	DD	DD	DD
chr1_27556686_27556709	DD	BB	BB	DD	DD	BB	bd	DD	BB	BB	BB	DD	DD	DD	DD	DD	BB	BB	BB	BB	BB	DD	DD	BB	BB	DD	BB	BB	BB	DD	BB	DD	BB	DD	DD	BB	BB	BB	DD	BB	BB	bd	DD	BB	bd	BB	DD	DD	DD
chr1_27593845_27593856	DD	BB	BB	DD	DD	BB	DD	DD	BB	BB	BB	DD	DD	DD	DD	DD	BB	BB	BB	BB	BB	DD	DD	BB	BB	DD	BB	BB	BB	DD	BB	DD	BB	DD	DD	BB	BB	BB	DD	BB	BB	DD	DD	BB	DD	BB	DD	DD	DD
chr1_27606889_27606928	DD	BB	BB	DD	DD	BB	DD	DD	BB	BB	BB	DD	DD	BB	DD	DD	BB	BB	BB	BB	BB	DD	DD	BB	BB	DD	BB	BB	BB	DD	BB	DD	BB	DD	DD	BB	BB	BB	DD	BB	BB	DD	DD	BB	DD	BB	DD	DD	DD
chr1_27607458_27607479	DD	BB	BB	DD	DD	BB	DD	DD	BB	BB	BB	DD	DD	DD	DD	dn	BB	BB	BB	BB	BB	DD	DD	BB	BB	DD	BB	BB	BB	dn	BB	DD	BB	DD	DD	BB	BB	BB	DD	BB	BB	DD	DD	BB	DD	BB	DD	DD	DD
chr1_27613140_27613191	NA	BB	BB	DD	DD	BB	DD	DD	BB	BB	DD	NA	NA	DD	DD	DD	BB	BB	BB	NA	NA	DD	DD	BB	BB	DD	BB	BB	bd	DD	bn	DD	BB	DD	DD	BB	NN	NA	DD	NA	BB	DD	DD	BB	DD	BB	DD	DD	DD
chr1_27645810_27645853	DD	NN	NA	DD	NA	BB	DD	DD	BB	BB	BB	DD	DD	DD	DD	DD	BB	NA	NN	BB	BB	DD	DD	BB	BB	DD	BB	BB	BB	DD	BB	DD	BB	DD	DD	BB	BB	BB	DD	BB	BB	DD	DD	BB	DD	BB	NA	DD	DD
chr1_27702896_27702935	DD	BB	BB	DD	DD	BB	DD	DD	BB	BB	BB	DD	DD	DD	DD	DD	BB	BB	BB	BB	BB	DD	DD	BB	BB	DD	BB	BB	BB	DD	BB	DD	BB	DD	DD	BB	BB	BB	DD	BB	BB	DD	DD	BB	DD	BB	DD	DD	DD
chr1_27705710_27705729	DD	BB	BB	DD	DD	BB	DD	DD	BB	BB	BB	DD	DD	DD	DD	DD	BB	BB	BB	BB	BB	DD	DD	BB	BB	DD	BB	BB	BB	DD	BB	DD	BB	DD	DD	BB	BB	BB	DD	BB	BB	DD	DD	BB	DD	BB	DD	DD	DD
chr1_27718804_27718818	DD	BB	BB	DD	DD	BB	DD	DD	BB	BB	BB	DD	DD	DD	DD	DD	BB	BB	BB	BB	BB	DD	DD	BB	BB	DD	BB	BB	BB	DD	BB	DD	BB	DD	DD	BB	BB	BB	DD	BB	BB	DD	DD	BB	DD	BB	DD	DD	DD
chr1_27754564_27754583	DD	BB	BB	DD	DD	BB	DD	DD	BB	BB	BB	DD	DD	DD	DD	DD	BB	BB	BB	BB	BB	DD	DD	BB	BB	DD	BB	BB	BB	DD	BB	DD	BB	DD	DD	BB	BB	BB	DD	BB	BB	DD	DD	BB	DD	BB	DD	DD	DD
chr1_27800779_27800794	DD	BB	BB	DD	DD	BB	DD	DD	BB	BB	BB	DD	DD	DD	DD	DD	BB	BB	BB	BB	BB	DD	DD	BB	bn	DD	BB	BB	BB	DD	BB	DD	BB	DD	DD	BB	BB	BB	DD	BB	BB	DD	DD	BB	DD	BB	DD	DD	DD
chr1_27801736_27801763	DD	BB	BB	DD	DD	BB	DD	DD	BB	BB	BB	DD	DD	DD	DD	DD	BB	BB	BB	BB	BB	DD	DD	BB	BB	DD	BB	BB	BB	DD	BB	DD	BB	DD	DD	BB	BB	BB	DD	BB	BB	DD	DD	BB	DD	BB	DD	DD	DD
chr1_27811296_27811331	BB	BB	BB	BB	BB	BB	BB	BB	NA	BB	NA	BB	NA	BB	BB	BB	NA	BB	BB	BB	NA	BB	BB	BB	BB	NA	BB	NA	BB	BB	BB	NA	BB	bn	NA	NA	BB	NA	BB	BB	NA	BB	NA	BB	BB	NA	BB	BB	BB
chr1_27814383_27814400	DD	BB	BB	DD	DD	BB	DD	DD	BB	BB	BB	DD	DD	DD	DD	DD	BB	BB	BB	BB	BB	DD	DD	BB	BB	DD	BB	BB	BB	DD	BB	DD	BB	DD	DD	BB	BB	BB	DD	BB	BB	DD	DD	BB	DD	BB	DD	DD	DD
chr1_27873741_27873780	DD	BB	BB	DD	DD	BB	DD	DD	BB	BB	BB	DD	DD	DD	DD	DD	BB	BB	BB	BB	BB	DD	DD	BB	BB	DD	BB	BB	BB	DD	BB	DD	BB	DD	DD	BB	BB	BB	DD	BB	BB	DD	DD	BB	DD	BB	DD	DD	DD
chr1_27886074_27886093	DD	BB	BB	DD	DD	BB	DD	DD	BB	BB	BB	DD	DD	DD	DD	DD	BB	BB	BB	BB	BB	DD	DD	BB	BB	DD	BB	BB	BB	DD	BB	DD	BB	DD	DD	BB	BB	BB	DD	BB	BB	DD	DD	BB	DD	BB	DD	DD	DD
chr1_27917258_27917273	DD	BB	BB	DD	DD	BB	DD	DD	BB	BB	BB	DD	DD	DD	DD	DD	BB	BB	BB	BB	BB	DD	DD	BB	BB	DD	BB	BB	BB	DD	BB	DD	BB	DD	DD	BB	BB	BB	DD	BB	BB	DD	DD	BB	bd	BB	DD	DD	DD
chr1_27932345_27932372	DD	BB	BB	DD	DD	BB	DD	DD	BB	BB	BB	DD	DD	DD	DD	DD	BB	BB	BB	BB	BB	DD	DD	BB	BB	DD	BB	BB	BB	DD	BB	DD	BB	DD	DD	BB	BB	BB	DD	BB	BB	DD	DD	BB	DD	BB	DD	DD	DD
chr1_28135341_28135372	DD	BB	BB	NA	DD	BB	DD	DD	BB	BB	BB	DD	DD	DD	DD	DD	BB	BB	BB	BB	BB	DD	DD	BB	BB	DD	BB	BB	BB	DD	BB	NN	BB	DD	NA	BB	BB	BB	DD	BB	NA	DD	DD	BB	DD	BB	DD	DD	DD
chr1_28152302_28152351	UU	BB	BB	UU	NA	BB	UU	UU	BB	BB	BB	NA	UU	NA	UU	UU	BB	BB	BB	BB	BB	NA	UU	BB	BB	NA	BB	BB	BB	UU	BB	UU	BB	UU	UU	BB	BB	BB	UU	BB	BB	UU	UU	BB	NA	BB	UU	UU	UU
chr1_28183228_28183255	FF	FF	NA	FF	NA	FF	FF	FF	FF	FF	FF	FF	FF	NA	FF	FF	fn	FF	FF	NA	FF	FF	NA	NA	FF	NA	FF	NN	FF	FF	NA	NA	FF	NA	FF	FF	NA	NA	FF	FF	FF	NA	FF	NA	FF	FF	fn	FF	FF
chr1_28205065_28205100	DD	NA	BB	DD	DD	NA	DD	DD	BB	BB	BB	DD	DD	DD	DD	NA	BB	BB	BB	BB	BB	DD	DD	BB	BB	NA	BB	BB	BB	DD	BB	DD	BB	DD	DD	BB	BB	BB	DD	NA	NA	DD	DD	BB	NN	BB	DD	DD	DD
chr1_28268961_28269004	DD	BB	BB	DD	DD	BB	DD	DD	BB	BB	BB	DD	DD	DD	DD	DD	BB	BB	BB	BB	BB	DD	DD	BB	BB	DD	BB	BB	BB	DD	BB	DD	BB	DD	DD	BB	BB	BB	DD	BB	BB	DD	DD	NA	DD	BB	DD	DD	DD
chr1_28409066_28409110	DD	DD	DD	UU	DD	DD	DD	UU	DD	DD	DD	DD	UU	DD	DD	DD	UU	DD	DD	DD	NA	DD	DD	DD	DD	DD	du	du	DD	DD	NA	DD	DD	DD	DD	DD	DD	DD	DD	DD	DD	DD	DD	NA	DD	DD	DD	DD	DD
chr1_28468440_28468479	DD	BB	BB	DD	BB	BB	DD	DD	BB	BB	BB	DD	DD	DD	DD	bd	BB	BB	BB	BB	BB	DD	bd	BB	BB	DD	BB	BB	BB	DD	BB	DD	BB	DD	DD	BB	BB	BB	DD	BB	BB	DD	DD	DD	DD	BB	DD	DD	DD
chr1_28624906_28624921	NA	FF	FF	NA	FF	FF	FF	FF	FF	FF	FF	FF	FF	FF	FF	NN	FF	NA	FF	FF	NA	FF	FF	FF	NA	NA	FF	FF	NA	NA	FF	FF	FF	FF	FF	FF	FF	NA	FF	NA	NA	FF	FF	NA	FF	NA	FF	FF	FF
chr1_28660436_28660463	DD	BB	BB	DD	DD	BB	DD	DD	BB	BB	BB	DD	DD	DD	DD	DD	BB	BB	BB	BB	BB	DD	DD	BB	BB	DD	BB	BB	BB	DD	BB	DD	BB	DD	DD	BB	BB	BB	DD	BB	BB	DD	DD	BB	DD	BB	DD	DD	DD
chr1_28699016_28699043	DD	BB	BB	bd	DD	BB	DD	bd	BB	BB	BB	DD	DD	DD	DD	DD	BB	BB	BB	BB	BB	bd	DD	BB	BB	DD	BB	BB	BB	bd	BB	bd	BB	bd	bd	BB	BB	BB	DD	BB	BB	bd	DD	BB	DD	BB	DD	DD	DD
chr1_28717482_28717493	df	FF	FF	df	df	FF	df	df	FF	FF	FF	df	df	df	df	df	FF	FF	FF	FF	FF	df	df	FF	FF	df	FF	FF	FF	df	FF	df	FF	df	df	FF	FF	FF	df	FF	FF	df	df	FF	df	FF	df	df	df
chr1_28746311_28746334	DD	BB	BB	DD	DD	BB	DD	DD	BB	BB	BB	DD	DD	DD	DD	DD	BB	BB	BB	BB	BB	DD	DD	BB	BB	DD	BB	BB	BB	DD	BB	DD	BB	DD	DD	BB	BB	BB	DD	BB	BB	DD	DD	BB	DD	BB	DD	DD	DD
chr1_28770135_28770154	DD	BB	BB	DD	DD	BB	DD	DD	BB	BB	BB	DD	DD	DD	DD	DD	BB	BB	BB	BB	BB	DD	DD	BB	BB	DD	BB	BB	BB	DD	BB	DD	BB	DD	DD	BB	BB	BB	DD	BB	BB	DD	DD	BB	DD	BB	DD	DD	DD
chr1_28773928_28773939	DD	BB	BB	DD	DD	BB	DD	DD	BB	BB	BB	DD	DD	DD	DD	DD	BB	BB	BB	BB	BB	DD	DD	BB	BB	DD	BB	BB	BB	DD	BB	DD	BB	DD	DD	BB	BB	BB	DD	BB	BB	DD	DD	BB	DD	BB	DD	DD	DD
chr1_28791155_28791194	DD	BB	BB	DD	DD	BB	DD	DD	BB	BB	BB	DD	DD	DD	DD	DD	BB	BB	BB	BB	BB	DD	DD	BB	BB	DD	BB	BB	BB	DD	BB	DD	BB	DD	DD	BB	BB	BB	DD	BB	BB	DD	DD	BB	DD	BB	DD	DD	DD
chr1_28802523_28802534	DD	BB	BB	DD	DD	BB	DD	DD	BB	BB	BB	DD	DD	DD	DD	DD	BB	BB	BB	BB	BB	DD	DD	BB	BB	DD	BB	BB	BB	DD	BB	DD	BB	DD	DD	BB	BB	BB	DD	BB	BB	DD	DD	BB	DD	BB	DD	DD	DD
chr1_28812796_28812807	DD	BB	BB	DD	DD	BB	DD	DD	BB	BB	BB	DD	DD	DD	DD	DD	BB	BB	BB	BB	BB	DD	DD	BB	BB	DD	BB	BB	BB	DD	BB	DD	BB	DD	DD	BB	BB	BB	DD	BB	BB	DD	DD	BB	DD	BB	DD	DD	DD
chr1_28833078_28833119	DD	BB	BB	DD	DD	BB	DD	DD	BB	BB	BB	DD	DD	DD	DD	DD	BB	BB	BB	BB	BB	DD	DD	BB	BB	DD	BB	BB	BB	DD	BB	DD	BB	DD	DD	BB	BB	BB	DD	BB	BB	DD	DD	BB	DD	BB	DD	DD	DD
chr1_28834911_28834922	DD	BB	BB	DD	DD	BB	DD	DD	BB	BB	BB	DD	DD	DD	DD	DD	BB	BB	BB	BB	BB	DD	DD	BB	BB	DD	BB	BB	BB	DD	BB	DD	BB	DD	DD	BB	BB	BB	DD	BB	BB	DD	DD	BB	DD	BB	DD	DD	DD
chr1_28840958_28840997	DD	FF	FF	df	DD	FF	df	df	FF	FF	FF	DD	df	df	df	df	FF	FF	FF	FF	FF	df	df	FF	FF	df	FF	FF	FF	DD	FF	df	FF	df	DD	DD	FF	FF	DD	FF	FF	df	df	FF	DD	FF	df	DD	DD
chr1_28859507_28859546	DD	BB	BB	DD	DD	BB	DD	DD	BB	BB	BB	DD	DD	DD	DD	DD	BB	BB	BB	BB	BB	DD	DD	BB	BB	DD	BB	BB	BB	DD	BB	DD	BB	DD	DD	BB	BB	BB	DD	BB	BB	BB	DD	BB	DD	BB	DD	DD	DD
chr1_28863394_28863407	DD	BB	BB	DD	DD	BB	DD	DD	BB	BB	BB	DD	DD	DD	DD	DD	BB	BB	BB	BB	BB	DD	DD	BB	BB	DD	BB	BB	BB	DD	BB	DD	BB	DD	DD	BB	BB	BB	DD	BB	BB	DD	DD	BB	DD	BB	DD	DD	DD
chr1_28865589_28865624	DD	BB	BB	DD	DD	BB	DD	DD	BB	BB	BB	DD	DD	DD	DD	DD	BB	BB	BB	BB	BB	DD	DD	BB	BB	DD	BB	BB	BB	DD	BB	DD	BB	DD	DD	BB	BB	BB	DD	BB	BB	DD	DD	BB	DD	BB	DD	DD	DD
chr1_28875087_28875106	DD	BB	BB	DD	DD	BB	DD	DD	BB	BB	BB	DD	DD	DD	DD	DD	BB	BB	BB	BB	BB	DD	DD	BB	BB	DD	BB	BB	BB	DD	BB	DD	BB	DD	DD	BB	BB	BB	DD	BB	BB	DD	DD	BB	DD	BB	DD	DD	DD
chr1_28912414_28912441	DD	BB	BB	DD	DD	BB	DD	DD	BB	BB	BB	DD	DD	DD	DD	DD	BB	BB	BB	BB	BB	DD	DD	BB	BB	DD	BB	BB	BB	DD	BB	DD	BB	DD	DD	BB	BB	BB	DD	BB	BB	DD	DD	BB	DD	BB	DD	DD	DD
chr1_28930780_28930834	DD	BB	BB	NA	DD	NA	DD	DD	BB	BB	BB	DD	DD	DD	DD	DD	BB	NA	NA	BB	BB	DD	DD	BB	BB	DD	BB	BB	BB	DD	BB	DD	BB	DD	DD	BB	BB	BB	DD	BB	NA	DD	DD	BB	DD	NA	DD	DD	DD
chr1_28951130_28951161	DD	BB	BB	DD	DD	BB	DD	DD	BB	BB	BB	DD	DD	DD	bd	DD	BB	BB	BB	BB	BB	DD	DD	BB	BB	DD	BB	BB	BB	DD	BB	DD	BB	DD	DD	BB	BB	BB	DD	BB	BB	DD	DD	BB	DD	BB	DD	DD	DD
chr1_28957024_28957069	DD	bn	bn	DD	DD	BB	DD	DD	BB	BB	BB	DD	DD	DD	DD	DD	bn	bn	BB	BB	BB	DD	DD	BB	bn	DD	BB	BB	BB	DD	BB	DD	BB	DD	DD	BB	bn	bn	DD	bn	bn	DD	DD	BB	DD	BB	DD	DD	DD
chr1_28957863_28957894	DD	BB	BB	DD	DD	BB	DD	DD	BB	BB	BB	DD	DD	DD	DD	DD	BB	BB	BB	BB	BB	DD	DD	BB	BB	DD	BB	BB	BB	DD	BB	DD	BB	DD	DD	BB	BB	BB	DD	BB	BB	DD	DD	BB	DD	BB	DD	DD	DD
chr1_28973410_28973461	DD	BB	BB	NA	NA	BB	NA	DD	BB	BB	NA	DD	NA	DD	dn	DD	bn	BB	BB	BB	BB	dn	DD	BB	NN	NA	BB	BB	NA	DD	BB	DD	NN	dn	DD	BB	BB	BB	DD	BB	NA	DD	NA	BB	DD	BB	DD	DD	DD
chr1_28974922_28974933	DD	BB	BB	DD	DD	BB	DD	DD	BB	BB	BB	DD	DD	DD	DD	DD	BB	BB	BB	BB	BB	DD	DD	BB	BB	DD	BB	BB	BB	DD	BB	DD	BB	DD	DD	BB	BB	BB	DD	BB	BB	DD	DD	BB	dn	BB	DD	DD	DD
chr1_28976966_28976980	DD	BB	BB	DD	DD	BB	DD	DD	BB	BB	BB	DD	DD	DD	DD	DD	BB	BB	BB	BB	BB	DD	DD	BB	BB	DD	BB	BB	BB	DD	BB	DD	BB	DD	DD	BB	BB	BB	DD	BB	BB	DD	DD	BB	DD	BB	DD	DD	DD
chr1_28986712_28986727	DD	BB	BB	DD	DD	BB	DD	DD	BB	BB	BB	DD	DD	DD	DD	DD	BB	BB	BB	BB	BB	DD	DD	BB	BB	DD	BB	BB	BB	DD	BB	DD	BB	DD	DD	BB	BB	BB	DD	BB	BB	DD	DD	BB	DD	BB	DD	DD	DD
chr1_28994429_28994455	DD	BB	BB	DD	DD	BB	DD	DD	BB	BB	BB	DD	DD	DD	DD	DD	BB	BB	BB	BB	BB	DD	DD	BB	BB	DD	BB	BB	BB	DD	BB	DD	BB	DD	DD	BB	BB	BB	DD	BB	BB	DD	DD	BB	DD	BB	DD	DD	DD
chr1_29059580_29059594	DD	BB	BB	DD	DD	BB	DD	DD	BB	BB	BB	DD	DD	DD	DD	DD	BB	BB	BB	BB	BB	DD	DD	BB	BB	DD	BB	BB	BB	DD	BB	DD	BB	DD	DD	BB	BB	BB	DD	BB	BB	DD	DD	BB	DD	BB	DD	DD	DD
chr1_29070801_29070856	DD	BB	NN	DD	NA	BB	NA	DD	BB	BB	BB	DD	NA	NA	dn	DD	BB	NA	BB	BB	BB	DD	DD	bn	BB	DD	BB	BB	BB	NA	NA	DD	BB	DD	DD	NA	BB	BB	DD	NA	NA	DD	DD	BB	DD	BB	NA	DD	DD
chr1_29102212_29102231	DD	BB	BB	DD	DD	BB	BB	dn	BB	BB	BB	DD	DD	DD	DD	DD	BB	BB	BB	BB	BB	DD	DD	BB	BB	DD	BB	BB	BB	DD	BB	DD	BB	DD	DD	BB	BB	BB	DD	BB	BB	DD	DD	BB	DD	BB	DD	DD	DD
chr1_29112650_29112664	DD	BB	BB	DD	DD	BB	BB	DD	BB	BB	BB	DD	DD	DD	DD	DD	BB	BB	BB	BB	BB	DD	DD	BB	BB	DD	BB	BB	BB	DD	BB	DD	BB	DD	DD	BB	BB	BB	DD	BB	BB	DD	DD	BB	DD	BB	DD	DD	DD
chr1_29118739_29118754	DD	bn	BB	DD	DD	BB	BB	DD	BB	BB	BB	DD	DD	DD	DD	DD	BB	BB	BB	BB	BB	DD	DD	BB	BB	DD	BB	BB	BB	DD	BB	DD	BB	DD	DD	BB	BB	BB	DD	BB	BB	DD	DD	BB	DD	BB	DD	DD	DD
chr1_29123692_29123709	DD	BB	BB	DD	DD	BB	BB	DD	BB	BB	BB	DD	DD	DD	DD	DD	BB	BB	BB	BB	BB	dn	DD	BB	BB	DD	BB	BB	BB	DD	BB	DD	BB	DD	DD	BB	BB	BB	DD	BB	BB	DD	DD	BB	DD	BB	DD	DD	DD
chr1_29161383_29161406	DD	BB	BB	DD	DD	BB	BB	DD	BB	BB	BB	DD	DD	DD	DD	DD	BB	BB	BB	BB	BB	DD	DD	BB	BB	DD	BB	BB	BB	DD	BB	DD	BB	DD	DD	BB	BB	BB	DD	BB	BB	DD	DD	BB	DD	BB	DD	DD	DD
chr1_29173992_29174013	DD	BB	BB	DD	DD	BB	BB	DD	BB	BB	BB	DD	DD	DD	DD	DD	BB	BB	BB	BB	BB	DD	DD	BB	BB	DD	BB	BB	BB	DD	BB	DD	BB	DD	DD	BB	BB	BB	DD	BB	BB	DD	DD	BB	DD	BB	DD	DD	DD
chr1_29180718_29180741	DD	BB	BB	DD	DD	BB	BB	DD	BB	BB	BB	DD	DD	DD	DD	DD	BB	BB	BB	BB	BB	DD	DD	BB	BB	DD	BB	BB	BB	DD	BB	DD	BB	DD	DD	BB	BB	BB	DD	BB	BB	DD	DD	BB	DD	BB	DD	DD	DD
chr1_29185678_29185707	DD	BB	BB	DD	DD	BB	BB	DD	BB	BB	BB	DD	DD	DD	DD	DD	BB	BB	BB	BB	BB	DD	DD	BB	BB	DD	BB	BB	BB	DD	BB	DD	BB	DD	DD	BB	BB	BB	DD	BB	BB	DD	dn	BB	DD	BB	bd	DD	DD
chr1_29194856_29194900	DD	BB	BB	DD	DD	NA	BB	DD	BB	NA	NA	DD	DD	DD	DD	DD	BB	NA	BB	BB	BB	dn	DD	NA	BB	DD	NA	BB	BB	DD	NA	NA	BB	DD	DD	BB	NA	NA	DD	BB	NA	DD	DD	bn	DD	NA	NA	DD	DD
chr1_29198944_29198979	DD	BB	BB	DD	DD	BB	BB	DD	BB	BB	BB	DD	DD	DD	DD	DD	BB	BB	BB	BB	BB	DD	DD	BB	BB	DD	BB	BB	BB	DD	BB	DD	BB	DD	DD	BB	BB	BB	DD	BB	BB	DD	DD	BB	DD	BB	DD	DD	DD
chr1_29223396_29223435	DD	BB	BB	DD	DD	BB	BB	DD	BB	BB	BB	DD	DD	DD	DD	DD	BB	BB	BB	BB	BB	DD	DD	BB	BB	DD	BB	BB	BB	DD	BB	DD	BB	DD	DD	BB	BB	BB	DD	BB	BB	DD	DD	BB	DD	BB	DD	DD	DD
chr1_29256916_29256933	DD	BB	BB	DD	DD	BB	BB	DD	BB	BB	BB	DD	DD	DD	DD	DD	BB	BB	BB	BB	BB	DD	DD	BB	BB	DD	BB	BB	BB	DD	BB	DD	BB	DD	DD	BB	BB	BB	DD	BB	BB	DD	DD	BB	DD	BB	DD	DD	DD
chr1_29313387_29313402	DD	BB	BB	dn	DD	BB	BB	DD	BB	BB	BB	DD	DD	DD	DD	DD	BB	BB	BB	BB	BB	DD	DD	BB	BB	DD	BB	BB	BB	DD	BB	DD	BB	dn	DD	BB	BB	BB	DD	BB	BB	DD	DD	BB	DD	BB	DD	DD	DD
chr1_29313443_29313454	DD	BB	BB	DD	DD	BB	BB	DD	BB	BB	BB	DD	DD	DD	DD	DD	BB	BB	BB	BB	BB	DD	DD	BB	BB	DD	BB	BB	BB	DD	BB	DD	BB	DD	DD	BB	BB	BB	DD	BB	BB	DD	DD	BB	DD	BB	DD	DD	DD
chr1_29349868_29349897	DD	BB	BB	DD	DD	BB	BB	DD	BB	BB	BB	DD	DD	DD	DD	DD	BB	BB	BB	BB	BB	DD	DD	BB	BB	DD	BB	BB	BB	DD	BB	DD	BB	DD	DD	BB	BB	BB	DD	BB	BB	DD	DD	BB	DD	BB	DD	DD	DD
chr1_29386130_29386181	DD	BB	BB	DD	DD	BB	BB	DD	BB	BB	BB	DD	DD	DD	DD	DD	BB	BB	BB	bb	BB	DD	DD	bb	BB	DD	BB	bb	bb	DD	BB	DD	BB	DD	DD	BB	BB	bb	DD	BB	bb	DD	DD	BB	DD	bb	DD	DD	DD
chr1_29399475_29399514	DD	BB	BB	DD	DD	BB	BB	DD	BB	BB	BB	DD	DD	DD	DD	DD	BB	BB	BB	BB	BB	DD	DD	BB	BB	DD	BB	BB	BB	DD	BB	DD	BB	DD	DD	BB	BB	BB	DD	BB	BB	DD	DD	BB	DD	BB	DD	DD	DD
chr1_29424638_29424653	DD	BB	BB	DD	DD	BB	BB	DD	BB	BB	BB	DD	DD	DD	DD	DD	BB	BB	BB	BB	BB	DD	DD	BB	BB	DD	BB	BB	BB	DD	BB	DD	BB	DD	DD	BB	BB	BB	DD	BB	BB	DD	DD	BB	DD	BB	DD	DD	DD
chr1_29439832_29439871	DD	BB	BB	DD	DD	BB	BB	DD	BB	BB	BB	DD	DD	DD	DD	DD	BB	BB	BB	BB	BB	DD	DD	BB	BB	DD	BB	BB	BB	DD	BB	DD	BB	DD	DD	BB	BB	BB	DD	BB	BB	DD	DD	BB	DD	BB	DD	DD	DD
chr1_29481844_29481863	DD	BB	BB	DD	DD	BB	BB	DD	BB	BB	BB	DD	DD	DD	DD	DD	BB	BB	BB	BB	BB	DD	DD	BB	BB	DD	BB	BB	BB	DD	BB	DD	BB	DD	DD	BB	BB	BB	DD	BB	BB	DD	DD	BB	DD	BB	DD	DD	DD
chr1_29490834_29490847	DD	BB	BB	DD	DD	BB	BB	DD	BB	BB	BB	DD	DD	DD	DD	DD	BB	BB	BB	BB	BB	DD	DD	BB	BB	DD	BB	BB	BB	DD	BB	DD	BB	DD	DD	BB	BB	BB	DD	BB	BB	DD	DD	BB	DD	BB	DD	DD	DD
chr1_29496404_29496439	DD	BB	BB	DD	DD	BB	BB	DD	BB	BB	BB	DD	DD	DD	DD	DD	BB	BB	BB	BB	BB	DD	DD	BB	BB	DD	BB	BB	BB	DD	BB	DD	BB	DD	DD	BB	BB	BB	DD	BB	BB	DD	DD	BB	DD	BB	DD	DD	DD
chr1_29523362_29523385	DD	BB	BB	DD	DD	BB	BB	DD	BB	BB	BB	DD	DD	DD	DD	DD	BB	BB	BB	BB	BB	DD	DD	BB	BB	DD	BB	BB	BB	DD	BB	DD	BB	DD	DD	BB	BB	BB	DD	BB	BB	DD	DD	BB	DD	BB	DD	DD	DD
chr1_29544304_29544351	DD	BB	BB	DD	DD	BB	BB	DD	BB	BB	BB	DD	DD	DD	DD	DD	BB	bn	BB	BB	BB	DD	DD	BB	BB	DD	BB	BB	BB	DD	BB	DD	BB	DD	DD	BB	BB	BB	DD	BB	BB	DD	DD	bn	DD	BB	DD	DD	DD
chr1_29587081_29587094	DD	BB	BB	DD	dn	BB	BB	DD	BB	BB	BB	DD	DD	DD	DD	DD	BB	BB	BB	BB	BB	DD	DD	BB	BB	DD	BB	BB	BB	DD	BB	DD	BB	DD	DD	BB	BB	BB	DD	BB	BB	DD	DD	BB	DD	BB	DD	DD	DD
chr1_29601711_29601758	NN	NA	NA	NN	NA	NA	FF	FF	FF	FF	FF	NN	NN	FF	NN	NN	FF	fn	FF	FF	NA	NN	NN	FF	NA	NN	NN	FF	NA	NA	FF	NN	FF	NN	NN	FF	FF	FF	NA	FF	NA	NN	NN	FF	NN	NA	NN	NN	NA
chr1_29618526_29618537	DD	BB	BB	DD	DD	BB	BB	DD	BB	BB	BB	DD	DD	DD	DD	DD	BB	BB	BB	BB	BB	DD	DD	BB	BB	DD	BB	BB	BB	DD	BB	DD	BB	DD	DD	BB	BB	BB	DD	BB	BB	DD	DD	BB	DD	BB	DD	DD	DD
chr1_29619638_29619649	DD	BB	BB	DD	DD	BB	BB	DD	BB	BB	BB	DD	DD	DD	DD	DD	BB	BB	BB	BB	BB	DD	DD	BB	BB	DD	BB	BB	BB	DD	BB	DD	BB	DD	DD	BB	BB	BB	DD	BB	BB	DD	DD	BB	DD	BB	DD	DD	DD
chr1_29623322_29623341	DD	BB	BB	DD	DD	BB	BB	DD	BB	BB	BB	DD	DD	DD	DD	DD	BB	BB	BB	BB	BB	DD	DD	BB	BB	DD	BB	BB	BB	DD	BB	DD	BB	DD	DD	BB	BB	BB	DD	BB	BB	DD	DD	BB	DD	BB	DD	DD	DD
chr1_29634881_29634898	DD	BB	BB	DD	DD	BB	BB	DD	BB	BB	BB	DD	DD	DD	DD	DD	BB	BB	BB	BB	BB	DD	DD	BB	BB	DD	BB	BB	BB	DD	BB	DD	BB	DD	DD	BB	BB	BB	DD	BB	BB	DD	DD	BB	DD	BB	DD	DD	DD
chr1_29659416_29659427	DD	BB	BB	DD	DD	BB	BB	DD	BB	BB	BB	DD	DD	DD	DD	DD	BB	BB	BB	BB	BB	DD	DD	BB	BB	DD	BB	BB	BB	DD	BB	DD	BB	DD	DD	BB	BB	BB	DD	BB	BB	DD	DD	BB	DD	BB	DD	DD	DD
chr1_29674892_29674917	DD	BB	BB	DD	dn	BB	BB	DD	BB	BB	BB	DD	DD	DD	DD	DD	BB	BB	BB	BB	BB	DD	DD	BB	BB	DD	BB	BB	BB	DD	BB	DD	BB	dn	DD	BB	BB	BB	DD	BB	BB	DD	DD	BB	DD	BB	DD	DD	DD
chr1_29682267_29682282	DD	BB	BB	DD	DD	BB	BB	DD	BB	BB	BB	DD	DD	DD	DD	DD	BB	BB	BB	BB	BB	DD	DD	BB	BB	DD	BB	bn	BB	DD	BB	DD	BB	DD	DD	BB	BB	BB	DD	BB	BB	DD	DD	BB	DD	BB	DD	DD	DD
chr1_29692669_29692684	DD	BB	BB	DD	DD	BB	BB	DD	BB	BB	BB	DD	DD	DD	DD	DD	BB	BB	BB	BB	BB	DD	DD	BB	BB	DD	BB	BB	BB	DD	BB	DD	BB	DD	DD	BB	BB	BB	DD	BB	BB	DD	DD	BB	DD	BB	DD	DD	DD
chr1_29743064_29743102	DD	BB	BB	DD	DD	BB	BB	DD	BB	BB	BB	DD	DD	DD	DD	DD	BB	BB	BB	BB	BB	DD	DD	BB	BB	DD	bn	bn	BB	DD	BB	DD	BB	DD	DD	BB	BB	BB	DD	BB	BB	DD	DD	BB	DD	BB	DD	DD	DD
chr1_29766997_29767040	DD	BB	BB	DD	DD	BB	bn	DD	BB	BB	BB	DD	DD	DD	DD	DD	BB	BB	BB	BB	BB	DD	DD	BB	BB	DD	BB	BB	BB	DD	BB	DD	BB	DD	DD	BB	BB	BB	DD	BB	BB	DD	DD	BB	DD	BB	DD	DD	DD
chr1_29806489_29806528	DD	BB	BB	DD	DD	BB	BB	DD	BB	BB	BB	DD	DD	DD	DD	DD	BB	BB	BB	BB	BB	DD	DD	BB	BB	DD	BB	BB	BB	DD	BB	DD	BB	DD	DD	BB	BB	BB	DD	BB	BB	DD	DD	BB	DD	BB	DD	DD	DD
chr1_29829114_29829131	DD	BB	BB	DD	DD	BB	BB	DD	BB	BB	BB	DD	DD	DD	DD	DD	BB	BB	BB	BB	BB	DD	DD	BB	BB	DD	BB	BB	BB	DD	BB	DD	BB	DD	DD	BB	BB	BB	DD	BB	BB	DD	DD	BB	DD	BB	DD	DD	DD
chr1_29852599_29852622	DD	BB	BB	DD	DD	BB	BB	DD	BB	BB	BB	DD	DD	DD	DD	DD	BB	BB	BB	BB	BB	DD	DD	BB	BB	DD	BB	BB	BB	DD	BB	DD	BB	DD	DD	BB	BB	BB	DD	BB	BB	DD	DD	BB	DD	BB	DD	DD	DD
chr1_29860599_29860633	DD	BB	BB	DD	DD	BB	BB	DD	BB	BB	BB	DD	DD	DD	DD	DD	BB	BB	BB	BB	BB	DD	DD	BB	BB	DD	BB	BB	BB	DD	BB	DD	BB	DD	DD	BB	BB	BB	DD	BB	BB	DD	DD	BB	DD	BB	DD	DD	DD
chr1_29872784_29872811	DD	BB	BB	DD	DD	BB	BB	DD	BB	BB	BB	DD	DD	DD	DD	DD	BB	BB	BB	BB	BB	DD	DD	BB	BB	DD	BB	BB	BB	DD	BB	DD	BB	DD	DD	BB	BB	bn	DD	BB	BB	DD	DD	BB	DD	BB	DD	DD	DD
chr1_29887585_29887596	DD	BB	BB	dn	dn	BB	BB	DD	BB	BB	BB	DD	DD	DD	DD	dn	BB	BB	BB	BB	BB	DD	DD	BB	BB	DD	BB	BB	BB	DD	BB	DD	BB	DD	DD	BB	BB	BB	dn	BB	BB	DD	DD	BB	DD	BB	DD	DD	DD
chr1_29969367_29969414	NA	BB	BB	DD	DD	NA	NA	DD	BB	BB	BB	DD	DD	DD	DD	DD	BB	BB	BB	DD	BB	DD	DD	BB	BB	NA	BB	BB	BB	DD	NA	DD	BB	DD	NA	BB	BB	BB	DD	NA	BB	DD	DD	BB	DD	BB	DD	DD	NA
chr1_30054543_30054570	DD	BB	BB	DD	DD	BB	BB	DD	BB	BB	BB	DD	DD	DD	DD	DD	BB	BB	BB	BB	BB	DD	DD	BB	BB	DD	BB	BB	BB	DD	BB	DD	BB	DD	DD	BB	BB	BB	DD	BB	BB	DD	DD	BB	DD	BB	DD	DD	DD
chr1_30064808_30064835	DD	BB	BB	DD	DD	BB	BB	DD	BB	BB	BB	DD	DD	DD	DD	DD	BB	BB	BB	BB	BB	DD	DD	BB	BB	DD	BB	BB	BB	DD	BB	DD	BB	DD	DD	BB	BB	BB	DD	BB	BB	DD	DD	BB	DD	BB	DD	DD	DD
chr1_30082439_30082508	df	FF	FF	NA	df	NA	FF	df	fn	fn	FF	df	df	NA	df	NA	FF	FF	NA	FF	NA	NA	df	NA	FF	df	NA	FF	FF	df	FF	NA	FF	df	df	FF	NA	FF	NA	FF	FF	NA	df	FF	df	NA	NA	df	dn
chr1_30112694_30112708	DD	NA	BB	DD	NA	BB	BB	DD	NA	BB	BB	DD	NA	DD	NA	DD	BB	BB	NA	NA	BB	DD	DD	BB	BB	NA	BB	BB	BB	DD	BB	DD	BB	NA	DD	NA	BB	BB	DD	BB	NA	NA	DD	BB	DD	BB	DD	NA	NN
chr1_30129742_30129757	DD	BB	BB	DD	DD	BB	BB	DD	BB	BB	BB	DD	DD	DD	DD	DD	BB	BB	BB	BB	BB	DD	DD	BB	BB	DD	BB	BB	BB	DD	BB	DD	BB	DD	DD	BB	BB	BB	DD	BB	BB	DD	DD	BB	DD	BB	DD	DD	DD
chr1_30135078_30135109	DD	BB	BB	DD	DD	BB	BB	DD	BB	BB	BB	DD	DD	DD	DD	DD	BB	BB	BB	BB	bn	DD	DD	BB	BB	dn	BB	BB	BB	DD	BB	DD	BB	DD	DD	BB	BB	BB	DD	BB	BB	DD	DD	BB	DD	BB	DD	DD	DD
chr1_30138453_30138494	DD	BB	BB	DD	DD	BB	BB	DD	BB	BB	BB	DD	DD	DD	DD	DD	BB	BB	BB	BB	BB	DD	DD	BB	BB	DD	BB	BB	BB	DD	BB	DD	BB	DD	DD	BB	BB	BB	DD	BB	BB	DD	DD	BB	DD	BB	DD	DD	DD
chr1_30138623_30138657	DD	BB	BB	DD	DD	BB	BB	DD	BB	BB	BB	DD	DD	DD	DD	DD	BB	BB	BB	BB	BB	DD	DD	BB	BB	DD	BB	BB	BB	DD	BB	DD	BB	DD	DD	BB	BB	BB	DD	BB	BB	DD	DD	BB	DD	BB	DD	DD	DD
chr1_30220206_30220249	DD	BB	bn	DD	DD	BB	BB	DD	BB	BB	BB	DD	DD	DD	DD	DD	BB	BB	BB	BB	BB	DD	DD	BB	BB	DD	BB	BB	BB	DD	BB	DD	nn	DD	DD	BB	BB	BB	DD	BB	BB	DD	DD	BB	DD	BB	DD	DD	DD
chr1_30262059_30262110	NA	BB	BB	NA	NN	BB	BB	DD	BB	BB	bn	DD	DD	DD	DD	NA	BB	NA	BB	NA	NA	DD	NA	BB	BB	NA	BB	BB	BB	NA	BB	DD	BB	DD	NA	BB	BB	BB	DD	BB	BB	DD	DD	BB	NN	NA	NN	NN	NN
chr1_30403987_30404026	FF	FF	FF	FF	NA	FF	FF	FF	FF	FF	FF	FF	FF	FF	FF	FF	FF	FF	FF	FF	FF	FF	FF	FF	FF	FF	FF	FF	FF	FF	FF	NA	FF	FF	FF	FF	FF	FF	FF	FF	FF	FF	FF	FF	FF	NN	FF	FF	FF
chr1_30440133_30440172	DD	BB	NA	NA	NA	BB	BB	DD	BB	BB	BB	NA	DD	DD	DD	DD	BB	BB	BB	BB	BB	DD	DD	BB	BB	NA	BB	BB	BB	DD	BB	DD	BB	DD	DD	BB	BB	BB	DD	BB	BB	DD	DD	BB	DD	BB	NA	DD	NA
chr1_30475900_30475931	DD	BB	BB	DD	DD	BB	BB	DD	BB	BB	BB	DD	DD	DD	DD	DD	BB	BB	BB	BB	BB	DD	DD	BB	BB	DD	BB	BB	BB	DD	BB	DD	BB	DD	DD	BB	BB	BB	DD	BB	BB	DD	DD	BB	DD	BB	DD	DD	dn
chr1_30505054_30505105	DD	BB	BB	DD	dn	BB	BB	DD	BB	BB	BB	DD	DD	DD	DD	DD	BB	BB	BB	BB	BB	DD	DD	BB	BB	DD	BB	bn	BB	DD	BB	DD	BB	DD	bd	BB	BB	NA	DD	BB	bd	DD	DD	BB	DD	BB	DD	NA	DD
chr1_30607515_30607538	FF	FF	FF	FF	FF	NA	FF	FF	FF	FF	FF	FF	FF	FF	FF	FF	FF	FF	FF	FF	FF	FF	FF	NA	FF	FF	FF	FF	FF	FF	FF	FF	FF	FF	FF	FF	FF	FF	FF	FF	FF	FF	FF	FF	FF	FF	FF	FF	FF
chr1_30651490_30651545	DD	BB	BB	DD	DD	BB	BB	DD	BB	BB	BB	DD	DD	DD	DD	DD	bd	BB	BB	BB	BB	DD	DD	BB	BB	DD	BB	bn	BB	DD	BB	DD	BB	BB	DD	BB	BB	BB	DD	BB	BB	DD	BB	BB	DD	BB	BB	DD	DD
chr1_30677398_30677445	FF	FF	FF	NA	FF	NA	FF	FF	FF	FF	FF	FF	FF	FF	NA	FF	NN	FF	FF	NN	FF	FF	NA	NN	NA	FF	FF	fn	NA	NA	FF	FF	FF	FF	NA	FF	FF	FF	FF	FF	FF	FF	FF	FF	FF	NA	FF	FF	FF
chr1_30680503_30680532	DD	BB	BB	DD	DD	BB	BB	DD	BB	BB	BB	DD	DD	DD	DD	DD	BB	BB	BB	BB	BB	DD	DD	BB	BB	DD	BB	BB	BB	dn	BB	DD	BB	DD	DD	BB	BB	BB	DD	BB	BB	DD	NA	BB	DD	BB	DD	DD	DD
chr1_3068357_3068368	BB	BB	DD	DD	DD	BB	BB	DD	BB	BB	DD	DD	BB	DD	DD	DD	DD	BB	BB	BB	DD	DD	DD	BB	BB	BB	BB	BB	BB	DD	BB	BB	BB	DD	BB	BB	BB	DD	DD	BB	BB	BB	DD	BB	DD	DD	DD	DD	DD
chr1_30706515_30706544	DD	BB	BB	DD	DD	BB	BB	DD	BB	BB	BB	DD	DD	DD	DD	DD	BB	BB	BB	BB	BB	DD	DD	BB	BB	dn	BB	BB	BB	DD	BB	DD	BB	DD	DD	BB	BB	BB	DD	BB	BB	DD	DD	BB	DD	BB	DD	DD	DD
chr1_30714161_30714210	dd	bn	BB	dd	dd	BB	BB	dd	BB	BB	BB	dd	dd	dd	dd	dd	BB	BB	BB	BB	BB	dn	dd	BB	BB	dd	BB	BB	BB	dd	bn	dn	BB	dd	dd	BB	BB	BB	dd	BB	BB	dd	dd	BB	dd	BB	dd	dd	dd
chr1_30739880_30739939	NA	BB	BB	DD	BB	BB	BB	NA	NN	BB	NN	NA	NA	NA	DD	DD	BB	BB	NA	BB	BB	DD	DD	DD	BB	NA	NA	BB	BB	NN	BB	BB	BB	DD	bn	BB	NA	BB	NN	NN	BB	DD	DD	BB	DD	BB	DD	DD	DD
chr1_30813649_30813662	DD	BB	BB	DD	DD	BB	BB	DD	BB	BB	BB	DD	DD	dn	DD	DD	BB	BB	BB	BB	BB	DD	DD	BB	BB	DD	BB	BB	BB	dn	BB	DD	BB	DD	DD	BB	BB	BB	dn	BB	BB	DD	DD	BB	DD	BB	dn	DD	DD
chr1_3086953_3086967	BB	BB	DD	DD	DD	BB	BB	DD	BB	BB	DD	DD	BB	DD	DD	DD	DD	BB	BB	BB	DD	DD	DD	BB	BB	BB	BB	BB	BB	DD	BB	BB	BB	DD	BB	BB	BB	DD	DD	BB	BB	BB	DD	BB	DD	DD	DD	DD	DD
chr1_30873850_30873864	DD	BB	BB	DD	DD	BB	BB	DD	BB	BB	BB	DD	DD	DD	DD	DD	BB	BB	BB	BB	BB	DD	DD	BB	BB	DD	BB	BB	BB	DD	BB	DD	BB	DD	DD	BB	BB	BB	DD	BB	BB	DD	DD	BB	DD	BB	DD	DD	DD
chr1_30890295_30890306	DD	BB	BB	bd	DD	BB	BB	bd	BB	BB	BB	DD	DD	DD	DD	DD	BB	BB	BB	BB	BB	DD	bd	BB	BB	DD	BB	BB	BB	DD	BB	DD	BB	DD	bd	BB	BB	BB	DD	BB	BB	bd	DD	BB	DD	BB	DD	DD	DD
chr1_30891093_30891124	DD	BB	BB	DD	DD	BB	BB	DD	BB	BB	bn	DD	DD	DD	DD	DD	BB	BB	BB	BB	BB	DD	DD	BB	BB	DD	BB	BB	BB	DD	BB	DD	BB	DD	DD	BB	BB	BB	DD	BB	BB	DD	DD	BB	DD	bn	DD	DD	DD
chr1_30891294_30891313	DD	BB	BB	DD	DD	BB	BB	DD	BB	BB	BB	DD	DD	DD	DD	DD	BB	BB	BB	BB	BB	DD	DD	BB	BB	DD	BB	BB	BB	DD	BB	DD	BB	dn	DD	BB	BB	BB	DD	BB	BB	DD	DD	BB	DD	BB	DD	DD	DD
chr1_30896349_30896363	DD	BB	BB	DD	DD	BB	BB	DD	BB	BB	BB	DD	DD	DD	DD	DD	BB	BB	BB	BB	BB	DD	DD	BB	BB	DD	BB	BB	BB	DD	BB	DD	BB	DD	DD	BB	BB	BB	DD	BB	BB	DD	DD	BB	DD	BB	DD	DD	DD
chr1_30917416_30917447	DD	BB	BB	DD	DD	BB	BB	DD	BB	BB	BB	DD	DD	DD	DD	DD	BB	BB	BB	BB	BB	DD	DD	BB	BB	DD	BB	BB	BB	DD	BB	DD	BB	DD	DD	BB	BB	BB	DD	BB	BB	DD	DD	BB	DD	BB	DD	DD	DD
chr1_30922179_30922202	DD	BB	BB	DD	DD	BB	BB	DD	BB	BB	BB	DD	DD	DD	DD	DD	BB	BB	BB	BB	BB	DD	DD	BB	BB	DD	BB	BB	BB	DD	BB	DD	BB	DD	DD	BB	BB	BB	DD	BB	BB	DD	DD	BB	DD	BB	DD	DD	DD
chr1_30922907_30922930	DD	BB	BB	DD	DD	BB	BB	DD	BB	BB	BB	DD	DD	DD	DD	DD	BB	BB	BB	BB	BB	DD	DD	BB	BB	DD	BB	BB	BB	DD	BB	DD	BB	DD	DD	BB	BB	BB	DD	BB	BB	DD	DD	BB	DD	BB	DD	DD	DD
chr1_3095926_3095945	BB	BB	DD	DD	DD	BB	BB	DD	BB	BB	DD	DD	BB	DD	DD	DD	DD	BB	BB	BB	DD	DD	DD	BB	BB	BB	BB	BB	BB	DD	BB	BB	BB	DD	BB	BB	BB	DD	DD	BB	BB	BB	DD	BB	DD	DD	DD	DD	DD
chr1_30965939_30965966	dd	BB	BB	dd	DD	BB	BB	dd	BB	BB	BB	dd	dd	dd	dd	dd	BB	BB	BB	BB	BB	dd	dd	BB	BB	dd	BB	BB	BB	DD	BB	dd	BB	dd	DD	BB	BB	BB	dd	BB	BB	DD	dd	BB	dd	BB	dd	dd	dd
chr1_31035306_31035341	DD	BB	BB	DD	DD	BB	BB	DD	BB	BB	BB	DD	DD	DD	DD	DD	BB	BB	BB	BB	BB	DD	DD	BB	BB	DD	BB	BB	BB	DD	BB	DD	BB	DD	DD	BB	BB	BB	DD	BB	BB	DD	DD	BB	DD	BB	DD	DD	DD
chr1_31055529_31055540	DD	BB	BB	DD	DD	BB	BB	DD	BB	BB	BB	DD	DD	DD	DD	DD	BB	BB	BB	BB	BB	DD	DD	BB	BB	DD	BB	BB	BB	DD	BB	DD	BB	DD	DD	BB	BB	BB	DD	BB	bd	dn	DD	BB	DD	BB	DD	DD	DD
chr1_31062380_31062411	DD	BB	BB	DD	DD	BB	BB	DD	BB	BB	BB	DD	DD	DD	DD	DD	BB	BB	BB	BB	BB	DD	DD	BB	BB	DD	BB	BB	BB	DD	BB	DD	bn	DD	DD	BB	BB	BB	DD	BB	BB	DD	DD	BB	DD	BB	DD	DD	DD
chr1_31166369_31166396	DD	BB	BB	DD	DD	BB	BB	DD	BB	BB	BB	DD	DD	DD	DD	DD	BB	BB	BB	BB	BB	DD	DD	BB	BB	DD	BB	BB	BB	DD	BB	DD	BB	DD	DD	BB	BB	BB	DD	BB	BB	DD	DD	BB	DD	BB	DD	DD	DD
chr1_31321525_31321551	DD	BB	BB	DD	DD	BB	bn	DD	BB	BB	BB	DD	DD	DD	DD	DD	BB	BB	BB	BB	BB	DD	DD	BB	BB	DD	BB	BB	BB	DD	BB	DD	BB	DD	DD	BB	BB	BB	DD	BB	BB	DD	DD	BB	DD	BB	DD	DD	DD
chr1_31326132_31326179	DD	BB	BB	DD	DD	BB	bn	DD	BB	bn	BB	DD	DD	DD	DD	DD	BB	BB	NA	BB	NA	DD	DD	BB	NA	NA	BB	BB	BB	DD	BB	DD	BB	DD	DD	BB	BB	BB	DD	BB	NA	DD	DD	BB	DD	NA	dn	DD	NA
chr1_3134119_3134160	FF	FF	NA	FF	FF	FF	FF	FF	FF	FF	FF	FF	FF	FF	FF	FF	NA	FF	NA	FF	NA	FF	FF	FF	fn	NA	FF	FF	FF	FF	FF	FF	FF	NA	FF	FF	FF	NA	FF	FF	FF	NA	FF	FF	NA	fn	FF	FF	FF
chr1_31346110_31346121	DD	FF	FF	DD	DD	FF	FF	DD	FF	FF	FF	DD	DD	DD	DD	df	FF	FF	FF	FF	FF	df	DD	FF	FF	DD	FF	FF	FF	DD	FF	DD	FF	df	DD	FF	FF	FF	DD	FF	FF	DD	DD	FF	DD	FF	DD	DD	DD
chr1_31361301_31361356	bd	NN	NN	NA	bd	NN	BB	bd	NA	NN	NN	bn	bd	NA	NA	bd	NN	NN	NN	NN	NN	NA	NA	NA	NN	bd	NN	NN	NN	bd	NN	NA	NN	DD	DD	NN	NA	BB	NA	NN	BB	bd	bd	NN	bd	NN	NA	bd	NA
chr1_31406507_31406546	UU	BB	BB	NA	UU	BB	BB	NA	BB	BB	BB	UU	UU	UU	UU	UU	BB	BB	BB	BB	BB	UU	NA	BB	BB	NA	BB	UU	BB	UU	BB	UU	BB	UU	UU	BB	BB	BB	UU	BB	BB	UU	UU	BB	UU	BB	NA	UU	UU
chr1_31408079_31408102	DD	BB	BB	DD	DD	BB	BB	DD	BB	BB	BB	DD	DD	DD	DD	DD	BB	BB	BB	BB	BB	DD	DD	BB	BB	DD	BB	DD	BB	DD	BB	DD	BB	DD	DD	BB	BB	BB	DD	BB	BB	DD	DD	BB	DD	BB	DD	DD	DD
chr1_31468341_31468364	FF	FF	FF	FF	FF	FF	FF	FF	FF	FF	FF	FF	FF	FF	FF	FF	FF	FF	FF	FF	FF	FF	FF	FF	FF	NA	FF	FF	FF	FF	FF	FF	FF	FF	FF	FF	FF	FF	FF	FF	FF	FF	FF	FF	FF	FF	FF	NN	FF
chr1_3162873_3162884	BB	BB	DD	DD	DD	BB	BB	DD	BB	BB	DD	DD	BB	DD	DD	DD	DD	BB	BB	BB	DD	DD	DD	BB	BB	BB	BB	BB	BB	DD	BB	BB	BB	DD	BB	BB	BB	DD	DD	BB	BB	BB	DD	BB	DD	DD	DD	DD	DD
chr1_31636516_31636563	DD	BB	BB	DD	DD	BB	BB	DD	BB	BB	BB	NA	DD	DD	DD	DD	BB	BB	BB	BB	BB	DD	DD	BB	BB	DD	BB	DD	BB	DD	BB	DD	BB	DD	DD	BB	BB	BB	DD	BB	BB	DD	DD	BB	DD	BB	DD	DD	DD
chr1_31657769_31657796	FF	NN	FF	FF	FF	NA	FF	FF	FF	FF	FF	FF	FF	FF	FF	FF	FF	FF	FF	FF	FF	FF	FF	FF	FF	FF	FF	FF	FF	FF	FF	FF	FF	FF	FF	FF	FF	FF	FF	FF	FF	FF	FF	FF	FF	FF	FF	FF	FF
chr1_31663105_31663122	NA	FF	FF	FF	FF	FF	NN	FF	FF	FF	FF	FF	FF	FF	NA	FF	FF	FF	NA	FF	FF	NA	FF	FF	FF	NA	FF	FF	FF	FF	FF	FF	FF	fn	FF	FF	FF	FF	FF	FF	FF	FF	FF	FF	FF	fn	FF	FF	NA
chr1_3169225_3169258	BB	BB	DD	DD	DD	BB	BB	DD	BB	BB	DD	DD	BB	DD	DD	dn	DD	BB	BB	BB	DD	DD	DD	BB	BB	BB	BB	BB	BB	DD	BB	BB	BB	DD	BB	BB	BB	DD	DD	BB	BB	BB	DD	BB	DD	DD	DD	DD	DD
chr1_31788517_31788555	DD	BB	BB	DD	DD	BB	BB	DD	BB	BB	BB	BB	DD	DD	DD	DD	BB	BB	BB	BB	BB	DD	DD	BB	BB	DD	BB	DD	BB	DD	BB	DD	BB	DD	DD	BB	BB	BB	DD	BB	BB	DD	DD	BB	DD	BB	DD	DD	DD
chr1_31847065_31847089	DD	BB	BB	DD	DD	BB	BB	DD	BB	BB	BB	DD	DD	DD	DD	DD	BB	BB	BB	BB	BB	DD	DD	BB	BB	DD	BB	DD	BB	DD	BB	DD	BB	DD	DD	BB	BB	BB	DD	BB	BB	DD	DD	BB	DD	BB	DD	DD	DD
chr1_31850000_31850023	DD	DD	BB	DD	DD	DD	DD	DD	DD	DD	DD	DD	DD	DD	DD	DD	DD	DD	DD	DD	DD	DD	DD	DD	dn	DD	BB	DD	BB	DD	BB	DD	BB	DD	DD	BB	BB	BB	DD	BB	BB	DD	DD	BB	DD	BB	DD	DD	DD
chr1_31856944_31856973	DD	BB	BB	DD	DD	BB	BB	DD	BB	BB	BB	DD	DD	DD	DD	DD	BB	BB	BB	BB	BB	DD	dn	BB	BB	DD	BB	DD	BB	DD	BB	DD	BB	DD	DD	BB	BB	BB	DD	BB	BB	DD	DD	BB	DD	BB	DD	DD	DD
chr1_31862429_31862446	DD	BB	BB	DD	DD	BB	BB	DD	BB	BB	BB	DD	DD	DD	DD	DD	BB	BB	BB	BB	BB	DD	DD	BB	BB	DD	BB	DD	BB	DD	BB	DD	BB	DD	DD	BB	BB	BB	DD	BB	BB	DD	DD	BB	DD	BB	DD	DD	DD
chr1_31883629_31883676	UU	UU	UU	DD	DD	UU	UU	DD	NA	UU	DD	DD	DD	DD	DD	DD	UU	UU	UU	UU	UU	DD	DD	UU	UU	DD	UU	DD	du	DD	UU	DD	du	DD	DD	UU	UU	UU	DD	UU	NA	du	DD	UU	DD	UU	DD	DD	DD
chr1_31883685_31883698	NA	FF	FF	NA	FF	FF	FF	FF	NA	FF	FF	FF	NA	NA	FF	FF	FF	FF	FF	FF	FF	FF	FF	FF	FF	NA	FF	FF	FF	FF	FF	FF	NN	FF	FF	FF	FF	NA	FF	FF	NA	FF	FF	FF	NA	FF	FF	FF	NA
chr1_3188551_3188606	BB	BB	DD	DD	DD	BB	BB	DD	BB	BB	DD	DD	BB	DD	DD	DD	DD	BB	BB	BB	DD	DD	DD	BB	BB	BB	BB	BB	BB	DD	BB	BB	BB	DD	BB	BB	BB	DD	DD	BB	BB	BB	DD	BB	DD	DD	DD	DD	DD
chr1_31939900_31939935	DD	BB	BB	DD	DD	BB	BB	DD	BB	BB	BB	DD	DD	DD	DD	DD	BB	BB	BB	BB	BB	DD	DD	BB	BB	DD	BB	DD	BB	DD	BB	DD	BB	DD	DD	BB	BB	BB	DD	BB	BB	DD	DD	BB	DD	BB	DD	DD	DD
chr1_31952668_31952697	dn	BB	bd	dn	dd	BB	BB	dn	BB	BB	BB	dn	dn	dn	dd	dd	BB	BB	BB	bn	BB	dn	dn	BB	BB	dn	BB	dd	BB	dn	BB	dn	BB	dn	dn	BB	BB	BB	dn	BB	BB	dn	dn	BB	dn	BB	dn	DD	dn
chr1_3250571_3250585	BB	BB	DD	DD	DD	BB	BB	DD	BB	BB	DD	DD	BB	DD	DD	DD	DD	BB	BB	BB	DD	DD	DD	BB	BB	BB	BB	BB	BB	DD	BB	BB	BB	DD	BB	BB	BB	DD	DD	BB	BB	BB	DD	BB	DD	DD	DD	DD	DD
chr1_3284513_3284536	FF	FF	DD	df	DD	FF	FF	DD	FF	FF	DD	DD	FF	df	DD	DD	df	FF	FF	FF	df	df	df	FF	FF	FF	FF	FF	FF	DD	FF	FF	FF	df	FF	FF	FF	df	df	FF	FF	FF	df	FF	DD	df	DD	DD	DD
chr1_3298789_3298808	BB	BB	DD	DD	DD	BB	BB	DD	BB	BB	DD	DD	BB	DD	DD	DD	DD	BB	BB	BB	DD	DD	DD	BB	BB	BB	BB	BB	BB	DD	BB	BB	BB	DD	BB	BB	BB	DD	DD	BB	BB	BB	DD	BB	DD	DD	DD	DD	DD
chr1_3327251_3327290	BB	NA	DD	NA	DD	BB	NN	DD	BB	BB	NA	DD	BB	DD	DD	DD	dn	BB	BB	BB	NA	DD	DD	BB	BB	BB	BB	NA	BB	DD	BB	BB	BB	DD	BB	BB	BB	NA	DD	NA	BB	BB	DD	BB	DD	DD	DD	dn	DD
chr1_3339980_3340011	BB	BB	DD	DD	DD	BB	BB	DD	BB	BB	DD	DD	BB	DD	DD	DD	DD	BB	BB	BB	DD	DD	DD	BB	BB	BB	BB	BB	BB	DD	BB	BB	DD	DD	BB	BB	BB	DD	DD	BB	BB	BB	DD	BB	DD	bd	DD	DD	DD
chr1_3340203_3340226	BB	BB	DD	DD	DD	BB	BB	DD	BB	BB	DD	DD	BB	DD	DD	DD	DD	BB	BB	BB	DD	DD	DD	BB	BB	BB	BB	BB	BB	DD	BB	BB	BB	DD	BB	BB	BB	DD	DD	BB	BB	BB	DD	BB	DD	DD	DD	DD	DD
chr1_3365708_3365719	BB	BB	DD	DD	DD	BB	BB	DD	BB	BB	DD	DD	BB	DD	DD	DD	DD	BB	BB	BB	DD	DD	DD	BB	BB	BB	BB	BB	BB	DD	BB	BB	BB	DD	BB	BB	BB	DD	DD	BB	BB	BB	DD	BB	DD	DD	DD	DD	DD
chr1_3459217_3459272	BB	BB	DD	DD	DD	BB	BB	DD	BB	BB	DD	bd	BB	DD	DD	DD	NA	BB	BB	NN	DD	DD	NA	BB	BB	BB	BB	BB	BB	DD	BB	DD	BB	DD	BB	BB	BB	DD	DD	BB	BB	BB	DD	NA	DD	DD	NA	DD	DD
chr1_3462940_3462963	BB	BB	DD	DD	DD	BB	BB	DD	BB	BB	DD	DD	BB	DD	DD	DD	DD	BB	BB	BB	DD	DD	DD	BB	BB	BB	BB	BB	BB	DD	BB	BB	BB	DD	BB	BB	BB	DD	DD	BB	BB	BB	DD	BB	DD	DD	DD	DD	DD
chr1_3478864_3478881	BB	BB	DD	DD	DD	BB	BB	DD	BB	BB	DD	DD	BB	DD	DD	DD	DD	BB	BB	BB	DD	DD	DD	BB	BB	BB	BB	BB	BB	DD	BB	BB	BB	DD	BB	BB	BB	DD	DD	BB	BB	BB	DD	BB	DD	DD	DD	DD	DD
chr1_3483580_3483607	BB	BB	DD	DD	DD	BB	BB	DD	BB	BB	DD	DD	BB	DD	DD	DD	DD	BB	BB	bn	DD	DD	DD	BB	BB	BB	BB	BB	BB	DD	BB	BB	BB	DD	BB	BB	BB	DD	DD	BB	BB	BB	DD	BB	DD	DD	DD	DD	DD
chr1_3490427_3490440	BB	BB	DD	DD	DD	BB	BB	DD	BB	BB	DD	DD	BB	DD	DD	DD	DD	BB	BB	BB	DD	DD	DD	BB	BB	BB	BB	BB	BB	DD	BB	BB	BB	DD	BB	BB	BB	DD	DD	BB	BB	BB	DD	BB	DD	DD	DD	DD	DD
chr1_3529807_3529850	BB	BB	DD	NA	DD	BB	BB	DD	BB	NA	DD	DD	BB	DD	DD	DD	DD	BB	BB	bn	DD	DD	DD	BB	BB	BB	BB	NA	BB	DD	BB	BB	NN	NA	BB	BB	BB	DD	DD	BB	NA	BB	DD	BB	DD	DD	NA	DD	NA
chr1_3541012_3541032	BB	BB	DD	DD	DD	BB	BB	DD	BB	BB	DD	DD	BB	DD	DD	DD	DD	BB	BB	BB	DD	DD	DD	BB	BB	BB	BB	BB	BB	DD	BB	BB	BB	DD	BB	BB	BB	DD	DD	BB	BB	BB	DD	BB	DD	DD	DD	DD	DD
chr1_3554787_3554802	BB	BB	DD	DD	DD	BB	BB	DD	BB	BB	DD	DD	BB	DD	DD	DD	bd	BB	BB	BB	DD	DD	DD	BB	BB	BB	BB	BB	BB	DD	BB	BB	BB	DD	BB	BB	BB	DD	DD	BB	BB	BB	DD	BB	DD	DD	DD	DD	DD
chr1_3574648_3574671	BB	BB	dd	dd	dd	BB	BB	dd	BB	BB	dd	dd	BB	dd	dd	dd	dd	BB	BB	BB	dd	dd	dd	BB	BB	BB	BB	BB	BB	dd	BB	BB	BB	dd	BB	BB	BB	dd	dd	BB	BB	bn	dd	BB	dd	DD	dd	dd	dd
chr1_3576109_3576152	BB	BB	dd	dd	dd	BB	NA	dd	BB	BB	dd	DD	BB	dd	dd	dd	DD	BB	BB	BB	NA	dd	dd	BB	BB	BB	BB	bn	NN	dd	BB	BB	BB	dd	BB	NA	BB	dd	dd	BB	BB	BB	dd	BB	dd	dd	dd	dd	DD
chr1_3576169_3576192	BB	BB	dn	DD	dn	BB	BB	DD	BB	BB	DD	DD	BB	DD	dn	DD	DD	BB	BB	BB	dn	DD	DD	BB	BB	BB	BB	BB	BB	DD	BB	BB	BB	dn	BB	BB	BB	DD	dn	BB	BB	BB	DD	BB	dn	dn	DD	DD	dn
chr1_3590265_3590278	BB	BB	DD	DD	DD	BB	BB	DD	BB	BB	DD	DD	BB	DD	DD	DD	DD	BB	BB	BB	DD	DD	DD	BB	BB	BB	BB	BB	BB	DD	BB	BB	BB	DD	BB	BB	BB	DD	DD	BB	BB	BB	DD	BB	DD	DD	DD	DD	DD
chr1_3594304_3594318	BB	BB	DD	DD	DD	BB	BB	DD	BB	BB	DD	DD	BB	DD	DD	DD	DD	BB	BB	BB	DD	DD	DD	BB	BB	BB	BB	BB	BB	DD	BB	BB	BB	DD	BB	BB	BB	DD	DD	BB	BB	BB	DD	BB	DD	DD	DD	DD	DD
chr1_3595528_3595547	BB	BB	DD	DD	DD	BB	BB	DD	BB	BB	DD	DD	BB	DD	DD	DD	DD	BB	BB	BB	DD	DD	DD	BB	BB	BB	BB	BB	BB	DD	BB	BB	BB	DD	BB	BB	BB	DD	DD	BB	BB	BB	DD	BB	DD	DD	DD	DD	DD
chr1_3638662_3638693	BB	BB	DD	DD	DD	BB	BB	DD	BB	BB	DD	DD	BB	DD	DD	DD	DD	BB	BB	BB	DD	DD	DD	BB	BB	BB	BB	BB	BB	DD	BB	BB	BB	DD	BB	BB	BB	DD	DD	BB	BB	BB	DD	BB	DD	DD	DD	DD	DD
chr1_3661144_3661161	BB	BB	DD	DD	DD	BB	BB	DD	BB	BB	DD	DD	BB	DD	DD	DD	DD	BB	BB	BB	DD	DD	DD	BB	BB	BB	BB	BB	BB	DD	BB	BB	BB	DD	BB	BB	BB	DD	DD	BB	BB	BB	DD	BB	DD	DD	DD	DD	DD
chr1_3679100_3679119	BB	BB	DD	DD	DD	BB	BB	DD	BB	BB	DD	DD	BB	DD	DD	DD	DD	BB	BB	BB	DD	DD	DD	BB	BB	BB	BB	BB	BB	DD	BB	BB	BB	DD	BB	BB	BB	DD	DD	BB	BB	BB	DD	BB	DD	DD	DD	DD	DD
chr1_3695906_3695920	BB	BB	DD	DD	DD	BB	BB	DD	BB	BB	DD	DD	BB	DD	DD	DD	DD	BB	BB	BB	DD	DD	DD	BB	BB	BB	BB	BB	BB	DD	BB	BB	BB	DD	BB	BB	BB	DD	DD	BB	BB	BB	DD	BB	DD	DD	DD	DD	DD
chr1_3724835_3724868	BB	BB	DD	DD	DD	BB	BB	DD	BB	BB	DD	DD	BB	DD	DD	DD	DD	BB	BB	BB	DD	DD	DD	BB	BB	BB	BB	BB	BB	DD	BB	BB	BB	DD	BB	BB	BB	DD	DD	BB	BB	BB	DD	BB	DD	DD	DD	DD	DD
chr1_3733827_3733846	BB	BB	DD	DD	DD	BB	BB	DD	BB	BB	DD	DD	BB	DD	DD	DD	DD	BB	BB	BB	DD	DD	DD	BB	BB	BB	BB	BB	BB	DD	BB	BB	BB	DD	BB	BB	BB	DD	DD	BB	BB	BB	DD	BB	DD	DD	DD	DD	DD
chr1_3758404_3758448	BB	BB	DD	DD	DD	BB	BB	DD	BB	BB	DD	DD	BB	DD	DD	DD	DD	BB	BB	BB	DD	DD	DD	BB	BB	BB	BB	BB	BB	DD	BB	BB	BB	DD	BB	BB	BB	DD	DD	BB	BB	BB	DD	BB	DD	DD	DD	DD	DD
chr1_3856577_3856600	BB	BB	DD	DD	DD	BB	BB	DD	BB	BB	DD	DD	BB	DD	DD	DD	DD	BB	BB	BB	DD	DD	DD	BB	BB	BB	BB	BB	BB	DD	BB	BB	BB	DD	BB	BB	BB	DD	DD	BB	BB	BB	DD	BB	DD	DD	DD	DD	DD
chr1_3859194_3859211	BB	BB	DD	DD	DD	BB	BB	DD	BB	BB	DD	DD	BB	DD	DD	DD	DD	BB	BB	BB	DD	DD	DD	BB	BB	BB	BB	BB	BB	DD	BB	BB	BB	DD	BB	BB	BB	DD	DD	BB	BB	BB	DD	BB	DD	DD	DD	DD	DD
chr1_3870234_3870248	BB	BB	DD	DD	DD	BB	BB	DD	BB	BB	DD	DD	BB	DD	DD	DD	DD	BB	BB	BB	DD	DD	DD	BB	BB	BB	BB	BB	BB	DD	BB	BB	BB	DD	BB	BB	BB	DD	DD	BB	BB	BB	DD	BB	DD	DD	DD	DD	DD
chr1_3902855_3902882	BB	BB	DD	DD	DD	BB	BB	DD	BB	BB	DD	DD	BB	DD	DD	DD	DD	BB	BB	BB	DD	DD	DD	BB	BB	BB	BB	BB	BB	DD	BB	BB	BB	DD	BB	BB	BB	DD	DD	BB	BB	BB	DD	BB	DD	DD	DD	DD	DD
chr1_3919745_3919794	BB	BB	DD	DD	DD	BB	BB	DD	BB	BB	DD	DD	BB	DD	DD	DD	DD	bn	BB	BB	DD	DD	DD	bn	BB	BB	BB	BB	BB	DD	BB	BB	BB	DD	BB	BB	BB	DD	DD	BB	BB	BB	DD	BB	DD	DD	DD	DD	DD
chr1_3972539_3972558	BB	BB	DD	DD	DD	BB	BB	DD	BB	BB	DD	DD	BB	DD	DD	DD	DD	BB	BB	BB	DD	DD	DD	BB	BB	BB	BB	BB	BB	DD	BB	BB	BB	DD	BB	BB	BB	DD	DD	BB	BB	BB	DD	BB	DD	DD	DD	DD	DD
chr1_3996489_3996512	BB	BB	DD	DD	DD	BB	BB	DD	BB	BB	DD	DD	BB	DD	DD	DD	DD	BB	BB	BB	DD	DD	DD	BB	BB	BB	BB	BB	BB	DD	BB	BB	BB	DD	BB	BB	BB	DD	DD	BB	BB	BB	DD	BB	DD	DD	DD	DD	DD
chr1_4055341_4055376	NN	NN	FF	NA	FF	NN	NN	FF	NN	NN	FF	FF	NA	FF	FF	NA	FF	NN	NN	NN	FF	FF	FF	NN	NN	FF	FF	NA	FF	FF	FF	FF	FF	NA	NA	FF	FF	FF	FF	FF	FF	FF	NA	FF	FF	FF	FF	FF	FF
chr1_4060377_4060396	BB	BB	DD	DD	DD	BB	BB	DD	BB	BB	DD	DD	BB	DD	DD	DD	DD	BB	BB	BB	DD	DD	DD	BB	BB	BB	BB	BB	BB	DD	BB	BB	BB	DD	BB	BB	BB	DD	DD	BB	BB	BB	DD	BB	DD	DD	DD	DD	DD
chr1_4065627_4065661	BB	BB	DD	DD	DD	BB	BB	DD	BB	BB	DD	DD	BB	DD	DD	DD	DD	BB	BB	BB	DD	DD	DD	BB	BB	BB	BB	BB	BB	DD	bd	BB	BB	DD	BB	BB	BB	DD	DD	BB	BB	BB	DD	BB	DD	DD	DD	DD	DD
chr1_4088150_4088169	BB	BB	DD	DD	DD	BB	BB	DD	BB	BB	DD	DD	BB	DD	DD	DD	DD	BB	BB	BB	DD	DD	DD	BB	BB	BB	BB	BB	BB	DD	BB	BB	BB	DD	BB	BB	BB	DD	DD	BB	BB	BB	DD	BB	DD	DD	DD	DD	DD
chr1_4100799_4100828	BB	BB	DD	DD	DD	BB	BB	DD	BB	BB	DD	DD	BB	DD	DD	DD	DD	BB	BB	BB	DD	DD	DD	BB	BB	BB	BB	BB	BB	DD	BB	BB	BB	DD	BB	BB	BB	DD	DD	BB	BB	BB	DD	BB	DD	DD	DD	DD	DD
chr1_4107366_4107377	BB	BB	DD	DD	DD	BB	BB	DD	BB	BB	DD	DD	BB	DD	DD	DD	DD	BB	BB	BB	DD	DD	DD	BB	BB	BB	BB	BB	BB	DD	BB	BB	BB	DD	BB	BB	BB	DD	DD	BB	BB	BB	DD	BB	DD	DD	DD	DD	DD
chr1_4116064_4116075	BB	BB	DD	DD	DD	BB	BB	DD	BB	BB	DD	DD	BB	DD	DD	DD	DD	BB	BB	BB	DD	DD	DD	BB	BB	BB	BB	BB	BB	DD	BB	BB	BB	DD	BB	BB	BB	DD	DD	BB	BB	BB	DD	BB	DD	DD	DD	DD	DD
chr1_4123576_4123599	BB	BB	DD	DD	DD	BB	BB	DD	BB	BB	DD	DD	BB	DD	DD	DD	DD	BB	BB	BB	DD	DD	DD	BB	BB	BB	BB	BB	BB	DD	BB	BB	BB	DD	BB	BB	BB	DD	DD	BB	BB	BB	DD	BB	DD	DD	DD	DD	DD
chr1_4129886_4129913	BB	BB	DD	DD	DD	BB	BB	DD	BB	BB	DD	DD	BB	DD	DD	DD	DD	BB	BB	BB	DD	DD	DD	BB	BB	BB	BB	BB	BB	DD	BB	BB	BB	DD	BB	BB	BB	DD	DD	BB	BB	BB	DD	BB	DD	DD	DD	DD	DD
chr1_4144308_4144334	BB	BB	DD	DD	DD	BB	BB	DD	BB	BB	DD	DD	BB	DD	DD	DD	DD	BB	BB	BB	DD	DD	DD	BB	BB	BB	BB	BB	BB	DD	BB	BB	BB	DD	BB	BB	BB	DD	DD	BB	BB	BB	DD	BB	DD	DD	DD	DD	DD
chr1_4185941_4185952	BB	BB	DD	DD	DD	BB	BB	DD	BB	BB	DD	DD	BB	DD	DD	DD	DD	BB	BB	BB	DD	DD	DD	BB	BB	BB	BB	BB	BB	DD	BB	BB	BB	DD	BB	BB	BB	DD	DD	BB	BB	BB	DD	BB	DD	DD	DD	DD	DD
chr1_4212306_4212333	BB	BB	DD	DD	DD	BB	BB	DD	BB	BB	DD	DD	BB	DD	DD	DD	DD	BB	BB	BB	DD	DD	DD	BB	BB	BB	BB	BB	BB	DD	BB	BB	BB	DD	BB	BB	BB	DD	DD	BB	BB	BB	DD	BB	DD	DD	DD	DD	DD
chr1_4215533_4215568	BB	BB	DD	DD	DD	BB	BB	NA	BB	NA	DD	DD	BB	DD	DD	DD	NA	BB	BB	BB	DD	DD	DD	NA	BB	BB	BB	BB	BB	DD	BB	BB	BB	DD	BB	BB	BB	DD	DD	BB	BB	BB	DD	BB	DD	DD	DD	DD	DD
chr1_4304531_4304562	BB	BB	DD	DD	DD	BB	BB	DD	BB	BB	DD	DD	BB	DD	DD	DD	DD	BB	BB	BB	DD	DD	DD	BB	BB	BB	BB	BB	BB	DD	BB	BB	BB	DD	BB	BB	BB	DD	DD	BB	BB	BB	DD	BB	DD	DD	DD	DD	DD
chr1_4318869_4318923	BB	BB	DD	DD	DD	BB	BB	DD	BB	BB	DD	DD	BB	DD	DD	DD	DD	BB	BB	BB	DD	DD	DD	BB	BB	BB	BB	BB	BB	DD	BB	BB	BB	DD	BB	BB	BB	DD	DD	BB	BB	BB	DD	BB	DD	DD	DD	DD	DD
chr1_4329272_4329291	BB	BB	DD	DD	DD	BB	BB	DD	BB	BB	DD	DD	BB	DD	DD	DD	DD	BB	BB	BB	DD	DD	DD	BB	BB	BB	BB	BB	BB	DD	BB	BB	BB	DD	BB	BB	BB	DD	DD	BB	BB	BB	DD	BB	DD	DD	DD	DD	DD
chr1_4388234_4388268	BB	NN	DD	DD	DD	BB	BB	DD	BB	BB	DD	DD	BB	DD	DD	DD	DD	BB	BB	BB	DD	DD	DD	BB	BB	BB	BB	BB	BB	DD	BB	BB	BB	DD	BB	BB	BB	DD	DD	BB	NA	NA	DD	BB	DD	DD	DD	DD	DD
chr1_4391556_4391567	FF	FF	df	df	DD	FF	FF	df	FF	FF	df	df	FF	df	df	df	df	FF	FF	FF	df	df	df	FF	FF	FF	FF	FF	FF	df	FF	FF	FF	df	FF	FF	FF	df	DD	FF	FF	FF	df	FF	df	df	df	df	df
chr1_4394196_4394211	BB	BB	DD	DD	DD	BB	BB	DD	BB	BB	DD	DD	BB	DD	DD	DD	DD	BB	BB	BB	DD	DD	DD	BB	BB	BB	BB	BB	BB	DD	BB	BB	BB	DD	BB	BB	BB	DD	DD	BB	BB	BB	DD	BB	DD	DD	DD	DD	DD
chr1_4423239_4423250	BB	BB	DD	DD	DD	BB	BB	DD	BB	BB	DD	DD	BB	DD	DD	DD	DD	BB	BB	BB	DD	DD	DD	BB	BB	BB	BB	BB	BB	DD	BB	BB	BB	DD	BB	BB	BB	DD	DD	BB	BB	BB	DD	BB	DD	DD	DD	DD	DD
chr1_4429719_4429730	BB	BB	DD	DD	DD	BB	BB	DD	BB	BB	DD	DD	BB	DD	DD	DD	DD	BB	BB	BB	DD	DD	DD	BB	BB	BB	BB	BB	BB	DD	BB	BB	BB	DD	BB	BB	BB	DD	DD	BB	BB	BB	DD	BB	DD	DD	DD	DD	DD
chr1_4429733_4429752	BB	BB	DD	DD	DD	BB	BB	DD	BB	BB	DD	DD	BB	DD	DD	DD	DD	BB	BB	BB	DD	DD	DD	BB	BB	bn	BB	BB	BB	DD	BB	BB	BB	DD	BB	BB	BB	DD	DD	BB	BB	BB	DD	BB	DD	DD	DD	DD	DD
chr1_4430764_4430795	BB	BB	DD	DD	DD	BB	BB	DD	BB	BB	DD	DD	BB	DD	BB	DD	DD	BB	BB	BB	DD	DD	DD	BB	BB	BB	BB	BB	BB	DD	BB	BB	BB	DD	BB	BB	BB	DD	DD	BB	BB	BB	DD	BB	DD	DD	DD	DD	DD
chr1_4449017_4449072	BB	NA	DD	NA	NA	BB	BB	DD	DD	BB	NA	NA	BB	NA	NA	DD	DD	BB	BB	BB	NA	DD	DD	BB	BB	BB	BB	NA	BB	NA	BB	BB	BB	DD	NA	NA	BB	DD	DD	NA	NA	BB	DD	NA	NA	DD	DD	DD	DD
chr1_4450115_4450126	FF	FF	df	df	df	FF	FF	df	FF	FF	df	df	fn	df	df	df	df	FF	FF	FF	df	df	df	FF	FF	FF	FF	FF	FF	df	FF	FF	FF	df	FF	FF	FF	df	df	FF	FF	FF	df	FF	df	df	df	DD	df
chr1_4515925_4515960	BB	BB	DD	DD	DD	BB	BB	DD	BB	BB	DD	DD	BB	DD	DD	DD	DD	BB	BB	BB	DD	DD	DD	BB	BB	BB	BB	BB	BB	DD	BB	BB	BB	DD	BB	BB	BB	DD	DD	BB	BB	BB	DD	BB	DD	DD	DD	DD	DD
chr1_4517194_4517241	BB	NA	DD	DD	DD	NA	bd	DD	BB	BB	DD	DD	BB	DD	DD	DD	NA	NN	NN	BB	DD	DD	DD	NA	BB	BB	BB	BB	bn	DD	BB	BB	BB	NA	NA	BB	BB	DD	DD	BB	NA	BB	DD	BB	NA	DD	NA	DD	DD
chr1_4517464_4517491	BB	BB	dn	DD	DD	BB	BB	DD	BB	BB	DD	DD	BB	DD	DD	DD	DD	BB	BB	BB	DD	DD	DD	BB	BB	BB	BB	BB	BB	DD	BB	BB	BB	DD	BB	BB	BB	DD	DD	BB	BB	BB	DD	BB	DD	DD	DD	DD	DD
chr1_4539497_4539516	BB	BB	DD	DD	DD	BB	BB	DD	BB	BB	DD	DD	BB	DD	DD	DD	DD	BB	BB	BB	DD	DD	DD	BB	BB	BB	BB	BB	BB	DD	BB	BB	BB	DD	BB	BB	BB	DD	DD	BB	BB	BB	DD	BB	DD	DD	DD	DD	DD
chr1_4544564_4544591	BB	BB	DD	DD	DD	BB	BB	DD	BB	BB	DD	DD	BB	DD	DD	DD	DD	BB	BB	BB	DD	DD	DD	BB	BB	BB	BB	BB	BB	DD	BB	BB	BB	DD	BB	BB	BB	DD	DD	BB	BB	BB	DD	BB	DD	DD	DD	DD	DD
chr1_4545765_4545776	BB	BB	DD	DD	DD	BB	BB	DD	BB	BB	DD	DD	BB	DD	DD	DD	DD	BB	BB	BB	DD	DD	DD	BB	BB	BB	BB	BB	BB	DD	BB	BB	BB	DD	BB	BB	BB	DD	DD	BB	BB	BB	DD	BB	DD	DD	DD	DD	DD
chr1_4569841_4569852	BB	BB	DD	DD	DD	BB	BB	DD	BB	BB	DD	DD	BB	DD	DD	DD	DD	BB	BB	BB	DD	DD	DD	BB	BB	BB	BB	BB	BB	DD	BB	BB	BB	DD	BB	BB	BB	DD	DD	BB	BB	BB	DD	BB	DD	DD	DD	DD	DD
chr1_4654599_4654610	BB	BB	DD	DD	DD	BB	BB	DD	BB	BB	DD	DD	BB	DD	DD	DD	DD	BB	BB	BB	DD	DD	DD	BB	BB	BB	BB	BB	BB	DD	BB	BB	BB	DD	BB	BB	BB	DD	DD	BB	BB	BB	DD	BB	DD	DD	DD	DD	DD
chr1_4655498_4655509	BB	BB	DD	DD	DD	BB	BB	DD	BB	BB	DD	DD	BB	DD	DD	DD	DD	BB	BB	BB	DD	DD	DD	BB	BB	BB	BB	BB	BB	DD	BB	BB	BB	DD	BB	BB	BB	DD	DD	BB	BB	BB	DD	BB	DD	DD	DD	DD	DD
chr1_4682367_4682390	BB	BB	DD	DD	DD	BB	BB	DD	BB	BB	DD	DD	BB	DD	DD	DD	DD	BB	BB	BB	DD	DD	DD	BB	BB	BB	BB	BB	BB	DD	BB	BB	BB	DD	BB	BB	BB	DD	DD	BB	BB	BB	DD	BB	DD	DD	DD	DD	DD
chr1_4687079_4687118	BB	BB	DD	DD	DD	BB	BB	DD	BB	BB	DD	DD	BB	DD	DD	DD	DD	BB	BB	bn	DD	DD	DD	BB	BB	BB	BB	BB	BB	DD	BB	BB	BB	DD	BB	BB	BB	DD	DD	BB	BB	BB	DD	BB	DD	DD	DD	DD	DD
chr1_4697276_4697299	BB	BB	DD	DD	DD	BB	BB	dn	BB	BB	DD	DD	BB	DD	DD	dn	DD	BB	BB	BB	dn	DD	DD	BB	BB	BB	BB	BB	BB	DD	BB	BB	BB	DD	BB	BB	BB	DD	DD	BB	BB	BB	DD	BB	DD	DD	DD	DD	DD
chr1_4698068_4698079	BB	BB	DD	DD	DD	BB	BB	DD	BB	BB	DD	DD	BB	DD	DD	DD	DD	BB	BB	BB	DD	DD	DD	BB	BB	BB	BB	BB	BB	DD	BB	BB	BB	DD	BB	BB	BB	DD	DD	BB	BB	BB	DD	BB	DD	DD	DD	DD	DD
chr1_4719899_4719916	BB	BB	DD	DD	DD	BB	BB	DD	BB	BB	DD	DD	BB	DD	DD	DD	DD	BB	BB	BB	DD	DD	DD	BB	BB	BB	BB	BB	BB	DD	BB	BB	BB	DD	BB	BB	BB	DD	DD	BB	BB	BB	DD	BB	DD	DD	DD	DD	DD
chr1_4732027_4732040	BB	BB	DD	DD	DD	BB	BB	DD	BB	BB	DD	DD	BB	DD	DD	DD	DD	BB	BB	BB	DD	DD	DD	BB	BB	BB	BB	BB	BB	DD	BB	BB	BB	DD	BB	BB	BB	DD	DD	BB	BB	BB	DD	BB	DD	DD	DD	DD	DD
chr1_4744698_4744727	BB	BB	DD	DD	DD	BB	BB	DD	BB	BB	DD	DD	BB	DD	DD	DD	DD	BB	BB	BB	DD	DD	DD	BB	BB	BB	BB	BB	BB	DD	BB	BB	BB	DD	BB	BB	BB	DD	DD	BB	BB	BB	DD	BB	DD	DD	DD	DD	DD
chr1_4767274_4767288	BB	BB	DD	DD	DD	BB	BB	DD	BB	BB	DD	DD	BB	DD	DD	DD	DD	BB	BB	BB	DD	DD	DD	BB	BB	BB	BB	BB	BB	DD	BB	BB	BB	DD	BB	BB	BB	DD	DD	BB	BB	BB	DD	BB	DD	DD	DD	DD	DD
chr1_4790591_4790608	BB	BB	DD	DD	DD	BB	BB	DD	BB	BB	DD	DD	BB	DD	DD	DD	DD	BB	BB	BB	DD	DD	DD	BB	BB	BB	BB	BB	BB	DD	BB	BB	BB	DD	BB	BB	BB	DD	DD	BB	BB	BB	DD	BB	DD	DD	DD	DD	DD
chr1_4794293_4794312	BB	BB	DD	DD	DD	BB	BB	DD	BB	BB	DD	DD	BB	DD	DD	DD	DD	BB	BB	BB	DD	DD	DD	BB	BB	BB	BB	BB	BB	DD	BB	BB	BB	DD	BB	BB	BB	DD	DD	BB	BB	BB	DD	BB	DD	DD	DD	DD	DD
chr1_4796020_4796043	BB	BB	DD	DD	DD	BB	BB	DD	BB	BB	DD	DD	BB	DD	DD	DD	DD	BB	BB	BB	DD	DD	DD	BB	BB	BB	BB	BB	BB	DD	BB	BB	BB	DD	BB	BB	BB	DD	DD	BB	BB	BB	DD	BB	DD	DD	DD	DD	DD
chr1_4802916_4802929	BB	BB	dd	dd	dd	BB	BB	dd	BB	BB	dd	dd	BB	dd	dd	dd	dd	BB	BB	bn	dd	dd	dd	BB	BB	BB	BB	BB	BB	dd	BB	BB	BB	dd	BB	BB	BB	dd	dd	BB	BB	BB	dd	BB	dd	dd	dd	dd	dd
chr1_4820555_4820572	BB	BB	DD	DD	DD	BB	BB	DD	BB	BB	DD	DD	BB	DD	DD	dn	DD	BB	BB	BB	DD	DD	DD	BB	BB	BB	BB	BB	BB	DD	BB	BB	BB	DD	BB	BB	BB	DD	DD	BB	BB	BB	DD	BB	DD	DD	DD	DD	DD
chr1_4823989_4824012	BB	BB	DD	DD	DD	BB	BB	DD	BB	BB	DD	DD	BB	DD	DD	DD	DD	BB	BB	BB	DD	DD	DD	BB	BB	BB	BB	BB	BB	DD	BB	BB	BB	DD	BB	BB	BB	DD	DD	BB	BB	BB	DD	BB	DD	DD	DD	DD	DD
chr1_4841846_4841857	BB	BB	DD	DD	DD	BB	BB	DD	BB	BB	DD	DD	BB	DD	DD	DD	DD	BB	BB	BB	DD	DD	DD	BB	BB	BB	BB	BB	BB	DD	BB	BB	BB	DD	BB	BB	BB	DD	DD	BB	BB	BB	DD	BB	DD	DD	DD	DD	DD
chr1_4848400_4848435	BB	BB	DD	DD	DD	BB	NA	DD	BB	BB	DD	DD	BB	DD	DD	DD	DD	BB	BB	BB	DD	DD	DD	NN	BB	BB	BB	BB	BB	DD	BB	BB	BB	DD	BB	BB	BB	DD	DD	BB	BB	BB	DD	BB	DD	DD	DD	DD	DD
chr1_4849772_4849798	BB	BB	DD	DD	DD	BB	BB	DD	BB	BB	DD	DD	BB	DD	DD	DD	DD	BB	BB	BB	DD	DD	DD	BB	BB	BB	BB	BB	BB	DD	BB	BB	BB	DD	BB	BB	BB	DD	DD	BB	BB	BB	DD	BB	DD	DD	DD	DD	DD
chr1_4866501_4866536	BB	BB	DD	DD	DD	BB	BB	DD	BB	BB	DD	DD	BB	DD	DD	DD	DD	BB	BB	BB	DD	DD	DD	BB	BB	BB	BB	BB	BB	DD	BB	BB	DD	DD	BB	BB	BB	DD	DD	BB	BB	BB	DD	BB	DD	DD	DD	DD	BB
chr1_4867339_4867354	BB	BB	DD	DD	DD	BB	BB	DD	BB	BB	DD	DD	BB	DD	DD	DD	DD	BB	BB	BB	DD	DD	DD	BB	BB	BB	BB	BB	BB	DD	BB	BB	DD	DD	BB	BB	BB	DD	DD	BB	BB	BB	bd	BB	DD	DD	DD	DD	BB
chr1_4885247_4885286	BB	NA	dd	dd	NA	BB	BB	dd	BB	BB	dd	dd	BB	dd	DD	NA	dd	BB	BB	BB	NA	dd	dd	NA	BB	NA	BB	BB	BB	NA	BB	BB	NA	dd	BB	BB	BB	dd	dd	BB	NA	BB	NA	BB	dd	NA	dd	NA	BB
chr1_4885324_4885347	BB	BB	DD	dn	DD	BB	BB	DD	BB	BB	dn	DD	BB	dn	DD	dn	dn	BB	BB	BB	DD	DD	DD	BB	BB	BB	BB	BB	BB	DD	BB	BB	DD	dn	BB	BB	BB	dn	bd	BB	BB	BB	DD	BB	dn	DD	dn	dn	BB
chr1_4890962_4890997	BB	BB	DD	DD	DD	BB	BB	DD	BB	BB	DD	DD	BB	DD	DD	DD	DD	BB	BB	BB	DD	DD	DD	BB	BB	BB	BB	BB	BB	DD	BB	BB	DD	DD	BB	BB	BB	DD	DD	BB	BB	BB	DD	BB	DD	DD	DD	DD	BB
chr1_4899661_4899676	BB	BB	DD	DD	DD	BB	BB	DD	BB	BB	DD	DD	BB	DD	DD	DD	DD	BB	BB	BB	DD	DD	DD	BB	BB	BB	BB	BB	BB	DD	BB	BB	DD	DD	BB	BB	BB	DD	DD	BB	BB	BB	DD	BB	DD	DD	DD	DD	BB
chr1_5003140_5003167	BB	BB	DD	DD	DD	BB	BB	DD	BB	BB	DD	DD	BB	DD	DD	DD	DD	BB	BB	BB	DD	DD	DD	BB	BB	bn	BB	BB	BB	DD	BB	BB	DD	DD	BB	BB	BB	DD	DD	BB	BB	BB	DD	BB	DD	DD	DD	DD	BB
chr1_5008480_5008511	BB	BB	DD	DD	DD	BB	BB	DD	BB	BB	DD	DD	BB	DD	DD	DD	DD	BB	BB	BB	DD	DD	DD	BB	BB	BB	BB	BB	BB	DD	BB	BB	DD	DD	BB	BB	BB	DD	DD	BB	BB	BB	DD	BB	DD	DD	DD	DD	BB
chr1_5013650_5013679	BB	BB	DD	DD	DD	BB	BB	DD	BB	BB	DD	DD	BB	DD	DD	DD	DD	BB	BB	BB	DD	DD	DD	BB	BB	BB	BB	BB	BB	DD	BB	BB	DD	DD	BB	BB	BB	DD	DD	BB	BB	BB	DD	BB	DD	DD	DD	DD	BB
chr1_5026610_5026631	BB	bb	dd	dd	dd	bb	BB	dd	BB	BB	dd	dd	BB	dd	dd	dd	dd	bb	bn	bb	dd	dd	dd	BB	bb	BB	BB	BB	BB	DD	BB	BB	dd	dd	BB	BB	bn	dd	dd	BB	bb	BB	dd	BB	dd	dd	dd	dd	BB
chr1_5074855_5074870	BB	BB	DD	DD	DD	BB	BB	DD	BB	BB	DD	DD	BB	DD	DD	DD	DD	BB	BB	BB	DD	DD	DD	BB	BB	BB	BB	BB	BB	DD	BB	BB	DD	DD	BB	BB	BB	DD	DD	BB	BB	BB	DD	BB	DD	DD	DD	DD	BB
chr1_5087905_5087943	BB	BB	DD	DD	DD	BB	BB	DD	BB	BB	DD	DD	BB	DD	DD	DD	DD	BB	BB	BB	DD	DD	DD	BB	BB	BB	BB	BB	BB	DD	BB	BB	DD	DD	BB	BB	BB	DD	DD	BB	BB	BB	DD	BB	DD	DD	DD	DD	BB
chr1_5120108_5120132	BB	BB	DD	DD	DD	BB	BB	DD	BB	BB	DD	DD	BB	DD	DD	DD	DD	BB	BB	BB	DD	DD	DD	BB	BB	BB	BB	BB	BB	DD	BB	BB	DD	DD	BB	BB	BB	DD	DD	BB	BB	BB	DD	BB	DD	DD	DD	DD	BB
chr1_5124506_5124523	BB	BB	DD	DD	DD	BB	BB	DD	BB	BB	DD	DD	BB	DD	DD	DD	DD	BB	BB	BB	DD	DD	DD	BB	BB	BB	BB	BB	BB	DD	BB	BB	DD	DD	BB	BB	BB	DD	DD	BB	BB	BB	DD	BB	DD	DD	DD	DD	BB
chr1_5130293_5130313	BB	BB	DD	DD	DD	BB	BB	DD	BB	BB	DD	DD	BB	DD	DD	DD	DD	BB	BB	BB	DD	DD	DD	BB	BB	BB	BB	BB	BB	DD	BB	BB	DD	DD	BB	BB	BB	DD	DD	BB	BB	BB	DD	BB	DD	DD	DD	DD	BB
chr1_5131927_5131950	BB	BB	DD	DD	DD	BB	BB	DD	BB	BB	DD	DD	BB	DD	DD	DD	DD	BB	BB	BB	DD	DD	DD	BB	BB	BB	BB	BB	BB	DD	BB	BB	DD	DD	BB	BB	BB	DD	DD	BB	BB	BB	DD	BB	DD	DD	DD	DD	BB
chr1_5163622_5163637	BB	BB	DD	DD	DD	BB	BB	DD	BB	BB	DD	DD	BB	DD	DD	DD	DD	BB	BB	BB	DD	DD	DD	BB	BB	BB	BB	BB	BB	DD	BB	BB	DD	DD	BB	BB	BB	DD	DD	BB	BB	BB	DD	BB	DD	DD	DD	DD	BB
chr1_5173130_5173165	BB	BB	DD	DD	DD	BB	BB	DD	BB	BB	DD	DD	BB	DD	DD	DD	DD	BB	BB	BB	DD	DD	DD	BB	BB	BB	BB	BB	BB	DD	BB	BB	DD	DD	BB	BB	BB	DD	DD	BB	BB	BB	DD	BB	DD	DD	DD	DD	BB
chr1_5214858_5214881	BB	BB	DD	DD	DD	BB	BB	DD	BB	BB	DD	DD	BB	DD	DD	DD	DD	BB	BB	BB	DD	DD	DD	BB	BB	BB	BB	BB	BB	DD	BB	BB	DD	DD	BB	BB	BB	DD	DD	BB	BB	BB	DD	BB	DD	DD	DD	DD	BB
chr1_5304109_5304158	BB	BB	DD	dn	DD	BB	BB	DD	BB	BB	DD	DD	BB	DD	DD	DD	DD	BB	BB	BB	DD	DD	DD	BB	BB	BB	BB	BB	BB	DD	BB	BB	DD	DD	BB	BB	BB	DD	DD	BB	BB	BB	DD	BB	DD	DD	DD	DD	BB
chr1_5368230_5368261	BB	BB	DD	DD	DD	BB	DD	DD	BB	BB	DD	DD	BB	DD	DD	DD	DD	BB	BB	BB	DD	DD	DD	BB	BB	BB	BB	BB	BB	DD	BB	BB	DD	DD	BB	BB	BB	DD	DD	BB	BB	BB	DD	BB	DD	DD	DD	DD	BB
chr1_5548928_5548963	BB	BB	DD	DD	DD	BB	NA	DD	BB	BB	dn	DD	bn	dn	DD	dn	dn	BB	BB	BB	DD	bd	dn	BB	BB	BB	BB	BB	BB	DD	BB	BB	dn	dn	BB	BB	BB	dn	dn	BB	BB	BB	DD	BB	DD	DD	DD	DD	BB
chr1_5589327_5589356	BB	BB	DD	DD	DD	BB	DD	dn	BB	BB	DD	DD	BB	DD	DD	DD	DD	BB	BB	BB	DD	DD	DD	BB	BB	BB	BB	BB	BB	DD	BB	BB	DD	DD	BB	BB	BB	DD	DD	BB	BB	BB	DD	BB	DD	DD	DD	DD	BB
chr1_5706741_5706764	BB	BB	DD	DD	DD	BB	DD	DD	BB	BB	DD	DD	BB	DD	DD	DD	DD	BB	BB	BB	DD	DD	DD	BB	BB	BB	BB	BB	BB	DD	BB	BB	DD	DD	BB	BB	BB	DD	DD	BB	BB	BB	DD	BB	DD	DD	DD	DD	BB
chr1_5709925_5709936	BB	BB	DD	DD	DD	BB	DD	DD	BB	BB	DD	DD	BB	DD	DD	DD	DD	BB	BB	BB	DD	DD	DD	BB	BB	BB	BB	BB	BB	DD	BB	BB	DD	DD	BB	BB	BB	DD	DD	BB	BB	BB	DD	BB	DD	DD	DD	DD	BB
chr1_5722194_5722205	BB	BB	DD	DD	DD	BB	DD	DD	BB	BB	DD	DD	BB	DD	DD	DD	DD	BB	BB	BB	DD	DD	DD	BB	BB	BB	BB	BB	BB	DD	BB	BB	DD	DD	BB	BB	BB	DD	DD	BB	BB	BB	DD	BB	DD	DD	DD	DD	BB
chr1_5762305_5762320	BB	BB	DD	DD	DD	BB	DD	bd	BB	BB	DD	bd	BB	DD	DD	bd	DD	BB	BB	BB	bd	DD	bd	BB	BB	BB	BB	BB	BB	bd	BB	BB	DD	bd	BB	BB	BB	bd	DD	BB	bd	BB	DD	BB	bd	DD	bd	DD	BB
chr1_5769922_5769941	BB	BB	DD	DD	DD	BB	DD	DD	BB	BB	DD	DD	BB	DD	DD	DD	DD	BB	BB	BB	DD	DD	DD	BB	BB	BB	BB	BB	BB	DD	BB	BB	DD	DD	BB	BB	BB	DD	DD	BB	BB	BB	DD	BB	DD	DD	DD	DD	BB
chr1_5781296_5781307	BB	BB	DD	DD	DD	BB	DD	DD	BB	BB	DD	DD	BB	DD	DD	DD	DD	BB	BB	BB	DD	DD	DD	BB	BB	BB	BB	BB	BB	DD	BB	BB	DD	DD	BB	BB	BB	DD	DD	BB	BB	BB	DD	BB	DD	DD	DD	DD	BB
chr1_5797431_5797454	BB	BB	DD	DD	DD	BB	DD	DD	BB	BB	DD	DD	BB	DD	DD	DD	DD	BB	BB	BB	DD	DD	DD	BB	BB	BB	BB	BB	BB	DD	BB	BB	DD	DD	BB	BB	BB	DD	DD	BB	BB	BB	DD	BB	DD	DD	DD	DD	BB
chr1_5803800_5803814	BB	BB	DD	DD	DD	BB	DD	DD	BB	BB	DD	DD	BB	DD	DD	DD	DD	BB	BB	BB	DD	DD	DD	BB	BB	BB	BB	BB	BB	DD	BB	BB	DD	DD	BB	BB	BB	DD	DD	BB	BB	BB	DD	BB	DD	DD	DD	DD	BB
chr1_5819521_5819540	BB	BB	DD	DD	DD	BB	DD	DD	BB	BB	DD	DD	BB	DD	DD	DD	DD	BB	BB	BB	DD	DD	DD	BB	BB	BB	BB	BB	BB	DD	BB	BB	DD	DD	BB	BB	BB	DD	DD	BB	BB	BB	DD	BB	DD	DD	DD	DD	BB
chr1_5833064_5833091	BB	BB	DD	DD	DD	BB	DD	DD	BB	BB	DD	DD	BB	DD	DD	DD	DD	BB	BB	BB	DD	DD	DD	BB	BB	BB	BB	BB	BB	DD	BB	BB	DD	DD	BB	BB	BB	DD	DD	BB	BB	BB	DD	BB	DD	DD	DD	DD	BB
chr1_5864371_5864382	BB	BB	DD	DD	DD	BB	DD	DD	BB	BB	DD	DD	BB	DD	DD	DD	DD	BB	BB	BB	DD	DD	DD	BB	BB	BB	BB	BB	BB	DD	BB	BB	DD	DD	BB	BB	BB	DD	DD	BB	BB	BB	DD	BB	DD	DD	DD	DD	BB
chr1_5899946_5899985	BB	BB	DD	DD	DD	BB	DD	DD	BB	BB	NA	DD	BB	DD	DD	DD	DD	NA	BB	BB	DD	DD	DD	BB	BB	NA	BB	BB	BB	DD	BB	BB	DD	DD	BB	BB	BB	DD	DD	BB	BB	BB	DD	BB	DD	DD	DD	DD	BB
chr1_5927629_5927700	NA	BB	DD	NN	DD	BB	DD	DD	BB	NA	DD	DD	BB	DD	DD	DD	DD	NA	BB	BB	DD	NA	DD	BB	NA	BB	BB	BB	BB	DD	NA	NA	DD	DD	NA	DD	BB	NA	DD	BB	BB	BB	DD	BB	DD	NA	DD	NA	BB
chr1_5963266_5963305	FF	FF	FF	FF	FF	FF	FF	FF	FF	FF	FF	FF	FF	FF	FF	FF	FF	FF	FF	FF	FF	FF	FF	FF	FF	FF	FF	FF	NA	FF	FF	FF	FF	FF	NA	FF	FF	FF	FF	FF	NA	FF	FF	FF	FF	FF	FF	FF	FF
chr1_5971172_5971195	BB	BB	DD	DD	DD	BB	DD	DD	BB	BB	DD	DD	BB	DD	DD	DD	DD	BB	BB	BB	DD	DD	DD	BB	BB	BB	BB	BB	BB	DD	BB	BB	DD	DD	BB	BB	BB	DD	DD	BB	BB	BB	DD	BB	DD	DD	DD	DD	BB
chr1_5973006_5973017	BB	BB	DD	DD	DD	BB	DD	DD	BB	BB	DD	DD	BB	DD	DD	DD	DD	BB	BB	BB	DD	DD	DD	BB	BB	BB	BB	BB	BB	DD	BB	BB	DD	DD	BB	BB	BB	DD	DD	BB	BB	BB	DD	BB	DD	DD	DD	DD	BB
chr1_6023295_6023322	BB	BB	DD	DD	DD	BB	DD	DD	BB	BB	DD	DD	BB	DD	DD	DD	DD	BB	BB	BB	DD	DD	DD	BB	BB	BB	BB	BB	BB	DD	BB	BB	DD	DD	BB	BB	BB	DD	DD	BB	BB	BB	DD	BB	DD	DD	DD	DD	BB
chr1_6025872_6025899	BB	BB	DD	DD	DD	BB	DD	DD	BB	BB	DD	DD	BB	DD	DD	DD	DD	BB	bn	BB	DD	DD	DD	BB	BB	BB	BB	BB	BB	DD	BB	BB	DD	DD	BB	BB	BB	DD	DD	BB	BB	BB	DD	BB	DD	DD	DD	DD	BB
chr1_6033244_6033279	BB	BB	DD	DD	DD	BB	DD	DD	BB	BB	DD	DD	BB	DD	DD	DD	DD	BB	BB	BB	DD	DD	DD	BB	BB	BB	BB	BB	BB	DD	BB	BB	DD	DD	BB	BB	BB	DD	DD	BB	BB	BB	DD	BB	DD	DD	DD	DD	BB
chr1_6041922_6041941	BB	BB	DD	DD	DD	BB	DD	DD	BB	BB	DD	DD	BB	DD	DD	DD	DD	BB	BB	BB	DD	DD	DD	BB	BB	BB	BB	BB	BB	DD	BB	BB	DD	DD	BB	BB	BB	DD	DD	BB	BB	BB	DD	BB	DD	DD	DD	DD	BB
chr1_6051144_6051171	BB	BB	DD	DD	DD	BB	DD	DD	BB	BB	DD	DD	BB	DD	DD	DD	DD	BB	BB	BB	DD	DD	DD	BB	BB	BB	BB	BB	BB	DD	BB	BB	DD	DD	BB	BB	BB	DD	DD	BB	BB	BB	DD	BB	DD	DD	DD	DD	BB
chr1_6061243_6061254	BB	BB	DD	DD	DD	BB	DD	DD	BB	BB	DD	DD	BB	DD	DD	DD	DD	BB	BB	BB	DD	DD	DD	BB	BB	BB	BB	BB	BB	DD	BB	BB	DD	DD	BB	BB	BB	DD	DD	BB	BB	BB	DD	BB	DD	DD	DD	DD	BB
chr1_6066036_6066053	BB	BB	DD	DD	DD	BB	DD	DD	BB	BB	DD	DD	BB	DD	DD	DD	DD	BB	BB	BB	DD	DD	DD	BB	BB	BB	BB	BB	BB	DD	BB	BB	DD	DD	BB	BB	BB	DD	DD	BB	BB	BB	DD	BB	DD	DD	DD	DD	BB
chr1_6080857_6080876	BB	BB	DD	DD	DD	BB	DD	DD	BB	BB	DD	DD	BB	DD	DD	DD	DD	BB	BB	BB	DD	DD	DD	BB	BB	BB	BB	BB	BB	DD	BB	BB	DD	DD	BB	BB	BB	DD	DD	BB	BB	BB	DD	BB	DD	DD	DD	DD	BB
chr1_6083873_6083884	FF	FF	df	df	df	FF	df	df	FF	FF	DD	df	FF	df	df	df	DD	FF	FF	FF	df	df	DD	FF	FF	FF	FF	FF	FF	df	FF	FF	df	df	FF	FF	FF	df	DD	FF	FF	FF	df	FF	df	df	df	DD	FF
chr1_6092499_6092524	BB	BB	DD	DD	DD	BB	DD	DD	BB	BB	DD	DD	BB	DD	DD	DD	DD	BB	BB	BB	DD	DD	DD	BB	BB	BB	BB	BB	BB	DD	BB	BB	DD	DD	BB	BB	BB	DD	DD	BB	BB	BB	DD	BB	DD	DD	DD	DD	BB
chr1_6118512_6118531	BB	BB	DD	DD	DD	BB	DD	DD	BB	BB	DD	DD	BB	DD	DD	DD	DD	BB	BB	BB	DD	DD	DD	BB	BB	BB	BB	BB	BB	DD	BB	BB	DD	DD	BB	BB	BB	DD	DD	BB	BB	BB	DD	BB	DD	DD	DD	DD	BB
chr1_6122082_6122096	BB	BB	DD	DD	DD	BB	DD	DD	BB	BB	DD	DD	BB	DD	DD	DD	DD	BB	BB	BB	DD	DD	DD	BB	BB	BB	BB	BB	BB	DD	BB	BB	DD	DD	BB	BB	BB	DD	DD	BB	BB	BB	DD	BB	DD	DD	DD	DD	BB
chr1_6126323_6126354	BB	BB	DD	DD	DD	BB	DD	DD	BB	BB	DD	DD	BB	DD	DD	DD	DD	bn	BB	BB	DD	DD	DD	BB	BB	BB	BB	BB	BB	DD	BB	BB	DD	DD	BB	BB	BB	DD	DD	BB	BB	BB	DD	BB	DD	DD	DD	DD	BB
chr1_6142183_6142198	BB	BB	DD	DD	DD	BB	DD	DD	BB	BB	DD	DD	BB	DD	DD	DD	DD	BB	BB	BB	DD	DD	DD	BB	BB	BB	BB	BB	BB	DD	BB	BB	DD	DD	BB	BB	BB	DD	DD	BB	BB	BB	DD	BB	DD	DD	DD	DD	BB
chr1_6156235_6156254	BB	BB	DD	DD	DD	BB	DD	DD	BB	BB	DD	DD	BB	DD	DD	DD	DD	BB	BB	BB	DD	DD	DD	BB	BB	BB	BB	BB	BB	DD	BB	BB	DD	DD	BB	BB	BB	DD	DD	BB	BB	BB	DD	BB	DD	DD	DD	DD	BB
chr1_6194222_6194245	BB	BB	DD	DD	DD	BB	DD	DD	BB	BB	DD	DD	BB	DD	DD	DD	DD	BB	BB	BB	DD	DD	DD	BB	BB	BB	BB	BB	BB	DD	BB	BB	DD	DD	BB	BB	BB	DD	DD	BB	BB	BB	DD	BB	DD	DD	DD	DD	BB
chr1_6197125_6197140	BB	BB	DD	DD	DD	BB	DD	DD	BB	BB	DD	DD	BB	DD	DD	DD	DD	BB	BB	BB	DD	DD	DD	BB	BB	BB	BB	BB	BB	DD	BB	BB	DD	DD	BB	BB	BB	DD	DD	BB	BB	BB	DD	BB	DD	DD	DD	DD	BB
chr1_6197805_6197822	BB	BB	DD	DD	DD	BB	DD	DD	BB	BB	DD	DD	BB	DD	DD	DD	DD	BB	BB	BB	DD	DD	DD	BB	BB	BB	BB	BB	BB	DD	BB	BB	DD	DD	BB	BB	BB	DD	DD	BB	BB	BB	DD	BB	DD	DD	DD	DD	BB
chr1_6226712_6226727	BB	BB	DD	DD	DD	BB	DD	DD	BB	BB	DD	DD	BB	DD	DD	DD	DD	BB	BB	BB	DD	DD	DD	BB	BB	BB	BB	BB	BB	DD	BB	BB	DD	DD	BB	BB	BB	DD	BB	BB	BB	BB	DD	BB	DD	DD	DD	DD	BB
chr1_6229792_6229816	BB	BB	DD	DD	DD	BB	DD	DD	BB	BB	DD	DD	BB	DD	DD	DD	DD	BB	BB	BB	DD	DD	DD	BB	BB	BB	BB	BB	BB	DD	BB	BB	DD	DD	BB	BB	BB	DD	BB	BB	BB	BB	DD	BB	DD	DD	DD	DD	BB
chr1_6232825_6232836	BB	BB	DD	DD	DD	BB	DD	DD	BB	BB	DD	DD	BB	DD	DD	DD	DD	BB	BB	BB	DD	DD	DD	BB	BB	BB	BB	BB	BB	DD	BB	BB	DD	DD	BB	BB	BB	DD	BB	BB	BB	BB	DD	BB	DD	DD	DD	DD	BB
chr1_6232977_6232994	BB	BB	DD	DD	DD	BB	DD	DD	BB	BB	DD	DD	BB	DD	DD	DD	DD	BB	BB	BB	DD	DD	DD	BB	BB	BB	BB	BB	BB	DD	BB	BB	DD	DD	BB	BB	BB	DD	BB	BB	BB	BB	DD	BB	DD	DD	DD	DD	BB
chr1_6238596_6238607	BB	BB	DD	DD	DD	BB	DD	DD	BB	BB	DD	DD	BB	DD	DD	DD	DD	BB	BB	BB	DD	DD	DD	BB	BB	BB	BB	BB	BB	DD	BB	BB	DD	DD	BB	BB	BB	DD	BB	BB	BB	BB	DD	BB	DD	DD	DD	DD	BB
chr1_6266174_6266198	BB	BB	DD	DD	DD	BB	DD	DD	BB	BB	DD	DD	BB	DD	DD	DD	DD	BB	BB	BB	DD	DD	DD	BB	BB	BB	BB	BB	BB	DD	BB	BB	DD	DD	BB	BB	BB	DD	BB	BB	BB	BB	DD	BB	DD	DD	DD	DD	BB
chr1_6332594_6332633	BB	BB	DD	DD	DD	BB	DD	DD	BB	BB	DD	DD	BB	DD	DD	DD	DD	BB	BB	BB	DD	DD	DD	BB	BB	BB	BB	BB	BB	DD	BB	BB	DD	DD	BB	BB	BB	bd	BB	BB	BB	BB	DD	BB	DD	DD	DD	DD	BB
chr1_6332921_6332940	BB	BB	DD	DD	DD	BB	DD	DD	BB	BB	DD	DD	BB	DD	DD	DD	DD	BB	BB	BB	DD	DD	DD	BB	BB	BB	BB	BB	BB	DD	BB	BB	DD	DD	BB	BB	BB	DD	BB	BB	BB	BB	DD	BB	DD	DD	DD	DD	BB
chr1_6390677_6390708	BB	BB	DD	DD	DD	BB	DD	DD	BB	BB	DD	DD	BB	DD	DD	DD	DD	BB	BB	BB	DD	DD	DD	BB	BB	BB	BB	BB	BB	DD	BB	BB	DD	DD	BB	BB	BB	DD	BB	BB	BB	BB	DD	BB	DD	DD	DD	DD	BB
chr1_6419434_6419454	BB	BB	DD	DD	DD	BB	DD	DD	BB	BB	DD	DD	BB	DD	DD	DD	DD	BB	BB	BB	DD	DD	DD	BB	BB	BB	BB	BB	BB	DD	BB	BB	DD	DD	BB	BB	BB	DD	BB	BB	BB	BB	DD	BB	DD	DD	DD	DD	BB
chr1_6442029_6442064	BB	BB	DD	DD	DD	BB	DD	DD	BB	BB	DD	DD	BB	DD	DD	DD	DD	BB	BB	BB	DD	DD	DD	BB	BB	BB	BB	BB	BB	DD	BB	BB	DD	DD	BB	BB	BB	DD	BB	BB	BB	BB	DD	BB	DD	DD	DD	DD	bn
chr1_6456272_6456293	BB	BB	DD	DD	DD	BB	DD	DD	BB	BB	DD	DD	BB	dn	DD	DD	DD	BB	BB	BB	DD	DD	DD	BB	BB	BB	BB	BB	BB	DD	BB	BB	DD	DD	BB	BB	BB	DD	BB	BB	BB	BB	DD	BB	DD	DD	DD	DD	BB
chr1_6486465_6486482	BB	BB	DD	DD	DD	BB	DD	DD	BB	BB	DD	DD	BB	DD	DD	DD	DD	BB	BB	BB	DD	DD	DD	BB	BB	BB	BB	BB	BB	DD	BB	BB	DD	DD	BB	BB	BB	DD	BB	BB	BB	BB	DD	BB	DD	DD	DD	DD	BB
chr1_6525229_6525264	BB	BB	DD	DD	DD	BB	DD	DD	BB	BB	DD	DD	BB	DD	DD	DD	DD	BB	BB	BB	DD	DD	DD	BB	BB	BB	BB	BB	BB	DD	BB	BB	DD	DD	BB	BB	BB	DD	BB	BB	BB	BB	DD	BB	DD	DD	DD	DD	BB
chr1_6574488_6574515	BB	BB	DD	DD	DD	BB	DD	DD	BB	BB	DD	DD	BB	DD	DD	DD	DD	BB	BB	BB	DD	DD	DD	BB	BB	BB	BB	BB	BB	DD	BB	BB	DD	DD	BB	BB	BB	DD	BB	BB	BB	BB	DD	BB	DD	DD	DD	DD	BB
chr1_6633217_6633244	BB	BB	DD	DD	DD	BB	DD	DD	BB	BB	DD	DD	BB	DD	DD	DD	DD	BB	BB	BB	DD	DD	DD	BB	BB	bd	BB	BB	BB	DD	BB	BB	DD	DD	BB	BB	BB	DD	BB	BB	BB	BB	DD	BB	DD	DD	dn	DD	BB
chr1_6635223_6635246	BB	BB	NA	NA	DD	BB	NA	NA	BB	BB	DD	DD	BB	DD	DD	DD	NA	BB	BB	BB	NA	DD	DD	BB	BB	BB	BB	BB	BB	DD	BB	BB	DD	NA	BB	BB	BB	DD	BB	BB	BB	BB	DD	BB	DD	DD	DD	NN	BB
chr1_6653054_6653073	BB	BB	DD	DD	DD	BB	DD	DD	BB	BB	DD	DD	BB	DD	DD	DD	DD	BB	BB	BB	DD	DD	DD	BB	BB	BB	BB	BB	BB	DD	BB	BB	DD	DD	BB	BB	BB	DD	BB	BB	BB	BB	DD	BB	DD	DD	DD	DD	BB
chr1_6661173_6661187	BB	BB	DD	DD	DD	BB	DD	DD	BB	BB	DD	DD	BB	DD	DD	DD	DD	BB	BB	BB	DD	DD	DD	BB	BB	BB	BB	BB	BB	DD	BB	BB	DD	DD	BB	BB	BB	DD	BB	BB	BB	BB	DD	BB	DD	DD	DD	DD	BB
chr1_6722604_6722663	BB	BB	DD	DD	DD	BB	DD	DD	BB	BB	DD	DD	BB	DD	DD	DD	DD	BB	BB	BB	DD	DD	DD	BB	BB	NA	BB	NA	BB	DD	BB	BB	DD	NN	NA	BB	BB	DD	BB	bn	BB	bn	NA	NN	DD	DD	DD	DD	BB
chr1_6734369_6734401	BB	BB	DD	DD	DD	BB	DD	DD	BB	BB	DD	DD	BB	DD	DD	DD	DD	BB	BB	BB	DD	DD	DD	BB	BB	BB	BB	BB	BB	DD	BB	BB	DD	DD	BB	BB	BB	DD	BB	BB	BB	BB	DD	BB	DD	DD	DD	DD	BB
chr1_6865995_6866009	BB	BB	DD	DD	DD	BB	DD	DD	BB	BB	DD	DD	BB	DD	DD	DD	DD	BB	BB	BB	DD	DD	DD	BB	BB	BB	BB	BB	BB	DD	BB	BB	DD	DD	BB	BB	BB	DD	BB	BB	BB	BB	DD	BB	DD	DD	DD	DD	BB
chr1_6869420_6869443	BB	BB	DD	DD	DD	BB	DD	DD	BB	BB	DD	DD	BB	DD	DD	DD	dn	BB	BB	BB	DD	DD	DD	BB	BB	BB	BB	BB	BB	DD	BB	BB	DD	DD	BB	BB	BB	DD	BB	BB	BB	BB	DD	BB	DD	DD	DD	DD	BB
chr1_6876396_6876439	BB	BB	DD	DD	DD	BB	DD	DD	BB	BB	DD	DD	BB	DD	DD	DD	DD	BB	BB	BB	DD	DD	DD	BB	BB	BB	BB	BB	BB	dn	BB	BB	DD	DD	BB	BB	BB	DD	BB	BB	BB	BB	DD	BB	DD	DD	DD	DD	BB
chr1_6881104_6881115	BB	BB	DD	DD	DD	BB	DD	DD	BB	BB	DD	DD	BB	DD	DD	DD	DD	BB	BB	BB	DD	DD	DD	BB	BB	BB	BB	BB	BB	DD	BB	BB	DD	DD	BB	BB	BB	DD	BB	BB	BB	BB	DD	BB	DD	DD	DD	DD	BB
chr1_6881253_6881268	BB	BB	DD	DD	DD	BB	DD	DD	BB	BB	DD	DD	BB	DD	DD	DD	DD	BB	BB	BB	DD	DD	DD	BB	BB	BB	BB	BB	BB	DD	BB	BB	DD	DD	BB	BB	BB	DD	BB	BB	BB	BB	DD	BB	DD	DD	DD	DD	BB
chr1_6998981_6998995	BB	BB	DD	DD	DD	BB	DD	DD	BB	BB	DD	DD	BB	DD	DD	DD	DD	BB	BB	BB	DD	DD	DD	BB	BB	BB	BB	BB	BB	DD	BB	BB	DD	DD	BB	BB	BB	DD	BB	BB	BB	BB	DD	BB	DD	DD	DD	DD	BB
chr1_7046294_7046333	BB	BB	DD	DD	dn	BB	DD	DD	BB	bn	DD	dn	BB	DD	DD	DD	DD	BB	BB	BB	DD	DD	DD	BB	BB	BB	BB	BB	BB	DD	BB	BB	DD	DD	BB	BB	BB	DD	BB	BB	BB	BB	DD	BB	DD	DD	DD	DD	BB
chr1_7047891_7047915	BB	BB	DD	DD	DD	BB	DD	DD	BB	BB	DD	DD	BB	DD	DD	DD	DD	BB	BB	BB	DD	DD	DD	BB	BB	BB	BB	BB	BB	DD	BB	BB	DD	dn	BB	BB	BB	DD	BB	BB	BB	BB	DD	BB	DD	DD	DD	DD	BB
chr1_7069168_7069181	BB	BB	DD	DD	DD	BB	DD	DD	BB	BB	DD	DD	BB	DD	DD	DD	DD	BB	BB	BB	DD	DD	DD	BB	BB	BB	BB	BB	BB	DD	BB	BB	DD	DD	BB	BB	BB	DD	BB	BB	BB	BB	DD	BB	DD	DD	DD	DD	BB
chr1_7071018_7071053	BB	BB	DD	DD	DD	BB	DD	DD	BB	BB	DD	DD	BB	DD	DD	DD	DD	BB	BB	BB	DD	DD	DD	BB	BB	BB	BB	BB	BB	DD	BB	BB	DD	DD	BB	BB	BB	DD	BB	BB	BB	BB	DD	BB	DD	DD	DD	DD	BB
chr1_7116409_7116432	FF	FF	FF	FF	FF	FF	FF	FF	FF	FF	FF	FF	FF	FF	FF	FF	FF	FF	FF	FF	FF	FF	FF	NN	FF	NA	FF	FF	FF	FF	FF	FF	FF	FF	FF	FF	FF	FF	FF	FF	FF	FF	FF	FF	FF	FF	FF	FF	FF
chr1_7260017_7260043	BB	BB	DD	DD	DD	BB	DD	DD	BB	BB	DD	DD	BB	DD	DD	DD	DD	BB	BB	BB	DD	DD	DD	BB	BB	BB	BB	BB	BB	DD	BB	BB	DD	DD	BB	BB	BB	DD	BB	BB	BB	BB	DD	BB	DD	DD	DD	DD	BB
chr1_7461208_7461233	BB	BB	DD	DD	DD	BB	DD	DD	BB	BB	DD	DD	BB	DD	DD	DD	DD	BB	BB	BB	DD	DD	DD	BB	BB	BB	BB	BB	BB	DD	BB	BB	DD	DD	BB	BB	BB	DD	BB	BB	BB	BB	DD	bn	DD	DD	DD	DD	BB
chr1_7554806_7554849	NN	BB	NA	DD	DD	BB	DD	DD	BB	BB	DD	DD	BB	DD	DD	DD	DD	BB	BB	BB	DD	DD	DD	BB	BB	NA	BB	NA	NA	dn	BB	BB	DD	DD	BB	BB	BB	DD	BB	BB	BB	BB	DD	BB	DD	DD	DD	DD	BB
chr1_7579482_7579505	BB	BB	DD	DD	DD	BB	DD	DD	BB	BB	DD	DD	BB	DD	DD	DD	DD	BB	BB	BB	DD	DD	DD	BB	BB	BB	BB	BB	BB	DD	BB	BB	DD	DD	BB	BB	BB	DD	BB	BB	BB	BB	DD	BB	DD	DD	DD	DD	BB
chr1_7590013_7590040	BB	BB	DD	DD	DD	BB	dn	DD	BB	BB	DD	DD	BB	DD	DD	DD	DD	BB	BB	BB	DD	DD	DD	BB	BB	BB	BB	BB	BB	DD	BB	BB	DD	DD	BB	BB	BB	DD	BB	BB	BB	BB	DD	BB	DD	DD	DD	DD	BB
chr1_7624737_7624766	BB	BB	DD	DD	DD	BB	DD	DD	BB	BB	DD	DD	BB	DD	DD	DD	DD	BB	BB	BB	DD	DD	DD	BB	BB	BB	BB	BB	BB	DD	BB	BB	DD	DD	BB	BB	BB	DD	BB	BB	BB	BB	DD	BB	DD	bd	DD	DD	BB
chr1_7637624_7637637	BB	BB	DD	dd	dd	BB	dd	DD	BB	BB	DD	dd	BB	dd	dd	DD	dd	BB	BB	BB	dd	dd	dd	BB	BB	BB	BB	BB	BB	dd	BB	BB	dn	DD	BB	BB	BB	DD	BB	BB	BB	BB	dd	BB	DD	DD	dn	dd	BB
chr1_7642243_7642269	BB	BB	DD	DD	DD	BB	DD	DD	BB	BB	DD	DD	BB	DD	DD	DD	DD	BB	BB	BB	DD	DD	bd	BB	BB	BB	BB	BB	BB	DD	BB	BB	DD	DD	BB	BB	BB	DD	BB	BB	BB	BB	DD	BB	DD	DD	DD	DD	BB
chr1_7661246_7661265	BB	BB	DD	dd	DD	BB	dd	dd	BB	BB	dd	DD	BB	dn	dd	dd	dd	BB	BB	BB	dn	dn	dd	BB	BB	BB	BB	BB	BB	dd	BB	BB	dd	dd	BB	BB	BB	DD	BB	BB	BB	BB	dd	BB	dd	dd	dd	dd	BB
chr1_7661271_7661282	FF	FF	DD	DD	df	FF	DD	DD	FF	FF	DD	df	FF	df	df	DD	df	FF	FF	FF	df	df	df	FF	FF	FF	FF	FF	FF	DD	FF	FF	df	df	FF	FF	FF	DD	FF	FF	FF	FF	df	FF	df	df	DD	df	FF
chr1_7753197_7753232	BB	BB	DD	DD	DD	BB	DD	DD	BB	BB	DD	DD	BB	DD	DD	DD	DD	BB	BB	BB	DD	DD	DD	BB	BB	BB	BB	BB	BB	DD	BB	BB	DD	DD	BB	BB	BB	DD	BB	BB	BB	BB	DD	BB	DD	DD	DD	DD	BB
chr1_7757086_7757130	BB	BB	DD	DD	DD	BB	DD	DD	BB	BB	DD	DD	NN	DD	DD	DD	DD	BB	BB	BB	DD	DD	DD	BB	BB	BB	BB	bn	BB	DD	BB	BB	DD	DD	BB	BB	BB	DD	NA	BB	BB	BB	DD	NN	DD	DD	DD	DD	NN
chr1_7771289_7771316	BB	BB	DD	DD	DD	BB	DD	DD	BB	BB	DD	DD	BB	DD	DD	DD	DD	BB	BB	BB	DD	DD	DD	BB	BB	BB	BB	BB	BB	DD	BB	BB	DD	DD	BB	BB	BB	DD	BB	BB	BB	BB	DD	BB	DD	DD	DD	DD	BB
chr1_7779108_7779135	BB	BB	DD	DD	DD	BB	DD	DD	BB	BB	DD	DD	BB	DD	DD	DD	DD	BB	bn	BB	dn	DD	DD	BB	BB	bn	BB	BB	BB	DD	BB	BB	DD	DD	BB	BB	BB	DD	BB	BB	BB	BB	DD	BB	DD	DD	DD	DD	BB
chr1_7857369_7857393	BB	BB	DD	DD	DD	BB	DD	DD	BB	BB	DD	DD	BB	DD	DD	DD	DD	BB	BB	BB	DD	DD	DD	BB	BB	BB	BB	BB	BB	DD	BB	BB	DD	DD	BB	BB	BB	DD	BB	BB	BB	BB	DD	BB	DD	DD	DD	DD	BB
chr1_7915045_7915056	BB	BB	DD	DD	dn	BB	DD	DD	BB	BB	DD	DD	BB	DD	DD	DD	DD	BB	BB	BB	DD	DD	DD	BB	BB	BB	BB	BB	BB	DD	BB	BB	DD	DD	BB	BB	BB	DD	BB	BB	BB	BB	DD	BB	DD	DD	dn	dn	BB
chr1_7969719_7969738	BB	BB	DD	DD	DD	BB	DD	DD	BB	BB	DD	DD	BB	DD	DD	DD	DD	BB	BB	BB	DD	DD	DD	BB	BB	BB	BB	BB	BB	DD	BB	BB	DD	DD	BB	BB	BB	DD	BB	BB	BB	BB	DD	BB	DD	DD	DD	DD	BB
chr1_7986821_7986852	NN	NN	DD	DD	DD	NN	DD	DD	NN	NN	NA	DD	NN	DD	DD	DD	DD	NN	NN	NN	DD	DD	DD	NN	NN	NA	BB	BB	BB	DD	BB	BB	DD	DD	BB	BB	BB	DD	BB	BB	NA	BB	DD	BB	NA	DD	DD	DD	NA
chr1_8019993_8020020	BB	BB	DD	DD	DD	BB	DD	DD	BB	BB	DD	DD	BB	DD	DD	DD	DD	BB	BB	BB	DD	DD	DD	BB	BB	BB	BB	BB	BB	DD	BB	BB	DD	DD	BB	BB	BB	DD	BB	BB	BB	BB	DD	BB	DD	DD	DD	dn	BB
chr1_8039460_8039483	BB	BB	DD	DD	DD	BB	DD	DD	BB	BB	DD	DD	BB	DD	DD	DD	DD	BB	BB	BB	DD	DD	DD	BB	BB	BB	BB	BB	BB	DD	BB	BB	DD	DD	BB	BB	BB	DD	BB	BB	BB	BB	DD	BB	DD	DD	DD	DD	BB
chr1_8113654_8113685	BB	BB	DD	DD	DD	BB	DD	DD	BB	BB	DD	DD	BB	DD	DD	DD	DD	BB	BB	BB	DD	DD	DD	BB	BB	BB	BB	BB	BB	DD	BB	BB	DD	DD	BB	BB	BB	DD	BB	BB	BB	BB	DD	BB	DD	DD	DD	DD	BB
chr1_8169940_8169959	BB	BB	DD	DD	DD	BB	DD	DD	BB	BB	DD	DD	BB	DD	DD	DD	DD	BB	BB	BB	DD	DD	DD	BB	BB	BB	BB	BB	BB	DD	BB	BB	DD	DD	BB	BB	BB	DD	BB	BB	BB	BB	DD	BB	DD	DD	DD	DD	BB
chr1_8179090_8179101	BB	BB	DD	DD	DD	BB	DD	DD	BB	BB	DD	DD	BB	DD	DD	DD	DD	BB	BB	BB	DD	DD	DD	BB	BB	BB	BB	BB	BB	DD	BB	BB	DD	DD	BB	BB	BB	DD	BB	BB	BB	BB	DD	BB	DD	DD	DD	DD	BB
chr1_8279683_8279694	BB	BB	DD	DD	DD	BB	DD	DD	BB	BB	DD	DD	BB	DD	DD	DD	DD	BB	BB	BB	DD	DD	DD	BB	BB	BB	BB	BB	BB	DD	BB	BB	DD	DD	BB	BB	BB	DD	BB	BB	BB	BB	DD	BB	DD	DD	DD	DD	BB
chr1_8290480_8290543	BB	NA	DD	NA	NA	BB	dn	DD	BB	BB	DD	NA	bn	DD	DD	NA	NA	bn	BB	NA	DD	DD	DD	NA	BB	NA	BB	BB	BB	DD	BB	NA	DD	DD	BB	NA	bn	DD	BB	NA	BB	NA	DD	BB	NN	NA	DD	DD	BB
chr1_8303362_8303409	NA	BB	DD	DD	DD	NA	DD	DD	BB	bd	DD	dn	BB	DD	NA	DD	DD	NA	BB	BB	DD	DD	DD	BB	BB	NA	BB	BB	NN	DD	NA	BB	NA	DD	BB	NA	BB	NA	BB	BB	NA	BB	DD	BB	DD	NA	NA	DD	BB
chr1_8316961_8316974	BB	BB	DD	DD	DD	BB	DD	DD	BB	BB	DD	DD	BB	DD	DD	DD	DD	BB	bn	BB	DD	DD	DD	BB	BB	BB	BB	BB	BB	DD	BB	BB	DD	DD	BB	BB	BB	DD	BB	BB	BB	BB	DD	BB	DD	DD	DD	DD	BB
chr1_8322155_8322169	BB	BB	DD	DD	DD	BB	DD	DD	BB	BB	DD	DD	BB	DD	DD	DD	DD	BB	BB	BB	DD	DD	DD	BB	BB	BB	BB	BB	BB	DD	BB	BB	DD	DD	BB	BB	BB	DD	BB	BB	BB	BB	DD	BB	DD	DD	DD	DD	BB
chr1_8325886_8325921	BB	BB	DD	DD	DD	BB	DD	DD	BB	BB	DD	DD	BB	DD	DD	DD	DD	BB	BB	BB	DD	DD	DD	BB	BB	BB	BB	BB	BB	DD	BB	BB	DD	DD	BB	BB	BB	DD	BB	BB	BB	BB	DD	BB	DD	DD	DD	DD	BB
chr1_8333431_8333470	BB	BB	DD	DD	DD	BB	DD	DD	BB	BB	DD	DD	BB	DD	DD	DD	DD	BB	BB	BB	DD	DD	DD	BB	BB	BB	BB	BB	BB	DD	BB	BB	DD	DD	BB	BB	BB	DD	BB	BB	BB	BB	DD	BB	DD	DD	DD	DD	BB
chr1_8334958_8334981	BB	BB	DD	DD	DD	BB	DD	DD	BB	BB	DD	DD	BB	DD	DD	DD	DD	BB	BB	BB	DD	DD	DD	BB	BB	BB	BB	BB	BB	DD	BB	BB	DD	DD	BB	BB	BB	DD	BB	BB	BB	BB	DD	BB	DD	DD	DD	DD	BB
chr1_8338614_8338633	BB	BB	DD	DD	DD	BB	DD	DD	BB	BB	DD	DD	BB	DD	DD	DD	DD	BB	BB	BB	DD	DD	DD	BB	BB	BB	BB	BB	BB	DD	BB	BB	DD	DD	BB	BB	BB	DD	BB	BB	BB	BB	DD	BB	DD	DD	DD	DD	BB
chr1_8345278_8345305	BB	BB	DD	DD	DD	BB	DD	DD	BB	BB	DD	DD	BB	DD	DD	DD	DD	BB	BB	BB	DD	DD	DD	BB	BB	BB	BB	BB	BB	DD	BB	BB	DD	DD	BB	BB	BB	DD	BB	BB	BB	BB	DD	BB	DD	DD	DD	DD	BB
chr1_8389556_8389603	BB	BB	DD	DD	DD	bd	DD	DD	BB	BB	DD	DD	BB	DD	DD	DD	DD	BB	BB	BB	DD	DD	DD	BB	BB	BB	bn	BB	BB	DD	BB	BB	DD	DD	BB	bd	BB	DD	BB	BB	BB	BB	DD	BB	DD	DD	DD	DD	BB
chr1_8389896_8389935	FF	NN	FF	FF	FF	FF	FF	FF	FF	FF	FF	FF	NA	FF	FF	FF	FF	FF	FF	FF	FF	NA	FF	FF	FF	NA	FF	FF	FF	FF	FF	FF	FF	FF	NA	FF	FF	FF	FF	FF	FF	FF	FF	FF	FF	FF	FF	FF	FF
chr1_8418293_8418328	BB	BB	DD	DD	DD	BB	DD	DD	BB	BB	DD	DD	BB	DD	DD	DD	DD	BB	BB	BB	DD	DD	DD	BB	BB	BB	BB	BB	BB	DD	BB	BB	DD	DD	BB	BB	BB	DD	BB	BB	BB	BB	DD	BB	DD	DD	DD	DD	BB
chr1_8496447_8496458	BB	BB	DD	DD	DD	BB	DD	DD	BB	BB	DD	DD	BB	DD	DD	DD	DD	BB	BB	BB	DD	DD	DD	BB	BB	BB	BB	BB	BB	DD	BB	BB	DD	DD	BB	BB	BB	DD	BB	BB	BB	BB	DD	BB	DD	DD	DD	DD	BB
chr1_8504809_8504823	BB	BB	DD	DD	DD	BB	DD	DD	BB	BB	DD	DD	BB	DD	DD	DD	DD	BB	BB	BB	DD	DD	DD	BB	BB	BB	BB	BB	BB	DD	BB	BB	DD	DD	BB	BB	BB	DD	BB	BB	BB	BB	DD	BB	DD	DD	DD	DD	BB
chr1_8557824_8557837	BB	BB	DD	DD	DD	BB	DD	DD	BB	BB	DD	DD	BB	DD	DD	DD	DD	BB	BB	BB	DD	DD	DD	BB	BB	BB	BB	BB	BB	DD	BB	BB	DD	DD	BB	BB	BB	DD	BB	BB	BB	BB	DD	BB	DD	DD	DD	DD	BB
chr1_8580889_8580912	BB	NA	DD	DD	NA	NA	DD	DD	BB	BB	NA	DD	bn	DD	NA	NA	DD	NA	BB	BB	DD	DD	DD	NA	BB	BB	NA	BB	BB	DD	BB	BB	DD	DD	NA	BB	BB	NA	BB	NN	NA	BB	DD	BB	DD	DD	DD	DD	NA
chr1_8646828_8646863	BB	BB	DD	DD	DD	NA	DD	DD	BB	NA	DD	DD	BB	DD	DD	DD	DD	bn	BB	BB	NA	NA	NA	BB	BB	BB	BB	BB	BB	NA	BB	BB	DD	DD	BB	NA	BB	DD	BB	BB	NA	BB	DD	BB	DD	DD	DD	DD	NN
chr1_8653498_8653537	BB	bu	UU	BB	NA	BB	BB	BB	BB	BB	BB	NA	BB	BB	BB	BB	BB	BB	BB	BB	BB	BB	BB	BB	BB	BB	BB	BB	BB	NA	BB	BB	BB	BB	BB	BB	BB	BB	BB	BB	BB	BB	BB	BB	BB	BB	BB	BB	BB
chr1_8676389_8676418	BB	BB	dd	dd	dd	BB	dd	dd	BB	BB	dd	dd	BB	dd	dd	dd	DD	BB	BB	BB	dd	dd	dd	BB	BB	BB	BB	BB	BB	dd	BB	BB	DD	dd	BB	BB	BB	dd	BB	BB	BB	BB	dd	BB	dd	dd	dd	dd	BB
chr1_8682359_8682378	NA	FF	FF	FF	FF	FF	FF	FF	FF	FF	FF	FF	FF	FF	FF	FF	FF	FF	FF	FF	FF	FF	FF	NN	FF	NA	FF	FF	FF	NA	FF	FF	FF	FF	FF	FF	FF	NA	FF	NA	FF	FF	FF	FF	FF	NA	FF	FF	FF
chr1_8682430_8682441	BB	BB	DD	DD	DD	BB	DD	DD	BB	BB	DD	DD	BB	DD	DD	DD	DD	BB	BB	BB	DD	DD	DD	BB	BB	BB	BB	BB	BB	DD	BB	BB	DD	DD	BB	BB	BB	DD	BB	BB	BB	BB	DD	BB	DD	DD	DD	DD	BB
chr1_8723801_8723818	BB	BB	DD	DD	DD	BB	DD	DD	BB	BB	DD	DD	BB	DD	DD	DD	DD	BB	BB	BB	DD	DD	DD	BB	BB	BB	BB	BB	BB	DD	BB	BB	DD	DD	BB	BB	BB	DD	BB	BB	BB	BB	DD	BB	DD	DD	DD	DD	BB
chr1_8737336_8737365	BB	BB	DD	DD	DD	BB	DD	DD	BB	BB	DD	DD	BB	DD	DD	DD	DD	BB	BB	BB	DD	DD	DD	BB	BB	BB	BB	BB	BB	DD	BB	BB	DD	DD	BB	BB	BB	DD	BB	BB	BB	BB	DD	BB	DD	DD	DD	DD	BB
chr1_8784610_8784647	BB	NA	DD	DD	DD	BB	DD	DD	BB	BB	DD	DD	BB	DD	DD	DD	DD	NA	BB	BB	NA	DD	DD	NA	NA	BB	bn	NA	NA	DD	BB	BB	DD	DD	BB	BB	NA	NA	NA	NA	BB	bn	DD	NA	DD	DD	DD	DD	NA
chr1_8790230_8790253	FF	FF	df	DD	df	FF	df	df	FF	FF	DD	df	FF	df	df	df	df	FF	FF	FF	df	df	df	FF	FF	FF	FF	FF	FF	df	FF	FF	DD	df	FF	FF	FF	df	FF	FF	FF	FF	df	FF	df	df	df	df	FF
chr1_8827247_8827291	BB	BB	DD	DD	DD	BB	DD	DD	BB	BB	DD	DD	BB	DD	DD	DD	DD	BB	BB	BB	DD	DD	DD	BB	BB	BB	BB	BB	BB	DD	BB	BB	DD	DD	BB	BB	BB	DD	BB	BB	BB	BB	DD	BB	DD	DD	DD	DD	BB
chr1_8857202_8857213	BB	BB	DD	DD	DD	BB	DD	DD	BB	BB	DD	DD	BB	DD	DD	DD	DD	BB	BB	BB	DD	DD	DD	BB	BB	BB	BB	BB	bd	DD	BB	BB	DD	DD	BB	BB	BB	DD	bd	BB	BB	BB	DD	BB	DD	DD	DD	DD	BB
chr1_8896983_8897012	BB	BB	DD	DD	DD	BB	DD	DD	BB	BB	DD	DD	BB	DD	DD	DD	DD	BB	BB	BB	DD	DD	DD	BB	BB	BB	BB	BB	BB	DD	BB	BB	DD	DD	BB	BB	BB	DD	BB	BB	BB	BB	DD	BB	DD	DD	DD	DD	BB
chr1_8909209_8909256	NA	BB	DD	DD	DD	BB	NA	DD	BB	NN	DD	DD	BB	DD	DD	DD	DD	BB	BB	BB	DD	DD	DD	BB	BB	BB	BB	BB	BB	DD	NA	BB	DD	DD	BB	BB	BB	DD	BB	BB	NA	BB	DD	BB	DD	NA	DD	DD	NA
chr1_8937294_8937311	BB	BB	DD	DD	DD	BB	DD	DD	BB	BB	DD	DD	BB	DD	DD	DD	DD	BB	BB	BB	DD	DD	DD	BB	BB	BB	BB	BB	BB	DD	BB	BB	DD	DD	BB	BB	BB	DD	BB	BB	BB	BB	DD	BB	DD	DD	DD	DD	BB
chr1_8945703_8945718	BB	BB	DD	DD	DD	BB	DD	DD	BB	BB	DD	DD	BB	DD	DD	DD	DD	BB	BB	BB	DD	DD	DD	BB	BB	BB	BB	BB	BB	DD	BB	BB	DD	DD	BB	BB	BB	DD	BB	BB	BB	BB	DD	BB	DD	DD	DD	DD	BB
chr1_8976339_8976350	BB	BB	DD	DD	DD	BB	DD	DD	BB	BB	DD	DD	BB	DD	DD	DD	DD	BB	BB	BB	DD	DD	DD	BB	BB	BB	BB	BB	BB	DD	BB	BB	DD	DD	BB	BB	BB	DD	BB	BB	BB	BB	DD	BB	DD	DD	DD	DD	BB
chr1_9000143_9000170	BB	BB	DD	DD	DD	BB	DD	DD	BB	BB	DD	DD	BB	DD	DD	DD	DD	BB	BB	BB	DD	DD	DD	BB	BB	BB	BB	BB	BB	DD	BB	BB	DD	DD	BB	BB	BB	DD	BB	BB	BB	BB	DD	BB	DD	DD	DD	DD	BB
chr1_9027019_9027030	BB	BB	DD	DD	DD	BB	DD	DD	BB	BB	DD	DD	BB	DD	DD	DD	DD	BB	BB	BB	DD	DD	DD	BB	BB	BB	BB	BB	BB	DD	BB	BB	DD	DD	BB	BB	BB	DD	BB	BB	BB	BB	DD	BB	DD	DD	DD	DD	BB
chr1_9029844_9029858	BB	BB	DD	DD	DD	BB	DD	DD	BB	BB	DD	DD	BB	DD	DD	DD	DD	BB	BB	BB	DD	DD	DD	BB	BB	BB	BB	BB	BB	DD	BB	BB	DD	DD	BB	BB	BB	DD	BB	BB	BB	BB	DD	BB	DD	DD	DD	DD	BB
chr1_9052040_9052053	BB	BB	DD	DD	DD	BB	DD	DD	BB	BB	DD	DD	BB	DD	DD	DD	DD	BB	BB	BB	DD	DD	DD	BB	BB	BB	BB	BB	BB	DD	BB	BB	DD	DD	BB	BB	BB	DD	BB	BB	BB	BB	DD	BB	DD	DD	DD	DD	BB
chr1_9054350_9054388	BB	BB	DD	DD	DD	BB	DD	DD	BB	BB	DD	DD	BB	DD	DD	DD	DD	BB	BB	BB	DD	DD	DD	BB	BB	BB	BB	BB	BB	DD	BB	BB	NA	DD	NA	BB	BB	DD	BB	BB	BB	BB	DD	BB	DD	DD	DD	DD	BB
chr1_9101975_9102022	BB	BB	DD	DD	DD	NA	DD	bd	BB	bn	DD	NN	BB	NA	DD	DD	DD	BB	BB	NA	NA	NA	DD	BB	BB	NA	BB	BB	BB	BB	BB	BB	DD	DD	BB	BB	BB	dn	BB	NA	NA	BB	BB	BB	DD	DD	DD	DD	BB
chr1_9104117_9104156	BB	BB	DD	DD	DD	BB	DD	DD	BB	BB	DD	DD	BB	DD	DD	DD	DD	BB	BB	BB	DD	DD	DD	BB	BB	BB	BB	BB	BB	DD	BB	BB	DD	DD	BB	BB	BB	DD	BB	BB	BB	BB	DD	BB	DD	DD	DD	DD	BB
chr1_9133465_9133476	BB	BB	DD	DD	DD	BB	DD	DD	BB	BB	DD	DD	BB	DD	DD	DD	DD	BB	BB	BB	DD	DD	DD	BB	BB	BB	BB	BB	BB	DD	BB	BB	DD	DD	BB	BB	BB	DD	BB	BB	BB	BB	DD	BB	DD	DD	DD	DD	BB
chr1_9158960_9158974	BB	BB	DD	DD	DD	BB	DD	DD	BB	BB	DD	DD	BB	DD	DD	DD	DD	BB	BB	BB	DD	DD	DD	BB	BB	BB	BB	BB	BB	DD	BB	BB	DD	DD	BB	BB	BB	DD	BB	BB	BB	BB	DD	BB	DD	DD	DD	DD	BB
chr1_9257431_9257472	BB	BB	DD	DD	DD	BB	DD	DD	BB	BB	DD	DD	BB	DD	DD	DD	DD	BB	BB	BB	DD	DD	DD	BB	BB	BB	BB	BB	BB	DD	BB	BB	DD	DD	BB	BB	BB	DD	BB	BB	BB	BB	DD	BB	DD	DD	DD	DD	BB
chr1_9273522_9273549	FF	FF	FF	FF	FF	FF	FF	FF	FF	FF	FF	FF	FF	FF	FF	FF	FF	FF	FF	FF	FF	FF	FF	FF	FF	FF	FF	FF	FF	FF	FF	FF	FF	FF	FF	FF	FF	FF	FF	FF	FF	FF	FF	FF	FF	FF	FF	FF	FF
chr1_9289377_9289400	BB	BB	DD	DD	DD	BB	DD	DD	BB	BB	DD	DD	BB	DD	DD	DD	DD	BB	BB	BB	DD	DD	DD	BB	BB	BB	BB	BB	BB	DD	BB	BB	DD	DD	BB	BB	BB	DD	BB	BB	BB	BB	DD	BB	DD	DD	DD	DD	BB
chr1_9340284_9340316	BB	BB	DD	DD	DD	BB	DD	DD	BB	BB	DD	DD	BB	DD	DD	DD	DD	BB	BB	BB	DD	DD	DD	BB	BB	BB	BB	BB	BB	DD	BB	BB	DD	DD	BB	BB	BB	DD	BB	BB	BB	BB	DD	BB	DD	DD	DD	DD	BB
chr1_9384508_9384519	BB	BB	dd	dd	DD	BB	dd	dd	BB	BB	DD	dd	BB	dd	DD	DD	dd	BB	BB	BB	dd	dd	dd	BB	BB	BB	BB	BB	BB	dd	BB	BB	dd	DD	BB	BB	BB	DD	BB	BB	BB	BB	DD	BB	dd	dd	dd	dd	BB
chr1_9384520_9384537	BB	BB	DD	DD	DD	BB	DD	DD	BB	BB	DD	DD	BB	DD	DD	DD	DD	BB	BB	BB	DD	DD	DD	BB	BB	BB	BB	BB	BB	DD	BB	BB	DD	DD	BB	BB	BB	DD	BB	BB	BB	BB	DD	BB	DD	DD	DD	DD	BB
chr1_9413992_9414011	BB	BB	DD	DD	NA	BB	DD	DD	BB	BB	DD	DD	BB	DD	DD	DD	DD	BB	BB	BB	DD	NA	DD	BB	BB	NA	BB	BB	BB	NA	BB	BB	DD	DD	BB	BB	BB	DD	BB	BB	BB	BB	DD	BB	DD	DD	NA	DD	BB
chr1_9420278_9420321	BB	BB	DD	DD	DD	BB	DD	DD	BB	BB	DD	DD	BB	NN	DD	DD	DD	BB	BB	BB	DD	DD	DD	BB	NN	BB	BB	BB	BB	DD	BB	BB	DD	DD	BB	BB	BB	DD	BB	BB	BB	BB	DD	BB	DD	DD	DD	DD	BB
chr1_9442366_9442379	BB	BB	DD	DD	DD	BB	DD	DD	BB	BB	DD	DD	BB	DD	DD	DD	DD	BB	BB	BB	DD	DD	DD	BB	BB	BB	BB	BB	BB	DD	BB	BB	DD	DD	BB	BB	BB	DD	BB	BB	BB	BB	DD	BB	DD	DD	DD	DD	BB
chr1_9461244_9461298	BB	BB	DD	DD	DD	BB	DD	DD	BB	BB	DD	DD	BB	DD	DD	DD	DD	BB	BB	BB	DD	DD	DD	BB	BB	BB	BB	BB	BB	DD	BB	BB	DD	DD	BB	BB	BB	DD	BB	BB	bn	BB	DD	BB	DD	DD	DD	DD	BB
chr1_9544631_9544650	BB	BB	DD	DD	DD	BB	DD	DD	BB	BB	DD	DD	BB	DD	DD	DD	DD	BB	BB	BB	DD	DD	DD	BB	BB	BB	BB	BB	BB	DD	BB	BB	DD	DD	BB	BB	BB	DD	BB	BB	BB	BB	DD	BB	DD	DD	DD	DD	BB
chr1_9551002_9551022	BB	BB	DD	DD	DD	BB	DD	DD	BB	BB	DD	DD	BB	DD	DD	DD	DD	BB	BB	BB	DD	DD	DD	BB	BB	BB	BB	BB	BB	DD	BB	BB	DD	DD	BB	BB	BB	DD	BB	BB	BB	BB	DD	BB	DD	DD	DD	DD	BB
chr1_9601375_9601394	BB	BB	DD	DD	DD	BB	DD	DD	BB	BB	DD	DD	BB	DD	DD	DD	DD	BB	BB	BB	DD	DD	DD	BB	BB	BB	BB	BB	BB	DD	BB	BB	DD	DD	BB	BB	BB	DD	BB	BB	BB	BB	DD	BB	DD	DD	DD	DD	BB
chr1_9615830_9615845	BB	BB	DD	dn	DD	BB	DD	DD	BB	BB	DD	DD	BB	DD	DD	DD	DD	BB	BB	BB	DD	DD	DD	BB	BB	BB	BB	BB	BB	DD	BB	BB	DD	DD	BB	BB	BB	DD	BB	BB	BB	BB	DD	BB	DD	DD	DD	DD	BB
chr1_9670565_9670612	BB	BB	DD	DD	DD	BB	DD	DD	BB	BB	DD	DD	BB	DD	DD	DD	DD	BB	BB	BB	DD	DD	DD	BB	BB	BB	BB	BB	BB	DD	BB	BB	DD	DD	BB	BB	BB	DD	BB	BB	BB	BB	DD	BB	DD	DD	DD	DD	BB
chr1_9710499_9710522	BB	BB	DD	DD	DD	BB	DD	DD	BB	BB	DD	DD	BB	DD	DD	DD	DD	BB	BB	BB	DD	DD	DD	BB	BB	BB	BB	BB	BB	DD	BB	BB	DD	DD	BB	BB	BB	DD	BB	BB	BB	BB	DD	BB	DD	DD	DD	DD	BB
chr1_9736710_9736727	BB	BB	DD	DD	DD	BB	DD	DD	BB	BB	DD	DD	BB	DD	DD	DD	DD	BB	BB	BB	DD	DD	DD	BB	BB	BB	BB	BB	BB	DD	BB	BB	DD	DD	BB	BB	BB	DD	BB	BB	BB	BB	DD	BB	DD	DD	DD	DD	BB
chr1_9771804_9771841	bb	bb	DD	DD	DD	bb	DD	DD	BB	BB	DD	DD	BB	DD	DD	DD	DD	bn	bb	bb	DD	DD	DD	BB	BB	BB	bb	bb	BB	DD	BB	bb	DD	DD	bb	bb	BB	DD	BB	BB	bb	BB	dn	bb	DD	DD	DD	DD	bb
chr1_9781294_9781321	BB	BB	DD	DD	DD	BB	DD	DD	BB	BB	DD	DD	BB	DD	DD	DD	DD	BB	BB	BB	DD	DD	DD	BB	BB	BB	BB	BB	BB	DD	BB	BB	DD	DD	BB	BB	BB	DD	BB	BB	BB	BB	DD	BB	DD	DD	DD	DD	BB
chr1_9788816_9788827	BB	BB	DD	DD	DD	BB	DD	DD	BB	BB	bd	DD	BB	DD	DD	DD	DD	BB	BB	BB	DD	DD	DD	BB	BB	BB	BB	BB	BB	DD	BB	BB	DD	DD	BB	BB	BB	bd	BB	BB	BB	BB	DD	BB	DD	DD	DD	DD	BB
chr1_9808370_9808417	BB	BB	DD	DD	DD	BB	DD	DD	BB	BB	DD	DD	BB	DD	DD	DD	DD	BB	BB	BB	DD	DD	DD	BB	BB	NN	BB	BB	BB	DD	BB	BB	DD	DD	BB	BB	BB	DD	BB	BB	NA	BB	DD	BB	DD	DD	DD	DD	BB
chr1_9818042_9818065	BB	BB	DD	DD	DD	BB	DD	DD	BB	BB	DD	DD	BB	DD	DD	DD	DD	BB	BB	BB	DD	DD	DD	BB	BB	BB	BB	BB	BB	DD	BB	BB	DD	DD	BB	BB	BB	DD	BB	BB	BB	BB	DD	BB	DD	DD	DD	DD	bn
chr1_9830384_9830407	BB	BB	DD	DD	DD	BB	DD	DD	BB	BB	DD	DD	BB	DD	DD	DD	DD	BB	BB	BB	DD	DD	DD	BB	BB	BB	BB	BB	BB	DD	BB	BB	DD	DD	BB	BB	BB	DD	BB	BB	BB	BB	DD	BB	DD	DD	DD	DD	BB
chr1_9869920_9869931	BB	BB	DD	DD	DD	BB	DD	DD	BB	BB	DD	DD	BB	DD	DD	DD	DD	BB	BB	BB	DD	DD	DD	BB	BB	BB	BB	BB	BB	DD	BB	BB	DD	DD	BB	BB	BB	DD	BB	BB	BB	BB	DD	BB	DD	DD	DD	DD	BB
chr1_9882998_9883013	BB	BB	DD	dn	DD	BB	DD	DD	BB	BB	DD	DD	BB	DD	DD	DD	DD	BB	BB	BB	DD	DD	DD	BB	BB	BB	BB	BB	BB	DD	BB	BB	DD	DD	BB	BB	BB	DD	BB	BB	BB	BB	DD	BB	DD	DD	DD	DD	BB
chr1_9910263_9910294	BB	BB	dd	dd	dd	BB	DD	dd	BB	BB	dd	dd	BB	dd	dd	dd	dd	BB	BB	BB	dn	dd	dd	BB	BB	BB	BB	BB	BB	dd	BB	BB	dd	dd	BB	BB	BB	dd	BB	BB	BB	BB	DD	BB	dd	dd	dd	dd	BB
chr1_9914697_9914724	BB	BB	DD	DD	DD	BB	DD	DD	BB	BB	DD	DD	BB	DD	DD	DD	DD	BB	BB	BB	DD	DD	DD	BB	BB	BB	BB	BB	BB	DD	BB	BB	DD	DD	BB	BB	BB	DD	BB	BB	BB	BB	DD	BB	DD	DD	DD	DD	BB
chr1_9927265_9927298	BB	BB	DD	DD	DD	BB	DD	DD	BB	BB	DD	DD	BB	DD	DD	DD	DD	BB	BB	bn	DD	DD	DD	BB	BB	BB	BB	BB	BB	DD	bn	BB	DD	DD	BB	BB	BB	DD	BB	BB	BB	bn	DD	BB	DD	DD	DD	DD	BB
chr1_9928606_9928637	BB	BB	dd	dd	dd	BB	dd	dd	BB	BB	dd	dd	BB	dd	dd	dd	dd	BB	BB	BB	dd	dd	dd	BB	BB	BB	BB	BB	BB	dd	BB	BB	dd	dd	BB	BB	BB	dd	BB	BB	BB	BB	dd	BB	dd	dd	dd	dd	BB
chr1_9967640_9967671	BB	BB	DD	DD	DD	BB	DD	DD	BB	BB	DD	DD	BB	DD	DD	DD	DD	BB	BB	BB	DD	DD	DD	BB	BB	BB	BB	BB	BB	DD	BB	BB	DD	DD	BB	BB	BB	DD	BB	BB	BB	BB	DD	BB	DD	DD	DD	DD	BB
chr1_9969740_9969757	BB	BB	DD	DD	DD	BB	DD	DD	BB	BB	DD	DD	BB	DD	DD	DD	DD	BB	BB	BB	DD	DD	DD	BB	BB	BB	BB	BB	BB	DD	BB	BB	DD	DD	BB	BB	BB	DD	BB	BB	BB	BB	DD	BB	DD	DD	DD	DD	BB
chr1_9971832_9971863	BB	BB	DD	DD	DD	BB	DD	DD	BB	BB	DD	DD	BB	DD	DD	DD	DD	BB	BB	BB	DD	DD	DD	BB	BB	BB	BB	BB	BB	DD	BB	BB	DD	DD	BB	BB	BB	DD	BB	BB	BB	BB	DD	BB	DD	DD	DD	DD	BB
chr1_9973536_9973555	BB	BB	DD	DD	DD	BB	DD	DD	BB	BB	DD	DD	BB	DD	DD	dn	DD	BB	BB	BB	DD	DD	DD	BB	BB	BB	BB	BB	BB	DD	BB	BB	DD	DD	BB	BB	BB	DD	BB	BB	BB	BB	DD	BB	DD	DD	DD	DD	BB
chr1_9982246_9982265	BB	BB	DD	DD	DD	BB	DD	DD	BB	BB	DD	DD	BB	DD	DD	DD	DD	BB	BB	BB	DD	DD	DD	BB	BB	BB	BB	BB	BB	DD	BB	BB	DD	DD	BB	BB	BB	DD	BB	BB	BB	BB	DD	BB	DD	DD	DD	DD	BB
chr1_9984525_9984542	BB	BB	DD	DD	DD	BB	DD	DD	BB	BB	DD	DD	BB	DD	DD	DD	DD	BB	BB	BB	DD	DD	DD	BB	BB	BB	BB	BB	BB	DD	BB	BB	DD	DD	BB	BB	BB	DD	BB	BB	BB	BB	DD	BB	DD	DD	DD	DD	BB
chr1_9989590_9989609	BB	BB	dd	DD	dd	BB	DD	dd	BB	BB	DD	DD	BB	dd	DD	DD	DD	BB	BB	BB	dd	dd	dd	BB	BB	BB	BB	BB	BB	DD	BB	BB	dd	dd	BB	BB	BB	dd	BB	BB	BB	BB	dd	BB	DD	DD	dd	dd	BB
chr1_9997562_9997597	BB	BB	DD	DD	DD	BB	DD	DD	BB	BB	DD	DD	BB	DD	DD	DD	DD	BB	BB	BB	DD	DD	DD	BB	BB	BB	BB	BB	BB	DD	BB	BB	DD	DD	BB	BB	BB	DD	BB	BB	BB	BB	DD	BB	DD	DD	DD	DD	BB
chr1_32026937_32026984	DD	BB	bn	DD	DD	BB	BB	DD	BB	BB	BB	DD	DD	NN	NA	DD	NN	BB	BB	BB	NA	DD	DD	NN	BB	NA	BB	dn	BB	DD	BB	DD	BB	DD	DD	bn	BB	BB	DD	NA	BB	dn	DD	BB	DD	NA	DD	DD	NA
chr1_32086814_32086857	DD	BB	BB	DD	DD	BB	BB	DD	BB	BB	BB	DD	DD	DD	DD	DD	BB	BB	BB	BB	BB	DD	DD	BB	BB	DD	BB	DD	BB	DD	BB	DD	BB	DD	DD	BB	BB	BB	DD	BB	BB	DD	DD	BB	DD	BB	DD	DD	DD
chr1_32108351_32108420	DD	BB	BB	DD	DD	BB	BB	DD	BB	BB	BB	DD	DD	DD	DD	DD	BB	BB	BB	BB	BB	DD	DD	BB	BB	DD	BB	DD	BB	DD	BB	DD	BB	DD	DD	bn	BB	BB	DD	BB	BB	DD	DD	BB	DD	BB	DD	DD	DD
chr1_32290269_32290298	DD	BB	BB	DD	DD	BB	BB	DD	BB	BB	NA	NA	DD	DD	DD	DD	BB	BB	BB	BB	BB	DD	DD	BB	BB	DD	BB	DD	BB	DD	BB	DD	BB	DD	DD	BB	BB	BB	DD	BB	BB	DD	DD	BB	DD	BB	DD	DD	DD
chr1_32345776_32345796	DD	BB	BB	DD	DD	BB	BB	DD	BB	BB	DD	BB	DD	DD	DD	DD	BB	BB	BB	BB	BB	DD	DD	BB	BB	DD	BB	DD	BB	DD	bn	DD	BB	DD	DD	BB	BB	BB	DD	BB	BB	DD	DD	BB	DD	BB	DD	DD	NA
chr1_32351644_32351675	DD	BB	BB	DD	DD	BB	BB	DD	BB	BB	DD	BB	DD	DD	DD	DD	BB	BB	BB	BB	BB	DD	DD	BB	BB	DD	BB	DD	BB	DD	BB	DD	BB	DD	DD	BB	BB	BB	DD	BB	BB	DD	DD	BB	DD	BB	DD	DD	BB
chr1_32369508_32369543	DD	BB	BB	DD	DD	BB	BB	DD	BB	NA	DD	NA	DD	NA	DD	DD	BB	NA	BB	NA	NN	DD	DD	BB	BB	NA	BB	DD	BB	NA	BB	DD	BB	DD	DD	NA	BB	NA	DD	BB	NA	DD	DD	BB	NA	NA	NA	DD	BB
chr1_32452127_32452186	NA	BB	BB	DD	NA	NN	BB	DD	BB	NN	DD	BB	DD	DD	DD	DD	BB	BB	bn	NA	NN	DD	NA	BB	BB	DD	BB	dn	NA	DD	BB	DD	NA	DD	DD	BB	BB	BB	DD	BB	BB	NN	DD	BB	DD	NA	NA	DD	BB
chr1_32482995_32483030	DD	BB	BB	DD	DD	BB	BB	DD	BB	BB	DD	BB	DD	DD	DD	DD	BB	BB	BB	BB	BB	DD	DD	BB	BB	DD	BB	dn	BB	DD	BB	DD	BB	DD	DD	BB	BB	BB	dn	BB	BB	DD	DD	BB	DD	BB	DD	DD	BB
chr1_32508442_32508477	DD	BB	BB	NA	DD	BB	BB	NA	BB	NA	NA	BB	DD	NA	DD	DD	BB	BB	BB	BB	BB	DD	dn	BB	BB	NA	BB	DD	BB	NA	BB	DD	NA	DD	DD	BB	BB	BB	NA	BB	BB	DD	DD	NA	DD	BB	NA	DD	BB
chr1_32601107_32601138	DD	BB	BB	DD	DD	BB	BB	DD	BB	BB	DD	BB	DD	DD	DD	DD	BB	BB	BB	BB	BB	DD	DD	BB	BB	DD	BB	DD	BB	DD	BB	DD	BB	DD	DD	BB	BB	BB	DD	BB	BB	DD	DD	BB	DD	BB	DD	DD	BB
chr1_32606946_32606989	DD	NN	BB	NA	DD	BB	BB	DD	BB	BB	NA	BB	DD	DD	DD	dn	NA	BB	BB	BB	BB	DD	DD	BB	NA	DD	BB	DD	BB	DD	BB	NA	NA	DD	NA	BB	BB	BB	DD	BB	BB	DD	DD	BB	DD	BB	DD	DD	BB
chr1_32625601_32625630	DD	BB	BB	DD	DD	BB	BB	DD	BB	BB	DD	BB	DD	DD	DD	DD	BB	BB	BB	BB	BB	DD	dn	BB	BB	DD	BB	DD	BB	DD	BB	DD	BB	dn	DD	BB	BB	BB	DD	BB	BB	DD	DD	BB	DD	BB	DD	DD	BB
chr1_32662362_32662381	DD	BB	BB	DD	DD	BB	BB	DD	BB	BB	DD	BB	DD	DD	DD	DD	BB	BB	BB	BB	BB	DD	DD	BB	BB	DD	BB	DD	BB	DD	BB	DD	BB	DD	DD	BB	BB	BB	DD	BB	BB	DD	DD	BB	DD	BB	DD	DD	BB
chr1_32696603_32696630	DD	BB	BB	DD	DD	BB	BB	DD	BB	BB	DD	BB	DD	DD	DD	DD	BB	BB	BB	BB	BB	DD	DD	BB	BB	DD	BB	DD	BB	DD	BB	DD	BB	DD	DD	BB	BB	BB	DD	BB	BB	DD	DD	BB	DD	BB	DD	DD	BB
chr1_32704420_32704431	dn	BB	BB	DD	DD	BB	BB	DD	BB	BB	DD	BB	DD	DD	DD	DD	BB	BB	BB	BB	BB	DD	DD	BB	BB	DD	BB	DD	BB	DD	BB	DD	BB	DD	DD	BB	BB	BB	DD	BB	BB	DD	DD	BB	dn	BB	DD	DD	BB
chr1_32734125_32734156	DD	BB	BB	DD	DD	BB	BB	DD	BB	BB	DD	BB	DD	DD	DD	DD	BB	BB	BB	BB	BB	DD	DD	BB	BB	DD	BB	DD	BB	DD	BB	DD	BB	DD	DD	BB	BB	BB	DD	BB	BB	DD	DD	BB	DD	BB	DD	DD	BB
chr1_32771899_32771925	DD	BB	BB	DD	DD	BB	BB	DD	BB	BB	DD	BB	DD	DD	DD	DD	BB	BB	BB	BB	BB	DD	DD	BB	BB	DD	BB	DD	BB	DD	BB	DD	BB	DD	DD	BB	BB	BB	DD	BB	BB	DD	DD	BB	DD	BB	DD	DD	BB
chr1_32821489_32821536	DD	BB	BB	DD	DD	BB	BB	DD	BB	BB	DD	BB	DD	DD	DD	DD	BB	BB	BB	BB	BB	DD	DD	BB	BB	DD	BB	DD	BB	DD	BB	DD	BB	DD	DD	BB	BB	BB	DD	BB	BB	DD	DD	BB	DD	BB	DD	BB	BB
chr1_32837230_32837273	DD	BB	BB	DD	DD	DD	BB	DD	BB	BB	DD	BB	DD	DD	DD	DD	BB	BB	BB	BB	BB	DD	DD	BB	BB	DD	BB	DD	BB	DD	BB	DD	BB	DD	DD	BB	BB	BB	DD	BB	BB	DD	DD	BB	DD	BB	DD	DD	BB
chr1_32858870_32858897	dn	BB	bn	dn	DD	BB	BB	dn	BB	BB	DD	BB	DD	DD	dn	DD	BB	BB	BB	BB	BB	DD	dn	BB	BB	dn	BB	DD	BB	DD	BB	dn	BB	DD	DD	BB	BB	BB	dn	BB	BB	dn	dn	BB	dn	BB	DD	dn	BB
chr1_32865599_32865612	DD	BB	BB	DD	DD	BB	BB	DD	BB	BB	DD	BB	DD	DD	DD	DD	BB	BB	BB	BB	BB	DD	DD	BB	BB	DD	BB	DD	BB	DD	BB	DD	BB	DD	DD	BB	BB	BB	DD	BB	BB	DD	DD	BB	DD	BB	DD	DD	BB
chr1_32871620_32871639	DD	BB	BB	DD	DD	BB	BB	DD	BB	bd	DD	BB	DD	DD	DD	DD	BB	BB	BB	BB	BB	DD	DD	BB	BB	DD	BB	DD	BB	DD	BB	DD	BB	DD	DD	BB	BB	BB	DD	BB	BB	DD	DD	BB	DD	BB	DD	DD	BB
chr1_32938729_32938768	DD	BB	NN	NA	NA	BB	BB	DD	BB	BB	DD	BB	DD	DD	DD	DD	BB	BB	BB	BB	BB	DD	DD	BB	BB	DD	BB	DD	BB	DD	BB	DD	BB	DD	NA	BB	BB	BB	DD	BB	BB	DD	DD	BB	DD	NA	DD	NA	BB
chr1_32939597_32939614	DD	BB	BB	DD	DD	BB	BB	DD	BB	BB	DD	BB	DD	DD	DD	DD	BB	BB	BB	BB	BB	DD	dn	BB	BB	DD	BB	DD	BB	DD	BB	DD	BB	DD	DD	BB	BB	BB	DD	BB	BB	DD	DD	BB	DD	BB	DD	DD	BB
chr1_32949655_32949681	DD	BB	BB	DD	DD	BB	BB	DD	BB	BB	DD	BB	DD	DD	DD	DD	BB	BB	BB	BB	BB	DD	DD	BB	BB	DD	BB	DD	BB	DD	BB	DD	BB	DD	DD	BB	BB	BB	DD	BB	BB	DD	DD	BB	DD	BB	DD	DD	BB
chr1_32950055_32950084	DD	BB	BB	DD	DD	BB	BB	DD	BB	BB	DD	BB	DD	DD	DD	DD	BB	BB	BB	BB	BB	DD	DD	BB	BB	DD	BB	DD	BB	DD	BB	DD	BB	DD	DD	BB	BB	BB	DD	BB	BB	DD	DD	BB	DD	BB	DD	DD	BB
chr1_32954495_32954508	DD	BB	BB	DD	DD	BB	BB	DD	BB	BB	DD	BB	DD	DD	DD	DD	BB	BB	BB	BB	BB	DD	DD	BB	BB	DD	BB	DD	BB	DD	BB	DD	BB	DD	DD	BB	BB	BB	DD	BB	BB	DD	DD	BB	DD	BB	DD	DD	BB
chr1_32962755_32962772	DD	BB	BB	DD	DD	BB	BB	DD	BB	BB	DD	BB	DD	DD	DD	DD	BB	BB	BB	BB	BB	DD	DD	BB	BB	DD	BB	DD	BB	DD	BB	DD	BB	DD	DD	BB	BB	BB	DD	BB	BB	DD	DD	BB	dn	BB	DD	DD	BB
chr1_32963057_32963088	DD	BB	BB	DD	DD	BB	BB	DD	BB	BB	DD	BB	DD	DD	DD	DD	BB	BB	BB	BB	BB	DD	DD	BB	BB	DD	BB	DD	BB	DD	BB	DD	BB	DD	DD	BB	BB	BB	DD	BB	BB	DD	DD	BB	DD	BB	DD	DD	BB
chr1_32995945_32995960	DD	BB	BB	DD	DD	BB	BB	DD	BB	BB	DD	BB	DD	DD	DD	DD	BB	BB	BB	BB	BB	DD	DD	BB	BB	DD	BB	DD	BB	DD	BB	DD	BB	DD	DD	BB	BB	BB	DD	BB	BB	DD	DD	BB	DD	BB	DD	DD	BB
chr1_33001466_33001489	DD	BB	BB	DD	DD	BB	BB	DD	BB	BB	DD	BB	DD	DD	DD	DD	BB	BB	BB	BB	BB	DD	DD	BB	BB	DD	BB	DD	BB	DD	BB	DD	BB	DD	DD	BB	BB	BB	DD	BB	BB	DD	DD	BB	DD	BB	DD	DD	BB
chr1_33009922_33009936	dd	BB	BB	dd	dd	BB	BB	DD	BB	BB	dd	BB	dd	dd	dd	dd	BB	BB	BB	BB	BB	DD	dd	BB	BB	dd	BB	DD	BB	dd	BB	dd	BB	dd	dd	BB	BB	BB	dd	BB	BB	dd	dd	BB	dd	BB	dd	dd	BB
chr1_33009937_33009957	DD	BB	BB	DD	DD	BB	BB	DD	BB	BB	DD	BB	DD	DD	DD	DD	BB	BB	BB	BB	BB	dn	dn	BB	BB	DD	BB	DD	BB	DD	BB	DD	BB	DD	DD	BB	BB	BB	DD	BB	BB	DD	DD	BB	DD	BB	dn	DD	BB
chr1_33028018_33028043	DD	BB	BB	DD	DD	BB	BB	DD	BB	BB	DD	BB	DD	DD	DD	DD	BB	BB	BB	BB	BB	DD	DD	BB	BB	DD	BB	DD	BB	DD	BB	DD	BB	DD	DD	BB	BB	BB	DD	BB	BB	DD	DD	BB	DD	BB	DD	DD	BB
chr1_33031646_33031673	DD	BB	BB	DD	DD	BB	BB	DD	BB	BB	DD	BB	DD	DD	DD	DD	BB	BB	BB	BB	bn	DD	DD	BB	BB	DD	BB	DD	BB	DD	BB	DD	BB	DD	DD	BB	BB	BB	DD	BB	BB	DD	DD	BB	DD	BB	DD	DD	BB
chr1_33058054_33058093	DD	BB	BB	DD	DD	BB	BB	DD	BB	BB	DD	BB	DD	DD	DD	DD	BB	BB	BB	BB	BB	DD	DD	BB	BB	DD	BB	DD	BB	DD	BB	DD	BB	DD	DD	BB	BB	BB	DD	BB	BB	DD	DD	BB	DD	BB	DD	DD	BB
chr1_33059987_33060046	DD	BB	BB	DD	DD	BB	BB	DD	BB	BB	DD	BB	DD	DD	DD	DD	BB	BB	BB	BB	BB	dn	DD	BB	BB	DD	BB	DD	BB	DD	BB	DD	BB	DD	DD	BB	BB	BB	DD	BB	BB	DD	DD	BB	DD	BB	DD	DD	BB
chr1_33091738_33091753	DD	BB	BB	DD	DD	BB	BB	DD	BB	BB	DD	BB	DD	DD	DD	DD	BB	BB	BB	BB	BB	DD	DD	BB	BB	DD	BB	DD	BB	DD	BB	DD	BB	DD	DD	BB	BB	BB	DD	BB	BB	DD	DD	BB	DD	BB	DD	DD	BB
chr1_33152511_33152525	DD	BB	BB	DD	DD	BB	BB	DD	BB	BB	DD	BB	DD	DD	DD	DD	BB	BB	BB	BB	BB	DD	DD	BB	BB	DD	BB	DD	BB	DD	BB	DD	BB	DD	DD	BB	BB	BB	DD	BB	BB	DD	DD	BB	DD	BB	DD	DD	BB
chr1_33160185_33160205	DD	BB	BB	DD	DD	BB	BB	DD	BB	BB	DD	BB	DD	DD	DD	DD	BB	BB	BB	BB	BB	DD	DD	BB	BB	DD	BB	DD	BB	DD	BB	DD	BB	DD	DD	BB	BB	BB	DD	BB	BB	DD	DD	BB	DD	BB	DD	DD	BB
chr1_33181588_33181637	DD	BB	BB	DD	DD	BB	BB	DD	BB	BB	DD	BB	DD	DD	DD	DD	BB	BB	BB	BB	BB	DD	DD	BB	BB	DD	BB	DD	BB	DD	BB	DD	BB	DD	DD	BB	BB	BB	DD	BB	BB	DD	DD	BB	DD	BB	DD	DD	BB
chr1_33188523_33188534	df	FF	FF	df	df	FF	FF	df	FF	FF	df	FF	df	df	df	df	FF	FF	FF	FF	FF	df	df	FF	FF	df	FF	df	FF	df	FF	DD	FF	df	df	FF	FF	FF	df	FF	FF	df	df	FF	df	FF	df	df	FF
chr1_33246696_33246707	DD	BB	BB	DD	DD	BB	BB	DD	BB	BB	DD	BB	DD	DD	DD	DD	BB	BB	BB	BB	BB	DD	DD	BB	BB	DD	BB	DD	BB	DD	BB	DD	BB	DD	DD	BB	BB	BB	DD	BB	BB	DD	DD	BB	DD	BB	DD	DD	BB
chr1_33268099_33268122	DD	BB	BB	DD	DD	BB	BB	DD	BB	BB	DD	BB	DD	DD	DD	DD	BB	bn	BB	BB	BB	DD	DD	BB	BB	DD	BB	DD	BB	DD	BB	DD	BB	DD	DD	BB	BB	BB	DD	BB	BB	dn	DD	BB	DD	BB	DD	DD	BB
chr1_33292235_33292274	DD	BB	BB	DD	DD	BB	BB	DD	BB	BB	DD	BB	DD	DD	DD	DD	BB	BB	BB	BB	BB	DD	DD	BB	BB	DD	BB	DD	BB	DD	BB	DD	BB	DD	DD	BB	BB	BB	DD	BB	BB	BB	DD	BB	DD	BB	DD	DD	BB
chr1_33292392_33292405	DD	BB	BB	DD	DD	BB	BB	DD	BB	BB	DD	BB	DD	DD	DD	DD	BB	BB	BB	BB	BB	DD	DD	BB	BB	DD	BB	DD	BB	DD	BB	DD	BB	DD	DD	BB	BB	BB	DD	BB	BB	DD	DD	BB	DD	BB	DD	DD	BB
chr1_33380162_33380197	DD	BB	BB	DD	DD	NN	BB	DD	BB	BB	DD	BB	DD	DD	DD	DD	BB	BB	BB	BB	BB	DD	DD	BB	BB	DD	BB	DD	BB	NA	BB	DD	BB	DD	DD	NA	BB	BB	DD	NN	BB	DD	DD	BB	DD	BB	NA	DD	BB
chr1_33391573_33391586	DD	BB	BB	DD	DD	BB	BB	DD	BB	BB	DD	BB	DD	DD	DD	DD	BB	BB	BB	BB	BB	DD	DD	BB	BB	DD	BB	DD	BB	DD	BB	DD	BB	DD	DD	BB	BB	BB	DD	BB	BB	DD	DD	BB	DD	BB	DD	DD	BB
chr1_33471939_33471998	DD	BB	BB	DD	DD	BB	BB	DD	BB	BB	DD	BB	DD	DD	NN	DD	BB	BB	BB	BB	BB	DD	DD	BB	bn	DD	BB	DD	BB	DD	BB	DD	BB	DD	DD	BB	BB	BB	DD	BB	BB	DD	DD	BB	DD	BB	DD	dn	BB
chr1_33506423_33506442	DD	BB	BB	DD	DD	BB	BB	DD	BB	BB	DD	BB	DD	DD	DD	DD	BB	BB	BB	bn	BB	DD	DD	BB	BB	DD	BB	DD	BB	DD	BB	DD	BB	DD	DD	BB	BB	BB	DD	BB	BB	DD	DD	BB	DD	BB	DD	DD	BB
chr1_33690729_33690768	DD	BB	BB	DD	DD	BB	BB	DD	BB	BB	DD	BB	DD	DD	DD	DD	BB	BB	BB	BB	BB	DD	DD	BB	BB	DD	BB	DD	BB	DD	BB	DD	BB	DD	DD	BB	BB	BB	DD	BB	BB	DD	DD	BB	DD	BB	DD	DD	BB
chr1_33702959_33702988	DD	BB	BB	DD	DD	BB	BB	DD	BB	BB	DD	BB	DD	DD	DD	DD	BB	BB	BB	BB	BB	DD	DD	BB	BB	DD	BB	DD	BB	DD	BB	DD	BB	DD	DD	BB	BB	BB	DD	NA	BB	DD	DD	BB	DD	BB	DD	DD	BB
chr1_33716389_33716428	DD	BB	BB	DD	DD	BB	BB	DD	BB	BB	DD	BB	DD	DD	DD	DD	BB	BB	BB	BB	BB	DD	DD	BB	BB	DD	BB	DD	BB	DD	BB	DD	BB	DD	DD	BB	BB	BB	DD	DD	BB	DD	DD	BB	DD	BB	DD	DD	BB
chr1_33752181_33752234	FF	NA	FF	FF	NA	FF	FF	FF	FF	NN	FF	FF	NA	NA	FF	FF	FF	FF	FF	FF	FF	FF	fn	fn	FF	NA	FF	FF	fn	FF	FF	NA	FF	fn	NA	FF	FF	FF	NA	NA	FF	FF	NA	FF	FF	NA	NA	FF	NA
chr1_33785113_33785166	FF	NA	FF	NA	FF	FF	FF	FF	FF	NA	FF	FF	FF	NN	NN	FF	NA	FF	FF	FF	fn	FF	FF	FF	FF	NA	FF	FF	FF	FF	FF	FF	FF	FF	FF	FF	FF	FF	FF	FF	FF	FF	FF	FF	NA	FF	FF	FF	FF
chr1_33870822_33870845	FF	FF	FF	FF	FF	NA	FF	FF	FF	FF	FF	FF	fn	NN	NN	NA	FF	FF	FF	NA	FF	FF	FF	FF	FF	FF	NA	FF	FF	FF	FF	FF	FF	FF	FF	FF	FF	NA	FF	FF	FF	FF	FF	FF	FF	FF	NA	FF	NA
chr1_34007415_34007439	DD	BB	BB	DD	DD	BB	BB	DD	BB	BB	DD	BB	DD	DD	DD	DD	BB	BB	BB	BB	BB	DD	DD	BB	BB	DD	BB	DD	BB	DD	BB	DD	BB	DD	DD	BB	BB	BB	DD	BB	BB	DD	DD	BB	DD	BB	DD	DD	BB
chr1_34026839_34026866	FF	NA	FF	NA	FF	NA	NA	FF	FF	FF	FF	FF	FF	FF	NA	NA	FF	FF	FF	NA	FF	FF	FF	FF	FF	FF	fn	FF	FF	FF	NN	FF	FF	FF	FF	FF	FF	FF	FF	FF	NA	FF	FF	FF	NA	FF	FF	FF	NA
chr1_34062337_34062368	FF	FF	FF	FF	FF	FF	FF	FF	FF	FF	FF	FF	FF	FF	FF	FF	FF	FF	FF	NN	NA	FF	FF	FF	FF	FF	FF	NA	FF	FF	FF	FF	FF	FF	FF	FF	FF	FF	FF	FF	FF	FF	FF	FF	FF	NA	FF	FF	FF
chr1_34095879_34095906	DD	BB	BB	DD	DD	BB	BB	DD	BB	BB	DD	BB	DD	DD	DD	DD	BB	BB	BB	BB	BB	DD	DD	BB	BB	DD	BB	DD	bn	DD	BB	DD	BB	DD	DD	BB	BB	BB	DD	BB	BB	DD	DD	BB	DD	BB	DD	DD	BB
chr1_34099001_34099024	DD	BB	BB	DD	DD	BB	BB	DD	BB	BB	DD	BB	DD	DD	DD	DD	BB	BB	BB	BB	BB	DD	DD	BB	BB	DD	BB	DD	BB	DD	BB	DD	BB	DD	DD	BB	BB	BB	DD	BB	BB	DD	DD	BB	DD	BB	DD	DD	BB
chr1_34118764_34118783	DD	BB	BB	DD	DD	BB	BB	DD	BB	BB	DD	BB	DD	DD	DD	DD	BB	BB	BB	BB	BB	DD	DD	BB	BB	DD	BB	DD	BB	DD	BB	DD	BB	DD	DD	BB	BB	BB	DD	BB	BB	DD	DD	BB	DD	BB	DD	DD	BB
chr1_34144023_34144037	DD	BB	BB	dn	bd	bn	BB	DD	BB	BB	dn	BB	DD	dn	dn	dn	BB	BB	BB	BB	BB	DD	dn	BB	BB	DD	BB	dn	BB	DD	BB	dn	BB	dn	DD	BB	BB	BB	DD	BB	BB	DD	dn	BB	dn	BB	DD	dn	BB
chr1_34144183_34144197	bf	bn	bf	fn	bf	bn	bn	fn	bf	BB	FF	bf	fn	bf	bf	bf	BB	BB	BB	bn	BB	FF	fn	BB	bf	fn	bf	bf	bn	bf	BB	bf	bf	fn	fn	bn	BB	bn	FF	BB	BB	FF	bf	bf	fn	bf	FF	fn	BB
chr1_34144279_34144293	dn	bb	bb	dn	dn	bb	bn	dn	BB	bb	dn	bd	dn	DD	dn	dn	bb	bb	bb	bb	bn	DD	dn	BB	bb	dn	bb	dn	bb	dn	bb	dn	bb	dn	dn	bb	bb	bb	dn	bb	BB	dn	dn	BB	dn	bb	DD	dn	BB
chr1_34144625_34144636	DD	BB	BB	DD	DD	BB	BB	DD	BB	BB	DD	BB	DD	DD	DD	DD	BB	BB	BB	BB	BB	DD	DD	BB	BB	DD	BB	DD	BB	DD	BB	DD	BB	DD	DD	BB	BB	BB	DD	BB	BB	DD	DD	BB	DD	BB	DD	DD	BB
chr1_34147526_34147553	DD	BB	BB	DD	DD	BB	BB	DD	BB	BB	DD	BB	DD	DD	DD	DD	BB	BB	BB	BB	BB	DD	DD	BB	BB	DD	BB	DD	BB	DD	BB	DD	BB	DD	DD	BB	BB	BB	DD	BB	BB	DD	DD	BB	DD	BB	DD	DD	BB
chr1_34164491_34164505	DD	BB	BB	DD	DD	BB	BB	DD	BB	BB	DD	BB	DD	DD	DD	DD	BB	BB	BB	BB	BB	DD	DD	BB	BB	DD	BB	DD	BB	DD	BB	DD	BB	DD	DD	BB	BB	BB	DD	BB	BB	DD	DD	BB	DD	BB	DD	DD	BB
chr1_34247143_34247174	DD	BB	NA	DD	DD	BB	BB	DD	BB	BB	DD	BB	DD	DD	DD	DD	BB	BB	BB	BB	BB	DD	DD	BB	BB	DD	BB	DD	BB	DD	BB	DD	BB	DD	DD	BB	BB	BB	DD	BB	BB	DD	DD	BB	DD	BB	DD	DD	BB
chr1_34247316_34247355	FF	FF	NA	FF	FF	FF	FF	FF	FF	fn	FF	FF	NA	FF	FF	FF	FF	FF	FF	FF	NA	FF	FF	NA	NA	NA	FF	FF	FF	NN	FF	FF	FF	FF	FF	NA	FF	FF	FF	NA	NA	FF	FF	FF	NA	NA	FF	FF	FF
chr1_34285406_34285437	DD	DD	DD	DD	DD	BB	DD	DD	DD	DD	DD	DD	DD	DD	DD	DD	DD	DD	DD	DD	BB	DD	DD	DD	DD	DD	BB	DD	BB	DD	BB	DD	BB	DD	DD	BB	BB	BB	DD	BB	BB	DD	DD	BB	DD	BB	DD	DD	BB
chr1_34407914_34407973	FF	FF	NN	FF	FF	FF	FF	FF	FF	NA	FF	fn	FF	FF	FF	FF	FF	FF	FF	FF	FF	NA	NA	FF	NA	NA	NA	FF	FF	NA	FF	NA	FF	FF	fn	FF	FF	FF	NA	FF	FF	FF	NA	FF	FF	FF	NA	nn	NA
chr1_34486538_34486573	FF	FF	FF	FF	FF	FF	FF	FF	NA	FF	FF	FF	FF	FF	FF	FF	FF	NA	FF	FF	FF	FF	FF	FF	FF	FF	NA	FF	FF	FF	FF	FF	FF	FF	FF	NA	FF	FF	NA	FF	FF	FF	FF	FF	FF	NN	FF	FF	FF
chr1_34493939_34493950	df	FF	FF	df	df	FF	FF	df	FF	FF	df	FF	df	df	df	df	FF	FF	FF	FF	FF	df	df	FF	FF	df	FF	df	FF	df	FF	df	FF	df	df	FF	FF	FF	df	FF	FF	df	df	FF	df	FF	df	df	FF
chr1_34493952_34493971	DD	BB	BB	DD	DD	BB	BB	DD	BB	BB	DD	BB	DD	DD	DD	DD	BB	BB	BB	BB	BB	DD	DD	BB	BB	DD	BB	DD	BB	DD	BB	DD	BB	DD	DD	BB	BB	BB	DD	BB	BB	DD	DD	BB	DD	BB	DD	DD	BB
chr1_34562638_34562649	dd	BB	BB	dd	dd	BB	BB	dd	BB	BB	dd	BB	dd	dd	dd	dd	BB	BB	BB	BB	BB	dd	dd	BB	BB	dd	BB	dd	BB	dd	BB	dd	BB	dd	dd	BB	BB	BB	dd	BB	BB	dd	dd	BB	dd	BB	dd	dd	BB
chr1_34563708_34563725	DD	BB	BB	DD	DD	BB	BB	DD	BB	BB	DD	BB	DD	DD	DD	DD	BB	BB	BB	BB	BB	DD	DD	BB	BB	DD	BB	DD	BB	DD	BB	DD	BB	DD	DD	BB	BB	BB	DD	BB	BB	DD	DD	BB	DD	BB	DD	DD	BB
chr1_34619591_34619622	DD	BB	BB	DD	DD	BB	BB	DD	BB	BB	DD	BB	DD	DD	DD	DD	BB	BB	BB	BB	BB	DD	DD	BB	BB	DD	BB	DD	BB	DD	BB	DD	BB	DD	DD	BB	BB	BB	DD	BB	BB	DD	DD	BB	DD	BB	DD	DD	BB
chr1_34620440_34620451	DD	BB	BB	DD	DD	BB	BB	DD	BB	BB	DD	BB	DD	DD	DD	DD	BB	BB	BB	BB	BB	DD	DD	BB	BB	DD	BB	DD	BB	DD	BB	DD	BB	DD	DD	BB	BB	BB	DD	BB	BB	DD	DD	BB	DD	BB	DD	DD	BB
chr1_34639265_34639284	DD	BB	BB	DD	DD	BB	BB	DD	BB	BB	DD	BB	DD	DD	DD	DD	BB	BB	BB	BB	BB	DD	DD	BB	BB	DD	BB	DD	BB	DD	BB	DD	BB	DD	DD	BB	BB	BB	DD	BB	BB	DD	DD	BB	DD	BB	DD	DD	BB
chr1_34658465_34658478	DD	BB	BB	DD	DD	BB	BB	DD	BB	BB	DD	BB	DD	DD	DD	DD	BB	BB	BB	BB	BB	DD	DD	BB	BB	DD	BB	DD	BB	DD	BB	DD	BB	DD	DD	BB	BB	BB	DD	BB	BB	DD	DD	BB	DD	BB	DD	DD	BB
chr1_34673814_34673833	DD	BB	BB	DD	DD	BB	BB	DD	BB	BB	DD	BB	DD	DD	DD	DD	BB	BB	BB	BB	BB	DD	DD	BB	BB	DD	BB	DD	BB	DD	BB	DD	BB	DD	DD	BB	BB	BB	DD	BB	BB	DD	DD	BB	DD	BB	DD	DD	BB
chr1_34695937_34695961	DD	BB	BB	DD	DD	BB	BB	DD	BB	BB	DD	BB	DD	DD	DD	DD	BB	BB	BB	BB	BB	DD	DD	BB	BB	DD	BB	DD	BB	DD	BB	DD	BB	DD	DD	BB	BB	BB	DD	BB	BB	DD	DD	BB	DD	BB	DD	DD	BB
chr1_34726410_34726439	DD	BB	BB	DD	DD	BB	BB	DD	BB	BB	DD	BB	DD	DD	DD	DD	BB	BB	BB	BB	BB	DD	DD	BB	BB	DD	BB	DD	BB	DD	BB	DD	BB	DD	DD	BB	BB	BB	DD	BB	BB	DD	DD	BB	DD	BB	DD	DD	BB
chr1_34756621_34756655	DD	BB	NA	DD	DD	NA	BB	DD	NA	NN	DD	BB	DD	DD	NA	DD	BB	BB	BB	BB	BB	DD	DD	BB	BB	DD	BB	DD	BB	NA	BB	DD	BB	DD	DD	BB	BB	BB	DD	BB	BB	DD	DD	BB	DD	NA	DD	DD	BB
chr1_34782904_34782921	DD	BB	BB	DD	DD	BB	BB	DD	BB	BB	DD	BB	DD	DD	DD	DD	BB	BB	BB	BB	BB	DD	DD	BB	BB	DD	BB	DD	BB	DD	BB	DD	BB	DD	DD	BB	BB	BB	DD	BB	BB	DD	DD	BB	DD	BB	DD	DD	BB
chr1_34788659_34788682	DD	BB	BB	DD	DD	BB	BB	DD	BB	BB	DD	BB	DD	DD	DD	DD	BB	BB	BB	BB	BB	DD	DD	BB	BB	DD	BB	DD	BB	DD	BB	DD	BB	DD	DD	BB	BB	BB	DD	BB	BB	DD	DD	BB	DD	BB	DD	DD	BB
chr1_34823947_34823970	DD	BB	BB	DD	DD	BB	BB	DD	BB	BB	DD	BB	DD	DD	DD	DD	BB	BB	BB	BB	BB	DD	DD	BB	BB	DD	BB	DD	BB	DD	BB	DD	BB	DD	DD	BB	BB	BB	DD	BB	BB	DD	DD	BB	DD	BB	DD	DD	BB
chr1_34848177_34848208	DD	BB	BB	DD	DD	BB	BB	DD	BB	BB	DD	BB	DD	DD	DD	DD	BB	BB	BB	BB	BB	DD	DD	BB	BB	DD	BB	DD	BB	DD	BB	DD	BB	DD	DD	BB	BB	BB	DD	bn	BB	DD	DD	BB	DD	BB	DD	DD	BB
chr1_34855817_34855841	DD	BB	BB	DD	DD	BB	BB	DD	BB	BB	DD	BB	DD	DD	DD	DD	BB	BB	BB	BB	BB	DD	DD	BB	BB	DD	BB	DD	BB	DD	BB	DD	BB	DD	DD	BB	BB	BB	DD	BB	BB	DD	DD	BB	DD	BB	DD	DD	BB
chr1_34899178_34899229	NA	BB	BB	bd	NA	BB	BB	DD	BB	BB	BB	NA	bd	DD	DD	NA	BB	BB	bd	NA	BB	DD	dn	BB	BB	NA	BB	NA	BB	NA	NA	DD	BB	NA	DD	BB	BB	BB	NA	BB	bn	NA	DD	BB	NA	NA	DD	NA	NA
chr1_34900733_34900757	DD	BB	BB	DD	DD	BB	BB	DD	BB	BB	DD	BB	DD	DD	DD	DD	BB	BB	BB	BB	BB	DD	DD	BB	BB	DD	BB	DD	BB	DD	BB	DD	BB	DD	DD	BB	BB	BB	DD	BB	BB	DD	DD	BB	DD	BB	DD	DD	BB
chr1_34935938_34935976	DD	BB	BB	DD	DD	BB	BB	DD	BB	BB	DD	BB	DD	DD	DD	DD	BB	BB	BB	BB	BB	DD	DD	BB	BB	DD	BB	DD	BB	DD	BB	DD	BB	DD	DD	BB	BB	BB	DD	BB	BB	DD	bd	BB	DD	BB	DD	DD	bn
chr1_35034917_35034938	DD	BB	BB	DD	DD	BB	BB	DD	BB	BB	DD	BB	DD	DD	DD	DD	BB	BB	BB	BB	BB	DD	DD	BB	BB	DD	BB	DD	BB	DD	BB	DD	BB	DD	DD	BB	BB	BB	DD	BB	BB	DD	DD	BB	DD	BB	DD	DD	BB
chr1_35089967_35090006	DD	BB	BB	DD	DD	BB	BB	DD	BB	BB	DD	BB	DD	DD	DD	DD	BB	BB	BB	NA	BB	DD	DD	BB	BB	NA	BB	DD	BB	DD	BB	DD	BB	DD	DD	BB	NN	BB	DD	BB	BB	DD	NA	BB	DD	BB	DD	DD	BB
chr1_35094907_35094966	NA	BB	BB	DD	DD	BB	BB	DD	BB	BB	NA	BB	DD	DD	DD	bd	BB	NA	NA	NN	NA	NA	DD	BB	BB	NA	NN	DD	NA	DD	BB	DD	BB	DD	DD	bn	BB	BB	DD	NA	NA	DD	DD	NA	DD	NA	bd	DD	BB
chr1_35101733_35101768	DD	BB	BB	DD	DD	BB	BB	DD	BB	BB	DD	BB	DD	DD	DD	DD	BB	BB	BB	BB	BB	DD	DD	BB	BB	DD	DD	DD	DD	DD	DD	DD	BB	DD	DD	BB	BB	BB	DD	BB	BB	DD	DD	BB	DD	BB	DD	DD	BB
chr1_35150630_35150641	DD	BB	BB	DD	DD	BB	BB	DD	BB	BB	DD	BB	DD	DD	DD	DD	BB	BB	BB	BB	BB	DD	DD	BB	BB	DD	BB	DD	BB	DD	BB	DD	BB	DD	DD	BB	BB	BB	DD	BB	BB	DD	DD	BB	DD	BB	DD	DD	BB
chr1_35182054_35182074	DD	BB	BB	DD	DD	BB	BB	DD	BB	BB	DD	BB	DD	DD	DD	DD	BB	BB	BB	BB	BB	DD	DD	BB	BB	DD	BB	DD	BB	DD	BB	DD	BB	DD	DD	BB	BB	BB	DD	BB	BB	DD	DD	BB	DD	BB	DD	DD	BB
chr1_35192863_35192888	DD	BB	BB	DD	DD	BB	BB	DD	BB	BB	DD	BB	DD	DD	DD	DD	BB	BB	BB	BB	BB	DD	DD	BB	BB	DD	BB	DD	BB	DD	BB	DD	BB	DD	DD	BB	BB	BB	DD	BB	BB	DD	DD	BB	DD	BB	DD	DD	BB
chr1_35334003_35334022	FF	BB	BB	FF	FF	BB	BB	FF	BB	BB	FF	BB	FF	FF	FF	FF	bf	bf	BB	bf	BB	FF	FF	BB	BB	FF	BB	FF	bf	FF	BB	FF	BB	FF	FF	BB	BB	BB	FF	BB	bf	FF	FF	BB	FF	BB	fn	FF	bf
chr1_35361234_35361273	DD	BB	BB	bd	DD	BB	DD	DD	BB	BB	DD	BB	DD	DD	DD	DD	BB	BB	BB	BB	BB	DD	DD	BB	BB	DD	BB	DD	BB	DD	BB	DD	BB	DD	dn	BB	BB	BB	DD	BB	BB	DD	DD	BB	DD	BB	DD	DD	BB
chr1_35461250_35461305	DD	NA	NA	DD	DD	BB	BB	NN	BB	NN	DD	BB	NA	NA	DD	DD	NA	NA	BB	NA	BB	DD	DD	BB	NA	NA	BB	NA	BB	DD	BB	DD	BB	DD	DD	NA	NA	BB	NA	BB	NA	DD	DD	BB	DD	BB	NA	DD	NA
chr1_35527068_35527111	NN	NA	NA	NA	NA	BB	BB	NA	NA	BB	NN	NA	NA	NN	NN	NN	NA	NA	BB	BB	BB	NN	NN	BB	BB	NA	BB	DD	NA	NA	bd	DD	BB	DD	DD	NA	NA	BB	DD	BB	BB	DD	DD	BB	DD	NA	NA	DD	NA
chr1_35578931_35578966	DD	BB	BB	DD	DD	BB	BB	DD	BB	BB	DD	BB	DD	DD	DD	DD	DD	BB	BB	BB	BB	DD	DD	BB	BB	DD	BB	dn	BB	DD	BB	DD	BB	DD	DD	BB	BB	BB	DD	DD	BB	DD	DD	BB	DD	BB	DD	DD	BB
chr1_35585163_35585174	DD	BB	BB	DD	DD	BB	BB	DD	BB	BB	DD	BB	DD	DD	DD	DD	BB	BB	BB	BB	BB	DD	DD	BB	BB	DD	BB	DD	BB	DD	BB	DD	BB	DD	DD	BB	BB	BB	DD	BB	BB	DD	DD	BB	DD	BB	DD	DD	BB
chr1_35661853_35661904	FF	FF	FF	FF	FF	FF	FF	FF	FF	FF	FF	FF	FF	FF	fn	FF	NA	FF	FF	FF	FF	FF	FF	FF	FF	FF	FF	FF	FF	FF	FF	FF	FF	FF	fn	FF	FF	FF	FF	FF	FF	FF	FF	FF	FF	FF	FF	FF	FF
chr1_35695825_35695868	FF	FF	FF	FF	FF	FF	FF	FF	FF	FF	FF	FF	FF	FF	FF	FF	FF	FF	FF	FF	FF	FF	FF	FF	FF	FF	FF	FF	FF	FF	FF	FF	FF	FF	FF	fn	FF	fn	FF	FF	FF	FF	FF	FF	FF	NN	FF	FF	FF
chr1_35780306_35780321	NA	FF	FF	NA	FF	FF	NA	FF	NA	FF	FF	FF	FF	FF	FF	FF	FF	FF	FF	FF	FF	FF	FF	FF	FF	NA	FF	FF	FF	NN	FF	FF	FF	FF	FF	FF	FF	FF	FF	FF	NA	FF	FF	FF	NA	NA	FF	FF	NA
chr1_35798588_35798635	FF	NA	FF	FF	FF	fn	FF	NA	FF	fn	FF	FF	BB	BB	FF	NN	fn	FF	fn	FF	FF	NA	FF	FF	FF	NA	FF	FF	FF	FF	fn	bf	FF	FF	FF	fn	NA	FF	FF	FF	NA	FF	FF	FF	FF	NA	NN	FF	FF
chr1_35825833_35825860	fn	FF	NA	NA	NA	NA	FF	FF	FF	FF	FF	FF	NA	FF	FF	FF	FF	FF	FF	NN	NA	fn	FF	FF	FF	NA	FF	FF	FF	FF	FF	FF	FF	NA	FF	FF	NA	FF	FF	NA	NA	FF	FF	FF	NA	NA	FF	FF	FF
chr1_35966388_35966415	DD	BB	BB	DD	DD	BB	BB	DD	BB	BB	DD	BB	DD	DD	DD	DD	BB	BB	BB	BB	DD	DD	DD	BB	BB	DD	BB	DD	BB	DD	BB	DD	BB	DD	DD	BB	BB	BB	DD	BB	BB	DD	BB	BB	DD	BB	DD	DD	BB
chr1_35975530_35975565	df	FF	FF	df	df	FF	FF	df	FF	FF	df	FF	df	df	df	df	FF	FF	FF	FF	df	df	df	FF	FF	df	FF	FF	DD	df	FF	df	FF	df	df	FF	FF	FF	df	FF	df	FF	FF	FF	df	FF	df	df	FF
chr1_36010748_36010765	DD	BB	BB	DD	DD	BB	BB	DD	BB	BB	DD	BB	DD	DD	DD	DD	BB	BB	BB	BB	DD	DD	DD	BB	BB	DD	BB	DD	BB	DD	BB	DD	BB	DD	DD	BB	BB	BB	DD	BB	BB	DD	BB	BB	DD	BB	DD	DD	BB
chr1_36051084_36051107	dn	BB	BB	DD	DD	BB	BB	DD	BB	BB	DD	BB	DD	DD	dn	DD	BB	BB	BB	BB	DD	DD	DD	BB	BB	DD	BB	DD	BB	DD	BB	DD	BB	DD	DD	BB	BB	BB	DD	BB	BB	DD	BB	BB	DD	BB	DD	DD	BB
chr1_36055766_36055781	DD	BB	BB	DD	DD	BB	BB	DD	BB	BB	DD	BB	DD	DD	DD	DD	BB	BB	BB	BB	DD	DD	DD	BB	BB	DD	BB	DD	BB	DD	BB	DD	BB	DD	DD	BB	BB	BB	DD	BB	BB	DD	BB	BB	DD	BB	DD	DD	BB
chr1_36157293_36157326	DD	BB	BB	DD	DD	BB	BB	DD	BB	BB	DD	BB	DD	DD	DD	DD	BB	BB	BB	BB	DD	DD	DD	BB	BB	DD	BB	DD	BB	DD	BB	DD	BB	DD	DD	BB	BB	BB	DD	BB	BB	DD	BB	BB	DD	BB	DD	DD	BB
chr1_36175792_36175807	DD	BB	BB	DD	DD	BB	BB	DD	BB	BB	DD	BB	DD	DD	DD	DD	BB	BB	BB	BB	DD	DD	DD	BB	BB	DD	BB	DD	BB	DD	BB	DD	BB	DD	DD	BB	BB	BB	DD	BB	BB	DD	BB	BB	DD	BB	DD	DD	BB
chr1_36179242_36179274	DD	BB	BB	DD	DD	BB	BB	DD	BB	BB	DD	BB	DD	DD	DD	DD	BB	BB	BB	BB	DD	DD	DD	BB	BB	DD	BB	DD	BB	DD	BB	DD	BB	DD	DD	BB	BB	BB	DD	BB	BB	DD	BB	BB	DD	BB	DD	DD	BB
chr1_36181547_36181570	DD	BB	BB	DD	DD	BB	BB	DD	BB	BB	DD	BB	DD	DD	DD	DD	BB	BB	BB	BB	DD	DD	DD	BB	BB	DD	BB	DD	BB	DD	BB	DD	BB	DD	DD	BB	BB	BB	DD	BB	BB	DD	BB	BB	DD	BB	DD	DD	BB
chr1_36182988_36183023	DD	BB	BB	DD	DD	BB	BB	DD	BB	BB	DD	BB	DD	DD	DD	DD	BB	BB	BB	BB	DD	DD	DD	BB	BB	DD	BB	DD	BB	DD	BB	DD	BB	DD	DD	BB	BB	BB	DD	BB	BB	DD	BB	BB	DD	BB	DD	DD	BB
chr1_36201276_36201287	df	FF	FF	df	df	FF	FF	dn	FF	FF	dn	FF	df	df	df	dn	FF	FF	FF	FF	dn	df	dn	FF	FF	DD	FF	df	FF	df	FF	dn	FF	dn	dn	FF	FF	FF	dn	FF	FF	dn	FF	FF	dn	FF	dn	dn	FF
chr1_36230857_36230892	DD	BB	BB	DD	DD	BB	BB	DD	BB	BB	DD	BB	DD	DD	DD	DD	BB	BB	BB	BB	DD	DD	DD	BB	BB	DD	BB	DD	BB	DD	BB	DD	BB	DD	DD	BB	BB	BB	DD	BB	BB	DD	BB	BB	DD	BB	DD	dn	BB
chr1_36237568_36237607	DD	BB	BB	DD	DD	BB	BB	DD	BB	BB	DD	BB	DD	DD	DD	DD	BB	BB	BB	BB	DD	DD	DD	BB	BB	DD	BB	DD	BB	DD	BB	DD	BB	DD	DD	BB	BB	BB	DD	BB	BB	DD	BB	BB	DD	BB	DD	DD	BB
chr1_36240075_36240134	DD	BB	BB	DD	DD	BB	BB	DD	BB	BB	DD	BB	DD	DD	DD	DD	BB	BB	BB	BB	DD	DD	DD	BB	BB	DD	BB	DD	BB	DD	BB	DD	BB	DD	DD	BB	BB	BB	DD	BB	BB	DD	BB	BB	DD	BB	DD	DD	BB
chr1_36241430_36241457	DD	BB	BB	DD	DD	BB	BB	DD	BB	BB	dn	BB	DD	DD	DD	DD	BB	BB	BB	BB	DD	DD	DD	BB	BB	DD	BB	DD	BB	DD	BB	DD	BB	DD	DD	BB	BB	BB	DD	BB	BB	DD	bn	BB	DD	BB	DD	dn	BB
chr1_36247533_36247560	DD	BB	BB	DD	DD	BB	BB	DD	BB	BB	DD	BB	DD	DD	DD	DD	BB	BB	BB	BB	DD	DD	DD	BB	BB	DD	BB	DD	BB	DD	BB	DD	BB	DD	DD	BB	BB	BB	DD	BB	BB	DD	BB	BB	DD	BB	DD	DD	BB
chr1_36252155_36252166	DD	BB	BB	DD	DD	BB	BB	DD	BB	BB	DD	BB	DD	DD	DD	DD	BB	BB	BB	BB	DD	DD	DD	BB	BB	DD	BB	DD	BB	DD	BB	DD	BB	DD	DD	BB	BB	BB	DD	BB	BB	DD	BB	BB	DD	BB	DD	DD	BB
chr1_36252736_36252759	DD	BB	BB	DD	DD	BB	BB	DD	BB	BB	DD	BB	DD	DD	DD	dn	BB	BB	BB	BB	DD	DD	DD	BB	BB	DD	BB	DD	BB	DD	BB	DD	BB	DD	DD	BB	BB	BB	DD	BB	BB	DD	BB	BB	DD	BB	DD	DD	BB
chr1_36253417_36253444	DD	BB	BB	DD	DD	BB	BB	DD	BB	BB	DD	BB	DD	DD	DD	DD	BB	BB	BB	BB	DD	DD	DD	BB	BB	DD	BB	DD	BB	DD	BB	DD	BB	DD	DD	BB	BB	BB	DD	bd	BB	DD	BB	BB	DD	BB	DD	DD	BB
chr1_36259855_36259866	DD	BB	BB	DD	DD	BB	BB	DD	BB	BB	DD	BB	DD	DD	DD	DD	BB	BB	BB	BB	DD	DD	DD	BB	BB	DD	BB	DD	BB	DD	BB	DD	BB	DD	DD	BB	BB	BB	DD	BB	BB	DD	BB	BB	DD	BB	DD	DD	BB
chr1_36262691_36262704	dn	BB	BB	DD	DD	BB	BB	DD	BB	BB	dn	BB	dn	DD	DD	dn	BB	BB	BB	BB	dn	DD	DD	BB	BB	DD	BB	DD	BB	DD	BB	DD	BB	dn	DD	BB	BB	BB	DD	BB	BB	dn	BB	BB	DD	BB	dn	DD	BB
chr1_36267294_36267305	DD	BB	BB	DD	DD	BB	BB	DD	BB	BB	DD	BB	DD	DD	DD	DD	BB	BB	BB	BB	DD	DD	DD	BB	BB	DD	BB	DD	BB	DD	BB	DD	BB	DD	DD	BB	BB	BB	DD	BB	BB	DD	BB	BB	DD	BB	DD	DD	BB
chr1_36301854_36301877	DD	BB	BB	DD	DD	BB	BB	DD	BB	BB	DD	BB	DD	DD	DD	DD	BB	BB	BB	BB	DD	DD	DD	BB	BB	DD	BB	DD	BB	DD	BB	DD	BB	DD	DD	BB	BB	BB	DD	BB	BB	DD	BB	BB	DD	BB	DD	DD	BB
chr1_36329905_36329920	DD	BB	BB	DD	DD	BB	BB	DD	BB	BB	DD	BB	DD	DD	DD	DD	BB	BB	BB	BB	DD	DD	DD	BB	BB	DD	BB	DD	BB	DD	BB	DD	BB	DD	DD	BB	BB	BB	DD	BB	BB	DD	BB	BB	DD	BB	DD	DD	BB
chr1_36363497_36363521	DD	BB	BB	DD	DD	BB	BB	DD	BB	BB	DD	BB	DD	DD	DD	DD	BB	BB	BB	BB	DD	DD	DD	BB	BB	DD	BB	DD	BB	DD	BB	DD	BB	DD	DD	BB	BB	BB	DD	BB	BB	DD	BB	BB	DD	BB	DD	DD	BB
chr1_36483650_36483689	DD	BB	BB	DD	DD	BB	BB	DD	BB	BB	DD	BB	DD	DD	DD	DD	BB	BB	BB	BB	DD	DD	DD	BB	BB	DD	bn	DD	BB	DD	BB	DD	BB	DD	DD	BB	BB	BB	DD	BB	BB	DD	BB	BB	DD	BB	DD	DD	BB
chr1_36549188_36549209	DD	BB	BB	DD	DD	BB	BB	DD	BB	BB	DD	BB	DD	DD	DD	DD	BB	BB	BB	BB	DD	DD	DD	BB	BB	DD	BB	DD	BB	DD	BB	DD	BB	DD	DD	bd	BB	BB	DD	BB	BB	DD	BB	BB	DD	BB	DD	DD	BB
chr1_36564485_36564508	DD	BB	BB	DD	DD	BB	BB	DD	BB	BB	DD	BB	DD	DD	DD	DD	BB	BB	BB	BB	DD	DD	DD	BB	BB	DD	BB	DD	BB	DD	BB	DD	BB	DD	DD	BB	BB	BB	DD	BB	BB	DD	BB	BB	DD	BB	DD	DD	BB
chr1_36566703_36566714	DD	BB	BB	DD	DD	BB	BB	DD	BB	BB	DD	BB	DD	DD	DD	DD	BB	BB	BB	BB	DD	DD	DD	BB	BB	DD	BB	DD	BB	DD	BB	DD	BB	DD	DD	BB	BB	BB	DD	BB	BB	DD	BB	BB	DD	BB	DD	DD	BB
chr1_36570702_36570726	DD	BB	BB	DD	DD	BB	BB	DD	BB	BB	DD	BB	DD	DD	DD	DD	BB	BB	BB	BB	DD	DD	DD	BB	BB	DD	BB	DD	BB	DD	BB	DD	BB	DD	DD	BB	BB	BB	DD	BB	BB	DD	BB	BB	DD	BB	DD	DD	BB
chr1_36588896_36588907	DD	BB	BB	DD	DD	BB	BB	DD	BB	BB	DD	BB	DD	DD	DD	DD	BB	BB	BB	BB	DD	DD	DD	BB	BB	DD	BB	DD	BB	DD	BB	DD	BB	DD	DD	BB	BB	BB	DD	BB	BB	DD	BB	BB	DD	BB	DD	DD	BB
chr1_36597603_36597650	DD	BB	BB	DD	DD	BB	BB	DD	BB	BB	DD	BB	DD	DD	DD	DD	BB	BB	BB	BB	DD	DD	DD	BB	BB	DD	BB	DD	BB	DD	BB	DD	BB	DD	DD	BB	BB	BB	DD	BB	BB	DD	BB	BB	DD	BB	DD	DD	BB
chr1_36632688_36632735	DD	BB	BB	NA	NA	BB	BB	DD	bn	BB	DD	BB	NA	NA	DD	DD	BB	bn	BB	NN	DD	DD	DD	BB	NA	NA	BB	NA	BB	NA	BB	DD	BB	DD	DD	BB	BB	BB	DD	NA	BB	DD	BB	BB	DD	NA	DD	DD	BB
chr1_36661539_36661554	df	FF	FF	df	df	FF	FF	df	df	FF	df	FF	df	df	df	df	df	FF	FF	FF	df	df	df	FF	FF	df	FF	df	FF	df	FF	df	FF	df	df	FF	FF	FF	df	df	FF	DD	FF	FF	df	fn	df	df	FF
chr1_36661811_36661838	DD	BB	BB	DD	DD	BB	BB	DD	BB	BB	DD	BB	DD	DD	DD	DD	BB	BB	BB	BB	DD	DD	DD	BB	BB	DD	BB	DD	BB	DD	BB	DD	BB	DD	DD	BB	BB	BB	DD	BB	BB	DD	BB	BB	DD	BB	DD	DD	BB
chr1_36671201_36671212	DD	BB	BB	DD	DD	BB	BB	DD	BB	BB	DD	BB	DD	DD	DD	DD	BB	BB	BB	BB	DD	DD	DD	BB	BB	DD	BB	DD	BB	DD	BB	DD	BB	DD	DD	BB	BB	BB	DD	BB	BB	DD	BB	BB	DD	BB	DD	DD	BB
chr1_36671946_36671966	DD	BB	BB	DD	DD	BB	BB	DD	BB	BB	DD	BB	DD	DD	DD	DD	BB	BB	BB	BB	DD	DD	DD	BB	BB	DD	BB	DD	BB	DD	BB	DD	BB	DD	DD	BB	BB	BB	DD	BB	BB	DD	BB	BB	DD	BB	DD	DD	BB
chr1_36673857_36673883	DD	BB	BB	DD	DD	BB	BB	DD	BB	BB	DD	BB	DD	DD	DD	DD	BB	BB	BB	bn	DD	DD	DD	BB	BB	DD	BB	DD	BB	DD	BB	DD	BB	DD	DD	BB	BB	BB	DD	BB	BB	DD	BB	BB	DD	BB	DD	DD	BB
chr1_36686204_36686215	DD	BB	BB	DD	DD	BB	BB	DD	BB	BB	DD	BB	DD	DD	DD	DD	BB	BB	BB	BB	DD	DD	DD	BB	BB	DD	BB	DD	BB	DD	BB	DD	BB	DD	DD	BB	BB	BB	DD	BB	BB	DD	BB	BB	DD	BB	DD	DD	BB
chr1_36730520_36730543	DD	BB	BB	DD	DD	BB	BB	DD	BB	BB	DD	BB	DD	DD	DD	DD	BB	BB	BB	BB	DD	DD	DD	BB	BB	DD	BB	DD	BB	DD	BB	DD	BB	DD	DD	BB	BB	BB	DD	BB	BB	DD	BB	BB	DD	BB	DD	DD	BB
chr1_36736916_36736967	NA	BB	BB	DD	DD	NA	NA	DD	NN	BB	NA	BB	DD	DD	NA	NN	BB	BB	BB	BB	DD	DD	DD	BB	NN	NA	BB	DD	BB	DD	NA	DD	BB	DD	NA	BB	bn	NN	NA	BB	BB	DD	BB	BB	DD	NA	DD	DD	BB
chr1_36841391_36841426	DD	BB	BB	DD	DD	bd	NN	DD	BB	BB	DD	BB	DD	DD	DD	DD	BB	BB	BB	BB	DD	DD	DD	BB	BB	DD	BB	DD	BB	DD	BB	DD	BB	DD	DD	BB	NA	BB	DD	BB	BB	DD	BB	BB	DD	BB	DD	DD	BB
chr1_36860277_36860308	DD	BB	BB	DD	DD	BB	BB	DD	BB	BB	DD	BB	DD	DD	DD	DD	BB	BB	BB	BB	DD	DD	DD	BB	BB	DD	BB	bd	BB	DD	BB	DD	BB	DD	DD	BB	BB	BB	DD	bd	BB	DD	BB	BB	DD	BB	DD	DD	BB
chr1_36872936_36872970	DD	BB	BB	DD	DD	BB	BB	DD	BB	BB	DD	BB	DD	DD	DD	DD	BB	BB	BB	BB	DD	DD	DD	BB	BB	DD	BB	DD	BB	DD	BB	DD	BB	DD	DD	BB	BB	BB	DD	BB	BB	DD	BB	BB	DD	BB	DD	DD	BB
chr1_36879233_36879248	FF	FF	bf	FF	FF	FF	FF	FF	FF	FF	FF	FF	FF	FF	FF	FF	FF	FF	FF	FF	FF	FF	FF	FF	FF	FF	FF	FF	FF	FF	FF	FF	FF	FF	FF	FF	BB	FF	FF	FF	bf	FF	FF	FF	FF	FF	FF	FF	FF
chr1_36903699_36903712	df	FF	FF	df	df	FF	FF	df	FF	FF	df	FF	df	df	df	df	FF	FF	FF	FF	df	df	df	FF	FF	df	FF	df	FF	df	FF	df	FF	df	df	FF	FF	FF	df	FF	FF	df	FF	FF	df	FF	df	df	FF
chr1_36903713_36903746	DD	BB	BB	DD	DD	BB	BB	DD	BB	BB	DD	BB	DD	DD	DD	DD	BB	BB	BB	BB	DD	DD	DD	BB	BB	DD	BB	DD	BB	DD	BB	DD	BB	DD	DD	BB	BB	BB	DD	BB	BB	DD	BB	BB	DD	BB	DD	DD	BB
chr1_36950668_36950715	DD	NA	BB	NA	NA	BB	BB	DD	NA	BB	DD	NA	DD	DD	DD	DD	BB	BB	BB	BB	DD	NA	DD	NN	NN	NA	BB	DD	BB	NA	NA	NA	BB	DD	DD	NA	BB	NA	DD	BB	NN	DD	BB	BB	NA	NA	NA	DD	NA
chr1_36981034_36981078	DD	BB	BB	DD	DD	BB	BB	DD	BB	BB	DD	BB	DD	DD	DD	DD	BB	BB	BB	BB	DD	DD	DD	BB	BB	DD	BB	DD	BB	DD	BB	DD	BB	DD	DD	BB	BB	BB	DD	BB	BB	DD	BB	BB	DD	BB	DD	DD	BB
chr1_36983378_36983409	DD	BB	BB	DD	DD	BB	BB	DD	BB	BB	DD	BB	DD	DD	DD	DD	BB	BB	BB	BB	DD	DD	DD	BB	BB	DD	BB	DD	BB	DD	BB	DD	BB	DD	DD	BB	BB	BB	DD	BB	BB	DD	BB	BB	DD	BB	DD	DD	bd
chr1_36984929_36984960	DD	BB	BB	DD	DD	BB	BB	DD	BB	BB	DD	BB	DD	DD	DD	DD	BB	BB	BB	BB	DD	DD	DD	BB	BB	DD	BB	DD	BB	DD	BB	DD	BB	DD	DD	BB	BB	BB	DD	BB	BB	DD	BB	BB	DD	BB	DD	DD	BB
chr1_37000928_37000951	DD	BB	BB	DD	DD	BB	BB	DD	BB	BB	DD	BB	DD	DD	DD	DD	BB	BB	BB	BB	DD	DD	dn	BB	BB	DD	BB	DD	BB	DD	BB	DD	BB	DD	DD	BB	BB	BB	DD	BB	BB	DD	BB	BB	DD	BB	DD	dn	BB
chr1_37005564_37005583	DD	BB	BB	DD	DD	BB	BB	DD	BB	BB	DD	BB	DD	DD	DD	DD	BB	NA	BB	BB	DD	DD	DD	BB	BB	NA	BB	DD	BB	DD	BB	DD	BB	DD	DD	BB	BB	BB	DD	BB	BB	DD	BB	BB	DD	BB	DD	NA	BB
chr1_37011411_37011430	DD	BB	BB	DD	DD	BB	BB	DD	BB	BB	DD	BB	DD	DD	DD	DD	BB	BB	BB	BB	DD	DD	DD	BB	BB	DD	BB	DD	BB	DD	BB	DD	BB	DD	DD	BB	BB	BB	DD	BB	BB	DD	BB	BB	DD	BB	DD	DD	BB
chr1_37027598_37027617	DD	BB	BB	DD	DD	BB	BB	DD	BB	BB	DD	BB	DD	DD	DD	DD	BB	BB	BB	BB	DD	DD	DD	BB	BB	DD	BB	DD	BB	DD	BB	DD	BB	DD	DD	BB	BB	BB	DD	BB	BB	DD	BB	BB	DD	BB	DD	dn	BB
chr1_37059699_37059726	DD	BB	BB	DD	DD	BB	BB	DD	BB	BB	DD	BB	DD	DD	DD	DD	BB	BB	BB	BB	DD	DD	DD	BB	BB	DD	BB	DD	BB	DD	BB	DD	BB	DD	DD	BB	BB	BB	DD	BB	BB	DD	BB	BB	DD	BB	DD	DD	BB
chr1_37091598_37091637	DD	bb	BB	DD	DD	BB	BB	DD	BB	BB	DD	BB	DD	DD	DD	DD	bb	BB	BB	BB	DD	DD	DD	BB	BB	DD	BB	DD	BB	DD	bb	DD	bn	DD	DD	BB	BB	BB	DD	BB	BB	DD	BB	BB	DD	BB	DD	DD	BB
chr1_37100343_37100370	DD	BB	BB	DD	DD	BB	BB	DD	BB	BB	DD	BB	DD	DD	DD	DD	BB	BB	BB	BB	DD	DD	DD	BB	BB	DD	BB	DD	BB	DD	BB	DD	BB	DD	DD	BB	BB	BB	DD	BB	BB	DD	BB	BB	DD	BB	DD	DD	BB
chr1_37133813_37133852	DD	BB	BB	DD	DD	BB	BB	DD	BB	BB	DD	BB	DD	DD	DD	DD	BB	BB	BB	BB	DD	DD	DD	BB	BB	DD	BB	DD	BB	DD	BB	DD	BB	DD	DD	BB	BB	BB	DD	BB	BB	DD	BB	BB	DD	BB	DD	DD	BB
chr1_37140593_37140606	DD	BB	BB	DD	DD	BB	BB	DD	BB	BB	DD	BB	DD	DD	DD	DD	BB	BB	BB	BB	DD	DD	DD	BB	BB	DD	BB	DD	BB	DD	BB	DD	BB	DD	DD	BB	BB	BB	DD	BB	BB	DD	BB	BB	DD	BB	DD	DD	BB
chr1_37173141_37173176	DD	BB	BB	DD	DD	NN	BB	DD	BB	NA	DD	BB	DD	DD	DD	DD	BB	bn	BB	BB	BB	DD	DD	BB	BB	DD	BB	DD	BB	DD	BB	DD	BB	DD	DD	BB	BB	BB	DD	BB	BB	DD	BB	BB	DD	BB	DD	DD	BB
chr1_37178674_37178685	UU	BB	BB	UU	NA	BB	BB	UU	BB	BB	uu	BB	NA	bu	uu	uu	BB	BB	BB	BB	uu	UU	uu	BB	bu	UU	BB	UU	BB	UU	BB	NA	BB	UU	UU	BB	BB	BB	UU	BB	BB	uu	BB	BB	NA	bu	UU	UU	BB
chr1_37178793_37178844	DD	BB	BB	DD	DD	BB	BB	DD	BB	BB	DD	BB	DD	DD	DD	DD	BB	BB	BB	BB	DD	DD	DD	bn	BB	DD	BB	DD	BB	DD	BB	DD	BB	DD	DD	BB	BB	BB	DD	BB	BB	DD	BB	BB	DD	BB	DD	DD	BB
chr1_37178937_37178957	DD	BB	BB	DD	DD	BB	BB	DD	BB	BB	DD	BB	DD	DD	DD	DD	BB	BB	BB	BB	DD	DD	DD	BB	BB	DD	BB	DD	BB	DD	BB	DD	BB	DD	DD	BB	BB	BB	DD	BB	BB	DD	BB	BB	DD	BB	DD	DD	BB
chr1_37217141_37217155	DD	BB	BB	DD	DD	BB	BB	DD	BB	BB	DD	BB	DD	DD	DD	DD	BB	BB	BB	BB	DD	DD	DD	BB	BB	DD	BB	DD	BB	DD	BB	DD	BB	DD	DD	BB	BB	BB	DD	BB	BB	DD	BB	BB	DD	BB	DD	DD	BB
chr1_37218368_37218387	DD	BB	BB	DD	DD	BB	BB	DD	BB	BB	DD	BB	DD	DD	DD	DD	BB	BB	BB	BB	DD	DD	DD	BB	BB	DD	BB	DD	BB	DD	BB	DD	BB	DD	DD	BB	BB	BB	DD	bn	BB	DD	BB	BB	DD	bn	DD	DD	BB
chr1_37221092_37221131	DD	BB	BB	DD	DD	BB	BB	DD	BB	BB	DD	BB	DD	DD	DD	DD	BB	BB	BB	BB	DD	DD	DD	BB	BB	DD	BB	DD	BB	DD	BB	DD	BB	DD	DD	BB	BB	BB	DD	BB	BB	DD	BB	BB	DD	BB	DD	DD	BB
chr1_37222875_37222919	DD	BB	BB	DD	DD	BB	BB	DD	BB	BB	DD	BB	DD	DD	DD	DD	BB	BB	BB	BB	DD	DD	DD	BB	BB	DD	BB	DD	BB	DD	BB	DD	BB	DD	DD	BB	BB	BB	DD	BB	BB	DD	BB	BB	DD	BB	DD	DD	BB
chr1_37263086_37263125	DD	BB	BB	DD	DD	BB	BB	DD	BB	BB	DD	BB	DD	DD	DD	DD	BB	BB	BB	BB	DD	DD	DD	BB	BB	DD	BB	DD	BB	DD	BB	DD	BB	DD	DD	BB	BB	BB	DD	BB	BB	DD	BB	BB	DD	BB	DD	DD	BB
chr1_37267293_37267310	DD	BB	BB	DD	DD	BB	BB	DD	BB	BB	DD	BB	DD	DD	DD	DD	BB	BB	BB	BB	DD	DD	DD	BB	BB	DD	BB	DD	BB	DD	BB	DD	BB	DD	DD	BB	BB	BB	DD	BB	BB	DD	BB	BB	DD	BB	DD	DD	BB
chr1_37271445_37271466	DD	BB	BB	DD	DD	BB	BB	DD	BB	BB	DD	BB	DD	DD	DD	DD	BB	BB	BB	BB	DD	DD	DD	BB	BB	DD	BB	DD	BB	DD	BB	DD	BB	DD	DD	BB	BB	BB	DD	BB	BB	DD	BB	BB	DD	BB	DD	dn	BB
chr1_37290362_37290373	DD	BB	BB	DD	DD	BB	BB	DD	BB	BB	DD	BB	DD	DD	DD	DD	BB	BB	BB	BB	DD	DD	DD	BB	BB	DD	BB	DD	BB	DD	BB	DD	BB	DD	DD	BB	BB	BB	DD	BB	BB	DD	BB	BB	DD	BB	DD	DD	BB
chr1_37315841_37315852	DD	BB	BB	DD	DD	BB	BB	DD	BB	BB	DD	BB	DD	DD	DD	DD	BB	BB	BB	BB	DD	DD	DD	BB	BB	DD	BB	DD	BB	DD	BB	DD	BB	DD	DD	BB	BB	BB	DD	BB	BB	DD	BB	BB	DD	BB	DD	DD	BB
chr1_37322693_37322704	DD	BB	BB	DD	DD	BB	BB	DD	BB	BB	DD	BB	DD	DD	DD	DD	BB	BB	BB	BB	DD	DD	DD	BB	BB	DD	BB	DD	BB	DD	BB	DD	BB	DD	DD	BB	BB	BB	DD	BB	BB	DD	BB	BB	DD	BB	DD	DD	BB
chr1_37343365_37343388	DD	BB	BB	DD	DD	BB	BB	DD	BB	BB	DD	BB	DD	DD	DD	DD	BB	BB	BB	BB	DD	DD	DD	BB	BB	DD	BB	DD	BB	DD	BB	DD	BB	DD	DD	BB	BB	BB	DD	BB	BB	DD	BB	BB	DD	BB	DD	DD	BB
chr1_37345312_37345343	DD	BB	BB	DD	DD	BB	BB	DD	BB	BB	DD	BB	DD	DD	DD	DD	BB	BB	BB	BB	DD	DD	DD	BB	BB	DD	BB	DD	BB	DD	BB	DD	BB	DD	DD	BB	BB	BB	DD	BB	BB	DD	BB	BB	DD	BB	DD	DD	BB
chr1_37402122_37402149	DD	BB	BB	DD	DD	BB	BB	DD	BB	BB	DD	BB	DD	DD	DD	DD	BB	BB	BB	BB	DD	DD	DD	BB	BB	bd	BB	DD	BB	DD	BB	DD	BB	DD	DD	BB	BB	BB	DD	BB	BB	DD	BB	BB	DD	BB	DD	DD	BB
chr1_37511209_37511244	DD	BB	BB	DD	DD	BB	BB	DD	BB	BB	DD	BB	DD	dn	DD	DD	BB	BB	BB	BB	DD	DD	DD	BB	BB	DD	BB	DD	BB	DD	BB	DD	BB	DD	DD	BB	BB	BB	DD	BB	BB	DD	BB	BB	DD	BB	dn	DD	BB
chr1_37532321_37532348	DD	BB	BB	DD	DD	BB	BB	DD	BB	BB	DD	BB	DD	DD	DD	DD	BB	BB	BB	BB	DD	DD	DD	BB	BB	DD	BB	DD	BB	DD	BB	DD	BB	DD	DD	BB	BB	BB	DD	BB	BB	DD	BB	BB	DD	BB	DD	DD	BB
chr1_37559310_37559324	DD	BB	BB	DD	DD	BB	BB	DD	BB	BB	DD	BB	DD	DD	DD	DD	BB	BB	BB	BB	DD	DD	DD	BB	BB	DD	BB	DD	BB	DD	BB	DD	BB	DD	DD	BB	BB	BB	DD	BB	BB	DD	BB	BB	DD	BB	DD	DD	BB
chr1_37559492_37559511	DD	BB	BB	DD	DD	BB	BB	DD	BB	BB	DD	BB	DD	DD	DD	DD	BB	BB	BB	BB	DD	DD	DD	BB	BB	DD	BB	DD	BB	DD	BB	DD	BB	DD	DD	BB	BB	BB	DD	BB	BB	DD	BB	BB	DD	BB	DD	DD	BB
chr1_37595780_37595827	DD	BB	BB	DD	DD	BB	BB	DD	BB	BB	DD	BB	DD	DD	DD	DD	BB	BB	BB	BB	DD	DD	DD	BB	BB	DD	BB	DD	BB	DD	BB	DD	BB	DD	DD	BB	BB	BB	DD	BB	BB	DD	BB	BB	DD	BB	DD	DD	BB
chr1_37632779_37632794	DD	BB	BB	DD	DD	BB	BB	DD	BB	BB	DD	BB	DD	DD	DD	DD	BB	BB	BB	BB	DD	DD	DD	BB	BB	DD	BB	DD	BB	DD	BB	DD	BB	DD	DD	BB	BB	BB	DD	BB	BB	DD	BB	BB	DD	BB	DD	DD	BB
chr1_37642066_37642097	DD	BB	BB	DD	DD	BB	BB	DD	BB	BB	DD	BB	DD	DD	DD	DD	BB	BB	BB	BB	DD	DD	DD	BB	BB	DD	BB	DD	BB	DD	BB	DD	BB	DD	DD	BB	BB	BB	DD	BB	BB	DD	BB	BB	DD	BB	DD	DD	BB
chr1_37645427_37645450	DD	BB	BB	DD	DD	BB	BB	DD	BB	BB	DD	BB	DD	DD	DD	DD	BB	BB	BB	BB	DD	DD	DD	BB	BB	DD	BB	DD	BB	DD	BB	DD	BB	DD	DD	BB	BB	BB	DD	BB	BB	DD	BB	BB	DD	BB	DD	DD	BB
chr1_37648366_37648393	DD	BB	BB	DD	DD	BB	BB	DD	BB	BB	DD	BB	DD	DD	DD	DD	BB	BB	BB	BB	DD	DD	DD	BB	BB	DD	BB	DD	BB	DD	BB	DD	BB	DD	DD	BB	BB	BB	DD	BB	BB	DD	BB	BB	DD	BB	DD	DD	BB
chr1_37661936_37662007	DD	BB	NN	DD	DD	BB	BB	DD	BB	BB	DD	BB	DD	NA	DD	DD	bn	BB	NN	BB	NA	DD	DD	NA	bn	DD	BB	DD	BB	DD	BB	DD	BB	DD	DD	NN	BB	BB	DD	bn	BB	DD	bn	BB	DD	NA	DD	DD	NA
chr1_37731986_37732017	DD	BB	BB	DD	DD	NA	BB	DD	BB	BB	DD	DD	NA	DD	DD	DD	BB	BB	BB	BB	DD	DD	DD	BB	BB	NA	BB	DD	BB	DD	BB	DD	BB	DD	DD	BB	BB	BB	DD	BB	BB	DD	BB	BB	NN	BB	NN	DD	BB
chr1_37736471_37736495	DD	BB	BB	DD	DD	BB	BB	DD	BB	BB	DD	DD	DD	DD	DD	DD	BB	BB	BB	BB	DD	DD	DD	BB	BB	DD	BB	DD	BB	DD	BB	DD	BB	DD	DD	BB	BB	BB	DD	BB	BB	DD	BB	BB	DD	BB	DD	DD	BB
chr1_37750598_37750617	DD	BB	BB	DD	DD	BB	BB	DD	BB	BB	DD	DD	DD	DD	DD	DD	BB	BB	BB	BB	DD	DD	DD	BB	BB	DD	BB	DD	BB	DD	BB	DD	BB	DD	DD	BB	BB	BB	DD	BB	BB	DD	BB	BB	DD	BB	DD	DD	BB
chr1_37758614_37758649	DD	BB	BB	DD	DD	BB	BB	DD	BB	BB	DD	DD	NA	DD	DD	DD	BB	BB	BB	BB	DD	DD	NN	BB	BB	DD	BB	DD	NN	DD	BB	DD	BB	DD	DD	BB	BB	BB	DD	BB	NA	DD	BB	BB	DD	BB	DD	DD	BB
chr1_37764397_37764416	DD	BB	BB	DD	DD	BB	BB	DD	BB	BB	dn	DD	DD	DD	DD	DD	BB	BB	BB	BB	DD	DD	DD	BB	BB	DD	BB	bd	BB	DD	BB	bd	BB	dn	DD	BB	BB	BB	DD	BB	BB	DD	BB	BB	DD	BB	DD	DD	BB
chr1_37800671_37800702	DD	BB	BB	DD	DD	BB	BB	DD	BB	BB	DD	DD	DD	DD	DD	DD	BB	BB	BB	BB	DD	DD	DD	BB	BB	DD	BB	DD	BB	DD	BB	DD	BB	DD	DD	BB	BB	BB	DD	BB	BB	DD	BB	BB	DD	BB	DD	DD	BB
chr1_37802630_37802643	DD	BB	BB	DD	DD	BB	BB	DD	BB	BB	DD	DD	DD	DD	DD	DD	BB	BB	BB	BB	DD	DD	DD	BB	BB	DD	BB	DD	BB	DD	BB	DD	BB	DD	DD	BB	BB	BB	DD	BB	BB	bd	BB	BB	DD	BB	DD	DD	BB
chr1_37811639_37811683	df	FF	FF	df	df	NA	FF	df	FF	FF	df	df	NA	df	NA	NA	FF	FF	NN	FF	df	df	df	FF	FF	NA	NA	df	FF	df	df	df	FF	df	NA	NA	FF	FF	df	FF	NA	df	NA	FF	df	FF	df	NA	NA
chr1_37825589_37825606	DD	BB	BB	DD	DD	BB	BB	DD	BB	BB	DD	DD	DD	DD	DD	DD	BB	BB	BB	BB	DD	DD	DD	BB	BB	DD	BB	DD	BB	DD	BB	DD	BB	DD	DD	BB	BB	BB	DD	BB	BB	DD	BB	BB	DD	BB	DD	DD	BB
chr1_37851506_37851533	DD	BB	BB	DD	DD	BB	BB	DD	BB	BB	DD	DD	DD	DD	DD	DD	BB	BB	BB	BB	DD	DD	DD	BB	BB	DD	BB	DD	BB	DD	BB	DD	BB	DD	DD	BB	BB	BB	DD	BB	BB	DD	BB	BB	DD	BB	DD	DD	BB
chr1_37889093_37889116	DD	BB	BB	DD	DD	BB	BB	DD	BB	BB	DD	DD	DD	DD	DD	DD	BB	BB	BB	BB	DD	DD	DD	BB	BB	DD	BB	DD	BB	DD	BB	DD	BB	DD	DD	BB	BB	BB	DD	BB	BB	DD	BB	BB	DD	BB	dn	DD	BB
chr1_37901448_37901479	DD	BB	BB	DD	DD	BB	BB	DD	BB	BB	DD	DD	DD	DD	DD	DD	BB	BB	BB	BB	DD	DD	DD	BB	BB	DD	BB	DD	BB	DD	BB	DD	BB	DD	DD	BB	BB	BB	DD	BB	BB	DD	BB	BB	DD	BB	DD	DD	BB
chr1_37919872_37919883	DD	BB	BB	DD	DD	BB	BB	DD	BB	BB	DD	DD	DD	DD	DD	DD	BB	BB	BB	BB	DD	DD	DD	BB	BB	DD	BB	DD	BB	DD	BB	DD	BB	DD	DD	BB	BB	BB	DD	BB	BB	DD	BB	BB	DD	BB	DD	DD	BB
chr1_37921404_37921435	DD	BB	BB	DD	DD	BB	BB	DD	BB	BB	DD	DD	DD	DD	DD	DD	BB	BB	BB	BB	DD	DD	DD	BB	BB	DD	BB	DD	BB	DD	BB	DD	BB	DD	DD	BB	BB	BB	DD	BB	BB	DD	BB	BB	DD	BB	DD	DD	BB
chr1_37926343_37926354	DD	BB	BB	DD	DD	BB	BB	DD	BB	BB	DD	DD	DD	DD	DD	DD	BB	BB	BB	BB	DD	DD	DD	BB	BB	DD	BB	DD	BB	DD	BB	DD	BB	DD	DD	BB	BB	BB	DD	BB	BB	DD	BB	BB	DD	BB	DD	DD	BB
chr1_37930439_37930453	DD	BB	BB	DD	DD	BB	BB	DD	BB	BB	DD	DD	DD	DD	DD	DD	BB	BB	BB	BB	DD	DD	DD	BB	BB	DD	BB	DD	BB	DD	BB	DD	BB	DD	DD	BB	BB	BB	DD	BB	BB	DD	BB	BB	DD	BB	DD	DD	BB
chr1_37978411_37978422	DD	BB	BB	DD	DD	BB	BB	DD	BB	BB	DD	DD	DD	DD	DD	DD	BB	BB	BB	BB	DD	DD	DD	BB	BB	DD	BB	DD	BB	DD	BB	DD	BB	DD	DD	BB	BB	BB	DD	BB	BB	DD	BB	BB	DD	BB	DD	DD	BB
chr1_37980905_37980920	DD	BB	BB	DD	DD	BB	BB	DD	BB	BB	DD	DD	DD	DD	DD	DD	BB	BB	BB	BB	DD	DD	DD	BB	BB	DD	BB	DD	BB	DD	BB	DD	BB	DD	DD	BB	BB	BB	DD	BB	BB	DD	BB	BB	DD	BB	DD	DD	BB
chr1_37980962_37981025	DD	BB	BB	NA	DD	BB	BB	DD	BB	NA	DD	DD	DD	dn	DD	NA	NA	BB	DD	NN	DD	DD	DD	BB	BB	DD	BB	BB	BB	NN	BB	DD	BB	DD	bd	NA	BB	NA	DD	BB	NA	DD	BB	DD	DD	NA	DD	bd	BB
chr1_37987613_37987636	DD	BB	BB	DD	DD	BB	BB	DD	BB	BB	DD	DD	DD	DD	DD	DD	BB	BB	BB	BB	DD	DD	DD	BB	BB	DD	BB	DD	BB	DD	BB	DD	BB	DD	DD	BB	BB	BB	DD	BB	BB	DD	BB	BB	DD	BB	DD	DD	BB
chr1_37988209_37988220	dn	BB	BB	dn	DD	BB	BB	DD	BB	BB	DD	DD	DD	DD	DD	dn	BB	BB	BB	BB	DD	DD	DD	BB	BB	DD	BB	DD	BB	DD	BB	DD	BB	dn	DD	BB	BB	BB	DD	BB	BB	DD	BB	BB	DD	BB	DD	DD	BB
chr1_37993353_37993376	DD	BB	BB	DD	DD	BB	BB	DD	BB	BB	DD	DD	DD	DD	DD	DD	BB	BB	BB	BB	DD	DD	DD	BB	BB	DD	BB	DD	BB	DD	BB	DD	BB	DD	DD	BB	BB	BB	DD	BB	BB	DD	BB	BB	bd	BB	DD	DD	BB
chr1_38029162_38029221	DD	BB	BB	DD	DD	BB	bn	DD	BB	NN	NA	NA	DD	NA	DD	DD	NA	BB	BB	DD	DD	DD	DD	bn	BB	DD	NA	NA	NA	NA	BB	NA	NA	DD	DD	NA	NA	NA	DD	BB	BB	DD	BB	BB	DD	NA	DD	DD	NA
chr1_38040171_38040192	DD	BB	BB	DD	DD	BB	BB	DD	BB	BB	DD	DD	DD	DD	DD	DD	BB	BB	BB	BB	DD	DD	DD	BB	BB	DD	BB	dn	BB	DD	BB	DD	BB	DD	DD	BB	BB	BB	DD	BB	BB	DD	BB	BB	DD	BB	DD	dn	BB
chr1_38049510_38049529	DD	BB	BB	DD	DD	BB	BB	DD	BB	BB	dn	DD	DD	DD	DD	DD	BB	BB	BB	BB	DD	DD	DD	BB	BB	DD	BB	DD	BB	DD	BB	DD	BB	DD	DD	BB	BB	BB	DD	BB	BB	DD	BB	BB	DD	BB	DD	DD	BB
chr1_38073734_38073753	DD	BB	BB	DD	DD	BB	BB	DD	BB	BB	DD	DD	DD	DD	DD	DD	BB	BB	BB	BB	DD	DD	DD	BB	BB	DD	BB	DD	BB	DD	BB	DD	BB	DD	DD	BB	BB	BB	DD	BB	BB	DD	BB	BB	DD	BB	DD	DD	BB
chr1_38089886_38089913	DD	BB	BB	DD	DD	BB	BB	DD	BB	BB	DD	DD	DD	DD	DD	DD	BB	BB	BB	BB	DD	DD	DD	BB	BB	DD	BB	DD	BB	DD	NA	DD	BB	DD	DD	BB	BB	BB	DD	BB	BB	DD	NA	BB	DD	BB	DD	DD	BB
chr1_38102051_38102080	DD	BB	BB	DD	DD	BB	BB	dn	BB	BB	DD	dn	DD	dn	dn	dn	BB	BB	BB	BB	dn	DD	dn	BB	BB	DD	BB	dn	BB	DD	BB	DD	BB	DD	DD	BB	BB	BB	dn	BB	BB	DD	BB	BB	dn	BB	DD	DD	BB
chr1_38102261_38102284	DD	BB	BB	DD	DD	BB	bn	DD	BB	BB	DD	DD	DD	DD	DD	DD	BB	BB	BB	BB	DD	DD	DD	BB	BB	DD	BB	DD	BB	DD	BB	DD	BB	DD	DD	bn	BB	BB	DD	BB	BB	DD	BB	BB	DD	BB	DD	DD	BB
chr1_38140134_38140157	DD	BB	BB	DD	DD	BB	BB	DD	BB	BB	DD	DD	DD	DD	DD	DD	BB	BB	BB	BB	DD	DD	DD	DD	BB	DD	BB	DD	BB	DD	BB	DD	BB	DD	DD	BB	BB	BB	DD	BB	BB	DD	BB	BB	DD	BB	DD	DD	BB
chr1_38175172_38175211	DD	BB	BB	DD	DD	BB	BB	DD	BB	BB	DD	DD	DD	DD	DD	DD	BB	BB	BB	BB	DD	DD	DD	BB	BB	DD	BB	DD	BB	DD	BB	DD	BB	DD	DD	BB	BB	BB	DD	BB	BB	DD	BB	BB	DD	BB	DD	DD	BB
chr1_38225074_38225085	dd	BB	BB	dd	dd	BB	BB	dd	BB	BB	dd	DD	dd	dd	dd	dd	BB	BB	BB	BB	dd	dd	dd	BB	BB	dd	BB	dd	BB	dd	BB	dd	BB	dd	dd	BB	BB	BB	dd	BB	BB	dd	dd	BB	dd	BB	DD	dd	BB
chr1_38228405_38228428	DD	BB	BB	DD	DD	BB	BB	DD	BB	BB	DD	bd	DD	DD	DD	DD	BB	BB	BB	BB	bd	DD	DD	BB	BB	DD	BB	DD	BB	DD	BB	DD	BB	DD	DD	BB	BB	BB	DD	BB	BB	DD	DD	BB	DD	BB	DD	bd	BB
chr1_38236705_38236720	DD	BB	BB	DD	DD	BB	BB	DD	BB	BB	DD	DD	DD	DD	DD	DD	BB	BB	BB	BB	DD	DD	DD	BB	BB	DD	BB	DD	BB	DD	BB	DD	BB	DD	DD	BB	BB	BB	DD	BB	BB	DD	DD	BB	DD	BB	DD	DD	BB
chr1_38243796_38243823	DD	BB	BB	DD	DD	BB	BB	DD	BB	BB	DD	DD	DD	DD	DD	DD	BB	BB	BB	BB	DD	DD	DD	BB	BB	DD	BB	DD	BB	DD	BB	DD	BB	DD	DD	BB	BB	BB	DD	BB	BB	DD	DD	BB	DD	BB	bd	DD	BB
chr1_38246669_38246688	DD	BB	BB	DD	DD	BB	BB	DD	BB	BB	DD	DD	DD	DD	DD	DD	BB	BB	BB	BB	DD	DD	DD	BB	BB	DD	BB	DD	BB	DD	BB	DD	BB	DD	DD	BB	BB	BB	DD	BB	bn	DD	DD	BB	DD	BB	DD	DD	BB
chr1_38258875_38258894	DD	BB	BB	DD	DD	BB	BB	DD	BB	BB	DD	DD	DD	DD	DD	DD	BB	BB	BB	BB	DD	DD	DD	BB	BB	DD	BB	DD	BB	DD	BB	DD	BB	DD	DD	BB	BB	BB	DD	BB	BB	DD	DD	BB	DD	BB	DD	DD	BB
chr1_38289191_38289226	DD	BB	BB	DD	DD	BB	BB	DD	BB	BB	DD	DD	DD	DD	DD	DD	BB	BB	BB	BB	DD	DD	DD	BB	BB	DD	BB	DD	BB	DD	BB	DD	BB	DD	DD	BB	BB	BB	DD	BB	BB	DD	DD	BB	DD	BB	DD	DD	BB
chr1_38303542_38303557	DD	BB	BB	DD	DD	BB	BB	DD	BB	BB	DD	DD	DD	DD	DD	DD	BB	BB	BB	BB	DD	DD	DD	BB	BB	DD	BB	DD	BB	DD	BB	dn	BB	DD	DD	BB	BB	bn	DD	BB	BB	DD	DD	BB	DD	BB	DD	DD	BB
chr1_38310395_38310414	DD	BB	BB	DD	DD	BB	BB	DD	BB	BB	DD	DD	DD	DD	DD	DD	BB	BB	BB	BB	DD	DD	DD	BB	BB	DD	BB	DD	BB	DD	BB	DD	BB	DD	DD	BB	BB	BB	DD	BB	BB	DD	DD	BB	DD	BB	DD	DD	BB
chr1_38319274_38319291	DD	BB	BB	DD	DD	BB	BB	DD	BB	BB	DD	DD	DD	DD	DD	DD	BB	BB	BB	BB	DD	DD	DD	BB	BB	DD	BB	DD	BB	DD	BB	DD	BB	DD	DD	BB	BB	BB	DD	BB	BB	DD	DD	BB	DD	BB	DD	DD	BB
chr1_38360225_38360252	DD	BB	BB	DD	DD	BB	BB	DD	BB	BB	DD	DD	DD	DD	DD	DD	BB	BB	BB	BB	DD	DD	DD	BB	BB	dn	BB	DD	BB	DD	BB	DD	BB	DD	DD	BB	BB	BB	DD	BB	BB	DD	DD	BB	DD	BB	DD	DD	BB
chr1_38432040_38432051	DD	BB	BB	DD	DD	BB	BB	DD	BB	BB	DD	DD	DD	DD	DD	DD	BB	BB	BB	BB	DD	DD	DD	BB	BB	DD	BB	DD	BB	DD	BB	DD	BB	DD	DD	BB	BB	BB	DD	BB	BB	DD	DD	BB	DD	BB	DD	DD	BB
chr1_38444125_38444164	DD	BB	BB	DD	DD	BB	BB	DD	BB	BB	DD	DD	DD	DD	DD	DD	BB	BB	BB	BB	DD	DD	DD	BB	BB	DD	BB	DD	BB	DD	BB	DD	BB	DD	DD	BB	BB	BB	DD	bn	BB	DD	DD	BB	DD	BB	DD	DD	BB
chr1_38489188_38489203	NA	BB	BB	NN	NA	BB	BB	NN	BB	BB	NN	NN	NA	NN	NN	NN	BB	BB	BB	BB	NA	NN	NN	BB	BB	NN	BB	NN	BB	NN	BB	NA	BB	NN	NA	NA	BB	BB	NN	BB	BB	NN	NN	BB	DD	BB	DD	DD	BB
chr1_38497109_38497128	DD	BB	BB	DD	DD	BB	BB	DD	BB	BB	DD	DD	DD	DD	DD	DD	BB	BB	BB	BB	DD	DD	DD	BB	BB	DD	BB	DD	BB	DD	BB	DD	BB	DD	DD	BB	BB	BB	DD	BB	BB	DD	DD	BB	DD	BB	DD	DD	BB
chr1_38508498_38508527	DD	BB	BB	DD	DD	BB	BB	DD	BB	BB	DD	DD	DD	DD	DD	DD	BB	BB	BB	BB	DD	DD	DD	BB	BB	DD	BB	DD	BB	DD	BB	DD	BB	DD	DD	BB	BB	BB	DD	BB	BB	DD	DD	BB	DD	BB	DD	DD	BB
chr1_38513788_38513807	DD	BB	BB	DD	DD	BB	BB	DD	BB	BB	DD	DD	DD	DD	DD	DD	BB	BB	BB	BB	DD	DD	DD	BB	BB	DD	BB	DD	BB	DD	BB	DD	BB	DD	DD	BB	BB	BB	DD	BB	BB	DD	DD	BB	DD	BB	DD	DD	BB
chr1_38521006_38521037	DD	BB	BB	DD	DD	BB	BB	DD	BB	BB	DD	DD	DD	DD	DD	DD	BB	BB	BB	BB	DD	DD	DD	BB	BB	DD	BB	DD	BB	DD	BB	DD	BB	DD	DD	BB	BB	BB	DD	BB	BB	DD	DD	BB	DD	BB	DD	DD	BB
chr1_38554827_38554854	DD	BB	BB	DD	DD	BB	BB	DD	BB	BB	DD	DD	DD	DD	DD	DD	BB	BB	BB	BB	DD	DD	DD	BB	BB	DD	BB	DD	BB	DD	BB	DD	BB	DD	DD	BB	BB	BB	DD	BB	BB	DD	DD	BB	DD	BB	DD	DD	BB
chr1_38566407_38566434	DD	BB	BB	DD	DD	BB	BB	DD	BB	BB	DD	DD	DD	DD	DD	DD	BB	BB	BB	BB	DD	DD	DD	BB	BB	DD	BB	DD	BB	DD	BB	DD	BB	DD	DD	BB	BB	BB	DD	BB	BB	DD	DD	BB	DD	BB	DD	DD	BB
chr1_38625236_38625267	DD	BB	BB	DD	DD	BB	BB	DD	BB	BB	DD	DD	DD	DD	DD	DD	BB	BB	BB	BB	DD	DD	DD	BB	BB	DD	BB	DD	BB	DD	BB	DD	BB	DD	DD	BB	BB	BB	DD	BB	BB	DD	DD	BB	DD	BB	DD	DD	BB
chr1_38753819_38753846	DD	BB	BB	DD	DD	BB	BB	DD	BB	BB	DD	DD	DD	DD	DD	DD	BB	BB	BB	BB	DD	DD	DD	BB	BB	DD	BB	DD	BB	DD	BB	DD	BB	DD	DD	BB	BB	BB	DD	BB	BB	DD	DD	BB	DD	BB	DD	DD	BB
chr1_38760323_38760362	NA	NA	BB	NA	DD	BB	BB	DD	BB	BB	DD	DD	NA	NA	DD	DD	BB	BB	BB	NA	NA	DD	DD	BB	BB	DD	BB	DD	BB	DD	BB	DD	NN	DD	NA	NA	NA	BB	DD	BB	NA	DD	DD	NA	DD	BB	DD	DD	BB
chr1_38761161_38761172	DD	BB	BB	DD	DD	BB	BB	DD	BB	BB	DD	DD	DD	DD	DD	DD	BB	BB	BB	BB	DD	DD	DD	BB	BB	DD	BB	DD	BB	DD	BB	DD	BB	DD	DD	BB	BB	BB	DD	BB	BB	DD	DD	BB	DD	BB	DD	DD	BB
chr1_38764001_38764040	DD	BB	BB	DD	DD	BB	BB	DD	BB	BB	DD	DD	DD	dn	DD	DD	BB	BB	BB	bn	dn	DD	DD	BB	BB	DD	BB	DD	BB	DD	BB	DD	BB	DD	dn	BB	BB	BB	DD	BB	BB	dn	DD	BB	DD	BB	DD	DD	BB
chr1_38765450_38765461	dd	BB	BB	dd	dd	BB	BB	dd	BB	BB	dd	dd	dd	dd	dd	dd	BB	BB	BB	BB	dd	dd	dd	BB	BB	dd	BB	dd	BB	dd	BB	dd	BB	DD	dd	BB	BB	BB	dd	BB	BB	dd	dd	BB	DD	BB	dd	dd	BB
chr1_38766675_38766694	DD	BB	BB	DD	DD	BB	BB	DD	BB	BB	DD	DD	DD	DD	DD	DD	BB	BB	BB	BB	DD	DD	DD	BB	BB	DD	BB	DD	BB	DD	BB	DD	BB	DD	DD	BB	BB	BB	DD	BB	BB	DD	DD	BB	DD	BB	DD	DD	BB
chr1_38779229_38779248	DD	BB	BB	DD	DD	BB	bn	DD	BB	BB	DD	DD	DD	DD	DD	DD	BB	BB	BB	BB	DD	DD	DD	BB	BB	DD	BB	DD	BB	DD	BB	DD	BB	DD	DD	BB	BB	BB	DD	BB	BB	DD	DD	BB	DD	BB	DD	DD	BB
chr1_38779953_38779964	DD	BB	BB	DD	DD	BB	BB	DD	BB	BB	DD	DD	DD	DD	DD	DD	BB	BB	BB	BB	DD	DD	DD	BB	BB	DD	BB	DD	BB	DD	BB	DD	BB	DD	DD	BB	BB	BB	DD	BB	BB	DD	DD	BB	DD	BB	DD	DD	BB
chr1_38779964_38779987	DD	BB	BB	DD	DD	BB	BB	DD	BB	BB	DD	DD	DD	DD	DD	DD	BB	BB	BB	BB	DD	DD	DD	BB	BB	DD	BB	DD	BB	DD	BB	DD	BB	DD	DD	BB	BB	BB	DD	BB	BB	DD	DD	BB	DD	BB	DD	DD	BB
chr1_38894845_38894878	DD	bn	BB	DD	DD	bn	BB	DD	BB	BB	DD	DD	DD	DD	DD	DD	BB	BB	BB	BB	DD	DD	DD	BB	BB	DD	BB	DD	BB	DD	BB	DD	BB	DD	DD	BB	BB	BB	DD	BB	BB	DD	DD	BB	DD	BB	DD	DD	BB
chr1_38900249_38900290	BB	BB	BB	DD	DD	BB	BB	DD	BB	BB	DD	DD	DD	DD	DD	bd	BB	BB	BB	BB	DD	DD	DD	BB	BB	DD	BB	DD	BB	DD	BB	DD	BB	DD	DD	BB	BB	BB	DD	BB	BB	DD	DD	BB	DD	BB	DD	DD	BB
chr1_38917569_38917596	DD	BB	BB	NA	DD	BB	BB	dn	BB	BB	DD	DD	DD	DD	DD	DD	BB	BB	BB	BB	DD	DD	DD	BB	BB	DD	BB	DD	BB	DD	BB	DD	BB	DD	DD	BB	BB	BB	DD	BB	BB	DD	DD	BB	NN	BB	DD	DD	BB
chr1_38918389_38918412	DD	BB	BB	DD	DD	BB	BB	DD	BB	BB	DD	DD	DD	DD	DD	DD	BB	BB	BB	BB	DD	DD	DD	BB	BB	DD	BB	DD	BB	DD	BB	DD	BB	DD	DD	bn	BB	BB	DD	BB	BB	DD	DD	BB	DD	BB	DD	DD	BB
chr1_38920845_38920860	DD	BB	BB	DD	DD	BB	BB	DD	BB	BB	DD	DD	DD	DD	DD	DD	BB	BB	BB	BB	DD	DD	DD	BB	BB	DD	BB	DD	BB	DD	BB	DD	BB	DD	DD	BB	BB	BB	DD	BB	BB	DD	DD	BB	DD	BB	DD	DD	BB
chr1_38921043_38921078	DD	BB	BB	DD	DD	BB	BB	DD	BB	BB	DD	DD	DD	DD	DD	DD	BB	BB	BB	BB	DD	DD	DD	BB	BB	DD	BB	DD	BB	DD	BB	DD	BB	DD	DD	BB	BB	BB	DD	BB	BB	DD	DD	BB	DD	BB	DD	DD	BB
chr1_38968854_38968879	DD	BB	BB	DD	DD	BB	BB	DD	BB	BB	DD	DD	DD	DD	DD	DD	BB	BB	BB	BB	DD	DD	DD	BB	BB	DD	BB	DD	BB	DD	BB	DD	BB	DD	DD	BB	BB	BB	DD	BB	BB	DD	DD	BB	DD	BB	DD	DD	BB
chr1_38971271_38971298	DD	BB	BB	DD	DD	BB	BB	DD	BB	BB	DD	DD	DD	DD	DD	DD	BB	BB	BB	BB	DD	DD	DD	BB	BB	DD	BB	DD	BB	DD	BB	DD	BB	DD	DD	BB	BB	BB	DD	BB	BB	DD	DD	BB	DD	BB	DD	DD	BB
chr1_38998671_38998684	df	FF	FF	df	DD	FF	FF	df	FF	FF	df	df	df	df	df	df	FF	FF	FF	FF	df	df	df	FF	FF	df	FF	df	FF	DD	FF	df	FF	DD	NA	FF	FF	FF	df	FF	FF	df	DD	FF	df	FF	df	df	FF
chr1_39137999_39138019	DD	BB	BB	DD	DD	BB	BB	DD	BB	BB	DD	DD	DD	DD	DD	DD	BB	BB	BB	BB	BB	DD	DD	BB	BB	DD	BB	DD	BB	DD	BB	DD	BB	DD	BB	BB	BB	BB	BB	BB	BB	DD	DD	BB	DD	BB	DD	DD	BB
chr1_39153606_39153638	DD	BB	BB	DD	DD	BB	BB	DD	BB	BB	DD	DD	DD	DD	DD	DD	BB	BB	BB	BB	BB	DD	DD	BB	BB	DD	BB	DD	BB	DD	BB	DD	bd	DD	BB	BB	BB	BB	BB	BB	BB	DD	DD	BB	DD	BB	DD	DD	BB
chr1_39154659_39154703	DD	UU	NA	DD	DD	NA	UU	DD	UU	UU	DD	DD	DD	DD	DD	DD	du	du	UU	NA	UU	DD	DD	UU	UU	DD	UU	DD	UU	DD	UU	DD	UU	DD	UU	NA	UU	NA	NA	UU	UU	DD	DD	UU	DD	UU	DD	DD	NA
chr1_39249980_39250004	DD	BB	BB	DD	DD	BB	BB	DD	BB	BB	DD	DD	DD	DD	DD	DD	BB	BB	BB	BB	BB	DD	DD	BB	BB	DD	BB	DD	BB	DD	BB	DD	BB	DD	BB	BB	BB	BB	BB	BB	BB	DD	DD	BB	DD	BB	DD	DD	BB
chr1_39260096_39260107	dn	BB	BB	DD	DD	BB	BB	DD	BB	BB	DD	DD	DD	DD	DD	DD	BB	BB	BB	BB	BB	DD	dn	BB	BB	DD	BB	DD	BB	DD	BB	DD	BB	DD	BB	BB	BB	BB	BB	BB	BB	DD	DD	BB	DD	BB	DD	DD	BB
chr1_39296099_39296142	NA	BB	BB	DD	NA	BB	BB	DD	BB	BB	DD	NA	DD	DD	DD	NA	bn	NA	BB	BB	BB	DD	dn	bd	BB	DD	BB	DD	BB	NA	BB	NA	BB	DD	NA	BB	BB	BB	BB	BB	NA	NA	DD	BB	DD	BB	NA	DD	BB
chr1_39429641_39429665	FF	FF	FF	FF	FF	NA	FF	FF	FF	FF	FF	FF	FF	NA	FF	FF	FF	FF	FF	FF	FF	FF	FF	FF	NA	NA	FF	FF	FF	NA	FF	FF	FF	FF	NA	FF	FF	FF	FF	NA	NA	FF	FF	NN	FF	NA	FF	FF	FF
chr1_39482721_39482748	DD	BB	BB	DD	DD	BB	BB	DD	BB	BB	DD	DD	DD	DD	DD	DD	BB	BB	BB	BB	BB	DD	DD	BB	BB	DD	BB	DD	BB	DD	BB	DD	BB	DD	BB	BB	BB	BB	BB	BB	BB	DD	DD	BB	DD	BB	DD	DD	BB
chr1_39487084_39487107	DD	BB	BB	DD	DD	BB	BB	DD	BB	BB	DD	DD	DD	DD	DD	DD	BB	BB	BB	BB	BB	DD	DD	BB	BB	DD	BB	DD	BB	DD	BB	DD	BB	DD	BB	BB	BB	BB	BB	BB	BB	DD	DD	BB	DD	BB	DD	DD	BB
chr1_39533335_39533358	NA	FF	FF	FF	FF	FF	FF	NA	FF	FF	FF	FF	NA	NN	NN	FF	FF	FF	FF	NA	FF	FF	FF	FF	FF	FF	FF	FF	FF	FF	FF	NA	FF	FF	NA	FF	FF	FF	FF	NA	FF	FF	NA	FF	FF	FF	FF	NA	FF
chr1_39594578_39594619	df	FF	FF	df	df	FF	FF	df	FF	FF	df	df	df	df	df	DD	FF	FF	FF	FF	FF	df	df	FF	FF	df	FF	NA	FF	df	FF	df	FF	df	FF	FF	FF	FF	FF	FF	FF	df	df	FF	df	FF	df	df	FF
chr1_39805928_39805967	FF	FF	FF	FF	FF	FF	FF	FF	FF	FF	FF	NA	FF	FF	FF	FF	FF	FF	FF	FF	FF	FF	FF	FF	FF	NA	FF	FF	FF	NA	FF	FF	FF	FF	FF	FF	FF	FF	FF	FF	FF	FF	FF	FF	FF	FF	FF	FF	FF
chr1_39809589_39809630	DD	DD	DD	DD	DD	DD	NA	DD	DD	DD	DD	DD	DD	DD	DD	DD	DD	NA	DD	DD	DD	DD	DD	DD	DD	DD	DD	DD	DD	DD	DD	DD	UU	DD	DD	NA	UU	DD	NA	DD	DD	DD	DD	DD	DD	NA	DD	DD	NA
chr1_39880574_39880608	FF	FF	FF	FF	FF	FF	FF	FF	FF	FF	FF	FF	FF	FF	FF	FF	FF	NA	FF	FF	FF	FF	FF	FF	NN	FF	FF	FF	FF	NA	FF	FF	FF	FF	FF	FF	FF	FF	FF	FF	FF	FF	FF	FF	FF	FF	NA	FF	FF
chr1_39908531_39908578	FF	NA	FF	FF	FF	FF	FF	FF	FF	NA	FF	FF	FF	NA	NA	NA	FF	FF	FF	FF	FF	NA	NA	FF	NA	NA	FF	FF	NA	FF	FF	FF	FF	FF	NA	NA	FF	NA	FF	FF	NA	FF	NA	FF	FF	FF	fn	FF	NA
chr1_39940597_39940617	FF	FF	FF	FF	FF	FF	FF	FF	FF	FF	FF	FF	FF	FF	FF	FF	FF	FF	FF	FF	FF	FF	FF	FF	FF	FF	FF	FF	FF	FF	FF	FF	FF	FF	FF	FF	FF	NA	FF	FF	FF	FF	FF	FF	FF	FF	FF	FF	FF
chr1_40032742_40032789	fn	ff	ff	fn	ff	ff	ff	FF	ff	ff	ff	ff	NA	ff	FF	ff	ff	ff	ff	ff	ff	ff	ff	ff	ff	ff	ff	ff	ff	ff	ff	ff	ff	ff	fn	ff	ff	NA	ff	ff	ff	ff	ff	ff	FF	ff	FF	ff	ff
chr1_40064164_40064203	FF	FF	FF	FF	FF	FF	FF	FF	FF	FF	FF	FF	FF	FF	FF	FF	FF	FF	FF	FF	FF	FF	FF	FF	FF	FF	FF	FF	FF	FF	FF	FF	FF	FF	FF	FF	FF	FF	NA	FF	FF	FF	FF	FF	FF	FF	FF	FF	FF
chr1_40095827_40095874	FF	FF	FF	FF	FF	NA	FF	FF	FF	FF	NA	FF	FF	FF	FF	FF	FF	NA	FF	FF	FF	NA	fn	NN	FF	FF	FF	FF	FF	FF	NN	FF	FF	FF	FF	FF	FF	FF	FF	NA	FF	FF	FF	NA	NN	NA	FF	FF	NA
chr1_40192857_40192886	NA	NA	FF	NA	FF	FF	FF	FF	FF	FF	FF	FF	FF	FF	FF	FF	FF	FF	FF	FF	NA	FF	FF	NN	FF	NA	FF	FF	FF	FF	FF	FF	FF	FF	FF	FF	FF	FF	FF	NA	NA	FF	FF	FF	FF	FF	FF	NA	FF
chr1_40538029_40538076	NA	FF	NA	FF	FF	FF	FF	FF	FF	FF	FF	FF	NN	FF	FF	FF	FF	FF	FF	NN	NA	FF	FF	FF	FF	NA	FF	FF	FF	FF	FF	FF	FF	FF	FF	NN	NN	NA	FF	FF	FF	FF	FF	FF	FF	FF	FF	FF	FF
chr1_40578360_40578399	FF	FF	FF	FF	FF	FF	fn	FF	FF	FF	FF	FF	FF	FF	FF	FF	FF	FF	FF	NA	NA	FF	FF	FF	FF	FF	NA	FF	FF	FF	FF	FF	FF	NA	FF	FF	FF	FF	FF	FF	FF	FF	FF	FF	FF	FF	FF	FF	FF
chr1_40601456_40601494	FF	FF	FF	FF	NA	NA	FF	fn	FF	FF	FF	NN	NA	FF	FF	FF	FF	FF	FF	NA	FF	FF	FF	FF	FF	NA	FF	FF	FF	FF	NA	FF	FF	FF	FF	FF	FF	NA	FF	NA	NA	FF	FF	FF	FF	NA	FF	FF	NA
chr1_40692915_40692954	FF	FF	NA	FF	FF	FF	FF	FF	FF	FF	FF	FF	FF	FF	FF	FF	FF	FF	FF	FF	FF	FF	FF	FF	FF	NA	FF	FF	FF	FF	NA	FF	FF	FF	FF	FF	FF	FF	FF	FF	NN	FF	FF	FF	FF	FF	FF	FF	FF
chr1_40887246_40887269	DD	BB	BB	DD	DD	BB	BB	DD	BB	BB	DD	DD	DD	DD	DD	DD	BB	BB	BB	BB	BB	DD	DD	BB	BB	DD	BB	BB	BB	DD	BB	DD	BB	DD	BB	BB	BB	BB	BB	BB	BB	DD	DD	BB	DD	NA	DD	DD	BB
chr1_40974392_40974433	DD	BB	BB	DD	DD	BB	BB	DD	BB	BB	DD	DD	DD	DD	DD	DD	BB	BB	BB	BB	BB	DD	DD	BB	BB	DD	BB	BB	BB	DD	BB	DD	BB	DD	BB	BB	BB	BB	BB	BB	BB	DD	DD	BB	DD	DD	DD	DD	BB
chr1_41004282_41004333	DD	BB	BB	BB	NA	BB	BB	NA	BB	BB	DD	DD	DD	DD	NA	DD	BB	bn	NA	BB	BB	NN	DD	BB	BB	NA	NA	BB	NN	DD	BB	DD	NA	DD	NA	BB	BB	NA	BB	BB	BB	DD	DD	BB	DD	DD	NA	DD	BB
chr1_41057268_41057287	FF	FF	FF	NA	FF	FF	FF	FF	FF	FF	FF	NA	FF	FF	NN	FF	FF	FF	FF	FF	NA	FF	FF	NA	FF	NA	FF	FF	FF	FF	fn	NA	FF	FF	FF	NA	NA	FF	FF	FF	NA	FF	FF	FF	FF	FF	FF	FF	FF
chr1_41094110_41094157	DD	BB	BB	DD	DD	BB	BB	DD	BB	BB	DD	DD	DD	DD	DD	DD	BB	NN	NA	NA	BB	NA	DD	BB	NA	DD	BB	BB	BB	DD	BB	DD	NA	DD	BB	BB	BB	BB	BB	BB	BB	DD	DD	BB	DD	DD	NA	DD	BB
chr1_41095440_41095465	FF	FF	NA	FF	FF	FF	FF	FF	FF	FF	FF	FF	FF	FF	FF	FF	FF	FF	FF	FF	FF	FF	FF	FF	FF	FF	FF	FF	FF	fn	FF	FF	FF	FF	FF	fn	FF	FF	NA	FF	NA	FF	FF	FF	FF	FF	FF	NA	FF
chr1_41097152_41097217	DD	bd	bn	DD	NA	BB	bn	DD	bn	bn	DD	DD	DD	dn	DD	DD	NA	bn	BB	bn	bn	DD	DD	BB	NN	nn	BB	NA	bn	DD	NA	DD	bd	NA	BB	bd	BB	NA	NA	bd	NA	DD	DD	NA	NA	DD	DD	dn	BB
chr1_41153945_41153992	DD	BB	BB	DD	DD	BB	BB	DD	BB	BB	DD	DD	DD	DD	DD	DD	BB	BB	BB	BB	BB	DD	DD	BB	BB	DD	BB	BB	BB	DD	BB	DD	BB	DD	BB	BB	BB	BB	BB	BB	BB	DD	DD	BB	DD	DD	DD	DD	BB
chr1_41155112_41155151	DD	BB	BB	DD	NA	BB	BB	DD	BB	BB	DD	DD	DD	NA	DD	NA	BB	BB	BB	BB	BB	DD	DD	NA	BB	NA	NA	BB	BB	DD	BB	DD	BB	DD	BB	BB	BB	BB	BB	BB	BB	DD	DD	BB	DD	DD	DD	DD	BB
chr1_41171775_41171818	DD	DD	NA	DD	DD	BB	BB	DD	BB	NA	NA	NA	DD	DD	DD	DD	BB	BB	BB	BB	NA	DD	NN	BB	BB	DD	BB	BB	NA	DD	BB	NA	NN	DD	BB	BB	bn	BB	BB	BB	BB	NA	DD	BB	DD	DD	DD	DD	bn
chr1_41248746_41248785	NA	FF	FF	NA	FF	FF	FF	FF	FF	FF	NA	FF	FF	FF	NA	NA	FF	FF	NA	FF	FF	NA	FF	FF	NA	NA	FF	FF	FF	NA	FF	FF	FF	FF	FF	FF	NA	NN	NA	FF	FF	NA	FF	FF	NA	FF	NA	FF	FF
chr1_41266205_41266244	DD	BB	BB	DD	DD	BB	BB	DD	BB	BB	DD	DD	DD	DD	DD	DD	BB	BB	BB	NN	BB	DD	DD	BB	BB	DD	BB	BB	BB	DD	BB	DD	BB	DD	BB	NA	BB	NA	BB	BB	BB	DD	NA	BB	DD	DD	DD	DD	BB
chr1_41288506_41288541	DD	BB	BB	DD	DD	BB	BB	DD	BB	BB	DD	DD	DD	DD	DD	DD	BB	BB	BB	BB	BB	DD	DD	BB	BB	DD	BB	BB	BB	DD	BB	DD	BB	DD	BB	BB	BB	NA	BB	BB	BB	DD	DD	BB	DD	DD	DD	DD	BB
chr1_41344655_41344666	df	FF	FF	FF	FF	FF	FF	FF	FF	FF	FF	FF	FF	FF	FF	FF	FF	FF	FF	FF	FF	FF	FF	FF	FF	df	FF	FF	FF	df	FF	df	FF	df	FF	FF	FF	FF	FF	FF	FF	DD	df	FF	df	df	DD	DD	FF
chr1_41358180_41358227	DD	BB	BB	DD	DD	BB	BB	DD	BB	bn	DD	DD	DD	DD	DD	DD	bn	BB	BB	BB	BB	DD	DD	BB	BB	DD	BB	BB	BB	DD	BB	DD	BB	DD	BB	BB	BB	NA	BB	BB	BB	DD	DD	BB	DD	DD	DD	DD	bn
chr1_41359887_41359930	DD	BB	BB	DD	DD	BB	BB	DD	BB	BB	DD	DD	DD	DD	DD	DD	BB	BB	BB	BB	BB	dn	DD	BB	BB	DD	BB	BB	BB	DD	BB	DD	BB	DD	BB	BB	BB	DD	BB	BB	BB	DD	DD	BB	DD	DD	DD	DD	BB
chr1_41367502_41367549	FF	FF	FF	FF	FF	FF	FF	FF	FF	FF	FF	FF	FF	FF	FF	FF	FF	FF	FF	FF	FF	FF	FF	NN	FF	FF	fn	FF	FF	FF	FF	fn	FF	fn	FF	FF	FF	NA	FF	FF	FF	FF	FF	FF	FF	FF	FF	FF	FF
chr1_41526467_41526498	DD	BB	BB	NA	DD	BB	BB	DD	BB	BB	DD	DD	DD	DD	DD	DD	BB	BB	BB	BB	BB	DD	DD	BB	BB	DD	BB	BB	BB	DD	BB	DD	BB	DD	BB	BB	BB	BB	BB	BB	BB	DD	DD	BB	DD	DD	DD	DD	BB
chr1_41534368_41534409	DD	bb	bb	DD	DD	bb	BB	DD	BB	BB	DD	DD	DD	DD	dn	dn	BB	bb	bb	BB	bb	DD	DD	BB	bb	DD	bb	BB	bb	DD	bb	DD	BB	DD	bn	bb	BB	bb	bb	bb	bb	DD	dn	BB	DD	DD	DD	DD	BB
chr1_41544492_41544539	DD	NA	NA	NA	DD	BB	BB	DD	BB	BB	DD	DD	DD	DD	DD	DD	BB	NA	NN	BB	NN	DD	DD	BB	BB	NA	BB	BB	BB	NA	BB	DD	BB	DD	NA	BB	bd	BB	BB	NA	bn	DD	NA	BB	NA	DD	DD	DD	BB
chr1_41577516_41577536	DD	BB	BB	DD	DD	BB	BB	DD	BB	BB	DD	DD	DD	DD	DD	DD	BB	BB	BB	BB	BB	DD	DD	BB	BB	DD	BB	BB	BB	DD	BB	dn	BB	DD	BB	BB	BB	BB	BB	BB	BB	DD	DD	BB	DD	DD	DD	DD	BB
chr1_41584705_41584736	DD	BB	BB	DD	DD	BB	BB	DD	BB	BB	DD	DD	DD	DD	DD	DD	BB	BB	BB	BB	BB	DD	DD	BB	BB	DD	BB	BB	BB	DD	BB	DD	BB	DD	BB	BB	BB	BB	BB	BB	BB	DD	DD	BB	DD	DD	DD	DD	BB
chr1_41662982_41663025	DD	BB	BB	DD	DD	BB	NA	DD	BB	BB	NA	DD	DD	DD	DD	DD	NA	BB	BB	BB	NN	DD	DD	BB	BB	DD	NN	BB	bn	DD	BB	DD	NN	DD	BB	BB	BB	BB	BB	BB	NA	DD	DD	BB	DD	DD	DD	NA	NA
chr1_41754741_41754792	BB	BB	BB	BB	NA	BB	BB	BB	BB	BB	bn	BB	BB	BB	BB	BB	BB	BB	NA	BB	BB	BB	BB	BB	BB	bd	NN	BB	BB	DD	BB	DD	BB	DD	BB	BB	NA	BB	NN	BB	BB	DD	DD	BB	DD	DD	DD	bd	NA
chr1_41798724_41798771	DD	BB	BB	bd	DD	BB	BB	BB	BB	BB	DD	DD	DD	DD	DD	DD	BB	BB	BB	BB	BB	DD	DD	BB	BB	DD	BB	BB	BB	BB	BB	DD	BB	DD	BB	BB	BB	BB	BB	BB	BB	DD	DD	BB	DD	DD	DD	DD	BB
chr1_41827221_41827264	DD	BB	BB	DD	DD	NN	BB	DD	BB	BB	DD	DD	DD	DD	DD	DD	NA	NA	BB	BB	BB	DD	DD	NA	BB	DD	BB	BB	BB	DD	BB	DD	BB	dn	BB	BB	BB	BB	BB	BB	BB	DD	DD	BB	DD	DD	DD	DD	NA
chr1_41856976_41857015	DD	BB	BB	DD	DD	BB	BB	DD	BB	BB	DD	DD	DD	DD	DD	DD	BB	BB	BB	BB	BB	DD	DD	BB	BB	DD	BB	BB	BB	DD	BB	DD	BB	NA	BB	BB	BB	BB	BB	BB	BB	DD	DD	BB	DD	DD	DD	DD	bn
chr1_41917176_41917217	DD	BB	BB	DD	DD	BB	BB	DD	BB	BB	DD	DD	DD	DD	DD	DD	BB	BB	BB	BB	BB	DD	DD	BB	BB	DD	BB	BB	BB	DD	BB	DD	BB	DD	BB	BB	BB	BB	BB	BB	BB	DD	DD	BB	DD	DD	DD	DD	BB
chr1_41939440_41939489	FF	NN	NA	NA	NA	NA	NN	FF	NN	NN	FF	FF	FF	FF	FF	FF	NN	NN	NN	NN	NA	FF	FF	NN	NN	FF	FF	FF	FF	FF	FF	FF	FF	FF	FF	FF	FF	FF	FF	FF	NA	FF	FF	FF	FF	FF	FF	FF	FF
chr1_41999541_41999585	DD	BB	BB	DD	DD	BB	BB	DD	BB	BB	DD	DD	DD	DD	DD	DD	BB	BB	BB	BB	BB	DD	DD	BB	BB	DD	BB	BB	BB	DD	BB	DD	BB	DD	BB	BB	BB	BB	BB	BB	bd	DD	DD	BB	DD	DD	DD	DD	BB
chr1_42038683_42038717	DD	BB	BB	DD	DD	BB	BB	DD	BB	BB	DD	DD	DD	DD	DD	DD	BB	BB	BB	BB	BB	DD	DD	BB	BB	DD	BB	BB	BB	DD	BB	DD	BB	DD	BB	BB	BB	BB	BB	BB	BB	DD	DD	BB	DD	DD	DD	dn	BB
chr1_42047163_42047188	DD	BB	BB	DD	DD	BB	BB	DD	BB	BB	DD	DD	DD	DD	DD	DD	BB	BB	BB	BB	BB	DD	DD	BB	BB	DD	BB	BB	BB	DD	BB	DD	BB	DD	BB	BB	BB	BB	BB	BB	BB	DD	DD	BB	DD	DD	DD	DD	BB
chr1_42073387_42073408	DD	BB	BB	dn	DD	BB	BB	DD	BB	BB	DD	DD	DD	DD	DD	DD	BB	BB	BB	bd	BB	DD	DD	BB	BB	DD	BB	BB	BB	DD	BB	DD	BB	DD	BB	BB	BB	BB	BB	BB	BB	DD	DD	BB	DD	DD	DD	DD	BB
chr1_42079870_42079893	DD	BB	BB	DD	DD	BB	BB	DD	BB	BB	DD	DD	DD	DD	DD	DD	BB	BB	BB	BB	BB	DD	DD	BB	BB	DD	BB	BB	BB	DD	BB	DD	BB	DD	BB	BB	BB	BB	BB	BB	BB	DD	DD	BB	DD	DD	DD	DD	BB
chr1_42097926_42097955	DD	BB	BB	DD	DD	BB	BB	DD	BB	BB	DD	DD	DD	DD	DD	DD	BB	BB	BB	BB	BB	DD	DD	BB	BB	DD	BB	BB	BB	DD	BB	DD	BB	DD	BB	BB	bn	BB	BB	BB	BB	DD	DD	BB	DD	DD	DD	DD	BB
chr1_42111813_42111826	df	FF	FF	df	df	FF	FF	DD	FF	FF	DD	df	df	df	df	df	FF	FF	FF	FF	FF	df	df	FF	FF	df	FF	FF	FF	df	FF	DD	FF	df	df	FF	FF	FF	FF	FF	FF	DD	df	FF	df	DD	df	df	FF
chr1_42128080_42128095	DD	BB	BB	DD	DD	BB	BB	DD	BB	BB	DD	DD	DD	DD	DD	DD	BB	BB	BB	BB	BB	DD	DD	BB	BB	DD	BB	BB	BB	DD	BB	DD	BB	DD	BB	BB	BB	BB	BB	BB	BB	DD	DD	BB	DD	DD	DD	DD	BB
chr1_42131857_42131874	DD	BB	BB	DD	DD	BB	BB	DD	BB	BB	DD	DD	DD	DD	DD	DD	BB	BB	BB	BB	BB	DD	DD	BB	BB	DD	BB	BB	BB	DD	BB	DD	BB	DD	BB	BB	BB	BB	BB	BB	BB	DD	DD	BB	DD	DD	DD	DD	BB
chr1_42355022_42355061	FF	fn	FF	FF	FF	NA	NA	FF	FF	NA	FF	FF	NA	FF	FF	FF	FF	FF	FF	FF	FF	NA	FF	FF	FF	NA	FF	FF	FF	FF	FF	FF	FF	FF	FF	NA	FF	FF	FF	FF	NA	NN	FF	FF	FF	NA	FF	FF	FF
chr1_42415466_42415509	bu	BB	BB	NA	bu	BB	BB	bu	BB	BB	bu	bu	NA	bu	BB	UU	BB	BB	BB	NA	NA	NA	bu	BB	BB	bu	BB	BB	BB	NA	BB	bu	BB	bu	BB	BB	bu	BB	BB	BB	BB	BB	bu	BB	bu	bu	bu	NA	BB
chr1_42531698_42531745	FF	fn	FF	NN	NA	fn	FF	FF	FF	FF	NA	FF	FF	NA	FF	FF	NA	FF	FF	FF	FF	FF	NA	FF	FF	FF	FF	FF	FF	FF	FF	FF	FF	fn	FF	NA	FF	FF	FF	FF	FF	FF	FF	FF	NA	FF	FF	FF	NA
chr1_42568592_42568669	FF	FF	FF	FF	FF	NN	FF	FF	FF	FF	FF	FF	FF	FF	fn	FF	FF	NN	FF	FF	NA	FF	FF	FF	FF	FF	FF	FF	FF	FF	FF	FF	FF	FF	FF	FF	FF	FF	FF	FF	FF	FF	FF	FF	FF	fn	FF	FF	FF
chr1_42706191_42706242	FF	NN	FF	FF	FF	FF	FF	FF	FF	NN	FF	FF	FF	FF	FF	fn	FF	FF	NA	FF	NN	FF	FF	FF	FF	FF	NA	FF	FF	FF	FF	FF	FF	FF	FF	FF	FF	FF	FF	NA	FF	FF	FF	FF	FF	NA	FF	NA	FF
chr1_42759094_42759125	FF	FF	FF	FF	FF	FF	FF	FF	FF	FF	FF	FF	NA	FF	FF	FF	FF	FF	FF	FF	FF	FF	FF	FF	FF	NA	FF	FF	FF	FF	NA	FF	FF	FF	FF	FF	FF	FF	FF	FF	FF	FF	FF	FF	FF	FF	FF	FF	NA
chr1_42815919_42815963	NA	NA	FF	NN	FF	NA	FF	FF	FF	FF	FF	FF	FF	fn	FF	FF	FF	NA	NN	FF	NA	FF	NA	FF	FF	FF	FF	FF	NA	FF	FF	FF	FF	NA	FF	NA	fn	FF	FF	FF	NN	FF	NA	FF	FF	FF	FF	FF	FF
chr1_43035768_43035793	FF	FF	NA	FF	FF	fn	FF	FF	NA	NN	FF	FF	FF	NA	FF	FF	FF	FF	FF	FF	fn	FF	FF	FF	FF	FF	FF	FF	FF	FF	FF	FF	NA	NA	NA	FF	FF	FF	FF	FF	FF	FF	NA	NA	NA	NA	FF	NA	FF
chr1_43070069_43070120	FF	FF	NA	FF	FF	FF	FF	FF	FF	FF	FF	FF	FF	FF	FF	NA	FF	FF	FF	FF	FF	FF	FF	NN	NA	FF	FF	FF	FF	FF	FF	FF	FF	FF	FF	FF	FF	fn	FF	NA	FF	FF	FF	FF	FF	FF	FF	FF	FF
chr1_43208548_43208565	DD	BB	BB	DD	DD	BB	BB	BB	BB	BB	NA	DD	DD	DD	DD	DD	BB	BB	BB	DD	DD	DD	DD	BB	BB	DD	BB	BB	BB	DD	BB	DD	BB	DD	BB	BB	BB	BB	BB	BB	BB	DD	DD	BB	DD	DD	DD	DD	BB
chr1_43267519_43267534	DD	BB	BB	DD	DD	BB	BB	BB	BB	BB	BB	DD	DD	DD	DD	DD	BB	BB	BB	DD	DD	DD	DD	BB	BB	DD	BB	BB	BB	DD	BB	DD	BB	DD	BB	BB	BB	BB	BB	BB	BB	DD	DD	BB	DD	DD	DD	DD	BB
chr1_43267569_43267586	DD	BB	BB	DD	DD	BB	BB	BB	BB	BB	BB	DD	DD	DD	DD	DD	BB	BB	BB	DD	DD	DD	DD	BB	BB	DD	BB	BB	BB	DD	BB	DD	BB	DD	BB	BB	BB	BB	BB	BB	BB	DD	DD	BB	DD	DD	DD	DD	BB
chr1_43275611_43275628	DD	BB	BB	DD	DD	BB	BB	BB	BB	BB	BB	DD	DD	DD	DD	DD	BB	BB	BB	DD	DD	DD	DD	BB	BB	DD	BB	BB	BB	DD	BB	DD	BB	DD	BB	BB	BB	BB	BB	BB	BB	DD	DD	BB	DD	DD	DD	DD	BB
chr1_43298890_43298904	DD	BB	BB	DD	DD	BB	BB	BB	BB	BB	BB	DD	DD	DD	DD	DD	BB	BB	BB	DD	DD	DD	DD	BB	BB	DD	BB	BB	BB	DD	BB	DD	BB	DD	BB	BB	BB	BB	BB	BB	BB	DD	DD	BB	DD	DD	DD	DD	BB
chr1_43303522_43303549	DD	BB	BB	DD	DD	BB	BB	BB	BB	BB	BB	DD	DD	DD	DD	DD	BB	BB	BB	DD	DD	DD	DD	BB	BB	DD	BB	BB	BB	DD	BB	DD	BB	DD	BB	BB	BB	BB	BB	BB	BB	DD	DD	BB	DD	DD	DD	DD	BB
chr1_43312381_43312425	DD	BB	BB	DD	DD	BB	BB	BB	BB	BB	BB	DD	DD	DD	DD	DD	BB	BB	BB	DD	DD	DD	DD	BB	BB	DD	BB	BB	BB	DD	BB	DD	BB	DD	BB	BB	bn	BB	BB	BB	BB	DD	DD	BB	DD	DD	DD	DD	BB
chr1_43315184_43315239	DD	NA	NN	DD	DD	BB	BB	BB	BB	BB	BB	DD	DD	DD	NA	DD	BB	NA	NA	DD	DD	DD	DD	NA	BB	dn	BB	BB	BB	DD	BB	DD	BB	NA	BB	BB	BB	BB	NA	NA	BB	DD	DD	BB	DD	DD	DD	DD	BB
chr1_43339721_43339735	DD	BB	BB	DD	DD	BB	BB	BB	BB	BB	BB	DD	DD	DD	DD	DD	BB	BB	BB	DD	DD	DD	DD	BB	BB	DD	BB	BB	BB	DD	BB	DD	BB	DD	BB	BB	BB	BB	BB	BB	BB	DD	DD	BB	DD	DD	DD	DD	BB
chr1_43346052_43346076	DD	BB	BB	DD	DD	BB	BB	BB	BB	BB	BB	DD	DD	DD	DD	DD	BB	BB	BB	DD	DD	DD	DD	BB	BB	DD	BB	BB	BB	DD	BB	DD	BB	DD	BB	BB	bd	BB	BB	BB	BB	DD	DD	BB	DD	DD	DD	DD	BB
chr1_43353082_43353153	DD	BB	BB	DD	DD	bn	BB	BB	BB	BB	bn	DD	DD	DD	DD	DD	BB	BB	BB	DD	DD	DD	DD	BB	BB	DD	BB	bn	BB	DD	BB	DD	bn	DD	BB	BB	BB	BB	BB	BB	BB	DD	DD	BB	DD	DD	DD	DD	BB
chr1_43361744_43361768	DD	BB	BB	DD	DD	BB	BB	BB	BB	BB	BB	DD	DD	DD	DD	DD	BB	BB	BB	DD	DD	DD	DD	BB	BB	DD	BB	BB	BB	DD	BB	DD	BB	DD	BB	BB	BB	BB	BB	BB	BB	DD	DD	BB	DD	DD	DD	DD	BB
chr1_43375502_43375533	DD	BB	BB	DD	DD	BB	BB	BB	BB	BB	BB	DD	DD	DD	DD	DD	BB	BB	BB	DD	DD	DD	DD	BB	BB	DD	BB	BB	BB	DD	BB	DD	BB	DD	BB	BB	BB	BB	BB	BB	BB	DD	DD	BB	DD	DD	DD	DD	BB
chr1_43388184_43388198	DD	BB	BB	DD	DD	BB	BB	BB	BB	BB	BB	DD	DD	DD	DD	DD	BB	BB	BB	DD	DD	DD	DD	BB	BB	DD	BB	BB	BB	DD	BB	DD	BB	DD	BB	BB	BB	BB	BB	BB	BB	DD	DD	BB	DD	DD	DD	DD	BB
chr1_43390487_43390498	DD	BB	BB	DD	DD	BB	BB	BB	BB	BB	BB	DD	DD	DD	DD	DD	BB	BB	BB	DD	DD	DD	DD	BB	BB	DD	BB	BB	BB	DD	BB	DD	BB	DD	BB	BB	BB	BB	BB	BB	BB	DD	DD	BB	DD	DD	DD	DD	BB
chr1_43422176_43422215	DD	BB	BB	DD	DD	BB	BB	BB	BB	BB	BB	DD	DD	DD	DD	DD	BB	BB	BB	DD	DD	DD	DD	BB	BB	DD	BB	BB	BB	DD	BB	DD	BB	DD	BB	BB	BB	BB	BB	BB	BB	DD	DD	BB	DD	DD	DD	DD	BB
chr1_43456562_43456573	DD	BB	BB	DD	DD	BB	BB	BB	BB	BB	BB	DD	DD	DD	DD	DD	BB	BB	BB	DD	DD	DD	DD	BB	BB	DD	BB	BB	BB	DD	BB	DD	BB	DD	BB	BB	BB	BB	BB	BB	BB	DD	DD	BB	DD	DD	DD	DD	BB
chr1_43473952_43473981	DD	BB	BB	DD	DD	BB	BB	BB	BB	BB	BB	DD	DD	DD	DD	DD	BB	BB	BB	DD	DD	DD	DD	BB	BB	DD	BB	BB	BB	DD	BB	DD	BB	DD	BB	BB	BB	BB	BB	BB	BB	DD	dn	BB	DD	DD	DD	DD	BB
chr1_43637440_43637454	DD	BB	BB	DD	DD	BB	BB	BB	BB	BB	BB	DD	DD	DD	DD	DD	BB	BB	BB	DD	DD	DD	DD	BB	BB	DD	BB	BB	BB	DD	BB	DD	BB	DD	BB	BB	BB	BB	BB	BB	BB	DD	DD	BB	DD	DD	DD	DD	BB
chr1_43647576_43647587	DD	BB	BB	DD	DD	BB	BB	BB	BB	BB	BB	DD	DD	DD	bd	DD	BB	BB	BB	DD	DD	DD	DD	BB	BB	DD	BB	BB	BB	DD	BB	DD	BB	DD	BB	BB	BB	BB	BB	BB	BB	DD	DD	BB	DD	DD	DD	DD	BB
chr1_43707893_43707920	DD	BB	BB	DD	DD	BB	BB	BB	BB	BB	DD	DD	dn	DD	DD	DD	BB	BB	BB	DD	DD	DD	DD	BB	BB	DD	BB	BB	BB	DD	BB	DD	BB	DD	BB	BB	BB	BB	BB	BB	BB	DD	DD	BB	DD	DD	DD	DD	BB
chr1_43737173_43737196	DD	BB	BB	DD	DD	BB	BB	BB	BB	BB	DD	DD	DD	DD	DD	DD	BB	BB	BB	DD	DD	DD	DD	BB	BB	DD	BB	BB	BB	DD	BB	DD	BB	DD	BB	BB	BB	BB	BB	BB	BB	DD	DD	BB	DD	DD	DD	DD	BB
chr1_43780992_43781011	DD	BB	BB	DD	DD	BB	BB	BB	BB	BB	DD	DD	DD	DD	DD	DD	BB	BB	BB	DD	DD	DD	DD	BB	BB	DD	BB	BB	BB	DD	BB	DD	BB	DD	BB	BB	BB	BB	BB	BB	BB	DD	DD	BB	DD	DD	DD	DD	BB
chr1_43808324_43808343	DD	BB	BB	DD	DD	BB	BB	BB	BB	BB	DD	DD	DD	DD	DD	DD	BB	BB	BB	DD	DD	DD	DD	BB	BB	DD	BB	BB	BB	DD	BB	DD	BB	DD	BB	BB	BB	BB	BB	BB	BB	DD	DD	BB	DD	DD	DD	DD	BB
chr1_43827301_43827315	DD	BB	BB	DD	DD	BB	BB	BB	BB	BB	DD	DD	DD	DD	DD	DD	BB	BB	BB	DD	DD	DD	DD	BB	BB	DD	BB	BB	BB	DD	BB	DD	BB	DD	BB	BB	BB	BB	BB	BB	BB	DD	DD	BB	DD	DD	DD	DD	BB
chr1_43834030_43834049	DD	BB	BB	DD	DD	BB	BB	BB	BB	BB	DD	DD	DD	DD	DD	DD	BB	BB	BB	DD	DD	DD	DD	BB	BB	DD	BB	BB	BB	DD	BB	DD	BB	DD	BB	BB	BB	BB	BB	BB	BB	DD	DD	BB	DD	DD	DD	DD	BB
chr1_43836870_43836881	DD	BB	BB	DD	dn	BB	BB	BB	BB	BB	DD	DD	DD	DD	DD	DD	BB	BB	BB	DD	DD	DD	DD	BB	BB	DD	BB	BB	BB	DD	BB	DD	BB	DD	BB	BB	BB	BB	BB	BB	BB	DD	DD	BB	DD	DD	DD	DD	BB
chr1_43839115_43839166	DD	NA	NA	NA	dn	BB	NN	BB	BB	BB	DD	DD	DD	DD	DD	DD	BB	BB	NA	DD	DD	DD	DD	BB	BB	NA	BB	BB	BB	DD	BB	DD	BB	DD	NA	NA	NN	BB	NA	BB	BB	DD	DD	BB	NA	DD	DD	DD	BB
chr1_43861167_43861192	DD	BB	BB	DD	dn	BB	BB	BB	BB	BB	DD	DD	DD	DD	DD	DD	BB	BB	BB	DD	DD	DD	DD	BB	BB	DD	BB	BB	BB	DD	BB	DD	BB	dn	BB	BB	BB	BB	BB	BB	BB	DD	DD	BB	DD	DD	dn	DD	BB
chr1_43861842_43861873	DD	BB	BB	DD	DD	BB	BB	BB	BB	BB	DD	DD	DD	DD	DD	DD	BB	BB	BB	DD	DD	DD	DD	BB	BB	DD	BB	BB	BB	DD	BB	DD	BB	DD	BB	BB	BB	BB	BB	BB	BB	DD	DD	BB	DD	DD	DD	DD	BB
chr1_44076404_44076435	DD	BB	BB	DD	DD	BB	NA	BB	BB	BB	DD	DD	DD	DD	DD	DD	BB	BB	BB	NN	DD	DD	DD	BB	BB	DD	BB	BB	BB	DD	BB	DD	BB	DD	BB	BB	BB	BB	BB	BB	NA	DD	DD	BB	DD	DD	DD	DD	BB
chr1_44097874_44097908	DD	BB	BB	DD	DD	BB	BB	BB	BB	BB	DD	DD	DD	DD	DD	DD	BB	BB	BB	DD	DD	DD	DD	BB	BB	DD	BB	BB	BB	DD	BB	DD	BB	DD	BB	BB	BB	BB	BB	BB	BB	DD	DD	BB	DD	DD	DD	DD	BB
chr1_44138888_44138909	DD	BB	BB	DD	DD	BB	BB	BB	BB	BB	DD	DD	DD	DD	DD	DD	bn	BB	BB	DD	DD	DD	DD	BB	BB	DD	BB	BB	BB	DD	BB	DD	BB	DD	BB	BB	BB	BB	BB	BB	BB	DD	DD	BB	DD	DD	DD	DD	BB
chr1_44166117_44166128	df	FF	FF	df	df	FF	FF	FF	FF	FF	DD	df	df	df	df	df	FF	FF	FF	df	df	df	df	FF	FF	df	FF	FF	FF	DD	FF	df	FF	df	FF	FF	FF	FF	FF	FF	FF	df	df	FF	df	df	DD	df	FF
chr1_44170754_44170793	DD	bn	BB	DD	NA	BB	BB	NN	bn	bn	DD	DD	DD	DD	DD	DD	BB	BB	BB	DD	DD	DD	DD	bn	BB	DD	BB	BB	BB	DD	NA	DD	BB	DD	BB	BB	BB	BB	BB	BB	BB	DD	DD	BB	DD	DD	DD	DD	BB
chr1_44175751_44175786	DD	BB	BB	DD	DD	BB	BB	BB	BB	BB	DD	DD	DD	DD	DD	DD	BB	BB	BB	DD	DD	DD	DD	BB	BB	DD	BB	BB	BB	DD	BB	DD	BB	DD	BB	BB	BB	BB	BB	BB	BB	DD	DD	BB	DD	DD	DD	DD	BB
chr1_44211920_44211931	DD	BB	BB	DD	DD	BB	BB	BB	BB	BB	DD	DD	DD	DD	DD	DD	BB	BB	BB	DD	DD	DD	DD	BB	BB	DD	BB	BB	BB	DD	BB	DD	BB	DD	BB	BB	BB	BB	BB	BB	BB	DD	DD	BB	DD	DD	DD	DD	BB
chr1_44220373_44220397	DD	BB	BB	DD	DD	BB	BB	BB	BB	BB	DD	DD	DD	DD	DD	DD	BB	BB	BB	DD	DD	DD	DD	BB	BB	DD	BB	BB	BB	DD	BB	DD	BB	DD	BB	BB	BB	BB	BB	BB	BB	DD	DD	BB	DD	DD	DD	DD	BB
chr1_44221237_44221248	DD	BB	BB	DD	DD	BB	BB	BB	BB	BB	DD	DD	DD	DD	DD	DD	BB	BB	BB	DD	DD	DD	DD	BB	BB	DD	BB	BB	BB	DD	BB	DD	BB	DD	BB	BB	BB	BB	BB	BB	BB	DD	DD	BB	DD	DD	DD	DD	BB
chr1_44237097_44237146	DD	BB	BB	DD	DD	BB	BB	BB	BB	BB	DD	DD	DD	DD	DD	DD	BB	BB	BB	DD	DD	DD	DD	BB	BB	DD	BB	BB	BB	DD	BB	DD	BB	DD	BB	BB	bn	BB	BB	BB	BB	DD	DD	bn	DD	DD	DD	DD	BB
chr1_44266565_44266588	DD	BB	BB	DD	DD	BB	BB	BB	BB	BB	DD	DD	DD	DD	DD	DD	BB	BB	BB	dn	DD	DD	DD	BB	BB	DD	BB	BB	BB	DD	BB	DD	BB	DD	BB	BB	BB	BB	BB	BB	BB	DD	DD	BB	DD	DD	DD	DD	BB
chr1_44314121_44314155	DD	BB	BB	DD	DD	BB	BB	BB	BB	BB	DD	DD	DD	DD	DD	DD	BB	BB	BB	DD	DD	DD	DD	BB	BB	DD	BB	BB	BB	DD	BB	DD	BB	DD	BB	BB	BB	BB	BB	BB	BB	DD	DD	BB	DD	DD	DD	DD	BB
chr1_44323038_44323061	DD	NA	NN	DD	DD	NN	NN	NN	NN	NN	DD	NA	DD	DD	DD	DD	NN	NA	NN	DD	DD	NA	DD	NN	NA	NA	BB	NA	NA	DD	BB	DD	NA	NA	BB	BB	BB	BB	BB	BB	BB	DD	DD	NA	DD	DD	DD	DD	BB
chr1_44368516_44368560	DD	BB	BB	DD	DD	BB	BB	BB	BB	BB	DD	DD	DD	DD	DD	DD	BB	BB	BB	DD	DD	DD	DD	BB	BB	DD	BB	BB	BB	DD	BB	DD	BB	DD	BB	BB	BB	BB	BB	BB	BB	DD	DD	BB	DD	DD	DD	DD	BB
chr1_44405945_44405960	DD	BB	BB	DD	DD	BB	BB	BB	BB	BB	DD	DD	DD	DD	DD	DD	BB	BB	BB	DD	DD	DD	DD	BB	BB	DD	BB	BB	BB	DD	BB	DD	BB	DD	BB	BB	BB	BB	BB	BB	BB	DD	DD	BB	DD	DD	DD	DD	BB
chr1_44408651_44408670	DD	BB	BB	DD	DD	BB	BB	BB	BB	BB	DD	DD	DD	DD	DD	DD	BB	BB	BB	DD	DD	DD	DD	BB	BB	DD	BB	BB	BB	DD	BB	DD	BB	DD	BB	BB	BB	BB	BB	BB	BB	DD	DD	BB	DD	DD	DD	DD	BB
chr1_44445060_44445087	dn	BB	BB	DD	DD	BB	BB	BB	BB	BB	DD	DD	dn	DD	DD	DD	BB	BB	BB	DD	DD	DD	DD	BB	BB	DD	BB	BB	BB	DD	BB	dn	BB	DD	BB	BB	BB	BB	BB	BB	BB	DD	DD	BB	DD	DD	dn	DD	BB
chr1_44531121_44531140	DD	BB	BB	DD	DD	BB	BB	BB	BB	BB	DD	DD	DD	DD	DD	DD	BB	BB	BB	DD	DD	DD	DD	BB	BB	DD	BB	BB	BB	DD	BB	DD	BB	DD	BB	BB	BB	BB	BB	BB	BB	DD	DD	BB	DD	DD	DD	DD	BB
chr1_44532765_44532786	DD	NN	NA	DD	NA	BB	BB	NA	BB	BB	DD	DD	NA	DD	DD	DD	NA	NA	NA	DD	NA	DD	DD	BB	BB	NA	NA	BB	BB	DD	BB	DD	BB	DD	BB	NA	NA	BB	BB	BB	BB	DD	DD	BB	DD	DD	DD	DD	BB
chr1_44558625_44558638	DD	BB	BB	DD	DD	BB	BB	BB	BB	BB	DD	DD	DD	DD	DD	DD	BB	BB	BB	DD	DD	DD	DD	BB	BB	DD	BB	BB	BB	DD	BB	DD	BB	DD	BB	BB	BB	BB	BB	BB	BB	DD	DD	BB	DD	DD	DD	DD	BB
chr1_44571861_44571872	DD	BB	BB	DD	DD	BB	BB	BB	BB	BB	DD	DD	DD	DD	DD	DD	BB	BB	BB	DD	DD	DD	DD	BB	BB	DD	BB	BB	BB	DD	BB	DD	BB	DD	BB	BB	BB	BB	BB	BB	BB	DD	DD	BB	DD	DD	DD	DD	BB
chr1_44572298_44572309	DD	BB	BB	DD	DD	BB	BB	BB	BB	BB	DD	DD	DD	DD	DD	DD	BB	BB	BB	DD	DD	DD	DD	BB	BB	DD	BB	BB	BB	DD	BB	DD	BB	DD	BB	BB	BB	BB	BB	BB	BB	DD	DD	BB	DD	DD	DD	DD	BB
chr1_44618484_44618497	DD	BB	BB	DD	DD	BB	BB	BB	BB	BB	dn	DD	DD	DD	DD	DD	BB	BB	BB	DD	DD	DD	DD	BB	BB	DD	BB	BB	BB	DD	BB	DD	BB	DD	BB	BB	BB	BB	BB	BB	BB	DD	DD	BB	DD	DD	DD	DD	BB
chr1_44623233_44623264	DD	BB	BB	DD	DD	BB	BB	BB	BB	BB	DD	DD	DD	DD	DD	DD	BB	BB	BB	DD	DD	DD	DD	BB	BB	DD	BB	BB	BB	DD	BB	DD	BB	DD	BB	BB	BB	BB	BB	BB	BB	DD	DD	BB	DD	DD	DD	DD	BB
chr1_44626297_44626316	DD	BB	BB	DD	DD	BB	BB	BB	BB	BB	DD	DD	DD	DD	DD	DD	BB	BB	BB	bd	DD	DD	DD	BB	BB	DD	BB	BB	BB	DD	BB	DD	BB	DD	BB	BB	BB	BB	BB	BB	BB	DD	DD	BB	DD	DD	DD	DD	BB
chr1_44628515_44628553	DD	BB	BB	DD	DD	BB	BB	BB	BB	BB	DD	DD	DD	DD	DD	DD	BB	BB	BB	DD	DD	DD	DD	BB	BB	DD	BB	BB	BB	DD	BB	DD	BB	DD	BB	BB	bn	BB	BB	BB	BB	DD	DD	BB	DD	DD	DD	DD	BB
chr1_44639352_44639391	DD	BB	BB	DD	DD	BB	BB	BB	BB	BB	DD	DD	DD	DD	DD	DD	BB	BB	BB	DD	DD	DD	DD	BB	BB	DD	BB	BB	BB	DD	BB	DD	BB	DD	BB	BB	BB	BB	BB	bn	BB	DD	DD	BB	DD	DD	DD	DD	BB
chr1_44665068_44665107	DD	BB	BB	NA	DD	BB	BB	BB	BB	NA	DD	DD	DD	DD	DD	DD	BB	bn	bn	DD	DD	DD	DD	BB	BB	NA	BB	BB	BB	DD	BB	DD	BB	DD	BB	BB	BB	NA	BB	BB	BB	DD	DD	NN	DD	DD	DD	DD	NN
chr1_44743004_44743033	DD	BB	BB	DD	DD	BB	BB	BB	BB	BB	DD	DD	DD	DD	DD	DD	BB	BB	BB	DD	DD	DD	DD	BB	BB	DD	BB	BB	BB	DD	BB	DD	BB	DD	BB	BB	BB	BB	BB	BB	BB	DD	DD	BB	DD	DD	DD	DD	BB
chr1_44747333_44747356	DD	BB	BB	DD	DD	BB	BB	BB	BB	BB	DD	DD	DD	DD	DD	DD	BB	BB	BB	DD	DD	DD	DD	BB	BB	DD	BB	BB	BB	DD	BB	DD	BB	DD	BB	BB	BB	BB	BB	BB	BB	DD	DD	BB	DD	DD	DD	DD	BB
chr1_44747577_44747596	DD	BB	BB	DD	DD	BB	BB	BB	BB	BB	DD	DD	DD	DD	DD	DD	BB	BB	BB	DD	DD	DD	DD	BB	BB	DD	BB	BB	BB	DD	BB	DD	BB	DD	BB	BB	BB	BB	BB	BB	BB	DD	DD	BB	DD	DD	DD	DD	BB
chr1_44749199_44749264	DD	BB	BB	DD	DD	BB	BB	BB	BB	BB	DD	DD	DD	DD	DD	DD	BB	BB	BB	DD	DD	DD	DD	BB	BB	DD	BB	BB	BB	DD	BB	DD	BB	DD	BB	BB	BB	BB	BB	BB	BB	DD	DD	BB	DD	DD	DD	DD	BB
chr1_44754705_44754744	DD	BB	BB	DD	DD	BB	BB	BB	BB	BB	DD	DD	DD	DD	DD	DD	BB	BB	BB	DD	DD	DD	DD	BB	BB	DD	BB	BB	BB	DD	BB	DD	BB	DD	BB	BB	BB	BB	BB	BB	BB	DD	DD	BB	DD	DD	DD	DD	BB
chr1_44761262_44761300	DD	BB	BB	DD	DD	BB	BB	BB	BB	BB	DD	DD	DD	DD	DD	DD	BB	BB	BB	DD	DD	DD	DD	BB	BB	DD	BB	BB	BB	DD	BB	DD	BB	DD	BB	BB	BB	BB	BB	BB	BB	DD	DD	BB	DD	DD	DD	DD	BB
chr1_44771858_44771875	DD	BB	BB	DD	DD	BB	BB	BB	BB	BB	DD	DD	DD	DD	DD	DD	BB	BB	BB	DD	DD	DD	DD	BB	BB	DD	BB	BB	BB	DD	BB	DD	BB	DD	BB	BB	BB	BB	BB	BB	BB	DD	DD	BB	DD	DD	DD	DD	BB
chr1_44951998_44952029	FF	FF	NA	FF	FF	FF	FF	FF	NA	FF	NA	FF	FF	NA	FF	FF	NA	NA	FF	NA	NA	NA	FF	FF	FF	NA	FF	FF	FF	NA	NA	FF	FF	FF	FF	FF	FF	FF	NN	FF	FF	FF	FF	FF	FF	FF	FF	FF	FF
chr1_45044479_45044510	FF	FF	FF	FF	FF	FF	FF	FF	FF	FF	FF	NN	FF	FF	FF	FF	FF	FF	FF	FF	FF	FF	FF	FF	FF	FF	FF	FF	FF	FF	FF	FF	FF	FF	FF	FF	FF	FF	FF	FF	FF	FF	FF	FF	FF	FF	FF	FF	FF
chr1_45105683_45105718	DD	BB	BB	DD	DD	BB	BB	BB	BB	BB	DD	DD	DD	DD	DD	DD	BB	BB	BB	DD	DD	DD	DD	BB	BB	DD	BB	BB	BB	DD	BB	DD	BB	DD	BB	BB	BB	BB	BB	BB	BB	DD	DD	BB	DD	DD	DD	DD	BB
chr1_45117474_45117494	DD	BB	BB	DD	DD	BB	BB	BB	BB	BB	DD	DD	DD	DD	DD	DD	BB	BB	BB	DD	DD	DD	DD	BB	BB	DD	BB	BB	BB	DD	BB	DD	BB	DD	BB	BB	BB	BB	BB	BB	BB	DD	DD	BB	DD	DD	DD	DD	BB
chr1_45219948_45219962	DD	BB	BB	DD	DD	BB	BB	BB	BB	BB	DD	DD	DD	DD	DD	DD	BB	BB	BB	DD	DD	DD	DD	BB	BB	DD	BB	BB	BB	DD	BB	DD	BB	DD	BB	BB	BB	BB	BB	BB	BB	DD	DD	BB	DD	DD	DD	DD	BB
chr1_45222965_45222984	DD	BB	BB	DD	DD	BB	BB	BB	BB	BB	DD	DD	DD	DD	DD	DD	BB	BB	BB	DD	DD	DD	DD	BB	BB	DD	BB	BB	BB	DD	BB	DD	BB	DD	BB	BB	BB	BB	BB	BB	BB	DD	DD	BB	DD	DD	DD	DD	BB
chr1_45224884_45224897	dd	BB	BB	dd	dd	BB	BB	BB	BB	BB	dd	dd	dd	dd	dd	dd	BB	BB	BB	dd	dd	dd	dd	BB	BB	dd	BB	BB	BB	dd	BB	dd	BB	dd	BB	BB	BB	BB	BB	BB	BB	dd	dd	BB	dd	dd	dd	dd	BB
chr1_45229952_45229979	DD	BB	BB	DD	DD	BB	BB	BB	BB	BB	DD	DD	DD	DD	DD	DD	BB	BB	BB	DD	DD	DD	DD	BB	BB	DD	BB	BB	BB	DD	BB	dn	BB	DD	BB	BB	BB	BB	BB	BB	BB	DD	DD	BB	DD	DD	DD	DD	BB
chr1_45272301_45272340	DD	BB	BB	DD	DD	bn	BB	BB	BB	BB	DD	DD	DD	DD	DD	DD	BB	BB	BB	DD	DD	DD	DD	BB	BB	DD	BB	BB	BB	DD	BB	DD	BB	DD	BB	BB	BB	BB	BB	BB	BB	DD	DD	BB	DD	DD	DD	DD	BB
chr1_45402943_45402972	DD	BB	BB	DD	DD	BB	BB	BB	BB	BB	DD	DD	DD	DD	DD	DD	BB	BB	BB	DD	DD	DD	DD	BB	BB	DD	BB	BB	BB	DD	BB	DD	BB	DD	BB	BB	BB	BB	BB	BB	BB	DD	DD	BB	DD	DD	DD	DD	BB
chr1_45435302_45435317	DD	BB	BB	DD	DD	BB	BB	BB	BB	BB	DD	DD	DD	DD	DD	DD	BB	BB	BB	DD	DD	DD	DD	BB	BB	DD	BB	BB	BB	DD	BB	DD	BB	DD	BB	BB	BB	BB	BB	BB	BB	DD	DD	BB	DD	DD	DD	DD	BB
chr1_45440277_45440292	DD	BB	BB	DD	DD	BB	BB	BB	BB	BB	DD	DD	DD	DD	DD	DD	BB	BB	BB	DD	DD	DD	DD	BB	BB	DD	BB	BB	BB	DD	BB	DD	BB	DD	BB	BB	BB	BB	BB	BB	BB	DD	DD	BB	DD	DD	DD	DD	BB
chr1_45440342_45440362	DD	BB	BB	DD	DD	BB	BB	BB	BB	BB	DD	DD	DD	DD	DD	DD	BB	BB	BB	DD	DD	DD	DD	BB	BB	DD	BB	BB	BB	DD	BB	DD	BB	DD	BB	BB	BB	BB	BB	BB	BB	DD	DD	BB	DD	DD	DD	DD	BB
chr1_45480863_45480886	DD	BB	BB	DD	DD	BB	BB	BB	BB	BB	DD	DD	DD	DD	DD	DD	BB	BB	BB	DD	DD	DD	DD	BB	BB	DD	BB	BB	BB	DD	BB	DD	BB	DD	BB	BB	BB	BB	BB	BB	BB	DD	DD	BB	DD	DD	DD	DD	BB
chr1_45487829_45487840	DD	BB	BB	DD	DD	BB	BB	BB	BB	BB	DD	DD	DD	DD	DD	DD	BB	BB	BB	DD	DD	DD	DD	BB	BB	DD	BB	BB	BB	DD	BB	DD	BB	DD	BB	BB	BB	BB	BB	BB	BB	DD	DD	BB	DD	DD	DD	DD	BB
chr1_45509633_45509648	DD	BB	BB	DD	DD	BB	BB	BB	BB	BB	DD	DD	DD	DD	DD	DD	BB	BB	BB	DD	DD	DD	DD	BB	DD	DD	BB	BB	BB	DD	BB	DD	BB	DD	bn	BB	BB	BB	BB	BB	BB	DD	DD	BB	DD	dn	DD	DD	BB
chr1_45515003_45515026	DD	BB	BB	DD	DD	BB	BB	BB	BB	BB	DD	DD	DD	DD	DD	DD	BB	BB	BB	DD	DD	DD	DD	BB	DD	DD	BB	BB	BB	DD	BB	DD	BB	DD	BB	BB	BB	BB	BB	BB	BB	DD	DD	BB	DD	DD	DD	DD	BB
chr1_45528049_45528076	DD	BB	BB	DD	DD	BB	BB	BB	BB	BB	DD	DD	DD	DD	DD	DD	BB	BB	BB	DD	DD	DD	DD	BB	DD	DD	BB	BB	BB	DD	BB	DD	BB	DD	BB	BB	BB	BB	BB	BB	BB	DD	DD	BB	DD	DD	DD	DD	BB
chr1_45544903_45544942	DD	BB	BB	DD	DD	BB	BB	BB	BB	BB	DD	DD	DD	DD	DD	DD	BB	BB	BB	DD	DD	DD	DD	BB	DD	DD	BB	BB	BB	DD	BB	DD	BB	DD	BB	BB	BB	BB	BB	BB	BB	DD	DD	BB	DD	DD	DD	DD	BB
chr1_45547685_45547699	DD	BB	BB	DD	DD	BB	BB	BB	BB	BB	DD	DD	DD	DD	DD	DD	BB	BB	BB	DD	DD	DD	DD	BB	DD	DD	BB	BB	BB	DD	BB	DD	BB	DD	BB	BB	BB	BB	BB	BB	BB	DD	DD	BB	DD	DD	DD	DD	BB
chr1_45555289_45555330	DD	BB	BB	DD	DD	BB	BB	BB	BB	BB	DD	DD	DD	DD	DD	DD	BB	BB	BB	DD	DD	DD	DD	BB	DD	DD	BB	BB	BB	DD	BB	DD	BB	DD	BB	BB	BB	BB	BB	BB	BB	DD	DD	BB	DD	DD	DD	DD	BB
chr1_45601391_45601438	BB	BB	NN	DD	DD	BB	BB	BB	NA	BB	NA	DD	BB	NN	BB	NA	BB	BB	BB	BB	NA	DD	DD	BB	BB	DD	BB	BB	BB	NA	BB	NA	bn	DD	BB	BB	BB	BB	BB	BB	bd	NA	DD	BB	DD	DD	DD	DD	BB
chr1_45644916_45644935	DD	BB	BB	DD	DD	BB	BB	BB	BB	BB	DD	DD	DD	DD	DD	DD	BB	BB	BB	DD	DD	DD	DD	BB	DD	DD	BB	BB	BB	DD	BB	DD	BB	DD	BB	BB	BB	BB	BB	BB	BB	DD	DD	BB	DD	DD	DD	DD	BB
chr1_45669217_45669230	DD	BB	BB	DD	DD	BB	BB	BB	BB	BB	DD	DD	DD	DD	DD	DD	BB	BB	BB	DD	DD	DD	DD	BB	DD	DD	BB	BB	BB	DD	BB	DD	BB	DD	BB	BB	BB	BB	BB	BB	BB	DD	DD	BB	DD	DD	DD	DD	BB
chr1_45679003_45679026	DD	BB	BB	DD	DD	BB	BB	BB	BB	BB	DD	DD	DD	DD	DD	DD	BB	BB	BB	DD	DD	DD	DD	BB	DD	DD	BB	BB	BB	DD	BB	DD	BB	DD	BB	BB	BB	BB	BB	BB	BB	DD	DD	BB	DD	DD	DD	DD	BB
chr1_45706566_45706620	DD	BB	BB	DD	DD	BB	BB	BB	BB	BB	DD	DD	DD	DD	DD	DD	bn	BB	BB	DD	DD	DD	DD	BB	DD	DD	BB	BB	BB	DD	BB	DD	BB	DD	BB	BB	BB	BB	BB	BB	BB	DD	DD	BB	DD	DD	DD	DD	BB
chr1_45710495_45710512	DD	BB	BB	DD	DD	BB	BB	BB	BB	BB	DD	DD	DD	DD	DD	DD	BB	BB	BB	DD	DD	DD	DD	BB	DD	DD	BB	BB	BB	DD	BB	DD	BB	DD	BB	BB	BB	BB	BB	BB	BB	DD	DD	BB	DD	DD	DD	DD	BB
chr1_45719003_45719026	DD	BB	BB	DD	DD	BB	BB	BB	BB	BB	DD	DD	DD	DD	DD	DD	bn	BB	BB	DD	DD	DD	DD	BB	DD	DD	BB	BB	BB	DD	BB	DD	BB	DD	BB	BB	BB	BB	BB	BB	BB	DD	DD	BB	DD	DD	DD	DD	BB
chr1_45751669_45751680	DD	BB	BB	DD	DD	BB	BB	BB	BB	BB	DD	DD	DD	DD	DD	DD	BB	BB	BB	DD	DD	DD	DD	BB	DD	DD	BB	BB	BB	DD	BB	DD	BB	DD	BB	BB	BB	BB	BB	BB	BB	DD	DD	BB	DD	DD	DD	DD	BB
chr1_45751878_45751897	DD	BB	BB	DD	DD	BB	BB	BB	BB	BB	DD	DD	DD	DD	DD	DD	BB	BB	BB	DD	DD	DD	DD	BB	DD	DD	BB	BB	BB	DD	BB	DD	BB	DD	BB	BB	BB	BB	BB	BB	BB	DD	DD	BB	DD	DD	DD	DD	BB
chr1_45752186_45752225	DD	BB	BB	DD	DD	BB	BB	BB	BB	BB	DD	DD	DD	DD	DD	DD	BB	BB	BB	DD	DD	DD	DD	BB	DD	DD	BB	BB	BB	DD	BB	DD	BB	DD	BB	BB	BB	BB	BB	BB	BB	DD	DD	BB	DD	bd	DD	DD	BB
chr1_45762979_45763002	DD	BB	bd	DD	DD	BB	BB	BB	BB	BB	DD	DD	DD	DD	DD	DD	BB	BB	BB	DD	DD	DD	DD	BB	DD	DD	BB	BB	BB	DD	BB	DD	BB	DD	BB	BB	BB	BB	BB	BB	BB	DD	DD	BB	DD	DD	DD	DD	BB
chr1_45765601_45765612	DD	BB	BB	DD	DD	BB	BB	BB	BB	BB	DD	DD	DD	DD	DD	DD	BB	BB	BB	DD	DD	DD	DD	BB	DD	DD	BB	BB	BB	DD	BB	DD	BB	DD	BB	BB	BB	BB	BB	BB	BB	DD	DD	BB	DD	DD	DD	DD	BB
chr1_45767955_45767975	DD	BB	BB	DD	DD	BB	BB	BB	BB	BB	DD	DD	DD	DD	DD	DD	BB	BB	BB	DD	DD	DD	DD	BB	DD	DD	BB	BB	BB	DD	BB	DD	BB	DD	BB	BB	BB	BB	BB	BB	BB	DD	DD	BB	DD	DD	DD	DD	BB
chr1_45807768_45807807	UU	BB	BB	UU	UU	BB	BB	BB	BB	BB	NA	UU	NA	NA	NA	UU	BB	BB	BB	UU	UU	UU	UU	BB	UU	NA	BB	BB	BB	UU	BB	UU	BB	UU	BB	BB	BB	BB	BB	BB	BB	UU	UU	BB	UU	NA	UU	NA	BB
chr1_45826825_45826844	DD	BB	BB	DD	DD	BB	BB	BB	BB	BB	DD	DD	DD	DD	DD	DD	BB	BB	BB	DD	DD	DD	DD	BB	DD	DD	BB	BB	BB	DD	BB	DD	BB	DD	BB	BB	BB	BB	BB	BB	BB	DD	DD	BB	DD	DD	DD	DD	BB
chr1_45834857_45834876	DD	BB	BB	DD	DD	BB	BB	BB	BB	BB	DD	DD	DD	DD	DD	DD	BB	BB	BB	DD	DD	DD	DD	BB	DD	DD	BB	BB	BB	DD	BB	DD	BB	DD	BB	BB	BB	BB	BB	BB	BB	DD	DD	BB	DD	DD	DD	DD	BB
chr1_45928580_45928606	DD	BB	BB	DD	DD	BB	BB	BB	BB	BB	DD	DD	DD	DD	DD	DD	BB	BB	BB	DD	DD	DD	DD	BB	DD	DD	BB	BB	BB	DD	BB	DD	BB	DD	BB	BB	BB	BB	BB	BB	BB	DD	DD	BB	DD	DD	DD	DD	BB
chr1_45965388_45965412	DD	BB	BB	DD	DD	BB	BB	BB	BB	BB	DD	DD	DD	DD	DD	DD	BB	BB	BB	DD	DD	DD	DD	BB	DD	DD	BB	BB	BB	DD	BB	DD	BB	DD	BB	BB	BB	BB	BB	BB	BB	DD	DD	BB	DD	DD	DD	DD	BB
chr1_46005716_46005751	DD	BB	BB	DD	DD	BB	BB	BB	BB	BB	DD	DD	DD	DD	DD	DD	BB	BB	BB	DD	DD	DD	DD	BB	DD	DD	BB	BB	BB	DD	BB	DD	BB	DD	BB	BB	BB	BB	BB	BB	BB	DD	DD	BB	DD	DD	DD	DD	BB
chr1_46010830_46010853	DD	BB	BB	DD	DD	BB	BB	BB	BB	BB	DD	DD	DD	DD	DD	DD	BB	BB	BB	DD	DD	DD	DD	BB	DD	DD	BB	BB	BB	DD	BB	DD	BB	DD	BB	BB	BB	BB	BB	BB	BB	DD	DD	BB	DD	DD	DD	DD	BB
chr1_46032335_46032346	DD	BB	BB	DD	DD	BB	BB	BB	BB	BB	DD	DD	DD	DD	DD	DD	BB	BB	BB	DD	DD	DD	DD	BB	DD	DD	BB	BB	BB	DD	BB	DD	BB	DD	BB	BB	BB	BB	BB	BB	BB	DD	DD	BB	DD	DD	DD	DD	BB
chr1_46038788_46038807	DD	BB	BB	DD	DD	BB	BB	BB	BB	BB	DD	DD	DD	DD	DD	DD	BB	BB	BB	DD	DD	DD	DD	BB	DD	DD	BB	BB	BB	DD	BB	DD	BB	DD	BB	BB	BB	BB	BB	BB	BB	DD	DD	BB	DD	DD	DD	DD	BB
chr1_46065358_46065401	DD	BB	BB	DD	DD	BB	BB	BB	NA	BB	NA	NA	DD	DD	NA	DD	NA	BB	BB	DD	DD	DD	DD	NA	DD	DD	BB	BB	BB	DD	BB	DD	BB	DD	BB	BB	BB	BB	DD	BB	BB	DD	DD	BB	DD	NA	DD	DD	BB
chr1_46424564_46424575	DD	BB	BB	DD	DD	BB	BB	BB	BB	BB	DD	DD	DD	DD	DD	DD	BB	BB	BB	DD	DD	DD	DD	BB	DD	DD	BB	BB	BB	DD	BB	DD	BB	DD	BB	BB	BB	BB	BB	BB	BB	DD	DD	BB	DD	DD	DD	DD	BB
chr1_46458054_46458077	DD	BB	BB	DD	DD	BB	BB	BB	BB	BB	DD	DD	DD	DD	DD	DD	BB	BB	BB	DD	DD	DD	DD	BB	DD	DD	BB	BB	BB	DD	BB	DD	BB	DD	BB	BB	BB	BB	BB	BB	BB	DD	DD	BB	DD	DD	DD	DD	BB
chr1_46463394_46463427	DD	BB	BB	DD	DD	BB	BB	BB	BB	bn	DD	DD	DD	DD	DD	DD	BB	BB	bn	DD	DD	DD	DD	bn	DD	DD	BB	BB	BB	DD	BB	DD	BB	DD	BB	BB	BB	BB	BB	BB	BB	DD	DD	BB	DD	DD	DD	DD	BB
chr1_46463926_46463945	DD	BB	BB	DD	dn	BB	BB	BB	BB	BB	DD	DD	DD	DD	DD	DD	BB	BB	BB	DD	DD	DD	DD	BB	DD	DD	BB	BB	BB	DD	BB	DD	BB	DD	BB	BB	BB	BB	BB	BB	BB	DD	DD	BB	DD	DD	DD	DD	BB
chr1_46544889_46544904	DD	BB	BB	DD	DD	BB	BB	BB	BB	BB	DD	DD	DD	DD	DD	DD	BB	BB	BB	DD	DD	DD	DD	BB	DD	DD	BB	BB	BB	DD	BB	DD	BB	DD	BB	BB	BB	BB	BB	BB	BB	DD	DD	BB	DD	DD	DD	DD	BB
chr1_46613787_46613822	DD	BB	BB	DD	DD	BB	BB	BB	BB	BB	DD	DD	DD	DD	DD	DD	BB	BB	BB	DD	DD	DD	dn	BB	DD	DD	BB	BB	BB	DD	BB	DD	BB	DD	BB	BB	BB	BB	BB	BB	BB	DD	DD	BB	DD	DD	DD	DD	BB
chr1_46872958_46872989	dd	BB	BB	dd	dd	bn	BB	BB	bn	BB	dd	dd	dd	dd	dd	dd	BB	BB	bn	dd	dd	dd	dd	BB	dd	dd	BB	BB	BB	dd	BB	dd	NA	nn	NA	BB	BB	NA	BB	BB	NA	dd	dn	BB	dd	dd	dd	dd	BB
chr1_46876625_46876652	FF	FF	FF	FF	FF	FF	FF	FF	FF	FF	FF	FF	FF	FF	FF	FF	FF	FF	FF	FF	FF	FF	FF	FF	FF	FF	FF	FF	FF	FF	FF	FF	FF	FF	FF	FF	FF	FF	FF	FF	NA	NN	FF	FF	FF	FF	FF	FF	FF
chr1_46919683_46919694	DD	BB	BB	DD	DD	BB	BB	BB	BB	BB	DD	DD	DD	DD	DD	DD	BB	BB	BB	DD	DD	DD	DD	BB	DD	DD	BB	BB	BB	DD	BB	DD	DD	DD	DD	BB	BB	DD	BB	BB	DD	DD	DD	BB	DD	DD	DD	DD	BB
chr1_46921332_46921347	DD	BB	bb	DD	DD	bb	BB	bb	BB	bn	DD	DD	DD	DD	DD	DD	bb	bb	bb	DD	DD	DD	DD	BB	DD	DD	BB	BB	BB	DD	BB	DD	DD	DD	DD	BB	BB	DD	BB	BB	DD	DD	DD	BB	DD	DD	DD	DD	BB
chr1_46939760_46939799	DD	BB	BB	DD	DD	BB	BB	BB	BB	BB	DD	DD	DD	bd	DD	DD	BB	BB	BB	DD	DD	DD	DD	DD	DD	DD	BB	BB	BB	DD	BB	DD	DD	DD	DD	BB	BB	DD	BB	BB	DD	DD	DD	BB	DD	DD	DD	DD	BB
chr1_46957448_46957462	DD	BB	BB	DD	DD	BB	BB	BB	BB	BB	DD	DD	DD	DD	DD	DD	BB	BB	BB	DD	DD	DD	DD	BB	DD	DD	BB	BB	BB	DD	BB	DD	DD	DD	DD	BB	BB	DD	BB	BB	DD	DD	DD	BB	DD	DD	DD	DD	BB
chr1_47011345_47011408	DD	NN	bn	NA	NA	DD	DD	DD	bn	bn	DD	BB	DD	NA	NN	DD	NA	NA	BB	NA	DD	DD	DD	NN	dn	NA	BB	BB	BB	NA	BB	DD	DD	DD	DD	NA	BB	DD	bd	NA	NA	DD	BB	BB	NN	DD	BB	DD	BB
chr1_47046360_47046371	DD	BB	BB	DD	DD	BB	BB	BB	BB	BB	DD	DD	DD	DD	DD	DD	BB	BB	BB	DD	DD	DD	DD	BB	DD	DD	BB	BB	BB	DD	BB	DD	DD	DD	DD	BB	BB	DD	BB	BB	DD	DD	DD	BB	DD	DD	DD	DD	BB
chr1_47050494_47050541	DD	BB	BB	DD	DD	BB	BB	BB	BB	BB	DD	DD	DD	DD	DD	DD	BB	BB	BB	DD	DD	DD	DD	BB	DD	DD	BB	BB	BB	DD	BB	DD	DD	DD	DD	BB	BB	DD	BB	BB	DD	DD	DD	BB	DD	DD	DD	DD	BB
chr1_47075964_47075978	DD	BB	BB	DD	DD	BB	BB	BB	BB	BB	DD	DD	DD	DD	DD	DD	BB	BB	BB	DD	DD	DD	DD	BB	DD	DD	BB	BB	BB	DD	BB	DD	DD	DD	DD	BB	BB	DD	BB	BB	DD	DD	DD	BB	DD	DD	DD	DD	BB
chr1_47100817_47100828	DD	BB	BB	DD	DD	BB	BB	BB	BB	BB	DD	DD	DD	DD	DD	DD	BB	BB	BB	DD	DD	DD	DD	BB	DD	DD	BB	BB	BB	DD	BB	DD	DD	DD	DD	BB	BB	DD	BB	BB	DD	DD	DD	BB	DD	DD	DD	DD	BB
chr1_47202355_47202374	DD	BB	BB	DD	DD	BB	BB	BB	BB	BB	DD	DD	DD	DD	DD	DD	BB	BB	BB	DD	DD	DD	DD	BB	DD	DD	BB	BB	BB	DD	BB	DD	DD	DD	DD	BB	BB	DD	BB	BB	DD	DD	DD	BB	DD	DD	DD	DD	BB
chr1_47228156_47228187	NA	BB	BB	NA	DD	BB	BB	BB	BB	BB	NA	DD	DD	DD	DD	DD	BB	BB	BB	DD	DD	NA	DD	BB	DD	NA	BB	BB	BB	NA	NA	DD	NA	DD	DD	BB	BB	NA	BB	BB	DD	DD	DD	BB	DD	NA	DD	DD	BB
chr1_47254648_47254667	DD	BB	BB	DD	DD	BB	BB	BB	BB	BB	DD	DD	DD	DD	DD	DD	BB	BB	BB	DD	DD	DD	DD	BB	DD	DD	BB	BB	BB	DD	BB	DD	DD	DD	DD	BB	BB	DD	BB	BB	DD	DD	DD	BB	DD	DD	DD	DD	BB
chr1_47286540_47286569	DD	BB	BB	dn	DD	BB	BB	BB	BB	BB	DD	DD	dn	DD	NA	DD	BB	BB	BB	DD	DD	DD	DD	BB	DD	DD	BB	BB	BB	dn	BB	DD	DD	DD	DD	BB	BB	DD	BB	BB	dn	DD	DD	BB	DD	DD	DD	dn	BB
chr1_47361962_47362009	DD	BB	BB	DD	DD	BB	BB	BB	BB	BB	DD	DD	DD	DD	BB	DD	BB	BB	BB	DD	DD	DD	DD	bn	DD	DD	BB	BB	BB	DD	BB	DD	DD	DD	DD	BB	BB	DD	BB	BB	DD	DD	DD	BB	DD	DD	DD	DD	BB
chr1_47389028_47389067	FF	FF	FF	NA	FF	FF	FF	FF	FF	FF	FF	FF	FF	FF	NA	FF	FF	FF	FF	NN	FF	FF	FF	FF	FF	FF	FF	FF	FF	FF	FF	FF	FF	FF	NA	FF	FF	NA	FF	FF	FF	FF	FF	FF	FF	NA	FF	FF	FF
chr1_47482919_47482946	DD	BB	BB	DD	DD	BB	BB	BB	BB	BB	DD	DD	DD	DD	DD	DD	BB	BB	BB	DD	DD	DD	DD	BB	DD	DD	BB	BB	BB	DD	BB	DD	DD	DD	DD	BB	BB	DD	BB	BB	DD	DD	DD	BB	DD	DD	DD	DD	BB
chr1_47638532_47638583	DD	NA	BB	DD	NA	BB	BB	BB	BB	BB	DD	DD	DD	DD	DD	DD	NN	BB	BB	DD	DD	DD	DD	BB	DD	NA	NA	NA	NA	NA	BB	DD	DD	DD	DD	BB	BB	NA	NA	BB	DD	DD	DD	BB	DD	DD	NA	DD	BB
chr1_47832423_47832434	bd	BB	BB	DD	DD	BB	BB	BB	BB	BB	DD	DD	DD	DD	DD	DD	BB	BB	BB	DD	DD	DD	DD	BB	DD	DD	BB	BB	BB	DD	BB	DD	DD	DD	DD	BB	BB	DD	BB	BB	DD	DD	DD	BB	DD	DD	DD	DD	BB
chr1_47838542_47838585	DD	BB	BB	DD	DD	BB	BB	BB	BB	BB	DD	DD	DD	DD	DD	DD	BB	BB	BB	DD	DD	DD	DD	BB	DD	DD	BB	BB	BB	DD	BB	DD	DD	DD	DD	bd	BB	DD	BB	BB	DD	DD	DD	BB	DD	DD	DD	DD	BB
chr1_47841955_47842009	DD	BB	BB	DD	DD	NA	NA	BB	NA	BB	DD	DD	NN	NA	DD	DD	NA	BB	BB	DD	NA	DD	DD	NA	DD	NA	BB	BB	BB	NA	NA	DD	DD	NA	DD	BB	BB	DD	BB	BB	DD	DD	DD	BB	DD	NA	DD	DD	BB
chr1_47865657_47865676	DD	BB	BB	DD	DD	BB	BB	BB	BB	BB	DD	DD	DD	DD	DD	DD	BB	BB	BB	DD	DD	DD	DD	BB	DD	DD	BB	BB	BB	DD	BB	DD	DD	DD	DD	BB	BB	DD	BB	BB	DD	DD	DD	BB	DD	DD	DD	DD	BB
chr1_47929067_47929090	DD	BB	BB	DD	DD	BB	BB	BB	BB	BB	DD	DD	DD	DD	DD	DD	BB	BB	BB	DD	DD	DD	DD	BB	DD	DD	BB	BB	BB	DD	BB	DD	DD	DD	DD	BB	BB	DD	BB	BB	DD	DD	DD	BB	DD	DD	DD	DD	BB
chr1_47934349_47934384	DD	BB	BB	DD	DD	BB	BB	BB	BB	bd	DD	DD	DD	DD	DD	DD	BB	BB	BB	DD	DD	DD	DD	BB	DD	DD	BB	BB	BB	DD	BB	DD	DD	DD	DD	BB	BB	DD	BB	BB	DD	DD	DD	BB	DD	DD	DD	DD	BB
chr1_48006306_48006326	DD	BB	BB	DD	DD	BB	BB	BB	BB	BB	DD	DD	DD	DD	DD	DD	BB	BB	BB	DD	DD	DD	dn	BB	DD	DD	BB	BB	BB	bd	BB	DD	bd	DD	DD	BB	BB	DD	BB	BB	DD	DD	DD	BB	bd	dn	bd	DD	BB
chr1_48011752_48011811	DD	BB	BB	DD	DD	BB	BB	BB	BB	BB	DD	DD	DD	DD	DD	DD	BB	BB	BB	DD	DD	DD	DD	BB	DD	DD	BB	BB	BB	DD	BB	DD	DD	DD	DD	BB	BB	DD	BB	BB	DD	DD	DD	BB	DD	DD	DD	DD	BB
chr1_48022002_48022017	DD	BB	BB	DD	DD	BB	BB	BB	BB	BB	DD	DD	DD	DD	DD	DD	BB	BB	BB	DD	DD	DD	DD	BB	DD	DD	BB	BB	BB	DD	BB	DD	DD	DD	DD	BB	BB	DD	BB	BB	DD	DD	DD	BB	DD	DD	DD	DD	BB
chr1_48027383_48027402	DD	BB	BB	DD	DD	BB	BB	BB	BB	BB	DD	DD	DD	DD	DD	DD	BB	BB	BB	DD	DD	DD	DD	BB	DD	DD	BB	BB	BB	DD	BB	DD	DD	DD	DD	BB	BB	DD	BB	BB	DD	DD	DD	BB	DD	DD	DD	DD	BB
chr1_48114140_48114155	DD	BB	BB	DD	DD	BB	BB	BB	BB	BB	DD	DD	DD	DD	DD	DD	BB	BB	BB	DD	DD	DD	DD	BB	DD	DD	BB	BB	BB	DD	BB	DD	DD	DD	DD	BB	BB	DD	BB	BB	DD	DD	DD	BB	DD	DD	DD	DD	BB
chr1_48215655_48215699	DD	BB	NN	DD	DD	BB	BB	BB	BB	BB	DD	DD	DD	DD	DD	DD	BB	BB	BB	DD	NA	NA	DD	BB	DD	DD	NA	BB	BB	DD	BB	DD	DD	DD	DD	BB	BB	DD	BB	BB	DD	DD	DD	BB	DD	DD	DD	DD	BB
chr1_48269087_48269114	DD	BB	BB	DD	DD	BB	BB	BB	BB	BB	DD	DD	DD	dn	DD	DD	BB	BB	BB	DD	DD	DD	DD	BB	DD	DD	BB	BB	BB	DD	BB	DD	DD	DD	DD	BB	BB	DD	BB	BB	DD	DD	DD	BB	DD	DD	DD	DD	BB
chr1_48273437_48273457	DD	BB	BB	DD	DD	BB	BB	BB	BB	BB	DD	DD	DD	DD	DD	DD	BB	BB	BB	DD	DD	DD	DD	BB	DD	DD	BB	BB	BB	DD	BB	DD	DD	DD	DD	BB	BB	DD	BB	BB	DD	DD	DD	BB	DD	DD	DD	DD	BB
chr1_48277026_48277051	DD	BB	BB	DD	DD	BB	BB	BB	BB	BB	DD	DD	bd	DD	DD	DD	BB	BB	BB	DD	DD	DD	bd	BB	DD	DD	BB	BB	BB	DD	BB	DD	DD	DD	DD	BB	BB	DD	BB	BB	DD	DD	DD	BB	bd	DD	DD	DD	BB
chr1_48304663_48304714	DD	BB	BB	DD	NA	BB	BB	BB	NA	NA	dn	DD	DD	DD	DD	DD	BB	BB	BB	DD	DD	DD	DD	BB	dn	NA	BB	NA	BB	DD	BB	DD	DD	DD	DD	BB	BB	DD	BB	BB	DD	DD	DD	BB	DD	DD	DD	DD	BB
chr1_48349712_48349743	DD	BB	BB	DD	DD	BB	BB	BB	BB	BB	DD	DD	DD	DD	DD	DD	BB	BB	BB	DD	DD	DD	DD	BB	DD	DD	BB	BB	BB	DD	BB	DD	DD	DD	DD	BB	BB	DD	BB	BB	DD	DD	DD	BB	DD	DD	DD	DD	BB
chr1_48404515_48404530	DD	BB	BB	DD	DD	BB	BB	BB	BB	BB	DD	DD	DD	DD	DD	DD	BB	BB	BB	DD	DD	DD	DD	BB	DD	DD	BB	BB	BB	DD	BB	DD	DD	DD	DD	BB	BB	DD	BB	BB	DD	DD	DD	BB	DD	DD	DD	DD	BB
chr1_48411342_48411357	DD	BB	BB	DD	DD	BB	BB	BB	BB	BB	DD	DD	DD	DD	DD	DD	BB	BB	BB	DD	DD	DD	DD	BB	DD	DD	BB	BB	BB	DD	BB	DD	DD	DD	DD	BB	BB	DD	BB	BB	DD	DD	DD	BB	DD	DD	DD	DD	BB
chr1_48485653_48485668	DD	BB	BB	DD	DD	BB	BB	BB	BB	BB	DD	DD	DD	DD	DD	DD	BB	BB	BB	DD	DD	DD	DD	BB	DD	DD	BB	BB	BB	DD	BB	DD	DD	DD	DD	BB	BB	DD	BB	BB	DD	DD	DD	BB	DD	DD	DD	DD	BB
chr1_48501493_48501504	DD	BB	BB	DD	DD	BB	BB	BB	BB	BB	DD	DD	DD	DD	DD	DD	BB	BB	BB	DD	DD	DD	DD	BB	DD	DD	BB	BB	BB	DD	BB	DD	DD	DD	DD	BB	BB	DD	BB	BB	DD	DD	DD	BB	DD	DD	DD	DD	BB
chr1_48521753_48521766	DD	BB	BB	DD	DD	BB	BB	BB	BB	BB	DD	DD	DD	DD	DD	DD	BB	BB	BB	DD	DD	DD	DD	BB	DD	bd	BB	BB	BB	DD	BB	DD	DD	DD	DD	BB	BB	DD	BB	BB	DD	DD	DD	BB	DD	DD	DD	DD	BB
chr1_48523510_48523533	DD	BB	BB	DD	DD	BB	BB	BB	BB	BB	DD	DD	DD	DD	DD	DD	BB	BB	BB	DD	DD	DD	DD	BB	DD	DD	BB	BB	BB	DD	BB	DD	DD	DD	DD	BB	BB	DD	BB	BB	DD	DD	DD	BB	DD	DD	DD	DD	BB
chr1_48616138_48616158	DD	BB	BB	DD	DD	BB	BB	BB	BB	BB	DD	DD	DD	DD	DD	DD	BB	BB	BB	DD	DD	DD	DD	BB	DD	DD	BB	BB	BB	DD	BB	DD	DD	DD	DD	BB	BB	DD	BB	BB	DD	DD	DD	BB	DD	DD	DD	DD	BB
chr1_48785355_48785374	FF	FF	FF	FF	FF	FF	FF	FF	FF	FF	FF	FF	FF	FF	FF	FF	FF	FF	FF	FF	FF	FF	FF	FF	FF	FF	FF	FF	FF	NA	FF	FF	FF	FF	FF	FF	FF	FF	FF	FF	FF	NA	FF	FF	NN	FF	NN	FF	FF
chr1_48834849_48834869	DD	BB	BB	DD	DD	BB	BB	BB	BB	BB	DD	DD	DD	DD	DD	DD	BB	BB	BB	DD	DD	DD	DD	BB	DD	DD	BB	BB	BB	DD	BB	DD	DD	DD	DD	BB	BB	DD	BB	BB	DD	DD	DD	BB	DD	DD	DD	DD	BB
chr1_48863116_48863139	DD	BB	BB	DD	DD	BB	BB	BB	BB	BB	DD	DD	dn	DD	DD	DD	BB	BB	BB	DD	DD	DD	DD	BB	DD	DD	BB	BB	BB	DD	BB	DD	DD	DD	DD	BB	BB	DD	BB	BB	DD	DD	DD	BB	DD	DD	DD	DD	BB
chr1_48869016_48869060	DD	BB	BB	DD	DD	BB	BB	BB	BB	BB	DD	DD	DD	DD	DD	DD	BB	BB	BB	DD	DD	DD	DD	BB	DD	DD	BB	BB	BB	DD	BB	DD	DD	DD	DD	BB	BB	DD	BB	BB	DD	DD	DD	BB	DD	DD	DD	DD	BB
chr1_48894628_48894649	DD	BB	BB	DD	dn	BB	BB	BB	BB	BB	DD	DD	DD	DD	DD	DD	BB	BB	BB	DD	DD	DD	DD	BB	DD	DD	BB	BB	BB	DD	BB	DD	DD	DD	DD	BB	BB	DD	BB	BB	DD	DD	DD	BB	DD	DD	DD	DD	BB
chr1_48914525_48914536	DD	BB	BB	DD	DD	BB	BB	BB	BB	BB	DD	DD	DD	DD	DD	DD	BB	BB	BB	DD	DD	DD	DD	BB	DD	DD	BB	BB	BB	DD	BB	DD	DD	DD	DD	BB	BB	DD	BB	BB	DD	DD	DD	BB	DD	DD	DD	DD	BB
chr1_48916975_48916998	DD	BB	BB	DD	DD	BB	BB	BB	BB	BB	DD	DD	DD	DD	DD	DD	BB	BB	BB	DD	DD	DD	DD	BB	DD	DD	BB	BB	BB	DD	BB	DD	DD	DD	DD	BB	BB	DD	BB	BB	DD	DD	DD	BB	DD	DD	DD	DD	BB
chr1_48935994_48936008	DD	BB	BB	DD	DD	BB	BB	BB	BB	BB	DD	DD	DD	DD	DD	DD	BB	BB	BB	DD	DD	DD	DD	BB	DD	DD	BB	BB	BB	DD	BB	DD	DD	DD	DD	BB	BB	DD	BB	BB	DD	DD	DD	BB	DD	DD	DD	DD	BB
chr1_48957385_48957408	DD	BB	BB	DD	DD	BB	BB	BB	BB	BB	DD	DD	DD	DD	DD	DD	BB	BB	BB	DD	DD	DD	DD	BB	DD	DD	BB	BB	BB	DD	BB	DD	DD	DD	DD	BB	BB	DD	BB	BB	DD	DD	DD	BB	DD	DD	DD	DD	BB
chr1_49025631_49025648	DD	BB	bd	DD	DD	BB	BB	BB	BB	BB	dn	DD	DD	DD	DD	DD	BB	BB	BB	DD	DD	DD	DD	BB	DD	DD	BB	BB	BB	bd	BB	dn	DD	DD	DD	BB	BB	DD	BB	BB	DD	DD	DD	BB	DD	DD	DD	DD	BB
chr1_49080486_49080513	NN	BB	BB	NA	NN	BB	BB	BB	BB	BB	NN	NN	NN	NN	NN	NN	BB	BB	BB	NA	NA	NA	NN	BB	NN	DD	BB	BB	BB	DD	BB	DD	DD	NA	DD	BB	BB	DD	BB	BB	DD	DD	DD	BB	DD	DD	DD	DD	BB
chr1_49171166_49171198	DD	BB	BB	bd	DD	BB	BB	BB	BB	BB	DD	DD	DD	bd	bd	DD	BB	BB	BB	bd	bd	DD	DD	BB	DD	bd	BB	bn	BB	DD	BB	DD	DD	DD	DD	BB	BB	DD	BB	BB	DD	bd	DD	BB	bd	DD	dn	bd	BB
chr1_49195335_49195354	DD	BB	BB	DD	DD	BB	BB	BB	BB	BB	DD	DD	DD	DD	DD	DD	BB	BB	BB	DD	DD	DD	DD	BB	DD	DD	BB	BB	BB	DD	BB	DD	DD	DD	DD	BB	BB	DD	BB	BB	DD	DD	DD	BB	DD	DD	DD	DD	BB
chr1_49201127_49201140	DD	BB	BB	DD	DD	BB	BB	BB	BB	BB	DD	DD	DD	DD	DD	DD	BB	BB	BB	DD	DD	DD	DD	BB	DD	DD	BB	BB	BB	DD	BB	DD	DD	DD	DD	BB	BB	DD	BB	BB	DD	DD	DD	BB	DD	DD	DD	DD	BB
chr1_49212467_49212482	DD	BB	BB	DD	DD	BB	BB	BB	BB	BB	DD	DD	DD	dn	DD	DD	BB	BB	BB	DD	DD	DD	DD	BB	DD	DD	BB	BB	BB	DD	BB	DD	DD	DD	DD	BB	BB	DD	BB	BB	DD	DD	DD	BB	DD	dn	DD	DD	BB
chr1_49216679_49216718	FF	NA	FF	FF	NA	FF	FF	NA	FF	FF	FF	FF	FF	FF	NA	FF	FF	FF	FF	FF	FF	NN	FF	FF	FF	NA	FF	FF	FF	NA	FF	FF	FF	FF	FF	FF	FF	FF	NA	NA	FF	FF	FF	FF	FF	NA	NA	FF	FF
chr1_49224836_49224859	DD	BB	BB	DD	DD	BB	BB	BB	BB	BB	DD	DD	DD	DD	DD	DD	BB	BB	BB	DD	DD	DD	DD	BB	DD	DD	BB	BB	BB	DD	BB	DD	DD	DD	DD	BB	BB	DD	BB	BB	DD	DD	DD	BB	DD	DD	DD	DD	BB
chr1_49260412_49260455	NA	NA	NN	FF	FF	FF	FF	NA	FF	FF	fn	NA	NA	FF	FF	FF	FF	FF	FF	FF	FF	FF	FF	NA	NA	FF	FF	fn	FF	NN	FF	NA	FF	FF	FF	FF	FF	NA	FF	FF	NA	FF	FF	FF	NA	FF	NA	FF	FF
chr1_49269586_49269620	DD	DD	DD	DD	DD	DD	DD	DD	DD	DD	DD	DD	DD	DD	DD	DD	DD	DD	DD	DD	DD	DD	DD	DD	DD	DD	DD	DD	BB	DD	DD	DD	DD	DD	DD	DD	DD	DD	DD	DD	DD	DD	DD	DD	DD	DD	DD	DD	DD
chr1_49299429_49299455	DD	NN	NN	DD	DD	NN	NN	NN	NN	NN	DD	NA	NA	DD	DD	DD	NN	NN	NN	DD	DD	NA	DD	NA	DD	DD	NN	NN	NN	DD	NN	DD	DD	DD	DD	NN	NN	DD	NN	NN	NA	DD	DD	NN	DD	DD	DD	DD	NN
chr1_49340022_49340051	DD	BB	BB	DD	DD	BB	BB	BB	BB	BB	DD	DD	DD	DD	DD	DD	BB	BB	BB	DD	DD	DD	DD	BB	DD	DD	BB	BB	BB	DD	BB	DD	DD	DD	DD	BB	BB	DD	BB	BB	DD	DD	DD	BB	DD	DD	DD	DD	BB
chr1_49366675_49366688	DD	BB	BB	DD	DD	BB	BB	BB	BB	BB	DD	DD	DD	DD	DD	DD	BB	BB	BB	DD	DD	DD	DD	BB	DD	DD	BB	BB	BB	DD	BB	DD	DD	DD	DD	BB	BB	DD	BB	BB	DD	DD	DD	BB	DD	DD	DD	DD	BB
chr1_49474136_49474156	FF	FF	FF	FF	FF	FF	FF	FF	FF	FF	FF	FF	FF	FF	FF	FF	FF	FF	FF	FF	FF	FF	FF	FF	FF	FF	FF	FF	NA	FF	FF	FF	NA	FF	FF	FF	FF	FF	FF	FF	NN	FF	FF	FF	FF	FF	FF	NA	FF
chr1_49551143_49551160	DD	BB	BB	DD	DD	BB	BB	BB	BB	BB	DD	DD	DD	DD	DD	DD	BB	BB	BB	DD	DD	DD	DD	BB	DD	DD	BB	BB	BB	DD	BB	DD	DD	DD	DD	BB	BB	DD	BB	BB	DD	DD	DD	BB	DD	DD	DD	DD	BB
chr1_49586062_49586105	DD	BB	BB	DD	DD	BB	bn	nn	BB	BB	DD	DD	DD	DD	DD	DD	BB	BB	BB	DD	DD	DD	DD	BB	DD	DD	BB	BB	BB	DD	BB	DD	DD	DD	DD	BB	BB	DD	BB	BB	dn	DD	DD	BB	DD	DD	DD	DD	BB
chr1_49601193_49601224	DD	BB	BB	DD	DD	BB	BB	BB	BB	BB	DD	DD	DD	DD	DD	DD	BB	BB	BB	DD	DD	DD	DD	BB	DD	DD	BB	BB	BB	DD	BB	DD	DD	DD	DD	BB	BB	DD	BB	BB	DD	DD	DD	BB	DD	DD	DD	DD	BB
chr1_49602480_49602509	DD	BB	BB	DD	DD	BB	BB	BB	BB	BB	DD	DD	DD	DD	DD	DD	BB	BB	BB	DD	DD	DD	DD	BB	DD	DD	BB	BB	BB	DD	BB	DD	DD	DD	DD	BB	BB	DD	BB	BB	DD	DD	DD	BB	DD	DD	DD	DD	BB
chr1_49621251_49621262	DD	BB	BB	DD	DD	BB	BB	BB	BB	BB	DD	DD	DD	DD	DD	DD	BB	BB	BB	DD	DD	DD	DD	BB	DD	DD	BB	BB	BB	DD	BB	DD	dn	DD	DD	BB	BB	DD	BB	BB	DD	DD	DD	BB	DD	dn	DD	DD	BB
chr1_49702188_49702237	FF	NA	NA	FF	NA	FF	FF	FF	FF	NA	FF	FF	NA	FF	FF	FF	fn	FF	NA	FF	NA	NA	FF	FF	FF	FF	FF	FF	FF	fn	FF	FF	FF	NA	FF	fn	FF	FF	FF	FF	NA	FF	FF	FF	NA	FF	NA	NN	FF
chr1_49714972_49715015	DD	BB	BB	DD	DD	BB	BB	BB	BB	BB	DD	NA	DD	DD	DD	DD	BB	BB	BB	DD	DD	DD	DD	BB	NA	NA	BB	BB	BB	DD	BB	NN	NA	DD	DD	BB	BB	DD	BB	BB	NA	DD	DD	BB	DD	dn	NA	DD	BB
chr1_49888060_49888114	FF	FF	NA	NA	FF	FF	NA	FF	FF	FF	FF	FF	NA	FF	NN	FF	FF	NA	FF	FF	NA	FF	FF	FF	FF	NA	FF	FF	FF	FF	NA	FF	FF	FF	NA	FF	FF	FF	NA	FF	NA	FF	FF	FF	NA	FF	FF	NA	FF
chr1_49961371_49961402	NA	NA	BB	NA	DD	BB	BB	BB	NA	BB	DD	DD	DD	DD	DD	DD	BB	NA	NN	DD	NA	DD	DD	BB	DD	NA	NA	BB	BB	DD	BB	NA	DD	DD	NA	BB	BB	NA	BB	BB	DD	DD	NA	BB	DD	DD	DD	DD	BB
chr1_50084795_50084806	dd	BB	BB	dd	dd	BB	BB	BB	BB	BB	dd	dd	dd	dd	dd	dd	BB	BB	BB	dd	dd	dd	dd	BB	dd	dd	BB	BB	BB	dd	BB	dd	dd	dd	dd	BB	BB	dd	BB	BB	dd	dd	dd	BB	dd	dd	dd	dd	BB
chr1_50089520_50089535	dd	BB	BB	dd	dd	BB	BB	BB	BB	BB	dd	dd	dd	dd	dd	dd	BB	BB	BB	dd	dd	dd	dd	BB	dd	dd	bd	BB	BB	dd	BB	dd	dd	dd	dd	BB	BB	dd	BB	BB	dd	dd	dd	BB	dd	dd	dd	dd	BB
chr1_50145131_50145162	DD	BB	BB	NA	DD	BB	BB	BB	BB	BB	NN	DD	DD	DD	DD	DD	BB	BB	BB	DD	DD	DD	NA	BB	DD	NA	BB	BB	BB	DD	BB	DD	NA	NA	DD	BB	BB	NA	BB	BB	DD	DD	DD	BB	DD	NA	dn	DD	BB
chr1_50187340_50187375	DD	BB	BB	DD	DD	BB	BB	BB	BB	BB	DD	DD	DD	DD	DD	DD	BB	BB	BB	DD	DD	DD	DD	BB	DD	DD	BB	BB	BB	DD	BB	DD	DD	DD	DD	BB	BB	DD	BB	BB	DD	DD	DD	BB	DD	DD	DD	DD	BB
chr1_50196802_50196816	DD	BB	BB	DD	DD	BB	BB	BB	BB	BB	DD	DD	DD	DD	DD	DD	BB	BB	BB	DD	DD	DD	DD	BB	DD	DD	BB	BB	BB	DD	BB	DD	DD	DD	DD	BB	BB	DD	BB	BB	DD	DD	DD	BB	DD	DD	DD	DD	BB
chr1_50199374_50199413	DD	BB	BB	DD	DD	BB	BB	BB	BB	BB	DD	DD	bd	DD	DD	DD	BB	BB	BB	DD	DD	DD	DD	BB	DD	DD	BB	BB	BB	DD	BB	DD	DD	DD	DD	BB	BB	DD	BB	BB	DD	DD	DD	BB	DD	DD	DD	DD	BB
chr1_50240506_50240517	DD	BB	BB	DD	DD	BB	BB	BB	BB	BB	DD	DD	DD	DD	DD	DD	BB	BB	BB	DD	DD	DD	DD	BB	DD	DD	BB	BB	BB	DD	BB	DD	DD	DD	DD	BB	BB	DD	BB	BB	DD	DD	DD	BB	DD	DD	DD	DD	BB
chr1_50268842_50268885	DD	BB	BB	DD	DD	bn	BB	BB	BB	BB	DD	DD	DD	DD	DD	DD	BB	BB	BB	DD	DD	DD	DD	BB	DD	DD	BB	BB	BB	DD	BB	DD	DD	DD	DD	BB	BB	DD	BB	BB	DD	DD	DD	BB	DD	DD	DD	DD	BB
chr1_50360319_50360358	NA	BB	BB	DD	DD	BB	BB	BB	BB	BB	DD	DD	DD	DD	DD	DD	BB	BB	DD	DD	NA	DD	DD	BB	DD	DD	BB	BB	BB	DD	BB	DD	DD	DD	DD	NA	BB	NA	BB	BB	NA	DD	DD	BB	DD	DD	DD	DD	BB
chr1_50390595_50390608	df	FF	FF	df	df	FF	FF	FF	FF	FF	df	df	df	df	df	df	FF	FF	FF	df	df	df	df	FF	df	df	FF	FF	FF	df	FF	df	df	df	df	FF	FF	df	FF	FF	df	df	df	FF	df	df	df	df	FF
chr1_50470220_50470251	DD	BB	BB	DD	DD	BB	BB	BB	BB	BB	DD	DD	DD	dn	DD	DD	BB	BB	BB	DD	DD	DD	DD	BB	DD	DD	BB	BB	BB	DD	BB	DD	DD	DD	DD	BB	BB	DD	BB	BB	DD	DD	DD	BB	DD	DD	DD	DD	BB
chr1_50556301_50556336	DD	BB	BB	DD	DD	BB	BB	BB	BB	BB	DD	DD	DD	DD	DD	DD	BB	BB	BB	DD	DD	DD	DD	BB	DD	DD	BB	BB	BB	DD	BB	DD	DD	DD	DD	BB	BB	DD	BB	BB	DD	DD	DD	BB	DD	DD	DD	DD	BB
chr1_50747678_50747725	DD	BB	BB	NA	DD	DD	BB	BB	BB	bd	DD	NA	DD	DD	DD	DD	NN	BB	NA	DD	DD	DD	DD	DD	DD	NA	BB	BB	DD	DD	bd	DD	DD	NA	NA	BB	BB	DD	BB	BB	DD	DD	DD	DD	NA	DD	DD	DD	NA
chr1_50755399_50755450	FF	FF	NA	FF	NA	FF	FF	NA	NA	FF	FF	FF	FF	NA	FF	FF	FF	FF	FF	NN	FF	FF	FF	FF	FF	FF	FF	FF	FF	NN	NA	FF	FF	FF	FF	FF	FF	NA	FF	fn	NA	NA	FF	FF	FF	NA	FF	FF	FF
chr1_50904596_50904615	DD	BB	BB	DD	DD	BB	BB	BB	BB	BB	DD	DD	DD	DD	DD	DD	BB	BB	BB	DD	DD	DD	DD	BB	DD	DD	BB	BB	BB	DD	BB	DD	DD	DD	DD	BB	BB	DD	BB	BB	DD	DD	DD	BB	DD	DD	DD	DD	BB
chr1_50973611_50973688	NA	BB	BB	UU	UU	BB	BB	BB	BB	BB	UU	UU	UU	UU	UU	UU	BB	BB	BB	UU	NA	UU	UU	BB	UU	UU	BB	BB	BB	UU	BB	UU	UU	NA	UU	BB	BB	NA	BB	BB	UU	UU	UU	bu	UU	NA	UU	UU	BB
chr1_50984485_50984508	DD	BB	BB	DD	DD	BB	BB	BB	BB	BB	DD	DD	DD	DD	DD	DD	BB	BB	BB	DD	DD	DD	DD	BB	DD	DD	BB	BB	BB	DD	BB	DD	DD	DD	DD	BB	BB	DD	BB	BB	DD	DD	DD	BB	DD	bd	DD	DD	BB
chr1_51043684_51043719	DD	BB	BB	DD	DD	BB	BB	BB	BB	BB	DD	DD	DD	DD	DD	DD	BB	BB	BB	DD	DD	DD	DD	BB	DD	DD	BB	BB	BB	DD	BB	DD	DD	DD	DD	BB	BB	DD	BB	BB	DD	DD	DD	BB	DD	DD	DD	DD	BB
chr1_51060690_51060729	DD	BB	BB	DD	DD	BB	BB	BB	BB	BB	DD	DD	DD	DD	DD	DD	BB	BB	BB	DD	DD	DD	DD	BB	DD	DD	BB	BB	BB	DD	BB	DD	DD	DD	DD	BB	BB	DD	BB	BB	DD	DD	DD	BB	DD	DD	DD	DD	BB
chr1_51214764_51214791	df	FF	FF	df	df	FF	FF	FF	FF	FF	df	df	df	df	df	df	FF	FF	FF	df	df	df	df	df	df	df	df	FF	FF	df	FF	df	df	df	DD	FF	FF	df	FF	FF	df	df	df	FF	df	df	df	df	FF
chr1_51214801_51214820	DD	BB	BB	DD	DD	BB	BB	BB	BB	BB	DD	DD	DD	DD	DD	DD	BB	BB	BB	DD	DD	DD	DD	BB	DD	DD	BB	BB	BB	DD	BB	DD	DD	DD	DD	BB	BB	DD	BB	BB	DD	DD	DD	BB	DD	DD	DD	DD	BB
chr1_51230431_51230466	DD	BB	BB	DD	DD	BB	BB	BB	BB	BB	DD	DD	DD	DD	DD	DD	BB	BB	BB	DD	DD	DD	DD	BB	DD	DD	BB	BB	BB	DD	BB	DD	DD	DD	DD	BB	BB	DD	BB	BB	DD	DD	DD	BB	DD	DD	DD	DD	BB
chr1_51266737_51266748	DD	BB	BB	DD	DD	BB	BB	BB	BB	BB	DD	DD	DD	DD	DD	DD	BB	BB	BB	DD	DD	DD	DD	BB	DD	DD	BB	BB	BB	DD	BB	DD	DD	DD	DD	BB	BB	DD	BB	BB	DD	DD	DD	BB	DD	DD	DD	DD	BB
chr1_51266937_51266948	DD	BB	BB	DD	DD	BB	BB	BB	BB	BB	DD	DD	DD	DD	DD	DD	BB	BB	BB	DD	DD	DD	DD	BB	DD	DD	BB	BB	BB	DD	BB	DD	DD	DD	DD	BB	BB	DD	BB	BB	DD	DD	DD	BB	DD	DD	DD	DD	BB
chr1_51378198_51378221	DD	BB	BB	DD	DD	BB	BB	BB	BB	BB	DD	DD	DD	DD	DD	DD	BB	BB	BB	DD	DD	DD	DD	BB	DD	DD	BB	BB	BB	DD	BB	DD	DD	DD	DD	BB	BB	DD	BB	BB	DD	DD	DD	BB	DD	DD	DD	DD	BB
chr1_51382584_51382615	DD	BB	BB	DD	DD	BB	BB	BB	BB	BB	dn	DD	DD	DD	DD	DD	BB	BB	BB	DD	DD	DD	DD	BB	DD	DD	BB	BB	BB	DD	BB	DD	DD	DD	DD	BB	BB	DD	BB	BB	DD	DD	DD	BB	DD	DD	dn	DD	BB
chr1_51397163_51397186	DD	BB	BB	DD	DD	BB	BB	BB	BB	BB	DD	DD	DD	DD	DD	DD	BB	BB	BB	DD	DD	DD	DD	BB	DD	DD	BB	BB	BB	DD	BB	DD	DD	DD	DD	BB	BB	DD	BB	BB	DD	DD	DD	BB	DD	DD	DD	DD	BB
chr1_51424068_51424127	DD	NN	NA	DD	DD	NN	NN	NN	NN	NN	DD	DD	DD	DD	DD	NN	NN	NA	NN	DD	NA	NA	DD	NN	DD	NA	BB	BB	NN	NA	NA	DD	DD	DD	DD	NN	BB	DD	NN	NN	DD	NA	DD	BB	DD	DD	NA	DD	BB
chr1_51528788_51528811	DD	BB	BB	DD	DD	BB	BB	BB	BB	BB	DD	DD	DD	DD	DD	DD	BB	BB	BB	DD	DD	DD	DD	BB	DD	DD	BB	BB	BB	DD	BB	DD	DD	DD	DD	BB	BB	DD	BB	BB	DD	DD	DD	BB	DD	DD	DD	DD	BB
chr1_51529333_51529368	FF	FF	FF	NN	FF	FF	FF	FF	FF	FF	FF	FF	FF	FF	FF	FF	FF	FF	FF	FF	FF	FF	FF	FF	FF	NA	FF	FF	FF	FF	FF	FF	FF	FF	FF	NA	FF	FF	FF	FF	NA	FF	FF	FF	FF	FF	FF	FF	NA
chr1_51533154_51533185	FF	FF	FF	FF	FF	FF	FF	FF	FF	FF	FF	FF	FF	FF	FF	FF	FF	FF	FF	FF	FF	FF	FF	FF	FF	FF	FF	FF	FF	FF	FF	FF	FF	FF	FF	FF	FF	FF	FF	FF	NA	FF	FF	FF	FF	FF	FF	FF	NA
chr1_51535127_51535170	DD	BB	BB	DD	DD	NN	BB	BB	BB	NA	DD	DD	NA	DD	DD	DD	BB	BB	BB	NN	DD	NN	NN	BB	DD	NA	BB	BB	BB	DD	BB	DD	NN	DD	DD	BB	BB	NA	NA	BB	NN	nn	DD	BB	DD	NA	DD	DD	BB
chr1_51597950_51598004	DD	BB	BB	DD	DD	BB	BB	BB	BB	BB	DD	DD	DD	DD	DD	DD	BB	BB	BB	DD	DD	DD	DD	BB	DD	DD	BB	BB	BB	DD	BB	DD	DD	DD	DD	BB	BB	DD	BB	BB	DD	DD	DD	BB	DD	DD	DD	DD	BB
chr1_51606805_51606858	DD	BB	BB	DD	DD	DD	BB	BB	BB	BB	DD	DD	DD	DD	DD	DD	BB	BB	BB	DD	DD	DD	DD	BB	DD	DD	BB	BB	BB	DD	BB	DD	DD	DD	DD	BB	BB	DD	BB	BB	DD	DD	DD	BB	DD	DD	DD	DD	BB
chr1_51612416_51612465	DD	BB	BB	DD	DD	BB	BB	BB	BB	BB	DD	DD	DD	DD	DD	DD	BB	BB	BB	DD	DD	DD	DD	BB	DD	DD	BB	BB	BB	DD	BB	DD	DD	DD	dn	BB	BB	DD	BB	BB	DD	DD	DD	BB	DD	DD	DD	DD	BB
chr1_51637642_51637653	DD	BB	BB	DD	DD	BB	BB	BB	BB	BB	DD	DD	DD	DD	DD	DD	BB	BB	BB	DD	DD	DD	DD	DD	DD	DD	BB	BB	BB	DD	BB	DD	DD	DD	DD	BB	BB	DD	BB	BB	DD	DD	DD	BB	DD	DD	DD	DD	BB
chr1_51750515_51750534	DD	BB	BB	DD	DD	BB	BB	BB	BB	BB	DD	DD	DD	DD	DD	DD	BB	BB	BB	DD	DD	DD	DD	BB	DD	DD	BB	BB	BB	DD	BB	DD	DD	DD	DD	BB	BB	DD	BB	BB	DD	DD	DD	BB	DD	DD	DD	DD	BB
chr1_51783085_51783144	dd	BB	BB	dd	dd	BB	BB	BB	BB	BB	dd	dd	dd	dd	dd	dd	bn	bn	BB	dd	bd	dd	bd	bn	dd	dd	BB	BB	BB	dd	BB	dd	dd	dd	dn	BB	BB	dd	BB	BB	dd	bd	dd	BB	dd	bd	dd	dd	BB
chr1_51901276_51901303	DD	BB	BB	DD	DD	BB	BB	BB	BB	BB	DD	DD	DD	DD	DD	DD	BB	BB	BB	DD	DD	DD	DD	BB	DD	DD	BB	BB	BB	DD	BB	DD	DD	DD	DD	BB	BB	DD	BB	BB	DD	DD	DD	BB	DD	DD	DD	DD	BB
chr1_51995978_51996009	FF	FF	FF	FF	FF	FF	NA	NA	FF	FF	FF	FF	FF	FF	FF	FF	FF	FF	FF	FF	FF	FF	FF	FF	FF	FF	FF	FF	NA	FF	FF	FF	FF	NA	FF	FF	FF	FF	FF	FF	FF	FF	FF	NA	FF	NN	FF	FF	FF
chr1_52001101_52001116	DD	BB	BB	DD	DD	BB	BB	BB	BB	BB	DD	DD	DD	DD	DD	DD	BB	BB	BB	DD	DD	DD	DD	BB	DD	DD	BB	BB	BB	DD	BB	DD	DD	DD	DD	BB	BB	DD	BB	BB	DD	DD	DD	BB	DD	DD	DD	DD	BB
chr1_52085155_52085190	FF	FF	FF	FF	NA	NA	FF	FF	FF	FF	FF	FF	FF	FF	FF	FF	FF	FF	FF	FF	FF	FF	FF	FF	FF	FF	FF	FF	FF	FF	FF	FF	FF	FF	FF	FF	FF	FF	FF	FF	NA	FF	FF	FF	FF	FF	FF	FF	FF
chr1_52238526_52238569	FF	fn	FF	FF	NA	FF	FF	NA	FF	FF	NA	FF	FF	FF	NA	FF	FF	NA	NN	NA	FF	FF	FF	FF	FF	NA	FF	FF	FF	NA	FF	FF	FF	FF	NA	FF	FF	FF	FF	FF	FF	NA	FF	FF	NA	NA	FF	FF	FF
chr1_52442598_52442633	DD	BB	BB	DD	DD	BB	BB	BB	BB	BB	DD	DD	DD	DD	DD	DD	BB	BB	BB	DD	DD	DD	DD	BB	DD	DD	BB	BB	BB	DD	BB	DD	DD	DD	DD	BB	BB	DD	BB	BB	DD	DD	DD	BB	DD	DD	DD	DD	BB
chr1_52535742_52535797	DD	BB	BB	DD	DD	NA	BB	BB	NA	bd	DD	DD	NN	DD	NA	DD	BB	BB	DD	DD	DD	DD	DD	BB	DD	NA	BB	BB	NA	DD	BB	NA	DD	DD	DD	BB	NA	NA	BB	bn	DD	bd	DD	BB	DD	DD	DD	NA	BB
chr1_52619687_52619718	FF	FF	FF	FF	FF	FF	FF	FF	FF	FF	FF	FF	FF	FF	FF	FF	FF	FF	FF	FF	FF	FF	FF	NA	FF	FF	FF	FF	FF	NA	FF	FF	FF	FF	FF	FF	FF	FF	FF	FF	FF	FF	NA	FF	FF	FF	FF	FF	FF
chr1_52812963_52812988	FF	NN	FF	FF	FF	NA	FF	FF	FF	FF	FF	FF	FF	NA	FF	FF	FF	FF	FF	FF	FF	FF	NA	FF	FF	FF	FF	NA	FF	FF	FF	FF	FF	FF	FF	FF	FF	NA	FF	FF	FF	FF	FF	FF	FF	FF	fn	NA	FF
chr1_53250204_53250243	FF	fn	NA	NA	FF	FF	NN	NA	FF	FF	FF	FF	FF	NA	FF	FF	FF	FF	FF	NA	FF	FF	FF	NA	FF	NA	FF	FF	FF	NA	NA	NA	FF	FF	FF	FF	FF	FF	NA	FF	FF	FF	FF	FF	NA	FF	FF	FF	NA
chr1_53356154_53356181	FF	FF	FF	FF	FF	FF	FF	FF	FF	FF	FF	FF	FF	NN	FF	FF	FF	FF	FF	FF	FF	FF	FF	FF	FF	FF	FF	FF	FF	FF	FF	FF	FF	FF	FF	FF	FF	FF	FF	FF	FF	FF	FF	FF	FF	NA	FF	FF	FF
chr1_53859671_53859698	FF	FF	NA	NA	FF	FF	FF	FF	FF	FF	NA	FF	NA	NA	FF	FF	FF	NN	NA	NA	FF	FF	FF	NA	FF	NA	fn	FF	NA	FF	FF	fn	FF	NA	FF	FF	FF	FF	NA	FF	FF	FF	FF	FF	FF	FF	FF	FF	FF
chr1_53949482_53949525	NA	FF	NA	FF	FF	NA	NA	FF	FF	NA	FF	FF	FF	fn	NA	FF	FF	FF	NA	NA	FF	NA	NA	FF	FF	NA	FF	NA	fn	NA	FF	FF	NA	FF	NA	FF	FF	FF	NA	NA	NA	FF	FF	NA	FF	FF	FF	FF	NA
chr1_54044013_54044047	DD	BB	DD	DD	DD	DD	DD	DD	dn	DD	DD	DD	DD	DD	DD	DD	DD	DD	dn	DD	DD	DD	DD	DD	DD	DD	DD	DD	DD	DD	DD	DD	DD	DD	DD	DD	DD	DD	DD	DD	DD	DD	DD	BB	DD	BB	DD	DD	dn
chr1_54084221_54084244	BB	BB	BB	DD	DD	BB	BB	BB	BB	BB	DD	DD	DD	DD	DD	DD	BB	BB	BB	DD	DD	DD	DD	BB	DD	DD	BB	BB	BB	DD	BB	DD	DD	DD	DD	BB	NA	DD	BB	BB	BB	BB	DD	BB	DD	DD	DD	DD	BB
chr1_54119550_54119564	BB	BB	BB	DD	DD	BB	BB	BB	BB	BB	DD	DD	DD	DD	DD	DD	BB	BB	BB	DD	DD	DD	DD	BB	DD	DD	BB	BB	BB	DD	BB	DD	DD	DD	DD	BB	BB	DD	BB	BB	BB	BB	DD	BB	DD	DD	DD	DD	BB
chr1_54128479_54128500	BB	BB	BB	DD	DD	BB	BB	BB	bb	bb	DD	DD	DD	DD	DD	DD	BB	bb	BB	DD	DD	DD	DD	BB	DD	DD	bb	BB	BB	DD	BB	DD	DD	DD	DD	BB	bb	DD	BB	BB	bb	BB	DD	BB	DD	DD	DD	DD	BB
chr1_54146381_54146408	BB	BB	BB	DD	DD	BB	BB	BB	BB	BB	DD	DD	DD	DD	DD	DD	BB	BB	BB	DD	DD	DD	DD	BB	DD	DD	BB	BB	BB	DD	BB	DD	DD	DD	DD	BB	BB	DD	BB	BB	BB	BB	DD	BB	DD	DD	DD	DD	BB
chr1_54158812_54158835	BB	BB	BB	DD	DD	BB	BB	BB	BB	BB	DD	DD	DD	DD	DD	DD	BB	BB	BB	DD	DD	DD	DD	BB	DD	DD	BB	BB	bn	DD	BB	DD	DD	DD	DD	BB	BB	DD	BB	BB	BB	BB	DD	BB	DD	DD	DD	DD	BB
chr1_54173006_54173025	BB	BB	BB	DD	DD	BB	BB	BB	BB	BB	DD	DD	DD	DD	DD	DD	BB	BB	BB	DD	DD	DD	DD	BB	DD	DD	BB	BB	BB	DD	BB	DD	DD	DD	DD	BB	BB	DD	BB	BB	BB	BB	DD	BB	DD	DD	DD	DD	BB
chr1_54174326_54174350	BB	BB	BB	NA	DD	BB	BB	BB	NA	BB	NA	DD	DD	DD	DD	NA	NA	BB	BB	NA	NA	DD	DD	BB	DD	DD	BB	BB	BB	NA	BB	DD	DD	DD	NA	BB	NA	NA	BB	BB	BB	BB	DD	BB	NA	NA	DD	NN	NA
chr1_54194985_54195005	BB	BB	BB	DD	DD	BB	BB	BB	BB	BB	DD	DD	DD	DD	DD	DD	BB	BB	BB	DD	DD	DD	DD	BB	DD	DD	BB	BB	BB	DD	BB	DD	DD	DD	DD	BB	BB	DD	BB	BB	BB	BB	DD	BB	DD	DD	DD	DD	BB
chr1_54218521_54218538	BB	BB	BB	DD	DD	BB	BB	BB	BB	BB	DD	DD	DD	DD	DD	DD	BB	BB	BB	DD	DD	DD	DD	BB	DD	DD	BB	BB	BB	DD	BB	DD	DD	DD	DD	BB	BB	DD	BB	BB	BB	BB	DD	BB	DD	DD	DD	DD	BB
chr1_54252364_54252379	BB	BB	BB	DD	DD	BB	BB	BB	BB	BB	DD	DD	DD	DD	DD	DD	BB	BB	BB	DD	DD	DD	DD	BB	DD	DD	BB	BB	BB	DD	BB	DD	DD	DD	DD	BB	BB	DD	BB	BB	BB	BB	DD	BB	DD	DD	DD	DD	BB
chr1_54276013_54276024	FF	FF	FF	FF	FF	FF	FF	FF	FF	FF	FF	FF	FF	FF	FF	FF	FF	FF	FF	FF	FF	FF	FF	FF	FF	FF	FF	FF	FF	FF	FF	FF	FF	FF	FF	FF	FF	FF	FF	FF	FF	FF	FF	FF	FF	FF	FF	FF	FF
chr1_54343950_54343965	BB	BB	BB	DD	DD	BB	BB	BB	BB	BB	DD	DD	DD	DD	DD	DD	BB	BB	BB	DD	DD	DD	DD	BB	DD	DD	BB	BB	BB	DD	BB	DD	DD	DD	DD	BB	BB	DD	BB	BB	BB	BB	DD	BB	DD	DD	DD	DD	BB
chr1_54361638_54361657	BB	BB	BB	DD	DD	BB	BB	BB	BB	BB	DD	DD	DD	DD	DD	DD	BB	BB	BB	DD	DD	DD	DD	BB	DD	DD	BB	BB	BB	DD	BB	DD	DD	DD	DD	BB	BB	DD	BB	BB	BB	BB	DD	BB	DD	DD	DD	DD	BB
chr1_54374473_54374486	BB	BB	BB	DD	DD	BB	BB	BB	BB	BB	DD	DD	DD	DD	DD	DD	BB	BB	BB	DD	DD	DD	DD	BB	DD	DD	BB	BB	BB	DD	BB	DD	DD	DD	DD	BB	BB	DD	BB	BB	BB	BB	DD	BB	DD	DD	DD	DD	BB
chr1_54381257_54381280	BB	BB	BB	DD	DD	BB	BB	BB	BB	BB	DD	DD	DD	DD	DD	DD	BB	BB	BB	DD	DD	DD	DD	BB	DD	DD	BB	BB	BB	DD	BB	DD	DD	DD	DD	BB	BB	DD	BB	BB	BB	BB	DD	BB	DD	DD	DD	DD	BB
chr1_54384671_54384718	BB	BB	BB	DD	DD	BB	BB	BB	BB	BB	DD	DD	DD	BB	DD	DD	BB	BB	BB	DD	DD	DD	DD	BB	DD	DD	BB	BB	BB	DD	BB	DD	DD	DD	DD	BB	BB	DD	BB	BB	BB	BB	DD	BB	DD	DD	DD	DD	BB
chr1_54441587_54441611	BB	BB	BB	DD	DD	BB	BB	BB	BB	BB	DD	DD	DD	DD	DD	DD	BB	BB	BB	DD	DD	DD	DD	BB	DD	DD	BB	BB	BB	DD	BB	DD	DD	DD	DD	BB	BB	DD	BB	BB	BB	BB	DD	BB	DD	DD	DD	DD	BB
chr1_54463471_54463485	BB	BB	BB	DD	DD	BB	BB	BB	BB	BB	DD	DD	DD	DD	DD	DD	BB	BB	BB	DD	DD	DD	DD	BB	DD	DD	BB	BB	BB	DD	BB	DD	DD	DD	DD	BB	BB	DD	BB	BB	BB	BB	DD	BB	DD	DD	DD	DD	BB
chr1_54478137_54478158	BB	BB	BB	DD	DD	BB	BB	BB	BB	BB	DD	DD	DD	DD	DD	DD	BB	BB	BB	DD	DD	DD	DD	BB	DD	DD	BB	BB	BB	DD	BB	DD	DD	DD	DD	BB	BB	DD	BB	BB	BB	BB	DD	BB	DD	DD	DD	DD	BB
chr1_54571794_54571819	FF	FF	FF	FF	FF	NA	FF	fn	FF	FF	NN	NA	NA	NA	FF	FF	FF	NA	FF	NA	FF	FF	FF	FF	FF	NA	FF	FF	FF	NA	FF	NA	FF	NA	NA	NA	FF	FF	FF	FF	FF	FF	FF	NA	FF	NA	FF	FF	NA
chr1_54640826_54640873	FF	NA	NA	NA	FF	FF	FF	nn	FF	FF	FF	FF	NA	FF	NA	NA	NA	FF	NA	NA	FF	FF	fn	FF	FF	NA	FF	FF	FF	FF	FF	FF	NA	FF	FF	NA	FF	fn	FF	FF	NA	NA	FF	FF	NN	FF	NA	FF	FF
chr1_54675975_54676009	FF	NA	FF	NA	FF	FF	FF	FF	FF	FF	FF	FF	FF	FF	NA	FF	NN	FF	FF	FF	FF	FF	FF	FF	NA	NA	FF	FF	FF	FF	FF	FF	FF	FF	FF	FF	FF	FF	FF	FF	NA	FF	NA	FF	FF	FF	FF	FF	FF
chr1_54693116_54693151	FF	FF	FF	FF	FF	FF	FF	FF	FF	FF	FF	FF	FF	FF	FF	FF	FF	FF	FF	FF	FF	FF	FF	FF	FF	FF	FF	FF	FF	FF	FF	FF	FF	FF	FF	FF	FF	FF	FF	FF	FF	FF	FF	FF	FF	NA	FF	FF	FF
chr1_54695770_54695821	FF	FF	FF	FF	NA	FF	FF	FF	FF	FF	FF	NA	FF	FF	FF	FF	NA	NA	FF	FF	FF	NA	NA	FF	FF	FF	FF	FF	FF	FF	FF	FF	FF	FF	FF	FF	FF	FF	FF	FF	FF	FF	FF	FF	FF	FF	FF	FF	NN
chr1_54762646_54762657	FF	FF	FF	FF	NA	FF	FF	FF	FF	FF	FF	FF	FF	FF	NA	FF	FF	FF	FF	NA	FF	FF	FF	FF	NN	FF	FF	FF	NA	FF	FF	FF	FF	FF	FF	FF	FF	FF	FF	FF	NA	FF	FF	FF	NA	FF	FF	FF	NA
chr1_54853136_54853179	FF	FF	FF	FF	FF	FF	FF	FF	FF	FF	FF	FF	FF	FF	FF	FF	FF	FF	FF	FF	FF	FF	FF	FF	FF	FF	FF	FF	FF	FF	NN	FF	FF	FF	FF	FF	NA	FF	FF	FF	NA	FF	FF	FF	FF	FF	FF	FF	FF
chr1_54972682_54972729	df	DD	df	df	df	df	df	df	df	df	df	df	df	df	df	df	df	df	df	df	df	df	df	df	DD	df	df	df	df	df	df	df	df	df	df	df	df	df	df	df	df	df	DD	FF	df	df	df	DD	df
chr1_55203397_55203436	FF	FF	FF	FF	FF	FF	FF	NN	FF	FF	FF	FF	FF	FF	FF	FF	NN	FF	FF	FF	NA	FF	FF	FF	FF	NA	FF	FF	FF	FF	NA	FF	FF	FF	FF	NA	NN	FF	NA	FF	NA	NA	FF	FF	FF	NA	FF	FF	FF
chr1_55277396_55277435	FF	FF	FF	FF	FF	FF	FF	FF	FF	NA	FF	FF	FF	FF	FF	FF	FF	FF	FF	FF	FF	FF	FF	FF	FF	FF	FF	FF	FF	FF	FF	FF	FF	FF	FF	FF	FF	FF	FF	FF	NA	FF	FF	FF	FF	FF	FF	FF	FF
chr1_55286603_55286662	BB	BB	BB	DD	DD	DD	BB	bn	BB	NA	DD	DD	DD	BB	DD	BB	NN	BB	BB	DD	NA	DD	BB	BB	DD	NA	bn	BB	BB	NA	NA	DD	BB	DD	DD	NA	BB	DD	BB	BB	DD	BB	DD	BB	DD	NA	DD	NA	BB
chr1_55343754_55343785	FF	FF	FF	FF	FF	fn	FF	FF	FF	FF	FF	FF	FF	FF	FF	FF	FF	FF	FF	FF	FF	FF	FF	FF	FF	FF	FF	FF	FF	FF	FF	FF	FF	FF	FF	NA	FF	FF	NA	FF	NA	FF	FF	FF	FF	FF	FF	FF	NN
chr1_55370924_55370949	bf	FF	FF	FF	FF	FF	FF	BB	FF	FF	FF	FF	FF	NA	FF	FF	bf	FF	bf	FF	FF	FF	NA	NA	FF	FF	FF	FF	FF	FF	bf	FF	FF	FF	FF	FF	FF	FF	FF	FF	FF	bf	FF	FF	FF	FF	FF	FF	FF
chr1_55398547_55398574	fn	FF	NA	fn	FF	fn	FF	FF	FF	FF	FF	NN	NA	FF	FF	NN	FF	fn	FF	FF	FF	FF	FF	NA	NA	NA	FF	NA	FF	NA	NA	FF	FF	FF	FF	FF	FF	FF	fn	FF	FF	FF	FF	FF	FF	FF	NA	FF	FF
chr1_55423851_55423892	FF	FF	FF	FF	FF	FF	NA	NN	FF	FF	FF	FF	FF	FF	FF	FF	FF	FF	FF	FF	FF	FF	FF	FF	FF	FF	FF	FF	FF	FF	FF	FF	FF	FF	FF	NA	NA	FF	FF	FF	FF	FF	FF	FF	FF	FF	FF	FF	FF
chr1_55459922_55459953	DD	BB	DD	DD	DD	NA	DD	DD	bd	DD	DD	DD	DD	DD	DD	DD	BB	DD	DD	DD	DD	DD	NA	DD	DD	DD	BB	BB	BB	dn	bn	DD	BB	DD	DD	BB	BB	DD	BB	BB	DD	BB	DD	BB	DD	DD	DD	DD	bd
chr1_55532278_55532337	BB	BB	BB	DD	DD	BB	BB	BB	BB	BB	DD	DD	DD	DD	DD	BB	BB	BB	BB	DD	DD	DD	NA	bn	DD	DD	BB	BB	BB	DD	BB	DD	BB	DD	DD	BB	BB	DD	BB	BB	DD	BB	DD	BB	DD	DD	DD	DD	bd
chr1_55574460_55574515	FF	FF	DD	FF	DD	FF	NA	DD	FF	fn	DD	DD	DD	NA	DD	FF	FF	FF	df	NA	NA	DD	DD	DD	DD	NA	NA	DD	FF	NA	FF	NN	FF	DD	DD	fn	FF	DD	NA	FF	DD	NA	DD	FF	DD	NA	DD	DD	fn
chr1_55866294_55866337	BB	BB	NA	DD	DD	BB	BB	BB	BB	BB	NA	NA	NA	DD	DD	BB	BB	NA	BB	DD	DD	DD	DD	DD	DD	NA	BB	BB	BB	DD	BB	DD	BB	DD	NN	BB	BB	DD	BB	BB	DD	BB	NN	BB	DD	DD	DD	NA	BB
chr1_56006304_56006339	BB	NA	DD	DD	DD	BB	BB	DD	DD	NA	DD	DD	DD	bd	NA	BB	BB	BB	BB	DD	DD	DD	NA	BB	DD	NA	BB	BB	BB	DD	BB	NA	BB	DD	NA	BB	BB	NA	BB	BB	NA	BB	NA	BB	dn	DD	DD	NA	BB
chr1_56039533_56039584	bb	BB	BB	DD	DD	BB	BB	BB	bb	BB	DD	DD	DD	DD	DD	bb	bb	BB	BB	DD	DD	DD	DD	BB	DD	DD	BB	bb	BB	DD	BB	dn	bb	DD	DD	bb	bb	DD	BB	BB	DD	bb	DD	bb	DD	DD	DD	DD	BB
chr1_56204850_56204879	FF	FF	FF	NA	FF	NN	FF	FF	NA	FF	FF	fn	FF	NA	FF	FF	NA	FF	FF	FF	FF	FF	FF	FF	FF	FF	FF	FF	FF	FF	FF	fn	FF	FF	FF	FF	FF	FF	FF	FF	FF	FF	FF	FF	FF	FF	NA	FF	NA
chr1_56353992_56354048	BB	BB	BB	DD	DD	BB	BB	BB	BB	DD	DD	DD	DD	DD	DD	BB	BB	BB	BB	DD	DD	DD	DD	BB	DD	DD	BB	BB	BB	DD	BB	DD	BB	DD	DD	BB	BB	DD	BB	BB	DD	BB	DD	BB	DD	DD	DD	DD	BB
chr1_56590083_56590122	NN	FF	FF	FF	FF	FF	FF	FF	FF	FF	FF	FF	FF	FF	FF	FF	FF	FF	NA	FF	FF	NA	FF	NN	FF	FF	FF	FF	FF	FF	FF	FF	FF	FF	FF	FF	FF	FF	FF	FF	FF	NA	FF	FF	FF	FF	FF	FF	FF
chr1_56989591_56989606	FF	NN	FF	FF	FF	FF	FF	FF	FF	FF	FF	FF	FF	FF	FF	FF	FF	FF	FF	FF	FF	FF	FF	FF	FF	FF	FF	FF	FF	FF	FF	FF	FF	FF	FF	FF	FF	FF	FF	FF	FF	FF	FF	FF	FF	FF	FF	FF	FF
chr1_57119172_57119183	BB	BB	BB	DD	DD	BB	BB	BB	BB	BB	DD	DD	DD	DD	DD	BB	BB	BB	BB	DD	DD	DD	DD	BB	DD	DD	BB	BB	BB	DD	BB	DD	BB	DD	DD	BB	BB	DD	BB	BB	DD	BB	DD	BB	DD	DD	DD	DD	BB
chr1_57328477_57328528	BB	BB	DD	DD	NA	bd	BB	DD	DD	NA	NA	DD	NN	NA	NN	DD	BB	BB	BB	NA	NA	DD	DD	BB	BB	NA	BB	NA	BB	bd	BB	DD	DD	DD	NN	BB	BB	NA	BB	BB	NA	BB	DD	BB	DD	DD	DD	DD	NA
chr1_57647572_57647597	FF	FF	FF	FF	NA	FF	FF	FF	NA	NA	FF	NN	FF	FF	FF	FF	FF	FF	NA	NA	NA	FF	NA	NA	FF	NA	FF	FF	FF	FF	FF	NA	FF	FF	FF	FF	FF	FF	FF	FF	FF	FF	FF	FF	FF	NA	FF	FF	FF
chr1_57687026_57687058	NA	NA	NA	FF	FF	FF	FF	NN	FF	NA	FF	NA	NA	FF	FF	FF	NA	FF	FF	FF	FF	FF	FF	FF	FF	NA	fn	FF	FF	NA	FF	FF	FF	FF	FF	NA	FF	FF	FF	FF	NA	FF	FF	FF	FF	FF	FF	NA	FF
chr1_57745131_57745148	FF	FF	FF	FF	FF	FF	FF	FF	FF	FF	FF	FF	FF	FF	FF	FF	NN	FF	FF	FF	FF	FF	FF	FF	FF	FF	FF	FF	FF	FF	FF	FF	FF	FF	FF	FF	FF	FF	FF	FF	NA	FF	FF	FF	FF	FF	FF	FF	FF
chr1_57755461_57755482	FF	NN	FF	fn	FF	FF	FF	FF	FF	FF	FF	FF	FF	FF	FF	FF	FF	NA	FF	FF	FF	FF	FF	FF	FF	FF	FF	FF	FF	FF	FF	FF	FF	FF	FF	FF	FF	FF	FF	FF	NA	FF	FF	FF	FF	fn	FF	FF	FF
chr1_57864903_57864950	NN	FF	FF	NN	NA	FF	NA	NA	FF	FF	FF	NA	FF	fn	NA	FF	NA	FF	NA	FF	FF	NA	NA	FF	FF	fn	FF	FF	NA	FF	FF	FF	FF	NA	NA	NA	FF	FF	FF	FF	FF	FF	FF	FF	FF	FF	NA	FF	FF
chr1_57945506_57945553	BB	NA	BB	NA	NA	NN	BB	BB	BB	BB	NA	DD	DD	DD	DD	BB	BB	DD	BB	DD	DD	DD	DD	BB	NA	DD	BB	DD	BB	DD	NA	DD	BB	DD	DD	BB	BB	DD	BB	BB	DD	BB	DD	BB	DD	DD	DD	DD	BB
chr1_57982339_57982373	FF	FF	FF	df	FF	FF	FF	FF	FF	NN	df	df	FF	df	df	FF	FF	FF	FF	df	FF	df	df	FF	NA	FF	FF	df	FF	df	FF	FF	FF	df	FF	FF	FF	FF	FF	FF	FF	FF	NA	FF	df	df	FF	df	FF
chr1_58042983_58043006	FF	FF	FF	FF	FF	FF	FF	FF	FF	FF	FF	FF	FF	NA	FF	FF	FF	FF	FF	FF	FF	FF	FF	FF	NA	FF	FF	FF	NA	FF	FF	FF	FF	FF	FF	FF	FF	FF	FF	FF	FF	FF	FF	FF	FF	FF	FF	FF	NN
chr1_58102970_58103017	BB	BB	BB	DD	DD	BB	BB	BB	BB	BB	DD	DD	DD	DD	DD	BB	BB	BB	BB	DD	DD	DD	DD	BB	DD	DD	BB	DD	BB	DD	BB	DD	NA	DD	BB	BB	BB	DD	dn	BB	DD	BB	DD	BB	DD	DD	DD	DD	BB
chr1_58115468_58115493	BB	BB	BB	DD	DD	BB	BB	BB	BB	BB	DD	DD	DD	DD	DD	BB	BB	BB	BB	DD	DD	DD	DD	BB	DD	DD	BB	DD	BB	DD	BB	DD	DD	DD	BB	BB	BB	bd	NA	BB	DD	BB	DD	BB	DD	DD	DD	DD	BB
chr1_58149270_58149299	BB	BB	BB	DD	DD	BB	BB	BB	BB	BB	DD	DD	DD	DD	DD	BB	BB	BB	BB	DD	DD	DD	DD	BB	DD	DD	BB	DD	BB	DD	BB	DD	DD	DD	BB	BB	BB	DD	DD	BB	DD	BB	DD	BB	DD	DD	DD	DD	BB
chr1_58162566_58162587	BB	BB	BB	dd	dd	BB	BB	BB	BB	BB	dd	dd	dd	dd	dd	BB	BB	BB	BB	dd	dd	dd	dd	BB	dd	dd	BB	dd	BB	dd	BB	dd	dd	dd	BB	BB	BB	dd	dd	BB	dd	BB	dd	BB	dd	dd	dd	dd	BB
chr1_58180985_58181002	BB	BB	BB	dn	DD	BB	BB	BB	BB	BB	DD	DD	dn	DD	nn	BB	BB	BB	BB	DD	DD	DD	DD	BB	DD	DD	BB	DD	BB	DD	BB	DD	DD	DD	BB	BB	BB	DD	dn	BB	DD	BB	DD	BB	dn	dn	DD	DD	BB
chr1_58193538_58193559	DD	DD	DD	DD	DD	DD	DD	DD	DD	DD	DD	DD	DD	DD	DD	DD	DD	DD	DD	DD	DD	DD	DD	DD	DD	DD	BB	DD	BB	DD	BB	DD	DD	DD	BB	BB	bd	DD	DD	BB	DD	BB	DD	BB	DD	DD	DD	DD	BB
chr1_58195559_58195574	BB	BB	BB	DD	DD	BB	BB	BB	BB	BB	DD	DD	DD	DD	DD	BB	BB	BB	BB	DD	DD	DD	DD	BB	DD	DD	BB	DD	BB	DD	BB	DD	DD	DD	BB	BB	BB	DD	DD	BB	DD	BB	DD	BB	DD	DD	DD	DD	BB
chr1_58196657_58196672	BB	BB	BB	DD	DD	BB	BB	BB	BB	BB	DD	DD	DD	DD	DD	BB	BB	BB	BB	DD	DD	DD	DD	BB	DD	DD	BB	DD	BB	DD	BB	DD	DD	DD	BB	BB	BB	DD	DD	BB	DD	BB	DD	BB	DD	DD	DD	DD	BB
chr1_58199228_58199255	BB	BB	BB	DD	DD	BB	BB	BB	BB	BB	DD	DD	DD	DD	DD	BB	BB	BB	BB	DD	DD	DD	DD	BB	DD	DD	BB	DD	BB	DD	BB	DD	DD	DD	BB	BB	BB	DD	DD	BB	DD	BB	DD	BB	DD	DD	DD	DD	BB
chr1_58206079_58206090	BB	BB	BB	DD	DD	BB	BB	BB	BB	BB	DD	DD	dn	DD	DD	BB	BB	BB	BB	dn	DD	DD	dn	BB	DD	DD	BB	DD	BB	DD	BB	dn	DD	DD	BB	BB	BB	DD	DD	BB	DD	BB	dn	BB	DD	DD	DD	dn	BB
chr1_58213294_58213321	BB	BB	BB	DD	DD	BB	BB	BB	BB	BB	DD	DD	DD	DD	DD	BB	BB	BB	BB	DD	DD	DD	DD	BB	DD	DD	BB	DD	BB	DD	BB	DD	DD	DD	BB	BB	BB	DD	DD	BB	DD	BB	DD	BB	DD	DD	DD	DD	BB
chr1_58242688_58242723	BB	BB	BB	DD	DD	BB	BB	BB	BB	BB	DD	DD	DD	DD	DD	BB	BB	BB	BB	DD	DD	DD	DD	BB	DD	DD	BB	DD	BB	DD	BB	DD	DD	DD	BB	BB	BB	DD	DD	BB	DD	BB	DD	BB	DD	DD	DD	DD	BB
chr1_58269342_58269361	BB	BB	BB	DD	DD	BB	BB	BB	BB	BB	DD	DD	DD	DD	DD	BB	BB	BB	BB	DD	DD	DD	DD	BB	DD	DD	BB	DD	BB	DD	BB	DD	DD	DD	BB	BB	BB	DD	DD	BB	DD	BB	DD	BB	DD	DD	DD	DD	BB
chr1_58295308_58295322	FF	FF	FF	df	df	FF	FF	FF	FF	FF	df	df	df	df	df	FF	FF	FF	FF	df	df	df	df	FF	df	df	FF	df	FF	df	FF	df	df	DD	FF	FF	FF	df	df	FF	df	FF	df	FF	df	df	df	df	FF
chr1_58296970_58296996	FF	FF	FF	DD	df	FF	FF	FF	FF	FF	DD	df	df	df	df	FF	FF	FF	FF	dn	df	df	df	FF	df	DD	FF	df	FF	df	FF	DD	df	DD	FF	FF	FF	dn	df	FF	df	FF	dn	FF	df	df	df	dn	FF
chr1_58297608_58297657	bn	BB	BB	DD	DD	BB	BB	BB	BB	BB	DD	DD	DD	DD	DD	BB	BB	BB	BB	DD	DD	DD	DD	BB	DD	DD	BB	DD	BB	DD	BB	DD	DD	DD	BB	BB	BB	DD	DD	BB	DD	BB	DD	BB	DD	DD	DD	DD	BB
chr1_58310991_58311014	BB	BB	BB	dn	dn	BB	BB	BB	BB	BB	dn	DD	dn	DD	dn	BB	BB	BB	BB	DD	DD	DD	DD	BB	DD	DD	BB	DD	BB	dn	BB	DD	DD	DD	BB	BB	BB	dn	DD	BB	DD	BB	DD	BB	DD	dn	dn	DD	BB
chr1_58311016_58311031	BB	BB	BB	DD	DD	BB	BB	BB	BB	BB	dn	DD	DD	DD	DD	BB	BB	BB	BB	DD	DD	DD	DD	BB	DD	DD	BB	DD	BB	DD	BB	DD	DD	DD	BB	BB	BB	dn	DD	BB	DD	BB	DD	BB	DD	DD	DD	DD	BB
chr1_58334450_58334477	BB	BB	BB	DD	DD	BB	BB	BB	BB	BB	DD	DD	DD	DD	DD	BB	BB	BB	BB	DD	DD	DD	DD	BB	DD	DD	BB	DD	BB	DD	BB	DD	DD	DD	BB	BB	BB	DD	DD	BB	DD	BB	DD	BB	DD	DD	DD	DD	BB
chr1_58339341_58339364	BB	BB	BB	DD	DD	BB	BB	BB	BB	BB	DD	DD	DD	DD	DD	BB	BB	BB	BB	DD	DD	DD	DD	BB	DD	DD	BB	DD	BB	DD	BB	DD	DD	DD	BB	BB	BB	DD	DD	BB	DD	BB	DD	BB	DD	DD	DD	DD	BB
chr1_58348295_58348319	BB	BB	BB	DD	DD	BB	BB	BB	BB	BB	DD	DD	DD	DD	DD	BB	BB	BB	BB	DD	DD	DD	DD	BB	DD	DD	BB	DD	BB	DD	BB	DD	DD	DD	BB	BB	BB	DD	DD	BB	DD	BB	DD	BB	DD	DD	DD	DD	BB
chr1_58354000_58354011	FF	FF	FF	df	df	FF	FF	FF	FF	FF	df	df	df	df	df	FF	FF	FF	FF	df	df	df	df	FF	df	df	FF	df	FF	df	FF	DD	df	df	FF	FF	FF	df	df	FF	df	FF	df	FF	df	df	df	df	FF
chr1_58354014_58354029	BB	BB	BB	DD	DD	BB	BB	BB	BB	BB	DD	DD	DD	DD	DD	BB	BB	BB	BB	DD	DD	DD	DD	BB	DD	DD	BB	DD	BB	DD	BB	DD	DD	DD	BB	BB	BB	DD	DD	BB	DD	BB	DD	BB	DD	DD	DD	DD	BB
chr1_58355578_58355617	FF	FF	FF	FF	NA	NA	FF	FF	FF	FF	FF	FF	FF	FF	FF	FF	FF	FF	FF	FF	FF	FF	NA	FF	NA	FF	FF	FF	FF	FF	NN	FF	FF	FF	FF	NA	FF	FF	FF	FF	FF	FF	FF	FF	FF	FF	FF	FF	FF
chr1_58361086_58361100	BB	BB	BB	DD	DD	BB	BB	BB	BB	BB	DD	DD	DD	DD	DD	BB	BB	BB	BB	DD	DD	DD	DD	BB	DD	DD	BB	DD	BB	DD	BB	DD	DD	DD	BB	BB	BB	DD	DD	BB	DD	BB	DD	BB	DD	DD	DD	DD	BB
chr1_58361619_58361670	BB	BB	bn	DD	NA	BB	BB	NA	BB	BB	DD	DD	dn	DD	DD	BB	NA	BB	NN	DD	DD	DD	DD	BB	DD	DD	NA	DD	BB	DD	BB	DD	DD	DD	BB	BB	NA	DD	DD	BB	DD	BB	NA	NA	DD	NA	DD	DD	BB
chr1_58415144_58415158	BB	BB	BB	DD	DD	BB	BB	BB	BB	BB	DD	DD	DD	DD	DD	BB	BB	BB	BB	DD	DD	DD	DD	BB	DD	DD	BB	DD	BB	DD	BB	DD	DD	DD	BB	BB	BB	DD	DD	BB	DD	BB	DD	BB	DD	DD	DD	DD	BB
chr1_58451564_58451581	BB	BB	BB	DD	DD	BB	BB	BB	BB	BB	DD	DD	DD	DD	DD	BB	BB	BB	BB	DD	DD	DD	DD	BB	DD	DD	BB	DD	BB	DD	BB	DD	DD	DD	BB	BB	BB	DD	DD	BB	DD	BB	DD	BB	DD	DD	DD	DD	BB
chr1_58453138_58453153	BB	BB	BB	DD	DD	BB	BB	BB	BB	BB	DD	DD	DD	DD	DD	BB	BB	BB	BB	DD	DD	DD	DD	BB	DD	DD	BB	DD	BB	DD	BB	DD	DD	DD	BB	BB	BB	DD	DD	BB	DD	BB	DD	BB	DD	DD	DD	DD	BB
chr1_58477199_58477214	FF	FF	FF	df	DD	FF	FF	FF	FF	FF	df	df	df	df	df	FF	FF	FF	FF	df	df	df	df	FF	DD	df	FF	DD	FF	df	FF	df	df	DD	FF	FF	FF	df	DD	FF	df	FF	DD	FF	df	df	DD	df	FF
chr1_58506901_58506924	BB	BB	BB	DD	DD	BB	BB	BB	BB	BB	DD	DD	DD	DD	DD	BB	BB	BB	BB	DD	DD	DD	DD	BB	DD	DD	BB	DD	BB	DD	BB	DD	DD	DD	BB	BB	BB	DD	DD	BB	DD	BB	DD	BB	DD	DD	DD	DD	BB
chr1_58560235_58560258	BB	BB	BB	DD	DD	BB	BB	BB	BB	BB	DD	DD	DD	DD	DD	BB	BB	BB	BB	DD	DD	DD	DD	BB	DD	DD	BB	DD	BB	DD	BB	DD	DD	DD	BB	BB	BB	DD	DD	BB	DD	BB	DD	BB	DD	DD	DD	DD	BB
chr1_58564450_58564463	BB	BB	BB	dd	dd	BB	BB	BB	BB	BB	DD	dd	dd	dd	dd	BB	bb	BB	BB	dd	dd	dd	dd	BB	dd	dd	BB	dd	bb	dd	BB	dd	DD	dd	BB	BB	BB	DD	dd	BB	dd	BB	dd	BB	dd	dd	dd	dd	BB
chr1_58566050_58566065	BB	BB	BB	DD	DD	BB	BB	BB	BB	BB	DD	DD	DD	DD	DD	BB	BB	BB	BB	DD	DD	DD	DD	BB	DD	DD	BB	DD	BB	DD	BB	DD	DD	DD	BB	BB	BB	DD	DD	BB	DD	BB	DD	BB	DD	DD	DD	DD	BB
chr1_58575861_58575876	BB	BB	BB	DD	DD	BB	BB	BB	BB	BB	DD	DD	DD	DD	DD	BB	BB	BB	BB	DD	DD	DD	DD	BB	DD	DD	BB	DD	BB	DD	BB	DD	DD	DD	BB	BB	BB	DD	DD	BB	DD	BB	DD	BB	DD	DD	DD	DD	BB
chr1_58586239_58586262	BB	BB	BB	DD	DD	BB	BB	BB	BB	BB	DD	DD	DD	BB	DD	BB	BB	BB	BB	DD	DD	DD	DD	BB	DD	DD	BB	DD	BB	DD	BB	DD	DD	DD	BB	BB	BB	DD	DD	BB	DD	BB	DD	BB	DD	DD	DD	DD	BB
chr1_58675379_58675406	BB	BB	BB	DD	DD	BB	BB	BB	BB	BB	DD	DD	DD	DD	DD	BB	BB	BB	BB	DD	DD	DD	DD	BB	DD	DD	BB	DD	BB	DD	BB	DD	DD	DD	BB	BB	BB	DD	DD	BB	DD	BB	DD	BB	DD	DD	DD	DD	BB
chr1_58961990_58962013	BB	BB	BB	DD	DD	BB	BB	BB	NA	BB	NA	DD	DD	DD	NA	NA	BB	BB	NN	DD	NA	DD	DD	NA	DD	DD	BB	DD	BB	DD	BB	DD	NA	DD	BB	BB	BB	DD	DD	NA	DD	BB	DD	BB	DD	NA	DD	DD	BB
chr1_59053017_59053040	BB	BB	BB	DD	DD	BB	BB	BB	BB	BB	DD	DD	DD	DD	DD	BB	BB	BB	BB	DD	DD	DD	DD	BB	DD	DD	BB	DD	BB	DD	BB	DD	DD	DD	BB	BB	BB	DD	DD	BB	DD	BB	DD	BB	DD	DD	DD	DD	BB
chr1_59075955_59075979	BB	BB	BB	DD	DD	BB	BB	BB	BB	BB	DD	DD	DD	DD	DD	BB	BB	BB	BB	DD	DD	DD	DD	BB	DD	DD	BB	DD	BB	DD	BB	DD	DD	DD	BB	BB	BB	DD	DD	BB	DD	BB	DD	BB	DD	DD	DD	DD	BB
chr1_59239976_59240005	FF	FF	FF	FF	FF	FF	FF	FF	NA	FF	FF	FF	FF	FF	FF	FF	FF	FF	FF	FF	NA	FF	FF	FF	FF	FF	FF	FF	FF	FF	FF	FF	FF	FF	FF	FF	FF	FF	FF	FF	FF	NA	FF	FF	FF	NN	FF	FF	NA
chr1_59249175_59249222	BB	BB	BB	NA	DD	BB	BB	BB	DD	BB	DD	DD	DD	DD	DD	BB	bd	BB	BB	DD	NA	bd	DD	BB	DD	NA	BB	DD	NA	DD	BB	DD	DD	DD	BB	BB	BB	DD	DD	BB	DD	BB	DD	BB	NA	NA	DD	DD	NA
chr1_59335813_59335848	FF	FF	FF	FF	FF	NA	FF	FF	FF	FF	FF	FF	FF	FF	NA	FF	FF	FF	FF	FF	FF	FF	FF	FF	FF	FF	FF	FF	FF	FF	FF	FF	FF	FF	FF	FF	FF	FF	FF	FF	NA	FF	FF	FF	FF	FF	NA	FF	FF
chr1_59381951_59382010	NA	FF	FF	FF	NA	FF	FF	FF	FF	FF	FF	FF	FF	FF	FF	FF	NA	NA	FF	FF	FF	FF	FF	FF	FF	NA	FF	FF	FF	NA	FF	FF	NN	FF	FF	NA	FF	NA	FF	FF	FF	FF	FF	FF	FF	FF	FF	FF	NA
chr1_59467722_59467765	BB	BB	BB	DD	NA	BB	NA	BB	BB	BB	DD	bd	DD	DD	DD	BB	BB	BB	BB	DD	DD	DD	DD	DD	DD	DD	BB	DD	BB	DD	BB	DD	DD	DD	BB	BB	BB	bd	DD	BB	DD	BB	DD	BB	DD	BB	DD	DD	BB
chr1_59493525_59493572	FF	FF	NA	FF	FF	NA	FF	FF	FF	FF	FF	FF	NA	NA	FF	FF	FF	FF	FF	FF	NA	FF	FF	FF	NN	NA	FF	FF	FF	FF	FF	FF	FF	FF	FF	FF	FF	FF	FF	FF	FF	FF	FF	NA	FF	FF	FF	fn	NA
chr1_59505834_59505873	BB	BB	bn	DD	DD	BB	BB	BB	BB	BB	DD	DD	DD	DD	DD	BB	BB	BB	BB	DD	DD	DD	DD	BB	DD	DD	BB	DD	BB	DD	BB	DD	DD	DD	BB	BB	BB	DD	DD	BB	DD	BB	DD	BB	DD	DD	DD	DD	BB
chr1_59529855_59529894	FF	FF	FF	FF	FF	FF	FF	FF	FF	FF	FF	FF	FF	FF	FF	FF	FF	FF	FF	FF	FF	FF	FF	FF	FF	FF	FF	FF	FF	FF	FF	FF	FF	FF	FF	FF	FF	FF	FF	FF	FF	FF	FF	FF	FF	df	FF	FF	FF
chr1_59574648_59574667	FF	FF	FF	FF	FF	FF	FF	FF	FF	FF	FF	FF	FF	FF	NA	FF	FF	FF	FF	FF	NA	NA	FF	FF	NN	FF	FF	FF	FF	FF	FF	FF	FF	FF	FF	NA	FF	FF	FF	FF	FF	FF	FF	NA	FF	FF	NA	FF	FF
chr1_59619063_59619110	FF	FF	FF	NA	NA	NA	FF	FF	NA	FF	NA	FF	FF	NN	NN	NA	FF	NA	FF	NN	FF	FF	NA	FF	FF	FF	FF	FF	FF	FF	FF	NA	FF	NA	FF	NA	FF	FF	NA	FF	FF	FF	NA	FF	FF	NA	FF	FF	FF
chr1_59695317_59695348	NA	NA	NA	NA	NA	FF	FF	FF	FF	FF	FF	FF	FF	FF	FF	FF	FF	FF	FF	FF	NA	NA	FF	FF	FF	NA	FF	FF	FF	NA	NA	NA	FF	FF	FF	NA	FF	NA	FF	FF	NA	FF	FF	NA	FF	FF	NN	FF	FF
chr1_59749647_59749661	DD	BB	DD	DD	DD	DD	DD	DD	DD	DD	DD	DD	DD	DD	DD	DD	BB	DD	DD	DD	DD	DD	DD	DD	DD	DD	BB	DD	BB	DD	BB	DD	DD	DD	BB	BB	BB	DD	DD	BB	DD	BB	DD	BB	DD	DD	DD	DD	BB
chr1_59751509_59751530	NA	FF	FF	FF	FF	FF	NN	FF	FF	FF	FF	FF	FF	FF	FF	FF	FF	FF	FF	FF	FF	FF	FF	FF	FF	FF	FF	FF	FF	FF	FF	FF	FF	FF	FF	FF	FF	FF	FF	FF	FF	FF	FF	FF	FF	FF	FF	FF	FF
chr1_59828993_59829028	BB	BB	BB	DD	DD	BB	BB	BB	BB	NA	DD	NA	BB	DD	DD	bd	NN	BB	BB	DD	DD	DD	NA	NA	DD	NA	BB	DD	BB	DD	BB	DD	DD	DD	BB	NA	NA	DD	DD	BB	DD	BB	DD	BB	NA	DD	DD	DD	BB
chr1_59843417_59843471	FF	FF	FF	FF	FF	FF	FF	FF	fn	FF	FF	FF	FF	FF	FF	FF	FF	FF	FF	FF	NA	FF	NN	FF	FF	FF	FF	FF	FF	FF	FF	FF	NA	FF	FF	FF	FF	NA	FF	NA	FF	FF	FF	FF	FF	FF	FF	FF	FF
chr1_59849436_59849471	FF	FF	FF	FF	FF	FF	FF	FF	FF	FF	FF	FF	FF	FF	FF	FF	FF	FF	FF	NA	FF	FF	NA	FF	FF	FF	FF	FF	FF	FF	FF	FF	FF	FF	FF	NN	NN	FF	FF	FF	FF	FF	FF	NN	FF	FF	FF	FF	NN
chr1_59853909_59853936	FF	NN	FF	FF	FF	FF	FF	FF	FF	FF	FF	FF	FF	FF	FF	FF	FF	FF	FF	FF	FF	FF	FF	FF	FF	FF	FF	FF	FF	FF	FF	FF	FF	FF	FF	FF	FF	FF	FF	FF	FF	FF	FF	FF	FF	FF	FF	FF	FF
chr1_60138899_60138942	FF	NN	FF	FF	FF	FF	FF	NA	FF	FF	FF	FF	FF	FF	FF	FF	FF	FF	FF	FF	FF	NA	FF	NA	FF	FF	FF	FF	FF	FF	FF	FF	FF	FF	FF	FF	FF	FF	FF	FF	NA	FF	FF	FF	FF	FF	FF	FF	FF
chr1_60358035_60358076	FF	FF	NA	FF	FF	FF	FF	FF	NN	FF	FF	FF	FF	FF	FF	FF	FF	FF	NA	NA	FF	NA	FF	FF	fn	FF	FF	FF	fn	NA	FF	FF	FF	FF	FF	NA	FF	FF	FF	FF	FF	FF	FF	FF	NA	FF	FF	FF	fn
chr1_60358974_60358991	FF	NA	FF	FF	FF	FF	FF	FF	NA	FF	FF	NN	FF	FF	NA	FF	FF	FF	FF	FF	FF	FF	FF	NA	FF	NA	FF	FF	FF	FF	FF	FF	FF	FF	FF	NA	fn	FF	FF	FF	FF	FF	FF	FF	FF	NA	FF	FF	FF
chr1_60403025_60403057	FF	NN	NA	FF	NA	FF	FF	fn	FF	FF	NA	FF	FF	FF	FF	NA	FF	FF	FF	FF	NA	FF	FF	FF	NA	NA	NN	FF	FF	FF	FF	FF	NA	FF	NA	FF	FF	FF	FF	FF	NA	FF	FF	NA	NA	NA	FF	FF	FF
chr1_60517897_60517952	DD	DD	DD	DD	DD	DD	DD	UU	NA	DD	du	DD	DD	DD	DD	DD	DD	DD	DD	DD	DD	DD	DD	DD	DD	DD	DD	DD	DD	DD	DD	DD	DD	DD	NA	NA	DD	DD	DD	DD	DD	DD	DD	DD	DD	DD	DD	DD	DD
chr1_60576467_60576526	FF	FF	FF	fn	FF	FF	FF	FF	FF	FF	FF	FF	FF	FF	FF	FF	FF	FF	FF	FF	FF	FF	FF	FF	FF	NA	FF	FF	FF	FF	FF	FF	FF	FF	FF	NA	FF	FF	FF	FF	FF	FF	NA	FF	FF	FF	FF	FF	FF
chr1_60608749_60608808	FF	FF	FF	FF	FF	fn	FF	FF	FF	NN	NA	FF	FF	NA	FF	FF	NA	FF	FF	FF	NA	FF	FF	FF	NA	FF	NA	FF	FF	NA	FF	FF	NA	FF	NA	FF	FF	FF	FF	NN	NA	FF	FF	FF	FF	FF	FF	FF	NA
chr1_60622344_60622383	BB	BB	BB	DD	DD	BB	BB	BB	BB	BB	DD	DD	BB	DD	DD	NA	BB	BB	BB	DD	DD	DD	DD	BB	DD	DD	BB	DD	BB	bd	BB	DD	DD	DD	BB	BB	BB	DD	DD	BB	DD	BB	DD	BB	DD	DD	DD	DD	BB
chr1_60625176_60625201	FF	FF	FF	df	df	FF	FF	FF	FF	FF	df	df	FF	df	df	FF	FF	FF	FF	df	df	df	df	FF	df	df	FF	df	FF	df	FF	df	df	df	FF	FF	FF	df	df	FF	df	FF	df	FF	df	df	df	df	FF
chr1_60646845_60646884	FF	FF	NA	FF	FF	FF	FF	FF	NN	FF	FF	FF	FF	NA	FF	FF	FF	FF	FF	FF	FF	FF	FF	FF	FF	FF	FF	FF	FF	FF	fn	FF	FF	FF	FF	FF	FF	FF	FF	FF	FF	FF	FF	FF	FF	FF	FF	FF	FF
chr1_60717761_60717816	UU	UU	UU	NA	bu	UU	UU	UU	UU	BB	UU	UU	UU	UU	UU	NA	UU	UU	UU	NA	UU	UU	UU	BB	NA	NA	UU	UU	UU	UU	UU	BB	UU	NA	UU	BB	uu	UU	UU	UU	NA	UU	UU	UU	bu	UU	UU	UU	BB
chr1_60943014_60943033	BB	BB	BB	DD	DD	BB	BB	BB	BB	BB	DD	DD	BB	DD	DD	BB	BB	BB	BB	DD	DD	DD	DD	BB	DD	DD	BB	DD	BB	DD	BB	DD	DD	DD	BB	BB	BB	DD	DD	BB	DD	BB	DD	BB	DD	DD	DD	DD	BB
chr1_60973260_60973285	bf	FF	FF	FF	FF	bf	bf	FF	FF	FF	FF	FF	FF	FF	FF	FF	FF	FF	bf	FF	FF	FF	FF	FF	FF	FF	FF	FF	bf	FF	FF	FF	FF	FF	bf	bf	FF	FF	FF	bf	FF	bf	FF	FF	FF	FF	FF	FF	FF
chr1_61011916_61011959	FF	FF	NA	NA	FF	NA	NA	FF	FF	FF	FF	FF	FF	FF	FF	FF	FF	FF	FF	FF	FF	FF	FF	FF	FF	FF	FF	FF	FF	FF	FF	FF	NN	FF	FF	FF	FF	FF	NA	NA	NA	FF	NA	FF	FF	NA	FF	FF	FF
chr1_61022089_61022112	NA	BB	BB	DD	DD	BB	NA	NA	NA	BB	DD	DD	BB	DD	DD	BB	BB	BB	BB	DD	DD	DD	DD	BB	DD	DD	BB	DD	BB	DD	bn	DD	DD	DD	BB	BB	BB	DD	DD	BB	DD	BB	DD	BB	DD	DD	DD	DD	BB
chr1_61051453_61051496	FF	FF	FF	FF	FF	NA	FF	fn	FF	NN	FF	FF	FF	FF	NA	FF	FF	FF	FF	FF	FF	NN	NN	FF	FF	FF	FF	FF	FF	FF	FF	FF	FF	FF	NA	FF	FF	FF	FF	FF	FF	NA	FF	FF	FF	FF	FF	FF	FF
chr1_61056359_61056374	NA	NA	FF	FF	FF	NN	FF	FF	FF	FF	FF	FF	FF	FF	FF	FF	FF	FF	FF	FF	FF	FF	FF	FF	FF	FF	FF	FF	FF	FF	FF	FF	FF	FF	FF	FF	NA	FF	FF	FF	FF	NA	FF	FF	FF	FF	NA	FF	FF
chr1_61375154_61375185	FF	FF	FF	FF	NA	FF	FF	FF	FF	FF	FF	FF	FF	FF	FF	FF	FF	FF	FF	FF	FF	FF	FF	FF	FF	NA	FF	FF	FF	FF	FF	FF	FF	FF	FF	FF	FF	FF	FF	FF	FF	FF	FF	FF	FF	FF	FF	NA	FF
chr1_61387245_61387274	FF	FF	FF	FF	NA	FF	FF	FF	FF	NA	FF	FF	FF	FF	FF	FF	FF	NA	FF	NN	FF	fn	FF	FF	FF	NA	FF	NA	NA	fn	FF	FF	FF	FF	NA	FF	FF	FF	FF	FF	FF	FF	NA	FF	FF	FF	NA	FF	FF
chr1_61442953_61442997	DD	DD	DD	DD	DD	BB	DD	DD	DD	DD	DD	DD	DD	DD	DD	DD	DD	DD	DD	DD	DD	DD	DD	DD	DD	DD	BB	DD	BB	DD	BB	DD	DD	DD	BB	BB	BB	DD	DD	BB	DD	BB	DD	BB	DD	DD	DD	DD	BB
chr1_61694296_61694343	UU	NA	UU	DD	DD	NA	UU	UU	UU	NA	DD	DD	UU	DD	DD	UU	UU	UU	NA	DD	DD	DD	DD	UU	DD	DD	NA	DD	UU	DD	uu	DD	DD	DD	UU	UU	UU	DD	DD	NA	DD	UU	DD	NA	DD	DD	DD	DD	UU
chr1_61724795_61724824	NA	FF	NA	FF	NA	FF	fn	FF	FF	NN	FF	FF	FF	NA	FF	NA	FF	fn	NA	FF	FF	NA	NA	FF	NA	NA	NA	FF	FF	NA	FF	FF	FF	FF	NA	FF	FF	FF	NA	FF	NA	FF	fn	NA	FF	NA	FF	FF	FF
chr1_61778356_61778387	BB	BB	BB	DD	DD	BB	BB	BB	BB	BB	DD	DD	BB	DD	DD	BB	BB	BB	BB	DD	DD	DD	DD	BB	DD	DD	DD	DD	BB	DD	BB	DD	DD	DD	BB	BB	BB	DD	DD	BB	DD	BB	DD	BB	DD	DD	DD	DD	BB
chr1_61910203_61910250	BB	BB	BB	DD	DD	BB	BB	BB	BB	BB	DD	DD	BB	DD	DD	BB	BB	BB	BB	DD	DD	DD	DD	BB	DD	DD	DD	DD	BB	DD	BB	DD	DD	DD	BB	BB	BB	DD	DD	BB	DD	BB	DD	BB	DD	DD	DD	DD	BB
chr1_61974230_61974273	FF	FF	FF	df	DD	FF	FF	FF	FF	FF	df	DD	FF	df	NA	FF	FF	FF	FF	DD	df	df	df	FF	df	df	df	df	FF	df	FF	df	df	df	FF	FF	FF	df	DD	FF	df	FF	df	FF	DD	df	DD	DD	FF
chr1_62245867_62245894	FF	NA	FF	FF	FF	FF	FF	FF	FF	FF	FF	FF	FF	FF	FF	FF	FF	NA	FF	FF	FF	FF	FF	NN	FF	NA	FF	NA	FF	FF	FF	FF	FF	FF	FF	NA	FF	FF	FF	FF	NA	FF	FF	FF	FF	FF	FF	FF	FF
chr1_62336138_62336173	FF	FF	FF	FF	FF	FF	FF	FF	fn	FF	FF	FF	FF	NN	FF	FF	FF	FF	FF	FF	FF	FF	FF	FF	FF	FF	FF	FF	FF	NA	NA	FF	FF	FF	FF	FF	NA	FF	FF	FF	NA	FF	FF	FF	FF	FF	FF	FF	FF
chr1_62498019_62498070	NA	BB	BB	NA	NN	BB	BB	BB	bn	BB	NN	dn	NA	NN	NN	bn	BB	NN	BB	NA	dn	DD	DD	NN	NN	NA	DD	NA	NA	dn	BB	DD	dn	NA	BB	NA	BB	DD	NA	nn	dn	BB	NA	BB	dn	NA	DD	dn	BB
chr1_62611759_62611814	FF	FF	NN	NA	NA	NA	NA	FF	FF	FF	FF	FF	NA	FF	FF	FF	NA	FF	FF	FF	FF	NA	NA	NA	FF	FF	NN	NA	FF	FF	FF	FF	FF	FF	NA	FF	FF	FF	FF	FF	FF	NA	NA	FF	FF	FF	FF	FF	FF
chr1_62667398_62667417	BB	BB	BB	DD	DD	BB	BB	BB	BB	BB	DD	DD	BB	DD	BB	BB	BB	BB	BB	DD	DD	DD	DD	BB	DD	DD	DD	DD	BB	DD	BB	DD	DD	DD	BB	BB	BB	dn	DD	BB	DD	BB	DD	BB	DD	DD	DD	DD	BB
chr1_62667524_62667539	BB	BB	BB	DD	DD	BB	BB	BB	BB	BB	DD	DD	BB	DD	BB	BB	BB	BB	BB	DD	DD	bd	DD	BB	DD	DD	DD	DD	BB	DD	BB	DD	DD	DD	BB	BB	BB	DD	DD	BB	DD	BB	DD	BB	DD	DD	DD	DD	BB
chr1_62680502_62680521	BB	BB	BB	DD	DD	BB	BB	BB	BB	BB	DD	DD	BB	DD	BB	BB	BB	BB	BB	DD	DD	DD	DD	BB	DD	DD	DD	DD	BB	DD	BB	DD	DD	DD	BB	BB	BB	DD	DD	BB	DD	BB	DD	BB	DD	DD	DD	DD	BB
chr1_62686526_62686549	BB	BB	BB	DD	DD	BB	BB	BB	BB	BB	DD	DD	BB	DD	BB	BB	BB	BB	BB	DD	DD	bd	DD	BB	DD	DD	DD	DD	BB	DD	BB	DD	DD	DD	BB	BB	BB	DD	DD	BB	DD	BB	DD	BB	DD	DD	DD	DD	BB
chr1_62690349_62690366	BB	BB	BB	DD	DD	BB	BB	BB	BB	BB	DD	DD	BB	DD	BB	BB	BB	BB	BB	DD	DD	DD	DD	BB	DD	DD	DD	DD	BB	DD	BB	DD	DD	DD	BB	BB	BB	DD	DD	BB	DD	BB	DD	BB	DD	DD	DD	DD	BB
chr1_62714356_62714371	BB	BB	BB	dd	dd	BB	BB	BB	BB	BB	dd	dd	BB	dd	BB	BB	BB	BB	BB	dd	dd	dd	dd	BB	dd	dd	dd	dd	BB	dd	BB	DD	dd	dd	BB	NA	BB	dd	dd	BB	dd	BB	dd	BB	dd	dd	dd	dd	BB
chr1_62717063_62717078	BB	BB	BB	DD	DD	BB	BB	BB	BB	BB	DD	DD	BB	DD	BB	BB	BB	BB	BB	DD	DD	DD	DD	BB	DD	DD	DD	DD	BB	DD	BB	DD	DD	DD	BB	NA	BB	DD	DD	BB	DD	BB	DD	BB	DD	DD	DD	DD	BB
chr1_62743822_62743847	FF	FF	FF	df	df	FF	fn	FF	FF	FF	df	df	FF	df	FF	FF	FF	FF	FF	df	df	df	df	FF	df	df	df	df	FF	df	FF	DD	df	df	FF	NA	FF	df	DD	FF	NA	FF	df	FF	df	DD	df	df	FF
chr1_62772697_62772744	BB	BB	BB	DD	DD	BB	BB	BB	BB	BB	DD	DD	BB	DD	BB	BB	BB	BB	BB	DD	DD	DD	DD	BB	DD	DD	DD	DD	BB	DD	BB	DD	DD	DD	BB	NA	BB	DD	DD	BB	NA	BB	DD	BB	DD	DD	DD	DD	BB
chr1_62783578_62783591	BB	BB	BB	DD	DD	BB	BB	BB	BB	BB	DD	DD	BB	DD	BB	BB	BB	BB	BB	DD	DD	DD	DD	BB	DD	DD	DD	DD	BB	DD	BB	DD	DD	BB	BB	DD	NA	DD	DD	BB	BB	BB	DD	BB	DD	DD	DD	DD	BB
chr1_62788788_62788831	BB	BB	BB	DD	DD	BB	BB	BB	BB	BB	DD	dn	BB	DD	BB	BB	BB	BB	BB	DD	DD	DD	DD	BB	DD	DD	DD	DD	BB	DD	BB	DD	DD	BB	BB	DD	DD	DD	DD	BB	BB	BB	DD	BB	DD	DD	DD	DD	BB
chr1_62796513_62796540	BB	BB	BB	DD	DD	BB	BB	BB	BB	BB	DD	DD	BB	DD	BB	BB	BB	BB	BB	DD	DD	DD	DD	BB	DD	DD	DD	DD	BB	DD	BB	DD	DD	BB	BB	DD	DD	DD	DD	BB	BB	BB	DD	BB	DD	DD	DD	DD	BB
chr1_62810222_62810269	bn	BB	bn	DD	DD	BB	BB	bd	BB	bn	DD	DD	BB	DD	bn	BB	bd	BB	bd	DD	dn	DD	DD	bn	DD	DD	DD	DD	BB	DD	BB	dn	DD	BB	bn	DD	dn	DD	DD	bn	BB	BB	DD	BB	DD	DD	dn	DD	BB
chr1_62814514_62814569	BB	BB	BB	dd	dd	bn	BB	BB	BB	BB	dd	dd	BB	dd	BB	BB	BB	bn	BB	dd	dd	dd	dd	BB	dd	dd	dd	dd	BB	bd	BB	dd	dn	BB	BB	dd	dd	dd	dd	BB	BB	BB	dd	BB	dd	dd	bd	bn	BB
chr1_62821421_62821448	BB	BB	BB	DD	DD	BB	BB	BB	BB	BB	DD	DD	BB	DD	BB	BB	BB	BB	BB	DD	DD	DD	DD	BB	DD	DD	DD	DD	BB	DD	BB	DD	DD	BB	BB	DD	DD	DD	DD	BB	BB	BB	DD	BB	DD	DD	DD	DD	BB
chr1_62825731_62825758	BB	BB	BB	DD	DD	BB	BB	BB	BB	BB	DD	DD	BB	DD	BB	BB	BB	BB	BB	DD	DD	DD	DD	BB	DD	DD	DD	DD	BB	DD	BB	DD	DD	BB	BB	DD	DD	DD	DD	BB	BB	BB	DD	BB	DD	DD	DD	DD	BB
chr1_62828804_62828851	NA	bn	bd	NA	DD	BB	BB	BB	BB	BB	DD	bd	NN	DD	BB	BB	BB	BB	BB	NN	DD	DD	DD	BB	DD	DD	DD	DD	BB	DD	BB	DD	DD	BB	BB	DD	DD	DD	DD	NA	BB	BB	DD	BB	DD	DD	NA	DD	BB
chr1_62829884_62829911	BB	BB	BB	DD	DD	BB	BB	BB	BB	BB	DD	bd	BB	DD	BB	BB	BB	BB	BB	DD	DD	DD	DD	BB	DD	DD	DD	DD	BB	DD	BB	DD	DD	BB	BB	DD	DD	DD	DD	BB	BB	BB	DD	BB	DD	DD	DD	DD	BB
chr1_62853175_62853202	BB	BB	BB	DD	DD	BB	BB	BB	BB	BB	DD	DD	BB	DD	BB	BB	BB	BB	BB	DD	DD	DD	DD	BB	DD	DD	DD	DD	BB	DD	BB	DD	DD	BB	BB	DD	DD	DD	DD	BB	BB	BB	DD	BB	DD	DD	DD	DD	BB
chr1_62864284_62864327	BB	BB	BB	DD	DD	BB	BB	BB	BB	BB	NN	NA	BB	DD	BB	BB	BB	BB	BB	DD	NA	DD	DD	BB	DD	NA	NA	DD	BB	NA	BB	DD	DD	BB	NA	DD	DD	NA	DD	BB	BB	NA	NA	BB	DD	NA	NA	DD	NA
chr1_62907664_62907693	BB	BB	BB	DD	DD	BB	BB	BB	BB	BB	DD	DD	BB	DD	BB	BB	BB	BB	BB	DD	DD	DD	DD	BB	DD	DD	DD	DD	BB	DD	BB	DD	DD	BB	BB	DD	DD	DD	DD	BB	BB	BB	DD	BB	DD	DD	DD	DD	BB
chr1_62971626_62971665	BB	BB	BB	DD	DD	BB	BB	BB	BB	BB	DD	DD	BB	DD	BB	BB	BB	BB	BB	DD	DD	DD	DD	BB	DD	DD	DD	DD	BB	DD	BB	DD	DD	BB	BB	DD	DD	DD	DD	BB	BB	BB	DD	BB	DD	DD	DD	DD	BB
chr1_63003305_63003339	BB	BB	BB	DD	DD	BB	BB	BB	BB	BB	DD	DD	BB	DD	BB	BB	BB	BB	BB	DD	DD	DD	DD	BB	DD	DD	DD	DD	BB	DD	BB	DD	DD	BB	BB	DD	DD	DD	DD	BB	BB	BB	DD	BB	DD	DD	DD	DD	BB
chr1_63003547_63003578	BB	BB	BB	DD	DD	BB	BB	BB	BB	BB	DD	DD	BB	DD	BB	BB	BB	BB	BB	DD	DD	DD	NA	BB	DD	DD	DD	DD	BB	DD	BB	DD	DD	BB	BB	DD	DD	DD	DD	BB	BB	BB	DD	BB	DD	DD	DD	DD	BB
chr1_63041509_63041548	BB	BB	BB	DD	DD	BB	BB	BB	BB	BB	DD	DD	BB	DD	BB	BB	BB	bd	BB	DD	DD	DD	DD	BB	DD	DD	DD	DD	BB	DD	BB	DD	DD	BB	BB	DD	DD	DD	DD	BB	BB	BB	DD	BB	DD	DD	DD	DD	BB
chr1_63065069_63065113	BB	BB	BB	DD	DD	BB	BB	BB	BB	BB	DD	DD	BB	DD	BB	BB	BB	BB	BB	DD	DD	DD	DD	BB	DD	DD	DD	DD	BB	DD	BB	DD	DD	BB	BB	DD	DD	DD	DD	BB	BB	BB	DD	BB	DD	DD	DD	DD	BB
chr1_63091485_63091514	BB	BB	BB	DD	DD	BB	BB	BB	BB	BB	DD	DD	BB	DD	BB	BB	BB	BB	BB	DD	DD	DD	DD	BB	DD	DD	DD	DD	BB	DD	BB	DD	DD	BB	BB	DD	DD	DD	DD	BB	BB	BB	DD	BB	DD	DD	DD	DD	BB
chr1_63120626_63120651	FF	FF	FF	FF	NA	NA	NN	fn	FF	FF	FF	FF	NA	FF	NA	FF	FF	FF	NA	NA	FF	FF	FF	FF	FF	NA	FF	FF	NA	FF	FF	FF	FF	FF	FF	NA	NA	FF	NA	FF	FF	FF	NA	FF	NA	NA	FF	NA	FF
chr1_63133591_63133622	FF	FF	FF	FF	FF	FF	FF	NA	FF	FF	FF	FF	FF	FF	FF	FF	NA	FF	FF	FF	FF	FF	FF	NA	FF	FF	FF	FF	FF	FF	FF	FF	FF	FF	FF	FF	FF	FF	FF	FF	FF	FF	FF	FF	FF	FF	FF	FF	FF
chr1_63137774_63137805	BB	BB	BB	DD	DD	BB	BB	BB	BB	BB	DD	DD	BB	DD	BB	BB	BB	BB	BB	DD	DD	DD	DD	BB	DD	DD	DD	DD	BB	DD	BB	DD	DD	BB	BB	DD	DD	DD	DD	BB	BB	BB	DD	BB	DD	DD	DD	DD	BB
chr1_63151740_63151771	NA	NA	BB	bn	NA	BB	BB	BB	BB	BB	bd	DD	BB	dn	BB	BB	BB	BB	BB	NA	NA	NA	DD	BB	NA	NA	DD	bd	BB	NA	NA	DD	NA	BB	BB	DD	DD	NA	DD	BB	BB	BB	NA	BB	DD	DD	DD	DD	BB
chr1_63187532_63187575	BB	BB	NA	DD	NA	BB	BB	BB	BB	BB	DD	DD	NA	DD	NA	BB	BB	BB	BB	DD	DD	DD	DD	NA	NA	NA	DD	DD	NA	DD	BB	DD	DD	BB	BB	DD	DD	DD	DD	BB	NA	BB	NA	NA	DD	DD	NA	dn	BB
chr1_63192230_63192269	BB	BB	BB	dd	NA	NA	BB	BB	BB	BB	bd	bd	BB	bd	BB	BB	bn	BB	NA	NA	NA	bd	dd	BB	NA	dd	bd	dd	BB	bd	BB	dd	bd	BB	BB	NA	bd	bd	dd	BB	BB	BB	NA	BB	dd	NA	NA	bd	BB
chr1_63196740_63196779	BB	BB	BB	DD	DD	BB	BB	BB	BB	BB	DD	DD	BB	DD	BB	BB	BB	BB	BB	DD	DD	DD	DD	BB	DD	DD	DD	DD	BB	DD	BB	DD	DD	BB	BB	DD	DD	DD	DD	BB	BB	BB	DD	BB	DD	DD	DD	DD	BB
chr1_63208520_63208563	NA	UU	UU	DD	DD	UU	UU	UU	UU	UU	DD	DD	UU	DD	UU	UU	UU	NA	UU	DD	DD	DD	DD	NA	DD	DD	DD	DD	UU	DD	UU	DD	DD	UU	UU	DD	DD	DD	DD	UU	UU	DD	DD	UU	DD	DD	DD	DD	UU
chr1_63229229_63229278	BB	BB	BB	DD	DD	BB	BB	BB	BB	BB	DD	DD	BB	DD	BB	BB	BB	BB	BB	DD	DD	DD	DD	BB	DD	DD	DD	DD	BB	bd	BB	DD	DD	BB	BB	DD	DD	DD	DD	BB	BB	BB	DD	BB	DD	DD	DD	DD	BB
chr1_63264753_63264780	FF	FF	FF	FF	FF	FF	FF	FF	FF	FF	FF	FF	FF	NA	FF	FF	FF	NN	NN	FF	FF	FF	FF	FF	FF	FF	FF	FF	FF	FF	FF	FF	FF	FF	FF	FF	FF	FF	FF	FF	FF	FF	FF	FF	FF	FF	FF	FF	FF
chr1_63272471_63272482	BB	BB	BB	DD	DD	BB	BB	BB	BB	BB	DD	DD	BB	DD	BB	BB	BB	BB	BB	DD	DD	DD	DD	BB	DD	DD	DD	DD	BB	DD	BB	DD	DD	BB	BB	DD	DD	DD	DD	BB	BB	BB	DD	BB	DD	DD	DD	DD	BB
chr1_63312271_63312295	BB	BB	BB	DD	DD	BB	BB	BB	BB	BB	DD	DD	BB	DD	BB	BB	BB	BB	BB	DD	DD	DD	DD	BB	DD	DD	DD	DD	BB	DD	BB	DD	DD	BB	BB	DD	DD	DD	DD	BB	BB	BB	DD	BB	DD	DD	DD	DD	BB
chr1_63318023_63318050	BB	bb	bb	DD	DD	BB	BB	bb	bb	BB	DD	DD	bb	DD	BB	BB	bb	BB	bb	DD	DD	DD	DD	BB	DD	DD	DD	DD	bb	DD	bb	DD	DD	BB	BB	DD	DD	DD	DD	BB	bb	bb	DD	bb	DD	DD	DD	DD	BB
chr1_63336400_63336423	BB	BB	BB	DD	DD	BB	BB	BB	BB	BB	DD	DD	BB	DD	BB	BB	BB	BB	BB	DD	DD	DD	DD	BB	DD	DD	DD	DD	BB	DD	BB	DD	DD	BB	BB	DD	DD	DD	DD	BB	BB	BB	DD	BB	DD	DD	DD	DD	BB
chr1_63337183_63337222	BB	BB	BB	NA	DD	BB	BB	BB	BB	BB	DD	DD	BB	DD	BB	BB	BB	BB	BB	DD	DD	DD	DD	BB	DD	NA	DD	DD	BB	DD	BB	DD	DD	BB	BB	DD	DD	DD	DD	NA	BB	BB	DD	BB	DD	DD	DD	DD	BB
chr1_63340370_63340389	BB	BB	BB	DD	DD	BB	BB	BB	BB	BB	DD	DD	BB	DD	BB	BB	BB	BB	BB	DD	DD	DD	DD	BB	DD	DD	DD	DD	BB	DD	BB	DD	DD	BB	BB	DD	DD	DD	DD	BB	BB	BB	DD	BB	DD	DD	DD	DD	BB
chr1_63347255_63347278	NA	NA	BB	DD	DD	BB	BB	BB	BB	BB	NA	DD	BB	NA	BB	BB	BB	BB	BB	NA	NA	DD	DD	BB	DD	DD	NA	DD	BB	NA	BB	DD	DD	BB	BB	NA	DD	NA	DD	BB	BB	BB	DD	BB	NN	NA	DD	DD	BB
chr1_63361470_63361493	BB	BB	BB	DD	DD	BB	BB	BB	BB	BB	DD	DD	BB	DD	BB	BB	BB	BB	BB	DD	DD	DD	DD	BB	DD	DD	DD	DD	BB	DD	BB	DD	DD	BB	BB	DD	DD	DD	DD	BB	BB	BB	DD	BB	DD	DD	DD	DD	BB
chr1_63364228_63364247	BB	BB	BB	DD	DD	BB	BB	BB	BB	BB	DD	DD	BB	DD	BB	BB	BB	BB	BB	DD	DD	DD	DD	BB	DD	DD	DD	DD	BB	DD	BB	DD	DD	BB	BB	DD	DD	DD	DD	BB	BB	BB	DD	BB	DD	DD	DD	DD	BB
chr1_63376522_63376542	BB	BB	BB	DD	DD	BB	BB	BB	BB	BB	DD	DD	BB	DD	BB	BB	BB	BB	BB	DD	DD	DD	DD	BB	DD	DD	DD	DD	BB	DD	BB	DD	DD	BB	BB	DD	DD	DD	DD	BB	BB	BB	DD	BB	DD	DD	DD	DD	BB
chr1_63391811_63391862	NA	NN	BB	DD	DD	BB	BB	BB	BB	BB	DD	DD	BB	DD	bn	bn	BB	BB	BB	DD	DD	DD	DD	NA	DD	NA	DD	DD	BB	DD	NA	DD	DD	BB	BB	DD	DD	DD	DD	BB	BB	BB	DD	BB	DD	DD	NA	DD	BB
chr1_63394704_63394721	BB	BB	BB	DD	DD	BB	BB	BB	BB	BB	DD	DD	BB	DD	BB	BB	BB	BB	BB	DD	DD	DD	DD	BB	DD	DD	DD	DD	BB	DD	BB	DD	DD	BB	BB	DD	DD	DD	DD	BB	BB	BB	DD	BB	DD	DD	DD	DD	BB
chr1_63406144_63406175	FF	FF	FF	FF	FF	FF	FF	FF	FF	FF	FF	FF	FF	FF	NN	FF	FF	FF	FF	FF	FF	FF	FF	FF	FF	FF	FF	FF	FF	FF	FF	FF	FF	FF	FF	FF	FF	FF	FF	FF	NA	FF	FF	FF	FF	FF	FF	FF	FF
chr1_63416488_63416517	BB	BB	BB	DD	DD	BB	BB	BB	BB	BB	DD	DD	BB	DD	bd	BB	BB	BB	BB	DD	DD	DD	DD	BB	DD	DD	DD	DD	BB	DD	BB	DD	DD	BB	BB	DD	DD	DD	DD	BB	BB	BB	DD	BB	DD	DD	DD	DD	BB
chr1_63417630_63417661	BB	BB	BB	dn	DD	BB	BB	BB	BB	BB	DD	DD	BB	DD	BB	BB	BB	BB	BB	DD	DD	DD	DD	BB	DD	DD	DD	DD	BB	DD	BB	DD	DD	BB	BB	DD	DD	DD	DD	BB	BB	BB	DD	BB	DD	DD	DD	DD	BB
chr1_63421704_63421723	BB	BB	BB	DD	DD	BB	BB	BB	BB	BB	DD	DD	BB	DD	BB	BB	BB	BB	BB	DD	DD	DD	DD	BB	DD	DD	DD	DD	BB	DD	BB	DD	DD	BB	BB	DD	DD	DD	DD	BB	BB	BB	DD	BB	DD	DD	DD	DD	BB
chr1_63433401_63433424	BB	BB	BB	dd	DD	BB	BB	BB	BB	BB	dd	dd	BB	DD	BB	BB	BB	BB	BB	DD	DD	dd	dd	BB	dd	dd	DD	dd	BB	dd	BB	DD	DD	BB	BB	DD	DD	dd	DD	BB	BB	BB	DD	BB	dd	DD	dd	dd	BB
chr1_63435819_63435850	FF	FF	FF	FF	FF	NA	FF	FF	FF	FF	FF	FF	FF	FF	FF	FF	FF	NN	NN	FF	FF	FF	FF	FF	FF	FF	FF	FF	FF	FF	FF	FF	FF	FF	FF	FF	FF	NA	FF	FF	FF	FF	FF	FF	FF	FF	FF	FF	FF
chr1_63435882_63435893	BB	BB	BB	DD	DD	BB	BB	BB	BB	BB	DD	DD	BB	DD	BB	BB	BB	BB	BB	DD	DD	DD	DD	BB	DD	DD	DD	DD	BB	DD	BB	DD	DD	BB	BB	DD	DD	DD	DD	BB	BB	BB	DD	BB	DD	DD	DD	DD	BB
chr1_63450576_63450591	BB	BB	BB	DD	DD	BB	BB	BB	BB	BB	DD	DD	BB	DD	BB	BB	BB	BB	BB	DD	DD	DD	DD	BB	DD	DD	DD	DD	BB	DD	BB	DD	DD	BB	BB	DD	DD	DD	DD	BB	BB	BB	DD	BB	DD	DD	DD	DD	BB
chr1_63456206_63456220	BB	BB	BB	DD	DD	BB	BB	BB	BB	BB	DD	DD	BB	DD	BB	BB	BB	BB	BB	DD	DD	DD	DD	BB	DD	DD	DD	DD	BB	DD	BB	DD	DD	BB	BB	DD	DD	DD	DD	BB	BB	BB	DD	BB	DD	DD	DD	DD	BB
chr1_63460377_63460401	BB	BB	BB	DD	DD	BB	BB	BB	BB	BB	DD	DD	BB	DD	BB	BB	BB	BB	BB	DD	DD	DD	DD	BB	DD	DD	DD	DD	BB	DD	BB	DD	DD	BB	BB	DD	DD	DD	DD	BB	BB	BB	DD	BB	DD	DD	DD	DD	BB
chr1_63501449_63501481	BB	BB	BB	DD	DD	BB	BB	BB	BB	BB	DD	DD	BB	DD	BB	BB	BB	BB	BB	DD	DD	DD	DD	BB	DD	DD	DD	DD	BB	DD	BB	DD	DD	BB	BB	DD	DD	DD	DD	BB	BB	BB	DD	BB	dn	DD	DD	DD	bn
chr1_63531283_63531304	BB	BB	BB	DD	DD	BB	BB	BB	BB	BB	DD	DD	BB	DD	BB	BB	BB	BB	BB	DD	DD	DD	DD	BB	DD	DD	DD	DD	BB	DD	BB	DD	DD	BB	BB	DD	DD	DD	DD	BB	BB	BB	DD	BB	DD	DD	DD	DD	BB
chr1_63598888_63598911	BB	BB	BB	DD	DD	BB	BB	BB	BB	BB	DD	DD	BB	DD	BB	BB	BB	BB	BB	DD	DD	DD	DD	BB	DD	DD	DD	DD	BB	DD	BB	DD	DD	BB	BB	DD	DD	DD	DD	BB	BB	BB	DD	BB	DD	DD	DD	DD	BB
chr1_63604382_63604413	FF	FF	NA	FF	FF	FF	NA	FF	FF	FF	FF	FF	FF	FF	FF	FF	FF	FF	FF	FF	FF	FF	FF	FF	FF	FF	FF	FF	FF	FF	NN	FF	FF	FF	FF	FF	FF	FF	FF	FF	FF	FF	FF	FF	FF	NA	FF	FF	FF
chr1_63605495_63605530	BB	BB	BB	DD	DD	BB	BB	BB	BB	BB	DD	DD	BB	DD	BB	BB	BB	BB	BB	DD	DD	DD	DD	BB	DD	DD	DD	DD	BB	DD	BB	DD	DD	BB	BB	DD	DD	DD	DD	BB	BB	BB	DD	BB	DD	DD	DD	DD	BB
chr1_63616650_63616663	BB	BB	BB	DD	DD	BB	BB	BB	BB	BB	DD	DD	BB	DD	BB	BB	BB	BB	BB	DD	DD	DD	DD	BB	DD	DD	DD	DD	BB	DD	BB	DD	DD	BB	BB	DD	DD	DD	DD	BB	BB	BB	DD	BB	DD	DD	DD	DD	BB
chr1_63639657_63639680	BB	BB	BB	DD	DD	BB	BB	BB	BB	BB	DD	DD	BB	DD	BB	BB	BB	BB	BB	DD	DD	DD	DD	BB	DD	DD	DD	DD	BB	DD	BB	DD	DD	BB	BB	DD	DD	DD	DD	BB	BB	BB	DD	BB	DD	DD	DD	DD	BB
chr1_63675568_63675595	BB	BB	BB	DD	DD	BB	BB	BB	BB	BB	DD	DD	BB	DD	BB	BB	BB	BB	BB	DD	DD	DD	DD	BB	DD	DD	DD	DD	BB	DD	BB	DD	DD	BB	BB	DD	DD	DD	DD	BB	BB	BB	DD	BB	DD	DD	DD	DD	BB
chr1_63682288_63682347	NA	FF	DD	NA	FF	FF	FF	FF	FF	FF	NN	NA	FF	FF	df	FF	NA	FF	NA	FF	FF	FF	FF	FF	NA	NA	NN	NA	FF	FF	FF	NA	NA	FF	FF	FF	NA	FF	FF	FF	NA	FF	FF	FF	FF	FF	DD	NA	fn
chr1_63723339_63723366	BB	BB	BB	DD	DD	BB	BB	BB	BB	BB	DD	DD	BB	DD	BB	BB	BB	BB	BB	DD	DD	DD	DD	BB	DD	DD	DD	DD	BB	DD	BB	DD	DD	BB	BB	DD	bd	DD	DD	BB	BB	BB	DD	BB	DD	DD	DD	DD	BB
chr1_63732497_63732508	BB	BB	BB	DD	DD	BB	BB	BB	BB	BB	DD	DD	BB	DD	BB	BB	BB	BB	BB	DD	DD	DD	DD	BB	DD	DD	DD	DD	BB	DD	BB	DD	DD	BB	BB	DD	DD	DD	DD	BB	BB	BB	DD	BB	DD	DD	DD	DD	BB
chr1_63746466_63746490	BB	BB	BB	DD	DD	BB	BB	BB	BB	BB	DD	DD	BB	DD	BB	BB	BB	BB	BB	DD	DD	DD	DD	BB	DD	DD	DD	DD	BB	DD	BB	DD	DD	BB	BB	DD	DD	DD	DD	BB	BB	BB	DD	BB	DD	DD	DD	DD	BB
chr1_63816759_63816776	BB	BB	BB	DD	DD	BB	BB	BB	BB	BB	DD	DD	BB	DD	BB	BB	BB	BB	BB	DD	DD	DD	DD	BB	DD	DD	DD	DD	BB	DD	BB	DD	DD	BB	BB	DD	DD	DD	DD	BB	BB	BB	DD	BB	DD	DD	DD	DD	BB
chr1_63818453_63818482	BB	BB	BB	DD	DD	BB	BB	BB	BB	BB	DD	DD	BB	DD	BB	BB	BB	BB	BB	DD	DD	DD	DD	BB	DD	DD	dn	DD	BB	DD	BB	DD	DD	BB	BB	DD	DD	DD	DD	BB	BB	BB	DD	BB	DD	DD	DD	DD	BB
chr1_63821179_63821204	BB	BB	BB	DD	DD	BB	BB	BB	BB	BB	DD	DD	BB	DD	BB	BB	BB	BB	BB	DD	DD	DD	DD	BB	DD	DD	DD	DD	BB	DD	BB	DD	DD	BB	BB	DD	DD	DD	DD	BB	BB	BB	DD	BB	DD	DD	DD	DD	BB
chr1_63855891_63855922	BB	BB	BB	DD	dn	BB	BB	BB	BB	BB	DD	DD	BB	DD	BB	BB	BB	BB	BB	DD	dn	DD	DD	BB	DD	DD	DD	DD	BB	DD	BB	DD	dn	BB	BB	DD	DD	DD	DD	BB	BB	BB	DD	BB	DD	dn	DD	DD	BB
chr1_63884041_63884070	FF	FF	FF	df	df	FF	FF	FF	FF	FF	df	df	FF	df	FF	FF	FF	FF	FF	df	df	df	df	FF	df	df	df	df	FF	df	FF	df	df	FF	FF	df	df	df	df	FF	FF	FF	df	FF	df	df	df	df	FF
chr1_63909019_63909043	BB	BB	BB	DD	DD	BB	BB	BB	BB	BB	DD	DD	BB	DD	BB	BB	BB	BB	BB	DD	DD	DD	DD	BB	DD	DD	DD	DD	BB	DD	BB	DD	DD	BB	BB	DD	DD	DD	DD	BB	BB	BB	DD	BB	DD	DD	DD	DD	BB
chr1_63915579_63915596	BB	BB	BB	DD	DD	BB	BB	BB	BB	BB	DD	DD	BB	DD	BB	BB	BB	BB	BB	DD	DD	DD	DD	BB	DD	DD	DD	DD	BB	DD	BB	DD	DD	BB	BB	DD	DD	DD	DD	BB	BB	BB	DD	BB	DD	DD	DD	DD	BB
chr1_63921513_63921557	BB	BB	BB	DD	DD	BB	BB	BB	BB	BB	DD	DD	BB	DD	BB	BB	BB	BB	BB	DD	DD	DD	DD	BB	DD	DD	DD	DD	BB	DD	BB	DD	DD	BB	BB	DD	DD	DD	DD	BB	BB	BB	DD	BB	DD	DD	DD	DD	BB
chr1_63957482_63957495	FF	FF	FF	df	df	FF	FF	FF	FF	FF	df	df	FF	DD	FF	FF	FF	FF	FF	df	DD	df	df	FF	DD	DD	df	df	FF	df	FF	df	df	FF	FF	DD	df	df	df	FF	FF	FF	df	FF	df	DD	df	df	FF
chr1_63957503_63957517	BB	BB	BB	DD	DD	BB	BB	BB	BB	BB	DD	DD	BB	DD	BB	BB	BB	BB	BB	DD	DD	DD	DD	BB	DD	DD	DD	DD	BB	DD	BB	DD	DD	BB	BB	DD	DD	DD	DD	BB	BB	BB	DD	BB	DD	DD	DD	DD	BB
chr1_63989836_63989860	BB	BB	BB	DD	DD	BB	BB	BB	BB	BB	DD	DD	BB	DD	BB	BB	BB	BB	BB	DD	DD	DD	DD	BB	DD	DD	DD	DD	BB	DD	BB	DD	DD	BB	BB	DD	DD	DD	DD	BB	BB	BB	DD	BB	DD	DD	DD	DD	BB
chr1_64003179_64003222	bb	bb	bb	DD	DD	bb	bb	BB	bn	bb	DD	DD	BB	DD	BB	bb	bb	bb	bb	DD	DD	DD	DD	bb	DD	DD	DD	DD	bb	DD	bb	DD	DD	BB	bb	DD	DD	DD	DD	bb	bb	BB	DD	bb	DD	DD	DD	DD	bb
chr1_64009050_64009079	BB	BB	NA	DD	NA	NA	NA	BB	BB	BB	DD	NA	BB	dn	NA	BB	BB	BB	BB	DD	NA	DD	DD	NA	NA	NA	DD	DD	BB	DD	BB	NA	DD	BB	BB	NA	dn	DD	DD	BB	bn	BB	DD	NA	DD	DD	DD	NA	BB
chr1_64020679_64020694	BB	BB	BB	DD	DD	BB	BB	BB	BB	BB	DD	DD	BB	DD	BB	BB	BB	BB	BB	DD	DD	DD	DD	BB	DD	DD	DD	DD	BB	DD	BB	DD	DD	BB	BB	DD	DD	DD	DD	BB	BB	BB	DD	BB	DD	DD	DD	DD	BB
chr1_64021081_64021098	BB	BB	BB	DD	DD	BB	BB	BB	BB	BB	DD	DD	BB	DD	BB	BB	BB	BB	BB	DD	DD	DD	DD	BB	DD	DD	DD	DD	BB	DD	BB	DD	DD	BB	BB	DD	DD	DD	DD	BB	BB	BB	DD	BB	DD	DD	DD	DD	BB
chr1_64103709_64103726	FF	FF	FF	df	DD	FF	FF	FF	FF	FF	df	DD	FF	df	FF	FF	FF	FF	FF	df	DD	df	DD	FF	df	df	df	df	FF	df	FF	DD	df	FF	FF	df	df	DD	df	FF	FF	FF	df	FF	df	df	DD	df	FF
chr1_64103726_64103737	BB	BB	BB	DD	DD	BB	BB	BB	BB	BB	DD	DD	BB	DD	BB	BB	BB	BB	BB	DD	DD	DD	DD	BB	DD	DD	DD	DD	BB	DD	BB	DD	DD	BB	BB	DD	DD	DD	DD	BB	BB	BB	DD	BB	DD	DD	DD	DD	BB
chr1_64107294_64107321	BB	BB	BB	DD	DD	BB	BB	BB	BB	BB	DD	DD	BB	DD	BB	BB	BB	BB	BB	DD	DD	DD	DD	BB	DD	DD	DD	DD	BB	DD	BB	DD	DD	BB	BB	DD	DD	DD	DD	BB	BB	BB	DD	BB	DD	DD	dn	DD	BB
chr1_64169389_64169409	BB	BB	BB	DD	DD	BB	BB	BB	BB	BB	DD	DD	BB	DD	BB	BB	BB	BB	BB	DD	DD	DD	DD	BB	DD	DD	DD	dn	BB	DD	BB	DD	DD	BB	BB	DD	DD	DD	DD	BB	BB	BB	DD	BB	dn	DD	bd	bd	BB
chr1_64283588_64283631	FF	FF	FF	FF	FF	FF	FF	FF	FF	FF	FF	FF	FF	NA	FF	FF	FF	FF	FF	NN	FF	FF	NA	FF	FF	FF	FF	NA	FF	FF	FF	FF	NA	NN	FF	FF	FF	FF	FF	FF	NN	FF	FF	FF	FF	FF	FF	FF	FF
chr1_64290020_64290075	bn	NA	BB	DD	BB	BB	BB	NN	BB	BB	DD	DD	bn	DD	BB	BB	BB	BB	BB	DD	DD	DD	DD	BB	DD	NA	DD	DD	BB	DD	BB	DD	DD	BB	BB	DD	DD	DD	DD	BB	NA	BB	DD	BB	DD	DD	DD	DD	BB
chr1_64331507_64331530	BB	BB	BB	DD	DD	BB	BB	BB	BB	BB	bd	DD	BB	DD	BB	BB	BB	BB	BB	DD	DD	DD	DD	BB	DD	DD	DD	DD	BB	DD	BB	DD	DD	BB	BB	DD	DD	dn	DD	BB	BB	BB	DD	BB	DD	DD	DD	DD	BB
chr1_64350018_64350041	BB	BB	BB	DD	DD	BB	BB	BB	BB	BB	DD	DD	BB	DD	BB	BB	BB	BB	BB	DD	DD	DD	DD	BB	DD	DD	DD	DD	BB	DD	BB	DD	DD	BB	BB	DD	DD	DD	DD	BB	BB	BB	DD	BB	DD	bd	DD	DD	BB
chr1_64351363_64351382	BB	BB	BB	DD	DD	BB	BB	BB	BB	BB	DD	DD	BB	DD	BB	BB	BB	BB	BB	DD	DD	DD	DD	BB	DD	DD	DD	DD	BB	DD	BB	DD	DD	BB	BB	DD	DD	DD	DD	BB	BB	BB	DD	BB	DD	DD	DD	DD	BB
chr1_64360723_64360742	BB	BB	BB	NA	DD	BB	BB	BB	BB	BB	NA	DD	BB	DD	BB	BB	BB	BB	BB	DD	DD	DD	DD	BB	DD	NA	DD	DD	BB	DD	BB	DD	DD	BB	BB	NA	DD	DD	DD	BB	BB	BB	DD	BB	DD	DD	DD	DD	BB
chr1_64363739_64363762	BB	BB	BB	DD	DD	BB	BB	BB	BB	BB	DD	DD	BB	DD	BB	BB	BB	BB	BB	DD	DD	DD	DD	BB	DD	DD	DD	DD	BB	DD	BB	DD	DD	BB	BB	DD	DD	DD	DD	BB	BB	BB	DD	BB	DD	DD	DD	DD	BB
chr1_64371390_64371405	BB	BB	BB	DD	DD	BB	BB	BB	BB	BB	DD	DD	BB	DD	BB	BB	BB	BB	BB	DD	DD	DD	DD	BB	DD	DD	DD	DD	BB	DD	BB	DD	DD	BB	BB	DD	DD	DD	DD	BB	BB	BB	DD	BB	DD	DD	DD	DD	BB
chr1_64392415_64392429	BB	BB	BB	dd	dd	BB	BB	BB	BB	BB	dd	dd	BB	dd	BB	BB	BB	BB	BB	dd	dd	dd	dd	BB	dd	DD	dd	dd	BB	dd	BB	dd	dd	BB	BB	dd	dd	dd	dd	BB	BB	BB	dd	BB	dd	dd	dd	dd	BB
chr1_64392750_64392773	BB	BB	BB	DD	DD	BB	BB	BB	BB	BB	DD	DD	BB	DD	BB	BB	BB	BB	BB	DD	DD	DD	DD	BB	DD	DD	DD	DD	BB	DD	BB	DD	DD	BB	BB	DD	DD	DD	DD	BB	BB	BB	DD	BB	DD	DD	DD	DD	BB
chr1_64428801_64428824	BB	BB	BB	DD	DD	bb	BB	bb	bb	BB	DD	DD	bb	DD	BB	BB	BB	BB	BB	DD	DD	DD	DD	BB	DD	DD	DD	DD	BB	DD	BB	DD	DD	bb	bb	DD	DD	DD	DD	BB	BB	BB	DD	BB	DD	DD	DD	DD	BB
chr1_64433544_64433575	NA	NA	BB	dn	NA	BB	BB	BB	BB	BB	DD	DD	BB	DD	NA	BB	NA	NA	NA	DD	NA	DD	DD	BB	NA	NA	NA	DD	BB	NA	NA	DD	DD	BB	BB	DD	DD	NA	NA	NA	NA	BB	NN	NA	DD	DD	DD	DD	NA
chr1_64443159_64443188	BB	BB	BB	DD	DD	BB	BB	BB	BB	BB	DD	bd	BB	dn	BB	bn	BB	BB	bd	DD	DD	DD	DD	BB	DD	DD	DD	DD	BB	DD	BB	DD	DD	BB	BB	DD	DD	DD	bd	bn	BB	BB	DD	BB	DD	DD	DD	DD	BB
chr1_64447746_64447773	BB	BB	BB	DD	DD	BB	BB	BB	BB	BB	DD	DD	BB	DD	BB	BB	BB	BB	BB	DD	DD	DD	DD	BB	DD	NA	DD	DD	BB	DD	BB	DD	DD	BB	BB	DD	DD	DD	DD	BB	BB	BB	DD	BB	DD	DD	NA	DD	BB
chr1_64456222_64456235	BB	BB	BB	DD	DD	BB	BB	BB	BB	BB	DD	DD	BB	DD	BB	BB	BB	BB	BB	DD	DD	DD	DD	BB	DD	DD	DD	DD	BB	DD	BB	DD	DD	BB	BB	DD	DD	DD	DD	BB	BB	BB	DD	BB	DD	DD	DD	DD	BB
chr1_64482913_64482928	BB	BB	BB	DD	DD	BB	BB	BB	BB	BB	DD	DD	BB	DD	BB	BB	BB	BB	BB	DD	DD	DD	DD	BB	DD	DD	DD	DD	BB	DD	BB	DD	DD	BB	BB	DD	DD	DD	DD	BB	BB	BB	DD	BB	DD	DD	DD	DD	BB
chr1_64503571_64503594	BB	BB	BB	DD	DD	BB	BB	BB	BB	BB	DD	DD	BB	DD	BB	BB	BB	BB	BB	DD	DD	DD	DD	BB	DD	DD	DD	DD	BB	DD	BB	DD	DD	BB	BB	DD	DD	DD	DD	BB	BB	BB	DD	BB	DD	DD	DD	DD	BB
chr1_64511729_64511756	BB	BB	BB	DD	DD	BB	BB	BB	BB	BB	DD	DD	BB	DD	BB	BB	BB	BB	BB	DD	DD	DD	DD	BB	DD	DD	DD	DD	BB	DD	BB	DD	DD	BB	BB	DD	DD	DD	DD	BB	BB	BB	DD	BB	DD	DD	DD	DD	BB
chr1_64523421_64523462	BB	bn	BB	DD	DD	BB	BB	BB	BB	bn	DD	DD	BB	DD	BB	bn	BB	BB	BB	DD	DD	DD	DD	BB	DD	DD	DD	DD	bn	DD	BB	DD	DD	BB	BB	DD	DD	DD	DD	BB	BB	BB	DD	BB	DD	DD	DD	DD	BB
chr1_64524368_64524389	BB	BB	BB	DD	DD	BB	BB	BB	BB	BB	bd	DD	BB	DD	BB	BB	BB	BB	BB	DD	DD	DD	DD	BB	DD	DD	DD	DD	BB	DD	BB	DD	DD	BB	BB	DD	DD	DD	DD	BB	BB	BB	DD	BB	DD	DD	DD	bd	BB
chr1_64560803_64560838	BB	BB	BB	DD	DD	BB	BB	BB	BB	BB	DD	DD	BB	DD	BB	BB	BB	BB	BB	DD	DD	DD	DD	BB	DD	DD	DD	DD	BB	DD	BB	DD	DD	BB	BB	DD	DD	DD	DD	BB	BB	BB	DD	BB	DD	DD	DD	DD	BB
chr1_64574827_64574851	BB	BB	BB	DD	DD	BB	BB	BB	BB	BB	DD	DD	BB	DD	BB	BB	BB	BB	BB	DD	DD	DD	DD	BB	DD	DD	DD	DD	BB	DD	BB	DD	DD	BB	BB	DD	DD	DD	DD	BB	BB	BB	DD	BB	DD	DD	DD	DD	BB
chr1_64580699_64580730	BB	BB	BB	DD	DD	BB	BB	BB	BB	BB	dn	bd	BB	DD	BB	BB	BB	BB	BB	bd	bd	DD	bd	BB	DD	DD	DD	bd	BB	DD	BB	bd	DD	BB	BB	bd	DD	DD	bd	BB	BB	BB	DD	BB	DD	DD	bd	DD	BB
chr1_64593771_64593810	BB	BB	BB	DD	DD	BB	BB	BB	BB	BB	DD	DD	BB	DD	BB	BB	BB	BB	BB	DD	DD	DD	DD	BB	DD	DD	DD	DD	BB	DD	BB	DD	DD	BB	BB	DD	DD	DD	DD	BB	BB	BB	DD	BB	DD	DD	DD	DD	BB
chr1_64594654_64594689	BB	BB	BB	DD	DD	BB	BB	BB	BB	BB	DD	DD	BB	DD	BB	BB	BB	BB	BB	DD	DD	DD	DD	BB	DD	DD	DD	DD	BB	DD	BB	DD	DD	BB	BB	DD	DD	DD	DD	BB	BB	BB	DD	BB	DD	DD	DD	DD	BB
chr1_64632030_64632055	BB	BB	BB	DD	DD	BB	BB	BB	BB	BB	DD	DD	bn	DD	BB	BB	BB	BB	BB	DD	DD	DD	DD	BB	DD	DD	DD	DD	BB	DD	BB	dn	DD	BB	BB	DD	DD	DD	DD	BB	BB	BB	DD	BB	DD	DD	DD	DD	BB
chr1_64657812_64657825	BB	BB	BB	DD	DD	BB	BB	BB	BB	BB	DD	DD	BB	DD	BB	BB	BB	BB	BB	DD	DD	DD	DD	BB	DD	DD	DD	DD	BB	DD	BB	DD	DD	BB	BB	DD	dn	DD	DD	BB	BB	BB	DD	BB	DD	DD	DD	DD	BB
chr1_64662254_64662271	BB	BB	BB	DD	DD	BB	BB	BB	BB	BB	DD	DD	BB	DD	BB	BB	BB	BB	BB	DD	DD	DD	DD	BB	DD	DD	DD	DD	BB	DD	BB	DD	DD	BB	BB	DD	DD	DD	DD	BB	BB	BB	DD	BB	DD	DD	DD	DD	BB
chr1_64790744_64790767	BB	BB	BB	DD	DD	BB	BB	BB	BB	BB	DD	DD	BB	DD	BB	BB	BB	BB	BB	DD	DD	DD	DD	BB	DD	DD	DD	DD	BB	DD	BB	DD	DD	BB	BB	DD	DD	DD	DD	BB	BB	BB	DD	BB	DD	DD	DD	DD	BB
chr1_64807766_64807809	BB	BB	NA	DD	DD	BB	BB	BB	BB	BB	NA	DD	NN	DD	NA	BB	BB	NA	BB	NA	NN	NA	NA	bn	NA	NA	DD	NN	BB	NA	BB	DD	NA	NA	BB	NN	DD	NA	NA	BB	NA	BB	DD	BB	DD	NN	DD	DD	BB
chr1_64809944_64809959	BB	BB	BB	DD	DD	BB	BB	BB	BB	BB	DD	DD	BB	DD	BB	BB	BB	BB	BB	DD	DD	DD	DD	BB	DD	DD	DD	DD	BB	DD	BB	DD	DD	BB	BB	DD	DD	DD	DD	BB	BB	BB	DD	BB	DD	DD	DD	DD	BB
chr1_64810626_64810640	BB	BB	BB	DD	DD	BB	BB	BB	BB	BB	DD	DD	BB	DD	BB	BB	BB	BB	BB	DD	DD	DD	DD	BB	DD	DD	DD	DD	BB	DD	BB	DD	DD	BB	BB	DD	DD	DD	DD	BB	BB	BB	DD	BB	DD	DD	DD	DD	BB
chr1_64853201_64853218	BB	BB	BB	DD	DD	BB	BB	BB	BB	BB	DD	DD	BB	DD	BB	BB	BB	BB	BB	DD	DD	DD	DD	BB	DD	DD	DD	DD	BB	DD	BB	DD	DD	BB	BB	DD	DD	DD	DD	BB	BB	BB	DD	BB	DD	DD	DD	DD	BB
chr1_64857929_64857940	BB	BB	BB	DD	DD	BB	BB	BB	BB	BB	dn	dn	BB	DD	BB	BB	BB	BB	BB	DD	DD	DD	DD	BB	DD	dn	dn	DD	BB	DD	BB	dn	DD	BB	BB	dn	DD	DD	DD	BB	BB	BB	dn	BB	dn	dn	DD	dn	BB
chr1_64862392_64862419	BB	BB	BB	DD	DD	BB	BB	BB	BB	BB	DD	DD	BB	DD	BB	BB	BB	BB	BB	DD	DD	DD	DD	BB	DD	DD	DD	DD	BB	DD	BB	DD	DD	BB	BB	DD	DD	DD	DD	BB	BB	BB	DD	BB	DD	DD	DD	DD	BB
chr1_64862547_64862574	BB	BB	BB	DD	DD	BB	BB	BB	BB	BB	DD	DD	BB	DD	BB	bn	BB	BB	BB	DD	dn	DD	DD	BB	DD	DD	DD	DD	BB	DD	BB	DD	DD	BB	BB	DD	DD	DD	DD	BB	BB	BB	DD	BB	DD	DD	DD	DD	BB
chr1_64916870_64916889	BB	BB	BB	DD	DD	BB	BB	BB	BB	BB	DD	DD	BB	DD	BB	BB	BB	BB	BB	DD	DD	DD	DD	BB	DD	DD	DD	DD	BB	DD	BB	DD	DD	BB	bn	DD	DD	DD	DD	BB	BB	BB	DD	BB	DD	DD	DD	DD	BB
chr1_64926580_64926599	BB	BB	BB	DD	DD	BB	BB	BB	BB	BB	DD	DD	BB	dn	BB	BB	BB	BB	BB	dn	DD	DD	DD	BB	DD	DD	DD	DD	BB	DD	BB	dn	DD	BB	BB	DD	DD	DD	dn	BB	BB	BB	DD	BB	DD	DD	DD	dn	BB
chr1_64935766_64935789	BB	BB	BB	DD	NA	BB	BB	BB	BB	BB	NA	dn	BB	DD	BB	BB	BB	BB	BB	NA	DD	DD	DD	BB	NA	NA	dn	NA	BB	NA	BB	NA	DD	BB	BB	NA	DD	NA	NN	BB	NA	BB	DD	BB	DD	NA	NA	NA	BB
chr1_64937352_64937387	bb	BB	bb	DD	DD	BB	bb	BB	BB	BB	DD	DD	BB	DD	BB	BB	bb	BB	BB	DD	DD	DD	DD	bn	DD	DD	DD	DD	BB	DD	bb	DD	DD	bb	bb	DD	DD	DD	DD	BB	bb	BB	DD	bb	DD	DD	DD	DD	bb
chr1_64951560_64951583	BB	BB	BB	DD	DD	BB	BB	BB	BB	BB	DD	DD	BB	DD	BB	BB	BB	BB	BB	DD	DD	DD	DD	BB	DD	DD	DD	DD	BB	DD	BB	DD	DD	BB	BB	DD	DD	DD	DD	BB	BB	BB	DD	BB	DD	DD	DD	DD	BB
chr1_64968504_64968551	BB	BB	BB	DD	DD	BB	BB	BB	BB	BB	DD	DD	BB	DD	BB	BB	BB	BB	BB	DD	DD	DD	DD	BB	DD	DD	DD	DD	BB	DD	BB	DD	DD	BB	BB	DD	DD	DD	DD	BB	BB	BB	DD	BB	DD	DD	DD	DD	BB
chr1_64973982_64974009	NN	BB	BB	NA	DD	BB	BB	NA	BB	BB	DD	DD	BB	DD	NA	BB	BB	NA	BB	DD	NA	DD	DD	BB	DD	DD	DD	DD	BB	DD	NA	NA	DD	BB	BB	NA	DD	DD	DD	BB	NA	BB	DD	BB	DD	NA	DD	DD	BB
chr1_64976385_64976447	BB	BB	BB	DD	DD	BB	BB	BB	BB	BB	DD	DD	BB	DD	BB	BB	BB	BB	BB	DD	DD	DD	DD	BB	DD	DD	DD	DD	BB	DD	BB	DD	DD	BB	BB	DD	DD	DD	DD	BB	BB	BB	DD	BB	DD	DD	DD	DD	BB
chr1_64984453_64984484	BB	BB	BB	DD	DD	BB	BB	BB	BB	BB	DD	DD	BB	DD	BB	BB	BB	BB	BB	DD	DD	DD	DD	BB	DD	DD	DD	DD	BB	DD	BB	DD	DD	BB	BB	DD	DD	DD	DD	BB	BB	BB	DD	BB	DD	DD	DD	DD	BB
chr1_65005328_65005367	BB	BB	NA	DD	DD	BB	BB	BB	BB	BB	DD	NA	BB	DD	BB	NA	BB	BB	BB	NN	DD	NA	DD	BB	NA	NA	DD	NA	BB	DD	BB	DD	DD	BB	BB	DD	DD	NA	DD	BB	BB	BB	DD	BB	DD	NA	DD	NA	BB
chr1_65006716_65006739	BB	BB	BB	DD	DD	BB	BB	BB	BB	BB	DD	DD	BB	DD	BB	BB	BB	BB	BB	DD	DD	DD	DD	BB	DD	DD	DD	DD	BB	DD	BB	DD	DD	BB	BB	DD	DD	DD	DD	BB	BB	BB	DD	BB	DD	DD	DD	DD	BB
chr1_65010472_65010513	UU	UU	UU	DD	DD	UU	UU	UU	UU	NA	DD	DD	NA	DD	UU	UU	UU	UU	UU	DD	DD	DD	DD	UU	DD	DD	DD	DD	UU	DD	UU	DD	DD	UU	UU	DD	DD	DD	DD	UU	UU	UU	DD	UU	DD	DD	DD	DD	UU
chr1_65031643_65031692	NA	BB	BB	NA	DD	NA	BB	NA	BB	BB	DD	DD	BB	DD	BB	BB	BB	BB	NA	DD	DD	DD	DD	NA	DD	NA	DD	DD	BB	DD	NA	DD	DD	BB	NN	DD	DD	DD	DD	BB	NA	NA	DD	BB	DD	NA	DD	DD	BB
chr1_65040063_65040084	BB	BB	BB	DD	DD	BB	BB	BB	BB	bn	DD	DD	BB	DD	BB	BB	BB	BB	BB	DD	DD	DD	DD	BB	DD	DD	DD	DD	BB	DD	BB	DD	DD	BB	BB	DD	DD	DD	DD	BB	BB	bn	DD	BB	DD	DD	DD	DD	BB
chr1_65048932_65048971	BB	BB	BB	DD	DD	BB	BB	BB	BB	BB	DD	DD	BB	DD	BB	BB	BB	BB	BB	DD	DD	DD	DD	BB	DD	DD	DD	DD	BB	DD	BB	DD	DD	BB	BB	DD	DD	DD	DD	BB	BB	BB	DD	BB	DD	DD	DD	DD	BB
chr1_65132297_65132314	bn	BB	BB	DD	DD	BB	BB	BB	BB	BB	DD	DD	BB	DD	BB	BB	BB	BB	BB	DD	DD	DD	DD	BB	DD	DD	DD	DD	BB	DD	BB	DD	DD	BB	BB	DD	DD	DD	DD	BB	BB	BB	DD	BB	DD	DD	DD	DD	BB
chr1_65135240_65135255	BB	BB	BB	DD	DD	BB	BB	BB	BB	BB	DD	DD	BB	DD	BB	BB	BB	BB	BB	DD	DD	DD	DD	BB	DD	DD	DD	DD	BB	DD	BB	DD	DD	BB	BB	DD	DD	DD	DD	BB	BB	BB	DD	BB	DD	DD	DD	DD	BB
chr1_65154166_65154195	BB	BB	BB	DD	DD	BB	BB	BB	BB	BB	DD	DD	BB	DD	BB	BB	BB	BB	BB	dn	DD	DD	DD	BB	DD	DD	DD	DD	BB	DD	BB	DD	DD	BB	BB	DD	DD	DD	DD	BB	BB	BB	DD	BB	DD	DD	DD	DD	BB
chr1_65207267_65207296	BB	BB	BB	DD	DD	BB	BB	BB	BB	BB	DD	DD	BB	DD	BB	BB	BB	BB	BB	DD	DD	DD	DD	BB	DD	DD	DD	DD	BB	DD	BB	DD	DD	BB	BB	DD	DD	DD	DD	BB	BB	BB	DD	BB	DD	DD	DD	DD	BB
chr1_65214128_65214151	BB	BB	BB	DD	DD	BB	BB	BB	BB	BB	DD	DD	BB	DD	BB	BB	BB	BB	BB	DD	DD	DD	DD	BB	DD	DD	DD	DD	BB	DD	BB	DD	DD	BB	BB	DD	DD	DD	DD	BB	BB	BB	DD	BB	DD	DD	DD	DD	BB
chr1_65226811_65226826	BB	BB	BB	DD	DD	BB	BB	BB	BB	BB	DD	DD	BB	DD	BB	BB	BB	BB	BB	DD	DD	DD	DD	BB	DD	DD	DD	DD	BB	DD	BB	DD	DD	BB	BB	DD	DD	DD	DD	BB	BB	BB	DD	BB	DD	DD	DD	DD	BB
chr1_65227660_65227671	BB	BB	BB	DD	DD	BB	BB	BB	BB	BB	DD	DD	BB	DD	BB	BB	BB	BB	BB	DD	DD	DD	dn	BB	DD	DD	DD	DD	BB	DD	BB	DD	DD	BB	BB	DD	DD	DD	DD	BB	BB	BB	DD	BB	DD	DD	DD	DD	BB
chr1_65251717_65251764	BB	BB	BB	DD	DD	BB	BB	BB	BB	BB	DD	DD	BB	DD	BB	BB	BB	BB	BB	DD	DD	DD	DD	BB	DD	DD	DD	DD	BB	DD	BB	DD	DD	nn	BB	DD	DD	dn	DD	BB	BB	BB	DD	BB	DD	DD	DD	DD	BB
chr1_65265373_65265384	BB	BB	BB	DD	DD	BB	BB	BB	BB	BB	DD	DD	BB	DD	BB	BB	BB	BB	BB	DD	DD	DD	DD	BB	DD	DD	DD	DD	BB	DD	BB	DD	dn	BB	BB	DD	DD	DD	DD	BB	BB	BB	DD	BB	DD	DD	DD	DD	BB
chr1_65292701_65292722	BB	BB	BB	DD	DD	BB	BB	BB	BB	BB	DD	DD	BB	DD	BB	BB	BB	BB	BB	DD	DD	DD	DD	BB	DD	DD	DD	DD	BB	DD	BB	DD	DD	BB	BB	DD	DD	DD	DD	BB	BB	BB	DD	BB	DD	DD	DD	DD	BB
chr1_65310828_65310871	BB	BB	bn	DD	DD	BB	BB	BB	BB	BB	DD	DD	BB	DD	BB	BB	BB	BB	BB	DD	DD	DD	DD	BB	DD	DD	DD	DD	BB	DD	BB	DD	DD	BB	BB	DD	DD	DD	DD	BB	BB	BB	DD	BB	DD	DD	DD	DD	BB
chr1_65329115_65329158	FF	FF	FF	FF	FF	fn	FF	FF	FF	FF	FF	FF	FF	FF	NA	FF	FF	NA	FF	FF	FF	FF	NA	FF	FF	FF	FF	FF	FF	FF	FF	FF	FF	FF	FF	FF	FF	FF	FF	FF	FF	FF	FF	FF	FF	FF	FF	FF	FF
chr1_65389974_65389993	BB	BB	BB	dd	dd	BB	BB	BB	BB	BB	dd	dd	BB	dd	BB	BB	BB	BB	BB	dd	dd	dd	dd	BB	dd	dd	dn	dd	BB	DD	BB	dd	dd	BB	BB	dd	dn	dd	dd	BB	BB	BB	nn	BB	dd	dd	dd	dd	BB
chr1_65393285_65393300	BB	BB	BB	DD	DD	BB	BB	BB	BB	BB	DD	bd	BB	DD	BB	BB	BB	BB	BB	DD	DD	DD	DD	BB	DD	DD	DD	bd	BB	DD	BB	DD	DD	BB	BB	DD	DD	bd	DD	BB	BB	BB	DD	BB	bd	DD	bd	DD	BB
chr1_65409352_65409383	BB	BB	BB	DD	DD	BB	BB	BB	BB	BB	DD	DD	BB	DD	BB	BB	BB	BB	BB	DD	DD	DD	DD	BB	DD	DD	DD	DD	BB	DD	BB	DD	DD	BB	BB	DD	DD	DD	DD	BB	BB	BB	DD	BB	DD	DD	DD	DD	BB
chr1_65485864_65485887	FF	FF	FF	FF	FF	FF	NN	FF	FF	FF	FF	FF	FF	FF	FF	FF	FF	FF	FF	FF	FF	FF	FF	FF	FF	FF	FF	FF	FF	FF	FF	FF	FF	FF	FF	FF	FF	FF	FF	FF	FF	FF	FF	FF	FF	FF	FF	FF	FF
chr1_65506397_65506412	BB	BB	BB	DD	DD	BB	BB	BB	BB	BB	DD	DD	BB	DD	BB	BB	BB	BB	BB	DD	DD	DD	DD	BB	DD	DD	DD	DD	BB	DD	BB	DD	DD	BB	BB	DD	DD	DD	DD	BB	BB	BB	DD	BB	DD	DD	DD	DD	BB
chr1_65512896_65512931	BB	BB	BB	DD	DD	BB	BB	BB	BB	BB	DD	DD	BB	DD	BB	BB	BB	BB	BB	DD	DD	DD	DD	BB	DD	DD	DD	bd	BB	DD	BB	DD	DD	BB	BB	DD	DD	DD	DD	BB	BB	BB	DD	BB	bd	DD	bd	DD	BB
chr1_65513282_65513329	BB	BB	bn	DD	DD	bn	BB	BB	BB	BB	DD	DD	BB	DD	BB	BB	BB	BB	BB	DD	DD	DD	DD	BB	DD	DD	DD	DD	BB	DD	BB	DD	DD	BB	BB	DD	DD	DD	DD	BB	BB	BB	DD	BB	DD	DD	DD	DD	BB
chr1_65535333_65535360	NA	NN	BB	DD	DD	BB	BB	BB	BB	BB	DD	DD	NA	DD	BB	BB	BB	BB	NA	NA	DD	DD	NA	BB	DD	NA	DD	DD	BB	DD	BB	NA	DD	BB	BB	DD	DD	DD	DD	BB	NA	BB	DD	BB	DD	DD	DD	DD	BB
chr1_65546522_65546553	BB	BB	BB	DD	DD	BB	BB	BB	BB	BB	DD	DD	BB	DD	BB	BB	BB	BB	BB	DD	DD	DD	DD	BB	DD	DD	DD	DD	BB	DD	BB	DD	DD	BB	BB	DD	DD	DD	DD	BB	BB	BB	DD	BB	DD	DD	DD	DD	BB
chr1_65551674_65551689	BB	BB	BB	DD	DD	BB	BB	BB	BB	BB	DD	DD	BB	DD	BB	BB	BB	BB	BB	DD	DD	DD	DD	BB	DD	DD	DD	DD	BB	DD	BB	DD	DD	BB	BB	DD	DD	DD	DD	BB	BB	BB	DD	BB	DD	DD	DD	DD	BB
chr1_65560055_65560066	BB	BB	BB	DD	DD	BB	BB	BB	BB	BB	DD	DD	BB	DD	BB	BB	BB	BB	BB	DD	DD	DD	DD	BB	DD	DD	DD	DD	BB	DD	BB	DD	DD	BB	BB	DD	DD	DD	DD	BB	BB	BB	DD	BB	DD	DD	DD	DD	BB
chr1_65569747_65569766	BB	BB	BB	DD	DD	BB	BB	BB	BB	BB	DD	DD	BB	DD	BB	BB	BB	BB	BB	DD	DD	DD	DD	BB	DD	DD	DD	DD	BB	DD	BB	DD	DD	BB	BB	DD	DD	DD	DD	BB	BB	BB	DD	BB	DD	DD	DD	DD	BB
chr1_65572269_65572288	BB	BB	BB	DD	DD	BB	BB	BB	BB	BB	DD	DD	BB	DD	BB	BB	BB	BB	BB	DD	DD	DD	DD	BB	DD	DD	DD	DD	BB	DD	BB	DD	DD	BB	BB	DD	DD	DD	DD	BB	BB	BB	DD	BB	DD	DD	DD	DD	BB
chr1_65578533_65578548	BB	BB	BB	DD	DD	BB	BB	BB	BB	BB	DD	DD	BB	DD	BB	BB	BB	BB	BB	DD	DD	DD	DD	BB	DD	DD	DD	DD	BB	DD	BB	DD	DD	BB	BB	DD	DD	DD	DD	BB	BB	BB	DD	BB	DD	DD	DD	DD	BB
chr1_65607823_65607834	BB	BB	BB	DD	DD	BB	BB	BB	BB	BB	DD	DD	BB	DD	BB	BB	BB	BB	BB	DD	DD	DD	DD	BB	DD	DD	DD	DD	BB	DD	BB	DD	DD	BB	BB	DD	DD	DD	DD	BB	BB	BB	DD	BB	DD	DD	DD	DD	BB
chr1_65616175_65616222	NA	BB	BB	DD	DD	NA	BB	NA	NA	BB	DD	DD	BB	DD	BB	BB	BB	BB	BB	DD	DD	DD	DD	NN	DD	NA	DD	DD	BB	DD	NA	DD	DD	BB	NA	DD	DD	DD	DD	BB	NA	bn	DD	BB	DD	DD	DD	DD	BB
chr1_65627443_65627466	BB	BB	BB	DD	DD	BB	BB	BB	BB	BB	DD	DD	BB	DD	BB	BB	BB	BB	BB	DD	DD	DD	DD	BB	DD	DD	DD	DD	BB	DD	BB	DD	DD	BB	BB	DD	DD	DD	DD	BB	BB	BB	DD	BB	DD	DD	DD	DD	BB
chr1_65642837_65642875	BB	BB	BB	DD	DD	BB	BB	BB	BB	BB	DD	DD	BB	DD	BB	BB	BB	BB	BB	DD	DD	DD	DD	BB	DD	DD	DD	DD	BB	DD	BB	DD	DD	BB	BB	DD	DD	DD	DD	BB	BB	BB	DD	BB	DD	DD	DD	DD	BB
chr1_65652485_65652520	BB	BB	BB	DD	DD	BB	BB	BB	BB	BB	DD	DD	BB	DD	BB	BB	BB	BB	BB	DD	DD	DD	DD	BB	DD	DD	DD	DD	BB	DD	BB	DD	DD	BB	BB	DD	DD	DD	DD	BB	BB	BB	DD	BB	DD	DD	DD	DD	BB
chr1_65664460_65664491	BB	BB	BB	DD	DD	BB	BB	BB	BB	BB	DD	DD	BB	DD	BB	BB	BB	BB	BB	DD	DD	DD	DD	BB	DD	DD	DD	DD	BB	DD	BB	DD	DD	BB	BB	DD	DD	DD	DD	BB	BB	BB	dn	BB	DD	DD	DD	DD	BB
chr1_65665577_65665590	BB	BB	BB	DD	DD	BB	BB	BB	BB	BB	DD	DD	BB	DD	BB	BB	BB	BB	BB	DD	DD	DD	DD	BB	DD	DD	DD	DD	BB	DD	BB	DD	DD	BB	BB	DD	DD	DD	DD	BB	BB	BB	DD	BB	DD	DD	DD	DD	BB
chr1_65666532_65666547	BB	BB	BB	DD	DD	BB	BB	BB	BB	BB	DD	DD	BB	DD	BB	BB	BB	BB	BB	DD	DD	DD	DD	BB	DD	DD	DD	DD	BB	DD	BB	DD	DD	BB	BB	DD	DD	DD	DD	BB	bd	BB	DD	BB	DD	DD	DD	DD	BB
chr1_65677854_65677873	BB	BB	BB	DD	DD	BB	BB	BB	BB	BB	DD	DD	BB	DD	BB	BB	BB	BB	BB	DD	DD	DD	DD	BB	DD	DD	DD	DD	BB	DD	BB	DD	DD	BB	BB	DD	DD	DD	DD	BB	BB	BB	DD	BB	DD	DD	DD	DD	BB
chr1_65681729_65681778	NA	DD	NN	DD	NA	NA	NN	BB	BB	BB	DD	DD	BB	DD	BB	NN	NN	BB	BB	DD	DD	NA	DD	BB	DD	NA	NA	NA	NA	DD	BB	DD	DD	BB	BB	DD	DD	DD	DD	BB	BB	BB	NA	NA	DD	NA	DD	DD	NA
chr1_65683370_65683390	BB	BB	BB	DD	DD	BB	BB	BB	BB	BB	DD	DD	BB	DD	BB	BB	BB	BB	BB	DD	DD	DD	DD	BB	DD	DD	DD	DD	BB	DD	BB	DD	DD	BB	BB	DD	DD	DD	DD	BB	BB	BB	DD	BB	DD	DD	DD	DD	BB
chr1_65686214_65686225	BB	BB	BB	DD	DD	BB	BB	BB	BB	BB	DD	DD	BB	DD	BB	BB	BB	BB	BB	DD	DD	DD	DD	BB	DD	DD	DD	DD	BB	DD	BB	DD	DD	BB	BB	DD	DD	DD	DD	BB	BB	BB	DD	BB	DD	DD	DD	DD	BB
chr1_65713634_65713651	BB	BB	BB	DD	DD	BB	BB	BB	BB	BB	DD	DD	BB	DD	BB	BB	BB	BB	BB	DD	DD	DD	DD	BB	DD	DD	DD	DD	BB	DD	BB	DD	DD	BB	BB	DD	DD	DD	DD	BB	BB	BB	DD	BB	DD	DD	DD	DD	BB
chr1_65720156_65720203	BB	bn	BB	DD	DD	BB	BB	BB	BB	NN	DD	DD	BB	DD	BB	BB	BB	NA	BB	DD	DD	DD	DD	BB	DD	NA	DD	DD	bn	DD	NA	DD	DD	BB	BB	DD	DD	DD	DD	BB	NA	BB	DD	BB	DD	DD	DD	DD	NA
chr1_65722600_65722620	BB	BB	BB	DD	DD	BB	BB	BB	BB	BB	DD	DD	BB	DD	BB	BB	BB	BB	BB	DD	DD	DD	DD	BB	DD	DD	DD	DD	BB	DD	BB	DD	DD	BB	BB	DD	DD	DD	DD	BB	BB	BB	DD	BB	DD	DD	DD	DD	BB
chr1_65757016_65757063	NA	BB	BB	DD	DD	NN	BB	BB	BB	BB	DD	DD	BB	DD	BB	BB	BB	BB	NA	DD	DD	DD	DD	BB	DD	NA	DD	DD	BB	DD	BB	NA	DD	BB	BB	DD	DD	DD	DD	BB	BB	BB	NA	BB	DD	DD	DD	DD	BB
chr1_65757470_65757517	BB	BB	BB	DD	DD	BB	NN	BB	BB	BB	DD	DD	BB	DD	NA	bd	BB	BB	NA	DD	DD	DD	DD	BB	DD	DD	DD	DD	BB	DD	BB	NA	DD	NA	BB	NA	DD	NA	DD	NA	NA	BB	DD	BB	DD	NA	NA	NA	BB
chr1_65766904_65766924	BB	BB	BB	DD	bd	BB	BB	BB	BB	BB	bd	DD	BB	DD	BB	BB	BB	BB	BB	DD	DD	bd	bd	BB	DD	DD	DD	DD	BB	DD	BB	DD	DD	BB	BB	DD	DD	DD	DD	BB	BB	BB	dn	BB	DD	DD	DD	bd	BB
chr1_65766924_65766944	FF	FF	FF	df	df	FF	FF	FF	FF	FF	df	df	FF	df	FF	FF	FF	FF	FF	df	df	df	df	FF	df	df	df	df	FF	df	FF	df	df	FF	FF	df	df	df	df	FF	FF	FF	df	FF	df	df	df	df	FF
chr1_65800745_65800764	BB	BB	BB	DD	DD	BB	BB	BB	BB	BB	DD	DD	BB	DD	BB	BB	BB	BB	BB	DD	DD	DD	DD	BB	DD	DD	DD	DD	BB	DD	BB	DD	DD	BB	BB	DD	DD	DD	DD	BB	BB	BB	DD	BB	DD	DD	DD	DD	BB
chr1_65806195_65806206	BB	BB	BB	DD	DD	BB	BB	BB	BB	BB	DD	DD	BB	DD	BB	BB	BB	BB	BB	DD	DD	DD	DD	BB	DD	DD	DD	DD	BB	DD	BB	DD	DD	BB	BB	DD	DD	DD	DD	BB	BB	BB	DD	BB	DD	DD	DD	DD	BB
chr1_65830429_65830446	BB	BB	BB	DD	DD	BB	BB	BB	BB	BB	DD	DD	BB	DD	BB	BB	BB	BB	BB	DD	DD	DD	DD	BB	DD	DD	DD	DD	BB	DD	BB	DD	DD	BB	BB	DD	DD	DD	DD	BB	BB	BB	DD	BB	DD	DD	DD	DD	BB
chr1_65854433_65854444	FF	FF	FF	df	df	FF	FF	FF	FF	FF	df	df	FF	df	FF	FF	FF	FF	FF	df	DD	df	df	FF	df	df	DD	DD	FF	df	FF	DD	DD	FF	FF	DD	DD	df	df	FF	FF	FF	df	FF	DD	df	DD	df	FF
chr1_65857033_65857052	BB	BB	BB	DD	DD	BB	BB	BB	BB	BB	DD	DD	BB	DD	BB	BB	BB	BB	BB	DD	DD	DD	DD	BB	DD	DD	DD	DD	BB	DD	BB	DD	DD	BB	BB	DD	DD	DD	DD	BB	BB	BB	DD	BB	DD	DD	DD	DD	BB
chr1_65878622_65878641	BB	BB	BB	DD	DD	BB	BB	BB	BB	BB	DD	DD	BB	DD	BB	BB	BB	BB	BB	DD	DD	DD	DD	BB	DD	DD	DD	DD	BB	DD	BB	DD	DD	BB	BB	DD	DD	DD	DD	BB	BB	BB	DD	BB	DD	DD	DD	DD	BB
chr1_65878756_65878783	BB	BB	BB	DD	DD	BB	BB	BB	BB	BB	DD	DD	BB	DD	BB	BB	BB	BB	BB	DD	DD	DD	DD	BB	DD	DD	DD	DD	BB	DD	BB	DD	DD	BB	BB	DD	DD	DD	DD	BB	BB	BB	DD	BB	DD	DD	DD	DD	BB
chr1_65883989_65884000	BB	BB	BB	DD	DD	BB	BB	BB	BB	BB	DD	DD	BB	DD	BB	BB	BB	BB	BB	DD	DD	DD	DD	BB	DD	DD	DD	DD	BB	DD	BB	DD	DD	BB	BB	DD	DD	DD	DD	BB	BB	BB	DD	BB	DD	DD	DD	DD	BB
chr1_65884655_65884702	FF	FF	fn	NA	NA	NN	FF	FF	FF	FF	NA	FF	FF	FF	FF	FF	NA	FF	FF	NA	NA	FF	NA	FF	FF	NA	FF	FF	FF	NA	FF	FF	NA	NN	FF	NA	NA	FF	FF	FF	NN	FF	FF	FF	FF	NA	NA	NA	FF
chr1_65888386_65888405	BB	BB	BB	DD	DD	BB	BB	BB	BB	BB	DD	DD	BB	DD	BB	BB	BB	BB	BB	DD	DD	DD	DD	BB	DD	DD	DD	DD	BB	DD	BB	DD	DD	BB	BB	DD	DD	DD	DD	BB	BB	BB	DD	BB	DD	DD	DD	DD	BB
chr1_65894948_65894975	BB	BB	BB	DD	DD	BB	BB	BB	BB	BB	DD	DD	BB	DD	BB	BB	BB	BB	BB	DD	DD	DD	DD	BB	DD	DD	DD	DD	BB	DD	BB	DD	DD	BB	BB	DD	DD	DD	DD	BB	BB	BB	DD	BB	DD	DD	DD	DD	BB
chr1_65915136_65915149	BB	BB	BB	DD	DD	BB	BB	BB	BB	BB	DD	DD	BB	DD	BB	BB	BB	BB	BB	DD	DD	DD	DD	BB	DD	DD	DD	DD	BB	DD	BB	DD	DD	BB	BB	DD	DD	DD	DD	BB	BB	BB	DD	BB	DD	DD	DD	DD	BB
chr1_65915889_65915900	BB	BB	BB	DD	DD	BB	BB	BB	BB	BB	DD	DD	BB	DD	BB	BB	BB	BB	BB	DD	DD	DD	DD	BB	DD	DD	DD	DD	BB	DD	BB	DD	DD	BB	BB	DD	DD	DD	DD	BB	BB	BB	DD	BB	DD	DD	DD	DD	BB
chr1_65920199_65920218	BB	BB	BB	dd	dd	BB	BB	BB	BB	BB	dd	dd	BB	dd	BB	bd	bd	BB	BB	dd	dd	dd	dd	BB	dd	dd	dd	dd	BB	dd	BB	dd	dd	BB	BB	dd	dd	DD	dd	BB	BB	BB	dd	BB	dd	dd	dd	dd	BB
chr1_65921589_65921614	BB	BB	BB	DD	DD	BB	BB	BB	BB	BB	DD	DD	BB	DD	BB	BB	BB	BB	BB	DD	DD	DD	DD	BB	DD	DD	DD	DD	BB	DD	BB	DD	DD	BB	BB	DD	DD	DD	DD	BB	BB	BB	DD	BB	DD	DD	DD	DD	BB
chr1_65951732_65951761	BB	BB	BB	DD	DD	BB	BB	BB	BB	BB	DD	DD	DD	DD	BB	BB	BB	BB	BB	DD	DD	DD	DD	BB	DD	DD	DD	DD	BB	DD	BB	DD	DD	BB	BB	DD	DD	DD	DD	BB	BB	BB	DD	BB	DD	DD	bd	DD	BB
chr1_65951828_65951843	BB	BB	BB	dd	DD	BB	BB	BB	BB	BB	dd	dd	BB	dd	BB	BB	BB	BB	BB	dd	dd	dd	dd	BB	dd	DD	dd	dd	BB	DD	BB	dd	dd	BB	BB	DD	dd	dd	dd	BB	BB	BB	DD	BB	dd	dd	DD	dd	BB
chr1_65968243_65968286	BB	bn	BB	DD	DD	BB	BB	BB	BB	BB	DD	DD	BB	DD	BB	BB	BB	BB	BB	DD	DD	DD	DD	BB	DD	DD	DD	DD	BB	DD	BB	DD	DD	BB	BB	DD	DD	DD	DD	BB	BB	BB	DD	BB	DD	DD	DD	DD	BB
chr1_65999444_65999459	BB	BB	BB	DD	DD	BB	BB	BB	BB	BB	DD	DD	BB	DD	BB	BB	BB	BB	BB	DD	DD	DD	DD	BB	DD	DD	DD	DD	BB	DD	BB	DD	DD	BB	BB	DD	DD	DD	DD	BB	BB	BB	DD	BB	DD	DD	DD	DD	BB
chr1_66000288_66000322	BB	BB	BB	dd	dd	BB	BB	BB	BB	BB	dd	dd	BB	dd	BB	BB	BB	BB	BB	dd	dd	dd	dd	BB	dd	dd	DD	dd	BB	dd	BB	dd	dd	BB	BB	dd	dd	dd	dd	BB	BB	BB	dd	BB	dd	dd	dd	dd	BB
chr1_66031616_66031627	BB	BB	DD	DD	DD	DD	DD	BB	BB	BB	DD	DD	BB	DD	BB	bd	DD	BB	BB	DD	DD	DD	DD	DD	DD	DD	DD	DD	BB	DD	BB	DD	DD	BB	BB	DD	DD	DD	DD	BB	BB	BB	DD	BB	DD	DD	DD	DD	BB
chr1_66066971_66066985	BB	BB	BB	DD	DD	BB	BB	BB	BB	BB	DD	DD	BB	DD	BB	BB	BB	BB	BB	DD	DD	DD	DD	BB	DD	DD	DD	DD	BB	DD	BB	DD	DD	BB	BB	DD	DD	DD	DD	BB	BB	BB	DD	BB	DD	DD	DD	DD	BB
chr1_66094804_66094847	BB	BB	NN	DD	NA	BB	BB	BB	BB	BB	BB	DD	BB	DD	BB	BB	BB	BB	BB	DD	DD	DD	NA	BB	NA	NA	NA	DD	BB	DD	BB	DD	NA	BB	BB	DD	DD	DD	DD	BB	BB	BB	DD	BB	DD	DD	DD	DD	BB
chr1_66111254_66111265	BB	BB	BB	NA	NA	BB	BB	BB	BB	BB	DD	DD	BB	NA	BB	BB	BB	BB	BB	DD	DD	DD	DD	BB	DD	DD	DD	DD	BB	DD	BB	DD	DD	BB	BB	bd	DD	DD	DD	BB	BB	BB	bd	BB	DD	DD	DD	DD	NA
chr1_66179388_66179447	BB	BB	bd	DD	DD	BB	BB	BB	BB	BB	DD	DD	BB	bd	BB	BB	BB	BB	BB	DD	DD	DD	DD	BB	DD	bd	DD	DD	BB	BB	BB	DD	DD	BB	BB	DD	dn	DD	DD	bd	BB	BB	DD	BB	DD	DD	DD	DD	BB
chr1_66183426_66183437	BB	BB	BB	DD	DD	BB	BB	BB	BB	BB	DD	DD	BB	DD	BB	BB	BB	BB	BB	DD	DD	DD	DD	BB	DD	DD	DD	DD	BB	DD	BB	DD	DD	BB	BB	DD	DD	DD	DD	BB	BB	BB	DD	BB	DD	DD	dn	DD	BB
chr1_66184941_66184956	BB	BB	BB	DD	DD	BB	BB	BB	BB	BB	DD	DD	BB	DD	BB	BB	BB	BB	BB	DD	DD	DD	DD	BB	DD	DD	DD	DD	BB	DD	BB	DD	DD	BB	BB	DD	DD	DD	DD	BB	BB	BB	DD	BB	DD	DD	DD	DD	BB
chr1_66200331_66200360	BB	BB	BB	DD	DD	BB	BB	BB	BB	BB	DD	DD	BB	DD	BB	BB	DD	BB	BB	DD	DD	DD	DD	BB	DD	DD	DD	DD	BB	DD	BB	DD	DD	BB	BB	DD	DD	DD	DD	BB	BB	BB	DD	BB	DD	DD	DD	DD	BB
chr1_66204920_66204967	BB	BB	BB	NN	FF	BB	BB	BB	FF	BB	FF	NA	BB	NA	BB	BB	FF	BB	FF	FF	NA	FF	FF	BB	fn	FF	FF	FF	FF	FF	BB	FF	FF	BB	BB	FF	FF	NA	FF	BB	BB	BB	FF	BB	FF	FF	FF	NN	BB
chr1_66259583_66259642	BB	BB	BB	NA	NA	BB	BB	BB	BB	BB	NA	NA	BB	NA	BB	BB	NA	BB	BB	NA	NA	NA	NA	BB	NA	NA	NA	NA	BB	NA	BB	NA	NA	BB	BB	NA	NA	NA	NA	BB	BB	BB	NA	BB	NA	NA	NA	NA	bu
chr1_66260151_66260198	BB	BB	BB	NA	NA	BB	BB	BB	BB	UU	NA	NA	BB	NA	BB	BB	NA	BB	BB	NA	NA	NA	NA	BB	NA	NA	NA	NA	BB	NA	BB	NA	NA	BB	BB	NA	NA	NA	NA	BB	BB	BB	NA	BB	NA	NA	NA	NA	BB
chr1_66267074_66267113	BB	BB	NA	dd	dd	BB	NA	BB	BB	bn	dd	dd	BB	dd	BB	BB	dd	BB	NA	dd	NA	dd	dd	BB	dd	NA	dd	dd	NA	NA	BB	dd	dd	BB	NA	dd	NA	dd	dd	BB	BB	BB	NA	BB	dd	dd	dd	dd	BB
chr1_66300154_66300165	BB	BB	BB	DD	DD	BB	BB	BB	BB	BB	DD	DD	BB	DD	BB	BB	DD	BB	BB	DD	DD	DD	DD	BB	DD	DD	DD	DD	BB	DD	BB	DD	DD	BB	BB	DD	DD	DD	DD	BB	BB	BB	DD	BB	DD	DD	DD	DD	BB
chr1_66316756_66316805	BB	BB	BB	DD	DD	BB	BB	BB	BB	BB	DD	DD	BB	DD	BB	BB	DD	BB	BB	DD	DD	DD	DD	BB	DD	DD	DD	DD	BB	DD	BB	DD	DD	BB	BB	DD	DD	DD	DD	BB	BB	BB	DD	BB	DD	DD	DD	DD	BB
chr1_66317059_66317074	FF	FF	FF	df	df	FF	FF	FF	FF	FF	df	df	FF	df	FF	FF	df	FF	FF	df	df	df	df	FF	df	df	df	df	FF	df	FF	df	df	FF	FF	df	df	df	df	FF	FF	FF	df	FF	df	df	df	df	FF
chr1_66317072_66317083	FF	FF	FF	df	df	FF	FF	FF	FF	FF	df	df	FF	df	FF	FF	df	FF	FF	df	df	df	df	FF	df	df	df	df	FF	df	FF	df	df	FF	FF	df	df	df	DD	FF	FF	FF	df	FF	df	df	df	df	FF
chr1_66317194_66317225	BB	BB	BB	DD	DD	BB	BB	BB	BB	BB	dn	DD	BB	DD	BB	BB	DD	BB	BB	DD	bd	DD	DD	BB	DD	DD	dn	DD	BB	DD	BB	DD	DD	BB	BB	dn	DD	DD	DD	BB	BB	BB	bd	BB	bd	DD	dn	bd	BB
chr1_66335712_66335727	BB	BB	BB	DD	DD	BB	BB	BB	BB	BB	DD	DD	BB	DD	BB	BB	DD	BB	BB	DD	DD	DD	DD	BB	DD	DD	DD	DD	BB	DD	BB	DD	DD	BB	BB	DD	DD	DD	DD	BB	BB	BB	DD	BB	DD	DD	DD	DD	BB
chr1_66360717_66360776	BB	BB	BB	NA	NN	BB	BB	BB	NA	NA	NA	BB	NA	DD	BB	bd	DD	BB	BB	DD	DD	DD	DD	NA	DD	DD	DD	NA	BB	NA	NA	DD	DD	BB	BB	dn	DD	NA	NA	NA	NA	NA	DD	NA	NA	NA	DD	DD	NA
chr1_66367709_66367728	BB	BB	BB	DD	DD	BB	BB	BB	BB	BB	DD	DD	BB	DD	BB	BB	DD	BB	BB	DD	DD	DD	DD	BB	DD	DD	DD	DD	BB	DD	BB	DD	DD	BB	BB	DD	DD	DD	DD	BB	BB	BB	DD	BB	DD	DD	DD	DD	BB
chr1_66386304_66386328	BB	BB	BB	DD	DD	BB	BB	BB	BB	BB	DD	DD	BB	DD	BB	BB	DD	BB	BB	DD	DD	DD	DD	BB	DD	DD	DD	DD	BB	DD	BB	DD	DD	BB	BB	DD	DD	DD	DD	BB	BB	BB	DD	BB	DD	DD	DD	DD	BB
chr1_66391808_66391822	BB	BB	BB	DD	DD	BB	BB	BB	BB	BB	DD	DD	BB	DD	BB	BB	DD	BB	BB	DD	DD	DD	DD	BB	DD	DD	DD	DD	BB	DD	BB	DD	DD	BB	BB	DD	DD	DD	DD	BB	BB	BB	DD	BB	DD	DD	DD	DD	BB
chr1_66396439_66396450	BB	BB	BB	DD	DD	BB	BB	BB	BB	BB	DD	DD	BB	DD	BB	BB	DD	BB	BB	DD	DD	DD	DD	BB	DD	DD	DD	DD	BB	DD	BB	DD	DD	BB	BB	DD	DD	DD	DD	BB	BB	BB	DD	BB	DD	DD	DD	DD	BB
chr1_66465874_66465888	BB	BB	BB	DD	DD	BB	BB	BB	BB	BB	DD	DD	BB	DD	BB	BB	DD	BB	BB	DD	DD	DD	DD	BB	DD	DD	DD	DD	BB	DD	BB	DD	DD	BB	BB	DD	DD	DD	DD	BB	BB	BB	DD	BB	DD	DD	DD	DD	BB
chr1_66472542_66472559	BB	BB	BB	DD	DD	BB	BB	BB	BB	BB	DD	DD	BB	DD	BB	BB	DD	BB	BB	DD	DD	DD	DD	BB	DD	DD	DD	DD	BB	DD	BB	DD	DD	BB	BB	DD	DD	DD	DD	BB	BB	BB	DD	BB	DD	DD	DD	DD	BB
chr1_66475600_66475623	BB	BB	BB	DD	DD	BB	BB	BB	BB	BB	DD	DD	BB	DD	BB	BB	DD	BB	BB	DD	DD	DD	DD	BB	DD	DD	DD	DD	BB	DD	BB	DD	DD	BB	BB	DD	DD	DD	DD	BB	BB	BB	DD	BB	DD	DD	DD	DD	BB
chr1_66478794_66478809	BB	BB	BB	DD	DD	BB	BB	BB	BB	BB	DD	DD	BB	DD	BB	BB	DD	BB	BB	DD	DD	DD	DD	BB	DD	DD	DD	DD	BB	DD	BB	DD	DD	BB	BB	DD	DD	DD	DD	BB	BB	BB	DD	BB	DD	DD	DD	DD	BB
chr1_66483641_66483684	BB	BB	BB	DD	DD	BB	BB	BB	BB	BB	DD	DD	BB	DD	BB	BB	DD	BB	BB	DD	DD	DD	DD	BB	DD	DD	DD	DD	BB	DD	BB	DD	DD	BB	BB	DD	DD	DD	DD	BB	BB	BB	DD	BB	DD	DD	DD	DD	BB
chr1_66494144_66494170	BB	BB	BB	DD	DD	BB	BB	BB	BB	BB	DD	DD	BB	DD	BB	BB	DD	BB	BB	DD	DD	DD	DD	BB	DD	DD	DD	DD	BB	DD	BB	DD	DD	BB	BB	DD	DD	DD	DD	BB	BB	BB	DD	BB	DD	DD	DD	DD	BB
chr1_66500924_66500951	BB	BB	BB	DD	DD	BB	BB	BB	BB	BB	DD	DD	BB	DD	BB	BB	DD	BB	BB	DD	DD	DD	DD	BB	DD	DD	DD	DD	BB	DD	BB	DD	DD	BB	BB	DD	DD	DD	DD	BB	BB	BB	DD	BB	DD	DD	DD	DD	BB
chr1_66523193_66523204	BB	BB	BB	DD	DD	BB	BB	BB	BB	BB	DD	DD	BB	DD	BB	BB	DD	BB	BB	DD	DD	DD	DD	BB	DD	DD	DD	DD	BB	DD	BB	DD	DD	BB	BB	DD	DD	DD	DD	BB	BB	BB	DD	BB	DD	DD	DD	DD	BB
chr1_66525914_66525937	BB	BB	BB	DD	DD	BB	BB	BB	BB	BB	DD	DD	BB	DD	BB	BB	DD	BB	BB	DD	DD	DD	DD	BB	DD	DD	DD	DD	BB	DD	BB	DD	DD	BB	BB	DD	DD	DD	DD	BB	BB	BB	DD	BB	DD	DD	DD	DD	BB
chr1_66565526_66565570	BB	BB	BB	DD	DD	BB	BB	BB	BB	BB	DD	DD	BB	DD	BB	BB	DD	BB	BB	DD	DD	DD	DD	BB	DD	DD	DD	DD	BB	DD	BB	DD	DD	BB	BB	DD	DD	DD	DD	BB	BB	BB	DD	bd	DD	DD	DD	DD	BB
chr1_66568070_66568081	BB	BB	BB	DD	DD	BB	BB	BB	BB	BB	DD	DD	BB	DD	BB	BB	DD	BB	BB	DD	DD	DD	DD	BB	DD	DD	DD	DD	BB	DD	BB	DD	DD	BB	BB	DD	DD	DD	DD	BB	BB	BB	DD	BB	DD	DD	DD	DD	BB
chr1_66574134_66574153	BB	BB	BB	DD	DD	BB	BB	BB	BB	BB	DD	DD	BB	DD	BB	BB	DD	BB	BB	DD	DD	DD	DD	BB	DD	DD	DD	DD	BB	DD	BB	DD	DD	BB	BB	DD	DD	DD	DD	BB	BB	BB	DD	BB	DD	DD	DD	DD	BB
chr1_66597252_66597265	BB	BB	BB	DD	DD	BB	BB	BB	BB	BB	DD	NA	BB	dn	BB	BB	DD	BB	BB	DD	DD	DD	DD	BB	DD	DD	DD	DD	BB	DD	BB	DD	DD	BB	BB	DD	DD	DD	DD	BB	BB	BB	DD	BB	DD	DD	DD	DD	BB
chr1_66620892_66620913	BB	BB	BB	DD	DD	BB	BB	BB	BB	BB	DD	NA	BB	DD	BB	BB	DD	BB	BB	DD	DD	DD	DD	BB	DD	DD	DD	DD	BB	DD	BB	dn	DD	BB	BB	DD	DD	DD	DD	BB	BB	BB	DD	BB	DD	DD	DD	DD	BB
chr1_66657972_66657995	BB	BB	BB	DD	DD	BB	BB	BB	BB	BB	DD	BB	BB	DD	BB	BB	DD	BB	BB	DD	DD	DD	DD	BB	DD	DD	DD	DD	BB	DD	BB	DD	DD	BB	BB	DD	DD	DD	DD	BB	BB	BB	DD	BB	DD	DD	DD	DD	BB
chr1_66660491_66660511	BB	BB	BB	DD	DD	BB	BB	BB	BB	BB	DD	BB	BB	DD	BB	BB	DD	BB	BB	DD	DD	DD	DD	BB	DD	DD	DD	DD	BB	DD	BB	DD	DD	BB	BB	DD	DD	DD	DD	BB	BB	BB	DD	BB	DD	DD	DD	DD	BB
chr1_66663285_66663296	BB	BB	BB	DD	DD	BB	BB	BB	BB	BB	DD	BB	BB	DD	bn	BB	DD	BB	BB	DD	DD	DD	DD	BB	DD	DD	DD	DD	BB	DD	BB	DD	DD	BB	BB	DD	DD	DD	DD	BB	BB	BB	DD	BB	DD	DD	DD	DD	BB
chr1_66670246_66670260	BB	BB	BB	DD	DD	BB	BB	BB	BB	BB	DD	BB	BB	DD	BB	BB	DD	BB	BB	DD	DD	DD	DD	BB	DD	DD	DD	DD	BB	DD	BB	DD	DD	BB	BB	DD	DD	DD	DD	BB	BB	BB	DD	BB	DD	DD	DD	DD	BB
chr1_66673252_66673291	BB	bb	BB	DD	DD	bb	BB	BB	BB	BB	DD	BB	bn	DD	bb	bb	DD	BB	BB	DD	dn	DD	DD	BB	DD	DD	DD	DD	BB	DD	bb	DD	DD	bb	BB	DD	DD	DD	DD	BB	bb	bb	dn	bb	DD	DD	DD	DD	bb
chr1_66696819_66696838	BB	BB	BB	FF	FF	BB	BB	BB	BB	bf	FF	BB	BB	FF	BB	BB	FF	BB	bf	FF	FF	FF	FF	BB	FF	FF	FF	FF	BB	FF	BB	FF	FF	BB	bf	FF	FF	FF	FF	BB	BB	BB	FF	BB	FF	FF	FF	FF	bf
chr1_66706916_66706927	BB	BB	BB	DD	DD	BB	BB	BB	BB	BB	DD	BB	BB	DD	BB	BB	DD	BB	BB	DD	DD	DD	DD	BB	DD	DD	DD	DD	BB	DD	BB	DD	DD	BB	BB	DD	DD	DD	DD	BB	BB	BB	DD	BB	DD	DD	DD	DD	BB
chr1_66741594_66741607	BB	BB	BB	DD	DD	BB	BB	BB	BB	BB	DD	BB	BB	DD	BB	BB	DD	BB	BB	DD	DD	DD	DD	BB	DD	DD	DD	DD	BB	DD	BB	DD	DD	BB	BB	DD	DD	DD	DD	BB	BB	BB	DD	BB	DD	DD	DD	DD	BB
chr1_66746708_66746727	BB	BB	BB	DD	DD	BB	BB	BB	BB	BB	DD	BB	BB	DD	BB	BB	DD	BB	BB	DD	DD	DD	DD	BB	DD	DD	DD	DD	BB	DD	BB	DD	DD	BB	BB	DD	DD	DD	DD	BB	BB	BB	DD	BB	DD	DD	DD	DD	BB
chr1_66758399_66758443	BB	BB	BB	NA	DD	BB	BB	BB	BB	BB	DD	bn	BB	DD	BB	BB	DD	BB	BB	NA	NA	DD	DD	BB	DD	DD	DD	DD	BB	NA	BB	DD	DD	BB	BB	DD	DD	DD	DD	BB	BB	BB	DD	BB	DD	NA	NA	DD	BB
[truncated: 5,168 more rows]
[truncated: 103 more columns]
