# Supplementary material for: A novel quantitative trait locus implicates Msh3 in the propensity for genome-wide short tandem repeat expansions in mice
Source: Genome Res. 2023 May;33(5):689–702. doi: 10.1101/gr.277576.122 (PMC10317118; doi:10.1101/gr.277576.122)
Supplement: Supplemental Material [file supp_gr.277576.122_Supplemental_code.zip › BXD-STR-Mutator-Manuscript-main/Ashbrook_Manuscript/data/all_imputed/chr10.geno]

locus	BXD001	BXD002	BXD005	BXD006	BXD008	BXD009	BXD011	BXD012	BXD013	BXD014	BXD015	BXD016	BXD018	BXD019	BXD020	BXD021	BXD022	BXD024	BXD024_cep	BXD027	BXD028	BXD029	BXD029_trl4	BXD031	BXD032	BXD033	BXD034	BXD036	BXD038	BXD039	BXD040	BXD042	BXD043	BXD044	BXD045	BXD048	BXD048a	BXD049	BXD050	BXD051	BXD053	BXD055	BXD056	BXD060	BXD061	BXD062	BXD063	BXD064	BXD065
chr10_10023229_10023248	DD	DD	DD	BB	DD	BB	BB	DD	BB	BB	BB	BB	DD	DD	BB	BB	BB	BB	BB	BB	DD	BB	BB	BB	DD	DD	BB	BB	BB	BB	BB	DD	DD	DD	DD	DD	DD	BB	DD	BB	BB	DD	DD	DD	DD	BB	BB	DD	DD
chr10_10048088_10048123	DD	DD	NA	NA	NA	BB	BB	DD	NA	BB	BB	BB	NA	DD	NA	BB	NA	NA	BB	BB	DD	BB	BB	BB	DD	DD	BB	BB	BB	BB	BB	DD	DD	DD	NA	NA	DD	BB	DD	NA	BB	DD	NA	DD	NN	BB	BB	DD	NA
chr10_10078931_10078945	FF	NA	FF	NA	FF	FF	FF	FF	FF	FF	NA	FF	FF	FF	NN	FF	FF	FF	FF	FF	NA	FF	FF	FF	NA	FF	FF	FF	FF	NA	FF	FF	FF	FF	FF	NA	FF	FF	FF	FF	FF	FF	FF	FF	FF	FF	FF	FF	FF
chr10_10107226_10107275	FF	FF	FF	NN	FF	NA	FF	FF	FF	FF	FF	FF	FF	FF	FF	FF	FF	FF	FF	NA	FF	FF	FF	FF	FF	NA	FF	FF	FF	FF	FF	FF	FF	FF	FF	NA	FF	FF	FF	FF	FF	FF	FF	FF	FF	FF	FF	FF	FF
chr10_10134581_10134616	DD	NA	DD	NA	DD	BB	BB	NA	BB	BB	NA	NA	DD	NA	BB	BB	BB	BB	NA	NA	NN	NA	BB	BB	DD	NA	BB	BB	BB	NA	BB	NA	NA	DD	DD	DD	DD	BB	DD	BB	BB	DD	DD	DD	DD	BB	BB	DD	DD
chr10_10205027_10205054	DD	DD	DD	BB	DD	BB	BB	DD	BB	BB	BB	BB	DD	DD	BB	BB	BB	BB	BB	BB	DD	BB	BB	BB	DD	DD	BB	BB	BB	BB	BB	DD	DD	DD	DD	DD	DD	BB	DD	BB	BB	DD	DD	DD	DD	BB	BB	DD	DD
chr10_10217929_10217944	DD	DD	DD	BB	DD	BB	BB	DD	BB	BB	BB	BB	DD	DD	BB	BB	BB	BB	BB	BB	DD	BB	BB	BB	DD	DD	BB	BB	BB	BB	BB	DD	DD	DD	DD	DD	DD	BB	DD	BB	BB	DD	DD	DD	DD	BB	BB	DD	DD
chr10_10246565_10246624	NN	NN	NN	NA	NN	BB	bn	NN	NA	NA	BB	BB	NN	NN	BB	NN	BB	BB	BB	bn	NN	BB	BB	NA	NN	NN	BB	NA	NA	BB	BB	NN	NA	NN	NN	NN	NN	BB	NN	BB	NA	NN	NA	NN	NN	NA	BB	NN	NN
chr10_10282448_10282467	DD	DD	DD	BB	DD	BB	BB	DD	BB	BB	BB	BB	DD	DD	BB	BB	BB	BB	BB	BB	DD	BB	BB	BB	DD	DD	BB	BB	BB	BB	BB	DD	DD	DD	DD	DD	DD	BB	DD	BB	BB	DD	DD	DD	DD	BB	BB	DD	DD
chr10_10305571_10305582	DD	DD	DD	BB	DD	BB	BB	DD	BB	BB	BB	BB	DD	DD	BB	BB	BB	BB	BB	BB	DD	BB	BB	BB	DD	DD	BB	BB	BB	BB	BB	DD	DD	DD	DD	DD	DD	BB	DD	BB	BB	DD	DD	DD	DD	BB	BB	DD	DD
chr10_10332831_10332870	DD	DD	DD	BB	DD	BB	BB	DD	BB	BB	BB	BB	DD	DD	BB	BB	BB	BB	BB	BB	DD	BB	BB	BB	DD	DD	BB	BB	BB	BB	BB	DD	DD	DD	DD	DD	DD	BB	DD	BB	BB	DD	DD	DD	DD	BB	BB	DD	DD
chr10_10395074_10395103	DD	DD	DD	BB	DD	BB	BB	DD	BB	BB	BB	BB	DD	DD	BB	BB	BB	BB	BB	BB	DD	BB	BB	BB	DD	DD	BB	BB	BB	BB	BB	DD	DD	DD	DD	DD	DD	BB	DD	BB	BB	DD	DD	DD	DD	BB	BB	DD	DD
chr10_10402127_10402141	DD	DD	DD	BB	DD	BB	BB	DD	BB	BB	BB	BB	DD	DD	BB	BB	BB	BB	BB	BB	DD	BB	BB	BB	DD	DD	BB	BB	BB	BB	BB	DD	DD	DD	DD	DD	DD	BB	DD	BB	BB	DD	DD	DD	DD	BB	BB	DD	DD
chr10_10412749_10412768	DD	DD	DD	BB	DD	BB	BB	DD	BB	BB	BB	BB	DD	DD	BB	BB	BB	BB	BB	BB	DD	BB	BB	BB	DD	DD	BB	BB	BB	BB	BB	DD	DD	DD	DD	DD	DD	BB	DD	BB	BB	DD	DD	DD	DD	BB	BB	DD	DD
chr10_10526152_10526195	DD	DD	dn	BB	DD	BB	BB	DD	BB	BB	BB	BB	DD	DD	BB	BB	BB	BB	NN	BB	DD	BB	BB	BB	DD	NA	BB	BB	BB	BB	BB	DD	DD	DD	NA	DD	NA	BB	DD	BB	BB	DD	DD	DD	DD	BB	BB	DD	DD
chr10_10543585_10543610	FF	NA	NA	FF	FF	NA	FF	NN	FF	FF	FF	NA	FF	FF	FF	FF	FF	FF	FF	FF	FF	FF	NA	FF	FF	FF	FF	NA	FF	FF	FF	FF	FF	FF	FF	NA	NA	FF	FF	FF	FF	FF	FF	NA	FF	FF	FF	FF	FF
chr10_10593026_10593047	FF	FF	FF	FF	FF	FF	FF	NA	FF	FF	FF	FF	FF	FF	FF	FF	FF	NA	NA	FF	FF	NA	FF	FF	NA	FF	NA	FF	FF	NA	FF	FF	FF	FF	FF	FF	FF	FF	FF	FF	FF	FF	FF	FF	NA	FF	FF	FF	fn
chr10_10598572_10598593	DD	DD	DD	BB	DD	BB	BB	DD	BB	BB	BB	BB	DD	DD	BB	BB	BB	BB	BB	BB	DD	BB	BB	BB	DD	DD	BB	BB	BB	BB	BB	DD	DD	DD	DD	DD	DD	BB	DD	BB	BB	DD	DD	DD	DD	BB	BB	DD	DD
chr10_10599590_10599613	DD	DD	DD	BB	DD	BB	BB	DD	BB	bn	BB	BB	DD	DD	BB	BB	BB	BB	BB	BB	DD	BB	BB	BB	DD	DD	BB	BB	BB	BB	BB	DD	DD	DD	DD	DD	DD	BB	DD	BB	BB	DD	DD	DD	DD	BB	BB	DD	DD
chr10_10657526_10657569	NN	NN	FF	FF	FF	NA	FF	FF	FF	FF	FF	FF	FF	FF	FF	FF	NA	FF	FF	FF	FF	NA	FF	fn	FF	FF	FF	FF	FF	FF	FF	FF	FF	NA	FF	NA	FF	FF	FF	FF	FF	FF	FF	FF	FF	FF	FF	FF	FF
chr10_10685363_10685402	DD	NA	DD	NA	NA	BB	NN	DD	NA	BB	BB	BB	DD	DD	BB	BB	BB	NA	NA	BB	NA	BB	BB	BB	DD	NA	BB	BB	BB	NA	NA	NA	DD	DD	DD	DD	DD	NA	DD	NA	BB	NA	DD	DD	DD	BB	BB	DD	DD
chr10_10778585_10778619	DD	DD	DD	BB	DD	BB	BB	DD	BB	BB	BB	BB	DD	DD	BB	BB	BB	bd	BB	BB	DD	BB	BB	BB	DD	DD	BB	BB	BB	BB	BB	DD	DD	DD	DD	DD	DD	BB	DD	BB	BB	DD	DD	DD	DD	BB	BB	DD	DD
chr10_10795635_10795660	DD	DD	DD	BB	DD	BB	BB	DD	BB	BB	BB	BB	DD	DD	BB	BB	BB	BB	BB	BB	DD	BB	BB	BB	DD	DD	BB	BB	BB	BB	BB	DD	DD	DD	DD	DD	DD	BB	DD	BB	BB	DD	DD	DD	DD	BB	BB	DD	DD
chr10_10847153_10847180	DD	DD	DD	bb	DD	bb	bb	DD	BB	BB	bb	bb	DD	DD	BB	BB	BB	BB	BB	BB	DD	BB	BB	bb	DD	DD	BB	BB	BB	BB	bb	DD	DD	DD	DD	DD	DD	BB	DD	bb	BB	DD	DD	DD	DD	bn	BB	DD	DD
chr10_10854970_10855011	DD	DD	DD	BB	DD	BB	BB	DD	BB	bn	BB	BB	DD	DD	BB	BB	BB	BB	BB	BB	DD	BB	BB	BB	DD	DD	BB	BB	BB	BB	BB	DD	DD	DD	DD	DD	DD	BB	DD	BB	BB	DD	DD	DD	DD	BB	BB	DD	DD
chr10_10887099_10887142	DD	DD	DD	BB	DD	BB	BB	DD	BB	BB	BB	BB	DD	DD	BB	BB	BB	BB	DD	BB	DD	BB	BB	BB	DD	DD	BB	BB	BB	BB	BB	DD	DD	DD	DD	DD	DD	BB	DD	BB	BB	DD	DD	DD	DD	BB	BB	DD	DD
chr10_10901293_10901325	DD	NA	NA	BB	DD	BB	BB	DD	BB	BB	BB	BB	NN	DD	BB	BB	BB	BB	BB	BB	DD	BB	BB	BB	DD	DD	BB	BB	NA	NA	NA	DD	DD	DD	DD	NA	DD	BB	DD	NA	BB	DD	DD	DD	DD	NA	BB	DD	DD
chr10_10919327_10919374	FF	FF	NA	FF	NA	FF	FF	FF	NN	FF	FF	FF	NA	FF	NN	FF	FF	NA	FF	FF	FF	FF	NN	NN	FF	NA	FF	FF	FF	FF	NA	NA	FF	FF	FF	FF	NA	FF	FF	NA	FF	NN	fn	FF	NN	NA	FF	FF	FF
chr10_10921141_10921176	FF	NA	FF	NA	NA	FF	FF	FF	NA	FF	FF	FF	NA	FF	NA	FF	FF	FF	FF	FF	FF	FF	FF	FF	FF	FF	FF	FF	FF	NA	NA	FF	FF	FF	FF	FF	FF	FF	FF	FF	NA	FF	FF	FF	FF	NN	FF	FF	NA
chr10_10932193_10932224	DD	DD	DD	BB	DD	BB	BB	DD	BB	BB	BB	bd	DD	DD	BB	BB	BB	BB	BB	BB	DD	BB	BB	BB	DD	DD	BB	BB	BB	BB	BB	DD	DD	DD	DD	DD	DD	BB	DD	BB	BB	DD	DD	DD	DD	BB	BB	DD	DD
chr10_10939331_10939381	DD	DD	DD	NA	DD	UU	UU	DD	NA	UU	DD	UU	du	DD	DD	UU	UU	UU	du	UU	DD	UU	UU	DD	DD	DD	UU	UU	du	UU	NA	DD	DD	DD	DD	DD	DD	NA	DD	UU	NA	DD	DD	DD	DD	NA	UU	du	DD
chr10_10974913_10974936	DD	DD	DD	BB	DD	BB	BB	DD	BB	BB	BB	BB	DD	DD	BB	BB	BB	BB	BB	BB	DD	BB	BB	BB	DD	DD	BB	BB	BB	BB	BB	DD	DD	DD	DD	DD	DD	BB	DD	BB	BB	DD	DD	DD	DD	BB	BB	DD	DD
chr10_10996476_10996497	bd	dn	DD	BB	DD	BB	BB	DD	BB	BB	BB	BB	DD	dn	BB	BB	BB	BB	BB	bn	DD	BB	BB	BB	DD	DD	BB	BB	BB	BB	BB	dn	DD	DD	dn	dn	dn	BB	bd	BB	BB	bd	bd	bd	DD	BB	BB	bd	bd
chr10_11081748_11081763	DD	DD	DD	BB	DD	BB	BB	DD	BB	BB	BB	BB	DD	DD	BB	BB	BB	BB	BB	BB	DD	BB	BB	BB	DD	DD	BB	BB	BB	BB	BB	DD	DD	DD	DD	DD	DD	BB	DD	BB	BB	DD	DD	DD	DD	BB	BB	DD	DD
chr10_11154536_11154579	DD	DD	DD	BB	DD	BB	BB	DD	BB	bn	BB	BB	DD	DD	BB	BB	BB	BB	BB	BB	DD	BB	BB	BB	DD	DD	BB	BB	bn	BB	BB	DD	DD	DD	DD	DD	DD	BB	DD	BB	BB	DD	DD	DD	DD	BB	BB	DD	DD
chr10_11228108_11228151	DD	DD	DD	BB	DD	BB	BB	DD	BB	BB	BB	BB	DD	DD	BB	BB	BB	BB	BB	BB	DD	BB	BB	BB	DD	DD	BB	BB	BB	BB	BB	DD	DD	DD	DD	DD	DD	BB	DD	BB	BB	DD	DD	DD	DD	BB	BB	DD	DD
chr10_11304984_11305022	DD	DD	DD	BB	DD	BB	BB	DD	BB	BB	BB	BB	DD	DD	BB	BB	BB	BB	BB	BB	DD	BB	BB	BB	DD	DD	BB	BB	BB	BB	BB	DD	DD	DD	DD	DD	DD	BB	DD	BB	BB	DD	DD	DD	DD	BB	BB	DD	DD
chr10_11366923_11366982	DD	DD	DD	NN	DD	NN	NN	DD	NN	NN	NN	NN	DD	DD	NN	NN	NN	NA	NN	NN	DD	NN	NA	NN	DD	DD	BB	BB	BB	BB	BB	DD	DD	DD	DD	DD	DD	BB	DD	BB	BB	DD	DD	DD	DD	BB	BB	DD	DD
chr10_11481814_11481848	FF	FF	FF	FF	FF	FF	FF	FF	FF	FF	FF	FF	FF	FF	FF	FF	FF	FF	FF	FF	FF	FF	FF	FF	FF	FF	FF	NN	FF	FF	FF	FF	FF	FF	FF	FF	FF	FF	FF	FF	NA	FF	FF	FF	FF	FF	FF	FF	FF
chr10_11558740_11558779	DD	DD	DD	BB	DD	BB	BB	DD	BB	BB	BB	BB	DD	DD	BB	BB	BB	BB	BB	BB	DD	BB	BB	BB	DD	DD	BB	BB	BB	BB	BB	DD	DD	DD	DD	DD	DD	BB	DD	BB	BB	DD	DD	DD	DD	BB	BB	DD	DD
chr10_11573197_11573218	DD	DD	DD	bn	DD	BB	BB	DD	BB	BB	BB	BB	DD	DD	BB	BB	BB	BB	BB	BB	DD	bn	BB	BB	DD	DD	BB	BB	BB	BB	BB	DD	DD	DD	DD	DD	DD	BB	BB	BB	BB	DD	DD	dn	DD	BB	BB	DD	DD
chr10_11761441_11761500	DD	bd	DD	BB	DD	BB	BB	bd	BB	BB	BB	BB	bd	bd	BB	BB	BB	BB	BB	BB	DD	BB	BB	BB	bd	bd	BB	BB	BB	BB	BB	bd	bd	DD	DD	DD	bd	BB	BB	BB	BB	DD	bd	DD	bd	BB	BB	bd	DD
chr10_11784768_11784789	DD	DD	DD	BB	DD	BB	BB	DD	BB	BB	BB	BB	DD	DD	BB	BB	BB	BB	BB	BB	DD	BB	BB	BB	DD	DD	BB	BB	BB	BB	BB	DD	DD	DD	DD	DD	DD	BB	BB	BB	BB	DD	DD	DD	DD	BB	BB	DD	DD
chr10_11836381_11836428	FF	NN	NA	FF	FF	FF	NA	FF	FF	NN	FF	FF	FF	NA	FF	FF	NA	FF	FF	FF	FF	NA	fn	NA	NA	NA	FF	FF	FF	NN	FF	FF	FF	FF	NA	FF	FF	FF	FF	FF	FF	NA	NA	FF	FF	FF	NA	FF	FF
chr10_11848772_11848801	DD	DD	DD	BB	DD	BB	BB	DD	BB	BB	BB	BB	DD	DD	BB	BB	BB	BB	BB	BB	DD	BB	BB	BB	DD	DD	BB	BB	BB	BB	BB	DD	DD	DD	DD	DD	DD	BB	BB	BB	BB	DD	DD	DD	DD	BB	BB	DD	DD
chr10_11879457_11879498	DD	DD	DD	BB	DD	BB	BB	DD	BB	BB	BB	BB	DD	DD	BB	BB	BB	BB	BB	BB	DD	BB	BB	BB	DD	DD	BB	BB	BB	BB	BB	DD	DD	DD	DD	DD	DD	BB	BB	BB	BB	DD	DD	DD	DD	BB	BB	DD	DD
chr10_11915021_11915044	DD	DD	DD	BB	DD	BB	BB	DD	BB	BB	BB	BB	DD	DD	BB	BB	BB	BB	BB	BB	DD	BB	BB	BB	DD	DD	BB	BB	BB	BB	BB	DD	DD	DD	DD	DD	DD	BB	BB	BB	BB	DD	DD	DD	DD	BB	BB	DD	DD
chr10_11918852_11918878	DD	DD	DD	BB	DD	BB	BB	DD	BB	BB	BB	BB	DD	DD	BB	BB	BB	BB	BB	BB	DD	BB	BB	BB	DD	DD	BB	BB	BB	BB	BB	DD	DD	DD	DD	DD	DD	BB	BB	BB	BB	DD	DD	DD	DD	BB	BB	DD	DD
chr10_11936388_11936401	DD	DD	DD	BB	dn	BB	BB	DD	BB	BB	BB	BB	DD	DD	BB	BB	BB	BB	BB	BB	DD	BB	BB	BB	DD	DD	BB	BB	BB	BB	BB	DD	DD	DD	DD	DD	DD	BB	BB	BB	BB	DD	DD	DD	DD	BB	BB	DD	DD
chr10_11964927_11964958	DD	DD	DD	BB	DD	BB	BB	DD	BB	BB	BB	BB	DD	DD	BB	BB	BB	BB	BB	BB	DD	BB	BB	BB	DD	DD	BB	BB	BB	BB	BB	DD	DD	DD	DD	DD	DD	BB	BB	BB	BB	DD	DD	DD	DD	BB	BB	DD	DD
chr10_11967193_11967262	DD	DD	DD	BB	DD	BB	BB	DD	BB	BB	BB	BB	DD	DD	BB	BB	BB	BB	BB	BB	DD	BB	BB	BB	DD	DD	BB	bn	BB	BB	BB	DD	DD	DD	DD	DD	DD	BB	BB	BB	BB	DD	DD	DD	DD	BB	BB	DD	DD
chr10_11971805_11971828	DD	DD	DD	BB	DD	BB	BB	DD	BB	BB	BB	BB	DD	DD	BB	BB	BB	BB	BB	BB	DD	BB	BB	BB	DD	DD	BB	BB	BB	BB	BB	DD	DD	DD	DD	DD	DD	BB	BB	BB	BB	DD	DD	DD	DD	BB	BB	DD	DD
chr10_12037694_12037733	DD	DD	DD	BB	DD	BB	BB	DD	BB	BB	BB	BB	DD	DD	BB	BB	BB	BB	BB	BB	DD	BB	BB	BB	DD	DD	BB	BB	BB	BB	BB	DD	DD	DD	DD	DD	DD	BB	BB	BB	BB	DD	DD	DD	DD	BB	BB	DD	DD
chr10_12051963_12051984	DD	DD	DD	BB	DD	BB	BB	DD	BB	BB	BB	BB	DD	DD	BB	BB	BB	BB	BB	BB	DD	BB	BB	BB	DD	DD	BB	BB	BB	BB	BB	DD	DD	DD	DD	DD	dn	BB	BB	BB	BB	DD	DD	DD	DD	BB	BB	DD	DD
chr10_12108198_12108229	DD	DD	DD	BB	DD	BB	BB	DD	BB	BB	BB	BB	DD	DD	BB	BB	BB	BB	BB	BB	DD	BB	BB	BB	DD	DD	BB	BB	BB	BB	BB	DD	DD	DD	DD	DD	DD	BB	BB	BB	BB	DD	DD	DD	DD	BB	BB	DD	DD
chr10_12108297_12108314	DD	DD	DD	bd	DD	BB	BB	DD	BB	BB	BB	BB	DD	DD	BB	BB	BB	BB	BB	BB	DD	BB	BB	BB	DD	DD	BB	BB	BB	BB	BB	DD	DD	DD	DD	DD	DD	BB	BB	BB	BB	DD	DD	DD	DD	BB	BB	DD	DD
chr10_12118945_12118962	DD	DD	DD	BB	DD	BB	BB	DD	BB	BB	BB	BB	DD	DD	BB	BB	BB	BB	BB	BB	DD	BB	BB	BB	DD	DD	BB	BB	BB	BB	BB	DD	DD	DD	DD	DD	DD	BB	BB	BB	BB	DD	DD	DD	DD	BB	BB	DD	DD
chr10_12140371_12140412	NA	DD	DD	BB	DD	BB	BB	DD	BB	BB	BB	BB	DD	DD	bn	BB	BB	BB	BB	BB	DD	NA	BB	BB	DD	DD	BB	BB	BB	BB	BB	DD	DD	DD	DD	DD	DD	BB	BB	BB	BB	DD	DD	DD	DD	BB	BB	DD	DD
chr10_12168483_12168515	DD	DD	DD	NA	NA	BB	BB	DD	BB	NA	NA	BB	NA	DD	BB	NA	BB	BB	BB	BB	DD	BB	BB	NA	DD	NA	NA	BB	BB	BB	NA	DD	dn	DD	DD	NN	DD	BB	BB	BB	NA	DD	DD	DD	DD	BB	NA	DD	DD
chr10_12186480_12186499	DD	DD	DD	BB	DD	BB	BB	DD	BB	BB	BB	BB	DD	DD	BB	BB	BB	BB	BB	BB	DD	BB	BB	BB	DD	DD	BB	BB	BB	BB	BB	DD	DD	DD	DD	DD	DD	BB	BB	BB	BB	DD	DD	DD	DD	BB	BB	DD	DD
chr10_12208092_12208131	DD	DD	DD	BB	DD	BB	BB	DD	BB	BB	BB	BB	DD	DD	BB	bn	BB	BB	BB	BB	DD	BB	BB	BB	DD	DD	BB	BB	BB	BB	BB	DD	DD	DD	DD	DD	DD	BB	BB	BB	BB	DD	DD	DD	DD	BB	BB	DD	DD
chr10_12231834_12231853	DD	DD	DD	BB	DD	BB	BB	DD	BB	BB	BB	BB	DD	DD	BB	BB	BB	BB	BB	BB	DD	BB	BB	BB	DD	DD	BB	BB	BB	BB	BB	DD	DD	DD	DD	DD	DD	BB	BB	BB	BB	DD	DD	DD	DD	BB	BB	DD	DD
chr10_12288302_12288316	DD	DD	DD	BB	DD	BB	BB	DD	BB	BB	BB	BB	DD	DD	BB	BB	BB	BB	BB	BB	DD	BB	BB	BB	DD	DD	BB	BB	BB	BB	BB	DD	DD	DD	DD	DD	DD	BB	BB	BB	BB	DD	DD	DD	DD	BB	BB	DD	DD
chr10_12317556_12317570	DD	DD	DD	BB	DD	BB	BB	DD	BB	BB	BB	BB	DD	DD	BB	BB	BB	BB	BB	BB	DD	BB	BB	BB	DD	DD	BB	BB	BB	BB	BB	DD	DD	DD	DD	DD	DD	BB	BB	BB	BB	DD	DD	DD	DD	BB	BB	DD	DD
chr10_12319908_12319919	DD	DD	DD	BB	DD	BB	BB	DD	BB	BB	BB	BB	DD	DD	BB	BB	BB	BB	BB	BB	DD	BB	BB	BB	DD	DD	BB	BB	BB	BB	BB	DD	DD	DD	DD	DD	DD	BB	BB	BB	BB	DD	DD	DD	DD	BB	BB	DD	DD
chr10_12448794_12448821	DD	DD	DD	BB	DD	BB	BB	DD	BB	BB	BB	BB	DD	DD	BB	BB	bn	BB	BB	BB	DD	bd	BB	BB	DD	DD	BB	BB	BB	BB	BB	DD	DD	DD	DD	DD	DD	bn	BB	BB	BB	DD	DD	DD	DD	BB	BB	DD	DD
chr10_12452053_12452084	dd	dd	dd	BB	dd	BB	BB	dd	BB	NN	BB	BB	dd	dd	BB	BB	BB	BB	BB	BB	dd	BB	BB	BB	dd	dd	BB	BB	BB	BB	NA	dd	dd	dd	dd	dd	dd	BB	BB	BB	BB	dd	dd	dd	dd	BB	BB	dd	dd
chr10_12460027_12460054	DD	DD	DD	BB	DD	BB	BB	DD	BB	BB	BB	BB	DD	DD	BB	BB	BB	BB	BB	BB	DD	BB	BB	BB	DD	DD	BB	bn	BB	BB	BB	DD	DD	DD	DD	DD	DD	BB	BB	BB	BB	DD	DD	DD	DD	BB	BB	DD	DD
chr10_12465684_12465701	DD	dd	DD	BB	DD	BB	BB	dd	BB	BB	BB	BB	dd	dd	BB	BB	BB	BB	BB	BB	dd	BB	BB	BB	dd	dd	BB	BB	BB	BB	BB	dd	DD	dd	dd	DD	dd	BB	BB	BB	BB	dd	dd	dd	dd	BB	BB	dd	dd
chr10_12488840_12488871	DD	DD	DD	BB	DD	BB	BB	DD	BB	BB	BB	BB	DD	DD	BB	BB	BB	BB	BB	BB	DD	BB	BB	BB	DD	DD	BB	BB	BB	BB	BB	DD	DD	DD	DD	DD	DD	BB	BB	BB	BB	DD	DD	DD	DD	BB	BB	DD	DD
chr10_12492825_12492840	DD	DD	DD	BB	DD	BB	BB	DD	BB	BB	BB	BB	DD	DD	BB	BB	BB	BB	BB	BB	DD	BB	BB	BB	DD	DD	BB	BB	BB	BB	BB	DD	DD	DD	DD	DD	DD	BB	BB	BB	BB	DD	DD	DD	DD	BB	BB	DD	DD
chr10_12524449_12524472	DD	DD	DD	BB	DD	BB	BB	DD	BB	BB	BB	BB	DD	DD	BB	BB	BB	BB	BB	BB	DD	BB	BB	BB	DD	DD	BB	BB	BB	BB	BB	DD	DD	DD	DD	DD	DD	BB	BB	BB	BB	DD	DD	DD	DD	BB	BB	DD	DD
chr10_12533107_12533121	DD	DD	DD	BB	DD	BB	BB	DD	BB	BB	BB	BB	DD	DD	BB	BB	BB	BB	BB	BB	DD	BB	BB	BB	DD	DD	BB	BB	BB	BB	BB	DD	DD	DD	DD	DD	DD	BB	BB	BB	BB	DD	DD	DD	DD	BB	BB	DD	DD
chr10_12537555_12537606	DD	DD	DD	BB	DD	NN	BB	DD	BB	BB	BB	BB	DD	DD	BB	BB	bd	BB	BB	BB	DD	BB	BB	BB	DD	NA	bn	BB	BB	BB	BB	DD	DD	NA	DD	DD	NA	BB	BB	BB	NA	DD	DD	DD	DD	BB	BB	DD	DD
chr10_12561271_12561298	DD	DD	DD	BB	DD	BB	BB	DD	BB	BB	BB	BB	DD	DD	BB	BB	BB	BB	BB	BB	DD	BB	BB	BB	DD	DD	BB	BB	BB	BB	BB	DD	DD	DD	DD	DD	DD	BB	BB	BB	BB	DD	DD	DD	DD	BB	BB	DD	DD
chr10_12567625_12567672	DD	NA	DD	BB	DD	BB	BB	DD	NA	nn	bn	BB	DD	DD	NA	BB	NA	BB	BB	NN	DD	NA	BB	BB	DD	DD	BB	BB	BB	NA	BB	DD	DD	DD	DD	dn	DD	BB	BB	NA	BB	DD	DD	DD	NA	bn	NA	DD	DD
chr10_12575666_12575705	DD	DD	DD	BB	DD	BB	bn	DD	bn	BB	BB	BB	DD	DD	bn	BB	BB	BB	BB	BB	DD	BB	BB	BB	DD	DD	BB	BB	BB	BB	BB	DD	DD	DD	DD	DD	DD	BB	BB	bn	BB	DD	DD	DD	DD	BB	BB	DD	DD
chr10_12637489_12637520	FF	FF	FF	FF	FF	FF	FF	FF	NA	FF	FF	FF	FF	FF	NA	FF	FF	FF	FF	FF	FF	FF	FF	FF	FF	fn	FF	FF	FF	FF	FF	FF	FF	FF	FF	FF	NA	FF	FF	FF	NA	FF	NA	FF	FF	FF	FF	FF	FF
chr10_12667187_12667226	FF	FF	FF	FF	FF	FF	FF	FF	NA	FF	FF	NA	FF	FF	FF	NA	FF	FF	FF	FF	FF	FF	FF	FF	FF	NA	FF	FF	FF	FF	FF	FF	NA	FF	FF	FF	FF	FF	FF	NA	FF	FF	FF	FF	FF	FF	NA	FF	FF
chr10_12677389_12677432	DD	DD	DD	BB	DD	BB	BB	DD	BB	BB	bd	BB	DD	DD	BB	BB	BB	BB	BB	BB	NA	BB	BB	BB	DD	NA	BB	BB	BB	BB	BB	DD	DD	DD	DD	DD	DD	BB	BB	NA	NA	DD	DD	DD	NA	BB	BB	DD	DD
chr10_12688743_12688770	DD	DD	DD	BB	DD	BB	BB	DD	BB	BB	BB	BB	DD	DD	BB	BB	BB	BB	BB	BB	DD	BB	BB	BB	DD	DD	BB	BB	BB	BB	BB	DD	DD	DD	DD	DD	DD	BB	BB	BB	BB	DD	DD	DD	DD	BB	BB	DD	DD
chr10_12694646_12694684	DD	DD	DD	BB	DD	BB	BB	DD	BB	BB	BB	BB	DD	DD	BB	BB	BB	BB	BB	BB	DD	BB	BB	BB	DD	DD	BB	BB	BB	BB	BB	DD	DD	DD	DD	DD	DD	BB	BB	BB	BB	DD	DD	DD	DD	BB	BB	DD	DD
chr10_12707203_12707242	DD	DD	DD	BB	DD	BB	BB	DD	BB	BB	BB	BB	DD	DD	BB	BB	BB	BB	BB	BB	DD	BB	BB	BB	DD	DD	BB	BB	BB	bd	BB	DD	DD	DD	DD	DD	DD	BB	BB	BB	BB	DD	DD	DD	DD	BB	BB	DD	DD
chr10_12762388_12762439	DD	NA	DD	BB	BB	BB	NN	DD	BB	BB	BB	BB	DD	DD	BB	BB	NA	BB	BB	BB	DD	BB	BB	bn	NA	DD	BB	BB	BB	NA	BB	DD	DD	DD	DD	DD	DD	BB	BB	BB	BB	DD	DD	DD	DD	NA	NN	NA	DD
chr10_12790871_12790921	DD	DD	DD	NN	dn	NN	NN	DD	NN	NA	NN	NN	DD	DD	dn	NN	NA	NN	NN	NN	dn	NN	NN	NN	DD	NA	NN	NN	NN	NN	NN	DD	DD	NA	NA	DD	NA	BB	NA	NN	NA	DD	NA	DD	DD	NN	NN	DD	NA
chr10_12798764_12798793	FF	FF	FF	FF	FF	FF	FF	FF	FF	FF	FF	FF	fn	FF	FF	NA	NA	NA	FF	FF	FF	FF	FF	FF	FF	NA	FF	FF	FF	NA	NA	FF	NA	FF	FF	FF	FF	FF	FF	FF	FF	FF	FF	FF	FF	NA	FF	NA	FF
chr10_12817308_12817323	DD	DD	DD	BB	DD	BB	BB	DD	BB	BB	BB	BB	DD	DD	BB	BB	BB	BB	BB	BB	DD	BB	BB	BB	DD	DD	BB	BB	BB	BB	BB	DD	DD	DD	DD	DD	DD	BB	BB	BB	BB	DD	DD	DD	DD	BB	BB	DD	DD
chr10_12835665_12835712	FF	FF	FF	FF	FF	NN	FF	FF	fn	NA	FF	FF	FF	FF	FF	FF	FF	FF	FF	FF	FF	NA	NA	FF	FF	NA	FF	NA	FF	FF	FF	NA	FF	fn	FF	FF	FF	FF	FF	FF	FF	FF	FF	NN	FF	NA	FF	FF	FF
chr10_12837056_12837100	DD	DD	DD	BB	DD	BB	BB	DD	BB	BB	BB	BB	DD	DD	BB	BB	BB	bn	BB	BB	DD	BB	BB	BB	DD	DD	BB	BB	BB	BB	BB	DD	DD	DD	DD	DD	DD	BB	BB	BB	BB	DD	DD	DD	DD	BB	BB	DD	DD
chr10_12881511_12881538	DD	DD	DD	BB	DD	BB	BB	DD	BB	BB	BB	BB	DD	DD	BB	BB	BB	BB	BB	BB	DD	BB	BB	BB	DD	DD	BB	BB	BB	BB	BB	DD	DD	DD	DD	DD	DD	BB	DD	DD	BB	DD	DD	DD	DD	BB	BB	DD	DD
chr10_12884224_12884239	DD	DD	DD	BB	DD	BB	BB	DD	BB	BB	BB	BB	DD	DD	BB	BB	BB	BB	BB	BB	DD	BB	BB	BB	DD	DD	BB	BB	BB	BB	BB	DD	DD	DD	DD	DD	DD	BB	DD	DD	BB	DD	DD	DD	DD	BB	BB	DD	DD
chr10_12902112_12902147	DD	DD	DD	NN	DD	BB	BB	DD	BB	BB	BB	BB	DD	DD	BB	BB	BB	BB	BB	BB	DD	BB	BB	NA	DD	DD	BB	BB	BB	BB	BB	DD	DD	DD	DD	DD	DD	BB	DD	DD	BB	DD	DD	DD	DD	BB	BB	DD	DD
chr10_12938948_12938977	DD	DD	dn	BB	DD	BB	BB	DD	BB	BB	BB	BB	DD	DD	BB	BB	BB	BB	BB	BB	DD	BB	BB	BB	DD	DD	BB	BB	BB	BB	BB	DD	DD	DD	DD	DD	DD	BB	DD	DD	BB	DD	DD	DD	DD	BB	BB	DD	DD
chr10_12943317_12943370	DD	DD	DD	BB	DD	bn	BB	DD	BB	bn	BB	BB	DD	DD	BB	BB	BB	BB	BB	bn	DD	BB	BB	BB	dn	DD	BB	BB	BB	bn	BB	bd	bd	DD	dn	DD	DD	BB	bd	DD	BB	DD	DD	dn	DD	BB	BB	NA	dn
chr10_12951726_12951769	DD	DD	DD	BB	DD	BB	BB	DD	BB	bd	BB	BB	DD	DD	BB	BB	BB	BB	BB	BB	DD	BB	bn	BB	DD	DD	BB	BB	BB	BB	BB	DD	DD	DD	DD	DD	DD	bd	DD	DD	BB	DD	DD	DD	dn	BB	BB	NA	DD
chr10_12953391_12953406	DD	DD	DD	BB	DD	BB	BB	DD	BB	BB	BB	BB	DD	DD	BB	BB	BB	BB	BB	BB	DD	BB	BB	BB	DD	DD	BB	BB	BB	BB	BB	DD	DD	DD	DD	DD	DD	BB	DD	DD	BB	DD	DD	DD	DD	BB	BB	BB	DD
chr10_12957116_12957127	DD	DD	DD	BB	DD	BB	BB	DD	BB	BB	BB	BB	DD	DD	BB	BB	BB	BB	BB	BB	DD	BB	BB	BB	DD	DD	BB	BB	BB	BB	BB	DD	DD	DD	DD	DD	DD	BB	DD	DD	BB	DD	DD	DD	DD	BB	BB	BB	DD
chr10_12957172_12957183	DD	DD	DD	BB	DD	BB	BB	DD	BB	BB	BB	BB	DD	DD	BB	BB	BB	BB	BB	BB	DD	BB	BB	BB	DD	DD	BB	BB	BB	BB	BB	DD	DD	DD	DD	DD	DD	BB	DD	DD	BB	DD	DD	DD	DD	BB	BB	BB	DD
chr10_12967973_12967998	DD	DD	DD	BB	DD	BB	BB	DD	BB	BB	BB	BB	DD	DD	BB	BB	BB	BB	BB	BB	DD	BB	BB	BB	DD	DD	BB	BB	BB	BB	BB	DD	DD	DD	DD	DD	DD	BB	DD	DD	BB	DD	DD	DD	DD	BB	BB	BB	DD
chr10_12975031_12975046	DD	DD	DD	BB	DD	BB	BB	DD	BB	BB	BB	BB	DD	DD	BB	BB	BB	BB	BB	BB	DD	BB	BB	BB	DD	DD	BB	BB	BB	BB	BB	DD	DD	DD	DD	DD	DD	BB	DD	DD	BB	DD	DD	DD	DD	BB	BB	BB	DD
chr10_12984987_12985006	dd	dd	dd	BB	dd	BB	BB	dd	BB	BB	BB	BB	dd	dd	BB	BB	BB	BB	BB	BB	dd	BB	BB	BB	dd	dd	BB	BB	BB	BB	BB	dd	dd	dd	dd	dd	dd	BB	dd	dd	BB	dd	dd	dd	dd	BB	BB	BB	dd
chr10_12993811_12993850	DD	DD	DD	BB	DD	BB	BB	DD	BB	BB	BB	BB	DD	DD	BB	BB	BB	BB	BB	BB	DD	BB	BB	BB	DD	DD	BB	BB	BB	BB	BB	DD	DD	DD	DD	DD	DD	BB	DD	DD	BB	DD	DD	DD	DD	BB	BB	BB	DD
chr10_12994761_12994776	DD	DD	DD	BB	DD	BB	BB	DD	BB	BB	BB	BB	DD	DD	BB	BB	BB	BB	BB	BB	DD	BB	BB	BB	DD	DD	BB	BB	BB	BB	BB	DD	DD	DD	DD	DD	DD	BB	DD	DD	BB	DD	DD	DD	DD	BB	BB	BB	DD
chr10_13006963_13006986	DD	DD	DD	BB	DD	BB	BB	DD	BB	BB	BB	BB	DD	DD	BB	BB	BB	BB	BB	BB	DD	BB	BB	BB	DD	DD	BB	BB	BB	BB	BB	DD	DD	DD	DD	DD	DD	BB	DD	DD	BB	DD	DD	DD	DD	BB	BB	BB	DD
chr10_13008520_13008531	DD	DD	DD	BB	DD	BB	BB	DD	BB	BB	BB	BB	DD	DD	BB	BB	BB	BB	BB	BB	DD	BB	BB	BB	DD	DD	BB	BB	BB	BB	BB	DD	DD	DD	DD	DD	DD	BB	DD	DD	BB	DD	DD	DD	DD	BB	BB	BB	DD
chr10_13035917_13035940	DD	NA	DD	BB	DD	BB	BB	DD	BB	BB	BB	BB	NA	NA	NA	BB	BB	BB	BB	BB	NN	BB	BB	BB	NN	NA	BB	BB	BB	BB	BB	DD	DD	DD	dn	DD	DD	BB	DD	DD	BB	DD	NA	DD	DD	BB	BB	BB	DD
chr10_13041574_13041585	DD	DD	DD	BB	DD	BB	BB	DD	BB	BB	BB	BB	DD	DD	BB	BB	BB	BB	BB	BB	DD	BB	BB	BB	DD	DD	BB	BB	BB	BB	BB	DD	DD	DD	DD	DD	DD	BB	DD	DD	BB	DD	DD	DD	DD	BB	BB	BB	DD
chr10_13048065_13048097	DD	DD	DD	BB	DD	BB	BB	DD	BB	BB	BB	BB	DD	DD	BB	BB	BB	BB	BB	BB	DD	BB	BB	BB	DD	DD	BB	BB	BB	BB	BB	DD	DD	DD	DD	DD	DD	BB	DD	DD	BB	DD	DD	DD	DD	BB	BB	BB	DD
chr10_13064401_13064424	DD	DD	DD	BB	DD	BB	BB	DD	BB	BB	BB	BB	DD	DD	BB	BB	BB	BB	BB	BB	DD	BB	BB	BB	DD	DD	BB	BB	BB	BB	BB	DD	DD	DD	DD	DD	DD	BB	DD	DD	BB	DD	DD	DD	DD	BB	BB	BB	DD
chr10_13072843_13072854	DD	DD	DD	BB	DD	BB	BB	DD	BB	BB	BB	BB	DD	DD	BB	BB	BB	BB	BB	BB	DD	BB	BB	BB	DD	DD	BB	BB	BB	BB	BB	DD	DD	DD	DD	DD	DD	BB	DD	DD	BB	DD	DD	DD	DD	BB	BB	BB	DD
chr10_13087001_13087022	dd	dd	dd	BB	dd	BB	BB	dd	BB	BB	BB	BB	dn	dd	BB	BB	BB	BB	BB	BB	DD	BB	BB	BB	dn	dd	BB	BB	BB	BB	BB	dd	dd	dd	dd	dd	dd	BB	dd	dd	BB	DD	dd	dd	dd	BB	BB	BB	dd
chr10_13115710_13115729	DD	DD	DD	BB	DD	BB	BB	DD	BB	BB	BB	BB	DD	DD	BB	BB	BB	BB	BB	BB	DD	BB	BB	BB	DD	DD	BB	BB	BB	BB	BB	DD	DD	DD	DD	DD	DD	BB	DD	DD	BB	DD	DD	DD	DD	BB	BB	BB	DD
chr10_13132080_13132091	DD	DD	DD	BB	DD	BB	BB	dn	BB	BB	BB	BB	DD	DD	BB	BB	BB	BB	BB	BB	DD	BB	BB	BB	DD	DD	BB	BB	BB	BB	BB	DD	DD	DD	DD	DD	DD	BB	DD	DD	BB	DD	DD	DD	DD	BB	BB	BB	dn
chr10_13135008_13135031	DD	DD	DD	BB	DD	BB	BB	DD	BB	BB	BB	BB	DD	DD	BB	BB	BB	BB	BB	BB	DD	BB	BB	BB	DD	DD	BB	BB	BB	BB	BB	DD	DD	DD	DD	DD	DD	BB	DD	DD	BB	DD	DD	DD	DD	BB	BB	BB	DD
chr10_13136453_13136476	DD	DD	DD	BB	DD	BB	BB	DD	BB	BB	BB	BB	DD	DD	BB	BB	BB	BB	BB	BB	DD	bd	BB	BB	DD	DD	BB	BB	BB	BB	BB	DD	DD	DD	DD	DD	DD	BB	DD	DD	BB	DD	DD	DD	DD	BB	BB	BB	DD
chr10_13138733_13138770	dd	dd	dd	BB	dd	BB	BB	dd	BB	BB	BB	BB	dd	dd	BB	BB	BB	BB	BB	BB	dd	BB	BB	BB	dd	DD	BB	BB	BB	BB	BB	dd	dd	dd	dd	dd	dd	BB	dd	dd	bn	dd	dd	dd	dd	BB	BB	bn	dd
chr10_13141826_13141843	DD	DD	DD	BB	DD	BB	BB	DD	BB	BB	BB	BB	DD	DD	BB	BB	BB	BB	BB	BB	DD	BB	BB	BB	DD	DD	BB	BB	BB	BB	BB	DD	DD	DD	DD	DD	DD	BB	DD	DD	BB	DD	DD	DD	DD	BB	BB	BB	DD
chr10_13179054_13179067	DD	DD	DD	BB	DD	BB	BB	DD	BB	BB	BB	BB	DD	DD	BB	BB	BB	BB	BB	BB	DD	BB	BB	BB	DD	DD	BB	BB	BB	BB	BB	DD	DD	DD	DD	DD	DD	BB	DD	DD	BB	DD	DD	DD	DD	BB	BB	BB	DD
chr10_13208647_13208660	DD	DD	DD	BB	DD	BB	BB	DD	BB	BB	BB	BB	DD	DD	BB	BB	BB	BB	BB	BB	DD	BB	BB	BB	DD	DD	BB	BB	BB	BB	BB	DD	DD	DD	DD	DD	DD	BB	DD	DD	BB	DD	DD	DD	DD	BB	BB	BB	DD
chr10_13219659_13219676	DD	DD	DD	BB	DD	BB	BB	DD	BB	BB	BB	BB	DD	DD	BB	BB	BB	BB	BB	BB	DD	BB	BB	BB	DD	DD	BB	BB	BB	BB	BB	DD	DD	DD	DD	DD	DD	BB	DD	DD	BB	DD	DD	DD	DD	BB	BB	BB	DD
chr10_13235224_13235235	DD	DD	DD	BB	DD	BB	BB	DD	BB	BB	BB	BB	DD	DD	BB	BB	BB	BB	BB	BB	DD	BB	BB	BB	DD	DD	BB	BB	BB	BB	BB	DD	DD	DD	DD	DD	DD	BB	DD	DD	BB	DD	DD	DD	DD	BB	BB	BB	DD
chr10_13242822_13242833	DD	DD	DD	BB	DD	BB	BB	DD	BB	BB	BB	BB	DD	DD	BB	BB	BB	BB	BB	BB	DD	BB	BB	BB	DD	DD	BB	BB	BB	BB	BB	DD	DD	DD	DD	DD	DD	BB	DD	DD	BB	DD	DD	DD	DD	BB	BB	BB	DD
chr10_13267773_13267800	DD	DD	DD	BB	DD	BB	BB	DD	BB	BB	BB	BB	DD	DD	BB	BB	BB	BB	BB	BB	DD	BB	BB	BB	DD	DD	BB	BB	BB	BB	BB	DD	DD	DD	DD	DD	DD	BB	DD	DD	BB	DD	DD	DD	DD	BB	BB	BB	DD
chr10_13272787_13272814	dd	dn	dd	BB	dd	BB	BB	dd	BB	BB	BB	BB	DD	dn	BB	BB	BB	BB	BB	BB	DD	bb	BB	BB	dn	dd	BB	BB	BB	BB	BB	DD	dd	dd	dd	dd	dd	BB	DD	dd	BB	dn	dn	dd	dd	BB	bb	BB	DD
chr10_13274584_13274603	DD	DD	DD	BB	DD	BB	BB	DD	BB	BB	BB	BB	DD	DD	BB	BB	BB	BB	BB	BB	DD	BB	BB	BB	DD	DD	BB	BB	BB	BB	BB	DD	DD	DD	DD	DD	DD	BB	DD	DD	BB	DD	DD	DD	DD	BB	BB	BB	DD
chr10_13317895_13317918	dd	dd	dd	BB	dd	BB	BB	dd	BB	BB	BB	BB	dd	dd	BB	BB	BB	BB	BB	BB	dd	BB	BB	BB	dd	dd	BB	BB	BB	BB	BB	dd	dd	dd	dd	dd	dd	BB	dd	dd	BB	DD	dd	dd	dd	BB	BB	BB	dd
chr10_13320756_13320779	DD	DD	DD	BB	DD	BB	BB	DD	BB	BB	BB	BB	DD	DD	BB	BB	BB	BB	BB	BB	DD	BB	BB	BB	DD	DD	BB	BB	BB	BB	BB	DD	DD	DD	DD	DD	DD	BB	DD	DD	BB	DD	DD	DD	DD	BB	BB	BB	DD
chr10_13322812_13322827	DD	DD	DD	BB	DD	BB	BB	DD	BB	BB	BB	BB	DD	DD	BB	BB	BB	BB	BB	BB	DD	BB	BB	BB	DD	DD	BB	BB	BB	BB	BB	DD	DD	DD	DD	DD	DD	BB	DD	DD	BB	DD	DD	DD	DD	BB	BB	BB	DD
chr10_13335042_13335065	DD	DD	DD	BB	DD	BB	BB	DD	BB	BB	BB	BB	DD	DD	BB	BB	BB	BB	BB	BB	DD	BB	BB	BB	DD	DD	BB	BB	BB	BB	BB	DD	DD	DD	DD	DD	DD	BB	DD	DD	BB	DD	DD	DD	DD	BB	BB	BB	DD
chr10_13342792_13342811	DD	DD	DD	BB	DD	BB	BB	DD	BB	BB	BB	BB	DD	DD	BB	BB	BB	BB	BB	BB	DD	BB	BB	BB	DD	DD	BB	BB	BB	BB	BB	DD	DD	DD	DD	DD	DD	BB	DD	DD	BB	dn	DD	DD	DD	BB	BB	BB	DD
chr10_13352477_13352512	DD	DD	DD	BB	DD	BB	BB	DD	BB	BB	BB	BB	DD	DD	BB	BB	BB	BB	BB	BB	DD	BB	BB	BB	DD	DD	BB	BB	BB	BB	BB	DD	DD	DD	DD	DD	DD	BB	DD	DD	BB	DD	DD	DD	DD	BB	BB	BB	DD
chr10_13378739_13378758	DD	DD	DD	BB	DD	BB	BB	DD	BB	BB	BB	BB	DD	DD	BB	BB	BB	BB	BB	BB	DD	BB	BB	BB	DD	DD	BB	BB	BB	BB	BB	DD	DD	DD	DD	DD	DD	BB	DD	DD	BB	DD	DD	DD	DD	BB	BB	BB	DD
chr10_13392552_13392563	DD	DD	DD	BB	DD	BB	BB	DD	BB	BB	BB	BB	DD	DD	BB	BB	BB	BB	BB	BB	DD	BB	BB	BB	DD	DD	BB	BB	BB	BB	BB	DD	DD	DD	DD	DD	DD	BB	DD	DD	BB	DD	DD	DD	DD	BB	BB	BB	DD
chr10_13398754_13398765	bd	bd	bd	BB	bd	BB	BB	bd	BB	BB	BB	BB	bd	bd	BB	BB	BB	BB	BB	BB	bd	BB	BB	BB	bd	DD	BB	BB	BB	BB	BB	bd	bd	DD	bd	bd	bd	BB	bd	bd	BB	bd	bd	bd	bd	BB	BB	BB	bd
chr10_13417473_13417484	df	df	DD	FF	DD	FF	FF	df	FF	FF	FF	FF	DD	DD	FF	FF	FF	FF	FF	FF	dn	FF	FF	FF	df	DD	FF	FF	FF	FF	FF	DD	DD	DD	df	df	df	FF	DD	df	FF	dn	DD	df	dn	FF	FF	FF	DD
chr10_13428489_13428513	DD	DD	DD	BB	DD	BB	BB	DD	BB	BB	BB	BB	DD	DD	BB	BB	BB	BB	BB	BB	DD	BB	BB	BB	DD	DD	BB	BB	BB	BB	BB	DD	DD	DD	DD	DD	DD	BB	DD	DD	BB	DD	DD	DD	DD	BB	BB	BB	DD
chr10_13431016_13431029	dd	dd	dd	BB	dn	BB	BB	dd	BB	BB	BB	BB	dd	dd	BB	BB	BB	BB	BB	BB	dd	BB	BB	BB	dd	dd	BB	BB	BB	BB	BB	bd	dd	dd	dd	dd	bd	BB	dd	dd	BB	dd	dd	dd	dd	BB	BB	BB	dn
chr10_13449237_13449251	DD	bd	DD	BB	DD	BB	BB	DD	BB	BB	BB	BB	DD	DD	BB	BB	BB	BB	BB	BB	DD	BB	BB	BB	DD	DD	BB	BB	BB	BB	BB	DD	DD	bd	DD	DD	DD	BB	DD	DD	BB	DD	DD	bd	DD	BB	BB	BB	DD
chr10_13449258_13449272	DD	bd	DD	BB	DD	BB	BB	DD	BB	BB	BB	BB	DD	DD	BB	BB	BB	BB	BB	BB	DD	BB	BB	BB	DD	DD	BB	BB	BB	BB	BB	DD	DD	DD	DD	bd	DD	BB	DD	DD	BB	DD	DD	DD	DD	BB	BB	BB	DD
chr10_13450721_13450736	DD	DD	DD	BB	DD	BB	BB	DD	BB	BB	BB	BB	DD	DD	BB	BB	BB	BB	BB	BB	DD	BB	BB	BB	DD	DD	BB	BB	BB	BB	BB	DD	DD	DD	DD	DD	DD	BB	DD	DD	BB	DD	DD	DD	DD	BB	BB	BB	DD
chr10_13451564_13451575	DD	DD	DD	BB	DD	BB	BB	DD	BB	BB	BB	BB	DD	DD	BB	BB	BB	BB	BB	BB	DD	BB	BB	BB	DD	DD	BB	BB	BB	BB	BB	DD	DD	DD	DD	DD	DD	BB	DD	DD	BB	DD	DD	DD	DD	BB	BB	BB	DD
chr10_13452183_13452200	DD	DD	DD	BB	DD	BB	BB	DD	BB	BB	BB	BB	DD	DD	BB	BB	BB	BB	BB	BB	DD	BB	BB	BB	DD	DD	BB	BB	BB	BB	BB	DD	DD	DD	DD	DD	DD	BB	DD	DD	BB	DD	DD	DD	DD	BB	BB	BB	DD
chr10_13454852_13454863	DD	DD	DD	BB	DD	BB	BB	DD	BB	BB	BB	BB	DD	DD	BB	BB	BB	BB	BB	BB	DD	BB	BB	BB	DD	DD	BB	BB	BB	BB	BB	DD	DD	DD	DD	DD	DD	BB	DD	DD	BB	DD	DD	DD	DD	BB	BB	BB	DD
chr10_13466028_13466049	DD	DD	DD	BB	DD	BB	BB	DD	BB	BB	BB	BB	DD	DD	BB	BB	BB	BB	BB	BB	DD	BB	BB	BB	DD	DD	BB	BB	BB	BB	BB	DD	DD	DD	DD	DD	DD	BB	DD	DD	BB	DD	DD	DD	DD	BB	BB	BB	DD
chr10_13466178_13466189	DD	DD	bd	BB	DD	BB	BB	bd	BB	BB	BB	BB	bd	bd	BB	BB	BB	BB	BB	BB	DD	BB	BB	BB	bd	DD	BB	BB	BB	BB	BB	bd	bd	DD	DD	DD	bd	BB	bd	DD	BB	bd	DD	bd	DD	BB	BB	BB	DD
chr10_13473463_13473480	DD	DD	DD	BB	DD	BB	BB	DD	BB	BB	BB	BB	DD	DD	BB	BB	BB	BB	BB	BB	DD	BB	BB	BB	DD	DD	BB	BB	BB	BB	BB	DD	DD	DD	DD	DD	DD	BB	DD	DD	BB	DD	DD	DD	DD	BB	BB	BB	DD
chr10_13503860_13503891	BB	DD	DD	BB	DD	BB	BB	DD	BB	BB	BB	BB	DD	DD	BB	BB	BB	BB	BB	BB	DD	BB	BB	BB	DD	DD	BB	BB	BB	BB	BB	DD	DD	DD	DD	DD	DD	BB	DD	DD	BB	DD	DD	DD	DD	BB	BB	BB	DD
chr10_13507072_13507097	DD	DD	DD	BB	DD	BB	BB	DD	BB	BB	BB	BB	DD	DD	BB	BB	BB	BB	BB	BB	DD	BB	BB	BB	DD	DD	BB	BB	BB	BB	BB	DD	DD	dn	DD	DD	DD	BB	DD	DD	BB	DD	DD	DD	DD	BB	BB	BB	DD
chr10_13590371_13590394	DD	DD	DD	BB	DD	BB	BB	DD	BB	BB	BB	BB	DD	DD	BB	BB	BB	BB	BB	BB	DD	BB	BB	BB	DD	DD	BB	BB	BB	BB	BB	DD	DD	DD	DD	DD	DD	BB	DD	DD	BB	DD	DD	DD	DD	BB	BB	BB	DD
chr10_13617781_13617828	DD	DD	DD	BB	DD	BB	BB	DD	BB	BB	BB	BB	DD	DD	BB	BB	BB	BB	BB	BB	DD	BB	BB	BB	DD	DD	BB	BB	BB	BB	BB	DD	DD	DD	DD	DD	DD	BB	DD	DD	BB	DD	DD	DD	DD	BB	BB	BB	DD
chr10_13622827_13622844	DD	DD	DD	BB	DD	BB	BB	DD	BB	BB	BB	BB	DD	DD	BB	BB	BB	BB	BB	BB	DD	BB	BB	BB	DD	DD	BB	BB	BB	BB	BB	DD	DD	DD	DD	DD	DD	BB	DD	DD	BB	DD	DD	DD	DD	BB	BB	BB	DD
chr10_13632495_13632510	DD	DD	DD	BB	DD	BB	BB	DD	BB	BB	BB	BB	DD	DD	BB	BB	BB	BB	BB	BB	DD	BB	BB	BB	DD	DD	BB	BB	BB	BB	BB	DD	DD	DD	DD	DD	DD	BB	DD	DD	BB	DD	DD	DD	DD	BB	BB	BB	DD
chr10_13633740_13633754	DD	DD	DD	BB	DD	BB	BB	DD	BB	BB	BB	BB	DD	DD	BB	BB	BB	BB	BB	BB	DD	BB	BB	BB	DD	DD	BB	BB	BB	BB	BB	DD	DD	DD	DD	DD	DD	BB	DD	DD	BB	DD	DD	DD	DD	BB	BB	BB	DD
chr10_13649524_13649535	DD	DD	DD	BB	DD	BB	BB	DD	BB	BB	BB	BB	DD	DD	BB	BB	BB	BB	BB	BB	DD	BB	BB	BB	DD	DD	BB	BB	BB	BB	BB	DD	DD	DD	DD	DD	DD	BB	DD	DD	BB	DD	DD	DD	DD	BB	BB	BB	DD
chr10_13650675_13650686	DD	DD	DD	BB	DD	BB	BB	DD	BB	BB	BB	BB	DD	DD	BB	BB	BB	BB	BB	BB	DD	BB	BB	BB	DD	DD	BB	BB	BB	BB	BB	DD	DD	DD	DD	DD	DD	BB	DD	DD	BB	DD	DD	DD	DD	BB	BB	BB	DD
chr10_13673599_13673634	DD	DD	DD	BB	DD	BB	BB	DD	BB	BB	BB	BB	DD	DD	BB	BB	BB	BB	BB	BB	DD	BB	BB	BB	DD	DD	BB	BB	BB	BB	BB	DD	DD	DD	DD	DD	DD	BB	DD	DD	BB	DD	DD	DD	DD	BB	BB	BB	DD
chr10_13674338_13674351	DD	DD	DD	BB	DD	BB	BB	DD	BB	BB	BB	BB	DD	DD	BB	BB	BB	BB	BB	BB	DD	BB	BB	BB	DD	DD	BB	BB	BB	BB	BB	DD	DD	DD	DD	DD	DD	BB	DD	DD	BB	DD	DD	DD	DD	BB	BB	BB	DD
chr10_13675608_13675629	DD	DD	DD	BB	DD	BB	BB	DD	BB	BB	BB	BB	DD	DD	BB	BB	BB	BB	BB	BB	DD	BB	BB	BB	DD	DD	BB	BB	BB	BB	BB	DD	DD	DD	DD	DD	DD	BB	DD	DD	BB	DD	DD	DD	DD	BB	BB	BB	DD
chr10_13680429_13680444	DD	DD	DD	BB	DD	BB	BB	DD	BB	BB	BB	BB	DD	DD	BB	BB	BB	BB	BB	BB	DD	BB	BB	BB	DD	DD	BB	BB	BB	BB	BB	DD	DD	DD	DD	DD	DD	BB	DD	DD	BB	DD	DD	DD	DD	BB	BB	BB	DD
chr10_13711195_13711214	DD	DD	DD	BB	DD	BB	BB	DD	BB	BB	BB	BB	DD	DD	BB	BB	BB	BB	BB	BB	DD	BB	BB	BB	DD	DD	BB	BB	BB	BB	BB	DD	DD	DD	DD	DD	DD	BB	DD	DD	BB	DD	DD	DD	DD	BB	BB	BB	DD
chr10_13715390_13715417	DD	DD	DD	BB	DD	BB	BB	DD	BB	BB	BB	BB	DD	DD	BB	BB	BB	BB	BB	BB	DD	BB	BB	BB	DD	DD	BB	BB	BB	BB	BB	NA	DD	DD	DD	DD	DD	BB	DD	DD	NA	DD	DD	DD	DD	NN	BB	NA	DD
chr10_13716885_13716896	DD	bd	DD	BB	DD	BB	BB	DD	BB	BB	BB	BB	DD	DD	BB	BB	BB	BB	BB	BB	DD	BB	BB	BB	DD	bd	BB	BB	BB	BB	BB	DD	DD	DD	DD	DD	DD	BB	DD	DD	BB	DD	DD	DD	DD	BB	BB	BB	DD
chr10_13722462_13722473	DD	DD	DD	BB	DD	BB	BB	DD	BB	BB	BB	BB	DD	DD	BB	BB	BB	BB	BB	BB	DD	BB	BB	BB	DD	DD	BB	BB	BB	BB	BB	DD	DD	DD	DD	DD	DD	BB	DD	DD	BB	DD	DD	DD	DD	BB	BB	BB	DD
chr10_13723880_13723909	DD	DD	DD	BB	DD	BB	BB	DD	BB	BB	BB	BB	DD	DD	BB	BB	BB	BB	BB	BB	DD	BB	BB	BB	DD	DD	BB	BB	bd	BB	BB	DD	DD	DD	DD	DD	DD	BB	DD	DD	BB	DD	DD	DD	DD	BB	BB	BB	DD
chr10_13736610_13736624	DD	DD	DD	BB	DD	BB	BB	DD	BB	BB	BB	BB	DD	DD	BB	BB	BB	BB	BB	BB	DD	BB	BB	BB	DD	DD	BB	BB	BB	BB	BB	DD	DD	DD	DD	DD	DD	BB	DD	DD	BB	DD	DD	DD	DD	BB	BB	BB	DD
chr10_13743714_13743737	DD	DD	DD	BB	DD	BB	BB	DD	BB	BB	BB	BB	DD	DD	BB	BB	BB	BB	BB	BB	DD	BB	BB	BB	DD	DD	BB	BB	BB	BB	BB	DD	DD	DD	DD	DD	DD	BB	DD	DD	BB	DD	DD	DD	DD	BB	BB	BB	DD
chr10_13750713_13750744	DD	DD	DD	BB	DD	BB	BB	DD	BB	BB	BB	BB	DD	DD	BB	BB	BB	BB	BB	BB	DD	BB	BB	BB	DD	DD	BB	BB	BB	BB	BB	DD	DD	DD	DD	DD	DD	BB	DD	DD	BB	DD	DD	DD	DD	BB	BB	BB	DD
chr10_13768695_13768710	DD	DD	DD	BB	DD	BB	BB	DD	BB	BB	BB	BB	DD	DD	BB	BB	BB	BB	BB	BB	DD	BB	BB	BB	DD	DD	BB	BB	BB	BB	BB	DD	DD	DD	DD	DD	DD	BB	DD	DD	BB	DD	DD	DD	DD	BB	BB	BB	DD
chr10_13785581_13785598	DD	DD	DD	BB	DD	BB	BB	DD	BB	BB	BB	BB	DD	DD	BB	BB	BB	BB	BB	BB	DD	BB	BB	BB	DD	DD	BB	BB	BB	BB	BB	DD	DD	DD	DD	DD	DD	BB	DD	DD	BB	DD	DD	DD	DD	BB	BB	BB	DD
chr10_13803580_13803599	DD	DD	DD	BB	DD	BB	BB	DD	BB	BB	BB	BB	DD	DD	BB	BB	BB	BB	BB	BB	DD	BB	BB	BB	DD	DD	BB	BB	BB	BB	BB	DD	DD	DD	DD	DD	DD	BB	DD	DD	BB	dn	DD	DD	DD	BB	BB	BB	DD
chr10_13830553_13830564	DD	DD	DD	BB	DD	BB	BB	DD	BB	BB	BB	BB	DD	DD	BB	BB	BB	BB	BB	BB	DD	BB	BB	BB	DD	DD	BB	BB	BB	BB	BB	DD	DD	DD	DD	DD	DD	BB	DD	DD	BB	DD	DD	DD	DD	BB	BB	BB	DD
chr10_13833519_13833533	DD	DD	DD	BB	DD	BB	BB	DD	BB	BB	BB	BB	DD	DD	BB	BB	BB	BB	BB	BB	DD	BB	BB	BB	DD	DD	BB	BB	BB	BB	BB	DD	DD	DD	DD	DD	DD	BB	DD	DD	BB	DD	DD	DD	DD	BB	BB	BB	DD
chr10_13841580_13841594	DD	DD	DD	BB	DD	BB	BB	DD	BB	BB	BB	BB	DD	DD	BB	BB	BB	BB	BB	BB	DD	BB	BB	BB	DD	DD	BB	BB	BB	BB	BB	DD	DD	DD	DD	DD	DD	BB	DD	DD	BB	DD	DD	DD	DD	BB	BB	BB	DD
chr10_13846930_13846947	DD	DD	DD	BB	DD	BB	BB	DD	BB	BB	BB	BB	DD	DD	BB	BB	BB	BB	BB	BB	DD	BB	BB	BB	DD	DD	BB	BB	BB	BB	BB	DD	DD	DD	DD	DD	DD	BB	DD	DD	BB	dn	DD	DD	DD	BB	BB	BB	DD
chr10_13847445_13847466	DD	DD	DD	BB	DD	BB	BB	DD	BB	BB	BB	BB	DD	DD	BB	BB	BB	BB	BB	BB	DD	BB	BB	BB	DD	DD	BB	BB	BB	BB	BB	DD	DD	DD	DD	DD	DD	BB	DD	DD	BB	DD	DD	DD	DD	BB	BB	BB	DD
chr10_13875003_13875020	DD	DD	DD	BB	DD	BB	BB	DD	BB	BB	BB	BB	DD	DD	BB	BB	BB	BB	BB	BB	DD	BB	BB	BB	DD	DD	BB	BB	BB	BB	BB	DD	DD	DD	DD	DD	DD	BB	DD	DD	BB	DD	DD	DD	DD	BB	BB	BB	DD
chr10_13902825_13902836	DD	DD	DD	BB	DD	BB	BB	DD	BB	BB	BB	BB	DD	DD	BB	BB	BB	BB	BB	BB	DD	BB	BB	BB	DD	DD	BB	BB	BB	BB	BB	DD	DD	DD	DD	DD	DD	BB	DD	DD	BB	DD	DD	DD	DD	BB	BB	BB	DD
chr10_13916701_13916715	DD	DD	DD	BB	DD	BB	BB	DD	BB	BB	BB	BB	DD	DD	BB	BB	BB	BB	BB	BB	DD	BB	BB	BB	DD	DD	BB	BB	BB	BB	BB	DD	DD	DD	DD	DD	DD	BB	DD	DD	BB	DD	DD	DD	DD	BB	BB	BB	DD
chr10_13938660_13938679	DD	DD	DD	BB	DD	BB	BB	DD	BB	BB	BB	BB	DD	DD	BB	BB	BB	BB	BB	BB	DD	BB	BB	BB	DD	DD	BB	BB	BB	BB	BB	DD	DD	DD	DD	DD	DD	BB	DD	DD	BB	DD	DD	DD	DD	BB	BB	BB	DD
chr10_13951352_13951391	DD	DD	DD	BB	DD	BB	BB	DD	BB	BB	bd	BB	DD	DD	BB	BB	BB	BB	BB	BB	DD	bn	BB	BB	DD	DD	BB	BB	BB	BB	BB	DD	DD	DD	DD	DD	DD	BB	DD	DD	BB	DD	DD	DD	DD	BB	BB	bn	DD
chr10_13957970_13958001	DD	DD	DD	BB	DD	BB	BB	DD	BB	BB	BB	BB	DD	DD	BB	BB	BB	BB	BB	BB	DD	BB	BB	BB	DD	DD	BB	BB	BB	BB	BB	DD	DD	DD	DD	DD	DD	BB	DD	DD	BB	DD	DD	DD	DD	BB	BB	BB	DD
chr10_13982692_13982716	FF	FF	FF	FF	NA	FF	FF	FF	FF	FF	FF	FF	FF	FF	FF	FF	FF	FF	FF	FF	FF	NA	FF	NN	FF	NA	FF	FF	FF	FF	FF	FF	FF	FF	FF	NA	FF	FF	FF	FF	FF	FF	FF	FF	FF	FF	FF	NA	FF
chr10_13994988_13995035	DD	NA	NN	BB	NN	BB	bn	DD	BB	BB	NA	BB	NA	DD	BB	BB	BB	BB	NN	BB	DD	BB	BB	BB	DD	DD	BB	BB	NA	BB	BB	NA	DD	DD	NA	DD	dn	BB	NA	DD	NA	DD	DD	DD	DD	BB	BB	BB	dn
chr10_13995758_13995771	df	dn	df	FF	df	FF	FF	dn	FF	FF	FF	FF	df	df	FF	FF	FF	FF	FF	FF	df	FF	FF	FF	dn	DD	FF	FF	FF	FF	FF	DD	df	dn	dn	df	dn	FF	dn	df	FF	dn	df	DD	df	FF	FF	FF	dn
chr10_13996446_13996461	DD	DD	DD	BB	DD	BB	BB	DD	BB	BB	BB	BB	DD	DD	BB	BB	BB	BB	BB	BB	DD	BB	BB	BB	DD	DD	BB	BB	BB	BB	BB	DD	DD	DD	DD	DD	DD	BB	DD	DD	BB	DD	DD	DD	DD	BB	BB	BB	DD
chr10_14008795_14008806	DD	DD	DD	BB	DD	BB	BB	DD	BB	BB	BB	BB	DD	DD	BB	BB	BB	BB	BB	BB	DD	BB	BB	BB	DD	DD	BB	BB	BB	BB	BB	DD	DD	DD	DD	DD	DD	BB	DD	DD	BB	DD	DD	DD	DD	BB	BB	BB	DD
chr10_14014338_14014352	DD	DD	DD	BB	DD	BB	BB	DD	BB	BB	BB	BB	DD	DD	BB	BB	BB	BB	BB	BB	DD	BB	BB	BB	DD	DD	BB	BB	BB	BB	BB	DD	DD	DD	DD	DD	DD	BB	DD	DD	BB	DD	DD	DD	DD	BB	BB	BB	DD
chr10_14017118_14017141	DD	DD	DD	BB	DD	BB	BB	DD	BB	BB	BB	BB	DD	DD	BB	BB	BB	BB	BB	BB	DD	BB	BB	BB	DD	DD	BB	BB	BB	BB	BB	DD	DD	DD	DD	DD	DD	BB	DD	DD	BB	DD	DD	DD	DD	BB	BB	BB	DD
chr10_14021416_14021439	DD	DD	DD	BB	DD	BB	BB	DD	BB	BB	BB	BB	DD	DD	BB	BB	BB	BB	BB	BB	DD	BB	BB	BB	DD	DD	BB	BB	BB	BB	BB	DD	DD	DD	DD	DD	DD	BB	DD	DD	BB	DD	DD	DD	DD	BB	BB	BB	DD
chr10_14033673_14033686	DD	DD	DD	BB	DD	BB	BB	DD	BB	BB	BB	BB	DD	DD	BB	BB	BB	BB	BB	BB	DD	BB	BB	BB	DD	DD	BB	BB	BB	BB	BB	DD	DD	DD	DD	DD	DD	BB	DD	DD	BB	DD	DD	DD	DD	BB	BB	BB	DD
chr10_14044476_14044503	DD	DD	DD	BB	DD	BB	BB	DD	BB	BB	BB	BB	DD	DD	BB	bn	BB	BB	BB	BB	DD	BB	BB	BB	DD	DD	BB	BB	BB	BB	BB	DD	DD	DD	DD	DD	DD	BB	DD	DD	BB	DD	DD	DD	DD	BB	BB	BB	DD
chr10_14077866_14077893	NN	dn	DD	BB	DD	BB	BB	DD	BB	BB	BB	BB	DD	DD	BB	BB	BB	BB	BB	BB	DD	NA	BB	BB	NA	NA	BB	BB	BB	BB	BB	DD	DD	DD	DD	DD	DD	BB	dn	DD	NA	DD	DD	DD	DD	BB	BB	BB	DD
chr10_14088818_14088867	DD	DD	DD	BB	DD	BB	BB	DD	BB	BB	BB	BB	DD	DD	BB	BB	bn	BB	BB	BB	DD	BB	BB	BB	DD	DD	BB	BB	BB	BB	BB	DD	DD	DD	DD	DD	DD	BB	DD	DD	BB	DD	DD	DD	DD	BB	BB	BB	DD
chr10_14104229_14104240	DD	DD	DD	BB	DD	BB	BB	DD	BB	BB	BB	BB	DD	DD	BB	BB	BB	BB	BB	BB	DD	BB	BB	BB	DD	DD	BB	BB	BB	BB	BB	dn	DD	DD	DD	dn	DD	BB	DD	DD	BB	DD	DD	DD	DD	BB	BB	BB	dn
chr10_14124169_14124196	DD	DD	DD	BB	DD	BB	BB	DD	BB	BB	BB	BB	DD	DD	BB	BB	BB	BB	BB	BB	DD	BB	BB	BB	DD	DD	BB	BB	BB	BB	BB	DD	DD	DD	DD	DD	DD	BB	DD	DD	BB	DD	DD	DD	DD	BB	BB	BB	DD
chr10_14141895_14141914	DD	DD	DD	BB	DD	BB	BB	DD	BB	BB	BB	BB	DD	DD	BB	BB	BB	BB	BB	BB	DD	BB	BB	BB	DD	DD	BB	BB	BB	BB	BB	DD	DD	DD	DD	DD	DD	BB	DD	DD	BB	DD	DD	DD	DD	BB	BB	BB	DD
chr10_14183110_14183137	DD	DD	DD	BB	DD	BB	BB	DD	BB	BB	BB	BB	DD	DD	BB	BB	BB	BB	BB	BB	DD	BB	BB	BB	DD	DD	BB	BB	BB	BB	BB	DD	DD	DD	DD	DD	DD	BB	DD	DD	BB	DD	DD	DD	DD	BB	BB	BB	DD
chr10_14189680_14189735	DD	DD	DD	BB	DD	BB	BB	DD	BB	NN	BB	BB	DD	DD	BB	BB	NA	NA	NN	BB	DD	BB	BB	NN	DD	DD	BB	BB	BB	BB	BB	DD	DD	DD	DD	DD	NA	NA	DD	DD	BB	DD	DD	DD	DD	NA	bn	BB	DD
chr10_14191789_14191824	FF	NA	FF	FF	NA	FF	NN	NA	FF	FF	FF	FF	FF	FF	FF	FF	FF	FF	FF	FF	FF	FF	FF	FF	FF	FF	FF	FF	FF	FF	FF	FF	NA	FF	FF	FF	FF	FF	FF	FF	FF	FF	FF	FF	NA	FF	FF	FF	NA
chr10_14244516_14244539	DD	DD	DD	BB	DD	BB	BB	DD	BB	BB	BB	BB	DD	DD	BB	BB	BB	BB	BB	BB	DD	BB	BB	BB	DD	DD	BB	BB	BB	BB	BB	DD	DD	DD	DD	DD	DD	BB	DD	DD	BB	DD	DD	DD	DD	BB	BB	BB	DD
chr10_14316668_14316682	DD	DD	DD	BB	DD	BB	BB	DD	BB	BB	BB	BB	DD	DD	BB	BB	BB	BB	BB	BB	DD	BB	BB	BB	DD	DD	BB	BB	BB	BB	BB	DD	DD	DD	DD	DD	DD	BB	DD	DD	BB	DD	DD	DD	DD	BB	BB	BB	DD
chr10_14330444_14330463	dn	DD	DD	BB	DD	BB	BB	DD	BB	BB	BB	BB	DD	DD	BB	BB	BB	BB	BB	BB	DD	BB	BB	BB	DD	DD	BB	BB	BB	BB	BB	dn	DD	DD	DD	DD	DD	BB	DD	DD	BB	DD	DD	DD	DD	BB	BB	dn	DD
chr10_14347076_14347114	DD	DD	DD	BB	DD	BB	BB	DD	BB	BB	BB	BB	DD	DD	BB	BB	BB	BB	BB	BB	DD	BB	BB	BB	DD	DD	BB	BB	BB	bn	BB	DD	DD	DD	DD	DD	DD	BB	DD	DD	BB	DD	DD	DD	DD	BB	BB	DD	DD
chr10_14353375_14353402	DD	DD	DD	BB	DD	BB	BB	DD	BB	BB	BB	BB	DD	DD	BB	BB	BB	BB	BB	BB	DD	BB	BB	BB	DD	DD	BB	BB	BB	BB	BB	DD	DD	DD	DD	DD	DD	BB	DD	DD	BB	DD	DD	DD	DD	BB	BB	DD	DD
chr10_14360503_14360520	DD	DD	DD	BB	DD	BB	BB	DD	BB	BB	BB	BB	DD	DD	BB	BB	BB	BB	BB	BB	DD	BB	BB	BB	DD	DD	BB	BB	BB	BB	BB	DD	DD	DD	DD	DD	DD	BB	DD	DD	BB	DD	DD	DD	DD	BB	BB	DD	DD
chr10_14362450_14362473	DD	DD	DD	BB	DD	BB	BB	DD	BB	BB	BB	BB	DD	DD	BB	BB	BB	BB	BB	BB	DD	BB	BB	BB	DD	DD	BB	BB	BB	BB	BB	DD	DD	DD	DD	DD	DD	BB	DD	DD	BB	DD	DD	DD	DD	BB	BB	DD	DD
chr10_14390181_14390198	DD	DD	DD	BB	DD	BB	BB	DD	BB	BB	BB	BB	DD	DD	BB	BB	BB	BB	BB	BB	DD	BB	BB	BB	DD	DD	BB	BB	BB	BB	BB	DD	DD	DD	DD	DD	DD	BB	DD	DD	BB	DD	DD	DD	DD	BB	BB	DD	DD
chr10_14403277_14403296	DD	DD	DD	BB	DD	BB	BB	DD	BB	BB	BB	BB	DD	DD	BB	BB	BB	BB	BB	BB	DD	BB	BB	BB	DD	DD	BB	BB	BB	BB	BB	DD	DD	DD	DD	DD	DD	BB	DD	DD	BB	DD	DD	DD	DD	BB	BB	DD	DD
chr10_14407271_14407282	DD	DD	DD	BB	DD	BB	BB	DD	BB	BB	BB	BB	DD	DD	BB	BB	BB	BB	BB	BB	DD	BB	BB	BB	DD	DD	BB	BB	BB	BB	BB	DD	DD	DD	DD	DD	DD	BB	DD	DD	BB	DD	DD	DD	DD	BB	BB	DD	DD
chr10_14411250_14411281	DD	DD	DD	BB	DD	BB	BB	DD	BB	BB	BB	BB	DD	DD	BB	BB	BB	BB	BB	BB	DD	BB	BB	BB	DD	DD	BB	BB	BB	BB	BB	DD	DD	DD	DD	DD	DD	BB	DD	DD	BB	DD	DD	DD	DD	BB	BB	DD	DD
chr10_14423096_14423119	DD	DD	DD	bn	dn	BB	BB	dn	BB	BB	BB	BB	DD	DD	BB	BB	BB	BB	BB	BB	dn	BB	BB	BB	DD	dn	BB	BB	BB	BB	BB	dn	DD	bd	DD	dn	DD	BB	dn	dn	BB	DD	dn	DD	DD	BB	BB	DD	DD
chr10_14425356_14425379	DD	DD	DD	BB	DD	BB	BB	DD	BB	BB	BB	BB	DD	DD	BB	BB	BB	BB	BB	BB	DD	BB	BB	BB	DD	DD	BB	BB	BB	BB	BB	DD	DD	DD	DD	bd	DD	BB	DD	DD	BB	DD	DD	DD	DD	BB	BB	DD	DD
chr10_14473320_14473337	DD	DD	DD	BB	DD	BB	BB	DD	BB	BB	BB	BB	DD	DD	BB	BB	bn	BB	BB	BB	DD	BB	BB	BB	DD	DD	DD	BB	BB	BB	BB	DD	DD	DD	DD	DD	DD	BB	DD	DD	BB	DD	DD	DD	DD	BB	BB	DD	DD
chr10_14480801_14480820	DD	dn	DD	BB	DD	BB	BB	DD	BB	BB	BB	BB	dn	DD	BB	BB	BB	BB	BB	BB	DD	BB	BB	BB	DD	DD	DD	BB	BB	BB	BB	DD	DD	DD	DD	DD	DD	BB	DD	DD	BB	DD	DD	DD	DD	BB	BB	DD	DD
chr10_14481699_14481714	DD	DD	DD	BB	DD	BB	BB	DD	BB	BB	BB	BB	DD	DD	BB	BB	BB	BB	BB	BB	DD	BB	BB	BB	DD	DD	DD	BB	BB	BB	BB	DD	DD	DD	DD	DD	DD	BB	DD	DD	BB	DD	DD	DD	DD	BB	BB	DD	DD
chr10_14483245_14483278	DD	DD	DD	BB	DD	BB	BB	DD	BB	BB	BB	BB	DD	DD	BB	BB	BB	BB	BB	BB	DD	BB	BB	BB	DD	DD	DD	BB	BB	BB	BB	DD	DD	DD	DD	DD	DD	BB	DD	DD	BB	DD	DD	DD	DD	bn	BB	DD	DD
chr10_14497286_14497309	DD	DD	DD	BB	DD	BB	BB	DD	BB	BB	BB	BB	DD	DD	BB	BB	BB	BB	BB	BB	DD	BB	BB	BB	DD	DD	DD	BB	BB	BB	BB	DD	DD	DD	DD	DD	DD	BB	DD	DD	BB	DD	DD	DD	DD	BB	BB	DD	DD
chr10_14500920_14500933	DD	DD	DD	BB	DD	BB	BB	DD	BB	bn	BB	BB	DD	DD	BB	BB	BB	BB	BB	BB	DD	BB	BB	BB	DD	DD	DD	BB	BB	BB	BB	DD	DD	DD	DD	DD	DD	BB	DD	DD	BB	DD	DD	DD	DD	BB	BB	DD	DD
chr10_14514509_14514520	DD	DD	DD	BB	DD	BB	BB	DD	BB	BB	BB	BB	DD	DD	BB	BB	BB	BB	BB	BB	DD	BB	BB	BB	DD	DD	dn	BB	BB	BB	BB	DD	DD	DD	DD	DD	DD	BB	DD	DD	BB	dn	DD	DD	DD	BB	BB	DD	DD
chr10_14541916_14541937	DD	DD	DD	BB	DD	BB	BB	DD	BB	BB	BB	BB	dn	DD	BB	BB	BB	BB	BB	BB	DD	BB	BB	BB	DD	DD	DD	BB	BB	BB	BB	DD	DD	dn	DD	DD	DD	BB	DD	DD	BB	DD	DD	DD	DD	BB	BB	DD	DD
chr10_14542148_14542163	DD	DD	DD	BB	DD	BB	BB	DD	BB	BB	BB	BB	DD	DD	BB	BB	BB	BB	BB	BB	DD	BB	BB	BB	DD	DD	DD	BB	BB	BB	BB	bd	DD	DD	DD	DD	DD	BB	DD	DD	BB	DD	DD	DD	DD	BB	BB	DD	DD
chr10_14569392_14569405	DD	DD	DD	BB	DD	BB	BB	DD	BB	BB	BB	BB	DD	DD	BB	BB	BB	BB	BB	BB	DD	BB	BB	BB	DD	DD	DD	BB	BB	BB	BB	DD	DD	DD	DD	DD	DD	BB	DD	DD	BB	DD	DD	DD	DD	BB	BB	DD	DD
chr10_14648999_14649018	DD	DD	DD	BB	DD	BB	BB	DD	BB	BB	BB	BB	DD	DD	BB	BB	BB	BB	BB	BB	DD	BB	BB	BB	DD	DD	DD	BB	BB	BB	BB	DD	DD	DD	DD	DD	DD	BB	DD	DD	BB	DD	DD	DD	DD	BB	BB	DD	DD
chr10_14656567_14656578	DD	DD	DD	BB	DD	BB	BB	DD	BB	BB	BB	BB	DD	DD	BB	BB	BB	BB	BB	BB	DD	BB	BB	BB	DD	DD	DD	BB	BB	BB	BB	DD	DD	DD	DD	DD	DD	BB	DD	DD	BB	DD	DD	DD	DD	BB	BB	DD	DD
chr10_14670559_14670573	DD	DD	DD	BB	DD	BB	BB	DD	BB	BB	BB	BB	DD	DD	BB	BB	BB	BB	BB	BB	DD	BB	BB	BB	DD	DD	DD	BB	BB	BB	BB	DD	DD	DD	DD	DD	DD	BB	DD	DD	BB	DD	DD	DD	DD	BB	BB	DD	DD
chr10_14672799_14672838	DD	NA	DD	NA	DD	BB	BB	DD	BB	BB	BB	BB	NA	DD	NA	BB	BB	BB	BB	BB	DD	BB	BB	BB	DD	NA	DD	BB	BB	NN	BB	DD	DD	DD	NA	DD	DD	NA	DD	DD	BB	NA	NA	DD	DD	BB	BB	DD	DD
chr10_14684177_14684212	DD	DD	DD	BB	DD	BB	BB	DD	BB	BB	BB	BB	DD	DD	BB	BB	BB	BB	BB	BB	DD	BB	BB	BB	DD	DD	DD	BB	BB	BB	BB	DD	DD	DD	DD	DD	DD	BB	DD	DD	BB	DD	DD	DD	DD	BB	BB	DD	DD
chr10_14706630_14706657	DD	DD	DD	BB	DD	BB	BB	DD	BB	BB	BB	BB	DD	DD	BB	BB	BB	BB	BB	BB	DD	BB	BB	BB	DD	DD	DD	BB	BB	BB	BB	DD	DD	DD	DD	DD	DD	BB	DD	DD	BB	DD	DD	DD	DD	BB	BB	DD	DD
chr10_14707265_14707296	DD	DD	DD	BB	DD	BB	BB	DD	BB	BB	BB	BB	DD	DD	BB	BB	BB	BB	BB	BB	DD	BB	BB	BB	DD	DD	DD	BB	BB	BB	BB	DD	DD	DD	DD	DD	DD	BB	DD	DD	bn	DD	DD	DD	DD	BB	BB	DD	DD
chr10_14713232_14713247	DD	DD	DD	BB	DD	BB	BB	DD	BB	BB	BB	BB	DD	DD	BB	BB	BB	BB	BB	BB	DD	BB	BB	BB	DD	DD	DD	BB	BB	BB	BB	DD	DD	DD	DD	DD	DD	BB	DD	DD	BB	DD	DD	DD	DD	BB	BB	DD	DD
chr10_14713807_14713822	DD	DD	DD	BB	DD	BB	BB	DD	BB	BB	BB	BB	DD	DD	BB	BB	BB	BB	BB	BB	DD	bd	BB	BB	DD	DD	DD	BB	BB	BB	BB	DD	DD	DD	DD	DD	DD	BB	DD	DD	BB	DD	DD	DD	DD	BB	BB	DD	DD
chr10_14716039_14716050	DD	DD	DD	BB	DD	BB	BB	DD	BB	BB	BB	BB	DD	DD	BB	BB	BB	BB	BB	BB	DD	BB	BB	BB	DD	DD	DD	BB	BB	BB	BB	DD	DD	DD	DD	DD	DD	BB	DD	DD	BB	DD	DD	DD	DD	BB	BB	DD	DD
chr10_14756926_14756950	DD	DD	DD	BB	DD	BB	BB	DD	BB	BB	BB	BB	DD	DD	BB	BB	BB	BB	BB	BB	DD	BB	BB	BB	DD	DD	DD	BB	BB	BB	BB	DD	DD	DD	DD	DD	DD	BB	DD	DD	BB	DD	DD	DD	DD	BB	BB	DD	DD
chr10_14760712_14760755	DD	NA	DD	NA	DD	NA	BB	DD	NA	NA	BB	BB	DD	DD	BB	BB	BB	BB	BB	BB	DD	BB	BB	NA	DD	NA	NA	BB	BB	BB	BB	DD	DD	DD	DD	DD	DD	BB	NA	DD	bn	DD	DD	DD	DD	BB	BB	DD	DD
chr10_14769310_14769349	DD	DD	DD	BB	DD	BB	BB	DD	BB	BB	BB	BB	DD	DD	BB	BB	BB	BB	BB	BB	DD	BB	BB	BB	DD	DD	DD	BB	BB	BB	BB	DD	DD	DD	DD	DD	DD	BB	DD	DD	BB	DD	DD	DD	DD	BB	BB	DD	DD
chr10_14777740_14777757	DD	DD	DD	BB	DD	BB	BB	DD	BB	BB	BB	BB	DD	DD	BB	BB	BB	BB	BB	BB	DD	BB	BB	BB	DD	DD	DD	BB	BB	BB	BB	dn	DD	DD	DD	DD	DD	BB	DD	DD	BB	DD	DD	DD	DD	BB	BB	DD	DD
chr10_14777935_14777959	DD	DD	DD	BB	DD	BB	BB	DD	BB	BB	BB	BB	DD	DD	BB	BB	BB	BB	BB	BB	DD	BB	BB	BB	DD	DD	DD	BB	BB	BB	BB	DD	DD	DD	DD	DD	DD	BB	DD	DD	BB	DD	DD	DD	DD	BB	BB	DD	DD
chr10_14779375_14779401	DD	DD	DD	BB	DD	BB	BB	DD	BB	BB	BB	BB	DD	DD	BB	BB	BB	BB	BB	BB	DD	BB	BB	BB	DD	DD	DD	BB	BB	BB	BB	DD	DD	dn	DD	DD	DD	BB	DD	DD	BB	DD	DD	DD	DD	BB	BB	DD	DD
chr10_14822867_14822906	DD	DD	DD	BB	DD	BB	BB	DD	BB	BB	BB	BB	DD	DD	BB	BB	BB	BB	BB	BB	DD	BB	BB	BB	DD	DD	DD	BB	BB	BB	BB	DD	DD	DD	DD	DD	DD	BB	DD	DD	BB	DD	DD	DD	DD	BB	BB	DD	DD
chr10_14873157_14873168	DD	DD	DD	BB	DD	BB	BB	DD	BB	BB	BB	BB	DD	DD	BB	BB	BB	BB	BB	BB	DD	BB	BB	BB	DD	DD	DD	BB	BB	BB	BB	DD	DD	DD	DD	DD	DD	BB	DD	DD	BB	DD	DD	DD	DD	BB	BB	DD	DD
chr10_14873277_14873288	DD	DD	DD	BB	DD	BB	BB	DD	BB	BB	BB	BB	DD	DD	BB	BB	BB	BB	BB	BB	DD	BB	BB	BB	DD	DD	DD	BB	BB	BB	BB	DD	DD	DD	DD	DD	DD	BB	DD	DD	BB	DD	DD	DD	DD	BB	BB	DD	DD
chr10_14893698_14893709	DD	DD	DD	BB	DD	BB	BB	DD	BB	BB	BB	BB	DD	DD	BB	BB	BB	BB	BB	BB	DD	BB	BB	BB	DD	DD	DD	BB	BB	BB	BB	DD	DD	DD	DD	DD	DD	BB	DD	DD	BB	DD	DD	DD	DD	BB	BB	DD	DD
chr10_14949973_14949987	DD	DD	DD	BB	DD	BB	BB	DD	BB	BB	BB	BB	DD	DD	BB	BB	BB	BB	BB	BB	DD	BB	BB	BB	DD	DD	DD	BB	BB	BB	BB	DD	DD	DD	DD	DD	DD	BB	DD	DD	BB	DD	DD	DD	DD	BB	BB	DD	DD
chr10_14984011_14984050	DD	DD	DD	BB	DD	BB	BB	DD	BB	BB	BB	BB	DD	DD	BB	BB	BB	BB	BB	BB	DD	BB	BB	BB	DD	DD	DD	BB	BB	BB	BB	DD	dn	DD	DD	DD	DD	BB	DD	DD	BB	DD	DD	DD	DD	BB	BB	DD	DD
chr10_15020249_15020262	DD	DD	DD	BB	DD	BB	BB	DD	BB	BB	BB	BB	DD	DD	BB	BB	BB	BB	BB	BB	DD	BB	BB	BB	DD	DD	DD	BB	BB	BB	BB	DD	DD	DD	DD	DD	DD	BB	DD	DD	BB	DD	DD	DD	DD	BB	BB	DD	DD
chr10_15034421_15034436	DD	DD	DD	BB	DD	BB	BB	DD	BB	BB	BB	BB	DD	DD	BB	BB	BB	BB	BB	BB	DD	BB	BB	BB	DD	DD	DD	BB	BB	BB	BB	DD	DD	DD	DD	DD	DD	BB	DD	DD	BB	DD	DD	DD	DD	BB	BB	DD	DD
chr10_15058989_15059008	DD	DD	DD	BB	DD	BB	BB	DD	BB	BB	BB	BB	DD	DD	BB	BB	BB	BB	BB	BB	DD	BB	BB	BB	DD	DD	DD	BB	BB	BB	BB	DD	DD	DD	DD	DD	DD	BB	DD	DD	BB	DD	DD	DD	DD	BB	BB	DD	DD
chr10_15074051_15074078	DD	DD	DD	BB	DD	BB	BB	DD	BB	BB	BB	BB	DD	DD	BB	BB	BB	BB	BB	BB	DD	BB	BB	BB	DD	DD	DD	BB	BB	BB	BB	DD	DD	DD	DD	DD	DD	BB	DD	DD	BB	DD	DD	DD	DD	BB	BB	DD	DD
chr10_15075593_15075612	DD	DD	DD	BB	DD	BB	BB	DD	BB	BB	BB	BB	DD	DD	BB	BB	BB	BB	BB	BB	DD	BB	BB	BB	DD	DD	DD	BB	BB	BB	BB	DD	DD	DD	DD	DD	DD	BB	DD	DD	BB	DD	DD	DD	DD	BB	BB	DD	DD
chr10_15086588_15086603	DD	DD	DD	BB	DD	BB	BB	DD	BB	BB	BB	BB	DD	DD	BB	BB	BB	BB	BB	BB	DD	BB	BB	BB	DD	DD	DD	BB	BB	BB	BB	DD	DD	DD	DD	DD	DD	BB	DD	DD	BB	DD	DD	DD	DD	BB	BB	DD	DD
chr10_15129897_15129912	DD	DD	DD	BB	DD	BB	BB	DD	BB	BB	BB	BB	DD	DD	BB	BB	BB	BB	BB	BB	DD	BB	BB	BB	DD	DD	DD	BB	BB	BB	BB	DD	DD	DD	DD	DD	DD	BB	DD	DD	BB	DD	DD	DD	DD	BB	BB	DD	DD
chr10_15157092_15157107	DD	DD	DD	BB	DD	BB	BB	DD	BB	BB	BB	BB	DD	DD	BB	BB	BB	BB	BB	BB	DD	BB	BB	BB	DD	DD	DD	BB	BB	BB	BB	DD	DD	DD	DD	DD	DD	BB	DD	DD	BB	DD	DD	DD	DD	BB	BB	DD	DD
chr10_15222739_15222756	DD	DD	DD	BB	DD	BB	BB	DD	BB	BB	BB	BB	DD	DD	BB	BB	BB	BB	BB	BB	DD	BB	BB	BB	DD	DD	DD	BB	BB	BB	BB	DD	DD	DD	DD	DD	DD	BB	DD	DD	BB	DD	DD	DD	DD	BB	BB	DD	DD
chr10_15260497_15260532	DD	DD	DD	BB	DD	bn	BB	DD	BB	BB	BB	BB	DD	DD	BB	BB	BB	BB	BB	BB	DD	BB	BB	BB	DD	DD	DD	BB	BB	BB	BB	dn	DD	DD	DD	DD	DD	BB	DD	DD	BB	DD	DD	DD	DD	BB	BB	DD	DD
chr10_15322892_15322911	DD	DD	DD	BB	DD	BB	BB	DD	BB	BB	BB	BB	DD	DD	BB	BB	BB	BB	BB	BB	DD	BB	BB	BB	DD	DD	DD	BB	BB	BB	BB	DD	DD	DD	DD	DD	DD	BB	DD	DD	BB	DD	DD	DD	DD	BB	BB	DD	DD
chr10_15323494_15323520	DD	DD	DD	BB	DD	BB	BB	DD	BB	BB	BB	BB	DD	DD	BB	BB	BB	BB	BB	BB	DD	BB	BB	BB	DD	DD	DD	BB	BB	BB	BB	DD	DD	DD	DD	DD	DD	BB	DD	DD	BB	DD	DD	DD	DD	BB	BB	DD	DD
chr10_15328076_15328111	DD	DD	DD	BB	DD	BB	BB	DD	BB	BB	BB	BB	DD	DD	BB	BB	BB	BB	BB	BB	DD	BB	BB	BB	DD	DD	DD	BB	BB	BB	BB	DD	DD	DD	DD	DD	DD	BB	DD	DD	BB	DD	DD	DD	DD	BB	BB	DD	DD
chr10_15411883_15411906	NA	FF	FF	FF	FF	FF	FF	FF	FF	FF	FF	FF	FF	FF	FF	FF	FF	FF	FF	FF	FF	FF	FF	FF	FF	NA	FF	FF	FF	FF	FF	FF	FF	FF	FF	FF	FF	FF	FF	FF	FF	FF	FF	FF	FF	FF	FF	FF	FF
chr10_15436757_15436783	DD	DD	DD	BB	DD	BB	BB	DD	BB	BB	BB	BB	DD	DD	BB	BB	BB	BB	BB	BB	DD	BB	BB	BB	DD	DD	DD	BB	BB	BB	BB	DD	DD	DD	DD	DD	DD	BB	DD	DD	BB	DD	DD	DD	DD	BB	BB	DD	DD
chr10_15439192_15439203	DD	DD	DD	BB	DD	BB	BB	DD	BB	BB	BB	BB	DD	DD	BB	BB	BB	BB	BB	BB	DD	BB	BB	BB	DD	DD	DD	BB	BB	BB	BB	DD	DD	DD	DD	DD	DD	BB	DD	DD	BB	DD	DD	DD	DD	BB	BB	DD	DD
chr10_15443708_15443719	DD	DD	DD	BB	DD	BB	BB	DD	BB	BB	BB	BB	DD	DD	BB	BB	BB	BB	BB	BB	DD	BB	BB	BB	DD	DD	DD	BB	BB	BB	BB	DD	DD	DD	DD	DD	DD	BB	DD	DD	BB	DD	DD	DD	DD	BB	BB	DD	DD
chr10_15474707_15474720	DD	dd	dd	BB	DD	BB	BB	dd	BB	BB	BB	BB	dd	dd	BB	BB	BB	BB	BB	BB	dd	BB	BB	BB	dd	DD	dd	BB	BB	BB	BB	dd	dd	DD	dd	dd	dd	BB	dd	dd	BB	dd	dd	dd	dd	BB	BB	DD	DD
chr10_15477822_15477841	DD	NN	DD	BB	DD	NA	BB	NA	BB	BB	BB	BB	dn	NN	BB	BB	BB	BB	BB	BB	NA	BB	BB	BB	dn	NA	NA	BB	BB	BB	BB	DD	DD	DD	NA	DD	DD	BB	DD	DD	BB	DD	NA	NA	dn	BB	BB	DD	DD
chr10_15479191_15479202	DD	DD	DD	BB	DD	BB	BB	DD	BB	BB	BB	BB	DD	DD	BB	BB	BB	BB	BB	BB	DD	BB	BB	BB	DD	DD	DD	BB	BB	BB	BB	DD	DD	DD	DD	DD	DD	BB	DD	DD	BB	DD	DD	DD	DD	BB	BB	DD	DD
chr10_15485489_15485500	DD	DD	DD	BB	DD	BB	BB	DD	BB	BB	BB	BB	DD	DD	BB	BB	BB	BB	BB	BB	DD	BB	BB	BB	DD	DD	DD	BB	BB	BB	BB	DD	DD	DD	DD	DD	DD	BB	DD	DD	BB	DD	DD	DD	DD	BB	BB	DD	DD
chr10_15492495_15492512	DD	DD	DD	BB	DD	BB	BB	DD	BB	BB	BB	BB	DD	DD	BB	BB	BB	BB	BB	BB	DD	BB	BB	BB	DD	DD	DD	BB	BB	BB	BB	DD	DD	DD	DD	DD	DD	BB	DD	DD	BB	DD	DD	DD	DD	BB	BB	DD	DD
chr10_15555954_15555977	dn	DD	DD	BB	DD	BB	BB	DD	BB	BB	BB	BB	DD	DD	BB	BB	BB	BB	BB	BB	DD	BB	BB	BB	dn	DD	dn	BB	BB	BB	BB	dn	DD	DD	DD	DD	dn	BB	DD	DD	BB	DD	DD	DD	DD	BB	BB	dn	dn
chr10_15557317_15557358	dd	dd	dd	BB	dd	BB	BB	dd	BB	BB	BB	BB	dd	dd	BB	BB	BB	BB	BB	BB	dd	BB	BB	BB	dd	dd	dd	bn	BB	bn	BB	dd	dd	dd	dd	dd	dd	BB	dd	dd	BB	dd	dd	dd	dd	BB	BB	dd	dd
chr10_15584406_15584423	DD	DD	DD	BB	DD	BB	BB	dn	BB	BB	BB	BB	DD	DD	BB	BB	BB	BB	BB	BB	DD	BB	BB	BB	DD	DD	DD	BB	BB	BB	BB	DD	DD	DD	DD	DD	DD	bn	DD	DD	BB	DD	DD	DD	DD	BB	BB	DD	DD
chr10_15601954_15601969	DD	DD	DD	BB	DD	BB	BB	DD	BB	BB	BB	BB	DD	DD	BB	BB	BB	BB	BB	BB	DD	BB	BB	BB	DD	DD	DD	BB	BB	BB	BB	DD	DD	DD	DD	DD	DD	BB	DD	DD	BB	DD	DD	DD	DD	BB	BB	DD	DD
chr10_15613107_15613126	DD	DD	DD	BB	DD	BB	BB	DD	BB	BB	BB	bn	DD	DD	BB	bn	BB	BB	BB	BB	DD	BB	BB	bn	DD	DD	DD	bn	BB	BB	BB	DD	DD	DD	DD	DD	DD	BB	DD	DD	BB	DD	DD	DD	DD	BB	BB	DD	DD
chr10_15631700_15631714	DD	DD	DD	BB	DD	BB	BB	DD	BB	BB	BB	BB	DD	DD	BB	BB	BB	BB	BB	BB	DD	BB	BB	BB	DD	DD	DD	BB	BB	BB	BB	DD	DD	DD	DD	DD	DD	BB	DD	DD	BB	DD	DD	DD	DD	BB	BB	DD	DD
chr10_15646128_15646143	DD	DD	DD	BB	DD	BB	BB	DD	BB	BB	BB	BB	DD	DD	BB	BB	BB	BB	BB	BB	DD	BB	BB	BB	DD	DD	DD	BB	BB	BB	BB	DD	DD	DD	DD	DD	DD	BB	DD	DD	BB	DD	DD	DD	DD	BB	BB	DD	DD
chr10_15664059_15664090	UU	NA	UU	bu	UU	BB	bu	UU	BB	BB	BB	BB	UU	UU	BB	BB	BB	BB	BB	BB	NA	BB	BB	BB	NA	NA	UU	BB	BB	BB	BB	UU	NA	UU	NA	UU	UU	BB	UU	UU	BB	NA	UU	UU	UU	BB	BB	UU	UU
chr10_15712467_15712498	DD	DD	DD	BB	DD	BB	BB	DD	BB	BB	BB	BB	DD	DD	BB	BB	BB	BB	BB	BB	DD	BB	BB	BB	DD	DD	DD	BB	BB	BB	BB	DD	DD	DD	DD	DD	DD	BB	DD	DD	BB	DD	DD	DD	DD	BB	BB	DD	DD
chr10_15728847_15728866	DD	DD	DD	BB	DD	BB	BB	DD	BB	BB	BB	BB	dn	DD	BB	BB	BB	BB	BB	BB	DD	BB	BB	BB	DD	DD	DD	BB	BB	BB	BB	DD	DD	DD	DD	dn	DD	BB	DD	DD	BB	DD	DD	DD	DD	BB	BB	DD	DD
chr10_15747245_15747262	DD	DD	DD	BB	DD	BB	BB	DD	BB	BB	BB	BB	DD	DD	BB	BB	BB	BB	BB	BB	DD	BB	BB	BB	DD	DD	DD	BB	BB	BB	BB	DD	DD	DD	DD	DD	DD	BB	DD	DD	BB	DD	DD	DD	DD	BB	BB	DD	DD
chr10_15884294_15884329	DD	DD	DD	BB	NA	BB	BB	DD	BB	BB	BB	BB	DD	DD	BB	NA	BB	BB	BB	BB	DD	BB	BB	BB	DD	DD	NA	BB	BB	BB	BB	DD	DD	DD	DD	DD	DD	BB	DD	DD	BB	DD	DD	DD	DD	BB	BB	DD	DD
chr10_15913841_15913888	DD	DD	DD	BB	DD	NA	BB	DD	BB	NN	NA	BB	DD	DD	BB	BB	BB	BB	BB	BB	NA	BB	NA	BB	bd	DD	DD	BB	BB	BB	BB	DD	DD	DD	DD	DD	DD	BB	DD	DD	BB	DD	DD	DD	DD	BB	BB	DD	DD
chr10_15949111_15949160	DD	DD	DD	BB	DD	BB	BB	DD	BB	BB	BB	BB	DD	DD	BB	BB	BB	BB	BB	BB	DD	BB	BB	BB	DD	DD	DD	BB	BB	BB	BB	DD	DD	DD	DD	DD	DD	BB	DD	DD	BB	DD	DD	DD	DD	BB	BB	DD	DD
chr10_16025664_16025691	NA	FF	FF	FF	FF	FF	FF	NN	FF	FF	FF	FF	FF	FF	FF	FF	FF	FF	FF	FF	FF	FF	FF	FF	FF	FF	FF	FF	FF	FF	FF	FF	FF	fn	FF	FF	FF	FF	FF	FF	fn	FF	FF	FF	FF	FF	FF	FF	FF
chr10_16032717_16032764	fn	FF	NA	NA	FF	NA	FF	FF	FF	FF	FF	FF	FF	FF	NA	NA	FF	FF	FF	FF	FF	NA	NN	FF	FF	NA	FF	FF	NA	NA	FF	FF	FF	FF	NA	FF	FF	NA	NA	FF	NA	FF	NA	FF	FF	NA	NA	NA	FF
chr10_16046262_16046313	FF	FF	FF	NA	FF	NA	FF	FF	NA	NA	NA	NA	FF	FF	NA	FF	NA	FF	FF	FF	FF	FF	NA	NA	FF	NA	fn	FF	NA	FF	FF	FF	FF	FF	FF	FF	FF	FF	NN	FF	FF	FF	FF	FF	FF	FF	FF	NA	NA
chr10_16057280_16057303	DD	DD	DD	BB	DD	BB	BB	DD	BB	BB	BB	BB	DD	DD	BB	BB	BB	BB	BB	BB	BB	BB	BB	BB	DD	DD	DD	BB	BB	BB	BB	DD	DD	DD	DD	DD	DD	BB	DD	DD	BB	DD	DD	DD	DD	BB	BB	DD	DD
chr10_16075333_16075386	DD	DD	DD	BB	DD	BB	BB	DD	BB	BB	BB	BB	DD	DD	BB	BB	BB	BB	BB	BB	DD	BB	bd	BB	DD	DD	DD	BB	BB	BB	bn	DD	DD	DD	DD	DD	DD	BB	DD	DD	BB	DD	DD	DD	DD	BB	BB	DD	DD
chr10_16075412_16075425	DD	DD	DD	BB	DD	BB	BB	DD	BB	BB	BB	BB	DD	DD	BB	BB	BB	BB	BB	BB	dn	BB	BB	BB	DD	DD	DD	BB	BB	BB	BB	DD	DD	DD	DD	DD	DD	BB	DD	DD	BB	DD	DD	DD	DD	BB	BB	DD	DD
chr10_16086963_16086990	FF	FF	FF	FF	FF	FF	FF	FF	FF	FF	FF	FF	FF	FF	FF	FF	FF	FF	FF	FF	FF	FF	FF	FF	FF	NA	FF	FF	FF	FF	FF	FF	FF	FF	FF	FF	FF	FF	FF	FF	NA	FF	FF	FF	FF	fn	FF	FF	FF
chr10_16098452_16098486	DD	DD	DD	BB	DD	BB	BB	DD	BB	BB	BB	BB	DD	DD	BB	BB	BB	BB	BB	BB	DD	BB	BB	BB	DD	DD	DD	BB	BB	BB	BB	DD	DD	DD	DD	DD	DD	BB	DD	DD	BB	DD	DD	DD	DD	BB	BB	DD	DD
chr10_16115588_16115619	DD	DD	DD	BB	DD	BB	BB	DD	BB	BB	BB	BB	DD	DD	BB	BB	BB	BB	BB	BB	DD	BB	BB	BB	DD	DD	DD	BB	BB	BB	BB	DD	DD	DD	DD	DD	DD	BB	DD	DD	BB	DD	DD	DD	DD	BB	BB	DD	DD
chr10_16117281_16117300	bd	DD	DD	BB	DD	BB	BB	DD	BB	BB	BB	BB	DD	DD	BB	BB	BB	BB	BB	BB	DD	BB	BB	BB	bd	DD	DD	BB	BB	BB	BB	DD	DD	DD	DD	DD	DD	BB	DD	bd	BB	DD	DD	DD	DD	BB	BB	DD	DD
chr10_16124396_16124435	DD	DD	DD	BB	DD	BB	BB	DD	BB	BB	BB	BB	DD	DD	BB	BB	BB	BB	BB	BB	DD	BB	BB	BB	DD	DD	DD	BB	BB	BB	BB	DD	DD	DD	DD	DD	DD	BB	DD	DD	BB	DD	DD	DD	DD	BB	BB	DD	DD
chr10_16135119_16135132	DD	DD	DD	BB	DD	BB	BB	DD	BB	BB	BB	BB	DD	DD	BB	BB	BB	BB	BB	BB	DD	BB	BB	BB	DD	DD	DD	BB	BB	BB	BB	DD	DD	DD	DD	DD	DD	BB	DD	DD	BB	DD	DD	DD	DD	BB	BB	DD	DD
chr10_16136418_16136432	DD	DD	DD	BB	DD	BB	BB	DD	BB	BB	BB	BB	DD	DD	BB	BB	BB	BB	BB	BB	DD	bn	BB	BB	bd	DD	bd	BB	BB	BB	BB	DD	DD	bd	DD	bd	DD	BB	DD	DD	BB	bd	DD	DD	DD	BB	BB	DD	DD
chr10_16144225_16144278	DD	DD	DD	BB	DD	BB	BB	DD	BB	BB	BB	BB	DD	DD	BB	BB	BB	bn	BB	bn	DD	BB	BB	BB	DD	DD	DD	BB	BB	BB	BB	DD	DD	DD	DD	DD	DD	BB	DD	DD	BB	DD	DD	DD	DD	BB	BB	DD	DD
chr10_16164879_16164893	DD	DD	DD	BB	DD	BB	BB	DD	BB	BB	BB	BB	DD	DD	BB	BB	BB	BB	BB	BB	DD	BB	BB	BB	DD	DD	DD	BB	BB	BB	BB	DD	DD	DD	DD	DD	DD	BB	DD	DD	BB	DD	DD	DD	DD	BB	BB	DD	DD
chr10_16164892_16164912	DD	bd	bd	BB	DD	BB	BB	DD	BB	BB	BB	BB	DD	DD	BB	BB	BB	BB	BB	BB	DD	BB	BB	BB	bd	DD	DD	BB	BB	bn	BB	DD	bd	DD	DD	DD	DD	BB	bd	DD	BB	DD	DD	bd	bd	BB	BB	DD	DD
chr10_16184877_16184900	DD	DD	DD	BB	DD	BB	BB	DD	BB	BB	BB	BB	DD	DD	BB	BB	BB	BB	BB	BB	DD	BB	BB	BB	DD	DD	DD	BB	BB	BB	BB	DD	DD	DD	DD	DD	DD	BB	DD	DD	BB	DD	DD	DD	DD	BB	BB	DD	DD
chr10_16215952_16215993	FF	NA	FF	FF	NA	FF	FF	FF	FF	FF	FF	FF	FF	NA	NA	FF	FF	NA	FF	FF	FF	FF	FF	FF	FF	FF	FF	FF	FF	FF	FF	FF	NA	FF	FF	FF	FF	FF	FF	NA	FF	FF	FF	NN	FF	FF	FF	FF	FF
chr10_16226726_16226757	FF	FF	FF	NA	FF	FF	FF	FF	FF	FF	FF	FF	FF	FF	FF	FF	FF	FF	FF	NN	FF	FF	FF	FF	FF	FF	FF	FF	FF	FF	FF	FF	FF	FF	FF	FF	FF	FF	FF	FF	FF	FF	FF	FF	FF	FF	FF	FF	FF
chr10_16288705_16288722	FF	fn	FF	FF	FF	NA	FF	FF	FF	FF	FF	FF	FF	FF	NA	FF	FF	FF	FF	FF	FF	FF	NN	FF	NA	NA	FF	FF	FF	FF	FF	FF	FF	FF	FF	FF	FF	FF	FF	fn	FF	NA	FF	FF	FF	FF	FF	FF	FF
chr10_16339169_16339208	DD	DD	DD	BB	DD	BB	BB	DD	BB	BB	BB	BB	DD	DD	BB	BB	BB	BB	BB	BB	DD	BB	BB	BB	DD	DD	DD	BB	BB	BB	BB	DD	DD	DD	DD	DD	DD	BB	DD	DD	BB	DD	DD	DD	DD	BB	BB	DD	DD
chr10_16360350_16360361	DD	DD	DD	BB	DD	BB	BB	DD	BB	BB	BB	BB	DD	DD	BB	BB	BB	BB	BB	BB	DD	BB	BB	BB	DD	DD	DD	BB	BB	BB	BB	DD	DD	DD	DD	DD	DD	BB	DD	DD	BB	DD	DD	DD	DD	BB	BB	DD	DD
chr10_16482309_16482340	DD	DD	DD	BB	DD	BB	BB	DD	BB	BB	BB	BB	DD	DD	BB	BB	BB	BB	BB	BB	DD	BB	BB	BB	DD	DD	DD	BB	BB	BB	BB	DD	DD	DD	DD	DD	DD	BB	DD	DD	BB	DD	DD	DD	DD	BB	BB	DD	DD
chr10_16523371_16523395	DD	DD	DD	BB	DD	BB	BB	DD	BB	BB	BB	BB	DD	DD	BB	BB	BB	BB	BB	BB	DD	BB	BB	BB	DD	DD	DD	BB	BB	BB	BB	DD	DD	DD	DD	DD	DD	BB	DD	DD	BB	DD	DD	DD	DD	BB	BB	DD	DD
chr10_16588029_16588064	DD	dn	DD	BB	DD	BB	BB	DD	BB	BB	BB	BB	DD	DD	BB	BB	BB	BB	BB	BB	DD	BB	BB	BB	DD	DD	DD	BB	BB	BB	BB	DD	DD	DD	DD	DD	DD	BB	DD	DD	BB	DD	DD	DD	DD	BB	BB	DD	DD
chr10_16598461_16598510	NA	DD	DD	NA	DD	BB	BB	DD	BB	BB	BB	BB	NA	DD	BB	bn	NA	BB	BB	BB	DD	BB	BB	BB	NA	NA	DD	BB	BB	NA	BB	DD	DD	DD	DD	DD	DD	NA	DD	DD	NA	NA	DD	DD	DD	BB	NA	DD	DD
chr10_16646535_16646570	FF	FF	FF	FF	FF	FF	FF	FF	FF	FF	FF	FF	FF	FF	FF	FF	FF	FF	FF	FF	FF	FF	FF	FF	FF	NA	FF	FF	FF	FF	FF	FF	FF	FF	FF	FF	FF	FF	FF	FF	FF	FF	FF	FF	FF	FF	FF	FF	NN
chr10_16712522_16712557	DD	DD	DD	BB	DD	BB	BB	DD	BB	BB	BB	BB	DD	DD	BB	BB	BB	BB	BB	BB	DD	BB	BB	BB	DD	DD	DD	BB	BB	BB	BB	DD	dn	DD	DD	DD	DD	BB	DD	DD	BB	DD	DD	DD	DD	BB	BB	DD	DD
chr10_16769905_16769943	DD	NA	DD	BB	DD	NA	NA	NA	BB	NA	BB	BB	DD	DD	NA	NA	bn	NA	BB	BB	NA	BB	bn	NA	NA	NA	DD	BB	BB	BB	BB	NA	DD	NA	DD	DD	DD	BB	DD	DD	NA	dn	DD	DD	dn	BB	BB	DD	DD
chr10_16867930_16867973	FF	FF	FF	FF	FF	FF	FF	FF	FF	FF	FF	FF	FF	FF	NN	FF	FF	FF	FF	FF	FF	FF	FF	FF	FF	FF	FF	FF	FF	FF	FF	FF	FF	FF	FF	FF	FF	NA	FF	NA	FF	FF	FF	FF	FF	FF	FF	FF	FF
chr10_16872886_16872937	NA	DD	DD	BB	DD	BB	NA	DD	BB	NA	NA	NA	DD	DD	BB	BB	NA	BB	BB	NN	DD	BB	NA	BB	DD	DD	DD	NA	BB	BB	NN	DD	DD	NN	NN	NA	DD	BB	DD	NA	NA	NA	NA	DD	DD	NA	NA	DD	NA
chr10_16914990_16915007	DD	DD	DD	BB	DD	BB	BB	DD	BB	BB	BB	BB	DD	DD	BB	BB	BB	BB	BB	BB	DD	BB	BB	BB	DD	DD	DD	BB	BB	BB	BB	DD	DD	DD	DD	DD	DD	BB	DD	DD	BB	DD	DD	DD	DD	BB	BB	DD	DD
chr10_16934128_16934163	DD	DD	DD	BB	DD	BB	BB	DD	BB	BB	BB	BB	DD	DD	BB	BB	BB	BB	BB	BB	DD	BB	BB	BB	DD	DD	DD	BB	BB	BB	BB	DD	DD	DD	DD	DD	DD	BB	DD	DD	BB	DD	DD	DD	DD	BB	BB	DD	DD
chr10_16936301_16936352	FF	FF	NN	FF	NN	NN	NA	FF	FF	NA	NA	FF	FF	NA	FF	FF	NN	FF	FF	FF	FF	FF	FF	NN	FF	FF	NA	FF	FF	FF	FF	FF	FF	NN	FF	FF	FF	FF	FF	FF	FF	FF	FF	FF	FF	FF	FF	NA	FF
chr10_16952547_16952590	DD	DD	DD	BB	DD	BB	BB	DD	BB	BB	BB	BB	DD	DD	BB	BB	BB	BB	BB	BB	DD	BB	BB	BB	DD	DD	DD	BB	BB	BB	BB	DD	DD	DD	DD	DD	DD	BB	DD	DD	BB	DD	DD	DD	DD	BB	BB	DD	DD
chr10_16952617_16952642	DD	DD	DD	BB	DD	BB	BB	DD	BB	BB	bd	BB	DD	DD	BB	BB	BB	BB	BB	BB	DD	BB	BB	BB	DD	DD	DD	BB	BB	BB	BB	DD	DD	DD	DD	DD	DD	BB	DD	DD	BB	DD	DD	DD	DD	BB	BB	dn	DD
chr10_16960019_16960063	DD	DD	DD	BB	DD	BB	BB	DD	BB	BB	BB	BB	DD	DD	BB	BB	BB	BB	BB	BB	DD	BB	BB	BB	DD	DD	DD	BB	BB	BB	BB	DD	DD	dn	DD	DD	DD	BB	DD	DD	BB	DD	DD	DD	DD	BB	BB	DD	DD
chr10_16997945_16997962	DD	DD	DD	BB	DD	BB	BB	DD	BB	BB	BB	BB	DD	DD	BB	BB	BB	BB	BB	BB	DD	BB	BB	BB	DD	DD	DD	BB	BB	BB	BB	DD	DD	DD	DD	DD	DD	BB	DD	DD	BB	DD	DD	DD	DD	BB	BB	DD	DD
chr10_17033999_17034050	DD	NA	BB	NN	NA	BB	DD	BB	BB	bn	NN	BB	NN	NA	bn	BB	BB	BB	BB	NA	BB	BB	BB	BB	BB	DD	DD	NA	BB	BB	NN	BB	DD	DD	bd	NA	DD	BB	NA	BB	bn	DD	DD	DD	DD	NA	bn	DD	DD
chr10_17041545_17041556	DD	DD	DD	BB	DD	BB	BB	DD	BB	BB	BB	BB	DD	DD	BB	BB	BB	BB	BB	BB	DD	BB	BB	BB	DD	DD	DD	BB	BB	BB	BB	DD	DD	DD	DD	DD	DD	BB	DD	DD	BB	DD	DD	DD	DD	BB	BB	DD	DD
chr10_17046509_17046534	DD	DD	DD	bn	DD	BB	BB	DD	BB	BB	BB	BB	DD	DD	BB	BB	BB	BB	BB	BB	dn	BB	BB	BB	dn	DD	DD	BB	BB	BB	BB	DD	DD	DD	DD	DD	DD	BB	DD	DD	BB	DD	DD	DD	DD	BB	BB	dn	DD
chr10_17110989_17111008	DD	DD	DD	BB	DD	BB	BB	DD	BB	BB	BB	BB	DD	DD	BB	BB	BB	BB	BB	BB	DD	BB	BB	BB	DD	DD	DD	BB	BB	BB	BB	DD	DD	DD	DD	DD	DD	BB	DD	DD	BB	DD	DD	DD	DD	BB	BB	DD	DD
chr10_17209420_17209435	DD	DD	DD	BB	DD	BB	BB	DD	BB	BB	BB	BB	DD	DD	BB	BB	BB	BB	BB	BB	DD	BB	BB	BB	DD	DD	DD	BB	BB	BB	BB	DD	DD	DD	DD	DD	DD	BB	DD	DD	BB	DD	DD	DD	DD	BB	BB	DD	DD
chr10_17243537_17243580	DD	DD	DD	BB	DD	BB	BB	DD	BB	BB	NA	BB	DD	DD	BB	BB	BB	BB	BB	BB	DD	BB	BB	BB	DD	NA	DD	BB	BB	BB	BB	DD	dn	DD	DD	NA	DD	BB	NN	DD	NA	DD	NA	NA	NA	NA	BB	NA	DD
chr10_17246281_17246296	DD	DD	DD	BB	DD	BB	BB	DD	BB	BB	BB	BB	DD	DD	BB	BB	BB	BB	BB	BB	DD	BB	BB	BB	DD	DD	DD	BB	BB	BB	BB	DD	DD	DD	DD	DD	DD	BB	DD	DD	BB	DD	DD	DD	DD	BB	BB	DD	DD
chr10_17246656_17246679	DD	DD	DD	BB	DD	BB	BB	NN	NA	BB	BB	BB	DD	DD	BB	BB	BB	NA	BB	BB	NA	BB	BB	BB	DD	DD	DD	BB	BB	BB	BB	DD	DD	DD	DD	DD	DD	BB	DD	DD	BB	DD	DD	DD	DD	BB	BB	DD	DD
chr10_17256322_17256341	DD	DD	DD	BB	DD	BB	BB	DD	BB	BB	BB	BB	DD	DD	BB	BB	BB	BB	BB	BB	DD	BB	BB	BB	DD	DD	DD	BB	BB	BB	BB	DD	DD	DD	DD	DD	DD	BB	DD	DD	BB	DD	DD	DD	DD	BB	BB	DD	DD
chr10_17276934_17276949	DD	DD	DD	BB	DD	BB	BB	DD	BB	BB	BB	BB	DD	DD	BB	BB	BB	BB	BB	BB	DD	BB	BB	BB	DD	DD	DD	BB	BB	BB	BB	DD	DD	DD	DD	DD	dn	BB	DD	DD	BB	DD	DD	DD	DD	BB	BB	DD	DD
chr10_17421541_17421576	DD	DD	DD	BB	DD	BB	BB	DD	BB	BB	BB	BB	DD	DD	BB	BB	BB	BB	BB	BB	DD	BB	BB	BB	DD	DD	DD	BB	BB	BB	BB	DD	DD	DD	DD	DD	DD	BB	DD	DD	BB	DD	DD	DD	DD	BB	BB	DD	DD
chr10_17425190_17425241	BB	BB	BB	UU	BB	BB	UU	BB	UU	BB	UU	UU	NA	BB	uu	UU	UU	bu	UU	UU	BB	BB	UU	BB	BB	NA	NA	UU	UU	UU	UU	BB	BB	BB	NA	BB	NA	BB	BB	BB	BB	NA	BB	BB	bu	UU	BB	BB	BB
chr10_17438955_17438970	DD	DD	DD	BB	DD	BB	BB	DD	BB	BB	BB	BB	DD	DD	BB	BB	BB	BB	BB	BB	DD	BB	BB	BB	DD	DD	DD	BB	BB	BB	BB	DD	DD	DD	DD	DD	DD	BB	DD	DD	BB	DD	DD	DD	DD	BB	BB	DD	DD
chr10_17446911_17446934	df	dn	df	FF	df	FF	FF	df	FF	FF	FF	FF	dn	df	FF	FF	FF	FF	FF	FF	df	FF	FF	FF	df	df	DD	FF	FF	FF	FF	df	dn	dn	df	df	df	FF	dn	df	FF	df	dn	df	df	FF	FF	df	df
chr10_17456086_17456103	DD	DD	DD	BB	DD	BB	BB	DD	BB	BB	BB	BB	DD	DD	BB	BB	BB	BB	BB	BB	DD	BB	BB	BB	DD	DD	DD	BB	BB	BB	BB	DD	DD	DD	DD	DD	DD	BB	DD	DD	BB	DD	DD	DD	DD	BB	BB	DD	DD
chr10_17461050_17461089	DD	dd	BB	BB	DD	BB	BB	DD	BB	BB	BB	BB	bd	dd	BB	BB	BB	BB	BB	BB	dd	BB	BB	BB	DD	dd	DD	BB	BB	BB	BB	DD	DD	DD	DD	DD	DD	BB	DD	dd	bd	DD	DD	DD	DD	BB	BB	DD	DD
chr10_17470383_17470406	DD	DD	DD	BB	bd	BB	BB	DD	BB	BB	BB	BB	DD	DD	BB	BB	BB	BB	BB	BB	DD	BB	BB	BB	DD	DD	DD	BB	BB	BB	BB	DD	DD	DD	DD	DD	DD	BB	DD	DD	BB	DD	DD	DD	DD	BB	BB	DD	DD
chr10_17492488_17492511	DD	DD	DD	BB	DD	BB	BB	DD	BB	BB	BB	BB	DD	DD	BB	BB	BB	BB	BB	BB	DD	BB	BB	BB	DD	DD	DD	BB	BB	BB	BB	DD	DD	DD	DD	DD	DD	BB	DD	DD	BB	DD	DD	DD	DD	BB	BB	DD	DD
chr10_17532831_17532860	DD	DD	DD	BB	DD	BB	BB	DD	BB	BB	BB	BB	DD	DD	BB	BB	BB	BB	bn	BB	DD	BB	BB	BB	DD	DD	DD	BB	BB	BB	BB	DD	DD	DD	DD	DD	DD	BB	DD	DD	BB	DD	DD	DD	DD	BB	BB	DD	DD
chr10_17559078_17559117	DD	DD	DD	BB	dn	BB	BB	DD	BB	BB	BB	BB	DD	DD	BB	BB	BB	BB	BB	BB	DD	BB	bd	BB	DD	DD	DD	BB	BB	BB	BB	DD	DD	DD	DD	DD	DD	BB	DD	DD	BB	DD	DD	DD	DD	BB	BB	DD	DD
chr10_17594287_17594334	DD	DD	DD	BB	DD	BB	BB	DD	BB	BB	BB	BB	DD	DD	BB	BB	BB	BB	BB	BB	DD	BB	BB	BB	DD	DD	DD	BB	BB	BB	BB	DD	DD	DD	DD	DD	DD	BB	DD	DD	BB	DD	DD	DD	DD	BB	BB	DD	DD
chr10_17621122_17621135	DD	DD	DD	BB	DD	bn	BB	DD	BB	BB	BB	BB	DD	DD	BB	BB	BB	BB	BB	BB	DD	BB	BB	BB	DD	DD	DD	BB	BB	BB	BB	DD	DD	DD	DD	DD	DD	BB	DD	DD	BB	DD	DD	DD	DD	BB	BB	DD	DD
chr10_17621725_17621742	DD	DD	DD	BB	DD	BB	BB	DD	BB	BB	BB	BB	DD	DD	BB	BB	BB	BB	BB	BB	DD	BB	BB	BB	DD	DD	DD	BB	BB	BB	BB	DD	DD	DD	DD	DD	DD	BB	DD	DD	BB	DD	DD	DD	DD	BB	BB	DD	DD
chr10_17643156_17643195	DD	dn	DD	BB	DD	BB	BB	DD	BB	BB	BB	BB	DD	DD	BB	BB	BB	BB	BB	BB	DD	BB	BB	BB	DD	DD	DD	BB	BB	BB	BB	DD	DD	DD	DD	DD	DD	BB	DD	DD	BB	DD	DD	DD	DD	BB	BB	DD	DD
chr10_17645822_17645837	DD	DD	DD	BB	DD	BB	BB	DD	BB	BB	BB	BB	DD	DD	BB	BB	BB	BB	BB	BB	DD	BB	BB	BB	DD	DD	DD	BB	BB	BB	BB	DD	DD	DD	DD	DD	DD	BB	DD	DD	BB	DD	DD	DD	DD	BB	BB	DD	DD
chr10_17655483_17655497	DD	DD	DD	BB	DD	BB	BB	DD	BB	BB	BB	BB	DD	DD	BB	BB	BB	BB	BB	BB	DD	BB	BB	BB	DD	DD	DD	BB	BB	BB	BB	DD	DD	DD	DD	DD	DD	BB	DD	DD	BB	DD	DD	DD	DD	BB	BB	DD	DD
chr10_17700094_17700132	DD	DD	DD	DD	DD	DD	DD	du	NA	DD	NA	DD	DD	DD	DD	DD	DD	DD	DD	DD	DD	DD	UU	NA	DD	DD	DD	DD	NA	DD	DD	DD	DD	DD	DD	DD	DD	NA	DD	DD	NA	DD	DD	DD	DD	DD	DD	DD	DD
chr10_17730853_17730880	DD	DD	DD	BB	DD	BB	BB	DD	BB	BB	BB	BB	DD	DD	BB	BB	BB	BB	BB	BB	DD	BB	BB	BB	DD	DD	DD	BB	BB	BB	BB	DD	DD	DD	DD	DD	DD	BB	DD	DD	BB	DD	DD	DD	DD	BB	BB	DD	DD
chr10_17749424_17749443	DD	DD	DD	BB	DD	BB	BB	DD	BB	BB	BB	BB	DD	DD	BB	BB	BB	BB	BB	BB	DD	BB	BB	BB	DD	DD	DD	BB	BB	BB	BB	DD	DD	DD	DD	DD	DD	BB	DD	DD	BB	DD	DD	DD	DD	BB	BB	DD	DD
chr10_17755577_17755604	DD	DD	DD	BB	DD	BB	BB	DD	BB	BB	BB	BB	DD	DD	BB	BB	BB	BB	BB	BB	DD	BB	BB	BB	DD	DD	DD	BB	BB	BB	BB	DD	DD	DD	DD	DD	DD	BB	DD	DD	BB	DD	DD	DD	DD	BB	BB	DD	DD
chr10_17773572_17773586	DD	DD	DD	BB	DD	BB	BB	DD	BB	BB	BB	BB	DD	DD	BB	BB	BB	BB	BB	BB	DD	BB	BB	BB	DD	DD	DD	BB	BB	BB	BB	DD	DD	DD	DD	DD	DD	BB	DD	DD	BB	DD	DD	DD	DD	BB	BB	DD	DD
chr10_17787623_17787636	DD	DD	DD	BB	DD	BB	BB	DD	BB	BB	BB	BB	DD	DD	BB	BB	BB	BB	BB	BB	DD	BB	BB	BB	DD	DD	DD	BB	BB	BB	BB	DD	DD	DD	DD	DD	DD	BB	DD	DD	BB	DD	DD	DD	DD	BB	BB	DD	DD
chr10_17816204_17816247	DD	DD	DD	BB	DD	BB	BB	DD	BB	BB	BB	BB	DD	BB	BB	BB	BB	BB	bn	BB	DD	BB	BB	BB	DD	DD	DD	BB	BB	BB	BB	DD	DD	DD	DD	DD	DD	BB	DD	DD	BB	DD	DD	DD	DD	BB	BB	DD	DD
chr10_17877096_17877113	DD	DD	DD	bb	DD	BB	BB	DD	BB	BB	BB	BB	DD	BB	bb	BB	BB	BB	BB	BB	DD	BB	BB	BB	DD	DD	DD	BB	BB	BB	BB	DD	DD	DD	DD	DD	DD	BB	DD	DD	BB	DD	DD	DD	DD	BB	BB	DD	DD
chr10_17903368_17903406	dd	dd	NA	NA	dd	NA	BB	dd	BB	BB	BB	BB	dd	BB	BB	BB	BB	BB	NA	bn	NA	bn	NA	BB	dd	dd	dd	BB	BB	BB	BB	dd	dd	dd	dd	dd	dd	BB	dd	dd	NA	dd	dd	dd	dd	NA	NA	dd	dd
chr10_17920457_17920468	DD	DD	DD	BB	DD	BB	BB	DD	BB	BB	BB	BB	DD	BB	BB	BB	BB	BB	BB	BB	DD	BB	BB	BB	DD	DD	DD	BB	BB	BB	BB	DD	DD	DD	DD	DD	DD	BB	DD	DD	BB	DD	DD	DD	DD	BB	BB	DD	DD
chr10_17965212_17965247	UU	NA	UU	BB	UU	BB	BB	UU	BB	BB	BB	BB	UU	BB	BB	BB	BB	BB	BB	BB	UU	BB	BB	BB	UU	NA	UU	BB	BB	BB	BB	UU	NA	NA	UU	UU	NA	BB	UU	UU	BB	UU	UU	UU	UU	BB	BB	UU	UU
chr10_17979266_17979315	DD	DD	DD	BB	DD	BB	BB	DD	BB	BB	BB	BB	DD	BB	BB	BB	BB	BB	BB	BB	DD	BB	BB	BB	DD	DD	DD	BB	BB	BB	BB	DD	DD	DD	DD	DD	DD	BB	DD	DD	BB	DD	DD	DD	DD	BB	BB	DD	DD
chr10_17985126_17985149	NN	DD	DD	BB	DD	BB	BB	NA	BB	BB	NA	BB	DD	BB	NA	BB	BB	BB	BB	BB	DD	BB	BB	BB	DD	NA	DD	BB	BB	BB	BB	DD	DD	DD	DD	DD	DD	BB	DD	DD	BB	DD	DD	NA	DD	BB	BB	DD	DD
chr10_18002321_18002356	DD	DD	DD	BB	DD	BB	BB	DD	BB	BB	BB	BB	DD	BB	BB	BB	BB	BB	BB	BB	DD	BB	BB	BB	DD	DD	DD	BB	BB	BB	BB	DD	DD	DD	DD	DD	DD	BB	DD	DD	BB	DD	DD	DD	DD	BB	BB	DD	DD
chr10_18023527_18023541	DD	DD	DD	BB	DD	BB	BB	DD	BB	BB	BB	BB	DD	BB	BB	BB	BB	BB	BB	BB	DD	BB	BB	BB	DD	DD	DD	BB	BB	BB	BB	DD	DD	DD	DD	DD	DD	BB	DD	DD	BB	DD	DD	DD	DD	BB	BB	DD	DD
chr10_18035105_18035120	DD	DD	DD	BB	DD	BB	BB	DD	BB	BB	BB	BB	DD	BB	BB	BB	BB	BB	BB	BB	DD	BB	BB	BB	DD	DD	DD	BB	BB	BB	BB	DD	DD	DD	DD	DD	DD	BB	DD	DD	BB	DD	DD	DD	DD	BB	BB	DD	DD
chr10_18087301_18087324	DD	DD	DD	BB	DD	BB	BB	DD	BB	BB	BB	BB	DD	BB	BB	BB	BB	BB	BB	BB	DD	BB	BB	BB	DD	DD	DD	BB	BB	BB	BB	DD	DD	DD	DD	DD	DD	BB	DD	DD	BB	DD	DD	DD	DD	BB	BB	DD	dn
chr10_18138922_18138956	DD	DD	DD	BB	DD	BB	BB	DD	BB	BB	BB	BB	DD	BB	BB	BB	BB	BB	BB	BB	DD	BB	BB	BB	DD	DD	DD	BB	BB	BB	BB	DD	DD	DD	DD	DD	DD	BB	DD	DD	BB	DD	DD	DD	DD	BB	BB	DD	DD
chr10_18148078_18148089	DD	DD	DD	BB	DD	BB	BB	DD	BB	BB	BB	BB	DD	BB	BB	BB	BB	BB	BB	BB	DD	BB	BB	BB	DD	DD	DD	BB	BB	BB	BB	DD	DD	DD	DD	DD	DD	BB	DD	DD	BB	DD	DD	DD	DD	BB	BB	DD	DD
chr10_18195517_18195544	DD	DD	DD	BB	DD	BB	BB	DD	BB	BB	BB	BB	DD	BB	BB	BB	BB	BB	BB	BB	DD	BB	BB	BB	DD	DD	DD	BB	BB	BB	BB	DD	DD	DD	DD	DD	DD	BB	DD	DD	BB	bd	DD	DD	DD	bd	BB	DD	DD
chr10_18197578_18197601	DD	DD	DD	BB	DD	BB	BB	DD	BB	BB	BB	BB	DD	BB	BB	BB	BB	BB	BB	BB	DD	BB	BB	BB	DD	DD	DD	BB	BB	BB	BB	DD	DD	DD	DD	DD	DD	BB	DD	DD	BB	DD	DD	DD	DD	BB	BB	DD	DD
chr10_18197601_18197616	dd	dd	dd	BB	dd	BB	BB	dd	BB	BB	BB	BB	dd	BB	BB	BB	BB	BB	BB	BB	dd	BB	BB	BB	dd	dd	dd	BB	BB	BB	BB	DD	dd	dd	dd	dd	dd	BB	dd	dd	BB	dd	dd	dd	dd	BB	BB	dd	dd
chr10_18203832_18203851	DD	DD	DD	BB	DD	BB	BB	DD	BB	BB	BB	BB	DD	BB	BB	BB	BB	BB	BB	BB	DD	BB	BB	BB	DD	DD	DD	BB	BB	BB	BB	DD	DD	DD	DD	DD	dn	BB	DD	DD	BB	DD	DD	DD	DD	BB	BB	DD	DD
chr10_18208187_18208198	DD	DD	DD	BB	DD	BB	BB	DD	BB	BB	BB	BB	DD	BB	BB	BB	BB	BB	BB	BB	DD	BB	BB	BB	DD	DD	DD	BB	BB	BB	BB	DD	DD	DD	DD	DD	DD	BB	DD	DD	BB	DD	DD	DD	DD	BB	BB	DD	DD
chr10_18209176_18209187	DD	dd	dd	BB	dd	BB	BB	dd	BB	BB	BB	BB	dd	BB	BB	BB	BB	BB	BB	BB	dd	BB	BB	BB	dd	dd	dd	BB	BB	BB	BB	dd	DD	dd	dd	DD	dd	BB	dd	dd	BB	dd	dd	DD	DD	BB	BB	dd	dd
chr10_18213272_18213303	DD	DD	DD	BB	DD	BB	BB	DD	BB	BB	BB	BB	bd	BB	BB	BB	BB	BB	BB	BB	DD	BB	BB	BB	DD	DD	DD	BB	BB	BB	BB	DD	DD	DD	DD	DD	DD	BB	DD	DD	BB	DD	DD	DD	DD	BB	BB	DD	DD
chr10_18214831_18214850	DD	DD	DD	BB	DD	BB	BB	DD	BB	BB	BB	BB	DD	BB	BB	BB	BB	BB	BB	BB	DD	BB	BB	BB	DD	DD	DD	BB	BB	BB	BB	DD	DD	DD	DD	DD	DD	BB	DD	DD	BB	DD	DD	DD	DD	BB	BB	DD	DD
chr10_18224219_18224230	DD	DD	DD	BB	DD	BB	BB	DD	BB	BB	BB	BB	DD	BB	BB	BB	BB	BB	BB	BB	DD	BB	BB	BB	DD	DD	DD	BB	BB	BB	BB	DD	DD	DD	DD	DD	DD	BB	DD	DD	BB	DD	DD	DD	DD	BB	BB	DD	DD
chr10_18224351_18224362	DD	DD	DD	BB	DD	BB	BB	DD	BB	BB	BB	BB	DD	BB	BB	BB	BB	BB	BB	BB	DD	BB	BB	BB	DD	DD	DD	BB	BB	BB	BB	DD	DD	DD	DD	DD	DD	BB	DD	DD	BB	DD	DD	DD	DD	BB	BB	DD	DD
chr10_18238402_18238417	DD	DD	DD	BB	DD	BB	BB	DD	BB	BB	BB	BB	DD	BB	BB	BB	BB	BB	BB	BB	DD	BB	BB	BB	DD	DD	DD	BB	BB	BB	BB	DD	DD	DD	DD	DD	DD	BB	DD	DD	bd	DD	DD	DD	DD	BB	BB	DD	DD
chr10_18251125_18251148	DD	DD	DD	BB	DD	BB	BB	DD	BB	BB	BB	BB	DD	BB	BB	BB	BB	BB	BB	BB	DD	BB	BB	BB	DD	DD	DD	BB	BB	BB	BB	DD	DD	DD	DD	DD	DD	BB	DD	DD	BB	DD	DD	DD	DD	BB	BB	DD	DD
chr10_18267948_18267959	DD	DD	DD	BB	DD	BB	BB	DD	BB	BB	BB	BB	DD	BB	BB	BB	BB	BB	BB	BB	DD	BB	BB	BB	DD	DD	DD	BB	BB	BB	BB	DD	DD	DD	DD	DD	DD	BB	DD	DD	BB	DD	DD	DD	DD	BB	BB	DD	DD
chr10_18272546_18272565	DD	DD	DD	BB	DD	BB	BB	DD	BB	BB	BB	BB	DD	BB	BB	BB	BB	BB	BB	BB	DD	BB	BB	BB	DD	DD	DD	BB	BB	BB	BB	DD	DD	DD	DD	DD	DD	BB	DD	DD	BB	DD	DD	DD	DD	BB	BB	DD	DD
chr10_18278191_18278215	DD	DD	DD	BB	DD	BB	BB	DD	BB	BB	BB	BB	DD	BB	BB	BB	BB	BB	BB	BB	DD	BB	BB	BB	DD	DD	DD	BB	BB	BB	BB	DD	DD	DD	DD	DD	DD	BB	DD	DD	BB	DD	DD	DD	DD	BB	BB	DD	DD
chr10_18288913_18288942	DD	DD	DD	BB	DD	BB	BB	DD	BB	BB	BB	BB	DD	BB	BB	BB	BB	BB	BB	BB	DD	BB	BB	BB	DD	DD	DD	BB	BB	BB	BB	DD	DD	DD	DD	DD	DD	BB	DD	DD	BB	DD	DD	DD	DD	BB	BB	DD	DD
chr10_18288977_18288996	DD	DD	DD	BB	DD	BB	BB	DD	BB	BB	BB	BB	DD	BB	BB	BB	BB	BB	BB	BB	DD	BB	BB	BB	DD	DD	DD	BB	BB	BB	BB	DD	DD	DD	DD	DD	DD	BB	DD	DD	BB	DD	DD	DD	DD	BB	BB	DD	DD
chr10_18290678_18290689	df	df	df	FF	df	FF	FF	df	FF	FF	FF	FF	df	FF	FF	FF	FF	FF	FF	FF	df	FF	FF	FF	df	DD	df	FF	FF	FF	FF	df	df	df	df	df	df	FF	df	df	FF	df	df	df	df	FF	FF	df	df
chr10_18302221_18302252	NA	DD	DD	BB	DD	BB	BB	DD	NA	BB	BB	BB	DD	BB	BB	BB	BB	BB	BB	BB	DD	BB	NN	BB	DD	NA	DD	BB	BB	BB	BB	DD	DD	DD	DD	DD	DD	BB	DD	DD	BB	DD	DD	DD	DD	BB	NA	DD	DD
chr10_18306907_18306930	DD	DD	DD	BB	DD	BB	BB	DD	BB	BB	BB	BB	DD	BB	BB	BB	BB	BB	BB	BB	DD	BB	BB	BB	DD	DD	dn	BB	BB	BB	BB	DD	DD	DD	DD	DD	DD	BB	DD	DD	BB	DD	DD	DD	DD	BB	BB	DD	DD
chr10_18314982_18314993	df	df	df	FF	df	FF	FF	df	FF	FF	FF	FF	df	FF	FF	FF	FF	FF	FF	FF	df	FF	FF	FF	df	df	df	FF	FF	FF	FF	df	df	DD	df	df	df	FF	df	df	FF	df	df	DD	df	FF	FF	df	DD
chr10_18316469_18316488	DD	DD	DD	BB	DD	BB	BB	DD	BB	BB	BB	BB	DD	BB	BB	BB	BB	BB	BB	BB	DD	BB	BB	BB	DD	DD	DD	BB	BB	BB	BB	DD	DD	DD	DD	DD	DD	BB	DD	DD	BB	DD	DD	DD	DD	BB	BB	DD	DD
chr10_18317499_18317523	DD	DD	DD	BB	DD	BB	BB	DD	BB	BB	BB	BB	DD	BB	BB	BB	BB	BB	BB	BB	DD	BB	BB	BB	DD	DD	DD	BB	BB	BB	BB	DD	DD	DD	DD	DD	DD	BB	DD	DD	BB	DD	DD	DD	DD	BB	BB	DD	DD
chr10_18322875_18322894	DD	DD	DD	BB	DD	BB	BB	DD	BB	BB	BB	BB	DD	BB	BB	BB	BB	BB	BB	BB	DD	BB	BB	BB	DD	DD	DD	BB	BB	BB	BB	DD	DD	DD	DD	DD	DD	BB	DD	DD	BB	DD	DD	DD	DD	BB	BB	DD	DD
chr10_18326198_18326221	DD	DD	DD	BB	DD	BB	BB	DD	BB	BB	BB	BB	DD	BB	BB	BB	BB	BB	BB	BB	DD	BB	BB	BB	DD	DD	DD	BB	BB	BB	BB	DD	DD	DD	DD	DD	DD	BB	DD	DD	BB	DD	DD	DD	DD	BB	BB	DD	DD
chr10_18326252_18326263	DD	DD	DD	BB	bd	BB	BB	DD	BB	BB	BB	BB	DD	BB	BB	BB	BB	BB	BB	BB	DD	BB	BB	BB	DD	DD	DD	BB	BB	BB	BB	DD	DD	DD	DD	DD	DD	BB	DD	DD	BB	DD	DD	DD	DD	BB	BB	DD	DD
chr10_18340721_18340742	DD	DD	DD	BB	DD	BB	BB	DD	BB	BB	BB	BB	DD	BB	BB	BB	BB	BB	BB	BB	DD	BB	BB	BB	DD	DD	DD	BB	BB	BB	BB	DD	DD	DD	DD	DD	DD	BB	DD	DD	BB	DD	DD	DD	DD	BB	BB	DD	DD
chr10_18342084_18342101	DD	DD	DD	BB	DD	BB	BB	DD	BB	BB	BB	BB	DD	BB	BB	BB	BB	BB	BB	BB	DD	BB	BB	BB	DD	DD	DD	BB	BB	BB	BB	DD	DD	DD	DD	DD	DD	BB	DD	DD	BB	DD	DD	DD	DD	BB	BB	DD	DD
chr10_18351706_18351725	DD	DD	DD	BB	DD	bd	BB	DD	BB	BB	BB	BB	DD	BB	BB	BB	BB	BB	bd	BB	DD	BB	BB	BB	DD	DD	DD	BB	BB	BB	BB	DD	DD	DD	DD	DD	DD	BB	DD	DD	BB	DD	DD	DD	DD	BB	BB	DD	DD
chr10_18355167_18355178	dd	dd	dd	BB	dd	BB	BB	dd	BB	BB	BB	BB	dd	BB	BB	BB	BB	BB	BB	BB	dd	BB	BB	BB	dd	dd	dd	BB	BB	BB	BB	dd	dd	dd	dd	DD	dd	BB	dd	dd	BB	dd	dd	dd	dd	BB	BB	dd	dd
chr10_18357564_18357593	DD	DD	DD	BB	DD	BB	BB	DD	BB	BB	BB	BB	DD	BB	BB	BB	BB	BB	BB	BB	DD	BB	BB	BB	DD	DD	DD	BB	BB	BB	BB	DD	DD	DD	DD	DD	DD	BB	DD	DD	BB	DD	DD	DD	DD	BB	BB	DD	DD
chr10_18388592_18388619	DD	DD	DD	BB	DD	BB	BB	DD	BB	BB	BB	BB	DD	BB	BB	BB	BB	BB	BB	BB	DD	BB	BB	BB	DD	DD	DD	BB	BB	BB	BB	DD	DD	DD	DD	DD	DD	BB	DD	DD	BB	DD	DD	DD	DD	BB	BB	DD	DD
chr10_18392652_18392663	DD	DD	DD	BB	DD	BB	BB	DD	BB	BB	BB	BB	DD	BB	BB	BB	BB	BB	BB	BB	DD	BB	BB	BB	DD	DD	DD	BB	BB	BB	BB	DD	DD	DD	DD	DD	DD	BB	DD	DD	BB	DD	DD	DD	DD	BB	BB	DD	DD
chr10_18397084_18397108	DD	DD	DD	BB	DD	BB	BB	DD	BB	BB	BB	BB	DD	BB	BB	BB	BB	BB	BB	BB	DD	BB	BB	BB	DD	DD	DD	BB	BB	BB	BB	DD	DD	DD	DD	DD	DD	BB	DD	DD	BB	DD	DD	DD	DD	BB	BB	DD	DD
chr10_18420964_18420991	DD	DD	DD	BB	bd	BB	BB	DD	BB	BB	BB	BB	DD	BB	BB	BB	BB	BB	BB	BB	DD	BB	BB	BB	DD	DD	DD	BB	BB	BB	BB	DD	DD	DD	DD	DD	DD	BB	DD	DD	BB	DD	DD	DD	DD	BB	BB	DD	DD
chr10_18521975_18521992	DD	DD	DD	BB	DD	BB	BB	DD	BB	BB	BB	BB	DD	BB	BB	BB	BB	BB	BB	BB	DD	BB	bn	BB	DD	DD	DD	BB	BB	BB	BB	DD	DD	DD	DD	DD	DD	BB	DD	DD	BB	DD	DD	DD	DD	BB	BB	DD	DD
chr10_18530523_18530540	DD	DD	DD	BB	DD	BB	BB	DD	BB	BB	BB	BB	DD	BB	BB	BB	BB	BB	BB	BB	DD	BB	BB	BB	DD	DD	DD	BB	BB	BB	BB	DD	DD	DD	DD	DD	DD	BB	DD	DD	BB	DD	DD	DD	DD	BB	BB	DD	DD
chr10_18531161_18531192	DD	DD	DD	BB	DD	BB	BB	DD	BB	BB	BB	BB	DD	BB	BB	BB	BB	BB	BB	BB	DD	BB	BB	BB	DD	DD	DD	BB	BB	BB	BB	DD	DD	DD	DD	DD	DD	BB	DD	DD	BB	DD	DD	DD	DD	BB	BB	DD	DD
chr10_18535235_18535256	DD	DD	DD	BB	DD	BB	BB	DD	BB	BB	BB	BB	DD	BB	BB	BB	BB	BB	BB	BB	DD	BB	BB	BB	DD	DD	DD	BB	BB	BB	BB	DD	DD	DD	DD	DD	DD	BB	DD	DD	BB	DD	DD	DD	DD	BB	BB	DD	DD
chr10_18544752_18544769	DD	DD	DD	BB	DD	BB	BB	DD	BB	BB	BB	BB	DD	BB	BB	BB	BB	BB	BB	BB	DD	BB	BB	BB	DD	DD	DD	BB	BB	BB	BB	DD	DD	DD	DD	DD	DD	BB	DD	DD	BB	DD	DD	dn	DD	BB	BB	DD	DD
chr10_18551501_18551548	DD	DD	DD	NA	DD	NN	BB	DD	NN	BB	NA	NN	DD	BB	BB	BB	BB	BB	NN	BB	DD	BB	BB	NA	DD	NA	DD	NN	BB	NA	BB	DD	DD	DD	DD	DD	NA	BB	DD	DD	BB	DD	DD	DD	DD	NA	BB	DD	DD
chr10_18554078_18554109	DD	DD	DD	BB	DD	BB	BB	DD	BB	BB	BB	BB	DD	BB	BB	BB	BB	BB	BB	BB	DD	BB	BB	BB	DD	DD	DD	BB	BB	BB	BB	DD	DD	DD	DD	DD	DD	BB	DD	DD	BB	DD	DD	DD	DD	BB	BB	DD	DD
chr10_18628904_18628923	DD	DD	DD	BB	DD	BB	BB	DD	BB	BB	BB	BB	DD	BB	BB	BB	BB	BB	BB	BB	DD	BB	BB	BB	DD	DD	DD	BB	BB	BB	BB	DD	DD	DD	DD	DD	DD	BB	DD	DD	BB	DD	DD	DD	DD	BB	BB	DD	DD
chr10_18636086_18636125	DD	DD	DD	BB	dn	BB	BB	DD	BB	BB	BB	BB	DD	BB	BB	BB	BB	BB	BB	BB	DD	BB	BB	BB	DD	NN	DD	NA	BB	BB	BB	DD	dn	DD	DD	DD	DD	BB	DD	DD	BB	DD	DD	DD	DD	BB	BB	DD	DD
chr10_18747362_18747373	DD	DD	DD	BB	DD	BB	BB	DD	BB	BB	BB	BB	DD	BB	BB	BB	BB	BB	BB	BB	DD	BB	BB	BB	DD	DD	DD	BB	BB	BB	BB	DD	DD	DD	DD	DD	DD	BB	DD	DD	BB	DD	DD	DD	DD	BB	BB	DD	DD
chr10_18756792_18756819	DD	DD	DD	BB	DD	BB	BB	DD	BB	BB	BB	BB	DD	BB	BB	BB	BB	BB	BB	BB	DD	BB	BB	BB	DD	DD	DD	BB	BB	BB	BB	DD	DD	DD	DD	DD	DD	BB	DD	DD	BB	DD	DD	DD	DD	BB	BB	DD	DD
chr10_18761964_18761991	DD	DD	DD	BB	DD	BB	BB	DD	BB	BB	BB	BB	DD	BB	BB	BB	BB	BB	BB	BB	DD	BB	BB	BB	DD	DD	DD	BB	BB	BB	BB	DD	DD	DD	DD	DD	DD	BB	DD	DD	BB	DD	DD	DD	DD	BB	BB	DD	DD
chr10_18787693_18787736	DD	DD	DD	BB	DD	BB	BB	DD	BB	BB	BB	BB	DD	BB	bn	BB	BB	BB	BB	BB	DD	BB	BB	BB	DD	DD	DD	BB	BB	BB	BB	DD	DD	DD	DD	DD	DD	BB	DD	DD	BB	DD	DD	DD	DD	BB	BB	DD	DD
chr10_18796561_18796578	DD	DD	DD	BB	DD	BB	BB	DD	BB	BB	BB	BB	DD	BB	BB	BB	BB	BB	BB	BB	DD	BB	BB	BB	DD	DD	DD	BB	BB	BB	BB	DD	DD	DD	DD	DD	DD	BB	DD	DD	BB	DD	DD	DD	DD	BB	BB	DD	DD
chr10_18797682_18797697	DD	DD	DD	BB	DD	BB	BB	DD	BB	BB	BB	BB	DD	BB	BB	BB	BB	BB	BB	BB	DD	BB	BB	BB	DD	DD	DD	BB	BB	BB	BB	DD	DD	DD	DD	DD	DD	BB	DD	DD	BB	DD	DD	DD	DD	BB	BB	DD	DD
chr10_18806772_18806795	DD	DD	DD	BB	DD	BB	BB	DD	bn	BB	BB	BB	DD	bn	BB	BB	BB	BB	BB	BB	DD	BB	BB	BB	DD	DD	DD	BB	BB	BB	bn	DD	DD	DD	DD	DD	DD	BB	DD	DD	BB	DD	DD	DD	DD	BB	BB	DD	DD
chr10_18812900_18812917	dd	dd	dd	BB	dd	BB	BB	dd	BB	BB	BB	BB	dd	BB	BB	BB	BB	BB	BB	BB	dd	BB	BB	BB	dd	dd	dd	BB	BB	BB	BB	dd	dd	dd	dd	dd	dd	BB	dd	dd	BB	dd	dd	dd	dd	BB	BB	dd	dd
chr10_18827123_18827136	DD	dn	DD	BB	bd	BB	BB	DD	BB	BB	BB	BB	DD	BB	BB	BB	BB	BB	BB	BB	dn	BB	BB	BB	DD	DD	DD	BB	BB	BB	BB	DD	DD	DD	DD	dn	DD	BB	dn	DD	BB	dn	bd	DD	DD	BB	BB	DD	DD
chr10_18840650_18840689	FF	NN	FF	NN	FF	FF	NN	FF	FF	FF	FF	FF	FF	FF	FF	FF	FF	FF	FF	FF	FF	FF	NA	FF	FF	NA	FF	FF	NN	FF	FF	FF	FF	FF	FF	NA	FF	FF	FF	FF	FF	FF	FF	FF	FF	FF	FF	FF	FF
chr10_18862900_18862923	DD	DD	DD	BB	DD	BB	BB	DD	BB	BB	BB	BB	DD	BB	BB	BB	BB	BB	BB	BB	DD	BB	BB	BB	DD	DD	DD	BB	BB	BB	BB	DD	DD	DD	DD	DD	DD	BB	DD	DD	BB	DD	DD	DD	DD	BB	BB	DD	DD
chr10_18864573_18864593	DD	DD	DD	BB	DD	BB	BB	DD	BB	BB	BB	BB	DD	BB	BB	BB	BB	BB	BB	BB	DD	BB	BB	BB	DD	DD	DD	BB	BB	BB	bd	DD	DD	DD	DD	DD	DD	BB	DD	DD	BB	DD	DD	DD	DD	BB	BB	DD	DD
chr10_18868125_18868159	DD	DD	DD	BB	DD	BB	BB	DD	BB	BB	BB	BB	DD	BB	BB	BB	BB	BB	BB	BB	DD	BB	BB	BB	DD	DD	DD	BB	BB	BB	BB	DD	DD	DD	DD	DD	DD	BB	DD	DD	BB	DD	DD	DD	DD	BB	BB	DD	DD
chr10_18902488_18902515	NA	DD	DD	BB	DD	BB	BB	DD	BB	BB	BB	BB	NA	BB	BB	BB	BB	BB	BB	BB	DD	BB	BB	BB	DD	NA	DD	BB	BB	BB	BB	DD	DD	DD	NA	NA	DD	BB	DD	NN	NA	DD	DD	DD	DD	BB	BB	DD	DD
chr10_18935495_18935512	DD	DD	DD	BB	DD	BB	BB	DD	BB	BB	BB	BB	DD	BB	BB	BB	BB	BB	BB	BB	DD	BB	BB	BB	DD	DD	DD	BB	BB	BB	BB	DD	DD	DD	DD	DD	DD	BB	DD	DD	BB	DD	DD	DD	DD	BB	BB	DD	DD
chr10_18984527_18984562	NA	DD	NN	BB	DD	BB	NA	NN	BB	BB	BB	BB	DD	BB	BB	BB	BB	BB	BB	BB	NA	BB	BB	NA	NA	NA	dn	BB	BB	BB	BB	DD	NA	DD	DD	DD	DD	BB	DD	DD	BB	NA	DD	DD	DD	BB	BB	dn	DD
chr10_18997330_18997357	DD	DD	DD	BB	DD	BB	BB	DD	BB	BB	BB	BB	DD	BB	BB	BB	BB	BB	BB	BB	DD	BB	BB	BB	dn	DD	DD	BB	BB	BB	BB	DD	DD	DD	DD	DD	dn	BB	DD	DD	BB	DD	DD	DD	DD	BB	BB	DD	DD
chr10_19000608_19000633	DD	DD	DD	BB	DD	BB	BB	DD	bn	BB	BB	BB	DD	BB	BB	BB	bn	BB	BB	BB	DD	BB	BB	BB	DD	DD	DD	BB	BB	BB	BB	DD	DD	DD	DD	DD	DD	BB	DD	DD	BB	DD	DD	DD	DD	BB	BB	DD	DD
chr10_19013306_19013337	DD	dd	dd	BB	dd	BB	BB	dd	BB	BB	BB	BB	dd	BB	BB	BB	BB	BB	BB	BB	dd	BB	BB	BB	dd	dd	dd	BB	BB	BB	BB	dd	dd	dd	dd	DD	dd	BB	dd	dd	BB	dd	dd	dd	dd	BB	BB	dd	dd
chr10_19024313_19024336	DD	DD	DD	BB	DD	BB	BB	DD	BB	BB	BB	BB	DD	BB	BB	BB	BB	BB	BB	BB	DD	BB	BB	BB	DD	DD	DD	BB	BB	BB	BB	DD	DD	DD	DD	DD	DD	BB	DD	DD	BB	DD	DD	DD	DD	BB	BB	DD	DD
chr10_19033424_19033449	DD	DD	DD	BB	DD	BB	BB	DD	BB	BB	BB	BB	DD	BB	BB	BB	BB	BB	BB	BB	DD	BB	BB	BB	DD	DD	DD	BB	BB	BB	BB	DD	DD	DD	DD	DD	DD	BB	DD	DD	BB	DD	DD	DD	DD	BB	BB	DD	DD
chr10_19039943_19039966	DD	DD	DD	BB	DD	BB	BB	DD	BB	BB	BB	BB	DD	BB	BB	BB	BB	BB	BB	BB	DD	BB	BB	BB	DD	DD	DD	BB	BB	BB	BB	DD	DD	DD	DD	DD	DD	BB	DD	DD	BB	DD	DD	DD	DD	BB	BB	DD	DD
chr10_19074373_19074388	DD	DD	DD	BB	DD	BB	BB	DD	BB	BB	BB	BB	DD	BB	BB	BB	BB	BB	BB	BB	DD	BB	BB	BB	DD	DD	DD	BB	BB	BB	BB	DD	DD	DD	DD	DD	DD	BB	DD	DD	BB	DD	DD	DD	DD	BB	BB	DD	DD
chr10_19096063_19096074	DD	DD	DD	BB	DD	BB	BB	DD	BB	BB	BB	BB	DD	BB	BB	BB	BB	BB	BB	BB	DD	BB	BB	BB	DD	DD	DD	BB	BB	BB	BB	DD	DD	DD	DD	DD	DD	BB	DD	DD	BB	DD	DD	dn	DD	BB	BB	DD	dn
chr10_19096074_19096085	df	df	DD	FF	DD	FF	FF	df	FF	FF	FF	FF	df	FF	FF	FF	FF	FF	FF	FF	DD	FF	FF	FF	df	df	DD	FF	FF	FF	FF	df	df	df	df	DD	df	FF	DD	DD	FF	DD	DD	dn	df	FF	FF	DD	dn
chr10_19096848_19096861	DD	DD	DD	BB	DD	BB	BB	DD	BB	BB	BB	BB	DD	BB	BB	BB	BB	BB	BB	BB	DD	BB	BB	BB	DD	DD	DD	BB	BB	BB	BB	DD	DD	DD	DD	DD	DD	BB	DD	DD	BB	DD	DD	DD	DD	BB	bn	DD	DD
chr10_19109612_19109639	DD	DD	DD	BB	DD	BB	BB	DD	BB	BB	BB	BB	DD	BB	BB	BB	BB	BB	BB	BB	DD	BB	BB	BB	DD	DD	DD	BB	BB	BB	BB	DD	DD	DD	DD	DD	DD	BB	DD	DD	BB	DD	DD	DD	DD	BB	BB	DD	DD
chr10_19122347_19122364	DD	DD	DD	BB	DD	BB	BB	DD	BB	BB	BB	BB	DD	BB	BB	BB	BB	BB	BB	BB	DD	BB	BB	BB	DD	DD	DD	BB	BB	BB	BB	DD	DD	DD	DD	DD	DD	BB	DD	DD	BB	DD	DD	DD	DD	BB	BB	DD	DD
chr10_19146374_19146403	df	df	df	FF	df	FF	FF	df	FF	FF	FF	FF	df	FF	FF	FF	FF	FF	FF	FF	df	FF	FF	FF	df	df	df	fn	FF	FF	FF	df	df	df	df	df	df	FF	df	df	FF	df	df	df	df	FF	FF	df	df
chr10_19150560_19150607	DD	DD	DD	BB	DD	bn	BB	DD	BB	BB	BB	BB	BB	BB	BB	BB	BB	BB	BB	bn	DD	BB	BB	BB	DD	bd	DD	BB	BB	BB	BB	DD	DD	DD	DD	DD	DD	BB	DD	DD	BB	DD	DD	BB	DD	BB	BB	DD	DD
chr10_19161965_19162009	DD	DD	DD	BB	DD	BB	BB	DD	BB	BB	BB	BB	DD	BB	BB	BB	BB	BB	BB	BB	DD	BB	BB	BB	DD	DD	DD	BB	BB	BB	BB	DD	DD	DD	DD	DD	DD	BB	DD	DD	BB	DD	DD	DD	DD	BB	BB	DD	DD
chr10_19190298_19190315	DD	DD	DD	BB	DD	BB	BB	DD	BB	BB	BB	BB	DD	BB	BB	BB	BB	BB	BB	BB	DD	BB	BB	BB	DD	DD	DD	BB	BB	BB	BB	DD	DD	DD	DD	DD	DD	BB	DD	DD	BB	DD	DD	DD	DD	BB	BB	DD	DD
chr10_19201648_19201695	NN	NN	NA	BB	DD	BB	BB	DD	BB	BB	BB	BB	NA	BB	BB	BB	BB	bn	BB	NA	NA	BB	bn	NN	DD	DD	NA	BB	BB	BB	BB	DD	NA	DD	NA	DD	DD	NA	NA	DD	BB	NA	DD	DD	DD	BB	BB	DD	DD
chr10_19232229_19232240	DD	DD	DD	BB	DD	BB	BB	DD	BB	BB	BB	BB	DD	BB	BB	BB	BB	BB	BB	BB	DD	BB	BB	BB	DD	DD	DD	BB	BB	BB	BB	DD	DD	DD	DD	DD	DD	BB	DD	DD	BB	DD	DD	DD	DD	BB	BB	DD	DD
chr10_19240064_19240099	NN	NN	DD	BB	NN	BB	BB	NN	BB	BB	BB	BB	NN	BB	BB	BB	BB	BB	BB	BB	NN	BB	BB	BB	NN	NA	DD	BB	BB	BB	BB	DD	dn	DD	NA	NA	DD	BB	DD	DD	BB	DD	DD	DD	DD	BB	BB	DD	DD
chr10_19256339_19256358	DD	DD	DD	BB	DD	BB	BB	DD	BB	BB	BB	BB	DD	BB	BB	BB	BB	BB	BB	BB	DD	BB	BB	BB	DD	DD	DD	BB	BB	BB	BB	DD	DD	DD	DD	DD	DD	BB	DD	DD	BB	DD	DD	DD	DD	BB	BB	DD	DD
chr10_19268432_19268481	BB	DD	DD	BB	DD	NN	BB	DD	BB	BB	BB	BB	DD	BB	BB	BB	BB	NA	BB	NA	DD	NA	NA	BB	DD	NA	DD	BB	BB	BB	BB	DD	DD	DD	DD	DD	NA	BB	DD	DD	NA	DD	DD	DD	DD	NA	BB	NA	DD
chr10_19269039_19269068	DD	DD	DD	BB	DD	BB	BB	DD	BB	BB	BB	BB	DD	BB	BB	BB	BB	BB	BB	BB	DD	BB	BB	BB	DD	DD	DD	BB	BB	BB	BB	DD	DD	DD	DD	DD	DD	BB	DD	DD	BB	DD	DD	DD	DD	BB	BB	DD	bd
chr10_19274660_19274674	DD	DD	DD	BB	DD	BB	BB	DD	BB	BB	BB	BB	DD	BB	BB	BB	BB	BB	BB	BB	DD	BB	BB	BB	DD	DD	DD	BB	BB	BB	BB	DD	DD	DD	DD	DD	DD	BB	DD	DD	BB	DD	DD	DD	DD	BB	BB	DD	DD
chr10_19277784_19277797	DD	DD	DD	BB	DD	BB	BB	DD	BB	BB	BB	BB	DD	BB	BB	BB	BB	BB	BB	BB	DD	BB	BB	BB	DD	DD	DD	BB	BB	BB	BB	DD	DD	DD	DD	DD	DD	BB	DD	DD	BB	DD	DD	DD	DD	BB	BB	DD	DD
chr10_19280429_19280440	DD	DD	DD	BB	DD	BB	BB	DD	BB	BB	BB	BB	DD	BB	BB	BB	BB	BB	BB	BB	DD	BB	BB	BB	DD	DD	DD	BB	BB	BB	BB	DD	DD	DD	DD	DD	DD	BB	DD	DD	BB	DD	DD	DD	DD	BB	BB	DD	DD
chr10_19312029_19312058	DD	DD	DD	BB	dn	BB	BB	DD	BB	BB	BB	BB	DD	bn	BB	BB	bn	BB	BB	BB	DD	BB	BB	BB	DD	DD	DD	BB	BB	BB	BB	DD	DD	DD	DD	DD	DD	BB	DD	DD	BB	DD	DD	DD	DD	BB	BB	dn	DD
chr10_19368142_19368153	df	df	df	FF	DD	FF	FF	df	FF	FF	FF	FF	df	FF	FF	FF	FF	FF	FF	FF	df	FF	FF	FF	df	df	df	FF	FF	FF	FF	df	df	DD	df	DD	df	FF	df	df	FF	df	DD	df	df	FF	FF	df	df
chr10_19368751_19368786	dd	dd	dd	BB	dd	BB	BB	dd	BB	BB	BB	BB	dd	BB	BB	BB	BB	BB	BB	BB	dd	BB	BB	BB	dd	dd	dd	BB	BB	BB	BB	dd	dd	dd	dd	dd	dd	BB	dd	dd	BB	dd	dd	dd	dd	BB	BB	dd	dd
chr10_19381872_19381903	DD	DD	DD	BB	DD	BB	BB	DD	BB	BB	BB	BB	DD	BB	BB	BB	BB	BB	BB	BB	DD	BB	BB	BB	DD	DD	DD	BB	BB	BB	BB	DD	DD	DD	DD	DD	DD	BB	dn	DD	BB	DD	DD	DD	DD	BB	BB	DD	DD
chr10_19392921_19392940	DD	DD	DD	BB	DD	BB	BB	DD	BB	BB	BB	BB	DD	BB	BB	BB	BB	BB	BB	BB	DD	BB	BB	BB	DD	DD	DD	BB	BB	BB	BB	DD	DD	DD	DD	DD	DD	BB	DD	DD	BB	DD	DD	DD	DD	BB	BB	DD	DD
chr10_19420764_19420783	DD	DD	DD	BB	DD	BB	BB	DD	BB	BB	BB	BB	DD	BB	BB	BB	BB	BB	BB	BB	DD	BB	BB	BB	DD	DD	DD	BB	BB	BB	BB	DD	DD	DD	DD	DD	DD	BB	DD	DD	BB	DD	DD	DD	DD	BB	BB	DD	DD
chr10_19465084_19465123	DD	DD	DD	BB	DD	BB	BB	DD	BB	BB	BB	BB	DD	BB	BB	BB	BB	BB	BB	BB	DD	BB	BB	bn	DD	DD	DD	BB	BB	BB	BB	DD	DD	DD	DD	DD	DD	BB	DD	DD	BB	DD	DD	DD	DD	BB	BB	DD	DD
chr10_19475930_19475981	FF	FF	FF	NA	NA	NA	NA	FF	FF	FF	FF	NA	FF	FF	FF	NA	NA	FF	FF	FF	fn	FF	FF	NA	fn	NA	FF	NA	FF	NA	FF	FF	FF	NA	FF	NA	FF	FF	FF	FF	NA	NN	NA	FF	FF	FF	NN	FF	FF
chr10_19496994_19497037	FF	FF	FF	NA	FF	FF	FF	NA	FF	FF	FF	FF	FF	FF	FF	FF	FF	FF	FF	FF	FF	FF	FF	FF	FF	FF	FF	FF	FF	FF	FF	FF	NA	FF	FF	FF	FF	FF	FF	FF	FF	FF	FF	FF	FF	FF	FF	FF	FF
chr10_19501235_19501266	DD	df	df	FF	df	FF	FF	df	FF	FF	FF	FF	DD	FF	FF	FF	FF	FF	FF	FF	df	FF	FF	FF	df	df	DD	FF	FF	FF	FF	df	df	DD	DD	df	df	FF	df	df	FF	DD	DD	df	df	FF	FF	df	df
chr10_19560844_19560871	DD	DD	DD	BB	DD	BB	BB	DD	BB	BB	BB	BB	DD	BB	BB	BB	BB	BB	BB	BB	DD	BB	BB	BB	DD	DD	DD	BB	BB	BB	BB	DD	DD	DD	DD	DD	DD	BB	DD	DD	BB	DD	DD	DD	DD	BB	BB	DD	DD
chr10_19568207_19568224	DD	DD	DD	BB	DD	BB	BB	DD	BB	BB	BB	BB	DD	BB	BB	BB	BB	BB	BB	BB	DD	BB	BB	BB	DD	DD	DD	BB	BB	BB	BB	DD	DD	DD	DD	DD	DD	BB	DD	DD	BB	DD	DD	DD	DD	BB	BB	DD	DD
chr10_19581709_19581753	DD	DD	DD	BB	DD	BB	BB	DD	BB	BB	BB	BB	DD	BB	BB	BB	BB	BB	BB	BB	DD	BB	BB	BB	DD	DD	DD	BB	BB	BB	BB	DD	DD	DD	DD	DD	DD	BB	DD	DD	BB	DD	DD	DD	DD	BB	BB	DD	DD
chr10_19584728_19584745	DD	DD	DD	BB	DD	BB	BB	DD	BB	BB	BB	BB	DD	BB	BB	BB	BB	BB	BB	BB	DD	BB	BB	BB	DD	DD	DD	BB	BB	BB	BB	DD	DD	DD	DD	DD	DD	BB	DD	DD	BB	DD	DD	DD	DD	BB	BB	DD	DD
chr10_19627333_19627368	DD	dn	DD	BB	DD	BB	BB	DD	BB	BB	BB	BB	DD	BB	BB	BB	BB	BB	BB	NA	DD	BB	BB	BB	DD	NA	DD	BB	BB	BB	BB	DD	NN	NN	DD	NA	DD	BB	DD	NA	NA	DD	DD	DD	DD	BB	BB	DD	DD
chr10_19636105_19636154	DD	DD	DD	BB	DD	BB	BB	DD	BB	BB	BB	BB	DD	BB	BB	BB	BB	BB	BB	BB	DD	BB	BB	BB	DD	NA	DD	BB	BB	NA	BB	DD	NA	DD	DD	DD	DD	BB	DD	DD	BB	DD	DD	DD	DD	NA	BB	DD	DD
chr10_19636928_19636941	df	df	df	FF	df	FF	FF	df	FF	FF	FF	FF	df	FF	FF	FF	FF	FF	FF	FF	df	FF	FF	FF	df	df	df	FF	FF	fn	FF	df	df	DD	df	df	df	fn	df	df	FF	df	df	df	DD	fn	FF	df	df
chr10_19640132_19640163	DD	DD	DD	BB	DD	BB	BB	DD	BB	BB	BB	BB	DD	BB	BB	BB	BB	BB	BB	BB	DD	BB	BB	BB	DD	DD	DD	BB	BB	BB	BB	DD	DD	DD	DD	DD	DD	BB	DD	DD	BB	DD	DD	DD	DD	BB	BB	DD	DD
chr10_19653396_19653435	FF	FF	FF	FF	FF	FF	FF	FF	FF	FF	FF	FF	FF	FF	FF	FF	FF	NN	NN	FF	FF	FF	FF	FF	FF	FF	FF	FF	FF	FF	FF	FF	FF	FF	FF	FF	FF	FF	FF	FF	FF	FF	FF	FF	FF	FF	FF	FF	FF
chr10_19663836_19663851	DD	DD	DD	BB	DD	BB	BB	DD	BB	BB	BB	BB	DD	BB	BB	BB	BB	BB	BB	BB	DD	BB	BB	BB	DD	DD	DD	BB	BB	BB	BB	DD	DD	DD	DD	DD	DD	BB	DD	DD	BB	DD	DD	DD	DD	BB	BB	DD	DD
chr10_19700810_19700829	DD	DD	DD	BB	DD	BB	bd	DD	BB	BB	BB	BB	DD	BB	BB	BB	BB	BB	BB	BB	DD	BB	BB	BB	DD	DD	DD	BB	BB	BB	BB	DD	DD	DD	DD	DD	DD	BB	DD	DD	BB	DD	DD	DD	DD	BB	BB	DD	DD
chr10_19702332_19702359	DD	DD	DD	BB	DD	BB	BB	DD	BB	BB	BB	BB	DD	BB	BB	BB	BB	BB	BB	BB	DD	BB	BB	BB	DD	DD	DD	BB	BB	BB	BB	DD	DD	DD	DD	DD	DD	BB	DD	DD	BB	DD	DD	DD	DD	BB	BB	DD	DD
chr10_19717388_19717411	DD	DD	DD	BB	DD	BB	BB	DD	BB	BB	BB	BB	DD	BB	BB	BB	BB	BB	BB	BB	DD	BB	BB	BB	DD	DD	DD	BB	BB	BB	BB	DD	DD	DD	DD	DD	DD	BB	DD	DD	bd	DD	DD	DD	DD	BB	BB	DD	DD
chr10_19717625_19717652	DD	DD	DD	BB	DD	BB	BB	DD	BB	BB	BB	BB	DD	BB	BB	BB	BB	BB	BB	BB	DD	BB	BB	BB	DD	DD	DD	BB	BB	BB	BB	DD	DD	DD	DD	DD	DD	BB	DD	dn	BB	DD	DD	DD	DD	BB	BB	DD	DD
chr10_19802668_19802712	DD	DD	DD	BB	DD	BB	BB	DD	BB	BB	BB	BB	DD	BB	BB	BB	BB	BB	BB	BB	DD	BB	BB	BB	DD	DD	DD	BB	BB	BB	BB	DD	DD	DD	DD	DD	DD	BB	DD	DD	BB	DD	DD	DD	DD	BB	BB	DD	DD
chr10_19912612_19912635	DD	DD	DD	BB	DD	BB	BB	DD	BB	BB	BB	BB	DD	BB	BB	DD	BB	BB	BB	BB	DD	BB	BB	BB	DD	DD	DD	BB	BB	BB	BB	DD	DD	DD	DD	DD	DD	BB	DD	DD	BB	DD	DD	DD	DD	DD	BB	DD	DD
chr10_19927459_19927494	DD	DD	DD	BB	DD	BB	BB	DD	BB	BB	BB	BB	DD	BB	BB	DD	BB	BB	BB	BB	DD	BB	BB	BB	DD	DD	DD	BB	BB	BB	BB	DD	DD	DD	DD	DD	DD	BB	DD	DD	BB	DD	DD	DD	DD	DD	BB	DD	DD
chr10_20026018_20026031	DD	DD	DD	BB	DD	BB	BB	DD	BB	BB	BB	BB	DD	BB	BB	DD	BB	BB	BB	BB	DD	BB	BB	BB	DD	DD	DD	BB	BB	BB	BB	DD	DD	DD	DD	DD	DD	BB	DD	DD	BB	DD	DD	DD	DD	DD	BB	DD	DD
chr10_20047109_20047136	DD	DD	DD	BB	DD	BB	BB	DD	BB	BB	BB	BB	DD	BB	BB	DD	BB	BB	BB	BB	DD	BB	BB	BB	DD	DD	DD	BB	BB	BB	BB	DD	DD	DD	DD	DD	DD	BB	DD	DD	BB	DD	DD	DD	DD	DD	BB	DD	DD
chr10_20050439_20050489	DD	DD	DD	BB	DD	BB	BB	DD	BB	BB	BB	BB	DD	BB	BB	DD	BB	BB	BB	BB	dn	BB	BB	BB	DD	DD	DD	BB	BB	BB	BB	DD	DD	DD	DD	DD	DD	BB	DD	DD	BB	DD	DD	DD	DD	DD	BB	dn	DD
chr10_20051218_20051249	DD	DD	DD	BB	DD	BB	BB	DD	BB	BB	BB	BB	DD	BB	BB	DD	BB	BB	BB	BB	DD	BB	BB	BB	DD	DD	DD	BB	BB	BB	BB	DD	DD	DD	DD	DD	DD	BB	DD	DD	BB	DD	DD	DD	DD	DD	BB	DD	DD
chr10_20107456_20107495	DD	DD	DD	BB	DD	BB	BB	DD	BB	BB	BB	BB	DD	BB	BB	DD	BB	BB	BB	BB	DD	BB	BB	BB	DD	DD	DD	BB	BB	BB	BB	DD	DD	DD	DD	DD	DD	BB	DD	DD	bd	DD	DD	DD	DD	DD	BB	DD	DD
chr10_20111455_20111490	DD	DD	DD	BB	DD	BB	BB	DD	BB	BB	BB	BB	DD	BB	BB	DD	BB	BB	BB	BB	DD	BB	BB	BB	DD	DD	DD	BB	BB	BB	BB	DD	DD	DD	DD	DD	DD	BB	DD	DD	BB	DD	DD	DD	DD	DD	BB	DD	DD
chr10_20124149_20124188	DD	DD	DD	BB	DD	BB	BB	DD	BB	BB	BB	BB	DD	BB	BB	DD	BB	BB	BB	BB	DD	BB	BB	BB	DD	DD	DD	BB	BB	BB	BB	DD	DD	DD	DD	DD	DD	BB	DD	DD	BB	DD	DD	DD	DD	DD	BB	DD	DD
chr10_20134765_20134780	DD	DD	DD	BB	DD	BB	BB	DD	BB	BB	BB	BB	DD	BB	BB	DD	BB	BB	BB	BB	DD	BB	BB	BB	DD	DD	DD	BB	BB	BB	BB	DD	DD	DD	DD	DD	DD	BB	DD	DD	BB	DD	DD	DD	DD	DD	BB	DD	DD
chr10_20204345_20204358	dd	dd	dd	BB	dd	BB	BB	dd	BB	BB	BB	BB	dd	NA	BB	dd	BB	BB	BB	BB	dd	BB	BB	BB	dd	NA	dd	NA	BB	BB	BB	dd	dn	DD	dd	dd	DD	BB	NA	dd	NA	NN	dd	dd	dd	dd	bn	dd	NA
chr10_20211929_20211948	DD	DD	DD	BB	DD	BB	BB	DD	BB	BB	BB	BB	DD	BB	BB	DD	BB	BB	BB	BB	DD	BB	BB	BB	DD	DD	DD	BB	BB	BB	BB	DD	DD	DD	DD	DD	DD	BB	DD	DD	BB	DD	DD	DD	DD	DD	BB	DD	DD
chr10_20216390_20216405	df	df	df	FF	df	FF	FF	df	FF	FF	FF	FF	df	FF	FF	df	FF	FF	FF	FF	df	FF	FF	FF	df	df	df	FF	FF	FF	FF	df	df	df	FF	df	df	FF	df	df	FF	df	df	df	df	df	FF	df	df
chr10_20227469_20227500	DD	DD	DD	BB	DD	BB	BB	DD	BB	BB	BB	BB	DD	BB	BB	DD	BB	BB	BB	BB	DD	BB	BB	BB	DD	DD	DD	BB	BB	BB	BB	DD	DD	DD	DD	DD	DD	BB	DD	DD	BB	DD	DD	DD	DD	DD	BB	DD	DD
chr10_20237064_20237084	DD	DD	DD	BB	DD	BB	BB	DD	BB	BB	BB	BB	DD	BB	BB	DD	BB	BB	BB	BB	DD	BB	BB	BB	DD	DD	DD	BB	BB	BB	BB	DD	DD	DD	DD	DD	DD	BB	DD	DD	BB	DD	DD	DD	DD	DD	BB	DD	DD
chr10_20241981_20241992	df	df	df	FF	df	FF	FF	df	FF	FF	FF	FF	df	FF	FF	df	FF	FF	FF	FF	df	FF	FF	FF	df	df	df	FF	FF	FF	FF	DD	df	df	df	df	DD	FF	df	df	FF	df	df	df	df	DD	FF	DD	df
chr10_20325891_20325908	DD	DD	DD	bd	DD	BB	BB	DD	BB	BB	BB	BB	DD	BB	BB	DD	BB	BB	BB	BB	DD	BB	BB	BB	DD	DD	DD	BB	BB	BB	BB	DD	DD	DD	DD	DD	DD	BB	DD	DD	BB	DD	DD	DD	DD	DD	BB	DD	DD
chr10_20338163_20338182	DD	DD	DD	BB	DD	BB	BB	DD	BB	BB	BB	BB	DD	BB	BB	DD	BB	BB	BB	BB	DD	BB	BB	BB	DD	DD	DD	BB	BB	BB	BB	DD	DD	DD	DD	DD	DD	BB	DD	DD	BB	DD	DD	DD	DD	DD	BB	DD	DD
chr10_20392675_20392686	DD	DD	DD	BB	DD	BB	BB	DD	BB	BB	BB	BB	DD	BB	BB	DD	bd	BB	BB	BB	DD	BB	BB	BB	DD	DD	DD	BB	BB	BB	BB	DD	DD	DD	DD	DD	DD	BB	DD	DD	BB	DD	DD	DD	DD	DD	BB	DD	DD
chr10_20394648_20394662	DD	DD	DD	BB	DD	BB	BB	DD	BB	BB	BB	BB	DD	BB	BB	DD	BB	BB	BB	BB	DD	BB	BB	BB	DD	DD	DD	BB	BB	BB	BB	DD	DD	DD	DD	DD	DD	BB	DD	DD	BB	DD	DD	DD	DD	DD	BB	DD	DD
chr10_20408432_20408461	FF	FF	FF	FF	FF	FF	FF	FF	FF	FF	FF	FF	FF	FF	FF	FF	FF	FF	FF	FF	FF	FF	FF	FF	FF	FF	FF	FF	FF	fn	FF	FF	FF	FF	FF	FF	FF	FF	FF	FF	FF	FF	FF	NN	NN	NN	FF	NN	NN
chr10_20577508_20577547	FF	NN	FF	FF	FF	NA	FF	FF	FF	FF	FF	FF	FF	FF	FF	FF	FF	FF	FF	FF	FF	FF	FF	FF	FF	NA	FF	FF	NA	NA	fn	FF	NA	FF	FF	FF	FF	FF	FF	FF	FF	FF	FF	FF	FF	FF	NA	FF	FF
chr10_20582384_20582428	DD	DD	DD	BB	DD	BB	BB	DD	BB	BB	BB	BB	DD	BB	BB	DD	BB	BB	BB	BB	DD	BB	BB	BB	DD	DD	DD	BB	BB	BB	BB	DD	DD	DD	DD	DD	DD	BB	DD	DD	BB	DD	DD	DD	DD	DD	BB	DD	DD
chr10_20586539_20586586	DD	DD	DD	BB	DD	BB	BB	DD	BB	bd	BB	BB	DD	BB	BB	DD	BB	BB	BB	BB	DD	BB	BB	BB	DD	DD	DD	BB	BB	BB	BB	DD	DD	DD	DD	DD	DD	BB	DD	dn	BB	DD	DD	DD	DD	DD	BB	DD	DD
chr10_20588618_20588653	DD	DD	BB	BB	DD	BB	BB	DD	BB	bn	BB	BB	DD	NA	BB	DD	BB	BB	BB	BB	DD	BB	BB	BB	DD	DD	DD	BB	BB	BB	BB	DD	NA	DD	DD	DD	DD	BB	DD	DD	BB	DD	DD	DD	DD	DD	NA	NA	DD
chr10_20617793_20617836	BB	BB	NN	BB	BB	BB	BB	BB	BB	DD	BB	BB	NA	BB	BB	BB	BB	BB	BB	BB	BB	BB	BB	BB	NA	BB	BB	NA	BB	BB	NA	BB	BB	BB	DD	BB	BB	BB	BB	BB	NA	BB	BB	BB	BB	BB	BB	BB	BB
chr10_20658053_20658100	DD	DD	DD	BB	DD	BB	BB	DD	BB	BB	BB	BB	DD	BB	BB	DD	BB	BB	BB	BB	DD	BB	BB	BB	DD	DD	DD	BB	BB	BB	BB	DD	DD	DD	DD	DD	DD	BB	DD	DD	BB	DD	DD	DD	DD	DD	BB	DD	DD
chr10_20666049_20666088	DD	DD	DD	BB	DD	BB	BB	NA	BB	BB	BB	BB	DD	BB	BB	DD	BB	BB	BB	BB	DD	BB	BB	BB	NA	NA	DD	BB	BB	BB	BB	DD	NA	NN	NA	NA	NA	BB	DD	NA	NA	NA	NA	NA	DD	NA	BB	DD	dn
chr10_20704167_20704191	DD	DD	DD	BB	DD	BB	BB	DD	BB	BB	BB	BB	DD	BB	BB	DD	BB	BB	BB	BB	DD	BB	BB	BB	DD	DD	DD	BB	BB	BB	BB	DD	DD	DD	DD	DD	DD	BB	DD	DD	BB	DD	DD	DD	DD	DD	BB	DD	DD
chr10_20753977_20753996	DD	DD	DD	BB	DD	BB	BB	DD	BB	BB	BB	BB	DD	BB	BB	DD	BB	BB	BB	BB	DD	BB	BB	BB	DD	DD	DD	BB	BB	BB	BB	DD	DD	DD	DD	DD	DD	BB	DD	DD	BB	DD	DD	DD	DD	DD	BB	DD	DD
chr10_20816449_20816480	FF	FF	FF	FF	FF	FF	FF	FF	FF	FF	FF	FF	FF	NN	FF	FF	FF	FF	FF	FF	FF	FF	FF	FF	FF	FF	FF	NA	FF	FF	FF	FF	FF	FF	FF	FF	FF	FF	FF	FF	FF	FF	FF	FF	FF	FF	FF	FF	FF
chr10_20822960_20823013	DD	DD	DD	BB	DD	BB	BB	DD	BB	BB	BB	BB	DD	BB	BB	DD	BB	BB	BB	BB	DD	BB	BB	BB	DD	DD	DD	BB	BB	BB	BB	DD	DD	DD	DD	DD	DD	BB	DD	DD	BB	DD	DD	DD	DD	DD	BB	DD	DD
chr10_20841491_20841512	DD	DD	DD	BB	DD	BB	BB	DD	BB	BB	BB	BB	DD	BB	BB	DD	BB	BB	BB	BB	DD	BB	BB	BB	DD	DD	DD	BB	BB	BB	BB	DD	DD	DD	DD	DD	DD	BB	DD	DD	BB	DD	DD	DD	DD	DD	BB	DD	DD
chr10_20864198_20864245	FF	FF	FF	FF	FF	FF	NA	FF	FF	FF	FF	FF	NN	NA	FF	FF	FF	FF	NA	FF	FF	FF	FF	FF	FF	NA	FF	FF	FF	FF	FF	FF	NA	FF	FF	FF	FF	FF	NN	FF	NA	FF	FF	NA	FF	FF	FF	FF	FF
chr10_20971876_20971915	DD	DD	DD	DD	DD	DD	DD	DD	DD	DD	DD	DD	DD	NA	DD	DD	DD	DD	DD	DD	DD	DD	NA	DD	DD	DD	DD	DD	DD	DD	du	DD	DD	DD	DD	DD	DD	DD	DD	DD	DD	DD	DD	DD	DD	DD	DD	DD	DD
chr10_21049649_21049682	FF	FF	FF	FF	FF	FF	FF	FF	FF	FF	FF	FF	FF	FF	FF	FF	FF	FF	FF	FF	FF	FF	FF	FF	FF	FF	FF	FF	FF	FF	FF	FF	FF	FF	FF	FF	FF	FF	FF	FF	FF	FF	FF	FF	FF	FF	FF	FF	NA
chr10_21183238_21183285	FF	NN	FF	NN	NA	FF	FF	FF	FF	FF	NA	FF	FF	NA	FF	FF	FF	FF	FF	FF	NN	FF	FF	FF	NA	NA	FF	FF	FF	FF	FF	NA	FF	FF	FF	FF	FF	FF	FF	NA	FF	FF	FF	FF	FF	NA	FF	FF	NA
chr10_21206953_21206997	DD	DD	DD	BB	DD	BB	BB	DD	BB	BB	BB	BB	DD	BB	BB	DD	BB	BB	BB	BB	DD	BB	BB	BB	BB	DD	DD	BB	BB	BB	BB	DD	DD	DD	DD	DD	DD	BB	DD	BB	BB	DD	DD	DD	DD	DD	BB	DD	BB
chr10_21260304_21260338	NA	FF	FF	FF	FF	FF	FF	FF	FF	FF	FF	FF	FF	FF	FF	FF	FF	FF	FF	FF	FF	FF	FF	FF	FF	NA	FF	FF	FF	FF	FF	FF	FF	FF	FF	FF	FF	NN	FF	FF	FF	FF	FF	FF	FF	FF	FF	FF	FF
chr10_21271285_21271324	FF	FF	FF	FF	FF	FF	FF	FF	NA	FF	FF	NA	FF	FF	FF	FF	FF	NA	NA	FF	NA	FF	FF	FF	FF	NA	FF	FF	NA	NA	FF	FF	FF	FF	FF	NA	FF	FF	FF	FF	FF	FF	FF	FF	FF	FF	NA	FF	NA
chr10_21457843_21457878	FF	FF	FF	FF	FF	FF	FF	FF	FF	FF	FF	FF	FF	FF	FF	FF	FF	FF	FF	FF	FF	FF	FF	FF	FF	FF	FF	FF	FF	FF	FF	FF	FF	FF	NN	FF	FF	NA	FF	FF	FF	FF	FF	FF	FF	FF	FF	FF	FF
chr10_21596601_21596630	FF	NA	FF	FF	FF	FF	FF	FF	FF	NN	FF	FF	FF	FF	FF	FF	FF	FF	FF	FF	FF	FF	FF	FF	FF	FF	FF	FF	FF	NA	FF	NA	FF	FF	FF	FF	fn	FF	FF	FF	NA	FF	FF	FF	FF	FF	FF	FF	FF
chr10_21675183_21675222	FF	FF	FF	FF	FF	FF	FF	FF	FF	FF	FF	FF	FF	FF	FF	FF	FF	FF	FF	NN	FF	FF	FF	FF	FF	NA	NA	FF	FF	NA	FF	FF	FF	FF	NA	NA	FF	NA	FF	FF	FF	FF	FF	FF	fn	FF	FF	FF	FF
chr10_21761075_21761109	FF	FF	FF	FF	FF	FF	FF	FF	NA	FF	NA	FF	FF	FF	NA	NA	FF	NA	FF	FF	FF	FF	FF	FF	FF	NA	FF	FF	FF	FF	FF	FF	NA	FF	FF	FF	FF	FF	FF	FF	FF	FF	FF	FF	FF	FF	FF	FF	FF
chr10_21769678_21769753	fn	NN	NN	FF	fn	fn	NN	NN	NN	NA	NA	FF	FF	NN	nn	FF	NA	FF	NN	FF	fn	fn	FF	NA	FF	FF	FF	NN	nn	FF	NA	FF	NA	NA	fn	NN	NN	FF	NN	NA	FF	fn	FF	FF	NA	NA	FF	FF	NN
chr10_21939250_21939289	FF	FF	FF	FF	FF	NA	FF	NA	FF	FF	NA	FF	FF	NA	FF	FF	NA	FF	FF	NA	FF	FF	FF	NA	FF	NA	NN	FF	FF	FF	FF	FF	FF	FF	FF	FF	FF	FF	NA	FF	NA	FF	FF	FF	FF	NA	NA	FF	FF
chr10_22653275_22653318	fn	FF	NA	FF	FF	FF	NA	NA	FF	FF	FF	FF	FF	FF	FF	FF	FF	FF	FF	NA	NA	NA	FF	FF	FF	NA	NA	FF	FF	NA	FF	FF	NA	FF	fn	FF	FF	NA	FF	FF	FF	FF	FF	fn	FF	FF	FF	NA	FF
chr10_22661642_22661677	FF	FF	FF	FF	FF	FF	FF	FF	FF	FF	FF	FF	FF	FF	FF	FF	FF	FF	FF	FF	FF	NA	FF	FF	FF	NA	FF	FF	FF	FF	FF	NA	FF	FF	FF	FF	FF	FF	FF	FF	FF	FF	FF	fn	FF	NA	FF	FF	FF
chr10_22833193_22833216	FF	FF	FF	FF	FF	FF	FF	FF	FF	FF	FF	FF	FF	NN	FF	FF	FF	FF	FF	FF	FF	FF	FF	FF	FF	FF	FF	FF	FF	FF	FF	FF	FF	FF	FF	FF	FF	FF	FF	FF	FF	FF	FF	FF	FF	FF	FF	FF	FF
chr10_22841389_22841423	FF	FF	FF	NN	FF	NA	FF	FF	FF	FF	FF	FF	NA	FF	FF	FF	FF	FF	NA	FF	FF	FF	FF	FF	FF	FF	FF	FF	FF	FF	FF	FF	FF	FF	FF	FF	FF	NA	FF	FF	FF	FF	FF	FF	FF	FF	FF	FF	FF
chr10_22961129_22961176	FF	NA	NN	NA	FF	FF	FF	FF	FF	FF	FF	FF	NA	NN	FF	FF	FF	FF	FF	FF	FF	FF	FF	FF	FF	FF	FF	NA	FF	FF	NA	NA	NA	NA	FF	FF	FF	NA	FF	FF	NA	FF	FF	FF	FF	FF	NA	FF	NA
chr10_23114767_23114796	FF	NA	NA	NA	FF	FF	FF	FF	NA	FF	FF	NA	NA	NA	NA	FF	NA	NA	FF	FF	FF	fn	FF	FF	FF	NA	FF	FF	FF	FF	FF	NA	NA	NN	NA	NA	FF	FF	FF	NA	FF	NA	NA	FF	FF	FF	FF	FF	FF
chr10_23273345_23273396	BB	NN	NA	BB	BB	bn	NA	BB	BB	NA	NA	BB	BB	BB	BB	BB	BB	NA	BB	bn	BB	NA	BB	BB	NA	NA	DD	BB	BB	NA	NA	NA	DD	DD	NA	NA	DD	BB	DD	DD	BB	DD	BB	NA	NA	NA	BB	DD	BB
chr10_23290179_23290196	NA	FF	FF	FF	FF	FF	FF	FF	FF	FF	NA	FF	FF	FF	FF	NA	FF	FF	FF	FF	FF	FF	NA	FF	NA	FF	FF	FF	FF	FF	FF	FF	FF	FF	NN	FF	FF	FF	FF	NA	NA	FF	FF	FF	FF	FF	FF	FF	FF
chr10_23411259_23411303	NA	FF	FF	NA	NA	FF	FF	FF	FF	FF	FF	FF	FF	NA	FF	FF	FF	FF	FF	FF	NA	FF	FF	FF	FF	NA	FF	FF	FF	FF	NA	FF	FF	FF	FF	FF	FF	NA	FF	FF	NA	NA	FF	FF	FF	FF	FF	FF	FF
chr10_23416456_23416515	FF	FF	fn	FF	FF	FF	FF	FF	FF	FF	NN	NA	FF	FF	FF	NA	FF	NA	FF	FF	NN	FF	FF	FF	FF	NA	NA	FF	FF	FF	NA	FF	NN	FF	NN	FF	FF	FF	FF	NA	FF	FF	FF	FF	FF	FF	FF	FF	NA
chr10_23825694_23825733	BB	DD	NA	BB	DD	BB	BB	BB	BB	BB	BB	BB	DD	BB	BB	DD	BB	BB	BB	BB	DD	BB	BB	BB	DD	DD	DD	BB	BB	BB	BB	DD	DD	DD	DD	DD	DD	BB	NA	DD	BB	DD	DD	DD	BB	NA	BB	DD	BB
chr10_23852445_23852480	FF	FF	FF	FF	FF	FF	FF	FF	FF	FF	FF	FF	FF	FF	FF	FF	FF	FF	FF	FF	FF	FF	FF	FF	FF	FF	FF	FF	FF	FF	FF	FF	NN	FF	FF	FF	FF	FF	FF	NA	FF	NA	FF	FF	FF	FF	FF	FF	FF
chr10_23896999_23897048	NA	FF	FF	FF	FF	FF	FF	FF	FF	FF	FF	FF	FF	FF	FF	FF	FF	FF	FF	FF	FF	FF	FF	NA	FF	NA	FF	FF	FF	FF	FF	FF	FF	FF	FF	NA	FF	FF	FF	FF	NA	FF	FF	FF	FF	NA	FF	FF	FF
chr10_23902094_23902133	FF	FF	FF	FF	FF	FF	FF	FF	FF	FF	FF	NN	FF	FF	FF	FF	FF	FF	FF	FF	FF	FF	FF	FF	FF	FF	FF	FF	FF	FF	FF	FF	FF	FF	FF	FF	NA	FF	FF	FF	FF	FF	FF	FF	FF	FF	FF	FF	FF
chr10_24047679_24047710	FF	FF	FF	FF	FF	FF	FF	FF	FF	FF	FF	NN	FF	FF	FF	FF	FF	FF	FF	FF	FF	FF	FF	FF	NA	NA	FF	FF	FF	FF	FF	FF	FF	FF	FF	FF	FF	FF	FF	FF	FF	FF	FF	FF	FF	FF	FF	FF	FF
chr10_24386163_24386217	FF	NN	NA	NA	FF	NA	NA	FF	FF	FF	FF	FF	NA	NA	FF	FF	NA	NA	NA	FF	FF	FF	FF	FF	FF	NA	FF	FF	FF	FF	NA	FF	FF	FF	FF	FF	NA	NA	FF	FF	FF	FF	FF	NA	NA	FF	FF	FF	NA
chr10_24402259_24402297	FF	FF	FF	FF	FF	FF	FF	FF	FF	FF	FF	FF	FF	FF	FF	FF	FF	FF	FF	NA	FF	FF	FF	FF	FF	FF	FF	FF	FF	FF	FF	FF	FF	FF	FF	FF	NA	FF	FF	FF	FF	FF	FF	NA	FF	FF	FF	FF	FF
chr10_24524538_24524553	FF	NA	FF	FF	FF	FF	FF	FF	FF	NN	FF	FF	FF	FF	FF	FF	FF	FF	FF	FF	FF	FF	FF	FF	FF	FF	FF	FF	FF	FF	FF	FF	FF	FF	FF	FF	FF	FF	FF	FF	FF	FF	FF	FF	FF	FF	FF	FF	FF
chr10_24618970_24619001	FF	FF	FF	FF	FF	FF	FF	FF	FF	NA	FF	FF	FF	FF	FF	FF	FF	FF	FF	FF	FF	FF	FF	FF	FF	NA	FF	FF	FF	FF	FF	FF	NA	FF	FF	FF	NA	FF	FF	FF	NA	FF	FF	FF	FF	FF	FF	FF	FF
chr10_24637868_24637911	FF	NN	FF	FF	FF	FF	FF	FF	FF	FF	FF	FF	FF	NN	NA	FF	FF	FF	NA	FF	fn	FF	fn	FF	FF	NA	FF	NA	FF	FF	FF	NN	FF	FF	FF	FF	FF	NA	FF	FF	FF	FF	FF	FF	FF	FF	NA	FF	FF
chr10_24653670_24653693	FF	FF	FF	FF	FF	FF	FF	FF	FF	FF	NN	FF	FF	FF	FF	FF	FF	FF	FF	FF	FF	FF	FF	FF	FF	NA	FF	FF	FF	FF	NA	FF	FF	FF	FF	FF	FF	FF	FF	FF	FF	FF	FF	FF	FF	FF	NA	FF	FF
chr10_24673498_24673517	FF	FF	FF	NA	FF	FF	FF	FF	FF	FF	fn	FF	FF	FF	FF	FF	FF	FF	FF	FF	FF	FF	NA	FF	FF	NA	FF	FF	FF	FF	FF	FF	FF	FF	FF	FF	FF	FF	FF	FF	FF	FF	FF	FF	FF	NN	FF	FF	FF
chr10_24753939_24753988	NA	NA	FF	FF	FF	FF	NA	FF	FF	FF	FF	NA	NN	NN	FF	FF	FF	FF	FF	NA	FF	FF	FF	NN	FF	FF	FF	FF	FF	FF	FF	FF	FF	FF	NA	NA	FF	NA	NA	NA	NA	FF	FF	NA	FF	fn	NA	FF	FF
chr10_24809458_24809505	FF	NA	FF	FF	FF	FF	FF	FF	FF	FF	FF	FF	FF	NA	FF	FF	FF	FF	FF	FF	FF	FF	FF	FF	FF	FF	NA	FF	FF	FF	FF	FF	FF	FF	NA	FF	FF	FF	FF	FF	FF	FF	NA	FF	FF	FF	FF	NA	FF
chr10_24844312_24844365	FF	FF	FF	FF	FF	FF	FF	FF	FF	FF	FF	FF	FF	FF	FF	FF	FF	NN	NN	FF	FF	NA	FF	FF	FF	NA	FF	FF	FF	NA	NA	FF	FF	FF	FF	FF	FF	FF	FF	FF	FF	FF	FF	FF	FF	NA	FF	NA	FF
chr10_24848256_24848311	BB	BB	BB	NA	BB	NA	NA	bn	BB	NA	DD	BB	BB	BB	BB	BB	BB	NA	BB	BB	BB	bd	NA	NA	BB	NA	DD	BB	BB	bd	BB	NN	DD	NA	BB	NA	bd	DD	NA	DD	NA	DD	DD	DD	NA	BB	BB	DD	NA
chr10_24870510_24870525	FF	FF	FF	FF	NA	FF	FF	FF	NA	FF	NA	NA	FF	FF	FF	NA	fn	FF	FF	FF	FF	FF	FF	FF	FF	FF	FF	FF	FF	NA	FF	FF	NA	FF	FF	FF	FF	FF	FF	FF	FF	FF	FF	FF	FF	FF	FF	FF	FF
chr10_25074543_25074568	FF	FF	FF	FF	FF	FF	FF	FF	FF	NA	FF	FF	FF	FF	FF	NA	FF	FF	FF	FF	NA	FF	FF	FF	FF	FF	FF	FF	FF	NA	NN	FF	FF	FF	FF	FF	FF	NA	FF	FF	NA	FF	FF	NA	FF	FF	NA	NA	FF
chr10_25083845_25083900	fn	FF	fn	FF	fn	NA	FF	NN	fn	FF	NA	FF	NA	FF	FF	fn	NA	FF	FF	NA	FF	FF	FF	NN	NN	NA	FF	NA	FF	fn	FF	FF	FF	FF	FF	FF	FF	FF	FF	NA	NA	FF	FF	FF	NA	NA	NA	FF	NA
chr10_25156180_25156227	FF	FF	FF	FF	fn	FF	FF	FF	NN	FF	FF	FF	FF	FF	FF	FF	FF	FF	FF	FF	FF	FF	fn	FF	NA	NA	FF	FF	FF	NA	FF	FF	FF	FF	FF	FF	FF	FF	FF	FF	FF	FF	NN	FF	FF	FF	FF	FF	FF
chr10_25230105_25230160	NA	FF	FF	FF	FF	fn	FF	FF	NA	FF	FF	FF	NA	NA	FF	FF	NA	fn	FF	NN	NA	FF	fn	FF	FF	NA	FF	FF	FF	FF	NA	FF	NA	FF	FF	FF	FF	NA	FF	FF	FF	FF	FF	FF	NA	FF	FF	NA	FF
chr10_25557339_25557382	NN	FF	FF	FF	FF	FF	FF	FF	FF	FF	FF	FF	FF	FF	FF	FF	FF	FF	FF	FF	FF	FF	FF	FF	FF	NA	FF	FF	FF	NN	FF	FF	FF	FF	FF	FF	FF	FF	FF	FF	FF	FF	FF	FF	FF	NA	FF	FF	FF
chr10_25560185_25560236	NA	FF	FF	NN	NN	FF	FF	FF	FF	FF	FF	FF	FF	FF	FF	FF	NA	fn	fn	FF	FF	FF	FF	NN	FF	NA	FF	NA	FF	FF	FF	FF	NA	FF	FF	NA	FF	FF	NA	FF	FF	FF	FF	FF	FF	NN	FF	FF	NN
chr10_25611835_25611866	FF	FF	FF	FF	FF	NN	FF	FF	FF	FF	FF	FF	FF	FF	FF	FF	FF	FF	FF	FF	FF	FF	FF	FF	FF	FF	FF	FF	NN	NN	FF	NA	FF	FF	FF	FF	FF	FF	FF	NA	FF	FF	FF	FF	FF	FF	FF	FF	FF
chr10_25685366_25685407	FF	FF	fn	FF	FF	FF	FF	FF	NA	FF	FF	FF	FF	NA	FF	FF	FF	FF	FF	FF	FF	NA	FF	FF	FF	FF	FF	FF	FF	FF	FF	fn	FF	FF	FF	FF	FF	FF	FF	FF	NA	FF	FF	FF	FF	FF	FF	FF	FF
chr10_25712105_25712152	FF	FF	FF	FF	FF	FF	FF	FF	FF	FF	FF	fn	NA	FF	NA	NA	NN	FF	FF	fn	FF	FF	FF	FF	FF	NA	FF	FF	FF	FF	NN	FF	NA	FF	FF	NA	FF	FF	FF	FF	NA	FF	FF	FF	FF	FF	FF	FF	FF
chr10_25712716_25712737	FF	FF	FF	FF	FF	FF	FF	FF	NA	FF	FF	NA	FF	FF	FF	FF	FF	NA	FF	FF	FF	FF	FF	FF	FF	FF	FF	FF	FF	FF	FF	FF	FF	NA	FF	FF	FF	FF	FF	FF	FF	NA	FF	FF	FF	FF	FF	FF	FF
chr10_25720169_25720219	FF	FF	FF	FF	FF	NA	NN	FF	FF	FF	FF	FF	FF	FF	FF	NA	FF	FF	FF	FF	FF	FF	FF	FF	FF	FF	FF	FF	FF	FF	FF	NA	FF	FF	FF	FF	FF	FF	FF	FF	FF	FF	FF	FF	FF	FF	FF	FF	FF
chr10_25860260_25860281	FF	FF	FF	FF	NA	FF	FF	FF	FF	NA	FF	FF	FF	FF	NA	FF	FF	FF	NA	FF	FF	FF	NA	FF	FF	FF	FF	FF	FF	FF	FF	NA	NA	FF	FF	NA	FF	FF	NA	FF	FF	NA	FF	FF	FF	FF	FF	FF	FF
chr10_26056285_26056319	FF	FF	FF	FF	FF	FF	FF	FF	FF	FF	FF	FF	FF	NA	FF	FF	fn	FF	FF	NA	NA	FF	FF	FF	FF	FF	FF	FF	FF	FF	FF	FF	FF	FF	FF	FF	FF	NA	FF	FF	FF	FF	FF	FF	FF	FF	FF	FF	FF
chr10_26229352_26229395	FF	FF	FF	FF	FF	FF	FF	NN	FF	FF	FF	FF	FF	FF	NA	FF	fn	FF	FF	FF	NN	FF	FF	FF	FF	FF	FF	NA	NN	FF	FF	FF	FF	NA	FF	FF	FF	FF	FF	FF	FF	FF	FF	FF	FF	FF	FF	FF	FF
chr10_26369129_26369158	FF	FF	FF	NA	FF	FF	FF	FF	FF	FF	FF	FF	FF	FF	FF	FF	FF	FF	FF	FF	NA	FF	FF	FF	FF	FF	FF	FF	FF	FF	FF	FF	FF	FF	FF	NA	FF	FF	FF	FF	NA	FF	FF	FF	FF	FF	FF	FF	FF
chr10_26603993_26604040	FF	FF	FF	FF	FF	FF	NA	FF	FF	FF	fn	NN	FF	FF	FF	FF	nn	NA	FF	FF	FF	FF	FF	NN	FF	NA	FF	fn	fn	NA	FF	FF	FF	NN	FF	FF	FF	FF	fn	FF	NA	FF	FF	FF	NN	NA	FF	FF	FF
chr10_26633033_26633072	FF	FF	FF	FF	FF	FF	FF	FF	FF	NA	FF	FF	FF	FF	NA	FF	NA	NA	FF	FF	NA	FF	FF	FF	FF	NA	FF	FF	FF	NA	FF	FF	FF	FF	FF	FF	FF	FF	FF	FF	FF	FF	FF	FF	FF	NA	FF	FF	FF
chr10_26804268_26804312	FF	FF	FF	FF	FF	FF	NA	FF	FF	FF	FF	FF	FF	FF	FF	FF	FF	fn	FF	FF	NN	FF	FF	FF	FF	FF	FF	FF	FF	FF	FF	FF	FF	FF	FF	FF	FF	FF	FF	FF	FF	FF	FF	FF	FF	FF	FF	FF	FF
chr10_26816618_26816632	FF	FF	FF	FF	FF	FF	FF	FF	FF	FF	FF	FF	NA	FF	FF	FF	FF	FF	FF	FF	FF	FF	FF	FF	FF	NA	FF	FF	FF	FF	FF	FF	FF	FF	FF	FF	FF	FF	FF	NA	NA	FF	FF	FF	FF	FF	FF	FF	FF
chr10_27108954_27109005	FF	NA	NA	NN	NN	FF	FF	FF	FF	NN	FF	FF	FF	NN	FF	FF	FF	FF	FF	FF	FF	FF	FF	FF	FF	FF	FF	FF	FF	FF	FF	FF	FF	FF	FF	FF	fn	NA	NA	FF	FF	NA	FF	FF	FF	FF	NA	NA	NA
chr10_27137459_27137494	FF	FF	FF	FF	NA	FF	FF	FF	NA	FF	FF	FF	FF	FF	FF	NA	FF	FF	FF	NA	FF	NA	FF	FF	FF	NA	FF	FF	NA	FF	FF	NA	FF	FF	NA	FF	FF	FF	FF	FF	FF	FF	FF	FF	FF	NA	FF	FF	FF
chr10_27288420_27288452	FF	FF	FF	FF	FF	FF	FF	FF	FF	FF	FF	FF	FF	FF	FF	FF	FF	NA	FF	FF	FF	NA	FF	FF	FF	FF	FF	FF	FF	FF	FF	FF	FF	FF	FF	FF	FF	FF	FF	FF	FF	FF	FF	FF	FF	FF	FF	FF	FF
chr10_27372467_27372506	FF	FF	FF	FF	FF	FF	FF	FF	FF	FF	FF	FF	FF	NA	FF	FF	FF	FF	FF	FF	FF	FF	FF	FF	FF	NA	FF	FF	NN	FF	FF	FF	FF	FF	FF	FF	FF	FF	FF	FF	NA	FF	FF	FF	FF	FF	FF	FF	FF
chr10_27600303_27600330	DD	DD	DD	BB	BB	BB	BB	BB	BB	BB	DD	BB	DD	BB	BB	DD	BB	BB	BB	BB	DD	BB	BB	BB	DD	DD	DD	DD	BB	BB	BB	DD	DD	DD	BB	DD	DD	BB	BB	DD	BB	DD	DD	BB	BB	BB	BB	BB	BB
chr10_27634295_27634312	FF	NA	FF	NN	FF	FF	FF	FF	FF	FF	FF	fn	FF	FF	FF	FF	FF	FF	FF	FF	FF	FF	FF	FF	FF	NA	FF	FF	FF	FF	FF	FF	FF	FF	NA	FF	FF	FF	FF	FF	NA	FF	FF	NA	FF	FF	FF	FF	FF
chr10_27684631_27684654	DD	DD	DD	BB	BB	BB	BB	BB	BB	BB	DD	BB	DD	BB	BB	DD	BB	BB	BB	BB	DD	BB	BB	BB	DD	DD	DD	DD	BB	BB	BB	DD	DD	DD	BB	DD	DD	BB	BB	DD	BB	DD	DD	BB	BB	BB	BB	BB	BB
chr10_27741368_27741411	DD	DD	DD	BB	NA	BB	NA	bn	BB	BB	DD	NA	DD	bn	BB	DD	BB	NA	BB	BB	DD	BB	BB	BB	DD	DD	DD	DD	BB	BB	NA	NA	DD	DD	NA	DD	NA	BB	BB	DD	NA	DD	DD	NA	NN	bn	BB	BB	NA
chr10_27761287_27761316	DD	DD	DD	BB	BB	BB	BB	BB	BB	BB	DD	BB	DD	BB	BB	DD	BB	bn	bn	BB	DD	BB	BB	BB	DD	DD	DD	DD	BB	BB	BB	DD	DD	DD	BB	DD	DD	BB	BB	DD	BB	DD	DD	BB	BB	BB	BB	BB	BB
chr10_27810143_27810167	DD	DD	DD	BB	BB	BB	BB	BB	BB	BB	DD	BB	DD	BB	BB	DD	BB	BB	BB	BB	DD	BB	BB	BB	DD	DD	DD	DD	BB	BB	BB	DD	DD	DD	BB	DD	DD	BB	BB	DD	BB	DD	DD	BB	BB	BB	BB	BB	BB
chr10_27831837_27831887	DD	DD	DD	BB	BB	BB	BB	BB	BB	BB	DD	bn	DD	BB	bn	DD	BB	BB	bn	BB	DD	bn	BB	BB	DD	DD	DD	DD	bn	BB	BB	DD	DD	DD	BB	DD	DD	BB	BB	DD	BB	DD	DD	BB	BB	BB	BB	BB	BB
chr10_27834182_27834205	DD	DD	DD	BB	BB	BB	BB	BB	BB	BB	DD	BB	DD	BB	BB	DD	BB	BB	BB	BB	DD	BB	BB	BB	DD	DD	DD	DD	BB	BB	BB	DD	DD	DD	BB	DD	DD	BB	BB	DD	BB	DD	DD	BB	BB	BB	BB	BB	BB
chr10_27839742_27839753	DD	DD	DD	BB	BB	BB	BB	BB	BB	BB	DD	BB	DD	BB	BB	DD	BB	BB	BB	BB	DD	BB	BB	BB	DD	DD	DD	DD	BB	BB	BB	DD	DD	DD	BB	DD	DD	BB	BB	DD	BB	DD	DD	BB	BB	BB	BB	BB	BB
chr10_27929662_27929676	DD	df	df	FF	FF	FF	FF	FF	FF	FF	df	FF	df	FF	FF	df	FF	FF	FF	FF	df	FF	FF	FF	df	df	df	df	FF	FF	FF	DD	df	DD	FF	df	df	FF	FF	df	FF	DD	df	FF	FF	FF	FF	FF	FF
chr10_27929675_27929704	DD	DD	DD	BB	BB	BB	BB	BB	BB	BB	DD	BB	DD	BB	BB	DD	BB	BB	BB	BB	DD	BB	BB	BB	DD	DD	DD	DD	BB	BB	BB	DD	DD	DD	BB	DD	DD	BB	BB	DD	BB	DD	DD	BB	BB	BB	BB	BB	BB
chr10_27939945_27939960	DD	DD	DD	BB	BB	BB	BB	BB	BB	BB	DD	BB	DD	BB	BB	DD	BB	BB	BB	BB	DD	BB	BB	BB	DD	DD	DD	DD	BB	BB	BB	DD	DD	DD	BB	DD	DD	BB	BB	DD	BB	DD	DD	BB	BB	BB	BB	BB	BB
chr10_27970145_27970174	DD	dd	dd	BB	BB	BB	BB	BB	BB	bd	DD	BB	dd	BB	BB	dd	BB	BB	BB	BB	dd	BB	BB	BB	dd	dn	dd	dd	BB	BB	BB	dd	dd	dd	BB	dd	dd	BB	BB	dd	BB	dd	dd	BB	BB	bd	BB	BB	BB
chr10_27988826_27988861	NN	DD	DD	BB	BB	BB	BB	BB	BB	BB	NA	BB	DD	BB	BB	DD	BB	BB	BB	BB	NA	BB	BB	BB	NA	DD	DD	DD	BB	BB	BB	DD	DD	DD	BB	NA	NA	BB	BB	DD	NA	DD	DD	BB	BB	BB	BB	BB	BB
chr10_28020295_28020346	UU	UU	UU	BB	BB	BB	BB	BB	BB	BB	NA	BB	UU	BB	UU	UU	BB	BB	BB	BB	UU	BB	BB	BB	UU	NA	NA	NA	BB	BB	BB	UU	UU	uu	BB	UU	UU	BB	BB	NA	BB	UU	UU	UU	BB	BB	BB	BB	bu
chr10_28048463_28048486	DD	DD	DD	BB	BB	BB	BB	BB	BB	bn	DD	BB	DD	BB	BB	DD	BB	bn	BB	BB	DD	BB	BB	BB	DD	NA	DD	NA	BB	BB	BB	DD	DD	DD	BB	NA	DD	BB	BB	DD	BB	dn	DD	BB	BB	BB	BB	BB	BB
chr10_28067919_28067950	DD	DD	DD	BB	BB	BB	BB	BB	BB	BB	DD	BB	DD	BB	BB	DD	BB	BB	BB	BB	DD	BB	BB	BB	DD	DD	DD	DD	BB	BB	BB	dn	DD	DD	BB	DD	DD	BB	BB	DD	BB	DD	DD	BB	BB	BB	BB	BB	BB
chr10_28071489_28071513	DD	DD	DD	BB	BB	BB	BB	BB	BB	BB	DD	BB	DD	BB	BB	DD	BB	BB	BB	BB	DD	BB	BB	BB	DD	DD	DD	DD	BB	BB	BB	DD	DD	DD	BB	DD	DD	BB	BB	DD	BB	DD	DD	BB	BB	BB	BB	BB	BB
chr10_28093502_28093517	DD	DD	DD	BB	BB	BB	BB	BB	BB	bn	DD	bn	DD	BB	BB	dn	BB	BB	BB	BB	DD	BB	BB	BB	DD	DD	DD	DD	BB	BB	BB	DD	DD	DD	BB	DD	DD	BB	BB	DD	BB	DD	DD	BB	BB	BB	BB	BB	BB
chr10_28115054_28115097	DD	DD	DD	BB	BB	BB	BB	BB	BB	BB	DD	BB	DD	BB	BB	DD	BB	BB	BB	BB	DD	BB	BB	BB	DD	DD	DD	DD	BB	BB	BB	DD	DD	DD	BB	DD	DD	BB	BB	DD	BB	DD	DD	BB	BB	BB	BB	BB	BB
chr10_28117221_28117232	DD	DD	DD	BB	BB	BB	BB	BB	BB	BB	DD	BB	DD	BB	BB	DD	BB	BB	BB	BB	DD	BB	BB	BB	DD	DD	DD	DD	BB	BB	BB	DD	DD	DD	BB	DD	DD	BB	BB	DD	BB	DD	DD	BB	BB	BB	BB	BB	BB
chr10_28128426_28128441	DD	dn	DD	BB	BB	BB	BB	BB	BB	BB	DD	BB	DD	BB	BB	DD	BB	BB	BB	BB	DD	BB	BB	BB	dn	dn	DD	DD	BB	BB	BB	DD	DD	dn	BB	DD	DD	BB	BB	DD	BB	dn	DD	BB	BB	BB	BB	BB	BB
chr10_28149186_28149201	DD	DD	dd	BB	BB	BB	BB	BB	BB	NA	dd	BB	DD	BB	BB	DD	BB	BB	BB	BB	dd	BB	BB	BB	DD	dd	dn	dd	BB	BB	BB	dd	dd	dd	BB	dd	dd	BB	BB	dd	BB	dd	dd	BB	BB	BB	BB	BB	BB
chr10_28150617_28150640	DD	DD	DD	BB	BB	BB	BB	BB	BB	DD	DD	BB	DD	BB	BB	DD	BB	BB	BB	BB	DD	BB	BB	BB	DD	DD	DD	DD	BB	BB	BB	DD	DD	DD	BB	DD	DD	BB	BB	DD	BB	DD	DD	BB	BB	BB	BB	BB	BB
chr10_28150969_28150992	DD	DD	DD	bn	BB	BB	BB	BB	BB	DD	DD	BB	DD	BB	BB	DD	BB	BB	BB	BB	DD	BB	BB	BB	DD	DD	DD	DD	BB	BB	BB	DD	DD	DD	BB	DD	DD	BB	BB	DD	BB	DD	DD	BB	BB	BB	BB	BB	BB
chr10_28161254_28161288	DD	DD	DD	BB	BB	BB	BB	BB	BB	DD	DD	BB	DD	BB	BB	DD	BB	BB	BB	BB	DD	BB	BB	BB	DD	DD	DD	DD	BB	BB	BB	DD	DD	DD	BB	DD	DD	BB	BB	DD	BB	DD	DD	BB	BB	BB	BB	BB	BB
chr10_28237482_28237493	df	df	df	FF	FF	FF	FF	FF	FF	df	DD	FF	df	FF	FF	df	FF	FF	FF	FF	DD	FF	FF	FF	df	df	df	DD	FF	FF	FF	df	df	df	FF	DD	df	FF	FF	df	FF	df	df	FF	FF	FF	FF	FF	FF
chr10_28289810_28289839	DD	DD	DD	BB	BB	BB	BB	BB	BB	DD	DD	BB	DD	BB	BB	DD	BB	BB	BB	BB	DD	BB	BB	BB	DD	DD	DD	DD	BB	BB	BB	DD	DD	DD	BB	DD	DD	BB	BB	DD	BB	DD	DD	BB	BB	BB	BB	BB	BB
chr10_28310930_28310957	df	df	df	FF	FF	FF	FF	FF	FF	df	df	FF	df	FF	FF	df	FF	fn	FF	FF	df	FF	FF	FF	df	df	df	df	FF	FF	FF	df	df	df	FF	df	df	FF	FF	df	FF	df	df	FF	FF	FF	FF	FF	FF
chr10_28329177_28329216	DD	DD	DD	BB	BB	BB	BB	BB	BB	DD	DD	BB	DD	BB	BB	DD	BB	BB	BB	BB	DD	BB	BB	BB	DD	DD	DD	DD	BB	BB	BB	DD	DD	DD	BB	DD	DD	BB	BB	DD	BB	DD	DD	BB	BB	BB	BB	BB	BB
chr10_28337183_28337196	DD	DD	DD	BB	BB	BB	BB	BB	BB	dn	DD	BB	DD	BB	BB	DD	BB	BB	BB	BB	DD	BB	BB	BB	DD	DD	DD	DD	BB	BB	BB	DD	dn	DD	BB	DD	DD	BB	bn	DD	BB	DD	DD	BB	BB	bn	BB	BB	BB
chr10_28348877_28348924	NA	DD	DD	BB	BB	BB	BB	BB	BB	bn	DD	BB	DD	BB	BB	DD	BB	BB	BB	BB	NN	BB	BB	BB	NA	NA	DD	NA	BB	BB	BB	DD	DD	DD	BB	DD	DD	BB	BB	DD	NA	DD	bd	NA	BB	NA	BB	BB	BB
chr10_28402184_28402201	DD	DD	DD	BB	BB	BB	BB	BB	BB	DD	DD	BB	DD	BB	BB	DD	BB	BB	BB	BB	DD	BB	BB	BB	DD	DD	DD	DD	BB	BB	BB	DD	DD	DD	BB	DD	DD	BB	BB	DD	BB	DD	DD	BB	BB	BB	BB	BB	BB
chr10_28410317_28410340	dd	dn	dd	BB	BB	BB	BB	BB	BB	dd	nn	BB	dd	BB	BB	dd	BB	BB	BB	BB	dd	BB	BB	BB	dd	dd	dd	bd	BB	BB	BB	dd	DD	DD	BB	dd	dn	BB	BB	dd	BB	dn	bd	BB	BB	BB	BB	BB	BB
chr10_28418713_28418742	DD	DD	DD	BB	BB	BB	BB	BB	BB	DD	DD	BB	DD	BB	BB	DD	BB	BB	BB	BB	DD	BB	BB	BB	DD	DD	DD	DD	BB	BB	BB	DD	DD	DD	BB	DD	DD	BB	BB	DD	BB	DD	DD	BB	BB	BB	BB	BB	BB
chr10_28420485_28420500	DD	DD	DD	BB	BB	BB	BB	BB	BB	DD	DD	BB	DD	BB	BB	DD	BB	BB	BB	BB	DD	BB	BB	BB	DD	DD	DD	DD	BB	BB	BB	DD	DD	DD	BB	DD	DD	BB	BB	DD	BB	DD	DD	BB	BB	BB	BB	BB	BB
chr10_28430163_28430187	DD	DD	DD	BB	BB	BB	BB	BB	BB	DD	DD	BB	DD	BB	BB	DD	BB	BB	BB	BB	DD	BB	BB	BB	DD	DD	DD	DD	BB	BB	BB	DD	DD	DD	BB	DD	DD	BB	BB	DD	BB	DD	DD	BB	BB	BB	BB	BB	BB
chr10_28441985_28442004	DD	DD	DD	BB	BB	BB	BB	BB	BB	DD	DD	BB	DD	BB	BB	DD	BB	BB	BB	BB	DD	BB	BB	BB	DD	DD	DD	DD	BB	BB	BB	DD	DD	DD	BB	DD	DD	BB	BB	DD	BB	DD	DD	BB	BB	BB	BB	BB	BB
chr10_28443029_28443044	df	df	df	FF	FF	FF	FF	FF	FF	df	df	FF	df	FF	FF	df	FF	FF	FF	FF	df	FF	FF	FF	df	df	df	df	FF	FF	FF	df	df	DD	FF	df	df	FF	FF	df	FF	DD	df	FF	FF	FF	FF	FF	FF
chr10_28446488_28446502	DD	DD	DD	BB	BB	BB	BB	BB	BB	DD	DD	BB	DD	BB	BB	DD	BB	BB	BB	BB	DD	BB	BB	BB	DD	DD	DD	DD	BB	BB	BB	DD	DD	DD	BB	DD	DD	BB	BB	DD	BB	DD	DD	BB	BB	BB	BB	BB	BB
chr10_28472530_28472565	DD	DD	DD	BB	BB	BB	BB	BB	BB	DD	DD	BB	DD	BB	BB	DD	BB	BB	BB	BB	DD	BB	BB	BB	DD	DD	DD	DD	BB	BB	BB	DD	DD	DD	BB	DD	DD	BB	BB	DD	BB	DD	DD	BB	BB	BB	BB	BB	BB
chr10_28474882_28474929	DD	DD	DD	NN	BB	BB	BB	BB	BB	DD	DD	BB	BB	BB	BB	DD	BB	BB	BB	BB	DD	BB	BB	NA	NA	DD	DD	NA	BB	NA	BB	DD	DD	DD	NA	NA	DD	BB	NA	NA	NA	DD	DD	BB	BB	BB	BB	BB	NA
chr10_28478637_28478668	DD	DD	DD	BB	BB	BB	BB	BB	BB	DD	DD	BB	DD	BB	BB	DD	BB	BB	BB	BB	DD	BB	BB	BB	DD	DD	DD	DD	BB	BB	BB	DD	DD	DD	BB	DD	DD	BB	BB	DD	BB	DD	DD	BB	BB	BB	BB	BB	BB
chr10_28497650_28497682	df	df	df	FF	FF	FF	FF	FF	FF	df	df	FF	df	FF	FF	df	FF	FF	FF	FF	df	NA	FF	FF	df	NA	df	df	FF	FF	FF	df	df	df	FF	df	df	FF	FF	df	FF	df	df	FF	FF	FF	FF	NA	FF
chr10_28497682_28497711	DD	DD	DD	BB	BB	BB	BB	BB	BB	DD	DD	BB	DD	BB	BB	DD	BB	BB	BB	BB	DD	BB	BB	BB	DD	DD	DD	DD	BB	BB	BB	DD	DD	DD	BB	DD	DD	BB	BB	DD	BB	DD	DD	BB	BB	BB	BB	BB	BB
chr10_28511965_28511980	DD	DD	DD	BB	BB	BB	BB	BB	BB	DD	DD	BB	DD	BB	BB	DD	BB	BB	BB	BB	DD	BB	BB	BB	DD	DD	DD	DD	BB	BB	BB	DD	DD	DD	BB	DD	DD	BB	BB	DD	BB	DD	DD	BB	BB	BB	BB	BB	BB
chr10_28516056_28516081	DD	DD	DD	BB	BB	BB	BB	BB	BB	DD	DD	BB	DD	BB	BB	DD	BB	bn	BB	BB	DD	BB	BB	BB	DD	DD	DD	DD	BB	BB	BB	DD	DD	DD	BB	DD	DD	BB	BB	dn	bn	DD	DD	BB	BB	BB	BB	BB	BB
chr10_28522809_28522834	DD	DD	DD	BB	BB	BB	BB	BB	BB	DD	DD	BB	DD	BB	BB	DD	BB	BB	BB	BB	DD	BB	BB	BB	DD	DD	DD	DD	BB	BB	BB	DD	DD	DD	BB	DD	DD	BB	BB	DD	BB	DD	DD	BB	BB	BB	BB	BB	BB
chr10_28534227_28534240	DD	DD	DD	BB	BB	BB	BB	BB	BB	DD	DD	BB	DD	BB	BB	DD	BB	BB	BB	BB	DD	BB	BB	BB	DD	DD	DD	DD	BB	BB	BB	DD	DD	DD	BB	DD	DD	BB	BB	DD	BB	DD	DD	BB	BB	BB	BB	BB	BB
chr10_28536759_28536776	DD	DD	DD	BB	BB	BB	BB	BB	BB	DD	DD	BB	DD	BB	BB	DD	BB	BB	BB	BB	DD	BB	BB	BB	DD	DD	DD	DD	BB	BB	BB	DD	DD	DD	BB	DD	DD	BB	BB	DD	BB	DD	DD	BB	BB	BB	BB	BB	BB
chr10_28544040_28544087	DD	DD	DD	BB	BB	BB	BB	BB	BB	DD	DD	BB	DD	BB	BB	DD	BB	BB	BB	BB	DD	BB	BB	BB	DD	DD	DD	DD	BB	BB	BB	DD	DD	DD	BB	DD	DD	BB	bd	DD	BB	DD	DD	BB	BB	BB	BB	BB	BB
chr10_28544692_28544731	DD	DD	DD	BB	BB	BB	BB	BB	BB	DD	DD	BB	DD	BB	BB	DD	BB	BB	BB	BB	DD	BB	BB	BB	DD	DD	DD	DD	BB	BB	BB	DD	DD	DD	BB	DD	DD	BB	BB	DD	BB	DD	DD	BB	BB	BB	BB	BB	BB
chr10_28565635_28565690	nn	df	df	NA	FF	FF	FF	FF	NA	nn	df	FF	df	FF	FF	df	FF	FF	FF	NA	df	FF	FF	FF	df	NA	df	df	FF	NA	FF	df	df	df	FF	df	NA	FF	FF	df	NA	nn	df	FF	FF	NN	FF	FF	FF
chr10_28575829_28575840	DD	DD	DD	BB	BB	BB	BB	BB	BB	DD	DD	BB	DD	BB	BB	DD	BB	BB	BB	BB	DD	BB	BB	BB	DD	DD	DD	DD	BB	BB	BB	DD	DD	DD	BB	DD	DD	BB	BB	DD	BB	DD	DD	BB	BB	BB	BB	BB	BB
chr10_28597533_28597559	DD	DD	DD	BB	BB	BB	BB	BB	BB	DD	DD	BB	DD	BB	BB	DD	BB	BB	BB	BB	DD	BB	BB	BB	DD	DD	DD	DD	BB	BB	BB	DD	DD	DD	BB	DD	DD	BB	BB	DD	BB	DD	DD	BB	BB	BB	BB	BB	BB
chr10_28610388_28610431	NA	NN	NA	FF	FF	FF	FF	FF	FF	FF	NA	FF	FF	FF	FF	FF	FF	NA	NA	FF	FF	FF	FF	FF	FF	FF	FF	FF	FF	FF	FF	FF	NA	FF	FF	FF	NA	NN	FF	FF	FF	FF	FF	FF	FF	FF	FF	FF	NA
chr10_28612738_28612753	DD	DD	DD	BB	BB	BB	BB	BB	BB	DD	DD	BB	DD	BB	BB	DD	BB	BB	BB	BB	DD	BB	BB	BB	dn	DD	DD	DD	BB	BB	BB	DD	DD	dn	BB	DD	dn	BB	BB	DD	BB	dn	DD	BB	BB	BB	BB	BB	BB
chr10_28613579_28613594	DD	DD	DD	BB	BB	BB	BB	BB	BB	DD	DD	BB	DD	BB	BB	DD	BB	BB	BB	BB	DD	BB	BB	BB	DD	DD	DD	DD	BB	BB	BB	DD	DD	DD	BB	DD	DD	BB	BB	DD	BB	DD	DD	BB	BB	BB	BB	BB	BB
chr10_28637376_28637390	DD	DD	DD	BB	BB	BB	BB	BB	BB	DD	DD	BB	DD	BB	BB	DD	BB	BB	BB	BB	DD	BB	BB	BB	DD	DD	DD	DD	BB	BB	BB	DD	DD	DD	BB	DD	DD	BB	BB	DD	BB	DD	DD	BB	BB	BB	BB	BB	BB
chr10_28639443_28639460	DD	DD	DD	BB	BB	BB	BB	BB	BB	DD	DD	BB	DD	BB	BB	DD	BB	BB	BB	BB	DD	BB	BB	BB	DD	DD	DD	DD	BB	BB	BB	DD	DD	DD	BB	DD	DD	BB	BB	DD	BB	DD	DD	BB	BB	BB	BB	BB	BB
chr10_28643598_28643621	DD	DD	DD	BB	BB	BB	BB	BB	BB	DD	DD	BB	DD	BB	BB	DD	BB	BB	BB	BB	DD	BB	BB	BB	DD	DD	DD	bd	BB	BB	BB	DD	DD	DD	BB	DD	DD	BB	BB	DD	BB	DD	DD	BB	BB	BB	BB	BB	BB
chr10_28650733_28650774	DD	DD	DD	BB	BB	BB	BB	BB	BB	DD	DD	BB	DD	BB	BB	DD	BB	BB	BB	BB	DD	BB	BB	BB	DD	DD	DD	DD	BB	BB	BB	DD	DD	DD	BB	DD	DD	BB	BB	DD	BB	DD	DD	BB	BB	BB	BB	BB	BB
chr10_28667265_28667284	dd	dd	dd	BB	BB	BB	BB	BB	BB	DD	dd	BB	dd	BB	BB	dd	BB	BB	BB	BB	dd	BB	BB	BB	dd	dd	DD	dd	BB	BB	BB	dd	dd	DD	BB	DD	DD	BB	BB	dd	BB	DD	dd	BB	BB	BB	BB	BB	BB
chr10_28669692_28669741	NA	DD	DD	BB	BB	BB	BB	BB	BB	NA	DD	BB	NN	BB	NN	DD	BB	BB	BB	BB	NN	BB	BB	BB	DD	NA	DD	DD	BB	BB	BB	DD	DD	DD	BB	DD	DD	BB	BB	NA	NA	DD	DD	BB	BB	BB	BB	BB	BB
chr10_28723699_28723740	DD	DD	DD	BB	BB	BB	BB	BB	BB	DD	DD	BB	DD	BB	BB	DD	BB	BB	BB	BB	DD	BB	BB	BB	DD	DD	DD	DD	BB	BB	BB	DD	DD	DD	BB	DD	DD	BB	BB	DD	BB	DD	DD	BB	BB	BB	BB	BB	BB
chr10_28733464_28733481	DD	DD	DD	BB	BB	BB	BB	BB	BB	DD	DD	BB	DD	BB	BB	DD	BB	BB	BB	BB	DD	BB	BB	BB	DD	DD	DD	DD	BB	BB	BB	DD	DD	DD	BB	DD	DD	BB	BB	DD	BB	DD	DD	BB	BB	BB	BB	BB	BB
chr10_28734623_28734640	FF	FF	FF	FF	FF	FF	FF	FF	FF	FF	FF	NA	FF	FF	FF	FF	FF	FF	FF	FF	NA	FF	FF	FF	FF	NA	FF	FF	FF	NA	FF	FF	FF	FF	NA	FF	FF	FF	FF	FF	FF	FF	FF	NA	FF	FF	FF	fn	FF
chr10_28743072_28743091	DD	DD	DD	BB	BB	BB	BB	BB	BB	DD	DD	BB	DD	BB	BB	DD	BB	DD	DD	BB	DD	BB	BB	BB	DD	DD	DD	DD	BB	BB	BB	DD	DD	DD	BB	DD	DD	BB	BB	DD	BB	DD	DD	BB	BB	BB	BB	BB	BB
chr10_28784536_28784565	DD	DD	DD	BB	BB	BB	BB	BB	BB	DD	DD	BB	DD	BB	BB	DD	BB	DD	DD	BB	DD	BB	BB	BB	DD	DD	DD	DD	BB	BB	BB	DD	DD	DD	bn	DD	DD	BB	BB	DD	BB	DD	DD	BB	BB	BB	BB	BB	BB
chr10_28801242_28801261	DD	DD	DD	BB	BB	BB	BB	BB	BB	DD	DD	BB	DD	BB	BB	DD	BB	DD	DD	BB	DD	BB	BB	BB	DD	DD	DD	DD	BB	BB	BB	DD	DD	DD	BB	DD	DD	BB	BB	DD	BB	DD	DD	BB	BB	BB	BB	BB	BB
chr10_28836888_28836905	DD	DD	DD	BB	BB	BB	BB	BB	BB	DD	DD	BB	DD	BB	BB	DD	BB	DD	DD	BB	DD	BB	BB	BB	DD	DD	DD	DD	BB	BB	BB	DD	DD	DD	bn	DD	DD	BB	BB	DD	BB	DD	DD	BB	BB	BB	BB	BB	BB
chr10_28844917_28844938	FF	FF	FF	FF	FF	NA	NA	FF	NA	fn	FF	FF	FF	FF	FF	FF	FF	FF	FF	FF	NA	FF	FF	NA	FF	FF	NN	FF	FF	FF	NA	FF	FF	NA	NA	NA	FF	FF	FF	NA	FF	FF	FF	NA	FF	FF	FF	NA	FF
chr10_28850628_28850672	DD	DD	DD	bd	BB	BB	BB	BB	BB	DD	DD	BB	DD	BB	BB	DD	BB	DD	DD	BB	DD	BB	BB	BB	DD	DD	DD	DD	BB	BB	BB	DD	DD	DD	BB	DD	DD	BB	BB	DD	BB	DD	DD	BB	BB	BB	BB	BB	BB
chr10_28905345_28905374	DD	bd	DD	BB	BB	BB	BB	BB	BB	DD	DD	BB	DD	BB	BB	DD	BB	DD	DD	BB	DD	BB	BB	BB	DD	DD	DD	DD	BB	bd	BB	DD	DD	DD	BB	DD	DD	BB	bn	dn	BB	DD	dn	BB	BB	BB	BB	BB	BB
chr10_28926785_28926816	DD	DD	DD	BB	BB	BB	BB	BB	BB	NA	DD	BB	DD	BB	BB	DD	BB	DD	DD	BB	DD	BB	BB	BB	NA	DD	DD	DD	BB	BB	NA	DD	DD	DD	BB	NA	DD	NN	BB	DD	BB	DD	DD	BB	BB	BB	BB	BB	BB
chr10_28929099_28929110	DD	DD	DD	BB	BB	BB	BB	BB	BB	DD	DD	BB	DD	BB	BB	dn	BB	DD	DD	BB	DD	BB	BB	BB	DD	DD	DD	DD	BB	BB	BB	DD	DD	DD	BB	DD	DD	BB	BB	DD	BB	DD	DD	BB	BB	BB	BB	BB	BB
chr10_29036716_29036739	DD	DD	DD	BB	BB	BB	BB	BB	BB	DD	DD	BB	DD	BB	BB	DD	BB	DD	DD	BB	DD	BB	BB	BB	DD	DD	DD	DD	BB	BB	BB	DD	DD	DD	BB	DD	DD	BB	BB	DD	BB	DD	DD	BB	BB	BB	BB	BB	BB
chr10_29083860_29083883	DD	DD	DD	BB	BB	BB	BB	BB	BB	DD	DD	BB	DD	BB	BB	DD	BB	DD	DD	BB	DD	BB	BB	BB	DD	DD	DD	DD	BB	BB	BB	DD	DD	DD	BB	DD	DD	BB	BB	DD	BB	DD	DD	BB	BB	BB	BB	BB	BB
chr10_29086391_29086404	DD	DD	DD	BB	BB	BB	BB	BB	BB	DD	DD	BB	DD	BB	BB	DD	BB	DD	DD	BB	DD	BB	BB	BB	DD	DD	DD	DD	BB	BB	BB	DD	DD	DD	BB	DD	DD	BB	BB	DD	BB	DD	DD	BB	BB	BB	BB	BB	BB
chr10_29110617_29110644	DD	DD	DD	BB	BB	BB	BB	BB	BB	DD	DD	BB	DD	BB	BB	DD	BB	DD	DD	BB	DD	BB	BB	BB	DD	DD	DD	DD	BB	BB	BB	DD	DD	DD	BB	DD	DD	BB	BB	DD	BB	DD	DD	BB	BB	BB	BB	BB	BB
chr10_29153099_29153122	DD	DD	DD	BB	BB	BB	BB	BB	BB	DD	DD	BB	DD	BB	BB	DD	BB	DD	DD	BB	DD	BB	BB	BB	DD	DD	DD	DD	BB	BB	BB	DD	DD	DD	BB	DD	DD	BB	BB	DD	BB	DD	DD	BB	BB	BB	BB	BB	BB
chr10_29155054_29155073	dd	dd	dd	BB	BB	BB	BB	BB	BB	dd	dd	BB	dd	BB	BB	dd	BB	dd	dd	BB	dd	BB	BB	BB	dd	dd	dd	dd	BB	BB	BB	dd	dd	dd	BB	DD	DD	BB	BB	DD	BB	dd	dd	BB	BB	BB	BB	BB	BB
chr10_29162982_29163021	DD	NA	DD	NN	NN	nn	NN	NN	NN	DD	DD	NN	NA	NN	NN	DD	NN	DD	DD	NN	DD	NA	NA	NA	NA	DD	DD	DD	NA	NN	BB	DD	DD	DD	BB	DD	DD	BB	bn	DD	NA	DD	DD	BB	BB	BB	BB	BB	BB
chr10_29201068_29201079	DD	DD	DD	BB	BB	BB	BB	BB	BB	DD	DD	BB	DD	BB	BB	DD	BB	DD	DD	BB	DD	BB	BB	BB	DD	DD	DD	DD	BB	BB	BB	DD	DD	DD	BB	DD	DD	BB	BB	DD	BB	DD	DD	BB	BB	BB	BB	BB	BB
chr10_29209517_29209552	DD	DD	DD	BB	BB	BB	BB	BB	BB	DD	DD	BB	DD	BB	BB	DD	BB	DD	DD	BB	DD	BB	BB	BB	DD	DD	DD	DD	BB	BB	BB	DD	DD	DD	BB	DD	DD	BB	BB	DD	BB	DD	DD	BB	BB	BB	BB	BB	BB
chr10_29227114_29227137	DD	DD	DD	BB	BB	BB	BB	BB	BB	DD	DD	BB	DD	BB	BB	DD	BB	DD	DD	BB	DD	BB	BB	BB	DD	DD	DD	DD	BB	BB	BB	DD	DD	DD	BB	DD	DD	BB	BB	DD	BB	DD	DD	BB	BB	BB	BB	BB	BB
chr10_29228557_29228592	DD	DD	DD	BB	BB	BB	BB	BB	BB	DD	DD	BB	DD	BB	BB	DD	BB	DD	DD	BB	DD	BB	BB	BB	DD	DD	DD	DD	BB	BB	BB	DD	DD	DD	BB	DD	DD	BB	BB	DD	BB	DD	DD	BB	BB	BB	BB	BB	BB
chr10_29256736_29256771	DD	DD	DD	BB	BB	BB	BB	BB	BB	DD	DD	BB	DD	BB	BB	DD	BB	DD	DD	BB	DD	BB	BB	BB	DD	DD	DD	DD	BB	BB	BB	DD	DD	DD	BB	DD	DD	BB	BB	DD	BB	DD	DD	BB	BB	BB	BB	BB	BB
chr10_29290641_29290672	FF	FF	FF	FF	FF	FF	FF	FF	FF	FF	FF	FF	NN	FF	FF	FF	FF	FF	FF	FF	FF	FF	FF	FF	FF	FF	FF	FF	FF	FF	FF	FF	FF	FF	FF	FF	FF	FF	FF	FF	FF	FF	FF	FF	FF	FF	FF	fn	FF
chr10_29412607_29412662	DD	DD	NA	BB	BB	BB	BB	NN	BB	DD	NA	BB	DD	BB	bn	DD	NN	NA	NA	BB	NA	BB	NA	bn	DD	NA	NA	DD	BB	BB	BB	DD	DD	NA	DD	DD	NA	NA	BB	NA	BB	DD	DD	BB	BB	BB	BB	BB	bn
chr10_29450946_29450978	FF	NA	FF	FF	FF	FF	FF	FF	FF	FF	NN	FF	FF	FF	FF	FF	NA	FF	FF	FF	FF	FF	FF	FF	NA	FF	NA	FF	FF	FF	FF	NA	FF	FF	FF	FF	FF	NA	FF	FF	NA	FF	FF	FF	FF	FF	FF	FF	FF
chr10_29462893_29462927	NA	FF	FF	NA	FF	NA	NA	FF	FF	FF	FF	FF	NA	FF	NN	FF	FF	FF	FF	FF	NA	FF	FF	FF	FF	NA	FF	FF	FF	NA	FF	FF	FF	FF	FF	FF	FF	NA	FF	FF	FF	FF	FF	FF	FF	FF	FF	FF	FF
chr10_29571442_29571489	FF	NA	NN	FF	NA	FF	FF	FF	FF	fn	FF	NA	FF	FF	NA	FF	fn	FF	FF	NA	FF	FF	FF	NN	fn	NA	FF	FF	NA	NA	FF	FF	FF	fn	FF	NA	FF	NA	NA	NA	FF	NA	fn	FF	NA	FF	NA	FF	FF
chr10_29645137_29645156	FF	FF	FF	FF	FF	FF	FF	FF	FF	FF	NA	NN	FF	FF	FF	FF	FF	FF	FF	FF	FF	FF	FF	FF	FF	FF	FF	FF	FF	FF	FF	FF	FF	FF	fn	FF	FF	FF	FF	FF	FF	FF	FF	FF	FF	FF	FF	FF	FF
chr10_29828155_29828190	DD	DD	DD	BB	BB	BB	BB	BB	BB	DD	DD	BB	DD	BB	BB	DD	BB	DD	DD	BB	DD	BB	BB	BB	DD	DD	DD	DD	BB	BB	BB	BB	DD	DD	BB	DD	DD	BB	BB	DD	BB	DD	DD	BB	BB	BB	BB	BB	BB
chr10_29870092_29870117	BB	BB	BB	BB	BB	BB	BB	BB	BB	BB	BB	BB	BB	BB	BB	BB	BB	DD	BB	BB	DD	BB	BB	BB	BB	BB	BB	BB	BB	BB	BB	BB	BB	BB	BB	DD	BB	BB	BB	DD	BB	DD	BB	BB	BB	BB	BB	BB	BB
chr10_29876588_29876647	FF	FF	NN	NN	FF	NA	NA	FF	FF	FF	fn	FF	fn	FF	FF	FF	NA	NA	FF	FF	fn	FF	FF	FF	NA	FF	FF	FF	FF	FF	FF	FF	FF	NA	FF	NA	FF	FF	FF	fn	FF	NA	fn	FF	FF	FF	FF	FF	FF
chr10_30133549_30133592	NA	NA	NN	NA	FF	FF	FF	FF	FF	FF	FF	NA	FF	FF	NA	FF	fn	NA	FF	NA	NA	FF	FF	FF	FF	FF	FF	FF	FF	NA	FF	FF	NA	FF	FF	NA	FF	FF	FF	NA	FF	FF	NA	FF	FF	FF	NA	NA	NA
chr10_30232968_30233019	FF	FF	FF	FF	FF	FF	FF	NA	FF	NA	FF	FF	fn	NA	FF	NA	NA	FF	FF	FF	FF	FF	FF	NA	FF	FF	FF	FF	FF	FF	FF	FF	FF	FF	FF	FF	NA	NA	NA	FF	NA	FF	FF	FF	FF	FF	FF	FF	FF
chr10_30281150_30281189	FF	FF	FF	FF	NA	FF	NA	FF	NA	FF	FF	FF	FF	FF	FF	FF	FF	FF	FF	FF	FF	FF	fn	FF	FF	FF	NN	FF	FF	NA	FF	FF	fn	NA	FF	fn	FF	FF	FF	FF	FF	FF	FF	FF	FF	FF	FF	FF	FF
chr10_30323348_30323387	FF	FF	NA	FF	NA	NA	FF	FF	FF	FF	NA	FF	FF	FF	FF	FF	FF	NA	FF	FF	FF	FF	fn	FF	FF	NA	FF	FF	FF	FF	FF	FF	NA	NA	NA	FF	FF	NA	NA	FF	NA	NA	NA	FF	FF	FF	NA	FF	FF
chr10_30351923_30351958	NA	FF	fn	FF	FF	FF	NA	FF	FF	FF	NA	FF	FF	FF	FF	FF	FF	NN	NN	FF	FF	FF	FF	FF	NA	FF	NA	FF	FF	FF	FF	FF	FF	FF	NA	FF	FF	FF	FF	NA	FF	FF	NA	NA	FF	NA	FF	FF	FF
chr10_30385214_30385265	DD	DD	DD	BB	NA	DD	BB	DD	BB	DD	DD	NA	DD	NN	BB	DD	BB	DD	DD	BB	DD	NA	BB	BB	DD	DD	DD	DD	BB	BB	BB	DD	DD	DD	NN	NA	DD	BB	BB	DD	BB	DD	DD	BB	BB	BB	BB	BB	NA
chr10_30581057_30581092	DD	DD	DD	BB	BB	BB	BB	BB	BB	DD	DD	BB	DD	BB	BB	DD	BB	DD	DD	BB	DD	BB	BB	BB	DD	DD	DD	DD	BB	BB	BB	DD	DD	DD	BB	DD	DD	BB	BB	DD	BB	DD	DD	BB	BB	BB	BB	BB	BB
chr10_30679243_30679274	FF	NA	FF	FF	FF	FF	FF	NN	NA	FF	NA	FF	FF	NA	FF	FF	FF	FF	FF	NA	FF	FF	FF	FF	FF	FF	FF	FF	FF	FF	FF	FF	FF	NA	FF	FF	FF	FF	FF	FF	FF	FF	FF	FF	FF	NA	NA	FF	FF
chr10_30683841_30683872	DD	DD	DD	BB	BB	BB	BB	BB	BB	DD	DD	BB	NA	BB	BB	DD	BB	DD	DD	BB	DD	BB	BB	BB	DD	NA	DD	DD	BB	BB	BB	DD	DD	DD	DD	NA	DD	BB	BB	DD	BB	DD	NN	BB	BB	BB	BB	BB	BB
chr10_30749273_30749290	DD	DD	DD	BB	BB	BB	BB	BB	BB	DD	DD	BB	DD	BB	BB	DD	BB	DD	DD	BB	DD	BB	BB	BB	DD	DD	DD	DD	BB	BB	BB	DD	DD	DD	BB	NA	BB	BB	BB	DD	BB	DD	DD	BB	BB	BB	BB	BB	BB
chr10_30830546_30830573	BB	DD	DD	BB	BB	BB	BB	BB	BB	DD	DD	BB	DD	BB	BB	DD	BB	DD	DD	BB	DD	BB	BB	BB	DD	DD	DD	DD	BB	BB	BB	DD	DD	DD	BB	NA	BB	BB	BB	DD	BB	DD	DD	BB	BB	BB	BB	BB	BB
chr10_30850969_30850996	BB	DD	DD	BB	BB	BB	BB	BB	BB	DD	DD	BB	DD	BB	BB	DD	BB	dn	DD	BB	DD	BB	BB	BB	DD	DD	DD	DD	BB	BB	BB	DD	DD	DD	BB	NA	BB	BB	BB	DD	BB	DD	DD	BB	BB	BB	BB	BB	BB
chr10_30885257_30885286	BB	DD	DD	BB	BB	BB	BB	BB	BB	DD	DD	BB	DD	BB	BB	DD	BB	DD	DD	BB	DD	BB	BB	BB	DD	DD	DD	DD	BB	BB	BB	DD	DD	DD	BB	BB	BB	BB	BB	DD	BB	DD	DD	BB	BB	BB	BB	BB	BB
chr10_30917285_30917296	BB	DD	DD	BB	BB	BB	BB	BB	BB	DD	DD	BB	DD	BB	BB	DD	BB	DD	DD	BB	DD	BB	BB	BB	DD	DD	DD	DD	BB	BB	BB	DD	DD	DD	BB	BB	BB	BB	BB	DD	BB	DD	DD	BB	BB	BB	BB	BB	BB
chr10_30981275_30981322	BB	NA	DD	BB	BB	BB	BB	BB	BB	DD	NA	BB	DD	BB	BB	DD	NA	DD	NA	BB	DD	NN	NN	BB	DD	NA	DD	DD	BB	BB	BB	NA	DD	DD	BB	NA	BB	NA	bn	DD	BB	DD	DD	BB	BB	BB	BB	BB	BB
chr10_31115981_31116046	FF	FF	FF	NA	FF	NA	FF	FF	FF	FF	nn	FF	FF	NN	FF	FF	FF	NA	FF	FF	FF	FF	FF	FF	fn	NA	FF	FF	FF	FF	FF	FF	FF	FF	FF	FF	NA	FF	FF	FF	FF	FF	NN	FF	FF	FF	FF	FF	FF
chr10_31116656_31116695	FF	FF	FF	NN	NA	FF	FF	FF	FF	FF	NA	FF	FF	FF	FF	FF	FF	FF	FF	FF	FF	FF	FF	FF	FF	FF	FF	FF	FF	NA	FF	FF	NN	FF	FF	FF	FF	FF	FF	NA	NA	FF	FF	FF	FF	FF	FF	FF	FF
chr10_31177170_31177217	NN	DD	bd	NN	BB	BB	BB	BB	BB	DD	DD	BB	DD	BB	BB	DD	BB	DD	DD	BB	DD	NN	NN	BB	DD	DD	DD	DD	BB	NA	BB	DD	DD	DD	BB	BB	BB	BB	BB	DD	BB	DD	DD	BB	BB	BB	BB	BB	bd
chr10_31263110_31263145	FF	FF	FF	FF	FF	FF	FF	FF	FF	FF	FF	FF	FF	FF	NN	FF	FF	FF	FF	FF	FF	FF	FF	FF	FF	FF	FF	FF	FF	FF	FF	FF	FF	FF	FF	FF	FF	NA	FF	FF	FF	FF	FF	FF	FF	FF	FF	FF	FF
chr10_31331931_31331966	UU	DD	DD	UU	UU	UU	NA	UU	NA	DD	DD	UU	DD	UU	NA	UU	NA	du	DD	UU	DD	UU	UU	NA	NA	DD	DD	DD	UU	NA	UU	DD	DD	DD	UU	du	UU	NA	NA	DD	UU	DD	DD	NA	UU	UU	NA	UU	UU
chr10_31568748_31568789	FF	FF	FF	NA	FF	NA	FF	NN	NA	NA	FF	NA	FF	FF	FF	FF	FF	NA	FF	FF	FF	FF	FF	NA	FF	NA	FF	fn	FF	FF	FF	NA	NA	FF	FF	FF	FF	FF	FF	FF	FF	NA	FF	fn	FF	fn	FF	FF	FF
chr10_3161233_3161272	DD	NN	NA	BB	NA	BB	BB	BB	BB	BB	BB	BB	NA	NA	DD	BB	NA	NA	BB	BB	NN	NA	NA	BB	DD	NA	BB	BB	BB	BB	BB	NA	DD	NA	DD	DD	DD	BB	BB	BB	BB	DD	DD	NA	NA	NA	NA	DD	NA
chr10_31622028_31622063	FF	FF	FF	FF	NA	FF	FF	FF	FF	FF	FF	FF	NA	FF	FF	FF	FF	FF	FF	FF	FF	fn	FF	FF	NA	FF	FF	FF	FF	FF	FF	FF	FF	FF	FF	FF	FF	FF	FF	FF	FF	FF	FF	FF	FF	FF	FF	FF	FF
chr10_31696673_31696712	FF	FF	FF	FF	FF	FF	FF	FF	FF	fn	NA	FF	FF	FF	FF	FF	FF	FF	FF	FF	FF	FF	FF	FF	FF	NA	FF	FF	FF	FF	FF	FF	FF	FF	FF	FF	FF	FF	FF	NN	fn	FF	FF	FF	FF	FF	FF	FF	FF
chr10_31702212_31702251	FF	FF	fn	FF	FF	FF	FF	FF	FF	FF	FF	FF	FF	NN	FF	FF	FF	NA	NA	NA	FF	FF	FF	NA	FF	FF	FF	FF	FF	FF	FF	FF	FF	FF	FF	NA	FF	FF	FF	NA	FF	FF	FF	FF	FF	FF	FF	FF	FF
chr10_3171316_3171327	DD	DD	DD	BB	DD	BB	BB	BB	BB	BB	BB	BB	DD	DD	DD	BB	BB	BB	BB	BB	DD	BB	BB	BB	DD	DD	BB	BB	BB	BB	BB	DD	DD	DD	DD	DD	DD	BB	BB	BB	BB	DD	DD	BB	DD	BB	BB	DD	DD
chr10_31741200_31741251	FF	FF	NA	NA	FF	NA	FF	NA	FF	fn	FF	NA	FF	FF	FF	FF	FF	FF	FF	FF	NN	FF	FF	FF	FF	NA	FF	FF	NN	FF	FF	FF	NA	NA	FF	FF	FF	fn	NA	FF	FF	NN	FF	FF	FF	FF	FF	NA	FF
chr10_3184574_3184603	dd	dd	dd	BB	dd	BB	BB	bn	BB	BB	BB	BB	dd	DD	DD	BB	BB	BB	BB	BB	dd	BB	BB	BB	DD	dd	BB	BB	BB	BB	BB	dd	DD	dd	dd	DD	dd	BB	BB	BB	BB	DD	dd	BB	dd	BB	BB	DD	dd
chr10_32614786_32614820	FF	FF	FF	FF	FF	NN	FF	FF	FF	FF	FF	FF	FF	FF	FF	FF	FF	FF	FF	FF	FF	FF	FF	FF	FF	FF	FF	FF	FF	FF	FF	FF	FF	FF	FF	FF	FF	FF	FF	FF	FF	FF	FF	FF	FF	FF	FF	FF	FF
chr10_32623667_32623706	NA	FF	NA	FF	NA	FF	FF	FF	FF	FF	FF	FF	NA	FF	FF	FF	FF	NA	FF	FF	FF	FF	FF	FF	FF	NA	FF	FF	FF	NA	FF	FF	FF	FF	NA	NA	FF	NA	FF	NA	NA	FF	FF	FF	FF	FF	FF	FF	FF
chr10_32649129_32649180	FF	FF	FF	FF	FF	FF	FF	FF	FF	FF	FF	FF	FF	FF	FF	FF	FF	FF	FF	FF	FF	FF	FF	FF	FF	fn	FF	FF	FF	NA	FF	FF	FF	FF	FF	NA	FF	FF	FF	FF	FF	FF	FF	FF	FF	NA	NN	FF	FF
chr10_32730810_32730853	FF	NA	FF	FF	FF	NA	FF	FF	FF	FF	FF	FF	FF	FF	FF	FF	FF	FF	FF	FF	FF	FF	NA	NN	NA	NN	NN	NN	FF	NA	FF	NN	NN	NN	FF	FF	FF	FF	FF	NA	FF	NN	NN	FF	FF	FF	FF	FF	NA
chr10_32746898_32746937	BB	DD	BB	BB	BB	BB	BB	BB	BB	DD	DD	BB	bd	BB	BB	DD	BB	DD	DD	BB	DD	BB	BB	BB	BB	DD	DD	DD	BB	BB	BB	DD	BB	DD	BB	BB	BB	BB	BB	DD	BB	BB	DD	BB	BB	BB	BB	BB	BB
chr10_32860066_32860101	FF	FF	FF	FF	FF	FF	FF	FF	NA	FF	FF	FF	FF	NN	FF	FF	FF	NA	FF	FF	FF	FF	FF	FF	FF	FF	FF	FF	fn	FF	FF	FF	FF	FF	FF	NA	FF	FF	FF	FF	FF	FF	FF	FF	FF	FF	NA	FF	FF
chr10_32864402_32864465	FF	FF	NA	FF	NA	fn	FF	NN	FF	NA	FF	FF	FF	FF	fn	FF	FF	FF	FF	NA	NA	NA	FF	NN	FF	NA	FF	NA	FF	NN	FF	NA	NN	FF	NA	NA	NA	NA	FF	FF	NA	FF	NN	FF	FF	FF	FF	FF	FF
chr10_32912437_32912475	BB	DD	NA	BB	BB	BB	BB	BB	BB	DD	DD	BB	DD	BB	BB	DD	BB	DD	DD	BB	DD	BB	BB	BB	DD	DD	DD	DD	BB	BB	BB	DD	DD	DD	BB	BB	BB	bn	BB	DD	BB	DD	DD	BB	BB	BB	BB	BB	BB
chr10_33103201_33103248	DD	DD	NA	NA	DD	DD	DD	DD	DD	DD	DD	DD	DD	DD	DD	DD	DD	du	DD	DD	DD	DD	NA	NA	DD	DD	DD	DD	UU	NA	DD	DD	DD	DD	DD	DD	DD	NA	DD	DD	NA	DD	DD	NA	DD	NA	NA	NA	DD
chr10_33473830_33473869	FF	FF	NA	FF	FF	FF	FF	FF	FF	FF	FF	FF	FF	FF	FF	FF	FF	FF	NA	NA	FF	FF	NA	FF	FF	FF	FF	FF	FF	NA	FF	FF	FF	FF	FF	FF	FF	FF	FF	FF	FF	NA	NA	FF	FF	FF	FF	NA	FF
chr10_33627016_33627055	FF	FF	FF	NA	FF	FF	FF	FF	FF	FF	FF	FF	FF	FF	FF	FF	FF	FF	FF	FF	NA	FF	FF	FF	FF	FF	FF	FF	FF	FF	FF	FF	NA	FF	FF	FF	FF	FF	FF	FF	FF	FF	FF	FF	FF	FF	FF	FF	FF
chr10_33627981_33628032	BB	DD	DD	BB	BB	BB	BB	BB	BB	DD	DD	BB	DD	BB	BB	DD	BB	NA	BB	BB	DD	bd	BB	BB	DD	DD	DD	DD	BB	BB	BB	DD	DD	DD	BB	BB	BB	BB	BB	DD	BB	DD	DD	BB	BB	BB	BB	BB	BB
chr10_3374740_3374759	DD	DD	DD	BB	DD	BB	BB	BB	BB	BB	BB	BB	DD	DD	DD	BB	BB	BB	BB	BB	DD	BB	BB	BB	DD	DD	BB	BB	BB	BB	BB	DD	DD	DD	DD	DD	DD	BB	BB	BB	BB	DD	DD	BB	DD	BB	BB	DD	DD
chr10_33792153_33792212	FF	FF	FF	NA	FF	FF	FF	FF	FF	FF	FF	FF	FF	FF	FF	NA	NN	FF	FF	NA	FF	FF	FF	FF	FF	NA	FF	FF	FF	FF	FF	FF	FF	fn	FF	FF	FF	NA	FF	FF	NA	FF	FF	FF	FF	FF	FF	FF	FF
chr10_3379327_3379362	DD	DD	DD	BB	DD	BB	BB	BB	BB	BB	BB	BB	DD	DD	DD	BB	BB	BB	BB	BB	DD	BB	BB	BB	DD	dn	BB	BB	BB	BB	BB	DD	DD	DD	DD	DD	DD	BB	BB	BB	BB	DD	DD	BB	DD	BB	BB	DD	DD
chr10_33847180_33847247	NN	DD	DD	NN	NA	NA	NN	NN	NN	DD	DD	NA	DD	nn	NN	DD	NA	NA	NN	NN	DD	NN	nn	NA	DD	DD	NA	NA	nn	NN	NA	NN	NA	NA	bn	NN	NA	NA	NN	DD	NA	DD	NA	NA	NA	NN	nn	NN	NN
chr10_3385353_3385376	dd	dd	dd	BB	DD	BB	BB	BB	BB	BB	BB	BB	dd	DD	dd	BB	BB	BB	BB	BB	dd	BB	BB	BB	dd	dd	BB	BB	BB	BB	BB	dd	dd	dd	dd	dd	dd	BB	BB	BB	BB	dd	dd	BB	dd	BB	BB	dd	dd
chr10_3402589_3402606	DD	DD	DD	BB	DD	BB	BB	BB	BB	BB	BB	BB	DD	DD	DD	BB	BB	BB	BB	BB	DD	BB	BB	BB	DD	DD	BB	BB	BB	BB	BB	DD	DD	DD	DD	DD	DD	BB	BB	BB	BB	dn	DD	BB	DD	BB	BB	DD	DD
chr10_34046076_34046127	FF	FF	fn	FF	FF	FF	FF	FF	FF	NN	FF	FF	FF	NN	FF	FF	FF	FF	FF	FF	FF	FF	FF	FF	FF	FF	FF	FF	FF	FF	FF	NA	NA	FF	FF	FF	NA	NA	FF	FF	NA	NA	NA	NN	NA	NA	FF	FF	FF
chr10_34062345_34062384	FF	FF	FF	FF	FF	FF	FF	FF	FF	FF	NA	FF	FF	FF	FF	FF	FF	FF	FF	NA	FF	NA	FF	FF	FF	FF	NA	FF	FF	FF	FF	FF	FF	FF	FF	FF	FF	FF	FF	FF	FF	FF	FF	NA	FF	FF	FF	FF	FF
chr10_34064629_34064656	FF	NA	FF	FF	FF	NA	NA	NN	NA	FF	FF	FF	NA	FF	FF	FF	NA	FF	FF	NA	FF	FF	FF	FF	FF	NA	FF	FF	FF	NA	NA	FF	NA	FF	FF	FF	FF	NA	FF	NA	FF	FF	FF	FF	NA	FF	FF	FF	FF
chr10_34070166_34070221	BB	DD	DD	BB	BB	BB	BB	BB	BB	DD	DD	BB	DD	BB	BB	DD	BB	BB	BB	BB	DD	BB	BB	BB	DD	DD	DD	dn	BB	BB	BB	DD	DD	DD	BB	BB	BB	BB	BB	dn	BB	DD	DD	BB	BB	BB	BB	BB	BB
chr10_34100785_34100820	FF	NA	FF	NA	FF	FF	NA	FF	FF	FF	NA	FF	FF	NA	NA	NN	NA	FF	NA	FF	FF	FF	FF	FF	NA	NA	FF	FF	NA	NA	FF	FF	FF	FF	FF	FF	FF	FF	FF	FF	fn	FF	FF	FF	FF	FF	FF	FF	FF
chr10_34104570_34104589	FF	FF	FF	FF	NA	FF	FF	FF	FF	FF	FF	FF	FF	NA	FF	FF	NA	FF	FF	FF	FF	FF	FF	FF	FF	FF	FF	FF	FF	NA	FF	FF	FF	FF	FF	NA	FF	FF	FF	NA	NA	FF	FF	FF	FF	FF	FF	FF	FF
chr10_34179409_34179450	FF	FF	NA	NA	NA	FF	NA	FF	FF	FF	FF	FF	NA	NA	FF	FF	FF	FF	FF	FF	fn	FF	FF	FF	NN	FF	FF	FF	FF	FF	FF	NA	FF	FF	FF	NA	FF	FF	FF	FF	FF	FF	FF	FF	FF	NA	FF	FF	FF
chr10_34191075_34191114	BB	DD	DD	BB	BB	BB	BB	BB	BB	DD	DD	BB	DD	BB	BB	DD	BB	BB	BB	BB	DD	BB	BB	BB	DD	DD	DD	DD	BB	BB	BB	DD	DD	DD	BB	BB	BB	BB	BB	DD	BB	DD	DD	BB	BB	BB	BB	BB	BB
chr10_3419780_3419793	DD	DD	dn	BB	DD	BB	BB	BB	BB	BB	BB	BB	DD	DD	dn	BB	BB	BB	BB	BB	DD	BB	BB	BB	DD	DD	BB	BB	BB	BB	BB	dn	dn	dn	DD	dn	dn	BB	BB	BB	BB	dn	DD	BB	dn	BB	BB	DD	DD
chr10_3424409_3424423	DD	DD	NN	BB	DD	BB	BB	BB	BB	BB	BB	BB	DD	DD	NA	BB	BB	BB	BB	BB	NA	BB	BB	BB	DD	DD	BB	BB	BB	BB	BB	DD	DD	DD	DD	DD	DD	BB	BB	BB	NA	DD	DD	BB	DD	NA	BB	DD	NA
chr10_34273986_34274045	NN	DD	DD	NN	NN	NN	NN	NN	NN	DD	DD	NN	DD	NN	NN	NA	NN	NN	NN	bn	DD	NN	NN	NN	DD	dn	DD	DD	NN	NN	BB	DD	DD	DD	BB	BB	BB	NA	BB	DD	NA	DD	DD	BB	BB	NA	NN	BB	bn
chr10_34294494_34294537	BB	DD	DD	BB	BB	BB	BB	DD	BB	DD	DD	BB	DD	BB	bn	DD	BB	BB	BB	BB	DD	BB	BB	BB	DD	DD	DD	DD	BB	BB	BB	dn	DD	DD	BB	BB	BB	BB	DD	DD	BB	DD	DD	BB	BB	DD	BB	BB	BB
chr10_3436215_3436228	DD	DD	DD	BB	DD	BB	BB	BB	BB	BB	BB	BB	DD	DD	DD	BB	BB	BB	BB	BB	DD	BB	BB	BB	DD	DD	BB	BB	BB	BB	BB	DD	DD	DD	DD	DD	DD	BB	BB	BB	BB	DD	DD	BB	DD	BB	BB	DD	DD
chr10_3437372_3437392	DD	DD	DD	BB	DD	BB	BB	BB	BB	BB	BB	BB	DD	DD	DD	BB	BB	BB	BB	BB	DD	BB	BB	BB	DD	DD	BB	BB	BB	BB	BB	DD	DD	DD	DD	DD	DD	BB	BB	BB	BB	DD	DD	BB	DD	BB	BB	DD	DD
chr10_3437422_3437433	bd	DD	DD	BB	DD	BB	BB	BB	BB	BB	BB	BB	DD	DD	bd	BB	BB	BB	BB	BB	DD	BB	BB	BB	bd	DD	BB	BB	BB	BB	BB	DD	bd	DD	DD	DD	DD	BB	BB	BB	BB	DD	DD	BB	DD	BB	BB	DD	DD
chr10_34397488_34397511	FF	FF	FF	FF	FF	FF	FF	NA	FF	FF	FF	FF	FF	FF	FF	FF	FF	FF	FF	FF	FF	FF	FF	FF	FF	FF	FF	FF	FF	FF	FF	FF	FF	FF	FF	FF	FF	NN	FF	FF	FF	FF	FF	FF	FF	FF	FF	FF	FF
chr10_34423285_34423320	FF	FF	FF	FF	FF	FF	FF	FF	FF	FF	FF	FF	FF	FF	FF	FF	FF	FF	FF	FF	FF	FF	FF	FF	FF	FF	FF	FF	FF	FF	FF	FF	FF	FF	FF	FF	FF	FF	FF	FF	FF	FF	FF	FF	NN	FF	FF	FF	FF
chr10_34516371_34516414	BB	DD	DD	BB	BB	BB	DD	BB	BB	DD	DD	BB	DD	BB	BB	DD	BB	BB	BB	BB	DD	BB	BB	BB	DD	DD	DD	DD	BB	BB	BB	DD	DD	DD	BB	BB	BB	BB	BB	DD	BB	DD	DD	BB	BB	BB	BB	BB	BB
chr10_34604851_34604894	NA	NA	FF	FF	NA	NA	FF	FF	FF	FF	NA	FF	NA	NA	FF	NA	NA	FF	FF	FF	FF	FF	FF	FF	NN	NA	FF	NA	FF	NA	NA	fn	FF	FF	FF	FF	FF	NA	FF	FF	NA	FF	FF	FF	FF	NA	NA	FF	FF
chr10_34634679_34634726	FF	FF	FF	FF	FF	FF	FF	FF	FF	FF	FF	NA	FF	FF	FF	FF	FF	NA	FF	FF	FF	FF	FF	NN	FF	FF	FF	FF	FF	NA	FF	FF	FF	FF	FF	NA	FF	FF	FF	FF	NA	FF	FF	FF	FF	FF	FF	NA	FF
chr10_3464692_3464727	DD	DD	DD	BB	DD	BB	BB	BB	BB	BB	BB	BB	DD	DD	DD	BB	BB	BB	BB	BB	DD	BB	BB	BB	DD	DD	BB	BB	BB	BB	BB	DD	DD	DD	DD	DD	DD	BB	DD	BB	BB	DD	DD	BB	DD	BB	BB	DD	DD
chr10_34722071_34722118	BB	DD	NA	NA	dn	NA	BB	BB	BB	NA	DD	BB	NN	NA	BB	DD	bd	BB	BB	BB	NA	BB	BB	BB	DD	NA	DD	NA	BB	NA	BB	DD	DD	DD	BB	NA	BB	BB	DD	NA	BB	DD	DD	BB	BB	BB	BB	BB	bn
chr10_34808206_34808257	BB	BB	BB	BB	BB	UU	BB	BB	BB	bu	BB	BB	BB	BB	BB	BB	BB	BB	BB	BB	bu	BB	bu	BB	UU	NA	BB	NA	BB	BB	BB	NA	BB	NA	BB	BB	BB	bu	BB	BB	BB	BB	BB	BB	BB	BB	BB	BB	BB
chr10_35021330_35021364	BB	DD	DD	BB	BB	BB	BB	BB	BB	DD	DD	BB	DD	BB	BB	DD	BB	BB	BB	BB	NA	BB	BB	BB	DD	DD	DD	DD	BB	BB	BB	DD	DD	DD	BB	BB	NA	BB	DD	DD	BB	DD	DD	BB	BB	BB	BB	BB	BB
chr10_35112011_35112054	FF	FF	NA	FF	FF	FF	FF	FF	FF	FF	FF	FF	FF	FF	FF	FF	FF	FF	FF	FF	FF	FF	FF	FF	FF	FF	FF	FF	FF	FF	FF	NA	NN	FF	NA	FF	FF	FF	NA	FF	FF	FF	FF	FF	FF	FF	FF	FF	FF
chr10_35119136_35119179	FF	FF	FF	NA	NA	FF	FF	FF	NA	NA	FF	FF	FF	FF	NA	FF	FF	NA	NA	FF	FF	FF	FF	FF	FF	NA	FF	FF	FF	FF	FF	FF	FF	FF	FF	FF	FF	FF	NA	FF	FF	NA	NA	FF	FF	FF	FF	FF	FF
chr10_3526855_3526866	DD	DD	DD	BB	DD	BB	BB	BB	BB	BB	BB	BB	DD	DD	DD	BB	BB	BB	BB	BB	DD	BB	BB	BB	DD	DD	BB	BB	BB	BB	BB	DD	DD	DD	DD	DD	DD	BB	BB	BB	BB	DD	DD	BB	DD	BB	BB	DD	DD
chr10_3532881_3532892	DD	DD	DD	BB	DD	BB	BB	BB	BB	BB	BB	BB	DD	DD	DD	BB	BB	BB	BB	BB	DD	BB	BB	BB	DD	DD	BB	BB	BB	BB	BB	DD	DD	DD	DD	DD	DD	BB	BB	BB	BB	DD	DD	BB	DD	BB	BB	DD	DD
chr10_35559756_35559799	BB	DD	DD	BB	BB	BB	BB	BB	BB	DD	DD	BB	DD	BB	BB	DD	BB	BB	BB	BB	DD	NA	BB	BB	DD	NA	DD	DD	BB	BB	BB	DD	DD	DD	BB	BB	BB	BB	DD	DD	BB	NA	DD	BB	BB	BB	BB	BB	BB
chr10_35646482_35646525	FF	NN	FF	FF	FF	FF	FF	FF	FF	FF	FF	FF	FF	FF	FF	FF	FF	FF	FF	FF	FF	FF	FF	FF	FF	FF	FF	FF	FF	FF	FF	FF	FF	FF	FF	FF	FF	FF	FF	NA	FF	FF	FF	FF	NA	FF	fn	NN	FF
chr10_35659447_35659486	BB	DD	DD	BB	BB	BB	BB	BB	BB	DD	DD	BB	NN	BB	BB	NA	BB	NA	BB	NA	DD	BB	BB	BB	DD	DD	DD	DD	BB	BB	BB	DD	DD	DD	BB	BB	BB	BB	DD	DD	BB	NA	DD	BB	BB	BB	BB	DD	DD
chr10_35811327_35811370	FF	FF	FF	FF	FF	FF	FF	FF	FF	FF	NN	FF	FF	NN	FF	NA	FF	FF	FF	FF	FF	FF	FF	NA	NA	FF	FF	FF	FF	FF	FF	FF	FF	FF	FF	FF	FF	NN	FF	NA	FF	FF	FF	NA	FF	FF	NA	fn	FF
chr10_35961615_35961662	FF	FF	NN	NA	FF	NA	FF	fn	FF	FF	FF	FF	FF	FF	FF	FF	NN	NA	FF	FF	FF	FF	FF	NA	FF	NA	FF	FF	FF	FF	FF	FF	FF	FF	NN	NA	NA	FF	FF	FF	NA	NA	FF	FF	fn	FF	FF	NN	FF
chr10_36046527_36046590	DD	DD	DD	DD	DD	DD	DD	NA	DD	DD	DD	NA	DD	NA	DD	DD	NA	NA	NA	DD	DD	DD	DD	NA	DD	DD	DD	DD	NA	NA	DD	DD	DD	DD	DD	DD	DD	DD	DD	DD	DD	DD	DD	DD	UU	DD	DD	DD	NA
chr10_36047281_36047328	BB	DD	DD	BB	BB	BB	BB	BB	BB	DD	DD	NA	NA	BB	NN	DD	BB	BB	BB	NA	DD	BB	BB	BB	DD	DD	DD	NA	BB	BB	BB	DD	DD	DD	BB	BB	BB	NA	DD	BB	BB	DD	DD	BB	BB	BB	BB	NN	BB
chr10_36066629_36066654	NN	FF	fn	FF	FF	FF	FF	FF	FF	FF	NA	FF	FF	FF	FF	FF	FF	NA	FF	NA	FF	FF	NA	NA	FF	FF	FF	FF	FF	NA	FF	FF	FF	FF	FF	FF	FF	NA	FF	FF	FF	FF	FF	FF	NA	FF	FF	FF	NA
chr10_36211064_36211123	FF	NA	NA	FF	FF	NA	FF	NN	fn	fn	fn	FF	FF	FF	FF	FF	fn	FF	FF	fn	FF	FF	fn	FF	NN	NA	NA	FF	FF	FF	FF	FF	FF	NN	NA	fn	FF	NN	FF	FF	NA	FF	FF	FF	NA	NA	fn	NN	FF
chr10_3654862_3654905	DD	DD	DD	BB	DD	BB	BB	BB	BB	BB	BB	BB	DD	DD	DD	BB	BB	BB	BB	BB	DD	BB	BB	BB	DD	DD	BB	BB	BB	BB	BB	DD	DD	DD	DD	DD	DD	BB	BB	BB	BB	DD	DD	BB	DD	BB	BB	DD	DD
chr10_36585404_36585435	FF	FF	NN	FF	FF	FF	FF	FF	FF	FF	FF	FF	FF	FF	FF	FF	FF	FF	FF	FF	FF	FF	FF	FF	FF	FF	FF	FF	FF	FF	FF	FF	FF	FF	FF	FF	FF	FF	FF	FF	FF	FF	FF	FF	FF	FF	FF	FF	FF
chr10_36663688_36663731	FF	NA	FF	FF	fn	FF	FF	NA	FF	FF	FF	NN	FF	FF	FF	FF	FF	FF	FF	FF	NA	FF	FF	FF	FF	FF	FF	FF	FF	FF	FF	FF	FF	FF	FF	FF	NA	FF	NA	FF	FF	FF	FF	FF	FF	FF	FF	FF	FF
chr10_36664731_36664744	NA	FF	FF	FF	FF	FF	FF	FF	FF	FF	FF	NA	FF	FF	FF	FF	FF	FF	FF	FF	FF	FF	FF	FF	FF	FF	FF	FF	FF	FF	NA	FF	FF	FF	FF	FF	FF	FF	FF	FF	FF	FF	NA	FF	FF	FF	FF	FF	FF
chr10_36709645_36709692	FF	NN	FF	NA	FF	NN	FF	FF	FF	FF	NA	FF	FF	FF	FF	FF	FF	FF	FF	FF	FF	FF	FF	FF	FF	FF	FF	FF	NN	NA	FF	FF	NA	FF	FF	FF	FF	FF	FF	NA	FF	NA	FF	fn	FF	fn	NA	FF	FF
chr10_36763140_36763171	FF	FF	FF	NN	FF	FF	FF	FF	FF	FF	FF	FF	FF	FF	FF	FF	FF	FF	FF	FF	FF	FF	FF	FF	FF	FF	FF	FF	FF	FF	FF	FF	FF	FF	FF	FF	FF	FF	FF	FF	FF	FF	FF	FF	FF	FF	FF	FF	NA
chr10_36953347_36953397	BB	DD	DD	BB	bn	BB	bn	BB	BB	DD	DD	BB	DD	BB	BB	DD	BB	BB	BB	BB	DD	BB	BB	BB	DD	DD	DD	DD	BB	BB	BB	DD	DD	dn	BB	BB	BB	BB	DD	NA	BB	DD	DD	BB	BB	BB	BB	BB	BB
chr10_36959334_36959365	FF	FF	FF	FF	FF	NA	FF	FF	FF	NN	NA	FF	FF	NA	FF	FF	NA	FF	FF	FF	FF	FF	FF	FF	NA	NA	FF	FF	FF	FF	FF	FF	NA	FF	FF	FF	FF	FF	FF	FF	NA	NA	FF	FF	FF	FF	FF	FF	NA
chr10_37021064_37021103	BB	DD	DD	BB	BB	BB	BB	BB	BB	DD	DD	BB	DD	BB	BB	BB	BB	BB	BB	BB	DD	BB	bd	BB	DD	DD	DD	DD	BB	BB	BB	DD	DD	DD	BB	BB	BB	BB	DD	DD	BB	DD	DD	BB	BB	BB	BB	bn	BB
chr10_37092236_37092279	NA	FF	FF	NN	NN	NN	NN	NN	NN	FF	FF	NA	FF	NN	NN	FF	NN	NN	NN	NN	NA	NN	NN	NN	FF	NA	FF	FF	NN	NN	NN	FF	FF	FF	NN	NN	NA	NN	NN	NA	FF	FF	fn	NN	NN	NN	NN	NN	NN
chr10_3717540_3717579	dd	DD	dd	BB	dd	BB	BB	BB	BB	BB	BB	BB	DD	dd	DD	BB	BB	BB	BB	BB	DD	BB	BB	BB	DD	dd	BB	BB	BB	BB	BB	DD	DD	DD	dd	DD	dd	BB	BB	BB	BB	DD	DD	BB	DD	BB	BB	DD	DD
chr10_37237845_37237862	BB	DD	DD	BB	BB	BB	BB	BB	BB	DD	DD	BB	DD	BB	BB	DD	BB	BB	BB	BB	DD	BB	BB	BB	DD	DD	DD	DD	BB	BB	BB	DD	DD	DD	BB	BB	BB	BB	DD	DD	BB	DD	DD	BB	BB	BB	BB	BB	BB
chr10_37272928_37272983	BB	DD	DD	BB	BB	BB	BB	BB	BB	DD	nn	BB	DD	BB	BB	DD	DD	BB	BB	BB	DD	BB	BB	bn	DD	dn	DD	DD	BB	BB	BB	DD	DD	DD	BB	BB	BB	BB	DD	DD	BB	BB	DD	BB	BB	BB	BB	BB	BB
chr10_37280853_37280912	NA	DD	NA	NN	FF	NA	NA	FF	FF	DD	NA	FF	DD	DD	NA	DD	FF	NA	DD	FF	DD	FF	FF	NA	DD	df	DD	DD	FF	FF	FF	nn	NA	DD	FF	NA	FF	df	NA	DD	FF	dn	NA	NA	NA	FF	FF	FF	FF
chr10_3754691_3754755	DD	DD	DD	BB	DD	BB	BB	BB	BB	BB	BB	BB	DD	DD	DD	BB	BB	BB	BB	BB	DD	BB	BB	BB	DD	DD	BB	BB	BB	BB	BB	DD	DD	DD	DD	DD	DD	BB	BB	BB	BB	DD	DD	BB	DD	bd	BB	DD	DD
chr10_37588781_37588808	FF	FF	FF	FF	FF	FF	FF	FF	FF	FF	FF	FF	FF	FF	FF	FF	FF	FF	FF	FF	FF	FF	FF	FF	FF	NA	FF	FF	FF	FF	FF	FF	FF	FF	NN	FF	FF	FF	FF	FF	FF	FF	FF	FF	FF	FF	FF	FF	FF
chr10_37603484_37603519	FF	FF	FF	NA	FF	NA	FF	FF	FF	FF	FF	NA	NA	NN	FF	NA	FF	FF	FF	NA	FF	FF	FF	FF	FF	FF	FF	NA	FF	FF	FF	FF	FF	fn	NA	FF	FF	FF	FF	FF	NA	NA	FF	FF	FF	FF	FF	FF	FF
chr10_37616262_37616297	bd	DD	DD	BB	BB	bd	BB	BB	BB	DD	DD	bd	DD	BB	BB	DD	bd	BB	BB	BB	DD	BB	bn	BB	DD	dn	DD	DD	BB	BB	BB	DD	DD	DD	BB	BB	BB	BB	dn	DD	BB	DD	DD	BB	BB	BB	BB	BB	BB
chr10_37635787_37635828	FF	NA	FF	FF	NA	NA	FF	FF	FF	NA	FF	NA	FF	FF	FF	NA	NA	FF	NN	FF	FF	FF	FF	FF	FF	FF	FF	NA	FF	FF	FF	FF	FF	FF	NA	FF	FF	NA	NA	FF	NA	NA	FF	FF	FF	NA	FF	FF	FF
chr10_37748384_37748416	FF	FF	FF	FF	FF	NN	FF	FF	FF	FF	FF	FF	NA	FF	FF	FF	FF	FF	FF	FF	FF	FF	FF	FF	FF	FF	FF	FF	FF	FF	FF	FF	FF	FF	FF	FF	FF	FF	FF	FF	FF	NA	FF	FF	FF	FF	FF	FF	FF
chr10_37809416_37809459	FF	NA	FF	FF	FF	NA	FF	FF	FF	FF	FF	FF	FF	NA	fn	FF	FF	FF	NA	FF	FF	FF	FF	FF	fn	FF	FF	FF	FF	NA	FF	FF	FF	FF	FF	NA	FF	FF	FF	FF	NA	FF	FF	FF	FF	FF	FF	FF	FF
chr10_37855442_37855485	FF	FF	FF	NA	NA	FF	FF	FF	FF	FF	FF	FF	FF	NA	FF	FF	NA	NA	FF	FF	FF	FF	FF	FF	FF	NA	NA	FF	NA	NA	FF	FF	FF	FF	FF	NA	FF	FF	FF	NA	NA	FF	NA	NA	FF	FF	NA	NA	FF
chr10_37918864_37918907	DD	DD	DD	BB	BB	BB	BB	BB	NA	NA	DD	BB	DD	BB	BB	DD	BB	BB	BB	BB	DD	BB	BB	NN	DD	DD	DD	DD	BB	BB	NN	DD	DD	DD	BB	BB	BB	NA	DD	NA	NA	DD	DD	BB	BB	BB	BB	BB	BB
chr10_3804036_3804062	DD	DD	DD	BB	DD	BB	BB	BB	BB	BB	BB	BB	DD	DD	DD	BB	BB	BB	BB	BB	DD	BB	BB	BB	DD	DD	BB	BB	BB	BB	BB	DD	DD	DD	DD	DD	DD	BB	BB	BB	BB	DD	DD	BB	DD	BB	BB	DD	DD
chr10_38215663_38215713	NA	DD	DD	BB	BB	NA	BB	BB	BB	DD	DD	BB	DD	BB	BB	DD	BB	BB	BB	BB	DD	BB	BB	BB	DD	DD	DD	DD	bn	BB	BB	DD	DD	DD	BB	BB	BB	BB	DD	DD	BB	DD	DD	BB	BB	BB	BB	BB	BB
chr10_38300339_38300363	FF	FF	FF	NA	NA	FF	FF	NA	FF	FF	FF	FF	FF	FF	FF	FF	FF	FF	FF	NA	FF	FF	NA	FF	FF	FF	FF	FF	FF	NA	FF	FF	NA	FF	FF	FF	FF	FF	FF	NA	NA	FF	FF	FF	NA	FF	FF	NA	FF
chr10_38362133_38362180	FF	NA	FF	NN	FF	FF	FF	fn	NA	FF	FF	fn	NA	FF	FF	FF	NA	FF	NA	FF	FF	FF	FF	FF	FF	NA	FF	FF	FF	FF	FF	FF	FF	FF	FF	FF	FF	NA	FF	FF	FF	FF	FF	NN	FF	FF	FF	FF	FF
chr10_3842734_3842785	DD	DD	DD	BB	DD	BB	BB	NN	BB	NA	BB	BB	DD	DD	DD	BB	BB	BB	NA	NA	DD	BB	BB	BB	DD	DD	BB	NA	BB	BB	BB	DD	DD	DD	DD	NA	DD	NA	BB	NA	BB	DD	DD	NA	NA	BB	BB	DD	DD
chr10_38443590_38443637	FF	FF	NA	FF	FF	FF	FF	NA	FF	NA	FF	FF	FF	FF	FF	FF	FF	NA	FF	NA	FF	FF	FF	FF	NN	NA	FF	FF	FF	NA	NA	FF	NA	FF	FF	NA	FF	FF	NA	FF	FF	FF	FF	FF	FF	FF	FF	NA	FF
chr10_38557141_38557172	BB	DD	DD	BB	BB	NA	BB	BB	BB	DD	DD	BB	DD	BB	BB	DD	BB	BB	BB	BB	DD	BB	BB	BB	DD	DD	DD	DD	BB	BB	BB	DD	DD	DD	BB	BB	BB	BB	DD	DD	BB	DD	DD	BB	BB	BB	BB	BB	BB
chr10_38560903_38560926	FF	FF	FF	FF	FF	FF	FF	FF	FF	FF	FF	FF	FF	FF	FF	FF	FF	FF	FF	FF	FF	FF	FF	FF	FF	FF	FF	FF	FF	FF	FF	FF	FF	NA	FF	FF	FF	NN	FF	FF	FF	FF	FF	FF	FF	FF	fn	FF	FF
chr10_38578435_38578498	BB	DD	NN	NN	NN	DD	NN	NA	NN	NN	DD	BB	DD	NN	NN	DD	NN	NN	NA	NN	DD	NA	NN	NA	NA	DD	DD	DD	bn	BB	BB	DD	DD	DD	BB	BB	NA	BB	DD	DD	NA	DD	DD	BB	NA	NN	BB	BB	BB
chr10_38589424_38589471	FF	FF	FF	FF	FF	FF	FF	FF	FF	FF	FF	FF	FF	FF	FF	FF	FF	FF	FF	FF	FF	FF	FF	NN	FF	NA	FF	FF	FF	FF	FF	FF	FF	FF	FF	FF	FF	FF	FF	FF	FF	FF	FF	FF	FF	FF	FF	NA	FF
chr10_38635273_38635311	NA	NA	DD	NA	NA	BB	NA	NA	BB	NN	DD	NA	DD	BB	BB	DD	BB	BB	BB	NA	NA	BB	NA	BB	DD	bd	DD	DD	BB	BB	BB	NA	DD	NA	BB	BB	BB	NA	DD	DD	BB	DD	DD	BB	BB	NA	BB	NA	BB
chr10_3872006_3872037	DD	DD	DD	BB	DD	BB	BB	BB	BB	BB	BB	BB	DD	DD	DD	BB	BB	BB	BB	BB	DD	BB	BB	BB	DD	DD	BB	BB	BB	BB	BB	DD	DD	DD	DD	DD	DD	BB	BB	BB	BB	dn	DD	BB	DD	BB	BB	DD	DD
chr10_38720528_38720577	FF	FF	FF	FF	FF	FF	FF	FF	FF	NN	FF	FF	FF	FF	NN	FF	FF	FF	FF	FF	FF	NA	FF	FF	FF	NA	FF	FF	FF	FF	FF	FF	FF	FF	NA	FF	FF	FF	FF	FF	NA	FF	FF	FF	FF	FF	FF	FF	FF
chr10_38779073_38779120	BB	DD	DD	BB	BB	NA	BB	BB	BB	NA	DD	BB	NA	BB	BB	DD	BB	BB	BB	BB	NA	BB	BB	BB	DD	NA	DD	DD	BB	BB	BB	DD	dn	DD	BB	BB	BB	BB	DD	DD	BB	DD	DD	nn	BB	BB	BB	BB	NA
chr10_38803034_38803061	NA	FF	FF	FF	NA	FF	FF	FF	FF	FF	FF	FF	NA	FF	FF	FF	FF	FF	FF	FF	FF	FF	FF	FF	FF	NA	FF	FF	FF	NA	FF	FF	FF	FF	FF	NA	FF	FF	FF	NA	NA	FF	FF	NN	FF	NA	FF	FF	NA
chr10_3884444_3884461	DD	DD	DD	BB	DD	BB	BB	BB	BB	BB	BB	BB	DD	DD	DD	BB	BB	BB	BB	BB	DD	BB	BB	BB	DD	DD	BB	BB	BB	BB	BB	DD	DD	DD	DD	DD	DD	BB	BB	BB	BB	DD	DD	BB	DD	BB	BB	DD	DD
chr10_3890118_3890143	DD	DD	DD	BB	DD	BB	BB	BB	BB	BB	BB	BB	dn	dn	DD	BB	BB	BB	BB	BB	DD	BB	BB	BB	dn	DD	BB	BB	BB	BB	BB	DD	dn	dn	dn	DD	DD	BB	BB	BB	BB	DD	DD	BB	DD	BB	BB	dn	dn
chr10_3897724_3897759	DD	DD	dn	BB	DD	BB	BB	BB	BB	BB	BB	BB	DD	DD	DD	BB	BB	BB	BB	BB	DD	BB	BB	BB	DD	DD	BB	BB	BB	BB	BB	DD	DD	DD	DD	DD	dn	BB	BB	BB	BB	dn	DD	BB	DD	BB	BB	DD	DD
chr10_39094176_39094210	FF	FF	NA	NA	FF	NN	FF	FF	NA	NA	FF	FF	FF	FF	FF	FF	NA	FF	FF	FF	NA	FF	FF	FF	FF	FF	FF	FF	FF	FF	FF	FF	FF	FF	NA	FF	NA	FF	FF	FF	NA	FF	FF	FF	FF	NA	FF	FF	NA
chr10_3912969_3912984	DD	DD	DD	BB	DD	BB	BB	BB	BB	BB	BB	BB	DD	DD	DD	BB	BB	BB	BB	BB	DD	BB	BB	BB	DD	DD	BB	BB	BB	BB	BB	DD	DD	DD	DD	DD	DD	BB	BB	BB	BB	DD	DD	BB	DD	BB	BB	DD	DD
chr10_39152635_39152664	BB	DD	DD	BB	BB	BB	BB	BB	BB	DD	DD	BB	DD	BB	BB	DD	BB	BB	BB	BB	DD	BB	BB	BB	DD	DD	DD	DD	BB	BB	BB	DD	DD	DD	BB	BB	BB	BB	BB	DD	BB	DD	DD	BB	BB	BB	BB	BB	BB
chr10_3919409_3919426	DD	DD	DD	BB	DD	BB	BB	BB	BB	BB	BB	BB	DD	DD	DD	BB	BB	BB	BB	BB	DD	BB	BB	BB	DD	DD	BB	BB	BB	BB	BB	DD	DD	DD	DD	DD	DD	BB	BB	BB	BB	DD	DD	BB	DD	BB	BB	DD	DD
chr10_39269109_39269160	FF	FF	FF	NA	FF	FF	FF	NA	FF	FF	FF	FF	fn	FF	FF	NA	FF	FF	FF	FF	FF	NA	FF	FF	FF	NA	FF	FF	FF	FF	fn	FF	FF	NA	FF	FF	FF	NA	NA	FF	NA	FF	FF	fn	FF	NA	FF	FF	FF
chr10_39306245_39306268	FF	FF	FF	FF	FF	FF	FF	FF	FF	FF	FF	NA	FF	FF	FF	FF	FF	FF	FF	FF	FF	FF	FF	FF	FF	NA	FF	FF	FF	fn	FF	FF	FF	FF	FF	FF	FF	FF	FF	FF	FF	FF	FF	FF	FF	FF	FF	FF	FF
chr10_3936336_3936363	DD	DD	DD	BB	DD	BB	BB	BB	BB	BB	BB	BB	DD	DD	DD	BB	BB	BB	BB	BB	DD	BB	BB	BB	DD	DD	BB	BB	BB	BB	BB	DD	DD	DD	DD	DD	DD	BB	BB	BB	BB	DD	DD	BB	DD	BB	BB	DD	DD
chr10_3937313_3937344	DD	DD	DD	BB	DD	BB	BB	BB	BB	BB	BB	BB	DD	DD	DD	BB	BB	BB	BB	BB	dn	BB	BB	BB	DD	DD	BB	BB	BB	BB	BB	DD	DD	DD	DD	DD	DD	BB	BB	BB	BB	DD	DD	BB	DD	BB	BB	DD	DD
chr10_39424390_39424445	FF	FF	FF	NA	FF	NA	FF	FF	FF	FF	FF	NA	FF	NA	FF	FF	NN	NA	NA	fn	FF	FF	FF	FF	NA	FF	FF	FF	FF	NA	FF	FF	FF	FF	FF	FF	FF	fn	NA	FF	FF	FF	FF	FF	FF	NA	FF	FF	FF
chr10_39434543_39434574	FF	FF	FF	FF	FF	FF	FF	FF	FF	FF	NN	FF	FF	FF	FF	FF	FF	FF	FF	FF	FF	FF	FF	FF	FF	FF	FF	FF	FF	NA	FF	FF	FF	FF	FF	FF	FF	NA	FF	FF	FF	FF	FF	FF	FF	FF	FF	FF	NA
chr10_39625327_39625361	FF	FF	FF	FF	FF	FF	FF	FF	FF	FF	FF	FF	FF	FF	FF	FF	FF	FF	FF	FF	FF	NA	FF	FF	FF	FF	FF	FF	FF	FF	FF	FF	FF	FF	NA	FF	FF	FF	FF	FF	FF	NN	FF	FF	FF	FF	FF	FF	FF
chr10_39686023_39686062	FF	FF	FF	FF	FF	FF	FF	FF	FF	FF	FF	FF	FF	FF	FF	NN	FF	FF	FF	FF	FF	FF	FF	FF	FF	FF	FF	FF	NA	FF	FF	FF	FF	FF	FF	FF	FF	NA	FF	FF	FF	FF	FF	FF	FF	FF	FF	FF	FF
chr10_39850563_39850598	FF	FF	FF	NA	FF	FF	FF	FF	FF	FF	FF	FF	NA	NA	FF	FF	FF	FF	FF	FF	FF	NA	FF	FF	FF	FF	FF	FF	FF	NA	FF	FF	FF	FF	FF	FF	FF	FF	FF	FF	NA	FF	FF	FF	FF	FF	FF	FF	FF
chr10_3997211_3997222	dd	dd	dd	BB	dd	bn	BB	BB	bn	BB	bn	BB	dd	dd	dd	BB	BB	bn	BB	bn	dd	BB	bn	BB	dd	dd	bn	bn	BB	BB	bn	dd	dd	dd	dd	dd	dd	BB	bn	bn	bn	dd	dd	BB	dd	BB	BB	dd	dd
chr10_39982368_39982415	FF	FF	NA	FF	NA	fn	FF	FF	FF	FF	NA	FF	FF	FF	FF	FF	FF	FF	FF	FF	NA	FF	FF	FF	NA	FF	FF	FF	NN	FF	FF	NA	NA	FF	FF	NA	FF	FF	NN	FF	FF	FF	FF	FF	FF	FF	FF	FF	FF
chr10_40027861_40027888	FF	FF	NA	NA	FF	FF	FF	FF	NA	FF	fn	FF	FF	fn	FF	NA	NA	FF	FF	FF	FF	NA	FF	FF	FF	NA	FF	FF	FF	NA	FF	FF	FF	FF	FF	NA	FF	NA	FF	FF	FF	FF	FF	FF	FF	NA	FF	FF	NA
chr10_40271019_40271046	FF	FF	FF	NA	fn	NA	FF	FF	FF	FF	FF	FF	NA	FF	NN	FF	FF	FF	FF	FF	FF	FF	FF	FF	FF	NA	FF	FF	FF	FF	FF	FF	NA	FF	FF	FF	FF	FF	FF	FF	FF	FF	FF	FF	FF	FF	FF	FF	FF
chr10_4030886_4030917	DD	DD	DD	BB	DD	bn	BB	BB	BB	BB	BB	BB	DD	DD	DD	BB	bb	BB	BB	BB	DD	BB	BB	BB	DD	DD	BB	BB	bb	BB	BB	dn	DD	DD	DD	DD	DD	bb	bb	BB	BB	DD	DD	BB	DD	BB	bb	DD	DD
chr10_40309089_40309110	FF	NA	NA	FF	FF	FF	FF	FF	NA	FF	NA	FF	FF	FF	FF	FF	fn	FF	NA	NN	NA	FF	FF	FF	FF	NA	FF	FF	FF	FF	FF	FF	FF	FF	FF	FF	FF	FF	FF	FF	FF	FF	FF	FF	FF	NA	FF	FF	NA
chr10_4032677_4032708	DD	DD	DD	BB	DD	BB	BB	BB	BB	BB	BB	BB	DD	DD	DD	BB	BB	BB	BB	BB	DD	BB	BB	BB	DD	DD	BB	BB	BB	BB	BB	DD	DD	DD	DD	DD	DD	BB	BB	BB	BB	DD	DD	BB	DD	BB	BB	DD	DD
chr10_40333480_40333515	NA	FF	FF	FF	FF	FF	FF	FF	FF	FF	FF	FF	FF	FF	FF	FF	FF	FF	FF	FF	FF	NA	FF	NN	FF	FF	FF	FF	FF	FF	FF	FF	FF	FF	FF	NN	NN	FF	FF	FF	NN	FF	FF	FF	FF	FF	FF	FF	FF
chr10_40499134_40499177	BB	DD	DD	BB	DD	BB	BB	BB	BB	DD	DD	BB	DD	BB	BB	DD	BB	BB	BB	BB	DD	BB	BB	BB	DD	DD	DD	DD	BB	BB	BB	DD	DD	DD	BB	BB	BB	BB	BB	DD	BB	DD	DD	BB	BB	BB	BB	BB	BB
chr10_40520163_40520206	NN	fn	FF	FF	FF	fn	FF	FF	FF	FF	FF	fn	FF	NA	FF	FF	FF	FF	FF	FF	NA	FF	FF	FF	FF	FF	FF	FF	NN	NN	FF	FF	FF	FF	FF	FF	FF	fn	FF	FF	FF	FF	FF	FF	FF	FF	FF	FF	FF
chr10_40545959_40546003	FF	FF	FF	FF	FF	FF	FF	FF	FF	FF	FF	FF	FF	FF	FF	FF	FF	FF	FF	FF	FF	FF	FF	FF	FF	FF	FF	FF	FF	FF	FF	FF	FF	FF	FF	FF	FF	FF	FF	FF	FF	FF	FF	FF	FF	FF	FF	FF	FF
chr10_4062136_4062171	DD	DD	DD	BB	DD	BB	BB	BB	BB	BB	BB	BB	DD	DD	DD	BB	BB	BB	BB	BB	DD	BB	BB	BB	DD	DD	BB	BB	BB	BB	BB	DD	DD	DD	DD	DD	DD	BB	BB	BB	BB	DD	DD	BB	DD	BB	BB	DD	DD
chr10_4068901_4068924	DD	DD	DD	BB	DD	BB	BB	BB	BB	BB	BB	BB	DD	DD	DD	BB	BB	BB	BB	BB	DD	BB	BB	BB	DD	DD	BB	BB	BB	BB	BB	DD	DD	DD	DD	DD	DD	BB	BB	BB	BB	DD	DD	BB	DD	BB	BB	DD	DD
chr10_4084272_4084319	DD	DD	DD	BB	DD	BB	BB	NN	BB	DD	BB	BB	DD	DD	DD	NA	BB	BB	BB	BB	NA	BB	BB	BB	DD	NA	BB	BB	BB	BB	BB	DD	DD	DD	DD	DD	DD	BB	BB	BB	BB	DD	DD	NA	DD	BB	BB	DD	DD
chr10_40891630_40891657	BB	DD	DD	BB	DD	BB	BB	BB	BB	DD	DD	BB	DD	BB	BB	DD	BB	BB	BB	BB	DD	BB	BB	BB	DD	DD	DD	DD	BB	BB	BB	DD	DD	DD	BB	BB	BB	BB	BB	DD	BB	BB	DD	BB	BB	BB	BB	BB	BB
chr10_40952773_40952816	FF	FF	NA	FF	NA	NA	FF	FF	FF	FF	FF	FF	FF	FF	fn	NN	FF	FF	NA	FF	NA	FF	FF	FF	FF	NA	FF	FF	fn	FF	FF	NA	FF	FF	FF	FF	NA	FF	FF	FF	FF	FF	FF	FF	FF	NA	FF	FF	FF
chr10_40985790_40985813	FF	FF	FF	FF	FF	FF	FF	FF	FF	FF	FF	FF	FF	FF	FF	FF	FF	NA	FF	FF	FF	FF	FF	FF	FF	NA	FF	FF	FF	FF	FF	FF	FF	FF	NN	NA	FF	FF	FF	FF	FF	FF	FF	FF	FF	FF	FF	FF	FF
chr10_41010085_41010132	BB	dn	DD	BB	DD	BB	NA	BB	BB	DD	DD	BB	NN	BB	BB	NA	BB	NA	BB	NA	NA	BB	BB	DD	DD	DD	DD	DD	BB	BB	BB	DD	DD	DD	BB	BB	NA	BB	BB	DD	NA	BB	bd	BB	BB	BB	NA	BB	NA
chr10_41033720_41033759	FF	NA	FF	FF	FF	FF	FF	FF	FF	FF	FF	FF	FF	FF	FF	FF	FF	FF	FF	FF	FF	FF	NA	FF	FF	NA	FF	FF	NA	FF	FF	NN	NA	FF	FF	NA	FF	FF	FF	FF	FF	FF	FF	FF	FF	FF	NA	NA	FF
chr10_41208438_41208461	FF	FF	FF	FF	FF	FF	FF	FF	FF	FF	FF	FF	FF	FF	FF	NA	NA	FF	FF	FF	FF	FF	FF	FF	FF	FF	FF	FF	FF	FF	FF	FF	FF	FF	FF	FF	FF	FF	FF	FF	FF	FF	FF	FF	FF	FF	FF	FF	FF
chr10_41325703_41325752	FF	FF	FF	NA	NA	FF	NN	FF	FF	FF	FF	FF	FF	FF	FF	FF	FF	FF	FF	FF	FF	FF	FF	NA	FF	FF	FF	FF	FF	FF	FF	FF	FF	FF	FF	FF	FF	FF	FF	FF	NA	FF	FF	FF	FF	FF	FF	FF	FF
chr10_4134347_4134390	DD	NA	NA	NA	DD	BB	BB	BB	BB	BB	NN	BB	DD	NA	DD	BB	BB	BB	BB	BB	DD	BB	BB	BB	DD	DD	BB	BB	BB	BB	BB	DD	DD	DD	DD	DD	NA	BB	BB	BB	BB	DD	DD	BB	DD	BB	BB	NA	DD
chr10_41356382_41356401	FF	FF	FF	FF	FF	FF	FF	FF	FF	FF	FF	FF	FF	FF	FF	FF	FF	FF	FF	FF	FF	FF	FF	FF	FF	FF	FF	FF	FF	FF	FF	FF	FF	FF	NN	FF	FF	FF	FF	FF	FF	FF	FF	NA	FF	FF	FF	FF	FF
chr10_41526676_41526725	FF	FF	FF	FF	FF	FF	FF	FF	FF	FF	FF	FF	FF	FF	FF	FF	FF	FF	FF	FF	FF	FF	FF	FF	FF	NA	FF	FF	FF	FF	NN	FF	FF	FF	fn	FF	FF	FF	FF	FF	NA	FF	FF	FF	FF	NA	FF	FF	FF
chr10_41557452_41557483	NA	NA	FF	NA	FF	NA	FF	FF	FF	FF	FF	NA	FF	FF	FF	NA	fn	FF	FF	FF	NA	FF	FF	NA	FF	FF	FF	NA	FF	NA	FF	FF	FF	FF	FF	FF	FF	NN	NA	NA	NA	FF	FF	FF	NA	NA	FF	fn	FF
chr10_41591174_41591201	FF	FF	FF	FF	FF	FF	FF	FF	FF	FF	FF	FF	FF	FF	FF	FF	FF	FF	FF	FF	NA	FF	NA	FF	FF	FF	FF	FF	FF	FF	FF	FF	FF	FF	FF	NA	FF	FF	FF	FF	FF	FF	FF	FF	FF	NA	NA	FF	FF
chr10_41785849_41785887	FF	FF	NN	FF	FF	FF	FF	FF	FF	FF	FF	FF	FF	NA	FF	NA	FF	FF	FF	FF	FF	FF	FF	FF	FF	fn	FF	NA	FF	FF	FF	FF	FF	FF	FF	FF	FF	FF	FF	FF	FF	FF	FF	FF	FF	FF	FF	FF	FF
chr10_41877977_41878020	DD	DD	DD	DD	NA	DD	DD	DD	DD	DD	DD	DD	DD	DD	NA	DD	DD	DD	du	UU	DD	NA	DD	NA	DD	DD	DD	DD	DD	DD	NA	DD	DD	DD	DD	DD	DD	DD	NA	DD	NA	NA	DD	NA	DD	DD	DD	DD	NA
chr10_42084744_42084799	FF	FF	FF	NA	FF	NA	NA	NA	FF	FF	FF	NA	FF	NA	FF	FF	FF	fn	FF	FF	NA	FF	FF	NN	FF	NA	NA	NN	FF	fn	FF	NA	FF	FF	NA	NA	FF	fn	FF	FF	NA	FF	NA	FF	FF	FF	FF	NA	NN
chr10_4328040_4328071	DD	DD	DD	BB	DD	BB	BB	BB	BB	BB	BB	BB	DD	DD	DD	BB	BB	BB	BB	BB	DD	BB	BB	BB	DD	DD	BB	BB	BB	BB	BB	DD	DD	DD	DD	DD	DD	BB	BB	BB	BB	DD	DD	BB	DD	BB	BB	DD	DD
chr10_4388000_4388011	FF	FF	FF	NA	NA	NA	FF	FF	FF	FF	FF	FF	NA	FF	NA	FF	FF	FF	NA	FF	NA	FF	FF	FF	FF	FF	NA	NN	FF	NA	FF	FF	FF	FF	FF	NA	NA	FF	FF	FF	NA	FF	FF	FF	FF	FF	FF	FF	FF
chr10_4462221_4462268	DD	DD	DD	BB	DD	DD	DD	BB	DD	DD	DD	DD	DD	DD	DD	DD	DD	DD	DD	DD	DD	BB	DD	DD	DD	DD	BB	BB	BB	BB	BB	DD	DD	DD	DD	DD	DD	BB	BB	BB	BB	DD	DD	BB	DD	BB	BB	DD	DD
chr10_4470412_4470459	DD	DD	DD	BB	DD	NA	BB	BB	BB	BB	BB	BB	DD	DD	DD	BB	BB	BB	BB	BB	DD	BB	BB	BB	DD	DD	BB	BB	BB	BB	BB	DD	DD	DD	DD	DD	DD	BB	BB	BB	BB	DD	DD	BB	DD	BB	BB	DD	DD
chr10_4478544_4478603	FF	FF	FF	FF	FF	NA	FF	FF	FF	FF	FF	FF	FF	NN	FF	FF	FF	FF	FF	FF	FF	FF	FF	fn	FF	FF	FF	FF	FF	FF	FF	FF	FF	FF	FF	FF	FF	FF	FF	FF	FF	fn	FF	FF	FF	FF	FF	FF	FF
chr10_4483637_4483666	NA	DD	DD	BB	DD	NA	BB	BB	BB	BB	BB	BB	DD	DD	DD	BB	BB	BB	BB	BB	DD	BB	BB	BB	DD	DD	BB	BB	BB	BB	BB	DD	DD	DD	DD	DD	NN	BB	BB	BB	BB	DD	DD	BB	DD	BB	BB	DD	DD
chr10_4487619_4487678	DD	DD	DD	BB	DD	NA	BB	BB	BB	BB	BB	BB	DD	DD	DD	BB	BB	BB	BB	DD	DD	BB	BB	BB	DD	DD	BB	BB	BB	BB	BB	DD	DD	DD	DD	DD	DD	BB	BB	BB	BB	DD	DD	BB	DD	BB	BB	DD	DD
chr10_4495488_4495535	DD	df	df	FF	df	FF	FF	FF	FF	FF	FF	FF	df	df	DD	FF	FF	FF	FF	FF	df	FF	FF	DD	DD	df	FF	FF	FF	FF	FF	df	df	df	df	df	DD	FF	FF	FF	FF	df	DD	FF	df	FF	FF	DD	DD
chr10_4518348_4518387	DD	DD	DD	BB	DD	BB	BB	BB	BB	BB	BB	BB	DD	DD	DD	BB	BB	BB	BB	BB	DD	BB	BB	BB	DD	DD	BB	BB	BB	BB	BB	DD	DD	DD	DD	DD	DD	BB	BB	BB	BB	DD	DD	BB	DD	BB	BB	DD	DD
chr10_4608759_4608808	DD	DD	DD	BB	DD	BB	BB	BB	BB	BB	BB	BB	DD	DD	DD	BB	BB	BB	BB	BB	DD	BB	BB	BB	DD	DD	BB	BB	BB	BB	BB	DD	DD	DD	DD	DD	DD	BB	BB	BB	BB	DD	DD	BB	DD	BB	BB	DD	DD
chr10_4614412_4614459	DD	DD	DD	BB	dn	BB	BB	BB	BB	BB	BB	BB	DD	dn	dn	BB	bn	BB	BB	bn	DD	BB	BB	BB	dn	DD	BB	BB	BB	BB	bn	dn	DD	DD	DD	DD	DD	BB	BB	BB	BB	DD	DD	BB	dn	BB	BB	DD	DD
chr10_4651252_4651305	df	dn	df	FF	df	FF	df	FF	FF	FF	FF	FF	df	df	df	FF	FF	FF	FF	FF	df	FF	FF	FF	df	df	FF	FF	FF	FF	FF	df	DD	df	df	df	df	FF	FF	FF	FF	df	df	FF	df	FF	FF	df	df
chr10_4651703_4651752	NA	FF	FF	FF	FF	FF	FF	FF	FF	FF	FF	FF	NA	FF	NA	FF	FF	NA	FF	FF	NA	FF	FF	FF	FF	FF	FF	FF	FF	FF	FF	FF	FF	FF	FF	FF	FF	FF	FF	FF	FF	FF	FF	FF	FF	FF	FF	FF	FF
chr10_4654405_4654444	DD	DD	DD	BB	DD	BB	BB	BB	NA	BB	BB	NA	NA	NA	DD	BB	BB	BB	BB	BB	DD	BB	BB	BB	DD	DD	BB	BB	BB	NA	NA	NA	DD	DD	DD	NA	DD	NA	BB	BB	BB	DD	DD	BB	DD	BB	NA	DD	NA
chr10_4677893_4677917	DD	DD	DD	BB	DD	BB	BB	BB	BB	BB	BB	BB	DD	DD	DD	BB	BB	BB	BB	BB	DD	BB	BB	BB	DD	DD	BB	BB	BB	BB	bn	DD	DD	DD	DD	DD	DD	BB	BB	BB	BB	DD	DD	BB	DD	BB	BB	DD	DD
chr10_4748654_4748671	DD	DD	DD	BB	DD	BB	BB	BB	BB	BB	BB	BB	DD	DD	DD	BB	BB	BB	BB	BB	DD	BB	BB	BB	DD	DD	BB	BB	BB	BB	BB	DD	DD	DD	DD	DD	DD	BB	BB	BB	BB	DD	DD	BB	DD	BB	BB	DD	DD
chr10_4805967_4806006	DD	DD	DD	BB	DD	BB	BB	BB	BB	BB	BB	BB	DD	DD	DD	BB	BB	BB	BB	BB	DD	BB	BB	BB	DD	DD	BB	BB	BB	BB	BB	DD	DD	DD	DD	DD	DD	BB	BB	BB	BB	DD	DD	BB	DD	BB	BB	DD	DD
chr10_4807631_4807678	BB	BB	BB	NA	bn	NA	BB	DD	BB	NA	BB	BB	BB	BB	BB	BB	BB	BB	BB	BB	BB	BB	BB	BB	BB	DD	DD	BB	BB	BB	NN	NA	NN	NA	DD	NA	DD	BB	NA	BB	BB	DD	DD	BB	DD	BB	BB	DD	DD
chr10_4819762_4819785	df	df	df	FF	df	FF	FF	FF	fn	FF	FF	FF	df	df	df	FF	FF	FF	FF	FF	dn	FF	FF	fn	dn	df	FF	FF	FF	FF	FF	df	df	df	df	DD	df	FF	FF	FF	FF	df	df	FF	df	FF	FF	DD	df
chr10_4827835_4827870	DD	DD	DD	BB	DD	BB	BB	BB	BB	BB	BB	BB	DD	DD	DD	BB	BB	BB	BB	BB	DD	BB	BB	BB	DD	DD	BB	BB	BB	BB	BB	DD	DD	DD	DD	DD	DD	BB	BB	BB	BB	DD	DD	BB	DD	BB	BB	DD	DD
chr10_4852939_4852964	DD	DD	DD	BB	DD	BB	BB	BB	BB	BB	BB	BB	DD	DD	DD	BB	BB	BB	BB	BB	DD	BB	BB	BB	DD	DD	BB	BB	BB	BB	BB	DD	DD	DD	DD	bd	DD	BB	BB	BB	BB	DD	DD	BB	DD	BB	BB	DD	DD
chr10_4868497_4868535	DD	DD	DD	BB	DD	BB	BB	BB	BB	BB	BB	BB	DD	DD	DD	BB	BB	BB	BB	BB	dd	BB	BB	BB	DD	DD	BB	BB	BB	BB	BB	dd	dd	dd	DD	DD	DD	BB	BB	BB	BB	DD	DD	BB	DD	BB	BB	DD	dd
chr10_4889975_4890002	NA	FF	NA	FF	NA	FF	NA	FF	FF	FF	FF	NA	NA	FF	FF	FF	NA	FF	NA	NA	FF	FF	FF	NA	NA	FF	FF	FF	FF	FF	FF	FF	FF	FF	FF	FF	FF	FF	FF	NN	FF	NA	FF	NA	FF	NA	NA	FF	NA
chr10_4936960_4936971	DD	df	df	FF	DD	FF	FF	FF	FF	FF	FF	FF	DD	df	df	FF	FF	FF	FF	FF	DD	FF	FF	FF	DD	DD	FF	FF	FF	FF	FF	DD	df	df	DD	DD	df	FF	FF	FF	FF	DD	DD	DD	DD	FF	FF	DD	DD
chr10_4953982_4954021	DD	DD	DD	BB	DD	BB	BB	BB	BB	BB	BB	BB	DD	DD	DD	BB	BB	BB	BB	BB	DD	BB	BB	BB	DD	DD	BB	BB	BB	BB	BB	DD	DD	DD	DD	DD	DD	BB	BB	BB	BB	DD	DD	DD	DD	BB	BB	DD	DD
chr10_4983141_4983172	DD	DD	DD	BB	DD	BB	BB	BB	BB	BB	BB	BB	DD	DD	DD	BB	BB	BB	BB	BB	DD	BB	BB	BB	DD	DD	BB	BB	BB	BB	BB	DD	DD	DD	DD	DD	DD	BB	BB	BB	BB	DD	DD	DD	DD	BB	BB	DD	DD
chr10_5054828_5054859	NA	NA	DD	BB	DD	BB	BB	BB	BB	NA	NA	BB	DD	DD	DD	BB	NA	NA	BB	NA	DD	BB	BB	BB	NA	DD	BB	DD	BB	NA	NA	DD	DD	NA	NA	DD	DD	NA	BB	BB	NA	DD	DD	DD	DD	NA	BB	DD	DD
chr10_5129320_5129375	DD	DD	DD	UU	DD	NA	UU	UU	UU	UU	UU	UU	DD	DD	DD	UU	UU	UU	NA	UU	DD	uu	UU	UU	DD	DD	UU	UU	UU	UU	UU	DD	DD	DD	DD	DD	DD	UU	UU	NA	NA	DD	DD	DD	DD	UU	UU	DD	DD
chr10_5275611_5275630	DD	DD	DD	BB	DD	BB	BB	BB	BB	BB	BB	BB	DD	DD	DD	BB	BB	BB	BB	BB	DD	BB	BB	BB	dn	DD	BB	BB	BB	BB	BB	DD	DD	DD	DD	DD	DD	BB	BB	BB	BB	DD	DD	DD	DD	BB	BB	DD	DD
chr10_5298543_5298566	DD	DD	DD	BB	DD	BB	BB	BB	BB	BB	BB	BB	DD	DD	DD	BB	BB	BB	BB	BB	DD	BB	BB	BB	DD	DD	BB	BB	BB	BB	BB	DD	DD	DD	DD	DD	DD	BB	BB	BB	BB	DD	DD	DD	DD	BB	BB	DD	DD
chr10_5306105_5306116	dn	DD	DD	BB	DD	BB	BB	BB	BB	BB	BB	BB	DD	DD	DD	BB	BB	BB	BB	BB	DD	BB	BB	BB	DD	DD	BB	BB	BB	BB	BB	DD	DD	DD	DD	DD	DD	BB	BB	BB	BB	DD	DD	DD	DD	BB	BB	DD	DD
chr10_5313615_5313650	DD	DD	NA	BB	DD	BB	BB	NN	BB	BB	BB	NA	DD	DD	DD	BB	BB	BB	NA	NA	NA	NA	BB	BB	DD	DD	BB	BB	NN	BB	NA	DD	DD	DD	DD	DD	DD	NA	bn	BB	BB	DD	DD	DD	DD	NA	BB	DD	DD
chr10_5314776_5314787	DD	DD	DD	BB	DD	BB	BB	BB	BB	BB	BB	BB	DD	DD	DD	BB	BB	BB	BB	BB	DD	BB	BB	BB	DD	DD	BB	BB	BB	BB	BB	DD	DD	DD	DD	DD	DD	BB	BB	BB	BB	DD	DD	DD	DD	BB	BB	DD	DD
chr10_5320147_5320170	DD	DD	DD	BB	DD	BB	BB	BB	BB	BB	BB	BB	DD	DD	DD	BB	BB	BB	BB	BB	DD	BB	BB	BB	DD	DD	BB	BB	BB	BB	BB	DD	DD	DD	DD	DD	DD	BB	BB	BB	BB	DD	DD	DD	DD	BB	BB	DD	DD
chr10_5324519_5324542	DD	DD	DD	BB	DD	BB	BB	BB	BB	BB	BB	BB	DD	DD	DD	BB	BB	BB	BB	BB	DD	BB	BB	BB	DD	DD	BB	BB	BB	BB	BB	DD	DD	DD	DD	DD	DD	BB	BB	BB	BB	DD	DD	DD	DD	BB	BB	DD	DD
chr10_5325704_5325731	DD	DD	DD	BB	DD	BB	BB	BB	BB	BB	BB	BB	DD	DD	DD	BB	BB	BB	BB	BB	DD	BB	BB	BB	DD	DD	BB	BB	BB	BB	BB	DD	DD	DD	DD	DD	DD	BB	BB	BB	BB	DD	DD	DD	DD	BB	BB	DD	DD
chr10_5410949_5411008	DD	NA	DD	NA	DD	NA	NA	nn	BB	BB	NN	NA	DD	NA	DD	NA	NA	BB	BB	BB	DD	BB	BB	BB	DD	DD	NA	NA	BB	BB	NA	DD	dn	DD	DD	DD	DD	BB	NA	BB	NA	DD	DD	DD	DD	NA	BB	DD	DD
chr10_5453124_5453139	DD	DD	DD	BB	DD	BB	BB	BB	BB	BB	BB	BB	DD	DD	DD	BB	BB	BB	BB	BB	DD	BB	BB	BB	DD	DD	BB	BB	BB	BB	BB	DD	DD	DD	DD	DD	DD	BB	BB	BB	BB	DD	DD	DD	DD	BB	BB	DD	DD
chr10_5463279_5463310	DD	DD	dn	BB	DD	BB	BB	BB	BB	BB	BB	BB	DD	DD	DD	BB	BB	BB	BB	BB	DD	BB	BB	BB	DD	DD	BB	BB	BB	BB	BB	DD	DD	DD	DD	DD	DD	BB	BB	BB	BB	DD	DD	DD	DD	BB	BB	DD	DD
chr10_5488678_5488701	DD	DD	DD	BB	DD	BB	BB	BB	BB	BB	BB	BB	DD	DD	DD	BB	BB	BB	BB	BB	DD	BB	BB	BB	DD	DD	BB	BB	BB	BB	BB	DD	DD	DD	DD	DD	DD	BB	BB	BB	BB	DD	DD	DD	DD	BB	BB	DD	DD
chr10_5529132_5529159	DD	DD	DD	BB	DD	BB	BB	BB	BB	BB	BB	BB	DD	DD	DD	BB	BB	BB	BB	BB	DD	BB	BB	BB	DD	DD	BB	BB	BB	BB	BB	DD	DD	DD	DD	DD	DD	BB	BB	BB	BB	DD	DD	DD	DD	BB	BB	DD	DD
chr10_5534578_5534593	NA	DD	NA	BB	DD	BB	BB	BB	BB	BB	BB	BB	DD	NN	bd	BB	BB	BB	BB	BB	NA	BB	BB	BB	DD	dn	BB	BB	BB	BB	BB	dn	NA	NA	DD	NA	DD	BB	BB	BB	BB	NA	DD	NA	DD	BB	BB	DD	NA
chr10_5548831_5548858	DD	DD	DD	BB	DD	BB	BB	BB	BB	BB	BB	BB	DD	DD	DD	BB	BB	BB	BB	BB	DD	BB	BB	BB	DD	DD	BB	BB	BB	bd	BB	DD	DD	DD	DD	DD	DD	BB	BB	BB	BB	DD	DD	DD	DD	BB	BB	DD	DD
chr10_5556016_5556035	DD	DD	DD	BB	DD	BB	BB	BB	BB	BB	BB	BB	DD	DD	DD	BB	BB	BB	BB	BB	DD	BB	BB	BB	DD	DD	BB	BB	BB	BB	BB	DD	DD	DD	DD	DD	DD	BB	BB	BB	BB	DD	DD	DD	DD	BB	BB	DD	DD
chr10_5567221_5567250	DD	DD	DD	BB	DD	BB	BB	BB	BB	BB	BB	BB	DD	DD	DD	BB	BB	BB	BB	BB	DD	BB	BB	BB	DD	DD	BB	BB	BB	BB	BB	DD	DD	DD	DD	DD	DD	BB	BB	BB	BB	DD	DD	DD	DD	BB	BB	DD	DD
chr10_5567474_5567513	DD	DD	DD	BB	DD	NN	BB	NN	BB	BB	BB	BB	DD	DD	DD	BB	BB	BB	BB	BB	NA	BB	BB	BB	DD	NA	BB	BB	BB	NA	BB	NA	NA	DD	DD	DD	DD	BB	BB	BB	NA	DD	DD	NA	DD	BB	BB	DD	DD
chr10_5570808_5570821	DD	DD	DD	BB	DD	BB	BB	BB	BB	BB	BB	BB	dn	DD	DD	BB	BB	BB	BB	BB	DD	BB	BB	BB	dn	DD	BB	BB	BB	BB	BB	DD	DD	DD	DD	DD	dn	BB	BB	BB	BB	DD	DD	DD	DD	BB	BB	DD	DD
chr10_5610863_5610914	DD	DD	DD	BB	DD	BB	BB	BB	BB	BB	BB	BB	DD	DD	DD	BB	BB	BB	BB	NN	DD	BB	BB	NA	DD	DD	BB	BB	BB	BB	BB	NA	DD	DD	DD	DD	DD	BB	BB	BB	NA	DD	DD	DD	NA	BB	BB	DD	DD
chr10_5679616_5679639	DD	DD	DD	BB	DD	BB	BB	BB	BB	BB	BB	BB	DD	DD	BB	BB	BB	BB	BB	BB	DD	BB	BB	BB	DD	DD	BB	BB	BB	BB	BB	DD	DD	DD	DD	DD	DD	BB	BB	BB	BB	DD	DD	DD	DD	BB	BB	DD	DD
chr10_5701063_5701076	DD	DD	DD	BB	DD	BB	BB	bn	BB	bn	BB	BB	DD	DD	BB	BB	BB	BB	BB	BB	DD	BB	BB	BB	DD	DD	BB	BB	BB	bn	bn	DD	DD	DD	DD	DD	DD	BB	BB	BB	BB	DD	DD	DD	DD	BB	bn	DD	DD
chr10_5711137_5711148	DD	DD	DD	BB	DD	BB	BB	BB	BB	BB	BB	BB	DD	DD	BB	BB	BB	BB	BB	BB	DD	BB	BB	BB	DD	DD	BB	BB	BB	BB	BB	DD	DD	DD	DD	DD	DD	BB	BB	BB	BB	DD	DD	DD	DD	BB	BB	DD	DD
chr10_5739240_5739263	DD	DD	DD	BB	DD	BB	BB	BB	BB	BB	BB	BB	DD	DD	BB	BB	BB	BB	BB	BB	DD	BB	BB	BB	DD	DD	BB	BB	BB	BB	BB	DD	DD	DD	DD	DD	DD	BB	bn	BB	BB	DD	DD	DD	DD	BB	BB	DD	DD
chr10_5751854_5751865	DD	DD	DD	BB	DD	BB	BB	BB	BB	BB	BB	BB	DD	DD	BB	BB	BB	BB	BB	BB	DD	BB	BB	BB	DD	DD	BB	BB	BB	BB	BB	DD	DD	DD	DD	DD	DD	BB	BB	BB	BB	DD	DD	DD	DD	BB	BB	DD	DD
chr10_5752372_5752395	df	DD	df	FF	DD	FF	FF	FF	FF	FF	FF	FF	df	DD	FF	FF	FF	FF	FF	FF	df	FF	FF	FF	DD	df	FF	FF	FF	FF	FF	df	df	df	df	df	DD	FF	FF	FF	FF	DD	DD	df	DD	FF	FF	DD	df
chr10_5764028_5764075	NA	DD	DD	NA	DD	BB	BB	BB	BB	BB	NA	NA	DD	NA	BB	BB	bn	NA	bn	BB	DD	BB	NN	NN	DD	NA	BB	BB	BB	bn	NA	DD	DD	DD	DD	dn	NA	bn	BB	BB	NA	DD	DD	DD	DD	BB	BB	DD	dn
chr10_5797717_5797748	DD	DD	DD	BB	DD	BB	BB	BB	BB	BB	BB	BB	DD	DD	BB	BB	BB	BB	BB	BB	DD	BB	BB	BB	DD	DD	BB	BB	BB	BB	BB	DD	DD	DD	DD	DD	DD	BB	BB	BB	BB	DD	DD	DD	DD	BB	BB	DD	DD
chr10_5848070_5848085	DD	DD	DD	BB	DD	BB	BB	BB	BB	BB	BB	BB	DD	DD	BB	BB	BB	BB	BB	BB	DD	BB	BB	BB	DD	DD	BB	BB	BB	BB	BB	DD	DD	DD	DD	DD	DD	BB	BB	BB	BB	DD	DD	DD	DD	BB	BB	DD	DD
chr10_5869910_5869937	DD	DD	DD	BB	DD	BB	BB	BB	BB	BB	BB	BB	DD	DD	BB	BB	BB	BB	BB	BB	DD	BB	BB	BB	DD	DD	BB	BB	BB	BB	BB	DD	DD	DD	DD	DD	DD	BB	BB	BB	BB	DD	DD	DD	DD	BB	BB	DD	DD
chr10_5881485_5881516	DD	DD	DD	BB	DD	BB	BB	BB	BB	BB	BB	BB	DD	DD	BB	BB	BB	BB	BB	BB	DD	BB	BB	BB	DD	DD	BB	BB	BB	BB	BB	DD	DD	DD	DD	DD	DD	BB	BB	BB	BB	DD	DD	DD	DD	BB	BB	DD	DD
chr10_5884609_5884622	DD	DD	DD	BB	DD	BB	BB	BB	BB	BB	BB	BB	DD	DD	BB	BB	BB	BB	BB	BB	DD	BB	BB	BB	DD	DD	BB	BB	BB	BB	BB	DD	DD	DD	DD	DD	DD	BB	BB	BB	BB	DD	DD	DD	DD	BB	BB	DD	DD
chr10_5921587_5921598	DD	DD	DD	BB	DD	BB	BB	BB	BB	BB	BB	BB	DD	DD	BB	BB	BB	BB	BB	BB	DD	BB	BB	BB	DD	DD	BB	BB	BB	BB	BB	DD	DD	DD	DD	DD	DD	BB	BB	BB	BB	DD	DD	DD	DD	BB	BB	DD	DD
chr10_5969681_5969710	DD	DD	DD	BB	DD	BB	BB	BB	BB	BB	BB	BB	DD	DD	BB	BB	BB	BB	BB	BB	DD	BB	BB	BB	DD	DD	BB	BB	BB	BB	BB	DD	DD	DD	DD	DD	DD	BB	BB	BB	BB	DD	DD	DD	DD	BB	BB	DD	DD
chr10_5974971_5974994	DD	DD	DD	BB	DD	bn	BB	BB	BB	BB	BB	BB	DD	DD	BB	BB	BB	BB	BB	BB	DD	BB	BB	BB	DD	DD	BB	BB	BB	BB	BB	DD	DD	DD	DD	DD	DD	BB	BB	BB	BB	DD	DD	DD	DD	BB	BB	DD	DD
chr10_5985358_5985393	DD	DD	DD	BB	DD	BB	BB	BB	BB	BB	BB	BB	DD	DD	BB	BB	BB	BB	BB	BB	DD	BB	BB	BB	DD	DD	BB	BB	BB	BB	BB	DD	DD	DD	DD	DD	DD	BB	BB	bd	BB	DD	DD	DD	DD	BB	BB	DD	DD
chr10_6008520_6008533	DD	DD	DD	BB	DD	BB	BB	BB	BB	BB	BB	BB	DD	DD	BB	BB	BB	BB	BB	BB	DD	BB	BB	BB	DD	DD	BB	BB	BB	BB	BB	DD	DD	DD	DD	DD	DD	BB	BB	BB	BB	DD	DD	DD	DD	BB	BB	DD	DD
chr10_6008901_6008912	DD	DD	DD	BB	DD	BB	BB	BB	BB	BB	BB	BB	DD	DD	BB	BB	BB	BB	BB	BB	DD	BB	BB	BB	DD	DD	BB	BB	BB	BB	BB	DD	DD	DD	DD	DD	DD	BB	BB	BB	BB	DD	DD	DD	DD	BB	BB	DD	DD
chr10_6022682_6022695	DD	DD	DD	BB	DD	BB	BB	BB	BB	BB	BB	BB	DD	DD	BB	BB	BB	BB	BB	BB	DD	BB	BB	BB	DD	DD	BB	BB	BB	BB	BB	DD	DD	DD	DD	DD	DD	BB	BB	BB	BB	DD	DD	DD	DD	BB	BB	DD	DD
chr10_6026354_6026381	DD	DD	DD	BB	DD	BB	BB	BB	BB	BB	BB	BB	DD	DD	BB	BB	BB	BB	BB	BB	DD	BB	BB	BB	DD	DD	BB	BB	BB	BB	BB	DD	DD	DD	DD	DD	DD	BB	BB	BB	BB	DD	DD	DD	DD	BB	BB	DD	DD
chr10_6030750_6030777	DD	DD	dn	BB	DD	BB	BB	BB	BB	BB	BB	BB	DD	DD	BB	BB	BB	BB	BB	BB	DD	BB	BB	BB	DD	DD	BB	BB	BB	BB	BB	DD	dn	DD	dn	DD	DD	BB	BB	BB	BB	DD	DD	dn	DD	BB	BB	DD	DD
chr10_6036929_6036948	DD	DD	DD	BB	DD	BB	BB	BB	BB	BB	BB	BB	DD	DD	BB	BB	BB	BB	BB	BB	DD	BB	BB	BB	DD	DD	BB	BB	BB	BB	BB	DD	DD	DD	DD	DD	DD	BB	BB	BB	BB	DD	DD	DD	DD	BB	BB	DD	DD
chr10_6068491_6068530	DD	DD	DD	BB	DD	BB	BB	BB	BB	BB	BB	BB	DD	DD	BB	BB	BB	BB	BB	BB	DD	BB	BB	BB	DD	DD	BB	BB	BB	BB	BB	DD	DD	DD	DD	DD	DD	BB	BB	BB	BB	DD	DD	DD	DD	BB	BB	DD	DD
chr10_6107990_6108024	DD	DD	DD	NN	DD	BB	BB	BB	BB	BB	BB	NN	DD	DD	BB	NA	NA	NA	NA	BB	NA	BB	NA	NN	DD	NA	BB	BB	NA	BB	BB	DD	DD	DD	DD	NA	DD	BB	NA	BB	BB	DD	DD	DD	DD	NA	NA	DD	DD
chr10_6135104_6135135	DD	DD	DD	BB	DD	BB	BB	BB	BB	BB	BB	BB	DD	DD	BB	BB	BB	BB	BB	BB	DD	BB	BB	BB	DD	DD	BB	BB	BB	BB	BB	DD	DD	DD	DD	DD	DD	BB	BB	BB	BB	DD	DD	DD	DD	BB	BB	DD	DD
chr10_6135852_6135865	DD	DD	DD	BB	DD	bd	BB	bd	BB	bd	BB	BB	DD	DD	BB	BB	BB	BB	BB	BB	DD	BB	BB	BB	DD	DD	BB	BB	BB	BB	BB	DD	DD	DD	DD	DD	DD	BB	BB	BB	BB	DD	DD	DD	DD	BB	BB	DD	DD
chr10_6135865_6135882	dd	dn	dd	BB	dd	BB	BB	BB	BB	bn	BB	BB	dd	dd	BB	bd	BB	BB	BB	bd	dd	BB	BB	BB	dd	dd	BB	BB	BB	BB	BB	dn	dd	dd	dd	dd	dd	BB	BB	BB	bn	dd	dd	dd	dd	BB	BB	dd	dd
chr10_6145470_6145505	DD	DD	DD	BB	DD	BB	BB	BB	BB	BB	BB	BB	DD	DD	BB	BB	BB	BB	BB	BB	DD	BB	BB	BB	DD	DD	BB	BB	BB	BB	BB	DD	DD	DD	DD	DD	DD	BB	BB	BB	BB	DD	DD	DD	DD	BB	BB	DD	DD
chr10_6152824_6152843	DD	DD	DD	BB	DD	BB	BB	BB	BB	BB	BB	BB	DD	DD	BB	BB	BB	BB	BB	BB	DD	BB	BB	BB	DD	DD	BB	BB	BB	BB	BB	DD	DD	DD	DD	DD	DD	BB	BB	BB	BB	DD	DD	DD	DD	BB	BB	DD	DD
chr10_6189060_6189103	DD	NA	DD	BB	NA	BB	BB	BB	NN	BB	NA	BB	DD	DD	BB	BB	BB	BB	BB	BB	DD	BB	BB	NA	DD	NA	BB	BB	BB	BB	BB	DD	DD	DD	DD	DD	DD	BB	BB	BB	BB	DD	DD	DD	DD	BB	BB	DD	DD
chr10_6223283_6223302	DD	DD	DD	BB	DD	BB	BB	BB	BB	BB	BB	BB	DD	DD	BB	BB	BB	BB	BB	BB	DD	BB	BB	BB	DD	DD	BB	BB	BB	BB	BB	DD	DD	DD	DD	DD	DD	BB	BB	BB	BB	DD	DD	DD	DD	BB	BB	DD	DD
chr10_6323949_6323966	DD	DD	DD	BB	DD	BB	BB	BB	BB	BB	BB	BB	DD	DD	BB	BB	BB	BB	BB	BB	DD	BB	BB	BB	DD	DD	BB	BB	BB	BB	BB	DD	DD	DD	DD	DD	DD	BB	BB	BB	BB	DD	DD	DD	DD	BB	BB	DD	DD
chr10_6326179_6326220	DD	DD	DD	BB	DD	BB	bn	BB	BB	BB	BB	BB	DD	DD	BB	BB	BB	BB	BB	BB	DD	BB	BB	BB	DD	DD	BB	BB	BB	BB	BB	DD	DD	DD	DD	DD	DD	BB	BB	BB	BB	DD	DD	DD	DD	BB	BB	DD	DD
chr10_6340869_6340900	FF	FF	FF	FF	FF	NA	FF	FF	FF	FF	FF	FF	FF	FF	FF	FF	FF	NN	NN	FF	FF	FF	FF	FF	FF	NA	FF	FF	FF	FF	FF	FF	FF	FF	FF	FF	FF	FF	FF	FF	NA	FF	FF	FF	FF	NA	fn	FF	FF
chr10_6410652_6410691	FF	FF	FF	FF	FF	FF	FF	FF	FF	FF	FF	FF	FF	FF	FF	FF	FF	FF	FF	FF	FF	FF	FF	FF	FF	FF	FF	FF	FF	FF	FF	FF	FF	FF	FF	FF	FF	FF	FF	FF	FF	NN	FF	FF	FF	FF	FF	FF	FF
chr10_6424979_6425026	DD	DD	DD	BB	DD	BB	BB	BB	BB	BB	BB	BB	DD	DD	BB	BB	BB	BB	BB	BB	DD	BB	BB	BB	DD	DD	BB	BB	BB	BB	BB	DD	DD	DD	DD	DD	DD	BB	BB	BB	BB	DD	DD	DD	DD	BB	BB	DD	DD
chr10_6427096_6427123	DD	DD	DD	BB	DD	BB	BB	BB	BB	BB	BB	BB	DD	DD	BB	BB	BB	BB	BB	BB	DD	BB	BB	BB	DD	DD	BB	BB	BB	BB	BB	DD	DD	DD	DD	DD	DD	BB	BB	BB	BB	DD	DD	DD	DD	BB	bn	DD	DD
chr10_6430352_6430379	DD	DD	DD	BB	DD	BB	BB	BB	BB	BB	BB	BB	DD	DD	BB	BB	BB	BB	BB	BB	DD	BB	BB	BB	DD	DD	BB	BB	BB	BB	BB	DD	DD	DD	DD	DD	DD	BB	BB	BB	BB	DD	DD	DD	DD	BB	BB	DD	DD
chr10_6442039_6442070	dd	dd	dd	BB	dd	BB	BB	BB	BB	BB	BB	BB	dd	dd	BB	BB	BB	BB	BB	BB	dd	BB	BB	BB	dd	dd	BB	BB	BB	BB	BB	dd	dd	dd	dd	dd	dd	BB	BB	BB	BB	dd	dd	DD	dd	BB	BB	dd	dd
chr10_6456954_6456997	DD	DD	DD	BB	DD	BB	BB	BB	BB	BB	BB	BB	DD	DD	BB	BB	BB	BB	BB	BB	DD	BB	BB	BB	DD	DD	BB	BB	BB	BB	BB	DD	DD	DD	DD	DD	DD	BB	BB	BB	BB	DD	DD	DD	DD	BB	BB	DD	DD
chr10_6495599_6495634	DD	DD	DD	BB	DD	BB	BB	BB	BB	BB	BB	BB	DD	NN	BB	BB	BB	BB	BB	BB	DD	BB	BB	BB	DD	DD	BB	BB	BB	BB	BB	DD	DD	DD	DD	DD	DD	BB	BB	BB	BB	DD	DD	DD	DD	BB	BB	DD	DD
chr10_6502299_6502322	DD	DD	DD	BB	DD	BB	BB	BB	BB	BB	BB	BB	DD	DD	BB	BB	BB	BB	BB	BB	DD	BB	BB	BB	DD	DD	BB	BB	BB	BB	BB	DD	DD	DD	DD	DD	DD	BB	BB	BB	BB	DD	DD	DD	DD	BB	BB	DD	DD
chr10_6600217_6600228	DD	DD	DD	BB	DD	BB	BB	BB	BB	BB	BB	BB	DD	DD	BB	BB	BB	BB	BB	BB	DD	BB	BB	BB	DD	DD	BB	BB	BB	BB	BB	DD	DD	DD	DD	DD	DD	BB	BB	BB	BB	DD	DD	DD	DD	BB	BB	DD	DD
chr10_6600465_6600509	NA	DD	DD	BB	DD	BB	NA	NA	NA	NA	NA	BB	NA	DD	BB	BB	bn	BB	NA	BB	DD	BB	BB	BB	NA	DD	BB	BB	BB	NA	bn	DD	DD	DD	DD	DD	DD	BB	NA	BB	NA	DD	NA	DD	DD	BB	BB	DD	DD
chr10_6709322_6709373	NA	FF	NA	NA	FF	NA	FF	FF	NA	FF	NA	FF	NA	NA	NA	FF	FF	FF	NA	FF	NA	FF	FF	FF	NA	FF	FF	NN	NN	FF	fn	fn	FF	FF	FF	FF	NA	FF	fn	FF	NA	FF	FF	FF	NN	FF	NA	NA	NN
chr10_6731613_6731632	NA	FF	FF	FF	FF	FF	FF	FF	FF	FF	FF	FF	FF	FF	FF	FF	FF	FF	FF	FF	NA	FF	FF	FF	FF	FF	FF	FF	FF	FF	FF	NA	FF	FF	FF	FF	NA	FF	FF	NA	FF	FF	FF	FF	FF	FF	FF	FF	FF
chr10_6747566_6747605	DD	DD	DD	DD	DD	UU	UU	UU	UU	UU	UU	UU	DD	DD	UU	UU	UU	UU	UU	UU	DD	UU	UU	UU	DD	DD	UU	UU	NA	UU	UU	DD	DD	DD	DD	DD	DD	UU	UU	UU	UU	DD	DD	DD	DD	UU	UU	DD	DD
chr10_6752859_6752882	DD	DD	DD	BB	DD	BB	BB	BB	BB	BB	BB	BB	DD	DD	BB	BB	BB	BB	BB	BB	DD	BB	BB	BB	DD	DD	BB	BB	BB	BB	BB	DD	DD	DD	DD	DD	DD	BB	BB	BB	BB	DD	DD	DD	DD	BB	BB	DD	DD
chr10_6757029_6757056	DD	DD	DD	BB	DD	BB	BB	BB	BB	BB	BB	BB	DD	DD	BB	BB	BB	BB	BB	BB	DD	BB	BB	BB	DD	DD	BB	BB	BB	BB	BB	DD	NA	DD	NA	DD	DD	BB	BB	BB	NA	DD	DD	NA	DD	BB	BB	DD	DD
chr10_6757373_6757390	DD	DD	DD	BB	DD	BB	BB	BB	BB	BB	BB	BB	DD	DD	BB	BB	BB	BB	BB	BB	DD	BB	BB	BB	DD	DD	BB	BB	BB	BB	BB	DD	DD	DD	DD	DD	DD	BB	bn	BB	BB	DD	DD	DD	DD	BB	BB	DD	DD
chr10_6815191_6815208	DD	DD	DD	BB	DD	BB	BB	BB	BB	BB	BB	BB	DD	DD	BB	BB	BB	BB	BB	BB	DD	BB	BB	BB	DD	DD	BB	BB	BB	BB	BB	DD	DD	DD	DD	DD	DD	BB	BB	BB	BB	DD	DD	DD	DD	BB	BB	DD	DD
chr10_6824594_6824620	DD	DD	DD	BB	DD	BB	BB	BB	BB	BB	BB	BB	DD	DD	BB	BB	BB	BB	BB	BB	DD	BB	BB	BB	DD	DD	BB	BB	BB	BB	BB	DD	DD	DD	DD	DD	DD	BB	BB	BB	BB	DD	DD	DD	DD	BB	BB	DD	DD
chr10_6841081_6841100	DD	DD	DD	BB	DD	BB	BB	BB	BB	BB	BB	BB	DD	DD	BB	BB	BB	BB	BB	BB	DD	BB	BB	BB	DD	DD	BB	BB	BB	BB	BB	DD	DD	DD	DD	DD	DD	BB	BB	BB	BB	DD	DD	DD	DD	BB	BB	DD	DD
chr10_6853277_6853292	DD	DD	DD	BB	DD	BB	BB	BB	BB	BB	BB	BB	DD	DD	BB	BB	BB	BB	BB	BB	DD	BB	BB	BB	DD	DD	BB	BB	BB	BB	BB	DD	DD	DD	DD	DD	DD	BB	BB	BB	BB	DD	DD	DD	DD	bn	BB	DD	DD
chr10_6902874_6902909	DD	DD	DD	BB	DD	BB	BB	BB	BB	BB	BB	BB	DD	DD	BB	BB	BB	BB	BB	BB	DD	BB	BB	BB	DD	DD	BB	BB	BB	BB	BB	DD	DD	DD	DD	DD	DD	BB	BB	BB	BB	DD	DD	DD	DD	BB	BB	DD	DD
chr10_6904258_6904271	DD	DD	DD	BB	DD	BB	BB	BB	BB	BB	BB	BB	DD	DD	BB	BB	BB	BB	BB	BB	DD	BB	BB	BB	DD	DD	BB	BB	BB	BB	BB	DD	DD	DD	DD	DD	DD	BB	BB	BB	BB	DD	DD	DD	DD	BB	BB	DD	DD
chr10_6905101_6905142	DD	DD	DD	BB	DD	BB	bn	BB	BB	BB	BB	BB	DD	DD	BB	BB	BB	BB	BB	BB	DD	BB	BB	BB	DD	DD	BB	BB	BB	BB	BB	DD	DD	bd	DD	DD	DD	BB	BB	BB	BB	DD	DD	DD	DD	BB	BB	DD	DD
chr10_6909871_6909888	DD	DD	DD	BB	DD	BB	BB	BB	BB	BB	BB	BB	DD	DD	BB	BB	BB	BB	BB	BB	DD	BB	BB	BB	DD	DD	BB	BB	BB	BB	BB	DD	DD	DD	DD	DD	DD	BB	BB	BB	BB	DD	DD	DD	DD	BB	BB	DD	DD
chr10_6988209_6988244	DD	DD	DD	BB	DD	BB	BB	BB	BB	BB	BB	BB	DD	DD	BB	BB	BB	BB	BB	BB	DD	BB	BB	BB	DD	DD	BB	BB	BB	BB	BB	DD	DD	DD	DD	DD	DD	BB	BB	BB	BB	DD	DD	DD	DD	BB	BB	DD	DD
chr10_7002882_7002917	DD	DD	DD	BB	DD	BB	BB	BB	BB	NN	BB	BB	DD	DD	BB	BB	bn	BB	BB	BB	DD	BB	BB	BB	DD	DD	NA	BB	BB	BB	BB	DD	DD	DD	DD	DD	DD	BB	BB	BB	NA	DD	DD	DD	DD	BB	NA	DD	DD
chr10_7008195_7008214	DD	DD	DD	BB	DD	BB	BB	BB	BB	BB	BB	BB	DD	DD	BB	BB	BB	BB	BB	BB	DD	BB	BB	BB	DD	DD	BB	BB	BB	BB	BB	DD	DD	DD	DD	DD	DD	BB	BB	BB	BB	DD	DD	DD	DD	BB	BB	DD	DD
chr10_7027013_7027024	DD	DD	DD	BB	DD	BB	BB	BB	BB	BB	BB	BB	DD	DD	BB	BB	BB	BB	BB	BB	DD	BB	BB	BB	DD	DD	BB	BB	BB	BB	BB	DD	DD	DD	DD	DD	DD	BB	BB	BB	BB	DD	DD	DD	DD	BB	BB	DD	DD
chr10_7057069_7057116	DD	DD	DD	BB	DD	BB	BB	BB	BB	BB	BB	BB	DD	DD	BB	BB	BB	BB	BB	BB	DD	BB	BB	BB	DD	DD	BB	BB	BB	BB	BB	DD	DD	DD	DD	DD	DD	BB	BB	BB	BB	DD	DD	DD	DD	BB	BB	DD	DD
chr10_7108709_7108756	DD	DD	dn	BB	DD	BB	BB	BB	BB	BB	BB	BB	DD	DD	BB	BB	BB	BB	BB	BB	DD	BB	BB	BB	DD	DD	BB	BB	BB	BB	BB	DD	DD	DD	dn	DD	DD	BB	BB	BB	BB	DD	DD	DD	DD	BB	BB	DD	DD
chr10_7117776_7117793	DD	DD	DD	BB	DD	BB	BB	BB	BB	BB	BB	BB	DD	DD	BB	BB	BB	BB	BB	BB	DD	BB	BB	BB	DD	DD	BB	BB	BB	BB	BB	DD	DD	DD	DD	DD	DD	BB	BB	BB	BB	DD	DD	DD	DD	BB	BB	DD	DD
chr10_7121724_7121741	DD	DD	DD	BB	DD	BB	BB	BB	BB	BB	BB	BB	DD	DD	BB	BB	BB	BB	BB	BB	DD	BB	BB	BB	DD	DD	BB	BB	BB	BB	BB	DD	DD	DD	DD	DD	DD	BB	bn	BB	BB	DD	DD	DD	DD	BB	BB	DD	DD
chr10_7143673_7143690	dd	dd	dd	BB	dd	BB	BB	BB	bn	BB	BB	BB	DD	dd	BB	BB	BB	BB	BB	bn	dd	BB	BB	BB	DD	dd	bn	BB	BB	BB	BB	dd	dd	dd	dd	DD	dd	BB	BB	BB	BB	dd	DD	dn	DD	BB	BB	dd	DD
chr10_7150020_7150055	DD	DD	DD	BB	DD	BB	BB	BB	BB	BB	BB	BB	DD	DD	BB	BB	BB	BB	BB	BB	DD	BB	BB	BB	DD	DD	BB	BB	BB	BB	BB	DD	DD	DD	DD	DD	DD	BB	BB	BB	BB	DD	DD	DD	DD	BB	BB	DD	DD
chr10_7153717_7153732	DD	DD	DD	BB	DD	BB	BB	BB	BB	BB	BB	BB	DD	DD	BB	BB	BB	BB	BB	BB	DD	BB	BB	BB	DD	DD	BB	BB	BB	BB	BB	DD	DD	DD	DD	DD	DD	BB	BB	BB	BB	DD	DD	DD	DD	BB	BB	DD	DD
chr10_7169340_7169367	DD	DD	DD	BB	DD	BB	BB	BB	BB	BB	BB	BB	DD	DD	BB	BB	BB	BB	BB	BB	DD	BB	BB	BB	DD	DD	BB	BB	BB	BB	BB	DD	DD	DD	DD	DD	DD	BB	BB	BB	BB	DD	DD	DD	DD	BB	BB	DD	DD
chr10_7172618_7172635	DD	DD	DD	BB	DD	BB	BB	BB	BB	BB	BB	BB	bd	DD	BB	BB	BB	BB	BB	BB	DD	bd	BB	BB	DD	DD	BB	BB	BB	BB	BB	DD	DD	DD	DD	DD	DD	BB	BB	BB	BB	DD	DD	DD	DD	BB	BB	DD	DD
chr10_7187755_7187786	DD	DD	DD	BB	DD	BB	BB	BB	BB	BB	BB	BB	DD	DD	BB	BB	bn	BB	BB	BB	DD	bd	BB	BB	DD	DD	BB	BB	BB	BB	BB	DD	DD	DD	DD	DD	DD	BB	BB	BB	BB	DD	DD	DD	DD	BB	BB	DD	DD
chr10_7188813_7188828	DD	DD	DD	BB	DD	BB	BB	BB	BB	BB	BB	BB	DD	DD	BB	BB	BB	BB	BB	BB	DD	BB	BB	BB	DD	DD	BB	BB	BB	BB	BB	DD	DD	DD	DD	DD	DD	BB	BB	BB	BB	DD	DD	DD	DD	BB	BB	DD	DD
chr10_7192735_7192748	DD	DD	DD	BB	DD	BB	BB	BB	BB	BB	BB	BB	DD	DD	BB	BB	BB	BB	BB	BB	DD	BB	BB	BB	DD	DD	BB	BB	BB	BB	BB	DD	DD	DD	DD	DD	DD	BB	BB	BB	BB	DD	DD	DD	DD	BB	BB	DD	DD
chr10_7201183_7201214	dd	dd	dd	BB	dd	BB	BB	BB	BB	BB	BB	BB	dd	dd	BB	BB	BB	BB	BB	BB	dd	BB	BB	BB	dd	dd	BB	BB	BB	BB	BB	dd	dd	dd	dd	dd	dd	BB	BB	BB	BB	dd	dd	dd	dd	BB	BB	dd	dd
chr10_7221457_7221492	DD	DD	DD	BB	DD	BB	BB	BB	BB	BB	BB	BB	DD	DD	BB	BB	BB	BB	BB	BB	DD	BB	BB	BB	DD	DD	BB	BB	BB	BB	BB	DD	DD	DD	DD	DD	DD	BB	BB	BB	BB	DD	DD	DD	DD	BB	BB	DD	DD
chr10_7230784_7230811	DD	DD	DD	BB	DD	BB	BB	BB	BB	BB	BB	BB	DD	DD	BB	BB	BB	BB	BB	BB	DD	BB	BB	BB	DD	DD	BB	BB	BB	BB	BB	DD	DD	DD	DD	DD	DD	BB	BB	BB	BB	DD	DD	DD	DD	BB	BB	DD	DD
chr10_7236447_7236458	DD	DD	DD	BB	DD	BB	BB	BB	BB	BB	BB	BB	DD	DD	BB	BB	BB	BB	BB	BB	DD	BB	BB	BB	DD	DD	BB	BB	BB	BB	BB	DD	DD	DD	DD	DD	DD	BB	BB	BB	BB	DD	DD	DD	DD	BB	BB	DD	DD
chr10_7239211_7239250	FF	FF	FF	FF	NA	FF	FF	FF	FF	FF	FF	FF	FF	FF	FF	FF	FF	FF	FF	FF	FF	FF	FF	NN	FF	NA	FF	FF	FF	FF	FF	FF	FF	FF	FF	NA	FF	FF	FF	FF	FF	FF	FF	FF	FF	FF	FF	FF	FF
chr10_7245326_7245337	DD	DD	DD	BB	DD	BB	BB	BB	BB	BB	BB	BB	DD	DD	BB	BB	BB	BB	BB	BB	DD	BB	BB	BB	DD	DD	BB	BB	BB	BB	BB	DD	DD	DD	DD	DD	DD	BB	BB	BB	BB	DD	DD	DD	DD	BB	BB	DD	DD
chr10_7261336_7261390	DD	DD	DD	BB	DD	BB	BB	BB	BB	BB	BB	BB	DD	DD	BB	BB	BB	BB	BB	BB	DD	BB	BB	BB	DD	DD	BB	BB	BB	BB	BB	DD	DD	DD	DD	DD	DD	BB	BB	BB	BB	DD	DD	DD	DD	BB	BB	DD	DD
chr10_7269439_7269458	DD	DD	DD	BB	DD	BB	BB	BB	BB	BB	BB	BB	DD	DD	BB	BB	BB	BB	BB	BB	DD	BB	BB	BB	DD	DD	BB	BB	BB	BB	BB	DD	DD	DD	DD	DD	DD	BB	BB	BB	BB	DD	DD	DD	DD	BB	BB	DD	DD
chr10_7295590_7295623	DD	DD	DD	BB	DD	BB	BB	BB	BB	bn	BB	BB	DD	DD	BB	BB	BB	BB	BB	BB	DD	BB	BB	bn	DD	DD	bn	BB	BB	bn	BB	DD	DD	DD	DD	DD	DD	bn	BB	BB	BB	DD	DD	DD	DD	BB	BB	DD	DD
chr10_7312080_7312095	DD	DD	DD	BB	DD	BB	BB	BB	BB	BB	BB	BB	DD	DD	BB	BB	BB	BB	BB	BB	DD	BB	BB	BB	DD	DD	BB	BB	BB	BB	BB	DD	DD	DD	DD	DD	DD	BB	BB	BB	BB	DD	DD	DD	DD	BB	BB	DD	DD
chr10_7322194_7322243	DD	DD	DD	BB	NA	BB	BB	BB	BB	BB	BB	BB	NA	DD	DD	BB	BB	BB	BB	NA	DD	BB	BB	BB	DD	DD	BB	BB	BB	BB	BB	DD	DD	DD	DD	DD	DD	BB	BB	BB	BB	DD	DD	DD	DD	BB	BB	DD	DD
chr10_7324334_7324373	NA	NA	DD	NA	DD	bn	BB	BB	BB	BB	BB	BB	DD	DD	BB	NA	NA	bn	BB	BB	NA	BB	NA	BB	NA	NA	BB	BB	NA	BB	BB	DD	NA	DD	DD	DD	NA	BB	BB	BB	BB	DD	DD	NA	DD	BB	NA	DD	DD
chr10_7333165_7333184	DD	DD	DD	BB	DD	BB	BB	BB	BB	BB	BB	BB	DD	DD	BB	BB	BB	BB	BB	BB	DD	BB	BB	BB	DD	DD	BB	BB	BB	BB	BB	DD	DD	DD	DD	DD	DD	BB	BB	BB	BB	DD	DD	DD	DD	BB	BB	DD	DD
chr10_7603867_7603906	DD	DD	DD	BB	DD	BB	BB	BB	BB	BB	BB	BB	DD	DD	BB	BB	BB	BB	BB	BB	DD	BB	BB	BB	DD	DD	BB	BB	BB	BB	BB	DD	DD	DD	DD	DD	DD	BB	BB	BB	BB	DD	DD	DD	DD	BB	BB	DD	DD
chr10_7620053_7620077	DD	DD	DD	BB	DD	BB	BB	BB	BB	BB	BB	BB	DD	DD	BB	BB	BB	BB	BB	BB	DD	BB	BB	BB	DD	DD	BB	BB	BB	BB	BB	DD	DD	DD	DD	DD	DD	BB	BB	BB	BB	DD	DD	DD	DD	BB	BB	DD	DD
chr10_7660186_7660229	DD	DD	DD	BB	DD	BB	BB	BB	BB	BB	BB	BB	DD	DD	BB	BB	BB	bn	BB	BB	DD	BB	BB	BB	DD	DD	BB	BB	BB	BB	BB	DD	DD	DD	DD	DD	DD	BB	BB	BB	BB	DD	DD	DD	DD	BB	BB	DD	DD
chr10_7664868_7664885	df	df	df	FF	df	FF	FF	FF	FF	FF	FF	FF	df	df	FF	FF	FF	FF	FF	FF	df	FF	FF	FF	df	df	FF	FF	FF	FF	FF	df	dn	df	df	df	DD	FF	FF	FF	FF	dn	df	df	df	FF	FF	df	dn
chr10_7679170_7679185	DD	DD	DD	BB	DD	BB	BB	BB	BB	BB	BB	BB	DD	DD	BB	BB	BB	BB	BB	BB	DD	BB	BB	BB	DD	DD	BB	BB	BB	BB	BB	DD	DD	DD	DD	DD	DD	BB	BB	BB	BB	DD	DD	DD	DD	BB	BB	DD	DD
chr10_7679831_7679845	DD	DD	DD	BB	DD	BB	BB	BB	BB	BB	BB	BB	DD	DD	BB	BB	BB	BB	BB	BB	DD	BB	BB	BB	DD	DD	BB	BB	BB	BB	BB	DD	DD	DD	DD	DD	DD	BB	BB	BB	BB	DD	DD	DD	DD	BB	BB	DD	DD
chr10_7700767_7700784	DD	DD	DD	BB	DD	BB	BB	BB	BB	BB	BB	BB	DD	DD	BB	BB	BB	BB	BB	BB	DD	BB	BB	BB	DD	DD	BB	BB	BB	BB	BB	DD	DD	DD	DD	DD	DD	BB	BB	BB	BB	DD	DD	DD	DD	BB	BB	DD	DD
chr10_7704869_7704900	DD	DD	DD	BB	DD	BB	BB	BB	BB	BB	BB	BB	DD	DD	BB	BB	BB	BB	BB	BB	DD	BB	BB	BB	DD	DD	BB	BB	BB	BB	BB	DD	DD	DD	DD	DD	DD	BB	BB	BB	BB	DD	DD	DD	DD	BB	BB	DD	DD
chr10_7716706_7716717	bd	bd	DD	BB	DD	BB	BB	bn	BB	BB	BB	BB	DD	DD	BB	BB	BB	BB	BB	BB	DD	BB	BB	BB	DD	DD	bn	BB	BB	BB	BB	bd	DD	DD	DD	DD	DD	bn	BB	BB	bn	DD	DD	DD	DD	BB	BB	DD	DD
chr10_7754627_7754644	DD	DD	DD	BB	DD	BB	BB	BB	BB	BB	BB	BB	DD	DD	BB	BB	BB	BB	BB	BB	DD	BB	BB	BB	DD	DD	BB	BB	BB	BB	BB	DD	DD	DD	DD	DD	DD	BB	BB	BB	BB	DD	DD	DD	DD	BB	BB	DD	DD
chr10_7765903_7765916	UU	NA	NA	BB	NA	BB	BB	BB	BB	BB	BB	BB	NA	NA	BB	BB	BB	BB	BB	BB	uu	BB	BB	BB	NA	NA	BB	BB	BB	BB	BB	UU	uu	NA	NA	UU	NA	BB	BB	BB	BB	uu	UU	UU	uu	BB	BB	uu	NA
chr10_7781536_7781547	DD	DD	DD	BB	DD	BB	BB	BB	BB	BB	BB	BB	DD	DD	BB	BB	BB	BB	BB	BB	DD	BB	BB	BB	DD	DD	BB	BB	BB	BB	BB	DD	DD	DD	DD	DD	DD	BB	BB	BB	BB	DD	DD	DD	DD	BB	BB	DD	DD
chr10_7793129_7793146	dn	DD	DD	bb	DD	BB	BB	BB	BB	BB	BB	BB	DD	DD	BB	BB	bb	BB	BB	bb	DD	BB	BB	BB	DD	DD	BB	BB	bb	bb	BB	DD	DD	DD	DD	DD	DD	BB	BB	bb	BB	DD	DD	DD	DD	bb	BB	DD	DD
chr10_7796734_7796773	DD	DD	DD	BB	DD	BB	BB	BB	BB	BB	BB	BB	DD	DD	BB	BB	BB	BB	BB	BB	DD	BB	BB	BB	DD	DD	BB	BB	BB	BB	BB	DD	DD	DD	DD	DD	DD	BB	BB	BB	BB	DD	DD	DD	DD	BB	BB	DD	DD
chr10_7802758_7802781	DD	DD	DD	BB	DD	BB	bd	BB	BB	BB	BB	BB	DD	DD	BB	BB	BB	BB	BB	BB	DD	BB	BB	BB	DD	DD	BB	BB	BB	BB	BB	DD	DD	DD	DD	DD	DD	BB	BB	BB	BB	DD	DD	DD	DD	BB	BB	DD	DD
chr10_7810763_7810776	DD	DD	DD	BB	DD	BB	BB	BB	BB	BB	BB	BB	DD	DD	BB	BB	BB	BB	BB	BB	DD	BB	BB	BB	DD	DD	BB	BB	BB	BB	BB	DD	DD	DD	DD	DD	DD	BB	BB	BB	BB	DD	DD	DD	DD	BB	BB	DD	DD
chr10_7828857_7828884	DD	DD	DD	BB	DD	BB	BB	BB	BB	BB	BB	BB	DD	DD	BB	BB	BB	BB	BB	BB	DD	BB	BB	bn	DD	DD	BB	BB	BB	BB	BB	DD	DD	DD	DD	DD	DD	BB	BB	BB	BB	DD	DD	DD	DD	BB	BB	DD	DD
chr10_7836580_7836600	DD	DD	DD	BB	DD	BB	BB	BB	BB	BB	BB	BB	DD	DD	BB	BB	BB	BB	BB	BB	DD	BB	BB	BB	DD	DD	BB	BB	BB	BB	BB	DD	DD	DD	DD	DD	DD	BB	BB	BB	BB	DD	DD	DD	DD	BB	BB	DD	DD
chr10_7837527_7837556	DD	DD	DD	BB	DD	BB	BB	BB	BB	BB	BB	BB	DD	DD	BB	BB	BB	BB	BB	BB	DD	BB	BB	BB	DD	DD	BB	BB	BB	BB	BB	DD	DD	DD	DD	DD	DD	BB	BB	BB	BB	DD	DD	DD	DD	BB	BB	DD	DD
chr10_7846362_7846379	DD	DD	DD	BB	DD	BB	BB	BB	BB	BB	BB	BB	DD	DD	BB	BB	BB	BB	BB	BB	DD	BB	BB	BB	DD	DD	BB	BB	BB	BB	BB	DD	DD	DD	DD	DD	DD	BB	BB	BB	BB	DD	DD	DD	DD	BB	BB	DD	DD
chr10_7872443_7872458	DD	DD	DD	BB	DD	BB	BB	BB	BB	BB	BB	BB	DD	DD	BB	BB	BB	BB	BB	BB	DD	BB	BB	BB	DD	DD	BB	BB	BB	BB	BB	DD	DD	DD	DD	DD	DD	BB	BB	BB	BB	DD	DD	DD	DD	BB	BB	DD	DD
chr10_7928393_7928416	DD	DD	DD	BB	DD	BB	BB	BB	BB	BB	BB	BB	DD	DD	BB	BB	BB	BB	BB	BB	DD	BB	BB	BB	DD	DD	BB	BB	BB	BB	BB	DD	DD	DD	DD	DD	DD	BB	BB	BB	BB	DD	DD	DD	DD	BB	BB	DD	DD
chr10_7967581_7967624	DD	NA	DD	BB	DD	BB	BB	BB	BB	BB	BB	BB	DD	DD	NN	BB	BB	BB	BB	BB	DD	BB	NA	BB	DD	NA	BB	BB	NA	BB	NA	DD	NA	DD	DD	DD	DD	BB	BB	BB	BB	DD	DD	DD	DD	BB	BB	DD	DD
chr10_7986999_7987038	FF	FF	FF	FF	FF	FF	FF	FF	FF	FF	FF	NN	FF	FF	FF	FF	FF	FF	FF	FF	FF	FF	FF	FF	NN	FF	FF	FF	FF	FF	FF	NA	FF	FF	FF	NA	FF	FF	FF	FF	FF	FF	FF	FF	FF	FF	FF	FF	FF
chr10_7996940_7996953	DD	DD	DD	BB	DD	BB	BB	BB	BB	BB	BB	BB	DD	DD	BB	BB	BB	BB	BB	BB	DD	BB	BB	BB	DD	DD	BB	BB	BB	BB	BB	DD	DD	DD	DD	DD	DD	BB	BB	BB	BB	DD	DD	DD	DD	BB	BB	DD	DD
chr10_8062999_8063028	DD	DD	DD	BB	DD	BB	BB	BB	BB	BB	BB	BB	DD	DD	BB	BB	BB	BB	BB	BB	DD	BB	BB	BB	DD	dn	BB	BB	BB	BB	BB	DD	DD	DD	DD	DD	DD	BB	BB	BB	BB	DD	DD	DD	DD	BB	BB	DD	DD
chr10_8066303_8066341	DD	DD	DD	BB	DD	BB	BB	BB	BB	BB	BB	BB	DD	dn	BB	BB	BB	BB	BB	BB	DD	BB	BB	BB	DD	DD	BB	BB	BB	BB	BB	DD	DD	DD	DD	DD	DD	BB	BB	BB	BB	DD	DD	DD	DD	BB	BB	DD	DD
chr10_8079695_8079709	DD	DD	DD	BB	DD	BB	BB	BB	BB	BB	BB	BB	DD	DD	BB	BB	BB	BB	BB	BB	DD	BB	BB	BB	DD	DD	BB	BB	BB	BB	BB	DD	DD	DD	DD	DD	DD	BB	BB	BB	BB	DD	DD	DD	DD	BB	BB	DD	DD
chr10_8098662_8098677	DD	DD	DD	BB	DD	BB	BB	BB	BB	BB	BB	BB	DD	DD	BB	BB	BB	BB	BB	BB	DD	BB	BB	BB	DD	DD	BB	BB	BB	BB	BB	DD	DD	DD	DD	DD	DD	BB	BB	BB	BB	DD	DD	DD	DD	BB	BB	DD	DD
chr10_8109200_8109214	DD	DD	DD	BB	DD	BB	BB	BB	BB	BB	BB	BB	DD	DD	BB	BB	BB	BB	BB	BB	DD	BB	BB	BB	DD	DD	BB	BB	BB	BB	BB	DD	DD	DD	DD	DD	DD	BB	BB	BB	BB	DD	DD	DD	DD	BB	BB	DD	DD
chr10_8116482_8116493	DD	DD	DD	BB	DD	BB	BB	BB	BB	BB	BB	BB	DD	DD	BB	BB	BB	BB	BB	BB	DD	BB	BB	BB	DD	DD	BB	BB	BB	BB	BB	DD	DD	DD	DD	DD	DD	BB	BB	BB	BB	DD	DD	DD	DD	BB	BB	DD	DD
chr10_8131814_8131863	DD	DD	DD	BB	DD	BB	BB	BB	BB	BB	BB	BB	DD	DD	BB	BB	BB	BB	BB	BB	DD	BB	BB	BB	DD	DD	BB	BB	BB	BB	BB	DD	DD	DD	DD	DD	DD	BB	BB	BB	BB	DD	DD	DD	DD	BB	BB	DD	DD
chr10_8185761_8185780	DD	DD	DD	BB	DD	BB	BB	BB	BB	BB	BB	BB	DD	DD	BB	BB	BB	BB	BB	BB	DD	BB	BB	BB	DD	DD	BB	BB	BB	BB	BB	DD	DD	DD	DD	DD	DD	BB	BB	BB	BB	DD	DD	DD	DD	BB	BB	DD	DD
chr10_8191629_8191656	DD	DD	DD	BB	DD	BB	BB	BB	BB	BB	BB	BB	DD	DD	BB	BB	BB	BB	BB	BB	DD	BB	BB	BB	DD	DD	BB	BB	BB	BB	BB	DD	DD	DD	DD	DD	DD	BB	BB	BB	BB	DD	DD	DD	DD	BB	BB	DD	DD
chr10_8231210_8231233	FF	FF	FF	FF	FF	FF	FF	FF	FF	FF	FF	FF	FF	FF	NA	FF	FF	FF	FF	FF	FF	FF	FF	FF	FF	NA	FF	FF	NA	FF	FF	FF	FF	FF	FF	FF	FF	NN	FF	FF	NA	FF	FF	FF	FF	NA	FF	FF	FF
chr10_8236514_8236525	df	df	df	FF	df	FF	FF	FF	FF	FF	FF	FF	df	df	FF	FF	FF	FF	FF	FF	DD	FF	FF	FF	df	df	FF	FF	FF	FF	FF	df	df	df	df	df	df	FF	FF	FF	FF	df	df	df	df	FF	FF	df	df
chr10_8251578_8251597	DD	DD	DD	BB	DD	BB	BB	BB	BB	BB	BB	BB	DD	DD	BB	BB	BB	BB	BB	BB	DD	BB	BB	BB	DD	DD	BB	BB	BB	bn	BB	DD	DD	DD	DD	DD	DD	BB	BB	BB	BB	DD	DD	DD	DD	BB	BB	DD	DD
chr10_8281584_8281611	DD	DD	DD	BB	DD	BB	BB	BB	BB	BB	BB	BB	DD	DD	BB	BB	BB	BB	BB	BB	DD	BB	BB	BB	DD	DD	BB	BB	BB	BB	BB	DD	DD	DD	DD	DD	DD	BB	BB	BB	BB	DD	DD	DD	DD	BB	BB	DD	DD
chr10_8281960_8281973	DD	DD	DD	BB	DD	BB	BB	BB	BB	BB	BB	BB	DD	DD	BB	BB	BB	BB	BB	BB	DD	BB	BB	BB	DD	DD	BB	BB	BB	BB	BB	DD	DD	DD	DD	DD	DD	BB	BB	BB	BB	DD	DD	DD	DD	BB	BB	DD	DD
chr10_8325003_8325042	DD	DD	DD	BB	DD	BB	BB	BB	BB	BB	BB	BB	DD	DD	BB	BB	BB	BB	BB	BB	DD	BB	BB	BB	DD	DD	BB	BB	BB	BB	BB	DD	DD	DD	DD	DD	DD	BB	BB	BB	BB	DD	DD	DD	DD	BB	BB	DD	DD
chr10_8325275_8325294	DD	DD	DD	BB	DD	BB	BB	BB	BB	BB	BB	bn	DD	DD	BB	BB	BB	BB	BB	BB	DD	BB	BB	BB	DD	DD	BB	BB	BB	BB	BB	DD	DD	DD	DD	DD	DD	BB	BB	BB	BB	DD	DD	DD	DD	BB	BB	DD	DD
chr10_8325327_8325350	DD	DD	DD	BB	DD	BB	BB	BB	BB	BB	BB	BB	DD	DD	BB	BB	BB	BB	BB	BB	DD	BB	BB	BB	DD	DD	BB	BB	BB	BB	BB	DD	DD	DD	DD	DD	DD	BB	BB	BB	BB	DD	DD	DD	DD	BB	BB	DD	DD
chr10_8345292_8345315	DD	DD	DD	BB	DD	BB	BB	BB	BB	BB	BB	BB	DD	DD	BB	BB	BB	BB	BB	BB	DD	BB	BB	BB	DD	DD	BB	BB	BB	BB	BB	DD	DD	DD	DD	DD	DD	BB	BB	BB	BB	DD	DD	DD	DD	BB	BB	DD	DD
chr10_8363853_8363866	DD	DD	DD	BB	DD	BB	BB	BB	BB	BB	BB	bd	DD	DD	BB	BB	BB	BB	BB	BB	DD	BB	BB	BB	DD	DD	BB	BB	BB	BB	BB	DD	DD	DD	DD	DD	DD	BB	BB	BB	BB	DD	DD	DD	DD	BB	BB	DD	DD
chr10_8368286_8368313	DD	DD	DD	BB	DD	BB	BB	BB	BB	BB	BB	BB	DD	DD	BB	BB	BB	BB	BB	BB	DD	BB	BB	BB	DD	DD	BB	BB	BB	BB	BB	DD	DD	DD	DD	DD	DD	BB	BB	BB	BB	DD	DD	DD	DD	BB	BB	DD	DD
chr10_8374951_8374990	DD	DD	DD	BB	DD	BB	BB	BB	BB	BB	BB	BB	DD	DD	BB	BB	BB	BB	BB	BB	DD	BB	BB	BB	DD	DD	BB	BB	BB	BB	BB	DD	DD	DD	DD	DD	DD	BB	BB	BB	BB	DD	DD	DD	DD	BB	BB	DD	DD
chr10_8410250_8410285	DD	DD	DD	BB	DD	BB	BB	BB	BB	BB	BB	BB	DD	DD	BB	bd	BB	BB	BB	BB	DD	BB	BB	BB	DD	DD	BB	BB	BB	BB	BB	DD	DD	DD	DD	DD	DD	BB	BB	BB	BB	DD	DD	DD	DD	BB	BB	bd	DD
chr10_8423683_8423727	DD	NA	NA	BB	NA	BB	BB	BB	BB	BB	BB	BB	NA	DD	BB	NN	BB	NA	NA	BB	DD	BB	BB	BB	DD	DD	BB	NN	BB	NA	BB	DD	DD	DD	DD	NA	DD	BB	BB	BB	NA	DD	DD	DD	DD	BB	BB	DD	DD
chr10_8428779_8428806	DD	DD	DD	BB	DD	BB	BB	BB	BB	BB	BB	BB	DD	DD	bd	BB	BB	BB	BB	BB	DD	BB	BB	BB	DD	DD	BB	BB	BB	BB	BB	DD	DD	DD	DD	DD	DD	BB	BB	BB	BB	DD	DD	DD	DD	BB	BB	DD	DD
chr10_8445348_8445413	NA	DD	NA	BB	NA	NA	NN	BB	BB	BB	BB	BB	DD	DD	BB	BB	BB	BB	BB	BB	DD	BB	BB	NA	DD	DD	BB	BB	BB	BB	BB	NA	DD	NA	DD	DD	NA	BB	BB	BB	NA	DD	DD	DD	DD	NA	BB	DD	NA
chr10_8446060_8446083	DD	DD	DD	BB	DD	BB	BB	BB	BB	BB	BB	BB	dn	DD	BB	BB	BB	BB	BB	BB	DD	BB	BB	BB	DD	DD	BB	BB	BB	BB	BB	DD	DD	DD	DD	DD	DD	BB	BB	BB	BB	DD	DD	DD	DD	BB	BB	DD	DD
chr10_8454091_8454111	dn	dn	dn	FF	df	FF	FF	FF	FF	FF	df	fn	df	df	fn	FF	fn	FF	fn	fn	DD	FF	FF	FF	DD	df	fn	FF	FF	FF	FF	df	dn	dn	df	dn	df	FF	FF	FF	fn	dn	df	dn	df	FF	FF	df	df
chr10_8454245_8454265	df	df	df	df	dn	FF	df	df	df	df	df	FF	df	df	df	df	df	df	FF	FF	df	df	df	df	DD	dn	FF	FF	df	df	df	df	df	df	df	df	df	FF	df	df	df	df	df	df	df	FF	FF	df	df
chr10_8479353_8479380	DD	DD	DD	BB	DD	BB	BB	BB	BB	BB	BB	BB	DD	DD	BB	BB	BB	BB	BB	BB	DD	BB	BB	BB	DD	DD	BB	BB	BB	BB	BB	DD	DD	DD	DD	DD	DD	BB	BB	BB	BB	DD	DD	DD	DD	BB	BB	DD	DD
chr10_8486740_8486787	NA	dd	dd	BB	dd	NA	BB	BB	NA	BB	BB	BB	dd	dd	BB	BB	BB	BB	NN	BB	NA	BB	BB	BB	dd	NA	BB	BB	BB	BB	BB	dd	dd	dd	dd	dd	dd	BB	BB	BB	BB	dd	dd	dd	dd	BB	BB	dd	dd
chr10_8525418_8525449	DD	DD	DD	BB	DD	BB	BB	BB	BB	BB	BB	BB	DD	DD	BB	BB	BB	BB	BB	BB	DD	BB	BB	BB	DD	DD	BB	BB	BB	BB	BB	DD	DD	DD	DD	DD	DD	BB	BB	BB	BB	DD	DD	DD	DD	BB	BB	DD	DD
chr10_8528225_8528244	DD	DD	DD	BB	DD	BB	BB	BB	BB	BB	BB	BB	DD	DD	BB	BB	BB	BB	BB	BB	DD	BB	BB	BB	DD	DD	BB	BB	BB	BB	BB	DD	DD	DD	DD	DD	DD	BB	BB	BB	BB	DD	DD	DD	DD	BB	BB	DD	DD
chr10_8553717_8553740	DD	DD	DD	BB	DD	BB	BB	BB	BB	BB	BB	BB	DD	DD	BB	BB	BB	BB	BB	BB	DD	BB	BB	BB	DD	DD	BB	BB	BB	bd	BB	DD	DD	DD	DD	DD	DD	BB	BB	BB	BB	DD	DD	DD	DD	BB	BB	DD	DD
chr10_8589761_8589774	DD	dn	dn	BB	DD	BB	BB	BB	BB	BB	BB	BB	DD	DD	BB	BB	BB	BB	BB	BB	DD	BB	BB	BB	DD	DD	BB	BB	BB	BB	BB	DD	DD	DD	DD	DD	DD	BB	BB	BB	BB	dn	DD	dn	DD	BB	BB	DD	DD
chr10_8620872_8620911	DD	DD	DD	BB	DD	BB	BB	BB	BB	BB	BB	BB	DD	DD	BB	BB	BB	BB	BB	BB	DD	BB	BB	BB	DD	DD	BB	BB	BB	BB	BB	DD	DD	DD	DD	DD	DD	BB	BB	BB	BB	DD	DD	DD	DD	BB	BB	DD	DD
chr10_8621302_8621353	FF	FF	FF	FF	FF	FF	FF	FF	FF	FF	FF	FF	FF	FF	FF	FF	FF	FF	FF	FF	FF	NA	FF	NA	NA	fn	FF	FF	NA	FF	FF	FF	FF	NA	NA	FF	FF	FF	FF	FF	FF	FF	NA	NA	FF	FF	FF	NA	FF
chr10_8624049_8624078	DD	DD	DD	BB	DD	BB	BB	BB	BB	BB	BB	BB	DD	DD	BB	BB	BB	BB	BB	BB	DD	BB	BB	BB	DD	DD	BB	BB	BB	BB	BB	DD	DD	DD	DD	DD	DD	BB	BB	BB	BB	DD	DD	DD	DD	BB	BB	DD	DD
chr10_8626915_8626930	DD	DD	DD	BB	DD	BB	BB	BB	BB	BB	BB	BB	DD	DD	BB	BB	BB	BB	BB	BB	DD	BB	BB	BB	DD	DD	BB	BB	BB	BB	BB	DD	DD	DD	DD	DD	DD	BB	BB	BB	BB	DD	DD	DD	DD	BB	BB	DD	DD
chr10_8643101_8643130	DD	DD	DD	BB	DD	BB	BB	BB	BB	BB	BB	BB	DD	DD	BB	bn	BB	BB	BB	BB	DD	bd	BB	BB	DD	DD	BB	BB	BB	BB	BB	DD	DD	DD	DD	DD	DD	BB	BB	BB	BB	DD	DD	DD	DD	bn	BB	DD	DD
chr10_8708504_8708548	DD	DD	DD	NA	NA	BB	BB	BB	BB	BB	BB	BB	DD	DD	BB	NA	BB	BB	BB	BB	NA	BB	BB	BB	DD	DD	BB	NA	BB	BB	NA	DD	DD	DD	DD	NA	DD	BB	BB	BB	BB	DD	DD	DD	DD	BB	BB	DD	NA
chr10_8727452_8727469	DD	DD	DD	BB	DD	BB	BB	BB	BB	BB	BB	BB	DD	DD	BB	BB	BB	BB	BB	BB	DD	BB	BB	BB	DD	DD	BB	BB	BB	BB	BB	DD	DD	DD	DD	DD	DD	BB	BB	BB	BB	DD	DD	DD	DD	BB	BB	DD	DD
chr10_8727498_8727521	DD	DD	DD	BB	DD	BB	BB	BB	BB	BB	BB	BB	DD	DD	BB	BB	BB	BB	BB	BB	DD	BB	BB	BB	DD	DD	BB	BB	BB	BB	BB	DD	DD	DD	DD	DD	DD	BB	BB	BB	BB	DD	DD	DD	DD	BB	BB	DD	DD
chr10_8731660_8731689	DD	DD	DD	BB	DD	BB	BB	BB	BB	BB	BB	BB	DD	DD	BB	BB	BB	BB	BB	BB	DD	BB	BB	BB	DD	DD	BB	BB	BB	BB	BB	DD	DD	DD	DD	DD	DD	BB	BB	BB	BB	DD	DD	DD	DD	BB	BB	DD	DD
chr10_8769212_8769267	NN	DD	NA	BB	DD	BB	NA	NN	BB	BB	BB	BB	NA	DD	bn	BB	BB	NA	BB	BB	DD	NN	NN	BB	DD	DD	BB	BB	bn	BB	BB	DD	NA	DD	DD	NA	DD	BB	BB	BB	NA	NA	DD	DD	DD	BB	NA	DD	DD
chr10_8783372_8783403	dd	dd	dd	BB	dd	BB	BB	BB	BB	BB	BB	BB	dd	dd	BB	BB	BB	BB	BB	BB	dd	BB	BB	BB	dd	dd	BB	BB	BB	BB	BB	dn	dd	dd	dd	dd	dd	BB	BB	BB	bd	dd	dd	DD	dd	BB	BB	dd	dd
chr10_8825504_8825539	DD	DD	DD	BB	DD	BB	BB	BB	BB	BB	BB	BB	DD	DD	BB	BB	BB	BB	BB	BB	DD	BB	BB	BB	DD	DD	BB	BB	BB	BB	BB	DD	dn	DD	DD	DD	DD	BB	BB	BB	BB	dn	DD	DD	DD	BB	BB	DD	DD
chr10_8838559_8838586	DD	DD	DD	BB	DD	BB	BB	BB	BB	BB	BB	BB	DD	DD	BB	BB	BB	BB	BB	BB	DD	BB	BB	BB	DD	DD	BB	BB	BB	BB	BB	DD	DD	DD	DD	DD	DD	BB	BB	BB	BB	DD	DD	DD	DD	BB	BB	DD	DD
chr10_8842248_8842271	DD	DD	DD	BB	DD	BB	BB	BB	BB	BB	BB	BB	DD	DD	BB	BB	BB	BB	BB	BB	DD	BB	BB	BB	DD	DD	BB	BB	BB	BB	BB	DD	DD	DD	DD	DD	DD	BB	BB	BB	BB	DD	DD	DD	DD	BB	BB	DD	DD
chr10_8848845_8848860	DD	DD	DD	BB	DD	BB	BB	BB	BB	BB	BB	BB	DD	DD	BB	BB	BB	BB	BB	BB	DD	BB	BB	BB	DD	DD	BB	BB	BB	BB	BB	DD	DD	DD	DD	DD	DD	BB	BB	BB	BB	DD	DD	DD	DD	BB	BB	DD	DD
chr10_8886768_8886822	DD	DD	DD	BB	NA	NA	BB	NA	BB	BB	BB	NA	DD	DD	BB	BB	BB	BB	BB	NA	DD	BB	NA	BB	NA	dn	BB	BB	BB	NA	NA	DD	DD	DD	DD	DD	DD	NA	DD	BB	BB	NA	DD	DD	NA	BB	BB	DD	DD
chr10_8905817_8905836	df	df	df	FF	df	FF	FF	FF	FF	FF	FF	FF	df	df	FF	FF	FF	FF	FF	FF	df	FF	FF	FF	df	df	FF	FF	FF	FF	FF	df	df	df	df	df	df	FF	df	FF	FF	DD	df	df	df	FF	FF	df	df
chr10_8967006_8967053	FF	FF	FF	FF	NA	NA	FF	FF	FF	FF	FF	FF	NA	NA	FF	FF	NA	FF	NA	NN	FF	FF	FF	NN	FF	NA	FF	FF	FF	NA	FF	NA	NA	FF	FF	NA	FF	NA	FF	FF	NA	FF	FF	FF	FF	NA	FF	FF	FF
chr10_8993534_8993565	DD	DD	DD	BB	DD	BB	BB	BB	BB	BB	BB	BB	DD	DD	BB	BB	BB	BB	BB	BB	DD	BB	BB	BB	DD	DD	BB	BB	BB	BB	BB	DD	DD	DD	DD	DD	DD	BB	DD	BB	BB	DD	DD	DD	DD	BB	BB	DD	DD
chr10_9006129_9006156	DD	DD	DD	BB	DD	BB	BB	BB	BB	BB	BB	BB	DD	DD	BB	BB	BB	BB	BB	BB	DD	BB	BB	BB	DD	DD	BB	BB	BB	BB	BB	DD	DD	DD	DD	DD	DD	BB	DD	BB	bd	DD	DD	DD	DD	BB	BB	DD	DD
chr10_9045693_9045732	DD	DD	DD	BB	DD	BB	BB	BB	BB	bn	BB	BB	DD	DD	BB	BB	BB	BB	bn	BB	DD	BB	BB	BB	DD	DD	BB	BB	BB	BB	BB	DD	DD	DD	DD	DD	dn	BB	DD	BB	BB	DD	DD	DD	DD	BB	BB	DD	DD
chr10_9075550_9075561	dd	dd	dd	BB	bd	BB	BB	BB	BB	BB	BB	BB	dd	dd	BB	BB	BB	BB	BB	BB	DD	BB	BB	BB	dd	dd	BB	BB	BB	BB	BB	dd	dd	dd	DD	dd	DD	BB	dd	BB	BB	dd	dd	dd	dd	BB	BB	dd	DD
chr10_9102316_9102360	DD	DD	DD	BB	DD	BB	BB	BB	BB	BB	bn	BB	DD	DD	BB	BB	BB	NN	NN	BB	NA	BB	BB	BB	NN	DD	BB	BB	BB	BB	BB	DD	NA	DD	DD	dn	DD	BB	DD	BB	BB	DD	DD	DD	DD	BB	BB	DD	DD
chr10_9110669_9110682	df	df	df	FF	df	FF	FF	FF	FF	FF	FF	FF	df	df	FF	FF	FF	FF	FF	FF	df	FF	FF	FF	df	df	FF	FF	FF	FF	FF	df	df	df	df	df	df	FF	df	FF	FF	df	df	df	df	FF	FF	df	df
chr10_9114949_9114972	DD	DD	DD	BB	DD	BB	BB	BB	BB	BB	BB	BB	DD	DD	BB	BB	BB	BB	BB	BB	DD	BB	BB	BB	DD	DD	BB	BB	BB	BB	BB	DD	DD	DD	DD	DD	DD	BB	DD	BB	BB	DD	DD	DD	DD	BB	BB	DD	DD
chr10_9133611_9133654	DD	DD	DD	BB	DD	BB	BB	BB	BB	BB	BB	BB	DD	DD	BB	BB	BB	BB	BB	BB	DD	BB	BB	BB	DD	DD	BB	BB	BB	BB	BB	DD	DD	DD	DD	DD	DD	BB	DD	BB	BB	DD	DD	DD	DD	BB	BB	DD	DD
chr10_9141089_9141124	DD	DD	DD	BB	DD	BB	BB	BB	BB	BB	BB	BB	DD	DD	BB	BB	BB	BB	BB	BB	DD	BB	BB	BB	DD	DD	BB	BB	BB	BB	BB	DD	DD	DD	DD	DD	DD	BB	DD	BB	BB	DD	DD	DD	DD	BB	BB	DD	DD
chr10_9174530_9174543	DD	DD	DD	BB	DD	BB	BB	BB	BB	BB	BB	BB	DD	DD	BB	BB	BB	BB	BB	BB	DD	BB	BB	BB	DD	DD	BB	BB	BB	BB	BB	DD	DD	DD	DD	DD	DD	BB	DD	BB	BB	DD	DD	DD	DD	BB	BB	DD	DD
chr10_9175330_9175384	DD	DD	DD	BB	DD	BB	BB	BB	BB	BB	BB	BB	DD	DD	BB	BB	BB	BB	BB	BB	DD	BB	BB	BB	DD	DD	BB	BB	BB	BB	BB	DD	DD	DD	DD	DD	DD	BB	DD	BB	BB	DD	DD	DD	DD	BB	BB	DD	DD
chr10_9206382_9206441	DD	DD	DD	BB	DD	BB	NA	BB	BB	BB	BB	BB	DD	DD	BB	BB	NA	NA	BB	BB	DD	BB	BB	NA	DD	DD	BB	BB	BB	BB	BB	DD	DD	DD	DD	DD	DD	BB	DD	BB	BB	DD	DD	DD	DD	BB	NA	DD	DD
chr10_9210902_9210964	DD	NA	DD	BB	DD	BB	BB	BB	BB	NN	BB	NA	DD	DD	BB	BB	BB	BB	BB	BB	DD	BB	BB	BB	DD	DD	BB	BB	BB	BB	BB	DD	DD	DD	DD	DD	DD	BB	DD	BB	BB	DD	DD	DD	DD	BB	BB	DD	DD
chr10_9249121_9249168	DD	DD	DD	NN	DD	NN	NN	NA	NN	NN	NN	NN	DD	DD	NN	NN	nn	NN	NN	NN	DD	NN	NN	NN	DD	DD	BB	NN	BB	BB	BB	DD	DD	DD	NA	DD	NA	bn	NA	BB	BB	DD	DD	DD	DD	NA	BB	DD	DD
chr10_9251531_9251572	DD	DD	DD	UU	DD	UU	UU	UU	UU	NA	UU	UU	DD	DD	NA	NA	NA	NA	UU	NA	DD	UU	uu	NA	DD	DD	NA	UU	UU	UU	NA	DD	DD	DD	DD	DD	DD	UU	DD	UU	NA	DD	DD	DD	DD	NA	UU	du	DD
chr10_9308776_9308811	DD	DD	DD	BB	DD	BB	BB	BB	BB	BB	BB	BB	DD	DD	BB	BB	BB	BB	BB	BB	DD	BB	BB	BB	DD	DD	BB	BB	BB	BB	BB	DD	DD	DD	DD	DD	DD	BB	DD	BB	BB	DD	DD	DD	DD	BB	BB	DD	DD
chr10_9309382_9309417	DD	DD	DD	BB	DD	BB	BB	NN	BB	BB	BB	BB	DD	DD	BB	BB	BB	BB	BB	BB	DD	BB	BB	BB	DD	DD	BB	BB	BB	BB	BB	DD	DD	DD	DD	DD	DD	NA	DD	BB	BB	DD	DD	DD	DD	BB	BB	DD	DD
chr10_9373744_9373779	FF	FF	FF	FF	FF	NA	FF	FF	NA	FF	FF	FF	FF	FF	FF	FF	FF	NN	NA	FF	FF	FF	FF	FF	FF	FF	FF	FF	FF	FF	FF	FF	FF	FF	NA	FF	FF	FF	FF	NA	NA	FF	FF	FF	FF	fn	FF	FF	FF
chr10_9399177_9399211	NA	NA	DD	BB	DD	BB	NN	BB	BB	BB	BB	BB	NA	DD	BB	BB	BB	BB	BB	BB	DD	BB	BB	BB	dn	DD	BB	BB	BB	BB	BB	NA	DD	DD	DD	NA	DD	BB	NA	BB	NA	NA	DD	DD	DD	BB	NA	dn	DD
chr10_9403750_9403773	bd	DD	DD	BB	DD	BB	BB	BB	BB	BB	BB	BB	DD	DD	BB	BB	BB	BB	BB	BB	DD	BB	BB	BB	DD	DD	BB	BB	BB	BB	BB	DD	dn	DD	DD	DD	DD	BB	DD	BB	BB	DD	DD	DD	DD	BB	BB	DD	DD
chr10_9408700_9408739	DD	DD	DD	BB	DD	BB	BB	BB	BB	BB	BB	BB	DD	DD	BB	BB	BB	BB	BB	BB	DD	BB	BB	BB	DD	DD	BB	BB	BB	BB	BB	DD	DD	DD	DD	DD	DD	BB	DD	BB	BB	DD	DD	DD	DD	BB	BB	DD	DD
chr10_9419118_9419137	DD	DD	DD	BB	DD	BB	BB	BB	BB	BB	BB	BB	DD	DD	BB	BB	BB	BB	BB	BB	DD	BB	BB	BB	DD	DD	BB	BB	BB	BB	BB	DD	DD	DD	DD	DD	DD	BB	DD	BB	BB	DD	DD	DD	DD	BB	BB	DD	DD
chr10_9507144_9507191	FF	FF	FF	FF	fn	FF	FF	FF	FF	FF	FF	FF	FF	FF	FF	FF	FF	FF	FF	FF	FF	FF	FF	FF	NN	FF	FF	FF	FF	FF	FF	FF	fn	FF	FF	FF	FF	FF	FF	FF	FF	FF	FF	FF	FF	FF	FF	FF	FF
chr10_9585416_9585427	DD	DD	DD	BB	DD	BB	BB	BB	BB	BB	BB	BB	DD	DD	BB	BB	BB	BB	BB	BB	DD	BB	BB	BB	DD	DD	BB	BB	BB	BB	BB	DD	DD	DD	DD	DD	DD	BB	DD	BB	BB	DD	DD	DD	DD	BB	BB	DD	DD
chr10_9587847_9587858	bd	DD	bd	BB	DD	BB	BB	BB	BB	BB	BB	BB	bd	bd	BB	BB	BB	BB	BB	BB	DD	BB	BB	BB	bd	bd	BB	BB	BB	BB	BB	bd	bd	bd	bd	bd	bd	BB	DD	BB	BB	DD	DD	DD	bd	BB	BB	DD	DD
chr10_9587860_9587883	DD	DD	DD	BB	DD	BB	BB	BB	BB	BB	BB	BB	DD	DD	BB	BB	BB	BB	BB	BB	DD	BB	BB	BB	DD	DD	BB	BB	BB	BB	BB	DD	DD	DD	DD	DD	DD	BB	DD	BB	BB	DD	DD	DD	DD	BB	BB	DD	DD
chr10_9600458_9600497	DD	DD	DD	BB	DD	BB	BB	DD	BB	BB	BB	BB	DD	DD	BB	BB	BB	BB	BB	BB	DD	BB	BB	BB	DD	DD	BB	BB	BB	BB	BB	DD	DD	DD	DD	DD	DD	BB	DD	BB	BB	DD	DD	DD	DD	BB	BB	DD	DD
chr10_9608040_9608053	DD	DD	DD	bd	DD	BB	BB	DD	BB	BB	BB	BB	DD	DD	BB	BB	BB	BB	BB	BB	DD	BB	BB	BB	DD	DD	BB	BB	BB	BB	BB	DD	DD	DD	DD	DD	DD	BB	DD	BB	BB	DD	DD	DD	DD	BB	BB	DD	DD
chr10_9610943_9610962	DD	DD	DD	BB	DD	BB	BB	DD	BB	BB	BB	BB	DD	DD	BB	BB	BB	BB	BB	BB	DD	BB	BB	BB	DD	DD	BB	BB	BB	BB	BB	DD	DD	DD	DD	DD	DD	BB	DD	BB	BB	DD	DD	DD	DD	BB	BB	DD	DD
chr10_9614257_9614268	DD	DD	DD	BB	DD	BB	BB	DD	BB	BB	BB	BB	DD	DD	BB	BB	BB	BB	BB	BB	DD	BB	BB	BB	DD	DD	BB	BB	BB	BB	BB	DD	DD	DD	DD	DD	DD	BB	DD	BB	BB	DD	DD	DD	DD	BB	BB	DD	DD
chr10_9662008_9662087	DD	DD	DD	BB	DD	BB	BB	DD	BB	BB	BB	NN	DD	DD	BB	BB	NN	bn	NA	BB	DD	NA	NA	BB	DD	DD	BB	BB	BB	BB	BB	DD	DD	DD	DD	DD	DD	NA	DD	BB	NA	DD	NA	DD	DD	BB	BB	DD	NA
chr10_9681437_9681480	DD	DD	DD	BB	DD	BB	BB	DD	BB	BB	BB	BB	DD	DD	BB	BB	bd	BB	BB	BB	DD	BB	BB	BB	DD	DD	BB	BB	BB	BB	BB	DD	DD	DD	DD	DD	DD	BB	DD	BB	BB	DD	DD	DD	DD	BB	BB	DD	DD
chr10_9689957_9689992	DD	DD	DD	BB	DD	BB	BB	DD	BB	BB	BB	BB	DD	DD	BB	BB	BB	BB	BB	BB	DD	BB	BB	BB	DD	DD	BB	BB	BB	BB	BB	DD	DD	DD	DD	DD	DD	BB	DD	BB	BB	DD	DD	DD	DD	BB	BB	DD	DD
chr10_9697097_9697126	DD	DD	DD	BB	DD	BB	BB	DD	BB	BB	bd	BB	DD	DD	BB	BB	BB	BB	BB	BB	DD	BB	BB	BB	DD	DD	BB	BB	BB	BB	BB	DD	DD	DD	DD	DD	DD	BB	DD	BB	BB	DD	DD	DD	DD	BB	BB	DD	DD
chr10_9940512_9940535	DD	DD	DD	BB	DD	BB	BB	DD	BB	BB	BB	BB	DD	DD	BB	BB	BB	BB	BB	BB	DD	BB	BB	BB	DD	DD	BB	BB	BB	BB	BB	DD	DD	DD	DD	DD	DD	BB	DD	BB	BB	DD	DD	DD	DD	BB	BB	DD	DD
chr10_42488472_42488511	NA	FF	FF	FF	NA	FF	FF	FF	FF	NA	FF	FF	FF	FF	FF	FF	FF	FF	FF	FF	FF	FF	FF	FF	FF	FF	fn	FF	FF	NA	FF	FF	FF	FF	FF	FF	FF	FF	FF	FF	FF	NN	FF	FF	FF	FF	FF	NN	NA
chr10_42751023_42751058	FF	FF	FF	FF	FF	NA	FF	FF	FF	FF	FF	FF	FF	FF	FF	FF	FF	NA	FF	FF	FF	FF	FF	FF	FF	FF	FF	FF	FF	FF	FF	FF	FF	FF	FF	FF	FF	FF	FF	FF	FF	FF	FF	FF	FF	FF	FF	NA	FF
chr10_42823250_42823293	BB	NN	NN	BB	NN	BB	BB	BB	BB	DD	NN	BB	DD	NA	bn	DD	BB	BB	NN	BB	DD	BB	BB	BB	DD	NA	DD	DD	BB	BB	BB	DD	DD	NA	BB	NA	BB	DD	BB	DD	BB	BB	DD	BB	BB	NA	BB	BB	BB
chr10_42935654_42935701	FF	FF	FF	FF	FF	NA	FF	NA	FF	FF	FF	FF	FF	NA	FF	FF	FF	NN	FF	FF	FF	FF	FF	FF	FF	NA	FF	FF	FF	FF	FF	FF	FF	FF	FF	FF	FF	FF	NA	FF	NA	FF	FF	FF	FF	NA	FF	FF	FF
chr10_43135710_43135721	FF	FF	FF	FF	FF	FF	FF	FF	FF	FF	FF	FF	FF	FF	FF	FF	FF	FF	FF	FF	FF	FF	FF	FF	FF	FF	FF	FF	FF	FF	FF	FF	FF	FF	FF	FF	FF	FF	FF	FF	FF	FF	FF	FF	FF	FF	FF	FF	FF
chr10_43139294_43139337	FF	FF	FF	FF	FF	NA	FF	NN	FF	FF	FF	FF	FF	FF	FF	FF	FF	FF	FF	FF	FF	FF	FF	FF	NA	NA	FF	FF	FF	FF	FF	FF	FF	FF	FF	FF	NA	FF	FF	FF	FF	FF	FF	FF	FF	FF	FF	FF	FF
chr10_43154694_43154741	FF	FF	FF	FF	FF	FF	FF	FF	FF	NA	FF	FF	FF	FF	FF	FF	FF	FF	FF	FF	FF	FF	FF	FF	FF	FF	FF	FF	FF	FF	FF	FF	FF	FF	FF	FF	FF	FF	FF	FF	fn	FF	NA	FF	FF	FF	FF	FF	FF
chr10_43271057_43271096	FF	FF	FF	FF	FF	FF	FF	FF	FF	FF	FF	NA	FF	FF	FF	FF	FF	FF	FF	FF	FF	FF	FF	FF	NN	NA	FF	FF	FF	FF	FF	FF	FF	NA	FF	FF	FF	FF	FF	FF	FF	FF	FF	FF	FF	FF	FF	FF	FF
chr10_43312929_43312960	FF	FF	FF	FF	FF	FF	FF	FF	FF	FF	NA	FF	FF	FF	FF	FF	FF	FF	FF	FF	FF	FF	FF	FF	FF	FF	FF	FF	FF	FF	FF	FF	FF	FF	FF	NA	FF	FF	NN	NA	FF	FF	FF	FF	FF	NA	FF	FF	FF
chr10_43325146_43325193	FF	FF	FF	fn	FF	FF	FF	NA	FF	FF	FF	FF	FF	FF	FF	FF	FF	FF	FF	FF	FF	NA	FF	NA	NA	NA	FF	FF	FF	NA	FF	FF	FF	FF	FF	FF	FF	FF	FF	FF	FF	FF	FF	FF	FF	FF	FF	FF	NA
chr10_43367534_43367561	DD	BB	DD	BB	BB	DD	DD	DD	DD	DD	DD	DD	DD	BB	DD	DD	BB	DD	DD	BB	DD	dn	DD	BB	BB	DD	DD	DD	DD	DD	DD	DD	DD	DD	BB	BB	BB	DD	BB	DD	BB	BB	DD	BB	BB	BB	BB	BB	BB
chr10_43384011_43384042	FF	FF	FF	FF	FF	FF	FF	FF	FF	FF	FF	FF	FF	FF	FF	FF	FF	FF	FF	FF	FF	FF	FF	FF	FF	FF	FF	FF	FF	FF	FF	NN	FF	FF	FF	FF	FF	FF	FF	FF	FF	FF	FF	FF	FF	FF	NA	FF	FF
chr10_43385902_43385941	BB	BB	BB	BB	BB	BB	BB	BB	NA	BB	BB	BB	BB	BB	BB	BB	BB	BB	BB	BB	BB	BB	BB	BB	BB	DD	DD	DD	BB	BB	BB	DD	DD	DD	BB	BB	BB	DD	BB	DD	BB	BB	DD	BB	BB	BB	BB	BB	BB
chr10_43472140_43472183	BB	BB	BB	NN	BB	NN	NN	BB	BB	BB	BB	BB	BB	BB	BB	BB	NN	BB	BB	BB	NA	BB	BB	BB	BB	NA	BB	BB	BB	NA	BB	BB	BB	BB	BB	BB	BB	NA	BB	BB	BB	NA	BB	BB	BB	NA	BB	NA	BB
chr10_43534049_43534092	FF	FF	FF	FF	FF	FF	FF	FF	FF	FF	FF	FF	FF	FF	FF	FF	FF	FF	NA	FF	NA	FF	FF	FF	FF	NA	FF	FF	FF	FF	FF	NA	FF	FF	NA	NA	FF	FF	FF	NA	FF	NA	FF	FF	FF	FF	FF	FF	FF
chr10_43546548_43546591	BB	DD	DD	BB	DD	BB	BB	BB	BB	DD	DD	BB	NA	BB	BB	DD	BB	BB	BB	BB	DD	BB	BB	BB	DD	DD	DD	DD	BB	BB	BB	DD	dn	DD	BB	BB	BB	DD	BB	DD	BB	BB	DD	BB	BB	BB	BB	BB	BB
chr10_43554951_43554990	NA	FF	FF	FF	FF	NA	NA	FF	FF	FF	FF	FF	FF	FF	NA	FF	FF	FF	FF	NN	FF	FF	FF	FF	NA	NA	FF	FF	FF	FF	NA	FF	FF	FF	FF	NA	FF	FF	NN	FF	FF	NA	FF	FF	FF	NA	NA	FF	FF
chr10_43614922_43614961	FF	FF	FF	NA	FF	FF	NA	FF	NA	FF	FF	FF	FF	FF	FF	FF	FF	FF	FF	NA	FF	FF	FF	FF	FF	NA	FF	FF	FF	FF	FF	NA	FF	FF	FF	FF	FF	FF	FF	FF	FF	FF	FF	FF	FF	FF	FF	NA	FF
chr10_43661009_43661040	FF	FF	FF	FF	FF	FF	FF	FF	FF	FF	FF	FF	FF	FF	FF	FF	FF	FF	FF	FF	FF	FF	FF	FF	FF	FF	FF	FF	FF	FF	FF	FF	FF	FF	FF	FF	FF	FF	FF	FF	FF	FF	FF	FF	FF	FF	FF	FF	FF
chr10_43719997_43720044	bn	DD	DD	BB	DD	BB	BB	BB	BB	DD	DD	BB	DD	BB	BB	DD	BB	BB	BB	BB	DD	BB	BB	DD	DD	DD	DD	DD	BB	BB	BB	DD	DD	DD	DD	BB	BB	DD	BB	bd	BB	BB	DD	BB	BB	BB	BB	BB	BB
chr10_43844831_43844878	BB	DD	DD	BB	DD	BB	BB	BB	BB	DD	DD	BB	DD	BB	BB	DD	BB	BB	bn	BB	DD	BB	BB	DD	DD	DD	DD	DD	BB	BB	BB	DD	DD	DD	bd	BB	BB	DD	BB	DD	BB	BB	DD	BB	BB	BB	NN	BB	BB
chr10_43922561_43922588	FF	FF	FF	FF	FF	FF	FF	FF	FF	FF	FF	FF	FF	FF	FF	FF	FF	FF	FF	FF	FF	FF	FF	FF	FF	NA	NA	FF	FF	FF	FF	FF	FF	NN	FF	FF	FF	FF	FF	FF	FF	FF	FF	FF	FF	FF	FF	FF	FF
chr10_43968141_43968175	FF	FF	FF	FF	FF	NA	FF	FF	FF	FF	FF	FF	NA	FF	FF	FF	FF	FF	FF	NA	FF	FF	FF	fn	FF	NA	FF	FF	FF	NA	FF	NA	FF	fn	NA	FF	FF	NA	FF	FF	NA	FF	NA	FF	FF	NA	FF	FF	FF
chr10_44119515_44119549	FF	FF	FF	NA	NA	NA	FF	FF	FF	FF	FF	FF	FF	FF	FF	FF	FF	FF	FF	FF	NA	FF	NN	FF	FF	NA	FF	FF	FF	NA	NA	FF	FF	FF	FF	FF	FF	FF	NA	FF	FF	FF	FF	FF	NA	NA	FF	FF	NA
chr10_44124479_44124508	FF	NA	NA	FF	FF	NA	FF	FF	FF	FF	FF	fn	NA	FF	NA	FF	FF	FF	FF	FF	FF	fn	FF	FF	FF	FF	NA	FF	FF	FF	FF	FF	fn	FF	NA	NA	FF	FF	FF	FF	NA	FF	FF	FF	FF	NA	fn	FF	NA
chr10_44148007_44148034	bn	DD	DD	BB	DD	BB	BB	BB	NA	DD	DD	BB	DD	bd	BB	DD	BB	BB	BB	BB	DD	BB	BB	NA	DD	bd	DD	DD	BB	BB	BB	DD	DD	DD	BB	BB	BB	DD	BB	DD	BB	BB	DD	BB	BB	BB	BB	BB	BB
chr10_44331207_44331262	BB	DD	DD	DD	DD	BB	BB	BB	DD	dn	NA	DD	DD	BB	NA	DD	DD	BB	bn	BB	NA	BB	BB	BB	NN	NA	DD	bd	NA	BB	BB	DD	DD	DD	BB	BB	BB	DD	BB	DD	bn	NA	DD	BB	BB	NA	NA	BB	bd
chr10_44447303_44447326	FF	FF	FF	FF	FF	FF	FF	FF	FF	FF	FF	FF	FF	FF	FF	FF	FF	FF	FF	FF	FF	FF	FF	FF	FF	NA	FF	FF	FF	FF	FF	FF	FF	FF	FF	NA	NA	FF	FF	FF	NA	FF	FF	FF	FF	FF	FF	FF	FF
chr10_44496851_44496883	NA	FF	FF	NA	FF	FF	FF	FF	NA	FF	FF	FF	FF	FF	FF	FF	FF	FF	FF	FF	NA	FF	FF	NA	FF	NA	FF	FF	FF	NA	NA	FF	FF	FF	NA	NA	FF	NA	FF	FF	FF	FF	FF	FF	FF	FF	FF	FF	FF
chr10_44509710_44509749	FF	FF	FF	NA	NA	FF	FF	FF	FF	FF	NA	FF	FF	FF	FF	FF	FF	fn	FF	FF	FF	NA	FF	FF	FF	NA	NA	NA	FF	FF	FF	FF	NA	FF	FF	NA	FF	FF	FF	FF	FF	FF	FF	FF	FF	NA	FF	FF	NA
chr10_44707499_44707542	FF	FF	FF	FF	FF	FF	FF	FF	FF	FF	NA	FF	FF	FF	FF	FF	fn	FF	FF	FF	FF	FF	FF	FF	FF	NA	FF	FF	FF	FF	FF	FF	FF	FF	FF	FF	FF	FF	FF	FF	FF	FF	NA	FF	FF	FF	FF	FF	FF
chr10_44816574_44816625	BB	DD	DD	BB	DD	BB	BB	BB	NA	DD	bd	BB	DD	BB	BB	DD	bd	BB	BB	BB	DD	BB	BB	BB	DD	DD	DD	DD	BB	BB	BB	DD	BB	DD	BB	BB	BB	DD	BB	DD	BB	BB	DD	BB	BB	BB	BB	BB	BB
chr10_44828032_44828067	FF	FF	FF	FF	FF	FF	FF	FF	FF	FF	FF	FF	FF	FF	FF	NA	FF	FF	FF	FF	FF	FF	FF	FF	NN	FF	FF	FF	FF	FF	FF	FF	FF	FF	FF	FF	FF	FF	FF	FF	FF	FF	FF	FF	FF	FF	FF	FF	FF
chr10_44885096_44885147	NA	fn	NA	NA	FF	FF	NA	FF	NA	NA	FF	FF	NA	FF	FF	FF	FF	NA	FF	FF	FF	FF	NA	FF	NN	fn	FF	FF	FF	FF	FF	FF	FF	FF	NA	FF	NN	FF	FF	FF	NA	FF	FF	NA	FF	FF	NA	FF	FF
chr10_44969508_44969547	BB	bd	DD	BB	DD	BB	BB	BB	BB	DD	DD	BB	DD	BB	BB	DD	BB	BB	BB	BB	DD	BB	BB	BB	DD	DD	DD	DD	BB	BB	BB	DD	DD	DD	BB	BB	BB	DD	BB	DD	BB	bd	DD	BB	BB	BB	BB	BB	BB
chr10_45011851_45011894	FF	FF	NN	FF	FF	NA	FF	FF	FF	NA	FF	FF	FF	FF	FF	FF	FF	fn	FF	FF	FF	FF	FF	FF	FF	NA	FF	FF	FF	FF	FF	FF	FF	FF	FF	FF	FF	NA	NA	FF	FF	FF	FF	FF	FF	FF	FF	NA	FF
chr10_45014835_45014874	FF	FF	FF	FF	FF	FF	FF	FF	FF	FF	FF	FF	FF	FF	FF	FF	FF	FF	FF	FF	FF	FF	FF	FF	FF	FF	FF	FF	FF	FF	FF	FF	FF	FF	FF	FF	FF	FF	FF	FF	FF	FF	FF	FF	FF	FF	FF	FF	FF
chr10_45088886_45088940	BB	DD	DD	BB	DD	BB	BB	BB	BB	DD	DD	BB	DD	BB	BB	DD	BB	BB	BB	BB	DD	BB	BB	BB	DD	DD	DD	DD	BB	BB	BB	DD	DD	DD	BB	BB	BB	DD	BB	DD	BB	BB	DD	BB	BB	BB	BB	BB	bd
chr10_45180344_45180383	FF	FF	FF	FF	FF	FF	FF	FF	FF	FF	FF	FF	FF	FF	FF	FF	FF	FF	FF	FF	FF	FF	FF	FF	FF	FF	FF	FF	FF	FF	FF	FF	FF	FF	FF	FF	FF	FF	FF	FF	FF	FF	FF	FF	FF	FF	FF	FF	FF
chr10_45186496_45186539	BB	bd	DD	BB	NA	BB	BB	BB	BB	DD	DD	BB	DD	BB	NN	DD	BB	BB	BB	BB	DD	BB	BB	BB	NA	DD	NA	DD	BB	NA	BB	DD	DD	DD	BB	BB	BB	NA	BB	DD	BB	BB	DD	BB	BB	BB	BB	NA	NA
chr10_45279630_45279668	BB	BB	DD	BB	DD	BB	BB	BB	BB	DD	DD	BB	DD	BB	BB	DD	BB	BB	BB	BB	DD	BB	BB	BB	DD	DD	BB	DD	BB	BB	BB	DD	DD	DD	BB	BB	BB	DD	BB	NA	BB	BB	DD	BB	BB	BB	BB	BB	BB
chr10_45342807_45342842	FF	FF	NN	FF	FF	FF	FF	FF	FF	FF	FF	FF	FF	FF	NA	FF	FF	FF	FF	FF	FF	FF	FF	FF	FF	FF	FF	FF	FF	FF	FF	FF	FF	FF	FF	FF	FF	FF	FF	FF	FF	FF	FF	FF	FF	FF	FF	FF	FF
chr10_45381905_45381936	FF	FF	FF	FF	FF	FF	FF	FF	FF	FF	FF	FF	FF	FF	FF	FF	FF	FF	FF	FF	FF	FF	FF	FF	FF	FF	FF	FF	FF	FF	FF	FF	FF	FF	FF	FF	FF	FF	FF	FF	FF	FF	FF	FF	FF	FF	FF	FF	FF
chr10_45505037_45505072	FF	NA	FF	FF	FF	FF	FF	FF	FF	FF	FF	FF	FF	FF	FF	FF	NN	NA	FF	FF	FF	FF	FF	FF	FF	FF	FF	FF	FF	FF	FF	FF	FF	FF	NN	FF	FF	FF	FF	FF	FF	FF	FF	FF	FF	FF	FF	FF	FF
chr10_45514254_45514281	FF	FF	NA	FF	FF	NA	NA	FF	FF	FF	FF	NA	NA	NA	NA	NA	NA	FF	FF	FF	FF	NA	FF	FF	NA	FF	FF	FF	FF	FF	FF	FF	NA	NA	NA	FF	FF	FF	FF	FF	FF	NA	FF	FF	FF	NA	FF	FF	FF
chr10_45554338_45554389	BB	DD	DD	BB	DD	NA	BB	BB	BB	DD	DD	BB	DD	BB	BB	DD	BB	BB	BB	BB	DD	BB	DD	NA	DD	DD	DD	DD	NA	BB	BB	DD	DD	DD	BB	NA	BB	DD	BB	BB	BB	BB	DD	BB	BB	BB	BB	BB	NA
chr10_45858464_45858515	nn	NA	BB	BB	NA	BB	BB	BB	BB	BB	BB	BB	NA	BB	NA	BB	bd	BB	BB	BB	NA	BB	BB	NN	BB	dn	DD	DD	BB	BB	BB	DD	DD	DD	NA	BB	BB	NA	BB	BB	NA	BB	DD	BB	BB	BB	BB	BB	DD
chr10_45939263_45939302	BB	DD	DD	NN	DD	BB	BB	BB	BB	DD	DD	BB	DD	NA	BB	DD	BB	NA	BB	BB	DD	BB	BB	BB	DD	NA	DD	DD	NA	BB	NA	DD	DD	DD	BB	BB	BB	NA	NA	NA	NA	BB	DD	BB	BB	bd	BB	BB	BB
chr10_45978364_45978433	FF	NA	FF	NA	FF	NA	NA	FF	FF	FF	FF	FF	FF	FF	FF	FF	NA	FF	FF	FF	NA	FF	FF	NA	fn	FF	FF	FF	FF	FF	NA	FF	fn	FF	FF	FF	NA	NA	FF	NA	fn	FF	FF	NN	FF	FF	NA	NA	NA
chr10_46021708_46021747	FF	FF	FF	FF	NA	FF	FF	FF	FF	FF	NA	NA	FF	FF	FF	FF	FF	FF	FF	FF	NA	FF	FF	FF	NA	NA	FF	FF	FF	FF	FF	FF	FF	FF	FF	FF	FF	NA	FF	FF	FF	FF	FF	FF	FF	FF	FF	FF	FF
chr10_46059082_46059117	FF	FF	FF	FF	FF	FF	FF	NN	fn	FF	FF	NA	FF	FF	FF	NA	NA	FF	FF	FF	FF	FF	FF	FF	FF	NA	FF	FF	FF	FF	NA	NA	FF	FF	NA	NA	FF	fn	FF	NA	FF	FF	FF	NA	FF	FF	FF	FF	FF
chr10_46113660_46113719	FF	FF	fn	fn	NA	FF	FF	FF	FF	FF	FF	NA	FF	NN	FF	NA	FF	FF	FF	FF	NA	FF	FF	FF	NA	fn	FF	FF	FF	FF	fn	FF	FF	NA	FF	NA	fn	FF	FF	FF	FF	FF	NA	FF	FF	FF	FF	NA	fn
chr10_46115168_46115227	bn	DD	NA	NA	DD	DD	BB	BB	BB	DD	DD	NN	dn	BB	NA	DD	bd	BB	BB	BB	DD	BB	NA	BB	DD	NA	DD	NA	BB	BB	NA	DD	DD	DD	BB	BB	BB	DD	BB	NA	BB	BB	DD	BB	BB	BB	NA	BB	NA
chr10_46176945_46176984	NA	FF	FF	NA	FF	FF	FF	NA	FF	FF	FF	FF	NA	NA	FF	FF	FF	FF	NN	FF	FF	FF	FF	FF	NA	NA	FF	FF	FF	FF	FF	FF	FF	FF	FF	fn	FF	FF	FF	FF	NA	FF	FF	FF	FF	fn	NA	FF	FF
chr10_46258323_46258366	BB	NA	BB	BB	BB	BB	BB	BB	BB	NA	BB	BB	BB	BB	BB	NA	BB	BB	BB	BB	BB	DD	NA	BB	NN	bd	BB	BB	BB	NA	BB	BB	BB	BB	NA	BB	BB	BB	BB	BB	BB	BB	BB	BB	BB	NA	BB	BB	BB
chr10_46292872_46292907	FF	NA	FF	NN	FF	FF	FF	FF	FF	NA	FF	FF	FF	FF	FF	FF	FF	NA	FF	FF	FF	FF	FF	FF	FF	FF	FF	FF	FF	FF	FF	fn	FF	FF	FF	FF	FF	FF	FF	FF	FF	FF	FF	NA	FF	FF	FF	FF	FF
chr10_46301403_46301446	FF	FF	NA	FF	FF	FF	FF	fn	FF	FF	FF	NA	FF	FF	FF	FF	fn	FF	FF	FF	FF	FF	FF	FF	FF	NA	FF	NA	NA	NN	FF	FF	NA	FF	FF	FF	FF	FF	NA	FF	NA	FF	NA	FF	FF	NA	FF	FF	FF
chr10_46374932_46374981	FF	FF	FF	FF	FF	FF	NN	NA	FF	FF	FF	FF	FF	NA	FF	FF	FF	FF	FF	FF	FF	FF	FF	FF	FF	FF	FF	FF	FF	FF	FF	FF	FF	FF	FF	NA	FF	FF	FF	FF	NA	FF	FF	FF	NA	FF	FF	FF	FF
chr10_46503311_46503346	FF	NA	NA	FF	FF	FF	FF	FF	FF	fn	FF	NA	FF	FF	FF	FF	NA	FF	NN	FF	FF	NA	FF	FF	FF	FF	FF	FF	FF	FF	NA	NA	NA	FF	NA	FF	FF	FF	NA	FF	NA	FF	FF	FF	FF	FF	FF	FF	FF
chr10_46512443_46512490	BB	BB	BB	BB	NA	BB	BB	BB	UU	BB	BB	BB	BB	BB	BB	BB	BB	BB	BB	BB	BB	BB	BB	BB	UU	BB	BB	BB	BB	BB	BB	BB	BB	BB	UU	BB	BB	BB	BB	BB	BB	BB	BB	BB	BB	BB	BB	BB	BB
chr10_46741929_46741960	BB	BB	DD	BB	DD	BB	BB	BB	BB	DD	BB	BB	DD	BB	BB	DD	BB	BB	BB	BB	DD	BB	BB	BB	DD	DD	DD	DD	BB	BB	BB	DD	DD	BB	BB	BB	BB	DD	BB	BB	BB	BB	DD	BB	BB	BB	BB	BB	BB
chr10_46759630_46759650	BB	BB	DD	BB	DD	BB	BB	BB	BB	DD	BB	BB	DD	BB	BB	DD	BB	BB	BB	BB	DD	BB	BB	BB	DD	DD	DD	DD	BB	BB	BB	DD	DD	BB	BB	BB	BB	DD	BB	BB	BB	BB	DD	BB	BB	BB	BB	BB	BB
chr10_46759710_46759729	BB	BB	DD	BB	DD	BB	BB	BB	BB	DD	BB	BB	DD	BB	BB	DD	BB	BB	BB	BB	DD	BB	BB	BB	DD	DD	DD	DD	BB	BB	BB	DD	DD	BB	BB	BB	BB	DD	BB	BB	BB	BB	DD	BB	BB	BB	BB	BB	BB
chr10_46773506_46773550	BB	BB	DD	BB	DD	BB	BB	BB	BB	DD	BB	BB	DD	BB	BB	DD	BB	BB	BB	BB	DD	BB	BB	BB	DD	DD	DD	DD	BB	BB	BB	DD	DD	BB	BB	BB	BB	DD	BB	BB	BB	BB	DD	BB	BB	BB	BB	BB	BB
chr10_46784075_46784114	NA	FF	NA	FF	FF	FF	FF	FF	FF	FF	FF	FF	FF	FF	FF	FF	FF	FF	FF	NA	FF	FF	FF	FF	NA	FF	FF	FF	FF	FF	NN	FF	FF	FF	FF	NA	FF	FF	FF	FF	NA	NA	FF	FF	FF	FF	FF	FF	NA
chr10_46795248_46795275	BB	BB	DD	BB	DD	BB	BB	BB	BB	DD	BB	BB	DD	BB	BB	DD	BB	BB	BB	BB	DD	BB	BB	BB	DD	DD	DD	DD	BB	BB	BB	DD	DD	BB	BB	BB	BB	DD	BB	BB	BB	BB	DD	BB	BB	BB	BB	BB	BB
chr10_46875801_46875824	BB	BB	DD	BB	DD	BB	BB	BB	BB	NA	BB	BB	DD	BB	BB	DD	BB	BB	BB	bn	DD	BB	BB	BB	DD	DD	DD	DD	BB	BB	BB	DD	DD	BB	BB	BB	BB	DD	BB	BB	BB	BB	DD	BB	BB	BB	BB	BB	BB
chr10_46885876_46885891	BB	BB	DD	BB	DD	BB	BB	BB	BB	NA	BB	BB	DD	BB	BB	DD	BB	BB	BB	BB	DD	BB	BB	BB	bd	DD	DD	DD	BB	BB	BB	bd	DD	BB	BB	BB	BB	DD	BB	BB	BB	BB	DD	BB	BB	BB	BB	BB	BB
chr10_47062130_47062157	FF	FF	FF	FF	FF	FF	NA	FF	FF	FF	FF	FF	FF	FF	FF	FF	FF	fn	FF	FF	FF	FF	FF	FF	FF	FF	FF	fn	FF	FF	FF	FF	NN	FF	FF	FF	FF	FF	FF	FF	FF	FF	FF	FF	FF	FF	FF	FF	FF
chr10_47449386_47449405	FF	FF	FF	fn	FF	FF	FF	FF	NA	FF	FF	FF	NA	FF	FF	FF	FF	FF	FF	FF	FF	NA	FF	NA	FF	FF	FF	FF	NA	FF	NA	FF	FF	FF	FF	FF	FF	FF	FF	FF	FF	NA	FF	FF	FF	FF	FF	FF	FF
chr10_47449750_47449788	BB	BB	DD	BB	DD	BB	BB	BB	BB	BB	BB	BB	BB	BB	BB	bn	BB	BB	BB	BB	BB	BB	BB	BB	BB	DD	DD	DD	BB	BB	BB	DD	DD	BB	BB	BB	BB	bd	BB	BB	BB	BB	DD	BB	BB	bn	BB	BB	BB
chr10_47715546_47715590	BB	BB	DD	BB	DD	BB	BB	BB	BB	DD	BB	BB	DD	BB	BB	DD	BB	BB	BB	BB	DD	BB	BB	BB	DD	DD	DD	DD	BB	BB	BB	DD	DD	BB	BB	BB	BB	DD	BB	BB	BB	BB	DD	BB	BB	BB	BB	BB	BB
chr10_47734409_47734452	FF	FF	FF	FF	FF	NA	FF	FF	FF	FF	FF	FF	NN	NN	NN	FF	NA	NA	FF	NA	NN	FF	FF	FF	FF	FF	FF	NA	FF	FF	FF	FF	FF	FF	FF	NA	FF	FF	FF	FF	NA	FF	FF	FF	FF	FF	NA	FF	NN
chr10_47794119_47794178	NA	FF	fn	FF	FF	FF	FF	FF	FF	FF	fn	FF	FF	FF	FF	NA	NA	NN	NN	FF	FF	NA	FF	FF	NN	FF	FF	FF	FF	FF	FF	FF	FF	NA	NA	FF	NA	FF	FF	FF	FF	FF	FF	FF	NA	NA	FF	FF	NN
chr10_48275729_48275761	FF	FF	FF	NA	FF	FF	FF	FF	NA	FF	FF	FF	FF	FF	FF	FF	FF	FF	FF	FF	FF	FF	FF	FF	FF	NA	FF	FF	NA	FF	FF	FF	FF	FF	FF	FF	FF	FF	FF	FF	NA	FF	FF	FF	FF	NA	NA	FF	FF
chr10_48448413_48448452	DD	DD	DD	DD	DD	NA	DD	DD	DD	DD	DD	DD	DD	DD	DD	DD	DD	DD	DD	DD	DD	DD	DD	DD	DD	DD	DD	DD	DD	NA	NA	DD	DD	DD	DD	DD	DD	DD	DD	DD	DD	NA	DD	DD	NA	NA	NA	DD	NA
chr10_48645215_48645266	FF	FF	FF	NA	FF	FF	FF	FF	FF	NN	FF	FF	NA	FF	FF	FF	FF	NA	FF	FF	FF	NA	FF	FF	FF	NA	FF	FF	FF	FF	NA	FF	FF	NA	FF	FF	FF	FF	FF	NA	NA	FF	FF	FF	FF	NA	FF	FF	FF
chr10_48647449_48647496	FF	fn	NN	NA	FF	FF	FF	FF	fn	FF	FF	FF	fn	NA	NA	FF	FF	NA	FF	FF	NA	FF	FF	NA	FF	NA	fn	FF	FF	fn	FF	FF	FF	fn	fn	NA	FF	FF	FF	FF	NA	FF	fn	FF	FF	NA	FF	FF	FF
chr10_48673811_48673834	NA	FF	FF	FF	FF	fn	FF	FF	NN	FF	FF	FF	NA	FF	FF	FF	FF	FF	FF	FF	FF	FF	FF	FF	FF	FF	FF	FF	FF	NA	FF	FF	FF	FF	FF	FF	FF	FF	FF	NA	FF	FF	NA	FF	FF	FF	FF	FF	FF
chr10_48889805_48889860	NA	FF	FF	FF	NA	NA	NA	fn	NA	NA	FF	NA	FF	NA	FF	FF	fn	FF	NN	NA	FF	FF	FF	fn	NA	FF	FF	NA	FF	NA	FF	FF	FF	FF	FF	fn	NA	NA	FF	fn	NA	FF	FF	FF	FF	fn	FF	NA	FF
chr10_49080653_49080700	BB	bn	DD	BB	DD	BB	BB	BB	BB	DD	BB	BB	DD	BB	NA	DD	BB	BB	BB	BB	DD	BB	BB	BB	NA	DD	DD	DD	BB	NA	BB	DD	NN	BB	BB	NA	BB	NA	BB	NA	NA	BB	bd	BB	BB	BB	BB	BB	BB
chr10_49089951_49089994	FF	FF	FF	FF	FF	FF	FF	FF	FF	FF	FF	FF	NA	NA	FF	FF	FF	NA	FF	FF	FF	NA	FF	FF	FF	NA	FF	FF	NA	NA	NA	FF	FF	FF	FF	FF	FF	FF	NA	FF	FF	FF	FF	FF	FF	NN	NN	NA	FF
chr10_49121384_49121455	NN	NA	DD	NA	NA	DD	DD	DD	DD	NA	DD	NA	NA	DD	DD	DD	NA	NA	NA	DD	NA	DD	DD	NA	NN	NA	DD	DD	BB	NA	NN	DD	DD	BB	BB	NA	BB	NA	BB	BB	NA	BB	DD	BB	BB	NA	NA	BB	NA
chr10_49428343_49428390	FF	FF	FF	FF	FF	fn	FF	FF	FF	FF	NN	FF	FF	FF	FF	FF	FF	FF	NN	NA	FF	FF	FF	FF	FF	FF	FF	FF	FF	FF	FF	FF	FF	FF	FF	FF	FF	NA	FF	FF	FF	FF	FF	FF	FF	FF	FF	FF	FF
chr10_49433836_49433865	FF	FF	FF	FF	FF	FF	NA	FF	FF	NA	FF	FF	FF	FF	FF	FF	FF	NA	FF	FF	FF	FF	FF	FF	FF	FF	FF	FF	FF	FF	FF	FF	FF	FF	FF	FF	FF	FF	FF	FF	FF	FF	FF	FF	FF	NA	FF	FF	FF
chr10_49476890_49476949	NA	FF	fn	NA	NA	fn	FF	FF	FF	FF	FF	FF	NA	FF	NA	FF	FF	FF	FF	NA	FF	FF	FF	FF	FF	FF	NA	FF	NA	FF	FF	FF	FF	NA	FF	FF	NA	NA	NA	FF	NA	FF	FF	FF	FF	NA	FF	FF	FF
chr10_49496176_49496243	BB	BB	NA	BB	bn	bn	BB	BB	BB	NN	bd	NA	BB	BB	BB	bd	BB	BB	BB	BB	bn	BB	NA	bd	BB	NA	NA	bd	BB	BB	BB	DD	DD	NA	BB	BB	NA	NA	BB	NA	NA	BB	NN	BB	NA	NA	NA	BB	BB
chr10_49543221_49543272	FF	FF	FF	FF	NA	FF	NA	FF	fn	NA	FF	FF	FF	NN	NN	NA	FF	FF	FF	FF	FF	FF	fn	NA	NA	NA	FF	NA	FF	NA	FF	FF	FF	FF	FF	NN	NN	FF	FF	FF	NA	NA	FF	FF	NA	NA	FF	FF	FF
chr10_49588009_49588060	BB	DD	DD	BB	DD	BB	BB	NN	BB	DD	BB	BB	DD	BB	NA	DD	BB	BB	BB	BB	NA	DD	BB	BB	DD	NA	DD	DD	NA	BB	BB	DD	DD	BB	NA	BB	BB	DD	NA	NA	bn	BB	NA	BB	bn	BB	NA	BB	BB
chr10_49689009_49689040	FF	FF	FF	FF	FF	FF	FF	FF	FF	FF	FF	FF	NN	FF	FF	FF	FF	FF	FF	FF	FF	FF	FF	FF	FF	FF	FF	FF	FF	FF	FF	FF	FF	FF	FF	FF	FF	FF	FF	FF	FF	FF	FF	FF	FF	FF	FF	FF	FF
chr10_49769453_49769480	FF	FF	NA	FF	FF	FF	FF	FF	FF	FF	FF	FF	FF	FF	NN	FF	FF	FF	NA	FF	FF	FF	FF	NA	FF	NA	NA	FF	FF	FF	FF	FF	FF	FF	FF	FF	FF	FF	FF	FF	FF	FF	FF	FF	FF	NA	FF	FF	FF
chr10_49881870_49881925	BB	NN	DD	BB	DD	BB	NA	NA	NN	NA	BB	BB	DD	BB	BB	DD	BB	BB	NN	BB	dn	BB	DD	DD	bd	DD	DD	DD	NA	BB	BB	DD	DD	BB	BB	BB	BB	NA	BB	BB	BB	BB	DD	BB	NA	BB	NA	bd	NA
chr10_50188984_50189027	fn	FF	FF	FF	FF	fn	FF	FF	FF	FF	FF	FF	NA	FF	FF	FF	FF	FF	FF	NA	FF	FF	FF	FF	FF	FF	FF	FF	fn	FF	FF	FF	FF	FF	FF	FF	FF	FF	FF	FF	NA	FF	FF	NA	FF	NA	FF	NA	FF
chr10_50203442_50203469	BB	BB	DD	BB	DD	BB	BB	BB	BB	DD	BB	BB	DD	BB	BB	DD	BB	BB	BB	BB	DD	BB	BB	BB	DD	DD	DD	DD	BB	BB	BB	DD	DD	BB	BB	BB	BB	DD	BB	BB	BB	BB	DD	BB	BB	BB	BB	BB	BB
chr10_50308635_50308690	NA	FF	NA	FF	NA	NA	FF	fn	FF	NA	FF	FF	FF	FF	NA	FF	NN	NA	NA	fn	FF	FF	FF	fn	NN	fn	FF	NA	NN	FF	FF	NA	NA	FF	FF	FF	NA	NA	FF	FF	NA	NA	FF	FF	NA	FF	FF	FF	NA
chr10_50399535_50399564	FF	FF	FF	FF	FF	FF	FF	FF	FF	FF	FF	FF	FF	FF	FF	FF	FF	FF	FF	FF	NA	FF	FF	FF	FF	NA	FF	FF	FF	FF	FF	FF	FF	FF	FF	FF	FF	FF	FF	FF	FF	FF	NA	FF	FF	FF	FF	FF	FF
chr10_50402258_50402283	FF	NA	NA	NA	NA	FF	FF	FF	FF	FF	NA	FF	FF	NA	FF	FF	NA	FF	FF	NA	FF	FF	FF	FF	NA	FF	NA	FF	FF	FF	FF	FF	FF	FF	FF	FF	NA	FF	NA	FF	NA	FF	FF	FF	NA	FF	FF	FF	NA
chr10_50436339_50436366	FF	FF	FF	FF	NN	FF	NA	FF	NA	FF	FF	FF	FF	FF	FF	NA	FF	FF	FF	FF	FF	FF	FF	FF	FF	NA	FF	FF	FF	FF	FF	FF	FF	FF	FF	FF	FF	NA	FF	FF	NA	FF	NA	FF	FF	FF	FF	FF	FF
chr10_50460658_50460701	NA	fn	NA	FF	NN	FF	fn	FF	FF	FF	FF	NA	NA	FF	NA	FF	FF	FF	FF	FF	FF	NA	FF	FF	FF	NA	FF	FF	FF	FF	NA	FF	FF	FF	NA	NA	FF	FF	FF	FF	FF	FF	FF	FF	NN	FF	FF	FF	FF
chr10_50780841_50780885	FF	FF	FF	FF	FF	FF	FF	FF	FF	FF	FF	FF	FF	FF	FF	FF	FF	FF	FF	FF	FF	fn	FF	FF	FF	FF	FF	FF	FF	FF	FF	FF	FF	FF	FF	FF	FF	FF	FF	FF	FF	FF	FF	FF	FF	FF	FF	FF	FF
chr10_50861542_50861577	BB	BB	DD	BB	DD	BB	NA	BB	BB	DD	BB	BB	DD	BB	BB	DD	BB	BB	BB	BB	DD	BB	BB	BB	DD	DD	DD	DD	BB	BB	BB	DD	DD	BB	BB	BB	BB	DD	BB	BB	BB	BB	DD	BB	BB	BB	BB	BB	BB
chr10_50869443_50869486	NA	FF	NA	NA	NA	FF	FF	FF	FF	FF	NA	FF	FF	NA	FF	fn	FF	FF	FF	fn	FF	NN	FF	FF	FF	NA	FF	FF	FF	FF	FF	FF	FF	FF	FF	FF	NA	FF	FF	FF	NA	FF	FF	FF	FF	FF	FF	FF	FF
chr10_51281521_51281570	FF	NA	FF	FF	FF	FF	FF	FF	FF	FF	FF	FF	FF	FF	FF	FF	NA	FF	FF	FF	FF	FF	FF	FF	NA	NA	FF	FF	FF	NA	FF	FF	FF	FF	FF	FF	FF	FF	FF	FF	NA	FF	FF	FF	FF	NA	FF	NN	FF
chr10_51458790_51458829	DD	DD	du	NA	DD	DD	DD	DD	DD	NA	DD	du	DD	DD	DD	NA	DD	NA	NA	NA	DD	DD	DD	UU	DD	DD	UU	DD	DD	NA	NA	DD	DD	DD	DD	DD	DD	DD	DD	DD	NA	DD	DD	DD	DD	NA	NA	DD	DD
chr10_51538390_51538433	FF	FF	FF	FF	FF	FF	FF	FF	FF	FF	FF	FF	FF	NA	NA	FF	NA	FF	FF	FF	FF	NN	NN	FF	FF	FF	FF	FF	FF	FF	FF	FF	FF	FF	FF	FF	FF	NA	NA	FF	FF	FF	FF	FF	FF	FF	FF	FF	FF
chr10_51584240_51584275	DD	BB	BB	BB	BB	BB	DD	BB	BB	BB	BB	BB	BB	BB	BB	BB	BB	BB	BB	BB	BB	NA	BB	BB	BB	DD	DD	DD	BB	BB	BB	DD	DD	BB	BB	BB	BB	DD	BB	BB	BB	BB	DD	BB	BB	BB	BB	BB	BB
chr10_51596661_51596716	DD	DD	DD	BB	DD	BB	DD	DD	NA	DD	NA	DD	DD	DD	BB	DD	BB	DD	DD	DD	NA	NA	DD	DD	DD	DD	DD	DD	BB	BB	BB	DD	DD	BB	BB	BB	DD	DD	BB	BB	BB	BB	DD	BB	BB	BB	BB	BB	BB
chr10_51600070_51600101	FF	NA	FF	FF	FF	FF	FF	FF	FF	FF	FF	FF	FF	FF	FF	FF	FF	FF	FF	FF	FF	FF	FF	FF	FF	FF	FF	FF	FF	FF	FF	FF	FF	FF	FF	FF	FF	FF	FF	FF	FF	FF	FF	FF	FF	FF	FF	FF	FF
chr10_51613029_51613064	FF	NA	FF	NA	FF	FF	FF	FF	FF	fn	FF	FF	FF	FF	FF	FF	FF	FF	FF	FF	FF	FF	FF	FF	FF	FF	FF	FF	NA	FF	FF	FF	FF	FF	FF	FF	FF	FF	FF	FF	NA	FF	FF	FF	FF	FF	FF	NA	NN
chr10_51675060_51675095	FF	FF	FF	NA	FF	FF	FF	FF	FF	FF	FF	FF	FF	FF	FF	NA	FF	NA	FF	FF	FF	FF	FF	FF	FF	FF	FF	FF	FF	FF	FF	NN	FF	FF	FF	FF	FF	FF	FF	FF	FF	FF	FF	FF	FF	FF	FF	FF	FF
chr10_51799663_51799710	DD	BB	DD	NA	DD	NA	DD	NA	DD	NA	DD	DD	DD	DD	NA	NA	DD	DD	DD	DD	DD	DD	NA	DD	DD	DD	DD	DD	BB	NA	NA	DD	DD	NA	BB	NA	BB	BB	BB	NA	BB	BB	DD	BB	BB	bd	NA	bn	BB
chr10_51851156_51851207	FF	FF	FF	FF	FF	FF	FF	FF	FF	FF	FF	FF	FF	FF	FF	FF	FF	FF	FF	FF	FF	FF	FF	FF	FF	FF	FF	FF	FF	FF	FF	NA	FF	NA	FF	FF	FF	FF	FF	FF	FF	FF	FF	FF	FF	NA	FF	FF	FF
chr10_51962016_51962051	FF	FF	FF	FF	FF	FF	FF	FF	FF	FF	FF	FF	FF	FF	FF	FF	FF	FF	NN	FF	FF	FF	FF	FF	FF	FF	FF	NA	FF	FF	FF	FF	FF	FF	FF	FF	FF	FF	FF	FF	FF	FF	FF	FF	FF	NA	FF	FF	FF
chr10_52066023_52066044	FF	FF	FF	FF	FF	FF	FF	FF	FF	FF	NA	FF	FF	FF	FF	FF	FF	FF	FF	FF	FF	FF	fn	FF	FF	FF	FF	FF	fn	fn	FF	FF	FF	FF	FF	FF	FF	FF	FF	FF	fn	FF	FF	FF	FF	FF	FF	FF	FF
chr10_52285249_52285268	FF	FF	FF	NA	FF	NA	NA	NA	NA	FF	FF	FF	FF	FF	NA	FF	FF	FF	FF	FF	NN	FF	NA	FF	FF	NA	FF	FF	FF	NA	FF	NA	FF	FF	NA	FF	FF	FF	FF	NA	NA	FF	FF	FF	NA	FF	FF	FF	FF
chr10_52292923_52292958	DD	DD	DD	DD	DD	DD	DD	DD	DD	DD	DD	DD	DD	DD	DD	DD	DD	DD	dn	DD	DD	DD	DD	NA	DD	DD	DD	DD	BB	BB	BB	DD	DD	BB	BB	BB	BB	DD	BB	BB	BB	BB	DD	BB	BB	BB	BB	BB	BB
chr10_52293645_52293689	BB	BB	DD	BB	DD	NA	BB	BB	BB	DD	BB	BB	DD	BB	BB	DD	DD	DD	DD	BB	DD	BB	BB	BB	DD	DD	DD	DD	DD	BB	BB	DD	DD	BB	BB	BB	BB	DD	BB	BB	BB	BB	DD	BB	BB	BB	BB	BB	BB
chr10_52431472_52431507	BB	NA	DD	BB	DD	BB	BB	BB	BB	DD	BB	BB	DD	BB	BB	DD	BB	DD	DD	BB	DD	BB	BB	NA	DD	DD	DD	NA	BB	bn	BB	NN	DD	BB	BB	BB	BB	DD	BB	BB	BB	BB	DD	BB	BB	BB	BB	BB	BB
chr10_52477019_52477050	FF	FF	FF	FF	FF	FF	FF	FF	FF	FF	FF	FF	FF	FF	FF	FF	NN	FF	FF	FF	FF	FF	NA	FF	FF	FF	FF	FF	FF	FF	FF	FF	FF	FF	FF	NA	FF	FF	FF	FF	FF	FF	FF	FF	FF	FF	FF	FF	FF
chr10_52574279_52574310	FF	FF	FF	FF	FF	FF	NA	FF	FF	FF	FF	FF	FF	FF	FF	FF	FF	FF	FF	FF	FF	FF	FF	FF	FF	FF	FF	FF	FF	FF	FF	FF	FF	FF	FF	FF	FF	FF	FF	NA	FF	FF	FF	FF	FF	FF	FF	FF	NA
chr10_52592121_52592160	FF	FF	FF	FF	FF	FF	FF	FF	FF	FF	FF	FF	FF	FF	FF	FF	FF	FF	FF	FF	FF	FF	FF	FF	FF	FF	FF	FF	FF	FF	FF	FF	FF	FF	FF	FF	FF	FF	FF	FF	FF	FF	FF	FF	FF	FF	FF	FF	FF
chr10_52642675_52642702	NA	FF	FF	FF	FF	FF	FF	FF	FF	FF	FF	NN	NA	FF	NA	FF	FF	FF	FF	FF	FF	FF	FF	FF	FF	FF	FF	FF	FF	FF	FF	FF	FF	FF	FF	NA	FF	FF	FF	FF	FF	FF	FF	FF	FF	NA	FF	FF	FF
chr10_52815980_52816015	BB	BB	DD	BB	DD	BB	BB	BB	BB	DD	BB	BB	DD	BB	BB	NA	BB	DD	DD	NN	DD	BB	BB	DD	DD	NA	DD	DD	BB	BB	BB	DD	DD	BB	BB	BB	BB	DD	BB	BB	BB	BB	DD	BB	BB	BB	BB	BB	BB
chr10_52939564_52939607	BB	BB	BB	BB	UU	BB	BB	BB	BB	BB	BB	BB	UU	BB	BB	UU	BB	UU	UU	BB	UU	BB	BB	BB	NA	UU	UU	UU	BB	BB	BB	UU	UU	BB	BB	BB	BB	UU	BB	BB	BB	BB	UU	BB	BB	BB	BB	BB	BB
chr10_53020220_53020267	NN	NN	FF	FF	NA	FF	FF	NN	NN	fn	FF	NA	FF	FF	FF	FF	NN	FF	fn	FF	FF	NA	FF	FF	FF	FF	FF	FF	FF	FF	FF	FF	FF	NN	FF	fn	FF	NN	FF	FF	FF	FF	FF	FF	FF	FF	FF	NA	NA
chr10_53046771_53046818	BB	BB	dn	BB	DD	BB	BB	BB	BB	DD	BB	NA	bd	BB	BB	DD	BB	DD	DD	BB	DD	BB	BB	NA	DD	DD	DD	DD	BB	BB	BB	DD	DD	BB	BB	BB	BB	NA	BB	BB	BB	BB	DD	BB	BB	BB	BB	BB	BB
chr10_53267611_53267665	FF	NA	FF	FF	FF	FF	FF	FF	FF	FF	FF	FF	FF	NN	FF	FF	FF	FF	FF	FF	FF	FF	FF	NA	FF	FF	FF	FF	NA	FF	NA	FF	NA	NN	FF	FF	FF	FF	FF	FF	NA	FF	FF	FF	FF	FF	fn	FF	FF
chr10_53764307_53764351	FF	FF	FF	FF	FF	FF	FF	FF	NA	FF	FF	NA	FF	NA	FF	fn	NA	NA	NN	FF	FF	FF	NA	FF	NA	NA	FF	FF	FF	NA	NA	FF	NN	FF	NA	FF	FF	FF	FF	FF	NA	FF	FF	NA	FF	NA	FF	fn	FF
chr10_54023001_54023036	FF	NN	FF	FF	FF	FF	FF	FF	FF	FF	FF	FF	FF	FF	fn	FF	FF	FF	FF	FF	FF	FF	NA	FF	FF	NA	FF	FF	FF	NA	FF	FF	FF	FF	FF	FF	FF	FF	FF	FF	NA	NA	FF	FF	NA	FF	FF	FF	FF
chr10_54101343_54101374	FF	FF	FF	FF	FF	FF	FF	FF	FF	FF	FF	FF	FF	FF	FF	NA	FF	FF	FF	FF	FF	FF	FF	FF	FF	NA	NN	FF	FF	FF	FF	NA	FF	FF	FF	FF	FF	NA	FF	FF	FF	FF	FF	FF	FF	FF	FF	FF	NA
chr10_54177242_54177289	FF	NA	FF	FF	NA	NA	NN	FF	FF	NA	fn	FF	FF	FF	FF	FF	NA	NA	NN	FF	NN	FF	FF	FF	NN	NA	FF	NA	FF	FF	FF	fn	FF	FF	NA	FF	FF	NA	FF	NA	FF	FF	FF	FF	FF	NA	FF	FF	NA
chr10_54379957_54380001	FF	FF	FF	FF	FF	FF	FF	FF	FF	FF	FF	FF	FF	FF	FF	FF	FF	FF	FF	FF	NN	FF	FF	FF	FF	FF	FF	FF	FF	FF	FF	FF	FF	NA	FF	FF	FF	FF	FF	FF	FF	FF	FF	FF	FF	FF	FF	FF	FF
chr10_54430650_54430689	FF	FF	FF	NA	FF	FF	FF	FF	FF	FF	FF	NA	FF	FF	FF	FF	fn	FF	FF	FF	FF	FF	FF	FF	FF	fn	FF	FF	FF	FF	FF	FF	FF	FF	FF	FF	FF	NA	FF	NA	FF	FF	FF	NN	FF	FF	FF	FF	FF
chr10_54846254_54846309	BB	BB	BB	bu	bu	BB	BB	BB	BB	NA	BB	BB	BB	BB	BB	BB	BB	UU	BB	BB	BB	BB	BB	BB	BB	NA	BB	BB	BB	bu	BB	NA	BB	UU	BB	BB	BB	BB	BB	BB	BB	BB	BB	BB	bu	BB	bu	BB	BB
chr10_54870689_54870736	FF	FF	FF	FF	FF	FF	NN	FF	FF	FF	FF	fn	fn	fn	FF	FF	FF	FF	FF	NN	FF	FF	FF	FF	FF	FF	FF	FF	FF	FF	FF	FF	FF	FF	FF	FF	FF	FF	FF	FF	FF	FF	NN	FF	FF	FF	FF	FF	FF
chr10_55153526_55153555	BB	BB	DD	BB	DD	BB	BB	BB	BB	DD	BB	DD	DD	BB	BB	DD	BB	DD	DD	BB	DD	BB	BB	BB	DD	DD	DD	DD	BB	BB	BB	DD	DD	BB	DD	BB	BB	NA	BB	BB	BB	BB	DD	BB	BB	BB	DD	BB	BB
chr10_55178672_55178715	NA	fn	FF	FF	FF	FF	NA	FF	FF	FF	FF	FF	NN	FF	FF	FF	FF	FF	FF	FF	NA	FF	FF	FF	FF	NN	FF	FF	FF	NN	NA	FF	FF	FF	NA	FF	FF	FF	FF	FF	FF	FF	FF	FF	FF	FF	FF	FF	FF
chr10_55249937_55249960	FF	FF	FF	NA	FF	FF	FF	FF	NA	NA	FF	NA	FF	FF	FF	FF	FF	FF	NA	FF	NA	FF	FF	FF	FF	FF	FF	FF	FF	FF	FF	NA	FF	NA	FF	NA	NN	FF	NA	FF	FF	NA	FF	FF	FF	NA	FF	FF	FF
chr10_55514444_55514487	BB	BB	BB	BB	DD	BB	BB	BB	BB	DD	BB	DD	DD	BB	BB	DD	NA	DD	NA	BB	DD	BB	BB	BB	NN	DD	DD	DD	BB	NA	BB	DD	DD	BB	DD	BB	BB	BB	NA	NA	BB	BB	DD	BB	BB	BB	DD	BB	BB
chr10_55592248_55592297	FF	FF	FF	FF	NN	NA	FF	FF	FF	NA	FF	NA	NA	FF	FF	FF	NA	FF	NN	FF	FF	FF	FF	FF	FF	FF	FF	FF	FF	FF	FF	fn	FF	FF	NA	FF	FF	NA	FF	FF	NA	FF	FF	FF	FF	NA	FF	FF	FF
chr10_55623277_55623302	NA	FF	FF	FF	FF	NA	FF	FF	FF	FF	FF	FF	FF	NN	fn	FF	FF	NA	NA	FF	NA	NA	FF	NA	FF	FF	FF	FF	FF	NA	FF	FF	FF	FF	NA	FF	FF	NA	FF	FF	FF	FF	FF	FF	FF	FF	FF	FF	FF
chr10_55627258_55627282	DD	DD	DD	NA	DD	DD	DD	DD	UU	DD	DD	DD	DD	NA	DD	DD	DD	DD	DD	DD	DD	DD	DD	DD	DD	DD	DD	DD	DD	DD	DD	DD	DD	DD	DD	NA	DD	DD	DD	DD	NA	DD	DD	DD	DD	DD	DD	DD	DD
chr10_55699108_55699159	NA	NA	FF	FF	FF	FF	fn	FF	NA	FF	FF	NA	FF	FF	FF	NA	FF	NA	FF	FF	FF	FF	FF	FF	FF	FF	NA	FF	FF	FF	FF	FF	FF	FF	NA	FF	FF	NA	FF	FF	NA	FF	FF	NA	FF	FF	NA	FF	NA
chr10_55798636_55798659	FF	FF	FF	FF	FF	NN	FF	FF	FF	FF	FF	FF	FF	FF	FF	FF	FF	FF	FF	FF	FF	FF	FF	FF	FF	NA	FF	FF	FF	FF	FF	FF	NA	FF	FF	FF	FF	FF	FF	FF	NA	FF	FF	FF	FF	FF	FF	FF	FF
chr10_55905099_55905138	BB	DD	DD	BB	DD	BB	BB	BB	BB	DD	BB	DD	DD	BB	BB	DD	BB	DD	NA	BB	NN	BB	BB	BB	DD	DD	DD	DD	BB	BB	BB	DD	DD	BB	DD	BB	bn	BB	NA	BB	NA	BB	DD	BB	BB	BB	DD	BB	BB
chr10_55925916_55925967	FF	FF	FF	FF	NN	FF	FF	FF	FF	FF	NN	NA	NA	FF	NA	FF	nn	FF	FF	FF	FF	FF	FF	FF	FF	NA	FF	FF	FF	NA	FF	FF	NA	NN	FF	FF	FF	NA	FF	FF	FF	NA	FF	NN	NN	NN	FF	NA	NN
chr10_55961392_55961457	BB	DD	dn	BB	DD	BB	BB	BB	BB	DD	BB	DD	DD	BB	BB	DD	BB	DD	DD	BB	DD	BB	BB	BB	BB	DD	DD	DD	BB	BB	BB	DD	DD	BB	DD	BB	BB	BB	BB	BB	BB	BB	DD	DD	BB	BB	DD	BB	BB
chr10_55972313_55972360	FF	NA	FF	NN	FF	FF	FF	FF	FF	FF	FF	FF	FF	FF	FF	FF	FF	FF	FF	NN	FF	FF	NA	FF	FF	FF	FF	FF	FF	FF	FF	NN	FF	FF	FF	FF	FF	FF	FF	FF	NA	FF	FF	FF	FF	FF	FF	FF	FF
chr10_56201704_56201747	FF	FF	fn	FF	FF	FF	FF	FF	FF	FF	FF	FF	FF	FF	FF	FF	FF	FF	FF	FF	FF	FF	FF	fn	FF	FF	FF	FF	FF	FF	FF	FF	FF	NA	FF	FF	FF	FF	FF	NA	FF	FF	FF	FF	FF	FF	FF	FF	NA
chr10_56260119_56260166	FF	FF	FF	FF	FF	FF	FF	FF	FF	FF	FF	FF	FF	FF	FF	FF	FF	FF	FF	FF	NA	FF	FF	FF	FF	FF	FF	FF	FF	FF	FF	FF	FF	FF	FF	FF	FF	FF	FF	FF	FF	FF	FF	FF	FF	FF	FF	FF	FF
chr10_56319382_56319417	FF	FF	FF	FF	FF	FF	FF	FF	FF	NN	FF	FF	FF	FF	NA	FF	FF	FF	FF	FF	FF	FF	FF	FF	FF	FF	FF	FF	FF	FF	FF	FF	FF	FF	FF	FF	FF	FF	FF	FF	FF	FF	FF	FF	FF	FF	FF	FF	FF
chr10_56429753_56429808	FF	FF	FF	FF	fn	NA	NA	FF	FF	FF	FF	fn	FF	NN	NA	FF	FF	fn	fn	FF	NA	FF	NA	NA	FF	NA	FF	NA	FF	NA	FF	FF	FF	FF	FF	NN	FF	FF	FF	FF	FF	FF	FF	FF	FF	NA	FF	FF	FF
chr10_56526894_56526937	NN	DD	DD	NA	DD	BB	BB	BB	BB	DD	BB	DD	NA	BB	BB	DD	BB	DD	DD	NA	BB	NN	NA	BB	DD	dn	DD	DD	BB	NA	BB	DD	DD	BB	DD	BB	NA	BB	BB	BB	BB	BB	DD	BB	BB	NA	DD	BB	BB
chr10_56531753_56531792	BB	BB	BB	BB	BB	BB	BB	BB	BB	bn	BB	BB	DD	BB	BB	BB	BB	DD	BB	BB	BB	BB	BB	BB	DD	DD	BB	BB	BB	BB	BB	BB	BB	BB	BB	BB	BB	BB	BB	BB	BB	BB	BB	BB	BB	BB	BB	BB	BB
chr10_56544752_56544787	NA	FF	FF	FF	FF	FF	FF	FF	FF	NA	FF	FF	FF	FF	FF	FF	FF	FF	FF	FF	FF	NA	FF	NA	FF	FF	FF	FF	FF	NA	FF	FF	FF	FF	FF	FF	FF	FF	FF	FF	FF	FF	FF	FF	FF	FF	FF	FF	FF
chr10_56692198_56692233	FF	FF	FF	FF	NA	FF	NN	FF	FF	FF	FF	FF	FF	FF	FF	FF	FF	NA	NA	FF	FF	FF	FF	FF	FF	FF	NA	FF	FF	FF	FF	FF	FF	NA	FF	FF	FF	FF	FF	FF	NA	NA	FF	FF	FF	FF	FF	FF	FF
chr10_57219531_57219562	NA	FF	FF	FF	FF	FF	FF	FF	FF	FF	FF	FF	NA	FF	FF	FF	FF	FF	FF	FF	FF	FF	FF	FF	FF	NA	FF	FF	FF	NA	FF	FF	FF	FF	FF	FF	FF	FF	FF	NA	NA	FF	FF	FF	FF	FF	NN	FF	FF
chr10_57393410_57393425	BB	DD	DD	BB	DD	BB	BB	BB	BB	DD	BB	DD	DD	BB	BB	DD	BB	DD	DD	BB	DD	BB	BB	BB	DD	DD	DD	DD	BB	BB	BB	DD	DD	BB	DD	BB	BB	BB	BB	BB	BB	BB	DD	BB	BB	BB	DD	BB	BB
chr10_57420895_57420918	FF	FF	FF	FF	FF	FF	FF	FF	FF	FF	FF	FF	FF	FF	FF	FF	FF	FF	FF	FF	FF	FF	FF	FF	FF	FF	FF	FF	FF	FF	FF	FF	FF	FF	FF	FF	FF	FF	FF	FF	FF	FF	FF	FF	FF	FF	FF	FF	FF
chr10_57485248_57485291	DD	DD	DD	BB	DD	BB	BB	BB	BB	DD	NA	DD	DD	BB	BB	DD	BB	DD	DD	BB	DD	BB	BB	BB	DD	DD	NA	DD	BB	BB	BB	DD	DD	BB	DD	BB	BB	BB	BB	BB	BB	BB	DD	BB	BB	BB	DD	BB	BB
chr10_57539779_57539838	FF	FF	FF	FF	FF	FF	FF	FF	FF	FF	FF	FF	FF	FF	FF	FF	FF	FF	FF	FF	FF	FF	FF	FF	FF	FF	FF	FF	FF	FF	FF	FF	FF	FF	FF	FF	FF	FF	FF	FF	NA	FF	FF	FF	FF	FF	FF	FF	FF
chr10_57633517_57633564	BB	NA	DD	BB	DD	bd	BB	BB	NA	NA	BB	NA	DD	BB	BB	DD	NA	dn	DD	BB	DD	BB	BB	BB	DD	DD	DD	DD	BB	BB	BB	NA	DD	NA	DD	BB	bn	BB	NA	BB	BB	BB	DD	BB	BB	NA	NA	BB	bd
chr10_57656832_57656861	FF	FF	FF	FF	FF	FF	FF	FF	fn	NA	FF	FF	NA	FF	fn	NA	NA	FF	FF	FF	NN	FF	FF	FF	FF	NA	FF	FF	NA	FF	FF	FF	FF	NA	FF	NA	FF	NA	FF	FF	NA	FF	FF	FF	FF	NA	FF	NA	NA
chr10_58243823_58243861	FF	FF	FF	FF	fn	FF	FF	FF	FF	fn	FF	FF	FF	FF	NN	FF	FF	FF	FF	FF	FF	FF	FF	fn	FF	FF	FF	FF	FF	FF	FF	FF	FF	FF	FF	FF	FF	FF	FF	FF	FF	FF	FF	FF	FF	FF	FF	FF	FF
chr10_58435337_58435372	FF	NA	FF	FF	NA	NA	FF	FF	FF	FF	NA	FF	FF	FF	FF	FF	NA	FF	NA	FF	NN	FF	FF	FF	NA	FF	FF	NA	FF	NA	NA	fn	FF	FF	NA	NA	FF	NA	NA	FF	NA	FF	FF	FF	FF	FF	FF	FF	FF
chr10_58474388_58474427	FF	FF	FF	FF	FF	FF	FF	FF	FF	FF	FF	FF	FF	FF	FF	FF	NN	FF	FF	FF	FF	FF	FF	FF	FF	FF	FF	FF	FF	FF	FF	FF	FF	FF	FF	FF	FF	FF	FF	FF	FF	FF	FF	FF	FF	FF	FF	FF	FF
chr10_58677842_58677916	FF	FF	FF	FF	FF	NA	NA	FF	FF	FF	FF	FF	FF	FF	FF	FF	FF	fn	FF	FF	NA	FF	NA	NA	NA	NA	FF	FF	FF	FF	FF	FF	FF	NA	FF	NA	FF	NA	FF	FF	NA	NA	FF	FF	FF	FF	FF	NA	FF
chr10_58698690_58698721	FF	FF	FF	FF	FF	FF	FF	FF	FF	FF	FF	FF	FF	FF	FF	FF	NA	FF	FF	FF	FF	FF	FF	FF	FF	NA	FF	FF	FF	FF	FF	FF	FF	FF	fn	FF	FF	FF	FF	FF	FF	FF	FF	FF	FF	NA	FF	FF	FF
chr10_58759923_58759946	FF	FF	FF	FF	NA	FF	FF	FF	FF	NA	FF	FF	FF	FF	fn	FF	FF	NN	NN	FF	NN	FF	NA	FF	FF	FF	FF	FF	FF	FF	FF	FF	FF	FF	FF	FF	FF	FF	FF	FF	FF	FF	FF	FF	FF	NA	FF	FF	FF
chr10_58951846_58951893	FF	FF	FF	FF	NA	FF	NN	FF	FF	FF	FF	FF	FF	FF	FF	NA	FF	fn	fn	FF	FF	FF	NA	NA	NA	FF	FF	FF	fn	NA	FF	fn	FF	NA	NA	FF	FF	FF	FF	FF	NA	FF	FF	NA	NA	FF	FF	FF	FF
chr10_59157328_59157351	FF	FF	FF	FF	FF	FF	FF	FF	FF	FF	FF	FF	FF	FF	FF	FF	FF	FF	FF	FF	FF	FF	FF	FF	FF	FF	FF	FF	FF	FF	FF	FF	FF	FF	FF	FF	FF	FF	FF	FF	FF	FF	FF	FF	FF	FF	FF	FF	FF
chr10_59205049_59205088	FF	NN	NA	FF	FF	FF	FF	FF	NN	FF	FF	FF	FF	NA	FF	FF	FF	FF	FF	FF	FF	FF	FF	FF	FF	FF	FF	FF	FF	NA	FF	FF	FF	FF	FF	FF	NA	FF	FF	FF	NA	FF	FF	FF	FF	FF	FF	FF	FF
chr10_59406804_59406848	BB	NA	DD	BB	NA	NA	BB	BB	BB	DD	BB	DD	DD	BB	NN	DD	BB	DD	DD	BB	DD	BB	BB	BB	DD	DD	DD	DD	BB	BB	BB	dn	DD	BB	DD	BB	BB	BB	BB	BB	NA	BB	DD	BB	BB	NA	DD	BB	BB
chr10_59450970_59450997	FF	FF	FF	FF	FF	NA	FF	FF	FF	FF	FF	FF	FF	FF	FF	FF	FF	FF	NA	FF	FF	FF	FF	FF	FF	NA	FF	FF	FF	FF	FF	FF	FF	FF	FF	FF	FF	FF	FF	FF	FF	FF	FF	FF	FF	NA	FF	FF	NA
chr10_59636700_59636751	DD	DD	DD	DD	DD	DD	DD	DD	DD	DD	DD	DD	DD	DD	DD	DD	DD	DD	DD	DD	DD	NA	NA	DD	DD	DD	DD	DD	UU	UU	UU	DD	DD	UU	DD	NA	UU	UU	UU	UU	NA	UU	DD	UU	UU	UU	DD	UU	UU
chr10_59701822_59701857	BB	DD	DD	BB	DD	BB	BB	BB	bd	DD	BB	DD	DD	BB	BB	DD	BB	DD	DD	BB	DD	BB	BB	BB	DD	DD	DD	DD	BB	BB	BB	DD	DD	BB	DD	BB	BB	BB	BB	BB	BB	BB	DD	BB	BB	BB	DD	DD	BB
chr10_59742982_59743025	FF	fn	FF	FF	NA	FF	FF	NA	NA	FF	NA	FF	FF	FF	FF	FF	NA	NA	FF	FF	FF	FF	FF	NA	FF	NA	FF	FF	FF	FF	FF	FF	FF	FF	FF	NA	FF	NA	FF	FF	NA	FF	FF	FF	FF	FF	FF	NA	FF
chr10_59782292_59782327	BB	DD	DD	BB	DD	BB	BB	BB	BB	DD	BB	DD	DD	BB	BB	DD	BB	DD	DD	BB	DD	BB	BB	BB	DD	DD	DD	DD	BB	BB	BB	DD	DD	BB	DD	BB	BB	BB	BB	BB	BB	BB	DD	BB	BB	BB	DD	DD	BB
chr10_59840809_59840830	NA	NA	FF	FF	FF	FF	FF	FF	FF	FF	FF	FF	FF	FF	FF	FF	NA	FF	FF	FF	NA	FF	FF	FF	FF	NA	NA	FF	FF	FF	FF	FF	fn	FF	FF	FF	FF	NA	FF	FF	NA	NA	FF	NA	NA	NA	FF	FF	FF
chr10_59926555_59926598	BB	DD	DD	BB	DD	BB	BB	BB	BB	DD	BB	DD	DD	BB	BB	DD	BB	DD	DD	BB	DD	BB	BB	BB	DD	DD	DD	DD	BB	BB	BB	DD	DD	BB	DD	BB	BB	BB	BB	BB	BB	BB	DD	BB	BB	BB	DD	DD	BB
chr10_60266607_60266641	FF	FF	FF	FF	FF	FF	FF	FF	FF	FF	FF	FF	FF	FF	FF	FF	NA	NN	NN	FF	FF	FF	FF	FF	FF	FF	FF	FF	FF	FF	FF	FF	FF	FF	FF	FF	FF	NA	FF	FF	NA	FF	FF	NA	FF	FF	FF	FF	FF
chr10_60378496_60378551	FF	FF	NN	FF	fn	NN	NA	NA	FF	FF	FF	FF	FF	FF	NN	FF	FF	FF	FF	FF	FF	FF	FF	FF	FF	NA	FF	FF	FF	FF	FF	FF	FF	FF	FF	FF	FF	NA	FF	NA	FF	FF	FF	FF	FF	fn	FF	FF	FF
chr10_60401887_60401938	NA	DD	DD	BB	DD	NA	BB	BB	BB	DD	BB	DD	DD	bn	NA	NA	BB	DD	NN	BB	DD	BB	BB	BB	DD	DD	DD	DD	NA	BB	NA	BB	DD	NA	BB	BB	BB	bd	BB	BB	NA	DD	DD	BB	BB	BB	DD	NA	NA
chr10_60566023_60566054	BB	DD	NA	NA	DD	NA	BB	BB	BB	NA	BB	DD	DD	BB	BB	NA	BB	DD	NN	BB	DD	BB	BB	BB	DD	DD	DD	DD	BB	NA	BB	DD	DD	BB	DD	BB	BB	BB	BB	BB	BB	BB	DD	BB	NA	NA	DD	DD	NA
chr10_60570951_60570998	NA	NA	BB	BB	NA	NA	BB	NA	NA	NA	BB	DD	DD	BB	NA	DD	BB	NA	DD	BB	DD	BB	BB	BB	BB	NA	DD	DD	BB	NA	BB	DD	DD	NA	NA	BB	BB	BB	BB	BB	NA	BB	DD	BB	BB	NA	NA	DD	BB
chr10_60839437_60839456	FF	fn	FF	NA	NA	FF	FF	FF	NA	FF	FF	FF	FF	FF	FF	FF	FF	NA	FF	fn	NA	FF	FF	FF	FF	NA	FF	FF	NA	FF	NA	FF	FF	FF	NA	FF	FF	NA	FF	FF	NA	NA	FF	FF	FF	FF	NN	FF	FF
chr10_60904050_60904089	BB	DD	DD	BB	DD	BB	BB	BB	BB	DD	BB	DD	DD	BB	BB	DD	BB	DD	DD	BB	DD	BB	BB	BB	DD	DD	DD	DD	BB	BB	BB	DD	DD	BB	DD	BB	BB	BB	BB	BB	BB	BB	BB	BB	BB	BB	DD	DD	BB
chr10_60981216_60981255	FF	FF	FF	FF	FF	NA	FF	FF	NA	FF	FF	FF	FF	FF	FF	fn	FF	FF	FF	FF	FF	FF	FF	FF	FF	FF	NA	FF	FF	FF	FF	NA	FF	FF	NA	FF	FF	NA	FF	FF	NA	FF	FF	NA	NA	FF	FF	FF	NA
chr10_61066744_61066787	FF	FF	FF	FF	FF	FF	NA	NN	FF	FF	FF	FF	FF	FF	FF	FF	NA	FF	NA	FF	FF	FF	FF	FF	FF	FF	FF	FF	FF	FF	FF	FF	FF	FF	FF	FF	FF	FF	FF	FF	FF	FF	FF	FF	FF	NA	FF	FF	NA
chr10_61493529_61493560	FF	FF	NN	FF	FF	FF	FF	FF	FF	NA	FF	FF	NA	FF	NA	FF	NA	NA	FF	FF	fn	FF	FF	FF	FF	FF	FF	FF	FF	FF	NA	FF	FF	FF	FF	FF	FF	FF	FF	FF	FF	FF	FF	FF	NA	NA	FF	FF	NA
chr10_61526016_61526071	NA	FF	FF	NA	NN	NA	FF	FF	FF	FF	FF	FF	fn	FF	NN	NA	NA	FF	FF	fn	FF	FF	NA	FF	FF	FF	FF	FF	FF	FF	FF	NA	FF	FF	FF	FF	NA	FF	fn	FF	NA	FF	FF	NA	NA	NA	FF	FF	FF
chr10_61639920_61639951	NA	FF	FF	FF	FF	FF	FF	FF	FF	FF	FF	FF	FF	FF	FF	FF	FF	FF	FF	NA	FF	FF	FF	FF	FF	NA	FF	NA	FF	NA	NA	FF	NA	FF	FF	FF	FF	FF	FF	FF	FF	FF	FF	FF	FF	FF	NA	FF	FF
chr10_61645030_61645064	NA	FF	FF	FF	NA	NA	FF	FF	FF	FF	FF	FF	FF	FF	FF	FF	NA	FF	FF	NA	FF	FF	FF	FF	FF	NA	NA	FF	FF	NA	FF	FF	FF	FF	FF	FF	NA	FF	FF	FF	NA	FF	NA	NN	FF	NA	NA	FF	NA
chr10_61968599_61968650	NA	NN	FF	NA	NA	NN	NN	NN	NA	NN	NN	NN	NA	NN	NN	NN	NN	NA	NA	NA	NA	nn	NN	NN	NN	NA	NA	NN	NN	fn	NN	NN	FF	NN	fn	FF	NA	NN	NN	NN	NA	NN	NA	NN	NN	NN	FF	NN	NN
chr10_62203494_62203545	FF	fn	FF	FF	FF	FF	FF	FF	FF	FF	FF	NN	FF	FF	FF	FF	FF	FF	FF	FF	FF	FF	FF	FF	FF	NA	FF	FF	fn	FF	FF	FF	FF	FF	FF	FF	FF	FF	FF	FF	FF	FF	FF	FF	FF	FF	FF	FF	FF
chr10_62251214_62251253	BB	DD	DD	BB	DD	BB	BB	BB	BB	DD	BB	DD	DD	BB	BB	DD	BB	DD	DD	BB	DD	BB	BB	BB	DD	NA	DD	DD	BB	BB	BB	DD	DD	BB	DD	BB	BB	BB	BB	DD	BB	BB	BB	BB	BB	BB	DD	DD	BB
chr10_62300989_62301012	NA	FF	FF	FF	FF	FF	FF	FF	FF	FF	FF	FF	FF	FF	FF	FF	FF	FF	FF	FF	FF	fn	FF	FF	FF	FF	FF	FF	FF	FF	FF	FF	FF	FF	FF	FF	FF	FF	FF	FF	FF	FF	FF	FF	FF	FF	FF	FF	FF
chr10_62388811_62388846	FF	FF	FF	FF	FF	fn	FF	FF	FF	FF	FF	FF	FF	NA	FF	FF	FF	FF	FF	FF	FF	FF	FF	FF	FF	NA	FF	NN	FF	FF	FF	FF	FF	FF	FF	FF	FF	FF	FF	FF	FF	FF	FF	FF	FF	FF	FF	FF	FF
chr10_62429293_62429324	FF	NA	FF	FF	NA	FF	FF	FF	NA	FF	FF	NA	NA	NA	FF	FF	FF	FF	FF	FF	FF	FF	FF	FF	FF	NA	FF	FF	FF	NA	FF	FF	FF	FF	FF	NA	FF	FF	FF	FF	FF	FF	NA	FF	FF	NA	FF	FF	FF
chr10_62467598_62467649	FF	NN	FF	FF	FF	NA	FF	NN	NA	FF	FF	FF	NA	FF	NA	FF	FF	FF	NA	FF	NA	FF	FF	NN	FF	NA	NA	FF	FF	NA	NA	NA	NA	FF	FF	NA	FF	FF	FF	FF	FF	FF	FF	FF	FF	NN	NN	FF	NN
chr10_62587380_62587407	FF	FF	FF	NA	FF	FF	FF	FF	NA	FF	NA	FF	NA	FF	FF	FF	FF	FF	FF	NA	NA	FF	FF	FF	NA	NA	FF	FF	FF	FF	NA	FF	FF	FF	NA	FF	FF	FF	FF	FF	NA	FF	FF	FF	FF	NA	NA	NN	FF
chr10_62748328_62748367	BB	DD	DD	BB	DD	BB	BB	BB	NA	DD	BB	DD	NA	BB	BB	DD	BB	DD	DD	BB	DD	BB	BB	DD	NA	BB	DD	DD	BB	BB	NA	DD	DD	BB	DD	BB	BB	BB	BB	DD	NA	BB	BB	BB	NA	NA	DD	DD	NA
chr10_62786876_62786899	FF	FF	FF	FF	NA	NA	FF	FF	FF	FF	FF	NN	FF	FF	NA	FF	NA	FF	NA	FF	FF	FF	FF	FF	FF	FF	FF	FF	FF	NA	FF	FF	NA	FF	FF	FF	NA	NA	FF	FF	FF	FF	FF	FF	FF	NA	FF	FF	FF
chr10_62918058_62918097	BB	DD	NN	BB	DD	BB	BB	BB	BB	NA	BB	NA	DD	BB	BB	DD	BB	NA	DD	BB	NA	NA	BB	BB	NA	NA	DD	DD	BB	BB	BB	DD	DD	BB	DD	NA	DD	NA	BB	DD	NA	NA	BB	BB	BB	NA	NA	DD	BB
chr10_62930494_62930509	FF	FF	FF	NA	NA	NA	FF	FF	FF	FF	FF	FF	FF	FF	NA	FF	NA	NA	FF	FF	NA	NA	FF	FF	NA	FF	FF	FF	FF	FF	FF	FF	FF	FF	FF	NA	FF	FF	FF	FF	NA	FF	FF	FF	FF	FF	NA	FF	NA
chr10_63102438_63102482	FF	FF	FF	FF	FF	FF	FF	FF	FF	FF	FF	FF	FF	FF	FF	NN	fn	FF	FF	FF	FF	FF	FF	FF	FF	NA	FF	FF	FF	FF	FF	FF	FF	FF	FF	FF	FF	FF	FF	FF	FF	FF	FF	FF	FF	FF	FF	FF	FF
chr10_63167076_63167117	NA	FF	FF	FF	FF	NA	FF	FF	FF	FF	FF	NA	FF	FF	FF	NA	NA	FF	FF	FF	FF	FF	NA	FF	FF	FF	FF	FF	FF	NA	FF	FF	FF	FF	NN	FF	FF	FF	FF	NA	FF	FF	NA	FF	FF	FF	FF	FF	NN
chr10_63231201_63231260	UU	DD	DD	du	DD	UU	UU	NA	UU	DD	UU	DD	DD	NA	UU	DD	NA	DD	UU	UU	DD	UU	UU	DD	DD	NA	DD	DD	UU	UU	UU	DD	DD	NA	DD	UU	NA	NA	UU	DD	du	UU	UU	UU	UU	NA	DD	DD	UU
chr10_63258198_63258209	FF	FF	NN	FF	fn	FF	FF	FF	FF	FF	FF	FF	FF	FF	FF	FF	FF	NA	FF	FF	NA	FF	FF	FF	FF	NA	FF	FF	FF	FF	FF	fn	FF	FF	FF	FF	NA	FF	FF	FF	FF	FF	FF	FF	FF	FF	FF	FF	FF
chr10_63258214_63258231	NA	FF	NN	FF	FF	FF	FF	FF	FF	FF	FF	FF	FF	FF	FF	FF	FF	FF	FF	FF	FF	FF	FF	FF	FF	FF	FF	FF	FF	FF	FF	FF	FF	FF	FF	FF	NA	FF	FF	FF	FF	FF	FF	FF	FF	FF	FF	FF	FF
chr10_63285212_63285227	NA	FF	FF	FF	FF	NA	FF	FF	FF	FF	FF	FF	FF	FF	FF	FF	FF	FF	FF	FF	NN	NA	FF	NA	FF	FF	FF	NA	FF	FF	NA	FF	FF	FF	FF	FF	FF	FF	FF	FF	NA	FF	FF	NA	FF	FF	FF	FF	FF
chr10_63351659_63351706	FF	FF	NA	fn	FF	NA	FF	FF	FF	FF	FF	FF	FF	NA	FF	FF	FF	FF	FF	NA	FF	NA	FF	NN	FF	NA	NA	NA	fn	NA	FF	FF	FF	FF	FF	NA	FF	FF	FF	FF	fn	FF	FF	FF	FF	FF	FF	FF	FF
chr10_63355172_63355191	FF	FF	FF	FF	FF	FF	FF	FF	FF	FF	FF	FF	FF	FF	FF	FF	FF	FF	NA	FF	FF	FF	FF	FF	FF	NA	FF	FF	FF	FF	FF	FF	FF	FF	FF	NA	NN	FF	FF	FF	FF	FF	FF	FF	FF	FF	FF	FF	FF
chr10_63357223_63357262	BB	DD	DD	BB	DD	BB	BB	BB	NA	DD	BB	DD	DD	BB	BB	DD	BB	DD	DD	BB	DD	BB	BB	BB	DD	BB	DD	DD	BB	BB	BB	DD	DD	BB	DD	BB	BB	BB	BB	DD	BB	BB	BB	BB	BB	BB	DD	DD	BB
chr10_63416898_63416957	FF	FF	FF	NA	NA	FF	NA	NA	NA	NA	FF	FF	FF	FF	FF	FF	FF	NA	FF	FF	FF	FF	FF	NA	NA	NA	NA	NA	FF	FF	FF	FF	NA	NA	FF	FF	FF	NA	FF	FF	NA	NA	FF	FF	FF	FF	FF	FF	NA
chr10_63472024_63472075	NA	FF	FF	FF	NA	FF	FF	FF	NA	FF	FF	NN	FF	NN	NA	FF	FF	NA	NA	NN	FF	FF	FF	FF	NA	FF	FF	FF	FF	NA	FF	FF	NA	NN	FF	FF	FF	FF	FF	FF	NA	FF	FF	FF	NN	NA	FF	FF	NA
chr10_63489323_63489394	fn	fn	NA	NA	NN	FF	fn	nn	FF	NN	fn	NN	NN	NN	FF	NN	FF	NN	NN	fn	NN	FF	NA	fn	NN	NA	NA	FF	FF	bf	FF	NA	fn	nn	NA	NA	fn	fn	FF	NA	FF	NA	NA	fn	fn	fn	FF	FF	NA
chr10_63498840_63498887	DD	DD	NA	DD	DD	DD	DD	DD	DD	DD	DD	DD	DD	BB	bd	DD	DD	DD	DD	DD	DD	DD	BB	DD	NA	BB	DD	DD	BB	BB	BB	DD	DD	BB	DD	BB	BB	BB	BB	NA	BB	BB	BB	BB	BB	BB	DD	DD	BB
chr10_63999874_63999921	FF	FF	FF	FF	FF	FF	FF	FF	FF	NA	FF	FF	FF	NA	FF	FF	fn	fn	FF	NN	NA	FF	FF	FF	FF	NA	NA	NA	FF	FF	FF	FF	FF	NA	NA	FF	FF	FF	FF	FF	NA	FF	FF	FF	FF	FF	FF	FF	NA
chr10_64185807_64185850	FF	NN	NA	NA	FF	FF	FF	FF	FF	FF	FF	FF	NN	FF	FF	FF	FF	NA	NN	FF	NA	FF	FF	FF	FF	NN	FF	FF	FF	FF	FF	FF	FF	NA	NA	FF	FF	NA	FF	FF	FF	FF	NA	FF	FF	NA	FF	FF	FF
chr10_64201647_64201662	df	NA	df	df	NA	FF	FF	df	FF	df	NA	NA	df	FF	FF	NA	df	df	df	FF	df	FF	FF	df	df	df	df	df	df	df	FF	df	FF	df	df	FF	FF	FF	df	NA	FF	FF	df	df	FF	df	df	df	FF
chr10_64216547_64216574	NA	FF	FF	FF	FF	FF	FF	FF	FF	FF	FF	FF	FF	FF	FF	FF	FF	FF	FF	FF	FF	NA	NN	FF	FF	FF	FF	FF	FF	FF	FF	FF	FF	FF	FF	FF	FF	FF	FF	FF	FF	FF	FF	FF	FF	FF	FF	FF	FF
chr10_64220667_64220702	FF	NA	FF	NA	fn	FF	FF	FF	FF	NA	FF	FF	NA	FF	NA	FF	FF	FF	FF	FF	FF	FF	NA	FF	FF	NA	FF	FF	NA	FF	FF	FF	NA	FF	FF	FF	FF	NA	FF	FF	NA	FF	FF	FF	FF	NA	FF	NA	FF
chr10_64312517_64312564	FF	FF	FF	FF	FF	FF	FF	FF	FF	FF	NN	FF	fn	fn	FF	FF	FF	FF	FF	FF	FF	NA	FF	FF	FF	NA	FF	FF	FF	FF	FF	NA	FF	FF	FF	NA	FF	FF	FF	fn	NA	FF	FF	FF	FF	NA	FF	FF	FF
chr10_64515892_64515951	FF	FF	FF	FF	FF	FF	NA	FF	FF	FF	NA	FF	FF	FF	FF	FF	FF	FF	FF	FF	FF	FF	FF	FF	FF	NA	NA	FF	NA	NA	FF	FF	FF	FF	FF	FF	FF	FF	FF	FF	NA	FF	NN	FF	FF	FF	fn	FF	FF
chr10_64555533_64555576	FF	FF	FF	NA	FF	NA	FF	FF	FF	FF	FF	FF	FF	FF	FF	FF	NN	FF	FF	FF	FF	FF	FF	FF	FF	NA	FF	FF	FF	FF	FF	FF	FF	FF	NA	FF	FF	FF	FF	FF	FF	FF	FF	FF	NA	FF	FF	FF	FF
chr10_64698385_64698400	FF	FF	FF	NA	FF	FF	FF	FF	NA	FF	FF	FF	df	FF	FF	FF	FF	FF	FF	FF	FF	FF	FF	FF	FF	FF	df	FF	FF	FF	FF	df	df	FF	FF	FF	FF	FF	FF	FF	FF	FF	NA	FF	FF	FF	df	df	FF
chr10_64698402_64698437	BB	BB	BB	NA	BB	BB	BB	NA	NA	DD	BB	BB	DD	BB	BB	BB	NA	BB	DD	BB	BB	BB	BB	BB	BB	BB	DD	BB	BB	BB	BB	DD	DD	BB	BB	BB	bn	BB	BB	BB	BB	BB	NA	BB	BB	BB	DD	DD	BB
chr10_64711271_64711318	FF	FF	FF	FF	FF	FF	FF	FF	FF	NA	FF	FF	FF	NN	NA	FF	FF	FF	FF	NA	NN	NN	NN	FF	FF	NA	FF	FF	FF	FF	fn	FF	FF	FF	fn	FF	FF	FF	FF	NA	NA	FF	FF	FF	FF	NA	FF	FF	FF
chr10_64752024_64752047	FF	FF	FF	FF	FF	FF	FF	FF	FF	FF	FF	FF	FF	FF	NA	FF	FF	FF	FF	FF	FF	FF	FF	FF	FF	NA	FF	FF	FF	NA	FF	FF	FF	NN	FF	FF	FF	FF	FF	FF	NA	FF	FF	FF	FF	NA	FF	FF	FF
chr10_64791649_64791720	BB	NA	DD	BB	NA	BB	BB	BB	BB	DD	BB	DD	DD	BB	BB	DD	NA	DD	dn	DD	DD	BB	BB	BB	NA	BB	DD	BB	BB	BB	BB	DD	DD	BB	BB	BB	BB	BB	BB	BB	BB	BB	DD	BB	BB	BB	DD	DD	BB
chr10_64898586_64898641	NA	DD	DD	UU	NA	UU	UU	UU	UU	DD	NA	DD	DD	UU	UU	DD	NA	DD	UU	du	NA	du	NA	UU	NA	UU	DD	UU	UU	NA	UU	DD	DD	UU	UU	UU	UU	UU	UU	UU	NA	UU	DD	UU	NA	UU	DD	DD	UU
chr10_64918395_64918434	FF	FF	FF	FF	FF	FF	FF	NA	FF	FF	FF	FF	FF	NA	FF	FF	FF	FF	FF	FF	FF	NN	NN	NA	FF	FF	NA	FF	NA	NA	FF	FF	FF	NA	FF	FF	FF	FF	FF	FF	FF	FF	FF	FF	FF	FF	FF	FF	FF
chr10_64962973_64963012	FF	FF	FF	NN	FF	FF	FF	FF	FF	NA	FF	FF	FF	FF	NA	FF	FF	FF	NA	FF	FF	FF	FF	FF	FF	NA	FF	FF	FF	NA	FF	FF	FF	FF	NA	FF	FF	FF	FF	FF	NA	FF	NA	NA	FF	FF	NA	FF	NA
chr10_65100982_65101029	BB	NN	DD	NA	DD	BB	BB	bn	BB	DD	BB	NA	DD	NN	BB	DD	BB	NA	NA	BB	BB	BB	NA	BB	DD	NA	DD	NA	BB	BB	BB	DD	DD	NA	BB	BB	BB	NA	BB	DD	NA	BB	DD	BB	BB	NN	DD	DD	BB
chr10_65293588_65293639	FF	FF	FF	FF	FF	FF	FF	FF	FF	FF	FF	FF	FF	FF	FF	FF	FF	FF	FF	fn	FF	FF	FF	FF	FF	FF	FF	NA	FF	FF	NN	FF	FF	FF	FF	FF	FF	FF	FF	FF	FF	FF	FF	NA	FF	FF	FF	FF	FF
chr10_65469982_65470013	FF	FF	FF	FF	FF	FF	FF	FF	FF	FF	FF	FF	FF	FF	FF	FF	FF	FF	FF	FF	NN	FF	FF	FF	FF	FF	FF	FF	FF	FF	FF	FF	FF	FF	FF	FF	FF	FF	FF	FF	FF	FF	FF	FF	FF	FF	FF	FF	FF
chr10_65484249_65484300	FF	FF	FF	FF	FF	fn	NA	NA	FF	FF	FF	NA	FF	FF	FF	FF	FF	NA	FF	FF	FF	FF	NA	NN	FF	FF	FF	FF	FF	NN	FF	FF	FF	FF	NA	FF	FF	NA	FF	FF	NA	FF	FF	FF	fn	NA	FF	NA	FF
chr10_65503090_65503137	NA	FF	FF	NA	NA	NA	FF	FF	NA	FF	FF	FF	NA	FF	nn	FF	FF	FF	NA	NN	FF	fn	FF	FF	FF	FF	NA	FF	FF	NA	NA	FF	FF	FF	NA	NA	FF	FF	NA	FF	FF	FF	FF	FF	FF	FF	NA	NA	FF
chr10_65800279_65800330	NA	NA	FF	FF	FF	FF	NN	FF	FF	NN	FF	FF	FF	FF	FF	FF	FF	FF	FF	FF	FF	FF	FF	FF	FF	FF	FF	FF	FF	FF	NA	FF	FF	FF	FF	FF	FF	FF	FF	FF	FF	FF	FF	FF	FF	FF	FF	FF	FF
chr10_65853459_65853506	NA	FF	FF	NA	FF	FF	FF	FF	FF	fn	NA	FF	FF	NN	NA	FF	FF	FF	NA	FF	NA	FF	FF	FF	FF	FF	FF	NA	FF	NA	FF	FF	FF	FF	FF	FF	FF	FF	FF	FF	NA	FF	FF	FF	FF	NA	NN	NA	NA
chr10_65973411_65973450	FF	FF	FF	FF	NN	FF	FF	FF	FF	FF	FF	FF	FF	FF	FF	FF	FF	FF	FF	FF	FF	FF	FF	FF	FF	NA	FF	FF	FF	NA	NA	NA	FF	FF	FF	FF	NA	FF	FF	FF	FF	FF	FF	FF	FF	FF	FF	FF	FF
chr10_66086568_66086612	FF	FF	NA	FF	NA	FF	FF	FF	FF	FF	fn	FF	FF	FF	FF	FF	FF	FF	FF	NA	NA	FF	FF	FF	FF	FF	FF	NN	FF	FF	FF	FF	FF	FF	FF	FF	FF	NA	FF	FF	NA	FF	FF	NA	FF	FF	FF	FF	NA
chr10_66176791_66176829	FF	FF	FF	NA	FF	FF	FF	FF	FF	FF	FF	FF	FF	FF	FF	FF	FF	FF	FF	FF	FF	FF	FF	FF	FF	FF	FF	FF	FF	FF	FF	FF	FF	FF	FF	fn	FF	FF	FF	FF	FF	FF	fn	FF	FF	FF	fn	FF	FF
chr10_66182744_66182779	FF	FF	FF	FF	FF	FF	FF	FF	FF	FF	FF	FF	FF	FF	NA	NN	FF	FF	FF	FF	FF	FF	FF	FF	FF	NA	FF	FF	FF	FF	FF	FF	FF	FF	NA	NA	FF	FF	FF	fn	FF	FF	FF	FF	FF	NA	FF	FF	FF
chr10_66232180_66232219	NA	FF	FF	FF	FF	FF	FF	NA	FF	FF	NA	FF	FF	FF	FF	FF	NN	FF	FF	FF	FF	FF	FF	FF	FF	FF	FF	FF	FF	FF	FF	FF	FF	FF	FF	FF	FF	FF	FF	FF	FF	FF	FF	FF	FF	FF	FF	FF	FF
chr10_66336252_66336295	BB	DD	DD	DD	DD	bn	BB	BB	BB	DD	BB	DD	DD	BB	BB	DD	BB	DD	DD	bd	DD	BB	BB	BB	DD	BB	DD	BB	BB	BB	BB	DD	DD	BB	bd	BB	BB	BB	BB	NA	BB	BB	DD	BB	BB	BB	DD	DD	BB
chr10_66365998_66366037	NA	FF	FF	FF	FF	FF	FF	FF	FF	FF	FF	FF	FF	NA	FF	FF	FF	NA	FF	FF	NA	FF	FF	FF	FF	NA	FF	FF	FF	NA	FF	NA	FF	NA	FF	NA	FF	NA	FF	NA	NA	FF	FF	FF	NA	NA	NA	FF	NN
chr10_66541886_66541913	FF	FF	FF	FF	NA	FF	FF	FF	FF	FF	FF	FF	FF	FF	NA	FF	FF	FF	FF	FF	FF	FF	FF	FF	FF	NA	FF	FF	FF	FF	FF	NA	FF	FF	FF	FF	FF	FF	FF	FF	FF	FF	NA	FF	FF	FF	FF	FF	NA
chr10_66547211_66547226	FF	FF	FF	FF	FF	NA	FF	FF	FF	FF	FF	FF	FF	FF	FF	FF	NA	FF	FF	FF	FF	FF	FF	FF	FF	NA	FF	FF	FF	FF	FF	FF	FF	FF	FF	FF	FF	FF	FF	FF	FF	FF	FF	FF	FF	FF	FF	FF	FF
chr10_66598301_66598312	BB	BB	DD	BB	DD	BB	BB	BB	BB	DD	BB	DD	DD	BB	BB	DD	BB	DD	DD	BB	DD	BB	BB	BB	DD	BB	DD	BB	BB	BB	BB	DD	DD	BB	BB	BB	BB	BB	BB	NA	BB	BB	DD	BB	BB	BB	DD	BB	BB
chr10_66612760_66612807	FF	FF	NN	NA	FF	NA	FF	FF	FF	FF	NA	NA	NA	FF	FF	NA	FF	NA	FF	FF	NA	FF	FF	NA	NA	NA	FF	NA	NA	FF	FF	FF	NN	FF	FF	FF	NN	NA	FF	NA	NA	FF	NA	NA	NN	NN	FF	FF	NA
chr10_66694466_66694505	FF	FF	NN	NA	FF	NA	FF	FF	FF	FF	FF	FF	FF	NA	FF	FF	FF	NA	FF	FF	FF	FF	FF	NA	FF	NA	FF	NA	FF	FF	NA	NA	FF	FF	NA	FF	FF	NA	FF	FF	FF	FF	NA	NA	FF	FF	FF	FF	FF
chr10_66821982_66822026	FF	FF	FF	fn	FF	FF	FF	FF	FF	NA	FF	FF	FF	FF	FF	FF	FF	FF	FF	FF	NN	FF	FF	FF	FF	FF	FF	FF	NA	FF	FF	FF	FF	NA	FF	FF	FF	FF	FF	FF	FF	NA	FF	FF	NA	FF	FF	FF	FF
chr10_66866215_66866236	FF	FF	FF	FF	NA	FF	FF	FF	NA	FF	NA	FF	FF	FF	NA	FF	NA	FF	NA	FF	NA	FF	FF	NA	FF	FF	FF	FF	FF	NA	FF	FF	FF	FF	FF	FF	FF	NN	NA	FF	FF	NA	FF	FF	NA	NA	NA	FF	NA
chr10_66881347_66881398	FF	NA	FF	FF	FF	NA	FF	FF	FF	FF	NA	FF	NA	FF	FF	FF	FF	FF	FF	NA	NA	NN	NN	FF	FF	NA	FF	NA	FF	FF	FF	FF	NA	NA	FF	FF	FF	FF	FF	FF	FF	FF	FF	FF	FF	NA	FF	FF	FF
chr10_66891528_66891575	BB	DD	DD	BB	DD	BB	BB	BB	BB	DD	BB	DD	DD	BB	BB	DD	BB	DD	DD	BB	DD	BB	BB	BB	DD	BB	DD	BB	BB	BB	BB	DD	DD	BB	BB	BB	BB	BB	BB	BB	BB	BB	DD	BB	BB	bn	DD	BB	BB
chr10_66945804_66945815	FF	FF	FF	FF	FF	FF	FF	FF	FF	FF	FF	FF	FF	FF	FF	FF	FF	FF	FF	FF	FF	FF	FF	FF	FF	FF	FF	FF	FF	FF	FF	FF	FF	FF	FF	FF	FF	FF	FF	FF	FF	FF	FF	FF	FF	FF	FF	FF	FF
chr10_67006206_67006249	FF	FF	FF	FF	NA	FF	FF	FF	FF	NN	FF	NN	FF	FF	FF	FF	NN	FF	FF	FF	FF	FF	FF	FF	FF	NA	NA	FF	FF	fn	FF	NA	FF	FF	FF	FF	NA	FF	FF	FF	fn	FF	FF	FF	FF	FF	NA	FF	FF
chr10_67059919_67059966	FF	FF	NA	FF	FF	FF	FF	FF	FF	fn	FF	FF	FF	FF	FF	FF	FF	NA	FF	FF	NA	NN	FF	FF	NA	FF	NA	NN	FF	FF	NA	FF	FF	FF	FF	FF	FF	NA	FF	FF	FF	FF	FF	FF	FF	FF	FF	FF	FF
chr10_67069052_67069093	FF	NA	FF	NA	NA	FF	FF	FF	FF	FF	NA	FF	FF	FF	FF	NA	NA	FF	FF	NA	FF	FF	NA	FF	FF	NA	FF	FF	FF	FF	NA	FF	FF	FF	FF	FF	FF	FF	NA	FF	FF	FF	NN	FF	FF	NA	FF	FF	FF
chr10_67332889_67332920	FF	FF	FF	FF	FF	FF	FF	FF	FF	FF	FF	FF	FF	NN	FF	FF	FF	FF	FF	FF	FF	FF	FF	FF	FF	FF	FF	FF	FF	NA	FF	FF	FF	FF	FF	NA	FF	FF	FF	FF	FF	FF	FF	FF	FF	FF	FF	FF	FF
chr10_67350756_67350803	NA	DD	DD	BB	DD	NA	BB	BB	BB	DD	BB	DD	DD	NA	BB	DD	NA	DD	DD	bd	DD	BB	NA	BB	DD	BB	DD	NA	BB	BB	BB	DD	BB	NN	BB	BB	BB	BB	NA	BB	BB	BB	DD	BB	BB	BB	DD	BB	BB
chr10_67520718_67520789	FF	NN	NA	NA	FF	FF	FF	FF	FF	FF	FF	NA	fn	FF	FF	NA	FF	FF	FF	NN	FF	FF	FF	FF	fn	NA	FF	FF	FF	fn	FF	FF	FF	FF	NA	fn	fn	NA	FF	FF	NA	FF	FF	FF	FF	FF	FF	FF	NA
chr10_67546964_67546990	FF	FF	FF	NA	FF	FF	FF	FF	FF	FF	FF	FF	FF	NA	FF	FF	FF	FF	FF	FF	FF	FF	NN	FF	FF	NA	FF	NA	FF	FF	FF	FF	FF	FF	FF	NA	FF	FF	FF	FF	FF	FF	FF	FF	FF	FF	FF	FF	FF
chr10_67592729_67592768	FF	FF	FF	FF	NA	FF	FF	FF	NA	FF	NA	FF	FF	FF	FF	FF	FF	FF	FF	FF	FF	FF	FF	FF	FF	NA	FF	FF	FF	FF	FF	FF	FF	FF	FF	FF	FF	NA	FF	FF	FF	FF	FF	FF	FF	FF	FF	FF	FF
chr10_67789456_67789467	BB	DD	DD	BB	DD	BB	BB	BB	BB	DD	DD	DD	BB	BB	BB	DD	BB	DD	DD	BB	DD	BB	BB	BB	DD	BB	DD	BB	BB	BB	BB	DD	DD	BB	DD	BB	BB	BB	BB	BB	BB	BB	DD	BB	BB	BB	DD	BB	BB
chr10_67826739_67826753	BB	DD	DD	BB	DD	BB	BB	BB	BB	DD	DD	DD	BB	BB	BB	DD	BB	DD	DD	BB	DD	BB	BB	BB	DD	BB	DD	BB	BB	BB	BB	DD	DD	BB	DD	BB	BB	BB	BB	BB	BB	BB	DD	BB	BB	BB	DD	BB	BB
chr10_67838653_67838664	FF	df	df	FF	df	fn	FF	FF	FF	df	df	df	FF	FF	FF	df	FF	df	df	FF	df	FF	FF	FF	df	fn	df	FF	fn	FF	FF	df	df	FF	df	FF	FF	FF	FF	FF	FF	fn	df	FF	FF	FF	df	FF	FF
chr10_67838677_67838720	BB	DD	DD	BB	DD	NA	BB	BB	BB	DD	DD	DD	BB	NA	BB	DD	NA	DD	DD	BB	DD	BB	BB	NA	DD	NN	DD	NA	NA	BB	BB	DD	DD	NA	DD	BB	bn	NA	BB	BB	BB	NA	DD	NA	BB	BB	DD	BB	BB
chr10_67860932_67860955	BB	DD	DD	BB	DD	BB	BB	BB	BB	DD	DD	DD	BB	BB	BB	DD	BB	DD	DD	BB	DD	BB	BB	BB	DD	BB	DD	BB	BB	BB	BB	DD	DD	BB	DD	BB	BB	BB	BB	BB	BB	BB	DD	BB	BB	BB	DD	BB	BB
chr10_67867525_67867546	BB	DD	DD	BB	DD	BB	BB	BB	BB	DD	DD	DD	BB	BB	BB	DD	BB	DD	DD	BB	DD	BB	BB	BB	DD	BB	DD	BB	BB	BB	BB	DD	DD	BB	DD	BB	BB	BB	BB	BB	BB	BB	DD	BB	BB	BB	DD	BB	BB
chr10_67873704_67873723	BB	DD	DD	BB	DD	BB	BB	BB	BB	DD	DD	DD	BB	BB	BB	DD	BB	DD	DD	BB	DD	BB	BB	BB	DD	BB	DD	BB	BB	BB	BB	DD	DD	BB	DD	BB	BB	BB	BB	BB	BB	BB	DD	BB	BB	BB	DD	BB	BB
chr10_67879700_67879713	BB	DD	DD	BB	DD	BB	BB	BB	BB	DD	DD	DD	BB	BB	BB	DD	BB	DD	DD	BB	DD	BB	BB	BB	DD	BB	DD	BB	BB	BB	BB	DD	DD	BB	DD	BB	BB	BB	BB	BB	BB	BB	DD	BB	BB	BB	DD	BB	BB
chr10_67888413_67888424	BB	DD	DD	BB	DD	BB	BB	BB	BB	DD	DD	DD	BB	BB	BB	DD	BB	DD	DD	BB	DD	BB	BB	BB	DD	BB	DD	BB	BB	BB	BB	DD	DD	BB	DD	BB	BB	BB	BB	BB	BB	BB	DD	BB	BB	BB	DD	BB	BB
chr10_67901042_67901073	BB	DD	DD	BB	DD	BB	BB	BB	BB	DD	DD	DD	BB	BB	BB	DD	BB	DD	DD	BB	DD	BB	BB	BB	DD	BB	DD	BB	BB	BB	BB	DD	DD	BB	DD	BB	BB	BB	BB	BB	BB	BB	DD	BB	BB	BB	DD	BB	BB
chr10_67908515_67908526	FF	df	DD	FF	df	FF	FF	FF	FF	df	df	df	FF	FF	FF	df	FF	df	df	FF	DD	FF	FF	FF	df	FF	df	FF	FF	FF	FF	df	df	FF	df	FF	FF	FF	FF	FF	fn	FF	df	FF	FF	FF	DD	FF	FF
chr10_67922609_67922638	BB	DD	DD	BB	DD	BB	BB	BB	BB	DD	DD	DD	BB	BB	BB	DD	BB	DD	DD	BB	DD	BB	BB	BB	DD	BB	DD	BB	BB	BB	BB	DD	DD	BB	DD	BB	BB	BB	BB	BB	BB	BB	DD	BB	BB	BB	DD	BB	BB
chr10_67938223_67938237	BB	DD	DD	BB	DD	BB	BB	BB	BB	DD	DD	DD	BB	BB	BB	DD	BB	DD	DD	BB	DD	BB	BB	BB	DD	BB	DD	BB	BB	BB	BB	DD	DD	BB	DD	BB	BB	BB	BB	BB	BB	BB	DD	BB	BB	BB	DD	BB	BB
chr10_67942214_67942229	BB	DD	DD	BB	DD	BB	BB	BB	BB	DD	DD	DD	BB	BB	BB	DD	BB	DD	DD	BB	DD	BB	BB	BB	DD	BB	DD	BB	BB	BB	BB	DD	DD	BB	DD	BB	BB	BB	BB	BB	BB	BB	DD	BB	BB	BB	DD	BB	BB
chr10_67982905_67982920	BB	DD	DD	BB	DD	BB	BB	BB	BB	DD	DD	DD	BB	BB	BB	DD	BB	DD	DD	BB	DD	BB	BB	BB	DD	BB	DD	DD	BB	BB	BB	DD	DD	BB	DD	BB	BB	BB	BB	BB	BB	DD	DD	BB	BB	BB	DD	BB	BB
chr10_67987590_67987617	BB	DD	DD	BB	DD	BB	BB	BB	BB	DD	DD	DD	BB	BB	BB	DD	BB	DD	DD	BB	DD	BB	BB	BB	DD	BB	DD	DD	BB	BB	BB	DD	DD	BB	DD	BB	BB	BB	BB	BB	BB	DD	DD	BB	BB	BB	DD	BB	BB
chr10_68005249_68005268	BB	DD	DD	BB	DD	BB	BB	BB	BB	DD	DD	DD	BB	BB	BB	DD	BB	DD	DD	BB	DD	BB	BB	BB	DD	BB	DD	DD	BB	BB	BB	DD	DD	BB	DD	BB	BB	BB	BB	BB	BB	DD	DD	BB	BB	BB	DD	BB	BB
chr10_68024891_68024902	BB	DD	DD	BB	DD	BB	BB	BB	BB	DD	DD	DD	BB	BB	BB	DD	BB	DD	DD	BB	DD	BB	BB	BB	DD	BB	DD	DD	BB	BB	BB	DD	DD	BB	DD	BB	BB	BB	BB	BB	BB	DD	DD	BB	BB	BB	DD	BB	BB
chr10_68031324_68031338	BB	DD	DD	BB	dn	BB	BB	BB	BB	dn	dn	DD	BB	BB	BB	dn	BB	DD	DD	BB	DD	BB	BB	BB	dn	BB	DD	DD	BB	BB	BB	DD	DD	BB	DD	BB	BB	BB	BB	BB	BB	dn	dn	BB	BB	BB	DD	BB	BB
chr10_68033682_68033693	BB	DD	DD	BB	dn	BB	BB	BB	BB	dn	DD	DD	BB	BB	BB	dn	BB	DD	DD	BB	DD	BB	BB	BB	DD	BB	DD	DD	BB	BB	BB	dn	dn	BB	DD	BB	BB	BB	BB	BB	BB	DD	DD	BB	BB	BB	DD	BB	BB
chr10_68038579_68038598	BB	DD	DD	BB	DD	BB	BB	BB	BB	DD	DD	DD	BB	BB	BB	DD	BB	DD	DD	BB	DD	BB	BB	BB	DD	BB	DD	DD	BB	BB	BB	DD	DD	BB	DD	BB	BB	BB	BB	BB	BB	DD	DD	BB	BB	BB	DD	BB	BB
chr10_68046002_68046017	BB	DD	DD	BB	DD	BB	BB	BB	BB	DD	DD	DD	BB	BB	BB	DD	BB	DD	DD	BB	DD	BB	BB	BB	DD	BB	DD	DD	BB	BB	BB	DD	DD	BB	DD	BB	BB	BB	BB	BB	BB	DD	DD	BB	BB	BB	DD	BB	BB
chr10_68049443_68049454	BB	DD	DD	BB	DD	BB	BB	BB	BB	DD	DD	DD	BB	BB	BB	DD	BB	DD	DD	BB	DD	BB	BB	BB	DD	BB	DD	DD	BB	BB	BB	DD	DD	BB	DD	BB	BB	BB	BB	BB	BB	DD	DD	BB	BB	BB	DD	BB	BB
chr10_68051474_68051485	BB	DD	dn	BB	dn	BB	BB	BB	BB	dn	dn	dn	BB	BB	BB	dn	BB	DD	dn	BB	dn	BB	BB	BB	DD	BB	DD	DD	BB	BB	BB	dn	DD	BB	dn	BB	BB	BB	BB	BB	BB	DD	dn	BB	BB	BB	DD	BB	BB
chr10_68065639_68065658	BB	DD	DD	BB	DD	BB	BB	BB	BB	DD	DD	DD	BB	BB	BB	DD	BB	DD	DD	BB	DD	BB	BB	BB	DD	BB	DD	DD	BB	BB	BB	DD	DD	BB	DD	BB	BB	BB	BB	BB	BB	DD	DD	BB	BB	BB	DD	BB	BB
chr10_68071780_68071809	BB	DD	DD	BB	DD	BB	BB	BB	BB	DD	DD	DD	BB	BB	BB	DD	BB	DD	DD	BB	DD	BB	BB	BB	DD	BB	DD	DD	BB	BB	BB	DD	DD	BB	DD	BB	BB	BB	BB	BB	BB	DD	DD	BB	BB	BB	DD	BB	BB
chr10_68095824_68095843	BB	DD	DD	BB	DD	BB	BB	BB	BB	DD	DD	DD	BB	BB	BB	DD	BB	DD	DD	BB	DD	BB	BB	BB	DD	BB	DD	DD	BB	BB	BB	DD	DD	BB	DD	BB	BB	BB	BB	BB	BB	DD	DD	BB	BB	BB	DD	BB	BB
chr10_68126850_68126861	BB	DD	DD	BB	DD	BB	BB	BB	BB	DD	DD	DD	BB	BB	BB	DD	BB	DD	DD	BB	DD	BB	BB	BB	DD	BB	DD	DD	BB	BB	BB	DD	DD	BB	DD	BB	BB	BB	BB	BB	BB	DD	DD	BB	BB	BB	DD	BB	BB
chr10_68162432_68162471	BB	DD	DD	BB	DD	BB	BB	BB	BB	DD	DD	DD	BB	BB	BB	DD	BB	DD	DD	BB	DD	BB	BB	BB	DD	BB	DD	DD	BB	BB	BB	DD	DD	BB	DD	BB	BB	BB	BB	BB	BB	DD	DD	BB	BB	BB	DD	BB	BB
chr10_68163503_68163523	BB	DD	DD	BB	DD	BB	BB	BB	BB	DD	DD	DD	BB	BB	BB	DD	BB	DD	DD	BB	DD	BB	BB	BB	DD	BB	DD	DD	BB	BB	BB	DD	DD	BB	DD	BB	BB	BB	BB	BB	BB	DD	DD	BB	BB	BB	DD	BB	BB
chr10_68169747_68169779	BB	DD	DD	BB	DD	BB	BB	BB	BB	DD	DD	DD	BB	BB	BB	DD	BB	DD	DD	BB	DD	BB	BB	BB	DD	BB	DD	DD	BB	BB	BB	DD	DD	BB	DD	BB	BB	bn	BB	BB	BB	DD	DD	BB	BB	BB	DD	BB	BB
chr10_68182173_68182190	BB	DD	DD	BB	DD	BB	BB	BB	BB	DD	DD	DD	BB	BB	BB	DD	BB	DD	DD	BB	DD	BB	BB	BB	DD	BB	DD	DD	BB	BB	BB	DD	DD	BB	DD	BB	BB	BB	BB	BB	BB	DD	DD	BB	BB	BB	DD	BB	BB
chr10_68200428_68200448	BB	DD	DD	BB	DD	BB	BB	BB	BB	DD	BB	DD	BB	BB	BB	DD	BB	DD	DD	BB	DD	BB	BB	BB	DD	BB	DD	DD	BB	BB	BB	DD	DD	BB	DD	BB	BB	DD	BB	BB	BB	DD	DD	BB	BB	BB	DD	BB	BB
chr10_68207543_68207574	BB	DD	DD	BB	DD	BB	BB	BB	BB	DD	BB	DD	BB	BB	BB	DD	BB	DD	DD	BB	DD	BB	BB	BB	DD	BB	DD	DD	BB	BB	BB	DD	DD	BB	DD	BB	BB	DD	BB	BB	BB	DD	DD	BB	BB	BB	DD	BB	BB
chr10_68207764_68207815	dn	DD	DD	BB	DD	NA	NA	NN	BB	DD	BB	DD	BB	BB	BB	DD	BB	DD	DD	NA	NA	BB	BB	BB	DD	NA	DD	DD	BB	NA	BB	NA	DD	BB	DD	BB	BB	DD	BB	NA	BB	DD	DD	NN	BB	BB	DD	BB	BB
chr10_68227922_68227951	BB	DD	DD	BB	DD	BB	BB	BB	BB	DD	BB	DD	BB	BB	BB	DD	BB	DD	DD	BB	DD	BB	BB	BB	DD	BB	DD	DD	BB	BB	BB	DD	DD	BB	DD	BB	BB	DD	BB	BB	BB	DD	DD	BB	BB	BB	DD	BB	BB
chr10_68238803_68238814	BB	DD	DD	BB	DD	BB	BB	BB	BB	DD	BB	DD	BB	BB	BB	DD	BB	DD	DD	BB	DD	BB	BB	BB	DD	BB	DD	DD	BB	BB	BB	DD	DD	BB	DD	BB	BB	DD	BB	BB	BB	DD	DD	BB	BB	BB	DD	BB	BB
chr10_68240057_68240072	BB	DD	DD	BB	bd	BB	BB	BB	BB	DD	BB	DD	BB	BB	BB	DD	BB	DD	DD	BB	DD	BB	BB	BB	DD	BB	DD	DD	BB	BB	BB	DD	DD	BB	DD	BB	BB	DD	BB	BB	BB	DD	DD	BB	BB	BB	DD	BB	BB
chr10_68257330_68257349	BB	DD	DD	BB	DD	BB	BB	BB	BB	DD	BB	DD	BB	BB	BB	DD	BB	DD	DD	BB	DD	BB	BB	BB	DD	BB	DD	DD	BB	BB	BB	DD	DD	BB	DD	BB	BB	DD	BB	BB	BB	DD	DD	BB	BB	BB	DD	BB	BB
chr10_68282239_68282268	BB	DD	DD	BB	DD	BB	BB	BB	bd	DD	BB	DD	BB	bd	BB	DD	BB	DD	DD	BB	DD	BB	BB	BB	DD	BB	DD	DD	BB	BB	BB	DD	DD	BB	DD	BB	BB	DD	BB	bd	BB	DD	DD	BB	BB	BB	DD	BB	BB
chr10_68296950_68296982	BB	DD	DD	BB	DD	BB	BB	BB	BB	DD	BB	DD	BB	NN	BB	DD	BB	DD	DD	NA	NA	BB	BB	BB	DD	NA	DD	DD	BB	BB	BB	DD	DD	BB	NA	BB	BB	DD	BB	BB	NA	DD	DD	BB	NA	BB	DD	BB	BB
chr10_68313837_68313884	FF	FF	FF	NA	FF	FF	FF	FF	FF	FF	FF	FF	FF	FF	NA	FF	FF	NA	FF	NA	NA	FF	NA	NN	fn	NA	FF	FF	FF	FF	FF	FF	FF	FF	FF	NA	FF	NA	FF	FF	NA	FF	FF	NN	FF	FF	FF	NA	FF
chr10_68355336_68355365	BB	DD	DD	BB	DD	BB	BB	BB	BB	DD	BB	DD	BB	BB	BB	DD	BB	DD	DD	BB	DD	BB	BB	BB	DD	BB	DD	DD	BB	BB	BB	DD	DD	BB	DD	BB	BB	DD	BB	BB	BB	DD	DD	BB	BB	BB	DD	BB	BB
chr10_68361044_68361063	BB	DD	DD	BB	DD	BB	BB	BB	BB	DD	BB	DD	BB	BB	BB	DD	BB	DD	DD	BB	DD	BB	BB	BB	DD	BB	DD	DD	BB	BB	BB	DD	DD	BB	DD	BB	BB	DD	BB	BB	BB	DD	DD	BB	BB	BB	DD	BB	BB
chr10_68372871_68372888	BB	DD	DD	BB	DD	BB	BB	BB	BB	DD	BB	DD	BB	BB	BB	DD	BB	DD	DD	BB	DD	BB	BB	BB	DD	BB	DD	DD	BB	BB	BB	DD	DD	BB	DD	BB	BB	dn	BB	BB	BB	DD	DD	BB	BB	BB	DD	BB	BB
chr10_68403412_68403461	NA	NN	DD	BB	NA	BB	BB	BB	BB	NA	BB	DD	BB	bn	BB	NA	BB	DD	DD	BB	NA	BB	NA	BB	DD	NA	DD	NA	NA	NA	BB	NA	NA	NA	DD	NA	NA	NA	BB	BB	BB	DD	DD	BB	BB	BB	NA	bn	BB
chr10_68410424_68410443	BB	DD	DD	BB	DD	BB	BB	BB	BB	DD	BB	DD	BB	BB	BB	DD	BB	DD	DD	BB	DD	BB	BB	BB	DD	BB	DD	DD	BB	BB	BB	DD	DD	BB	DD	BB	BB	DD	BB	BB	BB	DD	DD	BB	BB	BB	DD	BB	BB
chr10_68416320_68416333	BB	DD	DD	BB	DD	BB	BB	BB	BB	DD	BB	DD	BB	BB	BB	DD	BB	DD	DD	BB	DD	BB	BB	BB	DD	BB	DD	DD	BB	BB	BB	DD	DD	BB	DD	BB	BB	DD	BB	BB	BB	DD	DD	BB	BB	BB	DD	BB	BB
chr10_68416385_68416396	BB	df	df	BB	df	BB	bf	BB	BB	df	bf	df	BB	bf	BB	df	BB	df	df	bf	df	bf	bf	bf	df	bf	df	fn	bf	bf	bf	df	FF	bf	df	BB	BB	fn	bf	bf	BB	df	df	BB	bf	BB	df	bf	bn
chr10_68501844_68501898	NA	DD	DD	NA	DD	NA	NA	UU	UU	DD	UU	DD	UU	UU	UU	DD	UU	DD	DD	UU	DD	UU	UU	NA	DD	UU	DD	DD	UU	UU	UU	DD	DD	NA	DD	UU	UU	DD	UU	UU	UU	DD	DD	NA	UU	NA	DD	UU	UU
chr10_68552572_68552623	BB	DD	BB	NN	DD	NA	BB	BB	BB	DD	BB	NA	BB	BB	BB	DD	BB	DD	DD	BB	DD	BB	BB	BB	DD	NA	NA	DD	NA	BB	BB	NA	DD	BB	NA	BB	BB	DD	BB	NA	NA	NA	DD	BB	BB	NA	DD	BB	NA
chr10_68581525_68581536	BB	DD	DD	BB	DD	BB	BB	BB	BB	DD	BB	DD	BB	BB	BB	DD	BB	DD	DD	BB	DD	BB	BB	BB	DD	BB	DD	DD	BB	BB	BB	DD	DD	BB	DD	BB	BB	DD	BB	BB	BB	DD	DD	BB	BB	BB	DD	BB	BB
chr10_68609152_68609169	BB	DD	DD	BB	DD	BB	BB	BB	BB	DD	BB	DD	BB	BB	BB	DD	BB	DD	DD	BB	DD	BB	BB	BB	DD	BB	DD	DD	BB	BB	BB	DD	DD	BB	DD	BB	BB	DD	BB	BB	BB	DD	DD	BB	BB	BB	DD	BB	BB
chr10_68613539_68613562	BB	DD	DD	BB	DD	BB	BB	BB	BB	DD	BB	DD	BB	BB	BB	DD	BB	DD	DD	BB	DD	BB	BB	BB	DD	BB	DD	DD	BB	BB	BB	DD	DD	BB	DD	BB	BB	DD	BB	BB	BB	DD	DD	BB	BB	BB	DD	BB	BB
chr10_68658816_68658837	BB	DD	DD	BB	DD	BB	BB	BB	BB	DD	BB	DD	BB	BB	BB	DD	BB	DD	DD	BB	DD	BB	BB	BB	DD	BB	DD	DD	BB	BB	BB	DD	DD	BB	DD	BB	BB	DD	BB	BB	BB	DD	DD	BB	BB	BB	DD	BB	BB
chr10_68689384_68689401	BB	DD	DD	BB	DD	BB	BB	BB	BB	DD	BB	DD	BB	BB	BB	DD	BB	DD	DD	BB	DD	BB	BB	BB	DD	BB	DD	DD	BB	BB	BB	DD	DD	BB	DD	BB	BB	DD	BB	BB	BB	DD	DD	BB	BB	BB	DD	BB	BB
chr10_68702279_68702290	BB	dd	dd	BB	dd	BB	BB	BB	BB	dd	BB	bd	BB	bn	BB	dd	BB	dd	dd	BB	dd	BB	BB	BB	bd	BB	dd	dd	BB	BB	BB	dd	dd	BB	dd	BB	BB	dd	BB	BB	BB	dd	bd	BB	BB	BB	dd	BB	bn
chr10_68714106_68714127	BB	DD	DD	BB	DD	BB	BB	BB	BB	DD	BB	DD	BB	BB	BB	DD	BB	DD	DD	BB	DD	BB	BB	BB	DD	BB	DD	DD	BB	BB	BB	DD	dn	BB	DD	BB	BB	DD	BB	BB	BB	DD	DD	BB	BB	BB	DD	BB	BB
chr10_68728396_68728416	BB	DD	DD	BB	DD	BB	BB	BB	BB	DD	BB	DD	BB	BB	BB	DD	BB	DD	DD	BB	DD	BB	BB	BB	DD	BB	DD	DD	BB	BB	BB	DD	DD	BB	DD	BB	BB	DD	BB	BB	BB	DD	DD	BB	BB	BB	DD	BB	BB
chr10_68737966_68737993	NA	DD	DD	BB	NA	BB	NN	BB	BB	DD	BB	DD	BB	BB	BB	DD	BB	DD	DD	BB	DD	BB	BB	BB	DD	NA	DD	DD	BB	BB	BB	DD	DD	BB	DD	BB	BB	NA	BB	BB	NA	DD	DD	BB	BB	BB	DD	BB	BB
chr10_68754600_68754644	DD	DD	DD	DD	DD	DD	DD	DD	DD	DD	DD	DD	DD	DD	DD	DD	DD	DD	DD	DD	DD	DD	DD	DD	DD	DD	DD	DD	DD	DD	DD	DD	DD	DD	DD	DD	DD	DD	DD	DD	DD	DD	DD	DD	DD	DD	DD	DD	DD
chr10_68794463_68794514	NA	DD	DD	BB	DD	bd	BB	BB	NA	NA	BB	DD	NA	BB	NA	DD	BB	DD	NA	BB	NA	BB	bd	NN	NA	NA	DD	DD	BB	BB	NA	DD	NA	BB	DD	NA	BB	DD	BB	DD	NA	DD	DD	bn	BB	NA	DD	BB	BB
chr10_68815457_68815496	BB	DD	DD	BB	DD	BB	BB	BB	BB	DD	BB	DD	BB	BB	BB	DD	BB	DD	DD	BB	DD	BB	BB	BB	DD	BB	DD	DD	BB	BB	BB	DD	DD	BB	DD	BB	BB	DD	BB	BB	BB	DD	DD	BB	BB	BB	DD	BB	BB
chr10_68851473_68851508	BB	DD	bd	BB	DD	BB	BB	BB	BB	DD	BB	DD	BB	BB	BB	DD	BB	DD	DD	bd	DD	BB	BB	BB	DD	BB	DD	DD	BB	BB	BB	DD	DD	BB	DD	BB	BB	DD	BB	BB	BB	DD	DD	BB	BB	BB	DD	BB	BB
chr10_68980910_68980957	FF	FF	FF	NA	FF	NA	FF	FF	fn	FF	NA	FF	FF	FF	FF	FF	FF	fn	FF	FF	FF	FF	FF	NA	FF	NA	FF	NA	FF	FF	FF	FF	FF	FF	FF	NA	FF	NA	FF	FF	FF	NA	FF	FF	FF	NA	FF	NA	FF
chr10_69007743_69007774	BB	DD	DD	BB	DD	BB	BB	BB	BB	DD	BB	DD	BB	BB	BB	DD	BB	DD	DD	BB	DD	BB	BB	BB	DD	BB	DD	DD	BB	BB	BB	DD	DD	BB	DD	BB	BB	DD	BB	BB	BB	DD	DD	BB	BB	BB	DD	BB	BB
chr10_69067037_69067060	BB	DD	DD	BB	DD	BB	BB	BB	BB	DD	BB	DD	BB	BB	BB	DD	BB	DD	DD	BB	DD	BB	BB	BB	DD	BB	DD	DD	BB	BB	BB	DD	DD	BB	DD	BB	BB	DD	BB	BB	BB	DD	DD	BB	BB	BB	DD	BB	BB
chr10_69078810_69078845	BB	DD	DD	BB	DD	BB	BB	BB	BB	DD	BB	DD	BB	BB	BB	DD	BB	DD	DD	BB	DD	BB	BB	BB	DD	BB	DD	DD	BB	BB	BB	DD	DD	BB	DD	BB	BB	DD	BB	BB	BB	DD	DD	BB	BB	BB	DD	BB	BB
chr10_69170109_69170160	NA	DD	bd	DD	dn	NN	DD	DD	BB	DD	DD	BB	DD	DD	NA	BB	NN	DD	DD	NA	DD	DD	DD	DD	DD	DD	DD	DD	NN	NA	DD	DD	NN	DD	DD	DD	DD	NA	NN	NA	NA	NA	NA	DD	DD	NA	DD	DD	NA
chr10_69219846_69219875	BB	DD	DD	BB	DD	BB	BB	BB	BB	DD	BB	DD	BB	BB	BB	DD	BB	DD	DD	DD	DD	bn	BB	BB	DD	BB	DD	DD	BB	BB	BB	DD	DD	BB	DD	BB	BB	DD	BB	BB	BB	DD	DD	BB	BB	BB	DD	BB	BB
chr10_69221575_69221586	bd	dn	DD	bd	DD	BB	BB	BB	BB	DD	BB	DD	BB	BB	BB	dn	BB	DD	dn	DD	DD	BB	BB	bd	DD	BB	DD	DD	BB	BB	BB	DD	DD	BB	DD	BB	BB	DD	BB	BB	bd	DD	dn	BB	BB	BB	DD	BB	BB
chr10_69240900_69240927	BB	DD	DD	BB	DD	BB	BB	BB	BB	DD	BB	DD	BB	BB	BB	DD	BB	DD	DD	DD	DD	BB	BB	BB	DD	BB	DD	DD	BB	BB	BB	DD	DD	BB	DD	BB	BB	DD	BB	BB	BB	BB	DD	BB	BB	BB	DD	BB	BB
chr10_69247294_69247305	BB	DD	DD	BB	DD	BB	BB	BB	BB	DD	BB	DD	BB	BB	BB	DD	BB	DD	DD	DD	DD	BB	BB	BB	DD	BB	DD	DD	BB	BB	BB	DD	DD	BB	DD	BB	BB	DD	BB	BB	BB	BB	DD	BB	BB	BB	DD	BB	BB
chr10_69247628_69247677	BB	DD	DD	BB	DD	BB	BB	BB	BB	DD	BB	DD	BB	BB	BB	DD	BB	DD	DD	DD	DD	BB	BB	BB	DD	BB	DD	DD	BB	BB	BB	DD	DD	BB	DD	BB	bn	DD	BB	BB	BB	BB	DD	BB	BB	BB	DD	BB	BB
chr10_69251927_69251976	BB	DD	DD	BB	DD	BB	BB	BB	BB	DD	BB	DD	BB	BB	BB	DD	BB	DD	DD	DD	DD	BB	BB	BB	DD	BB	DD	DD	BB	BB	BB	DD	DD	BB	DD	BB	BB	DD	BB	BB	BB	BB	DD	BB	BB	BB	DD	BB	BB
chr10_69263166_69263180	BB	DD	DD	BB	DD	BB	BB	BB	BB	DD	BB	DD	BB	BB	BB	DD	BB	DD	DD	DD	DD	BB	BB	BB	DD	BB	DD	DD	BB	BB	BB	DD	DD	BB	DD	BB	BB	DD	BB	BB	BB	BB	DD	BB	BB	BB	DD	BB	BB
chr10_69264333_69264348	BB	DD	DD	BB	DD	BB	BB	BB	BB	DD	BB	DD	BB	BB	BB	DD	BB	DD	DD	DD	DD	BB	BB	BB	DD	BB	dn	DD	BB	BB	BB	DD	DD	BB	DD	BB	BB	DD	BB	BB	BB	BB	DD	BB	BB	BB	DD	BB	BB
chr10_69359144_69359175	BB	DD	DD	BB	DD	BB	BB	BB	BB	DD	BB	DD	BB	BB	BB	DD	BB	DD	DD	DD	DD	BB	BB	BB	DD	BB	DD	DD	BB	BB	BB	DD	DD	BB	DD	BB	BB	DD	BB	BB	BB	BB	DD	BB	BB	BB	DD	BB	BB
chr10_69367327_69367358	BB	DD	DD	BB	DD	BB	BB	BB	BB	DD	BB	DD	BB	BB	BB	DD	BB	DD	DD	DD	DD	BB	BB	BB	DD	BB	DD	DD	BB	BB	BB	DD	DD	BB	DD	BB	BB	DD	BB	BB	BB	BB	DD	BB	BB	BB	DD	BB	BB
chr10_69399840_69399857	BB	DD	DD	BB	DD	BB	BB	BB	BB	DD	BB	dn	BB	BB	BB	DD	BB	DD	DD	DD	DD	BB	BB	BB	DD	BB	DD	DD	BB	BB	BB	DD	DD	BB	DD	BB	BB	DD	BB	BB	BB	BB	DD	BB	BB	BB	DD	BB	BB
chr10_69402824_69402838	BB	DD	DD	BB	DD	BB	BB	BB	BB	DD	BB	DD	BB	BB	BB	DD	BB	DD	DD	DD	DD	BB	BB	BB	DD	BB	DD	DD	BB	BB	BB	DD	DD	BB	DD	BB	BB	DD	BB	BB	BB	BB	DD	BB	BB	BB	DD	BB	BB
chr10_69403602_69403621	BB	DD	DD	BB	DD	BB	BB	BB	BB	DD	BB	DD	BB	BB	BB	DD	BB	DD	DD	DD	DD	BB	BB	BB	DD	BB	DD	DD	BB	BB	BB	DD	DD	BB	DD	BB	BB	DD	BB	BB	BB	BB	DD	BB	BB	BB	DD	BB	BB
chr10_69404437_69404456	BB	DD	DD	BB	DD	BB	BB	BB	BB	DD	BB	DD	BB	BB	BB	DD	BB	DD	DD	DD	DD	BB	BB	BB	DD	BB	DD	DD	BB	BB	BB	DD	DD	BB	DD	BB	BB	DD	BB	BB	BB	BB	DD	BB	BB	BB	DD	BB	BB
chr10_69422368_69422391	BB	DD	DD	BB	DD	BB	BB	BB	BB	DD	BB	DD	BB	BB	BB	DD	BB	DD	DD	DD	DD	BB	BB	BB	DD	BB	DD	DD	BB	BB	BB	DD	DD	BB	DD	BB	BB	DD	BB	BB	BB	BB	DD	BB	BB	BB	DD	BB	BB
chr10_69440320_69440359	BB	DD	DD	BB	DD	BB	BB	BB	BB	DD	BB	DD	BB	BB	BB	DD	BB	DD	DD	DD	DD	BB	BB	BB	DD	BB	DD	DD	BB	BB	BB	DD	DD	bn	DD	BB	BB	DD	BB	BB	BB	BB	DD	BB	BB	BB	DD	BB	BB
chr10_69456638_69456681	BB	DD	bd	BB	DD	BB	BB	BB	BB	DD	BB	DD	BB	BB	BB	DD	BB	bd	dn	DD	DD	BB	BB	BB	DD	BB	DD	DD	BB	BB	BB	DD	DD	BB	DD	BB	BB	DD	bn	BB	BB	BB	DD	BB	BB	BB	DD	BB	BB
chr10_69487338_69487377	NA	NN	NN	BB	NN	BB	BB	BB	NA	DD	BB	DD	BB	NA	BB	DD	BB	DD	DD	NN	NA	BB	NA	BB	DD	NA	DD	DD	BB	BB	BB	DD	DD	BB	DD	NA	BB	DD	BB	NA	NA	BB	NA	BB	BB	BB	DD	BB	BB
chr10_69502028_69502052	BB	DD	DD	BB	DD	BB	BB	BB	BB	DD	BB	DD	BB	BB	BB	DD	BB	DD	DD	DD	DD	BB	BB	BB	DD	BB	DD	DD	BB	BB	BB	DD	DD	BB	DD	BB	BB	DD	BB	BB	BB	BB	DD	BB	BB	BB	DD	BB	BB
chr10_69537230_69537243	BB	DD	DD	BB	DD	BB	BB	BB	BB	DD	BB	DD	BB	BB	BB	DD	BB	DD	DD	DD	DD	BB	BB	BB	DD	BB	DD	DD	BB	BB	BB	DD	DD	BB	DD	BB	BB	DD	BB	BB	BB	BB	DD	BB	BB	BB	DD	BB	BB
chr10_69545304_69545323	BB	DD	DD	BB	DD	BB	BB	BB	BB	DD	BB	DD	BB	BB	BB	DD	BB	DD	DD	DD	DD	BB	BB	BB	DD	BB	DD	DD	BB	BB	BB	DD	DD	BB	DD	BB	BB	DD	BB	BB	BB	BB	DD	BB	BB	BB	DD	BB	BB
chr10_69546377_69546391	BB	DD	DD	BB	DD	BB	BB	BB	BB	DD	BB	DD	BB	BB	BB	DD	BB	DD	DD	DD	DD	BB	BB	BB	DD	BB	DD	DD	BB	BB	BB	DD	DD	BB	DD	BB	bd	DD	BB	BB	BB	BB	DD	BB	BB	BB	DD	BB	BB
chr10_69554703_69554734	BB	DD	DD	BB	DD	BB	BB	BB	BB	DD	BB	DD	BB	BB	BB	DD	BB	DD	DD	DD	DD	BB	BB	BB	DD	BB	DD	DD	BB	BB	BB	DD	DD	BB	DD	BB	BB	DD	bn	BB	BB	BB	DD	BB	BB	BB	DD	BB	BB
chr10_69557866_69557900	BB	DD	DD	BB	dd	BB	BB	BB	BB	dd	BB	DD	BB	BB	BB	dd	BB	dd	dd	dd	dd	BB	BB	BB	DD	BB	DD	dd	BB	BB	BB	dd	DD	BB	dd	BB	BB	dd	BB	BB	BB	BB	dd	BB	BB	BB	dd	BB	BB
chr10_69563156_69563205	BB	DD	NN	BB	NA	BB	BB	BB	BB	DD	BB	DD	BB	BB	BB	DD	BB	NA	DD	DD	NA	BB	BB	BB	DD	BB	NA	DD	BB	BB	BB	DD	DD	BB	DD	BB	BB	NN	NA	BB	BB	BB	NN	BB	BB	BB	NN	BB	BB
chr10_69586763_69586807	BB	DD	DD	BB	DD	BB	BB	BB	BB	DD	BB	DD	BB	BB	BB	DD	BB	DD	DD	DD	dn	BB	BB	BB	DD	BB	DD	DD	BB	BB	BB	DD	DD	BB	DD	BB	BB	DD	BB	BB	BB	BB	DD	BB	BB	BB	DD	BB	BB
chr10_69595182_69595201	BB	DD	DD	BB	DD	BB	BB	BB	BB	DD	BB	DD	BB	BB	BB	DD	BB	DD	DD	DD	DD	BB	BB	BB	DD	BB	DD	DD	BB	BB	BB	DD	DD	BB	DD	BB	bn	DD	BB	BB	BB	BB	DD	BB	BB	BB	DD	BB	BB
chr10_69661815_69661854	FF	FF	FF	FF	NA	NA	FF	FF	FF	FF	FF	fn	FF	FF	FF	FF	FF	FF	FF	FF	NA	FF	FF	FF	FF	NA	FF	FF	FF	FF	FF	FF	FF	FF	FF	FF	FF	NA	FF	FF	NA	NA	FF	NN	FF	NA	NA	FF	FF
chr10_69683513_69683545	NN	FF	FF	NA	NA	NA	NN	NN	NN	FF	FF	FF	NA	FF	FF	NA	NN	FF	FF	FF	NA	FF	NA	FF	FF	FF	NA	FF	FF	FF	FF	NA	FF	FF	FF	FF	FF	NA	FF	FF	NA	FF	FF	FF	FF	NA	NA	FF	NA
chr10_69692002_69692046	NA	FF	FF	FF	NA	FF	FF	FF	FF	FF	NA	FF	FF	FF	NA	FF	NA	FF	FF	NA	NA	FF	FF	NA	FF	NA	FF	FF	NA	FF	FF	FF	FF	FF	FF	FF	NA	FF	FF	FF	FF	FF	NA	FF	FF	FF	FF	FF	FF
chr10_69774690_69774737	FF	FF	NN	FF	FF	NN	FF	FF	FF	FF	FF	FF	FF	FF	FF	FF	FF	FF	FF	FF	FF	FF	FF	FF	FF	NA	FF	FF	NA	FF	fn	FF	FF	FF	NA	FF	FF	FF	FF	FF	FF	FF	FF	FF	FF	FF	FF	FF	NN
chr10_69775117_69775148	FF	NA	FF	NA	FF	FF	FF	FF	FF	FF	FF	FF	FF	FF	FF	FF	FF	FF	FF	FF	NA	FF	FF	FF	FF	NA	FF	FF	FF	FF	FF	FF	FF	FF	FF	FF	FF	FF	FF	FF	FF	FF	FF	FF	FF	FF	FF	FF	FF
chr10_69900234_69900278	FF	FF	FF	FF	FF	FF	FF	FF	FF	FF	FF	FF	NA	FF	FF	FF	NA	FF	FF	FF	FF	FF	FF	FF	FF	NA	FF	FF	FF	FF	FF	FF	FF	FF	FF	NA	FF	FF	NN	FF	FF	FF	FF	FF	FF	FF	NA	FF	FF
chr10_70054257_70054300	DD	DD	DD	DD	DD	BB	BB	DD	DD	DD	DD	DD	DD	DD	DD	DD	DD	DD	DD	DD	DD	BB	DD	DD	BB	BB	DD	DD	DD	DD	DD	DD	DD	DD	DD	DD	dn	DD	DD	DD	BB	DD	DD	DD	DD	BB	DD	DD	DD
chr10_70088683_70088718	BB	DD	DD	BB	DD	BB	BB	BB	BB	DD	BB	DD	BB	BB	BB	DD	NA	DD	DD	DD	DD	BB	BB	BB	DD	BB	DD	DD	BB	BB	BB	DD	DD	BB	DD	BB	BB	DD	BB	BB	BB	BB	DD	BB	BB	BB	DD	BB	NA
chr10_70252073_70252120	NA	FF	FF	NA	FF	NA	FF	NA	FF	NA	FF	FF	fn	FF	FF	NA	FF	NA	FF	FF	FF	NN	fn	FF	FF	NA	FF	FF	FF	NA	FF	fn	FF	FF	FF	FF	FF	NA	FF	FF	FF	FF	FF	FF	FF	FF	FF	FF	NA
chr10_70367911_70367950	BB	DD	DD	BB	DD	BB	BB	BB	BB	DD	BB	DD	BB	BB	bn	DD	BB	DD	DD	DD	DD	BB	BB	BB	DD	BB	DD	DD	BB	BB	BB	DD	DD	BB	DD	BB	BB	DD	BB	BB	BB	BB	DD	BB	BB	BB	DD	BB	BB
chr10_70486294_70486320	BB	DD	DD	BB	DD	BB	BB	BB	BB	DD	BB	DD	BB	BB	BB	DD	BB	DD	DD	DD	DD	BB	BB	BB	DD	BB	DD	DD	BB	BB	BB	DD	DD	BB	DD	BB	BB	DD	BB	BB	BB	BB	DD	BB	BB	BB	bd	BB	BB
chr10_70533888_70533931	NA	DD	BB	BB	DD	BB	BB	BB	BB	DD	NA	DD	NA	BB	BB	DD	BB	bd	DD	DD	NA	NA	NA	BB	DD	NA	NA	DD	BB	BB	NA	DD	dn	NA	DD	NA	NA	DD	BB	BB	NN	BB	DD	NA	NA	BB	DD	BB	NN
chr10_70628746_70628787	FF	FF	FF	FF	FF	FF	FF	FF	FF	FF	FF	FF	FF	FF	NN	FF	FF	FF	FF	FF	NA	FF	FF	FF	FF	FF	FF	FF	FF	NA	FF	NA	FF	FF	FF	FF	FF	FF	FF	FF	FF	FF	FF	FF	FF	FF	FF	FF	FF
chr10_70818389_70818404	FF	FF	NN	FF	FF	FF	FF	FF	NA	FF	FF	FF	FF	FF	FF	FF	FF	FF	NA	FF	FF	FF	FF	FF	FF	FF	FF	FF	FF	FF	FF	NA	FF	FF	FF	NA	NA	NA	FF	FF	FF	FF	NA	FF	FF	FF	FF	FF	FF
chr10_70827816_70827867	FF	fn	FF	FF	FF	NA	FF	NN	FF	FF	FF	NA	FF	FF	FF	FF	fn	NA	NA	FF	NA	FF	NA	FF	NA	FF	NA	NA	FF	FF	NA	FF	fn	FF	FF	fn	FF	FF	FF	NA	NA	FF	FF	NN	FF	FF	FF	FF	FF
chr10_70831872_70831885	FF	FF	NA	FF	FF	FF	FF	FF	FF	FF	FF	FF	FF	FF	NA	FF	FF	NA	FF	FF	NA	FF	FF	NN	FF	FF	FF	FF	FF	NA	FF	FF	FF	FF	FF	FF	FF	FF	NA	FF	FF	FF	FF	FF	FF	FF	FF	FF	FF
chr10_70858618_70858645	FF	FF	FF	FF	FF	FF	FF	FF	FF	NA	FF	FF	FF	FF	FF	FF	FF	FF	FF	FF	FF	FF	FF	FF	FF	FF	FF	FF	FF	FF	FF	FF	FF	FF	FF	FF	FF	FF	FF	FF	NA	FF	FF	FF	FF	FF	FF	FF	NA
chr10_70912428_70912439	BB	bu	NA	BB	BB	BB	BB	BB	BB	NA	BB	BB	BB	BB	BB	NA	BB	NA	bu	BB	bu	BB	BB	BB	NA	BB	bu	BB	BB	BB	BB	bu	bu	BB	BB	BB	BB	UU	BB	NA	BB	BB	bu	BB	BB	BB	NA	BB	BB
chr10_71186117_71186164	NA	FF	FF	FF	NA	FF	FF	FF	NA	FF	FF	FF	NN	FF	FF	FF	FF	NA	FF	FF	FF	NN	FF	FF	FF	NA	FF	FF	FF	NA	FF	NA	NA	FF	FF	FF	fn	NA	NA	FF	NA	NA	FF	FF	FF	FF	FF	NA	FF
chr10_71243527_71243566	FF	FF	FF	FF	FF	FF	FF	FF	FF	FF	NA	FF	FF	NA	NA	FF	FF	FF	FF	FF	FF	FF	FF	FF	FF	FF	FF	FF	FF	FF	FF	FF	FF	FF	FF	NA	FF	FF	FF	FF	FF	FF	FF	FF	NA	FF	FF	FF	FF
chr10_71263532_71263563	FF	FF	FF	FF	FF	FF	FF	FF	FF	FF	FF	FF	FF	FF	FF	FF	NN	FF	FF	FF	FF	FF	FF	FF	FF	FF	FF	FF	FF	FF	FF	NA	NA	FF	FF	FF	FF	FF	NA	FF	FF	FF	FF	FF	FF	FF	FF	FF	FF
chr10_71353444_71353479	NA	FF	NN	FF	FF	NA	FF	FF	FF	FF	NA	FF	FF	FF	FF	fn	FF	FF	FF	NA	FF	FF	NA	FF	NA	FF	FF	NA	FF	NA	FF	NA	FF	NA	FF	NA	FF	FF	FF	NA	NA	FF	FF	FF	FF	NA	NA	FF	FF
chr10_71375885_71375928	BB	DD	bd	BB	DD	DD	BB	BB	BB	DD	bd	DD	BB	BB	BB	DD	BB	DD	bd	DD	DD	NA	BB	BB	bd	BB	DD	DD	BB	BB	BB	bd	DD	BB	bd	BB	BB	DD	BB	DD	BB	BB	dn	BB	BB	BB	DD	BB	BB
chr10_71377964_71378019	BB	DD	DD	BB	DD	DD	BB	BB	BB	DD	BB	DD	BB	BB	BB	DD	BB	DD	DD	DD	DD	NA	BB	BB	DD	BB	DD	BB	BB	BB	BB	DD	DD	BB	DD	BB	BB	DD	BB	DD	BB	BB	DD	BB	BB	BB	DD	BB	BB
chr10_71424106_71424149	NN	DD	DD	NA	NA	DD	DD	NA	DD	NA	DD	DD	DD	DD	dn	DD	DD	NA	DD	DD	DD	DD	DD	NA	DD	NA	DD	DD	NA	BB	NA	NA	NA	BB	NA	NA	BB	DD	BB	DD	NA	BB	NA	BB	BB	NA	DD	BB	BB
chr10_71430163_71430217	NA	FF	FF	FF	NA	NN	FF	FF	FF	FF	FF	FF	FF	FF	FF	FF	FF	FF	NA	FF	FF	NA	FF	FF	FF	FF	FF	FF	FF	FF	FF	FF	FF	FF	FF	NA	NA	FF	FF	FF	FF	NA	FF	FF	NA	NA	FF	FF	fn
chr10_71483717_71483748	FF	FF	FF	FF	FF	FF	FF	FF	FF	FF	FF	FF	FF	FF	FF	FF	FF	FF	FF	NA	NA	FF	NN	FF	FF	NA	FF	FF	FF	FF	FF	FF	FF	FF	FF	FF	FF	FF	FF	FF	NA	FF	FF	FF	FF	NA	FF	FF	FF
chr10_71652063_71652106	NA	FF	FF	FF	FF	NA	FF	FF	FF	FF	FF	FF	FF	FF	FF	fn	FF	FF	FF	FF	FF	FF	FF	NN	NN	NA	NA	FF	FF	FF	FF	NA	FF	NA	FF	NA	FF	FF	FF	FF	FF	fn	FF	FF	FF	NA	NN	FF	FF
chr10_71870851_71870894	BB	DD	DD	DD	DD	BB	BB	BB	BB	DD	BB	DD	BB	BB	BB	DD	BB	NA	DD	DD	DD	BB	BB	BB	DD	NA	DD	DD	NN	BB	BB	NA	DD	BB	NA	BB	BB	dn	BB	NA	NA	BB	DD	BB	NA	BB	DD	bd	NA
chr10_71908712_71908763	FF	NN	FF	FF	NA	FF	FF	FF	FF	FF	FF	NA	FF	NA	FF	FF	NN	FF	FF	FF	NA	FF	FF	FF	FF	NA	NN	NA	NN	FF	FF	NN	NA	FF	FF	NA	FF	FF	NA	FF	NA	FF	FF	FF	FF	NN	FF	FF	NA
chr10_71939358_71939387	FF	NA	FF	FF	FF	FF	FF	FF	FF	FF	FF	FF	NA	NA	FF	FF	FF	NN	FF	FF	FF	FF	FF	FF	FF	NA	FF	FF	FF	NA	FF	FF	FF	FF	FF	FF	FF	FF	FF	FF	NA	FF	FF	FF	FF	NA	FF	FF	FF
chr10_71967740_71967795	NA	FF	FF	NA	NA	FF	FF	FF	FF	FF	NN	FF	FF	FF	FF	FF	fn	FF	FF	FF	FF	FF	NA	NA	FF	NA	NA	NA	FF	FF	FF	fn	FF	NA	NA	FF	FF	FF	FF	FF	FF	FF	FF	NN	NA	NA	fn	FF	NA
chr10_71975891_71975917	FF	FF	NA	FF	FF	FF	FF	FF	FF	FF	FF	fn	FF	NA	NA	FF	FF	FF	FF	FF	FF	FF	FF	FF	FF	NA	FF	FF	NN	NA	FF	FF	FF	FF	NA	FF	NA	NA	FF	FF	NA	FF	FF	NA	FF	NA	FF	NA	FF
chr10_72080271_72080294	NA	FF	NA	FF	FF	FF	FF	FF	FF	FF	FF	FF	FF	FF	FF	FF	NA	FF	FF	FF	NA	FF	NA	NA	FF	FF	FF	FF	FF	FF	NA	NA	FF	NA	FF	FF	FF	FF	NN	FF	FF	FF	FF	FF	NA	NA	FF	FF	FF
chr10_72187823_72187854	NA	NN	FF	FF	FF	FF	FF	FF	FF	FF	FF	FF	FF	NA	FF	FF	FF	FF	NA	NA	FF	FF	FF	NA	FF	NA	FF	FF	FF	FF	FF	FF	FF	FF	NA	FF	FF	FF	FF	FF	FF	FF	FF	FF	FF	FF	NA	FF	FF
chr10_72220363_72220377	FF	NA	FF	FF	FF	FF	FF	FF	FF	FF	FF	FF	FF	FF	FF	FF	NN	FF	FF	FF	FF	FF	FF	FF	FF	NA	FF	FF	FF	FF	FF	FF	FF	FF	FF	FF	FF	FF	FF	FF	FF	FF	FF	FF	FF	FF	FF	FF	FF
chr10_72554891_72554938	NA	FF	FF	NA	FF	NA	NA	FF	FF	FF	fn	FF	FF	FF	FF	FF	FF	FF	FF	FF	FF	FF	FF	NN	FF	FF	FF	FF	FF	FF	FF	NA	FF	FF	NA	FF	FF	FF	FF	NA	NA	FF	FF	FF	FF	FF	FF	FF	FF
chr10_72631354_72631392	NA	DD	DD	NA	DD	bd	bn	BB	BB	DD	BB	DD	BB	NA	BB	DD	NA	NA	DD	NA	DD	BB	BB	BB	DD	NA	NA	DD	BB	BB	BB	NA	DD	BB	DD	BB	BB	DD	NA	DD	NA	NN	DD	BB	BB	NA	DD	BB	NA
chr10_72770266_72770333	DD	BB	BB	NA	BB	DD	DD	NN	DD	DD	DD	BB	bd	DD	NA	BB	NN	BB	DD	BB	NN	DD	DD	NA	NA	NA	DD	DD	NA	BB	BB	bd	DD	BB	DD	BB	BB	DD	DD	NA	NA	BB	BB	bd	BB	NA	BB	BB	BB
chr10_72796467_72796502	NA	FF	FF	FF	NA	FF	FF	fn	NA	NA	NA	FF	FF	FF	FF	FF	NA	NA	FF	fn	FF	FF	FF	FF	FF	NA	fn	NA	FF	NN	FF	FF	NA	FF	NA	FF	FF	NA	FF	FF	FF	NA	FF	NA	FF	FF	FF	FF	NA
chr10_72821104_72821151	FF	FF	NN	FF	FF	FF	FF	FF	FF	FF	FF	FF	FF	FF	FF	FF	FF	FF	FF	FF	FF	FF	fn	FF	FF	FF	FF	FF	FF	FF	FF	FF	FF	FF	FF	FF	FF	FF	FF	FF	FF	FF	FF	FF	FF	FF	FF	FF	FF
chr10_72861376_72861419	BB	DD	DD	DD	BB	BB	BB	BB	BB	NA	BB	DD	BB	NA	BB	DD	BB	DD	DD	DD	DD	BB	BB	BB	DD	BB	DD	DD	BB	BB	BB	DD	DD	BB	DD	BB	BB	DD	BB	DD	BB	BB	DD	BB	BB	BB	DD	BB	BB
chr10_72993986_72994041	BB	NA	BB	DD	BB	BB	BB	NA	BB	BB	BB	DD	BB	NA	BB	DD	NA	DD	NA	DD	DD	BB	BB	BB	DD	bn	dn	DD	bn	BB	BB	DD	DD	NA	DD	BB	BB	DD	BB	BB	BB	NA	DD	BB	BB	BB	DD	BB	bd
chr10_73081472_73081515	DD	DD	NA	DD	NA	DD	NA	DD	DD	DD	DD	DD	NA	NA	DD	DD	DD	DD	DD	DD	DD	DD	NA	NA	DD	NA	DD	DD	NA	DD	NA	DD	DD	DD	DD	DD	NA	DD	DD	UU	NA	DD	DD	DD	DD	DD	DD	NA	DD
chr10_73163782_73163829	UU	DD	DD	DD	DD	UU	UU	UU	UU	DD	UU	DD	UU	UU	UU	DD	NA	DD	DD	DD	DD	NA	UU	UU	DD	DD	du	DD	NA	UU	UU	DD	DD	NA	DD	NA	UU	UU	UU	NA	UU	UU	DD	NA	UU	UU	du	UU	UU
chr10_73172824_73172851	FF	FF	FF	FF	FF	FF	FF	FF	FF	FF	FF	FF	FF	FF	FF	FF	FF	FF	FF	FF	FF	FF	FF	FF	FF	FF	FF	FF	FF	FF	FF	FF	FF	FF	FF	NN	NN	NA	FF	FF	FF	FF	FF	FF	FF	NA	FF	FF	FF
chr10_73211571_73211638	BB	nn	dn	DD	NA	NA	BB	BB	BB	NN	DD	NA	BB	BB	BB	NN	NA	bd	DD	DD	NA	BB	BB	BB	DD	BB	DD	DD	BB	BB	BB	DD	DD	BB	NA	BB	BB	NA	bd	DD	NA	DD	DD	BB	BB	BB	DD	BB	BB
chr10_73619425_73619476	FF	FF	FF	FF	FF	FF	FF	FF	FF	FF	FF	FF	NN	FF	FF	FF	FF	FF	NA	FF	NA	FF	NA	FF	NA	FF	NA	NA	fn	FF	FF	fn	FF	FF	FF	FF	fn	FF	FF	FF	fn	FF	FF	FF	FF	FF	fn	FF	NN
chr10_73650658_73650735	dn	DD	dn	dn	DD	BB	DD	dn	dn	dn	dn	DD	BB	bn	dn	DD	BB	dn	DD	dn	dn	BB	BB	BB	DD	BB	dn	dn	bn	bn	BB	DD	DD	BB	DD	bn	bn	BB	BB	DD	BB	NA	dn	bn	BB	BB	DD	bn	BB
chr10_73654262_73654301	FF	FF	FF	NA	NA	NA	FF	NA	FF	FF	FF	FF	FF	FF	FF	FF	FF	FF	NA	FF	FF	FF	FF	FF	FF	FF	FF	FF	FF	FF	FF	FF	FF	FF	FF	FF	FF	FF	FF	FF	fn	FF	FF	FF	FF	FF	FF	FF	FF
chr10_73773538_73773565	FF	FF	FF	FF	FF	FF	FF	FF	FF	FF	FF	FF	FF	FF	FF	FF	FF	FF	NA	FF	FF	FF	FF	FF	FF	FF	NA	FF	FF	FF	FF	FF	FF	FF	FF	FF	FF	FF	FF	FF	FF	FF	FF	FF	FF	FF	FF	FF	FF
chr10_73803652_73803701	FF	FF	FF	FF	FF	NA	FF	FF	FF	fn	FF	fn	FF	FF	FF	FF	FF	FF	FF	FF	FF	FF	NN	NA	FF	NA	FF	FF	FF	NA	FF	NA	NA	FF	FF	FF	FF	FF	fn	NA	FF	FF	FF	FF	FF	NA	FF	FF	FF
chr10_73838241_73838284	BB	DD	NA	DD	DD	BB	BB	BB	BB	DD	BB	DD	BB	BB	BB	DD	BB	DD	DD	DD	DD	BB	BB	BB	DD	BB	DD	DD	BB	BB	BB	DD	DD	BB	DD	BB	BB	BB	BB	DD	BB	BB	NA	BB	BB	BB	DD	BB	BB
chr10_73864724_73864771	FF	NA	NA	FF	NA	FF	FF	FF	FF	FF	fn	NA	NA	FF	FF	FF	FF	FF	FF	FF	FF	FF	FF	fn	FF	FF	FF	FF	FF	NA	FF	FF	FF	NN	FF	NN	FF	FF	FF	FF	NA	FF	FF	FF	NA	NN	FF	FF	FF
chr10_73942462_73942509	FF	FF	FF	FF	FF	FF	NA	NA	FF	fn	FF	FF	FF	NA	FF	FF	NN	FF	FF	NA	NA	NA	FF	NA	FF	NA	FF	FF	FF	FF	fn	FF	FF	FF	FF	NA	FF	FF	FF	FF	FF	FF	FF	FF	FF	FF	FF	FF	FF
chr10_74024113_74024172	NA	FF	NN	FF	FF	NA	FF	NA	FF	NN	FF	FF	FF	NN	FF	NA	FF	FF	FF	NN	FF	NA	FF	FF	NA	FF	FF	FF	FF	NA	FF	NA	FF	FF	NA	FF	FF	FF	FF	FF	NA	NA	NA	FF	FF	NA	FF	FF	FF
chr10_74106080_74106131	DD	DD	DD	DD	DD	DD	DD	DD	DD	DD	DD	DD	DD	DD	NA	DD	DD	DD	DD	DD	DD	DD	DD	DD	DD	DD	DD	DD	DD	DD	DD	DD	DD	DD	DD	DD	DD	DD	DD	DD	DD	NA	DD	DD	NA	DD	DD	DD	DD
chr10_74253998_74254045	FF	FF	FF	NN	FF	FF	FF	FF	FF	FF	FF	FF	FF	FF	FF	fn	FF	NA	FF	NA	FF	FF	NA	FF	FF	NA	FF	FF	FF	FF	FF	FF	NA	FF	FF	FF	FF	NA	FF	FF	FF	NA	FF	FF	FF	FF	FF	FF	FF
chr10_74327556_74327600	FF	FF	FF	FF	NA	FF	FF	FF	NA	FF	FF	FF	FF	FF	FF	FF	FF	FF	FF	FF	FF	FF	FF	FF	FF	FF	FF	FF	FF	FF	FF	FF	FF	FF	FF	FF	FF	FF	FF	FF	FF	FF	FF	FF	FF	FF	FF	FF	FF
chr10_74360617_74360656	FF	FF	NA	FF	FF	FF	FF	NA	FF	NA	NA	FF	FF	FF	NA	FF	FF	NA	FF	FF	NA	NN	FF	FF	FF	FF	FF	FF	FF	FF	FF	NA	FF	FF	FF	NN	FF	FF	FF	FF	NA	FF	FF	FF	FF	FF	FF	FF	FF
chr10_74416901_74416924	FF	FF	FF	FF	FF	NA	FF	NN	FF	FF	FF	FF	FF	FF	FF	FF	FF	FF	FF	FF	FF	FF	FF	NA	FF	FF	FF	FF	FF	FF	FF	FF	FF	NA	FF	NA	FF	FF	FF	FF	FF	FF	FF	FF	FF	NA	FF	FF	FF
chr10_74545280_74545331	BB	DD	DD	DD	DD	NN	BB	BB	BB	NA	BB	NN	BB	BB	NN	DD	BB	DD	DD	DD	NN	NA	BB	BB	NA	NA	DD	DD	BB	NA	BB	NA	DD	BB	NN	BB	BB	NA	BB	NA	NA	BB	BB	BB	BB	bn	NA	BB	NA
chr10_74551178_74551229	BB	NN	NN	NN	NN	BB	BB	BB	BB	NN	BB	NN	NA	BB	BB	NN	BB	NN	NA	NN	NN	BB	BB	BB	NN	BB	DD	NN	BB	bn	BB	DD	NN	BB	NN	BB	BB	BB	BB	NN	BB	BB	BB	BB	BB	NA	DD	NA	BB
chr10_74578822_74578881	NA	DD	DD	NA	DD	NA	NA	DD	BB	NN	BB	NA	BB	NA	BB	DD	BB	NA	NA	DD	BB	BB	BB	NN	DD	NA	DD	DD	BB	bd	BB	DD	DD	BB	DD	NA	BB	NA	BB	DD	BB	BB	BB	BB	BB	BB	NA	BB	BB
chr10_74686781_74686812	NN	FF	FF	FF	FF	FF	NA	FF	FF	FF	FF	FF	FF	FF	FF	FF	FF	FF	FF	FF	FF	FF	FF	FF	FF	FF	FF	FF	FF	NA	FF	FF	FF	FF	FF	FF	FF	FF	FF	FF	FF	FF	FF	FF	FF	FF	FF	FF	FF
chr10_74817688_74817727	BB	DD	DD	DD	DD	BB	BB	BB	BB	DD	BB	DD	BB	BB	BB	DD	BB	DD	DD	DD	NA	BB	BB	BB	DD	BB	DD	DD	BB	BB	BB	DD	DD	BB	DD	BB	BB	BB	BB	DD	BB	BB	BB	BB	BB	BB	DD	BB	BB
chr10_74862029_74862076	FF	FF	FF	FF	FF	FF	FF	FF	fn	FF	FF	FF	FF	NA	FF	FF	FF	FF	FF	FF	FF	FF	FF	fn	FF	FF	FF	FF	NN	FF	FF	FF	FF	FF	FF	FF	FF	FF	FF	FF	NA	FF	FF	FF	NN	FF	FF	FF	FF
chr10_74898305_74898348	FF	FF	NN	FF	FF	NN	FF	fn	NN	NA	NA	FF	NA	FF	FF	FF	fn	FF	FF	NN	FF	FF	FF	FF	FF	FF	FF	FF	NA	FF	FF	FF	FF	FF	FF	NA	NN	FF	FF	FF	FF	FF	FF	FF	FF	FF	FF	FF	NA
chr10_74901673_74901712	FF	FF	FF	FF	FF	FF	FF	FF	FF	NN	NA	FF	FF	FF	FF	FF	FF	FF	FF	FF	FF	FF	FF	FF	FF	FF	FF	FF	FF	FF	FF	FF	FF	FF	FF	FF	FF	FF	FF	FF	FF	FF	FF	FF	FF	FF	FF	FF	NA
chr10_74913905_74913946	FF	FF	FF	FF	FF	FF	FF	FF	FF	FF	FF	FF	FF	FF	FF	NA	NA	FF	FF	FF	FF	FF	fn	FF	FF	FF	FF	FF	FF	NN	FF	FF	FF	FF	FF	FF	FF	FF	FF	FF	NA	FF	FF	FF	FF	FF	FF	FF	FF
chr10_75093044_75093091	FF	NN	FF	FF	NA	FF	FF	fn	fn	FF	FF	FF	FF	FF	FF	FF	FF	NA	FF	FF	NA	FF	FF	FF	fn	NA	FF	FF	fn	NA	FF	NA	FF	NA	FF	NA	FF	FF	FF	NA	FF	FF	NA	FF	fn	fn	NA	FF	FF
chr10_75111333_75111376	BB	BB	BB	BB	NA	BB	BB	BB	BB	BB	BB	BB	UU	BB	BB	NA	BB	NA	BB	BB	BB	BB	BB	BB	NA	BB	BB	BB	BB	BB	BB	BB	BB	BB	BB	BB	BB	BB	BB	BB	BB	BB	BB	BB	BB	BB	BB	BB	BB
chr10_75224137_75224180	BB	DD	DD	DD	DD	BB	BB	BB	BB	DD	BB	DD	BB	BB	BB	DD	DD	DD	DD	DD	DD	BB	BB	BB	DD	BB	DD	DD	BB	BB	BB	DD	DD	BB	DD	BB	BB	BB	BB	DD	BB	BB	BB	BB	BB	BB	DD	BB	BB
chr10_75351041_75351080	FF	FF	FF	FF	FF	FF	FF	FF	FF	FF	FF	FF	FF	FF	FF	FF	FF	FF	FF	FF	FF	FF	FF	fn	FF	NA	FF	FF	FF	FF	FF	FF	FF	FF	FF	FF	FF	FF	FF	FF	NA	FF	FF	FF	FF	FF	FF	FF	FF
chr10_75360030_75360045	NA	FF	FF	FF	FF	FF	FF	NA	NA	FF	FF	FF	FF	FF	FF	FF	FF	FF	FF	FF	NA	FF	NA	FF	FF	NA	FF	FF	NN	FF	FF	NA	NA	FF	FF	FF	FF	FF	NA	NA	NA	FF	NA	FF	NA	FF	FF	FF	FF
chr10_75660100_75660131	BB	DD	DD	bd	DD	BB	BB	BB	BB	DD	BB	DD	BB	BB	BB	DD	DD	DD	bd	DD	DD	BB	BB	BB	DD	BB	DD	DD	BB	BB	BB	bd	DD	BB	DD	BB	BB	BB	BB	bd	BB	BB	BB	BB	BB	BB	bd	BB	BB
chr10_75977088_75977131	DD	DD	DD	NA	DD	BB	NA	BB	BB	DD	BB	DD	NA	DD	BB	DD	NN	NA	DD	DD	DD	BB	BB	BB	DD	NA	DD	NA	NA	NA	BB	DD	DD	BB	DD	NA	NA	BB	BB	DD	BB	BB	BB	BB	BB	NA	NA	BB	NA
chr10_75998602_75998633	FF	FF	FF	FF	FF	FF	FF	FF	FF	FF	FF	FF	FF	FF	FF	FF	FF	FF	FF	FF	FF	FF	FF	FF	FF	NA	FF	FF	FF	FF	FF	FF	FF	FF	FF	FF	FF	FF	FF	FF	FF	FF	FF	FF	FF	NA	FF	FF	FF
chr10_76063237_76063276	FF	FF	FF	NA	FF	NA	FF	FF	FF	FF	FF	FF	FF	FF	FF	FF	NA	FF	FF	FF	NA	FF	NA	FF	FF	FF	FF	FF	FF	NA	FF	FF	fn	NA	FF	FF	FF	FF	NA	NA	fn	FF	FF	FF	FF	NA	FF	NA	fn
chr10_76087096_76087135	FF	NA	FF	FF	FF	FF	FF	FF	FF	FF	FF	FF	NA	FF	NA	FF	FF	FF	FF	FF	FF	FF	FF	FF	NA	NA	FF	NA	FF	FF	FF	NA	FF	FF	FF	FF	NA	FF	NA	FF	NA	FF	FF	FF	FF	FF	NA	NA	FF
chr10_76091974_76092017	BB	DD	DD	DD	DD	BB	BB	BB	BB	DD	NA	DD	BB	BB	NA	DD	DD	DD	DD	NA	DD	BB	NA	BB	DD	NA	dn	DD	BB	NA	BB	NA	NA	BB	NA	BB	BB	BB	BB	DD	BB	BB	NA	BB	BB	BB	DD	BB	BB
chr10_76114235_76114300	NA	fn	FF	FF	NA	FF	FF	FF	FF	FF	FF	NA	FF	FF	FF	FF	fn	FF	FF	FF	FF	FF	FF	FF	FF	FF	FF	FF	FF	FF	FF	FF	NA	FF	FF	fn	FF	NA	FF	FF	NA	FF	FF	NA	FF	FF	NA	NA	NA
chr10_76119108_76119146	FF	FF	FF	FF	FF	FF	FF	FF	FF	FF	FF	FF	FF	FF	FF	FF	FF	FF	FF	NN	FF	FF	FF	FF	FF	FF	FF	FF	FF	FF	FF	fn	FF	fn	FF	fn	FF	FF	FF	FF	FF	FF	FF	FF	FF	FF	FF	FF	FF
chr10_76130414_76130465	NN	FF	FF	FF	fn	NA	FF	NN	NN	FF	FF	NA	FF	FF	FF	FF	fn	FF	NA	FF	FF	FF	FF	FF	NA	FF	fn	FF	FF	FF	FF	FF	NA	FF	NA	FF	FF	NA	FF	FF	NA	FF	FF	FF	FF	FF	NA	FF	NA
chr10_76424963_76425006	FF	FF	FF	NA	FF	FF	FF	FF	NA	FF	FF	FF	FF	FF	FF	FF	FF	FF	FF	NA	FF	NA	FF	FF	FF	NA	FF	FF	NN	FF	FF	NA	FF	FF	NA	FF	FF	FF	FF	FF	FF	FF	FF	FF	NA	FF	FF	FF	FF
chr10_76818272_76818327	BB	NA	DD	NA	DD	BB	NN	NA	BB	BB	NA	BB	NA	BB	BB	DD	BB	DD	NA	dn	NA	DD	DD	BB	NA	NA	DD	NN	BB	BB	BB	DD	DD	BB	NA	NA	NA	NA	NA	DD	BB	BB	BB	BB	BB	BB	DD	BB	BB
chr10_76842565_76842618	FF	FF	FF	FF	FF	FF	FF	FF	FF	FF	FF	FF	FF	fn	FF	FF	FF	FF	FF	FF	FF	FF	FF	FF	FF	FF	FF	FF	FF	NA	FF	NN	FF	NA	NA	FF	FF	FF	FF	FF	FF	FF	FF	FF	FF	FF	FF	FF	FF
chr10_76887811_76887840	FF	FF	FF	FF	FF	FF	FF	FF	FF	FF	FF	FF	FF	FF	NN	FF	FF	FF	FF	FF	FF	FF	FF	FF	FF	NA	FF	FF	FF	FF	FF	FF	FF	FF	FF	FF	FF	NA	FF	FF	FF	FF	FF	FF	FF	NA	FF	FF	FF
chr10_77332231_77332306	NN	NA	NN	DD	DD	NN	NA	nn	NA	DD	NN	DD	BB	bn	bn	DD	bn	DD	DD	NN	DD	NA	BB	NN	dn	NA	dn	DD	BB	NA	NA	DD	DD	NA	DD	NA	NN	bn	bn	DD	NA	BB	NN	bn	NN	bn	DD	BB	BB
chr10_77410083_77410098	FF	FF	FF	FF	FF	NA	FF	FF	FF	FF	NA	FF	FF	FF	FF	FF	FF	FF	NA	FF	FF	FF	FF	FF	NA	FF	FF	FF	FF	FF	FF	NA	FF	FF	FF	FF	FF	FF	FF	NA	FF	FF	FF	FF	FF	FF	NA	FF	NN
chr10_77411029_77411060	FF	FF	FF	FF	FF	FF	FF	FF	FF	FF	NA	FF	FF	NA	NA	FF	FF	FF	FF	NA	NA	FF	NA	NA	FF	NA	FF	FF	FF	NA	NA	NA	NA	FF	FF	NA	FF	FF	FF	NA	NA	FF	FF	FF	FF	FF	FF	NA	NA
chr10_77539045_77539071	FF	FF	FF	FF	FF	NA	FF	FF	FF	FF	FF	FF	FF	FF	FF	FF	FF	FF	FF	FF	FF	FF	FF	FF	FF	NA	FF	FF	FF	FF	FF	FF	FF	FF	NA	FF	NA	FF	fn	FF	FF	FF	NA	NA	FF	FF	FF	FF	NA
chr10_77679996_77680031	FF	FF	FF	FF	FF	FF	FF	NA	FF	FF	FF	FF	NN	FF	FF	FF	NN	NA	FF	FF	FF	FF	FF	NA	FF	NA	FF	FF	FF	FF	FF	FF	FF	FF	FF	FF	FF	FF	FF	FF	FF	FF	FF	FF	FF	FF	FF	FF	FF
chr10_77936475_77936500	fn	FF	FF	FF	NA	NA	NA	FF	FF	FF	FF	NA	FF	NA	FF	NA	FF	NA	FF	NA	FF	NN	NN	NA	FF	FF	FF	FF	FF	FF	FF	NA	FF	NA	FF	FF	NA	NA	NA	FF	FF	FF	FF	NA	FF	fn	FF	FF	fn
chr10_78070363_78070406	NA	FF	FF	FF	FF	FF	NN	NA	FF	FF	FF	FF	FF	FF	FF	FF	FF	FF	FF	NA	FF	FF	FF	FF	FF	NA	FF	FF	FF	FF	FF	FF	FF	FF	FF	FF	FF	FF	FF	FF	FF	FF	FF	FF	FF	FF	FF	FF	FF
chr10_78088964_78089005	BB	BB	BB	BB	BB	BB	BB	BB	BB	BB	BB	BB	BB	BB	BB	BB	BB	DD	BB	BB	BB	BB	BB	BB	BB	BB	DD	BB	BB	BB	BB	BB	DD	BB	DD	BB	BB	BB	BB	DD	BB	BB	BB	BB	BB	BB	DD	BB	BB
chr10_78102671_78102710	FF	FF	FF	FF	FF	FF	FF	FF	FF	FF	FF	FF	FF	FF	FF	FF	FF	FF	FF	FF	FF	FF	FF	bf	FF	FF	FF	FF	BB	FF	FF	FF	FF	FF	FF	FF	bf	FF	FF	FF	FF	FF	FF	FF	FF	FF	FF	bf	bf
chr10_78232320_78232379	BB	DD	BB	DD	BB	BB	BB	BB	BB	DD	BB	NA	BB	BB	BB	DD	BB	DD	NA	DD	DD	BB	BB	BB	BB	BB	DD	DD	BB	BB	BB	NA	DD	BB	DD	BB	BB	bn	BB	DD	BB	BB	BB	BB	BB	BB	DD	BB	BB
chr10_78330926_78330953	NA	DD	DD	DD	NA	DD	DD	DD	DD	DD	NA	DD	DD	DD	DD	DD	NA	DD	DD	DD	DD	DD	DD	NA	DD	NA	DD	DD	DD	DD	DD	DD	DD	DD	DD	DD	UU	DD	DD	DD	DD	DD	NA	DD	DD	DD	DD	NA	du
chr10_78384572_78384616	FF	FF	FF	FF	NA	NA	FF	FF	FF	FF	FF	FF	FF	FF	FF	NA	NA	FF	FF	FF	FF	FF	FF	FF	FF	NA	NA	FF	FF	NA	FF	NA	FF	FF	FF	NA	FF	FF	FF	NA	NA	FF	FF	FF	FF	NA	FF	FF	NA
chr10_78446176_78446215	FF	FF	FF	FF	NA	FF	FF	FF	FF	NA	FF	fn	FF	FF	NA	FF	FF	FF	FF	FF	FF	FF	FF	FF	FF	NA	FF	FF	FF	NA	FF	FF	FF	NA	FF	NA	FF	NA	FF	FF	NA	FF	NA	FF	FF	FF	NA	FF	FF
chr10_78474421_78474470	FF	FF	FF	FF	FF	NA	FF	FF	FF	NA	FF	NA	FF	FF	FF	FF	NA	FF	FF	FF	NA	FF	FF	FF	FF	NA	FF	FF	FF	NA	NA	FF	FF	fn	FF	NA	NA	FF	FF	FF	NA	fn	FF	FF	FF	NA	FF	FF	NA
chr10_78477371_78477415	FF	FF	FF	FF	FF	FF	FF	FF	FF	FF	FF	FF	FF	FF	FF	FF	FF	FF	FF	NN	FF	NA	FF	FF	FF	FF	FF	FF	FF	FF	FF	FF	FF	FF	FF	FF	FF	FF	FF	FF	FF	FF	FF	FF	FF	FF	FF	FF	FF
chr10_78605144_78605188	FF	FF	FF	FF	FF	FF	FF	FF	FF	FF	FF	FF	FF	FF	FF	FF	FF	NA	FF	FF	NA	FF	FF	FF	FF	FF	FF	FF	NA	FF	FF	FF	FF	FF	FF	FF	FF	NA	FF	FF	FF	FF	FF	FF	FF	FF	FF	FF	FF
chr10_78647486_78647521	FF	NN	FF	NA	FF	FF	FF	FF	FF	fn	FF	FF	NA	FF	FF	FF	FF	NA	FF	NA	FF	FF	FF	FF	FF	NA	FF	NA	FF	FF	FF	FF	FF	FF	FF	NA	FF	FF	FF	FF	NA	FF	NA	FF	FF	NA	NA	FF	FF
chr10_78721552_78721599	BB	DD	NA	dd	NA	NA	BB	BB	BB	DD	BB	DD	BB	BB	bn	DD	BB	DD	DD	dd	DD	NN	NN	BB	dn	BB	DD	DD	BB	NA	BB	DD	DD	BB	DD	BB	BB	BB	BB	dd	BB	BB	BB	BB	BB	BB	DD	BB	BB
chr10_78797274_78797321	BB	DD	BB	DD	BB	BB	bd	BB	BB	BB	BB	BB	BB	BB	BB	BB	BB	BB	BB	BB	DD	NA	BB	BB	NA	BB	BB	BB	BB	BB	BB	BB	NA	BB	BB	BB	BB	BB	BB	BB	BB	BB	BB	BB	BB	BB	NN	BB	BB
chr10_78884850_78884877	BB	BB	BB	BB	BB	BB	BB	BB	BB	NA	BB	BB	BB	BB	BB	BB	BB	BB	BB	BB	BB	BB	BB	BB	BB	BB	BB	BB	BB	BB	BB	BB	BB	BB	BB	BB	BB	BB	BB	BB	BB	BB	BB	BB	BB	BB	BB	BB	BB
chr10_79113798_79113849	FF	FF	NN	NA	FF	NN	NA	NN	FF	NA	FF	FF	NA	FF	NA	NA	FF	NN	FF	FF	FF	FF	FF	NA	FF	FF	FF	FF	FF	NA	FF	FF	FF	FF	FF	NN	FF	NA	NN	FF	FF	NA	FF	FF	FF	FF	NA	FF	NA
chr10_79383361_79383412	FF	FF	FF	FF	NA	FF	FF	NA	FF	FF	FF	NA	FF	nn	FF	FF	FF	NA	FF	FF	FF	FF	NA	FF	FF	NA	FF	FF	FF	NA	FF	FF	FF	FF	NA	FF	FF	NN	NA	FF	FF	NA	FF	FF	FF	NA	FF	FF	NA
chr10_79606168_79606195	NA	FF	FF	FF	NA	FF	FF	NA	FF	FF	FF	NA	FF	NA	NN	FF	NA	FF	FF	fn	FF	NA	FF	FF	FF	NA	FF	FF	FF	NA	FF	FF	FF	FF	FF	FF	FF	NA	FF	FF	FF	FF	FF	FF	NA	FF	FF	NA	FF
chr10_79703942_79703981	FF	FF	NA	FF	FF	FF	FF	FF	FF	FF	FF	NA	FF	FF	NA	FF	FF	FF	FF	FF	FF	FF	FF	FF	FF	NA	FF	FF	FF	FF	FF	FF	FF	NA	FF	NA	FF	FF	FF	NN	FF	FF	FF	NA	FF	FF	FF	FF	NA
chr10_79787795_79787848	fn	FF	fn	FF	FF	FF	FF	FF	FF	fn	FF	FF	FF	FF	fn	NN	FF	fn	FF	FF	FF	FF	fn	FF	FF	FF	FF	FF	FF	FF	fn	FF	FF	FF	FF	FF	FF	FF	fn	FF	FF	FF	FF	FF	FF	FF	FF	fn	FF
chr10_79803324_79803341	BB	DD	BB	DD	DD	BB	BB	BB	BB	DD	BB	DD	BB	BB	BB	DD	BB	DD	DD	DD	DD	BB	BB	BB	DD	BB	DD	DD	BB	BB	BB	NA	DD	BB	DD	BB	BB	BB	BB	DD	BB	BB	BB	BB	BB	BB	DD	BB	BB
chr10_79938753_79938782	BB	DD	BB	DD	DD	BB	BB	BB	BB	DD	BB	DD	BB	BB	BB	DD	BB	DD	DD	DD	DD	BB	BB	BB	DD	BB	DD	DD	BB	BB	BB	NA	DD	BB	DD	BB	BB	BB	BB	DD	BB	BB	BB	BB	BB	BB	DD	BB	BB
chr10_80078132_80078171	fn	NA	FF	FF	FF	FF	FF	FF	FF	FF	FF	NA	FF	FF	FF	FF	FF	FF	FF	FF	NA	NA	NA	FF	NA	NA	FF	fn	FF	NA	FF	FF	FF	FF	NA	NA	FF	FF	FF	NA	NA	NA	NA	FF	FF	NA	FF	FF	FF
chr10_80105049_80105093	DD	DD	DD	du	DD	DD	DD	DD	DD	DD	DD	DD	DD	DD	DD	DD	DD	DD	DD	DD	DD	UU	UU	DD	DD	DD	DD	DD	DD	DD	DD	DD	DD	DD	DD	DD	DD	DD	DD	DD	DD	DD	DD	DD	DD	DD	DD	DD	du
chr10_80169353_80169396	BB	DD	BB	DD	DD	BB	BB	BB	BB	DD	BB	DD	BB	BB	BB	DD	bn	DD	DD	DD	DD	BB	BB	BB	DD	bd	DD	DD	BB	BB	BB	DD	DD	BB	DD	BB	BB	BB	BB	DD	BB	BB	BB	BB	BB	BB	DD	BB	BB
chr10_80213869_80213898	BB	DD	BB	DD	DD	BB	BB	BB	BB	DD	BB	DD	BB	BB	BB	DD	BB	DD	DD	DD	DD	BB	BB	BB	DD	BB	DD	DD	BB	BB	BB	DD	DD	BB	DD	BB	BB	BB	BB	DD	BB	BB	BB	BB	BB	BB	DD	BB	BB
chr10_80264100_80264126	FF	FF	FF	FF	FF	FF	FF	FF	FF	FF	FF	NA	FF	FF	FF	FF	NN	FF	FF	FF	FF	fn	FF	FF	FF	NA	FF	NA	FF	FF	FF	FF	FF	FF	FF	FF	FF	FF	NA	FF	NA	FF	FF	FF	FF	FF	FF	FF	FF
chr10_80301441_80301464	BB	DD	BB	DD	DD	BB	BB	BB	BB	DD	BB	DD	BB	BB	BB	DD	BB	DD	DD	DD	DD	BB	BB	BB	DD	BB	DD	DD	BB	BB	BB	DD	DD	BB	DD	BB	BB	BB	BB	DD	BB	BB	BB	BB	BB	BB	DD	BB	BB
chr10_80735592_80735607	FF	FF	FF	FF	FF	FF	FF	FF	FF	FF	FF	FF	NA	FF	FF	FF	FF	FF	FF	FF	FF	FF	FF	FF	FF	FF	NN	FF	FF	FF	NA	FF	FF	FF	FF	NA	FF	FF	FF	FF	FF	FF	FF	FF	FF	FF	FF	FF	NA
chr10_80745554_80745593	FF	FF	FF	FF	NN	FF	FF	FF	FF	NN	FF	FF	FF	FF	FF	FF	FF	FF	FF	FF	FF	FF	FF	FF	FF	NA	FF	FF	FF	FF	FF	FF	FF	FF	FF	FF	FF	FF	FF	FF	NA	NA	FF	FF	FF	NA	FF	FF	FF
chr10_80750026_80750064	FF	FF	FF	NA	FF	FF	FF	FF	FF	FF	FF	FF	FF	FF	FF	FF	FF	FF	NA	FF	FF	FF	FF	FF	FF	FF	NA	FF	FF	FF	FF	FF	FF	FF	FF	NA	FF	FF	FF	FF	FF	FF	FF	FF	FF	NA	FF	FF	FF
chr10_80801018_80801035	FF	FF	FF	FF	FF	NA	FF	NN	FF	FF	FF	FF	FF	FF	FF	FF	FF	FF	FF	FF	FF	FF	FF	FF	FF	NA	FF	FF	FF	FF	FF	FF	FF	FF	FF	NA	FF	FF	FF	FF	NA	FF	FF	FF	FF	FF	FF	FF	FF
chr10_80809906_80809945	FF	FF	FF	FF	FF	FF	FF	FF	FF	FF	FF	FF	FF	NN	FF	FF	FF	FF	FF	FF	FF	FF	FF	FF	NA	NA	FF	FF	FF	FF	FF	NA	FF	FF	FF	NA	NA	FF	FF	FF	FF	FF	FF	FF	FF	NA	FF	FF	FF
chr10_81352450_81352469	FF	FF	FF	FF	FF	FF	FF	FF	FF	FF	FF	FF	FF	FF	FF	FF	FF	FF	FF	FF	FF	FF	FF	FF	FF	NA	FF	FF	FF	FF	FF	FF	FF	FF	FF	NA	NA	FF	FF	FF	FF	FF	FF	FF	FF	FF	FF	FF	NA
chr10_81460137_81460196	DD	NN	DD	BB	DD	DD	BB	DD	BB	DD	BB	DD	NA	NA	DD	DD	BB	DD	DD	DD	DD	BB	NA	BB	NN	BB	NN	DD	NA	NA	BB	DD	DD	BB	NN	NA	NA	BB	NA	NN	NA	bd	BB	BB	BB	BB	DD	BB	BB
chr10_81596656_81596694	FF	FF	FF	NA	FF	FF	FF	NA	FF	NN	FF	FF	NA	FF	FF	FF	FF	NA	FF	FF	FF	FF	FF	FF	FF	NA	FF	FF	fn	FF	FF	NA	FF	NA	FF	NA	NA	FF	FF	FF	NA	NA	NA	FF	FF	FF	FF	FF	NA
chr10_82131943_82131978	BB	DD	BB	dn	DD	BB	BB	BB	BB	DD	BB	DD	BB	BB	BB	DD	BB	DD	DD	DD	DD	BB	BB	BB	DD	BB	DD	DD	BB	BB	BB	DD	DD	BB	DD	BB	BB	BB	BB	DD	BB	BB	BB	BB	BB	BB	DD	BB	BB
chr10_82170389_82170418	BB	DD	BB	DD	DD	BB	BB	BB	BB	DD	BB	DD	BB	BB	BB	DD	BB	DD	DD	DD	DD	BB	BB	DD	DD	BB	DD	DD	BB	BB	BB	DD	DD	BB	DD	BB	BB	BB	BB	DD	BB	BB	BB	BB	BB	BB	DD	BB	BB
chr10_82183655_82183686	BB	DD	BB	DD	DD	BB	BB	BB	BB	DD	BB	DD	BB	BB	BB	DD	BB	DD	DD	DD	DD	BB	BB	BB	DD	BB	DD	DD	BB	BB	BB	DD	DD	BB	DD	BB	BB	BB	BB	DD	BB	BB	BB	BB	BB	BB	DD	BB	BB
chr10_82220808_82220827	BB	DD	BB	DD	DD	BB	BB	BB	BB	DD	BB	DD	BB	BB	BB	DD	BB	DD	DD	DD	DD	BB	BB	BB	DD	BB	DD	DD	BB	BB	BB	DD	DD	BB	DD	BB	BB	BB	BB	DD	BB	BB	BB	BB	BB	BB	DD	BB	BB
chr10_82220867_82220894	BB	DD	BB	DD	DD	BB	BB	BB	BB	DD	BB	DD	BB	BB	BB	DD	BB	DD	DD	DD	DD	BB	BB	BB	DD	BB	DD	DD	BB	BB	BB	DD	DD	BB	DD	BB	BB	BB	BB	DD	BB	BB	BB	BB	BB	BB	DD	BB	BB
chr10_82240547_82240566	BB	NA	BB	DD	DD	BB	BB	BB	BB	DD	BB	DD	BB	BB	BB	NA	BB	DD	DD	dn	NN	BB	BB	BB	DD	BB	DD	DD	BB	BB	BB	NA	DD	BB	DD	BB	BB	BB	BB	DD	BB	BB	BB	BB	BB	BB	DD	BB	BB
chr10_82245832_82245886	BB	DD	BB	DD	dn	BB	BB	BB	BB	DD	BB	DD	BB	BB	BB	DD	BB	DD	DD	DD	DD	BB	BB	BB	DD	BB	DD	DD	BB	BB	BB	DD	DD	BB	DD	BB	BB	BB	BB	DD	BB	BB	BB	BB	BB	BB	DD	BB	BB
chr10_82302041_82302064	BB	DD	bd	DD	DD	BB	BB	BB	BB	DD	BB	DD	BB	BB	BB	DD	BB	DD	DD	DD	DD	BB	BB	BB	DD	BB	DD	DD	BB	BB	BB	DD	DD	BB	DD	BB	BB	BB	BB	DD	BB	BB	BB	BB	BB	BB	DD	BB	BB
chr10_82312673_82312696	BB	DD	BB	DD	DD	BB	BB	BB	BB	DD	BB	DD	BB	BB	BB	DD	BB	DD	DD	DD	DD	BB	BB	BB	DD	BB	DD	DD	BB	BB	BB	DD	DD	BB	DD	BB	BB	BB	BB	DD	BB	BB	BB	BB	BB	BB	DD	BB	BB
chr10_82327347_82327364	BB	DD	BB	DD	DD	BB	BB	BB	BB	DD	BB	DD	BB	BB	BB	DD	BB	DD	DD	DD	DD	BB	BB	BB	DD	BB	DD	DD	BB	BB	BB	DD	DD	BB	DD	BB	BB	BB	BB	DD	BB	BB	BB	BB	BB	BB	DD	BB	BB
chr10_82336045_82336059	BB	DD	BB	DD	DD	BB	BB	BB	BB	DD	BB	DD	BB	BB	BB	DD	BB	DD	DD	DD	DD	BB	BB	BB	DD	BB	DD	DD	BB	BB	BB	DD	DD	BB	DD	BB	BB	BB	BB	DD	BB	BB	BB	BB	BB	BB	DD	BB	BB
chr10_82348081_82348107	BB	DD	BB	DD	DD	BB	BB	BB	BB	DD	BB	DD	BB	BB	BB	DD	BB	DD	DD	DD	DD	BB	BB	BB	DD	BB	DD	DD	BB	BB	BB	DD	DD	BB	DD	BB	BB	BB	BB	DD	BB	BB	BB	BB	BB	BB	DD	BB	BB
chr10_82349545_82349568	BB	DD	BB	DD	DD	BB	BB	BB	BB	DD	BB	DD	BB	BB	BB	DD	BB	DD	DD	DD	DD	bd	BB	BB	DD	BB	DD	bd	BB	BB	BB	DD	DD	BB	DD	BB	BB	BB	BB	DD	BB	BB	BB	BB	BB	BB	DD	BB	BB
chr10_82354963_82354986	BB	DD	BB	DD	DD	BB	BB	BB	BB	DD	BB	DD	BB	BB	BB	DD	BB	DD	DD	DD	DD	BB	BB	BB	DD	BB	DD	DD	BB	BB	BB	DD	DD	BB	DD	BB	BB	BB	BB	DD	BB	BB	BB	BB	BB	BB	DD	BB	BB
chr10_82382405_82382436	BB	DD	BB	DD	DD	BB	BB	BB	BB	DD	BB	DD	BB	BB	BB	DD	BB	DD	DD	DD	DD	BB	BB	BB	DD	BB	DD	DD	BB	BB	BB	DD	DD	BB	DD	BB	BB	BB	BB	DD	BB	BB	BB	BB	BB	BB	DD	BB	BB
chr10_82382805_82382828	BB	DD	BB	DD	DD	BB	BB	BB	BB	DD	BB	NN	BB	BB	BB	DD	BB	DD	DD	DD	DD	BB	BB	BB	DD	BB	DD	DD	BB	BB	BB	DD	DD	BB	DD	BB	BB	BB	BB	DD	BB	BB	BB	BB	BB	BB	DD	BB	BB
chr10_82383895_82383927	BB	DD	BB	DD	DD	BB	BB	BB	BB	DD	BB	DD	BB	BB	BB	DD	BB	DD	DD	DD	DD	BB	BB	BB	DD	BB	DD	DD	BB	BB	BB	DD	DD	BB	DD	BB	BB	BB	BB	DD	BB	BB	BB	BB	BB	BB	DD	BB	BB
chr10_82425915_82425929	BB	DD	BB	DD	DD	BB	BB	BB	BB	DD	BB	DD	BB	BB	BB	DD	BB	DD	DD	DD	DD	BB	BB	BB	DD	BB	DD	DD	BB	BB	BB	DD	DD	BB	DD	BB	BB	BB	BB	DD	BB	BB	BB	BB	BB	BB	DD	BB	BB
chr10_82426544_82426583	FF	NA	NA	NA	FF	NA	FF	FF	FF	fn	NA	FF	FF	NA	FF	FF	NN	NA	NN	NA	FF	FF	FF	FF	NA	FF	fn	FF	NA	FF	FF	FF	NA	NA	NA	FF	FF	FF	FF	fn	NA	FF	FF	NA	NA	NA	FF	FF	NA
chr10_82433948_82433959	BB	DD	BB	DD	DD	BB	BB	BB	BB	DD	BB	DD	BB	BB	BB	DD	BB	DD	DD	DD	DD	BB	BB	BB	DD	BB	DD	DD	BB	BB	BB	DD	DD	BB	DD	BB	BB	BB	BB	DD	BB	BB	BB	BB	BB	BB	DD	BB	BB
chr10_82454608_82454643	NA	NN	BB	NN	NN	NA	BB	BB	BB	BB	BB	NN	NA	NA	BB	NN	BB	NN	nn	NN	NN	BB	bn	BB	NN	NA	NN	NN	NA	BB	BB	NA	DD	BB	bd	BB	BB	BB	BB	DD	BB	BB	BB	BB	BB	BB	NA	NA	BB
chr10_82467752_82467763	BB	DD	BB	DD	DD	BB	BB	BB	BB	DD	BB	DD	BB	BB	BB	DD	BB	DD	DD	DD	DD	BB	BB	BB	DD	BB	DD	DD	BB	BB	BB	DD	DD	BB	DD	BB	BB	BB	BB	DD	BB	BB	BB	BB	BB	BB	DD	BB	BB
chr10_82482306_82482329	BB	DD	BB	DD	DD	BB	BB	BB	BB	DD	BB	DD	BB	BB	BB	DD	BB	DD	DD	DD	DD	BB	BB	BB	DD	BB	DD	DD	BB	BB	BB	DD	DD	BB	DD	BB	BB	BB	BB	DD	BB	BB	BB	BB	BB	BB	DD	BB	BB
chr10_82484334_82484354	BB	DD	BB	DD	DD	BB	BB	BB	BB	DD	BB	DD	BB	BB	BB	DD	BB	DD	DD	DD	DD	BB	BB	BB	DD	BB	DD	DD	BB	BB	BB	DD	DD	BB	DD	BB	BB	BB	BB	DD	BB	BB	BB	BB	BB	BB	DD	BB	BB
chr10_82505594_82505641	FF	df	FF	df	df	FF	FF	FF	FF	df	FF	df	fn	FF	FF	df	FF	df	df	df	df	FF	FF	fn	df	FF	df	df	fn	FF	FF	df	df	FF	df	fn	FF	fn	FF	df	FF	FF	FF	FF	FF	FF	df	FF	FF
chr10_82560112_82560151	BB	DD	BB	DD	DD	BB	BB	BB	BB	DD	BB	DD	BB	BB	BB	DD	BB	DD	DD	DD	DD	BB	BB	BB	DD	BB	DD	DD	BB	BB	BB	DD	DD	BB	DD	BB	BB	BB	BB	DD	BB	BB	BB	BB	BB	BB	DD	BB	BB
chr10_82595856_82595867	BB	DD	BB	DD	DD	BB	BB	BB	BB	DD	BB	DD	BB	BB	BB	DD	BB	DD	DD	DD	DD	BB	BB	BB	DD	BB	DD	DD	BB	BB	BB	DD	DD	BB	DD	BB	BB	BB	BB	DD	BB	BB	BB	BB	BB	BB	DD	BB	BB
chr10_82601932_82601955	BB	DD	BB	DD	DD	BB	BB	BB	BB	DD	BB	DD	BB	BB	BB	DD	BB	DD	DD	DD	DD	BB	BB	BB	DD	BB	DD	DD	BB	BB	BB	DD	DD	BB	DD	BB	BB	BB	BB	DD	BB	BB	BB	BB	BB	BB	DD	BB	BB
chr10_82607435_82607467	BB	DD	BB	DD	DD	BB	BB	BB	BB	DD	BB	DD	BB	BB	BB	DD	BB	DD	DD	DD	DD	BB	BB	BB	DD	BB	DD	DD	BB	BB	BB	DD	DD	BB	DD	BB	BB	BB	BB	DD	BB	BB	BB	BB	BB	BB	DD	BB	BB
chr10_82610006_82610017	BB	DD	BB	DD	DD	BB	BB	BB	BB	DD	BB	DD	BB	BB	BB	DD	BB	DD	DD	DD	DD	BB	BB	BB	DD	BB	DD	DD	BB	BB	BB	DD	DD	BB	DD	BB	BB	BB	BB	DD	BB	BB	BB	BB	BB	BB	DD	BB	BB
chr10_82630977_82630990	bd	DD	BB	DD	DD	BB	BB	BB	BB	DD	BB	DD	BB	BB	BB	DD	BB	DD	DD	DD	DD	BB	BB	BB	DD	BB	DD	DD	BB	BB	BB	DD	DD	BB	DD	BB	BB	BB	BB	DD	BB	BB	BB	BB	BB	BB	DD	BB	BB
chr10_82635606_82635637	BB	DD	BB	DD	DD	BB	BB	BB	BB	DD	BB	DD	BB	BB	BB	DD	BB	DD	DD	DD	DD	BB	BB	BB	DD	BB	DD	DD	BB	BB	BB	DD	DD	BB	DD	BB	BB	BB	BB	DD	BB	BB	BB	BB	BB	BB	DD	BB	BB
chr10_82639409_82639424	BB	DD	BB	DD	DD	BB	BB	BB	BB	DD	BB	DD	BB	BB	BB	DD	BB	DD	DD	DD	DD	BB	BB	BB	DD	BB	DD	DD	BB	BB	BB	DD	DD	BB	DD	BB	BB	BB	BB	DD	BB	BB	BB	BB	BB	BB	DD	BB	BB
chr10_82645419_82645446	BB	DD	BB	DD	DD	BB	BB	BB	BB	DD	BB	DD	BB	BB	BB	dn	BB	DD	DD	DD	DD	BB	BB	BB	DD	BB	DD	DD	BB	BB	BB	DD	DD	BB	DD	BB	BB	BB	BB	DD	BB	BB	BB	BB	BB	BB	DD	BB	BB
chr10_82660427_82660446	BB	DD	BB	DD	DD	BB	BB	BB	BB	DD	BB	DD	BB	BB	BB	DD	BB	DD	DD	DD	DD	BB	BB	BB	DD	BB	DD	DD	BB	BB	BB	DD	DD	BB	DD	BB	BB	BB	BB	DD	BB	BB	BB	BB	BB	BB	DD	BB	BB
chr10_82661637_82661650	BB	DD	BB	DD	DD	BB	BB	BB	BB	DD	BB	DD	BB	BB	BB	DD	BB	DD	DD	DD	DD	BB	BB	BB	DD	BB	DD	DD	BB	BB	BB	DD	DD	BB	DD	BB	BB	BB	BB	DD	BB	BB	BB	BB	BB	BB	DD	BB	BB
chr10_82727205_82727234	BB	DD	BB	DD	DD	BB	BB	bn	BB	bd	BB	DD	BB	BB	BB	DD	BB	DD	DD	DD	DD	BB	BB	BB	DD	BB	DD	bd	BB	BB	BB	DD	DD	BB	DD	BB	BB	BB	BB	DD	BB	BB	BB	BB	BB	BB	DD	BB	BB
chr10_82732123_82732149	BB	dd	BB	dd	dd	BB	BB	BB	BB	dd	BB	dn	BB	BB	BB	dd	BB	dd	dd	dd	dd	BB	BB	BB	dd	BB	dd	dd	BB	BB	BB	dd	dd	BB	dd	BB	BB	BB	BB	dd	BB	BB	BB	BB	BB	BB	dd	BB	BB
chr10_82765504_82765531	BB	DD	BB	DD	DD	BB	BB	BB	BB	DD	BB	DD	BB	BB	BB	DD	BB	DD	DD	DD	DD	BB	BB	BB	DD	BB	DD	DD	BB	BB	BB	DD	DD	BB	DD	BB	BB	BB	BB	DD	BB	BB	BB	BB	BB	BB	DD	BB	BB
chr10_82773935_82773952	BB	DD	BB	DD	DD	BB	BB	BB	BB	DD	BB	DD	BB	BB	BB	DD	BB	DD	DD	DD	DD	BB	BB	BB	DD	BB	DD	DD	BB	BB	BB	DD	DD	BB	DD	BB	BB	BB	BB	DD	BB	BB	BB	BB	BB	BB	DD	BB	BB
chr10_82774777_82774792	BB	DD	BB	DD	dn	BB	BB	BB	BB	DD	BB	DD	BB	BB	BB	DD	BB	DD	DD	DD	DD	BB	BB	BB	DD	BB	DD	DD	BB	BB	BB	DD	DD	BB	DD	BB	BB	BB	BB	DD	BB	BB	BB	BB	BB	BB	DD	BB	BB
chr10_82778647_82778667	BB	DD	BB	DD	DD	BB	BB	BB	BB	DD	BB	DD	BB	BB	BB	DD	BB	DD	DD	DD	DD	BB	BB	BB	DD	BB	DD	DD	BB	BB	BB	DD	DD	BB	DD	BB	BB	BB	BB	DD	BB	BB	BB	BB	BB	BB	DD	BB	BB
chr10_82781643_82781662	BB	DD	BB	DD	DD	BB	BB	BB	BB	DD	BB	DD	BB	BB	BB	DD	BB	DD	DD	DD	DD	BB	BB	BB	DD	BB	DD	DD	BB	BB	BB	DD	DD	BB	DD	BB	BB	BB	BB	DD	BB	BB	BB	BB	BB	BB	DD	BB	BB
chr10_82794398_82794413	BB	DD	BB	DD	DD	BB	BB	BB	BB	DD	BB	DD	BB	BB	BB	DD	BB	DD	DD	DD	DD	BB	BB	BB	DD	BB	DD	DD	BB	BB	BB	DD	DD	BB	DD	BB	BB	BB	BB	DD	BB	BB	BB	BB	BB	BB	DD	BB	BB
chr10_82799407_82799436	NA	DD	NA	DD	DD	BB	BB	NA	BB	DD	NA	NA	NA	NA	NA	DD	NA	DD	DD	DD	DD	bn	BB	BB	DD	NA	DD	DD	bn	NA	NA	DD	DD	NA	DD	NA	NA	BB	bn	DD	NA	NA	BB	NA	BB	NA	DD	bn	NA
chr10_82813282_82813293	FF	df	FF	df	df	FF	FF	FF	FF	df	FF	DD	FF	FF	FF	df	FF	df	df	df	df	FF	FF	FF	df	FF	DD	DD	FF	FF	FF	df	df	FF	df	FF	FF	FF	FF	DD	FF	FF	FF	FF	FF	FF	df	FF	FF
chr10_82824253_82824272	BB	DD	BB	DD	DD	BB	BB	BB	BB	DD	BB	DD	BB	BB	BB	DD	BB	DD	DD	DD	DD	BB	BB	BB	DD	BB	DD	DD	BB	BB	BB	DD	DD	BB	DD	BB	BB	BB	BB	DD	BB	BB	BB	BB	BB	BB	DD	BB	BB
chr10_82831786_82831803	BB	DD	BB	DD	DD	BB	BB	BB	BB	DD	BB	DD	BB	BB	BB	DD	BB	DD	DD	DD	DD	BB	BB	BB	DD	BB	DD	DD	BB	BB	BB	DD	DD	BB	DD	BB	BB	BB	BB	DD	BB	BB	BB	BB	BB	BB	DD	BB	BB
chr10_82837979_82838006	BB	DD	BB	DD	DD	BB	NA	BB	BB	DD	BB	DD	NA	BB	BB	DD	BB	DD	DD	DD	DD	BB	BB	BB	DD	NA	DD	DD	BB	BB	BB	DD	DD	BB	DD	BB	BB	BB	BB	DD	NA	BB	BB	BB	NN	NA	DD	BB	NA
chr10_82841527_82841546	BB	DD	BB	DD	DD	BB	BB	BB	BB	DD	BB	DD	BB	BB	BB	DD	BB	DD	DD	DD	DD	BB	BB	BB	DD	BB	DD	DD	BB	BB	BB	DD	DD	BB	DD	BB	BB	BB	BB	DD	BB	BB	BB	BB	BB	BB	DD	BB	BB
chr10_82858464_82858479	BB	DD	BB	DD	DD	BB	BB	BB	BB	DD	BB	DD	BB	BB	BB	DD	BB	DD	DD	DD	DD	BB	BB	BB	DD	BB	DD	DD	BB	BB	BB	DD	DD	BB	DD	BB	BB	BB	BB	DD	BB	BB	BB	BB	BB	BB	DD	BB	BB
chr10_82870399_82870420	BB	DD	BB	DD	dn	BB	BB	BB	BB	DD	BB	DD	BB	BB	BB	DD	BB	DD	DD	DD	DD	BB	BB	BB	DD	BB	DD	DD	BB	BB	BB	DD	DD	BB	DD	BB	BB	BB	BB	DD	BB	BB	BB	BB	BB	BB	dn	BB	BB
chr10_82891944_82891979	BB	DD	BB	DD	DD	BB	BB	BB	BB	DD	BB	DD	BB	BB	BB	DD	BB	DD	DD	DD	DD	BB	BB	BB	DD	BB	DD	DD	BB	BB	BB	DD	DD	BB	DD	BB	BB	BB	BB	DD	BB	BB	BB	BB	BB	BB	DD	BB	BB
chr10_82893761_82893795	BB	DD	BB	DD	DD	BB	BB	BB	BB	DD	BB	DD	BB	BB	BB	DD	BB	DD	DD	DD	DD	BB	BB	BB	DD	BB	DD	DD	BB	BB	BB	DD	DD	BB	DD	BB	BB	BB	BB	DD	BB	BB	BB	BB	BB	BB	DD	BB	BB
chr10_82905606_82905619	BB	DD	BB	DD	DD	BB	BB	BB	BB	DD	BB	DD	BB	BB	BB	DD	BB	DD	DD	DD	DD	BB	BB	BB	DD	BB	DD	DD	BB	BB	BB	DD	DD	BB	DD	BB	BB	BB	BB	DD	BB	BB	BB	BB	BB	BB	DD	BB	BB
chr10_82909409_82909433	BB	DD	BB	DD	DD	BB	BB	BB	BB	DD	BB	DD	BB	BB	BB	DD	BB	DD	DD	DD	DD	BB	BB	BB	DD	BB	DD	DD	BB	BB	BB	DD	DD	BB	DD	BB	BB	BB	BB	DD	BB	BB	BB	BB	BB	BB	DD	BB	BB
chr10_82928430_82928453	BB	DD	BB	DD	DD	BB	BB	BB	BB	DD	BB	DD	BB	BB	BB	DD	BB	DD	DD	DD	DD	BB	BB	BB	DD	BB	DD	DD	BB	BB	BB	DD	DD	BB	DD	BB	BB	BB	BB	DD	BB	BB	BB	BB	BB	BB	DD	BB	BB
chr10_82930766_82930777	BB	DD	BB	DD	DD	BB	BB	BB	BB	DD	BB	DD	BB	BB	BB	DD	BB	DD	DD	DD	DD	BB	BB	BB	DD	BB	DD	DD	BB	BB	BB	DD	DD	BB	DD	BB	BB	BB	BB	DD	BB	BB	BB	BB	BB	BB	DD	BB	BB
chr10_82952600_82952623	BB	DD	BB	DD	DD	BB	BB	BB	BB	DD	bb	DD	BB	bb	bb	DD	BB	DD	DD	DD	DD	BB	bb	BB	DD	BB	DD	dn	BB	bb	BB	DD	DD	BB	DD	BB	BB	bb	bb	DD	bb	BB	BB	BB	BB	BB	DD	bb	BB
chr10_82960531_82960545	BB	DD	BB	DD	DD	BB	BB	BB	BB	DD	BB	DD	BB	BB	BB	DD	BB	DD	DD	DD	DD	BB	BB	BB	DD	BB	DD	DD	BB	BB	BB	DD	DD	BB	DD	BB	BB	BB	BB	DD	BB	BB	BB	BB	BB	BB	DD	BB	BB
chr10_82961117_82961131	BB	DD	BB	DD	DD	BB	BB	BB	BB	DD	BB	DD	BB	BB	BB	DD	BB	DD	DD	DD	DD	BB	BB	BB	DD	BB	DD	DD	BB	BB	BB	DD	DD	BB	DD	BB	BB	BB	BB	DD	BB	BB	BB	BB	BB	BB	DD	BB	BB
chr10_82966340_82966354	BB	DD	BB	DD	DD	BB	BB	BB	BB	DD	BB	DD	BB	BB	BB	DD	BB	DD	DD	DD	DD	BB	BB	BB	DD	BB	DD	DD	BB	BB	BB	DD	DD	BB	DD	BB	BB	BB	BB	DD	BB	BB	BB	BB	BB	BB	DD	BB	BB
chr10_82969384_82969397	BB	DD	BB	DD	DD	BB	BB	BB	BB	DD	BB	DD	BB	BB	BB	DD	BB	DD	DD	DD	DD	BB	BB	BB	DD	BB	DD	DD	BB	BB	BB	DD	DD	BB	DD	BB	BB	BB	BB	DD	BB	BB	BB	BB	BB	BB	DD	BB	BB
chr10_82970094_82970117	BB	DD	BB	DD	DD	BB	BB	BB	BB	DD	BB	DD	BB	BB	BB	DD	BB	DD	DD	DD	DD	BB	BB	BB	DD	BB	DD	DD	BB	BB	BB	DD	DD	BB	DD	BB	BB	BB	BB	DD	BB	BB	BB	BB	BB	BB	DD	BB	BB
chr10_82972619_82972634	BB	DD	BB	DD	DD	BB	BB	BB	BB	DD	BB	DD	BB	BB	BB	DD	BB	DD	DD	DD	DD	BB	BB	BB	DD	BB	DD	DD	BB	BB	BB	DD	DD	BB	DD	BB	BB	BB	BB	DD	BB	BB	BB	BB	BB	BB	DD	BB	BB
chr10_82986212_82986231	NA	DD	BB	DD	NA	NA	BB	BB	BB	DD	BB	NN	BB	NA	BB	DD	BB	DD	DD	DD	NN	BB	BB	BB	DD	NA	DD	DD	BB	NA	NA	DD	DD	BB	DD	NA	NA	BB	BB	DD	NA	BB	BB	BB	BB	BB	NA	BB	BB
chr10_83016292_83016339	BB	DD	BB	DD	DD	BB	BB	BB	BB	DD	BB	DD	BB	BB	BB	DD	BB	DD	DD	DD	NA	BB	BB	NN	DD	BB	DD	DD	NA	BB	BB	DD	DD	NA	DD	BB	NA	BB	BB	DD	BB	BB	BB	NA	BB	NA	DD	BB	BB
chr10_83016416_83016447	BB	DD	BB	DD	DD	BB	BB	BB	BB	DD	BB	DD	BB	BB	BB	DD	BB	DD	DD	DD	DD	BB	BB	BB	DD	BB	DD	DD	BB	BB	BB	DD	DD	BB	DD	BB	BB	BB	BB	DD	BB	BB	BB	BB	BB	BB	DD	BB	BB
chr10_83047714_83047727	BB	DD	BB	DD	DD	BB	BB	BB	BB	DD	BB	DD	BB	BB	BB	DD	BB	DD	DD	DD	DD	BB	BB	BB	DD	BB	DD	DD	BB	BB	BB	DD	DD	BB	DD	BB	BB	BB	BB	DD	BB	BB	BB	BB	BB	BB	DD	BB	BB
chr10_83103832_83103859	BB	DD	BB	DD	DD	BB	BB	BB	BB	DD	BB	DD	BB	BB	BB	DD	BB	DD	DD	DD	DD	BB	BB	BB	DD	BB	DD	DD	BB	BB	BB	dn	DD	BB	DD	BB	BB	BB	BB	DD	BB	BB	BB	BB	BB	BB	DD	BB	bd
chr10_83103916_83103959	FF	FF	FF	NA	FF	FF	FF	FF	FF	FF	FF	FF	FF	FF	FF	FF	FF	NA	NA	NA	FF	FF	fn	FF	FF	NA	FF	FF	FF	FF	FF	FF	FF	FF	FF	FF	FF	FF	FF	FF	FF	FF	FF	FF	FF	NA	FF	FF	NA
chr10_83325708_83325739	FF	FF	FF	FF	FF	FF	FF	NN	NA	FF	FF	FF	FF	FF	NA	FF	FF	FF	FF	FF	FF	FF	FF	FF	FF	NA	FF	FF	FF	FF	FF	FF	FF	FF	FF	FF	FF	FF	fn	FF	FF	FF	FF	FF	FF	FF	FF	FF	NA
chr10_83536309_83536356	FF	FF	NA	FF	FF	NA	FF	FF	FF	FF	FF	FF	FF	FF	FF	FF	NN	FF	FF	FF	FF	FF	FF	FF	FF	NA	FF	FF	FF	FF	FF	FF	FF	NA	FF	FF	FF	FF	fn	NA	FF	FF	FF	FF	FF	NA	FF	FF	FF
chr10_83727058_83727101	NA	FF	FF	FF	NA	NN	FF	NN	NA	FF	FF	FF	FF	FF	FF	FF	FF	NA	FF	FF	FF	FF	FF	FF	FF	FF	FF	FF	FF	FF	FF	FF	FF	FF	FF	FF	NA	FF	FF	FF	NA	FF	FF	FF	FF	NA	FF	FF	fn
chr10_83729098_83729109	FF	FF	FF	FF	FF	FF	FF	FF	FF	FF	FF	FF	FF	FF	FF	FF	FF	FF	FF	FF	FF	FF	FF	FF	FF	NA	FF	FF	FF	NA	FF	FF	FF	FF	FF	FF	FF	FF	FF	FF	FF	FF	FF	FF	FF	NA	FF	FF	FF
chr10_83851228_83851267	BB	DD	BB	DD	DD	BB	BB	BB	BB	DD	BB	DD	BB	BB	BB	DD	BB	DD	DD	DD	DD	BB	BB	BB	DD	BB	DD	DD	BB	bd	BB	DD	DD	BB	DD	BB	BB	BB	BB	DD	BB	BB	BB	BB	BB	BB	DD	BB	BB
chr10_83935600_83935659	NA	NA	FF	FF	FF	FF	FF	FF	FF	FF	FF	NA	FF	FF	FF	NA	NA	FF	FF	NA	FF	FF	FF	fn	FF	FF	NA	FF	FF	NA	FF	FF	FF	NA	NA	FF	FF	FF	FF	FF	FF	FF	FF	FF	FF	FF	FF	FF	NA
chr10_83950062_83950093	FF	FF	FF	FF	NA	FF	FF	FF	FF	FF	FF	FF	FF	FF	FF	FF	FF	FF	FF	FF	FF	FF	FF	FF	FF	FF	FF	FF	FF	FF	FF	FF	FF	FF	FF	FF	FF	FF	FF	FF	FF	FF	FF	FF	FF	NA	FF	FF	FF
chr10_84021944_84021971	FF	FF	NA	FF	FF	NA	NA	FF	FF	NA	FF	FF	FF	FF	FF	FF	FF	FF	NA	FF	fn	FF	FF	FF	NA	NA	FF	FF	NA	FF	NA	FF	FF	FF	FF	FF	FF	NA	FF	FF	FF	FF	FF	FF	NA	NA	FF	NA	FF
chr10_84079995_84080054	FF	FF	FF	FF	FF	FF	NA	FF	FF	FF	FF	FF	FF	FF	FF	NA	FF	FF	FF	FF	FF	FF	NA	NA	FF	FF	FF	FF	FF	FF	FF	FF	fn	FF	FF	FF	FF	FF	FF	FF	NA	NN	FF	NA	FF	FF	FF	FF	FF
chr10_84103423_84103462	FF	FF	FF	FF	FF	FF	FF	FF	FF	NA	FF	FF	FF	FF	FF	FF	FF	FF	fn	FF	FF	FF	FF	NA	FF	NA	FF	FF	FF	NA	FF	FF	NA	NA	FF	NA	FF	FF	FF	FF	NA	FF	NA	FF	FF	NN	FF	NA	FF
chr10_84154177_84154216	DD	DD	DD	DD	DD	BB	DD	BB	BB	NA	DD	DD	BB	BB	DD	DD	DD	DD	DD	DD	DD	DD	DD	DD	DD	BB	DD	DD	DD	BB	DD	DD	DD	BB	DD	BB	BB	BB	BB	DD	BB	BB	BB	BB	BB	BB	DD	BB	BB
chr10_84172250_84172271	FF	FF	FF	FF	FF	FF	FF	FF	FF	FF	NA	FF	FF	FF	NA	FF	FF	FF	FF	FF	FF	FF	FF	FF	NN	FF	FF	FF	FF	FF	NA	FF	NA	FF	FF	FF	FF	NA	FF	FF	NA	fn	FF	FF	FF	FF	FF	FF	FF
chr10_84211624_84211671	BB	NN	DD	NA	DD	BB	BB	BB	BB	NN	BB	DD	BB	BB	BB	dn	BB	DD	DD	DD	DD	BB	BB	BB	DD	NA	DD	NA	BB	BB	BB	DD	DD	BB	NA	NA	BB	BB	BB	DD	BB	BB	BB	BB	BB	NA	DD	BB	BB
chr10_84378489_84378538	FF	NA	NA	FF	NA	FF	FF	FF	FF	FF	FF	FF	FF	FF	FF	FF	FF	FF	FF	FF	FF	FF	FF	FF	FF	FF	FF	FF	FF	FF	FF	FF	FF	FF	FF	FF	FF	FF	FF	FF	FF	FF	FF	FF	FF	FF	FF	FF	FF
chr10_84404970_84405013	FF	FF	FF	NA	NA	NA	NA	NA	NN	FF	FF	fn	FF	FF	FF	FF	NA	NA	FF	FF	FF	FF	FF	NN	FF	NA	NA	FF	fn	NA	NA	FF	FF	FF	NA	FF	FF	FF	FF	FF	FF	FF	FF	FF	FF	NA	NA	FF	NA
chr10_84508486_84508529	BB	bb	BB	DD	BB	BB	NA	BB	BB	BB	BB	NA	BB	BB	BB	DD	BB	DD	DD	BB	BB	BB	BB	BB	BB	BB	DD	DD	bn	BB	BB	DD	DD	BB	DD	BB	BB	BB	NA	DD	BB	BB	BB	BB	BB	BB	NA	BB	NA
chr10_84539412_84539439	FF	FF	FF	FF	FF	FF	FF	FF	FF	FF	FF	FF	FF	FF	FF	FF	FF	NA	FF	FF	FF	FF	FF	NA	FF	FF	FF	FF	FF	FF	FF	FF	FF	FF	FF	FF	FF	FF	FF	FF	FF	FF	FF	FF	FF	FF	FF	FF	FF
chr10_84598077_84598092	BB	DD	BB	DD	DD	BB	BB	BB	BB	DD	BB	DD	BB	BB	BB	DD	BB	DD	DD	DD	DD	BB	BB	BB	DD	BB	DD	DD	BB	BB	BB	DD	DD	BB	DD	BB	BB	BB	BB	DD	BB	BB	BB	BB	BB	BB	DD	BB	BB
chr10_84600770_84600785	BB	DD	BB	DD	DD	BB	BB	BB	BB	DD	BB	DD	BB	BB	BB	DD	BB	DD	DD	DD	DD	BB	BB	BB	DD	BB	DD	DD	BB	BB	BB	DD	DD	BB	DD	BB	BB	BB	BB	DD	BB	BB	BB	BB	BB	BB	DD	BB	BB
chr10_84631099_84631125	BB	DD	BB	DD	DD	BB	BB	BB	BB	DD	BB	DD	BB	BB	BB	DD	BB	DD	DD	DD	DD	BB	BB	BB	DD	BB	DD	DD	BB	BB	BB	DD	DD	BB	DD	BB	BB	BB	BB	DD	BB	BB	BB	BB	BB	BB	DD	BB	BB
chr10_84651226_84651240	FF	df	FF	df	df	FF	FF	FF	FF	df	FF	df	FF	FF	FF	DD	FF	DD	DD	df	df	FF	FF	FF	df	FF	df	df	FF	FF	FF	DD	df	FF	DD	FF	FF	FF	FF	df	FF	FF	FF	FF	FF	FF	df	FF	FF
chr10_84651241_84651261	BB	DD	BB	DD	DD	BB	BB	BB	BB	DD	BB	DD	BB	BB	BB	DD	BB	DD	DD	DD	DD	BB	BB	BB	DD	BB	DD	DD	BB	BB	BB	DD	DD	BB	DD	BB	BB	BB	BB	DD	BB	BB	BB	BB	BB	BB	DD	BB	BB
chr10_84683155_84683178	BB	DD	BB	DD	DD	BB	BB	BB	BB	DD	BB	DD	BB	BB	BB	DD	BB	DD	DD	DD	DD	BB	BB	BB	DD	BB	DD	DD	BB	BB	BB	DD	DD	BB	DD	BB	BB	BB	BB	DD	BB	BB	BB	BB	BB	BB	DD	BB	BB
chr10_84687670_84687689	BB	DD	BB	DD	DD	BB	BB	BB	BB	DD	BB	DD	BB	BB	BB	DD	BB	DD	DD	DD	DD	BB	BB	BB	DD	BB	DD	DD	BB	BB	BB	DD	DD	BB	DD	BB	BB	BB	BB	DD	BB	BB	BB	BB	BB	BB	DD	BB	BB
chr10_84687889_84687904	BB	DD	BB	DD	DD	BB	BB	BB	BB	DD	BB	DD	BB	BB	BB	DD	BB	DD	DD	DD	DD	BB	BB	BB	DD	BB	DD	DD	BB	BB	BB	DD	DD	BB	DD	BB	BB	BB	BB	DD	BB	BB	BB	BB	BB	BB	DD	BB	BB
chr10_84725952_84725966	BB	DD	BB	DD	DD	BB	BB	BB	BB	DD	BB	DD	BB	BB	BB	DD	BB	DD	DD	DD	DD	BB	BB	BB	DD	BB	DD	DD	BB	BB	BB	DD	DD	BB	DD	BB	BB	BB	BB	DD	BB	BB	BB	BB	BB	BB	DD	BB	BB
chr10_84751484_84751503	BB	DD	BB	DD	DD	BB	BB	BB	BB	DD	BB	DD	BB	BB	BB	DD	BB	DD	DD	DD	DD	BB	BB	BB	DD	BB	DD	DD	BB	BB	BB	DD	DD	BB	DD	BB	BB	BB	BB	DD	BB	BB	BB	BB	BB	BB	DD	BB	BB
chr10_84759995_84760014	BB	DD	BB	DD	DD	BB	BB	BB	BB	DD	BB	DD	BB	BB	BB	DD	BB	DD	DD	DD	DD	BB	BB	BB	DD	BB	DD	DD	BB	BB	BB	DD	DD	BB	DD	BB	BB	BB	BB	DD	BB	BB	BB	BB	BB	BB	DD	BB	BB
chr10_84783004_84783027	BB	DD	BB	DD	DD	BB	BB	BB	BB	DD	BB	DD	BB	BB	BB	DD	BB	DD	DD	DD	DD	BB	BB	BB	DD	BB	DD	DD	BB	BB	BB	DD	DD	BB	DD	BB	BB	BB	BB	DD	BB	BB	BB	BB	BB	BB	DD	BB	BB
chr10_84790644_84790667	BB	DD	BB	DD	DD	BB	BB	BB	BB	DD	BB	DD	BB	BB	BB	DD	BB	DD	DD	DD	DD	BB	BB	BB	DD	BB	DD	DD	BB	BB	BB	DD	DD	BB	DD	BB	BB	BB	BB	DD	BB	BB	BB	BB	BB	BB	DD	BB	BB
chr10_84797196_84797221	BB	DD	BB	DD	DD	bn	BB	BB	BB	DD	BB	DD	BB	BB	BB	DD	BB	DD	DD	DD	DD	BB	BB	BB	bd	BB	DD	DD	BB	bd	BB	DD	DD	BB	DD	BB	BB	BB	BB	DD	BB	BB	BB	BB	BB	BB	DD	BB	BB
chr10_84802903_84802930	BB	DD	BB	DD	DD	BB	BB	BB	BB	DD	BB	DD	BB	BB	BB	DD	BB	bd	DD	DD	DD	BB	BB	BB	bd	BB	bd	DD	BB	BB	BB	DD	DD	BB	DD	BB	BB	BB	BB	bd	BB	BB	BB	BB	BB	BB	DD	BB	BB
chr10_84855344_84855355	BB	DD	BB	DD	DD	BB	BB	BB	BB	DD	BB	DD	BB	BB	BB	DD	BB	DD	DD	DD	DD	BB	BB	BB	DD	BB	DD	DD	BB	DD	BB	DD	DD	BB	DD	BB	BB	BB	BB	DD	BB	BB	BB	BB	BB	BB	DD	BB	BB
chr10_84855898_84855909	BB	DD	BB	DD	DD	BB	BB	BB	BB	DD	BB	DD	BB	BB	BB	DD	BB	DD	DD	DD	DD	BB	BB	BB	DD	BB	DD	DD	BB	DD	BB	DD	DD	BB	DD	BB	BB	BB	BB	DD	BB	BB	BB	BB	BB	BB	DD	BB	BB
chr10_84857003_84857022	BB	DD	BB	DD	DD	BB	BB	BB	BB	DD	BB	DD	BB	BB	BB	DD	BB	DD	DD	DD	DD	BB	BB	BB	DD	BB	DD	DD	BB	DD	BB	DD	DD	BB	DD	BB	BB	BB	BB	DD	BB	BB	BB	BB	BB	BB	DD	BB	BB
chr10_84861847_84861858	BB	DD	BB	DD	DD	BB	BB	BB	BB	DD	BB	DD	BB	BB	BB	DD	BB	DD	DD	DD	DD	BB	BB	BB	DD	BB	DD	DD	BB	DD	BB	DD	DD	BB	DD	BB	BB	BB	BB	DD	BB	BB	BB	BB	BB	BB	DD	BB	BB
chr10_84881949_84881966	BB	DD	BB	DD	DD	BB	BB	BB	BB	DD	BB	DD	BB	BB	BB	DD	BB	DD	DD	DD	DD	BB	BB	BB	DD	BB	DD	DD	BB	DD	BB	DD	DD	BB	DD	BB	BB	BB	BB	DD	BB	BB	BB	BB	BB	BB	DD	BB	BB
chr10_85156322_85156365	BB	DD	nn	DD	DD	BB	NA	BB	NA	DD	NA	DD	NA	BB	BB	DD	NA	DD	DD	NA	DD	BB	BB	BB	NA	NA	DD	DD	NN	DD	BB	bd	DD	BB	DD	NA	BB	BB	NA	DD	NA	BB	NA	BB	BB	NA	NA	BB	BB
chr10_85169940_85169975	FF	FF	FF	FF	FF	FF	FF	FF	FF	FF	FF	FF	FF	FF	FF	FF	FF	FF	FF	FF	FF	FF	FF	FF	FF	FF	FF	FF	FF	FF	FF	FF	NN	FF	FF	FF	FF	FF	FF	FF	FF	FF	NA	FF	FF	FF	FF	FF	FF
chr10_85191644_85191683	BB	DD	BB	DD	DD	BB	BB	BB	BB	DD	BB	DD	BB	BB	BB	DD	BB	DD	DD	DD	DD	BB	BB	BB	DD	BB	DD	DD	BB	DD	BB	DD	DD	BB	DD	BB	BB	BB	BB	DD	BB	BB	BB	BB	BB	BB	DD	BB	BB
chr10_85208575_85208618	BB	DD	BB	DD	DD	BB	BB	BB	BB	DD	BB	DD	BB	BB	BB	DD	BB	DD	DD	DD	DD	BB	BB	BB	DD	BB	DD	DD	BB	DD	BB	DD	DD	BB	DD	BB	BB	BB	BB	DD	BB	BB	BB	BB	BB	BB	DD	BB	BB
chr10_85216351_85216364	BB	DD	BB	DD	DD	BB	BB	BB	BB	DD	BB	DD	BB	BB	BB	DD	BB	DD	DD	DD	DD	BB	BB	BB	DD	BB	DD	DD	BB	DD	BB	DD	DD	BB	DD	BB	BB	BB	BB	DD	BB	BB	BB	BB	BB	BB	DD	BB	BB
chr10_85226491_85226502	BB	DD	BB	DD	DD	BB	BB	BB	BB	DD	BB	DD	BB	BB	BB	DD	BB	DD	DD	DD	DD	BB	BB	BB	DD	BB	DD	DD	BB	DD	BB	DD	DD	BB	DD	BB	BB	BB	BB	DD	BB	BB	BB	BB	BB	BB	DD	BB	BB
chr10_85229722_85229745	BB	DD	BB	DD	DD	BB	BB	BB	BB	DD	BB	DD	BB	BB	BB	DD	BB	DD	DD	DD	DD	BB	BB	BB	DD	BB	DD	DD	BB	DD	BB	DD	DD	BB	DD	BB	BB	BB	BB	DD	BB	BB	BB	BB	BB	BB	DD	BB	BB
chr10_85230157_85230180	BB	DD	BB	DD	DD	BB	BB	BB	BB	DD	BB	DD	BB	BB	BB	DD	BB	DD	DD	DD	DD	BB	BB	BB	DD	BB	DD	DD	BB	DD	BB	DD	DD	BB	DD	BB	BB	BB	BB	DD	BB	BB	BB	BB	BB	BB	DD	BB	BB
chr10_85242266_85242289	BB	DD	BB	DD	DD	BB	BB	BB	BB	DD	BB	DD	BB	BB	BB	DD	BB	DD	DD	DD	DD	BB	BB	BB	DD	BB	DD	DD	BB	DD	BB	DD	DD	BB	DD	BB	BB	BB	BB	DD	BB	BB	BB	BB	BB	BB	DD	BB	BB
chr10_85248677_85248706	BB	NA	BB	DD	DD	BB	BB	BB	BB	DD	BB	DD	BB	BB	BB	DD	BB	NA	dn	DD	DD	BB	BB	BB	NA	BB	DD	DD	BB	DD	BB	DD	DD	BB	NA	NA	BB	BB	BB	DD	BB	BB	BB	BB	BB	BB	DD	BB	BB
chr10_85272913_85272930	BB	DD	BB	DD	DD	BB	BB	BB	BB	DD	BB	DD	BB	BB	BB	DD	BB	DD	DD	DD	bd	BB	BB	BB	DD	BB	DD	DD	BB	dn	BB	DD	DD	BB	DD	BB	BB	BB	BB	DD	BB	BB	BB	BB	BB	BB	DD	BB	BB
chr10_85351096_85351107	BB	DD	BB	DD	DD	BB	BB	BB	BB	DD	BB	DD	BB	BB	BB	DD	BB	DD	DD	DD	DD	BB	BB	BB	DD	BB	DD	dn	BB	DD	BB	DD	DD	BB	DD	BB	BB	BB	BB	DD	BB	BB	BB	BB	BB	BB	DD	BB	BB
chr10_85356856_85356867	BB	DD	BB	DD	DD	BB	BB	BB	BB	DD	BB	DD	BB	BB	BB	DD	BB	DD	DD	DD	DD	BB	BB	BB	DD	BB	DD	DD	BB	DD	BB	DD	DD	BB	DD	BB	BB	BB	BB	DD	BB	BB	BB	BB	BB	BB	DD	BB	BB
chr10_85384673_85384700	BB	DD	BB	DD	DD	BB	BB	BB	BB	DD	BB	DD	BB	BB	BB	DD	BB	DD	DD	DD	DD	BB	BB	BB	DD	BB	DD	DD	BB	DD	BB	DD	DD	BB	DD	BB	BB	BB	BB	DD	BB	BB	BB	BB	BB	BB	DD	BB	BB
chr10_85420558_85420612	BB	DD	BB	DD	DD	BB	BB	BB	BB	DD	BB	DD	BB	BB	BB	DD	BB	DD	DD	DD	DD	BB	BB	BB	DD	BB	DD	DD	BB	DD	BB	DD	DD	BB	DD	BB	BB	BB	BB	DD	BB	BB	BB	BB	BB	BB	DD	BB	BB
chr10_85444565_85444604	BB	DD	BB	DD	DD	BB	BB	BB	BB	DD	BB	DD	BB	bd	BB	DD	BB	DD	DD	DD	DD	BB	BB	BB	DD	BB	DD	DD	BB	DD	BB	DD	DD	BB	DD	BB	BB	BB	BB	DD	BB	BB	BB	BB	BB	BB	DD	DD	BB
chr10_85447807_85447822	BB	DD	BB	DD	DD	BB	BB	BB	BB	DD	BB	dn	BB	BB	BB	DD	BB	DD	DD	DD	DD	BB	BB	BB	DD	BB	DD	DD	BB	DD	BB	DD	DD	BB	DD	BB	BB	BB	BB	DD	BB	BB	BB	BB	BB	BB	DD	BB	BB
chr10_85485953_85485992	FF	FF	FF	NA	FF	FF	FF	FF	NA	FF	FF	NA	fn	FF	NA	FF	FF	FF	FF	NA	FF	FF	FF	NA	FF	NA	FF	FF	FF	FF	fn	FF	FF	FF	NA	FF	FF	FF	FF	FF	NA	FF	FF	FF	FF	NA	FF	FF	NA
chr10_85491870_85491891	BB	DD	BB	DD	DD	BB	BB	BB	BB	DD	BB	DD	BB	BB	BB	DD	BB	DD	DD	DD	DD	BB	BB	BB	DD	BB	DD	DD	BB	DD	BB	DD	DD	BB	DD	BB	bn	BB	BB	DD	BB	BB	BB	BB	BB	BB	DD	BB	BB
chr10_85542580_85542591	BB	DD	BB	DD	DD	BB	BB	BB	BB	DD	BB	DD	BB	BB	BB	DD	BB	DD	DD	DD	DD	BB	BB	BB	DD	BB	DD	DD	BB	DD	BB	DD	DD	BB	DD	BB	BB	BB	BB	DD	BB	BB	BB	BB	BB	BB	DD	BB	BB
chr10_85545369_85545384	BB	DD	BB	DD	DD	BB	BB	BB	BB	DD	BB	DD	BB	BB	BB	DD	BB	DD	DD	DD	DD	BB	BB	BB	DD	BB	DD	DD	BB	DD	BB	DD	DD	BB	DD	BB	BB	BB	BB	DD	BB	BB	BB	BB	BB	BB	DD	BB	BB
chr10_85545405_85545422	BB	DD	BB	DD	DD	BB	BB	BB	BB	DD	BB	DD	BB	BB	BB	DD	BB	DD	DD	DD	DD	BB	BB	BB	DD	BB	DD	DD	BB	DD	BB	DD	DD	BB	DD	BB	BB	BB	BB	DD	BB	BB	BB	BB	BB	BB	DD	BB	BB
chr10_85556569_85556592	BB	DD	BB	DD	DD	BB	BB	BB	BB	DD	BB	DD	BB	BB	BB	DD	BB	DD	DD	DD	DD	BB	BB	BB	DD	BB	DD	DD	BB	DD	BB	DD	DD	BB	DD	BB	BB	BB	BB	DD	BB	BB	BB	BB	BB	BB	DD	BB	BB
chr10_85590477_85590496	BB	DD	BB	DD	DD	BB	BB	BB	BB	DD	BB	DD	BB	BB	BB	DD	BB	DD	DD	DD	DD	BB	BB	BB	DD	BB	DD	DD	BB	DD	BB	DD	DD	BB	DD	BB	BB	BB	BB	DD	BB	BB	BB	BB	BB	BB	DD	BB	BB
chr10_85591150_85591185	NA	DD	UU	DD	DD	UU	UU	UU	NA	DD	NA	DD	NA	UU	NA	DD	UU	DD	DD	DD	DD	UU	UU	UU	DD	NA	DD	DD	UU	DD	uu	DD	DD	UU	DD	UU	UU	NA	UU	DD	NA	NA	UU	NA	UU	UU	DD	UU	UU
chr10_85599473_85599496	BB	DD	BB	DD	DD	BB	BB	BB	BB	DD	BB	DD	BB	BB	BB	DD	BB	DD	DD	DD	DD	BB	BB	BB	DD	BB	DD	DD	BB	DD	BB	DD	DD	BB	DD	BB	BB	BB	BB	DD	BB	BB	BB	BB	BB	BB	DD	BB	BB
chr10_85612003_85612014	BB	DD	BB	DD	DD	BB	BB	BB	BB	DD	BB	DD	BB	BB	BB	DD	BB	DD	DD	DD	DD	BB	BB	BB	DD	BB	DD	DD	BB	DD	BB	DD	DD	BB	DD	BB	BB	BB	BB	DD	BB	BB	BB	BB	BB	BB	DD	BB	BB
chr10_85910180_85910203	BB	DD	BB	DD	DD	BB	BB	BB	BB	DD	BB	DD	BB	BB	BB	DD	BB	DD	DD	DD	DD	BB	BB	BB	DD	BB	DD	DD	BB	DD	BB	DD	DD	BB	DD	BB	BB	BB	BB	DD	BB	BB	BB	BB	BB	BB	DD	BB	BB
chr10_85925019_85925054	BB	DD	BB	DD	DD	BB	BB	BB	BB	DD	BB	DD	BB	BB	BB	DD	BB	DD	DD	DD	DD	BB	BB	BB	DD	BB	DD	DD	BB	DD	BB	DD	DD	BB	DD	BB	BB	BB	BB	DD	BB	BB	BB	BB	BB	BB	DD	bd	BB
chr10_85972441_85972475	BB	NN	BB	DD	DD	BB	BB	BB	BB	DD	BB	DD	BB	BB	BB	NN	BB	DD	DD	NA	DD	BB	BB	BB	DD	BB	DD	DD	BB	DD	BB	DD	DD	BB	DD	BB	BB	BB	BB	DD	BB	BB	BB	BB	BB	BB	DD	BB	BB
chr10_86008586_86008597	BB	DD	BB	DD	DD	BB	BB	BB	BB	DD	BB	DD	BB	BB	BB	DD	BB	DD	DD	DD	DD	BB	BB	BB	DD	BB	DD	DD	BB	DD	BB	DD	DD	BB	DD	BB	BB	BB	BB	DD	BB	BB	BB	BB	BB	BB	DD	BB	BB
chr10_86079855_86079886	BB	DD	BB	dd	dd	BB	BB	BB	BB	DD	BB	dd	BB	BB	BB	DD	BB	DD	DD	DD	dd	BB	BB	BB	DD	BB	dd	dd	BB	dd	BB	DD	dd	BB	dd	BB	BB	BB	BB	dd	BB	BB	BB	BB	BB	BB	dd	BB	BB
chr10_86104682_86104705	BB	DD	BB	DD	DD	BB	BB	BB	BB	DD	BB	DD	BB	BB	BB	DD	BB	DD	DD	DD	DD	BB	BB	BB	DD	BB	DD	DD	BB	DD	BB	DD	DD	BB	DD	BB	BB	BB	BB	DD	BB	BB	BB	BB	BB	BB	DD	BB	BB
chr10_86163607_86163654	BB	DD	BB	DD	NA	BB	BB	NA	BB	NA	bn	DD	BB	BB	BB	DD	BB	DD	DD	NA	DD	NA	NN	BB	DD	NA	DD	DD	NA	DD	bn	bd	DD	BB	DD	BB	BB	BB	BB	DD	BB	BB	BB	BB	DD	NA	NA	BB	BB
chr10_86207637_86207684	BB	DD	BB	DD	DD	BB	DD	BB	BB	DD	BB	DD	BB	BB	BB	DD	BB	DD	DD	DD	DD	BB	BB	BB	DD	BB	DD	DD	BB	DD	BB	DD	DD	BB	DD	BB	BB	BB	BB	DD	BB	BB	BB	BB	BB	BB	DD	BB	BB
chr10_86210440_86210475	BB	DD	BB	DD	DD	BB	DD	BB	BB	DD	BB	DD	BB	BB	BB	DD	BB	DD	DD	DD	DD	BB	BB	BB	DD	BB	DD	DD	BB	DD	BB	DD	DD	BB	DD	BB	BB	BB	BB	DD	BB	BB	bd	BB	BB	BB	DD	BB	BB
chr10_86211771_86211810	BB	DD	BB	DD	DD	BB	DD	BB	BB	DD	BB	DD	BB	BB	BB	NA	BB	DD	DD	DD	DD	BB	BB	BB	DD	NN	DD	DD	BB	DD	BB	DD	DD	BB	DD	BB	BB	NA	BB	DD	BB	BB	BB	BB	BB	BB	DD	BB	BB
chr10_86216016_86216051	BB	DD	BB	DD	DD	BB	DD	BB	BB	DD	BB	DD	BB	BB	BB	DD	BB	DD	DD	DD	DD	BB	BB	BB	DD	BB	DD	DD	BB	DD	BB	DD	DD	BB	DD	BB	BB	BB	BB	DD	BB	BB	BB	BB	BB	BB	DD	BB	BB
chr10_86217058_86217069	BB	dn	BB	dn	DD	BB	DD	bn	BB	DD	BB	DD	BB	BB	BB	DD	BB	DD	DD	DD	DD	BB	BB	BB	DD	BB	DD	DD	BB	dn	BB	DD	DD	BB	DD	BB	BB	BB	BB	DD	bn	BB	BB	BB	BB	BB	DD	BB	BB
chr10_86217498_86217512	FF	DD	FF	df	df	FF	df	FF	FF	DD	FF	df	FF	FF	FF	df	FF	df	df	df	df	FF	FF	FF	df	FF	df	df	FF	df	FF	df	df	FF	df	FF	FF	FF	FF	df	FF	FF	FF	FF	FF	FF	df	FF	FF
chr10_86217516_86217530	BB	DD	BB	DD	DD	BB	DD	BB	BB	DD	BB	DD	BB	BB	BB	DD	BB	DD	DD	DD	DD	BB	BB	BB	DD	BB	DD	DD	BB	DD	BB	DD	DD	BB	DD	BB	BB	BB	BB	DD	BB	BB	BB	BB	BB	BB	DD	BB	BB
chr10_86230966_86231010	BB	DD	bn	DD	DD	BB	DD	BB	BB	DD	BB	DD	NN	BB	BB	DD	BB	DD	DD	DD	DD	NA	BB	BB	DD	BB	DD	DD	NA	DD	BB	DD	DD	BB	DD	BB	BB	BB	BB	DD	BB	BB	BB	BB	NA	BB	DD	BB	BB
chr10_86247484_86247503	FF	FF	FF	FF	FF	FF	FF	FF	NN	FF	FF	FF	FF	FF	FF	FF	FF	FF	FF	FF	FF	FF	FF	FF	FF	FF	FF	FF	FF	FF	FF	FF	FF	FF	FF	FF	FF	FF	FF	FF	NA	FF	FF	FF	FF	NA	FF	FF	FF
chr10_86287335_86287382	BB	DD	BB	DD	DD	BB	DD	BB	BB	DD	BB	NN	DD	BB	BB	DD	BB	DD	NA	DD	NA	NA	BB	BB	DD	BB	DD	DD	BB	DD	BB	DD	DD	BB	DD	BB	BB	BB	BB	DD	BB	BB	BB	BB	BB	dn	DD	NA	NA
chr10_86361667_86361706	BB	DD	BB	DD	DD	BB	DD	BB	BB	DD	BB	DD	DD	BB	BB	DD	BB	DD	DD	DD	DD	BB	BB	BB	DD	BB	DD	DD	BB	DD	BB	DD	DD	BB	DD	BB	BB	BB	BB	DD	BB	BB	BB	BB	BB	BB	DD	BB	BB
chr10_86406862_86406909	FF	FF	NA	FF	FF	NN	FF	FF	FF	FF	FF	NA	FF	FF	FF	FF	FF	FF	NA	fn	FF	FF	FF	FF	NA	FF	FF	FF	FF	FF	FF	FF	FF	FF	fn	FF	NA	FF	FF	FF	FF	FF	FF	FF	FF	FF	FF	FF	FF
chr10_86468372_86468387	BB	DD	BB	DD	DD	BB	DD	BB	BB	DD	BB	DD	DD	BB	BB	DD	BB	DD	DD	DD	DD	BB	BB	BB	DD	BB	DD	DD	BB	DD	BB	DD	bd	BB	DD	BB	BB	BB	BB	bd	BB	BB	BB	BB	BB	BB	DD	BB	BB
chr10_86479582_86479613	FF	FF	FF	FF	FF	FF	FF	FF	FF	FF	FF	FF	NN	FF	FF	FF	FF	FF	FF	FF	FF	FF	FF	FF	FF	FF	FF	FF	FF	FF	FF	FF	FF	FF	FF	FF	FF	FF	FF	FF	FF	FF	FF	FF	FF	FF	FF	FF	FF
chr10_86714499_86714566	UU	DD	DD	DD	DD	UU	DD	UU	UU	DD	UU	DD	DD	UU	NA	DD	NA	DD	DD	DD	DD	UU	UU	UU	DD	NA	DD	DD	UU	DD	UU	DD	DD	NA	DD	UU	NA	NA	UU	DD	NA	UU	NA	UU	UU	UU	DD	UU	NA
chr10_86717203_86717244	BB	DD	DD	NA	DD	BB	DD	BB	BB	NN	BB	DD	NA	BB	BB	DD	BB	DD	DD	DD	NA	BB	BB	BB	DD	BB	DD	DD	BB	NA	BB	DD	DD	BB	DD	BB	BB	BB	NA	DD	BB	BB	BB	BB	BB	BB	DD	BB	NA
chr10_86723458_86723481	BB	DD	DD	DD	DD	BB	DD	BB	BB	DD	BB	DD	DD	BB	BB	DD	BB	DD	DD	DD	DD	BB	BB	BB	DD	BB	DD	DD	BB	DD	BB	DD	DD	BB	DD	BB	BB	BB	BB	DD	BB	BB	BB	BB	BB	BB	DD	BB	BB
chr10_86731626_86731661	BB	DD	DD	DD	DD	BB	DD	BB	BB	DD	BB	DD	dn	BB	BB	DD	BB	DD	DD	DD	DD	BB	BB	BB	DD	BB	DD	DD	BB	DD	BB	DD	DD	BB	DD	BB	BB	BB	BB	DD	BB	BB	BB	BB	BB	BB	DD	BB	BB
chr10_86752710_86752724	BB	DD	DD	DD	DD	BB	DD	BB	BB	DD	BB	DD	DD	BB	BB	DD	BB	DD	DD	DD	DD	BB	BB	BB	DD	BB	DD	DD	BB	DD	BB	DD	DD	BB	DD	BB	BB	BB	BB	DD	BB	BB	BB	BB	BB	BB	DD	BB	BB
chr10_86761544_86761563	BB	DD	DD	DD	DD	BB	DD	BB	BB	DD	BB	DD	DD	BB	BB	DD	BB	DD	DD	DD	DD	BB	BB	BB	DD	BB	DD	DD	BB	DD	BB	DD	DD	BB	DD	BB	BB	BB	BB	DD	BB	BB	BB	BB	BB	BB	DD	BB	BB
chr10_86786963_86786998	BB	DD	DD	DD	DD	BB	DD	BB	BB	DD	BB	DD	DD	BB	BB	DD	BB	NA	NN	DD	NA	BB	BB	BB	DD	BB	DD	NA	BB	DD	BB	DD	DD	BB	DD	BB	BB	NA	BB	DD	BB	BB	BB	BB	BB	BB	NA	BB	BB
chr10_86803486_86803524	BB	DD	DD	DD	DD	BB	DD	BB	BB	DD	BB	DD	DD	BB	BB	DD	BB	DD	DD	DD	DD	BB	BB	BB	DD	BB	DD	DD	BB	DD	BB	DD	DD	BB	DD	BB	BB	BB	BB	DD	BB	BB	BB	BB	BB	BB	DD	BB	BB
chr10_86808863_86808890	BB	DD	DD	DD	DD	BB	DD	BB	BB	DD	BB	DD	DD	BB	BB	DD	BB	DD	DD	DD	DD	BB	BB	BB	DD	BB	DD	DD	BB	DD	bd	DD	DD	BB	DD	BB	BB	BB	BB	DD	BB	BB	BB	BB	BB	BB	DD	BB	BB
chr10_86855998_86856009	BB	DD	DD	DD	DD	BB	DD	BB	BB	DD	BB	DD	DD	BB	BB	DD	BB	DD	DD	DD	DD	BB	BB	BB	DD	BB	DD	DD	BB	DD	BB	DD	DD	BB	DD	BB	BB	BB	BB	DD	BB	BB	BB	BB	BB	BB	DD	BB	BB
chr10_86856963_86856984	BB	DD	DD	DD	DD	BB	DD	BB	BB	DD	BB	DD	DD	BB	BB	DD	BB	DD	DD	DD	DD	BB	BB	BB	DD	BB	DD	DD	BB	DD	BB	DD	DD	BB	DD	BB	BB	BB	BB	DD	BB	BB	BB	BB	BB	BB	DD	BB	BB
chr10_86857013_86857040	BB	DD	DD	DD	DD	BB	DD	BB	BB	DD	BB	DD	DD	BB	bn	DD	BB	DD	DD	DD	DD	BB	BB	BB	DD	BB	DD	DD	BB	DD	BB	DD	DD	BB	DD	BB	BB	BB	BB	DD	BB	BB	BB	BB	BB	BB	DD	BB	BB
chr10_86862995_86863014	BB	DD	DD	DD	DD	BB	DD	BB	BB	DD	BB	DD	DD	BB	BB	DD	BB	DD	DD	DD	DD	BB	BB	BB	DD	BB	DD	DD	BB	DD	BB	DD	DD	BB	DD	BB	BB	BB	BB	DD	BB	BB	BB	BB	BB	BB	DD	BB	BB
chr10_86895373_86895400	BB	dd	dd	dd	dd	BB	dd	BB	BB	dd	BB	dd	dd	BB	BB	dd	BB	dd	dd	dd	dd	BB	BB	BB	dd	BB	dd	dd	BB	dd	BB	dd	DD	BB	dd	BB	BB	BB	BB	dd	BB	BB	BB	BB	BB	BB	dd	BB	BB
chr10_86903580_86903613	BB	dd	dd	dd	dd	BB	dd	BB	BB	dd	BB	dd	dd	BB	BB	dd	BB	dd	dd	dd	dd	BB	BB	BB	dd	BB	dd	DD	BB	dd	BB	dn	dd	BB	dd	BB	BB	BB	BB	dd	BB	BB	BB	BB	bn	BB	dd	BB	BB
chr10_86927377_86927390	BB	dd	dd	dd	dd	BB	dd	BB	BB	dd	BB	DD	DD	BB	BB	dd	BB	dd	DD	dd	dd	BB	BB	BB	dd	BB	dd	dd	BB	DD	BB	dd	DD	BB	dd	BB	bn	BB	BB	DD	BB	BB	BB	BB	BB	bn	DD	BB	BB
chr10_86931612_86931627	BB	DD	DD	DD	DD	BB	DD	BB	BB	DD	BB	DD	DD	BB	BB	DD	BB	DD	DD	DD	DD	BB	BB	BB	DD	BB	DD	DD	BB	DD	BB	DD	DD	BB	DD	BB	BB	BB	BB	DD	BB	BB	BB	BB	BB	BB	DD	BB	BB
chr10_86936861_86936876	BB	DD	DD	DD	DD	BB	DD	BB	BB	DD	BB	DD	DD	BB	BB	DD	BB	DD	DD	DD	DD	BB	BB	BB	DD	BB	DD	DD	BB	DD	BB	DD	DD	BB	DD	BB	BB	BB	BB	DD	BB	BB	BB	BB	BB	BB	DD	BB	BB
chr10_86948203_86948242	BB	DD	DD	NA	NN	BB	DD	BB	NA	NA	BB	NN	NN	BB	BB	NN	BB	NN	NN	NN	NN	BB	BB	BB	NN	BB	NA	DD	BB	DD	BB	DD	DD	BB	DD	BB	BB	BB	BB	DD	BB	BB	BB	BB	BB	BB	DD	BB	BB
chr10_86985852_86985875	BB	DD	DD	DD	DD	BB	DD	BB	BB	DD	BB	DD	DD	BB	BB	DD	BB	DD	DD	DD	DD	BB	BB	BB	DD	BB	DD	DD	BB	DD	BB	DD	DD	BB	DD	BB	BB	BB	BB	DD	BB	BB	BB	BB	BB	BB	DD	BB	BB
chr10_86986510_86986533	BB	DD	DD	DD	DD	BB	DD	BB	BB	DD	BB	DD	DD	BB	BB	DD	BB	DD	DD	DD	DD	BB	BB	BB	DD	BB	DD	DD	BB	DD	BB	DD	DD	BB	DD	BB	BB	BB	BB	DD	BB	BB	BB	BB	BB	BB	DD	BB	BB
chr10_86987949_86987980	BB	DD	DD	DD	DD	BB	DD	BB	BB	DD	BB	DD	DD	BB	BB	DD	BB	DD	DD	DD	DD	BB	BB	BB	DD	BB	DD	DD	BB	DD	BB	DD	DD	BB	DD	BB	BB	BB	BB	DD	BB	BB	BB	BB	BB	BB	DD	BB	BB
chr10_86991525_86991560	BB	DD	DD	DD	DD	BB	DD	BB	BB	DD	BB	DD	DD	BB	BB	DD	BB	DD	DD	DD	DD	BB	BB	BB	DD	bn	DD	DD	BB	DD	BB	DD	DD	BB	DD	BB	BB	BB	BB	DD	BB	BB	BB	BB	BB	BB	BB	BB	BB
chr10_87027427_87027442	BB	DD	DD	DD	DD	BB	DD	BB	BB	DD	BB	DD	DD	BB	BB	DD	BB	DD	DD	DD	DD	bd	BB	BB	DD	BB	DD	DD	BB	DD	BB	DD	DD	BB	DD	BB	BB	BB	BB	DD	BB	BB	BB	BB	BB	BB	DD	BB	BB
chr10_87033722_87033736	BB	DD	DD	DD	DD	BB	DD	BB	BB	DD	BB	DD	DD	BB	BB	DD	BB	DD	DD	DD	DD	BB	BB	BB	DD	BB	DD	DD	BB	DD	BB	DD	DD	BB	DD	BB	BB	BB	BB	DD	BB	BB	BB	BB	BB	BB	DD	BB	BB
chr10_87042034_87042066	BB	DD	DD	DD	DD	BB	DD	BB	BB	DD	BB	DD	DD	BB	BB	DD	BB	DD	DD	DD	DD	BB	BB	BB	DD	BB	DD	DD	BB	DD	BB	DD	DD	BB	DD	BB	BB	BB	BB	DD	BB	BB	BB	BB	BB	BB	DD	BB	BB
chr10_87075677_87075698	BB	dd	DD	DD	dn	BB	DD	BB	BB	DD	BB	dd	dd	BB	BB	DD	BB	DD	dd	DD	dd	BB	BB	BB	DD	BB	DD	dd	BB	DD	BB	DD	DD	BB	DD	BB	BB	BB	BB	dd	BB	BB	BB	BB	BB	BB	dd	BB	BB
chr10_87094205_87094239	BB	dd	dd	dd	dd	BB	dd	BB	BB	dd	BB	dd	dd	BB	BB	dd	BB	dd	DD	dd	dd	BB	BB	BB	dd	BB	dd	dd	BB	dd	BB	dd	dd	BB	DD	BB	BB	BB	BB	dd	BB	BB	BB	BB	BB	BB	dd	BB	BB
chr10_87111299_87111340	BB	DD	DD	DD	DD	BB	DD	BB	BB	DD	BB	DD	DD	BB	BB	DD	BB	DD	DD	DD	DD	BB	BB	BB	DD	BB	DD	DD	BB	DD	BB	DD	DD	BB	DD	BB	BB	BB	BB	dn	BB	BB	BB	BB	BB	BB	DD	BB	BB
chr10_87128302_87128365	BB	DD	DD	DD	DD	BB	DD	BB	BB	DD	BB	DD	DD	BB	BB	DD	BB	DD	DD	DD	DD	BB	BB	BB	DD	BB	DD	DD	BB	DD	BB	DD	DD	BB	DD	BB	BB	BB	BB	DD	BB	BB	BB	BB	BB	BB	DD	BB	BB
chr10_87138866_87138901	BB	NN	NA	NN	NA	BB	NN	BB	BB	NN	BB	NN	NA	BB	BB	NN	BB	NN	NN	NN	NN	BB	BB	BB	NN	BB	NN	NN	BB	NN	BB	NN	NA	BB	DD	BB	BB	BB	BB	DD	BB	BB	BB	BB	BB	BB	NA	BB	BB
chr10_87168445_87168464	BB	DD	DD	DD	DD	BB	DD	BB	BB	DD	BB	DD	DD	BB	BB	DD	BB	DD	DD	DD	DD	BB	BB	BB	DD	BB	DD	dn	BB	DD	BB	DD	DD	BB	DD	BB	BB	BB	BB	DD	BB	BB	BB	BB	BB	BB	DD	BB	BB
chr10_87244235_87244278	BB	bd	bd	bd	bd	BB	bd	BB	BB	bd	BB	bd	bd	BB	BB	DD	BB	DD	DD	DD	DD	BB	BB	BB	bd	BB	DD	DD	BB	bd	BB	bd	bd	BB	DD	BB	bn	BB	BB	DD	BB	BB	BB	BB	BB	BB	bd	BB	BB
chr10_87257176_87257215	BB	DD	DD	DD	DD	BB	DD	BB	BB	DD	NA	DD	DD	BB	NA	DD	BB	DD	DD	DD	DD	BB	BB	NN	DD	BB	DD	DD	BB	DD	BB	DD	DD	NA	DD	BB	BB	BB	BB	DD	BB	BB	BB	BB	BB	NN	DD	BB	BB
chr10_87277723_87277752	BB	DD	DD	DD	DD	BB	DD	BB	BB	DD	BB	DD	DD	BB	BB	DD	BB	DD	DD	DD	DD	BB	BB	BB	DD	BB	DD	DD	BB	DD	BB	DD	DD	BB	DD	BB	BB	BB	BB	DD	BB	BB	BB	BB	BB	BB	DD	BB	BB
chr10_87281948_87281991	BB	DD	DD	DD	DD	BB	DD	BB	BB	DD	BB	DD	DD	bd	BB	DD	NN	DD	DD	DD	NA	BB	BB	NA	DD	BB	DD	DD	BB	DD	BB	DD	DD	NA	DD	NN	NN	BB	DD	DD	NA	BB	BB	BB	BB	BB	DD	BB	BB
chr10_87367678_87367721	BB	NA	DD	DD	DD	BB	DD	BB	BB	DD	BB	DD	DD	BB	NA	DD	BB	DD	DD	DD	NA	BB	BB	BB	DD	BB	DD	DD	BB	DD	BB	DD	DD	BB	DD	bn	BB	BB	NA	DD	NA	BB	BB	BB	NA	BB	DD	BB	BB
chr10_87415667_87415694	BB	DD	DD	DD	DD	BB	DD	BB	BB	DD	BB	DD	DD	BB	BB	DD	BB	DD	DD	DD	DD	BB	BB	BB	DD	BB	DD	DD	BB	DD	BB	DD	DD	BB	DD	BB	BB	BB	BB	DD	BB	BB	BB	BB	BB	BB	DD	BB	BB
chr10_87422105_87422130	BB	DD	DD	DD	DD	BB	DD	BB	BB	DD	BB	DD	DD	BB	BB	DD	BB	DD	DD	DD	DD	BB	BB	BB	DD	BB	DD	DD	BB	DD	BB	DD	DD	BB	DD	BB	BB	BB	BB	DD	BB	BB	BB	BB	BB	BB	DD	BB	BB
chr10_87451869_87451880	BB	DD	DD	DD	DD	BB	DD	BB	BB	DD	BB	DD	DD	BB	BB	DD	BB	DD	DD	DD	DD	BB	BB	BB	DD	BB	DD	DD	BB	DD	BB	DD	DD	BB	DD	BB	BB	BB	BB	DD	BB	BB	BB	BB	BB	BB	DD	BB	BB
chr10_87452071_87452105	BB	DD	dn	DD	DD	BB	DD	BB	BB	DD	BB	DD	DD	BB	BB	DD	BB	DD	DD	DD	DD	BB	BB	BB	DD	BB	DD	DD	BB	DD	BB	DD	DD	BB	DD	BB	BB	bn	BB	DD	BB	BB	BB	BB	BB	BB	DD	BB	BB
chr10_87456156_87456199	BB	DD	DD	DD	DD	BB	DD	BB	BB	DD	BB	NA	DD	BB	BB	DD	BB	DD	DD	DD	DD	BB	BB	BB	DD	NA	DD	DD	BB	DD	BB	DD	DD	BB	DD	BB	BB	BB	BB	DD	BB	BB	BB	BB	BB	BB	DD	BB	BB
chr10_87458058_87458092	BB	DD	DD	DD	DD	BB	DD	BB	BB	DD	BB	DD	DD	BB	BB	DD	BB	DD	DD	DD	DD	BB	BB	BB	DD	BB	DD	DD	BB	DD	BB	DD	DD	BB	DD	BB	BB	BB	bn	DD	BB	BB	BB	BB	BB	BB	DD	BB	BB
chr10_87458158_87458205	BB	DD	DD	DD	NA	BB	NA	BB	NA	DD	BB	NA	DD	BB	BB	DD	BB	NA	DD	DD	DD	BB	BB	BB	DD	NA	DD	DD	BB	NA	NN	DD	DD	NA	DD	BB	BB	BB	NA	NA	BB	NA	BB	BB	NA	NA	NN	BB	BB
chr10_87500852_87500872	BB	DD	DD	DD	DD	BB	DD	BB	BB	DD	BB	DD	DD	BB	BB	DD	BB	DD	DD	DD	DD	BB	BB	BB	DD	BB	DD	DD	BB	DD	BB	DD	DD	BB	DD	BB	BB	BB	BB	DD	BB	BB	BB	BB	BB	BB	DD	BB	BB
chr10_87543229_87543272	FF	FF	FF	FF	FF	fn	FF	FF	FF	FF	FF	FF	FF	FF	FF	NA	FF	FF	FF	FF	FF	FF	FF	NA	FF	FF	FF	FF	FF	FF	FF	FF	FF	FF	FF	FF	FF	FF	FF	FF	FF	FF	NA	FF	FF	FF	FF	FF	FF
chr10_87573238_87573281	BB	DD	DD	DD	DD	BB	DD	BB	BB	NN	BB	DD	DD	NA	BB	DD	BB	DD	DD	DD	DD	BB	BB	BB	DD	NA	DD	DD	NA	NA	BB	DD	DD	BB	DD	BB	BB	BB	BB	DD	NA	BB	BB	BB	BB	BB	DD	BB	BB
chr10_87586685_87586732	DD	UU	UU	DD	UU	DD	UU	DD	DD	UU	UU	DD	DD	DD	DD	DD	NA	DD	DD	UU	DD	NA	NA	DD	UU	DD	DD	DD	DD	DD	DD	UU	DD	DD	DD	NA	DD	DD	du	DD	DD	NA	DD	DD	DD	DD	DD	DD	DD
chr10_87587398_87587445	BB	NA	dn	NN	DD	NN	NN	BB	BB	NN	BB	NN	NN	BB	BB	NA	NN	NN	NN	DD	DD	BB	BB	NN	NA	DD	DD	bn	BB	DD	BB	NA	NA	BB	NN	BB	BB	BB	BB	dn	NA	NA	NA	BB	NA	BB	DD	BB	NA
chr10_87721223_87721255	BB	DD	DD	DD	DD	BB	DD	BB	BB	DD	BB	DD	DD	BB	BB	DD	BB	DD	DD	DD	DD	BB	BB	BB	DD	DD	DD	DD	BB	DD	BB	DD	DD	BB	DD	BB	BB	BB	BB	DD	BB	BB	BB	BB	BB	BB	DD	BB	BB
chr10_87730961_87730996	BB	DD	DD	DD	DD	BB	DD	BB	BB	DD	BB	DD	DD	BB	BB	DD	BB	DD	DD	DD	DD	BB	BB	BB	DD	DD	DD	DD	BB	DD	BB	DD	DD	BB	DD	BB	BB	BB	BB	DD	BB	BB	BB	BB	BB	BB	DD	BB	BB
chr10_87740527_87740540	BB	DD	DD	DD	DD	BB	DD	BB	BB	DD	BB	DD	DD	BB	BB	DD	BB	DD	DD	DD	DD	BB	BB	BB	DD	DD	DD	DD	BB	DD	BB	DD	DD	BB	DD	BB	BB	BB	BB	DD	BB	BB	BB	BB	BB	BB	DD	BB	BB
chr10_87764384_87764395	BB	DD	DD	DD	DD	BB	bd	BB	BB	DD	BB	DD	bd	BB	BB	bd	BB	DD	bd	DD	bd	BB	BB	BB	DD	bd	bd	DD	BB	DD	BB	bd	DD	BB	bd	BB	BB	BB	BB	DD	BB	BB	BB	BB	BB	BB	DD	BB	BB
chr10_87843981_87844020	bd	DD	DD	DD	DD	BB	DD	BB	BB	DD	BB	DD	DD	BB	BB	DD	BB	DD	DD	DD	DD	BB	BB	BB	DD	DD	DD	DD	BB	DD	BB	DD	DD	BB	DD	BB	BB	BB	BB	DD	BB	BB	BB	BB	BB	BB	DD	BB	BB
chr10_87860291_87860332	BB	DD	DD	DD	DD	BB	DD	BB	BB	DD	BB	DD	NA	BB	BB	DD	BB	DD	DD	DD	DD	BB	BB	BB	NA	NA	DD	DD	BB	DD	BB	DD	DD	BB	DD	BB	NA	BB	BB	DD	BB	BB	NA	BB	BB	BB	DD	BB	NA
chr10_87891075_87891090	BB	dd	dd	dd	dd	BB	dd	BB	BB	dd	BB	dd	dd	BB	BB	dd	BB	dd	dd	dd	dd	BB	BB	BB	dd	DD	dd	dd	BB	dd	BB	dd	dd	BB	dd	BB	BB	BB	BB	dd	BB	BB	BB	BB	BB	BB	dd	BB	BB
chr10_87942394_87942453	DD	DD	DD	DD	DD	DD	DD	DD	DD	DD	DD	BB	DD	BB	DD	DD	DD	DD	DD	DD	DD	DD	DD	DD	DD	DD	DD	DD	BB	DD	BB	DD	DD	BB	DD	BB	BB	BB	BB	DD	BB	BB	BB	BB	BB	BB	DD	BB	BB
chr10_88032884_88032938	BB	DD	DD	DD	DD	BB	DD	BB	BB	DD	BB	DD	DD	BB	BB	DD	BB	DD	DD	DD	DD	BB	BB	BB	DD	DD	DD	DD	BB	DD	BB	DD	DD	BB	DD	BB	BB	BB	BB	DD	BB	BB	BB	BB	BB	BB	DD	BB	BB
chr10_88076087_88076134	BB	DD	DD	DD	DD	BB	DD	BB	BB	DD	BB	DD	DD	BB	BB	DD	BB	DD	DD	DD	DD	BB	BB	BB	DD	DD	DD	DD	BB	DD	BB	DD	DD	BB	DD	BB	BB	BB	BB	DD	BB	BB	BB	BB	BB	BB	DD	BB	BB
chr10_88106709_88106728	BB	DD	DD	DD	DD	BB	DD	BB	BB	DD	BB	DD	DD	BB	BB	DD	BB	DD	DD	DD	DD	BB	BB	BB	DD	DD	DD	DD	BB	bd	BB	DD	DD	BB	DD	BB	BB	BB	BB	DD	BB	BB	BB	BB	BB	BB	DD	BB	BB
chr10_88120018_88120029	BB	DD	DD	DD	dn	BB	dn	BB	BB	DD	BB	DD	DD	BB	BB	DD	BB	DD	DD	DD	DD	BB	BB	BB	dn	DD	DD	DD	BB	DD	BB	dn	dn	BB	DD	BB	BB	BB	BB	DD	BB	BB	BB	BB	BB	BB	DD	BB	BB
chr10_88124116_88124127	BB	DD	DD	DD	DD	BB	DD	BB	BB	DD	BB	DD	DD	BB	BB	DD	BB	DD	DD	DD	DD	BB	BB	BB	DD	DD	DD	DD	BB	DD	BB	DD	DD	BB	DD	BB	BB	BB	BB	DD	BB	BB	BB	BB	BB	BB	DD	BB	BB
chr10_88142190_88142203	BB	DD	DD	DD	DD	BB	DD	BB	BB	DD	BB	DD	DD	BB	BB	DD	BB	DD	DD	DD	DD	BB	BB	BB	DD	DD	DD	DD	BB	DD	BB	DD	DD	BB	DD	BB	BB	BB	BB	DD	BB	BB	BB	BB	BB	BB	DD	BB	BB
chr10_88169240_88169279	FF	FF	FF	FF	FF	FF	FF	NA	NA	FF	NA	FF	FF	FF	FF	FF	FF	NN	NA	FF	FF	NA	FF	FF	FF	NA	FF	FF	FF	FF	FF	FF	FF	NA	FF	NA	FF	FF	FF	FF	NA	FF	FF	FF	FF	FF	FF	FF	fn
chr10_88241410_88241433	BB	DD	DD	DD	DD	BB	DD	bn	BB	DD	BB	DD	DD	BB	BB	DD	BB	DD	DD	DD	DD	BB	BB	BB	DD	DD	DD	DD	BB	DD	BB	DD	DD	BB	DD	BB	BB	BB	BB	DD	BB	BB	BB	BB	BB	BB	DD	BB	BB
chr10_88255004_88255039	BB	NA	DD	NA	NA	bn	DD	BB	NA	NA	NA	NA	NA	BB	BB	NA	BB	DD	NA	NA	NA	BB	BB	BB	DD	DD	NA	NA	BB	NA	BB	NA	DD	BB	DD	BB	NA	BB	BB	dn	NA	BB	BB	BB	NA	NA	DD	NA	BB
chr10_88273828_88273852	FF	NN	FF	FF	FF	NA	FF	FF	FF	FF	FF	NA	FF	FF	FF	FF	FF	FF	FF	FF	FF	FF	FF	FF	FF	NA	FF	NA	FF	NA	FF	FF	FF	FF	FF	FF	FF	FF	FF	FF	NA	FF	NA	FF	FF	NA	FF	FF	NA
chr10_88332654_88332685	FF	FF	FF	FF	FF	FF	FF	FF	FF	FF	FF	FF	FF	FF	FF	FF	FF	FF	FF	FF	FF	FF	FF	FF	FF	NA	FF	FF	FF	FF	FF	FF	FF	FF	FF	FF	FF	FF	FF	FF	FF	FF	FF	FF	FF	NA	FF	FF	FF
chr10_88351157_88351180	BB	DD	DD	DD	DD	BB	DD	BB	BB	DD	bd	DD	DD	BB	BB	DD	BB	DD	DD	DD	DD	BB	BB	BB	DD	DD	DD	DD	BB	DD	BB	DD	DD	BB	DD	BB	BB	BB	BB	DD	BB	BB	BB	BB	BB	BB	DD	BB	BB
chr10_88354186_88354225	BB	DD	DD	DD	DD	BB	DD	BB	BB	DD	BB	DD	DD	BB	BB	DD	BB	DD	DD	DD	DD	BB	BB	BB	DD	DD	DD	DD	BB	DD	BB	DD	DD	BB	DD	BB	BB	BB	BB	DD	BB	BB	BB	BB	BB	BB	DD	BB	BB
chr10_88373369_88373402	bb	DD	DD	DD	DD	BB	DD	BB	BB	DD	NN	DD	DD	NA	NA	DD	BB	DD	DD	DD	DD	NA	BB	BB	DD	DD	DD	DD	BB	DD	BB	DD	DD	BB	DD	NA	NA	BB	BB	DD	BB	BB	NA	BB	NA	NA	DD	BB	NA
chr10_88406257_88406276	BB	DD	DD	DD	DD	BB	DD	BB	BB	DD	BB	DD	DD	BB	BB	DD	BB	DD	DD	DD	DD	BB	BB	BB	DD	DD	DD	DD	BB	DD	BB	DD	DD	BB	DD	BB	BB	BB	BB	DD	BB	BB	BB	BB	BB	BB	DD	BB	BB
chr10_88410527_88410538	BB	DD	DD	DD	DD	BB	DD	BB	BB	DD	BB	DD	DD	BB	BB	DD	BB	DD	DD	DD	DD	BB	BB	BB	DD	DD	DD	DD	BB	DD	BB	DD	DD	BB	DD	BB	BB	BB	BB	DD	BB	BB	BB	BB	BB	BB	DD	BB	BB
chr10_88425962_88425981	BB	DD	DD	DD	DD	BB	DD	BB	BB	DD	BB	DD	DD	BB	BB	DD	BB	DD	DD	DD	DD	BB	BB	BB	DD	DD	DD	DD	BB	DD	BB	DD	DD	BB	DD	BB	BB	BB	BB	DD	BB	BB	BB	BB	BB	BB	DD	BB	BB
chr10_88444490_88444503	BB	DD	DD	DD	DD	BB	DD	BB	BB	DD	BB	DD	DD	BB	BB	DD	BB	DD	DD	DD	DD	BB	BB	BB	DD	DD	DD	DD	BB	DD	BB	DD	DD	BB	DD	BB	BB	BB	BB	DD	BB	BB	BB	BB	BB	BB	DD	BB	BB
chr10_88453734_88453751	BB	DD	DD	DD	DD	BB	DD	BB	BB	DD	BB	DD	DD	BB	BB	DD	BB	DD	DD	DD	DD	BB	BB	BB	DD	DD	DD	DD	BB	DD	BB	DD	DD	BB	DD	BB	BB	BB	BB	DD	BB	BB	BB	BB	BB	BB	DD	BB	BB
chr10_88454266_88454285	BB	DD	DD	DD	DD	BB	DD	BB	BB	DD	BB	DD	DD	BB	BB	DD	BB	DD	DD	DD	DD	BB	BB	BB	DD	DD	DD	DD	BB	DD	BB	DD	DD	BB	DD	BB	BB	BB	BB	DD	BB	BB	BB	BB	BB	BB	DD	BB	BB
chr10_88457483_88457506	BB	DD	dd	dd	dd	BB	dd	BB	BB	DD	BB	dd	dd	BB	BB	dd	BB	dd	DD	dd	DD	BB	BB	BB	dd	dd	dd	dd	BB	dd	BB	dd	dd	BB	dd	BB	BB	BB	BB	DD	BB	BB	BB	BB	BB	BB	DD	BB	BB
chr10_88483963_88484022	NN	DD	DD	DD	DD	BB	DD	BB	BB	DD	BB	DD	DD	BB	BB	DD	BB	DD	DD	DD	DD	NA	BB	BB	DD	DD	DD	DD	NA	DD	BB	DD	DD	BB	DD	BB	BB	NA	BB	DD	BB	bn	NA	BB	BB	NA	DD	NA	BB
chr10_88491418_88491432	BB	DD	DD	DD	DD	BB	DD	BB	BB	DD	BB	DD	bd	BB	BB	DD	BB	DD	DD	DD	DD	BB	BB	BB	bd	DD	DD	DD	BB	DD	BB	DD	DD	BB	DD	BB	BB	BB	BB	DD	BB	BB	BB	BB	BB	BB	DD	BB	BB
chr10_88509016_88509041	BB	DD	DD	DD	DD	BB	DD	BB	BB	DD	BB	DD	DD	BB	BB	DD	BB	DD	DD	DD	DD	BB	BB	BB	DD	DD	DD	DD	BB	DD	BB	DD	DD	BB	DD	BB	BB	BB	BB	DD	BB	BB	BB	BB	BB	BB	DD	BB	BB
chr10_88530142_88530173	NA	DD	NA	DD	DD	NA	DD	BB	BB	DD	BB	DD	NA	NA	NA	DD	NA	DD	DD	NA	DD	BB	BB	NA	DD	NA	DD	DD	BB	DD	BB	NA	NA	BB	NA	BB	BB	BB	BB	NA	NA	BB	BB	BB	BB	BB	NA	BB	NA
chr10_88535518_88535537	BB	DD	DD	DD	DD	BB	DD	BB	BB	DD	BB	DD	DD	BB	BB	DD	BB	DD	DD	DD	DD	BB	BB	BB	DD	DD	DD	DD	BB	DD	BB	DD	DD	BB	DD	BB	BB	BB	BB	dn	BB	BB	BB	BB	BB	BB	DD	BB	BB
chr10_88559865_88559876	FF	df	df	df	df	FF	df	FF	FF	df	FF	df	DD	FF	FF	df	FF	df	df	df	df	FF	FF	FF	df	df	df	df	FF	df	FF	df	df	FF	df	FF	FF	FF	FF	df	FF	FF	FF	FF	FF	FF	df	FF	FF
chr10_88566345_88566360	BB	DD	DD	DD	DD	BB	DD	BB	BB	DD	BB	DD	DD	BB	BB	DD	BB	DD	DD	DD	DD	BB	BB	BB	DD	DD	DD	DD	BB	DD	BB	DD	DD	BB	DD	BB	BB	bn	BB	DD	bn	BB	BB	bn	BB	BB	DD	BB	BB
chr10_88568861_88568880	BB	DD	DD	DD	DD	BB	DD	BB	BB	DD	BB	DD	DD	BB	BB	DD	BB	DD	DD	DD	DD	BB	BB	BB	DD	DD	DD	DD	BB	DD	BB	DD	DD	BB	DD	BB	BB	BB	BB	DD	BB	BB	BB	BB	BB	BB	DD	BB	BB
chr10_88585143_88585160	BB	DD	DD	DD	DD	BB	DD	BB	BB	DD	BB	DD	DD	BB	BB	DD	BB	DD	DD	DD	DD	BB	BB	BB	DD	DD	DD	DD	BB	DD	BB	DD	DD	BB	DD	BB	BB	BB	BB	DD	bd	BB	BB	BB	BB	BB	DD	BB	BB
chr10_88588961_88588985	BB	DD	DD	DD	DD	BB	DD	BB	BB	DD	BB	DD	DD	BB	BB	DD	BB	DD	DD	DD	DD	BB	BB	BB	DD	DD	DD	DD	BB	DD	BB	DD	DD	BB	DD	BB	BB	BB	BB	DD	BB	BB	BB	BB	BB	BB	DD	BB	BB
chr10_88590525_88590538	BB	DD	DD	DD	DD	BB	DD	BB	BB	DD	BB	DD	DD	BB	BB	DD	BB	DD	DD	DD	DD	BB	BB	BB	DD	DD	DD	DD	BB	DD	BB	DD	DD	BB	DD	BB	BB	BB	BB	DD	BB	BB	BB	BB	BB	BB	DD	BB	BB
chr10_88596173_88596187	BB	DD	DD	DD	DD	BB	DD	BB	BB	DD	BB	DD	DD	BB	BB	DD	BB	DD	DD	DD	DD	BB	BB	BB	DD	DD	DD	DD	BB	DD	BB	DD	DD	BB	DD	BB	BB	BB	BB	DD	BB	BB	BB	BB	BB	BB	DD	BB	BB
chr10_88621341_88621368	BB	DD	DD	DD	DD	BB	DD	BB	BB	DD	BB	DD	DD	BB	BB	DD	BB	DD	DD	DD	DD	BB	BB	BB	DD	DD	DD	DD	BB	DD	BB	DD	DD	BB	DD	BB	BB	BB	BB	DD	BB	BB	BB	BB	BB	BB	DD	BB	BB
chr10_88632838_88632849	BB	DD	DD	DD	DD	BB	DD	BB	BB	DD	BB	DD	DD	BB	BB	DD	BB	DD	DD	DD	DD	BB	BB	BB	DD	DD	DD	DD	BB	DD	BB	DD	DD	BB	DD	BB	BB	BB	BB	DD	BB	BB	BB	BB	BB	BB	DD	BB	BB
chr10_88635912_88635923	BB	DD	DD	DD	DD	BB	DD	BB	BB	DD	BB	DD	DD	BB	BB	DD	BB	DD	DD	DD	DD	BB	BB	BB	DD	DD	DD	DD	BB	DD	BB	DD	DD	BB	DD	BB	BB	BB	BB	DD	BB	BB	BB	BB	BB	BB	DD	BB	BB
chr10_88673438_88673459	BB	DD	DD	DD	DD	BB	DD	BB	BB	DD	BB	DD	DD	BB	BB	DD	BB	dn	DD	DD	DD	BB	BB	BB	dn	DD	DD	DD	BB	DD	BB	DD	DD	BB	DD	bn	BB	BB	BB	DD	BB	BB	BB	BB	BB	BB	DD	BB	BB
chr10_88676645_88676656	BB	DD	DD	DD	DD	BB	DD	BB	BB	DD	BB	DD	DD	BB	BB	DD	BB	DD	DD	DD	DD	BB	BB	BB	DD	DD	DD	DD	BB	DD	BB	DD	DD	BB	DD	BB	BB	BB	BB	DD	BB	BB	BB	BB	BB	BB	DD	BB	BB
chr10_88710668_88710699	BB	DD	DD	DD	DD	BB	DD	BB	BB	DD	BB	DD	DD	BB	BB	DD	BB	DD	DD	DD	DD	BB	BB	BB	DD	DD	DD	DD	BB	DD	BB	DD	DD	BB	DD	BB	BB	BB	BB	DD	BB	BB	BB	BB	BB	BB	DD	BB	BB
chr10_88711826_88711881	BB	DD	DD	DD	DD	BB	DD	BB	BB	DD	BB	DD	DD	BB	BB	DD	BB	DD	DD	DD	DD	BB	BB	BB	DD	DD	DD	DD	BB	DD	BB	DD	DD	BB	DD	BB	BB	BB	BB	DD	BB	BB	BB	BB	BB	BB	DD	BB	BB
chr10_88749039_88749090	BB	DD	DD	DD	DD	BB	DD	BB	BB	DD	BB	DD	DD	BB	BB	DD	BB	DD	DD	DD	DD	BB	BB	BB	DD	DD	DD	DD	BB	DD	BB	DD	DD	BB	DD	BB	BB	BB	BB	DD	bd	BB	BB	BB	BB	BB	DD	BB	BB
chr10_88757380_88757415	BB	DD	DD	DD	DD	BB	DD	BB	BB	DD	BB	DD	DD	BB	BB	DD	BB	DD	DD	DD	DD	BB	BB	BB	DD	DD	DD	DD	BB	DD	BB	DD	DD	BB	DD	BB	BB	BB	BB	DD	BB	BB	BB	BB	BB	BB	DD	BB	BB
chr10_88778812_88778823	BB	DD	DD	DD	DD	BB	DD	BB	BB	DD	BB	DD	DD	BB	BB	DD	BB	DD	DD	DD	DD	BB	BB	BB	DD	DD	DD	DD	bd	DD	BB	DD	DD	BB	DD	BB	BB	BB	BB	DD	BB	BB	BB	BB	BB	BB	bd	BB	BB
chr10_88827226_88827273	FF	FF	fn	df	FF	FF	df	FF	FF	df	FF	FF	df	FF	FF	df	bf	df	df	df	df	BB	FF	FF	df	df	df	df	FF	df	FF	FF	df	FF	df	FF	FF	FF	FF	df	bf	bf	BB	FF	FF	FF	df	FF	FF
chr10_88865960_88865974	BB	DD	DD	DD	DD	BB	DD	BB	BB	DD	BB	DD	DD	BB	BB	DD	BB	DD	DD	DD	DD	BB	BB	BB	DD	DD	DD	DD	BB	DD	BB	DD	DD	BB	DD	BB	BB	BB	BB	DD	BB	BB	BB	BB	BB	BB	DD	BB	BB
chr10_88887527_88887554	BB	DD	DD	DD	DD	BB	DD	BB	BB	DD	BB	DD	DD	BB	BB	DD	BB	DD	DD	DD	DD	BB	BB	BB	DD	DD	DD	DD	BB	DD	BB	DD	DD	BB	DD	BB	BB	BB	BB	DD	BB	BB	BB	BB	BB	BB	DD	BB	BB
chr10_88914063_88914094	BB	UU	uu	NA	NA	BB	NA	BB	BB	UU	BB	UU	NA	BB	BB	UU	BB	UU	uu	uu	NA	BB	BB	BB	UU	NA	UU	UU	BB	UU	BB	NA	NA	BB	NA	BB	BB	BB	BB	NA	BB	BB	BB	BB	BB	BB	UU	BB	BB
chr10_88917418_88917441	BB	DD	DD	DD	DD	BB	DD	BB	BB	DD	BB	DD	DD	BB	BB	DD	BB	DD	DD	DD	DD	BB	BB	BB	DD	DD	DD	DD	BB	DD	BB	DD	DD	BB	DD	BB	BB	BB	BB	DD	BB	BB	BB	BB	BB	BB	DD	BB	BB
chr10_88924857_88924880	BB	DD	DD	DD	DD	BB	DD	BB	BB	DD	BB	DD	DD	BB	BB	DD	BB	DD	DD	DD	DD	BB	BB	BB	DD	DD	DD	DD	BB	DD	BB	DD	DD	BB	DD	BB	BB	BB	BB	DD	BB	BB	BB	BB	BB	BB	DD	BB	BB
chr10_88956316_88956335	BB	DD	DD	DD	DD	BB	DD	BB	BB	DD	BB	DD	DD	BB	BB	DD	BB	DD	DD	DD	DD	BB	BB	BB	DD	DD	DD	DD	BB	DD	BB	DD	DD	BB	DD	BB	BB	BB	BB	DD	BB	BB	BB	BB	BB	BB	DD	BB	BB
chr10_88986313_88986360	FF	FF	FF	NN	FF	NA	FF	FF	FF	FF	NA	FF	NA	FF	FF	FF	FF	FF	NN	FF	FF	FF	FF	FF	FF	NA	FF	FF	FF	FF	FF	FF	FF	FF	NN	FF	FF	FF	FF	FF	NA	NA	FF	NA	FF	NA	FF	FF	FF
chr10_88989931_88989984	UU	du	du	DD	du	DD	DD	DD	DD	DD	DD	DD	du	NA	NA	DD	du	DD	DD	DD	DD	DD	du	NA	du	DD	DD	DD	DD	DD	DD	DD	du	NA	DD	DD	du	NA	DD	DD	DD	DD	NA	DD	du	DD	DD	du	DD
chr10_89041724_89041767	BB	DD	DD	DD	DD	BB	DD	NN	BB	DD	BB	DD	DD	NA	BB	DD	NA	DD	DD	DD	DD	bn	bd	BB	NA	NA	DD	DD	BB	DD	BB	NA	DD	NA	DD	BB	BB	BB	BB	DD	NA	BB	BB	BB	BB	BB	DD	BB	BB
chr10_89085437_89085496	NA	FF	NA	FF	FF	FF	fn	FF	FF	FF	FF	FF	FF	FF	FF	FF	FF	FF	NA	FF	FF	FF	FF	FF	FF	NA	fn	FF	FF	FF	NA	FF	FF	FF	FF	FF	FF	NA	FF	NA	NA	FF	FF	FF	FF	FF	FF	FF	FF
chr10_89097484_89097501	BB	DD	DD	DD	dn	BB	DD	BB	BB	DD	BB	DD	DD	BB	BB	DD	BB	DD	dn	DD	DD	BB	BB	BB	DD	DD	DD	DD	BB	DD	BB	DD	DD	BB	DD	BB	BB	BB	BB	DD	BB	BB	BB	BB	BB	BB	DD	BB	BB
chr10_89146607_89146638	BB	DD	DD	dn	DD	BB	DD	BB	BB	DD	BB	DD	dn	BB	BB	DD	BB	DD	DD	dn	DD	BB	BB	BB	dn	DD	dn	DD	BB	DD	BB	DD	DD	BB	dn	BB	BB	BB	BB	dn	BB	BB	BB	BB	BB	BB	DD	BB	BB
chr10_89151955_89151974	BB	DD	DD	DD	DD	BB	DD	BB	BB	DD	BB	DD	DD	BB	BB	DD	BB	DD	DD	DD	DD	BB	BB	BB	DD	DD	DD	DD	BB	DD	BB	DD	DD	BB	DD	BB	BB	BB	BB	DD	BB	BB	BB	BB	BB	BB	DD	BB	BB
chr10_89356606_89356645	NN	FF	FF	FF	FF	FF	FF	FF	FF	FF	FF	FF	FF	FF	FF	FF	FF	FF	FF	FF	FF	FF	FF	FF	FF	NA	FF	FF	FF	FF	FF	FF	FF	FF	FF	FF	FF	FF	FF	FF	FF	FF	FF	FF	fn	FF	FF	FF	FF
chr10_89356946_89356985	fn	FF	FF	NA	NA	FF	FF	FF	FF	FF	FF	FF	NA	FF	NA	FF	FF	FF	FF	FF	FF	fn	FF	FF	FF	NA	FF	FF	FF	NA	FF	FF	FF	FF	NA	FF	fn	fn	FF	NA	NA	NA	NA	FF	FF	NA	FF	FF	FF
chr10_89396582_89396620	NA	NA	FF	fn	FF	FF	NA	NN	FF	FF	FF	FF	FF	NA	FF	FF	FF	FF	NN	FF	NA	FF	FF	FF	FF	FF	FF	FF	FF	FF	FF	FF	FF	NA	FF	FF	FF	FF	FF	FF	FF	FF	FF	FF	FF	NA	FF	FF	FF
chr10_89575525_89575548	BB	DD	DD	DD	DD	BB	DD	BB	BB	DD	BB	DD	DD	BB	BB	DD	BB	DD	DD	DD	DD	BB	BB	BB	DD	DD	DD	DD	BB	DD	BB	DD	BB	BB	DD	BB	BB	BB	BB	DD	BB	BB	BB	BB	BB	BB	DD	BB	BB
chr10_89582479_89582523	BB	DD	DD	DD	DD	BB	DD	BB	BB	DD	BB	DD	DD	BB	BB	DD	BB	DD	DD	DD	DD	BB	BB	BB	DD	DD	DD	DD	BB	DD	BB	DD	BB	BB	DD	BB	BB	BB	BB	DD	BB	BB	BB	BB	BB	BB	DD	BB	BB
chr10_89584431_89584450	BB	NN	DD	NA	DD	BB	DD	BB	BB	NN	BB	NA	DD	BB	BB	NA	BB	NN	NN	dn	DD	BB	BB	BB	DD	NA	NA	DD	BB	NA	BB	DD	BB	BB	dn	BB	BB	BB	BB	DD	BB	BB	BB	BB	BB	BB	DD	BB	BB
chr10_89600853_89600870	BB	DD	DD	DD	DD	BB	DD	BB	BB	DD	BB	DD	DD	BB	BB	DD	BB	DD	DD	DD	DD	BB	BB	BB	DD	DD	DD	DD	BB	DD	BB	DD	BB	BB	DD	BB	BB	BB	BB	DD	BB	BB	BB	BB	BB	BB	DD	BB	BB
chr10_89609501_89609524	BB	DD	DD	DD	DD	BB	DD	BB	BB	DD	BB	DD	DD	BB	BB	DD	BB	DD	DD	DD	DD	BB	BB	BB	DD	DD	DD	DD	BB	DD	BB	DD	BB	BB	DD	BB	BB	BB	BB	DD	BB	BB	BB	BB	BB	BB	DD	BB	BB
chr10_89611118_89611152	BB	DD	DD	DD	DD	BB	DD	BB	BB	DD	BB	DD	DD	BB	BB	DD	BB	DD	DD	DD	DD	BB	BB	BB	DD	DD	DD	DD	BB	DD	BB	DD	BB	BB	DD	BB	BB	BB	BB	DD	BB	BB	BB	BB	BB	BB	DD	BB	BB
chr10_89611478_89611492	BB	DD	DD	DD	DD	BB	DD	BB	BB	DD	BB	DD	DD	BB	BB	DD	BB	DD	DD	DD	DD	BB	BB	BB	DD	DD	DD	DD	BB	DD	BB	DD	BB	BB	DD	BB	BB	BB	BB	DD	BB	BB	BB	BB	BB	BB	DD	BB	BB
chr10_89619810_89619821	BB	DD	DD	DD	DD	BB	DD	BB	BB	DD	BB	DD	DD	BB	BB	DD	BB	DD	DD	DD	DD	BB	BB	BB	DD	DD	DD	DD	BB	DD	BB	DD	BB	BB	DD	BB	BB	BB	BB	DD	BB	BB	BB	BB	BB	BB	DD	BB	BB
chr10_89651645_89651656	BB	DD	DD	DD	DD	BB	DD	BB	BB	DD	BB	DD	DD	BB	BB	DD	BB	DD	DD	DD	DD	BB	BB	BB	DD	DD	DD	DD	BB	DD	BB	DD	BB	BB	DD	BB	BB	BB	BB	DD	BB	BB	BB	BB	BB	BB	DD	BB	BB
chr10_89673907_89673950	BB	DD	DD	DD	DD	BB	DD	BB	BB	DD	BB	DD	DD	BB	BB	DD	BB	DD	DD	DD	DD	BB	BB	BB	DD	DD	DD	DD	BB	DD	BB	DD	BB	BB	DD	BB	BB	BB	BB	DD	BB	BB	BB	BB	BB	BB	DD	BB	BB
chr10_89674111_89674138	BB	DD	DD	DD	DD	BB	DD	BB	BB	DD	BB	DD	DD	BB	BB	DD	BB	DD	DD	DD	DD	BB	BB	BB	DD	DD	DD	DD	BB	DD	BB	DD	BB	BB	DD	BB	BB	BB	BB	DD	BB	BB	BB	BB	BB	BB	DD	BB	BB
chr10_89676900_89676911	BB	DD	DD	DD	DD	BB	DD	BB	BB	DD	BB	DD	DD	BB	BB	DD	BB	DD	DD	DD	DD	BB	BB	BB	DD	DD	DD	DD	BB	DD	BB	DD	BB	BB	DD	BB	BB	BB	BB	DD	BB	BB	BB	BB	BB	BB	DD	BB	BB
chr10_89678766_89678785	BB	DD	DD	DD	DD	BB	DD	BB	BB	DD	BB	DD	DD	BB	BB	DD	BB	DD	DD	DD	DD	BB	BB	BB	DD	DD	DD	DD	BB	DD	BB	DD	BB	BB	DD	BB	BB	BB	BB	DD	BB	BB	BB	BB	BB	BB	DD	BB	BB
chr10_89688438_89688449	BB	DD	DD	DD	DD	BB	DD	BB	BB	DD	BB	DD	DD	BB	BB	DD	BB	DD	DD	DD	DD	BB	BB	BB	DD	DD	DD	DD	BB	DD	BB	DD	BB	BB	DD	BB	BB	BB	BB	DD	BB	BB	BB	BB	BB	BB	DD	BB	BB
chr10_89726821_89726838	BB	DD	DD	DD	DD	BB	DD	BB	BB	DD	BB	DD	DD	BB	BB	DD	BB	DD	DD	DD	DD	BB	BB	BB	DD	DD	DD	DD	BB	DD	BB	DD	BB	BB	DD	BB	BB	BB	BB	DD	BB	BB	BB	BB	BB	BB	DD	BB	BB
chr10_89730306_89730329	BB	DD	DD	DD	DD	BB	DD	BB	BB	DD	BB	DD	DD	BB	BB	DD	BB	DD	DD	DD	DD	BB	BB	BB	DD	DD	DD	DD	BB	DD	BB	DD	BB	BB	DD	BB	BB	BB	BB	DD	BB	BB	BB	BB	BB	BB	DD	BB	BB
chr10_89763976_89763995	BB	dd	DD	DD	DD	BB	DD	BB	BB	dd	BB	DD	dn	BB	BB	dd	BB	dd	dd	dd	dd	BB	BB	BB	DD	dd	DD	dd	BB	DD	BB	DD	BB	BB	DD	BB	BB	BB	BB	DD	BB	BB	BB	BB	BB	BB	dd	BB	BB
chr10_89767908_89767931	BB	DD	DD	DD	DD	BB	DD	BB	BB	DD	BB	DD	DD	BB	BB	DD	BB	DD	DD	DD	DD	BB	BB	BB	DD	DD	DD	DD	BB	DD	BB	DD	BB	BB	DD	BB	BB	BB	BB	DD	BB	BB	BB	BB	BB	BB	DD	BB	BB
chr10_89832214_89832231	BB	DD	DD	DD	DD	BB	DD	BB	BB	DD	BB	DD	DD	bd	BB	DD	BB	DD	DD	DD	DD	BB	BB	BB	DD	DD	DD	DD	BB	DD	BB	DD	BB	BB	DD	BB	BB	BB	BB	DD	BB	BB	BB	BB	BB	BB	DD	BB	BB
chr10_89832256_89832276	BB	DD	DD	DD	DD	BB	DD	BB	BB	DD	BB	DD	DD	BB	BB	DD	BB	DD	DD	DD	DD	BB	BB	BB	DD	DD	DD	DD	BB	DD	BB	DD	BB	BB	DD	BB	BB	BB	BB	DD	BB	BB	BB	BB	BB	BB	DD	BB	BB
chr10_89833982_89833993	BB	DD	DD	DD	DD	BB	DD	BB	BB	DD	BB	DD	DD	BB	BB	DD	BB	DD	DD	DD	DD	BB	BB	BB	DD	DD	DD	DD	BB	DD	BB	DD	BB	BB	DD	BB	BB	BB	BB	DD	BB	BB	BB	BB	BB	BB	DD	BB	BB
chr10_89842592_89842615	BB	DD	DD	DD	DD	BB	DD	BB	BB	DD	BB	DD	DD	BB	BB	DD	BB	DD	DD	DD	DD	BB	BB	BB	DD	DD	DD	DD	BB	DD	BB	DD	BB	BB	DD	BB	BB	BB	BB	DD	BB	BB	BB	BB	BB	BB	DD	BB	BB
chr10_89844275_89844304	BB	DD	DD	DD	DD	BB	DD	BB	BB	DD	BB	DD	DD	BB	BB	DD	BB	DD	DD	DD	DD	BB	BB	BB	DD	DD	DD	DD	BB	DD	BB	DD	BB	BB	DD	BB	BB	BB	BB	DD	BB	BB	BB	BB	BB	BB	DD	BB	BB
chr10_89847161_89847172	FF	df	df	df	df	FF	df	FF	FF	df	FF	df	df	FF	FF	df	FF	df	DD	df	df	FF	FF	FF	df	df	df	df	FF	df	FF	df	FF	FF	df	FF	FF	FF	FF	df	FF	FF	FF	FF	FF	FF	df	FF	FF
chr10_89857668_89857681	BB	dd	dd	dd	dd	BB	DD	BB	BB	dd	BB	DD	dn	BB	BB	dd	BB	dd	dd	dd	dd	BB	BB	BB	dd	dd	dd	DD	BB	dd	BB	dd	BB	BB	dd	BB	BB	BB	BB	dd	BB	BB	BB	BB	BB	BB	dd	BB	BB
chr10_89871637_89871660	BB	nn	DD	DD	DD	NA	DD	BB	BB	DD	BB	DD	NA	BB	BB	DD	BB	NA	NA	NA	DD	BB	BB	BB	DD	DD	NA	dn	BB	NA	BB	DD	NA	BB	DD	NA	BB	BB	BB	DD	NA	BB	BB	BB	BB	BB	NN	BB	BB
chr10_89908947_89908958	BB	DD	DD	DD	DD	BB	DD	BB	BB	DD	BB	DD	DD	BB	BB	DD	BB	DD	DD	DD	DD	BB	BB	BB	DD	DD	DD	DD	BB	DD	BB	DD	BB	BB	DD	BB	BB	BB	BB	DD	BB	BB	BB	BB	BB	BB	DD	BB	BB
chr10_89912621_89912636	BB	DD	DD	DD	DD	BB	DD	BB	BB	DD	BB	DD	DD	BB	BB	DD	BB	DD	DD	DD	DD	BB	BB	BB	DD	DD	DD	DD	BB	DD	BB	DD	BB	BB	DD	BB	BB	BB	BB	DD	BB	BB	BB	BB	BB	BB	DD	BB	BB
chr10_89923864_89923895	BB	DD	DD	DD	DD	BB	DD	BB	BB	DD	BB	DD	DD	BB	BB	DD	BB	DD	DD	DD	DD	BB	BB	BB	DD	DD	DD	DD	BB	DD	BB	DD	BB	BB	DD	BB	BB	BB	BB	DD	BB	BB	BB	BB	BB	BB	DD	BB	BB
chr10_89927962_89927975	BB	DD	DD	DD	DD	BB	DD	BB	BB	DD	BB	DD	DD	BB	BB	DD	BB	DD	DD	DD	DD	BB	BB	BB	DD	DD	DD	DD	BB	DD	BB	DD	BB	BB	DD	BB	BB	BB	BB	DD	BB	BB	BB	BB	BB	BB	DD	BB	BB
chr10_89933884_89933901	BB	DD	DD	DD	DD	BB	DD	BB	BB	DD	BB	DD	DD	BB	BB	DD	BB	DD	DD	DD	DD	BB	BB	BB	DD	DD	DD	DD	BB	DD	BB	DD	BB	BB	DD	BB	BB	BB	BB	DD	BB	BB	BB	BB	BB	BB	DD	BB	BB
chr10_89942940_89942954	BB	DD	DD	DD	DD	BB	DD	BB	BB	DD	BB	DD	DD	BB	BB	DD	BB	DD	DD	DD	DD	BB	BB	BB	DD	DD	DD	DD	BB	DD	BB	DD	BB	BB	DD	BB	BB	BB	BB	DD	BB	BB	BB	BB	BB	BB	DD	BB	BB
chr10_89972486_89972497	BB	DD	DD	DD	DD	BB	DD	BB	BB	DD	BB	DD	DD	BB	BB	DD	BB	DD	DD	DD	DD	BB	BB	BB	DD	DD	DD	DD	BB	DD	BB	DD	BB	BB	DD	BB	BB	BB	BB	DD	BB	BB	BB	BB	BB	BB	DD	BB	BB
chr10_89977096_89977107	BB	DD	DD	DD	DD	BB	DD	BB	BB	DD	BB	DD	DD	BB	BB	DD	BB	DD	DD	DD	DD	BB	BB	BB	DD	DD	DD	DD	BB	DD	BB	DD	BB	BB	DD	BB	BB	BB	BB	DD	BB	BB	BB	BB	BB	BB	DD	BB	BB
chr10_89993592_89993606	BB	DD	DD	DD	DD	BB	DD	BB	BB	DD	BB	DD	DD	BB	BB	DD	BB	DD	DD	DD	DD	BB	BB	BB	DD	DD	DD	DD	BB	DD	BB	DD	BB	BB	DD	BB	BB	BB	BB	DD	BB	BB	BB	BB	BB	BB	DD	BB	BB
chr10_89994956_89994979	BB	DD	DD	DD	DD	BB	DD	BB	BB	DD	BB	DD	DD	BB	BB	DD	BB	DD	DD	DD	DD	BB	BB	BB	DD	DD	DD	DD	BB	DD	BB	DD	BB	BB	DD	BB	BB	BB	BB	DD	BB	BB	BB	BB	BB	BB	DD	BB	BB
chr10_90003540_90003559	BB	DD	DD	DD	DD	BB	DD	BB	BB	DD	BB	DD	DD	BB	BB	DD	BB	DD	DD	DD	DD	BB	BB	BB	DD	DD	DD	DD	BB	DD	BB	DD	BB	BB	DD	BB	BB	BB	BB	DD	BB	BB	BB	BB	BB	BB	DD	BB	BB
chr10_90005368_90005381	BB	DD	DD	DD	DD	BB	DD	BB	BB	DD	BB	DD	DD	BB	BB	DD	bd	DD	DD	DD	DD	BB	BB	BB	DD	DD	DD	DD	BB	DD	BB	DD	BB	BB	DD	BB	BB	BB	BB	DD	BB	BB	BB	BB	BB	BB	DD	BB	BB
chr10_90011417_90011428	BB	DD	DD	DD	DD	BB	DD	BB	BB	DD	BB	DD	DD	BB	BB	DD	BB	DD	DD	DD	DD	BB	BB	BB	DD	DD	DD	DD	BB	DD	BB	DD	BB	BB	DD	BB	BB	BB	BB	DD	BB	BB	BB	BB	BB	BB	DD	BB	BB
chr10_90023050_90023085	BB	dn	DD	DD	DD	bn	DD	BB	BB	DD	BB	DD	DD	BB	BB	DD	BB	DD	DD	DD	DD	BB	BB	BB	DD	DD	DD	DD	BB	DD	BB	DD	BB	BB	DD	BB	BB	BB	BB	DD	BB	BB	BB	BB	BB	BB	DD	BB	BB
chr10_90030606_90030620	BB	bd	DD	DD	DD	BB	DD	BB	BB	bd	BB	bd	DD	BB	BB	DD	BB	DD	bd	bd	DD	BB	BB	BB	DD	bd	DD	DD	BB	DD	BB	bd	BB	BB	bd	BB	BB	BB	BB	DD	BB	BB	BB	BB	BB	BB	DD	BB	BB
chr10_90044601_90044624	BB	DD	DD	DD	DD	BB	DD	BB	BB	DD	BB	DD	DD	BB	BB	DD	BB	DD	DD	DD	DD	BB	BB	BB	DD	DD	DD	DD	BB	DD	BB	DD	BB	BB	DD	BB	BB	BB	BB	DD	BB	BB	BB	BB	BB	BB	DD	BB	BB
chr10_90116606_90116617	BB	DD	DD	DD	DD	BB	DD	BB	BB	DD	BB	DD	DD	BB	BB	DD	BB	DD	DD	DD	DD	BB	BB	BB	DD	DD	DD	DD	BB	DD	BB	DD	BB	BB	DD	BB	BB	BB	BB	DD	BB	BB	BB	BB	BB	BB	DD	BB	BB
chr10_90122707_90122751	BB	NN	NN	NA	NA	BB	NA	BB	BB	DD	BB	NA	DD	BB	BB	dn	NA	dn	NA	DD	NA	BB	BB	BB	DD	NA	DD	DD	BB	DD	BB	NA	BB	BB	DD	BB	BB	BB	BB	DD	BB	BB	BB	BB	NA	BB	DD	BB	BB
chr10_90148247_90148270	BB	DD	DD	DD	DD	BB	DD	BB	BB	DD	BB	DD	DD	BB	BB	DD	BB	DD	DD	DD	DD	BB	BB	BB	DD	DD	DD	DD	BB	DD	BB	DD	BB	BB	DD	BB	BB	BB	BB	DD	BB	BB	BB	BB	BB	BB	DD	BB	BB
chr10_90162189_90162212	BB	DD	DD	DD	DD	BB	DD	BB	BB	DD	BB	DD	DD	BB	BB	DD	BB	DD	DD	DD	DD	BB	BB	BB	DD	DD	DD	DD	BB	DD	BB	DD	BB	BB	DD	BB	BB	BB	BB	DD	BB	BB	BB	BB	BB	BB	DD	BB	BB
chr10_90231445_90231462	BB	DD	DD	DD	DD	BB	DD	BB	bn	DD	BB	DD	DD	BB	BB	DD	BB	DD	DD	DD	DD	BB	BB	BB	DD	DD	DD	DD	BB	DD	BB	DD	BB	BB	DD	BB	BB	BB	BB	DD	BB	BB	BB	BB	BB	BB	DD	BB	BB
chr10_90246334_90246361	BB	DD	DD	DD	DD	BB	DD	BB	BB	DD	BB	DD	DD	BB	BB	DD	BB	DD	DD	DD	DD	BB	BB	BB	DD	DD	DD	DD	BB	DD	BB	DD	BB	BB	DD	BB	BB	BB	BB	DD	BB	BB	BB	BB	BB	BB	DD	BB	BB
chr10_90260153_90260180	BB	DD	DD	DD	DD	BB	DD	BB	BB	DD	BB	DD	DD	BB	BB	DD	BB	DD	DD	DD	DD	BB	BB	BB	DD	DD	DD	DD	BB	DD	BB	DD	BB	BB	DD	BB	BB	BB	BB	DD	BB	BB	BB	BB	BB	BB	DD	BB	BB
chr10_90279965_90280000	BB	DD	DD	DD	DD	BB	DD	BB	BB	DD	BB	DD	DD	BB	BB	DD	BB	DD	DD	DD	DD	BB	BB	BB	DD	DD	DD	DD	BB	DD	BB	BB	BB	BB	DD	BB	BB	BB	BB	DD	BB	BB	BB	BB	BB	BB	DD	BB	BB
chr10_90300211_90300246	BB	DD	DD	DD	DD	BB	DD	BB	BB	DD	BB	DD	DD	BB	BB	DD	BB	DD	DD	DD	DD	BB	BB	BB	DD	DD	DD	DD	BB	DD	BB	DD	BB	BB	DD	BB	BB	BB	BB	DD	BB	BB	BB	BB	BB	BB	DD	BB	BB
chr10_90316025_90316045	BB	dn	dn	dn	NA	BB	NA	BB	BB	NA	BB	dn	dn	NA	BB	dn	BB	dn	NN	dn	dn	BB	BB	BB	dn	NA	NA	NN	BB	dn	BB	NA	BB	BB	dn	BB	BB	BB	BB	dn	NA	BB	BB	BB	BB	BB	DD	BB	BB
chr10_90316047_90316079	FF	NA	dn	dn	dn	NA	NN	FF	FF	dn	FF	dn	dn	df	FF	dn	FF	dn	dn	dn	dn	FF	NA	FF	dn	NA	dn	dn	FF	NN	NA	dn	FF	NA	dn	FF	FF	FF	FF	NA	df	FF	FF	FF	FF	NA	df	FF	FF
chr10_90348602_90348617	BB	DD	DD	DD	DD	BB	DD	BB	BB	DD	BB	DD	DD	BB	BB	DD	BB	DD	DD	DD	DD	BB	BB	BB	DD	DD	DD	DD	BB	DD	BB	DD	BB	BB	DD	BB	BB	BB	BB	DD	BB	BB	BB	BB	BB	BB	DD	BB	BB
chr10_90349813_90349840	NN	FF	FF	FF	FF	FF	FF	FF	FF	FF	FF	FF	NA	FF	FF	FF	FF	FF	FF	FF	FF	FF	FF	FF	FF	FF	FF	FF	FF	FF	FF	NA	FF	FF	FF	FF	FF	FF	FF	FF	FF	FF	FF	FF	FF	FF	FF	FF	FF
chr10_90353899_90353922	BB	DD	DD	DD	DD	BB	DD	BB	BB	dn	BB	DD	DD	BB	BB	DD	BB	DD	DD	DD	DD	BB	BB	BB	DD	DD	DD	DD	BB	DD	BB	DD	BB	BB	DD	BB	BB	BB	BB	DD	BB	BB	BB	BB	BB	BB	DD	BB	BB
chr10_90373345_90373392	BB	bd	DD	DD	DD	BB	DD	BB	BB	DD	BB	DD	DD	BB	BB	DD	BB	DD	DD	DD	DD	BB	BB	BB	DD	DD	DD	DD	BB	DD	BB	DD	BB	BB	DD	BB	BB	BB	BB	DD	BB	BB	BB	BB	BB	BB	DD	BB	BB
chr10_90376050_90376089	BB	DD	DD	DD	DD	BB	DD	BB	BB	DD	BB	DD	NA	BB	BB	DD	BB	DD	DD	DD	DD	NA	BB	BB	DD	NA	DD	DD	BB	DD	BB	DD	BB	BB	DD	BB	BB	BB	BB	DD	BB	BB	BB	BB	BB	BB	DD	BB	BB
chr10_90378960_90378974	BB	DD	DD	DD	DD	BB	DD	BB	BB	DD	BB	DD	DD	BB	BB	DD	BB	DD	DD	DD	DD	BB	BB	BB	DD	DD	DD	DD	BB	DD	BB	DD	BB	BB	DD	BB	BB	BB	BB	DD	BB	BB	BB	BB	BB	BB	DD	BB	BB
chr10_90410296_90410322	BB	DD	DD	DD	DD	BB	DD	BB	BB	DD	BB	DD	DD	BB	BB	DD	BB	DD	DD	DD	DD	BB	BB	BB	DD	DD	DD	DD	BB	DD	BB	DD	BB	BB	DD	BB	BB	BB	BB	DD	BB	BB	BB	BB	BB	BB	DD	BB	BB
chr10_90426946_90426997	BB	DD	DD	DD	DD	bn	DD	BB	BB	DD	BB	DD	DD	BB	BB	DD	BB	NA	DD	DD	NA	BB	BB	NA	DD	NA	DD	DD	NN	DD	BB	NN	BB	NA	DD	NA	BB	BB	BB	DD	NA	BB	BB	BB	BB	BB	DD	BB	BB
chr10_90478106_90478141	BB	DD	DD	DD	DD	BB	DD	BB	BB	DD	BB	DD	DD	BB	BB	DD	BB	DD	DD	DD	NA	BB	BB	BB	DD	NA	DD	DD	BB	DD	BB	DD	BB	BB	DD	BB	NA	BB	BB	DD	BB	NA	BB	BB	BB	BB	DD	BB	BB
chr10_90515276_90515307	BB	DD	DD	DD	DD	BB	DD	BB	BB	DD	BB	DD	DD	BB	BB	DD	BB	DD	DD	DD	DD	BB	BB	BB	DD	DD	DD	DD	BB	DD	BB	DD	BB	BB	DD	BB	BB	BB	BB	DD	BB	BB	BB	BB	BB	BB	DD	BB	BB
chr10_90566436_90566459	BB	DD	DD	DD	DD	BB	DD	BB	BB	DD	BB	DD	DD	BB	BB	DD	BB	DD	DD	DD	DD	BB	BB	BB	DD	DD	DD	DD	BB	DD	BB	DD	BB	BB	DD	BB	BB	BB	BB	DD	BB	BB	BB	BB	BB	BB	DD	BB	BB
chr10_90570189_90570210	BB	DD	DD	DD	DD	BB	DD	BB	BB	DD	BB	DD	DD	BB	BB	dn	BB	DD	DD	DD	DD	BB	BB	BB	DD	DD	DD	DD	BB	DD	BB	DD	BB	BB	DD	BB	BB	BB	BB	DD	bb	BB	BB	bb	bb	bb	DD	bb	BB
chr10_90572603_90572630	BB	DD	DD	DD	DD	BB	DD	BB	BB	DD	BB	DD	DD	BB	BB	DD	BB	DD	DD	DD	DD	BB	BB	BB	DD	DD	DD	DD	BB	DD	BB	DD	BB	BB	DD	BB	DD	BB	BB	DD	BB	BB	BB	BB	BB	BB	DD	BB	BB
chr10_90573102_90573115	BB	DD	DD	DD	DD	BB	DD	BB	BB	DD	BB	DD	DD	BB	BB	DD	BB	DD	DD	DD	DD	BB	BB	BB	DD	DD	DD	DD	BB	DD	BB	DD	BB	BB	DD	BB	BB	BB	BB	DD	BB	BB	BB	BB	BB	BB	DD	BB	BB
chr10_90591713_90591730	BB	DD	DD	DD	DD	BB	DD	BB	BB	DD	BB	DD	DD	BB	BB	DD	BB	DD	DD	DD	DD	BB	BB	BB	DD	DD	DD	DD	BB	DD	BB	DD	BB	BB	DD	BB	BB	BB	BB	DD	BB	BB	BB	BB	BB	BB	DD	BB	BB
chr10_90620133_90620164	BB	DD	DD	DD	DD	BB	DD	BB	BB	DD	BB	DD	DD	BB	BB	DD	BB	DD	DD	DD	DD	BB	BB	BB	DD	DD	DD	DD	BB	DD	BB	DD	BB	BB	DD	BB	BB	NA	BB	DD	BB	BB	BB	BB	BB	BB	DD	BB	BB
chr10_90626697_90626721	BB	DD	DD	DD	DD	BB	DD	BB	BB	DD	BB	DD	DD	BB	BB	DD	BB	DD	DD	DD	DD	BB	BB	BB	dn	DD	DD	DD	BB	DD	BB	DD	BB	BB	DD	BB	BB	BB	BB	DD	BB	BB	BB	BB	BB	BB	DD	BB	BB
chr10_90627419_90627442	BB	DD	DD	DD	DD	BB	DD	BB	BB	DD	BB	DD	DD	BB	BB	DD	BB	DD	DD	DD	DD	BB	BB	BB	DD	DD	DD	DD	BB	DD	BB	DD	BB	BB	DD	BB	BB	BB	BB	DD	BB	BB	BB	BB	BB	BB	DD	BB	BB
chr10_90634608_90634622	BB	DD	DD	DD	DD	BB	DD	BB	BB	DD	BB	DD	DD	BB	BB	DD	BB	DD	DD	DD	DD	BB	BB	BB	DD	DD	DD	DD	BB	DD	BB	DD	BB	BB	DD	BB	BB	BB	BB	DD	BB	BB	BB	BB	BB	BB	DD	BB	BB
chr10_90643725_90643736	BB	DD	DD	DD	DD	BB	DD	BB	BB	DD	BB	DD	DD	BB	BB	DD	BB	DD	DD	DD	DD	BB	BB	BB	DD	DD	DD	DD	BB	DD	BB	DD	BB	BB	DD	BB	BB	BB	BB	DD	BB	BB	BB	BB	BB	BB	DD	BB	BB
chr10_90682895_90682906	BB	DD	DD	DD	DD	BB	DD	BB	BB	DD	BB	DD	DD	BB	BB	DD	BB	DD	DD	DD	DD	BB	BB	BB	DD	DD	DD	DD	BB	DD	BB	DD	BB	BB	DD	BB	BB	BB	BB	DD	BB	BB	BB	BB	BB	BB	DD	BB	BB
chr10_90689569_90689607	BB	DD	DD	DD	DD	BB	DD	BB	BB	DD	BB	DD	DD	BB	BB	DD	BB	DD	DD	DD	DD	BB	BB	BB	DD	DD	DD	DD	BB	DD	BB	DD	BB	BB	DD	BB	BB	BB	BB	DD	BB	BB	BB	BB	BB	BB	DD	BB	BB
chr10_90709211_90709222	BB	DD	DD	DD	DD	BB	DD	BB	BB	DD	BB	DD	DD	BB	BB	DD	BB	DD	DD	DD	DD	BB	BB	BB	DD	DD	DD	DD	BB	DD	BB	DD	BB	BB	DD	BB	BB	BB	BB	DD	BB	BB	BB	BB	BB	BB	DD	BB	BB
chr10_90741525_90741560	BB	DD	DD	DD	DD	BB	DD	BB	BB	DD	BB	DD	DD	BB	BB	DD	BB	DD	DD	DD	DD	BB	BB	BB	DD	DD	DD	DD	BB	DD	BB	DD	BB	BB	DD	BB	BB	BB	BB	DD	BB	BB	BB	BB	BB	BB	DD	BB	BB
chr10_90751230_90751265	BB	DD	DD	DD	DD	BB	DD	BB	BB	DD	BB	DD	DD	BB	BB	DD	BB	DD	DD	DD	DD	BB	BB	BB	DD	DD	DD	DD	BB	DD	BB	DD	BB	BB	DD	BB	BB	BB	BB	DD	BB	BB	BB	BB	BB	BB	DD	BB	BB
chr10_90772128_90772183	NN	DD	DD	DD	NA	NN	DD	NN	NN	DD	NN	DD	DD	NN	DD	DD	NN	DD	DD	DD	NA	NN	dn	BB	DD	NA	DD	DD	BB	DD	bn	DD	NA	BB	DD	NN	NA	BB	BB	DD	NA	BB	NN	bn	BB	BB	DD	NA	BB
chr10_90892601_90892616	BB	DD	DD	DD	DD	BB	DD	BB	BB	DD	BB	DD	DD	BB	BB	DD	BB	DD	DD	DD	DD	BB	BB	BB	DD	DD	DD	DD	BB	DD	BB	DD	BB	BB	DD	BB	BB	BB	BB	DD	BB	BB	BB	BB	BB	BB	DD	BB	BB
chr10_90905908_90905927	BB	DD	DD	DD	DD	BB	DD	BB	BB	DD	BB	DD	DD	BB	BB	DD	BB	DD	DD	DD	DD	BB	BB	BB	DD	DD	DD	DD	BB	DD	BB	DD	BB	BB	DD	BB	BB	BB	BB	DD	BB	BB	BB	BB	BB	BB	DD	BB	BB
chr10_90910391_90910402	BB	DD	DD	DD	DD	BB	DD	BB	BB	DD	BB	DD	DD	BB	BB	DD	BB	DD	DD	DD	DD	BB	BB	BB	DD	DD	DD	DD	BB	DD	BB	DD	BB	BB	DD	BB	BB	BB	BB	DD	BB	BB	BB	BB	BB	BB	DD	BB	BB
chr10_90921777_90921800	BB	DD	DD	DD	DD	BB	DD	BB	BB	DD	BB	DD	DD	BB	BB	DD	BB	DD	DD	DD	DD	BB	BB	BB	DD	DD	DD	DD	BB	DD	BB	DD	BB	BB	DD	BB	BB	BB	BB	DD	BB	BB	BB	BB	BB	BB	DD	BB	BB
chr10_90922062_90922091	BB	DD	DD	DD	DD	BB	DD	BB	BB	DD	BB	DD	DD	BB	BB	DD	BB	DD	DD	DD	DD	BB	BB	BB	DD	DD	DD	DD	BB	DD	BB	DD	BB	BB	DD	BB	BB	BB	BB	DD	BB	BB	BB	BB	BB	BB	DD	BB	BB
chr10_90948724_90948767	FF	FF	FF	FF	FF	fn	FF	FF	FF	FF	NA	FF	FF	NA	FF	FF	FF	NA	FF	FF	FF	FF	FF	FF	FF	NA	FF	FF	FF	NA	FF	FF	FF	FF	FF	FF	NA	FF	FF	FF	FF	NA	FF	FF	FF	FF	FF	FF	FF
chr10_90952873_90952892	BB	DD	DD	DD	DD	BB	DD	BB	BB	DD	BB	DD	DD	BB	BB	DD	BB	DD	DD	DD	DD	BB	BB	BB	DD	DD	DD	DD	BB	DD	BB	DD	BB	BB	DD	BB	BB	BB	BB	DD	BB	BB	BB	BB	BB	BB	DD	BB	BB
chr10_90954152_90954176	BB	DD	DD	DD	DD	BB	DD	BB	BB	DD	BB	DD	DD	BB	BB	DD	BB	DD	DD	DD	DD	BB	BB	BB	DD	DD	DD	DD	BB	DD	BB	DD	BB	BB	DD	BB	BB	BB	BB	DD	BB	BB	BB	BB	BB	BB	DD	BB	BB
chr10_91062996_91063039	BB	DD	DD	DD	DD	BB	DD	BB	BB	DD	BB	DD	DD	BB	BB	DD	BB	DD	DD	DD	NN	BB	BB	BB	DD	DD	DD	DD	BB	DD	BB	DD	BB	BB	DD	BB	BB	BB	BB	DD	BB	BB	BB	BB	bd	BB	DD	BB	BB
chr10_91116083_91116096	BB	DD	DD	NA	DD	BB	DD	BB	BB	DD	NA	DD	DD	BB	BB	DD	BB	DD	DD	DD	DD	BB	BB	NA	DD	NA	DD	DD	BB	DD	BB	DD	BB	BB	DD	BB	BB	BB	BB	DD	BB	BB	BB	BB	BB	BB	DD	BB	BB
chr10_91116097_91116112	BB	dd	dd	dd	DD	BB	DD	BB	BB	dd	BB	dd	DD	BB	BB	dd	BB	DD	DD	dd	dd	BB	BB	BB	dd	dd	DD	dd	BB	DD	BB	dd	BB	BB	dd	BB	BB	BB	BB	dd	BB	BB	BB	BB	BB	BB	dd	BB	BB
chr10_91129884_91129898	BB	DD	DD	DD	DD	BB	DD	BB	BB	DD	BB	DD	DD	BB	BB	DD	BB	DD	DD	DD	DD	BB	BB	BB	DD	DD	DD	DD	BB	DD	BB	DD	BB	BB	DD	BB	BB	BB	BB	DD	BB	BB	BB	BB	BB	BB	DD	BB	BB
chr10_91131499_91131514	BB	DD	DD	DD	dn	BB	DD	BB	BB	DD	BB	DD	DD	BB	BB	DD	BB	DD	DD	DD	DD	BB	BB	BB	DD	DD	DD	DD	BB	DD	BB	DD	BB	BB	DD	BB	BB	BB	BB	DD	BB	BB	BB	BB	BB	BB	DD	BB	BB
chr10_91150769_91150794	BB	DD	DD	DD	DD	BB	DD	BB	BB	DD	BB	DD	DD	BB	BB	DD	bn	DD	DD	DD	DD	BB	BB	BB	DD	DD	DD	DD	bn	DD	BB	DD	BB	BB	DD	BB	BB	BB	BB	DD	BB	BB	BB	BB	BB	BB	DD	BB	BB
chr10_91156247_91156274	BB	DD	DD	DD	DD	BB	DD	BB	BB	DD	BB	DD	DD	BB	BB	DD	BB	DD	DD	DD	DD	BB	BB	BB	DD	DD	DD	DD	BB	DD	BB	DD	BB	BB	DD	BB	BB	BB	BB	DD	BB	BB	BB	BB	BB	BB	DD	BB	BB
chr10_91168375_91168399	BB	DD	DD	DD	DD	BB	DD	BB	BB	DD	BB	DD	DD	BB	BB	DD	BB	DD	DD	DD	DD	BB	BB	BB	DD	DD	DD	DD	BB	DD	BB	DD	BB	BB	DD	BB	BB	BB	BB	DD	BB	BB	BB	BB	BB	BB	DD	BB	BB
chr10_91206288_91206311	BB	dd	dd	dd	dd	BB	dd	BB	BB	dd	BB	dd	dd	BB	BB	dd	BB	DD	dd	dn	dd	BB	BB	BB	dd	dd	dd	dd	BB	dd	BB	dd	BB	BB	dd	BB	BB	BB	BB	dd	BB	BB	BB	BB	BB	BB	dd	BB	BB
chr10_91232516_91232531	FF	df	df	df	df	FF	df	FF	FF	df	FF	df	df	FF	FF	df	FF	df	df	df	df	FF	FF	FF	df	df	DD	DD	FF	df	FF	df	FF	FF	df	FF	FF	FF	FF	df	FF	FF	FF	FF	FF	FF	df	FF	FF
chr10_91235416_91235433	BB	DD	DD	DD	DD	BB	DD	BB	BB	DD	BB	DD	DD	BB	BB	DD	BB	DD	DD	DD	DD	BB	BB	BB	DD	DD	DD	DD	BB	DD	BB	DD	BB	BB	DD	BB	BB	BB	BB	DD	BB	BB	BB	BB	BB	BB	DD	BB	BB
chr10_91260017_91260067	BB	DD	DD	DD	DD	BB	DD	BB	BB	DD	BB	dn	DD	BB	BB	DD	BB	DD	DD	DD	DD	BB	BB	BB	DD	DD	DD	DD	BB	DD	BB	DD	BB	BB	DD	BB	BB	BB	BB	DD	BB	BB	BB	BB	BB	BB	DD	BB	BB
chr10_91273495_91273530	BB	DD	DD	DD	DD	BB	DD	BB	BB	DD	BB	DD	DD	BB	BB	DD	BB	DD	DD	DD	DD	BB	BB	BB	DD	DD	DD	DD	BB	DD	BB	DD	BB	BB	DD	BB	BB	BB	BB	DD	BB	BB	BB	BB	BB	BB	DD	BB	BB
chr10_91286478_91286492	BB	DD	DD	DD	DD	BB	DD	BB	BB	DD	BB	DD	DD	BB	BB	DD	BB	DD	DD	DD	DD	BB	BB	BB	DD	DD	DD	DD	BB	DD	BB	DD	BB	BB	DD	BB	BB	BB	BB	DD	BB	BB	BB	BB	BB	BB	DD	BB	BB
chr10_91368740_91368769	NA	FF	NA	FF	NA	FF	FF	FF	NA	FF	FF	NA	fn	FF	NA	NA	NA	FF	FF	NA	FF	FF	FF	FF	NA	NA	FF	FF	FF	FF	FF	NA	FF	FF	FF	NA	NA	FF	NA	NA	FF	FF	FF	FF	FF	FF	FF	FF	NA
chr10_91372071_91372134	NA	NA	NA	FF	BB	NN	fn	BB	NA	FF	BB	NN	FF	BB	BB	NN	BB	NA	NA	NA	NA	NN	NA	NA	FF	BB	FF	NA	BB	FF	BB	FF	FF	BB	FF	BB	BB	NA	BB	FF	FF	BB	BB	NA	bn	BB	FF	BB	BB
chr10_91408989_91409018	BB	DD	DD	DD	DD	BB	DD	BB	BB	DD	BB	DD	DD	BB	BB	DD	BB	DD	DD	DD	DD	BB	BB	BB	DD	DD	DD	DD	BB	DD	BB	DD	BB	BB	DD	BB	BB	BB	BB	DD	BB	BB	BB	BB	BB	BB	DD	BB	BB
chr10_91418684_91418727	BB	DD	DD	DD	DD	BB	DD	BB	BB	DD	BB	DD	DD	BB	BB	DD	BB	DD	DD	DD	DD	BB	BB	BB	DD	DD	DD	DD	BB	DD	BB	DD	BB	BB	DD	BB	BB	BB	BB	DD	BB	BB	BB	BB	BB	BB	DD	BB	BB
chr10_91424062_91424083	BB	DD	DD	DD	DD	BB	DD	BB	BB	DD	BB	DD	DD	BB	BB	DD	BB	DD	DD	DD	DD	BB	BB	BB	DD	DD	DD	DD	BB	DD	BB	DD	BB	BB	DD	BB	BB	BB	BB	DD	BB	BB	BB	BB	BB	BB	DD	BB	BB
chr10_91514796_91514815	FF	NA	FF	FF	FF	FF	FF	FF	FF	FF	FF	FF	NN	FF	FF	FF	FF	FF	FF	NA	FF	FF	FF	FF	FF	FF	FF	FF	FF	FF	FF	FF	FF	FF	FF	NA	FF	FF	FF	FF	NA	FF	FF	FF	FF	FF	FF	FF	FF
chr10_91530001_91530056	FF	FF	NA	FF	FF	NA	FF	FF	NA	NA	FF	FF	FF	NA	NA	FF	fn	FF	FF	FF	FF	NA	FF	FF	NA	NA	FF	FF	NA	FF	NA	NA	FF	FF	NN	NA	FF	FF	FF	FF	NA	FF	FF	FF	FF	FF	FF	NA	NN
chr10_91651734_91651781	NA	NA	FF	NA	FF	FF	NA	FF	FF	FF	FF	FF	FF	FF	FF	FF	FF	FF	FF	NA	FF	FF	FF	FF	FF	NA	FF	FF	FF	NA	FF	FF	FF	FF	FF	FF	FF	FF	FF	NN	NA	FF	FF	FF	FF	FF	FF	NA	FF
chr10_91729040_91729084	NN	FF	FF	FF	FF	FF	FF	fn	NA	FF	FF	NA	FF	NA	FF	FF	FF	NA	FF	FF	NA	FF	FF	FF	FF	FF	FF	FF	FF	FF	FF	FF	FF	NA	FF	FF	FF	FF	FF	FF	NA	NA	FF	FF	FF	NA	FF	NA	FF
chr10_91876549_91876584	FF	FF	FF	FF	FF	NA	FF	FF	FF	FF	NA	FF	FF	FF	FF	FF	FF	FF	FF	FF	FF	FF	FF	FF	FF	FF	FF	FF	FF	FF	FF	FF	FF	FF	FF	FF	FF	FF	FF	FF	FF	FF	FF	FF	FF	FF	FF	FF	FF
chr10_91908020_91908051	BB	DD	DD	DD	DD	BB	DD	BB	BB	DD	BB	DD	DD	BB	BB	DD	BB	DD	DD	DD	DD	BB	BB	BB	DD	DD	DD	DD	BB	DD	BB	DD	BB	BB	DD	BB	BB	BB	BB	BB	BB	BB	BB	BB	BB	BB	DD	BB	BB
chr10_91935454_91935463	FF	df	df	df	DD	FF	df	FF	FF	df	FF	df	df	FF	FF	df	FF	df	df	df	df	FF	FF	FF	df	df	df	df	FF	df	FF	df	FF	FF	df	FF	FF	FF	FF	FF	FF	FF	FF	FF	FF	FF	df	FF	FF
chr10_91951477_91951491	BB	DD	DD	DD	DD	BB	DD	BB	BB	DD	BB	DD	DD	BB	BB	DD	BB	DD	DD	DD	DD	BB	BB	BB	DD	DD	DD	DD	BB	DD	BB	DD	BB	BB	DD	BB	BB	BB	BB	BB	BB	BB	BB	BB	BB	BB	DD	BB	BB
chr10_91956973_91957012	BB	DD	DD	DD	DD	BB	DD	BB	BB	DD	BB	DD	DD	BB	BB	DD	BB	DD	DD	DD	DD	BB	BB	BB	DD	DD	DD	DD	BB	DD	BB	DD	BB	BB	DD	BB	BB	BB	BB	BB	BB	BB	BB	BB	BB	BB	DD	BB	BB
chr10_91974486_91974521	NN	DD	DD	DD	DD	NN	DD	NN	NN	DD	NN	DD	DD	NN	NN	DD	NN	DD	DD	DD	DD	NN	NN	nn	DD	NA	DD	DD	BB	DD	BB	DD	BB	BB	DD	BB	BB	BB	BB	BB	BB	BB	BB	BB	BB	BB	DD	BB	BB
chr10_91980483_91980550	UU	du	DD	DD	UU	UU	DD	UU	NA	DD	UU	UU	UU	DD	UU	UU	NA	DD	UU	DD	UU	UU	UU	NA	UU	DD	DD	DD	UU	UU	UU	DD	UU	UU	DD	UU	UU	UU	UU	UU	UU	UU	UU	UU	UU	UU	DD	UU	UU
chr10_91982613_91982627	BB	DD	DD	DD	DD	BB	DD	BB	BB	DD	BB	DD	DD	BB	BB	DD	BB	DD	DD	DD	DD	BB	BB	BB	DD	DD	DD	DD	BB	DD	BB	DD	BB	BB	DD	BB	BB	BB	BB	BB	BB	BB	BB	BB	BB	BB	DD	BB	BB
chr10_91989587_91989600	BB	DD	DD	DD	DD	BB	DD	BB	BB	DD	BB	DD	DD	BB	BB	DD	BB	DD	DD	DD	DD	BB	BB	BB	DD	DD	DD	DD	BB	DD	BB	DD	BB	BB	DD	BB	BB	BB	BB	BB	BB	BB	BB	BB	BB	BB	DD	BB	BB
chr10_91997443_91997456	BB	DD	DD	DD	DD	BB	DD	BB	BB	DD	BB	DD	DD	BB	BB	DD	BB	DD	DD	DD	DD	BB	BB	BB	DD	DD	DD	DD	BB	DD	BB	DD	BB	BB	DD	BB	BB	BB	BB	BB	BB	BB	BB	BB	BB	BB	DD	BB	BB
chr10_92004720_92004749	BB	DD	DD	DD	DD	BB	DD	BB	BB	DD	BB	DD	DD	BB	BB	DD	BB	DD	DD	DD	DD	BB	BB	bn	DD	DD	DD	DD	BB	DD	BB	DD	BB	BB	DD	BB	BB	BB	BB	BB	BB	BB	BB	BB	BB	BB	DD	BB	BB
chr10_92013301_92013350	BB	NA	DD	NA	DD	BB	DD	BB	BB	DD	BB	DD	NA	BB	BB	DD	BB	DD	DD	DD	DD	BB	BB	BB	DD	NA	DD	DD	BB	DD	BB	DD	NN	BB	DD	BB	BB	NA	BB	BB	NA	BB	bn	BB	BB	NA	DD	BB	BB
chr10_92021191_92021208	BB	DD	DD	DD	DD	BB	DD	BB	BB	DD	BB	DD	DD	BB	BB	DD	BB	DD	DD	DD	DD	BB	BB	BB	DD	DD	DD	DD	BB	DD	BB	DD	BB	BB	DD	BB	BB	BB	BB	BB	BB	BB	BB	BB	BB	BB	DD	BB	BB
chr10_92026418_92026429	BB	DD	DD	DD	DD	BB	DD	BB	BB	DD	BB	DD	DD	BB	BB	DD	BB	DD	DD	DD	DD	BB	BB	BB	DD	DD	DD	DD	BB	DD	BB	DD	BB	BB	DD	BB	BB	BB	BB	BB	BB	BB	BB	BB	BB	BB	DD	BB	BB
chr10_92036843_92036874	BB	DD	DD	DD	DD	BB	DD	BB	BB	DD	BB	DD	DD	BB	BB	DD	BB	DD	dn	DD	DD	BB	BB	BB	dn	DD	DD	dn	BB	DD	BB	DD	BB	bn	DD	BB	BB	BB	bn	BB	BB	BB	BB	BB	BB	BB	DD	BB	BB
chr10_92074598_92074622	BB	DD	DD	DD	DD	BB	DD	BB	BB	DD	BB	DD	DD	BB	BB	DD	BB	DD	DD	DD	DD	BB	BB	BB	DD	DD	DD	DD	BB	DD	BB	DD	BB	BB	DD	BB	BB	BB	BB	BB	BB	BB	BB	BB	BB	BB	DD	BB	BB
chr10_92095722_92095746	BB	DD	DD	DD	DD	BB	DD	BB	BB	DD	BB	DD	DD	BB	BB	DD	BB	DD	DD	DD	DD	BB	BB	BB	DD	DD	DD	DD	BB	DD	BB	DD	BB	BB	DD	BB	BB	BB	BB	BB	BB	BB	BB	BB	BB	BB	DD	BB	BB
chr10_92101961_92101980	BB	DD	DD	DD	DD	BB	DD	BB	BB	DD	BB	DD	DD	BB	BB	DD	BB	DD	DD	DD	DD	BB	BB	BB	DD	DD	DD	DD	BB	DD	BB	DD	BB	BB	DD	BB	BB	BB	BB	BB	BB	BB	BB	BB	BB	BB	DD	BB	BB
chr10_92105127_92105150	BB	DD	DD	DD	DD	BB	DD	BB	BB	DD	BB	DD	DD	BB	BB	DD	BB	DD	DD	DD	DD	BB	BB	BB	DD	bd	DD	DD	BB	DD	BB	DD	BB	BB	DD	BB	BB	BB	BB	BB	BB	BB	BB	BB	BB	BB	DD	BB	BB
chr10_92110501_92110532	BB	DD	DD	DD	DD	BB	DD	BB	BB	DD	BB	DD	DD	BB	BB	DD	BB	DD	DD	DD	DD	BB	BB	BB	DD	DD	DD	DD	BB	DD	BB	DD	BB	BB	DD	BB	BB	BB	BB	BB	BB	BB	BB	BB	BB	BB	DD	BB	BB
chr10_92115097_92115111	BB	DD	DD	DD	DD	BB	DD	BB	BB	DD	BB	DD	DD	BB	BB	DD	BB	DD	DD	DD	DD	BB	BB	BB	DD	DD	DD	DD	BB	DD	BB	DD	BB	BB	DD	BB	BB	BB	BB	BB	BB	BB	BB	BB	BB	BB	DD	BB	BB
chr10_92138459_92138478	BB	DD	DD	DD	DD	BB	DD	BB	BB	DD	BB	DD	DD	BB	bd	DD	BB	DD	DD	DD	DD	BB	BB	BB	DD	DD	DD	DD	BB	DD	BB	DD	BB	BB	DD	BB	BB	BB	BB	BB	BB	BB	BB	BB	BB	BB	DD	BB	BB
chr10_92167320_92167333	BB	DD	DD	DD	DD	BB	DD	BB	BB	DD	BB	DD	DD	BB	BB	DD	BB	DD	DD	DD	DD	BB	BB	BB	DD	DD	DD	DD	BB	DD	BB	DD	BB	BB	DD	BB	BB	BB	BB	BB	BB	BB	BB	BB	BB	BB	DD	BB	BB
chr10_92170070_92170085	FF	df	DD	DD	df	FF	DD	FF	FF	df	FF	DD	DD	FF	FF	DD	FF	DD	DD	DD	DD	FF	FF	FF	DD	DD	df	df	FF	df	FF	DD	FF	FF	df	FF	FF	FF	FF	FF	FF	FF	FF	FF	FF	FF	DD	FF	FF
chr10_92182807_92182830	BB	DD	DD	DD	DD	BB	DD	BB	BB	DD	BB	DD	DD	BB	BB	DD	BB	DD	DD	DD	DD	BB	BB	BB	DD	DD	DD	DD	BB	DD	BB	DD	BB	BB	DD	BB	BB	BB	BB	BB	BB	BB	BB	BB	BB	BB	DD	BB	BB
chr10_92189790_92189807	BB	DD	DD	DD	DD	BB	DD	BB	BB	DD	bn	DD	DD	BB	BB	DD	BB	DD	DD	DD	DD	BB	BB	BB	DD	DD	DD	DD	BB	DD	BB	DD	BB	BB	DD	BB	BB	BB	BB	BB	BB	BB	BB	BB	BB	BB	DD	BB	BB
chr10_92197315_92197335	BB	DD	DD	DD	DD	BB	DD	BB	BB	DD	BB	DD	DD	BB	BB	DD	BB	DD	DD	DD	DD	BB	BB	BB	DD	DD	DD	DD	BB	DD	BB	DD	BB	BB	DD	BB	BB	BB	BB	BB	BB	BB	BB	BB	BB	BB	DD	BB	BB
chr10_92197688_92197735	BB	dd	dd	dd	dd	NN	dd	NA	bn	bd	BB	dd	dd	BB	BB	dd	BB	dd	dd	dd	dd	BB	BB	BB	dd	dd	dd	dd	BB	dd	BB	dd	BB	BB	dd	BB	BB	BB	BB	BB	BB	BB	BB	bn	BB	BB	dd	BB	BB
chr10_92200007_92200026	BB	DD	DD	DD	DD	BB	DD	BB	BB	DD	BB	DD	DD	BB	BB	DD	BB	DD	DD	DD	DD	BB	BB	BB	DD	DD	DD	DD	BB	DD	BB	DD	BB	BB	DD	BB	BB	BB	BB	BB	BB	BB	BB	BB	BB	BB	DD	BB	BB
chr10_92200488_92200501	BB	DD	DD	DD	DD	BB	DD	BB	BB	DD	BB	DD	DD	BB	BB	DD	BB	DD	DD	DD	DD	BB	BB	BB	DD	DD	DD	DD	BB	DD	BB	DD	BB	BB	DD	BB	BB	BB	BB	BB	BB	BB	BB	BB	BB	BB	DD	BB	BB
chr10_92231765_92231794	BB	DD	NA	NA	NA	BB	DD	NA	BB	DD	BB	NA	NA	BB	BB	DD	NA	DD	DD	DD	DD	BB	BB	BB	NA	NA	NA	DD	BB	NA	BB	NA	NN	BB	DD	BB	BB	BB	BB	BB	NA	BB	BB	NA	BB	BB	DD	BB	BB
chr10_92236811_92236826	BB	DD	DD	DD	DD	BB	DD	BB	BB	DD	BB	DD	DD	BB	BB	DD	BB	DD	DD	DD	DD	BB	BB	BB	DD	DD	DD	DD	BB	DD	BB	DD	BB	BB	DD	BB	BB	BB	BB	BB	BB	BB	BB	BB	BB	BB	DD	BB	BB
chr10_92248179_92248192	BB	DD	DD	DD	DD	BB	DD	BB	BB	DD	BB	DD	DD	bn	BB	DD	BB	DD	DD	DD	DD	BB	BB	BB	DD	DD	DD	DD	BB	DD	BB	DD	BB	BB	DD	BB	BB	BB	BB	BB	BB	BB	BB	BB	BB	BB	DD	BB	BB
chr10_92262156_92262195	BB	DD	DD	DD	NA	BB	DD	BB	BB	DD	BB	DD	DD	BB	BB	DD	BB	NA	DD	DD	DD	BB	bn	BB	DD	NA	DD	DD	BB	NA	BB	DD	BB	BB	DD	BB	BB	BB	BB	BB	NA	BB	BB	BB	BB	NA	DD	BB	BB
chr10_92282664_92282677	BB	DD	DD	DD	DD	BB	DD	BB	BB	DD	BB	DD	DD	BB	BB	DD	BB	DD	DD	DD	DD	BB	BB	BB	DD	DD	DD	DD	BB	DD	BB	DD	BB	BB	DD	BB	BB	BB	BB	BB	BB	BB	BB	BB	BB	BB	DD	BB	BB
chr10_92286573_92286593	BB	DD	dn	DD	DD	BB	dn	BB	BB	dn	BB	DD	DD	BB	BB	dn	BB	dn	dn	DD	dn	BB	BB	BB	DD	DD	DD	DD	BB	DD	BB	DD	BB	BB	DD	BB	BB	BB	BB	BB	BB	BB	BB	BB	BB	BB	DD	BB	BB
chr10_92286594_92286614	BB	dd	dd	dd	DD	BB	dd	BB	BB	DD	BB	dd	DD	BB	BB	dd	BB	DD	DD	DD	dd	BB	BB	BB	dd	dd	dd	dd	BB	dd	BB	dd	BB	BB	dd	BB	BB	BB	BB	BB	BB	BB	BB	BB	BB	BB	dd	BB	BB
chr10_92295873_92295912	BB	DD	DD	DD	DD	BB	DD	BB	BB	NA	BB	DD	NA	BB	NA	NA	BB	DD	DD	DD	NA	NA	BB	BB	DD	NA	DD	DD	BB	NA	NA	NA	BB	BB	DD	NA	BB	BB	BB	BB	BB	BB	BB	BB	BB	BB	DD	BB	NA
chr10_92301120_92301139	BB	DD	DD	DD	DD	BB	DD	BB	BB	DD	BB	DD	DD	BB	BB	DD	BB	DD	DD	DD	DD	BB	BB	BB	DD	DD	DD	DD	BB	DD	BB	DD	BB	BB	DD	BB	BB	BB	BB	BB	BB	BB	BB	BB	BB	BB	DD	BB	BB
chr10_92320120_92320131	BB	DD	DD	DD	DD	BB	DD	BB	BB	DD	BB	DD	DD	BB	BB	DD	BB	DD	DD	DD	DD	BB	BB	BB	DD	DD	DD	DD	BB	DD	BB	DD	BB	BB	DD	BB	BB	BB	BB	BB	BB	BB	BB	BB	BB	BB	DD	BB	BB
chr10_92326753_92326764	BB	dn	DD	DD	DD	BB	DD	BB	BB	DD	BB	DD	DD	BB	BB	DD	BB	DD	DD	DD	DD	BB	BB	BB	DD	DD	DD	DD	BB	DD	BB	DD	BB	BB	DD	BB	BB	BB	BB	BB	BB	BB	BB	BB	BB	BB	DD	BB	BB
chr10_92332861_92332876	BB	dd	dd	DD	dd	BB	dd	BB	BB	dd	BB	DD	DD	BB	BB	dd	BB	dd	DD	dd	dd	BB	BB	BB	dd	dd	DD	dd	BB	dd	BB	dd	BB	BB	dd	BB	BB	BB	BB	BB	BB	BB	BB	BB	BB	BB	dn	BB	BB
chr10_92343262_92343289	BB	DD	DD	DD	DD	BB	DD	BB	BB	DD	BB	DD	DD	BB	BB	DD	BB	DD	DD	DD	DD	BB	BB	BB	DD	DD	DD	DD	BB	DD	BB	DD	BB	BB	DD	BB	BB	BB	BB	BB	BB	BB	BB	BB	BB	BB	DD	BB	BB
chr10_92376618_92376641	BB	DD	DD	DD	DD	BB	DD	BB	BB	DD	BB	DD	DD	BB	BB	DD	BB	DD	DD	DD	DD	BB	BB	BB	DD	DD	DD	DD	BB	DD	BB	DD	BB	BB	DD	BB	BB	BB	BB	BB	BB	BB	BB	BB	BB	BB	DD	BB	BB
chr10_92377027_92377038	BB	DD	DD	DD	DD	BB	DD	BB	BB	DD	BB	DD	DD	BB	BB	DD	BB	DD	DD	DD	DD	BB	BB	BB	DD	DD	DD	DD	BB	DD	BB	DD	BB	BB	DD	BB	BB	BB	BB	BB	BB	BB	BB	BB	BB	BB	DD	BB	BB
chr10_92377045_92377056	FF	df	df	df	df	FF	df	FF	FF	df	FF	df	df	FF	FF	df	FF	df	df	df	df	FF	FF	FF	df	df	df	df	FF	df	FF	df	FF	FF	df	FF	FF	FF	FF	FF	FF	FF	FF	FF	FF	FF	df	FF	FF
[truncated: 1,238 more rows]
[truncated: 103 more columns]
