# Supplementary material for: A novel quantitative trait locus implicates Msh3 in the propensity for genome-wide short tandem repeat expansions in mice
Source: Genome Res. 2023 May;33(5):689–702. doi: 10.1101/gr.277576.122 (PMC10317118; doi:10.1101/gr.277576.122)
Supplement: Supplemental Material [file supp_gr.277576.122_Supplemental_code.zip › BXD-STR-Mutator-Manuscript-main/Ashbrook_Manuscript/data/all_imputed/chr11.geno]

locus	BXD001	BXD002	BXD005	BXD006	BXD008	BXD009	BXD011	BXD012	BXD013	BXD014	BXD015	BXD016	BXD018	BXD019	BXD020	BXD021	BXD022	BXD024	BXD024_cep	BXD027	BXD028	BXD029	BXD029_trl4	BXD031	BXD032	BXD033	BXD034	BXD036	BXD038	BXD039	BXD040	BXD042	BXD043	BXD044	BXD045	BXD048	BXD048a	BXD049	BXD050	BXD051	BXD053	BXD055	BXD056	BXD060	BXD061	BXD062	BXD063	BXD064	BXD065
chr11_10001479_10001502	BB	BB	BB	DD	BB	DD	BB	BB	DD	DD	BB	BB	DD	BB	DD	BB	BB	DD	DD	DD	DD	DD	DD	DD	DD	BB	BB	DD	DD	BB	BB	DD	BB	DD	DD	BB	BB	DD	DD	BB	DD	DD	DD	BB	BB	BB	BB	DD	BB
chr11_10005861_10005885	BB	BB	BB	DD	BB	DD	BB	BB	DD	DD	BB	BB	DD	BB	DD	BB	BB	DD	DD	DD	DD	DD	DD	DD	DD	BB	BB	DD	DD	BB	BB	DD	BB	DD	DD	BB	BB	DD	DD	BB	DD	DD	DD	BB	BB	BB	BB	DD	BB
chr11_10019819_10019838	BB	BB	BB	DD	BB	DD	BB	BB	DD	DD	BB	BB	DD	BB	DD	BB	BB	DD	DD	DD	DD	DD	DD	DD	DD	BB	BB	DD	DD	BB	BB	DD	BB	DD	DD	BB	BB	DD	DD	BB	DD	DD	DD	BB	BB	BB	BB	DD	BB
chr11_10038114_10038125	BB	BB	BB	DD	BB	DD	BB	BB	DD	DD	BB	BB	DD	BB	DD	BB	BB	DD	DD	DD	DD	DD	DD	DD	DD	BB	BB	DD	DD	BB	BB	DD	BB	DD	DD	BB	BB	DD	DD	BB	DD	DD	DD	BB	BB	BB	BB	DD	BB
chr11_10050787_10050806	BB	BB	BB	DD	BB	DD	BB	BB	DD	DD	BB	BB	DD	BB	DD	BB	BB	DD	DD	DD	DD	DD	DD	DD	DD	BB	BB	DD	DD	BB	BB	DD	BB	DD	DD	BB	BB	DD	DD	BB	DD	DD	DD	BB	BB	BB	BB	DD	BB
chr11_10065807_10065818	BB	BB	BB	DD	BB	DD	BB	BB	DD	DD	BB	BB	DD	BB	DD	BB	BB	DD	DD	DD	DD	DD	DD	DD	DD	BB	BB	DD	DD	BB	BB	DD	BB	DD	DD	BB	BB	DD	DD	BB	DD	DD	DD	BB	BB	BB	BB	DD	BB
chr11_10085731_10085750	BB	BB	BB	DD	BB	DD	BB	BB	DD	DD	BB	BB	DD	BB	DD	BB	BB	DD	DD	DD	DD	DD	DD	DD	DD	BB	BB	DD	DD	BB	BB	DD	BB	DD	DD	BB	BB	DD	DD	BB	DD	DD	DD	BB	BB	BB	BB	DD	BB
chr11_10154777_10154788	FF	FF	FF	FF	FF	FF	FF	FF	FF	NA	FF	FF	FF	FF	FF	FF	FF	NA	NA	FF	NA	NA	FF	FF	FF	fn	FF	NN	FF	FF	NA	FF	NA	FF	FF	FF	FF	FF	FF	NA	FF	FF	FF	FF	FF	NA	FF	NA	NA
chr11_10220326_10220376	NA	BB	BB	DD	bd	DD	NA	NA	DD	DD	BB	NA	DD	BB	DD	BB	NA	NA	DD	DD	DD	NA	DD	NN	DD	NA	BB	DD	DD	BB	BB	DD	BB	DD	DD	NA	BB	NA	DD	BB	DD	DD	DD	BB	BB	BB	BB	DD	NA
chr11_10261201_10261232	BB	BB	BB	DD	BB	DD	BB	BB	DD	DD	BB	BB	DD	BB	DD	BB	BB	DD	DD	DD	DD	DD	DD	DD	DD	BB	BB	DD	DD	BB	BB	DD	BB	DD	DD	BB	BB	DD	DD	BB	DD	DD	DD	BB	BB	BB	BB	DD	BB
chr11_10341038_10341085	BB	BB	BB	DD	BB	DD	BB	BB	DD	DD	BB	BB	DD	BB	DD	BB	BB	DD	DD	DD	DD	DD	DD	bn	DD	BB	BB	DD	DD	BB	BB	DD	BB	DD	DD	BB	BB	DD	DD	BB	DD	dn	DD	DD	DD	BB	BB	DD	BB
chr11_10477687_10477746	NA	FF	NA	NA	FF	NN	FF	FF	FF	FF	FF	FF	FF	FF	FF	FF	FF	FF	FF	FF	FF	FF	FF	NN	NN	NA	FF	FF	FF	NA	FF	FF	FF	FF	FF	FF	FF	NA	NA	FF	NA	FF	FF	FF	FF	NA	NA	NA	FF
chr11_10482296_10482319	BB	BB	BB	DD	BB	NA	BB	BB	DD	DD	NA	BB	NA	BB	DD	BB	BB	NA	NA	DD	NA	DD	DD	DD	DD	BB	BB	NA	DD	BB	BB	DD	BB	NA	DD	BB	BB	DD	DD	BB	DD	DD	DD	BB	BB	NA	BB	DD	BB
chr11_10541251_10541268	BB	BB	BB	DD	BB	DD	BB	BB	DD	DD	BB	BB	DD	BB	DD	BB	BB	DD	DD	DD	DD	DD	DD	DD	DD	BB	BB	DD	DD	BB	BB	DD	BB	DD	DD	BB	BB	DD	DD	BB	DD	DD	DD	BB	BB	BB	BB	DD	BB
chr11_10578468_10578479	FF	FF	FF	df	FF	df	FF	FF	df	df	FF	FF	df	FF	df	FF	FF	df	df	df	df	df	df	df	df	FF	FF	df	df	FF	FF	df	FF	df	df	FF	FF	df	df	FF	df	df	df	FF	FF	FF	FF	df	FF
chr11_10578480_10578512	BB	BB	BB	DD	BB	DD	BB	BB	DD	DD	BB	BB	DD	BB	DD	BB	BB	DD	DD	DD	DD	DD	DD	DD	DD	BB	BB	DD	DD	BB	BB	DD	BB	DD	DD	BB	BB	DD	DD	BB	DD	DD	DD	BB	BB	BB	BB	DD	BB
chr11_10578703_10578758	BB	BB	BB	dn	BB	DD	NA	BB	DD	NA	BB	NA	BB	NN	DD	BB	NA	NA	NA	NA	DD	dn	DD	NA	NN	NA	BB	NN	bd	BB	BB	NA	BB	DD	DD	BB	BB	DD	DD	BB	DD	NA	NA	BB	NN	NA	BB	NN	BB
chr11_10614612_10614659	DD	UU	UU	DD	NA	DD	DD	DD	DD	DD	NA	NA	DD	DD	DD	DD	DD	DD	DD	DD	DD	DD	DD	DD	DD	NA	DD	DD	DD	DD	DD	DD	DD	DD	DD	NA	DD	DD	DD	DD	DD	DD	UU	DD	DD	DD	DD	du	DD
chr11_10614894_10614921	DD	DD	DD	DD	NA	DD	DD	UU	DD	DD	du	DD	NA	DD	DD	DD	du	DD	DD	DD	DD	DD	DD	DD	DD	NA	DD	DD	DD	DD	DD	DD	DD	DD	DD	DD	DD	DD	DD	DD	DD	NA	DD	DD	NA	NA	NA	DD	DD
chr11_10632005_10632036	BB	BB	BB	BB	BB	BB	BB	BB	BB	BB	BB	BB	BB	BB	BB	BB	BB	NN	NN	BB	BB	BB	BB	BB	BB	BB	BB	BB	NA	bn	BB	BB	BB	BB	BB	BB	BB	BB	BB	BB	BB	BB	BB	BB	BB	BB	BB	BB	BB
chr11_10709715_10709746	BB	BB	BB	DD	BB	DD	BB	BB	DD	DD	BB	BB	DD	BB	DD	BB	BB	DD	DD	DD	DD	DD	DD	DD	DD	BB	BB	DD	DD	BB	BB	DD	BB	DD	DD	BB	BB	DD	DD	BB	DD	DD	DD	BB	BB	BB	BB	DD	BB
chr11_10826052_10826081	BB	BB	BB	DD	BB	DD	BB	BB	DD	DD	BB	BB	DD	BB	DD	BB	BB	DD	DD	DD	DD	DD	DD	DD	DD	BB	BB	DD	DD	BB	BB	DD	BB	DD	DD	BB	BB	DD	DD	BB	DD	DD	DD	BB	BB	BB	BB	DD	BB
chr11_10833101_10833144	BB	BB	BB	DD	BB	DD	BB	BB	NA	DD	BB	BB	DD	BB	DD	BB	BB	DD	DD	DD	DD	DD	DD	DD	DD	NA	BB	DD	DD	BB	BB	DD	BB	DD	DD	BB	BB	DD	DD	BB	DD	DD	DD	BB	BB	BB	BB	DD	bn
chr11_10888219_10888263	NA	FF	NN	FF	FF	FF	FF	NA	FF	FF	FF	FF	FF	FF	FF	FF	FF	FF	FF	FF	FF	FF	FF	FF	FF	FF	FF	FF	FF	FF	FF	FF	FF	FF	FF	FF	FF	FF	FF	FF	NA	FF	FF	FF	FF	FF	FF	FF	FF
chr11_10967787_10967800	BB	BB	BB	DD	BB	DD	BB	BB	DD	DD	BB	BB	DD	bn	DD	BB	BB	DD	DD	DD	DD	DD	DD	DD	DD	BB	BB	DD	DD	BB	BB	DD	BB	DD	DD	BB	BB	dn	DD	BB	DD	DD	DD	bn	BB	BB	BB	DD	BB
chr11_10977328_10977343	BB	BB	BB	DD	BB	DD	BB	BB	DD	DD	BB	BB	DD	BB	DD	BB	BB	DD	DD	DD	DD	DD	DD	DD	DD	BB	BB	DD	DD	BB	BB	DD	BB	DD	DD	BB	BB	DD	DD	BB	DD	DD	DD	BB	BB	BB	BB	DD	BB
chr11_11008691_11008723	BB	BB	BB	DD	BB	DD	BB	BB	DD	DD	BB	BB	DD	BB	DD	bd	BB	DD	DD	DD	DD	DD	DD	DD	DD	BB	BB	DD	DD	BB	BB	DD	BB	DD	DD	BB	BB	DD	DD	BB	DD	DD	DD	BB	BB	BB	BB	DD	BB
chr11_11010025_11010064	BB	BB	BB	DD	BB	DD	BB	BB	DD	DD	BB	BB	DD	BB	DD	BB	BB	DD	DD	DD	DD	DD	DD	DD	DD	BB	BB	DD	DD	BB	BB	DD	BB	DD	DD	BB	BB	DD	DD	BB	DD	DD	DD	BB	BB	BB	BB	DD	BB
chr11_11071823_11071842	BB	BB	BB	DD	BB	DD	BB	BB	DD	DD	BB	BB	DD	BB	DD	BB	BB	DD	DD	DD	DD	DD	DD	DD	DD	BB	BB	DD	DD	BB	BB	DD	BB	DD	DD	BB	BB	DD	DD	BB	DD	DD	DD	BB	BB	BB	BB	DD	BB
chr11_11076867_11076878	FF	FF	FF	df	FF	df	FF	FF	df	df	FF	FF	df	FF	df	FF	FF	df	df	df	df	df	df	df	df	FF	FF	df	df	FF	FF	df	FF	df	df	FF	FF	df	df	FF	DD	df	df	FF	FF	FF	FF	df	FF
chr11_11076877_11076888	BB	BB	BB	DD	BB	DD	BB	BB	DD	DD	BB	BB	DD	BB	DD	BB	BB	DD	DD	DD	DD	DD	DD	DD	DD	BB	BB	DD	DD	BB	BB	DD	BB	DD	DD	BB	BB	DD	DD	BB	DD	DD	DD	BB	BB	BB	BB	DD	BB
chr11_11076888_11076911	BB	BB	BB	DD	BB	DD	BB	BB	DD	DD	BB	BB	DD	BB	DD	BB	BB	DD	DD	DD	DD	DD	DD	DD	DD	BB	BB	DD	DD	BB	BB	DD	BB	DD	DD	BB	BB	DD	DD	BB	DD	DD	DD	BB	BB	BB	BB	DD	BB
chr11_11131542_11131567	BB	BB	BB	DD	BB	DD	BB	BB	DD	DD	BB	BB	DD	BB	DD	bn	BB	DD	DD	DD	DD	DD	DD	DD	DD	BB	BB	DD	DD	BB	BB	DD	BB	DD	DD	BB	BB	DD	DD	BB	DD	DD	DD	BB	BB	BB	BB	DD	BB
chr11_11140870_11140905	BB	BB	BB	DD	BB	DD	BB	BB	DD	DD	BB	BB	DD	BB	DD	BB	BB	DD	DD	DD	DD	DD	DD	DD	DD	BB	BB	DD	DD	BB	BB	DD	BB	DD	DD	BB	BB	DD	DD	BB	DD	DD	DD	BB	BB	BB	BB	DD	BB
chr11_11155537_11155568	BB	BB	BB	DD	BB	DD	BB	BB	DD	DD	BB	BB	DD	BB	DD	BB	BB	DD	DD	DD	DD	DD	DD	DD	DD	BB	BB	DD	DD	BB	BB	DD	BB	DD	DD	BB	BB	DD	DD	BB	DD	DD	DD	BB	BB	BB	BB	DD	BB
chr11_11161577_11161591	BB	BB	BB	DD	BB	DD	BB	BB	DD	DD	BB	BB	dn	BB	DD	BB	BB	DD	DD	DD	dn	DD	DD	DD	DD	BB	BB	DD	dn	BB	BB	DD	BB	dn	DD	BB	BB	DD	DD	BB	DD	DD	DD	BB	BB	BB	BB	DD	BB
chr11_11182415_11182428	BB	BB	BB	DD	BB	DD	BB	BB	DD	DD	BB	BB	DD	BB	DD	BB	BB	DD	DD	DD	DD	DD	DD	DD	DD	BB	BB	DD	DD	BB	BB	DD	BB	DD	DD	BB	BB	DD	DD	BB	DD	DD	DD	BB	BB	BB	BB	DD	BB
chr11_11194070_11194089	FF	FF	FF	NA	FF	FF	NN	FF	FF	FF	FF	FF	FF	FF	FF	FF	FF	FF	FF	FF	FF	FF	FF	FF	FF	FF	FF	FF	FF	NA	FF	FF	FF	FF	FF	FF	FF	FF	FF	FF	FF	FF	FF	FF	FF	FF	FF	FF	FF
chr11_11235423_11235434	BB	BB	BB	DD	BB	DD	BB	BB	DD	DD	BB	BB	DD	BB	DD	BB	BB	DD	DD	DD	DD	DD	DD	DD	DD	BB	BB	DD	DD	BB	BB	DD	BB	DD	DD	BB	BB	DD	DD	BB	DD	DD	DD	BB	BB	BB	BB	DD	BB
chr11_11246397_11246440	BB	BB	BB	DD	BB	DD	BB	BB	DD	BB	BB	BB	DD	BB	DD	BB	BB	DD	DD	DD	DD	DD	DD	DD	DD	BB	BB	DD	DD	BB	BB	DD	BB	DD	DD	BB	BB	DD	DD	BB	DD	DD	DD	BB	BB	BB	BB	DD	BB
chr11_11574853_11574878	BB	BB	BB	DD	BB	DD	bn	bn	DD	DD	bn	BB	DD	BB	DD	BB	BB	DD	DD	DD	DD	DD	DD	DD	DD	BB	BB	DD	DD	bn	BB	DD	bn	DD	DD	BB	BB	DD	DD	BB	DD	DD	DD	BB	BB	BB	BB	DD	BB
chr11_11584564_11584615	BB	BB	BB	DD	BB	DD	BB	BB	DD	DD	BB	BB	DD	BB	DD	bn	BB	DD	DD	DD	DD	DD	DD	DD	DD	BB	BB	DD	DD	BB	BB	DD	BB	DD	DD	BB	BB	DD	DD	BB	DD	DD	DD	BB	BB	BB	BB	DD	BB
chr11_11739935_11739986	NA	BB	BB	DD	NA	DD	BB	BB	DD	DD	BB	NA	DD	BB	DD	BB	NA	DD	NA	NA	DD	dn	DD	BB	NA	NA	BB	DD	DD	NA	BB	DD	BB	NA	DD	BB	BB	DD	DD	BB	NA	DD	bd	BB	BB	BB	NA	DD	BB
chr11_11765869_11765892	BB	BB	BB	DD	bn	dn	BB	bn	dd	dd	BB	BB	dd	bn	dd	BB	bn	dd	DD	dd	dd	DD	dd	dn	DD	BB	BB	dd	dd	BB	BB	dd	BB	dd	dd	BB	BB	DD	DD	BB	dd	dd	dd	BB	BB	BB	BB	DD	BB
chr11_11766470_11766493	BB	BB	BB	DD	BB	DD	BB	BB	DD	DD	BB	BB	DD	BB	DD	BB	BB	DD	DD	DD	DD	DD	DD	DD	DD	BB	BB	DD	DD	BB	BB	DD	BB	DD	DD	BB	BB	DD	DD	BB	DD	DD	DD	BB	BB	BB	BB	DD	BB
chr11_11781281_11781320	FF	FF	FF	DD	FF	df	FF	FF	df	df	FF	FF	df	FF	df	FF	FF	df	df	df	df	df	df	df	df	FF	FF	df	df	FF	FF	df	FF	DD	df	FF	FF	df	df	FF	DD	df	df	FF	FF	FF	FF	df	FF
chr11_11788367_11788387	FF	FF	FF	FF	NA	FF	FF	FF	FF	FF	FF	FF	FF	NA	FF	FF	FF	FF	FF	FF	FF	FF	FF	FF	FF	FF	FF	FF	FF	FF	FF	FF	FF	FF	FF	FF	FF	FF	FF	FF	FF	FF	FF	FF	FF	FF	FF	FF	FF
chr11_11816450_11816479	BB	BB	BB	DD	BB	DD	BB	BB	DD	DD	BB	BB	DD	BB	DD	BB	BB	DD	DD	DD	DD	DD	DD	DD	DD	BB	BB	DD	DD	BB	BB	DD	BB	DD	DD	BB	BB	DD	DD	BB	DD	DD	DD	BB	BB	BB	BB	DD	BB
chr11_11852688_11852711	BB	BB	BB	DD	BB	DD	BB	BB	DD	DD	BB	BB	DD	BB	DD	BB	BB	DD	DD	DD	DD	DD	DD	DD	DD	BB	BB	DD	DD	BB	BB	DD	BB	DD	DD	BB	BB	DD	DD	BB	DD	DD	DD	BB	BB	BB	BB	DD	BB
chr11_11856682_11856701	BB	BB	BB	DD	BB	DD	BB	BB	DD	DD	BB	BB	DD	BB	DD	BB	BB	DD	DD	DD	DD	DD	DD	DD	DD	BB	BB	DD	DD	BB	BB	DD	BB	DD	DD	BB	BB	DD	DD	BB	DD	DD	DD	BB	BB	BB	BB	DD	BB
chr11_11862367_11862417	FF	NA	FF	FF	NA	FF	FF	FF	NA	FF	FF	FF	NA	NA	FF	FF	NA	FF	FF	fn	FF	fn	NA	FF	FF	NA	FF	FF	NA	NA	fn	FF	FF	FF	fn	FF	NA	FF	FF	NA	FF	NA	FF	FF	FF	NA	FF	FF	FF
chr11_11867464_11867493	BB	BB	BB	DD	BB	DD	BB	BB	DD	DD	BB	BB	DD	BB	DD	BB	BB	DD	DD	DD	DD	DD	DD	DD	DD	BB	BB	DD	DD	BB	BB	DD	BB	DD	DD	BB	BB	DD	DD	BB	DD	DD	DD	BB	BB	BB	BB	DD	BB
chr11_11906636_11906663	BB	BB	BB	DD	BB	DD	BB	BB	DD	DD	BB	BB	DD	BB	DD	BB	BB	DD	DD	DD	DD	DD	DD	DD	DD	BB	BB	DD	DD	BB	BB	DD	BB	DD	DD	BB	BB	DD	DD	BB	DD	DD	DD	BB	BB	BB	BB	DD	BB
chr11_11908939_11908970	FF	FF	FF	FF	FF	FF	FF	FF	FF	FF	FF	FF	FF	FF	FF	FF	FF	FF	FF	FF	FF	FF	FF	FF	FF	NA	FF	FF	FF	FF	FF	FF	FF	FF	FF	FF	FF	FF	FF	FF	FF	FF	FF	FF	FF	FF	FF	FF	FF
chr11_11940028_11940047	BB	BB	BB	DD	BB	DD	BB	BB	DD	DD	BB	BB	DD	BB	DD	BB	BB	DD	DD	DD	DD	DD	DD	DD	DD	BB	BB	DD	DD	BB	BB	DD	BB	DD	DD	BB	BB	DD	DD	BB	DD	DD	DD	BB	BB	BB	BB	DD	BB
chr11_11967327_11967350	FF	FF	FF	FF	FF	FF	FF	FF	FF	FF	FF	FF	FF	NN	FF	FF	FF	FF	FF	FF	FF	FF	FF	FF	FF	fn	FF	FF	FF	FF	FF	FF	FF	FF	FF	NA	FF	FF	NA	FF	FF	FF	FF	FF	FF	FF	FF	FF	NA
chr11_11977261_11977296	NA	NA	FF	FF	FF	FF	FF	FF	FF	FF	FF	FF	FF	FF	FF	FF	FF	FF	FF	FF	FF	FF	FF	NN	NA	FF	FF	FF	FF	FF	FF	FF	FF	FF	FF	FF	FF	FF	FF	FF	FF	FF	NA	FF	FF	FF	FF	FF	NA
chr11_12051601_12051628	BB	BB	BB	DD	BB	DD	BB	BB	DD	DD	BB	BB	DD	BB	DD	BB	BB	DD	DD	DD	DD	DD	DD	DD	DD	BB	BB	DD	DD	BB	BB	DD	BB	DD	DD	BB	BB	DD	DD	BB	DD	DD	DD	BB	BB	BB	BB	DD	BB
chr11_12072187_12072230	BB	BB	BB	DD	BB	DD	BB	BB	DD	DD	BB	BB	DD	BB	DD	BB	BB	DD	BB	DD	DD	DD	DD	DD	DD	BB	BB	DD	DD	BB	BB	DD	BB	DD	DD	BB	BB	DD	DD	BB	DD	DD	DD	BB	BB	BB	BB	DD	BB
chr11_12110376_12110395	BB	BB	BB	DD	BB	DD	BB	BB	DD	DD	BB	BB	DD	BB	DD	BB	BB	DD	DD	DD	DD	DD	DD	DD	DD	BB	BB	DD	DD	BB	BB	DD	BB	DD	DD	BB	BB	DD	DD	BB	DD	DD	DD	BB	BB	BB	BB	DD	BB
chr11_12136276_12136311	BB	BB	BB	DD	BB	DD	BB	BB	DD	DD	BB	BB	DD	BB	DD	BB	BB	DD	DD	DD	DD	DD	DD	DD	DD	BB	BB	DD	DD	BB	BB	DD	BB	DD	DD	BB	BB	DD	DD	BB	DD	DD	DD	BB	BB	BB	BB	DD	BB
chr11_12183777_12183792	BB	BB	BB	DD	BB	DD	BB	BB	DD	DD	BB	BB	DD	BB	DD	BB	BB	DD	DD	DD	DD	DD	DD	DD	DD	BB	BB	DD	DD	BB	BB	DD	BB	DD	DD	BB	BB	DD	DD	BB	DD	DD	DD	BB	BB	BB	BB	DD	BB
chr11_12203883_12203896	BB	BB	BB	DD	BB	bd	BB	BB	DD	DD	BB	BB	DD	BB	DD	BB	BB	DD	DD	DD	DD	DD	DD	DD	DD	BB	BB	DD	DD	BB	BB	DD	BB	DD	DD	BB	BB	DD	DD	BB	DD	DD	DD	BB	BB	bd	BB	DD	BB
chr11_12208578_12208612	BB	BB	BB	DD	BB	DD	BB	BB	NN	NA	BB	BB	DD	BB	DD	BB	BB	DD	NA	DD	DD	bd	NA	DD	DD	BB	BB	DD	DD	BB	BB	DD	BB	DD	DD	BB	BB	DD	DD	BB	DD	DD	DD	BB	BB	BB	BB	DD	BB
chr11_12279692_12279706	BB	BB	BB	DD	BB	DD	BB	BB	DD	DD	BB	BB	DD	BB	DD	BB	BB	DD	DD	DD	DD	DD	DD	DD	DD	BB	BB	DD	DD	BB	BB	DD	BB	DD	DD	BB	BB	DD	DD	BB	DD	DD	DD	BB	BB	BB	BB	DD	BB
chr11_12330057_12330088	BB	BB	BB	DD	BB	DD	BB	BB	DD	DD	BB	BB	DD	BB	DD	BB	BB	DD	DD	DD	DD	DD	DD	DD	DD	BB	BB	DD	DD	BB	BB	DD	BB	DD	DD	BB	BB	DD	DD	BB	DD	DD	DD	BB	BB	BB	BB	DD	BB
chr11_12352936_12352965	BB	BB	BB	DD	BB	DD	BB	BB	DD	DD	BB	BB	DD	BB	DD	BB	BB	DD	DD	DD	DD	DD	DD	DD	DD	BB	BB	DD	DD	BB	BB	DD	BB	DD	DD	BB	BB	DD	DD	BB	DD	DD	DD	BB	BB	BB	BB	DD	BB
chr11_12406478_12406495	BB	BB	BB	DD	BB	DD	BB	BB	DD	DD	BB	BB	DD	BB	DD	BB	BB	DD	DD	DD	DD	DD	DD	DD	DD	BB	BB	DD	DD	BB	BB	DD	BB	DD	DD	BB	BB	DD	DD	BB	DD	DD	DD	BB	BB	BB	BB	DD	BB
chr11_12453265_12453309	BB	BB	BB	DD	BB	DD	BB	BB	DD	DD	BB	BB	DD	BB	DD	BB	BB	DD	DD	DD	DD	DD	DD	DD	DD	BB	BB	DD	DD	BB	BB	DD	BB	DD	DD	BB	BB	DD	DD	BB	DD	DD	DD	BB	BB	BB	BB	DD	BB
chr11_12461614_12461658	FF	FF	FF	FF	FF	FF	FF	FF	FF	FF	FF	FF	NN	FF	FF	FF	FF	FF	FF	FF	FF	FF	FF	FF	FF	FF	FF	FF	FF	FF	FF	FF	FF	FF	FF	FF	FF	NN	FF	FF	FF	nn	FF	FF	FF	FF	FF	FF	FF
chr11_12471505_12471536	BB	BB	BB	DD	BB	DD	BB	BB	DD	DD	BB	BB	DD	BB	DD	BB	BB	DD	DD	DD	DD	DD	DD	DD	DD	BB	BB	DD	DD	BB	BB	DD	BB	DD	DD	BB	BB	DD	DD	BB	bd	bd	DD	BB	BB	BB	BB	DD	BB
chr11_12491623_12491646	FF	FF	FF	FF	FF	NA	FF	FF	FF	FF	FF	FF	FF	FF	FF	FF	FF	FF	FF	FF	FF	FF	FF	FF	FF	NA	FF	FF	FF	FF	FF	FF	FF	FF	FF	FF	NN	FF	FF	FF	FF	FF	FF	FF	FF	FF	FF	FF	FF
chr11_12526967_12527010	DD	NA	DD	UU	DD	UU	DD	NA	DD	DD	DD	DD	DD	DD	DD	DD	DD	DD	DD	DD	DD	DD	DD	DD	DD	DD	DD	du	DD	DD	DD	DD	DD	DD	DD	DD	DD	DD	DD	DD	DD	DD	UU	DD	DD	DD	DD	DD	DD
chr11_12538420_12538463	BB	BB	BB	DD	BB	DD	bn	BB	DD	DD	BB	BB	DD	BB	DD	BB	BB	DD	DD	DD	DD	DD	DD	DD	DD	BB	BB	DD	DD	BB	BB	DD	BB	DD	DD	BB	BB	DD	DD	BB	DD	DD	DD	BB	BB	BB	BB	DD	BB
chr11_12554653_12554670	BB	BB	BB	DD	BB	DD	BB	BB	DD	DD	BB	BB	DD	BB	DD	BB	BB	DD	DD	DD	DD	DD	DD	DD	DD	BB	BB	DD	DD	BB	BB	DD	BB	DD	DD	BB	BB	DD	DD	BB	DD	DD	DD	BB	BB	BB	BB	DD	BB
chr11_12575820_12575847	BB	BB	BB	DD	BB	DD	BB	BB	DD	DD	BB	BB	DD	BB	DD	BB	BB	DD	DD	DD	DD	DD	DD	DD	DD	BB	BB	DD	DD	BB	BB	DD	BB	DD	DD	BB	BB	DD	DD	BB	DD	DD	DD	BB	BB	BB	BB	DD	BB
chr11_12585231_12585258	BB	BB	BB	DD	bn	DD	BB	BB	DD	DD	BB	BB	DD	BB	DD	BB	BB	DD	DD	DD	DD	DD	DD	DD	DD	BB	BB	DD	DD	BB	BB	DD	BB	DD	DD	BB	BB	DD	DD	BB	DD	DD	DD	BB	BB	BB	BB	DD	BB
chr11_12590503_12590527	BB	BB	BB	DD	BB	DD	BB	BB	DD	DD	BB	BB	DD	BB	DD	BB	BB	DD	DD	DD	DD	DD	DD	DD	DD	BB	BB	DD	DD	BB	BB	DD	BB	DD	DD	BB	BB	DD	DD	BB	DD	DD	DD	BB	BB	BB	BB	DD	BB
chr11_12631503_12631526	BB	BB	BB	DD	BB	DD	BB	BB	DD	DD	BB	BB	DD	BB	DD	BB	BB	DD	DD	DD	DD	DD	DD	DD	DD	BB	BB	DD	DD	BB	BB	DD	BB	DD	DD	BB	BB	DD	DD	BB	DD	DD	DD	BB	BB	BB	BB	DD	BB
chr11_12710446_12710490	BB	BB	BB	BB	BB	BB	BB	BB	BB	BB	BB	BB	BB	BB	BB	BB	bu	BB	BB	BB	NA	BB	BB	BB	BB	BB	BB	BB	BB	BB	BB	BB	BB	BB	BB	BB	BB	NA	BB	BB	NA	BB	BB	BB	BB	BB	BB	BB	BB
chr11_12726402_12726437	BB	BB	BB	DD	BB	DD	BB	BB	DD	DD	BB	BB	DD	BB	DD	BB	BB	DD	DD	DD	DD	DD	DD	DD	DD	BB	BB	DD	DD	BB	BB	DD	BB	DD	DD	BB	BB	DD	DD	BB	DD	DD	DD	BB	BB	BB	BB	DD	BB
chr11_12817539_12817562	BB	BB	BB	DD	BB	DD	BB	BB	DD	DD	BB	BB	DD	BB	DD	BB	BB	DD	DD	DD	DD	DD	DD	DD	DD	BB	BB	DD	DD	BB	BB	DD	BB	DD	DD	BB	BB	DD	DD	BB	DD	DD	DD	BB	BB	BB	BB	DD	BB
chr11_12870857_12870888	BB	BB	BB	DD	BB	DD	BB	BB	DD	DD	BB	BB	DD	BB	DD	BB	BB	DD	DD	DD	DD	DD	DD	DD	DD	BB	BB	DD	DD	BB	BB	DD	BB	DD	DD	BB	BB	DD	DD	BB	DD	DD	DD	BB	BB	BB	BB	DD	BB
chr11_12873343_12873378	BB	BB	BB	DD	BB	DD	BB	BB	DD	DD	BB	BB	DD	BB	DD	BB	BB	DD	DD	DD	DD	DD	DD	DD	DD	bn	BB	DD	DD	BB	BB	DD	BB	DD	DD	BB	BB	DD	DD	BB	DD	DD	DD	BB	BB	BB	BB	DD	BB
chr11_12886366_12886385	BB	BB	BB	DD	BB	DD	BB	BB	DD	DD	BB	BB	DD	BB	DD	BB	BB	DD	DD	DD	DD	DD	DD	DD	DD	BB	BB	DD	DD	BB	BB	DD	BB	DD	DD	BB	BB	DD	DD	BB	DD	DD	DD	BB	BB	BB	BB	DD	BB
chr11_12927897_12927941	BB	BB	BB	DD	BB	DD	BB	BB	DD	DD	BB	BB	DD	BB	DD	BB	BB	DD	DD	DD	DD	DD	DD	DD	DD	BB	BB	DD	DD	BB	BB	DD	BB	DD	DD	BB	BB	DD	DD	BB	DD	DD	DD	BB	BB	BB	BB	DD	BB
chr11_13031548_13031571	BB	BB	BB	DD	BB	DD	BB	BB	DD	DD	BB	BB	DD	BB	DD	BB	BB	DD	DD	DD	DD	DD	DD	DD	DD	BB	BB	DD	DD	BB	BB	DD	BB	DD	DD	BB	BB	DD	DD	BB	DD	DD	DD	BB	BB	BB	BB	DD	BB
chr11_13039822_13039837	BB	BB	BB	DD	BB	DD	BB	BB	DD	DD	BB	BB	DD	BB	DD	BB	BB	DD	DD	DD	DD	DD	DD	DD	DD	BB	BB	DD	DD	BB	BB	DD	BB	DD	DD	BB	BB	DD	DD	BB	DD	DD	DD	BB	BB	BB	BB	DD	BB
chr11_13045271_13045282	BB	BB	BB	DD	BB	DD	BB	BB	DD	DD	BB	BB	DD	BB	DD	BB	BB	DD	DD	DD	DD	DD	DD	DD	DD	BB	BB	DD	DD	BB	BB	DD	BB	DD	DD	BB	BB	DD	DD	BB	DD	DD	DD	BB	BB	BB	BB	DD	BB
chr11_13047491_13047502	BB	BB	BB	DD	BB	DD	BB	BB	DD	DD	BB	BB	DD	BB	DD	BB	BB	DD	DD	DD	DD	DD	DD	DD	DD	BB	BB	DD	DD	BB	BB	DD	BB	DD	DD	BB	BB	DD	DD	BB	DD	DD	DD	BB	BB	BB	BB	DD	BB
chr11_13060585_13060602	BB	bd	BB	DD	BB	DD	BB	BB	DD	DD	BB	BB	DD	BB	DD	BB	BB	DD	DD	DD	DD	DD	DD	DD	DD	BB	BB	DD	DD	BB	BB	DD	BB	DD	DD	BB	BB	DD	DD	BB	DD	DD	DD	BB	BB	BB	BB	DD	BB
chr11_13073010_13073021	BB	BB	BB	DD	BB	DD	BB	BB	DD	DD	BB	BB	DD	BB	DD	BB	BB	DD	DD	DD	DD	DD	DD	DD	DD	BB	BB	DD	DD	BB	BB	DD	BB	DD	DD	BB	BB	DD	DD	BB	DD	DD	DD	BB	BB	BB	BB	DD	BB
chr11_13073912_13073935	BB	BB	BB	DD	BB	DD	BB	BB	bd	DD	BB	BB	DD	BB	DD	BB	BB	DD	DD	DD	bd	DD	DD	dn	DD	BB	BB	DD	DD	BB	BB	bd	BB	DD	DD	BB	BB	DD	DD	BB	DD	bd	DD	BB	BB	BB	BB	DD	BB
chr11_13073936_13073962	BB	BB	BB	dd	BB	dd	BB	BB	dd	dd	BB	BB	dd	BB	dd	BB	BB	dd	dd	dd	dd	dd	dd	dn	dd	BB	BB	dd	dd	BB	BB	dd	BB	dd	dd	BB	BB	dd	dd	BB	dd	dd	dd	BB	BB	BB	BB	dd	BB
chr11_13086156_13086185	BB	BB	BB	DD	BB	DD	BB	BB	DD	DD	BB	BB	DD	BB	DD	BB	BB	DD	DD	DD	DD	DD	DD	DD	DD	NA	BB	DD	DD	BB	BB	DD	BB	DD	DD	BB	BB	DD	NN	BB	DD	DD	DD	BB	BB	BB	BB	DD	BB
chr11_13096286_13096299	FF	FF	FF	df	FF	df	FF	FF	DD	df	FF	FF	df	FF	df	FF	FF	df	df	df	df	DD	df	df	df	FF	FF	df	df	FF	FF	df	FF	df	df	FF	FF	df	df	FF	df	df	df	FF	FF	FF	FF	df	FF
chr11_13105515_13105541	BB	BB	BB	DD	BB	DD	BB	BB	DD	DD	BB	BB	DD	BB	DD	BB	BB	DD	DD	DD	DD	DD	DD	DD	DD	BB	BB	DD	DD	BB	BB	DD	BB	DD	DD	BB	BB	DD	DD	BB	DD	DD	DD	BB	BB	BB	BB	DD	BB
chr11_13444634_13444677	BB	BB	BB	DD	BB	DD	BB	BB	DD	DD	BB	BB	DD	BB	DD	BB	BB	DD	DD	DD	DD	dn	DD	DD	DD	BB	BB	DD	BB	BB	BB	DD	BB	DD	DD	BB	BB	DD	DD	BB	DD	DD	DD	BB	BB	BB	BB	DD	BB
chr11_13458215_13458226	nn	FF	FF	df	FF	df	FF	FF	df	df	FF	FF	df	FF	df	FF	FF	df	df	df	df	df	df	df	df	FF	FF	df	FF	FF	FF	df	FF	df	df	FF	FF	df	df	FF	df	df	df	FF	FF	FF	FF	df	FF
chr11_13609752_13609786	FF	FF	FF	FF	FF	FF	FF	NA	FF	FF	FF	FF	FF	FF	FF	FF	FF	FF	FF	FF	FF	FF	FF	FF	FF	FF	FF	FF	FF	FF	FF	FF	FF	FF	FF	FF	FF	FF	FF	NN	FF	FF	FF	FF	FF	FF	FF	FF	FF
chr11_13675292_13675331	BB	BB	BB	DD	BB	DD	BB	BB	DD	DD	BB	BB	DD	BB	DD	BB	BB	DD	DD	DD	DD	DD	DD	DD	DD	BB	BB	DD	BB	BB	BB	DD	BB	DD	DD	BB	BB	DD	DD	BB	DD	DD	DD	BB	BB	BB	BB	DD	BB
chr11_13677613_13677652	FF	FF	FF	NA	FF	FF	FF	FF	NA	FF	FF	NA	NA	FF	FF	NA	FF	FF	FF	FF	NA	FF	FF	FF	FF	NA	FF	FF	FF	FF	FF	FF	FF	FF	FF	FF	NA	NA	FF	NA	NA	FF	FF	FF	FF	NA	FF	FF	FF
chr11_13693558_13693581	NA	FF	FF	FF	NA	NA	FF	FF	NA	FF	FF	FF	NN	FF	FF	FF	FF	NA	FF	FF	FF	NA	FF	FF	FF	NA	NN	FF	NA	NA	FF	FF	FF	FF	FF	FF	FF	FF	FF	FF	NA	FF	NA	FF	NA	NA	FF	FF	FF
chr11_13738993_13739040	BB	BB	BB	NA	BB	DD	BB	BB	DD	DD	BB	BB	DD	BB	DD	BB	BB	NA	DD	DD	DD	DD	NA	DD	DD	BB	BB	DD	BB	BB	BB	NA	BB	DD	DD	BB	BB	NA	DD	BB	DD	DD	DD	BB	BB	BB	BB	DD	BB
chr11_13776883_13776910	BB	BB	BB	DD	BB	DD	BB	BB	DD	DD	BB	BB	DD	BB	DD	BB	BB	DD	DD	DD	DD	DD	DD	DD	DD	BB	BB	DD	BB	BB	BB	DD	BB	DD	DD	BB	BB	DD	DD	BB	DD	DD	DD	BB	BB	BB	BB	DD	BB
chr11_13804041_13804080	FF	FF	FF	FF	fn	FF	FF	FF	FF	FF	NA	FF	FF	FF	FF	FF	NA	FF	FF	FF	NA	FF	FF	NN	FF	NA	FF	FF	FF	NA	FF	FF	FF	FF	NA	FF	FF	NA	FF	FF	FF	NA	FF	FF	FF	FF	FF	FF	NA
chr11_13848864_13848907	BB	BB	BB	DD	BB	DD	BB	BB	DD	DD	BB	BB	DD	BB	DD	BB	BB	DD	DD	DD	DD	DD	DD	DD	DD	BB	BB	DD	BB	BB	BB	DD	BB	DD	dn	BB	BB	DD	DD	BB	DD	DD	DD	BB	BB	BB	BB	DD	BB
chr11_13937397_13937444	BB	BB	BB	DD	BB	DD	BB	BB	DD	DD	BB	BB	DD	BB	DD	BB	BB	DD	DD	DD	DD	DD	DD	DD	DD	BB	BB	DD	BB	BB	BB	DD	BB	DD	DD	BB	BB	DD	DD	BB	DD	DD	DD	BB	BB	BB	BB	DD	BB
chr11_14004095_14004130	BB	BB	BB	DD	NA	NA	BB	BB	NA	NN	BB	BB	DD	BB	DD	BB	NA	DD	NA	DD	DD	DD	DD	DD	DD	NA	BB	DD	bd	BB	NA	DD	BB	DD	DD	BB	BB	DD	DD	BB	NA	DD	DD	BB	NA	NA	BB	DD	BB
chr11_14023573_14023604	fn	FF	FF	FF	FF	FF	FF	FF	FF	NN	FF	FF	FF	FF	FF	FF	FF	FF	FF	FF	NN	FF	FF	FF	FF	FF	FF	FF	FF	FF	FF	FF	FF	FF	FF	FF	FF	FF	FF	FF	FF	FF	FF	FF	FF	FF	FF	FF	FF
chr11_14107011_14107024	BB	BB	BB	DD	BB	DD	BB	BB	DD	DD	BB	BB	DD	BB	DD	BB	BB	DD	DD	DD	DD	DD	DD	DD	DD	BB	BB	DD	BB	BB	BB	DD	BB	DD	DD	BB	BB	DD	DD	BB	DD	DD	DD	BB	BB	BB	BB	DD	BB
chr11_14112673_14112708	BB	BB	BB	BB	BB	BB	BB	BB	DD	DD	NA	BB	NA	NA	BB	BB	BB	DD	DD	DD	NA	BB	BB	BB	bn	NA	NA	DD	BB	NA	NA	NA	BB	DD	DD	BB	BB	NA	DD	NA	NA	DD	NA	BB	NA	BB	BB	DD	NA
chr11_14199644_14199679	BB	BB	BB	NA	BB	DD	BB	BB	DD	dn	BB	BB	DD	BB	DD	BB	BB	NN	NN	DD	NA	DD	DD	DD	DD	NA	BB	DD	BB	BB	BB	DD	BB	NA	NA	BB	BB	DD	DD	NA	DD	DD	DD	BB	BB	BB	BB	DD	BB
chr11_14226932_14226971	FF	FF	FF	df	FF	df	FF	FF	df	df	FF	FF	df	FF	df	FF	FF	df	df	df	DD	dn	DD	DD	df	FF	FF	df	FF	FF	FF	DD	FF	df	DD	FF	FF	df	df	FF	df	df	df	FF	FF	FF	FF	DD	FF
chr11_14244918_14244953	BB	BB	BB	DD	BB	DD	BB	BB	DD	DD	BB	BB	DD	BB	DD	BB	BB	DD	DD	DD	DD	DD	DD	DD	DD	BB	BB	DD	BB	BB	BB	DD	BB	DD	DD	BB	BB	DD	DD	BB	DD	DD	DD	BB	BB	BB	BB	DD	BB
chr11_14284155_14284182	FF	FF	NN	FF	FF	FF	FF	FF	FF	FF	FF	FF	FF	FF	FF	FF	FF	FF	FF	FF	FF	FF	FF	FF	FF	FF	NA	FF	FF	FF	FF	FF	NA	FF	FF	FF	FF	FF	FF	FF	FF	FF	FF	NA	FF	FF	FF	FF	NA
chr11_14294294_14294332	FF	NA	FF	FF	FF	FF	FF	NA	FF	FF	FF	FF	FF	FF	NA	FF	NA	NA	FF	FF	FF	FF	NA	FF	FF	NA	FF	FF	NA	FF	NA	NA	FF	FF	NA	FF	FF	FF	FF	FF	NA	FF	FF	FF	FF	FF	FF	NA	NA
chr11_14325155_14325186	BB	BB	BB	DD	BB	DD	BB	BB	DD	DD	BB	BB	DD	BB	DD	BB	BB	DD	DD	DD	DD	DD	DD	DD	DD	BB	BB	DD	BB	BB	BB	DD	BB	DD	DD	BB	BB	DD	DD	BB	DD	DD	DD	BB	BB	BB	BB	DD	BB
chr11_14339240_14339259	BB	BB	BB	DD	BB	DD	BB	BB	DD	DD	BB	BB	DD	BB	DD	BB	BB	DD	DD	DD	DD	DD	DD	DD	DD	BB	BB	DD	BB	BB	BB	DD	BB	DD	DD	BB	BB	DD	DD	BB	DD	DD	DD	BB	BB	BB	BB	DD	BB
chr11_14349082_14349129	bn	BB	BB	NN	BB	NN	BB	BB	NA	NN	NA	BB	DD	BB	DD	BB	BB	NN	NN	NA	NN	NA	NN	NN	dn	NA	BB	NA	BB	BB	BB	DD	BB	DD	DD	BB	NA	DD	BB	BB	NA	DD	DD	NA	BB	BB	BB	DD	BB
chr11_14355362_14355393	BB	BB	BB	DD	BB	DD	BB	BB	DD	DD	BB	BB	NN	BB	DD	BB	BB	DD	DD	DD	DD	DD	DD	DD	NN	NA	BB	DD	BB	BB	BB	DD	BB	DD	DD	NA	BB	DD	NA	BB	DD	DD	DD	BB	BB	BB	NA	DD	BB
chr11_14357368_14357383	BB	BB	BB	DD	BB	DD	BB	BB	DD	DD	BB	BB	DD	BB	DD	BB	BB	DD	DD	DD	DD	DD	DD	DD	DD	BB	BB	DD	BB	BB	BB	DD	BB	DD	DD	BB	BB	DD	DD	BB	DD	DD	DD	BB	BB	BB	BB	DD	BB
chr11_14374591_14374618	BB	BB	BB	DD	BB	DD	BB	BB	DD	DD	BB	BB	DD	BB	DD	BB	BB	DD	DD	DD	DD	DD	DD	DD	DD	BB	BB	DD	BB	BB	BB	DD	BB	DD	DD	BB	BB	DD	DD	BB	DD	DD	DD	BB	BB	BB	BB	DD	BB
chr11_14388299_14388314	BB	BB	BB	DD	BB	DD	BB	BB	DD	DD	BB	BB	DD	BB	DD	BB	BB	DD	DD	DD	DD	DD	DD	DD	DD	BB	BB	DD	BB	BB	BB	DD	BB	DD	DD	BB	BB	DD	DD	BB	DD	DD	DD	BB	BB	BB	BB	DD	BB
chr11_14549430_14549477	BB	BB	BB	DD	BB	DD	BB	BB	DD	DD	BB	BB	DD	BB	DD	BB	BB	DD	DD	DD	DD	DD	DD	DD	DD	BB	BB	DD	BB	BB	BB	DD	BB	DD	DD	BB	BB	DD	DD	BB	DD	DD	DD	BB	BB	BB	BB	DD	BB
chr11_14634280_14634309	BB	BB	BB	DD	BB	DD	BB	BB	DD	DD	BB	BB	DD	BB	DD	BB	BB	DD	DD	DD	DD	DD	DD	DD	DD	BB	BB	DD	BB	BB	BB	DD	BB	DD	DD	BB	BB	DD	DD	BB	DD	DD	DD	BB	BB	BB	BB	DD	BB
chr11_14678892_14678923	BB	BB	DD	DD	BB	DD	BB	BB	DD	DD	BB	BB	DD	BB	DD	BB	BB	DD	DD	DD	DD	DD	DD	DD	DD	BB	BB	DD	BB	BB	BB	DD	BB	DD	DD	BB	BB	DD	DD	BB	DD	DD	DD	BB	BB	BB	BB	DD	BB
chr11_14679157_14679216	BB	BB	BB	DD	BB	DD	BB	BB	DD	DD	BB	BB	DD	BB	DD	BB	BB	DD	DD	DD	DD	DD	DD	DD	DD	BB	BB	DD	BB	bn	BB	DD	BB	DD	DD	BB	BB	DD	DD	BB	DD	DD	DD	BB	BB	BB	BB	DD	BB
chr11_14687947_14687976	BB	BB	BB	DD	BB	DD	BB	BB	DD	DD	BB	BB	DD	BB	DD	BB	BB	DD	DD	DD	DD	DD	DD	DD	DD	BB	BB	DD	BB	BB	BB	DD	BB	DD	DD	BB	BB	DD	DD	BB	DD	DD	DD	BB	BB	BB	BB	DD	BB
chr11_14739296_14739311	BB	BB	BB	DD	BB	DD	BB	BB	DD	DD	BB	BB	DD	BB	DD	BB	BB	DD	DD	DD	DD	DD	DD	DD	DD	BB	BB	DD	BB	BB	BB	DD	BB	DD	DD	BB	BB	DD	DD	BB	DD	DD	DD	BB	BB	BB	BB	DD	BB
chr11_14788009_14788028	BB	BB	BB	DD	BB	DD	BB	BB	DD	DD	BB	BB	DD	BB	DD	BB	BB	DD	DD	DD	DD	DD	DD	DD	DD	BB	BB	DD	BB	BB	BB	DD	BB	DD	DD	BB	BB	DD	DD	BB	DD	DD	DD	BB	BB	bn	BB	DD	BB
chr11_14801972_14801983	BB	BB	BB	DD	BB	DD	BB	BB	DD	DD	BB	BB	DD	BB	DD	BB	BB	DD	DD	DD	DD	DD	DD	DD	DD	BB	BB	DD	BB	BB	BB	DD	BB	DD	DD	BB	BB	DD	DD	BB	DD	DD	DD	BB	BB	BB	BB	DD	BB
chr11_14814116_14814148	BB	BB	BB	DD	BB	DD	BB	BB	DD	DD	BB	BB	DD	BB	DD	BB	BB	DD	DD	DD	DD	DD	DD	DD	DD	BB	BB	DD	BB	BB	BB	DD	BB	DD	DD	BB	BB	DD	DD	BB	DD	DD	DD	BB	BB	BB	BB	DD	BB
chr11_14824805_14824822	BB	BB	BB	DD	BB	DD	BB	BB	DD	DD	BB	BB	DD	BB	DD	BB	BB	DD	DD	DD	DD	DD	DD	DD	DD	BB	BB	DD	BB	BB	BB	DD	BB	DD	DD	BB	BB	DD	DD	BB	DD	DD	DD	BB	BB	BB	BB	DD	BB
chr11_14826359_14826379	BB	BB	BB	DD	BB	DD	BB	BB	DD	DD	BB	BB	DD	BB	DD	BB	BB	DD	DD	DD	DD	DD	DD	DD	DD	BB	BB	DD	BB	BB	BB	DD	BB	DD	DD	BB	BB	DD	DD	BB	DD	DD	DD	BB	BB	BB	BB	DD	BB
chr11_14853562_14853577	BB	BB	BB	DD	BB	DD	BB	BB	DD	DD	BB	BB	DD	BB	DD	BB	BB	DD	DD	DD	DD	DD	DD	DD	DD	BB	BB	DD	BB	BB	BB	DD	BB	DD	DD	BB	BB	DD	DD	BB	DD	DD	DD	BB	BB	BB	BB	DD	BB
chr11_14877356_14877382	BB	BB	BB	DD	BB	DD	BB	BB	DD	DD	BB	BB	DD	BB	DD	BB	BB	DD	DD	DD	DD	DD	DD	DD	DD	BB	BB	DD	BB	BB	BB	DD	BB	DD	DD	BB	BB	DD	DD	BB	DD	DD	DD	BB	BB	BB	BB	DD	BB
chr11_14886492_14886523	BB	BB	BB	DD	BB	DD	BB	BB	DD	DD	BB	BB	DD	BB	DD	BB	BB	DD	DD	DD	DD	DD	DD	DD	DD	BB	BB	DD	BB	BB	BB	DD	BB	DD	DD	BB	BB	DD	DD	BB	DD	DD	DD	BB	BB	BB	BB	DD	BB
chr11_14896492_14896519	BB	BB	BB	DD	BB	DD	BB	BB	DD	NA	BB	BB	DD	NA	DD	BB	BB	DD	DD	DD	DD	DD	NN	DD	DD	NA	BB	NA	BB	BB	BB	NA	BB	DD	DD	NA	BB	DD	DD	BB	dn	DD	DD	BB	BB	BB	BB	DD	BB
chr11_14927649_14927669	BB	BB	BB	bd	BB	dd	BB	BB	dd	bd	BB	BB	dd	BB	dd	BB	BB	bd	DD	dd	dd	dd	bd	bd	dd	BB	BB	dd	BB	BB	BB	dd	BB	bd	dd	BB	BB	dd	bn	BB	dd	dd	dd	BB	BB	BB	BB	dd	bn
chr11_14998083_14998102	BB	BB	BB	DD	BB	DD	BB	BB	DD	DD	BB	BB	DD	BB	DD	BB	BB	DD	DD	DD	DD	DD	DD	DD	DD	BB	BB	DD	BB	BB	BB	DD	BB	DD	DD	BB	BB	DD	DD	BB	DD	DD	DD	BB	BB	BB	BB	DD	BB
chr11_15000294_15000317	BB	BB	BB	DD	BB	DD	BB	BB	DD	DD	BB	BB	DD	BB	DD	BB	BB	DD	DD	DD	DD	DD	DD	DD	DD	bd	BB	DD	BB	BB	BB	DD	BB	DD	DD	BB	BB	DD	DD	BB	DD	DD	DD	BB	BB	BB	BB	DD	BB
chr11_15003868_15003879	BB	BB	BB	DD	BB	DD	BB	BB	DD	DD	BB	BB	DD	BB	DD	BB	BB	DD	DD	DD	DD	DD	DD	DD	DD	BB	BB	DD	BB	BB	BB	DD	BB	DD	DD	BB	BB	DD	DD	BB	DD	DD	DD	BB	BB	BB	BB	DD	BB
chr11_15007570_15007593	BB	BB	BB	DD	BB	DD	BB	BB	DD	DD	BB	BB	DD	BB	DD	BB	BB	DD	DD	DD	DD	DD	DD	DD	DD	BB	BB	DD	BB	BB	BB	DD	BB	DD	DD	BB	BB	DD	DD	BB	DD	DD	DD	BB	BB	BB	BB	DD	BB
chr11_15072919_15072933	BB	BB	BB	DD	BB	DD	BB	BB	DD	DD	BB	BB	DD	BB	DD	BB	BB	DD	DD	DD	DD	DD	DD	DD	DD	BB	BB	DD	BB	BB	BB	DD	BB	DD	DD	BB	BB	DD	DD	BB	DD	DD	DD	BB	BB	BB	BB	DD	BB
chr11_15120485_15120517	FF	FF	FF	df	FF	df	FF	FF	df	df	FF	FF	df	FF	df	FF	FF	NA	df	df	df	df	df	df	df	FF	FF	df	FF	FF	FF	df	FF	df	df	FF	FF	df	df	FF	df	df	df	FF	FF	FF	FF	df	FF
chr11_15225168_15225207	BB	BB	BB	BB	BB	BB	BB	BB	BB	BB	BB	BB	BB	BB	BB	BB	BB	BB	BB	BB	BB	BB	BB	BB	BB	BB	BB	BB	BB	BB	BB	BB	BB	BB	BB	BB	BB	BB	BB	BB	bd	BB	BB	BB	BB	BB	BB	BB	BB
chr11_15320637_15320676	BB	BB	BB	DD	BB	DD	BB	BB	DD	DD	BB	NA	DD	BB	DD	BB	BB	DD	DD	DD	DD	DD	DD	DD	NA	BB	BB	DD	BB	BB	BB	dn	BB	NA	NA	BB	BB	NA	DD	BB	DD	DD	DD	BB	BB	BB	BB	DD	BB
chr11_15814532_15814565	NA	FF	FF	NA	FF	FF	NA	NA	FF	FF	fn	FF	FF	FF	FF	FF	FF	FF	FF	FF	FF	NA	FF	FF	FF	FF	FF	NA	FF	FF	FF	NA	FF	FF	FF	FF	FF	NA	NA	FF	NA	NA	FF	FF	FF	NA	FF	fn	FF
chr11_15815750_15815793	DD	DD	DD	DD	NA	DD	DD	DD	DD	BB	DD	DD	DD	DD	DD	NA	DD	DD	DD	DD	DD	DD	DD	DD	DD	DD	DD	DD	DD	BB	DD	DD	BB	DD	DD	DD	DD	DD	DD	DD	DD	dn	DD	BB	DD	DD	DD	DD	DD
chr11_15815933_15815972	FF	FF	FF	FF	FF	FF	FF	FF	FF	FF	FF	FF	FF	FF	FF	FF	FF	FF	FF	FF	FF	FF	FF	FF	FF	NA	FF	FF	NA	FF	FF	FF	FF	FF	FF	FF	fn	FF	FF	FF	FF	FF	FF	FF	FF	FF	FF	FF	FF
chr11_15833223_15833262	DD	DD	DD	DD	DD	DD	DD	DD	DD	DD	DD	DD	DD	DD	BB	DD	DD	DD	DD	DD	DD	DD	DD	DD	DD	bd	NA	DD	BB	BB	BB	DD	BB	DD	DD	NA	BB	DD	DD	BB	DD	DD	DD	BB	BB	BB	BB	DD	BB
chr11_15842101_15842140	FF	NA	FF	NA	FF	FF	FF	FF	FF	FF	FF	FF	NA	FF	FF	FF	FF	FF	FF	FF	FF	FF	FF	NA	FF	FF	FF	FF	FF	NA	FF	FF	FF	FF	FF	FF	FF	FF	NN	FF	NA	FF	FF	FF	FF	NA	FF	FF	FF
chr11_15912957_15913004	FF	FF	NA	FF	NA	FF	FF	FF	fn	FF	FF	NA	FF	FF	FF	FF	NN	FF	NA	FF	FF	FF	NA	FF	FF	NA	FF	FF	FF	FF	FF	FF	FF	FF	FF	FF	FF	FF	FF	FF	NA	FF	FF	FF	FF	FF	FF	FF	NA
chr11_15965554_15965593	FF	FF	NA	FF	FF	NA	NA	FF	NN	NA	FF	FF	FF	NA	FF	FF	FF	FF	FF	FF	FF	FF	FF	FF	NN	NA	NA	FF	fn	FF	FF	FF	FF	FF	FF	FF	FF	FF	FF	FF	fn	FF	FF	NA	NA	FF	FF	FF	FF
chr11_15971753_15971788	NA	NA	NN	FF	FF	NA	FF	FF	NA	NA	NA	FF	NA	FF	NA	FF	FF	FF	FF	FF	FF	FF	NA	FF	FF	NA	FF	FF	FF	FF	FF	NA	NA	FF	FF	FF	FF	NA	NA	FF	NA	FF	FF	FF	NA	FF	FF	FF	FF
chr11_15987881_15987920	FF	FF	FF	NA	FF	fn	FF	FF	FF	FF	FF	FF	NA	FF	FF	FF	FF	FF	NA	NA	NA	FF	FF	FF	NA	NA	FF	FF	FF	fn	FF	FF	FF	FF	FF	FF	FF	NA	FF	NA	NA	FF	FF	FF	FF	FF	FF	FF	FF
chr11_16161850_16161885	FF	FF	FF	FF	FF	fn	FF	NA	FF	FF	FF	FF	FF	FF	FF	FF	FF	FF	FF	FF	FF	FF	FF	FF	FF	NA	FF	FF	FF	FF	FF	FF	FF	FF	FF	FF	NA	FF	FF	FF	FF	FF	FF	FF	FF	NA	FF	NA	FF
chr11_16377210_16377273	NA	BB	BB	DD	bd	DD	BB	NA	DD	DD	DD	NA	DD	BB	DD	BB	NA	DD	DD	DD	DD	DD	DD	DD	DD	NA	BB	BB	BB	BB	BB	DD	BB	DD	bd	BB	BB	DD	DD	BB	DD	DD	DD	BB	BB	BB	BB	BB	BB
chr11_16440502_16440558	NA	NA	FF	NA	FF	NA	FF	FF	FF	NA	FF	FF	NA	FF	NA	FF	FF	NA	FF	FF	NA	FF	FF	FF	NN	NA	NA	FF	FF	NA	FF	NA	FF	NN	FF	FF	FF	FF	NA	FF	NA	FF	FF	FF	NA	NN	FF	FF	FF
chr11_16613466_16613497	FF	NA	FF	NA	FF	FF	FF	FF	FF	FF	FF	fn	FF	NA	FF	FF	NA	NA	NA	FF	NA	FF	NA	FF	FF	FF	fn	fn	NA	FF	FF	FF	FF	FF	fn	FF	FF	NA	FF	NA	NA	FF	NA	NA	FF	fn	NA	FF	FF
chr11_16616053_16616080	DD	DD	DD	DD	NA	DD	NA	DD	DD	DD	DD	DD	DD	DD	du	DD	DD	DD	DD	DD	DD	DD	DD	DD	DD	DD	NA	DD	DD	NA	DD	DD	DD	DD	DD	DD	NA	DD	DD	NA	DD	DD	DD	DD	NA	DD	DD	du	NA
chr11_16629883_16629910	FF	FF	FF	FF	FF	NA	FF	FF	FF	FF	NA	NA	FF	NA	FF	FF	NA	NA	NN	FF	FF	FF	NA	FF	FF	NA	FF	FF	FF	FF	FF	FF	FF	FF	NA	FF	FF	FF	FF	FF	FF	FF	FF	NA	FF	FF	FF	FF	FF
chr11_16892374_16892425	fn	FF	FF	NN	NA	NN	FF	FF	FF	FF	FF	NA	FF	NA	FF	FF	FF	FF	FF	FF	FF	FF	FF	FF	NA	FF	NA	FF	FF	FF	FF	NA	FF	NA	FF	FF	NA	FF	NA	FF	FF	fn	FF	FF	FF	NA	FF	NA	NA
chr11_16948091_16948102	BB	BB	BB	DD	BB	DD	BB	BB	DD	DD	DD	BB	DD	BB	DD	BB	BB	DD	DD	DD	DD	DD	DD	DD	DD	BB	BB	DD	DD	BB	BB	DD	BB	DD	DD	BB	BB	DD	DD	BB	DD	DD	DD	BB	BB	BB	BB	BB	BB
chr11_17005729_17005760	BB	BB	BB	DD	BB	DD	BB	BB	DD	DD	DD	BB	DD	BB	DD	BB	BB	DD	DD	DD	DD	DD	DD	DD	DD	BB	BB	DD	DD	BB	BB	DD	BB	DD	DD	BB	BB	DD	DD	BB	DD	DD	DD	BB	BB	BB	BB	BB	BB
chr11_17029933_17029960	BB	BB	BB	DD	BB	DD	BB	BB	DD	DD	DD	BB	DD	BB	DD	BB	BB	DD	DD	DD	DD	DD	DD	DD	DD	BB	BB	DD	DD	BB	BB	DD	BB	DD	DD	BB	BB	DD	DD	BB	DD	DD	DD	BB	BB	BB	BB	BB	BB
chr11_17030504_17030524	BB	BB	BB	DD	BB	DD	BB	BB	DD	DD	DD	BB	DD	BB	DD	BB	BB	DD	dn	DD	DD	DD	DD	DD	DD	BB	BB	DD	DD	BB	BB	DD	BB	DD	DD	BB	BB	DD	dn	BB	DD	DD	DD	BB	BB	BB	BB	BB	BB
chr11_17037136_17037153	FF	FF	FF	df	FF	df	FF	FF	df	df	df	FF	df	FF	df	FF	FF	DD	df	df	df	df	df	df	df	FF	FF	df	df	FF	FF	df	FF	df	df	FF	FF	df	df	FF	df	df	df	FF	FF	FF	FF	FF	FF
chr11_17053728_17053753	FF	NA	FF	NN	NA	FF	FF	FF	FF	NA	FF	FF	FF	FF	NA	NA	FF	FF	NA	NA	NA	FF	FF	NA	NA	NA	FF	FF	FF	NA	FF	NA	FF	FF	FF	FF	FF	FF	NA	FF	NA	FF	FF	NA	FF	FF	NA	NA	NA
chr11_17066492_17066511	BB	BB	BB	DD	BB	DD	BB	BB	DD	DD	DD	BB	DD	BB	DD	BB	BB	DD	DD	DD	DD	DD	DD	DD	DD	BB	BB	DD	DD	BB	BB	DD	BB	DD	DD	BB	BB	DD	DD	BB	DD	DD	DD	BB	BB	BB	BB	BB	BB
chr11_17125005_17125019	BB	BB	BB	DD	BB	DD	BB	BB	DD	DD	DD	BB	DD	BB	DD	BB	BB	DD	DD	DD	DD	DD	DD	DD	DD	BB	BB	DD	DD	BB	BB	DD	BB	DD	DD	BB	BB	DD	DD	BB	DD	DD	DD	BB	BB	BB	BB	BB	BB
chr11_17127119_17127140	BB	BB	bn	dd	BB	dd	BB	BB	dd	dd	dd	BB	dd	BB	dd	BB	BB	dd	dd	DD	dn	dd	dd	dd	DD	BB	BB	dd	dd	BB	BB	DD	BB	dd	dd	BB	BB	dd	dn	BB	dd	dd	dd	BB	BB	BB	BB	BB	BB
chr11_17136229_17136255	BB	BB	BB	DD	BB	DD	BB	BB	DD	DD	DD	BB	DD	BB	DD	BB	BB	DD	DD	DD	DD	DD	DD	DD	DD	BB	BB	DD	DD	BB	BB	DD	BB	DD	DD	BB	BB	DD	DD	BB	DD	DD	DD	BB	BB	BB	BB	BB	BB
chr11_17169164_17169184	BB	BB	BB	DD	BB	DD	BB	BB	DD	DD	DD	BB	DD	BB	DD	BB	BB	DD	DD	DD	DD	DD	DD	DD	DD	BB	BB	DD	DD	BB	BB	DD	BB	DD	DD	BB	BB	DD	DD	BB	DD	DD	DD	BB	BB	BB	BB	BB	BB
chr11_17213148_17213167	BB	BB	BB	DD	BB	DD	BB	BB	DD	DD	DD	BB	DD	BB	DD	BB	BB	DD	DD	DD	DD	DD	DD	DD	DD	BB	BB	DD	DD	BB	BB	DD	BB	DD	DD	BB	BB	DD	DD	BB	DD	DD	DD	BB	BB	BB	BB	BB	BB
chr11_17254682_17254733	DD	du	DD	UU	NA	DD	DD	du	UU	UU	uu	NA	UU	DD	DD	DD	DD	UU	UU	DD	DD	UU	DD	UU	UU	DD	NA	DD	UU	DD	DD	uu	UU	UU	UU	DD	DD	UU	UU	DD	DD	UU	UU	DD	DD	NA	DD	DD	DD
chr11_17300534_17300601	NA	NA	NA	DD	NA	DD	BB	NA	DD	NA	DD	NA	DD	NA	NA	BB	NN	NA	DD	DD	DD	DD	DD	NA	DD	NA	NA	DD	DD	NA	BB	DD	BB	DD	DD	NA	BB	NA	DD	NA	NA	DD	DD	BB	BB	NA	BB	BB	BB
chr11_17308015_17308058	BB	BB	NA	DD	bd	NA	BB	BB	DD	DD	DD	BB	NA	BB	DD	NN	NA	DD	DD	bd	DD	DD	DD	DD	DD	NA	BB	DD	DD	BB	BB	DD	NA	DD	DD	BB	BB	NA	NA	BB	DD	DD	NA	NA	BB	NA	BB	BB	BB
chr11_17310092_17310123	BB	BB	BB	DD	BB	DD	BB	BB	DD	DD	NA	BB	NA	BB	DD	BB	BB	DD	DD	NA	DD	NA	DD	DD	NA	BB	BB	DD	DD	BB	BB	NA	BB	DD	DD	NA	BB	DD	DD	BB	DD	DD	NN	BB	BB	BB	BB	BB	BB
chr11_17390519_17390566	NA	BB	BB	DD	BB	DD	NA	BB	DD	DD	DD	BB	DD	BB	DD	NA	NA	DD	DD	DD	DD	DD	DD	DD	DD	NA	BB	NA	DD	BB	BB	DD	NN	DD	NA	BB	BB	DD	DD	BB	DD	DD	NA	BB	NN	NA	BB	BB	BB
chr11_17552126_17552137	FF	FF	df	df	FF	df	FF	fn	df	dn	DD	df	df	df	df	fn	df	df	df	df	df	df	df	df	df	FF	FF	df	df	FF	FF	df	FF	df	df	FF	fn	df	df	df	df	df	df	fn	FF	FF	FF	FF	FF
chr11_17589371_17589382	BB	BB	BB	DD	BB	DD	BB	BB	DD	DD	DD	BB	DD	BB	DD	BB	BB	DD	DD	DD	DD	DD	DD	DD	DD	BB	BB	DD	DD	BB	BB	DD	BB	DD	DD	BB	BB	DD	DD	BB	DD	DD	DD	BB	BB	BB	BB	BB	BB
chr11_17656017_17656040	BB	BB	BB	DD	BB	DD	BB	BB	DD	DD	DD	BB	DD	BB	DD	BB	bn	DD	DD	DD	DD	DD	DD	DD	DD	BB	BB	DD	DD	BB	BB	DD	BB	DD	DD	BB	BB	DD	DD	BB	DD	DD	DD	BB	BB	BB	BB	BB	BB
chr11_17662547_17662594	BB	BB	BB	DD	BB	DD	BB	BB	DD	DD	DD	BB	DD	BB	DD	BB	BB	DD	DD	DD	DD	DD	DD	DD	DD	BB	BB	DD	DD	bn	BB	DD	BB	DD	DD	BB	BB	DD	DD	BB	DD	DD	DD	BB	BB	BB	BB	BB	BB
chr11_17664620_17664651	BB	BB	BB	DD	BB	DD	BB	BB	DD	DD	DD	BB	DD	BB	DD	BB	BB	DD	DD	DD	DD	DD	DD	DD	DD	BB	BB	DD	DD	BB	BB	DD	BB	DD	DD	BB	BB	DD	DD	BB	DD	DD	DD	BB	BB	BB	BB	BB	BB
chr11_17676406_17676421	BB	BB	BB	DD	BB	DD	BB	BB	DD	DD	DD	BB	DD	BB	DD	BB	BB	DD	DD	DD	DD	DD	DD	DD	DD	BB	BB	DD	DD	BB	BB	DD	BB	DD	DD	BB	BB	DD	DD	BB	DD	DD	DD	BB	BB	BB	BB	BB	BB
chr11_17687376_17687389	BB	BB	BB	DD	BB	DD	BB	BB	DD	DD	DD	BB	DD	BB	DD	BB	BB	DD	DD	DD	DD	DD	DD	DD	DD	BB	BB	DD	DD	BB	BB	DD	BB	DD	DD	BB	BB	DD	DD	BB	DD	DD	DD	BB	BB	BB	BB	BB	BB
chr11_17703667_17703690	BB	BB	BB	DD	BB	DD	BB	BB	DD	DD	DD	BB	DD	BB	DD	BB	BB	DD	DD	DD	DD	bd	DD	DD	DD	BB	BB	DD	dn	BB	BB	DD	BB	DD	DD	BB	BB	DD	DD	BB	DD	DD	DD	BB	BB	BB	BB	BB	BB
chr11_17721871_17721924	BB	BB	BB	DD	BB	DD	BB	BB	DD	DD	DD	BB	DD	BB	DD	BB	bn	DD	DD	DD	DD	DD	DD	DD	DD	BB	BB	DD	DD	BB	BB	DD	BB	DD	DD	BB	BB	DD	DD	BB	DD	DD	DD	BB	BB	BB	BB	BB	BB
chr11_17731326_17731369	FF	FF	FF	FF	FF	FF	FF	FF	FF	FF	FF	FF	FF	FF	FF	NA	FF	FF	FF	FF	FF	FF	FF	FF	FF	NA	FF	FF	FF	FF	FF	FF	FF	FF	FF	FF	FF	NA	FF	FF	NA	FF	FF	FF	FF	NA	FF	FF	FF
chr11_17771477_17771490	BB	BB	BB	DD	BB	DD	BB	BB	DD	DD	DD	BB	DD	BB	DD	BB	BB	DD	DD	DD	DD	DD	DD	DD	DD	BB	BB	DD	DD	BB	BB	DD	BB	DD	DD	BB	BB	DD	DD	BB	DD	DD	DD	BB	BB	BB	BB	BB	BB
chr11_17782824_17782843	BB	BB	BB	DD	BB	DD	BB	BB	DD	DD	DD	BB	DD	BB	DD	BB	BB	DD	DD	DD	DD	DD	DD	DD	DD	BB	BB	DD	DD	BB	BB	DD	BB	DD	DD	BB	BB	DD	DD	BB	DD	DD	DD	BB	BB	BB	BB	BB	BB
chr11_17790273_17790316	NN	BB	BB	DD	BB	DD	BB	NN	DD	DD	DD	BB	DD	bn	DD	BB	bn	DD	DD	DD	DD	DD	DD	DD	DD	NA	BB	DD	DD	BB	NN	DD	NN	DD	DD	BB	BB	DD	DD	BB	NA	DD	DD	BB	BB	NA	BB	BB	BB
chr11_17799359_17799378	BB	BB	BB	DD	BB	DD	BB	BB	DD	DD	DD	BB	DD	BB	DD	BB	BB	DD	DD	DD	DD	DD	DD	DD	DD	BB	BB	DD	DD	BB	BB	DD	BB	DD	DD	BB	BB	DD	DD	BB	DD	DD	DD	BB	BB	BB	BB	BB	BB
chr11_17823009_17823038	BB	BB	BB	DD	BB	DD	BB	BB	DD	DD	DD	BB	DD	BB	DD	BB	BB	DD	DD	DD	DD	DD	DD	DD	DD	BB	BB	DD	DD	BB	BB	DD	BB	DD	DD	BB	BB	DD	DD	BB	DD	DD	DD	BB	BB	BB	BB	BB	BB
chr11_17828336_17828355	BB	BB	BB	DD	BB	DD	BB	BB	DD	DD	DD	BB	DD	BB	DD	BB	BB	DD	DD	DD	DD	DD	DD	DD	DD	BB	BB	DD	DD	BB	BB	DD	BB	DD	DD	BB	BB	DD	DD	BB	DD	DD	DD	BB	BB	BB	BB	BB	BB
chr11_17843604_17843615	BB	BB	BB	DD	BB	DD	BB	BB	DD	DD	DD	BB	DD	BB	DD	BB	BB	DD	DD	DD	DD	DD	DD	DD	DD	BB	BB	DD	DD	BB	BB	DD	BB	DD	DD	BB	BB	DD	DD	BB	DD	DD	DD	BB	BB	BB	BB	BB	BB
chr11_17899727_17899754	BB	BB	BB	DD	BB	DD	BB	BB	DD	DD	DD	BB	DD	BB	DD	BB	BB	DD	DD	DD	DD	DD	DD	DD	DD	BB	BB	DD	DD	BB	BB	DD	BB	DD	DD	BB	BB	DD	DD	BB	DD	DD	DD	BB	BB	BB	BB	BB	BB
chr11_17928907_17928922	BB	BB	BB	DD	BB	DD	BB	BB	DD	DD	DD	BB	DD	BB	DD	BB	BB	DD	DD	DD	DD	DD	DD	DD	DD	BB	BB	DD	DD	BB	BB	DD	BB	DD	DD	BB	BB	DD	DD	BB	DD	DD	DD	BB	BB	BB	BB	BB	BB
chr11_17959227_17959244	BB	BB	BB	DD	BB	DD	BB	BB	DD	DD	DD	BB	DD	BB	DD	BB	BB	DD	DD	DD	DD	DD	DD	DD	DD	BB	BB	DD	DD	BB	BB	DD	BB	DD	DD	BB	BB	DD	DD	BB	DD	DD	DD	BB	BB	BB	BB	BB	BB
chr11_17986865_17986882	BB	BB	BB	DD	BB	DD	BB	BB	DD	DD	DD	BB	DD	BB	DD	BB	BB	DD	DD	DD	DD	DD	DD	DD	DD	BB	BB	DD	DD	BB	BB	DD	BB	DD	DD	BB	BB	DD	DD	BB	DD	DD	DD	BB	BB	BB	BB	BB	BB
chr11_18022855_18022879	BB	BB	BB	DD	BB	DD	BB	BB	DD	DD	DD	BB	DD	BB	DD	BB	BB	DD	DD	DD	DD	DD	DD	DD	DD	BB	BB	DD	DD	BB	BB	DD	BB	DD	DD	BB	BB	DD	DD	BB	DD	DD	DD	BB	BB	BB	BB	BB	BB
chr11_18026303_18026324	BB	BB	BB	DD	BB	DD	BB	BB	DD	DD	DD	BB	DD	BB	DD	BB	BB	dn	DD	DD	DD	DD	DD	DD	dn	BB	BB	DD	DD	BB	BB	DD	BB	DD	DD	BB	BB	DD	DD	BB	DD	DD	DD	BB	BB	BB	BB	BB	BB
chr11_18044148_18044167	BB	BB	BB	DD	BB	DD	BB	BB	DD	DD	DD	BB	DD	BB	DD	BB	BB	DD	DD	DD	DD	DD	DD	DD	DD	BB	BB	DD	DD	BB	BB	DD	BB	DD	DD	BB	BB	DD	DD	BB	DD	DD	DD	BB	BB	BB	BB	BB	BB
chr11_18056832_18056855	BB	BB	BB	DD	BB	DD	BB	BB	DD	DD	DD	BB	DD	BB	DD	BB	BB	DD	DD	DD	DD	DD	DD	DD	DD	BB	BB	DD	DD	BB	BB	DD	BB	DD	DD	BB	BB	DD	DD	BB	DD	DD	DD	BB	BB	BB	BB	BB	BB
chr11_18058185_18058244	NN	BB	BB	DD	NA	DD	NA	BB	NA	DD	DD	NN	DD	NA	DD	NA	NA	DD	DD	DD	DD	DD	DD	DD	NA	nn	BB	DD	DD	BB	NN	DD	NA	DD	DD	NA	BB	DD	DD	bn	DD	DD	DD	bn	NA	bn	NN	NA	NA
chr11_18060984_18061001	BB	BB	BB	DD	BB	DD	BB	BB	DD	DD	DD	BB	DD	BB	DD	BB	BB	DD	DD	DD	DD	DD	DD	DD	DD	BB	BB	DD	DD	BB	BB	DD	BB	DD	DD	BB	BB	DD	DD	BB	DD	DD	DD	BB	BB	BB	BB	BB	BB
chr11_18066269_18066280	BB	BB	BB	DD	BB	DD	BB	BB	DD	DD	DD	BB	DD	BB	DD	BB	BB	DD	DD	DD	DD	DD	DD	DD	DD	BB	BB	DD	DD	BB	BB	DD	BB	DD	DD	BB	BB	DD	DD	BB	DD	DD	DD	BB	BB	BB	BB	BB	BB
chr11_18086313_18086330	BB	BB	BB	DD	BB	DD	BB	BB	DD	DD	DD	BB	DD	BB	DD	BB	BB	DD	DD	DD	DD	DD	DD	DD	DD	BB	BB	DD	DD	BB	BB	DD	BB	DD	DD	BB	BB	DD	DD	BB	DD	DD	DD	BB	BB	BB	BB	BB	BB
chr11_18095831_18095850	BB	BB	BB	DD	BB	DD	BB	BB	DD	DD	DD	bn	DD	BB	DD	BB	BB	DD	DD	DD	DD	DD	DD	DD	DD	BB	BB	DD	DD	BB	BB	DD	BB	DD	DD	BB	BB	DD	DD	bn	DD	DD	DD	BB	BB	BB	BB	BB	BB
chr11_18131119_18131133	BB	BB	BB	DD	BB	DD	BB	BB	DD	DD	DD	BB	DD	BB	DD	BB	BB	DD	DD	DD	DD	DD	DD	DD	DD	BB	BB	DD	DD	BB	BB	DD	BB	DD	DD	BB	BB	DD	DD	BB	DD	DD	DD	BB	BB	BB	BB	BB	BB
chr11_18140510_18140535	BB	BB	BB	DD	BB	DD	BB	BB	DD	DD	DD	BB	DD	bd	dn	bd	BB	DD	dn	DD	DD	DD	DD	DD	DD	BB	BB	DD	DD	BB	BB	DD	BB	DD	DD	BB	BB	DD	DD	BB	DD	DD	DD	BB	BB	BB	BB	BB	BB
chr11_18144136_18144156	BB	BB	BB	DD	BB	DD	BB	BB	DD	DD	DD	BB	DD	BB	DD	BB	BB	DD	DD	DD	DD	DD	DD	DD	DD	BB	BB	DD	DD	BB	BB	DD	BB	DD	DD	BB	BB	DD	DD	BB	DD	DD	DD	BB	BB	BB	BB	BB	BB
chr11_18216655_18216690	BB	BB	BB	DD	BB	DD	BB	BB	DD	DD	DD	BB	DD	BB	DD	BB	BB	DD	DD	DD	DD	DD	DD	DD	DD	BB	BB	DD	DD	BB	BB	DD	BB	DD	DD	BB	BB	DD	DD	BB	DD	DD	DD	BB	BB	BB	BB	BB	BB
chr11_18241876_18241887	BB	BB	BB	DD	BB	DD	BB	BB	DD	DD	DD	BB	DD	BB	DD	BB	BB	DD	DD	DD	DD	DD	DD	DD	DD	BB	BB	DD	DD	BB	BB	DD	BB	DD	DD	BB	BB	DD	DD	BB	DD	DD	DD	BB	BB	BB	BB	BB	BB
chr11_18248167_18248199	BB	BB	BB	DD	BB	DD	BB	BB	DD	DD	DD	BB	DD	BB	DD	BB	BB	DD	DD	DD	DD	DD	DD	DD	DD	BB	BB	DD	DD	BB	BB	DD	BB	DD	DD	BB	BB	DD	DD	BB	DD	DD	DD	BB	BB	BB	BB	BB	BB
chr11_18261696_18261707	BB	BB	BB	DD	BB	DD	BB	BB	DD	DD	DD	BB	DD	BB	DD	BB	BB	DD	DD	DD	DD	DD	dn	DD	DD	BB	BB	DD	DD	BB	BB	DD	BB	DD	DD	BB	BB	DD	DD	BB	DD	DD	DD	BB	BB	BB	BB	BB	BB
chr11_18271491_18271518	BB	BB	BB	DD	BB	DD	BB	BB	DD	DD	DD	BB	DD	BB	DD	BB	BB	DD	DD	DD	DD	DD	DD	DD	DD	BB	BB	DD	DD	BB	BB	DD	BB	DD	DD	BB	BB	DD	DD	BB	DD	DD	DD	BB	BB	BB	BB	BB	BB
chr11_18273809_18273820	BB	BB	BB	DD	BB	DD	BB	BB	DD	DD	DD	BB	DD	BB	DD	BB	BB	bd	DD	DD	DD	DD	DD	DD	DD	BB	BB	DD	DD	BB	BB	DD	BB	DD	DD	BB	BB	DD	DD	BB	DD	DD	DD	BB	BB	BB	BB	BB	BB
chr11_18284495_18284512	BB	BB	BB	DD	BB	DD	BB	BB	DD	DD	DD	BB	DD	BB	DD	BB	BB	DD	DD	DD	DD	DD	DD	DD	DD	BB	BB	DD	DD	BB	BB	DD	BB	DD	DD	BB	BB	DD	DD	BB	DD	DD	DD	BB	BB	BB	BB	BB	BB
chr11_18308981_18309004	BB	BB	BB	DD	BB	DD	BB	BB	DD	DD	DD	BB	DD	BB	DD	BB	BB	DD	DD	DD	DD	DD	DD	DD	DD	BB	BB	DD	DD	BB	BB	DD	BB	DD	DD	BB	BB	DD	DD	BB	DD	DD	DD	BB	BB	BB	BB	BB	BB
chr11_18312994_18313005	BB	BB	BB	DD	BB	dn	BB	BB	DD	DD	DD	BB	DD	BB	DD	BB	BB	DD	DD	DD	DD	DD	DD	DD	DD	BB	BB	DD	DD	BB	BB	DD	BB	DD	DD	BB	BB	DD	DD	BB	DD	DD	DD	BB	BB	BB	BB	BB	BB
chr11_18322588_18322599	BB	BB	BB	DD	BB	DD	BB	BB	DD	DD	DD	BB	DD	BB	DD	BB	BB	DD	DD	DD	DD	DD	DD	DD	DD	BB	BB	DD	DD	BB	BB	DD	BB	DD	DD	BB	BB	DD	DD	BB	DD	DD	DD	BB	BB	BB	BB	BB	BB
chr11_18325310_18325333	BB	BB	BB	DD	BB	DD	BB	BB	DD	DD	DD	BB	DD	BB	DD	BB	BB	DD	DD	DD	DD	DD	DD	DD	DD	BB	BB	DD	DD	BB	BB	DD	BB	DD	DD	BB	BB	DD	DD	BB	DD	DD	DD	BB	BB	bn	BB	BB	BB
chr11_18359177_18359208	BB	BB	BB	DD	BB	DD	BB	BB	DD	DD	DD	BB	DD	BB	DD	BB	BB	DD	DD	DD	DD	DD	DD	DD	DD	BB	BB	DD	DD	BB	BB	DD	BB	DD	DD	BB	BB	DD	DD	BB	DD	DD	DD	BB	BB	BB	BB	BB	BB
chr11_18363040_18363072	BB	BB	BB	DD	BB	DD	BB	BB	DD	DD	DD	BB	DD	BB	DD	BB	BB	DD	DD	DD	DD	DD	DD	DD	DD	BB	BB	DD	DD	BB	BB	DD	BB	DD	DD	BB	BB	DD	DD	BB	DD	DD	DD	BB	BB	BB	BB	BB	BB
chr11_18381053_18381068	BB	BB	BB	DD	BB	DD	BB	BB	DD	DD	DD	BB	DD	BB	DD	BB	BB	DD	DD	DD	DD	DD	DD	DD	DD	BB	BB	DD	DD	BB	BB	DD	BB	DD	DD	BB	BB	DD	DD	BB	DD	DD	DD	BB	BB	BB	BB	BB	BB
chr11_18387966_18387985	BB	BB	BB	DD	BB	DD	BB	BB	DD	DD	DD	BB	DD	BB	DD	BB	BB	DD	DD	DD	DD	DD	DD	DD	DD	BB	BB	DD	DD	BB	BB	DD	BB	DD	DD	BB	BB	DD	DD	BB	DD	DD	DD	BB	BB	BB	BB	BB	BB
chr11_18398068_18398079	BB	BB	BB	DD	BB	DD	BB	BB	DD	DD	DD	BB	DD	BB	DD	BB	BB	DD	DD	DD	DD	DD	DD	DD	DD	BB	BB	DD	DD	BB	BB	DD	BB	DD	DD	BB	BB	DD	DD	BB	DD	DD	DD	BB	BB	BB	BB	BB	BB
chr11_18435203_18435247	BB	BB	BB	DD	NA	DD	NN	BB	DD	DD	DD	NA	DD	BB	DD	NA	BB	DD	DD	DD	DD	DD	DD	DD	DD	bn	BB	DD	DD	BB	NA	DD	NA	DD	DD	NA	BB	DD	DD	bd	DD	DD	DD	BB	NA	NA	bb	NA	BB
chr11_18448985_18449002	BB	BB	BB	DD	BB	DD	BB	BB	DD	DD	DD	BB	DD	BB	DD	BB	BB	DD	DD	DD	DD	DD	DD	DD	DD	BB	BB	DD	DD	bn	BB	DD	BB	DD	DD	BB	BB	DD	DD	BB	DD	DD	DD	BB	BB	BB	BB	BB	BB
chr11_18450059_18450076	BB	BB	BB	DD	BB	DD	BB	BB	DD	DD	DD	BB	DD	BB	DD	BB	BB	DD	DD	DD	DD	DD	DD	DD	DD	BB	BB	DD	DD	BB	BB	DD	BB	DD	DD	BB	BB	DD	DD	BB	DD	DD	DD	BB	BB	BB	BB	BB	BB
chr11_18467116_18467143	BB	BB	BB	DD	BB	DD	BB	BB	DD	DD	DD	BB	DD	BB	DD	BB	BB	DD	DD	DD	DD	DD	DD	DD	DD	BB	BB	DD	DD	BB	BB	DD	BB	DD	DD	BB	BB	DD	DD	BB	DD	DD	DD	BB	BB	BB	BB	BB	BB
chr11_18491555_18491582	BB	BB	BB	DD	BB	DD	BB	BB	dn	DD	DD	BB	DD	BB	DD	BB	BB	DD	DD	DD	DD	DD	DD	DD	DD	BB	BB	DD	DD	BB	BB	DD	BB	dn	DD	BB	BB	DD	DD	BB	DD	DD	DD	BB	BB	BB	BB	BB	BB
chr11_18491593_18491606	BB	BB	BB	DD	BB	DD	BB	BB	DD	DD	DD	BB	DD	BB	DD	BB	BB	DD	DD	DD	DD	DD	DD	DD	DD	BB	BB	dn	DD	BB	BB	DD	BB	DD	DD	BB	BB	DD	DD	BB	DD	DD	DD	BB	BB	BB	BB	BB	BB
chr11_18507077_18507112	BB	BB	BB	DD	BB	DD	BB	BB	DD	DD	DD	BB	DD	BB	DD	BB	BB	DD	DD	DD	DD	DD	DD	DD	DD	BB	BB	DD	DD	BB	BB	DD	BB	DD	DD	BB	BB	DD	DD	BB	DD	DD	DD	BB	BB	BB	BB	BB	BB
chr11_18522094_18522125	BB	BB	BB	DD	BB	DD	BB	BB	DD	DD	DD	BB	DD	BB	DD	BB	BB	DD	DD	DD	DD	DD	DD	DD	DD	BB	BB	DD	DD	BB	BB	DD	BB	DD	DD	BB	BB	DD	DD	BB	DD	DD	DD	BB	BB	BB	BB	BB	BB
chr11_18528038_18528067	BB	BB	BB	DD	BB	DD	BB	BB	DD	DD	DD	BB	DD	BB	DD	BB	BB	DD	DD	DD	DD	DD	DD	DD	DD	BB	BB	DD	DD	BB	BB	DD	BB	DD	DD	BB	BB	DD	DD	BB	DD	DD	DD	BB	BB	BB	BB	BB	BB
chr11_18541661_18541675	BB	BB	BB	DD	BB	DD	BB	BB	DD	DD	DD	BB	DD	BB	DD	BB	BB	DD	DD	DD	DD	DD	DD	DD	DD	BB	BB	DD	DD	BB	BB	DD	BB	DD	DD	BB	BB	DD	DD	BB	DD	DD	DD	BB	BB	BB	BB	BB	BB
chr11_18562340_18562351	BB	BB	BB	DD	BB	DD	BB	BB	DD	DD	DD	BB	DD	BB	DD	BB	BB	DD	DD	DD	DD	DD	DD	DD	DD	BB	BB	DD	DD	BB	BB	DD	BB	DD	DD	BB	BB	DD	DD	BB	DD	DD	DD	BB	BB	BB	BB	BB	BB
chr11_18562416_18562427	BB	BB	BB	DD	BB	DD	BB	BB	DD	DD	DD	BB	DD	BB	DD	BB	BB	DD	DD	DD	DD	DD	DD	DD	DD	BB	BB	DD	DD	BB	BB	DD	BB	DD	DD	BB	BB	DD	DD	BB	DD	DD	DD	BB	BB	BB	BB	BB	BB
chr11_18577477_18577491	BB	BB	BB	DD	BB	DD	BB	BB	DD	DD	DD	BB	DD	BB	DD	BB	BB	DD	DD	DD	DD	DD	DD	DD	DD	BB	BB	DD	DD	BB	BB	DD	BB	DD	DD	BB	BB	DD	DD	BB	DD	DD	DD	BB	BB	BB	BB	BB	BB
chr11_18579077_18579100	BB	BB	BB	DD	BB	DD	BB	BB	DD	DD	DD	BB	DD	BB	DD	BB	BB	DD	DD	DD	DD	DD	DD	DD	DD	BB	BB	DD	DD	BB	BB	DD	BB	DD	DD	BB	BB	DD	DD	BB	DD	DD	DD	BB	BB	BB	BB	BB	BB
chr11_18596275_18596294	BB	BB	BB	DD	BB	DD	BB	BB	DD	DD	DD	BB	DD	BB	DD	BB	BB	DD	DD	DD	DD	DD	DD	DD	DD	BB	BB	DD	DD	BB	BB	DD	BB	DD	DD	BB	BB	DD	DD	BB	DD	DD	DD	BB	BB	BB	BB	BB	BB
chr11_18612904_18612921	BB	BB	BB	DD	BB	DD	BB	BB	DD	DD	DD	BB	DD	BB	DD	BB	BB	DD	DD	DD	DD	DD	DD	DD	DD	BB	BB	DD	DD	BB	BB	DD	BB	DD	DD	BB	BB	DD	DD	BB	DD	DD	DD	BB	BB	BB	BB	BB	BB
chr11_18652555_18652568	BB	BB	BB	DD	BB	DD	BB	BB	DD	DD	DD	BB	DD	BB	DD	BB	BB	DD	DD	DD	DD	DD	DD	DD	DD	BB	BB	DD	DD	BB	BB	DD	BB	DD	DD	BB	BB	DD	DD	BB	DD	DD	DD	BB	BB	BB	BB	BB	BB
chr11_18664172_18664201	BB	BB	BB	DD	BB	DD	BB	BB	DD	DD	DD	BB	DD	BB	DD	BB	BB	DD	DD	DD	DD	DD	DD	DD	DD	BB	BB	DD	DD	BB	BB	DD	BB	DD	DD	BB	BB	DD	DD	BB	DD	DD	DD	BB	BB	BB	BB	BB	BB
chr11_18678967_18679008	BB	BB	BB	DD	BB	DD	BB	BB	DD	DD	DD	BB	DD	BB	DD	BB	BB	NA	NA	NA	DD	DD	DD	NA	DD	BB	BB	DD	NA	bn	BB	DD	BB	DD	NA	NA	BB	DD	DD	BB	NA	DD	NA	BB	BB	BB	BB	NA	BB
chr11_18689194_18689205	BB	BB	BB	DD	BB	DD	BB	BB	DD	DD	DD	BB	DD	BB	DD	BB	BB	DD	DD	DD	DD	DD	DD	DD	DD	BB	BB	DD	DD	BB	BB	DD	BB	DD	DD	BB	BB	DD	DD	BB	DD	DD	DD	BB	BB	BB	BB	BB	BB
chr11_18701648_18701659	BB	BB	BB	DD	BB	DD	BB	BB	DD	DD	DD	BB	DD	BB	DD	BB	BB	DD	DD	DD	DD	DD	DD	DD	DD	BB	BB	DD	DD	BB	BB	DD	BB	DD	DD	BB	BB	DD	DD	BB	DD	DD	DD	BB	BB	BB	BB	BB	BB
chr11_18714040_18714079	BB	BB	BB	DD	BB	DD	BB	BB	DD	DD	DD	BB	DD	BB	DD	BB	BB	DD	DD	DD	DD	DD	DD	DD	DD	BB	BB	DD	DD	BB	BB	DD	BB	DD	DD	BB	BB	DD	DD	BB	DD	DD	DD	BB	BB	BB	BB	BB	BB
chr11_18756512_18756527	BB	BB	BB	DD	BB	DD	BB	BB	DD	DD	DD	BB	DD	BB	DD	BB	BB	DD	DD	DD	DD	DD	DD	DD	DD	BB	BB	DD	DD	BB	BB	DD	BB	DD	DD	BB	BB	DD	DD	BB	DD	DD	DD	BB	BB	BB	BB	BB	BB
chr11_18760418_18760435	BB	BB	BB	DD	BB	DD	BB	BB	DD	DD	DD	BB	DD	BB	DD	BB	BB	DD	DD	DD	DD	DD	DD	DD	DD	BB	BB	DD	DD	BB	BB	DD	BB	DD	DD	BB	BB	DD	DD	BB	DD	DD	DD	BB	BB	BB	BB	BB	BB
chr11_18767313_18767324	BB	BB	BB	DD	BB	DD	BB	BB	DD	DD	DD	BB	DD	BB	DD	BB	BB	DD	DD	DD	DD	DD	DD	DD	DD	BB	BB	DD	DD	BB	BB	DD	BB	DD	DD	BB	BB	DD	DD	BB	DD	DD	DD	BB	BB	BB	BB	BB	BB
chr11_18838926_18838941	BB	BB	BB	DD	BB	DD	BB	BB	DD	DD	DD	BB	DD	BB	DD	BB	BB	DD	DD	DD	DD	DD	DD	DD	DD	BB	BB	DD	DD	BB	BB	DD	BB	DD	DD	BB	BB	DD	DD	BB	DD	DD	DD	BB	BB	BB	BB	BB	BB
chr11_18861339_18861350	BB	BB	BB	DD	BB	DD	BB	BB	DD	DD	DD	BB	DD	BB	DD	BB	BB	DD	DD	DD	DD	DD	DD	DD	DD	BB	BB	DD	DD	BB	BB	DD	BB	DD	DD	BB	BB	DD	DD	BB	DD	DD	DD	BB	BB	BB	BB	BB	BB
chr11_18893214_18893283	BB	BB	NA	DD	NA	DD	BB	NA	DD	DD	DD	bn	DD	BB	DD	BB	NA	DD	DD	NA	DD	DD	DD	DD	DD	NA	BB	DD	DD	BB	BB	DD	NN	DD	DD	NA	NA	NA	DD	BB	NA	DD	DD	NA	BB	NN	BB	BB	NA
chr11_18910496_18910510	BB	BB	BB	DD	BB	DD	BB	BB	DD	DD	DD	BB	DD	BB	DD	BB	BB	DD	DD	DD	DD	DD	DD	DD	DD	BB	BB	DD	DD	BB	BB	DD	BB	DD	DD	BB	BB	DD	DD	BB	DD	DD	DD	BB	BB	BB	BB	BB	BB
chr11_18911722_18911733	BB	BB	BB	DD	BB	DD	BB	BB	DD	DD	DD	BB	DD	BB	DD	BB	BB	DD	DD	DD	DD	DD	DD	DD	DD	BB	BB	DD	DD	BB	BB	DD	BB	DD	DD	BB	BB	DD	DD	BB	DD	DD	DD	BB	BB	BB	BB	BB	BB
chr11_18916484_18916519	BB	BB	BB	DD	BB	DD	BB	BB	DD	DD	DD	BB	DD	BB	DD	BB	BB	DD	DD	DD	DD	DD	DD	DD	DD	BB	BB	DD	DD	BB	BB	DD	BB	DD	DD	BB	BB	DD	DD	BB	DD	DD	DD	BB	BB	BB	BB	BB	BB
chr11_18919107_18919130	BB	BB	BB	DD	BB	DD	BB	BB	DD	DD	DD	BB	DD	BB	DD	BB	BB	DD	DD	DD	DD	DD	DD	DD	DD	BB	BB	DD	DD	BB	BB	DD	BB	DD	DD	BB	BB	DD	DD	BB	DD	DD	DD	BB	BB	BB	BB	BB	BB
chr11_18926334_18926361	BB	BB	BB	DD	BB	DD	BB	bn	DD	DD	DD	BB	DD	BB	DD	BB	BB	DD	DD	DD	DD	DD	DD	DD	DD	BB	BB	DD	DD	BB	BB	DD	BB	DD	DD	BB	BB	DD	DD	BB	DD	DD	DD	BB	BB	BB	BB	BB	BB
chr11_18955570_18955591	BB	BB	BB	DD	BB	DD	BB	BB	DD	DD	DD	BB	DD	BB	DD	BB	BB	DD	DD	DD	DD	DD	DD	DD	DD	BB	BB	DD	DD	BB	BB	DD	BB	DD	DD	BB	BB	DD	DD	BB	DD	DD	DD	BB	BB	BB	BB	BB	BB
chr11_18993354_18993373	BB	BB	BB	DD	BB	DD	BB	BB	DD	DD	DD	BB	DD	BB	DD	BB	BB	DD	DD	bd	DD	DD	DD	DD	DD	BB	BB	DD	DD	BB	BB	DD	BB	DD	DD	BB	BB	DD	DD	BB	DD	DD	DD	BB	BB	BB	BB	BB	BB
chr11_18995744_18995783	BB	BB	BB	DD	bn	DD	BB	BB	DD	DD	DD	BB	DD	BB	DD	BB	BB	DD	DD	DD	DD	DD	DD	DD	DD	BB	BB	DD	DD	BB	BB	DD	BB	DD	DD	BB	BB	DD	DD	BB	DD	DD	DD	BB	BB	BB	BB	BB	BB
chr11_19002201_19002212	BB	BB	BB	DD	BB	DD	BB	BB	DD	DD	DD	BB	DD	BB	DD	BB	BB	DD	DD	DD	DD	DD	DD	DD	DD	BB	BB	DD	DD	BB	BB	DD	BB	DD	DD	BB	BB	DD	DD	BB	DD	DD	DD	BB	BB	BB	BB	BB	BB
chr11_19008529_19008596	BB	bn	BB	NA	NA	NN	BB	BB	bd	DD	DD	NA	DD	BB	DD	BB	BB	DD	NN	DD	DD	NA	DD	bd	DD	NA	BB	DD	bd	BB	BB	DD	BB	DD	DD	NA	BB	DD	DD	NA	NA	DD	DD	NA	NA	DD	NA	BB	NA
chr11_19035183_19035206	BB	BB	BB	DD	BB	DD	BB	BB	DD	DD	DD	BB	DD	BB	DD	BB	BB	DD	DD	DD	DD	DD	DD	DD	DD	BB	BB	DD	DD	BB	BB	DD	BB	DD	DD	BB	BB	DD	DD	BB	DD	DD	DD	BB	BB	BB	BB	BB	BB
chr11_19036937_19036957	BB	BB	BB	DD	BB	DD	BB	BB	DD	DD	DD	BB	DD	BB	DD	BB	BB	DD	DD	DD	DD	DD	DD	DD	DD	BB	BB	DD	DD	BB	BB	DD	BB	DD	DD	BB	BB	DD	bd	BB	DD	DD	DD	BB	BB	BB	BB	BB	BB
chr11_19052446_19052460	FF	FF	FF	df	FF	df	FF	FF	df	df	df	FF	df	FF	df	FF	FF	df	df	df	df	df	df	df	df	FF	FF	df	df	FF	FF	df	FF	df	df	FF	FF	df	df	FF	df	df	df	FF	FF	FF	FF	FF	FF
chr11_19060498_19060517	BB	BB	BB	DD	BB	DD	BB	BB	DD	DD	DD	BB	DD	BB	DD	BB	BB	DD	DD	DD	DD	DD	DD	DD	DD	BB	BB	DD	DD	BB	BB	DD	BB	DD	DD	BB	BB	DD	DD	BB	DD	DD	DD	BB	BB	BB	BB	BB	BB
chr11_19136066_19136110	FF	FF	FF	df	FF	df	FF	FF	df	df	df	FF	df	FF	df	FF	FF	df	df	df	df	df	df	df	df	FF	FF	df	df	FF	FF	df	FF	df	df	FF	FF	df	df	FF	df	df	DD	fn	FF	FF	FF	FF	FF
chr11_19261444_19261467	BB	BB	BB	DD	BB	DD	BB	BB	DD	DD	DD	BB	DD	BB	DD	BB	BB	DD	DD	DD	DD	DD	DD	DD	DD	BB	BB	DD	DD	BB	BB	DD	BB	DD	DD	BB	BB	DD	DD	BB	DD	DD	DD	BB	BB	BB	BB	BB	BB
chr11_19276804_19276843	FF	NA	FF	FF	FF	NN	FF	FF	FF	FF	FF	FF	FF	FF	FF	FF	FF	FF	FF	FF	FF	FF	FF	FF	FF	FF	FF	FF	FF	FF	FF	FF	FF	FF	FF	FF	FF	FF	FF	FF	FF	FF	FF	FF	FF	FF	FF	FF	FF
chr11_19310962_19310976	FF	FF	FF	df	FF	df	FF	FF	df	DD	df	FF	DD	FF	df	FF	FF	DD	DD	df	df	df	df	df	df	FF	FF	DD	DD	FF	FF	df	FF	df	df	FF	FF	df	DD	FF	df	df	DD	FF	FF	FF	FF	FF	FF
chr11_19345980_19346019	BB	BB	BB	DD	BB	DD	BB	BB	DD	DD	DD	BB	DD	BB	DD	BB	BB	DD	DD	DD	DD	DD	DD	DD	DD	BB	BB	DD	DD	BB	BB	DD	BB	DD	DD	BB	BB	DD	DD	BB	DD	DD	DD	BB	BB	BB	BB	BB	BB
chr11_19378691_19378702	FF	FF	FF	DD	FF	DD	FF	FF	df	DD	DD	FF	df	FF	df	FF	FF	DD	df	DD	df	df	DD	df	DD	FF	FF	DD	df	FF	FF	df	FF	df	DD	FF	FF	df	df	FF	DD	df	df	FF	FF	FF	FF	FF	FF
chr11_19432882_19432941	BB	BB	BB	DD	BB	DD	BB	bn	DD	DD	DD	BB	DD	BB	DD	BB	BB	DD	DD	DD	DD	DD	DD	DD	DD	BB	BB	DD	DD	BB	BB	DD	BB	DD	DD	BB	BB	DD	DD	BB	DD	DD	DD	BB	BB	BB	BB	BB	BB
chr11_19446556_19446579	BB	BB	BB	DD	BB	DD	BB	BB	DD	DD	DD	BB	DD	BB	DD	BB	BB	DD	DD	DD	DD	DD	DD	DD	DD	BB	BB	DD	DD	BB	BB	DD	BB	DD	DD	BB	BB	DD	DD	BB	DD	DD	DD	BB	BB	BB	BB	BB	BB
chr11_19451683_19451698	BB	BB	BB	DD	BB	DD	BB	BB	NA	DD	DD	BB	DD	BB	DD	BB	BB	DD	NA	DD	DD	DD	DD	NA	DD	BB	BB	NA	DD	BB	BB	NA	BB	DD	NA	BB	BB	DD	NA	BB	DD	NA	DD	BB	BB	BB	BB	BB	BB
chr11_19453551_19453575	BB	BB	BB	DD	BB	DD	BB	BB	DD	DD	DD	BB	DD	BB	DD	BB	BB	DD	DD	DD	DD	DD	DD	DD	DD	BB	BB	DD	DD	BB	BB	DD	BB	DD	DD	BB	BB	DD	DD	BB	DD	DD	DD	BB	BB	BB	BB	BB	BB
chr11_19479477_19479496	BB	BB	BB	FF	BB	FF	BB	BB	FF	FF	FF	bf	FF	BB	FF	BB	BB	FF	FF	FF	FF	FF	FF	FF	FF	BB	BB	FF	FF	BB	BB	FF	BB	FF	FF	BB	BB	FF	FF	BB	FF	FF	FF	BB	BB	BB	BB	BB	BB
chr11_19487901_19487924	BB	BB	BB	DD	BB	DD	BB	BB	DD	DD	DD	BB	DD	BB	DD	BB	BB	DD	DD	DD	DD	DD	DD	DD	DD	bn	BB	DD	DD	BB	BB	DD	BB	DD	DD	BB	BB	DD	DD	BB	DD	DD	DD	BB	BB	BB	BB	BB	BB
chr11_19488178_19488207	BB	BB	BB	DD	BB	DD	BB	BB	DD	DD	DD	BB	DD	BB	DD	BB	BB	DD	DD	DD	DD	DD	DD	DD	DD	BB	BB	DD	DD	BB	BB	DD	BB	DD	DD	BB	BB	DD	DD	BB	DD	DD	DD	BB	BB	BB	BB	BB	BB
chr11_19507259_19507272	BB	BB	BB	DD	BB	DD	BB	BB	DD	DD	DD	BB	DD	BB	DD	BB	BB	DD	DD	DD	DD	DD	DD	DD	DD	bn	BB	DD	DD	BB	BB	DD	BB	DD	DD	BB	BB	DD	DD	BB	DD	DD	DD	BB	BB	BB	BB	BB	BB
chr11_19507311_19507334	BB	BB	BB	DD	BB	DD	BB	BB	DD	DD	DD	BB	DD	BB	DD	BB	BB	DD	DD	DD	DD	DD	DD	DD	DD	BB	BB	DD	DD	BB	BB	DD	BB	DD	DD	BB	BB	DD	DD	BB	DD	DD	DD	BB	BB	BB	BB	BB	BB
chr11_19509665_19509712	BB	BB	BB	DD	BB	DD	BB	BB	DD	DD	DD	BB	DD	BB	DD	BB	BB	DD	DD	DD	DD	DD	DD	DD	DD	BB	BB	DD	DD	BB	BB	DD	BB	DD	DD	BB	BB	DD	DD	BB	DD	DD	DD	BB	BB	bd	BB	BB	BB
chr11_19524533_19524556	BB	BB	BB	DD	BB	NA	BB	BB	NA	DD	DD	BB	DD	BB	DD	BB	BB	DD	DD	DD	DD	DD	NA	DD	DD	NA	BB	DD	NA	BB	BB	DD	BB	DD	DD	BB	BB	dn	DD	BB	DD	DD	DD	BB	BB	NA	BB	BB	BB
chr11_19535960_19536007	BB	BB	BB	DD	BB	DD	BB	BB	DD	DD	DD	BB	DD	BB	DD	BB	BB	DD	DD	DD	NA	DD	DD	DD	DD	BB	BB	DD	DD	BB	BB	DD	BB	DD	DD	BB	BB	DD	NN	BB	DD	DD	DD	BB	BB	BB	BB	BB	BB
chr11_19541331_19541358	BB	BB	BB	DD	BB	DD	BB	BB	DD	NA	DD	BB	DD	BB	DD	BB	BB	DD	DD	DD	DD	DD	DD	DD	DD	BB	BB	DD	DD	BB	BB	DD	BB	DD	DD	BB	BB	DD	DD	BB	DD	DD	NN	BB	BB	BB	BB	BB	NA
chr11_19594715_19594738	BB	BB	BB	DD	BB	DD	BB	BB	DD	DD	DD	BB	DD	BB	DD	BB	BB	DD	DD	DD	DD	DD	DD	DD	DD	BB	BB	DD	DD	BB	BB	DD	BB	DD	DD	BB	BB	DD	DD	BB	DD	DD	DD	BB	BB	BB	BB	BB	BB
chr11_19646779_19646822	BB	BB	BB	DD	BB	DD	BB	BB	DD	DD	DD	BB	DD	BB	DD	BB	BB	DD	DD	DD	DD	DD	DD	DD	DD	BB	BB	DD	DD	BB	BB	DD	BB	DD	DD	BB	BB	DD	DD	BB	DD	DD	DD	BB	BB	BB	BB	BB	BB
chr11_19749777_19749824	BB	DD	BB	DD	DD	DD	BB	DD	DD	DD	DD	BB	DD	BB	DD	BB	BB	DD	DD	DD	DD	dn	DD	DD	DD	BB	BB	DD	DD	BB	BB	DD	BB	DD	DD	BB	BB	DD	DD	BB	DD	DD	DD	BB	BB	BB	BB	bn	BB
chr11_19786388_19786443	NA	FF	FF	NN	FF	FF	FF	FF	FF	FF	NA	FF	FF	FF	FF	FF	FF	FF	NA	FF	FF	FF	FF	FF	NA	FF	FF	FF	FF	NA	FF	FF	FF	FF	FF	FF	FF	FF	FF	FF	FF	NA	FF	FF	FF	FF	FF	FF	FF
chr11_19800991_19801054	BB	DD	BB	DD	BB	DD	BB	BB	DD	DD	DD	bn	DD	BB	DD	BB	BB	DD	DD	DD	DD	DD	DD	dn	DD	BB	BB	DD	DD	BB	BB	DD	BB	DD	DD	BB	BB	DD	DD	BB	DD	DD	DD	BB	BB	BB	BB	BB	BB
chr11_19838622_19838651	BB	DD	BB	DD	BB	DD	BB	BB	DD	DD	DD	BB	DD	BB	DD	BB	BB	DD	DD	DD	DD	DD	DD	DD	DD	BB	BB	DD	DD	BB	BB	DD	BB	DD	DD	BB	BB	DD	DD	BB	DD	DD	DD	BB	BB	BB	BB	BB	BB
chr11_19838973_19838984	FF	df	FF	df	FF	df	FF	FF	df	DD	df	FF	DD	FF	DD	FF	FF	DD	DD	df	df	DD	DD	DD	DD	FF	FF	df	df	FF	FF	DD	FF	df	DD	FF	FF	df	DD	FF	df	DD	df	FF	FF	FF	FF	FF	FF
chr11_19851735_19851773	NA	DD	BB	NA	BB	DD	NA	BB	DD	DD	DD	BB	DD	NN	DD	NA	BB	NA	DD	DD	DD	DD	DD	DD	DD	NA	BB	DD	dn	NA	BB	DD	BB	DD	DD	NA	NA	DD	NA	BB	DD	NA	DD	BB	BB	BB	BB	NA	BB
chr11_19853049_19853084	BB	DD	BB	DD	BB	DD	BB	BB	DD	DD	DD	BB	DD	BB	DD	BB	BB	dn	DD	DD	DD	DD	DD	DD	DD	BB	BB	DD	DD	BB	BB	DD	BB	DD	DD	BB	BB	DD	DD	BB	DD	DD	DD	BB	BB	BB	BB	BB	BB
chr11_19906404_19906443	BB	DD	BB	BB	BB	DD	BB	BB	DD	DD	DD	BB	DD	BB	DD	BB	BB	DD	DD	DD	DD	DD	DD	DD	DD	BB	BB	DD	DD	BB	BB	DD	BB	DD	DD	BB	BB	DD	DD	BB	DD	DD	DD	BB	BB	BB	BB	BB	BB
chr11_19931308_19931332	BB	DD	BB	DD	BB	DD	BB	BB	DD	DD	DD	BB	DD	BB	DD	BB	BB	DD	DD	DD	DD	DD	DD	DD	DD	BB	BB	DD	DD	BB	BB	DD	BB	DD	DD	BB	BB	DD	DD	BB	DD	DD	DD	BB	BB	BB	BB	BB	BB
chr11_19932473_19932500	FF	FF	FF	FF	fn	NA	FF	FF	NA	FF	FF	FF	FF	FF	FF	FF	FF	FF	FF	FF	FF	FF	FF	FF	FF	NA	NA	FF	FF	FF	FF	FF	FF	FF	FF	FF	FF	FF	NA	FF	FF	FF	FF	FF	FF	FF	NA	FF	FF
chr11_20120583_20120634	DD	DD	DD	DD	DD	DD	DD	DD	DD	DD	DD	UU	DD	DD	DD	NA	DD	DD	DD	DD	DD	DD	DD	DD	DD	DD	DD	DD	DD	NA	DD	DD	DD	DD	DD	DD	DD	DD	DD	DD	DD	DD	DD	DD	DD	DD	DD	DD	DD
chr11_20136028_20136051	FF	FF	FF	FF	FF	FF	FF	FF	FF	FF	FF	FF	FF	FF	FF	FF	FF	FF	NA	FF	FF	FF	FF	FF	FF	NA	FF	FF	FF	FF	FF	FF	FF	FF	FF	FF	FF	FF	FF	FF	FF	FF	FF	FF	FF	FF	FF	FF	FF
chr11_20644296_20644334	FF	FF	FF	FF	FF	FF	FF	FF	FF	FF	FF	FF	FF	FF	FF	FF	FF	FF	FF	FF	FF	FF	NN	NN	FF	FF	FF	FF	FF	FF	FF	FF	FF	FF	FF	FF	FF	FF	FF	FF	FF	FF	FF	FF	FF	FF	FF	FF	FF
chr11_20787572_20787603	BB	DD	BB	DD	BB	DD	BB	BB	DD	DD	DD	BB	DD	BB	DD	BB	BB	DD	DD	DD	DD	DD	DD	DD	DD	BB	BB	DD	DD	BB	BB	DD	BB	DD	DD	BB	BB	DD	DD	BB	DD	DD	DD	DD	BB	BB	BB	BB	BB
chr11_20809530_20809549	BB	DD	BB	DD	BB	DD	BB	BB	DD	DD	DD	BB	DD	DD	DD	BB	BB	DD	DD	DD	DD	DD	DD	DD	DD	BB	DD	DD	DD	BB	BB	DD	BB	DD	DD	BB	BB	DD	DD	BB	DD	DD	DD	DD	BB	BB	BB	BB	BB
chr11_20815447_20815490	BB	DD	BB	DD	BB	DD	BB	BB	DD	DD	DD	BB	DD	DD	DD	BB	BB	DD	DD	DD	DD	DD	DD	DD	DD	BB	DD	DD	DD	BB	BB	DD	BB	DD	DD	BB	BB	DD	DD	BB	DD	DD	DD	DD	BB	BB	BB	BB	BB
chr11_20885744_20885775	BB	DD	BB	DD	BB	DD	BB	BB	DD	DD	DD	BB	DD	DD	DD	BB	BB	DD	DD	DD	DD	DD	DD	DD	DD	BB	DD	DD	DD	BB	BB	DD	BB	DD	DD	BB	BB	DD	DD	BB	DD	DD	DD	DD	BB	BB	BB	BB	BB
chr11_20932860_20932939	bb	NA	bb	bu	bb	bb	bb	bb	NA	bb	bb	bb	NA	bb	bb	bb	bb	NA	bb	bu	NA	bb	bb	bb	bb	bb	NA	bb	bb	bb	bb	bb	bb	bb	NA	bb	bb	bb	bb	bb	bb	NA	bb	bb	bb	bb	bb	bb	bb
chr11_20941973_20941992	BB	DD	BB	DD	BB	DD	BB	BB	DD	DD	DD	BB	DD	DD	DD	BB	BB	DD	DD	DD	DD	DD	DD	DD	DD	BB	DD	DD	DD	BB	BB	DD	BB	DD	DD	BB	BB	DD	DD	BB	DD	DD	DD	DD	BB	BB	BB	BB	BB
chr11_20951365_20951378	BB	DD	BB	DD	BB	DD	BB	BB	DD	DD	DD	BB	DD	DD	DD	BB	BB	DD	DD	DD	DD	DD	DD	DD	DD	BB	DD	DD	DD	BB	BB	DD	BB	DD	DD	BB	BB	DD	DD	BB	DD	DD	DD	DD	BB	BB	BB	BB	BB
chr11_20953675_20953702	BB	DD	BB	DD	BB	DD	BB	BB	DD	DD	DD	bn	DD	DD	DD	bn	BB	DD	DD	DD	DD	DD	DD	DD	DD	BB	DD	DD	DD	BB	BB	DD	BB	DD	DD	BB	BB	DD	DD	BB	DD	DD	DD	DD	BB	BB	BB	BB	BB
chr11_20957649_20957672	BB	DD	BB	DD	BB	DD	BB	BB	DD	DD	DD	BB	DD	DD	DD	BB	BB	DD	DD	DD	DD	DD	DD	DD	DD	BB	DD	DD	DD	BB	BB	DD	BB	DD	DD	BB	BB	DD	DD	BB	DD	DD	DD	DD	BB	BB	BB	BB	BB
chr11_21031682_21031721	BB	DD	BB	DD	BB	DD	BB	BB	DD	DD	DD	BB	DD	DD	NA	BB	BB	DD	DD	DD	DD	DD	bd	DD	DD	NA	DD	DD	DD	BB	BB	NA	BB	DD	DD	BB	BB	DD	DD	BB	NA	DD	DD	DD	BB	BB	BB	BB	BB
chr11_21162702_21162745	BB	DD	BB	DD	BB	DD	BB	BB	DD	DD	DD	BB	DD	DD	DD	BB	BB	DD	DD	DD	DD	DD	DD	DD	DD	BB	DD	DD	DD	BB	BB	DD	BB	DD	DD	BB	BB	DD	DD	BB	DD	DD	DD	DD	BB	BB	BB	BB	BB
chr11_21170495_21170538	DD	DD	NA	DD	DD	DD	DD	NA	DD	UU	DD	DD	DD	DD	DD	DD	NA	DD	DD	DD	DD	DD	DD	DD	DD	DD	DD	DD	DD	DD	DD	DD	DD	DD	DD	DD	DD	DD	DD	DD	DD	DD	DD	DD	DD	NA	UU	DD	DD
chr11_21203178_21203209	BB	DD	BB	DD	BB	DD	BB	BB	DD	DD	DD	BB	DD	DD	DD	BB	BB	DD	DD	DD	DD	DD	DD	DD	DD	BB	DD	DD	DD	BB	BB	DD	BB	DD	DD	BB	BB	DD	DD	BB	DD	DD	DD	DD	BB	BB	BB	BB	BB
chr11_21235389_21235436	BB	DD	BB	NA	BB	DD	BB	BB	DD	DD	DD	BB	DD	DD	bd	BB	BB	DD	NA	DD	DD	DD	DD	DD	DD	BB	DD	DD	DD	BB	BB	DD	BB	DD	dn	BB	BB	DD	DD	BB	DD	DD	DD	DD	BB	BB	BB	BB	BB
chr11_21241223_21241250	BB	DD	BB	BB	BB	DD	BB	BB	BB	BB	BB	BB	BB	BB	BB	BB	bn	BB	BB	BB	BB	BB	BB	BB	DD	BB	DD	dn	DD	BB	BB	DD	BB	DD	DD	BB	BB	DD	DD	BB	DD	DD	DD	DD	BB	BB	BB	BB	bn
chr11_21358588_21358635	BB	DD	BB	DD	BB	DD	BB	BB	DD	DD	DD	BB	DD	DD	NA	BB	BB	DD	DD	DD	DD	NA	DD	DD	NA	BB	DD	DD	DD	BB	BB	DD	BB	NA	DD	BB	BB	DD	DD	BB	DD	DD	NA	DD	BB	BB	BB	BB	NA
chr11_21532211_21532250	BB	DD	BB	DD	BB	DD	BB	BB	DD	DD	DD	BB	DD	DD	DD	BB	BB	DD	DD	DD	DD	DD	DD	dn	DD	BB	DD	DD	DD	BB	BB	DD	BB	DD	DD	BB	BB	DD	DD	BB	DD	DD	DD	DD	BB	BB	BB	BB	BB
chr11_21594676_21594715	FF	FF	FF	NA	FF	FF	NA	FF	FF	fn	FF	FF	NA	FF	NA	FF	NN	FF	FF	NA	NA	FF	FF	FF	FF	FF	FF	FF	FF	NA	NA	FF	FF	NA	NA	NA	FF	NA	FF	FF	NA	FF	FF	FF	NA	NA	NA	FF	FF
chr11_21627506_21627531	BB	DD	BB	DD	BB	DD	BB	BB	DD	DD	DD	BB	DD	DD	DD	BB	BB	DD	DD	DD	DD	DD	DD	DD	DD	BB	DD	DD	DD	BB	BB	DD	BB	DD	DD	BB	BB	DD	DD	BB	DD	dn	DD	DD	BB	BB	BB	BB	BB
chr11_21631666_21631695	BB	DD	BB	DD	BB	DD	BB	BB	DD	DD	DD	BB	DD	DD	bd	BB	BB	DD	DD	DD	DD	DD	DD	DD	DD	BB	DD	DD	DD	BB	BB	DD	BB	DD	DD	BB	BB	DD	DD	BB	DD	DD	DD	DD	BB	BB	BB	BB	BB
chr11_21645491_21645523	BB	DD	BB	DD	BB	DD	BB	BB	DD	DD	DD	BB	DD	DD	DD	BB	BB	DD	DD	DD	DD	DD	DD	DD	DD	BB	DD	DD	DD	BB	BB	DD	BB	DD	DD	BB	BB	DD	DD	BB	DD	DD	DD	DD	BB	BB	BB	BB	BB
chr11_21720917_21720948	BB	DD	BB	DD	BB	DD	BB	BB	DD	DD	DD	BB	DD	DD	DD	BB	BB	DD	DD	DD	DD	DD	DD	DD	DD	BB	DD	DD	DD	BB	BB	DD	BB	DD	DD	BB	BB	DD	DD	BB	DD	DD	DD	DD	BB	BB	BB	BB	BB
chr11_21745670_21745717	BB	DD	BB	DD	BB	DD	BB	BB	DD	DD	DD	BB	DD	DD	DD	BB	BB	DD	DD	DD	DD	DD	DD	DD	DD	BB	DD	DD	DD	BB	BB	DD	BB	DD	DD	BB	BB	DD	DD	BB	DD	DD	DD	DD	BB	BB	BB	BB	BB
chr11_21770362_21770373	FF	df	FF	df	FF	df	FF	FF	df	df	DD	FF	df	df	df	FF	FF	df	DD	df	df	df	df	df	df	FF	df	df	df	FF	FF	df	FF	df	df	FF	FF	df	df	FF	df	df	df	df	FF	FF	FF	FF	FF
chr11_21813924_21813941	BB	DD	BB	DD	BB	DD	BB	BB	DD	DD	DD	BB	DD	DD	DD	BB	BB	DD	DD	DD	DD	DD	DD	DD	DD	BB	DD	DD	DD	BB	BB	DD	BB	DD	DD	BB	BB	DD	DD	BB	DD	DD	DD	DD	BB	BB	BB	BB	BB
chr11_21844668_21844685	BB	DD	BB	DD	BB	DD	BB	BB	DD	DD	DD	BB	DD	DD	DD	BB	BB	DD	DD	DD	DD	DD	DD	DD	DD	BB	DD	bd	DD	BB	BB	DD	BB	DD	DD	BB	BB	DD	DD	BB	DD	DD	DD	DD	BB	BB	BB	BB	BB
chr11_21873279_21873294	BB	DD	BB	DD	BB	DD	BB	BB	DD	DD	DD	BB	DD	DD	DD	BB	BB	DD	DD	DD	DD	DD	DD	DD	DD	BB	DD	DD	DD	BB	BB	DD	BB	DD	DD	BB	BB	DD	DD	BB	DD	DD	DD	DD	BB	BB	BB	BB	BB
chr11_21892110_21892149	FF	FF	FF	fn	FF	FF	FF	FF	FF	NA	FF	NA	FF	FF	FF	FF	NN	FF	FF	FF	FF	FF	FF	FF	FF	FF	FF	FF	FF	FF	FF	FF	FF	FF	FF	FF	FF	FF	FF	FF	FF	FF	FF	FF	FF	FF	FF	FF	FF
chr11_21983716_21983727	BB	dd	BB	DD	BB	dd	BB	BB	dd	dd	dd	BB	dd	dd	dd	BB	BB	dd	dd	dd	dd	dd	dd	dd	dd	bd	dd	dd	dd	BB	BB	dd	BB	dd	dd	BB	BB	dd	dd	BB	dd	dd	dd	dd	BB	BB	BB	BB	BB
chr11_22029930_22029989	NA	DD	NN	DD	NN	DD	NN	NN	DD	DD	DD	BB	DD	DD	DD	NN	NN	DD	DD	DD	DD	DD	DD	DD	DD	NN	NA	DD	DD	NA	BB	DD	NA	DD	DD	BB	BB	NN	DD	BB	dn	DD	DD	NA	NA	BB	bn	bn	NA
chr11_22069437_22069448	FF	df	FF	df	FF	df	FF	FF	df	df	df	FF	df	DD	df	FF	FF	df	df	DD	df	df	df	df	df	FF	df	df	df	FF	FF	df	FF	df	df	FF	FF	df	df	FF	DD	df	df	df	FF	FF	FF	FF	FF
chr11_22192364_22192391	NA	DD	du	DD	DD	DD	NA	NA	DD	DD	DD	DD	DD	DD	DD	NA	DD	DD	DD	DD	DD	DD	DD	DD	DD	NA	DD	DD	DD	DD	DD	DD	DD	DD	DD	NA	NA	DD	DD	DD	DD	DD	DD	DD	DD	DD	DD	DD	DD
chr11_22238615_22238662	BB	bd	BB	DD	BB	DD	BB	BB	DD	DD	DD	BB	DD	DD	bd	BB	BB	DD	DD	bd	DD	DD	bd	DD	DD	BB	DD	DD	DD	BB	BB	DD	BB	DD	DD	BB	BB	DD	DD	BB	DD	DD	bd	DD	BB	BB	BB	BB	BB
chr11_22305619_22305666	NA	DD	DD	NA	BB	DD	BB	BB	DD	DD	DD	BB	DD	NA	DD	BB	BB	DD	DD	NA	NA	DD	DD	DD	NN	NA	DD	NA	DD	BB	BB	DD	BB	DD	DD	BB	NA	NA	DD	BB	DD	DD	DD	DD	NA	NA	BB	BB	BB
chr11_22333919_22333950	BB	DD	BB	DD	BB	DD	BB	BB	DD	DD	DD	BB	DD	DD	DD	BB	BB	DD	DD	DD	DD	DD	DD	DD	DD	bn	DD	DD	DD	BB	BB	DD	BB	DD	DD	BB	BB	DD	DD	BB	DD	DD	DD	DD	BB	BB	BB	BB	BB
chr11_22394738_22394769	NA	FF	FF	FF	FF	FF	FF	FF	FF	FF	FF	FF	FF	FF	FF	FF	FF	FF	FF	FF	FF	FF	FF	FF	FF	FF	FF	NA	FF	FF	FF	FF	FF	FF	FF	FF	FF	FF	FF	FF	FF	FF	FF	FF	FF	NA	FF	FF	FF
chr11_22426040_22426087	BB	DD	BB	DD	BB	DD	BB	BB	DD	DD	DD	BB	DD	DD	DD	BB	BB	DD	DD	DD	DD	DD	DD	DD	DD	BB	DD	DD	DD	BB	BB	DD	BB	DD	DD	BB	BB	DD	DD	BB	DD	DD	DD	DD	BB	BB	BB	BB	BB
chr11_22479795_22479838	FF	FF	FF	FF	FF	FF	FF	FF	FF	FF	FF	NN	FF	fn	NA	FF	FF	FF	FF	FF	FF	FF	FF	FF	FF	FF	FF	FF	FF	FF	FF	FF	FF	FF	FF	FF	FF	FF	FF	FF	FF	FF	FF	FF	FF	NA	FF	FF	FF
chr11_22620611_22620638	FF	FF	FF	NN	FF	FF	FF	FF	FF	FF	FF	NA	FF	FF	FF	FF	FF	FF	FF	FF	FF	FF	FF	FF	FF	NA	FF	FF	FF	FF	FF	FF	FF	FF	FF	FF	FF	FF	FF	FF	FF	FF	FF	FF	FF	FF	FF	FF	FF
chr11_22686551_22686574	BB	DD	BB	DD	BB	DD	BB	BB	DD	DD	DD	BB	DD	DD	DD	BB	BB	DD	DD	DD	DD	DD	DD	DD	DD	BB	DD	DD	DD	BB	BB	DD	BB	DD	DD	BB	BB	DD	DD	BB	DD	DD	DD	DD	BB	BB	BB	BB	BB
chr11_22714914_22714953	NA	FF	FF	FF	NA	NA	FF	FF	FF	FF	FF	FF	FF	NN	FF	FF	FF	FF	FF	FF	FF	FF	NA	FF	FF	NA	FF	FF	FF	FF	FF	FF	FF	FF	FF	NA	NA	FF	FF	FF	fn	FF	NA	NA	FF	NA	FF	FF	FF
chr11_22723624_22723637	BB	DD	BB	DD	BB	DD	BB	BB	DD	DD	DD	BB	DD	DD	DD	BB	BB	DD	DD	DD	DD	DD	DD	DD	DD	BB	DD	DD	DD	BB	BB	DD	BB	DD	DD	BB	BB	DD	DD	BB	DD	DD	DD	DD	BB	BB	BB	BB	BB
chr11_22742700_22742711	BB	DD	BB	DD	BB	DD	BB	BB	DD	DD	DD	BB	DD	DD	DD	BB	BB	DD	DD	DD	DD	DD	DD	DD	DD	BB	DD	DD	DD	BB	BB	DD	BB	DD	DD	BB	BB	DD	DD	BB	DD	DD	DD	DD	BB	BB	BB	BB	BB
chr11_22742967_22742978	BB	DD	BB	DD	BB	DD	BB	BB	DD	DD	DD	BB	DD	DD	DD	BB	BB	DD	DD	DD	DD	DD	DD	DD	DD	BB	DD	DD	DD	BB	BB	DD	BB	DD	DD	BB	BB	DD	DD	BB	DD	DD	DD	DD	BB	BB	BB	BB	BB
chr11_22743242_22743253	BB	DD	BB	DD	BB	DD	BB	BB	DD	DD	DD	BB	DD	DD	DD	BB	BB	DD	DD	dn	DD	DD	DD	DD	DD	BB	DD	DD	DD	BB	BB	DD	BB	DD	DD	BB	BB	DD	DD	BB	DD	DD	DD	DD	BB	BB	BB	BB	BB
chr11_22746759_22746772	BB	DD	BB	DD	BB	DD	BB	BB	DD	DD	DD	BB	DD	DD	DD	BB	BB	DD	DD	DD	DD	DD	DD	DD	DD	BB	DD	DD	DD	BB	BB	DD	BB	DD	DD	BB	BB	DD	DD	BB	DD	DD	DD	DD	BB	BB	BB	BB	BB
chr11_22754290_22754301	FF	df	FF	df	FF	df	FF	FF	df	df	df	FF	df	df	df	FF	FF	df	df	df	df	df	df	df	df	FF	df	df	df	FF	FF	df	FF	df	DD	FF	FF	df	df	FF	df	df	df	df	FF	FF	FF	FF	FF
chr11_22766679_22766714	BB	DD	BB	DD	BB	DD	BB	BB	DD	DD	NA	NA	DD	DD	DD	BB	BB	DD	dn	DD	DD	DD	DD	dn	DD	NA	DD	NA	DD	BB	BB	DD	BB	dn	DD	BB	BB	DD	NA	BB	NN	DD	DD	DD	BB	BB	BB	BB	BB
chr11_22767866_22767889	BB	DD	BB	DD	BB	DD	BB	BB	DD	DD	DD	BB	DD	DD	DD	BB	BB	DD	DD	DD	DD	DD	DD	DD	DD	BB	DD	DD	DD	BB	BB	DD	BB	DD	DD	BB	BB	DD	DD	BB	DD	DD	DD	DD	BB	BB	BB	BB	BB
chr11_22781584_22781635	BB	dd	BB	dd	NA	dd	BB	BB	dd	dd	dd	NN	dd	dd	dd	BB	BB	dd	dd	dd	dd	dd	DD	DD	dd	NA	dd	dd	dd	BB	BB	dd	BB	dd	dd	NA	NA	dd	dd	BB	NA	dd	dd	dd	BB	NA	BB	NA	BB
chr11_22782278_22782305	BB	DD	BB	dd	BB	dd	BB	BB	DD	dd	DD	BB	DD	dd	dd	BB	BB	DD	DD	DD	dd	dd	dd	dd	dd	BB	DD	DD	dd	BB	BB	dd	BB	dd	dd	BB	BB	DD	DD	BB	dd	dd	dd	dd	BB	BB	BB	BB	BB
chr11_22787281_22787298	BB	DD	BB	DD	BB	DD	BB	BB	DD	DD	DD	BB	DD	DD	DD	BB	BB	DD	DD	DD	DD	DD	DD	DD	DD	BB	DD	DD	DD	BB	BB	DD	BB	DD	DD	BB	BB	DD	DD	BB	DD	DD	DD	DD	BB	BB	BB	BB	BB
chr11_22796722_22796733	FF	df	FF	df	FF	df	FF	FF	df	df	df	FF	df	df	df	FF	FF	df	df	df	df	df	df	DD	df	FF	df	df	df	FF	FF	df	FF	df	df	FF	FF	df	df	FF	df	DD	df	DD	FF	FF	FF	FF	FF
chr11_22819482_22819517	BB	NA	BB	NA	BB	DD	BB	BB	DD	DD	NA	BB	NA	NN	DD	BB	BB	NA	dn	NA	NA	DD	NA	DD	NA	BB	NA	NA	DD	BB	BB	NA	BB	DD	DD	BB	BB	DD	DD	BB	NA	NA	NA	NA	BB	BB	BB	BB	BB
chr11_22839887_22839902	BB	DD	BB	DD	BB	DD	BB	BB	DD	DD	DD	BB	DD	DD	DD	BB	BB	DD	DD	DD	DD	DD	DD	DD	DD	BB	dn	DD	DD	BB	BB	DD	BB	DD	DD	BB	BB	DD	DD	BB	DD	DD	DD	DD	BB	BB	BB	BB	BB
chr11_22878053_22878064	BB	DD	BB	DD	BB	DD	BB	BB	DD	DD	DD	BB	DD	DD	DD	BB	BB	DD	DD	DD	DD	DD	DD	DD	DD	BB	DD	DD	DD	BB	BB	DD	BB	DD	DD	BB	BB	DD	DD	BB	DD	DD	DD	DD	BB	BB	BB	BB	BB
chr11_22883830_22883843	BB	DD	BB	dd	BB	dd	BB	BB	DD	dd	DD	BB	DD	dd	DD	BB	BB	DD	dd	DD	dd	dd	dd	DD	dd	BB	dd	dd	DD	BB	BB	DD	BB	DD	DD	BB	BB	dd	dd	BB	DD	DD	dd	dd	BB	BB	BB	BB	BB
chr11_22886332_22886343	BB	dd	BB	dd	BB	dd	BB	BB	dd	dd	dd	BB	dd	dd	dd	BB	BB	dd	dd	dn	dd	dd	dd	dd	dd	BB	dn	dd	dd	BB	BB	dd	BB	dd	dd	BB	BB	dd	dd	BB	DD	dd	dd	dd	BB	BB	BB	BB	BB
chr11_22888010_22888029	BB	DD	BB	DD	BB	DD	BB	BB	DD	DD	DD	BB	DD	DD	DD	BB	BB	DD	DD	DD	DD	DD	DD	DD	DD	BB	DD	DD	DD	BB	BB	DD	BB	DD	DD	BB	BB	DD	DD	BB	DD	DD	DD	DD	BB	BB	BB	BB	BB
chr11_22905010_22905041	BB	DD	BB	DD	BB	DD	BB	BB	DD	DD	DD	BB	DD	dn	DD	BB	BB	DD	DD	DD	DD	DD	DD	DD	DD	BB	DD	DD	DD	BB	BB	DD	BB	DD	DD	BB	BB	DD	DD	BB	DD	DD	DD	DD	BB	BB	BB	BB	BB
chr11_22907841_22907856	BB	DD	BB	DD	BB	DD	BB	BB	DD	DD	DD	BB	DD	DD	DD	BB	BB	DD	DD	DD	DD	DD	DD	DD	DD	BB	DD	DD	DD	BB	BB	DD	BB	DD	DD	BB	BB	DD	DD	BB	DD	DD	DD	DD	BB	BB	BB	BB	BB
chr11_22911510_22911521	FF	DD	FF	df	FF	df	FF	FF	df	DD	df	FF	df	DD	DD	FF	FF	df	DD	DD	DD	DD	DD	DD	DD	FF	df	DD	df	FF	FF	df	FF	dn	DD	FF	FF	df	DD	FF	df	DD	df	DD	FF	FF	FF	FF	FF
chr11_22919018_22919055	BB	DD	BB	DD	BB	DD	BB	BB	DD	DD	DD	BB	DD	DD	DD	BB	BB	DD	DD	DD	DD	DD	DD	DD	DD	BB	DD	DD	DD	BB	BB	DD	bn	DD	DD	BB	BB	DD	DD	BB	DD	DD	DD	DD	BB	BB	BB	BB	BB
chr11_22927565_22927580	BB	DD	BB	DD	BB	DD	BB	BB	DD	DD	DD	BB	DD	DD	DD	BB	BB	DD	DD	DD	DD	DD	DD	DD	DD	BB	DD	DD	DD	BB	BB	DD	BB	DD	DD	BB	BB	DD	DD	BB	DD	DD	DD	DD	BB	BB	BB	BB	BB
chr11_22959112_22959129	FF	FF	fn	FF	FF	FF	FF	FF	FF	FF	FF	FF	FF	FF	FF	FF	FF	FF	FF	FF	FF	FF	FF	FF	FF	FF	FF	FF	FF	FF	FF	FF	FF	FF	FF	FF	FF	FF	FF	FF	FF	FF	FF	FF	FF	FF	FF	FF	FF
chr11_23001714_23001733	FF	FF	FF	FF	FF	FF	FF	FF	FF	FF	FF	FF	FF	FF	FF	FF	FF	FF	FF	FF	FF	NN	NN	FF	FF	FF	FF	FF	FF	FF	FF	FF	FF	FF	FF	FF	FF	FF	FF	FF	FF	FF	FF	FF	FF	FF	FF	FF	FF
chr11_23001733_23001744	bf	FF	FF	FF	FF	FF	FF	FF	FF	fn	FF	FF	FF	FF	FF	FF	FF	FF	FF	FF	FF	bf	BB	FF	bf	bf	FF	FF	FF	FF	FF	FF	FF	FF	FF	fn	bf	fn	FF	FF	FF	FF	FF	FF	FF	fn	bf	FF	fn
chr11_23033283_23033314	BB	DD	BB	DD	BB	DD	BB	BB	DD	DD	DD	BB	DD	DD	DD	BB	BB	DD	DD	DD	DD	DD	DD	DD	DD	BB	DD	DD	DD	BB	BB	DD	BB	DD	DD	BB	BB	DD	DD	BB	DD	DD	DD	DD	BB	BB	BB	BB	BB
chr11_23043939_23043983	BB	DD	BB	DD	BB	DD	BB	BB	NN	DD	DD	BB	DD	DD	DD	BB	BB	NA	DD	DD	NA	DD	DD	DD	DD	BB	DD	DD	DD	BB	BB	DD	BB	NA	DD	NA	BB	DD	DD	BB	DD	DD	NA	DD	BB	NA	BB	BB	BB
chr11_23055588_23055611	BB	DD	BB	DD	BB	DD	BB	BB	DD	DD	DD	BB	DD	DD	DD	BB	BB	DD	DD	DD	DD	DD	DD	DD	DD	BB	DD	DD	DD	BB	BB	DD	BB	DD	DD	BB	BB	DD	DD	BB	DD	DD	DD	DD	BB	BB	BB	BB	BB
chr11_23076065_23076080	BB	DD	BB	DD	BB	DD	BB	BB	DD	DD	DD	BB	DD	DD	DD	BB	BB	DD	DD	DD	DD	DD	DD	DD	DD	BB	DD	DD	DD	BB	BB	DD	BB	DD	DD	BB	BB	DD	DD	BB	DD	DD	DD	DD	BB	BB	BB	BB	BB
chr11_23103536_23103579	FF	FF	FF	FF	FF	FF	FF	FF	FF	FF	FF	FF	FF	FF	FF	FF	FF	FF	FF	FF	FF	FF	FF	NA	FF	fn	FF	FF	FF	FF	FF	fn	FF	FF	FF	FF	FF	FF	FF	FF	FF	FF	FF	FF	FF	FF	FF	FF	FF
chr11_23106205_23106248	BB	DD	BB	DD	BB	DD	BB	BB	DD	DD	DD	BB	DD	DD	DD	BB	BB	DD	DD	DD	DD	DD	DD	DD	DD	BB	DD	DD	DD	BB	BB	DD	BB	DD	DD	BB	BB	DD	DD	BB	DD	DD	DD	DD	BB	BB	BB	BB	BB
chr11_23132505_23132536	BB	DD	BB	DD	BB	DD	BB	BB	DD	DD	NA	BB	DD	DD	DD	BB	BB	DD	DD	DD	DD	DD	DD	NN	NA	BB	DD	NA	DD	BB	BB	DD	BB	DD	DD	BB	BB	DD	DD	BB	DD	DD	DD	DD	BB	BB	BB	BB	BB
chr11_23141088_23141099	BB	DD	BB	DD	BB	DD	BB	BB	DD	DD	DD	BB	DD	DD	DD	BB	BB	DD	DD	DD	DD	DD	DD	DD	DD	BB	DD	DD	DD	BB	BB	DD	BB	DD	DD	BB	BB	DD	DD	BB	DD	DD	DD	DD	BB	BB	BB	BB	BB
chr11_23149633_23149665	BB	DD	BB	DD	BB	DD	BB	BB	DD	DD	DD	BB	DD	DD	DD	BB	BB	DD	DD	DD	DD	DD	DD	DD	DD	BB	DD	DD	DD	BB	BB	DD	BB	DD	DD	BB	BB	DD	DD	BB	DD	DD	DD	DD	BB	BB	BB	BB	BB
chr11_23154430_23154453	BB	DD	BB	DD	BB	DD	BB	BB	DD	DD	DD	BB	DD	DD	DD	BB	BB	DD	DD	DD	DD	DD	DD	DD	DD	BB	DD	DD	DD	BB	BB	DD	BB	DD	DD	BB	BB	DD	DD	BB	DD	DD	bd	DD	BB	BB	BB	BB	BB
chr11_23170350_23170409	NA	DD	BB	DD	NA	DD	NN	NA	DD	DD	DD	BB	DD	DD	DD	BB	BB	DD	DD	DD	NA	DD	DD	DD	DD	NA	DD	DD	DD	BB	NA	DD	NA	DD	DD	BB	BB	DD	DD	BB	DD	DD	DD	DD	BB	NA	BB	BB	BB
chr11_23173728_23173747	BB	DD	BB	DD	BB	DD	BB	BB	DD	DD	DD	BB	DD	DD	DD	BB	bn	DD	DD	DD	DD	DD	DD	DD	DD	BB	DD	DD	DD	BB	BB	DD	BB	DD	DD	BB	BB	DD	DD	BB	DD	DD	DD	DD	BB	BB	BB	BB	BB
chr11_23215930_23215945	BB	DD	BB	DD	BB	DD	BB	BB	DD	DD	DD	BB	DD	DD	DD	BB	BB	DD	DD	DD	DD	DD	DD	DD	DD	BB	DD	DD	DD	BB	BB	DD	BB	DD	DD	BB	BB	DD	DD	BB	DD	DD	DD	DD	BB	BB	BB	BB	BB
chr11_23226552_23226567	BB	DD	BB	DD	BB	DD	BB	BB	DD	DD	DD	BB	DD	DD	DD	BB	BB	DD	DD	DD	DD	DD	DD	DD	DD	BB	DD	DD	DD	BB	BB	DD	BB	DD	DD	BB	BB	DD	DD	BB	DD	DD	DD	DD	BB	BB	BB	BB	BB
chr11_23250532_23250559	BB	DD	BB	DD	BB	DD	BB	BB	DD	DD	DD	BB	DD	DD	DD	BB	BB	DD	DD	DD	DD	DD	DD	DD	DD	BB	DD	DD	DD	BB	BB	DD	BB	DD	DD	BB	BB	DD	DD	BB	DD	DD	DD	DD	BB	BB	BB	BB	BB
chr11_23258735_23258782	BB	DD	BB	DD	BB	DD	BB	BB	DD	DD	DD	BB	DD	DD	DD	BB	BB	DD	DD	DD	DD	DD	DD	DD	DD	BB	DD	DD	DD	BB	bn	DD	BB	DD	DD	BB	BB	DD	DD	BB	DD	DD	DD	DD	BB	BB	BB	BB	BB
chr11_23263007_23263022	BB	DD	BB	DD	BB	DD	BB	BB	DD	DD	DD	BB	DD	DD	DD	BB	BB	DD	DD	DD	DD	DD	DD	DD	DD	BB	DD	DD	DD	BB	BB	DD	BB	DD	DD	BB	BB	DD	DD	BB	DD	DD	DD	DD	BB	BB	BB	BB	BB
chr11_23461315_23461369	FF	FF	FF	FF	FF	NA	NN	FF	FF	FF	FF	FF	FF	FF	FF	FF	FF	FF	FF	FF	FF	NA	FF	FF	FF	FF	FF	FF	FF	FF	FF	FF	FF	FF	NA	FF	FF	FF	FF	FF	FF	FF	FF	FF	FF	NA	FF	FF	FF
chr11_23542942_23542963	BB	DD	BB	DD	BB	DD	BB	BB	DD	DD	DD	BB	DD	dn	DD	BB	BB	DD	DD	DD	DD	DD	DD	DD	DD	BB	DD	DD	DD	BB	BB	DD	BB	DD	DD	BB	BB	DD	bd	BB	DD	DD	DD	DD	BB	BB	BB	BB	BB
chr11_23558037_23558086	BB	DD	BB	DD	BB	DD	BB	BB	DD	DD	DD	BB	DD	DD	DD	BB	BB	DD	DD	DD	DD	DD	DD	DD	DD	BB	DD	DD	DD	BB	BB	DD	BB	DD	DD	BB	BB	DD	DD	BB	DD	DD	DD	DD	BB	BB	BB	BB	BB
chr11_23678585_23678614	BB	DD	BB	DD	BB	bd	BB	BB	bd	bd	bd	BB	bd	DD	DD	BB	BB	DD	bd	bd	bd	bd	bd	bd	bd	BB	DD	DD	bd	BB	BB	bd	BB	bd	DD	BB	BB	bd	bd	BB	DD	bd	bd	bd	BB	BB	BB	BB	BB
chr11_23737929_23737993	BB	DD	BB	DD	BB	DD	BB	BB	DD	DD	DD	BB	DD	DD	DD	BB	BB	DD	DD	DD	DD	DD	DD	DD	DD	BB	DD	DD	DD	BB	BB	DD	BB	DD	DD	BB	BB	DD	DD	BB	DD	DD	DD	DD	BB	BB	BB	BB	BB
chr11_23880284_23880327	BB	DD	NN	DD	BB	DD	BB	BB	DD	DD	DD	BB	DD	DD	DD	BB	BB	DD	DD	DD	DD	DD	DD	DD	dn	BB	DD	DD	DD	BB	BB	DD	BB	DD	DD	bn	BB	DD	DD	BB	NA	DD	DD	DD	NA	BB	NA	BB	BB
chr11_23887303_23887350	FF	FF	FF	FF	fn	FF	FF	NN	FF	FF	FF	FF	FF	FF	FF	FF	FF	FF	FF	FF	FF	FF	FF	FF	FF	FF	FF	FF	NA	FF	FF	FF	FF	FF	FF	FF	FF	FF	FF	FF	FF	NA	FF	FF	FF	FF	FF	FF	FF
chr11_24088609_24088634	fn	FF	FF	FF	FF	NA	FF	FF	NA	NA	FF	FF	FF	FF	FF	FF	FF	FF	FF	NA	FF	FF	FF	FF	FF	FF	FF	FF	FF	FF	FF	FF	FF	FF	FF	FF	NN	FF	FF	NA	FF	FF	NA	FF	NA	FF	FF	FF	NA
chr11_24179749_24179788	FF	FF	FF	FF	FF	FF	FF	FF	FF	FF	FF	FF	FF	FF	FF	FF	FF	FF	FF	FF	FF	FF	FF	FF	FF	FF	FF	FF	FF	FF	FF	FF	FF	FF	FF	NN	FF	FF	FF	FF	FF	FF	NA	FF	FF	FF	NA	FF	FF
chr11_24365336_24365367	NA	DD	BB	DD	BB	DD	BB	BB	DD	DD	DD	BB	DD	DD	DD	BB	BB	DD	DD	DD	DD	DD	DD	DD	DD	NA	DD	DD	DD	BB	BB	DD	BB	DD	DD	BB	BB	DD	DD	BB	DD	DD	DD	DD	BB	BB	BB	BB	BB
chr11_24423747_24423758	BB	dd	BB	dd	BB	bd	BB	BB	dd	dd	dd	BB	dd	dd	dd	bn	BB	dd	dd	dd	dd	dd	dd	dd	dd	BB	dd	dd	dd	BB	BB	bd	BB	dd	bd	BB	BB	dd	bd	BB	dd	dd	dd	dd	BB	BB	BB	BB	BB
chr11_24463576_24463635	NN	NA	BB	dn	BB	DD	NA	BB	NA	DD	DD	NA	DD	NN	NN	BB	BB	NN	NN	NA	NN	NN	NA	NN	NN	BB	DD	DD	bd	BB	BB	NA	BB	NA	NA	BB	BB	dn	DD	BB	NA	DD	dn	DD	BB	NA	BB	BB	BB
chr11_24475384_24475411	BB	DD	BB	bd	BB	DD	BB	BB	DD	DD	DD	BB	DD	DD	DD	BB	BB	DD	DD	DD	DD	DD	DD	DD	DD	BB	DD	DD	DD	BB	BB	DD	BB	DD	DD	BB	BB	DD	DD	BB	DD	DD	DD	DD	BB	BB	BB	BB	BB
chr11_24476741_24476752	BB	DD	BB	DD	BB	DD	BB	BB	DD	DD	DD	BB	DD	DD	DD	BB	BB	DD	DD	DD	DD	DD	bd	DD	bd	BB	DD	DD	DD	BB	BB	DD	BB	DD	DD	BB	BB	DD	DD	BB	DD	DD	DD	bd	BB	BB	BB	BB	BB
chr11_24488080_24488119	BB	DD	BB	NA	BB	DD	BB	BB	DD	NA	NA	NA	DD	DD	DD	BB	BB	DD	DD	DD	DD	NA	DD	DD	DD	NA	DD	NA	DD	NA	BB	DD	BB	DD	DD	BB	NN	NA	DD	BB	NA	DD	DD	DD	BB	BB	BB	BB	BB
chr11_24502439_24502450	BB	DD	BB	DD	BB	DD	BB	BB	DD	DD	DD	BB	DD	DD	DD	BB	BB	DD	DD	DD	DD	DD	DD	DD	DD	BB	DD	DD	DD	BB	BB	DD	BB	DD	DD	BB	BB	DD	DD	BB	DD	DD	DD	DD	BB	BB	BB	BB	BB
chr11_24507995_24508014	BB	DD	BB	DD	BB	DD	BB	BB	DD	DD	DD	BB	DD	DD	DD	BB	BB	DD	DD	DD	DD	DD	DD	DD	DD	BB	DD	DD	DD	BB	BB	DD	BB	DD	DD	BB	BB	DD	DD	BB	DD	DD	DD	DD	BB	BB	BB	BB	BB
chr11_24520031_24520042	BB	DD	BB	DD	BB	DD	BB	BB	DD	DD	DD	BB	DD	DD	DD	BB	BB	DD	DD	DD	DD	DD	DD	DD	DD	BB	DD	DD	DD	BB	BB	DD	BB	DD	DD	BB	BB	DD	DD	BB	DD	DD	DD	DD	BB	BB	BB	BB	BB
chr11_24540398_24540421	BB	DD	BB	DD	BB	DD	BB	BB	DD	DD	DD	BB	DD	DD	DD	BB	BB	DD	DD	DD	DD	DD	DD	DD	DD	BB	DD	DD	DD	BB	BB	DD	BB	DD	DD	BB	BB	DD	DD	BB	DD	DD	DD	DD	BB	BB	BB	BB	BB
chr11_24554200_24554214	BB	DD	BB	DD	BB	DD	BB	BB	DD	DD	DD	BB	DD	DD	DD	BB	BB	DD	DD	DD	DD	DD	DD	DD	DD	BB	DD	DD	DD	BB	BB	DD	BB	DD	DD	BB	BB	DD	DD	BB	DD	DD	DD	DD	BB	BB	BB	BB	BB
chr11_24588923_24588954	BB	NA	BB	NN	BB	NA	BB	BB	NN	DD	NN	BB	NN	NN	NN	BB	BB	NN	NN	NN	NA	nn	NN	NN	NN	NA	NN	DD	DD	BB	BB	NA	BB	DD	DD	BB	BB	DD	NA	BB	NA	NA	DD	DD	BB	BB	BB	BB	BB
chr11_24616617_24616636	BB	DD	BB	DD	BB	DD	BB	BB	DD	DD	DD	BB	DD	DD	DD	BB	BB	DD	DD	DD	DD	DD	DD	DD	DD	BB	DD	DD	DD	BB	BB	DD	BB	DD	DD	BB	BB	DD	DD	BB	DD	DD	DD	DD	BB	BB	BB	BB	BB
chr11_24622822_24622833	BB	DD	BB	DD	BB	DD	BB	BB	DD	DD	DD	BB	DD	DD	DD	BB	BB	DD	DD	DD	DD	DD	DD	DD	DD	BB	DD	DD	DD	BB	BB	DD	BB	DD	DD	BB	BB	DD	DD	BB	DD	DD	DD	DD	BB	BB	BB	BB	BB
chr11_24624979_24625008	BB	DD	BB	DD	bn	DD	BB	BB	DD	DD	DD	BB	DD	DD	DD	bn	BB	DD	DD	DD	DD	DD	DD	DD	DD	bn	DD	DD	DD	BB	BB	DD	BB	DD	DD	BB	BB	DD	DD	BB	DD	DD	DD	DD	BB	BB	BB	BB	BB
chr11_24649433_24649468	BB	DD	BB	DD	BB	BB	BB	BB	DD	DD	DD	BB	DD	DD	DD	BB	BB	DD	DD	DD	DD	DD	DD	DD	DD	BB	DD	DD	DD	BB	BB	DD	BB	DD	DD	BB	BB	DD	DD	BB	DD	DD	DD	DD	BB	BB	BB	BB	BB
chr11_24653394_24653417	BB	DD	BB	DD	BB	BB	BB	BB	DD	DD	DD	BB	DD	DD	DD	BB	BB	DD	DD	DD	DD	DD	DD	DD	DD	BB	DD	DD	DD	BB	BB	DD	BB	DD	DD	BB	BB	DD	DD	BB	DD	DD	DD	DD	BB	BB	BB	BB	BB
chr11_24661019_24661038	BB	DD	BB	bd	BB	BB	BB	BB	bd	DD	DD	BB	DD	DD	DD	BB	BB	DD	bd	DD	DD	DD	DD	DD	bd	BB	bd	DD	bd	BB	BB	bd	BB	bd	bd	BB	BB	DD	DD	BB	DD	DD	bd	DD	BB	BB	BB	BB	BB
chr11_24674213_24674226	BB	DD	BB	DD	BB	BB	BB	BB	DD	DD	dn	BB	DD	DD	DD	BB	BB	DD	DD	DD	DD	DD	DD	DD	DD	BB	DD	DD	DD	BB	BB	DD	BB	DD	DD	BB	BB	DD	DD	BB	DD	DD	DD	DD	BB	BB	BB	BB	BB
chr11_24679474_24679491	BB	DD	BB	DD	BB	BB	BB	BB	DD	DD	DD	BB	DD	DD	DD	BB	BB	DD	DD	DD	DD	DD	DD	DD	DD	BB	DD	DD	DD	BB	BB	DD	BB	DD	DD	BB	BB	DD	DD	BB	DD	DD	DD	DD	BB	BB	BB	BB	BB
chr11_24681934_24681945	BB	DD	BB	DD	bd	BB	BB	BB	DD	DD	DD	BB	DD	DD	DD	BB	BB	DD	DD	DD	DD	DD	DD	DD	DD	BB	DD	DD	DD	BB	BB	DD	BB	DD	DD	BB	BB	DD	DD	BB	DD	DD	DD	DD	BB	BB	BB	BB	BB
chr11_24687771_24687786	BB	DD	BB	DD	BB	BB	BB	BB	DD	DD	DD	BB	DD	DD	DD	BB	BB	DD	DD	DD	DD	DD	DD	DD	DD	BB	DD	DD	DD	BB	BB	DD	BB	DD	DD	BB	BB	DD	DD	BB	DD	DD	DD	DD	BB	BB	BB	BB	bn
chr11_24717462_24717483	BB	DD	BB	DD	bb	bb	BB	bn	DD	DD	DD	bb	DD	DD	DD	BB	BB	DD	DD	DD	DD	DD	DD	DD	DD	BB	DD	DD	DD	bb	bb	DD	bb	DD	DD	BB	bb	DD	DD	bb	DD	DD	DD	DD	BB	bb	BB	bn	BB
chr11_24717970_24717981	BB	DD	BB	DD	BB	BB	bn	BB	DD	DD	DD	BB	DD	DD	DD	BB	BB	DD	DD	DD	DD	DD	DD	DD	DD	BB	DD	DD	DD	BB	BB	DD	BB	DD	DD	BB	BB	DD	DD	BB	DD	DD	DD	DD	BB	BB	BB	BB	BB
chr11_24731193_24731212	BB	NN	BB	NN	BB	BB	BB	BB	NN	NA	DD	BB	NN	NN	DD	BB	BB	DD	NA	NA	DD	NN	NN	DD	NN	BB	DD	DD	dn	BB	BB	dn	BB	DD	NA	BB	BB	DD	DD	BB	DD	DD	DD	DD	BB	BB	BB	BB	BB
chr11_24762691_24762706	BB	DD	BB	DD	BB	BB	BB	BB	DD	DD	DD	BB	DD	DD	DD	BB	BB	DD	DD	DD	DD	DD	DD	DD	DD	BB	DD	DD	DD	BB	BB	DD	BB	DD	DD	BB	BB	DD	DD	BB	DD	DD	DD	DD	BB	BB	BB	BB	BB
chr11_24762852_24762863	BB	DD	BB	DD	BB	BB	BB	BB	DD	DD	DD	BB	DD	DD	DD	BB	BB	DD	DD	DD	DD	DD	DD	DD	DD	BB	DD	DD	DD	BB	BB	DD	BB	DD	DD	BB	BB	DD	DD	BB	DD	DD	DD	DD	BB	BB	BB	BB	BB
chr11_24767076_24767120	BB	dn	NN	NA	BB	BB	BB	BB	NA	NA	NN	BB	NN	NA	NN	BB	BB	NA	nn	NN	NA	NN	NN	NA	NA	BB	NN	nn	NA	BB	BB	NN	BB	NN	DD	BB	BB	NA	NN	NA	NN	NA	NN	NN	BB	BB	BB	BB	BB
chr11_24772854_24772865	BB	DD	BB	DD	BB	BB	BB	BB	DD	DD	DD	BB	DD	DD	DD	BB	BB	DD	DD	DD	DD	DD	DD	DD	DD	BB	DD	DD	DD	BB	BB	DD	BB	DD	DD	BB	BB	DD	DD	BB	bd	DD	DD	DD	BB	BB	BB	BB	BB
chr11_24784629_24784646	BB	DD	BB	DD	BB	BB	BB	BB	DD	DD	DD	BB	DD	DD	DD	BB	BB	DD	DD	DD	DD	DD	DD	DD	DD	BB	DD	DD	DD	BB	BB	DD	BB	DD	DD	BB	BB	DD	DD	BB	DD	DD	DD	DD	BB	BB	BB	BB	BB
chr11_24790337_24790372	BB	DD	BB	DD	BB	BB	BB	BB	DD	DD	DD	BB	DD	DD	DD	BB	BB	DD	DD	DD	DD	DD	DD	DD	DD	BB	DD	DD	DD	BB	BB	DD	BB	DD	DD	BB	BB	DD	DD	BB	DD	DD	DD	DD	BB	BB	BB	BB	BB
chr11_24800482_24800505	BB	DD	BB	DD	BB	BB	BB	BB	DD	DD	DD	BB	DD	DD	DD	BB	BB	DD	DD	DD	DD	DD	DD	DD	DD	BB	DD	DD	DD	BB	BB	DD	BB	DD	DD	BB	BB	DD	DD	BB	DD	DD	DD	DD	BB	BB	BB	BB	BB
chr11_24804278_24804293	BB	DD	BB	DD	BB	BB	BB	BB	DD	DD	DD	BB	DD	DD	DD	BB	BB	DD	DD	DD	DD	DD	DD	DD	DD	BB	DD	DD	DD	BB	BB	DD	BB	DD	DD	BB	BB	DD	DD	BB	DD	DD	DD	DD	BB	BB	BB	BB	BB
chr11_24836347_24836364	BB	DD	BB	DD	BB	BB	BB	BB	DD	DD	DD	BB	DD	DD	dn	BB	BB	dn	DD	DD	dn	DD	DD	DD	DD	BB	DD	DD	DD	BB	BB	dn	BB	DD	DD	BB	BB	DD	DD	BB	DD	DD	dn	DD	BB	BB	BB	BB	BB
chr11_24871321_24871338	BB	DD	BB	DD	BB	BB	BB	BB	DD	DD	DD	BB	DD	DD	DD	BB	BB	DD	DD	DD	DD	DD	DD	DD	DD	BB	DD	DD	DD	BB	BB	DD	BB	DD	DD	BB	BB	DD	DD	BB	DD	DD	DD	DD	BB	BB	BB	BB	BB
chr11_24901831_24901858	BB	DD	BB	DD	BB	BB	BB	BB	DD	DD	DD	BB	DD	DD	DD	BB	BB	DD	DD	DD	DD	DD	DD	DD	DD	BB	DD	DD	DD	BB	BB	DD	BB	DD	DD	BB	BB	DD	DD	BB	DD	DD	DD	DD	BB	BB	BB	BB	BB
chr11_24924545_24924565	BB	DD	BB	DD	BB	BB	BB	BB	DD	DD	DD	BB	DD	DD	DD	BB	BB	DD	DD	DD	DD	DD	DD	DD	DD	BB	DD	DD	DD	BB	BB	DD	BB	DD	DD	BB	BB	DD	DD	BB	DD	DD	DD	DD	BB	BB	BB	BB	BB
chr11_24944626_24944637	BB	DD	BB	DD	BB	BB	BB	BB	DD	DD	DD	BB	DD	DD	DD	BB	BB	DD	DD	DD	DD	DD	DD	DD	DD	BB	DD	DD	DD	BB	BB	DD	BB	DD	DD	BB	BB	DD	DD	BB	DD	DD	DD	DD	BB	BB	BB	BB	BB
chr11_24951895_24951906	BB	DD	BB	DD	BB	BB	BB	BB	DD	DD	DD	BB	DD	DD	DD	BB	BB	DD	DD	DD	DD	DD	DD	DD	DD	BB	DD	DD	DD	BB	BB	DD	BB	DD	DD	BB	BB	DD	DD	BB	DD	DD	DD	DD	BB	BB	BB	BB	BB
chr11_25011622_25011639	BB	DD	BB	DD	bn	BB	BB	BB	DD	DD	DD	BB	DD	DD	DD	BB	BB	DD	DD	DD	DD	DD	DD	DD	DD	BB	DD	DD	DD	BB	BB	DD	BB	DD	DD	bn	BB	DD	DD	BB	DD	DD	DD	DD	BB	BB	BB	BB	BB
chr11_25031101_25031128	BB	DD	BB	DD	BB	BB	BB	BB	DD	DD	DD	BB	DD	DD	DD	BB	BB	DD	DD	DD	DD	DD	DD	DD	DD	BB	DD	DD	DD	BB	BB	DD	BB	DD	DD	BB	BB	DD	DD	BB	DD	DD	DD	DD	BB	BB	BB	BB	BB
chr11_25039257_25039268	BB	DD	BB	DD	BB	BB	BB	BB	DD	DD	DD	BB	DD	DD	DD	BB	BB	DD	DD	DD	DD	DD	DD	DD	DD	BB	DD	DD	DD	BB	BB	DD	BB	DD	DD	BB	BB	DD	DD	BB	DD	DD	DD	DD	BB	BB	BB	BB	BB
chr11_25049287_25049300	BB	DD	BB	DD	BB	BB	BB	BB	DD	DD	DD	BB	DD	DD	DD	BB	BB	DD	DD	DD	DD	DD	DD	DD	DD	BB	DD	DD	DD	BB	BB	DD	BB	DD	DD	BB	BB	DD	DD	BB	DD	DD	DD	DD	BB	BB	BB	BB	BB
chr11_25095170_25095185	FF	df	FF	df	FF	FF	FF	FF	df	df	df	FF	df	df	df	FF	FF	DD	df	df	df	df	df	df	df	FF	df	df	df	FF	FF	df	FF	df	df	FF	FF	df	df	FF	df	df	df	df	FF	FF	FF	FF	FF
chr11_25097923_25097938	BB	DD	BB	DD	BB	BB	BB	BB	DD	DD	DD	BB	DD	DD	DD	BB	BB	DD	DD	DD	DD	DD	DD	DD	DD	BB	DD	DD	DD	BB	BB	DD	BB	DD	DD	BB	BB	DD	DD	BB	DD	DD	DD	DD	BB	BB	BB	BB	BB
chr11_25103560_25103575	BB	DD	BB	DD	BB	BB	BB	BB	DD	DD	DD	BB	DD	DD	DD	BB	BB	DD	DD	DD	DD	DD	DD	DD	DD	BB	DD	DD	DD	BB	BB	DD	BB	DD	DD	BB	BB	DD	DD	BB	DD	DD	DD	DD	BB	BB	BB	BB	BB
chr11_25107451_25107468	BB	DD	BB	DD	BB	BB	BB	BB	DD	DD	DD	BB	DD	DD	DD	BB	BB	DD	DD	DD	DD	DD	DD	DD	DD	BB	DD	DD	DD	BB	BB	DD	BB	DD	DD	BB	BB	DD	DD	BB	DD	DD	DD	DD	BB	BB	BB	BB	BB
chr11_25150509_25150548	BB	DD	BB	DD	BB	BB	BB	BB	DD	DD	DD	BB	DD	DD	DD	BB	BB	DD	DD	DD	DD	DD	DD	DD	DD	BB	DD	DD	DD	BB	BB	DD	BB	DD	DD	BB	BB	DD	DD	BB	DD	DD	DD	DD	BB	BB	BB	BB	BB
chr11_25157432_25157455	BB	DD	BB	DD	BB	BB	BB	BB	DD	DD	DD	BB	DD	DD	DD	BB	BB	DD	DD	DD	DD	DD	DD	DD	DD	BB	DD	DD	DD	BB	BB	DD	BB	DD	DD	BB	BB	DD	DD	BB	DD	DD	DD	DD	BB	BB	BB	BB	BB
chr11_25187905_25187924	BB	DD	BB	DD	BB	BB	BB	BB	DD	DD	DD	BB	DD	DD	DD	BB	BB	DD	DD	DD	DD	DD	DD	DD	DD	BB	DD	DD	DD	BB	BB	DD	BB	DD	DD	bd	BB	DD	DD	BB	DD	DD	DD	DD	BB	BB	BB	BB	BB
chr11_25195742_25195769	BB	DD	BB	DD	BB	BB	BB	BB	DD	DD	DD	BB	DD	DD	DD	BB	BB	DD	DD	DD	DD	DD	DD	DD	DD	BB	DD	DD	DD	BB	BB	DD	BB	DD	DD	BB	BB	DD	DD	BB	DD	DD	DD	DD	BB	BB	BB	BB	BB
chr11_25221263_25221287	BB	DD	BB	DD	BB	BB	BB	BB	DD	DD	DD	BB	DD	DD	DD	BB	BB	DD	DD	DD	DD	DD	DD	DD	DD	BB	DD	DD	DD	BB	BB	DD	BB	DD	DD	BB	BB	DD	DD	BB	DD	DD	DD	DD	BB	BB	BB	BB	BB
chr11_25231228_25231239	bd	DD	BB	dd	bd	bd	BB	BB	DD	dd	DD	BB	dd	dd	dd	BB	BB	dd	DD	dd	DD	DD	dd	dd	DD	BB	dn	dd	dd	BB	bd	DD	BB	dd	dd	BB	BB	DD	dd	bd	dd	dd	DD	DD	BB	BB	bd	BB	BB
chr11_25235194_25235211	BB	DD	BB	DD	BB	BB	BB	BB	DD	DD	DD	BB	DD	DD	dn	BB	BB	DD	DD	DD	DD	DD	DD	DD	DD	BB	DD	DD	DD	BB	BB	DD	BB	DD	DD	BB	BB	DD	DD	BB	DD	DD	DD	DD	BB	BB	BB	BB	BB
chr11_25235216_25235231	BB	DD	BB	DD	BB	BB	BB	BB	DD	DD	DD	BB	DD	DD	DD	BB	BB	DD	DD	DD	DD	DD	DD	DD	DD	BB	DD	DD	DD	BB	BB	DD	BB	DD	DD	BB	BB	DD	DD	BB	DD	DD	DD	DD	BB	BB	BB	BB	BB
chr11_25286385_25286396	BB	DD	BB	DD	BB	BB	BB	BB	DD	DD	DD	BB	DD	DD	DD	BB	BB	DD	DD	DD	DD	DD	DD	DD	DD	BB	DD	DD	DD	BB	BB	DD	BB	DD	DD	BB	BB	DD	DD	BB	DD	DD	DD	DD	BB	BB	BB	BB	BB
chr11_25338772_25338792	BB	DD	BB	DD	BB	BB	BB	BB	DD	DD	DD	BB	DD	DD	DD	BB	BB	DD	DD	DD	DD	DD	DD	DD	DD	BB	DD	DD	DD	BB	BB	DD	BB	DD	DD	BB	BB	DD	DD	BB	DD	DD	DD	DD	BB	BB	BB	BB	BB
chr11_25383160_25383214	NA	DD	BB	NA	NN	NA	NA	BB	DD	DD	DD	NA	NA	NA	NA	BB	BB	DD	DD	DD	DD	DD	DD	DD	DD	NA	DD	DD	NA	BB	BB	DD	BB	DD	NA	BB	NA	NA	DD	NA	NA	DD	DD	DD	BB	NA	BB	NA	NA
chr11_25383504_25383531	BB	DD	BB	DD	BB	BB	BB	BB	DD	DD	DD	BB	DD	DD	DD	BB	BB	DD	DD	DD	DD	DD	DD	DD	DD	BB	DD	DD	DD	BB	BB	DD	BB	DD	DD	BB	BB	DD	DD	BB	DD	DD	DD	DD	BB	BB	BB	BB	BB
chr11_25400028_25400048	BB	DD	BB	dd	BB	BB	BB	BB	dd	dd	dd	BB	dd	dd	dd	BB	BB	dd	dd	DD	dd	dd	DD	DD	dd	BB	dd	DD	DD	BB	BB	DD	BB	DD	DD	BB	BB	dd	dd	BB	dd	DD	dd	DD	BB	BB	BB	BB	BB
chr11_25403946_25403967	BB	DD	BB	DD	BB	BB	BB	BB	DD	DD	DD	BB	DD	DD	DD	BB	BB	DD	DD	DD	DD	DD	DD	DD	DD	BB	DD	DD	DD	BB	BB	DD	BB	DD	DD	BB	BB	DD	DD	BB	DD	DD	DD	DD	BB	bn	BB	BB	BB
chr11_25422184_25422215	BB	DD	BB	DD	BB	BB	BB	BB	DD	DD	DD	BB	DD	DD	bd	bn	BB	DD	DD	DD	DD	DD	DD	DD	DD	bn	DD	DD	DD	BB	BB	DD	BB	DD	DD	BB	BB	DD	DD	BB	DD	DD	DD	DD	BB	BB	BB	BB	BB
chr11_25455660_25455691	BB	DD	BB	DD	BB	BB	BB	BB	DD	DD	DD	BB	DD	DD	DD	BB	BB	DD	DD	DD	DD	DD	DD	DD	DD	BB	DD	DD	DD	BB	BB	DD	BB	DD	DD	BB	BB	DD	DD	BB	DD	DD	DD	DD	BB	BB	BB	BB	BB
chr11_25464460_25464514	BB	DD	BB	dn	BB	BB	BB	NA	DD	DD	DD	BB	BB	DD	DD	BB	BB	BB	NA	DD	DD	NA	DD	DD	DD	BB	NA	NA	DD	NA	BB	DD	BB	DD	DD	BB	BB	NA	DD	BB	DD	NA	DD	DD	BB	BB	BB	NN	BB
chr11_25488216_25488230	BB	DD	BB	DD	BB	BB	BB	BB	DD	DD	DD	BB	DD	DD	DD	BB	BB	DD	DD	DD	DD	DD	DD	DD	DD	BB	DD	DD	DD	BB	BB	DD	BB	DD	DD	BB	BB	DD	DD	BB	DD	DD	DD	DD	BB	BB	BB	BB	BB
chr11_25489031_25489050	BB	NA	BB	NA	BB	BB	BB	BB	bd	DD	NA	BB	NA	NA	bd	BB	BB	DD	DD	NN	DD	DD	DD	bd	DD	BB	DD	bd	NA	BB	BB	DD	BB	DD	bd	BB	BB	bd	DD	BB	NA	DD	bd	DD	BB	BB	BB	BB	BB
chr11_25493597_25493631	BB	DD	BB	DD	BB	BB	BB	BB	DD	DD	DD	BB	DD	DD	DD	BB	BB	DD	DD	DD	DD	DD	DD	DD	DD	BB	DD	DD	DD	BB	BB	DD	BB	DD	DD	BB	BB	DD	DD	BB	DD	DD	DD	DD	BB	BB	BB	BB	BB
chr11_25506001_25506024	BB	dd	BB	DD	BB	BB	BB	BB	dd	dd	dd	BB	dd	dd	dd	BB	BB	dd	dd	dd	dd	dd	dd	dd	dd	BB	dd	dd	dd	BB	BB	dd	BB	dd	dd	BB	BB	dd	dd	bn	dd	dd	dd	dd	BB	BB	BB	bn	BB
chr11_25507776_25507797	BB	DD	BB	DD	BB	BB	BB	BB	DD	DD	DD	BB	DD	DD	DD	BB	BB	DD	DD	DD	DD	DD	DD	DD	DD	BB	DD	DD	DD	BB	BB	DD	BB	DD	DD	BB	BB	DD	DD	BB	DD	DD	DD	DD	BB	BB	BB	BB	BB
chr11_25524529_25524558	BB	DD	BB	DD	BB	BB	BB	BB	DD	DD	DD	BB	DD	DD	DD	BB	BB	DD	DD	DD	DD	DD	DD	DD	DD	BB	DD	DD	DD	BB	BB	DD	BB	DD	DD	BB	BB	DD	DD	BB	DD	DD	DD	DD	BB	BB	BB	BB	BB
chr11_25583106_25583117	BB	DD	BB	DD	BB	BB	BB	BB	DD	DD	DD	BB	DD	DD	DD	BB	BB	DD	DD	DD	DD	DD	DD	DD	DD	BB	DD	DD	DD	BB	BB	DD	BB	DD	DD	BB	BB	DD	DD	BB	DD	DD	DD	DD	BB	BB	BB	BB	BB
chr11_25583314_25583361	BB	DD	BB	DD	BB	BB	BB	BB	DD	DD	DD	BB	DD	DD	DD	BB	BB	DD	DD	DD	DD	DD	DD	DD	DD	BB	DD	DD	DD	BB	BB	DD	BB	DD	DD	BB	BB	DD	DD	BB	DD	DD	DD	DD	BB	BB	BB	BB	BB
chr11_25588036_25588051	BB	DD	BB	DD	BB	BB	BB	BB	DD	DD	DD	BB	DD	DD	DD	BB	BB	DD	DD	DD	DD	DD	DD	DD	DD	BB	DD	DD	DD	BB	BB	DD	BB	DD	DD	BB	BB	dn	DD	BB	DD	DD	DD	DD	BB	BB	BB	BB	BB
chr11_25595280_25595291	BB	DD	BB	DD	BB	BB	BB	BB	DD	DD	DD	BB	DD	DD	DD	BB	BB	DD	DD	DD	DD	DD	DD	DD	DD	BB	DD	DD	DD	BB	BB	DD	BB	DD	DD	BB	BB	DD	DD	BB	DD	DD	DD	DD	BB	BB	BB	BB	BB
chr11_25604203_25604218	BB	DD	BB	DD	BB	BB	BB	BB	DD	DD	DD	BB	DD	DD	DD	BB	BB	DD	DD	DD	DD	DD	DD	DD	DD	BB	DD	DD	DD	BB	BB	DD	BB	DD	DD	BB	BB	DD	DD	BB	DD	DD	DD	DD	BB	BB	BB	BB	BB
chr11_25616763_25616774	BB	dd	BB	dd	BB	BB	BB	BB	dn	dd	dd	BB	dd	dd	dd	BB	BB	dn	dd	dd	dd	dd	dd	DD	dn	BB	dd	dd	dd	BB	BB	dd	BB	dd	dn	BB	BB	dd	dd	BB	dd	dd	dd	dd	BB	BB	BB	BB	BB
chr11_25616794_25616807	BB	DD	BB	DD	BB	BB	BB	BB	DD	DD	DD	BB	DD	DD	DD	BB	BB	DD	DD	DD	DD	DD	DD	DD	DD	BB	DD	DD	DD	BB	BB	DD	BB	DD	DD	BB	BB	DD	DD	BB	DD	DD	DD	DD	BB	BB	BB	BB	BB
chr11_25624387_25624410	BB	DD	BB	DD	BB	BB	BB	BB	DD	DD	DD	BB	DD	DD	DD	BB	BB	DD	DD	DD	DD	DD	DD	DD	DD	BB	DD	DD	DD	BB	BB	DD	BB	DD	DD	BB	BB	DD	DD	BB	DD	DD	DD	DD	BB	BB	BB	BB	BB
chr11_25624655_25624670	BB	DD	BB	DD	BB	BB	BB	BB	DD	DD	DD	BB	DD	dn	DD	BB	BB	DD	DD	DD	DD	DD	DD	DD	DD	BB	DD	DD	DD	BB	BB	DD	BB	DD	DD	BB	BB	DD	DD	BB	DD	DD	DD	DD	BB	BB	BB	BB	BB
chr11_25638416_25638433	BB	DD	BB	DD	BB	BB	BB	BB	DD	DD	DD	BB	DD	DD	DD	BB	BB	DD	DD	DD	DD	DD	DD	DD	DD	BB	DD	DD	DD	BB	BB	DD	BB	DD	DD	BB	BB	DD	DD	BB	DD	DD	DD	DD	BB	BB	BB	BB	BB
chr11_25651461_25651476	BB	DD	BB	DD	BB	BB	BB	BB	DD	DD	DD	BB	DD	DD	DD	BB	BB	DD	DD	DD	DD	DD	DD	DD	DD	BB	DD	DD	DD	BB	BB	DD	BB	DD	DD	BB	BB	DD	DD	BB	DD	DD	DD	DD	BB	BB	BB	BB	BB
chr11_25671255_25671274	FF	df	FF	df	FF	FF	FF	FF	DD	df	DD	FF	df	df	df	FF	FF	DD	DD	df	df	DD	DD	DD	DD	FF	DD	DD	DD	FF	FF	DD	FF	DD	DD	FF	FF	df	df	FF	df	DD	df	DD	FF	FF	FF	FF	FF
chr11_25724103_25724114	BB	DD	BB	DD	BB	BB	BB	BB	DD	DD	dn	BB	DD	DD	DD	BB	BB	DD	DD	DD	DD	DD	DD	DD	DD	BB	DD	DD	DD	BB	BB	DD	BB	DD	DD	BB	BB	DD	DD	BB	DD	DD	DD	DD	BB	BB	BB	BB	BB
chr11_25730344_25730363	BB	DD	BB	DD	BB	BB	BB	BB	DD	DD	DD	BB	DD	DD	DD	BB	BB	DD	DD	DD	DD	DD	DD	DD	DD	BB	DD	DD	DD	BB	BB	DD	BB	DD	DD	BB	BB	DD	DD	BB	DD	DD	DD	DD	BB	BB	BB	BB	BB
chr11_25767499_25767514	BB	DD	BB	DD	BB	BB	BB	BB	DD	DD	DD	BB	DD	DD	DD	BB	BB	DD	DD	DD	DD	DD	DD	DD	DD	BB	DD	DD	DD	BB	BB	DD	BB	DD	DD	BB	BB	DD	DD	BB	DD	DD	DD	DD	BB	BB	BB	BB	BB
chr11_25772982_25772999	BB	DD	BB	DD	BB	BB	BB	BB	DD	DD	DD	BB	DD	DD	DD	BB	BB	DD	DD	DD	DD	DD	DD	DD	DD	BB	DD	DD	DD	BB	BB	DD	BB	DD	DD	BB	BB	DD	DD	BB	DD	DD	DD	DD	BB	BB	BB	BB	BB
chr11_25780242_25780262	BB	DD	BB	DD	BB	BB	BB	BB	DD	DD	DD	BB	DD	DD	DD	BB	BB	DD	DD	DD	DD	DD	DD	DD	DD	BB	DD	DD	DD	BB	BB	DD	BB	DD	DD	BB	BB	DD	DD	BB	DD	DD	DD	DD	BB	BB	BB	BB	BB
chr11_25786889_25786912	BB	DD	BB	DD	BB	BB	BB	BB	DD	DD	DD	BB	DD	DD	DD	BB	BB	DD	DD	DD	DD	DD	DD	DD	DD	BB	DD	DD	DD	BB	BB	DD	BB	dn	DD	BB	BB	DD	DD	BB	DD	DD	DD	DD	BB	BB	BB	BB	BB
chr11_25805496_25805510	BB	DD	BB	DD	BB	BB	BB	BB	DD	DD	DD	BB	DD	DD	DD	BB	BB	DD	DD	DD	DD	DD	DD	DD	DD	BB	DD	DD	DD	BB	BB	DD	BB	DD	DD	BB	BB	DD	DD	BB	DD	DD	DD	DD	BB	BB	BB	BB	BB
chr11_25816874_25816889	BB	DD	BB	DD	BB	BB	BB	BB	DD	DD	DD	BB	DD	DD	DD	BB	BB	DD	DD	DD	DD	DD	DD	DD	DD	BB	DD	DD	DD	BB	BB	DD	BB	DD	DD	BB	BB	DD	DD	BB	DD	DD	DD	DD	BB	BB	BB	BB	BB
chr11_25818982_25818996	BB	dd	BB	DD	BB	BB	BB	BB	dd	dd	dd	BB	dd	dd	dd	BB	BB	dd	dd	dd	dd	dd	dd	dd	DD	BB	DD	dd	DD	BB	BB	dd	BB	dd	dd	BB	BB	dd	dd	BB	dd	DD	dd	dd	BB	BB	BB	BB	BB
chr11_25830582_25830614	BB	DD	BB	DD	BB	BB	BB	BB	DD	DD	DD	BB	DD	DD	DD	BB	BB	DD	DD	DD	DD	DD	DD	DD	DD	BB	DD	DD	DD	BB	BB	DD	BB	DD	DD	BB	BB	DD	DD	BB	DD	DD	DD	DD	BB	BB	BB	BB	BB
chr11_25832780_25832791	BB	DD	BB	DD	BB	BB	BB	BB	DD	DD	DD	BB	DD	DD	DD	BB	BB	DD	DD	DD	DD	DD	DD	DD	DD	BB	DD	DD	DD	BB	BB	DD	BB	DD	DD	BB	BB	DD	DD	BB	DD	DD	DD	DD	BB	BB	BB	BB	BB
chr11_25834074_25834087	BB	DD	BB	dn	BB	BB	BB	BB	DD	DD	DD	BB	DD	DD	DD	BB	BB	DD	DD	DD	DD	DD	DD	dn	DD	BB	dn	DD	DD	BB	BB	DD	BB	DD	DD	BB	BB	DD	bd	BB	DD	DD	DD	DD	BB	BB	BB	BB	BB
chr11_25859425_25859446	BB	DD	BB	DD	BB	BB	BB	BB	DD	DD	DD	BB	DD	DD	DD	BB	BB	DD	DD	DD	DD	DD	DD	DD	DD	BB	DD	DD	DD	BB	BB	DD	BB	DD	DD	BB	BB	DD	DD	BB	DD	DD	DD	DD	BB	BB	BB	BB	BB
chr11_25885941_25885976	FF	df	FF	df	FF	FF	FF	FF	df	df	df	FF	df	df	df	FF	FF	df	df	df	df	df	df	df	df	FF	df	df	df	FF	FF	df	FF	df	df	FF	FF	dn	df	FF	DD	df	df	df	FF	FF	FF	FF	FF
chr11_25894377_25894400	BB	DD	BB	DD	BB	BB	BB	BB	DD	DD	DD	BB	DD	DD	DD	BB	BB	DD	DD	DD	DD	DD	DD	DD	DD	BB	DD	DD	DD	BB	BB	DD	BB	DD	DD	BB	BB	DD	DD	BB	DD	DD	DD	DD	BB	BB	BB	BB	BB
chr11_25908223_25908238	BB	DD	BB	DD	BB	BB	BB	BB	DD	DD	DD	BB	DD	DD	DD	BB	BB	DD	DD	DD	DD	DD	DD	DD	DD	BB	DD	DD	DD	BB	BB	DD	BB	DD	DD	BB	BB	DD	DD	BB	DD	DD	DD	DD	BB	BB	BB	BB	BB
chr11_25928537_25928584	BB	DD	BB	NA	BB	bn	BB	BB	DD	DD	DD	bn	NA	DD	NA	BB	bd	DD	NA	DD	DD	DD	DD	DD	DD	NA	DD	DD	DD	BB	BB	NA	bn	NA	DD	NA	BB	DD	NA	bn	NA	DD	DD	DD	BB	BB	BB	bd	BB
chr11_25932234_25932248	BB	DD	BB	DD	BB	BB	BB	BB	DD	DD	DD	BB	DD	DD	DD	BB	BB	DD	DD	DD	DD	DD	DD	DD	DD	BB	DD	DD	DD	BB	BB	DD	BB	DD	DD	BB	BB	DD	DD	BB	DD	DD	DD	DD	BB	BB	BB	BB	BB
chr11_25936612_25936631	BB	DD	BB	DD	BB	BB	BB	BB	DD	DD	DD	BB	DD	DD	DD	BB	BB	DD	DD	DD	DD	DD	DD	DD	DD	BB	DD	DD	DD	BB	BB	DD	BB	DD	DD	BB	BB	DD	DD	BB	DD	DD	DD	DD	BB	BB	BB	BB	BB
chr11_25952803_25952816	BB	DD	BB	DD	BB	BB	BB	BB	DD	DD	DD	BB	DD	DD	DD	BB	BB	DD	DD	DD	DD	DD	DD	DD	DD	BB	DD	DD	DD	BB	BB	DD	BB	DD	DD	BB	BB	DD	DD	BB	DD	DD	DD	DD	BB	BB	BB	BB	BB
chr11_26003541_26003570	BB	DD	BB	DD	BB	BB	BB	BB	DD	DD	DD	BB	DD	DD	DD	BB	BB	DD	DD	DD	DD	DD	DD	DD	DD	BB	DD	DD	DD	BB	BB	DD	BB	DD	DD	BB	BB	DD	DD	BB	DD	DD	DD	DD	BB	BB	BB	BB	BB
chr11_26024237_26024248	BB	DD	BB	DD	BB	BB	BB	BB	DD	DD	DD	BB	DD	DD	DD	BB	BB	DD	DD	DD	DD	DD	DD	DD	DD	BB	DD	DD	DD	BB	BB	DD	BB	DD	DD	BB	BB	DD	DD	BB	DD	DD	DD	DD	BB	BB	BB	BB	BB
chr11_26042360_26042387	BB	DD	BB	NA	BB	BB	BB	BB	DD	DD	DD	BB	DD	DD	NA	BB	BB	NA	DD	NN	DD	DD	DD	DD	DD	NA	DD	NA	DD	BB	BB	DD	BB	DD	DD	BB	BB	DD	DD	BB	NA	DD	DD	DD	BB	BB	BB	BB	BB
chr11_26053307_26053322	BB	DD	BB	DD	BB	BB	BB	BB	DD	DD	bd	BB	DD	DD	DD	BB	BB	DD	DD	DD	DD	DD	DD	DD	DD	BB	DD	DD	DD	BB	BB	DD	BB	DD	DD	BB	BB	DD	DD	BB	DD	DD	DD	DD	BB	BB	BB	BB	BB
chr11_26067717_26067728	BB	DD	BB	DD	BB	BB	BB	BB	DD	DD	DD	BB	DD	DD	DD	BB	BB	DD	DD	DD	DD	DD	DD	DD	DD	BB	DD	DD	DD	BB	BB	DD	BB	DD	DD	BB	BB	DD	DD	BB	DD	DD	DD	DD	BB	BB	BB	BB	BB
chr11_26068418_26068447	BB	DD	BB	DD	BB	BB	BB	BB	DD	DD	DD	bn	DD	DD	DD	BB	BB	DD	DD	DD	DD	DD	DD	DD	DD	BB	DD	DD	DD	BB	bn	DD	bn	DD	DD	bn	BB	DD	DD	BB	DD	DD	DD	DD	BB	BB	BB	BB	bn
chr11_26071522_26071537	BB	DD	BB	DD	BB	BB	BB	BB	DD	DD	DD	BB	DD	DD	DD	BB	BB	DD	DD	DD	DD	DD	DD	DD	DD	BB	DD	DD	DD	BB	BB	DD	BB	DD	DD	BB	BB	DD	DD	BB	DD	DD	DD	DD	BB	BB	BB	BB	BB
chr11_26076809_26076829	BB	DD	BB	DD	BB	BB	BB	BB	DD	DD	DD	BB	DD	DD	DD	BB	BB	DD	DD	DD	DD	DD	DD	DD	DD	BB	DD	DD	DD	BB	BB	DD	BB	DD	DD	BB	BB	DD	DD	BB	DD	DD	DD	DD	BB	BB	BB	BB	BB
chr11_26076997_26077008	FF	df	FF	df	FF	FF	FF	FF	DD	df	DD	FF	dn	df	df	FF	FF	df	dn	df	df	dn	df	df	df	FF	dn	df	dn	FF	FF	df	FF	DD	df	FF	FF	df	dn	FF	dn	DD	dn	df	FF	FF	FF	FF	FF
chr11_26082053_26082067	BB	DD	BB	DD	BB	BB	BB	BB	DD	DD	DD	BB	DD	DD	DD	BB	BB	DD	DD	DD	DD	DD	DD	DD	DD	BB	DD	DD	DD	BB	BB	DD	BB	DD	DD	BB	BB	DD	DD	BB	DD	DD	DD	DD	BB	BB	BB	BB	BB
chr11_26087469_26087498	BB	DD	BB	DD	BB	BB	BB	BB	DD	DD	DD	BB	DD	DD	DD	BB	BB	DD	DD	DD	DD	DD	DD	DD	DD	BB	DD	DD	DD	BB	BB	DD	BB	DD	DD	BB	BB	DD	DD	BB	DD	DD	DD	DD	BB	BB	BB	BB	BB
chr11_26088916_26088935	BB	DD	BB	dn	BB	BB	BB	BB	DD	DD	DD	BB	DD	DD	DD	BB	BB	DD	DD	DD	DD	DD	DD	DD	DD	BB	DD	DD	DD	BB	BB	DD	BB	DD	DD	BB	BB	DD	DD	BB	DD	DD	DD	DD	BB	BB	BB	BB	BB
chr11_26115752_26115771	BB	DD	BB	DD	BB	BB	BB	BB	DD	DD	DD	BB	DD	DD	DD	BB	BB	DD	dn	DD	DD	DD	DD	DD	DD	BB	DD	DD	DD	BB	BB	DD	BB	DD	DD	BB	BB	DD	DD	BB	DD	DD	DD	DD	BB	BB	BB	BB	BB
chr11_26116030_26116041	BB	DD	BB	DD	BB	BB	BB	BB	DD	DD	DD	BB	DD	DD	DD	BB	BB	DD	DD	DD	DD	DD	DD	DD	DD	BB	DD	DD	DD	BB	BB	DD	BB	DD	DD	BB	BB	DD	DD	BB	DD	DD	DD	DD	BB	BB	BB	BB	BB
chr11_26130263_26130274	BB	DD	BB	DD	BB	BB	BB	BB	DD	DD	DD	BB	DD	DD	DD	BB	BB	DD	DD	DD	DD	DD	DD	DD	DD	BB	DD	DD	DD	BB	BB	DD	BB	DD	DD	BB	BB	DD	DD	BB	DD	DD	DD	DD	BB	BB	BB	BB	BB
chr11_26135134_26135169	BB	DD	BB	DD	BB	BB	BB	BB	DD	DD	DD	BB	DD	DD	DD	BB	bn	DD	DD	DD	DD	DD	DD	DD	DD	BB	DD	DD	DD	BB	BB	DD	BB	DD	DD	BB	BB	DD	DD	BB	DD	DD	DD	DD	BB	BB	BB	BB	BB
chr11_26162347_26162366	BB	DD	BB	DD	BB	BB	BB	BB	DD	DD	DD	BB	DD	DD	DD	BB	BB	DD	DD	DD	DD	DD	DD	DD	DD	BB	DD	DD	DD	BB	BB	DD	BB	DD	DD	BB	BB	DD	DD	BB	DD	DD	DD	DD	BB	BB	BB	BB	BB
chr11_26183571_26183594	BB	DD	BB	DD	BB	BB	BB	BB	DD	DD	DD	BB	DD	DD	DD	BB	BB	DD	DD	DD	DD	DD	DD	DD	DD	BB	DD	DD	DD	BB	BB	DD	BB	DD	DD	BB	BB	DD	DD	BB	DD	DD	DD	DD	BB	BB	BB	BB	BB
chr11_26185659_26185682	BB	DD	BB	DD	BB	BB	BB	BB	DD	DD	DD	BB	DD	DD	DD	BB	BB	DD	DD	DD	DD	DD	DD	DD	DD	BB	DD	DD	DD	BB	BB	DD	BB	DD	DD	BB	BB	DD	DD	BB	DD	DD	DD	DD	BB	BB	BB	BB	BB
chr11_26190005_26190028	BB	DD	BB	DD	BB	BB	BB	BB	DD	DD	NA	BB	dn	DD	DD	BB	BB	NA	NN	DD	NN	DD	DD	DD	DD	BB	DD	dn	DD	BB	BB	DD	BB	DD	NA	BB	BB	NA	dn	BB	DD	NA	NA	dn	BB	BB	NA	BB	BB
chr11_26258069_26258092	BB	DD	BB	DD	BB	BB	bn	BB	DD	DD	DD	BB	DD	DD	DD	BB	BB	DD	DD	DD	DD	DD	DD	DD	DD	BB	DD	DD	DD	BB	BB	DD	BB	DD	DD	BB	BB	DD	DD	BB	DD	DD	DD	DD	BB	BB	BB	BB	BB
chr11_26271593_26271640	BB	DD	BB	DD	BB	BB	BB	BB	DD	DD	DD	BB	DD	DD	DD	BB	BB	DD	DD	DD	DD	DD	DD	DD	DD	BB	DD	DD	DD	BB	BB	DD	BB	DD	DD	BB	BB	DD	DD	BB	DD	DD	DD	DD	BB	BB	BB	BB	BB
chr11_26272646_26272677	NN	FF	FF	FF	FF	NA	FF	FF	FF	FF	FF	FF	FF	FF	FF	FF	FF	FF	FF	FF	FF	FF	FF	FF	FF	NA	FF	FF	FF	FF	FF	FF	FF	FF	FF	FF	FF	FF	FF	FF	FF	FF	FF	FF	FF	FF	FF	FF	FF
chr11_26275161_26275180	BB	DD	BB	DD	BB	BB	BB	BB	DD	DD	DD	BB	DD	DD	DD	BB	BB	DD	DD	DD	DD	DD	DD	DD	DD	BB	DD	DD	DD	BB	BB	DD	BB	DD	DD	BB	BB	DD	DD	BB	DD	DD	DD	DD	BB	BB	BB	BB	BB
chr11_26275378_26275393	BB	DD	BB	DD	BB	BB	BB	BB	DD	DD	DD	BB	DD	bd	DD	BB	BB	DD	DD	DD	DD	DD	DD	DD	DD	BB	DD	DD	DD	BB	BB	DD	BB	DD	DD	BB	BB	DD	DD	BB	DD	DD	DD	DD	BB	BB	BB	BB	BB
chr11_26287287_26287306	BB	DD	BB	DD	BB	BB	BB	BB	DD	DD	DD	BB	DD	DD	DD	BB	BB	DD	DD	DD	DD	DD	DD	DD	DD	BB	DD	DD	DD	BB	BB	DD	BB	DD	DD	BB	BB	DD	DD	BB	DD	DD	DD	DD	BB	BB	BB	BB	BB
chr11_26291411_26291422	BB	DD	BB	DD	BB	BB	BB	BB	DD	DD	DD	BB	DD	DD	DD	BB	BB	DD	DD	DD	DD	DD	DD	DD	DD	BB	DD	DD	DD	BB	BB	DD	BB	DD	DD	BB	BB	DD	DD	BB	DD	DD	DD	DD	BB	BB	BB	BB	BB
chr11_26338900_26338914	BB	DD	BB	DD	BB	BB	BB	BB	DD	DD	DD	BB	DD	DD	DD	BB	BB	DD	DD	DD	DD	DD	DD	DD	DD	BB	DD	DD	DD	BB	BB	DD	BB	DD	DD	BB	BB	DD	DD	BB	DD	DD	DD	DD	BB	BB	BB	BB	BB
chr11_26340784_26340808	BB	DD	BB	DD	BB	BB	BB	BB	DD	DD	DD	BB	DD	DD	DD	BB	BB	DD	DD	DD	DD	DD	DD	DD	DD	BB	DD	DD	DD	BB	BB	DD	BB	DD	DD	BB	BB	DD	DD	BB	DD	DD	DD	DD	BB	BB	BB	BB	BB
chr11_26351988_26351999	BB	DD	BB	DD	BB	BB	BB	BB	DD	DD	DD	BB	DD	DD	DD	BB	BB	DD	DD	DD	DD	DD	DD	DD	DD	BB	DD	DD	DD	BB	BB	DD	BB	DD	DD	BB	BB	DD	DD	BB	DD	DD	DD	DD	BB	BB	BB	BB	BB
chr11_26372127_26372147	BB	DD	BB	DD	BB	BB	BB	BB	DD	DD	DD	BB	DD	DD	DD	BB	BB	DD	DD	DD	DD	DD	DD	DD	DD	BB	DD	DD	DD	BB	BB	DD	BB	DD	DD	BB	BB	DD	DD	BB	DD	DD	DD	DD	BB	BB	BB	BB	BB
chr11_26378942_26378977	BB	DD	bb	DD	BB	BB	BB	BB	DD	DD	DD	BB	DD	DD	DD	BB	BB	DD	DD	DD	DD	DD	DD	DD	DD	bb	DD	DD	DD	BB	BB	DD	BB	DD	DD	BB	bb	DD	DD	BB	DD	DD	DD	DD	BB	bb	BB	BB	BB
chr11_26379260_26379289	BB	DD	BB	DD	BB	BB	BB	BB	DD	DD	DD	BB	DD	DD	DD	BB	BB	DD	DD	DD	DD	DD	DD	DD	DD	BB	DD	DD	DD	BB	BB	DD	BB	DD	DD	BB	BB	DD	DD	BB	DD	DD	DD	DD	BB	BB	BB	BB	BB
chr11_26385039_26385078	BB	DD	BB	DD	BB	BB	BB	BB	DD	DD	DD	BB	DD	DD	DD	BB	BB	DD	DD	DD	DD	DD	DD	DD	DD	BB	DD	DD	DD	BB	BB	DD	BB	DD	DD	BB	BB	DD	DD	BB	DD	DD	DD	DD	BB	BB	BB	BB	BB
chr11_26388987_26389014	BB	DD	BB	DD	BB	BB	BB	BB	DD	DD	DD	BB	DD	DD	DD	BB	BB	DD	DD	DD	DD	DD	DD	DD	DD	BB	DD	DD	DD	BB	BB	DD	BB	DD	DD	BB	BB	DD	DD	BB	DD	DD	DD	DD	BB	BB	BB	BB	BB
chr11_26389035_26389058	BB	DD	BB	DD	BB	BB	BB	BB	DD	DD	DD	BB	DD	DD	DD	BB	BB	DD	DD	DD	DD	DD	DD	DD	DD	BB	DD	DD	DD	BB	BB	DD	BB	DD	DD	BB	BB	DD	DD	BB	DD	DD	DD	DD	BB	BB	BB	BB	BB
chr11_26398725_26398748	BB	NN	BB	DD	BB	BB	BB	BB	DD	NA	DD	BB	DD	DD	NA	BB	BB	DD	DD	DD	DD	NA	DD	DD	DD	NA	DD	DD	DD	BB	BB	NA	BB	NA	DD	NA	BB	NA	DD	BB	DD	DD	NA	DD	NA	NA	BB	BB	BB
chr11_26398887_26398906	BB	DD	BB	DD	BB	BB	BB	BB	DD	DD	DD	BB	DD	DD	DD	BB	BB	DD	DD	DD	DD	DD	DD	DD	DD	BB	DD	DD	DD	BB	BB	DD	BB	DD	DD	BB	BB	DD	DD	BB	DD	DD	DD	DD	BB	BB	BB	BB	BB
chr11_26420556_26420569	BB	DD	BB	DD	BB	BB	BB	BB	DD	DD	DD	BB	DD	DD	DD	BB	BB	DD	DD	DD	DD	DD	DD	DD	DD	BB	DD	DD	DD	BB	BB	DD	BB	DD	DD	BB	BB	DD	DD	BB	DD	DD	DD	DD	BB	BB	BB	BB	BB
chr11_26421130_26421153	BB	DD	BB	DD	BB	BB	BB	BB	DD	DD	DD	BB	DD	DD	DD	BB	BB	DD	DD	DD	DD	DD	DD	DD	DD	BB	DD	DD	DD	BB	BB	DD	BB	DD	DD	BB	BB	DD	DD	BB	DD	DD	DD	DD	BB	BB	BB	BB	BB
chr11_26424452_26424475	BB	DD	BB	DD	BB	BB	BB	BB	DD	DD	DD	BB	DD	DD	DD	BB	BB	DD	DD	DD	DD	DD	DD	DD	DD	BB	DD	DD	DD	BB	BB	DD	BB	DD	DD	BB	BB	DD	DD	BB	DD	DD	DD	DD	BB	BB	BB	BB	BB
chr11_26457666_26457677	BB	DD	BB	DD	BB	BB	BB	BB	DD	DD	DD	BB	DD	DD	DD	BB	BB	DD	DD	DD	DD	DD	DD	DD	DD	BB	DD	DD	DD	BB	BB	DD	BB	DD	DD	BB	BB	DD	DD	BB	DD	DD	DD	DD	BB	BB	BB	BB	BB
chr11_26473900_26473947	BB	DD	BB	DD	BB	BB	BB	BB	DD	DD	DD	BB	DD	DD	DD	BB	BB	DD	DD	DD	DD	DD	DD	DD	DD	BB	DD	DD	DD	BB	BB	DD	BB	DD	DD	BB	BB	DD	DD	BB	DD	DD	DD	DD	BB	BB	BB	BB	BB
chr11_26474025_26474042	BB	DD	BB	DD	BB	BB	BB	BB	DD	DD	DD	BB	DD	DD	DD	BB	BB	DD	DD	DD	DD	DD	DD	DD	DD	BB	DD	DD	DD	BB	BB	DD	BB	DD	DD	BB	BB	DD	DD	BB	DD	DD	DD	DD	BB	BB	BB	BB	BB
chr11_26514991_26515014	BB	DD	BB	DD	BB	BB	BB	BB	DD	DD	DD	BB	DD	DD	DD	BB	BB	DD	DD	DD	DD	DD	DD	DD	DD	BB	DD	DD	DD	BB	BB	DD	BB	DD	DD	BB	BB	DD	DD	BB	DD	DD	DD	DD	BB	BB	BB	BB	BB
chr11_26535765_26535812	BB	DD	BB	DD	BB	BB	BB	BB	DD	DD	DD	BB	DD	DD	DD	BB	BB	DD	DD	DD	DD	DD	DD	DD	DD	BB	DD	DD	DD	BB	BB	DD	BB	DD	DD	BB	BB	DD	DD	BB	DD	DD	DD	DD	BB	BB	BB	BB	BB
chr11_26541695_26541714	BB	DD	BB	DD	BB	BB	BB	BB	DD	DD	DD	BB	DD	DD	DD	BB	BB	DD	DD	DD	DD	DD	DD	DD	DD	BB	DD	DD	DD	BB	BB	DD	BB	DD	DD	BB	BB	DD	DD	BB	DD	DD	DD	DD	BB	BB	BB	BB	BB
chr11_26542285_26542308	BB	DD	BB	DD	BB	BB	BB	BB	DD	DD	DD	BB	DD	DD	DD	BB	BB	DD	DD	DD	DD	DD	DD	DD	DD	BB	DD	DD	DD	BB	BB	DD	BB	DD	DD	BB	BB	DD	DD	BB	DD	DD	DD	DD	BB	BB	BB	BB	BB
chr11_26581240_26581259	BB	DD	BB	DD	BB	BB	BB	BB	DD	DD	DD	BB	DD	DD	DD	BB	BB	DD	DD	DD	DD	DD	DD	DD	DD	BB	DD	DD	DD	BB	BB	DD	BB	DD	DD	BB	BB	DD	DD	BB	DD	DD	DD	DD	BB	BB	BB	BB	BB
chr11_26638542_26638557	FF	df	FF	df	FF	FF	FF	FF	df	df	df	FF	df	df	df	FF	FF	df	DD	df	df	df	df	df	df	FF	df	df	df	FF	FF	df	FF	df	df	FF	FF	df	df	FF	df	df	df	df	FF	FF	FF	FF	FF
chr11_26653606_26653641	BB	DD	BB	NA	NA	BB	BB	BB	DD	DD	DD	BB	DD	NN	DD	BB	BB	NA	DD	DD	DD	DD	DD	DD	DD	NA	DD	NA	DD	BB	BB	DD	BB	DD	DD	BB	BB	NA	DD	BB	DD	DD	NA	NA	BB	NA	BB	BB	BB
chr11_26667618_26667657	BB	NA	BB	DD	BB	BB	BB	BB	NA	NA	DD	BB	DD	NA	DD	BB	BB	NA	DD	NA	DD	DD	NN	DD	NA	NA	DD	DD	DD	BB	bn	DD	BB	DD	DD	BB	BB	NA	NA	BB	NA	DD	dn	DD	BB	NA	BB	BB	BB
chr11_26690921_26690946	BB	DD	BB	DD	BB	BB	BB	BB	DD	DD	DD	BB	DD	DD	DD	BB	bn	DD	DD	DD	DD	dn	DD	DD	DD	BB	DD	DD	DD	BB	BB	DD	BB	DD	DD	BB	BB	DD	DD	BB	DD	DD	DD	DD	BB	BB	BB	BB	BB
chr11_26701210_26701227	BB	DD	BB	DD	BB	BB	BB	BB	DD	DD	DD	BB	DD	DD	DD	BB	BB	DD	DD	DD	DD	DD	DD	DD	DD	BB	DD	DD	DD	BB	BB	DD	BB	DD	DD	BB	BB	DD	DD	BB	DD	DD	DD	DD	BB	BB	BB	BB	BB
chr11_26701817_26701836	BB	FF	BB	FF	BB	BB	BB	BB	FF	FF	FF	bf	FF	FF	FF	BB	BB	FF	FF	FF	FF	FF	FF	FF	FF	BB	FF	FF	FF	BB	BB	FF	bf	FF	FF	bf	BB	FF	FF	bf	FF	FF	FF	FF	BB	bf	bf	bf	bf
chr11_26716446_26716457	BB	dd	BB	dd	BB	BB	BB	BB	dd	dd	dd	BB	dd	dd	dd	BB	BB	dd	dd	dd	dd	dd	dd	dd	dd	BB	dd	dd	dd	BB	BB	DD	BB	dd	dd	BB	BB	dd	dd	BB	dd	dd	dd	dd	BB	BB	BB	BB	BB
chr11_26716458_26716473	BB	DD	BB	DD	BB	BB	BB	BB	DD	DD	dn	BB	DD	dn	DD	BB	BB	DD	DD	DD	dn	DD	DD	DD	DD	BB	DD	DD	DD	BB	BB	DD	BB	DD	DD	BB	BB	DD	DD	BB	dn	DD	DD	DD	BB	BB	BB	BB	BB
chr11_26720917_26720940	BB	DD	BB	DD	BB	BB	BB	BB	DD	DD	DD	BB	DD	DD	DD	BB	BB	DD	DD	DD	DD	DD	DD	DD	DD	BB	DD	DD	DD	BB	BB	DD	BB	DD	DD	BB	BB	DD	DD	BB	DD	DD	DD	DD	BB	BB	BB	BB	BB
chr11_26742245_26742283	FF	NA	FF	df	FF	NA	FF	fn	df	NA	df	FF	df	df	df	FF	fn	df	df	NA	NA	df	df	df	df	NA	df	df	df	NA	FF	df	FF	NA	df	fn	FF	df	df	FF	NA	df	NA	FF	FF	fn	FF	FF	NA
chr11_26751023_26751038	BB	DD	BB	DD	BB	BB	BB	BB	DD	DD	DD	BB	DD	DD	DD	BB	BB	DD	DD	DD	DD	DD	DD	DD	DD	BB	DD	DD	DD	BB	BB	DD	BB	DD	DD	BB	BB	DD	DD	BB	DD	DD	DD	DD	BB	BB	BB	BB	BB
chr11_26766464_26766483	BB	DD	BB	DD	BB	BB	BB	BB	DD	DD	DD	BB	DD	DD	DD	BB	BB	DD	DD	DD	DD	DD	DD	DD	DD	BB	DD	DD	DD	BB	BB	DD	BB	DD	DD	BB	BB	DD	DD	BB	DD	DD	DD	DD	BB	BB	BB	BB	BB
chr11_26767645_26767660	BB	DD	BB	DD	BB	BB	BB	BB	DD	DD	DD	BB	DD	DD	DD	BB	BB	DD	DD	DD	DD	DD	DD	DD	DD	BB	DD	DD	DD	BB	BB	DD	BB	DD	DD	BB	BB	DD	DD	BB	DD	DD	DD	DD	BB	BB	BB	BB	BB
chr11_26810699_26810713	BB	DD	BB	DD	BB	BB	BB	BB	DD	DD	DD	BB	DD	DD	DD	BB	BB	DD	DD	DD	DD	DD	DD	DD	DD	BB	DD	DD	DD	BB	BB	DD	BB	DD	DD	BB	BB	DD	DD	BB	DD	DD	DD	DD	BB	BB	BB	BB	BB
chr11_26813954_26813981	BB	DD	BB	DD	BB	BB	BB	BB	DD	DD	DD	BB	DD	DD	DD	BB	BB	DD	DD	DD	DD	DD	DD	DD	DD	BB	DD	DD	DD	BB	BB	DD	BB	DD	DD	BB	BB	DD	DD	BB	DD	DD	DD	DD	BB	BB	BB	BB	BB
chr11_26814904_26814927	BB	DD	BB	DD	BB	BB	BB	BB	DD	DD	DD	BB	DD	DD	DD	BB	BB	DD	DD	DD	DD	DD	DD	DD	DD	BB	DD	DD	DD	BB	BB	DD	BB	DD	DD	BB	bd	DD	DD	BB	DD	DD	DD	DD	BB	BB	BB	BB	BB
chr11_26851005_26851028	BB	DD	BB	DD	BB	BB	BB	BB	DD	DD	DD	BB	DD	DD	DD	BB	BB	DD	DD	DD	DD	DD	DD	DD	DD	BB	DD	DD	DD	BB	BB	DD	BB	DD	DD	BB	BB	DD	DD	BB	DD	DD	DD	DD	BB	BB	BB	BB	BB
chr11_26851810_26851837	BB	DD	BB	DD	BB	BB	BB	BB	DD	DD	DD	BB	DD	DD	DD	BB	BB	DD	DD	DD	DD	DD	DD	DD	DD	BB	DD	DD	DD	BB	BB	DD	bn	DD	DD	BB	BB	DD	DD	BB	DD	DD	DD	DD	BB	bn	BB	BB	BB
chr11_26859597_26859617	BB	DD	BB	DD	BB	BB	BB	BB	DD	DD	DD	BB	DD	DD	DD	BB	BB	DD	DD	DD	DD	DD	DD	DD	DD	BB	DD	dn	DD	BB	BB	DD	BB	DD	DD	BB	BB	DD	DD	BB	DD	DD	DD	DD	BB	BB	BB	BB	BB
chr11_26866597_26866608	BB	DD	BB	DD	BB	BB	BB	BB	DD	DD	DD	BB	DD	DD	DD	BB	BB	DD	DD	DD	DD	DD	DD	DD	DD	BB	DD	DD	DD	BB	BB	DD	BB	DD	DD	BB	BB	DD	DD	BB	DD	DD	DD	DD	BB	BB	BB	BB	BB
chr11_26888729_26888752	BB	DD	BB	DD	BB	BB	BB	BB	DD	DD	DD	BB	DD	DD	DD	BB	BB	DD	DD	DD	DD	DD	DD	DD	DD	BB	DD	DD	DD	BB	BB	DD	BB	DD	DD	BB	BB	DD	DD	BB	DD	DD	DD	DD	BB	BB	BB	BB	BB
chr11_26930590_26930601	BB	DD	BB	DD	BB	BB	BB	BB	DD	DD	DD	BB	DD	DD	DD	BB	BB	DD	DD	DD	DD	DD	DD	DD	DD	BB	DD	DD	DD	BB	BB	DD	BB	DD	DD	BB	BB	DD	DD	BB	DD	DD	DD	DD	BB	BB	BB	BB	BB
chr11_26934151_26934178	BB	DD	BB	DD	BB	BB	BB	BB	DD	DD	DD	BB	DD	DD	DD	BB	BB	dn	DD	DD	dn	DD	DD	DD	DD	BB	DD	DD	DD	BB	BB	DD	BB	DD	DD	BB	BB	DD	dn	BB	DD	DD	DD	DD	BB	BB	BB	BB	BB
chr11_26945154_26945177	BB	DD	BB	DD	BB	BB	BB	BB	DD	NA	NA	BB	DD	DD	DD	BB	BB	DD	DD	DD	DD	DD	DD	NN	NA	BB	DD	DD	DD	BB	BB	DD	BB	DD	DD	BB	BB	dn	DD	BB	DD	DD	DD	DD	BB	BB	BB	BB	BB
chr11_26953769_26953782	BB	DD	BB	DD	BB	BB	BB	BB	DD	DD	DD	BB	DD	DD	DD	BB	BB	DD	DD	DD	DD	DD	DD	DD	DD	BB	DD	DD	DD	BB	BB	DD	BB	DD	DD	BB	BB	DD	DD	BB	DD	DD	DD	DD	BB	BB	BB	BB	BB
chr11_26953787_26953798	BB	DD	BB	DD	BB	BB	BB	BB	DD	DD	DD	BB	DD	DD	DD	BB	BB	DD	DD	DD	DD	DD	DD	DD	DD	BB	DD	bd	DD	BB	BB	DD	BB	DD	DD	BB	BB	DD	DD	BB	DD	DD	DD	DD	BB	BB	BB	BB	BB
chr11_26973520_26973535	BB	DD	BB	DD	BB	BB	BB	BB	DD	DD	DD	BB	DD	DD	DD	BB	BB	DD	DD	DD	DD	DD	DD	DD	DD	BB	DD	DD	DD	BB	BB	DD	BB	DD	DD	BB	BB	DD	DD	BB	DD	DD	DD	DD	BB	BB	BB	BB	BB
chr11_26999073_26999107	BB	DD	BB	DD	BB	BB	BB	BB	DD	DD	DD	BB	DD	DD	DD	BB	BB	DD	DD	DD	dn	DD	DD	DD	DD	BB	DD	DD	DD	BB	BB	DD	BB	DD	DD	BB	BB	DD	DD	BB	DD	DD	DD	DD	BB	BB	BB	BB	BB
chr11_27027959_27027978	BB	DD	BB	DD	BB	BB	BB	BB	DD	DD	DD	BB	DD	DD	DD	BB	BB	DD	DD	DD	DD	DD	DD	DD	DD	BB	DD	DD	DD	BB	BB	DD	BB	DD	DD	BB	BB	DD	DD	BB	DD	DD	DD	DD	BB	BB	BB	BB	BB
chr11_27053045_27053059	BB	dd	BB	DD	BB	BB	BB	BB	dd	dd	dd	BB	dd	dd	dd	BB	BB	dd	dd	dd	dd	DD	DD	DD	dd	BB	dd	dd	dd	BB	BB	DD	BB	DD	DD	BB	BB	DD	dd	BB	dd	dd	dd	dd	BB	BB	BB	BB	BB
chr11_27064039_27064050	BB	DD	BB	DD	BB	BB	BB	BB	DD	DD	DD	BB	DD	DD	DD	BB	BB	DD	DD	DD	DD	DD	DD	DD	DD	BB	DD	DD	DD	BB	BB	DD	BB	DD	DD	BB	BB	DD	DD	BB	DD	DD	DD	DD	BB	BB	BB	BB	BB
chr11_27094637_27094656	BB	DD	BB	DD	BB	BB	BB	BB	DD	DD	DD	BB	DD	DD	DD	BB	BB	DD	DD	DD	DD	DD	DD	DD	DD	BB	DD	DD	DD	BB	BB	DD	BB	DD	DD	BB	BB	DD	DD	BB	DD	DD	DD	DD	BB	BB	BB	BB	BB
chr11_27112770_27112785	BB	DD	BB	DD	BB	BB	BB	BB	DD	DD	DD	BB	DD	DD	DD	BB	BB	DD	DD	DD	DD	DD	DD	DD	DD	BB	DD	DD	DD	BB	BB	DD	BB	DD	DD	BB	BB	DD	DD	BB	DD	DD	DD	DD	BB	BB	BB	BB	BB
chr11_27122836_27122855	BB	DD	BB	DD	BB	BB	BB	BB	DD	DD	DD	BB	DD	DD	DD	BB	BB	DD	DD	DD	DD	DD	DD	DD	DD	BB	DD	DD	DD	BB	BB	DD	BB	DD	DD	BB	BB	DD	DD	BB	DD	DD	DD	DD	BB	BB	BB	BB	BB
chr11_27150605_27150622	BB	DD	BB	DD	BB	BB	BB	BB	DD	DD	DD	BB	DD	DD	DD	BB	BB	DD	DD	DD	DD	DD	DD	DD	DD	BB	DD	DD	DD	BB	BB	DD	BB	DD	DD	BB	BB	DD	DD	BB	DD	DD	DD	DD	BB	BB	BB	BB	BB
chr11_27169562_27169585	BB	DD	BB	DD	BB	BB	BB	BB	DD	DD	DD	BB	DD	DD	DD	BB	BB	DD	DD	DD	DD	DD	DD	DD	DD	BB	DD	DD	DD	BB	BB	DD	BB	DD	DD	BB	BB	DD	DD	BB	DD	DD	DD	DD	BB	BB	BB	BB	BB
chr11_27206447_27206464	BB	DD	BB	DD	BB	BB	BB	BB	DD	DD	DD	BB	DD	DD	DD	BB	BB	DD	DD	DD	DD	DD	DD	DD	DD	BB	DD	DD	DD	BB	BB	DD	BB	DD	DD	BB	BB	DD	DD	BB	DD	DD	DD	DD	BB	BB	BB	BB	BB
chr11_27212517_27212548	BB	DD	BB	DD	BB	BB	BB	BB	DD	DD	DD	BB	DD	DD	DD	BB	BB	DD	DD	DD	DD	DD	DD	DD	DD	BB	DD	DD	DD	BB	BB	DD	BB	DD	DD	BB	BB	DD	DD	BB	DD	DD	DD	DD	BB	BB	BB	BB	BB
chr11_27253289_27253333	BB	DD	BB	DD	BB	BB	BB	BB	DD	DD	DD	BB	DD	DD	DD	BB	BB	DD	DD	DD	DD	DD	DD	DD	DD	BB	DD	DD	DD	BB	BB	DD	BB	DD	DD	BB	BB	DD	DD	BB	DD	DD	DD	DD	BB	BB	BB	BB	BB
chr11_27253760_27253795	BB	DD	BB	DD	BB	BB	BB	BB	DD	DD	DD	BB	DD	DD	DD	BB	BB	DD	DD	DD	NA	DD	DD	DD	DD	NA	DD	DD	DD	BB	BB	DD	BB	DD	DD	BB	BB	DD	DD	BB	DD	DD	DD	DD	BB	BB	BB	BB	BB
chr11_27264093_27264142	BB	DD	BB	NA	NA	BB	BB	NA	DD	DD	DD	BB	DD	NA	DD	BB	BB	DD	DD	DD	DD	DD	DD	NA	DD	BB	NA	DD	DD	BB	BB	DD	BB	DD	DD	BB	BB	DD	DD	BB	DD	DD	DD	DD	BB	BB	BB	BB	BB
chr11_27280705_27280720	BB	dd	BB	dd	BB	BB	BB	BB	DD	DD	dd	BB	dd	dd	dd	BB	BB	DD	dd	DD	dd	dd	dd	dd	dd	BB	DD	dd	dd	BB	BB	dd	BB	dd	dd	BB	BB	DD	DD	BB	dd	dd	dd	DD	BB	BB	BB	BB	BB
chr11_27302208_27302232	BB	NA	BB	NA	BB	BB	BB	BB	DD	DD	NA	BB	DD	DD	DD	BB	BB	DD	NA	DD	NA	DD	DD	DD	DD	BB	DD	DD	DD	BB	BB	NA	BB	DD	DD	BB	BB	DD	DD	BB	NA	NA	NA	DD	BB	BB	BB	BB	BB
chr11_27311475_27311489	BB	DD	BB	DD	BB	BB	BB	BB	DD	DD	DD	BB	DD	DD	DD	BB	BB	DD	DD	DD	DD	DD	DD	DD	DD	BB	DD	DD	DD	BB	BB	DD	BB	DD	DD	BB	BB	DD	DD	BB	DD	DD	DD	DD	BB	BB	BB	BB	BB
chr11_27321902_27321925	BB	DD	BB	DD	BB	BB	BB	BB	DD	DD	DD	BB	DD	DD	DD	BB	BB	DD	DD	DD	DD	DD	DD	DD	DD	BB	DD	DD	DD	BB	BB	DD	BB	DD	DD	BB	BB	DD	DD	BB	DD	DD	DD	DD	BB	BB	BB	BB	BB
chr11_27322109_27322124	BB	DD	BB	DD	BB	BB	BB	BB	DD	DD	bd	BB	DD	DD	DD	BB	BB	DD	DD	DD	DD	DD	DD	DD	DD	BB	DD	DD	DD	BB	BB	bd	BB	DD	DD	BB	BB	DD	DD	BB	DD	DD	DD	DD	BB	BB	BB	BB	BB
chr11_27372923_27372934	BB	DD	BB	DD	BB	BB	BB	BB	DD	DD	DD	BB	DD	DD	DD	BB	BB	DD	DD	DD	DD	DD	DD	DD	DD	BB	DD	DD	DD	BB	BB	DD	BB	DD	DD	BB	BB	DD	DD	BB	DD	DD	DD	DD	BB	BB	BB	BB	BB
chr11_27381044_27381055	BB	DD	BB	DD	BB	BB	BB	BB	DD	DD	DD	BB	DD	DD	DD	BB	BB	DD	DD	DD	DD	DD	DD	DD	DD	BB	DD	DD	DD	BB	BB	DD	BB	DD	DD	BB	BB	DD	DD	BB	DD	DD	DD	DD	BB	BB	BB	BB	BB
chr11_27399934_27399945	FF	df	FF	df	FF	FF	FF	FF	df	df	df	FF	df	df	df	FF	FF	df	df	df	df	df	df	df	df	FF	df	df	df	FF	FF	df	FF	df	df	FF	FF	df	df	FF	df	df	df	df	FF	FF	FF	FF	FF
chr11_27409216_27409241	BB	DD	BB	DD	BB	BB	BB	BB	DD	DD	DD	BB	DD	DD	DD	BB	BB	DD	DD	DD	DD	DD	DD	DD	DD	BB	DD	DD	DD	BB	BB	DD	BB	DD	DD	BB	BB	DD	DD	BB	DD	DD	DD	DD	BB	BB	BB	BB	BB
chr11_27410599_27410610	FF	DD	FF	df	FF	FF	FF	FF	DD	DD	DD	FF	DD	DD	DD	FF	FF	df	DD	DD	DD	DD	DD	DD	DD	FF	DD	DD	df	FF	FF	DD	FF	DD	DD	FF	FF	DD	DD	FF	df	DD	DD	DD	FF	FF	FF	FF	FF
chr11_27448374_27448388	BB	DD	BB	DD	BB	BB	BB	BB	DD	DD	DD	BB	DD	DD	DD	BB	BB	DD	DD	DD	DD	DD	DD	DD	DD	BB	DD	DD	DD	BB	BB	DD	BB	DD	DD	BB	BB	DD	DD	BB	DD	DD	DD	DD	BB	BB	BB	BB	BB
chr11_27464820_27464861	BB	DD	BB	DD	BB	BB	BB	BB	DD	DD	DD	BB	DD	DD	DD	BB	BB	DD	DD	DD	DD	DD	DD	DD	DD	BB	DD	DD	DD	BB	BB	DD	BB	DD	DD	BB	BB	DD	DD	BB	DD	DD	DD	DD	BB	bn	BB	BB	BB
chr11_27472630_27472645	BB	DD	BB	DD	BB	BB	BB	BB	DD	DD	DD	BB	DD	DD	DD	BB	BB	DD	DD	DD	DD	DD	DD	DD	DD	BB	DD	DD	DD	BB	BB	DD	BB	DD	DD	BB	BB	DD	DD	BB	DD	DD	DD	DD	BB	BB	BB	BB	BB
chr11_27478158_27478185	BB	dd	BB	dd	BB	BB	BB	BB	dd	dd	dd	BB	dd	dd	dd	BB	BB	dd	DD	dd	DD	dd	DD	dd	dd	BB	DD	dd	dd	BB	BB	dd	BB	dd	dd	BB	BB	dd	dd	BB	dd	dd	dd	dd	BB	BB	BB	BB	BB
chr11_27496788_27496799	BB	DD	BB	DD	BB	BB	BB	BB	DD	DD	DD	BB	DD	DD	DD	BB	BB	DD	DD	DD	DD	DD	DD	DD	DD	BB	DD	DD	DD	BB	BB	DD	BB	DD	DD	BB	BB	DD	DD	BB	DD	DD	DD	DD	BB	BB	BB	BB	BB
chr11_27501716_27501727	BB	DD	BB	DD	BB	BB	BB	BB	DD	DD	DD	BB	DD	DD	DD	BB	BB	DD	DD	DD	DD	DD	DD	DD	DD	BB	DD	DD	DD	BB	BB	DD	BB	DD	DD	BB	BB	DD	DD	BB	DD	DD	DD	DD	BB	BB	BB	BB	BB
chr11_27551189_27551232	BB	DD	BB	dd	BB	BB	BB	BB	DD	DD	dd	BB	dd	dd	dd	BB	BB	dd	dd	dd	dd	dd	dd	dd	dd	BB	DD	dd	DD	BB	BB	dd	BB	dd	DD	BB	BB	dd	DD	BB	DD	DD	DD	dd	BB	BB	BB	BB	BB
chr11_27621264_27621283	BB	DD	BB	DD	BB	BB	BB	BB	DD	DD	DD	BB	DD	DD	DD	BB	BB	DD	DD	DD	DD	DD	DD	DD	DD	BB	DD	DD	DD	BB	BB	DD	BB	DD	DD	BB	BB	DD	DD	BB	DD	DD	DD	DD	BB	BB	BB	BB	BB
chr11_27646338_27646377	BB	NA	NA	NA	BB	NA	BB	BB	NA	NA	DD	BB	NA	NA	NA	BB	BB	DD	NA	DD	NA	dn	DD	NA	DD	BB	NA	DD	NN	NA	BB	DD	BB	DD	NA	BB	BB	NA	NN	BB	NA	DD	NA	DD	BB	BB	BB	BB	BB
chr11_27657093_27657113	BB	DD	BB	DD	BB	BB	BB	BB	DD	DD	DD	BB	DD	DD	DD	BB	BB	DD	DD	DD	DD	DD	DD	DD	DD	BB	DD	DD	DD	BB	BB	DD	BB	DD	DD	BB	BB	DD	DD	BB	DD	DD	DD	DD	BB	BB	BB	BB	BB
chr11_27678133_27678156	BB	DD	BB	DD	BB	BB	BB	BB	DD	DD	DD	BB	DD	DD	DD	BB	BB	DD	DD	DD	DD	DD	DD	DD	DD	BB	DD	DD	DD	BB	BB	DD	BB	DD	DD	BB	BB	DD	DD	BB	DD	DD	DD	DD	BB	BB	BB	BB	BB
chr11_27700712_27700723	BB	DD	BB	DD	BB	BB	BB	BB	DD	DD	DD	BB	DD	DD	DD	BB	BB	DD	DD	DD	DD	DD	DD	DD	DD	BB	DD	DD	DD	BB	BB	DD	BB	DD	DD	BB	BB	DD	DD	BB	DD	DD	DD	DD	BB	BB	BB	BB	BB
chr11_27725925_27725952	BB	DD	BB	DD	BB	BB	BB	BB	DD	DD	DD	BB	DD	DD	DD	BB	BB	DD	DD	DD	DD	DD	DD	DD	DD	BB	DD	DD	DD	BB	BB	DD	BB	DD	DD	BB	BB	DD	DD	BB	DD	DD	DD	DD	BB	BB	BB	BB	BB
chr11_27792481_27792496	BB	DD	BB	DD	BB	BB	BB	BB	DD	DD	DD	BB	DD	DD	DD	BB	BB	DD	DD	DD	DD	DD	DD	DD	DD	BB	DD	DD	DD	BB	BB	DD	BB	DD	DD	BB	BB	DD	DD	BB	DD	DD	DD	DD	BB	BB	BB	BB	BB
chr11_27793069_27793080	BB	DD	BB	DD	BB	BB	BB	BB	DD	DD	DD	BB	DD	DD	DD	BB	BB	DD	DD	DD	DD	DD	DD	DD	DD	BB	DD	DD	DD	BB	BB	DD	BB	DD	DD	BB	BB	DD	DD	BB	DD	DD	DD	DD	BB	BB	BB	BB	BB
chr11_27794031_27794050	BB	DD	BB	DD	BB	BB	BB	BB	DD	DD	DD	BB	DD	DD	DD	BB	BB	DD	DD	DD	DD	DD	DD	DD	DD	BB	DD	DD	DD	BB	BB	DD	BB	DD	DD	BB	BB	DD	DD	BB	DD	DD	DD	DD	BB	BB	BB	BB	BB
chr11_27796917_27796928	BB	DD	BB	DD	BB	BB	BB	BB	DD	DD	DD	BB	DD	DD	DD	BB	BB	DD	DD	DD	DD	DD	DD	DD	DD	BB	DD	DD	DD	BB	BB	DD	BB	DD	DD	BB	BB	DD	DD	BB	DD	DD	DD	DD	BB	BB	BB	BB	BB
chr11_27801554_27801575	BB	DD	BB	DD	BB	BB	BB	BB	DD	DD	DD	BB	DD	DD	DD	BB	BB	DD	DD	DD	DD	DD	DD	DD	DD	BB	DD	DD	DD	BB	BB	DD	BB	DD	DD	BB	BB	DD	DD	BB	DD	DD	DD	DD	BB	BB	BB	BB	BB
chr11_27818060_27818085	BB	DD	BB	DD	BB	BB	BB	BB	DD	DD	DD	BB	DD	DD	DD	BB	BB	DD	DD	DD	DD	DD	DD	DD	DD	BB	DD	DD	DD	BB	BB	DD	BB	DD	DD	BB	BB	DD	DD	BB	DD	DD	DD	DD	BB	BB	BB	BB	BB
chr11_27831008_27831023	BB	DD	BB	DD	BB	BB	BB	BB	DD	DD	DD	BB	DD	DD	DD	BB	BB	DD	DD	DD	DD	DD	DD	DD	DD	BB	DD	DD	DD	BB	BB	DD	BB	DD	DD	BB	BB	DD	DD	BB	DD	DD	DD	DD	BB	BB	BB	BB	BB
chr11_27925215_27925226	BB	DD	BB	DD	BB	BB	BB	BB	DD	DD	dn	BB	DD	DD	DD	BB	BB	dn	dn	DD	dn	DD	dn	DD	DD	BB	DD	DD	DD	BB	BB	DD	BB	DD	DD	BB	BB	DD	DD	BB	DD	DD	DD	DD	BB	BB	BB	BB	BB
chr11_27926286_27926299	BB	DD	BB	DD	BB	BB	BB	BB	DD	DD	DD	BB	DD	DD	DD	BB	BB	DD	DD	DD	DD	DD	DD	DD	DD	BB	DD	DD	DD	BB	BB	DD	BB	DD	DD	BB	BB	DD	DD	BB	DD	DD	DD	DD	BB	BB	BB	BB	BB
chr11_27933930_27933941	BB	DD	BB	DD	BB	BB	BB	BB	DD	DD	DD	BB	DD	DD	DD	BB	BB	DD	DD	DD	DD	DD	DD	DD	DD	BB	DD	DD	DD	BB	BB	DD	BB	DD	DD	BB	BB	DD	DD	BB	DD	DD	DD	DD	BB	BB	BB	BB	BB
chr11_27997520_27997535	BB	DD	BB	DD	BB	BB	BB	BB	DD	DD	DD	BB	DD	DD	DD	BB	BB	DD	DD	DD	DD	DD	DD	DD	DD	BB	DD	DD	DD	BB	BB	DD	BB	DD	DD	BB	BB	DD	DD	BB	DD	DD	DD	DD	BB	BB	BB	BB	BB
chr11_28006364_28006379	BB	DD	BB	DD	BB	BB	BB	BB	DD	DD	DD	BB	DD	DD	DD	BB	BB	DD	DD	DD	DD	DD	DD	DD	DD	BB	DD	DD	DD	BB	BB	DD	BB	DD	DD	BB	BB	DD	DD	BB	DD	DD	DD	DD	BB	BB	BB	BB	BB
chr11_28018547_28018566	BB	DD	BB	DD	BB	BB	BB	BB	DD	DD	DD	BB	DD	DD	DD	BB	BB	DD	DD	DD	DD	DD	DD	DD	DD	bn	DD	DD	DD	BB	BB	DD	BB	DD	DD	BB	BB	DD	DD	BB	DD	DD	DD	DD	BB	BB	BB	BB	BB
chr11_28020211_28020222	BB	DD	BB	DD	BB	BB	BB	BB	DD	DD	DD	BB	DD	DD	DD	BB	BB	dn	DD	DD	DD	DD	DD	DD	DD	BB	DD	DD	DD	BB	BB	DD	BB	DD	DD	BB	BB	DD	DD	BB	DD	DD	DD	DD	BB	BB	BB	BB	BB
chr11_28030288_28030301	BB	DD	BB	DD	BB	BB	BB	BB	DD	DD	DD	BB	DD	DD	DD	BB	BB	DD	DD	DD	DD	DD	DD	DD	DD	BB	DD	DD	DD	BB	BB	DD	BB	DD	DD	BB	BB	DD	DD	BB	DD	DD	DD	DD	BB	BB	BB	BB	BB
chr11_28033822_28033837	BB	DD	BB	DD	BB	BB	BB	BB	DD	DD	DD	BB	DD	DD	DD	BB	BB	DD	DD	DD	DD	DD	DD	DD	DD	BB	DD	DD	DD	BB	BB	DD	BB	DD	DD	BB	BB	DD	DD	BB	DD	DD	DD	DD	BB	BB	BB	BB	BB
chr11_28046567_28046578	BB	DD	BB	DD	BB	BB	BB	BB	DD	DD	DD	BB	DD	DD	DD	BB	BB	DD	DD	DD	DD	DD	DD	DD	DD	BB	DD	DD	DD	BB	BB	DD	BB	DD	DD	BB	BB	DD	DD	BB	DD	DD	DD	DD	BB	BB	BB	BB	BB
chr11_28055093_28055116	BB	DD	BB	DD	BB	BB	BB	BB	DD	DD	DD	BB	DD	DD	DD	BB	BB	DD	DD	DD	DD	DD	DD	DD	DD	BB	DD	DD	DD	BB	BB	DD	BB	DD	DD	BB	BB	DD	BB	BB	DD	DD	DD	DD	BB	BB	BB	BB	BB
chr11_28110739_28110778	BB	DD	BB	DD	BB	BB	BB	BB	DD	DD	DD	BB	DD	DD	DD	BB	BB	DD	DD	DD	DD	DD	DD	DD	DD	BB	DD	DD	DD	BB	BB	DD	BB	DD	DD	BB	BB	DD	BB	BB	DD	DD	DD	DD	BB	BB	BB	BB	BB
chr11_28134763_28134780	BB	DD	BB	dn	BB	BB	BB	BB	DD	DD	dn	BB	DD	DD	DD	BB	BB	DD	DD	DD	DD	DD	DD	DD	DD	BB	DD	DD	DD	BB	BB	DD	BB	dn	DD	BB	BB	DD	BB	BB	DD	DD	DD	DD	BB	BB	BB	BB	BB
chr11_28138242_28138256	BB	DD	BB	DD	BB	BB	BB	BB	DD	DD	DD	BB	DD	DD	DD	BB	BB	DD	DD	DD	DD	DD	DD	DD	DD	BB	DD	DD	DD	BB	BB	DD	BB	DD	DD	BB	BB	DD	BB	BB	DD	DD	DD	DD	BB	BB	BB	BB	BB
chr11_28139086_28139101	BB	DD	BB	DD	BB	BB	BB	BB	DD	DD	DD	BB	DD	DD	DD	BB	BB	DD	DD	DD	DD	DD	DD	DD	DD	BB	DD	DD	DD	BB	BB	DD	BB	DD	DD	BB	BB	DD	BB	BB	DD	DD	DD	DD	BB	BB	BB	BB	BB
chr11_28151534_28151549	BB	DD	BB	DD	BB	BB	BB	BB	DD	DD	DD	BB	DD	DD	DD	BB	BB	DD	DD	DD	DD	DD	DD	DD	DD	BB	DD	DD	DD	BB	BB	DD	BB	DD	DD	BB	BB	DD	BB	BB	DD	DD	DD	DD	BB	BB	BB	BB	BB
chr11_28164872_28164889	BB	DD	BB	DD	BB	BB	BB	BB	DD	DD	DD	BB	DD	DD	DD	BB	BB	DD	DD	DD	DD	DD	DD	DD	DD	BB	DD	DD	DD	BB	BB	DD	BB	DD	DD	BB	BB	DD	BB	BB	DD	DD	DD	DD	BB	BB	BB	BB	BB
chr11_28183118_28183133	BB	DD	BB	DD	BB	BB	BB	BB	DD	DD	DD	BB	DD	DD	DD	BB	BB	DD	DD	DD	DD	DD	DD	DD	DD	BB	DD	DD	DD	BB	BB	DD	BB	DD	DD	BB	BB	DD	BB	BB	DD	DD	DD	DD	BB	BB	BB	BB	BB
chr11_28258358_28258369	BB	DD	BB	DD	BB	BB	BB	BB	DD	DD	DD	BB	DD	DD	DD	BB	BB	DD	dn	DD	DD	DD	DD	DD	DD	BB	DD	DD	DD	BB	BB	DD	BB	DD	DD	BB	BB	DD	BB	BB	DD	DD	DD	DD	BB	BB	BB	BB	BB
chr11_28258423_28258434	BB	DD	BB	DD	BB	BB	BB	BB	DD	DD	DD	BB	DD	DD	DD	BB	BB	DD	DD	DD	DD	DD	DD	DD	DD	BB	DD	DD	DD	BB	BB	DD	BB	DD	DD	BB	BB	DD	BB	BB	DD	DD	DD	DD	BB	BB	BB	BB	BB
chr11_28284067_28284102	BB	DD	BB	DD	bd	BB	BB	BB	DD	DD	DD	BB	DD	DD	DD	BB	BB	DD	DD	DD	DD	DD	DD	DD	DD	BB	DD	DD	DD	BB	BB	DD	BB	DD	DD	BB	BB	DD	BB	BB	DD	DD	DD	DD	BB	bn	BB	BB	BB
chr11_28284741_28284765	BB	DD	BB	DD	BB	BB	BB	BB	DD	DD	DD	BB	DD	DD	DD	BB	BB	DD	DD	DD	DD	DD	DD	DD	DD	BB	DD	DD	DD	BB	BB	DD	BB	DD	DD	BB	BB	DD	BB	BB	DD	DD	DD	DD	BB	BB	BB	BB	BB
chr11_28290414_28290437	BB	DD	BB	DD	BB	BB	BB	BB	DD	DD	DD	BB	DD	DD	DD	NA	BB	DD	DD	DD	DD	DD	DD	DD	DD	BB	DD	DD	DD	BB	BB	DD	BB	DD	DD	BB	BB	DD	BB	BB	DD	DD	DD	DD	BB	BB	NA	BB	BB
chr11_28311465_28311484	BB	DD	BB	DD	BB	BB	BB	BB	DD	DD	DD	BB	DD	DD	DD	BB	BB	DD	DD	DD	DD	DD	DD	DD	DD	BB	DD	DD	DD	BB	BB	DD	BB	DD	DD	BB	BB	DD	BB	BB	DD	DD	DD	DD	BB	BB	BB	BB	BB
chr11_28359539_28359550	BB	DD	BB	DD	BB	BB	BB	BB	DD	DD	DD	BB	DD	DD	DD	BB	BB	DD	DD	DD	DD	DD	DD	DD	DD	BB	DD	DD	DD	BB	BB	DD	BB	DD	DD	BB	BB	DD	BB	BB	DD	DD	DD	DD	BB	BB	BB	BB	BB
chr11_28412424_28412437	BB	DD	BB	DD	BB	BB	BB	BB	DD	DD	DD	BB	DD	DD	DD	BB	BB	DD	DD	DD	DD	DD	DD	DD	DD	BB	DD	DD	DD	BB	BB	DD	BB	DD	DD	BB	BB	DD	BB	BB	DD	DD	DD	DD	BB	bn	BB	BB	BB
chr11_28412741_28412764	BB	DD	BB	DD	BB	BB	BB	BB	DD	DD	DD	BB	DD	DD	DD	BB	BB	DD	DD	DD	DD	DD	DD	DD	DD	BB	DD	DD	DD	BB	BB	DD	BB	DD	DD	BB	BB	DD	BB	BB	DD	DD	DD	DD	BB	BB	BB	BB	BB
chr11_28417998_28418013	BB	DD	BB	DD	BB	BB	BB	BB	DD	DD	DD	BB	DD	DD	DD	BB	BB	DD	DD	DD	DD	DD	DD	DD	DD	BB	DD	DD	DD	BB	BB	DD	BB	DD	DD	BB	BB	DD	BB	BB	DD	DD	DD	DD	BB	BB	BB	BB	BB
chr11_28426331_28426362	BB	DD	BB	DD	BB	BB	BB	BB	DD	DD	DD	BB	DD	DD	DD	BB	BB	DD	DD	DD	DD	DD	DD	DD	DD	BB	DD	DD	DD	BB	BB	DD	BB	DD	DD	BB	BB	DD	BB	BB	DD	DD	DD	DD	BB	BB	BB	BB	BB
chr11_28440012_28440023	BB	DD	BB	DD	BB	BB	BB	BB	DD	DD	DD	BB	DD	DD	DD	BB	BB	DD	DD	DD	DD	DD	DD	DD	DD	BB	DD	DD	DD	BB	BB	DD	BB	DD	DD	BB	BB	DD	BB	BB	DD	DD	DD	DD	BB	BB	BB	BB	BB
chr11_28482006_28482020	BB	DD	BB	DD	BB	BB	BB	BB	DD	DD	DD	BB	DD	DD	DD	BB	BB	DD	DD	DD	DD	DD	DD	DD	DD	BB	DD	DD	DD	BB	BB	DD	BB	DD	DD	BB	BB	DD	BB	BB	DD	DD	DD	DD	BB	BB	BB	BB	BB
chr11_28488796_28488823	BB	DD	BB	DD	BB	BB	BB	BB	DD	DD	DD	BB	DD	DD	DD	BB	BB	DD	DD	DD	DD	DD	DD	DD	DD	BB	DD	dn	dn	BB	BB	DD	BB	DD	DD	BB	BB	DD	BB	BB	DD	DD	DD	DD	BB	BB	BB	BB	BB
chr11_28579743_28579760	BB	DD	BB	DD	BB	BB	BB	BB	DD	DD	DD	BB	DD	DD	DD	BB	BB	DD	DD	DD	DD	DD	DD	DD	DD	BB	DD	DD	DD	BB	BB	DD	BB	DD	DD	BB	BB	DD	BB	BB	DD	DD	DD	DD	BB	BB	BB	BB	BB
chr11_28596517_28596546	BB	dd	BB	dd	BB	BB	BB	BB	dd	dd	dd	BB	dd	dd	dd	BB	BB	dd	dd	dd	dd	dd	dd	dd	dd	BB	dd	dd	dd	BB	BB	dd	BB	dd	dd	bn	BB	dd	BB	BB	dd	dd	dd	dd	BB	BB	BB	BB	BB
chr11_28619762_28619779	BB	DD	BB	DD	BB	BB	BB	BB	DD	bd	DD	BB	DD	DD	DD	BB	BB	DD	DD	DD	DD	DD	bd	DD	DD	BB	DD	DD	DD	BB	BB	DD	BB	DD	bd	BB	BB	DD	BB	BB	DD	DD	DD	DD	BB	BB	BB	BB	BB
chr11_28634855_28634870	BB	DD	BB	DD	BB	BB	BB	BB	DD	DD	DD	BB	DD	DD	DD	BB	BB	DD	DD	DD	DD	DD	DD	DD	DD	BB	DD	DD	DD	BB	BB	DD	BB	DD	DD	BB	BB	DD	BB	BB	DD	DD	DD	DD	BB	BB	BB	BB	BB
chr11_28634920_28634959	BB	NN	BB	NA	BB	BB	BB	BB	NA	DD	dn	NN	dn	DD	NA	BB	BB	NA	NA	NA	NA	dn	DD	NA	DD	BB	DD	NA	DD	BB	BB	DD	BB	DD	DD	BB	BB	dn	BB	BB	NA	NA	NA	DD	BB	BB	BB	BB	BB
chr11_28689768_28689785	BB	DD	BB	DD	BB	BB	BB	BB	DD	DD	DD	BB	DD	DD	DD	BB	BB	DD	DD	DD	DD	DD	DD	DD	DD	BB	DD	DD	DD	BB	BB	DD	BB	DD	DD	BB	BB	DD	BB	BB	DD	DD	DD	DD	BB	BB	BB	BB	BB
chr11_28696947_28696970	BB	NN	BB	NA	BB	BB	BB	BB	DD	DD	DD	BB	DD	dn	DD	BB	BB	DD	DD	DD	NA	DD	DD	DD	DD	NA	DD	NA	DD	BB	BB	NA	BB	DD	DD	BB	BB	DD	BB	BB	DD	NA	DD	DD	BB	BB	BB	BB	BB
chr11_28748959_28748974	BB	DD	BB	DD	BB	BB	BB	BB	DD	DD	DD	BB	DD	DD	DD	BB	BB	DD	DD	DD	DD	DD	DD	DD	DD	BB	DD	DD	DD	BB	BB	DD	BB	DD	DD	BB	BB	DD	BB	BB	DD	DD	DD	DD	BB	BB	BB	BB	BB
chr11_28803220_28803243	BB	DD	BB	DD	BB	BB	BB	BB	DD	DD	DD	BB	DD	DD	DD	BB	BB	DD	DD	DD	DD	DD	DD	DD	DD	BB	DD	DD	DD	BB	BB	DD	BB	DD	DD	BB	BB	DD	BB	BB	DD	DD	DD	DD	BB	BB	BB	BB	BB
chr11_28812496_28812507	BB	dd	BB	dd	BB	BB	BB	BB	dd	dd	dd	BB	dd	dd	dd	BB	BB	dd	dd	dd	dd	dd	dd	dd	dd	BB	dd	dd	dd	BB	BB	dd	BB	dd	dd	BB	BB	dd	BB	BB	dd	dd	dd	dd	BB	BB	BB	BB	BB
chr11_28814415_28814438	BB	DD	BB	DD	BB	BB	BB	BB	DD	DD	DD	BB	DD	DD	DD	BB	BB	DD	DD	DD	DD	DD	DD	DD	DD	BB	DD	DD	DD	BB	BB	DD	BB	DD	DD	BB	BB	DD	BB	BB	DD	DD	DD	DD	BB	BB	BB	BB	BB
chr11_28830916_28830947	BB	DD	BB	DD	BB	BB	BB	BB	NA	NA	dn	BB	DD	NA	DD	BB	BB	dn	NA	DD	NN	DD	DD	DD	DD	BB	DD	DD	DD	BB	BB	DD	BB	DD	DD	BB	BB	DD	BB	BB	NA	NA	dn	DD	BB	NA	BB	BB	BB
chr11_28888321_28888336	BB	DD	BB	DD	BB	BB	BB	BB	DD	DD	DD	BB	DD	DD	DD	BB	BB	DD	DD	DD	DD	DD	DD	DD	DD	BB	DD	DD	DD	BB	BB	DD	BB	BB	DD	BB	BB	DD	BB	BB	DD	DD	DD	DD	BB	BB	BB	BB	BB
chr11_28925577_28925612	BB	DD	BB	DD	BB	BB	BB	BB	DD	DD	DD	BB	DD	DD	DD	BB	BB	DD	DD	DD	DD	DD	DD	DD	DD	BB	DD	DD	DD	BB	BB	DD	BB	BB	DD	BB	BB	DD	BB	BB	DD	DD	DD	DD	BB	BB	BB	BB	BB
chr11_28940954_28940965	BB	DD	BB	DD	BB	BB	BB	BB	DD	DD	DD	BB	DD	DD	DD	BB	BB	DD	DD	DD	DD	DD	DD	DD	DD	BB	DD	DD	DD	BB	BB	DD	BB	BB	DD	BB	BB	DD	BB	BB	DD	DD	DD	DD	BB	BB	BB	BB	BB
chr11_28961234_28961249	BB	DD	BB	DD	BB	BB	BB	BB	DD	DD	DD	BB	DD	DD	DD	BB	BB	DD	DD	DD	DD	DD	DD	DD	DD	BB	DD	DD	DD	BB	BB	DD	BB	BB	DD	BB	BB	DD	BB	BB	DD	DD	DD	DD	BB	BB	BB	BB	BB
chr11_29013425_29013436	BB	DD	BB	DD	BB	BB	BB	BB	DD	DD	DD	BB	DD	DD	DD	BB	BB	DD	DD	DD	DD	DD	DD	DD	DD	BB	DD	DD	DD	BB	BB	DD	BB	BB	DD	BB	BB	DD	BB	BB	DD	DD	DD	DD	BB	BB	BB	BB	BB
chr11_29014022_29014037	BB	DD	BB	DD	BB	BB	BB	BB	DD	DD	DD	BB	DD	DD	DD	BB	BB	DD	DD	DD	DD	DD	DD	DD	DD	BB	DD	DD	DD	BB	BB	DD	BB	BB	DD	BB	BB	DD	BB	BB	DD	DD	DD	DD	BB	BB	BB	BB	BB
chr11_29020784_29020801	BB	DD	BB	DD	BB	BB	BB	BB	DD	DD	DD	BB	DD	DD	DD	BB	BB	DD	DD	DD	DD	DD	DD	DD	DD	BB	DD	DD	DD	BB	BB	DD	BB	BB	DD	BB	BB	DD	BB	BB	DD	DD	DD	DD	BB	BB	BB	BB	BB
chr11_29072147_29072166	BB	DD	BB	NN	BB	BB	BB	BB	NA	DD	DD	BB	DD	DD	DD	BB	BB	NA	DD	DD	DD	DD	DD	DD	NA	BB	DD	DD	DD	BB	BB	DD	BB	BB	DD	BB	BB	DD	BB	BB	DD	DD	NA	DD	BB	BB	BB	BB	BB
chr11_29096330_29096341	FF	df	FF	df	FF	FF	FF	FF	df	df	DD	FF	df	df	df	FF	FF	DD	df	df	DD	df	df	df	df	FF	df	df	df	FF	FF	df	FF	FF	df	FF	FF	df	FF	FF	df	df	df	df	FF	FF	FF	FF	FF
chr11_29097593_29097622	BB	DD	BB	DD	BB	BB	BB	BB	DD	DD	DD	bn	DD	DD	DD	BB	BB	DD	DD	DD	DD	DD	DD	DD	DD	BB	DD	DD	DD	BB	BB	DD	BB	BB	DD	BB	BB	DD	BB	BB	DD	DD	DD	DD	BB	BB	BB	BB	BB
chr11_29131743_29131754	BB	DD	BB	DD	BB	BB	BB	BB	DD	DD	DD	BB	DD	DD	DD	BB	BB	DD	DD	DD	DD	DD	DD	DD	DD	BB	DD	DD	DD	BB	BB	DD	BB	BB	DD	BB	BB	DD	BB	BB	DD	DD	DD	DD	BB	BB	BB	BB	BB
chr11_29186571_29186582	BB	DD	BB	DD	BB	BB	BB	BB	DD	DD	DD	BB	DD	DD	DD	BB	BB	DD	DD	DD	DD	DD	DD	DD	DD	BB	DD	DD	DD	BB	BB	DD	BB	BB	DD	BB	BB	DD	BB	BB	DD	DD	DD	DD	BB	BB	BB	BB	BB
chr11_29186776_29186791	BB	DD	BB	DD	BB	BB	BB	BB	DD	DD	DD	BB	DD	DD	DD	BB	BB	DD	DD	DD	DD	DD	DD	DD	DD	BB	DD	DD	DD	BB	BB	DD	BB	BB	DD	BB	BB	DD	BB	BB	DD	DD	DD	DD	BB	BB	BB	BB	BB
chr11_29193852_29193881	BB	DD	BB	DD	BB	BB	BB	BB	DD	DD	DD	BB	DD	DD	DD	BB	BB	DD	DD	DD	DD	DD	DD	DD	DD	BB	DD	DD	DD	BB	BB	DD	BB	BB	DD	BB	BB	DD	BB	BB	DD	DD	DD	DD	BB	BB	BB	BB	BB
chr11_29198276_29198291	BB	DD	BB	DD	BB	BB	BB	BB	DD	DD	DD	BB	DD	DD	DD	BB	BB	DD	DD	DD	DD	DD	DD	DD	DD	BB	DD	DD	DD	BB	BB	DD	BB	BB	DD	BB	BB	DD	BB	BB	DD	DD	DD	DD	BB	BB	BB	BB	BB
chr11_29227946_29227973	BB	DD	BB	DD	BB	BB	BB	BB	DD	DD	DD	BB	DD	DD	DD	BB	BB	DD	DD	DD	DD	DD	DD	DD	DD	BB	DD	DD	DD	BB	BB	DD	BB	BB	DD	BB	BB	DD	BB	BB	DD	DD	DD	DD	BB	BB	BB	BB	BB
chr11_29229647_29229658	BB	DD	BB	DD	BB	BB	BB	BB	DD	DD	DD	BB	DD	DD	DD	BB	BB	DD	DD	DD	DD	DD	DD	DD	DD	BB	DD	DD	DD	BB	BB	DD	BB	BB	DD	BB	BB	DD	BB	BB	DD	DD	DD	DD	BB	BB	BB	BB	BB
chr11_29235309_29235320	FF	DD	FF	df	FF	FF	FF	FF	DD	df	df	FF	df	df	df	FF	FF	df	df	df	df	df	df	df	df	FF	df	DD	df	FF	FF	DD	FF	FF	df	FF	FF	df	FF	FF	df	df	DD	df	FF	FF	FF	FF	FF
chr11_29243370_29243401	BB	NN	BB	NA	BB	BB	BB	BB	NA	NN	NN	BB	NN	NA	NN	BB	BB	NA	NA	NN	NN	NN	NN	NN	NN	NA	DD	DD	DD	BB	BB	DD	BB	BB	DD	BB	BB	NA	NA	BB	NA	DD	DD	DD	BB	BB	BB	BB	BB
chr11_29255143_29255158	BB	DD	BB	DD	BB	BB	BB	BB	DD	DD	DD	BB	DD	DD	DD	BB	BB	DD	DD	DD	DD	DD	DD	DD	DD	BB	DD	DD	DD	BB	BB	DD	BB	BB	DD	BB	BB	DD	BB	BB	DD	DD	DD	DD	BB	BB	BB	BB	BB
chr11_29268805_29268820	BB	DD	BB	DD	BB	BB	BB	BB	DD	DD	DD	BB	DD	DD	DD	BB	BB	DD	DD	DD	DD	DD	DD	DD	DD	BB	DD	DD	DD	BB	BB	DD	BB	BB	DD	BB	BB	DD	BB	BB	DD	DD	DD	DD	BB	BB	BB	BB	BB
chr11_29275981_29276000	BB	DD	BB	DD	BB	BB	BB	BB	DD	DD	DD	BB	DD	DD	DD	BB	BB	DD	DD	DD	DD	DD	DD	DD	DD	BB	DD	DD	DD	BB	BB	DD	BB	BB	DD	BB	BB	DD	BB	BB	DD	DD	DD	DD	BB	BB	BB	BB	BB
chr11_29288893_29288906	BB	DD	BB	DD	BB	BB	BB	BB	DD	DD	DD	BB	DD	DD	DD	BB	BB	DD	DD	DD	DD	DD	DD	DD	DD	BB	DD	DD	DD	BB	BB	DD	BB	BB	DD	BB	BB	DD	BB	BB	DD	DD	DD	DD	BB	BB	BB	BB	BB
chr11_29289754_29289769	BB	DD	BB	DD	BB	BB	BB	BB	DD	DD	DD	BB	DD	DD	DD	BB	BB	DD	DD	DD	DD	DD	DD	DD	DD	BB	DD	DD	DD	BB	BB	DD	BB	BB	DD	BB	BB	DD	BB	BB	DD	DD	DD	DD	BB	BB	BB	BB	BB
chr11_29295875_29295889	BB	DD	BB	DD	BB	BB	BB	BB	DD	DD	DD	BB	DD	DD	DD	BB	BB	DD	DD	DD	DD	DD	DD	DD	DD	BB	DD	DD	DD	BB	BB	DD	BB	BB	DD	BB	BB	DD	BB	BB	DD	DD	DD	DD	BB	BB	BB	BB	BB
chr11_29303354_29303365	BB	DD	BB	DD	BB	BB	BB	BB	DD	DD	DD	BB	DD	DD	DD	BB	BB	DD	DD	DD	DD	DD	DD	DD	DD	BB	DD	DD	DD	BB	BB	DD	BB	BB	DD	BB	BB	DD	BB	BB	DD	DD	DD	DD	BB	BB	BB	BB	BB
chr11_29303364_29303381	BB	DD	BB	DD	BB	BB	BB	BB	DD	DD	DD	BB	DD	DD	DD	BB	BB	DD	DD	DD	DD	DD	DD	DD	DD	BB	DD	DD	DD	BB	BB	DD	BB	BB	DD	BB	BB	DD	BB	BB	DD	DD	DD	DD	BB	BB	BB	BB	BB
chr11_29309762_29309789	BB	DD	BB	DD	BB	BB	BB	BB	DD	DD	DD	BB	DD	DD	DD	BB	BB	DD	DD	DD	DD	DD	DD	DD	DD	BB	DD	DD	DD	BB	BB	DD	BB	BB	DD	BB	BB	DD	BB	BB	DD	DD	DD	DD	BB	BB	BB	BB	BB
chr11_29319460_29319473	BB	DD	BB	DD	BB	BB	BB	BB	DD	DD	DD	BB	DD	DD	DD	BB	BB	DD	DD	DD	DD	DD	DD	DD	DD	BB	DD	DD	DD	BB	BB	DD	bn	BB	DD	BB	BB	DD	BB	BB	DD	DD	DD	DD	BB	BB	BB	bn	BB
chr11_29349112_29349127	BB	DD	BB	DD	BB	BB	BB	BB	DD	DD	DD	BB	DD	DD	DD	BB	BB	DD	DD	DD	DD	DD	DD	dn	DD	BB	DD	DD	DD	BB	BB	DD	BB	BB	DD	BB	BB	DD	BB	BB	DD	DD	DD	DD	BB	BB	BB	BB	BB
chr11_29350620_29350647	BB	DD	BB	DD	BB	BB	BB	BB	DD	DD	DD	BB	DD	DD	DD	BB	BB	DD	DD	DD	DD	DD	DD	DD	DD	BB	DD	DD	DD	BB	BB	DD	BB	BB	DD	BB	BB	DD	BB	BB	DD	DD	DD	DD	BB	BB	BB	BB	BB
chr11_29372306_29372317	BB	DD	BB	DD	BB	BB	BB	BB	DD	DD	DD	BB	DD	DD	DD	BB	BB	DD	DD	DD	DD	DD	DD	DD	DD	BB	DD	DD	DD	BB	BB	DD	BB	BB	DD	BB	BB	DD	BB	BB	DD	DD	DD	DD	BB	BB	BB	BB	BB
chr11_29383521_29383545	BB	DD	BB	DD	BB	BB	BB	BB	DD	DD	DD	BB	DD	DD	DD	BB	BB	DD	DD	NN	DD	DD	DD	DD	DD	BB	DD	DD	DD	BB	BB	DD	BB	BB	DD	BB	BB	DD	BB	BB	NA	DD	DD	DD	BB	BB	BB	BB	BB
chr11_29392268_29392282	BB	DD	BB	DD	BB	BB	BB	BB	DD	DD	DD	BB	DD	DD	DD	BB	BB	DD	DD	DD	DD	DD	DD	DD	DD	BB	DD	DD	DD	BB	BB	DD	BB	BB	DD	BB	BB	DD	BB	BB	DD	DD	DD	DD	BB	BB	BB	BB	BB
chr11_29395399_29395450	NA	NA	BB	DD	NA	BB	NA	BB	DD	DD	NA	BB	NA	DD	dn	BB	NA	NA	DD	DD	DD	DD	DD	DD	NA	NA	DD	DD	DD	NA	BB	DD	BB	BB	DD	BB	BB	DD	BB	BB	DD	DD	NA	DD	BB	BB	BB	BB	BB
chr11_29396660_29396683	BB	DD	BB	DD	BB	BB	BB	BB	DD	DD	DD	BB	DD	DD	DD	BB	BB	DD	DD	DD	DD	DD	DD	DD	DD	BB	DD	DD	DD	BB	BB	DD	BB	BB	DD	BB	BB	DD	BB	BB	DD	DD	DD	DD	BB	BB	BB	BB	BB
chr11_29397370_29397385	BB	dn	BB	DD	BB	BB	BB	BB	DD	DD	DD	BB	DD	DD	DD	BB	BB	DD	DD	DD	DD	DD	DD	DD	DD	BB	DD	DD	DD	BB	BB	DD	BB	BB	DD	BB	BB	DD	BB	BB	DD	DD	DD	DD	BB	BB	BB	BB	BB
chr11_29400674_29400697	BB	NN	BB	NN	NA	BB	NA	BB	NN	NN	NN	BB	NN	NA	NN	BB	BB	NN	NN	NA	NN	NN	NN	NA	NN	BB	DD	DD	DD	NA	BB	DD	BB	BB	DD	BB	BB	DD	BB	BB	DD	DD	DD	DD	BB	BB	BB	BB	BB
chr11_29421254_29421289	BB	dn	BB	NN	BB	BB	BB	BB	DD	DD	DD	BB	DD	DD	DD	BB	BB	DD	DD	NA	NA	DD	NA	NA	DD	BB	DD	DD	NA	BB	BB	DD	BB	BB	DD	BB	BB	DD	BB	BB	NA	NA	DD	DD	BB	BB	BB	BB	BB
chr11_29453562_29453573	BB	DD	BB	DD	BB	BB	BB	BB	DD	DD	DD	BB	DD	DD	DD	BB	BB	DD	DD	DD	DD	DD	DD	DD	DD	BB	DD	DD	DD	BB	BB	DD	BB	BB	DD	BB	BB	DD	BB	BB	DD	DD	DD	DD	BB	BB	BB	BB	BB
chr11_29466094_29466111	BB	DD	BB	DD	BB	BB	BB	BB	DD	DD	DD	BB	DD	DD	DD	BB	BB	DD	DD	DD	DD	DD	DD	DD	DD	BB	DD	DD	DD	BB	BB	DD	BB	BB	DD	BB	BB	DD	BB	BB	DD	DD	DD	DD	BB	BB	BB	BB	BB
chr11_29470978_29470989	BB	DD	BB	DD	BB	BB	BB	BB	DD	DD	DD	BB	DD	DD	DD	BB	BB	DD	DD	DD	DD	DD	DD	DD	DD	BB	DD	DD	DD	BB	BB	DD	BB	BB	DD	BB	BB	DD	BB	BB	DD	DD	DD	DD	BB	BB	BB	BB	BB
chr11_29502270_29502293	BB	DD	BB	DD	BB	BB	BB	BB	DD	DD	DD	BB	DD	DD	DD	BB	BB	DD	DD	DD	DD	DD	DD	DD	DD	BB	DD	DD	DD	BB	BB	DD	BB	BB	DD	BB	BB	DD	BB	BB	DD	DD	DD	DD	BB	BB	BB	BB	BB
chr11_29527258_29527269	BB	DD	BB	DD	BB	BB	BB	BB	DD	DD	DD	BB	DD	DD	DD	BB	BB	DD	DD	DD	DD	DD	DD	DD	DD	BB	DD	DD	DD	BB	BB	DD	BB	BB	DD	BB	BB	DD	BB	BB	DD	DD	DD	DD	BB	BB	BB	BB	BB
chr11_29550171_29550182	BB	DD	BB	DD	BB	BB	BB	BB	DD	DD	DD	BB	DD	DD	DD	BB	BB	DD	DD	DD	DD	DD	DD	DD	DD	BB	DD	DD	DD	BB	BB	DD	BB	BB	DD	BB	BB	DD	BB	BB	DD	DD	DD	DD	BB	BB	BB	BB	BB
chr11_29554777_29554792	BB	DD	BB	DD	BB	BB	BB	BB	DD	DD	DD	BB	DD	DD	DD	BB	BB	DD	DD	DD	DD	DD	DD	DD	DD	BB	DD	DD	DD	BB	BB	DD	BB	BB	DD	BB	BB	DD	BB	BB	DD	DD	DD	DD	BB	BB	BB	BB	BB
chr11_29563977_29564020	BB	DD	BB	DD	BB	BB	BB	BB	DD	NN	DD	BB	DD	DD	DD	BB	BB	DD	DD	DD	DD	BB	BB	DD	DD	BB	DD	DD	DD	BB	BB	DD	BB	BB	DD	BB	BB	DD	BB	BB	DD	DD	DD	DD	BB	BB	BB	BB	BB
chr11_29576128_29576155	BB	DD	NA	NA	BB	BB	BB	BB	DD	NA	DD	BB	DD	NA	DD	BB	BB	DD	DD	DD	DD	BB	BB	NA	DD	NA	DD	DD	DD	NA	BB	DD	BB	BB	DD	BB	BB	DD	BB	BB	DD	DD	DD	NN	BB	BB	BB	BB	BB
chr11_29607381_29607408	BB	DD	BB	DD	BB	BB	BB	BB	DD	DD	DD	BB	DD	DD	DD	BB	BB	DD	DD	DD	DD	BB	BB	DD	DD	BB	DD	DD	DD	BB	BB	DD	BB	BB	DD	BB	BB	DD	BB	BB	DD	DD	DD	DD	BB	BB	BB	BB	BB
chr11_29620448_29620467	BB	DD	BB	DD	BB	BB	BB	BB	DD	DD	DD	BB	DD	DD	DD	BB	BB	DD	DD	DD	DD	BB	BB	DD	DD	BB	DD	DD	DD	BB	BB	DD	BB	BB	DD	BB	BB	DD	BB	BB	DD	DD	DD	DD	BB	BB	BB	BB	BB
chr11_29629590_29629601	FF	df	FF	df	FF	FF	FF	FF	df	df	df	FF	df	df	df	FF	FF	df	df	df	df	FF	FF	df	df	FF	df	df	df	FF	FF	df	FF	FF	df	FF	FF	df	FF	FF	df	df	df	df	FF	FF	FF	FF	FF
chr11_29634948_29634971	BB	DD	BB	DD	BB	BB	BB	BB	DD	DD	DD	BB	DD	DD	DD	BB	BB	DD	DD	DD	DD	BB	BB	DD	DD	BB	DD	DD	DD	BB	BB	DD	BB	BB	DD	BB	BB	DD	BB	BB	DD	DD	DD	DD	BB	BB	BB	BB	BB
chr11_29659225_29659240	BB	DD	BB	DD	BB	BB	BB	BB	DD	DD	DD	BB	DD	DD	DD	BB	BB	DD	DD	DD	DD	BB	BB	DD	DD	BB	DD	DD	DD	BB	BB	DD	BB	BB	DD	BB	BB	DD	BB	BB	DD	DD	DD	DD	BB	BB	BB	BB	BB
chr11_29662298_29662321	BB	DD	BB	DD	BB	BB	BB	BB	DD	DD	DD	BB	DD	DD	DD	BB	BB	DD	DD	DD	DD	BB	BB	DD	DD	BB	DD	DD	DD	BB	BB	DD	BB	BB	DD	BB	BB	DD	BB	BB	DD	DD	DD	DD	BB	BB	BB	BB	BB
chr11_29662626_29662640	BB	DD	BB	DD	BB	BB	BB	BB	DD	DD	DD	BB	DD	DD	DD	BB	BB	DD	DD	DD	DD	BB	BB	DD	DD	BB	DD	DD	DD	BB	BB	DD	BB	BB	DD	BB	BB	DD	BB	BB	DD	DD	DD	DD	BB	BB	BB	BB	BB
chr11_29664997_29665010	BB	DD	BB	DD	BB	BB	BB	BB	DD	DD	DD	BB	DD	DD	DD	BB	BB	DD	DD	DD	DD	BB	BB	DD	DD	BB	DD	DD	DD	BB	BB	DD	BB	BB	DD	BB	BB	DD	BB	BB	DD	DD	DD	DD	BB	BB	BB	BB	BB
chr11_29677068_29677087	BB	DD	BB	DD	BB	BB	BB	BB	DD	DD	DD	BB	DD	DD	DD	BB	BB	DD	DD	DD	DD	BB	BB	DD	DD	BB	DD	DD	DD	BB	BB	DD	BB	BB	DD	BB	BB	DD	BB	BB	DD	DD	DD	DD	BB	BB	BB	BB	BB
chr11_29680490_29680533	BB	DD	BB	dn	BB	BB	BB	BB	DD	DD	DD	BB	DD	DD	DD	BB	BB	DD	DD	DD	DD	BB	BB	DD	DD	BB	DD	DD	DD	BB	BB	DD	BB	BB	DD	BB	BB	DD	BB	BB	DD	DD	DD	DD	BB	BB	BB	BB	BB
chr11_29682956_29682971	BB	DD	BB	DD	BB	BB	BB	BB	DD	DD	DD	BB	DD	DD	DD	BB	BB	DD	DD	DD	DD	BB	BB	DD	DD	BB	DD	DD	DD	BB	BB	DD	BB	BB	DD	BB	BB	DD	BB	BB	DD	DD	DD	DD	BB	BB	BB	BB	BB
chr11_29693994_29694038	BB	DD	BB	DD	BB	BB	BB	BB	DD	DD	DD	BB	DD	DD	DD	BB	BB	DD	DD	DD	DD	BB	BB	DD	DD	BB	DD	DD	DD	BB	BB	DD	BB	BB	DD	BB	BB	DD	BB	BB	DD	DD	DD	DD	BB	BB	BB	BB	BB
chr11_29699212_29699223	BB	DD	BB	DD	BB	BB	BB	BB	DD	DD	DD	BB	dn	DD	DD	BB	BB	DD	DD	DD	DD	BB	BB	DD	DD	BB	dn	dn	DD	BB	BB	dn	BB	BB	DD	BB	BB	DD	BB	BB	DD	DD	DD	DD	BB	BB	BB	BB	BB
chr11_29715996_29716039	BB	DD	BB	DD	BB	BB	BB	BB	DD	DD	DD	BB	DD	DD	DD	BB	BB	DD	DD	DD	DD	BB	BB	DD	DD	BB	DD	DD	DD	BB	BB	DD	BB	BB	DD	BB	BB	DD	BB	BB	DD	DD	DD	DD	BB	BB	BB	BB	BB
chr11_29730786_29730801	BB	DD	BB	DD	BB	BB	BB	BB	DD	DD	DD	BB	DD	DD	DD	BB	BB	DD	DD	DD	DD	BB	BB	DD	DD	BB	DD	DD	DD	BB	BB	DD	BB	BB	DD	BB	BB	DD	BB	BB	DD	DD	DD	DD	BB	BB	BB	BB	BB
chr11_29752556_29752580	BB	DD	BB	DD	BB	BB	BB	BB	DD	DD	DD	BB	DD	DD	DD	BB	BB	DD	DD	DD	DD	BB	BB	DD	DD	BB	DD	DD	DD	BB	BB	DD	BB	BB	DD	BB	BB	DD	BB	BB	DD	DD	DD	DD	BB	BB	BB	BB	BB
chr11_29758217_29758232	BB	DD	BB	DD	BB	BB	BB	BB	DD	DD	DD	BB	DD	DD	DD	BB	BB	DD	DD	DD	DD	BB	BB	dn	DD	BB	DD	DD	DD	BB	BB	DD	BB	BB	DD	BB	BB	DD	BB	BB	DD	DD	DD	DD	BB	BB	BB	BB	BB
chr11_29876247_29876302	DD	DD	BB	NN	NA	bd	DD	DD	NN	DD	DD	DD	NA	NN	DD	DD	dn	BB	DD	NN	NA	BB	BB	DD	DD	NA	DD	DD	DD	BB	BB	DD	NA	NA	DD	NA	BB	bd	BB	BB	DD	DD	NN	DD	bd	BB	BB	BB	BB
chr11_30015667_30015714	NA	FF	FF	FF	FF	FF	FF	FF	NA	NA	FF	FF	FF	FF	FF	NA	fn	FF	FF	NN	fn	FF	NA	FF	NA	NA	FF	NN	FF	FF	FF	FF	FF	FF	FF	NA	FF	FF	FF	FF	FF	FF	FF	FF	FF	FF	FF	FF	NA
chr11_30046849_30046893	DD	DD	BB	DD	BB	BB	DD	BB	DD	DD	DD	BB	DD	DD	DD	BB	BB	DD	DD	DD	DD	DD	DD	DD	DD	BB	DD	DD	DD	BB	BB	DD	BB	BB	DD	BB	BB	DD	BB	BB	DD	DD	DD	DD	BB	BB	BB	BB	BB
chr11_30074821_30074848	DD	DD	DD	DD	du	NA	DD	DD	DD	DD	DD	DD	DD	DD	du	DD	NA	DD	du	DD	DD	DD	DD	DD	DD	NA	DD	DD	DD	DD	DD	DD	UU	DD	DD	DD	DD	DD	DD	DD	DD	DD	DD	DD	DD	du	NA	DD	DD
chr11_30120154_30120221	DD	dn	BB	DD	NN	dn	DD	NN	NA	bd	DD	DD	DD	DD	NA	DD	NA	DD	DD	NA	NA	BB	DD	NA	DD	BB	NN	DD	DD	BB	BB	DD	BB	NA	DD	NA	BB	DD	BB	NA	NA	NA	NA	DD	BB	NA	dn	NA	BB
chr11_30175602_30175619	BB	DD	BB	DD	BB	BB	BB	BB	DD	DD	DD	BB	DD	DD	DD	BB	BB	DD	DD	DD	DD	DD	DD	DD	DD	BB	DD	DD	DD	BB	BB	DD	BB	BB	DD	BB	BB	DD	BB	BB	DD	DD	DD	DD	BB	BB	BB	BB	BB
chr11_30195508_30195527	BB	DD	BB	DD	BB	BB	BB	BB	DD	DD	DD	BB	DD	DD	DD	BB	BB	DD	DD	DD	DD	DD	DD	DD	DD	BB	DD	DD	DD	BB	BB	DD	BB	BB	DD	BB	BB	DD	BB	BB	DD	DD	DD	DD	BB	BB	BB	BB	BB
chr11_30229876_30229890	BB	dn	BB	DD	BB	BB	BB	BB	DD	DD	DD	BB	DD	DD	DD	BB	BB	DD	DD	DD	DD	DD	DD	bd	DD	BB	DD	DD	DD	BB	BB	DD	BB	BB	DD	BB	BB	DD	BB	BB	DD	DD	DD	DD	BB	BB	BB	BB	BB
chr11_30237607_30237622	BB	DD	BB	DD	BB	BB	BB	BB	DD	DD	dn	BB	DD	DD	DD	BB	BB	DD	DD	DD	DD	DD	DD	DD	DD	BB	DD	DD	DD	BB	BB	DD	BB	BB	DD	BB	BB	DD	BB	BB	DD	DD	DD	DD	BB	BB	BB	BB	BB
chr11_30247707_30247726	BB	DD	BB	DD	BB	BB	BB	BB	DD	DD	DD	BB	DD	DD	DD	BB	BB	DD	DD	DD	DD	DD	DD	DD	DD	BB	DD	DD	DD	BB	BB	DD	BB	BB	DD	BB	BB	DD	BB	BB	DD	DD	DD	DD	BB	BB	BB	BB	BB
chr11_30252930_30252941	BB	DD	BB	DD	BB	BB	BB	BB	DD	DD	DD	BB	DD	DD	DD	BB	BB	DD	DD	DD	DD	DD	DD	DD	DD	BB	DD	DD	DD	BB	BB	DD	BB	BB	DD	BB	BB	DD	BB	BB	DD	DD	DD	DD	BB	BB	BB	BB	BB
chr11_30262310_30262333	BB	dn	BB	DD	BB	BB	BB	BB	DD	DD	DD	BB	dn	DD	DD	BB	BB	DD	DD	DD	DD	DD	dn	DD	DD	BB	DD	DD	DD	BB	BB	DD	BB	BB	DD	BB	BB	DD	BB	BB	DD	DD	DD	DD	BB	BB	BB	BB	BB
chr11_30271822_30271841	BB	DD	BB	DD	BB	BB	BB	BB	DD	DD	DD	BB	DD	DD	DD	BB	BB	DD	DD	DD	DD	DD	DD	DD	DD	BB	DD	DD	DD	BB	BB	DD	BB	BB	DD	BB	BB	DD	BB	BB	DD	DD	DD	DD	BB	BB	BB	BB	BB
chr11_30283653_30283672	BB	DD	BB	DD	BB	BB	BB	BB	DD	DD	DD	BB	DD	DD	DD	BB	BB	DD	DD	DD	DD	DD	DD	DD	DD	BB	DD	DD	DD	BB	BB	DD	BB	BB	DD	BB	BB	DD	BB	BB	DD	DD	DD	DD	BB	BB	BB	BB	BB
chr11_30284908_30284927	BB	DD	BB	DD	BB	BB	BB	BB	DD	DD	DD	BB	DD	DD	DD	BB	BB	DD	DD	DD	DD	DD	DD	DD	DD	BB	DD	DD	DD	BB	BB	DD	BB	BB	DD	BB	BB	DD	BB	BB	DD	DD	DD	DD	BB	BB	BB	BB	BB
chr11_30301939_30301970	BB	DD	BB	DD	BB	BB	BB	BB	NA	NA	DD	BB	DD	DD	DD	BB	BB	NA	DD	DD	DD	DD	DD	DD	NA	NA	DD	DD	DD	BB	BB	DD	BB	BB	DD	BB	BB	NA	BB	BB	NA	NA	DD	DD	BB	NA	BB	BB	BB
chr11_30317653_30317674	BB	DD	BB	DD	BB	BB	BB	BB	DD	DD	DD	BB	DD	DD	DD	BB	bn	DD	DD	DD	DD	DD	DD	DD	DD	bn	DD	DD	DD	BB	BB	DD	BB	BB	DD	BB	BB	DD	BB	BB	DD	DD	DD	DD	BB	BB	BB	BB	BB
chr11_30338203_30338218	BB	DD	BB	DD	BB	BB	BB	BB	DD	DD	DD	BB	DD	DD	DD	BB	BB	DD	DD	DD	DD	DD	DD	DD	DD	BB	DD	DD	DD	BB	BB	DD	BB	BB	DD	BB	BB	DD	BB	BB	DD	DD	DD	DD	BB	BB	BB	BB	BB
chr11_30384524_30384547	BB	DD	BB	DD	BB	BB	BB	BB	DD	DD	DD	BB	DD	DD	DD	BB	BB	DD	DD	DD	DD	DD	DD	DD	DD	BB	DD	DD	DD	BB	BB	DD	BB	BB	DD	BB	BB	DD	BB	BB	DD	DD	DD	DD	BB	BB	BB	BB	BB
chr11_30389717_30389728	BB	DD	BB	DD	BB	BB	BB	BB	DD	DD	DD	BB	DD	DD	DD	BB	BB	DD	DD	DD	DD	DD	DD	DD	DD	BB	DD	DD	DD	BB	BB	DD	BB	BB	DD	BB	BB	DD	BB	BB	DD	DD	DD	DD	BB	BB	BB	BB	BB
chr11_30402520_30402559	NN	DD	BB	NA	BB	BB	NN	bn	DD	DD	DD	BB	DD	DD	DD	BB	BB	DD	DD	DD	DD	DD	DD	DD	NA	NN	DD	DD	DD	NA	BB	DD	BB	BB	DD	NA	BB	DD	NA	NN	DD	DD	DD	DD	BB	NA	NA	BB	BB
chr11_30403412_30403431	BB	DD	BB	DD	BB	BB	BB	BB	DD	DD	DD	BB	DD	DD	DD	BB	BB	DD	DD	DD	DD	DD	DD	DD	DD	BB	DD	DD	DD	BB	BB	DD	BB	BB	DD	BB	BB	DD	BB	BB	DD	DD	DD	DD	BB	BB	BB	BB	BB
chr11_30419809_30419823	FF	df	FF	df	FF	FF	FF	FF	df	DD	df	FF	df	df	df	FF	FF	df	df	df	df	df	df	df	df	FF	df	df	df	FF	FF	df	FF	FF	df	FF	FF	df	FF	FF	df	df	df	df	FF	FF	FF	FF	FF
chr11_30425882_30425893	BB	DD	BB	DD	BB	BB	BB	BB	DD	DD	DD	BB	DD	DD	DD	BB	BB	DD	DD	DD	DD	DD	DD	DD	DD	BB	DD	DD	DD	BB	BB	DD	BB	BB	DD	BB	BB	DD	BB	BB	DD	DD	DD	DD	BB	BB	BB	BB	BB
chr11_30439715_30439758	NA	DD	BB	DD	NA	BB	BB	BB	DD	DD	DD	NN	DD	DD	DD	bn	NA	DD	DD	DD	DD	DD	DD	DD	DD	NA	NA	DD	DD	BB	BB	DD	NN	BB	DD	BB	BB	DD	BB	NA	NA	DD	DD	DD	BB	NA	BB	BB	BB
chr11_30455480_30455531	BB	NN	BB	DD	BB	NA	BB	NA	DD	DD	DD	BB	DD	DD	NA	BB	BB	DD	DD	DD	DD	DD	DD	DD	DD	NA	DD	DD	DD	bn	NA	DD	BB	NA	NA	BB	BB	NA	NA	NA	DD	DD	DD	DD	BB	NA	BB	BB	BB
chr11_30479638_30479653	BB	DD	BB	DD	BB	BB	BB	BB	DD	DD	DD	BB	DD	DD	DD	BB	BB	DD	DD	DD	DD	DD	DD	DD	DD	BB	DD	DD	DD	BB	BB	DD	BB	BB	DD	BB	BB	DD	BB	BB	DD	DD	DD	DD	BB	BB	BB	BB	BB
chr11_30505322_30505333	BB	DD	BB	DD	BB	BB	BB	BB	DD	DD	DD	BB	DD	DD	DD	BB	BB	DD	DD	DD	DD	DD	DD	DD	DD	BB	DD	DD	DD	BB	BB	DD	BB	BB	DD	BB	BB	DD	BB	BB	DD	DD	DD	DD	BB	BB	BB	BB	BB
chr11_30527339_30527353	BB	DD	BB	DD	BB	BB	BB	BB	DD	DD	DD	BB	DD	DD	DD	BB	BB	DD	DD	DD	DD	DD	DD	DD	DD	BB	DD	DD	DD	BB	BB	DD	BB	BB	DD	BB	BB	DD	BB	BB	DD	DD	DD	DD	BB	BB	BB	BB	BB
chr11_30545496_30545520	BB	DD	BB	DD	BB	BB	BB	BB	DD	DD	DD	BB	DD	DD	DD	BB	BB	DD	DD	DD	DD	DD	DD	DD	DD	BB	DD	DD	DD	BB	BB	DD	BB	BB	DD	BB	BB	DD	BB	BB	DD	DD	DD	DD	BB	BB	BB	BB	BB
chr11_30565511_30565534	BB	DD	BB	DD	BB	BB	BB	BB	DD	DD	DD	BB	DD	DD	DD	BB	BB	DD	DD	DD	DD	DD	DD	DD	DD	BB	DD	DD	DD	BB	BB	DD	BB	BB	DD	BB	BB	DD	BB	BB	DD	DD	DD	DD	BB	BB	BB	BB	BB
chr11_30567384_30567427	FF	FF	FF	NA	NA	FF	FF	NN	NN	FF	FF	FF	FF	FF	FF	FF	NA	fn	FF	FF	NA	FF	FF	FF	FF	NA	FF	FF	FF	FF	FF	FF	FF	NA	NA	FF	FF	FF	FF	FF	FF	FF	FF	FF	FF	FF	FF	NA	FF
chr11_30570683_30570712	BB	DD	BB	dd	BB	BB	BB	BB	dd	DD	dd	BB	DD	dd	DD	BB	BB	DD	DD	DD	dd	DD	DD	dd	DD	BB	dd	DD	DD	BB	BB	DD	BB	BB	dd	BB	BB	dd	BB	BB	dd	DD	dd	DD	BB	BB	BB	BB	BB
chr11_30593843_30593860	BB	DD	BB	DD	BB	BB	BB	BB	DD	DD	DD	BB	DD	DD	DD	BB	BB	DD	DD	DD	DD	DD	DD	DD	DD	BB	DD	DD	DD	BB	BB	DD	BB	BB	DD	BB	BB	DD	BB	BB	DD	DD	DD	DD	BB	BB	BB	BB	BB
chr11_30632643_30632687	BB	DD	BB	DD	BB	BB	BB	BB	DD	DD	DD	BB	DD	DD	DD	BB	BB	DD	DD	DD	DD	DD	DD	DD	DD	BB	DD	DD	DD	BB	BB	DD	BB	BB	DD	BB	BB	DD	BB	BB	DD	DD	DD	DD	BB	BB	BB	BB	BB
chr11_30635147_30635160	BB	dd	BB	dd	BB	BB	BB	BB	dd	dd	dd	BB	dn	dd	dd	BB	BB	dd	dd	dd	dd	dd	dd	dn	dd	BB	dd	dd	dd	BB	BB	dd	BB	BB	dd	BB	BB	dd	BB	BB	dd	dn	dd	dd	BB	BB	BB	BB	BB
chr11_30674058_30674073	BB	DD	BB	DD	BB	BB	BB	BB	DD	DD	DD	BB	DD	DD	DD	BB	BB	DD	DD	DD	DD	DD	DD	DD	DD	BB	DD	DD	DD	BB	BB	DD	BB	BB	DD	BB	BB	DD	BB	BB	DD	DD	DD	DD	BB	BB	BB	BB	BB
chr11_30674703_30674720	BB	DD	BB	DD	BB	BB	BB	BB	DD	DD	DD	BB	DD	DD	DD	BB	BB	DD	DD	DD	DD	DD	DD	DD	DD	BB	DD	DD	DD	BB	BB	DD	BB	BB	DD	BB	BB	DD	BB	BB	DD	DD	DD	DD	BB	BB	BB	BB	BB
chr11_30675690_30675707	BB	dd	BB	DD	BB	BB	BB	BB	dn	dn	dn	BB	DD	DD	dd	BB	BB	dd	dd	dd	dd	dd	DD	DD	DD	BB	dd	dd	dd	BB	BB	dd	BB	BB	DD	BB	BB	DD	BB	BB	dd	dn	dd	dd	BB	BB	BB	BB	BB
chr11_30688819_30688838	BB	DD	BB	DD	BB	BB	BB	BB	DD	DD	DD	BB	DD	DD	DD	BB	BB	DD	DD	DD	DD	DD	DD	DD	DD	BB	DD	DD	DD	BB	BB	DD	BB	BB	DD	BB	BB	DD	BB	BB	DD	DD	DD	DD	BB	BB	BB	BB	BB
chr11_30705768_30705781	BB	DD	BB	DD	BB	BB	BB	BB	DD	DD	DD	BB	DD	DD	DD	BB	BB	DD	DD	DD	DD	DD	DD	DD	DD	BB	DD	DD	DD	BB	BB	DD	BB	BB	DD	BB	BB	DD	BB	BB	DD	DD	DD	DD	BB	BB	BB	BB	BB
chr11_30735359_30735382	BB	DD	BB	DD	BB	BB	BB	BB	DD	DD	DD	BB	DD	DD	DD	BB	BB	DD	DD	DD	DD	DD	DD	DD	DD	BB	DD	DD	DD	BB	BB	DD	BB	BB	DD	BB	BB	DD	BB	BB	DD	DD	DD	DD	BB	BB	BB	BB	BB
chr11_30776665_30776684	BB	DD	BB	DD	BB	BB	BB	BB	DD	dn	DD	BB	DD	DD	DD	BB	BB	DD	DD	DD	DD	DD	DD	DD	DD	BB	DD	DD	DD	BB	BB	DD	BB	BB	DD	BB	BB	DD	BB	BB	DD	DD	DD	DD	BB	BB	BB	BB	BB
chr11_30784758_30784777	BB	DD	BB	DD	BB	BB	BB	BB	DD	DD	DD	BB	DD	DD	DD	BB	BB	DD	DD	DD	DD	DD	DD	DD	DD	BB	DD	DD	DD	BB	BB	DD	BB	BB	DD	BB	BB	DD	BB	BB	DD	DD	DD	DD	BB	BB	BB	BB	BB
chr11_30787158_30787189	BB	DD	BB	DD	BB	BB	BB	BB	DD	DD	DD	BB	DD	DD	DD	BB	BB	DD	DD	DD	DD	DD	DD	DD	DD	BB	DD	DD	DD	BB	BB	DD	BB	BB	DD	BB	BB	DD	BB	BB	DD	DD	DD	DD	BB	BB	BB	BB	BB
chr11_30791647_30791658	BB	DD	BB	DD	BB	BB	BB	BB	DD	DD	DD	BB	DD	DD	DD	BB	BB	DD	DD	DD	DD	DD	DD	DD	DD	BB	bd	DD	DD	BB	BB	DD	BB	BB	bd	BB	BB	DD	BB	BB	bd	DD	DD	DD	BB	BB	BB	BB	BB
chr11_30792152_30792167	BB	DD	BB	DD	BB	BB	BB	BB	DD	DD	DD	BB	DD	DD	DD	BB	BB	DD	DD	DD	DD	DD	DD	DD	DD	BB	DD	DD	DD	BB	BB	DD	BB	BB	DD	BB	BB	DD	BB	BB	DD	DD	DD	DD	BB	BB	BB	BB	BB
chr11_30794874_30794888	BB	DD	BB	DD	BB	BB	BB	BB	DD	DD	DD	BB	DD	DD	DD	BB	BB	DD	DD	DD	DD	DD	DD	DD	DD	BB	DD	DD	DD	BB	BB	DD	BB	BB	DD	BB	BB	DD	BB	BB	DD	DD	DD	DD	BB	BB	BB	BB	BB
chr11_30796239_30796256	BB	DD	BB	DD	BB	BB	BB	BB	DD	DD	DD	BB	DD	DD	DD	BB	BB	DD	DD	DD	DD	DD	DD	DD	DD	BB	DD	DD	DD	BB	BB	DD	BB	BB	DD	BB	BB	DD	BB	BB	DD	DD	DD	DD	BB	BB	BB	BB	BB
chr11_30816815_30816826	BB	DD	BB	bd	BB	BB	BB	BB	bd	bd	DD	BB	bd	bd	DD	BB	BB	DD	DD	bd	bd	DD	DD	DD	DD	BB	DD	bd	DD	BB	BB	DD	BB	BB	bd	BB	BB	bd	BB	BB	DD	DD	DD	DD	BB	BB	BB	BB	BB
chr11_30818563_30818610	BB	DD	NN	NA	BB	BB	BB	BB	DD	DD	DD	NA	DD	DD	DD	BB	BB	DD	DD	NA	DD	DD	DD	DD	DD	NA	DD	DD	DD	BB	BB	DD	BB	BB	DD	BB	NA	DD	BB	BB	NA	DD	DD	DD	BB	NA	BB	BB	BB
chr11_30823175_30823186	BB	DD	BB	DD	BB	BB	BB	BB	DD	DD	DD	BB	DD	DD	DD	BB	BB	DD	DD	DD	DD	DD	DD	DD	DD	BB	DD	DD	DD	BB	BB	DD	BB	BB	DD	BB	BB	DD	BB	BB	DD	DD	DD	DD	BB	BB	BB	BB	BB
chr11_30842661_30842686	BB	DD	BB	DD	BB	BB	BB	BB	DD	DD	DD	BB	DD	DD	DD	BB	BB	DD	DD	DD	DD	DD	DD	DD	DD	BB	DD	DD	DD	bn	BB	DD	BB	BB	DD	BB	BB	DD	BB	BB	DD	DD	DD	DD	BB	BB	BB	BB	BB
chr11_30843823_30843842	BB	DD	BB	DD	BB	BB	BB	BB	DD	DD	DD	BB	DD	DD	DD	BB	BB	DD	DD	DD	DD	DD	DD	DD	DD	BB	DD	DD	DD	BB	BB	DD	BB	BB	DD	BB	BB	DD	BB	BB	DD	DD	DD	DD	BB	BB	BB	BB	BB
chr11_30855220_30855244	BB	DD	BB	DD	BB	BB	BB	BB	DD	DD	DD	BB	DD	DD	DD	BB	BB	DD	DD	DD	DD	DD	DD	DD	DD	BB	DD	DD	DD	BB	BB	DD	BB	BB	DD	BB	BB	DD	BB	BB	DD	DD	DD	DD	BB	BB	BB	BB	BB
chr11_30857171_30857185	BB	DD	BB	DD	BB	BB	BB	BB	DD	DD	DD	BB	DD	DD	DD	BB	BB	DD	DD	DD	DD	DD	DD	DD	DD	BB	DD	DD	DD	BB	BB	DD	BB	BB	DD	BB	BB	DD	BB	BB	DD	DD	DD	DD	BB	BB	BB	BB	BB
chr11_30859079_30859090	BB	DD	BB	DD	BB	BB	BB	BB	DD	DD	DD	BB	DD	DD	DD	BB	BB	DD	DD	DD	DD	DD	DD	DD	DD	BB	DD	DD	DD	BB	BB	DD	BB	BB	DD	BB	BB	DD	BB	BB	DD	DD	DD	DD	BB	BB	BB	BB	BB
chr11_30867102_30867153	BB	NA	BB	NA	NA	BB	NA	bn	DD	NA	DD	BB	DD	DD	DD	NN	NN	DD	DD	DD	DD	DD	DD	DD	DD	NA	DD	DD	DD	BB	BB	DD	BB	NA	DD	BB	BB	dn	BB	NA	NA	DD	DD	DD	BB	NA	BB	NA	BB
chr11_30883476_30883491	BB	DD	BB	DD	BB	BB	BB	BB	DD	DD	DD	BB	DD	DD	DD	BB	BB	DD	DD	DD	DD	DD	DD	DD	DD	BB	DD	DD	DD	BB	BB	DD	BB	BB	DD	BB	BB	DD	BB	BB	DD	DD	DD	DD	BB	BB	BB	BB	BB
chr11_30887646_30887657	BB	DD	BB	DD	BB	BB	BB	BB	DD	DD	DD	BB	DD	DD	DD	BB	BB	DD	DD	DD	DD	DD	DD	DD	DD	BB	DD	DD	DD	BB	BB	DD	BB	BB	DD	BB	BB	DD	BB	BB	DD	DD	DD	DD	BB	BB	BB	BB	BB
chr11_30898470_30898481	BB	DD	BB	DD	BB	BB	BB	BB	DD	DD	DD	BB	DD	DD	DD	BB	BB	DD	DD	DD	DD	DD	DD	DD	DD	BB	DD	DD	DD	BB	BB	DD	BB	BB	DD	BB	BB	DD	BB	BB	DD	DD	DD	DD	BB	BB	BB	BB	BB
chr11_30898669_30898683	BB	DD	BB	DD	BB	BB	BB	BB	DD	DD	DD	BB	DD	DD	DD	BB	BB	DD	DD	DD	DD	DD	DD	DD	DD	BB	DD	DD	DD	BB	BB	DD	BB	BB	DD	BB	BB	DD	BB	BB	DD	DD	DD	DD	BB	BB	BB	BB	BB
chr11_30900146_30900161	BB	DD	BB	DD	BB	BB	BB	BB	DD	DD	DD	BB	DD	DD	DD	BB	BB	DD	DD	DD	DD	DD	DD	DD	DD	BB	DD	DD	DD	BB	BB	DD	BB	BB	DD	BB	BB	DD	BB	BB	DD	DD	DD	DD	BB	BB	BB	BB	BB
chr11_30931749_30931760	BB	DD	BB	DD	BB	BB	BB	BB	DD	DD	DD	BB	DD	DD	DD	BB	BB	DD	DD	DD	DD	DD	DD	DD	DD	BB	DD	DD	DD	BB	BB	DD	BB	BB	DD	BB	BB	DD	BB	BB	DD	DD	DD	DD	BB	BB	BB	BB	BB
chr11_30942246_30942260	BB	DD	BB	DD	BB	BB	BB	BB	DD	DD	DD	BB	DD	DD	DD	BB	BB	DD	DD	DD	DD	DD	DD	DD	DD	BB	DD	DD	DD	BB	BB	DD	BB	BB	DD	BB	BB	DD	BB	BB	DD	DD	DD	DD	BB	BB	BB	BB	BB
chr11_30946212_30946231	BB	dd	BB	dd	BB	BB	BB	BB	dd	dd	dd	BB	dd	dd	dd	BB	BB	dd	dd	dd	dd	dd	dd	DD	dd	BB	dd	dd	dd	BB	BB	dd	BB	BB	dd	BB	BB	dd	BB	BB	dd	dd	dd	dd	BB	BB	BB	BB	BB
chr11_30988143_30988158	BB	DD	BB	DD	BB	BB	BB	BB	DD	DD	DD	BB	DD	DD	DD	BB	BB	DD	DD	DD	DD	DD	DD	DD	DD	BB	DD	DD	DD	BB	BB	DD	BB	BB	DD	BB	BB	DD	BB	BB	DD	DD	DD	DD	BB	BB	BB	BB	BB
chr11_30998916_30998935	BB	DD	BB	DD	BB	BB	BB	BB	DD	DD	DD	BB	DD	DD	DD	BB	BB	DD	DD	DD	DD	DD	DD	DD	DD	BB	DD	DD	DD	BB	BB	DD	BB	BB	DD	BB	BB	DD	BB	BB	DD	DD	DD	DD	BB	BB	BB	BB	BB
chr11_31009220_31009247	BB	DD	BB	DD	BB	BB	BB	BB	DD	DD	DD	BB	DD	DD	DD	BB	BB	DD	DD	DD	DD	DD	DD	DD	DD	BB	DD	DD	DD	BB	BB	DD	BB	BB	DD	BB	BB	DD	BB	BB	DD	DD	DD	DD	BB	BB	BB	BB	BB
chr11_31067158_31067173	BB	DD	BB	DD	BB	BB	BB	BB	dn	dn	dn	BB	DD	DD	DD	BB	BB	DD	DD	DD	DD	dn	dn	DD	dn	BB	dn	DD	DD	BB	BB	DD	BB	BB	DD	BB	BB	DD	BB	BB	DD	DD	DD	DD	BB	BB	BB	BB	BB
chr11_31067173_31067184	BB	dd	BB	DD	BB	BB	BB	BB	dd	dd	dd	BB	dd	dd	dd	BB	BB	dd	dd	dd	DD	dd	dd	dd	dd	BB	dd	dd	dn	BB	BB	dd	BB	BB	dd	BB	BB	dd	BB	BB	dd	DD	dn	dd	BB	BB	BB	BB	BB
chr11_31092191_31092206	BB	DD	BB	DD	BB	BB	BB	BB	DD	DD	DD	BB	DD	DD	DD	BB	BB	DD	DD	DD	DD	DD	DD	DD	DD	BB	DD	DD	DD	BB	BB	DD	BB	BB	DD	BB	BB	DD	BB	BB	DD	DD	DD	DD	BB	BB	BB	BB	BB
chr11_31106679_31106699	BB	DD	BB	DD	BB	BB	BB	BB	DD	DD	DD	BB	DD	DD	DD	BB	BB	DD	DD	DD	DD	DD	DD	DD	DD	BB	DD	DD	DD	BB	BB	DD	BB	BB	DD	BB	BB	DD	BB	BB	DD	DD	DD	dn	BB	BB	BB	BB	BB
chr11_31156030_31156041	BB	DD	BB	DD	BB	BB	BB	BB	DD	DD	DD	BB	DD	DD	DD	BB	BB	DD	DD	DD	DD	DD	DD	DD	DD	BB	DD	DD	DD	BB	BB	DD	BB	BB	DD	BB	BB	DD	BB	BB	DD	DD	DD	DD	BB	BB	BB	BB	BB
chr11_31181245_31181272	BB	DD	BB	DD	BB	BB	BB	BB	DD	DD	DD	BB	DD	DD	DD	BB	BB	DD	DD	DD	DD	DD	DD	DD	DD	BB	DD	DD	DD	BB	BB	DD	BB	BB	DD	BB	BB	DD	BB	BB	DD	DD	DD	DD	BB	BB	BB	BB	BB
chr11_31246011_31246030	BB	DD	BB	DD	BB	BB	BB	BB	DD	DD	DD	BB	DD	DD	DD	BB	BB	DD	DD	DD	DD	DD	DD	DD	DD	BB	DD	DD	DD	BB	BB	DD	BB	BB	DD	BB	BB	DD	BB	BB	DD	DD	DD	DD	BB	BB	BB	BB	BB
chr11_31274115_31274130	BB	DD	BB	dn	BB	BB	BB	BB	DD	DD	dn	BB	DD	DD	DD	BB	BB	dn	DD	DD	DD	DD	DD	DD	dn	BB	DD	DD	DD	BB	BB	DD	BB	BB	DD	BB	BB	DD	BB	BB	DD	DD	dn	dn	BB	BB	BB	BB	BB
chr11_31305564_31305575	BB	DD	BB	DD	BB	BB	BB	BB	DD	DD	DD	BB	DD	DD	DD	BB	BB	DD	DD	DD	DD	DD	DD	DD	DD	BB	DD	DD	DD	BB	BB	DD	BB	BB	DD	BB	BB	DD	BB	BB	DD	DD	DD	DD	BB	BB	BB	BB	BB
chr11_31308751_31308762	BB	DD	BB	DD	BB	BB	BB	BB	DD	DD	DD	BB	DD	DD	DD	BB	BB	DD	DD	DD	DD	DD	DD	DD	DD	BB	DD	bd	DD	BB	BB	DD	BB	BB	DD	BB	BB	DD	BB	BB	DD	DD	DD	DD	BB	BB	BB	BB	BB
chr11_31321374_31321385	BB	DD	BB	DD	BB	BB	BB	BB	DD	DD	DD	BB	DD	DD	DD	BB	BB	DD	DD	DD	DD	DD	DD	DD	DD	BB	DD	DD	DD	BB	BB	DD	BB	BB	DD	BB	BB	DD	BB	BB	DD	DD	DD	DD	BB	BB	BB	BB	BB
chr11_31348624_31348638	BB	DD	BB	DD	BB	BB	BB	BB	DD	bd	DD	BB	DD	DD	bd	BB	BB	DD	DD	DD	DD	bd	bd	DD	DD	BB	DD	DD	DD	BB	BB	bd	BB	BB	DD	BB	BB	DD	BB	BB	DD	DD	bd	DD	BB	BB	BB	BB	BB
chr11_31349877_31349906	BB	DD	BB	DD	BB	BB	BB	BB	DD	DD	DD	BB	DD	DD	DD	BB	BB	DD	DD	DD	DD	DD	DD	DD	DD	BB	DD	DD	DD	BB	BB	DD	BB	BB	DD	BB	BB	DD	BB	BB	DD	DD	DD	DD	BB	BB	BB	BB	BB
chr11_31357899_31357910	BB	DD	BB	DD	BB	BB	BB	BB	DD	dn	DD	BB	DD	DD	DD	BB	BB	DD	DD	DD	DD	DD	DD	DD	DD	BB	DD	DD	DD	BB	BB	DD	BB	BB	DD	BB	BB	DD	BB	BB	DD	DD	DD	DD	BB	BB	BB	BB	BB
chr11_31387373_31387404	BB	DD	BB	DD	BB	BB	BB	BB	DD	DD	NA	BB	NA	NN	DD	BB	BB	DD	NA	DD	NA	NN	NN	DD	NN	NA	DD	DD	NA	NA	NA	DD	BB	BB	DD	BB	BB	NA	BB	BB	NA	DD	DD	DD	BB	NA	BB	BB	BB
chr11_31391038_31391053	BB	DD	BB	DD	BB	BB	BB	BB	DD	DD	DD	BB	DD	DD	DD	BB	BB	DD	DD	DD	DD	DD	DD	DD	DD	BB	DD	DD	DD	BB	BB	DD	BB	BB	DD	BB	BB	DD	BB	BB	DD	DD	DD	DD	BB	BB	BB	BB	BB
chr11_31428070_31428081	FF	df	FF	df	FF	FF	FF	FF	df	df	DD	FF	DD	df	DD	FF	FF	df	df	DD	df	DD	df	DD	df	FF	DD	df	df	FF	FF	df	FF	FF	df	FF	FF	DD	FF	FF	df	DD	df	df	FF	FF	FF	FF	FF
chr11_31487867_31487884	BB	DD	BB	DD	BB	BB	BB	BB	DD	DD	DD	BB	DD	DD	DD	BB	BB	DD	DD	DD	DD	DD	DD	DD	DD	BB	DD	DD	DD	BB	BB	DD	BB	BB	DD	BB	BB	DD	BB	BB	DD	DD	DD	DD	BB	BB	bd	BB	BB
chr11_31490509_31490528	BB	DD	BB	DD	BB	BB	BB	BB	DD	DD	DD	BB	DD	DD	DD	BB	BB	DD	DD	DD	DD	DD	DD	DD	DD	BB	DD	DD	DD	BB	BB	DD	BB	BB	DD	BB	BB	DD	BB	BB	DD	DD	DD	DD	BB	BB	BB	BB	BB
chr11_31501938_31501949	BB	DD	BB	DD	BB	BB	BB	BB	DD	DD	DD	BB	DD	DD	DD	BB	BB	DD	DD	DD	DD	DD	DD	DD	DD	BB	DD	DD	DD	BB	BB	DD	BB	BB	DD	BB	BB	DD	BB	BB	DD	DD	DD	DD	BB	BB	BB	BB	BB
chr11_31522869_31522893	BB	DD	BB	DD	BB	BB	BB	BB	DD	DD	DD	BB	DD	DD	DD	BB	BB	DD	DD	DD	DD	DD	DD	DD	DD	BB	DD	DD	DD	BB	BB	DD	BB	BB	DD	BB	BB	DD	BB	BB	DD	DD	DD	DD	BB	BB	BB	BB	BB
chr11_31634170_31634197	FF	FF	FF	FF	FF	FF	FF	NA	FF	FF	NN	fn	FF	FF	FF	FF	FF	FF	FF	FF	NA	FF	FF	FF	FF	FF	FF	FF	FF	FF	FF	FF	FF	FF	FF	FF	FF	FF	FF	FF	FF	FF	NN	FF	FF	FF	NA	FF	FF
chr11_31720469_31720518	NN	DD	BB	NA	BB	BB	BB	BB	DD	NA	DD	BB	DD	DD	dn	BB	BB	NA	DD	DD	DD	DD	DD	DD	DD	BB	DD	DD	NN	NA	BB	NA	NN	BB	NA	BB	BB	DD	NA	BB	DD	NA	DD	DD	BB	BB	BB	BB	BB
chr11_32018103_32018157	DD	DD	DD	DD	DD	DD	DD	DD	DD	DD	NA	DD	DD	DD	DD	DD	DD	DD	DD	DD	DD	DD	DD	DD	DD	BB	DD	DD	DD	BB	BB	DD	BB	BB	DD	NA	NN	DD	BB	BB	DD	DD	DD	DD	bd	NA	BB	BB	BB
chr11_32030909_32030960	FF	NN	FF	FF	NA	NA	NN	FF	FF	NA	FF	FF	NA	FF	FF	FF	FF	FF	FF	FF	FF	FF	FF	FF	FF	FF	NA	FF	FF	FF	FF	FF	FF	FF	FF	FF	FF	NA	FF	NN	FF	NA	NA	NA	FF	FF	fn	fn	FF
chr11_32066371_32066418	FF	FF	NA	FF	FF	FF	FF	FF	FF	FF	NA	FF	FF	NN	FF	FF	FF	FF	FF	FF	FF	FF	FF	FF	FF	fn	FF	FF	FF	FF	NN	FF	FF	FF	FF	FF	NA	FF	NA	FF	FF	FF	FF	FF	FF	FF	FF	FF	FF
chr11_32166153_32166176	BB	DD	BB	DD	BB	BB	BB	BB	DD	DD	DD	BB	DD	DD	DD	BB	BB	DD	DD	DD	DD	DD	DD	DD	DD	BB	DD	DD	DD	BB	BB	DD	BB	BB	DD	BB	BB	DD	BB	BB	DD	DD	DD	DD	BB	BB	BB	BB	BB
chr11_32170074_32170095	BB	DD	BB	NA	BB	BB	BB	BB	NA	DD	DD	BB	DD	DD	NN	BB	BB	DD	DD	DD	DD	DD	DD	DD	DD	NA	DD	DD	DD	BB	BB	DD	BB	BB	DD	BB	BB	DD	BB	BB	DD	DD	DD	DD	BB	BB	BB	BB	NA
chr11_32186621_32186636	BB	dd	BB	dd	BB	BB	BB	BB	dd	dd	dd	BB	dd	dd	dd	BB	BB	dd	DD	dd	dd	dd	dd	dd	dd	BB	dd	dd	dd	BB	BB	dd	BB	BB	dd	BB	BB	dd	BB	BB	dd	dd	dd	dd	BB	BB	BB	BB	BB
chr11_32197592_32197607	BB	DD	BB	DD	BB	BB	BB	BB	DD	DD	DD	BB	DD	DD	DD	BB	BB	DD	DD	DD	DD	DD	DD	DD	DD	BB	DD	DD	DD	BB	BB	DD	BB	BB	DD	BB	BB	DD	BB	BB	DD	DD	DD	DD	BB	BB	BB	BB	BB
chr11_32204826_32204841	BB	DD	BB	DD	BB	BB	BB	BB	DD	DD	DD	BB	DD	DD	DD	BB	BB	DD	DD	DD	DD	DD	DD	DD	DD	BB	DD	DD	DD	BB	BB	DD	BB	BB	DD	BB	BB	DD	BB	BB	DD	DD	DD	DD	BB	BB	BB	BB	BB
chr11_32216970_32216999	BB	DD	BB	DD	BB	BB	BB	BB	DD	DD	DD	BB	DD	DD	DD	BB	BB	DD	DD	DD	DD	DD	DD	DD	DD	BB	DD	DD	DD	BB	BB	DD	BB	BB	DD	BB	BB	DD	BB	BB	DD	DD	DD	DD	BB	BB	BB	BB	BB
chr11_32219633_32219660	BB	DD	BB	DD	BB	BB	BB	BB	DD	DD	DD	BB	DD	DD	DD	BB	BB	DD	DD	DD	DD	DD	DD	DD	DD	BB	DD	DD	DD	BB	BB	DD	BB	BB	DD	BB	BB	DD	BB	BB	DD	DD	DD	DD	BB	BB	BB	BB	BB
chr11_32267354_32267371	BB	DD	BB	DD	BB	BB	BB	BB	DD	DD	DD	BB	DD	DD	DD	BB	BB	DD	DD	DD	DD	DD	DD	DD	DD	BB	DD	DD	DD	BB	BB	DD	BB	BB	DD	BB	BB	DD	BB	BB	DD	DD	DD	DD	BB	BB	BB	BB	BB
chr11_32280033_32280060	BB	DD	BB	DD	BB	BB	BB	BB	DD	DD	DD	BB	DD	DD	DD	BB	BB	DD	DD	DD	DD	DD	DD	DD	DD	BB	DD	DD	DD	BB	BB	DD	BB	BB	DD	BB	BB	DD	BB	BB	DD	DD	DD	DD	BB	BB	BB	BB	BB
chr11_32282589_32282606	BB	DD	BB	DD	BB	BB	BB	BB	DD	DD	DD	BB	DD	DD	DD	BB	BB	DD	DD	DD	DD	DD	DD	DD	DD	BB	DD	DD	DD	BB	BB	DD	BB	BB	DD	BB	BB	DD	BB	BB	DD	DD	DD	DD	BB	BB	BB	BB	BB
chr11_32290774_32290801	BB	DD	BB	DD	BB	BB	BB	BB	DD	DD	DD	BB	DD	DD	DD	BB	BB	DD	DD	DD	DD	DD	DD	DD	DD	BB	DD	DD	DD	BB	BB	DD	BB	BB	DD	BB	BB	DD	BB	BB	DD	DD	DD	DD	BB	BB	BB	BB	BB
chr11_32330132_32330147	BB	DD	BB	DD	BB	BB	BB	BB	DD	DD	DD	BB	DD	DD	DD	BB	BB	DD	DD	DD	DD	DD	DD	DD	DD	BB	DD	DD	DD	BB	BB	DD	BB	BB	DD	BB	BB	DD	BB	BB	DD	DD	DD	DD	BB	BB	BB	BB	BB
chr11_32335683_32335710	BB	DD	BB	DD	BB	BB	BB	BB	DD	DD	DD	BB	DD	DD	DD	BB	BB	DD	DD	DD	DD	DD	DD	DD	DD	BB	DD	DD	DD	BB	BB	DD	BB	BB	DD	BB	BB	DD	BB	BB	DD	DD	DD	DD	BB	BB	BB	BB	BB
chr11_32347047_32347074	BB	DD	BB	DD	BB	BB	BB	BB	DD	DD	DD	BB	DD	DD	DD	BB	BB	DD	DD	DD	DD	DD	DD	DD	DD	BB	DD	DD	DD	BB	BB	DD	BB	BB	DD	BB	BB	DD	BB	BB	DD	DD	DD	DD	BB	BB	BB	BB	BB
chr11_32382768_32382783	BB	DD	BB	DD	BB	BB	BB	BB	DD	DD	DD	BB	DD	DD	DD	BB	BB	DD	DD	DD	DD	DD	DD	DD	DD	BB	DD	DD	DD	BB	BB	DD	BB	BB	DD	BB	BB	DD	BB	BB	DD	DD	DD	DD	BB	BB	BB	BB	BB
chr11_32392556_32392585	BB	DD	BB	DD	BB	BB	BB	BB	DD	DD	DD	BB	DD	DD	DD	BB	BB	DD	DD	DD	DD	DD	DD	DD	DD	BB	DD	DD	DD	BB	BB	DD	BB	BB	DD	BB	BB	DD	BB	BB	DD	DD	DD	DD	BB	BB	BB	BB	BB
chr11_32406617_32406634	BB	DD	BB	DD	BB	BB	BB	BB	DD	DD	DD	BB	DD	DD	DD	BB	BB	DD	DD	DD	DD	DD	DD	DD	DD	BB	DD	DD	DD	BB	BB	DD	BB	BB	DD	BB	BB	DD	BB	BB	DD	DD	DD	DD	BB	BB	BB	BB	BB
chr11_32410251_32410274	BB	DD	BB	DD	BB	BB	BB	BB	DD	DD	DD	BB	DD	DD	DD	BB	BB	DD	DD	DD	DD	DD	DD	DD	DD	BB	DD	dn	DD	BB	BB	DD	BB	BB	DD	BB	BB	DD	BB	BB	DD	DD	DD	DD	BB	BB	BB	BB	BB
chr11_32469703_32469728	FF	NA	FF	FF	NA	FF	FF	FF	FF	FF	FF	FF	FF	FF	FF	FF	NA	FF	FF	FF	FF	NN	NN	FF	NA	fn	FF	FF	FF	NA	FF	FF	FF	NA	FF	FF	FF	FF	NA	FF	NA	NA	FF	NA	FF	NA	FF	FF	NA
chr11_32478743_32478790	FF	FF	FF	NA	FF	NA	FF	FF	NN	FF	FF	FF	FF	FF	FF	FF	FF	FF	NA	FF	FF	FF	FF	FF	FF	NA	FF	FF	FF	FF	FF	FF	NA	NN	FF	NA	FF	FF	FF	FF	NA	NA	FF	FF	FF	NA	FF	FF	FF
chr11_32487333_32487360	FF	FF	FF	FF	FF	FF	FF	FF	FF	FF	FF	FF	FF	FF	FF	FF	FF	FF	FF	NA	FF	FF	FF	FF	NA	FF	FF	FF	FF	NA	FF	FF	FF	FF	FF	FF	FF	FF	FF	FF	FF	FF	FF	FF	FF	FF	NA	FF	FF
chr11_32541566_32541585	BB	DD	BB	DD	BB	BB	BB	BB	DD	DD	DD	BB	DD	DD	DD	BB	BB	DD	DD	DD	DD	DD	DD	DD	DD	BB	DD	DD	DD	BB	BB	DD	BB	BB	DD	BB	BB	DD	BB	BB	DD	DD	DD	DD	BB	BB	BB	BB	BB
chr11_32545170_32545193	FF	df	FF	df	FF	FF	FF	FF	DD	df	DD	FF	df	df	DD	FF	FF	df	df	df	df	df	df	dn	df	FF	DD	df	df	FF	FF	df	FF	FF	df	FF	FF	DD	FF	FF	DD	DD	df	df	FF	FF	FF	FF	FF
chr11_32552039_32552060	BB	DD	BB	DD	BB	BB	BB	BB	DD	DD	DD	bd	DD	DD	DD	BB	BB	DD	DD	DD	DD	DD	DD	DD	DD	BB	DD	DD	DD	BB	BB	DD	BB	BB	DD	BB	BB	DD	BB	BB	DD	DD	DD	DD	BB	BB	BB	BB	BB
chr11_32570760_32570783	BB	DD	BB	DD	BB	BB	BB	BB	DD	DD	DD	BB	DD	DD	DD	BB	BB	DD	DD	DD	DD	DD	DD	DD	DD	BB	bd	DD	DD	BB	BB	DD	BB	BB	DD	BB	BB	DD	BB	BB	DD	DD	DD	DD	BB	BB	BB	BB	BB
chr11_32573994_32574021	BB	DD	BB	DD	BB	BB	BB	BB	DD	DD	DD	BB	DD	DD	DD	BB	BB	DD	DD	DD	DD	DD	DD	DD	DD	BB	DD	DD	DD	BB	BB	DD	BB	BB	DD	BB	BB	DD	BB	BB	DD	DD	DD	DD	BB	BB	BB	BB	BB
chr11_32582371_32582402	BB	DD	BB	DD	BB	BB	BB	BB	DD	DD	DD	BB	DD	DD	DD	BB	BB	DD	DD	DD	DD	DD	DD	DD	DD	BB	DD	DD	DD	BB	BB	DD	BB	BB	DD	BB	BB	DD	BB	BB	DD	DD	DD	DD	BB	BB	BB	BB	BB
chr11_32596321_32596344	BB	DD	BB	DD	BB	BB	BB	BB	DD	DD	DD	BB	DD	DD	DD	BB	BB	DD	DD	DD	DD	DD	DD	DD	DD	BB	DD	DD	DD	BB	BB	DD	BB	BB	DD	BB	BB	DD	BB	BB	DD	DD	DD	DD	BB	BB	BB	BB	BB
chr11_32606832_32606863	BB	DD	BB	DD	BB	BB	BB	BB	DD	DD	DD	BB	DD	DD	DD	BB	BB	DD	DD	DD	DD	DD	DD	DD	DD	BB	DD	DD	DD	BB	BB	DD	BB	BB	DD	BB	BB	DD	BB	BB	DD	DD	DD	DD	BB	BB	BB	BB	BB
chr11_32609160_32609204	BB	DD	BB	DD	BB	BB	BB	BB	DD	DD	DD	BB	DD	DD	DD	BB	BB	DD	DD	DD	DD	DD	DD	DD	DD	BB	DD	DD	DD	BB	BB	DD	BB	BB	DD	BB	BB	DD	BB	BB	DD	DD	DD	DD	BB	BB	BB	BB	BB
chr11_32618984_32619011	BB	DD	BB	DD	BB	BB	BB	BB	DD	DD	DD	BB	DD	DD	DD	BB	BB	DD	DD	DD	DD	DD	DD	DD	DD	BB	DD	DD	DD	BB	BB	DD	BB	BB	DD	BB	BB	DD	BB	BB	DD	DD	DD	DD	BB	BB	BB	BB	BB
chr11_32629211_32629240	BB	dn	BB	DD	BB	BB	BB	BB	DD	DD	DD	BB	DD	DD	DD	BB	BB	DD	DD	DD	DD	DD	DD	DD	DD	BB	DD	DD	DD	BB	BB	DD	BB	BB	DD	BB	BB	DD	BB	BB	DD	DD	DD	DD	BB	BB	BB	BB	BB
chr11_32648658_32648689	BB	DD	BB	DD	BB	BB	BB	BB	DD	DD	DD	BB	DD	DD	DD	BB	BB	DD	DD	DD	DD	DD	DD	DD	DD	BB	DD	DD	DD	BB	BB	DD	BB	BB	DD	BB	BB	DD	BB	BB	DD	DD	DD	DD	BB	BB	BB	BB	BB
chr11_32675211_32675222	FF	DD	FF	df	FF	FF	FF	FF	DD	df	df	FF	df	df	df	FF	FF	df	df	df	df	DD	df	df	df	FF	df	DD	df	FF	FF	DD	FF	FF	df	FF	FF	DD	FF	FF	df	df	df	DD	FF	FF	FF	FF	FF
chr11_32699604_32699619	BB	DD	BB	DD	BB	BB	BB	BB	DD	DD	DD	BB	DD	DD	DD	BB	BB	DD	DD	DD	DD	DD	DD	DD	DD	BB	DD	DD	DD	BB	BB	DD	BB	BB	DD	BB	BB	DD	BB	BB	DD	DD	DD	DD	BB	BB	BB	BB	BB
chr11_32711147_32711170	BB	DD	BB	DD	BB	BB	BB	BB	DD	DD	DD	BB	DD	DD	DD	BB	BB	DD	DD	DD	DD	DD	DD	DD	DD	BB	DD	DD	DD	BB	BB	DD	BB	BB	DD	BB	BB	DD	BB	BB	DD	DD	DD	DD	BB	BB	BB	BB	BB
chr11_32737253_32737312	BB	DD	BB	DD	BB	BB	BB	BB	DD	DD	DD	BB	DD	DD	DD	BB	BB	DD	DD	DD	DD	DD	DD	DD	DD	BB	DD	DD	DD	BB	BB	DD	BB	BB	DD	BB	BB	DD	BB	BB	DD	DD	DD	DD	BB	BB	BB	BB	BB
chr11_32739593_32739624	BB	DD	BB	DD	BB	BB	BB	BB	DD	DD	DD	BB	DD	DD	DD	BB	BB	DD	DD	DD	DD	DD	DD	DD	DD	bn	DD	DD	DD	BB	BB	DD	BB	BB	DD	BB	BB	DD	BB	BB	DD	DD	DD	DD	BB	BB	BB	BB	BB
chr11_32777248_32777295	BB	DD	BB	DD	BB	BB	BB	BB	DD	DD	DD	BB	DD	DD	DD	BB	BB	DD	DD	DD	DD	DD	DD	DD	DD	BB	DD	DD	DD	BB	BB	DD	BB	BB	DD	BB	BB	DD	BB	BB	DD	DD	DD	DD	BB	BB	BB	BB	BB
chr11_32826126_32826147	BB	DD	BB	DD	BB	BB	BB	BB	DD	DD	DD	BB	DD	DD	DD	BB	BB	DD	DD	DD	DD	DD	DD	DD	DD	BB	DD	DD	DD	BB	BB	DD	BB	BB	DD	BB	BB	DD	BB	BB	DD	DD	DD	DD	BB	BB	BB	BB	BB
chr11_32839808_32839823	BB	dn	BB	DD	BB	BB	BB	BB	DD	DD	DD	BB	DD	DD	dn	BB	BB	DD	DD	DD	dn	DD	DD	DD	DD	BB	DD	DD	DD	BB	BB	DD	BB	BB	DD	BB	BB	DD	BB	BB	DD	dn	DD	DD	BB	BB	BB	BB	BB
chr11_32887546_32887557	BB	DD	BB	DD	BB	BB	BB	BB	DD	DD	DD	BB	DD	DD	DD	BB	BB	DD	DD	DD	DD	DD	DD	DD	DD	BB	DD	DD	DD	BB	BB	DD	BB	BB	DD	BB	BB	DD	BB	BB	DD	DD	DD	DD	BB	BB	BB	BB	BB
chr11_32890242_32890256	BB	DD	BB	DD	BB	BB	BB	BB	DD	DD	DD	BB	DD	DD	DD	BB	BB	DD	DD	DD	DD	DD	DD	DD	DD	BB	DD	DD	DD	BB	BB	DD	BB	BB	DD	BB	BB	DD	BB	BB	DD	DD	DD	DD	BB	BB	BB	BB	BB
chr11_32905231_32905270	BB	dn	BB	NA	BB	bn	BB	BB	NA	DD	DD	BB	NA	DD	DD	BB	BB	DD	NA	NN	DD	DD	DD	NA	dn	BB	DD	DD	NA	BB	BB	DD	BB	BB	NA	bn	BB	NN	BB	BB	NN	DD	DD	DD	BB	BB	NA	BB	BB
chr11_32957832_32957843	BB	DD	BB	DD	BB	BB	BB	BB	DD	DD	DD	BB	DD	DD	DD	BB	BB	DD	DD	DD	DD	DD	DD	DD	DD	BB	DD	DD	DD	BB	BB	DD	BB	BB	DD	BB	BB	DD	BB	BB	DD	DD	DD	DD	BB	BB	BB	BB	BB
chr11_32970826_32970840	FF	FF	FF	FF	FF	FF	FF	FF	FF	NA	FF	FF	FF	FF	FF	FF	FF	NA	FF	NA	NA	FF	FF	FF	FF	FF	NA	FF	NA	FF	FF	NA	FF	FF	FF	NA	FF	FF	FF	FF	NA	FF	FF	FF	FF	FF	FF	FF	FF
chr11_33018777_33018820	BB	DD	BB	DD	BB	BB	BB	BB	DD	DD	DD	BB	DD	DD	DD	BB	BB	DD	DD	DD	DD	DD	DD	DD	DD	BB	DD	DD	DD	BB	BB	DD	BB	BB	DD	BB	BB	DD	BB	BB	DD	DD	DD	DD	BB	BB	BB	BB	BB
chr11_33179564_33179599	BB	DD	BB	DD	BB	BB	BB	BB	DD	DD	DD	BB	DD	DD	DD	BB	BB	DD	DD	DD	DD	DD	DD	DD	DD	BB	DD	DD	DD	BB	BB	DD	BB	BB	DD	BB	BB	DD	BB	BB	DD	DD	DD	DD	BB	BB	BB	BB	BB
chr11_33325732_33325775	BB	DD	BB	DD	BB	BB	BB	BB	DD	DD	DD	BB	DD	NA	DD	BB	BB	NA	DD	NA	DD	NA	DD	NN	DD	NA	DD	DD	DD	BB	BB	NA	BB	BB	DD	BB	BB	DD	BB	BB	DD	DD	DD	DD	BB	BB	BB	BB	BB
chr11_33339585_33339628	BB	DD	BB	DD	NA	BB	NN	BB	DD	DD	DD	BB	DD	DD	DD	BB	BB	DD	DD	DD	DD	DD	DD	DD	DD	NA	DD	DD	DD	BB	BB	DD	NA	BB	DD	BB	BB	DD	BB	NA	DD	DD	DD	DD	BB	BB	BB	BB	BB
chr11_33381579_33381599	BB	DD	BB	DD	BB	BB	BB	BB	DD	DD	DD	BB	DD	DD	DD	BB	BB	DD	DD	DD	DD	DD	DD	DD	DD	BB	DD	DD	DD	BB	BB	DD	BB	BB	DD	BB	BB	DD	BB	BB	DD	DD	DD	DD	BB	BB	BB	BB	BB
chr11_33388601_33388628	bn	DD	BB	DD	BB	BB	BB	BB	DD	DD	dn	BB	dn	DD	DD	BB	BB	DD	DD	DD	DD	DD	DD	DD	DD	BB	DD	DD	DD	BB	BB	DD	BB	BB	DD	BB	BB	DD	BB	BB	DD	DD	DD	DD	BB	BB	BB	BB	BB
chr11_33419443_33419460	BB	DD	BB	dn	BB	BB	BB	BB	DD	DD	DD	BB	DD	DD	DD	BB	BB	DD	DD	DD	DD	DD	DD	DD	DD	BB	dn	DD	DD	BB	BB	DD	BB	BB	DD	BB	BB	DD	BB	BB	DD	DD	DD	DD	BB	BB	BB	BB	BB
chr11_33426774_33426795	BB	DD	BB	DD	BB	BB	BB	BB	dn	DD	DD	BB	DD	DD	DD	BB	BB	DD	DD	DD	DD	DD	DD	DD	DD	BB	DD	DD	DD	BB	BB	dn	BB	BB	DD	BB	BB	DD	BB	BB	DD	DD	DD	DD	BB	BB	BB	BB	BB
chr11_33433488_33433517	BB	DD	BB	DD	BB	BB	BB	BB	DD	DD	DD	BB	DD	DD	DD	BB	BB	DD	DD	DD	DD	DD	DD	DD	DD	BB	DD	DD	DD	BB	BB	DD	BB	BB	DD	BB	BB	DD	BB	BB	DD	DD	DD	DD	BB	BB	BB	BB	BB
chr11_33447553_33447570	BB	dn	BB	DD	bn	BB	BB	BB	bd	DD	dn	BB	bd	bd	dn	bn	bn	bd	bd	bd	dn	bd	DD	DD	DD	BB	dn	DD	bn	BB	BB	bd	bd	BB	dn	BB	BB	bd	BB	BB	bd	dn	bd	dn	BB	BB	BB	BB	BB
chr11_33486696_33486711	FF	df	FF	df	FF	FF	FF	FF	df	DD	df	FF	DD	df	df	FF	FF	df	df	DD	df	df	DD	df	df	FF	df	df	df	FF	FF	df	FF	FF	df	FF	FF	DD	FF	FF	DD	df	df	df	FF	FF	FF	FF	FF
chr11_33512530_33512544	BB	DD	BB	DD	BB	BB	BB	BB	DD	DD	DD	BB	DD	DD	DD	BB	BB	DD	DD	DD	DD	DD	DD	DD	DD	BB	DD	DD	DD	BB	BB	DD	BB	BB	DD	BB	BB	DD	BB	BB	DD	DD	DD	DD	BB	BB	BB	BB	BB
chr11_33525514_33525531	BB	dn	BB	dn	bd	BB	BB	BB	dd	dn	dd	bd	dn	dd	dn	BB	bd	dn	dn	dd	dd	dn	dn	dn	dd	bd	dn	dd	dd	BB	bd	dn	BB	BB	dn	BB	bd	dn	BB	BB	dd	dn	dn	dn	BB	BB	BB	BB	BB
chr11_33569805_33569820	BB	dd	BB	dd	BB	BB	BB	BB	dd	dd	dd	BB	dd	dd	dd	BB	BB	dd	dd	dd	dd	dd	dd	dd	dd	BB	dd	dd	dd	BB	BB	dd	BB	BB	dd	BB	BB	dd	BB	BB	dd	dd	dd	dd	BB	BB	BB	BB	BB
chr11_33573080_33573107	BB	DD	BB	DD	BB	BB	BB	BB	DD	DD	DD	BB	DD	DD	DD	BB	BB	DD	DD	DD	DD	DD	DD	DD	DD	BB	DD	DD	DD	BB	BB	DD	BB	BB	DD	BB	BB	DD	BB	BB	DD	DD	DD	DD	BB	BB	BB	BB	BB
chr11_33583150_33583181	BB	DD	BB	DD	BB	BB	BB	BB	DD	DD	DD	BB	DD	DD	DD	BB	BB	dn	DD	DD	DD	DD	DD	DD	DD	BB	DD	DD	DD	BB	BB	DD	BB	BB	DD	BB	BB	DD	BB	BB	DD	DD	DD	DD	BB	BB	BB	BB	BB
chr11_33681619_33681646	DD	DD	BB	DD	BB	BB	BB	BB	DD	DD	DD	BB	DD	DD	DD	BB	BB	DD	DD	DD	DD	DD	DD	DD	DD	BB	DD	DD	DD	BB	BB	DD	BB	BB	DD	BB	BB	DD	BB	BB	DD	DD	DD	DD	BB	BB	BB	BB	BB
chr11_34012984_34013027	FF	FF	FF	FF	FF	FF	FF	FF	FF	FF	FF	NN	FF	FF	FF	FF	FF	FF	FF	FF	FF	FF	FF	FF	FF	FF	FF	FF	FF	FF	FF	FF	FF	FF	FF	FF	FF	FF	FF	FF	FF	FF	FF	FF	FF	FF	NA	FF	FF
chr11_34026176_34026200	DD	DD	BB	DD	BB	BB	BB	BB	DD	DD	DD	BB	DD	DD	DD	BB	BB	DD	DD	DD	DD	DD	DD	DD	DD	BB	DD	DD	DD	BB	BB	DD	BB	BB	DD	BB	BB	DD	BB	BB	DD	DD	DD	DD	BB	BB	BB	BB	BB
chr11_34037402_34037437	DD	DD	BB	NA	NA	NA	BB	BB	DD	DD	DD	BB	NA	DD	NA	BB	BB	DD	DD	DD	BB	DD	DD	DD	DD	BB	DD	NA	DD	BB	BB	DD	BB	BB	DD	BB	BB	DD	BB	BB	DD	DD	DD	DD	BB	BB	BB	BB	BB
chr11_34075358_34075377	FF	df	FF	df	FF	FF	FF	FF	df	df	df	df	df	df	df	FF	FF	df	df	df	df	df	df	df	df	FF	df	df	df	FF	FF	df	FF	FF	df	fn	fn	df	FF	FF	FF	df	df	df	FF	FF	FF	FF	FF
chr11_34075378_34075425	BB	NA	BB	DD	NA	bd	BB	NA	DD	DD	NA	NA	NA	DD	DD	BB	BB	DD	DD	NA	NA	NA	DD	DD	dn	BB	DD	DD	DD	BB	NA	DD	BB	BB	DD	NN	NN	DD	BB	BB	NA	DD	DD	DD	BB	bn	BB	BB	BB
chr11_34107588_34107639	fn	FF	FF	FF	NA	NA	FF	FF	FF	FF	FF	FF	FF	FF	FF	fn	FF	FF	FF	NA	FF	FF	FF	NN	FF	NA	FF	FF	FF	FF	FF	FF	FF	FF	FF	FF	FF	FF	FF	FF	FF	FF	FF	FF	FF	FF	FF	FF	FF
chr11_34116827_34116842	NA	dn	BB	NA	NA	BB	BB	BB	NA	NA	NA	BB	dn	dn	NN	BB	BB	dn	NA	DD	NA	dn	dn	NA	NA	BB	dn	NA	NA	BB	bn	NA	BB	BB	dn	BB	BB	NA	BB	BB	dn	NA	NA	DD	BB	NA	BB	BB	NA
chr11_34128414_34128449	DD	DD	BB	DD	BB	BB	BB	BB	DD	DD	DD	BB	DD	DD	DD	BB	BB	DD	DD	DD	DD	DD	DD	DD	DD	BB	DD	DD	DD	BB	BB	DD	BB	BB	DD	BB	BB	DD	BB	BB	DD	DD	DD	DD	BB	BB	BB	BB	BB
chr11_34311603_34311616	DD	DD	BB	DD	BB	BB	BB	BB	DD	DD	DD	BB	DD	DD	DD	BB	BB	DD	DD	DD	DD	DD	DD	DD	DD	BB	DD	DD	DD	BB	BB	DD	BB	BB	DD	BB	BB	DD	BB	BB	DD	DD	DD	DD	BB	BB	BB	BB	BB
chr11_34332856_34332879	FF	FF	FF	FF	FF	FF	FF	FF	FF	FF	FF	FF	FF	FF	FF	FF	FF	FF	FF	FF	FF	FF	FF	FF	FF	NA	FF	FF	FF	FF	FF	FF	FF	FF	NA	FF	NA	FF	FF	FF	FF	FF	FF	FF	FF	FF	FF	FF	NA
chr11_34345245_34345284	DD	DD	BB	DD	BB	BB	BB	BB	DD	DD	DD	BB	DD	DD	DD	BB	BB	DD	DD	DD	DD	DD	DD	BB	DD	BB	DD	DD	DD	BB	BB	DD	BB	BB	DD	BB	BB	DD	BB	BB	DD	DD	DD	DD	BB	BB	BB	BB	BB
chr11_34356643_34356674	dn	DD	BB	DD	BB	BB	BB	BB	DD	DD	DD	BB	DD	DD	DD	BB	BB	DD	DD	DD	DD	DD	DD	DD	DD	BB	DD	DD	DD	BB	BB	DD	BB	BB	DD	BB	BB	DD	BB	BB	DD	DD	DD	DD	BB	BB	BB	BB	BB
chr11_34400677_34400708	DD	DD	BB	DD	BB	BB	BB	BB	DD	DD	DD	BB	DD	DD	DD	BB	BB	DD	DD	DD	DD	DD	DD	DD	DD	BB	DD	DD	DD	BB	BB	DD	BB	BB	DD	BB	BB	DD	BB	BB	DD	DD	DD	DD	BB	BB	BB	BB	BB
chr11_34428432_34428467	DD	DD	BB	DD	BB	BB	BB	BB	DD	DD	DD	BB	DD	DD	DD	BB	BB	DD	DD	DD	DD	DD	DD	DD	DD	BB	DD	DD	DD	BB	BB	DD	BB	BB	DD	BB	BB	DD	BB	BB	DD	DD	DD	DD	BB	BB	BB	BB	BB
chr11_34436046_34436089	DD	DD	BB	DD	BB	BB	BB	BB	BB	DD	DD	BB	DD	DD	DD	BB	BB	DD	DD	DD	DD	DD	DD	DD	DD	BB	DD	DD	DD	BB	BB	NA	BB	BB	DD	BB	BB	DD	BB	BB	dn	DD	DD	DD	BB	BB	BB	BB	BB
chr11_34442442_34442489	DD	DD	DD	DD	DD	BB	DD	DD	DD	DD	DD	DD	DD	DD	DD	BB	BB	DD	DD	DD	DD	DD	DD	DD	DD	DD	DD	DD	DD	DD	DD	DD	DD	BB	DD	DD	DD	DD	DD	DD	DD	DD	DD	DD	DD	DD	DD	DD	BB
chr11_34711336_34711357	dd	dd	BB	DD	BB	BB	BB	BB	dd	dd	dd	BB	DD	DD	dd	BB	BB	dd	dd	dd	DD	dd	DD	dd	DD	BB	dd	dd	dd	BB	BB	dd	BB	BB	DD	dd	DD	dd	BB	BB	dn	dd	dn	dd	bd	BB	BB	BB	BB
chr11_34799792_34799847	DD	DD	BB	DD	BB	NA	NN	bn	DD	DD	NA	bn	DD	DD	DD	NA	BB	DD	DD	DD	DD	DD	DD	DD	DD	NA	DD	DD	DD	NA	BB	DD	BB	BB	DD	NA	DD	DD	BB	NA	DD	DD	DD	DD	NA	NA	BB	bn	NA
chr11_3485728_3485767	FF	FF	FF	FF	FF	FF	FF	FF	FF	FF	FF	FF	FF	FF	NA	NN	FF	FF	FF	FF	FF	FF	FF	FF	FF	NA	FF	FF	FF	FF	FF	FF	FF	FF	FF	NA	FF	FF	FF	FF	FF	FF	NA	FF	FF	FF	FF	FF	FF
chr11_34943993_34944020	FF	FF	FF	FF	FF	FF	FF	FF	FF	FF	FF	FF	FF	FF	FF	FF	FF	FF	FF	FF	FF	FF	FF	FF	FF	FF	FF	FF	FF	FF	FF	FF	FF	FF	FF	FF	FF	FF	FF	FF	FF	FF	FF	FF	FF	FF	FF	FF	FF
chr11_35010814_35010840	FF	FF	FF	FF	FF	NA	FF	FF	FF	FF	FF	FF	FF	FF	FF	FF	FF	FF	NA	FF	FF	FF	NA	FF	FF	FF	FF	NA	FF	NA	FF	NA	FF	FF	NA	FF	NA	FF	FF	FF	FF	FF	FF	FF	NA	FF	FF	NA	FF
chr11_35041150_35041181	DD	NA	BB	DD	BB	BB	BB	BB	DD	DD	DD	BB	DD	DD	DD	BB	BB	DD	DD	DD	DD	DD	DD	DD	DD	NA	DD	DD	DD	BB	BB	DD	BB	BB	DD	DD	DD	DD	BB	BB	NA	DD	DD	DD	BB	BB	BB	BB	NA
chr11_35120527_35120554	DD	DD	BB	DD	BB	BB	BB	BB	DD	DD	DD	BB	DD	DD	DD	BB	BB	DD	DD	DD	DD	DD	DD	DD	DD	BB	DD	DD	DD	BB	BB	DD	BB	BB	DD	DD	DD	DD	BB	BB	DD	DD	DD	DD	BB	BB	BB	BB	BB
chr11_35313829_35313872	BB	BB	BB	BB	BB	BB	BB	BB	BB	BB	BB	BB	BB	UU	BB	BB	BB	BB	BB	BB	BB	BB	BB	BB	BB	BB	BB	BB	BB	BB	BB	BB	BB	BB	BB	BB	BB	BB	BB	BB	NA	BB	BB	BB	BB	BB	BB	BB	BB
chr11_35344914_35344945	DD	DD	BB	NN	BB	BB	BB	BB	DD	DD	DD	BB	NN	DD	DD	BB	BB	DD	DD	NA	DD	DD	DD	dn	DD	NA	DD	DD	DD	BB	BB	DD	BB	BB	NA	NA	DD	DD	BB	BB	DD	DD	DD	DD	BB	BB	BB	BB	BB
chr11_35364140_35364179	DD	DD	NN	NA	NN	NN	NN	NN	DD	DD	DD	NN	DD	DD	DD	NN	NN	DD	DD	NN	DD	DD	DD	DD	DD	NN	DD	DD	DD	NN	NN	DD	NN	NN	DD	DD	DD	DD	NN	NN	DD	DD	DD	DD	NN	NN	NN	NN	NN
chr11_35372737_35372780	DD	DD	BB	DD	BB	BB	BB	BB	DD	DD	DD	BB	DD	DD	DD	BB	BB	DD	DD	DD	DD	DD	DD	DD	DD	BB	DD	DD	DD	BB	BB	DD	BB	BB	DD	DD	DD	DD	BB	BB	DD	DD	DD	DD	BB	BB	BB	BB	BB
chr11_35433256_35433295	DD	DD	BB	DD	BB	BB	BB	BB	DD	DD	DD	BB	DD	DD	DD	BB	BB	DD	DD	DD	DD	DD	DD	DD	DD	BB	DD	DD	DD	BB	BB	DD	BB	BB	DD	DD	DD	DD	BB	BB	DD	DD	DD	DD	BB	BB	BB	BB	BB
chr11_35464942_35464959	DD	DD	BB	DD	BB	BB	BB	BB	DD	DD	DD	BB	DD	DD	DD	BB	BB	DD	DD	DD	DD	DD	DD	DD	DD	BB	DD	DD	DD	BB	BB	DD	BB	BB	DD	DD	DD	DD	BB	BB	DD	DD	DD	DD	BB	BB	bn	BB	BB
chr11_35476229_35476244	DD	DD	BB	DD	BB	BB	BB	BB	DD	DD	DD	BB	DD	DD	DD	BB	BB	DD	DD	DD	DD	DD	DD	DD	DD	BB	DD	DD	DD	BB	BB	DD	BB	BB	DD	dn	DD	DD	BB	BB	DD	DD	DD	DD	BB	BB	BB	BB	BB
chr11_35476881_35476940	NA	UU	bu	UU	BB	BB	BB	BB	UU	UU	UU	BB	UU	uu	UU	BB	BB	UU	UU	UU	UU	NA	UU	UU	UU	BB	UU	UU	NA	BB	BB	NA	BB	BB	UU	UU	UU	NA	BB	BB	UU	UU	UU	NA	BB	BB	BB	BB	BB
chr11_35482352_35482391	DD	DD	BB	DD	BB	BB	BB	BB	DD	DD	DD	BB	DD	DD	DD	BB	BB	DD	DD	DD	DD	DD	DD	DD	DD	BB	DD	DD	DD	BB	BB	DD	BB	BB	DD	DD	DD	DD	BB	BB	DD	DD	DD	DD	BB	BB	BB	BB	BB
chr11_35502843_35502858	DD	DD	BB	DD	BB	BB	BB	BB	dn	dn	DD	BB	DD	DD	DD	BB	BB	DD	DD	DD	DD	DD	dn	DD	DD	BB	DD	DD	DD	BB	BB	DD	BB	BB	DD	DD	DD	dn	BB	BB	DD	dn	DD	DD	BB	BB	BB	BB	BB
chr11_3555464_3555515	NA	bn	BB	DD	NA	DD	BB	BB	DD	DD	BB	BB	DD	BB	NA	BB	DD	DD	DD	BB	DD	DD	DD	NN	DD	NA	DD	DD	DD	NA	BB	DD	DD	DD	DD	BB	BB	DD	DD	NA	DD	DD	DD	NA	BB	BB	BB	DD	BB
chr11_35570389_35570416	DD	DD	BB	DD	BB	BB	BB	BB	DD	DD	DD	BB	DD	DD	DD	BB	BB	DD	DD	DD	DD	DD	DD	DD	DD	BB	DD	DD	DD	BB	BB	DD	BB	BB	DD	DD	DD	DD	BB	BB	DD	DD	DD	DD	BB	BB	BB	BB	BB
chr11_35577217_35577244	DD	DD	BB	DD	BB	BB	BB	BB	DD	DD	dn	BB	DD	DD	dn	BB	BB	DD	DD	DD	DD	DD	DD	DD	DD	BB	DD	DD	DD	BB	BB	DD	BB	BB	DD	DD	DD	DD	BB	BB	DD	DD	DD	DD	BB	BB	BB	BB	BB
chr11_35587843_35587874	DD	DD	BB	DD	BB	BB	BB	BB	DD	DD	DD	BB	DD	DD	DD	BB	BB	DD	DD	DD	DD	DD	DD	DD	DD	BB	DD	DD	DD	BB	BB	DD	BB	BB	DD	DD	DD	DD	BB	BB	DD	DD	DD	DD	BB	BB	BB	BB	BB
chr11_35655550_35655593	DD	DD	BB	DD	BB	BB	BB	BB	DD	DD	DD	BB	DD	BB	DD	BB	BB	DD	DD	DD	DD	DD	bd	DD	DD	BB	DD	DD	DD	BB	BB	DD	BB	BB	DD	DD	DD	DD	BB	BB	DD	DD	DD	DD	BB	BB	BB	BB	BB
chr11_35672260_35672279	DD	DD	BB	DD	BB	BB	BB	BB	DD	DD	DD	BB	DD	BB	DD	BB	BB	DD	DD	DD	DD	dn	DD	DD	DD	BB	DD	DD	DD	BB	BB	DD	BB	BB	DD	DD	DD	DD	BB	BB	DD	DD	DD	DD	BB	BB	BB	BB	BB
chr11_35736323_35736358	NN	FF	FF	FF	FF	FF	FF	FF	FF	FF	FF	FF	FF	FF	FF	FF	FF	FF	FF	FF	FF	FF	FF	FF	FF	FF	FF	FF	FF	FF	FF	FF	FF	FF	FF	FF	FF	FF	FF	FF	FF	NA	FF	FF	FF	NA	FF	FF	FF
chr11_3575095_3575134	FF	FF	FF	FF	fn	FF	FF	FF	FF	FF	FF	FF	FF	FF	FF	NN	FF	FF	FF	FF	FF	FF	FF	FF	FF	FF	FF	FF	FF	NA	FF	NA	FF	FF	FF	FF	FF	FF	FF	FF	FF	FF	FF	FF	FF	FF	FF	FF	FF
chr11_35754377_35754411	DD	DD	BB	DD	BB	BB	BB	BB	DD	DD	DD	BB	DD	BB	DD	BB	BB	DD	DD	DD	DD	DD	DD	DD	DD	BB	DD	DD	DD	BB	BB	DD	BB	BB	DD	DD	DD	DD	BB	BB	DD	DD	DD	DD	BB	BB	BB	BB	BB
chr11_35801153_35801182	NA	FF	FF	FF	NA	NN	FF	FF	FF	FF	FF	FF	FF	NA	FF	FF	NA	FF	FF	NA	NA	FF	FF	FF	FF	FF	FF	FF	FF	NA	FF	NA	FF	FF	NA	NA	FF	FF	FF	FF	NA	FF	FF	FF	FF	FF	FF	FF	FF
chr11_35802325_35802364	DD	DD	BB	DD	BB	BB	BB	DD	DD	DD	DD	BB	DD	BB	DD	BB	BB	DD	DD	DD	DD	DD	DD	DD	DD	BB	DD	DD	DD	BB	BB	DD	BB	BB	DD	DD	DD	DD	BB	BB	DD	DD	DD	DD	BB	BB	BB	BB	BB
chr11_35835913_35835934	dd	DD	BB	DD	BB	BB	BB	BB	dd	DD	DD	BB	DD	BB	dd	BB	BB	DD	DD	DD	DD	DD	DD	dd	dd	BB	DD	DD	dd	BB	BB	dd	BB	BB	DD	dd	dd	DD	BB	BB	DD	DD	DD	dd	BB	BB	BB	BB	BB
chr11_35852756_35852779	DD	DD	BB	DD	BB	BB	BB	BB	DD	DD	DD	BB	DD	BB	DD	BB	BB	DD	DD	DD	DD	DD	DD	DD	DD	BB	DD	DD	DD	BB	BB	DD	BB	BB	DD	DD	DD	bd	BB	BB	DD	DD	DD	DD	BB	BB	BB	BB	BB
chr11_35882444_35882463	DD	DD	BB	DD	BB	BB	BB	BB	DD	DD	DD	BB	DD	BB	DD	BB	BB	DD	DD	DD	DD	DD	DD	DD	DD	BB	DD	DD	DD	BB	BB	DD	BB	BB	DD	DD	DD	DD	BB	BB	DD	DD	DD	DD	BB	BB	BB	BB	BB
chr11_35894366_35894425	DD	DD	NA	DD	BB	BB	BB	BB	DD	DD	NN	BB	DD	BB	DD	BB	BB	DD	DD	DD	DD	NA	DD	DD	DD	NA	DD	DD	DD	NA	NA	NA	BB	BB	DD	DD	DD	NA	NA	NA	NA	DD	DD	DD	BB	BB	NA	BB	bd
chr11_35904174_35904198	DD	DD	BB	DD	BB	BB	BB	BB	DD	DD	DD	BB	DD	BB	DD	BB	BB	DD	DD	DD	DD	DD	DD	DD	DD	BB	DD	DD	DD	BB	BB	DD	BB	BB	DD	DD	DD	DD	BB	BB	DD	DD	DD	DD	BB	BB	BB	BB	BB
chr11_35927934_35927949	DD	DD	BB	DD	BB	BB	BB	BB	DD	DD	DD	BB	DD	BB	DD	BB	BB	DD	DD	DD	DD	DD	DD	DD	DD	BB	DD	DD	DD	BB	BB	DD	BB	BB	DD	DD	DD	DD	BB	BB	DD	DD	DD	DD	BB	BB	BB	BB	BB
chr11_35947539_35947562	DD	DD	BB	DD	BB	BB	BB	BB	DD	DD	DD	BB	DD	BB	DD	BB	BB	DD	DD	DD	DD	DD	DD	DD	DD	BB	DD	DD	DD	BB	BB	DD	BB	BB	DD	DD	DD	DD	BB	BB	DD	DD	DD	DD	BB	BB	BB	BB	BB
chr11_35949439_35949458	dn	DD	BB	DD	BB	BB	BB	BB	DD	DD	DD	BB	DD	BB	DD	BB	BB	DD	DD	DD	DD	DD	DD	DD	DD	BB	DD	DD	DD	BB	BB	dn	BB	BB	DD	dn	DD	DD	BB	BB	DD	DD	dn	DD	BB	BB	BB	BB	BB
chr11_35949590_35949603	DD	DD	BB	DD	BB	BB	BB	BB	DD	DD	DD	BB	DD	BB	DD	BB	BB	DD	DD	DD	DD	DD	DD	DD	DD	BB	DD	DD	DD	BB	BB	DD	BB	BB	DD	DD	DD	DD	BB	BB	DD	DD	DD	DD	BB	BB	BB	BB	BB
chr11_35960124_35960141	DD	DD	BB	NA	BB	BB	BB	NA	DD	NA	DD	BB	DD	BB	NA	BB	BB	DD	DD	DD	DD	DD	DD	DD	dn	BB	DD	dn	DD	BB	BB	DD	BB	BB	NA	DD	DD	DD	BB	BB	NA	DD	DD	DD	BB	BB	BB	BB	BB
chr11_35960155_35960202	FF	FF	FF	NA	FF	FF	FF	FF	NA	NA	FF	FF	FF	FF	NA	FF	FF	NA	NA	NA	NA	FF	FF	NA	NA	NA	FF	NN	NA	FF	FF	FF	FF	FF	NA	NA	NA	NA	FF	FF	NA	FF	NA	FF	FF	FF	FF	FF	NA
chr11_35966814_35966829	DD	DD	BB	DD	BB	BB	BB	BB	DD	DD	DD	BB	DD	BB	DD	BB	BB	DD	DD	DD	DD	DD	DD	DD	DD	BB	DD	DD	DD	BB	BB	DD	BB	BB	DD	DD	DD	DD	BB	BB	DD	DD	DD	DD	BB	BB	BB	BB	BB
chr11_35968823_35968836	DD	DD	BB	DD	BB	BB	BB	BB	DD	DD	DD	BB	DD	BB	DD	BB	BB	DD	DD	DD	DD	DD	DD	DD	DD	BB	DD	DD	DD	BB	BB	DD	BB	BB	DD	DD	DD	DD	BB	BB	DD	DD	DD	DD	BB	BB	BB	BB	BB
chr11_35975589_35975608	DD	DD	BB	DD	BB	BB	BB	BB	DD	DD	DD	BB	DD	BB	DD	BB	BB	DD	DD	DD	DD	DD	DD	DD	DD	BB	DD	DD	DD	BB	BB	DD	BB	BB	DD	DD	DD	DD	BB	BB	DD	DD	DD	DD	BB	BB	BB	BB	BB
chr11_35978876_35978899	DD	DD	BB	DD	BB	BB	BB	BB	DD	DD	DD	BB	DD	BB	DD	BB	BB	DD	DD	DD	DD	DD	DD	DD	DD	BB	DD	DD	DD	BB	BB	DD	BB	BB	DD	DD	DD	DD	BB	BB	DD	DD	DD	DD	BB	BB	BB	BB	BB
chr11_35980414_35980437	DD	DD	BB	DD	BB	BB	BB	BB	DD	DD	DD	BB	DD	BB	DD	BB	BB	DD	DD	DD	DD	DD	DD	DD	DD	BB	DD	DD	DD	BB	BB	DD	BB	BB	DD	DD	DD	DD	BB	BB	DD	DD	DD	DD	BB	BB	BB	BB	BB
chr11_35999385_35999408	DD	DD	BB	DD	BB	BB	BB	BB	DD	DD	DD	BB	DD	BB	DD	BB	BB	DD	DD	DD	DD	DD	DD	DD	DD	BB	DD	DD	DD	BB	BB	DD	BB	BB	DD	DD	DD	DD	BB	BB	DD	DD	DD	DD	BB	BB	BB	BB	BB
chr11_36012910_36012965	DD	DD	BB	DD	BB	BB	BB	NA	DD	DD	DD	NN	NN	BB	NA	BB	bn	DD	DD	DD	DD	DD	DD	DD	DD	NA	NN	DD	DD	NA	BB	DD	BB	BB	DD	DD	DD	DD	BB	BB	DD	DD	DD	DD	NA	NA	BB	BB	BB
chr11_36032908_36032935	DD	DD	BB	DD	BB	BB	BB	BB	DD	DD	DD	BB	DD	BB	DD	BB	BB	BB	BB	DD	DD	DD	bd	DD	DD	bd	DD	DD	DD	BB	BB	DD	BB	BB	DD	DD	DD	DD	BB	BB	DD	DD	DD	DD	BB	BB	BB	BB	BB
chr11_36042123_36042138	DD	DD	BB	DD	BB	BB	BB	BB	DD	DD	DD	BB	DD	BB	DD	BB	BB	BB	BB	DD	DD	DD	DD	DD	DD	BB	DD	DD	DD	BB	bn	DD	BB	BB	DD	DD	DD	DD	BB	BB	DD	DD	DD	DD	BB	BB	BB	BB	BB
chr11_36050043_36050062	DD	DD	BB	DD	BB	BB	BB	BB	DD	DD	DD	BB	DD	BB	DD	BB	BB	BB	BB	DD	DD	DD	DD	DD	DD	BB	DD	DD	DD	BB	BB	DD	BB	BB	DD	DD	DD	DD	BB	BB	DD	DD	DD	DD	BB	BB	BB	BB	BB
chr11_36059427_36059456	DD	DD	BB	DD	BB	BB	BB	BB	DD	DD	DD	BB	DD	BB	DD	BB	BB	BB	BB	DD	DD	DD	DD	DD	DD	BB	DD	DD	DD	BB	BB	DD	BB	BB	DD	DD	DD	DD	BB	BB	DD	DD	DD	DD	BB	BB	BB	BB	BB
chr11_36060833_36060852	dd	dd	BB	dd	BB	BB	BB	BB	DD	dd	dd	BB	dd	BB	dd	BB	BB	BB	BB	dd	dd	dd	dd	dd	dd	BB	dd	dd	dd	BB	BB	DD	BB	BB	dd	dd	dd	DD	BB	BB	dd	dd	dd	DD	BB	BB	BB	BB	BB
chr11_36100261_36100276	DD	DD	BB	DD	BB	BB	BB	BB	DD	DD	DD	BB	DD	BB	DD	BB	BB	BB	BB	DD	DD	DD	DD	DD	DD	BB	DD	DD	DD	BB	BB	DD	BB	BB	DD	DD	DD	DD	BB	BB	DD	DD	DD	DD	BB	BB	BB	BB	BB
chr11_36112233_36112244	DD	DD	BB	DD	BB	BB	BB	BB	DD	DD	DD	BB	DD	BB	DD	BB	BB	BB	BB	DD	DD	DD	DD	DD	DD	BB	DD	DD	DD	BB	BB	DD	BB	BB	DD	DD	DD	DD	BB	BB	DD	DD	DD	DD	BB	BB	BB	BB	BB
chr11_36138598_36138609	DD	DD	BB	DD	BB	BB	BB	BB	DD	DD	DD	BB	DD	BB	DD	BB	BB	BB	BB	DD	DD	DD	DD	DD	DD	BB	DD	DD	DD	BB	BB	DD	BB	BB	DD	DD	DD	DD	BB	BB	DD	DD	DD	DD	BB	BB	BB	BB	BB
chr11_36146724_36146743	DD	DD	BB	DD	BB	BB	BB	BB	DD	DD	DD	BB	DD	BB	DD	BB	BB	BB	BB	DD	DD	DD	DD	DD	DD	BB	DD	DD	DD	BB	BB	DD	BB	BB	DD	DD	DD	DD	BB	BB	DD	DD	DD	DD	BB	BB	BB	BB	BB
chr11_36160284_36160297	DD	DD	BB	DD	BB	BB	BB	BB	DD	DD	DD	BB	DD	BB	DD	BB	BB	BB	BB	DD	DD	DD	DD	DD	DD	BB	DD	DD	DD	BB	BB	DD	BB	BB	DD	DD	DD	DD	BB	BB	DD	DD	DD	DD	BB	BB	BB	BB	BB
chr11_36172521_36172555	DD	DD	BB	DD	BB	BB	BB	BB	DD	DD	DD	BB	DD	BB	DD	BB	BB	BB	BB	DD	DD	DD	DD	DD	DD	BB	DD	DD	DD	BB	BB	DD	BB	BB	DD	DD	DD	DD	BB	BB	DD	DD	DD	DD	BB	BB	BB	BB	BB
chr11_36207271_36207285	DD	DD	BB	DD	BB	BB	BB	BB	DD	DD	DD	BB	DD	BB	DD	BB	BB	BB	BB	DD	DD	DD	DD	DD	DD	BB	DD	DD	DD	BB	BB	DD	BB	BB	DD	DD	DD	DD	BB	BB	DD	DD	DD	DD	BB	BB	BB	BB	BB
chr11_36217406_36217420	DD	DD	BB	DD	BB	BB	BB	BB	DD	DD	DD	BB	DD	BB	DD	BB	BB	BB	BB	DD	DD	DD	DD	DD	DD	BB	DD	DD	DD	BB	BB	DD	BB	BB	DD	DD	DD	DD	BB	BB	DD	DD	DD	DD	BB	BB	BB	BB	BB
chr11_36233654_36233669	dd	dd	BB	dd	BB	BB	BB	BB	dd	dd	bd	BB	dd	BB	DD	BB	BB	BB	BB	dd	dd	dd	dd	dd	DD	BB	dd	DD	dd	BB	BB	DD	BB	BB	dd	dd	DD	dd	BB	BB	dd	DD	DD	DD	BB	BB	BB	BB	BB
chr11_36259944_36259999	fn	df	FF	df	DD	FF	FF	DD	df	df	NA	FF	df	NA	df	DD	DD	FF	FF	df	NA	df	df	df	df	NA	df	df	df	fn	FF	df	NA	FF	df	df	df	df	FF	FF	df	df	df	df	FF	DD	FF	NN	FF
chr11_36274592_36274607	DD	DD	BB	DD	BB	BB	BB	BB	DD	dn	DD	BB	DD	BB	DD	BB	BB	BB	BB	DD	DD	DD	DD	DD	DD	BB	DD	DD	DD	BB	BB	DD	BB	BB	DD	DD	DD	DD	BB	BB	DD	DD	DD	DD	BB	BB	BB	BB	BB
chr11_36279754_36279771	DD	DD	BB	DD	BB	BB	BB	BB	DD	DD	DD	BB	DD	BB	DD	BB	BB	BB	BB	DD	DD	DD	DD	DD	DD	BB	DD	DD	DD	BB	BB	DD	BB	BB	DD	DD	DD	DD	BB	BB	DD	DD	DD	DD	BB	BB	BB	BB	BB
chr11_36285284_36285301	DD	DD	BB	DD	BB	BB	BB	BB	DD	DD	DD	BB	DD	BB	DD	BB	BB	BB	BB	DD	dn	DD	DD	DD	dn	BB	DD	DD	DD	BB	BB	dn	BB	BB	DD	DD	DD	DD	BB	BB	DD	DD	DD	DD	BB	BB	BB	BB	BB
chr11_36310297_36310312	dd	dn	BB	dd	BB	BB	BB	BB	dd	dd	DD	BB	dn	BB	dn	BB	BB	BB	BB	dd	dd	dd	dd	dd	dd	BB	DD	dd	dd	BB	BB	dd	BB	BB	dd	dd	DD	DD	BB	BB	dd	dd	dd	dd	BB	BB	BB	BB	BB
chr11_36324946_36324977	DD	DD	BB	DD	BB	BB	BB	BB	DD	DD	DD	BB	DD	BB	DD	BB	BB	BB	BB	DD	DD	DD	DD	DD	DD	BB	DD	DD	DD	BB	BB	DD	BB	BB	DD	DD	DD	DD	BB	BB	DD	DD	DD	DD	BB	BB	BB	BB	BB
chr11_36349720_36349743	DD	DD	BB	DD	BB	BB	BB	BB	DD	DD	DD	BB	DD	BB	DD	BB	BB	BB	BB	DD	DD	DD	DD	DD	DD	BB	DD	DD	DD	BB	BB	DD	BB	BB	DD	DD	DD	DD	BB	BB	DD	DD	DD	DD	BB	BB	BB	BB	BB
chr11_36359290_36359357	DD	NA	NA	NA	NA	bn	BB	NN	DD	NA	DD	NA	DD	NA	DD	BB	BB	NA	NN	DD	NA	DD	DD	DD	dn	BB	DD	DD	DD	bn	nn	DD	BB	BB	DD	DD	DD	NA	BB	BB	DD	DD	DD	DD	NA	NA	BB	NN	NA
chr11_36395521_36395536	DD	DD	BB	DD	BB	BB	BB	BB	DD	DD	DD	BB	DD	BB	DD	BB	BB	BB	BB	DD	DD	DD	DD	DD	DD	BB	DD	DD	DD	BB	BB	DD	BB	BB	DD	DD	DD	DD	BB	BB	DD	DD	DD	DD	BB	BB	BB	BB	BB
chr11_36399532_36399551	DD	DD	BB	DD	BB	BB	BB	BB	DD	DD	DD	BB	DD	BB	DD	BB	BB	BB	BB	DD	DD	DD	DD	DD	DD	BB	DD	DD	DD	BB	BB	DD	BB	BB	DD	DD	DD	DD	BB	BB	DD	DD	DD	DD	BB	BB	BB	BB	BB
chr11_36404343_36404367	DD	DD	BB	DD	BB	BB	BB	BB	DD	DD	DD	BB	DD	BB	DD	BB	BB	BB	BB	DD	DD	DD	DD	DD	DD	BB	DD	DD	DD	BB	BB	DD	BB	BB	DD	DD	DD	DD	BB	BB	DD	DD	DD	DD	BB	BB	BB	BB	BB
chr11_36414642_36414659	DD	DD	BB	DD	BB	BB	BB	BB	DD	DD	DD	BB	DD	BB	DD	BB	BB	BB	BB	DD	DD	DD	DD	DD	DD	BB	DD	DD	DD	BB	BB	DD	BB	BB	DD	DD	DD	DD	BB	BB	DD	DD	DD	DD	BB	BB	BB	BB	BB
chr11_36415738_36415752	DD	DD	BB	DD	BB	BB	BB	BB	DD	DD	DD	BB	DD	BB	DD	BB	BB	BB	BB	DD	bd	DD	DD	DD	DD	BB	DD	DD	DD	BB	BB	DD	BB	BB	DD	DD	bd	DD	BB	BB	DD	DD	DD	DD	BB	BB	BB	BB	BB
chr11_36417627_36417638	DD	DD	BB	DD	BB	BB	BB	BB	DD	DD	DD	BB	DD	BB	DD	BB	BB	BB	BB	DD	DD	DD	DD	DD	DD	BB	DD	DD	DD	BB	BB	DD	BB	BB	DD	DD	DD	DD	BB	BB	DD	DD	DD	DD	BB	BB	BB	BB	BB
chr11_36422905_36422928	DD	DD	BB	DD	BB	BB	BB	BB	DD	DD	DD	BB	DD	BB	DD	BB	BB	BB	BB	DD	DD	DD	DD	DD	DD	BB	DD	DD	DD	BB	BB	DD	BB	BB	DD	DD	DD	DD	BB	BB	DD	DD	DD	DD	BB	BB	BB	BB	BB
chr11_36429777_36429800	DD	DD	BB	DD	BB	BB	BB	BB	DD	DD	DD	BB	DD	BB	DD	BB	BB	BB	BB	DD	DD	DD	DD	DD	DD	BB	DD	DD	DD	BB	BB	DD	BB	BB	DD	DD	DD	DD	BB	BB	DD	DD	DD	DD	BB	BB	BB	BB	BB
chr11_36431823_36431834	DD	DD	BB	DD	BB	BB	BB	BB	DD	DD	DD	BB	DD	BB	DD	BB	BB	BB	BB	DD	DD	DD	DD	DD	DD	BB	DD	DD	DD	BB	BB	DD	BB	BB	DD	DD	DD	DD	BB	BB	DD	DD	DD	DD	BB	BB	BB	BB	BB
chr11_36441609_36441636	DD	DD	BB	DD	BB	BB	BB	BB	DD	DD	DD	BB	DD	BB	DD	BB	BB	BB	BB	DD	DD	DD	DD	DD	DD	BB	DD	DD	DD	BB	BB	DD	BB	BB	DD	DD	DD	DD	BB	BB	DD	DD	DD	DD	BB	BB	BB	BB	BB
chr11_36448621_36448641	DD	DD	BB	DD	BB	BB	BB	BB	DD	DD	DD	BB	DD	BB	DD	BB	BB	BB	BB	DD	DD	DD	DD	DD	DD	BB	DD	DD	DD	BB	BB	DD	BB	BB	DD	DD	DD	DD	BB	BB	DD	DD	DD	DD	BB	BB	BB	BB	BB
chr11_36453013_36453030	DD	DD	BB	DD	BB	BB	BB	BB	DD	DD	DD	BB	DD	BB	DD	BB	BB	BB	BB	DD	DD	DD	DD	DD	DD	BB	DD	DD	DD	BB	BB	DD	BB	BB	DD	DD	DD	DD	BB	BB	DD	DD	DD	DD	BB	BB	BB	BB	BB
chr11_36487839_36487862	DD	DD	BB	DD	BB	BB	BB	BB	DD	DD	DD	BB	DD	BB	DD	BB	BB	BB	BB	DD	DD	DD	DD	DD	DD	BB	DD	DD	DD	BB	BB	DD	BB	BB	DD	DD	DD	DD	BB	BB	DD	DD	DD	DD	BB	BB	BB	BB	BB
chr11_36490515_36490544	DD	DD	BB	DD	BB	BB	BB	BB	DD	DD	DD	BB	DD	BB	DD	BB	BB	BB	BB	DD	DD	DD	DD	DD	DD	BB	DD	DD	DD	BB	BB	DD	BB	BB	DD	DD	DD	DD	BB	BB	DD	DD	DD	DD	BB	BB	BB	BB	BB
chr11_36492007_36492056	DD	DD	NN	DD	NA	BB	BB	BB	DD	DD	DD	BB	DD	BB	DD	BB	BB	BB	BB	DD	DD	DD	DD	DD	DD	NA	NA	DD	DD	BB	BB	DD	BB	BB	DD	DD	DD	DD	BB	NA	NA	DD	DD	DD	BB	BB	BB	BB	NA
chr11_36503580_36503597	DD	DD	BB	DD	BB	BB	BB	BB	DD	DD	DD	BB	DD	BB	DD	BB	BB	BB	BB	DD	DD	DD	DD	DD	DD	BB	DD	DD	DD	BB	BB	DD	BB	BB	DD	DD	DD	DD	BB	BB	DD	DD	DD	DD	BB	BB	BB	BB	BB
chr11_36508959_36508978	DD	DD	BB	DD	BB	BB	BB	BB	DD	DD	DD	BB	dn	BB	DD	BB	BB	BB	BB	DD	DD	DD	DD	DD	DD	BB	DD	DD	DD	BB	BB	DD	BB	BB	DD	DD	DD	DD	BB	BB	DD	DD	DD	DD	BB	BB	BB	BB	BB
chr11_36535498_36535521	DD	DD	BB	DD	BB	BB	BB	BB	DD	DD	DD	BB	bd	bd	DD	BB	BB	BB	bd	DD	DD	DD	DD	DD	DD	BB	DD	DD	DD	BB	BB	DD	BB	BB	bd	DD	DD	DD	BB	BB	DD	DD	DD	DD	BB	BB	BB	BB	BB
chr11_36538648_36538679	dd	dd	BB	dd	BB	BB	BB	BB	dd	dd	dd	BB	dd	BB	DD	BB	BB	BB	BB	dd	DD	dd	DD	dd	dd	BB	dd	dd	DD	BB	BB	DD	bn	BB	dd	DD	dd	dd	bn	BB	dd	dd	dd	dd	BB	BB	BB	BB	BB
chr11_3726097_3726128	FF	FF	FF	FF	FF	NA	FF	FF	FF	NN	FF	FF	FF	FF	FF	FF	FF	FF	FF	FF	FF	FF	FF	FF	FF	FF	FF	FF	FF	FF	FF	FF	FF	FF	FF	FF	FF	FF	FF	FF	FF	FF	FF	FF	FF	FF	FF	FF	FF
chr11_3752163_3752202	FF	FF	FF	FF	FF	FF	FF	FF	FF	NN	FF	FF	FF	FF	FF	FF	FF	FF	FF	FF	FF	FF	FF	FF	FF	FF	FF	FF	FF	FF	FF	FF	FF	FF	NA	FF	FF	FF	FF	FF	FF	FF	FF	FF	FF	FF	FF	NA	NA
chr11_3935760_3935795	FF	FF	FF	FF	FF	FF	FF	fn	FF	FF	FF	FF	FF	FF	FF	FF	FF	FF	FF	FF	FF	FF	FF	FF	FF	FF	FF	FF	FF	FF	FF	FF	FF	FF	FF	NA	FF	FF	NN	FF	FF	FF	FF	FF	FF	FF	FF	FF	FF
chr11_4163276_4163299	FF	FF	FF	FF	FF	NA	FF	FF	FF	FF	FF	NA	FF	FF	FF	FF	FF	FF	FF	FF	NA	FF	NA	FF	FF	FF	NA	FF	FF	FF	FF	FF	FF	FF	NA	FF	FF	FF	FF	NA	NA	NA	FF	FF	FF	FF	FF	FF	FF
chr11_4420999_4421030	FF	FF	FF	FF	FF	FF	FF	FF	FF	FF	FF	FF	FF	FF	FF	FF	FF	FF	FF	FF	NA	FF	FF	FF	FF	NA	FF	FF	FF	FF	FF	FF	FF	FF	FF	FF	FF	FF	NA	FF	FF	FF	FF	NA	FF	FF	FF	FF	FF
chr11_4443478_4443529	BB	BB	BB	DD	NA	BB	BB	BB	NA	BB	BB	NA	BB	BB	BB	NA	BB	BB	BB	BB	BB	NN	BB	BB	NA	BB	DD	DD	DD	BB	BB	DD	DD	DD	DD	BB	BB	NA	DD	BB	DD	DD	DD	BB	NA	BB	BB	DD	BB
chr11_4579893_4579936	FF	FF	FF	NA	FF	NA	FF	FF	FF	NN	FF	FF	FF	FF	FF	FF	NA	NA	NA	NA	FF	FF	FF	FF	fn	NA	NA	fn	FF	NA	NA	FF	FF	FF	FF	NA	FF	NA	FF	FF	NA	FF	FF	FF	FF	NA	FF	FF	NA
chr11_4659708_4659751	FF	FF	FF	NN	FF	NA	FF	FF	FF	FF	FF	FF	FF	FF	FF	FF	NA	FF	FF	FF	FF	FF	FF	FF	FF	FF	FF	FF	FF	FF	FF	FF	FF	FF	NN	FF	FF	FF	FF	FF	FF	NN	FF	FF	FF	FF	NN	FF	FF
chr11_4693728_4693779	DD	DD	DD	DD	DD	NA	DD	DD	DD	DD	DD	DD	DD	DD	DD	DD	DD	NA	DD	NA	DD	DD	DD	DD	DD	NA	DD	DD	DD	BB	BB	BB	DD	DD	DD	BB	BB	DD	DD	BB	DD	BB	DD	BB	BB	BB	BB	DD	BB
chr11_4842300_4842323	FF	FF	FF	FF	FF	FF	FF	FF	FF	FF	FF	FF	FF	FF	FF	NN	FF	FF	FF	FF	FF	FF	FF	FF	FF	FF	FF	FF	FF	FF	FF	FF	FF	FF	FF	FF	FF	FF	FF	FF	FF	FF	FF	FF	FF	FF	FF	FF	FF
chr11_5216868_5216907	FF	FF	FF	FF	FF	FF	FF	FF	FF	FF	FF	FF	FF	FF	FF	FF	FF	FF	FF	FF	FF	NN	FF	FF	FF	FF	FF	FF	FF	FF	FF	FF	FF	FF	FF	NA	FF	FF	FF	NA	NA	FF	FF	FF	FF	FF	FF	FF	FF
chr11_5232856_5232911	BB	NA	BB	NA	NA	DD	BB	BB	DD	DD	BB	BB	NA	BB	NA	BB	DD	DD	NA	DD	DD	DD	DD	DD	dn	NA	DD	DD	NN	NA	BB	DD	DD	DD	DD	NA	BB	bd	DD	BB	NA	DD	DD	BB	BB	BB	BB	DD	BB
chr11_5323205_5323244	FF	FF	FF	FF	FF	FF	NA	FF	FF	FF	FF	FF	NA	FF	NN	FF	FF	FF	NA	FF	FF	FF	FF	FF	FF	FF	FF	FF	FF	FF	NA	FF	FF	FF	FF	FF	FF	FF	FF	FF	FF	FF	FF	FF	FF	FF	FF	FF	FF
chr11_5341223_5341272	FF	FF	NA	FF	FF	FF	FF	NA	FF	FF	FF	FF	FF	FF	FF	FF	NA	NA	FF	FF	NA	FF	FF	fn	FF	FF	FF	FF	FF	FF	FF	FF	FF	FF	FF	FF	NA	FF	FF	NA	FF	FF	FF	FF	FF	NA	FF	FF	FF
chr11_5343343_5343374	NA	BB	BB	BB	NA	BB	BB	BB	BB	BB	BB	BB	BB	bu	BB	BB	NA	BB	BB	BB	NA	BB	bu	BB	BB	BB	BB	BB	NA	BB	BB	NA	NA	NA	UU	BB	bu	BB	UU	BB	BB	UU	BB	BB	BB	BB	BB	UU	BB
chr11_5343462_5343485	FF	FF	FF	FF	FF	FF	FF	FF	FF	FF	FF	FF	FF	FF	FF	FF	FF	FF	FF	FF	FF	FF	FF	FF	FF	FF	FF	FF	FF	FF	FF	FF	FF	FF	FF	FF	FF	FF	FF	FF	FF	FF	FF	FF	FF	FF	FF	NA	FF
chr11_5411608_5411633	NA	DD	bd	DD	BB	DD	NA	BB	DD	DD	BB	BB	DD	BB	DD	BB	DD	DD	NA	DD	DD	DD	DD	DD	DD	NA	DD	DD	DD	BB	NA	DD	DD	DD	DD	BB	BB	DD	DD	NA	BB	DD	DD	BB	BB	NA	NA	bd	BB
chr11_5486575_5486614	FF	FF	FF	NA	FF	FF	FF	FF	FF	FF	NN	FF	FF	FF	FF	FF	NA	FF	FF	FF	NA	FF	FF	FF	FF	NA	FF	FF	FF	NA	FF	FF	FF	FF	FF	FF	FF	FF	NA	FF	NA	FF	FF	FF	FF	FF	FF	FF	FF
chr11_5573240_5573291	DD	DD	DD	DD	NN	DD	NA	DD	DD	DD	DD	DD	DD	NN	NN	DD	bn	DD	BB	DD	DD	bd	DD	DD	DD	DD	DD	DD	DD	DD	DD	DD	DD	DD	BB	NA	DD	DD	DD	DD	NN	BB	DD	DD	DD	NA	DD	DD	DD
chr11_5724051_5724102	FF	FF	NA	FF	FF	FF	FF	NA	FF	FF	FF	FF	FF	FF	FF	FF	FF	FF	FF	FF	FF	FF	FF	NN	FF	NA	FF	FF	FF	FF	FF	FF	FF	FF	FF	FF	FF	FF	FF	FF	NA	FF	FF	FF	FF	NA	FF	FF	NA
chr11_5761172_5761211	FF	FF	FF	FF	NA	FF	FF	FF	NN	FF	NA	FF	FF	FF	FF	FF	FF	FF	FF	FF	FF	FF	FF	FF	FF	NA	FF	FF	FF	FF	FF	FF	FF	FF	FF	FF	FF	FF	NA	FF	fn	FF	fn	FF	FF	FF	FF	FF	NA
chr11_5762898_5762929	FF	FF	FF	FF	FF	FF	FF	FF	FF	NN	FF	FF	FF	FF	NA	NA	FF	FF	FF	FF	FF	FF	FF	FF	FF	NA	FF	FF	FF	FF	FF	FF	FF	NA	FF	NA	FF	FF	FF	FF	NA	NA	FF	FF	FF	FF	FF	FF	NA
chr11_5820085_5820132	DD	DD	DD	NA	DD	NA	DD	DD	DD	NA	NA	DD	DD	DD	DD	DD	DD	DD	NA	DD	DD	NA	NA	NA	BB	BB	DD	DD	DD	BB	NA	DD	BB	DD	NA	NN	BB	NA	DD	BB	NA	DD	BB	BB	BB	DD	NA	bd	DD
chr11_5881862_5881906	DD	DD	DD	DD	DD	DD	DD	DD	DD	DD	DD	DD	DD	DD	DD	DD	DD	DD	DD	DD	DD	DD	DD	DD	DD	DD	DD	DD	DD	DD	DD	DD	DD	DD	DD	DD	DD	DD	DD	DD	DD	DD	DD	DD	DD	DD	DD	DD	DD
chr11_6172069_6172104	FF	FF	NA	FF	FF	NN	FF	FF	FF	NN	FF	FF	NN	NA	FF	FF	FF	FF	NN	FF	NN	NA	NN	NN	NN	NA	FF	FF	FF	FF	FF	FF	FF	FF	FF	FF	NA	FF	FF	FF	FF	NA	FF	FF	FF	NA	FF	FF	FF
chr11_6193649_6193696	FF	FF	FF	FF	NA	FF	FF	NN	FF	FF	FF	NA	FF	FF	FF	NA	NA	NA	FF	FF	FF	FF	NA	NA	fn	NA	FF	NA	NA	FF	FF	FF	FF	NA	FF	FF	FF	FF	NA	FF	FF	NA	FF	FF	FF	FF	FF	NA	FF
chr11_6287051_6287074	FF	FF	FF	FF	FF	FF	FF	FF	FF	FF	FF	FF	FF	FF	FF	FF	FF	FF	FF	FF	FF	FF	FF	FF	FF	FF	FF	NN	FF	FF	FF	FF	FF	FF	FF	FF	FF	FF	FF	FF	FF	FF	FF	FF	FF	NA	FF	FF	FF
chr11_6722816_6722863	FF	FF	FF	FF	NN	FF	FF	FF	NA	FF	FF	FF	NA	FF	FF	FF	FF	NA	FF	FF	FF	FF	FF	FF	FF	NA	FF	FF	FF	FF	FF	FF	FF	FF	FF	NA	FF	FF	FF	FF	FF	FF	FF	FF	FF	FF	FF	FF	FF
chr11_6907168_6907218	FF	FF	NA	FF	FF	FF	FF	NA	FF	FF	FF	FF	FF	FF	FF	FF	FF	FF	FF	FF	FF	FF	FF	FF	FF	fn	FF	FF	FF	FF	FF	FF	FF	FF	FF	FF	fn	FF	NA	FF	NA	FF	fn	FF	FF	NA	FF	FF	FF
chr11_7009940_7009987	DD	DD	DD	DD	DD	DD	NA	DD	DD	DD	du	DD	DD	NA	DD	DD	DD	du	DD	du	DD	DD	DD	DD	DD	NA	DD	DD	du	DD	DD	DD	NA	DD	DD	UU	UU	DD	DD	DD	DD	UU	DD	DD	DD	DD	DD	DD	NA
chr11_7189571_7189603	FF	NA	FF	NA	NA	FF	FF	FF	NA	FF	FF	FF	NA	NA	NA	NA	FF	NA	FF	FF	NA	FF	FF	FF	FF	FF	FF	FF	FF	NA	FF	FF	FF	FF	FF	NA	NA	NN	FF	FF	NA	NN	FF	FF	NA	NA	FF	FF	NA
chr11_7386173_7386224	fn	NN	NA	NA	FF	FF	FF	NN	NA	FF	FF	NA	NN	NA	FF	FF	FF	FF	NA	FF	FF	NA	NN	FF	FF	FF	FF	FF	NA	FF	FF	FF	FF	FF	fn	fn	FF	NA	FF	NA	fn	FF	FF	NN	FF	NA	FF	FF	FF
chr11_7516369_7516408	FF	FF	FF	FF	FF	FF	FF	FF	FF	FF	FF	FF	NA	FF	FF	FF	FF	FF	FF	FF	FF	FF	FF	FF	FF	FF	FF	FF	FF	FF	FF	FF	FF	FF	FF	NA	FF	FF	FF	FF	NA	FF	FF	NA	FF	FF	FF	FF	FF
chr11_7614172_7614223	NN	NN	FF	NA	NA	FF	FF	NA	FF	fn	FF	FF	FF	NA	NN	NA	FF	FF	FF	NN	FF	NA	NN	FF	FF	NA	FF	NA	fn	FF	FF	FF	NA	FF	FF	NA	NA	FF	FF	FF	NA	FF	FF	FF	FF	fn	NA	FF	NA
chr11_7857871_7857910	FF	FF	FF	NN	FF	FF	FF	FF	FF	FF	FF	FF	FF	FF	FF	FF	FF	FF	FF	FF	FF	FF	FF	FF	FF	FF	FF	FF	FF	FF	FF	FF	FF	FF	FF	NA	FF	FF	FF	FF	FF	FF	FF	FF	FF	FF	FF	FF	FF
chr11_8543722_8543765	BB	BB	BB	DD	BB	DD	BB	BB	DD	DD	BB	BB	DD	BB	DD	BB	BB	DD	DD	BB	DD	DD	DD	DD	DD	BB	DD	DD	DD	BB	BB	DD	BB	DD	DD	BB	BB	DD	DD	BB	BB	DD	DD	BB	BB	BB	BB	DD	BB
chr11_8547457_8547496	BB	BB	BB	DD	BB	DD	BB	BB	DD	DD	BB	BB	DD	BB	DD	BB	BB	DD	DD	BB	DD	DD	DD	DD	DD	BB	DD	DD	DD	BB	BB	DD	BB	BB	DD	BB	BB	DD	DD	BB	BB	DD	DD	BB	BB	BB	BB	DD	BB
chr11_8568704_8568735	BB	BB	BB	DD	BB	DD	BB	BB	DD	DD	BB	bn	DD	BB	DD	BB	BB	DD	DD	BB	DD	DD	DD	DD	DD	BB	NA	DD	DD	BB	BB	DD	BB	DD	DD	BB	BB	DD	DD	BB	NA	DD	DD	BB	BB	BB	BB	DD	BB
chr11_8589860_8589887	FF	FF	FF	df	FF	df	FF	FF	df	df	FF	FF	df	FF	df	FF	FF	df	df	FF	df	df	df	df	df	FF	FF	df	DD	fn	FF	df	FF	df	df	FF	FF	df	df	FF	FF	df	DD	FF	FF	FF	FF	df	FF
chr11_8655072_8655111	BB	BB	UU	NA	BB	NA	BB	BB	NA	NA	BB	BB	NA	BB	NA	BB	BB	NA	NA	BB	NA	NA	NA	NA	NA	BB	NA	NA	NA	bu	BB	NA	BB	NA	NA	BB	BB	NA	NA	BB	bu	NA	NA	BB	BB	BB	BB	NA	BB
chr11_8656416_8656451	FF	FF	FF	NA	FF	NA	FF	NA	NA	NA	FF	FF	FF	FF	FF	FF	NA	FF	FF	FF	FF	NA	FF	FF	FF	NA	FF	NA	NA	NA	FF	NA	FF	FF	FF	NA	FF	FF	FF	FF	FF	FF	NN	FF	FF	FF	FF	FF	NA
chr11_8680465_8680509	BB	BB	NA	DD	BB	NA	BB	BB	DD	DD	BB	NA	NA	BB	NA	BB	BB	DD	DD	BB	DD	NA	NN	DD	DD	BB	BB	DD	DD	BB	BB	DD	BB	DD	NA	BB	BB	NA	DD	NA	DD	DD	DD	BB	BB	NA	BB	DD	BB
chr11_8682390_8682429	BB	BB	BB	DD	BB	DD	BB	BB	DD	DD	BB	BB	DD	BB	DD	BB	BB	dn	DD	BB	DD	DD	DD	DD	DD	BB	BB	DD	DD	BB	BB	DD	BB	DD	DD	BB	BB	DD	DD	BB	DD	DD	DD	BB	BB	BB	BB	DD	BB
chr11_8715846_8715889	BB	BB	BB	DD	BB	DD	BB	BB	DD	DD	BB	BB	DD	BB	DD	BB	BB	DD	DD	BB	DD	DD	DD	DD	DD	BB	BB	DD	DD	BB	BB	DD	BB	DD	DD	BB	BB	DD	DD	bn	DD	DD	DD	BB	BB	BB	BB	DD	BB
chr11_8760225_8760252	NN	FF	FF	FF	FF	FF	FF	FF	FF	FF	FF	FF	FF	FF	FF	FF	FF	FF	FF	FF	FF	FF	FF	FF	FF	NA	FF	FF	FF	FF	FF	FF	FF	NA	FF	FF	FF	FF	FF	FF	FF	FF	FF	FF	FF	FF	FF	FF	FF
chr11_8784109_8784147	BB	BB	BB	DD	BB	DD	BB	BB	DD	DD	BB	BB	DD	BB	DD	BB	BB	DD	DD	NA	DD	DD	DD	DD	DD	BB	BB	DD	DD	BB	BB	DD	BB	DD	DD	BB	BB	DD	DD	BB	DD	DD	DD	BB	BB	DD	DD	DD	BB
chr11_8806920_8806944	BB	BB	BB	DD	BB	DD	BB	BB	DD	DD	BB	BB	DD	BB	DD	BB	BB	DD	DD	DD	DD	DD	DD	DD	DD	BB	BB	DD	DD	BB	BB	DD	BB	DD	DD	BB	BB	DD	DD	BB	DD	DD	DD	BB	BB	BB	BB	DD	BB
chr11_8905954_8905981	BB	BB	BB	DD	BB	DD	BB	BB	DD	DD	BB	BB	DD	BB	DD	BB	BB	DD	DD	DD	DD	DD	DD	DD	DD	BB	BB	DD	DD	BB	BB	DD	BB	DD	DD	BB	BB	DD	DD	BB	DD	DD	DD	BB	BB	BB	BB	DD	BB
chr11_8906364_8906387	BB	BB	BB	DD	BB	DD	BB	BB	DD	DD	BB	BB	DD	BB	DD	BB	BB	DD	DD	DD	DD	DD	DD	DD	DD	BB	BB	DD	DD	BB	BB	DD	BB	DD	DD	BB	BB	DD	DD	BB	DD	DD	DD	BB	BB	BB	BB	DD	BB
chr11_8920128_8920151	BB	BB	BB	DD	BB	DD	BB	BB	DD	DD	BB	BB	DD	BB	DD	BB	BB	DD	DD	DD	DD	DD	DD	DD	DD	BB	BB	DD	DD	BB	BB	DD	BB	DD	DD	BB	BB	DD	DD	BB	DD	DD	DD	BB	BB	BB	BB	DD	BB
chr11_8942292_8942317	BB	BB	BB	DD	BB	DD	BB	BB	DD	DD	BB	BB	DD	BB	DD	BB	BB	DD	DD	DD	DD	DD	DD	DD	DD	BB	BB	DD	DD	BB	BB	DD	BB	DD	DD	BB	BB	DD	DD	BB	DD	DD	DD	BB	BB	BB	BB	DD	BB
chr11_8957691_8957740	FF	FF	FF	NA	NA	NA	NA	FF	NN	FF	FF	NN	FF	FF	NA	FF	FF	FF	FF	FF	FF	FF	FF	FF	FF	NA	FF	FF	FF	FF	FF	FF	FF	FF	FF	FF	FF	NA	FF	FF	FF	FF	FF	FF	FF	FF	FF	FF	FF
chr11_8960833_8960850	BB	BB	BB	DD	BB	DD	BB	BB	DD	DD	BB	BB	DD	BB	DD	BB	BB	DD	DD	DD	DD	DD	DD	DD	DD	BB	BB	DD	DD	BB	BB	DD	BB	DD	DD	BB	BB	DD	DD	BB	DD	DD	DD	BB	BB	BB	BB	DD	BB
chr11_8962158_8962169	BB	BB	BB	dd	BB	DD	BB	BB	dd	DD	BB	BB	DD	BB	dd	BB	BB	dd	dd	dd	dd	dd	dd	dd	dd	BB	BB	dd	dd	BB	BB	dd	BB	dd	dd	BB	BB	dd	dd	BB	bd	dd	dd	BB	BB	BB	BB	dd	BB
chr11_8962170_8962187	BB	BB	BB	DD	BB	DD	BB	BB	DD	DD	BB	BB	DD	BB	DD	BB	BB	DD	DD	DD	DD	DD	DD	DD	DD	BB	BB	DD	DD	BB	BB	DD	BB	DD	DD	BB	BB	DD	DD	BB	DD	DD	DD	BB	BB	BB	BB	DD	BB
chr11_8992679_8992704	BB	BB	BB	DD	BB	DD	BB	BB	DD	DD	BB	BB	DD	BB	DD	BB	BB	DD	DD	DD	DD	DD	DD	DD	DD	BB	BB	DD	DD	BB	BB	DD	BB	DD	DD	BB	BB	DD	DD	BB	DD	DD	DD	BB	BB	BB	BB	DD	BB
chr11_9016820_9016840	BB	BB	BB	DD	BB	DD	BB	BB	DD	DD	BB	BB	DD	BB	DD	BB	BB	DD	DD	DD	DD	DD	DD	DD	DD	BB	BB	DD	DD	BB	BB	DD	BB	DD	DD	BB	BB	DD	DD	BB	DD	DD	DD	BB	BB	BB	BB	DD	BB
chr11_9037853_9037877	BB	BB	BB	DD	BB	DD	BB	BB	DD	DD	BB	BB	DD	BB	DD	BB	BB	DD	DD	DD	DD	DD	DD	DD	DD	BB	BB	DD	DD	BB	BB	DD	BB	DD	DD	BB	BB	DD	DD	BB	DD	DD	DD	BB	BB	BB	BB	DD	BB
chr11_9048290_9048328	BB	bn	bn	DD	BB	DD	BB	BB	DD	DD	BB	BB	DD	BB	DD	BB	BB	DD	DD	DD	DD	bd	DD	DD	DD	BB	BB	DD	DD	BB	BB	DD	BB	DD	DD	BB	BB	DD	DD	BB	DD	DD	DD	BB	BB	BB	BB	DD	BB
chr11_9062838_9062873	BB	BB	BB	DD	BB	DD	BB	BB	DD	DD	BB	BB	DD	BB	DD	BB	BB	DD	DD	DD	DD	DD	DD	DD	DD	BB	BB	DD	DD	BB	BB	DD	BB	DD	DD	BB	BB	DD	DD	BB	DD	DD	DD	BB	BB	BB	BB	DD	BB
chr11_9063128_9063152	BB	BB	BB	DD	BB	DD	BB	BB	DD	DD	BB	BB	DD	BB	DD	BB	BB	DD	DD	DD	DD	DD	DD	DD	DD	BB	BB	DD	DD	BB	BB	DD	BB	DD	DD	BB	BB	DD	DD	BB	DD	DD	DD	BB	BB	BB	BB	DD	BB
chr11_9072415_9072450	FF	FF	FF	FF	FF	FF	FF	FF	FF	NA	FF	FF	FF	NN	FF	FF	FF	FF	FF	FF	FF	FF	NA	FF	FF	FF	NA	FF	FF	FF	FF	FF	NA	FF	FF	FF	FF	FF	FF	FF	FF	FF	FF	FF	FF	NA	FF	FF	FF
chr11_9078158_9078190	BB	BB	BB	DD	BB	DD	BB	BB	DD	DD	BB	BB	DD	BB	DD	BB	BB	DD	DD	DD	DD	DD	DD	DD	DD	BB	BB	DD	DD	BB	BB	DD	BB	DD	DD	BB	BB	DD	DD	BB	DD	DD	DD	BB	BB	BB	BB	DD	BB
chr11_9166709_9166736	BB	BB	BB	DD	BB	DD	BB	BB	DD	DD	BB	BB	DD	BB	DD	BB	BB	DD	DD	DD	DD	DD	DD	DD	DD	BB	BB	DD	DD	BB	BB	DD	BB	DD	DD	BB	BB	DD	DD	BB	DD	DD	DD	BB	BB	BB	BB	DD	BB
chr11_9185591_9185634	BB	BB	BB	NN	BB	DD	BB	BB	DD	NA	DD	BB	DD	BB	DD	NA	BB	DD	BB	DD	DD	DD	NA	DD	DD	bn	BB	DD	DD	NA	BB	DD	BB	DD	NA	NA	BB	DD	DD	BB	DD	DD	NA	BB	BB	BB	BB	bd	BB
chr11_9205649_9205660	BB	BB	BB	DD	BB	DD	BB	BB	DD	DD	BB	BB	DD	BB	DD	BB	BB	DD	DD	DD	DD	DD	DD	DD	DD	BB	BB	DD	DD	BB	BB	DD	BB	DD	DD	BB	BB	DD	DD	BB	DD	DD	DD	BB	BB	BB	BB	DD	BB
chr11_9246525_9246558	BB	bd	BB	DD	BB	DD	BB	BB	DD	DD	BB	BB	dn	BB	DD	BB	BB	bd	DD	DD	DD	DD	DD	bd	DD	BB	BB	DD	dn	bn	BB	DD	BB	DD	DD	BB	BB	DD	DD	BB	DD	bd	DD	BB	BB	BB	BB	DD	BB
chr11_9270438_9270467	BB	BB	BB	DD	BB	DD	BB	BB	DD	DD	BB	BB	DD	BB	DD	BB	BB	DD	DD	DD	DD	DD	DD	DD	DD	BB	BB	DD	DD	BB	BB	DD	BB	DD	DD	BB	BB	DD	DD	bd	DD	DD	DD	BB	BB	BB	BB	DD	BB
chr11_9374798_9374833	FF	FF	FF	FF	FF	FF	FF	FF	FF	FF	FF	FF	FF	FF	FF	FF	FF	FF	FF	FF	FF	FF	FF	FF	FF	FF	FF	NA	FF	FF	FF	FF	FF	FF	FF	FF	FF	FF	FF	FF	FF	FF	FF	FF	FF	FF	FF	FF	FF
chr11_9378678_9378691	FF	FF	FF	FF	NA	FF	FF	FF	FF	FF	FF	FF	FF	FF	FF	FF	FF	FF	FF	FF	NA	FF	NA	NA	FF	FF	FF	FF	FF	FF	FF	NN	FF	FF	FF	FF	FF	FF	FF	FF	FF	FF	FF	FF	FF	FF	FF	FF	FF
chr11_9389569_9389594	BB	BB	BB	DD	BB	DD	BB	BB	DD	DD	BB	BB	DD	BB	DD	BB	BB	DD	DD	DD	DD	DD	DD	DD	DD	BB	BB	DD	dn	BB	BB	DD	BB	DD	DD	BB	BB	DD	DD	BB	DD	DD	DD	BB	BB	BB	BB	DD	BB
chr11_9394782_9394833	NN	FF	FF	FF	FF	fn	FF	NA	FF	FF	FF	FF	FF	FF	FF	FF	FF	FF	FF	NN	FF	NA	NA	FF	FF	fn	FF	FF	fn	NA	FF	FF	FF	NA	NA	NA	FF	FF	FF	NN	NA	NA	FF	FF	FF	NA	FF	FF	FF
chr11_9455136_9455171	BB	BB	BB	DD	BB	DD	BB	BB	DD	DD	BB	BB	DD	BB	DD	BB	BB	DD	DD	DD	DD	DD	DD	DD	DD	BB	BB	DD	DD	BB	BB	DD	BB	DD	DD	BB	BB	DD	DD	BB	DD	DD	DD	BB	BB	BB	BB	DD	BB
chr11_9476161_9476205	bn	BB	BB	DD	NA	DD	BB	BB	DD	DD	BB	NA	DD	BB	DD	BB	BB	NA	DD	DD	NA	DD	DD	DD	DD	BB	BB	DD	DD	BB	BB	NN	BB	DD	DD	BB	BB	DD	DD	BB	DD	DD	DD	BB	BB	BB	BB	DD	BB
chr11_9613943_9613970	BB	BB	BB	DD	BB	DD	BB	BB	DD	DD	BB	BB	DD	BB	DD	BB	BB	DD	DD	DD	DD	DD	DD	DD	DD	BB	BB	DD	DD	BB	BB	DD	BB	DD	DD	BB	BB	DD	DD	BB	DD	DD	DD	BB	BB	BB	BB	DD	BB
chr11_9654167_9654216	BB	BB	BB	DD	BB	DD	BB	BB	DD	DD	BB	BB	DD	BB	DD	BB	BB	DD	DD	DD	DD	DD	DD	dn	DD	BB	BB	DD	DD	BB	BB	DD	BB	DD	DD	BB	BB	DD	DD	BB	DD	DD	DD	BB	BB	BB	BB	DD	BB
chr11_9662232_9662267	BB	BB	BB	DD	BB	DD	BB	BB	DD	DD	BB	BB	DD	BB	DD	BB	BB	DD	DD	DD	DD	DD	DD	DD	DD	BB	BB	DD	DD	BB	BB	DD	BB	DD	DD	BB	BB	DD	DD	BB	DD	DD	DD	BB	BB	BB	BB	DD	BB
chr11_9729824_9729837	BB	BB	BB	DD	BB	DD	BB	BB	DD	DD	BB	BB	DD	BB	DD	BB	BB	DD	DD	DD	DD	DD	DD	DD	DD	BB	BB	DD	DD	BB	BB	DD	BB	DD	DD	BB	BB	DD	DD	BB	DD	DD	DD	BB	BB	BB	BB	DD	BB
chr11_9737982_9738033	du	DD	DD	UU	NA	DD	DD	DD	UU	UU	DD	DD	UU	NA	UU	NA	DD	UU	UU	UU	DD	uu	DD	UU	UU	DD	du	DD	DD	DD	DD	DD	DD	DD	DD	du	DD	DD	DD	DD	DD	DD	DD	DD	DD	DD	DD	DD	DD
chr11_9762998_9763021	BB	BB	BB	DD	BB	DD	BB	BB	DD	DD	BB	BB	DD	BB	DD	BB	BB	DD	DD	DD	DD	DD	DD	DD	DD	BB	BB	DD	DD	BB	BB	DD	BB	DD	DD	BB	BB	DD	DD	BB	DD	DD	DD	BB	BB	BB	BB	DD	BB
chr11_9787141_9787154	bn	BB	BB	DD	BB	DD	BB	BB	DD	DD	BB	BB	DD	BB	DD	BB	BB	DD	DD	DD	DD	DD	DD	DD	DD	BB	BB	DD	DD	BB	BB	DD	BB	DD	DD	BB	BB	DD	DD	BB	DD	DD	DD	BB	BB	BB	BB	DD	BB
chr11_9843338_9843377	FF	FF	FF	FF	FF	FF	FF	FF	FF	NA	FF	FF	FF	FF	FF	FF	FF	FF	FF	FF	FF	FF	FF	FF	FF	FF	FF	FF	FF	NA	NN	FF	FF	FF	FF	NN	NN	NN	FF	FF	fn	FF	FF	FF	FF	FF	FF	FF	FF
chr11_9873798_9873863	BB	BB	BB	DD	BB	DD	BB	BB	DD	DD	BB	BB	DD	bd	DD	BB	BB	DD	DD	DD	DD	DD	DD	DD	DD	BB	BB	DD	DD	BB	bn	DD	BB	DD	DD	BB	BB	DD	DD	BB	DD	DD	DD	BB	BB	BB	BB	DD	BB
chr11_9877440_9877495	BB	BB	BB	NN	BB	NN	NA	BB	NN	NN	NA	NA	NN	BB	NN	BB	BB	NN	NN	NN	NN	NN	NA	NN	NN	NA	bn	DD	DD	BB	BB	DD	BB	NA	DD	NA	BB	DD	DD	NA	DD	DD	DD	BB	BB	BB	BB	DD	NA
chr11_9880855_9880898	BB	NA	BB	DD	NA	NA	BB	BB	DD	dn	BB	NA	NA	NA	DD	BB	BB	NA	DD	DD	DD	DD	DD	DD	DD	NA	BB	DD	NA	BB	BB	DD	BB	DD	DD	BB	BB	DD	DD	BB	NA	DD	DD	BB	BB	BB	BB	DD	BB
chr11_9914310_9914353	BB	BB	BB	DD	BB	DD	BB	DD	DD	DD	BB	BB	DD	BB	DD	BB	BB	DD	DD	DD	DD	DD	DD	DD	DD	BB	BB	DD	DD	BB	BB	DD	BB	DD	DD	BB	BB	DD	DD	BB	DD	DD	DD	BB	BB	BB	BB	DD	BB
chr11_9922207_9922250	BB	BB	BB	DD	BB	DD	BB	BB	DD	NN	BB	BB	DD	BB	DD	BB	BB	DD	DD	DD	DD	DD	DD	DD	DD	BB	BB	DD	DD	BB	bn	DD	BB	DD	DD	BB	BB	DD	dn	BB	DD	DD	DD	BB	BB	BB	BB	DD	BB
chr11_9967179_9967198	BB	BB	BB	DD	BB	DD	BB	BB	DD	DD	BB	BB	DD	BB	DD	BB	BB	DD	DD	DD	DD	DD	DD	DD	DD	BB	BB	DD	DD	BB	BB	DD	BB	DD	DD	BB	BB	DD	DD	BB	DD	DD	DD	BB	BB	BB	BB	DD	BB
chr11_36539089_36539104	DD	DD	BB	DD	BB	BB	BB	BB	DD	DD	DD	BB	DD	BB	DD	BB	BB	BB	BB	DD	DD	DD	DD	DD	DD	BB	DD	DD	DD	BB	BB	DD	BB	BB	DD	DD	DD	DD	BB	BB	DD	DD	DD	DD	BB	BB	BB	BB	BB
chr11_36543388_36543403	DD	DD	BB	DD	BB	BB	BB	BB	DD	DD	DD	BB	DD	BB	DD	BB	BB	BB	BB	DD	DD	DD	DD	DD	DD	BB	DD	DD	DD	BB	BB	DD	BB	BB	DD	DD	DD	DD	BB	BB	DD	DD	DD	DD	BB	BB	BB	BB	BB
chr11_36548039_36548070	df	df	FF	df	FF	FF	FF	FF	df	df	df	FF	df	FF	df	FF	FF	FF	FF	df	df	df	df	df	df	FF	df	df	df	FF	FF	df	FF	FF	df	df	df	df	FF	FF	df	df	df	df	FF	FF	FF	FF	FF
chr11_36548084_36548095	DD	DD	BB	DD	BB	BB	BB	BB	DD	DD	DD	BB	DD	BB	DD	BB	BB	BB	BB	DD	DD	DD	DD	DD	DD	BB	DD	DD	DD	BB	BB	DD	BB	BB	DD	DD	DD	DD	BB	BB	DD	DD	DD	DD	BB	BB	BB	BB	BB
chr11_36559355_36559414	dd	dd	BB	dd	BB	BB	NA	BB	dd	dd	dd	BB	dd	NA	dd	BB	BB	BB	BB	dd	dd	dd	dd	dd	dd	bn	dd	dd	dd	BB	BB	dd	BB	BB	dd	dd	DD	dd	BB	BB	dd	dd	dd	dd	BB	BB	NA	BB	BB
chr11_36562217_36562240	DD	DD	BB	DD	BB	BB	BB	BB	DD	DD	DD	BB	DD	BB	DD	BB	BB	BB	BB	DD	DD	DD	DD	DD	DD	BB	DD	DD	DD	BB	BB	DD	BB	BB	DD	DD	DD	DD	BB	BB	DD	DD	DD	DD	BB	BB	BB	BB	BB
chr11_36562919_36562970	DD	NA	NA	NA	BB	BB	NA	BB	DD	DD	DD	BB	DD	NA	DD	BB	BB	BB	NA	DD	DD	DD	DD	DD	DD	NA	DD	DD	DD	NA	BB	DD	BB	NA	DD	DD	DD	DD	BB	BB	NA	DD	DD	DD	BB	NA	NA	BB	BB
chr11_36591228_36591267	DD	DD	BB	NN	BB	BB	BB	BB	DD	dn	DD	NA	NA	BB	DD	BB	BB	BB	BB	DD	NN	DD	DD	DD	NA	BB	DD	DD	DD	BB	BB	DD	BB	BB	bd	DD	DD	DD	BB	BB	NA	DD	DD	DD	BB	BB	BB	BB	BB
chr11_36593858_36593917	DD	DD	BB	DD	BB	BB	BB	bn	DD	DD	DD	BB	DD	BB	DD	BB	BB	BB	BB	DD	DD	DD	DD	DD	DD	BB	DD	DD	DD	BB	BB	DD	BB	BB	DD	DD	DD	DD	BB	BB	DD	DD	DD	DD	BB	BB	BB	BB	BB
chr11_36607524_36607535	dd	dd	BB	dd	BB	BB	BB	BB	dd	dd	dd	BB	dd	BB	dd	BB	BB	BB	BB	dd	dd	dd	dd	dd	dd	BB	dd	dd	dd	BB	BB	dd	BB	BB	dd	dd	dd	dd	BB	BB	dd	dd	dd	dd	BB	BB	BB	BB	BB
chr11_36607537_36607552	DD	DD	BB	DD	BB	BB	BB	BB	DD	DD	DD	BB	DD	BB	DD	BB	BB	BB	BB	DD	DD	DD	DD	DD	DD	BB	DD	DD	DD	BB	BB	DD	BB	BB	DD	DD	DD	DD	BB	BB	DD	DD	DD	DD	BB	BB	BB	BB	BB
chr11_36646777_36646818	df	DD	BB	df	BB	bf	bf	bf	DD	DD	dn	BB	DD	bf	df	BB	BB	BB	BB	dn	DD	DD	df	dn	DD	bf	df	DD	DD	bn	bf	dn	BB	BB	DD	DD	DD	DD	BB	bf	DD	DD	DD	DD	BB	bf	BB	bn	BB
chr11_36661450_36661479	DD	DD	BB	DD	BB	BB	BB	BB	DD	DD	DD	BB	DD	BB	DD	BB	BB	BB	BB	DD	DD	DD	DD	DD	DD	BB	DD	DD	DD	BB	BB	DD	BB	BB	DD	dn	DD	DD	BB	BB	DD	DD	DD	DD	BB	BB	BB	BB	BB
chr11_36670763_36670776	dn	DD	BB	DD	BB	BB	BB	BB	DD	DD	DD	BB	dn	BB	dn	BB	BB	BB	BB	DD	DD	DD	DD	DD	DD	BB	DD	DD	dn	BB	BB	DD	BB	BB	DD	dn	dn	DD	BB	BB	dn	DD	DD	dn	BB	BB	BB	BB	BB
chr11_36685833_36685856	DD	DD	BB	DD	BB	BB	BB	BB	DD	DD	DD	BB	DD	BB	DD	BB	BB	BB	BB	DD	DD	DD	DD	DD	DD	BB	DD	DD	DD	BB	BB	DD	BB	BB	DD	DD	DD	DD	BB	BB	DD	DD	DD	DD	BB	BB	BB	BB	BB
chr11_36690999_36691013	DD	DD	BB	DD	BB	BB	BB	BB	DD	DD	DD	BB	DD	BB	DD	BB	BB	BB	BB	DD	DD	DD	DD	DD	DD	BB	DD	DD	DD	BB	BB	DD	BB	BB	DD	DD	DD	DD	BB	BB	DD	DD	DD	DD	BB	BB	BB	BB	BB
chr11_36693576_36693650	DD	DD	BB	DD	BB	BB	BB	BB	DD	DD	DD	BB	DD	BB	DD	BB	BB	BB	BB	DD	DD	DD	DD	DD	DD	BB	DD	DD	DD	BB	BB	DD	BB	BB	DD	DD	DD	DD	BB	BB	DD	DD	DD	DD	BB	BB	BB	BB	BB
chr11_36704844_36704861	DD	DD	BB	DD	BB	BB	BB	BB	DD	DD	DD	BB	DD	BB	bd	BB	BB	BB	BB	DD	DD	DD	DD	DD	DD	BB	DD	DD	DD	BB	BB	DD	BB	BB	DD	DD	DD	DD	BB	BB	DD	DD	DD	DD	BB	BB	BB	BB	BB
chr11_36713039_36713050	DD	DD	BB	DD	BB	BB	BB	BB	DD	DD	DD	BB	DD	BB	DD	BB	BB	BB	BB	DD	DD	DD	DD	DD	DD	BB	DD	DD	DD	BB	BB	DD	BB	BB	DD	DD	DD	DD	BB	BB	DD	DD	DD	DD	BB	BB	BB	BB	BB
chr11_36718973_36718993	DD	DD	BB	DD	BB	BB	BB	BB	DD	DD	DD	BB	DD	BB	DD	BB	BB	BB	BB	DD	DD	DD	DD	DD	DD	BB	DD	DD	DD	BB	BB	DD	BB	BB	DD	DD	DD	DD	BB	BB	DD	DD	DD	DD	BB	BB	BB	BB	BB
chr11_36719780_36719803	DD	DD	BB	DD	NA	BB	BB	BB	DD	NA	NA	BB	NA	bn	DD	NA	BB	NA	BB	NN	DD	DD	NA	DD	DD	NA	DD	DD	NA	NA	BB	DD	NA	NA	DD	NA	DD	NA	BB	NA	DD	DD	DD	DD	BB	NA	BB	BB	NA
chr11_36731535_36731550	DD	DD	BB	DD	BB	BB	BB	BB	DD	DD	DD	BB	DD	BB	DD	BB	BB	BB	BB	DD	DD	DD	DD	DD	DD	BB	DD	DD	DD	BB	BB	DD	BB	BB	DD	DD	DD	DD	BB	BB	DD	DD	DD	DD	BB	BB	BB	BB	BB
chr11_36736011_36736050	DD	DD	BB	DD	BB	NA	bn	BB	NA	NN	dn	BB	NA	BB	dn	BB	BB	BB	BB	DD	NN	DD	DD	DD	BB	NA	DD	DD	NN	NA	BB	NA	BB	BB	NA	DD	NA	NN	BB	BB	DD	DD	NN	DD	BB	NA	NA	BB	NA
chr11_36755830_36755865	DD	DD	BB	DD	BB	BB	BB	BB	DD	DD	DD	BB	DD	BB	DD	BB	BB	BB	BB	DD	DD	DD	DD	DD	DD	BB	DD	DD	DD	BB	BB	DD	BB	BB	DD	DD	DD	DD	BB	BB	DD	DD	DD	DD	BB	BB	BB	BB	BB
chr11_36763330_36763347	DD	DD	BB	DD	BB	BB	BB	BB	DD	DD	DD	BB	DD	BB	DD	BB	BB	BB	BB	DD	DD	DD	DD	DD	DD	BB	DD	DD	DD	BB	BB	DD	BB	BB	DD	DD	DD	DD	BB	BB	DD	DD	DD	DD	BB	BB	BB	BB	BB
chr11_36777856_36777879	DD	DD	BB	DD	BB	BB	BB	BB	DD	DD	DD	BB	DD	BB	DD	BB	BB	BB	BB	DD	DD	DD	DD	DD	DD	BB	DD	DD	DD	BB	BB	DD	BB	BB	DD	DD	DD	DD	BB	BB	DD	DD	DD	DD	BB	BB	BB	BB	BB
chr11_36787188_36787202	DD	DD	BB	DD	BB	BB	BB	BB	DD	DD	DD	BB	DD	BB	DD	BB	BB	BB	BB	DD	DD	DD	DD	DD	DD	BB	DD	DD	DD	BB	BB	DD	BB	BB	DD	DD	DD	DD	BB	BB	DD	DD	DD	DD	BB	BB	BB	BB	BB
chr11_36803233_36803272	DD	NA	BB	DD	BB	BB	BB	BB	NA	NA	NN	BB	DD	BB	NA	BB	BB	BB	BB	NA	NA	DD	NA	NA	DD	NA	DD	DD	DD	BB	BB	DD	BB	BB	DD	NN	DD	NA	BB	BB	NA	BB	DD	NA	BB	BB	BB	BB	BB
chr11_36829778_36829789	DD	DD	BB	DD	BB	BB	BB	BB	DD	DD	DD	BB	DD	BB	DD	BB	BB	BB	BB	DD	DD	DD	DD	DD	DD	BB	DD	DD	DD	BB	BB	DD	BB	BB	DD	DD	DD	DD	BB	BB	DD	BB	DD	DD	BB	BB	BB	BB	BB
chr11_36829947_36829971	DD	DD	BB	DD	BB	BB	BB	BB	DD	DD	DD	BB	DD	BB	DD	BB	BB	BB	BB	DD	DD	DD	DD	DD	DD	BB	DD	DD	DD	BB	BB	DD	BB	BB	DD	DD	DD	DD	BB	BB	DD	BB	DD	DD	BB	BB	BB	BB	BB
chr11_36835797_36835808	DD	DD	BB	DD	BB	BB	BB	BB	DD	DD	DD	BB	DD	BB	DD	BB	BB	BB	BB	DD	DD	DD	DD	DD	DD	BB	DD	DD	DD	BB	BB	DD	BB	BB	DD	DD	DD	DD	BB	BB	DD	BB	DD	DD	BB	BB	BB	BB	BB
chr11_36840691_36840718	DD	DD	BB	DD	BB	BB	BB	BB	DD	DD	DD	BB	DD	BB	DD	BB	BB	BB	BB	DD	DD	DD	DD	DD	DD	BB	DD	DD	DD	BB	BB	DD	BB	BB	DD	DD	DD	DD	BB	BB	DD	BB	DD	DD	BB	BB	BB	BB	BB
chr11_36859178_36859241	dn	DD	FF	NA	FF	NA	FF	FF	DD	DD	DD	FF	NA	NA	NA	FF	NA	NA	FF	DD	DD	DD	DD	NA	DD	NA	DD	DD	NA	FF	NN	NA	NA	NA	DD	NA	DD	dn	FF	NA	dn	FF	NA	NA	FF	FF	FF	FF	NA
chr11_36861702_36861745	DD	DD	BB	DD	BB	BB	BB	BB	DD	bd	DD	BB	DD	BB	DD	BB	BB	BB	BB	DD	DD	DD	DD	DD	DD	BB	DD	DD	DD	BB	BB	DD	BB	BB	DD	DD	DD	DD	BB	BB	DD	BB	DD	DD	BB	BB	BB	BB	BB
chr11_36869068_36869079	dd	dd	BB	DD	BB	bn	BB	BB	DD	dd	dd	bn	dn	BB	dd	BB	BB	BB	BB	dd	dn	dd	DD	dn	DD	BB	dd	dd	dd	BB	BB	dd	BB	BB	dd	dd	dd	dd	bn	BB	dn	bn	dd	dd	BB	BB	BB	BB	BB
chr11_36871144_36871159	DD	DD	BB	DD	BB	BB	BB	BB	DD	DD	DD	BB	DD	BB	DD	BB	BB	BB	BB	DD	DD	DD	DD	DD	DD	BB	DD	DD	DD	BB	BB	DD	BB	BB	DD	DD	DD	DD	BB	BB	DD	BB	DD	DD	BB	BB	BB	BB	BB
chr11_36871784_36871807	DD	DD	BB	DD	BB	BB	BB	BB	DD	DD	DD	BB	DD	BB	DD	BB	BB	BB	BB	DD	DD	DD	DD	DD	DD	BB	DD	DD	DD	BB	BB	DD	BB	BB	DD	DD	DD	DD	BB	BB	DD	BB	DD	DD	BB	BB	BB	BB	BB
chr11_36879134_36879153	dd	dd	BB	dd	BB	BB	BB	BB	dd	dd	dd	BB	dd	BB	dd	BB	BB	BB	BB	dd	dd	dd	dd	dd	dd	BB	dd	dd	dd	BB	BB	dd	BB	BB	dd	dd	dd	dd	BB	BB	dd	BB	dd	dd	BB	BB	BB	BB	BB
chr11_36887270_36887281	DD	DD	BB	DD	BB	BB	BB	BB	DD	DD	DD	BB	DD	BB	DD	BB	BB	BB	BB	DD	DD	DD	DD	DD	DD	BB	DD	DD	DD	BB	BB	DD	BB	BB	DD	DD	DD	DD	BB	BB	DD	BB	DD	DD	BB	BB	BB	BB	BB
chr11_36939120_36939140	DD	DD	BB	DD	BB	BB	BB	BB	DD	DD	DD	BB	DD	BB	DD	BB	BB	BB	BB	DD	DD	DD	DD	DD	DD	BB	DD	DD	DD	BB	BB	DD	BB	BB	DD	DD	DD	DD	BB	BB	DD	BB	DD	DD	BB	BB	BB	BB	BB
chr11_36944283_36944298	DD	DD	BB	DD	BB	BB	BB	BB	DD	DD	DD	BB	DD	BB	DD	BB	BB	BB	BB	DD	DD	DD	DD	DD	DD	BB	DD	DD	DD	BB	BB	DD	BB	BB	DD	DD	DD	DD	BB	BB	DD	BB	DD	DD	BB	BB	BB	BB	BB
chr11_36946904_36946921	DD	DD	BB	DD	bn	BB	BB	BB	DD	DD	DD	BB	DD	BB	DD	BB	BB	BB	BB	DD	DD	DD	DD	DD	DD	bn	DD	DD	DD	BB	BB	DD	BB	BB	DD	DD	DD	DD	BB	BB	DD	BB	DD	DD	BB	BB	BB	BB	BB
chr11_36952862_36952881	DD	DD	BB	DD	BB	BB	BB	BB	DD	DD	DD	BB	DD	BB	DD	BB	BB	BB	BB	DD	DD	DD	DD	DD	DD	BB	DD	DD	DD	BB	BB	DD	BB	BB	DD	DD	DD	DD	BB	BB	DD	BB	DD	DD	BB	BB	BB	BB	BB
chr11_36956436_36956451	DD	DD	BB	DD	BB	BB	BB	BB	DD	DD	DD	BB	DD	BB	DD	BB	BB	BB	BB	DD	DD	DD	DD	DD	DD	BB	DD	DD	DD	BB	BB	DD	BB	BB	DD	DD	DD	DD	BB	BB	DD	BB	DD	DD	BB	BB	BB	BB	BB
chr11_36968070_36968081	DD	DD	BB	DD	BB	BB	BB	BB	DD	DD	DD	BB	DD	BB	DD	BB	BB	BB	BB	DD	DD	DD	DD	DD	DD	BB	DD	DD	DD	BB	BB	DD	BB	BB	DD	DD	DD	DD	BB	BB	DD	BB	DD	DD	BB	BB	BB	BB	BB
chr11_37004778_37004792	DD	DD	BB	DD	BB	BB	BB	BB	DD	DD	DD	BB	DD	BB	DD	BB	BB	BB	BB	DD	DD	DD	DD	DD	DD	BB	DD	DD	DD	BB	BB	DD	BB	BB	DD	DD	DD	DD	BB	BB	DD	BB	DD	DD	BB	BB	BB	BB	BB
chr11_37020112_37020143	DD	DD	BB	DD	BB	BB	BB	BB	DD	DD	DD	BB	DD	BB	DD	BB	BB	BB	BB	DD	DD	DD	DD	DD	DD	BB	DD	DD	DD	BB	BB	DD	BB	BB	DD	DD	DD	DD	BB	BB	DD	BB	DD	DD	BB	BB	BB	BB	BB
chr11_37033987_37034002	DD	DD	BB	DD	BB	BB	BB	BB	DD	DD	DD	BB	DD	BB	DD	BB	BB	BB	BB	DD	DD	DD	DD	DD	DD	BB	DD	DD	DD	BB	BB	DD	BB	BB	DD	DD	DD	DD	BB	BB	DD	BB	DD	DD	BB	BB	BB	BB	BB
chr11_37045534_37045548	DD	DD	BB	DD	BB	BB	BB	BB	DD	DD	DD	BB	DD	BB	DD	BB	BB	BB	BB	DD	DD	DD	DD	DD	DD	BB	DD	DD	DD	BB	BB	DD	BB	BB	DD	DD	DD	DD	BB	BB	DD	BB	DD	DD	BB	BB	BB	BB	BB
chr11_37047101_37047118	DD	DD	BB	DD	BB	BB	BB	BB	DD	DD	DD	BB	DD	BB	DD	BB	BB	BB	BB	DD	DD	DD	DD	DD	DD	BB	DD	DD	DD	BB	BB	DD	BB	BB	DD	DD	DD	DD	BB	BB	DD	BB	DD	DD	BB	BB	BB	BB	BB
chr11_37074049_37074064	DD	DD	BB	DD	BB	BB	BB	BB	DD	DD	DD	BB	DD	BB	DD	BB	BB	BB	BB	DD	DD	DD	DD	DD	DD	BB	DD	DD	DD	BB	BB	DD	BB	BB	DD	DD	DD	DD	BB	BB	DD	BB	DD	DD	BB	BB	BB	BB	BB
chr11_37097578_37097605	DD	NA	BB	DD	BB	BB	BB	BB	DD	DD	DD	BB	DD	BB	NN	BB	BB	BB	BB	NA	NA	DD	DD	DD	DD	BB	DD	DD	DD	BB	BB	DD	BB	BB	DD	NA	DD	DD	BB	BB	NA	BB	DD	DD	BB	BB	BB	BB	BB
chr11_37109336_37109347	DD	DD	BB	DD	BB	BB	BB	BB	DD	DD	DD	BB	DD	BB	DD	BB	BB	BB	BB	DD	DD	DD	DD	DD	DD	BB	DD	DD	DD	BB	BB	DD	BB	BB	DD	DD	DD	DD	BB	BB	DD	BB	DD	DD	BB	BB	BB	BB	BB
chr11_37114446_37114463	DD	dd	BB	dd	BB	BB	BB	BB	dd	dd	dd	BB	dd	BB	dd	BB	BB	BB	BB	dd	dd	dd	dd	dd	dd	BB	dd	dd	dd	BB	BB	dd	BB	BB	dd	dd	dd	dd	BB	BB	dd	BB	dd	dd	BB	BB	BB	BB	BB
chr11_37116784_37116795	DD	DD	BB	DD	BB	BB	BB	BB	DD	DD	DD	BB	DD	BB	DD	BB	BB	BB	BB	DD	DD	DD	DD	DD	DD	BB	DD	DD	DD	BB	BB	DD	BB	BB	DD	DD	DD	DD	BB	BB	DD	BB	DD	DD	BB	BB	BB	BB	BB
chr11_37136920_37136931	DD	DD	BB	DD	BB	BB	BB	BB	DD	DD	DD	BB	DD	BB	DD	BB	BB	BB	BB	DD	DD	DD	DD	DD	DD	BB	DD	DD	DD	BB	BB	DD	BB	BB	DD	DD	DD	DD	BB	BB	DD	BB	DD	DD	BB	BB	BB	BB	BB
chr11_37147374_37147385	DD	DD	BB	DD	BB	BB	BB	BB	DD	DD	DD	BB	DD	BB	DD	BB	BB	BB	BB	DD	DD	DD	DD	DD	DD	BB	DD	DD	DD	BB	BB	DD	BB	BB	DD	DD	DD	DD	BB	BB	DD	BB	DD	DD	BB	BB	BB	BB	BB
chr11_37149885_37149908	DD	DD	BB	DD	BB	BB	BB	BB	DD	DD	DD	BB	DD	BB	DD	BB	BB	BB	BB	DD	DD	DD	DD	DD	DD	BB	DD	DD	DD	BB	BB	DD	BB	BB	DD	DD	DD	DD	BB	BB	DD	BB	DD	DD	BB	BB	BB	BB	BB
chr11_37150637_37150656	DD	DD	BB	DD	BB	BB	BB	BB	DD	DD	DD	BB	DD	BB	DD	BB	BB	BB	BB	DD	DD	DD	DD	DD	DD	BB	DD	DD	DD	BB	BB	DD	BB	BB	DD	DD	DD	DD	BB	BB	DD	BB	DD	DD	BB	BB	BB	BB	BB
chr11_37181236_37181247	DD	DD	BB	DD	BB	BB	BB	BB	DD	DD	DD	BB	DD	BB	DD	BB	BB	BB	BB	DD	DD	DD	DD	DD	DD	BB	DD	DD	DD	BB	BB	DD	BB	BB	DD	DD	DD	DD	BB	BB	DD	BB	DD	DD	BB	BB	BB	BB	BB
chr11_37208796_37208807	DD	DD	BB	DD	BB	BB	BB	BB	DD	DD	DD	BB	DD	BB	DD	BB	BB	BB	BB	DD	DD	DD	DD	DD	bd	BB	DD	DD	DD	BB	BB	DD	BB	BB	DD	DD	DD	DD	BB	BB	DD	BB	DD	DD	BB	BB	BB	BB	BB
chr11_37220446_37220459	DD	DD	BB	DD	BB	BB	BB	BB	DD	DD	DD	BB	DD	BB	DD	BB	BB	BB	BB	DD	DD	DD	DD	DD	DD	BB	DD	DD	DD	BB	BB	DD	BB	BB	DD	DD	DD	DD	BB	BB	DD	BB	DD	DD	BB	BB	BB	BB	BB
chr11_37220543_37220562	DD	DD	BB	DD	BB	BB	BB	BB	DD	DD	DD	BB	DD	BB	DD	BB	BB	BB	BB	DD	DD	DD	DD	DD	DD	BB	DD	DD	DD	BB	BB	DD	BB	BB	DD	DD	DD	DD	BB	BB	DD	BB	DD	DD	BB	BB	BB	BB	BB
chr11_37243194_37243241	DD	DD	BB	DD	BB	BB	BB	BB	DD	DD	DD	BB	DD	BB	DD	BB	BB	BB	BB	DD	DD	DD	DD	DD	DD	BB	DD	DD	DD	BB	BB	DD	BB	BB	DD	DD	DD	DD	BB	BB	DD	BB	DD	DD	BB	BB	BB	BB	BB
chr11_37246865_37246884	DD	DD	BB	DD	BB	BB	BB	BB	DD	DD	DD	BB	DD	BB	DD	BB	BB	BB	BB	bd	DD	DD	DD	DD	DD	BB	DD	DD	DD	BB	BB	DD	BB	BB	DD	DD	DD	DD	BB	BB	DD	BB	DD	DD	BB	BB	BB	BB	BB
chr11_37249462_37249473	DD	DD	BB	DD	BB	BB	BB	BB	DD	DD	DD	BB	DD	BB	DD	BB	BB	BB	BB	DD	DD	DD	DD	DD	DD	BB	DD	DD	DD	BB	BB	DD	BB	BB	DD	DD	DD	DD	BB	BB	DD	BB	DD	DD	BB	BB	BB	BB	BB
chr11_37260449_37260468	DD	DD	BB	DD	BB	BB	BB	BB	DD	DD	DD	BB	DD	BB	DD	BB	BB	BB	BB	DD	DD	DD	DD	DD	DD	BB	DD	DD	DD	BB	bn	DD	BB	BB	DD	DD	DD	DD	bn	BB	DD	BB	DD	DD	BB	BB	BB	BB	BB
chr11_37265552_37265566	DD	DD	BB	DD	BB	BB	BB	BB	DD	DD	DD	BB	DD	BB	DD	BB	BB	BB	BB	DD	DD	DD	DD	DD	DD	BB	DD	DD	DD	BB	BB	DD	BB	BB	DD	DD	DD	DD	BB	BB	DD	BB	DD	DD	BB	BB	BB	BB	BB
chr11_37276585_37276602	DD	bd	BB	DD	BB	BB	BB	BB	DD	DD	DD	BB	bd	BB	DD	BB	BB	BB	BB	DD	bd	bd	DD	DD	DD	BB	DD	DD	bd	BB	BB	DD	BB	BB	bd	bd	bd	DD	BB	BB	DD	BB	DD	DD	BB	BB	BB	BB	BB
chr11_37283895_37283938	DD	DD	BB	DD	BB	BB	BB	BB	DD	DD	DD	BB	DD	BB	DD	BB	BB	BB	BB	DD	DD	DD	DD	DD	DD	BB	DD	DD	DD	BB	BB	DD	BB	BB	DD	DD	DD	DD	BB	BB	DD	BB	DD	DD	BB	BB	BB	BB	BB
chr11_37304086_37304099	DD	DD	BB	DD	BB	BB	BB	BB	DD	DD	DD	BB	DD	BB	DD	BB	BB	BB	BB	NN	DD	DD	DD	DD	DD	NA	DD	DD	DD	BB	BB	DD	BB	BB	NA	DD	DD	DD	BB	BB	DD	BB	DD	DD	BB	BB	BB	BB	BB
chr11_37306311_37306326	DD	DD	BB	DD	BB	BB	BB	BB	DD	DD	DD	BB	DD	BB	DD	BB	BB	BB	BB	DD	DD	DD	DD	DD	DD	BB	DD	DD	DD	BB	BB	DD	BB	BB	DD	DD	DD	DD	BB	BB	DD	BB	DD	DD	BB	BB	BB	BB	BB
chr11_37333688_37333707	DD	DD	BB	DD	BB	BB	BB	BB	DD	DD	DD	BB	DD	BB	DD	BB	BB	BB	BB	DD	DD	DD	DD	DD	DD	BB	DD	DD	DD	BB	BB	DD	BB	BB	DD	DD	DD	DD	BB	BB	DD	BB	DD	DD	BB	BB	BB	BB	BB
chr11_37334525_37334536	DD	DD	BB	DD	BB	BB	BB	BB	DD	DD	DD	BB	DD	BB	DD	BB	BB	BB	BB	DD	DD	DD	DD	DD	DD	BB	DD	DD	DD	BB	BB	DD	BB	BB	DD	DD	DD	DD	BB	BB	DD	BB	DD	DD	BB	BB	BB	BB	BB
chr11_37355632_37355679	NN	NA	BB	NA	BB	NA	BB	BB	NA	NA	DD	BB	DD	BB	DD	BB	BB	BB	BB	DD	DD	DD	DD	DD	NA	BB	DD	DD	NA	BB	BB	DD	BB	BB	DD	NA	DD	DD	BB	BB	NA	BB	DD	DD	BB	BB	BB	BB	BB
chr11_37385053_37385064	DD	DD	BB	DD	BB	BB	BB	BB	DD	DD	DD	BB	DD	BB	DD	BB	BB	BB	BB	DD	DD	DD	DD	DD	DD	BB	DD	DD	DD	BB	BB	DD	BB	BB	DD	DD	DD	DD	BB	BB	DD	BB	DD	DD	BB	BB	BB	BB	BB
chr11_37394633_37394664	DD	DD	BB	DD	BB	BB	BB	BB	DD	DD	DD	BB	DD	BB	DD	BB	BB	BB	BB	DD	DD	DD	DD	DD	DD	BB	DD	DD	DD	BB	BB	DD	BB	BB	DD	DD	DD	DD	BB	BB	DD	BB	DD	DD	BB	BB	BB	BB	BB
chr11_37395391_37395411	DD	DD	BB	DD	BB	BB	BB	BB	DD	DD	DD	BB	DD	BB	DD	BB	BB	BB	BB	DD	DD	DD	DD	DD	DD	BB	DD	DD	DD	BB	BB	DD	BB	BB	DD	DD	DD	DD	BB	BB	DD	BB	DD	DD	BB	BB	BB	BB	BB
chr11_37398237_37398256	DD	DD	BB	DD	BB	BB	BB	BB	DD	DD	DD	BB	DD	BB	DD	BB	BB	BB	BB	DD	DD	DD	DD	DD	DD	BB	DD	DD	DD	BB	BB	DD	BB	BB	DD	DD	DD	DD	BB	BB	DD	BB	DD	DD	BB	BB	BB	BB	BB
chr11_37402843_37402854	DD	DD	BB	DD	BB	BB	BB	BB	DD	DD	DD	BB	DD	BB	DD	BB	BB	BB	BB	DD	DD	DD	DD	DD	DD	BB	DD	DD	DD	BB	BB	DD	BB	BB	DD	DD	DD	DD	BB	BB	DD	BB	DD	DD	BB	BB	BB	BB	BB
chr11_37407115_37407138	DD	DD	BB	DD	BB	BB	BB	BB	DD	DD	DD	BB	DD	BB	DD	BB	BB	BB	BB	DD	DD	DD	DD	DD	DD	BB	DD	DD	DD	BB	BB	DD	BB	BB	DD	DD	DD	DD	BB	BB	DD	BB	DD	DD	BB	BB	BB	BB	BB
chr11_37436627_37436654	DD	DD	BB	DD	BB	BB	BB	BB	DD	DD	DD	BB	DD	BB	DD	BB	BB	BB	BB	DD	DD	DD	DD	DD	DD	BB	DD	DD	DD	BB	BB	DD	BB	BB	DD	dn	DD	DD	BB	BB	DD	BB	DD	DD	BB	BB	BB	BB	BB
chr11_37449678_37449705	DD	DD	BB	DD	BB	BB	BB	BB	dn	DD	DD	BB	DD	BB	DD	BB	BB	BB	BB	DD	DD	DD	DD	DD	DD	BB	DD	DD	DD	BB	BB	DD	BB	BB	DD	dn	DD	DD	BB	BB	DD	BB	DD	DD	BB	BB	BB	BB	BB
chr11_37459159_37459178	DD	DD	BB	DD	BB	BB	BB	BB	DD	DD	DD	BB	DD	BB	DD	BB	BB	BB	BB	DD	DD	DD	DD	DD	DD	BB	DD	DD	DD	BB	BB	DD	BB	BB	DD	DD	DD	DD	BB	BB	DD	BB	DD	DD	BB	BB	BB	BB	BB
chr11_37466010_37466033	DD	DD	BB	DD	BB	BB	BB	BB	DD	DD	DD	BB	DD	BB	DD	BB	BB	BB	BB	DD	DD	DD	DD	DD	DD	BB	DD	DD	DD	BB	BB	DD	BB	BB	DD	DD	DD	DD	BB	BB	DD	BB	DD	DD	BB	BB	BB	BB	BB
chr11_37476206_37476237	NA	DD	BB	NA	BB	BB	BB	BB	NA	DD	DD	BB	DD	BB	DD	BB	BB	BB	BB	DD	DD	DD	DD	DD	DD	BB	DD	DD	DD	NA	BB	DD	BB	BB	NA	NA	DD	DD	BB	BB	DD	BB	DD	DD	BB	BB	BB	BB	BB
chr11_37477876_37477891	DD	DD	BB	DD	BB	BB	BB	BB	DD	DD	DD	BB	DD	BB	DD	BB	BB	BB	BB	DD	DD	DD	DD	DD	DD	BB	DD	DD	DD	BB	BB	DD	BB	BB	DD	DD	DD	DD	BB	BB	DD	BB	DD	DD	BB	BB	BB	BB	BB
chr11_37491302_37491341	dd	dd	BB	dd	BB	BB	BB	BB	dd	dd	dd	BB	dd	BB	dd	BB	BB	BB	BB	dd	dd	dd	dd	dd	DD	BB	dd	DD	dd	BB	BB	dd	BB	BB	dd	dd	dd	dd	BB	BB	dd	BB	dd	dd	BB	BB	BB	BB	BB
chr11_37508261_37508274	DD	DD	BB	DD	BB	BB	BB	BB	DD	DD	DD	BB	DD	BB	DD	BB	BB	BB	BB	DD	DD	DD	DD	DD	DD	BB	DD	DD	DD	BB	BB	DD	BB	BB	DD	DD	DD	DD	BB	BB	DD	BB	DD	DD	BB	BB	BB	BB	BB
chr11_37536654_37536668	DD	df	FF	DD	FF	FF	FF	FF	df	df	DD	FF	DD	FF	df	FF	FF	FF	FF	DD	DD	DD	df	DD	df	FF	df	DD	DD	FF	FF	DD	FF	FF	DD	DD	DD	df	FF	FF	df	FF	DD	df	FF	FF	FF	FF	FF
chr11_37541456_37541483	DD	DD	BB	DD	BB	BB	BB	BB	DD	DD	DD	BB	DD	BB	DD	BB	bn	BB	BB	DD	DD	DD	DD	DD	DD	BB	DD	DD	DD	BB	BB	DD	BB	BB	DD	DD	DD	DD	BB	BB	DD	BB	DD	DD	BB	BB	BB	BB	BB
chr11_37551628_37551663	DD	DD	BB	DD	BB	BB	BB	BB	DD	DD	DD	BB	DD	BB	DD	BB	BB	BB	BB	DD	DD	DD	DD	DD	DD	BB	DD	DD	DD	BB	BB	DD	BB	BB	DD	DD	DD	DD	BB	BB	DD	BB	DD	DD	BB	BB	BB	BB	BB
chr11_37597115_37597142	DD	DD	BB	DD	BB	BB	BB	BB	DD	DD	DD	BB	DD	BB	DD	BB	BB	BB	BB	DD	DD	DD	DD	DD	DD	BB	DD	DD	DD	BB	BB	DD	BB	BB	DD	DD	DD	DD	BB	BB	DD	BB	DD	DD	BB	BB	BB	BB	BB
chr11_37605028_37605047	DD	DD	BB	DD	BB	BB	BB	BB	DD	DD	DD	BB	DD	BB	DD	BB	BB	BB	BB	DD	DD	dn	DD	DD	DD	BB	DD	DD	DD	BB	BB	DD	BB	BB	DD	DD	DD	DD	BB	BB	DD	BB	DD	DD	BB	BB	BB	BB	BB
chr11_37608085_37608098	DD	DD	BB	DD	BB	BB	BB	BB	DD	DD	DD	BB	DD	BB	DD	BB	BB	BB	BB	DD	DD	DD	DD	DD	DD	BB	DD	DD	DD	BB	BB	DD	BB	BB	DD	DD	DD	DD	BB	BB	DD	BB	DD	DD	BB	BB	BB	BB	BB
chr11_37619909_37619926	DD	DD	BB	DD	BB	BB	BB	BB	DD	DD	DD	BB	DD	BB	DD	BB	BB	BB	BB	DD	DD	DD	DD	DD	DD	BB	DD	DD	DD	BB	BB	DD	BB	BB	DD	DD	DD	DD	BB	BB	DD	BB	DD	DD	BB	BB	BB	BB	BB
chr11_37625447_37625470	DD	DD	BB	DD	BB	BB	BB	BB	DD	DD	DD	BB	DD	BB	DD	BB	BB	BB	BB	DD	DD	DD	DD	DD	DD	BB	DD	DD	DD	BB	BB	DD	BB	BB	DD	DD	DD	DD	BB	BB	DD	BB	DD	DD	BB	BB	BB	BB	BB
chr11_37626329_37626340	DD	DD	BB	DD	BB	BB	BB	BB	DD	DD	DD	BB	DD	BB	DD	BB	BB	BB	BB	DD	DD	DD	DD	DD	DD	BB	DD	DD	DD	BB	BB	DD	BB	BB	DD	DD	DD	DD	BB	BB	DD	BB	DD	DD	BB	BB	BB	BB	BB
chr11_37678033_37678047	DD	DD	BB	DD	BB	BB	BB	BB	DD	DD	DD	BB	DD	BB	DD	BB	BB	BB	BB	DD	DD	DD	DD	DD	DD	BB	DD	DD	DD	BB	BB	DD	BB	BB	DD	DD	DD	DD	BB	BB	DD	BB	DD	DD	BB	BB	BB	BB	BB
chr11_37678310_37678335	DD	DD	BB	DD	BB	BB	BB	BB	DD	DD	DD	BB	DD	BB	DD	BB	BB	BB	BB	DD	DD	DD	DD	DD	DD	BB	DD	DD	DD	BB	BB	DD	BB	BB	DD	DD	DD	DD	BB	BB	DD	BB	DD	DD	BB	BB	BB	BB	BB
chr11_37728364_37728381	DD	DD	BB	DD	BB	BB	BB	BB	DD	DD	DD	BB	DD	BB	DD	BB	BB	BB	BB	DD	DD	DD	DD	DD	DD	BB	DD	DD	DD	BB	BB	DD	BB	BB	DD	DD	DD	DD	BB	BB	DD	BB	DD	DD	BB	BB	BB	BB	BB
chr11_37762226_37762275	DD	DD	BB	DD	BB	BB	BB	BB	DD	DD	DD	BB	DD	BB	DD	BB	BB	BB	BB	DD	DD	DD	DD	DD	DD	BB	DD	DD	DD	BB	BB	DD	BB	BB	DD	DD	DD	DD	BB	BB	DD	BB	DD	DD	BB	BB	BB	BB	BB
chr11_37764037_37764068	DD	DD	BB	DD	NA	NN	NA	BB	DD	NA	DD	BB	DD	BB	DD	NA	BB	NA	BB	DD	DD	DD	DD	DD	DD	NA	DD	DD	DD	NA	BB	DD	NA	BB	DD	DD	DD	DD	BB	bn	NA	BB	DD	DD	NA	NA	BB	BB	NA
chr11_37774749_37774764	DD	DD	BB	DD	BB	BB	BB	BB	DD	DD	DD	BB	DD	BB	DD	BB	BB	BB	BB	DD	DD	DD	DD	DD	DD	BB	DD	DD	DD	BB	BB	DD	BB	BB	DD	DD	DD	DD	BB	BB	DD	BB	DD	DD	BB	BB	BB	BB	BB
chr11_37781636_37781649	DD	DD	BB	DD	BB	BB	BB	BB	DD	DD	DD	BB	DD	BB	DD	BB	BB	BB	BB	DD	DD	DD	DD	DD	DD	BB	DD	DD	DD	BB	BB	DD	BB	BB	DD	DD	DD	DD	BB	BB	DD	BB	DD	DD	BB	BB	BB	BB	BB
chr11_37793994_37794021	DD	DD	BB	DD	BB	BB	BB	BB	DD	DD	DD	BB	DD	BB	DD	BB	BB	BB	BB	DD	DD	DD	dn	DD	DD	BB	DD	DD	DD	BB	BB	DD	BB	BB	DD	DD	DD	DD	BB	BB	DD	BB	DD	DD	BB	BB	BB	BB	BB
chr11_37829218_37829235	DD	DD	BB	DD	BB	BB	BB	BB	DD	DD	DD	BB	DD	BB	DD	BB	BB	BB	BB	DD	DD	DD	DD	DD	DD	BB	DD	DD	DD	BB	BB	DD	BB	BB	DD	DD	DD	DD	BB	BB	DD	BB	DD	DD	BB	BB	BB	BB	BB
chr11_37829238_37829252	DD	df	FF	DD	FF	FF	FF	FF	DD	df	DD	FF	df	FF	df	FF	FF	FF	FF	df	DD	DD	DD	DD	df	FF	DD	df	DD	FF	FF	df	FF	FF	DD	DD	df	df	FF	FF	df	FF	df	df	FF	FF	FF	FF	FF
chr11_37850665_37850676	DD	DD	BB	DD	BB	BB	BB	BB	DD	DD	DD	BB	DD	BB	DD	BB	BB	BB	BB	DD	DD	DD	DD	DD	DD	BB	DD	DD	DD	BB	BB	DD	BB	BB	DD	DD	DD	DD	BB	BB	DD	BB	DD	DD	BB	BB	BB	BB	BB
chr11_37853551_37853565	DD	DD	BB	DD	BB	BB	BB	BB	DD	DD	DD	BB	DD	BB	DD	BB	BB	BB	BB	DD	DD	DD	DD	DD	DD	BB	DD	DD	DD	BB	BB	DD	BB	BB	DD	DD	DD	DD	BB	BB	DD	BB	DD	DD	BB	BB	BB	BB	BB
chr11_37855743_37855764	DD	DD	BB	DD	bd	BB	BB	BB	DD	DD	DD	BB	DD	BB	DD	BB	BB	BB	BB	DD	DD	DD	DD	DD	DD	BB	DD	DD	DD	BB	bn	DD	BB	BB	DD	DD	DD	DD	BB	BB	DD	BB	DD	DD	BB	bn	BB	BB	BB
chr11_37866157_37866180	DD	DD	BB	DD	BB	BB	BB	BB	DD	DD	DD	BB	DD	BB	DD	BB	BB	BB	BB	DD	DD	DD	DD	DD	DD	BB	DD	DD	DD	BB	BB	DD	BB	BB	DD	DD	DD	DD	BB	BB	DD	BB	DD	DD	BB	BB	BB	BB	BB
chr11_37877309_37877340	DD	DD	BB	DD	BB	BB	BB	BB	DD	DD	DD	BB	DD	BB	DD	BB	BB	BB	BB	DD	DD	DD	DD	DD	DD	BB	DD	DD	DD	BB	BB	DD	BB	BB	DD	DD	DD	DD	BB	BB	DD	BB	DD	DD	BB	BB	BB	BB	BB
chr11_37883049_37883069	bd	bd	BB	DD	BB	BB	BB	BB	DD	bd	DD	BB	DD	BB	DD	BB	BB	BB	BB	DD	DD	bd	DD	bd	DD	BB	DD	DD	DD	BB	BB	DD	BB	BB	DD	DD	bd	DD	BB	BB	DD	BB	DD	DD	BB	BB	BB	BB	BB
chr11_37887799_37887819	DD	DD	BB	DD	BB	BB	BB	BB	DD	DD	DD	BB	DD	BB	DD	BB	BB	BB	BB	DD	DD	DD	DD	DD	DD	BB	DD	DD	DD	BB	BB	DD	BB	BB	DD	DD	DD	DD	BB	BB	DD	BB	DD	DD	BB	BB	BB	BB	BB
chr11_37889915_37889942	DD	DD	BB	NN	BB	BB	BB	BB	DD	DD	DD	BB	DD	BB	DD	BB	BB	BB	BB	DD	DD	NA	DD	DD	DD	BB	DD	DD	DD	BB	BB	DD	BB	BB	NA	DD	DD	NA	BB	BB	DD	BB	DD	DD	BB	BB	BB	BB	BB
chr11_37910308_37910319	DD	DD	BB	DD	BB	BB	BB	BB	DD	DD	DD	BB	DD	BB	DD	BB	BB	BB	BB	DD	DD	DD	DD	DD	DD	BB	DD	DD	DD	BB	BB	DD	BB	BB	DD	DD	DD	DD	BB	BB	DD	BB	DD	DD	BB	BB	BB	BB	BB
chr11_37946013_37946024	DD	DD	BB	DD	BB	BB	BB	BB	DD	DD	DD	BB	DD	BB	DD	BB	BB	BB	BB	DD	DD	DD	DD	DD	DD	BB	DD	DD	DD	BB	BB	DD	BB	BB	DD	DD	DD	DD	BB	BB	DD	BB	DD	DD	BB	BB	BB	BB	BB
chr11_37952779_37952814	DD	DD	BB	DD	BB	BB	BB	BB	DD	DD	DD	BB	DD	BB	DD	BB	BB	BB	BB	DD	DD	DD	DD	DD	DD	BB	DD	DD	DD	BB	BB	DD	BB	BB	DD	DD	DD	DD	bn	BB	DD	BB	DD	DD	BB	BB	BB	BB	BB
chr11_37979897_37979917	DD	DD	BB	DD	BB	BB	BB	BB	DD	DD	DD	BB	DD	BB	DD	BB	BB	BB	BB	DD	DD	DD	DD	DD	DD	BB	DD	DD	DD	BB	BB	DD	BB	BB	DD	DD	DD	DD	BB	BB	DD	BB	DD	DD	BB	BB	BB	BB	BB
chr11_38037179_38037210	NA	NA	BB	NA	BB	BB	BB	BB	NN	NA	NA	BB	NA	BB	DD	BB	BB	NA	BB	NA	NA	DD	DD	NN	DD	BB	DD	DD	DD	BB	NA	DD	BB	BB	NA	DD	NA	DD	BB	BB	NA	BB	NA	DD	BB	BB	BB	BB	BB
chr11_38040030_38040061	NA	DD	NN	NN	BB	BB	BB	BB	DD	NA	DD	BB	NA	BB	DD	NA	BB	BB	BB	NA	DD	DD	DD	NA	dn	BB	DD	NA	dn	BB	BB	DD	BB	BB	DD	DD	DD	DD	BB	BB	DD	BB	DD	DD	BB	BB	BB	BB	BB
chr11_38041711_38041725	DD	DD	BB	DD	BB	BB	BB	BB	DD	DD	DD	BB	DD	BB	DD	BB	BB	BB	BB	DD	DD	DD	DD	DD	DD	BB	DD	DD	DD	BB	BB	DD	BB	BB	DD	DD	DD	DD	BB	BB	DD	BB	DD	DD	BB	BB	BB	BB	BB
chr11_38046383_38046414	DD	DD	BB	DD	BB	BB	BB	BB	DD	DD	DD	BB	DD	BB	DD	BB	BB	BB	BB	DD	DD	DD	DD	DD	DD	bn	DD	DD	DD	BB	BB	DD	BB	BB	DD	DD	DD	DD	BB	BB	DD	BB	DD	DD	BB	BB	BB	BB	BB
chr11_38070089_38070106	DD	DD	BB	DD	BB	BB	BB	BB	DD	DD	DD	BB	DD	BB	DD	BB	BB	BB	BB	DD	DD	DD	DD	DD	DD	BB	DD	DD	DD	BB	BB	DD	BB	BB	DD	DD	DD	DD	BB	BB	DD	BB	DD	DD	BB	BB	BB	BB	BB
chr11_38108240_38108259	DD	DD	BB	DD	BB	BB	BB	BB	DD	DD	DD	BB	DD	BB	DD	BB	BB	BB	BB	DD	DD	DD	DD	DD	DD	BB	DD	DD	DD	BB	BB	DD	BB	BB	DD	DD	DD	DD	BB	BB	DD	BB	DD	DD	BB	BB	BB	BB	BB
chr11_38114895_38114906	DD	DD	BB	DD	BB	BB	BB	BB	bd	DD	DD	BB	DD	BB	DD	BB	BB	BB	BB	DD	DD	DD	DD	DD	DD	BB	DD	DD	DD	BB	BB	DD	BB	BB	DD	DD	DD	DD	BB	BB	DD	BB	DD	DD	BB	BB	BB	BB	BB
chr11_38117261_38117287	DD	DD	BB	DD	BB	BB	BB	BB	DD	DD	DD	BB	DD	BB	DD	BB	BB	BB	BB	DD	DD	DD	DD	DD	DD	BB	DD	DD	DD	BB	BB	DD	BB	BB	DD	DD	DD	DD	BB	BB	DD	BB	DD	DD	BB	BB	BB	BB	BB
chr11_38122082_38122113	DD	DD	BB	DD	BB	BB	BB	BB	DD	DD	DD	BB	DD	BB	DD	BB	BB	BB	bn	DD	DD	DD	DD	DD	DD	BB	DD	DD	DD	BB	BB	DD	BB	BB	DD	DD	DD	DD	BB	BB	DD	BB	DD	DD	BB	BB	BB	BB	BB
chr11_38176875_38176889	DD	DD	BB	DD	BB	BB	BB	BB	DD	DD	DD	BB	DD	BB	DD	BB	BB	BB	BB	DD	DD	DD	DD	DD	DD	BB	DD	DD	DD	BB	BB	DD	BB	BB	DD	DD	DD	DD	BB	BB	DD	BB	DD	DD	BB	BB	BB	BB	BB
chr11_38225810_38225823	dd	dd	BB	dd	BB	BB	BB	BB	DD	dd	DD	BB	dd	BB	DD	BB	BB	BB	BB	DD	dd	dd	dd	DD	dd	BB	DD	DD	DD	BB	BB	dd	BB	BB	DD	dd	DD	dd	BB	BB	DD	BB	DD	DD	BB	BB	BB	BB	BB
chr11_38241213_38241240	DD	DD	BB	DD	BB	BB	BB	BB	DD	DD	DD	BB	DD	BB	DD	BB	BB	BB	BB	DD	DD	DD	DD	DD	DD	BB	DD	DD	DD	BB	BB	DD	BB	bn	DD	DD	DD	DD	BB	BB	DD	BB	DD	DD	BB	BB	BB	BB	BB
chr11_38255381_38255392	DD	DD	BB	DD	BB	BB	BB	BB	DD	DD	DD	BB	DD	BB	DD	BB	BB	BB	BB	DD	DD	DD	DD	DD	DD	BB	DD	DD	DD	BB	BB	DD	BB	BB	DD	DD	DD	DD	BB	BB	DD	BB	DD	DD	BB	BB	BB	BB	BB
chr11_38262260_38262277	DD	DD	BB	DD	BB	BB	BB	BB	DD	DD	DD	BB	DD	BB	DD	BB	BB	BB	BB	DD	DD	DD	DD	DD	DD	BB	DD	DD	DD	BB	BB	DD	BB	BB	DD	DD	DD	DD	BB	BB	DD	BB	DD	DD	BB	BB	BB	BB	BB
chr11_38264132_38264170	DD	DD	BB	DD	BB	BB	BB	BB	DD	DD	DD	BB	DD	BB	DD	BB	BB	BB	BB	DD	DD	DD	DD	DD	DD	BB	DD	DD	DD	BB	BB	DD	BB	BB	DD	DD	DD	DD	BB	BB	DD	BB	DD	DD	BB	BB	BB	BB	BB
chr11_38265372_38265387	DD	DD	BB	DD	BB	BB	BB	BB	DD	DD	DD	BB	DD	BB	DD	BB	BB	BB	BB	DD	DD	DD	DD	DD	DD	BB	DD	DD	DD	BB	BB	DD	BB	BB	DD	DD	DD	DD	BB	BB	DD	BB	DD	DD	BB	BB	BB	BB	BB
chr11_38288545_38288570	dd	dd	bn	DD	BB	BB	BB	BB	dn	DD	dd	BB	dd	BB	dd	BB	BB	BB	BB	dd	DD	dd	dd	DD	dd	BB	dd	dd	DD	BB	BB	dd	BB	BB	dd	DD	dn	dd	BB	BB	dd	BB	dd	DD	BB	BB	BB	BB	BB
chr11_38288860_38288871	df	df	FF	df	FF	FF	FF	FF	df	df	df	FF	df	FF	df	FF	FF	FF	FF	df	df	df	df	df	df	FF	df	df	df	FF	FF	df	FF	FF	df	df	df	df	FF	FF	df	FF	df	df	FF	FF	FF	FF	FF
chr11_38289832_38289856	DD	DD	BB	DD	BB	BB	BB	BB	DD	DD	DD	BB	DD	BB	DD	BB	BB	BB	BB	DD	DD	DD	DD	DD	DD	BB	DD	DD	DD	BB	BB	DD	BB	BB	DD	DD	DD	DD	BB	BB	DD	BB	DD	DD	BB	BB	BB	BB	BB
chr11_38299490_38299501	DD	DD	BB	DD	BB	BB	BB	BB	DD	DD	DD	BB	DD	BB	DD	BB	BB	BB	BB	DD	DD	DD	DD	DD	DD	BB	DD	DD	DD	BB	BB	DD	BB	BB	DD	DD	DD	DD	BB	BB	DD	BB	DD	DD	BB	BB	BB	BB	BB
chr11_38306626_38306664	DD	DD	BB	DD	BB	BB	BB	BB	DD	DD	DD	BB	DD	BB	DD	BB	BB	BB	BB	DD	DD	DD	DD	DD	DD	BB	DD	DD	DD	BB	BB	DD	BB	BB	DD	DD	DD	DD	BB	BB	DD	BB	DD	DD	BB	BB	BB	BB	BB
chr11_38331761_38331788	DD	DD	BB	DD	BB	BB	BB	BB	DD	DD	DD	BB	DD	BB	DD	BB	BB	BB	BB	DD	DD	DD	DD	DD	DD	BB	DD	DD	DD	BB	BB	DD	BB	BB	DD	DD	DD	DD	BB	BB	DD	BB	DD	DD	BB	BB	BB	BB	BB
chr11_38349169_38349200	NA	NA	BB	NA	BB	BB	BB	BB	NA	NA	NA	BB	NN	BB	NA	BB	BB	BB	BB	NA	NA	DD	DD	NN	dn	BB	DD	DD	DD	BB	NN	NA	BB	BB	DD	NA	DD	NA	BB	NA	NA	BB	NA	NA	BB	BB	BB	BB	BB
chr11_38351788_38351799	DD	DD	BB	DD	BB	BB	BB	BB	DD	DD	DD	BB	DD	BB	DD	BB	BB	BB	BB	DD	DD	DD	DD	DD	DD	BB	DD	DD	DD	BB	BB	DD	BB	BB	DD	DD	DD	DD	BB	BB	DD	BB	DD	DD	BB	BB	BB	BB	BB
chr11_38358731_38358744	DD	DD	BB	DD	BB	BB	BB	BB	DD	DD	DD	BB	DD	BB	DD	BB	BB	BB	BB	dn	DD	DD	DD	DD	DD	BB	DD	DD	DD	BB	BB	DD	BB	BB	DD	DD	DD	DD	BB	BB	DD	BB	DD	DD	BB	BB	BB	BB	BB
chr11_38376105_38376152	NA	DD	BB	NA	BB	BB	BB	BB	NA	NA	NA	BB	DD	BB	DD	BB	BB	BB	BB	DD	DD	DD	DD	NA	DD	BB	DD	NA	DD	NA	BB	DD	BB	NA	DD	DD	DD	NA	NA	BB	NA	BB	NA	DD	BB	NA	BB	BB	BB
chr11_38378231_38378270	DD	DD	BB	DD	BB	BB	BB	BB	DD	DD	DD	BB	DD	BB	DD	BB	BB	BB	BB	DD	DD	DD	DD	DD	DD	BB	DD	DD	DD	BB	BB	DD	BB	BB	DD	DD	DD	DD	BB	BB	DD	BB	DD	DD	DD	BB	BB	BB	BB
chr11_38394631_38394648	DD	DD	BB	DD	BB	BB	BB	BB	DD	DD	DD	BB	DD	BB	DD	BB	BB	BB	BB	DD	DD	DD	DD	DD	DD	BB	DD	DD	DD	BB	BB	DD	BB	BB	DD	DD	DD	DD	BB	BB	DD	BB	DD	DD	BB	BB	BB	BB	BB
chr11_38394743_38394754	DD	DD	BB	DD	BB	BB	BB	BB	DD	DD	DD	BB	DD	BB	DD	BB	BB	BB	BB	DD	DD	DD	DD	DD	DD	BB	DD	DD	DD	BB	BB	DD	BB	BB	DD	DD	DD	DD	BB	BB	DD	BB	DD	DD	BB	BB	BB	BB	BB
chr11_38414372_38414383	DD	DD	BB	DD	BB	BB	BB	BB	DD	DD	DD	BB	DD	BB	DD	BB	BB	BB	BB	DD	DD	DD	DD	DD	DD	BB	DD	DD	DD	BB	BB	DD	BB	BB	DD	DD	DD	DD	BB	BB	DD	BB	DD	DD	BB	BB	BB	BB	BB
chr11_38444595_38444614	DD	DD	BB	DD	BB	BB	BB	BB	DD	DD	DD	BB	DD	BB	DD	BB	BB	BB	BB	DD	DD	DD	DD	DD	DD	BB	DD	DD	DD	BB	BB	DD	BB	BB	DD	DD	DD	DD	BB	BB	DD	BB	DD	DD	BB	BB	BB	BB	BB
chr11_38477776_38477791	DD	DD	BB	DD	BB	BB	BB	BB	DD	DD	DD	BB	DD	BB	DD	BB	BB	BB	BB	DD	DD	DD	DD	DD	DD	BB	DD	DD	DD	BB	BB	DD	BB	BB	DD	DD	DD	DD	BB	BB	DD	BB	DD	DD	BB	BB	BB	BB	BB
chr11_38480365_38480380	DD	DD	BB	DD	BB	BB	BB	BB	DD	DD	DD	BB	DD	BB	DD	BB	BB	BB	BB	DD	DD	DD	DD	DD	DD	BB	DD	DD	DD	BB	BB	DD	BB	BB	DD	DD	DD	DD	BB	bn	DD	BB	DD	DD	BB	BB	BB	BB	BB
chr11_38503275_38503286	dd	DD	BB	dd	BB	BB	BB	BB	dd	dd	dd	BB	dd	BB	DD	BB	BB	BB	BB	dd	dd	DD	dd	dd	dd	BB	dd	dn	dd	BB	BB	DD	BB	BB	dd	dd	dd	dd	BB	BB	dd	BB	dd	dd	BB	BB	BB	BB	BB
chr11_38514771_38514810	DD	DD	BB	DD	BB	BB	BB	BB	DD	DD	DD	BB	DD	BB	DD	BB	BB	BB	BB	DD	DD	DD	DD	DD	dn	BB	DD	DD	DD	BB	BB	DD	BB	BB	DD	DD	DD	DD	BB	BB	DD	BB	DD	DD	BB	BB	BB	BB	BB
chr11_38515638_38515658	DD	DD	BB	DD	BB	BB	BB	BB	DD	DD	DD	BB	DD	BB	DD	BB	BB	BB	BB	DD	DD	DD	DD	DD	DD	BB	DD	DD	DD	BB	BB	DD	BB	BB	DD	DD	DD	DD	BB	BB	DD	BB	DD	DD	BB	BB	BB	BB	BB
chr11_38538388_38538407	DD	DD	BB	DD	BB	BB	BB	BB	DD	DD	dn	BB	DD	BB	DD	BB	BB	BB	BB	DD	DD	DD	DD	DD	DD	BB	DD	DD	DD	BB	BB	DD	BB	BB	DD	DD	DD	DD	BB	BB	DD	BB	DD	DD	BB	BB	BB	BB	BB
chr11_38550809_38550844	DD	NA	BB	NA	bn	BB	BB	BB	DD	NA	NA	BB	DD	BB	NA	BB	BB	BB	BB	DD	NA	DD	NA	NN	NA	BB	DD	DD	NA	NA	BB	NN	BB	BB	DD	DD	dn	NA	BB	BB	NA	BB	NA	DD	BB	NA	NA	BB	BB
chr11_38558999_38559026	DD	DD	BB	DD	BB	BB	BB	BB	DD	DD	DD	BB	DD	BB	DD	BB	BB	BB	BB	DD	DD	DD	DD	DD	DD	BB	DD	dn	DD	BB	BB	DD	BB	BB	DD	DD	DD	DD	BB	BB	DD	BB	DD	DD	BB	BB	BB	BB	BB
chr11_38566863_38566906	DD	DD	BB	DD	BB	BB	BB	BB	DD	DD	DD	BB	DD	BB	DD	BB	BB	BB	BB	DD	DD	DD	DD	DD	DD	BB	DD	DD	DD	BB	bn	DD	BB	BB	DD	DD	DD	DD	BB	BB	DD	BB	DD	DD	BB	BB	BB	BB	BB
chr11_38578620_38578655	DD	NA	BB	DD	BB	BB	BB	BB	DD	NA	NA	NA	NA	BB	DD	BB	BB	BB	BB	DD	DD	DD	DD	DD	NN	BB	DD	DD	DD	BB	BB	DD	BB	BB	DD	DD	DD	NA	NA	BB	NA	BB	DD	DD	BB	BB	BB	BB	BB
chr11_38588216_38588230	DD	DD	BB	DD	BB	BB	BB	BB	DD	DD	DD	BB	DD	BB	DD	BB	BB	BB	BB	DD	DD	DD	DD	DD	DD	BB	DD	DD	DD	BB	BB	DD	BB	BB	DD	DD	DD	DD	BB	BB	DD	BB	DD	DD	BB	BB	BB	BB	BB
chr11_38623592_38623603	DD	DD	BB	DD	BB	BB	BB	BB	DD	DD	DD	BB	DD	BB	DD	BB	BB	BB	BB	DD	DD	DD	DD	DD	DD	BB	DD	DD	DD	bn	BB	DD	BB	BB	DD	DD	DD	DD	BB	BB	DD	BB	DD	DD	BB	BB	BB	BB	BB
chr11_38654197_38654212	DD	DD	BB	DD	BB	BB	BB	BB	DD	DD	DD	BB	DD	BB	DD	BB	BB	BB	BB	DD	DD	DD	DD	DD	DD	BB	DD	DD	DD	BB	BB	DD	BB	BB	DD	DD	DD	DD	bd	BB	DD	BB	DD	DD	BB	BB	BB	BB	BB
chr11_38657561_38657592	NN	DD	BB	NA	BB	NA	BB	BB	DD	DD	NN	BB	NA	BB	DD	BB	BB	BB	BB	DD	DD	DD	NA	DD	DD	BB	DD	DD	DD	BB	BB	DD	BB	BB	DD	DD	DD	DD	BB	BB	NA	BB	DD	NA	BB	BB	BB	BB	BB
chr11_38658335_38658352	DD	DD	BB	DD	BB	bn	BB	BB	DD	DD	DD	BB	DD	BB	DD	BB	BB	BB	BB	DD	DD	DD	DD	DD	DD	BB	DD	DD	DD	BB	BB	DD	BB	BB	DD	DD	DD	DD	BB	BB	DD	BB	DD	DD	BB	BB	BB	BB	BB
chr11_38734149_38734160	DD	DD	bn	DD	bb	bb	BB	bb	dn	DD	DD	bb	DD	bn	dn	bb	bn	bb	bb	DD	DD	DD	DD	DD	DD	bb	DD	bd	dn	bb	BB	DD	bb	bb	DD	dn	DD	DD	BB	bb	DD	bb	dn	DD	bb	bb	bb	bb	bb
chr11_38734245_38734283	DD	DD	NA	DD	NA	NA	NA	BB	DD	DD	DD	BB	DD	NA	DD	BB	BB	NA	NA	DD	NA	DD	DD	DD	DD	BB	DD	DD	NA	BB	bd	DD	bn	BB	DD	NA	DD	DD	BB	NN	NA	NA	DD	DD	BB	BB	BB	BB	NA
chr11_38735878_38735891	DD	DD	BB	DD	BB	BB	BB	BB	DD	DD	DD	BB	DD	BB	DD	BB	BB	BB	BB	DD	DD	DD	DD	DD	DD	BB	DD	DD	DD	BB	BB	DD	BB	BB	DD	DD	DD	DD	BB	BB	dn	BB	DD	DD	BB	BB	BB	BB	BB
chr11_38737982_38738005	DD	DD	BB	DD	BB	BB	BB	BB	DD	DD	DD	BB	DD	BB	bd	BB	BB	BB	BB	DD	DD	DD	DD	bd	DD	BB	DD	DD	DD	BB	BB	DD	BB	BB	DD	DD	DD	DD	BB	BB	DD	BB	DD	DD	BB	BB	BB	BB	BB
chr11_38752173_38752207	DD	DD	BB	DD	BB	BB	BB	BB	DD	DD	DD	BB	DD	BB	DD	BB	BB	BB	BB	DD	DD	DD	DD	DD	DD	BB	DD	DD	DD	BB	BB	DD	BB	BB	DD	DD	DD	DD	BB	BB	DD	BB	DD	DD	BB	BB	BB	BB	BB
chr11_38752241_38752280	DD	DD	BB	DD	BB	BB	BB	BB	DD	DD	DD	BB	DD	BB	DD	BB	BB	BB	BB	DD	DD	DD	DD	DD	DD	BB	DD	DD	DD	BB	BB	DD	BB	BB	DD	DD	DD	DD	BB	BB	DD	BB	DD	DD	BB	BB	BB	BB	BB
chr11_38752797_38752808	DD	DD	BB	DD	BB	BB	BB	BB	DD	DD	DD	BB	DD	BB	DD	BB	BB	BB	BB	DD	DD	DD	DD	DD	DD	BB	DD	DD	DD	BB	BB	DD	BB	BB	DD	DD	DD	DD	BB	BB	DD	BB	DD	DD	BB	BB	BB	BB	BB
chr11_38765857_38765876	DD	DD	BB	DD	BB	BB	BB	BB	DD	DD	DD	BB	DD	BB	DD	BB	BB	BB	BB	DD	DD	DD	DD	DD	DD	BB	DD	DD	DD	BB	BB	DD	BB	BB	DD	DD	DD	DD	BB	BB	DD	BB	DD	DD	BB	BB	BB	BB	BB
chr11_38766307_38766322	DD	DD	BB	DD	BB	BB	BB	BB	DD	DD	DD	BB	DD	BB	DD	BB	BB	BB	BB	DD	DD	DD	DD	DD	DD	BB	DD	DD	DD	BB	BB	DD	BB	BB	DD	DD	DD	DD	BB	BB	DD	BB	DD	DD	BB	BB	BB	BB	BB
chr11_38775792_38775807	DD	DD	BB	DD	BB	BB	BB	BB	DD	DD	DD	BB	DD	BB	DD	BB	BB	BB	BB	DD	DD	DD	DD	DD	DD	BB	DD	DD	DD	BB	BB	DD	BB	BB	DD	DD	DD	DD	BB	BB	DD	BB	DD	DD	BB	BB	BB	BB	BB
chr11_38785575_38785588	DD	DD	BB	DD	BB	BB	BB	BB	DD	DD	DD	BB	DD	BB	DD	BB	BB	BB	BB	DD	DD	DD	DD	DD	DD	BB	DD	DD	DD	BB	BB	DD	BB	BB	DD	DD	DD	DD	BB	BB	DD	BB	DD	DD	BB	BB	BB	BB	BB
chr11_38841368_38841379	DD	DD	BB	DD	BB	BB	BB	BB	DD	DD	DD	BB	DD	BB	DD	BB	BB	BB	BB	DD	DD	DD	DD	DD	DD	BB	DD	DD	DD	BB	BB	DD	BB	BB	DD	DD	DD	dn	BB	BB	DD	BB	DD	DD	BB	BB	BB	BB	BB
chr11_38873341_38873364	DD	DD	BB	DD	BB	BB	BB	BB	DD	DD	DD	BB	DD	BB	DD	BB	BB	BB	BB	DD	DD	DD	DD	DD	DD	BB	DD	DD	DD	BB	BB	DD	BB	BB	DD	DD	DD	DD	BB	BB	DD	BB	DD	DD	BB	BB	BB	BB	BB
chr11_38883691_38883710	DD	DD	BB	DD	BB	BB	BB	BB	DD	DD	DD	BB	DD	BB	DD	BB	BB	BB	BB	DD	DD	DD	DD	DD	DD	BB	DD	DD	DD	BB	BB	DD	BB	BB	DD	DD	DD	DD	BB	BB	DD	BB	DD	DD	BB	BB	BB	BB	BB
chr11_38893756_38893779	DD	DD	BB	DD	BB	BB	BB	BB	DD	DD	DD	BB	DD	BB	DD	BB	BB	BB	BB	DD	DD	DD	DD	DD	DD	BB	DD	DD	DD	BB	BB	DD	BB	BB	DD	DD	DD	DD	BB	BB	DD	BB	DD	DD	BB	BB	BB	BB	BB
chr11_38895271_38895282	DD	DD	BB	DD	BB	BB	BB	BB	DD	DD	DD	BB	DD	BB	DD	BB	BB	BB	BB	DD	DD	DD	DD	DD	DD	BB	DD	DD	DD	BB	BB	DD	BB	BB	DD	DD	DD	DD	BB	BB	DD	BB	DD	DD	BB	BB	BB	BB	BB
chr11_38913077_38913092	DD	DD	BB	DD	BB	BB	BB	BB	DD	DD	DD	BB	DD	BB	DD	BB	BB	BB	BB	DD	DD	DD	DD	DD	DD	BB	DD	DD	DD	BB	BB	DD	BB	BB	DD	DD	DD	DD	BB	BB	DD	BB	DD	DD	BB	BB	BB	BB	BB
chr11_38925536_38925549	DD	DD	BB	DD	BB	BB	BB	BB	dn	DD	DD	BB	DD	BB	DD	BB	BB	BB	BB	DD	DD	DD	DD	DD	DD	BB	DD	DD	DD	BB	BB	DD	BB	BB	DD	DD	DD	DD	BB	BB	DD	BB	DD	DD	BB	BB	BB	BB	BB
chr11_38976877_38976900	DD	DD	BB	DD	BB	BB	BB	BB	DD	DD	DD	BB	DD	BB	DD	BB	BB	BB	BB	DD	DD	DD	DD	DD	DD	BB	DD	DD	DD	BB	BB	DD	BB	BB	DD	DD	DD	DD	BB	BB	DD	BB	DD	DD	BB	BB	BB	BB	BB
chr11_38995491_38995508	dd	dd	BB	dd	BB	BB	BB	BB	dd	dd	dd	BB	dd	BB	dd	BB	BB	BB	BB	dd	dd	dd	dd	dd	dd	BB	dd	dd	dd	BB	BB	dd	BB	BB	dd	dd	dd	dd	BB	BB	dd	BB	dd	dd	BB	BB	BB	BB	BB
chr11_38995507_38995518	DD	DD	BB	DD	BB	BB	BB	BB	DD	DD	DD	BB	DD	BB	DD	BB	BB	BB	BB	dn	DD	DD	DD	DD	DD	BB	DD	DD	DD	BB	BB	DD	BB	BB	DD	DD	DD	DD	BB	BB	DD	BB	DD	DD	BB	BB	BB	BB	BB
chr11_38999889_38999902	DD	DD	BB	DD	BB	BB	BB	BB	DD	DD	DD	BB	DD	BB	DD	BB	BB	BB	BB	DD	DD	DD	DD	DD	DD	BB	DD	DD	DD	BB	BB	DD	BB	BB	DD	DD	DD	DD	BB	BB	DD	BB	DD	DD	BB	BB	BB	BB	BB
chr11_39020541_39020565	DD	DD	BB	DD	BB	BB	BB	BB	DD	DD	DD	BB	DD	BB	DD	BB	BB	BB	BB	DD	DD	DD	DD	DD	DD	BB	DD	DD	DD	BB	BB	DD	BB	BB	DD	DD	DD	DD	BB	BB	DD	BB	DD	DD	BB	BB	BB	BB	BB
chr11_39055273_39055305	DD	DD	BB	DD	BB	BB	BB	BB	DD	DD	DD	BB	DD	BB	DD	BB	BB	BB	BB	DD	DD	DD	DD	DD	DD	BB	DD	DD	DD	BB	BB	DD	BB	BB	DD	DD	DD	DD	BB	BB	DD	BB	DD	DD	BB	BB	BB	BB	BB
chr11_39071221_39071244	DD	DD	BB	DD	BB	BB	BB	BB	DD	DD	DD	BB	DD	BB	DD	BB	BB	BB	BB	DD	DD	DD	DD	DD	DD	BB	DD	DD	DD	BB	BB	DD	BB	BB	DD	DD	DD	DD	BB	BB	DD	BB	DD	DD	BB	BB	BB	BB	BB
chr11_39079612_39079623	DD	DD	BB	DD	BB	BB	BB	BB	DD	DD	DD	BB	DD	BB	DD	BB	BB	BB	BB	DD	DD	DD	DD	DD	DD	BB	DD	DD	DD	BB	BB	DD	BB	BB	DD	DD	DD	DD	BB	BB	DD	BB	DD	DD	BB	BB	BB	BB	BB
chr11_39080889_39080908	DD	DD	BB	DD	BB	BB	BB	BB	DD	DD	DD	BB	DD	BB	DD	BB	BB	BB	BB	DD	DD	DD	DD	DD	DD	BB	DD	DD	DD	BB	BB	DD	BB	BB	DD	DD	DD	DD	BB	BB	DD	BB	DD	DD	BB	BB	BB	BB	BB
chr11_39117616_39117627	DD	DD	BB	DD	BB	BB	BB	BB	DD	DD	DD	BB	DD	BB	DD	BB	BB	BB	BB	DD	DD	DD	DD	DD	DD	BB	DD	DD	DD	BB	BB	DD	BB	BB	DD	DD	DD	DD	BB	BB	DD	BB	DD	DD	BB	BB	BB	BB	BB
chr11_39119489_39119543	DD	DD	BB	DD	BB	BB	BB	BB	DD	DD	DD	BB	DD	BB	DD	BB	BB	BB	BB	DD	DD	DD	DD	DD	DD	BB	DD	DD	DD	BB	BB	DD	BB	BB	DD	DD	DD	DD	BB	BB	DD	BB	DD	DD	BB	BB	BB	BB	BB
chr11_39153464_39153488	DD	DD	BB	DD	BB	BB	BB	BB	NA	DD	DD	BB	DD	BB	DD	BB	BB	BB	BB	DD	NA	DD	DD	DD	DD	BB	DD	DD	DD	BB	BB	DD	BB	BB	DD	DD	DD	NA	NN	BB	DD	BB	DD	DD	BB	BB	BB	BB	BB
chr11_39168803_39168814	DD	DD	BB	DD	BB	BB	BB	BB	DD	DD	DD	BB	DD	BB	DD	BB	BB	BB	BB	DD	DD	DD	dn	DD	DD	BB	DD	DD	DD	BB	BB	DD	BB	BB	DD	DD	DD	DD	BB	BB	DD	BB	DD	DD	BB	BB	BB	BB	BB
chr11_39210834_39210865	DD	DD	BB	DD	BB	BB	BB	BB	DD	DD	DD	BB	DD	BB	DD	BB	BB	BB	BB	DD	DD	DD	DD	DD	DD	BB	DD	DD	DD	BB	BB	DD	BB	BB	DD	DD	DD	DD	BB	BB	DD	BB	DD	DD	BB	BB	BB	BB	BB
chr11_39246803_39246834	DD	DD	BB	DD	BB	BB	BB	BB	DD	DD	DD	BB	DD	BB	DD	BB	BB	BB	BB	DD	DD	bd	DD	DD	DD	BB	DD	DD	DD	BB	BB	DD	BB	BB	DD	DD	DD	DD	BB	BB	DD	BB	DD	DD	BB	BB	BB	BB	BB
chr11_39271069_39271082	DD	DD	BB	DD	BB	BB	BB	BB	DD	DD	DD	BB	DD	BB	DD	BB	BB	BB	BB	DD	DD	DD	DD	DD	DD	BB	DD	DD	DD	BB	BB	DD	BB	BB	DD	DD	DD	DD	BB	BB	DD	BB	DD	DD	BB	BB	BB	BB	BB
chr11_39274323_39274352	DD	DD	BB	DD	BB	BB	BB	BB	DD	DD	DD	BB	DD	BB	DD	BB	BB	BB	BB	DD	DD	DD	DD	DD	DD	BB	DD	DD	DD	BB	BB	DD	BB	BB	DD	DD	DD	DD	BB	BB	DD	BB	DD	DD	BB	BB	BB	BB	BB
chr11_39280244_39280278	DD	DD	BB	DD	BB	BB	BB	BB	DD	DD	DD	BB	DD	BB	DD	BB	BB	BB	BB	DD	DD	DD	DD	DD	DD	BB	DD	DD	DD	BB	BB	DD	BB	BB	DD	DD	DD	DD	BB	BB	DD	BB	DD	DD	BB	BB	BB	BB	BB
chr11_39291625_39291648	DD	DD	BB	DD	BB	BB	BB	BB	DD	DD	DD	BB	DD	BB	DD	BB	BB	bn	BB	DD	DD	DD	DD	DD	DD	BB	DD	DD	DD	BB	BB	DD	BB	BB	DD	DD	DD	DD	BB	BB	DD	BB	DD	DD	BB	BB	BB	BB	BB
chr11_39294619_39294636	DD	DD	BB	DD	BB	BB	BB	BB	DD	DD	DD	BB	DD	BB	DD	BB	BB	BB	BB	DD	DD	DD	DD	DD	DD	BB	DD	DD	DD	BB	BB	DD	BB	BB	DD	DD	DD	DD	BB	BB	DD	BB	DD	DD	BB	BB	BB	BB	BB
chr11_39299542_39299593	FF	FF	FF	FF	FF	FF	FF	FF	FF	FF	FF	FF	FF	FF	FF	FF	FF	FF	FF	FF	FF	FF	FF	FF	FF	FF	FF	FF	FF	NA	FF	FF	fn	FF	FF	FF	FF	FF	FF	fn	NA	FF	FF	FF	FF	FF	FF	FF	FF
chr11_39304027_39304044	DD	DD	BB	DD	BB	BB	BB	BB	DD	DD	DD	BB	DD	BB	DD	BB	BB	BB	BB	DD	DD	DD	DD	DD	DD	BB	DD	DD	DD	BB	BB	DD	BB	BB	DD	DD	DD	DD	BB	BB	DD	BB	DD	DD	BB	BB	BB	BB	BB
chr11_39331385_39331419	DD	DD	BB	DD	BB	BB	BB	BB	DD	DD	DD	BB	DD	BB	DD	BB	BB	BB	BB	DD	DD	DD	DD	DD	DD	BB	DD	DD	DD	BB	BB	DD	BB	BB	DD	DD	DD	DD	BB	BB	DD	BB	DD	DD	BB	BB	BB	BB	BB
chr11_39351945_39351959	DD	df	FF	df	FF	FF	FF	FF	df	df	df	FF	df	FF	df	FF	FF	FF	FF	df	df	df	df	df	df	FF	df	df	df	FF	FF	df	FF	FF	df	df	df	df	FF	FF	df	FF	df	df	FF	FF	FF	FF	FF
chr11_39354579_39354632	NA	NA	BB	DD	NA	BB	BB	NA	DD	NA	NA	BB	NA	BB	NA	BB	BB	BB	BB	DD	DD	dn	NA	NA	NN	NA	NA	DD	DD	NA	BB	NA	BB	NA	DD	NA	NA	NA	BB	BB	NA	BB	DD	DD	BB	NA	BB	BB	NA
chr11_39479712_39479751	DD	DD	BB	DD	BB	BB	BB	BB	DD	DD	DD	BB	DD	BB	DD	BB	BB	BB	BB	DD	DD	DD	DD	DD	DD	BB	DD	DD	DD	BB	BB	DD	BB	BB	DD	DD	DD	DD	BB	BB	DD	BB	DD	DD	BB	BB	BB	BB	BB
chr11_39542567_39542596	FF	FF	FF	FF	FF	FF	FF	NA	FF	FF	FF	FF	FF	FF	FF	FF	NA	FF	FF	FF	NA	NN	FF	FF	FF	NA	FF	FF	FF	FF	FF	FF	FF	FF	FF	FF	FF	FF	FF	FF	NA	FF	FF	FF	FF	FF	FF	FF	FF
chr11_39577365_39577408	DD	DD	BB	DD	BB	BB	BB	BB	DD	DD	DD	BB	DD	BB	DD	BB	BB	BB	BB	dn	DD	DD	DD	DD	DD	BB	DD	DD	DD	BB	BB	DD	BB	BB	NA	DD	DD	DD	BB	BB	DD	BB	DD	DD	BB	BB	BB	BB	BB
chr11_39619834_39619881	DD	DD	BB	DD	BB	BB	BB	DD	DD	DD	DD	BB	DD	BB	DD	BB	BB	BB	BB	DD	DD	DD	DD	DD	bd	BB	DD	DD	DD	BB	BB	DD	BB	BB	NA	dn	DD	DD	BB	BB	DD	BB	DD	DD	BB	BB	BB	BB	BB
chr11_39624005_39624049	DD	DD	BB	DD	BB	BB	BB	BB	DD	DD	dn	BB	DD	BB	DD	BB	BB	BB	BB	DD	DD	DD	DD	DD	DD	BB	DD	DD	DD	BB	BB	DD	BB	BB	NA	DD	DD	DD	BB	BB	DD	BB	DD	DD	BB	BB	BB	BB	BB
chr11_39683232_39683251	DD	DD	BB	DD	BB	BB	BB	BB	DD	DD	DD	BB	DD	BB	DD	BB	BB	BB	BB	DD	DD	DD	DD	DD	DD	BB	DD	DD	DD	BB	BB	DD	BB	BB	BB	DD	DD	DD	BB	BB	DD	BB	DD	DD	BB	BB	BB	BB	BB
chr11_39732737_39732788	DD	DD	BB	NA	NA	BB	BB	BB	DD	DD	DD	BB	NA	BB	DD	BB	BB	NN	NN	NA	DD	DD	DD	DD	DD	NA	DD	DD	DD	NA	BB	DD	BB	NA	NA	DD	DD	DD	BB	NA	NA	BB	DD	DD	NA	BB	BB	BB	BB
chr11_39844423_39844462	FF	FF	FF	FF	FF	FF	FF	NA	FF	FF	fn	FF	FF	FF	NA	FF	FF	NN	FF	FF	NA	FF	FF	FF	FF	FF	FF	FF	FF	FF	FF	NA	FF	FF	FF	FF	FF	FF	NA	FF	FF	FF	FF	FF	FF	NA	FF	FF	FF
chr11_39898832_39898883	FF	FF	NN	FF	NA	FF	FF	NA	fn	NA	FF	FF	FF	FF	NA	FF	FF	FF	fn	FF	FF	FF	FF	NA	FF	fn	FF	FF	FF	NA	FF	FF	FF	FF	NA	FF	FF	FF	FF	NA	FF	fn	FF	FF	FF	FF	FF	FF	NA
chr11_39980342_39980373	FF	FF	FF	FF	FF	FF	FF	FF	FF	FF	FF	FF	FF	FF	FF	FF	NA	NN	NA	FF	FF	FF	FF	FF	FF	NA	FF	FF	FF	FF	NA	NA	FF	FF	FF	FF	NA	FF	FF	FF	NA	FF	FF	FF	FF	FF	FF	FF	FF
chr11_40214409_40214464	DD	DD	DD	DD	DD	DD	DD	DD	DD	DD	DD	DD	DD	DD	DD	DD	DD	DD	DD	DD	DD	DD	DD	DD	DD	NA	DD	DD	DD	DD	DD	DD	DD	DD	DD	DD	DD	DD	DD	DD	DD	DD	DD	DD	DD	NA	UU	DD	NA
chr11_40368971_40369018	FF	FF	FF	FF	FF	FF	FF	FF	NA	FF	FF	FF	FF	FF	FF	FF	FF	FF	FF	FF	FF	FF	FF	FF	NN	NA	NN	FF	FF	NA	FF	NA	FF	FF	FF	FF	FF	NA	FF	FF	NA	FF	FF	FF	FF	NA	FF	FF	FF
chr11_40371668_40371733	NN	NN	NN	NN	NA	NA	NN	DD	NN	NN	NN	NN	NN	NN	NN	NN	NA	NN	NN	NA	NN	NN	NN	NA	NN	NN	NN	DD	NN	NA	NN	NN	NA	NN	NN	DD	DD	DD	NA	NN	DD	NN	DD	NN	NN	NA	NN	dn	NN
chr11_40449286_40449341	FF	FF	FF	NA	FF	FF	FF	FF	FF	FF	NA	FF	FF	FF	FF	NN	FF	FF	FF	NA	NA	FF	FF	FF	NA	NA	FF	fn	FF	NA	FF	FF	FF	fn	NA	FF	FF	FF	FF	FF	NA	FF	FF	NN	FF	FF	FF	FF	FF
chr11_40528086_40528129	DD	DD	BB	DD	BB	bn	BB	BB	DD	DD	DD	BB	DD	BB	DD	BB	BB	BB	BB	DD	DD	DD	DD	DD	DD	bn	DD	DD	DD	BB	BB	DD	BB	BB	BB	DD	DD	DD	bn	BB	DD	BB	DD	bd	BB	BB	BB	DD	BB
chr11_40537585_40537624	FF	FF	FF	FF	FF	FF	FF	FF	FF	FF	FF	FF	FF	FF	FF	FF	FF	FF	FF	FF	FF	FF	FF	FF	FF	FF	FF	FF	FF	FF	FF	FF	FF	FF	FF	FF	FF	FF	FF	FF	FF	FF	FF	FF	FF	FF	FF	FF	FF
chr11_40548050_40548101	DD	DD	BB	BB	BB	NA	BB	BB	NA	DD	dn	NN	DD	BB	DD	bd	BB	bd	BB	NA	DD	DD	DD	DD	NA	NA	DD	DD	DD	NA	DD	dn	BB	BB	NA	DD	DD	NA	BB	NA	NA	NA	DD	DD	BB	DD	BB	DD	BB
chr11_40549010_40549057	NA	FF	FF	NN	FF	NA	FF	FF	FF	FF	FF	FF	FF	FF	FF	FF	NN	FF	FF	FF	FF	FF	FF	NA	FF	NA	FF	FF	FF	FF	NA	FF	FF	FF	FF	NA	FF	FF	FF	FF	NA	FF	FF	NN	FF	FF	FF	FF	FF
chr11_40667355_40667394	NA	FF	FF	FF	FF	FF	FF	FF	FF	FF	FF	FF	FF	FF	NA	FF	NA	FF	FF	FF	FF	FF	NA	FF	FF	FF	FF	FF	FF	FF	FF	FF	FF	FF	FF	FF	FF	FF	FF	FF	FF	FF	FF	FF	FF	FF	FF	FF	FF
chr11_40712460_40712504	FF	FF	FF	FF	FF	FF	FF	FF	FF	FF	NA	FF	FF	FF	FF	FF	FF	FF	FF	FF	FF	FF	FF	FF	FF	FF	FF	FF	FF	FF	FF	FF	FF	FF	FF	FF	FF	FF	FF	FF	FF	FF	FF	FF	FF	FF	FF	FF	NA
chr11_40781214_40781237	FF	NN	FF	FF	NA	FF	FF	FF	FF	fn	FF	FF	FF	FF	FF	FF	FF	FF	NA	FF	NA	NA	FF	FF	FF	NA	NA	NA	FF	FF	NA	NA	FF	FF	FF	FF	NA	FF	FF	FF	NA	FF	FF	FF	FF	FF	FF	NA	FF
chr11_41069012_41069035	NA	FF	FF	FF	FF	NA	NN	FF	FF	NA	FF	NA	FF	NA	FF	NA	FF	FF	FF	FF	FF	NA	FF	FF	fn	NA	FF	FF	FF	NA	FF	FF	FF	FF	FF	NA	NA	NA	FF	FF	NA	FF	FF	FF	FF	NA	FF	FF	NA
chr11_41302310_41302361	NA	FF	FF	fn	NA	FF	FF	NA	NA	FF	FF	FF	NN	FF	FF	FF	FF	FF	FF	FF	FF	FF	FF	FF	FF	NA	FF	FF	FF	FF	FF	NA	NA	FF	NN	FF	FF	FF	FF	FF	NA	FF	FF	FF	FF	FF	FF	FF	FF
chr11_41454246_41454293	DD	DD	BB	DD	BB	NA	BB	BB	DD	DD	DD	BB	NA	BB	DD	BB	BB	BB	BB	DD	DD	NA	DD	DD	DD	BB	DD	DD	NA	BB	BB	DD	BB	BB	BB	DD	DD	DD	BB	BB	DD	BB	DD	DD	BB	NA	BB	DD	BB
chr11_41533064_41533087	FF	FF	FF	FF	FF	FF	FF	FF	FF	FF	FF	FF	FF	NA	FF	FF	FF	FF	FF	FF	FF	FF	FF	FF	FF	FF	FF	NN	FF	FF	FF	FF	FF	FF	FF	FF	FF	FF	FF	FF	FF	FF	FF	FF	FF	FF	FF	FF	FF
chr11_41659452_41659490	FF	FF	FF	NN	FF	FF	FF	FF	FF	FF	FF	FF	FF	NA	FF	FF	FF	FF	FF	FF	FF	FF	FF	FF	FF	NA	FF	FF	NA	FF	FF	FF	FF	FF	FF	FF	NA	FF	FF	FF	FF	NA	NA	FF	FF	FF	NA	FF	NA
chr11_41781095_41781124	FF	FF	FF	fn	FF	FF	FF	FF	FF	FF	FF	FF	FF	FF	FF	FF	FF	FF	FF	FF	FF	FF	FF	FF	FF	FF	FF	FF	FF	FF	FF	FF	FF	FF	FF	FF	FF	NA	FF	FF	FF	FF	FF	FF	FF	FF	FF	FF	FF
chr11_41804793_41804822	FF	FF	FF	FF	FF	FF	FF	FF	FF	FF	FF	FF	FF	FF	FF	FF	FF	FF	FF	FF	FF	FF	FF	FF	FF	FF	FF	FF	FF	NA	FF	FF	FF	FF	FF	NA	FF	FF	FF	FF	NA	FF	FF	FF	FF	FF	FF	FF	FF
chr11_41852565_41852608	DD	bd	BB	DD	BB	BB	BB	DD	NA	DD	NA	BB	DD	BB	DD	BB	BB	BB	NA	DD	DD	DD	DD	DD	DD	NA	DD	DD	DD	BB	NA	DD	BB	BB	BB	DD	DD	DD	BB	BB	NA	NN	DD	DD	BB	NA	BB	DD	NA
chr11_41944142_41944193	FF	NA	FF	NA	BB	BB	BB	FF	FF	NA	FF	BB	FF	BB	NA	BB	BB	NA	BB	FF	NA	FF	NA	NA	FF	NA	NA	fn	FF	BB	BB	NA	BB	BB	NA	FF	FF	FF	BB	BB	NA	BB	FF	NA	BB	BB	BB	FF	NA
chr11_41998745_41998768	DD	DD	BB	DD	BB	BB	BB	DD	DD	DD	DD	BB	DD	BB	DD	BB	BB	BB	BB	DD	DD	DD	DD	DD	DD	BB	DD	DD	DD	BB	BB	DD	BB	BB	BB	DD	DD	DD	BB	BB	DD	BB	DD	DD	BB	BB	BB	DD	BB
chr11_41998949_41998966	DD	DD	BB	DD	BB	BB	BB	DD	DD	DD	DD	BB	DD	BB	DD	BB	BB	BB	BB	DD	DD	DD	DD	DD	DD	BB	DD	DD	DD	BB	BB	DD	BB	BB	BB	DD	DD	DD	BB	BB	DD	BB	DD	DD	BB	BB	BB	DD	BB
chr11_42003738_42003761	DD	DD	BB	DD	BB	BB	BB	DD	DD	DD	DD	BB	DD	BB	DD	BB	BB	BB	BB	DD	DD	DD	DD	DD	DD	BB	DD	DD	DD	BB	BB	DD	BB	BB	BB	DD	DD	DD	BB	BB	DD	BB	DD	DD	BB	BB	BB	DD	BB
chr11_42054334_42054345	DD	DD	BB	DD	BB	BB	BB	DD	DD	DD	DD	BB	DD	BB	DD	BB	BB	BB	BB	DD	DD	DD	DD	DD	DD	BB	DD	DD	DD	BB	BB	DD	BB	BB	BB	DD	DD	DD	BB	BB	DD	BB	DD	DD	BB	BB	BB	DD	BB
chr11_42068257_42068276	DD	DD	BB	DD	BB	BB	BB	DD	DD	DD	DD	BB	DD	BB	DD	BB	BB	BB	BB	DD	DD	DD	DD	DD	DD	BB	DD	DD	DD	BB	BB	DD	BB	BB	BB	DD	DD	DD	BB	BB	DD	BB	DD	DD	BB	BB	BB	DD	BB
chr11_42085713_42085732	DD	DD	BB	DD	BB	BB	BB	DD	DD	DD	DD	BB	DD	BB	DD	BB	BB	BB	BB	DD	DD	DD	DD	DD	DD	BB	DD	DD	DD	BB	BB	DD	BB	BB	BB	DD	DD	DD	BB	BB	DD	BB	DD	DD	BB	BB	BB	DD	BB
chr11_42099871_42099882	DD	DD	BB	DD	BB	BB	BB	DD	DD	DD	DD	BB	DD	BB	DD	BB	BB	BB	BB	DD	DD	DD	DD	DD	DD	BB	DD	DD	DD	BB	BB	DD	BB	BB	BB	DD	DD	DD	BB	BB	DD	BB	DD	DD	BB	BB	BB	DD	BB
chr11_42112725_42112752	DD	DD	BB	DD	BB	BB	BB	DD	DD	DD	DD	BB	DD	BB	DD	BB	BB	BB	BB	DD	DD	DD	DD	DD	DD	BB	DD	DD	DD	BB	BB	DD	BB	BB	BB	DD	DD	DD	BB	BB	DD	BB	DD	DD	BB	BB	BB	DD	BB
chr11_42129201_42129214	DD	DD	BB	DD	BB	BB	BB	DD	DD	DD	dn	BB	DD	BB	DD	BB	BB	BB	BB	DD	DD	DD	DD	DD	DD	BB	DD	DD	DD	BB	BB	DD	BB	BB	BB	DD	DD	DD	BB	BB	DD	BB	dn	DD	BB	BB	BB	DD	BB
chr11_42145951_42145970	DD	DD	BB	DD	BB	BB	BB	DD	DD	DD	DD	BB	DD	BB	DD	BB	BB	BB	BB	DD	DD	DD	DD	DD	DD	BB	DD	DD	DD	BB	BB	DD	BB	BB	BB	DD	DD	DD	BB	BB	DD	BB	DD	DD	BB	BB	BB	DD	BB
chr11_42149024_42149039	DD	DD	BB	DD	BB	BB	BB	DD	DD	DD	DD	BB	DD	BB	DD	BB	BB	BB	BB	DD	DD	DD	DD	DD	DD	BB	DD	DD	DD	BB	BB	DD	BB	BB	BB	DD	DD	DD	BB	BB	DD	BB	DD	DD	BB	BB	BB	DD	BB
chr11_42160033_42160057	DD	DD	BB	DD	BB	BB	BB	DD	DD	DD	DD	BB	DD	BB	DD	BB	BB	BB	BB	DD	DD	DD	DD	DD	DD	BB	DD	DD	DD	BB	BB	DD	BB	BB	BB	DD	DD	DD	BB	BB	DD	BB	DD	DD	BB	BB	BB	DD	BB
chr11_42161839_42161850	df	dn	FF	df	FF	FF	FF	dn	df	dn	dn	FF	df	FF	df	FF	FF	FF	FF	dn	df	df	df	dn	dn	FF	dn	df	df	FF	FF	dn	FF	FF	FF	df	df	df	FF	FF	df	FF	df	df	FF	FF	FF	df	FF
chr11_42193010_42193021	DD	DD	BB	DD	BB	BB	BB	DD	DD	DD	DD	BB	DD	BB	DD	BB	BB	BB	BB	DD	DD	DD	DD	DD	DD	BB	DD	DD	DD	BB	BB	DD	BB	BB	BB	DD	DD	DD	BB	BB	DD	BB	DD	DD	BB	BB	BB	DD	BB
chr11_42196626_42196637	DD	DD	BB	DD	BB	BB	BB	DD	DD	DD	DD	BB	DD	BB	DD	BB	BB	BB	BB	DD	DD	DD	DD	DD	DD	BB	DD	DD	DD	BB	BB	DD	BB	BB	BB	DD	DD	DD	BB	BB	DD	BB	DD	DD	BB	BB	BB	DD	BB
chr11_42199369_42199418	DD	DD	BB	DD	BB	BB	BB	DD	DD	DD	DD	BB	DD	NN	DD	BB	BB	BB	BB	DD	DD	DD	DD	DD	NA	BB	DD	DD	DD	BB	BB	NA	BB	BB	BB	DD	DD	DD	BB	BB	DD	BB	DD	DD	BB	BB	BB	DD	BB
chr11_42216771_42216784	DD	DD	BB	DD	BB	BB	BB	DD	DD	DD	DD	BB	DD	BB	DD	BB	BB	BB	BB	DD	DD	DD	DD	DD	DD	BB	DD	DD	DD	BB	BB	DD	BB	BB	BB	DD	DD	DD	BB	BB	DD	BB	DD	DD	BB	bn	BB	DD	BB
chr11_42217618_42217635	DD	DD	BB	DD	BB	BB	BB	DD	DD	DD	DD	BB	DD	BB	DD	BB	BB	BB	BB	DD	DD	DD	DD	DD	DD	BB	DD	DD	DD	BB	BB	DD	BB	BB	BB	DD	DD	bd	BB	BB	DD	BB	DD	DD	BB	BB	BB	DD	BB
chr11_42235874_42235894	DD	DD	BB	DD	BB	BB	BB	DD	DD	DD	DD	BB	DD	BB	DD	BB	BB	BB	BB	DD	DD	DD	DD	DD	DD	BB	DD	DD	DD	BB	BB	DD	BB	BB	BB	DD	DD	DD	BB	BB	DD	BB	DD	DD	BB	BB	BB	DD	BB
chr11_42250386_42250409	DD	DD	BB	DD	BB	BB	BB	DD	DD	DD	DD	BB	DD	BB	DD	BB	BB	BB	BB	DD	DD	DD	DD	DD	DD	BB	DD	DD	DD	BB	BB	DD	BB	BB	BB	DD	DD	DD	BB	BB	DD	BB	DD	DD	BB	BB	BB	DD	BB
chr11_42251261_42251294	DD	DD	bn	DD	BB	BB	BB	DD	DD	DD	DD	BB	DD	BB	DD	BB	bn	BB	BB	DD	DD	DD	DD	DD	DD	BB	DD	DD	DD	BB	BB	DD	bn	BB	BB	DD	DD	DD	BB	BB	DD	BB	DD	dn	BB	BB	BB	DD	BB
chr11_42297744_42297757	DD	DD	BB	DD	BB	BB	BB	DD	DD	DD	DD	BB	DD	BB	DD	BB	BB	BB	BB	DD	DD	DD	DD	DD	DD	BB	DD	DD	DD	BB	BB	DD	BB	BB	BB	DD	DD	DD	BB	BB	DD	BB	DD	DD	BB	BB	BB	DD	BB
chr11_42299331_42299345	DD	DD	BB	DD	BB	BB	BB	DD	DD	DD	DD	BB	DD	BB	DD	BB	BB	BB	BB	DD	DD	DD	DD	DD	DD	BB	DD	DD	DD	BB	BB	DD	BB	BB	BB	DD	DD	dn	BB	BB	DD	BB	DD	DD	BB	BB	BB	DD	BB
chr11_42313493_42313512	DD	DD	BB	DD	BB	BB	BB	DD	DD	DD	DD	BB	DD	BB	DD	BB	BB	BB	BB	DD	DD	DD	DD	DD	DD	BB	DD	DD	DD	BB	BB	DD	BB	BB	BB	DD	DD	DD	BB	BB	DD	BB	DD	DD	BB	BB	BB	DD	BB
chr11_42315703_42315747	UU	UU	BB	UU	BB	BB	BB	UU	UU	NA	UU	BB	UU	BB	UU	BB	BB	BB	BB	UU	UU	UU	UU	UU	UU	BB	UU	UU	UU	BB	BB	UU	BB	BB	BB	BB	UU	UU	BB	BB	UU	BB	UU	NA	BB	BB	BB	NA	BB
chr11_42325926_42325943	DD	DD	BB	DD	BB	BB	BB	DD	DD	DD	DD	BB	DD	BB	DD	BB	BB	BB	BB	DD	DD	DD	DD	DD	DD	BB	DD	DD	DD	BB	BB	DD	BB	BB	BB	DD	DD	DD	BB	BB	DD	BB	DD	DD	BB	BB	BB	DD	BB
chr11_42327670_42327713	DD	DD	BB	DD	BB	BB	BB	DD	DD	DD	DD	BB	DD	BB	DD	BB	BB	BB	BB	DD	DD	DD	DD	DD	DD	BB	DD	DD	DD	BB	BB	DD	BB	BB	BB	DD	DD	DD	BB	BB	DD	BB	DD	DD	BB	BB	BB	DD	BB
chr11_42367882_42367893	DD	DD	BB	DD	BB	BB	BB	DD	DD	DD	DD	BB	DD	BB	DD	BB	BB	BB	BB	DD	DD	DD	DD	DD	DD	BB	DD	DD	DD	BB	BB	DD	BB	BB	BB	DD	DD	DD	BB	BB	DD	BB	DD	DD	BB	BB	BB	DD	BB
chr11_42377259_42377294	NA	DD	BB	NA	BB	BB	BB	DD	DD	DD	DD	BB	NA	BB	DD	BB	BB	BB	BB	DD	DD	DD	dn	DD	DD	NA	DD	DD	DD	BB	BB	DD	BB	BB	BB	DD	DD	dn	BB	BB	DD	BB	NN	DD	BB	BB	BB	DD	BB
chr11_42402568_42402579	DD	DD	BB	DD	BB	BB	BB	DD	DD	DD	DD	BB	DD	BB	DD	BB	BB	BB	BB	DD	DD	DD	DD	DD	DD	BB	DD	DD	DD	BB	BB	DD	BB	BB	BB	DD	DD	DD	BB	BB	DD	BB	DD	DD	BB	BB	BB	DD	BB
chr11_42405400_42405414	DD	DD	BB	DD	BB	BB	BB	DD	DD	DD	DD	BB	DD	BB	DD	BB	BB	BB	BB	DD	DD	DD	DD	DD	DD	BB	DD	DD	DD	BB	BB	DD	BB	BB	BB	DD	DD	DD	BB	BB	DD	BB	DD	DD	BB	BB	BB	DD	BB
chr11_42407107_42407126	DD	DD	BB	DD	BB	BB	BB	DD	DD	DD	DD	BB	DD	BB	DD	BB	BB	BB	BB	DD	DD	DD	DD	DD	DD	BB	DD	DD	DD	BB	BB	DD	BB	BB	BB	DD	DD	DD	BB	BB	DD	BB	DD	DD	BB	BB	BB	DD	BB
chr11_42446041_42446052	DD	DD	BB	DD	BB	BB	BB	DD	DD	DD	DD	BB	DD	BB	DD	BB	BB	BB	BB	DD	DD	DD	DD	DD	DD	BB	DD	DD	DD	BB	BB	DD	BB	BB	BB	DD	DD	DD	BB	BB	DD	BB	DD	DD	BB	BB	BB	DD	BB
chr11_42477503_42477522	DD	DD	BB	DD	BB	BB	BB	DD	DD	DD	DD	BB	DD	BB	DD	BB	BB	BB	BB	DD	DD	DD	DD	DD	DD	BB	DD	DD	DD	BB	BB	DD	BB	BB	BB	DD	DD	DD	BB	BB	DD	BB	DD	DD	BB	BB	BB	DD	BB
chr11_42495347_42495373	DD	DD	BB	DD	BB	BB	BB	DD	DD	DD	DD	BB	DD	BB	DD	BB	BB	BB	BB	DD	DD	DD	DD	DD	DD	BB	DD	DD	DD	BB	BB	DD	BB	BB	BB	DD	DD	DD	BB	BB	DD	BB	DD	DD	BB	BB	BB	DD	BB
chr11_42531692_42531723	DD	DD	BB	DD	BB	BB	BB	DD	DD	DD	DD	BB	DD	BB	DD	BB	BB	BB	BB	DD	DD	DD	DD	DD	DD	BB	DD	DD	DD	BB	BB	DD	BB	BB	BB	DD	DD	DD	BB	BB	DD	BB	DD	DD	BB	BB	BB	DD	BB
chr11_42563673_42563687	DD	DD	BB	DD	BB	BB	BB	DD	DD	DD	DD	BB	DD	BB	DD	BB	BB	BB	BB	DD	DD	DD	DD	DD	DD	BB	DD	DD	DD	BB	BB	DD	BB	BB	BB	DD	DD	DD	BB	BB	DD	BB	DD	DD	BB	BB	BB	DD	BB
chr11_42612286_42612311	DD	DD	BB	DD	BB	BB	BB	DD	DD	DD	DD	BB	DD	BB	DD	BB	BB	BB	BB	DD	DD	DD	DD	DD	DD	BB	DD	DD	DD	BB	BB	DD	BB	BB	BB	DD	DD	DD	BB	BB	DD	BB	DD	DD	bn	BB	BB	DD	BB
chr11_42612780_42612791	DD	DD	BB	DD	BB	BB	BB	DD	DD	DD	DD	BB	DD	BB	DD	BB	BB	BB	BB	DD	DD	DD	DD	DD	DD	BB	DD	DD	DD	BB	BB	DD	BB	BB	BB	DD	DD	DD	BB	BB	DD	BB	DD	DD	BB	BB	BB	DD	BB
chr11_42645555_42645566	DD	DD	BB	DD	BB	BB	BB	DD	DD	DD	DD	BB	DD	BB	DD	BB	BB	BB	BB	DD	DD	DD	DD	DD	DD	BB	DD	DD	DD	BB	BB	DD	BB	BB	BB	DD	DD	DD	BB	BB	DD	BB	DD	DD	BB	BB	BB	DD	BB
chr11_42648161_42648178	df	df	FF	df	FF	FF	FF	df	DD	df	DD	FF	df	FF	df	FF	FF	FF	FF	df	df	df	df	df	df	FF	df	df	df	FF	FF	df	FF	FF	FF	df	df	df	FF	FF	DD	FF	df	df	FF	FF	FF	df	FF
chr11_42694405_42694424	FF	FF	FF	FF	FF	FF	FF	fn	FF	FF	FF	FF	FF	FF	FF	FF	FF	FF	FF	FF	FF	FF	FF	FF	FF	FF	FF	FF	FF	FF	FF	FF	FF	FF	FF	FF	FF	FF	FF	FF	FF	NN	FF	FF	FF	FF	FF	FF	FF
chr11_42711768_42711787	DD	DD	BB	DD	BB	BB	BB	DD	DD	DD	DD	BB	DD	BB	DD	BB	BB	BB	BB	DD	DD	DD	DD	DD	DD	BB	DD	DD	DD	BB	BB	DD	BB	BB	BB	DD	DD	DD	BB	BB	DD	BB	DD	DD	BB	BB	BB	DD	BB
chr11_42726789_42726813	DD	DD	BB	DD	BB	BB	BB	DD	DD	DD	DD	BB	DD	BB	DD	BB	BB	BB	BB	DD	DD	DD	DD	DD	DD	BB	DD	DD	DD	BB	BB	DD	BB	BB	BB	DD	DD	DD	BB	BB	DD	BB	DD	DD	BB	BB	BB	DD	BB
chr11_42735159_42735170	DD	DD	BB	DD	BB	BB	BB	DD	DD	DD	DD	BB	DD	BB	DD	BB	BB	BB	BB	DD	DD	DD	DD	DD	DD	BB	DD	DD	DD	BB	BB	DD	BB	BB	BB	DD	DD	DD	BB	BB	DD	BB	DD	DD	BB	BB	BB	DD	BB
chr11_42735171_42735182	DD	DD	BB	DD	BB	BB	BB	DD	DD	DD	DD	BB	DD	BB	DD	BB	BB	BB	BB	DD	DD	DD	DD	DD	DD	BB	DD	DD	DD	BB	BB	DD	BB	BB	BB	DD	DD	DD	BB	BB	DD	BB	DD	DD	BB	BB	BB	dn	BB
chr11_42802619_42802650	DD	DD	BB	DD	BB	BB	BB	DD	DD	DD	DD	BB	DD	BB	BB	BB	BB	BB	BB	DD	DD	DD	DD	DD	DD	BB	DD	DD	DD	BB	BB	DD	BB	BB	BB	DD	DD	DD	BB	BB	BB	BB	DD	DD	BB	BB	BB	DD	BB
chr11_42819478_42819513	DD	DD	BB	DD	NA	BB	BB	NA	DD	DD	DD	BB	DD	BB	NA	NA	NA	BB	NA	NA	DD	DD	NA	DD	bn	NA	DD	DD	DD	BB	bn	DD	BB	NA	NN	NA	DD	DD	NA	BB	NA	BB	dn	DD	BB	NA	NA	DD	NA
chr11_42825342_42825353	DD	DD	BB	DD	BB	BB	BB	DD	DD	DD	DD	BB	DD	BB	BB	BB	BB	BB	BB	DD	DD	DD	DD	DD	DD	BB	DD	DD	DD	BB	BB	DD	BB	BB	BB	DD	DD	DD	BB	BB	BB	BB	DD	DD	BB	BB	BB	DD	BB
chr11_42832978_42833017	DD	dd	BB	dd	BB	BB	BB	dd	dd	dd	dd	BB	dd	BB	BB	BB	BB	BB	BB	dd	dd	dd	dd	dd	dd	BB	dd	DD	dd	BB	BB	dd	BB	BB	BB	dd	dd	dd	BB	BB	BB	BB	dd	dd	BB	BB	BB	dd	BB
chr11_42847213_42847239	DD	DD	BB	DD	BB	BB	BB	DD	DD	DD	DD	BB	DD	BB	BB	BB	BB	BB	BB	DD	DD	dn	DD	DD	DD	BB	DD	DD	DD	BB	BB	DD	BB	BB	BB	DD	DD	DD	bn	BB	BB	BB	DD	DD	BB	BB	BB	DD	BB
chr11_42890824_42890835	DD	DD	BB	DD	BB	BB	BB	DD	DD	DD	DD	BB	DD	BB	BB	BB	BB	BB	BB	DD	DD	DD	DD	DD	DD	BB	DD	DD	DD	BB	BB	DD	BB	BB	BB	DD	DD	DD	BB	BB	BB	BB	DD	DD	BB	BB	BB	DD	BB
chr11_42901539_42901558	DD	DD	BB	DD	BB	BB	BB	DD	DD	DD	DD	BB	DD	BB	BB	BB	BB	BB	BB	DD	DD	DD	DD	DD	DD	BB	DD	DD	DD	BB	BB	DD	BB	BB	BB	DD	DD	DD	BB	BB	BB	BB	DD	DD	BB	BB	BB	DD	BB
chr11_42906555_42906594	DD	DD	BB	DD	BB	BB	BB	DD	DD	DD	DD	BB	DD	BB	BB	BB	BB	BB	BB	DD	DD	DD	DD	DD	DD	BB	DD	DD	DD	BB	BB	DD	BB	BB	BB	DD	dn	DD	BB	BB	BB	BB	DD	DD	BB	bn	BB	DD	BB
chr11_42916302_42916317	DD	DD	BB	DD	BB	BB	BB	DD	DD	DD	DD	BB	DD	BB	BB	BB	BB	BB	BB	DD	DD	DD	DD	DD	DD	BB	DD	DD	DD	BB	BB	DD	BB	BB	BB	DD	DD	DD	BB	BB	BB	BB	DD	DD	BB	BB	BB	DD	BB
chr11_42931413_42931452	DD	DD	BB	DD	BB	BB	BB	DD	DD	DD	NA	NA	BB	BB	BB	bd	BB	BB	BB	NA	DD	DD	DD	BB	BB	NA	NA	DD	DD	BB	BB	DD	BB	NA	BB	DD	DD	DD	BB	BB	NA	BB	DD	DD	BB	BB	BB	DD	NA
chr11_42991864_42991887	DD	DD	BB	DD	BB	BB	BB	DD	DD	DD	DD	BB	DD	BB	BB	BB	BB	BB	BB	DD	DD	DD	DD	DD	DD	BB	DD	DD	DD	BB	BB	DD	BB	BB	BB	DD	DD	DD	BB	BB	BB	DD	DD	DD	BB	BB	BB	DD	BB
chr11_43007927_43007959	DD	DD	BB	DD	BB	BB	BB	DD	DD	DD	DD	BB	DD	BB	BB	BB	BB	BB	BB	DD	DD	DD	DD	DD	DD	BB	DD	DD	DD	BB	BB	DD	BB	BB	BB	DD	DD	DD	BB	BB	BB	DD	DD	DD	BB	BB	BB	DD	BB
chr11_43027848_43027861	DD	DD	BB	DD	BB	BB	BB	dn	DD	DD	DD	BB	DD	BB	BB	BB	BB	BB	BB	DD	DD	DD	dn	DD	DD	BB	DD	DD	dn	BB	BB	DD	BB	BB	BB	DD	DD	DD	BB	BB	BB	DD	DD	DD	BB	BB	BB	DD	BB
chr11_43028862_43028875	DD	DD	BB	DD	BB	BB	BB	DD	DD	DD	DD	BB	DD	BB	BB	BB	BB	BB	BB	DD	DD	DD	DD	DD	DD	BB	DD	DD	DD	BB	BB	DD	BB	BB	BB	DD	DD	DD	BB	BB	BB	DD	DD	DD	BB	BB	BB	DD	BB
chr11_43058131_43058178	DD	DD	BB	DD	BB	BB	BB	DD	DD	BB	bd	BB	DD	BB	BB	BB	BB	BB	BB	BB	DD	DD	bd	BB	bd	BB	DD	DD	DD	BB	BB	DD	BB	BB	BB	DD	DD	DD	BB	BB	BB	DD	DD	DD	BB	BB	BB	DD	BB
chr11_43088321_43088340	DD	DD	BB	DD	BB	BB	BB	DD	DD	DD	DD	BB	DD	BB	BB	BB	BB	BB	BB	DD	DD	DD	DD	DD	DD	BB	DD	DD	DD	BB	BB	DD	BB	BB	BB	DD	DD	DD	BB	BB	BB	DD	DD	DD	BB	BB	BB	DD	BB
chr11_43114503_43114514	DD	DD	BB	DD	BB	BB	BB	DD	DD	DD	DD	BB	DD	BB	BB	BB	BB	BB	BB	DD	DD	DD	DD	DD	DD	BB	DD	DD	DD	BB	BB	DD	BB	BB	BB	DD	DD	DD	BB	BB	BB	DD	DD	DD	BB	BB	BB	DD	BB
chr11_43157177_43157188	DD	DD	BB	DD	BB	BB	BB	DD	DD	DD	DD	BB	DD	BB	BB	BB	BB	BB	BB	DD	DD	DD	DD	DD	DD	BB	DD	DD	DD	BB	BB	DD	BB	BB	BB	DD	DD	DD	BB	BB	BB	DD	DD	DD	BB	BB	BB	DD	BB
chr11_43179092_43179117	dd	dd	BB	dd	BB	BB	BB	dd	dd	dd	dd	BB	dd	BB	BB	BB	BB	BB	BB	dd	dd	dd	dd	dd	dd	BB	dd	dd	dd	BB	BB	dd	BB	BB	BB	dd	dd	dd	BB	BB	BB	dd	dd	dd	BB	BB	BB	dd	BB
chr11_43181548_43181561	DD	DD	BB	DD	BB	BB	BB	DD	DD	DD	DD	BB	DD	BB	BB	BB	BB	BB	BB	DD	DD	DD	DD	DD	DD	BB	DD	DD	DD	BB	BB	DD	BB	BB	BB	DD	DD	DD	BB	BB	BB	DD	DD	DD	BB	BB	BB	DD	BB
chr11_43196653_43196682	DD	DD	BB	DD	BB	BB	BB	DD	DD	DD	DD	BB	DD	BB	NN	BB	BB	NA	BB	DD	NA	DD	DD	DD	DD	NA	DD	DD	DD	BB	BB	DD	BB	BB	BB	DD	DD	DD	BB	NA	BB	DD	NA	DD	BB	BB	BB	DD	BB
chr11_43200991_43201034	DD	DD	BB	DD	BB	BB	BB	DD	DD	DD	DD	BB	DD	BB	BB	BB	BB	BB	BB	DD	DD	DD	DD	DD	DD	BB	DD	DD	DD	BB	BB	DD	BB	BB	BB	DD	DD	DD	BB	BB	BB	DD	DD	bd	BB	BB	BB	DD	BB
chr11_43226889_43226910	NA	DD	BB	DD	BB	NA	BB	dn	DD	DD	NA	BB	DD	NA	NN	NA	BB	BB	BB	DD	NA	DD	DD	DD	DD	BB	NA	DD	NA	BB	BB	DD	BB	BB	BB	NA	DD	DD	BB	NA	BB	NA	DD	DD	BB	BB	NA	DD	BB
chr11_43233718_43233735	DD	DD	BB	DD	BB	BB	BB	dn	DD	DD	DD	BB	DD	BB	BB	BB	BB	BB	BB	DD	DD	dn	DD	DD	dn	BB	DD	DD	DD	BB	BB	DD	BB	BB	BB	DD	DD	DD	BB	BB	BB	DD	DD	DD	BB	BB	BB	DD	BB
chr11_43330842_43330865	DD	DD	BB	DD	BB	BB	BB	DD	DD	DD	DD	BB	DD	BB	BB	BB	BB	BB	BB	DD	DD	DD	DD	DD	DD	BB	DD	DD	DD	BB	BB	DD	BB	BB	BB	DD	DD	DD	BB	BB	BB	DD	DD	DD	BB	BB	BB	DD	BB
chr11_43338180_43338223	DD	DD	BB	DD	BB	BB	BB	DD	DD	DD	DD	BB	DD	BB	BB	BB	bd	BB	BB	DD	DD	DD	DD	DD	DD	BB	DD	DD	DD	BB	BB	DD	BB	BB	BB	DD	DD	DD	BB	BB	BB	DD	DD	DD	BB	BB	BB	DD	BB
chr11_43355197_43355236	FF	FF	FF	NA	FF	FF	FF	FF	FF	FF	FF	FF	FF	FF	FF	FF	FF	FF	FF	FF	NN	NA	FF	FF	FF	FF	FF	FF	FF	FF	NA	FF	FF	FF	FF	FF	FF	FF	FF	FF	FF	FF	FF	FF	FF	FF	FF	FF	FF
chr11_43418626_43418637	DD	DD	BB	DD	BB	BB	BB	DD	DD	DD	DD	BB	DD	BB	BB	BB	BB	BB	BB	DD	DD	DD	DD	DD	DD	BB	DD	DD	DD	BB	BB	DD	BB	BB	BB	DD	DD	DD	BB	BB	BB	DD	DD	DD	BB	BB	BB	DD	BB
chr11_43433086_43433105	DD	DD	BB	DD	BB	BB	BB	DD	DD	DD	DD	BB	DD	BB	BB	BB	BB	BB	BB	DD	DD	DD	DD	DD	DD	BB	DD	DD	DD	BB	BB	DD	BB	BB	BB	DD	DD	DD	BB	BB	BB	DD	DD	DD	BB	BB	BB	DD	BB
chr11_43470980_43471019	DD	DD	BB	DD	BB	BB	BB	DD	DD	DD	DD	BB	DD	BB	BB	BB	BB	BB	BB	DD	DD	DD	DD	DD	DD	BB	DD	DD	DD	BB	BB	DD	BB	BB	BB	DD	DD	DD	BB	BB	BB	DD	DD	DD	BB	BB	BB	DD	BB
chr11_43472853_43472888	FF	FF	NN	FF	FF	FF	FF	FF	FF	FF	NA	NN	FF	NA	FF	FF	FF	FF	FF	FF	FF	FF	FF	FF	FF	NA	FF	FF	NA	FF	NA	FF	FF	FF	FF	NA	FF	FF	FF	FF	FF	FF	NA	FF	NA	NA	FF	FF	FF
chr11_43473590_43473607	DD	DD	BB	DD	BB	BB	BB	DD	DD	DD	DD	BB	DD	BB	BB	BB	BB	BB	BB	DD	DD	DD	DD	DD	DD	BB	DD	DD	DD	BB	BB	DD	BB	BB	BB	DD	DD	DD	BB	BB	BB	DD	DD	DD	BB	BB	BB	DD	BB
chr11_43596887_43596916	DD	DD	BB	DD	BB	BB	BB	DD	DD	DD	DD	BB	DD	BB	BB	BB	BB	BB	BB	DD	DD	DD	DD	DD	DD	BB	DD	DD	DD	BB	BB	DD	BB	BB	BB	DD	DD	DD	BB	BB	BB	DD	DD	DD	BB	BB	BB	DD	BB
chr11_43615433_43615480	DD	DD	NN	DD	BB	BB	BB	DD	DD	DD	DD	BB	DD	BB	BB	BB	NA	BB	BB	DD	DD	DD	DD	NA	DD	bn	DD	DD	NN	BB	BB	DD	BB	BB	BB	DD	DD	DD	BB	BB	bd	DD	DD	DD	BB	BB	BB	DD	NA
chr11_43635376_43635399	df	df	FF	df	FF	FF	FF	dn	df	df	df	FF	df	FF	FF	FF	FF	FF	FF	df	DD	df	df	df	df	FF	df	df	df	FF	FF	df	FF	FF	FF	df	DD	df	FF	FF	FF	DD	df	DD	FF	FF	FF	df	FF
chr11_43639077_43639111	FF	FF	FF	FF	NA	FF	FF	FF	FF	FF	FF	FF	FF	FF	FF	FF	NA	FF	FF	FF	FF	FF	NA	FF	FF	NA	FF	FF	FF	NA	NA	FF	NA	FF	FF	FF	FF	FF	FF	FF	NA	FF	NA	FF	FF	NA	FF	FF	NA
chr11_43641275_43641289	DD	DD	BB	DD	BB	BB	BB	DD	DD	DD	DD	BB	DD	BB	BB	BB	BB	BB	BB	DD	DD	DD	DD	DD	DD	BB	DD	DD	DD	BB	BB	DD	BB	BB	BB	DD	DD	DD	BB	BB	BB	DD	DD	DD	BB	BB	BB	DD	BB
chr11_43666372_43666407	DD	DD	BB	DD	BB	BB	BB	DD	DD	DD	DD	BB	DD	BB	BB	BB	BB	BB	BB	DD	DD	DD	DD	DD	DD	BB	DD	DD	DD	BB	BB	DD	BB	BB	BB	DD	DD	DD	BB	BB	BB	DD	DD	DD	BB	BB	BB	DD	bd
chr11_43688729_43688768	FF	FF	FF	NN	FF	FF	FF	FF	FF	FF	FF	FF	FF	FF	FF	FF	FF	FF	FF	FF	FF	FF	FF	FF	FF	FF	FF	FF	fn	FF	FF	FF	FF	FF	FF	FF	FF	FF	FF	FF	FF	FF	FF	FF	FF	FF	FF	FF	FF
chr11_43695169_43695212	DD	DD	NA	DD	NA	NA	DD	NN	NA	DD	NA	BB	DD	NA	NA	BB	NA	BB	BB	DD	NA	DD	DD	DD	DD	NA	NA	NA	DD	BB	BB	NA	BB	BB	BB	NA	DD	DD	BB	BB	NA	NA	DD	DD	NA	NA	BB	DD	BB
chr11_43761386_43761430	DD	DD	BB	DD	BB	BB	BB	DD	DD	DD	DD	BB	DD	BB	BB	BB	BB	BB	BB	DD	DD	DD	DD	DD	DD	BB	DD	DD	DD	BB	BB	DD	BB	BB	BB	DD	DD	DD	BB	BB	BB	DD	DD	DD	BB	BB	BB	DD	BB
chr11_43776790_43776831	dd	dd	BB	dd	BB	BB	BB	dd	dd	dd	dd	BB	dd	BB	bd	BB	BB	BB	BB	dd	dd	dd	DD	dd	dd	BB	dd	dd	dd	BB	BB	dd	BB	BB	BB	DD	dd	dd	BB	BB	BB	dd	dd	dd	BB	BB	BB	dd	BB
chr11_43777002_43777041	NA	DD	BB	DD	NA	BB	BB	DD	DD	DD	DD	NA	NA	NA	BB	BB	BB	BB	BB	DD	DD	DD	DD	DD	DD	NA	NA	DD	DD	BB	NA	DD	BB	NN	BB	DD	DD	DD	BB	BB	bd	DD	DD	DD	BB	BB	BB	DD	BB
chr11_43785296_43785311	dd	dd	BB	dd	BB	BB	BB	dd	dd	dd	dd	BB	dd	BB	BB	BB	BB	BB	BB	dd	dd	dd	dd	dd	dd	BB	DD	dd	dd	BB	BB	dd	BB	BB	BB	dd	dd	dd	BB	BB	BB	dd	dd	dd	BB	BB	BB	dd	BB
chr11_43799856_43799895	FF	FF	FF	FF	FF	NA	FF	FF	FF	NN	FF	FF	NA	FF	FF	FF	FF	FF	FF	FF	FF	FF	FF	FF	FF	FF	FF	FF	FF	NA	fn	NA	FF	NA	FF	NA	FF	FF	FF	FF	FF	FF	NA	FF	NA	NA	FF	FF	FF
chr11_43804992_43805046	DD	DD	BB	DD	BB	BB	BB	DD	DD	DD	DD	BB	DD	BB	BB	BB	BB	BB	BB	DD	DD	DD	DD	DD	DD	BB	DD	DD	DD	BB	BB	DD	BB	BB	BB	DD	DD	DD	BB	BB	BB	DD	DD	DD	BB	BB	BB	DD	BB
chr11_43813865_43813879	DD	DD	BB	DD	BB	BB	BB	DD	DD	DD	DD	BB	DD	BB	BB	BB	BB	BB	BB	DD	DD	DD	DD	DD	DD	BB	DD	DD	DD	BB	BB	DD	BB	BB	BB	DD	DD	DD	BB	BB	BB	DD	DD	DD	BB	BB	BB	DD	BB
chr11_43816733_43816744	DD	DD	BB	DD	BB	BB	BB	DD	DD	DD	DD	BB	DD	BB	BB	BB	BB	BB	BB	DD	DD	DD	DD	DD	DD	BB	DD	DD	DD	BB	BB	DD	BB	BB	BB	DD	DD	DD	bn	BB	BB	DD	DD	DD	BB	BB	BB	DD	BB
chr11_43839355_43839378	DD	DD	BB	DD	BB	BB	BB	DD	DD	DD	DD	BB	DD	BB	BB	BB	BB	BB	BB	DD	DD	DD	DD	DD	DD	BB	DD	DD	DD	BB	BB	DD	BB	BB	BB	DD	DD	DD	BB	BB	BB	DD	DD	DD	BB	BB	BB	DD	BB
chr11_43870094_43870125	DD	DD	BB	DD	BB	BB	BB	DD	DD	DD	DD	BB	DD	BB	BB	BB	BB	BB	BB	DD	DD	DD	DD	DD	DD	BB	DD	DD	DD	BB	BB	DD	BB	BB	BB	DD	DD	DD	BB	BB	BB	DD	DD	DD	BB	BB	BB	DD	BB
chr11_43874846_43874893	DD	DD	BB	DD	BB	BB	BB	DD	DD	DD	DD	BB	DD	BB	BB	BB	bn	BB	BB	DD	DD	DD	DD	DD	DD	BB	DD	DD	DD	BB	BB	DD	BB	BB	BB	DD	DD	DD	BB	BB	BB	DD	DD	DD	BB	BB	BB	DD	BB
chr11_43904867_43904880	DD	DD	BB	DD	BB	BB	BB	DD	DD	DD	DD	BB	DD	BB	BB	BB	BB	BB	BB	DD	DD	DD	DD	DD	DD	BB	DD	DD	DD	BB	BB	DD	BB	BB	BB	DD	DD	DD	BB	BB	BB	DD	DD	DD	BB	BB	BB	DD	BB
chr11_43915684_43915723	DD	DD	BB	DD	BB	BB	BB	DD	DD	DD	DD	BB	DD	BB	BB	BB	BB	BB	BB	DD	DD	DD	DD	DD	DD	BB	DD	DD	DD	BB	bn	DD	BB	BB	BB	DD	DD	DD	BB	BB	BB	DD	DD	DD	BB	BB	BB	DD	BB
chr11_43921542_43921553	DD	DD	BB	DD	BB	BB	BB	DD	DD	DD	DD	BB	DD	BB	BB	BB	BB	BB	BB	DD	DD	DD	DD	DD	DD	BB	DD	DD	DD	BB	BB	DD	BB	BB	BB	DD	DD	DD	BB	BB	BB	DD	DD	DD	BB	BB	BB	DD	BB
chr11_43922122_43922149	DD	DD	BB	DD	bn	BB	BB	DD	DD	DD	DD	BB	DD	BB	bn	BB	BB	BB	BB	DD	DD	DD	DD	DD	DD	BB	DD	DD	DD	BB	BB	DD	BB	BB	BB	DD	DD	DD	BB	BB	BB	DD	DD	DD	BB	bn	BB	DD	bn
chr11_43934623_43934638	DD	DD	BB	DD	BB	BB	BB	DD	DD	DD	DD	BB	DD	BB	BB	BB	BB	BB	BB	DD	DD	DD	DD	DD	DD	BB	DD	DD	DD	BB	BB	DD	BB	BB	BB	DD	DD	DD	BB	BB	BB	DD	DD	DD	BB	BB	BB	DD	BB
chr11_43940479_43940492	dd	dd	BB	dd	BB	BB	BB	dd	DD	dd	dd	BB	dd	BB	BB	BB	BB	BB	BB	dd	dd	dd	dd	dd	dd	BB	dd	dd	dd	BB	BB	dd	BB	BB	BB	DD	dd	dd	BB	BB	BB	DD	dd	bd	BB	BB	BB	dd	BB
chr11_43959806_43959823	DD	DD	BB	DD	BB	BB	BB	DD	DD	DD	DD	BB	DD	BB	BB	BB	BB	BB	BB	DD	DD	DD	DD	DD	DD	BB	DD	DD	DD	BB	BB	DD	BB	BB	BB	DD	DD	DD	BB	BB	BB	DD	DD	DD	BB	BB	BB	DD	BB
chr11_44005962_44005997	DD	NA	BB	DD	BB	BB	BB	NA	DD	NA	DD	BB	DD	BB	BB	BB	BB	NA	BB	NA	NA	NA	DD	NA	NA	BB	DD	DD	NA	BB	BB	DD	BB	BB	BB	DD	NA	DD	BB	BB	NA	NA	DD	NA	BB	BB	BB	NA	BB
chr11_44019970_44020025	NA	NA	NA	NA	BB	bn	BB	dn	DD	NN	NA	NN	DD	NN	BB	BB	BB	BB	BB	NN	NA	NA	NN	NN	DD	BB	NN	NN	NA	BB	BB	DD	bn	NA	BB	NN	NA	dn	BB	BB	NA	NN	NN	NA	NN	BB	BB	NN	BB
chr11_44020192_44020235	DD	DD	BB	DD	BB	BB	BB	DD	DD	DD	DD	BB	DD	BB	BB	BB	BB	BB	BB	DD	DD	DD	DD	DD	DD	BB	DD	DD	DD	BB	BB	DD	BB	BB	BB	DD	DD	DD	BB	BB	BB	DD	DD	DD	BB	BB	BB	DD	BB
chr11_44027824_44027847	DD	DD	BB	DD	BB	BB	BB	DD	DD	DD	DD	BB	DD	BB	BB	BB	BB	BB	BB	DD	DD	DD	DD	DD	DD	BB	DD	DD	DD	BB	BB	DD	BB	BB	BB	DD	DD	DD	BB	BB	BB	DD	DD	DD	BB	BB	BB	DD	BB
chr11_44047587_44047636	FF	FF	FF	FF	FF	FF	FF	FF	FF	FF	FF	FF	FF	FF	FF	FF	FF	FF	FF	FF	FF	FF	FF	FF	FF	FF	FF	FF	NA	FF	FF	FF	FF	FF	FF	FF	FF	FF	FF	FF	FF	FF	FF	FF	FF	NA	FF	FF	FF
chr11_44104091_44104106	bd	dn	BB	DD	bn	BB	BB	bd	DD	bd	bd	BB	DD	BB	BB	BB	BB	BB	BB	bd	DD	dn	DD	bd	dn	BB	DD	DD	bd	BB	BB	DD	BB	BB	BB	DD	DD	dn	BB	BB	BB	BB	DD	dn	BB	BB	BB	dn	BB
chr11_44150011_44150040	DD	DD	BB	DD	BB	BB	BB	DD	DD	DD	DD	BB	DD	BB	BB	BB	BB	BB	BB	DD	DD	DD	DD	DD	DD	BB	DD	DD	DD	BB	BB	DD	BB	BB	BB	DD	DD	DD	BB	BB	BB	BB	DD	DD	BB	BB	BB	DD	BB
chr11_44156957_44156980	NN	dn	BB	DD	BB	BB	BB	NA	bd	NA	NA	BB	DD	BB	BB	BB	BB	BB	BB	DD	NA	DD	bd	DD	DD	NA	NA	DD	bd	BB	BB	dn	BB	BB	BB	NA	DD	DD	BB	BB	BB	BB	DD	DD	BB	BB	BB	DD	BB
chr11_44170564_44170599	DD	DD	BB	DD	BB	BB	BB	DD	DD	DD	DD	BB	DD	BB	BB	BB	BB	BB	BB	DD	DD	DD	DD	DD	DD	BB	DD	DD	DD	BB	BB	DD	BB	BB	BB	DD	DD	DD	BB	BB	BB	BB	DD	DD	BB	BB	BB	DD	BB
chr11_44173274_44173329	DD	DD	BB	DD	BB	BB	BB	DD	DD	DD	DD	BB	DD	BB	BB	BB	BB	BB	BB	DD	DD	DD	DD	DD	DD	BB	DD	DD	DD	BB	BB	DD	BB	BB	BB	DD	DD	DD	BB	BB	BB	BB	DD	DD	BB	BB	BB	DD	BB
chr11_44244849_44244872	DD	DD	BB	DD	BB	BB	BB	DD	DD	DD	DD	BB	DD	BB	BB	BB	BB	BB	BB	DD	DD	DD	DD	DD	DD	BB	DD	DD	DD	BB	BB	DD	BB	BB	BB	DD	DD	DD	BB	BB	BB	BB	DD	DD	BB	BB	BB	DD	BB
chr11_44286479_44286492	DD	DD	BB	dn	BB	BB	BB	DD	DD	DD	DD	BB	DD	BB	BB	BB	BB	BB	BB	DD	DD	DD	DD	bd	DD	BB	DD	DD	dn	BB	BB	DD	BB	BB	BB	DD	DD	DD	BB	BB	BB	BB	DD	DD	BB	BB	BB	DD	BB
chr11_44313868_44313879	DD	DD	BB	DD	BB	BB	BB	DD	DD	DD	DD	BB	DD	BB	BB	BB	BB	BB	BB	DD	DD	DD	DD	DD	DD	BB	DD	DD	DD	BB	BB	DD	BB	BB	BB	DD	DD	DD	BB	BB	BB	BB	DD	DD	BB	BB	BB	DD	BB
chr11_44318040_44318071	DD	DD	BB	DD	BB	BB	BB	DD	DD	DD	DD	BB	DD	BB	BB	BB	BB	BB	BB	DD	DD	DD	DD	DD	DD	BB	DD	DD	DD	BB	BB	DD	BB	BB	BB	DD	DD	DD	BB	BB	BB	BB	DD	DD	BB	BB	BB	DD	BB
chr11_44324361_44324390	DD	DD	BB	DD	BB	BB	BB	DD	DD	DD	DD	BB	DD	BB	BB	BB	BB	BB	BB	DD	DD	DD	DD	DD	DD	BB	DD	DD	DD	BB	BB	DD	BB	BB	BB	DD	DD	DD	BB	BB	BB	BB	DD	DD	BB	BB	BB	DD	BB
chr11_44349942_44349953	df	df	FF	df	FF	FF	FF	df	df	df	df	FF	df	FF	FF	FF	FF	FF	FF	df	df	df	df	df	df	FF	df	df	df	FF	FF	df	FF	FF	FF	df	df	df	FF	FF	FF	FF	df	df	FF	FF	FF	df	FF
chr11_44349965_44349976	DD	DD	BB	DD	BB	BB	BB	DD	DD	DD	DD	BB	DD	BB	BB	BB	BB	BB	BB	DD	DD	DD	DD	DD	DD	BB	DD	DD	DD	BB	BB	DD	BB	BB	BB	DD	DD	DD	BB	BB	BB	BB	DD	DD	BB	BB	BB	DD	BB
chr11_44352487_44352498	DD	DD	BB	DD	BB	BB	BB	DD	DD	DD	DD	BB	DD	BB	BB	BB	BB	BB	BB	DD	DD	DD	DD	DD	DD	BB	DD	DD	DD	BB	BB	DD	BB	BB	BB	DD	DD	DD	BB	BB	BB	BB	DD	DD	BB	BB	BB	DD	BB
chr11_44361920_44361954	DD	DD	BB	DD	BB	BB	BB	DD	DD	DD	DD	BB	DD	BB	BB	BB	BB	BB	BB	DD	DD	DD	DD	DD	DD	BB	DD	DD	DD	BB	BB	DD	BB	BB	BB	DD	DD	DD	BB	BB	BB	BB	DD	DD	BB	BB	BB	DD	BB
chr11_44378730_44378749	DD	DD	BB	DD	BB	BB	BB	DD	DD	DD	DD	BB	DD	BB	BB	BB	BB	BB	BB	DD	DD	DD	DD	DD	DD	BB	DD	DD	DD	BB	BB	DD	BB	BB	BB	DD	DD	DD	BB	BB	BB	BB	DD	DD	BB	BB	BB	DD	BB
chr11_44401651_44401674	DD	DD	BB	DD	BB	BB	BB	DD	DD	DD	DD	BB	DD	BB	BB	BB	BB	BB	BB	DD	DD	DD	DD	DD	DD	BB	DD	DD	DD	BB	BB	DD	BB	BB	BB	DD	DD	DD	BB	BB	BB	BB	DD	DD	BB	BB	BB	DD	BB
chr11_44405613_44405638	DD	DD	BB	DD	BB	BB	bn	DD	DD	DD	DD	BB	DD	BB	BB	BB	BB	BB	BB	DD	DD	DD	DD	DD	DD	BB	DD	DD	DD	BB	BB	DD	BB	BB	BB	DD	DD	DD	BB	BB	BB	BB	DD	DD	BB	BB	BB	DD	BB
chr11_44439508_44439535	DD	DD	BB	DD	BB	BB	BB	DD	DD	DD	DD	BB	DD	BB	BB	BB	BB	BB	BB	DD	DD	DD	DD	DD	DD	BB	DD	DD	DD	BB	BB	DD	BB	BB	BB	DD	DD	DD	BB	BB	BB	BB	DD	DD	BB	BB	BB	DD	BB
chr11_44455426_44455441	DD	DD	BB	DD	BB	BB	BB	DD	DD	DD	DD	BB	DD	BB	BB	BB	BB	BB	BB	DD	DD	DD	DD	DD	DD	BB	DD	DD	DD	BB	BB	DD	BB	BB	BB	DD	DD	DD	BB	BB	BB	BB	DD	DD	BB	BB	BB	DD	BB
chr11_44469010_44469039	DD	DD	BB	DD	BB	BB	BB	DD	DD	DD	DD	BB	DD	BB	BB	BB	BB	BB	BB	DD	DD	DD	DD	DD	DD	BB	DD	DD	DD	BB	BB	DD	BB	BB	BB	DD	DD	DD	BB	BB	BB	BB	DD	DD	BB	BB	BB	DD	BB
chr11_44478896_44478916	DD	DD	BB	DD	BB	BB	BB	DD	DD	DD	DD	BB	DD	BB	BB	BB	BB	BB	BB	DD	DD	DD	DD	DD	DD	BB	DD	DD	DD	BB	BB	DD	BB	BB	BB	DD	DD	DD	BB	BB	BB	BB	DD	DD	BB	BB	BB	DD	BB
chr11_44499658_44499669	DD	DD	BB	DD	BB	BB	BB	DD	DD	DD	DD	BB	DD	BB	BB	BB	BB	BB	BB	DD	DD	DD	DD	DD	DD	BB	DD	DD	DD	BB	BB	DD	BB	BB	BB	DD	DD	DD	BB	BB	BB	BB	DD	DD	BB	BB	BB	DD	BB
chr11_44503713_44503727	DD	DD	BB	DD	BB	BB	BB	DD	DD	DD	DD	BB	DD	BB	BB	BB	BB	BB	BB	DD	DD	DD	DD	DD	DD	BB	DD	DD	DD	BB	BB	DD	BB	BB	BB	DD	DD	DD	BB	BB	BB	BB	DD	DD	BB	BB	BB	DD	BB
chr11_44514515_44514526	DD	DD	BB	DD	BB	BB	BB	DD	DD	DD	DD	BB	DD	BB	BB	BB	BB	BB	BB	DD	DD	DD	DD	DD	DD	BB	DD	DD	DD	BB	BB	DD	BB	BB	BB	DD	DD	DD	BB	BB	BB	BB	DD	DD	BB	BB	BB	DD	BB
chr11_44534243_44534262	DD	DD	BB	DD	BB	BB	BB	DD	DD	DD	DD	BB	DD	BB	BB	BB	BB	BB	BB	DD	DD	DD	DD	DD	DD	BB	DD	DD	DD	BB	BB	DD	BB	BB	BB	DD	DD	DD	BB	BB	BB	BB	DD	DD	BB	BB	BB	DD	BB
chr11_44537868_44537903	DD	DD	BB	DD	BB	BB	BB	DD	DD	DD	DD	BB	DD	BB	BB	BB	BB	BB	BB	DD	DD	DD	DD	DD	DD	BB	DD	DD	DD	BB	BB	DD	BB	BB	BB	DD	DD	DD	BB	BB	BB	BB	DD	DD	BB	BB	BB	DD	BB
chr11_44539394_44539426	DD	DD	BB	DD	BB	BB	BB	DD	DD	DD	DD	BB	DD	BB	BB	BB	BB	BB	BB	DD	DD	DD	DD	DD	DD	BB	DD	DD	DD	BB	BB	DD	BB	BB	BB	DD	DD	DD	BB	BB	BB	BB	DD	DD	BB	BB	BB	DD	BB
chr11_44572473_44572484	dd	bd	BB	dd	BB	BB	BB	dd	dd	dn	bd	BB	dd	BB	BB	BB	BB	BB	BB	dd	dd	dd	bd	dd	dd	BB	dd	dd	dd	BB	BB	dd	BB	BB	BB	dn	dd	bd	BB	BB	BB	BB	dd	dd	BB	BB	BB	dd	BB
chr11_44580381_44580420	DD	DD	BB	DD	BB	BB	BB	DD	DD	DD	DD	BB	DD	BB	BB	BB	BB	BB	BB	DD	DD	DD	DD	DD	DD	BB	DD	DD	DD	BB	NN	DD	BB	BB	BB	DD	DD	DD	BB	BB	BB	BB	DD	DD	BB	NA	BB	DD	BB
chr11_44590856_44590871	DD	DD	BB	DD	BB	BB	BB	DD	DD	DD	DD	BB	DD	BB	BB	BB	BB	BB	BB	DD	DD	DD	DD	DD	DD	BB	DD	DD	DD	BB	BB	DD	BB	BB	BB	DD	DD	DD	BB	BB	BB	BB	DD	DD	BB	BB	BB	DD	BB
chr11_44595426_44595465	DD	dn	BB	DD	BB	BB	BB	dn	DD	DD	DD	BB	DD	BB	BB	BB	BB	BB	BB	DD	DD	DD	DD	DD	DD	BB	DD	DD	DD	BB	BB	DD	BB	BB	BB	DD	DD	DD	BB	BB	BB	BB	DD	DD	BB	BB	BB	DD	BB
chr11_44599871_44599900	DD	DD	BB	DD	BB	BB	BB	DD	DD	DD	DD	BB	DD	BB	BB	BB	BB	BB	BB	DD	bd	DD	bd	DD	DD	BB	bd	DD	DD	BB	BB	DD	BB	BB	BB	DD	DD	bd	BB	BB	BB	BB	DD	DD	BB	BB	BB	bd	BB
chr11_44635812_44635847	DD	DD	BB	DD	BB	BB	BB	DD	DD	DD	DD	bn	DD	BB	BB	BB	BB	BB	BB	DD	DD	DD	DD	DD	DD	BB	DD	DD	DD	BB	BB	DD	BB	BB	BB	DD	DD	DD	BB	BB	BB	BB	DD	DD	BB	BB	BB	DD	BB
chr11_44638159_44638202	DD	DD	BB	DD	BB	BB	BB	DD	DD	DD	NA	BB	DD	BB	BB	BB	BB	BB	BB	DD	DD	DD	DD	DD	DD	NA	NN	DD	NN	BB	BB	NN	BB	NA	BB	DD	DD	DD	BB	BB	BB	BB	DD	DD	BB	NA	BB	DD	BB
chr11_44684232_44684245	DD	DD	BB	DD	BB	BB	BB	DD	DD	DD	DD	BB	DD	BB	BB	BB	BB	BB	BB	DD	DD	DD	DD	DD	DD	BB	DD	DD	DD	BB	BB	DD	BB	BB	BB	DD	DD	DD	BB	BB	BB	BB	DD	DD	BB	BB	BB	DD	BB
chr11_44694951_44694978	DD	DD	BB	DD	BB	BB	BB	DD	DD	DD	DD	BB	DD	BB	BB	BB	BB	BB	BB	DD	DD	DD	DD	DD	DD	BB	DD	DD	DD	BB	BB	DD	BB	BB	BB	DD	DD	DD	BB	BB	BB	BB	DD	DD	BB	BB	BB	DD	BB
chr11_44711728_44711757	DD	DD	BB	DD	BB	BB	BB	DD	DD	DD	DD	BB	DD	BB	BB	BB	BB	BB	BB	DD	DD	DD	DD	DD	DD	BB	DD	DD	DD	BB	BB	DD	BB	BB	BB	DD	DD	DD	BB	BB	BB	BB	DD	DD	BB	BB	BB	DD	BB
chr11_44747883_44747897	DD	DD	BB	DD	BB	BB	BB	DD	DD	DD	DD	BB	DD	BB	BB	BB	BB	BB	BB	DD	DD	DD	DD	DD	DD	BB	DD	DD	DD	BB	BB	DD	BB	BB	BB	DD	DD	DD	BB	BB	BB	BB	DD	DD	BB	BB	BB	DD	BB
chr11_44757231_44757254	DD	DD	BB	DD	BB	BB	BB	DD	DD	DD	DD	BB	DD	BB	BB	BB	BB	BB	BB	DD	DD	DD	DD	DD	DD	BB	DD	DD	DD	BB	BB	DD	BB	BB	BB	DD	DD	DD	BB	BB	BB	BB	DD	DD	BB	BB	BB	DD	BB
chr11_44763440_44763459	DD	df	FF	DD	FF	FF	FF	df	df	df	df	FF	df	FF	FF	FF	FF	FF	FF	df	df	DD	df	df	DD	FF	DD	DD	df	FF	FF	DD	FF	FF	FF	df	df	df	FF	FF	FF	FF	df	df	FF	FF	FF	DD	FF
chr11_44799720_44799735	DD	DD	BB	DD	BB	BB	BB	DD	DD	DD	DD	BB	DD	BB	BB	BB	BB	BB	BB	DD	DD	DD	DD	DD	DD	BB	DD	DD	DD	BB	BB	DD	BB	BB	BB	DD	DD	DD	BB	BB	BB	BB	DD	DD	BB	BB	BB	DD	BB
chr11_44807259_44807276	DD	DD	BB	DD	BB	BB	BB	DD	DD	DD	DD	BB	DD	BB	BB	BB	BB	BB	BB	DD	DD	DD	DD	DD	DD	BB	DD	DD	DD	BB	BB	DD	BB	BB	BB	DD	DD	DD	BB	BB	BB	BB	DD	DD	BB	BB	BB	DD	BB
chr11_44807633_44807648	df	DD	FF	df	FF	FF	FF	df	df	df	df	FF	df	FF	FF	FF	FF	FF	FF	df	df	df	df	df	df	FF	df	df	df	FF	FF	df	FF	FF	FF	df	df	df	FF	FF	FF	FF	df	df	FF	FF	FF	df	FF
chr11_44807649_44807660	DD	DD	BB	DD	BB	BB	BB	DD	DD	DD	DD	BB	DD	BB	BB	BB	BB	BB	BB	DD	DD	DD	DD	DD	DD	BB	DD	DD	DD	BB	BB	DD	BB	BB	BB	DD	DD	DD	BB	BB	BB	BB	DD	DD	BB	BB	BB	DD	BB
chr11_44809205_44809224	DD	DD	BB	DD	BB	BB	BB	DD	DD	DD	DD	BB	DD	BB	BB	BB	BB	BB	BB	DD	DD	DD	DD	DD	DD	BB	DD	DD	DD	BB	BB	DD	BB	BB	BB	DD	DD	DD	BB	BB	BB	BB	DD	DD	BB	BB	BB	DD	BB
chr11_44855455_44855484	DD	DD	BB	NA	BB	NA	NA	NA	NA	DD	DD	BB	NA	NA	BB	BB	BB	BB	BB	DD	DD	DD	DD	NA	NA	NA	DD	NA	DD	NA	NA	NA	BB	BB	DD	DD	DD	DD	BB	BB	BB	BB	DD	DD	BB	BB	BB	NA	BB
chr11_44856250_44856301	FF	NN	FF	FF	FF	FF	FF	FF	NA	FF	NN	NA	FF	NA	FF	NA	FF	FF	FF	FF	FF	FF	FF	FF	FF	FF	FF	NA	FF	FF	FF	FF	NA	FF	FF	FF	FF	fn	FF	FF	NA	FF	FF	FF	FF	FF	FF	NN	fn
chr11_44875703_44875734	DD	DD	BB	DD	BB	BB	BB	DD	DD	DD	DD	BB	DD	BB	BB	BB	BB	BB	BB	DD	DD	DD	DD	DD	DD	BB	DD	DD	DD	BB	BB	DD	BB	BB	BB	DD	DD	DD	bn	BB	BB	BB	DD	DD	BB	BB	BB	DD	BB
chr11_44902525_44902552	DD	DD	BB	DD	BB	BB	BB	DD	DD	DD	DD	BB	DD	BB	BB	BB	BB	BB	BB	DD	DD	DD	DD	DD	DD	BB	DD	DD	DD	BB	BB	DD	BB	BB	BB	DD	DD	DD	BB	BB	BB	BB	DD	DD	BB	BB	BB	DD	BB
chr11_44932420_44932455	DD	NA	BB	DD	BB	BB	BB	DD	DD	DD	DD	BB	DD	BB	BB	BB	BB	BB	BB	NN	DD	DD	DD	DD	DD	BB	DD	DD	DD	BB	BB	DD	BB	BB	BB	DD	DD	DD	BB	BB	BB	BB	DD	DD	BB	BB	BB	DD	BB
chr11_44942231_44942274	DD	DD	BB	DD	bn	BB	BB	DD	DD	DD	DD	BB	DD	BB	BB	BB	BB	BB	bn	DD	DD	DD	DD	DD	DD	BB	DD	DD	DD	BB	BB	DD	BB	BB	BB	DD	DD	DD	BB	BB	BB	BB	DD	DD	BB	BB	BB	DD	BB
chr11_44950245_44950324	DD	dd	bb	dn	bd	bn	bb	dd	bd	dn	dd	bb	dn	bn	bd	bn	bb	bn	bb	dd	dn	dn	dd	DD	dd	bb	dd	dn	dd	BB	bb	DD	bb	bb	bb	DD	DD	DD	bn	bn	bb	bb	dd	dd	bb	bd	bd	dd	BB
chr11_45002607_45002650	DD	DD	BB	DD	BB	BB	BB	DD	DD	DD	DD	BB	DD	BB	BB	BB	BB	BB	BB	DD	DD	DD	DD	DD	DD	bn	DD	DD	DD	BB	BB	DD	BB	BB	BB	DD	DD	DD	BB	BB	BB	BB	DD	DD	BB	BB	BB	DD	BB
chr11_45003037_45003048	DD	DD	BB	DD	BB	BB	BB	DD	DD	DD	DD	BB	DD	BB	BB	BB	BB	BB	BB	DD	DD	DD	DD	DD	DD	BB	DD	DD	DD	BB	BB	DD	BB	BB	BB	DD	DD	DD	BB	BB	BB	BB	DD	DD	BB	BB	BB	DD	BB
chr11_45072398_45072411	DD	DD	BB	DD	BB	BB	BB	DD	DD	DD	DD	BB	DD	BB	BB	BB	BB	BB	BB	DD	DD	DD	DD	DD	DD	BB	DD	DD	DD	BB	BB	DD	BB	BB	BB	DD	DD	DD	BB	BB	BB	BB	DD	DD	BB	BB	BB	DD	BB
chr11_45094548_45094579	FF	FF	FF	FF	FF	FF	FF	FF	FF	FF	FF	FF	FF	FF	FF	FF	FF	FF	FF	FF	FF	NN	NN	FF	FF	FF	FF	FF	FF	FF	FF	FF	FF	FF	FF	FF	FF	FF	FF	FF	FF	NA	FF	FF	FF	FF	FF	FF	FF
chr11_45147645_45147670	DD	DD	BB	DD	BB	BB	BB	DD	DD	DD	DD	BB	DD	BB	BB	BB	BB	BB	BB	DD	DD	DD	DD	DD	DD	BB	DD	DD	DD	BB	BB	DD	BB	BB	BB	DD	DD	DD	BB	BB	BB	BB	DD	DD	BB	BB	BB	DD	BB
chr11_45223377_45223396	DD	DD	BB	DD	BB	BB	BB	DD	DD	DD	DD	BB	DD	BB	BB	BB	BB	BB	BB	DD	DD	DD	DD	DD	DD	BB	DD	DD	DD	BB	BB	DD	BB	BB	BB	DD	DD	DD	BB	BB	BB	BB	DD	DD	BB	BB	BB	DD	BB
chr11_45234824_45234843	bd	bd	BB	DD	BB	BB	BB	bd	bd	bd	DD	BB	DD	BB	BB	bn	BB	BB	BB	bd	DD	DD	bd	DD	dn	BB	bd	bd	DD	BB	BB	bd	BB	BB	BB	DD	DD	bd	BB	BB	BB	BB	bd	DD	BB	BB	BB	bd	BB
chr11_45236786_45236801	DD	bd	BB	DD	BB	BB	BB	DD	DD	DD	DD	BB	DD	BB	BB	BB	BB	BB	BB	DD	DD	DD	DD	DD	DD	BB	DD	DD	DD	BB	BB	DD	BB	BB	BB	DD	DD	DD	BB	BB	BB	BB	DD	DD	BB	BB	BB	DD	BB
chr11_45241714_45241729	DD	DD	BB	DD	BB	BB	BB	DD	DD	DD	DD	BB	DD	BB	BB	BB	BB	BB	BB	DD	DD	DD	DD	DD	DD	BB	DD	DD	DD	BB	BB	DD	BB	BB	BB	DD	DD	DD	BB	BB	BB	BB	DD	DD	BB	BB	BB	DD	BB
chr11_45265775_45265794	DD	DD	BB	DD	BB	BB	BB	DD	DD	DD	DD	BB	DD	bd	BB	BB	BB	BB	BB	DD	DD	DD	DD	DD	DD	BB	DD	DD	DD	BB	BB	DD	BB	BB	BB	DD	DD	DD	BB	BB	BB	BB	DD	DD	BB	BB	BB	DD	BB
chr11_45292475_45292502	DD	DD	BB	DD	BB	BB	BB	DD	DD	DD	DD	BB	DD	BB	BB	BB	BB	BB	BB	DD	DD	DD	DD	DD	DD	BB	DD	DD	DD	BB	BB	DD	BB	BB	BB	DD	DD	DD	BB	BB	BB	BB	DD	DD	BB	BB	BB	DD	BB
chr11_45301513_45301544	DD	DD	BB	DD	BB	BB	BB	DD	DD	DD	DD	BB	DD	BB	BB	BB	BB	BB	BB	DD	DD	DD	DD	DD	DD	BB	DD	DD	DD	BB	BB	DD	BB	BB	BB	DD	DD	DD	BB	BB	BB	BB	DD	DD	BB	BB	BB	DD	BB
chr11_45322727_45322750	DD	DD	BB	DD	BB	BB	BB	DD	DD	DD	dn	BB	DD	BB	BB	bn	BB	BB	BB	DD	DD	DD	DD	DD	DD	BB	DD	DD	DD	BB	BB	DD	BB	BB	BB	DD	DD	DD	BB	BB	BB	BB	DD	DD	BB	BB	BB	DD	BB
chr11_45354576_45354591	DD	DD	BB	DD	BB	BB	BB	DD	DD	DD	DD	BB	DD	BB	BB	BB	BB	BB	BB	DD	DD	DD	DD	DD	DD	BB	DD	DD	DD	BB	BB	DD	BB	BB	BB	DD	DD	DD	BB	BB	BB	BB	DD	DD	BB	BB	BB	DD	BB
chr11_45376825_45376852	DD	DD	BB	DD	BB	BB	BB	DD	DD	DD	DD	BB	DD	BB	BB	BB	BB	bd	BB	DD	DD	DD	DD	DD	DD	BB	DD	DD	DD	BB	BB	DD	BB	BB	BB	DD	DD	DD	BB	BB	BB	BB	DD	DD	BB	BB	BB	dn	BB
chr11_45392885_45392896	dd	DD	BB	dd	BB	BB	BB	DD	dd	dd	dd	BB	dd	BB	BB	BB	BB	BB	BB	DD	DD	DD	DD	dd	DD	BB	DD	dd	DD	BB	BB	DD	BB	BB	BB	dd	DD	dd	bn	BB	BB	BB	dd	DD	BB	BB	BB	dd	BB
chr11_45415011_45415028	DD	DD	BB	DD	BB	BB	BB	DD	DD	DD	DD	BB	DD	BB	BB	BB	BB	BB	BB	DD	DD	DD	DD	DD	DD	BB	DD	DD	DD	BB	BB	DD	BB	BB	BB	DD	DD	DD	BB	BB	BB	BB	DD	DD	BB	BB	BB	DD	BB
chr11_45430370_45430405	DD	DD	BB	DD	BB	BB	BB	DD	DD	DD	DD	BB	DD	BB	BB	BB	BB	BB	BB	DD	DD	DD	DD	DD	DD	BB	DD	DD	DD	BB	BB	DD	BB	BB	BB	DD	DD	DD	BB	BB	bn	bn	DD	DD	BB	BB	BB	DD	BB
chr11_45432735_45432754	DD	DD	BB	DD	BB	BB	BB	DD	DD	DD	DD	BB	DD	BB	BB	BB	BB	BB	BB	DD	DD	DD	DD	DD	DD	BB	DD	DD	DD	BB	BB	DD	BB	BB	BB	DD	DD	DD	BB	BB	BB	BB	DD	DD	BB	BB	BB	DD	BB
chr11_45443135_45443152	DD	DD	BB	DD	BB	BB	BB	DD	DD	DD	DD	BB	DD	BB	BB	BB	BB	BB	BB	DD	DD	DD	DD	DD	DD	BB	DD	DD	DD	BB	BB	DD	BB	BB	BB	DD	DD	DD	BB	BB	BB	BB	DD	DD	BB	BB	BB	DD	BB
chr11_45452117_45452151	DD	DD	BB	DD	BB	BB	BB	DD	DD	DD	NN	BB	DD	BB	BB	BB	BB	BB	BB	DD	NA	DD	NA	dn	DD	BB	DD	DD	DD	BB	BB	DD	BB	BB	BB	DD	DD	DD	BB	BB	BB	BB	DD	DD	BB	BB	BB	DD	BB
chr11_45459422_45459461	DD	DD	BB	DD	BB	BB	BB	DD	DD	DD	DD	BB	DD	BB	BB	BB	BB	BB	BB	DD	DD	DD	DD	DD	DD	BB	DD	DD	DD	BB	BB	DD	BB	BB	BB	DD	DD	DD	BB	BB	BB	BB	DD	DD	BB	BB	BB	DD	BB
chr11_45483015_45483058	dd	DD	BB	NA	BB	BB	BB	DD	dd	DD	NA	BB	dd	BB	BB	BB	BB	BB	BB	NA	NA	dd	dd	dd	NA	NA	dd	dd	dd	BB	BB	NA	BB	BB	BB	dd	dd	dd	NA	BB	NA	BB	NA	DD	BB	BB	BB	dd	BB
chr11_45576608_45576647	DD	DD	DD	DD	bd	BB	BB	DD	DD	DD	DD	BB	DD	BB	BB	BB	BB	BB	BB	DD	DD	DD	DD	DD	DD	BB	DD	DD	DD	BB	BB	DD	BB	BB	BB	DD	DD	DD	BB	BB	BB	BB	DD	DD	BB	BB	BB	DD	BB
chr11_45634195_45634216	df	df	FF	DD	FF	FF	FF	DD	df	df	df	FF	df	FF	FF	FF	FF	FF	FF	df	DD	df	df	df	df	FF	df	DD	df	FF	FF	df	FF	FF	FF	df	DD	df	FF	FF	FF	FF	DD	DD	FF	FF	FF	df	FF
chr11_45634243_45634258	DD	DD	BB	DD	BB	BB	BB	DD	DD	DD	DD	BB	DD	bb	BB	BB	BB	BB	BB	DD	DD	DD	DD	DD	DD	bb	DD	DD	DD	bb	BB	DD	BB	bb	BB	DD	DD	DD	bb	BB	BB	BB	DD	DD	bb	bb	BB	DD	bb
chr11_45649951_45649978	DD	DD	BB	DD	BB	BB	BB	DD	DD	DD	DD	BB	DD	BB	BB	BB	BB	BB	BB	DD	DD	DD	DD	DD	DD	BB	DD	DD	DD	BB	BB	DD	BB	BB	bn	DD	DD	DD	BB	BB	BB	BB	DD	DD	BB	BB	BB	DD	BB
chr11_45658979_45659002	DD	DD	BB	DD	BB	BB	BB	DD	DD	DD	DD	BB	DD	BB	BB	BB	BB	BB	BB	DD	DD	DD	DD	DD	DD	BB	DD	DD	DD	BB	BB	DD	BB	BB	BB	DD	DD	DD	BB	BB	BB	BB	DD	DD	BB	BB	BB	DD	BB
chr11_45673984_45674031	FF	FF	FF	NA	FF	FF	FF	NA	FF	FF	NA	NA	FF	NN	FF	fn	FF	NN	FF	FF	FF	fn	FF	FF	FF	NA	FF	FF	FF	NA	FF	FF	FF	fn	fn	FF	fn	fn	FF	FF	FF	NA	FF	FF	NA	FF	FF	FF	NA
chr11_45688329_45688348	DD	DD	BB	DD	BB	BB	BB	DD	DD	DD	DD	BB	DD	BB	BB	BB	BB	BB	BB	DD	DD	DD	DD	DD	DD	BB	DD	DD	DD	BB	BB	DD	BB	BB	BB	DD	DD	DD	BB	BB	BB	BB	DD	DD	BB	BB	BB	DD	BB
chr11_45693117_45693132	dd	DD	BB	dn	BB	BB	BB	DD	DD	dd	dd	BB	dd	BB	BB	BB	BB	BB	BB	dd	dd	dd	dd	DD	DD	BB	DD	DD	DD	BB	BB	DD	BB	BB	BB	dd	dd	dd	BB	BB	BB	BB	dd	DD	BB	BB	BB	dd	BB
chr11_45704541_45704552	df	df	FF	DD	FF	FF	FF	DD	df	df	df	FF	df	FF	FF	FF	FF	FF	FF	DD	DD	df	df	df	DD	FF	df	df	df	FF	FF	DD	FF	FF	FF	DD	DD	DD	FF	FF	FF	FF	df	df	FF	FF	FF	df	FF
chr11_45705237_45705264	DD	DD	BB	DD	BB	BB	BB	DD	DD	DD	DD	BB	DD	BB	BB	BB	BB	BB	BB	DD	DD	DD	DD	DD	DD	BB	DD	DD	DD	BB	BB	DD	BB	BB	BB	DD	DD	DD	BB	BB	BB	BB	DD	DD	BB	BB	BB	DD	BB
chr11_45860647_45860682	FF	FF	FF	FF	FF	FF	FF	FF	FF	FF	FF	FF	FF	FF	FF	FF	FF	FF	FF	FF	FF	FF	FF	FF	FF	FF	FF	FF	FF	FF	FF	FF	FF	FF	FF	FF	FF	FF	FF	FF	FF	FF	FF	FF	FF	FF	FF	FF	FF
chr11_45959984_45959995	DD	DD	BB	DD	BB	BB	BB	DD	DD	DD	DD	BB	DD	BB	BB	BB	BB	BB	BB	DD	DD	DD	DD	DD	DD	BB	DD	DD	DD	BB	BB	DD	BB	BB	BB	DD	DD	DD	BB	BB	BB	BB	DD	DD	BB	BB	BB	DD	BB
chr11_46020845_46020892	DD	DD	BB	DD	BB	bn	BB	DD	DD	DD	DD	BB	DD	BB	BB	BB	BB	BB	BB	DD	DD	DD	DD	DD	DD	BB	DD	DD	DD	BB	BB	DD	BB	BB	BB	DD	DD	DD	BB	BB	BB	BB	DD	DD	BB	BB	BB	DD	BB
chr11_46033828_46033839	DD	DD	BB	DD	BB	BB	BB	DD	DD	DD	DD	BB	DD	BB	BB	BB	BB	BB	BB	DD	DD	DD	DD	DD	DD	BB	DD	DD	DD	BB	BB	DD	BB	BB	BB	DD	DD	DD	BB	BB	BB	BB	DD	DD	BB	BB	BB	DD	BB
chr11_46033929_46033940	DD	DD	BB	DD	BB	BB	BB	DD	DD	DD	DD	BB	DD	BB	BB	BB	BB	BB	BB	DD	DD	DD	DD	DD	DD	BB	DD	bd	DD	BB	BB	DD	BB	BB	BB	DD	DD	DD	BB	BB	BB	BB	DD	DD	BB	BB	BB	DD	BB
chr11_46042449_46042498	NA	DD	BB	DD	NA	BB	NA	DD	DD	DD	DD	BB	DD	BB	BB	BB	NA	NA	NA	NA	DD	DD	DD	DD	NA	NA	DD	NA	DD	NA	BB	DD	BB	BB	BB	DD	DD	DD	BB	BB	NA	BB	DD	DD	NA	NA	NA	DD	NA
chr11_46079949_46079972	DD	DD	BB	DD	BB	BB	BB	DD	DD	DD	DD	BB	DD	BB	BB	BB	BB	BB	BB	DD	DD	DD	DD	DD	DD	BB	DD	DD	DD	BB	BB	DD	BB	BB	BB	DD	DD	DD	BB	BB	BB	BB	DD	DD	BB	BB	BB	DD	BB
chr11_46168099_46168110	DD	DD	BB	DD	BB	BB	BB	DD	DD	DD	DD	BB	DD	BB	BB	BB	BB	BB	BB	DD	DD	DD	DD	DD	DD	BB	DD	DD	DD	BB	BB	DD	BB	BB	BB	DD	DD	DD	BB	BB	BB	BB	DD	DD	BB	BB	BB	DD	BB
chr11_46169410_46169425	DD	DD	BB	DD	BB	BB	BB	DD	DD	DD	DD	BB	dn	BB	BB	BB	BB	BB	BB	DD	DD	DD	DD	DD	DD	BB	DD	DD	DD	BB	BB	DD	BB	BB	BB	DD	DD	DD	BB	BB	BB	BB	DD	DD	BB	BB	BB	DD	BB
chr11_46186310_46186341	DD	DD	BB	DD	BB	BB	BB	DD	DD	DD	DD	BB	DD	BB	BB	bn	BB	bn	BB	DD	DD	DD	DD	DD	DD	BB	DD	DD	DD	BB	BB	DD	BB	BB	BB	DD	DD	DD	bn	bn	BB	BB	DD	DD	bn	BB	BB	DD	BB
chr11_46193474_46193501	DD	DD	BB	DD	BB	BB	BB	DD	DD	DD	DD	BB	DD	BB	BB	BB	BB	BB	BB	DD	DD	DD	DD	DD	DD	BB	DD	DD	DD	BB	BB	DD	BB	BB	BB	DD	DD	DD	BB	BB	BB	BB	DD	DD	BB	BB	BB	DD	BB
chr11_46196251_46196271	DD	DD	BB	DD	BB	BB	BB	DD	DD	DD	DD	BB	DD	BB	BB	BB	BB	BB	BB	DD	DD	DD	DD	DD	DD	BB	DD	DD	DD	BB	BB	DD	BB	BB	BB	DD	DD	DD	BB	BB	BB	BB	DD	DD	BB	BB	BB	DD	BB
chr11_46220279_46220296	bd	DD	BB	DD	BB	BB	BB	DD	DD	DD	DD	BB	DD	BB	bn	bn	BB	BB	BB	DD	DD	DD	DD	DD	bd	BB	DD	bd	DD	BB	BB	DD	BB	BB	BB	DD	DD	DD	BB	BB	BB	BB	DD	DD	BB	BB	BB	DD	BB
chr11_46220682_46220703	df	DD	FF	df	FF	FF	FF	DD	df	DD	DD	FF	df	FF	FF	FF	FF	FF	FF	df	df	df	dn	DD	df	FF	df	df	df	FF	fn	df	FF	FF	FF	DD	DD	DD	FF	FF	FF	FF	df	df	FF	FF	FF	df	FF
chr11_46236598_46236621	DD	DD	BB	DD	BB	BB	BB	DD	DD	DD	DD	BB	dn	BB	BB	BB	BB	BB	BB	DD	DD	DD	DD	DD	DD	BB	DD	DD	DD	BB	BB	DD	BB	BB	BB	DD	DD	DD	BB	BB	BB	BB	DD	DD	BB	BB	BB	DD	BB
chr11_46280364_46280399	DD	NA	BB	DD	NA	NA	BB	DD	DD	DD	NA	BB	DD	BB	BB	NA	BB	BB	BB	DD	DD	NN	NA	NA	DD	BB	DD	NA	DD	BB	BB	DD	BB	NN	NA	NA	DD	NA	BB	BB	BB	BB	DD	DD	BB	NA	BB	DD	BB
chr11_46280441_46280480	DD	DD	BB	NA	BB	BB	BB	DD	NA	DD	NA	DD	NA	BB	BB	BB	BB	BB	NA	DD	DD	NA	BB	DD	DD	NA	DD	DD	DD	BB	BB	DD	BB	NA	NA	NA	DD	NA	BB	BB	NA	DD	DD	DD	BB	BB	BB	NA	BB
chr11_46294198_46294236	DD	DD	BB	DD	BB	BB	BB	DD	DD	DD	DD	BB	DD	BB	BB	BB	BB	BB	BB	DD	DD	DD	DD	DD	DD	BB	DD	DD	DD	BB	BB	DD	BB	BB	BB	DD	DD	DD	BB	BB	BB	BB	DD	DD	BB	BB	BB	DD	nn
chr11_46330097_46330112	DD	DD	BB	DD	BB	BB	BB	DD	DD	DD	DD	BB	DD	BB	BB	bd	BB	BB	BB	DD	DD	DD	DD	DD	DD	BB	DD	DD	DD	BB	BB	DD	BB	BB	BB	DD	DD	DD	BB	BB	BB	BB	DD	DD	BB	BB	BB	DD	BB
chr11_46448090_46448137	DD	DD	NA	DD	NA	BB	BB	DD	DD	DD	DD	BB	DD	BB	BB	BB	BB	BB	BB	DD	DD	DD	DD	NA	DD	NA	DD	DD	DD	NA	BB	DD	BB	BB	bn	DD	DD	NA	BB	BB	NA	bn	NA	DD	BB	NA	BB	DD	NA
chr11_46467425_46467472	FF	NA	fn	FF	NA	FF	FF	NN	FF	FF	FF	FF	FF	FF	FF	FF	FF	FF	FF	FF	NA	FF	NA	FF	NA	NA	FF	FF	FF	FF	FF	FF	FF	FF	FF	NN	NN	FF	FF	FF	NA	FF	FF	FF	FF	FF	FF	FF	NA
chr11_46605366_46605389	FF	FF	FF	FF	FF	FF	NN	FF	FF	FF	FF	FF	FF	FF	FF	FF	FF	FF	FF	FF	FF	FF	FF	FF	FF	FF	FF	FF	FF	FF	NA	FF	FF	FF	FF	FF	FF	FF	FF	FF	FF	FF	FF	FF	FF	FF	FF	FF	FF
chr11_46672541_46672596	DD	NA	NN	DD	BB	NA	BB	DD	DD	DD	DD	DD	DD	BB	BB	BB	BB	BB	BB	DD	NN	DD	DD	NA	DD	NA	DD	DD	DD	DD	NA	DD	BB	BB	DD	DD	DD	NA	BB	BB	NA	bd	DD	DD	BB	BB	BB	DD	NA
chr11_46719075_46719114	FF	NN	FF	FF	FF	NA	FF	FF	FF	NN	FF	NN	FF	FF	FF	FF	FF	NA	FF	FF	NA	FF	FF	FF	FF	NA	FF	FF	FF	FF	FF	FF	FF	FF	FF	FF	FF	FF	FF	FF	NA	FF	FF	FF	FF	NA	FF	FF	FF
chr11_46791138_46791197	DD	DD	NN	DD	NA	BB	NA	dn	DD	DD	DD	NA	DD	BB	BB	BB	BB	NA	BB	NN	DD	DD	DD	DD	DD	NA	DD	DD	DD	NA	NA	DD	BB	BB	NA	DD	NA	NA	BB	DD	NN	BB	DD	DD	BB	NA	BB	DD	NA
chr11_46839909_46839948	NA	DD	BB	DD	NA	BB	BB	DD	NA	DD	DD	bn	NA	BB	DD	BB	BB	BB	BB	NN	DD	DD	DD	DD	NA	NA	DD	DD	DD	NA	BB	DD	BB	BB	DD	DD	DD	DD	BB	BB	NA	BB	DD	DD	NA	BB	BB	DD	BB
chr11_46865607_46865654	NA	FF	FF	FF	FF	FF	NA	FF	FF	FF	FF	NA	FF	FF	FF	FF	FF	NA	FF	FF	FF	FF	FF	FF	FF	FF	NA	FF	FF	FF	NA	FF	FF	FF	FF	FF	FF	NA	NA	FF	FF	NA	FF	FF	FF	FF	NN	FF	NA
chr11_47111561_47111596	FF	NA	FF	FF	FF	FF	FF	FF	FF	FF	NA	FF	FF	FF	FF	FF	NA	FF	FF	FF	FF	FF	FF	FF	FF	NA	FF	FF	FF	NA	FF	FF	FF	NA	FF	NA	FF	FF	FF	NA	NA	FF	FF	FF	FF	FF	FF	FF	NA
chr11_47142468_47142515	DD	DD	BB	DD	BB	BB	BB	DD	DD	DD	DD	BB	DD	BB	NA	DD	BB	BB	BB	DD	DD	DD	DD	DD	DD	bd	DD	DD	DD	BB	BB	DD	BB	BB	DD	DD	DD	DD	BB	BB	BB	BB	DD	DD	BB	BB	BB	DD	BB
chr11_47223490_47223523	BB	NA	BB	NA	BB	bu	BB	BB	BB	UU	BB	BB	BB	BB	BB	BB	BB	BB	BB	BB	bu	NA	BB	BB	NA	BB	BB	BB	BB	BB	BB	NA	BB	BB	BB	NA	BB	NA	BB	BB	BB	BB	BB	BB	BB	BB	BB	BB	BB
chr11_47351111_47351155	FF	FF	FF	FF	FF	FF	FF	FF	FF	FF	FF	FF	FF	FF	FF	FF	FF	FF	NN	FF	FF	FF	FF	FF	FF	FF	FF	FF	FF	FF	FF	FF	FF	FF	FF	FF	FF	FF	FF	FF	FF	FF	FF	FF	FF	FF	FF	FF	FF
chr11_47382820_47382847	FF	FF	FF	FF	FF	FF	NA	FF	FF	FF	FF	FF	FF	FF	FF	FF	FF	FF	NA	FF	FF	NA	FF	FF	FF	NA	NA	FF	FF	NA	NA	NA	NA	FF	NA	FF	NA	FF	FF	FF	FF	FF	FF	FF	FF	FF	NA	FF	FF
chr11_47397010_47397049	FF	FF	FF	NA	FF	FF	FF	FF	FF	FF	FF	FF	FF	FF	FF	FF	FF	FF	FF	fn	FF	FF	FF	FF	FF	NA	FF	FF	FF	FF	NA	FF	FF	FF	NA	FF	FF	FF	FF	FF	FF	FF	FF	FF	FF	FF	FF	NN	FF
chr11_47451676_47451719	FF	FF	FF	FF	FF	FF	FF	FF	FF	FF	FF	FF	FF	FF	FF	FF	NA	FF	FF	FF	NA	FF	FF	FF	FF	NA	FF	nn	FF	FF	NA	FF	FF	FF	FF	NA	FF	FF	FF	FF	FF	FF	FF	FF	FF	FF	FF	FF	NA
chr11_47573826_47573870	DD	DD	BB	DD	NA	BB	BB	DD	DD	DD	BB	BB	DD	bd	BB	BB	BB	BB	BB	NA	DD	DD	DD	DD	DD	BB	DD	BB	DD	BB	BB	DD	BB	NA	BB	DD	DD	DD	BB	BB	NA	BB	DD	DD	BB	BB	BB	DD	BB
chr11_47603349_47603380	BB	BB	BB	BB	NA	BB	BB	DD	BB	BB	NA	BB	BB	NA	BB	BB	BB	BB	BB	BB	BB	BB	BB	BB	BB	BB	DD	BB	DD	BB	BB	DD	BB	BB	BB	DD	DD	DD	BB	BB	BB	BB	DD	DD	BB	BB	BB	DD	BB
chr11_47662786_47662857	NA	FF	FF	nn	NA	FF	NA	FF	FF	FF	FF	NA	fn	FF	FF	FF	FF	NA	FF	fn	NA	NA	FF	FF	FF	FF	FF	FF	FF	FF	FF	NN	FF	FF	NA	NA	FF	FF	FF	FF	fn	FF	NN	FF	FF	NN	NA	NN	fn
chr11_47723120_47723155	FF	FF	FF	FF	FF	FF	FF	FF	FF	FF	FF	FF	FF	FF	FF	FF	FF	FF	FF	NA	FF	FF	FF	NN	FF	NA	FF	FF	FF	FF	FF	FF	FF	FF	FF	FF	FF	FF	FF	FF	FF	FF	FF	FF	FF	FF	FF	FF	FF
chr11_47915964_47916019	BB	BB	BB	NA	bn	BB	BB	BB	DD	NN	DD	NA	DD	NA	BB	BB	BB	BB	BB	DD	DD	dn	DD	DD	NA	NA	DD	bd	DD	NA	NA	DD	BB	NA	BB	DD	dn	NA	BB	NN	BB	NA	DD	DD	BB	BB	NA	DD	BB
chr11_48043014_48043061	NA	DD	DD	DD	DD	NA	DD	DD	DD	DD	DD	DD	BB	DD	DD	DD	DD	BB	DD	NA	DD	DD	DD	DD	DD	NA	DD	DD	NA	BB	BB	DD	BB	BB	NA	DD	dn	DD	BB	BB	BB	BB	DD	DD	BB	BB	BB	DD	NA
chr11_48092877_48092924	FF	fn	NN	NN	FF	FF	FF	FF	fn	FF	FF	NA	FF	FF	NA	NA	FF	FF	FF	NA	FF	NA	NA	NN	FF	fn	FF	FF	FF	FF	FF	FF	FF	FF	FF	NA	FF	NN	NN	FF	NA	FF	NA	FF	FF	FF	FF	fn	FF
chr11_48208407_48208446	NA	FF	FF	NA	FF	FF	FF	FF	FF	NN	FF	FF	FF	NN	FF	FF	FF	NA	FF	FF	FF	FF	FF	FF	FF	NA	FF	FF	FF	NA	FF	FF	FF	FF	FF	FF	FF	FF	NA	FF	FF	FF	FF	FF	FF	FF	FF	FF	FF
chr11_48289425_48289460	FF	FF	FF	FF	FF	FF	FF	FF	FF	FF	FF	FF	FF	FF	NA	NA	FF	FF	FF	FF	FF	NN	FF	FF	FF	NA	FF	FF	FF	FF	FF	FF	FF	FF	FF	NA	FF	FF	FF	FF	NA	FF	FF	FF	FF	FF	FF	FF	FF
chr11_48558601_48558636	FF	NN	FF	FF	FF	NA	NA	FF	NA	fn	FF	FF	NA	FF	NA	NA	FF	FF	FF	FF	FF	FF	FF	FF	FF	NA	NA	FF	FF	FF	FF	FF	FF	FF	FF	NA	FF	NA	FF	FF	FF	FF	NA	FF	FF	FF	FF	FF	NA
chr11_48566697_48566736	FF	FF	FF	FF	FF	FF	FF	FF	FF	NA	FF	FF	FF	FF	FF	FF	FF	FF	FF	FF	FF	NA	FF	FF	FF	FF	FF	FF	FF	FF	FF	FF	FF	FF	FF	FF	NA	FF	FF	FF	FF	FF	FF	FF	FF	FF	FF	NA	FF
chr11_48645769_48645801	NA	NA	FF	FF	NA	FF	FF	FF	FF	FF	FF	FF	FF	NA	FF	NA	FF	FF	FF	FF	FF	FF	FF	FF	FF	NA	FF	FF	FF	FF	FF	FF	FF	FF	FF	NA	FF	FF	FF	FF	FF	FF	FF	fn	FF	FF	FF	FF	FF
chr11_48766931_48766958	FF	FF	FF	FF	NA	NA	NA	FF	FF	FF	NA	fn	NN	FF	NA	NA	FF	FF	FF	FF	NA	FF	FF	FF	NA	NA	FF	FF	FF	FF	FF	NA	FF	FF	FF	FF	NA	FF	FF	FF	FF	FF	NA	FF	FF	fn	FF	NA	NA
chr11_48768612_48768655	NA	FF	NA	NA	NA	FF	FF	FF	FF	FF	FF	NA	NA	FF	NN	NA	FF	FF	FF	NA	FF	FF	FF	FF	NA	NA	NA	FF	FF	FF	NA	FF	FF	FF	FF	FF	FF	NA	NA	FF	NA	NA	FF	FF	FF	FF	FF	FF	NA
chr11_48831288_48831303	FF	FF	NA	NA	FF	FF	FF	FF	FF	FF	FF	FF	FF	FF	FF	FF	FF	FF	FF	FF	FF	FF	FF	FF	FF	FF	FF	FF	FF	FF	FF	FF	FF	FF	NA	FF	NA	FF	FF	FF	FF	FF	FF	FF	FF	FF	FF	FF	FF
chr11_48857684_48857723	DD	DD	BB	DD	BB	BB	BB	DD	DD	DD	BB	DD	DD	BB	BB	BB	BB	BB	BB	BB	DD	DD	DD	DD	DD	BB	DD	BB	DD	BB	BB	DD	BB	BB	BB	DD	DD	DD	BB	BB	BB	BB	DD	BB	BB	BB	BB	DD	BB
chr11_49133643_49133666	NA	FF	FF	NA	NA	fn	FF	FF	FF	FF	FF	FF	FF	FF	FF	FF	FF	NA	FF	NA	NA	FF	FF	FF	NN	FF	FF	FF	NA	NA	FF	FF	FF	FF	FF	NA	FF	NA	FF	FF	fn	NA	NA	FF	FF	NA	NA	FF	FF
chr11_49291639_49291682	NA	FF	fn	FF	FF	FF	FF	FF	FF	FF	FF	NA	FF	FF	FF	FF	FF	FF	FF	FF	FF	FF	FF	FF	FF	FF	FF	FF	FF	FF	NN	FF	FF	FF	FF	FF	FF	NA	FF	FF	FF	FF	FF	FF	FF	FF	FF	FF	fn
chr11_49315034_49315072	fn	NA	NN	NA	NA	FF	FF	FF	NA	NA	NA	FF	FF	NA	FF	NA	FF	NA	FF	NA	FF	FF	FF	FF	FF	fn	FF	FF	FF	FF	FF	FF	FF	FF	FF	fn	NA	FF	FF	NA	NA	FF	FF	NA	FF	NA	FF	FF	NA
chr11_49432108_49432147	FF	FF	FF	FF	FF	FF	FF	FF	FF	FF	FF	FF	FF	FF	FF	FF	FF	FF	FF	FF	FF	NA	FF	FF	FF	FF	FF	FF	FF	FF	FF	FF	FF	FF	FF	NA	FF	FF	FF	FF	NA	FF	FF	FF	FF	NA	FF	FF	FF
chr11_49750181_49750220	FF	FF	FF	FF	FF	FF	FF	FF	FF	FF	FF	FF	FF	FF	FF	FF	FF	FF	FF	FF	FF	FF	FF	FF	FF	NA	FF	FF	FF	FF	FF	FF	FF	FF	FF	FF	FF	FF	NN	FF	NA	FF	FF	FF	FF	FF	FF	FF	FF
chr11_49940631_49940666	FF	FF	FF	FF	FF	FF	FF	FF	FF	fn	FF	FF	FF	FF	FF	FF	NN	FF	FF	FF	FF	fn	FF	FF	FF	FF	FF	FF	FF	FF	NA	FF	FF	FF	FF	FF	FF	FF	FF	FF	FF	FF	FF	FF	FF	fn	FF	FF	FF
chr11_49996084_49996111	DD	DD	BB	dd	bd	BB	BB	dd	DD	dd	BB	dd	DD	BB	BB	BB	BB	BB	BB	BB	dd	DD	DD	DD	DD	BB	DD	BB	DD	DD	BB	DD	DD	BB	BB	dd	dd	dd	BB	BB	BB	BB	DD	BB	BB	BB	BB	dd	BB
chr11_50137420_50137467	FF	FF	FF	NN	FF	FF	FF	FF	NA	FF	FF	FF	NA	FF	FF	FF	FF	FF	FF	FF	NA	FF	FF	FF	FF	NA	fn	FF	FF	NA	NA	FF	FF	FF	FF	NA	NA	FF	FF	NA	NA	FF	NA	FF	FF	FF	FF	FF	FF
chr11_50243403_50243438	FF	FF	FF	FF	FF	NA	FF	FF	FF	FF	FF	FF	FF	FF	FF	FF	FF	FF	NN	FF	FF	FF	FF	FF	FF	FF	FF	FF	FF	FF	FF	FF	NA	FF	FF	FF	FF	FF	FF	FF	NA	FF	FF	FF	FF	NA	FF	FF	FF
chr11_50274480_50274494	FF	FF	NN	FF	FF	NA	FF	FF	FF	FF	NA	FF	FF	FF	FF	FF	FF	FF	FF	FF	FF	FF	FF	FF	FF	FF	FF	FF	FF	FF	FF	FF	FF	FF	NA	FF	FF	FF	FF	FF	NA	FF	FF	FF	FF	FF	FF	FF	FF
chr11_50301441_50301476	FF	FF	FF	FF	FF	FF	FF	FF	FF	FF	FF	FF	FF	FF	FF	FF	FF	FF	FF	FF	FF	NN	NN	FF	FF	FF	FF	FF	FF	FF	FF	FF	FF	FF	FF	FF	FF	FF	FF	FF	FF	FF	FF	FF	FF	FF	NA	FF	FF
chr11_50383444_50383461	dd	dd	BB	dd	BB	BB	BB	dd	dd	dd	BB	dd	dd	BB	BB	BB	BB	BB	BB	BB	DD	dd	dd	dd	dd	BB	dd	BB	dd	dd	BB	dd	BB	BB	BB	DD	dd	dd	BB	BB	BB	BB	DD	BB	BB	BB	BB	dd	BB
chr11_50394326_50394340	DD	DD	BB	DD	BB	BB	BB	DD	DD	DD	BB	DD	DD	BB	BB	BB	BB	BB	BB	BB	DD	DD	DD	DD	DD	BB	DD	BB	DD	DD	BB	DD	BB	BB	BB	DD	DD	DD	BB	BB	BB	BB	DD	BB	BB	BB	BB	DD	BB
chr11_50397916_50397930	DD	DD	BB	DD	BB	BB	BB	DD	DD	DD	BB	DD	DD	BB	BB	BB	BB	BB	BB	BB	DD	DD	DD	DD	DD	BB	DD	BB	DD	DD	BB	DD	BB	BB	BB	DD	DD	DD	BB	BB	BB	BB	DD	BB	BB	BB	BB	DD	BB
chr11_50404672_50404687	DD	DD	BB	DD	BB	BB	BB	DD	DD	DD	BB	DD	DD	BB	BB	BB	BB	BB	BB	BB	DD	DD	DD	DD	DD	BB	DD	BB	DD	DD	BB	DD	BB	BB	BB	DD	DD	DD	BB	BB	BB	BB	DD	BB	BB	BB	BB	DD	BB
chr11_50404890_50404901	DD	DD	BB	DD	BB	BB	BB	DD	DD	DD	BB	DD	DD	BB	BB	BB	BB	BB	BB	BB	DD	DD	DD	DD	DD	BB	DD	BB	DD	DD	BB	DD	BB	BB	BB	DD	DD	DD	BB	BB	BB	BB	DD	BB	BB	BB	BB	DD	BB
chr11_50411449_50411470	DD	DD	BB	DD	BB	BB	BB	DD	DD	DD	BB	DD	DD	BB	BB	BB	BB	BB	BB	BB	DD	DD	DD	DD	DD	BB	DD	BB	DD	DD	BB	DD	BB	BB	BB	DD	DD	DD	BB	BB	BB	BB	DD	BB	BB	BB	BB	DD	BB
chr11_50427774_50427789	DD	DD	BB	dd	BB	BB	BB	dd	DD	dd	BB	dd	dd	BB	BB	BB	BB	BB	BB	BB	DD	dn	DD	dn	dd	BB	dd	BB	dd	DD	BB	DD	BB	BB	BB	dd	dd	DD	BB	BB	BB	BB	dd	BB	BB	BB	BB	dd	bn
chr11_50431655_50431670	dd	dd	BB	dd	BB	BB	BB	dd	dd	dd	BB	dd	dd	BB	BB	BB	BB	BB	BB	BB	dd	dd	dd	dd	dd	BB	dd	BB	dd	dd	BB	dd	BB	BB	BB	dd	DD	dd	BB	BB	BB	BB	dd	BB	BB	BB	BB	dd	BB
chr11_50434514_50434537	DD	DD	BB	DD	BB	BB	BB	DD	DD	DD	BB	DD	DD	BB	BB	BB	BB	BB	BB	BB	DD	DD	DD	DD	DD	BB	DD	BB	DD	DD	BB	DD	BB	BB	BB	DD	DD	DD	BB	BB	BB	BB	DD	BB	BB	BB	BB	DD	BB
chr11_50438381_50438400	DD	DD	BB	DD	BB	BB	BB	DD	DD	DD	BB	DD	DD	BB	BB	BB	BB	BB	BB	BB	DD	DD	DD	DD	DD	BB	DD	BB	DD	DD	BB	DD	BB	BB	BB	DD	DD	DD	BB	BB	BB	BB	DD	BB	BB	BB	BB	DD	BB
chr11_50441074_50441101	DD	DD	BB	DD	BB	BB	BB	DD	DD	DD	BB	DD	DD	BB	BB	BB	BB	BB	BB	BB	DD	DD	DD	DD	DD	BB	DD	BB	DD	DD	BB	DD	BB	BB	BB	DD	DD	DD	BB	BB	BB	BB	DD	BB	BB	BB	BB	DD	BB
chr11_50449164_50449196	NA	NA	BB	DD	BB	NA	BB	DD	DD	DD	NN	DD	DD	BB	NA	BB	BB	BB	BB	BB	NA	DD	DD	DD	DD	NA	DD	BB	DD	DD	BB	DD	BB	BB	BB	NA	DD	NA	BB	NA	BB	NA	DD	BB	BB	BB	BB	DD	BB
chr11_50480546_50480569	DD	DD	BB	DD	BB	BB	BB	DD	DD	DD	BB	DD	DD	BB	BB	BB	BB	BB	BB	BB	DD	DD	DD	DD	DD	BB	DD	BB	DD	DD	BB	DD	BB	BB	BB	DD	DD	DD	BB	BB	BB	BB	DD	BB	BB	BB	BB	DD	BB
chr11_50489855_50489868	DD	DD	BB	DD	BB	BB	BB	DD	DD	DD	BB	DD	DD	BB	BB	BB	BB	BB	BB	BB	DD	DD	DD	DD	DD	BB	DD	BB	DD	DD	BB	DD	BB	BB	BB	DD	DD	DD	BB	BB	BB	BB	DD	BB	BB	BB	BB	DD	BB
chr11_50490415_50490430	DD	DD	BB	DD	BB	BB	BB	DD	DD	DD	BB	DD	DD	BB	BB	BB	BB	BB	BB	BB	DD	DD	DD	DD	DD	BB	DD	BB	DD	DD	BB	DD	BB	BB	BB	DD	DD	DD	BB	BB	BB	BB	DD	BB	BB	BB	BB	dn	BB
chr11_50491318_50491342	DD	DD	BB	DD	BB	BB	BB	DD	DD	DD	BB	DD	DD	BB	BB	BB	BB	BB	BB	BB	DD	DD	DD	DD	DD	BB	DD	BB	DD	DD	BB	DD	BB	BB	BB	DD	DD	DD	BB	BB	BB	BB	DD	BB	BB	BB	BB	DD	BB
chr11_50499316_50499327	df	df	FF	df	FF	FF	FF	DD	df	DD	FF	DD	df	FF	FF	FF	fn	FF	FF	FF	df	df	DD	df	df	FF	DD	FF	df	df	FF	DD	FF	FF	FF	df	df	df	FF	FF	FF	FF	df	FF	FF	FF	FF	DD	FF
chr11_50506604_50506615	DD	DD	BB	DD	BB	BB	BB	DD	DD	DD	BB	DD	DD	BB	BB	BB	BB	BB	BB	BB	DD	DD	DD	DD	DD	BB	DD	BB	DD	DD	BB	DD	BB	BB	BB	DD	DD	DD	BB	BB	BB	BB	DD	BB	BB	BB	BB	DD	BB
chr11_50510193_50510206	df	df	FF	df	FF	FF	FF	df	df	df	FF	df	df	FF	FF	FF	FF	FF	FF	FF	df	df	df	df	df	FF	df	FF	df	df	fn	df	FF	FF	FF	df	df	df	FF	FF	FF	FF	df	FF	FF	FF	FF	df	FF
chr11_50510207_50510242	DD	DD	BB	DD	BB	BB	BB	DD	DD	DD	BB	DD	DD	BB	BB	BB	BB	BB	BB	BB	DD	DD	DD	DD	DD	BB	DD	BB	DD	DD	BB	DD	BB	BB	BB	DD	DD	DD	BB	bn	BB	bn	DD	BB	BB	BB	BB	DD	BB
chr11_50522870_50522893	DD	DD	BB	DD	BB	BB	BB	DD	DD	DD	BB	DD	DD	BB	BB	BB	BB	BB	BB	BB	DD	DD	DD	DD	DD	BB	DD	BB	DD	DD	BB	DD	BB	BB	BB	DD	DD	DD	BB	BB	BB	BB	DD	BB	BB	BB	BB	DD	BB
chr11_50532543_50532572	FF	FF	FF	FF	FF	NA	FF	FF	FF	FF	NA	FF	NA	FF	FF	FF	FF	NA	NA	FF	FF	FF	FF	NA	NA	NA	FF	FF	NA	NA	NA	FF	FF	FF	FF	FF	FF	FF	fn	FF	NA	FF	NA	FF	FF	NA	FF	FF	FF
chr11_50560542_50560573	DD	DD	BB	DD	BB	BB	BB	DD	DD	DD	BB	DD	DD	BB	BB	BB	BB	BB	BB	BB	DD	DD	DD	DD	DD	BB	DD	BB	DD	DD	BB	DD	BB	BB	BB	DD	DD	DD	BB	BB	BB	BB	DD	BB	BB	BB	BB	DD	BB
chr11_50731708_50731727	DD	DD	BB	DD	BB	BB	BB	DD	DD	DD	BB	DD	DD	BB	BB	BB	BB	BB	BB	BB	DD	DD	DD	DD	DD	BB	DD	BB	DD	DD	BB	DD	BB	BB	BB	DD	DD	DD	BB	BB	BB	BB	DD	BB	BB	BB	BB	DD	BB
chr11_50735860_50735903	DD	DD	BB	DD	BB	BB	BB	DD	dn	NA	NA	DD	DD	BB	BB	BB	BB	BB	BB	BB	DD	DD	DD	DD	DD	BB	DD	BB	DD	DD	BB	DD	BB	BB	BB	DD	DD	DD	BB	BB	BB	BB	NN	BB	BB	BB	BB	DD	BB
chr11_50761594_50761605	df	DD	FF	df	FF	FF	FF	df	df	DD	FF	df	df	FF	FF	FF	FF	FF	FF	FF	df	df	df	df	df	FF	df	FF	df	df	FF	df	FF	FF	FF	df	df	df	FF	FF	FF	FF	df	FF	FF	FF	FF	DD	FF
chr11_50806350_50806373	DD	dd	BB	dd	BB	BB	BB	dd	dd	DD	BB	dd	dd	BB	BB	BB	BB	BB	BB	BB	dd	dd	dd	dd	dd	BB	dd	BB	dn	dd	BB	dd	BB	BB	BB	dd	dd	dd	BB	BB	BB	BB	dd	BB	BB	BB	BB	dd	BB
chr11_50824029_50824048	DD	DD	BB	DD	BB	BB	BB	DD	DD	DD	BB	DD	DD	BB	BB	BB	BB	BB	BB	BB	DD	DD	DD	DD	DD	BB	DD	BB	DD	DD	BB	DD	BB	BB	BB	DD	DD	DD	BB	BB	BB	BB	DD	BB	BB	BB	BB	DD	BB
chr11_50996677_50996732	NA	FF	FF	NA	FF	NA	FF	fn	NA	FF	NA	FF	NA	FF	NA	FF	FF	FF	FF	FF	FF	FF	FF	FF	FF	NA	FF	FF	NA	FF	NA	fn	FF	NA	FF	FF	FF	FF	FF	FF	NN	FF	FF	NA	FF	FF	FF	FF	FF
chr11_51056136_51056149	DD	DD	BB	DD	BB	BB	BB	DD	DD	DD	BB	DD	DD	BB	BB	DD	BB	BB	BB	BB	DD	DD	DD	DD	DD	BB	DD	BB	DD	DD	BB	DD	BB	BB	BB	DD	DD	DD	BB	BB	BB	BB	DD	BB	BB	BB	BB	DD	BB
chr11_51065858_51065871	DD	DD	BB	DD	BB	BB	BB	DD	DD	DD	BB	DD	DD	BB	BB	DD	BB	BB	BB	BB	DD	DD	DD	DD	DD	bn	DD	BB	DD	DD	BB	DD	BB	BB	BB	DD	DD	DD	BB	BB	BB	BB	DD	BB	BB	BB	BB	DD	BB
chr11_51067474_51067489	DD	DD	BB	DD	BB	BB	BB	DD	DD	DD	BB	DD	DD	BB	BB	DD	BB	BB	BB	BB	DD	DD	DD	DD	DD	BB	DD	BB	DD	DD	BB	DD	BB	BB	BB	DD	DD	DD	BB	BB	BB	BB	DD	BB	BB	BB	BB	DD	BB
chr11_51079659_51079682	DD	DD	BB	DD	BB	BB	BB	DD	DD	DD	BB	DD	DD	BB	BB	DD	BB	BB	BB	BB	DD	DD	DD	DD	DD	BB	DD	BB	DD	DD	BB	DD	BB	BB	BB	DD	DD	DD	BB	BB	BB	BB	DD	BB	BB	BB	BB	DD	BB
chr11_51085252_51085271	DD	DD	BB	DD	BB	BB	BB	DD	DD	DD	BB	DD	DD	BB	BB	DD	BB	BB	BB	BB	DD	DD	DD	DD	DD	BB	DD	BB	DD	DD	BB	DD	BB	BB	BB	DD	DD	DD	BB	BB	BB	BB	DD	BB	BB	BB	BB	DD	BB
chr11_51093800_51093815	DD	DD	BB	DD	BB	BB	BB	DD	DD	DD	BB	DD	DD	BB	BB	DD	BB	BB	BB	BB	DD	DD	DD	DD	DD	BB	DD	BB	DD	DD	BB	DD	BB	BB	BB	DD	DD	DD	BB	BB	BB	BB	DD	BB	BB	BB	BB	DD	BB
chr11_51104868_51104883	DD	DD	BB	DD	BB	BB	BB	DD	DD	DD	BB	DD	DD	BB	BB	DD	BB	BB	BB	BB	DD	DD	DD	DD	DD	BB	DD	BB	DD	DD	BB	DD	BB	BB	BB	DD	DD	DD	BB	BB	BB	BB	DD	BB	BB	BB	BB	DD	BB
chr11_51106369_51106380	DD	DD	BB	DD	BB	BB	BB	DD	DD	DD	BB	DD	DD	BB	BB	DD	BB	BB	BB	BB	DD	DD	DD	DD	DD	BB	DD	BB	DD	DD	BB	DD	BB	BB	BB	DD	DD	DD	BB	BB	BB	BB	DD	BB	BB	BB	BB	DD	BB
chr11_51226716_51226767	DD	DD	BB	dn	BB	BB	BB	DD	DD	DD	BB	DD	DD	BB	BB	DD	bn	BB	BB	BB	DD	DD	DD	DD	DD	BB	DD	BB	DD	DD	BB	DD	BB	BB	BB	DD	DD	DD	bn	BB	BB	BB	DD	BB	BB	BB	BB	DD	BB
chr11_51240621_51240648	DD	DD	BB	DD	BB	BB	BB	DD	DD	DD	BB	DD	DD	BB	BB	DD	BB	BB	BB	BB	DD	DD	DD	DD	DD	BB	DD	BB	DD	DD	BB	DD	BB	BB	BB	DD	DD	DD	BB	BB	BB	BB	DD	BB	BB	BB	BB	DD	BB
chr11_51313688_51313707	DD	DD	BB	DD	BB	BB	BB	DD	DD	DD	BB	DD	DD	BB	BB	DD	BB	BB	BB	BB	DD	DD	DD	DD	DD	BB	DD	BB	DD	DD	BB	DD	BB	BB	BB	DD	DD	DD	BB	BB	BB	BB	DD	BB	BB	BB	BB	DD	BB
chr11_51339066_51339089	DD	DD	BB	DD	BB	BB	BB	DD	DD	DD	BB	DD	DD	BB	BB	DD	BB	BB	BB	BB	DD	DD	DD	DD	DD	BB	DD	BB	DD	DD	BB	DD	BB	BB	BB	DD	DD	DD	BB	BB	BB	BB	DD	BB	BB	BB	BB	DD	BB
chr11_51368182_51368197	DD	DD	BB	DD	BB	BB	BB	DD	DD	DD	BB	DD	DD	BB	BB	DD	BB	BB	BB	BB	DD	DD	DD	DD	DD	BB	DD	BB	DD	DD	BB	DD	BB	BB	BB	DD	DD	DD	BB	BB	BB	BB	DD	BB	BB	BB	BB	DD	BB
chr11_51385095_51385134	DD	DD	BB	DD	BB	BB	BB	DD	DD	DD	BB	DD	DD	BB	BB	DD	BB	BB	BB	BB	DD	DD	DD	DD	DD	BB	DD	BB	DD	DD	BB	DD	BB	BB	BB	DD	DD	DD	BB	BB	bn	BB	DD	BB	BB	BB	BB	DD	BB
chr11_51399581_51399592	DD	DD	BB	DD	BB	BB	BB	DD	DD	DD	BB	DD	DD	BB	BB	DD	BB	BB	BB	BB	DD	DD	DD	DD	DD	BB	DD	BB	DD	DD	BB	DD	BB	BB	BB	DD	DD	DD	BB	BB	BB	BB	DD	BB	BB	BB	BB	DD	BB
chr11_51432878_51432889	NA	DD	BB	NA	BB	BB	BB	DD	DD	NA	BB	DD	DD	BB	BB	NA	BB	BB	BB	BB	DD	DD	DD	NA	DD	BB	DD	BB	NA	NA	BB	NA	BB	BB	BB	NA	NA	NA	BB	NA	BB	BB	DD	BB	BB	BB	BB	NA	BB
chr11_51434741_51434770	DD	DD	BB	DD	BB	BB	BB	DD	DD	DD	BB	DD	DD	BB	BB	DD	BB	BB	BB	BB	DD	DD	DD	DD	DD	BB	DD	BB	DD	DD	BB	DD	BB	BB	BB	DD	DD	DD	BB	BB	BB	BB	DD	BB	BB	BB	BB	DD	BB
chr11_51435526_51435545	DD	DD	BB	DD	BB	BB	BB	DD	DD	DD	BB	DD	DD	BB	BB	DD	BB	BB	BB	BB	DD	DD	DD	DD	DD	BB	DD	BB	DD	DD	BB	DD	BB	BB	BB	DD	DD	DD	BB	BB	BB	BB	DD	BB	BB	BB	BB	DD	BB
chr11_51460923_51460954	DD	DD	BB	DD	BB	BB	BB	DD	DD	DD	BB	DD	DD	BB	BB	DD	BB	BB	BB	BB	DD	DD	DD	DD	DD	BB	DD	BB	DD	DD	BB	DD	BB	BB	BB	DD	DD	DD	BB	BB	BB	BB	DD	BB	BB	BB	BB	DD	BB
chr11_51501352_51501387	DD	DD	BB	DD	BB	BB	BB	DD	DD	DD	BB	DD	DD	BB	BB	DD	BB	BB	BB	BB	DD	DD	DD	DD	DD	BB	DD	BB	DD	DD	BB	DD	BB	BB	BB	DD	DD	DD	BB	BB	BB	BB	DD	BB	BB	BB	BB	DD	BB
chr11_51504592_51504617	DD	DD	BB	DD	BB	BB	BB	DD	DD	DD	BB	DD	DD	BB	BB	DD	BB	BB	BB	BB	DD	DD	DD	DD	DD	BB	DD	BB	DD	DD	BB	DD	BB	BB	BB	DD	DD	DD	BB	BB	BB	BB	DD	BB	BB	BB	BB	DD	BB
chr11_51511324_51511338	DD	DD	BB	DD	BB	BB	BB	DD	DD	DD	BB	DD	DD	BB	BB	DD	BB	BB	BB	BB	DD	DD	DD	DD	DD	BB	DD	BB	DD	DD	BB	DD	BB	BB	BB	DD	DD	DD	BB	BB	BB	BB	DD	BB	BB	BB	BB	DD	BB
chr11_51560440_51560467	DD	DD	BB	DD	BB	BB	BB	DD	DD	DD	BB	DD	DD	BB	BB	DD	BB	BB	BB	BB	DD	DD	DD	DD	DD	BB	DD	BB	DD	DD	BB	DD	BB	BB	BB	DD	DD	DD	BB	BB	BB	BB	DD	BB	BB	BB	BB	DD	BB
chr11_51596897_51596908	DD	DD	BB	DD	BB	BB	BB	DD	DD	DD	BB	DD	DD	BB	BB	DD	BB	BB	BB	BB	DD	DD	DD	DD	DD	BB	DD	BB	DD	DD	BB	DD	BB	BB	BB	DD	DD	DD	BB	BB	BB	BB	DD	BB	BB	BB	BB	DD	BB
chr11_51608719_51608770	DD	DD	BB	NA	BB	BB	NA	NA	DD	DD	BB	DD	DD	DD	BB	DD	BB	BB	BB	BB	DD	DD	DD	DD	NA	BB	NA	BB	DD	DD	BB	DD	BB	BB	BB	DD	DD	DD	NA	BB	NA	NA	DD	BB	NA	NA	BB	DD	BB
chr11_51621148_51621168	DD	DD	BB	DD	BB	BB	BB	DD	DD	DD	BB	DD	DD	BB	BB	DD	BB	BB	BB	BB	DD	DD	DD	DD	DD	BB	DD	BB	DD	DD	BB	DD	BB	BB	BB	DD	DD	DD	BB	BB	BB	BB	DD	BB	BB	BB	BB	DD	BB
chr11_51628718_51628729	df	DD	FF	DD	FF	FF	FF	df	df	df	FF	df	df	FF	FF	df	FF	FF	FF	FF	DD	df	df	df	df	FF	DD	FF	DD	df	FF	df	FF	FF	FF	df	df	DD	FF	FF	FF	FF	df	FF	FF	FF	FF	df	FF
chr11_51633667_51633684	DD	DD	BB	DD	BB	BB	BB	DD	DD	DD	BB	DD	DD	BB	BB	DD	BB	BB	BB	BB	DD	DD	DD	DD	DD	BB	DD	BB	DD	DD	BB	DD	BB	BB	BB	DD	DD	DD	BB	BB	BB	BB	DD	BB	BB	BB	BB	DD	BB
chr11_51641414_51641425	df	df	FF	df	FF	FF	FF	df	DD	df	FF	df	df	FF	FF	df	FF	FF	FF	FF	df	df	df	DD	df	FF	df	FF	DD	df	FF	df	FF	FF	FF	df	df	df	FF	FF	FF	FF	df	FF	FF	FF	FF	df	FF
chr11_51651769_51651780	DD	DD	BB	DD	BB	BB	BB	DD	DD	DD	BB	DD	DD	BB	BB	DD	BB	BB	BB	BB	DD	DD	DD	DD	DD	BB	DD	BB	DD	DD	BB	DD	BB	BB	BB	DD	DD	DD	BB	BB	BB	BB	DD	BB	BB	BB	BB	DD	BB
chr11_51655983_51656030	DD	DD	BB	DD	BB	NA	BB	DD	DD	DD	BB	DD	DD	BB	BB	DD	BB	NA	BB	BB	DD	NA	DD	DD	DD	BB	DD	NA	DD	NA	NA	DD	BB	BB	BB	DD	DD	DD	BB	BB	BB	BB	NA	BB	NA	BB	BB	DD	NA
chr11_51677177_51677232	DD	DD	NA	DD	NN	NA	NN	DD	NA	DD	BB	DD	DD	NA	NN	DD	NN	NN	NN	NN	NA	DD	NA	DD	DD	NA	DD	NA	DD	DD	NA	DD	NA	NN	NA	NA	DD	NA	NN	NN	NA	NN	DD	NN	NN	NA	NN	DD	NN
chr11_51691217_51691261	DD	DD	BB	DD	BB	BB	BB	DD	DD	DD	BB	DD	DD	BB	BB	DD	bn	DD	BB	BB	DD	DD	DD	DD	DD	BB	DD	BB	DD	DD	BB	DD	BB	BB	BB	DD	DD	DD	BB	BB	BB	BB	DD	BB	DD	BB	BB	DD	bd
chr11_51784332_51784371	FF	FF	FF	FF	FF	FF	FF	FF	FF	FF	FF	FF	FF	FF	FF	FF	FF	FF	FF	FF	NA	FF	FF	FF	FF	NA	FF	FF	FF	NA	FF	fn	FF	FF	NA	FF	FF	NA	FF	FF	FF	FF	FF	NN	FF	NA	FF	FF	FF
chr11_51787621_51787640	DD	DD	BB	DD	BB	BB	BB	DD	DD	DD	BB	DD	DD	BB	BB	DD	BB	BB	BB	BB	DD	DD	DD	DD	DD	BB	DD	BB	DD	DD	BB	DD	BB	BB	BB	DD	DD	DD	BB	BB	BB	BB	DD	BB	BB	BB	BB	DD	BB
chr11_51798546_51798580	DD	DD	BB	DD	BB	BB	BB	DD	DD	DD	BB	DD	DD	BB	BB	DD	BB	BB	BB	BB	DD	DD	DD	DD	DD	BB	DD	BB	DD	DD	BB	DD	BB	BB	BB	DD	DD	DD	BB	BB	BB	BB	DD	BB	BB	BB	BB	DD	BB
chr11_51812886_51812901	DD	DD	BB	DD	BB	BB	BB	DD	DD	DD	BB	DD	DD	BB	BB	DD	BB	BB	BB	BB	DD	DD	DD	DD	DD	BB	DD	BB	DD	DD	BB	DD	BB	BB	BB	DD	DD	DD	BB	BB	BB	BB	DD	BB	BB	BB	BB	DD	BB
chr11_51865090_51865121	DD	DD	BB	DD	NA	NA	BB	NA	DD	DD	BB	DD	DD	BB	BB	DD	NA	BB	BB	BB	DD	DD	DD	DD	DD	NA	DD	BB	DD	NA	NA	DD	BB	BB	bd	NA	DD	DD	NA	BB	NA	BB	DD	NA	NA	BB	NA	DD	BB
chr11_51865278_51865295	df	df	FF	df	FF	FF	FF	df	df	df	FF	df	df	FF	FF	df	FF	FF	FF	FF	df	df	df	df	df	FF	df	FF	df	df	FF	df	FF	FF	FF	df	df	df	FF	FF	FF	FF	df	FF	FF	FF	FF	df	FF
chr11_51873632_51873671	NN	NN	BB	NN	BB	BB	BB	NN	NN	NN	BB	NN	NN	BB	BB	NN	BB	BB	BB	NA	NN	NN	NN	NN	NN	NA	NN	BB	NN	NN	BB	NN	BB	BB	NA	NA	NN	NN	BB	BB	BB	BB	NN	BB	BB	BB	BB	NA	NA
chr11_51905601_51905628	DD	NA	BB	NA	BB	BB	BB	NA	DD	DD	BB	DD	NA	BB	NA	DD	BB	BB	BB	BB	DD	DD	DD	NA	DD	NA	DD	BB	DD	DD	NA	DD	BB	BB	BB	DD	DD	DD	BB	BB	BB	BB	DD	BB	BB	BB	BB	DD	BB
chr11_51921226_51921243	DD	DD	BB	DD	BB	BB	BB	DD	DD	DD	BB	DD	DD	BB	BB	DD	BB	BB	BB	BB	DD	DD	DD	DD	DD	BB	DD	BB	DD	DD	BB	DD	BB	BB	BB	DD	DD	DD	BB	BB	BB	BB	DD	BB	BB	BB	BB	DD	BB
chr11_51929797_51929852	FF	FF	FF	FF	FF	FF	FF	NA	FF	FF	fn	FF	FF	FF	fn	FF	FF	FF	FF	FF	FF	FF	fn	NA	NA	NA	FF	NN	FF	FF	FF	FF	FF	FF	NN	FF	FF	FF	FF	FF	NA	FF	NN	FF	FF	FF	fn	FF	FF
chr11_51935020_51935051	DD	DD	BB	DD	BB	BB	BB	DD	DD	DD	BB	DD	DD	BB	BB	DD	BB	BB	BB	BB	DD	DD	DD	DD	DD	BB	DD	BB	DD	DD	BB	DD	BB	BB	BB	DD	DD	DD	BB	BB	BB	BB	DD	BB	BB	BB	BB	DD	BB
chr11_51935350_51935367	DD	DD	BB	DD	BB	BB	BB	DD	DD	DD	BB	DD	DD	BB	BB	DD	BB	BB	BB	BB	DD	DD	DD	DD	DD	BB	DD	BB	DD	DD	BB	DD	bn	BB	BB	DD	DD	DD	BB	BB	BB	BB	DD	BB	BB	BB	BB	DD	BB
chr11_51937830_51937841	DD	DD	BB	DD	BB	BB	BB	DD	DD	DD	BB	DD	DD	BB	BB	DD	BB	BB	BB	BB	DD	DD	DD	DD	DD	BB	DD	BB	DD	DD	BB	DD	BB	BB	BB	DD	DD	DD	BB	BB	BB	BB	DD	BB	BB	BB	BB	DD	BB
chr11_51955812_51955835	df	df	FF	df	FF	FF	FF	DD	DD	df	FF	df	DD	FF	FF	DD	FF	FF	FF	FF	df	df	DD	DD	DD	FF	DD	FF	df	df	FF	DD	FF	FF	FF	DD	df	DD	FF	FF	FF	FF	df	FF	FF	FF	FF	DD	FF
chr11_51958457_51958476	DD	DD	BB	DD	BB	BB	BB	DD	DD	DD	BB	DD	DD	BB	BB	DD	BB	BB	BB	BB	DD	DD	DD	DD	DD	BB	DD	BB	DD	DD	BB	DD	BB	BB	BB	DD	DD	DD	BB	BB	BB	BB	DD	BB	BB	BB	BB	DD	BB
chr11_51963924_51963943	DD	DD	BB	DD	BB	BB	BB	DD	DD	DD	BB	DD	DD	BB	BB	DD	BB	BB	BB	BB	DD	DD	DD	DD	DD	BB	DD	BB	DD	DD	BB	DD	BB	BB	BB	DD	DD	DD	BB	BB	BB	BB	DD	BB	bn	BB	BB	DD	BB
chr11_51978420_51978431	DD	DD	BB	DD	BB	BB	BB	DD	DD	DD	BB	DD	DD	BB	BB	DD	BB	BB	BB	BB	DD	DD	DD	DD	DD	BB	DD	BB	DD	DD	BB	DD	BB	BB	BB	DD	DD	DD	BB	BB	BB	BB	DD	BB	BB	BB	BB	DD	BB
chr11_51993537_51993548	DD	DD	BB	DD	BB	BB	BB	DD	DD	DD	BB	DD	DD	BB	BB	DD	BB	BB	BB	BB	DD	DD	DD	DD	DD	BB	DD	BB	DD	DD	BB	DD	BB	BB	BB	DD	DD	DD	BB	BB	BB	BB	DD	BB	BB	BB	BB	DD	BB
chr11_52052300_52052327	DD	DD	BB	DD	BB	BB	BB	DD	DD	DD	BB	DD	DD	BB	BB	DD	BB	BB	BB	BB	DD	DD	DD	DD	DD	BB	DD	BB	DD	DD	BB	DD	BB	BB	BB	DD	DD	DD	BB	BB	BB	BB	DD	BB	BB	BB	BB	DD	BB
chr11_52071291_52071310	DD	DD	BB	DD	BB	BB	BB	DD	DD	DD	BB	DD	DD	BB	BB	DD	BB	BB	BB	BB	DD	DD	DD	DD	DD	BB	DD	BB	DD	DD	BB	DD	BB	BB	BB	DD	DD	DD	BB	BB	BB	BB	DD	BB	BB	BB	BB	DD	BB
chr11_52105820_52105847	DD	DD	BB	DD	BB	BB	BB	DD	DD	DD	BB	DD	DD	BB	BB	DD	BB	BB	BB	BB	DD	DD	DD	DD	DD	BB	DD	BB	DD	DD	BB	DD	BB	BB	BB	DD	DD	DD	BB	BB	BB	BB	DD	BB	BB	BB	BB	DD	bd
chr11_52281108_52281119	DD	DD	BB	DD	BB	BB	BB	DD	DD	DD	BB	DD	DD	BB	BB	DD	BB	BB	BB	BB	DD	DD	DD	DD	DD	BB	DD	BB	DD	DD	BB	DD	BB	BB	BB	DD	DD	DD	BB	BB	BB	BB	DD	BB	BB	BB	BB	DD	BB
chr11_52291982_52292001	DD	DD	BB	DD	BB	BB	BB	DD	DD	DD	BB	DD	DD	BB	BB	DD	BB	BB	BB	BB	DD	DD	DD	DD	DD	BB	DD	BB	DD	DD	BB	DD	BB	BB	BB	DD	DD	DD	BB	BB	BB	BB	DD	BB	BB	BB	BB	DD	BB
chr11_52292020_52292033	DD	DD	BB	DD	BB	BB	BB	DD	DD	DD	BB	DD	DD	BB	BB	DD	BB	BB	BB	BB	DD	DD	DD	DD	DD	BB	DD	BB	DD	DD	BB	DD	BB	BB	BB	DD	DD	DD	BB	BB	BB	BB	DD	BB	BB	BB	BB	DD	BB
chr11_52337459_52337476	DD	DD	BB	DD	BB	BB	BB	DD	DD	DD	BB	DD	DD	BB	BB	DD	BB	BB	BB	BB	DD	DD	DD	DD	DD	BB	DD	BB	DD	DD	BB	DD	BB	BB	BB	DD	DD	DD	BB	BB	BB	BB	DD	BB	BB	BB	BB	DD	BB
chr11_52348019_52348052	DD	DD	BB	DD	BB	BB	BB	DD	DD	DD	BB	DD	DD	BB	BB	DD	BB	BB	BB	BB	DD	DD	DD	DD	DD	BB	DD	BB	DD	DD	bd	DD	BB	BB	BB	DD	DD	DD	BB	BB	BB	BB	DD	BB	BB	BB	BB	DD	BB
chr11_52353202_52353215	DD	DD	BB	DD	BB	BB	BB	DD	DD	DD	BB	DD	DD	BB	BB	DD	BB	BB	bn	BB	DD	DD	bd	DD	DD	BB	DD	BB	DD	DD	BB	DD	BB	BB	bd	DD	DD	DD	BB	BB	BB	BB	DD	BB	bn	BB	BB	DD	BB
chr11_52355853_52355884	DD	DD	BB	DD	BB	BB	BB	DD	DD	DD	BB	DD	DD	BB	BB	DD	BB	BB	BB	BB	DD	DD	DD	DD	DD	BB	DD	BB	DD	DD	BB	DD	BB	BB	BB	DD	DD	DD	BB	BB	BB	BB	DD	BB	BB	BB	BB	DD	BB
chr11_52371819_52371834	DD	DD	BB	DD	BB	BB	BB	DD	DD	DD	BB	DD	DD	BB	BB	DD	BB	BB	BB	BB	DD	DD	DD	DD	DD	BB	DD	BB	DD	DD	BB	DD	BB	BB	BB	DD	DD	DD	BB	BB	BB	BB	DD	BB	BB	BB	BB	DD	BB
chr11_52389117_52389128	DD	DD	BB	DD	BB	BB	BB	DD	DD	DD	BB	DD	DD	BB	BB	DD	BB	BB	BB	BB	DD	DD	DD	DD	DD	BB	DD	BB	DD	DD	BB	DD	BB	BB	BB	DD	DD	DD	BB	BB	BB	BB	DD	BB	BB	BB	BB	DD	BB
chr11_52417430_52417465	DD	DD	BB	DD	BB	BB	BB	DD	DD	DD	BB	DD	DD	BB	BB	DD	BB	BB	BB	BB	DD	DD	DD	DD	DD	BB	DD	BB	DD	DD	BB	DD	BB	BB	BB	DD	DD	DD	BB	bn	BB	BB	DD	BB	BB	BB	BB	DD	BB
chr11_52439898_52439921	dn	DD	BB	DD	BB	BB	BB	DD	DD	DD	BB	NA	DD	BB	BB	DD	BB	BB	BB	BB	DD	dn	DD	DD	DD	NA	DD	BB	DD	DD	BB	DD	BB	BB	BB	DD	DD	NA	BB	BB	BB	BB	DD	BB	BB	BB	BB	DD	BB
chr11_52449010_52449033	DD	DD	BB	DD	BB	BB	BB	DD	DD	DD	BB	DD	DD	BB	BB	DD	BB	BB	BB	BB	DD	DD	DD	DD	DD	BB	DD	BB	DD	DD	BB	DD	BB	BB	BB	DD	DD	DD	BB	BB	BB	BB	DD	BB	BB	BB	BB	DD	BB
chr11_52456818_52456867	NA	DD	BB	NA	NA	BB	BB	DD	DD	NA	BB	DD	DD	BB	BB	DD	BB	BB	BB	BB	DD	DD	DD	DD	DD	BB	DD	BB	DD	NA	BB	DD	BB	NN	BB	DD	DD	NA	BB	BB	NA	BB	DD	BB	BB	NA	NA	DD	BB
chr11_52459481_52459508	DD	DD	BB	DD	BB	BB	BB	DD	DD	DD	BB	DD	DD	BB	BB	DD	BB	BB	BB	BB	DD	DD	DD	DD	DD	BB	DD	BB	DD	DD	BB	DD	BB	BB	BB	DD	DD	DD	BB	BB	bd	BB	DD	BB	BB	BB	BB	DD	BB
chr11_52504415_52504434	DD	DD	BB	DD	BB	BB	BB	DD	DD	DD	BB	DD	DD	BB	BB	DD	BB	BB	bn	BB	DD	DD	DD	DD	DD	BB	DD	BB	DD	DD	BB	DD	BB	BB	BB	DD	DD	DD	BB	BB	BB	BB	BB	BB	BB	BB	BB	DD	BB
chr11_52533877_52533896	DD	DD	BB	DD	BB	BB	BB	DD	DD	DD	BB	DD	DD	BB	BB	DD	BB	BB	BB	BB	DD	DD	DD	DD	DD	BB	DD	BB	DD	DD	BB	DD	BB	BB	BB	DD	DD	DD	BB	BB	BB	BB	BB	BB	BB	BB	BB	DD	BB
chr11_52549087_52549106	DD	DD	bn	DD	BB	BB	BB	DD	DD	DD	BB	DD	DD	BB	BB	DD	BB	BB	BB	BB	DD	DD	DD	DD	DD	BB	DD	BB	DD	DD	BB	DD	BB	BB	BB	DD	DD	DD	BB	BB	BB	BB	BB	BB	BB	BB	BB	DD	BB
chr11_52565374_52565387	DD	DD	BB	DD	BB	BB	BB	DD	DD	DD	BB	DD	DD	BB	BB	DD	BB	BB	BB	BB	DD	DD	DD	DD	DD	BB	DD	BB	DD	DD	BB	DD	BB	BB	BB	DD	DD	DD	BB	BB	BB	BB	BB	BB	BB	BB	BB	DD	BB
chr11_52567749_52567766	DD	DD	BB	DD	BB	BB	BB	DD	DD	DD	BB	DD	DD	BB	BB	DD	BB	BB	BB	BB	DD	DD	DD	DD	DD	BB	DD	BB	DD	DD	BB	DD	BB	BB	BB	DD	DD	DD	BB	BB	BB	BB	BB	BB	BB	BB	BB	DD	BB
chr11_52604736_52604779	DD	DD	BB	DD	BB	BB	BB	DD	dn	DD	BB	DD	DD	BB	BB	DD	BB	BB	BB	BB	DD	DD	DD	DD	DD	BB	dn	BB	DD	DD	BB	DD	BB	BB	BB	DD	DD	DD	BB	BB	BB	BB	BB	BB	BB	BB	BB	DD	BB
chr11_52609196_52609215	DD	DD	BB	DD	BB	BB	BB	DD	DD	DD	BB	DD	DD	BB	BB	DD	BB	BB	BB	BB	DD	DD	DD	DD	DD	BB	DD	BB	DD	DD	BB	DD	BB	BB	BB	DD	DD	DD	BB	BB	BB	BB	BB	BB	BB	BB	BB	DD	BB
chr11_52613631_52613658	DD	DD	BB	DD	BB	BB	BB	DD	DD	DD	BB	DD	DD	BB	BB	DD	BB	BB	BB	BB	DD	DD	DD	DD	DD	BB	DD	BB	DD	DD	BB	DD	BB	BB	BB	DD	DD	DD	bd	BB	BB	BB	BB	BB	BB	BB	BB	DD	BB
chr11_52628227_52628241	DD	DD	BB	DD	BB	BB	BB	DD	dn	DD	BB	DD	DD	BB	BB	DD	BB	BB	BB	BB	DD	DD	DD	DD	DD	BB	DD	BB	DD	DD	BB	DD	BB	BB	BB	DD	DD	DD	BB	BB	BB	BB	BB	BB	BB	BB	BB	DD	BB
chr11_52630023_52630052	DD	DD	BB	DD	BB	BB	BB	DD	DD	DD	BB	dn	DD	BB	BB	DD	BB	BB	BB	BB	DD	DD	DD	DD	DD	BB	DD	BB	DD	DD	BB	DD	BB	BB	BB	DD	DD	DD	BB	BB	BB	BB	BB	BB	BB	BB	BB	DD	BB
chr11_52637680_52637712	dd	dd	BB	DD	BB	BB	BB	DD	dd	dd	BB	dd	dd	BB	BB	dd	BB	BB	BB	BB	dd	dd	dd	DD	DD	BB	dd	BB	DD	dd	BB	dd	BB	BB	BB	dd	DD	dd	BB	BB	BB	BB	BB	BB	BB	BB	BB	dd	BB
chr11_52649403_52649414	DD	DD	BB	DD	BB	BB	BB	DD	DD	DD	BB	DD	DD	BB	BB	DD	BB	BB	BB	BB	DD	DD	DD	DD	DD	BB	DD	BB	DD	DD	BB	DD	BB	BB	BB	DD	DD	DD	BB	BB	BB	BB	BB	BB	BB	BB	BB	DD	BB
chr11_52733719_52733742	DD	DD	BB	DD	BB	BB	BB	DD	DD	DD	BB	DD	DD	BB	BB	DD	BB	BB	BB	BB	DD	DD	DD	DD	DD	BB	DD	BB	DD	DD	BB	DD	BB	BB	BB	DD	DD	DD	BB	BB	BB	BB	BB	BB	BB	BB	BB	DD	BB
chr11_52749557_52749572	dn	dn	BB	dn	BB	BB	BB	dn	DD	DD	BB	DD	dn	BB	BB	DD	BB	BB	BB	BB	dn	DD	dn	dn	DD	BB	DD	BB	DD	dn	BB	DD	BB	BB	BB	DD	DD	DD	BB	BB	BB	BB	BB	BB	BB	BB	BB	dn	BB
chr11_52776512_52776525	DD	DD	BB	DD	BB	BB	BB	DD	DD	DD	BB	DD	DD	BB	BB	DD	BB	BB	BB	BB	DD	DD	DD	DD	DD	BB	DD	BB	DD	DD	BB	DD	BB	BB	BB	DD	DD	DD	BB	BB	BB	BB	BB	BB	BB	BB	BB	DD	BB
chr11_52790824_52790883	DD	DD	DD	DD	DD	DD	DD	DD	NA	DD	DD	DD	NA	BB	DD	DD	DD	DD	DD	DD	NA	DD	NA	BB	DD	BB	DD	NA	DD	NA	BB	DD	bd	BB	NA	NA	DD	DD	NA	BB	BB	BB	NN	NN	BB	bn	BB	NA	NA
chr11_52793972_52793989	DD	DD	BB	DD	BB	BB	BB	DD	DD	DD	BB	DD	DD	BB	BB	DD	BB	BB	BB	BB	DD	DD	DD	DD	DD	BB	DD	BB	DD	DD	BB	DD	BB	BB	BB	DD	DD	DD	BB	BB	BB	BB	BB	BB	BB	BB	BB	DD	BB
chr11_52859410_52859429	DD	DD	BB	DD	BB	BB	BB	DD	DD	DD	BB	DD	DD	BB	BB	DD	BB	BB	bd	BB	DD	DD	DD	DD	DD	BB	DD	BB	DD	DD	BB	DD	BB	BB	BB	DD	DD	DD	BB	BB	BB	BB	BB	BB	BB	BB	BB	DD	BB
chr11_52865099_52865124	DD	DD	BB	DD	BB	BB	BB	DD	DD	DD	bd	DD	DD	BB	BB	DD	BB	BB	BB	BB	DD	DD	DD	DD	DD	BB	DD	BB	DD	DD	BB	DD	BB	BB	BB	DD	DD	DD	BB	BB	BB	bd	BB	BB	BB	BB	BB	DD	BB
chr11_52937134_52937147	DD	DD	BB	DD	BB	BB	BB	DD	DD	DD	BB	DD	DD	BB	BB	DD	BB	BB	BB	BB	DD	DD	DD	DD	DD	BB	DD	BB	DD	DD	BB	DD	BB	BB	BB	DD	DD	DD	BB	BB	BB	BB	BB	BB	BB	BB	BB	DD	BB
chr11_53007480_53007524	DD	DD	BB	DD	BB	BB	BB	BB	NA	NA	BB	DD	DD	NA	BB	bd	BB	BB	BB	bn	DD	DD	DD	BB	DD	BB	DD	BB	DD	DD	BB	DD	BB	BB	BB	DD	DD	DD	BB	BB	NA	BB	BB	BB	BB	BB	BB	DD	BB
chr11_53047909_53047924	DD	DD	BB	DD	BB	BB	BB	DD	DD	DD	BB	DD	DD	BB	BB	DD	BB	BB	BB	BB	DD	DD	DD	DD	DD	BB	DD	BB	DD	DD	BB	DD	BB	BB	BB	DD	DD	DD	BB	BB	BB	BB	BB	BB	BB	BB	BB	DD	BB
chr11_53133428_53133467	DD	DD	BB	DD	BB	BB	BB	DD	DD	DD	BB	bd	DD	BB	BB	DD	BB	BB	BB	BB	DD	DD	DD	DD	DD	bd	DD	BB	DD	DD	BB	DD	BB	BB	BB	DD	DD	DD	BB	BB	BB	BB	BB	BB	BB	BB	BB	DD	BB
chr11_53156202_53156233	DD	DD	BB	DD	BB	BB	BB	DD	DD	DD	BB	DD	DD	BB	BB	DD	BB	BB	BB	BB	DD	DD	DD	DD	DD	BB	DD	BB	DD	DD	BB	DD	BB	BB	BB	DD	DD	DD	BB	BB	BB	BB	BB	BB	BB	BB	BB	DD	BB
chr11_53157218_53157249	DD	DD	BB	DD	BB	BB	BB	DD	DD	DD	BB	DD	DD	BB	BB	DD	BB	BB	BB	BB	DD	DD	DD	DD	DD	BB	DD	BB	DD	DD	BB	DD	BB	BB	BB	DD	DD	DD	BB	bn	BB	BB	BB	BB	BB	BB	BB	DD	BB
chr11_53209982_53210001	FF	FF	FF	NN	FF	FF	FF	FF	FF	FF	FF	FF	FF	FF	FF	FF	FF	FF	FF	FF	FF	FF	FF	FF	FF	FF	FF	FF	FF	FF	FF	FF	FF	FF	FF	FF	FF	FF	FF	FF	FF	FF	FF	FF	FF	NA	FF	FF	FF
chr11_53306163_53306201	FF	FF	FF	FF	fn	FF	FF	FF	FF	FF	FF	FF	FF	FF	FF	FF	FF	FF	FF	FF	FF	FF	FF	FF	FF	FF	FF	FF	FF	FF	FF	FF	FF	FF	FF	FF	FF	FF	FF	FF	FF	FF	FF	FF	FF	FF	FF	FF	FF
chr11_53489112_53489155	DD	DD	BB	DD	BB	BB	BB	DD	DD	DD	BB	DD	DD	BB	BB	DD	BB	BB	BB	BB	DD	DD	DD	DD	DD	BB	DD	BB	DD	DD	BB	DD	BB	BB	BB	DD	DD	DD	BB	BB	BB	BB	BB	BB	BB	BB	BB	DD	BB
chr11_53545907_53545945	FF	FF	FF	FF	NA	NA	FF	FF	FF	FF	FF	FF	FF	FF	FF	FF	NN	FF	FF	NA	FF	FF	FF	FF	FF	FF	FF	NA	FF	FF	FF	NA	FF	FF	FF	FF	FF	FF	NA	FF	FF	FF	FF	FF	FF	FF	FF	FF	FF
chr11_53755463_53755482	DD	DD	BB	DD	BB	BB	BB	DD	DD	DD	BB	DD	BB	BB	BB	DD	BB	BB	BB	BB	DD	DD	DD	DD	DD	BB	DD	BB	DD	DD	BB	DD	BB	BB	BB	DD	DD	DD	BB	BB	BB	bd	BB	BB	BB	BB	NA	DD	BB
chr11_53829040_53829067	DD	DD	BB	DD	BB	BB	BB	DD	dn	DD	BB	DD	BB	BB	BB	DD	BB	BB	BB	BB	DD	DD	DD	DD	DD	BB	DD	BB	DD	DD	BB	DD	BB	BB	BB	DD	DD	DD	BB	BB	BB	BB	BB	BB	BB	BB	DD	DD	BB
chr11_53850214_53850258	DD	DD	BB	DD	BB	BB	BB	DD	DD	DD	BB	DD	BB	BB	BB	DD	BB	BB	BB	BB	DD	DD	DD	DD	DD	BB	DD	BB	DD	DD	BB	DD	BB	BB	BB	DD	DD	DD	BB	BB	BB	BB	BB	BB	BB	BB	BB	DD	BB
chr11_53895149_53895214	DD	DD	BB	DD	BB	BB	BB	DD	DD	DD	BB	DD	BB	BB	BB	DD	BB	BB	BB	BB	DD	DD	DD	DD	DD	BB	DD	BB	DD	DD	BB	DD	BB	BB	BB	DD	DD	DD	BB	BB	BB	BB	BB	BB	BB	BB	BB	DD	BB
chr11_53895937_53895956	DD	DD	BB	DD	BB	BB	BB	DD	DD	DD	BB	DD	BB	BB	BB	DD	BB	BB	BB	BB	DD	DD	DD	DD	DD	BB	DD	BB	DD	DD	BB	DD	BB	BB	BB	DD	DD	DD	BB	BB	BB	BB	BB	BB	BB	BB	BB	DD	BB
chr11_53906176_53906215	DD	DD	NA	DD	BB	BB	BB	NA	DD	bd	BB	DD	DD	BB	BB	DD	BB	BB	BB	BB	DD	DD	DD	DD	DD	BB	DD	BB	DD	NA	BB	DD	BB	BB	BB	DD	DD	bd	BB	BB	BB	BB	BB	BB	BB	BB	BB	NN	BB
chr11_53946220_53946234	DD	DD	BB	DD	BB	BB	BB	DD	DD	DD	BB	DD	BB	BB	BB	DD	BB	BB	BB	BB	DD	DD	DD	DD	DD	BB	DD	BB	DD	DD	BB	DD	BB	BB	BB	DD	DD	DD	BB	BB	BB	BB	BB	BB	BB	BB	BB	DD	BB
chr11_53971248_53971263	DD	DD	BB	DD	BB	BB	BB	DD	DD	DD	BB	DD	BB	BB	BB	DD	BB	BB	BB	BB	DD	DD	DD	DD	DD	BB	DD	BB	DD	DD	BB	DD	BB	BB	BB	DD	DD	DD	BB	BB	BB	BB	BB	BB	BB	BB	BB	DD	BB
chr11_53971273_53971284	DD	DD	BB	DD	BB	BB	BB	DD	DD	DD	BB	DD	BB	BB	BB	DD	BB	BB	BB	BB	DD	DD	DD	DD	DD	BB	DD	BB	DD	DD	BB	DD	BB	BB	BB	DD	DD	DD	BB	BB	BB	BB	BB	BB	BB	BB	BB	DD	BB
chr11_53988453_53988464	DD	DD	BB	DD	BB	BB	BB	DD	DD	DD	BB	DD	BB	BB	BB	DD	BB	BB	BB	BB	DD	DD	DD	DD	DD	BB	DD	BB	DD	DD	BB	DD	BB	BB	BB	DD	DD	DD	BB	BB	BB	BB	BB	BB	BB	BB	BB	DD	BB
chr11_54014711_54014762	DD	DD	BB	DD	BB	BB	BB	DD	DD	DD	BB	DD	BB	BB	BB	DD	BB	BB	BB	BB	DD	DD	DD	DD	DD	BB	DD	BB	DD	DD	BB	DD	BB	BB	BB	DD	DD	DD	BB	BB	BB	BB	BB	BB	BB	BB	BB	DD	BB
chr11_54016878_54016899	DD	DD	BB	DD	BB	BB	BB	DD	DD	DD	BB	DD	BB	BB	BB	DD	BB	BB	BB	BB	DD	DD	DD	DD	DD	BB	DD	BB	DD	DD	BB	DD	BB	BB	BB	DD	DD	DD	BB	BB	BB	BB	BB	BB	BB	BB	BB	DD	BB
chr11_54045786_54045817	DD	DD	BB	DD	BB	BB	BB	DD	DD	DD	BB	DD	BB	BB	BB	DD	BB	BB	BB	BB	DD	DD	DD	DD	DD	BB	DD	BB	DD	DD	BB	DD	BB	BB	BB	DD	DD	DD	BB	BB	BB	BB	BB	BB	BB	BB	BB	DD	BB
chr11_54054092_54054115	DD	DD	BB	DD	BB	BB	BB	DD	DD	DD	BB	DD	BB	BB	BB	DD	BB	BB	BB	BB	DD	DD	DD	DD	DD	BB	DD	BB	DD	DD	BB	DD	BB	BB	BB	DD	DD	DD	BB	BB	BB	BB	BB	BB	BB	BB	BB	DD	BB
chr11_54110238_54110255	DD	DD	BB	DD	BB	BB	BB	DD	DD	DD	BB	DD	BB	BB	BB	DD	BB	BB	BB	BB	DD	DD	DD	DD	DD	BB	DD	BB	DD	DD	BB	DD	BB	BB	BB	DD	DD	DD	BB	BB	BB	BB	BB	BB	BB	BB	BB	DD	BB
chr11_54174911_54174946	DD	DD	bn	DD	BB	BB	BB	DD	DD	DD	BB	DD	BB	BB	BB	DD	BB	BB	BB	BB	DD	DD	DD	DD	DD	bn	DD	BB	DD	DD	BB	DD	BB	BB	BB	DD	DD	dn	BB	BB	BB	BB	BB	BB	BB	BB	BB	DD	BB
chr11_54177306_54177329	dd	dd	BB	dd	BB	BB	BB	dd	dd	bd	BB	dd	BB	BB	BB	dd	BB	BB	BB	bn	dd	bd	bd	dd	dd	BB	dd	BB	dd	dd	BB	dd	BB	BB	BB	bd	dd	bd	BB	BB	BB	BB	BB	bd	BB	BB	BB	bd	BB
chr11_54237494_54237513	dd	dd	BB	dd	BB	BB	BB	dd	DD	dd	BB	dd	BB	BB	BB	dd	BB	BB	BB	BB	dd	dd	dd	dd	dd	BB	dd	BB	dd	dd	BB	dd	BB	BB	BB	dd	dd	dd	BB	BB	BB	BB	BB	BB	BB	BB	BB	dd	BB
chr11_54282574_54282651	DD	DD	BB	DD	NA	NA	NA	DD	DD	DD	NA	NA	NN	NA	BB	DD	BB	NA	BB	BB	NA	NN	NN	DD	DD	BB	nn	BB	DD	DD	NA	DD	NA	BB	NA	DD	DD	NA	BB	NA	NA	NA	BB	BB	bn	NA	NA	DD	NA
chr11_54339232_54339267	DD	DD	BB	DD	BB	BB	BB	DD	DD	DD	BB	DD	BB	BB	BB	DD	BB	BB	BB	BB	DD	DD	DD	DD	DD	BB	DD	BB	DD	DD	BB	DD	BB	BB	BB	DD	DD	DD	BB	BB	BB	BB	BB	BB	BB	BB	BB	DD	BB
chr11_54371489_54371524	FF	FF	FF	FF	FF	FF	FF	FF	FF	FF	FF	FF	FF	FF	FF	FF	FF	FF	FF	FF	FF	FF	FF	NA	FF	NA	FF	FF	FF	FF	FF	FF	FF	FF	FF	FF	FF	FF	FF	FF	FF	FF	NA	FF	FF	NA	FF	FF	FF
chr11_54455169_54455212	DD	DD	UU	DD	UU	UU	UU	DD	DD	DD	NA	DD	UU	UU	UU	DD	UU	UU	UU	UU	DD	DD	DD	DD	DD	NA	DD	UU	DD	DD	UU	DD	UU	UU	UU	DD	DD	DD	UU	UU	NA	UU	NA	UU	UU	UU	UU	DD	NA
chr11_54563106_54563153	DD	NA	BB	DD	BB	BB	BB	DD	NA	NA	BB	dn	BB	BB	BB	DD	BB	NA	BB	NA	DD	DD	DD	DD	NA	BB	DD	BB	DD	DD	NA	DD	BB	BB	BB	NA	NA	DD	BB	BB	BB	NN	BB	BB	BB	BB	BB	NA	BB
chr11_54565484_54565505	FF	FF	FF	FF	FF	FF	FF	FF	NA	FF	FF	NA	FF	FF	FF	FF	FF	FF	FF	FF	FF	FF	FF	FF	FF	FF	FF	FF	NN	FF	FF	FF	FF	FF	FF	FF	FF	NA	FF	FF	FF	FF	FF	FF	FF	NA	FF	FF	FF
chr11_54715855_54715884	DD	DD	BB	DD	BB	BB	BB	DD	DD	DD	BB	DD	BB	BB	BB	DD	BB	BB	BB	BB	DD	DD	DD	DD	DD	BB	DD	BB	DD	DD	BB	DD	BB	BB	BB	DD	DD	DD	BB	BB	BB	BB	BB	BB	BB	BB	BB	DD	BB
chr11_54725845_54725888	DD	DD	UU	DD	UU	UU	UU	DD	DD	DD	UU	DD	UU	NA	UU	DD	UU	NA	UU	UU	DD	DD	DD	DD	DD	NA	DD	UU	DD	DD	UU	DD	UU	UU	UU	DD	DD	DD	UU	UU	UU	UU	UU	UU	UU	UU	UU	DD	UU
chr11_54800363_54800410	bd	bd	DD	bd	DD	DD	DD	DD	bd	bd	BB	bd	DD	DD	DD	bd	NN	DD	DD	DD	DD	bd	DD	DD	DD	DD	DD	DD	bd	bd	BB	bd	BB	BB	DD	dn	bd	DD	DD	BB	dn	BB	BB	BB	BB	BB	BB	DD	BB
chr11_54800698_54800741	BB	DD	BB	DD	BB	BB	BB	DD	DD	DD	BB	DD	bn	BB	BB	DD	BB	BB	BB	BB	DD	DD	DD	DD	DD	BB	DD	BB	DD	DD	BB	DD	BB	BB	BB	DD	DD	DD	BB	BB	BB	BB	BB	BB	BB	BB	BB	DD	BB
chr11_54806773_54806800	NA	DD	BB	NA	BB	BB	BB	dn	DD	NA	BB	DD	BB	BB	BB	DD	BB	BB	BB	BB	NA	DD	NA	NN	NA	NA	DD	BB	NA	bd	BB	DD	BB	BB	BB	DD	dn	NN	BB	BB	NA	BB	BB	BB	BB	BB	BB	DD	BB
chr11_54846581_54846605	DD	DD	BB	DD	BB	BB	BB	DD	DD	DD	BB	DD	BB	BB	BB	DD	BB	BB	BB	BB	DD	DD	DD	DD	DD	BB	DD	BB	DD	DD	BB	DD	BB	BB	BB	DD	DD	DD	BB	BB	BB	BB	BB	BB	BB	BB	BB	DD	BB
chr11_54858150_54858169	DD	DD	BB	DD	BB	BB	BB	DD	DD	DD	BB	DD	BB	BB	BB	DD	BB	BB	BB	BB	DD	DD	DD	DD	DD	BB	DD	BB	DD	DD	BB	DD	BB	BB	BB	DD	DD	DD	BB	BB	BB	BB	BB	BB	BB	BB	BB	DD	BB
chr11_54862087_54862122	DD	DD	BB	DD	BB	BB	BB	DD	DD	DD	BB	DD	BB	BB	BB	DD	BB	BB	bn	BB	DD	DD	DD	DD	DD	BB	DD	BB	DD	DD	BB	DD	bn	BB	BB	DD	DD	DD	BB	BB	BB	BB	BB	BB	BB	BB	BB	DD	BB
chr11_54864793_54864836	DD	DD	bd	DD	BB	BB	BB	DD	DD	DD	BB	DD	BB	BB	BB	DD	BB	BB	BB	BB	DD	DD	DD	DD	DD	BB	DD	BB	DD	DD	BB	DD	BB	BB	BB	DD	DD	DD	BB	BB	BB	BB	BB	BB	BB	BB	bn	DD	BB
chr11_54864995_54865010	DD	DD	BB	DD	BB	BB	BB	DD	DD	DD	BB	DD	BB	BB	BB	DD	BB	BB	BB	BB	DD	DD	DD	DD	DD	BB	DD	BB	DD	DD	BB	DD	BB	BB	BB	DD	DD	DD	BB	BB	BB	BB	BB	BB	BB	BB	BB	DD	BB
chr11_54865747_54865758	DD	DD	BB	DD	BB	BB	BB	DD	DD	DD	BB	DD	BB	BB	BB	DD	BB	BB	BB	BB	DD	DD	DD	DD	DD	BB	DD	BB	DD	DD	BB	DD	BB	BB	BB	DD	DD	DD	BB	BB	BB	BB	BB	BB	BB	BB	BB	DD	BB
chr11_54871492_54871503	DD	DD	BB	DD	BB	BB	BB	DD	DD	DD	BB	DD	BB	BB	BB	DD	BB	BB	BB	BB	DD	DD	DD	DD	DD	BB	DD	BB	DD	DD	BB	DD	BB	BB	BB	DD	DD	DD	BB	BB	BB	BB	BB	BB	BB	BB	BB	DD	BB
chr11_54889304_54889351	DD	DD	BB	NA	BB	BB	BB	DD	DD	NN	bd	NN	BB	BB	BB	DD	NA	NA	bd	BB	DD	DD	DD	DD	NA	NA	DD	BB	NN	DD	BB	DD	BB	BB	BB	DD	bd	DD	BB	BB	BB	BB	BB	BB	BB	BB	BB	DD	BB
chr11_54896414_54896448	DD	DD	BB	DD	BB	BB	BB	DD	DD	DD	BB	DD	BB	BB	BB	DD	BB	BB	BB	BB	DD	DD	DD	DD	DD	BB	DD	BB	DD	DD	BB	DD	BB	BB	BB	DD	DD	DD	BB	BB	BB	BB	BB	BB	BB	BB	BB	DD	BB
chr11_54896694_54896717	DD	DD	BB	DD	BB	BB	BB	DD	DD	DD	BB	DD	BB	BB	BB	DD	BB	BB	BB	BB	DD	DD	DD	DD	DD	BB	DD	BB	DD	DD	BB	DD	BB	BB	BB	DD	DD	DD	BB	BB	BB	BB	BB	BB	BB	BB	BB	DD	BB
chr11_54925139_54925153	bd	DD	BB	DD	BB	BB	BB	DD	DD	DD	BB	DD	BB	BB	BB	DD	BB	BB	BB	BB	DD	DD	DD	bd	DD	BB	bd	BB	bd	DD	BB	DD	BB	BB	BB	DD	DD	DD	BB	BB	BB	BB	BB	BB	BB	BB	BB	DD	BB
chr11_54960994_54961013	DD	DD	BB	DD	BB	BB	BB	DD	DD	DD	BB	DD	BB	BB	BB	DD	BB	BB	BB	BB	DD	DD	DD	DD	DD	BB	DD	BB	DD	DD	BB	DD	BB	BB	BB	DD	DD	DD	BB	BB	BB	BB	BB	BB	BB	BB	BB	DD	BB
chr11_54966266_54966283	DD	DD	BB	DD	BB	BB	BB	DD	DD	DD	BB	DD	BB	BB	BB	DD	BB	BB	BB	BB	DD	DD	DD	DD	DD	BB	DD	BB	DD	DD	BB	DD	BB	BB	BB	DD	DD	DD	BB	BB	BB	BB	BB	BB	BB	BB	BB	DD	BB
chr11_54968741_54968776	FF	FF	FF	FF	FF	FF	FF	FF	FF	FF	FF	NA	FF	FF	FF	FF	FF	FF	FF	FF	NN	FF	FF	FF	FF	FF	NA	FF	NA	FF	FF	FF	NA	FF	FF	FF	FF	FF	FF	FF	FF	FF	FF	FF	FF	FF	FF	FF	FF
chr11_55051883_55051922	dd	dd	BB	dd	BB	BB	BB	dd	dd	dd	BB	dd	BB	BB	BB	dd	BB	BB	BB	BB	dd	dd	dd	dd	dd	BB	dd	BB	dd	DD	BB	dd	BB	BB	BB	dd	dd	dd	BB	BB	BB	BB	BB	BB	BB	BB	BB	dd	BB
chr11_55057294_55057313	df	df	FF	df	FF	FF	FF	df	df	df	FF	df	FF	FF	FF	df	FF	FF	FF	FF	df	df	df	df	df	FF	df	FF	df	df	FF	df	FF	FF	FF	df	df	df	FF	FF	FF	FF	FF	FF	FF	FF	FF	df	FF
chr11_55064189_55064227	DD	DD	BB	DD	BB	NA	BB	DD	DD	DD	NA	DD	NN	BB	BB	DD	BB	BB	BB	BB	DD	DD	DD	DD	DD	BB	DD	NA	DD	DD	BB	DD	BB	BB	BB	DD	DD	DD	BB	BB	BB	NA	NA	BB	BB	BB	BB	DD	NA
chr11_55079824_55079838	DD	DD	BB	DD	BB	BB	BB	DD	DD	DD	BB	DD	BB	BB	BB	DD	BB	BB	BB	BB	DD	DD	DD	DD	DD	BB	DD	BB	DD	DD	BB	DD	BB	BB	BB	DD	DD	DD	BB	BB	BB	BB	BB	BB	BB	BB	BB	DD	BB
chr11_55080494_55080505	DD	DD	BB	DD	BB	BB	BB	DD	DD	DD	BB	DD	BB	BB	BB	DD	BB	BB	BB	BB	DD	DD	DD	DD	DD	BB	DD	BB	DD	DD	BB	DD	BB	BB	BB	DD	DD	DD	BB	BB	BB	BB	BB	BB	BB	BB	BB	DD	BB
chr11_55128917_55128956	DD	DD	BB	DD	BB	BB	BB	DD	DD	DD	BB	DD	BB	BB	BB	DD	BB	BB	BB	BB	DD	DD	DD	DD	DD	BB	DD	BB	DD	DD	BB	DD	BB	BB	BB	DD	DD	DD	BB	BB	BB	BB	BB	BB	BB	BB	BB	DD	BB
chr11_55159197_55159208	DD	DD	BB	DD	BB	BB	BB	DD	DD	DD	BB	DD	BB	BB	BB	DD	BB	BB	BB	BB	DD	DD	DD	DD	DD	BB	DD	BB	DD	DD	BB	DD	BB	BB	BB	DD	DD	DD	BB	BB	BB	BB	BB	BB	BB	BB	BB	DD	BB
chr11_55202880_55202919	DD	DD	BB	DD	BB	BB	BB	DD	DD	DD	BB	DD	BB	BB	BB	DD	BB	BB	BB	BB	DD	DD	DD	DD	DD	BB	DD	BB	DD	DD	BB	DD	BB	BB	BB	DD	DD	DD	BB	BB	BB	BB	BB	BB	BB	BB	BB	DD	BB
chr11_55203107_55203134	DD	DD	BB	DD	BB	BB	BB	DD	DD	DD	BB	DD	BB	BB	BB	DD	BB	BB	BB	BB	DD	DD	DD	DD	DD	BB	DD	BB	DD	DD	BB	DD	BB	BB	BB	DD	DD	DD	BB	BB	BB	BB	BB	BB	BB	BB	BB	DD	BB
chr11_55229711_55229724	DD	DD	BB	DD	BB	BB	BB	DD	DD	DD	BB	DD	BB	BB	BB	DD	BB	BB	BB	BB	DD	DD	DD	DD	DD	BB	DD	BB	DD	DD	BB	DD	BB	BB	BB	DD	DD	DD	BB	BB	BB	BB	BB	BB	BB	BB	BB	DD	BB
chr11_55235523_55235534	DD	DD	BB	DD	BB	BB	BB	DD	DD	DD	BB	DD	BB	BB	BB	DD	BB	BB	BB	BB	DD	DD	DD	DD	DD	BB	DD	BB	DD	DD	BB	DD	BB	BB	BB	DD	DD	DD	BB	BB	BB	BB	BB	BB	BB	BB	BB	DD	BB
chr11_55295746_55295781	DD	DD	BB	DD	BB	BB	BB	DD	DD	DD	BB	DD	BB	BB	BB	DD	BB	BB	BB	BB	DD	DD	DD	DD	DD	BB	DD	BB	DD	DD	BB	DD	BB	BB	BB	DD	DD	DD	BB	BB	BB	BB	DD	BB	BB	BB	BB	DD	BB
chr11_55331926_55331957	DD	DD	BB	DD	BB	BB	BB	DD	DD	DD	BB	DD	BB	BB	BB	DD	BB	BB	BB	BB	DD	DD	DD	DD	DD	BB	DD	BB	DD	DD	BB	DD	BB	BB	BB	DD	DD	DD	BB	BB	BB	BB	DD	BB	BB	BB	BB	DD	BB
chr11_55345595_55345618	FF	FF	NN	NA	FF	FF	FF	FF	FF	FF	FF	FF	FF	FF	FF	FF	FF	FF	FF	FF	FF	FF	FF	FF	FF	NA	FF	FF	FF	FF	FF	FF	FF	FF	FF	FF	FF	FF	FF	FF	FF	FF	FF	FF	FF	FF	FF	FF	FF
chr11_55403003_55403014	DD	DD	BB	DD	BB	BB	BB	DD	DD	DD	BB	DD	BB	BB	BB	DD	BB	BB	BB	BB	DD	DD	DD	DD	DD	BB	DD	BB	DD	DD	BB	NA	BB	DD	BB	DD	DD	DD	BB	BB	BB	BB	DD	BB	BB	BB	BB	DD	BB
chr11_55480712_55480731	DD	DD	BB	DD	NA	BB	BB	DD	DD	DD	BB	NA	NA	BB	BB	DD	NN	bn	BB	BB	NA	NA	NA	NA	DD	bn	DD	BB	NA	DD	BB	BB	BB	NA	BB	DD	NA	DD	DD	BB	BB	BB	NA	BB	BB	bn	BB	DD	BB
chr11_55543810_55543848	DD	DD	UU	DD	UU	UU	UU	DD	DD	DD	UU	DD	UU	UU	UU	DD	UU	UU	UU	NA	DD	DD	DD	DD	DD	UU	DD	UU	DD	DD	UU	NA	UU	DD	UU	DD	DD	DD	DD	UU	UU	UU	DD	UU	UU	UU	UU	DD	UU
chr11_55557535_55557574	DD	DD	BB	DD	BB	BB	BB	DD	DD	DD	BB	DD	BB	BB	BB	DD	DD	BB	BB	BB	DD	DD	DD	DD	DD	BB	DD	BB	DD	DD	BB	BB	BB	DD	BB	DD	DD	DD	DD	BB	BB	BB	DD	BB	BB	BB	BB	DD	BB
chr11_55570708_55570723	DD	DD	BB	DD	BB	BB	BB	DD	DD	DD	BB	DD	BB	BB	BB	DD	BB	BB	BB	BB	DD	DD	DD	DD	DD	BB	DD	BB	DD	DD	BB	BB	BB	DD	BB	DD	DD	DD	DD	BB	BB	BB	DD	BB	BB	BB	BB	DD	BB
chr11_55591254_55591265	df	DD	FF	df	FF	FF	FF	df	df	df	FF	df	FF	FF	FF	df	FF	FF	FF	FF	DD	df	df	DD	DD	FF	df	FF	DD	df	FF	FF	FF	df	FF	df	df	df	df	FF	FF	FF	df	FF	FF	FF	FF	df	FF
chr11_55655724_55655741	DD	DD	BB	DD	BB	BB	BB	DD	DD	DD	BB	DD	BB	BB	BB	DD	BB	BB	BB	BB	DD	DD	DD	DD	DD	BB	DD	BB	DD	DD	BB	BB	BB	DD	BB	DD	DD	DD	DD	BB	BB	BB	DD	BB	BB	BB	BB	DD	BB
chr11_55657142_55657181	DD	DD	BB	DD	BB	BB	BB	DD	DD	DD	BB	DD	BB	BB	BB	DD	BB	BB	BB	BB	DD	DD	DD	DD	DD	BB	DD	BB	DD	DD	BB	BB	BB	DD	BB	DD	DD	DD	DD	BB	BB	BB	DD	BB	BB	BB	BB	DD	BB
chr11_55678003_55678030	DD	DD	BB	DD	BB	BB	BB	DD	DD	DD	BB	DD	BB	BB	BB	DD	BB	BB	BB	BB	DD	DD	DD	DD	DD	BB	DD	BB	DD	DD	BB	BB	BB	DD	BB	DD	DD	DD	dn	BB	BB	BB	DD	BB	BB	BB	BB	DD	BB
chr11_55702773_55702793	DD	DD	BB	DD	BB	BB	BB	DD	DD	DD	BB	DD	BB	BB	BB	DD	BB	BB	BB	BB	DD	DD	DD	DD	DD	BB	DD	BB	DD	DD	BB	BB	BB	DD	BB	DD	DD	DD	DD	BB	BB	BB	DD	BB	BB	BB	BB	DD	BB
chr11_55728863_55728874	DD	DD	BB	DD	BB	BB	BB	DD	DD	DD	BB	DD	BB	BB	BB	DD	BB	BB	BB	BB	DD	DD	DD	DD	DD	BB	DD	BB	DD	DD	BB	BB	BB	DD	BB	DD	DD	DD	DD	BB	BB	BB	DD	BB	BB	BB	BB	DD	BB
chr11_55730335_55730358	DD	DD	BB	DD	BB	BB	BB	DD	DD	DD	BB	DD	BB	BB	BB	DD	BB	BB	BB	BB	DD	DD	DD	DD	DD	BB	DD	BB	DD	DD	BB	BB	BB	DD	BB	DD	DD	DD	DD	BB	BB	BB	DD	BB	BB	BB	BB	DD	BB
chr11_55787399_55787438	DD	NN	BB	DD	NA	BB	NA	DD	DD	DD	BB	DD	BB	BB	BB	DD	BB	NA	BB	bn	DD	DD	DD	DD	DD	BB	DD	BB	DD	DD	BB	BB	BB	NA	NA	NA	DD	DD	NA	BB	NA	BB	DD	BB	BB	NA	BB	DD	NA
chr11_55793810_55793833	DD	DD	BB	DD	BB	BB	BB	DD	DD	DD	BB	DD	BB	BB	BB	DD	BB	BB	BB	BB	DD	DD	DD	DD	DD	BB	DD	BB	DD	DD	BB	BB	BB	DD	BB	DD	DD	DD	DD	BB	BB	BB	DD	BB	BB	BB	BB	DD	BB
chr11_55809455_55809498	DD	DD	BB	DD	BB	BB	BB	DD	DD	DD	BB	DD	BB	BB	BB	DD	BB	BB	BB	BB	DD	DD	DD	DD	DD	BB	DD	BB	DD	DD	BB	BB	BB	DD	BB	DD	DD	DD	DD	BB	BB	BB	DD	BB	BB	BB	BB	DD	BB
chr11_55856883_55856896	DD	DD	BB	DD	BB	BB	BB	DD	DD	DD	BB	DD	BB	BB	BB	DD	BB	BB	BB	BB	DD	DD	DD	DD	DD	BB	DD	BB	DD	DD	BB	BB	BB	DD	BB	DD	DD	DD	DD	BB	BB	BB	DD	BB	BB	BB	BB	DD	BB
chr11_55881907_55881936	DD	DD	BB	DD	BB	BB	BB	DD	DD	DD	BB	DD	BB	BB	BB	DD	BB	BB	BB	BB	DD	DD	DD	DD	DD	BB	DD	BB	DD	DD	BB	BB	BB	DD	BB	DD	DD	DD	DD	BB	BB	BB	DD	BB	BB	BB	BB	DD	BB
chr11_55894700_55894731	DD	DD	BB	DD	BB	BB	BB	DD	DD	DD	BB	DD	BB	BB	BB	DD	BB	BB	BB	BB	DD	DD	DD	DD	DD	BB	DD	BB	DD	DD	BB	BB	BB	DD	BB	DD	DD	DD	DD	BB	BB	BB	DD	BB	BB	BB	BB	DD	BB
chr11_55931483_55931502	dd	dd	BB	dd	BB	BB	BB	dd	dd	DD	BB	dd	BB	BB	BB	dd	BB	BB	BB	BB	dd	dd	dd	dd	dd	BB	dd	BB	dd	dd	BB	BB	BB	DD	BB	dn	dn	dd	dd	BB	BB	BB	dd	BB	BB	BB	BB	dd	BB
chr11_55943614_55943661	DD	DD	BB	DD	BB	NA	NA	DD	NA	DD	BB	DD	BB	bn	NN	DD	BB	BB	NA	NA	DD	DD	DD	NA	DD	BB	dn	bn	DD	DD	BB	BB	BB	DD	BB	DD	DD	DD	DD	BB	BB	NA	DD	BB	BB	BB	BB	DD	BB
chr11_55945705_55945732	DD	DD	BB	DD	BB	BB	BB	DD	DD	DD	BB	DD	BB	BB	BB	DD	BB	BB	BB	BB	DD	bd	DD	DD	DD	BB	DD	BB	DD	DD	BB	BB	BB	DD	BB	DD	DD	DD	DD	BB	BB	BB	DD	BB	BB	BB	BB	DD	BB
chr11_55964947_55964990	DD	NA	BB	DD	BB	BB	BB	DD	DD	DD	BB	DD	BB	BB	BB	DD	BB	BB	BB	BB	NA	DD	DD	DD	NN	NA	DD	BB	DD	DD	BB	BB	BB	DD	BB	DD	DD	DD	DD	BB	NA	BB	DD	BB	BB	BB	BB	DD	BB
chr11_55976439_55976478	NN	NN	FF	NN	FF	FF	FF	NN	NN	NN	FF	NN	FF	FF	FF	NN	FF	FF	FF	NN	NA	NN	NN	NN	NN	FF	NN	FF	NN	NN	FF	FF	NA	NA	FF	FF	FF	fn	FF	FF	FF	FF	FF	FF	FF	FF	FF	FF	FF
chr11_55991410_55991460	DD	DD	BB	DD	BB	BB	BB	DD	DD	DD	BB	DD	BB	BB	BB	DD	BB	BB	BB	BB	DD	DD	DD	DD	DD	BB	DD	BB	DD	DD	BB	BB	BB	DD	BB	DD	DD	DD	DD	BB	BB	BB	DD	BB	BB	BB	BB	DD	BB
chr11_56021441_56021452	DD	DD	BB	DD	BB	BB	BB	DD	DD	DD	BB	DD	BB	BB	BB	DD	BB	BB	BB	BB	DD	DD	DD	DD	DD	BB	DD	BB	DD	DD	BB	BB	BB	DD	BB	DD	DD	DD	DD	BB	BB	BB	DD	BB	BB	BB	BB	DD	BB
chr11_56023890_56023921	DD	DD	BB	DD	BB	BB	BB	DD	DD	DD	BB	DD	BB	BB	BB	DD	BB	BB	BB	BB	DD	DD	DD	DD	DD	BB	DD	BB	DD	DD	BB	BB	BB	DD	BB	DD	DD	DD	DD	BB	BB	BB	DD	BB	BB	BB	BB	DD	BB
chr11_56030150_56030177	DD	DD	BB	DD	BB	BB	BB	DD	DD	DD	BB	dn	BB	BB	BB	DD	BB	BB	BB	BB	DD	DD	DD	DD	DD	BB	DD	BB	DD	DD	BB	BB	bn	DD	BB	DD	DD	DD	DD	BB	BB	BB	DD	BB	BB	BB	BB	DD	BB
chr11_56031245_56031279	DD	DD	BB	DD	BB	BB	BB	DD	DD	DD	BB	DD	BB	BB	BB	DD	BB	BB	BB	BB	DD	DD	DD	DD	DD	BB	DD	BB	DD	DD	BB	BB	BB	DD	BB	DD	DD	DD	DD	BB	BB	BB	DD	BB	BB	BB	BB	DD	BB
chr11_56032512_56032527	DD	DD	BB	DD	BB	BB	BB	DD	DD	DD	BB	DD	BB	BB	BB	DD	BB	BB	BB	BB	dn	DD	dn	DD	DD	BB	DD	BB	DD	DD	BB	BB	BB	DD	BB	DD	DD	DD	DD	BB	BB	BB	DD	BB	BB	BB	BB	DD	BB
chr11_56061200_56061227	DD	DD	BB	DD	BB	BB	BB	NN	DD	DD	BB	DD	BB	BB	BB	DD	BB	BB	BB	BB	DD	DD	DD	DD	NA	BB	DD	BB	DD	DD	BB	BB	BB	DD	BB	DD	DD	DD	DD	BB	BB	BB	DD	BB	BB	BB	BB	DD	BB
chr11_56087502_56087521	DD	DD	BB	DD	BB	BB	BB	DD	DD	DD	BB	DD	BB	BB	BB	DD	BB	BB	BB	BB	DD	DD	DD	DD	bd	BB	DD	BB	DD	DD	BB	BB	BB	DD	BB	DD	DD	DD	DD	BB	BB	BB	DD	BB	BB	BB	BB	DD	BB
chr11_56094603_56094622	DD	DD	BB	DD	BB	BB	BB	DD	DD	DD	BB	DD	BB	BB	BB	DD	BB	BB	BB	BB	DD	DD	DD	DD	DD	BB	DD	BB	DD	DD	BB	BB	BB	DD	BB	DD	DD	DD	DD	BB	BB	BB	DD	BB	BB	BB	BB	DD	BB
chr11_56101000_56101017	DD	DD	BB	DD	BB	BB	BB	DD	DD	DD	BB	DD	BB	BB	BB	DD	BB	BB	BB	BB	DD	DD	DD	DD	DD	BB	DD	BB	DD	DD	BB	BB	BB	DD	BB	DD	DD	DD	DD	BB	BB	BB	DD	BB	BB	BB	BB	DD	BB
chr11_56121904_56121951	DD	DD	BB	DD	BB	BB	BB	DD	DD	DD	BB	DD	BB	BB	BB	DD	BB	BB	BB	BB	DD	DD	DD	DD	DD	bn	DD	BB	DD	DD	BB	BB	BB	DD	BB	DD	DD	DD	DD	BB	BB	BB	DD	BB	BB	BB	BB	DD	BB
chr11_56143934_56143961	DD	DD	BB	DD	BB	BB	BB	DD	DD	DD	BB	DD	BB	BB	BB	DD	BB	BB	BB	BB	DD	DD	DD	DD	DD	BB	DD	BB	DD	DD	BB	BB	BB	DD	BB	DD	DD	DD	DD	NA	BB	BB	DD	BB	BB	BB	BB	DD	BB
chr11_56194440_56194455	DD	DD	BB	DD	BB	BB	BB	DD	DD	DD	BB	DD	BB	BB	BB	DD	BB	BB	BB	BB	DD	DD	DD	DD	DD	BB	DD	BB	DD	DD	BB	BB	BB	DD	BB	DD	DD	DD	DD	DD	BB	BB	DD	BB	BB	BB	BB	DD	BB
chr11_56431522_56431551	DD	DD	BB	DD	bn	BB	BB	DD	DD	DD	BB	DD	BB	BB	BB	DD	BB	BB	BB	BB	DD	DD	DD	DD	DD	BB	DD	BB	DD	DD	BB	BB	BB	DD	BB	DD	DD	DD	DD	DD	BB	BB	DD	BB	BB	BB	BB	dd	BB
chr11_56486219_56486230	DD	DD	BB	DD	BB	BB	BB	DD	DD	DD	BB	DD	BB	BB	BB	DD	BB	BB	BB	BB	DD	DD	DD	DD	DD	BB	DD	BB	DD	DD	BB	BB	BB	DD	BB	DD	DD	DD	DD	DD	BB	BB	DD	BB	BB	BB	BB	DD	BB
chr11_56512633_56512646	DD	DD	BB	DD	BB	BB	BB	dd	dd	dd	BB	dd	BB	BB	BB	dd	BB	BB	BB	BB	dd	dd	dd	DD	dd	BB	dd	BB	DD	dd	BB	BB	BB	DD	BB	dn	DD	dd	DD	dd	BB	BB	dd	BB	BB	BB	BB	dd	BB
chr11_56626773_56626804	FF	FF	NA	FF	FF	FF	FF	FF	FF	FF	FF	FF	FF	FF	FF	FF	FF	FF	FF	FF	NN	FF	FF	FF	FF	FF	FF	FF	FF	FF	FF	FF	FF	FF	NA	FF	FF	FF	FF	FF	FF	FF	FF	FF	FF	NN	FF	FF	FF
chr11_56661646_56661681	DD	DD	BB	DD	BB	BB	BB	DD	DD	DD	BB	DD	BB	DD	BB	DD	BB	BB	BB	BB	DD	DD	DD	DD	DD	bn	DD	BB	DD	DD	BB	BB	BB	DD	BB	DD	DD	DD	BB	DD	BB	BB	DD	BB	BB	BB	BB	DD	BB
chr11_56691893_56691936	DD	DD	BB	DD	BB	BB	BB	DD	DD	DD	BB	DD	BB	DD	BB	DD	BB	BB	BB	BB	DD	DD	DD	DD	DD	BB	DD	BB	DD	DD	BB	BB	BB	DD	BB	DD	DD	DD	BB	DD	BB	BB	DD	BB	BB	BB	BB	DD	BB
chr11_56696754_56696765	DD	df	FF	df	FF	FF	FF	df	df	df	FF	df	FF	df	FF	df	FF	FF	FF	FF	df	df	df	df	df	FF	df	FF	dn	df	FF	FF	FF	df	FF	df	df	df	FF	df	FF	FF	df	FF	FF	FF	FF	df	FF
chr11_56899401_56899422	DD	DD	BB	DD	BB	BB	BB	DD	DD	DD	BB	DD	BB	DD	BB	DD	BB	BB	BB	BB	DD	DD	DD	BB	DD	bd	DD	BB	DD	DD	BB	BB	BB	DD	BB	DD	DD	DD	BB	DD	BB	BB	DD	BB	BB	BB	BB	DD	BB
chr11_56933230_56933265	DD	DD	BB	DD	BB	BB	BB	DD	DD	DD	BB	DD	BB	DD	BB	DD	BB	BB	BB	DD	DD	DD	DD	DD	DD	BB	DD	BB	DD	DD	BB	BB	BB	DD	BB	DD	DD	DD	BB	DD	BB	BB	DD	BB	BB	BB	BB	DD	BB
chr11_56965620_56965663	FF	FF	FF	FF	FF	FF	FF	NA	FF	NA	FF	FF	FF	FF	FF	FF	NA	NA	FF	FF	NA	FF	FF	FF	FF	NA	FF	FF	FF	FF	NA	fn	fn	FF	NA	FF	FF	FF	FF	NA	NA	FF	FF	FF	FF	NA	FF	FF	NA
chr11_57191591_57191638	DD	DD	DD	DD	BB	BB	DD	DD	DD	DD	DD	DD	DD	DD	DD	DD	BB	BB	DD	DD	DD	DD	DD	DD	DD	BB	DD	BB	DD	DD	BB	BB	BB	DD	BB	DD	DD	DD	BB	DD	BB	BB	DD	BB	BB	BB	BB	DD	BB
chr11_57202962_57203021	NA	UU	uu	NA	UU	UU	UU	UU	UU	UU	UU	UU	UU	UU	UU	UU	UU	UU	UU	NA	UU	NA	NA	UU	UU	BB	NA	UU	NA	UU	BB	BB	BB	UU	BB	UU	UU	UU	BB	UU	BB	BB	UU	BB	BB	BB	BB	NA	BB
chr11_57254506_57254550	FF	FF	FF	FF	FF	NA	NA	FF	FF	FF	FF	NA	FF	FF	FF	FF	NA	FF	FF	FF	NA	FF	FF	FF	FF	FF	FF	FF	FF	NA	FF	NN	FF	FF	FF	FF	FF	NN	FF	FF	NA	fn	FF	FF	FF	FF	FF	NA	FF
chr11_57266957_57266970	DD	DD	BB	DD	BB	BB	BB	DD	DD	DD	BB	DD	BB	DD	BB	DD	BB	BB	BB	BB	DD	DD	DD	DD	DD	BB	DD	BB	DD	DD	BB	BB	BB	DD	BB	DD	DD	DD	BB	DD	BB	BB	DD	BB	BB	BB	BB	DD	BB
chr11_57297797_57297818	DD	DD	BB	DD	BB	BB	BB	DD	DD	DD	BB	DD	BB	DD	BB	DD	BB	BB	BB	BB	DD	DD	DD	DD	DD	BB	DD	BB	DD	DD	BB	BB	BB	DD	BB	DD	DD	DD	BB	DD	BB	BB	DD	BB	BB	BB	BB	DD	BB
chr11_57298326_57298341	DD	DD	BB	DD	BB	BB	BB	DD	DD	DD	BB	DD	BB	DD	BB	DD	BB	BB	BB	BB	DD	DD	DD	DD	DD	BB	DD	BB	DD	DD	BB	BB	BB	DD	BB	DD	DD	DD	BB	DD	BB	BB	DD	BB	BB	BB	BB	DD	BB
chr11_57303858_57303869	DD	DD	BB	DD	BB	BB	BB	DD	DD	DD	BB	DD	BB	DD	BB	DD	BB	BB	BB	BB	DD	DD	DD	DD	DD	BB	DD	BB	DD	DD	BB	BB	BB	DD	BB	DD	DD	DD	BB	DD	BB	BB	DD	BB	BB	BB	BB	DD	BB
chr11_57328900_57328919	dd	dd	BB	dd	BB	BB	BB	dd	dd	dd	BB	dd	BB	dd	BB	dd	BB	BB	BB	BB	dd	dd	dd	dd	dd	BB	dd	BB	dd	dd	BB	BB	BB	dd	BB	dd	dd	dd	BB	dd	BB	BB	dd	BB	BB	BB	BB	dd	BB
chr11_57394977_57394992	DD	DD	BB	DD	BB	BB	BB	DD	DD	dn	BB	DD	BB	dn	BB	DD	BB	BB	BB	BB	DD	DD	DD	DD	DD	BB	DD	BB	DD	DD	BB	BB	BB	DD	BB	dn	DD	DD	BB	DD	BB	BB	DD	BB	BB	BB	BB	DD	BB
chr11_57453404_57453423	DD	DD	BB	DD	BB	BB	BB	DD	DD	DD	BB	DD	BB	DD	BB	DD	BB	BB	BB	BB	DD	DD	DD	DD	DD	BB	DD	BB	DD	DD	BB	BB	BB	DD	BB	DD	DD	DD	BB	DD	BB	BB	DD	BB	BB	BB	BB	DD	BB
chr11_57475429_57475484	DD	DD	BB	DD	BB	BB	BB	DD	DD	DD	BB	DD	BB	DD	bn	DD	BB	BB	BB	BB	DD	DD	DD	DD	DD	BB	DD	BB	DD	DD	BB	BB	BB	DD	BB	DD	DD	DD	BB	DD	BB	BB	DD	BB	BB	BB	BB	DD	BB
chr11_57482408_57482423	DD	DD	BB	DD	BB	BB	BB	DD	DD	DD	BB	DD	BB	DD	BB	DD	BB	BB	BB	BB	DD	DD	DD	DD	DD	BB	DD	BB	DD	DD	BB	BB	BB	DD	BB	DD	DD	DD	BB	DD	BB	BB	DD	BB	BB	BB	BB	DD	BB
chr11_57490971_57490982	DD	bd	BB	DD	BB	BB	BB	bd	DD	bd	BB	bd	BB	DD	BB	DD	BB	BB	BB	BB	DD	bd	DD	DD	bd	BB	DD	BB	DD	DD	BB	BB	BB	DD	BB	DD	bd	DD	BB	DD	BB	BB	DD	BB	BB	BB	BB	bd	BB
chr11_57502147_57502194	DD	DD	BB	DD	BB	BB	BB	DD	DD	DD	BB	DD	BB	DD	BB	DD	BB	BB	BB	BB	DD	DD	DD	DD	DD	BB	DD	BB	DD	DD	BB	BB	BB	DD	BB	DD	DD	DD	BB	DD	BB	BB	DD	BB	BB	BB	BB	DD	BB
chr11_57513392_57513415	DD	DD	BB	DD	BB	BB	BB	DD	DD	DD	BB	DD	BB	DD	BB	DD	BB	BB	BB	BB	DD	DD	DD	DD	DD	BB	DD	BB	DD	DD	BB	BB	BB	DD	BB	DD	DD	DD	BB	DD	BB	BB	DD	BB	BB	BB	BB	DD	BB
chr11_57537939_57537950	DD	DD	BB	DD	BB	BB	BB	DD	DD	DD	BB	DD	BB	DD	BB	DD	BB	BB	BB	BB	DD	DD	DD	DD	DD	BB	DD	BB	DD	DD	BB	BB	BB	DD	BB	DD	DD	DD	BB	DD	BB	BB	DD	BB	BB	BB	BB	DD	BB
chr11_57539488_57539502	DD	DD	BB	DD	BB	BB	BB	DD	DD	DD	BB	DD	BB	DD	BB	DD	BB	BB	BB	BB	DD	DD	DD	DD	DD	BB	DD	BB	DD	DD	BB	BB	BB	DD	BB	DD	DD	DD	BB	DD	BB	BB	DD	BB	BB	BB	BB	DD	BB
chr11_57548812_57548825	DD	DD	BB	DD	BB	BB	BB	DD	DD	DD	BB	DD	BB	DD	BB	DD	BB	BB	BB	BB	DD	DD	DD	DD	DD	BB	DD	BB	DD	DD	BB	BB	BB	DD	BB	DD	DD	DD	BB	DD	BB	BB	DD	BB	BB	BB	BB	DD	BB
chr11_57571110_57571125	DD	DD	BB	DD	bn	BB	BB	DD	DD	DD	BB	DD	bn	DD	BB	DD	BB	BB	BB	BB	DD	DD	DD	DD	DD	BB	DD	BB	DD	DD	BB	BB	BB	DD	BB	DD	dn	DD	BB	DD	BB	BB	DD	BB	BB	BB	BB	DD	BB
chr11_57572939_57572950	DD	DD	BB	DD	BB	BB	BB	DD	DD	DD	BB	DD	BB	DD	BB	DD	BB	BB	BB	BB	DD	DD	DD	DD	DD	BB	DD	BB	DD	DD	BB	BB	BB	DD	BB	DD	DD	DD	BB	DD	BB	BB	DD	BB	BB	BB	BB	DD	BB
chr11_57574865_57574882	dn	DD	BB	DD	BB	BB	BB	DD	DD	DD	BB	DD	BB	DD	BB	DD	BB	BB	BB	BB	DD	DD	DD	DD	DD	BB	DD	BB	DD	DD	BB	BB	BB	DD	BB	DD	DD	DD	BB	bd	BB	BB	DD	BB	BB	BB	BB	DD	BB
chr11_57576176_57576231	NA	NA	UU	NA	UU	UU	UU	NA	NA	NA	UU	NA	NA	NA	UU	NA	NA	NA	UU	NA	NA	NA	NA	NA	NA	NA	NA	UU	NA	NA	UU	NA	UU	NA	UU	NA	NA	NA	UU	NA	UU	NA	NA	UU	UU	UU	UU	NA	NA
chr11_57594185_57594200	DD	DD	BB	DD	BB	BB	BB	DD	DD	DD	BB	DD	BB	DD	BB	DD	BB	BB	BB	BB	DD	DD	DD	DD	DD	BB	DD	BB	DD	DD	BB	BB	BB	DD	BB	DD	DD	DD	BB	DD	BB	BB	DD	BB	BB	BB	BB	DD	BB
chr11_57600431_57600446	DD	DD	BB	DD	BB	BB	BB	DD	DD	DD	BB	DD	BB	DD	BB	DD	BB	BB	BB	BB	DD	DD	DD	DD	DD	BB	DD	BB	DD	DD	BB	BB	BB	DD	BB	DD	DD	DD	BB	DD	BB	BB	DD	BB	BB	BB	BB	DD	BB
chr11_57604714_57604731	DD	DD	BB	DD	BB	BB	BB	DD	DD	DD	BB	DD	BB	DD	BB	DD	BB	BB	BB	BB	DD	DD	DD	DD	DD	BB	DD	BB	DD	DD	BB	BB	BB	DD	BB	DD	DD	DD	BB	DD	BB	BB	DD	BB	BB	BB	BB	DD	BB
chr11_57615124_57615139	NA	DD	NN	DD	BB	NA	BB	DD	DD	DD	BB	DD	BB	DD	BB	DD	BB	BB	BB	BB	NA	DD	DD	DD	DD	BB	DD	BB	DD	DD	BB	BB	BB	DD	BB	DD	DD	DD	BB	DD	BB	BB	DD	NA	BB	BB	BB	DD	BB
chr11_57615514_57615531	DD	DD	BB	DD	BB	BB	BB	DD	DD	DD	BB	DD	BB	DD	BB	DD	BB	BB	BB	BB	DD	DD	DD	DD	DD	BB	DD	BB	DD	DD	BB	BB	BB	DD	BB	DD	DD	DD	BB	DD	BB	BB	DD	BB	BB	BB	BB	DD	BB
chr11_57623035_57623062	DD	DD	BB	DD	BB	BB	BB	DD	DD	DD	BB	DD	BB	DD	BB	DD	BB	BB	BB	BB	DD	DD	DD	DD	DD	BB	DD	BB	DD	DD	BB	BB	BB	DD	BB	DD	DD	DD	BB	DD	BB	BB	DD	BB	BB	BB	BB	DD	BB
chr11_57643451_57643466	DD	DD	BB	DD	BB	BB	BB	DD	DD	DD	BB	DD	BB	DD	BB	DD	BB	BB	BB	BB	DD	DD	DD	DD	DD	BB	DD	BB	DD	DD	BB	BB	BB	dn	BB	DD	DD	DD	bn	DD	BB	BB	DD	BB	BB	BB	BB	DD	BB
chr11_57654693_57654736	DD	DD	BB	DD	BB	BB	BB	DD	DD	DD	BB	DD	BB	DD	BB	DD	BB	BB	BB	BB	DD	DD	DD	DD	DD	BB	DD	BB	DD	DD	BB	BB	BB	DD	BB	DD	DD	DD	BB	DD	BB	BB	DD	BB	BB	BB	BB	DD	BB
chr11_57654804_57654827	DD	DD	BB	DD	BB	BB	BB	DD	DD	DD	BB	DD	BB	DD	BB	DD	BB	BB	BB	BB	DD	DD	DD	DD	DD	BB	DD	BB	DD	DD	BB	BB	BB	DD	BB	DD	DD	DD	BB	DD	BB	BB	DD	BB	BB	BB	BB	DD	BB
chr11_57656589_57656604	DD	DD	BB	DD	BB	BB	BB	DD	DD	DD	BB	DD	BB	DD	BB	DD	BB	BB	BB	BB	DD	DD	DD	DD	DD	BB	DD	BB	DD	DD	BB	BB	BB	DD	BB	DD	DD	DD	BB	DD	BB	BB	DD	BB	BB	BB	BB	DD	BB
chr11_57659452_57659466	DD	DD	BB	DD	BB	BB	BB	DD	DD	DD	BB	DD	BB	DD	BB	DD	BB	BB	BB	BB	DD	DD	DD	DD	DD	BB	DD	BB	DD	DD	BB	BB	BB	DD	BB	DD	DD	DD	BB	DD	BB	BB	DD	BB	BB	BB	BB	DD	BB
chr11_57666031_57666042	DD	DD	BB	DD	BB	BB	BB	DD	DD	DD	BB	DD	BB	DD	BB	DD	BB	BB	BB	BB	DD	DD	DD	DD	DD	BB	DD	BB	DD	DD	BB	BB	BB	DD	BB	DD	DD	DD	BB	DD	BB	BB	DD	BB	BB	BB	BB	DD	BB
chr11_57671377_57671390	DD	DD	BB	DD	BB	BB	BB	DD	DD	DD	BB	DD	BB	DD	BB	DD	BB	BB	BB	BB	DD	DD	DD	DD	DD	BB	DD	BB	DD	DD	BB	BB	BB	DD	BB	DD	DD	DD	BB	DD	BB	BB	DD	BB	BB	BB	BB	DD	BB
chr11_57695248_57695283	DD	DD	BB	DD	BB	BB	BB	DD	DD	DD	BB	DD	BB	DD	BB	DD	BB	BB	BB	BB	DD	DD	DD	DD	DD	BB	DD	bn	DD	DD	BB	BB	BB	DD	BB	DD	DD	DD	BB	DD	BB	BB	DD	BB	BB	BB	BB	DD	BB
chr11_57715405_57715420	DD	DD	BB	DD	BB	BB	BB	DD	DD	DD	BB	DD	BB	DD	BB	DD	BB	BB	BB	BB	DD	DD	DD	DD	DD	BB	DD	BB	DD	DD	BB	BB	BB	DD	BB	DD	DD	DD	BB	DD	BB	BB	DD	BB	BB	BB	BB	DD	BB
chr11_57719785_57719804	DD	DD	BB	DD	BB	BB	BB	DD	DD	DD	BB	DD	BB	DD	BB	DD	BB	BB	BB	BB	DD	DD	DD	DD	DD	BB	DD	BB	DD	DD	BB	BB	BB	DD	BB	DD	DD	DD	BB	DD	BB	BB	DD	BB	BB	BB	BB	DD	BB
chr11_57720642_57720659	DD	DD	BB	DD	BB	BB	BB	DD	DD	DD	BB	DD	BB	DD	BB	DD	BB	BB	BB	BB	DD	DD	DD	DD	DD	BB	DD	BB	DD	DD	BB	BB	BB	DD	BB	DD	DD	DD	BB	DD	BB	BB	DD	BB	BB	BB	BB	DD	BB
chr11_57724018_57724033	DD	DD	BB	DD	BB	BB	BB	DD	DD	DD	BB	DD	BB	DD	BB	DD	BB	BB	BB	BB	DD	DD	DD	DD	DD	BB	DD	BB	DD	DD	BB	BB	BB	DD	BB	DD	DD	DD	BB	DD	BB	BB	DD	BB	BB	BB	BB	DD	BB
chr11_57780053_57780067	DD	DD	BB	DD	BB	BB	BB	DD	DD	DD	BB	DD	BB	DD	BB	DD	BB	BB	BB	BB	DD	DD	DD	DD	DD	BB	DD	BB	DD	DD	BB	BB	BB	DD	BB	DD	DD	DD	BB	DD	BB	BB	DD	BB	BB	BB	BB	DD	BB
chr11_57786117_57786136	DD	DD	BB	DD	BB	BB	BB	DD	DD	DD	BB	DD	BB	DD	BB	DD	BB	BB	BB	BB	DD	DD	DD	DD	DD	BB	DD	BB	DD	DD	BB	BB	BB	DD	BB	DD	DD	DD	BB	DD	BB	BB	DD	BB	BB	BB	BB	DD	BB
chr11_57797036_57797059	DD	DD	BB	DD	BB	BB	BB	DD	DD	DD	BB	DD	BB	DD	BB	DD	BB	BB	BB	BB	DD	DD	DD	DD	DD	BB	DD	BB	DD	DD	BB	BB	BB	DD	BB	DD	DD	DD	BB	DD	BB	BB	DD	BB	BB	BB	BB	DD	BB
chr11_57803477_57803492	DD	DD	BB	DD	BB	BB	BB	dn	DD	DD	BB	DD	BB	DD	BB	DD	BB	BB	BB	BB	DD	dn	dn	DD	DD	BB	DD	BB	DD	DD	BB	BB	BB	DD	BB	DD	DD	DD	BB	dn	BB	BB	DD	BB	BB	BB	BB	DD	BB
chr11_57834772_57834787	DD	DD	BB	DD	BB	BB	BB	DD	DD	DD	BB	DD	BB	DD	BB	DD	BB	BB	BB	BB	DD	DD	DD	DD	DD	BB	DD	BB	DD	DD	BB	BB	BB	DD	BB	DD	DD	DD	BB	DD	BB	BB	DD	BB	BB	BB	BB	DD	BB
chr11_57851922_57851945	DD	DD	BB	DD	BB	BB	BB	DD	DD	DD	BB	DD	BB	DD	BB	DD	BB	BB	BB	BB	DD	DD	DD	DD	DD	BB	DD	BB	DD	DD	BB	BB	BB	DD	BB	DD	DD	DD	BB	DD	BB	BB	DD	BB	BB	BB	BB	DD	BB
chr11_57852102_57852119	DD	DD	BB	DD	BB	BB	BB	DD	DD	DD	BB	DD	BB	DD	BB	DD	BB	BB	BB	BB	DD	DD	DD	DD	DD	BB	DD	BB	DD	DD	BB	bd	BB	DD	BB	DD	DD	DD	BB	DD	BB	BB	DD	BB	BB	BB	BB	DD	BB
chr11_57859810_57859839	DD	DD	BB	DD	BB	BB	BB	DD	DD	DD	BB	DD	BB	DD	BB	DD	BB	BB	BB	BB	DD	DD	DD	DD	DD	BB	DD	BB	DD	DD	BB	BB	BB	DD	BB	DD	DD	DD	BB	DD	BB	BB	DD	BB	BB	BB	BB	DD	BB
chr11_57863561_57863588	DD	DD	BB	DD	BB	BB	BB	DD	DD	DD	BB	DD	BB	DD	BB	DD	BB	BB	BB	BB	DD	DD	DD	DD	DD	BB	DD	BB	DD	DD	BB	BB	BB	DD	BB	DD	DD	DD	BB	DD	BB	BB	DD	BB	BB	BB	BB	DD	BB
chr11_57873927_57873944	DD	DD	BB	DD	BB	BB	BB	DD	DD	DD	BB	DD	BB	DD	BB	DD	BB	BB	BB	BB	DD	DD	DD	DD	DD	BB	DD	BB	DD	DD	BB	BB	BB	DD	BB	DD	DD	DD	BB	DD	BB	BB	DD	BB	BB	BB	BB	DD	BB
chr11_57875816_57875827	DD	DD	BB	DD	BB	BB	BB	DD	DD	DD	BB	DD	BB	DD	BB	DD	BB	BB	BB	BB	DD	DD	DD	DD	DD	BB	DD	BB	DD	DD	BB	BB	BB	DD	BB	DD	DD	DD	BB	DD	BB	BB	DD	BB	BB	BB	BB	DD	BB
chr11_57881709_57881752	DD	DD	BB	DD	BB	BB	BB	DD	DD	DD	BB	DD	BB	DD	BB	DD	BB	BB	BB	BB	DD	DD	DD	DD	DD	BB	DD	BB	DD	DD	BB	BB	BB	DD	BB	DD	DD	DD	BB	DD	BB	BB	DD	BB	BB	BB	BB	DD	BB
chr11_57884388_57884415	DD	DD	BB	DD	BB	BB	BB	DD	DD	DD	BB	DD	BB	DD	BB	DD	BB	bd	BB	BB	DD	DD	DD	DD	DD	BB	DD	BB	DD	DD	BB	BB	BB	DD	BB	DD	DD	DD	BB	DD	BB	BB	DD	BB	BB	BB	BB	DD	BB
chr11_57892260_57892279	DD	DD	BB	DD	BB	BB	BB	DD	DD	DD	BB	DD	BB	DD	BB	DD	BB	BB	BB	BB	DD	DD	DD	DD	DD	BB	DD	BB	DD	DD	BB	BB	BB	DD	BB	DD	DD	DD	BB	DD	BB	BB	DD	BB	BB	BB	BB	DD	BB
chr11_57895621_57895644	DD	DD	BB	DD	BB	BB	BB	DD	DD	DD	BB	DD	BB	DD	BB	DD	BB	BB	BB	BB	DD	DD	DD	DD	DD	BB	DD	BB	DD	DD	BB	BB	BB	DD	BB	DD	DD	DD	BB	DD	BB	BB	DD	BB	BB	BB	BB	DD	BB
chr11_57903655_57903666	DD	DD	BB	DD	BB	BB	BB	DD	DD	DD	BB	DD	BB	DD	BB	DD	BB	BB	BB	BB	DD	DD	DD	DD	DD	BB	DD	BB	DD	DD	BB	BB	BB	DD	BB	DD	DD	DD	BB	DD	BB	BB	DD	BB	BB	BB	BB	DD	BB
chr11_57904137_57904157	DD	DD	BB	DD	BB	BB	BB	DD	DD	DD	BB	DD	BB	DD	BB	DD	BB	BB	BB	BB	DD	DD	DD	DD	DD	BB	DD	BB	DD	DD	BB	BB	BB	DD	BB	DD	DD	DD	BB	DD	BB	BB	DD	BB	BB	BB	BB	DD	BB
chr11_57907987_57908010	DD	DD	BB	DD	BB	BB	BB	DD	DD	DD	BB	DD	BB	DD	BB	DD	BB	BB	BB	BB	DD	DD	DD	DD	DD	BB	DD	BB	DD	DD	BB	BB	BB	DD	BB	DD	DD	DD	BB	DD	BB	BB	DD	BB	BB	BB	BB	DD	BB
chr11_57919965_57919980	NA	DD	BB	DD	BB	NA	BB	DD	DD	DD	BB	NA	BB	NN	BB	DD	NA	NA	BB	BB	NA	NA	DD	DD	DD	BB	DD	BB	DD	DD	BB	BB	BB	NA	BB	NA	NA	DD	BB	DD	BB	BB	DD	BB	BB	BB	BB	DD	BB
chr11_57932800_57932811	DD	DD	BB	DD	BB	BB	BB	DD	DD	DD	BB	DD	BB	DD	BB	DD	BB	BB	BB	BB	DD	DD	DD	DD	DD	BB	DD	BB	DD	DD	BB	BB	BB	DD	BB	DD	DD	DD	BB	DD	BB	BB	DD	BB	BB	BB	BB	DD	BB
chr11_57965957_57965970	DD	DD	BB	DD	BB	BB	BB	DD	DD	DD	BB	DD	BB	DD	BB	DD	BB	BB	BB	BB	DD	DD	DD	DD	DD	BB	DD	BB	DD	DD	BB	BB	BB	DD	BB	DD	DD	DD	BB	DD	BB	BB	DD	BB	BB	BB	BB	DD	BB
chr11_57972209_57972232	DD	DD	BB	DD	BB	BB	BB	DD	DD	DD	BB	DD	BB	DD	BB	DD	BB	BB	BB	BB	DD	DD	DD	DD	DD	BB	DD	BB	DD	DD	BB	BB	BB	DD	BB	DD	DD	DD	BB	DD	BB	BB	DD	BB	BB	BB	BB	DD	BB
chr11_57995069_57995113	NA	DD	NN	NA	BB	BB	BB	DD	DD	DD	BB	DD	BB	DD	BB	DD	NN	NA	BB	BB	DD	NA	DD	DD	DD	BB	DD	BB	DD	DD	BB	BB	BB	DD	BB	NA	DD	DD	BB	DD	bn	BB	DD	BB	BB	NA	BB	DD	BB
chr11_57995275_57995289	DD	DD	BB	DD	BB	BB	BB	DD	DD	DD	BB	DD	BB	DD	BB	DD	BB	BB	BB	BB	DD	DD	DD	DD	DD	BB	DD	BB	DD	DD	BB	BB	BB	DD	BB	DD	DD	DD	BB	DD	BB	BB	DD	BB	BB	BB	BB	DD	BB
chr11_57998818_57998829	DD	DD	BB	DD	BB	BB	BB	DD	DD	DD	BB	bd	BB	bd	BB	DD	BB	BB	BB	BB	bd	DD	DD	bd	DD	BB	DD	BB	DD	bd	BB	BB	BB	bd	BB	DD	bd	DD	BB	DD	BB	BB	bd	BB	BB	BB	BB	DD	BB
chr11_58013090_58013117	DD	DD	BB	DD	BB	BB	BB	DD	DD	DD	BB	DD	BB	DD	BB	DD	BB	BB	BB	BB	DD	DD	DD	DD	DD	BB	DD	BB	DD	DD	BB	BB	BB	DD	BB	DD	DD	DD	BB	DD	BB	BB	DD	BB	BB	BB	BB	DD	BB
chr11_58019068_58019102	DD	DD	BB	DD	BB	BB	BB	DD	DD	DD	BB	DD	BB	DD	BB	DD	BB	BB	BB	BB	DD	DD	DD	DD	DD	BB	DD	BB	DD	DD	BB	BB	BB	DD	BB	DD	DD	DD	BB	DD	BB	BB	DD	BB	BB	BB	BB	DD	BB
chr11_58019996_58020015	DD	DD	BB	DD	BB	BB	BB	DD	DD	DD	BB	DD	BB	DD	BB	DD	BB	BB	BB	BB	DD	DD	DD	DD	DD	BB	DD	BB	DD	DD	BB	BB	BB	DD	BB	DD	DD	DD	BB	DD	BB	BB	DD	BB	BB	BB	BB	DD	BB
chr11_58020210_58020229	DD	DD	BB	DD	BB	BB	BB	DD	DD	DD	BB	DD	BB	DD	BB	DD	BB	BB	BB	BB	DD	DD	DD	DD	DD	BB	DD	BB	DD	DD	BB	BB	BB	DD	BB	DD	DD	DD	BB	DD	BB	BB	DD	BB	BB	BB	BB	DD	BB
chr11_58036346_58036361	DD	dn	BB	DD	BB	BB	BB	DD	DD	DD	BB	DD	BB	DD	BB	DD	BB	BB	BB	BB	DD	DD	DD	DD	DD	BB	DD	BB	DD	DD	BB	BB	BB	DD	BB	DD	DD	DD	BB	DD	BB	BB	DD	BB	BB	BB	BB	DD	BB
chr11_58036939_58036952	DD	DD	BB	DD	BB	BB	BB	DD	DD	DD	BB	DD	BB	DD	BB	DD	BB	BB	BB	BB	DD	dn	DD	DD	DD	BB	DD	BB	DD	DD	BB	BB	BB	DD	BB	DD	DD	DD	BB	DD	BB	BB	dn	BB	BB	BB	BB	DD	BB
chr11_58038058_58038093	DD	DD	BB	DD	BB	BB	BB	DD	DD	DD	BB	DD	BB	DD	BB	DD	BB	BB	BB	BB	DD	DD	DD	DD	DD	BB	DD	BB	DD	DD	BB	BB	BB	DD	BB	DD	DD	DD	BB	DD	BB	BB	DD	BB	BB	BB	BB	DD	BB
chr11_58047673_58047687	DD	DD	BB	DD	BB	BB	BB	DD	DD	DD	BB	DD	BB	DD	BB	DD	BB	BB	BB	BB	DD	DD	DD	DD	DD	BB	DD	BB	DD	DD	BB	BB	BB	DD	BB	DD	DD	DD	BB	DD	BB	BB	DD	BB	BB	BB	BB	DD	BB
chr11_58059952_58059966	DD	DD	BB	DD	BB	BB	BB	DD	DD	DD	BB	DD	BB	DD	BB	DD	BB	BB	BB	BB	DD	DD	DD	DD	DD	BB	DD	BB	DD	DD	BB	BB	BB	DD	BB	DD	DD	DD	BB	DD	BB	BB	DD	BB	BB	BB	BB	DD	BB
chr11_58071616_58071663	NA	uu	BB	UU	BB	BB	BB	UU	UU	UU	BB	UU	BB	UU	BB	NA	BB	BB	BB	BB	UU	UU	UU	UU	UU	BB	UU	BB	UU	NA	BB	BB	BB	UU	BB	UU	UU	BB	BB	UU	BB	BB	NA	BB	BB	BB	BB	UU	BB
chr11_58072396_58072407	DD	DD	BB	DD	BB	BB	BB	DD	DD	DD	BB	DD	BB	DD	BB	DD	BB	BB	BB	BB	DD	DD	DD	DD	DD	BB	DD	BB	DD	DD	BB	BB	BB	DD	BB	DD	DD	DD	BB	DD	BB	BB	DD	BB	BB	BB	BB	DD	BB
chr11_58074345_58074356	DD	DD	BB	DD	BB	BB	BB	DD	DD	DD	BB	DD	BB	DD	BB	DD	BB	BB	BB	BB	DD	DD	DD	DD	DD	BB	DD	BB	DD	DD	BB	BB	BB	DD	BB	DD	DD	DD	BB	DD	BB	BB	DD	BB	BB	BB	BB	DD	BB
chr11_58080381_58080404	DD	DD	BB	DD	BB	BB	BB	DD	DD	DD	BB	DD	BB	DD	BB	DD	BB	BB	BB	BB	DD	DD	DD	DD	DD	BB	DD	BB	DD	DD	BB	BB	BB	DD	BB	DD	DD	DD	BB	DD	BB	BB	DD	BB	BB	BB	BB	DD	BB
chr11_58131548_58131563	DD	DD	BB	DD	BB	BB	BB	DD	DD	DD	BB	DD	BB	DD	BB	DD	BB	BB	BB	BB	DD	DD	DD	DD	DD	BB	DD	BB	DD	DD	BB	BB	BB	DD	BB	DD	DD	DD	BB	DD	BB	BB	DD	BB	BB	BB	BB	DD	BB
chr11_58131930_58131947	DD	DD	BB	DD	BB	BB	BB	DD	DD	DD	BB	DD	BB	DD	BB	DD	BB	BB	BB	BB	DD	DD	DD	DD	DD	BB	DD	BB	DD	DD	BB	BB	BB	DD	BB	DD	DD	DD	BB	DD	BB	BB	DD	BB	BB	BB	BB	DD	BB
chr11_58137198_58137215	DD	DD	BB	DD	BB	BB	BB	DD	DD	DD	BB	DD	BB	DD	BB	DD	BB	BB	BB	BB	DD	DD	DD	DD	DD	BB	DD	BB	DD	DD	BB	BB	BB	DD	BB	DD	DD	DD	BB	DD	BB	BB	DD	BB	BB	BB	BB	DD	BB
chr11_58144164_58144187	DD	DD	BB	DD	BB	BB	BB	DD	DD	DD	BB	DD	BB	DD	BB	DD	BB	BB	BB	BB	DD	DD	DD	DD	DD	BB	DD	BB	DD	DD	BB	BB	BB	DD	BB	DD	DD	DD	BB	DD	BB	BB	DD	BB	BB	BB	BB	DD	BB
chr11_58157612_58157627	DD	DD	BB	DD	BB	BB	BB	DD	DD	DD	BB	DD	BB	DD	BB	DD	BB	BB	BB	BB	DD	DD	DD	DD	DD	BB	DD	BB	DD	DD	BB	BB	BB	DD	BB	DD	DD	DD	BB	DD	BB	BB	DD	BB	BB	BB	BB	DD	BB
chr11_58163580_58163593	DD	DD	BB	DD	BB	BB	BB	DD	DD	DD	BB	DD	BB	DD	BB	bd	BB	BB	BB	BB	DD	DD	DD	DD	DD	BB	DD	BB	DD	DD	BB	BB	BB	DD	BB	DD	DD	DD	BB	DD	BB	BB	DD	BB	BB	BB	BB	DD	BB
chr11_58169208_58169231	DD	DD	BB	DD	BB	BB	BB	DD	DD	DD	BB	DD	BB	DD	BB	DD	BB	BB	BB	BB	DD	DD	DD	DD	DD	BB	DD	BB	DD	DD	BB	BB	BB	DD	BB	DD	DD	DD	BB	DD	BB	BB	DD	BB	BB	BB	BB	DD	BB
chr11_58179948_58179959	DD	DD	BB	DD	BB	BB	BB	DD	DD	DD	BB	DD	BB	DD	BB	DD	BB	BB	BB	BB	DD	DD	DD	DD	DD	BB	DD	BB	DD	DD	BB	BB	BB	DD	BB	DD	DD	DD	BB	DD	BB	BB	DD	BB	BB	BB	BB	DD	BB
chr11_58201643_58201660	DD	DD	BB	DD	BB	BB	BB	DD	DD	DD	BB	DD	BB	DD	BB	DD	BB	BB	BB	BB	DD	dn	DD	DD	DD	BB	DD	BB	DD	DD	BB	BB	BB	DD	BB	DD	DD	DD	BB	DD	BB	BB	DD	BB	BB	BB	BB	DD	BB
chr11_58202225_58202248	DD	DD	BB	DD	BB	BB	BB	DD	DD	DD	BB	DD	BB	DD	BB	DD	BB	BB	BB	BB	DD	DD	DD	DD	DD	BB	DD	BB	DD	DD	BB	BB	BB	DD	BB	DD	DD	DD	BB	DD	BB	BB	DD	BB	BB	BB	BB	DD	BB
chr11_58210064_58210079	DD	DD	BB	DD	BB	BB	BB	DD	DD	DD	BB	DD	BB	DD	BB	DD	BB	BB	BB	BB	DD	DD	DD	DD	DD	BB	DD	BB	DD	NA	BB	BB	BB	DD	BB	DD	DD	DD	BB	DD	BB	BB	DD	BB	BB	BB	BB	DD	BB
chr11_58215762_58215789	DD	DD	BB	DD	BB	BB	BB	DD	DD	DD	BB	DD	BB	DD	BB	DD	BB	BB	BB	BB	DD	DD	DD	DD	DD	BB	DD	BB	DD	BB	BB	BB	BB	DD	BB	DD	DD	DD	BB	DD	BB	BB	DD	BB	BB	BB	BB	DD	BB
chr11_58231919_58231939	DD	DD	BB	DD	BB	BB	BB	DD	DD	DD	BB	DD	BB	DD	BB	DD	BB	BB	BB	BB	DD	DD	DD	DD	DD	BB	DD	BB	DD	BB	BB	BB	BB	DD	BB	DD	DD	DD	BB	DD	BB	BB	DD	BB	BB	BB	BB	DD	BB
chr11_58242289_58242300	DD	DD	BB	DD	BB	BB	BB	DD	DD	DD	BB	DD	BB	DD	BB	DD	BB	BB	BB	BB	DD	DD	DD	DD	DD	BB	DD	BB	DD	BB	BB	BB	BB	DD	BB	DD	DD	DD	BB	DD	BB	BB	DD	BB	BB	BB	BB	DD	BB
chr11_58265991_58266018	DD	DD	BB	DD	BB	BB	BB	DD	DD	DD	BB	DD	BB	DD	BB	DD	BB	BB	BB	BB	DD	DD	DD	DD	DD	BB	DD	BB	DD	BB	BB	BB	BB	DD	BB	DD	DD	DD	BB	DD	BB	BB	DD	BB	BB	BB	BB	DD	BB
chr11_58269909_58269948	NA	DD	BB	NA	BB	BB	BB	DD	NA	DD	BB	DD	BB	DD	BB	NA	BB	BB	BB	BB	NA	DD	DD	NA	DD	NA	DD	BB	DD	BB	BB	BB	BB	DD	BB	NA	DD	DD	BB	DD	BB	BB	NA	BB	BB	BB	BB	DD	BB
chr11_58270186_58270205	DD	DD	BB	DD	BB	BB	BB	DD	DD	DD	BB	DD	BB	DD	BB	DD	BB	BB	BB	BB	DD	DD	DD	DD	DD	BB	DD	BB	DD	BB	BB	BB	BB	DD	BB	DD	DD	DD	BB	DD	BB	BB	DD	BB	BB	BB	BB	DD	BB
chr11_58281914_58281937	DD	DD	BB	DD	BB	BB	BB	DD	DD	DD	BB	DD	BB	DD	BB	DD	BB	BB	BB	BB	DD	DD	DD	DD	DD	BB	DD	BB	DD	BB	BB	BB	BB	DD	BB	DD	DD	DD	BB	DD	BB	BB	DD	BB	BB	BB	BB	DD	BB
chr11_58289374_58289385	df	DD	FF	DD	FF	FF	FF	DD	DD	DD	FF	DD	FF	DD	FF	DD	FF	FF	FF	FF	df	DD	DD	DD	DD	FF	DD	FF	df	FF	FF	FF	FF	DD	FF	DD	DD	DD	FF	DD	FF	FF	DD	FF	fn	FF	FF	DD	FF
chr11_58292501_58292520	DD	DD	BB	DD	BB	BB	BB	DD	DD	DD	BB	DD	BB	DD	BB	DD	BB	BB	BB	BB	DD	DD	DD	DD	DD	BB	DD	BB	DD	BB	BB	BB	BB	DD	BB	DD	DD	DD	BB	DD	BB	BB	DD	BB	BB	BB	BB	DD	BB
chr11_58310947_58310970	DD	DD	BB	DD	BB	BB	BB	DD	DD	DD	BB	DD	BB	dn	BB	DD	BB	BB	BB	BB	DD	DD	DD	DD	DD	BB	DD	BB	DD	BB	BB	BB	BB	DD	BB	DD	DD	DD	BB	DD	BB	BB	DD	BB	BB	BB	BB	DD	BB
chr11_58320168_58320191	DD	DD	BB	DD	BB	BB	BB	DD	DD	DD	BB	DD	BB	DD	BB	DD	BB	BB	bn	bn	DD	DD	DD	DD	DD	BB	DD	bn	DD	BB	BB	BB	BB	DD	BB	DD	DD	DD	BB	DD	BB	BB	DD	BB	BB	BB	BB	DD	BB
chr11_58335434_58335448	dd	dd	BB	dd	BB	BB	BB	dd	DD	DD	BB	dd	BB	dd	BB	DD	BB	BB	BB	BB	dd	dd	dd	dd	dd	BB	dd	BB	dd	BB	BB	BB	BB	dd	BB	DD	dd	DD	BB	DD	BB	BB	DD	BB	BB	BB	BB	DD	BB
chr11_58368922_58368935	DD	DD	BB	DD	BB	BB	BB	DD	DD	DD	BB	DD	BB	DD	BB	DD	BB	BB	BB	BB	DD	DD	DD	DD	DD	BB	DD	BB	DD	BB	BB	BB	BB	DD	BB	DD	DD	DD	BB	DD	BB	BB	DD	BB	BB	BB	BB	DD	BB
chr11_58383220_58383235	DD	DD	BB	DD	BB	BB	BB	DD	DD	DD	BB	DD	BB	DD	BB	DD	BB	BB	BB	BB	DD	DD	DD	DD	DD	BB	DD	BB	DD	BB	BB	BB	BB	DD	BB	DD	DD	DD	BB	DD	BB	BB	DD	BB	BB	bd	BB	DD	BB
chr11_58415621_58415632	DD	DD	BB	DD	BB	BB	BB	DD	DD	DD	BB	DD	BB	DD	BB	DD	BB	BB	BB	BB	DD	DD	DD	DD	DD	BB	DD	BB	DD	BB	BB	BB	BB	DD	BB	DD	DD	DD	BB	DD	BB	BB	DD	BB	BB	BB	BB	DD	BB
chr11_58432481_58432494	DD	DD	BB	DD	BB	BB	BB	DD	DD	dn	BB	DD	BB	DD	BB	DD	BB	BB	BB	BB	DD	DD	DD	DD	DD	BB	DD	BB	DD	BB	BB	BB	BB	DD	BB	DD	DD	DD	BB	DD	BB	BB	DD	BB	BB	bn	BB	DD	BB
chr11_58434371_58434390	DD	DD	BB	DD	BB	BB	BB	DD	DD	DD	BB	DD	BB	DD	BB	DD	BB	BB	BB	BB	DD	DD	DD	DD	DD	BB	DD	BB	DD	BB	BB	BB	BB	DD	BB	DD	DD	DD	BB	DD	BB	BB	DD	BB	BB	BB	BB	DD	BB
chr11_58438909_58438923	DD	DD	BB	DD	BB	BB	BB	DD	DD	DD	BB	DD	BB	DD	BB	DD	BB	BB	BB	BB	DD	DD	DD	DD	DD	BB	DD	BB	DD	BB	BB	BB	BB	DD	BB	DD	DD	DD	BB	DD	BB	BB	DD	BB	BB	BB	BB	DD	BB
chr11_58441406_58441429	DD	DD	BB	DD	BB	BB	BB	DD	DD	DD	BB	DD	BB	DD	BB	DD	BB	BB	BB	BB	DD	NN	NN	DD	DD	BB	DD	BB	DD	BB	BB	BB	BB	DD	BB	DD	DD	DD	BB	DD	BB	BB	DD	BB	BB	BB	BB	DD	BB
chr11_58468740_58468765	dd	dd	bb	dd	BB	BB	BB	dd	dd	dd	bb	dd	BB	dd	bb	dd	BB	bb	BB	bb	dd	dd	dd	dd	dd	bb	dd	BB	dd	BB	BB	BB	bb	dd	bb	dd	dd	DD	BB	dd	bb	BB	dd	bb	BB	bb	bb	dd	BB
chr11_58476899_58476910	df	df	FF	df	FF	FF	FF	df	df	df	FF	df	FF	dn	FF	df	FF	FF	FF	FF	DD	DD	DD	dn	df	FF	df	FF	dn	FF	FF	FF	FF	DD	FF	dn	df	DD	FF	dn	FF	FF	df	FF	FF	FF	FF	df	FF
chr11_58485002_58485025	DD	DD	BB	DD	BB	BB	BB	DD	DD	DD	BB	DD	BB	DD	BB	DD	BB	BB	BB	BB	DD	DD	DD	DD	DD	BB	DD	BB	DD	BB	BB	BB	BB	DD	BB	DD	DD	DD	BB	DD	BB	BB	DD	BB	BB	BB	BB	DD	BB
chr11_58485166_58485205	DD	DD	NA	DD	UU	UU	UU	DD	DD	DD	UU	DD	UU	DD	UU	DD	UU	NA	UU	NA	DD	DD	DD	DD	DD	NA	DD	UU	DD	UU	UU	NA	uu	DD	UU	DD	DD	DD	UU	DD	NA	uu	DD	UU	UU	NA	UU	DD	UU
chr11_58494075_58494122	dd	dd	BB	dd	BB	BB	BB	dd	dd	dd	BB	dd	BB	dd	BB	dd	BB	BB	BB	NN	dd	dd	dd	dd	dd	BB	dd	BB	dd	BB	BB	NA	BB	dd	BB	dd	dd	dd	BB	bd	BB	BB	dd	NA	BB	BB	BB	dd	BB
chr11_58494733_58494750	DD	DD	BB	DD	BB	BB	BB	DD	DD	DD	BB	DD	BB	DD	BB	DD	BB	BB	BB	BB	DD	DD	DD	DD	DD	BB	DD	BB	DD	BB	BB	BB	BB	DD	BB	DD	DD	DD	BB	DD	BB	BB	DD	BB	BB	BB	BB	DD	BB
chr11_58495879_58495918	DD	DD	BB	DD	BB	BB	BB	DD	DD	DD	BB	DD	NN	DD	BB	DD	BB	BB	BB	BB	DD	DD	DD	DD	DD	BB	DD	BB	DD	BB	BB	BB	BB	DD	BB	DD	DD	DD	BB	DD	NA	NA	DD	BB	NA	BB	BB	DD	BB
chr11_58496090_58496119	DD	DD	BB	DD	BB	BB	BB	DD	DD	DD	NA	DD	BB	DD	BB	DD	NN	BB	BB	BB	DD	DD	DD	DD	DD	BB	DD	BB	DD	BB	BB	BB	BB	DD	BB	DD	DD	DD	BB	DD	BB	BB	DD	BB	BB	BB	BB	DD	BB
chr11_58527095_58527134	dd	dd	BB	dd	BB	BB	BB	NA	dd	dd	BB	dd	BB	dd	BB	dn	BB	NN	NN	BB	NA	dd	dd	NA	dd	BB	dd	BB	dd	BB	BB	BB	BB	dd	bn	NA	dd	dd	BB	dd	NA	BB	dd	BB	NA	NN	BB	dd	BB
chr11_58555429_58555449	FF	FF	FF	FF	FF	FF	FF	FF	FF	FF	FF	FF	FF	NA	FF	FF	NA	FF	NA	FF	FF	FF	FF	NN	FF	FF	FF	FF	FF	FF	NA	FF	FF	FF	FF	NA	FF	NA	FF	FF	FF	FF	FF	FF	FF	FF	FF	FF	FF
chr11_58564499_58564510	DD	DD	BB	DD	BB	BB	BB	DD	DD	DD	BB	DD	BB	DD	BB	DD	BB	BB	BB	BB	DD	DD	DD	DD	DD	BB	DD	BB	DD	BB	BB	BB	BB	DD	BB	DD	DD	DD	BB	DD	BB	BB	DD	BB	BB	BB	BB	DD	BB
chr11_58579099_58579122	DD	DD	BB	DD	BB	BB	BB	DD	DD	DD	BB	DD	BB	DD	BB	DD	BB	BB	BB	BB	DD	DD	DD	DD	DD	BB	DD	BB	DD	BB	BB	BB	BB	DD	BB	DD	DD	DD	BB	DD	BB	BB	DD	BB	BB	BB	BB	DD	BB
chr11_58602105_58602116	DD	DD	BB	DD	BB	BB	BB	DD	DD	DD	BB	DD	BB	DD	BB	DD	BB	BB	BB	BB	DD	DD	DD	DD	DD	BB	DD	BB	DD	BB	BB	BB	BB	DD	BB	DD	DD	DD	BB	DD	BB	BB	DD	BB	BB	BB	BB	DD	BB
chr11_58607392_58607426	DD	DD	BB	DD	BB	BB	BB	DD	DD	DD	BB	DD	BB	DD	BB	DD	BB	BB	BB	BB	DD	DD	DD	DD	DD	BB	DD	BB	DD	BB	BB	BB	BB	DD	BB	DD	DD	DD	BB	DD	BB	BB	DD	BB	BB	BB	BB	DD	BB
chr11_58624437_58624476	DD	DD	BB	DD	BB	BB	BB	DD	DD	DD	BB	DD	BB	DD	BB	DD	BB	BB	BB	BB	DD	DD	DD	DD	DD	BB	DD	BB	DD	BB	BB	BB	BB	DD	BB	DD	DD	DD	BB	DD	BB	BB	DD	BB	BB	BB	BB	DD	BB
chr11_58626620_58626631	DD	DD	BB	DD	BB	BB	BB	DD	DD	DD	BB	DD	BB	DD	BB	DD	BB	BB	BB	BB	DD	DD	DD	dn	DD	BB	DD	BB	DD	BB	BB	BB	BB	DD	BB	DD	DD	DD	BB	DD	BB	BB	DD	BB	BB	BB	BB	DD	BB
chr11_58634087_58634110	DD	DD	BB	DD	BB	BB	BB	DD	DD	DD	BB	DD	BB	DD	BB	DD	BB	BB	BB	BB	DD	DD	DD	DD	DD	BB	DD	BB	DD	BB	BB	BB	BB	DD	BB	DD	DD	DD	BB	DD	BB	BB	DD	BB	BB	BB	BB	DD	BB
chr11_58637861_58637878	DD	DD	BB	DD	BB	BB	BB	DD	DD	DD	BB	DD	BB	DD	BB	DD	BB	BB	BB	BB	DD	DD	DD	DD	DD	BB	DD	BB	DD	BB	BB	BB	BB	DD	BB	DD	DD	DD	BB	DD	BB	BB	DD	BB	BB	BB	BB	DD	BB
chr11_58639362_58639385	DD	DD	BB	DD	BB	BB	BB	DD	DD	DD	BB	DD	BB	DD	BB	DD	BB	BB	BB	BB	DD	DD	DD	DD	DD	BB	DD	BB	DD	BB	BB	BB	BB	DD	BB	DD	DD	DD	BB	DD	BB	BB	DD	BB	BB	BB	BB	DD	BB
chr11_58639833_58639876	DD	DD	BB	DD	BB	BB	BB	DD	DD	DD	bn	DD	BB	DD	BB	DD	BB	BB	BB	BB	DD	DD	DD	DD	DD	bn	DD	BB	DD	BB	BB	BB	BB	DD	BB	DD	DD	DD	BB	DD	BB	BB	DD	BB	BB	BB	BB	DD	bn
chr11_58755603_58755622	DD	DD	BB	DD	BB	BB	BB	DD	DD	DD	BB	DD	BB	DD	BB	DD	BB	BB	BB	BB	DD	DD	DD	DD	DD	BB	DD	BB	DD	BB	BB	BB	BB	DD	BB	DD	DD	DD	BB	DD	BB	bn	DD	BB	BB	BB	BB	DD	BB
chr11_58756516_58756550	DD	DD	BB	DD	BB	BB	BB	DD	DD	DD	BB	DD	BB	DD	BB	DD	BB	BB	BB	BB	DD	DD	DD	DD	DD	BB	DD	BB	DD	BB	BB	BB	BB	DD	BB	DD	DD	DD	BB	DD	BB	BB	DD	BB	bd	BB	BB	DD	BB
chr11_58760291_58760338	NA	NA	BB	NA	BB	BB	BB	NA	NA	NA	BB	NA	UU	NA	BB	NA	BB	BB	BB	BB	NA	NA	NA	NA	NA	BB	NA	UU	NA	BB	BB	BB	BB	NA	BB	NA	NA	NA	BB	NA	BB	BB	NA	BB	BB	BB	BB	NA	BB
chr11_58762838_58762869	DD	DD	BB	DD	BB	BB	BB	DD	DD	DD	BB	DD	BB	DD	BB	DD	BB	BB	BB	BB	DD	DD	DD	DD	DD	BB	DD	BB	DD	BB	BB	BB	BB	DD	BB	DD	DD	DD	BB	DD	BB	BB	DD	BB	BB	BB	BB	DD	BB
chr11_58768772_58768787	DD	DD	BB	DD	BB	BB	BB	DD	DD	DD	BB	DD	BB	DD	BB	DD	BB	BB	BB	BB	DD	DD	DD	DD	DD	BB	DD	BB	DD	BB	BB	BB	BB	DD	BB	DD	DD	DD	BB	DD	BB	BB	DD	BB	BB	BB	BB	DD	BB
chr11_58774416_58774451	FF	FF	FF	NA	FF	NA	FF	NN	FF	NN	FF	FF	FF	FF	FF	FF	NA	NA	FF	FF	FF	FF	FF	FF	NA	FF	FF	FF	NA	FF	FF	FF	FF	FF	FF	FF	FF	fn	FF	NA	FF	FF	FF	FF	FF	NA	FF	FF	FF
chr11_58782065_58782079	DD	DD	BB	DD	BB	BB	BB	DD	DD	DD	BB	DD	BB	DD	BB	DD	BB	BB	BB	BB	DD	DD	DD	DD	DD	BB	DD	BB	DD	BB	BB	BB	BB	DD	BB	DD	DD	DD	BB	DD	BB	BB	DD	DD	BB	BB	BB	DD	BB
chr11_58793786_58793797	DD	DD	BB	DD	BB	BB	BB	DD	DD	DD	BB	DD	BB	DD	BB	DD	BB	BB	BB	BB	DD	DD	DD	DD	DD	BB	DD	BB	DD	BB	BB	BB	BB	DD	BB	DD	DD	DD	BB	DD	BB	BB	DD	DD	BB	BB	BB	DD	BB
chr11_58798353_58798408	DD	DD	BB	DD	BB	BB	BB	DD	DD	DD	BB	DD	BB	DD	BB	DD	BB	BB	BB	BB	DD	DD	DD	DD	DD	BB	DD	BB	DD	BB	BB	BB	BB	DD	BB	DD	DD	DD	BB	DD	BB	BB	DD	DD	BB	BB	BB	DD	BB
chr11_58854773_58854784	DD	DD	BB	DD	BB	BB	BB	DD	DD	DD	BB	DD	BB	DD	BB	DD	BB	BB	BB	BB	DD	DD	DD	DD	DD	BB	DD	BB	DD	BB	BB	BB	BB	DD	BB	DD	DD	DD	BB	DD	BB	BB	DD	DD	BB	BB	BB	DD	BB
chr11_58877140_58877167	DD	DD	BB	DD	BB	BB	BB	DD	DD	DD	BB	DD	BB	DD	BB	DD	BB	BB	BB	BB	DD	DD	DD	DD	DD	BB	DD	BB	DD	BB	BB	BB	BB	DD	BB	DD	DD	DD	BB	BB	BB	BB	DD	DD	BB	BB	BB	DD	BB
chr11_58898504_58898533	DD	DD	BB	DD	BB	BB	BB	DD	DD	DD	BB	DD	bn	DD	BB	DD	BB	BB	BB	BB	DD	DD	DD	DD	DD	BB	DD	BB	DD	BB	BB	bd	BB	DD	BB	DD	DD	DD	BB	DD	BB	BB	DD	DD	bd	BB	BB	DD	BB
chr11_58900463_58900478	DD	DD	BB	DD	BB	BB	BB	DD	DD	DD	BB	DD	BB	DD	BB	DD	BB	BB	BB	BB	dn	DD	DD	DD	DD	BB	DD	BB	DD	BB	BB	BB	BB	DD	BB	DD	DD	DD	BB	DD	BB	BB	DD	DD	BB	BB	BB	DD	BB
chr11_58910214_58910233	DD	DD	BB	DD	BB	BB	BB	DD	DD	DD	BB	DD	BB	DD	BB	DD	BB	BB	BB	BB	DD	DD	DD	DD	DD	BB	DD	BB	DD	BB	BB	BB	BB	DD	BB	DD	DD	DD	BB	DD	BB	BB	DD	DD	BB	BB	BB	DD	BB
chr11_58912293_58912308	DD	DD	BB	DD	BB	BB	BB	DD	DD	DD	BB	DD	BB	DD	BB	DD	BB	BB	BB	BB	DD	DD	DD	DD	DD	BB	DD	BB	DD	BB	BB	BB	BB	DD	BB	DD	DD	DD	BB	DD	BB	BB	DD	DD	BB	BB	BB	DD	BB
chr11_58914837_58914848	df	df	FF	df	FF	FF	FF	df	df	df	FF	df	FF	df	FF	df	FF	FF	FF	FF	df	df	df	df	df	FF	df	FF	df	FF	FF	FF	FF	df	FF	df	df	df	FF	df	FF	FF	DD	df	FF	FF	FF	df	FF
chr11_58914853_58914864	DD	DD	BB	DD	BB	BB	BB	DD	DD	DD	BB	DD	BB	DD	BB	DD	BB	BB	BB	BB	DD	DD	DD	DD	DD	BB	DD	BB	DD	BB	BB	BB	BB	DD	BB	DD	DD	DD	BB	DD	BB	BB	DD	DD	BB	BB	BB	DD	BB
chr11_58920829_58920844	DD	DD	BB	DD	BB	BB	BB	DD	DD	DD	BB	DD	BB	DD	BB	DD	BB	BB	BB	BB	DD	DD	DD	DD	DD	BB	DD	BB	DD	BB	BB	BB	BB	DD	BB	DD	DD	DD	BB	DD	BB	BB	DD	DD	BB	BB	BB	DD	BB
chr11_58921573_58921584	DD	DD	BB	DD	BB	BB	BB	DD	DD	DD	BB	DD	BB	DD	BB	DD	BB	BB	BB	BB	DD	DD	DD	DD	DD	BB	DD	BB	DD	BB	BB	BB	BB	DD	BB	DD	DD	DD	BB	DD	BB	BB	DD	DD	BB	BB	BB	DD	BB
chr11_58921887_58921910	DD	DD	BB	DD	BB	BB	BB	DD	DD	DD	BB	DD	BB	DD	BB	DD	BB	BB	BB	BB	DD	DD	DD	DD	DD	BB	DD	BB	DD	BB	BB	BB	BB	DD	BB	DD	DD	DD	BB	DD	BB	BB	DD	DD	BB	BB	BB	DD	BB
chr11_58936561_58936580	DD	DD	BB	DD	BB	BB	BB	DD	DD	DD	BB	DD	BB	DD	BB	DD	BB	BB	BB	BB	DD	DD	DD	DD	DD	BB	DD	BB	DD	BB	BB	BB	BB	DD	BB	DD	DD	DD	BB	DD	BB	BB	DD	DD	BB	BB	BB	DD	BB
chr11_58940183_58940226	FF	FF	FF	NA	FF	FF	FF	NA	FF	FF	fn	FF	FF	FF	FF	FF	FF	NA	FF	FF	FF	FF	FF	NA	FF	NA	FF	FF	FF	FF	FF	FF	NN	FF	FF	NA	FF	FF	FF	NA	NA	FF	FF	FF	FF	FF	FF	FF	FF
chr11_58945811_58945830	DD	DD	BB	DD	BB	BB	BB	DD	DD	DD	BB	DD	BB	DD	BB	DD	BB	BB	BB	BB	DD	DD	DD	DD	DD	BB	DD	BB	DD	BB	BB	BB	BB	DD	BB	DD	DD	DD	BB	DD	BB	BB	DD	DD	BB	BB	BB	DD	BB
chr11_58946653_58946680	DD	DD	BB	DD	BB	BB	BB	DD	DD	DD	BB	DD	BB	DD	BB	DD	BB	BB	BB	BB	DD	DD	DD	DD	DD	BB	DD	BB	DD	BB	BB	BB	BB	DD	BB	DD	DD	DD	BB	DD	BB	BB	DD	DD	BB	BB	BB	DD	BB
chr11_58947581_58947650	DD	DD	NA	DD	NA	UU	UU	DD	DD	DD	UU	DD	UU	DD	UU	DD	UU	NA	UU	UU	DD	DD	DD	DD	DD	NA	DD	NA	DD	NA	NA	UU	UU	DD	UU	DD	DD	DD	UU	DD	NA	UU	DD	DD	UU	UU	NA	DD	NA
chr11_58966017_58966036	DD	DD	BB	DD	BB	BB	BB	DD	DD	DD	BB	DD	BB	DD	BB	DD	BB	BB	BB	BB	DD	DD	DD	DD	DD	BB	DD	BB	DD	BB	BB	BB	BB	DD	BB	DD	DD	DD	BB	DD	BB	BB	DD	DD	BB	BB	BB	DD	BB
chr11_58994643_58994662	DD	DD	BB	DD	BB	BB	BB	DD	DD	DD	BB	DD	BB	DD	BB	DD	BB	BB	BB	BB	DD	DD	DD	DD	DD	BB	DD	BB	DD	BB	BB	BB	BB	DD	BB	DD	DD	DD	BB	DD	BB	BB	DD	DD	BB	BB	BB	DD	BB
chr11_59010623_59010643	DD	DD	BB	DD	BB	BB	BB	DD	DD	DD	BB	DD	BB	DD	BB	DD	BB	BB	BB	BB	DD	DD	DD	DD	DD	BB	DD	BB	DD	BB	BB	BB	BB	DD	BB	DD	DD	DD	BB	DD	BB	BB	DD	DD	BB	BB	BB	DD	BB
chr11_59025863_59025882	DD	DD	BB	DD	BB	BB	BB	DD	DD	DD	BB	DD	BB	DD	BB	DD	BB	BB	BB	BB	DD	DD	dn	DD	DD	BB	DD	BB	DD	BB	BB	BB	BB	DD	BB	DD	DD	DD	BB	DD	BB	BB	DD	DD	BB	BB	BB	DD	BB
chr11_59063454_59063465	DD	DD	BB	DD	BB	BB	BB	DD	DD	DD	BB	DD	BB	DD	BB	DD	BB	BB	BB	BB	DD	DD	DD	DD	DD	BB	DD	BB	DD	BB	BB	BB	BB	DD	BB	DD	DD	DD	BB	DD	BB	BB	DD	DD	BB	BB	BB	DD	BB
chr11_59098476_59098490	DD	DD	BB	DD	BB	BB	BB	DD	DD	DD	DD	DD	BB	DD	BB	DD	BB	BB	BB	BB	DD	DD	DD	DD	DD	BB	DD	BB	DD	BB	BB	BB	BB	DD	BB	DD	BB	DD	BB	DD	BB	BB	DD	DD	BB	BB	BB	DD	BB
chr11_59109720_59109733	DD	DD	BB	DD	BB	BB	BB	DD	DD	DD	DD	DD	BB	DD	BB	DD	BB	BB	BB	BB	DD	DD	DD	DD	DD	BB	DD	BB	DD	BB	BB	BB	BB	DD	BB	DD	BB	DD	BB	DD	BB	BB	DD	DD	BB	BB	BB	DD	BB
chr11_59122055_59122114	DD	DD	BB	DD	BB	bn	BB	DD	DD	DD	DD	DD	BB	DD	BB	DD	NN	NN	NN	BB	DD	DD	NA	DD	DD	BB	DD	BB	DD	BB	bn	NA	NA	DD	NN	DD	BB	DD	NA	DD	bn	NN	DD	DD	BB	BB	BB	DD	BB
chr11_59149726_59149751	DD	DD	BB	DD	BB	BB	BB	DD	DD	DD	DD	DD	BB	DD	BB	DD	BB	BB	BB	BB	DD	DD	DD	DD	DD	BB	DD	BB	DD	BB	BB	BB	BB	DD	BB	DD	BB	DD	bn	DD	BB	BB	DD	DD	BB	BB	BB	DD	BB
chr11_59151545_59151571	DD	DD	BB	DD	BB	BB	BB	DD	DD	DD	DD	DD	BB	DD	BB	DD	BB	BB	BB	BB	DD	DD	DD	DD	DD	BB	DD	BB	DD	BB	BB	BB	BB	DD	BB	DD	BB	DD	BB	DD	BB	BB	DD	DD	BB	BB	BB	DD	BB
chr11_59157020_59157031	DD	DD	BB	DD	BB	BB	BB	DD	DD	DD	DD	DD	BB	DD	BB	DD	BB	BB	BB	BB	DD	DD	DD	DD	DD	BB	DD	BB	DD	BB	BB	BB	BB	DD	BB	DD	BB	DD	BB	DD	BB	BB	DD	DD	BB	BB	BB	DD	BB
chr11_59163731_59163754	DD	DD	BB	DD	BB	BB	BB	DD	DD	DD	DD	DD	BB	DD	BB	DD	BB	BB	BB	BB	DD	DD	DD	DD	DD	BB	DD	BB	DD	BB	BB	BB	BB	DD	BB	DD	BB	DD	BB	DD	BB	BB	DD	DD	BB	BB	BB	DD	BB
chr11_59167754_59167769	DD	DD	BB	DD	BB	BB	BB	DD	DD	DD	DD	DD	BB	DD	BB	DD	BB	BB	BB	BB	DD	DD	DD	DD	DD	BB	DD	BB	DD	BB	BB	BB	BB	DD	BB	DD	BB	DD	BB	DD	BB	BB	DD	DD	BB	BB	BB	DD	BB
chr11_59195798_59195813	bd	DD	BB	bd	BB	BB	BB	DD	DD	bd	bd	DD	BB	DD	BB	DD	BB	BB	BB	BB	DD	DD	DD	bd	DD	BB	bd	BB	DD	BB	BB	BB	BB	DD	BB	DD	BB	bd	BB	DD	BB	BB	bd	DD	BB	BB	BB	DD	BB
chr11_59201600_59201615	DD	DD	BB	DD	BB	BB	BB	DD	DD	DD	DD	bd	BB	DD	BB	DD	BB	BB	BB	BB	DD	DD	DD	DD	DD	BB	DD	BB	DD	BB	BB	BB	BB	bd	BB	DD	BB	DD	BB	DD	BB	BB	DD	DD	BB	BB	BB	DD	BB
chr11_59221661_59221672	DD	DD	BB	DD	BB	BB	BB	DD	DD	DD	DD	DD	BB	DD	BB	DD	BB	BB	BB	BB	DD	DD	DD	DD	DD	BB	DD	BB	DD	BB	BB	BB	BB	DD	BB	DD	BB	DD	BB	DD	BB	BB	DD	DD	BB	BB	BB	DD	BB
chr11_59295284_59295331	NA	NN	FF	FF	FF	FF	FF	FF	NN	FF	FF	NN	FF	NA	FF	FF	NA	NA	FF	FF	FF	FF	FF	FF	FF	NA	FF	FF	fn	FF	FF	FF	FF	fn	FF	fn	NA	fn	fn	FF	NA	NA	FF	NA	FF	FF	FF	FF	NA
chr11_59328137_59328192	BB	NA	BB	DD	BB	NA	BB	DD	DD	DD	NA	DD	BB	DD	DD	DD	bn	BB	BB	NA	NA	DD	DD	DD	NA	NA	NA	NA	DD	BB	bd	BB	BB	DD	NA	NA	NA	DD	BB	DD	NA	BB	DD	DD	BB	BB	BB	DD	NA
chr11_59499197_59499248	NA	DD	BB	DD	BB	BB	BB	DD	DD	DD	DD	DD	BB	DD	BB	DD	BB	BB	BB	BB	DD	DD	DD	DD	DD	BB	DD	BB	DD	BB	BB	BB	BB	DD	BB	DD	BB	DD	BB	DD	BB	BB	DD	DD	BB	BB	BB	DD	BB
chr11_59812622_59812633	FF	FF	FF	FF	FF	FF	FF	FF	NA	FF	FF	FF	FF	NN	FF	FF	FF	FF	FF	FF	FF	FF	FF	FF	FF	FF	FF	FF	FF	FF	FF	FF	FF	FF	FF	FF	FF	FF	FF	FF	FF	FF	FF	FF	FF	FF	FF	FF	FF
chr11_59854129_59854168	FF	FF	FF	FF	FF	FF	FF	FF	FF	FF	FF	NA	FF	FF	FF	FF	FF	NN	FF	FF	FF	FF	FF	FF	FF	FF	FF	FF	FF	FF	FF	NA	FF	FF	FF	FF	FF	FF	FF	FF	NA	FF	FF	FF	FF	FF	FF	FF	FF
chr11_60079137_60079160	FF	FF	FF	FF	FF	FF	NN	FF	FF	FF	FF	FF	FF	FF	FF	FF	FF	FF	FF	FF	FF	FF	FF	FF	FF	FF	FF	FF	FF	FF	FF	FF	FF	FF	FF	FF	FF	FF	FF	FF	FF	FF	FF	FF	FF	FF	FF	FF	FF
chr11_60383594_60383629	FF	FF	FF	FF	FF	FF	FF	FF	FF	FF	FF	FF	fn	FF	NA	FF	FF	FF	NA	NA	NA	FF	FF	FF	FF	NA	FF	NA	FF	FF	NA	FF	FF	FF	FF	NA	NA	NA	fn	FF	FF	FF	FF	FF	FF	NA	FF	NA	FF
chr11_60394779_60394796	FF	FF	NN	FF	FF	FF	FF	FF	FF	FF	FF	FF	FF	FF	FF	FF	FF	FF	FF	FF	FF	FF	FF	FF	FF	FF	FF	FF	FF	FF	FF	FF	FF	FF	FF	FF	FF	FF	FF	FF	FF	FF	FF	FF	FF	FF	FF	FF	FF
chr11_60487496_60487543	FF	NA	NA	FF	FF	NA	FF	FF	FF	FF	FF	fn	FF	FF	FF	FF	FF	FF	FF	NA	FF	NN	NN	NA	NA	NA	FF	FF	FF	FF	FF	FF	FF	FF	FF	NA	FF	FF	FF	FF	FF	FF	fn	FF	FF	NA	FF	FF	FF
chr11_60827992_60828039	NA	UU	UU	UU	UU	UU	UU	UU	UU	UU	DD	UU	DD	DD	UU	UU	UU	UU	UU	UU	UU	UU	UU	UU	DD	NA	DD	UU	DD	UU	UU	UU	UU	DD	NA	DD	UU	DD	UU	DD	NA	UU	DD	DD	UU	NA	NA	DD	DD
chr11_60982829_60982864	DD	DD	BB	DD	BB	BB	BB	DD	DD	DD	DD	DD	BB	DD	BB	DD	BB	BB	BB	BB	DD	DD	DD	BB	DD	BB	DD	BB	DD	BB	BB	BB	BB	DD	BB	DD	BB	DD	BB	DD	BB	BB	DD	DD	BB	BB	BB	DD	NA
chr11_61087141_61087184	FF	FF	FF	NA	NA	FF	FF	FF	FF	FF	FF	FF	FF	NA	FF	FF	FF	FF	FF	FF	FF	FF	FF	FF	FF	FF	FF	FF	FF	FF	FF	NA	FF	FF	FF	FF	FF	FF	FF	FF	NA	FF	FF	FF	FF	NN	FF	FF	NA
chr11_61280343_61280357	DD	DD	BB	DD	BB	BB	BB	DD	DD	DD	DD	DD	BB	DD	BB	DD	BB	BB	BB	BB	DD	DD	DD	BB	DD	BB	DD	BB	DD	BB	BB	BB	BB	DD	BB	DD	BB	DD	BB	DD	BB	BB	DD	DD	BB	BB	BB	DD	DD
chr11_61318489_61318500	df	df	FF	df	FF	FF	FF	df	df	df	df	df	FF	df	FF	df	FF	FF	FF	FF	df	df	df	FF	df	FF	DD	FF	df	FF	FF	FF	FF	df	FF	df	FF	df	FF	df	FF	FF	df	df	FF	FF	FF	df	df
chr11_61323940_61323951	DD	DD	BB	DD	BB	BB	BB	DD	DD	DD	DD	DD	BB	DD	BB	DD	BB	BB	BB	BB	DD	DD	DD	BB	DD	BB	DD	BB	DD	BB	BB	BB	BB	DD	BB	DD	BB	DD	BB	DD	BB	BB	DD	DD	BB	BB	BB	DD	DD
chr11_61324693_61324712	DD	DD	BB	DD	BB	BB	BB	DD	DD	DD	DD	DD	BB	DD	BB	DD	BB	BB	BB	BB	DD	DD	DD	BB	DD	BB	DD	BB	DD	BB	BB	BB	BB	DD	BB	DD	BB	DD	BB	DD	BB	BB	DD	DD	BB	BB	BB	DD	DD
chr11_61326604_61326619	DD	DD	BB	DD	BB	BB	BB	DD	DD	DD	DD	DD	BB	DD	BB	DD	BB	BB	BB	BB	DD	DD	DD	BB	DD	BB	DD	BB	DD	BB	BB	BB	BB	dn	BB	DD	BB	DD	BB	DD	BB	BB	DD	DD	BB	BB	BB	DD	DD
chr11_61332804_61332815	DD	DD	BB	DD	BB	BB	BB	DD	DD	DD	DD	DD	BB	DD	BB	DD	BB	BB	BB	BB	DD	DD	DD	BB	DD	BB	DD	BB	DD	BB	BB	BB	BB	DD	BB	DD	BB	DD	BB	DD	BB	BB	DD	DD	BB	BB	BB	DD	DD
chr11_61340718_61340757	FF	FF	FF	FF	FF	FF	FF	FF	FF	NN	NN	FF	NA	FF	FF	FF	FF	FF	FF	FF	FF	NN	NN	FF	FF	FF	FF	FF	FF	FF	NA	FF	FF	FF	FF	FF	FF	FF	FF	FF	NA	FF	FF	FF	FF	FF	FF	FF	NA
chr11_61431992_61432005	bd	DD	BB	DD	BB	BB	BB	DD	DD	bd	DD	DD	BB	DD	BB	DD	BB	BB	BB	BB	bd	DD	DD	BB	DD	BB	DD	BB	DD	BB	BB	BB	BB	DD	BB	DD	BB	DD	BB	DD	BB	BB	DD	DD	BB	BB	BB	DD	bd
chr11_61433320_61433339	DD	DD	BB	DD	BB	BB	BB	DD	DD	DD	DD	DD	BB	DD	BB	DD	BB	BB	BB	BB	DD	DD	DD	BB	DD	BB	DD	BB	DD	BB	BB	BB	BB	DD	BB	DD	BB	DD	BB	DD	BB	BB	DD	DD	BB	BB	BB	DD	DD
chr11_61435409_61435448	NA	NA	FF	NA	NA	FF	FF	FF	FF	NA	FF	NN	FF	NA	FF	FF	FF	NA	FF	FF	FF	FF	NA	FF	FF	NA	FF	FF	FF	FF	NA	NA	FF	FF	NA	FF	FF	FF	FF	FF	NA	FF	FF	FF	NA	NA	FF	FF	NA
chr11_61477874_61477891	DD	DD	BB	DD	BB	BB	BB	DD	DD	DD	DD	DD	BB	DD	BB	DD	BB	BB	BB	BB	DD	DD	DD	BB	DD	BB	DD	BB	DD	BB	BB	BB	BB	DD	BB	DD	BB	DD	BB	DD	BB	BB	DD	DD	BB	BB	BB	BB	DD
chr11_61494365_61494382	DD	DD	BB	DD	BB	BB	BB	DD	DD	DD	DD	DD	BB	DD	BB	DD	BB	bn	BB	BB	DD	DD	DD	BB	DD	BB	DD	BB	DD	BB	BB	BB	BB	DD	BB	DD	BB	DD	BB	DD	BB	BB	DD	DD	BB	BB	BB	DD	DD
chr11_61499465_61499488	DD	DD	BB	DD	BB	BB	BB	DD	DD	DD	DD	DD	BB	DD	BB	DD	BB	BB	BB	BB	DD	DD	DD	BB	DD	BB	DD	BB	DD	BB	BB	BB	BB	DD	BB	DD	BB	DD	BB	DD	BB	BB	DD	DD	BB	BB	BB	DD	DD
chr11_61501368_61501397	DD	DD	BB	DD	BB	BB	BB	DD	DD	DD	DD	DD	BB	DD	BB	DD	BB	BB	BB	BB	DD	DD	DD	BB	DD	BB	DD	BB	DD	BB	BB	BB	BB	DD	BB	DD	BB	DD	BB	DD	BB	BB	DD	DD	BB	BB	BB	DD	DD
chr11_61549794_61549825	DD	DD	BB	DD	BB	BB	BB	DD	DD	DD	DD	DD	BB	DD	BB	DD	BB	BB	BB	BB	DD	DD	DD	BB	DD	BB	DD	BB	DD	BB	BB	BB	BB	DD	BB	DD	BB	DD	BB	DD	BB	BB	DD	DD	BB	BB	BB	DD	DD
chr11_61556312_61556347	DD	DD	BB	DD	BB	BB	BB	DD	DD	DD	DD	DD	BB	DD	BB	DD	BB	BB	BB	BB	DD	DD	DD	BB	DD	BB	DD	BB	DD	BB	BB	BB	BB	DD	BB	DD	BB	DD	BB	DD	BB	BB	DD	DD	BB	BB	BB	DD	DD
[truncated: 2,315 more rows]
[truncated: 103 more columns]
