# Supplementary material for: A novel quantitative trait locus implicates Msh3 in the propensity for genome-wide short tandem repeat expansions in mice
Source: Genome Res. 2023 May;33(5):689–702. doi: 10.1101/gr.277576.122 (PMC10317118; doi:10.1101/gr.277576.122)
Supplement: Supplemental Material [file supp_gr.277576.122_Supplemental_code.zip › BXD-STR-Mutator-Manuscript-main/Ashbrook_Manuscript/data/all_imputed/chr12.geno]

locus	BXD001	BXD002	BXD005	BXD006	BXD008	BXD009	BXD011	BXD012	BXD013	BXD014	BXD015	BXD016	BXD018	BXD019	BXD020	BXD021	BXD022	BXD024	BXD024_cep	BXD027	BXD028	BXD029	BXD029_trl4	BXD031	BXD032	BXD033	BXD034	BXD036	BXD038	BXD039	BXD040	BXD042	BXD043	BXD044	BXD045	BXD048	BXD048a	BXD049	BXD050	BXD051	BXD053	BXD055	BXD056	BXD060	BXD061	BXD062	BXD063	BXD064	BXD065
chr12_10050244_10050255	FF	df	FF	FF	DD	df	FF	df	df	df	FF	FF	FF	FF	df	df	df	df	df	df	FF	FF	FF	df	df	df	df	DD	FF	df	df	FF	df	DD	DD	FF	FF	FF	df	FF	FF	df	FF	df	FF	FF	FF	FF	FF
chr12_10051987_10052000	BB	DD	NA	NA	DD	DD	BB	DD	DD	DD	NA	BB	BB	BB	DD	DD	DD	DD	DD	DD	BB	BB	BB	DD	DD	DD	DD	DD	BB	DD	DD	BB	DD	DD	DD	BB	BB	BB	DD	BB	BB	DD	BB	DD	BB	BB	BB	BB	BB
chr12_10082150_10082165	BB	DD	BB	BB	DD	dd	BB	dd	DD	dd	BB	BB	BB	BB	DD	dd	dd	dd	DD	dd	BB	BB	BB	dd	DD	DD	DD	DD	BB	DD	dd	BB	DD	DD	DD	BB	BB	BB	DD	BB	BB	dd	BB	dd	BB	BB	BB	BB	BB
chr12_10084240_10084273	BB	DD	bn	bb	DD	DD	bb	DD	DD	DD	bb	BB	BB	BB	DD	DD	DD	DD	DD	DD	bb	bb	BB	DD	DD	DD	DD	DD	bb	DD	DD	bb	DD	DD	DD	bb	bb	BB	DD	bb	bb	DD	BB	DD	bb	bb	bn	BB	bb
chr12_10097143_10097190	BB	DD	BB	BB	DD	DD	BB	DD	DD	DD	BB	BB	BB	BB	DD	DD	DD	DD	DD	DD	BB	BB	BB	DD	DD	DD	DD	DD	BB	DD	DD	BB	DD	DD	DD	BB	BB	BB	DD	BB	BB	DD	BB	DD	BB	BB	BB	BB	BB
chr12_10102665_10102704	BB	DD	BB	BB	DD	DD	BB	DD	DD	DD	BB	BB	BB	BB	DD	DD	DD	DD	DD	DD	BB	BB	BB	DD	DD	DD	DD	DD	BB	DD	DD	BB	DD	DD	DD	BB	BB	BB	DD	BB	BB	DD	BB	DD	BB	BB	BB	BB	BB
chr12_10108929_10108952	BB	DD	BB	BB	DD	DD	BB	DD	DD	DD	BB	BB	BB	BB	DD	DD	DD	DD	DD	DD	BB	BB	BB	DD	DD	DD	DD	DD	BB	DD	DD	BB	DD	DD	DD	BB	BB	BB	DD	BB	BB	DD	BB	DD	BB	BB	BB	BB	BB
chr12_10145103_10145114	BB	DD	BB	BB	DD	DD	BB	DD	DD	DD	BB	BB	BB	BB	DD	DD	DD	DD	DD	DD	BB	BB	BB	DD	DD	DD	DD	DD	BB	DD	DD	BB	DD	DD	DD	BB	BB	BB	DD	BB	BB	DD	BB	DD	BB	BB	BB	BB	BB
chr12_10206938_10206957	BB	dd	BB	BB	dd	DD	BB	dd	dd	dd	BB	BB	BB	BB	dd	dd	dd	dn	dd	DD	BB	BB	BB	dd	dd	dd	DD	dd	BB	dd	dd	BB	dd	dd	dn	BB	BB	BB	dd	BB	BB	dd	BB	DD	BB	BB	BB	BB	BB
chr12_10207223_10207257	BB	DD	BB	BB	DD	DD	BB	DD	DD	DD	BB	BB	BB	BB	DD	DD	DD	DD	DD	DD	BB	BB	BB	DD	DD	DD	DD	DD	BB	DD	DD	BB	DD	DD	DD	BB	BB	BB	DD	BB	BB	DD	BB	DD	BB	BB	BB	BB	BB
chr12_10212159_10212182	BB	DD	BB	BB	DD	DD	BB	DD	DD	DD	BB	BB	BB	BB	DD	DD	DD	DD	DD	DD	BB	BB	BB	DD	DD	DD	DD	DD	BB	DD	DD	BB	DD	DD	DD	BB	BB	BB	DD	BB	BB	DD	BB	DD	BB	BB	BB	BB	BB
chr12_10215793_10215804	BB	DD	BB	BB	DD	DD	BB	DD	DD	DD	BB	BB	BB	BB	DD	DD	DD	DD	DD	DD	BB	BB	BB	DD	DD	DD	DD	DD	BB	DD	DD	BB	DD	DD	DD	BB	BB	BB	DD	BB	BB	DD	BB	DD	BB	BB	BB	BB	BB
chr12_10217328_10217359	BB	DD	BB	BB	DD	DD	BB	DD	DD	DD	BB	BB	BB	BB	DD	DD	DD	DD	DD	DD	BB	BB	BB	DD	DD	DD	DD	DD	BB	DD	DD	BB	DD	DD	DD	BB	BB	BB	DD	BB	BB	DD	BB	DD	BB	BB	BB	BB	BB
chr12_10223664_10223691	BB	DD	BB	BB	DD	DD	BB	DD	DD	DD	BB	BB	BB	BB	DD	DD	DD	DD	DD	DD	BB	BB	BB	DD	DD	DD	DD	DD	BB	DD	dn	BB	DD	DD	DD	BB	BB	BB	DD	BB	BB	DD	BB	DD	BB	BB	BB	BB	BB
chr12_10225978_10226005	BB	DD	BB	BB	DD	DD	BB	DD	DD	DD	BB	BB	BB	BB	DD	DD	DD	DD	DD	DD	BB	BB	bn	DD	DD	DD	DD	DD	BB	DD	DD	BB	DD	DD	DD	bn	BB	BB	DD	BB	BB	DD	BB	DD	BB	BB	BB	BB	BB
chr12_10248678_10248697	BB	DD	BB	BB	DD	DD	BB	DD	DD	DD	BB	BB	BB	BB	DD	DD	dn	DD	DD	DD	BB	BB	BB	DD	DD	DD	DD	DD	BB	DD	DD	BB	DD	DD	DD	BB	BB	BB	DD	BB	BB	DD	BB	DD	BB	BB	BB	BB	BB
chr12_10257237_10257251	BB	DD	BB	BB	DD	DD	BB	DD	DD	DD	BB	BB	BB	BB	DD	DD	DD	DD	DD	DD	BB	BB	BB	DD	DD	DD	DD	DD	BB	DD	DD	BB	DD	DD	DD	BB	BB	BB	DD	BB	BB	DD	BB	DD	BB	BB	BB	BB	BB
chr12_10257998_10258018	BB	DD	BB	BB	DD	DD	BB	DD	DD	DD	BB	BB	BB	BB	DD	DD	DD	DD	DD	DD	BB	BB	BB	DD	DD	DD	DD	DD	BB	DD	DD	BB	DD	DD	DD	BB	BB	BB	DD	BB	BB	DD	BB	DD	BB	BB	BB	BB	BB
chr12_10274183_10274203	BB	DD	BB	BB	DD	DD	BB	DD	DD	DD	BB	BB	BB	BB	DD	DD	DD	DD	DD	DD	BB	BB	BB	DD	DD	DD	DD	DD	BB	DD	DD	BB	DD	DD	DD	BB	BB	BB	DD	BB	BB	DD	BB	DD	BB	BB	BB	BB	BB
chr12_10288399_10288420	BB	DD	BB	BB	DD	DD	BB	DD	DD	DD	BB	BB	BB	BB	DD	DD	dn	DD	DD	DD	BB	BB	bn	DD	DD	DD	DD	DD	bn	DD	DD	BB	DD	DD	DD	BB	BB	BB	DD	BB	BB	DD	BB	dn	BB	BB	BB	BB	BB
chr12_10291552_10291571	BB	DD	BB	BB	DD	DD	BB	DD	DD	DD	BB	BB	BB	BB	dn	DD	DD	DD	DD	DD	BB	BB	BB	DD	DD	DD	DD	DD	BB	DD	DD	BB	DD	DD	DD	BB	BB	BB	DD	BB	BB	DD	BB	DD	BB	BB	BB	BB	BB
chr12_10295295_10295306	BB	dd	BB	BB	DD	DD	BB	dn	DD	dd	BB	BB	BB	BB	dd	DD	DD	DD	DD	dd	BB	BB	BB	dn	DD	DD	dd	dn	BB	DD	DD	BB	DD	DD	DD	BB	BB	BB	DD	BB	BB	DD	BB	dn	BB	BB	BB	BB	BB
chr12_10297163_10297187	BB	DD	BB	BB	DD	DD	BB	DD	DD	DD	BB	BB	BB	BB	DD	DD	DD	DD	DD	DD	BB	BB	BB	DD	DD	DD	DD	DD	BB	DD	DD	BB	DD	DD	DD	BB	BB	BB	DD	BB	BB	DD	BB	DD	BB	BB	BB	BB	BB
chr12_10308254_10308285	BB	DD	BB	BB	DD	DD	BB	DD	DD	DD	BB	BB	BB	BB	DD	DD	DD	DD	DD	DD	BB	BB	BB	DD	DD	DD	DD	DD	BB	DD	DD	BB	DD	DD	DD	BB	BB	BB	DD	BB	BB	DD	BB	DD	BB	BB	BB	BB	BB
chr12_10354231_10354290	FF	NA	FF	NN	NA	df	NA	df	NA	fn	NA	NA	FF	FF	NA	df	fn	NA	df	NA	FF	NA	FF	df	NA	df	NA	df	FF	df	NA	NA	df	df	df	FF	FF	NA	df	NA	FF	FF	NA	NA	FF	NA	fn	FF	NA
chr12_10370095_10370138	BB	NN	BB	BB	NN	NN	BB	NN	NN	NN	BB	BB	BB	BB	NN	NN	NN	NN	NN	NN	BB	BB	BB	NN	NN	NA	DD	DD	BB	NN	DD	BB	DD	DD	DD	BB	BB	BB	DD	BB	BB	DD	BB	DD	BB	NA	BB	NA	NA
chr12_10376537_10376554	BB	DD	BB	BB	DD	DD	BB	DD	DD	DD	BB	BB	BB	BB	DD	dn	DD	DD	DD	DD	BB	BB	BB	DD	DD	DD	DD	DD	BB	dn	DD	BB	DD	DD	DD	BB	BB	BB	DD	BB	BB	dn	BB	DD	BB	BB	BB	BB	BB
chr12_10397530_10397545	BB	DD	BB	BB	DD	DD	BB	DD	NA	DD	BB	BB	BB	BB	DD	DD	DD	DD	DD	DD	BB	BB	BB	DD	DD	DD	DD	DD	BB	DD	DD	BB	DD	DD	DD	BB	BB	BB	DD	BB	BB	DD	BB	DD	BB	BB	BB	BB	BB
chr12_10509916_10509936	FF	df	FF	FF	df	df	df	df	FF	df	FF	FF	FF	FF	df	df	DD	df	df	df	FF	FF	FF	df	df	df	df	df	FF	df	df	FF	df	df	df	FF	FF	FF	df	FF	FF	df	FF	df	FF	FF	FF	FF	FF
chr12_10509942_10509953	BB	DD	BB	BB	DD	DD	DD	DD	BB	DD	BB	BB	BB	BB	DD	DD	DD	DD	DD	DD	BB	BB	BB	DD	DD	DD	DD	DD	BB	DD	DD	BB	DD	DD	DD	BB	BB	BB	DD	BB	BB	DD	BB	DD	BB	BB	BB	BB	BB
chr12_10596018_10596029	BB	dn	BB	BB	DD	DD	DD	DD	BB	DD	BB	BB	BB	BB	DD	DD	DD	DD	DD	DD	BB	BB	BB	DD	DD	DD	DD	DD	BB	DD	DD	BB	DD	DD	DD	BB	BB	BB	DD	BB	BB	DD	BB	DD	BB	BB	BB	BB	BB
chr12_10683122_10683165	BB	dd	BB	BB	dd	dd	dd	dd	BB	dd	BB	BB	BB	BB	dd	dd	dd	DD	dd	dd	BB	BB	BB	dd	dd	dd	dd	dd	BB	dd	dd	BB	dd	dd	dd	BB	BB	BB	dd	BB	BB	dd	BB	dd	BB	BB	BB	BB	BB
chr12_10694136_10694147	BB	DD	BB	BB	DD	DD	DD	DD	BB	DD	BB	BB	BB	BB	bd	DD	DD	DD	DD	DD	BB	BB	BB	DD	DD	DD	DD	DD	BB	DD	DD	BB	DD	DD	DD	BB	BB	BB	DD	BB	BB	DD	BB	DD	BB	BB	BB	BB	BB
chr12_10720424_10720435	BB	DD	BB	BB	DD	DD	DD	DD	BB	DD	BB	BB	BB	BB	DD	DD	DD	DD	DD	DD	BB	BB	BB	DD	DD	DD	DD	DD	BB	DD	DD	BB	DD	DD	DD	BB	BB	BB	DD	BB	BB	DD	BB	DD	BB	BB	BB	BB	BB
chr12_10724140_10724172	BB	dd	BB	BB	dd	dd	dd	dd	BB	dd	BB	BB	BB	BB	dd	dd	dd	dd	dd	dd	BB	BB	BB	dd	dd	DD	dd	dd	BB	dd	dd	BB	dd	dd	dd	BB	BB	BB	dd	BB	BB	dd	BB	dd	BB	BB	BB	BB	BB
chr12_10724688_10724715	BB	DD	BB	BB	DD	DD	DD	DD	BB	DD	BB	BB	BB	BB	DD	DD	DD	DD	DD	DD	BB	BB	BB	DD	DD	DD	DD	DD	BB	DD	DD	BB	DD	DD	DD	BB	BB	BB	DD	BB	BB	DD	BB	DD	BB	BB	BB	BB	BB
chr12_10726224_10726243	BB	DD	BB	BB	DD	DD	DD	DD	BB	DD	BB	BB	BB	BB	DD	DD	DD	DD	DD	DD	BB	BB	BB	DD	DD	DD	DD	DD	BB	DD	DD	BB	DD	DD	DD	BB	BB	BB	DD	BB	BB	DD	BB	DD	BB	BB	BB	BB	BB
chr12_10734610_10734627	BB	DD	BB	BB	DD	DD	DD	DD	BB	DD	BB	BB	BB	BB	DD	DD	DD	DD	DD	DD	BB	BB	BB	DD	DD	DD	DD	DD	BB	DD	DD	BB	DD	DD	DD	BB	BB	BB	DD	BB	BB	DD	BB	DD	BB	BB	BB	BB	BB
chr12_10757745_10757769	BB	DD	BB	BB	DD	DD	DD	DD	BB	DD	BB	BB	BB	BB	DD	DD	DD	DD	DD	DD	BB	BB	BB	DD	DD	DD	DD	DD	BB	DD	DD	BB	DD	DD	DD	BB	BB	BB	DD	BB	BB	DD	BB	DD	BB	BB	BB	BB	BB
chr12_10758517_10758537	BB	dd	BB	BB	dd	dd	dd	DD	BB	dd	BB	BB	BB	BB	dd	dd	DD	dd	dd	dd	BB	BB	BB	dd	dd	dd	dd	dd	BB	dd	dd	BB	dd	dd	dd	BB	BB	BB	dd	BB	BB	dd	BB	dd	BB	BB	BB	BB	BB
chr12_10758538_10758558	BB	dd	BB	BB	DD	dd	dd	dd	BB	dd	BB	BB	BB	BB	dd	dd	dd	dd	dd	DD	BB	BB	BB	dd	dd	dd	dd	dd	BB	DD	dd	BB	dd	dd	dd	BB	BB	BB	dd	BB	BB	dd	BB	dd	BB	BB	BB	BB	BB
chr12_10766860_10766903	BB	DD	BB	BB	DD	DD	DD	DD	BB	bd	BB	BB	BB	BB	DD	DD	DD	DD	DD	DD	BB	BB	BB	DD	DD	DD	DD	DD	BB	DD	DD	BB	DD	DD	DD	BB	BB	BB	DD	BB	BB	DD	BB	DD	BB	BB	BB	BB	BB
chr12_10780285_10780320	BB	DD	BB	BB	DD	DD	DD	DD	BB	DD	BB	BB	BB	BB	DD	DD	DD	DD	DD	DD	BB	BB	bn	DD	DD	DD	DD	DD	BB	DD	DD	BB	DD	DD	DD	BB	BB	BB	DD	BB	BB	DD	BB	DD	BB	BB	BB	BB	BB
chr12_10782852_10782895	BB	DD	BB	BB	DD	DD	DD	DD	BB	DD	BB	BB	BB	BB	NA	DD	NA	DD	DD	DD	BB	BB	NN	DD	DD	DD	DD	DD	DD	NA	DD	BB	DD	NA	DD	bn	BB	BB	DD	BB	BB	DD	BB	DD	NA	BB	NA	BB	BB
chr12_10785010_10785039	BB	DD	BB	BB	DD	DD	DD	DD	BB	DD	BB	BB	BB	BB	DD	DD	DD	DD	DD	DD	BB	BB	BB	DD	DD	DD	DD	DD	BB	DD	DD	BB	DD	DD	DD	BB	BB	BB	DD	BB	BB	DD	BB	DD	BB	BB	BB	BB	BB
chr12_10835475_10835486	BB	DD	BB	BB	DD	DD	DD	DD	BB	DD	BB	BB	BB	BB	DD	DD	DD	DD	DD	DD	BB	BB	BB	DD	DD	DD	DD	DD	BB	DD	DD	BB	DD	DD	DD	BB	BB	BB	DD	BB	BB	DD	BB	DD	BB	BB	BB	BB	BB
chr12_10839227_10839246	BB	DD	BB	BB	DD	DD	DD	DD	BB	DD	BB	BB	BB	BB	DD	DD	DD	DD	DD	DD	BB	BB	BB	DD	DD	DD	DD	DD	BB	DD	DD	BB	DD	dn	DD	BB	BB	BB	DD	BB	BB	DD	BB	DD	BB	BB	BB	BB	BB
chr12_10952130_10952153	BB	DD	BB	BB	DD	DD	DD	DD	BB	DD	BB	BB	BB	BB	DD	DD	DD	DD	DD	DD	bn	BB	BB	DD	DD	DD	DD	DD	BB	DD	DD	BB	DD	DD	DD	BB	BB	BB	DD	BB	BB	DD	BB	DD	BB	BB	BB	BB	BB
chr12_11077349_11077362	BB	DD	BB	BB	DD	DD	DD	DD	BB	DD	BB	BB	BB	BB	DD	DD	DD	DD	DD	DD	BB	BB	BB	DD	DD	DD	DD	DD	BB	DD	DD	BB	DD	DD	DD	BB	BB	BB	DD	BB	BB	DD	BB	DD	BB	BB	BB	BB	BB
chr12_11117370_11117389	BB	DD	BB	BB	DD	DD	DD	DD	BB	DD	BB	BB	BB	BB	DD	DD	DD	DD	DD	DD	BB	BB	BB	DD	DD	DD	DD	DD	BB	DD	DD	BB	DD	DD	DD	BB	BB	BB	DD	BB	BB	DD	BB	DD	BB	BB	BB	BB	BB
chr12_11153470_11153499	BB	DD	BB	NA	DD	DD	DD	DD	BB	DD	BB	BB	BB	BB	DD	DD	DD	DD	DD	DD	BB	BB	BB	DD	DD	DD	DD	DD	BB	DD	DD	BB	DD	DD	DD	BB	BB	BB	DD	BB	BB	DD	BB	DD	BB	BB	BB	BB	NA
chr12_11164411_11164458	BB	DD	BB	NA	DD	DD	NA	DD	NA	DD	BB	BB	NA	bn	DD	DD	DD	DD	DD	NA	BB	BB	BB	DD	DD	DD	DD	DD	BB	DD	DD	BB	DD	DD	DD	BB	BB	BB	DD	NA	BB	DD	BB	NA	BB	NA	BB	BB	BB
chr12_11171598_11171637	BB	DD	BB	BB	DD	DD	DD	DD	BB	DD	BB	BB	NA	BB	DD	DD	DD	DD	dn	DD	NA	BB	BB	DD	NN	DD	DD	DD	BB	DD	DD	BB	DD	DD	DD	BB	BB	BB	DD	BB	BB	DD	BB	DD	BB	BB	NA	BB	BB
chr12_11216779_11216814	BB	DD	BB	bd	DD	DD	DD	DD	BB	DD	BB	BB	BB	BB	DD	DD	DD	DD	DD	DD	BB	BB	BB	DD	DD	DD	DD	DD	BB	DD	DD	BB	DD	DD	DD	BB	BB	BB	DD	BB	BB	DD	BB	DD	BB	BB	BB	BB	BB
chr12_11239553_11239577	FF	df	FF	FF	DD	DD	df	df	FF	df	FF	FF	FF	FF	DD	df	DD	df	DD	DD	FF	FF	FF	DD	df	df	DD	df	FF	DD	DD	FF	df	df	DD	FF	FF	FF	df	FF	FF	DD	FF	DD	FF	FF	FF	FF	fn
chr12_11404956_11404975	FF	FF	FF	FF	FF	FF	FF	FF	FF	FF	FF	FF	FF	FF	FF	FF	FF	FF	FF	FF	NN	FF	FF	FF	FF	FF	FF	FF	FF	NA	FF	FF	FF	FF	FF	FF	FF	FF	FF	FF	FF	FF	FF	FF	FF	FF	FF	FF	FF
chr12_11425073_11425116	FF	FF	FF	FF	FF	NA	FF	FF	FF	FF	FF	FF	FF	FF	FF	NA	NA	FF	FF	FF	NA	FF	FF	FF	FF	NA	FF	FF	NA	FF	FF	FF	FF	FF	FF	FF	FF	FF	FF	FF	FF	FF	FF	FF	FF	NN	FF	NA	FF
chr12_11442193_11442248	FF	NA	FF	NN	FF	fn	NA	FF	FF	NN	FF	NA	FF	FF	FF	FF	FF	NA	FF	FF	FF	NA	FF	FF	FF	FF	FF	NA	fn	FF	FF	NA	FF	NA	FF	FF	FF	NA	FF	NA	FF	FF	FF	FF	NA	NA	FF	FF	FF
chr12_11501210_11501257	FF	FF	FF	FF	FF	FF	FF	NA	FF	NA	FF	FF	FF	FF	FF	FF	FF	FF	FF	FF	FF	FF	FF	NA	FF	FF	FF	FF	FF	FF	FF	FF	FF	FF	FF	NA	FF	FF	FF	NN	FF	FF	FF	FF	NA	FF	FF	FF	FF
chr12_11532315_11532326	FF	df	FF	FF	df	df	FF	df	FF	df	FF	FF	FF	FF	df	df	df	df	df	df	FF	FF	FF	df	df	df	df	df	FF	df	df	FF	df	df	df	FF	FF	FF	df	FF	FF	df	FF	df	FF	FF	FF	FF	FF
chr12_11536843_11536870	BB	DD	BB	BB	DD	DD	DD	DD	BB	DD	BB	BB	BB	BB	DD	DD	DD	DD	DD	DD	BB	BB	BB	DD	DD	DD	DD	DD	BB	DD	DD	BB	DD	DD	DD	BB	BB	BB	DD	BB	BB	DD	BB	DD	BB	BB	BB	BB	BB
chr12_11610577_11610606	BB	DD	BB	BB	DD	DD	DD	DD	BB	DD	BB	BB	BB	BB	DD	DD	DD	DD	DD	DD	BB	BB	BB	DD	DD	DD	DD	DD	BB	DD	DD	BB	DD	DD	DD	BB	BB	BB	DD	BB	BB	DD	BB	DD	BB	BB	BB	BB	BB
chr12_11612165_11612216	NA	DD	BB	bn	DD	DD	DD	DD	BB	DD	BB	BB	BB	NN	DD	DD	NN	DD	DD	DD	BB	BB	BB	DD	DD	DD	DD	DD	BB	DD	DD	BB	DD	DD	DD	BB	NN	BB	DD	BB	BB	DD	BB	DD	BB	BB	bn	BB	BB
chr12_11684647_11684688	BB	DD	BB	BB	DD	DD	DD	DD	BB	DD	BB	BB	BB	BB	DD	DD	DD	DD	DD	DD	BB	BB	BB	DD	DD	DD	DD	DD	BB	DD	DD	BB	DD	DD	DD	BB	BB	BB	DD	BB	BB	DD	BB	DD	BB	BB	BB	BB	BB
chr12_11689633_11689648	BB	DD	BB	BB	DD	DD	DD	DD	BB	DD	BB	BB	BB	BB	DD	DD	DD	DD	DD	DD	BB	BB	BB	DD	DD	DD	DD	DD	BB	DD	DD	BB	DD	DD	DD	BB	BB	BB	DD	BB	BB	DD	BB	DD	BB	BB	BB	BB	BB
chr12_11720192_11720235	BB	NA	BB	BB	DD	DD	DD	NN	BB	DD	BB	BB	BB	BB	DD	DD	DD	DD	DD	DD	NA	NA	BB	DD	DD	DD	DD	DD	BB	DD	DD	BB	DD	DD	DD	NA	BB	BB	DD	NA	BB	NA	BB	DD	BB	BB	BB	BB	BB
chr12_11727961_11727976	BB	DD	BB	BB	DD	DD	DD	DD	BB	DD	BB	BB	BB	BB	DD	DD	DD	DD	DD	DD	BB	BB	BB	DD	DD	DD	DD	DD	BB	DD	DD	BB	DD	DD	DD	BB	BB	BB	DD	BB	BB	DD	BB	DD	BB	BB	BB	BB	BB
chr12_11771283_11771302	BB	DD	BB	BB	DD	DD	DD	DD	BB	DD	BB	BB	BB	BB	DD	DD	DD	DD	DD	DD	BB	BB	BB	DD	DD	dn	DD	DD	BB	DD	DD	BB	DD	DD	DD	BB	BB	BB	DD	BB	BB	DD	BB	DD	BB	BB	BB	BB	BB
chr12_11771697_11771726	bn	DD	BB	BB	DD	DD	DD	DD	BB	DD	BB	bn	BB	BB	DD	DD	DD	DD	DD	DD	BB	BB	BB	DD	DD	DD	DD	DD	bn	DD	DD	bn	DD	DD	DD	BB	BB	BB	DD	BB	BB	DD	BB	DD	BB	BB	BB	BB	BB
chr12_11785951_11785962	BB	DD	BB	BB	DD	DD	DD	DD	BB	DD	BB	BB	BB	BB	DD	DD	DD	DD	DD	DD	BB	BB	BB	DD	DD	DD	DD	DD	BB	DD	DD	BB	DD	DD	DD	BB	BB	BB	DD	BB	BB	DD	BB	DD	BB	BB	BB	BB	BB
chr12_11785985_11785996	BB	DD	BB	BB	DD	DD	DD	DD	BB	DD	BB	BB	BB	BB	DD	DD	DD	DD	DD	DD	BB	BB	BB	DD	DD	DD	DD	DD	BB	DD	DD	BB	DD	DD	DD	BB	BB	BB	DD	BB	BB	DD	BB	DD	BB	BB	BB	BB	BB
chr12_11788768_11788785	FF	df	FF	FF	df	df	df	df	FF	df	FF	FF	FF	FF	df	df	df	df	df	df	FF	FF	FF	df	df	df	df	df	FF	df	df	FF	df	df	df	FF	FF	FF	df	FF	FF	df	FF	df	FF	FF	FF	FF	FF
chr12_11793266_11793285	BB	DD	BB	BB	DD	DD	DD	DD	BB	DD	BB	BB	BB	BB	DD	DD	DD	DD	DD	DD	BB	BB	BB	DD	DD	DD	DD	DD	BB	DD	DD	BB	DD	DD	DD	BB	BB	BB	DD	BB	BB	DD	BB	DD	BB	BB	BB	BB	BB
chr12_11805382_11805417	BB	DD	BB	BB	DD	DD	DD	DD	BB	DD	BB	BB	BB	BB	DD	DD	DD	DD	DD	DD	BB	BB	BB	DD	DD	dn	DD	DD	BB	DD	DD	BB	DD	DD	DD	BB	BB	BB	DD	BB	BB	DD	BB	DD	BB	BB	BB	BB	BB
chr12_11815789_11815832	NN	NA	BB	BB	DD	DD	DD	NN	BB	DD	BB	BB	BB	BB	DD	DD	DD	NN	NN	DD	BB	NA	BB	DD	NA	DD	DD	DD	NA	DD	DD	bn	NA	DD	DD	BB	BB	BB	NA	NA	NA	NA	NA	DD	BB	BB	BB	BB	NA
chr12_11841466_11841493	BB	DD	BB	BB	DD	DD	DD	DD	BB	DD	BB	BB	BB	BB	DD	DD	DD	DD	DD	DD	BB	BB	BB	DD	DD	DD	DD	DD	BB	DD	DD	BB	DD	DD	DD	BB	BB	BB	DD	BB	BB	DD	BB	DD	BB	BB	BB	BB	BB
chr12_11931458_11931479	BB	DD	BB	BB	DD	DD	DD	DD	BB	DD	BB	BB	BB	BB	DD	DD	DD	DD	DD	DD	BB	BB	BB	DD	DD	DD	DD	DD	BB	bd	DD	BB	DD	DD	DD	BB	BB	BB	DD	BB	BB	DD	BB	DD	BB	BB	BB	BB	BB
chr12_11936671_11936691	BB	DD	BB	BB	DD	DD	DD	DD	BB	DD	BB	BB	BB	BB	DD	DD	DD	DD	DD	DD	BB	BB	BB	DD	DD	DD	DD	DD	BB	DD	DD	BB	DD	DD	DD	BB	BB	bd	DD	BB	BB	DD	BB	DD	BB	BB	BB	BB	BB
chr12_11948485_11948532	BB	NA	BB	BB	NA	NA	NA	NA	BB	NA	BB	BB	BB	BB	NA	NA	NA	NA	NA	NA	BB	BB	BB	NA	NA	NA	NA	NA	BB	NA	NA	BB	NA	NA	NA	BB	BB	BB	NA	BB	BB	NA	BB	NA	BB	BB	UU	BB	BB
chr12_11996817_11996882	BB	DD	BB	BB	DD	DD	DD	DD	BB	DD	BB	BB	BB	BB	DD	DD	DD	DD	DD	DD	BB	BB	BB	DD	dn	DD	DD	DD	BB	DD	DD	BB	DD	DD	DD	BB	BB	BB	DD	BB	BB	DD	BB	DD	BB	BB	BB	BB	BB
chr12_12041220_12041234	BB	dn	BB	BB	dd	dd	dd	dd	BB	dd	BB	BB	BB	BB	dd	dd	dd	dd	dd	dd	BB	BB	BB	dn	dn	dd	dd	dn	BB	dd	dn	BB	dd	dd	dn	BB	BB	BB	dn	BB	BB	DD	BB	dn	BB	BB	BB	BB	BB
chr12_12102520_12102551	BB	DD	BB	BB	DD	DD	DD	DD	BB	DD	BB	BB	BB	BB	DD	DD	DD	DD	DD	DD	BB	BB	BB	DD	bd	DD	DD	DD	BB	DD	DD	BB	DD	DD	DD	BB	BB	BB	DD	BB	BB	DD	BB	DD	BB	BB	BB	BB	BB
chr12_12111085_12111096	BB	DD	BB	BB	DD	DD	DD	DD	BB	DD	BB	BB	BB	BB	DD	DD	DD	DD	DD	DD	BB	BB	BB	DD	DD	DD	DD	DD	BB	DD	DD	BB	DD	DD	DD	BB	BB	BB	DD	BB	BB	DD	BB	DD	BB	BB	BB	BB	BB
chr12_12139389_12139408	BB	DD	BB	BB	DD	DD	DD	DD	NA	DD	BB	BB	BB	BB	DD	DD	DD	DD	DD	DD	BB	BB	BB	DD	DD	DD	DD	DD	BB	NA	DD	BB	DD	DD	DD	BB	BB	BB	DD	BB	BB	DD	BB	DD	BB	NA	BB	BB	NA
chr12_12142884_12142905	BB	DD	BB	BB	DD	DD	DD	DD	BB	DD	BB	BB	BB	BB	DD	DD	DD	DD	DD	DD	BB	BB	bn	DD	DD	DD	DD	DD	BB	DD	DD	BB	DD	DD	DD	BB	BB	BB	DD	BB	BB	DD	BB	DD	BB	BB	BB	BB	BB
chr12_12204204_12204215	BB	DD	BB	BB	DD	DD	DD	DD	BB	DD	BB	BB	BB	BB	DD	DD	DD	DD	DD	DD	BB	BB	BB	DD	DD	DD	DD	DD	BB	DD	DD	BB	DD	DD	DD	BB	BB	BB	DD	BB	BB	DD	BB	DD	BB	BB	BB	BB	BB
chr12_12271807_12271832	BB	DD	BB	BB	DD	DD	DD	DD	BB	DD	BB	BB	BB	BB	DD	DD	DD	DD	DD	DD	BB	BB	BB	DD	DD	DD	DD	DD	BB	DD	DD	BB	DD	DD	DD	BB	BB	BB	DD	BB	BB	DD	BB	DD	BB	BB	BB	BB	BB
chr12_12276551_12276562	BB	DD	BB	BB	DD	DD	DD	DD	BB	DD	BB	BB	BB	BB	DD	DD	DD	DD	DD	DD	BB	BB	BB	DD	DD	DD	DD	DD	BB	DD	DD	BB	DD	DD	DD	BB	BB	BB	DD	BB	BB	DD	BB	DD	BB	BB	BB	BB	BB
chr12_12313587_12313602	BB	DD	BB	BB	DD	DD	DD	DD	BB	DD	BB	BB	BB	BB	DD	DD	DD	DD	DD	DD	BB	BB	BB	DD	DD	DD	DD	DD	BB	DD	DD	BB	DD	DD	DD	BB	BB	BB	DD	BB	BB	DD	BB	DD	BB	BB	BB	BB	BB
chr12_12321566_12321577	BB	DD	BB	BB	DD	DD	DD	DD	BB	DD	BB	BB	BB	BB	DD	DD	DD	DD	DD	DD	BB	BB	BB	DD	DD	DD	DD	DD	BB	DD	DD	BB	DD	DD	DD	BB	BB	BB	DD	BB	BB	DD	BB	DD	BB	BB	BB	BB	BB
chr12_12324400_12324411	BB	DD	BB	BB	DD	DD	DD	DD	BB	DD	BB	BB	BB	BB	DD	DD	DD	DD	DD	DD	BB	BB	BB	DD	DD	DD	DD	DD	BB	DD	DD	BB	DD	DD	DD	BB	BB	BB	DD	BB	BB	DD	BB	DD	BB	BB	BB	BB	BB
chr12_12335311_12335340	BB	DD	BB	BB	DD	DD	DD	DD	BB	DD	BB	BB	BB	BB	DD	DD	DD	DD	DD	DD	BB	BB	BB	DD	DD	DD	DD	DD	BB	DD	DD	BB	DD	DD	DD	BB	BB	BB	DD	BB	BB	DD	BB	DD	BB	BB	BB	BB	BB
chr12_12338212_12338243	BB	NA	BB	NA	DD	DD	DD	DD	NA	NN	BB	BB	BB	BB	DD	DD	DD	DD	DD	DD	BB	BB	BB	DD	NA	DD	DD	DD	NN	NA	DD	BB	DD	DD	DD	BB	BB	BB	NN	BB	BB	NA	BB	DD	BB	BB	BB	BB	BB
chr12_12349291_12349302	BB	DD	BB	BB	DD	DD	DD	DD	BB	DD	BB	BB	BB	BB	DD	DD	DD	DD	DD	DD	BB	BB	BB	DD	DD	DD	DD	DD	BB	DD	DD	BB	DD	DD	DD	BB	BB	BB	DD	BB	BB	DD	BB	DD	BB	BB	BB	BB	BB
chr12_12355355_12355369	BB	DD	BB	BB	DD	DD	DD	DD	BB	DD	BB	BB	BB	BB	DD	DD	DD	DD	DD	DD	BB	BB	BB	DD	DD	DD	DD	DD	BB	DD	DD	BB	DD	DD	DD	BB	BB	BB	DD	BB	BB	DD	BB	DD	BB	BB	BB	BB	BB
chr12_12358543_12358586	BB	DD	BB	BB	DD	DD	DD	DD	BB	DD	BB	BB	BB	BB	DD	DD	DD	DD	DD	DD	BB	BB	BB	DD	DD	DD	DD	DD	BB	DD	DD	BB	DD	DD	DD	BB	BB	BB	DD	BB	BB	DD	BB	DD	BB	BB	BB	BB	BB
chr12_12375172_12375199	BB	dd	BB	BB	dd	dd	dd	dd	BB	bd	BB	BB	BB	BB	dd	dd	dd	dd	dd	dd	BB	BB	BB	dd	dd	bd	dd	dd	BB	dd	dd	BB	dd	dd	bd	BB	BB	BB	dd	BB	BB	bd	BB	dd	BB	BB	BB	BB	BB
chr12_12387938_12387989	NA	FF	FF	FF	FF	FF	FF	FF	FF	FF	NA	FF	FF	NN	FF	FF	FF	FF	FF	FF	FF	NA	FF	FF	FF	NA	FF	FF	FF	FF	FF	FF	FF	FF	FF	FF	FF	FF	FF	FF	FF	FF	FF	FF	FF	FF	FF	FF	FF
chr12_12408486_12408497	BB	DD	BB	BB	DD	DD	DD	DD	BB	DD	BB	BB	BB	BB	DD	DD	DD	DD	DD	DD	BB	BB	BB	DD	DD	DD	DD	DD	BB	DD	DD	BB	DD	DD	DD	BB	BB	BB	DD	BB	BB	DD	BB	DD	BB	BB	BB	BB	BB
chr12_12413998_12414037	BB	DD	BB	BB	DD	DD	DD	DD	BB	DD	BB	BB	BB	BB	DD	DD	DD	DD	DD	DD	BB	BB	BB	DD	DD	DD	DD	DD	BB	DD	DD	BB	DD	DD	DD	BB	BB	BB	DD	BB	BB	DD	BB	DD	BB	BB	BB	BB	BB
chr12_12435534_12435554	BB	DD	BB	BB	DD	DD	DD	DD	BB	DD	BB	BB	BB	BB	DD	DD	DD	DD	DD	DD	BB	BB	BB	DD	DD	DD	DD	DD	BB	DD	DD	BB	DD	DD	DD	BB	BB	BB	DD	BB	BB	DD	BB	DD	BB	BB	BB	BB	BB
chr12_12445171_12445188	BB	DD	BB	BB	DD	DD	DD	DD	BB	DD	BB	BB	BB	BB	DD	DD	DD	DD	DD	DD	BB	BB	BB	DD	DD	DD	DD	DD	BB	DD	DD	BB	DD	DD	DD	BB	BB	BB	DD	BB	BB	DD	BB	DD	BB	BB	BB	BB	BB
chr12_12476182_12476229	FF	NA	FF	FF	FF	FF	FF	FF	NA	FF	FF	FF	fn	FF	NA	FF	NA	FF	FF	FF	NA	FF	FF	NN	FF	NA	FF	FF	FF	FF	FF	FF	FF	FF	NA	FF	FF	NN	FF	FF	NA	FF	FF	FF	FF	NA	NN	FF	FF
chr12_12498531_12498565	BB	NN	BB	BB	NN	DD	DD	DD	BB	NA	BB	BB	BB	BB	DD	DD	DD	DD	DD	DD	BB	BB	BB	DD	DD	DD	DD	DD	BB	DD	DD	BB	DD	DD	DD	BB	BB	BB	DD	BB	BB	NN	BB	DD	BB	BB	BB	BB	BB
chr12_12514547_12514576	BB	DD	BB	BB	DD	DD	DD	DD	BB	DD	BB	BB	BB	BB	DD	DD	DD	DD	DD	DD	BB	BB	BB	DD	DD	DD	DD	DD	BB	DD	DD	BB	DD	DD	DD	BB	BB	BB	DD	BB	BB	DD	BB	DD	BB	BB	BB	BB	BB
chr12_12522423_12522450	BB	DD	BB	BB	DD	DD	DD	DD	BB	DD	BB	BB	BB	BB	DD	DD	DD	DD	DD	DD	BB	BB	BB	DD	DD	DD	DD	DD	BB	DD	DD	BB	DD	DD	DD	BB	BB	BB	DD	BB	BB	DD	BB	DD	BB	BB	BB	BB	BB
chr12_12533201_12533216	BB	DD	BB	BB	DD	DD	DD	DD	BB	DD	BB	BB	BB	BB	DD	DD	DD	DD	DD	DD	BB	BB	BB	DD	DD	DD	DD	DD	BB	DD	DD	BB	DD	DD	DD	BB	BB	BB	DD	BB	BB	DD	BB	DD	BB	BB	BB	BB	BB
chr12_12545562_12545581	BB	DD	BB	BB	DD	DD	DD	DD	BB	DD	BB	BB	BB	BB	DD	DD	DD	DD	DD	DD	BB	BB	BB	DD	DD	DD	DD	DD	BB	DD	DD	BB	DD	DD	DD	BB	BB	BB	DD	BB	BB	DD	BB	DD	BB	BB	BB	BB	BB
chr12_12581257_12581280	BB	DD	BB	BB	DD	DD	DD	DD	BB	DD	BB	BB	BB	BB	DD	DD	DD	DD	DD	DD	BB	BB	BB	DD	DD	DD	DD	DD	BB	DD	DD	BB	DD	DD	DD	BB	BB	BB	DD	BB	BB	DD	BB	DD	BB	BB	BB	BB	BB
chr12_12594354_12594369	BB	DD	BB	BB	DD	DD	DD	DD	BB	DD	BB	BB	BB	BB	DD	DD	DD	DD	DD	DD	BB	BB	BB	DD	DD	DD	DD	DD	BB	DD	DD	BB	DD	DD	DD	BB	BB	BB	DD	BB	BB	DD	BB	DD	BB	BB	BB	BB	BB
chr12_12600469_12600488	BB	DD	BB	BB	DD	DD	DD	DD	BB	DD	BB	BB	BB	BB	DD	DD	DD	DD	DD	DD	BB	BB	BB	DD	DD	DD	DD	DD	BB	DD	DD	BB	DD	DD	DD	BB	BB	BB	DD	BB	BB	DD	BB	DD	BB	BB	BB	BB	BB
chr12_12639117_12639164	BB	dn	BB	NA	NA	BB	DD	DD	BB	DD	BB	BB	BB	BB	DD	NA	DD	NA	NN	DD	BB	BB	BB	dn	bd	NA	DD	BB	BB	DD	NA	BB	DD	DD	DD	BB	BB	BB	DD	BB	NA	DD	BB	BB	BB	BB	BB	BB	BB
chr12_12640504_12640527	BB	DD	BB	BB	DD	DD	DD	DD	BB	DD	BB	BB	BB	BB	DD	DD	DD	DD	DD	DD	BB	BB	BB	DD	DD	DD	DD	BB	BB	DD	DD	BB	DD	DD	DD	BB	BB	BB	DD	BB	BB	DD	BB	DD	BB	BB	bn	BB	BB
chr12_12646263_12646304	BB	NA	BB	BB	DD	DD	DD	DD	BB	DD	BB	BB	BB	BB	DD	NA	DD	NA	DD	DD	BB	BB	BB	DD	DD	DD	DD	BB	BB	DD	DD	BB	DD	DD	DD	BB	BB	NN	DD	BB	BB	DD	BB	DD	BB	BB	BB	BB	BB
chr12_12675310_12675341	BB	DD	BB	BB	DD	DD	DD	DD	BB	DD	BB	BB	BB	BB	DD	DD	DD	DD	DD	DD	BB	BB	BB	DD	DD	DD	DD	BB	BB	DD	DD	BB	DD	DD	DD	BB	BB	BB	DD	BB	BB	DD	BB	DD	BB	BB	BB	BB	BB
chr12_12702136_12702147	BB	DD	BB	BB	DD	DD	dn	DD	BB	DD	BB	BB	BB	BB	DD	DD	DD	DD	DD	DD	BB	BB	BB	DD	DD	DD	DD	BB	BB	DD	DD	BB	DD	DD	DD	BB	BB	BB	DD	BB	BB	dn	BB	DD	BB	BB	BB	BB	BB
chr12_12760985_12761016	BB	dn	BB	BB	DD	DD	DD	DD	BB	DD	BB	BB	BB	BB	DD	DD	DD	DD	DD	DD	BB	BB	BB	DD	DD	DD	DD	BB	BB	DD	DD	BB	DD	DD	DD	BB	BB	BB	DD	BB	BB	DD	BB	DD	BB	BB	BB	BB	BB
chr12_12761613_12761636	BB	DD	BB	BB	DD	DD	DD	DD	BB	DD	BB	BB	BB	BB	DD	DD	DD	DD	DD	DD	BB	BB	BB	DD	DD	DD	DD	BB	BB	DD	DD	BB	DD	DD	DD	BB	BB	BB	DD	BB	BB	DD	BB	DD	BB	BB	BB	BB	BB
chr12_12766150_12766167	BB	DD	BB	BB	DD	DD	dn	DD	BB	DD	BB	BB	BB	BB	dn	DD	DD	DD	dn	DD	BB	BB	BB	DD	dn	DD	dn	BB	BB	DD	dn	BB	DD	DD	DD	BB	BB	BB	DD	BB	BB	DD	BB	DD	BB	BB	BB	BB	BB
chr12_12774768_12774795	BB	DD	BB	BB	DD	DD	DD	DD	BB	DD	BB	BB	BB	BB	DD	DD	DD	DD	DD	DD	BB	BB	BB	DD	DD	DD	DD	BB	BB	DD	DD	BB	DD	DD	DD	BB	BB	BB	DD	BB	BB	DD	BB	DD	BB	BB	BB	BB	BB
chr12_12783570_12783587	BB	DD	BB	BB	DD	DD	DD	DD	BB	DD	BB	BB	BB	BB	DD	DD	DD	DD	DD	DD	BB	BB	BB	DD	DD	DD	DD	BB	BB	DD	DD	BB	DD	DD	DD	BB	BB	BB	DD	BB	BB	DD	BB	DD	BB	BB	BB	BB	BB
chr12_12796337_12796369	BB	DD	BB	BB	DD	DD	DD	DD	BB	DD	BB	BB	BB	BB	DD	DD	DD	DD	DD	DD	BB	BB	BB	DD	DD	DD	DD	BB	BB	DD	DD	BB	DD	DD	DD	BB	BB	BB	DD	BB	BB	DD	BB	DD	BB	BB	BB	BB	BB
chr12_12839539_12839566	BB	DD	BB	BB	DD	DD	DD	DD	BB	DD	BB	BB	BB	BB	DD	DD	DD	DD	DD	DD	BB	BB	BB	DD	DD	DD	DD	BB	BB	DD	DD	BB	DD	DD	DD	BB	BB	BB	DD	BB	BB	DD	BB	DD	BB	BB	BB	BB	BB
chr12_12905830_12905844	FF	df	FF	FF	df	df	df	df	FF	df	FF	FF	FF	FF	df	df	df	DD	df	df	FF	FF	FF	DD	df	df	df	FF	FF	df	df	FF	df	df	df	FF	FF	FF	df	FF	FF	df	FF	df	FF	FF	FF	FF	FF
chr12_12923578_12923597	BB	dn	BB	BB	DD	DD	DD	DD	BB	DD	BB	BB	BB	BB	DD	DD	dn	DD	DD	DD	BB	BB	BB	DD	DD	DD	DD	bn	BB	DD	DD	BB	DD	DD	DD	BB	BB	BB	DD	BB	BB	DD	BB	DD	BB	BB	BB	BB	DD
chr12_12946505_12946532	BB	DD	BB	BB	DD	DD	DD	DD	BB	DD	BB	BB	BB	BB	DD	DD	DD	DD	DD	DD	BB	BB	BB	DD	DD	DD	DD	BB	BB	DD	DD	BB	DD	DD	DD	BB	BB	BB	DD	BB	BB	DD	BB	DD	BB	BB	BB	BB	DD
chr12_12960543_12960566	BB	DD	BB	BB	DD	DD	DD	DD	BB	DD	BB	BB	BB	BB	DD	DD	DD	DD	DD	DD	BB	BB	BB	DD	DD	DD	DD	BB	BB	DD	DD	BB	DD	DD	DD	BB	BB	BB	DD	BB	BB	DD	BB	DD	BB	BB	BB	BB	DD
chr12_12961746_12961757	BB	DD	BB	BB	DD	DD	DD	DD	BB	DD	BB	BB	BB	BB	DD	DD	DD	DD	DD	DD	BB	BB	BB	DD	DD	DD	DD	BB	BB	DD	DD	BB	DD	DD	DD	BB	BB	BB	DD	BB	BB	DD	BB	DD	BB	BB	BB	BB	DD
chr12_12992703_12992720	BB	DD	BB	BB	DD	DD	DD	DD	BB	DD	BB	BB	BB	BB	DD	DD	DD	DD	DD	DD	BB	BB	BB	DD	DD	DD	DD	BB	BB	DD	DD	BB	DD	DD	DD	BB	BB	BB	DD	BB	BB	DD	BB	DD	BB	BB	BB	BB	DD
chr12_12995163_12995184	BB	DD	BB	BB	DD	DD	DD	DD	BB	DD	BB	BB	BB	BB	DD	DD	DD	DD	DD	DD	BB	BB	BB	DD	DD	DD	DD	BB	BB	DD	DD	BB	DD	DD	DD	BB	BB	BB	DD	BB	BB	DD	BB	DD	BB	BB	BB	BB	DD
chr12_13003545_13003564	BB	DD	BB	BB	DD	DD	DD	DD	BB	DD	BB	BB	BB	BB	DD	DD	DD	DD	DD	DD	BB	BB	BB	DD	DD	DD	DD	BB	BB	DD	DD	BB	DD	DD	DD	BB	BB	BB	DD	BB	BB	DD	BB	DD	BB	BB	BB	BB	DD
chr12_13004230_13004271	BB	DD	BB	BB	DD	DD	DD	DD	BB	DD	BB	BB	BB	BB	DD	DD	DD	DD	DD	DD	BB	BB	BB	DD	DD	DD	DD	BB	BB	DD	DD	BB	DD	DD	DD	BB	BB	BB	DD	BB	BB	DD	BB	DD	BB	BB	BB	BB	DD
chr12_13006396_13006427	BB	DD	BB	BB	DD	DD	DD	DD	BB	DD	BB	BB	BB	BB	DD	DD	DD	DD	DD	DD	BB	BB	BB	DD	DD	DD	DD	BB	BB	DD	DD	BB	DD	DD	DD	BB	BB	BB	DD	BB	BB	DD	BB	DD	BB	BB	BB	BB	DD
chr12_13017357_13017392	BB	DD	BB	BB	DD	DD	DD	DD	BB	DD	BB	BB	BB	BB	DD	DD	DD	DD	DD	DD	BB	BB	BB	DD	DD	DD	DD	BB	BB	DD	DD	BB	DD	DD	DD	BB	BB	BB	DD	BB	BB	DD	BB	DD	BB	BB	BB	BB	DD
chr12_13020900_13020947	BB	DD	BB	BB	DD	DD	DD	DD	BB	DD	BB	BB	BB	BB	DD	DD	DD	DD	DD	DD	BB	BB	BB	DD	DD	DD	DD	BB	BB	DD	DD	BB	DD	DD	DD	BB	BB	BB	DD	BB	BB	DD	BB	DD	BB	BB	BB	BB	DD
chr12_13044433_13044496	BB	DD	BB	BB	DD	dn	DD	DD	BB	dn	BB	BB	BB	BB	DD	DD	DD	DD	DD	DD	BB	BB	BB	DD	DD	DD	DD	BB	BB	DD	DD	BB	DD	DD	DD	BB	BB	BB	DD	BB	BB	DD	BB	DD	BB	BB	BB	BB	DD
chr12_13052827_13052838	BB	DD	BB	BB	DD	DD	DD	DD	BB	DD	BB	BB	BB	BB	DD	DD	DD	DD	DD	DD	BB	BB	BB	DD	DD	DD	DD	BB	BB	DD	DD	BB	DD	DD	DD	BB	BB	BB	DD	BB	BB	DD	BB	DD	BB	BB	BB	BB	DD
chr12_13056087_13056114	BB	DD	BB	BB	DD	DD	DD	DD	BB	DD	BB	BB	BB	BB	DD	DD	DD	DD	DD	DD	BB	BB	BB	DD	DD	DD	DD	BB	BB	DD	DD	BB	DD	DD	DD	BB	BB	BB	DD	BB	BB	DD	BB	DD	BB	BB	BB	BB	DD
chr12_13068628_13068687	UU	dd	uu	du	dd	DD	dd	DD	UU	DD	uu	uu	UU	NA	DD	DD	DD	DD	DD	DD	UU	UU	du	du	DD	dd	dd	UU	UU	DD	dd	NA	du	du	du	UU	uu	uu	du	du	NA	DD	uu	du	du	NA	UU	du	dd
chr12_13123376_13123400	BB	DD	BB	BB	DD	DD	DD	DD	BB	DD	BB	BB	BB	BB	DD	DD	DD	DD	DD	DD	BB	BB	BB	DD	DD	DD	DD	BB	BB	DD	DD	DD	DD	DD	DD	BB	BB	BB	DD	BB	BB	DD	BB	DD	BB	BB	BB	BB	DD
chr12_13156233_13156252	BB	DD	BB	BB	DD	DD	DD	DD	BB	DD	BB	BB	BB	BB	DD	DD	DD	DD	DD	DD	BB	BB	BB	DD	DD	DD	DD	BB	BB	DD	DD	DD	DD	DD	DD	BB	BB	BB	DD	BB	BB	DD	BB	DD	BB	BB	BB	BB	DD
chr12_13182805_13182836	BB	DD	BB	BB	DD	DD	DD	DD	BB	DD	BB	BB	BB	BB	DD	DD	DD	DD	DD	DD	BB	BB	BB	DD	DD	DD	DD	BB	BB	DD	DD	DD	DD	DD	DD	bn	BB	BB	DD	BB	BB	DD	BB	DD	BB	BB	BB	BB	DD
chr12_13189595_13189626	BB	DD	BB	BB	DD	DD	DD	DD	BB	DD	BB	BB	BB	BB	DD	DD	DD	DD	DD	DD	BB	BB	BB	DD	DD	DD	DD	BB	BB	DD	DD	DD	DD	DD	DD	BB	BB	BB	DD	BB	BB	DD	BB	DD	BB	BB	BB	BB	DD
chr12_13212555_13212582	BB	DD	BB	BB	DD	DD	DD	DD	BB	DD	BB	BB	BB	BB	DD	DD	DD	DD	DD	DD	BB	BB	BB	DD	DD	DD	DD	BB	BB	DD	DD	DD	DD	DD	DD	BB	BB	BB	DD	BB	BB	DD	BB	DD	BB	BB	BB	BB	DD
chr12_13256847_13256900	BB	DD	NA	BB	DD	DD	DD	DD	BB	DD	BB	BB	BB	BB	DD	DD	DD	DD	DD	DD	BB	BB	BB	DD	DD	NA	DD	BB	BB	DD	DD	DD	DD	DD	DD	BB	NA	BB	DD	NN	BB	DD	BB	NA	BB	BB	BB	BB	DD
chr12_13310594_13310623	BB	DD	BB	BB	DD	DD	DD	DD	BB	DD	BB	BB	BB	BB	DD	DD	DD	DD	DD	DD	BB	BB	BB	DD	DD	DD	DD	BB	BB	DD	DD	DD	DD	DD	DD	BB	BB	BB	DD	BB	BB	DD	BB	DD	BB	BB	BB	BB	DD
chr12_13398954_13398997	FF	FF	FF	NA	FF	NA	FF	NA	FF	NA	NA	FF	FF	FF	FF	fn	FF	FF	FF	FF	FF	FF	FF	NA	FF	NA	FF	FF	FF	FF	NA	FF	FF	FF	FF	FF	NA	NN	FF	FF	FF	FF	FF	FF	NA	NN	FF	FF	FF
chr12_13635516_13635551	FF	NA	NA	NA	FF	FF	FF	FF	NA	FF	FF	FF	FF	FF	FF	FF	FF	FF	fn	FF	FF	FF	NA	FF	FF	NA	FF	FF	FF	FF	FF	FF	FF	FF	FF	FF	NA	FF	FF	NA	NA	FF	FF	FF	FF	NA	FF	FF	FF
chr12_13731845_13731880	FF	FF	NN	FF	FF	FF	FF	FF	FF	FF	FF	FF	FF	FF	FF	FF	FF	NA	FF	FF	FF	FF	FF	FF	FF	FF	FF	FF	FF	FF	FF	FF	FF	FF	FF	FF	FF	FF	FF	FF	FF	FF	FF	NA	FF	fn	FF	fn	FF
chr12_13968906_13968937	FF	FF	FF	NA	FF	FF	NN	FF	FF	FF	FF	FF	FF	FF	FF	FF	FF	FF	FF	FF	FF	FF	FF	FF	FF	FF	FF	FF	FF	FF	FF	FF	FF	FF	FF	FF	FF	FF	FF	FF	FF	FF	FF	FF	FF	FF	FF	FF	FF
chr12_14039061_14039104	FF	FF	FF	FF	FF	fn	FF	FF	FF	FF	FF	FF	FF	FF	FF	FF	FF	NA	FF	FF	FF	FF	FF	FF	NA	NA	FF	FF	FF	FF	FF	FF	NA	FF	FF	FF	FF	FF	FF	FF	FF	FF	FF	FF	FF	NA	FF	FF	FF
chr12_14094171_14094226	UU	UU	UU	NA	UU	DD	UU	UU	UU	UU	UU	UU	UU	uu	UU	DD	DD	UU	UU	DD	UU	UU	NA	NA	DD	DD	DD	UU	UU	DD	DD	DD	DD	DD	DD	UU	UU	UU	DD	UU	NA	DD	UU	DD	UU	UU	NA	UU	DD
chr12_14251736_14251768	FF	FF	NA	NN	FF	FF	FF	NA	FF	NA	NA	NN	FF	FF	FF	FF	FF	NA	FF	FF	FF	FF	FF	FF	FF	FF	FF	FF	FF	FF	FF	NA	FF	FF	FF	FF	FF	NA	FF	FF	FF	FF	FF	FF	FF	FF	FF	FF	FF
chr12_14276747_14276794	BB	DD	BB	BB	NA	DD	DD	DD	BB	DD	DD	BB	BB	BB	DD	DD	DD	DD	DD	DD	BB	BB	BB	BB	DD	DD	DD	BB	BB	DD	DD	DD	DD	DD	DD	BB	BB	BB	DD	BB	BB	DD	BB	DD	BB	BB	BB	BB	DD
chr12_14515341_14515380	FF	FF	NA	NA	FF	FF	FF	FF	FF	FF	NA	FF	FF	FF	FF	FF	FF	NA	FF	FF	FF	FF	FF	FF	FF	FF	FF	FF	FF	FF	FF	FF	NA	FF	FF	FF	FF	FF	FF	FF	FF	FF	FF	FF	FF	NA	NA	FF	FF
chr12_14567561_14567620	BB	BB	BB	BB	BB	BB	NN	NN	BB	NN	NA	NA	NA	NA	NN	BB	NN	NA	bn	NN	NA	BB	NA	BB	NN	NA	DD	BB	BB	NN	NN	NN	NN	NN	NN	BB	NA	BB	NN	NA	NA	NA	BB	NN	BB	NA	BB	BB	NN
chr12_14610479_14610518	BB	DD	BB	BB	BB	DD	DD	DD	BB	DD	NA	BB	BB	BB	DD	DD	bd	DD	DD	DD	BB	BB	bn	BB	DD	DD	DD	BB	BB	DD	DD	DD	DD	DD	DD	BB	BB	BB	DD	BB	BB	DD	BB	DD	BB	BB	BB	BB	DD
chr12_14689676_14689697	FF	FF	NA	FF	FF	FF	FF	FF	FF	FF	NA	FF	FF	FF	FF	FF	FF	FF	FF	FF	FF	FF	FF	FF	FF	FF	FF	NA	FF	FF	FF	FF	FF	FF	FF	NA	FF	FF	FF	FF	FF	FF	FF	FF	FF	NA	FF	FF	FF
chr12_14689833_14689880	BB	bd	NA	BB	BB	DD	NA	NN	bn	DD	NA	BB	BB	BB	NA	DD	DD	DD	DD	DD	BB	BB	BB	BB	DD	NA	DD	BB	BB	DD	NA	DD	NA	NA	DD	NA	BB	NA	DD	BB	NN	DD	NA	DD	NA	NA	NA	BB	DD
chr12_14699270_14699321	NN	FF	fn	FF	FF	FF	FF	FF	FF	NA	FF	FF	FF	FF	FF	NA	FF	FF	fn	FF	fn	FF	FF	NA	NA	fn	NA	NA	NA	FF	FF	FF	NN	FF	FF	fn	FF	FF	FF	NA	FF	FF	FF	NN	FF	NA	NA	NA	NN
chr12_14740462_14740501	FF	FF	NA	NN	FF	FF	FF	FF	FF	FF	FF	FF	FF	FF	FF	FF	FF	FF	FF	FF	FF	FF	FF	FF	FF	FF	FF	FF	FF	FF	FF	FF	FF	FF	FF	FF	FF	FF	FF	FF	FF	FF	FF	FF	FF	FF	NA	FF	FF
chr12_14772538_14772557	BB	DD	BB	BB	DD	DD	DD	DD	BB	DD	BB	BB	BB	BB	DD	DD	DD	DD	DD	DD	BB	BB	BB	BB	DD	DD	DD	BB	BB	DD	DD	DD	DD	DD	DD	BB	BB	BB	DD	BB	BB	DD	BB	DD	BB	BB	BB	BB	DD
chr12_14819862_14819901	BB	DD	BB	BB	DD	DD	DD	DD	BB	DD	BB	BB	BB	BB	DD	DD	DD	DD	DD	DD	BB	BB	BB	BB	DD	DD	DD	BB	BB	DD	DD	DD	DD	DD	DD	BB	BB	BB	DD	BB	BB	DD	BB	DD	BB	BB	BB	BB	DD
chr12_14819999_14820018	BB	DD	BB	BB	DD	DD	DD	DD	BB	DD	BB	BB	BB	BB	DD	DD	DD	DD	DD	DD	BB	BB	BB	BB	DD	DD	DD	BB	BB	DD	DD	DD	DD	DD	DD	BB	BB	BB	DD	BB	BB	DD	BB	DD	BB	BB	BB	BB	DD
chr12_14874763_14874790	BB	NA	BB	BB	NA	DD	NA	NA	BB	NA	BB	BB	BB	BB	DD	DD	NN	DD	NA	DD	BB	BB	BB	BB	DD	NA	NA	BB	BB	NA	NA	DD	NA	DD	DD	BB	BB	BB	dn	BB	BB	DD	BB	NA	BB	BB	NA	BB	DD
chr12_14888294_14888305	BB	DD	BB	BB	DD	DD	DD	DD	BB	DD	BB	BB	BB	BB	DD	DD	DD	DD	DD	DD	BB	BB	BB	BB	DD	DD	DD	BB	BB	DD	DD	DD	DD	DD	DD	BB	BB	BB	DD	BB	BB	DD	BB	DD	BB	BB	BB	BB	DD
chr12_14906899_14906928	BB	DD	BB	BB	DD	DD	DD	DD	BB	DD	BB	BB	BB	BB	DD	DD	DD	DD	DD	DD	bn	BB	BB	BB	DD	DD	DD	BB	BB	DD	DD	DD	DD	DD	DD	BB	BB	BB	DD	BB	BB	DD	BB	DD	BB	BB	BB	BB	DD
chr12_14910956_14911005	BB	DD	BB	BB	DD	DD	DD	DD	BB	dn	BB	BB	BB	BB	DD	DD	DD	DD	DD	DD	BB	BB	BB	BB	DD	DD	DD	BB	BB	DD	DD	DD	DD	DD	DD	BB	BB	BB	DD	BB	BB	DD	BB	DD	BB	BB	BB	BB	DD
chr12_14912496_14912507	BB	DD	BB	BB	DD	DD	DD	DD	BB	DD	BB	BB	BB	BB	DD	DD	DD	DD	DD	DD	BB	BB	BB	BB	DD	DD	DD	BB	BB	DD	DD	DD	DD	DD	DD	BB	BB	BB	DD	BB	BB	DD	BB	DD	BB	BB	BB	BB	DD
chr12_14923686_14923697	BB	DD	BB	BB	DD	DD	DD	DD	BB	DD	BB	BB	BB	BB	DD	DD	DD	DD	DD	DD	BB	BB	BB	BB	DD	DD	DD	BB	BB	DD	DD	DD	DD	DD	DD	BB	BB	BB	DD	BB	BB	DD	BB	DD	BB	BB	BB	BB	DD
chr12_14972286_14972335	FF	FF	FF	NN	FF	NA	NA	FF	FF	NA	NA	FF	NN	FF	FF	FF	NA	FF	FF	FF	FF	FF	FF	FF	FF	fn	FF	FF	FF	NA	FF	FF	FF	FF	FF	FF	FF	FF	FF	FF	NA	FF	FF	FF	FF	NA	FF	FF	FF
chr12_15072554_15072593	BB	DD	BB	BB	DD	DD	DD	DD	BB	DD	BB	BB	BB	BB	DD	DD	DD	DD	DD	DD	BB	BB	BB	BB	DD	DD	DD	BB	BB	DD	DD	DD	DD	DD	DD	BB	BB	BB	DD	BB	BB	DD	BB	DD	BB	BB	BB	BB	DD
chr12_15088590_15088634	FF	FF	fn	FF	FF	NA	FF	FF	FF	FF	FF	FF	FF	FF	FF	FF	FF	FF	NA	NN	FF	FF	FF	FF	FF	FF	FF	FF	FF	NA	FF	FF	FF	FF	FF	FF	FF	FF	FF	FF	NA	FF	FF	FF	FF	FF	FF	FF	FF
chr12_15130191_15130234	BB	FF	BB	NA	FF	FF	FF	NA	BB	FF	BB	BB	NA	BB	NA	FF	FF	FF	NA	FF	BB	BB	BB	BB	FF	NA	NA	BB	NA	NA	fn	FF	FF	FF	NA	BB	BB	BB	NA	NA	NA	FF	BB	FF	BB	BB	NA	BB	FF
chr12_15171295_15171330	BB	NA	BB	BB	DD	DD	DD	DD	BB	DD	BB	BB	BB	BB	DD	DD	DD	NA	DD	DD	NN	BB	BB	BB	DD	NA	DD	BB	BB	DD	DD	DD	DD	DD	DD	BB	BB	BB	DD	BB	NA	DD	BB	DD	BB	BB	BB	BB	DD
chr12_15206760_15206799	BB	DD	BB	BB	DD	DD	DD	DD	BB	DD	BB	BB	BB	BB	DD	DD	DD	DD	DD	DD	BB	BB	BB	BB	DD	DD	DD	BB	BB	DD	DD	DD	DD	DD	DD	BB	BB	BB	DD	BB	BB	DD	BB	DD	BB	BB	BB	BB	DD
chr12_15215544_15215557	BB	DD	BB	BB	DD	DD	DD	DD	BB	dn	BB	BB	BB	BB	DD	DD	dn	DD	DD	DD	BB	BB	BB	BB	DD	DD	DD	BB	BB	DD	DD	DD	DD	DD	DD	BB	BB	BB	DD	BB	BB	DD	BB	DD	BB	BB	BB	BB	DD
chr12_15215790_15215810	BB	DD	BB	BB	DD	DD	DD	DD	BB	DD	BB	BB	BB	BB	DD	DD	DD	DD	DD	DD	BB	BB	BB	BB	DD	DD	DD	BB	BB	DD	DD	DD	DD	DD	DD	BB	BB	BB	DD	BB	BB	DD	BB	DD	BB	BB	BB	BB	DD
chr12_15221563_15221584	BB	DD	BB	BB	DD	DD	DD	DD	BB	DD	BB	BB	BB	BB	DD	DD	DD	DD	DD	DD	BB	BB	BB	BB	DD	DD	DD	BB	BB	DD	DD	DD	DD	DD	DD	BB	BB	BB	DD	BB	BB	DD	BB	DD	BB	BB	BB	BB	DD
chr12_15222883_15222894	BB	DD	BB	BB	DD	DD	DD	DD	BB	DD	BB	BB	BB	BB	DD	DD	DD	DD	DD	DD	BB	BB	BB	BB	DD	DD	DD	BB	BB	DD	DD	DD	DD	DD	DD	BB	BB	BB	DD	BB	BB	DD	BB	DD	BB	BB	BB	BB	DD
chr12_15241052_15241071	BB	DD	BB	BB	DD	DD	DD	DD	BB	DD	BB	BB	BB	BB	DD	DD	DD	DD	DD	DD	BB	BB	BB	BB	DD	DD	DD	BB	BB	DD	DD	DD	DD	DD	DD	BB	BB	BB	DD	BB	BB	DD	BB	DD	BB	BB	BB	BB	DD
chr12_15247973_15248002	BB	DD	BB	BB	DD	DD	DD	DD	BB	DD	BB	BB	BB	BB	DD	DD	DD	DD	DD	DD	BB	BB	BB	BB	DD	DD	DD	BB	BB	DD	DD	DD	DD	DD	DD	BB	BB	BB	DD	BB	BB	DD	BB	DD	BB	BB	BB	BB	DD
chr12_15291086_15291115	BB	DD	BB	BB	DD	DD	DD	DD	BB	DD	BB	BB	BB	BB	DD	DD	DD	DD	DD	DD	BB	BB	BB	BB	DD	DD	DD	BB	BB	DD	DD	DD	DD	DD	DD	bn	BB	BB	DD	BB	BB	DD	BB	DD	BB	BB	BB	BB	DD
chr12_15310773_15310784	BB	DD	BB	BB	DD	DD	DD	DD	BB	DD	BB	BB	BB	BB	DD	DD	DD	DD	DD	DD	BB	BB	BB	BB	DD	DD	DD	BB	BB	DD	DD	DD	DD	DD	DD	BB	BB	BB	DD	BB	BB	DD	BB	DD	BB	BB	BB	BB	DD
chr12_15325505_15325522	BB	DD	BB	BB	DD	DD	DD	DD	BB	DD	BB	BB	BB	BB	DD	DD	DD	DD	DD	DD	BB	BB	BB	BB	DD	DD	DD	BB	BB	DD	DD	DD	DD	DD	DD	BB	BB	BB	DD	BB	BB	DD	BB	DD	BB	BB	BB	BB	DD
chr12_15328632_15328651	BB	DD	BB	BB	DD	DD	DD	DD	BB	DD	BB	BB	BB	BB	DD	DD	DD	DD	DD	DD	BB	BB	BB	BB	DD	DD	DD	BB	BB	DD	DD	dn	DD	DD	DD	BB	BB	BB	DD	BB	BB	DD	BB	DD	BB	BB	BB	BB	DD
chr12_15337742_15337753	BB	DD	BB	BB	DD	DD	DD	DD	BB	DD	BB	BB	BB	BB	DD	DD	DD	DD	DD	DD	BB	BB	BB	BB	DD	DD	DD	BB	BB	DD	DD	DD	DD	DD	DD	BB	BB	BB	DD	BB	BB	DD	BB	DD	BB	BB	BB	BB	DD
chr12_15344717_15344744	BB	DD	BB	BB	DD	DD	DD	DD	BB	DD	BB	BB	BB	BB	DD	DD	DD	DD	DD	DD	BB	BB	BB	BB	DD	DD	DD	BB	BB	DD	DD	DD	DD	DD	DD	BB	BB	BB	DD	BB	BB	DD	BB	DD	BB	BB	BB	BB	DD
chr12_15371331_15371350	BB	DD	BB	BB	DD	DD	DD	DD	BB	DD	BB	BB	BB	BB	DD	DD	DD	DD	DD	DD	BB	BB	BB	BB	DD	DD	DD	BB	BB	DD	DD	DD	DD	DD	DD	BB	BB	BB	DD	BB	BB	DD	BB	DD	BB	BB	BB	BB	DD
chr12_15390613_15390668	NA	DD	bn	NA	DD	DD	DD	DD	BB	DD	BB	NA	BB	NA	DD	DD	NA	DD	DD	DD	bn	NA	BB	BB	DD	NA	NN	BB	NA	NA	DD	DD	DD	DD	DD	NA	BB	NA	DD	NA	NA	DD	BB	DD	BB	NA	BB	BB	DD
chr12_15415543_15415598	NA	DD	NN	BB	DD	DD	DD	DD	NA	DD	BB	NA	NA	BB	NN	DD	DD	NA	NN	DD	BB	BB	BB	NN	DD	DD	DD	BB	NN	DD	DD	DD	DD	NN	DD	BB	BB	NA	DD	BB	BB	DD	BB	NA	BB	BB	BB	NN	DD
chr12_15437548_15437577	BB	dd	BB	bn	dd	dd	DD	dd	BB	dd	BB	BB	BB	BB	dd	dd	dd	dd	dd	dd	BB	BB	bn	BB	dd	dd	dd	BB	BB	dd	dd	dd	dd	DD	dd	BB	BB	BB	dd	BB	BB	dd	BB	dd	bn	BB	BB	BB	dd
chr12_15439264_15439279	BB	DD	BB	BB	DD	DD	DD	DD	BB	DD	BB	BB	BB	BB	DD	DD	DD	DD	DD	DD	BB	BB	BB	BB	DD	DD	DD	BB	BB	DD	DD	DD	DD	DD	DD	BB	BB	BB	DD	BB	BB	DD	BB	DD	BB	BB	BB	BB	DD
chr12_15441163_15441194	BB	DD	BB	BB	DD	DD	DD	DD	BB	DD	BB	BB	BB	BB	DD	DD	DD	DD	DD	DD	BB	BB	BB	BB	DD	DD	DD	BB	BB	DD	DD	DD	DD	DD	DD	bn	BB	BB	DD	BB	BB	DD	BB	DD	BB	BB	BB	BB	DD
chr12_15541906_15541937	BB	DD	BB	BB	DD	DD	DD	DD	BB	DD	BB	BB	BB	BB	DD	DD	DD	DD	DD	DD	BB	BB	BB	BB	DD	DD	DD	BB	BB	DD	DD	DD	DD	DD	DD	BB	BB	BB	DD	BB	BB	DD	BB	DD	BB	BB	BB	BB	DD
chr12_15559714_15559729	BB	DD	BB	BB	DD	DD	DD	DD	BB	DD	BB	BB	BB	BB	DD	DD	DD	DD	DD	DD	BB	BB	BB	BB	DD	DD	DD	BB	BB	DD	DD	DD	DD	DD	DD	BB	BB	BB	DD	BB	BB	DD	BB	DD	BB	BB	BB	BB	DD
chr12_15576707_15576726	BB	DD	BB	BB	DD	DD	DD	DD	BB	DD	BB	BB	BB	BB	DD	DD	DD	DD	DD	DD	BB	BB	BB	BB	DD	DD	DD	BB	BB	DD	DD	DD	DD	DD	DD	BB	BB	BB	DD	BB	BB	DD	BB	DD	BB	BB	BB	BB	DD
chr12_15607925_15607956	BB	DD	BB	BB	DD	DD	DD	DD	BB	DD	BB	BB	BB	BB	DD	DD	DD	DD	DD	DD	BB	BB	BB	BB	DD	DD	DD	BB	BB	DD	DD	DD	DD	DD	DD	BB	BB	BB	DD	BB	BB	DD	BB	DD	BB	BB	BB	BB	DD
chr12_15611515_15611534	BB	DD	BB	BB	DD	DD	DD	DD	BB	DD	BB	BB	BB	BB	DD	DD	DD	DD	DD	DD	BB	BB	BB	BB	DD	DD	DD	BB	BB	DD	DD	DD	DD	DD	DD	BB	BB	BB	DD	BB	BB	DD	BB	DD	BB	BB	BB	BB	DD
chr12_15630648_15630691	BB	DD	BB	BB	NA	DD	DD	DD	BB	DD	BB	BB	BB	BB	DD	DD	DD	DD	BB	DD	NA	BB	BB	BB	DD	DD	DD	BB	BB	DD	DD	DD	DD	DD	DD	BB	BB	BB	DD	NA	BB	DD	BB	DD	BB	BB	BB	BB	NA
chr12_15630837_15630856	BB	DD	BB	BB	NA	NA	DD	DD	BB	DD	BB	BB	BB	BB	DD	NA	DD	DD	DD	DD	BB	BB	BB	BB	DD	NA	DD	BB	BB	DD	DD	DD	DD	DD	DD	BB	BB	BB	DD	BB	BB	NN	BB	DD	BB	BB	NA	BB	DD
chr12_15672917_15672932	BB	DD	BB	BB	DD	DD	DD	DD	BB	DD	BB	BB	BB	BB	DD	DD	DD	DD	DD	DD	BB	BB	BB	BB	DD	DD	DD	BB	BB	DD	DD	DD	DD	DD	DD	BB	BB	BB	DD	BB	BB	DD	BB	DD	BB	BB	BB	BB	DD
chr12_15678476_15678520	BB	DD	BB	BB	DD	DD	DD	DD	BB	DD	BB	NN	BB	BB	DD	DD	DD	DD	DD	DD	BB	BB	BB	BB	DD	NA	DD	BB	BB	DD	DD	DD	DD	DD	DD	BB	BB	BB	BB	BB	BB	DD	BB	DD	BB	BB	BB	BB	BB
chr12_15704980_15705019	FF	FF	FF	FF	FF	FF	FF	FF	FF	FF	FF	FF	FF	FF	FF	FF	FF	FF	FF	FF	FF	FF	NA	FF	FF	fn	FF	FF	FF	FF	FF	FF	FF	FF	NA	FF	FF	FF	FF	FF	FF	NA	FF	FF	FF	FF	FF	FF	FF
chr12_15711893_15711936	BB	dn	BB	BB	DD	NA	DD	NA	BB	DD	BB	BB	BB	BB	NA	NA	DD	DD	dn	DD	BB	BB	BB	BB	DD	dn	dn	BB	BB	DD	NN	DD	DD	DD	NA	BB	BB	BB	BB	BB	BB	DD	BB	DD	BB	NA	NA	BB	BB
chr12_15726619_15726646	BB	DD	BB	BB	DD	DD	DD	DD	BB	DD	BB	BB	BB	BB	DD	DD	DD	DD	DD	DD	BB	BB	BB	BB	DD	DD	DD	BB	BB	DD	DD	DD	DD	DD	DD	BB	BB	BB	BB	BB	BB	DD	BB	DD	BB	BB	BB	BB	BB
chr12_15752790_15752813	BB	DD	BB	BB	DD	DD	DD	DD	BB	DD	BB	BB	BB	BB	DD	DD	DD	DD	DD	DD	BB	BB	BB	BB	DD	DD	DD	BB	BB	DD	DD	DD	DD	DD	DD	BB	BB	BB	BB	BB	BB	DD	BB	DD	BB	BB	BB	BB	BB
chr12_15755427_15755446	BB	DD	BB	BB	DD	DD	DD	DD	BB	DD	BB	BB	BB	BB	DD	DD	DD	DD	DD	DD	BB	BB	BB	BB	DD	DD	DD	BB	BB	DD	DD	DD	DD	DD	DD	BB	BB	BB	BB	BB	BB	DD	BB	DD	BB	BB	BB	BB	BB
chr12_15755592_15755619	BB	DD	BB	BB	DD	DD	DD	DD	bn	DD	BB	BB	BB	BB	DD	DD	DD	DD	DD	DD	BB	BB	BB	BB	DD	DD	DD	BB	BB	DD	DD	DD	DD	DD	DD	BB	BB	BB	BB	BB	BB	DD	BB	DD	BB	BB	BB	BB	BB
chr12_15764645_15764656	BB	DD	BB	BB	DD	DD	DD	DD	BB	DD	BB	BB	BB	BB	DD	DD	DD	DD	DD	DD	BB	BB	BB	BB	DD	DD	DD	BB	BB	DD	DD	DD	DD	DD	DD	BB	BB	BB	BB	BB	BB	DD	BB	DD	BB	BB	BB	BB	BB
chr12_15803569_15803586	BB	DD	BB	BB	DD	DD	DD	DD	BB	DD	BB	BB	BB	BB	DD	DD	DD	DD	DD	DD	BB	BB	BB	BB	DD	DD	DD	BB	BB	DD	DD	DD	DD	DD	DD	BB	BB	BB	BB	BB	BB	DD	BB	DD	BB	BB	BB	BB	BB
chr12_15814139_15814174	NA	DD	BB	BB	DD	DD	DD	DD	BB	DD	BB	BB	BB	BB	DD	DD	DD	DD	DD	DD	BB	BB	BB	NA	DD	DD	DD	BB	BB	NA	DD	DD	DD	NA	DD	BB	BB	NA	BB	BB	BB	DD	bn	DD	BB	BB	NA	NN	BB
chr12_15819952_15819975	BB	DD	BB	BB	DD	DD	DD	DD	BB	DD	BB	BB	BB	BB	DD	DD	DD	DD	DD	DD	BB	BB	BB	BB	DD	DD	DD	BB	BB	DD	DD	DD	DD	DD	DD	BB	BB	BB	BB	BB	BB	DD	BB	DD	BB	BB	BB	BB	BB
chr12_15822371_15822388	BB	DD	BB	BB	DD	DD	DD	DD	BB	DD	BB	BB	BB	BB	DD	DD	DD	DD	DD	DD	BB	BB	BB	BB	DD	DD	DD	BB	BB	DD	DD	DD	DD	DD	DD	BB	BB	BB	BB	BB	BB	DD	BB	DD	BB	BB	BB	BB	BB
chr12_15824995_15825034	BB	DD	BB	BB	DD	DD	DD	DD	BB	DD	BB	BB	BB	BB	NA	NA	DD	DD	DD	DD	NA	BB	BB	BB	DD	NA	DD	BB	BB	DD	DD	DD	DD	DD	DD	BB	BB	BB	BB	BB	BB	DD	BB	DD	NA	BB	BB	BB	BB
chr12_15828200_15828211	BB	DD	BB	BB	DD	DD	DD	DD	BB	DD	BB	BB	BB	BB	DD	DD	DD	DD	DD	DD	BB	BB	BB	BB	DD	DD	DD	BB	BB	DD	DD	DD	DD	DD	DD	BB	BB	BB	BB	BB	BB	DD	BB	DD	BB	BB	BB	BB	BB
chr12_15828211_15828222	BB	DD	BB	BB	DD	DD	DD	DD	BB	DD	BB	BB	BB	BB	DD	DD	DD	DD	DD	DD	BB	BB	BB	BB	DD	DD	DD	BB	BB	DD	DD	DD	DD	DD	DD	BB	BB	BB	BB	BB	BB	DD	BB	DD	BB	BB	BB	BB	BB
chr12_15834008_15834023	BB	DD	BB	BB	DD	DD	DD	DD	BB	DD	BB	BB	BB	BB	DD	DD	DD	DD	DD	DD	BB	BB	BB	BB	DD	DD	DD	BB	BB	DD	DD	DD	DD	DD	DD	BB	BB	BB	BB	BB	BB	DD	BB	DD	BB	BB	BB	BB	BB
chr12_15841823_15841836	BB	DD	BB	BB	DD	DD	DD	DD	BB	DD	BB	BB	BB	BB	DD	DD	DD	DD	DD	DD	BB	BB	BB	BB	DD	DD	DD	BB	BB	DD	DD	DD	DD	DD	DD	BB	BB	BB	BB	BB	BB	DD	BB	DD	BB	BB	BB	BB	BB
chr12_15864402_15864413	FF	FF	FF	FF	FF	FF	FF	FF	FF	FF	FF	FF	FF	FF	FF	FF	FF	FF	FF	NA	FF	FF	FF	FF	FF	NA	FF	FF	FF	NA	FF	FF	NN	FF	FF	FF	FF	FF	FF	NA	FF	FF	FF	FF	FF	FF	FF	FF	FF
chr12_15927795_15927818	BB	DD	BB	BB	DD	DD	DD	DD	BB	DD	BB	BB	BB	BB	DD	DD	DD	DD	DD	DD	BB	BB	BB	BB	DD	DD	DD	BB	BB	DD	DD	DD	DD	DD	DD	BB	BB	BB	BB	BB	BB	DD	BB	DD	BB	BB	bn	BB	BB
chr12_15946050_15946094	BB	DD	BB	NA	DD	DD	DD	DD	NA	DD	BB	NA	NA	BB	DD	DD	DD	DD	DD	NA	BB	BB	NA	BB	dn	NA	dn	BB	BB	DD	DD	DD	DD	DD	DD	NA	BB	NA	BB	BB	NA	DD	NA	bd	bd	BB	NA	BB	NA
chr12_15954472_15954503	BB	DD	BB	BB	DD	DD	DD	DD	BB	DD	BB	BB	BB	BB	DD	DD	DD	DD	DD	DD	BB	BB	BB	BB	DD	DD	DD	BB	BB	DD	DD	DD	DD	DD	DD	BB	BB	BB	BB	BB	BB	DD	BB	DD	BB	BB	BB	BB	BB
chr12_15966948_15966971	BB	DD	BB	BB	DD	DD	DD	DD	BB	DD	BB	BB	BB	BB	DD	DD	DD	DD	DD	DD	BB	BB	BB	BB	DD	DD	DD	BB	BB	DD	DD	DD	DD	DD	DD	BB	BB	BB	BB	BB	BB	DD	BB	DD	BB	BB	BB	BB	BB
chr12_16003979_16004011	BB	DD	BB	BB	DD	DD	DD	DD	BB	DD	BB	BB	BB	BB	DD	DD	DD	DD	DD	DD	BB	BB	BB	BB	bd	DD	DD	BB	BB	DD	DD	DD	DD	DD	DD	BB	BB	BB	BB	BB	BB	DD	BB	DD	BB	BB	BB	BB	BB
chr12_16037239_16037250	BB	DD	BB	BB	DD	DD	DD	DD	BB	DD	BB	BB	BB	BB	DD	DD	DD	DD	DD	DD	BB	BB	BB	BB	DD	DD	DD	BB	BB	DD	DD	DD	DD	DD	DD	BB	BB	BB	BB	BB	BB	DD	BB	DD	BB	BB	BB	BB	BB
chr12_16038780_16038799	BB	DD	BB	BB	DD	DD	DD	DD	BB	DD	BB	BB	BB	BB	DD	DD	DD	DD	DD	DD	BB	BB	BB	BB	DD	DD	DD	BB	BB	DD	DD	DD	DD	DD	DD	BB	BB	BB	BB	BB	BB	DD	BB	DD	BB	BB	BB	BB	BB
chr12_16052300_16052331	BB	DD	BB	BB	DD	DD	DD	DD	BB	DD	BB	BB	BB	BB	DD	DD	DD	DD	DD	DD	BB	BB	BB	BB	DD	DD	DD	BB	BB	DD	DD	DD	DD	DD	DD	BB	BB	BB	BB	BB	BB	DD	BB	DD	BB	BB	BB	BB	BB
chr12_16057531_16057578	NA	DD	BB	BB	DD	DD	DD	DD	BB	DD	BB	BB	NA	BB	BB	DD	NN	DD	DD	NA	BB	BB	BB	NA	DD	DD	DD	BB	BB	DD	DD	BB	DD	DD	DD	DD	DD	NA	NA	BB	BB	DD	DD	DD	BB	BB	BB	BB	BB
chr12_16081660_16081709	BB	DD	BB	BB	dn	DD	DD	DD	BB	DD	BB	BB	BB	BB	DD	DD	DD	DD	DD	DD	BB	BB	BB	BB	DD	DD	DD	BB	BB	DD	DD	DD	DD	DD	DD	BB	BB	BB	BB	BB	BB	DD	BB	DD	BB	BB	BB	BB	BB
chr12_16088974_16089021	BB	DD	nn	NA	DD	NA	DD	DD	BB	NA	NA	BB	NA	NN	DD	DD	DD	DD	DD	DD	BB	BB	BB	BB	DD	NA	DD	BB	BB	DD	NA	DD	DD	DD	DD	NA	BB	BB	NA	BB	BB	DD	BB	DD	BB	NA	NA	BB	BB
chr12_16120183_16120200	BB	DD	BB	bd	DD	DD	DD	DD	BB	DD	BB	BB	BB	BB	DD	DD	DD	DD	DD	DD	BB	BB	BB	BB	DD	DD	DD	BB	BB	DD	DD	DD	DD	DD	DD	BB	BB	BB	BB	BB	BB	DD	BB	DD	BB	BB	BB	BB	BB
chr12_16141855_16141884	BB	DD	BB	BB	DD	DD	DD	DD	BB	DD	BB	BB	BB	BB	DD	DD	DD	DD	DD	DD	BB	BB	BB	BB	DD	DD	DD	BB	BB	DD	DD	DD	DD	DD	DD	BB	BB	BB	BB	BB	BB	DD	BB	DD	BB	BB	BB	BB	BB
chr12_16160194_16160270	BB	DD	BB	BB	DD	DD	DD	DD	BB	DD	BB	BB	BB	BB	DD	DD	DD	DD	DD	DD	BB	BB	BB	BB	DD	DD	DD	BB	BB	DD	DD	DD	DD	DD	DD	BB	BB	BB	BB	BB	BB	DD	BB	DD	BB	BB	BB	BB	BB
chr12_16164283_16164298	BB	DD	BB	BB	DD	DD	DD	DD	BB	DD	BB	BB	BB	BB	DD	DD	DD	DD	DD	DD	BB	BB	BB	BB	DD	DD	DD	BB	BB	DD	DD	DD	DD	DD	DD	BB	BB	BB	BB	BB	BB	DD	BB	DD	BB	BB	BB	BB	BB
chr12_16169076_16169111	BB	DD	BB	BB	DD	DD	DD	DD	NA	DD	NA	BB	BB	BB	DD	DD	DD	DD	DD	DD	BB	BB	BB	BB	DD	DD	DD	BB	BB	NA	DD	DD	DD	DD	DD	BB	BB	BB	BB	BB	BB	DD	NN	DD	BB	BB	BB	BB	BB
chr12_16169585_16169599	BB	DD	BB	BB	DD	DD	DD	DD	BB	DD	BB	BB	BB	BB	DD	DD	DD	DD	DD	DD	BB	BB	BB	BB	DD	DD	DD	BB	BB	DD	DD	DD	DD	DD	DD	BB	BB	BB	BB	BB	BB	DD	BB	DD	BB	BB	BB	BB	BB
chr12_16176644_16176679	UU	DD	UU	UU	DD	DD	DD	DD	UU	DD	UU	UU	UU	NA	DD	DD	DD	DD	DD	DD	UU	UU	UU	uu	DD	DD	DD	UU	UU	DD	DD	DD	DD	DD	DD	uu	uu	UU	UU	uu	UU	DD	UU	DD	uu	uu	UU	uu	UU
chr12_16208618_16208632	BB	DD	BB	BB	DD	DD	DD	DD	BB	DD	BB	BB	BB	BB	DD	DD	DD	DD	DD	DD	BB	BB	BB	BB	DD	DD	DD	BB	BB	DD	DD	DD	DD	DD	DD	BB	BB	BB	BB	BB	BB	DD	BB	DD	BB	BB	BB	BB	BB
chr12_16223637_16223656	BB	DD	BB	BB	DD	DD	DD	DD	BB	DD	BB	BB	BB	BB	DD	DD	DD	DD	DD	NA	BB	BB	BB	BB	DD	NA	DD	BB	BB	NA	NA	NN	DD	DD	DD	BB	BB	BB	BB	BB	BB	DD	BB	DD	BB	BB	BB	BB	BB
chr12_16232707_16232720	BB	DD	BB	BB	DD	DD	DD	DD	BB	DD	BB	BB	BB	BB	DD	DD	DD	DD	DD	DD	BB	BB	BB	BB	DD	DD	DD	BB	BB	DD	DD	DD	DD	DD	DD	BB	BB	BB	BB	BB	BB	DD	BB	DD	BB	BB	BB	BB	BB
chr12_16235861_16235912	DD	DD	BB	BB	BB	DD	DD	DD	BB	DD	BB	BB	BB	BB	DD	DD	DD	DD	DD	DD	BB	BB	BB	BB	DD	DD	DD	BB	BB	DD	DD	DD	DD	DD	DD	BB	BB	BB	BB	BB	BB	DD	BB	DD	BB	BB	BB	BB	BB
chr12_16262597_16262608	BB	DD	BB	BB	DD	DD	DD	DD	BB	DD	BB	BB	BB	BB	DD	DD	DD	DD	DD	DD	BB	BB	BB	BB	DD	DD	DD	BB	BB	DD	DD	DD	DD	DD	DD	BB	BB	BB	BB	BB	BB	DD	BB	DD	BB	BB	BB	BB	BB
chr12_16262608_16262619	BB	DD	BB	BB	DD	bd	DD	DD	BB	DD	BB	BB	BB	BB	DD	DD	DD	DD	DD	DD	BB	BB	BB	BB	DD	DD	DD	BB	BB	DD	DD	DD	DD	DD	dn	BB	BB	BB	BB	BB	BB	DD	BB	DD	BB	BB	BB	BB	BB
chr12_16266277_16266300	BB	DD	BB	BB	DD	DD	DD	DD	BB	DD	BB	BB	BB	BB	DD	DD	DD	DD	DD	DD	BB	BB	BB	BB	DD	DD	DD	BB	BB	DD	DD	DD	DD	DD	DD	BB	BB	BB	BB	BB	BB	DD	BB	DD	BB	BB	BB	BB	BB
chr12_16292832_16292843	BB	DD	BB	BB	DD	DD	DD	DD	BB	DD	BB	BB	BB	BB	DD	DD	DD	DD	DD	DD	BB	BB	BB	BB	DD	DD	DD	BB	BB	DD	DD	DD	DD	DD	DD	BB	BB	BB	BB	BB	BB	DD	BB	DD	BB	BB	BB	BB	BB
chr12_16294468_16294487	BB	DD	BB	BB	DD	DD	DD	DD	BB	DD	BB	BB	BB	BB	DD	DD	dn	DD	DD	DD	BB	BB	BB	BB	DD	DD	DD	BB	BB	DD	DD	DD	DD	DD	DD	BB	BB	BB	BB	BB	BB	DD	BB	DD	BB	BB	BB	BB	BB
chr12_16296058_16296102	BB	dd	BB	BB	dd	dd	dd	dd	BB	dd	BB	bn	BB	BB	dd	dd	dd	dd	dd	dd	BB	BB	BB	BB	dd	dd	dd	BB	BB	dd	dd	dd	dd	dd	dd	BB	BB	BB	BB	BB	BB	dd	bn	dd	BB	BB	BB	BB	BB
chr12_16298370_16298389	BB	DD	BB	BB	DD	DD	DD	DD	BB	DD	BB	BB	BB	BB	DD	DD	DD	DD	DD	DD	BB	BB	BB	BB	DD	DD	DD	BB	BB	DD	DD	DD	DD	DD	DD	BB	BB	BB	BB	BB	BB	DD	BB	DD	BB	BB	BB	BB	BB
chr12_16312698_16312721	BB	DD	BB	BB	DD	DD	dn	DD	BB	DD	BB	BB	BB	BB	DD	DD	DD	DD	DD	DD	BB	BB	BB	BB	DD	DD	DD	BB	BB	DD	DD	DD	DD	DD	DD	BB	BB	BB	BB	BB	BB	DD	BB	DD	BB	BB	BB	BB	BB
chr12_16325099_16325138	BB	DD	BB	BB	DD	DD	DD	DD	BB	DD	BB	BB	BB	BB	DD	dn	DD	BB	DD	DD	BB	BB	BB	BB	DD	DD	DD	BB	BB	DD	DD	DD	DD	DD	DD	BB	BB	BB	BB	BB	BB	DD	BB	DD	BB	BB	BB	BB	BB
chr12_16355390_16355419	BB	DD	BB	BB	DD	DD	DD	DD	BB	DD	BB	BB	BB	BB	DD	DD	DD	DD	DD	DD	BB	BB	BB	BB	DD	DD	DD	BB	BB	DD	DD	DD	DD	DD	DD	BB	BB	BB	BB	BB	BB	DD	BB	DD	BB	BB	BB	BB	BB
chr12_16355513_16355536	BB	DD	BB	BB	DD	DD	DD	DD	BB	DD	BB	BB	BB	BB	DD	DD	DD	DD	DD	DD	BB	BB	BB	BB	DD	DD	DD	BB	BB	DD	DD	DD	DD	DD	DD	BB	BB	BB	BB	BB	BB	DD	BB	DD	BB	BB	BB	BB	BB
chr12_16376209_16376226	BB	DD	BB	BB	DD	DD	DD	DD	BB	DD	BB	BB	BB	BB	DD	DD	DD	DD	DD	DD	BB	BB	BB	BB	dn	DD	DD	BB	BB	DD	DD	DD	DD	DD	DD	BB	BB	BB	BB	BB	BB	DD	BB	DD	BB	BB	BB	BB	BB
chr12_16404683_16404702	BB	DD	BB	BB	DD	DD	DD	DD	BB	DD	BB	BB	BB	BB	DD	DD	DD	DD	DD	DD	BB	BB	BB	BB	DD	DD	DD	BB	BB	DD	DD	DD	DD	DD	DD	BB	BB	BB	BB	BB	BB	DD	BB	DD	BB	BB	BB	BB	BB
chr12_16427673_16427716	BB	DD	BB	BB	DD	DD	DD	DD	BB	DD	BB	BB	BB	BB	DD	DD	DD	DD	DD	DD	BB	BB	BB	BB	DD	DD	DD	BB	BB	DD	DD	DD	DD	DD	DD	BB	BB	BB	BB	BB	BB	DD	BB	DD	BB	BB	BB	BB	BB
chr12_16461879_16461890	BB	DD	BB	BB	DD	DD	dd	dd	BB	dd	BB	BB	BB	BB	dd	dd	DD	DD	dd	dd	BB	BB	BB	BB	dd	dd	DD	BB	BB	DD	dd	DD	dd	DD	DD	BB	BB	BB	BB	BB	BB	dd	BB	dd	BB	BB	BB	BB	BB
chr12_16461905_16461920	BB	DD	BB	BB	DD	DD	DD	DD	BB	DD	BB	BB	BB	BB	DD	DD	DD	DD	DD	DD	BB	BB	BB	BB	DD	DD	DD	BB	BB	DD	DD	DD	DD	DD	DD	BB	BB	BB	BB	BB	BB	DD	BB	DD	BB	BB	BB	BB	BB
chr12_16464996_16465027	BB	DD	BB	BB	DD	DD	DD	DD	BB	DD	BB	BB	BB	BB	DD	DD	DD	DD	DD	DD	BB	BB	BB	BB	DD	DD	DD	BB	BB	DD	DD	DD	DD	DD	DD	BB	BB	BB	BB	BB	BB	DD	BB	DD	BB	BB	BB	BB	BB
chr12_16475148_16475162	BB	DD	BB	BB	DD	DD	DD	DD	BB	DD	BB	BB	BB	BB	DD	DD	DD	DD	DD	DD	BB	BB	BB	BB	DD	DD	DD	BB	BB	DD	DD	DD	DD	DD	DD	BB	BB	BB	BB	BB	BB	DD	BB	DD	BB	BB	BB	BB	BB
chr12_16475340_16475387	NN	BB	NN	NN	DD	DD	BB	DD	NN	BB	NN	NN	NN	NN	DD	DD	NA	DD	NA	DD	NN	nn	NA	NN	NA	NA	DD	NN	NN	DD	NA	NA	DD	DD	DD	BB	NA	BB	NA	NN	NN	NA	BB	NA	NA	NA	BB	NA	NA
chr12_16475492_16475507	BB	DD	BB	BB	DD	DD	DD	DD	BB	DD	BB	BB	BB	BB	DD	DD	DD	DD	DD	DD	BB	BB	BB	BB	DD	DD	DD	BB	BB	DD	DD	DD	DD	DD	DD	BB	BB	BB	BB	BB	BB	DD	BB	DD	BB	BB	BB	BB	BB
chr12_16518504_16518551	NN	DD	BB	NN	DD	DD	DD	DD	BB	DD	BB	BB	BB	BB	NA	DD	NA	DD	NA	NA	NA	BB	BB	NN	NA	NA	NA	BB	BB	NA	NA	NA	DD	NA	NA	bn	BB	BB	BB	BB	BB	DD	bn	DD	NA	NA	BB	BB	BB
chr12_16530396_16530425	BB	DD	BB	BB	DD	DD	DD	DD	BB	DD	BB	BB	BB	BB	DD	DD	DD	DD	DD	DD	BB	BB	BB	BB	DD	DD	DD	BB	BB	DD	DD	DD	DD	DD	DD	BB	BB	BB	BB	BB	BB	DD	BB	DD	BB	BB	BB	BB	BB
chr12_16538290_16538313	BB	DD	BB	BB	DD	DD	DD	DD	BB	DD	BB	BB	BB	BB	DD	DD	DD	DD	DD	DD	BB	BB	BB	BB	DD	DD	DD	BB	BB	DD	DD	DD	DD	DD	DD	BB	BB	BB	BB	BB	BB	DD	BB	DD	BB	BB	BB	BB	BB
chr12_16555476_16555490	BB	DD	BB	BB	DD	DD	DD	DD	BB	DD	BB	BB	BB	BB	DD	DD	DD	DD	DD	DD	BB	BB	BB	BB	DD	DD	DD	BB	BB	DD	DD	DD	DD	DD	DD	BB	BB	BB	BB	BB	BB	DD	BB	DD	BB	BB	BB	BB	BB
chr12_16562040_16562083	BB	DD	BB	BB	DD	DD	DD	DD	BB	DD	BB	BB	BB	BB	DD	DD	DD	DD	DD	DD	BB	BB	BB	BB	DD	DD	DD	BB	BB	DD	DD	DD	DD	DD	DD	BB	BB	BB	BB	BB	BB	DD	BB	DD	BB	BB	BB	BB	BB
chr12_16589145_16589159	BB	DD	BB	BB	DD	DD	DD	DD	BB	DD	BB	BB	BB	BB	DD	DD	DD	DD	DD	DD	BB	BB	BB	BB	DD	DD	DD	BB	BB	DD	DD	DD	DD	DD	DD	BB	BB	BB	BB	BB	BB	DD	BB	DD	BB	BB	BB	BB	BB
chr12_16603331_16603354	BB	dd	BB	BB	DD	DD	DD	DD	BB	DD	BB	BB	BB	BB	dd	DD	DD	DD	DD	DD	BB	BB	BB	BB	DD	DD	dd	BB	BB	dn	DD	dd	DD	DD	DD	BB	BB	BB	BB	BB	BB	DD	BB	DD	BB	BB	BB	BB	BB
chr12_16606281_16606296	BB	DD	BB	BB	DD	DD	DD	DD	BB	DD	BB	BB	BB	BB	DD	DD	DD	DD	DD	DD	BB	BB	BB	BB	DD	DD	DD	BB	BB	DD	DD	DD	DD	DD	DD	BB	BB	BB	BB	BB	BB	DD	BB	DD	BB	BB	BB	BB	BB
chr12_16608165_16608176	BB	DD	BB	BB	DD	DD	DD	DD	BB	DD	BB	BB	BB	BB	DD	DD	DD	DD	DD	DD	BB	BB	BB	BB	DD	DD	DD	BB	BB	DD	DD	DD	DD	DD	DD	BB	BB	BB	BB	BB	BB	DD	BB	DD	BB	BB	BB	BB	BB
chr12_16629938_16629967	BB	DD	BB	BB	DD	DD	DD	DD	BB	DD	BB	BB	BB	BB	DD	DD	DD	DD	DD	DD	BB	BB	BB	BB	DD	DD	DD	BB	BB	DD	DD	DD	DD	DD	DD	BB	BB	BB	BB	BB	BB	DD	BB	DD	BB	BB	BB	BB	BB
chr12_16681968_16681979	FF	DD	FF	FF	df	df	df	df	FF	FF	FF	FF	FF	FF	df	df	df	df	df	df	FF	FF	FF	FF	df	DD	df	FF	FF	df	DD	df	df	df	df	FF	FF	FF	FF	FF	FF	df	FF	df	FF	FF	FF	FF	FF
chr12_16701487_16701498	BB	DD	BB	BB	DD	DD	DD	DD	BB	BB	BB	BB	BB	BB	DD	DD	DD	DD	DD	DD	BB	BB	BB	BB	DD	DD	DD	BB	BB	DD	DD	DD	DD	DD	DD	BB	BB	BB	BB	BB	BB	DD	BB	DD	BB	BB	BB	BB	BB
chr12_16706868_16706882	BB	DD	BB	BB	DD	DD	DD	DD	BB	BB	BB	BB	BB	BB	DD	DD	DD	DD	DD	DD	BB	BB	BB	BB	DD	DD	DD	BB	BB	DD	DD	DD	DD	DD	DD	BB	BB	BB	BB	BB	BB	DD	BB	DD	BB	BB	BB	BB	BB
chr12_16717373_16717387	BB	DD	BB	BB	DD	DD	DD	DD	BB	BB	BB	BB	BB	BB	DD	DD	DD	DD	DD	DD	BB	BB	BB	BB	DD	DD	DD	BB	BB	DD	DD	DD	DD	DD	DD	BB	BB	BB	BB	BB	BB	DD	BB	DD	BB	BB	BB	BB	BB
chr12_16740141_16740191	BB	DD	BB	BB	DD	DD	DD	DD	BB	BB	BB	BB	BB	BB	DD	DD	DD	DD	DD	DD	BB	BB	BB	BB	DD	DD	DD	BB	BB	DD	DD	DD	DD	DD	DD	BB	BB	BB	BB	BB	BB	DD	BB	DD	BB	BB	BB	BB	BB
chr12_16748366_16748377	BB	DD	BB	BB	DD	DD	DD	DD	BB	BB	BB	BB	BB	BB	DD	DD	DD	DD	DD	DD	BB	BB	BB	BB	DD	DD	DD	BB	BB	DD	DD	DD	DD	DD	DD	BB	BB	BB	BB	BB	BB	DD	BB	DD	BB	BB	BB	BB	BB
chr12_16751106_16751130	BB	DD	BB	BB	DD	DD	DD	DD	BB	BB	BB	BB	BB	BB	DD	DD	DD	DD	DD	DD	BB	BB	BB	BB	DD	DD	DD	BB	BB	DD	DD	DD	DD	DD	DD	BB	BB	BB	BB	BB	BB	DD	BB	DD	BB	BB	BB	BB	BB
chr12_16758162_16758193	BB	DD	BB	BB	DD	DD	DD	DD	BB	BB	BB	BB	BB	BB	DD	DD	DD	DD	DD	DD	BB	BB	BB	BB	DD	DD	DD	BB	BB	DD	DD	DD	DD	DD	DD	BB	BB	BB	BB	BB	BB	DD	BB	DD	BB	BB	BB	BB	BB
chr12_16758587_16758630	BB	DD	BB	BB	DD	DD	DD	DD	BB	BB	BB	BB	BB	BB	DD	DD	DD	DD	DD	DD	BB	BB	BB	BB	DD	DD	DD	BB	BB	DD	DD	DD	DD	DD	DD	BB	BB	BB	BB	BB	BB	DD	BB	DD	BB	BB	BB	BB	BB
chr12_16762725_16762736	BB	DD	BB	BB	DD	DD	DD	DD	BB	BB	BB	BB	BB	BB	DD	DD	DD	DD	DD	DD	BB	BB	BB	BB	DD	DD	DD	BB	BB	DD	DD	DD	DD	DD	DD	BB	BB	BB	BB	BB	BB	DD	BB	DD	BB	BB	BB	BB	BB
chr12_16781933_16781956	BB	DD	BB	BB	DD	DD	DD	DD	BB	BB	BB	BB	BB	BB	DD	DD	DD	DD	DD	DD	BB	BB	BB	BB	DD	DD	DD	BB	BB	DD	DD	DD	DD	DD	DD	BB	BB	BB	BB	BB	BB	DD	BB	DD	BB	BB	BB	BB	BB
chr12_16785143_16785160	BB	DD	BB	BB	DD	DD	DD	DD	BB	BB	BB	BB	BB	BB	DD	DD	DD	DD	DD	DD	BB	BB	BB	BB	DD	DD	DD	BB	BB	DD	DD	DD	DD	DD	DD	BB	BB	BB	BB	BB	BB	DD	BB	DD	BB	BB	BB	BB	BB
chr12_16796264_16796275	BB	DD	BB	BB	DD	DD	DD	DD	BB	BB	BB	BB	BB	BB	DD	DD	DD	DD	DD	DD	BB	BB	BB	BB	DD	DD	DD	BB	BB	DD	DD	DD	DD	DD	DD	BB	BB	BB	BB	BB	BB	DD	BB	DD	BB	BB	BB	BB	BB
chr12_16801732_16801746	BB	DD	BB	BB	DD	DD	DD	DD	BB	BB	BB	BB	BB	BB	DD	DD	DD	DD	DD	DD	BB	BB	BB	BB	DD	DD	DD	BB	BB	DD	DD	DD	DD	DD	DD	BB	BB	BB	BB	BB	BB	DD	BB	DD	BB	BB	BB	BB	BB
chr12_16817772_16817803	BB	DD	BB	BB	DD	NA	DD	DD	BB	BB	BB	BB	BB	BB	NA	DD	DD	DD	DD	DD	BB	BB	BB	BB	DD	NA	DD	BB	BB	DD	DD	DD	DD	DD	DD	BB	BB	bn	BB	BB	BB	DD	BB	DD	BB	NA	bn	BB	BB
chr12_16857468_16857479	BB	DD	BB	BB	DD	DD	DD	DD	BB	BB	BB	BB	BB	BB	DD	DD	DD	DD	DD	DD	BB	BB	BB	BB	DD	bd	DD	BB	BB	DD	DD	dn	DD	DD	DD	BB	BB	BB	BB	BB	BB	DD	BB	DD	BB	BB	BB	BB	BB
chr12_16872582_16872599	BB	DD	BB	BB	DD	DD	DD	DD	BB	BB	BB	BB	BB	BB	DD	DD	DD	DD	DD	DD	BB	BB	BB	BB	DD	DD	DD	BB	BB	DD	DD	DD	DD	DD	DD	BB	BB	BB	BB	BB	BB	DD	BB	DD	BB	BB	BB	BB	BB
chr12_16892485_16892500	BB	DD	BB	BB	DD	DD	DD	DD	BB	BB	BB	BB	BB	BB	DD	DD	DD	DD	DD	DD	BB	BB	BB	BB	DD	DD	DD	BB	BB	DD	DD	DD	DD	DD	DD	BB	BB	BB	BB	BB	BB	DD	BB	DD	BB	BB	BB	BB	BB
chr12_16909907_16909918	BB	DD	BB	BB	DD	DD	DD	DD	BB	BB	BB	BB	BB	BB	DD	DD	DD	DD	DD	DD	BB	BB	BB	BB	DD	DD	DD	BB	BB	DD	DD	DD	DD	DD	DD	BB	BB	BB	BB	BB	BB	DD	BB	DD	BB	BB	BB	BB	BB
chr12_16922119_16922136	BB	DD	BB	BB	DD	DD	DD	DD	BB	BB	BB	BB	BB	BB	DD	DD	DD	DD	DD	DD	BB	BB	BB	BB	DD	DD	DD	BB	BB	DD	DD	DD	DD	DD	DD	BB	BB	BB	BB	BB	BB	DD	BB	DD	BB	BB	BB	BB	BB
chr12_16929787_16929798	BB	DD	BB	BB	DD	DD	DD	DD	BB	BB	BB	BB	BB	BB	DD	DD	DD	DD	DD	DD	BB	BB	BB	BB	DD	DD	DD	BB	BB	DD	DD	DD	DD	DD	DD	BB	BB	BB	BB	BB	BB	DD	BB	DD	BB	BB	BB	BB	BB
chr12_16939612_16939639	BB	DD	BB	BB	DD	DD	DD	DD	BB	BB	BB	BB	bn	BB	DD	DD	DD	DD	DD	DD	BB	BB	BB	BB	DD	DD	DD	BB	BB	DD	DD	DD	DD	DD	DD	BB	BB	BB	BB	BB	BB	DD	BB	DD	BB	BB	BB	BB	BB
chr12_16943801_16943836	BB	DD	BB	BB	DD	DD	DD	DD	BB	BB	BB	BB	BB	BB	DD	DD	DD	DD	DD	DD	BB	BB	BB	BB	DD	DD	DD	BB	BB	DD	DD	DD	DD	DD	DD	BB	BB	BB	BB	BB	BB	DD	BB	DD	BB	BB	bn	BB	BB
chr12_16947733_16947746	BB	DD	BB	BB	DD	DD	DD	DD	BB	BB	BB	BB	BB	BB	DD	DD	DD	DD	DD	DD	BB	BB	BB	BB	DD	DD	DD	BB	BB	DD	DD	DD	DD	DD	DD	BB	BB	BB	BB	BB	BB	DD	BB	DD	BB	BB	BB	BB	BB
chr12_16978719_16978746	BB	DD	BB	BB	DD	DD	NN	DD	BB	BB	BB	BB	BB	BB	DD	DD	DD	DD	DD	dn	NA	BB	BB	BB	DD	NA	DD	BB	BB	DD	DD	DD	NN	DD	DD	BB	BB	BB	BB	BB	NA	DD	NA	DD	BB	BB	BB	BB	BB
chr12_17005005_17005016	BB	DD	BB	BB	DD	DD	DD	DD	BB	BB	BB	BB	BB	BB	DD	DD	DD	DD	DD	DD	BB	BB	BB	BB	DD	DD	DD	BB	BB	DD	DD	DD	DD	DD	DD	BB	BB	BB	BB	BB	BB	DD	BB	DD	BB	BB	BB	BB	BB
chr12_17018066_17018080	BB	DD	BB	BB	DD	DD	DD	DD	BB	BB	BB	BB	BB	BB	DD	DD	DD	DD	DD	DD	BB	BB	BB	BB	DD	DD	DD	BB	BB	DD	DD	DD	DD	DD	DD	BB	BB	BB	BB	BB	BB	DD	BB	DD	BB	BB	BB	BB	BB
chr12_17022244_17022259	BB	DD	BB	BB	DD	DD	DD	DD	BB	BB	BB	BB	BB	BB	DD	DD	DD	DD	DD	DD	BB	BB	BB	BB	DD	DD	DD	BB	BB	DD	DD	DD	DD	DD	DD	BB	BB	BB	BB	BB	BB	DD	BB	DD	BB	BB	BB	BB	BB
chr12_17031928_17031939	FF	df	FF	FF	df	df	df	df	FF	FF	FF	FF	FF	FF	df	df	df	df	df	df	FF	FF	FF	FF	df	df	df	FF	FF	df	df	df	df	df	df	FF	FF	FF	FF	FF	FF	df	FF	df	FF	FF	FF	FF	FF
chr12_17031955_17031986	BB	dd	BB	BB	dd	dd	dd	dd	BB	BB	BB	BB	BB	BB	dd	dd	dd	dd	dd	dd	BB	BB	BB	BB	dd	dd	dd	BB	BB	dd	dd	dd	dd	dd	dd	BB	BB	BB	BB	BB	BB	dd	BB	dd	BB	BB	BB	BB	BB
chr12_17039205_17039240	BB	dd	NA	BB	NA	dd	dd	dd	NA	BB	BB	BB	BB	BB	dd	dd	dd	dd	NA	dd	NA	BB	NN	bn	dd	NA	dd	bn	BB	dd	NA	dd	dd	dd	dd	BB	NA	BB	BB	BB	NA	dd	BB	dd	BB	BB	BB	BB	NA
chr12_17056377_17056396	FF	df	FF	FF	df	df	DD	df	FF	FF	FF	FF	FF	FF	DD	df	df	df	df	df	FF	FF	FF	FF	df	df	df	FF	FF	df	df	df	df	df	df	FF	FF	FF	FF	FF	df	df	FF	df	FF	FF	FF	FF	FF
chr12_17056399_17056418	BB	DD	BB	BB	DD	DD	DD	DD	BB	BB	BB	BB	BB	BB	DD	DD	DD	DD	DD	DD	BB	BB	BB	BB	DD	DD	DD	BB	BB	DD	DD	DD	DD	DD	DD	BB	BB	BB	BB	BB	bd	DD	BB	DD	BB	BB	BB	BB	BB
chr12_17071628_17071641	FF	df	FF	FF	df	df	df	df	FF	FF	FF	FF	FF	FF	DD	df	df	df	df	df	FF	FF	FF	FF	df	df	df	FF	FF	df	df	df	DD	df	df	FF	FF	FF	FF	FF	FF	df	FF	df	FF	FF	FF	FF	FF
chr12_17110853_17110892	BB	DD	BB	BB	DD	DD	DD	DD	BB	BB	BB	BB	BB	BB	DD	DD	DD	DD	DD	DD	BB	BB	BB	BB	DD	DD	DD	BB	BB	DD	DD	DD	DD	DD	DD	BB	BB	BB	BB	BB	BB	DD	BB	DD	BB	BB	BB	BB	BB
chr12_17130982_17130993	BB	DD	BB	BB	DD	DD	DD	DD	BB	BB	BB	BB	BB	BB	DD	DD	DD	DD	DD	DD	BB	BB	bd	BB	DD	DD	DD	BB	BB	DD	DD	DD	DD	DD	DD	BB	BB	BB	BB	BB	BB	DD	BB	DD	BB	BB	BB	BB	BB
chr12_17137398_17137421	BB	DD	BB	BB	DD	DD	DD	DD	BB	BB	BB	BB	BB	BB	DD	DD	DD	DD	DD	DD	BB	BB	BB	BB	DD	DD	DD	BB	BB	DD	DD	DD	DD	DD	DD	BB	BB	BB	BB	BB	BB	DD	BB	DD	BB	BB	BB	BB	BB
chr12_17162146_17162163	BB	DD	BB	BB	DD	DD	DD	DD	BB	BB	BB	BB	BB	BB	DD	DD	DD	DD	DD	DD	BB	BB	BB	BB	DD	DD	DD	BB	BB	DD	DD	DD	DD	DD	DD	BB	BB	BB	BB	BB	BB	DD	BB	DD	BB	BB	BB	BB	BB
chr12_17178258_17178275	BB	DD	BB	BB	DD	DD	DD	DD	BB	BB	BB	BB	BB	BB	DD	DD	DD	DD	DD	DD	BB	BB	BB	BB	DD	DD	DD	BB	BB	DD	DD	DD	DD	DD	DD	BB	BB	BB	BB	bd	BB	DD	BB	DD	BB	BB	BB	BB	BB
chr12_17207621_17207644	BB	DD	BB	BB	DD	DD	DD	DD	BB	BB	BB	BB	BB	BB	DD	DD	DD	DD	DD	DD	BB	BB	BB	BB	DD	DD	DD	BB	BB	DD	DD	DD	DD	DD	DD	BB	BB	BB	BB	BB	BB	DD	BB	DD	BB	BB	BB	BB	BB
chr12_17214608_17214625	BB	DD	BB	BB	DD	DD	DD	DD	BB	BB	BB	BB	BB	BB	DD	DD	DD	DD	DD	DD	BB	BB	BB	BB	DD	DD	DD	BB	BB	DD	DD	DD	dn	DD	DD	BB	BB	BB	BB	BB	BB	DD	BB	DD	BB	BB	BB	BB	BB
chr12_17215178_17215187	BB	DD	BB	BB	DD	DD	DD	DD	BB	BB	BB	BB	BB	BB	DD	DD	DD	DD	DD	DD	BB	BB	BB	BB	DD	DD	DD	BB	BB	DD	DD	DD	DD	DD	DD	BB	BB	BB	BB	BB	BB	DD	BB	DD	BB	BB	BB	BB	BB
chr12_17227745_17227762	BB	DD	BB	BB	dd	dd	dd	dd	BB	BB	BB	BB	BB	BB	dd	DD	dd	DD	dd	dd	BB	BB	BB	BB	dd	dd	DD	BB	BB	dd	DD	dd	dd	dd	dd	BB	BB	BB	BB	BB	BB	DD	BB	dd	BB	BB	BB	BB	BB
chr12_17227768_17227791	BB	dd	BB	BB	dd	dd	dd	dd	BB	BB	BB	BB	BB	BB	dd	dd	dd	dd	DD	dd	BB	BB	BB	BB	dd	dd	dd	BB	BB	dd	DD	dd	dd	dd	dd	BB	BB	BB	BB	BB	BB	DD	BB	dd	BB	BB	BB	BB	BB
chr12_17252553_17252576	BB	DD	BB	BB	DD	DD	DD	DD	BB	BB	BB	BB	BB	BB	DD	DD	DD	DD	DD	DD	BB	BB	BB	BB	DD	DD	DD	BB	BB	DD	DD	DD	DD	DD	DD	BB	BB	BB	BB	BB	BB	DD	BB	DD	BB	BB	BB	BB	BB
chr12_17272440_17272451	BB	DD	BB	BB	DD	DD	DD	DD	BB	BB	BB	BB	BB	BB	DD	DD	DD	DD	DD	DD	BB	BB	BB	BB	DD	DD	DD	BB	BB	DD	DD	DD	DD	DD	DD	BB	BB	BB	BB	BB	BB	DD	BB	DD	BB	BB	BB	BB	BB
chr12_17281834_17281848	BB	DD	BB	BB	DD	DD	DD	DD	BB	BB	BB	BB	BB	BB	DD	DD	DD	DD	DD	DD	BB	BB	BB	BB	DD	DD	DD	BB	BB	DD	DD	DD	DD	DD	DD	BB	BB	BB	BB	BB	BB	DD	BB	DD	BB	BB	BB	BB	BB
chr12_17282015_17282029	BB	DD	BB	BB	DD	DD	DD	DD	BB	BB	BB	BB	BB	BB	DD	DD	DD	DD	DD	DD	BB	BB	BB	BB	DD	DD	DD	BB	BB	DD	DD	DD	DD	DD	DD	BB	BB	BB	BB	BB	BB	DD	BB	DD	BB	BB	BB	BB	BB
chr12_17296864_17296903	BB	DD	BB	NA	DD	DD	DD	DD	NA	BB	BB	BB	BB	BB	DD	DD	DD	DD	DD	DD	NA	BB	BB	BB	DD	DD	DD	BB	BB	DD	NA	DD	DD	DD	DD	NA	NA	BB	BB	BB	NA	DD	BB	DD	BB	NA	NA	BB	BB
chr12_17317656_17317667	BB	DD	BB	BB	DD	DD	DD	DD	BB	BB	BB	BB	BB	BB	dn	DD	DD	DD	DD	DD	BB	BB	BB	BB	DD	DD	DD	BB	BB	DD	DD	DD	DD	DD	DD	BB	BB	BB	BB	BB	BB	DD	BB	DD	BB	BB	BB	BB	BB
chr12_17320152_17320179	FF	FF	NA	FF	FF	FF	FF	FF	FF	FF	FF	FF	FF	FF	FF	FF	FF	FF	FF	FF	FF	FF	FF	FF	FF	FF	FF	FF	FF	FF	FF	FF	FF	FF	FF	FF	FF	FF	FF	FF	FF	FF	FF	FF	FF	FF	FF	FF	FF
chr12_17322571_17322585	BB	DD	BB	BB	DD	DD	DD	DD	BB	BB	BB	BB	BB	BB	DD	DD	DD	DD	DD	DD	BB	BB	BB	BB	DD	DD	DD	BB	BB	DD	DD	DD	DD	DD	DD	BB	BB	BB	BB	BB	BB	DD	BB	DD	BB	BB	BB	BB	BB
chr12_17325652_17325667	FF	DD	FF	FF	df	DD	DD	df	FF	FF	FF	FF	FF	FF	df	df	DD	df	df	DD	FF	FF	FF	FF	df	DD	DD	FF	FF	df	df	df	DD	df	df	FF	FF	FF	FF	FF	FF	df	FF	df	FF	FF	FF	FF	FF
chr12_17331118_17331133	BB	DD	BB	BB	DD	DD	DD	DD	BB	BB	BB	BB	BB	BB	DD	DD	DD	DD	DD	DD	BB	BB	BB	BB	DD	DD	DD	BB	BB	DD	DD	DD	DD	DD	DD	BB	BB	BB	BB	BB	BB	DD	BB	DD	BB	BB	BB	BB	BB
chr12_17332503_17332514	BB	DD	BB	BB	DD	DD	DD	DD	BB	BB	BB	BB	BB	BB	DD	DD	DD	DD	DD	DD	BB	BB	BB	BB	DD	DD	DD	BB	BB	DD	DD	DD	DD	DD	DD	BB	BB	BB	BB	BB	BB	DD	BB	DD	BB	BB	BB	BB	BB
chr12_17347460_17347479	BB	DD	BB	BB	DD	DD	DD	DD	BB	BB	BB	BB	BB	BB	DD	dn	DD	DD	DD	DD	BB	BB	BB	BB	DD	DD	DD	BB	BB	DD	DD	DD	DD	DD	DD	BB	BB	BB	BB	BB	BB	DD	BB	DD	BB	BB	BB	BB	BB
chr12_17364404_17364423	NN	FF	NA	FF	FF	FF	FF	FF	FF	NA	FF	FF	FF	FF	FF	FF	FF	FF	FF	FF	FF	FF	FF	FF	FF	FF	FF	FF	FF	FF	FF	FF	FF	FF	FF	FF	FF	FF	FF	FF	FF	FF	FF	FF	FF	NA	FF	FF	FF
chr12_17366448_17366462	BB	DD	BB	BB	DD	DD	DD	DD	BB	BB	BB	BB	BB	BB	DD	DD	DD	DD	DD	DD	BB	BB	BB	BB	DD	DD	DD	BB	BB	DD	DD	DD	DD	DD	DD	BB	BB	BB	BB	BB	BB	DD	BB	DD	BB	BB	BB	BB	BB
chr12_17372328_17372357	BB	DD	BB	BB	DD	DD	DD	DD	BB	BB	BB	BB	BB	BB	DD	DD	DD	DD	DD	DD	BB	BB	BB	BB	DD	DD	DD	BB	BB	DD	DD	DD	DD	DD	DD	BB	BB	BB	BB	BB	BB	DD	BB	DD	BB	BB	BB	BB	BB
chr12_17385304_17385343	BB	DD	BB	BB	DD	DD	DD	DD	BB	BB	NN	BB	BB	BB	DD	DD	DD	DD	DD	DD	NA	bn	BB	BB	DD	DD	NA	bn	BB	DD	DD	DD	DD	DD	DD	BB	BB	BB	BB	NN	BB	DD	BB	DD	BB	NA	BB	BB	BB
chr12_17388954_17388993	NN	DD	BB	BB	DD	DD	DD	DD	BB	BB	BB	BB	BB	BB	DD	DD	DD	DD	DD	DD	BB	BB	BB	BB	DD	DD	DD	BB	BB	DD	DD	DD	DD	DD	DD	BB	BB	NA	BB	BB	BB	DD	BB	DD	BB	BB	BB	BB	BB
chr12_17429739_17429758	BB	DD	BB	BB	DD	DD	DD	DD	BB	BB	BB	BB	BB	BB	DD	DD	DD	DD	DD	DD	BB	BB	BB	BB	DD	DD	DD	BB	BB	DD	DD	DD	DD	DD	DD	BB	BB	BB	BB	BB	BB	DD	BB	DD	BB	BB	BB	BB	BB
chr12_17442187_17442230	BB	DD	BB	BB	DD	DD	DD	DD	BB	BB	BB	BB	BB	BB	DD	DD	DD	DD	DD	DD	BB	bn	BB	BB	DD	DD	DD	BB	BB	DD	DD	DD	DD	DD	DD	BB	BB	BB	BB	BB	BB	DD	BB	DD	BB	BB	BB	BB	BB
chr12_17466553_17466564	BB	DD	BB	BB	DD	DD	DD	DD	BB	BB	BB	BB	BB	BB	DD	DD	DD	DD	DD	DD	BB	BB	BB	BB	DD	DD	DD	BB	BB	DD	DD	DD	DD	DD	DD	BB	BB	BB	BB	BB	BB	DD	BB	DD	BB	BB	BB	BB	BB
chr12_17480181_17480205	BB	DD	BB	BB	DD	DD	DD	DD	BB	BB	BB	BB	BB	BB	DD	DD	DD	DD	DD	DD	BB	BB	BB	BB	DD	DD	DD	BB	BB	DD	DD	DD	DD	DD	DD	BB	BB	BB	BB	BB	BB	DD	BB	DD	BB	BB	BB	BB	BB
chr12_17516378_17516437	BB	DD	BB	BB	DD	DD	DD	DD	bn	BB	BB	bn	BB	BB	DD	DD	DD	DD	DD	DD	BB	BB	BB	BB	DD	DD	DD	BB	BB	DD	DD	DD	DD	DD	DD	bn	BB	BB	BB	BB	BB	DD	BB	DD	BB	BB	BB	BB	BB
chr12_17519778_17519821	NA	NA	bn	BB	NA	nn	dd	NA	NN	bn	bn	BB	BB	NA	dd	dd	dd	dd	dd	dd	bn	NA	NN	BB	dd	NA	dd	bn	NA	NA	dd	dd	NA	dd	dd	BB	NA	BB	BB	NA	BB	dd	BB	dd	BB	BB	BB	BB	bd
chr12_17521895_17521908	BB	dd	BB	BB	dd	dd	dn	dd	BB	BB	BB	BB	BB	BB	DD	dd	dd	dd	dd	dd	BB	BB	BB	BB	dd	dd	dd	BB	BB	dd	DD	DD	bd	dd	dd	bn	BB	BB	BB	BB	BB	DD	BB	dd	BB	BB	BB	BB	BB
chr12_17567363_17567382	BB	DD	BB	BB	DD	DD	DD	DD	BB	BB	BB	BB	BB	BB	DD	DD	dn	DD	DD	DD	BB	BB	BB	BB	DD	DD	DD	BB	BB	DD	DD	DD	DD	DD	DD	bn	BB	BB	BB	BB	BB	DD	BB	DD	BB	BB	BB	BB	BB
chr12_17567600_17567613	BB	DD	BB	BB	DD	DD	DD	DD	BB	BB	BB	BB	BB	BB	DD	DD	DD	DD	DD	DD	BB	BB	BB	BB	DD	DD	DD	BB	BB	DD	DD	DD	DD	DD	DD	BB	BB	BB	BB	BB	BB	DD	BB	DD	BB	BB	BB	BB	BB
chr12_17581791_17581822	BB	DD	BB	BB	DD	DD	DD	DD	BB	BB	BB	BB	BB	BB	DD	DD	DD	DD	DD	DD	BB	BB	BB	BB	DD	DD	DD	BB	BB	DD	DD	DD	DD	DD	DD	BB	BB	BB	BB	BB	BB	DD	BB	DD	BB	BB	BB	BB	BB
chr12_17591068_17591087	BB	DD	BB	BB	DD	DD	DD	DD	BB	BB	BB	BB	BB	BB	DD	DD	DD	DD	DD	DD	BB	BB	BB	BB	DD	DD	DD	BB	BB	DD	DD	DD	DD	DD	DD	BB	BB	BB	BB	BB	BB	DD	BB	DD	BB	BB	BB	BB	BB
chr12_17597160_17597183	BB	DD	bn	BB	DD	DD	DD	DD	BB	BB	BB	BB	BB	BB	DD	DD	DD	DD	DD	DD	BB	BB	BB	BB	DD	DD	DD	BB	BB	DD	DD	DD	DD	DD	DD	BB	BB	BB	BB	BB	BB	DD	BB	DD	BB	bn	BB	BB	BB
chr12_17600361_17600396	BB	DD	BB	BB	DD	DD	DD	DD	BB	BB	BB	BB	BB	BB	DD	DD	DD	DD	DD	DD	BB	BB	BB	BB	DD	DD	DD	BB	BB	DD	DD	DD	DD	DD	DD	BB	BB	BB	BB	BB	BB	DD	BB	DD	BB	BB	BB	BB	BB
chr12_17624289_17624324	BB	DD	BB	BB	DD	DD	DD	DD	BB	BB	BB	BB	BB	BB	DD	DD	DD	DD	DD	DD	BB	BB	BB	BB	DD	DD	DD	BB	BB	DD	DD	DD	DD	DD	DD	BB	BB	BB	BB	BB	BB	DD	BB	DD	BB	BB	BB	BB	BB
chr12_17626901_17626915	BB	DD	BB	BB	DD	DD	DD	DD	BB	BB	BB	BB	BB	BB	DD	DD	DD	DD	DD	DD	BB	BB	BB	BB	DD	DD	DD	BB	BB	DD	DD	DD	DD	DD	DD	BB	BB	BB	BB	BB	BB	DD	BB	DD	BB	BB	BB	BB	BB
chr12_17661245_17661258	BB	DD	BB	BB	DD	DD	DD	DD	BB	BB	BB	BB	BB	BB	DD	DD	DD	DD	DD	DD	BB	BB	BB	BB	DD	DD	DD	BB	BB	DD	DD	DD	DD	DD	DD	BB	BB	BB	BB	BB	BB	DD	BB	DD	BB	BB	BB	BB	BB
chr12_17678077_17678108	BB	DD	BB	BB	DD	NA	DD	DD	BB	BB	BB	BB	BB	BB	DD	DD	DD	DD	DD	DD	BB	BB	BB	BB	DD	DD	DD	BB	BB	DD	DD	DD	DD	DD	DD	BB	BB	BB	BB	BB	BB	DD	BB	DD	BB	BB	BB	BB	BB
chr12_17685697_17685748	FF	FF	FF	NA	NA	FF	FF	FF	FF	FF	NA	FF	FF	FF	FF	FF	NA	NA	fn	NN	FF	FF	FF	FF	NA	NA	FF	NA	FF	NA	FF	FF	FF	NA	FF	NA	FF	FF	FF	NA	NA	FF	NA	FF	FF	fn	FF	FF	FF
chr12_17706620_17706655	FF	FF	FF	NA	FF	FF	FF	FF	FF	FF	FF	FF	FF	FF	FF	FF	NN	fn	FF	FF	NA	FF	FF	FF	FF	NA	FF	FF	FF	FF	FF	FF	FF	FF	FF	NA	NA	FF	NA	FF	NA	FF	FF	FF	FF	FF	FF	FF	FF
chr12_17722633_17722646	BB	dn	BB	BB	DD	DD	DD	DD	BB	BB	BB	BB	BB	BB	DD	dn	DD	DD	DD	DD	BB	BB	BB	BB	DD	DD	DD	BB	BB	DD	DD	DD	DD	DD	DD	BB	BB	BB	BB	BB	BB	DD	BB	dn	BB	BB	BB	BB	BB
chr12_17723514_17723531	BB	DD	BB	BB	DD	DD	DD	DD	BB	BB	BB	BB	BB	BB	DD	DD	DD	DD	DD	DD	BB	BB	BB	BB	DD	DD	DD	BB	BB	DD	DD	DD	DD	DD	DD	BB	BB	BB	BB	BB	BB	DD	BB	DD	BB	BB	BB	BB	BB
chr12_17725223_17725234	FF	df	FF	FF	df	df	df	df	FF	FF	FF	FF	FF	FF	df	df	df	df	df	df	FF	FF	FF	FF	df	df	df	FF	FF	df	df	df	df	df	df	FF	FF	FF	FF	FF	FF	df	FF	df	FF	FF	FF	FF	FF
chr12_17759273_17759300	BB	DD	BB	BB	DD	DD	DD	DD	BB	BB	BB	BB	BB	BB	DD	DD	DD	DD	DD	DD	BB	BB	BB	BB	DD	DD	DD	BB	BB	DD	DD	DD	DD	DD	DD	BB	BB	BB	BB	BB	BB	DD	BB	DD	BB	BB	BB	BB	BB
chr12_17765682_17765709	BB	DD	BB	BB	DD	DD	DD	DD	BB	BB	bn	bd	BB	BB	DD	bd	DD	DD	DD	DD	BB	BB	BB	BB	DD	DD	DD	BB	bn	DD	DD	DD	DD	DD	DD	BB	BB	BB	BB	BB	BB	DD	BB	bd	BB	BB	BB	BB	BB
chr12_17800565_17800582	BB	DD	BB	BB	DD	DD	DD	DD	BB	BB	BB	BB	BB	BB	DD	DD	DD	DD	DD	DD	BB	BB	BB	BB	DD	DD	DD	BB	BB	DD	DD	DD	DD	DD	DD	BB	BB	BB	BB	BB	BB	DD	BB	DD	BB	BB	BB	BB	BB
chr12_17826515_17826554	BB	NN	BB	NA	DD	DD	DD	DD	NA	BB	BB	BB	BB	BB	NN	NA	NA	DD	DD	DD	NA	BB	BB	BB	DD	DD	DD	BB	NN	DD	NA	DD	DD	DD	DD	BB	BB	BB	BB	BB	BB	DD	BB	DD	BB	NA	BB	BB	BB
chr12_21130066_21130079	BB	DD	BB	BB	DD	DD	DD	DD	BB	BB	BB	BB	BB	BB	DD	DD	DD	DD	DD	DD	BB	bn	BB	BB	DD	DD	DD	BB	BB	DD	DD	DD	DD	DD	DD	BB	BB	BB	BB	BB	BB	DD	BB	DD	BB	BB	BB	BB	BB
chr12_21137700_21137713	BB	DD	BB	BB	DD	DD	DD	DD	BB	BB	BB	BB	BB	BB	DD	DD	DD	DD	DD	dn	BB	BB	BB	BB	DD	DD	DD	BB	BB	DD	DD	DD	dn	DD	DD	BB	BB	BB	BB	BB	BB	DD	BB	DD	BB	BB	BB	BB	BB
chr12_21140620_21140633	BB	DD	BB	BB	DD	DD	DD	DD	BB	BB	BB	BB	BB	BB	DD	DD	DD	DD	DD	DD	BB	BB	BB	BB	DD	DD	DD	BB	BB	DD	DD	DD	DD	DD	DD	BB	BB	BB	BB	BB	BB	DD	BB	DD	BB	BB	BB	BB	BB
chr12_21144408_21144423	BB	dd	BB	BB	dd	dd	dd	dd	BB	BB	BB	BB	BB	BB	dd	dd	dd	dd	dd	dd	BB	BB	BB	BB	dd	dd	dd	BB	BB	dd	dd	dd	dd	dd	dd	BB	BB	BB	BB	BB	BB	dd	BB	dd	BB	BB	BB	BB	BB
chr12_21174225_21174240	FF	df	FF	FF	df	df	df	df	FF	FF	FF	FF	FF	FF	df	df	df	df	df	df	FF	FF	FF	FF	df	df	df	FF	FF	df	DD	df	df	df	df	FF	FF	FF	FF	FF	FF	df	FF	df	FF	FF	FF	FF	FF
chr12_21179341_21179360	BB	DD	BB	BB	DD	DD	DD	DD	BB	BB	BB	BB	BB	BB	DD	DD	DD	DD	DD	DD	BB	BB	BB	BB	DD	DD	DD	BB	BB	DD	DD	DD	DD	DD	DD	BB	BB	BB	BB	BB	BB	DD	BB	DD	BB	BB	BB	BB	BB
chr12_21210433_21210444	BB	DD	BB	BB	DD	DD	DD	DD	BB	BB	BB	BB	BB	BB	DD	DD	DD	DD	DD	DD	BB	BB	BB	BB	DD	DD	DD	BB	BB	DD	DD	DD	DD	DD	DD	BB	BB	BB	BB	BB	BB	DD	BB	DD	BB	BB	BB	BB	BB
chr12_21213028_21213051	BB	DD	BB	BB	DD	DD	DD	DD	BB	BB	BB	BB	BB	BB	DD	DD	DD	DD	DD	DD	BB	BB	BB	BB	DD	DD	DD	BB	BB	DD	DD	DD	DD	DD	DD	BB	BB	BB	BB	BB	BB	DD	BB	DD	BB	BB	BB	BB	BB
chr12_21237561_21237587	BB	DD	BB	BB	DD	DD	DD	DD	BB	BB	BB	BB	BB	BB	DD	DD	DD	DD	DD	DD	BB	BB	BB	BB	DD	DD	DD	BB	BB	DD	DD	DD	DD	DD	DD	BB	BB	BB	BB	BB	BB	DD	BB	DD	BB	BB	BB	BB	BB
chr12_21242574_21242585	BB	DD	BB	BB	DD	DD	DD	DD	BB	BB	BB	BB	BB	BB	DD	DD	DD	DD	DD	DD	BB	BB	BB	BB	DD	DD	DD	BB	BB	DD	DD	DD	DD	DD	DD	BB	BB	BB	BB	BB	BB	DD	BB	DD	BB	BB	BB	BB	BB
chr12_21253703_21253716	BB	DD	BB	BB	DD	DD	DD	DD	BB	BB	BB	BB	BB	BB	DD	DD	DD	DD	DD	DD	BB	BB	BB	BB	DD	DD	DD	BB	BB	DD	DD	DD	DD	DD	DD	BB	BB	BB	BB	BB	BB	DD	BB	DD	BB	BB	BB	BB	BB
chr12_21319372_21319401	BB	DD	BB	BB	DD	DD	DD	DD	BB	BB	BB	BB	BB	BB	DD	DD	DD	DD	DD	DD	BB	BB	BB	BB	DD	DD	DD	BB	BB	DD	DD	DD	DD	DD	DD	BB	BB	BB	BB	BB	BB	DD	BB	DD	BB	BB	BB	BB	BB
chr12_21335577_21335588	BB	DD	BB	BB	DD	DD	DD	DD	BB	BB	BB	BB	BB	BB	DD	DD	DD	DD	DD	DD	BB	BB	BB	BB	DD	DD	DD	BB	BB	DD	DD	DD	DD	DD	DD	BB	BB	BB	BB	BB	BB	DD	BB	DD	BB	BB	BB	BB	BB
chr12_21349335_21349364	BB	DD	BB	BB	DD	DD	DD	DD	BB	BB	BB	BB	BB	BB	DD	DD	DD	DD	DD	DD	BB	BB	BB	BB	DD	DD	DD	BB	BB	DD	DD	DD	DD	DD	DD	BB	BB	BB	BB	BB	BB	DD	BB	DD	BB	BB	BB	BB	BB
chr12_21356605_21356628	FF	DD	FF	FF	df	df	df	df	FF	FF	FF	FF	FF	FF	df	df	df	df	df	df	FF	FF	FF	FF	df	df	DD	FF	FF	df	df	df	df	df	df	FF	FF	FF	FF	FF	FF	df	FF	df	FF	FF	FF	FF	FF
chr12_21362601_21362618	BB	DD	BB	BB	DD	DD	DD	DD	BB	BB	BB	BB	BB	BB	DD	DD	DD	DD	DD	DD	BB	BB	BB	BB	DD	DD	DD	BB	BB	DD	DD	DD	DD	DD	DD	BB	BB	BB	BB	BB	BB	DD	BB	DD	BB	BB	BB	BB	BB
chr12_21368377_21368397	BB	DD	BB	BB	DD	DD	DD	DD	BB	BB	BB	BB	BB	BB	DD	DD	DD	DD	DD	DD	BB	BB	BB	BB	DD	DD	DD	BB	BB	DD	DD	DD	DD	DD	DD	BB	BB	BB	BB	BB	BB	DD	BB	DD	BB	BB	BB	BB	BB
chr12_21371011_21371022	FF	DD	FF	FF	df	df	df	df	FF	FF	fn	FF	FF	FF	df	df	df	df	df	df	FF	FF	FF	FF	df	df	df	FF	FF	df	df	df	df	df	df	FF	FF	FF	FF	FF	FF	df	FF	df	FF	FF	FF	FF	FF
chr12_21392880_21392895	BB	DD	BB	BB	DD	DD	DD	DD	BB	BB	BB	BB	BB	BB	DD	DD	DD	DD	DD	DD	BB	BB	BB	BB	DD	DD	DD	BB	BB	DD	DD	DD	DD	DD	DD	BB	BB	BB	BB	BB	BB	DD	BB	DD	BB	BB	BB	BB	BB
chr12_21401120_21401134	BB	DD	BB	BB	DD	DD	DD	DD	BB	BB	BB	BB	BB	BB	DD	DD	DD	DD	DD	DD	BB	BB	BB	BB	DD	DD	DD	BB	BB	DD	DD	DD	DD	DD	DD	BB	BB	BB	BB	BB	BB	DD	BB	DD	BB	BB	BB	BB	BB
chr12_21416265_21416280	BB	DD	BB	BB	DD	DD	DD	DD	BB	BB	BB	BB	BB	BB	DD	DD	DD	DD	DD	DD	BB	BB	BB	BB	DD	DD	DD	BB	BB	DD	DD	DD	DD	DD	DD	BB	BB	BB	BB	BB	BB	DD	BB	DD	BB	BB	BB	BB	BB
chr12_21421343_21421354	BB	DD	BB	BB	dn	DD	DD	DD	BB	BB	BB	BB	BB	BB	DD	DD	DD	DD	DD	DD	BB	BB	BB	BB	DD	DD	DD	BB	BB	DD	DD	DD	DD	DD	dn	BB	BB	BB	BB	BB	BB	DD	BB	DD	BB	BB	BB	BB	BB
chr12_21424106_21424157	NA	DD	NA	BB	DD	DD	DD	DD	NA	NN	BB	BB	BB	BB	DD	DD	DD	DD	DD	DD	BB	BB	NA	BB	DD	NA	DD	BB	BB	DD	DD	DD	DD	DD	DD	BB	BB	BB	BB	BB	NA	DD	BB	DD	BB	BB	BB	BB	BB
chr12_21430826_21430837	FF	FF	FF	FF	FF	FF	FF	FF	FF	FF	FF	FF	FF	FF	FF	FF	FF	FF	FF	FF	FF	FF	FF	FF	FF	NA	FF	FF	FF	FF	FF	FF	FF	FF	FF	FF	FF	FF	fn	FF	FF	FF	NA	FF	FF	FF	FF	FF	FF
chr12_21438988_21439007	BB	DD	BB	BB	DD	DD	DD	DD	BB	BB	BB	BB	BB	BB	DD	DD	DD	DD	DD	DD	BB	BB	BB	BB	DD	DD	DD	BB	BB	DD	DD	DD	DD	DD	DD	BB	BB	BB	BB	BB	BB	DD	BB	DD	BB	BB	BB	BB	BB
chr12_21448078_21448127	BB	DD	BB	BB	DD	DD	DD	DD	BB	BB	BB	BB	BB	BB	DD	DD	DD	DD	DD	DD	BB	BB	BB	BB	dn	DD	DD	BB	BB	DD	DD	DD	DD	DD	DD	BB	BB	BB	BB	BB	BB	dn	BB	DD	BB	BB	BB	BB	BB
chr12_21459297_21459321	BB	DD	BB	BB	DD	DD	DD	DD	BB	BB	BB	BB	BB	BB	DD	DD	DD	bd	DD	DD	BB	BB	BB	BB	bd	DD	DD	BB	BB	DD	DD	DD	DD	DD	DD	BB	BB	BB	BB	BB	BB	DD	BB	DD	BB	BB	BB	BB	BB
chr12_21462437_21462460	BB	DD	BB	BB	DD	DD	DD	DD	BB	BB	BB	BB	BB	BB	DD	DD	DD	DD	DD	DD	BB	BB	BB	BB	DD	DD	DD	BB	BB	DD	DD	DD	DD	DD	DD	BB	BB	BB	BB	BB	BB	DD	BB	DD	BB	BB	BB	BB	BB
chr12_21462491_21462505	BB	DD	BB	BB	DD	DD	DD	DD	BB	BB	BB	BB	BB	BB	DD	DD	DD	DD	DD	DD	BB	BB	BB	BB	DD	DD	DD	BB	BB	DD	DD	DD	DD	DD	DD	BB	BB	BB	BB	BB	BB	DD	BB	DD	BB	BB	BB	BB	BB
chr12_21469987_21470002	BB	DD	BB	BB	dn	DD	dn	DD	BB	BB	BB	BB	BB	BB	DD	dn	dn	DD	dn	DD	BB	BB	BB	BB	dn	DD	dn	BB	BB	DD	DD	DD	DD	DD	DD	BB	BB	BB	BB	BB	BB	dn	BB	DD	BB	BB	BB	BB	BB
chr12_21483642_21483653	BB	DD	BB	BB	DD	DD	DD	DD	BB	BB	BB	BB	BB	BB	DD	DD	DD	DD	DD	DD	BB	BB	BB	BB	DD	DD	DD	BB	BB	DD	DD	dn	DD	DD	DD	BB	BB	BB	BB	BB	BB	DD	BB	DD	BB	BB	BB	BB	BB
chr12_21493355_21493379	BB	DD	BB	BB	DD	DD	DD	DD	BB	BB	BB	BB	BB	BB	DD	DD	DD	DD	DD	DD	BB	BB	BB	BB	DD	DD	DD	BB	BB	DD	DD	DD	DD	DD	DD	BB	BB	BB	BB	BB	BB	DD	BB	DD	BB	BB	BB	BB	BB
chr12_21495338_21495349	BB	DD	BB	BB	DD	DD	DD	DD	BB	BB	BB	BB	BB	BB	DD	DD	DD	DD	DD	DD	BB	BB	BB	BB	DD	DD	DD	BB	BB	DD	DD	DD	DD	DD	DD	BB	BB	BB	BB	BB	BB	DD	BB	DD	BB	BB	BB	BB	BB
chr12_21502321_21502335	BB	DD	BB	BB	DD	DD	DD	DD	BB	BB	BB	BB	BB	BB	DD	DD	DD	DD	DD	DD	BB	BB	BB	BB	DD	DD	DD	BB	BB	DD	DD	DD	DD	DD	DD	BB	BB	BB	BB	BB	BB	DD	BB	DD	BB	BB	BB	BB	BB
chr12_21588986_21589001	BB	DD	BB	BB	DD	DD	DD	DD	BB	BB	BB	BB	BB	BB	DD	DD	DD	DD	DD	DD	BB	BB	BB	BB	DD	DD	DD	BB	BB	DD	DD	DD	DD	DD	DD	BB	BB	BB	BB	BB	BB	DD	BB	DD	BB	BB	BB	BB	BB
chr12_21590030_21590055	BB	DD	BB	BB	DD	DD	DD	DD	BB	BB	BB	BB	BB	BB	DD	DD	DD	DD	DD	DD	BB	BB	BB	BB	DD	DD	DD	BB	BB	DD	DD	DD	DD	DD	DD	BB	BB	BB	BB	BB	BB	DD	BB	DD	BB	BB	BB	BB	BB
chr12_24393154_24393165	BB	DD	BB	BB	DD	DD	DD	DD	BB	BB	BB	BB	BB	BB	DD	DD	DD	DD	DD	DD	BB	BB	BB	BB	DD	DD	DD	BB	BB	DD	DD	DD	DD	DD	DD	BB	BB	BB	BB	BB	BB	DD	BB	DD	BB	BB	BB	BB	BB
chr12_24514399_24514418	BB	DD	BB	BB	DD	DD	DD	DD	BB	BB	BB	BB	BB	BB	DD	DD	DD	DD	DD	DD	BB	BB	BB	BB	DD	DD	DD	BB	BB	DD	DD	DD	DD	DD	DD	BB	BB	BB	BB	BB	BB	DD	BB	DD	BB	BB	BB	BB	BB
chr12_24514595_24514610	BB	DD	BB	BB	DD	DD	DD	DD	BB	BB	BB	BB	BB	BB	dn	DD	dn	dn	dn	dn	BB	BB	BB	BB	DD	DD	DD	BB	BB	DD	DD	DD	DD	dn	DD	BB	BB	BB	BB	BB	BB	DD	BB	DD	BB	BB	BB	BB	BB
chr12_24518885_24518929	BB	DD	BB	BB	DD	DD	DD	DD	BB	BB	BB	BB	BB	BB	DD	DD	DD	DD	DD	DD	BB	BB	BB	BB	DD	DD	DD	BB	BB	DD	DD	DD	DD	DD	DD	BB	BB	BB	BB	BB	BB	DD	BB	DD	BB	BB	BB	BB	BB
chr12_24545246_24545293	BB	DD	BB	BB	DD	DD	DD	DD	BB	BB	BB	BB	BB	BB	DD	DD	DD	DD	DD	DD	BB	BB	BB	BB	DD	DD	DD	BB	BB	DD	DD	DD	DD	DD	DD	BB	BB	BB	BB	BB	BB	DD	BB	DD	BB	BB	BB	BB	BB
chr12_24551253_24551268	BB	DD	BB	BB	DD	DD	DD	DD	BB	BB	BB	BB	BB	BB	DD	DD	DD	DD	DD	DD	BB	BB	BB	BB	DD	DD	DD	BB	BB	DD	DD	DD	DD	DD	DD	BB	BB	BB	BB	BB	BB	DD	BB	DD	BB	BB	BB	BB	BB
chr12_24561866_24561889	NA	DD	BB	NA	DD	NA	NA	DD	BB	BB	NA	BB	BB	BB	NA	DD	NA	NN	DD	dn	BB	BB	BB	BB	DD	NA	DD	BB	BB	DD	NA	NA	DD	NA	NA	BB	BB	BB	BB	BB	BB	DD	BB	DD	BB	NA	BB	BB	NA
chr12_24605167_24605178	BB	DD	BB	BB	DD	DD	DD	DD	BB	BB	BB	BB	BB	BB	DD	DD	DD	DD	DD	DD	BB	BB	BB	BB	DD	DD	DD	BB	BB	DD	DD	DD	DD	DD	DD	BB	BB	BB	BB	BB	BB	DD	BB	DD	BB	BB	BB	BB	BB
chr12_24623798_24623809	BB	DD	BB	BB	DD	DD	DD	DD	BB	BB	BB	BB	BB	BB	DD	DD	DD	DD	DD	DD	BB	BB	BB	BB	DD	DD	DD	BB	BB	DD	DD	DD	DD	DD	DD	BB	BB	BB	BB	BB	BB	DD	BB	DD	BB	BB	BB	BB	BB
chr12_24630693_24630704	BB	DD	BB	BB	DD	DD	DD	DD	BB	BB	BB	BB	BB	BB	DD	DD	DD	DD	DD	DD	BB	BB	BB	BB	DD	DD	DD	BB	BB	DD	DD	DD	DD	DD	DD	BB	BB	BB	BB	BB	BB	DD	BB	DD	BB	BB	BB	BB	BB
chr12_24632437_24632462	BB	dd	BB	BB	dd	dd	dd	dd	BB	BB	BB	BB	BB	bd	dd	dd	dd	dd	dd	dd	BB	BB	BB	BB	dd	dd	dd	BB	BB	dd	dd	dd	dd	DD	dd	BB	BB	BB	BB	BB	BB	dd	BB	dd	BB	BB	BB	BB	BB
chr12_24642098_24642117	BB	DD	BB	BB	DD	DD	DD	DD	BB	BB	BB	BB	BB	BB	DD	DD	DD	DD	DD	DD	BB	BB	BB	BB	DD	DD	DD	BB	BB	DD	DD	DD	DD	DD	DD	BB	BB	BB	BB	BB	BB	DD	BB	DD	BB	BB	BB	BB	BB
chr12_24671903_24671917	BB	DD	BB	BB	DD	DD	DD	DD	BB	BB	BB	BB	BB	BB	DD	DD	DD	DD	DD	DD	BB	BB	BB	BB	DD	DD	DD	BB	BB	DD	DD	DD	DD	DD	DD	BB	BB	BB	BB	BB	BB	DD	BB	DD	BB	BB	BB	BB	BB
chr12_24672395_24672406	BB	DD	BB	BB	DD	DD	DD	DD	BB	BB	BB	BB	BB	BB	DD	DD	DD	DD	DD	DD	BB	BB	BB	BB	DD	DD	DD	BB	BB	DD	DD	DD	DD	DD	DD	BB	BB	BB	BB	BB	BB	DD	BB	DD	BB	BB	BB	BB	BB
chr12_24675369_24675392	BB	DD	BB	BB	DD	DD	DD	DD	BB	BB	BB	BB	BB	BB	DD	DD	DD	DD	DD	DD	BB	BB	BB	BB	DD	DD	DD	BB	BB	DD	DD	DD	DD	DD	DD	BB	BB	BB	BB	BB	BB	DD	BB	DD	BB	BB	BB	BB	BB
chr12_24677888_24677899	BB	DD	BB	BB	DD	DD	DD	DD	BB	BB	BB	BB	BB	BB	DD	DD	DD	DD	DD	DD	BB	BB	BB	BB	DD	DD	DD	BB	BB	DD	DD	DD	DD	DD	DD	BB	BB	BB	BB	BB	BB	DD	BB	DD	BB	BB	BB	BB	BB
chr12_24685938_24685953	BB	DD	BB	BB	DD	DD	DD	DD	BB	BB	BB	BB	BB	BB	DD	DD	DD	DD	DD	DD	BB	BB	BB	BB	DD	DD	DD	BB	BB	DD	DD	DD	DD	DD	DD	BB	BB	BB	BB	BB	BB	DD	BB	DD	BB	BB	BB	BB	BB
chr12_24689917_24689944	BB	bd	BB	BB	bd	bd	DD	bd	BB	BB	BB	BB	BB	BB	bd	bd	DD	bd	bd	bd	BB	BB	BB	BB	bd	bd	DD	BB	BB	bd	DD	bd	bd	DD	bd	BB	BB	BB	BB	BB	BB	DD	BB	DD	BB	bd	BB	BB	BB
chr12_24713648_24713661	BB	DD	BB	BB	DD	DD	DD	DD	BB	BB	BB	BB	BB	BB	DD	DD	DD	DD	DD	DD	BB	BB	BB	BB	DD	DD	DD	BB	BB	DD	DD	DD	DD	DD	DD	BB	BB	BB	BB	BB	BB	DD	BB	DD	BB	BB	BB	BB	BB
chr12_24719026_24719041	BB	DD	BB	BB	DD	DD	DD	DD	BB	BB	BB	BB	BB	BB	DD	DD	DD	DD	DD	DD	BB	BB	BB	BB	DD	DD	DD	BB	BB	DD	DD	DD	DD	DD	DD	BB	BB	BB	BB	BB	BB	DD	BB	DD	BB	BB	BB	BB	BB
chr12_24728200_24728219	BB	DD	BB	BB	DD	DD	DD	DD	BB	BB	BB	BB	BB	BB	DD	DD	DD	DD	DD	DD	BB	BB	BB	BB	DD	DD	DD	BB	BB	DD	DD	DD	DD	DD	DD	BB	BB	BB	BB	BB	BB	DD	BB	DD	BB	BB	BB	BB	BB
chr12_24730147_24730166	BB	DD	BB	BB	DD	DD	DD	DD	BB	BB	BB	BB	BB	BB	DD	DD	DD	DD	DD	DD	BB	BB	BB	BB	DD	DD	DD	BB	BB	DD	DD	DD	DD	DD	DD	BB	BB	BB	BB	BB	BB	DD	BB	DD	BB	BB	BB	BB	BB
chr12_24737741_24737764	BB	dd	BB	BB	dd	dd	dd	dd	BB	BB	BB	BB	BB	BB	dd	dd	dd	dd	dd	dd	BB	BB	BB	BB	DD	dd	dd	BB	BB	dd	dd	dd	dd	dd	dd	BB	BB	BB	BB	BB	BB	dd	BB	dd	BB	BB	BB	BB	BB
chr12_24738054_24738081	BB	DD	BB	BB	DD	DD	DD	DD	BB	BB	BB	BB	BB	BB	DD	DD	DD	DD	DD	DD	BB	BB	BB	BB	DD	DD	DD	BB	BB	DD	DD	DD	DD	DD	DD	BB	BB	BB	BB	BB	BB	DD	BB	DD	BB	BB	BB	BB	BB
chr12_24752558_24752573	BB	DD	BB	BB	DD	DD	DD	DD	BB	BB	BB	BB	BB	BB	DD	DD	DD	DD	DD	DD	BB	BB	BB	BB	DD	DD	DD	BB	BB	DD	DD	DD	DD	DD	DD	BB	BB	BB	BB	BB	BB	DD	BB	DD	BB	BB	BB	BB	BB
chr12_24756847_24756874	BB	DD	BB	BB	DD	DD	DD	DD	BB	BB	BB	BB	BB	BB	DD	DD	DD	DD	DD	DD	BB	BB	BB	BB	DD	DD	DD	BB	BB	DD	DD	DD	DD	DD	DD	BB	BB	BB	BB	BB	BB	DD	BB	DD	BB	BB	BB	bn	BB
chr12_24760247_24760258	BB	DD	BB	BB	DD	DD	DD	DD	BB	BB	BB	BB	BB	BB	DD	DD	DD	DD	DD	DD	BB	BB	BB	BB	DD	DD	DD	BB	BB	DD	DD	DD	DD	DD	DD	BB	BB	BB	BB	BB	BB	DD	BB	DD	BB	BB	BB	BB	BB
chr12_24793555_24793568	BB	DD	BB	BB	DD	dn	DD	DD	BB	BB	BB	BB	BB	BB	DD	DD	DD	DD	DD	DD	BB	BB	BB	BB	DD	DD	DD	BB	BB	DD	DD	DD	DD	DD	DD	BB	BB	BB	BB	BB	BB	DD	BB	DD	BB	BB	BB	BB	BB
chr12_24800027_24800044	BB	dd	BB	BB	dd	dd	dd	dd	BB	BB	BB	BB	BB	BB	dd	dd	dd	dd	dd	dd	BB	BB	BB	BB	dd	dd	dd	BB	BB	dd	dd	dd	dd	dd	dd	BB	BB	BB	BB	BB	BB	dd	BB	dd	BB	BB	BB	BB	BB
chr12_24805828_24805839	BB	DD	BB	BB	DD	DD	DD	DD	BB	BB	BB	BB	BB	BB	DD	DD	DD	DD	DD	DD	BB	BB	BB	BB	DD	DD	DD	BB	BB	DD	DD	DD	DD	DD	DD	BB	BB	BB	BB	BB	BB	DD	BB	DD	BB	BB	BB	BB	BB
chr12_24819097_24819112	BB	DD	BB	BB	DD	DD	DD	DD	BB	BB	BB	BB	BB	BB	DD	DD	DD	DD	DD	DD	BB	BB	BB	BB	DD	DD	DD	BB	BB	DD	DD	DD	DD	DD	DD	BB	BB	BB	BB	BB	BB	DD	BB	DD	BB	BB	BB	BB	BB
chr12_24828645_24828669	BB	DD	BB	BB	DD	DD	DD	DD	BB	BB	BB	BB	BB	BB	DD	DD	DD	DD	DD	DD	BB	BB	BB	BB	DD	DD	DD	BB	BB	DD	DD	DD	DD	DD	DD	BB	BB	BB	BB	BB	BB	DD	BB	DD	BB	BB	BB	BB	BB
chr12_24829105_24829124	BB	DD	BB	BB	DD	DD	DD	DD	BB	BB	BB	BB	BB	BB	DD	DD	DD	DD	DD	DD	BB	BB	BB	BB	DD	DD	DD	BB	BB	DD	DD	DD	DD	DD	DD	BB	BB	BB	BB	BB	BB	DD	BB	DD	BB	BB	BB	BB	BB
chr12_24864656_24864669	BB	DD	BB	BB	DD	DD	DD	DD	BB	BB	BB	BB	BB	BB	DD	DD	DD	DD	DD	DD	BB	BB	BB	BB	DD	DD	DD	BB	BB	DD	DD	DD	DD	DD	DD	BB	BB	BB	BB	BB	BB	DD	BB	DD	BB	BB	BB	BB	BB
chr12_24865549_24865584	BB	DD	BB	BB	DD	DD	DD	DD	BB	BB	BB	BB	BB	BB	DD	DD	DD	DD	DD	DD	BB	BB	BB	BB	DD	DD	DD	BB	BB	DD	DD	DD	DD	DD	DD	BB	BB	BB	BB	BB	BB	DD	BB	DD	BB	BB	BB	BB	BB
chr12_24869552_24869573	BB	DD	BB	BB	DD	DD	DD	DD	BB	BB	BB	BB	BB	BB	DD	DD	DD	DD	DD	DD	BB	BB	BB	BB	DD	DD	DD	BB	BB	DD	DD	DD	DD	DD	DD	BB	BB	bn	BB	BB	bn	DD	BB	DD	BB	BB	BB	BB	BB
chr12_24887636_24887647	FF	DD	FF	FF	df	df	df	df	FF	FF	FF	FF	FF	FF	df	df	df	df	df	df	FF	FF	FF	FF	df	df	df	FF	FF	DD	df	df	df	df	df	FF	FF	FF	FF	FF	FF	df	FF	DD	FF	FF	FF	FF	FF
chr12_24908761_24908800	BB	DD	BB	BB	DD	DD	DD	DD	BB	BB	BB	BB	BB	BB	DD	DD	DD	DD	DD	DD	BB	BB	BB	BB	DD	DD	DD	BB	BB	DD	DD	DD	DD	DD	DD	BB	BB	BB	BB	BB	BB	DD	BB	DD	BB	BB	BB	BB	BB
chr12_24917604_24917615	BB	DD	BB	BB	DD	DD	DD	DD	BB	BB	BB	BB	BB	BB	DD	DD	DD	DD	DD	DD	BB	BB	BB	BB	DD	DD	DD	BB	BB	DD	DD	DD	bd	DD	DD	BB	BB	BB	BB	BB	BB	bd	BB	DD	BB	BB	BB	BB	BB
chr12_24921503_24921516	BB	DD	BB	BB	DD	DD	DD	DD	BB	BB	BB	BB	BB	BB	DD	DD	DD	DD	DD	DD	BB	BB	BB	BB	DD	DD	DD	BB	BB	DD	DD	DD	DD	DD	DD	BB	BB	BB	BB	BB	BB	DD	BB	DD	BB	BB	BB	BB	BB
chr12_24925065_24925076	BB	DD	BB	BB	DD	DD	DD	DD	BB	BB	BB	BB	BB	BB	DD	DD	DD	DD	DD	DD	BB	BB	BB	BB	DD	DD	DD	BB	BB	DD	DD	DD	DD	DD	DD	BB	BB	BB	BB	BB	BB	DD	BB	DD	BB	BB	BB	BB	BB
chr12_24936504_24936527	BB	DD	BB	BB	DD	DD	DD	DD	BB	BB	BB	BB	BB	BB	DD	DD	DD	DD	DD	DD	BB	BB	BB	BB	DD	DD	DD	BB	BB	DD	DD	DD	DD	DD	DD	BB	BB	BB	BB	BB	BB	DD	BB	DD	BB	BB	BB	BB	BB
chr12_24942827_24942841	BB	DD	BB	BB	DD	DD	DD	DD	BB	BB	BB	BB	BB	BB	DD	DD	DD	DD	DD	DD	BB	BB	BB	BB	DD	DD	DD	BB	BB	DD	DD	DD	DD	DD	DD	BB	BB	BB	BB	BB	BB	DD	BB	DD	BB	BB	BB	BB	BB
chr12_24968571_24968582	BB	DD	BB	BB	DD	DD	DD	DD	BB	BB	BB	BB	BB	BB	DD	DD	DD	DD	DD	DD	BB	BB	BB	BB	DD	DD	DD	BB	BB	DD	DD	DD	DD	DD	DD	BB	BB	BB	BB	BB	BB	DD	BB	DD	BB	BB	BB	BB	BB
chr12_24980318_24980329	BB	dd	BB	BB	dd	dd	dd	dd	BB	BB	BB	BB	BB	BB	dd	dd	dd	dd	dd	dd	BB	BB	BB	BB	dd	dd	dd	BB	BB	dd	dd	dd	dd	dd	dd	BB	BB	BB	BB	BB	BB	dd	BB	dd	BB	BB	BB	BB	BB
chr12_24997443_24997466	BB	DD	BB	BB	DD	DD	DD	DD	BB	BB	BB	BB	BB	BB	DD	DD	DD	DD	DD	DD	BB	BB	BB	BB	DD	DD	DD	BB	BB	DD	DD	DD	DD	DD	DD	BB	BB	BB	BB	BB	BB	DD	BB	DD	BB	BB	BB	BB	BB
chr12_25002254_25002273	BB	DD	BB	BB	DD	DD	DD	DD	BB	BB	BB	BB	BB	BB	DD	DD	DD	DD	DD	DD	BB	BB	BB	BB	DD	DD	DD	BB	BB	DD	DD	DD	DD	DD	DD	BB	BB	BB	BB	BB	BB	DD	BB	DD	BB	BB	BB	BB	BB
chr12_25015829_25015883	BB	DD	BB	BB	NA	DD	DD	DD	BB	BB	BB	BB	BB	BB	DD	DD	DD	DD	NA	DD	BB	BB	BB	NN	DD	NA	DD	BB	NA	DD	DD	DD	DD	DD	DD	BB	BB	BB	NA	BB	BB	DD	BB	DD	BB	BB	NA	BB	BB
chr12_25021732_25021749	BB	DD	BB	BB	DD	DD	DD	DD	BB	BB	BB	BB	BB	BB	DD	DD	DD	DD	DD	DD	BB	BB	BB	BB	DD	DD	DD	BB	BB	DD	DD	DD	DD	DD	DD	BB	BB	BB	BB	BB	BB	DD	BB	DD	BB	BB	BB	BB	BB
chr12_25054939_25054950	BB	DD	BB	BB	DD	DD	DD	DD	BB	BB	BB	BB	BB	BB	DD	DD	DD	DD	DD	DD	BB	BB	BB	BB	DD	DD	DD	BB	BB	DD	DD	DD	DD	DD	DD	BB	BB	BB	BB	BB	BB	DD	BB	DD	BB	BB	BB	BB	BB
chr12_25069546_25069560	BB	DD	BB	BB	DD	DD	DD	DD	BB	BB	BB	BB	BB	BB	DD	DD	DD	DD	DD	DD	BB	BB	BB	BB	DD	DD	DD	BB	BB	DD	DD	DD	DD	DD	DD	BB	BB	BB	BB	BB	BB	DD	BB	DD	BB	BB	BB	BB	BB
chr12_25084040_25084069	BB	DD	BB	BB	DD	DD	DD	DD	BB	BB	BB	BB	BB	BB	DD	DD	DD	DD	DD	DD	BB	BB	BB	BB	DD	DD	DD	BB	BB	DD	DD	DD	DD	DD	DD	BB	BB	BB	BB	BB	BB	DD	BB	DD	BB	BB	BB	BB	BB
chr12_25088450_25088479	BB	DD	BB	BB	DD	DD	DD	DD	BB	BB	BB	BB	BB	BB	DD	DD	DD	DD	DD	DD	BB	BB	BB	BB	DD	DD	DD	BB	BB	DD	DD	DD	DD	DD	DD	BB	BB	BB	BB	BB	BB	DD	BB	DD	BB	BB	BB	BB	BB
chr12_25113722_25113781	NA	DD	NA	NA	DD	DD	DD	DD	NA	NA	BB	BB	BB	BB	NA	dn	DD	DD	DD	DD	BB	BB	NA	NA	DD	NA	NA	BB	NA	dn	DD	DD	DD	DD	NA	BB	NA	BB	BB	NA	BB	NA	BB	DD	BB	NA	BB	BB	BB
chr12_25117466_25117483	BB	DD	BB	BB	DD	DD	DD	DD	BB	BB	BB	BB	BB	BB	DD	DD	DD	DD	DD	DD	BB	BB	BB	BB	DD	DD	DD	BB	BB	DD	DD	DD	DD	DD	DD	BB	BB	BB	BB	BB	BB	DD	BB	DD	BB	BB	BB	BB	BB
chr12_25134391_25134414	BB	DD	BB	BB	BB	DD	DD	DD	BB	BB	BB	BB	BB	BB	DD	DD	DD	DD	DD	DD	BB	BB	BB	BB	DD	DD	DD	BB	BB	DD	DD	DD	DD	DD	DD	BB	BB	BB	BB	BB	BB	DD	BB	DD	BB	BB	BB	BB	BB
chr12_25156595_25156610	BB	DD	BB	BB	BB	DD	DD	DD	BB	BB	BB	BB	BB	BB	DD	DD	DD	DD	DD	DD	BB	BB	BB	BB	DD	DD	DD	BB	BB	DD	DD	DD	DD	DD	DD	BB	BB	BB	BB	BB	BB	DD	BB	DD	BB	BB	BB	BB	BB
chr12_25171490_25171525	BB	dd	BB	BB	BB	dd	dd	dd	BB	BB	BB	BB	BB	BB	dd	dn	dd	dd	dd	dd	BB	BB	BB	BB	dd	dd	dd	BB	BB	dd	dd	dd	DD	dd	dd	BB	BB	BB	BB	BB	BB	dd	BB	dd	BB	BB	BB	bn	BB
chr12_25171525_25171538	BB	dd	BB	BB	BB	dd	bd	dd	BB	BB	BB	BB	BB	BB	dd	dd	bd	dd	dd	bd	BB	BB	BB	BB	dd	bd	bd	BB	BB	dd	dd	dd	bd	dd	dd	BB	BB	BB	BB	BB	BB	dd	BB	bd	BB	BB	BB	BB	BB
chr12_25202692_25202733	BB	dd	BB	BB	BB	dd	dd	dd	BB	BB	BB	BB	BB	BB	dd	dd	dd	dd	dd	dd	BB	BB	BB	BB	dn	dd	dd	BB	BB	dd	dd	dd	dd	dd	dd	BB	BB	BB	bn	BB	BB	dd	BB	dd	BB	BB	BB	BB	BB
chr12_25208761_25208780	BB	DD	BB	BB	BB	DD	DD	DD	BB	BB	BB	BB	BB	BB	DD	DD	DD	DD	DD	DD	BB	BB	BB	BB	DD	DD	DD	BB	BB	DD	DD	DD	DD	DD	DD	BB	BB	BB	BB	BB	BB	DD	BB	DD	BB	BB	BB	BB	BB
chr12_25213507_25213530	BB	DD	BB	BB	BB	DD	DD	DD	BB	BB	BB	BB	BB	BB	DD	DD	DD	DD	DD	DD	BB	BB	BB	BB	DD	DD	DD	BB	BB	DD	DD	DD	DD	DD	DD	BB	BB	BB	BB	BB	BB	DD	BB	DD	BB	BB	BB	BB	BB
chr12_25216262_25216293	FF	FF	FF	FF	FF	FF	fn	FF	FF	FF	FF	NA	FF	FF	FF	FF	FF	FF	FF	FF	FF	FF	NA	FF	FF	FF	fn	FF	FF	FF	FF	FF	FF	fn	FF	FF	NA	NA	FF	FF	FF	FF	FF	FF	FF	FF	FF	FF	fn
chr12_25230874_25230893	BB	DD	BB	BB	BB	DD	DD	DD	BB	BB	BB	BB	BB	BB	DD	DD	DD	DD	DD	DD	BB	BB	BB	BB	DD	DD	DD	BB	BB	DD	DD	DD	DD	DD	DD	BB	BB	BB	BB	BB	BB	DD	BB	DD	BB	BB	BB	BB	BB
chr12_25250195_25250214	BB	DD	BB	BB	BB	DD	DD	DD	BB	BB	BB	BB	BB	BB	DD	DD	DD	DD	DD	DD	BB	BB	BB	BB	DD	DD	DD	BB	BB	DD	DD	DD	DD	DD	DD	BB	BB	BB	BB	BB	BB	DD	BB	DD	BB	BB	BB	BB	BB
chr12_25254044_25254075	FF	df	FF	FF	FF	DD	df	df	FF	FF	FF	FF	FF	FF	df	DD	DD	DD	DD	df	FF	FF	FF	FF	DD	df	DD	FF	FF	df	DD	df	DD	df	df	FF	FF	FF	FF	FF	FF	df	FF	DD	FF	FF	FF	FF	FF
chr12_25271866_25271883	FF	df	FF	FF	FF	df	df	df	FF	FF	FF	FF	FF	FF	df	df	df	df	df	df	FF	FF	FF	FF	df	df	df	FF	FF	df	df	df	df	df	df	FF	FF	FF	FF	FF	FF	df	FF	df	FF	FF	FF	FF	FF
chr12_25278115_25278139	BB	DD	BB	BB	BB	DD	DD	DD	BB	BB	BB	BB	BB	BB	DD	DD	DD	DD	DD	DD	BB	BB	BB	BB	DD	DD	DD	BB	BB	DD	DD	DD	DD	DD	DD	BB	BB	BB	BB	BB	BB	DD	BB	DD	BB	BB	BB	BB	BB
chr12_25293226_25293273	BB	DD	BB	BB	BB	DD	DD	NA	BB	NA	NA	BB	NA	NN	DD	DD	DD	DD	DD	DD	BB	BB	BB	BB	DD	NA	DD	BB	BB	DD	DD	DD	DD	DD	DD	BB	BB	BB	BB	BB	BB	DD	BB	DD	BB	BB	BB	BB	BB
chr12_25306469_25306486	BB	DD	BB	BB	BB	DD	DD	DD	BB	BB	BB	BB	BB	BB	DD	DD	DD	DD	DD	DD	BB	BB	BB	BB	DD	DD	DD	BB	BB	DD	dn	DD	DD	DD	DD	BB	BB	BB	BB	BB	BB	DD	BB	DD	BB	BB	BB	BB	BB
chr12_25317370_25317381	BB	DD	BB	BB	BB	DD	DD	DD	BB	BB	BB	BB	BB	BB	DD	DD	DD	DD	DD	DD	BB	BB	BB	BB	DD	DD	DD	BB	BB	DD	DD	DD	DD	DD	DD	BB	BB	BB	BB	BB	BB	DD	BB	DD	BB	BB	BB	BB	BB
chr12_25348225_25348244	BB	DD	BB	BB	BB	DD	DD	DD	BB	BB	BB	BB	BB	BB	DD	DD	DD	DD	DD	DD	BB	BB	BB	BB	DD	DD	DD	BB	BB	DD	DD	DD	DD	DD	DD	BB	BB	BB	BB	BB	BB	DD	BB	DD	BB	BB	BB	BB	BB
chr12_25357684_25357697	BB	DD	BB	BB	BB	DD	DD	DD	BB	BB	BB	BB	BB	BB	DD	DD	DD	DD	DD	DD	BB	BB	BB	BB	DD	DD	DD	BB	BB	DD	DD	DD	DD	DD	DD	BB	BB	BB	BB	BB	BB	DD	BB	DD	BB	BB	BB	BB	BB
chr12_25396211_25396240	BB	DD	BB	BB	BB	DD	DD	DD	BB	BB	BB	BB	BB	BB	DD	DD	DD	DD	DD	DD	BB	BB	BB	BB	DD	DD	DD	BB	BB	DD	DD	DD	DD	DD	DD	BB	BB	BB	BB	BB	BB	DD	BB	DD	BB	BB	BB	BB	BB
chr12_25442822_25442845	BB	DD	BB	BB	BB	DD	DD	DD	BB	BB	BB	BB	BB	BB	DD	DD	DD	DD	DD	DD	BB	BB	BB	BB	DD	DD	DD	BB	BB	DD	DD	DD	DD	DD	DD	BB	BB	BB	BB	BB	BB	DD	BB	DD	BB	BB	BB	BB	BB
chr12_25449062_25449112	BB	dd	BB	BB	BB	dd	dd	dd	BB	BB	BB	BB	BB	BB	dd	dd	dd	dd	DD	dd	BB	BB	BB	BB	DD	dd	dd	BB	BB	dd	dd	dd	dd	dd	dd	BB	BB	BB	BB	BB	BB	dd	BB	dd	BB	BB	BB	BB	BB
chr12_25455667_25455681	BB	DD	BB	BB	BB	DD	DD	DD	BB	BB	BB	BB	BB	BB	DD	DD	DD	DD	bd	DD	BB	BB	BB	BB	DD	DD	DD	BB	BB	DD	DD	DD	DD	DD	DD	BB	BB	BB	BB	BB	BB	DD	BB	DD	BB	BB	BB	BB	BB
chr12_25500265_25500292	BB	DD	BB	BB	BB	DD	DD	DD	BB	BB	BB	BB	BB	BB	DD	DD	DD	DD	DD	DD	BB	BB	BB	BB	DD	DD	DD	BB	BB	DD	DD	DD	DD	DD	DD	BB	BB	BB	BB	BB	BB	DD	BB	DD	BB	BB	BB	BB	BB
chr12_25514798_25514825	BB	DD	BB	BB	BB	DD	DD	DD	BB	BB	BB	BB	BB	BB	DD	DD	DD	DD	DD	DD	BB	BB	BB	BB	DD	DD	DD	BB	BB	DD	DD	DD	DD	DD	DD	BB	BB	BB	BB	BB	BB	DD	BB	DD	BB	BB	BB	BB	BB
chr12_25522251_25522274	BB	DD	BB	BB	BB	DD	DD	DD	BB	BB	BB	BB	BB	BB	DD	DD	DD	DD	DD	DD	BB	BB	BB	BB	DD	DD	DD	BB	BB	DD	DD	DD	DD	DD	DD	BB	BB	BB	BB	BB	BB	DD	BB	DD	BB	BB	BB	BB	BB
chr12_25538643_25538654	BB	DD	BB	BB	BB	DD	DD	DD	BB	BB	BB	BB	BB	BB	DD	DD	DD	DD	DD	DD	BB	BB	BB	BB	DD	DD	DD	BB	BB	DD	DD	DD	DD	DD	DD	BB	BB	BB	BB	BB	BB	DD	BB	DD	BB	BB	BB	BB	BB
chr12_25540533_25540556	BB	DD	BB	BB	BB	DD	DD	DD	BB	BB	BB	BB	BB	BB	DD	DD	DD	DD	DD	DD	BB	BB	BB	BB	DD	DD	DD	BB	BB	DD	DD	DD	DD	DD	DD	BB	BB	BB	BB	BB	BB	DD	BB	DD	BB	BB	BB	BB	BB
chr12_25569388_25569407	BB	DD	BB	BB	BB	DD	DD	DD	BB	BB	BB	BB	BB	BB	DD	DD	DD	DD	DD	DD	BB	BB	BB	BB	DD	DD	DD	BB	BB	DD	DD	DD	DD	DD	DD	BB	BB	BB	BB	BB	BB	DD	BB	DD	BB	BB	BB	BB	BB
chr12_25571913_25571924	BB	DD	BB	BB	BB	DD	DD	DD	BB	BB	BB	BB	BB	BB	DD	DD	DD	DD	DD	DD	BB	BB	BB	BB	DD	DD	DD	BB	BB	DD	DD	DD	DD	DD	DD	BB	BB	BB	BB	BB	BB	DD	BB	DD	BB	BB	BB	BB	BB
chr12_25632885_25632924	BB	DD	BB	NN	BB	DD	DD	DD	NA	BB	BB	BB	BB	BB	DD	DD	DD	DD	DD	DD	BB	NA	BB	BB	DD	NA	DD	BB	NA	DD	DD	DD	DD	DD	DD	BB	BB	BB	BB	BB	BB	NA	NA	DD	BB	BB	BB	BB	BB
chr12_25644029_25644043	BB	DD	BB	BB	BB	DD	DD	DD	BB	BB	BB	BB	BB	BB	DD	DD	DD	DD	DD	DD	BB	BB	BB	BB	DD	DD	DD	BB	BB	DD	DD	DD	DD	DD	DD	BB	BB	BB	BB	BB	BB	DD	BB	DD	BB	BB	BB	BB	BB
chr12_25655755_25655766	BB	DD	BB	BB	BB	DD	DD	DD	BB	BB	BB	BB	BB	BB	DD	DD	DD	DD	DD	DD	BB	BB	BB	BB	DD	DD	DD	BB	BB	DD	DD	DD	DD	DD	DD	BB	BB	BB	BB	BB	BB	DD	BB	DD	BB	BB	BB	BB	BB
chr12_25664682_25664705	BB	DD	BB	BB	BB	DD	DD	DD	BB	BB	BB	BB	BB	BB	DD	DD	DD	DD	DD	DD	BB	BB	BB	BB	DD	DD	DD	BB	BB	DD	DD	DD	DD	DD	DD	BB	BB	BB	BB	BB	BB	DD	BB	DD	BB	BB	BB	BB	BB
chr12_25687985_25687996	BB	DD	BB	BB	BB	DD	DD	DD	BB	BB	BB	BB	BB	BB	DD	DD	DD	DD	DD	DD	BB	BB	BB	BB	DD	DD	DD	BB	BB	DD	DD	DD	DD	DD	DD	BB	BB	BB	BB	BB	BB	DD	BB	DD	BB	BB	BB	BB	BB
chr12_25723016_25723035	BB	DD	BB	BB	BB	DD	DD	DD	BB	BB	BB	BB	BB	BB	DD	DD	DD	DD	DD	DD	BB	BB	BB	BB	DD	DD	DD	BB	BB	DD	DD	DD	DD	DD	DD	BB	BB	BB	BB	BB	BB	DD	BB	DD	BB	BB	BB	BB	BB
chr12_25742044_25742057	BB	DD	BB	BB	BB	DD	DD	DD	BB	BB	BB	BB	BB	BB	DD	DD	DD	DD	DD	DD	BB	BB	BB	BB	DD	DD	DD	BB	BB	DD	DD	DD	DD	DD	DD	bn	BB	BB	BB	BB	BB	DD	BB	DD	BB	BB	BB	BB	BB
chr12_25745753_25745779	BB	DD	BB	BB	BB	DD	DD	DD	BB	BB	BB	BB	BB	BB	DD	DD	DD	DD	DD	DD	BB	BB	BB	BB	DD	DD	DD	BB	BB	DD	DD	DD	DD	DD	DD	BB	BB	BB	BB	BB	BB	DD	BB	DD	bn	BB	BB	BB	BB
chr12_25762679_25762690	BB	DD	BB	BB	BB	DD	DD	DD	BB	BB	BB	BB	BB	BB	DD	DD	DD	DD	DD	DD	BB	BB	BB	BB	DD	DD	DD	BB	BB	DD	DD	DD	DD	DD	DD	BB	BB	BB	BB	BB	BB	DD	BB	DD	BB	BB	BB	BB	BB
chr12_25814742_25814789	BB	DD	NN	BB	BB	DD	DD	DD	BB	bn	BB	BB	BB	BB	DD	DD	DD	DD	DD	DD	BB	BB	BB	BB	DD	DD	DD	BB	NA	DD	DD	DD	DD	DD	DD	BB	BB	BB	BB	BB	BB	DD	BB	DD	BB	BB	BB	BB	BB
chr12_25834300_25834320	BB	DD	BB	BB	BB	DD	DD	DD	BB	BB	BB	BB	BB	BB	DD	DD	DD	DD	DD	DD	BB	BB	BB	BB	DD	DD	DD	BB	BB	DD	DD	DD	DD	DD	DD	BB	BB	BB	BB	BB	BB	DD	BB	DD	BB	BB	BB	BB	BB
chr12_25839472_25839483	BB	DD	BB	BB	BB	DD	DD	DD	BB	BB	BB	BB	BB	BB	DD	DD	DD	DD	DD	DD	BB	BB	BB	BB	DD	DD	DD	BB	BB	DD	DD	DD	DD	DD	DD	BB	BB	BB	BB	BB	BB	DD	BB	DD	BB	BB	BB	BB	BB
chr12_25897049_25897070	BB	DD	BB	BB	BB	DD	DD	DD	BB	BB	BB	BB	BB	BB	DD	DD	DD	DD	DD	DD	BB	BB	BB	BB	DD	DD	DD	BB	BB	DD	DD	DD	DD	DD	DD	BB	BB	BB	BB	bn	BB	DD	BB	DD	BB	BB	BB	BB	BB
chr12_25899119_25899134	BB	DD	BB	BB	BB	DD	DD	DD	BB	BB	BB	BB	BB	BB	DD	DD	DD	DD	DD	DD	BB	BB	BB	BB	DD	DD	dn	BB	BB	DD	DD	DD	DD	DD	DD	BB	BB	BB	BB	BB	BB	DD	BB	DD	BB	BB	BB	BB	BB
chr12_25908851_25908874	BB	dd	BB	BB	BB	dd	dd	dd	BB	BB	BB	BB	BB	BB	dd	dd	dd	dd	dd	dd	BB	BB	BB	BB	dd	dd	dd	BB	BB	dd	dd	dd	dd	dd	dd	BB	BB	BB	BB	BB	BB	DD	BB	dd	BB	BB	BB	BB	BB
chr12_25911972_25911991	BB	DD	BB	BB	BB	DD	DD	DD	BB	BB	BB	BB	BB	BB	DD	DD	DD	DD	DD	DD	BB	BB	BB	BB	DD	DD	DD	BB	BB	DD	DD	DD	DD	DD	DD	BB	BB	BB	BB	BB	BB	DD	BB	DD	BB	BB	BB	BB	BB
chr12_25918416_25918445	BB	DD	BB	BB	BB	DD	DD	DD	BB	BB	BB	BB	BB	BB	DD	DD	DD	DD	DD	DD	BB	BB	BB	BB	DD	DD	DD	BB	BB	DD	DD	DD	DD	DD	DD	BB	BB	BB	BB	BB	BB	DD	BB	DD	BB	BB	BB	BB	BB
chr12_25932432_25932455	BB	DD	BB	BB	BB	DD	DD	DD	BB	BB	BB	BB	BB	BB	DD	DD	DD	DD	DD	DD	BB	BB	BB	BB	DD	DD	DD	BB	BB	DD	DD	DD	DD	DD	DD	BB	BB	BB	BB	BB	BB	DD	BB	DD	BB	BB	BB	BB	BB
chr12_25938681_25938708	BB	DD	BB	BB	BB	DD	DD	DD	BB	BB	BB	BB	BB	BB	DD	DD	DD	DD	DD	DD	BB	BB	BB	BB	DD	DD	DD	BB	BB	DD	DD	DD	DD	DD	DD	BB	BB	BB	BB	BB	BB	DD	BB	DD	BB	BB	BB	BB	BB
chr12_25943621_25943672	BB	DD	NN	BB	BB	DD	DD	DD	BB	DD	NA	BB	BB	BB	DD	DD	NA	DD	BB	DD	BB	BB	BB	BB	DD	DD	DD	BB	DD	DD	DD	DD	DD	DD	NA	bd	NN	BB	BB	BB	NA	DD	BB	NA	NA	bd	NA	BB	BB
chr12_25944043_25944056	FF	df	FF	FF	FF	df	df	df	FF	FF	FF	FF	FF	FF	df	df	df	df	df	df	FF	FF	FF	FF	dn	df	df	FF	FF	df	df	df	df	df	df	FF	FF	FF	FF	FF	FF	df	FF	df	FF	FF	FF	FF	FF
chr12_25961209_25961232	BB	DD	BB	BB	BB	DD	DD	DD	BB	BB	BB	BB	BB	BB	DD	DD	DD	DD	DD	DD	BB	BB	BB	BB	DD	DD	DD	BB	BB	DD	DD	DD	DD	DD	DD	BB	BB	BB	BB	BB	BB	DD	BB	DD	BB	BB	BB	BB	BB
chr12_25978021_25978080	BB	DD	BB	BB	BB	DD	DD	DD	BB	BB	BB	BB	BB	BB	DD	DD	DD	DD	DD	DD	BB	BB	BB	BB	DD	DD	DD	BB	BB	DD	DD	DD	DD	DD	DD	BB	BB	BB	BB	BB	BB	DD	BB	DD	BB	BB	BB	BB	BB
chr12_25980188_25980223	BB	DD	BB	BB	BB	DD	DD	DD	BB	BB	BB	BB	BB	BB	DD	DD	DD	DD	DD	DD	BB	BB	BB	BB	DD	DD	DD	BB	BB	DD	DD	DD	DD	DD	DD	BB	BB	BB	BB	BB	BB	DD	BB	DD	BB	BB	BB	BB	BB
chr12_25995134_25995157	BB	DD	BB	BB	BB	DD	DD	DD	BB	BB	BB	BB	BB	BB	DD	DD	DD	DD	DD	DD	BB	BB	BB	BB	DD	DD	DD	BB	BB	DD	DD	DD	DD	DD	DD	BB	BB	BB	BB	BB	BB	DD	BB	DD	BB	BB	BB	BB	BB
chr12_25999660_25999671	BB	DD	BB	BB	BB	DD	DD	DD	BB	BB	BB	BB	BB	BB	DD	DD	DD	DD	DD	DD	BB	BB	BB	BB	DD	DD	DD	BB	BB	DD	DD	DD	DD	DD	DD	BB	BB	BB	BB	BB	BB	DD	BB	DD	BB	BB	BB	BB	BB
chr12_26010458_26010485	BB	DD	BB	BB	BB	DD	DD	DD	BB	BB	BB	BB	BB	BB	DD	DD	DD	DD	DD	DD	BB	BB	BB	BB	DD	DD	DD	BB	BB	DD	DD	DD	DD	DD	DD	BB	BB	BB	BB	BB	BB	DD	BB	DD	BB	BB	BB	BB	BB
chr12_26056337_26056351	BB	DD	BB	BB	BB	DD	DD	DD	BB	BB	BB	BB	BB	BB	DD	DD	DD	DD	DD	DD	BB	BB	BB	BB	DD	DD	DD	BB	BB	DD	DD	DD	DD	DD	DD	BB	BB	BB	DD	BB	BB	DD	BB	DD	BB	BB	BB	BB	BB
chr12_26069468_26069487	BB	DD	BB	BB	BB	DD	DD	DD	BB	BB	BB	BB	BB	BB	DD	DD	dn	DD	dn	DD	BB	BB	BB	BB	DD	DD	DD	BB	BB	DD	DD	DD	DD	DD	DD	BB	BB	BB	NA	BB	BB	DD	BB	DD	BB	BB	BB	BB	BB
chr12_26078297_26078318	BB	DD	BB	BB	BB	DD	DD	DD	BB	BB	BB	BB	BB	BB	dn	DD	DD	DD	DD	DD	BB	BB	BB	BB	dn	DD	dn	BB	BB	DD	DD	DD	DD	DD	DD	BB	BB	BB	DD	BB	BB	DD	BB	DD	BB	BB	BB	BB	BB
chr12_26078814_26078829	BB	DD	BB	BB	BB	DD	DD	DD	BB	BB	BB	BB	BB	BB	dn	DD	DD	DD	DD	DD	BB	BB	BB	BB	DD	DD	DD	BB	BB	DD	dn	dn	DD	DD	DD	BB	BB	BB	DD	BB	BB	DD	BB	dn	BB	BB	BB	BB	BB
chr12_26125154_26125183	BB	bd	BB	BB	BB	DD	DD	DD	DD	BB	BB	BB	BB	BB	DD	DD	DD	DD	DD	DD	BB	BB	BB	BB	DD	DD	DD	BB	BB	DD	DD	DD	DD	DD	DD	BB	BB	BB	DD	BB	BB	DD	BB	DD	BB	BB	BB	BB	BB
chr12_26138454_26138471	BB	DD	BB	BB	BB	DD	DD	DD	DD	BB	BB	BB	BB	BB	DD	DD	DD	DD	DD	DD	BB	BB	BB	BB	DD	DD	DD	BB	BB	DD	DD	DD	DD	DD	DD	BB	BB	BB	DD	BB	BB	DD	BB	DD	BB	BB	BB	BB	BB
chr12_26141794_26141813	BB	DD	BB	BB	BB	DD	DD	DD	DD	BB	BB	BB	BB	BB	DD	DD	DD	DD	DD	DD	BB	BB	BB	BB	DD	DD	DD	bn	BB	DD	DD	DD	DD	DD	DD	BB	BB	BB	DD	BB	BB	DD	BB	DD	BB	BB	BB	BB	BB
chr12_26142326_26142343	BB	DD	BB	BB	BB	DD	DD	DD	DD	BB	BB	BB	BB	BB	DD	DD	DD	DD	DD	DD	BB	BB	BB	BB	DD	DD	DD	BB	BB	DD	DD	DD	DD	DD	DD	BB	BB	BB	DD	BB	BB	DD	BB	DD	BB	BB	BB	BB	BB
chr12_26145299_26145312	BB	DD	BB	BB	BB	DD	DD	DD	DD	BB	BB	BB	BB	BB	DD	DD	DD	DD	DD	DD	BB	BB	BB	BB	DD	DD	DD	BB	BB	DD	DD	DD	DD	DD	DD	BB	BB	BB	DD	BB	BB	DD	BB	DD	BB	BB	BB	BB	BB
chr12_26153829_26153876	NN	DD	BB	BB	NN	DD	DD	DD	DD	NN	BB	BB	BB	BB	DD	DD	DD	DD	DD	DD	BB	BB	NN	BB	DD	DD	DD	bn	BB	NA	DD	DD	DD	DD	DD	BB	BB	NA	DD	BB	BB	DD	NA	DD	BB	NA	BB	BB	BB
chr12_26155558_26155629	DD	NA	NN	NN	NA	DD	DD	NN	DD	nn	dn	NA	nn	NN	DD	DD	DD	NA	DD	NA	NN	dn	NN	DD	NN	DD	DD	NA	NA	DD	DD	DD	DD	DD	DD	dn	DD	NA	DD	BB	NA	NA	BB	DD	dn	NA	BB	dn	NA
chr12_26189414_26189463	BB	DD	BB	BB	BB	DD	DD	DD	DD	BB	BB	BB	BB	BB	DD	DD	DD	DD	DD	DD	BB	BB	BB	BB	DD	DD	DD	BB	BB	DD	DD	DD	DD	DD	dn	BB	BB	BB	DD	BB	BB	DD	bn	DD	BB	BB	BB	BB	BB
chr12_26199084_26199095	BB	DD	BB	BB	BB	DD	DD	DD	DD	BB	BB	BB	BB	BB	DD	DD	DD	DD	DD	DD	BB	BB	BB	BB	DD	DD	DD	BB	BB	DD	DD	DD	DD	DD	DD	BB	BB	BB	DD	BB	BB	DD	BB	DD	BB	BB	BB	BB	BB
chr12_26203128_26203141	BB	DD	BB	BB	BB	DD	DD	DD	DD	BB	bn	BB	BB	BB	DD	DD	DD	DD	DD	DD	BB	BB	BB	BB	DD	DD	DD	BB	BB	DD	DD	DD	DD	DD	DD	BB	BB	BB	DD	BB	BB	DD	BB	DD	BB	BB	BB	BB	BB
chr12_26208437_26208456	BB	dd	BB	BB	BB	dd	dd	dd	dd	BB	BB	BB	BB	BB	dd	dd	dd	dd	dd	dd	BB	BB	BB	BB	dd	dd	dd	BB	BB	dd	dd	dd	dd	dd	dd	BB	BB	BB	dd	BB	BB	dd	BB	dd	BB	BB	BB	BB	BB
chr12_26224580_26224591	BB	DD	BB	BB	BB	DD	DD	DD	DD	BB	BB	BB	BB	BB	DD	DD	DD	DD	DD	DD	BB	BB	BB	BB	DD	DD	DD	BB	BB	DD	DD	DD	DD	DD	DD	BB	BB	BB	DD	BB	BB	DD	BB	DD	BB	BB	BB	BB	BB
chr12_26233158_26233175	BB	DD	BB	BB	BB	DD	DD	DD	DD	BB	BB	BB	BB	BB	DD	DD	DD	DD	DD	DD	BB	BB	BB	BB	DD	DD	DD	BB	BB	DD	DD	DD	DD	DD	DD	BB	BB	BB	DD	BB	BB	DD	BB	DD	BB	BB	BB	bn	BB
chr12_26240409_26240436	BB	DD	BB	BB	BB	DD	DD	DD	DD	BB	BB	BB	BB	BB	DD	DD	DD	DD	DD	DD	BB	BB	BB	BB	DD	DD	DD	BB	BB	DD	DD	DD	DD	DD	DD	BB	BB	BB	DD	BB	BB	DD	BB	DD	BB	BB	BB	BB	BB
chr12_26260817_26260836	BB	dn	BB	BB	BB	DD	dn	dn	DD	BB	BB	BB	BB	BB	DD	DD	DD	DD	DD	DD	BB	BB	BB	BB	DD	DD	DD	BB	BB	DD	DD	DD	DD	DD	DD	BB	BB	BB	DD	BB	BB	DD	BB	dn	BB	BB	BB	BB	BB
chr12_26269260_26269271	BB	DD	BB	BB	BB	DD	DD	DD	DD	BB	BB	BB	BB	BB	DD	DD	DD	DD	DD	DD	BB	BB	BB	BB	DD	DD	DD	BB	BB	DD	DD	DD	DD	DD	DD	BB	BB	BB	DD	BB	BB	DD	BB	DD	BB	BB	BB	BB	BB
chr12_26273609_26273634	BB	DD	BB	BB	BB	DD	DD	DD	DD	BB	BB	BB	BB	BB	DD	DD	DD	DD	DD	DD	BB	BB	BB	BB	DD	DD	DD	BB	BB	DD	DD	DD	DD	DD	DD	BB	BB	BB	DD	BB	BB	DD	BB	DD	BB	BB	BB	BB	BB
chr12_26297675_26297698	BB	DD	BB	BB	BB	DD	DD	DD	DD	BB	BB	BB	BB	BB	DD	DD	DD	DD	DD	DD	BB	BB	BB	BB	DD	DD	DD	BB	BB	DD	DD	DD	DD	DD	DD	BB	BB	BB	DD	BB	BB	DD	BB	DD	BB	BB	BB	BB	BB
chr12_26301891_26301934	BB	DD	BB	BB	BB	DD	DD	DD	DD	BB	BB	BB	BB	BB	DD	DD	DD	DD	DD	DD	BB	BB	BB	BB	DD	DD	DD	BB	BB	DD	DD	DD	DD	DD	DD	BB	BB	BB	DD	BB	BB	DD	BB	DD	BB	BB	BB	BB	BB
chr12_26313617_26313638	BB	DD	BB	BB	BB	DD	DD	DD	DD	BB	BB	BB	BB	BB	DD	DD	DD	DD	DD	DD	BB	BB	BB	BB	DD	DD	DD	BB	bn	DD	DD	DD	DD	DD	DD	BB	BB	BB	DD	BB	BB	DD	BB	DD	BB	BB	BB	BB	BB
chr12_26315379_26315402	BB	DD	BB	BB	BB	DD	DD	DD	DD	BB	BB	BB	BB	BB	DD	DD	DD	DD	DD	DD	BB	BB	BB	BB	DD	DD	DD	BB	BB	DD	DD	DD	DD	DD	DD	BB	BB	BB	DD	BB	BB	DD	BB	DD	BB	BB	BB	BB	BB
chr12_26350242_26350291	BB	DD	BB	BB	BB	DD	DD	DD	DD	BB	BB	BB	BB	BB	DD	DD	DD	DD	DD	DD	BB	BB	BB	BB	DD	DD	DD	BB	BB	DD	DD	DD	DD	DD	DD	BB	BB	BB	DD	BB	BB	DD	BB	DD	BB	BB	BB	BB	BB
chr12_26366773_26366800	BB	DD	BB	BB	BB	DD	DD	DD	DD	BB	BB	BB	BB	BB	DD	DD	DD	DD	DD	DD	BB	BB	BB	BB	DD	DD	DD	BB	BB	DD	DD	DD	DD	DD	DD	BB	BB	BB	DD	BB	BB	DD	BB	DD	BB	BB	BB	BB	BB
chr12_26375214_26375228	BB	DD	BB	BB	BB	DD	DD	DD	DD	BB	BB	BB	BB	BB	DD	DD	DD	DD	DD	DD	BB	BB	BB	BB	DD	DD	DD	BB	BB	DD	DD	DD	DD	DD	DD	BB	BB	BB	DD	BB	BB	DD	BB	DD	BB	BB	BB	BB	BB
chr12_26379363_26379378	BB	DD	BB	BB	BB	DD	DD	DD	DD	BB	BB	BB	BB	BB	DD	DD	DD	DD	DD	DD	BB	BB	BB	BB	DD	DD	DD	BB	BB	DD	DD	DD	DD	DD	DD	BB	BB	BB	DD	BB	BB	DD	BB	DD	BB	BB	BB	BB	BB
chr12_26383046_26383061	BB	DD	BB	BB	BB	DD	DD	DD	DD	BB	BB	BB	BB	BB	DD	DD	DD	DD	DD	DD	BB	BB	BB	BB	DD	DD	DD	BB	BB	DD	DD	DD	DD	DD	DD	BB	BB	BB	DD	BB	BB	DD	BB	DD	BB	BB	BB	BB	BB
chr12_26390963_26390982	BB	DD	BB	BB	BB	DD	DD	DD	DD	BB	BB	BB	BB	BB	DD	DD	DD	DD	DD	DD	BB	BB	BB	BB	DD	DD	DD	BB	BB	DD	DD	DD	DD	DD	DD	BB	BB	BB	DD	BB	BB	DD	BB	DD	BB	BB	BB	BB	BB
chr12_26400101_26400112	BB	DD	BB	BB	BB	dn	DD	DD	dn	BB	BB	BB	BB	BB	dn	DD	DD	dn	DD	DD	BB	BB	BB	BB	DD	DD	DD	BB	BB	dn	dn	DD	dn	dn	DD	BB	BB	BB	DD	BB	BB	DD	BB	DD	BB	BB	BB	BB	BB
chr12_26437079_26437110	BB	DD	BB	BB	BB	DD	DD	DD	DD	BB	BB	BB	BB	BB	DD	DD	DD	DD	DD	DD	BB	BB	BB	BB	DD	DD	DD	BB	BB	DD	DD	DD	DD	DD	DD	BB	BB	BB	DD	BB	BB	DD	BB	DD	BB	BB	BB	BB	BB
chr12_26438256_26438269	BB	DD	BB	BB	BB	DD	DD	DD	DD	BB	BB	BB	BB	BB	DD	DD	DD	DD	DD	DD	BB	BB	BB	BB	DD	DD	DD	BB	BB	DD	DD	DD	DD	DD	DD	BB	BB	BB	DD	BB	BB	DD	BB	DD	BB	BB	BB	BB	BB
chr12_26440133_26440156	BB	DD	BB	BB	BB	DD	DD	DD	DD	BB	BB	BB	BB	BB	DD	DD	DD	DD	DD	DD	BB	BB	BB	BB	DD	DD	DD	BB	BB	DD	DD	DD	DD	DD	DD	BB	BB	BB	DD	BB	BB	DD	BB	DD	BB	BB	BB	BB	BB
chr12_26452189_26452215	BB	DD	BB	BB	BB	DD	DD	DD	DD	BB	BB	BB	BB	BB	DD	DD	DD	DD	DD	DD	BB	BB	BB	BB	DD	DD	DD	BB	BB	DD	DD	DD	DD	DD	DD	BB	BB	BB	DD	BB	BB	DD	BB	DD	BB	BB	BB	BB	BB
chr12_26461116_26461143	BB	DD	BB	BB	BB	DD	DD	DD	DD	BB	BB	BB	BB	BB	DD	DD	DD	DD	DD	DD	BB	BB	BB	BB	DD	DD	DD	BB	BB	DD	DD	DD	DD	DD	DD	BB	BB	BB	DD	BB	BB	DD	BB	DD	BB	BB	BB	BB	BB
chr12_26474580_26474599	BB	NN	BB	BB	NA	DD	DD	NA	DD	BB	BB	BB	BB	BB	DD	DD	NA	DD	NA	DD	BB	BB	BB	BB	NA	NA	DD	BB	BB	NA	NA	NA	DD	DD	DD	BB	BB	BB	NA	BB	BB	DD	BB	DD	BB	BB	BB	BB	BB
chr12_26492180_26492195	BB	DD	BB	BB	BB	DD	DD	DD	DD	BB	BB	BB	BB	BB	DD	DD	DD	DD	DD	DD	BB	BB	BB	BB	DD	DD	DD	BB	BB	DD	DD	DD	dn	DD	DD	BB	BB	BB	DD	BB	BB	DD	BB	DD	BB	BB	BB	BB	BB
chr12_26550057_26550092	BB	DD	BB	BB	BB	DD	DD	DD	DD	BB	BB	BB	BB	BB	DD	DD	DD	DD	DD	DD	BB	BB	BB	BB	DD	DD	DD	BB	BB	DD	DD	DD	DD	DD	DD	BB	BB	BB	DD	BB	BB	DD	BB	DD	BB	BB	BB	BB	BB
chr12_26554930_26554943	BB	DD	BB	BB	BB	DD	DD	DD	DD	BB	BB	BB	BB	BB	DD	DD	DD	DD	DD	DD	BB	BB	BB	BB	DD	DD	DD	BB	BB	DD	DD	DD	DD	DD	DD	BB	BB	BB	DD	BB	BB	DD	BB	DD	BB	BB	BB	BB	BB
chr12_26565806_26565860	BB	DD	BB	BB	BB	DD	DD	DD	DD	BB	BB	BB	BB	BB	DD	DD	DD	DD	DD	DD	BB	BB	BB	BB	DD	DD	DD	BB	BB	DD	DD	DD	DD	DD	DD	BB	BB	BB	DD	BB	BB	DD	BB	DD	BB	BB	BB	BB	BB
chr12_26570175_26570188	BB	dn	BB	BB	BB	DD	dn	dn	DD	BB	BB	BB	BB	BB	DD	dn	DD	dn	dn	DD	BB	BB	BB	BB	dn	dn	dn	BB	BB	DD	DD	DD	dn	dn	DD	BB	BB	BB	DD	BB	BB	dn	BB	DD	BB	BB	BB	BB	BB
chr12_26608166_26608230	BB	DD	BB	BB	BB	DD	DD	DD	DD	BB	BB	BB	BB	BB	DD	DD	DD	DD	DD	DD	BB	BB	BB	BB	DD	DD	DD	BB	BB	DD	DD	DD	DD	DD	DD	BB	BB	BB	DD	BB	BB	DD	BB	DD	BB	BB	BB	BB	BB
chr12_26618657_26618670	BB	dd	BB	BB	BB	DD	dd	dd	DD	BB	BB	BB	BB	BB	dd	dd	dd	dd	DD	DD	BB	BB	BB	BB	DD	dd	DD	BB	BB	DD	dd	dd	dd	DD	DD	BB	BB	BB	dd	BB	BB	DD	BB	dd	BB	BB	BB	BB	BB
chr12_26621191_26621212	BB	DD	BB	BB	BB	DD	DD	DD	DD	BB	BB	BB	BB	BB	DD	DD	DD	DD	DD	DD	BB	BB	BB	BB	DD	DD	DD	BB	BB	DD	DD	DD	DD	DD	DD	BB	BB	BB	DD	BB	BB	DD	BB	DD	BB	BB	BB	BB	BB
chr12_26641510_26641525	BB	DD	BB	BB	BB	DD	DD	DD	DD	BB	BB	BB	BB	BB	DD	DD	DD	DD	DD	DD	BB	BB	BB	BB	DD	DD	DD	BB	BB	DD	DD	DD	DD	DD	DD	BB	BB	bn	DD	BB	BB	DD	BB	DD	BB	BB	BB	BB	BB
chr12_26677195_26677224	BB	NA	BB	BB	NA	DD	DD	DD	DD	BB	BB	BB	BB	NA	DD	DD	DD	NA	DD	NA	BB	BB	BB	BB	DD	DD	DD	BB	BB	NA	DD	NA	NA	DD	NA	BB	bn	BB	DD	BB	BB	DD	BB	DD	BB	NA	BB	BB	NA
chr12_26710281_26710292	BB	DD	BB	BB	BB	DD	DD	DD	DD	BB	BB	BB	BB	BB	DD	DD	DD	DD	DD	DD	BB	BB	BB	BB	DD	DD	DD	BB	BB	DD	DD	DD	DD	DD	DD	BB	BB	BB	DD	BB	BB	DD	BB	DD	BB	BB	BB	BB	BB
chr12_26722435_26722448	BB	DD	BB	BB	BB	DD	DD	DD	DD	BB	BB	BB	BB	BB	DD	DD	DD	DD	DD	DD	BB	BB	BB	BB	DD	DD	DD	BB	BB	DD	DD	DD	DD	DD	DD	BB	BB	BB	DD	BB	BB	DD	BB	DD	BB	BB	BB	BB	BB
chr12_26752675_26752729	BB	DD	BB	BB	BB	DD	DD	DD	DD	BB	BB	BB	BB	BB	DD	DD	DD	DD	DD	DD	BB	BB	BB	BB	DD	DD	DD	BB	BB	DD	DD	DD	DD	DD	DD	BB	BB	BB	DD	BB	BB	DD	BB	DD	BB	BB	BB	BB	BB
chr12_26755551_26755562	FF	DD	FF	FF	FF	DD	df	df	df	FF	FF	FF	FF	FF	df	df	df	df	df	df	FF	FF	FF	FF	df	DD	df	FF	FF	df	df	df	df	df	df	FF	FF	FF	DD	FF	FF	df	FF	DD	FF	FF	FF	FF	FF
chr12_26755563_26755578	BB	DD	BB	BB	BB	DD	DD	DD	DD	BB	BB	BB	BB	BB	DD	DD	DD	DD	DD	DD	BB	BB	BB	BB	DD	DD	DD	BB	BB	DD	DD	DD	DD	DD	DD	BB	BB	BB	DD	BB	BB	DD	BB	DD	BB	BB	BB	BB	BB
chr12_26775081_26775096	BB	DD	BB	BB	BB	DD	DD	DD	DD	BB	BB	BB	BB	BB	DD	DD	DD	DD	DD	DD	BB	BB	BB	BB	DD	DD	DD	BB	BB	DD	DD	DD	DD	DD	DD	BB	BB	BB	DD	BB	BB	DD	BB	DD	BB	BB	BB	BB	BB
chr12_26775320_26775343	BB	DD	BB	BB	BB	DD	DD	DD	DD	BB	BB	BB	BB	BB	DD	DD	DD	DD	DD	DD	BB	BB	BB	BB	DD	DD	DD	BB	BB	DD	DD	DD	DD	DD	DD	BB	BB	BB	DD	BB	BB	DD	BB	DD	BB	BB	BB	BB	BB
chr12_26780772_26780831	BB	DD	NA	BB	NN	DD	NN	DD	DD	NN	NN	NN	NN	NN	NA	dn	DD	NN	NA	DD	NA	dn	NN	NA	DD	DD	NA	NN	NN	DD	NA	NA	DD	NA	NA	NA	BB	NA	DD	DD	NA	DD	NN	DD	BB	bn	BB	BB	BB
chr12_26787385_26787420	BB	DD	BB	BB	BB	DD	DD	DD	DD	BB	BB	BB	BB	BB	DD	DD	DD	DD	DD	DD	BB	BB	BB	BB	DD	DD	DD	BB	BB	DD	DD	DD	DD	DD	DD	BB	BB	BB	DD	BB	BB	DD	BB	DD	BB	BB	BB	BB	BB
chr12_26809827_26809847	BB	DD	BB	BB	BB	DD	DD	DD	DD	BB	BB	BB	BB	BB	DD	DD	DD	DD	DD	DD	BB	BB	BB	BB	DD	DD	DD	BB	BB	DD	DD	DD	DD	DD	DD	BB	BB	BB	DD	BB	BB	DD	BB	DD	BB	BB	BB	BB	BB
chr12_26815096_26815115	BB	DD	BB	BB	BB	DD	DD	DD	DD	BB	BB	BB	BB	BB	DD	DD	DD	DD	DD	DD	BB	BB	BB	BB	DD	DD	DD	BB	BB	DD	DD	DD	DD	DD	DD	BB	BB	BB	DD	BB	BB	DD	BB	DD	BB	BB	BB	BB	BB
chr12_26858674_26858685	BB	DD	BB	BB	BB	DD	DD	DD	DD	BB	BB	BB	BB	BB	DD	DD	DD	DD	DD	DD	BB	BB	BB	BB	DD	DD	DD	BB	BB	DD	DD	DD	DD	DD	DD	BB	BB	BB	DD	BB	BB	DD	BB	DD	BB	BB	BB	BB	BB
chr12_26872017_26872030	BB	DD	BB	BB	BB	DD	DD	DD	DD	BB	BB	bn	BB	BB	DD	DD	DD	DD	dn	DD	BB	BB	BB	BB	DD	DD	bd	BB	BB	DD	DD	DD	DD	DD	DD	BB	BB	BB	DD	BB	BB	DD	BB	DD	BB	BB	BB	BB	BB
chr12_26884660_26884674	BB	DD	BB	BB	BB	DD	DD	DD	DD	BB	BB	BB	BB	BB	DD	DD	DD	DD	DD	DD	BB	BB	BB	BB	DD	DD	DD	BB	BB	DD	DD	DD	DD	DD	DD	BB	BB	BB	DD	BB	BB	DD	BB	DD	BB	BB	BB	BB	BB
chr12_26887995_26888008	BB	DD	BB	BB	BB	DD	DD	DD	DD	BB	BB	BB	BB	BB	DD	DD	DD	DD	DD	DD	BB	BB	BB	BB	DD	DD	DD	BB	BB	DD	DD	DD	DD	DD	DD	BB	BB	BB	DD	BB	BB	DD	BB	DD	BB	BB	BB	BB	BB
chr12_26931012_26931023	BB	DD	BB	BB	BB	DD	DD	DD	DD	BB	BB	BB	BB	BB	DD	DD	DD	DD	DD	DD	BB	BB	BB	BB	DD	DD	DD	BB	BB	DD	DD	DD	DD	DD	DD	BB	BB	BB	DD	BB	BB	DD	BB	DD	BB	BB	BB	BB	BB
chr12_26933992_26934015	BB	DD	BB	BB	BB	DD	DD	DD	DD	BB	BB	BB	BB	BB	DD	DD	DD	DD	DD	DD	BB	BB	BB	BB	DD	DD	DD	BB	BB	DD	DD	DD	DD	DD	DD	BB	BB	BB	DD	BB	BB	DD	BB	DD	BB	BB	BB	BB	BB
chr12_26949108_26949119	BB	DD	BB	BB	BB	DD	DD	DD	DD	BB	BB	BB	BB	BB	DD	DD	DD	DD	DD	DD	BB	BB	BB	BB	DD	DD	DD	BB	BB	DD	DD	bd	DD	DD	DD	BB	BB	BB	DD	BB	BB	DD	BB	DD	BB	BB	BB	BB	BB
chr12_26981397_26981412	BB	DD	BB	BB	BB	DD	DD	DD	DD	BB	BB	BB	BB	BB	DD	DD	DD	DD	DD	DD	BB	BB	BB	BB	DD	DD	DD	BB	BB	DD	DD	DD	DD	DD	DD	BB	BB	BB	DD	BB	BB	DD	BB	DD	BB	BB	BB	BB	BB
chr12_27000983_27000997	FF	df	FF	FF	FF	DD	DD	df	df	FF	FF	FF	FF	FF	df	df	df	df	df	df	FF	FF	FF	FF	df	df	DD	FF	FF	df	df	DD	DD	df	df	FF	FF	FF	DD	FF	FF	DD	FF	DD	FF	FF	FF	FF	FF
chr12_27006728_27006741	BB	DD	BB	BB	BB	DD	DD	DD	DD	BB	BB	BB	BB	BB	DD	DD	DD	DD	DD	DD	BB	BB	BB	BB	DD	DD	DD	BB	BB	DD	DD	DD	DD	DD	DD	BB	BB	BB	DD	BB	BB	DD	BB	DD	BB	BB	BB	BB	BB
chr12_27026921_27026936	BB	DD	BB	BB	BB	DD	DD	DD	DD	BB	BB	BB	BB	BB	DD	DD	DD	DD	DD	DD	BB	BB	BB	BB	DD	DD	DD	BB	BB	DD	DD	DD	DD	DD	DD	BB	BB	BB	DD	BB	BB	DD	BB	DD	BB	BB	BB	BB	BB
chr12_27030664_27030681	BB	DD	BB	BB	BB	DD	DD	DD	DD	BB	BB	BB	BB	BB	DD	DD	DD	DD	DD	DD	BB	BB	BB	BB	DD	dn	DD	BB	BB	DD	DD	DD	DD	DD	DD	BB	BB	BB	DD	BB	BB	DD	BB	DD	BB	BB	BB	BB	BB
chr12_27035942_27035953	BB	DD	BB	BB	BB	DD	DD	DD	DD	BB	BB	BB	BB	BB	DD	DD	DD	DD	DD	DD	BB	BB	BB	BB	DD	DD	DD	BB	BB	DD	DD	DD	DD	DD	DD	BB	BB	BB	DD	BB	BB	DD	BB	DD	BB	BB	BB	BB	BB
chr12_27036559_27036594	BB	dn	BB	BB	BB	dn	dn	dn	DD	BB	BB	BB	BB	BB	dn	dn	DD	dn	DD	DD	BB	BB	BB	BB	DD	DD	DD	BB	BB	DD	DD	DD	dn	DD	DD	BB	BB	BB	DD	BB	BB	dn	BB	dn	BB	BB	BB	BB	BB
chr12_27037629_27037644	BB	DD	BB	BB	BB	DD	DD	DD	DD	BB	BB	BB	BB	BB	DD	DD	DD	DD	DD	DD	BB	BB	BB	BB	DD	DD	DD	BB	BB	DD	DD	DD	DD	DD	DD	BB	BB	BB	DD	BB	BB	DD	BB	DD	BB	BB	BB	BB	BB
chr12_27059093_27059110	BB	DD	BB	BB	BB	DD	DD	DD	DD	BB	BB	BB	BB	BB	DD	DD	DD	DD	DD	DD	BB	BB	BB	BB	DD	DD	DD	BB	BB	DD	DD	DD	DD	DD	DD	BB	BB	BB	DD	BB	BB	DD	BB	DD	BB	BB	BB	BB	BB
chr12_27064600_27064619	BB	DD	BB	BB	BB	DD	DD	DD	DD	BB	BB	BB	BB	BB	DD	DD	DD	DD	DD	DD	BB	BB	BB	BB	DD	DD	DD	BB	BB	DD	DD	DD	DD	DD	DD	BB	BB	BB	DD	BB	BB	DD	BB	DD	BB	BB	BB	BB	BB
chr12_27077958_27077969	BB	DD	BB	BB	BB	DD	DD	DD	DD	BB	BB	BB	BB	BB	DD	DD	DD	DD	DD	DD	BB	BB	BB	BB	DD	DD	DD	BB	BB	DD	DD	DD	DD	DD	DD	BB	BB	BB	DD	BB	BB	DD	BB	DD	BB	BB	BB	BB	BB
chr12_27085619_27085646	BB	DD	BB	BB	BB	DD	DD	DD	NN	BB	BB	BB	NA	BB	DD	DD	DD	DD	DD	DD	BB	BB	BB	BB	DD	DD	DD	BB	BB	NA	DD	DD	DD	DD	NA	BB	BB	BB	DD	BB	BB	DD	BB	DD	BB	BB	BB	BB	BB
chr12_27100561_27100584	BB	DD	BB	BB	BB	DD	DD	DD	DD	BB	BB	BB	BB	BB	DD	DD	DD	DD	DD	DD	BB	BB	BB	BB	DD	DD	DD	BB	BB	DD	DD	DD	DD	DD	DD	BB	BB	BB	DD	BB	BB	DD	BB	DD	BB	BB	BB	BB	BB
chr12_27113377_27113386	BB	DD	BB	BB	BB	DD	DD	DD	DD	BB	BB	BB	BB	BB	DD	DD	DD	DD	DD	DD	BB	BB	BB	BB	DD	DD	DD	BB	BB	DD	DD	DD	DD	DD	DD	BB	BB	BB	DD	BB	BB	DD	BB	DD	BB	BB	BB	BB	BB
chr12_27117840_27117865	BB	DD	BB	BB	BB	DD	DD	DD	DD	BB	BB	BB	BB	BB	DD	DD	DD	DD	DD	DD	BB	BB	BB	BB	DD	DD	DD	BB	BB	DD	DD	DD	bd	DD	DD	BB	BB	BB	DD	BB	BB	DD	BB	DD	BB	BB	BB	BB	BB
chr12_27178574_27178617	BB	DD	BB	BB	BB	DD	DD	DD	DD	NN	BB	BB	NA	BB	DD	DD	DD	DD	NA	DD	BB	BB	BB	BB	DD	DD	DD	BB	BB	DD	DD	DD	NA	DD	NN	BB	BB	BB	NN	BB	BB	DD	BB	NA	BB	BB	BB	BB	BB
chr12_27179446_27179475	BB	DD	BB	BB	BB	DD	DD	DD	DD	BB	BB	bn	BB	BB	DD	DD	DD	DD	DD	DD	BB	BB	BB	BB	DD	DD	DD	BB	BB	DD	DD	DD	DD	DD	DD	BB	BB	BB	DD	BB	BB	DD	bn	DD	BB	BB	BB	BB	BB
chr12_27220732_27220771	BB	DD	BB	BB	BB	NA	NA	DD	DD	BB	BB	NA	BB	BB	NA	NA	NA	NA	DD	DD	BB	BB	BB	BB	DD	NA	NA	BB	BB	NA	NA	DD	DD	DD	NA	BB	BB	BB	DD	BB	NA	DD	BB	DD	BB	BB	BB	NA	bn
chr12_27226023_27226050	BB	DD	BB	BB	BB	DD	DD	DD	DD	BB	BB	BB	BB	BB	DD	DD	DD	DD	DD	DD	BB	BB	BB	BB	DD	DD	DD	BB	BB	DD	DD	DD	DD	DD	DD	BB	BB	BB	DD	BB	BB	DD	BB	DD	BB	BB	BB	BB	BB
chr12_27251253_27251268	BB	DD	BB	BB	BB	DD	DD	DD	DD	BB	BB	BB	BB	BB	DD	DD	DD	DD	DD	DD	BB	BB	BB	BB	DD	DD	DD	BB	BB	DD	DD	DD	DD	DD	DD	BB	BB	BB	DD	BB	BB	DD	BB	DD	BB	BB	BB	BB	BB
chr12_27312969_27312990	BB	DD	BB	BB	BB	DD	DD	DD	DD	BB	BB	BB	BB	BB	DD	DD	DD	DD	DD	DD	BB	BB	BB	BB	DD	DD	DD	BB	BB	DD	DD	DD	DD	DD	DD	BB	bn	BB	DD	BB	BB	DD	BB	DD	BB	BB	BB	BB	BB
chr12_27351636_27351667	BB	DD	NA	NN	BB	DD	DD	DD	DD	bn	BB	BB	BB	BB	DD	DD	DD	DD	DD	DD	BB	BB	BB	NA	DD	DD	DD	BB	BB	DD	NA	DD	NA	DD	DD	BB	BB	BB	DD	NA	NA	DD	bn	DD	BB	NA	BB	BB	BB
chr12_27352121_27352170	NA	DD	BB	NA	BB	DD	DD	DD	DD	BB	BB	BB	BB	NA	DD	DD	DD	DD	DD	DD	BB	BB	BB	BB	DD	NA	DD	BB	BB	DD	DD	NA	DD	DD	DD	BB	BB	NA	DD	BB	BB	DD	BB	DD	BB	NA	BB	BB	BB
chr12_27354327_27354346	BB	dd	BB	BB	BB	dd	dd	dd	DD	BB	BB	BB	BB	BB	dd	dd	dd	dd	dd	DD	BB	BB	BB	BB	dd	dd	dd	BB	BB	dd	dd	dd	dd	dd	dd	BB	BB	BB	dd	BB	BB	dd	BB	dd	BB	BB	BB	BB	BB
chr12_27357079_27357092	BB	DD	BB	BB	BB	DD	DD	DD	DD	BB	BB	BB	BB	BB	DD	DD	DD	DD	DD	DD	BB	BB	BB	BB	DD	DD	DD	BB	BB	DD	DD	DD	DD	DD	DD	BB	BB	BB	DD	BB	BB	DD	BB	DD	BB	BB	BB	BB	BB
chr12_27370143_27370154	BB	DD	BB	BB	BB	DD	DD	DD	DD	BB	BB	BB	BB	BB	DD	DD	DD	DD	DD	DD	BB	BB	BB	BB	DD	DD	DD	BB	BB	DD	DD	DD	DD	DD	DD	BB	BB	BB	DD	BB	BB	DD	BB	DD	BB	BB	BB	BB	BB
chr12_27390338_27390355	BB	DD	BB	BB	BB	DD	DD	DD	DD	BB	BB	BB	BB	BB	DD	DD	DD	DD	DD	DD	BB	BB	BB	BB	DD	DD	DD	BB	BB	DD	DD	DD	DD	DD	DD	BB	BB	BB	DD	BB	BB	DD	BB	DD	BB	BB	BB	BB	BB
chr12_27439740_27439763	BB	DD	BB	BB	BB	DD	DD	DD	DD	BB	BB	BB	BB	BB	DD	DD	DD	DD	DD	DD	BB	BB	BB	BB	DD	DD	DD	BB	BB	DD	DD	DD	DD	DD	DD	BB	BB	BB	DD	BB	BB	DD	BB	DD	BB	BB	BB	BB	BB
chr12_27501615_27501629	BB	DD	BB	BB	BB	DD	DD	DD	DD	BB	BB	BB	BB	BB	DD	DD	DD	DD	DD	DD	BB	BB	BB	BB	DD	DD	DD	BB	BB	DD	DD	DD	DD	DD	DD	BB	BB	BB	DD	BB	BB	DD	BB	DD	BB	BB	BB	BB	BB
chr12_27506013_27506028	BB	DD	BB	BB	BB	DD	DD	DD	DD	BB	BB	BB	BB	BB	DD	DD	DD	DD	DD	DD	BB	BB	BB	BB	DD	DD	DD	BB	BB	DD	DD	DD	DD	DD	DD	BB	BB	BB	DD	BB	BB	DD	BB	DD	BB	BB	BB	BB	BB
chr12_27548860_27548911	DD	NN	BB	BB	NN	NA	NN	bd	bn	DD	BB	DD	BB	BB	bn	nn	BB	BB	BB	NA	BB	NA	DD	DD	NN	NA	DD	BB	BB	DD	DD	NA	bd	DD	NN	BB	BB	DD	DD	BB	NA	DD	BB	DD	BB	BB	BB	BB	BB
chr12_27552663_27552690	BB	dn	BB	BB	BB	dn	dn	dn	DD	BB	BB	BB	BB	BB	DD	dn	DD	dn	dn	dn	BB	BB	BB	BB	dn	DD	dn	BB	BB	dn	dn	dn	DD	dn	DD	BB	BB	BB	DD	BB	BB	dn	BB	dn	BB	BB	BB	BB	BB
chr12_27555354_27555369	BB	DD	BB	BB	BB	DD	DD	DD	DD	BB	BB	BB	BB	BB	DD	DD	DD	DD	DD	DD	BB	BB	BB	BB	DD	DD	DD	BB	BB	DD	DD	DD	DD	DD	DD	BB	BB	BB	DD	BB	BB	DD	BB	DD	BB	BB	BB	BB	BB
chr12_27564676_27564705	BB	DD	BB	BB	BB	DD	DD	DD	DD	BB	BB	BB	BB	BB	DD	DD	DD	DD	DD	DD	BB	bn	BB	BB	DD	DD	DD	BB	BB	DD	DD	DD	DD	DD	DD	BB	BB	BB	DD	BB	BB	DD	BB	DD	BB	BB	BB	BB	BB
chr12_27565458_27565475	BB	DD	BB	BB	BB	DD	DD	DD	DD	BB	BB	BB	BB	BB	DD	DD	DD	DD	DD	DD	BB	BB	BB	BB	DD	DD	DD	BB	BB	DD	DD	DD	DD	DD	DD	BB	BB	BB	DD	BB	BB	DD	BB	DD	BB	BB	BB	BB	BB
chr12_27571271_27571342	BB	NN	BB	nn	NN	NA	NN	NN	NN	NN	BB	NN	BB	BB	nn	DD	dn	NN	NN	NN	BB	BB	BB	BB	NA	NA	DD	BB	BB	NA	DD	DD	DD	DD	NA	bn	BB	BB	NA	NA	BB	DD	NA	DD	BB	BB	BB	BB	NA
chr12_27574272_27574291	BB	DD	BB	BB	BB	DD	DD	DD	DD	BB	BB	BB	BB	BB	DD	DD	DD	DD	DD	DD	BB	BB	BB	BB	DD	DD	DD	BB	BB	DD	DD	DD	DD	DD	DD	BB	BB	BB	DD	BB	BB	DD	BB	DD	BB	BB	BB	BB	BB
chr12_27577623_27577656	BB	DD	BB	BB	BB	DD	DD	DD	DD	bn	BB	BB	BB	BB	DD	DD	DD	DD	DD	DD	BB	BB	BB	BB	DD	DD	DD	BB	BB	DD	DD	DD	DD	DD	DD	bn	BB	BB	DD	BB	BB	DD	BB	DD	BB	BB	BB	BB	BB
chr12_27617246_27617259	BB	DD	BB	BB	BB	DD	BB	DD	DD	BB	BB	BB	BB	BB	DD	DD	DD	DD	DD	DD	BB	BB	BB	BB	DD	DD	DD	BB	BB	DD	DD	DD	DD	DD	DD	BB	BB	BB	DD	BB	BB	DD	BB	DD	BB	BB	BB	BB	BB
chr12_27632754_27632765	BB	DD	BB	BB	BB	DD	BB	DD	DD	BB	BB	BB	BB	BB	DD	DD	DD	DD	DD	DD	BB	BB	BB	BB	DD	DD	DD	BB	BB	DD	DD	DD	DD	DD	DD	BB	BB	BB	DD	BB	BB	DD	BB	DD	BB	BB	BB	BB	BB
chr12_27633687_27633721	NA	DD	BB	BB	NA	DD	BB	DD	DD	BB	BB	BB	BB	BB	DD	DD	DD	DD	DD	DD	BB	BB	BB	BB	DD	NA	DD	BB	BB	DD	DD	DD	DD	DD	DD	BB	BB	BB	DD	BB	BB	DD	BB	DD	BB	BB	BB	BB	BB
chr12_27634043_27634058	BB	DD	BB	BB	BB	DD	BB	DD	DD	BB	BB	BB	BB	BB	DD	DD	DD	DD	DD	DD	BB	BB	BB	BB	DD	DD	DD	BB	BB	DD	DD	DD	DD	DD	DD	BB	BB	BB	DD	BB	BB	DD	BB	DD	BB	BB	BB	BB	BB
chr12_27636817_27636828	BB	DD	BB	BB	BB	DD	BB	DD	DD	BB	BB	BB	BB	BB	DD	DD	DD	DD	DD	DD	BB	BB	BB	BB	DD	DD	DD	BB	BB	DD	DD	DD	dn	DD	DD	BB	BB	BB	DD	BB	BB	DD	BB	DD	BB	BB	BB	BB	BB
chr12_27636968_27637012	uu	DD	uu	UU	uu	DD	uu	DD	DD	NA	uu	NA	uu	uu	DD	DD	DD	DD	DD	DD	uu	uu	uu	uu	DD	DD	DD	uu	uu	DD	DD	DD	DD	DD	DD	UU	UU	NA	DD	uu	UU	DD	UU	DD	UU	UU	UU	NA	NA
chr12_27643851_27643866	BB	DD	BB	BB	BB	DD	BB	DD	DD	BB	BB	BB	BB	BB	DD	DD	DD	DD	DD	DD	BB	BB	BB	BB	DD	DD	DD	BB	BB	DD	DD	DD	DD	DD	DD	BB	BB	BB	DD	BB	BB	DD	BB	DD	BB	BB	BB	BB	BB
chr12_27643915_27643926	BB	DD	BB	BB	BB	DD	BB	DD	DD	BB	BB	BB	BB	BB	DD	DD	DD	DD	DD	DD	BB	BB	BB	BB	DD	DD	DD	BB	BB	DD	DD	DD	DD	DD	DD	BB	BB	BB	DD	BB	BB	DD	BB	DD	BB	BB	BB	BB	BB
chr12_27655770_27655787	BB	DD	BB	BB	BB	DD	BB	DD	DD	BB	BB	BB	BB	BB	DD	DD	DD	DD	DD	DD	BB	BB	BB	BB	DD	DD	DD	BB	BB	DD	DD	DD	DD	DD	DD	BB	BB	BB	DD	BB	BB	DD	BB	DD	BB	BB	BB	BB	BB
chr12_27700880_27700891	BB	DD	BB	BB	BB	DD	BB	DD	DD	BB	BB	BB	BB	BB	DD	DD	DD	DD	DD	DD	BB	BB	BB	BB	DD	DD	DD	BB	BB	DD	DD	DD	DD	DD	DD	BB	BB	BB	DD	BB	BB	DD	BB	DD	BB	BB	BB	BB	BB
chr12_27798688_27798707	BB	DD	BB	BB	BB	DD	BB	DD	DD	BB	BB	BB	BB	BB	DD	DD	DD	DD	DD	DD	BB	BB	BB	BB	DD	DD	DD	BB	BB	DD	DD	DD	DD	DD	DD	BB	BB	BB	DD	BB	BB	DD	BB	DD	BB	BB	BB	BB	BB
chr12_27834725_27834756	BB	DD	BB	BB	BB	DD	BB	DD	DD	BB	BB	BB	BB	BB	DD	DD	DD	DD	DD	DD	BB	BB	BB	BB	DD	DD	DD	BB	BB	DD	DD	DD	DD	DD	DD	BB	BB	BB	DD	BB	BB	DD	BB	DD	BB	BB	BB	BB	BB
chr12_27876686_27876709	BB	DD	BB	bn	BB	DD	BB	DD	DD	BB	BB	BB	BB	BB	DD	DD	DD	DD	DD	DD	BB	BB	BB	BB	DD	DD	DD	BB	BB	DD	DD	DD	DD	DD	DD	BB	BB	BB	DD	BB	BB	DD	BB	DD	BB	BB	BB	BB	BB
chr12_27880894_27880908	BB	DD	BB	BB	BB	DD	BB	DD	DD	BB	BB	BB	BB	BB	DD	DD	DD	DD	DD	DD	BB	BB	BB	BB	DD	DD	DD	BB	BB	DD	DD	DD	DD	DD	DD	BB	BB	BB	DD	BB	BB	DD	BB	DD	BB	BB	BB	BB	BB
chr12_27895785_27895814	BB	DD	BB	BB	BB	DD	BB	DD	DD	BB	BB	BB	BB	BB	DD	DD	DD	DD	DD	DD	BB	BB	BB	BB	DD	DD	DD	BB	BB	DD	DD	DD	DD	DD	DD	BB	BB	BB	DD	BB	BB	DD	BB	DD	BB	BB	BB	BB	BB
chr12_27958217_27958228	BB	DD	BB	BB	BB	DD	BB	DD	DD	BB	BB	BB	BB	BB	DD	DD	DD	DD	DD	DD	BB	BB	BB	BB	DD	DD	DD	BB	BB	DD	DD	DD	DD	DD	DD	BB	BB	BB	DD	BB	BB	DD	BB	DD	BB	BB	BB	BB	BB
chr12_27968477_27968514	BB	DD	BB	bn	BB	DD	BB	DD	DD	BB	BB	BB	BB	BB	DD	DD	DD	DD	DD	DD	BB	BB	BB	BB	DD	DD	DD	BB	BB	DD	DD	DD	DD	DD	DD	BB	BB	BB	DD	BB	BB	DD	BB	DD	bn	BB	bn	BB	BB
chr12_27971309_27971324	BB	DD	BB	BB	BB	DD	BB	DD	DD	BB	BB	BB	BB	BB	DD	DD	DD	DD	DD	DD	BB	BB	BB	BB	DD	DD	DD	BB	BB	DD	DD	DD	DD	DD	DD	BB	BB	BB	DD	BB	BB	DD	BB	DD	BB	BB	BB	BB	BB
chr12_28003324_28003335	BB	DD	BB	BB	BB	DD	BB	DD	DD	BB	BB	BB	BB	BB	DD	DD	DD	DD	DD	DD	BB	BB	BB	BB	DD	DD	DD	BB	BB	DD	DD	DD	DD	DD	DD	BB	BB	BB	DD	BB	BB	DD	BB	DD	BB	BB	BB	BB	BB
chr12_28016632_28016646	BB	DD	BB	BB	BB	DD	BB	DD	DD	BB	BB	BB	BB	BB	DD	DD	DD	DD	DD	DD	BB	BB	BB	BB	DD	DD	DD	BB	BB	DD	DD	DD	DD	DD	DD	BB	BB	BB	DD	BB	BB	DD	BB	DD	BB	BB	BB	BB	BB
chr12_28030794_28030811	BB	DD	BB	BB	BB	DD	BB	DD	DD	BB	BB	BB	BB	BB	DD	DD	DD	DD	DD	DD	BB	BB	BB	BB	DD	DD	DD	BB	BB	DD	DD	DD	DD	DD	DD	BB	BB	BB	DD	BB	BB	DD	BB	DD	BB	bn	BB	BB	BB
chr12_28030814_28030828	BB	bd	BB	BB	BB	DD	BB	DD	DD	BB	BB	BB	BB	BB	DD	bd	bd	DD	DD	DD	BB	BB	BB	BB	DD	bd	DD	BB	BB	DD	bd	bd	bd	DD	DD	BB	BB	BB	bd	BB	BB	DD	BB	bd	BB	BB	BB	BB	BB
chr12_28058559_28058586	BB	DD	BB	BB	BB	DD	BB	DD	DD	BB	BB	BB	BB	BB	DD	DD	DD	DD	DD	DD	BB	BB	BB	BB	DD	DD	DD	BB	BB	DD	DD	DD	DD	DD	DD	BB	BB	BB	DD	BB	BB	DD	BB	DD	BB	BB	BB	BB	BB
chr12_28081068_28081103	BB	DD	NA	BB	BB	NA	BB	DD	DD	BB	NA	BB	NA	BB	DD	DD	DD	DD	DD	DD	BB	BB	BB	BB	DD	DD	DD	BB	BB	DD	DD	DD	DD	DD	DD	BB	BB	BB	DD	BB	BB	DD	BB	DD	BB	BB	BB	BB	BB
chr12_28093356_28093371	FF	df	FF	FF	FF	df	FF	df	DD	FF	FF	FF	FF	FF	df	df	df	DD	DD	df	FF	FF	FF	FF	df	df	DD	FF	FF	df	df	df	df	DD	DD	FF	FF	FF	DD	FF	FF	df	FF	DD	FF	FF	FF	FF	FF
chr12_28119310_28119327	BB	DD	BB	BB	BB	DD	BB	DD	DD	BB	BB	BB	BB	BB	DD	DD	DD	DD	DD	DD	BB	BB	BB	BB	DD	DD	DD	BB	BB	DD	DD	DD	DD	DD	DD	BB	BB	BB	DD	BB	BB	DD	BB	DD	BB	BB	BB	BB	BB
chr12_28144177_28144212	BB	DD	BB	BB	BB	DD	BB	DD	DD	BB	BB	BB	BB	BB	DD	DD	DD	DD	DD	DD	BB	BB	BB	BB	DD	DD	DD	BB	BB	DD	DD	DD	DD	DD	DD	BB	BB	BB	DD	BB	BB	DD	BB	DD	BB	BB	BB	BB	BB
chr12_28145854_28145893	BB	DD	BB	BB	BB	DD	BB	DD	DD	BB	BB	BB	BB	BB	DD	DD	DD	DD	DD	DD	BB	BB	BB	BB	DD	DD	DD	BB	BB	DD	DD	DD	DD	DD	DD	BB	BB	BB	DD	BB	BB	DD	BB	DD	BB	BB	BB	BB	BB
chr12_28147043_28147070	BB	DD	BB	BB	BB	DD	BB	DD	DD	BB	BB	BB	BB	BB	DD	DD	DD	DD	DD	DD	BB	BB	BB	BB	DD	DD	DD	BB	BB	DD	DD	DD	DD	DD	DD	BB	BB	BB	DD	BB	BB	DD	BB	DD	BB	BB	BB	BB	BB
chr12_28173344_28173359	BB	DD	BB	BB	BB	DD	BB	DD	DD	BB	BB	BB	BB	BB	DD	DD	DD	DD	DD	DD	BB	BB	BB	BB	DD	DD	DD	BB	BB	DD	DD	DD	DD	DD	DD	BB	BB	BB	DD	BB	BB	DD	BB	DD	BB	BB	BB	BB	BB
chr12_28185026_28185051	BB	DD	BB	BB	BB	dd	BB	dd	dd	BB	BB	BB	BB	bn	dd	DD	dn	DD	DD	dn	BB	BB	BB	BB	dd	dd	dd	BB	BB	dd	dd	dd	DD	DD	DD	bn	bn	BB	dd	BB	BB	dd	BB	dd	BB	bn	BB	BB	BB
chr12_28231679_28231694	BB	DD	BB	BB	BB	DD	BB	DD	DD	BB	BB	BB	BB	BB	DD	DD	DD	DD	DD	DD	BB	BB	BB	BB	DD	DD	DD	BB	BB	DD	DD	DD	DD	DD	DD	BB	BB	BB	DD	BB	BB	DD	BB	DD	BB	BB	BB	BB	BB
chr12_28241565_28241594	BB	DD	BB	BB	BB	DD	BB	DD	DD	BB	BB	bd	BB	BB	DD	DD	DD	DD	DD	DD	bd	BB	BB	BB	DD	DD	DD	BB	bn	DD	DD	DD	DD	DD	DD	BB	BB	BB	DD	BB	BB	DD	BB	DD	BB	bn	BB	BB	BB
chr12_28273741_28273758	BB	DD	BB	BB	BB	DD	BB	DD	DD	BB	BB	BB	BB	BB	DD	DD	DD	DD	DD	DD	BB	BB	BB	BB	DD	DD	DD	BB	BB	DD	DD	DD	DD	DD	DD	BB	BB	BB	DD	BB	BB	DD	BB	DD	BB	BB	BB	BB	BB
chr12_28274410_28274447	BB	DD	BB	BB	BB	DD	BB	DD	DD	BB	BB	BB	BB	BB	DD	DD	DD	DD	DD	DD	BB	BB	BB	BB	DD	DD	DD	BB	BB	DD	DD	DD	DD	DD	DD	BB	BB	BB	DD	BB	BB	DD	BB	DD	BB	BB	BB	BB	BB
chr12_28300184_28300199	BB	dd	BB	BB	BB	dd	BB	dd	dd	BB	BB	BB	BB	BB	dd	dd	dd	dd	dd	dd	BB	BB	BB	BB	dd	dd	dd	BB	BB	dd	dd	DD	DD	dd	dd	BB	BB	BB	dd	BB	BB	dd	BB	dd	BB	BB	BB	BB	BB
chr12_28304765_28304804	BB	DD	BB	NA	BB	DD	BB	DD	DD	BB	NN	NN	BB	BB	DD	DD	DD	DD	DD	DD	NA	NN	NN	BB	DD	DD	DD	BB	BB	DD	DD	DD	DD	DD	DD	BB	BB	NA	DD	BB	BB	DD	BB	DD	BB	NA	BB	BB	BB
chr12_28323172_28323192	BB	DD	BB	BB	BB	DD	BB	DD	DD	BB	BB	BB	BB	BB	DD	DD	DD	DD	DD	DD	BB	BB	BB	BB	DD	DD	DD	BB	BB	DD	DD	DD	DD	DD	DD	BB	BB	BB	DD	BB	BB	DD	BB	DD	BB	BB	BB	BB	BB
chr12_28326482_28326493	BB	DD	BB	BB	BB	DD	BB	DD	DD	BB	BB	BB	BB	BB	DD	DD	DD	DD	DD	DD	BB	BB	BB	BB	DD	DD	DD	BB	BB	DD	DD	DD	DD	DD	DD	BB	BB	BB	DD	BB	BB	DD	BB	DD	BB	BB	BB	BB	BB
chr12_28345149_28345160	BB	DD	BB	BB	BB	DD	BB	DD	DD	BB	BB	BB	BB	BB	DD	DD	DD	DD	DD	DD	BB	BB	BB	BB	DD	DD	DD	BB	BB	DD	DD	DD	DD	DD	DD	BB	BB	BB	DD	BB	BB	DD	BB	DD	BB	BB	BB	BB	BB
chr12_28361519_28361542	BB	DD	BB	BB	BB	DD	BB	DD	DD	BB	BB	BB	BB	BB	dn	DD	DD	DD	DD	DD	BB	BB	BB	BB	DD	DD	DD	BB	BB	DD	DD	DD	DD	DD	DD	BB	BB	BB	DD	BB	BB	DD	BB	DD	BB	BB	BB	BB	BB
chr12_28362045_28362080	BB	DD	BB	BB	BB	DD	BB	DD	DD	BB	BB	BB	BB	BB	DD	DD	DD	DD	DD	DD	BB	BB	BB	BB	DD	DD	DD	BB	BB	DD	DD	DD	DD	DD	DD	BB	BB	BB	DD	BB	BB	DD	BB	DD	BB	BB	BB	BB	BB
chr12_28368719_28368730	BB	DD	BB	BB	BB	DD	BB	DD	DD	BB	BB	BB	BB	BB	DD	DD	DD	DD	DD	DD	BB	BB	BB	BB	DD	DD	DD	BB	BB	DD	DD	DD	DD	DD	DD	BB	BB	BB	DD	BB	BB	DD	BB	DD	BB	BB	BB	BB	BB
chr12_28394407_28394428	BB	DD	BB	BB	BB	DD	BB	DD	DD	BB	BB	BB	BB	BB	DD	DD	DD	DD	DD	DD	BB	BB	bn	BB	DD	DD	DD	BB	BB	DD	DD	DD	DD	DD	DD	BB	BB	BB	DD	BB	BB	DD	BB	DD	BB	BB	BB	BB	BB
chr12_28408837_28408880	BB	DD	NA	BB	BB	DD	BB	DD	DD	NN	BB	BB	BB	BB	DD	DD	DD	DD	DD	DD	NA	BB	BB	NN	DD	DD	DD	BB	NA	DD	DD	DD	DD	DD	DD	NA	BB	BB	DD	NA	BB	DD	BB	DD	BB	BB	BB	BB	BB
chr12_28446081_28446108	BB	DD	BB	BB	BB	DD	BB	DD	DD	BB	BB	BB	BB	BB	DD	DD	DD	DD	DD	DD	BB	BB	BB	BB	DD	DD	DD	BB	BB	DD	DD	DD	DD	DD	DD	BB	BB	BB	DD	BB	BB	DD	BB	DD	BB	BB	BB	BB	BB
chr12_28449445_28449456	BB	DD	BB	BB	BB	DD	BB	DD	DD	BB	BB	BB	BB	BB	DD	DD	DD	DD	DD	DD	BB	BB	BB	BB	DD	DD	DD	BB	BB	DD	DD	DD	DD	DD	DD	BB	BB	BB	DD	BB	BB	DD	BB	DD	BB	BB	BB	BB	BB
chr12_28457462_28457481	FF	FF	FF	NA	FF	FF	FF	NN	NA	FF	FF	FF	FF	FF	NA	FF	FF	FF	FF	FF	FF	FF	FF	FF	FF	NA	FF	FF	FF	FF	FF	FF	FF	FF	FF	FF	NA	FF	FF	FF	FF	NA	FF	FF	FF	FF	FF	FF	FF
chr12_28464194_28464205	BB	DD	BB	BB	BB	DD	BB	DD	DD	BB	BB	BB	BB	BB	DD	DD	DD	DD	DD	DD	BB	BB	BB	BB	DD	DD	DD	BB	BB	DD	DD	DD	DD	DD	DD	BB	BB	BB	DD	BB	BB	DD	BB	DD	BB	BB	BB	BB	BB
chr12_28464206_28464235	FF	df	FF	FF	FF	df	FF	df	df	FF	FF	FF	FF	FF	DD	df	df	df	df	df	FF	FF	FF	FF	df	df	df	FF	FF	df	df	DD	df	DD	df	FF	FF	FF	df	FF	FF	df	FF	df	FF	FF	FF	FF	FF
chr12_28502469_28502538	BB	DD	BB	NN	NA	DD	BB	DD	DD	BB	BB	NA	bn	BB	DD	DD	DD	DD	DD	NA	NA	NA	BB	NA	DD	NA	DD	BB	BB	DD	DD	DD	DD	DD	DD	NA	NA	NA	DD	BB	NA	DD	NA	DD	BB	NA	NA	NA	NA
chr12_28529494_28529549	DD	DD	bn	dn	NN	DD	NN	DD	DD	NN	DD	NN	bn	NN	NA	DD	NA	DD	DD	DD	NN	NN	DD	DD	DD	NA	DD	NA	NN	NN	DD	DD	DD	NA	NN	BB	NA	NN	DD	NN	DD	NA	BB	DD	NN	NN	NN	BB	NA
chr12_28530240_28530287	BB	dd	BB	BB	BB	DD	BB	dd	dd	BB	BB	BB	BB	BB	dd	DD	dd	dd	dd	dd	BB	BB	BB	BB	dd	dd	dd	BB	BB	dd	dd	dd	DD	DD	DD	BB	BB	BB	dd	BB	BB	dd	BB	DD	BB	BB	BB	BB	BB
chr12_28530289_28530300	FF	df	FF	FF	FF	df	FF	df	DD	FF	FF	FF	FF	FF	df	df	df	df	df	df	FF	FF	FF	FF	df	df	df	FF	FF	df	df	df	df	DD	df	FF	FF	FF	DD	FF	FF	df	FF	df	FF	FF	FF	FF	FF
chr12_28535117_28535131	BB	DD	BB	BB	BB	DD	BB	DD	DD	BB	BB	BB	BB	BB	DD	DD	DD	DD	DD	DD	BB	BB	BB	BB	DD	DD	DD	BB	BB	DD	DD	DD	DD	DD	DD	BB	BB	BB	DD	BB	BB	DD	BB	DD	BB	BB	BB	BB	BB
chr12_28535134_28535148	FF	df	FF	FF	FF	df	FF	df	DD	FF	FF	FF	FF	FF	df	DD	df	DD	df	df	FF	FF	FF	FF	DD	df	df	FF	FF	df	df	df	df	DD	df	FF	FF	FF	df	FF	FF	df	FF	df	FF	FF	FF	FF	FF
chr12_28558092_28558121	BB	DD	BB	BB	BB	DD	BB	DD	DD	BB	BB	BB	BB	BB	DD	DD	DD	DD	DD	DD	BB	BB	BB	BB	DD	DD	DD	BB	BB	DD	DD	DD	DD	DD	DD	BB	BB	BB	DD	BB	BB	DD	BB	DD	BB	BB	BB	BB	BB
chr12_28573759_28573786	NA	DD	NA	BB	BB	DD	BB	DD	DD	BB	BB	BB	BB	BB	DD	DD	dn	DD	DD	NA	BB	BB	BB	BB	NA	DD	DD	NA	BB	DD	NA	NA	NA	NA	DD	NA	BB	BB	NA	BB	NA	DD	BB	DD	BB	BB	BB	BB	BB
chr12_28583931_28583966	BB	DD	BB	BB	BB	DD	BB	DD	BB	BB	BB	BB	BB	BB	DD	DD	DD	DD	DD	DD	BB	BB	BB	BB	DD	DD	DD	BB	BB	DD	DD	DD	DD	DD	DD	BB	BB	BB	DD	BB	BB	DD	BB	DD	BB	BB	BB	BB	BB
chr12_28587978_28588007	BB	DD	BB	BB	BB	DD	BB	DD	BB	BB	BB	BB	BB	BB	DD	DD	DD	DD	DD	DD	BB	BB	BB	BB	DD	DD	DD	BB	BB	DD	DD	DD	DD	DD	DD	BB	BB	BB	DD	BB	BB	DD	BB	DD	BB	BB	BB	BB	BB
chr12_28592746_28592813	NA	DD	UU	NA	NA	DD	UU	DD	UU	UU	du	NA	DD	NA	UU	DD	UU	DD	DD	DD	NA	NA	UU	DD	UU	DD	DD	uu	UU	DD	DD	DD	DD	DD	DD	UU	UU	UU	UU	du	UU	UU	UU	DD	DD	DD	DD	DD	DD
chr12_28621885_28621896	BB	DD	BB	BB	BB	DD	BB	DD	BB	BB	BB	BB	BB	BB	DD	DD	DD	DD	DD	DD	BB	BB	BB	BB	DD	DD	DD	BB	BB	DD	DD	DD	DD	DD	DD	BB	BB	BB	DD	BB	BB	DD	BB	DD	BB	BB	BB	BB	BB
chr12_28628904_28628915	BB	DD	BB	BB	BB	DD	BB	DD	BB	BB	BB	BB	BB	BB	DD	DD	DD	DD	DD	DD	BB	BB	BB	BB	DD	DD	DD	BB	BB	DD	DD	DD	DD	DD	DD	BB	BB	BB	DD	BB	BB	DD	BB	DD	BB	BB	BB	BB	BB
chr12_28648635_28648650	BB	DD	BB	BB	BB	DD	BB	DD	BB	BB	BB	BB	BB	BB	DD	DD	DD	DD	DD	DD	BB	BB	BB	BB	DD	DD	DD	BB	BB	DD	DD	DD	DD	DD	DD	BB	BB	BB	DD	BB	BB	DD	BB	DD	BB	BB	BB	BB	BB
chr12_28653676_28653687	BB	DD	BB	BB	BB	DD	BB	DD	BB	BB	BB	BB	BB	BB	DD	DD	DD	DD	DD	dn	BB	BB	BB	BB	DD	DD	DD	BB	BB	DD	DD	DD	DD	dn	DD	BB	BB	BB	DD	BB	BB	DD	BB	dn	BB	BB	BB	BB	BB
chr12_28668848_28668867	BB	DD	BB	BB	BB	DD	BB	DD	BB	BB	BB	BB	BB	BB	DD	DD	DD	DD	DD	DD	BB	BB	BB	BB	DD	DD	DD	BB	BB	DD	DD	DD	DD	DD	DD	BB	BB	BB	DD	BB	BB	DD	BB	DD	BB	BB	BB	BB	BB
chr12_28670821_28670836	BB	DD	BB	BB	BB	DD	BB	DD	BB	BB	BB	BB	BB	BB	DD	DD	DD	DD	DD	DD	BB	BB	BB	BB	DD	DD	DD	BB	BB	DD	DD	DD	DD	DD	DD	BB	BB	BB	DD	BB	BB	DD	BB	DD	BB	BB	BB	BB	BB
chr12_28675238_28675249	BB	DD	BB	BB	BB	DD	BB	DD	BB	BB	BB	BB	BB	BB	DD	DD	DD	DD	DD	DD	BB	BB	BB	BB	DD	DD	DD	BB	BB	DD	DD	DD	DD	DD	DD	BB	BB	BB	DD	BB	BB	DD	BB	DD	BB	BB	BB	BB	BB
chr12_28682842_28682861	BB	DD	BB	BB	BB	DD	BB	DD	BB	BB	BB	BB	BB	BB	DD	DD	DD	DD	DD	DD	BB	BB	BB	BB	DD	DD	DD	BB	BB	DD	DD	DD	DD	DD	DD	BB	BB	BB	DD	BB	BB	DD	BB	DD	BB	BB	BB	BB	BB
chr12_28723495_28723526	BB	dn	BB	BB	BB	DD	BB	dn	BB	BB	BB	BB	BB	BB	DD	DD	dn	DD	DD	DD	BB	BB	BB	BB	dn	DD	DD	BB	BB	DD	DD	DD	DD	DD	DD	BB	BB	BB	DD	BB	BB	DD	BB	DD	BB	BB	BB	BB	BB
chr12_28725427_28725440	BB	DD	BB	BB	BB	DD	BB	DD	BB	BB	BB	BB	BB	BB	dn	DD	DD	DD	DD	DD	BB	BB	BB	BB	DD	DD	DD	BB	BB	DD	DD	DD	DD	DD	DD	BB	BB	BB	DD	BB	BB	DD	BB	DD	BB	BB	BB	BB	BB
chr12_28742384_28742411	BB	DD	BB	BB	BB	DD	BB	DD	BB	BB	BB	BB	BB	BB	DD	DD	DD	DD	DD	DD	BB	BB	BB	BB	DD	DD	DD	BB	BB	DD	DD	DD	DD	DD	DD	BB	BB	BB	DD	BB	BB	DD	BB	DD	BB	BB	BB	BB	BB
chr12_28766925_28766938	BB	DD	BB	BB	BB	DD	BB	DD	BB	BB	BB	BB	BB	BB	DD	DD	DD	DD	DD	DD	BB	BB	BB	BB	DD	DD	DD	BB	BB	DD	DD	DD	DD	DD	DD	BB	BB	BB	DD	BB	BB	DD	BB	DD	BB	BB	BB	BB	BB
chr12_28777691_28777712	BB	DD	BB	BB	BB	DD	BB	DD	BB	BB	BB	BB	BB	BB	DD	DD	DD	DD	DD	DD	BB	bn	BB	BB	DD	DD	DD	BB	BB	DD	DD	DD	DD	DD	DD	BB	BB	BB	DD	BB	BB	DD	BB	DD	BB	BB	BB	BB	BB
chr12_28810174_28810187	BB	DD	BB	BB	BB	DD	BB	DD	BB	BB	BB	BB	BB	BB	DD	DD	DD	DD	DD	DD	BB	BB	BB	BB	DD	DD	DD	BB	BB	DD	DD	DD	DD	DD	DD	BB	BB	BB	DD	BB	BB	DD	BB	DD	BB	bn	BB	BB	BB
chr12_28825309_28825320	BB	DD	BB	BB	BB	DD	BB	DD	BB	BB	BB	BB	BB	BB	DD	DD	DD	DD	DD	DD	BB	BB	BB	BB	DD	DD	DD	BB	BB	DD	DD	DD	DD	DD	DD	bn	BB	BB	DD	BB	BB	DD	BB	DD	bn	bn	bn	BB	BB
chr12_28827201_28827222	BB	DD	BB	BB	BB	DD	BB	DD	BB	BB	BB	BB	BB	BB	DD	DD	DD	DD	DD	DD	BB	BB	BB	BB	DD	DD	DD	BB	BB	DD	DD	DD	DD	DD	DD	BB	BB	BB	DD	BB	BB	DD	BB	DD	BB	BB	BB	BB	BB
chr12_28855636_28855662	BB	DD	BB	BB	BB	DD	BB	DD	BB	BB	BB	BB	BB	BB	DD	DD	DD	DD	DD	DD	BB	BB	BB	BB	DD	DD	DD	BB	BB	DD	DD	DD	DD	DD	DD	BB	BB	BB	DD	BB	BB	DD	BB	DD	BB	BB	BB	BB	BB
chr12_28883676_28883699	BB	dd	BB	BB	BB	dd	BB	dn	BB	BB	BB	BB	BB	BB	dd	dd	dd	dd	dd	dd	BB	BB	BB	BB	dd	dd	DD	BB	BB	dd	dd	dn	dd	dd	DD	BB	BB	BB	dn	BB	BB	dd	BB	dn	BB	BB	BB	BB	BB
chr12_28883752_28883807	NA	DD	UU	UU	UU	DD	UU	DD	uu	UU	NA	NA	UU	UU	DD	DD	DD	DD	DD	DD	UU	UU	UU	UU	DD	UU	DD	UU	UU	DD	UU	DD	DD	DD	DD	UU	UU	NA	DD	UU	UU	DD	UU	DD	UU	UU	UU	UU	NA
chr12_28913463_28913478	FF	DD	FF	FF	FF	DD	FF	DD	FF	FF	DD	FF	FF	FF	DD	DD	DD	DD	DD	DD	FF	FF	FF	FF	DD	DD	DD	FF	FF	DD	DD	DD	DD	DD	DD	FF	FF	FF	DD	FF	FF	DD	FF	DD	FF	FF	FF	FF	fn
chr12_28917127_28917146	BB	DD	BB	BB	BB	DD	BB	DD	BB	BB	DD	BB	BB	BB	DD	DD	DD	DD	DD	DD	BB	BB	BB	BB	DD	DD	DD	BB	BB	DD	DD	DD	DD	DD	DD	BB	BB	BB	DD	BB	BB	DD	BB	DD	BB	BB	BB	BB	BB
chr12_28918945_28918956	BB	DD	BB	BB	BB	DD	BB	DD	BB	BB	DD	BB	BB	BB	DD	DD	DD	DD	DD	dn	BB	BB	BB	BB	DD	DD	DD	BB	BB	DD	DD	DD	DD	DD	DD	BB	BB	BB	DD	BB	BB	DD	BB	DD	BB	BB	BB	BB	BB
chr12_28919804_28919817	BB	DD	BB	BB	BB	DD	BB	DD	BB	BB	DD	BB	BB	BB	DD	DD	DD	DD	DD	DD	BB	BB	BB	BB	DD	DD	DD	BB	BB	DD	DD	DD	DD	DD	DD	BB	BB	BB	DD	BB	BB	DD	BB	DD	BB	BB	BB	BB	BB
chr12_28920877_28920932	FF	df	FF	FF	FF	df	FF	df	FF	FF	df	FF	FF	NA	df	df	df	df	df	df	FF	FF	FF	FF	df	df	df	NN	FF	df	nn	df	df	df	df	FF	FF	FF	df	NA	FF	NA	FF	df	FF	NA	NN	FF	NN
chr12_28926480_28926497	BB	DD	BB	BB	BB	DD	BB	DD	BB	BB	DD	BB	BB	BB	DD	DD	DD	DD	DD	DD	BB	BB	BB	BB	DD	DD	DD	BB	BB	DD	DD	DD	DD	DD	DD	BB	BB	BB	DD	BB	BB	DD	BB	DD	BB	BB	BB	BB	BB
chr12_28943853_28943870	BB	DD	BB	BB	BB	DD	BB	DD	BB	BB	DD	BB	BB	BB	DD	DD	DD	DD	DD	DD	BB	BB	BB	BB	DD	DD	DD	BB	BB	DD	DD	DD	DD	DD	DD	BB	BB	BB	DD	BB	BB	DD	BB	DD	BB	BB	BB	BB	BB
chr12_28946573_28946587	BB	DD	BB	BB	BB	DD	BB	DD	BB	BB	DD	BB	BB	BB	DD	DD	DD	DD	DD	DD	BB	BB	BB	BB	DD	DD	DD	BB	BB	DD	DD	DD	DD	DD	DD	BB	BB	BB	DD	BB	BB	DD	BB	DD	BB	bn	BB	BB	BB
chr12_28973036_28973047	BB	DD	BB	BB	BB	DD	BB	DD	BB	BB	DD	BB	BB	BB	DD	DD	DD	DD	DD	DD	BB	BB	BB	BB	DD	DD	DD	BB	BB	DD	DD	DD	DD	DD	DD	BB	BB	BB	DD	BB	BB	DD	BB	DD	BB	BB	BB	BB	BB
chr12_28973975_28974014	BB	DD	BB	BB	BB	DD	BB	DD	BB	BB	DD	BB	BB	BB	DD	DD	DD	DD	DD	DD	NA	BB	BB	BB	DD	NA	DD	BB	BB	DD	DD	DD	DD	DD	DD	BB	BB	BB	DD	NA	BB	DD	NN	DD	BB	BB	bn	BB	BB
chr12_28982404_28982421	BB	DD	BB	BB	BB	DD	BB	DD	BB	BB	DD	BB	BB	BB	DD	DD	DD	DD	DD	DD	BB	BB	BB	BB	DD	DD	DD	BB	BB	DD	DD	DD	DD	DD	DD	BB	BB	BB	DD	BB	BB	DD	BB	DD	BB	BB	BB	BB	BB
chr12_28987379_28987418	BB	DD	NA	BB	BB	DD	NA	DD	BB	BB	DD	BB	BB	BB	DD	DD	DD	DD	DD	DD	BB	BB	BB	BB	DD	DD	DD	BB	BB	DD	DD	DD	DD	DD	DD	BB	BB	BB	DD	BB	BB	DD	BB	DD	BB	BB	BB	BB	NA
chr12_29003883_29003898	BB	DD	BB	BB	BB	DD	BB	DD	BB	BB	DD	BB	BB	BB	DD	DD	DD	DD	DD	DD	BB	BB	BB	BB	DD	DD	DD	BB	BB	DD	DD	DD	DD	DD	DD	BB	BB	BB	DD	BB	BB	DD	BB	DD	BB	BB	BB	BB	BB
chr12_29013432_29013446	BB	DD	BB	BB	BB	DD	BB	DD	BB	BB	DD	BB	BB	BB	DD	DD	DD	DD	DD	DD	BB	BB	BB	BB	DD	DD	DD	BB	BB	DD	DD	DD	DD	DD	DD	BB	BB	BB	DD	BB	BB	DD	BB	DD	BB	BB	BB	BB	BB
chr12_29032497_29032512	BB	DD	BB	BB	BB	DD	BB	DD	BB	BB	DD	BB	BB	BB	DD	DD	DD	DD	DD	DD	BB	BB	BB	BB	DD	DD	DD	BB	BB	DD	DD	DD	DD	DD	DD	BB	BB	BB	DD	BB	BB	DD	BB	DD	BB	BB	BB	BB	BB
chr12_29036651_29036666	BB	DD	BB	BB	BB	DD	BB	DD	BB	BB	DD	BB	BB	BB	DD	DD	DD	DD	DD	DD	BB	BB	BB	BB	DD	DD	DD	BB	BB	DD	DD	DD	DD	DD	DD	BB	BB	BB	DD	BB	BB	DD	BB	DD	BB	BB	BB	BB	BB
chr12_29043887_29043946	NN	NA	FF	NN	NA	NA	NN	FF	FF	FF	NA	NN	NN	NN	FF	NA	nn	NA	NA	NA	FF	NN	NN	NN	NA	NA	FF	FF	FF	NA	FF	NA	NA	FF	FF	FF	FF	NA	NA	FF	NA	FF	FF	NA	FF	FF	NN	NN	FF
chr12_29054100_29054111	BB	DD	BB	BB	BB	DD	BB	DD	BB	BB	DD	BB	BB	BB	DD	DD	DD	DD	DD	DD	BB	BB	BB	BB	DD	DD	DD	BB	BB	DD	DD	DD	DD	DD	DD	BB	BB	BB	DD	BB	BB	DD	BB	DD	BB	BB	BB	BB	BB
chr12_29065366_29065377	BB	DD	BB	BB	BB	DD	BB	DD	BB	BB	DD	BB	BB	BB	DD	DD	DD	DD	DD	DD	BB	BB	BB	BB	DD	DD	DD	BB	BB	DD	DD	DD	DD	DD	DD	BB	BB	BB	DD	BB	BB	DD	BB	DD	BB	BB	BB	BB	BB
chr12_29066116_29066139	BB	DD	BB	BB	BB	DD	BB	DD	BB	BB	DD	BB	BB	BB	DD	DD	DD	DD	DD	DD	BB	BB	BB	BB	DD	DD	DD	BB	BB	DD	DD	DD	DD	DD	DD	BB	BB	BB	DD	BB	BB	DD	BB	DD	BB	BB	BB	BB	BB
chr12_29085506_29085545	BB	DD	NA	BB	NA	DD	BB	DD	BB	BB	DD	NA	BB	BB	DD	DD	DD	NA	DD	DD	BB	NA	NN	BB	DD	NA	DD	BB	BB	DD	DD	DD	DD	DD	DD	BB	BB	BB	DD	BB	BB	DD	BB	DD	BB	BB	BB	BB	BB
chr12_29108670_29108694	BB	DD	BB	BB	BB	DD	BB	DD	BB	BB	DD	BB	BB	BB	DD	DD	DD	DD	DD	DD	BB	BB	BB	BB	DD	DD	DD	BB	BB	DD	DD	DD	DD	DD	DD	BB	BB	BB	DD	BB	BB	DD	BB	DD	BB	BB	BB	BB	BB
chr12_29131595_29131639	BB	DD	BB	BB	BB	DD	BB	DD	BB	BB	DD	BB	BB	BB	DD	DD	DD	DD	DD	DD	BB	BB	BB	BB	DD	DD	DD	BB	BB	DD	DD	DD	DD	DD	DD	BB	BB	BB	DD	BB	BB	DD	BB	DD	BB	BB	BB	BB	BB
chr12_29164183_29164216	BB	DD	BB	BB	bn	DD	BB	DD	BB	BB	DD	BB	BB	BB	DD	DD	DD	DD	DD	DD	BB	BB	BB	BB	DD	DD	DD	BB	BB	DD	DD	DD	DD	DD	DD	BB	BB	BB	DD	BB	BB	DD	BB	DD	bn	BB	BB	bn	BB
chr12_29166063_29166090	BB	dn	BB	BB	BB	dn	BB	dn	BB	BB	dn	BB	BB	BB	DD	dn	DD	dn	dn	dn	BB	BB	BB	BB	DD	DD	dn	BB	BB	DD	dn	DD	DD	dn	DD	BB	BB	BB	dn	BB	BB	DD	BB	DD	BB	BB	BB	BB	BB
chr12_29175595_29175615	BB	DD	BB	BB	BB	DD	BB	DD	BB	BB	DD	BB	BB	BB	DD	DD	DD	DD	DD	DD	BB	BB	BB	BB	DD	DD	DD	BB	BB	DD	DD	DD	DD	DD	DD	BB	BB	BB	DD	BB	BB	DD	BB	DD	BB	BB	BB	BB	BB
chr12_29179029_29179040	FF	df	FF	FF	FF	df	FF	df	FF	FF	df	FF	FF	FF	df	df	df	df	df	df	FF	FF	FF	FF	df	df	df	FF	FF	df	df	df	df	df	df	FF	FF	FF	df	FF	FF	df	FF	df	FF	FF	FF	FF	FF
chr12_29183671_29183718	BB	DD	BB	BB	BB	DD	NA	DD	BB	BB	DD	NA	BB	NN	DD	DD	DD	DD	NA	DD	BB	BB	BB	NN	DD	DD	DD	BB	BB	NA	DD	DD	DD	NA	dn	BB	BB	NN	NA	bn	BB	DD	BB	DD	NA	BB	BB	NA	BB
chr12_29222796_29222813	BB	DD	BB	BB	BB	DD	BB	DD	BB	BB	DD	BB	BB	BB	DD	DD	DD	DD	DD	DD	BB	BB	BB	BB	DD	DD	DD	BB	BB	DD	DD	DD	DD	DD	DD	BB	BB	BB	DD	BB	BB	DD	BB	DD	BB	BB	BB	BB	BB
chr12_29230074_29230117	BB	DD	BB	BB	BB	DD	BB	DD	BB	BB	DD	BB	BB	BB	DD	DD	DD	DD	DD	DD	BB	BB	BB	BB	DD	DD	DD	BB	BB	DD	DD	DD	DD	DD	DD	BB	BB	BB	DD	BB	BB	DD	BB	DD	BB	BB	BB	BB	BB
chr12_29237157_29237174	BB	DD	BB	BB	BB	DD	BB	DD	BB	BB	DD	BB	BB	BB	DD	DD	DD	DD	DD	DD	BB	BB	BB	BB	DD	DD	DD	BB	BB	DD	DD	DD	DD	DD	DD	BB	BB	BB	DD	BB	BB	DD	BB	DD	BB	BB	BB	BB	BB
chr12_29268908_29268919	BB	DD	BB	BB	BB	DD	BB	DD	BB	BB	DD	BB	BB	BB	DD	DD	DD	DD	DD	DD	BB	BB	BB	BB	DD	DD	DD	BB	BB	DD	DD	DD	DD	DD	DD	BB	BB	BB	DD	BB	BB	DD	BB	DD	BB	BB	BB	BB	BB
chr12_29271027_29271051	BB	DD	BB	BB	BB	DD	BB	DD	BB	BB	DD	BB	BB	BB	DD	DD	DD	DD	DD	DD	BB	BB	BB	BB	DD	DD	DD	BB	BB	DD	DD	DD	DD	DD	DD	BB	BB	BB	DD	BB	BB	DD	BB	DD	BB	BB	BB	BB	BB
chr12_29288645_29288659	BB	DD	BB	BB	BB	DD	BB	DD	BB	BB	DD	BB	BB	BB	DD	DD	DD	DD	DD	DD	BB	BB	BB	BB	DD	DD	DD	BB	BB	DD	DD	DD	DD	DD	DD	BB	BB	BB	DD	BB	BB	DD	BB	DD	BB	BB	BB	BB	BB
chr12_29394227_29394238	BB	DD	BB	BB	BB	DD	BB	DD	BB	BB	DD	BB	BB	BB	DD	DD	DD	DD	DD	DD	BB	BB	BB	BB	DD	DD	DD	BB	BB	DD	DD	DD	DD	DD	DD	BB	BB	BB	DD	BB	BB	DD	BB	DD	BB	BB	BB	BB	BB
chr12_29402756_29402777	BB	DD	BB	BB	BB	DD	BB	DD	BB	BB	DD	BB	BB	BB	DD	DD	DD	DD	DD	DD	BB	BB	BB	BB	DD	DD	DD	BB	BB	DD	DD	DD	DD	DD	DD	BB	BB	BB	DD	BB	BB	DD	BB	DD	BB	BB	BB	BB	BB
chr12_29421687_29421698	BB	DD	BB	BB	BB	DD	BB	DD	BB	BB	DD	BB	BB	BB	DD	DD	DD	DD	DD	DD	BB	BB	BB	BB	DD	DD	DD	BB	BB	DD	DD	DD	DD	DD	DD	BB	BB	BB	DD	BB	BB	DD	BB	DD	BB	BB	BB	BB	BB
chr12_29442753_29442764	BB	DD	BB	BB	BB	DD	BB	DD	BB	DD	DD	BB	BB	BB	DD	DD	DD	DD	DD	DD	BB	BB	BB	DD	DD	DD	DD	BB	BB	DD	DD	DD	DD	DD	DD	BB	BB	BB	DD	BB	BB	DD	BB	DD	BB	BB	BB	BB	BB
chr12_29458476_29458499	BB	DD	BB	BB	BB	DD	BB	DD	BB	DD	DD	BB	BB	BB	DD	DD	DD	DD	DD	DD	BB	BB	BB	DD	DD	DD	DD	BB	BB	DD	DD	DD	DD	DD	DD	BB	BB	BB	DD	BB	BB	DD	BB	DD	BB	BB	BB	BB	BB
chr12_29480592_29480647	NN	NN	NN	BB	NA	NN	BB	NN	BB	DD	NA	NN	BB	BB	NN	NN	NN	NN	NN	NN	bn	bn	BB	NN	NN	DD	DD	NA	BB	DD	DD	DD	DD	DD	DD	BB	BB	NA	DD	NA	BB	DD	BB	DD	NA	BB	NA	NA	BB
chr12_29486562_29486577	BB	DD	BB	BB	BB	DD	BB	DD	BB	DD	DD	BB	BB	BB	DD	DD	DD	DD	DD	DD	BB	BB	BB	DD	DD	DD	DD	BB	BB	DD	DD	DD	DD	DD	DD	BB	BB	BB	DD	BB	BB	DD	BB	DD	BB	BB	BB	BB	BB
chr12_29496205_29496246	BB	NA	BB	BB	BB	NA	BB	NA	BB	NA	NA	BB	BB	BB	NA	NA	NA	NA	NA	NA	BB	BB	BB	NA	NA	NA	NA	bu	BB	NA	NA	NA	NA	NA	NA	BB	BB	BB	NA	BB	BB	NA	BB	NA	BB	BB	BB	bu	BB
chr12_29518499_29518519	BB	DD	BB	BB	BB	DD	BB	DD	BB	DD	DD	BB	BB	BB	DD	DD	DD	DD	DD	DD	BB	BB	BB	DD	DD	DD	DD	BB	BB	DD	DD	DD	DD	DD	DD	BB	BB	BB	DD	BB	BB	DD	BB	DD	BB	BB	BB	BB	BB
chr12_29532398_29532417	BB	DD	BB	BB	bn	DD	BB	DD	BB	DD	DD	BB	BB	BB	DD	DD	DD	DD	DD	DD	BB	BB	BB	DD	DD	DD	DD	BB	BB	DD	DD	DD	DD	DD	DD	BB	BB	BB	DD	BB	BB	DD	BB	DD	BB	BB	BB	BB	BB
chr12_29583738_29583765	BB	DD	BB	BB	BB	DD	BB	DD	BB	DD	DD	BB	BB	BB	DD	DD	DD	DD	DD	DD	BB	BB	BB	DD	DD	DD	DD	BB	BB	DD	DD	DD	DD	DD	DD	BB	BB	BB	DD	BB	BB	DD	BB	DD	BB	BB	BB	BB	BB
chr12_29606219_29606230	BB	DD	BB	BB	BB	DD	BB	DD	BB	DD	DD	BB	BB	BB	DD	DD	DD	DD	DD	DD	BB	BB	BB	DD	DD	DD	DD	BB	BB	DD	DD	DD	DD	DD	DD	BB	BB	BB	DD	BB	BB	DD	BB	DD	BB	BB	BB	BB	BB
chr12_29607640_29607657	BB	DD	BB	BB	BB	dn	BB	DD	BB	dn	DD	BB	BB	BB	DD	DD	dn	dn	dn	dn	BB	BB	BB	dn	dn	DD	DD	BB	BB	DD	DD	dn	DD	DD	DD	BB	BB	BB	DD	BB	BB	DD	BB	dn	BB	BB	BB	BB	BB
chr12_29629029_29629040	BB	DD	BB	BB	BB	DD	BB	DD	BB	DD	DD	BB	BB	BB	DD	DD	DD	DD	DD	DD	BB	BB	BB	DD	DD	DD	DD	BB	BB	DD	DD	DD	DD	DD	DD	BB	BB	BB	DD	BB	BB	DD	BB	DD	BB	BB	BB	BB	BB
chr12_29635075_29635090	BB	DD	BB	BB	BB	DD	BB	DD	BB	DD	DD	BB	BB	BB	DD	DD	DD	DD	DD	DD	BB	BB	BB	DD	DD	DD	DD	BB	BB	DD	DD	DD	DD	DD	DD	BB	BB	BB	DD	BB	BB	DD	BB	DD	BB	BB	BB	BB	BB
chr12_29643920_29643939	BB	DD	BB	BB	BB	DD	BB	DD	BB	DD	DD	BB	BB	BB	DD	DD	DD	DD	DD	DD	BB	BB	BB	DD	DD	DD	DD	BB	BB	DD	DD	DD	DD	DD	DD	BB	BB	BB	DD	BB	BB	DD	BB	DD	BB	BB	BB	BB	BB
chr12_29664090_29664131	BB	DD	BB	BB	BB	DD	BB	DD	BB	DD	DD	BB	BB	BB	DD	DD	DD	DD	DD	DD	BB	BB	BB	DD	DD	DD	DD	BB	BB	DD	DD	DD	DD	DD	DD	BB	BB	BB	DD	BB	BB	DD	BB	DD	BB	BB	BB	BB	BB
chr12_29673937_29673996	nn	DD	bn	BB	BB	DD	BB	DD	NA	DD	DD	NA	BB	BB	DD	DD	DD	DD	DD	DD	NA	BB	NA	DD	DD	DD	DD	BB	BB	DD	DD	DD	DD	DD	DD	BB	BB	BB	DD	BB	BB	DD	BB	DD	BB	BB	BB	NA	BB
chr12_29677458_29677477	BB	DD	BB	BB	BB	dn	BB	DD	BB	DD	DD	BB	BB	BB	DD	DD	DD	DD	DD	DD	BB	BB	BB	DD	DD	DD	DD	BB	BB	DD	DD	DD	DD	dn	DD	BB	BB	BB	DD	BB	BB	DD	BB	DD	BB	BB	BB	BB	BB
chr12_29688543_29688558	BB	dn	BB	BB	BB	DD	BB	dn	BB	dn	DD	BB	BB	BB	dn	dn	DD	dn	dn	DD	BB	BB	BB	DD	dn	dn	DD	BB	BB	DD	DD	DD	dn	DD	dn	BB	BB	BB	dn	BB	BB	DD	BB	DD	BB	BB	BB	BB	BB
chr12_29693940_29693969	bn	DD	BB	BB	BB	DD	BB	DD	BB	DD	DD	BB	bn	BB	DD	DD	DD	DD	DD	DD	BB	BB	BB	DD	DD	DD	DD	BB	BB	DD	DD	DD	DD	DD	DD	BB	BB	BB	DD	BB	BB	DD	BB	DD	BB	BB	BB	BB	BB
chr12_29730439_29730458	BB	DD	BB	BB	BB	DD	BB	DD	BB	DD	DD	BB	BB	BB	DD	DD	DD	DD	DD	DD	BB	BB	BB	DD	DD	DD	DD	BB	BB	DD	DD	DD	DD	DD	DD	BB	BB	BB	DD	BB	BB	DD	BB	DD	BB	BB	BB	BB	BB
chr12_29744350_29744361	BB	DD	BB	BB	BB	DD	BB	DD	BB	DD	DD	BB	BB	BB	DD	DD	DD	DD	DD	DD	BB	BB	BB	DD	DD	DD	DD	BB	BB	DD	DD	DD	DD	DD	DD	BB	BB	BB	DD	BB	BB	DD	BB	DD	BB	BB	BB	BB	BB
chr12_29756961_29756972	BB	DD	BB	BB	BB	DD	BB	DD	BB	DD	DD	BB	BB	BB	DD	DD	DD	DD	DD	DD	BB	BB	BB	DD	DD	DD	DD	BB	BB	DD	DD	DD	DD	DD	DD	BB	BB	BB	DD	BB	BB	DD	BB	DD	BB	BB	BB	BB	BB
chr12_29778608_29778651	BB	DD	BB	BB	BB	DD	BB	DD	BB	DD	DD	BB	BB	BB	DD	DD	DD	DD	DD	DD	BB	BB	BB	DD	DD	DD	DD	BB	BB	DD	DD	DD	DD	DD	DD	BB	BB	BB	DD	BB	BB	DD	BB	DD	BB	BB	BB	BB	BB
chr12_29780930_29780944	BB	DD	BB	BB	BB	DD	BB	DD	BB	DD	DD	BB	BB	BB	DD	DD	DD	DD	DD	DD	BB	BB	BB	DD	DD	DD	DD	BB	BB	DD	DD	DD	DD	DD	DD	BB	BB	BB	DD	BB	BB	DD	BB	DD	BB	BB	BB	BB	bn
chr12_29814308_29814337	BB	DD	BB	BB	BB	DD	BB	DD	BB	DD	DD	BB	BB	BB	DD	DD	DD	DD	DD	DD	BB	BB	BB	DD	DD	DD	DD	BB	BB	DD	DD	DD	DD	DD	DD	BB	BB	BB	DD	BB	BB	DD	BB	DD	BB	BB	BB	BB	BB
chr12_29815544_29815561	BB	DD	BB	BB	BB	DD	BB	DD	BB	DD	DD	BB	BB	BB	DD	DD	DD	DD	DD	DD	BB	BB	BB	DD	DD	DD	DD	BB	BB	DD	DD	DD	DD	DD	DD	BB	BB	BB	DD	BB	BB	DD	BB	DD	BB	BB	BB	BB	BB
chr12_29819335_29819359	BB	DD	BB	BB	BB	DD	BB	DD	BB	DD	DD	BB	BB	BB	DD	DD	DD	DD	DD	DD	BB	BB	BB	DD	DD	DD	DD	BB	BB	DD	DD	DD	DD	DD	DD	BB	BB	BB	DD	BB	BB	dn	BB	DD	BB	BB	BB	BB	BB
chr12_29851290_29851341	BB	DD	NN	NA	BB	DD	BB	DD	NA	DD	DD	BB	BB	BB	DD	DD	DD	DD	DD	DD	BB	BB	BB	DD	DD	DD	DD	BB	BB	DD	DD	DD	DD	DD	DD	BB	BB	NA	DD	BB	BB	DD	BB	DD	BB	BB	BB	BB	BB
chr12_29859577_29859604	BB	DD	BB	BB	BB	DD	BB	DD	BB	DD	DD	BB	BB	BB	DD	DD	DD	DD	DD	DD	BB	BB	BB	DD	DD	DD	DD	BB	BB	DD	DD	DD	DD	DD	DD	BB	BB	BB	DD	BB	BB	DD	BB	DD	BB	BB	BB	BB	BB
chr12_29859662_29859675	BB	DD	BB	BB	BB	DD	BB	DD	BB	DD	DD	BB	BB	BB	DD	DD	DD	DD	DD	DD	BB	BB	BB	DD	DD	DD	DD	BB	BB	DD	DD	DD	DD	DD	DD	BB	BB	BB	DD	BB	BB	DD	BB	DD	BB	BB	BB	BB	BB
chr12_29863272_29863291	BB	DD	BB	BB	BB	DD	BB	DD	BB	DD	DD	BB	BB	BB	DD	DD	DD	DD	DD	DD	BB	BB	BB	DD	DD	DD	DD	BB	BB	DD	DD	DD	DD	DD	DD	BB	BB	BB	DD	BB	BB	DD	BB	DD	BB	BB	BB	BB	BB
chr12_29866147_29866166	BB	DD	BB	BB	BB	DD	BB	DD	BB	DD	DD	BB	BB	BB	DD	DD	DD	DD	DD	DD	BB	BB	BB	DD	DD	DD	DD	BB	BB	DD	DD	DD	DD	DD	DD	BB	BB	BB	DD	BB	BB	DD	BB	DD	BB	BB	BB	BB	BB
chr12_29885226_29885265	BB	DD	BB	BB	BB	DD	BB	DD	BB	DD	DD	BB	BB	BB	DD	DD	DD	DD	DD	DD	bd	BB	BB	DD	DD	DD	DD	BB	BB	DD	DD	DD	DD	DD	DD	BB	BB	BB	DD	BB	BB	DD	DD	DD	BB	BB	BB	BB	BB
chr12_29887907_29887926	BB	DD	BB	BB	BB	DD	BB	DD	BB	DD	DD	BB	BB	BB	DD	DD	DD	DD	DD	DD	BB	BB	BB	DD	DD	DD	DD	BB	BB	DD	DD	DD	DD	DD	DD	BB	BB	BB	DD	BB	BB	DD	BB	DD	BB	BB	BB	BB	BB
chr12_29901771_29901786	BB	DD	BB	BB	BB	DD	BB	DD	BB	DD	DD	BB	BB	BB	DD	DD	DD	DD	DD	DD	BB	BB	BB	DD	DD	DD	DD	BB	BB	DD	DD	DD	DD	DD	DD	BB	BB	BB	DD	BB	BB	DD	BB	DD	BB	BB	BB	BB	BB
chr12_29931774_29931785	BB	DD	BB	BB	BB	DD	BB	DD	BB	DD	DD	BB	BB	BB	DD	DD	DD	DD	DD	DD	BB	BB	BB	DD	DD	DD	DD	BB	BB	DD	DD	DD	DD	DD	DD	BB	BB	BB	DD	BB	BB	DD	BB	DD	BB	BB	BB	BB	BB
chr12_29944411_29944422	BB	DD	BB	BB	BB	DD	BB	DD	BB	DD	DD	BB	BB	BB	DD	DD	DD	DD	DD	DD	BB	BB	BB	DD	DD	DD	DD	BB	BB	DD	DD	DD	DD	DD	DD	BB	BB	BB	DD	BB	BB	DD	BB	DD	BB	BB	BB	BB	BB
chr12_29953726_29953745	BB	DD	BB	BB	BB	DD	BB	DD	BB	DD	DD	BB	BB	BB	DD	DD	DD	DD	DD	DD	BB	BB	BB	DD	DD	DD	DD	BB	BB	DD	DD	DD	DD	DD	DD	BB	BB	BB	DD	BB	BB	DD	BB	DD	BB	BB	BB	BB	BB
chr12_29974933_29974971	BB	DD	BB	BB	BB	DD	BB	DD	BB	DD	DD	BB	BB	BB	DD	DD	DD	DD	DD	DD	BB	BB	BB	DD	DD	DD	DD	BB	BB	DD	DD	DD	DD	DD	DD	BB	BB	BB	DD	BB	BB	DD	BB	DD	BB	BB	BB	BB	BB
chr12_29977962_29977973	BB	DD	BB	BB	BB	DD	BB	DD	BB	DD	DD	BB	BB	BB	DD	DD	DD	DD	DD	DD	BB	BB	BB	DD	DD	DD	DD	BB	BB	DD	DD	DD	DD	DD	DD	BB	BB	BB	DD	BB	BB	DD	BB	DD	BB	BB	BB	BB	BB
chr12_29978041_29978056	BB	DD	BB	BB	BB	DD	BB	DD	BB	DD	DD	BB	BB	BB	DD	DD	DD	DD	DD	DD	BB	BB	BB	DD	DD	DD	DD	BB	BB	DD	DD	DD	DD	DD	DD	BB	BB	BB	DD	BB	BB	DD	BB	DD	BB	BB	BB	BB	BB
chr12_29978377_29978388	BB	DD	BB	BB	BB	DD	BB	DD	BB	DD	DD	BB	BB	BB	DD	DD	DD	DD	DD	DD	BB	BB	BB	DD	DD	DD	DD	BB	BB	DD	DD	DD	DD	DD	DD	BB	BB	BB	DD	BB	BB	DD	BB	DD	BB	BB	BB	BB	BB
chr12_29986551_29986574	BB	DD	BB	BB	BB	DD	BB	DD	BB	DD	DD	BB	BB	BB	DD	DD	DD	DD	DD	DD	BB	BB	BB	DD	DD	DD	DD	BB	BB	DD	DD	DD	DD	DD	DD	BB	BB	BB	DD	BB	BB	DD	BB	DD	BB	BB	BB	BB	BB
chr12_29995566_29995613	BB	DD	BB	BB	BB	NA	BB	DD	BB	NA	DD	NA	BB	BB	DD	DD	DD	dn	DD	NA	BB	BB	BB	DD	DD	DD	DD	BB	BB	DD	NA	DD	NA	DD	NA	bn	BB	BB	DD	BB	NA	DD	BB	DD	BB	NA	BB	BB	BB
chr12_29998207_29998266	BB	DD	BB	BB	BB	DD	NA	DD	BB	NN	DD	BB	BB	NA	DD	DD	NA	DD	DD	DD	BB	NA	NA	DD	NA	DD	DD	NA	BB	DD	DD	DD	DD	DD	DD	BB	BB	NN	DD	NN	BB	DD	NA	DD	BB	BB	NA	BB	NA
chr12_29999870_29999885	BB	DD	BB	BB	BB	DD	BB	DD	BB	DD	DD	BB	bn	BB	DD	DD	DD	DD	DD	DD	BB	BB	BB	DD	DD	DD	DD	BB	BB	DD	DD	DD	DD	DD	DD	BB	BB	BB	DD	BB	BB	DD	BB	DD	BB	BB	BB	BB	BB
chr12_30000854_30000871	BB	DD	BB	BB	BB	DD	BB	DD	BB	DD	DD	BB	BB	BB	DD	DD	DD	DD	DD	DD	BB	BB	BB	DD	DD	DD	DD	BB	BB	DD	DD	DD	DD	DD	DD	BB	BB	BB	DD	BB	BB	DD	BB	DD	BB	BB	BB	BB	BB
chr12_30019688_30019711	BB	DD	BB	BB	BB	DD	BB	DD	BB	DD	DD	BB	BB	BB	DD	DD	DD	DD	DD	DD	BB	BB	BB	DD	DD	DD	DD	BB	BB	DD	DD	DD	DD	DD	DD	BB	BB	BB	DD	BB	BB	DD	BB	DD	BB	BB	BB	BB	BB
chr12_30028571_30028588	BB	DD	BB	BB	BB	DD	BB	DD	BB	DD	DD	BB	BB	BB	dn	DD	DD	DD	DD	DD	BB	BB	BB	DD	DD	DD	DD	BB	BB	DD	DD	DD	DD	dn	dn	BB	BB	BB	DD	BB	BB	DD	BB	DD	BB	BB	BB	BB	BB
chr12_30030652_30030663	BB	DD	BB	BB	BB	DD	BB	DD	BB	DD	DD	BB	BB	BB	DD	DD	DD	DD	DD	DD	BB	BB	BB	DD	DD	DD	DD	BB	BB	DD	DD	DD	DD	DD	DD	BB	BB	BB	DD	BB	BB	DD	BB	DD	BB	BB	BB	BB	BB
chr12_30044243_30044257	BB	DD	BB	BB	BB	DD	BB	DD	BB	DD	DD	BB	BB	BB	DD	DD	DD	DD	DD	DD	BB	BB	BB	DD	DD	DD	DD	BB	BB	DD	DD	DD	DD	DD	DD	BB	BB	BB	DD	BB	BB	DD	BB	DD	BB	BB	BB	BB	BB
chr12_30058065_30058079	BB	DD	BB	BB	BB	DD	BB	DD	BB	DD	DD	BB	BB	BB	DD	DD	DD	DD	DD	DD	BB	BB	BB	DD	DD	DD	DD	BB	BB	DD	DD	DD	DD	DD	DD	BB	BB	BB	DD	BB	BB	DD	BB	DD	BB	BB	BB	BB	BB
chr12_30062558_30062573	BB	DD	BB	BB	BB	DD	BB	DD	BB	DD	dn	BB	BB	BB	DD	DD	DD	dd	DD	DD	BB	BB	BB	DD	DD	dd	DD	BB	bd	dd	DD	dd	DD	DD	DD	BB	BB	BB	DD	BB	BB	dd	BB	dd	BB	BB	BB	BB	BB
chr12_30070545_30070560	BB	DD	BB	BB	BB	DD	BB	DD	BB	DD	DD	BB	BB	BB	DD	DD	DD	DD	DD	DD	BB	BB	BB	DD	DD	DD	DD	BB	BB	DD	DD	DD	DD	DD	DD	BB	BB	BB	DD	BB	BB	DD	BB	DD	BB	BB	BB	BB	BB
chr12_30072792_30072805	BB	DD	BB	BB	BB	DD	BB	DD	BB	DD	DD	BB	BB	BB	DD	DD	DD	DD	DD	DD	BB	BB	BB	DD	DD	DD	DD	BB	BB	DD	DD	DD	DD	DD	DD	BB	BB	BB	DD	BB	BB	DD	BB	DD	BB	BB	BB	BB	BB
chr12_30079184_30079195	BB	DD	BB	BB	BB	DD	BB	DD	BB	DD	DD	BB	BB	BB	DD	DD	DD	DD	DD	DD	BB	BB	BB	DD	DD	DD	DD	BB	BB	DD	DD	DD	DD	DD	DD	BB	BB	BB	DD	BB	BB	DD	BB	DD	BB	BB	BB	BB	BB
chr12_30095721_30095760	BB	DD	BB	BB	BB	DD	BB	DD	BB	DD	DD	BB	BB	BB	DD	DD	DD	DD	DD	DD	BB	BB	BB	DD	DD	DD	DD	BB	BB	DD	DD	DD	DD	DD	DD	BB	BB	BB	DD	BB	BB	DD	BB	DD	BB	BB	BB	BB	BB
chr12_30135603_30135614	BB	DD	BB	BB	BB	DD	BB	DD	BB	bd	DD	BB	BB	BB	bd	bd	DD	DD	DD	DD	BB	BB	BB	DD	DD	DD	DD	BB	BB	bd	bd	DD	bd	DD	bd	BB	BB	BB	DD	BB	BB	bd	BB	DD	BB	BB	BB	BB	BB
chr12_30145284_30145304	BB	DD	BB	BB	BB	DD	BB	DD	BB	DD	DD	BB	BB	BB	DD	DD	DD	DD	DD	DD	BB	BB	BB	DD	DD	DD	DD	BB	BB	DD	DD	DD	DD	DD	DD	BB	BB	BB	dn	BB	BB	DD	BB	DD	BB	BB	BB	BB	BB
chr12_30163798_30163809	BB	DD	BB	BB	BB	DD	BB	DD	BB	DD	DD	BB	BB	BB	DD	DD	DD	DD	DD	DD	BB	BB	BB	DD	DD	DD	DD	BB	BB	DD	DD	DD	DD	DD	DD	BB	BB	BB	DD	BB	BB	DD	BB	DD	BB	BB	BB	BB	BB
chr12_30228401_30228412	BB	DD	BB	BB	BB	DD	BB	DD	BB	DD	DD	BB	BB	DD	DD	DD	DD	DD	DD	DD	BB	BB	BB	DD	DD	DD	DD	BB	BB	DD	DD	DD	DD	DD	DD	BB	BB	BB	DD	BB	BB	DD	BB	DD	BB	BB	BB	BB	BB
chr12_30235247_30235258	BB	DD	BB	BB	BB	DD	BB	DD	BB	DD	DD	BB	BB	DD	DD	DD	DD	DD	DD	DD	BB	BB	BB	DD	DD	DD	DD	BB	BB	DD	DD	DD	DD	DD	DD	BB	BB	BB	DD	BB	BB	DD	BB	DD	BB	BB	BB	BB	BB
chr12_30252017_30252030	BB	DD	BB	BB	BB	DD	BB	DD	BB	DD	DD	BB	BB	DD	DD	DD	DD	DD	DD	DD	BB	bn	BB	DD	DD	DD	DD	BB	BB	DD	DD	DD	DD	DD	DD	BB	BB	BB	DD	BB	BB	DD	BB	DD	BB	BB	BB	BB	BB
chr12_30252294_30252314	BB	DD	BB	BB	BB	DD	BB	DD	BB	DD	DD	BB	BB	DD	DD	DD	DD	DD	DD	DD	BB	BB	BB	DD	DD	DD	DD	BB	BB	DD	DD	DD	DD	DD	DD	BB	BB	BB	DD	BB	BB	DD	BB	DD	BB	BB	BB	BB	BB
chr12_30255083_30255108	BB	DD	BB	BB	BB	DD	BB	DD	BB	DD	DD	BB	BB	DD	DD	DD	DD	DD	DD	DD	BB	BB	BB	DD	DD	DD	DD	BB	BB	DD	DD	DD	DD	DD	DD	BB	BB	BB	DD	BB	BB	DD	BB	DD	BB	BB	BB	BB	BB
chr12_30283439_30283465	BB	DD	BB	BB	BB	DD	BB	DD	BB	DD	DD	BB	BB	DD	DD	DD	DD	DD	DD	DD	BB	BB	BB	DD	DD	DD	dn	BB	BB	DD	DD	DD	DD	DD	dn	BB	BB	BB	DD	BB	BB	DD	BB	DD	BB	BB	BB	BB	BB
chr12_30287568_30287595	BB	DD	BB	BB	BB	DD	BB	DD	BB	DD	DD	BB	BB	DD	DD	dn	DD	DD	DD	DD	BB	BB	BB	DD	DD	DD	DD	BB	BB	dn	DD	DD	DD	DD	DD	BB	BB	BB	DD	BB	BB	dn	BB	DD	BB	BB	BB	BB	BB
chr12_30294918_30294941	BB	DD	BB	BB	BB	DD	BB	DD	BB	DD	DD	BB	BB	DD	DD	DD	DD	DD	DD	DD	BB	BB	BB	DD	DD	DD	DD	BB	BB	DD	DD	DD	DD	DD	DD	BB	BB	BB	DD	BB	BB	DD	BB	DD	BB	BB	BB	BB	BB
chr12_30299027_30299042	BB	DD	BB	BB	BB	DD	BB	DD	BB	DD	DD	BB	BB	DD	DD	DD	DD	DD	DD	DD	BB	BB	BB	DD	DD	DD	DD	BB	BB	DD	DD	DD	DD	DD	DD	BB	BB	BB	DD	BB	BB	DD	BB	DD	BB	BB	BB	BB	BB
chr12_30317329_30317343	BB	DD	BB	BB	BB	DD	BB	DD	BB	DD	DD	BB	BB	DD	DD	DD	DD	DD	DD	DD	BB	BB	BB	DD	DD	DD	DD	BB	BB	DD	DD	DD	DD	DD	DD	BB	BB	BB	DD	BB	BB	DD	BB	DD	BB	BB	BB	BB	BB
chr12_30319037_30319050	BB	DD	BB	BB	BB	DD	BB	DD	BB	DD	DD	BB	BB	DD	DD	DD	DD	DD	DD	DD	BB	BB	BB	DD	DD	DD	DD	BB	BB	DD	DD	DD	DD	DD	DD	BB	BB	BB	DD	BB	BB	DD	BB	DD	BB	BB	BB	BB	BB
chr12_30337632_30337647	BB	dd	BB	BB	BB	dd	BB	dd	BB	dd	DD	BB	BB	dd	dd	DD	dd	dd	dd	dd	BB	BB	BB	DD	dd	DD	DD	BB	BB	dd	DD	DD	dd	dd	dd	BB	BB	BB	DD	BB	BB	dd	BB	dd	BB	BB	BB	BB	BB
chr12_30394351_30394362	BB	DD	BB	BB	BB	DD	BB	DD	BB	DD	DD	BB	BB	DD	DD	DD	DD	DD	DD	DD	BB	BB	BB	DD	DD	DD	DD	BB	BB	DD	DD	DD	DD	DD	DD	BB	BB	BB	DD	BB	BB	DD	BB	DD	BB	BB	BB	BB	BB
chr12_30461639_30461686	NN	DD	BB	NA	BB	DD	BB	DD	BB	DD	DD	NA	NA	DD	DD	DD	DD	DD	DD	DD	BB	BB	BB	DD	DD	DD	DD	BB	BB	DD	DD	DD	DD	DD	DD	NN	BB	bn	DD	NA	NA	DD	BB	DD	BB	NA	NA	BB	NA
chr12_30499623_30499638	BB	DD	BB	BB	BB	DD	BB	DD	BB	DD	DD	BB	BB	DD	DD	DD	DD	DD	DD	DD	BB	BB	BB	DD	DD	DD	DD	BB	BB	DD	DD	DD	DD	DD	DD	BB	BB	BB	DD	BB	BB	DD	BB	DD	BB	BB	BB	BB	BB
chr12_30526084_30526095	FF	DD	FF	FF	FF	df	FF	DD	FF	df	df	FF	FF	df	df	df	DD	DD	df	DD	FF	FF	FF	DD	df	df	df	FF	FF	DD	DD	df	DD	DD	df	FF	FF	FF	df	FF	FF	df	FF	df	FF	FF	FF	FF	FF
chr12_30535154_30535165	BB	DD	BB	BB	BB	DD	BB	DD	BB	DD	DD	BB	BB	DD	DD	DD	DD	DD	DD	DD	BB	BB	BB	DD	DD	DD	DD	BB	BB	DD	DD	DD	DD	DD	DD	BB	BB	BB	DD	BB	BB	DD	BB	DD	BB	BB	BB	BB	BB
chr12_30547669_30547720	NN	DD	BB	BB	BB	DD	BB	NN	BB	DD	DD	BB	BB	NN	NA	DD	DD	NN	NA	DD	BB	BB	BB	NA	DD	DD	DD	BB	BB	DD	DD	NA	DD	DD	DD	BB	BB	NA	DD	NA	NA	DD	BB	NA	BB	BB	NA	BB	NA
chr12_30560660_30560731	BB	DD	BB	BB	BB	DD	BB	DD	NA	DD	DD	BB	BB	DD	NN	DD	DD	DD	DD	DD	NA	BB	BB	DD	DD	DD	DD	BB	BB	DD	DD	DD	DD	DD	DD	NA	NA	BB	DD	BB	BB	DD	BB	DD	NA	BB	BB	BB	BB
chr12_30608519_30608538	BB	DD	BB	BB	BB	DD	BB	DD	BB	DD	DD	BB	BB	DD	DD	DD	DD	DD	DD	DD	BB	BB	bd	DD	DD	dn	DD	BB	BB	DD	DD	DD	DD	DD	DD	BB	BB	BB	DD	BB	BB	DD	BB	DD	BB	BB	BB	BB	BB
chr12_30614319_30614330	BB	DD	BB	BB	BB	DD	BB	DD	BB	DD	DD	BB	BB	DD	DD	DD	DD	DD	DD	DD	BB	BB	BB	DD	DD	DD	DD	BB	BB	DD	DD	DD	DD	DD	DD	BB	BB	BB	DD	BB	BB	DD	BB	DD	BB	BB	BB	BB	BB
chr12_30643154_30643205	BB	DD	BB	BB	BB	DD	BB	DD	BB	DD	DD	BB	BB	DD	DD	DD	DD	DD	DD	DD	BB	BB	BB	DD	DD	DD	DD	BB	BB	DD	DD	DD	DD	DD	DD	BB	BB	BB	DD	BB	BB	DD	BB	DD	BB	BB	BB	BB	BB
chr12_30665450_30665497	BB	NN	BB	BB	BB	NA	BB	DD	NA	DD	DD	NA	BB	DD	DD	DD	DD	DD	DD	DD	BB	NA	BB	DD	DD	NA	DD	BB	BB	DD	DD	DD	DD	DD	DD	BB	DD	BB	NA	BB	BB	DD	NN	BB	NA	NA	BB	BB	BB
chr12_30678143_30678162	BB	DD	BB	BB	BB	DD	BB	DD	BB	DD	DD	BB	BB	DD	DD	DD	DD	DD	DD	DD	BB	BB	BB	DD	DD	DD	DD	BB	BB	DD	DD	DD	DD	DD	DD	BB	BB	BB	DD	BB	BB	DD	BB	DD	BB	BB	BB	BB	BB
chr12_30714840_30714851	bb	bd	BB	BB	BB	DD	BB	bd	bb	DD	bd	BB	BB	DD	DD	bd	DD	bd	DD	DD	BB	BB	BB	DD	DD	DD	DD	bn	BB	DD	DD	DD	bd	DD	DD	bb	BB	BB	bd	BB	BB	DD	BB	DD	BB	BB	BB	bb	BB
chr12_30714856_30714867	BB	DD	BB	BB	BB	DD	BB	dn	BB	DD	DD	BB	BB	DD	DD	DD	DD	DD	DD	DD	BB	BB	BB	DD	DD	DD	DD	BB	BB	DD	DD	DD	DD	DD	DD	BB	BB	BB	DD	BB	BB	DD	BB	DD	BB	BB	BB	BB	BB
chr12_30778217_30778234	BB	DD	BB	BB	BB	DD	BB	DD	BB	DD	DD	BB	BB	DD	DD	DD	DD	DD	DD	DD	BB	BB	BB	DD	DD	DD	DD	BB	bn	DD	DD	DD	DD	DD	DD	BB	BB	BB	DD	BB	BB	DD	BB	DD	BB	BB	BB	BB	BB
chr12_30792900_30792923	BB	DD	BB	BB	BB	DD	BB	DD	BB	DD	DD	BB	BB	DD	DD	DD	DD	DD	DD	DD	BB	BB	BB	DD	DD	DD	DD	BB	BB	DD	DD	DD	DD	DD	DD	BB	BB	BB	DD	BB	BB	DD	BB	DD	BB	BB	BB	BB	BB
chr12_30794418_30794437	BB	DD	BB	BB	BB	DD	BB	DD	BB	DD	DD	BB	BB	DD	DD	DD	DD	DD	DD	DD	BB	BB	BB	DD	DD	DD	DD	BB	BB	DD	DD	DD	DD	DD	DD	BB	BB	BB	DD	BB	BB	DD	BB	DD	BB	BB	BB	BB	BB
chr12_30832676_30832689	bd	dd	BB	BB	BB	dd	BB	dd	BB	dd	dd	BB	BB	dd	dd	dd	dd	dd	dd	dd	BB	BB	BB	dd	dd	dd	dd	BB	BB	DD	dd	dd	dd	dd	dd	BB	BB	BB	dd	BB	BB	bd	BB	dd	BB	BB	BB	BB	BB
chr12_30858920_30858943	BB	DD	BB	NA	BB	DD	BB	DD	BB	DD	DD	BB	BB	DD	DD	DD	DD	DD	DD	DD	BB	BB	BB	DD	DD	NA	DD	BB	BB	DD	DD	DD	DD	DD	dn	BB	BB	BB	DD	BB	BB	NA	BB	DD	BB	BB	BB	BB	BB
chr12_30891754_30891765	BB	DD	BB	BB	BB	DD	BB	DD	BB	DD	DD	BB	BB	DD	DD	DD	DD	DD	DD	DD	BB	BB	BB	DD	DD	DD	DD	BB	BB	DD	DD	DD	DD	DD	DD	BB	BB	BB	DD	BB	BB	DD	BB	DD	BB	BB	BB	BB	BB
chr12_30899043_30899058	BB	DD	BB	BB	BB	DD	BB	DD	BB	DD	DD	BB	BB	DD	DD	DD	DD	DD	DD	DD	BB	BB	BB	DD	DD	DD	DD	BB	BB	DD	DD	DD	DD	DD	DD	BB	BB	BB	DD	BB	BB	DD	BB	DD	BB	BB	BB	BB	BB
chr12_30900658_30900707	BB	DD	BB	BB	BB	DD	BB	DD	BB	DD	DD	BB	BB	DD	DD	DD	DD	DD	DD	DD	BB	BB	BB	DD	DD	DD	DD	bn	BB	DD	DD	DD	DD	DD	DD	bd	BB	BB	DD	bd	BB	DD	bd	DD	BB	BB	bn	bd	BB
chr12_30907905_30907924	BB	DD	BB	BB	BB	DD	BB	DD	BB	DD	DD	BB	BB	DD	DD	DD	DD	DD	DD	DD	BB	BB	BB	DD	DD	DD	DD	BB	BB	DD	DD	DD	DD	DD	DD	BB	BB	BB	DD	BB	BB	DD	BB	DD	BB	BB	BB	BB	BB
chr12_30946971_30946990	BB	DD	BB	BB	BB	DD	BB	DD	BB	BB	DD	BB	BB	DD	DD	DD	DD	DD	DD	DD	BB	BB	BB	DD	DD	DD	DD	BB	BB	DD	DD	DD	DD	DD	DD	BB	BB	BB	DD	BB	BB	DD	BB	DD	BB	BB	BB	BB	BB
chr12_30951845_30951884	BB	DD	BB	NA	NA	DD	BB	DD	BB	BB	DD	BB	BB	DD	NA	DD	DD	DD	DD	NN	BB	BB	BB	NA	NA	NA	NA	BB	BB	NN	NN	DD	DD	DD	NA	BB	BB	BB	DD	BB	BB	NA	BB	DD	BB	BB	BB	BB	BB
chr12_31066926_31066965	BB	DD	BB	BB	BB	DD	BB	DD	BB	NA	DD	BB	BB	DD	DD	DD	DD	DD	DD	DD	BB	BB	BB	DD	DD	DD	DD	BB	BB	DD	DD	DD	DD	DD	DD	BB	BB	BB	DD	BB	BB	DD	BB	DD	BB	BB	BB	BB	BB
chr12_31081731_31081762	BB	DD	BB	BB	BB	DD	BB	DD	BB	BB	DD	BB	BB	DD	DD	DD	DD	DD	DD	DD	BB	BB	BB	DD	DD	DD	DD	BB	BB	DD	DD	DD	DD	DD	DD	BB	BB	BB	DD	BB	BB	DD	BB	DD	BB	BB	BB	BB	BB
chr12_31160225_31160274	BB	DD	BB	BB	BB	DD	BB	DD	BB	BB	DD	BB	BB	DD	DD	DD	DD	DD	DD	DD	BB	BB	BB	DD	DD	DD	DD	BB	BB	DD	DD	DD	DD	DD	DD	BB	BB	BB	DD	BB	BB	DD	BB	DD	BB	BB	BB	BB	BB
chr12_31205923_31205955	BB	DD	BB	BB	BB	DD	bd	dn	BB	BB	DD	BB	BB	DD	DD	DD	DD	DD	DD	DD	BB	BB	BB	bd	DD	DD	DD	BB	BB	DD	DD	DD	DD	DD	bd	BB	BB	BB	DD	BB	BB	DD	BB	DD	BB	BB	BB	BB	BB
chr12_31223822_31223857	BB	DD	BB	BB	BB	DD	NA	DD	BB	NN	DD	BB	bn	DD	NA	DD	DD	DD	NA	DD	NA	BB	BB	DD	DD	DD	DD	BB	NA	DD	DD	DD	DD	DD	DD	NA	BB	bn	DD	NA	BB	DD	BB	DD	BB	NA	BB	BB	BB
chr12_31247439_31247474	BB	DD	BB	BB	BB	DD	BB	DD	BB	BB	DD	BB	BB	DD	DD	DD	DD	DD	DD	DD	BB	BB	BB	DD	DD	DD	DD	BB	BB	DD	DD	DD	DD	DD	DD	BB	bd	BB	DD	BB	BB	DD	BB	DD	BB	BB	BB	BB	BB
chr12_31257988_31258003	BB	DD	BB	BB	BB	DD	BB	DD	BB	BB	DD	BB	BB	DD	DD	DD	DD	DD	DD	DD	BB	BB	BB	DD	DD	DD	DD	BB	BB	DD	DD	DD	DD	BB	DD	BB	BB	BB	DD	BB	BB	DD	BB	DD	BB	BB	BB	BB	BB
chr12_31258580_31258603	BB	DD	BB	BB	BB	DD	BB	DD	BB	BB	DD	BB	BB	DD	DD	DD	DD	DD	DD	DD	BB	BB	BB	DD	DD	DD	DD	BB	BB	DD	DD	DD	DD	BB	DD	BB	BB	BB	DD	BB	BB	DD	BB	DD	BB	BB	BB	BB	BB
chr12_31259678_31259699	BB	DD	BB	BB	BB	DD	BB	DD	BB	BB	DD	BB	BB	DD	DD	DD	DD	DD	DD	DD	BB	BB	BB	DD	DD	DD	DD	BB	BB	DD	DD	DD	DD	BB	DD	BB	BB	BB	DD	BB	BB	DD	BB	DD	BB	BB	BB	BB	BB
chr12_31427335_31427350	FF	FF	FF	FF	NA	FF	FF	FF	FF	FF	FF	FF	FF	FF	FF	FF	FF	FF	FF	fn	FF	FF	FF	FF	FF	FF	FF	FF	FF	FF	FF	FF	FF	FF	FF	FF	FF	FF	FF	NA	FF	FF	FF	FF	FF	FF	FF	FF	NA
chr12_31472986_31473025	FF	FF	FF	FF	FF	FF	FF	FF	FF	NA	FF	NA	FF	FF	FF	FF	FF	FF	FF	FF	NA	FF	FF	FF	FF	FF	NN	FF	NA	FF	FF	FF	FF	FF	FF	FF	FF	FF	FF	FF	FF	FF	FF	FF	FF	FF	FF	FF	FF
chr12_31477818_31477831	NN	FF	FF	FF	NA	NA	FF	FF	FF	FF	NA	NA	FF	FF	FF	FF	FF	FF	FF	FF	FF	FF	FF	FF	NA	NA	FF	FF	fn	NA	FF	FF	FF	FF	FF	FF	FF	FF	FF	FF	fn	FF	NA	FF	FF	NA	FF	FF	FF
chr12_31543745_31543796	NA	NA	BB	NA	NA	DD	BB	DD	NN	NA	DD	BB	BB	DD	DD	DD	DD	DD	DD	DD	BB	BB	BB	NA	DD	NA	DD	BB	BB	DD	DD	NA	DD	BB	DD	BB	BB	BB	DD	BB	BB	DD	BB	DD	BB	BB	BB	BB	NA
chr12_31615139_31615174	FF	FF	FF	FF	NA	FF	FF	FF	NA	FF	NA	FF	FF	FF	FF	FF	FF	FF	FF	FF	FF	FF	FF	FF	FF	NA	FF	FF	FF	NA	NA	FF	FF	FF	FF	FF	FF	FF	NA	FF	NA	NA	FF	NA	FF	FF	FF	FF	FF
chr12_31622793_31622836	bn	DD	BB	NA	BB	DD	BB	DD	BB	BB	DD	BB	DD	DD	NA	DD	dn	DD	NA	DD	BB	BB	NA	DD	NA	NA	DD	BB	NA	NA	DD	DD	DD	BB	DD	NA	BB	BB	NN	BB	NA	DD	BB	NA	NA	NA	BB	BB	BB
chr12_31631361_31631408	FF	FF	FF	FF	FF	FF	FF	FF	FF	FF	FF	FF	FF	FF	NA	FF	FF	fn	FF	FF	NA	FF	FF	FF	FF	NA	FF	FF	FF	FF	FF	FF	NA	FF	FF	NA	NA	FF	FF	NA	NN	FF	FF	FF	FF	FF	FF	FF	FF
chr12_31656696_31656731	NA	FF	FF	FF	FF	FF	FF	FF	FF	FF	FF	FF	FF	FF	FF	FF	FF	FF	FF	FF	FF	FF	FF	FF	FF	NA	FF	NA	FF	FF	FF	FF	FF	FF	FF	FF	FF	FF	FF	FF	FF	FF	FF	FF	FF	FF	FF	FF	FF
chr12_31687231_31687262	BB	DD	BB	BB	BB	DD	BB	DD	BB	BB	DD	BB	BB	DD	DD	DD	DD	DD	DD	DD	BB	bd	BB	DD	DD	DD	DD	BB	BB	DD	DD	DD	DD	BB	DD	BB	BB	BB	DD	BB	BB	DD	BB	DD	BB	BB	BB	BB	BB
chr12_31705759_31705806	FF	FF	FF	FF	FF	FF	FF	FF	NA	FF	FF	FF	FF	FF	FF	FF	FF	FF	FF	FF	FF	FF	FF	FF	FF	FF	FF	FF	NA	FF	FF	FF	FF	FF	FF	FF	FF	NN	FF	FF	FF	FF	FF	FF	FF	FF	NA	FF	FF
chr12_31853776_31853823	BB	NA	NA	BB	BB	BB	BB	BB	BB	BB	NA	NA	BB	BB	BB	BB	BB	BB	BB	BB	BB	BB	BB	BB	BB	FF	FF	BB	NA	FF	FF	FF	NA	BB	FF	BB	BB	NA	FF	BB	BB	FF	BB	FF	BB	BB	NA	BB	BB
chr12_31912368_31912399	FF	FF	FF	FF	FF	FF	FF	FF	FF	FF	NN	FF	FF	FF	NN	FF	FF	FF	FF	FF	NA	FF	FF	FF	FF	FF	FF	FF	NA	FF	FF	FF	FF	FF	FF	FF	FF	FF	FF	FF	FF	FF	FF	FF	FF	FF	FF	FF	FF
chr12_32047257_32047296	NA	NA	FF	FF	FF	NA	FF	FF	FF	FF	FF	NA	FF	FF	FF	FF	FF	FF	FF	FF	FF	FF	FF	FF	FF	NA	FF	FF	FF	FF	FF	FF	FF	FF	FF	FF	FF	FF	FF	FF	FF	NA	FF	fn	FF	NA	FF	FF	FF
chr12_32148250_32148297	FF	FF	FF	FF	FF	FF	FF	NA	FF	FF	FF	FF	NA	FF	FF	FF	FF	NA	FF	FF	FF	FF	FF	FF	FF	FF	FF	FF	FF	FF	NA	FF	NA	FF	NA	FF	NA	FF	FF	FF	FF	FF	FF	FF	NA	NN	FF	FF	FF
chr12_32151651_32151690	FF	FF	FF	FF	FF	NA	FF	FF	FF	FF	FF	FF	FF	FF	FF	FF	FF	FF	FF	FF	FF	FF	FF	NA	FF	FF	FF	FF	FF	FF	FF	FF	FF	FF	FF	FF	FF	NN	NN	FF	FF	FF	NN	FF	FF	FF	FF	FF	FF
chr12_32177335_32177390	NA	FF	FF	FF	fn	FF	FF	FF	FF	FF	FF	FF	FF	FF	FF	FF	FF	FF	FF	FF	FF	NN	FF	FF	FF	NA	FF	NA	FF	FF	FF	FF	NA	NN	FF	FF	FF	NA	FF	FF	FF	FF	NN	FF	FF	FF	FF	FF	NN
chr12_32236794_32236833	BB	DD	dn	BB	BB	DD	BB	DD	BB	BB	DD	BB	BB	NN	DD	DD	DD	DD	DD	DD	BB	BB	BB	DD	DD	DD	DD	BB	BB	DD	DD	DD	DD	BB	DD	BB	BB	BB	DD	BB	BB	DD	BB	DD	BB	BB	BB	BB	BB
chr12_32389790_32389829	BB	DD	BB	BB	BB	DD	BB	DD	BB	BB	DD	BB	BB	DD	DD	DD	DD	DD	DD	DD	BB	BB	BB	DD	DD	DD	DD	BB	BB	DD	DD	DD	DD	BB	DD	BB	BB	BB	DD	BB	BB	DD	BB	DD	BB	BB	BB	BB	BB
chr12_32404596_32404647	NN	NA	NN	NA	NA	dn	NA	NA	NA	NN	NA	NN	NN	NA	NN	NN	NA	NN	NN	NN	NA	NN	BB	NA	NN	DD	DD	NN	NN	DD	DD	dn	dn	NN	NA	NN	NN	NN	DD	NN	NA	NN	NN	NA	NA	NN	NN	nn	NN
chr12_32519895_32519934	FF	FF	FF	FF	FF	FF	FF	FF	FF	FF	FF	FF	FF	FF	fn	FF	FF	FF	FF	FF	FF	FF	FF	FF	FF	NA	FF	NA	FF	FF	FF	FF	FF	NA	fn	FF	FF	fn	FF	NA	FF	FF	FF	FF	FF	FF	FF	FF	FF
chr12_3253955_3253966	FF	FF	FF	FF	FF	FF	FF	FF	FF	FF	FF	FF	FF	FF	FF	FF	FF	FF	NN	FF	FF	FF	FF	FF	FF	FF	FF	FF	FF	FF	FF	FF	FF	FF	FF	NA	FF	FF	NA	FF	FF	FF	FF	FF	FF	FF	FF	FF	FF
chr12_32708894_32708933	FF	FF	FF	FF	FF	NA	FF	FF	NA	FF	NA	FF	FF	FF	FF	FF	FF	FF	FF	FF	NN	FF	FF	FF	FF	NA	FF	FF	FF	FF	FF	NA	FF	FF	FF	FF	FF	FF	FF	FF	NA	FF	FF	FF	FF	NA	FF	FF	FF
chr12_32766369_32766404	FF	FF	FF	NA	FF	FF	FF	FF	FF	fn	FF	FF	FF	FF	FF	NN	FF	FF	FF	NA	FF	NA	NA	FF	FF	NA	FF	FF	FF	FF	NA	NA	FF	FF	FF	FF	FF	FF	fn	FF	FF	FF	FF	FF	FF	FF	FF	FF	FF
chr12_32859966_32860009	BB	BB	BB	BB	BB	BB	BB	BB	BB	BB	NA	BB	BB	BB	BB	BB	BB	UU	UU	BB	BB	BB	BB	BB	NA	NA	BB	BB	BB	BB	BB	BB	BB	BB	BB	BB	BB	BB	BB	BB	BB	BB	BB	BB	BB	BB	BB	BB	BB
chr12_32900147_32900194	FF	FF	FF	FF	FF	FF	NA	FF	FF	FF	FF	FF	FF	NA	FF	FF	FF	FF	NA	FF	FF	FF	NA	FF	FF	NA	FF	FF	FF	FF	FF	FF	FF	FF	FF	NA	FF	FF	FF	FF	NA	FF	FF	FF	NA	NA	FF	NA	FF
chr12_33050261_33050320	FF	FF	NA	FF	fn	NA	FF	FF	FF	NA	FF	FF	fn	NN	FF	NN	FF	FF	FF	FF	NA	NA	FF	FF	FF	FF	NA	FF	NA	NN	FF	NA	FF	FF	FF	FF	FF	FF	NA	FF	NA	NA	FF	FF	FF	NN	FF	NA	fn
chr12_33077743_33077782	FF	FF	FF	fn	FF	FF	FF	FF	FF	NA	FF	FF	FF	FF	FF	FF	FF	FF	FF	FF	FF	FF	FF	NN	FF	FF	FF	FF	FF	FF	FF	FF	NA	NA	FF	NA	NA	FF	NA	FF	FF	FF	NA	FF	FF	FF	FF	FF	FF
chr12_33081674_33081733	BB	DD	BB	BB	BB	DD	NN	DD	BB	BB	DD	NA	BB	DD	DD	DD	DD	DD	DD	DD	DD	BB	BB	DD	NA	DD	NA	NA	NA	DD	DD	DD	DD	NA	DD	bd	BB	BB	DD	BB	BB	DD	NA	DD	NA	NA	NA	BB	BB
chr12_33185935_33185962	NA	FF	FF	fn	FF	FF	FF	FF	FF	FF	FF	FF	FF	FF	FF	FF	FF	FF	FF	FF	NA	FF	FF	NA	NA	FF	FF	FF	FF	FF	NN	FF	FF	FF	FF	NA	fn	FF	FF	FF	NA	FF	FF	FF	FF	fn	FF	FF	NA
chr12_33205282_33205317	FF	FF	FF	FF	NA	FF	FF	FF	FF	NA	FF	FF	NA	FF	FF	FF	FF	FF	FF	FF	NA	FF	FF	NN	FF	NA	FF	FF	FF	NA	FF	NA	FF	FF	FF	FF	FF	FF	FF	FF	NA	FF	FF	FF	FF	FF	FF	FF	NA
chr12_33237832_33237863	FF	FF	FF	NA	FF	FF	FF	FF	FF	FF	FF	FF	FF	FF	FF	FF	FF	FF	FF	FF	NA	FF	FF	FF	FF	FF	FF	FF	NA	FF	FF	FF	FF	FF	FF	FF	FF	FF	FF	FF	FF	FF	FF	FF	FF	FF	FF	FF	FF
chr12_33239626_33239665	fn	FF	FF	FF	FF	FF	FF	FF	FF	FF	FF	FF	FF	FF	FF	FF	FF	FF	FF	FF	NA	FF	FF	NN	FF	FF	FF	FF	FF	FF	FF	FF	FF	FF	FF	FF	FF	FF	FF	FF	FF	FF	FF	FF	FF	FF	FF	FF	FF
chr12_33244016_33244069	FF	FF	FF	NA	FF	NA	FF	FF	FF	FF	FF	FF	FF	FF	FF	FF	FF	FF	FF	FF	FF	FF	FF	FF	FF	FF	FF	FF	NN	FF	NA	FF	FF	FF	FF	NA	FF	FF	NA	FF	FF	FF	FF	FF	FF	FF	FF	FF	NA
chr12_33385860_33385919	BB	NA	BB	BB	BB	NA	BB	BB	BB	BB	BB	BB	NA	BB	NA	BB	BB	NA	NA	BB	BB	BB	bd	BB	NA	NA	DD	BB	BB	NA	DD	DD	DD	NA	DD	BB	BB	BB	NN	bd	NA	NN	BB	BB	BB	NA	NA	BB	BB
chr12_33400085_33400116	FF	FF	FF	FF	NN	NA	FF	FF	FF	FF	FF	FF	FF	FF	FF	FF	FF	FF	FF	FF	FF	FF	FF	FF	FF	FF	FF	FF	FF	FF	FF	FF	FF	FF	FF	FF	FF	FF	FF	FF	FF	FF	FF	FF	FF	FF	FF	FF	FF
chr12_33488154_33488174	FF	FF	FF	FF	FF	FF	FF	FF	FF	FF	FF	FF	FF	FF	FF	FF	FF	FF	FF	FF	FF	FF	FF	FF	FF	FF	FF	FF	FF	FF	FF	FF	FF	FF	FF	FF	FF	FF	FF	FF	FF	FF	FF	FF	FF	FF	FF	NN	FF
chr12_3353660_3353709	FF	NN	FF	FF	NA	FF	FF	FF	FF	FF	FF	FF	FF	FF	FF	FF	FF	FF	FF	FF	FF	FF	FF	FF	NA	FF	FF	FF	FF	FF	FF	FF	FF	FF	FF	FF	FF	FF	FF	FF	FF	FF	FF	FF	FF	FF	FF	FF	FF
chr12_3354362_3354417	du	DD	UU	UU	DD	DD	UU	DD	DD	DD	du	UU	DD	UU	DD	DD	DD	DD	DD	DD	UU	UU	UU	DD	DD	NA	DD	DD	UU	DD	DD	UU	du	DD	DD	NA	UU	UU	DD	UU	NA	DD	uu	UU	UU	UU	NA	UU	UU
chr12_33551671_33551706	FF	FF	FF	FF	FF	FF	FF	FF	FF	FF	FF	FF	FF	FF	FF	FF	FF	FF	FF	FF	FF	FF	FF	NA	FF	NA	FF	FF	FF	FF	FF	FF	FF	FF	FF	FF	NA	FF	FF	FF	FF	FF	FF	FF	FF	FF	FF	FF	FF
chr12_33687927_33687974	BB	DD	DD	BB	BB	DD	BB	NA	BB	BB	DD	BB	BB	DD	DD	DD	DD	DD	DD	DD	DD	NA	NN	DD	DD	NA	DD	BB	BB	DD	DD	DD	DD	BB	DD	BB	BB	BB	DD	bd	NA	DD	BB	BB	NA	NA	NA	BB	NA
chr12_33704957_33704992	FF	FF	FF	FF	FF	FF	FF	FF	NN	FF	FF	FF	FF	FF	FF	FF	NA	FF	FF	FF	FF	FF	FF	FF	FF	NA	FF	FF	FF	FF	FF	FF	FF	FF	FF	FF	FF	FF	FF	FF	FF	FF	FF	FF	FF	FF	FF	FF	FF
chr12_33796896_33796939	NA	FF	NA	FF	NA	FF	FF	NA	FF	FF	FF	NA	FF	FF	FF	FF	FF	FF	FF	FF	FF	FF	FF	FF	NN	FF	FF	NA	FF	FF	NA	FF	FF	FF	FF	FF	NA	FF	FF	FF	NA	NA	FF	FF	FF	NA	FF	FF	FF
chr12_33819121_33819156	FF	FF	FF	FF	FF	FF	FF	FF	FF	NN	NN	FF	FF	FF	FF	FF	FF	FF	FF	FF	FF	FF	FF	FF	FF	NA	FF	FF	FF	FF	FF	FF	FF	FF	FF	FF	FF	FF	NA	FF	FF	FF	FF	FF	FF	FF	FF	FF	FF
chr12_34214305_34214340	BB	DD	BB	BB	BB	DD	BB	DD	BB	BB	DD	BB	BB	DD	DD	DD	DD	DD	DD	DD	DD	BB	BB	DD	DD	DD	DD	BB	BB	DD	DD	DD	DD	BB	DD	BB	BB	DD	DD	BB	BB	DD	BB	BB	BB	BB	BB	BB	BB
chr12_34242484_34242501	BB	DD	BB	BB	BB	DD	BB	DD	bd	BB	DD	BB	BB	DD	DD	DD	DD	DD	DD	DD	DD	BB	BB	DD	DD	DD	DD	BB	BB	DD	DD	DD	DD	BB	DD	BB	BB	DD	DD	BB	BB	DD	BB	BB	BB	BB	BB	BB	BB
chr12_34253648_34253657	BB	DD	BB	BB	BB	DD	BB	DD	BB	BB	DD	BB	BB	DD	DD	DD	DD	DD	DD	DD	DD	BB	BB	DD	DD	DD	DD	BB	BB	DD	DD	DD	DD	BB	DD	BB	BB	DD	DD	BB	BB	DD	BB	BB	BB	BB	BB	BB	BB
chr12_34278399_34278433	BB	bd	BB	BB	BB	DD	BB	DD	BB	BB	DD	BB	BB	DD	bd	DD	bd	DD	bd	DD	DD	BB	BB	DD	bd	DD	DD	BB	BB	DD	DD	DD	DD	BB	DD	BB	BB	DD	DD	BB	BB	bd	BB	BB	BB	BB	BB	BB	BB
chr12_34320895_34320924	BB	DD	BB	BB	BB	dn	BB	DD	BB	BB	DD	BB	BB	DD	DD	DD	DD	DD	DD	DD	DD	BB	BB	DD	DD	DD	DD	BB	BB	DD	DD	DD	DD	BB	DD	BB	BB	DD	DD	BB	BB	DD	BB	BB	BB	BB	bd	BB	BB
chr12_34350663_34350698	BB	DD	BB	BB	BB	DD	BB	DD	BB	BB	DD	BB	BB	DD	DD	DD	DD	DD	DD	DD	DD	BB	BB	DD	DD	DD	DD	BB	BB	DD	DD	DD	DD	BB	DD	BB	BB	DD	DD	BB	BB	DD	BB	BB	BB	BB	BB	BB	BB
chr12_34397736_34397755	BB	DD	BB	BB	BB	DD	BB	DD	BB	BB	DD	BB	BB	DD	DD	DD	DD	DD	DD	DD	DD	BB	BB	DD	DD	DD	DD	BB	BB	DD	DD	DD	DD	BB	DD	BB	BB	DD	DD	BB	BB	DD	BB	BB	BB	BB	BB	BB	BB
chr12_34505791_34505814	BB	DD	BB	BB	BB	DD	BB	DD	BB	BB	DD	BB	BB	DD	DD	DD	DD	DD	DD	DD	DD	BB	BB	DD	DD	DD	DD	BB	BB	DD	DD	DD	DD	BB	DD	BB	BB	DD	DD	BB	bd	DD	BB	BB	BB	BB	BB	BB	BB
chr12_34529669_34529696	BB	DD	BB	BB	BB	DD	BB	DD	BB	BB	DD	BB	BB	DD	DD	DD	DD	DD	DD	DD	DD	BB	BB	DD	DD	DD	DD	BB	BB	DD	DD	DD	DD	BB	DD	BB	BB	DD	DD	BB	BB	DD	BB	BB	BB	BB	BB	BB	BB
chr12_34563337_34563348	BB	DD	BB	BB	BB	DD	BB	DD	BB	BB	DD	BB	BB	DD	DD	DD	DD	DD	DD	DD	DD	BB	BB	DD	DD	DD	DD	BB	BB	DD	DD	DD	DD	BB	DD	BB	BB	DD	DD	BB	BB	DD	BB	BB	BB	BB	BB	BB	BB
chr12_34585283_34585306	FF	FF	FF	FF	FF	FF	FF	FF	FF	FF	FF	FF	FF	FF	FF	FF	FF	FF	FF	FF	FF	FF	FF	FF	FF	FF	FF	FF	FF	FF	FF	FF	FF	FF	FF	FF	FF	FF	FF	FF	FF	FF	FF	FF	FF	FF	FF	FF	FF
chr12_34611225_34611248	BB	DD	BB	BB	BB	DD	BB	DD	BB	BB	DD	BB	BB	DD	DD	DD	DD	DD	DD	DD	DD	BB	BB	DD	DD	DD	DD	BB	BB	DD	DD	DD	DD	BB	DD	BB	BB	BB	DD	BB	BB	DD	BB	BB	BB	BB	BB	BB	BB
chr12_34642775_34642786	BB	DD	BB	BB	BB	DD	BB	DD	BB	BB	DD	BB	BB	DD	DD	DD	DD	DD	DD	DD	DD	BB	BB	DD	DD	DD	DD	BB	BB	DD	DD	DD	DD	BB	DD	BB	BB	BB	DD	BB	BB	DD	BB	BB	BB	BB	BB	BB	BB
chr12_34656959_34656978	BB	DD	BB	BB	BB	DD	BB	DD	BB	BB	DD	BB	BB	DD	DD	DD	DD	DD	DD	DD	DD	BB	BB	DD	DD	DD	DD	BB	BB	DD	DD	DD	DD	BB	DD	BB	BB	BB	DD	BB	BB	DD	BB	BB	BB	BB	BB	BB	BB
chr12_34663971_34663986	BB	DD	BB	BB	BB	DD	BB	DD	BB	BB	DD	BB	BB	DD	DD	DD	DD	DD	DD	DD	DD	BB	BB	DD	DD	DD	DD	BB	BB	DD	DD	DD	DD	BB	DD	BB	BB	BB	DD	BB	BB	DD	BB	BB	BB	BB	BB	BB	BB
chr12_34674027_34674040	BB	DD	BB	BB	BB	DD	BB	DD	BB	BB	DD	BB	BB	DD	DD	DD	DD	DD	DD	DD	DD	BB	BB	DD	DD	DD	DD	BB	BB	DD	DD	DD	DD	BB	DD	BB	BB	BB	DD	BB	BB	DD	BB	BB	BB	BB	BB	BB	BB
chr12_34679055_34679078	BB	DD	BB	BB	BB	DD	BB	DD	BB	BB	DD	BB	BB	DD	DD	DD	DD	DD	DD	DD	DD	BB	BB	DD	DD	DD	DD	BB	BB	DD	DD	DD	DD	BB	DD	BB	BB	BB	DD	BB	BB	DD	BB	BB	BB	BB	BB	BB	BB
chr12_34711751_34711770	BB	DD	BB	BB	BB	DD	BB	DD	BB	BB	DD	BB	BB	DD	DD	DD	DD	DD	DD	DD	DD	BB	BB	DD	DD	DD	DD	BB	BB	DD	DD	DD	DD	BB	DD	BB	BB	BB	DD	BB	BB	DD	BB	BB	BB	BB	BB	BB	BB
chr12_34740175_34740198	BB	DD	BB	BB	BB	DD	BB	DD	BB	BB	DD	BB	BB	DD	DD	DD	DD	DD	DD	DD	DD	BB	BB	DD	DD	DD	DD	BB	BB	DD	DD	DD	DD	BB	DD	BB	BB	BB	DD	BB	BB	DD	BB	BB	BB	BB	BB	BB	BB
chr12_34743665_34743689	BB	DD	BB	BB	BB	DD	BB	DD	BB	BB	DD	BB	BB	DD	DD	DD	DD	DD	DD	DD	DD	BB	BB	DD	DD	DD	DD	BB	BB	DD	DD	DD	DD	BB	DD	BB	BB	BB	DD	BB	BB	DD	BB	BB	BB	BB	BB	BB	BB
chr12_34750656_34750673	BB	DD	BB	BB	BB	DD	BB	DD	BB	BB	DD	BB	BB	DD	DD	DD	DD	DD	DD	DD	DD	BB	BB	DD	DD	DD	DD	BB	BB	DD	DD	DD	DD	BB	DD	BB	BB	BB	DD	BB	BB	DD	BB	BB	BB	BB	BB	BB	BB
chr12_34784159_34784193	BB	DD	BB	BB	BB	DD	BB	DD	BB	BB	DD	BB	BB	DD	DD	DD	DD	DD	DD	DD	DD	BB	bn	DD	DD	DD	DD	BB	BB	DD	DD	DD	DD	BB	DD	BB	BB	BB	DD	BB	BB	DD	BB	BB	BB	BB	BB	BB	BB
chr12_34797437_34797448	BB	DD	BB	BB	BB	bd	BB	bd	BB	BB	DD	BB	BB	bd	bd	bd	DD	bd	bd	bd	bd	BB	BB	DD	DD	bd	bd	BB	BB	bd	DD	bd	bd	BB	bd	BB	BB	BB	bd	BB	BB	bd	BB	BB	BB	BB	BB	BB	BB
chr12_34800168_34800181	BB	DD	BB	BB	bd	DD	BB	DD	bd	BB	DD	BB	BB	DD	DD	DD	DD	DD	DD	DD	DD	BB	BB	DD	DD	dn	DD	BB	BB	DD	DD	dn	DD	BB	DD	BB	BB	BB	DD	BB	BB	DD	BB	BB	BB	BB	BB	BB	BB
chr12_34801951_34801964	BB	DD	BB	BB	BB	DD	BB	DD	BB	BB	DD	BB	BB	DD	DD	DD	DD	DD	DD	DD	DD	BB	BB	DD	DD	DD	DD	BB	BB	DD	DD	DD	DD	BB	DD	BB	BB	BB	DD	BB	BB	DD	BB	BB	BB	BB	BB	BB	bn
chr12_34815668_34815679	BB	DD	BB	BB	BB	DD	BB	DD	BB	BB	DD	BB	BB	DD	DD	DD	DD	DD	DD	DD	DD	BB	BB	DD	DD	DD	DD	BB	BB	DD	DD	DD	DD	BB	DD	BB	BB	BB	DD	BB	BB	DD	BB	BB	BB	BB	BB	BB	BB
chr12_34931949_34931964	BB	DD	BB	BB	BB	DD	BB	DD	BB	BB	DD	BB	BB	DD	DD	DD	DD	DD	DD	DD	DD	BB	BB	DD	DD	DD	DD	BB	BB	DD	DD	DD	DD	BB	DD	BB	BB	BB	DD	BB	BB	DD	DD	BB	BB	BB	BB	BB	BB
chr12_34944009_34944020	FF	df	FF	FF	FF	df	FF	df	FF	FF	df	FF	FF	df	df	df	df	df	df	DD	df	FF	FF	df	df	FF	df	FF	FF	df	df	df	df	FF	df	FF	FF	FF	df	FF	FF	df	df	FF	FF	FF	FF	FF	FF
chr12_34951737_34951750	BB	DD	BB	BB	BB	DD	BB	DD	BB	BB	DD	BB	BB	DD	DD	DD	DD	DD	DD	DD	DD	BB	BB	DD	DD	DD	DD	BB	BB	DD	DD	DD	DD	BB	DD	BB	BB	BB	DD	BB	bd	DD	DD	BB	BB	BB	BB	BB	BB
chr12_34956596_34956607	BB	DD	BB	BB	BB	DD	BB	DD	BB	BB	DD	BB	BB	DD	DD	DD	DD	DD	DD	DD	DD	BB	BB	DD	DD	DD	DD	BB	BB	DD	DD	DD	DD	BB	DD	BB	BB	BB	DD	BB	BB	DD	DD	BB	BB	BB	BB	BB	BB
chr12_34988312_34988333	BB	DD	BB	BB	BB	DD	BB	DD	BB	BB	DD	BB	BB	DD	DD	DD	DD	DD	DD	DD	DD	BB	BB	DD	DD	DD	DD	BB	BB	DD	DD	DD	DD	BB	DD	BB	BB	BB	DD	BB	BB	DD	DD	BB	BB	BB	BB	BB	BB
chr12_34999980_34999999	BB	DD	BB	BB	BB	DD	BB	DD	BB	BB	DD	BB	BB	DD	DD	DD	DD	DD	DD	DD	DD	BB	BB	DD	DD	DD	DD	BB	BB	DD	DD	DD	DD	BB	DD	BB	BB	BB	DD	BB	BB	DD	DD	BB	BB	BB	BB	BB	BB
chr12_35001265_35001279	BB	DD	BB	BB	BB	DD	BB	DD	BB	BB	DD	BB	BB	DD	DD	DD	DD	DD	DD	DD	DD	BB	BB	DD	DD	DD	DD	BB	BB	DD	DD	DD	DD	BB	DD	BB	BB	BB	DD	BB	BB	DD	DD	BB	BB	BB	BB	BB	BB
chr12_35007114_35007155	BB	DD	BB	BB	BB	DD	BB	DD	BB	BB	DD	BB	BB	DD	DD	DD	DD	DD	DD	DD	DD	BB	BB	DD	DD	DD	DD	BB	BB	DD	DD	DD	DD	BB	DD	BB	BB	BB	DD	BB	BB	DD	DD	BB	BB	BB	BB	BB	BB
chr12_35066866_35066897	DD	DD	BB	BB	BB	NA	NA	DD	BB	BB	DD	BB	BB	DD	DD	DD	DD	DD	DD	DD	DD	BB	NA	DD	NA	NA	DD	BB	BB	DD	DD	NN	DD	NA	DD	BB	BB	BB	DD	BB	NA	DD	DD	BB	BB	bn	NA	BB	NA
chr12_35109774_35109785	DD	DD	BB	BB	BB	DD	BB	DD	BB	BB	DD	BB	BB	DD	DD	DD	DD	DD	DD	DD	DD	BB	BB	DD	DD	DD	DD	BB	BB	DD	DD	DD	DD	BB	DD	BB	BB	BB	DD	BB	BB	DD	DD	BB	BB	BB	BB	BB	BB
chr12_35111788_35111801	DD	DD	BB	BB	BB	DD	BB	DD	BB	BB	DD	BB	BB	DD	DD	DD	DD	DD	DD	DD	DD	BB	BB	DD	DD	DD	DD	BB	BB	DD	DD	DD	DD	BB	DD	BB	BB	BB	DD	BB	BB	DD	DD	BB	BB	BB	BB	BB	BB
chr12_35112964_35112983	bd	dd	BB	BB	BB	dd	BB	dd	BB	BB	bd	BB	BB	dd	dd	dd	bd	dd	DD	dd	dd	BB	BB	dd	dd	dd	dd	BB	BB	dd	dd	bd	dd	BB	dd	BB	BB	BB	dd	BB	BB	dd	dd	BB	BB	BB	BB	BB	BB
chr12_35112983_35113006	DD	DD	BB	BB	BB	DD	BB	bd	BB	BB	DD	BB	BB	bd	bd	DD	DD	bd	bd	DD	bd	BB	BB	bd	DD	dn	bd	BB	BB	DD	DD	DD	bd	BB	DD	BB	BB	BB	DD	BB	BB	dn	bd	BB	BB	BB	BB	BB	BB
chr12_35129510_35129549	DD	DD	BB	BB	BB	DD	BB	DD	BB	BB	DD	BB	BB	DD	DD	DD	DD	DD	DD	DD	DD	BB	BB	DD	DD	DD	DD	BB	BB	DD	DD	DD	DD	BB	DD	BB	BB	BB	DD	BB	BB	DD	DD	BB	BB	BB	BB	BB	BB
chr12_35162212_35162225	DD	dn	BB	BB	BB	dn	BB	DD	BB	BB	DD	BB	BB	dn	DD	DD	DD	DD	DD	dn	DD	BB	BB	DD	dn	DD	DD	BB	BB	DD	DD	DD	DD	BB	DD	BB	BB	BB	DD	BB	BB	DD	DD	BB	BB	BB	BB	BB	BB
chr12_35171221_35171236	DD	DD	BB	BB	BB	DD	BB	DD	BB	BB	DD	BB	BB	DD	DD	DD	DD	DD	DD	DD	DD	BB	BB	DD	DD	DD	DD	BB	BB	DD	DD	DD	DD	BB	DD	BB	BB	BB	DD	BB	BB	DD	DD	BB	BB	BB	BB	BB	BB
chr12_35195106_35195121	DD	DD	BB	BB	BB	DD	BB	DD	BB	BB	DD	BB	BB	DD	DD	DD	DD	DD	DD	DD	DD	BB	BB	DD	DD	DD	DD	BB	BB	DD	DD	DD	DD	BB	DD	BB	BB	BB	DD	BB	BB	DD	DD	BB	BB	BB	BB	BB	BB
chr12_35197336_35197363	DD	DD	BB	BB	BB	DD	BB	DD	BB	BB	DD	BB	BB	DD	DD	DD	DD	DD	DD	DD	DD	BB	BB	DD	DD	DD	DD	BB	BB	DD	DD	DD	DD	BB	DD	BB	BB	BB	DD	BB	BB	DD	DD	BB	BB	BB	BB	BB	BB
chr12_35198603_35198622	DD	DD	BB	BB	BB	DD	BB	DD	BB	BB	DD	BB	BB	DD	DD	DD	DD	DD	DD	DD	DD	BB	BB	DD	DD	DD	DD	BB	BB	DD	DD	DD	DD	BB	DD	BB	BB	BB	DD	BB	BB	DD	DD	BB	BB	BB	BB	BB	BB
chr12_35199072_35199115	dd	dd	BB	BB	BB	dd	BB	dd	BB	BB	dd	BB	BB	dd	dd	dd	dd	dd	dd	dd	dd	BB	BB	dd	dd	dd	dd	BB	BB	dd	dd	dd	dd	BB	dd	BB	BB	BB	dd	BB	BB	dd	dd	BB	BB	BB	BB	BB	BB
chr12_35205297_35205312	DD	DD	BB	BB	BB	DD	BB	DD	BB	BB	DD	BB	BB	DD	DD	DD	DD	DD	DD	DD	DD	BB	BB	DD	DD	DD	DD	BB	BB	DD	DD	DD	DD	BB	DD	BB	BB	BB	DD	BB	BB	DD	DD	BB	BB	BB	BB	BB	BB
chr12_35210179_35210198	DD	DD	BB	BB	BB	DD	BB	DD	BB	BB	DD	BB	BB	DD	DD	DD	DD	DD	DD	DD	DD	BB	BB	DD	DD	DD	DD	BB	BB	DD	DD	DD	DD	BB	DD	BB	BB	BB	DD	BB	BB	DD	DD	BB	BB	BB	BB	BB	BB
chr12_35210199_35210213	DD	DD	BB	BB	BB	DD	BB	DD	BB	BB	DD	BB	BB	DD	DD	DD	bd	DD	DD	DD	DD	BB	BB	DD	DD	DD	DD	BB	BB	DD	DD	DD	DD	BB	DD	BB	BB	BB	DD	BB	BB	DD	DD	BB	BB	BB	BB	BB	BB
chr12_35221007_35221021	DD	DD	BB	BB	BB	DD	BB	DD	BB	BB	DD	BB	BB	DD	DD	DD	DD	DD	DD	DD	DD	BB	BB	DD	DD	DD	DD	BB	BB	DD	DD	DD	DD	BB	DD	BB	BB	BB	DD	BB	BB	DD	DD	BB	BB	BB	BB	BB	BB
chr12_35224561_35224574	DD	DD	FF	FF	FF	df	FF	DD	FF	FF	df	FF	FF	DD	DD	df	df	DD	DD	DD	DD	FF	fn	DD	DD	df	df	FF	FF	DD	DD	DD	DD	FF	df	FF	FF	fn	df	fn	FF	DD	df	FF	FF	FF	FF	FF	FF
chr12_35230633_35230644	DD	DD	BB	BB	BB	DD	BB	DD	BB	BB	DD	BB	BB	DD	DD	DD	DD	DD	DD	DD	DD	BB	BB	DD	DD	DD	DD	BB	BB	DD	DD	DD	DD	BB	DD	BB	BB	BB	DD	BB	BB	DD	DD	BB	BB	BB	BB	BB	BB
chr12_35281674_35281691	DD	DD	BB	BB	BB	DD	BB	DD	BB	BB	DD	BB	BB	DD	DD	DD	DD	DD	DD	DD	DD	BB	BB	DD	DD	DD	DD	BB	BB	DD	DD	DD	DD	BB	DD	BB	BB	BB	DD	BB	BB	DD	DD	BB	BB	BB	BB	BB	BB
chr12_35285889_35285904	DD	DD	BB	BB	BB	DD	BB	DD	BB	BB	DD	BB	BB	DD	DD	DD	DD	DD	DD	DD	DD	BB	BB	DD	DD	DD	DD	BB	BB	DD	DD	DD	DD	BB	DD	BB	BB	BB	DD	BB	BB	DD	DD	BB	BB	BB	BB	BB	BB
chr12_35290137_35290156	DD	DD	BB	BB	BB	DD	BB	DD	BB	BB	DD	BB	BB	DD	DD	DD	DD	DD	DD	DD	DD	BB	BB	DD	DD	DD	DD	BB	BB	DD	DD	DD	DD	BB	DD	BB	BB	BB	DD	BB	BB	DD	DD	BB	BB	BB	BB	bd	BB
chr12_35305198_35305211	DD	DD	BB	BB	BB	DD	BB	DD	BB	BB	DD	BB	BB	dn	DD	dn	DD	DD	DD	DD	DD	BB	BB	dn	DD	dn	DD	BB	BB	DD	DD	DD	DD	BB	DD	BB	BB	BB	DD	BB	BB	DD	DD	BB	BB	BB	BB	BB	BB
chr12_35311191_35311217	DD	DD	BB	BB	BB	DD	BB	DD	BB	BB	DD	BB	BB	DD	DD	DD	DD	DD	DD	DD	DD	BB	BB	DD	DD	DD	DD	BB	BB	DD	DD	DD	dn	BB	DD	BB	BB	BB	DD	BB	BB	DD	DD	BB	BB	BB	BB	BB	BB
chr12_35312756_35312803	DD	DD	BB	BB	BB	DD	BB	DD	BB	BB	DD	BB	BB	DD	DD	DD	DD	DD	DD	DD	DD	BB	BB	DD	DD	DD	DD	BB	BB	DD	DD	DD	DD	BB	DD	BB	BB	BB	DD	BB	BB	DD	DD	BB	BB	BB	BB	bn	BB
chr12_35354899_35354910	DD	DD	BB	BB	BB	DD	BB	DD	BB	BB	DD	BB	BB	DD	DD	DD	DD	DD	DD	DD	DD	BB	BB	DD	DD	DD	DD	BB	BB	DD	DD	DD	DD	BB	DD	BB	BB	BB	DD	BB	BB	DD	DD	BB	BB	BB	BB	BB	BB
chr12_35355266_35355309	DD	DD	BB	BB	BB	DD	BB	DD	BB	BB	DD	BB	BB	DD	DD	DD	DD	DD	DD	DD	DD	BB	BB	DD	DD	DD	DD	BB	BB	DD	DD	DD	DD	BB	DD	BB	BB	BB	DD	BB	BB	DD	DD	BB	BB	BB	BB	BB	BB
chr12_35356870_35356893	DD	DD	BB	BB	BB	DD	BB	DD	BB	BB	DD	BB	BB	DD	DD	DD	DD	DD	DD	DD	DD	BB	BB	DD	DD	DD	dn	BB	BB	DD	DD	DD	DD	BB	DD	BB	BB	BB	DD	BB	BB	DD	DD	BB	BB	BB	BB	BB	BB
chr12_35363238_35363255	DD	DD	BB	BB	BB	DD	BB	DD	BB	BB	DD	BB	BB	DD	DD	DD	DD	DD	DD	DD	DD	BB	BB	DD	DD	DD	DD	BB	BB	DD	DD	DD	DD	BB	DD	BB	BB	BB	DD	BB	BB	DD	DD	BB	BB	BB	BB	BB	BB
chr12_35387083_35387106	DD	DD	BB	BB	BB	DD	BB	DD	BB	BB	DD	BB	BB	DD	DD	DD	DD	DD	DD	DD	DD	BB	BB	DD	DD	DD	DD	BB	BB	DD	DD	DD	DD	BB	DD	BB	BB	BB	DD	BB	BB	DD	DD	BB	BB	BB	BB	BB	BB
chr12_35401009_35401020	DD	DD	BB	BB	BB	DD	BB	DD	BB	BB	DD	BB	BB	DD	DD	DD	DD	DD	DD	DD	DD	BB	BB	DD	DD	DD	DD	BB	BB	DD	DD	DD	DD	BB	DD	BB	BB	BB	DD	BB	BB	DD	DD	BB	BB	BB	BB	BB	BB
chr12_35422254_35422269	DD	DD	BB	BB	BB	DD	BB	DD	BB	BB	DD	BB	BB	DD	DD	DD	DD	DD	DD	DD	DD	BB	BB	DD	DD	DD	DD	BB	BB	DD	DD	DD	DD	BB	DD	BB	BB	BB	DD	BB	BB	DD	DD	BB	BB	BB	BB	BB	BB
chr12_35483540_35483555	DD	DD	BB	BB	BB	DD	BB	DD	BB	BB	DD	BB	BB	DD	DD	DD	DD	DD	DD	DD	DD	BB	BB	DD	DD	DD	DD	BB	BB	DD	DD	DD	DD	BB	DD	BB	BB	BB	DD	BB	BB	DD	DD	BB	BB	BB	BB	BB	BB
chr12_35509455_35509478	BB	dd	BB	BB	BB	dd	BB	dd	BB	BB	dd	BB	BB	dd	dd	dd	dd	dd	dd	dd	dd	BB	BB	dd	dd	dd	dd	BB	BB	dd	dd	dd	dd	BB	dd	BB	BB	BB	dd	BB	BB	dd	dd	BB	BB	BB	BB	BB	BB
chr12_35538274_35538289	BB	DD	BB	BB	BB	DD	BB	DD	BB	BB	DD	BB	BB	DD	DD	DD	DD	DD	DD	DD	DD	BB	BB	DD	DD	DD	DD	BB	BB	DD	DD	DD	DD	BB	DD	BB	BB	BB	DD	BB	BB	DD	DD	BB	BB	BB	BB	BB	BB
chr12_35551755_35551772	BB	DD	BB	BB	BB	DD	BB	DD	BB	BB	DD	BB	BB	DD	DD	DD	DD	DD	DD	DD	DD	BB	BB	DD	DD	DD	DD	BB	BB	DD	DD	DD	DD	BB	DD	BB	BB	BB	DD	BB	BB	DD	DD	BB	BB	BB	BB	BB	BB
chr12_35576477_35576496	BB	DD	BB	BB	BB	DD	BB	DD	BB	BB	DD	BB	BB	DD	DD	DD	DD	DD	DD	DD	DD	BB	BB	DD	DD	DD	DD	BB	BB	DD	DD	DD	DD	BB	DD	BB	BB	BB	DD	BB	BB	DD	DD	BB	BB	BB	BB	BB	BB
chr12_35595071_35595098	BB	DD	BB	BB	BB	DD	BB	DD	BB	BB	DD	BB	BB	DD	DD	DD	DD	DD	DD	DD	DD	BB	BB	DD	DD	DD	DD	BB	BB	DD	DD	DD	DD	BB	DD	BB	BB	BB	DD	BB	BB	DD	DD	BB	BB	BB	BB	BB	BB
chr12_35618550_35618576	BB	DD	BB	BB	BB	DD	BB	DD	BB	BB	DD	BB	BB	DD	DD	DD	DD	DD	DD	DD	DD	BB	BB	DD	DD	DD	DD	BB	BB	DD	DD	DD	DD	BB	DD	BB	BB	BB	DD	BB	BB	DD	DD	BB	BB	BB	BB	BB	BB
chr12_35635539_35635570	BB	DD	BB	BB	BB	DD	BB	DD	BB	BB	DD	BB	BB	DD	DD	DD	DD	DD	DD	DD	DD	BB	BB	DD	DD	DD	DD	BB	BB	DD	DD	DD	DD	BB	DD	BB	BB	BB	DD	BB	BB	DD	DD	BB	BB	BB	BB	BB	BB
chr12_35641387_35641410	BB	DD	BB	BB	BB	DD	BB	DD	BB	BB	DD	BB	BB	DD	DD	DD	DD	DD	DD	DD	DD	BB	BB	DD	DD	DD	DD	BB	BB	DD	DD	DD	DD	BB	DD	BB	BB	BB	DD	BB	BB	DD	DD	BB	BB	BB	BB	BB	BB
chr12_35685959_35685970	BB	DD	BB	BB	BB	DD	BB	DD	BB	BB	DD	BB	BB	DD	DD	DD	DD	DD	DD	DD	DD	BB	BB	DD	DD	DD	DD	BB	BB	DD	DD	DD	DD	BB	DD	BB	BB	BB	DD	BB	BB	DD	DD	BB	BB	BB	BB	BB	BB
chr12_35748646_35748657	BB	DD	BB	BB	BB	DD	BB	DD	BB	BB	DD	BB	BB	DD	DD	DD	DD	DD	DD	DD	DD	BB	BB	DD	DD	DD	DD	BB	BB	DD	DD	DD	DD	BB	DD	BB	BB	BB	DD	BB	BB	DD	DD	BB	BB	BB	BB	BB	BB
chr12_35776063_35776074	BB	DD	BB	BB	BB	DD	BB	DD	BB	BB	DD	BB	BB	DD	DD	DD	DD	DD	DD	DD	DD	BB	BB	DD	DD	DD	DD	BB	BB	DD	DD	DD	DD	BB	DD	BB	BB	BB	DD	BB	BB	DD	DD	BB	BB	BB	BB	BB	BB
chr12_3578422_3578465	NN	FF	FF	FF	FF	NA	FF	FF	FF	FF	FF	NA	FF	FF	FF	FF	NA	FF	NA	FF	FF	FF	FF	FF	FF	FF	NA	FF	FF	NA	FF	FF	FF	FF	NA	FF	NA	FF	FF	NA	FF	FF	FF	FF	FF	FF	NN	FF	NA
chr12_35817555_35817593	BB	DD	BB	BB	BB	DD	BB	DD	BB	BB	DD	BB	BB	DD	DD	DD	dn	DD	DD	DD	DD	BB	BB	DD	DD	DD	DD	BB	BB	dn	DD	DD	DD	BB	DD	BB	BB	BB	DD	BB	BB	DD	DD	BB	BB	BB	BB	BB	BB
chr12_35862308_35862323	BB	DD	BB	BB	BB	DD	BB	DD	BB	BB	DD	BB	BB	DD	DD	DD	DD	DD	DD	DD	DD	BB	BB	DD	DD	DD	DD	BB	BB	DD	DD	DD	DD	BB	DD	BB	BB	BB	DD	BB	BB	DD	DD	BB	BB	BB	BB	BB	BB
chr12_35879272_35879283	BB	DD	BB	BB	BB	DD	BB	DD	BB	BB	DD	BB	BB	DD	DD	DD	DD	DD	DD	DD	DD	BB	BB	DD	DD	DD	DD	BB	BB	DD	DD	DD	DD	BB	DD	BB	BB	BB	DD	BB	BB	DD	DD	BB	BB	BB	BB	BB	BB
chr12_35893554_35893577	BB	DD	BB	BB	BB	DD	BB	DD	BB	BB	DD	BB	BB	DD	DD	DD	DD	DD	DD	DD	DD	BB	BB	DD	DD	DD	DD	BB	BB	DD	DD	DD	DD	BB	DD	BB	BB	BB	DD	BB	BB	DD	DD	BB	BB	BB	BB	BB	BB
chr12_3589596_3589630	FF	FF	FF	FF	FF	FF	FF	FF	NA	FF	NA	FF	FF	FF	FF	FF	FF	FF	FF	FF	FF	FF	NA	FF	NA	NA	FF	FF	FF	NA	FF	FF	FF	NA	FF	FF	FF	FF	FF	FF	FF	FF	FF	NA	NA	FF	FF	FF	FF
chr12_35918556_35918585	BB	DD	BB	BB	BB	DD	BB	DD	BB	BB	DD	BB	BB	DD	DD	DD	DD	DD	DD	DD	DD	BB	BB	DD	DD	DD	DD	BB	BB	DD	DD	DD	DD	BB	DD	BB	BB	BB	DD	BB	BB	DD	DD	BB	BB	BB	BB	BB	BB
chr12_35930273_35930286	BB	dn	BB	BB	BB	dn	BB	dn	BB	BB	dn	bn	BB	DD	dn	dn	DD	DD	dn	DD	dn	BB	BB	DD	dn	DD	DD	BB	BB	DD	DD	dn	DD	BB	DD	BB	BB	BB	dn	BB	BB	dn	dn	BB	BB	BB	BB	BB	BB
chr12_35942094_35942117	BB	DD	BB	BB	BB	DD	BB	DD	BB	BB	DD	BB	BB	DD	DD	DD	DD	DD	DD	DD	DD	BB	BB	DD	DD	DD	DD	BB	BB	DD	DD	DD	DD	BB	DD	BB	BB	BB	DD	BB	BB	DD	DD	BB	BB	BB	BB	BB	BB
chr12_35958924_35958935	FF	df	FF	FF	FF	df	FF	df	FF	FF	df	FF	FF	df	df	DD	df	df	df	df	df	FF	FF	df	DD	df	df	FF	FF	df	df	df	df	FF	df	FF	FF	FF	df	FF	FF	df	df	FF	FF	FF	FF	FF	FF
chr12_35974294_35974317	BB	dd	BB	BB	BB	dd	BB	dd	BB	BB	dd	BB	BB	dd	dd	dd	dd	bd	DD	dd	dd	BB	BB	dd	dd	dn	dd	BB	BB	dd	dd	dd	dd	BB	dd	BB	BB	BB	dd	BB	bn	dd	dd	BB	BB	BB	BB	BB	BB
chr12_36003573_36003592	BB	DD	BB	BB	BB	DD	BB	DD	BB	BB	DD	BB	BB	DD	DD	DD	DD	DD	DD	DD	DD	BB	BB	bd	DD	DD	DD	BB	BB	DD	DD	DD	DD	BB	DD	BB	BB	BB	DD	BB	BB	DD	DD	BB	BB	BB	BB	BB	BB
chr12_36021599_36021630	FF	FF	FF	FF	FF	FF	FF	FF	NN	FF	FF	FF	FF	FF	FF	FF	FF	FF	NA	FF	FF	FF	FF	FF	FF	FF	FF	FF	FF	FF	FF	FF	FF	FF	FF	FF	FF	FF	FF	FF	FF	FF	FF	FF	FF	FF	FF	FF	FF
chr12_36048240_36048261	BB	DD	BB	BB	BB	DD	BB	BB	BB	BB	DD	BB	BB	DD	DD	DD	DD	DD	DD	DD	DD	DD	DD	DD	DD	DD	DD	BB	BB	DD	DD	DD	DD	BB	DD	BB	BB	BB	BB	BB	bn	DD	DD	BB	BB	BB	BB	BB	BB
chr12_36055659_36055713	BB	DD	BB	BB	BB	DD	BB	BB	BB	BB	DD	BB	BB	DD	NA	bd	DD	DD	DD	NA	BB	DD	DD	DD	DD	NA	DD	DD	DD	NA	DD	DD	DD	BB	DD	BB	BB	BB	BB	BB	NA	DD	DD	BB	BB	BB	BB	BB	BB
chr12_36057340_36057351	BB	DD	BB	BB	BB	DD	BB	BB	BB	BB	DD	BB	BB	DD	DD	DD	DD	DD	DD	DD	BB	DD	DD	DD	DD	DD	DD	DD	DD	DD	DD	DD	DD	BB	DD	BB	BB	BB	BB	BB	BB	DD	DD	BB	BB	BB	BB	BB	BB
chr12_3609072_3609111	NA	DD	BB	BB	DD	DD	BB	DD	DD	DD	BB	BB	DD	BB	DD	DD	DD	DD	NA	DD	BB	BB	BB	DD	DD	DD	DD	DD	BB	DD	DD	BB	NA	DD	DD	BB	BB	BB	DD	BB	BB	DD	BB	BB	NA	BB	BB	BB	BB
chr12_36161675_36161710	FF	FF	FF	FF	FF	FF	FF	FF	FF	NN	FF	FF	FF	FF	FF	FF	FF	FF	FF	FF	FF	FF	FF	FF	FF	NA	FF	FF	FF	FF	FF	FF	FF	FF	FF	FF	FF	FF	FF	FF	FF	FF	FF	FF	FF	NA	FF	FF	FF
chr12_36290312_36290367	FF	NA	NA	NA	FF	FF	FF	fn	FF	NA	NA	FF	FF	FF	FF	FF	FF	FF	NA	NA	FF	FF	FF	NA	FF	NA	FF	FF	NA	FF	FF	FF	FF	FF	FF	NA	FF	FF	FF	NN	NA	FF	FF	FF	FF	NA	FF	NA	NA
chr12_3636229_3636276	FF	NA	FF	FF	FF	NA	FF	FF	FF	FF	FF	FF	NA	FF	FF	FF	FF	FF	FF	FF	NA	NA	FF	FF	FF	FF	NA	FF	FF	FF	NA	FF	FF	FF	FF	NA	FF	NA	FF	FF	FF	FF	FF	FF	NA	FF	FF	FF	NA
chr12_36453916_36453963	NA	FF	FF	fn	FF	NA	FF	FF	FF	FF	FF	FF	FF	FF	FF	FF	NN	FF	FF	FF	NN	FF	FF	FF	FF	FF	NA	fn	FF	NA	FF	FF	NA	FF	FF	FF	FF	FF	FF	FF	FF	FF	FF	FF	FF	FF	FF	NA	NA
chr12_36513538_36513593	DD	DD	DD	BB	DD	DD	BB	DD	DD	DD	DD	DD	DD	DD	DD	DD	DD	DD	DD	DD	DD	DD	DD	DD	DD	DD	DD	DD	DD	DD	DD	DD	DD	BB	BB	BB	BB	BB	BB	BB	BB	DD	DD	BB	BB	BB	BB	BB	BB
chr12_36706911_36706934	FF	FF	FF	FF	FF	FF	FF	FF	FF	FF	FF	FF	FF	FF	FF	FF	FF	FF	FF	FF	FF	FF	FF	FF	FF	FF	FF	FF	FF	FF	FF	FF	FF	FF	FF	FF	FF	FF	FF	FF	FF	FF	FF	FF	FF	FF	FF	FF	fn
chr12_36730857_36730876	BB	DD	BB	BB	BB	DD	BB	BB	BB	BB	DD	BB	BB	DD	DD	DD	DD	DD	DD	DD	BB	DD	DD	DD	DD	DD	DD	DD	DD	DD	DD	DD	DD	BB	BB	BB	BB	BB	BB	BB	BB	DD	DD	BB	BB	BB	BB	BB	BB
chr12_36734642_36734677	BB	DD	BB	BB	BB	DD	BB	BB	BB	BB	DD	BB	BB	DD	DD	DD	DD	DD	DD	DD	BB	DD	DD	DD	DD	DD	DD	DD	DD	DD	DD	DD	DD	BB	BB	BB	BB	BB	BB	BB	BB	DD	DD	BB	BB	BB	BB	BB	BB
chr12_36762087_36762098	BB	DD	BB	BB	BB	DD	BB	BB	BB	BB	DD	BB	BB	DD	DD	DD	DD	DD	DD	DD	BB	DD	DD	DD	DD	DD	DD	DD	DD	DD	DD	DD	DD	BB	BB	BB	BB	BB	BB	BB	BB	DD	DD	BB	BB	BB	BB	BB	BB
chr12_36777690_36777721	BB	DD	BB	BB	BB	DD	BB	BB	BB	BB	DD	BB	BB	DD	DD	DD	DD	DD	DD	DD	BB	DD	DD	DD	DD	DD	DD	DD	DD	DD	DD	DD	DD	BB	BB	BB	BB	BB	BB	BB	BB	DD	DD	BB	BB	BB	BB	BB	BB
chr12_36803190_36803201	BB	DD	BB	BB	BB	DD	BB	BB	BB	BB	DD	BB	BB	DD	DD	DD	DD	DD	DD	DD	BB	DD	DD	DD	DD	DD	DD	DD	DD	DD	DD	DD	DD	BB	BB	BB	BB	BB	BB	BB	BB	DD	DD	BB	BB	BB	BB	BB	BB
chr12_36819113_36819124	BB	DD	BB	BB	BB	DD	BB	BB	BB	BB	DD	BB	BB	DD	DD	DD	DD	DD	DD	DD	BB	DD	DD	DD	DD	DD	DD	DD	DD	DD	DD	DD	DD	BB	BB	BB	BB	BB	BB	BB	BB	DD	DD	BB	BB	BB	BB	BB	BB
chr12_36841649_36841668	BB	DD	BB	BB	BB	DD	BB	BB	BB	BB	DD	BB	BB	DD	DD	DD	DD	DD	DD	DD	BB	DD	DD	DD	DD	DD	DD	DD	DD	DD	DD	DD	DD	BB	BB	BB	BB	BB	BB	BB	BB	DD	DD	BB	BB	BB	BB	BB	BB
chr12_36888281_36888292	BB	DD	BB	BB	BB	DD	BB	BB	BB	BB	DD	BB	BB	DD	DD	DD	DD	DD	DD	DD	BB	bd	DD	DD	DD	DD	DD	bd	DD	DD	DD	DD	DD	BB	BB	BB	BB	BB	BB	BB	BB	DD	DD	BB	BB	BB	BB	BB	BB
chr12_36902880_36902897	BB	DD	BB	BB	BB	DD	BB	BB	BB	BB	DD	BB	BB	DD	DD	DD	DD	DD	DD	DD	BB	DD	DD	DD	DD	DD	DD	DD	DD	DD	DD	DD	DD	BB	BB	BB	BB	BB	BB	BB	BB	DD	DD	BB	BB	BB	BB	BB	BB
chr12_36913093_36913124	BB	DD	BB	BB	BB	DD	BB	bn	BB	BB	DD	BB	BB	DD	DD	DD	DD	DD	DD	DD	BB	DD	DD	DD	DD	DD	DD	DD	DD	DD	DD	DD	DD	BB	BB	BB	BB	BB	BB	BB	BB	DD	DD	BB	BB	BB	BB	BB	BB
chr12_36925703_36925728	BB	DD	BB	BB	BB	DD	BB	BB	BB	BB	DD	BB	BB	DD	DD	DD	DD	DD	DD	DD	BB	DD	DD	DD	DD	DD	DD	DD	DD	DD	DD	DD	DD	BB	BB	BB	BB	BB	BB	bn	BB	DD	DD	BB	BB	BB	BB	BB	BB
chr12_36940991_36941008	BB	DD	BB	BB	BB	dd	BB	BB	BB	BB	dd	BB	BB	dd	dd	dd	dd	dd	dd	dd	BB	dd	dd	dd	dd	dd	DD	DD	DD	dd	DD	dd	dd	BB	BB	BB	BB	BB	BB	BB	BB	dd	DD	BB	BB	BB	BB	BB	BB
chr12_36947693_36947740	BB	DD	BB	BB	NA	NA	BB	BB	BB	BB	DD	BB	BB	DD	DD	DD	NN	NA	DD	DD	BB	DD	DD	NN	DD	NA	DD	DD	NN	NA	DD	NA	DD	BB	BB	BB	BB	BB	BB	BB	NA	DD	DD	BB	BB	NA	BB	NA	BB
chr12_36967551_36967565	BB	DD	BB	BB	BB	DD	BB	BB	BB	BB	DD	BB	BB	DD	DD	DD	DD	DD	DD	DD	BB	DD	DD	DD	DD	DD	DD	DD	DD	DD	DD	DD	DD	BB	BB	BB	BB	BB	BB	BB	BB	DD	DD	BB	BB	BB	BB	BB	BB
chr12_36982012_36982035	BB	DD	BB	BB	BB	DD	BB	BB	BB	BB	DD	BB	BB	DD	DD	DD	DD	DD	DD	DD	BB	DD	DD	DD	DD	DD	DD	DD	DD	DD	DD	DD	DD	BB	BB	BB	BB	BB	BB	BB	BB	DD	DD	BB	BB	BB	BB	BB	BB
chr12_37001045_37001062	BB	DD	BB	BB	BB	DD	BB	BB	BB	BB	DD	BB	BB	DD	DD	DD	DD	DD	DD	DD	BB	DD	DD	DD	DD	DD	DD	DD	DD	DD	DD	DD	DD	BB	BB	BB	BB	BB	BB	BB	BB	DD	DD	BB	BB	BB	BB	BB	BB
chr12_37030461_37030488	BB	DD	BB	BB	BB	DD	BB	BB	BB	BB	DD	BB	BB	DD	DD	DD	DD	DD	DD	DD	BB	DD	DD	DD	DD	DD	DD	DD	DD	DD	DD	DD	DD	BB	BB	BB	BB	BB	BB	BB	BB	DD	DD	BB	BB	BB	BB	BB	BB
chr12_37045808_37045827	BB	DD	BB	BB	BB	DD	BB	BB	BB	BB	DD	BB	BB	DD	DD	DD	DD	DD	DD	DD	BB	DD	DD	DD	DD	DD	DD	DD	DD	DD	DD	DD	DD	BB	BB	BB	BB	BB	BB	BB	BB	DD	DD	BB	BB	BB	BB	BB	BB
chr12_37073638_37073652	BB	DD	BB	BB	BB	DD	BB	BB	BB	BB	DD	BB	BB	DD	DD	DD	DD	DD	DD	DD	BB	DD	DD	DD	DD	DD	DD	DD	DD	DD	DD	DD	DD	BB	BB	BB	BB	BB	BB	BB	BB	DD	DD	BB	BB	BB	BB	BB	BB
chr12_37095342_37095359	BB	DD	BB	BB	BB	DD	BB	BB	BB	BB	DD	BB	BB	DD	DD	DD	DD	DD	DD	DD	BB	DD	DD	DD	DD	DD	DD	DD	DD	DD	DD	DD	DD	BB	BB	BB	BB	BB	BB	BB	BB	DD	DD	BB	BB	BB	BB	BB	BB
chr12_37122224_37122250	BB	DD	BB	BB	BB	DD	BB	BB	BB	BB	DD	BB	BB	DD	DD	DD	DD	DD	DD	DD	BB	DD	DD	DD	DD	DD	DD	DD	DD	DD	DD	DD	DD	BB	BB	BB	BB	BB	BB	BB	BB	dn	DD	BB	BB	BB	BB	BB	BB
chr12_37128746_37128769	BB	DD	BB	BB	BB	DD	BB	BB	BB	BB	DD	BB	BB	DD	DD	DD	DD	DD	DD	DD	BB	DD	DD	DD	DD	DD	DD	DD	DD	DD	DD	DD	DD	BB	BB	BB	BB	BB	BB	BB	BB	DD	DD	BB	BB	BB	BB	BB	BB
chr12_37152553_37152566	BB	DD	BB	BB	BB	DD	BB	BB	BB	BB	DD	BB	BB	DD	DD	DD	DD	DD	DD	DD	BB	DD	DD	DD	DD	DD	DD	DD	DD	DD	DD	DD	DD	BB	BB	BB	BB	BB	BB	BB	BB	DD	DD	BB	BB	BB	BB	BB	BB
chr12_37175998_37176009	BB	dd	BB	BB	BB	dn	BB	BB	BB	BB	DD	BB	BB	dd	DD	DD	dd	dd	dn	dd	BB	dn	dn	dn	dn	bd	dn	DD	dn	DD	dn	dn	dd	BB	BB	BB	BB	BB	BB	BB	BB	dn	dd	BB	BB	BB	BB	BB	BB
chr12_37273704_37273725	BB	DD	BB	BB	BB	DD	BB	BB	BB	BB	DD	BB	BB	DD	DD	DD	DD	DD	dn	DD	BB	DD	DD	dn	DD	DD	DD	DD	DD	DD	DD	DD	DD	BB	BB	BB	BB	BB	BB	BB	BB	DD	dn	BB	BB	BB	BB	BB	BB
chr12_37301801_37301812	BB	DD	BB	BB	BB	DD	BB	BB	BB	BB	DD	BB	BB	DD	DD	DD	DD	DD	DD	DD	BB	DD	DD	dn	DD	DD	DD	DD	DD	DD	DD	DD	DD	BB	BB	BB	BB	BB	BB	BB	BB	DD	DD	BB	BB	BB	BB	BB	BB
chr12_37316964_37316995	BB	DD	BB	BB	BB	DD	BB	BB	BB	BB	DD	BB	BB	NN	DD	DD	DD	DD	DD	DD	BB	DD	NN	DD	DD	NA	DD	DD	DD	DD	DD	DD	DD	BB	BB	BB	BB	BB	BB	BB	BB	DD	DD	BB	BB	BB	BB	BB	BB
chr12_37358085_37358096	BB	DD	BB	BB	BB	DD	BB	BB	BB	BB	DD	BB	BB	DD	DD	DD	DD	DD	DD	DD	BB	DD	DD	DD	DD	DD	DD	DD	DD	DD	DD	DD	DD	BB	BB	BB	BB	BB	BB	BB	BB	DD	DD	BB	BB	BB	BB	BB	BB
chr12_37360778_37360795	BB	DD	BB	BB	BB	DD	BB	BB	BB	BB	DD	BB	BB	DD	DD	DD	DD	DD	DD	DD	BB	DD	DD	DD	DD	DD	DD	DD	DD	DD	DD	DD	DD	BB	BB	BB	BB	BB	BB	BB	BB	DD	DD	BB	BB	BB	BB	BB	BB
chr12_37386364_37386391	BB	DD	BB	BB	BB	DD	BB	BB	BB	BB	DD	BB	BB	DD	DD	DD	DD	DD	DD	DD	BB	DD	DD	DD	DD	DD	DD	DD	DD	DD	DD	DD	DD	BB	BB	BB	BB	BB	BB	BB	BB	DD	DD	BB	BB	BB	BB	BB	BB
chr12_37400275_37400313	BB	bn	BB	BB	bn	NN	BB	BB	BB	BB	NN	BB	BB	NA	NN	NN	NA	NN	NN	NN	NA	NA	NA	NN	NN	NN	NN	NN	NN	NN	NN	NN	DD	BB	BB	BB	BB	BB	BB	BB	bn	NA	DD	BB	BB	BB	BB	BB	BB
chr12_37418409_37418488	NA	DD	NN	NA	NA	DD	NA	BB	NA	bn	DD	NA	NA	DD	dn	DD	DD	NA	DD	DD	BB	DD	DD	DD	NA	DD	DD	NN	DD	dn	DD	NA	DD	BB	BB	NA	BB	NA	NA	BB	NA	DD	DD	BB	BB	NA	NA	BB	BB
chr12_37418910_37418979	NA	DD	UU	UU	UU	DD	UU	UU	UU	UU	DD	UU	UU	DD	DD	DD	DD	DD	DD	DD	UU	DD	DD	DD	DD	DD	DD	DD	DD	DD	DD	DD	DD	UU	UU	UU	UU	UU	UU	UU	UU	DD	DD	UU	UU	UU	UU	UU	UU
chr12_37439320_37439343	BB	dn	BB	BB	BB	DD	BB	BB	BB	bn	DD	BB	BB	DD	DD	DD	dn	DD	dn	DD	BB	dn	DD	dn	dn	bd	DD	dn	DD	bd	DD	DD	DD	BB	bn	BB	BB	BB	BB	BB	BB	DD	DD	BB	BB	bn	BB	BB	BB
chr12_37439474_37439509	BB	DD	BB	BB	BB	DD	BB	BB	BB	BB	DD	BB	BB	DD	DD	DD	DD	DD	DD	DD	BB	DD	DD	DD	DD	DD	DD	DD	DD	DD	DD	DD	DD	BB	BB	BB	BB	BB	BB	BB	BB	DD	DD	BB	BB	BB	BB	BB	BB
chr12_37461463_37461486	BB	DD	BB	BB	BB	DD	BB	BB	BB	BB	DD	BB	BB	DD	DD	DD	DD	DD	DD	DD	BB	DD	DD	DD	DD	DD	DD	DD	DD	DD	DD	DD	DD	BB	BB	BB	BB	BB	BB	BB	BB	DD	DD	BB	BB	BB	BB	BB	BB
chr12_37487797_37487856	BB	DD	BB	BB	BB	DD	BB	BB	BB	BB	DD	BB	BB	DD	DD	DD	DD	DD	DD	DD	BB	DD	DD	DD	DD	DD	DD	DD	DD	DD	DD	DD	DD	BB	BB	BB	BB	NA	NA	BB	BB	DD	DD	BB	BB	BB	BB	NA	BB
chr12_37493603_37493630	BB	DD	BB	BB	BB	DD	BB	BB	BB	BB	DD	BB	BB	DD	DD	DD	DD	DD	DD	DD	BB	DD	DD	DD	DD	DD	DD	DD	DD	DD	DD	DD	DD	BB	BB	BB	BB	BB	BB	BB	BB	DD	DD	BB	BB	BB	BB	BB	BB
chr12_37518703_37518747	BB	DD	BB	BB	BB	DD	BB	BB	BB	BB	DD	BB	BB	DD	DD	DD	DD	DD	DD	DD	BB	DD	DD	DD	DD	DD	DD	DD	DD	DD	DD	DD	DD	BB	BB	BB	BB	BB	BB	BB	BB	DD	DD	BB	BB	BB	BB	BB	BB
chr12_37524172_37524185	BB	DD	BB	BB	BB	DD	BB	BB	BB	BB	DD	BB	BB	DD	DD	DD	DD	DD	DD	DD	BB	DD	DD	DD	DD	DD	DD	DD	DD	DD	DD	DD	DD	BB	BB	BB	BB	BB	BB	BB	BB	DD	DD	BB	BB	BB	BB	BB	BB
chr12_37527899_37527919	BB	DD	BB	BB	BB	DD	BB	BB	BB	BB	DD	BB	BB	DD	DD	DD	DD	DD	DD	DD	BB	DD	DD	DD	DD	DD	DD	DD	DD	DD	DD	DD	DD	BB	BB	BB	BB	BB	BB	BB	BB	DD	DD	BB	BB	BB	BB	BB	BB
chr12_37574970_37574985	BB	DD	BB	BB	BB	DD	BB	BB	BB	BB	DD	BB	BB	DD	DD	DD	DD	DD	DD	DD	BB	DD	DD	DD	DD	DD	DD	DD	DD	DD	DD	DD	DD	BB	BB	BB	BB	BB	BB	BB	BB	DD	DD	BB	BB	BB	bn	BB	BB
chr12_3798729_3798772	FF	NA	fn	NA	FF	FF	FF	FF	FF	FF	FF	FF	FF	FF	FF	fn	FF	FF	FF	FF	FF	FF	NA	FF	FF	NA	FF	FF	FF	NA	FF	FF	FF	FF	NA	FF	FF	FF	FF	FF	FF	NA	FF	FF	FF	fn	FF	FF	FF
chr12_3829704_3829727	FF	FF	FF	FF	FF	FF	FF	FF	NN	FF	FF	FF	FF	FF	FF	FF	FF	FF	FF	FF	FF	FF	FF	FF	FF	FF	FF	FF	FF	FF	FF	FF	FF	FF	FF	FF	FF	FF	FF	FF	FF	FF	FF	FF	FF	NA	FF	FF	NA
chr12_4020166_4020207	FF	FF	FF	FF	FF	NA	FF	FF	NA	fn	NA	FF	NA	NA	NA	FF	NA	FF	NA	NA	NA	FF	NA	NA	FF	fn	FF	NA	fn	FF	FF	fn	FF	NA	FF	FF	FF	NA	fn	FF	FF	NA	FF	FF	NA	FF	FF	FF	FF
chr12_4282082_4282105	BB	DD	BB	NA	BB	BB	BB	DD	BB	BB	BB	BB	DD	BB	DD	DD	BB	BB	BB	BB	NA	BB	BB	DD	BB	DD	BB	BB	BB	DD	BB	BB	BB	BB	BB	BB	BB	BB	BB	NA	BB	DD	BB	BB	BB	BB	BB	BB	BB
chr12_4300962_4301001	FF	FF	FF	NA	FF	FF	FF	FF	FF	FF	FF	FF	FF	FF	NN	FF	FF	FF	FF	FF	FF	FF	FF	FF	FF	NA	FF	FF	FF	FF	FF	FF	FF	FF	FF	NA	FF	FF	NA	FF	NA	FF	FF	FF	FF	FF	FF	FF	FF
chr12_4304067_4304098	DD	DD	DD	DD	DD	DD	DD	DD	DD	DD	DD	DD	DD	DD	DD	DD	DD	DD	DD	DD	DD	DD	DD	DD	DD	DD	DD	DD	DD	DD	NA	DD	DD	DD	DD	DD	DD	DD	DD	DD	BB	DD	DD	DD	DD	DD	DD	DD	DD
chr12_4460425_4460468	NA	FF	FF	NA	NA	FF	FF	FF	NA	NN	fn	FF	FF	FF	FF	NA	NA	FF	NA	NA	FF	FF	FF	FF	NA	NA	FF	NA	FF	FF	NA	FF	FF	FF	NA	FF	fn	FF	FF	FF	FF	FF	FF	FF	NA	NA	FF	FF	NA
chr12_4506100_4506134	FF	FF	FF	FF	FF	FF	FF	FF	NA	FF	FF	FF	FF	FF	FF	FF	FF	FF	FF	FF	FF	FF	FF	FF	FF	FF	FF	FF	FF	FF	FF	FF	FF	FF	FF	FF	FF	FF	FF	FF	FF	FF	NA	FF	FF	FF	FF	FF	FF
chr12_4742795_4742826	DD	DD	BB	BB	DD	DD	BB	DD	DD	DD	BB	BB	DD	BB	DD	DD	DD	DD	DD	DD	BB	BB	BB	DD	DD	DD	DD	DD	BB	DD	DD	BB	DD	DD	DD	BB	BB	BB	DD	BB	BB	DD	BB	BB	BB	BB	BB	BB	BB
chr12_4748692_4748731	DD	DD	BB	BB	DD	DD	BB	DD	DD	DD	BB	BB	NN	BB	DD	DD	DD	DD	DD	DD	BB	BB	BB	DD	DD	DD	DD	DD	BB	DD	DD	BB	DD	DD	DD	BB	BB	BB	DD	BB	BB	NA	BB	BB	NA	BB	BB	BB	BB
chr12_4845551_4845582	FF	FF	FF	FF	FF	FF	FF	FF	FF	FF	FF	FF	FF	FF	FF	FF	FF	FF	FF	FF	FF	FF	FF	FF	FF	FF	FF	FF	FF	FF	FF	FF	FF	FF	FF	FF	FF	FF	NA	FF	NA	FF	NA	FF	FF	FF	FF	FF	FF
chr12_4849578_4849621	FF	NA	FF	FF	FF	FF	NN	FF	FF	FF	FF	FF	FF	FF	FF	FF	FF	FF	FF	FF	FF	FF	FF	NA	FF	NA	FF	FF	FF	FF	NA	FF	FF	FF	FF	NA	FF	FF	NA	FF	FF	FF	FF	FF	FF	NA	FF	FF	NA
chr12_5413413_5413456	NA	FF	FF	NA	FF	FF	NA	fn	FF	nn	FF	NA	FF	FF	FF	FF	FF	FF	FF	FF	FF	FF	FF	FF	FF	FF	NA	FF	FF	FF	FF	NA	FF	FF	FF	FF	FF	FF	FF	FF	FF	FF	FF	FF	NA	NA	FF	FF	NA
chr12_5448371_5448406	FF	FF	fn	FF	NA	FF	FF	FF	FF	FF	FF	FF	FF	FF	FF	FF	FF	FF	FF	fn	FF	FF	FF	FF	FF	FF	FF	FF	FF	FF	FF	FF	NN	FF	FF	FF	FF	FF	FF	FF	FF	FF	FF	FF	FF	NA	FF	FF	nn
chr12_5489663_5489704	DD	DD	BB	NA	DD	DD	BB	DD	DD	DD	NA	BB	DD	BB	NA	DD	DD	DD	DD	DD	BB	BB	BB	BB	dn	DD	DD	DD	BB	DD	DD	DD	DD	DD	DD	BB	BB	BB	DD	BB	BB	DD	BB	BB	BB	BB	BB	BB	BB
chr12_5662336_5662379	DD	NA	NA	DD	DD	DD	BB	DD	BB	NA	NA	DD	NA	BB	BB	DD	DD	NN	NA	DD	BB	BB	BB	DD	NA	NA	DD	DD	BB	DD	DD	NA	DD	DD	DD	BB	BB	BB	DD	BB	BB	DD	BB	BB	BB	BB	BB	BB	NA
chr12_5928232_5928251	FF	FF	FF	FF	NA	FF	NA	FF	NA	FF	FF	FF	FF	NA	FF	FF	FF	NA	FF	FF	FF	FF	FF	FF	FF	NA	FF	FF	FF	FF	FF	FF	FF	NA	FF	FF	FF	FF	FF	NA	FF	FF	FF	FF	NA	FF	FF	FF	FF
chr12_5940983_5941037	FF	FF	NA	FF	FF	NA	FF	FF	FF	FF	FF	FF	NA	NA	FF	FF	FF	FF	FF	FF	FF	FF	FF	FF	FF	NA	FF	FF	NA	fn	FF	FF	FF	NA	FF	FF	FF	NA	NA	FF	FF	NA	FF	FF	FF	FF	FF	FF	NA
chr12_5977565_5977616	FF	FF	FF	NA	FF	FF	FF	FF	FF	FF	FF	FF	FF	FF	NN	FF	FF	FF	NA	FF	NA	FF	FF	FF	NN	FF	FF	FF	FF	FF	NA	FF	FF	FF	FF	NA	FF	NA	FF	FF	NA	FF	fn	NA	FF	FF	FF	FF	FF
chr12_6069652_6069677	FF	FF	FF	FF	NA	NA	FF	FF	FF	FF	NA	FF	NA	fn	FF	FF	FF	NA	FF	FF	NA	FF	FF	FF	FF	NA	NA	FF	NA	NA	NA	FF	NA	FF	NA	FF	FF	FF	fn	FF	fn	FF	FF	FF	FF	FF	NA	FF	NA
chr12_6073389_6073428	FF	FF	FF	NA	FF	FF	FF	FF	FF	FF	FF	FF	FF	NN	FF	FF	FF	FF	FF	FF	FF	FF	FF	NA	FF	FF	FF	FF	NA	FF	FF	FF	FF	FF	FF	FF	FF	FF	FF	NA	FF	NA	FF	FF	FF	FF	FF	FF	FF
chr12_6091085_6091128	bd	DD	NA	BB	DD	NA	BB	DD	DD	DD	NA	BB	DD	BB	NN	DD	DD	DD	DD	DD	BB	BB	BB	DD	DD	DD	DD	DD	BB	DD	DD	BB	DD	DD	DD	BB	BB	BB	DD	NA	NA	DD	BB	NA	BB	BB	NA	BB	BB
chr12_6276594_6276629	FF	FF	FF	FF	FF	FF	FF	FF	FF	FF	FF	FF	FF	NN	FF	FF	FF	FF	FF	FF	FF	FF	NA	FF	FF	NA	FF	FF	NN	FF	FF	FF	FF	FF	FF	FF	FF	FF	FF	FF	NA	FF	FF	FF	FF	NN	FF	FF	FF
chr12_6308615_6308654	NA	FF	FF	FF	FF	FF	FF	FF	FF	fn	FF	FF	FF	FF	NA	FF	FF	FF	FF	FF	FF	NA	FF	NN	FF	NA	FF	NA	FF	NA	FF	FF	FF	FF	fn	FF	FF	NA	FF	NA	NA	NA	FF	FF	FF	FF	FF	FF	FF
chr12_6311657_6311708	FF	FF	FF	fn	FF	FF	FF	NN	FF	FF	FF	FF	NA	NN	FF	FF	FF	FF	FF	NA	FF	FF	FF	NN	FF	FF	NA	FF	FF	FF	FF	FF	FF	FF	NN	FF	FF	FF	fn	FF	NA	FF	FF	FF	FF	NA	NA	fn	FF
chr12_6365463_6365517	FF	FF	FF	FF	FF	FF	NA	FF	FF	FF	FF	NA	FF	FF	NA	FF	FF	FF	NA	FF	FF	NA	FF	FF	FF	NA	FF	FF	FF	NA	FF	FF	FF	FF	FF	FF	FF	NA	FF	NA	FF	FF	FF	NA	FF	NA	NA	FF	FF
chr12_6398415_6398474	DD	bd	BB	BB	DD	BB	BB	DD	NA	NA	BB	BB	DD	BB	NA	DD	DD	DD	DD	dn	NN	BB	DD	DD	DD	DD	DD	DD	BB	DD	DD	BB	DD	DD	DD	BB	bd	BB	DD	BB	BB	DD	BB	NN	BB	BB	BB	BB	BB
chr12_6704258_6704301	FF	NA	FF	FF	NA	FF	NA	FF	fn	NA	NN	NA	FF	NA	FF	NA	FF	FF	FF	FF	NA	FF	FF	FF	FF	FF	FF	NA	NA	NA	FF	FF	FF	FF	FF	FF	FF	FF	FF	FF	FF	NA	FF	FF	FF	FF	FF	NA	FF
chr12_6787169_6787216	FF	FF	FF	FF	FF	FF	FF	FF	NA	FF	FF	FF	FF	NA	FF	FF	FF	FF	FF	FF	NA	FF	FF	FF	NN	NA	FF	FF	FF	FF	FF	FF	FF	FF	FF	NA	FF	FF	FF	FF	NA	FF	FF	FF	FF	FF	FF	NA	FF
chr12_6964342_6964376	FF	FF	FF	FF	FF	FF	FF	FF	FF	FF	FF	FF	FF	FF	FF	NA	FF	FF	FF	FF	FF	FF	FF	FF	FF	FF	FF	FF	FF	FF	FF	FF	FF	FF	FF	FF	FF	FF	FF	FF	FF	FF	FF	FF	FF	FF	FF	FF	FF
chr12_6969455_6969502	FF	FF	FF	fn	FF	FF	FF	NA	FF	FF	FF	FF	NA	FF	FF	FF	FF	FF	FF	NA	FF	FF	FF	FF	FF	NA	FF	FF	FF	FF	FF	FF	FF	FF	FF	FF	FF	FF	FF	FF	FF	FF	FF	NN	NN	NN	FF	FF	FF
chr12_7109299_7109326	DD	DD	BB	BB	DD	NA	BB	DD	NA	NA	NA	BB	DD	BB	DD	DD	DD	DD	DD	DD	BB	NA	BB	DD	DD	DD	DD	DD	BB	DD	DD	BB	DD	DD	DD	BB	BB	BB	DD	BB	BB	DD	BB	BB	BB	BB	BB	BB	BB
chr12_7306208_7306237	FF	NA	FF	NA	NA	FF	FF	FF	FF	NA	FF	FF	FF	NN	FF	FF	fn	FF	FF	fn	FF	FF	FF	FF	FF	FF	FF	FF	FF	FF	NA	FF	NA	NA	FF	FF	FF	FF	FF	NA	NA	FF	FF	FF	NA	NA	FF	FF	FF
chr12_7347793_7347831	FF	FF	FF	FF	FF	FF	FF	FF	FF	FF	FF	FF	FF	FF	FF	FF	FF	FF	FF	FF	FF	FF	FF	NA	FF	FF	FF	FF	FF	FF	FF	FF	FF	FF	NA	FF	NA	fn	FF	FF	FF	FF	FF	FF	NN	FF	FF	NA	FF
chr12_7599021_7599050	FF	FF	FF	FF	FF	FF	FF	FF	FF	FF	FF	FF	FF	FF	FF	FF	FF	FF	FF	FF	NN	FF	FF	FF	FF	FF	FF	FF	FF	FF	FF	FF	FF	FF	FF	FF	FF	FF	FF	FF	FF	FF	FF	FF	FF	NA	FF	FF	FF
chr12_7635492_7635525	DD	DD	DD	NA	DD	NA	DD	DD	NA	dn	DD	DD	DD	NA	DD	NA	DD	DD	NA	DD	DD	DD	DD	DD	NA	NA	DD	DD	BB	DD	NA	NA	DD	DD	DD	NA	BB	NA	NA	BB	NA	DD	BB	BB	NA	BB	NA	NA	NA
chr12_7715921_7715960	BB	BB	NA	BB	BB	BB	BB	BB	BB	BB	NA	BB	BB	BB	BB	BB	BB	DD	BB	BB	NA	BB	BB	BB	NA	DD	DD	DD	BB	DD	DD	BB	DD	DD	DD	BB	BB	BB	DD	BB	BB	DD	bn	BB	BB	BB	BB	BB	BB
chr12_8003046_8003075	NA	fn	FF	NA	FF	FF	FF	FF	fn	FF	NA	FF	NA	NA	FF	FF	FF	NA	FF	FF	FF	FF	FF	FF	FF	NA	FF	FF	FF	NA	FF	NA	FF	FF	NA	NA	NA	FF	NA	FF	NA	FF	FF	FF	FF	NA	FF	fn	FF
chr12_8116601_8116652	BB	BB	BB	NA	BB	BB	BB	BB	BB	BB	BB	NA	BB	NN	BB	BB	NA	NA	DD	BB	NA	BB	BB	BB	BB	NA	DD	DD	BB	NA	NA	BB	NA	DD	DD	BB	BB	BB	DD	BB	NA	DD	NA	BB	BB	BB	NN	NN	nn
chr12_8276720_8276759	BB	DD	BB	BB	DD	DD	BB	DD	DD	DD	BB	BB	BB	bd	DD	DD	DD	DD	DD	DD	BB	BB	BB	BB	DD	DD	DD	DD	BB	DD	DD	BB	DD	DD	DD	BB	BB	BB	DD	BB	BB	DD	BB	BB	BB	BB	BB	BB	BB
chr12_8352517_8352556	FF	FF	NA	FF	FF	NA	FF	FF	FF	FF	FF	FF	FF	FF	FF	FF	FF	FF	FF	FF	NA	FF	NA	FF	NN	NA	FF	FF	NA	NA	FF	NA	FF	FF	FF	FF	FF	FF	NA	FF	NA	FF	NN	FF	FF	NA	FF	FF	FF
chr12_8425734_8425781	FF	FF	FF	FF	FF	FF	FF	FF	FF	FF	FF	FF	FF	FF	FF	FF	fn	FF	FF	FF	FF	FF	FF	FF	FF	FF	FF	FF	FF	FF	FF	FF	FF	NN	FF	FF	FF	FF	FF	FF	FF	FF	FF	FF	FF	FF	FF	FF	FF
chr12_8526243_8526292	NA	NA	FF	FF	NA	FF	NA	FF	FF	FF	FF	FF	FF	FF	FF	FF	FF	FF	FF	FF	FF	FF	FF	FF	FF	NA	NA	FF	FF	NA	FF	FF	FF	FF	FF	NA	NA	NA	FF	FF	FF	FF	FF	NN	FF	NA	FF	NA	FF
chr12_8533735_8533782	BB	NA	BB	BB	DD	DD	BB	DD	DD	DD	BB	NN	BB	BB	DD	DD	DD	dn	DD	DD	NA	BB	BB	DD	BB	DD	DD	DD	BB	DD	NA	BB	DD	DD	DD	BB	BB	bd	DD	NA	BB	DD	BB	bd	BB	NA	BB	BB	BB
chr12_8550984_8551028	FF	NA	FF	FF	NN	FF	FF	FF	FF	FF	FF	FF	FF	FF	FF	FF	FF	NA	FF	FF	FF	FF	NA	FF	FF	NA	FF	FF	FF	FF	NA	FF	FF	FF	FF	FF	FF	FF	FF	FF	NA	FF	FF	FF	FF	FF	FF	FF	NA
chr12_8655685_8655708	BB	DD	BB	BB	DD	DD	BB	DD	DD	DD	BB	BB	BB	BB	DD	DD	DD	DD	DD	DD	BB	BB	BB	DD	DD	DD	DD	DD	BB	dn	DD	BB	DD	DD	DD	BB	BB	BB	DD	BB	BB	DD	BB	BB	BB	BB	BB	BB	BB
chr12_8666192_8666219	FF	FF	FF	NA	FF	NA	FF	FF	FF	FF	FF	FF	NA	FF	FF	FF	FF	FF	FF	NA	FF	FF	FF	FF	NA	FF	FF	NA	FF	NA	NA	FF	FF	FF	FF	FF	FF	FF	fn	FF	FF	FF	FF	FF	NA	NA	NA	FF	FF
chr12_8693685_8693724	FF	FF	FF	FF	FF	FF	FF	FF	FF	FF	FF	NN	FF	FF	FF	FF	FF	FF	FF	FF	FF	FF	FF	FF	FF	NA	FF	FF	fn	FF	FF	FF	FF	FF	FF	FF	FF	FF	FF	FF	FF	FF	FF	FF	FF	FF	FF	FF	FF
chr12_8991633_8991687	BB	DD	BB	BB	DD	DD	BB	DD	DD	DD	BB	BB	BB	BB	DD	DD	DD	DD	DD	DD	BB	BB	BB	DD	DD	DD	DD	DD	BB	DD	DD	BB	DD	DD	DD	BB	bd	DD	DD	BB	BB	DD	NN	BB	BB	BB	BB	BB	BB
chr12_9020475_9020518	FF	FF	FF	NN	FF	NA	FF	FF	FF	FF	NA	NA	FF	FF	FF	FF	NA	FF	FF	FF	NA	FF	FF	FF	NA	NA	FF	FF	FF	FF	NA	NA	FF	NA	FF	NA	FF	FF	FF	NA	NA	FF	FF	FF	FF	FF	NA	FF	FF
chr12_9037398_9037421	FF	FF	FF	FF	NA	FF	FF	NA	FF	FF	NA	FF	NA	FF	FF	FF	FF	FF	FF	FF	FF	NA	NA	FF	FF	NA	FF	FF	NA	FF	FF	FF	NA	FF	FF	FF	FF	FF	NA	FF	NA	FF	FF	FF	NA	NA	FF	FF	NA
chr12_9102316_9102359	FF	FF	NA	NA	FF	NN	FF	FF	FF	FF	FF	FF	FF	FF	NN	FF	FF	FF	FF	FF	FF	FF	FF	FF	fn	NA	NA	FF	FF	FF	FF	FF	FF	FF	FF	FF	FF	FF	FF	FF	NA	FF	FF	FF	FF	FF	FF	FF	FF
chr12_9110814_9110865	FF	FF	NA	FF	FF	FF	FF	FF	NN	FF	NA	FF	FF	FF	FF	NA	NA	FF	FF	FF	FF	FF	FF	NA	FF	NA	FF	NA	FF	NA	FF	FF	FF	FF	FF	FF	FF	NA	FF	FF	FF	FF	fn	FF	FF	FF	FF	FF	NA
chr12_9111824_9111859	BB	DD	BB	BB	DD	DD	BB	DD	DD	DD	BB	BB	BB	BB	DD	DD	DD	DD	DD	DD	BB	BB	BB	DD	DD	DD	DD	DD	BB	DD	DD	BB	DD	DD	DD	BB	BB	BB	DD	BB	BB	DD	BB	BB	BB	BB	BB	BB	BB
chr12_9174782_9174833	NN	DD	BB	BB	DD	DD	BB	DD	DD	DD	BB	BB	BB	BB	DD	DD	DD	DD	NN	DD	NA	BB	BB	DD	DD	DD	DD	DD	BB	DD	DD	BB	DD	DD	DD	NA	BB	bn	DD	BB	BB	DD	BB	NN	BB	BB	BB	NN	BB
chr12_9218362_9218409	FF	FF	FF	FF	FF	FF	NA	FF	FF	FF	FF	FF	FF	FF	fn	NA	FF	FF	FF	FF	FF	FF	FF	FF	FF	FF	FF	FF	FF	NN	NN	FF	FF	FF	FF	FF	FF	FF	FF	FF	FF	NA	FF	FF	FF	FF	FF	FF	FF
chr12_9317317_9317338	FF	FF	NA	FF	FF	FF	FF	FF	FF	NN	FF	FF	FF	FF	FF	FF	FF	FF	FF	FF	FF	FF	FF	FF	FF	NA	FF	FF	FF	FF	NA	FF	FF	FF	FF	FF	FF	NA	FF	FF	FF	FF	FF	FF	FF	FF	FF	FF	FF
chr12_9397840_9397875	FF	FF	FF	FF	FF	FF	FF	FF	FF	FF	NA	FF	FF	NA	FF	FF	FF	FF	FF	FF	FF	FF	FF	FF	FF	FF	FF	FF	FF	NN	FF	FF	NA	FF	FF	FF	FF	FF	FF	FF	FF	NA	NA	FF	FF	NA	FF	FF	FF
chr12_9436415_9436446	FF	FF	FF	FF	NA	FF	FF	FF	FF	FF	FF	FF	FF	FF	FF	FF	FF	FF	FF	FF	NA	FF	FF	NA	NA	NA	FF	FF	FF	FF	NA	FF	FF	FF	FF	FF	FF	FF	FF	FF	NA	FF	FF	NA	FF	NA	FF	FF	FF
chr12_9462886_9462925	FF	FF	FF	NA	FF	FF	FF	FF	FF	FF	FF	NA	FF	FF	FF	FF	FF	FF	FF	FF	FF	FF	FF	NN	FF	FF	FF	NA	FF	FF	FF	FF	FF	FF	FF	FF	FF	FF	FF	FF	NA	FF	NA	FF	NA	FF	FF	FF	fn
chr12_9485430_9485479	BB	DD	BB	BB	DD	DD	BB	DD	DD	DD	BB	BB	BB	BB	DD	DD	DD	DD	DD	DD	BB	BB	BB	DD	DD	bd	DD	DD	BB	DD	DD	BB	DD	DD	DD	BB	BB	BB	DD	BB	BB	DD	BB	BB	BB	BB	BB	BB	BB
chr12_9760382_9760403	BB	DD	BB	BB	DD	DD	bn	DD	DD	DD	BB	BB	BB	BB	DD	DD	DD	DD	DD	DD	BB	BB	BB	DD	DD	DD	DD	DD	BB	DD	DD	BB	DD	DD	DD	BB	BB	BB	DD	BB	BB	DD	BB	BB	BB	BB	BB	BB	BB
chr12_9765090_9765101	BB	DD	BB	BB	DD	DD	BB	DD	DD	DD	BB	BB	BB	BB	DD	DD	DD	DD	DD	DD	BB	BB	BB	DD	DD	DD	DD	DD	BB	DD	DD	BB	DD	DD	DD	BB	BB	BB	DD	BB	BB	DD	BB	BB	BB	BB	BB	BB	BB
chr12_9773276_9773315	NA	DD	BB	BB	DD	BB	BB	DD	DD	DD	NA	BB	NA	BB	DD	DD	DD	DD	DD	DD	NA	BB	BB	DD	NA	NA	DD	DD	BB	DD	DD	BB	NN	dn	DD	BB	BB	BB	DD	NA	NA	NA	BB	BB	BB	NA	BB	BB	NA
chr12_9828019_9828042	BB	DD	BB	BB	DD	DD	BB	DD	DD	DD	BB	BB	BB	BB	DD	DD	DD	DD	DD	DD	BB	BB	BB	DD	DD	DD	DD	DD	BB	DD	DD	BB	DD	DD	DD	BB	BB	BB	DD	BB	BB	DD	BB	BB	BB	BB	BB	BB	BB
chr12_9840937_9840960	NA	DD	BB	BB	DD	DD	BB	DD	DD	DD	BB	BB	BB	BB	DD	DD	DD	DD	DD	DD	BB	BB	BB	DD	DD	DD	DD	DD	BB	DD	DD	BB	DD	DD	DD	BB	BB	BB	DD	BB	BB	DD	BB	BB	BB	BB	BB	BB	BB
chr12_9869383_9869406	NA	DD	BB	bn	DD	DD	BB	DD	DD	DD	NA	BB	BB	BB	DD	DD	DD	DD	DD	DD	BB	BB	NA	DD	DD	DD	DD	DD	BB	DD	DD	BB	DD	DD	DD	BB	BB	BB	DD	BB	BB	DD	BB	BB	BB	BB	BB	BB	BB
chr12_9878993_9879044	DD	BB	DD	DD	DD	DD	DD	dn	DD	DD	NA	DD	DD	NN	DD	DD	DD	NA	DD	DD	DD	dn	DD	NN	DD	NA	DD	DD	BB	NA	NA	BB	DD	DD	DD	BB	BB	NA	DD	BB	NA	DD	BB	BB	DD	NA	BB	BB	NA
chr12_9935567_9935617	FF	FF	FF	FF	FF	FF	FF	FF	NA	FF	FF	FF	FF	FF	FF	FF	FF	FF	NA	NA	NA	FF	FF	NA	FF	FF	FF	FF	FF	fn	FF	FF	FF	FF	FF	NA	FF	FF	NA	fn	NA	FF	FF	FF	FF	FF	FF	FF	FF
chr12_9949681_9949748	NA	FF	FF	NN	NA	FF	FF	FF	fn	FF	NA	NN	NA	FF	FF	NA	FF	FF	FF	NN	FF	NN	FF	FF	FF	FF	FF	NA	FF	NA	NA	FF	NA	FF	FF	FF	FF	NN	FF	FF	NA	FF	FF	NA	FF	NN	FF	FF	FF
chr12_9967745_9967796	FF	FF	NN	FF	FF	FF	NA	FF	NA	FF	FF	FF	FF	NA	FF	FF	FF	FF	FF	NA	FF	FF	FF	NN	FF	FF	FF	FF	fn	NA	FF	FF	NA	FF	FF	NA	FF	NA	FF	FF	FF	FF	NA	fn	FF	NA	fn	FF	FF
chr12_9973145_9973188	DD	DD	DD	DD	DD	DD	DD	DD	DD	DD	DD	DD	DD	DD	DD	DD	DD	DD	DD	DD	DD	DD	DD	DD	DD	DD	DD	DD	DD	DD	DD	DD	DD	DD	DD	BB	BB	BB	DD	DD	BB	DD	BB	DD	BB	BB	BB	bd	BB
chr12_37577662_37577703	BB	DD	BB	BB	BB	DD	BB	BB	BB	BB	DD	BB	BB	DD	DD	DD	DD	DD	DD	DD	BB	DD	DD	DD	DD	DD	DD	DD	DD	DD	DD	DD	DD	BB	BB	BB	BB	BB	BB	BB	BB	DD	DD	BB	BB	BB	BB	BB	BB
chr12_37620378_37620425	BB	DD	bn	BB	BB	DD	BB	BB	BB	BB	DD	BB	BB	DD	DD	DD	DD	DD	DD	DD	BB	DD	DD	DD	DD	DD	DD	DD	DD	DD	DD	DD	DD	BB	BB	BB	BB	BB	BB	BB	BB	DD	DD	BB	NA	NA	BB	NA	NA
chr12_37627839_37627850	BB	DD	BB	BB	BB	DD	BB	BB	BB	BB	DD	BB	BB	DD	DD	DD	DD	DD	DD	DD	BB	dn	DD	DD	DD	DD	dn	DD	DD	DD	DD	DD	DD	BB	BB	BB	BB	BB	BB	BB	BB	DD	DD	BB	BB	BB	BB	BB	BB
chr12_37648252_37648287	NA	NA	FF	FF	FF	FF	FF	FF	FF	FF	FF	FF	FF	FF	FF	FF	FF	FF	FF	NA	FF	NA	FF	FF	FF	FF	FF	FF	FF	FF	FF	NA	FF	FF	FF	FF	FF	NA	FF	FF	FF	FF	FF	FF	FF	fn	FF	FF	FF
chr12_37679630_37679665	BB	DD	BB	BB	BB	DD	BB	BB	BB	BB	DD	BB	BB	DD	DD	DD	DD	DD	DD	DD	BB	DD	DD	DD	DD	DD	DD	DD	DD	DD	DD	DD	DD	BB	BB	BB	BB	BB	BB	BB	BB	DD	DD	BB	BB	BB	BB	BB	BB
chr12_37702313_37702368	BB	DD	BB	BB	NA	NA	BB	NA	BB	NA	DD	BB	NA	DD	DD	DD	DD	DD	DD	DD	BB	DD	DD	NN	DD	NA	dn	DD	DD	DD	NA	DD	DD	BB	NA	BB	BB	BB	BB	BB	NA	NN	DD	BB	BB	BB	BB	BB	NA
chr12_37708362_37708417	UU	DD	UU	NA	NA	UU	UU	uu	NA	UU	DD	UU	UU	UU	DD	UU	DD	UU	UU	UU	UU	DD	UU	UU	UU	DD	DD	DD	DD	DD	DD	DD	DD	UU	UU	NA	UU	UU	UU	UU	NA	DD	UU	UU	UU	UU	UU	UU	DD
chr12_37751136_37751171	BB	DD	BB	BB	BB	DD	bn	BB	BB	BB	DD	BB	BB	DD	DD	DD	DD	DD	DD	DD	BB	DD	DD	DD	DD	DD	DD	DD	DD	DD	DD	DD	DD	BB	BB	BB	BB	BB	BB	BB	BB	DD	DD	BB	BB	BB	BB	BB	BB
chr12_37763432_37763475	NA	FF	FF	FF	FF	FF	FF	FF	NA	FF	FF	NA	FF	NA	FF	NN	FF	FF	FF	FF	FF	FF	FF	FF	FF	FF	FF	FF	FF	NA	FF	FF	FF	FF	FF	FF	FF	FF	FF	FF	NA	FF	fn	FF	FF	FF	FF	FF	NA
chr12_37838339_37838382	FF	FF	FF	FF	FF	FF	FF	FF	FF	NN	FF	FF	NN	FF	FF	FF	FF	FF	FF	FF	FF	FF	fn	FF	FF	FF	FF	FF	FF	FF	FF	FF	FF	FF	FF	FF	FF	FF	FF	FF	FF	FF	FF	FF	FF	FF	FF	FF	FF
chr12_37867637_37867668	FF	FF	FF	FF	FF	FF	FF	FF	FF	FF	FF	FF	FF	FF	FF	FF	FF	FF	FF	FF	FF	FF	FF	FF	FF	NA	FF	NA	FF	FF	FF	FF	FF	FF	NN	FF	FF	FF	FF	FF	FF	FF	FF	FF	FF	FF	FF	FF	FF
chr12_37916664_37916735	NA	NA	BB	BB	BB	NA	BB	BB	BB	BB	DD	BB	BB	DD	NN	DD	NA	DD	NA	NA	BB	NN	NN	DD	DD	NA	NA	DD	DD	DD	NA	DD	DD	BB	BB	BB	BB	BB	BB	BB	BB	NA	NA	BB	BB	BB	BB	BB	BB
chr12_38009035_38009069	BB	DD	BB	BB	BB	DD	BB	BB	BB	BB	DD	BB	BB	DD	DD	DD	DD	DD	DD	DD	BB	DD	DD	DD	DD	DD	DD	DD	DD	DD	DD	DD	DD	BB	BB	BB	BB	BB	BB	BB	BB	DD	DD	BB	BB	BB	BB	BB	BB
chr12_38012426_38012437	BB	DD	BB	BB	BB	DD	BB	BB	BB	BB	DD	BB	BB	DD	DD	DD	DD	DD	DD	DD	BB	DD	DD	DD	DD	DD	DD	DD	DD	DD	DD	DD	DD	BB	BB	BB	BB	BB	BB	BB	BB	DD	DD	BB	BB	BB	BB	BB	BB
chr12_38106813_38106860	bn	DD	NN	BB	BB	DD	NA	BB	NA	bn	DD	BB	BB	DD	DD	DD	DD	DD	DD	DD	BB	DD	DD	DD	DD	DD	DD	NA	DD	NA	NA	DD	DD	BB	NA	BB	BB	BB	BB	BB	NA	DD	DD	BB	BB	BB	BB	BB	NA
chr12_38108431_38108460	BB	DD	BB	BB	BB	DD	BB	BB	BB	BB	DD	BB	BB	DD	DD	DD	DD	DD	DD	DD	BB	DD	DD	DD	DD	DD	DD	DD	DD	DD	DD	DD	DD	BB	BB	BB	BB	BB	BB	BB	BB	DD	DD	BB	BB	BB	BB	BB	BB
chr12_38112457_38112474	BB	DD	BB	BB	BB	DD	BB	BB	BB	BB	DD	BB	BB	DD	DD	DD	DD	DD	DD	DD	BB	DD	DD	DD	DD	DD	DD	DD	DD	DD	DD	DD	DD	BB	BB	BB	BB	BB	BB	BB	BB	DD	DD	BB	BB	BB	BB	BB	BB
chr12_38131356_38131387	BB	DD	BB	BB	BB	DD	BB	BB	BB	BB	DD	BB	BB	DD	DD	DD	DD	DD	DD	DD	BB	DD	DD	DD	DD	DD	DD	DD	DD	DD	DD	DD	DD	BB	BB	BB	BB	BB	BB	BB	BB	DD	DD	BB	BB	BB	BB	BB	BB
chr12_38164774_38164825	NA	NA	NN	NN	BB	DD	BB	NA	BB	BB	DD	NA	BB	NA	DD	dn	NA	NA	NA	DD	NN	bd	DD	DD	DD	NA	DD	dn	dn	DD	DD	NN	DD	BB	BB	BB	BB	NA	BB	NN	BB	DD	DD	BB	BB	BB	BB	BB	BB
chr12_38164882_38164897	BB	DD	BB	BB	BB	DD	BB	BB	BB	BB	DD	BB	BB	DD	DD	DD	DD	DD	DD	DD	BB	DD	DD	DD	DD	dn	DD	DD	DD	DD	DD	DD	DD	BB	BB	BB	BB	BB	BB	BB	BB	DD	DD	BB	BB	bd	BB	BB	BB
chr12_38187364_38187375	BB	DD	BB	BB	BB	DD	BB	BB	BB	BB	DD	BB	BB	DD	DD	DD	DD	DD	DD	DD	BB	DD	DD	DD	DD	DD	DD	DD	DD	DD	DD	DD	DD	BB	BB	BB	BB	BB	BB	BB	BB	DD	DD	BB	BB	BB	BB	BB	BB
chr12_38212429_38212442	BB	dd	BB	BB	BB	dd	BB	BB	BB	BB	dd	BB	BB	dd	dd	dn	dd	dd	dd	bd	BB	dd	DD	dd	dd	dd	dd	dd	dd	dd	dd	dd	dd	BB	BB	BB	BB	BB	BB	BB	BB	dd	dd	BB	BB	BB	BB	BB	BB
chr12_38236716_38236743	BB	DD	BB	BB	BB	DD	BB	BB	BB	BB	DD	BB	BB	DD	DD	DD	DD	DD	DD	DD	BB	DD	DD	DD	DD	DD	DD	DD	DD	DD	DD	DD	DD	BB	BB	BB	BB	BB	BB	BB	BB	DD	DD	BB	BB	BB	BB	BB	BB
chr12_38288518_38288539	BB	DD	BB	BB	BB	DD	BB	BB	BB	BB	dn	BB	BB	DD	DD	DD	DD	DD	DD	DD	BB	DD	DD	DD	DD	DD	DD	DD	DD	DD	DD	DD	DD	BB	BB	BB	BB	BB	BB	BB	BB	DD	DD	BB	BB	BB	BB	BB	BB
chr12_38362269_38362323	FF	FF	FF	FF	NA	FF	FF	FF	FF	FF	FF	FF	FF	NA	FF	FF	FF	FF	FF	FF	FF	FF	FF	FF	FF	NA	FF	FF	FF	FF	FF	FF	FF	FF	FF	FF	FF	NA	FF	FF	FF	FF	FF	FF	FF	NA	FF	NN	FF
chr12_38390847_38390868	BB	DD	BB	BB	BB	DD	BB	BB	BB	BB	DD	BB	BB	DD	DD	DD	DD	DD	DD	DD	BB	DD	DD	DD	DD	DD	DD	DD	DD	DD	DD	DD	DD	BB	BB	BB	BB	BB	BB	BB	BB	DD	DD	BB	BB	BB	BB	BB	BB
chr12_38409533_38409559	FF	df	FF	FF	FF	df	FF	FF	FF	FF	df	FF	FF	DD	df	df	df	df	df	df	FF	df	df	df	df	df	df	df	df	df	df	df	df	FF	FF	FF	FF	FF	FF	FF	FF	df	df	FF	FF	FF	FF	FF	FF
chr12_38409559_38409588	FF	DD	FF	FF	FF	DD	FF	FF	FF	FF	DD	FF	FF	DD	df	df	DD	df	df	DD	FF	df	df	DD	df	df	df	df	df	df	df	df	df	FF	FF	FF	FF	FF	FF	FF	FF	df	df	FF	FF	FF	FF	FF	FF
chr12_38538137_38538176	FF	FF	FF	FF	FF	FF	NA	FF	FF	FF	FF	FF	FF	FF	FF	FF	FF	FF	FF	FF	FF	FF	FF	FF	FF	NA	FF	NA	FF	FF	FF	FF	NN	FF	FF	NA	FF	FF	FF	NA	FF	FF	FF	FF	FF	NA	FF	FF	FF
chr12_38606298_38606323	BB	DD	BB	BB	BB	DD	BB	BB	BB	BB	DD	BB	BB	DD	DD	DD	DD	bd	DD	DD	BB	DD	DD	DD	DD	DD	DD	DD	DD	DD	DD	DD	DD	BB	BB	BB	BB	BB	BB	BB	BB	bd	DD	BB	BB	BB	BB	BB	BB
chr12_38696110_38696127	BB	DD	BB	BB	BB	DD	BB	BB	BB	BB	DD	BB	BB	DD	DD	DD	DD	DD	DD	DD	BB	DD	DD	DD	DD	DD	DD	DD	DD	DD	DD	DD	DD	BB	BB	BB	BB	BB	BB	BB	BB	DD	DD	BB	BB	BB	BB	BB	BB
chr12_38703463_38703478	BB	dd	BB	BB	BB	dd	BB	BB	BB	BB	dd	BB	BB	dd	dd	dd	dd	dd	dd	dd	BB	DD	dd	dd	dd	dd	dd	dd	dd	dd	dd	dd	dd	BB	BB	BB	bd	BB	BB	BB	BB	dd	dd	BB	BB	BB	BB	BB	BB
chr12_38711492_38711519	BB	DD	BB	BB	BB	DD	BB	BB	BB	BB	DD	BB	BB	DD	DD	DD	DD	DD	DD	DD	BB	DD	DD	DD	DD	DD	DD	DD	DD	DD	DD	DD	DD	BB	BB	BB	BB	BB	BB	BB	BB	DD	DD	BB	BB	BB	bn	BB	BB
chr12_38720741_38720776	FF	NA	FF	FF	FF	FF	FF	FF	FF	FF	FF	FF	NA	FF	FF	FF	FF	FF	FF	FF	FF	FF	FF	FF	FF	FF	FF	FF	NA	FF	FF	FF	FF	FF	FF	FF	FF	NA	FF	FF	FF	NA	FF	NN	NN	NN	NA	NN	NN
chr12_38722855_38722878	BB	DD	BB	BB	BB	dd	BB	BB	BB	BB	DD	BB	BB	dn	dd	dd	dd	DD	DD	DD	BB	DD	dd	dn	DD	dd	dd	DD	DD	dd	DD	dd	dd	BB	BB	BB	BB	BB	BB	BB	BB	dd	dd	BB	BB	BB	BB	BB	BB
chr12_38735684_38735708	BB	DD	BB	BB	BB	DD	BB	BB	BB	BB	DD	BB	BB	DD	DD	DD	DD	DD	DD	DD	BB	DD	DD	DD	DD	DD	DD	DD	DD	DD	DD	DD	DD	BB	BB	BB	BB	BB	BB	BB	BB	DD	DD	BB	BB	BB	BB	BB	BB
chr12_38735991_38736008	BB	DD	BB	BB	BB	DD	BB	bd	BB	BB	DD	BB	BB	DD	DD	DD	DD	DD	DD	DD	BB	DD	DD	DD	DD	DD	DD	dn	DD	DD	DD	DD	DD	BB	BB	BB	BB	BB	BB	BB	BB	DD	DD	BB	BB	BB	BB	BB	BB
chr12_38736084_38736127	FF	FF	FF	NA	NN	NA	FF	FF	FF	FF	FF	FF	FF	FF	FF	NN	FF	FF	FF	FF	FF	FF	FF	FF	FF	FF	FF	FF	FF	FF	FF	FF	FF	FF	FF	FF	FF	FF	FF	FF	FF	FF	FF	FF	FF	FF	FF	FF	NN
chr12_38753820_38753867	BB	DD	BB	NA	BB	DD	BB	BB	BB	BB	DD	BB	NA	DD	DD	DD	DD	NA	DD	DD	BB	DD	DD	DD	DD	NA	DD	DD	DD	DD	DD	NA	NN	BB	BB	BB	bn	NA	BB	BB	bn	DD	DD	BB	BB	BB	BB	BB	BB
chr12_38759659_38759678	BB	DD	BB	BB	BB	DD	BB	BB	BB	BB	DD	BB	BB	DD	DD	DD	DD	DD	DD	DD	BB	DD	DD	DD	DD	DD	DD	DD	DD	DD	DD	DD	DD	BB	BB	BB	BB	BB	BB	BB	BB	DD	DD	BB	BB	BB	BB	BB	BB
chr12_38768151_38768178	FF	FF	FF	FF	FF	FF	FF	FF	FF	FF	FF	FF	FF	FF	FF	NA	FF	FF	FF	NA	FF	FF	FF	FF	FF	NA	FF	FF	FF	FF	FF	FF	FF	FF	FF	FF	FF	FF	FF	FF	FF	FF	FF	FF	FF	FF	FF	FF	FF
chr12_38792073_38792100	BB	DD	BB	BB	BB	DD	BB	BB	BB	BB	DD	BB	BB	DD	DD	DD	DD	DD	DD	DD	BB	DD	DD	DD	DD	DD	DD	DD	DD	DD	DD	DD	DD	BB	BB	BB	BB	BB	BB	BB	NA	DD	DD	BB	BB	BB	BB	BB	BB
chr12_38799548_38799571	BB	DD	BB	BB	BB	DD	BB	BB	BB	BB	DD	BB	BB	DD	DD	DD	DD	DD	DD	DD	BB	DD	DD	DD	DD	DD	DD	DD	DD	DD	DD	DD	DD	BB	BB	BB	BB	BB	BB	BB	BB	DD	DD	BB	BB	BB	BB	BB	BB
chr12_38819430_38819477	FF	NN	FF	FF	FF	FF	FF	FF	FF	FF	FF	FF	FF	FF	FF	FF	NA	FF	FF	FF	FF	FF	NN	FF	FF	FF	FF	FF	FF	FF	NA	NA	NA	FF	NA	FF	FF	FF	NA	FF	FF	FF	FF	FF	NA	FF	FF	FF	FF
chr12_38975178_38975221	NA	FF	NA	FF	FF	FF	NN	FF	FF	FF	FF	FF	FF	FF	NA	NA	FF	FF	FF	FF	NA	FF	FF	FF	FF	NA	FF	FF	FF	NA	FF	FF	NA	fn	FF	FF	FF	FF	NA	FF	FF	FF	FF	FF	FF	FF	FF	FF	NA
chr12_39062265_39062284	BB	DD	BB	BB	BB	DD	BB	BB	BB	BB	DD	BB	BB	DD	DD	DD	DD	DD	DD	DD	BB	DD	DD	DD	DD	DD	DD	DD	DD	DD	DD	DD	DD	BB	BB	BB	BB	BB	BB	BB	BB	DD	DD	BB	BB	bn	BB	BB	BB
chr12_39062454_39062469	BB	DD	BB	BB	BB	DD	BB	BB	BB	BB	DD	BB	BB	DD	DD	DD	DD	DD	DD	DD	BB	DD	DD	DD	DD	DD	DD	DD	DD	DD	DD	DD	DD	BB	BB	BB	BB	BB	BB	BB	BB	DD	DD	BB	BB	BB	BB	BB	BB
chr12_39103063_39103101	BB	DD	BB	BB	BB	DD	BB	BB	BB	BB	DD	BB	BB	DD	DD	DD	DD	DD	DD	DD	bn	DD	DD	DD	DD	DD	DD	DD	DD	DD	DD	DD	DD	BB	BB	BB	BB	BB	BB	BB	BB	DD	DD	BB	BB	BB	BB	BB	BB
chr12_39134114_39134133	FF	DD	FF	FF	FF	df	FF	FF	FF	FF	df	FF	FF	df	df	df	df	DD	df	df	FF	df	DD	df	df	df	DD	df	DD	DD	DD	df	df	FF	FF	FF	FF	FF	FF	FF	FF	DD	df	FF	FF	FF	FF	FF	FF
chr12_39176922_39176943	BB	DD	BB	BB	BB	DD	BB	BB	BB	BB	DD	BB	BB	dd	DD	DD	DD	dd	DD	DD	BB	DD	DD	DD	DD	dd	DD	DD	DD	DD	dd	DD	DD	BB	BB	BB	BB	BB	BB	BB	BB	dd	dd	BB	BB	BB	BB	BB	BB
chr12_39179219_39179236	BB	DD	BB	BB	BB	DD	BB	BB	BB	BB	DD	BB	BB	DD	DD	DD	DD	DD	DD	DD	BB	DD	DD	DD	DD	DD	DD	DD	DD	DD	DD	DD	DD	BB	BB	BB	BB	BB	BB	BB	BB	DD	DD	BB	BB	BB	BB	BB	BB
chr12_39192288_39192323	BB	DD	BB	BB	BB	DD	BB	BB	BB	BB	DD	bd	BB	DD	DD	DD	DD	DD	DD	DD	BB	DD	DD	DD	DD	DD	DD	DD	DD	DD	DD	DD	DD	BB	BB	BB	BB	BB	BB	BB	BB	DD	DD	BB	BB	BB	BB	BB	BB
chr12_39200139_39200183	BB	DD	BB	BB	BB	DD	BB	BB	BB	BB	DD	BB	BB	DD	DD	DD	DD	DD	DD	DD	BB	DD	DD	DD	DD	DD	DD	DD	DD	DD	DD	DD	DD	BB	BB	BB	BB	BB	BB	BB	BB	DD	DD	BB	BB	BB	BB	BB	BB
chr12_39205209_39205232	BB	DD	BB	BB	BB	DD	BB	BB	BB	BB	DD	BB	BB	DD	DD	DD	DD	DD	DD	DD	BB	DD	DD	DD	DD	DD	DD	DD	DD	DD	DD	DD	DD	BB	BB	BB	BB	BB	BB	BB	BB	DD	DD	BB	BB	BB	BB	BB	BB
chr12_39261390_39261419	BB	DD	BB	BB	BB	DD	BB	BB	BB	BB	DD	BB	BB	DD	DD	DD	DD	DD	DD	DD	BB	DD	DD	DD	DD	DD	DD	DD	DD	DD	DD	DD	DD	BB	BB	BB	BB	BB	BB	BB	BB	DD	DD	BB	BB	BB	BB	BB	BB
chr12_39261563_39261602	BB	DD	BB	BB	BB	DD	BB	BB	BB	BB	DD	BB	BB	DD	DD	DD	DD	DD	DD	DD	BB	DD	DD	DD	DD	DD	DD	DD	DD	DD	DD	DD	DD	BB	BB	BB	BB	BB	BB	BB	BB	DD	DD	BB	BB	BB	BB	BB	BB
chr12_39326782_39326829	BB	DD	BB	BB	BB	DD	BB	BB	BB	BB	DD	BB	BB	DD	DD	DD	DD	DD	DD	DD	BB	DD	DD	DD	DD	DD	DD	DD	DD	DD	DD	DD	DD	BB	BB	BB	BB	BB	BB	BB	BB	DD	DD	BB	BB	BB	BB	BB	BB
chr12_39352205_39352240	BB	DD	BB	BB	BB	DD	BB	BB	BB	BB	DD	BB	BB	DD	DD	DD	DD	DD	DD	DD	BB	DD	DD	DD	DD	DD	DD	DD	DD	DD	DD	DD	DD	BB	BB	BB	BB	BB	BB	BB	BB	DD	DD	BB	BB	BB	BB	BB	BB
chr12_39455713_39455734	BB	DD	BB	BB	BB	DD	BB	BB	BB	BB	DD	BB	BB	DD	DD	DD	DD	DD	DD	DD	BB	DD	DD	DD	DD	DD	DD	DD	DD	DD	DD	DD	DD	BB	BB	BB	BB	BB	BB	BB	BB	DD	DD	BB	BB	BB	BB	BB	BB
chr12_39473927_39473954	BB	DD	BB	BB	BB	DD	BB	BB	BB	BB	DD	BB	BB	DD	DD	DD	DD	DD	DD	DD	BB	DD	DD	DD	DD	DD	DD	DD	DD	DD	DD	DD	DD	BB	BB	BB	BB	BB	BB	BB	BB	DD	DD	BB	BB	BB	BB	BB	BB
chr12_39509800_39509843	NN	DD	NA	BB	BB	DD	BB	BB	BB	BB	NA	BB	BB	DD	NN	DD	NA	DD	NA	dn	NA	DD	DD	DD	DD	NA	NN	dn	NA	DD	DD	DD	NA	BB	BB	NN	NN	BB	NA	BB	bn	NA	NA	BB	BB	BB	BB	BB	NA
chr12_39530173_39530217	BB	DD	BB	BB	BB	DD	BB	BB	BB	BB	DD	BB	BB	DD	DD	DD	DD	DD	DD	DD	BB	DD	DD	DD	DD	DD	DD	DD	DD	DD	DD	DD	DD	BB	BB	BB	BB	BB	BB	BB	BB	DD	DD	BB	BB	BB	BB	BB	BB
chr12_39583344_39583383	BB	DD	BB	BB	BB	DD	BB	BB	BB	BB	DD	BB	BB	DD	DD	DD	DD	DD	DD	DD	BB	DD	DD	DD	DD	DD	DD	DD	DD	DD	DD	DD	DD	BB	BB	BB	BB	BB	BB	BB	BB	DD	DD	BB	BB	BB	BB	BB	BB
chr12_39612987_39613036	FF	NA	FF	FF	FF	FF	FF	NA	FF	FF	FF	FF	FF	NN	FF	FF	FF	FF	FF	NN	NA	FF	FF	FF	FF	FF	FF	FF	FF	FF	FF	FF	FF	FF	FF	NA	FF	FF	FF	FF	FF	FF	FF	FF	FF	FF	FF	FF	FF
chr12_39627765_39627816	NA	DD	NA	FF	FF	DD	FF	FF	FF	NA	DD	NA	NA	DD	DD	DD	DD	DD	DD	DD	NA	DD	DD	DD	NA	NA	DD	DD	NA	DD	DD	NA	DD	DD	FF	FF	FF	fn	FF	FF	FF	DD	DD	NA	FF	NA	NA	FF	FF
chr12_39690983_39691026	FF	FF	NA	FF	FF	FF	FF	NA	FF	FF	NA	FF	FF	FF	FF	FF	FF	FF	NA	NN	NA	FF	FF	FF	FF	NA	NA	FF	FF	FF	NA	FF	FF	FF	FF	FF	FF	FF	FF	FF	NA	FF	FF	FF	FF	FF	FF	FF	NA
chr12_39712436_39712479	NA	NN	BB	BB	BB	NA	BB	BB	BB	BB	NN	BB	NA	NN	nn	NN	NA	NA	NN	NA	BB	NN	NN	NN	DD	NN	NN	NA	NA	NN	NN	NA	NA	BB	NA	BB	BB	NA	BB	BB	NA	NA	NN	BB	BB	BB	BB	BB	BB
chr12_39748331_39748381	FF	FF	fn	FF	NA	FF	FF	FF	FF	FF	FF	FF	FF	FF	FF	FF	FF	FF	FF	FF	FF	NA	FF	FF	FF	FF	FF	fn	FF	FF	FF	NN	FF	FF	FF	FF	FF	FF	FF	FF	FF	FF	FF	FF	FF	FF	fn	FF	FF
chr12_39752735_39752762	FF	FF	FF	FF	FF	FF	FF	FF	FF	NN	FF	FF	FF	FF	FF	FF	FF	FF	FF	FF	FF	FF	FF	FF	FF	FF	FF	FF	FF	FF	FF	FF	FF	FF	FF	FF	FF	FF	FF	FF	FF	FF	FF	FF	FF	FF	FF	FF	FF
chr12_39787827_39787870	FF	fn	FF	FF	FF	FF	FF	FF	FF	FF	fn	FF	FF	FF	fn	FF	FF	FF	FF	FF	FF	fn	fn	fn	FF	FF	FF	fn	fn	FF	fn	fn	fn	FF	FF	FF	FF	FF	FF	FF	FF	fn	fn	FF	FF	FF	FF	FF	FF
chr12_39846773_39846800	BB	DD	BB	BB	BB	DD	BB	BB	BB	BB	DD	BB	BB	DD	DD	DD	DD	DD	DD	DD	BB	DD	DD	DD	DD	DD	DD	DD	DD	DD	DD	DD	DD	BB	BB	BB	BB	BB	BB	BB	BB	DD	DD	BB	BB	BB	BB	BB	BB
chr12_40025400_40025439	BB	DD	BB	BB	BB	DD	BB	BB	BB	BB	DD	BB	BB	DD	DD	DD	DD	DD	DD	DD	BB	DD	DD	DD	DD	DD	DD	DD	DD	DD	DD	DD	DD	BB	BB	BB	BB	BB	BB	BB	BB	DD	DD	BB	BB	BB	BB	BB	BB
chr12_40037311_40037324	BB	DD	BB	BB	BB	DD	BB	BB	BB	BB	DD	BB	BB	DD	DD	DD	DD	DD	DD	DD	BB	DD	DD	DD	DD	DD	DD	DD	DD	DD	DD	DD	DD	BB	BB	BB	BB	BB	BB	BB	BB	DD	DD	BB	BB	BB	BB	BB	BB
chr12_40128543_40128607	NA	DD	BB	NA	NA	DD	BB	BB	BB	BB	NN	BB	BB	DD	DD	DD	DD	DD	DD	DD	BB	DD	DD	DD	DD	NA	DD	dn	NA	DD	DD	DD	DD	BB	BB	BB	BB	BB	BB	BB	BB	DD	DD	BB	NA	NA	BB	BB	BB
chr12_40257004_40257023	BB	DD	BB	BB	BB	DD	BB	BB	BB	BB	DD	BB	BB	DD	DD	DD	DD	DD	DD	DD	BB	DD	DD	DD	DD	DD	DD	DD	DD	DD	DD	DD	DD	BB	BB	BB	BB	BB	BB	BB	BB	DD	DD	BB	BB	BB	BB	BB	BB
chr12_40265109_40265140	BB	NA	BB	BB	BB	UU	BB	BB	BB	BB	NA	BB	BB	UU	UU	UU	NA	NA	UU	NA	BB	UU	UU	UU	UU	NA	UU	UU	UU	UU	UU	UU	UU	BB	BB	BB	BB	BB	BB	BB	BB	NA	UU	BB	BB	BB	BB	BB	BB
chr12_40269651_40269682	BB	DD	BB	BB	BB	DD	BB	BB	BB	BB	NA	BB	BB	DD	DD	DD	DD	DD	DD	NA	BB	DD	NN	DD	DD	DD	DD	DD	DD	DD	NA	NA	DD	BB	BB	BB	BB	BB	BB	BB	NA	NA	DD	BB	BB	NA	BB	BB	BB
chr12_40326070_40326101	BB	DD	BB	bb	BB	DD	BB	BB	bb	BB	DD	BB	bb	DD	DD	DD	DD	DD	DD	DD	BB	DD	DD	dn	DD	DD	dn	DD	DD	DD	DD	DD	DD	bb	BB	bb	BB	BB	bb	BB	BB	dn	DD	BB	BB	bb	BB	BB	BB
chr12_40400418_40400432	FF	df	FF	FF	FF	df	FF	FF	FF	FF	df	FF	FF	df	df	df	DD	df	df	df	FF	df	df	df	df	df	df	df	df	df	df	df	df	FF	FF	FF	FF	FF	FF	FF	FF	df	df	FF	FF	FF	FF	FF	FF
chr12_40419050_40419065	BB	DD	BB	BB	BB	DD	BB	BB	BB	BB	DD	BB	BB	DD	DD	DD	DD	DD	DD	DD	BB	DD	DD	DD	DD	DD	DD	DD	DD	DD	DD	DD	DD	BB	BB	BB	BB	BB	BB	BB	BB	DD	DD	BB	BB	BB	BB	BB	BB
chr12_40426719_40426748	BB	DD	BB	BB	BB	DD	BB	BB	BB	BB	DD	BB	BB	DD	DD	DD	DD	DD	DD	DD	BB	DD	DD	DD	DD	DD	DD	DD	DD	DD	DD	DD	DD	BB	BB	BB	BB	BB	BB	BB	BB	DD	DD	BB	BB	BB	BB	BB	BB
chr12_40429539_40429590	bn	DD	BB	BB	BB	NA	BB	BB	BB	BB	DD	BB	BB	dn	DD	DD	DD	DD	NA	NA	BB	NA	DD	NA	NA	NA	DD	NA	DD	DD	DD	DD	DD	BB	BB	BB	BB	NA	BB	NA	BB	DD	DD	BB	BB	BB	BB	BB	BB
chr12_40444607_40444622	BB	DD	BB	BB	BB	DD	BB	BB	BB	BB	DD	BB	BB	DD	DD	DD	DD	DD	DD	DD	BB	DD	DD	DD	DD	DD	DD	DD	DD	DD	DD	DD	DD	BB	BB	BB	BB	BB	BB	BB	BB	DD	DD	BB	BB	BB	BB	BB	BB
chr12_40451378_40451421	FF	FF	FF	FF	FF	NA	NA	FF	FF	fn	FF	FF	FF	fn	NA	FF	FF	FF	NA	FF	NA	FF	FF	df	FF	FF	FF	df	FF	FF	NA	FF	FF	FF	NA	FF	FF	NA	FF	FF	FF	FF	FF	NA	FF	FF	NA	NA	FF
chr12_40461651_40461670	BB	DD	BB	BB	BB	DD	BB	BB	BB	BB	DD	BB	BB	DD	DD	DD	DD	DD	DD	DD	BB	DD	DD	DD	DD	DD	DD	DD	DD	DD	DD	DD	DD	BB	BB	BB	BB	BB	BB	BB	BB	DD	DD	BB	BB	BB	BB	BB	BB
chr12_40472924_40472963	BB	DD	BB	BB	BB	DD	BB	BB	BB	BB	DD	BB	BB	DD	DD	DD	dn	dn	DD	DD	BB	DD	DD	dn	DD	DD	DD	dn	DD	DD	DD	DD	DD	BB	BB	BB	BB	BB	BB	BB	BB	DD	DD	BB	BB	BB	BB	BB	BB
chr12_40482939_40482950	BB	DD	BB	BB	BB	DD	BB	BB	BB	BB	DD	BB	BB	DD	DD	DD	DD	DD	DD	DD	BB	DD	DD	DD	DD	DD	DD	DD	DD	DD	DD	DD	DD	BB	BB	BB	BB	BB	BB	BB	BB	DD	DD	BB	BB	BB	BB	BB	BB
chr12_40526698_40526732	FF	FF	FF	FF	FF	FF	FF	FF	FF	FF	FF	FF	FF	FF	FF	FF	FF	FF	FF	FF	FF	FF	FF	FF	FF	NA	FF	FF	FF	FF	FF	FF	FF	FF	NA	FF	FF	NA	FF	FF	NA	FF	FF	FF	FF	FF	FF	FF	NA
chr12_40533562_40533601	FF	FF	FF	FF	FF	FF	FF	FF	FF	NA	FF	FF	FF	FF	FF	FF	FF	FF	FF	FF	FF	FF	FF	FF	FF	NA	FF	FF	FF	NA	FF	NN	FF	FF	FF	FF	FF	FF	FF	FF	FF	FF	FF	FF	FF	FF	NA	FF	FF
chr12_40543106_40543171	BB	DD	NA	BB	NA	DD	BB	BB	BB	BB	DD	BB	BB	NN	DD	DD	DD	DD	DD	DD	BB	NA	DD	DD	DD	NA	DD	DD	DD	DD	DD	NA	DD	BB	BB	BB	NA	BB	BB	BB	NA	DD	DD	BB	BB	NA	BB	BB	BB
chr12_40543191_40543226	BB	DD	BB	BB	BB	DD	BB	BB	BB	BB	DD	NA	BB	DD	DD	DD	DD	DD	DD	dn	BB	DD	DD	DD	DD	NA	DD	DD	DD	DD	DD	DD	DD	BB	BB	BB	BB	BB	BB	BB	BB	DD	DD	BB	BB	bn	BB	BB	BB
chr12_40576719_40576748	BB	DD	BB	BB	BB	DD	BB	BB	BB	BB	DD	BB	BB	DD	DD	DD	DD	DD	DD	DD	BB	DD	DD	DD	DD	DD	DD	DD	DD	DD	DD	DD	DD	BB	BB	BB	BB	BB	BB	BB	BB	DD	DD	BB	BB	BB	BB	BB	BB
chr12_40629895_40629922	FF	FF	FF	FF	FF	FF	FF	FF	FF	FF	FF	NA	FF	FF	FF	FF	FF	FF	FF	FF	FF	FF	FF	FF	FF	FF	FF	NA	FF	FF	FF	FF	FF	FF	FF	FF	FF	FF	FF	NA	FF	FF	FF	FF	FF	FF	FF	FF	NA
chr12_40644311_40644322	BB	DD	BB	BB	BB	DD	BB	BB	BB	BB	DD	BB	BB	DD	DD	DD	DD	DD	DD	DD	BB	DD	DD	DD	DD	DD	DD	DD	DD	DD	DD	DD	DD	BB	BB	BB	BB	BB	BB	BB	BB	DD	DD	BB	BB	BB	BB	BB	BB
chr12_40674969_40674986	BB	NA	BB	NA	BB	DD	BB	BB	BB	BB	NA	BB	BB	NA	dn	NA	NA	DD	NA	dn	BB	NA	DD	NA	NA	DD	dn	dn	NA	NA	NA	NA	NA	BB	BB	BB	BB	BB	BB	BB	BB	NA	DD	BB	BB	BB	BB	BB	BB
chr12_40697948_40697982	FF	df	FF	FF	FF	df	FF	FF	FF	FF	df	FF	FF	fn	df	df	df	df	df	df	FF	df	df	df	DD	df	df	df	df	df	df	df	df	FF	FF	FF	FF	FF	FF	FF	FF	df	df	FF	FF	FF	FF	FF	FF
chr12_40738133_40738168	BB	DD	BB	BB	BB	DD	BB	BB	BB	BB	DD	BB	BB	DD	DD	DD	DD	DD	DD	DD	BB	DD	DD	DD	DD	DD	DD	DD	DD	DD	DD	DD	DD	BB	BB	BB	BB	BB	BB	BB	BB	DD	DD	BB	BB	BB	BB	BB	BB
chr12_40745620_40745645	BB	DD	BB	BB	BB	DD	BB	BB	BB	BB	DD	BB	BB	DD	DD	DD	DD	dn	DD	DD	BB	DD	DD	DD	DD	DD	DD	DD	DD	DD	DD	DD	DD	BB	BB	BB	BB	BB	bn	BB	BB	DD	DD	BB	BB	BB	BB	BB	BB
chr12_40756262_40756285	FF	FF	FF	FF	FF	FF	FF	FF	FF	FF	FF	FF	FF	FF	FF	FF	FF	FF	FF	FF	FF	FF	FF	FF	FF	FF	FF	FF	FF	FF	FF	FF	FF	FF	FF	FF	FF	FF	FF	FF	FF	FF	FF	FF	FF	FF	FF	FF	FF
chr12_40802704_40802729	BB	DD	BB	BB	BB	DD	BB	BB	BB	BB	DD	BB	BB	DD	DD	DD	DD	DD	DD	DD	BB	DD	DD	DD	DD	DD	DD	dn	DD	DD	DD	DD	DD	BB	BB	BB	BB	bn	BB	BB	BB	DD	DD	BB	BB	BB	BB	BB	BB
chr12_40812939_40812953	BB	DD	BB	BB	BB	DD	BB	BB	BB	BB	DD	BB	BB	DD	DD	DD	DD	DD	DD	DD	BB	DD	DD	DD	DD	DD	DD	DD	DD	DD	DD	DD	DD	BB	BB	BB	BB	BB	BB	BB	BB	DD	DD	BB	BB	BB	BB	BB	BB
chr12_40818734_40818765	BB	DD	BB	NN	BB	NA	BB	BB	BB	BB	NN	NA	NA	NA	DD	DD	DD	DD	DD	DD	NA	DD	dd	DD	dd	NA	DD	DD	DD	DD	NA	DD	DD	BB	BB	NA	BB	BB	BB	NA	NA	DD	DD	BB	BB	BB	BB	BB	NA
chr12_40833080_40833097	BB	DD	BB	BB	BB	DD	BB	BB	BB	BB	DD	BB	BB	DD	DD	DD	DD	DD	DD	DD	BB	DD	DD	DD	DD	DD	DD	DD	DD	DD	DD	DD	DD	BB	BB	BB	BB	BB	BB	BB	BB	DD	DD	BB	BB	BB	BB	BB	BB
chr12_40844381_40844404	BB	DD	BB	bn	BB	DD	BB	BB	bn	BB	DD	BB	BB	DD	DD	DD	DD	DD	DD	DD	BB	DD	DD	DD	DD	DD	DD	DD	DD	DD	DD	DD	DD	BB	BB	BB	BB	bn	BB	bn	bn	DD	DD	bn	BB	BB	BB	BB	bn
chr12_40869327_40869348	BB	DD	BB	BB	BB	DD	BB	BB	BB	BB	DD	BB	BB	DD	DD	DD	DD	DD	DD	DD	BB	DD	DD	DD	DD	DD	DD	DD	DD	DD	DD	DD	DD	BB	BB	BB	BB	BB	BB	BB	BB	DD	DD	BB	BB	BB	BB	BB	BB
chr12_40879320_40879335	BB	DD	BB	BB	BB	DD	BB	BB	BB	BB	DD	BB	BB	DD	DD	DD	DD	DD	DD	DD	BB	DD	DD	DD	DD	DD	DD	DD	DD	DD	DD	DD	DD	BB	BB	BB	BB	BB	BB	BB	BB	DD	DD	BB	BB	BB	BB	BB	BB
chr12_40993409_40993428	NA	FF	FF	NA	FF	NA	FF	FF	FF	FF	NA	FF	FF	FF	NA	FF	FF	NA	FF	FF	FF	FF	FF	FF	FF	NA	FF	FF	NA	NA	FF	FF	FF	FF	NA	NA	FF	FF	FF	NA	NA	FF	FF	FF	FF	FF	FF	FF	NA
chr12_41015691_41015730	BB	DD	BB	BB	NA	DD	BB	BB	BB	BB	DD	BB	BB	DD	DD	DD	DD	DD	DD	DD	BB	DD	DD	DD	DD	NA	NA	DD	DD	DD	DD	DD	DD	BB	BB	BB	BB	BB	BB	BB	BB	DD	DD	BB	BB	NA	BB	BB	BB
chr12_41051744_41051755	BB	DD	BB	BB	BB	DD	BB	BB	BB	BB	DD	BB	BB	DD	DD	DD	DD	DD	DD	DD	BB	DD	DD	DD	DD	DD	DD	DD	DD	DD	DD	DD	DD	BB	BB	BB	BB	BB	BB	BB	BB	DD	DD	BB	BB	BB	BB	BB	BB
chr12_41061806_41061841	NA	DD	NA	BB	bn	DD	NA	NA	BB	NN	DD	BB	NA	DD	DD	DD	DD	DD	DD	DD	BB	DD	DD	DD	DD	NA	DD	DD	DD	DD	DD	DD	DD	NA	NA	NA	BB	BB	NA	NA	BB	DD	DD	NA	BB	bn	BB	NA	NA
chr12_41092653_41092672	BB	DD	BB	BB	BB	DD	BB	BB	BB	BB	DD	BB	BB	DD	DD	DD	DD	DD	DD	DD	BB	DD	DD	DD	DD	DD	DD	DD	DD	DD	DD	DD	DD	BB	BB	BB	BB	BB	BB	BB	BB	DD	DD	BB	BB	BB	BB	BB	BB
chr12_41103875_41103904	BB	DD	BB	BB	BB	DD	BB	BB	BB	BB	DD	BB	BB	DD	DD	DD	DD	DD	DD	DD	BB	DD	DD	DD	DD	DD	DD	DD	DD	DD	DD	DD	DD	BB	BB	BB	BB	BB	BB	BB	BB	DD	DD	BB	BB	BB	BB	BB	BB
chr12_41113566_41113579	FF	df	FF	FF	FF	df	FF	FF	FF	FF	DD	FF	FF	df	df	df	DD	DD	df	df	FF	DD	df	df	df	df	df	df	df	DD	df	df	df	FF	FF	FF	FF	FF	FF	FF	FF	df	df	FF	FF	FF	FF	FF	FF
chr12_41115144_41115199	NN	dd	NA	NN	NN	dd	BB	NN	NA	NN	dd	NN	NN	NA	NA	dd	dd	dd	dd	NA	NN	NA	dd	dd	dd	NA	dd	dd	dd	NA	dd	dd	dn	NA	NA	BB	BB	BB	BB	BB	NA	dd	dd	NA	DD	NA	NA	BB	BB
chr12_41221362_41221389	BB	DD	BB	BB	BB	DD	BB	BB	BB	BB	DD	BB	BB	DD	DD	DD	DD	DD	DD	DD	BB	DD	DD	DD	DD	DD	DD	DD	DD	DD	DD	DD	DD	BB	BB	BB	BB	BB	BB	BB	BB	DD	DD	BB	BB	BB	BB	BB	BB
chr12_41221508_41221534	BB	dd	BB	BB	BB	dd	BB	BB	BB	BB	DD	BB	BB	DD	DD	dd	dd	dd	DD	dd	BB	dd	dd	dd	DD	dd	DD	dd	dd	dd	dd	dd	dd	BB	BB	BB	BB	BB	BB	BB	BB	dd	dd	BB	BB	BB	BB	BB	BB
chr12_41227221_41227264	BB	DD	BB	BB	BB	DD	BB	BB	BB	BB	DD	BB	BB	DD	DD	DD	DD	DD	DD	DD	BB	DD	DD	DD	DD	DD	DD	DD	DD	DD	DD	DD	DD	NN	NN	BB	BB	BB	BB	BB	BB	DD	DD	BB	BB	BB	BB	BB	BB
chr12_41234730_41234769	BB	DD	BB	BB	BB	DD	BB	BB	BB	BB	DD	BB	BB	DD	DD	DD	DD	DD	DD	DD	BB	DD	DD	DD	DD	DD	DD	DD	DD	DD	DD	DD	DD	BB	BB	BB	BB	BB	BB	BB	BB	DD	DD	BB	BB	BB	BB	BB	BB
chr12_41239532_41239546	BB	DD	BB	BB	BB	DD	BB	BB	BB	BB	DD	BB	BB	DD	DD	DD	DD	DD	DD	DD	BB	DD	DD	DD	DD	DD	DD	DD	DD	DD	DD	DD	DD	BB	BB	BB	BB	BB	BB	BB	BB	DD	DD	BB	BB	BB	BB	BB	BB
chr12_41301341_41301380	BB	DD	BB	BB	BB	DD	BB	BB	BB	BB	DD	BB	BB	DD	DD	DD	DD	DD	DD	DD	BB	DD	DD	DD	DD	DD	DD	DD	DD	DD	DD	DD	DD	BB	BB	BB	BB	BB	BB	BB	BB	DD	DD	BB	BB	BB	BB	BB	BB
chr12_41326445_41326484	BB	DD	BB	bn	BB	DD	BB	BB	BB	BB	DD	BB	BB	DD	DD	DD	DD	DD	DD	DD	BB	bd	DD	DD	DD	DD	DD	DD	DD	DD	DD	DD	DD	BB	BB	BB	BB	BB	BB	BB	BB	DD	DD	BB	BB	BB	BB	BB	BB
chr12_41328274_41328285	BB	DD	BB	BB	BB	DD	BB	BB	BB	BB	DD	BB	BB	DD	DD	DD	DD	DD	DD	DD	BB	DD	DD	DD	DD	DD	DD	DD	DD	DD	DD	DD	DD	BB	BB	BB	BB	BB	BB	BB	BB	DD	DD	BB	BB	BB	BB	BB	BB
chr12_41362075_41362098	BB	DD	BB	BB	BB	DD	BB	BB	BB	BB	DD	BB	BB	DD	DD	DD	DD	DD	DD	DD	BB	DD	DD	DD	DD	DD	DD	DD	DD	DD	DD	DD	DD	BB	BB	BB	BB	BB	BB	BB	BB	DD	DD	BB	BB	BB	BB	BB	BB
chr12_41396507_41396526	BB	DD	BB	BB	BB	DD	BB	BB	BB	BB	DD	BB	BB	DD	DD	DD	DD	DD	DD	DD	BB	DD	DD	DD	DD	DD	DD	DD	DD	DD	DD	DD	DD	BB	BB	BB	BB	BB	BB	BB	BB	DD	DD	BB	BB	BB	BB	BB	BB
chr12_41402404_41402423	BB	DD	BB	BB	BB	DD	BB	BB	BB	BB	DD	BB	BB	DD	DD	DD	DD	DD	DD	DD	BB	DD	DD	DD	DD	DD	DD	DD	DD	DD	DD	DD	DD	BB	BB	BB	BB	BB	BB	BB	BB	DD	DD	BB	BB	BB	BB	BB	BB
chr12_41412541_41412576	BB	DD	BB	BB	BB	DD	BB	BB	BB	BB	DD	BB	BB	DD	DD	DD	DD	DD	DD	DD	BB	DD	DD	DD	DD	DD	DD	DD	DD	DD	DD	DD	DD	BB	BB	BB	BB	BB	BB	BB	BB	DD	DD	BB	BB	BB	BB	BB	BB
chr12_41461977_41462001	BB	DD	BB	BB	BB	DD	BB	BB	BB	BB	DD	BB	BB	DD	DD	DD	DD	DD	DD	DD	BB	DD	DD	DD	DD	DD	DD	DD	DD	DD	DD	DD	DD	BB	BB	BB	BB	BB	BB	BB	BB	DD	DD	BB	BB	BB	BB	BB	BB
chr12_41496697_41496729	BB	DD	BB	BB	BB	DD	BB	BB	BB	BB	DD	BB	BB	DD	DD	DD	DD	DD	DD	DD	BB	DD	DD	DD	DD	DD	DD	DD	DD	DD	DD	DD	DD	BB	BB	BB	BB	BB	BB	BB	BB	DD	BB	BB	BB	BB	BB	BB	BB
chr12_41498469_41498492	BB	DD	BB	BB	BB	DD	BB	BB	BB	BB	DD	BB	BB	DD	DD	DD	DD	DD	DD	DD	BB	DD	DD	DD	DD	DD	DD	DD	DD	DD	DD	DD	DD	BB	BB	BB	BB	BB	BB	BB	BB	DD	DD	BB	BB	BB	BB	BB	BB
chr12_41671716_41671727	BB	DD	BB	BB	BB	DD	BB	BB	BB	BB	DD	BB	BB	DD	DD	DD	DD	DD	DD	DD	BB	DD	DD	DD	DD	DD	DD	DD	DD	DD	DD	DD	DD	BB	BB	BB	BB	BB	BB	BB	BB	DD	DD	BB	BB	BB	BB	BB	BB
chr12_41685244_41685283	BB	DD	BB	BB	BB	DD	BB	BB	BB	BB	DD	BB	bn	DD	DD	DD	DD	DD	DD	DD	BB	DD	DD	DD	DD	DD	DD	DD	DD	DD	DD	DD	DD	BB	BB	BB	BB	BB	BB	BB	BB	DD	DD	BB	BB	BB	BB	BB	BB
chr12_41787084_41787128	BB	dd	BB	BB	BB	dd	BB	BB	BB	BB	dd	BB	BB	dd	dd	dd	dd	dd	DD	dd	BB	dd	dd	dd	dd	dd	dd	dd	dd	dd	dd	dd	dd	BB	BB	BB	BB	BB	BB	BB	BB	DD	dd	BB	BB	BB	BB	BB	BB
chr12_41823885_41823905	BB	DD	BB	BB	BB	DD	BB	BB	BB	BB	DD	BB	BB	DD	DD	DD	DD	DD	DD	DD	BB	DD	DD	DD	DD	DD	DD	DD	DD	DD	DD	DD	DD	BB	BB	BB	BB	BB	BB	BB	BB	DD	DD	BB	BB	BB	BB	BB	BB
chr12_41841298_41841315	BB	DD	BB	BB	BB	DD	BB	BB	BB	BB	DD	BB	BB	DD	DD	DD	DD	DD	DD	DD	BB	DD	DD	DD	DD	DD	DD	DD	DD	DD	DD	DD	DD	BB	BB	BB	BB	BB	BB	BB	BB	DD	DD	BB	BB	BB	BB	BB	BB
chr12_41856015_41856058	BB	DD	BB	BB	BB	DD	BB	BB	BB	BB	DD	BB	BB	DD	DD	DD	DD	DD	DD	DD	BB	DD	DD	DD	DD	DD	DD	DD	DD	DD	DD	DD	DD	BB	BB	BB	BB	BB	BB	BB	BB	DD	DD	BB	BB	BB	BB	BB	BB
chr12_41873228_41873239	BB	DD	BB	BB	BB	DD	BB	BB	BB	BB	DD	BB	BB	DD	DD	DD	DD	DD	DD	DD	BB	DD	DD	bd	DD	DD	DD	DD	DD	DD	DD	DD	DD	BB	BB	BB	BB	BB	BB	BB	BB	DD	DD	BB	BB	BB	BB	BB	BB
chr12_41880161_41880192	BB	DD	BB	BB	BB	DD	BB	BB	BB	BB	DD	BB	BB	DD	DD	DD	DD	DD	DD	DD	BB	DD	DD	DD	DD	DD	DD	DD	DD	DD	DD	DD	DD	BB	BB	BB	BB	BB	BB	BB	BB	DD	DD	BB	BB	BB	BB	BB	BB
chr12_41900210_41900245	BB	DD	BB	NA	BB	DD	BB	BB	BB	BB	DD	BB	NA	DD	DD	DD	dn	DD	DD	NA	BB	DD	DD	DD	DD	DD	DD	DD	DD	DD	DD	dn	DD	BB	BB	BB	BB	BB	BB	BB	BB	DD	DD	BB	BB	NA	NA	BB	BB
chr12_41946464_41946488	BB	DD	BB	BB	BB	DD	BB	BB	BB	BB	DD	BB	BB	DD	DD	DD	DD	DD	DD	DD	BB	DD	DD	DD	DD	DD	DD	DD	DD	DD	DD	DD	DD	BB	BB	BB	BB	BB	BB	BB	BB	DD	DD	BB	BB	BB	BB	BB	BB
chr12_41952871_41952910	BB	DD	BB	BB	BB	dn	BB	BB	BB	BB	DD	BB	BB	DD	DD	DD	DD	DD	DD	DD	BB	DD	DD	DD	DD	DD	DD	dn	DD	DD	DD	DD	DD	BB	BB	BB	BB	BB	BB	BB	BB	dn	DD	BB	BB	BB	BB	BB	BB
chr12_41969252_41969269	BB	DD	BB	BB	BB	DD	BB	BB	BB	BB	DD	BB	BB	DD	DD	DD	DD	DD	DD	DD	BB	DD	DD	DD	DD	DD	DD	DD	DD	DD	DD	DD	DD	BB	BB	BB	BB	BB	BB	BB	BB	DD	DD	BB	BB	BB	BB	BB	BB
chr12_41984495_41984514	BB	DD	BB	BB	BB	DD	BB	BB	BB	BB	DD	BB	BB	DD	DD	DD	DD	DD	DD	DD	BB	DD	DD	DD	DD	DD	DD	DD	DD	DD	DD	DD	DD	BB	BB	BB	BB	BB	BB	BB	BB	DD	DD	BB	BB	BB	BB	BB	BB
chr12_42002250_42002301	BB	DD	BB	NN	BB	NA	BB	BB	NA	BB	DD	NA	NA	DD	DD	DD	DD	DD	NA	DD	BB	DD	DD	DD	DD	DD	DD	DD	NA	NA	DD	NA	DD	BB	BB	BB	NA	BB	NA	BB	NA	DD	DD	NA	NA	BB	NA	BB	NA
chr12_42016239_42016250	BB	DD	BB	BB	BB	DD	BB	BB	BB	BB	DD	BB	BB	DD	DD	DD	DD	DD	DD	DD	BB	DD	bd	DD	DD	DD	DD	DD	DD	DD	DD	DD	DD	BB	BB	BB	BB	BB	BB	BB	BB	DD	DD	BB	BB	BB	BB	BB	BB
chr12_42079713_42079730	BB	dd	BB	BB	BB	dd	BB	BB	BB	BB	dd	BB	BB	dd	dd	dd	dd	dd	dd	dd	BB	DD	dd	dd	dd	dd	dd	DD	dn	dd	dd	dd	dd	BB	BB	BB	BB	BB	BB	BB	BB	dd	dd	BB	BB	BB	BB	BB	BB
chr12_42079730_42079753	BB	DD	BB	BB	BB	dd	BB	BB	BB	BB	DD	BB	BB	dd	dd	dd	dd	dd	dd	dd	BB	dd	dd	dd	dd	dd	dd	DD	dn	dd	dd	dd	dd	BB	BB	BB	BB	BB	BB	BB	BB	dd	dd	BB	BB	BB	bn	BB	BB
chr12_42111424_42111463	BB	DD	BB	BB	BB	DD	BB	BB	BB	BB	DD	BB	BB	DD	BB	DD	DD	DD	DD	DD	BB	DD	DD	dn	DD	DD	DD	DD	DD	DD	DD	DD	DD	BB	BB	BB	BB	BB	BB	BB	BB	DD	DD	BB	BB	BB	BB	BB	BB
chr12_42115129_42115140	BB	DD	BB	BB	BB	bd	BB	BB	BB	BB	DD	BB	BB	DD	DD	DD	DD	DD	DD	DD	BB	DD	DD	DD	DD	DD	DD	DD	DD	DD	DD	DD	bd	BB	BB	BB	BB	BB	BB	BB	BB	DD	DD	BB	BB	BB	BB	BB	BB
chr12_42115140_42115157	BB	DD	BB	BB	BB	dd	BB	BB	BB	BB	dd	BB	BB	dd	dd	DD	DD	dd	bd	dd	BB	DD	DD	dd	dd	dd	DD	DD	dd	bd	dd	dd	dd	BB	BB	BB	BB	BB	BB	BB	BB	DD	dd	BB	BB	BB	BB	BB	BB
chr12_42115225_42115254	BB	dd	BB	BB	BB	dd	BB	BB	BB	BB	dd	BB	BB	dd	dd	dd	dd	dd	dd	dd	BB	DD	dd	dd	dd	dd	dd	dd	dd	dd	dd	dd	dd	BB	BB	BB	BB	BB	BB	BB	BB	dd	dd	BB	BB	BB	BB	BB	BB
chr12_42117029_42117076	BB	DD	BB	BB	BB	DD	BB	BB	BB	BB	DD	BB	BB	DD	DD	DD	DD	DD	DD	DD	BB	DD	DD	DD	DD	DD	DD	DD	DD	DD	DD	DD	DD	BB	BB	BB	BB	BB	BB	BB	BB	DD	DD	BB	BB	BB	BB	BB	BB
chr12_42123474_42123493	BB	DD	BB	BB	BB	DD	BB	BB	BB	BB	DD	BB	BB	DD	DD	DD	DD	DD	DD	DD	BB	DD	DD	DD	DD	DD	DD	DD	DD	DD	DD	DD	DD	BB	BB	BB	BB	BB	BB	BB	BB	DD	DD	BB	BB	BB	BB	BB	BB
chr12_42142962_42142989	BB	DD	BB	BB	BB	DD	BB	BB	BB	BB	DD	BB	BB	DD	DD	DD	DD	DD	DD	DD	BB	DD	DD	DD	DD	DD	DD	DD	DD	DD	DD	DD	DD	BB	BB	BB	BB	BB	BB	BB	BB	DD	DD	BB	BB	BB	BB	BB	BB
chr12_42149087_42149106	BB	DD	BB	BB	BB	DD	BB	BB	BB	BB	DD	BB	BB	DD	DD	DD	DD	DD	DD	DD	BB	DD	DD	DD	DD	DD	DD	DD	DD	DD	DD	DD	DD	BB	BB	BB	BB	BB	BB	BB	BB	DD	DD	BB	BB	BB	BB	BB	BB
chr12_42154142_42154153	BB	DD	BB	BB	BB	dn	BB	BB	BB	BB	DD	BB	BB	DD	DD	DD	DD	DD	DD	DD	BB	DD	DD	DD	DD	DD	DD	DD	DD	DD	DD	DD	DD	BB	BB	BB	BB	BB	BB	BB	BB	DD	DD	BB	BB	BB	BB	BB	BB
chr12_42159761_42159776	BB	DD	BB	BB	BB	DD	BB	BB	BB	BB	DD	BB	BB	DD	DD	DD	DD	DD	DD	DD	BB	DD	DD	DD	DD	DD	DD	DD	DD	DD	DD	DD	DD	BB	BB	BB	BB	BB	BB	BB	BB	DD	DD	BB	BB	BB	BB	BB	BB
chr12_42178644_42178663	BB	DD	BB	BB	BB	DD	BB	BB	BB	BB	DD	BB	BB	DD	DD	DD	DD	DD	DD	DD	BB	DD	DD	DD	DD	DD	DD	DD	DD	DD	DD	DD	DD	BB	BB	BB	BB	BB	BB	BB	BB	DD	DD	BB	BB	BB	BB	BB	BB
chr12_42191453_42191487	BB	DD	BB	BB	BB	DD	BB	BB	BB	BB	NA	BB	BB	DD	NA	DD	DD	DD	DD	DD	BB	DD	DD	DD	DD	DD	NA	DD	DD	DD	DD	DD	NN	BB	BB	BB	BB	BB	BB	BB	BB	DD	DD	BB	BB	BB	BB	BB	BB
chr12_42208083_42208108	BB	DD	BB	BB	BB	DD	BB	BB	BB	BB	DD	BB	BB	DD	DD	DD	DD	DD	DD	DD	BB	DD	DD	DD	DD	DD	DD	DD	DD	DD	DD	DD	DD	BB	BB	BB	BB	BB	BB	BB	BB	DD	DD	BB	bn	BB	BB	BB	BB
chr12_42219670_42219725	BB	DD	BB	BB	BB	DD	BB	BB	BB	BB	DD	BB	BB	DD	DD	DD	DD	DD	DD	DD	BB	DD	DD	DD	DD	DD	DD	DD	DD	DD	DD	DD	DD	BB	BB	BB	BB	BB	BB	BB	BB	DD	DD	BB	BB	BB	BB	bn	BB
chr12_42220472_42220499	BB	DD	BB	BB	BB	DD	BB	BB	BB	BB	DD	BB	BB	DD	DD	DD	DD	DD	DD	DD	BB	DD	DD	DD	DD	DD	DD	DD	DD	DD	DD	DD	DD	BB	BB	BB	BB	BB	BB	BB	BB	DD	DD	BB	BB	BB	BB	BB	BB
chr12_42260070_42260094	BB	DD	BB	BB	BB	DD	BB	BB	BB	BB	DD	BB	BB	DD	DD	DD	DD	DD	DD	DD	BB	DD	DD	DD	DD	DD	DD	DD	DD	DD	DD	DD	DD	BB	BB	BB	BB	BB	BB	BB	BB	DD	DD	BB	BB	BB	BB	BB	BB
chr12_42275457_42275504	FF	NN	NN	NN	NN	NA	NN	NN	NN	NA	FF	NN	NN	FF	FF	FF	FF	FF	FF	FF	nn	FF	FF	NN	FF	FF	FF	NA	FF	FF	FF	FF	NA	FF	NA	NA	FF	FF	FF	FF	FF	FF	FF	FF	NA	FF	NN	FF	FF
chr12_42283669_42283708	BB	DD	BB	BB	BB	NA	BB	BB	BB	BB	DD	NA	BB	NA	DD	DD	DD	NA	DD	DD	BB	DD	DD	DD	NA	NA	DD	NA	NA	DD	NN	DD	DD	BB	BB	NA	BB	NA	BB	BB	NA	DD	DD	BB	BB	BB	BB	BB	BB
chr12_42319679_42319726	bn	DD	BB	bn	BB	NA	NA	NA	BB	BB	NN	BB	BB	DD	NA	DD	NA	NA	NA	DD	BB	DD	DD	DD	DD	NA	NA	DD	DD	NA	NA	DD	NA	BB	BB	NA	NA	BB	BB	NN	BB	NN	DD	BB	BB	NA	BB	BB	NA
chr12_42376813_42376860	BB	DD	NA	NN	BB	DD	BB	BB	BB	BB	DD	BB	BB	DD	DD	DD	DD	DD	DD	DD	NA	NA	NA	DD	DD	DD	NN	DD	DD	DD	DD	DD	DD	BB	BB	BB	BB	NA	NA	NA	NA	DD	DD	BB	BB	NA	BB	BB	BB
chr12_42582334_42582373	BB	DD	BB	BB	BB	DD	BB	BB	BB	NA	DD	BB	NN	DD	DD	DD	DD	NA	DD	DD	BB	DD	DD	DD	NA	NA	NA	DD	NA	NA	NA	NA	DD	BB	BB	NA	BB	BB	BB	BB	NA	DD	DD	NN	BB	BB	NA	DD	BB
chr12_42614297_42614310	BB	DD	BB	BB	BB	DD	BB	BB	BB	BB	DD	BB	BB	DD	DD	DD	DD	DD	DD	bd	BB	DD	DD	DD	DD	DD	DD	DD	DD	DD	DD	DD	DD	BB	BB	BB	BB	BB	BB	BB	BB	DD	DD	BB	BB	BB	BB	DD	BB
chr12_42643434_42643463	BB	DD	BB	BB	BB	DD	BB	BB	BB	BB	DD	BB	BB	DD	DD	DD	DD	DD	DD	DD	BB	DD	DD	DD	DD	DD	DD	DD	DD	DD	DD	DD	DD	BB	BB	BB	BB	BB	BB	BB	BB	DD	DD	BB	BB	BB	BB	DD	BB
chr12_42647399_42647430	FF	df	FF	FF	FF	df	FF	FF	FF	FF	df	FF	FF	df	df	df	df	df	df	df	FF	df	df	df	df	df	df	df	DD	df	df	df	df	FF	FF	FF	FF	FF	FF	FF	FF	df	df	FF	FF	FF	FF	df	FF
chr12_42659656_42659679	BB	DD	BB	BB	BB	DD	BB	BB	BB	BB	DD	BB	BB	DD	DD	DD	DD	DD	DD	DD	BB	DD	DD	DD	DD	DD	DD	DD	DD	DD	DD	DD	DD	BB	BB	BB	BB	BB	BB	BB	BB	DD	DD	BB	BB	BB	BB	DD	BB
chr12_42707022_42707091	BB	fn	bf	bn	bf	FF	bn	bf	bf	bf	FF	bf	bn	FF	FF	FF	FF	fn	FF	FF	bf	FF	fn	fn	FF	FF	fn	FF	FF	fn	fn	fn	fn	bf	BB	bn	bn	bn	bf	bf	bn	FF	FF	bf	bf	bf	bf	FF	bf
chr12_42875810_42875843	BB	DD	BB	BB	BB	DD	BB	BB	BB	BB	DD	BB	BB	DD	DD	DD	DD	DD	DD	DD	BB	DD	DD	DD	DD	DD	DD	DD	DD	DD	DD	DD	DD	BB	BB	BB	BB	BB	BB	BB	BB	DD	dn	BB	BB	BB	BB	DD	BB
chr12_42925717_42925756	FF	df	FF	FF	FF	df	FF	FF	FF	FF	df	FF	FF	DD	df	df	DD	df	DD	df	FF	df	df	df	df	df	df	DD	df	df	df	df	DD	FF	FF	FF	FF	FF	FF	FF	FF	df	df	FF	FF	FF	FF	df	FF
chr12_42991415_42991447	BB	DD	BB	BB	BB	DD	BB	BB	BB	BB	DD	BB	BB	DD	DD	DD	DD	DD	DD	DD	BB	DD	DD	DD	DD	DD	DD	DD	DD	DD	DD	DD	DD	BB	BB	BB	BB	BB	BB	BB	BB	DD	DD	BB	BB	BB	BB	DD	BB
chr12_42992956_42992999	BB	NA	NA	NA	BB	DD	BB	BB	BB	BB	DD	BB	NA	DD	DD	DD	DD	NA	DD	DD	BB	DD	DD	DD	DD	NA	DD	DD	DD	DD	DD	DD	DD	BB	BB	NN	BB	BB	BB	BB	NA	DD	DD	BB	NA	NA	NA	dn	NA
chr12_43030147_43030174	BB	DD	NA	BB	NA	DD	BB	BB	BB	BB	DD	BB	BB	DD	DD	DD	NA	NA	DD	DD	BB	DD	NA	NA	DD	DD	DD	DD	DD	NN	DD	DD	DD	bn	BB	BB	BB	NA	bd	BB	BB	NA	DD	BB	BB	NA	BB	dn	NA
chr12_43089952_43089973	BB	DD	BB	BB	BB	DD	BB	BB	BB	BB	DD	BB	BB	DD	dn	DD	DD	DD	DD	DD	BB	DD	DD	DD	DD	DD	DD	DD	DD	DD	DD	DD	DD	BB	BB	BB	bn	BB	BB	BB	BB	DD	DD	BB	BB	BB	BB	DD	BB
chr12_43110202_43110237	BB	DD	BB	BB	BB	DD	BB	BB	BB	BB	DD	BB	BB	DD	DD	DD	DD	DD	DD	DD	BB	DD	DD	DD	DD	DD	DD	DD	DD	DD	DD	DD	DD	BB	BB	BB	BB	BB	BB	BB	BB	DD	DD	BB	BB	BB	BB	DD	BB
chr12_43138174_43138189	BB	dd	BB	BB	BB	dd	BB	BB	BB	BB	DD	BB	BB	dd	dd	dd	dd	dd	dd	dd	BB	dd	dd	dd	dd	dd	DD	dd	dd	dd	dd	dd	dd	BB	BB	BB	BB	BB	BB	BB	BB	DD	dd	BB	BB	BB	BB	dd	BB
chr12_43152679_43152690	BB	DD	BB	BB	BB	bd	BB	BB	BB	BB	DD	BB	BB	DD	DD	DD	DD	DD	DD	DD	BB	bd	DD	DD	bd	bd	DD	bd	DD	DD	DD	bd	DD	BB	BB	BB	BB	BB	BB	BB	BB	DD	DD	BB	BB	BB	BB	DD	BB
chr12_43152693_43152724	BB	DD	BB	BB	BB	DD	BB	BB	BB	BB	DD	BB	BB	DD	DD	DD	DD	DD	DD	DD	BB	DD	DD	DD	DD	DD	DD	DD	DD	DD	DD	DD	DD	BB	BB	BB	BB	BB	BB	BB	BB	DD	DD	BB	BB	BB	BB	DD	BB
chr12_43209604_43209623	BB	DD	BB	BB	BB	DD	BB	BB	BB	BB	DD	BB	BB	DD	DD	DD	DD	DD	DD	DD	BB	DD	DD	DD	DD	DD	DD	DD	DD	DD	DD	DD	DD	BB	BB	BB	BB	BB	BB	BB	BB	DD	DD	BB	BB	BB	BB	DD	BB
chr12_43213978_43213995	BB	DD	NN	BB	BB	DD	BB	NA	BB	BB	bd	BB	BB	DD	DD	DD	DD	DD	DD	DD	NA	DD	DD	NA	DD	NA	DD	DD	DD	DD	DD	NA	DD	BB	BB	BB	BB	BB	BB	BB	BB	DD	DD	BB	BB	BB	BB	DD	NA
chr12_43232958_43233005	BB	NA	BB	bn	NA	NN	BB	BB	BB	BB	DD	BB	BB	NA	DD	NN	DD	DD	DD	DD	BB	DD	DD	DD	DD	NA	DD	DD	DD	DD	DD	DD	NA	BB	BB	BB	BB	BB	BB	BB	BB	DD	NN	BB	BB	BB	BB	DD	BB
chr12_43248330_43248350	BB	DD	BB	BB	BB	DD	BB	BB	BB	BB	DD	BB	BB	DD	DD	DD	DD	DD	DD	DD	BB	DD	DD	DD	DD	DD	DD	DD	DD	DD	DD	DD	DD	BB	BB	BB	BB	BB	BB	BB	BB	DD	DD	BB	BB	BB	BB	DD	BB
chr12_43249664_43249675	BB	DD	BB	BB	BB	DD	BB	BB	BB	BB	DD	BB	BB	DD	DD	DD	DD	DD	DD	DD	BB	DD	DD	DD	DD	DD	DD	DD	DD	DD	DD	DD	DD	BB	BB	BB	BB	BB	BB	BB	BB	DD	DD	BB	BB	BB	BB	DD	BB
chr12_43253790_43253814	BB	DD	BB	BB	BB	DD	BB	BB	BB	BB	DD	BB	BB	DD	DD	DD	DD	DD	DD	DD	BB	DD	DD	DD	DD	DD	DD	DD	DD	DD	DD	DD	DD	BB	BB	BB	BB	BB	BB	BB	BB	DD	DD	BB	BB	BB	BB	DD	BB
chr12_43258896_43258939	NA	DD	bn	BB	BB	DD	BB	BB	BB	NN	DD	BB	BB	DD	DD	DD	DD	DD	DD	DD	BB	NA	DD	DD	DD	DD	DD	DD	DD	DD	DD	NA	NN	NA	BB	BB	BB	NA	BB	BB	NA	NA	DD	BB	BB	BB	BB	DD	BB
chr12_43285014_43285038	BB	DD	BB	BB	BB	DD	BB	BB	BB	BB	DD	BB	BB	DD	DD	DD	DD	DD	DD	DD	BB	DD	DD	DD	DD	DD	DD	DD	DD	DD	DD	DD	DD	BB	BB	BB	BB	BB	BB	BB	BB	DD	DD	BB	BB	BB	BB	DD	BB
chr12_43314877_43314894	BB	DD	BB	BB	BB	DD	BB	BB	BB	BB	DD	BB	BB	DD	DD	DD	DD	DD	DD	DD	BB	DD	DD	DD	DD	DD	DD	DD	DD	DD	DD	DD	DD	BB	BB	BB	BB	BB	BB	BB	BB	DD	DD	BB	BB	BB	BB	DD	BB
chr12_43331357_43331372	BB	DD	BB	BB	BB	DD	BB	BB	BB	BB	DD	BB	BB	DD	DD	DD	DD	DD	DD	DD	BB	DD	DD	DD	DD	DD	DD	DD	DD	DD	DD	DD	DD	BB	BB	BB	BB	BB	BB	BB	BB	DD	DD	BB	BB	BB	BB	DD	BB
chr12_43332363_43332394	BB	DD	BB	BB	BB	DD	BB	BB	BB	BB	DD	BB	BB	DD	DD	DD	DD	DD	DD	DD	BB	DD	DD	DD	DD	DD	DD	DD	DD	DD	DD	DD	DD	BB	BB	BB	BB	BB	BB	BB	BB	DD	DD	BB	BB	BB	BB	DD	BB
chr12_43416790_43416805	FF	FF	FF	FF	NA	FF	FF	FF	FF	NA	NN	NA	FF	FF	FF	FF	FF	NA	FF	FF	NA	NA	FF	FF	FF	FF	FF	FF	FF	FF	FF	NA	FF	FF	FF	FF	FF	FF	FF	NA	FF	FF	NA	FF	FF	FF	FF	NA	FF
chr12_43447045_43447074	BB	NA	BB	NA	BB	DD	BB	BB	BB	BB	DD	BB	BB	DD	DD	DD	DD	DD	NN	DD	BB	DD	DD	DD	DD	DD	DD	DD	DD	dn	DD	DD	DD	BB	BB	BB	BB	BB	BB	BB	BB	DD	DD	BB	BB	BB	BB	DD	BB
chr12_43453091_43453105	BB	DD	BB	BB	BB	DD	BB	BB	BB	BB	DD	BB	BB	DD	DD	DD	DD	DD	DD	DD	BB	DD	DD	DD	DD	DD	DD	DD	DD	DD	DD	DD	DD	BB	BB	BB	BB	BB	BB	BB	BB	DD	DD	BB	BB	BB	BB	DD	BB
chr12_43473413_43473448	BB	DD	BB	BB	BB	DD	BB	BB	BB	BB	DD	BB	BB	DD	DD	DD	DD	DD	DD	DD	BB	DD	DD	DD	DD	DD	DD	DD	DD	DD	DD	DD	DD	BB	BB	BB	BB	BB	BB	BB	BB	DD	DD	BB	BB	BB	BB	DD	BB
chr12_43477520_43477549	BB	DD	BB	BB	BB	DD	BB	BB	BB	BB	DD	BB	BB	DD	DD	DD	DD	DD	DD	DD	BB	DD	DD	DD	DD	DD	DD	DD	DD	DD	DD	DD	DD	BB	BB	BB	BB	BB	BB	BB	BB	DD	DD	BB	BB	BB	BB	DD	BB
chr12_43515107_43515128	BB	DD	BB	BB	BB	DD	BB	BB	BB	BB	DD	BB	BB	DD	DD	DD	DD	DD	DD	DD	BB	DD	DD	DD	DD	DD	DD	DD	DD	DD	DD	DD	DD	BB	BB	BB	BB	BB	BB	BB	BB	DD	DD	BB	BB	bn	BB	DD	BB
chr12_43608617_43608668	NN	DD	NA	NA	NA	NA	BB	BB	BB	NN	DD	BB	BB	DD	NN	DD	DD	DD	DD	DD	BB	NN	NN	BB	DD	NA	DD	NA	DD	DD	NA	DD	DD	BB	BB	NN	BB	BB	NA	NA	NA	DD	NA	BB	BB	BB	BB	DD	BB
chr12_43644244_43644267	BB	DD	BB	BB	BB	DD	BB	BB	BB	BB	DD	BB	BB	DD	DD	DD	DD	DD	DD	NN	BB	DD	DD	DD	DD	DD	DD	DD	DD	DD	DD	DD	DD	BB	BB	BB	BB	BB	BB	BB	BB	DD	DD	BB	BB	BB	BB	DD	BB
chr12_43646632_43646663	NN	DD	BB	BB	BB	DD	BB	BB	BB	BB	DD	BB	BB	DD	DD	DD	DD	DD	DD	DD	BB	DD	DD	DD	DD	DD	DD	DD	DD	DD	DD	DD	DD	BB	BB	BB	BB	BB	BB	BB	BB	DD	DD	BB	BB	NA	BB	DD	BB
chr12_43701757_43701786	BB	dd	BB	BB	BB	DD	BB	BB	BB	BB	dn	BB	BB	dd	dd	dd	DD	dn	dn	dd	bn	dd	dd	dd	dd	dd	dd	dd	dd	dd	dd	dd	dd	BB	BB	BB	BB	BB	BB	BB	BB	dd	dd	BB	BB	BB	BB	dd	BB
chr12_43757128_43757139	BB	DD	BB	BB	BB	DD	BB	BB	BB	BB	DD	BB	BB	DD	DD	DD	DD	DD	DD	DD	BB	DD	DD	DD	DD	DD	DD	DD	DD	DD	DD	DD	DD	BB	BB	BB	BB	BB	BB	BB	BB	DD	DD	BB	BB	BB	BB	DD	BB
chr12_43766744_43766757	BB	DD	BB	BB	BB	DD	BB	BB	BB	BB	DD	BB	BB	DD	DD	DD	DD	DD	DD	DD	BB	DD	DD	DD	DD	DD	DD	DD	DD	DD	DD	DD	DD	BB	BB	BB	BB	BB	BB	BB	BB	DD	DD	BB	BB	BB	BB	DD	BB
chr12_43774255_43774272	BB	DD	BB	BB	BB	DD	BB	BB	BB	BB	DD	BB	BB	DD	DD	DD	DD	DD	DD	DD	BB	DD	DD	DD	DD	DD	DD	DD	DD	DD	DD	DD	DD	BB	BB	BB	BB	BB	BB	BB	BB	DD	DD	BB	BB	BB	BB	DD	BB
chr12_43780456_43780473	BB	DD	BB	BB	BB	DD	BB	BB	BB	BB	DD	BB	BB	DD	DD	DD	DD	DD	DD	DD	BB	DD	DD	DD	DD	DD	DD	DD	DD	DD	DD	DD	DD	BB	BB	BB	BB	BB	BB	BB	BB	DD	DD	BB	BB	BB	BB	DD	BB
chr12_43869428_43869472	BB	DD	NA	BB	BB	DD	BB	BB	BB	BB	DD	BB	BB	DD	DD	DD	DD	DD	DD	DD	BB	DD	DD	DD	DD	DD	DD	DD	DD	DD	DD	NA	DD	BB	BB	BB	BB	NA	BB	BB	BB	DD	DD	BB	BB	NA	BB	DD	BB
chr12_43872564_43872611	BB	DD	BB	BB	BB	DD	BB	BB	BB	BB	DD	BB	BB	DD	DD	DD	DD	DD	DD	DD	BB	DD	dn	DD	DD	DD	DD	DD	DD	DD	DD	DD	DD	BB	BB	BB	BB	BB	BB	BB	BB	DD	DD	BB	BB	BB	BB	DD	BB
chr12_43905190_43905205	BB	DD	BB	BB	BB	DD	BB	BB	BB	BB	DD	BB	BB	DD	DD	DD	DD	DD	DD	DD	BB	DD	DD	DD	DD	DD	DD	DD	DD	DD	DD	DD	DD	BB	BB	BB	BB	BB	BB	BB	BB	DD	DD	BB	BB	BB	BB	DD	BB
chr12_43916877_43916898	FF	NA	FF	FF	NA	FF	FF	FF	NA	NA	FF	FF	NA	FF	NN	FF	FF	FF	FF	FF	FF	FF	NA	FF	FF	NA	FF	FF	NA	FF	FF	FF	FF	FF	FF	FF	FF	FF	NA	FF	NA	FF	FF	NA	FF	FF	FF	FF	FF
chr12_43982188_43982227	FF	FF	FF	FF	FF	FF	FF	FF	FF	FF	FF	FF	FF	FF	FF	FF	FF	NA	FF	FF	FF	FF	FF	FF	FF	FF	FF	FF	FF	FF	FF	FF	FF	FF	NN	FF	FF	FF	FF	FF	FF	FF	FF	FF	FF	FF	FF	FF	FF
chr12_44024808_44024831	BB	DD	BB	BB	BB	DD	BB	BB	BB	BB	DD	BB	BB	DD	DD	DD	DD	DD	DD	DD	BB	DD	DD	DD	DD	DD	DD	DD	DD	DD	DD	DD	DD	BB	BB	BB	BB	BB	BB	BB	BB	DD	DD	BB	BB	BB	BB	DD	BB
chr12_44076706_44076735	UU	DD	UU	UU	UU	DD	UU	UU	UU	UU	DD	UU	UU	DD	DD	DD	DD	DD	DD	DD	UU	DD	UU	DD	DD	DD	DD	DD	DD	DD	DD	DD	DD	UU	DD	UU	UU	UU	NA	UU	UU	DD	DD	UU	UU	UU	NA	du	UU
chr12_44178073_44178111	BB	DD	BB	BB	BB	DD	BB	BB	BB	BB	bd	BB	BB	DD	DD	DD	DD	DD	DD	DD	BB	DD	DD	DD	DD	DD	DD	DD	DD	DD	DD	DD	DD	BB	BB	BB	BB	BB	BB	BB	BB	DD	DD	BB	BB	BB	BB	DD	BB
chr12_44194017_44194046	BB	DD	BB	BB	BB	DD	BB	BB	BB	BB	DD	BB	BB	DD	DD	DD	DD	DD	DD	DD	BB	DD	DD	DD	DD	DD	DD	DD	DD	DD	DD	DD	DD	BB	BB	BB	BB	BB	bn	BB	BB	DD	DD	BB	BB	BB	BB	DD	BB
chr12_44197099_44197138	BB	DD	BB	bb	BB	DD	bb	bb	BB	BB	DD	BB	BB	DD	DD	DD	DD	DD	DD	DD	bb	DD	DD	DD	DD	DD	DD	DD	DD	DD	DD	DD	DD	bb	bb	bb	BB	bb	BB	bb	bb	DD	DD	bb	BB	bn	bb	DD	bb
chr12_44244795_44244854	BB	DD	BB	BB	BB	DD	BB	BB	BB	BB	DD	BB	BB	DD	DD	DD	DD	DD	DD	DD	BB	DD	DD	DD	DD	DD	DD	DD	DD	DD	DD	DD	DD	BB	BB	BB	BB	BB	BB	BB	BB	DD	DD	BB	BB	BB	BB	DD	bd
chr12_44274913_44274930	BB	DD	BB	BB	BB	DD	BB	BB	BB	BB	DD	BB	BB	DD	DD	DD	DD	DD	DD	DD	BB	DD	DD	DD	DD	DD	DD	DD	DD	DD	DD	DD	DD	BB	BB	BB	BB	BB	BB	BB	BB	DD	DD	BB	BB	BB	BB	DD	BB
chr12_44275633_44275644	BB	DD	BB	BB	BB	DD	BB	BB	BB	BB	DD	BB	BB	DD	DD	DD	DD	DD	DD	DD	BB	DD	DD	DD	DD	DD	DD	DD	DD	DD	DD	DD	DD	BB	BB	BB	BB	BB	BB	BB	BB	DD	DD	BB	BB	BB	BB	DD	BB
chr12_44276034_44276060	BB	DD	BB	BB	BB	DD	BB	BB	BB	BB	DD	BB	BB	DD	DD	DD	DD	DD	DD	DD	BB	DD	DD	DD	DD	DD	DD	DD	DD	DD	DD	DD	DD	BB	BB	BB	BB	BB	BB	BB	BB	DD	DD	BB	BB	BB	BB	DD	BB
chr12_44334280_44334303	FF	df	FF	FF	FF	df	FF	FF	FF	FF	df	FF	FF	df	df	df	df	df	df	df	FF	df	df	df	df	df	df	df	df	df	df	df	df	FF	FF	FF	FF	FF	FF	FF	FF	df	df	FF	FF	FF	FF	df	FF
chr12_44334305_44334336	BB	DD	BB	BB	BB	DD	BB	BB	BB	BB	DD	BB	BB	DD	DD	DD	DD	DD	DD	DD	BB	DD	DD	DD	DD	DD	DD	DD	DD	DD	DD	DD	DD	BB	BB	BB	BB	BB	BB	BB	BB	DD	DD	BB	BB	BB	BB	DD	BB
chr12_44348527_44348544	BB	DD	BB	BB	BB	DD	BB	BB	BB	BB	DD	BB	BB	DD	DD	DD	DD	DD	DD	DD	BB	DD	DD	DD	DD	DD	DD	DD	DD	DD	DD	DD	DD	BB	BB	BB	BB	BB	BB	BB	BB	DD	DD	BB	BB	BB	BB	DD	BB
chr12_44357390_44357407	BB	DD	BB	BB	BB	DD	BB	BB	BB	BB	DD	BB	BB	DD	DD	DD	DD	DD	DD	DD	BB	DD	DD	DD	DD	DD	DD	DD	DD	DD	DD	DD	DD	BB	BB	BB	BB	BB	BB	BB	BB	DD	DD	BB	BB	BB	BB	DD	BB
chr12_44370031_44370066	BB	DD	BB	BB	BB	DD	BB	BB	BB	BB	DD	BB	BB	DD	DD	DD	DD	DD	DD	DD	BB	DD	DD	DD	DD	DD	DD	DD	DD	DD	DD	DD	DD	BB	BB	BB	BB	BB	BB	BB	BB	DD	DD	BB	BB	BB	BB	DD	BB
chr12_44405130_44405177	BB	NA	BB	BB	BB	DD	BB	BB	BB	BB	DD	BB	BB	DD	NA	DD	DD	NA	DD	DD	BB	DD	DD	NA	NA	NA	DD	DD	NA	NA	DD	DD	DD	BB	NA	BB	NN	BB	BB	BB	BB	DD	NA	BB	BB	BB	BB	DD	BB
chr12_44429297_44429316	BB	DD	BB	BB	BB	DD	BB	BB	BB	BB	DD	BB	BB	DD	DD	DD	DD	DD	DD	DD	BB	DD	DD	DD	DD	DD	DD	DD	DD	DD	DD	DD	DD	BB	BB	BB	BB	BB	BB	BB	BB	DD	DD	BB	BB	BB	BB	DD	BB
chr12_44433536_44433555	BB	DD	BB	BB	BB	DD	BB	BB	BB	BB	DD	BB	BB	DD	DD	DD	DD	DD	DD	DD	BB	DD	DD	DD	DD	DD	DD	DD	DD	DD	DD	DD	DD	BB	BB	BB	BB	BB	BB	BB	BB	DD	DD	BB	BB	BB	BB	DD	BB
chr12_44436884_44436907	BB	DD	BB	BB	BB	DD	BB	BB	BB	BB	DD	BB	BB	DD	DD	DD	DD	DD	DD	DD	BB	DD	DD	DD	DD	DD	DD	DD	DD	DD	DD	DD	DD	BB	BB	BB	BB	BB	BB	BB	BB	DD	DD	BB	BB	BB	BB	DD	BB
chr12_44455349_44455372	BB	DD	BB	BB	BB	DD	BB	BB	BB	BB	DD	BB	BB	DD	DD	DD	DD	DD	DD	DD	BB	DD	DD	DD	DD	DD	DD	DD	DD	DD	DD	DD	DD	BB	BB	BB	BB	BB	BB	BB	BB	DD	DD	BB	BB	BB	BB	dn	BB
chr12_44456284_44456303	BB	DD	BB	BB	BB	DD	BB	BB	BB	BB	DD	BB	BB	DD	DD	DD	DD	DD	DD	DD	BB	DD	DD	DD	DD	DD	DD	DD	DD	DD	DD	DD	DD	BB	BB	BB	BB	BB	BB	BB	BB	DD	DD	BB	BB	BB	BB	DD	BB
chr12_44459930_44459956	BB	DD	BB	BB	BB	DD	BB	BB	BB	BB	dn	BB	BB	DD	DD	DD	DD	dn	DD	DD	BB	DD	dn	DD	dn	DD	DD	DD	DD	DD	DD	DD	DD	BB	BB	BB	BB	BB	BB	BB	BB	DD	DD	BB	BB	BB	BB	DD	BB
chr12_44460781_44460812	BB	DD	BB	BB	BB	DD	BB	BB	BB	BB	DD	BB	BB	DD	DD	DD	DD	DD	DD	DD	BB	DD	DD	DD	DD	DD	DD	DD	DD	DD	DD	DD	DD	BB	BB	BB	BB	BB	BB	BB	BB	DD	DD	BB	BB	BB	BB	DD	BB
chr12_44476190_44476207	FF	DD	FF	FF	FF	DD	FF	FF	FF	FF	df	FF	FF	DD	df	FF	df	DD	df	dn	FF	df	df	df	df	DD	DD	df	df	DD	df	DD	df	FF	FF	FF	FF	FF	FF	FF	FF	df	df	FF	FF	FF	FF	DD	FF
chr12_44476207_44476218	BB	dd	BB	BB	BB	dd	BB	BB	BB	BB	dd	BB	BB	dd	dd	BB	dd	dd	dd	dd	BB	dd	dd	dd	dd	DD	dd	dd	dd	bd	dd	dd	dd	BB	BB	BB	BB	BB	BB	BB	BB	dd	dd	BB	BB	BB	BB	dd	BB
chr12_44477291_44477312	FF	FF	FF	FF	NA	FF	FF	FF	FF	FF	FF	FF	NA	NN	FF	FF	FF	FF	FF	FF	FF	FF	FF	FF	FF	FF	FF	FF	FF	FF	FF	FF	FF	FF	FF	fn	NA	FF	FF	FF	FF	FF	FF	NA	FF	FF	FF	FF	FF
chr12_44503775_44503796	BB	dd	BB	BB	BB	dd	BB	BB	BB	BB	DD	BB	BB	DD	dd	BB	dd	dd	dd	dd	bn	dn	dd	dd	dd	DD	dd	dd	dd	dd	dd	DD	dd	BB	BB	BB	BB	bn	BB	BB	BB	dd	dn	BB	BB	BB	BB	dn	BB
chr12_44533077_44533091	BB	DD	BB	BB	BB	DD	BB	BB	BB	BB	DD	BB	BB	DD	DD	BB	DD	DD	DD	DD	BB	DD	DD	DD	DD	DD	DD	DD	DD	DD	DD	DD	DD	BB	BB	BB	BB	BB	BB	BB	BB	DD	DD	BB	BB	BB	BB	DD	BB
chr12_44535373_44535384	BB	DD	BB	BB	BB	DD	BB	BB	BB	BB	DD	BB	BB	DD	DD	BB	DD	DD	DD	DD	BB	DD	DD	DD	DD	DD	DD	DD	DD	DD	DD	DD	DD	BB	BB	BB	BB	BB	BB	BB	BB	DD	DD	BB	BB	BB	BB	DD	BB
chr12_44587795_44587842	FF	FF	FF	FF	FF	NA	FF	FF	FF	FF	NA	FF	FF	NA	FF	FF	FF	FF	FF	FF	NA	FF	FF	FF	FF	NA	FF	FF	FF	FF	FF	FF	FF	FF	FF	NA	FF	FF	FF	FF	NN	FF	FF	fn	FF	FF	FF	FF	NA
chr12_44606038_44606052	BB	DD	BB	BB	BB	DD	BB	BB	BB	BB	DD	BB	BB	DD	DD	BB	DD	DD	DD	DD	BB	DD	DD	DD	DD	DD	DD	DD	DD	DD	DD	DD	DD	BB	BB	BB	BB	BB	BB	BB	BB	DD	DD	BB	BB	BB	BB	DD	BB
chr12_44606156_44606169	BB	DD	BB	BB	BB	dn	BB	bn	BB	BB	dn	BB	BB	DD	DD	BB	dn	DD	DD	DD	BB	DD	DD	DD	DD	DD	DD	DD	DD	dn	dn	DD	DD	bd	BB	BB	BB	BB	bn	BB	bd	DD	DD	BB	bn	BB	BB	DD	BB
chr12_44628366_44628383	BB	DD	BB	BB	BB	DD	BB	BB	BB	BB	DD	BB	BB	DD	DD	BB	DD	DD	DD	DD	BB	DD	DD	DD	DD	DD	DD	DD	DD	DD	DD	DD	DD	BB	BB	BB	BB	BB	BB	BB	BB	DD	DD	BB	BB	BB	BB	DD	BB
chr12_44633788_44633811	BB	DD	BB	BB	BB	DD	BB	BB	BB	BB	DD	BB	BB	DD	DD	BB	DD	DD	DD	DD	BB	DD	DD	DD	DD	DD	DD	DD	DD	DD	DD	DD	DD	BB	BB	BB	BB	BB	BB	BB	BB	dn	DD	BB	BB	BB	BB	DD	BB
chr12_44725478_44725497	BB	DD	BB	BB	BB	DD	BB	BB	BB	BB	DD	BB	BB	DD	DD	BB	DD	DD	DD	DD	BB	DD	DD	DD	DD	DD	DD	DD	DD	DD	DD	DD	DD	BB	BB	BB	BB	BB	BB	BB	BB	DD	DD	BB	BB	BB	BB	DD	BB
chr12_44742379_44742394	FF	df	FF	FF	FF	df	FF	FF	FF	FF	df	FF	FF	DD	DD	FF	df	df	DD	DD	FF	DD	DD	df	df	df	DD	DD	df	df	df	DD	DD	FF	FF	FF	FF	FF	FF	FF	FF	df	DD	FF	FF	FF	FF	df	FF
chr12_44749431_44749466	BB	DD	BB	BB	BB	DD	BB	BB	BB	BB	NN	BB	BB	DD	DD	BB	DD	DD	DD	DD	BB	DD	DD	DD	dn	DD	NA	DD	NA	DD	DD	NA	DD	BB	NA	BB	BB	BB	BB	BB	BB	DD	DD	BB	BB	BB	BB	DD	BB
chr12_44813036_44813065	BB	DD	BB	BB	BB	DD	BB	BB	BB	BB	DD	BB	BB	DD	DD	BB	DD	DD	DD	DD	BB	DD	DD	DD	DD	DD	DD	DD	DD	DD	DD	DD	DD	BB	BB	BB	BB	BB	BB	BB	BB	DD	DD	BB	BB	BB	BB	DD	BB
chr12_44855736_44855751	BB	DD	BB	BB	BB	DD	BB	BB	BB	BB	DD	BB	BB	DD	DD	BB	DD	DD	DD	DD	BB	DD	DD	DD	DD	DD	DD	DD	DD	DD	DD	DD	DD	BB	BB	BB	BB	BB	BB	BB	BB	DD	DD	BB	BB	BB	BB	DD	BB
chr12_44886037_44886063	BB	DD	BB	BB	DD	DD	BB	BB	BB	BB	DD	BB	BB	DD	DD	BB	DD	DD	DD	DD	BB	DD	DD	DD	DD	DD	DD	DD	DD	DD	DD	DD	DD	BB	BB	BB	bn	BB	BB	BB	BB	DD	DD	BB	BB	BB	BB	DD	BB
chr12_44890474_44890497	FF	df	FF	FF	df	df	FF	fn	FF	FF	df	FF	FF	df	df	FF	df	DD	df	DD	FF	DD	df	df	df	df	df	DD	df	df	df	df	df	FF	FF	FF	FF	FF	FF	FF	FF	df	df	FF	FF	FF	FF	df	FF
chr12_44910571_44910606	BB	DD	BB	BB	DD	DD	BB	BB	BB	BB	DD	BB	BB	DD	DD	BB	DD	DD	DD	DD	BB	DD	DD	DD	DD	DD	DD	DD	DD	DD	DD	DD	DD	BB	BB	BB	BB	BB	BB	BB	BB	DD	DD	BB	BB	BB	BB	DD	BB
chr12_44920630_44920651	BB	DD	BB	BB	DD	DD	BB	BB	BB	BB	DD	BB	BB	DD	DD	BB	DD	DD	DD	DD	BB	DD	DD	DD	DD	DD	DD	DD	DD	DD	DD	DD	DD	BB	BB	BB	BB	BB	BB	BB	BB	DD	DD	BB	BB	BB	BB	DD	BB
chr12_44921946_44922000	BB	DD	BB	NA	DD	DD	BB	BB	BB	BB	DD	BB	BB	NN	DD	BB	DD	DD	DD	DD	BB	DD	DD	DD	DD	NA	DD	DD	DD	DD	DD	DD	DD	BB	BB	NA	BB	BB	BB	NA	BB	DD	DD	BB	NA	BB	BB	DD	BB
chr12_45009883_45009922	FF	FF	FF	FF	NN	FF	FF	NN	FF	FF	FF	FF	FF	FF	FF	FF	FF	FF	FF	FF	FF	FF	FF	FF	NN	FF	FF	FF	FF	FF	FF	FF	FF	FF	FF	FF	NA	NN	FF	FF	FF	FF	FF	FF	NA	FF	FF	FF	NA
chr12_45069983_45070026	BB	DD	BB	NA	DD	DD	BB	BB	NA	BB	DD	BB	NA	NA	DD	bn	DD	DD	NA	NA	BB	DD	DD	DD	DD	NA	DD	DD	DD	NA	dn	DD	DD	BB	BB	BB	BB	NA	BB	BB	NA	DD	DD	BB	BB	BB	NA	DD	NA
chr12_45183082_45183145	UU	DD	UU	UU	DD	DD	UU	UU	UU	NA	DD	UU	UU	DD	DD	UU	DD	DD	DD	UU	NA	DD	DD	DD	DD	DD	DD	DD	DD	DD	DD	NA	DD	NA	NA	UU	UU	NA	uu	NA	UU	DD	DD	NA	UU	UU	UU	DD	NA
chr12_45213752_45213763	FF	df	FF	FF	df	df	FF	FF	FF	FF	df	FF	FF	DD	df	FF	df	df	df	df	FF	df	df	df	df	df	df	DD	df	df	df	FF	df	FF	FF	FF	FF	FF	FF	FF	FF	df	df	FF	FF	FF	FF	df	df
chr12_45243601_45243625	BB	DD	BB	BB	DD	DD	BB	BB	BB	BB	DD	BB	BB	DD	DD	BB	DD	DD	DD	DD	BB	DD	DD	DD	DD	DD	DD	DD	DD	DD	DD	BB	DD	BB	BB	BB	BB	BB	BB	BB	BB	DD	DD	BB	BB	BB	BB	DD	DD
chr12_45244306_45244344	BB	FF	BB	BB	FF	FF	BB	BB	bf	BB	FF	BB	bf	FF	FF	BB	FF	FF	FF	FF	BB	FF	FF	FF	FF	fn	FF	FF	FF	FF	FF	BB	FF	BB	bf	BB	BB	bf	bf	BB	bf	FF	FF	BB	bf	BB	BB	FF	FF
chr12_45268220_45268231	BB	DD	BB	BB	DD	DD	BB	BB	BB	BB	DD	BB	BB	DD	DD	BB	DD	DD	DD	DD	BB	DD	DD	DD	DD	DD	DD	DD	DD	DD	DD	BB	DD	BB	BB	BB	BB	BB	BB	BB	BB	DD	DD	BB	BB	BB	BB	DD	DD
chr12_45390152_45390191	BB	NN	BB	BB	DD	DD	BB	BB	BB	BB	DD	BB	BB	DD	DD	NA	dn	DD	DD	DD	BB	DD	DD	DD	DD	DD	DD	DD	NA	DD	DD	BB	DD	BB	BB	BB	BB	BB	BB	BB	BB	DD	DD	BB	BB	BB	BB	DD	DD
chr12_45398658_45398697	BB	DD	BB	BB	DD	DD	BB	BB	BB	BB	DD	BB	BB	DD	DD	BB	NN	DD	DD	DD	NA	DD	DD	NA	DD	NA	DD	DD	DD	DD	DD	BB	DD	BB	BB	BB	BB	BB	BB	BB	BB	DD	DD	BB	BB	NA	BB	DD	DD
chr12_45411911_45411938	BB	DD	BB	BB	DD	DD	BB	BB	BB	BB	DD	BB	BB	DD	DD	BB	DD	DD	DD	DD	BB	DD	DD	DD	DD	DD	DD	DD	DD	DD	DD	BB	DD	BB	BB	BB	BB	BB	BB	BB	BB	DD	DD	BB	BB	BB	BB	DD	DD
chr12_45501937_45501968	FF	FF	FF	FF	FF	FF	NA	NA	FF	FF	NA	FF	NA	NA	FF	FF	NN	NA	FF	FF	FF	FF	NA	NA	FF	FF	FF	FF	FF	FF	NA	NA	FF	NA	FF	FF	FF	NA	FF	FF	FF	FF	NA	NA	FF	FF	NA	FF	NA
chr12_45528838_45528877	BB	BB	BB	BB	BB	BB	BB	BB	BB	BB	BB	BB	BB	BB	BB	BB	BB	BB	BB	BB	BB	BB	BB	BB	BB	DD	DD	DD	DD	DD	DD	BB	DD	BB	BB	BB	BB	BB	BB	BB	BB	DD	DD	BB	BB	BB	BB	DD	DD
chr12_45626080_45626131	FF	FF	FF	FF	FF	FF	FF	FF	FF	fn	NA	FF	NA	NA	FF	FF	NN	FF	FF	FF	FF	FF	FF	FF	FF	FF	FF	FF	FF	FF	FF	FF	FF	FF	FF	FF	FF	FF	FF	FF	NA	NN	NA	FF	FF	fn	FF	FF	FF
chr12_45686236_45686275	BB	UU	BB	BB	NA	UU	BB	BB	BB	BB	UU	BB	BB	UU	UU	BB	UU	UU	NA	UU	BB	UU	UU	NA	UU	NA	UU	NA	UU	UU	UU	BB	UU	BB	BB	BB	BB	BB	BB	BB	BB	NA	NA	BB	BB	BB	BB	UU	NA
chr12_45709686_45709733	BB	NN	BB	BB	DD	DD	BB	BB	BB	BB	NA	BB	BB	DD	dn	BB	dn	DD	DD	DD	BB	DD	DD	DD	DD	DD	DD	DD	DD	DD	DD	BB	DD	BB	BB	BB	BB	BB	BB	BB	BB	DD	DD	BB	BB	BB	BB	DD	DD
chr12_45816799_45816838	BB	DD	BB	BB	DD	DD	NA	BB	BB	BB	DD	BB	BB	DD	DD	BB	DD	DD	DD	DD	BB	DD	NA	DD	dn	NA	NA	DD	DD	DD	NA	BB	DD	BB	BB	NA	BB	BB	BB	BB	NA	DD	DD	BB	DD	NA	NA	DD	NA
chr12_45875306_45875349	NA	FF	FF	FF	FF	FF	FF	FF	FF	FF	FF	FF	NA	NA	FF	FF	FF	FF	NA	FF	FF	FF	FF	FF	FF	NA	FF	FF	FF	NA	FF	NA	FF	FF	FF	FF	FF	FF	FF	FF	FF	FF	FF	FF	FF	NA	FF	FF	FF
chr12_46032381_46032410	BB	DD	BB	BB	NA	DD	BB	BB	BB	BB	DD	BB	BB	DD	DD	BB	DD	DD	DD	DD	BB	DD	DD	DD	DD	NA	DD	DD	DD	DD	DD	BB	DD	NN	BB	BB	BB	BB	BB	BB	BB	DD	DD	BB	NA	BB	BB	DD	DD
chr12_46095044_46095079	BB	DD	BB	BB	DD	DD	BB	BB	BB	BB	DD	BB	BB	DD	DD	BB	DD	DD	DD	DD	BB	DD	DD	DD	DD	DD	DD	DD	DD	DD	DD	BB	DD	BB	BB	BB	BB	BB	BB	BB	BB	DD	DD	BB	BB	BB	BB	DD	DD
chr12_46129363_46129394	BB	DD	BB	BB	DD	DD	BB	BB	BB	BB	DD	BB	BB	DD	DD	BB	DD	DD	DD	DD	BB	DD	DD	DD	DD	DD	DD	DD	DD	DD	DD	BB	DD	BB	BB	BB	BB	BB	BB	BB	BB	DD	DD	BB	BB	BB	BB	DD	DD
chr12_46137385_46137416	BB	dd	bn	BB	dd	dd	BB	BB	BB	BB	dd	BB	BB	dd	DD	BB	DD	dd	DD	dd	BB	dd	dd	DD	dd	dd	dd	dd	dd	dd	dd	BB	dd	BB	BB	bn	BB	BB	BB	BB	BB	dd	dd	BB	BB	BB	BB	dd	dd
chr12_46153449_46153483	BB	DD	BB	BB	DD	DD	BB	BB	BB	BB	DD	BB	BB	DD	DD	BB	DD	DD	DD	DD	BB	DD	DD	DD	DD	DD	DD	DD	DD	DD	DD	BB	DD	BB	BB	BB	BB	BB	BB	BB	BB	DD	DD	BB	BB	BB	BB	DD	DD
chr12_46169183_46169198	BB	dn	BB	BB	dd	dd	BB	BB	BB	BB	dn	BB	BB	dd	DD	BB	dd	dn	dn	dn	BB	dd	dn	dd	dd	dd	dd	dd	dd	dd	dn	BB	dd	BB	BB	BB	BB	BB	BB	BB	BB	dd	dd	BB	BB	BB	BB	dd	dd
chr12_46178458_46178485	BB	DD	BB	BB	DD	DD	BB	BB	BB	BB	DD	BB	BB	DD	DD	BB	DD	DD	DD	DD	BB	DD	DD	DD	DD	DD	DD	DD	DD	DD	DD	BB	DD	BB	BB	BB	BB	BB	BB	BB	BB	DD	DD	BB	BB	BB	BB	DD	DD
chr12_46203986_46204033	BB	DD	BB	BB	NA	DD	BB	BB	BB	NN	DD	NA	BB	DD	DD	NN	DD	DD	DD	DD	BB	DD	DD	DD	DD	DD	DD	DD	DD	DD	DD	BB	DD	BB	BB	NA	NA	BB	BB	BB	BB	DD	DD	NN	BB	BB	BB	DD	NN
chr12_46217180_46217207	BB	DD	BB	BB	DD	DD	BB	BB	BB	BB	DD	BB	BB	DD	DD	BB	DD	DD	DD	DD	BB	DD	DD	DD	DD	DD	DD	DD	DD	DD	DD	BB	DD	BB	BB	BB	BB	BB	BB	BB	BB	DD	DD	BB	BB	BB	BB	DD	DD
chr12_46217985_46217999	BB	DD	BB	BB	DD	DD	BB	BB	BB	BB	DD	BB	BB	DD	DD	BB	DD	DD	DD	DD	BB	DD	DD	DD	DD	DD	DD	DD	DD	DD	DD	BB	DD	BB	BB	BB	BB	BB	BB	BB	BB	DD	DD	BB	BB	BB	BB	DD	DD
chr12_46244200_46244217	BB	DD	BB	BB	DD	DD	BB	BB	BB	BB	DD	BB	BB	DD	DD	BB	DD	DD	DD	DD	BB	DD	DD	DD	DD	DD	DD	DD	DD	DD	DD	BB	DD	BB	BB	BB	BB	BB	BB	BB	BB	DD	DD	BB	BB	BB	BB	DD	DD
chr12_46433747_46433779	FF	NA	FF	NA	FF	FF	NN	FF	FF	FF	FF	FF	fn	FF	FF	FF	FF	FF	NA	NA	FF	FF	FF	NA	fn	NA	FF	FF	FF	FF	FF	NA	NA	FF	FF	NN	NA	FF	FF	FF	FF	FF	FF	FF	NA	FF	FF	NA	FF
chr12_46443997_46444048	NA	NA	BB	BB	NA	DD	NA	NN	NA	BB	DD	BB	BB	DD	DD	BB	DD	DD	NA	DD	BB	DD	DD	DD	DD	DD	DD	DD	DD	NA	DD	bn	DD	NA	NA	BB	BB	BB	BB	BB	BB	DD	DD	DD	NA	BB	BB	DD	DD
chr12_46475660_46475699	BB	DD	BB	BB	DD	DD	BB	BB	BB	BB	DD	BB	BB	DD	DD	BB	DD	bd	DD	DD	BB	DD	DD	DD	DD	DD	DD	DD	DD	DD	DD	BB	DD	BB	BB	BB	BB	BB	BB	BB	BB	dn	DD	DD	BB	BB	BB	DD	DD
chr12_46477240_46477279	BB	DD	BB	BB	DD	DD	BB	BB	BB	BB	DD	BB	BB	DD	DD	BB	DD	DD	DD	DD	BB	DD	DD	DD	DD	DD	DD	DD	DD	DD	DD	BB	DD	BB	BB	BB	BB	BB	BB	BB	BB	bd	DD	DD	BB	BB	BB	DD	DD
chr12_46533058_46533105	BB	dd	BB	BB	dd	dd	BB	BB	BB	BB	dd	BB	BB	dd	dd	BB	bd	dd	dd	dd	BB	dd	dd	dd	dd	bd	dd	dd	dd	dd	dd	BB	dd	BB	BB	BB	BB	BB	BB	BB	BB	dd	dd	dd	BB	BB	BB	dd	dd
chr12_46537844_46537863	BB	dd	BB	BB	DD	dd	bd	BB	BB	BB	dd	BB	BB	dd	dd	BB	DD	dd	DD	dd	BB	dd	dd	dd	dd	dd	dd	DD	dd	dd	dd	BB	dd	BB	BB	BB	BB	BB	BB	BB	BB	dd	dd	dd	BB	BB	BB	dd	dd
chr12_46551547_46551574	BB	DD	BB	BB	DD	DD	BB	BB	BB	BB	DD	BB	BB	DD	DD	BB	DD	DD	DD	DD	BB	DD	DD	DD	DD	DD	DD	DD	DD	DD	DD	BB	DD	BB	BB	BB	BB	BB	BB	BB	BB	DD	DD	DD	BB	BB	BB	DD	DD
chr12_46558825_46558848	FF	df	FF	FF	df	df	FF	FF	FF	FF	df	FF	FF	df	df	FF	df	df	df	df	FF	DD	df	df	df	df	df	df	df	df	df	FF	df	FF	FF	FF	FF	FF	FF	FF	FF	df	df	df	FF	FF	FF	df	df
chr12_46563324_46563335	BB	DD	BB	BB	DD	DD	BB	BB	BB	BB	DD	BB	BB	DD	DD	BB	DD	DD	DD	DD	BB	DD	DD	DD	DD	DD	DD	DD	DD	DD	DD	BB	DD	BB	BB	BB	BB	BB	BB	BB	bd	DD	DD	DD	BB	BB	BB	DD	DD
chr12_46586027_46586066	BB	DD	BB	BB	DD	DD	BB	BB	BB	BB	DD	BB	BB	DD	DD	BB	DD	DD	DD	DD	BB	DD	DD	DD	DD	DD	DD	DD	DD	DD	DD	BB	DD	BB	BB	BB	BB	BB	BB	BB	BB	DD	DD	DD	BB	BB	BB	DD	DD
chr12_46591040_46591078	BB	DD	BB	BB	DD	DD	BB	BB	BB	BB	DD	BB	BB	DD	DD	BB	DD	DD	DD	DD	BB	DD	DD	DD	DD	DD	DD	DD	DD	DD	DD	BB	DD	BB	BB	BB	BB	BB	BB	BB	BB	DD	DD	DD	BB	BB	BB	DD	DD
chr12_46595828_46595855	BB	DD	BB	BB	DD	DD	BB	BB	BB	BB	DD	BB	BB	DD	DD	BB	DD	DD	DD	DD	BB	DD	DD	DD	DD	DD	DD	DD	DD	DD	DD	BB	DD	BB	BB	BB	BB	BB	BB	BB	BB	DD	DD	DD	BB	BB	BB	DD	DD
chr12_46645062_46645088	BB	DD	BB	BB	DD	DD	BB	BB	BB	BB	DD	BB	BB	DD	DD	BB	DD	DD	DD	DD	BB	DD	DD	DD	DD	DD	DD	DD	DD	dn	DD	BB	DD	BB	BB	BB	BB	BB	BB	BB	BB	DD	DD	DD	BB	BB	BB	DD	DD
chr12_46649736_46649755	BB	DD	BB	BB	DD	DD	BB	BB	BB	BB	DD	BB	BB	DD	DD	BB	DD	DD	DD	DD	BB	DD	DD	DD	DD	DD	DD	DD	DD	DD	DD	BB	DD	BB	BB	BB	BB	BB	BB	BB	BB	DD	DD	DD	BB	BB	BB	DD	DD
chr12_46650781_46650820	BB	DD	NA	BB	NA	DD	BB	BB	NA	NA	DD	BB	NA	DD	DD	BB	DD	DD	NA	DD	BB	DD	DD	DD	DD	NA	DD	NA	DD	DD	DD	BB	DD	bn	BB	NA	BB	BB	BB	BB	NA	DD	DD	DD	BB	BB	BB	DD	DD
chr12_46654635_46654648	BB	DD	BB	BB	DD	DD	BB	BB	BB	BB	DD	BB	BB	DD	DD	BB	DD	DD	DD	DD	BB	DD	DD	DD	DD	DD	DD	DD	DD	DD	DD	BB	DD	BB	BB	BB	BB	BB	BB	BB	BB	DD	DD	DD	BB	BB	BB	DD	DD
chr12_46725627_46725671	BB	DD	BB	BB	DD	DD	BB	BB	BB	BB	DD	BB	BB	DD	DD	BB	DD	DD	DD	DD	BB	DD	DD	DD	DD	DD	DD	DD	DD	DD	DD	BB	DD	BB	BB	BB	BB	BB	BB	BB	BB	DD	DD	DD	BB	BB	BB	DD	DD
chr12_46746716_46746739	BB	DD	BB	BB	DD	DD	BB	BB	BB	BB	DD	BB	BB	DD	DD	BB	DD	DD	DD	DD	BB	DD	DD	DD	DD	DD	DD	DD	DD	DD	DD	BB	DD	BB	BB	BB	BB	BB	BB	BB	BB	DD	DD	DD	BB	BB	BB	DD	DD
chr12_46761927_46761954	BB	DD	BB	BB	DD	DD	BB	BB	BB	BB	DD	BB	bn	DD	DD	BB	DD	DD	DD	DD	BB	DD	DD	DD	DD	DD	DD	DD	DD	dn	DD	BB	DD	BB	BB	BB	BB	BB	BB	BB	BB	DD	DD	DD	BB	BB	BB	DD	DD
chr12_46804392_46804407	BB	DD	BB	BB	dd	dd	BB	BB	BB	BB	dd	BB	BB	dd	dd	BB	DD	dd	dd	dd	BB	dd	dd	dd	dd	dd	dd	dd	DD	dd	dd	BB	dd	BB	BB	BB	BB	BB	BB	BB	BB	dd	dd	DD	BB	BB	BB	dd	dd
chr12_46804407_46804418	BB	DD	BB	BB	DD	DD	BB	BB	BB	BB	DD	BB	BB	DD	dn	BB	bd	DD	dn	dn	BB	DD	dn	dn	DD	DD	dn	DD	dn	DD	dn	BB	DD	BB	BB	BB	BB	BB	BB	BB	BB	DD	dn	dn	BB	BB	BB	bd	DD
chr12_46834955_46834970	BB	DD	BB	BB	DD	DD	BB	BB	BB	BB	DD	BB	BB	DD	DD	BB	DD	DD	DD	DD	BB	DD	DD	DD	DD	DD	DD	DD	DD	DD	DD	BB	DD	BB	BB	DD	DD	BB	BB	BB	BB	DD	DD	DD	BB	BB	BB	DD	DD
chr12_46879832_46879847	BB	DD	BB	BB	DD	DD	BB	BB	BB	BB	DD	BB	BB	DD	DD	BB	DD	DD	DD	DD	BB	DD	DD	DD	DD	DD	DD	DD	DD	DD	DD	BB	DD	BB	BB	DD	DD	BB	BB	BB	BB	DD	DD	DD	BB	BB	BB	DD	DD
chr12_46905501_46905514	BB	DD	BB	BB	DD	DD	BB	BB	BB	BB	DD	BB	BB	DD	DD	BB	DD	DD	DD	DD	BB	DD	DD	DD	DD	DD	DD	DD	DD	DD	DD	BB	DD	BB	BB	DD	DD	BB	BB	BB	BB	DD	DD	DD	BB	BB	BB	DD	DD
chr12_46907760_46907771	BB	DD	BB	BB	DD	DD	BB	BB	BB	BB	DD	BB	BB	DD	DD	BB	DD	DD	DD	DD	BB	DD	DD	DD	DD	DD	DD	DD	DD	DD	DD	BB	DD	BB	BB	DD	DD	BB	BB	BB	BB	DD	DD	DD	BB	BB	BB	DD	DD
chr12_46921811_46921834	BB	DD	BB	BB	DD	DD	BB	BB	BB	BB	DD	BB	BB	DD	DD	BB	DD	DD	DD	DD	BB	DD	DD	DD	DD	DD	DD	DD	DD	DD	DD	BB	DD	BB	BB	DD	DD	BB	BB	BB	BB	DD	DD	DD	BB	BB	BB	DD	DD
chr12_46930758_46930784	BB	DD	BB	BB	DD	DD	BB	BB	BB	BB	DD	BB	BB	DD	DD	BB	DD	DD	DD	DD	BB	DD	DD	DD	DD	DD	DD	DD	DD	DD	DD	BB	DD	BB	BB	DD	DD	BB	BB	BB	BB	DD	DD	DD	BB	BB	BB	DD	DD
chr12_46947413_46947462	BB	DD	BB	BB	DD	DD	BB	BB	BB	BB	DD	BB	BB	DD	DD	BB	DD	DD	DD	DD	BB	DD	DD	DD	DD	DD	DD	DD	DD	DD	DD	BB	DD	BB	BB	DD	DD	BB	BB	BB	BB	DD	DD	DD	BB	BB	BB	DD	DD
chr12_46982207_46982222	BB	DD	BB	BB	DD	DD	BB	BB	BB	BB	DD	BB	BB	DD	DD	BB	DD	DD	DD	DD	BB	DD	DD	DD	DD	DD	DD	DD	DD	DD	DD	BB	DD	BB	BB	DD	DD	BB	BB	BB	BB	DD	DD	DD	BB	BB	BB	DD	DD
chr12_46986662_46986673	BB	DD	BB	BB	DD	DD	BB	BB	BB	BB	DD	BB	BB	DD	DD	BB	DD	DD	DD	DD	BB	DD	DD	DD	DD	DD	DD	DD	DD	DD	DD	BB	DD	BB	BB	DD	DD	BB	BB	BB	BB	DD	DD	DD	BB	BB	BB	DD	DD
chr12_47007394_47007429	BB	DD	BB	BB	DD	DD	BB	BB	BB	BB	DD	BB	BB	DD	DD	BB	DD	DD	DD	DD	BB	DD	DD	DD	DD	DD	DD	DD	DD	DD	DD	BB	DD	BB	BB	DD	DD	BB	BB	BB	BB	DD	DD	DD	BB	BB	BB	DD	DD
chr12_47064659_47064670	BB	DD	BB	BB	DD	DD	BB	BB	BB	BB	DD	BB	BB	DD	DD	BB	DD	DD	DD	DD	BB	DD	DD	DD	DD	DD	DD	DD	DD	DD	DD	BB	DD	BB	BB	DD	DD	BB	BB	BB	BB	DD	DD	DD	BB	BB	BB	DD	DD
chr12_47094679_47094706	BB	DD	BB	BB	DD	DD	BB	BB	BB	BB	DD	BB	BB	DD	DD	BB	DD	DD	DD	DD	BB	DD	DD	DD	DD	DD	DD	DD	DD	DD	DD	BB	DD	BB	BB	DD	DD	BB	BB	BB	BB	DD	DD	DD	BB	BB	BB	DD	DD
chr12_47100254_47100268	BB	DD	BB	BB	DD	DD	BB	BB	BB	BB	DD	BB	BB	DD	DD	BB	DD	DD	DD	DD	BB	DD	DD	DD	DD	DD	DD	DD	DD	DD	DD	BB	DD	BB	BB	DD	DD	BB	BB	BB	BB	DD	DD	DD	BB	BB	BB	DD	DD
chr12_47128434_47128487	BB	NA	NA	NA	DD	DD	BB	BB	BB	BB	DD	BB	BB	DD	DD	BB	NA	NA	dn	DD	BB	DD	NA	DD	dn	DD	NA	DD	DD	DD	DD	BB	DD	BB	BB	NA	NA	BB	BB	BB	BB	DD	NA	DD	BB	NA	NA	DD	NA
chr12_47128487_47128538	NN	DD	BB	BB	NA	DD	BB	NN	BB	NN	DD	NA	BB	DD	DD	BB	dn	DD	DD	DD	BB	DD	NA	DD	DD	DD	DD	DD	DD	DD	NA	BB	DD	BB	BB	NA	NA	BB	NA	BB	BB	DD	DD	DD	BB	BB	NA	DD	dn
chr12_47150599_47150626	BB	DD	BB	BB	DD	DD	BB	BB	BB	BB	DD	BB	BB	DD	DD	BB	DD	DD	DD	DD	BB	DD	DD	DD	DD	DD	DD	DD	DD	DD	DD	BB	DD	BB	BB	DD	DD	BB	BB	BB	BB	DD	DD	DD	BB	BB	BB	DD	DD
chr12_47171743_47171763	BB	DD	BB	BB	DD	DD	BB	BB	BB	BB	DD	BB	BB	DD	DD	BB	DD	DD	DD	DD	BB	DD	DD	DD	DD	DD	DD	DD	DD	DD	DD	BB	DD	BB	BB	DD	DD	BB	BB	BB	BB	DD	DD	DD	BB	BB	BB	DD	DD
chr12_47182291_47182318	BB	DD	BB	BB	DD	DD	BB	BB	BB	BB	DD	BB	BB	DD	DD	BB	DD	DD	DD	DD	BB	DD	DD	DD	DD	DD	DD	DD	DD	DD	DD	BB	DD	BB	BB	DD	DD	BB	BB	BB	BB	DD	DD	DD	BB	BB	bn	DD	DD
chr12_47192595_47192606	BB	DD	BB	BB	DD	DD	BB	BB	BB	BB	DD	BB	BB	DD	DD	BB	DD	DD	DD	DD	BB	DD	DD	DD	DD	DD	DD	DD	DD	DD	DD	BB	DD	BB	BB	DD	DD	BB	BB	BB	BB	DD	DD	DD	BB	BB	BB	DD	DD
chr12_47233532_47233559	BB	DD	BB	BB	DD	DD	BB	BB	BB	BB	DD	BB	BB	DD	DD	BB	DD	DD	DD	DD	BB	DD	DD	DD	DD	DD	DD	DD	DD	DD	DD	BB	DD	BB	BB	DD	DD	BB	BB	BB	BB	DD	DD	DD	BB	BB	BB	DD	DD
chr12_47256040_47256051	BB	DD	BB	BB	DD	DD	BB	BB	BB	BB	DD	BB	BB	DD	DD	BB	DD	DD	DD	DD	BB	DD	DD	DD	DD	DD	DD	DD	DD	DD	DD	BB	DD	BB	BB	DD	DD	BB	BB	BB	BB	DD	DD	DD	BB	BB	BB	DD	DD
chr12_47298882_47298905	BB	DD	BB	BB	DD	DD	BB	BB	BB	BB	DD	BB	BB	DD	DD	BB	DD	DD	DD	DD	BB	DD	DD	DD	DD	DD	DD	DD	DD	DD	DD	BB	DD	BB	BB	DD	DD	BB	BB	BB	BB	DD	DD	DD	BB	BB	BB	DD	DD
chr12_47382178_47382217	FF	FF	FF	FF	FF	FF	FF	FF	FF	FF	FF	FF	FF	FF	FF	FF	NA	FF	FF	FF	NA	FF	FF	FF	FF	FF	FF	FF	FF	FF	FF	NA	FF	FF	FF	FF	FF	FF	FF	FF	FF	FF	FF	FF	FF	FF	FF	FF	FF
chr12_47437779_47437818	FF	NA	FF	FF	FF	FF	FF	FF	FF	NA	FF	NA	FF	FF	FF	FF	FF	FF	FF	FF	FF	FF	FF	FF	NA	FF	FF	FF	fn	FF	FF	NA	FF	FF	FF	NA	FF	NA	NA	NA	NA	NA	FF	FF	NA	FF	NA	FF	FF
chr12_47564255_47564278	NA	FF	FF	FF	NA	NA	NA	FF	FF	FF	FF	FF	FF	FF	FF	NA	NA	FF	FF	FF	FF	NA	FF	FF	FF	NA	fn	NA	FF	NA	FF	FF	FF	FF	FF	NN	NA	NA	FF	NA	FF	FF	FF	FF	NA	FF	FF	FF	FF
chr12_47606313_47606347	FF	FF	FF	FF	FF	FF	FF	FF	FF	FF	FF	FF	FF	FF	FF	FF	FF	FF	FF	FF	FF	FF	FF	FF	NA	NA	FF	FF	FF	FF	FF	FF	FF	FF	NA	FF	FF	FF	FF	FF	FF	FF	FF	FF	FF	FF	FF	FF	FF
chr12_47608742_47608785	FF	NA	FF	FF	FF	FF	FF	FF	FF	FF	FF	FF	FF	FF	FF	FF	FF	NA	FF	FF	FF	FF	NA	FF	FF	FF	FF	FF	FF	FF	FF	FF	FF	FF	FF	FF	FF	FF	FF	FF	FF	FF	FF	NA	NN	FF	NA	FF	FF
chr12_47615840_47615884	BB	DD	BB	BB	DD	DD	BB	BB	BB	BB	DD	BB	BB	DD	DD	BB	DD	DD	DD	DD	BB	DD	DD	DD	DD	DD	DD	DD	DD	DD	DD	BB	DD	BB	BB	DD	DD	BB	BB	BB	BB	DD	DD	DD	BB	BB	BB	DD	DD
chr12_47801206_47801241	BB	BB	BB	BB	BB	BB	BB	BB	BB	BB	BB	BB	BB	BB	BB	BB	BB	BB	BB	BB	BB	NA	NA	BB	NA	NA	BB	BB	BB	BB	NA	BB	BB	BB	BB	NA	NA	BB	BB	BB	BB	BB	BB	BB	BB	BB	BB	NA	BB
chr12_47978249_47978266	FF	FF	FF	FF	FF	FF	FF	FF	FF	FF	FF	FF	FF	NA	FF	FF	FF	FF	FF	FF	FF	FF	NA	FF	NA	FF	FF	FF	FF	FF	FF	FF	NA	FF	FF	FF	FF	FF	NA	FF	FF	FF	NA	FF	FF	FF	NA	FF	FF
chr12_47993852_47993875	NA	FF	FF	NA	NA	NA	FF	NA	FF	FF	FF	NA	FF	FF	FF	FF	FF	fn	FF	FF	FF	FF	NA	FF	FF	FF	FF	FF	FF	FF	FF	FF	FF	NA	NA	NA	FF	FF	FF	NA	NA	FF	NA	FF	FF	NA	FF	fn	NA
chr12_48028598_48028645	BB	bd	BB	BB	bd	DD	BB	BB	BB	BB	DD	BB	BB	DD	DD	BB	DD	DD	DD	DD	BB	DD	DD	DD	dn	DD	DD	DD	DD	DD	DD	BB	DD	BB	BB	DD	DD	BB	bn	BB	BB	DD	DD	DD	BB	BB	BB	DD	bd
chr12_48070690_48070733	BB	DD	BB	BB	DD	DD	BB	BB	BB	BB	DD	BB	NA	NA	NA	BB	DD	DD	DD	DD	BB	DD	DD	DD	DD	DD	DD	DD	DD	DD	DD	BB	DD	BB	BB	DD	DD	BB	BB	BB	BB	DD	DD	DD	BB	DD	BB	NA	DD
chr12_48169913_48169964	DD	DD	DD	DD	DD	dd	DD	DD	DD	NA	DD	DD	NA	UU	DD	NA	dd	dd	DD	dd	NA	DD	DD	dd	DD	dd	dd	DD	DD	dd	DD	NA	DD	DD	DD	DD	dd	DD	DD	NA	NA	DD	DD	DD	DD	NA	DD	DD	DD
chr12_48303589_48303643	BB	DD	bd	bd	DD	DD	BB	BB	nn	bd	DD	BB	DD	DD	DD	BB	DD	DD	DD	DD	BB	DD	DD	DD	DD	DD	DD	DD	NA	DD	DD	BB	DD	NA	BB	DD	DD	BB	BB	BB	NA	DD	NA	DD	BB	BB	BB	DD	DD
chr12_48313608_48313651	NA	FF	FF	NA	FF	FF	FF	FF	NA	FF	FF	FF	FF	FF	FF	FF	FF	FF	FF	FF	FF	FF	FF	FF	FF	NA	FF	FF	FF	FF	FF	FF	FF	FF	FF	FF	NA	FF	NA	FF	NA	FF	FF	FF	FF	NA	FF	FF	NN
chr12_48677627_48677662	BB	NN	BB	NA	NA	NN	BB	BB	BB	NA	NN	BB	NA	NA	NN	BB	NN	NN	NN	NN	NN	NN	NN	NN	NA	NA	DD	DD	DD	NA	DD	BB	DD	NA	NA	DD	DD	BB	BB	BB	BB	DD	NA	DD	BB	BB	BB	DD	DD
chr12_48678695_48678722	NA	FF	FF	FF	FF	FF	FF	FF	NA	FF	FF	FF	NA	NA	FF	FF	FF	FF	NA	FF	FF	FF	FF	FF	FF	NA	FF	FF	FF	FF	FF	FF	FF	FF	FF	FF	FF	FF	FF	FF	NA	FF	FF	FF	FF	FF	FF	FF	NA
chr12_48764755_48764806	DD	DD	UU	NA	DD	DD	DD	DD	DD	DD	DD	DD	DD	DD	DD	DD	DD	DD	DD	DD	DD	DD	DD	DD	DD	DD	DD	DD	DD	DD	DD	DD	DD	DD	DD	DD	DD	NA	DD	NA	DD	DD	DD	DD	DD	DD	DD	DD	UU
chr12_48776437_48776472	FF	NA	FF	FF	FF	FF	FF	FF	FF	FF	NN	FF	FF	FF	FF	NA	FF	FF	NA	NA	FF	NA	FF	FF	FF	NA	FF	FF	FF	FF	FF	NA	NA	FF	NA	FF	FF	FF	FF	FF	NA	FF	FF	FF	FF	FF	NA	FF	FF
chr12_48791999_48792040	NA	FF	FF	FF	FF	FF	FF	FF	FF	FF	FF	FF	FF	FF	fn	FF	FF	FF	FF	FF	FF	FF	FF	FF	NA	NA	FF	FF	FF	FF	FF	FF	FF	FF	FF	NA	FF	NA	FF	NA	FF	FF	FF	FF	FF	FF	FF	FF	FF
chr12_48851871_48851910	BB	DD	BB	BB	DD	DD	DD	BB	BB	BB	DD	BB	BB	DD	DD	BB	DD	DD	DD	DD	DD	DD	DD	DD	DD	DD	DD	DD	DD	DD	DD	BB	DD	BB	BB	DD	DD	BB	BB	BB	BB	DD	DD	DD	BB	BB	BB	DD	DD
chr12_49029285_49029328	NA	FF	NA	FF	FF	FF	FF	FF	FF	FF	FF	FF	FF	NN	FF	FF	FF	FF	FF	FF	FF	FF	FF	FF	FF	FF	FF	FF	FF	FF	FF	FF	FF	FF	FF	FF	FF	FF	NN	FF	NA	FF	FF	FF	FF	NA	FF	FF	FF
chr12_49091196_49091247	FF	FF	NA	FF	NA	NA	FF	FF	FF	FF	FF	FF	FF	FF	FF	FF	FF	FF	FF	FF	FF	FF	FF	FF	NA	NA	FF	FF	FF	FF	NA	FF	FF	FF	FF	NA	FF	FF	NN	FF	NA	FF	FF	FF	FF	FF	FF	FF	FF
chr12_49098286_49098329	FF	FF	FF	NA	FF	FF	FF	FF	FF	FF	FF	FF	FF	FF	FF	FF	FF	FF	FF	FF	FF	FF	FF	NA	NA	NA	FF	FF	FF	NA	NA	FF	FF	FF	FF	FF	FF	FF	FF	FF	NA	NA	FF	FF	FF	FF	FF	NA	FF
chr12_49657078_49657101	FF	FF	FF	FF	FF	FF	FF	FF	NA	FF	FF	FF	FF	FF	FF	FF	FF	FF	FF	FF	NA	FF	FF	NN	FF	FF	FF	FF	FF	FF	FF	FF	FF	FF	FF	NA	NA	FF	FF	FF	FF	FF	FF	FF	FF	FF	FF	FF	FF
chr12_49821791_49821838	BB	DD	BB	BB	DD	DD	BB	BB	BB	BB	BB	BB	BB	DD	DD	BB	DD	DD	DD	DD	DD	DD	DD	DD	DD	DD	DD	DD	DD	DD	DD	BB	DD	BB	bd	DD	DD	BB	BB	BB	BB	DD	DD	DD	BB	BB	BB	DD	DD
chr12_49903415_49903459	NA	FF	FF	FF	NA	FF	NA	FF	FF	FF	NA	NA	NA	FF	NA	FF	FF	FF	FF	FF	NA	FF	FF	NN	FF	FF	FF	NA	FF	NN	NA	FF	FF	FF	FF	FF	FF	FF	FF	NA	FF	FF	NA	NA	FF	FF	FF	FF	FF
chr12_50013446_50013463	NA	FF	NN	NA	FF	FF	FF	NA	FF	FF	FF	FF	FF	NA	FF	FF	fn	FF	FF	FF	NA	NA	FF	FF	FF	NA	fn	FF	FF	FF	FF	NA	FF	FF	FF	NA	FF	NA	FF	FF	NA	FF	FF	NA	FF	NA	NA	FF	FF
chr12_50312796_50312843	NN	NN	FF	FF	FF	FF	FF	FF	FF	FF	FF	NN	FF	FF	FF	FF	FF	FF	FF	FF	FF	FF	FF	NN	FF	FF	FF	FF	FF	FF	FF	FF	NA	FF	FF	FF	FF	FF	FF	FF	FF	FF	FF	FF	FF	FF	FF	NA	FF
chr12_50417128_50417187	FF	fn	fn	FF	NN	FF	FF	NA	FF	FF	FF	NA	NA	NN	FF	FF	FF	FF	FF	FF	NA	FF	FF	FF	NA	FF	FF	FF	NA	NA	NA	FF	FF	FF	FF	NA	FF	FF	FF	FF	NA	FF	FF	NA	FF	FF	FF	FF	FF
chr12_50457810_50457849	FF	FF	FF	FF	NA	FF	FF	FF	FF	NN	FF	FF	FF	FF	FF	FF	FF	FF	FF	FF	FF	FF	NA	FF	FF	FF	FF	NA	FF	FF	FF	FF	FF	FF	FF	FF	FF	FF	FF	FF	NA	FF	NA	FF	FF	FF	FF	FF	FF
chr12_50700199_50700230	NA	FF	FF	FF	FF	FF	FF	NA	FF	FF	FF	FF	NA	NA	NA	FF	NA	FF	FF	FF	FF	FF	FF	FF	FF	NA	FF	FF	FF	NA	NA	FF	NA	FF	FF	NA	NN	FF	FF	FF	NA	NA	FF	FF	NA	FF	FF	FF	NA
chr12_50830216_50830263	BB	NA	BB	UU	NA	UU	BB	BB	BB	UU	BB	BB	BB	BB	BB	UU	BB	BB	bu	BB	UU	BB	NA	BB	NA	NA	BB	BB	BB	BB	BB	BB	BB	BB	BB	BB	BB	UU	BB	BB	BB	BB	BB	NA	BB	BB	BB	BB	BB
chr12_50873256_50873300	FF	FF	FF	NA	NA	FF	FF	FF	FF	NA	FF	FF	NA	NA	FF	FF	NA	FF	FF	FF	FF	FF	FF	NN	FF	NA	FF	FF	FF	FF	FF	FF	FF	NA	FF	FF	FF	FF	FF	FF	FF	FF	FF	FF	FF	FF	FF	FF	FF
chr12_51067662_51067709	FF	FF	FF	FF	FF	NN	FF	NN	FF	FF	NA	NN	fn	NA	FF	NA	FF	FF	NN	FF	FF	FF	FF	FF	FF	FF	FF	FF	FF	FF	FF	NA	FF	FF	FF	FF	FF	FF	FF	FF	FF	NN	FF	FF	FF	NA	FF	FF	FF
chr12_51069199_51069238	BB	BB	NA	NA	NN	BB	BB	NA	BB	BB	BB	BB	BB	bn	BB	BB	BB	NN	BB	NA	NA	BB	BB	BB	BB	NN	DD	NA	DD	NA	DD	BB	BB	BB	BB	DD	DD	BB	NN	BB	BB	NN	DD	DD	BB	NA	BB	NA	DD
chr12_51072205_51072256	BB	BB	BB	NN	NA	DD	NN	BB	BB	BB	NN	BB	BB	NN	NN	BB	DD	NN	DD	NN	NN	NA	NN	NA	NN	DD	DD	DD	DD	DD	DD	BB	BB	BB	BB	DD	DD	BB	NA	BB	BB	NA	DD	DD	BB	NA	BB	BB	DD
chr12_51202013_51202064	NA	FF	FF	NA	FF	NA	FF	FF	FF	fn	nn	FF	FF	FF	fn	NA	NN	NA	NA	NN	NA	NA	NN	NA	NN	FF	FF	FF	fn	FF	FF	NA	FF	FF	NA	NN	fn	FF	FF	FF	NN	FF	FF	NA	NA	FF	FF	FF	NN
chr12_51238017_51238072	NA	BB	NA	BB	DD	BB	BB	BB	BB	NA	DD	NA	NA	DD	DD	BB	DD	NA	DD	NA	NA	DD	DD	NA	DD	DD	DD	DD	DD	DD	NA	NN	BB	BB	BB	DD	DD	BB	NN	BB	NA	DD	DD	DD	NN	BB	BB	BB	DD
chr12_51247901_51247944	DD	BB	DD	BB	DD	NA	DD	DD	DD	DD	DD	DD	BB	DD	DD	DD	DD	DD	dn	DD	DD	DD	DD	NA	DD	DD	DD	DD	DD	DD	DD	BB	BB	BB	BB	DD	DD	BB	BB	BB	BB	DD	DD	DD	BB	BB	BB	BB	DD
chr12_51320146_51320190	BB	BB	BB	BB	DD	DD	BB	BB	BB	BB	DD	BB	BB	DD	DD	BB	DD	DD	DD	DD	DD	DD	DD	DD	DD	DD	DD	DD	DD	DD	DD	BB	BB	BB	BB	DD	DD	BB	BB	BB	BB	DD	DD	DD	BB	BB	BB	BB	DD
chr12_51721956_51721985	FF	FF	FF	NA	FF	FF	FF	NN	FF	FF	FF	FF	FF	NA	FF	FF	FF	FF	FF	FF	NA	NA	NA	FF	NA	NA	FF	FF	NA	NA	FF	FF	FF	NA	FF	NA	NA	FF	NA	FF	NA	FF	FF	FF	FF	NA	FF	FF	FF
chr12_51762843_51762882	FF	FF	FF	NA	NA	NA	NN	FF	FF	FF	FF	FF	FF	FF	NA	FF	FF	FF	FF	FF	FF	FF	NA	FF	FF	NA	FF	FF	FF	NA	FF	FF	FF	FF	FF	FF	FF	FF	FF	FF	FF	FF	FF	FF	FF	NA	NA	FF	FF
chr12_51860158_51860178	FF	FF	FF	FF	FF	FF	NN	FF	FF	FF	FF	FF	FF	NA	FF	FF	FF	FF	FF	FF	FF	FF	FF	FF	FF	NA	FF	FF	FF	FF	FF	FF	FF	FF	FF	FF	FF	FF	FF	FF	NA	FF	FF	FF	FF	FF	FF	FF	NA
chr12_51861929_51861964	FF	NA	FF	FF	FF	FF	FF	FF	NA	FF	FF	FF	NA	FF	NA	FF	NA	FF	FF	FF	NA	NA	NN	FF	FF	NA	FF	FF	NA	NA	NA	FF	FF	FF	FF	NA	FF	FF	FF	NA	NA	FF	FF	FF	FF	NA	FF	FF	NA
chr12_52035223_52035277	FF	FF	FF	FF	FF	NA	FF	FF	FF	FF	FF	FF	FF	FF	FF	FF	FF	FF	FF	FF	FF	FF	FF	FF	FF	NA	FF	FF	FF	FF	FF	FF	NA	FF	FF	FF	FF	fn	FF	FF	FF	FF	FF	FF	FF	NA	FF	FF	FF
chr12_52054446_52054485	NA	FF	FF	FF	FF	NA	FF	FF	FF	FF	FF	FF	FF	FF	NA	FF	FF	FF	FF	FF	FF	FF	FF	FF	FF	FF	FF	FF	FF	FF	FF	FF	FF	FF	FF	FF	NA	NA	FF	FF	FF	FF	FF	FF	FF	FF	FF	FF	FF
chr12_52066463_52066502	FF	fn	NA	NA	FF	NA	FF	FF	FF	FF	FF	FF	FF	FF	FF	FF	FF	FF	FF	FF	FF	NA	FF	FF	FF	NA	NN	NA	FF	NA	FF	FF	FF	FF	FF	NA	FF	FF	FF	FF	NA	FF	NA	FF	FF	FF	NA	FF	FF
chr12_52156998_52157045	FF	FF	FF	NN	FF	FF	FF	NN	NA	FF	FF	FF	FF	FF	fn	FF	FF	FF	FF	FF	FF	FF	FF	FF	FF	NA	FF	FF	FF	fn	FF	NA	FF	FF	FF	FF	FF	FF	NA	FF	NA	FF	FF	FF	FF	NA	FF	FF	NA
chr12_52595367_52595406	BB	BB	BB	BB	DD	DD	BB	BB	NA	BB	DD	BB	BB	DD	DD	BB	DD	DD	DD	DD	DD	DD	DD	DD	DD	DD	DD	DD	DD	DD	DD	BB	BB	BB	BB	DD	DD	BB	BB	BB	BB	DD	DD	DD	BB	BB	BB	BB	DD
chr12_52676720_52676763	NA	FF	FF	NA	NA	FF	FF	FF	FF	FF	FF	FF	FF	NN	FF	FF	FF	NA	NA	NA	FF	FF	FF	FF	FF	FF	FF	FF	FF	fn	FF	FF	FF	FF	FF	FF	FF	FF	FF	FF	NA	NA	FF	FF	FF	FF	FF	FF	FF
chr12_52724995_52725046	DD	BB	BB	NN	DD	DD	BB	BB	DD	BB	DD	BB	BB	DD	DD	NA	DD	DD	DD	BB	DD	DD	DD	DD	DD	DD	DD	DD	DD	DD	DD	BB	BB	BB	BB	DD	DD	BB	BB	BB	BB	DD	DD	DD	BB	BB	BB	DD	DD
chr12_52756288_52756327	FF	NA	FF	NA	FF	FF	FF	FF	FF	FF	FF	NA	FF	FF	fn	NA	FF	FF	FF	FF	FF	FF	NN	FF	FF	NA	NA	FF	FF	FF	FF	FF	FF	FF	FF	FF	FF	FF	FF	NA	NA	FF	FF	FF	FF	FF	FF	FF	FF
chr12_53034676_53034715	BB	BB	BB	BB	NA	DD	NA	BB	DD	BB	NA	BB	BB	NA	DD	BB	DD	DD	DD	DD	DD	DD	DD	DD	NA	NA	DD	DD	DD	DD	DD	BB	DD	BB	BB	DD	DD	BB	BB	BB	NA	DD	DD	DD	BB	BB	BB	BB	NA
chr12_53038196_53038231	BB	DD	bd	DD	DD	DD	BB	DD	DD	DD	DD	DD	DD	DD	DD	BB	DD	DD	DD	DD	DD	DD	DD	DD	DD	DD	DD	DD	DD	DD	DD	DD	BB	BB	BB	DD	DD	BB	BB	BB	BB	DD	DD	DD	BB	BB	BB	BB	DD
chr12_53084150_53084209	NA	DD	DD	DD	DD	DD	DD	NA	NA	NA	DD	DD	NA	NA	DD	DD	DD	DD	DD	DD	NA	DD	DD	NA	DD	DD	DD	DD	DD	DD	DD	DD	DD	DD	du	DD	DD	DD	DD	NA	NA	DD	DD	DD	DD	NA	DD	DD	DD
chr12_53088383_53088442	FF	NA	FF	NA	FF	FF	FF	FF	FF	NA	FF	FF	FF	FF	NA	FF	FF	FF	NA	NA	NA	FF	FF	FF	fn	NA	FF	FF	FF	FF	FF	FF	NN	FF	FF	FF	NA	FF	FF	FF	NA	NA	FF	FF	NA	FF	FF	FF	FF
chr12_53100460_53100480	FF	FF	FF	FF	df	DD	FF	FF	NA	df	df	FF	FF	df	df	FF	df	df	df	df	df	df	df	NA	df	df	df	df	df	df	df	FF	FF	FF	FF	df	df	fn	FF	FF	FF	df	df	df	FF	FF	FF	FF	df
chr12_53100480_53100521	BB	BB	BB	BB	bd	NA	BB	BB	bd	BB	DD	BB	BB	bd	bd	BB	NA	DD	bd	NA	NA	NA	DD	NA	NA	DD	DD	DD	bd	DD	bd	BB	BB	BB	BB	DD	DD	BB	BB	BB	BB	bd	DD	DD	BB	BB	BB	BB	DD
chr12_53146453_53146484	FF	FF	FF	FF	FF	FF	FF	FF	FF	FF	FF	FF	FF	FF	FF	FF	FF	FF	FF	FF	FF	FF	FF	FF	FF	FF	FF	FF	FF	FF	FF	FF	FF	FF	FF	FF	FF	FF	FF	FF	NA	FF	FF	FF	FF	FF	FF	FF	FF
chr12_53232473_53232497	FF	FF	FF	NA	NA	FF	FF	FF	FF	FF	FF	FF	FF	FF	NA	FF	FF	FF	FF	FF	FF	FF	FF	FF	FF	NA	FF	FF	FF	NA	FF	FF	FF	FF	FF	FF	FF	FF	FF	FF	FF	FF	FF	FF	FF	FF	NA	FF	FF
chr12_53271893_53271932	BB	BB	BB	BB	BB	BB	BB	BB	BB	BB	BB	BB	BB	BB	BB	BB	BB	DD	BB	BB	BB	BB	BB	BB	BB	DD	DD	DD	DD	DD	DD	BB	BB	BB	BB	DD	DD	BB	BB	BB	BB	DD	DD	DD	BB	BB	BB	BB	DD
chr12_53272388_53272423	FF	FF	FF	FF	FF	NA	FF	FF	FF	FF	FF	NA	FF	FF	FF	FF	FF	FF	FF	FF	FF	FF	FF	FF	FF	FF	FF	FF	FF	FF	FF	FF	FF	NA	NA	FF	FF	FF	FF	FF	FF	FF	NA	FF	FF	FF	FF	FF	FF
chr12_53274528_53274563	FF	NA	FF	FF	FF	FF	FF	NA	FF	NA	FF	NA	NA	FF	FF	FF	FF	FF	FF	FF	NA	FF	FF	NA	NA	NA	FF	fn	NA	FF	NA	NA	FF	FF	fn	NA	FF	FF	FF	FF	NA	FF	FF	NN	FF	NA	FF	FF	NA
chr12_53316491_53316530	FF	FF	FF	FF	FF	FF	FF	FF	FF	FF	FF	FF	FF	FF	FF	FF	FF	FF	FF	FF	FF	FF	FF	NA	FF	NA	FF	FF	FF	FF	FF	FF	FF	FF	FF	FF	FF	FF	FF	FF	FF	FF	FF	NN	NA	FF	NN	FF	NN
chr12_53358192_53358239	BB	BB	BB	BB	DD	DD	BB	BB	DD	BB	DD	BB	BB	BB	DD	BB	DD	DD	DD	DD	DD	DD	DD	NA	DD	NA	DD	DD	DD	DD	DD	BB	BB	BB	BB	DD	DD	bn	BB	BB	BB	DD	DD	DD	BB	BB	DD	BB	DD
chr12_53389274_53389313	FF	NA	FF	FF	FF	FF	FF	NA	FF	FF	FF	NA	FF	NN	FF	NA	FF	FF	FF	FF	FF	FF	FF	FF	FF	NA	FF	FF	FF	FF	FF	FF	fn	FF	FF	NA	FF	FF	FF	FF	NA	FF	FF	FF	FF	FF	FF	FF	FF
chr12_53401079_53401118	FF	FF	FF	FF	NA	FF	FF	FF	FF	FF	FF	FF	FF	FF	FF	FF	FF	FF	FF	FF	FF	FF	FF	FF	FF	FF	FF	FF	FF	FF	FF	FF	FF	FF	FF	FF	FF	FF	FF	FF	FF	FF	FF	FF	FF	FF	FF	FF	FF
chr12_53451446_53451489	BB	BB	BB	BB	BB	DD	BB	BB	BB	BB	BB	BB	NA	BB	BB	BB	BB	BB	BB	BB	BB	BB	BB	bn	BB	NA	DD	DD	DD	DD	DD	NA	BB	BB	BB	DD	DD	BB	BB	NA	BB	DD	DD	DD	DD	BB	DD	BB	NA
chr12_53459070_53459102	BB	BB	BB	BB	DD	DD	BB	BB	DD	BB	DD	BB	BB	DD	DD	BB	DD	DD	DD	NA	NA	DD	DD	DD	DD	BB	DD	DD	DD	DD	DD	BB	BB	BB	BB	DD	DD	BB	BB	BB	BB	DD	DD	DD	BB	BB	DD	BB	DD
chr12_53484356_53484419	NA	FF	NN	NA	NA	FF	NA	FF	FF	NN	NA	FF	FF	FF	NA	FF	FF	NA	FF	NN	FF	FF	NA	FF	FF	NA	FF	FF	FF	FF	FF	FF	FF	FF	NA	FF	FF	NA	FF	NA	NA	FF	FF	FF	FF	FF	FF	NA	FF
chr12_53585375_53585426	FF	FF	NA	NA	fn	FF	FF	NA	FF	NA	FF	FF	FF	NA	FF	FF	FF	FF	FF	NA	NA	FF	FF	NA	FF	NA	NN	NN	NN	NN	NN	NA	NA	FF	FF	NA	NN	NA	NA	FF	NA	NN	NN	NN	NA	FF	NA	FF	NN
chr12_53635219_53635253	FF	NA	FF	FF	FF	FF	FF	FF	FF	FF	FF	FF	FF	FF	FF	FF	FF	FF	FF	FF	fn	FF	FF	FF	FF	FF	FF	FF	FF	FF	FF	NN	FF	FF	FF	NA	FF	FF	FF	FF	FF	FF	NA	FF	FF	FF	FF	FF	FF
chr12_53827933_53827960	NA	FF	bf	FF	FF	FF	FF	bf	FF	FF	bf	bf	FF	FF	FF	bf	FF	FF	FF	FF	NA	FF	FF	FF	FF	FF	FF	FF	FF	FF	FF	FF	bf	bf	bf	FF	FF	FF	FF	bf	FF	FF	FF	FF	FF	FF	FF	FF	FF
chr12_53893716_53893727	FF	FF	FF	FF	FF	FF	FF	FF	FF	FF	FF	FF	FF	FF	FF	FF	FF	FF	FF	FF	FF	FF	FF	FF	FF	FF	FF	FF	FF	FF	FF	FF	FF	FF	FF	FF	FF	FF	FF	FF	FF	FF	FF	FF	FF	FF	FF	FF	FF
chr12_54237785_54237829	FF	NA	FF	NA	FF	FF	FF	FF	FF	FF	FF	FF	FF	FF	FF	FF	FF	NN	FF	FF	FF	FF	FF	FF	FF	FF	FF	FF	FF	FF	FF	NA	FF	FF	FF	fn	FF	NA	FF	FF	FF	FF	FF	FF	NA	FF	FF	FF	NA
chr12_54371994_54372018	FF	FF	FF	FF	FF	FF	FF	FF	FF	FF	FF	FF	FF	FF	FF	FF	FF	FF	FF	FF	FF	FF	FF	FF	FF	FF	FF	FF	FF	FF	FF	FF	FF	FF	FF	FF	FF	FF	FF	FF	FF	FF	FF	FF	FF	FF	FF	FF	FF
chr12_54465758_54465785	FF	FF	FF	FF	FF	FF	FF	FF	FF	FF	FF	FF	FF	FF	FF	FF	FF	NN	NN	FF	FF	FF	FF	FF	FF	FF	FF	FF	FF	FF	FF	FF	FF	FF	FF	FF	FF	FF	FF	FF	FF	FF	FF	FF	FF	FF	FF	FF	FF
chr12_54583779_54583814	DD	BB	BB	BB	DD	DD	BB	BB	DD	BB	DD	BB	DD	DD	DD	BB	DD	DD	DD	DD	DD	DD	DD	DD	DD	BB	DD	DD	DD	DD	DD	BB	BB	BB	BB	DD	DD	BB	BB	BB	BB	BB	DD	DD	BB	BB	DD	DD	DD
chr12_54608597_54608646	NA	FF	FF	FF	NA	NN	FF	FF	FF	FF	FF	FF	NA	FF	FF	FF	FF	FF	FF	NA	NA	FF	FF	FF	FF	NA	FF	NN	NA	NA	NA	FF	FF	FF	FF	FF	FF	FF	FF	FF	FF	FF	FF	FF	FF	FF	NA	FF	fn
chr12_54612576_54612587	DD	BB	BB	BB	DD	DD	BB	BB	DD	BB	DD	BB	DD	DD	DD	BB	DD	DD	DD	DD	DD	DD	DD	DD	DD	BB	DD	DD	DD	DD	DD	BB	BB	BB	BB	DD	DD	BB	BB	BB	BB	BB	DD	DD	BB	BB	DD	DD	DD
chr12_54614775_54614786	DD	BB	BB	BB	DD	DD	BB	BB	DD	BB	DD	BB	DD	DD	DD	BB	DD	DD	DD	DD	DD	DD	DD	DD	DD	BB	DD	DD	DD	DD	DD	BB	BB	BB	BB	DD	DD	BB	BB	BB	BB	BB	DD	DD	BB	BB	DD	DD	DD
chr12_54633514_54633533	DD	BB	BB	BB	DD	DD	BB	BB	DD	BB	DD	BB	DD	DD	DD	BB	DD	DD	DD	DD	DD	DD	DD	DD	DD	BB	DD	DD	DD	DD	DD	BB	BB	BB	BB	DD	DD	BB	BB	BB	BB	BB	DD	DD	BB	BB	DD	DD	DD
chr12_54647337_54647381	DD	BB	BB	BB	DD	DD	BB	BB	DD	BB	DD	BB	DD	DD	DD	BB	DD	DD	DD	DD	DD	DD	DD	DD	DD	BB	DD	DD	DD	DD	DD	BB	BB	BB	BB	DD	DD	BB	BB	BB	BB	bn	DD	DD	BB	BB	DD	DD	DD
chr12_54647681_54647705	DD	BB	BB	BB	DD	DD	BB	BB	DD	BB	DD	BB	DD	DD	DD	BB	DD	DD	DD	DD	DD	DD	DD	DD	DD	BB	DD	DD	DD	DD	DD	BB	BB	BB	BB	DD	DD	BB	BB	BB	BB	BB	DD	DD	BB	BB	DD	DD	DD
chr12_54660450_54660476	DD	BB	BB	BB	DD	DD	BB	BB	DD	BB	DD	BB	DD	DD	DD	BB	DD	DD	DD	DD	DD	DD	DD	DD	DD	BB	DD	DD	DD	DD	DD	BB	BB	BB	BB	DD	DD	BB	BB	BB	BB	BB	DD	DD	BB	BB	DD	DD	DD
chr12_54663672_54663683	DD	BB	BB	BB	DD	DD	BB	BB	DD	BB	DD	BB	DD	DD	DD	BB	DD	DD	DD	DD	bd	DD	DD	DD	DD	BB	DD	DD	DD	DD	DD	BB	BB	BB	BB	DD	DD	BB	BB	BB	BB	BB	DD	DD	BB	BB	bd	bd	DD
chr12_54685487_54685498	DD	BB	BB	BB	DD	DD	BB	BB	DD	BB	DD	BB	DD	DD	DD	BB	DD	DD	DD	DD	DD	DD	DD	DD	DD	BB	DD	DD	DD	DD	DD	BB	BB	BB	BB	DD	DD	BB	BB	BB	BB	BB	DD	DD	BB	BB	DD	DD	DD
chr12_54691264_54691278	DD	BB	BB	BB	DD	DD	BB	BB	DD	BB	DD	BB	DD	DD	DD	BB	DD	DD	DD	DD	DD	DD	DD	DD	DD	BB	DD	DD	DD	DD	DD	BB	BB	BB	BB	DD	DD	BB	BB	BB	BB	BB	DD	DD	BB	BB	DD	DD	DD
chr12_54696018_54696035	DD	BB	BB	BB	DD	DD	BB	BB	DD	BB	DD	BB	DD	DD	DD	BB	DD	DD	DD	DD	DD	DD	DD	DD	DD	BB	DD	DD	DD	DD	DD	BB	BB	BB	BB	DD	DD	BB	BB	BB	BB	BB	DD	DD	BB	BB	DD	DD	DD
chr12_54757438_54757455	DD	BB	BB	BB	DD	DD	BB	BB	DD	BB	DD	BB	DD	DD	DD	BB	DD	DD	DD	DD	DD	DD	DD	DD	DD	BB	DD	DD	DD	DD	DD	BB	BB	BB	BB	DD	DD	BB	BB	BB	BB	BB	DD	DD	BB	BB	DD	DD	DD
chr12_54757528_54757543	DD	BB	BB	BB	DD	DD	BB	BB	DD	BB	DD	BB	DD	DD	DD	BB	DD	DD	DD	DD	DD	DD	DD	DD	DD	BB	DD	DD	DD	DD	DD	BB	BB	BB	BB	DD	DD	BB	BB	BB	BB	BB	DD	DD	BB	BB	DD	DD	DD
chr12_54759935_54759998	UU	UU	BB	BB	UU	NA	BB	BB	NA	BB	UU	BB	NA	NA	UU	bu	UU	UU	UU	UU	NA	UU	NA	UU	UU	BB	UU	UU	UU	UU	NA	BB	BB	BB	BB	UU	UU	bu	BB	BB	BB	BB	UU	UU	BB	BB	NA	UU	NA
chr12_54762322_54762349	DD	BB	BB	BB	DD	DD	BB	BB	DD	BB	DD	BB	DD	DD	DD	BB	DD	DD	DD	DD	DD	DD	DD	DD	DD	BB	DD	DD	DD	DD	DD	BB	BB	BB	bn	DD	DD	BB	BB	BB	BB	BB	DD	DD	BB	BB	DD	dn	DD
chr12_54766039_54766054	DD	BB	BB	BB	DD	DD	BB	BB	DD	BB	DD	BB	DD	DD	DD	BB	DD	DD	DD	DD	DD	DD	DD	DD	DD	BB	DD	DD	DD	DD	DD	BB	BB	BB	BB	DD	DD	BB	BB	BB	BB	BB	DD	DD	BB	BB	DD	DD	DD
chr12_54768654_54768665	DD	BB	BB	BB	DD	DD	BB	BB	DD	BB	DD	BB	DD	DD	DD	BB	bd	DD	DD	DD	DD	DD	DD	bd	DD	BB	bd	DD	DD	DD	bd	BB	BB	BB	BB	DD	DD	BB	BB	BB	BB	BB	DD	DD	BB	BB	DD	DD	DD
chr12_54787620_54787639	DD	BB	BB	BB	DD	DD	BB	BB	DD	BB	DD	BB	DD	DD	DD	BB	DD	DD	DD	DD	DD	DD	DD	DD	DD	BB	DD	DD	DD	DD	DD	BB	BB	BB	BB	DD	DD	BB	BB	BB	BB	BB	DD	DD	BB	BB	DD	DD	DD
chr12_54789918_54789932	DD	BB	BB	BB	DD	DD	BB	BB	DD	BB	DD	BB	DD	DD	DD	BB	DD	DD	DD	DD	DD	DD	DD	DD	DD	BB	DD	DD	DD	DD	DD	BB	BB	BB	BB	DD	DD	BB	BB	BB	BB	BB	DD	DD	BB	BB	DD	DD	DD
chr12_54837202_54837221	DD	BB	DD	BB	DD	DD	BB	BB	DD	BB	DD	BB	DD	DD	DD	BB	DD	DD	DD	DD	DD	DD	DD	DD	DD	BB	DD	DD	DD	DD	DD	BB	BB	BB	BB	DD	DD	BB	BB	BB	BB	BB	DD	DD	BB	BB	DD	DD	DD
chr12_54848930_54848947	DD	BB	DD	BB	DD	DD	BB	BB	DD	BB	DD	BB	DD	DD	DD	BB	DD	DD	DD	DD	DD	DD	DD	DD	DD	BB	DD	DD	DD	DD	DD	BB	BB	BB	BB	DD	DD	BB	BB	BB	BB	BB	DD	DD	BB	BB	DD	DD	DD
chr12_54866572_54866589	DD	BB	DD	BB	DD	DD	BB	BB	DD	BB	DD	BB	DD	DD	DD	BB	DD	DD	DD	DD	DD	DD	DD	DD	DD	BB	DD	DD	DD	DD	DD	BB	BB	BB	BB	DD	DD	BB	BB	BB	BB	BB	DD	DD	BB	BB	DD	DD	DD
chr12_54888460_54888471	DD	BB	DD	BB	DD	DD	BB	BB	DD	BB	DD	BB	DD	DD	DD	BB	DD	DD	dn	DD	DD	DD	dn	DD	DD	BB	DD	DD	DD	DD	DD	BB	BB	BB	BB	DD	DD	BB	BB	BB	BB	BB	DD	DD	BB	BB	DD	DD	DD
chr12_54889717_54889731	DD	BB	DD	BB	DD	DD	BB	BB	DD	BB	DD	BB	DD	DD	DD	BB	DD	DD	DD	DD	DD	DD	DD	DD	DD	BB	DD	DD	DD	DD	DD	BB	BB	BB	BB	DD	DD	BB	BB	BB	BB	BB	DD	DD	BB	BB	DD	DD	DD
chr12_54897230_54897241	df	FF	DD	FF	df	df	FF	FF	df	FF	df	FF	df	DD	df	FF	df	df	df	DD	DD	df	df	DD	df	FF	df	DD	DD	DD	df	FF	FF	FF	FF	df	df	FF	FF	FF	FF	FF	df	df	FF	FF	df	DD	df
chr12_54911758_54911773	DD	BB	DD	BB	DD	DD	BB	BB	DD	BB	DD	BB	DD	DD	DD	BB	DD	DD	DD	DD	DD	DD	DD	DD	DD	BB	DD	DD	DD	DD	DD	BB	BB	BB	BB	DD	DD	BB	BB	BB	BB	BB	DD	DD	BB	BB	DD	DD	DD
chr12_54934180_54934200	DD	BB	DD	BB	DD	DD	BB	BB	DD	BB	DD	BB	DD	DD	DD	BB	DD	DD	DD	DD	DD	DD	DD	DD	DD	BB	DD	DD	DD	DD	DD	BB	BB	BB	BB	DD	DD	BB	BB	BB	BB	BB	DD	DD	BB	BB	DD	DD	DD
chr12_54967216_54967255	DD	BB	DD	BB	DD	DD	BB	BB	DD	bn	DD	BB	DD	DD	DD	BB	DD	DD	DD	DD	DD	DD	DD	DD	DD	BB	DD	DD	DD	DD	DD	BB	BB	BB	BB	DD	DD	BB	BB	BB	BB	BB	DD	dn	BB	BB	DD	DD	DD
chr12_54995813_54995860	df	FF	df	FF	df	df	FF	FF	df	df	df	FF	df	df	df	FF	df	df	df	df	df	df	df	df	df	fn	df	df	df	df	df	FF	FF	FF	FF	df	df	FF	FF	FF	FF	FF	df	df	FF	FF	df	df	df
chr12_55029592_55029611	DD	BB	DD	BB	DD	DD	BB	BB	DD	BB	DD	BB	DD	DD	DD	BB	DD	DD	DD	DD	DD	DD	DD	DD	DD	BB	DD	DD	DD	DD	DD	BB	BB	BB	BB	DD	DD	BB	BB	BB	BB	BB	DD	DD	BB	BB	DD	DD	DD
chr12_55029823_55029842	DD	BB	DD	BB	DD	DD	BB	BB	DD	BB	DD	BB	DD	DD	DD	BB	DD	DD	DD	DD	DD	DD	DD	DD	DD	BB	DD	DD	DD	DD	DD	BB	BB	BB	BB	DD	DD	BB	BB	BB	BB	BB	DD	DD	BB	BB	DD	DD	DD
chr12_55041747_55041767	DD	BB	DD	BB	DD	DD	BB	BB	DD	BB	DD	BB	DD	DD	DD	BB	DD	DD	DD	DD	DD	DD	DD	DD	DD	BB	DD	DD	DD	DD	DD	BB	BB	BB	BB	DD	DD	BB	BB	BB	BB	BB	DD	DD	BB	BB	DD	DD	DD
chr12_55042466_55042517	DD	BB	DD	BB	DD	DD	BB	BB	DD	BB	DD	BB	DD	DD	DD	BB	DD	DD	DD	DD	DD	DD	DD	DD	DD	BB	DD	DD	DD	DD	DD	BB	BB	BB	BB	DD	BB	BB	BB	BB	BB	BB	DD	DD	BB	BB	DD	DD	DD
chr12_55043259_55043276	DD	BB	DD	BB	DD	DD	BB	BB	DD	BB	DD	BB	DD	DD	DD	BB	DD	DD	DD	DD	DD	DD	DD	DD	DD	BB	DD	DD	DD	DD	DD	BB	BB	BB	BB	DD	DD	BB	BB	BB	BB	BB	DD	DD	BB	BB	DD	DD	bd
chr12_55061960_55061971	DD	BB	DD	BB	DD	DD	BB	BB	DD	BB	DD	BB	DD	DD	DD	BB	DD	DD	DD	DD	DD	DD	DD	DD	DD	BB	DD	DD	DD	DD	DD	BB	BB	BB	BB	DD	DD	BB	BB	BB	BB	BB	DD	DD	BB	BB	DD	DD	DD
chr12_55063465_55063476	df	FF	df	FF	df	df	FF	FF	df	FF	df	FF	df	df	DD	FF	DD	df	df	df	df	df	df	df	df	FF	df	df	df	df	df	FF	FF	FF	FF	df	df	FF	FF	FF	FF	FF	df	df	FF	FF	df	df	df
chr12_55063480_55063497	DD	BB	DD	BB	DD	DD	BB	BB	DD	BB	DD	BB	DD	DD	DD	BB	DD	DD	DD	DD	DD	DD	DD	DD	DD	BB	DD	DD	DD	DD	DD	BB	BB	BB	BB	DD	DD	BB	BB	BB	BB	BB	DD	DD	BB	BB	DD	DD	DD
chr12_55371629_55371692	DD	BB	dn	BB	DD	DD	BB	BB	DD	BB	DD	BB	DD	dn	DD	BB	DD	DD	DD	DD	DD	DD	DD	DD	DD	BB	DD	DD	NN	DD	NN	BB	BB	BB	BB	DD	dn	BB	BB	BB	BB	BB	DD	DD	BB	BB	DD	DD	DD
chr12_55415099_55415138	FF	FF	FF	FF	FF	FF	FF	FF	FF	FF	FF	FF	NN	FF	FF	FF	FF	NN	FF	FF	FF	FF	NA	FF	FF	FF	FF	FF	FF	FF	FF	FF	FF	FF	FF	FF	NA	FF	FF	FF	NA	FF	FF	FF	FF	FF	FF	FF	FF
chr12_55548975_55549004	NN	FF	FF	FF	FF	FF	FF	FF	FF	FF	FF	FF	FF	FF	FF	FF	FF	FF	FF	FF	FF	FF	FF	FF	FF	FF	FF	FF	FF	FF	FF	FF	FF	NA	FF	FF	FF	FF	FF	FF	FF	FF	FF	FF	FF	FF	FF	FF	FF
chr12_55591113_55591148	df	FF	df	FF	df	df	FF	FF	df	FF	df	FF	df	df	NA	df	df	df	df	df	df	df	df	df	DD	FF	df	df	df	df	df	FF	FF	FF	FF	df	df	df	FF	FF	FF	FF	df	df	df	FF	df	DD	DD
chr12_55736346_55736389	NA	FF	FF	FF	FF	FF	FF	FF	NA	FF	FF	FF	FF	FF	FF	NA	FF	NA	FF	NA	FF	FF	FF	FF	FF	FF	FF	FF	FF	FF	FF	FF	FF	FF	NA	FF	FF	FF	FF	FF	FF	FF	FF	FF	FF	FF	FF	NA	FF
chr12_55740729_55740748	FF	FF	FF	FF	NA	FF	FF	FF	FF	FF	FF	FF	NN	FF	FF	FF	FF	FF	FF	FF	FF	FF	FF	FF	FF	NA	FF	FF	FF	FF	FF	FF	NA	FF	FF	FF	FF	FF	FF	FF	NA	FF	FF	FF	FF	FF	FF	FF	FF
chr12_55864694_55864745	NA	BB	DD	DD	DD	DD	NN	BB	DD	BB	DD	BB	dn	DD	BB	BB	DD	NA	DD	DD	DD	NA	bd	DD	DD	BB	DD	NA	DD	NA	DD	NA	BB	BB	BB	NA	NA	BB	BB	BB	BB	BB	DD	DD	BB	BB	DD	DD	DD
chr12_56078048_56078087	DD	DD	DD	UU	DD	DD	DD	DD	DD	DD	DD	DD	DD	DD	DD	NA	DD	DD	DD	DD	DD	DD	DD	DD	DD	DD	DD	DD	DD	DD	DD	NA	DD	NA	DD	DD	DD	NA	DD	NA	NA	NA	DD	DD	du	DD	DD	DD	DD
chr12_56078847_56078910	DD	DD	DD	NN	DD	DD	NA	NN	NA	NN	DD	NN	DD	nn	DD	NN	DD	DD	DD	DD	DD	DD	NN	NN	DD	DD	DD	DD	NA	DD	DD	DD	NN	NN	NA	NA	NN	NN	nn	NN	NN	NN	DD	DD	NN	NA	DD	DD	NA
chr12_56117631_56117674	FF	FF	FF	FF	FF	FF	FF	FF	FF	FF	FF	FF	FF	FF	FF	FF	FF	FF	FF	FF	FF	FF	FF	NA	FF	FF	FF	FF	FF	FF	FF	FF	FF	FF	FF	fn	FF	FF	FF	FF	FF	FF	FF	FF	NN	FF	FF	FF	FF
chr12_56176495_56176550	FF	FF	FF	FF	FF	FF	FF	FF	FF	NN	FF	FF	FF	FF	FF	FF	NN	FF	NA	FF	NA	FF	FF	FF	FF	FF	FF	fn	FF	FF	NA	FF	FF	FF	FF	FF	FF	FF	FF	FF	FF	FF	FF	NA	NA	FF	FF	FF	NA
chr12_56262797_56262851	FF	FF	FF	FF	FF	FF	FF	FF	FF	FF	fn	FF	NA	FF	FF	FF	FF	FF	FF	FF	FF	FF	FF	FF	FF	FF	FF	FF	FF	FF	NA	FF	FF	NA	FF	NA	FF	FF	FF	FF	NA	FF	FF	FF	FF	FF	FF	FF	FF
chr12_56264844_56264887	FF	FF	FF	NA	NA	FF	FF	FF	FF	FF	FF	NN	FF	FF	FF	FF	FF	FF	FF	FF	FF	FF	FF	FF	FF	FF	FF	FF	FF	FF	FF	FF	FF	FF	NA	FF	FF	FF	FF	FF	NA	FF	NA	FF	FF	FF	FF	FF	NA
chr12_56282111_56282136	FF	FF	NA	NA	FF	FF	NA	FF	FF	NA	FF	NA	NA	FF	NN	NA	NA	FF	NA	FF	FF	FF	NA	FF	FF	NA	FF	FF	NA	fn	FF	FF	NA	NA	FF	FF	FF	NA	NA	NA	FF	FF	FF	FF	FF	NA	FF	FF	NA
chr12_56341204_56341239	FF	FF	FF	FF	FF	FF	FF	FF	FF	NA	FF	FF	FF	FF	FF	FF	FF	FF	FF	FF	FF	FF	FF	FF	FF	FF	FF	FF	FF	FF	FF	FF	FF	FF	FF	FF	FF	FF	FF	FF	FF	FF	FF	FF	NN	NA	FF	FF	NA
chr12_56364555_56364584	NA	FF	FF	FF	FF	FF	FF	FF	FF	FF	FF	FF	FF	FF	FF	FF	FF	FF	FF	FF	FF	FF	FF	FF	NN	NA	FF	FF	FF	FF	FF	FF	FF	FF	FF	FF	FF	FF	FF	FF	FF	FF	FF	FF	FF	FF	FF	FF	FF
chr12_56412387_56412436	FF	FF	FF	FF	FF	FF	FF	FF	FF	FF	FF	FF	FF	FF	FF	FF	FF	FF	FF	FF	NA	FF	FF	FF	FF	NA	NA	FF	FF	FF	FF	FF	FF	FF	FF	FF	NA	FF	FF	FF	FF	NA	NN	FF	FF	NA	FF	NA	NA
chr12_56507193_56507228	DD	NN	DD	BB	DD	DD	BB	BB	DD	BB	DD	BB	DD	DD	DD	BB	DD	DD	DD	DD	DD	DD	DD	DD	DD	NA	DD	DD	DD	DD	DD	BB	BB	BB	BB	DD	DD	BB	BB	BB	BB	BB	DD	DD	BB	BB	DD	DD	DD
chr12_56520854_56520889	DD	BB	DD	BB	DD	dn	BB	BB	dn	BB	dn	BB	dn	DD	DD	BB	DD	DD	dn	DD	dn	bd	DD	DD	bd	BB	DD	dn	bd	DD	DD	BB	BB	BB	BB	DD	DD	BB	BB	BB	BB	BB	dn	DD	BB	BB	DD	dn	dn
chr12_56531359_56531378	DD	BB	DD	BB	dn	DD	BB	BB	DD	BB	DD	BB	DD	DD	DD	BB	DD	DD	DD	DD	DD	DD	dn	DD	DD	BB	DD	DD	DD	DD	DD	BB	BB	BB	BB	DD	DD	BB	BB	BB	BB	BB	DD	DD	BB	BB	DD	DD	DD
chr12_56543633_56543664	DD	BB	DD	BB	DD	DD	BB	BB	DD	BB	DD	BB	DD	DD	DD	BB	DD	DD	DD	DD	DD	DD	DD	DD	DD	BB	DD	DD	DD	DD	DD	BB	BB	BB	BB	DD	DD	BB	BB	BB	BB	BB	DD	DD	BB	BB	DD	DD	DD
chr12_56608807_56608830	BB	BB	BB	BB	BB	BB	BB	BB	BB	BB	BB	BB	BB	BB	BB	BB	BB	DD	BB	BB	BB	BB	BB	DD	BB	BB	DD	DD	dn	DD	DD	BB	BB	BB	BB	DD	DD	BB	bd	BB	BB	BB	DD	DD	BB	BB	DD	DD	DD
chr12_56620672_56620707	DD	BB	DD	BB	DD	DD	BB	BB	DD	BB	DD	BB	DD	DD	DD	BB	DD	DD	DD	DD	DD	DD	DD	DD	DD	BB	DD	DD	DD	DD	dn	BB	BB	BB	BB	DD	DD	BB	BB	BB	BB	BB	DD	DD	BB	BB	DD	DD	DD
chr12_56635341_56635376	DD	BB	DD	BB	NA	DD	BB	BB	DD	BB	DD	BB	DD	DD	DD	BB	DD	DD	DD	DD	NA	DD	DD	DD	DD	BB	DD	DD	DD	DD	NA	BB	NA	BB	NA	DD	DD	NA	BB	BB	BB	BB	DD	DD	BB	BB	NN	DD	NA
chr12_56642328_56642351	DD	BB	DD	BB	DD	DD	BB	BB	DD	BB	DD	BB	dn	DD	DD	BB	DD	DD	DD	DD	DD	DD	DD	DD	DD	BB	DD	DD	DD	DD	DD	BB	BB	BB	BB	DD	DD	BB	BB	BB	BB	BB	DD	DD	BB	BB	DD	DD	DD
chr12_56649638_56649653	DD	BB	DD	BB	DD	DD	BB	BB	DD	BB	DD	BB	DD	DD	DD	BB	DD	DD	DD	DD	DD	DD	DD	DD	DD	BB	DD	DD	DD	DD	DD	BB	BB	BB	BB	DD	DD	BB	BB	BB	BB	BB	DD	DD	BB	BB	DD	DD	DD
chr12_56651171_56651182	DD	BB	DD	BB	DD	DD	BB	BB	DD	BB	DD	BB	DD	DD	DD	BB	DD	DD	DD	DD	DD	DD	DD	DD	DD	BB	DD	DD	DD	DD	DD	BB	BB	BB	BB	DD	DD	BB	BB	BB	BB	BB	DD	DD	BB	BB	DD	DD	DD
chr12_56651182_56651199	DD	BB	DD	BB	DD	DD	BB	BB	DD	BB	DD	BB	DD	DD	DD	BB	DD	DD	DD	DD	DD	DD	DD	DD	DD	BB	DD	DD	DD	DD	DD	BB	BB	BB	BB	DD	DD	BB	BB	BB	BB	BB	DD	DD	BB	BB	DD	DD	DD
chr12_56737124_56737171	DD	BB	DD	BB	NA	DD	BB	BB	DD	BB	DD	NA	DD	DD	dn	BB	DD	NN	DD	NA	NA	NA	DD	NA	DD	NA	DD	DD	NA	NA	DD	BB	NA	BB	BB	DD	DD	bd	BB	BB	NA	BB	DD	DD	BB	BB	NA	NA	DD
chr12_56758256_56758281	DD	BB	DD	BB	DD	DD	BB	BB	DD	BB	DD	BB	DD	DD	DD	BB	DD	DD	DD	DD	DD	DD	DD	DD	DD	BB	DD	DD	DD	DD	DD	BB	BB	BB	BB	DD	DD	BB	BB	BB	BB	BB	DD	DD	BB	BB	DD	DD	DD
chr12_56767340_56767371	DD	BB	DD	BB	DD	DD	bn	BB	DD	BB	DD	BB	DD	DD	DD	BB	DD	DD	DD	DD	DD	DD	DD	DD	DD	BB	DD	DD	DD	DD	DD	BB	BB	BB	BB	DD	DD	BB	BB	BB	BB	BB	DD	DD	BB	BB	DD	DD	DD
chr12_56794537_56794566	DD	BB	DD	BB	DD	DD	BB	BB	DD	BB	DD	BB	DD	DD	DD	BB	DD	DD	DD	DD	DD	DD	DD	DD	DD	BB	DD	DD	DD	DD	DD	BB	BB	BB	BB	DD	DD	BB	BB	BB	BB	BB	DD	DD	BB	BB	DD	DD	DD
chr12_56798458_56798499	DD	BB	DD	BB	DD	DD	BB	BB	DD	BB	DD	BB	DD	DD	DD	BB	DD	DD	DD	DD	DD	DD	DD	DD	DD	BB	DD	DD	DD	DD	DD	BB	BB	BB	BB	DD	DD	BB	BB	BB	BB	BB	DD	DD	BB	BB	DD	DD	DD
chr12_56834539_56834571	DD	BB	DD	BB	DD	DD	BB	BB	DD	BB	DD	BB	DD	DD	DD	BB	DD	DD	DD	DD	DD	DD	DD	DD	DD	BB	DD	DD	DD	DD	DD	BB	BB	BB	BB	DD	DD	BB	BB	BB	BB	BB	DD	DD	BB	BB	DD	DD	DD
chr12_56875934_56875945	DD	BB	DD	BB	DD	DD	BB	BB	DD	BB	DD	BB	DD	DD	DD	BB	DD	DD	DD	DD	DD	DD	DD	DD	DD	BB	DD	DD	DD	DD	DD	BB	BB	BB	BB	DD	DD	BB	BB	BB	BB	BB	DD	DD	BB	BB	DD	DD	DD
chr12_56880645_56880679	DD	BB	DD	BB	DD	DD	BB	BB	DD	BB	DD	BB	DD	DD	bd	BB	DD	DD	DD	DD	DD	DD	DD	DD	DD	BB	DD	DD	dn	DD	DD	BB	BB	BB	BB	DD	DD	BB	BB	BB	BB	BB	DD	DD	BB	BB	DD	DD	DD
chr12_56882303_56882332	DD	BB	DD	BB	DD	DD	BB	BB	DD	BB	DD	BB	DD	DD	DD	BB	DD	DD	DD	DD	DD	DD	DD	DD	DD	BB	DD	DD	DD	DD	DD	BB	BB	BB	BB	DD	DD	BB	BB	BB	BB	BB	DD	DD	BB	BB	DD	DD	DD
chr12_56913741_56913780	DD	BB	DD	BB	DD	DD	BB	BB	DD	BB	DD	bd	DD	DD	DD	BB	DD	dn	DD	DD	DD	DD	DD	DD	DD	bn	DD	DD	DD	DD	DD	BB	BB	bn	BB	DD	DD	BB	BB	BB	BB	BB	DD	DD	BB	bn	DD	DD	DD
chr12_56940200_56940229	dd	BB	dd	BB	dd	DD	BB	BB	dd	BB	dd	BB	dd	dd	DD	BB	dd	dd	dd	dd	DD	dd	dd	DD	dd	BB	dd	DD	dd	dd	dd	BB	BB	BB	BB	dd	dd	BB	BB	BB	BB	BB	dd	dd	BB	BB	dd	dd	dd
chr12_56948780_56948811	DD	BB	DD	BB	DD	DD	BB	BB	DD	BB	DD	BB	DD	DD	DD	BB	DD	DD	DD	DD	DD	DD	DD	DD	DD	BB	DD	DD	DD	DD	DD	BB	BB	BB	BB	DD	DD	BB	BB	BB	BB	BB	DD	DD	BB	BB	DD	DD	DD
chr12_56983583_56983622	DD	BB	DD	BB	NA	DD	BB	BB	DD	BB	DD	BB	DD	DD	NA	BB	DD	dn	DD	NA	NA	DD	NA	DD	DD	bn	DD	DD	DD	NA	NA	BB	BB	BB	BB	DD	DD	BB	BB	BB	NA	BB	DD	DD	BB	BB	DD	NA	DD
chr12_56996388_56996407	DD	BB	DD	BB	DD	DD	BB	BB	DD	BB	DD	BB	DD	DD	DD	BB	DD	DD	DD	DD	DD	DD	DD	DD	DD	BB	DD	DD	DD	DD	DD	BB	BB	BB	BB	DD	DD	BB	BB	BB	BB	BB	DD	DD	BB	BB	DD	DD	DD
chr12_57020207_57020261	DD	BB	DD	BB	NA	DD	BB	BB	DD	BB	DD	BB	DD	DD	DD	BB	DD	DD	DD	DD	DD	DD	NN	DD	DD	bn	DD	DD	DD	DD	DD	BB	BB	BB	BB	DD	DD	BB	BB	BB	BB	NA	DD	DD	BB	BB	DD	DD	DD
chr12_57028912_57028955	DD	NA	DD	BB	DD	DD	BB	BB	DD	BB	DD	NA	DD	DD	DD	BB	DD	DD	DD	DD	DD	DD	DD	DD	DD	BB	DD	DD	DD	DD	DD	BB	BB	BB	BB	NA	DD	NN	BB	BB	NA	BB	DD	DD	BB	BB	DD	DD	DD
chr12_57028980_57029023	NA	FF	FF	FF	FF	FF	NN	FF	FF	FF	FF	FF	FF	FF	NA	NA	FF	FF	FF	FF	FF	FF	FF	FF	NN	FF	FF	FF	FF	NA	FF	FF	FF	FF	FF	NA	NA	FF	FF	FF	FF	FF	FF	FF	FF	FF	NA	NN	FF
chr12_57061980_57062005	FF	FF	FF	FF	NA	NA	NA	FF	FF	FF	FF	FF	FF	FF	NA	FF	FF	NA	FF	FF	NA	FF	FF	FF	FF	FF	FF	FF	FF	FF	FF	NA	FF	FF	FF	FF	FF	FF	FF	FF	FF	NA	FF	FF	FF	NA	FF	NA	FF
chr12_57100986_57101036	DD	BB	DD	BB	bd	DD	BB	BB	DD	BB	DD	BB	DD	DD	bd	BB	DD	DD	DD	DD	DD	bd	DD	DD	DD	BB	DD	DD	DD	DD	bd	BB	BB	BB	BB	DD	DD	BB	BB	BB	BB	BB	DD	DD	BB	BB	DD	DD	DD
chr12_57119895_57119914	DD	BB	DD	BB	DD	DD	BB	BB	DD	BB	DD	BB	DD	DD	DD	BB	DD	DD	DD	DD	DD	DD	DD	DD	DD	BB	DD	DD	DD	DD	DD	BB	BB	BB	BB	DD	DD	BB	BB	BB	BB	BB	DD	DD	BB	BB	DD	DD	DD
chr12_57119922_57119939	DD	BB	DD	BB	DD	DD	BB	BB	DD	BB	DD	BB	DD	DD	DD	BB	DD	DD	DD	DD	DD	DD	DD	DD	DD	BB	DD	DD	DD	DD	DD	BB	BB	BB	BB	DD	DD	BB	BB	BB	BB	BB	DD	DD	BB	BB	DD	DD	DD
chr12_57146109_57146153	DD	BB	DD	BB	DD	DD	BB	BB	DD	BB	DD	BB	DD	DD	DD	BB	DD	DD	DD	DD	DD	DD	DD	DD	DD	BB	DD	DD	DD	DD	DD	BB	BB	BB	BB	DD	DD	BB	BB	BB	BB	BB	DD	DD	BB	BB	DD	DD	DD
chr12_57163697_57163708	DD	BB	DD	BB	DD	DD	BB	BB	DD	BB	DD	BB	DD	DD	DD	BB	DD	DD	DD	DD	DD	DD	DD	DD	DD	BB	DD	DD	DD	DD	DD	BB	BB	BB	BB	DD	DD	BB	BB	BB	BB	BB	DD	DD	BB	BB	DD	DD	DD
chr12_57181506_57181529	DD	BB	DD	BB	DD	DD	BB	BB	DD	BB	DD	BB	DD	DD	DD	BB	DD	DD	DD	DD	DD	DD	DD	DD	DD	bn	DD	DD	DD	DD	DD	BB	BB	BB	BB	DD	DD	bn	BB	BB	BB	BB	DD	DD	BB	BB	DD	DD	DD
chr12_57183797_57183831	dn	BB	DD	NA	NA	DD	BB	BB	DD	BB	NA	BB	DD	DD	NA	BB	DD	NA	DD	DD	NA	DD	NA	DD	DD	BB	NA	NA	DD	DD	NA	BB	NA	BB	BB	dn	DD	BB	BB	BB	BB	BB	dd	DD	BB	BB	NA	NA	DD
chr12_57184285_57184304	DD	BB	DD	BB	DD	DD	BB	BB	DD	BB	DD	BB	DD	DD	DD	BB	DD	DD	DD	DD	DD	DD	DD	DD	DD	BB	DD	DD	DD	DD	DD	BB	BB	BB	BB	DD	DD	BB	BB	BB	BB	BB	DD	DD	BB	BB	DD	DD	DD
chr12_57184746_57184769	DD	BB	DD	BB	DD	BB	BB	BB	DD	BB	DD	BB	DD	DD	DD	BB	DD	DD	DD	DD	DD	DD	DD	DD	DD	BB	DD	DD	DD	DD	DD	BB	BB	BB	BB	DD	DD	BB	BB	BB	BB	BB	DD	DD	BB	BB	DD	DD	DD
chr12_57207159_57207213	DD	BB	DD	BB	DD	NA	BB	BB	DD	BB	bd	BB	DD	DD	NA	BB	bd	DD	DD	DD	DD	DD	NA	DD	DD	NA	DD	DD	NN	NA	DD	BB	BB	BB	bn	DD	DD	BB	bd	BB	NA	NN	DD	DD	BB	BB	DD	DD	NA
chr12_57274835_57274852	DD	BB	DD	BB	DD	DD	BB	BB	DD	BB	DD	BB	DD	dn	DD	BB	DD	DD	DD	DD	DD	DD	DD	DD	DD	BB	DD	DD	DD	DD	DD	BB	BB	BB	BB	DD	DD	BB	BB	BB	BB	BB	DD	DD	BB	BB	DD	DD	DD
chr12_57283820_57283851	DD	BB	DD	BB	DD	DD	BB	BB	DD	BB	DD	BB	DD	DD	DD	BB	DD	DD	DD	DD	DD	DD	DD	DD	DD	BB	DD	DD	DD	DD	DD	BB	BB	BB	BB	DD	DD	BB	BB	BB	BB	BB	DD	DD	BB	BB	DD	DD	DD
chr12_57285151_57285168	DD	BB	DD	BB	DD	DD	BB	BB	DD	BB	DD	BB	DD	DD	DD	BB	DD	DD	DD	DD	DD	DD	DD	DD	DD	BB	DD	DD	DD	DD	DD	BB	BB	BB	BB	DD	DD	BB	BB	BB	BB	BB	DD	DD	BB	BB	DD	DD	DD
chr12_57296565_57296588	DD	BB	DD	BB	DD	DD	BB	BB	DD	BB	DD	BB	DD	DD	DD	BB	DD	DD	DD	DD	DD	DD	DD	DD	DD	BB	DD	DD	DD	DD	DD	BB	BB	BB	BB	DD	DD	BB	BB	BB	BB	BB	DD	DD	BB	BB	DD	DD	DD
chr12_57334652_57334669	DD	BB	DD	BB	DD	DD	BB	BB	DD	BB	DD	BB	DD	DD	DD	BB	DD	DD	DD	DD	DD	DD	DD	DD	DD	BB	DD	DD	DD	DD	DD	BB	BB	BB	BB	DD	DD	BB	BB	BB	BB	BB	DD	DD	BB	BB	dn	DD	DD
chr12_57361927_57361972	DD	BB	DD	bn	DD	DD	BB	BB	DD	BB	DD	BB	DD	DD	DD	BB	DD	dn	DD	DD	DD	DD	DD	DD	DD	BB	DD	DD	DD	DD	DD	BB	BB	BB	bn	DD	DD	BB	BB	BB	BB	BB	DD	dn	BB	BB	DD	DD	DD
chr12_57372663_57372692	DD	BB	DD	BB	DD	DD	BB	BB	DD	BB	DD	BB	DD	DD	DD	BB	dn	DD	DD	DD	DD	DD	DD	DD	DD	BB	DD	DD	DD	DD	DD	bn	bn	bn	BB	DD	DD	BB	BB	BB	BB	BB	DD	DD	BB	BB	DD	DD	DD
chr12_57373633_57373648	DD	BB	DD	BB	DD	DD	BB	BB	DD	BB	DD	BB	dn	DD	DD	BB	DD	DD	DD	DD	DD	DD	DD	DD	DD	BB	DD	DD	DD	DD	DD	BB	BB	BB	BB	DD	DD	BB	BB	BB	BB	BB	DD	DD	BB	BB	DD	DD	DD
chr12_57376421_57376438	DD	BB	DD	BB	DD	DD	BB	BB	DD	BB	DD	BB	DD	DD	DD	BB	DD	DD	DD	DD	DD	DD	DD	DD	DD	BB	DD	DD	DD	DD	DD	BB	BB	BB	BB	DD	DD	BB	BB	BB	BB	BB	DD	DD	BB	BB	DD	DD	DD
chr12_57376589_57376600	DD	BB	DD	BB	DD	DD	BB	BB	DD	BB	DD	BB	DD	DD	DD	BB	DD	DD	DD	DD	DD	DD	DD	DD	DD	BB	DD	DD	DD	DD	DD	BB	BB	BB	BB	DD	DD	BB	BB	BB	BB	BB	DD	DD	BB	BB	DD	DD	DD
chr12_57378990_57379001	DD	BB	DD	BB	DD	DD	BB	BB	DD	BB	DD	BB	DD	DD	DD	BB	DD	DD	DD	DD	DD	DD	DD	DD	DD	BB	DD	DD	DD	DD	DD	BB	BB	BB	BB	DD	DD	BB	BB	BB	BB	BB	DD	DD	BB	BB	DD	DD	DD
chr12_57385186_57385203	DD	bd	DD	BB	DD	DD	BB	BB	DD	BB	DD	BB	DD	DD	DD	BB	DD	DD	DD	DD	DD	DD	DD	DD	DD	BB	DD	DD	DD	DD	DD	BB	BB	BB	BB	DD	DD	BB	BB	bd	BB	BB	DD	DD	BB	BB	DD	DD	DD
chr12_57385766_57385781	DD	BB	DD	BB	DD	DD	BB	BB	DD	BB	DD	BB	DD	DD	DD	BB	DD	DD	DD	DD	DD	DD	DD	DD	DD	BB	DD	DD	DD	DD	DD	BB	BB	BB	BB	DD	DD	BB	BB	BB	BB	BB	DD	DD	BB	BB	DD	DD	DD
chr12_57448328_57448349	DD	BB	DD	BB	DD	DD	BB	BB	DD	BB	DD	BB	DD	DD	DD	BB	DD	DD	DD	DD	DD	DD	DD	DD	DD	BB	DD	DD	DD	DD	DD	BB	BB	BB	BB	DD	DD	BB	BB	BB	bd	BB	DD	DD	BB	BB	DD	DD	DD
chr12_57451082_57451111	DD	BB	DD	bn	DD	DD	BB	BB	DD	BB	DD	BB	DD	DD	DD	BB	DD	DD	DD	DD	DD	DD	DD	DD	DD	BB	DD	DD	DD	DD	DD	BB	BB	BB	BB	DD	DD	BB	BB	bn	bn	BB	DD	DD	bn	BB	DD	DD	DD
chr12_57541597_57541614	DD	BB	DD	BB	DD	DD	BB	BB	DD	BB	DD	BB	DD	DD	DD	BB	DD	DD	DD	DD	DD	DD	DD	DD	DD	BB	DD	DD	DD	DD	DD	BB	BB	BB	BB	DD	DD	BB	BB	BB	BB	BB	DD	DD	BB	BB	DD	DD	DD
chr12_57574988_57575003	DD	BB	DD	BB	DD	DD	BB	BB	DD	BB	DD	BB	DD	DD	DD	BB	DD	DD	DD	DD	DD	DD	DD	DD	DD	BB	DD	DD	DD	DD	DD	BB	BB	BB	BB	DD	DD	BB	BB	BB	BB	BB	DD	DD	BB	BB	DD	DD	DD
chr12_57606531_57606544	bd	BB	bd	BB	DD	bd	BB	BB	bd	BB	bd	BB	bd	bd	bd	BB	DD	DD	bd	bd	DD	DD	bd	bd	bd	BB	bd	bd	bd	bd	DD	BB	BB	BB	BB	DD	bd	BB	BB	BB	BB	BB	DD	DD	BB	BB	bd	bd	DD
chr12_57606550_57606563	DD	BB	DD	BB	DD	DD	BB	BB	DD	BB	bd	BB	DD	DD	bd	BB	DD	DD	DD	DD	DD	DD	bd	DD	bd	BB	DD	DD	DD	DD	DD	BB	BB	BB	BB	DD	DD	BB	BB	BB	BB	BB	DD	DD	BB	BB	DD	bd	DD
chr12_57615791_57615812	DD	BB	NA	BB	NA	DD	BB	BB	NA	BB	DD	BB	DD	DD	DD	BB	DD	DD	DD	NA	DD	NA	DD	NA	NA	NA	NA	DD	NA	DD	NA	BB	BB	BB	BB	NA	DD	BB	NA	BB	BB	NA	NA	DD	BB	BB	DD	NA	DD
chr12_57659107_57659151	DD	BB	DD	BB	DD	DD	BB	BB	DD	BB	DD	BB	DD	DD	DD	BB	DD	DD	DD	DD	DD	DD	DD	DD	DD	BB	DD	DD	DD	DD	DD	BB	BB	BB	BB	DD	DD	BB	BB	BB	BB	BB	DD	DD	BB	BB	DD	DD	DD
chr12_57677759_57677783	FF	FF	FF	FF	FF	FF	FF	FF	FF	FF	FF	NN	FF	FF	FF	FF	FF	FF	FF	FF	FF	FF	FF	FF	FF	FF	FF	FF	FF	FF	FF	FF	FF	FF	FF	FF	FF	FF	FF	FF	NA	FF	FF	FF	FF	FF	FF	FF	FF
chr12_57680124_57680163	DD	BB	dn	BB	DD	DD	BB	BB	dn	BB	DD	BB	DD	DD	dn	BB	DD	DD	DD	DD	DD	dn	DD	DD	dn	BB	DD	dn	dn	DD	DD	BB	BB	BB	BB	DD	bd	BB	BB	BB	BB	BB	DD	DD	BB	BB	DD	DD	dn
chr12_57708069_57708080	DD	BB	DD	BB	DD	DD	BB	BB	DD	BB	DD	BB	DD	DD	DD	BB	DD	DD	DD	DD	DD	DD	DD	DD	DD	BB	DD	DD	DD	DD	DD	BB	BB	BB	BB	DD	DD	BB	BB	BB	BB	BB	DD	DD	BB	BB	DD	DD	DD
chr12_57742761_57742778	DD	BB	DD	BB	DD	DD	BB	BB	DD	BB	DD	BB	DD	DD	DD	BB	DD	DD	DD	DD	DD	DD	DD	DD	DD	BB	DD	DD	DD	DD	DD	BB	BB	BB	BB	DD	DD	BB	BB	BB	BB	BB	DD	DD	BB	DD	DD	DD	DD
chr12_57753698_57753721	DD	BB	DD	BB	DD	DD	BB	BB	DD	BB	DD	BB	DD	DD	DD	BB	DD	DD	DD	DD	DD	DD	DD	DD	DD	BB	DD	DD	DD	DD	DD	BB	BB	BB	BB	DD	DD	BB	BB	BB	BB	BB	DD	DD	BB	BB	DD	DD	DD
chr12_57765306_57765357	DD	BB	DD	NN	NA	DD	BB	BB	DD	BB	DD	BB	DD	DD	DD	BB	DD	DD	DD	DD	DD	DD	DD	DD	DD	NA	DD	DD	DD	DD	DD	BB	DD	BB	BB	DD	DD	BB	BB	BB	BB	BB	DD	DD	BB	BB	NA	DD	DD
chr12_57791256_57791285	DD	BB	DD	BB	DD	DD	BB	BB	DD	BB	DD	BB	DD	DD	DD	BB	DD	DD	DD	DD	DD	DD	DD	DD	DD	BB	DD	DD	DD	DD	DD	BB	BB	BB	BB	DD	DD	BB	BB	BB	BB	BB	DD	DD	BB	BB	DD	DD	DD
chr12_57795175_57795207	DD	BB	DD	BB	DD	DD	BB	bn	DD	BB	DD	BB	DD	DD	DD	BB	DD	DD	DD	DD	DD	DD	DD	DD	DD	BB	DD	DD	DD	DD	DD	BB	BB	BB	BB	DD	DD	BB	BB	BB	BB	BB	DD	DD	BB	BB	DD	DD	DD
chr12_57839740_57839753	DD	BB	DD	BB	DD	DD	BB	BB	DD	BB	DD	BB	DD	DD	DD	BB	DD	DD	DD	DD	DD	DD	DD	DD	DD	BB	DD	DD	DD	DD	DD	BB	BB	BB	BB	DD	DD	BB	BB	BB	BB	BB	DD	DD	BB	BB	DD	DD	DD
chr12_57853292_57853351	DD	NA	NN	NA	NA	DD	BB	NA	DD	BB	DD	BB	DD	DD	NN	BB	DD	DD	NA	DD	DD	NA	DD	DD	DD	BB	DD	DD	DD	DD	DD	NA	NA	BB	BB	NA	DD	BB	BB	bn	NA	BB	DD	DD	NN	BB	DD	DD	DD
chr12_57928204_57928215	DD	BB	DD	BB	DD	DD	BB	BB	DD	BB	DD	BB	DD	DD	DD	BB	DD	DD	DD	DD	DD	DD	DD	DD	DD	BB	DD	DD	DD	DD	DD	BB	BB	BB	BB	DD	DD	BB	BB	BB	BB	BB	DD	DD	BB	BB	DD	DD	DD
chr12_57977806_57977861	DD	BB	NN	NN	bd	DD	NA	BB	NN	BB	bd	BB	NA	DD	DD	NN	NA	NA	DD	DD	DD	DD	DD	NA	DD	BB	DD	DD	NA	DD	NN	NA	BB	NA	BB	NA	NA	NA	BB	BB	NA	BB	DD	DD	NA	DD	DD	DD	DD
chr12_57980113_57980136	DD	BB	dd	BB	dd	dd	BB	BB	dd	BB	dd	BB	dd	dd	DD	BB	dd	dd	dd	DD	dd	dd	dd	dd	dd	BB	dd	DD	DD	DD	dd	BB	BB	BB	BB	dd	dd	BB	BB	BB	BB	BB	DD	dd	BB	DD	dd	DD	DD
chr12_57997825_57997848	DD	BB	DD	BB	DD	DD	BB	BB	DD	BB	DD	BB	DD	DD	DD	BB	DD	DD	DD	DD	DD	DD	DD	DD	DD	BB	DD	DD	DD	DD	DD	BB	BB	BB	BB	DD	DD	BB	BB	BB	BB	BB	DD	DD	BB	DD	DD	DD	DD
chr12_58004178_58004201	DD	BB	DD	BB	DD	DD	BB	BB	DD	BB	DD	BB	DD	DD	DD	BB	DD	DD	DD	DD	DD	DD	DD	DD	DD	BB	DD	DD	DD	DD	DD	BB	BB	BB	BB	DD	DD	BB	BB	BB	BB	BB	DD	DD	BB	DD	DD	DD	DD
chr12_58008453_58008488	FF	FF	FF	NN	NA	FF	FF	FF	FF	FF	FF	FF	FF	FF	FF	NA	FF	FF	FF	FF	FF	FF	FF	FF	FF	FF	FF	FF	FF	FF	FF	FF	FF	FF	FF	FF	FF	NA	FF	FF	FF	FF	FF	FF	NA	FF	FF	FF	FF
chr12_58033691_58033706	DD	BB	DD	BB	DD	DD	BB	BB	DD	BB	DD	BB	DD	DD	DD	BB	DD	DD	DD	DD	DD	DD	DD	DD	DD	BB	DD	DD	DD	DD	DD	BB	BB	BB	BB	DD	DD	BB	BB	BB	BB	BB	DD	DD	BB	DD	DD	DD	DD
chr12_58058255_58058270	DD	BB	DD	BB	DD	DD	BB	BB	DD	BB	DD	BB	DD	DD	DD	BB	DD	DD	DD	DD	DD	DD	DD	DD	DD	BB	DD	DD	DD	DD	DD	BB	BB	BB	BB	DD	DD	BB	BB	BB	BB	BB	DD	DD	BB	DD	DD	DD	DD
chr12_58089010_58089029	DD	BB	DD	BB	DD	DD	BB	BB	DD	BB	DD	BB	DD	DD	DD	BB	DD	DD	DD	DD	DD	DD	DD	dn	DD	BB	DD	DD	DD	DD	DD	BB	BB	BB	BB	DD	DD	BB	BB	BB	BB	BB	DD	DD	BB	DD	DD	DD	DD
chr12_58138960_58138979	DD	BB	DD	BB	DD	DD	BB	BB	DD	BB	DD	BB	DD	DD	DD	BB	DD	DD	DD	DD	DD	DD	DD	DD	dn	BB	DD	DD	DD	DD	DD	BB	BB	BB	BB	DD	DD	BB	BB	BB	BB	BB	DD	DD	BB	DD	DD	DD	DD
chr12_58174049_58174076	DD	BB	DD	BB	DD	DD	BB	BB	DD	BB	DD	BB	DD	DD	DD	BB	DD	DD	DD	DD	DD	DD	DD	DD	DD	BB	DD	DD	DD	DD	DD	BB	BB	BB	BB	DD	DD	BB	BB	BB	BB	BB	DD	DD	BB	DD	DD	DD	DD
chr12_58225345_58225356	DD	BB	DD	BB	DD	DD	BB	BB	DD	BB	DD	BB	DD	DD	DD	BB	DD	DD	DD	DD	DD	DD	DD	DD	DD	BB	DD	DD	DD	DD	DD	BB	BB	BB	BB	DD	DD	BB	BB	BB	BB	BB	DD	DD	BB	dn	DD	DD	DD
chr12_58228107_58228134	DD	BB	DD	BB	DD	DD	BB	BB	DD	BB	DD	BB	DD	DD	DD	BB	DD	DD	DD	DD	DD	DD	DD	DD	DD	BB	DD	DD	DD	DD	DD	BB	BB	BB	BB	DD	DD	BB	BB	BB	BB	BB	DD	DD	BB	DD	DD	DD	DD
chr12_58234556_58234577	DD	BB	DD	BB	DD	DD	BB	BB	DD	BB	DD	BB	DD	DD	DD	BB	DD	DD	DD	DD	DD	DD	DD	DD	DD	BB	DD	DD	DD	DD	DD	BB	BB	BB	BB	DD	DD	BB	BB	BB	BB	BB	DD	DD	BB	DD	DD	DD	DD
chr12_58240149_58240166	DD	BB	DD	BB	DD	DD	BB	BB	DD	BB	DD	BB	DD	DD	DD	BB	DD	DD	DD	DD	DD	DD	DD	DD	DD	BB	DD	DD	DD	DD	DD	BB	BB	BB	BB	DD	DD	BB	BB	BB	BB	BB	DD	DD	BB	DD	DD	DD	DD
chr12_58247119_58247144	NA	BB	NA	BB	NA	DD	BB	BB	DD	NA	NA	BB	DD	NA	NA	BB	NA	DD	DD	DD	NA	NA	NA	NN	dn	bn	DD	DD	NA	NA	DD	BB	BB	BB	BB	DD	DD	BB	BB	BB	BB	BB	NA	DD	BB	NA	DD	NA	DD
chr12_58288901_58288925	DD	BB	DD	BB	DD	DD	BB	BB	DD	BB	DD	BB	DD	DD	DD	BB	DD	DD	DD	DD	DD	DD	DD	DD	DD	BB	DD	DD	DD	DD	DD	BB	BB	BB	BB	DD	DD	BB	BB	BB	BB	BB	DD	DD	BB	DD	DD	DD	DD
chr12_58298882_58298905	DD	BB	DD	BB	DD	DD	BB	BB	bd	BB	DD	BB	DD	DD	DD	BB	DD	DD	DD	DD	DD	DD	DD	DD	DD	BB	DD	DD	DD	DD	DD	BB	BB	BB	BB	DD	DD	BB	BB	BB	BB	BB	DD	DD	BB	DD	DD	DD	DD
chr12_58313304_58313324	DD	BB	DD	BB	DD	DD	BB	BB	DD	BB	DD	BB	DD	DD	DD	BB	DD	DD	DD	DD	DD	DD	DD	DD	DD	BB	DD	DD	DD	DD	DD	BB	BB	BB	BB	DD	DD	BB	BB	BB	BB	BB	DD	DD	BB	DD	DD	DD	DD
chr12_58332108_58332135	DD	BB	DD	BB	DD	DD	BB	BB	DD	BB	DD	BB	DD	DD	DD	BB	DD	DD	DD	DD	DD	DD	DD	DD	DD	BB	DD	DD	DD	DD	DD	BB	BB	BB	BB	DD	DD	BB	BB	BB	BB	BB	DD	DD	BB	DD	DD	DD	DD
chr12_58370911_58370931	DD	BB	DD	BB	DD	DD	BB	BB	DD	BB	DD	BB	DD	DD	DD	BB	DD	DD	DD	DD	DD	DD	DD	DD	DD	BB	DD	DD	DD	DD	DD	BB	BB	BB	BB	DD	DD	BB	BB	BB	BB	BB	DD	DD	BB	DD	DD	DD	DD
chr12_58373872_58373886	DD	BB	DD	BB	DD	DD	BB	BB	DD	BB	DD	BB	DD	DD	DD	BB	DD	DD	DD	DD	DD	DD	DD	DD	DD	BB	DD	DD	DD	DD	DD	BB	BB	BB	BB	DD	DD	BB	BB	BB	BB	BB	DD	DD	BB	DD	DD	DD	DD
chr12_58384788_58384811	DD	BB	DD	BB	DD	DD	BB	BB	DD	BB	DD	BB	DD	DD	DD	BB	DD	DD	DD	DD	DD	DD	DD	DD	DD	BB	DD	DD	DD	DD	DD	BB	BB	BB	BB	DD	DD	BB	BB	BB	bn	BB	DD	DD	BB	DD	DD	DD	DD
chr12_58434189_58434216	dn	BB	DD	BB	DD	DD	BB	BB	DD	BB	DD	BB	DD	DD	DD	BB	DD	DD	DD	DD	DD	DD	DD	DD	DD	BB	DD	DD	DD	DD	DD	BB	BB	BB	BB	DD	DD	BB	BB	BB	BB	BB	DD	DD	BB	DD	DD	DD	DD
chr12_58471196_58471210	DD	BB	DD	BB	DD	DD	BB	BB	DD	BB	DD	BB	DD	DD	DD	BB	DD	DD	DD	DD	DD	DD	DD	DD	DD	BB	DD	DD	DD	DD	DD	BB	BB	BB	BB	DD	DD	BB	BB	BB	BB	BB	DD	DD	BB	DD	DD	DD	DD
chr12_58476356_58476369	DD	BB	DD	BB	DD	DD	BB	BB	DD	BB	DD	BB	DD	DD	DD	BB	DD	DD	DD	DD	DD	DD	DD	DD	DD	BB	DD	DD	DD	DD	DD	BB	BB	BB	BB	DD	DD	BB	BB	BB	BB	BB	DD	DD	BB	DD	DD	DD	DD
chr12_58507078_58507095	DD	BB	DD	BB	DD	DD	BB	BB	DD	BB	DD	BB	DD	DD	DD	BB	DD	DD	DD	DD	DD	DD	DD	DD	DD	BB	DD	DD	DD	DD	DD	BB	BB	BB	BB	DD	DD	BB	BB	BB	BB	BB	DD	DD	BB	DD	DD	DD	DD
chr12_58513959_58513978	DD	BB	DD	BB	DD	DD	BB	BB	DD	BB	DD	BB	DD	DD	DD	BB	DD	DD	DD	DD	DD	DD	DD	DD	DD	BB	DD	DD	DD	DD	DD	BB	BB	BB	BB	DD	DD	BB	BB	BB	BB	BB	DD	DD	BB	DD	DD	DD	DD
chr12_58532650_58532661	df	FF	df	FF	df	DD	FF	FF	df	FF	df	FF	df	df	df	FF	df	df	df	DD	df	df	df	df	df	FF	df	df	df	df	df	FF	FF	FF	FF	df	df	FF	FF	FF	FF	FF	df	df	FF	df	df	df	df
chr12_58535142_58535165	DD	BB	DD	BB	DD	DD	BB	BB	DD	BB	DD	BB	DD	DD	DD	BB	DD	DD	DD	DD	DD	DD	DD	DD	DD	BB	DD	DD	DD	DD	DD	BB	BB	BB	BB	DD	DD	bd	BB	BB	BB	BB	DD	DD	BB	DD	DD	DD	DD
chr12_58536125_58536138	DD	BB	DD	BB	DD	DD	BB	BB	DD	BB	DD	BB	DD	DD	DD	BB	DD	DD	DD	DD	DD	DD	DD	DD	DD	BB	DD	DD	DD	DD	DD	BB	BB	BB	BB	DD	DD	BB	BB	BB	BB	BB	DD	DD	BB	DD	DD	DD	DD
chr12_58786919_58786946	DD	BB	BB	BB	DD	DD	BB	BB	DD	BB	DD	BB	DD	DD	dn	BB	DD	DD	DD	DD	DD	DD	DD	DD	DD	BB	DD	DD	DD	DD	DD	BB	BB	BB	BB	DD	DD	BB	BB	BB	BB	BB	DD	DD	BB	DD	DD	DD	DD
chr12_58879918_58879957	DD	BB	BB	BB	DD	DD	BB	BB	DD	BB	DD	BB	DD	DD	DD	BB	DD	DD	DD	DD	DD	DD	DD	DD	DD	BB	DD	DD	DD	DD	DD	BB	BB	BB	BB	DD	DD	BB	BB	BB	BB	BB	DD	DD	BB	DD	DD	DD	DD
chr12_58887409_58887444	FF	FF	FF	NA	NA	FF	FF	FF	FF	FF	FF	FF	fn	FF	FF	FF	FF	FF	FF	FF	FF	FF	FF	FF	FF	NA	FF	FF	FF	NA	FF	FF	NA	FF	NA	NA	NA	fn	FF	NA	FF	FF	NN	FF	NA	FF	FF	FF	NA
chr12_58924599_58924616	DD	BB	BB	BB	DD	DD	BB	BB	DD	BB	DD	BB	DD	DD	DD	BB	DD	DD	DD	DD	DD	DD	DD	DD	DD	BB	DD	DD	DD	DD	DD	BB	BB	BB	BB	DD	DD	BB	BB	BB	BB	BB	DD	DD	BB	DD	DD	DD	DD
chr12_58924615_58924635	DD	FF	FF	FF	df	df	FF	FF	DD	FF	df	FF	df	DD	df	FF	df	df	df	df	df	df	DD	df	df	FF	df	DD	df	df	DD	FF	FF	FF	FF	df	df	FF	FF	FF	FF	FF	df	df	FF	df	df	df	df
chr12_58925934_58925963	DD	BB	BB	BB	DD	DD	bd	BB	DD	BB	DD	BB	DD	DD	DD	BB	DD	dn	DD	DD	DD	DD	DD	DD	DD	BB	DD	DD	DD	DD	DD	BB	BB	BB	BB	DD	DD	BB	BB	BB	BB	BB	DD	DD	BB	DD	DD	DD	DD
chr12_58942380_58942419	DD	UU	UU	UU	DD	DD	UU	UU	DD	UU	DD	UU	DD	DD	DD	UU	DD	DD	du	DD	DD	DD	DD	DD	UU	UU	DD	DD	DD	DD	DD	NA	NA	UU	UU	DD	DD	UU	UU	UU	UU	UU	DD	DD	UU	DD	DD	DD	DD
chr12_58970124_58970163	DD	BB	BB	BB	DD	DD	BB	BB	DD	BB	DD	BB	DD	DD	DD	BB	DD	DD	DD	DD	DD	DD	DD	DD	DD	BB	DD	DD	DD	DD	DD	BB	BB	BB	BB	DD	DD	BB	BB	BB	BB	BB	DD	DD	BB	DD	DD	DD	DD
chr12_59026606_59026637	DD	BB	BB	BB	bd	DD	BB	BB	bd	BB	DD	BB	DD	DD	DD	BB	bd	DD	DD	bd	bd	bd	DD	DD	bd	BB	bd	DD	DD	DD	bd	BB	BB	BB	BB	DD	bd	BB	BB	BB	BB	bn	DD	DD	BB	DD	DD	DD	DD
chr12_59062859_59062886	FF	FF	FF	NA	FF	FF	FF	FF	NA	FF	FF	FF	FF	FF	FF	FF	FF	FF	FF	FF	FF	FF	FF	FF	FF	NA	FF	NN	FF	NA	FF	FF	FF	FF	FF	FF	FF	FF	FF	FF	NA	FF	FF	FF	FF	NA	FF	FF	NA
chr12_59139999_59140014	DD	BB	BB	BB	DD	DD	BB	BB	DD	BB	DD	BB	DD	DD	DD	BB	DD	DD	DD	DD	DD	DD	DD	DD	DD	BB	DD	DD	DD	DD	DD	BB	BB	BB	BB	DD	DD	BB	BB	BB	BB	BB	DD	DD	BB	DD	DD	DD	DD
chr12_59200218_59200257	DD	BB	BB	BB	DD	DD	BB	BB	DD	BB	DD	BB	DD	DD	DD	BB	DD	DD	DD	DD	DD	DD	DD	DD	DD	BB	DD	DD	DD	DD	DD	BB	BB	BB	BB	DD	DD	BB	BB	BB	BB	BB	DD	DD	BB	DD	DD	DD	DD
chr12_59206663_59206682	DD	BB	BB	BB	DD	DD	BB	BB	DD	BB	DD	BB	DD	DD	DD	BB	DD	DD	DD	DD	DD	DD	DD	DD	DD	BB	DD	DD	DD	DD	DD	BB	BB	BB	BB	DD	bd	BB	BB	BB	BB	BB	DD	DD	BB	DD	DD	DD	DD
chr12_59237997_59238041	BB	BB	bd	BB	DD	DD	BB	BB	DD	BB	DD	BB	DD	DD	DD	BB	DD	DD	DD	DD	DD	DD	DD	DD	DD	BB	DD	DD	DD	DD	DD	BB	BB	BB	BB	DD	DD	BB	BB	BB	BB	BB	DD	DD	BB	DD	DD	DD	DD
chr12_59331808_59331851	FF	NA	FF	FF	FF	FF	FF	FF	FF	FF	FF	NA	NA	FF	FF	FF	FF	FF	FF	FF	FF	FF	FF	FF	NN	NA	FF	FF	FF	FF	FF	FF	FF	FF	FF	FF	FF	FF	FF	FF	FF	FF	FF	FF	FF	NA	FF	FF	FF
chr12_59332546_59332597	NA	NN	BB	bn	NA	NA	BB	BB	DD	BB	DD	NA	NA	NN	NA	BB	DD	NA	DD	NN	NN	DD	NA	DD	NN	BB	NN	DD	NA	DD	NA	NA	BB	BB	BB	DD	NA	BB	BB	BB	BB	BB	DD	DD	BB	NN	NN	NN	NA
chr12_59348916_59348939	BB	BB	BB	BB	DD	DD	BB	BB	DD	BB	DD	BB	DD	DD	DD	BB	DD	DD	DD	DD	NA	DD	DD	NN	DD	BB	DD	NA	DD	DD	DD	BB	BB	BB	BB	DD	DD	BB	BB	BB	BB	BB	DD	DD	BB	DD	DD	DD	DD
chr12_59385688_59385722	BB	BB	BB	BB	DD	DD	BB	BB	DD	BB	DD	BB	DD	DD	DD	BB	DD	DD	DD	DD	DD	DD	DD	DD	DD	BB	DD	DD	DD	DD	DD	BB	BB	BB	BB	DD	DD	BB	BB	BB	BB	BB	DD	DD	BB	DD	DD	DD	DD
chr12_59422599_59422625	BB	BB	BB	BB	DD	DD	BB	BB	DD	BB	DD	BB	DD	DD	DD	BB	DD	DD	DD	DD	DD	DD	DD	DD	DD	BB	DD	DD	DD	DD	DD	BB	BB	BB	BB	DD	DD	BB	BB	BB	BB	BB	DD	DD	BB	DD	DD	DD	DD
chr12_59468259_59468293	BB	BB	BB	BB	DD	DD	BB	BB	DD	BB	DD	BB	DD	DD	DD	BB	DD	DD	DD	DD	DD	DD	DD	DD	DD	BB	DD	DD	DD	DD	DD	BB	BB	BB	BB	DD	DD	BB	BB	BB	BB	BB	DD	DD	BB	DD	DD	DD	DD
chr12_59552325_59552374	BB	NA	BB	BB	DD	DD	BB	BB	DD	BB	DD	BB	DD	DD	DD	BB	DD	DD	DD	DD	DD	DD	DD	DD	DD	NA	DD	DD	DD	DD	DD	BB	BB	BB	BB	DD	DD	BB	BB	BB	NA	BB	DD	DD	BB	DD	DD	DD	NA
chr12_59561137_59561181	NA	BB	BB	BB	DD	dn	BB	BB	DD	BB	NA	BB	DD	DD	DD	NA	DD	DD	DD	NA	DD	NA	NA	DD	DD	NA	DD	DD	DD	NA	NA	NA	BB	BB	BB	NA	DD	BB	BB	BB	NA	NA	NA	DD	BB	DD	DD	NA	DD
chr12_59666424_59666473	BB	BB	BB	BB	DD	DD	BB	BB	DD	BB	DD	BB	DD	DD	DD	BB	DD	DD	DD	DD	DD	DD	DD	DD	DD	BB	DD	DD	DD	DD	DD	BB	BB	BB	BB	DD	DD	BB	BB	BB	BB	BB	DD	DD	BB	DD	DD	DD	DD
chr12_59679415_59679438	BB	BB	BB	BB	DD	DD	bn	BB	DD	BB	DD	bn	DD	DD	DD	BB	DD	DD	DD	DD	DD	DD	DD	DD	DD	bn	DD	DD	DD	DD	DD	BB	BB	bn	BB	DD	DD	BB	BB	BB	BB	BB	DD	DD	BB	DD	DD	DD	DD
chr12_59686854_59686881	BB	BB	BB	BB	dd	dd	BB	BB	dd	BB	dd	BB	dd	dd	dd	BB	DD	dd	dd	dd	dd	dd	DD	dd	dd	BB	dd	dd	dd	dd	dd	BB	BB	BB	BB	dd	dd	BB	BB	BB	BB	BB	dd	dd	BB	dd	dd	dd	dd
chr12_59698752_59698786	BB	bn	BB	BB	DD	DD	BB	BB	DD	BB	DD	BB	DD	DD	DD	BB	DD	DD	DD	DD	DD	DD	DD	DD	DD	BB	DD	DD	DD	DD	DD	BB	BB	BB	BB	DD	DD	BB	BB	BB	BB	BB	DD	DD	BB	DD	DD	DD	DD
chr12_59707169_59707204	BB	BB	BB	BB	DD	DD	BB	BB	DD	BB	DD	BB	DD	DD	DD	BB	DD	DD	DD	DD	DD	DD	DD	DD	DD	BB	DD	DD	DD	DD	DD	BB	BB	BB	BB	DD	DD	BB	BB	BB	BB	BB	DD	DD	BB	DD	DD	DD	DD
chr12_59730441_59730460	BB	BB	BB	BB	DD	DD	BB	BB	DD	BB	DD	BB	DD	DD	DD	BB	DD	DD	DD	DD	DD	DD	DD	DD	DD	BB	DD	DD	DD	DD	DD	BB	BB	BB	BB	DD	DD	BB	BB	BB	bn	BB	DD	DD	BB	DD	DD	DD	DD
chr12_59755793_59755806	BB	BB	BB	BB	DD	DD	BB	BB	DD	BB	DD	BB	DD	DD	DD	BB	DD	DD	DD	DD	DD	DD	DD	DD	DD	BB	DD	DD	DD	DD	DD	BB	BB	BB	BB	DD	DD	BB	BB	BB	BB	BB	DD	DD	BB	DD	DD	DD	DD
chr12_59788049_59788060	FF	FF	FF	FF	df	df	FF	FF	df	FF	df	FF	df	df	df	FF	df	df	df	df	DD	df	df	df	df	FF	df	df	df	df	df	FF	FF	FF	FF	df	df	FF	FF	FF	FF	FF	df	df	FF	df	df	df	df
chr12_59798711_59798758	FF	FF	FF	FF	FF	FF	FF	FF	FF	FF	FF	NA	FF	FF	FF	FF	FF	FF	FF	FF	FF	FF	FF	FF	FF	FF	NN	NA	FF	FF	FF	NA	FF	FF	FF	FF	FF	FF	NA	FF	NA	FF	FF	NN	FF	FF	FF	FF	FF
chr12_59802254_59802267	BB	BB	BB	BB	DD	DD	BB	BB	DD	BB	DD	BB	DD	DD	DD	BB	DD	DD	DD	DD	DD	DD	DD	DD	DD	BB	DD	DD	DD	DD	DD	BB	BB	BB	BB	DD	DD	BB	BB	BB	BB	BB	DD	DD	BB	DD	DD	DD	DD
chr12_59802639_59802653	BB	BB	BB	BB	DD	DD	BB	BB	DD	BB	DD	BB	DD	DD	DD	BB	DD	DD	DD	DD	DD	DD	DD	DD	DD	BB	DD	DD	DD	DD	DD	BB	BB	BB	BB	DD	DD	BB	BB	BB	BB	BB	DD	DD	BB	DD	DD	DD	DD
chr12_59820424_59820455	BB	BB	BB	BB	DD	DD	BB	BB	DD	BB	DD	BB	DD	DD	DD	BB	DD	DD	DD	DD	DD	DD	DD	DD	DD	BB	DD	DD	DD	DD	DD	BB	BB	BB	BB	DD	DD	BB	BB	BB	BB	BB	DD	DD	BB	DD	DD	DD	DD
chr12_59830850_59830885	BB	BB	BB	BB	DD	DD	BB	BB	DD	BB	DD	BB	DD	DD	DD	BB	DD	DD	DD	DD	DD	DD	DD	DD	DD	BB	DD	DD	DD	DD	DD	BB	BB	BB	BB	DD	DD	BB	BB	BB	BB	BB	DD	DD	BB	DD	DD	DD	DD
chr12_59856444_59856487	BB	BB	BB	BB	DD	DD	BB	BB	DD	BB	DD	BB	DD	DD	DD	BB	DD	DD	DD	DD	DD	DD	DD	DD	DD	BB	DD	DD	DD	DD	DD	BB	BB	BB	BB	DD	DD	BB	BB	BB	BB	BB	DD	DD	BB	DD	dn	DD	DD
chr12_59868172_59868191	BB	BB	BB	BB	DD	DD	BB	BB	DD	BB	DD	BB	DD	DD	DD	BB	DD	DD	DD	DD	DD	DD	DD	DD	DD	BB	DD	DD	DD	DD	DD	BB	BB	BB	BB	DD	DD	BB	BB	BB	BB	BB	DD	DD	BB	DD	dn	DD	DD
chr12_59868730_59868753	BB	BB	BB	BB	DD	DD	BB	BB	DD	BB	DD	BB	DD	DD	DD	BB	DD	DD	DD	DD	DD	DD	DD	DD	DD	BB	DD	DD	DD	DD	DD	BB	BB	BB	BB	DD	DD	BB	BB	BB	BB	BB	NN	DD	BB	DD	DD	DD	DD
chr12_59897940_59897967	BB	BB	BB	BB	DD	DD	BB	BB	DD	BB	DD	BB	DD	DD	DD	BB	DD	DD	DD	DD	DD	DD	DD	DD	DD	BB	DD	DD	DD	DD	DD	BB	BB	BB	BB	DD	DD	BB	BB	BB	BB	BB	DD	DD	BB	DD	DD	DD	DD
chr12_59959072_59959127	UU	UU	NA	UU	DD	DD	UU	UU	DD	UU	DD	UU	DD	DD	DD	UU	UU	DD	DD	DD	DD	DD	DD	DD	DD	UU	DD	DD	DD	DD	DD	UU	UU	uu	UU	DD	DD	UU	NA	UU	NA	UU	DD	DD	NA	DD	DD	DD	DD
chr12_59974559_59974580	FF	FF	FF	FF	NA	FF	FF	NA	FF	FF	FF	FF	FF	NA	NA	FF	FF	FF	FF	FF	NA	FF	FF	FF	FF	NA	NA	FF	NN	NA	FF	FF	FF	FF	FF	FF	FF	FF	NA	FF	NA	FF	FF	FF	FF	FF	FF	FF	NA
chr12_59986815_59986858	BB	BB	BB	BB	UU	UU	BB	BB	UU	BB	UU	BB	NA	UU	UU	BB	NA	UU	UU	UU	NA	UU	UU	UU	UU	BB	UU	UU	UU	NA	UU	BB	BB	BB	BB	UU	UU	BB	BB	BB	BB	BB	UU	BB	BB	NA	BB	BB	bu
chr12_60087422_60087457	BB	BB	BB	BB	DD	DD	BB	BB	DD	BB	DD	BB	DD	DD	DD	BB	DD	DD	DD	DD	DD	DD	DD	DD	DD	BB	DD	DD	DD	DD	DD	BB	BB	BB	BB	DD	DD	BB	BB	BB	BB	BB	DD	DD	BB	DD	DD	DD	DD
chr12_60095778_60095825	BB	BB	BB	BB	DD	DD	BB	BB	DD	BB	DD	BB	DD	DD	dn	BB	DD	DD	DD	DD	DD	DD	DD	DD	DD	BB	DD	DD	DD	DD	DD	bd	BB	BB	BB	DD	DD	BB	BB	BB	BB	BB	DD	DD	BB	DD	DD	DD	dn
chr12_60157222_60157273	fn	NA	FF	FF	NA	NA	FF	FF	NA	FF	NA	FF	nn	NN	NN	FF	NN	NA	NN	NA	NN	NN	nn	NA	NN	NA	FF	FF	FF	NA	FF	FF	NA	FF	FF	FF	FF	fn	FF	FF	NA	FF	FF	FF	FF	NA	NA	FF	FF
chr12_60157299_60157310	BB	BB	BB	BB	DD	DD	BB	BB	DD	BB	DD	BB	DD	DD	DD	BB	DD	DD	DD	DD	DD	DD	DD	DD	DD	BB	DD	DD	DD	DD	DD	BB	BB	BB	BB	DD	DD	BB	BB	BB	BB	BB	DD	DD	BB	DD	DD	DD	DD
chr12_60159825_60159860	BB	BB	BB	BB	DD	DD	BB	BB	DD	BB	DD	BB	DD	DD	DD	BB	DD	DD	DD	DD	DD	DD	DD	DD	DD	BB	DD	DD	DD	DD	DD	BB	BB	BB	BB	DD	DD	BB	BB	BB	BB	BB	DD	DD	BB	DD	DD	DD	DD
chr12_60173799_60173819	BB	BB	BB	BB	DD	DD	BB	BB	DD	BB	DD	BB	DD	DD	DD	BB	DD	DD	DD	DD	DD	DD	DD	DD	DD	BB	DD	DD	DD	DD	DD	BB	BB	BB	BB	DD	DD	BB	BB	BB	BB	BB	DD	DD	BB	DD	DD	DD	DD
chr12_60187978_60188022	BB	BB	BB	BB	DD	DD	BB	BB	DD	BB	DD	BB	DD	DD	DD	BB	DD	DD	DD	DD	DD	DD	bd	DD	DD	BB	DD	DD	DD	DD	DD	BB	BB	BB	BB	DD	DD	BB	BB	BB	BB	BB	DD	DD	BB	DD	DD	DD	DD
chr12_60189632_60189643	FF	FF	FF	FF	df	df	FF	FF	df	FF	df	FF	df	df	df	FF	df	df	df	df	df	df	df	df	df	FF	df	df	df	df	df	FF	FF	FF	FF	df	df	FF	FF	FF	FF	FF	df	df	FF	df	df	df	df
chr12_60210788_60210815	BB	BB	BB	BB	DD	DD	BB	BB	DD	BB	DD	BB	DD	DD	DD	BB	DD	DD	DD	DD	DD	DD	DD	DD	DD	BB	DD	DD	DD	DD	DD	BB	BB	BB	BB	DD	DD	BB	BB	BB	BB	BB	DD	DD	BB	DD	DD	DD	DD
chr12_60284326_60284361	NA	FF	NA	FF	FF	FF	FF	FF	FF	FF	FF	FF	FF	FF	FF	FF	FF	FF	fn	NA	FF	FF	FF	FF	FF	NA	NA	FF	FF	NA	FF	NA	FF	FF	FF	NN	NN	FF	FF	FF	FF	FF	NN	FF	FF	FF	FF	FF	FF
chr12_60343569_60343600	FF	FF	NA	FF	FF	FF	NN	FF	FF	FF	FF	FF	FF	FF	FF	FF	FF	FF	NA	FF	FF	FF	FF	FF	FF	FF	NA	FF	FF	FF	FF	FF	NA	FF	FF	FF	FF	FF	FF	FF	FF	FF	FF	FF	FF	FF	FF	FF	FF
chr12_60350487_60350526	BB	BB	BB	BB	DD	DD	BB	BB	DD	BB	DD	BB	DD	DD	DD	BB	DD	DD	DD	DD	DD	DD	DD	DD	DD	BB	DD	DD	DD	DD	DD	BB	BB	BB	BB	DD	DD	BB	BB	BB	BB	BB	DD	DD	BB	DD	DD	DD	DD
chr12_60437291_60437332	NA	FF	FF	FF	NA	FF	FF	FF	FF	FF	FF	FF	FF	FF	FF	FF	FF	FF	NA	FF	FF	FF	FF	FF	FF	fn	FF	NA	FF	FF	FF	FF	FF	FF	FF	FF	FF	FF	NA	FF	FF	FF	FF	FF	FF	FF	FF	FF	FF
chr12_60461572_60461589	BB	BB	BB	BB	DD	DD	BB	BB	DD	BB	DD	BB	DD	DD	DD	BB	DD	DD	DD	DD	DD	DD	DD	DD	DD	BB	DD	DD	DD	DD	DD	BB	BB	BB	BB	DD	DD	BB	BB	BB	BB	BB	DD	DD	BB	DD	DD	DD	DD
chr12_60484547_60484586	NA	FF	NA	NA	NA	FF	FF	FF	FF	FF	FF	NA	FF	FF	FF	FF	NA	FF	FF	NA	FF	NA	FF	FF	FF	NA	FF	FF	FF	FF	FF	NA	FF	FF	NA	FF	FF	FF	FF	NA	NA	FF	FF	FF	NA	NA	FF	fn	FF
chr12_60538562_60538609	BB	BB	BB	BB	DD	DD	BB	BB	DD	BB	DD	BB	DD	DD	DD	BB	DD	DD	DD	DD	DD	DD	DD	DD	DD	BB	DD	DD	DD	DD	DD	BB	BB	BB	BB	DD	DD	BB	BB	BB	BB	BB	dn	DD	BB	DD	DD	DD	DD
chr12_60562300_60562327	BB	NN	BB	BB	DD	DD	BB	BB	DD	BB	NA	BB	NA	DD	DD	BB	DD	NA	NA	DD	DD	DD	DD	DD	DD	BB	DD	DD	DD	DD	NA	BB	BB	BB	BB	DD	DD	BB	BB	NA	NA	BB	DD	DD	BB	NA	NA	NA	DD
chr12_60579142_60579201	FF	FF	BB	FF	FF	FF	FF	NA	FF	FF	FF	FF	FF	NN	fn	FF	FF	FF	BB	FF	FF	BB	BB	FF	FF	NA	FF	NN	FF	FF	FF	bn	FF	FF	BB	FF	FF	NA	FF	NA	FF	FF	FF	FF	NA	NA	FF	FF	FF
chr12_60638675_60638713	NA	BB	BB	BB	DD	DD	BB	BB	DD	BB	DD	BB	DD	DD	DD	BB	DD	DD	DD	DD	DD	DD	DD	DD	DD	BB	DD	DD	DD	DD	DD	BB	BB	BB	BB	DD	DD	BB	BB	BB	BB	BB	DD	DD	BB	DD	DD	DD	DD
chr12_60661160_60661203	DD	BB	BB	BB	DD	DD	BB	BB	DD	BB	DD	BB	DD	DD	DD	BB	DD	DD	DD	DD	DD	DD	DD	DD	DD	BB	DD	DD	DD	DD	DD	BB	BB	BB	BB	DD	DD	BB	BB	BB	BB	BB	DD	DD	BB	DD	DD	DD	DD
chr12_60667221_60667234	NA	BB	BB	BB	dd	dd	BB	BB	dd	BB	dd	BB	dd	dn	dd	BB	dd	dd	dd	dd	dd	dd	dd	dd	dd	BB	dd	dd	dd	dd	dd	BB	BB	BB	BB	dd	dd	BB	BB	BB	BB	BB	dd	dd	BB	dd	dd	dd	dd
chr12_60760581_60760610	BB	BB	BB	BB	DD	DD	BB	BB	DD	BB	DD	BB	DD	DD	DD	BB	DD	DD	DD	DD	DD	DD	DD	DD	DD	BB	DD	DD	DD	DD	DD	BB	BB	BB	BB	DD	DD	BB	BB	BB	BB	BB	DD	DD	BB	DD	DD	DD	DD
chr12_60803669_60803740	df	df	df	FF	df	df	df	df	df	df	FF	FF	df	df	FF	FF	FF	fn	FF	FF	df	df	FF	FF	df	FF	FF	FF	df	FF	df	FF	FF	df	FF	DD	DD	FF	FF	FF	df	FF	FF	df	df	df	df	FF	df
chr12_60887892_60887906	BB	BB	BB	BB	DD	DD	BB	BB	DD	BB	DD	BB	DD	DD	DD	BB	DD	DD	DD	DD	DD	DD	DD	DD	DD	BB	DD	DD	DD	DD	DD	BB	BB	BB	BB	DD	DD	BB	BB	BB	BB	BB	DD	DD	BB	DD	DD	DD	DD
chr12_60934039_60934054	BB	BB	BB	BB	DD	DD	BB	BB	DD	BB	DD	BB	DD	DD	DD	BB	DD	DD	DD	DD	DD	DD	DD	DD	DD	BB	DD	DD	DD	DD	DD	BB	BB	BB	BB	DD	DD	BB	BB	BB	BB	BB	DD	DD	BB	DD	DD	DD	DD
chr12_60973157_60973180	BB	BB	BB	BB	DD	DD	BB	BB	DD	BB	DD	BB	DD	DD	DD	BB	DD	DD	DD	DD	DD	DD	DD	DD	DD	BB	DD	DD	DD	DD	DD	BB	BB	BB	BB	DD	DD	BB	BB	BB	BB	BB	DD	DD	BB	DD	DD	DD	DD
chr12_61010217_61010232	BB	BB	BB	BB	DD	DD	BB	BB	DD	BB	DD	BB	DD	DD	DD	BB	DD	DD	DD	DD	DD	DD	DD	DD	DD	BB	DD	DD	DD	DD	DD	BB	BB	BB	BB	DD	DD	BB	BB	BB	BB	BB	DD	DD	BB	DD	DD	DD	DD
chr12_61039443_61039466	BB	BB	BB	BB	DD	DD	BB	BB	DD	BB	DD	BB	DD	DD	DD	BB	DD	DD	DD	DD	DD	DD	DD	DD	DD	BB	DD	DD	dn	DD	DD	BB	BB	BB	BB	DD	DD	BB	BB	BB	BB	BB	DD	DD	BB	DD	DD	DD	DD
chr12_61053696_61053707	BB	BB	BB	BB	DD	DD	BB	BB	DD	BB	DD	BB	DD	DD	DD	BB	DD	DD	DD	DD	DD	DD	DD	DD	dn	bn	DD	dn	DD	DD	dn	BB	BB	BB	BB	dn	DD	BB	BB	BB	BB	BB	DD	DD	BB	DD	DD	DD	DD
chr12_61059827_61059841	BB	BB	BB	BB	DD	DD	BB	BB	DD	BB	DD	BB	DD	DD	DD	BB	DD	DD	DD	DD	DD	DD	DD	DD	DD	BB	DD	DD	DD	DD	DD	BB	BB	BB	BB	DD	DD	BB	BB	BB	BB	BB	DD	DD	BB	DD	DD	DD	DD
chr12_61062510_61062530	BB	BB	BB	BB	dd	dd	BB	BB	DD	BB	dd	BB	dd	dd	dd	BB	DD	dd	dd	dd	dd	DD	dd	dd	DD	BB	dd	dd	DD	dd	dd	BB	BB	BB	BB	DD	dd	BB	BB	BB	BB	BB	dd	DD	BB	dd	dd	DD	dd
chr12_61078023_61078038	BB	BB	BB	BB	DD	DD	BB	BB	DD	BB	DD	BB	DD	DD	DD	BB	DD	DD	DD	DD	DD	DD	DD	DD	DD	BB	DD	DD	DD	DD	DD	BB	BB	BB	BB	DD	DD	BB	BB	BB	BB	BB	DD	DD	BB	DD	DD	DD	DD
chr12_61087949_61087973	BB	BB	BB	BB	DD	DD	BB	BB	DD	BB	DD	BB	DD	DD	DD	BB	DD	DD	DD	DD	DD	DD	DD	DD	DD	BB	DD	DD	DD	DD	DD	BB	BB	BB	BB	DD	DD	BB	BB	BB	BB	BB	DD	DD	BB	DD	DD	DD	DD
chr12_61089518_61089529	BB	BB	BB	BB	DD	DD	BB	BB	DD	BB	DD	BB	DD	DD	DD	BB	DD	DD	DD	DD	DD	DD	DD	DD	DD	BB	DD	DD	DD	DD	DD	BB	BB	BB	BB	DD	DD	BB	BB	BB	BB	BB	DD	DD	BB	DD	DD	DD	DD
chr12_61105642_61105676	BB	BB	BB	BB	DD	DD	BB	BB	DD	BB	DD	BB	DD	DD	DD	BB	DD	DD	DD	DD	DD	DD	DD	DD	DD	BB	DD	DD	DD	DD	DD	BB	BB	BB	BB	DD	DD	BB	BB	BB	BB	BB	DD	DD	BB	DD	DD	DD	DD
chr12_61228449_61228480	FF	FF	NN	FF	FF	FF	FF	FF	FF	NA	FF	FF	FF	FF	FF	FF	FF	FF	FF	FF	FF	FF	FF	FF	FF	FF	FF	FF	FF	FF	FF	FF	FF	FF	FF	FF	FF	FF	FF	FF	NA	FF	FF	FF	FF	FF	NA	NA	FF
chr12_61237432_61237483	BB	BB	BB	BB	NN	NN	BB	BB	NN	BB	BB	BB	NN	NN	NN	BB	NN	NA	dn	NN	NN	NN	NA	NN	NN	NA	DD	DD	dn	DD	dn	BB	BB	NA	NA	DD	dn	BB	BB	BB	BB	BB	DD	DD	BB	DD	NA	DD	DD
chr12_61339579_61339626	NN	BB	NN	NN	DD	DD	NN	NN	DD	NN	DD	NN	DD	DD	NA	NA	NA	DD	DD	DD	DD	DD	NN	NN	DD	BB	DD	DD	DD	NA	NN	BB	NA	BB	BB	DD	DD	BB	BB	BB	BB	BB	DD	DD	BB	DD	NA	DD	DD
chr12_61392538_61392581	BB	BB	BB	BB	DD	DD	BB	BB	DD	BB	DD	BB	DD	DD	DD	BB	DD	DD	DD	DD	DD	DD	DD	DD	DD	BB	DD	DD	DD	DD	DD	BB	BB	BB	BB	DD	DD	BB	BB	BB	BB	BB	DD	DD	BB	DD	DD	DD	DD
chr12_61413719_61413768	BB	BB	BB	BB	DD	bd	BB	BB	DD	BB	dn	BB	DD	DD	DD	BB	DD	DD	DD	DD	DD	DD	DD	DD	bd	BB	DD	DD	DD	DD	DD	BB	BB	BB	BB	DD	DD	BB	BB	BB	BB	BB	DD	DD	BB	DD	DD	DD	DD
chr12_61443046_61443093	BB	BB	BB	BB	DD	DD	BB	BB	DD	BB	DD	bn	DD	DD	DD	BB	DD	DD	DD	DD	DD	DD	DD	DD	DD	BB	DD	DD	DD	DD	DD	BB	BB	BB	BB	DD	DD	BB	BB	BB	BB	BB	DD	DD	BB	DD	DD	DD	DD
chr12_61445117_61445164	bn	BB	BB	BB	DD	DD	BB	BB	DD	BB	DD	BB	DD	DD	DD	BB	DD	DD	DD	DD	DD	DD	DD	DD	DD	BB	DD	DD	DD	DD	DD	BB	BB	BB	BB	DD	DD	BB	BB	BB	BB	BB	DD	DD	BB	DD	DD	DD	DD
chr12_61586256_61586310	BB	BB	BB	BB	DD	DD	BB	BB	DD	BB	DD	BB	DD	DD	DD	BB	DD	DD	DD	DD	DD	DD	DD	DD	DD	BB	DD	DD	DD	DD	DD	BB	BB	BB	BB	DD	DD	BB	BB	BB	BB	BB	DD	DD	BB	DD	DD	DD	DD
chr12_61587204_61587231	BB	BB	BB	BB	DD	DD	BB	BB	DD	BB	DD	BB	DD	DD	DD	BB	DD	DD	DD	DD	DD	DD	DD	DD	DD	BB	DD	DD	DD	DD	DD	BB	BB	BB	BB	DD	DD	BB	BB	BB	BB	BB	DD	DD	BB	dn	DD	DD	DD
chr12_61601028_61601059	BB	BB	BB	NA	DD	DD	BB	BB	DD	BB	DD	BB	DD	NA	DD	BB	DD	DD	DD	DD	DD	DD	DD	DD	DD	NA	DD	DD	DD	DD	NA	BB	BB	BB	BB	DD	DD	BB	BB	BB	BB	BB	DD	DD	NN	NA	DD	DD	DD
chr12_61612519_61612563	BB	BB	BB	BB	UU	UU	BB	BB	NA	BB	UU	BB	UU	NA	NA	BB	UU	UU	UU	UU	UU	UU	UU	UU	UU	BB	UU	UU	UU	UU	UU	BB	BB	BB	BB	UU	UU	BB	BB	BB	BB	BB	UU	UU	UU	UU	UU	UU	NA
chr12_61614638_61614649	BB	BB	BB	BB	DD	DD	BB	BB	DD	BB	DD	BB	DD	DD	DD	BB	DD	DD	DD	DD	DD	DD	DD	DD	DD	BB	DD	DD	DD	DD	DD	BB	BB	BB	BB	DD	DD	BB	BB	BB	BB	BB	DD	DD	BB	DD	DD	DD	DD
chr12_61616563_61616586	BB	BB	BB	BB	DD	DD	BB	BB	DD	BB	DD	BB	DD	DD	DD	BB	DD	DD	DD	DD	DD	DD	DD	DD	DD	BB	DD	DD	DD	DD	DD	BB	BB	BB	BB	DD	DD	BB	BB	BB	BB	BB	DD	DD	BB	DD	DD	DD	DD
chr12_61617692_61617706	BB	BB	BB	BB	DD	DD	BB	BB	DD	BB	DD	BB	DD	DD	DD	BB	DD	DD	DD	DD	DD	DD	DD	DD	DD	BB	DD	DD	DD	DD	DD	BB	BB	BB	BB	DD	DD	BB	BB	BB	BB	BB	DD	DD	BB	DD	DD	DD	DD
chr12_61666237_61666276	BB	BB	BB	BB	DD	DD	BB	BB	DD	NN	DD	BB	DD	DD	DD	BB	DD	DD	DD	DD	DD	DD	DD	DD	DD	BB	DD	DD	DD	DD	DD	BB	BB	BB	BB	DD	DD	BB	BB	BB	NA	BB	DD	DD	BB	DD	DD	DD	DD
chr12_61689459_61689502	NA	BB	BB	BB	DD	DD	NN	BB	NA	NA	DD	BB	DD	DD	DD	BB	DD	DD	DD	DD	DD	DD	DD	DD	DD	BB	DD	DD	DD	DD	DD	BB	BB	BB	BB	DD	DD	BB	BB	BB	BB	BB	DD	DD	BB	DD	DD	DD	DD
chr12_61791188_61791201	BB	BB	BB	BB	DD	DD	BB	BB	DD	BB	DD	BB	DD	DD	DD	BB	DD	DD	DD	DD	DD	DD	DD	DD	DD	BB	DD	DD	DD	DD	DD	BB	BB	BB	BB	DD	DD	BB	BB	BB	BB	BB	DD	DD	BB	DD	DD	DD	DD
chr12_61818290_61818325	BB	BB	BB	BB	DD	DD	BB	BB	DD	BB	DD	BB	DD	DD	DD	BB	DD	DD	DD	DD	DD	DD	DD	DD	DD	BB	DD	DD	DD	DD	DD	BB	BB	BB	BB	DD	DD	BB	BB	BB	BB	BB	DD	DD	BB	DD	DD	DD	DD
chr12_61849979_61849992	BB	BB	BB	BB	DD	DD	BB	BB	DD	BB	DD	BB	DD	DD	DD	BB	DD	DD	DD	DD	DD	DD	DD	DD	DD	BB	DD	DD	DD	DD	DD	BB	BB	BB	BB	DD	DD	BB	BB	BB	BB	BB	DD	DD	BB	DD	DD	DD	dn
chr12_61937057_61937100	FF	FF	FF	FF	FF	FF	FF	FF	FF	FF	NA	FF	FF	FF	FF	NA	FF	FF	FF	FF	FF	FF	FF	FF	FF	FF	FF	FF	FF	FF	FF	FF	FF	FF	FF	FF	fn	FF	FF	FF	FF	FF	FF	FF	FF	FF	FF	NA	FF
chr12_61988686_61988709	FF	FF	FF	FF	FF	FF	FF	FF	FF	NN	FF	FF	FF	FF	FF	FF	FF	FF	FF	FF	FF	FF	FF	FF	FF	FF	FF	FF	FF	FF	FF	FF	FF	FF	FF	NA	FF	FF	FF	FF	FF	FF	FF	FF	FF	FF	FF	FF	FF
chr12_62114785_62114828	BB	BB	BB	BB	DD	DD	BB	BB	DD	BB	DD	BB	DD	DD	DD	BB	DD	DD	DD	DD	DD	DD	DD	DD	DD	BB	DD	DD	DD	DD	DD	BB	BB	BB	NA	DD	DD	BB	BB	BB	BB	BB	DD	DD	BB	DD	DD	DD	DD
chr12_62143975_62144002	NN	NA	fn	NA	NA	FF	FF	NA	NA	FF	FF	FF	NA	FF	FF	FF	FF	NA	NA	FF	FF	FF	FF	NA	FF	FF	FF	FF	FF	FF	FF	FF	NA	FF	NA	FF	FF	FF	NA	FF	NA	FF	FF	FF	NA	FF	FF	FF	FF
chr12_62321076_62321127	NA	NA	BB	BB	DD	DD	BB	BB	NA	NA	DD	BB	NA	DD	DD	BB	DD	DD	DD	DD	DD	DD	NA	NN	DD	bn	NA	DD	DD	NA	DD	BB	BB	BB	NA	dn	DD	NA	BB	BB	NA	NA	DD	DD	NA	NA	DD	DD	DD
chr12_62349924_62349941	DD	DD	DD	BB	DD	DD	DD	DD	DD	DD	DD	DD	DD	DD	DD	bd	DD	DD	DD	DD	DD	DD	DD	DD	DD	DD	DD	DD	DD	DD	DD	DD	DD	DD	DD	DD	DD	DD	DD	BB	BB	DD	DD	DD	BB	DD	DD	DD	DD
chr12_62354179_62354238	BB	BB	BB	NN	DD	DD	DD	BB	DD	BB	BB	BB	DD	DD	DD	BB	DD	NA	DD	DD	DD	NA	BB	DD	DD	BB	DD	DD	DD	DD	DD	BB	NA	NA	NA	DD	NA	NN	NA	BB	NA	BB	DD	DD	BB	DD	DD	DD	DD
chr12_62422942_62422957	BB	BB	BB	BB	DD	DD	BB	BB	DD	BB	DD	BB	DD	DD	DD	BB	DD	DD	DD	DD	DD	DD	DD	DD	DD	BB	DD	DD	DD	DD	DD	BB	BB	BB	BB	DD	DD	BB	BB	BB	BB	BB	DD	DD	BB	DD	DD	DD	DD
chr12_62437402_62437419	BB	BB	BB	BB	DD	DD	BB	BB	DD	BB	DD	BB	DD	DD	DD	BB	DD	DD	DD	DD	DD	DD	DD	DD	DD	BB	DD	DD	DD	DD	DD	BB	BB	BB	BB	DD	DD	BB	BB	BB	BB	BB	DD	DD	BB	DD	DD	DD	DD
chr12_62447097_62447136	BB	BB	BB	BB	DD	DD	BB	BB	DD	BB	DD	BB	DD	DD	DD	BB	DD	DD	DD	DD	DD	DD	DD	DD	DD	BB	DD	DD	DD	DD	DD	BB	BB	BB	BB	DD	DD	BB	BB	bn	BB	BB	DD	DD	BB	DD	DD	DD	DD
chr12_62464435_62464494	BB	NA	BB	BB	DD	DD	BB	BB	DD	BB	DD	NN	DD	DD	DD	NA	DD	DD	DD	DD	DD	DD	DD	DD	DD	NA	NN	DD	DD	DD	DD	BB	BB	BB	BB	NA	DD	BB	BB	BB	NA	BB	DD	DD	NA	DD	DD	DD	DD
chr12_62613574_62613600	BB	BB	BB	bn	dn	DD	BB	BB	DD	BB	DD	BB	DD	DD	DD	BB	DD	DD	DD	DD	DD	DD	DD	DD	DD	BB	DD	DD	DD	DD	DD	BB	bn	BB	BB	DD	DD	BB	BB	BB	BB	BB	DD	DD	BB	DD	DD	DD	DD
chr12_62657456_62657495	FF	FF	FF	FF	FF	FF	FF	FF	FF	FF	NN	FF	FF	FF	FF	FF	FF	FF	FF	FF	FF	FF	FF	FF	FF	NA	FF	FF	NA	FF	FF	FF	FF	FF	FF	FF	FF	FF	FF	FF	FF	FF	FF	FF	FF	NA	FF	FF	FF
chr12_62724462_62724489	FF	FF	FF	df	FF	FF	df	FF	FF	FF	FF	FF	FF	df	FF	FF	df	FF	FF	FF	df	FF	df	FF	FF	FF	DD	df	df	df	FF	FF	df	FF	FF	FF	df	FF	FF	df	FF	FF	FF	df	df	FF	FF	df	df
chr12_62815830_62815857	FF	FF	FF	NA	FF	FF	FF	FF	FF	FF	FF	FF	FF	FF	FF	FF	FF	FF	FF	FF	FF	FF	FF	FF	FF	FF	FF	FF	FF	FF	NN	FF	FF	NA	FF	FF	FF	FF	FF	FF	FF	FF	FF	FF	FF	FF	FF	FF	NA
chr12_62869248_62869291	BB	BB	BB	BB	DD	DD	BB	BB	DD	BB	DD	BB	DD	NN	DD	BB	DD	DD	DD	DD	DD	NA	DD	DD	DD	BB	DD	DD	DD	DD	DD	NA	BB	BB	NA	DD	DD	BB	BB	BB	BB	BB	DD	DD	BB	DD	DD	DD	DD
chr12_62941353_62941387	BB	BB	BB	BB	DD	DD	BB	BB	DD	BB	DD	BB	DD	DD	DD	BB	DD	DD	DD	DD	DD	DD	DD	DD	DD	BB	DD	DD	DD	DD	DD	BB	BB	BB	BB	DD	DD	BB	BB	BB	BB	BB	DD	DD	BB	DD	DD	DD	DD
chr12_62951417_62951434	BB	BB	BB	BB	DD	DD	BB	BB	DD	BB	DD	BB	DD	DD	DD	BB	DD	DD	DD	DD	DD	DD	DD	DD	DD	BB	DD	DD	DD	DD	DD	BB	BB	BB	BB	DD	DD	BB	BB	BB	BB	BB	DD	DD	BB	DD	DD	DD	DD
chr12_63015452_63015516	NA	FF	NA	FF	NA	FF	FF	NN	NA	FF	FF	fn	FF	FF	NN	FF	FF	FF	fn	FF	NA	FF	FF	FF	FF	NA	FF	NA	NA	FF	FF	NN	FF	NA	FF	FF	FF	FF	FF	FF	fn	fn	NA	FF	NA	fn	FF	FF	NA
chr12_63018198_63018247	BB	NN	BB	BB	DD	DD	BB	BB	DD	BB	DD	BB	DD	DD	DD	BB	DD	DD	DD	DD	DD	DD	DD	DD	DD	BB	DD	DD	dn	DD	DD	BB	BB	BB	BB	DD	DD	BB	BB	BB	BB	BB	DD	DD	BB	DD	DD	DD	DD
chr12_63102898_63102925	BB	BB	BB	BB	DD	DD	BB	BB	DD	BB	DD	BB	DD	DD	DD	BB	DD	DD	DD	DD	DD	DD	DD	DD	DD	BB	DD	DD	DD	DD	DD	BB	BB	BB	BB	DD	DD	BB	BB	BB	BB	BB	DD	DD	BB	DD	DD	DD	DD
chr12_63104734_63104753	BB	BB	BB	BB	DD	DD	BB	BB	DD	BB	DD	BB	DD	DD	DD	BB	DD	DD	DD	DD	DD	DD	DD	DD	DD	BB	DD	DD	DD	DD	DD	BB	BB	BB	BB	DD	DD	BB	BB	BB	BB	BB	DD	DD	BB	DD	DD	DD	DD
chr12_63179983_63180014	BB	BB	BB	BB	dn	DD	BB	BB	DD	BB	DD	BB	DD	NA	DD	BB	NN	DD	NA	DD	NA	NA	DD	DD	DD	NA	DD	DD	NA	NA	DD	NA	BB	BB	BB	DD	DD	NA	BB	BB	NA	BB	DD	NA	BB	DD	DD	DD	DD
chr12_63217330_63217369	BB	BB	BB	BB	DD	DD	BB	BB	DD	BB	DD	BB	DD	DD	DD	BB	DD	DD	DD	DD	DD	DD	DD	DD	DD	BB	DD	DD	DD	DD	DD	BB	BB	BB	BB	DD	DD	BB	BB	BB	BB	BB	DD	DD	BB	DD	DD	DD	DD
chr12_63224984_63225007	BB	BB	BB	BB	DD	DD	BB	BB	DD	BB	DD	BB	DD	DD	DD	BB	DD	DD	DD	DD	DD	DD	DD	DD	DD	BB	DD	DD	DD	DD	DD	BB	BB	BB	BB	DD	DD	BB	BB	BB	BB	BB	DD	DD	BB	DD	DD	DD	DD
chr12_63255943_63255962	BB	BB	BB	BB	DD	DD	BB	BB	DD	BB	DD	BB	DD	DD	DD	BB	DD	DD	DD	DD	DD	DD	DD	DD	DD	BB	DD	DD	DD	DD	DD	BB	BB	BB	BB	DD	DD	BB	BB	BB	BB	BB	DD	DD	BB	DD	DD	DD	DD
chr12_63258719_63258738	BB	BB	BB	BB	DD	DD	BB	BB	DD	BB	DD	BB	DD	DD	DD	BB	DD	DD	DD	DD	DD	DD	DD	DD	DD	BB	DD	DD	DD	DD	DD	BB	BB	BB	BB	DD	DD	BB	BB	BB	BB	BB	DD	DD	BB	DD	DD	DD	DD
chr12_63282222_63282248	BB	BB	BB	BB	dd	dd	BB	BB	dd	BB	dd	BB	dd	dd	dd	BB	dd	dd	dd	dd	dd	dd	dd	dd	dd	BB	dd	dd	dd	dd	dd	BB	BB	BB	BB	dd	dd	BB	bn	BB	BB	BB	dd	dd	BB	dd	dd	dd	dd
chr12_63330261_63330276	FF	FF	FF	FF	df	df	FF	FF	df	FF	dn	FF	df	df	df	FF	df	df	df	df	df	df	df	df	df	FF	df	df	DD	df	df	FF	FF	FF	FF	df	df	FF	FF	FF	FF	FF	df	df	FF	df	df	df	df
chr12_63359595_63359606	BB	BB	BB	BB	DD	DD	BB	BB	DD	BB	DD	BB	DD	DD	DD	BB	DD	DD	DD	DD	DD	DD	DD	DD	DD	BB	DD	DD	DD	DD	DD	BB	BB	BB	BB	DD	DD	BB	BB	BB	BB	BB	DD	DD	BB	DD	DD	DD	DD
chr12_63380940_63380967	NA	BB	BB	BB	DD	DD	BB	BB	DD	BB	DD	BB	DD	DD	DD	BB	DD	NA	NA	DD	DD	DD	DD	DD	DD	BB	DD	DD	NA	DD	DD	BB	BB	BB	BB	DD	DD	BB	BB	BB	BB	BB	NN	dn	BB	DD	DD	DD	DD
chr12_63421489_63421516	NA	BB	BB	NA	NA	DD	BB	BB	NN	BB	NA	BB	NA	NA	DD	BB	DD	NA	DD	NA	NA	NA	DD	DD	NA	NA	DD	DD	DD	NA	DD	BB	BB	BB	BB	DD	DD	BB	BB	BB	BB	BB	NA	DD	BB	NA	NA	NA	DD
chr12_63424827_63424866	BB	BB	BB	BB	DD	DD	BB	BB	DD	BB	dn	BB	DD	DD	DD	BB	DD	DD	DD	DD	DD	DD	DD	DD	DD	BB	DD	DD	DD	DD	DD	BB	BB	BB	BB	DD	DD	BB	BB	BB	BB	BB	DD	DD	BB	DD	DD	DD	DD
chr12_63424868_63424899	BB	BB	BB	BB	dd	dd	BB	BB	dd	BB	dd	BB	dd	dd	dd	BB	dd	dd	dd	dd	dd	dd	dd	dd	dd	BB	dd	dd	dd	dd	DD	BB	BB	BB	BB	dd	dd	BB	BB	BB	BB	BB	dd	dd	BB	dd	dd	dn	dd
chr12_63427625_63427638	bn	BB	BB	BB	DD	DD	BB	BB	DD	BB	DD	BB	DD	DD	DD	BB	DD	DD	DD	DD	DD	DD	DD	DD	DD	BB	DD	DD	DD	DD	DD	BB	BB	BB	BB	DD	dn	BB	BB	BB	BB	BB	DD	DD	BB	DD	DD	DD	DD
chr12_63436435_63436479	NA	BB	BB	NA	DD	DD	NA	BB	DD	BB	NA	BB	DD	DD	DD	NA	DD	NA	NA	DD	NA	DD	DD	DD	DD	NA	DD	DD	NA	NA	DD	BB	BB	BB	BB	NN	DD	BB	BB	NA	BB	BB	NA	DD	BB	DD	DD	DD	DD
chr12_63436656_63436679	FF	FF	FF	FF	df	df	FF	FF	df	FF	df	FF	df	df	df	FF	df	df	df	df	fn	df	df	df	df	FF	DD	df	df	df	df	FF	FF	FF	FF	df	df	FF	FF	FF	FF	FF	DD	df	FF	df	df	DD	df
chr12_63446305_63446322	BB	BB	BB	BB	DD	DD	BB	BB	DD	BB	DD	BB	DD	DD	DD	BB	DD	DD	DD	DD	DD	DD	DD	DD	DD	BB	DD	DD	DD	DD	DD	BB	BB	BB	BB	DD	DD	BB	BB	BB	BB	BB	DD	DD	BB	DD	DD	DD	DD
chr12_63470382_63470397	FF	FF	FF	FF	df	DD	FF	FF	DD	FF	df	FF	df	df	df	FF	df	DD	DD	df	df	df	df	DD	df	FF	df	df	DD	df	df	FF	FF	FF	FF	df	DD	FF	FF	FF	FF	FF	df	df	FF	df	DD	df	DD
chr12_63480624_63480663	FF	FF	FF	NA	FF	FF	FF	FF	FF	FF	FF	FF	FF	FF	NA	FF	FF	NA	FF	FF	NA	FF	FF	NA	NA	FF	FF	FF	FF	FF	FF	FF	FF	FF	FF	fn	FF	FF	FF	NA	NA	NA	FF	NA	FF	NA	FF	FF	FF
chr12_63775563_63775617	BB	NA	BB	NA	DD	DD	BB	BB	NA	BB	DD	BB	BB	DD	DD	BB	DD	DD	NA	DD	NA	DD	DD	NA	DD	BB	DD	NA	DD	DD	NA	BB	BB	NA	BB	DD	DD	BB	BB	BB	BB	NA	NA	NA	BB	DD	DD	DD	DD
chr12_63798498_63798549	BB	BB	BB	BB	dd	dd	BB	BB	dd	BB	dd	BB	BB	dd	dd	BB	dd	dd	dd	dd	dd	dd	dd	dd	dd	BB	dd	dd	dd	dd	dd	BB	BB	BB	BB	dd	dd	BB	BB	BB	BB	BB	dd	dd	BB	dd	dd	dd	dd
chr12_63798551_63798574	BB	BB	BB	BB	DD	dd	BB	BB	dd	BB	dd	BB	BB	dd	dd	BB	dd	dd	dd	dd	dd	dd	dd	dd	dd	BB	dd	dd	dd	dd	dd	BB	BB	BB	BB	dd	dd	BB	BB	BB	BB	BB	DD	dd	BB	dd	dd	dd	dd
chr12_63903002_63903025	FF	FF	FF	NA	df	df	FF	FF	df	FF	NA	FF	FF	df	df	NA	df	df	df	df	NA	df	df	df	df	NA	df	df	df	df	df	FF	FF	FF	FF	df	df	FF	FF	FF	NN	FF	df	df	FF	df	df	NA	df
chr12_63996282_63996325	NN	FF	FF	NA	FF	NA	NN	FF	NA	FF	NN	FF	FF	FF	FF	FF	FF	FF	FF	FF	FF	FF	NA	FF	FF	FF	FF	FF	FF	NA	FF	FF	fn	FF	FF	FF	FF	FF	FF	FF	FF	FF	FF	FF	FF	FF	FF	FF	FF
chr12_64005340_64005379	BB	BB	BB	BB	DD	DD	BB	BB	DD	BB	DD	BB	BB	DD	DD	BB	DD	DD	DD	DD	DD	DD	DD	DD	DD	BB	DD	DD	DD	DD	DD	BB	BB	BB	BB	DD	dn	BB	BB	BB	BB	BB	DD	DD	BB	DD	DD	DD	DD
chr12_64013791_64013810	BB	BB	BB	BB	DD	DD	BB	BB	DD	BB	DD	BB	BB	DD	DD	BB	DD	DD	DD	DD	DD	DD	DD	DD	DD	BB	DD	DD	DD	DD	DD	BB	BB	BB	BB	DD	DD	BB	BB	BB	BB	BB	DD	DD	BB	DD	DD	DD	DD
chr12_64044050_64044069	BB	BB	BB	BB	DD	DD	BB	BB	DD	BB	DD	BB	BB	DD	DD	BB	DD	DD	DD	DD	DD	DD	DD	DD	DD	BB	DD	DD	DD	DD	DD	BB	BB	BB	BB	DD	DD	BB	BB	BB	BB	BB	DD	DD	BB	DD	DD	DD	DD
chr12_64054354_64054377	BB	BB	BB	BB	DD	DD	BB	BB	DD	BB	DD	BB	BB	DD	DD	BB	DD	DD	DD	DD	DD	DD	DD	DD	DD	BB	DD	DD	DD	DD	DD	BB	BB	BB	BB	DD	DD	BB	BB	BB	BB	BB	DD	DD	BB	DD	DD	DD	DD
chr12_64111741_64111752	FF	FF	FF	FF	df	df	FF	FF	df	FF	df	FF	FF	df	df	FF	df	df	df	df	df	df	df	df	df	FF	df	df	df	df	df	FF	FF	FF	FF	df	df	FF	FF	FF	FF	FF	df	df	FF	df	df	df	df
chr12_64122411_64122434	BB	BB	BB	BB	DD	DD	BB	BB	DD	BB	DD	BB	BB	DD	DD	BB	DD	DD	DD	DD	DD	DD	DD	DD	DD	BB	DD	DD	DD	DD	DD	BB	BB	BB	BB	DD	DD	BB	BB	BB	bn	BB	DD	DD	BB	DD	DD	DD	DD
chr12_64125881_64125902	BB	bn	BB	BB	DD	DD	BB	BB	DD	BB	DD	BB	BB	DD	DD	BB	DD	DD	DD	DD	DD	DD	DD	DD	DD	BB	DD	DD	DD	DD	DD	BB	BB	BB	BB	DD	DD	BB	BB	BB	BB	BB	DD	DD	BB	DD	DD	DD	DD
chr12_64134043_64134082	BB	BB	BB	BB	DD	DD	BB	BB	DD	BB	DD	BB	BB	DD	DD	BB	DD	DD	DD	DD	DD	DD	DD	DD	DD	BB	DD	DD	DD	DD	DD	BB	BB	BB	BB	DD	DD	BB	BB	BB	BB	BB	DD	DD	BB	DD	DD	DD	DD
chr12_64145349_64145368	BB	BB	BB	BB	dd	dd	BB	BB	dd	BB	dd	BB	BB	dd	dd	BB	dd	dd	dd	dd	dd	DD	dd	dd	dd	BB	dd	dd	dd	dd	dd	BB	BB	BB	BB	dd	dd	BB	BB	BB	BB	BB	dd	DD	BB	dd	dd	dd	dd
chr12_64197755_64197794	FF	FF	FF	FF	FF	FF	FF	FF	FF	FF	FF	FF	FF	FF	FF	FF	FF	FF	FF	FF	FF	FF	FF	FF	FF	FF	FF	FF	FF	FF	FF	FF	FF	FF	FF	FF	FF	FF	NN	NN	FF	FF	FF	FF	FF	FF	FF	FF	FF
chr12_64201614_64201649	BB	BB	BB	BB	DD	DD	BB	BB	DD	BB	DD	BB	BB	DD	DD	BB	DD	DD	DD	DD	DD	DD	DD	DD	DD	BB	DD	DD	dn	DD	DD	BB	BB	BB	BB	DD	DD	BB	BB	BB	BB	BB	DD	DD	BB	DD	DD	DD	DD
chr12_64216091_64216102	BB	BB	BB	BB	dn	dn	BB	BB	DD	BB	DD	BB	BB	dn	dn	BB	DD	DD	DD	DD	DD	DD	DD	DD	DD	BB	DD	DD	DD	DD	DD	BB	BB	BB	BB	DD	DD	BB	BB	BB	BB	BB	DD	DD	BB	dn	DD	dn	DD
chr12_64221470_64221484	BB	BB	BB	BB	DD	DD	BB	BB	DD	BB	DD	BB	BB	DD	DD	BB	DD	DD	DD	DD	DD	DD	DD	DD	DD	BB	DD	DD	DD	DD	DD	BB	BB	BB	BB	DD	DD	BB	BB	BB	BB	BB	DD	DD	BB	DD	DD	DD	DD
chr12_64288695_64288722	BB	BB	BB	BB	DD	DD	BB	BB	DD	BB	DD	BB	BB	DD	DD	BB	DD	DD	DD	DD	DD	DD	DD	DD	DD	BB	DD	DD	DD	DD	DD	BB	BB	BB	BB	DD	DD	BB	BB	BB	BB	BB	DD	DD	BB	DD	DD	DD	DD
chr12_64375303_64375326	bn	BB	BB	BB	DD	DD	BB	BB	DD	BB	DD	BB	BB	DD	DD	BB	DD	DD	DD	DD	DD	DD	DD	DD	DD	BB	DD	DD	DD	DD	DD	BB	BB	BB	bd	DD	DD	BB	BB	BB	BB	BB	DD	DD	BB	DD	DD	DD	DD
chr12_64388284_64388323	BB	BB	BB	BB	DD	DD	BB	BB	DD	BB	DD	BB	BB	DD	DD	BB	DD	DD	DD	DD	DD	DD	DD	DD	DD	BB	DD	DD	DD	DD	DD	BB	BB	BB	BB	DD	DD	BB	BB	BB	BB	BB	DD	DD	BB	DD	DD	DD	DD
chr12_64415079_64415126	NA	FF	NN	FF	NA	FF	FF	FF	FF	FF	FF	FF	FF	FF	FF	FF	FF	NA	FF	FF	FF	NA	FF	FF	FF	fn	FF	FF	FF	NA	NA	FF	NA	FF	FF	FF	NA	NA	FF	FF	NA	FF	FF	FF	FF	FF	FF	FF	NA
chr12_64442533_64442572	FF	FF	FF	FF	FF	FF	FF	FF	FF	FF	FF	FF	fn	FF	FF	NA	FF	FF	FF	FF	FF	FF	FF	FF	FF	FF	FF	fn	FF	FF	FF	FF	NN	NN	FF	FF	FF	FF	FF	NA	FF	FF	FF	FF	FF	FF	FF	FF	NA
chr12_64475546_64475597	NN	NN	FF	NA	FF	FF	FF	NN	FF	NA	FF	FF	FF	NN	FF	NN	NA	FF	FF	FF	FF	FF	FF	FF	NN	NA	FF	FF	NA	FF	FF	FF	FF	FF	FF	NA	FF	NA	FF	FF	FF	NA	FF	FF	FF	FF	FF	FF	FF
chr12_64494468_64494507	FF	FF	FF	FF	FF	FF	FF	FF	FF	FF	FF	FF	FF	FF	NN	FF	FF	FF	FF	FF	FF	FF	FF	NN	FF	FF	FF	FF	FF	FF	FF	FF	FF	FF	NA	FF	FF	NA	FF	FF	FF	FF	FF	FF	FF	FF	FF	FF	FF
chr12_64595278_64595321	NA	FF	FF	FF	NA	FF	FF	FF	FF	NN	NA	FF	fn	FF	NN	FF	FF	FF	FF	FF	FF	FF	NA	FF	NA	NA	FF	FF	FF	FF	NA	FF	FF	FF	NA	FF	FF	NA	FF	NA	FF	FF	FF	FF	FF	NA	FF	FF	FF
chr12_64862501_64862542	NA	FF	FF	NA	NA	FF	FF	FF	FF	FF	fn	NA	FF	FF	FF	NA	NA	NN	FF	FF	NA	FF	FF	FF	FF	NA	FF	FF	FF	FF	NA	fn	NA	NA	NA	NA	FF	fn	FF	fn	FF	FF	fn	FF	NA	FF	FF	FF	NA
chr12_64877702_64877751	FF	FF	FF	FF	FF	FF	FF	FF	FF	FF	FF	FF	FF	FF	FF	FF	FF	FF	FF	FF	FF	FF	FF	FF	FF	FF	FF	FF	FF	FF	FF	FF	FF	FF	FF	FF	FF	FF	FF	FF	FF	FF	FF	FF	NA	FF	FF	FF	NA
chr12_64880171_64880202	BB	BB	BB	BB	DD	DD	BB	BB	DD	BB	DD	BB	BB	DD	DD	BB	DD	DD	DD	DD	DD	DD	DD	DD	DD	bn	DD	DD	DD	DD	DD	BB	BB	BB	DD	DD	DD	BB	BB	BB	BB	BB	DD	DD	BB	DD	DD	DD	DD
chr12_65021266_65021315	FF	FF	FF	FF	FF	FF	FF	FF	FF	FF	FF	FF	FF	NA	FF	FF	FF	FF	FF	FF	FF	FF	FF	FF	FF	FF	FF	FF	FF	FF	FF	FF	FF	FF	FF	FF	FF	FF	FF	FF	FF	FF	FF	FF	FF	FF	FF	FF	FF
chr12_65109935_65109962	bf	NA	bf	bf	FF	FF	FF	FF	FF	bf	FF	FF	FF	FF	FF	FF	FF	FF	FF	FF	FF	FF	FF	FF	FF	FF	FF	FF	FF	FF	FF	bf	bf	FF	bf	FF	FF	bf	FF	FF	bf	bf	FF	FF	bf	FF	FF	FF	FF
chr12_65126249_65126296	BB	NA	BB	BB	DD	DD	BB	BB	DD	bn	DD	BB	BB	DD	DD	BB	DD	DD	DD	DD	DD	DD	DD	BB	DD	NA	DD	DD	DD	DD	DD	BB	BB	DD	DD	DD	DD	BB	BB	BB	BB	BB	DD	DD	BB	DD	DD	DD	DD
chr12_65128870_65128881	FF	FF	FF	FF	FF	FF	FF	FF	FF	FF	FF	FF	FF	FF	FF	NN	FF	FF	FF	FF	FF	FF	NA	FF	FF	NA	FF	FF	FF	FF	FF	FF	NA	FF	FF	FF	FF	FF	FF	FF	FF	NA	FF	FF	FF	FF	FF	FF	FF
chr12_65169846_65169873	FF	FF	FF	FF	NA	FF	FF	FF	FF	NN	FF	FF	FF	FF	FF	NA	FF	FF	FF	FF	FF	FF	FF	FF	FF	FF	FF	FF	FF	FF	FF	FF	FF	FF	FF	FF	FF	FF	FF	FF	FF	FF	FF	FF	FF	NA	FF	FF	FF
chr12_65217893_65217928	NA	FF	FF	FF	fn	FF	FF	FF	FF	FF	NA	FF	FF	FF	NA	FF	NN	FF	FF	FF	FF	FF	FF	FF	FF	FF	FF	FF	FF	NA	NA	FF	FF	FF	FF	FF	FF	FF	FF	NA	FF	FF	FF	FF	FF	FF	FF	FF	FF
chr12_65340902_65340937	FF	NA	NN	NA	NA	FF	FF	FF	FF	FF	FF	NA	FF	FF	FF	NA	NA	FF	FF	FF	FF	FF	FF	FF	FF	NA	FF	FF	FF	FF	FF	FF	FF	FF	NA	FF	FF	FF	FF	FF	NA	FF	FF	FF	FF	FF	FF	FF	FF
chr12_65351198_65351257	NN	NA	NN	NA	DD	NN	NA	BB	DD	NN	DD	NN	NN	DD	DD	NN	DD	DD	DD	NN	NA	DD	DD	DD	DD	NA	DD	DD	DD	DD	DD	NN	NA	BB	DD	DD	DD	BB	NA	BB	NA	BB	NN	DD	BB	BB	DD	DD	DD
chr12_65403445_65403496	FF	FF	FF	FF	NA	FF	FF	FF	NA	FF	NA	FF	NN	FF	NN	NN	FF	NA	FF	FF	FF	FF	NA	FF	FF	FF	FF	FF	FF	FF	FF	FF	FF	FF	FF	FF	FF	fn	FF	FF	NA	FF	FF	NN	FF	NA	FF	FF	FF
chr12_65446686_65446710	FF	FF	FF	FF	FF	FF	FF	FF	FF	FF	FF	FF	FF	FF	FF	FF	FF	FF	FF	FF	FF	FF	FF	FF	FF	FF	FF	FF	FF	FF	FF	FF	FF	FF	FF	FF	FF	FF	FF	FF	FF	FF	FF	FF	FF	FF	FF	FF	FF
chr12_65547436_65547471	fn	FF	NA	FF	FF	FF	NA	FF	FF	FF	FF	NA	FF	NN	FF	NA	fn	FF	NA	FF	FF	NN	NN	FF	NA	NA	FF	NA	FF	FF	FF	fn	FF	NA	fn	FF	FF	NA	NA	FF	NA	NA	NA	NA	FF	FF	NA	fn	fn
chr12_65760181_65760244	NA	DD	du	DD	du	DD	NA	DD	DD	uu	DD	DD	DD	DD	DD	DD	du	DD	UU	DD	DD	DD	DD	du	DD	UU	DD	DD	DD	DD	DD	UU	UU	NA	DD	du	DD	DD	NA	du	du	DD	DD	du	DD	DD	DD	DD	DD
chr12_66029199_66029254	FF	FF	NN	FF	FF	FF	FF	FF	FF	FF	NN	NN	FF	NA	FF	FF	FF	FF	FF	FF	NA	FF	FF	NA	FF	FF	FF	FF	NN	NA	NN	FF	NA	FF	FF	FF	FF	FF	FF	FF	FF	FF	FF	FF	FF	FF	FF	FF	FF
chr12_66073820_66073859	FF	FF	NA	NA	NA	FF	NA	NA	FF	FF	FF	FF	NA	NA	FF	FF	NA	NA	FF	FF	FF	FF	FF	FF	FF	FF	FF	FF	FF	FF	FF	FF	FF	FF	FF	FF	FF	FF	FF	FF	NA	FF	FF	NA	NA	NA	FF	FF	FF
chr12_66374847_66374890	FF	NA	FF	NA	NA	FF	FF	FF	FF	NA	FF	NA	FF	FF	FF	FF	FF	FF	FF	FF	FF	FF	NA	FF	FF	NA	NN	FF	NN	FF	NA	FF	FF	FF	FF	FF	FF	FF	FF	FF	NA	FF	NA	FF	FF	NA	NA	FF	FF
chr12_66382015_66382044	BB	NA	NA	BB	DD	DD	BB	NA	DD	BB	DD	BB	NA	DD	DD	NA	DD	DD	DD	DD	DD	DD	DD	DD	DD	NA	DD	DD	DD	DD	DD	NA	BB	NA	DD	DD	DD	BB	BB	BB	BB	BB	DD	DD	BB	NA	bd	DD	DD
chr12_66452318_66452349	FF	FF	FF	FF	FF	FF	FF	FF	FF	FF	FF	FF	FF	FF	NA	FF	FF	FF	FF	FF	FF	FF	FF	FF	FF	NA	FF	FF	FF	FF	FF	FF	FF	NA	FF	FF	FF	FF	FF	FF	FF	FF	FF	FF	FF	FF	FF	NA	NN
chr12_66462054_66462085	FF	FF	FF	FF	FF	FF	FF	FF	FF	FF	FF	FF	FF	NN	FF	FF	FF	FF	FF	FF	FF	FF	FF	FF	FF	FF	FF	FF	FF	FF	FF	FF	FF	FF	FF	FF	FF	FF	FF	FF	FF	FF	FF	FF	FF	FF	FF	FF	FF
chr12_66510811_66510858	FF	FF	FF	NA	NA	FF	FF	FF	FF	NN	FF	FF	FF	NA	NA	FF	FF	FF	FF	FF	FF	NA	FF	NA	FF	NA	FF	FF	FF	NA	FF	FF	FF	FF	NA	FF	FF	FF	NA	FF	NA	FF	FF	FF	FF	FF	FF	FF	FF
chr12_66540827_66540874	DD	NA	DD	DD	DD	DD	NA	DD	DD	DD	DD	NA	DD	DD	DD	DD	DD	DD	DD	NA	NA	DD	DD	DD	DD	NA	DD	DD	DD	DD	NA	DD	DD	NA	DD	NA	DD	DD	NA	DD	BB	DD	DD	DD	DD	NA	DD	DD	DD
chr12_66589882_66589936	DD	DD	DD	DD	DD	NN	DD	DD	DD	DD	DD	DD	NA	DD	DD	DD	DD	DD	DD	DD	DD	DD	DD	DD	bn	DD	DD	DD	DD	DD	DD	DD	DD	DD	NA	DD	DD	DD	NN	DD	NA	DD	DD	DD	DD	DD	DD	DD	NA
chr12_66591187_66591242	FF	FF	NA	FF	FF	NA	FF	NN	NN	NA	NN	FF	FF	NN	NN	FF	NN	NN	NN	NN	NN	NN	NA	NN	nn	FF	FF	FF	FF	FF	FF	FF	FF	NA	FF	FF	FF	FF	NN	FF	NA	NA	FF	NA	fn	NA	FF	FF	FF
chr12_66695546_66695593	FF	FF	fn	FF	FF	FF	FF	FF	FF	FF	FF	FF	FF	NN	FF	FF	FF	NA	FF	FF	FF	FF	FF	FF	NN	FF	FF	FF	FF	FF	FF	FF	FF	FF	FF	FF	FF	FF	FF	FF	FF	fn	FF	FF	FF	FF	FF	FF	NN
chr12_67041018_67041059	FF	FF	NA	FF	fn	FF	FF	FF	fn	FF	FF	FF	FF	FF	FF	FF	FF	FF	FF	NA	FF	FF	FF	FF	FF	fn	FF	FF	FF	FF	NA	FF	NA	FF	FF	NA	NA	NA	NA	NA	NA	FF	NA	FF	FF	FF	NA	NA	FF
chr12_67129610_67129629	BB	BB	BB	BB	DD	DD	BB	BB	DD	BB	DD	BB	BB	DD	DD	BB	DD	DD	DD	DD	DD	DD	DD	DD	DD	BB	DD	DD	DD	DD	DD	BB	BB	BB	DD	DD	DD	BB	BB	BB	BB	BB	DD	DD	BB	DD	DD	DD	BB
chr12_67141149_67141176	FF	FF	FF	FF	FF	FF	NA	FF	FF	FF	FF	FF	FF	FF	FF	FF	FF	FF	FF	FF	FF	FF	FF	FF	FF	FF	FF	FF	FF	FF	FF	FF	FF	FF	FF	FF	FF	FF	FF	FF	FF	FF	FF	FF	FF	FF	FF	FF	FF
chr12_67176776_67176831	BB	NA	BB	BB	DD	BB	BB	BB	DD	BB	DD	NA	NA	dn	DD	NA	DD	NA	DD	BB	DD	DD	DD	DD	DD	NN	DD	DD	DD	DD	DD	bn	BB	BB	NA	DD	DD	NA	BB	BB	bd	BB	DD	DD	BB	NA	DD	NA	NA
chr12_67258118_67258165	FF	FF	FF	FF	FF	FF	FF	NA	FF	NA	FF	fn	FF	fn	FF	FF	FF	FF	FF	FF	FF	FF	NA	NA	FF	NA	FF	NA	NA	FF	FF	NA	FF	FF	NA	FF	FF	FF	FF	FF	NA	FF	FF	FF	NA	FF	NA	NA	NA
chr12_67389676_67389695	BB	BB	BB	BB	DD	DD	BB	BB	DD	BB	DD	BB	BB	DD	DD	BB	DD	DD	DD	DD	DD	DD	DD	DD	DD	BB	BB	DD	DD	DD	DD	BB	BB	BB	DD	DD	DD	BB	BB	BB	BB	BB	DD	DD	BB	DD	DD	DD	BB
chr12_67408285_67408304	BB	BB	BB	BB	DD	DD	BB	BB	DD	BB	DD	BB	BB	DD	dn	BB	DD	DD	DD	DD	DD	DD	DD	DD	DD	BB	BB	DD	DD	DD	DD	BB	BB	BB	DD	dn	DD	BB	BB	BB	BB	BB	DD	DD	BB	DD	DD	DD	BB
chr12_67412464_67412495	BB	BB	BB	BB	DD	DD	BB	BB	DD	BB	DD	BB	BB	DD	DD	BB	DD	DD	DD	DD	DD	DD	DD	DD	DD	BB	BB	DD	DD	DD	DD	BB	BB	BB	DD	DD	DD	BB	BB	BB	BB	BB	DD	DD	BB	DD	DD	DD	BB
chr12_67465967_67466014	BB	bn	bn	BB	DD	DD	BB	bn	DD	BB	DD	BB	BB	DD	DD	BB	DD	DD	DD	DD	DD	DD	DD	DD	DD	BB	BB	DD	DD	DD	DD	bn	BB	BB	DD	DD	DD	BB	BB	BB	BB	bn	DD	DD	BB	DD	DD	DD	BB
chr12_67474545_67474572	FF	FF	FF	FF	NA	NA	FF	NN	FF	FF	FF	FF	FF	FF	FF	FF	FF	FF	FF	FF	FF	FF	FF	FF	FF	NA	FF	FF	FF	FF	FF	FF	FF	FF	FF	NA	FF	FF	FF	FF	NA	FF	FF	FF	FF	FF	FF	FF	FF
chr12_67475122_67475137	BB	BB	BB	BB	DD	DD	BB	BB	DD	BB	DD	BB	BB	DD	DD	BB	DD	DD	DD	DD	DD	DD	DD	DD	DD	BB	BB	DD	DD	DD	DD	BB	BB	BB	DD	DD	DD	BB	BB	BB	BB	BB	DD	DD	BB	DD	DD	DD	BB
chr12_67480059_67480070	BB	BB	BB	BB	DD	DD	BB	BB	DD	BB	DD	BB	BB	DD	DD	BB	DD	DD	DD	DD	DD	bd	DD	DD	DD	BB	BB	DD	DD	DD	DD	BB	BB	BB	DD	DD	DD	BB	BB	BB	BB	BB	DD	DD	BB	DD	DD	DD	BB
chr12_67486206_67486241	BB	BB	BB	BB	DD	DD	BB	BB	DD	BB	DD	BB	BB	DD	DD	BB	DD	DD	DD	DD	DD	DD	DD	DD	DD	BB	BB	DD	DD	DD	DD	BB	BB	BB	DD	DD	DD	BB	BB	BB	BB	BB	DD	DD	BB	DD	DD	DD	BB
chr12_67550248_67550265	BB	BB	BB	BB	DD	DD	BB	BB	DD	BB	DD	BB	BB	DD	DD	BB	DD	DD	DD	DD	DD	DD	DD	DD	DD	BB	BB	DD	DD	DD	DD	BB	BB	BB	DD	DD	DD	BB	BB	BB	BB	BB	DD	DD	BB	DD	DD	DD	BB
chr12_67554571_67554585	BB	BB	BB	BB	DD	DD	BB	BB	DD	BB	DD	BB	BB	DD	DD	BB	DD	DD	DD	DD	DD	DD	DD	DD	DD	BB	BB	DD	DD	DD	DD	BB	BB	BB	DD	DD	DD	BB	BB	BB	BB	BB	DD	DD	BB	DD	DD	DD	BB
chr12_67584752_67584791	BB	BB	BB	BB	DD	DD	BB	BB	DD	BB	DD	BB	BB	DD	DD	BB	DD	DD	DD	DD	DD	DD	DD	DD	DD	BB	BB	DD	DD	DD	DD	BB	BB	BB	DD	DD	DD	BB	BB	BB	BB	BB	DD	DD	BB	DD	DD	DD	BB
chr12_67593327_67593353	BB	BB	BB	BB	DD	DD	BB	BB	DD	BB	DD	BB	BB	DD	DD	BB	DD	DD	DD	DD	DD	DD	DD	DD	DD	BB	BB	DD	DD	DD	DD	bn	BB	BB	DD	DD	DD	BB	BB	BB	BB	BB	DD	DD	BB	DD	DD	DD	BB
chr12_67605744_67605755	BB	BB	BB	BB	DD	DD	BB	BB	DD	BB	DD	BB	BB	DD	DD	BB	DD	DD	DD	DD	DD	DD	DD	DD	DD	BB	BB	DD	DD	DD	DD	BB	BB	BB	DD	DD	DD	BB	BB	BB	BB	BB	DD	DD	BB	DD	DD	DD	BB
chr12_67624529_67624548	BB	BB	BB	BB	DD	DD	BB	BB	DD	BB	DD	BB	BB	DD	DD	BB	DD	DD	DD	DD	DD	DD	DD	DD	DD	BB	BB	DD	DD	DD	DD	BB	BB	BB	DD	DD	DD	BB	BB	BB	BB	BB	DD	DD	BB	DD	DD	DD	BB
chr12_67667607_67667621	BB	BB	BB	BB	DD	DD	BB	BB	DD	BB	DD	BB	BB	DD	DD	BB	DD	DD	DD	DD	DD	DD	DD	DD	DD	BB	BB	DD	DD	DD	DD	BB	BB	BB	DD	DD	DD	BB	BB	BB	BB	BB	DD	DD	BB	DD	DD	DD	BB
chr12_67678154_67678209	BB	BB	BB	BB	DD	DD	BB	BB	DD	BB	DD	BB	bn	DD	DD	BB	bd	DD	DD	DD	DD	DD	DD	DD	DD	BB	BB	DD	BB	DD	DD	BB	BB	BB	DD	dn	DD	BB	BB	BB	BB	BB	DD	DD	BB	DD	DD	DD	BB
chr12_67687444_67687457	BB	BB	BB	BB	DD	DD	BB	BB	DD	BB	DD	BB	BB	DD	DD	BB	DD	DD	DD	DD	DD	DD	DD	DD	DD	BB	BB	DD	DD	DD	DD	BB	BB	BB	DD	DD	DD	BB	BB	BB	BB	BB	DD	DD	BB	DD	DD	DD	BB
chr12_67694342_67694377	BB	BB	BB	BB	DD	dn	BB	BB	DD	BB	DD	BB	BB	DD	DD	bn	DD	DD	DD	DD	DD	DD	DD	DD	DD	BB	bn	DD	DD	DD	DD	BB	BB	BB	DD	DD	DD	BB	BB	BB	BB	BB	DD	DD	BB	DD	DD	DD	BB
chr12_67710788_67710807	BB	BB	BB	BB	DD	DD	BB	BB	DD	BB	DD	BB	BB	DD	DD	BB	DD	DD	DD	DD	DD	DD	DD	DD	DD	BB	BB	DD	DD	DD	DD	BB	BB	BB	DD	DD	DD	BB	BB	BB	BB	BB	DD	DD	BB	DD	DD	DD	BB
chr12_67761949_67761968	BB	BB	BB	BB	DD	DD	BB	BB	DD	BB	DD	BB	BB	DD	DD	BB	DD	DD	DD	DD	DD	DD	DD	DD	DD	BB	BB	DD	DD	DD	DD	BB	BB	BB	DD	DD	DD	BB	BB	BB	BB	BB	DD	DD	BB	DD	DD	DD	BB
chr12_67779281_67779312	BB	BB	BB	BB	DD	DD	BB	BB	DD	BB	DD	BB	BB	DD	DD	BB	DD	DD	DD	DD	DD	DD	DD	DD	DD	BB	BB	DD	DD	DD	DD	BB	BB	BB	DD	DD	DD	BB	BB	BB	BB	BB	DD	DD	BB	DD	DD	DD	BB
chr12_67808006_67808041	BB	BB	BB	BB	dd	DD	BB	BB	DD	BB	dd	BB	BB	dd	dd	BB	dd	dd	dd	dd	dd	dd	dd	dd	dd	BB	BB	dd	dd	dd	dd	BB	BB	BB	dd	dd	dd	BB	BB	BB	BB	BB	dd	dd	BB	dd	dd	dd	BB
chr12_67808098_67808113	BB	BB	BB	BB	DD	DD	BB	BB	DD	BB	DD	BB	BB	DD	DD	BB	DD	DD	DD	DD	DD	DD	DD	DD	DD	BB	BB	DD	DD	DD	DD	BB	BB	BB	DD	DD	DD	BB	BB	BB	BB	BB	DD	DD	BB	DD	DD	DD	BB
chr12_67887258_67887305	BB	BB	BB	BB	DD	DD	BB	BB	DD	BB	DD	BB	BB	DD	DD	BB	DD	DD	DD	DD	DD	DD	DD	DD	DD	BB	BB	DD	DD	DD	DD	BB	BB	BB	DD	DD	DD	BB	BB	BB	BB	BB	DD	DD	BB	DD	DD	DD	BB
chr12_67928980_67929003	BB	BB	BB	BB	DD	DD	BB	BB	DD	BB	DD	BB	BB	DD	DD	BB	DD	DD	DD	DD	DD	DD	DD	DD	DD	BB	BB	DD	DD	DD	DD	BB	BB	BB	DD	DD	DD	BB	BB	BB	BB	BB	DD	DD	BB	DD	DD	DD	BB
chr12_68017205_68017222	BB	BB	BB	BB	DD	DD	BB	BB	DD	BB	DD	BB	BB	DD	DD	BB	DD	DD	DD	DD	DD	DD	DD	DD	DD	BB	BB	DD	DD	DD	DD	BB	BB	BB	DD	DD	DD	BB	BB	BB	BB	BB	DD	DD	BB	DD	DD	DD	BB
chr12_68019671_68019714	BB	BB	BB	BB	DD	DD	BB	BB	DD	BB	DD	BB	BB	DD	DD	BB	DD	DD	DD	DD	DD	DD	DD	DD	DD	BB	BB	DD	DD	DD	DD	BB	BB	BB	DD	DD	DD	BB	BB	BB	BB	BB	DD	DD	BB	DD	DD	DD	BB
chr12_68020251_68020262	BB	BB	BB	BB	DD	DD	BB	BB	DD	BB	DD	BB	BB	DD	DD	BB	DD	DD	DD	DD	DD	DD	DD	DD	DD	BB	BB	DD	DD	DD	DD	BB	BB	BB	DD	DD	DD	BB	BB	BB	BB	BB	DD	DD	BB	DD	DD	DD	BB
chr12_68097618_68097647	BB	BB	BB	BB	DD	DD	BB	BB	DD	BB	DD	BB	BB	DD	DD	BB	DD	DD	DD	DD	DD	DD	DD	DD	DD	BB	BB	DD	DD	DD	DD	BB	BB	BB	DD	DD	DD	BB	BB	BB	BB	BB	DD	DD	BB	DD	DD	DD	BB
chr12_68097663_68097686	BB	BB	BB	BB	DD	DD	BB	BB	DD	BB	DD	BB	BB	DD	DD	BB	DD	DD	DD	DD	DD	DD	DD	DD	DD	BB	BB	DD	DD	DD	DD	BB	BB	BB	DD	DD	DD	BB	BB	BB	BB	BB	DD	DD	BB	DD	DD	DD	BB
chr12_68151664_68151687	BB	BB	BB	BB	DD	DD	BB	BB	DD	BB	DD	BB	BB	DD	DD	BB	DD	DD	DD	DD	DD	DD	DD	DD	DD	BB	BB	DD	DD	DD	DD	BB	BB	BB	DD	DD	DD	BB	BB	BB	BB	BB	DD	DD	BB	DD	DD	DD	BB
chr12_68156593_68156642	BB	BB	BB	BB	DD	DD	BB	BB	DD	BB	DD	BB	BB	DD	DD	BB	DD	DD	DD	DD	DD	DD	DD	bd	DD	BB	BB	DD	DD	DD	DD	BB	BB	BB	DD	DD	DD	BB	BB	BB	BB	BB	DD	DD	BB	bd	DD	DD	BB
chr12_68264888_68264935	FF	FF	FF	NN	NN	NA	FF	FF	NA	FF	FF	FF	FF	FF	NA	FF	FF	FF	FF	NA	NA	NA	FF	FF	NA	NA	FF	FF	FF	FF	FF	fn	FF	FF	NA	FF	FF	NA	FF	NA	NA	FF	FF	FF	FF	NA	FF	FF	FF
chr12_68288717_68288730	BB	BB	BB	BB	DD	DD	BB	BB	DD	bn	DD	BB	BB	DD	DD	BB	DD	DD	DD	DD	DD	DD	DD	DD	DD	BB	BB	DD	NA	DD	DD	BB	BB	BB	DD	DD	DD	BB	BB	BB	BB	bn	DD	DD	BB	DD	DD	DD	BB
chr12_68291414_68291457	FF	FF	FF	FF	FF	FF	FF	FF	FF	FF	FF	NA	FF	FF	FF	FF	FF	FF	NA	FF	FF	FF	NN	FF	fn	FF	FF	FF	FF	FF	NN	FF	FF	FF	FF	FF	FF	NA	FF	FF	FF	NA	FF	FF	FF	NN	FF	FF	FF
chr12_68292009_68292048	FF	FF	FF	NN	FF	FF	FF	NN	NA	FF	FF	FF	NA	FF	FF	FF	fn	FF	FF	FF	FF	FF	FF	FF	FF	FF	FF	FF	FF	FF	FF	FF	FF	FF	FF	FF	FF	FF	FF	FF	FF	FF	fn	FF	FF	FF	FF	FF	FF
chr12_68306514_68306539	NA	FF	FF	NA	FF	FF	NA	FF	FF	FF	FF	NA	FF	FF	FF	NA	FF	NA	FF	FF	NA	FF	NA	NA	NA	FF	NA	FF	NA	NA	FF	FF	FF	FF	NA	FF	FF	NA	FF	FF	FF	FF	FF	FF	FF	NA	NA	FF	FF
chr12_68319527_68319554	FF	FF	FF	FF	FF	FF	FF	FF	FF	FF	FF	FF	FF	FF	FF	FF	FF	FF	FF	FF	FF	NN	FF	FF	FF	FF	FF	FF	FF	FF	FF	FF	FF	FF	FF	FF	FF	FF	FF	FF	fn	FF	FF	FF	FF	FF	FF	FF	FF
chr12_68324862_68324917	NA	BB	BB	NA	DD	DD	NA	BB	DD	NN	DD	BB	NN	BB	DD	BB	bn	DD	DD	NA	DD	DD	DD	DD	DD	NA	BB	DD	BB	DD	DD	bn	NA	NA	DD	DD	DD	NA	NA	NA	NA	NA	DD	DD	BB	DD	bd	DD	NA
chr12_68393890_68393901	BB	BB	BB	BB	BB	BB	BB	BB	BB	BB	BB	BB	BB	NA	BB	BB	DD	DD	BB	BB	BB	BB	BB	BB	BB	BB	BB	DD	DD	DD	DD	BB	BB	BB	DD	DD	DD	BB	BB	BB	BB	bn	DD	DD	BB	DD	DD	DD	BB
chr12_68465467_68465478	FF	FF	FF	NN	FF	FF	FF	FF	FF	FF	FF	FF	FF	FF	FF	FF	FF	FF	FF	FF	FF	FF	FF	FF	FF	FF	FF	FF	FF	FF	FF	FF	FF	FF	FF	FF	FF	FF	FF	FF	NA	FF	FF	FF	FF	FF	FF	FF	FF
chr12_68789012_68789039	FF	FF	FF	FF	FF	FF	FF	FF	FF	FF	FF	FF	FF	NN	FF	FF	FF	FF	FF	FF	FF	FF	FF	FF	FF	FF	FF	FF	FF	FF	FF	NA	FF	FF	FF	FF	FF	FF	FF	FF	FF	FF	FF	FF	FF	FF	FF	FF	FF
chr12_68860931_68860970	FF	FF	FF	FF	FF	FF	FF	FF	NA	FF	NA	FF	FF	FF	FF	FF	FF	FF	NA	FF	NA	FF	FF	FF	FF	FF	FF	FF	FF	FF	FF	FF	FF	FF	FF	FF	FF	FF	FF	FF	FF	FF	FF	FF	FF	fn	FF	FF	FF
chr12_68874568_68874595	FF	FF	FF	NA	FF	FF	NN	FF	FF	FF	FF	FF	FF	FF	FF	FF	FF	FF	FF	FF	FF	FF	FF	FF	FF	NA	FF	FF	FF	FF	FF	FF	FF	FF	FF	FF	FF	FF	FF	NA	FF	FF	FF	FF	FF	FF	FF	FF	FF
chr12_68876288_68876343	NA	fn	FF	fn	NA	FF	fn	FF	FF	NA	FF	FF	FF	FF	FF	NA	NA	FF	FF	NN	FF	FF	FF	FF	FF	NA	FF	NA	NA	NA	FF	FF	FF	FF	FF	NA	FF	FF	FF	FF	NA	FF	FF	NA	FF	FF	FF	NA	FF
chr12_68984880_68984915	BB	BB	BB	BB	DD	DD	BB	BB	DD	BB	DD	BB	BB	DD	DD	BB	DD	DD	DD	DD	DD	DD	DD	DD	DD	BB	BB	DD	DD	DD	DD	BB	BB	BB	DD	DD	DD	BB	BB	BB	BB	BB	DD	DD	BB	DD	DD	DD	BB
chr12_69054188_69054217	BB	BB	BB	BB	DD	DD	BB	BB	DD	bd	DD	BB	BB	DD	DD	BB	DD	DD	DD	DD	DD	DD	DD	BB	DD	BB	BB	DD	DD	DD	DD	BB	bd	BB	DD	DD	DD	BB	BB	BB	BB	BB	DD	DD	BB	dn	dn	DD	BB
chr12_69147742_69147776	FF	FF	FF	FF	FF	FF	FF	FF	FF	FF	FF	FF	FF	FF	FF	FF	FF	FF	NN	FF	FF	FF	FF	FF	FF	NA	FF	FF	NA	FF	FF	FF	FF	FF	FF	FF	FF	fn	FF	FF	FF	FF	FF	FF	FF	FF	FF	FF	FF
chr12_69241595_69241638	FF	FF	FF	FF	FF	FF	FF	FF	NN	FF	FF	FF	FF	FF	FF	NA	NN	FF	FF	FF	FF	FF	FF	FF	NA	FF	FF	FF	FF	FF	FF	NA	FF	FF	FF	FF	FF	FF	FF	FF	FF	FF	FF	FF	NA	FF	FF	FF	FF
chr12_69281386_69281413	FF	FF	FF	FF	FF	FF	FF	FF	FF	FF	FF	FF	FF	FF	FF	FF	FF	FF	FF	FF	FF	FF	FF	FF	FF	FF	FF	FF	FF	NN	FF	FF	FF	FF	FF	FF	FF	FF	FF	FF	FF	FF	FF	FF	NA	FF	FF	FF	FF
chr12_69306705_69306752	NA	FF	FF	FF	FF	FF	NA	NA	FF	NA	FF	NN	FF	NA	NA	FF	FF	FF	FF	FF	NA	FF	FF	FF	FF	NA	FF	FF	NA	FF	FF	FF	FF	NA	FF	NA	FF	NA	NA	FF	NA	NA	FF	FF	FF	NA	FF	FF	FF
chr12_69330590_69330629	FF	FF	FF	FF	FF	FF	FF	FF	FF	NA	FF	FF	FF	NA	FF	FF	FF	FF	FF	FF	FF	FF	FF	FF	FF	FF	FF	FF	NA	FF	fn	FF	FF	FF	FF	FF	FF	FF	FF	FF	FF	FF	FF	FF	FF	FF	FF	FF	FF
chr12_69388823_69388870	NA	FF	NN	FF	FF	FF	FF	FF	FF	NN	FF	NA	NA	NA	FF	FF	FF	FF	FF	NA	FF	FF	FF	FF	FF	NA	FF	fn	FF	FF	FF	NA	FF	FF	FF	NA	FF	FF	FF	NA	FF	FF	FF	FF	FF	NA	FF	FF	NA
chr12_69559018_69559049	FF	NA	fn	FF	NA	NA	FF	FF	NA	FF	FF	NA	fn	NA	FF	FF	FF	FF	FF	FF	FF	FF	FF	NA	FF	NA	FF	FF	NN	FF	FF	FF	FF	FF	FF	FF	FF	FF	FF	FF	NA	FF	NN	FF	FF	NA	FF	FF	FF
chr12_69588122_69588161	BB	BB	BB	BB	DD	DD	BB	BB	DD	BB	DD	BB	BB	DD	DD	BB	DD	DD	DD	DD	DD	DD	DD	DD	DD	BB	BB	DD	DD	DD	DD	BB	BB	BB	DD	DD	DD	BB	BB	BB	BB	BB	DD	DD	BB	DD	DD	DD	BB
chr12_69593621_69593652	BB	BB	BB	BB	dd	dd	BB	BB	dd	BB	dd	BB	BB	dd	dd	BB	dd	dd	dd	dd	dd	dd	dd	dd	dd	BB	BB	dd	dd	dd	dd	BB	BB	BB	dd	dd	dd	BB	BB	BB	BB	BB	dd	dd	BB	dd	dd	dd	BB
chr12_69602793_69602824	BB	BB	BB	BB	DD	DD	BB	BB	DD	BB	DD	BB	BB	DD	DD	BB	DD	DD	DD	DD	DD	DD	DD	DD	DD	BB	BB	DD	DD	DD	DD	BB	BB	BB	DD	DD	DD	BB	BB	BB	BB	BB	DD	DD	BB	DD	DD	DD	BB
chr12_69630895_69630910	BB	BB	BB	BB	DD	DD	BB	BB	DD	BB	DD	BB	BB	DD	DD	BB	DD	DD	DD	DD	DD	DD	DD	DD	DD	BB	BB	DD	DD	DD	DD	BB	BB	BB	DD	DD	DD	BB	BB	BB	BB	BB	DD	DD	BB	DD	DD	DD	BB
chr12_69641443_69641478	BB	BB	BB	BB	DD	DD	BB	BB	DD	BB	DD	BB	BB	DD	DD	BB	DD	DD	DD	DD	DD	DD	DD	DD	DD	BB	BB	DD	DD	DD	DD	BB	BB	BB	DD	DD	DD	BB	BB	BB	BB	BB	DD	DD	BB	DD	DD	DD	BB
chr12_69644137_69644171	BB	BB	BB	NA	NA	NN	BB	BB	DD	BB	DD	BB	BB	DD	DD	BB	DD	DD	DD	DD	NA	DD	DD	DD	DD	BB	BB	DD	DD	DD	DD	BB	BB	BB	DD	DD	DD	BB	BB	BB	NA	BB	DD	DD	BB	DD	DD	NN	BB
chr12_69644439_69644490	FF	FF	FF	FF	FF	fn	FF	FF	FF	FF	NA	FF	FF	FF	fn	FF	NA	FF	FF	FF	fn	FF	FF	FF	FF	FF	FF	NA	FF	FF	FF	NA	FF	FF	FF	NN	FF	FF	FF	NA	FF	FF	FF	FF	FF	NA	FF	FF	FF
chr12_69689939_69689962	BB	BB	BB	BB	DD	DD	BB	BB	DD	BB	DD	BB	BB	DD	DD	BB	DD	DD	DD	DD	DD	DD	DD	DD	DD	BB	BB	DD	DD	DD	DD	BB	BB	BB	DD	DD	DD	BB	BB	BB	BB	BB	DD	DD	BB	DD	DD	DD	BB
chr12_69707468_69707485	BB	BB	BB	BB	DD	DD	BB	BB	DD	BB	DD	BB	BB	dn	DD	BB	DD	DD	DD	DD	DD	DD	DD	DD	DD	BB	BB	DD	DD	DD	DD	BB	BB	BB	DD	DD	DD	BB	BB	BB	BB	BB	DD	DD	BB	DD	DD	DD	BB
chr12_69738962_69738991	BB	BB	BB	BB	DD	DD	BB	BB	DD	BB	DD	BB	BB	DD	DD	BB	DD	DD	DD	DD	DD	DD	DD	dn	DD	BB	BB	DD	DD	DD	DD	BB	BB	BB	DD	DD	DD	BB	BB	BB	BB	BB	DD	DD	BB	DD	DD	DD	BB
chr12_69742409_69742434	bn	BB	BB	NA	DD	DD	NA	BB	DD	BB	DD	NA	BB	DD	DD	BB	DD	DD	NA	DD	DD	DD	DD	DD	DD	NA	NA	DD	DD	NA	DD	NA	NA	BB	DD	DD	DD	BB	BB	BB	NA	BB	DD	DD	BB	DD	DD	DD	BB
chr12_69750361_69750380	BB	BB	BB	BB	DD	DD	BB	BB	DD	BB	DD	BB	BB	DD	DD	BB	DD	DD	DD	DD	DD	DD	DD	DD	DD	BB	BB	DD	DD	DD	DD	BB	BB	BB	DD	DD	DD	BB	BB	BB	BB	BB	DD	DD	BB	DD	DD	DD	BB
chr12_69761252_69761271	BB	BB	BB	BB	DD	DD	BB	BB	DD	BB	DD	BB	BB	DD	DD	BB	DD	DD	DD	DD	DD	DD	DD	DD	DD	BB	BB	DD	DD	DD	DD	BB	BB	BB	DD	DD	DD	BB	BB	BB	BB	BB	DD	DD	BB	DD	DD	DD	BB
chr12_69762483_69762510	BB	BB	BB	BB	dn	DD	BB	BB	DD	bn	DD	BB	BB	DD	DD	BB	DD	DD	DD	DD	DD	DD	dn	DD	DD	BB	BB	DD	DD	DD	DD	BB	BB	BB	DD	DD	DD	BB	BB	BB	BB	BB	DD	DD	BB	DD	DD	DD	BB
chr12_69764380_69764407	BB	BB	BB	BB	DD	DD	BB	BB	DD	BB	DD	BB	BB	DD	DD	BB	DD	DD	DD	DD	DD	DD	DD	DD	DD	BB	BB	DD	DD	DD	DD	BB	BB	BB	DD	DD	DD	BB	BB	BB	BB	BB	DD	DD	BB	DD	DD	DD	BB
chr12_69780101_69780115	BB	BB	BB	BB	DD	DD	BB	BB	DD	BB	DD	BB	BB	DD	DD	BB	DD	DD	DD	DD	DD	DD	DD	DD	DD	BB	BB	DD	DD	DD	DD	BB	BB	BB	DD	DD	DD	BB	BB	BB	BB	BB	DD	DD	BB	DD	DD	DD	BB
chr12_69784813_69784832	BB	BB	BB	BB	DD	DD	BB	BB	DD	BB	DD	BB	BB	DD	DD	BB	DD	DD	DD	DD	DD	DD	DD	DD	DD	BB	BB	DD	DD	DD	DD	BB	BB	BB	DD	DD	DD	BB	BB	BB	BB	BB	DD	DD	BB	DD	DD	DD	BB
chr12_69784962_69784985	BB	BB	BB	BB	DD	DD	BB	BB	DD	BB	DD	BB	BB	DD	DD	BB	DD	DD	DD	DD	DD	DD	DD	DD	DD	BB	BB	DD	DD	DD	DD	BB	BB	BB	DD	DD	DD	BB	BB	BB	BB	BB	DD	DD	BB	DD	DD	DD	BB
chr12_69785447_69785458	BB	BB	BB	BB	DD	DD	BB	BB	DD	BB	DD	BB	BB	DD	DD	BB	DD	DD	DD	DD	DD	DD	DD	DD	DD	BB	BB	DD	DD	DD	DD	BB	BB	BB	DD	DD	DD	BB	BB	BB	BB	BB	DD	DD	BB	DD	DD	DD	BB
chr12_69795297_69795316	BB	BB	BB	BB	DD	DD	BB	BB	DD	BB	DD	BB	BB	DD	DD	BB	DD	DD	DD	DD	DD	DD	DD	DD	DD	BB	BB	DD	DD	DD	DD	BB	BB	BB	DD	DD	DD	BB	BB	BB	BB	BB	DD	DD	BB	DD	DD	DD	BB
chr12_69833230_69833245	BB	BB	BB	BB	DD	DD	BB	BB	DD	BB	DD	BB	BB	DD	DD	BB	DD	DD	DD	DD	DD	DD	DD	DD	DD	BB	BB	DD	DD	DD	DD	BB	BB	BB	DD	DD	DD	BB	BB	BB	BB	BB	DD	DD	BB	DD	DD	DD	BB
chr12_69840451_69840470	BB	BB	BB	BB	DD	DD	BB	BB	DD	BB	DD	BB	BB	DD	DD	BB	DD	DD	DD	DD	DD	DD	DD	DD	DD	BB	BB	DD	DD	DD	DD	BB	BB	BB	DD	DD	DD	BB	BB	BB	BB	BB	DD	DD	BB	DD	DD	DD	BB
chr12_69858179_69858206	BB	BB	BB	BB	DD	DD	BB	BB	DD	BB	DD	BB	BB	DD	DD	BB	DD	DD	DD	DD	DD	DD	DD	DD	DD	BB	BB	DD	DD	DD	DD	BB	BB	BB	DD	DD	DD	BB	BB	BB	BB	BB	DD	DD	BB	DD	DD	DD	BB
chr12_69870492_69870515	BB	BB	BB	BB	DD	DD	BB	BB	DD	BB	DD	BB	BB	DD	DD	BB	DD	DD	DD	DD	DD	DD	DD	DD	DD	BB	BB	DD	DD	DD	DD	BB	BB	BB	DD	DD	DD	BB	BB	BB	BB	BB	DD	DD	BB	DD	DD	DD	BB
chr12_69877139_69877156	BB	BB	BB	BB	DD	DD	BB	BB	DD	BB	DD	BB	BB	DD	DD	BB	DD	DD	DD	DD	DD	DD	DD	DD	DD	BB	BB	DD	DD	DD	DD	BB	BB	BB	DD	DD	DD	BB	BB	BB	BB	BB	DD	DD	BB	DD	DD	DD	BB
chr12_69890708_69890739	BB	BB	BB	BB	DD	DD	BB	BB	DD	BB	DD	BB	BB	DD	DD	BB	DD	DD	DD	DD	DD	DD	DD	DD	DD	BB	BB	DD	DD	DD	DD	BB	BB	BB	DD	DD	DD	BB	BB	BB	BB	BB	DD	DD	BB	DD	DD	DD	BB
chr12_69895704_69895723	BB	BB	BB	BB	DD	DD	BB	BB	DD	BB	DD	BB	BB	DD	DD	BB	DD	DD	DD	DD	DD	DD	DD	DD	DD	bd	BB	DD	DD	DD	DD	BB	BB	BB	DD	DD	DD	BB	BB	BB	BB	BB	DD	DD	BB	DD	DD	DD	BB
chr12_69935326_69935364	BB	BB	BB	BB	DD	DD	BB	BB	DD	BB	DD	BB	BB	DD	DD	BB	DD	DD	DD	DD	DD	DD	DD	DD	DD	BB	BB	DD	DD	DD	DD	BB	BB	BB	DD	DD	DD	BB	BB	BB	BB	BB	DD	DD	BB	DD	DD	DD	BB
chr12_69936556_69936582	BB	BB	BB	BB	DD	DD	BB	BB	DD	BB	DD	BB	BB	DD	DD	BB	DD	DD	DD	DD	DD	DD	DD	DD	DD	BB	BB	DD	DD	DD	DD	BB	BB	BB	DD	DD	DD	BB	BB	BB	BB	BB	DD	DD	BB	DD	DD	DD	BB
chr12_70001446_70001463	BB	BB	BB	BB	DD	DD	BB	BB	DD	BB	DD	BB	BB	DD	DD	BB	DD	DD	DD	DD	DD	DD	DD	DD	DD	BB	BB	DD	DD	DD	DD	BB	BB	BB	DD	DD	DD	BB	BB	BB	BB	BB	DD	DD	BB	DD	DD	DD	BB
chr12_70016684_70016695	BB	BB	BB	BB	dd	dd	BB	BB	dd	BB	dd	BB	BB	dd	dd	BB	dd	dd	dd	dd	dd	dd	dd	dd	dd	BB	BB	dd	dd	dd	dd	BB	BB	BB	dd	dd	dd	BB	BB	BB	BB	BB	dd	dd	BB	dd	dd	dd	BB
chr12_70052547_70052562	BB	BB	BB	BB	DD	DD	BB	BB	DD	BB	DD	BB	BB	DD	DD	BB	DD	DD	DD	DD	DD	DD	DD	DD	DD	BB	BB	DD	DD	DD	DD	BB	BB	BB	DD	DD	DD	BB	BB	BB	BB	BB	DD	DD	BB	DD	DD	DD	BB
chr12_70057793_70057808	BB	BB	BB	BB	DD	DD	BB	BB	DD	BB	DD	BB	BB	DD	DD	BB	DD	DD	DD	DD	DD	DD	DD	DD	DD	BB	BB	DD	DD	DD	DD	BB	BB	BB	DD	DD	DD	BB	BB	BB	BB	BB	DD	DD	BB	DD	DD	DD	BB
chr12_70058112_70058123	BB	BB	BB	BB	DD	DD	BB	BB	DD	BB	DD	BB	BB	DD	DD	BB	DD	DD	DD	DD	DD	DD	DD	DD	DD	BB	BB	DD	DD	DD	DD	BB	BB	BB	DD	DD	DD	BB	BB	BB	BB	BB	DD	DD	BB	DD	DD	DD	BB
chr12_70083514_70083529	BB	BB	BB	BB	DD	DD	BB	BB	DD	BB	DD	BB	BB	DD	DD	BB	DD	DD	DD	DD	DD	DD	DD	DD	DD	BB	BB	DD	DD	DD	DD	BB	BB	BB	DD	DD	DD	BB	BB	BB	BB	BB	DD	DD	BB	DD	DD	DD	BB
chr12_70092209_70092274	bn	BB	NN	NA	DD	DD	BB	BB	DD	NA	NA	NA	NA	DD	DD	NA	DD	DD	DD	DD	NN	DD	DD	DD	DD	NA	BB	DD	DD	DD	DD	BB	BB	BB	DD	DD	DD	BB	NA	BB	bn	BB	DD	DD	BB	DD	DD	DD	BB
chr12_70114655_70114678	BB	BB	BB	BB	DD	DD	BB	BB	DD	BB	DD	BB	BB	DD	DD	BB	DD	DD	DD	DD	DD	DD	DD	DD	DD	BB	BB	DD	DD	DD	DD	BB	BB	BB	DD	DD	DD	BB	BB	BB	BB	BB	DD	DD	BB	DD	DD	DD	BB
chr12_70133850_70133882	BB	BB	BB	BB	DD	DD	BB	BB	DD	BB	DD	BB	bn	DD	DD	BB	DD	DD	DD	DD	DD	DD	DD	DD	DD	BB	BB	DD	DD	DD	DD	BB	BB	BB	DD	DD	DD	BB	BB	bn	BB	BB	DD	DD	BB	DD	DD	DD	BB
chr12_70136903_70136918	BB	BB	BB	BB	DD	DD	BB	BB	DD	BB	DD	BB	BB	DD	DD	BB	DD	DD	DD	DD	DD	DD	DD	DD	DD	BB	BB	DD	DD	DD	DD	BB	bd	BB	DD	DD	DD	BB	BB	BB	BB	BB	DD	DD	BB	DD	DD	DD	BB
chr12_70138821_70138870	NN	NN	NN	NN	NA	DD	NN	NN	NA	NN	DD	NN	NN	DD	DD	NN	DD	DD	DD	NA	DD	DD	DD	DD	NA	BB	BB	NA	DD	DD	DD	BB	BB	BB	DD	NA	DD	BB	BB	BB	BB	BB	NN	DD	BB	DD	DD	DD	BB
chr12_70139880_70139895	BB	BB	BB	BB	DD	DD	BB	BB	DD	BB	DD	BB	BB	DD	DD	BB	DD	DD	DD	DD	DD	DD	DD	DD	DD	BB	BB	DD	DD	DD	DD	BB	BB	BB	DD	DD	DD	BB	BB	BB	BB	BB	DD	DD	BB	DD	DD	DD	BB
chr12_70142017_70142031	FF	FF	FF	FF	df	df	FF	FF	df	FF	df	FF	FF	df	df	FF	df	df	df	df	df	DD	df	df	df	FF	FF	df	df	df	df	FF	FF	FF	df	df	df	FF	FF	FF	FF	FF	df	df	FF	df	df	df	FF
chr12_70142044_70142061	BB	BB	BB	BB	DD	DD	BB	BB	DD	BB	DD	BB	BB	DD	DD	BB	DD	DD	DD	DD	DD	DD	DD	DD	DD	BB	BB	DD	DD	DD	DD	BB	BB	BB	DD	DD	DD	BB	BB	BB	BB	BB	DD	DD	BB	DD	DD	DD	BB
chr12_70142177_70142197	BB	BB	BB	BB	DD	DD	BB	BB	DD	BB	DD	BB	BB	DD	DD	BB	DD	DD	DD	DD	DD	DD	DD	DD	DD	BB	BB	DD	DD	DD	DD	BB	BB	BB	DD	DD	DD	BB	BB	BB	BB	BB	DD	DD	BB	DD	DD	DD	BB
chr12_70143939_70143950	BB	BB	BB	BB	DD	DD	BB	BB	DD	BB	DD	BB	BB	DD	DD	BB	DD	DD	DD	DD	DD	DD	DD	DD	DD	BB	BB	DD	DD	DD	DD	BB	BB	BB	DD	DD	DD	BB	BB	BB	BB	BB	DD	DD	BB	DD	DD	DD	BB
chr12_70160451_70160462	BB	BB	BB	BB	DD	DD	BB	BB	DD	BB	DD	BB	BB	DD	DD	BB	DD	DD	DD	DD	DD	DD	DD	DD	DD	BB	BB	DD	DD	DD	DD	BB	BB	BB	DD	DD	DD	BB	BB	BB	BB	BB	DD	DD	BB	DD	DD	DD	BB
chr12_70160501_70160544	BB	BB	BB	BB	dd	DD	BB	BB	dd	BB	dd	BB	BB	dd	dd	BB	dd	DD	DD	dd	dd	dd	DD	dd	dd	BB	BB	dd	DD	dd	dd	BB	BB	bn	dd	dd	DD	BB	BB	BB	BB	BB	DD	dd	BB	dd	dd	dd	BB
chr12_70162096_70162110	BB	BB	BB	BB	DD	DD	BB	BB	DD	BB	DD	BB	BB	DD	DD	BB	DD	DD	DD	DD	DD	DD	DD	DD	DD	BB	BB	DD	DD	DD	DD	BB	BB	BB	DD	DD	DD	BB	BB	BB	BB	BB	DD	DD	BB	DD	DD	DD	BB
chr12_70167161_70167184	BB	BB	BB	BB	DD	DD	BB	BB	DD	BB	DD	BB	BB	DD	DD	BB	DD	DD	DD	DD	DD	DD	DD	DD	DD	BB	BB	DD	DD	DD	DD	BB	BB	BB	DD	DD	DD	BB	BB	BB	BB	BB	DD	DD	BB	DD	DD	DD	BB
chr12_70168495_70168526	BB	BB	BB	BB	DD	DD	BB	BB	DD	BB	DD	BB	BB	DD	DD	BB	DD	DD	DD	DD	DD	DD	DD	DD	DD	BB	BB	DD	DD	DD	DD	BB	BB	BB	DD	DD	DD	BB	BB	BB	BB	BB	DD	DD	BB	DD	DD	DD	BB
chr12_70172298_70172317	BB	BB	BB	BB	DD	DD	BB	BB	DD	BB	DD	BB	BB	dn	dn	BB	dn	DD	DD	DD	DD	dn	dn	DD	dn	BB	BB	DD	dn	dn	DD	BB	BB	BB	dn	DD	dn	BB	BB	BB	BB	BB	DD	dn	BB	DD	dn	dn	BB
chr12_70172317_70172330	BB	BB	BB	BB	dd	dd	bd	BB	dd	BB	dd	BB	BB	bd	dd	BB	dd	dd	DD	dd	dd	bd	dd	dd	dd	BB	BB	DD	dd	dd	bd	BB	BB	BB	dd	DD	dd	BB	BB	bd	BB	BB	DD	bd	BB	DD	dd	dd	BB
chr12_70180341_70180356	BB	BB	BB	BB	DD	DD	BB	BB	DD	BB	DD	BB	BB	DD	DD	BB	DD	DD	DD	DD	DD	DD	DD	DD	DD	BB	BB	DD	DD	DD	DD	BB	BB	BB	DD	DD	DD	BB	BB	BB	BB	BB	DD	DD	BB	DD	DD	DD	BB
chr12_70198288_70198317	BB	BB	BB	BB	DD	DD	BB	BB	DD	BB	DD	BB	BB	dn	DD	BB	DD	DD	DD	DD	DD	DD	DD	DD	DD	BB	BB	DD	DD	DD	DD	BB	BB	BB	DD	DD	DD	BB	BB	BB	BB	BB	DD	DD	BB	DD	DD	DD	BB
chr12_70198392_70198406	BB	BB	BB	BB	DD	DD	BB	BB	DD	BB	DD	BB	BB	DD	DD	BB	DD	DD	DD	DD	DD	DD	DD	DD	DD	BB	BB	DD	DD	DD	DD	BB	BB	BB	DD	DD	DD	BB	BB	BB	BB	BB	DD	DD	BB	DD	DD	DD	BB
chr12_70209418_70209429	BB	BB	BB	BB	DD	DD	BB	BB	DD	BB	DD	BB	BB	DD	DD	BB	DD	DD	DD	DD	DD	DD	DD	DD	DD	BB	BB	DD	DD	DD	DD	BB	BB	BB	DD	DD	DD	BB	BB	BB	BB	BB	DD	DD	BB	DD	DD	DD	BB
chr12_70214365_70214392	BB	BB	BB	BB	DD	DD	BB	BB	DD	BB	DD	BB	BB	DD	DD	BB	DD	DD	DD	DD	DD	DD	DD	DD	DD	BB	BB	DD	DD	DD	DD	BB	BB	BB	DD	DD	DD	BB	BB	BB	BB	BB	DD	DD	BB	DD	DD	DD	BB
chr12_70239506_70239531	BB	BB	BB	BB	dd	DD	BB	BB	dd	bn	dd	BB	BB	DD	dd	BB	dd	dd	dd	dd	dd	dd	DD	dd	DD	BB	BB	dd	DD	dd	dd	BB	BB	BB	dd	dd	dd	BB	BB	BB	BB	BB	dd	dd	BB	DD	dd	dd	BB
chr12_70265592_70265623	bn	BB	BB	BB	DD	DD	BB	BB	DD	BB	DD	BB	BB	DD	DD	BB	DD	DD	DD	DD	DD	DD	DD	DD	DD	BB	BB	DD	DD	DD	DD	BB	BB	BB	DD	DD	DD	BB	BB	BB	BB	BB	DD	DD	BB	DD	DD	DD	BB
chr12_70270671_70270694	BB	BB	BB	BB	DD	DD	BB	BB	DD	BB	DD	BB	BB	DD	DD	BB	DD	DD	DD	DD	DD	DD	DD	DD	DD	BB	BB	DD	DD	DD	DD	BB	BB	BB	DD	DD	DD	BB	BB	BB	BB	BB	DD	DD	BB	DD	DD	DD	BB
chr12_70272676_70272715	BB	BB	BB	BB	DD	DD	BB	BB	DD	BB	DD	bn	bn	DD	DD	BB	DD	DD	DD	DD	DD	DD	DD	DD	DD	BB	BB	DD	DD	DD	DD	BB	BB	BB	DD	DD	DD	BB	BB	BB	BB	BB	DD	DD	BB	DD	DD	DD	BB
chr12_70278221_70278242	BB	BB	BB	BB	DD	DD	BB	BB	DD	BB	DD	BB	BB	DD	DD	BB	DD	DD	DD	DD	DD	DD	DD	DD	DD	BB	BB	DD	DD	DD	DD	BB	BB	BB	DD	DD	DD	BB	BB	BB	BB	BB	DD	DD	BB	DD	DD	DD	BB
chr12_70295366_70295385	BB	BB	BB	BB	DD	DD	BB	BB	DD	BB	DD	BB	BB	DD	DD	BB	DD	DD	DD	DD	DD	DD	DD	DD	DD	BB	BB	DD	DD	DD	DD	BB	BB	BB	DD	DD	DD	BB	BB	BB	BB	BB	DD	DD	BB	DD	DD	DD	BB
chr12_70296824_70296835	BB	BB	BB	BB	DD	DD	BB	BB	DD	BB	DD	BB	BB	DD	DD	BB	DD	DD	DD	DD	DD	DD	DD	DD	DD	BB	BB	DD	DD	DD	DD	BB	BB	BB	DD	DD	DD	BB	BB	BB	BB	BB	DD	DD	BB	DD	DD	DD	BB
chr12_70302104_70302115	BB	BB	BB	BB	DD	DD	BB	BB	DD	BB	DD	BB	BB	bd	bd	BB	bd	DD	DD	bd	DD	DD	DD	bd	bd	BB	BB	DD	DD	DD	DD	BB	BB	BB	DD	bd	DD	BB	BB	BB	BB	BB	bd	DD	BB	DD	DD	bd	BB
chr12_70310668_70310699	BB	BB	BB	BB	DD	DD	BB	BB	NA	BB	DD	BB	NN	DD	DD	BB	DD	DD	DD	DD	NA	DD	DD	NA	DD	BB	BB	DD	DD	DD	DD	BB	BB	BB	DD	DD	DD	BB	BB	BB	BB	BB	NA	DD	BB	NA	NA	DD	BB
chr12_70342600_70342611	BB	BB	BB	BB	DD	DD	BB	BB	DD	BB	DD	BB	BB	DD	DD	BB	DD	DD	DD	DD	DD	DD	DD	DD	DD	BB	BB	DD	DD	DD	DD	BB	BB	BB	DD	DD	DD	BB	BB	BB	BB	BB	DD	DD	BB	DD	DD	DD	BB
chr12_70353583_70353594	bn	BB	bn	BB	dd	bd	bn	BB	dd	BB	dd	BB	BB	dd	dd	bn	DD	dd	dd	dd	dd	dd	dd	dd	bd	bn	BB	bd	dd	dd	dn	BB	BB	BB	dd	dd	dd	BB	BB	BB	BB	BB	dd	bd	BB	dd	dd	dd	BB
chr12_70380003_70380017	BB	BB	BB	BB	DD	DD	BB	BB	DD	BB	DD	BB	BB	DD	DD	BB	DD	DD	DD	DD	DD	DD	DD	DD	DD	BB	BB	DD	DD	DD	DD	BB	BB	BB	DD	DD	DD	BB	BB	BB	BB	BB	DD	DD	BB	DD	DD	DD	BB
chr12_70400034_70400051	BB	BB	BB	BB	DD	DD	BB	BB	DD	BB	DD	BB	BB	DD	DD	BB	DD	DD	DD	DD	DD	DD	DD	DD	DD	BB	BB	DD	DD	DD	DD	BB	BB	BB	DD	DD	DD	BB	BB	BB	BB	BB	DD	DD	BB	DD	DD	DD	BB
chr12_70406496_70406509	BB	BB	BB	BB	DD	DD	BB	BB	DD	BB	DD	BB	BB	DD	DD	BB	DD	DD	DD	DD	DD	DD	DD	DD	DD	BB	BB	DD	DD	DD	DD	BB	BB	BB	DD	DD	DD	BB	BB	BB	BB	BB	DD	DD	BB	DD	DD	DD	BB
chr12_70415793_70415812	BB	BB	BB	BB	DD	DD	BB	BB	DD	BB	DD	BB	BB	DD	DD	BB	DD	DD	DD	DD	DD	DD	DD	DD	DD	BB	BB	DD	DD	DD	DD	BB	BB	BB	DD	DD	DD	BB	BB	BB	BB	BB	DD	DD	BB	DD	DD	DD	BB
chr12_70435340_70435371	NN	NA	NN	NN	NA	dd	NN	NN	dd	BB	DD	NN	NA	dd	NA	NN	dd	dd	NA	dd	NA	dd	NA	dd	dd	NA	BB	dd	dd	NA	NA	BB	BB	BB	dd	NA	dd	bn	BB	BB	BB	BB	dd	dd	BB	NA	NA	dd	BB
chr12_70446196_70446207	BB	BB	BB	BB	DD	DD	BB	BB	DD	BB	DD	BB	BB	DD	DD	BB	DD	DD	DD	DD	DD	DD	DD	DD	DD	BB	BB	DD	DD	DD	DD	BB	BB	BB	DD	DD	DD	BB	BB	BB	BB	BB	DD	DD	BB	DD	DD	DD	BB
chr12_70451124_70451147	BB	BB	BB	BB	DD	DD	BB	BB	DD	BB	DD	BB	BB	DD	DD	BB	DD	DD	DD	DD	DD	DD	DD	DD	DD	BB	BB	DD	DD	DD	DD	BB	BB	BB	DD	DD	DD	BB	BB	BB	BB	BB	DD	DD	BB	DD	DD	DD	BB
chr12_70573707_70573754	BB	BB	BB	BB	DD	DD	BB	BB	DD	BB	DD	BB	BB	NA	BB	BB	DD	NN	NN	DD	DD	DD	DD	BB	NN	BB	BB	NA	NN	DD	DD	BB	BB	BB	DD	DD	DD	NA	BB	BB	BB	BB	DD	NA	BB	NA	DD	DD	BB
chr12_70600171_70600218	BB	BB	BB	BB	DD	DD	BB	BB	DD	BB	DD	BB	bd	DD	DD	BB	DD	DD	DD	DD	dn	DD	DD	DD	DD	BB	BB	DD	DD	DD	DD	BB	BB	BB	dn	DD	DD	BB	BB	BB	BB	BB	DD	DD	BB	DD	DD	DD	BB
chr12_70705125_70705142	BB	BB	BB	BB	dd	BB	BB	BB	dd	BB	dd	BB	BB	dd	dd	BB	dd	dd	dn	dd	dd	dd	dd	dd	dd	BB	BB	dd	dd	dd	dd	BB	BB	BB	dd	dd	dd	BB	BB	BB	BB	BB	dd	dd	BB	dd	dd	dd	BB
chr12_70706273_70706322	BB	BB	BB	NA	DD	BB	BB	BB	NA	BB	DD	BB	NA	NA	DD	BB	DD	DD	DD	DD	DD	DD	DD	DD	DD	NA	BB	DD	DD	DD	DD	BB	NA	BB	DD	DD	DD	BB	NA	BB	bd	NN	DD	DD	BB	DD	DD	DD	BB
chr12_70814858_70814887	BB	BB	BB	BB	DD	BB	BB	BB	DD	BB	DD	BB	BB	DD	DD	BB	DD	DD	DD	DD	DD	DD	DD	DD	DD	BB	BB	DD	DD	DD	DD	BB	BB	BB	DD	DD	DD	BB	DD	BB	BB	BB	DD	DD	BB	DD	DD	DD	BB
chr12_70836502_70836513	BB	BB	BB	BB	DD	BB	BB	BB	DD	BB	DD	BB	BB	DD	DD	BB	DD	DD	DD	DD	DD	DD	DD	DD	DD	BB	BB	DD	DD	DD	DD	BB	BB	BB	DD	DD	DD	BB	DD	BB	BB	BB	DD	DD	BB	DD	DD	DD	BB
chr12_70839156_70839191	BB	BB	BB	BB	DD	BB	BB	BB	DD	BB	DD	BB	BB	DD	DD	BB	DD	DD	DD	DD	DD	DD	DD	DD	DD	BB	BB	DD	DD	DD	DD	BB	BB	BB	DD	DD	DD	BB	DD	BB	BB	BB	DD	DD	BB	DD	DD	DD	BB
chr12_70840511_70840536	BB	BB	BB	BB	DD	BB	BB	BB	DD	BB	DD	BB	BB	DD	DD	BB	DD	DD	DD	DD	DD	DD	DD	DD	DD	BB	BB	DD	DD	DD	DD	BB	BB	BB	DD	DD	DD	BB	DD	BB	BB	BB	DD	DD	BB	DD	DD	DD	BB
chr12_70991049_70991070	FF	FF	FF	NA	FF	FF	FF	FF	FF	FF	FF	FF	FF	FF	FF	FF	FF	FF	FF	NA	NA	NA	NA	FF	FF	FF	FF	FF	NN	fn	FF	FF	FF	FF	FF	NA	NA	NA	FF	FF	NA	NA	FF	fn	FF	NA	FF	FF	FF
chr12_70993192_70993215	BB	BB	BB	BB	DD	BB	BB	BB	DD	BB	DD	BB	BB	DD	DD	BB	DD	DD	DD	DD	DD	DD	DD	DD	DD	BB	BB	DD	DD	DD	DD	BB	BB	BB	DD	DD	DD	BB	DD	BB	BB	BB	DD	DD	BB	DD	DD	DD	BB
chr12_70997283_70997294	BB	BB	BB	BB	DD	BB	BB	BB	DD	BB	DD	BB	BB	DD	DD	BB	DD	DD	DD	DD	DD	DD	DD	DD	DD	BB	BB	DD	DD	DD	DD	BB	BB	BB	DD	DD	DD	BB	DD	BB	BB	BB	DD	DD	BB	DD	DD	DD	BB
chr12_71002763_71002780	BB	BB	BB	BB	DD	BB	BB	BB	DD	BB	DD	BB	BB	DD	DD	BB	DD	DD	DD	DD	DD	DD	DD	DD	DD	BB	BB	DD	DD	DD	DD	BB	BB	BB	DD	DD	DD	BB	DD	BB	BB	BB	DD	DD	BB	DD	DD	DD	BB
chr12_71004513_71004524	BB	BB	BB	BB	DD	BB	BB	BB	DD	BB	DD	BB	BB	DD	DD	BB	DD	DD	DD	DD	DD	DD	DD	DD	DD	BB	BB	DD	DD	DD	DD	BB	BB	BB	DD	DD	DD	BB	DD	BB	BB	BB	DD	DD	BB	DD	DD	DD	BB
chr12_71018440_71018471	BB	BB	NA	BB	DD	BB	BB	BB	DD	BB	DD	BB	BB	DD	NA	BB	nn	DD	DD	DD	NA	DD	DD	DD	DD	BB	BB	DD	DD	DD	NA	BB	BB	BB	DD	DD	DD	BB	DD	NA	BB	BB	DD	DD	BB	DD	DD	DD	BB
chr12_71064816_71064847	BB	BB	BB	bn	DD	BB	BB	BB	DD	BB	DD	BB	BB	DD	DD	BB	DD	DD	DD	DD	DD	DD	DD	DD	DD	BB	BB	DD	DD	DD	DD	BB	BB	BB	DD	DD	DD	BB	DD	BB	BB	BB	DD	DD	BB	DD	DD	DD	BB
chr12_71199277_71199294	BB	BB	BB	BB	DD	BB	BB	BB	DD	BB	DD	BB	BB	DD	DD	BB	DD	DD	DD	DD	DD	DD	DD	DD	DD	BB	BB	DD	DD	DD	DD	BB	BB	BB	DD	DD	DD	BB	DD	BB	BB	BB	DD	DD	BB	DD	DD	DD	BB
chr12_71267211_71267258	UU	UU	DD	NA	DD	DD	NA	DD	DD	DD	DD	DD	DD	DD	DD	DD	DD	DD	DD	DD	DD	DD	DD	DD	DD	DD	DD	DD	DD	DD	DD	NA	DD	DD	DD	DD	DD	DD	DD	DD	du	DD	DD	DD	DD	DD	DD	DD	NA
chr12_71314567_71314580	BB	BB	BB	BB	DD	BB	BB	BB	DD	BB	DD	BB	BB	DD	DD	BB	DD	DD	DD	DD	DD	DD	DD	DD	DD	BB	BB	DD	DD	DD	DD	BB	BB	BB	DD	DD	DD	BB	DD	BB	BB	BB	DD	DD	BB	DD	DD	DD	BB
chr12_71315156_71315190	BB	BB	BB	BB	DD	BB	BB	BB	DD	BB	DD	BB	BB	DD	DD	BB	DD	DD	DD	DD	DD	DD	DD	DD	DD	BB	BB	DD	DD	DD	DD	BB	BB	BB	DD	DD	DD	BB	DD	BB	BB	BB	DD	DD	BB	DD	DD	DD	BB
chr12_71357649_71357670	BB	BB	BB	BB	DD	BB	BB	BB	DD	BB	DD	BB	bn	DD	DD	BB	DD	DD	DD	DD	DD	DD	DD	DD	DD	BB	BB	DD	DD	DD	DD	BB	BB	BB	DD	DD	DD	BB	DD	BB	BB	BB	DD	DD	BB	DD	DD	DD	BB
chr12_71382617_71382656	BB	BB	BB	BB	DD	BB	BB	BB	DD	BB	DD	BB	BB	DD	DD	BB	DD	DD	DD	DD	DD	DD	DD	DD	DD	BB	BB	DD	DD	DD	DD	BB	BB	BB	DD	DD	DD	BB	DD	BB	BB	BB	DD	DD	BB	DD	DD	DD	BB
chr12_71390780_71390823	UU	UU	UU	UU	UU	UU	UU	NA	UU	UU	UU	UU	UU	NA	UU	UU	UU	UU	UU	UU	UU	UU	UU	UU	UU	UU	UU	UU	UU	UU	UU	UU	NA	UU	UU	UU	UU	NA	UU	UU	NA	UU	UU	NA	NA	UU	NA	NA	UU
chr12_71400649_71400688	BB	BB	BB	BB	DD	BB	BB	BB	DD	BB	DD	BB	BB	DD	DD	BB	DD	DD	DD	DD	DD	DD	DD	DD	DD	BB	BB	DD	DD	DD	DD	BB	BB	BB	DD	DD	DD	BB	DD	BB	BB	BB	DD	DD	BB	DD	DD	DD	BB
chr12_71426040_71426071	BB	BB	BB	BB	DD	BB	BB	BB	DD	BB	DD	BB	BB	DD	DD	BB	DD	DD	DD	DD	DD	DD	DD	DD	DD	BB	BB	DD	DD	DD	DD	BB	BB	BB	DD	DD	DD	BB	DD	BB	BB	BB	DD	DD	BB	DD	DD	DD	BB
chr12_71455236_71455247	BB	BB	BB	BB	DD	BB	BB	BB	DD	BB	DD	BB	BB	DD	DD	BB	DD	DD	DD	DD	DD	DD	DD	DD	DD	BB	BB	DD	DD	DD	DD	BB	BB	BB	DD	DD	DD	BB	DD	BB	BB	BB	DD	DD	BB	DD	DD	DD	BB
chr12_71465616_71465635	BB	BB	BB	BB	DD	BB	BB	BB	DD	BB	DD	BB	BB	DD	DD	BB	DD	DD	DD	DD	DD	DD	DD	DD	DD	BB	BB	DD	DD	DD	DD	BB	BB	BB	DD	DD	DD	BB	DD	BB	BB	BB	DD	DD	BB	DD	DD	DD	BB
chr12_71479470_71479485	BB	BB	BB	BB	DD	BB	BB	BB	DD	BB	DD	BB	BB	DD	DD	BB	DD	DD	DD	DD	DD	DD	DD	DD	DD	BB	BB	DD	DD	DD	DD	BB	BB	BB	DD	DD	DD	BB	DD	BB	BB	BB	DD	DD	BB	DD	DD	DD	BB
chr12_71504949_71504964	BB	BB	BB	BB	DD	BB	BB	BB	DD	BB	DD	BB	BB	DD	DD	BB	DD	DD	DD	DD	DD	DD	DD	DD	DD	BB	BB	DD	DD	DD	DD	BB	BB	BB	DD	DD	DD	BB	DD	BB	BB	BB	DD	DD	BB	DD	DD	DD	BB
chr12_71519535_71519546	BB	BB	BB	BB	DD	BB	BB	BB	DD	BB	DD	BB	BB	DD	DD	BB	DD	DD	DD	DD	DD	DD	DD	DD	DD	BB	BB	DD	DD	DD	DD	BB	BB	BB	DD	DD	DD	BB	DD	BB	BB	BB	DD	DD	BB	DD	DD	DD	BB
[truncated: 1,267 more rows]
[truncated: 103 more columns]
