# Supplementary material for: A novel quantitative trait locus implicates Msh3 in the propensity for genome-wide short tandem repeat expansions in mice
Source: Genome Res. 2023 May;33(5):689–702. doi: 10.1101/gr.277576.122 (PMC10317118; doi:10.1101/gr.277576.122)
Supplement: Supplemental Material [file supp_gr.277576.122_Supplemental_code.zip › BXD-STR-Mutator-Manuscript-main/Ashbrook_Manuscript/data/all_imputed/chr13.geno]

locus	BXD001	BXD002	BXD005	BXD006	BXD008	BXD009	BXD011	BXD012	BXD013	BXD014	BXD015	BXD016	BXD018	BXD019	BXD020	BXD021	BXD022	BXD024	BXD024_cep	BXD027	BXD028	BXD029	BXD029_trl4	BXD031	BXD032	BXD033	BXD034	BXD036	BXD038	BXD039	BXD040	BXD042	BXD043	BXD044	BXD045	BXD048	BXD048a	BXD049	BXD050	BXD051	BXD053	BXD055	BXD056	BXD060	BXD061	BXD062	BXD063	BXD064	BXD065
chr13_10011773_10011820	FF	FF	FF	NA	FF	FF	FF	FF	NA	FF	FF	FF	FF	FF	FF	FF	FF	FF	FF	FF	FF	FF	FF	NA	FF	NA	FF	FF	FF	FF	FF	NA	FF	FF	FF	NA	FF	FF	FF	FF	FF	FF	FF	FF	FF	FF	FF	FF	NA
chr13_10108688_10108739	NA	BB	BB	BB	BB	BB	bu	bu	UU	UU	BB	bu	BB	BB	UU	BB	BB	BB	UU	BB	UU	NA	NA	BB	BB	BB	BB	UU	BB	UU	NA	UU	BB	BB	BB	UU	NA	BB	BB	BB	BB	BB	bu	BB	BB	BB	UU	NA	NA
chr13_10377817_10377856	DD	BB	DD	DD	DD	DD	DD	DD	DD	DD	DD	DD	DD	DD	BB	DD	DD	DD	DD	DD	DD	DD	NA	BB	DD	BB	DD	DD	DD	DD	NA	DD	DD	DD	DD	DD	DD	DD	DD	BB	BB	BB	DD	BB	DD	DD	DD	DD	DD
chr13_10465673_10465690	FF	FF	FF	NA	FF	NA	NA	NA	FF	NA	FF	NA	NN	NA	FF	NA	NA	NA	FF	NA	FF	FF	FF	FF	FF	NA	FF	FF	FF	FF	FF	FF	FF	FF	FF	FF	FF	FF	FF	FF	NA	FF	FF	NA	FF	NA	NA	NA	FF
chr13_10513416_10513443	FF	FF	FF	FF	FF	FF	FF	FF	FF	FF	FF	FF	NA	NN	FF	FF	FF	FF	FF	FF	FF	FF	FF	FF	FF	FF	FF	FF	FF	FF	FF	FF	FF	FF	FF	NA	FF	FF	FF	FF	FF	FF	FF	FF	FF	FF	FF	NA	FF
chr13_10533844_10533891	FF	NA	FF	NA	FF	FF	FF	FF	FF	FF	FF	FF	FF	FF	NA	FF	FF	FF	FF	NA	FF	FF	FF	FF	NN	FF	FF	FF	NA	FF	FF	FF	FF	FF	FF	NA	FF	FF	FF	FF	FF	FF	FF	FF	FF	NA	FF	FF	FF
chr13_10817336_10817375	FF	FF	FF	NA	NA	FF	FF	FF	FF	NA	FF	FF	FF	FF	FF	NA	NN	FF	FF	FF	FF	FF	FF	FF	FF	FF	FF	FF	FF	FF	FF	FF	FF	FF	FF	FF	FF	NA	FF	FF	NA	FF	FF	FF	fn	FF	FF	FF	FF
chr13_10825291_10825342	FF	FF	FF	NA	FF	FF	FF	FF	NA	NA	FF	FF	FF	FF	FF	FF	FF	FF	NA	FF	FF	FF	FF	FF	FF	FF	FF	FF	FF	NA	FF	FF	FF	FF	NA	FF	FF	NA	FF	FF	FF	FF	FF	FF	FF	FF	FF	FF	FF
chr13_10873627_10873668	NA	FF	FF	FF	FF	FF	NA	FF	NA	FF	FF	FF	fn	FF	FF	FF	FF	FF	FF	FF	NA	FF	NA	FF	FF	NA	FF	FF	FF	NA	FF	FF	FF	FF	FF	FF	FF	FF	FF	NA	NA	FF	FF	FF	FF	FF	NA	FF	FF
chr13_11094351_11094390	FF	FF	FF	NA	FF	FF	FF	FF	FF	FF	FF	FF	FF	FF	FF	FF	FF	FF	FF	FF	FF	FF	FF	NN	FF	FF	FF	FF	FF	FF	FF	FF	FF	FF	FF	FF	FF	FF	FF	FF	FF	FF	FF	FF	FF	FF	FF	FF	FF
chr13_11109275_11109310	FF	FF	FF	FF	FF	FF	FF	FF	FF	FF	FF	FF	FF	FF	FF	FF	FF	FF	FF	FF	FF	FF	FF	FF	FF	NA	FF	FF	FF	FF	FF	FF	FF	FF	FF	FF	FF	NN	FF	NA	FF	FF	FF	FF	FF	FF	FF	FF	FF
chr13_11132880_11132919	BB	BB	BB	BB	BB	BB	BB	BB	BB	BB	BB	BB	BB	BB	bb	BB	BB	BB	BB	BB	BB	BB	BB	BB	bb	BB	BB	BB	BB	NA	BB	BB	BB	BB	BB	BB	NA	BB	BB	BB	BB	BB	NA	BB	BB	BB	NA	BB	BB
chr13_11192175_11192234	NA	UU	UU	UU	NA	bu	BB	BB	BB	BB	bu	uu	BB	BB	BB	NA	BB	NA	BB	BB	BB	NA	NA	UU	UU	BB	NA	BB	UU	BB	BB	NA	BB	BB	BB	BB	BB	BB	BB	BB	bu	BB	BB	UU	BB	BB	NA	NA	NA
chr13_11285871_11285921	FF	FF	NA	NA	NA	NA	NA	FF	FF	FF	NA	FF	NA	FF	NA	FF	FF	NA	FF	FF	FF	FF	NA	FF	FF	NA	FF	NA	NN	FF	FF	FF	FF	FF	fn	NA	FF	FF	FF	FF	NA	NA	FF	FF	NN	FF	FF	FF	NA
chr13_11311075_11311130	NA	BB	BB	NA	BB	NA	BB	NN	DD	DD	NA	BB	DD	NA	BB	BB	BB	NA	BB	BB	NA	DD	DD	BB	DD	NA	BB	DD	NN	DD	NA	NA	BB	BB	BB	NA	DD	BB	BB	BB	BB	NA	DD	bd	NA	DD	DD	DD	DD
chr13_11311839_11311894	NA	BB	BB	BB	BB	BB	BB	DD	DD	DD	BB	BB	DD	NA	BB	BB	BB	BB	BB	bd	NA	DD	DD	BB	DD	BB	BB	bd	BB	DD	bd	NA	DD	DD	BB	BB	bd	BB	BB	DD	BB	BB	DD	BB	BB	DD	DD	DD	DD
chr13_11358584_11358631	FF	FF	FF	NA	FF	NA	FF	NA	NA	NN	NA	FF	FF	FF	FF	FF	FF	NN	NN	FF	FF	FF	FF	NN	FF	FF	FF	FF	FF	FF	FF	FF	FF	fn	FF	NA	FF	FF	FF	FF	FF	FF	FF	FF	NA	NA	NA	NA	FF
chr13_11385579_11385614	FF	FF	FF	FF	NA	FF	FF	FF	FF	NA	FF	FF	FF	FF	FF	FF	FF	FF	FF	FF	FF	FF	NA	FF	FF	FF	FF	FF	FF	NA	FF	FF	FF	FF	FF	NA	FF	FF	FF	FF	FF	FF	FF	FF	FF	FF	NA	FF	FF
chr13_11419531_11419554	FF	FF	FF	FF	FF	FF	FF	NA	FF	FF	FF	FF	FF	FF	FF	FF	FF	NA	FF	FF	NA	FF	FF	FF	FF	NA	FF	FF	FF	FF	NA	FF	FF	FF	FF	NA	FF	FF	FF	FF	FF	FF	FF	FF	FF	NA	FF	FF	FF
chr13_11616491_11616504	FF	FF	FF	FF	FF	NA	FF	FF	FF	FF	FF	FF	FF	FF	FF	FF	FF	FF	FF	FF	FF	FF	FF	FF	FF	FF	FF	FF	FF	FF	FF	FF	FF	FF	FF	FF	FF	FF	FF	FF	FF	FF	FF	FF	FF	FF	FF	FF	FF
chr13_12149991_12150042	DD	DD	NA	NA	DD	DD	NA	DD	DD	DD	DD	DD	DD	NA	DD	DD	DD	NA	DD	DD	DD	DD	DD	NA	DD	NA	DD	DD	DD	DD	DD	DD	du	DD	DD	DD	NA	DD	DD	DD	NA	DD	DD	DD	DD	DD	DD	DD	DD
chr13_12212253_12212292	FF	FF	FF	FF	FF	FF	FF	FF	FF	FF	FF	FF	FF	FF	FF	FF	FF	FF	FF	FF	FF	FF	FF	FF	FF	NA	FF	FF	FF	FF	FF	FF	FF	FF	FF	NA	NN	FF	FF	FF	NA	FF	FF	FF	FF	FF	FF	FF	FF
chr13_12216086_12216129	FF	FF	NA	FF	FF	FF	NA	FF	NA	NA	FF	FF	FF	fn	FF	FF	NA	FF	FF	FF	FF	FF	FF	FF	NA	NA	FF	FF	FF	NA	NA	FF	NA	NA	FF	FF	FF	FF	FF	FF	NA	NA	FF	FF	FF	FF	FF	FF	FF
chr13_12358397_12358444	BB	BB	BB	DD	NA	DD	BB	DD	DD	DD	NA	bn	DD	BB	BB	BB	BB	BB	BB	BB	BB	DD	DD	DD	DD	NA	BB	DD	BB	DD	BB	BB	BB	BB	BB	BB	NA	BB	BB	NA	NA	BB	NN	NA	NA	DD	NA	DD	DD
chr13_13551575_13551618	DD	DD	DD	DD	DD	du	DD	DD	DD	DD	DD	UU	DD	DD	DD	DD	DD	DD	DD	DD	DD	DD	DD	DD	DD	NA	DD	DD	NA	DD	NA	DD	DD	DD	DD	DD	NA	DD	DD	NA	NA	DD	DD	DD	DD	DD	DD	DD	DD
chr13_13554708_13554755	FF	FF	FF	FF	FF	FF	FF	NA	FF	NN	FF	FF	FF	FF	NN	FF	FF	FF	FF	FF	FF	FF	FF	FF	FF	NA	FF	FF	FF	FF	FF	FF	FF	FF	FF	FF	NA	FF	FF	FF	FF	FF	FF	FF	FF	FF	FF	NA	FF
chr13_13591190_13591225	FF	FF	FF	NA	FF	NA	FF	FF	FF	FF	FF	FF	FF	NA	FF	FF	FF	FF	NA	NA	FF	FF	FF	FF	FF	NA	FF	FF	fn	NA	FF	FF	FF	FF	FF	FF	FF	NN	FF	FF	FF	FF	NA	FF	FF	FF	NA	FF	NA
chr13_13698219_13698272	FF	FF	FF	NA	FF	NA	FF	FF	FF	FF	NA	FF	FF	FF	FF	FF	FF	FF	FF	FF	FF	NA	FF	FF	FF	NA	FF	FF	FF	FF	fn	FF	FF	NA	FF	FF	FF	FF	FF	FF	NA	FF	NA	FF	FF	FF	NA	FF	FF
chr13_13729189_13729216	FF	FF	FF	FF	FF	FF	NN	FF	FF	FF	FF	FF	FF	FF	FF	FF	FF	FF	FF	FF	FF	FF	FF	FF	FF	NA	FF	FF	FF	FF	FF	FF	FF	NA	FF	FF	FF	FF	FF	FF	FF	FF	FF	FF	FF	FF	FF	NA	FF
chr13_13736035_13736070	FF	FF	FF	FF	FF	NN	NA	FF	FF	FF	NA	FF	NA	FF	FF	FF	FF	FF	FF	FF	FF	FF	FF	FF	FF	NA	FF	FF	NA	FF	FF	FF	NA	FF	FF	FF	FF	FF	NA	FF	FF	FF	FF	FF	FF	NA	FF	FF	FF
chr13_13996742_13996793	FF	FF	NA	NN	FF	NA	FF	FF	FF	NN	FF	FF	FF	FF	FF	FF	fn	NA	NN	FF	FF	NA	FF	nn	FF	NA	NN	NA	FF	FF	FF	NA	FF	FF	FF	FF	FF	NA	NN	FF	NA	FF	FF	FF	FF	FF	FF	FF	fn
chr13_14137324_14137375	NN	FF	FF	NA	NA	FF	NA	NA	FF	FF	FF	FF	FF	fn	NA	FF	FF	FF	FF	NA	FF	FF	FF	NA	FF	NA	FF	FF	FF	NA	FF	NA	FF	FF	FF	FF	FF	FF	FF	NA	NA	NA	FF	FF	NA	FF	FF	FF	FF
chr13_14167837_14167876	FF	FF	FF	FF	FF	fn	FF	FF	FF	NN	NA	FF	NN	FF	FF	FF	FF	FF	FF	FF	FF	FF	FF	FF	FF	FF	FF	FF	FF	FF	NA	FF	FF	FF	FF	FF	FF	FF	FF	FF	NA	FF	FF	FF	FF	FF	FF	FF	FF
chr13_14204230_14204293	fn	NA	FF	NA	NA	NN	FF	FF	FF	NA	NA	NN	FF	FF	FF	NA	NA	NA	FF	FF	FF	NN	fn	FF	NA	FF	FF	NA	NA	FF	NA	NA	NN	NA	NA	FF	FF	NA	FF	NA	NA	FF	FF	FF	FF	FF	NA	FF	FF
chr13_14595910_14595954	DD	BB	BB	BB	BB	BB	BB	DD	DD	DD	BB	BB	DD	BB	BB	BB	BB	BB	BB	BB	BB	DD	DD	BB	DD	BB	BB	DD	BB	DD	BB	BB	BB	BB	BB	BB	BB	BB	BB	BB	BB	BB	DD	BB	BB	DD	DD	DD	DD
chr13_14669095_14669150	FF	FF	FF	FF	FF	FF	FF	FF	FF	df	FF	FF	FF	FF	FF	FF	FF	FF	FF	FF	FF	FF	FF	FF	df	fn	FF	FF	FF	FF	FF	FF	FF	FF	FF	FF	FF	FF	FF	FF	FF	FF	FF	FF	FF	df	FF	FF	FF
chr13_14756255_14756298	NA	FF	FF	FF	FF	FF	BB	FF	NA	FF	FF	FF	FF	FF	FF	FF	NA	FF	FF	FF	FF	FF	NA	NN	FF	NA	FF	FF	FF	FF	NA	FF	FF	FF	FF	FF	FF	FF	FF	FF	BB	FF	FF	FF	FF	NA	FF	FF	NA
chr13_14842547_14842566	DD	BB	BB	BB	BB	BB	BB	DD	DD	DD	BB	BB	DD	NA	BB	BB	BB	BB	BB	BB	BB	DD	DD	BB	DD	BB	BB	DD	BB	DD	BB	BB	BB	BB	BB	BB	BB	BB	BB	BB	BB	BB	DD	BB	BB	DD	DD	DD	DD
chr13_14865596_14865645	FF	FF	FF	FF	FF	FF	FF	FF	FF	NN	FF	FF	FF	FF	FF	FF	FF	NA	FF	FF	FF	FF	NA	FF	FF	FF	FF	FF	FF	NA	FF	FF	FF	FF	NA	FF	FF	FF	FF	FF	FF	FF	FF	FF	FF	NA	FF	FF	NA
chr13_14866020_14866055	FF	FF	FF	FF	FF	FF	FF	FF	FF	FF	FF	FF	FF	FF	FF	FF	FF	fn	FF	FF	FF	FF	FF	FF	FF	NA	FF	FF	FF	FF	FF	FF	FF	FF	FF	FF	FF	FF	FF	FF	FF	FF	FF	FF	FF	FF	NN	NA	NA
chr13_14997890_14997933	FF	FF	FF	FF	FF	FF	FF	NN	FF	NN	FF	NN	FF	FF	NA	FF	FF	FF	FF	FF	FF	FF	FF	FF	FF	FF	FF	FF	FF	FF	FF	NA	FF	FF	FF	FF	FF	FF	FF	FF	NA	FF	FF	FF	FF	FF	FF	FF	FF
chr13_15044989_15045036	FF	NA	FF	NA	FF	NA	FF	FF	FF	FF	NA	FF	FF	FF	FF	NA	FF	NA	FF	NA	NA	FF	fn	FF	FF	NA	FF	FF	FF	NA	FF	FF	NA	NA	NA	FF	FF	FF	FF	NA	NA	FF	FF	NA	FF	FF	NA	FF	NA
chr13_15048278_15048325	BB	BB	BB	BB	BB	NA	BB	BB	BB	BB	BB	BB	BB	BB	BB	BB	bu	NA	BB	BB	UU	BB	BB	BB	NA	BB	NA	UU	BB	NA	NA	BB	BB	BB	NA	NA	BB	BB	NA	BB	BB	BB	UU	BB	BB	UU	UU	UU	UU
chr13_15231545_15231580	fn	FF	FF	NA	FF	FF	FF	FF	FF	fn	FF	FF	FF	FF	FF	FF	FF	FF	FF	FF	FF	FF	FF	FF	FF	NA	FF	FF	FF	FF	FF	FF	FF	FF	FF	FF	NA	FF	FF	FF	FF	FF	FF	FF	FF	NA	FF	FF	FF
chr13_15322424_15322479	NA	FF	NA	NA	FF	NA	NA	FF	FF	FF	NA	NA	FF	NN	NA	FF	NN	FF	FF	FF	FF	NA	fn	FF	FF	NA	FF	fn	FF	NN	NA	FF	NA	NA	NA	NA	fn	FF	FF	NA	NA	fn	FF	FF	FF	FF	FF	FF	NA
chr13_15354781_15354824	FF	FF	NA	NN	FF	FF	FF	FF	FF	NA	FF	FF	FF	FF	FF	FF	FF	FF	FF	NA	NA	FF	FF	NA	FF	NA	FF	FF	FF	NA	NA	FF	FF	FF	FF	fn	FF	NA	FF	NA	FF	NA	FF	NA	FF	NA	FF	FF	FF
chr13_15476033_15476084	FF	NA	FF	FF	fn	FF	NA	NN	FF	FF	FF	FF	FF	FF	NN	NA	NA	NA	FF	FF	FF	NA	FF	NN	FF	fn	NA	FF	NA	FF	FF	FF	FF	FF	NA	FF	FF	FF	FF	NA	NA	NA	FF	FF	FF	NA	FF	FF	FF
chr13_15623097_15623141	FF	FF	FF	FF	FF	FF	FF	FF	FF	FF	FF	FF	FF	FF	FF	FF	FF	FF	FF	FF	FF	FF	FF	FF	FF	NA	FF	FF	FF	FF	FF	FF	FF	FF	FF	FF	FF	FF	FF	FF	FF	FF	FF	FF	FF	FF	FF	FF	FF
chr13_15687919_15687958	DD	BB	DD	DD	DD	DD	DD	DD	DD	DD	DD	DD	DD	DD	DD	DD	DD	DD	DD	DD	DD	DD	DD	DD	DD	BB	DD	DD	DD	DD	DD	DD	DD	DD	DD	DD	DD	BB	DD	DD	BB	DD	DD	DD	dn	DD	DD	DD	DD
chr13_15798928_15798997	FF	NA	FF	FF	NA	NA	NA	FF	FF	NA	FF	NA	NA	FF	FF	FF	NA	FF	FF	FF	FF	FF	FF	NA	FF	NA	FF	FF	NA	NA	FF	FF	FF	NA	FF	NA	FF	NA	FF	FF	NA	FF	FF	NA	NA	FF	NA	FF	NA
chr13_15869714_15869757	FF	NN	FF	NA	FF	NA	FF	NA	FF	FF	FF	FF	FF	FF	FF	FF	FF	FF	FF	FF	FF	FF	FF	NA	FF	FF	FF	FF	FF	FF	FF	FF	FF	FF	FF	FF	FF	FF	FF	FF	FF	FF	FF	NA	FF	NA	FF	FF	FF
chr13_15870987_15871030	FF	FF	FF	NA	FF	FF	FF	NN	NA	FF	FF	FF	NA	FF	FF	NA	FF	FF	FF	FF	FF	FF	FF	FF	FF	FF	fn	FF	FF	FF	FF	NA	FF	FF	FF	FF	FF	FF	FF	NA	FF	FF	FF	FF	FF	FF	FF	FF	FF
chr13_15916272_15916315	FF	NN	NN	FF	FF	FF	FF	FF	FF	FF	FF	FF	FF	FF	FF	FF	FF	FF	FF	NN	FF	FF	NA	FF	FF	FF	FF	FF	FF	FF	FF	FF	fn	FF	FF	FF	FF	FF	FF	FF	FF	FF	FF	FF	FF	FF	FF	FF	FF
chr13_15920354_15920401	FF	NA	FF	NA	NA	FF	FF	FF	FF	FF	FF	FF	FF	NA	FF	FF	FF	FF	FF	NN	FF	NA	FF	FF	FF	NA	FF	FF	FF	FF	FF	FF	NA	FF	NA	FF	NA	FF	FF	FF	FF	FF	FF	FF	FF	NA	NA	FF	FF
chr13_15934815_15934859	NA	NA	FF	NA	NA	FF	FF	FF	FF	NN	FF	FF	FF	NA	FF	fn	FF	FF	FF	FF	FF	FF	NA	FF	FF	NA	FF	FF	NA	FF	FF	FF	FF	FF	FF	FF	FF	NA	FF	FF	NA	NA	FF	FF	FF	FF	FF	FF	fn
chr13_16035292_16035343	DD	NA	DD	NA	BB	DD	DD	DD	DD	DD	DD	NA	DD	DD	DD	DD	DD	NA	NA	DD	DD	DD	DD	DD	DD	NA	DD	dd	DD	NA	DD	DD	DD	DD	NA	DD	DD	NA	DD	DD	NA	NA	DD	DD	DD	dd	NA	DD	DD
chr13_16047222_16047265	DD	BB	BB	BB	NA	BB	BB	dn	DD	NN	NN	BB	DD	BB	BB	BB	BB	BB	BB	BB	bn	DD	NA	BB	DD	NA	BB	DD	BB	NA	BB	BB	BB	BB	BB	DD	NA	BB	NN	BB	NA	BB	DD	BB	BB	NN	DD	DD	DD
chr13_16125370_16125409	BB	BB	BB	BB	BB	BB	BB	BB	DD	BB	BB	BB	BB	BB	BB	BB	BB	BB	BB	BB	BB	BB	BB	BB	BB	BB	BB	DD	BB	DD	BB	BB	BB	BB	BB	DD	DD	BB	BB	BB	BB	BB	DD	BB	BB	DD	DD	DD	bd
chr13_16150219_16150258	DD	BB	BB	BB	BB	BB	BB	DD	DD	DD	BB	BB	DD	BB	BB	BB	BB	BB	BB	BB	BB	DD	DD	BB	DD	BB	BB	DD	BB	DD	BB	BB	BB	BB	BB	DD	DD	BB	BB	BB	BB	BB	DD	BB	BB	DD	DD	DD	DD
chr13_16196437_16196472	FF	FF	FF	FF	FF	NN	fn	fn	FF	FF	FF	FF	FF	FF	FF	FF	FF	FF	FF	FF	FF	FF	FF	FF	FF	FF	fn	FF	FF	NA	FF	NA	FF	FF	FF	FF	NA	NA	FF	FF	FF	FF	FF	FF	NA	FF	FF	FF	FF
chr13_16308560_16308603	DD	BB	BB	BB	BB	BB	BB	DD	DD	DD	BB	BB	DD	BB	BB	BB	BB	BB	BB	BB	BB	DD	DD	BB	DD	BB	BB	DD	BB	DD	DD	BB	BB	BB	BB	DD	DD	BB	BB	BB	BB	BB	DD	BB	BB	DD	DD	DD	DD
chr13_16336071_16336094	DD	BB	BB	BB	BB	BB	BB	DD	DD	DD	BB	BB	DD	BB	BB	BB	BB	BB	bn	BB	BB	dn	DD	BB	DD	BB	BB	DD	BB	DD	BB	BB	BB	BB	BB	dn	DD	BB	BB	BB	BB	BB	DD	BB	BB	DD	DD	DD	DD
chr13_16475591_16475610	DD	BB	BB	BB	BB	BB	BB	DD	DD	DD	BB	BB	DD	BB	BB	BB	BB	BB	BB	BB	BB	DD	DD	BB	DD	BB	BB	DD	BB	DD	BB	BB	BB	BB	BB	DD	DD	BB	BB	BB	BB	BB	DD	BB	BB	DD	DD	DD	DD
chr13_16546676_16546719	FF	FF	FF	FF	NA	FF	FF	FF	NA	FF	FF	FF	FF	FF	FF	FF	FF	FF	FF	FF	FF	FF	NN	FF	FF	FF	FF	FF	FF	FF	NA	FF	FF	FF	FF	FF	FF	FF	FF	FF	NA	FF	FF	FF	FF	FF	FF	FF	FF
chr13_16682755_16682778	DD	BB	BB	BB	BB	BB	BB	DD	DD	DD	BB	BB	DD	BB	BB	BB	BB	BB	BB	BB	BB	DD	DD	BB	DD	BB	BB	DD	BB	DD	BB	BB	BB	BB	BB	DD	DD	bd	BB	BB	BB	BB	DD	BB	BB	DD	DD	DD	DD
chr13_16740138_16740149	DD	BB	BB	BB	BB	BB	BB	DD	DD	DD	BB	BB	DD	BB	BB	BB	BB	BB	BB	BB	BB	DD	DD	BB	DD	BB	BB	DD	BB	DD	BB	BB	BB	BB	BB	DD	DD	BB	BB	BB	BB	BB	DD	BB	BB	DD	DD	DD	DD
chr13_16791100_16791123	DD	BB	BB	BB	BB	BB	BB	DD	DD	DD	BB	BB	DD	BB	BB	BB	BB	BB	BB	BB	BB	DD	DD	BB	DD	BB	BB	DD	BB	DD	BB	BB	BB	BB	BB	DD	DD	BB	BB	BB	bn	BB	DD	BB	BB	DD	DD	DD	DD
chr13_16812324_16812339	DD	BB	BB	BB	BB	BB	BB	DD	DD	DD	BB	BB	DD	BB	BB	BB	BB	BB	BB	BB	BB	DD	DD	BB	DD	BB	BB	DD	BB	DD	BB	BB	BB	BB	BB	DD	DD	BB	BB	BB	BB	BB	DD	BB	BB	DD	DD	DD	DD
chr13_16838668_16838689	dd	BB	BB	bd	BB	BB	BB	dd	dd	dd	BB	BB	dd	BB	BB	BB	BB	BB	BB	BB	BB	dd	dd	BB	dd	BB	BB	dd	BB	dd	BB	BB	BB	BB	BB	dd	dd	BB	BB	BB	BB	BB	dd	BB	BB	dd	dd	dd	dd
chr13_16862764_16862787	DD	BB	BB	BB	BB	BB	BB	DD	DD	DD	BB	BB	DD	BB	BB	BB	BB	BB	BB	BB	BB	DD	DD	BB	DD	BB	BB	DD	BB	DD	BB	BB	BB	BB	BB	DD	DD	BB	BB	BB	BB	BB	DD	BB	BB	DD	DD	DD	DD
chr13_16863566_16863581	DD	BB	BB	BB	BB	BB	BB	DD	DD	DD	BB	BB	DD	BB	BB	BB	BB	BB	BB	BB	BB	DD	DD	BB	DD	BB	BB	DD	BB	DD	BB	BB	BB	BB	BB	DD	DD	BB	BB	BB	BB	BB	DD	BB	BB	DD	DD	DD	DD
chr13_16863727_16863761	DD	BB	BB	BB	BB	BB	BB	DD	DD	DD	BB	BB	DD	BB	BB	BB	BB	BB	BB	BB	BB	DD	DD	BB	DD	BB	BB	DD	BB	DD	BB	BB	BB	BB	BB	DD	DD	BB	BB	BB	BB	BB	DD	BB	BB	DD	DD	DD	DD
chr13_16959791_16959802	dd	BB	BB	bd	BB	BB	BB	dd	dd	dd	BB	BB	dd	BB	BB	BB	BB	BB	BB	BB	BB	dd	bd	BB	DD	BB	BB	dd	BB	dd	BB	BB	BB	BB	BB	dd	dd	BB	BB	BB	BB	BB	dd	BB	BB	dd	dd	dd	dd
chr13_16959930_16959943	bd	bb	bb	BB	bb	bb	bb	DD	DD	DD	BB	BB	DD	BB	BB	bb	bb	BB	BB	bb	BB	DD	dn	BB	DD	BB	bb	bd	bb	DD	BB	bb	bb	BB	BB	DD	bd	bb	BB	BB	bb	bb	DD	BB	bb	DD	DD	bd	DD
chr13_16975841_16975852	DD	BB	BB	BB	BB	BB	BB	DD	DD	DD	BB	BB	DD	BB	BB	BB	BB	BB	BB	BB	BB	DD	DD	BB	DD	BB	BB	DD	BB	DD	BB	BB	BB	BB	BB	DD	DD	BB	BB	BB	BB	BB	DD	BB	BB	DD	DD	DD	DD
chr13_16989778_16989817	DD	BB	BB	BB	BB	BB	BB	DD	dn	DD	NN	BB	DD	BB	BB	NA	BB	BB	BB	BB	BB	NA	NA	BB	DD	NA	BB	DD	BB	DD	BB	BB	BB	BB	BB	DD	DD	BB	BB	BB	NA	BB	DD	BB	BB	DD	DD	DD	DD
chr13_17027971_17027990	DD	BB	BB	BB	BB	BB	BB	DD	DD	DD	BB	BB	DD	BB	BB	BB	BB	BB	BB	BB	BB	DD	DD	BB	DD	BB	BB	DD	BB	DD	BB	BB	BB	BB	BB	DD	DD	BB	BB	BB	BB	BB	DD	BB	BB	DD	DD	DD	DD
chr13_17030573_17030590	DD	BB	BB	BB	BB	BB	BB	DD	DD	DD	BB	BB	DD	BB	BB	BB	BB	BB	BB	BB	BB	DD	DD	BB	DD	BB	BB	DD	BB	DD	BB	BB	BB	BB	BB	DD	DD	BB	BB	BB	BB	BB	DD	BB	BB	DD	DD	DD	DD
chr13_17034239_17034258	DD	BB	BB	BB	BB	BB	BB	DD	DD	DD	BB	BB	DD	BB	BB	BB	BB	BB	BB	BB	BB	DD	DD	BB	DD	BB	BB	DD	BB	DD	BB	BB	BB	BB	BB	DD	DD	BB	BB	BB	BB	BB	DD	BB	BB	DD	DD	DD	DD
chr13_17067861_17067872	DD	BB	BB	BB	BB	BB	BB	DD	DD	DD	BB	BB	DD	BB	BB	BB	BB	BB	BB	BB	BB	DD	DD	BB	DD	BB	BB	DD	BB	DD	BB	BB	BB	BB	BB	DD	DD	BB	BB	BB	BB	BB	DD	BB	BB	DD	DD	DD	DD
chr13_17080645_17080662	DD	BB	BB	BB	BB	BB	BB	DD	DD	DD	BB	BB	DD	BB	BB	BB	BB	BB	BB	BB	BB	DD	DD	BB	DD	BB	BB	DD	BB	DD	BB	BB	BB	BB	BB	DD	DD	BB	BB	BB	BB	BB	DD	BB	BB	DD	DD	DD	DD
chr13_17112074_17112121	DD	BB	BB	BB	BB	BB	BB	DD	DD	DD	BB	BB	DD	BB	BB	BB	BB	BB	BB	BB	BB	DD	DD	BB	DD	BB	BB	DD	BB	DD	BB	BB	BB	BB	BB	DD	DD	BB	BB	BB	BB	BB	DD	BB	BB	DD	DD	DD	DD
chr13_17134053_17134106	DD	BB	BB	BB	BB	BB	BB	DD	DD	DD	BB	BB	DD	BB	BB	BB	BB	BB	BB	BB	BB	DD	DD	BB	DD	BB	BB	DD	BB	DD	BB	BB	BB	BB	BB	DD	DD	BB	BB	BB	BB	BB	DD	BB	BB	DD	DD	DD	DD
chr13_17164730_17164743	DD	BB	BB	BB	BB	BB	BB	DD	DD	DD	BB	BB	DD	BB	BB	BB	BB	BB	BB	BB	BB	DD	DD	BB	DD	BB	BB	DD	BB	DD	BB	BB	BB	BB	BB	DD	DD	BB	BB	BB	BB	BB	DD	BB	BB	DD	DD	DD	DD
chr13_17173492_17173505	DD	BB	BB	BB	BB	BB	BB	DD	DD	DD	BB	BB	DD	BB	BB	BB	BB	BB	BB	BB	BB	DD	DD	BB	DD	BB	BB	DD	BB	DD	BB	BB	BB	BB	BB	DD	DD	BB	BB	BB	BB	BB	DD	BB	BB	DD	DD	DD	DD
chr13_17174687_17174700	DD	BB	BB	BB	BB	BB	BB	DD	DD	DD	BB	BB	DD	bn	BB	BB	BB	BB	BB	BB	BB	DD	DD	BB	DD	BB	BB	DD	BB	DD	BB	BB	BB	BB	BB	DD	DD	BB	BB	BB	BB	BB	DD	BB	BB	DD	DD	DD	DD
chr13_17187321_17187338	DD	BB	BB	BB	BB	BB	BB	DD	DD	DD	BB	BB	DD	BB	BB	BB	BB	BB	BB	BB	BB	DD	DD	BB	DD	BB	BB	DD	BB	DD	BB	bn	BB	BB	BB	DD	DD	BB	BB	BB	BB	BB	DD	BB	BB	DD	DD	DD	DD
chr13_17191401_17191427	DD	BB	BB	BB	BB	BB	BB	DD	DD	DD	BB	bn	DD	BB	BB	BB	BB	BB	BB	BB	BB	DD	DD	BB	DD	BB	BB	DD	BB	DD	BB	BB	BB	BB	BB	DD	DD	BB	BB	BB	BB	BB	DD	BB	BB	DD	DD	DD	DD
chr13_17214577_17214596	DD	BB	BB	BB	BB	BB	BB	DD	DD	DD	BB	BB	DD	BB	BB	BB	BB	BB	BB	BB	BB	DD	DD	BB	DD	BB	BB	DD	BB	DD	BB	BB	BB	BB	BB	DD	DD	BB	BB	BB	BB	BB	DD	BB	BB	DD	DD	DD	DD
chr13_17227036_17227049	DD	BB	BB	BB	BB	BB	BB	DD	DD	DD	BB	BB	DD	BB	BB	BB	BB	BB	BB	BB	BB	DD	DD	BB	DD	bd	BB	DD	BB	DD	BB	BB	BB	BB	BB	DD	DD	BB	BB	BB	BB	BB	DD	BB	BB	DD	DD	DD	DD
chr13_17227495_17227512	DD	BB	BB	BB	BB	BB	BB	DD	DD	DD	BB	BB	DD	BB	BB	BB	BB	BB	BB	BB	BB	DD	DD	BB	DD	BB	BB	DD	BB	DD	BB	BB	BB	BB	BB	DD	DD	BB	BB	BB	BB	BB	DD	BB	BB	DD	DD	DD	DD
chr13_17250034_17250048	DD	BB	BB	BB	BB	BB	BB	DD	DD	DD	BB	BB	DD	BB	BB	BB	BB	BB	BB	BB	BB	DD	DD	BB	DD	BB	BB	DD	BB	DD	BB	BB	BB	BB	BB	DD	DD	BB	BB	BB	BB	BB	DD	BB	BB	DD	DD	DD	DD
chr13_17256389_17256428	DD	BB	BB	BB	BB	DD	BB	DD	dn	DD	BB	BB	DD	BB	BB	BB	BB	BB	BB	BB	BB	DD	DD	BB	DD	BB	BB	DD	BB	DD	BB	BB	BB	BB	BB	DD	DD	BB	BB	BB	BB	BB	DD	BB	BB	DD	DD	DD	DD
chr13_17273641_17273700	DD	BB	BB	BB	BB	BB	BB	DD	DD	DD	BB	BB	DD	BB	BB	BB	BB	BB	BB	BB	BB	DD	DD	BB	DD	BB	BB	DD	BB	DD	BB	BB	BB	BB	BB	DD	DD	BB	BB	BB	BB	BB	DD	BB	BB	DD	DD	DD	DD
chr13_17293533_17293547	DD	BB	BB	BB	BB	BB	BB	DD	DD	DD	BB	BB	DD	BB	BB	BB	BB	BB	BB	BB	BB	DD	DD	BB	DD	BB	BB	DD	BB	DD	BB	BB	BB	BB	BB	DD	DD	BB	BB	BB	BB	BB	DD	BB	BB	DD	DD	DD	DD
chr13_17376848_17376886	DD	BB	BB	BB	BB	BB	BB	DD	DD	DD	BB	BB	DD	BB	BB	BB	BB	BB	BB	BB	BB	DD	DD	BB	DD	BB	BB	DD	BB	DD	BB	BB	BB	BB	BB	DD	DD	BB	BB	BB	BB	BB	DD	BB	BB	DD	DD	DD	DD
chr13_17381750_17381773	DD	BB	BB	BB	BB	BB	BB	DD	DD	DD	BB	BB	DD	BB	BB	BB	BB	BB	BB	BB	BB	DD	DD	BB	DD	BB	BB	DD	BB	DD	BB	BB	BB	BB	BB	DD	DD	BB	BB	BB	BB	BB	DD	BB	BB	DD	DD	DD	DD
chr13_17495696_17495731	DD	BB	BB	BB	BB	BB	BB	DD	DD	DD	BB	BB	DD	BB	BB	BB	BB	BB	BB	BB	BB	DD	DD	BB	DD	BB	BB	DD	BB	DD	BB	BB	BB	BB	BB	DD	DD	BB	DD	BB	BB	BB	DD	BB	BB	DD	DD	DD	DD
chr13_17497449_17497468	DD	BB	BB	BB	BB	BB	BB	DD	DD	DD	BB	BB	DD	BB	BB	BB	BB	BB	BB	BB	BB	DD	DD	BB	DD	BB	BB	DD	BB	DD	BB	BB	BB	BB	BB	DD	DD	BB	DD	BB	BB	BB	DD	BB	BB	DD	DD	DD	DD
chr13_17510110_17510133	DD	BB	BB	BB	BB	BB	BB	DD	DD	DD	BB	BB	DD	BB	BB	BB	BB	BB	BB	BB	BB	DD	DD	BB	DD	BB	BB	DD	BB	DD	BB	BB	BB	BB	BB	DD	DD	BB	DD	BB	BB	BB	DD	bn	BB	DD	DD	DD	DD
chr13_17514148_17514175	DD	BB	BB	BB	BB	bn	BB	DD	DD	DD	BB	BB	DD	BB	bn	BB	BB	BB	BB	BB	bn	DD	DD	BB	DD	BB	BB	DD	BB	DD	BB	BB	BB	BB	BB	DD	DD	BB	DD	BB	BB	BB	DD	BB	BB	DD	DD	DD	DD
chr13_17532476_17532495	DD	BB	BB	BB	BB	BB	BB	DD	DD	DD	BB	BB	DD	BB	BB	BB	BB	BB	BB	BB	BB	DD	DD	BB	DD	BB	BB	DD	BB	DD	BB	BB	BB	BB	BB	DD	DD	BB	DD	BB	BB	BB	DD	BB	BB	DD	DD	DD	DD
chr13_17581306_17581333	DD	BB	BB	BB	BB	NA	BB	DD	NA	DD	NA	BB	NA	BB	BB	NA	BB	NA	BB	NN	BB	DD	DD	BB	dn	NA	BB	DD	BB	NA	BB	BB	BB	BB	BB	DD	DD	BB	DD	BB	BB	BB	DD	BB	BB	NA	DD	DD	DD
chr13_17611493_17611531	DD	BB	BB	BB	BB	BB	BB	DD	DD	DD	BB	BB	DD	BB	BB	BB	BB	BB	BB	BB	BB	DD	DD	BB	DD	BB	BB	DD	BB	DD	BB	BB	BB	BB	BB	DD	DD	BB	DD	BB	BB	BB	DD	BB	BB	DD	DD	DD	DD
chr13_17623975_17624018	DD	BB	DD	BB	BB	BB	BB	DD	DD	DD	BB	BB	DD	BB	BB	DD	BB	BB	BB	BB	BB	DD	DD	BB	DD	BB	BB	DD	BB	DD	BB	BB	BB	BB	BB	DD	DD	BB	DD	BB	BB	BB	DD	BB	BB	DD	DD	DD	DD
chr13_17635350_17635361	DD	BB	BB	BB	BB	BB	BB	DD	DD	DD	BB	BB	DD	BB	BB	BB	BB	BB	BB	BB	BB	DD	DD	BB	DD	BB	BB	DD	BB	DD	BB	BB	BB	BB	BB	DD	DD	BB	DD	BB	BB	BB	DD	BB	BB	DD	DD	DD	DD
chr13_17651474_17651493	DD	BB	BB	BB	BB	BB	BB	DD	DD	DD	BB	BB	DD	BB	BB	BB	BB	BB	BB	BB	BB	DD	DD	BB	DD	BB	BB	DD	BB	DD	BB	BB	BB	BB	BB	DD	DD	BB	DD	BB	BB	BB	DD	BB	BB	DD	DD	DD	DD
chr13_17679645_17679692	DD	BB	NA	BB	BB	BB	BB	DD	NA	NA	BB	NA	DD	bn	BB	BB	BB	NA	BB	NA	bn	DD	DD	NA	DD	NA	BB	DD	BB	DD	BB	BB	BB	NN	NN	DD	DD	BB	DD	BB	BB	BB	DD	BB	NA	DD	DD	DD	DD
chr13_17692016_17692049	DD	BB	BB	nn	BB	BB	BB	DD	DD	DD	BB	BB	DD	BB	BB	BB	BB	bn	BB	BB	BB	DD	DD	BB	DD	BB	BB	DD	BB	DD	BB	BB	BB	BB	BB	DD	dn	bn	DD	BB	BB	BB	dn	BB	BB	DD	DD	DD	DD
chr13_17731580_17731593	DD	BB	BB	BB	BB	BB	BB	DD	DD	DD	BB	BB	DD	BB	BB	BB	BB	BB	BB	BB	BB	DD	DD	BB	DD	BB	BB	DD	BB	DD	BB	BB	BB	BB	BB	DD	DD	BB	DD	BB	BB	BB	DD	BB	BB	DD	DD	DD	DD
chr13_17758218_17758269	df	FF	FF	FF	FF	FF	FF	DD	df	df	FF	FF	df	FF	FF	FF	FF	FF	FF	FF	FF	df	df	FF	df	FF	FF	DD	FF	df	FF	FF	FF	FF	FF	df	df	FF	df	FF	FF	FF	df	FF	FF	df	df	df	df
chr13_17783162_17783176	dn	BB	bn	BB	BB	BB	BB	DD	DD	DD	BB	BB	DD	BB	BB	BB	BB	bn	bn	BB	bn	DD	DD	BB	DD	BB	BB	DD	BB	DD	BB	BB	BB	BB	BB	DD	DD	BB	DD	BB	BB	BB	DD	BB	BB	DD	DD	DD	DD
chr13_17783256_17783270	DD	BB	BB	BB	BB	BB	BB	DD	DD	DD	BB	BB	DD	BB	BB	BB	BB	BB	BB	BB	BB	DD	DD	BB	DD	BB	BB	DD	BB	DD	BB	BB	BB	BB	BB	DD	DD	BB	DD	BB	BB	BB	DD	BB	BB	DD	DD	DD	DD
chr13_17788576_17788587	DD	BB	BB	BB	BB	BB	BB	DD	DD	DD	BB	BB	DD	BB	BB	BB	BB	BB	BB	BB	BB	DD	DD	BB	DD	BB	BB	DD	BB	DD	BB	BB	BB	BB	BB	DD	DD	BB	DD	BB	BB	BB	DD	BB	BB	DD	DD	DD	DD
chr13_17788589_17788600	DD	FF	FF	FF	FF	FF	FF	df	df	DD	FF	FF	df	FF	FF	FF	FF	FF	FF	FF	FF	DD	DD	FF	df	FF	FF	DD	FF	df	FF	FF	FF	FF	FF	DD	df	FF	df	FF	FF	FF	DD	FF	FF	DD	DD	DD	DD
chr13_17800013_17800036	DD	BB	BB	BB	BB	BB	BB	DD	DD	DD	BB	BB	DD	BB	BB	BB	BB	BB	BB	BB	BB	DD	DD	BB	DD	BB	BB	DD	BB	DD	BB	BB	BB	BB	BB	DD	DD	BB	DD	BB	BB	BB	DD	BB	BB	DD	DD	DD	DD
chr13_17885880_17885909	DD	bd	BB	BB	BB	BB	BB	DD	DD	DD	BB	BB	DD	BB	BB	BB	BB	BB	BB	BB	BB	DD	DD	BB	DD	BB	BB	DD	BB	DD	BB	BB	BB	BB	BB	DD	DD	BB	DD	BB	BB	BB	DD	BB	BB	dn	DD	DD	DD
chr13_17999933_17999948	DD	BB	BB	BB	BB	BB	BB	DD	DD	DD	BB	BB	DD	BB	BB	BB	BB	BB	BB	BB	BB	DD	DD	BB	DD	BB	BB	DD	BB	DD	BB	BB	BB	BB	BB	DD	DD	BB	DD	BB	BB	BB	DD	BB	BB	DD	DD	DD	DD
chr13_18019462_18019501	DD	BB	BB	BB	BB	BB	BB	DD	DD	DD	BB	BB	DD	BB	BB	BB	BB	BB	BB	BB	BB	DD	DD	BB	DD	BB	BB	DD	BB	DD	BB	BB	BB	BB	BB	DD	DD	BB	DD	BB	BB	BB	DD	BB	BB	DD	DD	DD	DD
chr13_18063993_18064008	dd	BB	BB	BB	BB	BB	BB	dd	dd	dd	BB	BB	dd	BB	BB	BB	BB	BB	BB	BB	BB	dd	dd	BB	dd	BB	BB	dd	BB	dd	BB	BB	BB	BB	BB	dd	dd	BB	dd	BB	BB	BB	dd	BB	BB	dd	dd	NA	dd
chr13_18069184_18069231	DD	BB	NA	BB	NA	BB	bn	DD	DD	DD	BB	BB	NA	BB	BB	BB	BB	BB	NA	BB	BB	DD	DD	BB	DD	NA	BB	DD	BB	DD	BB	BB	BB	BB	BB	DD	DD	NA	DD	BB	NA	NN	DD	BB	BB	NA	DD	BB	NA
chr13_18077773_18077784	DD	BB	BB	BB	BB	BB	BB	DD	DD	DD	BB	BB	DD	BB	BB	BB	BB	BB	BB	BB	BB	DD	DD	BB	DD	BB	BB	DD	BB	DD	BB	BB	BB	BB	BB	DD	DD	BB	DD	BB	BB	BB	DD	BB	BB	DD	DD	BB	DD
chr13_18090583_18090600	DD	BB	BB	BB	BB	BB	BB	DD	DD	DD	BB	BB	DD	BB	BB	BB	BB	BB	BB	BB	BB	DD	DD	BB	DD	BB	BB	DD	BB	DD	BB	BB	BB	BB	BB	DD	DD	BB	DD	BB	BB	BB	DD	BB	BB	DD	DD	BB	DD
chr13_18102342_18102374	DD	BB	BB	BB	BB	BB	BB	DD	DD	DD	BB	BB	DD	BB	BB	BB	BB	BB	BB	BB	BB	DD	DD	BB	DD	BB	BB	DD	BB	DD	BB	BB	BB	BB	BB	DD	DD	BB	DD	BB	BB	BB	DD	BB	BB	DD	DD	BB	DD
chr13_18140476_18140527	DD	BB	BB	BB	BB	BB	BB	DD	DD	DD	BB	BB	DD	BB	BB	BB	bn	BB	BB	BB	BB	DD	DD	BB	DD	BB	BB	DD	BB	DD	BB	BB	BB	BB	BB	DD	DD	BB	DD	BB	BB	BB	DD	BB	BB	DD	DD	BB	DD
chr13_18148304_18148323	DD	BB	BB	BB	BB	BB	BB	DD	DD	DD	BB	BB	DD	BB	BB	BB	BB	BB	BB	BB	BB	DD	DD	BB	DD	BB	BB	DD	BB	DD	BB	BB	BB	BB	BB	DD	DD	BB	DD	BB	BB	BB	DD	BB	BB	DD	DD	BB	DD
chr13_18174825_18174852	DD	BB	BB	BB	BB	BB	BB	DD	DD	DD	BB	BB	DD	BB	BB	BB	BB	BB	BB	BB	BB	DD	DD	BB	DD	BB	BB	DD	BB	DD	BB	BB	BB	BB	BB	DD	DD	BB	DD	BB	BB	BB	DD	BB	BB	DD	DD	BB	DD
chr13_18223441_18223480	DD	BB	BB	BB	BB	BB	BB	DD	DD	DD	BB	BB	DD	BB	BB	BB	BB	BB	BB	BB	BB	DD	DD	BB	DD	BB	BB	DD	BB	DD	BB	BB	BB	BB	BB	DD	DD	BB	DD	BB	BB	BB	DD	BB	BB	DD	DD	BB	DD
chr13_18255585_18255640	NA	FF	FF	fn	NA	FF	FF	NN	FF	NA	FF	NA	FF	FF	NA	NA	NA	FF	FF	FF	FF	FF	NA	FF	FF	NA	NA	FF	FF	NN	FF	FF	fn	FF	NA	FF	FF	NA	FF	FF	FF	FF	FF	FF	FF	NA	NA	FF	NA
chr13_18280357_18280388	DD	BB	BB	BB	BB	BB	BB	DD	DD	DD	BB	BB	DD	BB	BB	BB	BB	BB	BB	BB	BB	DD	DD	BB	DD	BB	BB	DD	BB	DD	BB	BB	BB	BB	BB	DD	DD	BB	DD	BB	BB	BB	DD	BB	BB	DD	DD	BB	DD
chr13_18283205_18283216	df	FF	FF	FF	FF	FF	FF	df	df	df	FF	FF	df	FF	FF	FF	FF	FF	FF	FF	FF	df	DD	FF	df	FF	FF	df	FF	df	FF	FF	FF	FF	FF	df	df	FF	df	FF	FF	FF	df	FF	FF	df	df	FF	DD
chr13_18283226_18283245	DD	BB	BB	BB	BB	BB	BB	DD	DD	DD	BB	BB	DD	BB	BB	BB	BB	BB	BB	BB	BB	DD	DD	BB	DD	BB	BB	DD	BB	DD	BB	BB	BB	BB	BB	DD	DD	BB	DD	BB	BB	BB	DD	BB	BB	DD	DD	BB	DD
chr13_18292768_18292821	bd	bf	BB	BB	bf	BB	bn	bd	df	df	BB	bn	DD	bn	bf	BB	BB	BB	BB	BB	BB	df	dn	BB	bd	BB	bf	DD	BB	bd	BB	bf	BB	BB	BB	bd	df	bf	df	bn	BB	BB	DD	BB	BB	dn	DD	BB	df
chr13_18293244_18293258	DD	BB	BB	BB	BB	BB	BB	DD	DD	DD	BB	BB	DD	BB	BB	BB	BB	BB	BB	BB	BB	DD	DD	BB	DD	BB	BB	DD	BB	DD	BB	BB	BB	BB	BB	DD	DD	BB	DD	BB	BB	BB	DD	BB	BB	DD	DD	BB	DD
chr13_18313743_18313766	DD	BB	BB	BB	BB	BB	BB	DD	DD	DD	BB	BB	DD	BB	bn	BB	BB	BB	BB	BB	BB	DD	DD	BB	DD	BB	BB	DD	BB	DD	BB	BB	BB	BB	BB	DD	DD	BB	DD	BB	BB	BB	DD	BB	BB	DD	DD	BB	DD
chr13_18341059_18341082	DD	BB	BB	BB	BB	BB	BB	DD	DD	DD	BB	BB	DD	BB	BB	BB	BB	BB	BB	BB	BB	DD	DD	BB	DD	BB	BB	DD	BB	DD	BB	BB	BB	BB	BB	DD	DD	BB	DD	BB	BB	BB	DD	BB	BB	DD	DD	BB	DD
chr13_18354185_18354212	DD	BB	BB	BB	BB	BB	BB	DD	DD	DD	BB	BB	DD	BB	BB	BB	BB	BB	BB	BB	BB	DD	DD	BB	DD	BB	BB	DD	BB	DD	BB	BB	BB	BB	BB	DD	DD	BB	DD	BB	BB	BB	DD	BB	BB	DD	DD	BB	DD
chr13_18368383_18368394	DD	BB	BB	BB	BB	BB	BB	DD	DD	DD	BB	BB	DD	BB	BB	BB	BB	BB	BB	BB	BB	DD	DD	BB	DD	BB	BB	DD	BB	DD	BB	BB	BB	BB	BB	DD	DD	BB	DD	BB	BB	BB	DD	BB	BB	DD	DD	BB	DD
chr13_18369053_18369064	DD	BB	BB	BB	BB	BB	BB	DD	DD	DD	BB	BB	DD	BB	BB	BB	BB	BB	BB	BB	BB	DD	DD	BB	DD	BB	BB	DD	BB	DD	BB	BB	BB	BB	BB	DD	DD	BB	DD	BB	BB	BB	DD	BB	BB	DD	DD	BB	DD
chr13_18379596_18379611	df	FF	FF	FF	FF	FF	FF	df	df	DD	FF	FF	df	FF	FF	FF	FF	FF	FF	FF	FF	DD	df	FF	df	FF	FF	df	FF	df	FF	FF	FF	FF	FF	DD	df	FF	df	FF	FF	FF	df	FF	FF	df	df	FF	df
chr13_18385382_18385417	DD	BB	BB	BB	BB	BB	BB	DD	DD	DD	BB	BB	DD	BB	BB	BB	BB	BB	BB	BB	BB	DD	DD	BB	DD	BB	BB	DD	BB	DD	BB	BB	BB	BB	BB	DD	DD	BB	DD	BB	BB	BB	DD	BB	BB	DD	DD	BB	DD
chr13_18393638_18393655	DD	BB	BB	BB	BB	BB	BB	DD	DD	DD	BB	BB	DD	BB	BB	BB	BB	BB	BB	BB	BB	DD	DD	BB	DD	BB	BB	DD	BB	DD	BB	BB	BB	BB	BB	DD	DD	BB	DD	BB	BB	BB	DD	BB	BB	DD	DD	BB	DD
chr13_18446705_18446720	DD	BB	BB	BB	BB	BB	BB	DD	DD	DD	BB	BB	DD	BB	BB	BB	BB	BB	BB	BB	BB	DD	DD	BB	DD	BB	BB	DD	BB	DD	BB	BB	BB	BB	BB	DD	DD	BB	DD	BB	BB	BB	DD	BB	BB	DD	DD	BB	DD
chr13_18486982_18487009	DD	BB	bn	BB	BB	BB	BB	DD	DD	DD	BB	BB	DD	BB	BB	BB	BB	BB	BB	BB	BB	DD	DD	BB	DD	BB	BB	DD	bn	DD	BB	BB	bn	BB	BB	DD	DD	BB	DD	BB	BB	BB	DD	BB	BB	DD	DD	BB	DD
chr13_18511238_18511255	DD	FF	FF	FF	FF	FF	FF	DD	df	DD	FF	FF	DD	FF	FF	FF	FF	FF	FF	FF	FF	df	df	FF	df	FF	FF	df	FF	df	FF	FF	FF	FF	FF	df	df	FF	df	FF	FF	FF	DD	FF	FF	df	df	FF	df
chr13_18512812_18512827	DD	BB	BB	BB	BB	BB	BB	DD	DD	DD	BB	BB	DD	BB	BB	BB	BB	BB	BB	BB	BB	DD	DD	BB	DD	BB	BB	DD	BB	DD	BB	BB	BB	BB	BB	DD	DD	BB	DD	BB	BB	BB	DD	BB	BB	DD	DD	BB	DD
chr13_18525479_18525498	DD	BB	BB	BB	BB	BB	BB	DD	DD	DD	BB	BB	DD	BB	BB	BB	BB	BB	BB	BB	BB	DD	DD	BB	DD	BB	BB	DD	BB	dn	BB	BB	BB	BB	BB	DD	DD	BB	DD	BB	BB	BB	DD	BB	BB	DD	DD	BB	DD
chr13_18556336_18556349	dd	BB	BB	bd	BB	BB	BB	dd	DD	dd	BB	BB	dd	BB	BB	BB	BB	BB	BB	BB	BB	dd	DD	BB	dd	BB	BB	dd	BB	dd	BB	BB	BB	BB	BB	dd	dd	BB	DD	BB	BB	BB	dd	BB	BB	dd	dd	BB	dd
chr13_18560020_18560043	DD	BB	BB	BB	BB	BB	BB	DD	DD	DD	BB	BB	DD	BB	BB	BB	BB	BB	BB	BB	BB	DD	DD	BB	DD	BB	BB	DD	BB	DD	BB	BB	BB	BB	BB	DD	DD	BB	DD	BB	BB	BB	DD	BB	BB	DD	DD	BB	DD
chr13_18575295_18575308	DD	BB	BB	BB	BB	BB	BB	DD	DD	DD	BB	BB	DD	BB	BB	BB	BB	BB	BB	BB	BB	DD	DD	BB	DD	BB	BB	DD	BB	DD	BB	BB	BB	BB	BB	DD	DD	BB	DD	BB	BB	BB	DD	BB	BB	DD	DD	BB	DD
chr13_18591895_18591906	df	FF	FF	FF	FF	FF	FF	df	df	df	FF	FF	df	FF	FF	FF	FF	FF	FF	FF	FF	df	df	FF	df	FF	FF	df	FF	df	FF	FF	FF	FF	FF	df	df	FF	df	FF	FF	FF	df	FF	FF	df	df	FF	df
chr13_18591923_18591937	DD	BB	BB	BB	BB	BB	BB	DD	DD	DD	BB	BB	DD	BB	BB	BB	BB	BB	BB	BB	BB	DD	DD	BB	DD	BB	BB	DD	BB	DD	BB	BB	BB	BB	BB	DD	DD	BB	DD	BB	BB	BB	DD	BB	BB	DD	DD	BB	DD
chr13_18651287_18651326	NA	BB	BB	BB	BB	BB	BB	DD	DD	DD	BB	NA	DD	NA	BB	BB	BB	BB	BB	BB	BB	DD	DD	BB	DD	BB	BB	NN	BB	NA	BB	BB	NA	BB	NA	DD	DD	BB	DD	BB	NA	BB	DD	NA	BB	NN	DD	BB	DD
chr13_18656796_18656807	DD	BB	BB	BB	BB	BB	BB	DD	DD	DD	BB	BB	DD	BB	BB	BB	BB	BB	BB	BB	BB	DD	DD	BB	DD	BB	BB	DD	BB	DD	BB	BB	BB	BB	BB	DD	DD	BB	DD	BB	BB	BB	DD	BB	BB	DD	DD	BB	DD
chr13_18666169_18666208	DD	BB	BB	BB	BB	BB	BB	DD	DD	DD	BB	BB	DD	BB	BB	BB	BB	BB	BB	BB	BB	DD	DD	BB	DD	BB	BB	DD	BB	DD	BB	BB	BB	BB	BB	DD	DD	BB	DD	BB	BB	BB	DD	BB	BB	DD	DD	BB	DD
chr13_18666922_18666949	DD	BB	BB	BB	BB	BB	BB	DD	DD	DD	BB	BB	DD	BB	BB	BB	BB	BB	BB	BB	BB	DD	DD	BB	DD	BB	BB	DD	BB	DD	BB	BB	BB	BB	BB	DD	DD	BB	DD	BB	BB	BB	DD	BB	BB	DD	DD	BB	DD
chr13_18714659_18714698	NA	NN	BB	BB	BB	BB	NA	DD	DD	DD	BB	BB	NA	BB	BB	BB	BB	BB	BB	BB	NA	DD	DD	BB	DD	BB	bn	DD	BB	NA	NA	BB	BB	BB	BB	NA	NA	BB	DD	BB	NA	BB	DD	BB	BB	NA	DD	NA	NA
chr13_18717824_18717835	DD	BB	BB	BB	BB	BB	BB	DD	dn	DD	BB	BB	DD	BB	BB	BB	BB	BB	BB	BB	BB	DD	DD	BB	DD	BB	BB	DD	BB	DD	BB	BB	BB	BB	BB	DD	DD	BB	DD	BB	BB	BB	DD	BB	BB	DD	DD	BB	DD
chr13_18730738_18730772	DD	BB	BB	BB	BB	BB	BB	DD	DD	DD	BB	BB	DD	BB	BB	BB	BB	BB	BB	BB	BB	DD	DD	BB	DD	BB	BB	DD	BB	DD	BB	BB	BB	BB	BB	DD	DD	BB	DD	BB	BB	BB	DD	BB	BB	DD	DD	BB	DD
chr13_18791834_18791851	DD	BB	BB	BB	BB	BB	BB	DD	DD	DD	bn	BB	DD	BB	BB	bn	BB	BB	BB	BB	BB	DD	DD	bd	DD	BB	BB	DD	BB	DD	BB	BB	BB	bd	BB	DD	DD	BB	DD	BB	BB	bn	DD	BB	BB	DD	DD	BB	DD
chr13_18796526_18796546	DD	BB	BB	BB	BB	BB	BB	DD	DD	DD	BB	BB	DD	BB	BB	BB	BB	BB	BB	BB	BB	DD	DD	BB	DD	BB	BB	DD	BB	DD	BB	BB	BB	BB	BB	DD	DD	BB	DD	BB	BB	BB	DD	BB	BB	DD	DD	BB	DD
chr13_18799835_18799859	df	FF	FF	FF	FF	FF	FF	DD	DD	DD	FF	FF	df	FF	FF	FF	FF	FF	FF	FF	FF	DD	df	FF	df	FF	FF	DD	FF	DD	FF	FF	FF	FF	FF	DD	df	FF	DD	FF	FF	FF	DD	FF	FF	DD	df	FF	df
chr13_18817757_18817786	DD	BB	BB	BB	BB	BB	BB	DD	DD	DD	BB	BB	DD	BB	BB	BB	BB	BB	BB	BB	BB	DD	DD	BB	DD	BB	BB	DD	BB	DD	BB	BB	BB	BB	BB	DD	DD	BB	DD	BB	BB	BB	DD	BB	BB	DD	DD	BB	DD
chr13_19023726_19023761	DD	BB	BB	BB	BB	BB	BB	DD	DD	DD	BB	BB	DD	BB	BB	BB	BB	BB	BB	BB	BB	DD	DD	BB	DD	BB	BB	DD	BB	DD	BB	BB	BB	BB	BB	DD	DD	BB	DD	BB	BB	BB	DD	BB	BB	DD	DD	BB	DD
chr13_19103565_19103599	DD	BB	BB	BB	BB	BB	BB	DD	DD	DD	BB	BB	DD	BB	BB	BB	BB	BB	BB	BB	BB	DD	DD	BB	DD	BB	BB	DD	BB	DD	BB	BB	BB	BB	BB	DD	DD	BB	DD	BB	BB	BB	DD	BB	BB	DD	DD	BB	DD
chr13_19289290_19289301	DD	BB	BB	BB	BB	BB	BB	DD	DD	DD	BB	BB	DD	BB	BB	BB	BB	BB	BB	BB	BB	DD	DD	BB	DD	BB	BB	DD	BB	DD	BB	BB	BB	BB	BB	DD	DD	BB	DD	BB	BB	BB	DD	BB	BB	DD	DD	BB	DD
chr13_19357320_19357331	DD	BB	BB	BB	BB	BB	BB	DD	DD	DD	BB	BB	DD	BB	BB	BB	BB	BB	BB	BB	BB	DD	DD	BB	DD	BB	BB	DD	BB	DD	BB	BB	BB	BB	BB	DD	DD	BB	DD	BB	BB	BB	DD	BB	BB	DD	DD	BB	DD
chr13_19368745_19368764	DD	BB	BB	BB	BB	BB	bd	DD	DD	DD	BB	BB	DD	BB	BB	BB	BB	BB	BB	BB	BB	DD	DD	BB	DD	BB	BB	DD	BB	DD	BB	BB	BB	BB	BB	DD	DD	BB	DD	BB	BB	BB	DD	BB	BB	DD	DD	BB	DD
chr13_19379614_19379625	DD	BB	BB	BB	BB	BB	BB	DD	DD	DD	BB	BB	DD	BB	BB	BB	BB	BB	BB	BB	BB	DD	DD	BB	DD	BB	BB	DD	BB	DD	BB	BB	BB	BB	BB	DD	DD	BB	DD	BB	BB	BB	DD	BB	BB	DD	DD	BB	DD
chr13_19386782_19386841	DD	BB	BB	BB	BB	BB	BB	DD	DD	DD	BB	BB	DD	BB	BB	BB	BB	BB	BB	BB	BB	DD	DD	BB	DD	bn	BB	DD	BB	DD	BB	BB	BB	BB	BB	DD	DD	BB	DD	BB	BB	BB	DD	BB	BB	DD	DD	BB	DD
chr13_19450586_19450629	NN	BB	BB	NA	bn	BB	BB	BB	NN	BB	BB	BB	NN	BB	BB	BB	BB	BB	BB	BB	BB	NN	NN	BB	NA	BB	BB	NN	BB	NN	BB	BB	BB	BB	BB	NN	NN	BB	NN	BB	BB	BB	NN	BB	BB	NN	BB	BB	NN
chr13_19457534_19457567	DD	BB	BB	BB	BB	BB	BB	DD	DD	DD	BB	BB	DD	BB	BB	BB	BB	BB	BB	BB	BB	DD	DD	BB	DD	BB	BB	DD	bn	DD	BB	BB	BB	BB	bn	DD	DD	BB	DD	BB	BB	BB	DD	BB	BB	DD	DD	BB	DD
chr13_19458417_19458440	DD	BB	BB	BB	BB	BB	BB	DD	DD	DD	BB	BB	DD	BB	BB	BB	BB	BB	BB	BB	BB	DD	DD	BB	DD	BB	BB	DD	BB	DD	BB	BB	BB	BB	BB	DD	DD	BB	DD	BB	BB	BB	DD	BB	BB	DD	DD	BB	DD
chr13_19474837_19474851	DD	BB	BB	BB	BB	BB	BB	DD	DD	DD	BB	BB	DD	BB	BB	BB	BB	BB	BB	BB	BB	DD	DD	BB	DD	BB	BB	DD	BB	DD	BB	BB	BB	BB	BB	DD	DD	BB	DD	BB	BB	BB	DD	BB	BB	DD	DD	BB	DD
chr13_19474851_19474862	DD	BB	BB	BB	BB	BB	BB	DD	DD	DD	BB	BB	DD	BB	BB	BB	BB	BB	BB	BB	BB	DD	DD	BB	DD	BB	BB	DD	BB	DD	BB	BB	BB	BB	BB	DD	DD	BB	DD	BB	BB	BB	DD	BB	BB	DD	DD	BB	DD
chr13_19493002_19493041	dd	BB	BB	NA	BB	BB	BB	dd	dd	dd	BB	BB	dd	BB	BB	BB	BB	BB	BB	BB	BB	dd	dd	BB	dd	NA	BB	dd	BB	dd	BB	BB	BB	NN	BB	dd	dd	BB	dd	BB	BB	BB	NA	NN	BB	DD	dd	bn	dd
chr13_19631406_19631453	DD	BB	NA	BB	BB	BB	BB	DD	DD	NA	BB	NN	DD	BB	BB	BB	NA	BB	BB	BB	BB	DD	DD	bn	DD	BB	BB	DD	BB	DD	BB	BB	BB	BB	BB	DD	DD	BB	DD	BB	BB	BB	DD	BB	NA	DD	DD	BB	DD
chr13_19648527_19648558	DD	BB	BB	BB	NA	BB	BB	DD	DD	DD	BB	BB	NA	BB	BB	BB	BB	BB	BB	BB	BB	DD	DD	BB	NA	BB	BB	NA	BB	DD	BB	BB	BB	BB	BB	NA	DD	BB	DD	BB	BB	BB	dn	BB	BB	NA	dn	BB	DD
chr13_19649623_19649674	DD	BB	BB	BB	BB	BB	BB	DD	DD	DD	BB	BB	DD	BB	BB	BB	BB	BB	BB	bn	BB	DD	DD	BB	DD	BB	BB	DD	BB	DD	BB	BB	BB	BB	BB	DD	DD	BB	DD	BB	BB	BB	DD	bn	BB	DD	DD	BB	DD
chr13_19654376_19654423	DD	bn	BB	BB	BB	BB	BB	DD	DD	DD	BB	BB	DD	BB	BB	BB	BB	BB	BB	BB	BB	DD	DD	BB	DD	BB	BB	DD	bn	DD	BB	BB	BB	BB	BB	DD	DD	bn	DD	BB	BB	BB	DD	BB	BB	DD	DD	BB	DD
chr13_19685197_19685217	DD	BB	BB	BB	BB	BB	BB	DD	DD	DD	BB	BB	DD	BB	BB	BB	BB	BB	BB	BB	BB	DD	DD	BB	DD	BB	BB	DD	BB	DD	BB	BB	BB	BB	BB	DD	DD	BB	DD	BB	BB	BB	DD	BB	BB	DD	DD	BB	DD
chr13_19753412_19753461	DD	BB	BB	BB	BB	BB	BB	DD	DD	DD	BB	BB	DD	BB	BB	BB	BB	BB	BB	BB	BB	DD	DD	BB	DD	BB	BB	DD	BB	DD	BB	BB	BB	BB	BB	DD	DD	BB	DD	BB	BB	BB	DD	BB	BB	DD	DD	BB	DD
chr13_19834767_19834796	DD	BB	BB	BB	BB	BB	BB	DD	DD	DD	BB	BB	DD	BB	BB	BB	BB	BB	BB	BB	BB	DD	DD	BB	DD	BB	BB	DD	BB	DD	BB	BB	BB	BB	BB	DD	DD	BB	DD	BB	BB	BB	DD	BB	BB	DD	DD	BB	DD
chr13_19858411_19858465	DD	BB	BB	BB	bn	BB	BB	NA	DD	DD	BB	NA	NA	BB	BB	BB	BB	BB	BB	NN	BB	DD	DD	BB	DD	BB	BB	DD	BB	NA	NA	BB	BB	BB	BB	DD	NA	BB	DD	BB	NA	BB	bd	BB	BB	DD	DD	BB	NA
chr13_19870412_19870429	DD	BB	BB	BB	BB	BB	BB	DD	DD	DD	BB	BB	DD	BB	BB	BB	BB	BB	BB	BB	BB	DD	DD	BB	DD	BB	BB	DD	BB	DD	BB	BB	BB	BB	BB	DD	DD	BB	DD	BB	BB	BB	DD	BB	BB	DD	DD	BB	DD
chr13_19888324_19888345	DD	BB	BB	BB	BB	BB	BB	DD	DD	DD	BB	BB	dn	BB	BB	BB	BB	BB	BB	BB	BB	bd	DD	BB	DD	BB	BB	DD	BB	DD	BB	BB	BB	BB	BB	DD	DD	BB	DD	BB	BB	BB	DD	BB	BB	dn	dn	BB	DD
chr13_19934198_19934209	DD	BB	BB	BB	BB	BB	BB	DD	DD	DD	BB	BB	DD	BB	BB	BB	BB	BB	BB	BB	BB	DD	DD	BB	DD	BB	BB	DD	BB	DD	BB	BB	BB	BB	BB	DD	DD	BB	DD	BB	BB	BB	DD	BB	BB	DD	DD	BB	DD
chr13_19962174_19962213	DD	BB	BB	BB	BB	BB	BB	DD	DD	DD	BB	BB	DD	BB	BB	BB	BB	BB	BB	BB	BB	DD	DD	BB	DD	BB	BB	DD	BB	DD	BB	BB	BB	BB	BB	DD	DD	BB	DD	BB	BB	BB	DD	BB	BB	DD	DD	BB	DD
chr13_19968323_19968350	dd	BB	bd	bd	BB	bd	bd	dd	dd	DD	BB	bd	dd	BB	BB	bd	bd	bd	bd	bd	bd	dd	DD	bd	dd	BB	bn	dd	bd	dn	bd	BB	BB	bd	BB	dd	DD	BB	dd	BB	BB	BB	dd	BB	BB	dd	dd	BB	dn
chr13_19984829_19984873	DD	BB	BB	BB	BB	BB	BB	DD	DD	DD	BB	BB	DD	BB	BB	BB	BB	BB	BB	BB	BB	DD	DD	BB	DD	BB	BB	DD	BB	DD	BB	BB	BB	BB	BB	DD	DD	BB	DD	BB	BB	BB	DD	BB	BB	DD	DD	BB	DD
chr13_19986950_19986977	DD	BB	BB	BB	BB	BB	BB	DD	DD	DD	BB	BB	DD	BB	BB	BB	BB	BB	BB	BB	BB	DD	DD	BB	DD	BB	BB	DD	BB	DD	BB	BB	BB	BB	BB	DD	DD	BB	DD	BB	BB	BB	DD	BB	BB	DD	DD	BB	DD
chr13_19992016_19992051	DD	BB	BB	BB	BB	BB	BB	DD	DD	DD	BB	BB	DD	BB	BB	BB	BB	BB	BB	BB	BB	DD	DD	BB	DD	BB	BB	DD	BB	DD	BB	BB	BB	BB	BB	DD	DD	BB	DD	BB	BB	BB	DD	BB	BB	DD	DD	BB	DD
chr13_19998054_19998085	DD	BB	BB	BB	BB	BB	BB	DD	DD	DD	BB	BB	DD	BB	BB	BB	BB	BB	BB	BB	BB	DD	DD	BB	DD	BB	BB	DD	BB	DD	BB	BB	BB	BB	BB	DD	DD	BB	DD	BB	BB	BB	DD	BB	BB	DD	DD	BB	DD
chr13_20004493_20004504	DD	BB	BB	BB	BB	BB	BB	DD	DD	DD	BB	BB	DD	BB	BB	BB	BB	BB	BB	BB	BB	DD	DD	BB	DD	BB	BB	DD	BB	DD	BB	BB	BB	BB	BB	DD	DD	BB	DD	BB	BB	BB	DD	BB	BB	DD	DD	BB	DD
chr13_20016050_20016077	DD	BB	BB	BB	BB	BB	BB	DD	DD	DD	BB	BB	DD	BB	BB	BB	BB	BB	BB	BB	BB	DD	DD	BB	DD	BB	BB	DD	BB	DD	BB	BB	BB	BB	BB	DD	DD	BB	DD	BB	BB	BB	DD	BB	BB	DD	DD	BB	DD
chr13_20051474_20051493	DD	BB	BB	BB	BB	BB	BB	DD	DD	DD	BB	BB	DD	BB	BB	BB	BB	BB	BB	BB	BB	DD	DD	BB	DD	BB	BB	DD	BB	DD	BB	BB	BB	BB	BB	DD	DD	BB	DD	BB	BB	BB	DD	BB	BB	DD	DD	BB	DD
chr13_20061667_20061686	DD	BB	bd	BB	BB	BB	BB	DD	DD	DD	BB	BB	DD	BB	BB	BB	BB	BB	BB	BB	BB	DD	DD	BB	DD	BB	BB	DD	BB	dn	BB	BB	BB	BB	BB	DD	DD	BB	DD	BB	BB	BB	DD	BB	BB	DD	DD	BB	DD
chr13_20078633_20078668	df	FF	FF	FF	FF	FF	FF	fn	df	df	FF	FF	df	FF	FF	FF	FF	FF	FF	FF	FF	df	df	FF	df	FF	FF	df	FF	df	FF	FF	FF	FF	FF	dn	df	FF	df	FF	FF	FF	df	FF	FF	DD	df	FF	df
chr13_20131341_20131370	DD	BB	bn	NA	BB	BB	BB	dn	DD	NA	NA	BB	NA	BB	BB	NA	NA	BB	BB	BB	BB	DD	NA	BB	NA	NA	BB	NA	BB	NA	BB	BB	BB	BB	BB	NA	DD	BB	DD	BB	BB	BB	DD	BB	BB	NA	DD	BB	DD
chr13_20141688_20141699	DD	BB	BB	BB	BB	BB	BB	DD	DD	DD	BB	BB	DD	BB	BB	BB	BB	BB	BB	BB	BB	DD	DD	BB	DD	BB	BB	DD	BB	DD	BB	BB	BB	BB	BB	DD	DD	BB	DD	BB	BB	BB	DD	BB	BB	DD	DD	BB	DD
chr13_20144036_20144065	DD	BB	BB	BB	BB	BB	BB	DD	DD	DD	BB	BB	DD	BB	BB	BB	BB	BB	BB	BB	BB	DD	DD	BB	DD	BB	BB	DD	BB	DD	BB	BB	BB	BB	BB	DD	DD	BB	DD	BB	BB	BB	DD	BB	BB	DD	DD	BB	DD
chr13_20175582_20175601	DD	BB	BB	BB	BB	BB	BB	DD	DD	DD	BB	BB	DD	BB	BB	BB	BB	BB	BB	BB	BB	DD	DD	BB	DD	BB	BB	DD	BB	DD	BB	BB	BB	BB	BB	DD	DD	BB	DD	BB	BB	BB	DD	BB	BB	DD	DD	BB	DD
chr13_20206456_20206475	DD	BB	BB	BB	BB	BB	BB	DD	DD	DD	BB	BB	DD	BB	BB	BB	BB	BB	BB	BB	BB	DD	DD	BB	DD	BB	BB	DD	BB	DD	BB	BB	BB	BB	BB	DD	DD	BB	DD	BB	BB	BB	DD	BB	BB	DD	DD	BB	DD
chr13_20217460_20217471	DD	BB	BB	BB	BB	BB	BB	DD	DD	DD	BB	BB	DD	BB	BB	BB	BB	BB	BB	BB	BB	DD	DD	BB	DD	BB	BB	DD	BB	DD	BB	BB	BB	BB	BB	DD	DD	BB	DD	BB	BB	BB	DD	BB	BB	DD	DD	BB	DD
chr13_20253539_20253590	DD	BB	BB	BB	BB	NA	BB	DD	DD	DD	BB	NN	DD	BB	BB	BB	BB	BB	BB	NN	NA	DD	DD	NA	DD	NA	BB	DD	BB	DD	BB	BB	BB	BB	bn	DD	NA	NA	DD	BB	NA	BB	DD	BB	BB	NA	DD	NA	DD
chr13_20268859_20268882	DD	FF	FF	FF	FF	FF	FF	df	df	df	FF	FF	df	FF	FF	FF	FF	FF	FF	FF	FF	df	df	FF	df	FF	FF	df	FF	df	FF	FF	FF	FF	FF	df	df	FF	df	FF	FF	FF	df	FF	FF	df	df	FF	df
chr13_20268892_20268913	DD	BB	BB	BB	BB	BB	BB	DD	DD	DD	BB	BB	DD	BB	BB	BB	BB	BB	BB	BB	BB	DD	DD	BB	DD	BB	BB	DD	BB	DD	BB	BB	BB	BB	BB	DD	DD	BB	DD	BB	BB	BB	DD	bn	BB	DD	DD	BB	DD
chr13_20343617_20343631	DD	BB	BB	BB	BB	BB	BB	DD	DD	DD	BB	BB	DD	BB	BB	BB	BB	BB	BB	BB	BB	DD	DD	BB	DD	BB	BB	DD	BB	DD	BB	BB	BB	BB	BB	DD	DD	BB	DD	BB	BB	BB	DD	BB	BB	DD	DD	BB	DD
chr13_20360396_20360421	DD	BB	BB	bn	BB	BB	BB	DD	DD	dn	BB	BB	DD	BB	BB	BB	BB	BB	BB	NA	BB	DD	DD	BB	DD	BB	BB	dn	BB	DD	BB	BB	BB	BB	BB	DD	DD	BB	DD	BB	BB	BB	DD	BB	BB	DD	DD	BB	DD
chr13_20388286_20388321	DD	BB	BB	BB	BB	BB	BB	DD	DD	DD	BB	BB	DD	BB	BB	BB	BB	BB	BB	DD	BB	DD	DD	BB	DD	BB	BB	DD	BB	DD	BB	BB	BB	BB	BB	DD	DD	BB	DD	BB	BB	BB	DD	BB	BB	DD	DD	BB	DD
chr13_20443907_20443938	DD	BB	BB	BB	BB	BB	BB	DD	DD	DD	BB	BB	DD	BB	BB	BB	BB	BB	BB	DD	BB	DD	DD	BB	DD	BB	BB	DD	BB	DD	BB	BB	BB	BB	BB	DD	DD	BB	DD	BB	BB	BB	DD	BB	BB	DD	DD	BB	DD
chr13_20466996_20467011	DD	BB	BB	BB	BB	BB	BB	DD	DD	DD	BB	BB	DD	BB	BB	BB	BB	BB	BB	dn	BB	DD	DD	BB	DD	BB	BB	DD	BB	DD	BB	BB	BB	BB	BB	DD	DD	BB	DD	BB	BB	BB	DD	BB	BB	DD	DD	BB	DD
chr13_20488957_20488984	DD	BB	BB	BB	BB	BB	BB	DD	DD	DD	BB	BB	DD	BB	BB	BB	BB	BB	BB	DD	BB	DD	DD	BB	DD	BB	BB	DD	BB	DD	BB	BB	BB	BB	BB	DD	DD	BB	DD	BB	BB	BB	DD	BB	BB	DD	DD	BB	DD
chr13_20506132_20506143	df	FF	FF	FF	FF	FF	FF	df	df	df	FF	FF	df	FF	FF	FF	FF	FF	FF	df	FF	df	df	FF	df	FF	FF	df	FF	df	FF	FF	FF	FF	FF	DD	df	FF	df	FF	FF	FF	df	FF	FF	df	df	FF	df
chr13_20506159_20506174	DD	BB	BB	BB	BB	BB	BB	DD	DD	DD	BB	BB	DD	BB	BB	BB	BB	BB	BB	DD	BB	DD	DD	BB	DD	BB	BB	DD	BB	DD	BB	BB	BB	BB	BB	DD	DD	BB	DD	BB	BB	BB	DD	BB	BB	DD	DD	BB	DD
chr13_20550674_20550701	DD	BB	BB	BB	BB	BB	BB	DD	DD	DD	BB	BB	DD	BB	BB	BB	BB	BB	BB	DD	BB	DD	DD	BB	DD	BB	BB	DD	BB	DD	BB	BB	BB	BB	BB	DD	DD	BB	DD	BB	BB	BB	DD	BB	BB	DD	DD	BB	DD
chr13_20565791_20565810	DD	BB	BB	BB	BB	BB	BB	DD	DD	DD	BB	BB	DD	BB	BB	BB	BB	BB	BB	dn	BB	DD	DD	BB	DD	BB	BB	DD	BB	DD	BB	BB	BB	BB	BB	DD	DD	BB	DD	BB	BB	BB	DD	BB	BB	DD	DD	BB	DD
chr13_20574945_20574956	DD	BB	BB	BB	BB	BB	BB	DD	DD	DD	BB	BB	DD	BB	BB	BB	BB	BB	BB	DD	BB	DD	DD	BB	DD	BB	BB	DD	BB	DD	BB	BB	BB	BB	BB	DD	DD	BB	DD	BB	BB	BB	DD	BB	BB	DD	DD	BB	DD
chr13_20588832_20588847	DD	BB	BB	BB	BB	BB	BB	DD	DD	DD	BB	BB	DD	BB	BB	BB	BB	BB	BB	DD	BB	DD	DD	BB	DD	BB	BB	DD	BB	DD	BB	BB	BB	BB	BB	DD	DD	BB	DD	BB	BB	BB	DD	BB	BB	DD	DD	BB	DD
chr13_20597363_20597384	DD	BB	BB	BB	BB	BB	BB	DD	DD	DD	BB	BB	DD	BB	BB	BB	BB	BB	BB	DD	BB	DD	DD	BB	DD	BB	BB	DD	BB	DD	BB	BB	BB	BB	BB	DD	DD	BB	dn	BB	BB	BB	DD	BB	BB	DD	DD	BB	DD
chr13_20621528_20621562	DD	BB	BB	BB	BB	BB	BB	DD	DD	DD	BB	BB	DD	BB	BB	BB	BB	BB	BB	DD	BB	DD	DD	BB	DD	BB	BB	DD	BB	DD	BB	BB	BB	BB	BB	DD	DD	BB	DD	BB	BB	BB	DD	BB	BB	DD	DD	BB	DD
chr13_20622802_20622813	df	FF	FF	fn	FF	FF	FF	df	df	df	FF	FF	df	FF	FF	FF	FF	FF	FF	df	FF	df	df	FF	df	FF	FF	df	FF	df	FF	FF	FF	FF	FF	df	df	FF	df	FF	FF	FF	df	FF	FF	df	df	FF	df
chr13_20622813_20622830	DD	BB	BB	BB	BB	BB	BB	DD	DD	DD	BB	BB	DD	BB	BB	BB	BB	BB	BB	DD	BB	DD	DD	BB	DD	BB	BB	DD	BB	DD	BB	BB	BB	BB	BB	DD	DD	BB	DD	BB	BB	BB	DD	BB	BB	DD	DD	BB	DD
chr13_20634710_20634741	DD	BB	BB	BB	BB	BB	BB	DD	DD	DD	BB	BB	DD	BB	BB	BB	BB	BB	BB	DD	BB	DD	DD	BB	DD	BB	BB	DD	BB	DD	BB	BB	BB	BB	BB	DD	DD	BB	DD	BB	BB	BB	bd	BB	BB	DD	DD	BB	DD
chr13_20647256_20647279	DD	BB	BB	BB	BB	BB	BB	DD	DD	DD	BB	BB	DD	BB	BB	BB	BB	BB	BB	DD	BB	DD	DD	BB	DD	BB	BB	DD	BB	DD	BB	BB	BB	BB	BB	DD	DD	BB	DD	BB	BB	BB	DD	BB	BB	DD	DD	BB	DD
chr13_20663935_20663948	DD	BB	BB	BB	BB	BB	BB	DD	DD	DD	BB	BB	DD	BB	BB	BB	BB	BB	BB	DD	BB	DD	DD	BB	DD	BB	BB	DD	BB	DD	BB	BB	BB	BB	BB	DD	DD	BB	DD	BB	BB	BB	DD	BB	BB	DD	DD	BB	DD
chr13_20748025_20748089	DD	BB	BB	BB	BB	BB	BB	DD	DD	DD	BB	BB	DD	BB	BB	BB	BB	BB	BB	DD	bn	DD	DD	BB	DD	BB	BB	DD	BB	DD	BB	BB	BB	BB	BB	DD	DD	BB	DD	BB	BB	BB	DD	BB	BB	DD	DD	BB	DD
chr13_20749270_20749293	DD	BB	BB	BB	BB	BB	BB	DD	DD	DD	BB	BB	DD	BB	BB	BB	BB	BB	BB	DD	BB	DD	DD	BB	DD	BB	BB	DD	BB	DD	BB	BB	BB	BB	BB	DD	DD	BB	DD	BB	BB	BB	DD	BB	BB	DD	DD	BB	DD
chr13_20791005_20791040	DD	BB	BB	BB	BB	BB	BB	DD	DD	DD	BB	BB	DD	BB	BB	BB	BB	BB	BB	DD	BB	DD	DD	BB	DD	BB	BB	DD	BB	DD	BB	BB	BB	BB	BB	DD	DD	BB	DD	BB	BB	BB	DD	BB	BB	DD	DD	BB	DD
chr13_20793167_20793186	df	FF	FF	FF	FF	FF	FF	df	df	df	FF	FF	df	FF	FF	FF	FF	FF	FF	df	FF	df	df	FF	df	FF	FF	df	FF	df	FF	FF	FF	FF	FF	df	df	FF	df	FF	FF	FF	df	FF	FF	df	df	FF	df
chr13_20793186_20793201	DD	BB	BB	BB	bn	BB	BB	DD	DD	DD	BB	BB	DD	BB	BB	BB	BB	BB	BB	DD	BB	DD	DD	BB	DD	BB	BB	DD	BB	DD	BB	BB	BB	BB	BB	dn	DD	BB	DD	BB	BB	BB	DD	BB	BB	DD	DD	BB	DD
chr13_20797881_20797901	DD	BB	BB	BB	BB	BB	BB	DD	DD	DD	BB	BB	DD	BB	BB	BB	BB	BB	BB	DD	BB	DD	DD	BB	DD	BB	BB	DD	BB	DD	BB	BB	BB	BB	BB	DD	DD	BB	DD	BB	BB	BB	DD	BB	BB	DD	DD	BB	DD
chr13_20846339_20846388	DD	BB	BB	BB	BB	BB	BB	DD	DD	DD	BB	BB	DD	BB	BB	BB	BB	BB	BB	DD	BB	DD	DD	BB	DD	BB	BB	DD	BB	DD	BB	BB	BB	BB	BB	DD	DD	BB	DD	BB	BB	BB	DD	BB	BB	DD	DD	BB	DD
chr13_20906518_20906529	DD	BB	BB	BB	BB	BB	BB	DD	DD	DD	BB	BB	DD	BB	BB	BB	BB	BB	BB	DD	BB	DD	DD	BB	DD	bn	BB	DD	BB	DD	BB	BB	BB	BB	BB	DD	DD	BB	DD	BB	BB	BB	DD	BB	BB	DD	DD	BB	DD
chr13_20924525_20924564	dn	BB	BB	NA	NA	NA	BB	DD	DD	DD	BB	NA	DD	NA	NA	NN	BB	BB	BB	DD	BB	DD	DD	BB	DD	BB	BB	DD	bn	DD	NA	NA	BB	BB	BB	DD	DD	BB	DD	BB	NA	NA	DD	BB	BB	DD	DD	BB	DD
chr13_20935495_20935514	DD	BB	BB	BB	BB	BB	BB	DD	DD	DD	BB	BB	DD	BB	BB	BB	BB	BB	BB	DD	BB	DD	DD	BB	DD	BB	BB	DD	BB	DD	BB	BB	BB	BB	BB	DD	dn	BB	DD	BB	BB	BB	DD	BB	BB	DD	DD	BB	DD
chr13_20943870_20943893	DD	BB	BB	BB	BB	BB	BB	DD	DD	DD	BB	BB	DD	BB	BB	BB	BB	BB	BB	DD	BB	DD	DD	BB	DD	BB	BB	DD	BB	DD	BB	BB	BB	BB	BB	DD	DD	BB	DD	BB	BB	BB	DD	BB	BB	DD	DD	BB	DD
chr13_20947873_20947887	DD	BB	BB	BB	BB	BB	BB	DD	DD	DD	BB	BB	DD	BB	BB	BB	BB	BB	BB	DD	BB	DD	DD	BB	DD	BB	BB	DD	BB	DD	BB	BB	BB	BB	BB	DD	DD	BB	DD	BB	BB	BB	DD	BB	BB	DD	DD	BB	DD
chr13_20954266_20954281	DD	BB	BB	BB	BB	BB	BB	DD	DD	DD	BB	BB	DD	BB	BB	BB	BB	BB	BB	DD	BB	DD	DD	BB	DD	BB	BB	DD	BB	DD	BB	BB	BB	BB	BB	DD	DD	BB	DD	BB	BB	BB	DD	BB	BB	DD	DD	BB	DD
chr13_20994956_20994979	DD	BB	BB	BB	BB	BB	BB	DD	DD	DD	BB	BB	DD	BB	BB	BB	BB	BB	BB	DD	BB	DD	DD	BB	DD	BB	BB	DD	BB	DD	BB	BB	BB	BB	BB	DD	DD	BB	DD	BB	BB	BB	DD	BB	BB	DD	DD	BB	DD
chr13_21000134_21000145	dd	BB	BB	BB	BB	BB	BB	dn	dn	dd	BB	BB	dd	BB	BB	BB	BB	BB	BB	dn	BB	dd	dd	BB	dn	BB	BB	DD	BB	dn	BB	BB	BB	BB	BB	DD	dn	BB	dd	BB	BB	BB	dn	BB	BB	dn	DD	BB	dd
chr13_21019204_21019243	DD	BB	BB	BB	BB	BB	BB	DD	DD	DD	BB	BB	DD	BB	BB	BB	BB	BB	BB	DD	BB	DD	DD	BB	DD	BB	BB	DD	BB	DD	BB	BB	BB	BB	BB	DD	DD	BB	DD	BB	BB	BB	DD	BB	BB	DD	DD	BB	DD
chr13_21036799_21036810	DD	BB	BB	BB	BB	BB	BB	DD	DD	DD	BB	BB	DD	BB	BB	BB	BB	BB	BB	DD	BB	DD	DD	BB	DD	BB	BB	DD	BB	DD	BB	BB	BB	BB	BB	DD	DD	BB	DD	BB	BB	BB	DD	BB	BB	DD	DD	BB	DD
chr13_21059541_21059552	DD	FF	FF	FF	FF	FF	FF	DD	DD	DD	FF	FF	DD	FF	FF	FF	FF	FF	FF	DD	FF	DD	DD	FF	df	FF	FF	df	FF	DD	FF	FF	FF	FF	FF	df	DD	FF	df	FF	FF	FF	DD	FF	FF	DD	df	FF	df
chr13_21087440_21087461	dn	BB	BB	BB	BB	BB	BB	DD	DD	DD	BB	BB	DD	BB	BB	BB	BB	BB	BB	DD	BB	DD	DD	BB	DD	BB	BB	DD	BB	DD	BB	BB	BB	BB	BB	DD	DD	BB	DD	BB	BB	BB	DD	BB	BB	DD	DD	BB	DD
chr13_21122301_21122315	DD	BB	BB	BB	BB	BB	BB	DD	DD	DD	BB	BB	DD	BB	BB	BB	BB	BB	BB	DD	BB	DD	DD	BB	DD	BB	BB	DD	BB	DD	BB	BB	BB	BB	BB	DD	DD	BB	DD	BB	BB	BB	DD	BB	BB	DD	DD	BB	DD
chr13_21124648_21124680	DD	BB	BB	BB	BB	BB	BB	DD	DD	DD	BB	BB	DD	BB	BB	BB	BB	BB	BB	DD	BB	DD	DD	BB	DD	BB	BB	DD	BB	DD	BB	BB	BB	BB	BB	DD	DD	BB	DD	BB	BB	BB	DD	BB	BB	DD	DD	BB	DD
chr13_21147573_21147608	DD	BB	BB	BB	BB	BB	BB	DD	DD	DD	BB	BB	DD	BB	BB	BB	BB	BB	BB	DD	BB	DD	DD	BB	DD	BB	BB	DD	BB	DD	BB	BB	BB	BB	BB	DD	DD	BB	DD	BB	BB	BB	DD	BB	BB	DD	DD	BB	DD
chr13_21150783_21150815	dn	BB	BB	BB	BB	BB	BB	DD	dn	dn	BB	BB	DD	BB	BB	BB	BB	BB	BB	DD	BB	dn	dn	BB	dn	BB	BB	dn	BB	DD	BB	BB	BB	BB	BB	dn	dn	BB	DD	BB	BB	BB	DD	BB	BB	dn	dn	BB	DD
chr13_21184460_21184487	DD	BB	BB	BB	BB	BB	BB	DD	DD	DD	BB	BB	DD	BB	BB	BB	BB	BB	BB	DD	BB	DD	DD	BB	DD	BB	BB	DD	BB	DD	BB	BB	BB	BB	BB	DD	DD	BB	DD	BB	BB	BB	DD	BB	BB	DD	DD	BB	DD
chr13_21202096_21202127	DD	BB	BB	BB	BB	BB	BB	DD	DD	DD	BB	BB	DD	BB	BB	BB	BB	BB	BB	DD	BB	DD	DD	BB	DD	BB	BB	DD	BB	DD	BB	BB	BB	BB	BB	DD	DD	BB	DD	BB	BB	BB	DD	BB	BB	DD	DD	BB	DD
chr13_21211108_21211147	DD	BB	BB	BB	BB	BB	BB	DD	DD	DD	BB	BB	DD	BB	BB	BB	BB	BB	BB	DD	bd	DD	DD	BB	DD	BB	BB	DD	BB	DD	bd	BB	BB	BB	BB	DD	DD	BB	DD	BB	BB	BB	DD	BB	BB	DD	DD	BB	DD
chr13_21215914_21215941	DD	BB	BB	BB	BB	BB	BB	DD	DD	DD	BB	BB	DD	BB	BB	BB	BB	BB	BB	DD	BB	DD	DD	BB	DD	BB	BB	DD	BB	DD	BB	BB	BB	BB	BB	DD	DD	BB	DD	BB	BB	BB	DD	BB	BB	DD	DD	BB	DD
chr13_21216452_21216483	DD	BB	BB	BB	BB	BB	BB	DD	DD	DD	BB	BB	DD	BB	BB	BB	BB	BB	BB	DD	BB	DD	DD	BB	DD	BB	BB	DD	BB	DD	BB	BB	BB	BB	BB	DD	DD	BB	DD	BB	BB	BB	DD	BB	BB	DD	DD	BB	DD
chr13_21218053_21218073	DD	BB	BB	BB	BB	BB	BB	DD	DD	DD	BB	BB	DD	BB	BB	BB	BB	BB	BB	DD	BB	DD	DD	BB	DD	BB	BB	DD	BB	DD	BB	BB	BB	BB	BB	DD	DD	BB	DD	BB	BB	BB	DD	BB	BB	DD	DD	BB	DD
chr13_21220582_21220625	FF	FF	FF	FF	FF	FF	FF	FF	FF	NA	FF	FF	FF	FF	FF	FF	NA	FF	FF	FF	FF	FF	FF	NA	FF	FF	FF	FF	FF	FF	FF	NN	NA	FF	NA	FF	FF	NA	FF	FF	FF	NA	FF	NA	NA	FF	FF	FF	NA
chr13_21222132_21222147	DD	BB	BB	BB	BB	BB	BB	DD	DD	DD	BB	BB	DD	BB	BB	BB	BB	BB	BB	DD	BB	DD	DD	BB	DD	BB	BB	DD	BB	DD	BB	BB	BB	BB	BB	DD	DD	BB	DD	BB	BB	BB	DD	BB	BB	DD	DD	BB	DD
chr13_21231028_21231075	NA	BB	BB	BB	NA	BB	BB	DD	DD	DD	BB	BB	DD	NA	BB	BB	BB	BB	BB	DD	NA	DD	DD	NA	DD	NA	BB	DD	NA	DD	BB	BB	BB	BB	BB	NA	NA	NA	DD	BB	bn	BB	DD	BB	BB	DD	NA	NA	NA
chr13_21232410_21232425	DD	BB	BB	BB	BB	BB	BB	DD	DD	DD	BB	BB	DD	BB	BB	BB	BB	BB	BB	DD	BB	DD	DD	BB	DD	BB	BB	DD	BB	DD	BB	BB	BB	BB	BB	DD	DD	BB	DD	BB	BB	BB	DD	BB	BB	DD	DD	BB	DD
chr13_21243622_21243657	NN	BB	BB	BB	BB	BB	BB	NA	DD	NA	BB	BB	NA	BB	BB	BB	BB	BB	BB	NA	BB	DD	DD	BB	DD	BB	BB	dn	BB	NA	BB	BB	BB	BB	NA	DD	NA	BB	DD	BB	BB	BB	NA	BB	BB	DD	DD	BB	DD
chr13_21257085_21257112	DD	BB	BB	BB	BB	BB	BB	DD	DD	DD	BB	BB	DD	BB	BB	BB	BB	BB	BB	DD	BB	DD	DD	BB	DD	BB	BB	DD	BB	DD	BB	BB	BB	BB	BB	DD	DD	BB	DD	BB	BB	BB	DD	BB	BB	DD	DD	BB	DD
chr13_21265743_21265766	DD	BB	BB	BB	BB	BB	BB	DD	DD	DD	BB	BB	DD	BB	BB	BB	BB	BB	BB	DD	BB	DD	DD	BB	DD	BB	BB	DD	BB	DD	BB	BB	BB	BB	BB	DD	DD	BB	DD	BB	BB	BB	DD	BB	BB	DD	DD	BB	DD
chr13_21282850_21282874	DD	BB	BB	BB	BB	BB	BB	DD	DD	DD	BB	BB	DD	BB	BB	BB	BB	BB	BB	DD	BB	DD	DD	BB	DD	BB	BB	DD	BB	DD	BB	BB	BB	BB	BB	DD	DD	BB	DD	BB	BB	BB	DD	BB	BB	DD	DD	BB	DD
chr13_21309575_21309606	DD	BB	BB	BB	BB	BB	BB	DD	DD	DD	BB	BB	DD	BB	BB	BB	BB	BB	BB	DD	BB	DD	DD	BB	DD	BB	BB	DD	BB	DD	BB	BB	BB	BB	BB	DD	DD	BB	DD	BB	BB	BB	DD	BB	BB	DD	DD	BB	DD
chr13_21315126_21315188	DD	NA	BB	BB	NA	BB	BB	DD	DD	NA	BB	BB	DD	NA	NA	BB	NA	NA	NA	DD	NA	DD	DD	NN	DD	NA	NN	DD	BB	DD	BB	NA	NA	BB	NA	DD	DD	NA	DD	NA	NA	NA	DD	NA	BB	DD	DD	BB	DD
chr13_21339484_21339499	DD	BB	BB	BB	BB	BB	BB	DD	DD	DD	BB	BB	DD	BB	BB	BB	BB	BB	BB	DD	BB	DD	DD	BB	DD	BB	BB	DD	BB	DD	BB	BB	BB	BB	BB	DD	DD	BB	DD	BB	BB	BB	DD	BB	BB	DD	DD	BB	DD
chr13_21350366_21350381	DD	BB	BB	BB	BB	BB	BB	DD	DD	DD	BB	BB	DD	BB	BB	BB	BB	BB	BB	DD	BB	DD	DD	BB	DD	BB	BB	DD	BB	DD	BB	BB	BB	BB	BB	DD	DD	BB	DD	BB	BB	BB	DD	BB	BB	DD	DD	BB	DD
chr13_21353254_21353273	DD	BB	BB	BB	BB	BB	BB	DD	DD	DD	BB	BB	DD	BB	BB	BB	BB	BB	BB	DD	BB	DD	DD	BB	DD	BB	BB	DD	BB	DD	BB	BB	BB	BB	BB	DD	DD	BB	DD	BB	BB	BB	DD	BB	BB	DD	DD	BB	DD
chr13_21357205_21357236	DD	BB	BB	BB	BB	BB	BB	DD	DD	DD	BB	BB	DD	BB	BB	BB	BB	BB	BB	DD	BB	DD	DD	BB	DD	BB	BB	DD	BB	DD	BB	BB	BB	BB	BB	DD	DD	BB	DD	BB	BB	BB	DD	BB	BB	DD	DD	BB	DD
chr13_21359516_21359529	DD	BB	BB	BB	BB	BB	BB	DD	DD	DD	BB	BB	DD	BB	BB	BB	BB	BB	BB	DD	BB	DD	DD	BB	DD	BB	BB	DD	BB	DD	BB	BB	BB	BB	BB	dn	DD	BB	DD	BB	BB	BB	DD	BB	BB	DD	DD	BB	DD
chr13_21367753_21367776	DD	BB	BB	BB	BB	BB	BB	DD	DD	DD	BB	BB	DD	BB	BB	BB	BB	BB	BB	DD	BB	DD	DD	BB	DD	BB	BB	DD	BB	DD	BB	BB	BB	BB	BB	DD	DD	BB	DD	BB	BB	BB	DD	BB	BB	DD	DD	BB	DD
chr13_21378592_21378639	DD	NA	BB	BB	BB	BB	BB	DD	DD	DD	BB	BB	DD	BB	BB	BB	NA	BB	BB	DD	BB	DD	DD	BB	DD	BB	BB	DD	BB	DD	BB	BB	BB	NA	BB	DD	DD	BB	DD	BB	BB	BB	DD	BB	BB	DD	DD	BB	DD
chr13_21404899_21404926	DD	BB	BB	BB	BB	BB	BB	DD	DD	DD	BB	BB	DD	BB	BB	BB	BB	BB	BB	DD	BB	DD	DD	BB	DD	BB	BB	DD	BB	DD	BB	BB	BB	BB	BB	DD	DD	BB	DD	BB	BB	BB	DD	BB	BB	DD	DD	BB	DD
chr13_21429974_21429993	DD	BB	BB	BB	BB	BB	BB	DD	DD	DD	BB	BB	DD	BB	BB	BB	BB	BB	BB	DD	BB	DD	DD	BB	DD	BB	BB	DD	BB	DD	BB	BB	BB	BB	BB	DD	DD	BB	DD	BB	BB	BB	DD	BB	BB	DD	DD	BB	DD
chr13_21441283_21441300	DD	BB	bn	BB	BB	BB	BB	DD	DD	DD	BB	BB	dn	BB	BB	BB	BB	BB	BB	DD	BB	DD	dn	BB	DD	BB	BB	DD	BB	DD	BB	BB	BB	BB	BB	DD	DD	BB	DD	BB	BB	BB	DD	BB	BB	DD	dn	BB	DD
chr13_21470709_21470750	DD	BB	BB	BB	BB	BB	BB	DD	DD	DD	BB	BB	DD	BB	BB	BB	BB	BB	BB	DD	BB	DD	DD	BB	DD	BB	BB	DD	BB	DD	BB	BB	BB	BB	BB	DD	DD	BB	DD	BB	BB	BB	DD	BB	BB	DD	DD	BB	DD
chr13_21486979_21487014	FF	FF	FF	FF	FF	FF	FF	FF	FF	FF	NN	FF	FF	FF	FF	FF	FF	FF	NA	FF	FF	FF	FF	FF	FF	FF	FF	FF	FF	FF	FF	FF	FF	FF	FF	FF	FF	FF	FF	FF	FF	FF	FF	FF	FF	FF	fn	FF	FF
chr13_21507533_21507582	DD	BB	NA	BB	BB	BB	BB	DD	DD	DD	BB	NA	DD	BB	BB	BB	BB	BB	BB	DD	BB	DD	DD	BB	DD	NA	BB	DD	NA	DD	BB	NA	BB	BB	BB	DD	DD	BB	DD	BB	BB	BB	DD	BB	BB	DD	DD	BB	NA
chr13_21585317_21585352	DD	BB	BB	BB	BB	BB	BB	DD	DD	DD	BB	BB	DD	BB	BB	BB	BB	BB	BB	DD	BB	DD	DD	BB	DD	BB	BB	DD	BB	DD	BB	BB	BB	BB	BB	DD	DD	BB	DD	BB	BB	BB	DD	BB	BB	bd	DD	BB	DD
chr13_21591023_21591077	DD	BB	BB	BB	BB	NN	BB	DD	DD	DD	BB	bn	DD	BB	BB	BB	BB	BB	BB	DD	BB	DD	DD	BB	DD	NA	BB	DD	BB	DD	BB	BB	BB	BB	BB	NA	DD	BB	DD	BB	BB	BB	DD	BB	BB	DD	DD	BB	DD
chr13_21597406_21597429	DD	BB	BB	BB	BB	BB	BB	DD	DD	DD	BB	BB	DD	BB	BB	BB	BB	BB	BB	DD	BB	DD	DD	BB	DD	BB	BB	DD	BB	DD	BB	BB	BB	BB	BB	DD	DD	BB	DD	BB	BB	BB	DD	BB	BB	DD	DD	BB	DD
chr13_21598207_21598218	DD	BB	BB	BB	BB	BB	BB	DD	DD	DD	BB	BB	DD	BB	BB	BB	BB	BB	BB	DD	BB	DD	DD	BB	DD	BB	BB	DD	BB	DD	BB	BB	BB	BB	BB	DD	DD	BB	DD	BB	BB	BB	DD	BB	BB	DD	DD	BB	DD
chr13_21610913_21610930	DD	BB	BB	BB	BB	BB	BB	DD	DD	DD	BB	BB	DD	BB	BB	BB	BB	BB	BB	DD	BB	DD	DD	BB	DD	BB	BB	DD	BB	DD	BB	BB	BB	BB	BB	DD	DD	BB	DD	BB	BB	BB	DD	BB	BB	DD	DD	BB	DD
chr13_21622188_21622223	DD	BB	BB	BB	BB	BB	BB	DD	DD	DD	BB	BB	DD	BB	BB	BB	BB	BB	BB	DD	BB	DD	DD	BB	DD	BB	BB	DD	BB	DD	BB	BB	BB	BB	BB	DD	DD	BB	DD	BB	BB	BB	DD	BB	BB	DD	DD	BB	DD
chr13_21659382_21659416	FF	FF	FF	NA	FF	FF	FF	FF	NA	NA	FF	FF	NA	FF	NA	FF	NA	FF	NA	FF	FF	NN	NA	FF	FF	FF	FF	FF	FF	NA	FF	FF	FF	FF	FF	FF	FF	FF	FF	FF	NA	FF	NA	FF	FF	FF	NN	FF	FF
chr13_21706986_21707033	DD	BB	BB	BB	BB	BB	BB	DD	dn	DD	BB	BB	DD	BB	BB	BB	BB	BB	BB	DD	BB	DD	DD	BB	DD	BB	BB	DD	BB	DD	BB	BB	BB	BB	BB	DD	BB	BB	DD	BB	BB	BB	DD	BB	BB	DD	DD	BB	DD
chr13_21737094_21737123	DD	BB	BB	BB	BB	BB	BB	DD	DD	DD	BB	BB	DD	BB	BB	BB	BB	BB	BB	DD	BB	DD	DD	BB	DD	BB	BB	DD	BB	DD	BB	BB	BB	BB	BB	DD	DD	BB	DD	BB	BB	BB	DD	BB	BB	DD	DD	BB	DD
chr13_21769550_21769589	DD	BB	BB	BB	BB	BB	BB	DD	DD	DD	BB	BB	DD	BB	BB	BB	BB	BB	BB	DD	BB	DD	DD	BB	DD	BB	BB	DD	BB	DD	BB	BB	BB	BB	BB	DD	DD	BB	DD	BB	BB	BB	DD	BB	BB	DD	DD	bn	DD
chr13_21791382_21791401	DD	BB	BB	BB	BB	BB	BB	DD	DD	DD	BB	BB	DD	BB	BB	BB	BB	BB	BB	DD	BB	DD	DD	BB	DD	BB	BB	DD	BB	DD	BB	BB	BB	BB	BB	DD	DD	BB	DD	BB	BB	BB	DD	BB	BB	DD	DD	BB	DD
chr13_21906572_21906597	DD	BB	NA	NA	BB	BB	BB	DD	DD	NA	NA	NA	NA	BB	BB	BB	BB	BB	NA	DD	BB	DD	NA	NA	NA	NA	BB	DD	BB	DD	BB	NN	bn	NA	BB	DD	DD	BB	DD	NA	NA	BB	DD	BB	BB	DD	NA	BB	NA
chr13_21925824_21925847	DD	BB	BB	BB	BB	BB	BB	DD	DD	DD	BB	BB	DD	BB	BB	BB	BB	BB	BB	DD	BB	DD	DD	BB	DD	BB	BB	DD	BB	DD	BB	BB	BB	BB	BB	DD	DD	BB	DD	BB	BB	BB	DD	BB	BB	DD	DD	BB	DD
chr13_21932351_21932382	DD	BB	BB	BB	BB	BB	BB	DD	DD	DD	BB	BB	DD	BB	BB	BB	BB	BB	BB	DD	BB	DD	DD	BB	DD	BB	BB	DD	BB	DD	BB	BB	BB	BB	BB	DD	DD	BB	DD	BB	BB	BB	DD	BB	BB	DD	DD	BB	DD
chr13_21977443_21977482	DD	BB	BB	BB	BB	BB	BB	DD	DD	DD	BB	BB	DD	BB	BB	BB	BB	BB	BB	DD	BB	DD	DD	BB	DD	BB	BB	DD	BB	DD	BB	BB	BB	BB	bn	DD	DD	BB	DD	BB	BB	BB	DD	BB	BB	DD	DD	BB	DD
chr13_21988865_21988904	DD	BB	BB	NA	BB	BB	BB	NN	DD	NA	NN	BB	NA	bn	BB	NA	NA	BB	BB	DD	NA	NA	DD	BB	NA	NA	BB	DD	BB	NA	BB	BB	BB	BB	BB	NN	NN	NA	DD	BB	BB	bn	NA	BB	BB	DD	DD	BB	DD
chr13_22030326_22030357	DD	NN	NN	NN	dn	NN	NA	DD	DD	DD	NN	NN	DD	NN	NN	NN	NN	NN	NN	NA	NN	DD	DD	NN	DD	NA	NN	DD	NN	NA	NN	NN	NN	NN	NN	NA	DD	NN	NA	NN	NA	NN	DD	NN	NA	DD	DD	NN	NA
chr13_22031771_22031800	DD	BB	BB	BB	BB	BB	BB	DD	DD	DD	BB	BB	DD	BB	BB	BB	BB	BB	BB	DD	BB	DD	DD	BB	DD	BB	BB	DD	BB	DD	BB	BB	BB	BB	BB	DD	DD	BB	DD	BB	BB	BB	DD	BB	BB	DD	DD	BB	DD
chr13_22053728_22053787	DD	BB	BB	BB	BB	BB	BB	DD	DD	DD	BB	BB	DD	BB	BB	BB	BB	BB	BB	DD	BB	DD	DD	BB	DD	BB	BB	DD	BB	DD	BB	BB	BB	BB	BB	DD	DD	BB	DD	BB	BB	BB	DD	BB	BB	DD	DD	BB	DD
chr13_22168462_22168491	DD	BB	BB	BB	BB	BB	BB	DD	DD	DD	BB	BB	DD	BB	BB	BB	BB	BB	BB	DD	BB	DD	DD	BB	DD	BB	BB	DD	bn	DD	bn	bn	BB	BB	BB	DD	DD	bn	DD	BB	bd	BB	DD	BB	BB	DD	DD	BB	DD
chr13_22189929_22189940	DD	BB	BB	BB	BB	BB	BB	DD	DD	DD	BB	BB	DD	BB	BB	BB	BB	BB	BB	DD	BB	DD	DD	BB	DD	BB	BB	DD	BB	DD	BB	BB	BB	BB	BB	DD	DD	BB	DD	BB	BB	BB	DD	BB	BB	DD	DD	BB	DD
chr13_22214315_22214338	DD	BB	BB	BB	BB	BB	BB	DD	DD	DD	BB	bn	DD	BB	BB	bn	BB	BB	BB	DD	BB	DD	DD	BB	DD	BB	BB	DD	BB	DD	BB	BB	BB	BB	BB	DD	DD	BB	DD	BB	BB	BB	DD	BB	bn	DD	DD	BB	DD
chr13_22221920_22221939	DD	BB	BB	BB	BB	BB	BB	DD	DD	DD	BB	BB	DD	BB	BB	BB	BB	BB	BB	DD	BB	DD	DD	BB	DD	BB	BB	DD	BB	DD	BB	BB	BB	BB	BB	DD	DD	BB	DD	BB	BB	BB	DD	BB	BB	DD	DD	BB	DD
chr13_22283921_22283955	DD	BB	BB	BB	BB	BB	BB	DD	DD	DD	BB	BB	DD	BB	BB	BB	BB	BB	BB	DD	BB	DD	DD	BB	DD	BB	BB	DD	BB	DD	BB	BB	BB	BB	BB	DD	DD	BB	DD	BB	BB	BB	DD	BB	BB	DD	DD	BB	DD
chr13_22285009_22285056	DD	BB	BB	BB	BB	BB	BB	DD	DD	DD	BB	BB	DD	BB	BB	BB	BB	BB	BB	DD	BB	DD	DD	BB	DD	BB	BB	DD	BB	DD	BB	BB	BB	BB	BB	DD	DD	BB	DD	BB	BB	BB	DD	BB	BB	DD	DD	BB	DD
chr13_22290468_22290479	DD	BB	BB	BB	BB	BB	BB	DD	DD	DD	BB	BB	DD	BB	BB	BB	BB	BB	BB	DD	BB	DD	DD	BB	DD	BB	BB	DD	BB	DD	BB	BB	BB	BB	BB	DD	DD	BB	DD	BB	BB	BB	DD	BB	BB	DD	DD	BB	DD
chr13_22321719_22321750	FF	FF	NA	NA	FF	FF	FF	FF	FF	FF	FF	FF	FF	FF	FF	FF	fn	FF	FF	FF	FF	FF	FF	NA	NA	FF	FF	fn	FF	NA	FF	FF	FF	NA	FF	FF	FF	NA	FF	FF	fn	FF	NA	NA	FF	NA	NA	NA	NA
chr13_22344706_22344735	NN	NA	NA	NA	BB	NA	NA	NA	NN	NA	BB	BB	NN	BB	BB	BB	BB	NA	BB	NN	NA	bn	NA	BB	NN	NA	BB	DD	NA	DD	BB	NA	NA	NA	BB	DD	DD	NA	DD	BB	NA	NA	DD	BB	BB	DD	DD	bn	DD
chr13_22479831_22479890	NA	NA	BB	NN	BB	NA	NN	DD	DD	DD	BB	BB	DD	BB	BB	BB	BB	BB	BB	DD	BB	DD	DD	BB	dn	DD	bn	DD	BB	DD	NA	BB	BB	BB	BB	DD	DD	BB	DD	BB	BB	BB	NA	BB	BB	DD	dn	BB	DD
chr13_22497876_22497911	DD	BB	BB	BB	BB	BB	BB	DD	DD	DD	BB	BB	DD	BB	BB	BB	BB	BB	BB	DD	BB	DD	DD	BB	DD	DD	BB	DD	BB	DD	BB	BB	BB	BB	BB	DD	DD	BB	DD	BB	BB	BB	DD	BB	BB	DD	DD	BB	DD
chr13_22880422_22880445	DD	BB	BB	BB	BB	BB	BB	DD	DD	DD	BB	BB	DD	BB	BB	BB	BB	BB	BB	DD	BB	DD	DD	BB	DD	DD	BB	DD	BB	DD	BB	BB	BB	BB	BB	DD	DD	BB	DD	BB	BB	BB	DD	BB	BB	DD	DD	bn	DD
chr13_23014371_23014402	DD	BB	BB	BB	BB	BB	BB	DD	DD	DD	BB	BB	DD	BB	BB	BB	BB	BB	BB	DD	BB	DD	DD	BB	DD	DD	BB	DD	BB	DD	BB	BB	BB	BB	BB	DD	DD	BB	DD	BB	BB	BB	DD	BB	BB	DD	DD	BB	DD
chr13_23014785_23014808	DD	BB	BB	BB	BB	BB	BB	DD	DD	DD	BB	BB	DD	BB	BB	BB	BB	BB	BB	DD	BB	DD	DD	BB	DD	DD	BB	DD	BB	DD	BB	BB	BB	BB	BB	DD	DD	BB	DD	BB	BB	BB	DD	BB	BB	DD	DD	BB	DD
chr13_23277532_23277571	DD	BB	BB	BB	BB	BB	BB	DD	DD	DD	BB	BB	DD	BB	BB	BB	BB	BB	BB	DD	BB	DD	DD	BB	DD	DD	BB	DD	BB	DD	BB	BB	BB	BB	BB	DD	DD	BB	DD	BB	BB	BB	DD	BB	BB	DD	DD	BB	DD
chr13_23289976_23290007	DD	BB	BB	BB	BB	BB	BB	DD	DD	DD	BB	BB	DD	BB	BB	BB	BB	NA	BB	DD	BB	DD	DD	BB	DD	NA	BB	DD	BB	DD	BB	BB	BB	BB	BB	DD	DD	BB	DD	BB	BB	BB	DD	BB	BB	DD	DD	BB	DD
chr13_23302267_23302302	DD	BB	BB	BB	NA	BB	BB	DD	NA	DD	BB	BB	NA	NA	BB	BB	NN	NA	NA	DD	BB	DD	NA	BB	DD	NA	bn	DD	BB	DD	NA	BB	BB	BB	BB	DD	NA	BB	DD	BB	NA	BB	DD	BB	BB	NA	NA	BB	DD
chr13_23314368_23314407	DD	BB	BB	BB	BB	BB	BB	DD	DD	DD	BB	BB	DD	BB	BB	BB	BB	BB	BB	DD	BB	DD	DD	BB	DD	DD	BB	DD	BB	DD	BB	BB	BB	BB	BB	DD	DD	BB	DD	BB	BB	BB	DD	BB	BB	DD	DD	BB	DD
chr13_23336370_23336401	df	FF	FF	FF	FF	FF	FF	df	df	df	FF	FF	df	FF	FF	FF	FF	FF	FF	df	FF	df	df	FF	df	df	FF	df	FF	df	FF	FF	FF	FF	FF	df	df	FF	dn	FF	FF	FF	df	FF	FF	df	df	FF	df
chr13_23423075_23423098	DD	BB	BB	BB	BB	BB	BB	DD	DD	DD	BB	BB	DD	BB	BB	BB	BB	BB	BB	DD	BB	DD	DD	BB	DD	DD	BB	DD	BB	DD	BB	BB	BB	BB	BB	DD	DD	BB	DD	BB	BB	BB	DD	BB	BB	DD	DD	BB	DD
chr13_23548290_23548328	NA	BB	NA	BB	BB	BB	BB	DD	NN	DD	BB	BB	DD	NA	BB	BB	BB	BB	BB	NA	NA	DD	NN	BB	bd	NA	BB	DD	BB	DD	BB	BB	BB	BB	NA	NA	DD	BB	DD	BB	NN	BB	NA	BB	BB	DD	DD	BB	NA
chr13_23549406_23549450	DD	BB	BB	BB	BB	BB	BB	DD	DD	DD	BB	BB	DD	BB	BB	BB	BB	BB	BB	DD	BB	DD	DD	BB	DD	DD	BB	DD	BB	DD	BB	BB	BB	BB	BB	DD	DD	BB	DD	BB	BB	BB	DD	BB	BB	DD	DD	BB	DD
chr13_23616034_23616085	DD	UU	NA	NA	UU	UU	UU	DD	DD	DD	uu	UU	DD	uu	UU	UU	NA	UU	UU	DD	UU	du	DD	UU	DD	DD	UU	DD	NA	DD	UU	UU	UU	UU	UU	DD	DD	NA	DD	UU	UU	NA	DD	UU	UU	DD	DD	NA	DD
chr13_23616880_23616919	FF	fn	FF	FF	FF	FF	FF	FF	FF	FF	FF	FF	FF	NA	NA	FF	FF	FF	FF	FF	fn	FF	FF	NA	FF	NA	FF	FF	FF	FF	FF	FF	FF	NA	NA	FF	FF	NA	FF	FF	FF	FF	NA	FF	FF	FF	FF	FF	NA
chr13_23617982_23618037	DD	bn	BB	BB	BB	BB	BB	DD	DD	DD	BB	BB	DD	BB	BB	BB	BB	BB	BB	DD	BB	DD	DD	bn	DD	DD	BB	DD	BB	DD	bn	bn	BB	BB	BB	DD	DD	BB	DD	BB	BB	BB	DD	BB	BB	DD	DD	BB	DD
chr13_23653460_23653514	DD	BB	BB	BB	BB	bd	BB	DD	DD	DD	BB	BB	DD	BB	BB	BB	BB	BB	BB	DD	BB	DD	DD	BB	DD	DD	BB	DD	BB	DD	BB	BB	BB	BB	BB	DD	DD	BB	DD	BB	BB	BB	DD	BB	BB	DD	DD	BB	DD
chr13_23655319_23655358	DD	BB	NN	BB	BB	BB	BB	NA	DD	DD	BB	BB	NA	NA	BB	BB	BB	BB	BB	DD	BB	dn	DD	BB	NA	DD	BB	DD	BB	NA	BB	BB	BB	BB	BB	NA	DD	BB	DD	BB	NA	BB	DD	BB	BB	NA	DD	BB	DD
chr13_23666421_23666476	FF	FF	FF	NA	FF	NA	NN	NN	FF	FF	FF	NA	FF	NN	NN	NA	NN	FF	NN	FF	NA	NN	NA	FF	NN	NA	FF	fn	fn	NA	NN	FF	FF	FF	FF	FF	FF	NA	FF	FF	NA	FF	FF	FF	fn	NN	FF	FF	FF
chr13_23679927_23679940	DD	BB	BB	BB	BB	BB	BB	DD	DD	DD	BB	BB	DD	BB	BB	BB	BB	BB	BB	DD	BB	DD	DD	BB	DD	DD	BB	DD	BB	DD	BB	BB	BB	BB	BB	DD	DD	BB	DD	BB	BB	BB	DD	BB	BB	DD	DD	BB	DD
chr13_23697024_23697050	DD	BB	BB	BB	BB	BB	BB	DD	DD	DD	BB	BB	DD	BB	BB	BB	BB	BB	BB	DD	BB	DD	DD	BB	DD	DD	BB	DD	BB	DD	BB	BB	BB	BB	BB	DD	DD	BB	DD	BB	BB	BB	DD	BB	BB	DD	DD	BB	DD
chr13_23718902_23718917	DD	BB	BB	BB	BB	BB	BB	DD	DD	DD	BB	BB	DD	BB	BB	BB	BB	BB	BB	DD	BB	DD	DD	BB	DD	DD	BB	DD	BB	DD	BB	BB	BB	BB	BB	DD	DD	BB	DD	BB	BB	BB	DD	BB	BB	DD	DD	BB	DD
chr13_23724644_23724661	DD	BB	BB	BB	BB	BB	BB	DD	DD	DD	BB	BB	DD	BB	BB	BB	BB	BB	BB	DD	BB	DD	DD	BB	DD	DD	BB	DD	BB	DD	BB	BB	BB	BB	BB	DD	DD	BB	DD	BB	BB	BB	DD	BB	BB	DD	DD	BB	DD
chr13_23758926_23758949	DD	BB	BB	BB	BB	BB	BB	DD	DD	DD	BB	BB	DD	BB	BB	BB	BB	BB	BB	DD	BB	DD	DD	BB	DD	DD	BB	DD	BB	DD	BB	BB	BB	BB	BB	DD	DD	BB	DD	BB	BB	BB	DD	BB	BB	DD	DD	BB	DD
chr13_23780128_23780151	DD	BB	BB	BB	BB	BB	BB	DD	DD	DD	BB	BB	DD	BB	BB	BB	BB	BB	BB	DD	BB	DD	DD	BB	DD	DD	BB	DD	BB	DD	BB	BB	BB	BB	BB	DD	DD	BB	DD	BB	BB	BB	DD	BB	BB	DD	DD	BB	DD
chr13_23783856_23783900	DD	BB	BB	BB	BB	BB	BB	DD	DD	DD	BB	BB	DD	BB	BB	BB	BB	BB	BB	DD	BB	DD	DD	BB	DD	DD	BB	DD	BB	DD	BB	BB	bn	BB	BB	DD	DD	BB	DD	BB	BB	BB	DD	BB	BB	DD	DD	BB	DD
chr13_23830068_23830091	dd	BB	BB	BB	BB	BB	BB	dd	dd	dd	BB	BB	dd	BB	BB	BB	BB	BB	BB	dd	BB	dd	dd	BB	dd	dd	BB	dd	BB	dd	BB	BB	BB	BB	BB	dd	dd	BB	dd	BB	BB	BB	dd	BB	BB	dd	dd	BB	dd
chr13_23833119_23833154	DD	BB	BB	BB	BB	BB	BB	DD	DD	DD	BB	BB	DD	BB	BB	BB	BB	bn	BB	DD	BB	DD	DD	BB	DD	NA	BB	DD	BB	DD	BB	BB	BB	BB	BB	DD	DD	BB	DD	BB	BB	BB	DD	BB	BB	DD	DD	BB	NA
chr13_23880151_23880178	FF	FF	NA	FF	FF	FF	FF	FF	FF	FF	FF	FF	FF	FF	FF	FF	FF	FF	FF	FF	FF	FF	FF	FF	FF	FF	FF	FF	FF	FF	FF	FF	FF	FF	NA	FF	FF	FF	FF	FF	FF	FF	FF	FF	NN	FF	FF	NN	FF
chr13_24050770_24050789	FF	FF	FF	FF	FF	FF	FF	FF	NA	NA	FF	FF	FF	FF	FF	NA	FF	FF	FF	FF	FF	fn	FF	FF	FF	NA	FF	FF	NA	FF	FF	FF	NA	FF	FF	FF	FF	FF	NA	FF	FF	FF	NN	FF	NA	NA	FF	FF	FF
chr13_24590703_24590738	FF	FF	FF	FF	FF	FF	FF	FF	FF	FF	FF	FF	FF	FF	FF	FF	FF	FF	FF	FF	NA	FF	FF	FF	FF	FF	FF	FF	FF	FF	FF	FF	FF	FF	FF	FF	FF	FF	FF	FF	FF	FF	FF	FF	FF	FF	FF	FF	NA
chr13_24601118_24601161	FF	FF	FF	FF	FF	FF	FF	FF	FF	FF	FF	FF	FF	FF	FF	NA	FF	NA	FF	FF	FF	FF	FF	FF	FF	FF	FF	FF	FF	FF	FF	FF	FF	FF	FF	FF	FF	FF	FF	FF	FF	FF	FF	FF	FF	FF	FF	FF	FF
chr13_24646110_24646141	FF	FF	FF	FF	FF	FF	FF	FF	FF	FF	FF	FF	FF	FF	FF	FF	FF	FF	NN	FF	FF	FF	FF	FF	FF	NA	FF	FF	FF	FF	NA	FF	FF	FF	FF	FF	FF	NA	FF	NA	NA	FF	NA	FF	NA	FF	NA	FF	NA
chr13_24656290_24656314	DD	DD	DD	DD	DD	DD	DD	DD	DD	DD	DD	DD	DD	DD	DD	DD	DD	DD	DD	DD	DD	DD	DD	DD	DD	DD	DD	DD	DD	DD	DD	DD	DD	DD	DD	dn	DD	DD	DD	DD	BB	DD	DD	DD	DD	DD	DD	DD	DD
chr13_24685180_24685219	DD	DD	BB	BB	BB	BB	BB	DD	DD	DD	NA	BB	DD	NA	BB	BB	NA	BB	NA	DD	BB	DD	DD	NA	DD	DD	NA	DD	NA	DD	NA	BB	NA	BB	NA	BB	BB	BB	DD	NA	BB	NA	DD	DD	NA	DD	DD	BB	DD
chr13_25036880_25036919	FF	FF	FF	FF	NA	FF	FF	FF	FF	FF	FF	FF	FF	FF	FF	FF	FF	FF	FF	FF	FF	FF	FF	FF	FF	NA	FF	FF	FF	NA	FF	FF	FF	FF	FF	FF	FF	FF	FF	FF	FF	FF	FF	FF	FF	FF	FF	FF	FF
chr13_25097885_25097928	DD	DD	NA	DD	NA	DD	DD	DD	DD	DD	DD	DD	DD	du	NA	NA	NA	DD	DD	DD	DD	DD	DD	DD	UU	DD	NA	DD	DD	DD	DD	DD	NA	DD	DD	DD	DD	DD	DD	NA	NA	DD	DD	DD	DD	DD	DD	du	DD
chr13_25098097_25098140	FF	FF	NN	NA	FF	FF	FF	FF	FF	FF	FF	NA	NA	NN	FF	FF	FF	FF	FF	FF	FF	FF	FF	FF	FF	NA	FF	FF	FF	FF	FF	FF	FF	FF	FF	FF	FF	FF	FF	FF	NA	FF	FF	FF	FF	FF	FF	FF	FF
chr13_25118589_25118632	FF	FF	FF	FF	FF	FF	FF	FF	FF	FF	NA	FF	NA	FF	FF	FF	NA	FF	FF	FF	FF	FF	FF	FF	FF	FF	FF	FF	FF	NA	FF	FF	FF	FF	NA	FF	FF	FF	FF	FF	FF	FF	NA	NA	FF	FF	FF	NA	FF
chr13_25211383_25211414	FF	FF	FF	FF	FF	FF	FF	NN	FF	FF	NA	FF	FF	FF	FF	FF	NA	FF	FF	FF	FF	fn	FF	FF	FF	FF	FF	NA	FF	NA	FF	FF	FF	FF	FF	FF	FF	FF	FF	FF	FF	FF	FF	FF	FF	FF	FF	FF	FF
chr13_25287079_25287113	FF	FF	FF	FF	NA	FF	FF	FF	FF	FF	FF	FF	FF	FF	FF	FF	FF	FF	FF	FF	FF	FF	FF	NA	FF	NA	NA	FF	FF	NA	FF	NA	FF	FF	FF	NA	FF	FF	FF	FF	NA	FF	FF	FF	FF	FF	FF	FF	FF
chr13_25287294_25287333	FF	FF	FF	FF	FF	FF	FF	NA	FF	FF	FF	FF	FF	FF	NA	FF	FF	FF	FF	FF	FF	FF	FF	FF	NN	fn	FF	FF	FF	NN	FF	FF	FF	FF	FF	FF	FF	NA	FF	FF	NA	FF	FF	FF	FF	NN	FF	FF	FF
chr13_25289862_25289901	FF	NA	NA	fn	FF	FF	FF	FF	FF	FF	FF	FF	FF	FF	FF	FF	FF	NA	FF	FF	FF	FF	FF	FF	FF	FF	FF	FF	FF	FF	FF	FF	FF	FF	FF	FF	FF	FF	NA	FF	FF	FF	FF	FF	FF	FF	FF	FF	FF
chr13_25304302_25304349	NN	DD	BB	BB	BB	BB	BB	DD	DD	DD	BB	BB	DD	BB	BB	BB	NA	BB	BB	DD	BB	DD	dn	BB	DD	DD	NA	NA	BB	DD	BB	BB	BB	BB	BB	BB	NA	BB	DD	BB	BB	BB	DD	NA	BB	DD	NA	BB	NA
chr13_25339751_25339802	FF	NA	FF	FF	FF	FF	FF	NA	FF	FF	FF	FF	FF	FF	FF	FF	FF	FF	FF	FF	NA	FF	FF	NA	FF	NA	FF	FF	FF	NA	FF	FF	FF	FF	FF	FF	FF	FF	FF	FF	NA	FF	FF	FF	FF	NA	FF	NA	FF
chr13_25485692_25485739	NA	fn	FF	FF	fn	fn	FF	NA	NA	fn	NA	FF	FF	FF	FF	NA	NA	FF	FF	NA	fn	FF	FF	FF	fn	NA	FF	NA	FF	fn	FF	FF	fn	NA	FF	fn	FF	fn	fn	FF	fn	FF	fn	FF	FF	NA	FF	FF	fn
chr13_25602823_25602848	FF	FF	FF	NA	FF	FF	FF	FF	FF	FF	FF	FF	FF	FF	FF	FF	NA	FF	FF	NA	FF	FF	FF	fn	NA	FF	FF	NA	NA	FF	FF	FF	FF	FF	NA	FF	FF	NA	FF	FF	FF	FF	FF	FF	FF	NA	FF	NA	FF
chr13_25607646_25607693	FF	FF	FF	FF	NA	FF	FF	FF	FF	NA	FF	FF	FF	FF	FF	FF	FF	FF	FF	FF	FF	NA	NA	FF	FF	NA	FF	FF	FF	FF	FF	FF	FF	FF	FF	FF	FF	FF	FF	FF	FF	FF	FF	NA	FF	FF	FF	FF	FF
chr13_25670566_25670609	NN	FF	FF	FF	FF	NA	FF	FF	FF	FF	NA	NN	fn	FF	FF	FF	FF	FF	FF	FF	FF	FF	FF	FF	FF	NA	FF	FF	FF	NA	FF	FF	FF	FF	NA	FF	FF	FF	FF	FF	FF	NA	FF	FF	FF	FF	FF	FF	FF
chr13_25756024_25756071	FF	FF	FF	FF	NA	FF	FF	FF	FF	FF	FF	FF	FF	FF	FF	NN	FF	FF	FF	FF	FF	FF	FF	NN	FF	NA	FF	FF	NA	NA	NA	FF	FF	FF	FF	FF	FF	FF	NA	FF	FF	FF	FF	FF	FF	NA	NA	NA	NA
chr13_25792859_25792918	DD	DD	UU	UU	UU	NA	UU	DD	DD	DD	DD	NA	DD	UU	UU	UU	DD	UU	UU	DD	UU	DD	DD	UU	DD	du	UU	DD	UU	DD	UU	UU	NA	UU	du	NA	UU	NA	DD	UU	UU	UU	DD	UU	UU	DD	DD	NA	DD
chr13_25807457_25807476	FF	FF	FF	FF	FF	NN	FF	FF	FF	FF	FF	FF	FF	FF	FF	FF	FF	FF	FF	FF	FF	FF	FF	FF	FF	NA	FF	FF	FF	FF	FF	FF	FF	FF	FF	FF	FF	FF	FF	FF	FF	FF	FF	FF	FF	FF	FF	FF	FF
chr13_25865992_25866023	FF	FF	FF	FF	NA	FF	FF	NN	FF	FF	FF	FF	FF	FF	FF	FF	FF	FF	FF	FF	FF	FF	FF	FF	FF	FF	FF	FF	FF	FF	FF	FF	FF	FF	FF	FF	FF	NA	FF	FF	FF	FF	FF	FF	FF	NA	FF	FF	FF
chr13_25878950_25878984	NA	FF	FF	FF	FF	FF	FF	FF	FF	FF	FF	FF	NN	FF	FF	FF	FF	FF	FF	NA	FF	FF	FF	FF	FF	NA	FF	FF	FF	FF	FF	FF	FF	FF	FF	FF	FF	FF	FF	FF	FF	FF	FF	FF	FF	FF	FF	FF	FF
chr13_25878981_25879028	bd	DD	BB	BB	BB	BB	BB	DD	DD	DD	BB	BB	DD	BB	BB	BB	BB	BB	BB	DD	BB	DD	DD	BB	dn	DD	BB	DD	BB	DD	BB	BB	BB	BB	bn	BB	BB	BB	DD	BB	DD	BB	DD	bd	BB	NA	DD	BB	DD
chr13_25939876_25939935	NA	fn	FF	FF	FF	FF	fn	FF	FF	FF	FF	FF	FF	FF	NN	FF	NN	NA	NN	NA	FF	FF	NA	FF	FF	NA	FF	FF	FF	FF	FF	FF	FF	FF	FF	FF	FF	NN	FF	FF	NA	FF	FF	FF	FF	FF	FF	FF	NA
chr13_26118525_26118576	DD	DD	bn	BB	NN	BB	BB	DD	DD	DD	BB	BB	DD	DD	BB	BB	BB	NA	bn	DD	NA	DD	DD	NA	DD	DD	BB	DD	BB	NA	BB	BB	NA	BB	BB	BB	BB	BB	NA	BB	NA	BB	DD	BB	BB	NA	DD	bd	DD
chr13_26150225_26150250	FF	fn	FF	FF	FF	FF	NN	FF	FF	FF	FF	FF	FF	FF	FF	FF	FF	FF	NA	nn	NA	FF	FF	FF	FF	NA	NA	FF	FF	FF	FF	NA	FF	FF	fn	FF	NA	FF	FF	NA	FF	FF	NA	FF	FF	NA	FF	FF	FF
chr13_26249077_26249116	FF	FF	FF	FF	FF	FF	FF	FF	FF	FF	FF	FF	FF	FF	FF	FF	FF	FF	FF	FF	FF	FF	FF	FF	FF	FF	FF	FF	FF	FF	FF	FF	FF	FF	FF	FF	FF	FF	FF	FF	FF	FF	FF	FF	FF	FF	FF	FF	FF
chr13_26344921_26344956	DD	DD	BB	BB	BB	BB	BB	DD	DD	DD	BB	BB	DD	BB	BB	BB	BB	BB	BB	DD	DD	DD	DD	BB	DD	DD	BB	DD	BB	DD	BB	BB	BB	BB	BB	BB	BB	BB	DD	BB	BB	BB	DD	BB	BB	BB	DD	BB	DD
chr13_26470741_26470800	NA	nn	NA	NN	FF	FF	FF	FF	FF	FF	NA	FF	FF	FF	FF	NA	FF	fn	FF	FF	FF	FF	FF	FF	FF	NA	FF	FF	FF	FF	FF	NA	FF	FF	FF	FF	NA	FF	FF	FF	FF	fn	FF	FF	NN	NA	FF	FF	FF
chr13_26902545_26902592	NA	FF	NA	FF	FF	FF	FF	NA	FF	NA	FF	FF	NN	FF	FF	NA	FF	NA	FF	FF	FF	FF	FF	FF	FF	NA	FF	FF	FF	FF	FF	FF	FF	FF	fn	FF	NA	fn	FF	FF	FF	FF	FF	FF	FF	FF	FF	FF	FF
chr13_26999100_26999138	FF	NA	FF	FF	NA	NA	FF	FF	FF	FF	FF	NN	FF	FF	FF	FF	NA	NA	NA	NA	NA	FF	FF	NA	FF	NA	FF	FF	FF	NA	NA	FF	FF	FF	FF	FF	FF	FF	FF	NA	FF	FF	FF	FF	NA	FF	NA	NA	NN
chr13_27078102_27078149	FF	NA	FF	FF	FF	NA	FF	FF	NA	FF	FF	FF	FF	FF	NA	FF	FF	FF	FF	FF	FF	FF	FF	FF	FF	NA	NA	NA	FF	NA	FF	FF	NA	FF	FF	FF	FF	FF	FF	NA	FF	FF	FF	FF	FF	NA	FF	NA	FF
chr13_27418223_27418270	FF	FF	FF	FF	FF	FF	FF	FF	FF	NA	FF	FF	NA	FF	FF	FF	fn	NA	FF	FF	FF	FF	FF	FF	FF	NA	FF	FF	FF	FF	FF	FF	FF	FF	FF	FF	FF	FF	FF	FF	NA	FF	FF	NA	FF	FF	NN	FF	FF
chr13_27493785_27493820	FF	NN	FF	FF	FF	FF	FF	FF	FF	FF	FF	FF	FF	FF	FF	FF	FF	FF	FF	FF	FF	FF	FF	FF	FF	FF	FF	FF	FF	FF	FF	FF	FF	FF	FF	FF	FF	FF	FF	FF	FF	FF	FF	FF	FF	FF	FF	FF	FF
chr13_27570066_27570121	DD	DD	NA	NN	NN	NA	bn	DD	DD	NN	NN	NN	DD	BB	NN	NN	dn	NA	NN	DD	NA	DD	DD	DD	NN	DD	BB	DD	BB	DD	BB	NA	BB	BB	BB	BB	BB	NA	DD	NN	BB	BB	DD	BB	NA	bn	DD	BB	DD
chr13_27611760_27611799	DD	DD	BB	BB	BB	BB	BB	DD	DD	DD	BB	BB	DD	BB	BB	BB	BB	BB	BB	DD	DD	DD	DD	BB	DD	DD	BB	DD	BB	DD	BB	BB	BB	BB	BB	BB	BB	BB	DD	BB	BB	BB	DD	BB	BB	bd	DD	BB	DD
chr13_27646691_27646726	FF	NA	FF	FF	FF	FF	FF	FF	FF	NN	FF	FF	FF	FF	FF	FF	FF	FF	FF	FF	FF	FF	FF	FF	FF	FF	FF	FF	FF	FF	FF	FF	FF	FF	FF	FF	FF	FF	FF	FF	FF	FF	FF	FF	FF	FF	FF	FF	FF
chr13_27657077_27657115	FF	FF	FF	FF	FF	FF	FF	FF	FF	fn	FF	FF	FF	fn	FF	FF	FF	FF	FF	FF	FF	FF	FF	FF	FF	FF	FF	FF	FF	FF	FF	FF	FF	FF	FF	NN	FF	FF	FF	FF	FF	FF	FF	FF	FF	FF	FF	FF	FF
chr13_27823978_27824037	FF	FF	NA	NN	NA	FF	FF	FF	FF	FF	FF	FF	FF	FF	FF	NN	FF	FF	NA	FF	NA	NA	FF	FF	FF	NA	FF	FF	FF	NA	FF	FF	FF	FF	NA	FF	FF	FF	NA	FF	NA	FF	NA	FF	FF	NA	FF	NA	FF
chr13_27838187_27838237	DD	DD	BB	BB	BB	BB	BB	DD	DD	DD	BB	BB	DD	BB	BB	BB	BB	BB	BB	DD	DD	DD	DD	BB	DD	DD	bn	DD	BB	DD	BB	BB	BB	BB	BB	BB	BB	BB	DD	BB	BB	BB	DD	BB	BB	BB	DD	BB	DD
chr13_28033188_28033227	FF	FF	FF	FF	FF	FF	FF	FF	FF	FF	FF	FF	FF	FF	FF	FF	FF	FF	NA	FF	FF	FF	FF	FF	FF	NN	FF	FF	FF	FF	FF	FF	FF	FF	FF	FF	FF	FF	FF	FF	FF	NA	FF	FF	FF	FF	FF	NA	FF
chr13_28139123_28139178	FF	FF	FF	NA	NA	NN	FF	FF	FF	NN	FF	NA	FF	FF	FF	FF	FF	FF	NA	NA	NA	FF	FF	FF	FF	FF	fn	FF	FF	FF	FF	FF	FF	FF	FF	FF	FF	NA	FF	FF	NA	FF	fn	NN	FF	NA	FF	NA	fn
chr13_28212931_28212948	FF	FF	FF	FF	FF	FF	fn	FF	NA	FF	FF	FF	NA	FF	FF	FF	FF	FF	FF	NA	FF	fn	FF	FF	NA	NA	FF	FF	FF	NA	FF	FF	NN	NN	FF	FF	FF	NA	NA	FF	NA	NN	FF	FF	FF	NA	FF	FF	NA
chr13_28299774_28299825	UU	UU	DD	DD	DD	DD	UU	UU	UU	UU	NA	DD	UU	DD	DD	DD	DD	UU	du	UU	UU	UU	DD	UU	UU	NA	NA	UU	DD	UU	UU	DD	DD	NA	DD	DD	DD	du	UU	NA	NA	DD	UU	DD	DD	NA	UU	DD	DD
chr13_28379364_28379407	NA	NA	FF	NA	FF	FF	FF	NA	FF	FF	FF	NA	fn	FF	FF	FF	NA	NA	NA	NA	FF	FF	NA	NA	FF	NA	FF	FF	FF	FF	FF	FF	FF	FF	FF	FF	FF	FF	FF	FF	FF	FF	NA	FF	NA	NA	NA	FF	FF
chr13_28485871_28485922	DD	DD	BB	BB	BB	BB	BB	DD	DD	DD	BB	BB	DD	BB	BB	BB	BB	BB	BB	DD	DD	DD	DD	BB	DD	NA	BB	DD	BB	BB	BB	BB	BB	BB	BB	BB	BB	BB	DD	DD	BB	BB	DD	BB	BB	BB	DD	BB	DD
chr13_28498804_28498859	FF	NN	NA	FF	NA	FF	FF	FF	FF	FF	NA	FF	FF	FF	NN	FF	FF	NA	FF	FF	FF	FF	FF	FF	FF	NA	NA	FF	FF	FF	FF	NA	fn	FF	FF	FF	FF	fn	FF	FF	NA	FF	fn	NA	FF	NA	FF	FF	FF
chr13_28650303_28650350	DD	NN	BB	BB	BB	BB	BB	DD	DD	DD	bn	BB	DD	BB	BB	BB	BB	BB	BB	DD	DD	DD	DD	BB	DD	BB	BB	DD	BB	DD	BB	BB	BB	BB	BB	BB	BB	BB	DD	BB	BB	NA	DD	BB	BB	BB	NA	BB	NN
chr13_28695483_28695514	NA	FF	NA	NA	NA	FF	FF	FF	FF	FF	FF	NA	FF	NA	FF	FF	NA	FF	FF	FF	FF	FF	FF	FF	FF	NA	FF	FF	fn	NA	FF	NA	NA	FF	FF	FF	FF	FF	FF	NN	FF	FF	FF	FF	FF	FF	FF	FF	NA
chr13_28720247_28720268	FF	FF	NN	FF	FF	FF	FF	FF	FF	FF	FF	NA	NA	FF	FF	NA	FF	FF	FF	FF	FF	FF	FF	FF	FF	NA	FF	FF	FF	FF	fn	FF	NA	FF	FF	FF	NA	FF	FF	FF	FF	NA	FF	FF	FF	fn	FF	FF	FF
chr13_28723646_28723681	DD	DD	BB	BB	BB	BB	BB	DD	DD	DD	BB	BB	DD	BB	BB	BB	BB	BB	BB	DD	DD	DD	DD	BB	DD	DD	BB	DD	BB	DD	BB	BB	BB	BB	BB	BB	BB	BB	DD	BB	BB	BB	DD	BB	BB	BB	DD	BB	DD
chr13_28846266_28846309	FF	FF	FF	FF	FF	NA	FF	NA	FF	FF	FF	FF	NA	FF	FF	FF	NA	FF	NN	NN	FF	FF	FF	FF	NN	NA	FF	FF	FF	FF	NA	FF	FF	FF	FF	FF	NA	FF	FF	NA	NA	FF	FF	FF	FF	FF	FF	FF	FF
chr13_28871903_28871946	NA	NA	BB	BB	BB	BB	BB	BB	BB	BB	BB	BB	BB	BB	BB	BB	BB	BB	BB	bu	UU	BB	BB	BB	BB	BB	BB	BB	BB	BB	BB	BB	BB	BB	BB	BB	BB	BB	BB	BB	BB	BB	BB	BB	BB	BB	BB	BB	BB
chr13_28876098_28876141	NA	FF	FF	FF	FF	FF	FF	NA	FF	FF	FF	FF	FF	FF	FF	FF	FF	FF	FF	NN	FF	FF	FF	FF	FF	FF	NA	FF	FF	FF	FF	FF	FF	FF	NA	NA	FF	FF	FF	FF	FF	FF	FF	FF	FF	NA	FF	FF	FF
chr13_28994563_28994606	NA	FF	FF	FF	FF	FF	FF	FF	FF	FF	FF	FF	FF	FF	FF	NA	NA	FF	FF	FF	NN	FF	FF	FF	FF	FF	FF	FF	FF	FF	FF	NA	FF	FF	FF	fn	FF	FF	FF	FF	FF	FF	FF	FF	FF	FF	FF	FF	FF
chr13_29001364_29001418	NA	FF	FF	FF	FF	FF	FF	FF	FF	FF	FF	FF	FF	FF	fn	FF	FF	FF	FF	FF	FF	FF	FF	FF	FF	FF	FF	FF	FF	FF	NA	FF	FF	FF	NA	FF	FF	FF	FF	FF	FF	FF	FF	FF	FF	NA	FF	FF	FF
chr13_29016249_29016264	FF	FF	NA	NA	FF	NN	FF	FF	NA	FF	FF	FF	NA	FF	FF	FF	FF	FF	FF	FF	FF	FF	FF	FF	FF	NA	FF	FF	FF	FF	FF	FF	FF	FF	FF	FF	NA	FF	FF	FF	FF	FF	FF	FF	FF	NA	FF	FF	NA
chr13_29027881_29027940	NA	DD	NN	NN	BB	BB	BB	DD	NN	NN	NA	BB	BB	NN	BB	BB	BB	BB	BB	NA	DD	DD	NA	BB	DD	NA	BB	DD	BB	DD	BB	BB	BB	NN	bn	BB	BB	BB	DD	BB	BB	BB	DD	BB	NA	BB	DD	BB	DD
chr13_29029939_29029978	FF	FF	FF	FF	FF	FF	FF	FF	FF	FF	FF	FF	NA	FF	FF	FF	NA	FF	FF	FF	FF	FF	FF	FF	FF	FF	FF	FF	FF	FF	FF	FF	NA	FF	FF	FF	FF	FF	FF	FF	FF	FF	FF	FF	FF	FF	FF	FF	FF
chr13_29076959_29077008	DD	DD	BB	BB	BB	BB	BB	DD	DD	DD	BB	BB	DD	BB	BB	BB	BB	BB	BB	DD	DD	DD	NA	BB	DD	DD	NA	DD	BB	DD	BB	BB	BB	BB	BB	BB	BB	BB	DD	BB	BB	BB	DD	BB	BB	BB	DD	BB	DD
chr13_29261148_29261191	DD	DD	DD	NA	DD	DD	DD	DD	DD	DD	bd	DD	DD	DD	DD	NA	DD	NA	bn	DD	NA	DD	NA	NA	DD	NA	DD	DD	DD	DD	DD	NA	DD	DD	NA	DD	DD	bd	DD	DD	NN	NA	DD	DD	DD	NA	DD	DD	NA
chr13_29275424_29275459	FF	FF	FF	FF	FF	FF	FF	FF	FF	FF	FF	FF	FF	FF	FF	FF	FF	FF	FF	FF	FF	FF	FF	NN	FF	FF	FF	NA	FF	NA	FF	FF	FF	FF	FF	FF	FF	FF	FF	FF	FF	FF	FF	FF	FF	FF	FF	FF	FF
chr13_29279261_29279292	NA	FF	FF	FF	NA	FF	FF	FF	FF	FF	FF	FF	FF	fn	FF	FF	FF	FF	FF	FF	FF	FF	FF	FF	FF	NA	FF	FF	FF	FF	FF	FF	FF	NA	fn	FF	FF	FF	FF	FF	FF	FF	FF	NA	FF	NA	FF	FF	NA
chr13_29330204_29330231	FF	FF	FF	FF	FF	NA	NA	FF	FF	FF	FF	NA	NA	FF	FF	FF	FF	FF	NA	NN	FF	FF	FF	FF	FF	NA	FF	FF	FF	FF	FF	FF	FF	FF	NA	FF	FF	NA	FF	NA	FF	fn	FF	FF	FF	FF	FF	FF	NA
chr13_29377956_29378003	NA	FF	FF	FF	FF	FF	FF	FF	FF	FF	FF	FF	FF	FF	FF	FF	FF	FF	NA	NN	FF	FF	FF	NA	FF	NA	FF	FF	FF	FF	FF	FF	FF	FF	FF	FF	FF	FF	FF	FF	FF	FF	FF	FF	FF	FF	FF	FF	FF
chr13_29447957_29447984	FF	FF	FF	FF	FF	FF	FF	FF	FF	FF	FF	FF	FF	FF	FF	FF	FF	FF	FF	FF	FF	FF	FF	FF	FF	FF	FF	FF	FF	FF	FF	FF	FF	FF	FF	FF	FF	FF	FF	FF	FF	FF	FF	FF	FF	FF	FF	FF	NA
chr13_29864344_29864367	NA	FF	FF	FF	FF	FF	FF	FF	FF	NA	FF	FF	NA	FF	NA	FF	FF	FF	FF	FF	FF	NA	FF	FF	FF	NA	FF	fn	FF	FF	FF	FF	FF	FF	NA	NA	NA	FF	FF	NA	NA	NA	FF	FF	FF	NA	FF	FF	FF
chr13_29959371_29959418	FF	FF	FF	FF	FF	FF	FF	FF	FF	NA	FF	FF	FF	FF	FF	FF	FF	FF	FF	FF	FF	NA	FF	FF	FF	FF	FF	FF	FF	FF	FF	FF	FF	FF	NA	FF	FF	NA	FF	FF	FF	FF	NN	FF	FF	NA	FF	FF	FF
chr13_30044530_30044569	FF	FF	FF	fn	FF	NA	FF	FF	FF	FF	FF	FF	FF	FF	FF	NN	NN	FF	FF	FF	NA	FF	FF	FF	FF	NA	FF	FF	FF	FF	FF	FF	FF	FF	FF	FF	FF	FF	FF	FF	FF	FF	FF	FF	FF	FF	FF	FF	FF
chr13_30049534_30049581	FF	FF	NA	NA	FF	FF	FF	FF	fn	NN	NA	NA	NN	FF	NA	FF	NA	FF	FF	FF	NA	FF	FF	FF	FF	NA	FF	FF	FF	FF	FF	FF	NA	FF	NA	FF	FF	NA	FF	FF	FF	FF	FF	FF	FF	NA	FF	FF	FF
chr13_30072265_30072312	FF	FF	FF	FF	FF	FF	FF	FF	FF	FF	NN	FF	FF	FF	FF	FF	FF	NN	FF	FF	FF	FF	FF	NA	NA	NA	FF	FF	FF	FF	FF	FF	FF	FF	FF	NA	FF	FF	FF	FF	NA	FF	FF	FF	FF	FF	FF	FF	NA
chr13_30128115_30128150	FF	FF	FF	FF	FF	FF	FF	FF	FF	FF	FF	NN	FF	FF	FF	FF	FF	FF	FF	FF	NA	FF	FF	FF	FF	FF	FF	FF	FF	FF	FF	FF	FF	FF	FF	FF	FF	FF	FF	FF	FF	FF	FF	FF	FF	NA	FF	FF	FF
chr13_30212384_30212431	NN	FF	FF	NN	NA	NN	NN	NN	FF	FF	NN	NA	FF	NN	NN	NN	NN	NA	NN	NN	FF	FF	FF	NN	FF	NA	FF	FF	FF	FF	FF	FF	FF	FF	FF	FF	FF	NN	NN	FF	FF	FF	NA	FF	FF	NA	FF	FF	NA
chr13_30295838_30295889	FF	NN	NA	FF	fn	FF	FF	FF	FF	FF	FF	FF	FF	FF	FF	FF	FF	FF	fn	FF	NN	FF	FF	FF	FF	NA	NA	FF	FF	NN	fn	NA	FF	FF	FF	NN	FF	NA	FF	FF	NA	NA	FF	NA	FF	NA	FF	FF	FF
chr13_30299743_30299802	FF	FF	FF	FF	NA	FF	FF	FF	FF	FF	FF	FF	FF	NA	FF	FF	FF	FF	FF	FF	FF	FF	FF	FF	FF	FF	FF	FF	FF	FF	FF	FF	FF	FF	FF	NA	FF	FF	FF	FF	FF	FF	FF	FF	FF	FF	FF	FF	FF
chr13_30348952_30349003	FF	NA	FF	NA	FF	NA	FF	FF	NA	FF	NA	FF	FF	FF	NA	FF	FF	FF	FF	FF	FF	NA	FF	NA	FF	FF	FF	FF	FF	FF	NA	FF	NN	NA	FF	fn	FF	FF	FF	FF	FF	FF	FF	FF	FF	NA	NA	FF	NA
chr13_30354704_30354743	FF	FF	FF	NA	NA	FF	FF	FF	FF	FF	FF	NN	NA	FF	FF	FF	FF	FF	FF	FF	FF	NA	FF	FF	FF	FF	NA	FF	FF	FF	FF	NA	FF	FF	FF	FF	FF	NA	FF	FF	FF	FF	FF	FF	FF	FF	FF	FF	FF
chr13_30573668_30573707	BB	DD	DD	BB	BB	BB	BB	DD	DD	DD	BB	BB	DD	BB	BB	BB	bn	NA	BB	DD	DD	NA	BB	BB	DD	NA	BB	DD	BB	NA	BB	BB	BB	DD	BB	BB	BB	BB	DD	BB	BB	BB	BB	BB	BB	NA	DD	BB	NA
chr13_30591521_30591550	BB	DD	DD	BB	BB	BB	BB	DD	DD	DD	BB	BB	DD	BB	bn	BB	bn	BB	BB	DD	DD	NA	BB	BB	DD	DD	BB	DD	BB	DD	BB	BB	BB	DD	BB	BB	BB	BB	DD	BB	BB	BB	BB	BB	BB	NA	DD	BB	DD
chr13_30686595_30686608	FF	FF	NA	NA	FF	FF	NA	FF	FF	FF	FF	FF	FF	FF	FF	FF	FF	NA	FF	NA	FF	FF	FF	FF	FF	NA	FF	FF	NA	NA	NA	FF	FF	FF	FF	NA	FF	FF	NA	FF	NA	FF	FF	FF	FF	FF	FF	FF	NA
chr13_30709865_30709924	NA	DD	DD	du	UU	UU	NA	DD	DD	DD	UU	UU	DD	UU	NA	UU	UU	UU	NA	DD	DD	NA	UU	UU	DD	DD	UU	DD	UU	DD	NA	DD	UU	DD	NA	uu	UU	UU	DD	UU	NA	UU	UU	uu	NA	DD	DD	NA	DD
chr13_30730788_30730839	NN	NA	DD	NA	NA	NN	NA	DD	DD	DD	NA	NN	DD	BB	NA	BB	BB	BB	BB	NA	DD	NA	BB	bn	DD	NA	BB	NA	BB	DD	NA	BB	BB	NA	NA	NA	NA	NA	NA	NA	BB	NA	BB	bn	BB	DD	NA	NA	DD
chr13_30832584_30832607	BB	DD	DD	BB	BB	BB	BB	DD	DD	DD	BB	BB	DD	BB	BB	BB	BB	BB	BB	DD	DD	BB	BB	BB	DD	DD	BB	DD	BB	DD	BB	BB	BB	DD	BB	BB	BB	BB	DD	BB	BB	BB	BB	BB	BB	DD	DD	BB	DD
chr13_30851705_30851726	BB	DD	DD	BB	BB	BB	BB	DD	DD	DD	BB	BB	DD	BB	BB	BB	BB	BB	BB	DD	DD	BB	BB	BB	DD	DD	BB	DD	BB	DD	BB	BB	BB	DD	BB	BB	BB	BB	DD	BB	BB	BB	BB	BB	BB	DD	DD	BB	DD
chr13_30908958_30908981	BB	DD	DD	BB	BB	BB	BB	DD	DD	DD	BB	BB	DD	BB	BB	BB	BB	BB	BB	DD	DD	BB	BB	BB	DD	DD	BB	DD	BB	DD	BB	BB	BB	DD	BB	BB	BB	BB	DD	BB	BB	BB	BB	BB	BB	DD	DD	BB	DD
chr13_30969884_30969913	BB	DD	DD	BB	BB	BB	BB	DD	DD	DD	BB	BB	DD	BB	BB	BB	BB	BB	BB	DD	DD	BB	BB	BB	DD	DD	BB	DD	BB	DD	BB	BB	BB	DD	BB	BB	BB	BB	DD	BB	BB	BB	bd	BB	BB	DD	DD	BB	DD
chr13_31016900_31016927	BB	DD	DD	BB	BB	BB	BB	DD	DD	DD	BB	BB	DD	BB	BB	BB	BB	BB	BB	DD	DD	bd	BB	BB	DD	DD	BB	DD	BB	DD	BB	BB	BB	DD	BB	BB	BB	BB	DD	BB	BB	BB	BB	BB	BB	DD	DD	BB	DD
chr13_31020065_31020091	BB	DD	DD	BB	BB	BB	BB	DD	DD	DD	BB	BB	DD	BB	BB	BB	BB	BB	BB	DD	DD	BB	BB	BB	DD	DD	BB	DD	BB	DD	BB	BB	BB	DD	BB	BB	BB	BB	DD	BB	BB	BB	BB	BB	BB	DD	DD	BB	DD
chr13_31046139_31046188	BB	DD	DD	BB	BB	BB	BB	DD	DD	DD	BB	BB	DD	BB	BB	BB	BB	BB	BB	DD	DD	bd	BB	BB	DD	DD	BB	DD	BB	DD	BB	BB	BB	DD	BB	BB	BB	BB	DD	BB	BB	BB	BB	BB	BB	DD	DD	BB	DD
chr13_31068987_31069028	FF	df	df	FF	FF	FF	FF	df	df	df	FF	FF	df	FF	FF	FF	FF	FF	FF	df	df	fn	FF	FF	df	df	FF	df	fn	df	FF	FF	FF	DD	FF	FF	FF	FF	df	FF	FF	FF	FF	FF	FF	df	FF	FF	df
chr13_31069029_31069061	FF	df	df	FF	FF	FF	FF	df	df	df	FF	FF	df	FF	FF	FF	FF	FF	FF	df	df	FF	FF	FF	df	df	FF	df	FF	df	FF	FF	FF	df	FF	FF	FF	FF	df	FF	FF	FF	FF	FF	FF	df	df	FF	df
chr13_31076188_31076199	BB	DD	DD	BB	BB	BB	BB	DD	DD	DD	BB	BB	DD	BB	BB	BB	BB	BB	BB	DD	DD	BB	BB	BB	DD	DD	BB	DD	BB	DD	BB	BB	BB	DD	BB	BB	BB	BB	DD	BB	BB	BB	BB	BB	BB	DD	DD	BB	DD
chr13_31084756_31084795	UU	DD	DD	UU	NA	UU	NA	DD	DD	DD	UU	UU	DD	NA	NA	UU	NA	UU	NA	DD	DD	UU	UU	NA	DD	DD	NA	DD	UU	DD	UU	NA	UU	DD	UU	NA	UU	NA	DD	UU	uu	UU	UU	UU	NA	DD	DD	UU	DD
chr13_31085674_31085697	BB	DD	DD	BB	BB	BB	BB	DD	DD	DD	BB	bn	DD	BB	BB	BB	BB	BB	BB	DD	DD	BB	BB	BB	DD	bd	BB	DD	BB	DD	BB	BB	BB	DD	BB	BB	BB	BB	DD	BB	BB	BB	BB	BB	BB	DD	DD	BB	DD
chr13_31098428_31098452	BB	DD	DD	BB	BB	BB	BB	DD	DD	DD	BB	BB	DD	BB	BB	BB	BB	BB	BB	DD	DD	BB	BB	BB	DD	DD	BB	DD	BB	DD	BB	BB	BB	DD	BB	BB	BB	BB	DD	BB	BB	BB	BB	BB	BB	DD	DD	BB	DD
chr13_31100132_31100181	BB	DD	DD	BB	BB	BB	BB	NA	DD	DD	BB	BB	DD	BB	BB	BB	BB	BB	BB	DD	DD	BB	BB	BB	DD	DD	BB	DD	BB	DD	BB	BB	BB	DD	BB	BB	BB	BB	DD	BB	BB	NN	BB	BB	BB	NA	DD	BB	DD
chr13_31110361_31110388	BB	DD	DD	BB	BB	BB	BB	DD	DD	DD	BB	BB	DD	BB	BB	BB	BB	BB	BB	DD	DD	BB	BB	BB	DD	DD	BB	DD	BB	DD	BB	BB	BB	DD	BB	BB	BB	BB	DD	BB	BB	BB	BB	BB	BB	DD	DD	BB	DD
chr13_31134639_31134650	BB	DD	DD	BB	BB	BB	BB	DD	DD	DD	BB	BB	DD	BB	BB	BB	BB	BB	BB	DD	DD	BB	BB	BB	DD	DD	BB	DD	BB	DD	BB	BB	BB	DD	BB	BB	BB	BB	DD	BB	BB	BB	BB	BB	BB	DD	DD	BB	DD
chr13_31134724_31134743	BB	DD	DD	BB	BB	BB	BB	DD	DD	DD	BB	BB	DD	BB	BB	BB	BB	BB	BB	DD	DD	BB	BB	BB	DD	DD	BB	DD	BB	DD	BB	BB	BB	DD	BB	BB	BB	BB	DD	BB	BB	BB	BB	BB	BB	DD	DD	BB	DD
chr13_31155258_31155317	NN	DD	DD	BB	NA	NN	NN	DD	DD	DD	NN	BB	DD	bn	NN	NN	NN	NA	NN	DD	NA	NN	NN	NN	NA	DD	NN	DD	NN	NA	NN	NN	BB	DD	NA	BB	BB	BB	DD	BB	NA	BB	BB	BB	BB	DD	NA	NA	DD
chr13_31166908_31166925	BB	DD	DD	BB	BB	BB	BB	DD	dn	DD	BB	BB	DD	BB	BB	BB	BB	BB	BB	DD	DD	BB	BB	BB	DD	DD	BB	DD	BB	DD	BB	BB	BB	DD	BB	BB	BB	BB	DD	BB	BB	BB	BB	BB	BB	DD	DD	BB	DD
chr13_31169323_31169350	BB	DD	DD	BB	BB	BB	BB	DD	DD	DD	BB	BB	DD	BB	BB	BB	BB	BB	BB	DD	DD	BB	BB	BB	DD	DD	BB	DD	BB	DD	BB	BB	BB	DD	BB	BB	BB	BB	DD	BB	BB	BB	BB	BB	BB	DD	DD	BB	DD
chr13_31203207_31203230	BB	DD	DD	BB	BB	BB	BB	DD	DD	DD	BB	BB	DD	BB	BB	BB	BB	BB	BB	DD	DD	BB	BB	BB	DD	DD	BB	DD	BB	DD	BB	BB	BB	DD	BB	BB	BB	BB	DD	BB	BB	BB	BB	BB	BB	DD	DD	BB	DD
chr13_31211517_31211532	BB	DD	DD	BB	BB	BB	BB	DD	DD	DD	BB	BB	DD	BB	BB	BB	BB	BB	BB	DD	DD	BB	BB	BB	DD	DD	BB	DD	BB	DD	BB	BB	BB	DD	BB	BB	BB	BB	DD	BB	BB	BB	BB	BB	BB	DD	DD	BB	DD
chr13_31220012_31220043	BB	DD	DD	BB	BB	BB	BB	DD	DD	DD	BB	BB	DD	BB	BB	BB	BB	BB	BB	DD	DD	BB	BB	BB	DD	DD	BB	DD	BB	DD	BB	BB	BB	DD	BB	BB	BB	BB	DD	BB	BB	BB	BB	BB	BB	DD	DD	BB	DD
chr13_31222392_31222407	BB	NN	NN	BB	BB	BB	BB	DD	NA	nn	BB	BB	DD	BB	BB	BB	BB	BB	BB	NA	NA	BB	BB	BB	DD	NA	BB	NA	BB	NA	BB	BB	BB	DD	BB	BB	BB	BB	DD	BB	BB	BB	BB	BB	BB	NA	DD	BB	NA
chr13_31264857_31264877	BB	DD	DD	BB	BB	BB	BB	DD	DD	DD	BB	BB	DD	BB	BB	BB	BB	BB	BB	DD	DD	BB	BB	BB	DD	DD	BB	DD	BB	DD	BB	BB	BB	DD	BB	BB	BB	BB	DD	BB	BB	BB	BB	BB	BB	DD	DD	BB	DD
chr13_31269327_31269338	BB	DD	DD	BB	BB	BB	BB	DD	DD	DD	BB	BB	DD	BB	BB	BB	BB	BB	BB	DD	DD	BB	BB	BB	DD	DD	BB	DD	BB	DD	BB	BB	BB	DD	BB	BB	BB	BB	DD	BB	BB	BB	BB	BB	BB	DD	DD	BB	DD
chr13_31300737_31300756	BB	DD	DD	BB	BB	BB	BB	DD	DD	DD	BB	BB	DD	BB	BB	BB	BB	BB	BB	DD	DD	BB	BB	BB	DD	DD	BB	DD	BB	DD	BB	BB	BB	DD	BB	BB	BB	BB	DD	BB	BB	BB	BB	BB	BB	DD	DD	BB	DD
chr13_31306760_31306777	BB	DD	DD	BB	BB	BB	BB	DD	DD	DD	BB	BB	DD	BB	BB	BB	BB	BB	BB	DD	DD	BB	BB	BB	DD	DD	BB	DD	BB	DD	BB	BB	BB	DD	BB	BB	BB	BB	DD	BB	BB	BB	BB	BB	BB	DD	DD	BB	DD
chr13_31343446_31343465	BB	DD	DD	BB	BB	BB	BB	DD	DD	DD	BB	BB	DD	bn	BB	BB	BB	BB	BB	DD	DD	bn	BB	BB	DD	DD	BB	DD	BB	DD	BB	BB	BB	DD	BB	BB	bn	BB	DD	BB	BB	BB	BB	BB	BB	DD	DD	BB	DD
chr13_31442278_31442299	BB	DD	DD	BB	BB	BB	BB	DD	DD	DD	BB	BB	DD	BB	BB	BB	BB	BB	BB	DD	DD	BB	BB	BB	DD	DD	BB	DD	BB	DD	BB	BB	BB	DD	BB	BB	BB	BB	DD	BB	BB	BB	BB	BB	BB	DD	DD	BB	DD
chr13_31456384_31456399	BB	DD	DD	BB	BB	BB	BB	DD	DD	DD	BB	BB	DD	BB	BB	BB	BB	BB	BB	DD	DD	BB	BB	BB	DD	DD	BB	DD	BB	DD	BB	BB	BB	DD	BB	BB	BB	BB	DD	BB	BB	BB	BB	BB	BB	DD	DD	BB	DD
chr13_31476177_31476212	BB	DD	DD	BB	BB	BB	BB	DD	DD	DD	BB	BB	DD	BB	BB	BB	BB	BB	BB	DD	DD	BB	BB	BB	DD	DD	BB	DD	BB	DD	BB	BB	BB	DD	BB	BB	BB	BB	DD	BB	BB	BB	BB	BB	BB	DD	DD	BB	DD
chr13_31482027_31482038	BB	DD	DD	BB	BB	BB	BB	DD	DD	DD	BB	BB	DD	BB	BB	BB	BB	BB	BB	DD	DD	BB	BB	BB	DD	DD	BB	DD	BB	DD	BB	BB	BB	DD	BB	BB	BB	BB	DD	BB	BB	BB	BB	bd	BB	bd	DD	BB	DD
chr13_31482038_31482051	BB	DD	DD	BB	BB	BB	BB	DD	DD	DD	BB	BB	DD	BB	BB	BB	BB	BB	BB	DD	DD	BB	BB	BB	DD	DD	BB	DD	BB	DD	BB	BB	BB	DD	BB	BB	BB	BB	DD	BB	BB	BB	BB	bd	BB	DD	DD	BB	DD
chr13_31552647_31552686	BB	DD	DD	BB	BB	BB	BB	DD	DD	NA	BB	NA	NA	BB	BB	BB	NA	BB	BB	DD	NA	BB	BB	NN	DD	DD	BB	DD	BB	DD	BB	BB	BB	DD	BB	BB	BB	BB	DD	BB	BB	BB	BB	BB	BB	DD	DD	BB	NA
chr13_31584728_31584787	BB	DD	DD	NA	NA	NA	bn	DD	DD	DD	BB	NA	DD	BB	BB	NA	BB	bn	BB	DD	DD	BB	BB	BB	DD	DD	BB	DD	BB	DD	BB	NA	BB	DD	BB	BB	BB	NA	DD	BB	NA	NN	NA	BB	BB	DD	DD	BB	DD
chr13_31610583_31610612	BB	DD	DD	BB	BB	BB	BB	DD	DD	DD	BB	BB	DD	BB	BB	BB	BB	BB	BB	DD	DD	BB	BB	BB	DD	DD	BB	DD	BB	DD	bn	BB	BB	DD	BB	BB	bd	bn	DD	BB	BB	BB	BB	BB	BB	DD	DD	BB	DD
chr13_31612360_31612424	NA	NA	DD	BB	BB	BB	BB	DD	DD	DD	BB	BB	DD	BB	BB	BB	BB	BB	BB	DD	DD	BB	BB	NN	DD	NA	BB	DD	BB	NA	BB	BB	BB	DD	BB	NA	BB	NA	DD	NA	BB	BB	BB	BB	BB	DD	NA	NA	DD
chr13_31731337_31731388	FF	NN	NN	FF	FF	FF	FF	nn	NN	NN	FF	NN	NA	FF	FF	FF	FF	FF	FF	NA	NN	FF	FF	FF	fn	NN	FF	NA	FF	NA	FF	FF	FF	NN	NA	FF	FF	FF	NN	FF	NA	FF	FF	NN	FF	FF	NA	FF	NN
chr13_31897214_31897253	BB	DD	DD	BB	BB	BB	BB	DD	DD	DD	BB	BB	DD	BB	BB	BB	BB	BB	BB	DD	DD	BB	BB	BB	DD	DD	BB	DD	BB	DD	BB	BB	BB	DD	BB	BB	BB	BB	DD	BB	BB	BB	BB	BB	BB	DD	DD	BB	DD
chr13_31944423_31944450	BB	DD	DD	BB	BB	BB	BB	DD	DD	DD	BB	BB	DD	BB	BB	BB	BB	BB	BB	DD	DD	BB	BB	BB	DD	DD	BB	DD	BB	DD	bn	BB	BB	DD	BB	BB	BB	BB	dn	BB	bn	BB	BB	BB	BB	DD	DD	BB	DD
chr13_31967989_31968004	BB	DD	NN	BB	BB	BB	BB	DD	DD	DD	BB	BB	DD	BB	BB	BB	BB	BB	BB	DD	DD	BB	BB	BB	DD	DD	BB	DD	BB	DD	BB	BB	BB	DD	BB	BB	BB	BB	DD	BB	BB	BB	BB	BB	BB	DD	DD	BB	DD
chr13_31974081_31974095	BB	DD	DD	BB	BB	BB	BB	DD	DD	DD	BB	BB	DD	BB	BB	BB	BB	BB	BB	DD	DD	BB	BB	BB	DD	DD	BB	DD	BB	DD	BB	BB	BB	DD	BB	BB	BB	BB	DD	BB	BB	BB	BB	BB	BB	DD	DD	BB	DD
chr13_31995235_31995254	BB	DD	DD	BB	BB	BB	BB	DD	DD	DD	BB	BB	DD	BB	BB	BB	BB	BB	BB	DD	DD	BB	BB	BB	DD	DD	BB	DD	BB	DD	BB	BB	BB	DD	BB	BB	BB	BB	DD	BB	BB	BB	BB	BB	BB	DD	DD	BB	DD
chr13_32022181_32022200	FF	df	df	FF	FF	FF	FF	df	df	df	FF	FF	df	FF	FF	FF	FF	FF	FF	df	df	FF	FF	FF	df	df	FF	df	FF	df	FF	FF	FF	DD	FF	FF	FF	FF	df	FF	FF	FF	FF	FF	FF	df	df	FF	df
chr13_32050696_32050711	FF	df	DD	FF	FF	FF	FF	df	df	df	FF	FF	df	FF	FF	FF	FF	FF	FF	df	df	FF	FF	FF	df	DD	FF	DD	FF	DD	FF	FF	FF	df	FF	FF	FF	FF	df	FF	FF	FF	FF	FF	FF	df	DD	FF	df
chr13_32057649_32057672	BB	DD	DD	BB	BB	BB	BB	DD	DD	DD	BB	BB	DD	BB	BB	BB	BB	BB	BB	DD	DD	BB	BB	BB	DD	DD	BB	DD	BB	DD	BB	BB	BB	DD	BB	BB	BB	BB	DD	BB	BB	BB	BB	BB	BB	DD	DD	BB	DD
chr13_32096716_32096745	BB	DD	DD	BB	BB	BB	BB	DD	DD	NA	NA	BB	dn	BB	BB	BB	BB	BB	NN	DD	DD	BB	BB	BB	DD	DD	BB	DD	BB	DD	BB	BB	BB	DD	BB	BB	BB	BB	dn	BB	BB	BB	BB	NA	BB	NA	NA	BB	DD
chr13_32106948_32106975	BB	DD	DD	BB	BB	BB	BB	DD	DD	DD	BB	BB	DD	BB	BB	BB	BB	BB	BB	DD	DD	BB	BB	BB	DD	DD	BB	DD	BB	DD	BB	BB	BB	DD	BB	bn	BB	BB	DD	BB	BB	BB	BB	BB	BB	DD	DD	BB	DD
chr13_32144049_32144063	BB	DD	DD	BB	BB	BB	BB	DD	DD	DD	BB	BB	DD	BB	BB	BB	BB	BB	BB	DD	DD	BB	BB	BB	DD	DD	BB	DD	BB	DD	BB	BB	BB	DD	BB	BB	BB	BB	DD	BB	BB	BB	BB	BB	BB	DD	DD	BB	DD
chr13_32154889_32154904	BB	DD	DD	BB	BB	BB	BB	DD	DD	DD	BB	BB	DD	BB	BB	BB	BB	BB	BB	DD	DD	BB	BB	BB	DD	DD	BB	DD	BB	DD	BB	BB	BB	DD	BB	BB	BB	BB	DD	BB	BB	BB	BB	BB	BB	DD	DD	BB	DD
chr13_32158659_32158674	BB	DD	DD	BB	BB	BB	BB	DD	DD	DD	BB	BB	DD	BB	BB	BB	BB	BB	BB	DD	DD	BB	BB	BB	DD	DD	BB	DD	BB	DD	BB	BB	BB	DD	BB	BB	BB	BB	DD	BB	BB	BB	BB	BB	BB	DD	DD	BB	DD
chr13_32187513_32187532	BB	DD	DD	BB	BB	BB	BB	DD	DD	DD	BB	BB	DD	BB	BB	BB	BB	BB	BB	DD	DD	BB	BB	BB	DD	DD	BB	DD	BB	DD	BB	BB	BB	DD	BB	BB	BB	BB	DD	BB	BB	BB	BB	BB	BB	DD	DD	BB	DD
chr13_32191356_32191380	BB	DD	DD	BB	BB	BB	BB	DD	DD	DD	BB	BB	DD	BB	BB	BB	BB	BB	BB	dn	DD	BB	BB	BB	DD	DD	BB	DD	BB	DD	BB	BB	BB	DD	BB	BB	BB	BB	DD	BB	BB	BB	BB	BB	BB	DD	DD	BB	DD
chr13_32191962_32191979	BB	DD	DD	BB	BB	BB	BB	DD	DD	DD	BB	BB	DD	BB	BB	BB	BB	BB	BB	DD	DD	BB	BB	BB	DD	DD	BB	DD	BB	DD	BB	BB	BB	DD	BB	BB	BB	BB	DD	BB	BB	BB	BB	BB	BB	DD	DD	BB	DD
chr13_32200683_32200718	BB	DD	DD	BB	BB	BB	BB	DD	DD	DD	BB	BB	DD	BB	BB	BB	BB	BB	BB	DD	DD	BB	BB	BB	DD	DD	BB	DD	BB	DD	BB	BB	BB	DD	BB	BB	BB	BB	DD	BB	BB	BB	BB	BB	BB	DD	DD	BB	DD
chr13_32216040_32216064	BB	DD	DD	BB	BB	BB	BB	DD	DD	DD	BB	BB	DD	BB	BB	BB	BB	BB	BB	DD	DD	BB	BB	BB	DD	DD	BB	DD	BB	DD	BB	BB	BB	DD	BB	BB	BB	BB	DD	BB	BB	BB	BB	BB	BB	DD	DD	BB	DD
chr13_32225949_32225960	NN	FF	FF	FF	FF	FF	FF	FF	FF	NA	FF	FF	FF	NA	FF	FF	FF	FF	FF	FF	FF	FF	FF	FF	FF	FF	FF	FF	FF	NA	FF	FF	FF	FF	NA	NA	FF	FF	FF	NA	NA	FF	FF	FF	NA	FF	FF	NA	FF
chr13_32239266_32239289	BB	DD	DD	BB	BB	BB	BB	DD	DD	DD	BB	BB	DD	BB	BB	BB	BB	BB	BB	DD	DD	BB	BB	BB	DD	DD	BB	DD	BB	DD	BB	BB	BB	DD	BB	BB	BB	BB	DD	BB	BB	BB	BB	BB	BB	DD	DD	BB	DD
chr13_32240685_32240712	BB	DD	DD	BB	BB	BB	BB	DD	DD	DD	BB	BB	DD	BB	BB	BB	BB	BB	BB	DD	DD	BB	BB	BB	DD	DD	BB	DD	BB	DD	BB	BB	BB	DD	BB	BB	BB	BB	DD	BB	BB	bn	BB	BB	BB	DD	DD	BB	DD
chr13_32244131_32244150	BB	DD	DD	BB	BB	BB	BB	DD	DD	DD	BB	BB	DD	bd	BB	BB	BB	BB	BB	DD	DD	BB	BB	BB	DD	DD	BB	DD	BB	DD	BB	BB	BB	DD	BB	BB	BB	BB	DD	BB	BB	BB	bd	BB	BB	DD	DD	BB	DD
chr13_32282854_32282883	BB	DD	DD	BB	BB	BB	BB	DD	DD	DD	BB	BB	DD	BB	BB	BB	BB	BB	BB	DD	DD	BB	BB	BB	DD	DD	BB	DD	BB	DD	BB	BB	BB	DD	BB	BB	BB	BB	DD	BB	BB	BB	BB	BB	BB	DD	DD	BB	DD
chr13_32288776_32288805	BB	DD	DD	BB	BB	BB	BB	DD	DD	DD	BB	BB	DD	BB	BB	BB	BB	BB	BB	DD	DD	BB	BB	BB	DD	DD	BB	DD	BB	DD	BB	BB	BB	DD	BB	BB	BB	BB	DD	BB	BB	BB	BB	BB	BB	DD	DD	BB	DD
chr13_32290169_32290218	BB	DD	DD	BB	BB	BB	BB	DD	DD	DD	BB	BB	DD	BB	BB	BB	BB	NN	NN	DD	DD	BB	NA	BB	DD	DD	BB	DD	BB	DD	BB	BB	BB	DD	BB	NA	BB	BB	DD	BB	NA	BB	NA	BB	BB	DD	DD	BB	DD
chr13_32313183_32313194	BB	DD	DD	BB	BB	BB	BB	DD	DD	DD	BB	BB	DD	BB	BB	BB	BB	BB	BB	DD	DD	BB	BB	BB	DD	DD	BB	DD	BB	DD	BB	BB	BB	DD	BB	BB	BB	BB	DD	BB	BB	BB	BB	BB	BB	DD	DD	BB	DD
chr13_32313310_32313333	BB	DD	DD	BB	BB	BB	BB	DD	DD	DD	BB	BB	DD	BB	BB	BB	BB	BB	BB	DD	DD	BB	BB	BB	DD	DD	BB	DD	BB	DD	BB	BB	BB	DD	BB	BB	BB	BB	DD	BB	BB	BB	BB	BB	BB	DD	DD	BB	DD
chr13_32340293_32340304	FF	df	DD	FF	FF	FF	FF	df	df	df	FF	FF	df	FF	FF	FF	FF	FF	FF	df	df	FF	FF	FF	df	df	FF	df	FF	df	FF	FF	FF	df	FF	FF	FF	FF	df	FF	FF	FF	FF	FF	FF	df	df	FF	df
chr13_32347350_32347364	BB	DD	DD	BB	BB	BB	BB	DD	DD	DD	BB	BB	DD	BB	BB	BB	BB	BB	BB	DD	DD	BB	BB	BB	DD	DD	BB	DD	BB	DD	BB	BB	BB	DD	BB	BB	BB	BB	DD	BB	BB	BB	BB	BB	BB	DD	DD	BB	DD
chr13_32511122_32511161	BB	DD	DD	BB	BB	BB	BB	DD	DD	DD	BB	BB	DD	BB	BB	BB	BB	BB	BB	DD	DD	BB	BB	BB	DD	DD	BB	DD	BB	DD	BB	BB	BB	DD	BB	BB	BB	BB	DD	BB	BB	BB	BB	BB	BB	DD	DD	BB	DD
chr13_32541180_32541195	BB	DD	DD	BB	BB	BB	BB	DD	DD	DD	BB	BB	DD	BB	BB	BB	BB	BB	BB	DD	DD	BB	BB	BB	DD	DD	BB	DD	BB	DD	BB	BB	BB	DD	BB	BB	BB	BB	DD	BB	BB	BB	BB	BB	BB	DD	DD	BB	DD
chr13_32542708_32542763	BB	DD	DD	BB	BB	bn	BB	DD	DD	DD	bn	NN	DD	NN	BB	BB	BB	NN	BB	DD	NA	BB	BB	NA	DD	NN	BB	NA	bd	NA	NA	BB	BB	DD	BB	NA	BB	NA	DD	NA	NA	BB	BB	BB	BB	NA	DD	BB	DD
chr13_32546782_32546825	BB	DD	DD	BB	BB	BB	BB	DD	DD	DD	BB	BB	DD	BB	BB	BB	BB	NA	BB	DD	DD	BB	BB	BB	DD	DD	BB	DD	BB	DD	BB	BB	BB	DD	BB	BB	BB	BB	DD	BB	bd	BB	BB	BB	BB	DD	NA	BB	DD
chr13_32553047_32553064	BB	DD	DD	BB	BB	BB	BB	DD	DD	DD	BB	BB	DD	BB	BB	BB	BB	BB	BB	DD	DD	BB	BB	BB	DD	DD	BB	DD	BB	DD	BB	BB	BB	DD	BB	BB	BB	BB	DD	BB	BB	BB	BB	BB	BB	DD	DD	BB	DD
chr13_32679447_32679490	BB	DD	DD	BB	BB	BB	BB	DD	DD	DD	BB	BB	DD	BB	BB	BB	BB	BB	BB	DD	DD	BB	BB	BB	DD	DD	BB	DD	BB	DD	BB	BB	BB	DD	BB	NA	BB	BB	DD	BB	BB	BB	BB	BB	BB	DD	DD	BB	DD
chr13_32690939_32690986	FF	FF	FF	FF	NN	NA	FF	FF	FF	FF	FF	FF	FF	FF	FF	FF	FF	FF	FF	FF	FF	FF	FF	FF	FF	NA	FF	FF	FF	FF	FF	FF	FF	FF	FF	FF	FF	FF	FF	FF	FF	FF	FF	FF	FF	FF	FF	FF	FF
chr13_32713207_32713250	BB	NA	DD	BB	BB	BB	NA	NN	DD	NA	NA	NA	NA	BB	BB	BB	NA	NA	NA	DD	DD	bn	BB	BB	DD	NA	BB	DD	BB	DD	BB	BB	BB	DD	BB	NA	BB	BB	DD	BB	NA	bd	BB	bn	BB	NA	DD	BB	dn
chr13_32798149_32798176	BB	DD	DD	BB	BB	BB	BB	DD	DD	DD	BB	BB	DD	BB	BB	BB	BB	BB	BB	DD	DD	BB	BB	BB	DD	DD	BB	DD	BB	DD	BB	BB	BB	DD	BB	DD	BB	BB	DD	BB	BB	BB	BB	BB	BB	DD	DD	BB	DD
chr13_32812613_32812636	BB	DD	DD	BB	BB	BB	BB	DD	DD	DD	BB	BB	DD	BB	BB	BB	BB	BB	BB	DD	DD	BB	BB	BB	DD	DD	BB	DD	BB	DD	BB	BB	BB	DD	BB	DD	BB	BB	DD	BB	BB	BB	BB	BB	BB	DD	DD	BB	DD
chr13_32844210_32844249	BB	DD	DD	BB	BB	BB	BB	DD	DD	DD	BB	BB	DD	BB	BB	BB	BB	BB	BB	DD	DD	BB	BB	BB	DD	DD	BB	DD	BB	DD	BB	BB	BB	DD	BB	DD	BB	BB	DD	BB	BB	BB	BB	BB	BB	DD	DD	BB	DD
chr13_32844398_32844442	FF	FF	FF	FF	FF	FF	FF	NN	FF	FF	NA	FF	fn	FF	FF	FF	FF	FF	FF	FF	FF	FF	FF	NA	FF	FF	FF	FF	FF	FF	NA	FF	FF	FF	FF	NA	FF	FF	FF	FF	FF	FF	FF	FF	FF	FF	NA	FF	FF
chr13_32911444_32911475	FF	FF	FF	FF	FF	FF	FF	FF	FF	FF	FF	FF	NA	FF	FF	NA	FF	FF	FF	FF	FF	FF	FF	FF	NN	FF	FF	FF	FF	NA	FF	FF	FF	FF	FF	FF	NA	NA	FF	FF	FF	FF	FF	FF	FF	FF	NA	FF	NA
chr13_32958150_32958161	BB	DD	DD	BB	BB	BB	BB	DD	DD	DD	BB	BB	DD	BB	BB	BB	BB	BB	BB	DD	DD	BB	BB	BB	DD	DD	BB	DD	BB	DD	BB	BB	BB	DD	BB	DD	BB	BB	DD	BB	BB	BB	BB	BB	BB	DD	DD	BB	DD
chr13_32959346_32959380	BB	DD	DD	BB	BB	BB	BB	DD	DD	DD	BB	BB	DD	BB	BB	BB	BB	BB	BB	DD	DD	BB	BB	BB	DD	DD	BB	DD	BB	DD	BB	BB	BB	DD	BB	DD	BB	BB	DD	BB	BB	BB	BB	BB	BB	DD	DD	BB	DD
chr13_32985919_32985974	BB	NA	DD	BB	NA	BB	BB	DD	NA	NA	BB	BB	NA	NA	BB	BB	BB	BB	BB	DD	NN	BB	BB	BB	DD	DD	BB	DD	NA	NN	BB	BB	BB	DD	BB	DD	BB	BB	DD	BB	BB	BB	NA	BB	BB	NA	NA	BB	DD
chr13_33076727_33076768	BB	DD	DD	BB	BB	BB	BB	DD	DD	DD	BB	BB	DD	BB	BB	BB	BB	BB	BB	DD	DD	BB	BB	BB	DD	DD	BB	DD	BB	DD	BB	BB	BB	DD	BB	DD	BB	BB	DD	BB	BB	BB	BB	BB	BB	DD	DD	BB	DD
chr13_33103908_33103939	BB	DD	DD	BB	BB	BB	BB	DD	DD	DD	BB	BB	DD	BB	BB	BB	BB	BB	BB	DD	DD	BB	BB	BB	DD	DD	BB	DD	BB	DD	BB	BB	BB	DD	BB	DD	BB	BB	DD	BB	BB	BB	BB	BB	BB	DD	DD	BB	DD
chr13_33138409_33138444	BB	DD	DD	BB	BB	BB	BB	DD	DD	DD	BB	BB	DD	BB	BB	BB	BB	BB	BB	DD	DD	BB	BB	BB	DD	DD	BB	DD	BB	DD	BB	BB	BB	DD	BB	DD	BB	BB	DD	BB	BB	BB	BB	BB	BB	DD	DD	BB	DD
chr13_33181838_33181865	FF	FF	fn	FF	FF	FF	FF	FF	FF	FF	FF	fn	NA	FF	FF	FF	FF	FF	FF	FF	FF	FF	FF	FF	NA	NA	FF	FF	FF	FF	NA	FF	FF	FF	FF	FF	NN	FF	FF	FF	FF	FF	FF	FF	FF	FF	FF	FF	FF
chr13_33245761_33245795	BB	DD	DD	BB	BB	BB	BB	DD	DD	BB	BB	BB	DD	BB	BB	BB	BB	BB	BB	DD	DD	BB	BB	BB	DD	DD	BB	DD	BB	DD	BB	BB	BB	DD	BB	DD	bd	BB	DD	BB	BB	BB	BB	BB	BB	DD	DD	BB	DD
chr13_33696016_33696070	BB	DD	DD	BB	NA	BB	BB	DD	DD	DD	BB	BB	NA	BB	NA	BB	NA	BB	NA	DD	DD	BB	BB	BB	DD	NA	BB	DD	BB	NA	BB	BB	BB	dn	BB	DD	BB	BB	DD	BB	NA	BB	BB	BB	BB	NA	DD	BB	DD
chr13_33767596_33767643	BB	DD	DD	NA	BB	BB	BB	dn	DD	DD	BB	BB	NA	BB	BB	BB	BB	BB	BB	NN	DD	BB	BB	BB	DD	bd	BB	NA	BB	NA	BB	BB	BB	DD	NA	DD	BB	BB	NA	BB	BB	NA	NN	BB	BB	NA	NA	BB	NA
chr13_33902238_33902262	BB	DD	DD	BB	BB	BB	BB	DD	DD	DD	BB	BB	DD	BB	BB	BB	BB	BB	BB	DD	DD	BB	BB	BB	DD	DD	BB	DD	BB	DD	BB	BB	BB	DD	BB	DD	BB	BB	DD	BB	BB	BB	BB	BB	BB	DD	DD	BB	DD
chr13_33950427_33950446	BB	DD	DD	BB	BB	BB	BB	DD	DD	DD	BB	BB	DD	BB	BB	BB	BB	BB	BB	DD	DD	BB	BB	BB	DD	DD	BB	DD	BB	DD	BB	BB	BB	DD	BB	DD	BB	BB	DD	BB	BB	BB	BB	BB	BB	DD	DD	BB	DD
chr13_34042321_34042338	BB	DD	DD	BB	BB	BB	BB	DD	DD	DD	BB	BB	DD	BB	BB	BB	BB	BB	BB	DD	DD	BB	BB	BB	DD	DD	BB	DD	BB	DD	BB	BB	BB	DD	BB	DD	BB	BB	DD	BB	BB	BB	BB	BB	BB	DD	DD	BB	DD
chr13_34063576_34063625	BB	DD	DD	BB	BB	BB	BB	DD	DD	DD	BB	BB	DD	BB	BB	BB	BB	BB	BB	DD	DD	BB	BB	BB	DD	DD	BB	DD	BB	DD	BB	BB	BB	DD	BB	DD	BB	BB	DD	BB	BB	BB	BB	BB	BB	DD	DD	BB	DD
chr13_34093681_34093720	BB	DD	DD	BB	BB	BB	BB	DD	DD	DD	BB	BB	DD	BB	BB	BB	BB	BB	BB	DD	DD	BB	BB	BB	DD	DD	bn	DD	BB	DD	BB	BB	BB	DD	BB	DD	BB	bd	DD	BB	BB	BB	BB	BB	BB	DD	DD	BB	DD
chr13_34101137_34101164	FF	FF	FF	FF	FF	FF	FF	FF	FF	FF	NA	FF	FF	FF	FF	NA	FF	FF	FF	FF	FF	FF	FF	NN	FF	FF	FF	FF	FF	FF	FF	FF	FF	FF	FF	FF	FF	FF	FF	FF	NA	FF	FF	FF	FF	FF	FF	FF	FF
chr13_34109467_34109487	BB	DD	DD	BB	BB	BB	BB	DD	DD	DD	BB	BB	DD	BB	BB	BB	BB	BB	BB	DD	DD	BB	BB	BB	DD	DD	BB	DD	BB	DD	BB	BB	BB	DD	BB	DD	BB	BB	DD	BB	BB	BB	BB	BB	BB	DD	DD	BB	DD
chr13_34188044_34188059	BB	DD	DD	BB	BB	BB	BB	DD	DD	DD	BB	BB	DD	BB	BB	BB	BB	BB	BB	DD	DD	BB	BB	BB	DD	DD	BB	DD	BB	DD	BB	BB	BB	DD	BB	DD	BB	BB	DD	BB	BB	BB	BB	BB	BB	DD	DD	BB	DD
chr13_34196449_34196464	BB	DD	DD	BB	BB	BB	BB	DD	DD	DD	BB	BB	DD	BB	BB	BB	BB	BB	BB	DD	DD	BB	BB	BB	DD	DD	BB	DD	BB	DD	BB	BB	BB	DD	BB	DD	BB	BB	DD	BB	BB	BB	BB	BB	BB	DD	DD	BB	DD
chr13_34222238_34222261	BB	DD	DD	BB	BB	BB	BB	DD	DD	DD	BB	BB	DD	BB	BB	BB	BB	BB	BB	DD	DD	BB	BB	BB	DD	DD	BB	DD	BB	DD	BB	BB	BB	DD	BB	DD	BB	BB	DD	BB	BB	BB	BB	BB	BB	DD	DD	BB	DD
chr13_34250301_34250330	BB	DD	DD	bn	BB	BB	BB	DD	DD	DD	BB	BB	DD	BB	BB	BB	BB	BB	BB	DD	DD	BB	BB	BB	DD	DD	BB	DD	BB	DD	BB	BB	BB	DD	BB	DD	BB	BB	DD	BB	bn	BB	BB	BB	BB	DD	DD	BB	DD
chr13_34259135_34259173	BB	DD	DD	BB	BB	BB	BB	DD	DD	DD	BB	BB	DD	BB	BB	BB	BB	BB	BB	DD	DD	BB	BB	BB	DD	DD	BB	DD	BB	DD	BB	BB	BB	DD	BB	DD	BB	BB	DD	BB	BB	BB	BB	BB	BB	DD	DD	BB	DD
chr13_34259764_34259811	BB	DD	DD	BB	BB	BB	BB	DD	DD	DD	BB	BB	DD	BB	BB	BB	BB	BB	BB	DD	DD	BB	BB	BB	DD	DD	BB	DD	BB	DD	BB	BB	BB	DD	BB	DD	BB	BB	DD	BB	BB	BB	BB	BB	BB	DD	DD	BB	DD
chr13_34356504_34356563	BB	DD	DD	BB	BB	BB	BB	DD	DD	DD	BB	BB	DD	BB	BB	BB	BB	BB	BB	DD	DD	BB	BB	BB	DD	DD	BB	DD	BB	DD	BB	BB	BB	DD	BB	DD	BB	BB	DD	BB	BB	BB	BB	BB	BB	DD	DD	BB	DD
chr13_34455573_34455616	BB	DD	DD	BB	BB	BB	BB	DD	DD	DD	BB	BB	DD	BB	BB	BB	BB	BB	BB	DD	DD	bn	BB	BB	DD	DD	BB	DD	BB	DD	BB	BB	BB	DD	BB	DD	BB	BB	DD	BB	BB	BB	BB	BB	BB	DD	DD	BB	DD
chr13_34486517_34486560	BB	DD	DD	BB	BB	BB	BB	DD	DD	DD	BB	BB	DD	BB	BB	BB	BB	BB	BB	DD	DD	BB	BB	BB	DD	DD	bn	DD	BB	DD	BB	BB	BB	DD	BB	DD	BB	BB	DD	BB	BB	BB	BB	BB	BB	DD	DD	BB	DD
chr13_34508296_34508319	BB	DD	DD	BB	BB	BB	BB	DD	DD	DD	BB	BB	DD	BB	BB	BB	BB	BB	BB	DD	DD	bd	bd	BB	DD	DD	BB	DD	BB	DD	BB	BB	BB	DD	BB	DD	BB	BB	DD	BB	BB	BB	BB	bd	BB	DD	DD	BB	DD
chr13_34531772_34531811	FF	FF	NA	FF	FF	FF	FF	FF	FF	FF	NA	FF	FF	FF	FF	FF	FF	FF	FF	FF	FF	FF	FF	FF	FF	FF	FF	FF	FF	NA	FF	FF	FF	FF	FF	FF	FF	FF	NN	FF	FF	FF	FF	FF	FF	FF	FF	FF	FF
chr13_34531890_34531929	NN	FF	FF	NA	FF	FF	FF	FF	NA	NA	FF	FF	FF	FF	FF	FF	FF	FF	FF	FF	FF	FF	FF	FF	FF	FF	FF	FF	NN	FF	FF	FF	FF	FF	FF	NA	FF	FF	FF	FF	fn	FF	FF	FF	FF	FF	FF	FF	FF
chr13_34610708_34610785	bf	FF	fn	bn	bn	bf	bf	nn	FF	fn	bn	bf	FF	bf	BB	BB	bn	bf	bf	fn	fn	bf	bn	bf	fn	FF	bf	fn	bn	FF	BB	bf	bf	fn	bn	FF	bf	bf	fn	BB	bf	bf	bf	bf	bf	FF	fn	bf	FF
chr13_34700505_34700537	BB	DD	DD	BB	BB	BB	BB	DD	DD	DD	BB	BB	DD	BB	BB	BB	BB	BB	BB	DD	DD	BB	BB	BB	DD	bd	BB	DD	BB	DD	BB	BB	bn	DD	BB	DD	bn	BB	DD	BB	BB	BB	BB	BB	BB	DD	DD	BB	DD
chr13_34703745_34703788	BB	dn	DD	BB	BB	BB	BB	DD	DD	DD	BB	BB	DD	BB	BB	BB	BB	BB	BB	DD	DD	BB	BB	BB	DD	DD	BB	DD	BB	DD	BB	BB	BB	DD	BB	DD	BB	BB	DD	BB	BB	BB	BB	BB	BB	DD	DD	bd	DD
chr13_34707007_34707036	BB	NN	dn	NA	bn	BB	BB	NN	NN	DD	BB	BB	NA	BB	BB	BB	BB	BB	BB	DD	DD	BB	NA	NA	dn	DD	BB	DD	NA	DD	BB	BB	NA	DD	NA	NA	BB	BB	DD	NA	BB	BB	BB	NA	NA	DD	DD	BB	DD
chr13_34712293_34712344	BB	DD	DD	BB	BB	bn	BB	DD	DD	DD	BB	BB	DD	BB	BB	BB	BB	BB	BB	DD	DD	BB	BB	BB	DD	DD	BB	DD	BB	bd	BB	BB	BB	DD	BB	DD	BB	BB	DD	BB	BB	BB	BB	BB	BB	DD	DD	BB	DD
chr13_34928423_34928442	BB	DD	DD	BB	BB	BB	BB	DD	DD	DD	BB	BB	DD	BB	BB	BB	BB	BB	BB	DD	DD	BB	BB	BB	DD	DD	BB	DD	BB	DD	BB	BB	BB	DD	BB	DD	BB	BB	DD	BB	BB	BB	BB	BB	BB	DD	DD	BB	DD
chr13_34950551_34950568	FF	df	df	FF	FF	FF	FF	df	df	df	FF	FF	df	FF	FF	FF	FF	FF	FF	df	df	FF	FF	FF	df	df	FF	df	FF	df	FF	FF	FF	df	FF	df	FF	FF	df	FF	FF	FF	FF	FF	FF	df	df	FF	df
chr13_34962445_34962468	BB	DD	DD	BB	BB	BB	BB	DD	DD	DD	BB	BB	DD	BB	BB	BB	BB	BB	BB	DD	DD	BB	BB	BB	DD	DD	BB	DD	BB	DD	BB	BB	BB	DD	BB	DD	BB	BB	DD	BB	BB	BB	BB	BB	BB	DD	DD	BB	DD
chr13_34966203_34966226	BB	DD	DD	BB	BB	BB	BB	DD	DD	DD	BB	BB	DD	BB	BB	BB	BB	BB	BB	DD	DD	BB	BB	BB	DD	DD	BB	DD	BB	DD	BB	BB	BB	DD	BB	DD	BB	BB	DD	BB	BB	BB	BB	BB	BB	DD	DD	BB	DD
chr13_34972857_34972886	BB	DD	DD	BB	BB	BB	BB	DD	DD	DD	BB	BB	DD	BB	BB	BB	BB	BB	BB	DD	DD	BB	BB	BB	DD	DD	BB	dn	BB	DD	bn	BB	BB	DD	BB	DD	BB	BB	DD	BB	BB	BB	BB	BB	BB	DD	DD	BB	DD
chr13_34979511_34979530	BB	DD	DD	BB	BB	BB	BB	DD	DD	DD	BB	BB	DD	BB	BB	BB	BB	BB	BB	DD	DD	BB	BB	BB	DD	DD	BB	DD	BB	DD	BB	BB	BB	DD	BB	DD	BB	BB	DD	BB	BB	BB	BB	BB	BB	DD	DD	BB	DD
chr13_35024523_35024548	BB	DD	DD	BB	BB	BB	BB	DD	DD	DD	BB	BB	dn	BB	BB	BB	BB	BB	BB	DD	DD	BB	BB	BB	DD	DD	BB	DD	BB	DD	BB	BB	BB	DD	BB	DD	BB	BB	DD	BB	BB	BB	BB	BB	BB	DD	DD	BB	DD
chr13_35065260_35065295	BB	DD	DD	BB	BB	BB	BB	DD	DD	DD	BB	BB	DD	BB	BB	BB	BB	BB	BB	DD	DD	BB	BB	BB	DD	DD	BB	DD	BB	DD	BB	BB	BB	DD	BB	DD	BB	BB	DD	BB	BB	BB	BB	BB	BB	DD	DD	BB	DD
chr13_35066719_35066732	BB	DD	DD	BB	BB	BB	BB	DD	DD	DD	BB	BB	DD	BB	BB	BB	BB	BB	BB	DD	DD	BB	BB	BB	DD	DD	BB	DD	BB	DD	BB	bn	BB	DD	BB	DD	BB	BB	DD	BB	BB	BB	BB	BB	BB	DD	DD	BB	DD
chr13_35103884_35103898	BB	DD	DD	BB	BB	BB	BB	DD	DD	DD	BB	BB	DD	BB	BB	BB	BB	BB	BB	DD	DD	BB	BB	BB	DD	DD	BB	DD	BB	DD	BB	BB	BB	DD	BB	DD	BB	BB	DD	BB	BB	BB	BB	BB	BB	DD	DD	BB	DD
chr13_35122496_35122507	BB	DD	DD	BB	BB	BB	BB	DD	DD	DD	BB	BB	DD	BB	BB	BB	BB	BB	BB	DD	DD	BB	BB	BB	DD	DD	BB	DD	BB	DD	BB	BB	BB	DD	BB	DD	BB	BB	DD	BB	BB	BB	BB	BB	BB	DD	DD	BB	DD
chr13_35178142_35178169	BB	DD	DD	BB	BB	BB	BB	DD	DD	DD	BB	BB	DD	BB	BB	BB	BB	BB	BB	DD	DD	BB	BB	BB	DD	DD	BB	DD	BB	DD	BB	BB	BB	DD	BB	DD	BB	BB	DD	BB	BB	BB	BB	BB	BB	DD	DD	BB	DD
chr13_35196304_35196347	BB	DD	DD	NA	BB	NA	BB	DD	DD	DD	NA	BB	DD	BB	NA	BB	BB	BB	BB	DD	NA	BB	bd	NA	DD	NA	BB	DD	BB	DD	BB	BB	BB	DD	BB	DD	BB	BB	DD	NA	NA	BB	NA	BB	BB	DD	DD	BB	NA
chr13_35227989_35228010	BB	DD	DD	BB	BB	BB	BB	DD	DD	DD	BB	BB	DD	BB	BB	BB	BB	BB	BB	DD	DD	BB	BB	BB	DD	DD	BB	DD	BB	DD	BB	BB	BB	DD	BB	DD	BB	BB	DD	BB	BB	BB	BB	BB	BB	DD	DD	BB	DD
chr13_35323371_35323390	BB	DD	DD	BB	BB	BB	BB	DD	DD	DD	BB	BB	DD	BB	BB	BB	BB	BB	BB	DD	DD	BB	BB	BB	DD	DD	BB	DD	BB	DD	BB	BB	BB	DD	BB	dn	BB	BB	DD	BB	BB	BB	BB	BB	BB	DD	DD	BB	DD
chr13_35356341_35356373	BB	DD	DD	BB	BB	BB	BB	DD	DD	DD	BB	BB	DD	BB	BB	BB	BB	BB	BB	DD	DD	BB	BB	BB	DD	DD	BB	DD	BB	DD	BB	BB	BB	DD	BB	DD	BB	BB	DD	BB	BB	BB	BB	BB	BB	DD	DD	BB	DD
chr13_35358051_35358076	BB	dd	DD	BB	BB	BB	BB	DD	DD	DD	BB	BB	DD	BB	BB	BB	BB	BB	BB	DD	DD	BB	BB	BB	DD	DD	BB	DD	BB	dd	BB	BB	BB	DD	BB	DD	BB	BB	DD	BB	BB	BB	BB	BB	BB	dd	DD	BB	DD
chr13_35364145_35364159	BB	DD	DD	BB	BB	BB	BB	DD	DD	DD	BB	BB	DD	BB	BB	BB	BB	BB	BB	DD	DD	BB	BB	BB	DD	DD	BB	DD	BB	DD	BB	BB	BB	DD	BB	DD	BB	BB	DD	BB	BB	BB	BB	BB	BB	DD	DD	BB	DD
chr13_35366143_35366166	BB	DD	DD	BB	BB	BB	BB	DD	DD	DD	BB	BB	DD	BB	BB	BB	BB	BB	BB	DD	DD	BB	BB	BB	DD	DD	BB	DD	BB	DD	BB	BB	BB	DD	BB	DD	BB	BB	DD	BB	BB	BB	BB	BB	BB	DD	DD	BB	DD
chr13_35388455_35388480	BB	DD	DD	BB	BB	BB	BB	DD	DD	DD	BB	BB	DD	BB	BB	BB	bd	BB	BB	DD	DD	BB	BB	BB	DD	DD	BB	DD	BB	DD	BB	BB	BB	DD	BB	DD	BB	BB	DD	BB	BB	BB	BB	BB	BB	DD	DD	BB	DD
chr13_35405972_35406010	BB	DD	DD	BB	BB	BB	BB	DD	DD	DD	BB	BB	DD	BB	BB	BB	BB	BB	BB	DD	DD	BB	BB	BB	DD	DD	BB	DD	BB	DD	BB	BB	BB	DD	BB	DD	BB	BB	DD	BB	BB	BB	BB	BB	BB	DD	DD	BB	DD
chr13_35471958_35471969	BB	dn	dn	BB	BB	BB	BB	DD	DD	DD	BB	BB	DD	BB	BB	BB	BB	BB	BB	DD	DD	BB	BB	BB	DD	DD	BB	DD	BB	DD	BB	BB	BB	DD	BB	DD	BB	BB	DD	BB	BB	BB	BB	BB	BB	DD	DD	BB	DD
chr13_35476058_35476093	BB	NA	DD	BB	NA	BB	DD	DD	DD	DD	BB	BB	DD	BB	BB	BB	BB	BB	BB	DD	DD	BB	BB	BB	DD	NN	BB	DD	BB	DD	BB	BB	BB	DD	BB	DD	DD	BB	DD	BB	BB	BB	BB	BB	BB	DD	DD	BB	DD
chr13_35540765_35540815	NA	NA	DD	BB	NA	NN	BB	DD	DD	NA	bn	NA	DD	BB	NA	NA	NA	NA	BB	DD	DD	BB	NA	BB	NA	NA	BB	DD	BB	DD	BB	BB	BB	DD	BB	DD	bn	BB	DD	bn	BB	BB	NA	BB	BB	NA	DD	NA	DD
chr13_35564663_35564694	BB	DD	DD	NA	BB	BB	BB	NA	DD	DD	BB	BB	NA	BB	BB	BB	BB	BB	BB	DD	DD	BB	BB	NN	DD	NA	BB	NN	BB	DD	NA	BB	BB	DD	BB	DD	BB	BB	DD	BB	BB	BB	BB	BB	BB	DD	DD	BB	DD
chr13_35585120_35585159	BB	DD	DD	BB	BB	BB	BB	DD	DD	DD	BB	BB	BB	BB	BB	BB	BB	BB	BB	DD	DD	BB	BB	BB	DD	DD	BB	DD	BB	DD	BB	BB	BB	DD	BB	DD	BB	BB	DD	BB	bn	BB	BB	BB	BB	DD	DD	BB	DD
chr13_35639778_35639804	FF	NA	FF	NA	FF	NA	NA	FF	FF	FF	FF	FF	NA	FF	FF	FF	fn	NA	FF	FF	FF	FF	FF	FF	FF	FF	FF	FF	FF	FF	FF	FF	FF	FF	FF	FF	FF	FF	FF	NA	FF	FF	FF	FF	FF	FF	FF	FF	FF
chr13_35642809_35642844	FF	FF	FF	FF	FF	FF	FF	FF	FF	FF	FF	NA	FF	FF	FF	FF	FF	FF	FF	FF	FF	FF	FF	NN	FF	NA	FF	FF	FF	FF	NA	FF	FF	FF	FF	FF	FF	FF	NA	FF	FF	FF	FF	FF	FF	FF	FF	FF	FF
chr13_35677386_35677405	NA	FF	FF	FF	FF	NA	FF	FF	FF	NA	FF	NA	NA	NA	NN	FF	FF	FF	FF	FF	FF	fn	FF	FF	FF	NA	FF	NA	FF	FF	FF	FF	FF	NA	NA	FF	NA	NA	FF	FF	FF	FF	FF	FF	FF	FF	FF	NA	FF
chr13_35687251_35687274	BB	DD	DD	BB	BB	BB	BB	DD	DD	DD	BB	BB	DD	BB	BB	BB	BB	BB	BB	DD	DD	BB	BB	BB	DD	DD	BB	DD	BB	DD	BB	BB	BB	DD	BB	DD	BB	BB	DD	BB	BB	BB	BB	BB	BB	DD	DD	BB	DD
chr13_35706265_35706324	NA	NN	NN	FF	FF	FF	FF	FF	FF	NA	FF	FF	FF	FF	FF	NA	NN	FF	FF	NN	NA	FF	FF	NN	FF	NA	FF	NN	FF	FF	FF	FF	FF	FF	FF	FF	FF	NA	FF	FF	FF	FF	FF	FF	FF	FF	FF	FF	FF
chr13_35713899_35713924	BB	DD	DD	BB	BB	BB	BB	DD	DD	DD	BB	BB	DD	BB	BB	BB	BB	BB	BB	DD	DD	BB	BB	BB	DD	DD	BB	DD	BB	DD	BB	BB	BB	DD	BB	DD	BB	BB	DD	BB	BB	BB	bd	BB	BB	DD	DD	BB	DD
chr13_35737564_35737593	BB	DD	DD	BB	BB	NN	BB	DD	DD	DD	BB	BB	DD	BB	BB	BB	BB	BB	BB	DD	DD	BB	BB	BB	DD	DD	BB	DD	BB	DD	BB	BB	BB	DD	BB	DD	BB	BB	DD	BB	BB	BB	BB	BB	BB	DD	DD	BB	DD
chr13_35761452_35761479	FF	FF	FF	FF	FF	FF	FF	fn	FF	FF	NN	NA	FF	FF	FF	NA	FF	FF	FF	FF	FF	FF	FF	FF	FF	FF	FF	FF	FF	NA	FF	FF	FF	FF	NA	FF	NA	FF	NA	FF	FF	FF	NA	FF	FF	NA	FF	FF	NA
chr13_35777018_35777045	FF	NA	NA	FF	NA	NA	NA	FF	NA	FF	fn	FF	FF	FF	NA	NA	FF	NA	fn	NA	FF	FF	FF	FF	FF	NA	FF	FF	FF	FF	FF	NA	FF	FF	FF	NA	FF	NA	NA	FF	FF	FF	FF	NA	NA	FF	FF	FF	FF
chr13_35837585_35837602	FF	FF	FF	NA	NA	FF	FF	FF	FF	FF	FF	NA	NA	FF	FF	FF	FF	FF	FF	FF	FF	FF	FF	FF	FF	NA	FF	FF	FF	NA	FF	FF	FF	FF	FF	FF	FF	FF	FF	FF	NA	FF	FF	FF	FF	FF	FF	FF	FF
chr13_35837762_35837785	BB	DD	DD	BB	BB	BB	BB	DD	DD	DD	BB	BB	DD	BB	BB	BB	BB	BB	BB	DD	DD	BB	BB	BB	DD	DD	BB	DD	BB	DD	BB	BB	BB	DD	BB	DD	BB	BB	DD	BB	BB	BB	BB	BB	BB	DD	DD	BB	DD
chr13_35879016_35879027	BB	DD	DD	BB	BB	BB	bd	DD	DD	DD	BB	BB	DD	BB	BB	BB	BB	BB	BB	bd	DD	BB	BB	BB	DD	DD	BB	DD	BB	DD	BB	BB	BB	DD	BB	DD	BB	BB	DD	NA	BB	BB	BB	BB	BB	DD	DD	BB	DD
chr13_35881576_35881587	BB	DD	DD	BB	BB	BB	NA	DD	DD	DD	BB	BB	DD	BB	BB	BB	BB	BB	BB	DD	DD	BB	BB	BB	DD	DD	BB	DD	BB	DD	BB	BB	BB	DD	BB	DD	BB	BB	DD	DD	BB	BB	BB	BB	BB	DD	DD	BB	DD
chr13_35913776_35913791	BB	DD	DD	BB	BB	BB	DD	DD	DD	DD	BB	BB	DD	BB	BB	BB	BB	BB	BB	DD	DD	BB	BB	BB	DD	DD	BB	DD	BB	DD	BB	BB	BB	DD	BB	DD	BB	BB	DD	DD	BB	BB	BB	BB	BB	DD	DD	BB	DD
chr13_35914123_35914138	BB	DD	DD	BB	BB	BB	DD	DD	DD	DD	BB	BB	DD	BB	BB	BB	BB	BB	BB	DD	DD	BB	BB	BB	DD	DD	BB	DD	BB	DD	BB	BB	BB	DD	BB	DD	BB	BB	DD	DD	BB	BB	BB	BB	BB	DD	DD	BB	DD
chr13_35928995_35929006	BB	DD	DD	BB	BB	BB	DD	DD	DD	dn	BB	BB	DD	BB	BB	BB	BB	BB	BB	DD	DD	BB	BB	BB	DD	DD	BB	DD	BB	DD	BB	BB	BB	DD	BB	DD	BB	BB	DD	DD	BB	BB	BB	BB	BB	DD	DD	BB	DD
chr13_35946468_35946479	FF	df	df	FF	FF	FF	df	df	df	df	FF	FF	df	FF	FF	FF	FF	FF	FF	df	df	FF	FF	FF	df	df	FF	df	FF	df	FF	FF	FF	df	FF	df	FF	FF	df	df	FF	FF	FF	FF	FF	df	df	FF	df
chr13_35953759_35953806	BB	DD	DD	BB	BB	BB	DD	DD	DD	DD	BB	BB	DD	BB	BB	BB	BB	BB	BB	DD	DD	BB	bn	BB	DD	DD	BB	DD	BB	DD	BB	BB	bn	DD	BB	DD	BB	BB	DD	DD	BB	BB	BB	BB	bn	DD	DD	BB	DD
chr13_35956961_35956990	BB	DD	DD	BB	BB	BB	DD	DD	DD	DD	BB	BB	DD	BB	BB	BB	BB	BB	BB	DD	DD	BB	BB	BB	DD	DD	BB	DD	BB	DD	BB	BB	BB	DD	BB	DD	BB	BB	DD	DD	BB	BB	BB	BB	BB	DD	DD	BB	DD
chr13_35973280_35973323	BB	DD	DD	BB	BB	BB	DD	DD	DD	DD	BB	BB	DD	BB	BB	BB	bn	BB	BB	DD	DD	BB	BB	BB	DD	DD	BB	DD	BB	DD	BB	BB	BB	DD	BB	DD	BB	BB	DD	DD	BB	BB	BB	BB	BB	DD	DD	BB	DD
chr13_36021944_36021961	BB	DD	DD	BB	BB	BB	DD	DD	DD	DD	BB	BB	DD	BB	BB	BB	BB	BB	BB	DD	DD	BB	BB	BB	DD	DD	BB	DD	BB	DD	BB	BB	BB	DD	BB	DD	BB	BB	DD	DD	BB	BB	BB	BB	BB	DD	DD	BB	DD
chr13_36026807_36026838	BB	NA	DD	NA	BB	BB	DD	NN	NA	DD	NA	BB	NA	BB	BB	BB	BB	BB	BB	DD	NA	BB	bn	BB	DD	NA	BB	DD	BB	DD	NA	NA	BB	DD	BB	DD	BB	BB	DD	DD	BB	NA	BB	BB	NA	DD	DD	BB	DD
chr13_36037781_36037820	BB	DD	DD	BB	BB	BB	DD	DD	DD	DD	BB	BB	DD	BB	BB	BB	BB	BB	BB	DD	DD	BB	BB	BB	DD	DD	BB	DD	BB	DD	BB	BB	BB	DD	BB	DD	BB	BB	DD	DD	BB	BB	BB	BB	BB	DD	DD	BB	DD
chr13_36041539_36041554	BB	dn	DD	BB	BB	BB	dn	dn	DD	dn	BB	BB	DD	BB	BB	BB	BB	BB	BB	DD	DD	BB	BB	BB	dn	DD	BB	DD	BB	dn	BB	BB	BB	DD	BB	dn	BB	BB	dn	dn	BB	BB	BB	BB	BB	dn	dn	BB	DD
chr13_36042634_36042668	BB	DD	DD	BB	BB	BB	DD	DD	DD	DD	BB	BB	DD	BB	BB	BB	BB	BB	BB	DD	DD	BB	BB	BB	DD	DD	BB	DD	BB	DD	BB	BB	BB	DD	BB	DD	BB	BB	DD	DD	BB	BB	BB	BB	BB	DD	DD	BB	DD
chr13_36155212_36155229	BB	DD	DD	BB	BB	BB	DD	DD	DD	DD	BB	BB	DD	BB	BB	BB	BB	BB	BB	DD	DD	BB	BB	DD	DD	DD	BB	DD	BB	DD	BB	BB	BB	DD	BB	DD	BB	BB	DD	DD	BB	BB	BB	BB	BB	DD	DD	BB	DD
chr13_36155230_36155241	BB	DD	DD	BB	BB	BB	DD	DD	DD	DD	BB	bb	DD	BB	BB	BB	bb	BB	BB	DD	DD	BB	BB	DD	DD	DD	BB	DD	BB	DD	BB	BB	BB	DD	BB	DD	BB	BB	DD	DD	BB	bb	BB	BB	BB	DD	DD	BB	DD
chr13_36169657_36169711	BB	DD	DD	BB	BB	BB	DD	DD	DD	DD	BB	BB	DD	BB	BB	BB	BB	BB	BB	DD	DD	BB	BB	BB	DD	DD	BB	DD	BB	DD	BB	BB	BB	DD	BB	DD	BB	BB	DD	DD	BB	BB	BB	BB	BB	DD	DD	BB	DD
chr13_36176941_36176958	BB	DD	DD	BB	BB	BB	DD	DD	DD	DD	BB	BB	DD	BB	BB	BB	BB	BB	BB	DD	DD	BB	BB	BB	DD	bd	BB	DD	BB	DD	BB	BB	BB	DD	BB	DD	BB	BB	DD	DD	BB	BB	BB	BB	BB	DD	DD	BB	DD
chr13_36177538_36177561	BB	DD	DD	BB	BB	BB	DD	DD	DD	NN	BB	BB	DD	BB	BB	BB	BB	BB	BB	DD	DD	BB	BB	BB	DD	DD	BB	DD	BB	DD	BB	NA	BB	DD	BB	DD	BB	BB	DD	DD	BB	BB	BB	BB	BB	DD	DD	BB	DD
chr13_36192874_36192895	BB	DD	DD	BB	BB	BB	DD	DD	DD	DD	BB	BB	DD	BB	BB	BB	BB	BB	BB	DD	DD	BB	BB	BB	DD	DD	BB	DD	BB	DD	bn	BB	BB	DD	BB	DD	BB	BB	DD	DD	BB	BB	BB	BB	BB	DD	DD	BB	DD
chr13_36214169_36214192	BB	DD	DD	BB	BB	BB	DD	DD	DD	DD	BB	BB	DD	BB	BB	BB	BB	BB	BB	DD	DD	BB	BB	BB	bd	DD	BB	DD	BB	DD	BB	BB	BB	DD	BB	DD	BB	BB	DD	DD	BB	BB	BB	BB	BB	DD	DD	BB	DD
chr13_36227189_36227208	BB	DD	DD	BB	BB	BB	DD	DD	DD	DD	BB	BB	DD	BB	BB	BB	BB	BB	BB	DD	DD	BB	BB	BB	DD	DD	BB	DD	BB	DD	BB	BB	BB	DD	BB	DD	BB	BB	DD	DD	BB	BB	BB	BB	BB	DD	DD	BB	DD
chr13_36286412_36286423	BB	DD	DD	BB	BB	BB	DD	DD	DD	DD	BB	BB	DD	BB	BB	BB	BB	BB	BB	DD	DD	BB	BB	BB	DD	DD	BB	DD	BB	DD	BB	BB	BB	DD	BB	DD	BB	BB	DD	DD	BB	BB	BB	BB	BB	DD	DD	BB	DD
chr13_36289271_36289288	BB	DD	DD	BB	BB	BB	DD	DD	DD	DD	BB	BB	DD	BB	BB	BB	BB	BB	BB	DD	DD	BB	BB	bn	DD	DD	BB	DD	bn	DD	BB	BB	BB	DD	BB	DD	BB	BB	DD	DD	BB	BB	BB	BB	BB	DD	DD	BB	DD
chr13_36311712_36311731	BB	DD	DD	BB	BB	BB	DD	DD	DD	DD	BB	BB	DD	BB	BB	BB	BB	BB	BB	DD	DD	BB	BB	BB	DD	DD	BB	DD	BB	DD	BB	BB	BB	DD	BB	DD	BB	BB	DD	DD	BB	BB	BB	BB	BB	DD	DD	BB	DD
chr13_36349638_36349663	FF	df	df	FF	FF	FF	df	df	df	df	FF	FF	df	FF	FF	FF	FF	FF	FF	df	df	FF	FF	FF	df	df	FF	df	FF	DD	FF	FF	FF	df	FF	df	FF	FF	df	df	FF	FF	FF	FF	FF	df	df	FF	dn
chr13_36361145_36361168	BB	DD	DD	BB	BB	BB	DD	DD	DD	DD	BB	BB	DD	BB	BB	BB	BB	BB	BB	DD	DD	BB	BB	BB	DD	DD	BB	DD	BB	DD	BB	BB	BB	DD	BB	DD	BB	BB	dn	DD	BB	BB	BB	BB	BB	DD	DD	BB	DD
chr13_36370324_36370335	BB	DD	DD	BB	BB	BB	DD	DD	DD	DD	BB	BB	DD	BB	BB	BB	BB	BB	BB	DD	DD	BB	BB	BB	DD	DD	BB	DD	BB	DD	BB	BB	BB	DD	BB	DD	BB	BB	DD	DD	BB	BB	BB	BB	BB	DD	DD	BB	DD
chr13_36377272_36377295	BB	DD	DD	BB	BB	BB	DD	DD	DD	DD	BB	BB	DD	BB	BB	BB	BB	BB	BB	DD	DD	BB	BB	BB	DD	DD	BB	DD	BB	DD	BB	BB	BB	DD	BB	DD	BB	BB	DD	DD	BB	BB	BB	BB	BB	DD	DD	BB	DD
chr13_36412360_36412371	BB	DD	DD	BB	BB	BB	DD	DD	DD	DD	BB	BB	DD	BB	BB	BB	BB	BB	BB	DD	DD	BB	BB	BB	DD	DD	BB	DD	BB	DD	BB	BB	BB	DD	BB	DD	BB	BB	DD	DD	BB	BB	BB	BB	BB	DD	DD	BB	DD
chr13_36423177_36423196	BB	DD	DD	BB	BB	BB	DD	DD	DD	DD	BB	BB	DD	BB	BB	BB	BB	BB	BB	DD	DD	BB	BB	BB	DD	DD	BB	DD	BB	DD	BB	BB	BB	DD	BB	DD	BB	BB	DD	DD	BB	BB	BB	BB	BB	DD	DD	BB	DD
chr13_36426669_36426682	BB	DD	DD	BB	BB	BB	DD	DD	DD	DD	BB	BB	DD	BB	BB	BB	BB	BB	BB	DD	DD	BB	BB	BB	DD	DD	BB	DD	BB	DD	BB	BB	BB	DD	BB	DD	BB	BB	DD	DD	BB	BB	BB	BB	BB	DD	DD	BB	DD
chr13_36429718_36429741	BB	DD	DD	BB	BB	BB	DD	DD	DD	DD	BB	BB	DD	BB	BB	BB	BB	BB	BB	DD	DD	BB	BB	BB	DD	DD	BB	DD	BB	DD	BB	BB	BB	DD	BB	DD	BB	BB	DD	DD	BB	BB	BB	BB	BB	DD	DD	BB	DD
chr13_36440143_36440163	BB	DD	DD	BB	BB	BB	DD	DD	DD	DD	BB	BB	DD	BB	BB	BB	BB	BB	BB	DD	DD	BB	BB	BB	DD	DD	BB	DD	BB	DD	BB	BB	BB	DD	BB	DD	BB	BB	DD	DD	BB	BB	BB	BB	BB	DD	DD	BB	DD
chr13_36516977_36517000	BB	DD	DD	BB	BB	BB	DD	DD	DD	DD	BB	BB	DD	BB	BB	BB	BB	BB	BB	DD	DD	BB	BB	BB	DD	DD	BB	DD	BB	DD	BB	BB	BB	DD	BB	DD	BB	BB	DD	DD	BB	BB	BB	BB	BB	DD	DD	BB	DD
chr13_36550307_36550326	BB	DD	DD	BB	BB	BB	DD	DD	DD	bd	BB	BB	DD	BB	BB	BB	BB	BB	BB	DD	bd	BB	BB	BB	bd	DD	BB	DD	BB	DD	BB	BB	BB	DD	BB	DD	BB	BB	DD	DD	BB	BB	BB	BB	BB	bd	DD	BB	DD
chr13_36560802_36560823	BB	DD	DD	BB	BB	BB	DD	DD	DD	DD	BB	BB	dn	BB	BB	BB	BB	BB	BB	DD	DD	BB	BB	BB	DD	DD	BB	DD	BB	DD	BB	BB	BB	DD	BB	DD	BB	BB	DD	DD	BB	BB	BB	BB	BB	DD	DD	BB	DD
chr13_36583584_36583603	BB	DD	DD	BB	BB	BB	bd	bd	DD	DD	BB	BB	DD	BB	BB	BB	BB	BB	BB	DD	DD	BB	BB	BB	DD	DD	BB	DD	BB	DD	BB	BB	BB	bd	BB	DD	BB	BB	DD	DD	BB	BB	BB	BB	BB	DD	DD	BB	DD
chr13_36632624_36632651	BB	DD	DD	BB	BB	BB	DD	DD	DD	DD	BB	BB	DD	BB	BB	BB	BB	BB	BB	DD	DD	BB	BB	BB	DD	DD	BB	DD	BB	DD	BB	BB	BB	DD	BB	DD	BB	BB	DD	DD	BB	BB	BB	BB	BB	DD	DD	BB	DD
chr13_36633351_36633390	BB	DD	DD	BB	BB	BB	DD	DD	DD	DD	BB	BB	DD	BB	BB	BB	BB	NA	BB	DD	dn	BB	BB	BB	DD	NA	BB	DD	BB	DD	BB	BB	BB	DD	BB	DD	BB	BB	DD	DD	BB	bn	BB	BB	BB	DD	DD	BB	DD
chr13_36637495_36637515	BB	DD	DD	BB	BB	BB	DD	DD	DD	DD	BB	BB	DD	BB	BB	BB	BB	BB	BB	DD	DD	BB	BB	BB	DD	DD	BB	DD	BB	DD	BB	BB	BB	DD	BB	DD	BB	BB	DD	DD	BB	BB	BB	BB	BB	DD	DD	BB	DD
chr13_36652778_36652825	BB	DD	DD	BB	BB	NA	DD	DD	DD	DD	BB	BB	DD	BB	BB	BB	BB	BB	BB	DD	DD	BB	NA	BB	DD	NA	BB	DD	NN	DD	bn	NA	BB	DD	BB	DD	BB	BB	DD	DD	NA	BB	BB	BB	bn	DD	DD	BB	NA
chr13_36678486_36678525	BB	DD	DD	BB	BB	BB	DD	DD	DD	DD	BB	BB	DD	BB	BB	BB	NN	BB	BB	DD	DD	bn	BB	BB	DD	DD	BB	DD	BB	DD	BB	BB	BB	DD	BB	NA	BB	BB	DD	DD	BB	BB	BB	BB	BB	DD	DD	NA	DD
chr13_3671816_3671855	FF	FF	FF	FF	FF	NA	FF	FF	NA	FF	FF	FF	FF	FF	FF	FF	FF	FF	FF	NN	FF	FF	FF	FF	FF	NA	FF	FF	FF	FF	FF	FF	FF	FF	FF	FF	NA	FF	NA	FF	FF	FF	FF	FF	FF	NA	FF	FF	FF
chr13_36752983_36753003	FF	FF	FF	FF	FF	FF	FF	FF	FF	FF	FF	FF	FF	FF	FF	FF	FF	FF	FF	FF	FF	FF	FF	NA	FF	NA	FF	FF	FF	FF	FF	FF	FF	FF	FF	FF	FF	FF	FF	FF	FF	FF	FF	FF	FF	FF	FF	FF	FF
chr13_36869956_36869995	BB	DD	DD	BB	BB	BB	DD	DD	DD	DD	BB	BB	DD	BB	BB	BB	BB	BB	BB	DD	DD	BB	BB	BB	DD	DD	BB	DD	BB	DD	BB	BB	BB	DD	BB	DD	BB	BB	DD	DD	BB	BB	BB	BB	BB	DD	DD	BB	DD
chr13_36877453_36877508	FF	FF	FF	FF	FF	FF	NA	FF	FF	FF	FF	NA	NN	FF	NN	FF	FF	NA	FF	NA	FF	NA	FF	NA	NA	FF	FF	FF	FF	NA	FF	FF	NA	FF	FF	FF	NA	FF	FF	FF	fn	FF	fn	FF	fn	FF	NA	FF	FF
chr13_36920525_36920536	fn	FF	NN	FF	FF	fn	FF	FF	NA	FF	FF	FF	FF	FF	FF	fn	FF	NA	NA	NA	FF	FF	FF	FF	FF	NA	fn	FF	FF	FF	fn	FF	FF	FF	FF	FF	FF	FF	FF	FF	FF	NA	FF	FF	FF	FF	FF	FF	FF
chr13_36960937_36960980	BB	DD	DD	BB	BB	BB	DD	DD	DD	DD	BB	BB	DD	BB	BB	BB	BB	BB	BB	DD	DD	BB	BB	BB	DD	DD	BB	DD	BB	DD	BB	BB	BB	DD	BB	DD	BB	BB	DD	DD	BB	bn	BB	BB	BB	DD	DD	BB	DD
chr13_37104835_37104854	BB	DD	DD	BB	BB	BB	DD	DD	DD	DD	BB	BB	DD	BB	BB	BB	bn	BB	BB	DD	DD	BB	BB	BB	DD	DD	BB	DD	BB	DD	BB	BB	BB	DD	BB	DD	BB	BB	DD	DD	BB	BB	BB	BB	BB	DD	DD	BB	DD
chr13_3715901_3715945	NA	FF	NA	FF	FF	NA	FF	FF	NA	FF	FF	NN	FF	FF	FF	FF	FF	NA	NN	NN	FF	FF	FF	FF	FF	NA	FF	FF	FF	FF	FF	FF	FF	FF	FF	fn	NA	FF	FF	NA	NA	FF	FF	FF	NA	FF	FF	NA	FF
chr13_37175938_37175989	BB	DD	DD	BB	BB	BB	DD	DD	DD	DD	BB	BB	DD	BB	BB	BB	BB	BB	BB	DD	DD	BB	BB	BB	DD	DD	BB	DD	BB	DD	BB	BB	BB	DD	BB	DD	BB	BB	DD	DD	BB	BB	BB	BB	BB	DD	DD	BB	DD
chr13_37180702_37180733	NA	FF	FF	FF	FF	FF	FF	FF	NA	FF	FF	NN	NA	FF	NA	FF	FF	FF	FF	FF	FF	FF	FF	FF	FF	FF	FF	FF	NA	FF	FF	FF	FF	FF	FF	NA	FF	FF	FF	FF	NA	FF	FF	FF	FF	FF	FF	FF	FF
chr13_37294329_37294358	BB	DD	DD	BB	BB	BB	DD	DD	DD	DD	BB	BB	DD	BB	BB	BB	BB	BB	BB	DD	DD	BB	BB	BB	DD	DD	BB	DD	BB	DD	BB	BB	BB	DD	BB	DD	BB	BB	DD	DD	BB	BB	BB	BB	BB	DD	DD	BB	DD
chr13_37584780_37584799	FF	NA	FF	NA	FF	FF	FF	FF	FF	FF	FF	FF	NA	FF	NN	FF	FF	FF	fn	FF	FF	FF	FF	NA	FF	NA	NA	FF	FF	FF	NA	NA	NA	FF	NA	FF	NA	FF	NA	FF	fn	FF	FF	FF	FF	FF	FF	FF	NA
chr13_37596131_37596165	FF	FF	FF	FF	FF	NN	FF	FF	FF	FF	FF	FF	FF	FF	FF	FF	FF	FF	FF	FF	FF	FF	FF	FF	FF	NA	FF	FF	FF	FF	FF	FF	FF	FF	FF	NA	FF	FF	FF	NA	NA	FF	FF	NA	FF	FF	FF	FF	FF
chr13_37788690_37788714	FF	FF	NN	FF	FF	FF	FF	FF	FF	FF	FF	FF	FF	FF	FF	FF	FF	FF	FF	FF	FF	FF	FF	FF	FF	FF	FF	FF	FF	FF	FF	FF	FF	FF	FF	FF	FF	FF	FF	FF	FF	FF	FF	FF	FF	FF	FF	FF	FF
chr13_37807318_37807349	FF	FF	FF	FF	FF	FF	FF	FF	FF	FF	FF	FF	FF	FF	FF	FF	FF	FF	FF	FF	FF	FF	FF	FF	NN	FF	FF	FF	FF	FF	FF	FF	FF	FF	FF	FF	FF	FF	FF	FF	FF	FF	FF	FF	FF	FF	FF	FF	FF
chr13_37842950_37842981	BB	BB	BB	BB	BB	BB	BB	BB	BB	BB	BB	BB	DD	BB	BB	BB	BB	BB	BB	BB	BB	BB	BB	BB	BB	DD	BB	BB	BB	BB	BB	BB	BB	BB	BB	DD	BB	BB	BB	bn	BB	BB	BB	BB	BB	DD	BB	BB	BB
chr13_37851411_37851436	BB	NA	NA	BB	BB	BB	DD	DD	bd	DD	BB	BB	DD	BB	BB	BB	BB	BB	BB	DD	DD	BB	BB	BB	NA	DD	BB	DD	BB	NA	BB	BB	BB	DD	BB	DD	DD	BB	NA	DD	BB	BB	BB	DD	BB	DD	BB	BB	NA
chr13_38096784_38096838	FF	FF	FF	NA	NA	FF	FF	FF	FF	FF	FF	FF	FF	NA	FF	FF	FF	FF	NA	FF	FF	FF	FF	FF	FF	NA	fn	FF	FF	NA	FF	FF	FF	NA	NA	FF	FF	NA	FF	FF	FF	FF	FF	FF	FF	FF	FF	NA	FF
chr13_38165930_38165973	FF	FF	FF	FF	FF	FF	FF	FF	FF	NN	NA	FF	FF	FF	FF	FF	FF	NA	FF	NA	FF	FF	FF	FF	FF	FF	FF	FF	FF	FF	NA	FF	FF	FF	NA	FF	FF	FF	FF	FF	FF	FF	FF	FF	FF	FF	FF	FF	FF
chr13_38289451_38289485	FF	FF	FF	NA	FF	FF	FF	FF	FF	FF	FF	FF	FF	NA	NA	FF	FF	FF	FF	FF	FF	NN	FF	NA	FF	NA	FF	FF	FF	NA	FF	NA	NA	FF	FF	fn	FF	FF	NA	FF	NA	FF	FF	FF	FF	NA	FF	FF	FF
chr13_38404212_38404235	FF	FF	FF	FF	NA	FF	FF	FF	FF	FF	FF	NA	FF	FF	FF	FF	FF	FF	FF	NA	FF	FF	FF	FF	FF	FF	FF	FF	FF	FF	FF	FF	FF	FF	FF	FF	FF	FF	FF	FF	FF	FF	FF	FF	NA	FF	FF	FF	FF
chr13_3857000_3857015	FF	FF	FF	NA	FF	FF	FF	FF	FF	FF	FF	FF	FF	FF	FF	FF	FF	FF	FF	FF	FF	FF	FF	NN	FF	FF	FF	FF	FF	FF	FF	FF	FF	FF	NA	FF	FF	FF	FF	FF	FF	FF	FF	FF	FF	FF	FF	FF	FF
chr13_38713185_38713223	FF	FF	NA	FF	FF	fn	FF	FF	FF	FF	FF	FF	FF	NA	fn	FF	NA	FF	FF	NA	FF	FF	FF	FF	FF	NN	FF	FF	FF	NA	FF	FF	FF	FF	FF	NA	FF	NA	FF	FF	FF	fn	FF	FF	FF	FF	NA	NA	NA
chr13_38732420_38732469	NN	FF	FF	FF	FF	FF	FF	FF	FF	FF	FF	FF	FF	FF	FF	FF	FF	FF	FF	FF	FF	FF	FF	FF	FF	FF	FF	FF	FF	NA	FF	FF	FF	FF	FF	FF	FF	FF	FF	FF	FF	FF	FF	FF	FF	FF	FF	FF	FF
chr13_38974063_38974102	NN	FF	FF	FF	FF	FF	FF	FF	FF	FF	FF	FF	FF	FF	FF	FF	FF	FF	FF	FF	FF	NA	FF	FF	FF	FF	FF	FF	FF	FF	FF	FF	FF	FF	FF	FF	FF	FF	FF	FF	FF	FF	FF	FF	FF	FF	FF	FF	FF
chr13_3904286_3904321	FF	FF	FF	FF	FF	FF	FF	FF	FF	FF	FF	FF	FF	FF	FF	FF	FF	FF	FF	FF	FF	FF	FF	FF	FF	NA	FF	FF	FF	FF	FF	FF	FF	FF	FF	FF	FF	FF	FF	FF	FF	FF	FF	FF	FF	FF	FF	FF	FF
chr13_39081360_39081415	nn	NA	NA	FF	NA	FF	NA	FF	FF	NN	FF	FF	NA	NA	FF	FF	NA	NA	FF	NN	NA	FF	FF	FF	FF	FF	FF	NA	NA	FF	NA	NA	NA	FF	FF	FF	FF	NA	FF	fn	NA	FF	FF	NA	FF	FF	FF	NA	NA
chr13_39114546_39114585	FF	NA	FF	NA	FF	FF	FF	NA	FF	FF	FF	FF	NA	FF	FF	FF	NA	FF	FF	FF	FF	FF	FF	FF	FF	FF	FF	FF	FF	FF	FF	FF	FF	FF	FF	NA	FF	NA	FF	FF	NA	NA	FF	FF	FF	FF	FF	FF	FF
chr13_39155857_39155892	BB	NA	DD	BB	BB	BB	DD	DD	NA	DD	BB	BB	DD	BB	BB	BB	BB	BB	BB	DD	DD	BB	BB	BB	DD	DD	BB	DD	BB	NA	BB	BB	BB	DD	DD	DD	DD	BB	DD	NA	BB	BB	BB	DD	BB	DD	BB	BB	NA
chr13_39261496_39261543	FF	FF	FF	FF	FF	FF	FF	FF	FF	FF	FF	FF	NN	NA	FF	FF	FF	FF	FF	FF	FF	FF	FF	NA	FF	NA	NA	FF	FF	FF	NA	FF	FF	FF	FF	NA	FF	FF	FF	FF	FF	NA	FF	FF	FF	FF	FF	FF	FF
chr13_39304663_39304690	BB	DD	DD	BB	BB	BB	DD	DD	DD	DD	BB	BB	DD	BB	BB	BB	BB	BB	BB	DD	DD	BB	BB	BB	DD	DD	BB	DD	BB	DD	BB	BB	BB	DD	DD	DD	DD	BB	DD	BB	BB	BB	BB	DD	BB	DD	BB	BB	DD
chr13_39352170_39352181	BB	DD	DD	BB	BB	BB	bd	DD	dn	DD	BB	BB	bd	BB	BB	BB	BB	BB	BB	DD	dn	BB	BB	BB	bd	DD	bn	DD	BB	dn	BB	BB	BB	dn	DD	DD	DD	BB	DD	BB	BB	BB	BB	DD	BB	DD	BB	BB	DD
chr13_39353313_39353336	BB	DD	DD	BB	BB	BB	DD	DD	DD	DD	BB	BB	DD	BB	BB	BB	BB	BB	BB	DD	DD	BB	BB	BB	DD	DD	BB	DD	BB	DD	BB	BB	BB	DD	DD	DD	DD	BB	DD	BB	BB	BB	BB	DD	BB	DD	BB	BB	DD
chr13_39388543_39388574	BB	DD	DD	BB	BB	BB	DD	DD	DD	DD	BB	BB	DD	BB	BB	BB	BB	BB	BB	DD	DD	BB	BB	BB	DD	DD	BB	DD	BB	DD	BB	BB	BB	DD	DD	DD	DD	BB	DD	BB	BB	BB	BB	DD	BB	DD	BB	BB	DD
chr13_39392646_39392685	BB	DD	DD	BB	BB	BB	DD	DD	DD	DD	BB	bn	DD	BB	BB	BB	BB	BB	BB	DD	DD	BB	BB	BB	DD	DD	BB	DD	BB	DD	BB	BB	BB	DD	DD	DD	DD	BB	DD	BB	BB	BB	BB	DD	BB	DD	BB	BB	DD
chr13_39409903_39409916	BB	DD	DD	BB	BB	BB	DD	DD	DD	DD	BB	BB	DD	BB	BB	BB	BB	BB	BB	DD	DD	BB	BB	BB	DD	DD	BB	DD	BB	DD	BB	BB	BB	DD	DD	DD	DD	BB	DD	BB	BB	BB	BB	DD	BB	DD	BB	BB	DD
chr13_39426690_39426713	BB	DD	DD	BB	BB	BB	DD	DD	DD	DD	BB	BB	DD	BB	BB	BB	BB	BB	BB	DD	DD	BB	BB	BB	DD	DD	BB	DD	BB	DD	BB	BB	BB	DD	DD	DD	DD	BB	DD	BB	BB	BB	BB	DD	BB	DD	BB	BB	DD
chr13_39437270_39437281	BB	DD	DD	BB	BB	BB	DD	DD	DD	DD	BB	BB	DD	BB	BB	BB	BB	BB	BB	DD	DD	BB	BB	BB	DD	DD	BB	DD	BB	DD	BB	BB	BB	DD	DD	DD	DD	BB	DD	BB	BB	BB	BB	DD	BB	DD	BB	BB	DD
chr13_39442682_39442693	BB	DD	DD	BB	BB	BB	DD	DD	DD	DD	BB	BB	DD	BB	BB	BB	BB	BB	BB	DD	DD	BB	BB	BB	DD	DD	BB	DD	BB	DD	BB	BB	BB	DD	DD	DD	DD	BB	DD	BB	BB	BB	BB	DD	BB	DD	BB	BB	DD
chr13_39448611_39448642	BB	DD	DD	BB	BB	BB	DD	DD	DD	DD	BB	BB	DD	BB	BB	BB	BB	BB	BB	DD	DD	BB	BB	BB	DD	DD	BB	DD	BB	DD	BB	BB	BB	DD	DD	DD	DD	BB	DD	BB	BB	BB	BB	DD	BB	DD	BB	BB	DD
chr13_39449007_39449046	BB	DD	DD	BB	BB	BB	DD	DD	DD	DD	BB	BB	DD	BB	BB	BB	BB	BB	BB	DD	DD	BB	BB	BB	DD	DD	BB	DD	BB	DD	BB	BB	BB	DD	DD	DD	DD	BB	DD	BB	BB	BB	BB	DD	BB	DD	BB	bn	DD
chr13_39449085_39449144	FF	FF	FF	fn	NA	FF	FF	FF	FF	FF	FF	NN	FF	NN	FF	FF	FF	NA	NA	FF	FF	FF	NA	NN	FF	NA	FF	FF	FF	NN	FF	fn	FF	FF	FF	FF	FF	FF	NA	FF	FF	FF	FF	FF	NA	NA	NA	NA	FF
chr13_39452783_39452804	BB	DD	DD	BB	BB	BB	DD	DD	DD	DD	BB	BB	DD	BB	BB	BB	BB	BB	BB	DD	DD	BB	BB	BB	DD	DD	BB	DD	BB	DD	BB	BB	BB	DD	DD	DD	DD	bn	DD	BB	BB	BB	BB	DD	BB	DD	BB	BB	DD
chr13_39454288_39454319	BB	DD	DD	BB	BB	BB	DD	DD	DD	DD	BB	BB	DD	BB	BB	BB	BB	BB	BB	DD	DD	BB	BB	BB	DD	DD	BB	DD	BB	DD	BB	BB	BB	DD	DD	DD	DD	BB	DD	BB	BB	BB	BB	DD	BB	DD	BB	BB	DD
chr13_39465173_39465200	BB	DD	DD	BB	BB	BB	DD	DD	DD	DD	BB	BB	DD	BB	BB	BB	BB	BB	BB	DD	DD	BB	BB	BB	DD	DD	BB	DD	BB	DD	BB	BB	BB	DD	DD	DD	DD	BB	DD	BB	BB	BB	BB	DD	BB	NA	BB	BB	NA
chr13_39472962_39472973	BB	DD	DD	BB	BB	BB	DD	DD	DD	DD	BB	BB	DD	BB	BB	BB	BB	BB	BB	DD	DD	BB	BB	BB	DD	DD	BB	DD	BB	DD	BB	BB	BB	DD	DD	DD	DD	BB	DD	BB	BB	BB	BB	DD	BB	DD	BB	BB	DD
chr13_39482906_39482917	BB	DD	DD	BB	BB	BB	DD	DD	DD	DD	BB	BB	DD	BB	BB	BB	BB	BB	BB	DD	DD	BB	BB	BB	DD	DD	BB	DD	BB	DD	BB	BB	BB	DD	DD	DD	DD	BB	DD	BB	BB	BB	BB	DD	BB	DD	BB	BB	DD
chr13_39487867_39487878	BB	DD	dn	BB	BB	BB	DD	dn	dn	dn	BB	BB	DD	BB	BB	BB	BB	BB	BB	DD	DD	BB	BB	BB	dn	dn	BB	DD	BB	DD	BB	BB	BB	DD	dn	DD	dn	BB	dn	BB	BB	BB	BB	DD	BB	DD	BB	BB	DD
chr13_39495843_39495872	BB	DD	DD	BB	BB	BB	DD	DD	DD	DD	BB	BB	DD	BB	BB	BB	BB	BB	BB	DD	DD	BB	BB	BB	DD	DD	BB	DD	BB	DD	BB	BB	BB	DD	DD	DD	DD	BB	DD	BB	BB	BB	BB	DD	BB	DD	BB	BB	DD
chr13_39498191_39498226	BB	dd	dd	bn	BB	BB	dd	dd	dd	dd	BB	BB	dd	BB	BB	BB	BB	BB	BB	dd	dd	BB	BB	BB	dd	dd	BB	dd	BB	dd	bd	BB	BB	dd	dd	dd	dd	BB	dd	BB	BB	BB	BB	dd	BB	dd	BB	BB	dd
chr13_39553676_39553719	BB	dd	dd	BB	BB	BB	dd	dd	dd	DD	BB	BB	dd	BB	BB	BB	DD	BB	BB	dd	dd	BB	BB	BB	dd	dd	BB	dd	BB	dd	BB	BB	BB	dd	dd	dd	dd	BB	dd	BB	BB	BB	BB	DD	BB	dd	BB	BB	dd
chr13_39553790_39553849	FF	FF	fn	FF	FF	FF	FF	FF	FF	FF	NA	FF	FF	FF	FF	FF	NA	FF	NA	FF	NA	FF	FF	FF	NA	NA	FF	FF	FF	NA	NA	FF	fn	NA	FF	NA	FF	FF	FF	FF	NA	NA	FF	FF	NA	fn	NN	FF	NA
chr13_39562226_39562245	BB	DD	DD	BB	BB	BB	DD	DD	DD	DD	BB	BB	DD	BB	BB	BB	BB	BB	BB	DD	DD	BB	BB	BB	DD	DD	BB	DD	BB	DD	BB	BB	BB	DD	DD	DD	DD	BB	DD	BB	bn	BB	BB	DD	BB	DD	BB	BB	DD
chr13_3962032_3962075	FF	FF	NA	FF	NA	NA	FF	NN	FF	FF	FF	FF	FF	FF	FF	FF	NN	FF	FF	NN	NA	FF	NA	FF	FF	NA	fn	FF	FF	FF	FF	FF	FF	FF	FF	FF	FF	FF	FF	FF	NA	FF	FF	NA	NA	NA	FF	FF	FF
chr13_39624239_39624287	BB	DD	DD	BB	BB	BB	bd	DD	DD	DD	BB	BB	DD	BB	BB	BB	BB	BB	bn	DD	DD	BB	BB	BB	DD	DD	BB	bd	BB	DD	BB	BB	BB	DD	DD	DD	DD	BB	DD	BB	BB	BB	BB	DD	BB	DD	BB	BB	DD
chr13_39658738_39658785	FF	df	df	FF	FF	FF	DD	df	df	df	FF	FF	DD	FF	FF	FF	FF	FF	FF	df	df	FF	FF	FF	DD	df	FF	DD	FF	df	FF	FF	FF	df	df	DD	df	FF	df	FF	FF	FF	FF	df	FF	DD	FF	FF	df
chr13_39684283_39684308	BB	DD	DD	BB	BB	BB	DD	DD	DD	DD	BB	BB	DD	BB	BB	BB	BB	BB	BB	DD	DD	BB	BB	BB	dn	DD	BB	DD	BB	DD	BB	BB	BB	DD	DD	DD	DD	BB	DD	BB	BB	BB	BB	DD	BB	DD	BB	BB	DD
chr13_39780245_39780268	BB	DD	DD	BB	BB	BB	DD	DD	DD	DD	BB	BB	DD	BB	BB	BB	BB	BB	BB	DD	DD	BB	BB	BB	DD	DD	BB	DD	BB	DD	BB	BB	BB	DD	DD	DD	DD	BB	DD	BB	BB	BB	BB	DD	BB	DD	BB	BB	DD
chr13_39793801_39793820	BB	DD	DD	BB	BB	BB	dn	dn	DD	BB	BB	BB	DD	BB	BB	BB	BB	BB	BB	DD	DD	BB	BB	BB	DD	DD	BB	DD	BB	DD	BB	BB	BB	DD	DD	DD	DD	BB	DD	BB	BB	BB	BB	DD	BB	DD	BB	BB	DD
chr13_39868426_39868461	FF	FF	FF	FF	FF	FF	FF	FF	FF	FF	FF	FF	FF	FF	FF	FF	FF	FF	FF	NA	FF	FF	FF	FF	FF	FF	FF	FF	FF	FF	FF	FF	FF	FF	FF	FF	FF	FF	FF	FF	FF	FF	FF	FF	FF	FF	FF	FF	NA
chr13_39878744_39878783	FF	df	df	fn	FF	FF	df	DD	df	FF	FF	FF	df	FF	FF	FF	FF	FF	FF	df	df	FF	FF	df	fn	df	df	df	FF	df	FF	FF	FF	df	df	df	df	fn	FF	FF	FF	FF	FF	df	FF	df	FF	FF	DD
chr13_39881098_39881130	BB	DD	DD	BB	BB	BB	DD	DD	DD	BB	BB	BB	DD	BB	BB	BB	BB	BB	BB	DD	DD	BB	BB	BB	DD	DD	BB	DD	BB	DD	BB	BB	BB	DD	DD	DD	DD	BB	BB	BB	BB	BB	BB	DD	BB	DD	BB	BB	DD
chr13_39913327_39913344	BB	DD	DD	BB	BB	BB	DD	DD	DD	BB	BB	BB	DD	BB	BB	BB	BB	BB	BB	DD	DD	BB	BB	BB	DD	DD	BB	DD	BB	DD	BB	BB	BB	DD	DD	DD	DD	BB	BB	BB	BB	BB	BB	DD	BB	DD	BB	BB	DD
chr13_39924239_39924260	BB	DD	DD	BB	BB	BB	DD	DD	DD	BB	BB	BB	DD	BB	BB	BB	BB	BB	BB	DD	DD	BB	BB	BB	DD	DD	BB	DD	BB	DD	BB	BB	BB	DD	DD	DD	DD	BB	BB	BB	BB	BB	BB	DD	BB	DD	BB	BB	DD
chr13_39966400_39966449	BB	DD	DD	BB	BB	BB	DD	DD	DD	BB	BB	BB	DD	bd	BB	BB	BB	BB	BB	DD	DD	BB	BB	BB	DD	DD	BB	DD	BB	DD	BB	BB	BB	DD	DD	DD	DD	BB	BB	BB	BB	BB	BB	DD	BB	DD	BB	BB	DD
chr13_39977462_39977496	BB	DD	DD	BB	BB	BB	DD	DD	DD	BB	BB	BB	DD	BB	BB	BB	BB	BB	BB	DD	DD	BB	BB	BB	DD	DD	BB	DD	BB	DD	BB	BB	BB	DD	DD	DD	DD	BB	BB	BB	BB	BB	BB	DD	BB	DD	BB	BB	DD
chr13_39996322_39996349	BB	DD	DD	BB	BB	BB	DD	DD	DD	BB	BB	BB	DD	BB	BB	BB	BB	BB	BB	DD	DD	BB	BB	BB	DD	DD	BB	DD	BB	DD	BB	BB	BB	DD	DD	DD	DD	BB	BB	BB	BB	BB	BB	DD	BB	DD	BB	BB	DD
chr13_40030182_40030195	BB	DD	DD	BB	BB	BB	DD	DD	DD	BB	BB	BB	DD	BB	BB	BB	BB	BB	BB	DD	DD	BB	BB	BB	DD	DD	BB	DD	BB	DD	BB	BB	BB	DD	DD	DD	DD	BB	BB	BB	BB	BB	BB	DD	BB	DD	BB	BB	DD
chr13_40068712_40068739	BB	DD	DD	BB	BB	BB	DD	DD	DD	BB	BB	BB	DD	BB	BB	BB	BB	BB	BB	DD	DD	BB	BB	BB	DD	DD	BB	DD	BB	DD	BB	BB	BB	DD	DD	DD	DD	BB	BB	BB	BB	BB	BB	DD	BB	DD	BB	BB	DD
chr13_40074053_40074066	BB	DD	DD	BB	BB	BB	DD	DD	DD	bd	BB	BB	DD	BB	BB	BB	BB	BB	BB	DD	DD	BB	BB	BB	DD	DD	BB	DD	BB	DD	BB	BB	BB	DD	DD	DD	DD	BB	BB	BB	BB	BB	BB	DD	BB	DD	BB	BB	DD
chr13_40085539_40085583	DD	DD	DD	NA	DD	DD	DD	DD	DD	DD	DD	DD	DD	DD	DD	DD	NA	DD	DD	DD	DD	DD	DD	DD	DD	DD	UU	DD	UU	DD	UU	UU	NA	DD	DD	DD	DD	NA	NA	UU	UU	UU	UU	DD	UU	DD	UU	UU	DD
chr13_40118899_40118912	BB	DD	DD	BB	BB	BB	DD	DD	DD	BB	BB	BB	dn	BB	BB	BB	BB	BB	BB	DD	DD	BB	BB	BB	DD	DD	BB	DD	BB	DD	BB	BB	BB	DD	DD	DD	DD	BB	BB	BB	BB	BB	BB	DD	BB	DD	BB	BB	DD
chr13_40152194_40152223	BB	DD	dn	BB	BB	BB	DD	DD	DD	BB	BB	BB	DD	BB	BB	BB	BB	BB	BB	DD	DD	BB	BB	BB	DD	DD	BB	DD	BB	DD	BB	BB	BB	DD	DD	DD	DD	BB	BB	BB	BB	BB	BB	DD	BB	DD	BB	BB	DD
chr13_40179413_40179460	BB	DD	DD	BB	BB	BB	DD	DD	DD	BB	BB	BB	DD	BB	BB	BB	BB	BB	BB	DD	DD	BB	BB	bn	DD	DD	BB	DD	BB	DD	BB	BB	BB	DD	DD	DD	DD	BB	BB	BB	BB	BB	BB	DD	BB	DD	BB	BB	DD
chr13_40201777_40201796	BB	DD	DD	BB	BB	BB	DD	DD	DD	BB	BB	BB	DD	BB	BB	BB	BB	BB	BB	DD	DD	BB	BB	BB	DD	DD	BB	DD	BB	DD	BB	BB	BB	DD	DD	DD	DD	BB	BB	BB	BB	BB	BB	DD	BB	DD	BB	BB	DD
chr13_40214377_40214406	BB	DD	DD	BB	BB	BB	DD	DD	DD	BB	BB	BB	DD	BB	BB	BB	BB	BB	BB	DD	DD	BB	BB	BB	DD	DD	BB	DD	BB	DD	BB	BB	BB	DD	DD	DD	DD	BB	BB	BB	BB	bn	BB	DD	BB	DD	BB	BB	DD
chr13_40231722_40231766	BB	DD	DD	BB	BB	BB	DD	DD	DD	BB	BB	bd	DD	BB	BB	BB	BB	BB	BB	DD	DD	BB	BB	BB	DD	DD	BB	DD	BB	DD	BB	BB	BB	DD	DD	DD	DD	BB	BB	BB	BB	BB	BB	DD	BB	DD	BB	BB	DD
chr13_40233776_40233799	BB	DD	DD	BB	BB	BB	DD	DD	DD	BB	BB	BB	DD	BB	BB	BB	BB	BB	BB	DD	DD	BB	BB	BB	DD	DD	BB	DD	BB	DD	BB	BB	BB	DD	DD	DD	DD	BB	BB	BB	BB	BB	BB	DD	BB	DD	BB	BB	DD
chr13_40256304_40256318	BB	DD	DD	BB	BB	BB	DD	DD	DD	BB	BB	BB	DD	BB	BB	BB	BB	BB	BB	DD	DD	BB	BB	BB	DD	DD	BB	DD	BB	DD	BB	BB	BB	DD	DD	DD	DD	BB	BB	BB	BB	BB	BB	DD	BB	DD	BB	BB	DD
chr13_40260296_40260309	BB	DD	DD	BB	BB	BB	DD	DD	DD	BB	BB	BB	DD	BB	BB	BB	BB	BB	BB	DD	DD	bn	BB	BB	DD	DD	BB	DD	BB	DD	BB	BB	BB	DD	DD	DD	DD	BB	BB	BB	BB	BB	BB	DD	BB	DD	BB	BB	DD
chr13_40283734_40283775	BB	DD	NA	BB	BB	NA	DD	DD	DD	NA	NA	BB	DD	BB	BB	BB	NA	BB	BB	DD	NA	BB	BB	BB	DD	DD	BB	DD	BB	DD	BB	NA	BB	DD	DD	DD	DD	BB	NN	NA	NA	BB	NN	DD	NA	DD	NA	NA	DD
chr13_40295192_40295243	BB	DD	DD	BB	BB	BB	DD	DD	DD	BB	BB	BB	DD	BB	BB	BB	BB	BB	BB	DD	DD	BB	BB	BB	DD	DD	BB	DD	BB	DD	BB	BB	BB	DD	DD	DD	DD	BB	BB	BB	BB	BB	bn	DD	BB	DD	BB	BB	DD
chr13_40341556_40341570	BB	DD	DD	BB	BB	BB	DD	DD	DD	BB	BB	BB	DD	BB	BB	BB	BB	BB	BB	DD	DD	BB	BB	BB	DD	DD	BB	DD	BB	DD	BB	BB	BB	DD	DD	DD	DD	BB	BB	BB	BB	BB	BB	DD	BB	DD	BB	BB	DD
chr13_40358218_40358253	BB	DD	DD	BB	BB	BB	DD	DD	DD	BB	BB	BB	DD	BB	BB	BB	BB	BB	BB	DD	DD	BB	BB	BB	DD	DD	BB	DD	BB	DD	BB	BB	BB	DD	DD	DD	DD	BB	BB	BB	BB	BB	BB	DD	BB	DD	BB	BB	DD
chr13_40383309_40383344	BB	DD	DD	BB	BB	BB	DD	DD	DD	BB	BB	BB	DD	BB	BB	BB	BB	BB	BB	DD	DD	BB	BB	BB	DD	DD	BB	DD	BB	DD	BB	BB	BB	DD	DD	DD	DD	BB	BB	BB	BB	BB	BB	DD	BB	DD	BB	BB	DD
chr13_40386839_40386874	BB	DD	DD	BB	BB	BB	DD	DD	DD	BB	BB	BB	DD	BB	BB	BB	BB	BB	BB	DD	DD	BB	BB	BB	DD	DD	BB	DD	BB	DD	BB	BB	BB	DD	DD	DD	DD	BB	BB	BB	BB	BB	BB	DD	BB	DD	BB	BB	DD
chr13_40424359_40424384	BB	DD	dn	BB	BB	BB	DD	DD	DD	BB	BB	BB	DD	BB	BB	BB	BB	BB	BB	DD	DD	BB	BB	BB	DD	DD	BB	DD	bn	DD	BB	BB	BB	DD	DD	DD	dn	BB	BB	BB	bn	BB	BB	DD	BB	DD	BB	BB	DD
chr13_40436502_40436546	BB	DD	DD	BB	BB	BB	DD	DD	DD	BB	BB	BB	DD	BB	BB	BB	BB	BB	BB	DD	DD	BB	BB	BB	DD	DD	BB	DD	BB	DD	BB	BB	BB	DD	DD	DD	DD	BB	BB	BB	BB	BB	BB	DD	BB	DD	BB	BB	DD
chr13_40447298_40447311	BB	DD	DD	BB	BB	BB	DD	DD	DD	BB	BB	BB	DD	BB	BB	BB	BB	BB	BB	DD	DD	BB	BB	BB	DD	DD	BB	DD	BB	DD	BB	BB	BB	DD	DD	DD	DD	BB	BB	BB	BB	BB	BB	DD	BB	DD	BB	BB	DD
chr13_40451177_40451190	BB	DD	DD	BB	BB	BB	DD	DD	DD	BB	BB	BB	DD	BB	BB	BB	BB	BB	BB	bd	DD	BB	BB	BB	DD	DD	BB	DD	BB	DD	BB	BB	BB	DD	DD	DD	DD	BB	BB	BB	BB	BB	BB	DD	BB	DD	BB	BB	DD
chr13_40479450_40479481	BB	DD	DD	BB	BB	BB	DD	DD	DD	BB	BB	BB	DD	BB	BB	BB	BB	BB	BB	DD	DD	BB	BB	BB	DD	DD	BB	DD	BB	DD	BB	BB	BB	DD	DD	DD	DD	BB	BB	BB	BB	BB	BB	DD	BB	DD	BB	BB	DD
chr13_40501189_40501208	BB	DD	DD	BB	BB	BB	DD	DD	DD	BB	BB	BB	DD	BB	BB	BB	BB	BB	BB	DD	DD	BB	BB	BB	DD	DD	BB	DD	BB	DD	BB	BB	BB	DD	DD	DD	DD	BB	BB	BB	BB	BB	BB	DD	BB	DD	BB	BB	DD
chr13_40507283_40507306	BB	bd	DD	BB	BB	BB	DD	DD	DD	BB	BB	BB	DD	BB	BB	BB	BB	BB	BB	DD	DD	BB	BB	BB	DD	DD	BB	DD	BB	DD	BB	BB	BB	DD	DD	DD	DD	BB	BB	BB	BB	BB	BB	DD	BB	DD	BB	BB	DD
chr13_40520624_40520663	BB	NA	DD	BB	BB	BB	DD	DD	DD	BB	BB	BB	DD	BB	BB	BB	NN	BB	BB	NA	DD	BB	BB	BB	DD	NA	BB	DD	BB	DD	BB	BB	BB	DD	DD	DD	DD	BB	BB	BB	BB	bn	BB	DD	BB	DD	BB	BB	dn
chr13_40524326_40524345	BB	DD	DD	BB	BB	BB	DD	DD	DD	BB	BB	BB	DD	BB	BB	BB	BB	BB	BB	DD	DD	BB	BB	BB	DD	DD	BB	DD	BB	DD	BB	BB	BB	DD	DD	DD	DD	BB	BB	BB	BB	BB	BB	DD	BB	DD	BB	BB	DD
chr13_40538712_40538727	BB	DD	DD	BB	BB	BB	DD	DD	DD	BB	BB	BB	DD	BB	BB	BB	BB	BB	BB	DD	DD	BB	BB	BB	DD	DD	BB	DD	BB	DD	BB	BB	BB	DD	DD	DD	DD	BB	BB	BB	BB	BB	BB	DD	BB	DD	BB	BB	DD
chr13_40554059_40554102	NA	NA	NA	NN	FF	FF	NA	FF	NA	FF	FF	FF	FF	NN	NN	FF	FF	NA	FF	FF	FF	NA	FF	NA	NA	fn	FF	FF	FF	NA	FF	FF	FF	FF	FF	NA	FF	NA	FF	NA	FF	NA	FF	FF	NA	NA	NA	FF	FF
chr13_40558554_40558571	BB	DD	DD	BB	BB	BB	DD	DD	DD	BB	BB	BB	dn	BB	BB	BB	BB	BB	BB	DD	DD	BB	BB	BB	DD	DD	BB	DD	BB	DD	BB	BB	BB	DD	DD	DD	DD	BB	BB	BB	BB	BB	BB	DD	BB	DD	BB	BB	DD
chr13_40559147_40559170	BB	DD	DD	BB	BB	BB	DD	DD	DD	BB	BB	BB	DD	BB	BB	BB	BB	BB	BB	DD	DD	BB	BB	BB	DD	DD	BB	DD	BB	DD	BB	BB	BB	DD	DD	DD	DD	BB	BB	BB	BB	BB	BB	DD	BB	DD	BB	BB	DD
chr13_40583321_40583344	BB	DD	DD	BB	BB	BB	DD	DD	DD	BB	BB	BB	DD	BB	BB	BB	BB	BB	BB	DD	DD	BB	BB	BB	DD	DD	BB	DD	BB	DD	BB	BB	BB	DD	DD	DD	DD	BB	BB	BB	BB	BB	BB	DD	BB	DD	BB	BB	DD
chr13_40601352_40601363	BB	DD	DD	BB	BB	BB	DD	DD	DD	BB	BB	BB	DD	BB	BB	BB	BB	BB	BB	DD	DD	BB	BB	BB	DD	DD	BB	DD	BB	DD	BB	BB	BB	DD	DD	DD	DD	BB	BB	BB	BB	BB	BB	DD	BB	DD	BB	BB	DD
chr13_40603234_40603245	BB	DD	bd	BB	BB	BB	DD	DD	DD	BB	BB	BB	DD	BB	BB	BB	BB	BB	BB	bd	DD	BB	BB	BB	DD	DD	BB	bd	BB	DD	BB	BB	BB	DD	DD	DD	bd	BB	BB	BB	BB	BB	BB	DD	BB	DD	BB	BB	bd
chr13_40612133_40612162	BB	DD	DD	BB	BB	BB	DD	DD	DD	BB	BB	BB	DD	BB	BB	BB	BB	BB	BB	DD	DD	BB	BB	BB	DD	DD	BB	DD	BB	DD	BB	BB	BB	DD	DD	DD	DD	BB	BB	BB	BB	BB	BB	DD	BB	DD	BB	BB	DD
chr13_40623991_40624010	BB	DD	DD	BB	BB	BB	DD	DD	DD	BB	BB	BB	DD	BB	BB	BB	BB	BB	BB	DD	DD	BB	BB	BB	DD	DD	BB	DD	BB	DD	BB	BB	BB	DD	DD	DD	DD	BB	BB	BB	BB	BB	BB	DD	BB	DD	BB	BB	DD
chr13_40643715_40643742	BB	DD	DD	BB	BB	BB	DD	DD	DD	BB	BB	BB	DD	BB	BB	BB	BB	BB	BB	DD	DD	BB	BB	BB	DD	DD	BB	DD	BB	DD	BB	BB	BB	DD	DD	DD	DD	BB	BB	BB	BB	BB	BB	DD	BB	DD	BB	BB	DD
chr13_40644106_40644169	BB	DD	dn	NA	NA	BB	DD	DD	DD	BB	NA	BB	DD	BB	BB	NA	NA	NA	BB	DD	DD	BB	NA	NN	DD	DD	NA	DD	BB	NA	NA	BB	BB	DD	DD	DD	DD	BB	BB	BB	BB	NA	BB	DD	BB	NA	bd	BB	DD
chr13_40645149_40645198	BB	DD	DD	BB	BB	BB	DD	DD	DD	BB	BB	BB	DD	BB	BB	BB	BB	BB	BB	DD	DD	BB	BB	BB	DD	DD	BB	DD	BB	DD	BB	BB	BB	DD	DD	DD	DD	BB	BB	BB	BB	BB	BB	DD	BB	DD	BB	BB	DD
chr13_40646614_40646629	BB	DD	DD	BB	BB	BB	DD	DD	DD	BB	BB	BB	DD	BB	BB	BB	BB	BB	BB	DD	DD	BB	BB	BB	DD	DD	BB	DD	BB	DD	BB	BB	BB	DD	DD	DD	DD	BB	BB	BB	BB	BB	BB	DD	BB	DD	BB	BB	DD
chr13_40647401_40647440	BB	DD	NA	BB	BB	BB	DD	DD	NA	BB	BB	BB	NA	BB	BB	BB	BB	BB	BB	NA	DD	BB	BB	BB	DD	NA	BB	DD	BB	NA	NN	BB	BB	DD	NA	DD	DD	BB	BB	BB	NA	BB	BB	NA	BB	NA	BB	BB	NA
chr13_40652295_40652309	BB	DD	DD	BB	BB	BB	DD	DD	DD	BB	BB	BB	DD	BB	BB	BB	BB	BB	BB	DD	DD	BB	BB	BB	DD	DD	BB	DD	BB	DD	BB	BB	BB	DD	DD	DD	DD	BB	BB	BB	BB	BB	BB	DD	BB	DD	BB	BB	DD
chr13_40654301_40654315	BB	DD	DD	BB	BB	BB	DD	DD	DD	BB	BB	BB	DD	BB	BB	BB	BB	BB	BB	DD	DD	BB	BB	BB	DD	DD	BB	DD	BB	DD	BB	BB	BB	DD	DD	DD	DD	BB	BB	BB	BB	BB	BB	DD	BB	DD	BB	BB	DD
chr13_40655953_40656000	BB	NA	UU	uu	BB	BB	UU	UU	UU	BB	BB	BB	UU	BB	BB	BB	BB	BB	BB	NA	UU	BB	BB	BB	NA	UU	BB	NA	BB	NA	BB	BB	BB	UU	UU	bu	UU	BB	BB	BB	BB	BB	BB	NA	BB	UU	BB	BB	NA
chr13_40665778_40665799	BB	DD	DD	BB	BB	BB	DD	DD	DD	BB	BB	BB	DD	BB	BB	BB	BB	BB	BB	DD	DD	BB	BB	BB	DD	DD	BB	DD	BB	DD	BB	BB	BB	DD	DD	DD	DD	BB	BB	BB	BB	BB	BB	DD	BB	DD	BB	BB	DD
chr13_40757838_40757849	BB	DD	DD	BB	BB	BB	DD	DD	DD	BB	BB	BB	DD	BB	BB	BB	BB	BB	BB	DD	DD	BB	BB	BB	DD	DD	BB	DD	BB	DD	BB	BB	BB	DD	DD	DD	DD	BB	BB	BB	BB	BB	BB	DD	BB	DD	BB	BB	DD
chr13_40761385_40761400	BB	DD	DD	BB	BB	BB	DD	DD	DD	BB	BB	BB	DD	BB	BB	BB	BB	BB	BB	DD	DD	BB	BB	BB	DD	DD	BB	DD	BB	DD	BB	BB	BB	DD	DD	DD	DD	BB	BB	BB	BB	BB	BB	DD	BB	DD	BB	BB	DD
chr13_40762846_40762857	BB	DD	DD	BB	BB	BB	DD	DD	DD	BB	BB	BB	DD	BB	BB	BB	BB	BB	BB	DD	DD	BB	BB	BB	DD	DD	BB	DD	BB	DD	BB	BB	BB	DD	DD	DD	DD	BB	BB	BB	BB	BB	BB	DD	BB	DD	BB	BB	DD
chr13_40842176_40842199	BB	DD	DD	BB	BB	BB	DD	DD	DD	BB	BB	BB	DD	BB	BB	BB	BB	BB	BB	DD	DD	BB	BB	BB	DD	DD	BB	DD	BB	DD	BB	BB	BB	DD	DD	DD	DD	BB	BB	BB	BB	BB	BB	DD	BB	DD	BB	BB	DD
chr13_40845787_40845818	BB	DD	DD	BB	BB	BB	DD	DD	DD	BB	BB	BB	DD	BB	BB	BB	BB	BB	BB	DD	DD	BB	BB	BB	DD	DD	BB	DD	BB	DD	BB	BB	BB	DD	DD	DD	DD	BB	BB	BB	BB	BB	BB	DD	BB	DD	BB	BB	DD
chr13_40858371_40858396	BB	DD	DD	BB	BB	BB	DD	DD	DD	BB	BB	BB	DD	BB	BB	bn	BB	BB	BB	DD	DD	BB	BB	BB	DD	DD	BB	DD	BB	DD	BB	BB	BB	DD	DD	DD	DD	BB	BB	BB	BB	BB	BB	DD	BB	DD	BB	BB	DD
chr13_40868492_40868536	BB	DD	DD	BB	BB	BB	DD	DD	DD	BB	BB	BB	DD	BB	BB	BB	NA	BB	BB	DD	DD	BB	BB	BB	DD	DD	BB	DD	BB	DD	BB	BB	BB	DD	DD	DD	DD	BB	BB	BB	BB	NA	BB	DD	BB	DD	BB	BB	DD
chr13_40869976_40870000	FF	FF	FF	FF	NA	FF	FF	FF	FF	FF	FF	NN	FF	FF	FF	FF	FF	FF	FF	FF	FF	FF	FF	FF	FF	NA	FF	FF	FF	FF	FF	FF	FF	FF	FF	FF	FF	FF	FF	FF	NA	FF	FF	FF	FF	FF	FF	FF	FF
chr13_40874611_40874632	BB	DD	DD	BB	BB	BB	DD	DD	DD	BB	BB	BB	DD	BB	BB	BB	BB	BB	BB	DD	DD	BB	BB	BB	DD	DD	BB	DD	BB	DD	BB	BB	BB	DD	DD	DD	DD	BB	BB	BB	BB	BB	BB	DD	BB	DD	BB	BB	DD
chr13_40877346_40877373	fn	FF	FF	FF	FF	FF	FF	FF	FF	NA	FF	FF	FF	FF	FF	FF	FF	FF	FF	FF	FF	FF	FF	FF	FF	FF	NA	NA	FF	NN	NA	FF	NA	FF	NA	FF	NA	FF	FF	FF	NA	FF	FF	FF	fn	NA	FF	FF	NA
chr13_40884076_40884087	FF	df	df	FF	FF	FF	DD	df	df	FF	FF	FF	df	FF	FF	FF	FF	FF	FF	df	df	FF	FF	FF	df	df	FF	df	FF	df	FF	FF	FF	df	df	df	df	FF	FF	FF	FF	FF	FF	df	FF	df	FF	FF	df
chr13_40896945_40896964	BB	DD	DD	BB	BB	BB	DD	DD	DD	BB	BB	BB	DD	BB	BB	BB	BB	BB	BB	DD	DD	BB	BB	BB	DD	DD	BB	DD	BB	DD	BB	BB	BB	DD	DD	DD	DD	BB	BB	BB	BB	BB	BB	DD	BB	DD	BB	BB	DD
chr13_40959543_40959586	FF	NN	FF	FF	FF	FF	FF	NA	FF	FF	FF	FF	FF	FF	FF	FF	FF	NA	FF	FF	FF	FF	FF	FF	FF	FF	FF	FF	FF	FF	FF	NA	FF	FF	NA	FF	FF	FF	FF	FF	FF	FF	FF	FF	NA	FF	FF	FF	FF
chr13_41019298_41019329	BB	DD	DD	BB	BB	BB	DD	DD	DD	BB	BB	BB	DD	BB	BB	BB	BB	BB	BB	DD	DD	BB	BB	BB	DD	DD	BB	DD	BB	DD	BB	BB	BB	DD	DD	DD	DD	BB	BB	BB	BB	BB	BB	DD	BB	DD	BB	BB	DD
chr13_41037277_41037308	BB	DD	DD	BB	BB	BB	DD	DD	DD	BB	BB	BB	DD	BB	BB	BB	BB	BB	BB	DD	DD	BB	BB	BB	DD	DD	BB	DD	BB	DD	BB	BB	BB	DD	DD	DD	DD	BB	BB	BB	BB	BB	BB	DD	BB	DD	BB	BB	DD
chr13_41112603_41112626	BB	DD	DD	BB	BB	BB	DD	DD	DD	BB	BB	BB	DD	BB	BB	BB	BB	BB	BB	DD	DD	BB	BB	BB	DD	DD	BB	DD	BB	DD	BB	BB	BB	DD	DD	DD	DD	BB	BB	BB	BB	BB	BB	DD	BB	DD	BB	BB	DD
chr13_41114990_41115013	BB	DD	DD	BB	BB	BB	DD	DD	DD	BB	BB	BB	DD	BB	BB	BB	BB	BB	BB	DD	DD	BB	BB	BB	DD	DD	BB	DD	BB	DD	BB	BB	BB	DD	DD	DD	DD	BB	BB	BB	BB	BB	BB	DD	BB	DD	BB	BB	DD
chr13_41130072_41130099	BB	DD	DD	BB	BB	BB	DD	DD	DD	BB	BB	BB	DD	BB	BB	BB	BB	BB	BB	DD	DD	BB	BB	BB	DD	DD	BB	DD	BB	dn	BB	BB	BB	DD	DD	DD	DD	BB	BB	BB	BB	BB	BB	DD	BB	DD	BB	BB	DD
chr13_41131593_41131608	BB	DD	DD	BB	BB	BB	DD	DD	DD	BB	BB	BB	DD	BB	BB	BB	BB	BB	BB	DD	DD	BB	BB	BB	DD	DD	BB	DD	BB	DD	BB	BB	BB	DD	DD	DD	DD	BB	BB	BB	BB	BB	BB	DD	BB	DD	BB	BB	DD
chr13_41133580_41133607	BB	DD	DD	BB	BB	BB	DD	DD	DD	BB	BB	BB	DD	BB	BB	BB	BB	BB	BB	DD	DD	BB	BB	BB	DD	DD	BB	DD	BB	DD	BB	BB	BB	DD	DD	DD	DD	BB	BB	BB	BB	BB	BB	DD	BB	DD	BB	BB	DD
chr13_41145006_41145025	BB	DD	DD	BB	BB	BB	DD	DD	DD	BB	BB	BB	DD	BB	BB	BB	BB	BB	BB	DD	DD	BB	BB	BB	DD	DD	BB	DD	BB	DD	BB	BB	BB	DD	DD	DD	DD	BB	BB	BB	BB	BB	BB	DD	BB	DD	BB	BB	DD
chr13_41618085_41618102	FF	FF	NA	FF	FF	FF	FF	FF	FF	NN	FF	FF	FF	FF	FF	FF	FF	FF	FF	FF	FF	FF	FF	FF	FF	NA	FF	FF	FF	FF	FF	FF	FF	FF	FF	FF	FF	FF	FF	FF	NA	FF	FF	FF	FF	FF	NA	FF	FF
chr13_4181043_4181090	FF	FF	FF	FF	FF	FF	NA	NN	FF	FF	FF	FF	FF	FF	FF	FF	FF	FF	FF	FF	FF	FF	FF	NA	FF	NN	FF	FF	FF	FF	FF	FF	FF	FF	FF	FF	FF	FF	FF	FF	NA	FF	FF	FF	FF	FF	FF	FF	FF
chr13_41860274_41860309	FF	FF	NA	NA	FF	FF	FF	FF	FF	FF	FF	FF	NA	FF	FF	FF	FF	FF	FF	FF	FF	FF	FF	NN	NA	NA	FF	FF	NA	NA	FF	NA	NA	FF	FF	NA	FF	FF	NA	FF	FF	FF	NA	FF	FF	FF	FF	FF	fn
chr13_41936616_41936655	FF	FF	FF	FF	FF	NN	FF	fn	FF	FF	FF	FF	FF	FF	NA	FF	FF	FF	FF	FF	FF	FF	FF	FF	FF	FF	FF	FF	FF	FF	FF	FF	FF	FF	FF	FF	FF	NA	FF	FF	FF	FF	FF	NA	FF	FF	FF	FF	NA
chr13_41967436_41967483	FF	NA	NA	FF	FF	FF	FF	FF	FF	FF	FF	FF	NA	FF	FF	FF	NA	FF	fn	FF	NA	NA	FF	FF	FF	NA	FF	FF	FF	FF	FF	fn	NA	FF	FF	FF	FF	NA	NA	FF	NA	FF	FF	FF	FF	fn	FF	NA	FF
chr13_41983740_41983775	FF	FF	NN	FF	FF	FF	FF	FF	NA	FF	FF	FF	FF	FF	FF	FF	FF	FF	FF	FF	FF	FF	FF	FF	FF	NA	FF	FF	FF	NA	NA	FF	FF	FF	FF	FF	FF	FF	FF	FF	FF	FF	FF	NN	NA	FF	FF	FF	FF
chr13_42173219_42173258	FF	FF	NA	FF	FF	FF	FF	FF	FF	FF	FF	FF	NA	FF	FF	FF	FF	FF	NA	NA	FF	FF	FF	FF	FF	FF	FF	FF	FF	FF	FF	FF	FF	NA	FF	FF	FF	FF	FF	FF	FF	FF	FF	FF	FF	FF	NA	FF	NA
chr13_42226729_42226764	DD	NA	DD	DD	NA	DD	NA	DD	NA	NA	DD	DD	DD	DD	DD	DD	DD	NA	DD	DD	DD	DD	DD	DD	NA	NA	BB	DD	BB	NA	BB	BB	BB	dn	NA	DD	DD	BB	BB	BB	BB	BB	BB	DD	BB	NA	BB	BB	NA
chr13_42316447_42316491	FF	FF	FF	NA	FF	FF	FF	NA	NA	FF	fn	NA	FF	FF	NA	FF	FF	FF	FF	FF	NA	FF	FF	FF	NA	NA	FF	fn	FF	FF	FF	FF	FF	FF	NA	FF	NN	FF	FF	FF	NA	FF	FF	NA	FF	NA	NA	FF	NA
chr13_42356371_42356414	NN	FF	fn	NA	FF	FF	FF	FF	fn	FF	FF	FF	FF	FF	FF	FF	NA	FF	FF	FF	FF	FF	FF	FF	NN	NA	FF	FF	FF	FF	FF	NA	FF	FF	FF	FF	FF	FF	FF	FF	NA	FF	FF	FF	FF	NA	FF	FF	FF
chr13_42370427_42370474	NA	BB	DD	BB	BB	BB	BB	DD	DD	BB	BB	BB	nn	BB	BB	BB	BB	BB	BB	DD	DD	BB	BB	BB	DD	DD	BB	DD	BB	DD	BB	BB	BB	DD	DD	DD	DD	BB	BB	BB	BB	BB	BB	DD	BB	DD	BB	BB	DD
chr13_42443549_42443592	NA	DD	DD	BB	BB	BB	DD	DD	DD	BB	BB	BB	DD	BB	BB	BB	BB	BB	BB	DD	DD	BB	BB	BB	DD	DD	BB	DD	BB	DD	BB	BB	BB	DD	DD	DD	DD	BB	BB	BB	BB	BB	BB	DD	BB	dn	BB	BB	DD
chr13_42457527_42457578	NN	dn	dn	NN	NN	NN	dn	dn	dn	NN	NN	NN	DD	NN	NN	NN	NN	NN	NN	dn	dn	NA	NN	NN	nn	NA	NN	dn	fn	NA	NA	fn	fn	df	df	df	df	NN	FF	NN	NA	NN	FF	df	NN	NA	NN	NN	df
chr13_42466000_42466011	BB	DD	DD	BB	BB	BB	DD	DD	DD	BB	BB	BB	DD	BB	BB	BB	BB	BB	BB	DD	DD	BB	BB	BB	DD	DD	BB	DD	BB	DD	BB	BB	BB	DD	DD	DD	DD	BB	BB	BB	bd	BB	BB	DD	BB	DD	BB	BB	DD
chr13_42470735_42470749	BB	DD	DD	BB	BB	BB	DD	DD	DD	BB	BB	BB	DD	BB	BB	BB	BB	BB	BB	DD	DD	BB	BB	BB	DD	DD	BB	DD	BB	DD	BB	BB	BB	DD	DD	DD	DD	BB	BB	BB	BB	BB	BB	DD	BB	DD	BB	BB	DD
chr13_42510928_42510962	BB	DD	DD	BB	BB	BB	DD	DD	DD	BB	BB	BB	DD	BB	BB	BB	BB	BB	BB	DD	DD	BB	BB	BB	DD	DD	BB	DD	BB	DD	BB	BB	BB	DD	DD	DD	DD	BB	BB	BB	BB	BB	BB	DD	BB	DD	BB	BB	DD
chr13_42513882_42513933	NA	DD	DD	BB	BB	BB	DD	DD	DD	BB	NA	BB	NA	BB	BB	BB	BB	NA	BB	DD	DD	NA	BB	BB	DD	DD	BB	DD	BB	NA	NN	BB	BB	DD	DD	DD	DD	NA	BB	BB	NA	BB	BB	DD	NA	DD	BB	BB	DD
chr13_42534145_42534156	BB	dd	dd	BB	BB	BB	dd	dd	dd	BB	BB	BB	dd	BB	BB	BB	BB	BB	BB	dd	dd	BB	BB	BB	dd	dd	BB	dd	BB	dd	BB	BB	BB	dd	dd	dd	dd	BB	BB	BB	BB	BB	BB	dd	BB	dd	BB	BB	dd
chr13_42541751_42541786	BB	DD	DD	BB	BB	BB	DD	DD	DD	BB	BB	BB	DD	BB	BB	BB	BB	BB	BB	DD	DD	BB	BB	BB	DD	DD	BB	DD	BB	DD	BB	BB	BB	DD	DD	DD	DD	BB	BB	BB	BB	BB	BB	DD	BB	DD	BB	BB	DD
chr13_42605768_42605797	BB	DD	DD	BB	BB	BB	DD	DD	DD	BB	BB	BB	DD	BB	BB	BB	BB	BB	BB	DD	DD	BB	BB	BB	DD	DD	BB	DD	BB	DD	BB	BB	BB	DD	DD	DD	DD	BB	BB	BB	BB	BB	BB	DD	BB	DD	BB	BB	DD
chr13_42702702_42702737	BB	NA	DD	BB	BB	BB	DD	NA	NA	BB	BB	BB	NA	BB	BB	BB	BB	BB	BB	DD	DD	BB	BB	BB	DD	NA	BB	DD	BB	DD	NA	BB	BB	DD	DD	NA	BB	NA	BB	BB	NA	BB	NA	NA	BB	NA	BB	BB	DD
chr13_42706841_42706888	BB	DD	DD	BB	BB	BB	DD	DD	DD	BB	BB	BB	NA	BB	DD	NA	BB	BB	BB	NA	DD	BB	BB	NN	DD	NA	BB	DD	BB	DD	BB	NA	BB	DD	DD	DD	dn	BB	BB	NA	NA	BB	BB	DD	BB	NA	BB	BB	DD
chr13_4282759_4282810	DD	BB	BB	NA	DD	bd	NA	BB	DD	DD	BB	BB	DD	BB	BB	BB	BB	bd	BB	NN	BB	DD	DD	BB	BB	BB	NA	DD	BB	NA	DD	BB	BB	BB	DD	BB	DD	NA	BB	NA	BB	NA	DD	BB	BB	DD	DD	NA	DD
chr13_42868977_42869006	FF	NA	FF	NA	fn	FF	NN	FF	FF	FF	FF	NA	FF	FF	FF	FF	FF	FF	FF	FF	FF	FF	FF	FF	FF	NA	FF	FF	FF	NA	FF	FF	FF	FF	FF	FF	FF	FF	NA	FF	NA	NA	FF	NA	FF	FF	NA	NA	FF
chr13_42873764_42873799	FF	FF	FF	FF	NA	FF	FF	FF	FF	FF	FF	FF	NN	FF	FF	FF	NA	FF	FF	FF	FF	FF	FF	FF	FF	fn	NN	FF	FF	FF	FF	FF	FF	FF	FF	FF	FF	FF	FF	FF	FF	FF	FF	FF	FF	FF	FF	FF	FF
chr13_42927482_42927535	FF	FF	FF	FF	NA	FF	FF	FF	FF	FF	FF	FF	NN	FF	FF	FF	FF	FF	FF	FF	FF	FF	FF	FF	FF	NA	NA	NA	FF	FF	FF	NA	FF	FF	FF	FF	FF	NA	NN	FF	FF	FF	NN	FF	FF	FF	FF	FF	NA
chr13_43014580_43014609	FF	FF	FF	FF	FF	FF	FF	FF	FF	FF	FF	FF	FF	NA	NN	FF	FF	FF	FF	FF	NA	FF	FF	FF	FF	NA	FF	FF	FF	FF	FF	FF	FF	FF	FF	FF	FF	FF	FF	FF	NA	FF	FF	FF	FF	FF	FF	FF	NA
chr13_43036039_43036092	FF	FF	FF	FF	FF	FF	FF	FF	FF	FF	FF	NA	FF	NA	FF	NA	FF	NA	FF	FF	fn	FF	NN	FF	FF	NA	FF	FF	FF	NA	NA	FF	FF	FF	FF	FF	FF	FF	FF	FF	NA	FF	FF	FF	NA	NA	FF	FF	FF
chr13_43221115_43221158	FF	NA	FF	FF	NA	FF	FF	FF	FF	FF	NA	FF	NA	NN	NN	FF	FF	FF	FF	FF	FF	NA	FF	FF	FF	NA	FF	FF	FF	FF	FF	FF	fn	FF	FF	FF	FF	FF	NA	FF	FF	FF	FF	FF	FF	FF	FF	FF	FF
chr13_43355573_43355608	FF	FF	FF	FF	FF	FF	FF	FF	NN	FF	FF	FF	FF	FF	FF	FF	FF	FF	FF	FF	FF	FF	FF	FF	FF	NA	FF	FF	FF	FF	FF	FF	FF	FF	FF	FF	FF	NA	FF	FF	FF	FF	FF	FF	FF	FF	FF	FF	FF
chr13_43410360_43410373	FF	FF	FF	FF	FF	FF	FF	FF	FF	FF	FF	FF	FF	NA	FF	FF	FF	NA	NA	FF	FF	FF	FF	NA	NA	NA	FF	FF	FF	FF	FF	FF	FF	FF	FF	FF	FF	FF	FF	FF	FF	FF	FF	FF	FF	FF	FF	FF	FF
chr13_43520143_43520207	FF	NA	FF	FF	FF	NA	NA	FF	FF	NA	NA	FF	FF	NA	FF	FF	FF	NA	NN	FF	FF	FF	FF	FF	FF	NA	FF	FF	FF	FF	FF	NA	FF	FF	FF	FF	FF	FF	FF	FF	NA	NA	NA	FF	FF	FF	FF	FF	FF
chr13_4353326_4353373	FF	NA	NA	FF	FF	FF	FF	FF	FF	FF	FF	NA	FF	NN	FF	FF	FF	FF	FF	fn	FF	FF	FF	NA	FF	NA	FF	FF	FF	FF	FF	FF	NA	FF	FF	FF	FF	FF	FF	FF	FF	FF	FF	FF	NA	NA	FF	NA	FF
chr13_43556090_43556121	FF	FF	FF	FF	FF	FF	FF	FF	FF	FF	FF	FF	FF	FF	FF	FF	FF	FF	FF	FF	FF	FF	FF	FF	FF	FF	FF	FF	FF	FF	FF	FF	FF	FF	FF	FF	FF	FF	FF	FF	FF	FF	FF	FF	NN	FF	FF	FF	FF
chr13_43578761_43578815	BB	NA	NA	BB	BB	DD	DD	NA	DD	BB	BB	DD	BB	BB	BB	DD	BB	BB	BB	DD	DD	BB	BB	BB	DD	DD	BB	DD	BB	DD	BB	BB	BB	DD	DD	DD	DD	BB	BB	BB	BB	BB	BB	DD	BB	DD	BB	bn	DD
chr13_43614442_43614485	NN	FF	FF	NA	FF	FF	FF	FF	FF	FF	FF	NA	NA	FF	FF	NA	FF	FF	FF	FF	FF	fn	FF	FF	FF	FF	FF	FF	FF	FF	NA	FF	FF	NA	NA	FF	FF	FF	FF	FF	NA	FF	FF	FF	FF	NA	FF	FF	NA
chr13_43733757_43733800	BB	BB	BB	BB	BB	BB	DD	BB	BB	BB	DD	BB	BB	BB	BB	DD	BB	BB	BB	BB	BB	BB	BB	BB	BB	DD	BB	DD	BB	DD	BB	BB	BB	DD	DD	DD	DD	BB	BB	BB	BB	BB	BB	DD	BB	DD	BB	BB	DD
chr13_43848814_43848853	NN	NN	FF	FF	FF	FF	FF	FF	FF	FF	NN	FF	FF	FF	FF	FF	FF	FF	FF	NA	FF	FF	FF	FF	FF	NA	FF	FF	FF	NA	FF	FF	FF	FF	FF	FF	NA	FF	FF	FF	FF	FF	FF	FF	FF	FF	FF	FF	FF
chr13_43857055_43857114	NA	NA	NA	FF	NN	NA	NA	NN	FF	FF	FF	FF	FF	NA	NA	FF	NA	FF	FF	FF	FF	FF	FF	FF	FF	NA	NA	NA	FF	FF	FF	FF	FF	FF	NN	NN	nn	FF	FF	fn	NA	fn	FF	NA	FF	fn	FF	FF	NA
chr13_43964065_43964108	FF	FF	FF	FF	NN	FF	NA	FF	FF	FF	FF	FF	FF	FF	FF	FF	FF	FF	FF	NN	FF	FF	FF	FF	FF	FF	FF	FF	FF	FF	FF	FF	FF	FF	NA	FF	NA	FF	FF	NA	FF	FF	FF	FF	FF	NA	FF	FF	FF
chr13_44083734_44083769	BB	DD	DD	BB	BB	DD	DD	DD	DD	BB	BB	DD	BB	BB	BB	DD	BB	BB	BB	DD	DD	BB	BB	BB	DD	DD	BB	DD	BB	DD	BB	BB	BB	DD	DD	BB	BB	BB	BB	BB	bn	BB	BB	DD	BB	DD	NA	BB	DD
chr13_44158878_44158901	FF	FF	FF	FF	FF	FF	FF	FF	FF	FF	FF	FF	FF	FF	FF	FF	FF	FF	FF	FF	FF	FF	FF	FF	FF	NA	FF	FF	FF	FF	FF	FF	FF	FF	FF	FF	FF	FF	FF	FF	FF	FF	FF	FF	FF	FF	FF	FF	FF
chr13_44172551_44172586	NA	FF	NA	FF	FF	FF	FF	FF	NA	FF	FF	FF	NA	FF	FF	FF	FF	FF	FF	FF	NA	FF	FF	FF	FF	NA	FF	FF	NA	NA	FF	NA	FF	FF	FF	FF	NA	FF	NA	NA	FF	FF	FF	FF	fn	NA	FF	FF	FF
chr13_44216035_44216089	FF	FF	NA	FF	NA	FF	FF	FF	NA	FF	FF	FF	FF	FF	FF	FF	FF	FF	FF	FF	NA	FF	FF	FF	FF	NA	FF	FF	FF	FF	NN	NA	FF	FF	FF	NA	NA	NA	FF	NA	FF	NA	FF	FF	FF	FF	NA	FF	FF
chr13_44276461_44276496	NN	FF	FF	NA	FF	FF	NA	FF	FF	FF	FF	FF	FF	NA	FF	NA	FF	FF	FF	FF	NA	FF	FF	FF	FF	FF	FF	FF	FF	FF	FF	FF	FF	FF	FF	FF	FF	FF	NA	FF	FF	FF	FF	FF	FF	FF	FF	NN	FF
chr13_44533847_44533898	NA	NA	DD	DD	NA	DD	NA	DD	DD	DD	DD	NA	NA	DD	DD	NA	DD	NA	DD	DD	DD	NA	DD	NA	DD	NA	DD	DD	DD	DD	DD	NN	BB	NN	NA	dn	DD	BB	DD	DD	BB	DD	DD	DD	NA	DD	DD	NA	DD
chr13_44597386_44597417	FF	NA	FF	FF	FF	NA	NA	FF	FF	FF	FF	FF	FF	FF	FF	FF	FF	FF	FF	FF	NA	FF	FF	FF	FF	FF	FF	FF	NA	FF	FF	FF	NA	FF	FF	FF	FF	FF	FF	FF	NA	FF	FF	FF	FF	FF	FF	FF	NA
chr13_44634303_44634342	FF	FF	FF	FF	NA	FF	FF	FF	FF	NA	FF	FF	FF	FF	FF	FF	FF	FF	FF	FF	FF	FF	FF	FF	FF	NA	FF	FF	FF	NA	FF	FF	FF	FF	FF	NA	FF	FF	FF	FF	NA	FF	NN	FF	FF	FF	FF	FF	FF
chr13_44649651_44649702	BB	UU	UU	BB	BB	NA	UU	UU	UU	NA	BB	UU	BB	NA	UU	UU	bu	BB	BB	UU	UU	UU	UU	BB	UU	UU	BB	UU	BB	UU	BB	BB	BB	UU	UU	BB	BB	BB	BB	BB	BB	BB	BB	UU	BB	UU	UU	BB	NA
chr13_44823744_44823783	FF	FF	FF	FF	FF	FF	FF	FF	FF	FF	FF	FF	FF	FF	NA	FF	FF	NN	FF	FF	FF	FF	FF	FF	FF	FF	FF	FF	FF	FF	FF	FF	NA	FF	FF	FF	FF	FF	FF	FF	FF	FF	FF	FF	FF	FF	FF	FF	FF
chr13_44982096_44982147	BB	BB	DD	BB	NA	BB	NA	BB	DD	NA	BB	NA	BB	bd	BB	DD	BB	BB	BB	BB	BB	BB	BB	BB	DD	bd	BB	DD	BB	DD	BB	NN	BB	DD	BB	BB	BB	BB	BB	BB	BB	BB	BB	DD	BB	DD	DD	BB	NA
chr13_45055002_45055045	BB	UU	UU	BB	BB	UU	UU	UU	UU	BB	BB	BB	BB	BB	BB	UU	BB	BB	BB	UU	UU	BB	BB	BB	UU	UU	BB	UU	BB	NA	BB	BB	BB	NA	uu	BB	BB	BB	BB	BB	BB	BB	BB	UU	BB	NA	NA	BB	UU
chr13_45085947_45085990	NA	FF	NA	FF	NN	FF	NA	FF	FF	FF	FF	FF	FF	FF	FF	FF	NA	FF	fn	FF	FF	NA	FF	FF	NA	NA	FF	FF	FF	FF	NA	FF	FF	NA	FF	NA	FF	NA	FF	fn	FF	FF	FF	FF	FF	fn	FF	FF	FF
chr13_45119999_45120042	BB	BB	BB	BB	BB	BB	BB	NA	DD	BB	BB	DD	BB	NA	BB	BB	BB	BB	BB	DD	DD	BB	BB	BB	DD	DD	BB	DD	BB	DD	BB	BB	BB	DD	NA	BB	BB	BB	BB	BB	BB	BB	BB	DD	BB	DD	DD	BB	dn
chr13_45165230_45165273	FF	FF	FF	FF	FF	FF	FF	fn	FF	FF	FF	FF	FF	FF	FF	FF	FF	FF	NA	FF	FF	FF	FF	FF	FF	FF	FF	FF	FF	FF	NA	FF	FF	FF	NN	FF	FF	FF	FF	FF	FF	FF	FF	FF	FF	FF	FF	FF	FF
chr13_45183358_45183395	FF	NA	FF	FF	NA	NA	FF	FF	FF	FF	FF	FF	fn	FF	FF	NA	NA	NA	NA	NN	NA	FF	FF	FF	FF	FF	NA	FF	FF	NA	FF	fn	NA	FF	FF	NA	NA	NA	FF	fn	FF	FF	FF	FF	FF	FF	NA	FF	FF
chr13_45204094_45204133	UU	DD	DD	UU	UU	NA	DD	DD	DD	UU	UU	DD	NA	UU	UU	DD	UU	UU	UU	DD	DD	UU	UU	UU	DD	DD	UU	DD	UU	DD	UU	UU	UU	DD	DD	NA	UU	UU	UU	UU	UU	UU	UU	DD	UU	DD	DD	UU	DD
chr13_45204789_45204804	BB	DD	DD	BB	BB	NA	DD	DD	DD	BB	BB	DD	BB	BB	BB	DD	BB	BB	BB	DD	DD	BB	BB	BB	DD	DD	BB	DD	BB	DD	BB	BB	BB	DD	DD	BB	BB	BB	BB	BB	BB	BB	BB	DD	BB	DD	DD	BB	DD
chr13_45214401_45214418	BB	DD	DD	BB	BB	DD	DD	DD	dn	BB	BB	DD	BB	BB	BB	DD	BB	BB	BB	DD	DD	BB	BB	BB	DD	DD	BB	DD	BB	DD	BB	BB	BB	DD	DD	BB	BB	BB	BB	BB	BB	BB	BB	DD	BB	DD	DD	BB	DD
chr13_4522662_4522689	FF	NA	FF	FF	FF	FF	FF	FF	FF	NA	FF	FF	NA	FF	NA	FF	FF	FF	FF	FF	FF	FF	FF	FF	FF	NA	FF	FF	FF	FF	FF	FF	FF	FF	FF	FF	FF	FF	FF	FF	FF	FF	FF	FF	FF	FF	FF	FF	FF
chr13_45229375_45229394	BB	DD	DD	BB	BB	DD	DD	DD	DD	BB	BB	DD	BB	BB	BB	DD	BB	BB	BB	DD	DD	BB	BB	BB	DD	DD	BB	DD	BB	DD	BB	BB	BB	DD	DD	BB	BB	BB	BB	BB	BB	BB	BB	DD	BB	bd	DD	BB	DD
chr13_45240883_45240902	BB	DD	DD	BB	BB	DD	DD	DD	DD	BB	BB	DD	BB	BB	BB	DD	BB	BB	BB	DD	DD	BB	BB	BB	DD	DD	BB	DD	BB	DD	BB	BB	BB	DD	DD	BB	BB	BB	BB	BB	BB	BB	BB	DD	BB	DD	DD	BB	DD
chr13_45242162_45242177	BB	DD	DD	BB	BB	DD	DD	DD	DD	BB	BB	DD	BB	BB	BB	DD	BB	BB	BB	DD	DD	BB	BB	BB	DD	DD	BB	DD	BB	DD	BB	BB	BB	DD	DD	BB	BB	BB	BB	BB	BB	BB	BB	DD	BB	DD	DD	BB	DD
chr13_45251948_45251965	BB	DD	DD	BB	BB	DD	DD	DD	DD	BB	BB	DD	BB	BB	BB	DD	BB	BB	BB	DD	DD	BB	BB	BB	DD	DD	BB	DD	BB	DD	BB	BB	BB	DD	DD	BB	BB	BB	BB	BB	BB	BB	BB	DD	BB	DD	DD	BB	DD
chr13_45266757_45266774	BB	dd	dd	BB	BB	dd	dd	dd	dd	BB	BB	dd	BB	BB	BB	dn	BB	BB	BB	DD	dd	BB	BB	BB	dd	dd	BB	dd	BB	dd	BB	BB	BB	dd	DD	BB	BB	BB	BB	BB	BB	BB	BB	dd	BB	dd	dn	BB	DD
chr13_45279534_45279553	BB	DD	DD	BB	BB	DD	DD	DD	DD	BB	BB	DD	BB	BB	BB	DD	BB	BB	BB	DD	DD	BB	BB	BB	DD	DD	BB	DD	BB	DD	BB	BB	BB	DD	DD	BB	BB	BB	BB	BB	BB	BB	BB	DD	BB	DD	DD	BB	DD
chr13_45297947_45297966	BB	DD	DD	BB	BB	DD	DD	DD	DD	BB	BB	DD	BB	BB	BB	DD	BB	BB	BB	DD	DD	BB	BB	BB	bd	DD	BB	DD	BB	DD	BB	BB	BB	DD	DD	BB	BB	BB	BB	BB	BB	BB	BB	DD	BB	DD	DD	BB	DD
chr13_45300004_45300039	BB	DD	DD	BB	BB	DD	DD	DD	DD	BB	BB	DD	BB	BB	BB	DD	BB	BB	BB	DD	DD	BB	BB	BB	DD	DD	BB	DD	BB	DD	BB	BB	BB	DD	DD	BB	BB	BB	BB	BB	BB	NA	NN	DD	bn	DD	DD	BB	DD
chr13_45338141_45338158	BB	DD	DD	BB	BB	DD	DD	DD	DD	BB	BB	DD	BB	BB	BB	DD	BB	BB	BB	DD	DD	BB	BB	DD	DD	DD	BB	DD	BB	DD	BB	BB	BB	DD	DD	BB	BB	BB	BB	BB	BB	BB	BB	DD	BB	DD	DD	BB	DD
chr13_45340366_45340385	BB	DD	DD	BB	BB	DD	dn	DD	DD	BB	BB	DD	BB	BB	BB	DD	BB	BB	BB	DD	DD	BB	BB	DD	DD	DD	BB	DD	BB	DD	BB	BB	BB	DD	DD	BB	BB	BB	BB	BB	BB	BB	BB	DD	BB	DD	DD	BB	DD
chr13_45373683_45373706	BB	DD	DD	bn	BB	DD	DD	DD	DD	BB	BB	DD	BB	BB	BB	DD	BB	BB	BB	DD	DD	BB	BB	DD	DD	DD	BB	DD	BB	DD	BB	BB	BB	DD	DD	BB	BB	BB	BB	BB	BB	BB	BB	DD	BB	DD	DD	BB	DD
chr13_45390350_45390363	BB	DD	DD	BB	BB	DD	DD	DD	DD	BB	BB	DD	BB	BB	BB	DD	BB	BB	BB	DD	DD	BB	BB	DD	DD	DD	BB	DD	BB	DD	BB	BB	BB	DD	DD	BB	BB	BB	BB	BB	BB	BB	BB	DD	BB	DD	DD	BB	DD
chr13_45420069_45420080	BB	DD	DD	BB	BB	DD	DD	DD	DD	BB	BB	DD	BB	BB	BB	DD	BB	BB	BB	DD	DD	BB	BB	DD	DD	DD	BB	DD	BB	DD	BB	BB	BB	DD	DD	BB	BB	BB	BB	BB	BB	BB	BB	DD	BB	DD	DD	BB	DD
chr13_45456145_45456172	BB	DD	DD	BB	BB	DD	DD	DD	DD	BB	BB	DD	BB	BB	BB	DD	BB	BB	BB	DD	DD	BB	BB	DD	DD	DD	BB	DD	BB	DD	BB	BB	BB	DD	DD	BB	BB	BB	BB	BB	BB	BB	BB	DD	BB	DD	DD	BB	DD
chr13_45483169_45483203	BB	DD	DD	BB	BB	DD	DD	DD	DD	BB	BB	DD	BB	BB	BB	DD	BB	BB	BB	DD	DD	BB	BB	DD	DD	DD	BB	DD	BB	DD	BB	BB	BB	DD	DD	BB	BB	BB	BB	BB	BB	BB	BB	DD	BB	DD	DD	BB	DD
chr13_45496427_45496462	BB	DD	DD	BB	BB	DD	DD	DD	DD	BB	BB	DD	BB	BB	BB	DD	BB	BB	BB	DD	DD	bn	BB	DD	DD	DD	BB	DD	BB	DD	BB	BB	BB	DD	DD	BB	BB	BB	BB	BB	BB	BB	BB	DD	BB	DD	DD	BB	DD
chr13_45505527_45505574	BB	DD	DD	BB	BB	DD	DD	DD	DD	BB	BB	DD	BB	BB	BB	DD	BB	BB	BB	DD	DD	BB	BB	DD	DD	DD	BB	DD	BB	DD	BB	BB	BB	DD	DD	BB	BB	BB	BB	BB	BB	BB	BB	DD	BB	DD	DD	BB	DD
chr13_45585548_45585595	NN	FF	FF	NN	FF	FF	FF	NA	FF	NN	FF	FF	NN	FF	FF	FF	NA	NN	FF	FF	NA	FF	FF	NA	FF	FF	FF	FF	FF	FF	FF	fn	NA	FF	FF	NA	NN	NA	FF	FF	FF	FF	NN	FF	FF	fn	FF	FF	NA
chr13_45607040_45607083	FF	NA	FF	NA	NA	FF	FF	FF	FF	FF	FF	NA	NA	NA	FF	FF	NA	FF	NA	FF	NA	FF	FF	FF	FF	NN	FF	FF	FF	NA	FF	FF	FF	FF	FF	NA	FF	FF	NA	FF	FF	FF	NA	NA	FF	FF	NA	FF	FF
chr13_45610159_45610218	FF	FF	FF	FF	FF	FF	FF	FF	FF	FF	FF	NA	FF	FF	FF	FF	FF	FF	FF	FF	FF	FF	FF	FF	FF	NA	FF	FF	FF	NA	FF	FF	FF	FF	FF	FF	FF	NA	NA	FF	NA	FF	FF	FF	FF	FF	FF	fn	FF
chr13_45625662_45625697	FF	FF	FF	FF	FF	FF	FF	FF	FF	NA	FF	FF	FF	NA	FF	NN	FF	FF	FF	FF	FF	FF	fn	NA	FF	NA	FF	FF	FF	FF	FF	FF	FF	FF	NA	NA	fn	FF	FF	FF	NA	FF	FF	FF	FF	NA	FF	FF	FF
chr13_45633422_45633485	BB	DD	NA	NA	BB	NA	DD	DD	DD	NN	BB	NA	BB	NA	DD	DD	BB	NA	NA	DD	DD	BB	BB	DD	DD	DD	NA	DD	BB	DD	BB	bn	BB	DD	DD	BB	NA	BB	BB	BB	NN	NA	bn	DD	NA	NA	NA	BB	DD
chr13_45659057_45659112	FF	FF	FF	NA	FF	FF	FF	NA	NA	FF	FF	FF	FF	NN	FF	FF	FF	FF	NA	NN	FF	FF	FF	FF	FF	NN	FF	FF	FF	FF	FF	FF	FF	FF	fn	FF	fn	FF	FF	FF	FF	NN	FF	FF	FF	FF	FF	FF	FF
chr13_45716472_45716491	BB	DD	DD	BB	BB	DD	DD	DD	DD	BB	BB	DD	BB	BB	BB	DD	BB	bd	BB	DD	DD	BB	BB	DD	DD	DD	BB	DD	BB	DD	BB	BB	BB	DD	DD	BB	BB	BB	BB	BB	BB	BB	BB	DD	BB	DD	DD	BB	DD
chr13_45726199_45726216	FF	FF	NA	FF	FF	FF	FF	FF	FF	FF	NN	FF	FF	FF	FF	FF	FF	FF	FF	FF	FF	FF	FF	FF	FF	FF	FF	FF	FF	FF	FF	FF	FF	FF	FF	NA	FF	NA	FF	NA	fn	FF	FF	FF	NA	FF	FF	FF	FF
chr13_45755204_45755263	FF	df	df	FF	FF	df	df	df	df	FF	FF	df	FF	FF	FF	df	FF	FF	FF	df	df	FF	FF	df	df	df	FF	df	FF	df	FF	FF	FF	df	df	FF	FF	FF	df	FF	FF	FF	FF	df	DD	df	fn	FF	df
chr13_45770476_45770507	FF	FF	NA	FF	NA	FF	FF	FF	FF	FF	FF	FF	FF	FF	FF	FF	FF	FF	NA	FF	NN	FF	FF	FF	NA	FF	FF	FF	FF	FF	FF	FF	FF	FF	FF	FF	FF	NA	FF	FF	FF	FF	fn	FF	FF	FF	FF	FF	FF
chr13_45782254_45782277	BB	DD	DD	BB	BB	bd	DD	DD	DD	BB	BB	DD	BB	BB	BB	DD	BB	BB	BB	bd	DD	BB	BB	DD	DD	DD	BB	DD	BB	DD	BB	BB	BB	DD	DD	BB	BB	BB	BB	BB	BB	BB	BB	DD	BB	DD	DD	BB	bd
chr13_45815326_45815357	FF	FF	FF	FF	FF	FF	FF	FF	FF	FF	FF	FF	FF	FF	FF	FF	FF	FF	FF	FF	FF	FF	FF	FF	FF	FF	FF	FF	FF	FF	FF	FF	FF	FF	FF	FF	FF	FF	FF	FF	FF	fn	FF	FF	FF	FF	FF	FF	FF
chr13_45819034_45819085	BB	DD	DD	BB	BB	NA	DD	DD	DD	BB	BB	DD	BB	NA	BB	DD	BB	BB	BB	DD	NN	BB	BB	DD	DD	NA	BB	DD	BB	NA	BB	NA	BB	DD	DD	BB	BB	NN	bn	NN	NA	BB	NA	DD	NN	NA	DD	NA	DD
chr13_45844788_45844853	BB	DD	DD	BB	BB	DD	DD	DD	DD	BB	BB	DD	BB	BB	BB	DD	BB	BB	BB	DD	DD	BB	BB	DD	DD	DD	BB	DD	BB	DD	BB	bd	BB	DD	DD	BB	BB	BB	BB	BB	BB	BB	BB	DD	BB	DD	DD	BB	DD
chr13_45905975_45906022	BB	DD	DD	NA	NA	NA	DD	DD	DD	BB	DD	DD	BB	bn	BB	DD	BB	BB	BB	DD	DD	BB	NA	DD	DD	DD	DD	DD	BB	NA	NA	BB	BB	DD	DD	DD	DD	bn	BB	NA	BB	BB	BB	DD	NA	DD	BB	NN	DD
chr13_45916684_45916708	BB	DD	DD	BB	BB	DD	DD	DD	DD	BB	DD	DD	BB	BB	BB	DD	BB	BB	BB	DD	DD	BB	BB	DD	DD	DD	DD	DD	BB	DD	BB	BB	BB	DD	DD	DD	DD	BB	BB	BB	BB	BB	BB	DD	BB	DD	BB	BB	DD
chr13_45917044_45917067	BB	DD	DD	BB	BB	DD	DD	DD	DD	BB	DD	DD	BB	BB	BB	DD	BB	BB	BB	DD	DD	BB	BB	DD	DD	DD	DD	DD	BB	DD	BB	BB	BB	DD	DD	DD	DD	BB	BB	BB	BB	BB	BB	DD	BB	DD	BB	BB	DD
chr13_45926800_45926811	BB	DD	DD	BB	BB	DD	DD	DD	DD	BB	DD	DD	BB	BB	BB	DD	BB	BB	BB	DD	DD	BB	BB	DD	DD	DD	DD	DD	BB	DD	BB	BB	BB	DD	DD	DD	DD	BB	BB	BB	BB	BB	BB	DD	BB	DD	BB	BB	DD
chr13_45930291_45930306	BB	DD	DD	BB	BB	DD	DD	DD	DD	BB	DD	DD	BB	BB	BB	DD	BB	BB	BB	DD	DD	BB	BB	DD	DD	DD	DD	DD	BB	DD	BB	BB	BB	DD	DD	DD	DD	BB	BB	BB	BB	BB	BB	DD	BB	DD	BB	BB	DD
chr13_45930833_45930867	bn	DD	DD	BB	BB	DD	DD	DD	DD	BB	DD	DD	BB	BB	BB	DD	BB	BB	BB	DD	DD	BB	BB	DD	DD	DD	DD	DD	BB	DD	BB	BB	BB	DD	DD	DD	DD	BB	BB	BB	BB	BB	BB	DD	BB	DD	BB	BB	DD
chr13_45932166_45932185	BB	DD	DD	BB	BB	DD	DD	DD	DD	BB	DD	DD	BB	BB	BB	DD	BB	BB	BB	DD	DD	BB	BB	DD	DD	DD	DD	DD	BB	DD	BB	BB	BB	DD	DD	DD	DD	BB	BB	BB	BB	BB	BB	DD	BB	DD	BB	BB	DD
chr13_45934576_45934587	BB	DD	DD	BB	BB	DD	DD	DD	DD	BB	DD	DD	BB	BB	BB	DD	BB	BB	BB	DD	DD	BB	BB	DD	DD	DD	DD	DD	BB	DD	BB	BB	BB	DD	DD	DD	DD	BB	BB	BB	BB	BB	BB	DD	BB	DD	BB	BB	DD
chr13_45943851_45943878	UU	DD	DD	UU	NA	DD	DD	DD	DD	UU	DD	DD	UU	du	UU	DD	UU	UU	UU	DD	DD	UU	UU	DD	DD	DD	DD	DD	UU	DD	UU	NA	UU	DD	DD	DD	DD	UU	UU	UU	UU	NA	NA	DD	UU	DD	UU	UU	DD
chr13_45974928_45974943	FF	df	df	FF	FF	df	df	df	df	FF	df	df	fn	FF	FF	df	FF	FF	FF	fn	df	FF	FF	df	df	DD	df	df	FF	df	FF	FF	FF	df	df	df	df	FF	FF	FF	FF	FF	FF	df	FF	df	FF	FF	df
chr13_46037203_46037250	FF	FF	FF	FF	NA	NA	FF	FF	FF	FF	NA	NA	NA	FF	NA	FF	FF	FF	FF	NA	FF	FF	NA	NA	FF	NA	FF	NA	NN	FF	FF	FF	FF	FF	fn	FF	FF	FF	FF	NA	FF	FF	FF	FF	FF	FF	NA	FF	NA
chr13_46057344_46057383	BB	DD	DD	BB	BB	DD	DD	DD	DD	BB	NA	DD	BB	BB	NN	DD	BB	BB	BB	DD	DD	BB	BB	DD	DD	DD	DD	DD	BB	DD	BB	BB	BB	DD	DD	DD	DD	BB	BB	BB	BB	BB	BB	DD	NA	DD	NA	BB	DD
chr13_46059545_46059572	BB	DD	DD	BB	BB	DD	DD	DD	DD	BB	DD	DD	BB	BB	BB	DD	BB	BB	BB	DD	DD	BB	BB	DD	DD	DD	DD	DD	BB	DD	BB	BB	BB	DD	DD	DD	DD	BB	BB	BB	BB	BB	BB	DD	BB	DD	BB	BB	DD
chr13_46066399_46066450	BB	DD	NA	BB	NA	NA	DD	DD	DD	BB	DD	DD	NA	NN	BB	DD	NA	BB	BB	DD	DD	BB	BB	DD	DD	NA	DD	DD	BB	DD	BB	BB	BB	DD	DD	DD	DD	BB	BB	NA	NA	BB	BB	DD	BB	NA	BB	BB	DD
chr13_46077223_46077246	BB	DD	DD	BB	BB	DD	DD	DD	DD	BB	DD	DD	BB	BB	BB	DD	BB	BB	BB	DD	DD	BB	BB	DD	DD	DD	DD	DD	BB	DD	BB	BB	BB	DD	DD	DD	DD	BB	BB	BB	BB	BB	BB	DD	BB	DD	BB	BB	DD
chr13_46080653_46080670	BB	DD	DD	BB	BB	DD	DD	DD	DD	BB	DD	DD	BB	BB	BB	DD	BB	BB	BB	DD	DD	BB	BB	DD	DD	DD	DD	DD	BB	DD	BB	BB	BB	DD	DD	DD	DD	BB	BB	BB	BB	BB	BB	DD	BB	DD	BB	BB	DD
chr13_46087702_46087713	BB	DD	DD	BB	BB	DD	dn	DD	DD	BB	DD	DD	BB	BB	BB	DD	BB	BB	BB	DD	DD	BB	BB	DD	DD	DD	DD	DD	BB	DD	BB	BB	BB	DD	DD	DD	DD	BB	BB	BB	BB	BB	BB	DD	BB	DD	BB	BB	DD
chr13_46097439_46097462	BB	DD	DD	BB	BB	DD	DD	DD	DD	BB	DD	DD	BB	BB	BB	DD	BB	BB	BB	DD	DD	BB	BB	DD	DD	dn	DD	DD	BB	DD	BB	BB	BB	DD	DD	DD	DD	bn	BB	BB	BB	BB	BB	DD	BB	bd	BB	BB	DD
chr13_46144537_46144568	BB	bd	bd	BB	BB	dd	bd	dd	bd	BB	DD	bd	BB	BB	BB	bd	BB	BB	BB	bd	DD	BB	BB	dd	bd	DD	bd	DD	BB	dd	BB	BB	BB	dd	DD	dd	bd	BB	BB	BB	BB	BB	BB	bd	BB	dn	BB	BB	DD
chr13_46145646_46145657	BB	DD	DD	BB	BB	DD	DD	DD	DD	BB	DD	DD	BB	BB	BB	DD	BB	BB	BB	DD	DD	BB	BB	DD	DD	DD	DD	DD	BB	DD	BB	BB	BB	DD	DD	DD	DD	BB	BB	BB	BB	BB	BB	DD	BB	DD	BB	BB	DD
chr13_46425521_46425564	BB	NA	DD	BB	BB	DD	DD	DD	NA	BB	NA	NA	BB	NA	BB	DD	BB	NA	NN	DD	NA	BB	BB	DD	DD	DD	DD	DD	BB	DD	BB	NN	BB	DD	DD	DD	DD	NA	BB	NA	BB	BB	BB	DD	NA	DD	BB	BB	DD
chr13_46479807_46479822	BB	DD	DD	BB	BB	DD	DD	DD	DD	BB	DD	DD	BB	BB	BB	DD	BB	BB	BB	DD	DD	BB	BB	DD	DD	DD	DD	DD	BB	DD	BB	BB	BB	DD	DD	DD	DD	BB	BB	BB	BB	BB	BB	DD	BB	DD	BB	BB	DD
chr13_46494775_46494802	BB	DD	DD	BB	BB	DD	DD	DD	DD	BB	DD	DD	BB	BB	BB	DD	BB	BB	BB	DD	DD	BB	BB	DD	DD	DD	DD	DD	BB	DD	BB	BB	BB	DD	DD	DD	DD	BB	BB	BB	BB	BB	BB	DD	BB	DD	BB	BB	DD
chr13_46499082_46499097	BB	DD	DD	BB	BB	DD	DD	DD	DD	BB	DD	DD	BB	BB	BB	DD	BB	BB	BB	DD	DD	BB	BB	DD	DD	DD	DD	DD	BB	DD	BB	BB	BB	DD	DD	DD	DD	BB	BB	BB	BB	BB	BB	DD	BB	DD	BB	BB	DD
chr13_46504684_46504709	BB	DD	DD	BB	BB	DD	DD	DD	DD	BB	DD	DD	BB	BB	BB	DD	BB	BB	BB	DD	DD	BB	BB	DD	DD	DD	DD	DD	BB	DD	BB	BB	BB	DD	DD	DD	DD	BB	BB	BB	BB	BB	BB	DD	BB	DD	BB	BB	DD
chr13_46508785_46508804	BB	DD	DD	BB	BB	DD	DD	DD	DD	BB	DD	DD	BB	BB	BB	DD	BB	BB	BB	DD	DD	BB	BB	DD	DD	DD	DD	DD	BB	DD	BB	BB	BB	DD	DD	DD	DD	BB	BB	BB	BB	BB	BB	DD	BB	DD	BB	BB	DD
chr13_46526319_46526336	BB	DD	DD	BB	BB	DD	DD	DD	DD	BB	DD	DD	BB	BB	BB	DD	BB	BB	BB	DD	DD	BB	BB	DD	DD	DD	DD	DD	BB	DD	BB	BB	BB	DD	DD	DD	DD	BB	BB	BB	BB	BB	BB	DD	BB	DD	BB	BB	DD
chr13_46540695_46540726	BB	DD	DD	BB	BB	bd	DD	DD	DD	BB	DD	DD	BB	BB	BB	DD	BB	BB	BB	DD	DD	BB	BB	DD	DD	DD	DD	DD	BB	DD	BB	BB	BB	DD	DD	DD	DD	BB	BB	BB	BB	BB	BB	DD	BB	DD	BB	BB	DD
chr13_46544088_46544099	BB	DD	DD	BB	BB	DD	DD	DD	DD	BB	DD	DD	BB	BB	BB	DD	BB	BB	BB	DD	DD	BB	BB	DD	DD	DD	DD	DD	BB	DD	BB	BB	BB	DD	DD	DD	DD	BB	BB	BB	BB	BB	BB	DD	BB	DD	BB	BB	DD
chr13_46544929_46544953	BB	DD	DD	BB	BB	DD	DD	DD	DD	BB	DD	DD	BB	BB	BB	DD	BB	BB	BB	DD	DD	BB	BB	DD	DD	DD	DD	DD	BB	DD	BB	BB	BB	DD	DD	DD	DD	BB	BB	BB	BB	BB	BB	DD	BB	DD	BB	BB	DD
chr13_46552508_46552521	BB	DD	DD	BB	BB	DD	DD	DD	DD	BB	DD	DD	BB	BB	BB	DD	BB	BB	BB	DD	DD	BB	BB	DD	DD	DD	DD	DD	BB	DD	BB	BB	BB	DD	DD	DD	DD	BB	BB	BB	BB	BB	BB	DD	BB	DD	BB	BB	DD
chr13_46557650_46557667	BB	DD	DD	BB	BB	DD	DD	DD	DD	BB	DD	DD	BB	BB	BB	DD	BB	BB	BB	DD	DD	BB	BB	DD	DD	DD	DD	bd	BB	DD	BB	BB	BB	bd	DD	DD	DD	BB	BB	BB	BB	BB	BB	DD	BB	DD	BB	BB	DD
chr13_46563545_46563594	BB	DD	DD	BB	BB	DD	DD	DD	DD	BB	DD	DD	BB	BB	BB	DD	BB	bn	BB	DD	DD	BB	BB	DD	DD	DD	DD	DD	BB	DD	BB	BB	BB	DD	DD	DD	DD	BB	BB	BB	BB	BB	BB	DD	BB	DD	BB	BB	DD
chr13_46591297_46591314	BB	DD	DD	BB	BB	DD	DD	DD	DD	BB	DD	DD	BB	BB	BB	DD	BB	BB	BB	DD	DD	BB	BB	DD	DD	DD	DD	DD	BB	DD	BB	BB	BB	DD	DD	DD	DD	BB	BB	BB	BB	BB	BB	DD	BB	DD	BB	BB	DD
chr13_46597381_46597398	BB	DD	DD	BB	BB	DD	DD	DD	DD	BB	DD	DD	BB	BB	BB	DD	BB	BB	BB	DD	DD	BB	BB	DD	DD	DD	DD	DD	BB	DD	BB	BB	BB	DD	DD	DD	DD	BB	BB	BB	BB	BB	BB	DD	BB	DD	BB	BB	DD
chr13_46628884_46628915	BB	DD	DD	BB	BB	DD	DD	DD	DD	BB	DD	DD	BB	BB	BB	DD	BB	BB	BB	DD	DD	BB	BB	DD	DD	DD	DD	DD	BB	DD	BB	BB	BB	DD	DD	DD	DD	BB	BB	BB	BB	BB	BB	DD	BB	DD	BB	BB	DD
chr13_46653504_46653539	BB	NA	DD	BB	BB	DD	DD	NA	DD	BB	NA	DD	BB	BB	NA	DD	BB	BB	BB	DD	NA	NA	BB	NN	DD	DD	DD	DD	BB	DD	BB	NA	BB	DD	DD	DD	DD	BB	BB	BB	NA	BB	NA	NA	BB	NA	BB	BB	NA
chr13_46654355_46654368	BB	DD	DD	BB	BB	DD	DD	DD	DD	BB	DD	DD	BB	BB	BB	DD	BB	BB	BB	DD	DD	BB	BB	DD	DD	DD	DD	DD	BB	DD	BB	BB	BB	DD	DD	DD	DD	BB	BB	BB	BB	BB	BB	DD	BB	DD	BB	BB	DD
chr13_46660638_46660681	DD	DD	DD	BB	BB	DD	DD	NA	DD	BB	DD	NA	BB	BB	BB	DD	BB	BB	BB	DD	DD	NA	BB	DD	NN	NA	DD	DD	NA	NA	BB	BB	BB	DD	DD	NA	DD	NA	DD	BB	NA	BB	BB	DD	BB	NA	NA	BB	NA
chr13_46696206_46696249	DD	DD	NN	DD	BB	BB	NN	NN	NA	BB	dn	DD	BB	NA	bn	NN	BB	BB	BB	NA	NA	BB	BB	NA	NA	NA	NA	NA	BB	NN	bn	BB	BB	DD	DD	DD	DD	NA	BB	BB	BB	BB	NA	DD	BB	DD	DD	NA	DD
chr13_46727080_46727100	BB	DD	DD	BB	BB	DD	DD	DD	DD	BB	DD	DD	BB	BB	BB	DD	BB	BB	BB	DD	DD	BB	BB	DD	DD	DD	DD	DD	BB	DD	BB	BB	BB	DD	DD	DD	DD	BB	BB	BB	BB	BB	BB	DD	BB	DD	DD	BB	DD
chr13_46738994_46739017	BB	DD	DD	BB	BB	DD	DD	DD	DD	BB	DD	DD	BB	BB	BB	DD	BB	BB	BB	DD	DD	BB	BB	DD	DD	DD	DD	DD	BB	DD	BB	BB	BB	DD	DD	DD	DD	BB	BB	BB	BB	BB	BB	DD	BB	DD	DD	BB	DD
chr13_46739628_46739645	BB	DD	DD	BB	BB	DD	DD	DD	DD	BB	DD	DD	BB	BB	BB	DD	BB	BB	BB	DD	DD	BB	BB	DD	DD	DD	DD	DD	BB	DD	BB	BB	BB	DD	DD	DD	DD	BB	BB	BB	BB	BB	BB	DD	BB	DD	DD	BB	DD
chr13_46741308_46741319	BB	DD	DD	BB	BB	DD	DD	DD	DD	BB	DD	DD	BB	BB	BB	DD	BB	BB	BB	DD	DD	BB	BB	DD	DD	DD	DD	DD	BB	DD	BB	BB	BB	DD	DD	DD	DD	BB	BB	BB	BB	BB	BB	DD	BB	DD	DD	BB	DD
chr13_46746782_46746816	BB	DD	DD	BB	BB	DD	DD	DD	DD	BB	DD	DD	BB	BB	BB	DD	BB	BB	BB	DD	DD	BB	BB	DD	DD	DD	DD	DD	BB	DD	BB	BB	BB	DD	DD	DD	DD	BB	BB	BB	BB	BB	BB	DD	BB	DD	DD	BB	DD
chr13_46766881_46766898	BB	DD	DD	BB	BB	DD	DD	DD	DD	BB	DD	DD	BB	BB	bn	DD	BB	BB	BB	DD	DD	BB	BB	DD	DD	DD	DD	DD	BB	DD	BB	BB	bn	DD	DD	DD	DD	BB	BB	BB	BB	BB	BB	DD	BB	DD	DD	BB	DD
chr13_46774297_46774332	BB	NA	DD	BB	BB	NN	DD	DD	NA	NA	DD	DD	BB	BB	BB	NA	BB	BB	BB	NA	NA	BB	BB	DD	NA	NA	DD	DD	BB	NN	BB	BB	BB	NA	NA	NA	DD	BB	BB	BB	BB	BB	BB	DD	NN	NA	NA	BB	NA
chr13_46785563_46785580	BB	DD	DD	BB	BB	DD	DD	DD	DD	BB	DD	DD	BB	BB	BB	DD	BB	BB	BB	DD	DD	BB	BB	DD	DD	DD	DD	DD	BB	DD	BB	BB	BB	DD	DD	DD	DD	BB	BB	BB	BB	BB	BB	DD	BB	DD	DD	BB	DD
chr13_46799889_46799924	BB	dd	DD	BB	BB	dd	DD	dd	DD	BB	dd	dd	BB	BB	BB	dd	BB	BB	BB	DD	dd	BB	BB	dd	dd	dd	dd	dd	BB	dd	BB	BB	BB	dd	DD	dd	dd	BB	BB	BB	BB	BB	BB	dd	BB	dd	dd	BB	dd
chr13_46806440_46806489	NN	DD	DD	NA	NN	DD	DD	DD	DD	NN	DD	DD	NA	NN	NN	DD	NN	NN	NN	DD	DD	NA	BB	DD	DD	DD	DD	DD	BB	DD	BB	NA	BB	DD	DD	DD	DD	BB	BB	NA	NA	NA	bn	DD	NA	DD	DD	BB	DD
chr13_46821909_46821940	BB	DD	DD	BB	BB	DD	DD	DD	DD	BB	DD	DD	BB	BB	BB	DD	BB	BB	BB	DD	DD	BB	BB	DD	DD	DD	DD	DD	BB	DD	BB	BB	BB	DD	DD	DD	DD	BB	BB	BB	BB	BB	BB	DD	BB	DD	DD	BB	DD
chr13_46829386_46829413	BB	DD	DD	BB	BB	DD	DD	DD	DD	BB	DD	DD	BB	BB	BB	DD	BB	BB	BB	DD	DD	BB	BB	DD	DD	DD	DD	DD	BB	DD	BB	BB	BB	DD	DD	DD	DD	BB	BB	BB	BB	BB	BB	DD	BB	DD	DD	BB	DD
chr13_46837905_46837920	BB	DD	DD	BB	BB	DD	DD	DD	DD	BB	DD	DD	BB	BB	BB	DD	BB	bn	BB	DD	DD	BB	BB	DD	DD	DD	DD	DD	BB	DD	BB	BB	BB	DD	DD	DD	DD	BB	BB	BB	BB	BB	BB	DD	BB	DD	DD	BB	DD
chr13_46860251_46860276	BB	DD	DD	NA	BB	DD	DD	DD	NA	BB	DD	DD	NA	NA	BB	DD	BB	NA	BB	DD	NA	NA	BB	DD	DD	DD	DD	DD	NA	NA	NA	BB	NA	DD	DD	NA	DD	NA	NA	BB	BB	BB	NA	DD	BB	NA	DD	BB	NA
chr13_46866717_46866736	BB	DD	DD	BB	BB	DD	DD	DD	DD	BB	DD	DD	BB	BB	BB	DD	BB	BB	BB	DD	DD	BB	BB	DD	DD	DD	DD	DD	BB	DD	BB	BB	BB	DD	DD	DD	DD	BB	BB	BB	BB	BB	BB	DD	BB	DD	DD	BB	DD
chr13_46871929_46871972	DD	dd	dd	DD	UU	dd	dd	dd	dd	DD	dd	dd	DD	DD	DD	DD	DD	DD	DD	dd	dd	NA	DD	dd	DD	dd	dd	DD	DD	dd	DD	DD	DD	dd	dd	dd	dd	NA	DD	NA	UU	DD	DD	dd	NA	dd	dd	DD	dd
chr13_46877978_46877989	BB	DD	DD	BB	BB	DD	DD	DD	DD	BB	DD	DD	BB	BB	BB	DD	BB	BB	BB	DD	DD	BB	BB	DD	DD	DD	DD	DD	BB	DD	BB	BB	BB	DD	DD	DD	DD	BB	BB	BB	BB	BB	BB	DD	BB	DD	DD	BB	DD
chr13_46915131_46915148	BB	DD	DD	BB	BB	DD	DD	DD	DD	BB	DD	DD	BB	BB	BB	DD	BB	BB	BB	DD	DD	BB	BB	DD	DD	DD	DD	DD	BB	DD	BB	BB	BB	DD	DD	DD	DD	BB	BB	BB	BB	BB	BB	DD	BB	DD	DD	BB	DD
chr13_46923219_46923245	BB	DD	DD	BB	BB	DD	DD	DD	DD	BB	DD	DD	BB	BB	NA	DD	BB	BB	BB	DD	DD	BB	BB	DD	DD	DD	DD	DD	BB	DD	BB	BB	BB	DD	DD	DD	DD	BB	BB	BB	BB	BB	BB	DD	BB	DD	DD	BB	DD
chr13_46953381_46953394	FF	FF	FF	NA	FF	FF	FF	FF	NA	FF	FF	FF	FF	FF	FF	FF	FF	FF	FF	NA	FF	FF	FF	FF	FF	NA	FF	FF	FF	NA	FF	FF	FF	FF	NA	NA	FF	NA	FF	FF	NA	FF	NN	FF	FF	FF	FF	FF	NA
chr13_46958272_46958306	BB	DD	DD	BB	BB	DD	DD	DD	DD	BB	DD	DD	BB	BB	DD	DD	BB	BB	BB	DD	DD	BB	BB	DD	DD	DD	DD	DD	BB	DD	BB	BB	BB	DD	DD	DD	DD	BB	BB	BB	BB	BB	BB	DD	BB	DD	DD	BB	DD
chr13_46963078_46963103	BB	dn	DD	BB	BB	DD	DD	dn	DD	BB	DD	DD	BB	BB	DD	DD	BB	BB	BB	DD	DD	BB	BB	DD	DD	DD	DD	DD	BB	DD	BB	BB	bn	DD	DD	dn	DD	BB	BB	BB	BB	BB	BB	DD	BB	DD	DD	BB	DD
chr13_47009072_47009083	BB	DD	DD	BB	BB	DD	DD	DD	DD	BB	BB	DD	BB	BB	DD	DD	BB	BB	BB	DD	DD	BB	BB	DD	DD	DD	DD	DD	BB	DD	BB	BB	BB	DD	DD	DD	DD	BB	BB	BB	BB	BB	BB	DD	BB	DD	DD	BB	DD
chr13_47017609_47017628	BB	DD	DD	BB	BB	DD	DD	DD	DD	BB	BB	DD	BB	BB	DD	DD	BB	BB	BB	DD	DD	BB	BB	DD	DD	DD	DD	DD	BB	dn	BB	BB	BB	DD	DD	DD	DD	BB	BB	BB	BB	BB	BB	DD	BB	DD	DD	BB	DD
chr13_47025861_47025884	BB	DD	DD	BB	BB	DD	DD	DD	DD	BB	BB	DD	BB	BB	DD	DD	BB	BB	BB	DD	DD	BB	BB	DD	DD	DD	DD	DD	BB	DD	BB	BB	BB	DD	DD	DD	DD	BB	BB	BB	BB	BB	BB	DD	BB	DD	DD	BB	DD
chr13_47031344_47031382	BB	DD	DD	BB	BB	DD	DD	DD	DD	BB	BB	DD	BB	BB	DD	DD	BB	BB	BB	DD	DD	BB	BB	DD	DD	DD	DD	DD	BB	DD	BB	BB	BB	DD	DD	DD	DD	BB	BB	BB	BB	BB	BB	DD	BB	DD	DD	BB	DD
chr13_47037571_47037588	BB	DD	DD	BB	BB	DD	DD	DD	DD	BB	BB	DD	BB	BB	DD	DD	BB	BB	BB	DD	DD	BB	BB	DD	DD	DD	DD	DD	BB	DD	BB	BB	BB	DD	DD	DD	DD	BB	BB	BB	BB	BB	BB	DD	BB	DD	DD	BB	DD
chr13_47063157_47063180	BB	DD	DD	BB	BB	DD	DD	DD	DD	BB	BB	DD	BB	BB	DD	DD	BB	BB	BB	DD	DD	BB	BB	DD	DD	DD	DD	DD	BB	DD	BB	BB	BB	DD	DD	DD	DD	BB	BB	BB	BB	BB	BB	DD	BB	DD	DD	BB	DD
chr13_47068811_47068822	FF	df	df	FF	FF	df	df	df	df	FF	FF	df	df	FF	df	df	FF	FF	FF	df	df	FF	FF	df	df	DD	df	df	FF	df	FF	FF	FF	df	df	df	df	FF	FF	FF	FF	FF	FF	df	FF	df	df	FF	df
chr13_47068824_47068867	BB	DD	DD	BB	BB	DD	DD	DD	DD	BB	BB	DD	DD	BB	DD	DD	BB	BB	BB	DD	DD	BB	BB	DD	DD	DD	DD	DD	BB	DD	BB	BB	BB	DD	DD	DD	DD	BB	BB	BB	BB	BB	BB	DD	BB	DD	DD	BB	DD
chr13_47095815_47095836	BB	DD	DD	BB	BB	DD	DD	DD	DD	BB	BB	DD	BB	BB	DD	DD	BB	BB	BB	DD	DD	BB	BB	DD	DD	DD	DD	DD	BB	DD	BB	BB	BB	DD	DD	DD	DD	BB	BB	BB	BB	BB	BB	DD	BB	DD	DD	BB	DD
chr13_47101199_47101228	BB	DD	DD	BB	BB	DD	DD	DD	DD	BB	BB	DD	BB	BB	DD	DD	BB	BB	BB	DD	DD	BB	BB	DD	DD	DD	DD	DD	BB	DD	BB	BB	BB	DD	DD	DD	DD	BB	BB	BB	BB	BB	BB	DD	BB	DD	DD	BB	DD
chr13_47110598_47110613	FF	df	df	FF	FF	df	df	df	df	FF	FF	df	FF	FF	df	df	FF	FF	FF	df	df	FF	FF	df	df	df	df	df	FF	df	FF	FF	FF	df	df	df	df	FF	FF	FF	FF	FF	FF	df	FF	df	df	FF	df
chr13_47111393_47111414	BB	DD	DD	BB	BB	DD	DD	DD	DD	BB	BB	DD	BB	BB	DD	DD	BB	BB	BB	DD	DD	BB	BB	DD	DD	DD	DD	DD	BB	DD	BB	BB	BB	DD	DD	DD	DD	BB	BB	BB	BB	BB	BB	DD	BB	DD	DD	BB	DD
chr13_47121237_47121256	FF	NA	NA	FF	NA	NA	FF	FF	FF	FF	FF	NN	FF	FF	NA	NA	FF	FF	FF	NA	FF	FF	FF	NA	NA	NA	FF	FF	FF	NA	FF	FF	FF	FF	NA	NA	FF	FF	FF	FF	NA	FF	FF	NA	FF	fn	FF	FF	FF
chr13_47130154_47130189	BB	DD	NA	BB	BB	DD	DD	DD	DD	BB	NA	DD	BB	BB	DD	DD	BB	BB	NA	DD	DD	NA	BB	DD	DD	NA	DD	DD	BB	NA	NA	BB	BB	DD	NA	DD	DD	BB	bn	BB	NA	BB	BB	DD	BB	NA	DD	BB	DD
chr13_47132031_47132048	BB	DD	DD	BB	BB	DD	DD	DD	DD	BB	BB	DD	BB	BB	DD	DD	BB	BB	BB	DD	DD	BB	BB	DD	DD	DD	DD	DD	BB	DD	BB	BB	BB	DD	DD	DD	DD	BB	BB	BB	BB	BB	BB	DD	BB	DD	DD	BB	DD
chr13_47221976_47221999	BB	DD	DD	BB	BB	DD	DD	DD	DD	BB	BB	DD	BB	BB	DD	DD	BB	BB	BB	DD	DD	BB	BB	DD	DD	DD	DD	DD	BB	DD	BB	BB	BB	DD	DD	DD	DD	BB	BB	BB	NA	BB	BB	DD	BB	DD	NN	BB	DD
chr13_47237300_47237315	BB	DD	DD	BB	BB	DD	DD	DD	DD	BB	BB	DD	BB	BB	DD	DD	BB	BB	BB	DD	DD	BB	BB	DD	DD	DD	DD	DD	BB	DD	BB	BB	BB	DD	DD	DD	DD	BB	BB	BB	BB	BB	BB	DD	BB	DD	DD	BB	DD
chr13_47243038_47243052	BB	DD	DD	BB	BB	DD	DD	DD	DD	BB	BB	DD	BB	BB	DD	DD	BB	BB	BB	DD	DD	BB	BB	DD	DD	DD	DD	DD	BB	DD	BB	BB	BB	DD	DD	DD	DD	BB	BB	BB	BB	BB	BB	DD	BB	DD	DD	BB	DD
chr13_47289149_47289178	BB	DD	DD	BB	BB	DD	DD	DD	DD	BB	BB	DD	BB	BB	DD	DD	BB	BB	BB	DD	DD	BB	BB	DD	DD	DD	DD	DD	BB	DD	BB	BB	BB	DD	DD	DD	DD	BB	BB	BB	BB	BB	BB	DD	BB	DD	DD	BB	DD
chr13_47296966_47296979	BB	DD	DD	BB	BB	DD	DD	DD	DD	BB	BB	DD	BB	BB	DD	DD	BB	BB	BB	DD	DD	BB	BB	DD	DD	DD	DD	DD	BB	DD	BB	BB	BB	DD	DD	DD	DD	BB	BB	BB	BB	BB	BB	DD	BB	DD	DD	BB	DD
chr13_47307792_47307807	BB	DD	bd	BB	BB	DD	bd	DD	DD	BB	BB	bd	BB	BB	DD	DD	BB	BB	BB	DD	bd	BB	BB	DD	bd	DD	bd	bd	BB	DD	BB	BB	BB	bd	DD	DD	bd	BB	BB	BB	BB	BB	BB	DD	BB	DD	DD	BB	DD
chr13_47313925_47313968	BB	DD	DD	BB	BB	DD	DD	DD	DD	BB	BB	DD	BB	BB	DD	DD	BB	BB	BB	DD	DD	BB	BB	DD	DD	DD	DD	DD	BB	DD	BB	BB	BB	DD	DD	DD	DD	BB	BB	BB	BB	BB	BB	bd	BB	DD	DD	BB	DD
chr13_47337534_47337547	BB	bd	bd	BB	BB	DD	DD	DD	DD	BB	BB	DD	BB	BB	DD	DD	BB	BB	BB	bd	DD	BB	BB	bd	DD	dn	DD	bd	BB	DD	BB	BB	BB	DD	bd	DD	DD	BB	BB	BB	BB	BB	BB	DD	BB	DD	bd	BB	bd
chr13_47392652_47392681	BB	dn	bd	BB	BB	bd	DD	DD	DD	BB	BB	DD	BB	BB	bd	DD	BB	BB	BB	bd	bd	BB	BB	DD	bd	bd	bd	bd	BB	DD	BB	BB	BB	bd	DD	bd	DD	BB	BB	BB	BB	BB	BB	DD	BB	DD	bd	BB	DD
chr13_47428830_47428857	BB	DD	DD	BB	BB	DD	DD	DD	DD	BB	BB	DD	BB	BB	DD	DD	BB	BB	BB	DD	DD	BB	BB	dn	DD	DD	DD	DD	BB	DD	BB	BB	BB	DD	DD	DD	DD	BB	BB	BB	BB	BB	BB	DD	BB	DD	DD	BB	DD
chr13_47449611_47449625	BB	DD	DD	BB	BB	DD	DD	DD	DD	BB	BB	DD	BB	BB	DD	DD	BB	BB	BB	DD	DD	BB	BB	DD	DD	DD	DD	DD	BB	DD	BB	BB	BB	DD	DD	DD	DD	BB	BB	BB	BB	BB	BB	DD	BB	DD	DD	BB	DD
chr13_47463147_47463158	FF	df	df	df	FF	df	df	df	df	NA	FF	df	FF	FF	df	df	FF	df	NA	df	df	FF	NA	df	df	df	NN	FF	FF	df	FF	FF	NA	df	df	df	df	FF	FF	FF	FF	FF	FF	FF	fn	NA	df	FF	df
chr13_47466074_47466091	BB	DD	DD	BB	BB	DD	DD	DD	DD	BB	BB	DD	BB	BB	DD	DD	BB	BB	BB	DD	DD	BB	BB	DD	DD	DD	DD	DD	BB	DD	BB	BB	BB	DD	DD	DD	DD	BB	BB	BB	BB	BB	BB	DD	BB	DD	DD	BB	DD
chr13_47467149_47467166	bn	DD	DD	BB	BB	DD	DD	DD	DD	BB	BB	DD	BB	BB	DD	DD	BB	BB	BB	DD	DD	BB	BB	DD	DD	DD	DD	DD	BB	DD	BB	BB	BB	DD	DD	DD	DD	BB	BB	BB	BB	BB	BB	DD	BB	DD	DD	BB	DD
chr13_47507962_47507988	BB	DD	DD	BB	BB	DD	DD	DD	DD	BB	BB	DD	BB	BB	DD	DD	BB	BB	BB	DD	DD	BB	BB	DD	DD	DD	DD	DD	BB	DD	BB	BB	BB	DD	DD	DD	DD	BB	BB	BB	BB	BB	BB	DD	BB	DD	DD	BB	DD
chr13_47532020_47532043	BB	DD	DD	BB	BB	DD	DD	DD	DD	BB	BB	DD	BB	BB	DD	DD	BB	BB	BB	DD	DD	BB	BB	DD	DD	bd	DD	DD	BB	DD	BB	BB	BB	DD	DD	DD	DD	BB	BB	BB	BB	BB	BB	DD	BB	DD	DD	BB	DD
chr13_47602467_47602490	BB	DD	DD	BB	BB	DD	DD	DD	DD	BB	BB	DD	BB	BB	DD	bd	BB	BB	BB	DD	DD	BB	BB	DD	DD	DD	DD	DD	BB	DD	BB	BB	BB	DD	DD	bd	DD	BB	BB	BB	BB	BB	BB	DD	BB	DD	DD	BB	DD
chr13_47611267_47611290	BB	DD	DD	BB	BB	DD	DD	DD	DD	BB	BB	DD	BB	BB	DD	DD	BB	BB	BB	DD	DD	BB	BB	DD	DD	DD	DD	DD	BB	DD	BB	BB	BB	DD	DD	DD	DD	BB	BB	BB	BB	BB	BB	DD	BB	DD	DD	BB	DD
chr13_47665721_47665750	BB	DD	DD	BB	BB	DD	DD	DD	DD	BB	BB	DD	BB	BB	DD	DD	BB	BB	BB	DD	DD	BB	BB	DD	DD	DD	DD	DD	BB	DD	BB	BB	BB	DD	DD	DD	DD	BB	BB	BB	BB	BB	BB	DD	BB	DD	DD	BB	DD
chr13_47680929_47680940	BB	DD	DD	BB	BB	DD	DD	DD	DD	BB	BB	dn	BB	BB	DD	DD	BB	BB	BB	DD	DD	BB	BB	dn	DD	DD	DD	DD	BB	DD	BB	BB	BB	DD	DD	DD	DD	BB	BB	BB	BB	BB	BB	DD	BB	DD	DD	BB	DD
chr13_47694547_47694585	BB	DD	DD	BB	BB	DD	DD	DD	DD	BB	BB	DD	BB	BB	DD	DD	BB	BB	BB	DD	DD	BB	BB	DD	DD	DD	DD	DD	BB	DD	BB	BB	BB	DD	DD	DD	DD	BB	BB	BB	BB	BB	BB	DD	BB	DD	DD	BB	DD
chr13_47701854_47701903	BB	DD	DD	BB	BB	DD	DD	DD	DD	BB	BB	DD	BB	BB	DD	DD	BB	BB	BB	DD	DD	BB	BB	DD	DD	DD	DD	DD	BB	DD	BB	BB	BB	DD	DD	DD	DD	BB	BB	BB	BB	BB	BB	DD	BB	DD	DD	BB	DD
chr13_47750012_47750038	BB	DD	DD	BB	BB	DD	DD	DD	DD	BB	BB	DD	BB	BB	DD	DD	BB	BB	BB	DD	DD	BB	BB	DD	DD	DD	DD	DD	BB	DD	BB	BB	BB	DD	DD	DD	DD	BB	BB	BB	BB	BB	BB	DD	BB	DD	DD	BB	DD
chr13_47756905_47756960	NN	FF	NA	FF	FF	FF	NA	NA	FF	FF	FF	FF	FF	NA	FF	FF	NN	FF	FF	FF	NA	FF	NA	NA	fn	NA	FF	FF	FF	NA	FF	FF	NA	NN	NA	fn	FF	FF	FF	NA	NA	NA	FF	FF	FF	FF	FF	FF	NA
chr13_48006569_48006604	NA	FF	FF	FF	FF	FF	NA	FF	FF	NA	NA	FF	FF	FF	FF	FF	FF	FF	FF	FF	NA	FF	FF	FF	FF	NA	FF	FF	FF	FF	FF	FF	FF	FF	NA	FF	FF	NA	FF	FF	NA	FF	NA	FF	FF	NA	FF	FF	FF
chr13_48091599_48091642	FF	FF	NA	FF	FF	NA	NN	FF	FF	FF	fn	FF	FF	FF	FF	FF	FF	FF	FF	FF	FF	FF	FF	FF	FF	FF	NA	FF	FF	NA	FF	FF	FF	FF	FF	NA	FF	FF	FF	FF	NA	FF	FF	FF	FF	FF	FF	FF	NA
chr13_48208850_48208897	FF	NA	FF	FF	NN	FF	FF	FF	FF	FF	FF	FF	NN	FF	FF	FF	FF	FF	FF	FF	FF	NA	FF	FF	FF	FF	FF	FF	FF	NA	FF	FF	FF	NN	FF	FF	FF	FF	FF	FF	FF	FF	NA	NA	FF	FF	NA	FF	FF
chr13_48209237_48209284	FF	NA	FF	FF	FF	FF	FF	NA	FF	FF	FF	FF	NA	FF	FF	NA	NA	NA	FF	FF	NA	FF	FF	NA	FF	NN	FF	FF	FF	FF	FF	FF	FF	FF	FF	NA	FF	FF	FF	FF	NA	FF	FF	FF	FF	NA	FF	FF	FF
chr13_48475342_48475369	BB	dn	BB	BB	NA	DD	DD	DD	DD	NA	BB	NA	BB	NA	NA	DD	BB	NA	BB	NA	DD	BB	BB	DD	DD	DD	DD	DD	NA	NA	BB	BB	NA	DD	NA	DD	NN	BB	DD	NA	NA	BB	NA	DD	BB	DD	DD	DD	DD
chr13_48482386_48482409	NA	NN	FF	FF	FF	NA	FF	FF	FF	FF	FF	FF	FF	FF	FF	FF	FF	NA	FF	FF	FF	FF	FF	FF	FF	FF	FF	FF	FF	FF	FF	NA	FF	FF	FF	FF	FF	FF	FF	NA	FF	NA	FF	FF	FF	NA	FF	NA	FF
chr13_48749781_48749804	NA	DD	BB	BB	BB	DD	DD	DD	DD	BB	BB	DD	BB	BB	DD	DD	BB	BB	BB	DD	DD	BB	BB	DD	DD	DD	DD	DD	BB	DD	BB	BB	BB	DD	DD	DD	DD	BB	DD	BB	BB	BB	BB	DD	BB	DD	DD	DD	DD
chr13_48989670_48989687	NN	FF	FF	FF	FF	NA	FF	FF	FF	FF	FF	FF	FF	FF	FF	FF	FF	FF	FF	NA	FF	FF	FF	FF	NA	NA	FF	FF	FF	FF	FF	NA	FF	FF	FF	FF	FF	FF	FF	FF	FF	FF	FF	FF	NA	NA	FF	FF	FF
chr13_49010706_49010749	NA	FF	NA	FF	FF	FF	FF	FF	FF	FF	FF	FF	FF	NN	FF	FF	FF	fn	FF	NA	FF	FF	FF	NA	NN	FF	FF	FF	NA	FF	FF	FF	FF	FF	NA	FF	NA	FF	FF	FF	FF	FF	FF	FF	NA	NA	NA	FF	FF
chr13_49211158_49211212	FF	FF	FF	FF	NA	FF	FF	FF	FF	FF	FF	NA	FF	FF	FF	FF	FF	NN	NN	FF	fn	NA	FF	NA	FF	NA	FF	FF	FF	NA	NA	FF	FF	FF	NA	NA	FF	FF	NA	FF	NA	FF	NA	FF	FF	FF	FF	NA	FF
chr13_49293536_49293563	FF	FF	FF	FF	FF	FF	FF	FF	FF	FF	FF	FF	FF	NA	FF	FF	FF	FF	NA	FF	FF	FF	FF	FF	FF	FF	FF	FF	FF	FF	FF	FF	FF	FF	NN	NA	FF	FF	FF	FF	FF	FF	FF	FF	FF	FF	FF	FF	NA
chr13_49409814_49409857	FF	FF	FF	FF	FF	FF	FF	FF	FF	FF	FF	FF	NA	NN	FF	NA	NN	FF	FF	FF	FF	FF	FF	FF	FF	FF	FF	FF	FF	FF	FF	NA	FF	FF	FF	FF	FF	NA	FF	FF	FF	FF	FF	FF	FF	FF	NA	FF	NA
chr13_49472397_49472414	NA	FF	FF	NA	FF	FF	NA	FF	FF	FF	FF	FF	FF	FF	FF	FF	FF	FF	FF	FF	FF	FF	FF	FF	NA	FF	FF	FF	FF	FF	FF	NA	FF	NN	FF	FF	FF	FF	FF	FF	FF	FF	NA	FF	FF	FF	FF	FF	FF
chr13_49519282_49519313	FF	FF	FF	NN	FF	FF	FF	FF	FF	FF	FF	FF	FF	FF	FF	FF	FF	FF	FF	FF	FF	FF	FF	FF	FF	FF	FF	FF	FF	FF	FF	FF	FF	FF	FF	FF	FF	FF	FF	FF	FF	FF	FF	FF	FF	FF	FF	FF	FF
chr13_49677105_49677148	FF	FF	FF	NA	FF	FF	FF	FF	FF	FF	FF	FF	FF	FF	NN	FF	FF	FF	FF	FF	FF	NA	FF	FF	FF	FF	FF	FF	FF	NA	FF	FF	FF	FF	FF	FF	FF	FF	FF	FF	FF	FF	FF	FF	FF	FF	FF	FF	FF
chr13_49686908_49686943	FF	FF	FF	FF	FF	FF	FF	FF	FF	FF	FF	NN	FF	FF	FF	FF	FF	FF	FF	FF	FF	FF	NA	FF	FF	FF	FF	FF	FF	FF	FF	FF	FF	FF	FF	FF	FF	FF	FF	FF	FF	FF	FF	FF	FF	FF	FF	FF	FF
chr13_49781555_49781580	DD	DD	DD	NA	DD	DD	DD	DD	DD	NA	DD	DD	NA	DD	DD	DD	DD	DD	DD	DD	UU	DD	DD	DD	DD	DD	DD	DD	DD	DD	NA	DD	UU	DD	DD	DD	DD	NA	DD	DD	NA	DD	NA	DD	DD	DD	DD	DD	DD
chr13_49795500_49795539	FF	FF	FF	FF	FF	FF	FF	FF	FF	FF	FF	FF	FF	FF	NN	FF	FF	FF	FF	FF	FF	FF	FF	FF	FF	FF	FF	FF	FF	FF	FF	FF	FF	NA	FF	FF	FF	FF	FF	FF	FF	NN	FF	FF	FF	FF	FF	FF	FF
chr13_50956855_50956890	NA	FF	NN	FF	FF	fn	FF	FF	FF	FF	FF	FF	FF	FF	FF	FF	FF	NA	FF	NA	NA	FF	NA	FF	FF	NA	FF	FF	FF	FF	FF	NA	NA	fn	NA	FF	FF	NA	FF	FF	NA	FF	FF	NA	FF	NA	NA	FF	NA
chr13_50959904_50959951	DD	DD	BB	DD	BB	DD	DD	DD	DD	BB	BB	DD	BB	BB	DD	DD	DD	BB	BB	DD	DD	BB	BB	DD	DD	DD	DD	bd	BB	DD	BB	BB	bd	DD	DD	DD	DD	BB	DD	BB	BB	BB	BB	DD	BB	DD	DD	DD	DD
chr13_51015606_51015633	FF	NA	FF	FF	FF	NA	FF	NA	FF	FF	NA	FF	NN	NA	FF	FF	FF	FF	FF	NA	NA	FF	FF	FF	FF	NA	FF	FF	FF	NA	FF	NA	FF	FF	FF	FF	FF	FF	NA	FF	FF	FF	FF	FF	FF	NA	FF	FF	FF
chr13_51028389_51028440	fn	FF	NA	NA	NA	FF	FF	NN	FF	FF	FF	FF	FF	FF	NA	NA	FF	FF	NA	FF	NA	FF	FF	FF	NA	NA	NA	FF	FF	FF	FF	FF	FF	FF	FF	fn	FF	fn	FF	FF	NA	FF	FF	FF	FF	FF	FF	FF	NA
chr13_51051481_51051520	BB	DD	BB	DD	BB	DD	DD	DD	DD	BB	BB	DD	BB	BB	DD	DD	NA	BB	BB	NA	NA	BB	BB	DD	NA	bd	DD	bd	BB	DD	BB	BB	BB	DD	DD	DD	DD	BB	DD	BB	BB	BB	BB	dn	BB	DD	DD	DD	bd
chr13_51371203_51371234	FF	FF	FF	FF	FF	NA	FF	FF	FF	FF	FF	FF	FF	FF	FF	FF	FF	FF	FF	FF	FF	FF	FF	FF	FF	NA	FF	FF	FF	FF	FF	FF	FF	FF	FF	NA	FF	FF	FF	FF	NA	FF	FF	FF	FF	FF	FF	FF	NA
chr13_51394572_51394621	FF	FF	NN	FF	FF	FF	FF	FF	FF	NA	FF	FF	FF	FF	FF	FF	FF	FF	FF	FF	FF	NA	FF	FF	FF	FF	FF	FF	FF	FF	FF	NA	FF	fn	FF	NA	FF	FF	FF	FF	fn	FF	FF	FF	FF	FF	FF	FF	FF
chr13_51416334_51416366	NA	FF	FF	NA	FF	FF	FF	FF	NA	FF	FF	NA	FF	FF	FF	FF	FF	NA	FF	FF	FF	FF	FF	FF	NA	NA	NA	FF	FF	NA	FF	FF	FF	FF	FF	FF	FF	FF	FF	NA	FF	FF	NA	FF	fn	NA	FF	NA	FF
chr13_51576979_51577023	BB	BB	NN	NA	BB	NN	BB	BB	NA	BB	NA	BB	DD	BB	BB	NA	BB	NA	NA	BB	BB	BB	NA	NN	BB	DD	DD	bd	NN	DD	NN	NA	BB	DD	DD	DD	DD	NA	DD	BB	BB	bd	BB	DD	BB	DD	DD	DD	DD
chr13_51671875_51671890	BB	DD	BB	DD	BB	DD	DD	DD	DD	BB	BB	DD	BB	BB	DD	DD	BB	BB	BB	DD	DD	BB	BB	DD	DD	DD	DD	bd	BB	DD	BB	BB	BB	DD	DD	DD	DD	BB	DD	BB	BB	BB	BB	DD	BB	DD	DD	DD	DD
chr13_51934706_51934745	FF	FF	FF	FF	BB	FF	FF	FF	FF	FF	FF	FF	FF	FF	FF	FF	FF	FF	FF	FF	FF	bf	FF	FF	FF	FF	FF	FF	FF	FF	bf	bf	FF	FF	FF	FF	FF	FF	FF	FF	bf	FF	FF	FF	FF	FF	FF	FF	FF
chr13_51958822_51958869	FF	FF	NA	NA	NA	FF	NA	FF	FF	FF	FF	NA	FF	NA	FF	FF	FF	FF	FF	FF	FF	FF	NA	FF	NA	FF	FF	FF	FF	NA	FF	fn	FF	NA	fn	NA	FF	FF	NA	FF	FF	FF	NA	FF	FF	fn	FF	FF	FF
chr13_52006660_52006711	FF	NN	FF	FF	fn	NA	FF	NA	FF	NA	FF	NA	FF	FF	NN	FF	FF	FF	FF	FF	FF	FF	FF	NA	FF	NA	FF	NA	fn	FF	FF	FF	FF	FF	FF	FF	FF	FF	FF	FF	NA	FF	FF	FF	NA	NA	FF	FF	FF
chr13_52022419_52022440	DD	DD	DD	DD	DD	DD	DD	DD	DD	DD	DD	DD	DD	NA	DD	DD	UU	DD	NA	DD	DD	NA	DD	DD	DD	DD	DD	DD	DD	DD	DD	NA	DD	DD	DD	DD	DD	DD	DD	DD	NA	DD	DD	NA	DD	DD	DD	DD	DD
chr13_52214484_52214539	FF	FF	NA	FF	NA	fn	FF	FF	FF	FF	FF	FF	NN	fn	fn	FF	FF	FF	FF	NA	NN	NA	FF	NA	FF	NA	NA	FF	FF	FF	FF	FF	FF	FF	FF	NA	FF	FF	FF	FF	fn	FF	FF	FF	FF	FF	NA	FF	FF
chr13_52325026_52325073	NA	FF	FF	FF	NA	FF	FF	NA	FF	FF	FF	FF	FF	FF	FF	FF	FF	FF	FF	FF	FF	FF	FF	FF	FF	FF	FF	FF	FF	FF	FF	FF	FF	FF	FF	NA	FF	FF	FF	FF	FF	FF	FF	FF	FF	FF	FF	FF	FF
chr13_52468915_52468954	FF	FF	FF	FF	FF	FF	FF	FF	FF	FF	FF	FF	FF	FF	FF	FF	NN	FF	FF	FF	fn	FF	FF	FF	FF	FF	FF	FF	FF	FF	FF	FF	FF	FF	FF	FF	FF	FF	FF	FF	FF	FF	FF	FF	FF	FF	FF	FF	FF
chr13_52513538_52513573	FF	FF	FF	FF	FF	FF	FF	FF	FF	FF	NA	FF	NA	NA	FF	FF	FF	FF	FF	FF	FF	FF	FF	FF	FF	FF	FF	FF	FF	FF	FF	FF	FF	FF	NA	FF	FF	FF	FF	FF	NA	FF	FF	FF	NN	NA	FF	FF	FF
chr13_52533634_52533689	fn	FF	NA	NA	NA	FF	FF	FF	FF	fn	NA	NA	NN	fn	FF	FF	NN	NA	FF	FF	NA	NA	FF	FF	NA	NA	NA	FF	FF	NA	FF	NN	NA	NA	FF	FF	FF	FF	NN	FF	NA	FF	FF	FF	FF	NA	FF	NA	NA
chr13_52540866_52540917	FF	FF	FF	fn	FF	FF	FF	FF	FF	NA	FF	FF	FF	FF	FF	NA	NN	FF	FF	NN	NA	FF	NA	FF	FF	fn	FF	FF	FF	NA	NN	FF	FF	FF	FF	FF	FF	FF	FF	FF	FF	FF	FF	FF	FF	FF	FF	FF	NA
chr13_52562789_52562828	BB	NA	NA	DD	BB	NA	NA	NN	NA	NA	BB	NA	BB	BB	DD	DD	BB	BB	BB	NN	NN	BB	BB	NN	NN	NA	DD	DD	BB	DD	BB	BB	BB	NA	DD	NA	NA	BB	dn	BB	BB	BB	BB	BB	DD	DD	DD	DD	DD
chr13_52597896_52597931	BB	DD	BB	DD	BB	DD	DD	DD	DD	BB	BB	DD	BB	BB	DD	DD	BB	BB	BB	DD	DD	BB	BB	DD	DD	DD	DD	DD	BB	DD	BB	BB	BB	DD	DD	DD	DD	BB	DD	BB	BB	BB	BB	BB	DD	DD	DD	DD	DD
chr13_52598208_52598273	BB	DD	BB	DD	BB	DD	DD	NA	DD	NA	NA	DD	NA	BB	NA	DD	BB	BB	NA	DD	DD	BB	BB	DD	DD	DD	NA	DD	NA	DD	BB	BB	BB	DD	DD	DD	NA	BB	DD	NA	BB	BB	NA	NA	NA	DD	DD	DD	DD
chr13_52619242_52619269	FF	NN	FF	FF	FF	FF	NA	FF	FF	FF	FF	fn	FF	NA	FF	FF	FF	FF	fn	FF	FF	FF	FF	FF	FF	NA	FF	FF	NA	FF	FF	NA	FF	NA	FF	NA	FF	NA	FF	FF	NA	FF	FF	NA	fn	fn	NA	FF	NA
chr13_52785737_52785760	BB	DD	BB	DD	BB	DD	DD	DD	DD	BB	BB	DD	BB	BB	DD	DD	BB	BB	BB	DD	DD	BB	BB	DD	DD	DD	DD	DD	BB	DD	BB	BB	BB	DD	DD	DD	DD	BB	DD	BB	BB	BB	BB	BB	DD	DD	DD	DD	DD
chr13_52798416_52798430	BB	DD	BB	DD	BB	DD	DD	DD	DD	BB	BB	DD	BB	BB	DD	DD	BB	BB	BB	DD	DD	BB	BB	DD	DD	DD	DD	DD	BB	DD	BB	BB	BB	DD	DD	DD	DD	BB	DD	BB	BB	BB	BB	BB	DD	DD	DD	DD	DD
chr13_52805217_52805232	BB	DD	BB	DD	BB	DD	DD	DD	DD	BB	BB	DD	BB	BB	DD	DD	BB	BB	BB	DD	DD	BB	BB	DD	DD	DD	DD	DD	BB	DD	BB	BB	BB	DD	DD	DD	DD	BB	DD	BB	BB	BB	BB	BB	DD	DD	DD	DD	DD
chr13_52807143_52807154	BB	DD	BB	DD	BB	DD	DD	DD	DD	BB	BB	DD	BB	BB	DD	DD	BB	BB	BB	DD	DD	BB	BB	DD	DD	DD	DD	DD	BB	DD	BB	BB	BB	DD	DD	DD	DD	BB	DD	BB	BB	BB	BB	BB	DD	DD	DD	DD	DD
chr13_52927760_52927787	BB	DD	BB	DD	BB	DD	DD	DD	DD	BB	BB	DD	BB	BB	DD	DD	BB	BB	BB	DD	DD	BB	BB	DD	DD	DD	DD	DD	BB	DD	BB	BB	BB	DD	DD	DD	DD	BB	DD	BB	BB	BB	BB	BB	DD	DD	DD	DD	DD
chr13_52951831_52951870	BB	dd	BB	dd	bd	dd	dd	dd	dd	BB	bd	dd	BB	BB	dd	DD	BB	BB	BB	dd	dd	BB	BB	dd	dd	dd	dd	dd	BB	dd	bd	bd	bd	dd	DD	dd	dd	BB	DD	BB	BB	bd	bd	bd	dd	dd	dd	dd	DD
chr13_52965281_52965310	BB	DD	BB	DD	BB	DD	DD	DD	DD	BB	BB	DD	BB	BB	DD	DD	BB	BB	BB	DD	DD	BB	BB	DD	DD	DD	DD	DD	BB	DD	BB	BB	BB	DD	DD	DD	DD	BB	DD	BB	BB	BB	BB	BB	DD	DD	DD	DD	DD
chr13_52997037_52997072	FF	FF	FF	FF	FF	FF	FF	FF	NA	FF	FF	FF	FF	FF	NA	FF	FF	FF	FF	FF	NA	FF	FF	FF	FF	NA	FF	NA	FF	FF	FF	FF	FF	FF	NA	FF	FF	FF	FF	FF	FF	FF	FF	FF	FF	FF	FF	FF	FF
chr13_53023664_53023698	BB	NA	BB	NA	BB	DD	DD	DD	DD	BB	BB	DD	BB	BB	NA	DD	BB	NA	BB	DD	NA	NA	BB	DD	DD	NA	DD	DD	BB	DD	BB	BB	BB	DD	DD	DD	DD	NA	DD	BB	BB	BB	NA	BB	DD	NA	DD	DD	NA
chr13_53086684_53086695	FF	df	FF	DD	FF	DD	DD	DD	DD	FF	FF	DD	FF	FF	DD	DD	FF	FF	FF	DD	DD	FF	FF	DD	df	DD	DD	df	FF	DD	FF	FF	FF	DD	df	df	df	FF	DD	FF	FF	FF	FF	FF	DD	DD	DD	DD	DD
chr13_53100755_53100798	BB	DD	BB	DD	BB	DD	DD	DD	DD	BB	BB	DD	BB	BB	DD	DD	BB	BB	BB	DD	DD	BB	BB	DD	DD	DD	DD	DD	BB	DD	BB	BB	BB	DD	DD	DD	DD	BB	DD	BB	BB	BB	BB	BB	DD	DD	DD	DD	DD
chr13_53108699_53108724	BB	DD	BB	DD	BB	DD	DD	DD	DD	BB	BB	DD	BB	BB	DD	DD	bd	BB	BB	DD	DD	BB	BB	DD	DD	DD	DD	DD	BB	DD	BB	BB	BB	DD	DD	DD	DD	BB	DD	BB	BB	BB	BB	BB	DD	DD	DD	DD	DD
chr13_53108877_53108890	BB	DD	BB	DD	BB	DD	DD	DD	DD	BB	BB	DD	BB	BB	DD	DD	BB	BB	BB	DD	DD	BB	BB	DD	DD	DD	DD	DD	BB	DD	BB	BB	BB	DD	DD	DD	DD	BB	DD	BB	BB	BB	BB	BB	DD	DD	DD	DD	DD
chr13_53112611_53112622	BB	DD	BB	DD	BB	DD	DD	DD	DD	BB	BB	DD	BB	BB	DD	DD	BB	BB	BB	DD	DD	BB	BB	DD	DD	DD	DD	DD	BB	DD	BB	BB	BB	DD	DD	DD	DD	BB	DD	BB	BB	BB	BB	BB	DD	DD	DD	DD	DD
chr13_53140373_53140402	NA	DD	BB	DD	BB	DD	NA	DD	DD	BB	BB	DD	BB	BB	DD	DD	BB	BB	BB	DD	DD	BB	BB	DD	DD	NA	DD	DD	BB	DD	BB	BB	BB	DD	DD	DD	DD	BB	DD	BB	BB	BB	BB	BB	DD	DD	DD	DD	DD
chr13_53158263_53158294	BB	DD	BB	DD	BB	DD	DD	DD	DD	BB	BB	DD	BB	BB	DD	DD	BB	BB	BB	DD	DD	BB	BB	DD	DD	DD	DD	DD	BB	DD	BB	BB	BB	DD	DD	DD	DD	BB	DD	BB	BB	BB	BB	BB	DD	DD	DD	DD	DD
chr13_53162081_53162104	BB	DD	BB	DD	BB	DD	DD	DD	DD	BB	BB	DD	BB	BB	DD	DD	BB	BB	BB	DD	DD	BB	BB	DD	DD	DD	DD	DD	BB	DD	BB	BB	BB	DD	DD	DD	DD	BB	DD	BB	BB	BB	BB	BB	DD	DD	DD	DD	DD
chr13_53164351_53164368	BB	DD	BB	DD	BB	DD	DD	DD	DD	BB	BB	DD	BB	BB	DD	DD	BB	BB	BB	DD	DD	BB	BB	DD	DD	DD	DD	DD	BB	DD	BB	BB	BB	DD	DD	DD	DD	BB	DD	BB	BB	BB	BB	BB	DD	DD	DD	DD	DD
chr13_53213910_53213925	BB	DD	BB	DD	BB	DD	DD	DD	DD	BB	BB	DD	BB	BB	DD	DD	BB	BB	BB	DD	DD	BB	BB	DD	DD	DD	DD	DD	BB	DD	BB	BB	BB	DD	DD	DD	DD	BB	DD	BB	BB	BB	BB	BB	DD	DD	DD	DD	DD
chr13_53222936_53222967	BB	DD	BB	DD	BB	DD	DD	DD	DD	BB	BB	DD	BB	BB	DD	DD	BB	BB	BB	DD	DD	BB	BB	DD	DD	DD	DD	DD	BB	DD	BB	BB	BB	DD	DD	DD	DD	BB	DD	BB	BB	BB	BB	BB	DD	DD	DD	DD	DD
chr13_53229482_53229493	BB	DD	BB	DD	BB	DD	DD	DD	DD	BB	BB	DD	BB	BB	DD	DD	BB	BB	BB	DD	DD	BB	BB	DD	DD	DD	DD	DD	BB	DD	BB	BB	BB	DD	DD	DD	DD	BB	DD	BB	BB	BB	BB	BB	DD	DD	DD	DD	DD
chr13_53243100_53243123	NN	FF	FF	NA	FF	FF	FF	FF	FF	FF	FF	NA	FF	FF	FF	FF	FF	FF	FF	FF	FF	FF	FF	FF	FF	FF	FF	NA	FF	NA	FF	FF	FF	FF	FF	NA	FF	FF	NA	NA	NA	NA	NA	NA	FF	NA	FF	FF	FF
chr13_5325501_5325545	FF	FF	FF	FF	FF	FF	FF	FF	FF	FF	NA	NA	FF	FF	FF	FF	FF	FF	FF	FF	FF	FF	FF	FF	FF	FF	FF	FF	FF	FF	FF	FF	FF	FF	FF	FF	FF	FF	FF	FF	FF	FF	FF	FF	FF	FF	FF	FF	FF
chr13_53264567_53264580	BB	DD	BB	DD	BB	DD	DD	DD	dn	BB	BB	DD	BB	BB	dn	DD	BB	BB	BB	DD	DD	BB	BB	DD	DD	DD	dn	DD	BB	DD	BB	BB	BB	DD	DD	dn	DD	BB	dn	BB	BB	BB	BB	BB	dn	dn	dn	bd	dn
chr13_53276101_53276145	BB	DD	BB	DD	BB	DD	DD	DD	DD	BB	BB	DD	BB	BB	DD	DD	BB	BB	BB	DD	DD	BB	BB	DD	DD	DD	DD	DD	BB	DD	BB	BB	BB	DD	DD	DD	DD	BB	DD	BB	BB	BB	BB	BB	DD	DD	DD	DD	DD
chr13_53306202_53306237	BB	DD	BB	DD	BB	DD	DD	DD	DD	BB	BB	DD	BB	BB	DD	DD	BB	BB	BB	DD	DD	BB	BB	DD	DD	DD	DD	DD	BB	DD	BB	BB	BB	DD	DD	DD	DD	BB	DD	BB	BB	BB	BB	BB	DD	DD	DD	DD	DD
chr13_53310713_53310736	BB	DD	BB	DD	BB	DD	DD	DD	DD	BB	BB	DD	BB	BB	DD	DD	BB	BB	BB	DD	DD	BB	BB	DD	DD	DD	DD	DD	BB	DD	BB	BB	BB	DD	DD	DD	DD	BB	DD	BB	BB	BB	BB	BB	DD	DD	DD	DD	DD
chr13_53310740_53310751	BB	dd	BB	dd	BB	dd	dd	dd	dd	BB	BB	dd	BB	BB	dd	dd	BB	BB	BB	dd	dd	BB	BB	dd	dd	dd	dd	dd	BB	dd	BB	BB	BB	dd	dd	dd	dd	BB	dd	BB	BB	BB	BB	BB	dd	dd	dd	dd	dd
chr13_53348235_53348302	BB	DD	BB	NA	NA	DD	NA	DD	DD	BB	bn	DD	BB	NA	DD	DD	NA	NA	NA	DD	DD	BB	BB	DD	dn	DD	NA	DD	BB	NA	bn	NA	bn	DD	DD	DD	DD	BB	DD	bn	BB	NA	BB	BB	DD	DD	NA	DD	DD
chr13_53363844_53363879	BB	DD	BB	NA	BB	DD	DD	DD	DD	BB	BB	DD	BB	BB	DD	DD	BB	BB	BB	DD	DD	BB	BB	DD	DD	NA	DD	DD	NN	DD	NA	BB	BB	DD	DD	NA	DD	BB	DD	BB	BB	BB	BB	BB	DD	DD	DD	DD	DD
chr13_53375873_53375886	BB	dn	BB	DD	BB	DD	DD	DD	DD	BB	BB	DD	BB	BB	DD	DD	BB	BB	BB	DD	DD	BB	BB	DD	DD	DD	DD	DD	BB	DD	BB	BB	BB	DD	DD	DD	DD	BB	DD	BB	BB	BB	BB	BB	DD	DD	DD	dn	DD
chr13_53407038_53407057	BB	DD	BB	DD	BB	DD	DD	DD	DD	BB	BB	DD	BB	BB	DD	DD	BB	BB	BB	DD	DD	BB	BB	DD	DD	DD	DD	DD	BB	DD	BB	BB	BB	DD	DD	DD	DD	BB	DD	BB	BB	BB	BB	BB	DD	DD	DD	DD	DD
chr13_53427095_53427114	BB	DD	BB	DD	BB	DD	DD	DD	DD	BB	BB	DD	BB	BB	DD	DD	BB	BB	BB	DD	DD	BB	BB	DD	DD	DD	DD	DD	BB	DD	BB	BB	BB	DD	DD	DD	DD	BB	DD	BB	BB	BB	BB	BB	DD	DD	DD	DD	DD
chr13_53445269_53445286	BB	DD	BB	DD	BB	DD	DD	DD	DD	BB	BB	DD	BB	BB	DD	DD	BB	BB	BB	DD	DD	BB	BB	DD	DD	DD	DD	DD	BB	DD	BB	BB	BB	DD	DD	DD	DD	BB	DD	BB	BB	BB	BB	BB	DD	DD	DD	DD	DD
chr13_53461320_53461337	BB	DD	BB	DD	BB	DD	DD	DD	DD	BB	BB	DD	BB	BB	DD	DD	BB	BB	BB	DD	DD	BB	BB	DD	DD	DD	DD	DD	BB	DD	BB	BB	BB	DD	DD	DD	DD	BB	DD	BB	BB	BB	BB	BB	DD	DD	DD	DD	DD
chr13_53465194_53465209	BB	DD	BB	DD	BB	DD	DD	DD	DD	BB	BB	DD	BB	BB	DD	DD	BB	BB	BB	DD	DD	BB	BB	DD	DD	DD	DD	DD	BB	DD	BB	BB	BB	DD	DD	DD	DD	BB	DD	BB	BB	BB	BB	BB	DD	DD	DD	DD	DD
chr13_53470505_53470524	BB	DD	BB	DD	BB	DD	DD	DD	DD	BB	BB	DD	BB	BB	DD	DD	BB	BB	BB	DD	DD	BB	BB	DD	DD	DD	DD	DD	BB	DD	BB	BB	BB	DD	DD	DD	DD	BB	DD	BB	BB	BB	BB	BB	DD	DD	DD	DD	DD
chr13_53484396_53484439	FF	FF	FF	FF	FF	FF	NA	NN	FF	FF	FF	FF	FF	FF	FF	FF	FF	FF	FF	FF	FF	FF	FF	FF	FF	FF	FF	NA	FF	FF	FF	FF	FF	FF	FF	NA	FF	FF	FF	FF	FF	FF	FF	FF	FF	FF	FF	FF	FF
chr13_53515050_53515064	BB	DD	BB	DD	BB	DD	DD	DD	DD	BB	BB	DD	BB	BB	DD	DD	BB	BB	BB	DD	DD	BB	BB	DD	DD	DD	DD	DD	BB	DD	BB	BB	BB	DD	DD	DD	DD	BB	DD	BB	BB	BB	BB	BB	DD	DD	DD	DD	DD
chr13_53620896_53620939	fn	NA	FF	FF	FF	NA	FF	FF	fn	FF	FF	FF	FF	FF	FF	FF	NA	FF	FF	FF	FF	FF	FF	FF	FF	FF	FF	FF	FF	NA	FF	FF	FF	FF	FF	FF	NN	FF	FF	FF	NA	NA	FF	FF	FF	NA	FF	FF	FF
chr13_53706115_53706164	BB	DD	BB	DD	BB	DD	BB	DD	DD	BB	BB	DD	BB	BB	DD	DD	BB	BB	BB	DD	DD	BB	BB	DD	DD	DD	DD	DD	BB	DD	BB	BB	bd	DD	DD	BB	BB	BB	NA	BB	BB	BB	BB	BB	DD	DD	DD	DD	DD
chr13_53721613_53721652	UU	DD	UU	DD	UU	DD	UU	DD	DD	UU	UU	DD	NA	UU	DD	DD	UU	UU	UU	DD	DD	UU	UU	DD	DD	DD	DD	DD	UU	DD	UU	UU	UU	DD	DD	NA	UU	UU	DD	UU	NA	UU	UU	UU	DD	DD	DD	DD	DD
chr13_53749567_53749602	FF	NA	FF	FF	FF	FF	NA	FF	FF	FF	FF	FF	NN	FF	FF	FF	FF	FF	FF	NA	FF	FF	FF	FF	FF	FF	FF	FF	FF	FF	FF	FF	FF	FF	FF	FF	FF	FF	FF	FF	NA	FF	FF	FF	NA	FF	FF	NA	FF
chr13_53780066_53780110	FF	NN	FF	FF	FF	FF	NA	FF	FF	FF	FF	FF	FF	FF	FF	FF	NN	FF	FF	FF	FF	FF	FF	FF	FF	FF	FF	FF	FF	NA	FF	FF	FF	FF	FF	FF	FF	FF	FF	FF	FF	FF	FF	FF	FF	FF	FF	FF	FF
chr13_53938787_53938822	NA	FF	FF	FF	FF	FF	FF	FF	FF	FF	FF	FF	FF	FF	FF	FF	FF	FF	FF	FF	FF	FF	FF	FF	FF	NA	FF	FF	FF	FF	NA	FF	FF	FF	FF	FF	FF	FF	FF	FF	FF	FF	FF	FF	FF	NA	FF	FF	FF
chr13_54278922_54278953	FF	FF	FF	FF	NN	FF	FF	FF	FF	FF	FF	FF	NA	FF	FF	FF	FF	FF	FF	FF	FF	FF	FF	FF	FF	NA	FF	FF	FF	FF	FF	FF	FF	FF	fn	FF	FF	NN	FF	FF	NA	NA	FF	FF	FF	FF	FF	FF	FF
chr13_54368640_54368695	NN	DD	BB	DD	BB	NN	BB	DD	DD	BB	BB	DD	BB	NN	NN	DD	NN	BB	BB	DD	dn	NA	BB	DD	DD	DD	BB	DD	BB	DD	BB	BB	BB	DD	NA	BB	BB	BB	NN	BB	BB	BB	BB	BB	DD	DD	DD	DD	DD
chr13_54436436_54436483	FF	FF	FF	FF	NA	FF	FF	NA	FF	NA	NA	FF	FF	NA	FF	FF	NN	FF	FF	FF	NA	FF	FF	NA	FF	NA	FF	FF	FF	FF	FF	FF	NA	FF	FF	FF	FF	NA	FF	FF	NA	FF	FF	FF	FF	FF	FF	FF	NN
chr13_54444340_54444399	DD	DD	DD	DD	DD	DD	UU	DD	DD	DD	DD	NA	DD	DD	DD	DD	DD	NA	DD	DD	DD	DD	NA	DD	DD	DD	DD	NA	DD	NA	DD	NA	DD	DD	DD	NA	NA	NA	DD	DD	NA	NA	DD	DD	DD	DD	DD	DD	DD
chr13_54482598_54482641	BB	BB	BB	BB	NA	NN	BB	NN	BB	NA	BB	BB	BB	BB	DD	NN	NA	NA	NA	NN	BB	BB	BB	BB	NN	NA	NN	BB	BB	BB	BB	BB	BB	BB	BB	BB	NA	BB	BB	BB	NA	BB	NA	NA	BB	NN	NA	BB	NA
chr13_54614502_54614537	FF	FF	FF	FF	NA	FF	FF	NA	NA	FF	FF	FF	FF	FF	NA	FF	FF	FF	NA	FF	NA	FF	FF	FF	FF	NA	NA	FF	FF	FF	FF	FF	FF	FF	FF	NA	FF	FF	FF	FF	NA	FF	FF	FF	FF	FF	FF	FF	NA
chr13_54675638_54675673	FF	FF	FF	FF	NA	FF	FF	FF	FF	FF	FF	FF	FF	NA	FF	FF	FF	NA	FF	FF	FF	FF	FF	FF	FF	FF	FF	NA	FF	FF	FF	FF	FF	FF	FF	FF	FF	FF	FF	FF	FF	FF	FF	FF	NA	FF	FF	FF	NA
chr13_54893022_54893061	BB	DD	BB	DD	BB	DD	BB	DD	DD	DD	BB	DD	BB	BB	DD	DD	BB	DD	DD	DD	DD	BB	BB	DD	DD	DD	BB	DD	BB	DD	BB	BB	BB	DD	DD	BB	BB	BB	DD	BB	BB	DD	DD	DD	DD	DD	DD	BB	BB
chr13_54894065_54894094	BB	DD	BB	DD	BB	DD	BB	DD	DD	DD	BB	DD	BB	BB	DD	DD	BB	DD	NA	DD	DD	BB	BB	DD	DD	DD	BB	DD	BB	DD	BB	BB	BB	DD	DD	BB	BB	BB	DD	BB	BB	DD	DD	DD	DD	DD	DD	BB	BB
chr13_54929066_54929113	BB	dd	BB	dd	bn	dd	BB	dd	dd	dd	BB	dd	BB	BB	dd	dd	BB	dd	dd	DD	NA	BB	BB	dd	dd	dd	BB	dd	BB	dd	BB	BB	BB	dd	DD	BB	BB	BB	NA	BB	BB	DD	dd	dd	dd	dd	dd	BB	BB
chr13_54948140_54948161	BB	DD	BB	NA	NA	NA	BB	dn	DD	NN	BB	NA	BB	BB	DD	dn	BB	DD	DD	NA	NA	BB	NA	DD	DD	NA	BB	DD	BB	NA	BB	BB	NA	DD	DD	NA	NA	BB	NA	BB	BB	NA	DD	NA	NA	DD	DD	BB	NA
chr13_54956861_54956884	BB	DD	BB	DD	BB	DD	BB	DD	DD	DD	BB	DD	BB	BB	DD	DD	BB	DD	DD	DD	DD	BB	BB	DD	DD	DD	BB	DD	BB	DD	BB	BB	BB	DD	DD	BB	BB	BB	DD	BB	BB	DD	DD	DD	DD	DD	DD	BB	BB
chr13_55017165_55017196	BB	DD	BB	DD	BB	DD	BB	DD	DD	DD	BB	DD	BB	BB	DD	DD	BB	DD	DD	DD	DD	BB	BB	DD	DD	DD	BB	DD	BB	DD	BB	BB	BB	DD	DD	BB	BB	BB	DD	BB	BB	dn	DD	DD	DD	DD	DD	BB	BB
chr13_55034766_55034777	BB	DD	BB	DD	BB	DD	BB	DD	DD	DD	BB	DD	BB	BB	DD	DD	BB	DD	DD	DD	DD	BB	BB	DD	DD	DD	BB	DD	BB	DD	BB	BB	BB	DD	DD	BB	BB	BB	DD	BB	BB	DD	DD	DD	DD	DD	DD	BB	BB
chr13_55041728_55041741	BB	DD	BB	DD	BB	DD	BB	DD	DD	DD	BB	DD	BB	BB	DD	DD	BB	DD	DD	DD	DD	BB	BB	DD	DD	DD	BB	DD	BB	DD	BB	BB	BB	DD	DD	BB	BB	BB	DD	BB	BB	DD	DD	DD	DD	DD	DD	BB	BB
chr13_55041913_55041924	FF	df	FF	df	FF	df	FF	df	df	df	FF	df	FF	FF	df	df	FF	df	df	DD	df	FF	FF	df	df	df	FF	df	FF	df	FF	FF	FF	df	df	FF	FF	FF	df	FF	FF	df	df	DD	df	df	df	FF	FF
chr13_55044995_55045019	BB	DD	BB	DD	BB	DD	BB	DD	DD	DD	BB	DD	BB	BB	DD	DD	BB	DD	DD	DD	DD	BB	BB	DD	DD	DD	BB	DD	BB	DD	BB	BB	BB	DD	DD	BB	BB	BB	DD	BB	BB	DD	DD	DD	DD	DD	DD	BB	BB
chr13_55059763_55059802	BB	NA	BB	NN	BB	NN	BB	NN	NA	NN	BB	NN	BB	BB	NN	NN	BB	NN	NN	NN	NN	BB	BB	NN	DD	NA	BB	NA	NN	NA	BB	BB	BB	DD	NA	BB	BB	BB	NA	BB	BB	NA	DD	DD	DD	NA	DD	BB	BB
chr13_55065958_55065969	BB	DD	BB	DD	BB	DD	BB	DD	DD	DD	BB	DD	BB	BB	DD	DD	BB	DD	DD	DD	DD	BB	BB	DD	DD	DD	BB	DD	BB	DD	BB	BB	BB	DD	DD	BB	BB	BB	DD	BB	BB	DD	DD	DD	DD	DD	DD	BB	BB
chr13_55073491_55073508	BB	DD	BB	DD	BB	DD	BB	DD	DD	DD	BB	DD	BB	BB	DD	DD	BB	DD	DD	DD	DD	BB	BB	DD	DD	DD	BB	DD	BB	DD	BB	BB	BB	DD	DD	BB	BB	BB	DD	BB	BB	DD	DD	DD	DD	DD	DD	BB	BB
chr13_55074976_55075011	BB	DD	BB	DD	BB	DD	BB	DD	DD	DD	BB	DD	BB	BB	DD	DD	BB	DD	DD	DD	DD	BB	BB	DD	DD	DD	BB	DD	BB	DD	BB	BB	BB	DD	DD	BB	BB	BB	DD	BB	BB	DD	DD	DD	DD	DD	DD	BB	BB
chr13_55114081_55114092	BB	DD	BB	DD	BB	DD	BB	DD	DD	DD	BB	DD	BB	BB	DD	DD	BB	DD	DD	DD	DD	BB	BB	DD	DD	DD	BB	DD	BB	DD	BB	BB	BB	DD	DD	BB	BB	BB	DD	BB	BB	DD	DD	DD	DD	DD	DD	BB	BB
chr13_55139402_55139415	BB	DD	BB	DD	BB	DD	BB	DD	DD	DD	BB	DD	BB	BB	DD	DD	BB	DD	DD	DD	DD	BB	BB	DD	DD	DD	BB	DD	BB	DD	BB	BB	BB	DD	DD	BB	BB	BB	DD	BB	BB	DD	DD	DD	DD	DD	DD	BB	BB
chr13_55162221_55162244	BB	DD	BB	DD	BB	DD	bd	DD	DD	DD	BB	DD	BB	BB	DD	DD	BB	DD	DD	DD	DD	BB	BB	DD	DD	DD	BB	DD	BB	DD	BB	BB	BB	DD	DD	BB	BB	BB	DD	BB	BB	DD	DD	DD	DD	DD	DD	BB	BB
chr13_55172972_55172991	BB	DD	BB	DD	BB	DD	BB	DD	DD	dn	BB	DD	BB	BB	DD	DD	BB	DD	DD	DD	DD	BB	BB	DD	DD	DD	BB	DD	BB	DD	BB	BB	BB	DD	DD	BB	BB	BB	DD	BB	BB	DD	DD	DD	DD	DD	DD	BB	BB
chr13_55180070_55180093	BB	DD	BB	DD	BB	DD	BB	DD	DD	DD	BB	DD	BB	BB	DD	DD	BB	DD	DD	DD	DD	BB	BB	DD	DD	DD	BB	DD	BB	DD	BB	BB	BB	DD	DD	BB	BB	BB	DD	BB	BB	DD	DD	DD	DD	DD	DD	BB	BB
chr13_55193036_55193059	BB	DD	BB	DD	BB	DD	BB	DD	DD	DD	BB	DD	BB	BB	DD	DD	BB	DD	DD	DD	DD	BB	BB	DD	DD	DD	BB	DD	BB	DD	BB	BB	BB	DD	DD	BB	BB	BB	DD	BB	BB	DD	DD	DD	DD	DD	DD	BB	BB
chr13_55216798_55216817	FF	FF	FF	FF	FF	FF	FF	FF	FF	FF	FF	FF	FF	FF	FF	FF	FF	FF	FF	NA	FF	FF	FF	FF	FF	FF	FF	FF	FF	FF	FF	FF	FF	FF	FF	FF	FF	FF	FF	FF	FF	FF	FF	FF	FF	FF	FF	NN	FF
chr13_5528586_5528633	NA	FF	FF	FF	FF	FF	NA	FF	NA	FF	FF	NN	FF	FF	FF	FF	FF	FF	NA	FF	NA	FF	FF	FF	FF	NA	FF	FF	NA	FF	FF	FF	NA	FF	FF	FF	FF	FF	FF	FF	FF	FF	FF	FF	FF	FF	NA	NA	FF
chr13_5820127_5820150	FF	FF	FF	FF	FF	FF	FF	NA	FF	FF	FF	FF	FF	FF	FF	FF	FF	FF	FF	NA	FF	FF	FF	FF	FF	FF	FF	FF	FF	FF	FF	FF	FF	FF	FF	FF	NA	FF	FF	NA	NA	FF	NN	FF	FF	NA	FF	FF	NA
chr13_5911978_5912009	FF	FF	FF	NN	FF	FF	FF	FF	FF	FF	FF	FF	NA	NA	FF	FF	FF	FF	FF	FF	FF	FF	FF	FF	FF	FF	FF	FF	FF	FF	NA	FF	FF	FF	FF	FF	FF	FF	FF	FF	FF	FF	FF	FF	NA	FF	FF	FF	FF
chr13_6027012_6027056	FF	NA	NA	FF	FF	FF	FF	NN	FF	FF	FF	NA	FF	NA	NA	FF	NA	FF	FF	FF	FF	FF	FF	FF	NN	NA	FF	FF	FF	FF	FF	FF	FF	NA	NA	FF	FF	FF	FF	FF	FF	NA	FF	FF	FF	NA	FF	FF	NA
chr13_6036582_6036633	FF	FF	FF	NA	NA	NA	FF	FF	FF	FF	NA	FF	FF	FF	FF	FF	FF	FF	FF	FF	FF	FF	FF	FF	FF	NA	fn	FF	FF	NA	FF	FF	FF	FF	FF	NN	FF	NN	FF	NA	FF	FF	FF	NA	NA	NA	FF	FF	FF
chr13_6158866_6158913	NA	BB	BB	BB	NA	BB	DD	BB	DD	DD	BB	BB	NA	BB	BB	BB	BB	BB	NA	BB	NA	dn	DD	BB	bd	BB	NA	DD	BB	DD	NA	BB	BB	NA	BB	BB	DD	BB	BB	BB	BB	BB	DD	BB	NA	NA	DD	NA	DD
chr13_6210002_6210037	FF	FF	FF	FF	FF	FF	FF	FF	FF	FF	FF	FF	FF	FF	NA	FF	FF	FF	FF	NA	FF	FF	FF	FF	FF	FF	FF	NA	NA	FF	FF	NN	NA	FF	FF	FF	FF	FF	FF	FF	FF	FF	NA	FF	FF	FF	FF	FF	NA
chr13_6216875_6216909	FF	FF	FF	FF	FF	FF	FF	FF	FF	FF	FF	FF	FF	FF	FF	FF	FF	FF	FF	FF	FF	FF	FF	FF	FF	NA	FF	NN	FF	FF	FF	FF	FF	FF	FF	FF	FF	FF	FF	FF	NA	FF	FF	FF	FF	FF	FF	FF	FF
chr13_6222069_6222112	FF	FF	FF	FF	FF	FF	FF	FF	FF	FF	NA	FF	NN	FF	FF	FF	FF	NA	FF	FF	NA	FF	FF	FF	FF	FF	NA	FF	FF	FF	FF	FF	FF	FF	FF	FF	FF	FF	FF	NA	FF	FF	FF	FF	FF	NA	FF	NA	FF
chr13_6265712_6265751	FF	FF	FF	FF	FF	FF	NA	FF	FF	FF	FF	FF	FF	FF	NA	FF	FF	FF	FF	NA	FF	NN	FF	FF	FF	NA	FF	FF	FF	FF	FF	FF	FF	FF	NA	FF	FF	FF	fn	FF	FF	FF	FF	FF	FF	FF	FF	FF	FF
chr13_6410007_6410046	FF	FF	FF	FF	FF	FF	FF	FF	FF	FF	FF	FF	FF	FF	FF	FF	FF	NN	FF	FF	FF	FF	FF	FF	FF	FF	FF	FF	FF	FF	FF	FF	FF	FF	FF	fn	FF	FF	FF	FF	FF	FF	FF	FF	FF	FF	FF	FF	FF
chr13_6500220_6500267	DD	UU	UU	UU	UU	UU	UU	DD	DD	DD	UU	UU	DD	UU	UU	UU	UU	UU	UU	UU	UU	DD	DD	NA	NA	UU	UU	DD	UU	DD	DD	UU	UU	UU	UU	du	DD	NA	UU	UU	NA	UU	DD	UU	UU	DD	DD	DD	du
chr13_6773701_6773740	FF	FF	FF	FF	FF	FF	FF	NN	FF	FF	FF	FF	FF	FF	FF	FF	FF	FF	FF	FF	FF	FF	FF	FF	FF	NA	FF	FF	FF	FF	FF	FF	FF	FF	NN	FF	FF	FF	FF	FF	FF	FF	FF	FF	FF	FF	FF	NA	FF
chr13_6841103_6841130	FF	FF	FF	FF	FF	FF	FF	FF	FF	FF	FF	FF	FF	FF	FF	FF	FF	FF	FF	FF	FF	FF	FF	FF	FF	FF	FF	FF	FF	FF	FF	FF	FF	FF	FF	FF	FF	FF	FF	FF	FF	FF	FF	FF	FF	FF	FF	FF	FF
chr13_6974428_6974463	FF	FF	FF	NA	NA	FF	FF	FF	FF	FF	FF	FF	FF	FF	FF	FF	FF	FF	FF	FF	FF	FF	FF	FF	FF	FF	FF	FF	FF	FF	NA	FF	FF	FF	FF	FF	FF	NA	FF	FF	FF	FF	FF	FF	FF	fn	FF	NN	FF
chr13_7147938_7147977	FF	FF	FF	FF	NA	FF	FF	FF	FF	FF	FF	FF	FF	FF	FF	FF	FF	FF	FF	FF	FF	FF	FF	FF	FF	FF	FF	FF	FF	FF	FF	FF	FF	FF	FF	FF	FF	NA	FF	FF	FF	FF	FF	FF	FF	FF	FF	NN	FF
chr13_7179983_7180032	DD	DD	NA	DD	DD	NA	DD	DD	DD	NA	DD	NA	DD	DD	NA	DD	DD	NA	DD	NA	NA	DD	DD	DD	NA	NA	DD	DD	DD	DD	DD	DD	DD	DD	DD	DD	DD	DD	NA	DD	DD	NA	DD	DD	DD	DD	DD	DD	DD
chr13_7301823_7301861	FF	FF	FF	NA	NN	FF	FF	NA	FF	FF	FF	NA	FF	FF	FF	FF	FF	NA	FF	FF	FF	NA	FF	FF	NA	fn	FF	FF	FF	FF	NA	NA	FF	FF	FF	FF	FF	FF	FF	FF	NA	FF	FF	FF	FF	FF	FF	FF	FF
chr13_7317958_7318001	FF	FF	FF	NA	FF	FF	FF	FF	FF	FF	NA	FF	FF	NA	FF	FF	FF	FF	FF	NA	FF	FF	FF	FF	FF	FF	FF	FF	FF	FF	FF	FF	FF	FF	FF	FF	FF	FF	FF	FF	FF	FF	FF	FF	FF	NA	NA	FF	FF
chr13_7323193_7323224	FF	FF	FF	FF	FF	FF	FF	FF	NA	FF	FF	FF	FF	FF	FF	FF	FF	FF	FF	FF	FF	FF	FF	FF	NA	FF	FF	FF	FF	FF	FF	FF	FF	FF	FF	FF	FF	NA	FF	FF	FF	FF	FF	NA	FF	FF	FF	FF	FF
chr13_7426001_7426056	FF	FF	FF	FF	FF	FF	NA	FF	fn	FF	FF	FF	FF	FF	FF	FF	FF	FF	FF	FF	FF	FF	FF	FF	FF	FF	FF	FF	FF	FF	FF	FF	NN	FF	FF	FF	FF	FF	FF	FF	FF	FF	FF	FF	FF	FF	fn	NA	FF
chr13_7482611_7482658	NN	FF	FF	FF	FF	FF	FF	FF	FF	FF	NA	FF	FF	NA	FF	FF	NA	FF	FF	FF	FF	FF	FF	FF	FF	NA	FF	FF	FF	FF	NA	FF	FF	FF	NA	FF	NA	FF	NA	FF	FF	FF	FF	FF	FF	NA	FF	FF	FF
chr13_7484646_7484689	NN	FF	NA	FF	FF	NA	FF	FF	FF	FF	FF	NA	FF	FF	NA	FF	FF	FF	FF	FF	FF	FF	FF	FF	FF	FF	FF	FF	FF	FF	FF	FF	NA	FF	FF	FF	FF	FF	NA	NA	FF	NA	FF	FF	FF	FF	FF	FF	FF
chr13_7586588_7586643	NA	NA	FF	FF	FF	FF	FF	FF	FF	FF	NA	NA	fn	FF	FF	FF	NA	FF	NA	FF	FF	FF	FF	NA	FF	fn	FF	FF	FF	FF	NA	NN	FF	FF	FF	NA	FF	NA	FF	fn	FF	NA	FF	FF	NA	FF	FF	FF	FF
chr13_7601031_7601066	FF	FF	FF	fn	NA	FF	FF	FF	FF	FF	FF	FF	FF	FF	FF	FF	FF	FF	FF	FF	NA	FF	FF	FF	NA	NA	FF	FF	FF	FF	FF	FF	FF	FF	fn	FF	FF	NA	FF	NN	FF	FF	NA	FF	FF	NA	FF	FF	NA
chr13_7616743_7616792	FF	FF	FF	FF	FF	fn	FF	fn	FF	FF	FF	FF	FF	FF	FF	FF	FF	FF	FF	FF	FF	FF	FF	FF	FF	FF	FF	FF	FF	FF	FF	FF	FF	FF	FF	NN	FF	FF	FF	FF	FF	FF	FF	FF	FF	fn	FF	fn	FF
chr13_7645717_7645760	FF	FF	FF	NA	FF	FF	FF	FF	FF	FF	FF	FF	FF	NA	FF	FF	FF	FF	FF	FF	FF	FF	FF	FF	FF	FF	FF	FF	FF	fn	FF	FF	FF	FF	FF	FF	NN	FF	NA	FF	NA	FF	NA	FF	FF	FF	FF	FF	FF
chr13_7930365_7930400	FF	FF	FF	FF	FF	NA	FF	FF	FF	FF	FF	FF	FF	NA	FF	FF	FF	FF	FF	FF	FF	FF	FF	FF	FF	NA	FF	FF	FF	FF	FF	FF	FF	FF	FF	FF	FF	FF	FF	FF	FF	FF	NA	NA	FF	FF	FF	FF	FF
chr13_8008844_8008903	BB	BB	BB	NA	NA	BB	BB	BB	BB	BB	BB	BB	NA	BB	BB	BB	BB	BB	NA	BB	NA	bn	BB	NA	BB	BB	BB	DD	BB	NA	NA	BB	BB	NA	BB	BB	DD	BB	NA	NN	bd	BB	DD	BB	BB	NA	NA	dn	DD
chr13_8055125_8055169	FF	FF	FF	NA	NA	NA	FF	FF	FF	FF	FF	FF	FF	FF	NA	fn	NA	fn	FF	FF	FF	FF	NA	FF	NA	FF	FF	FF	FF	NA	NN	FF	FF	FF	FF	FF	FF	FF	FF	FF	FF	FF	NA	FF	FF	NA	FF	FF	FF
chr13_8229574_8229621	FF	FF	FF	NA	FF	NA	FF	FF	NA	FF	FF	FF	FF	FF	FF	FF	FF	FF	FF	NN	FF	FF	FF	fn	NA	FF	FF	FF	NA	FF	FF	FF	FF	FF	FF	NA	NA	FF	FF	FF	fn	NA	FF	FF	NA	FF	NN	FF	fn
chr13_8234819_8234858	FF	FF	FF	NA	NA	FF	FF	FF	FF	FF	FF	FF	FF	FF	FF	FF	FF	FF	FF	NA	FF	FF	FF	FF	FF	FF	FF	FF	FF	FF	FF	FF	FF	FF	NA	FF	FF	NA	FF	FF	FF	NA	FF	FF	FF	FF	FF	NA	FF
chr13_8565544_8565607	NA	FF	fn	NN	NA	FF	FF	FF	NA	FF	NA	NN	NA	FF	FF	FF	FF	NA	NA	FF	FF	NA	FF	fn	NA	FF	FF	NA	FF	FF	FF	FF	FF	FF	NA	NN	FF	NA	NN	NA	NA	NA	NN	FF	FF	NA	FF	FF	FF
chr13_8619449_8619496	FF	fn	FF	FF	FF	FF	NA	FF	FF	NA	FF	FF	FF	FF	FF	FF	FF	FF	FF	FF	NA	FF	FF	NA	FF	NA	FF	NA	FF	FF	NA	FF	FF	FF	FF	FF	fn	FF	FF	FF	FF	FF	FF	FF	FF	FF	FF	FF	FF
chr13_8711682_8711737	UU	UU	UU	DD	NA	DD	UU	UU	du	UU	UU	DD	uu	UU	UU	UU	UU	UU	NA	UU	NA	UU	UU	UU	DD	NA	UU	UU	UU	UU	UU	UU	UU	NA	UU	NA	UU	NA	UU	UU	UU	UU	UU	UU	UU	DD	UU	UU	UU
chr13_8977871_8977902	BB	BB	BB	BB	BB	BB	BB	bd	NA	BB	NA	BB	DD	NA	BB	NA	NA	BB	BB	BB	NA	BB	BB	BB	bn	BB	BB	DD	BB	DD	DD	NA	BB	BB	bn	NA	DD	BB	BB	BB	bn	BB	DD	BB	BB	DD	DD	NA	DD
chr13_9033293_9033328	NA	FF	FF	NA	FF	FF	FF	FF	FF	NA	FF	FF	NA	FF	FF	FF	FF	NA	FF	NA	FF	NA	NN	NA	FF	FF	FF	FF	FF	FF	FF	FF	NA	NA	NA	FF	FF	NA	FF	NA	NA	fn	FF	FF	FF	FF	FF	FF	NA
chr13_9108245_9108276	FF	FF	FF	FF	FF	FF	NA	FF	FF	FF	FF	FF	FF	FF	FF	FF	FF	FF	FF	FF	FF	FF	FF	FF	FF	FF	FF	FF	FF	FF	NA	FF	FF	FF	FF	FF	FF	NN	FF	FF	NA	FF	FF	FF	FF	FF	FF	FF	FF
chr13_9235961_9235996	FF	NA	FF	FF	FF	FF	FF	FF	FF	FF	FF	FF	FF	FF	FF	FF	NN	FF	FF	NA	NA	FF	FF	FF	FF	FF	FF	FF	FF	FF	FF	FF	FF	FF	FF	NA	FF	FF	FF	FF	FF	FF	FF	FF	FF	NA	FF	FF	FF
chr13_9285879_9285922	FF	FF	FF	NA	FF	NA	FF	FF	FF	NN	NA	FF	FF	NN	FF	NA	NA	NA	NN	NN	FF	NN	NN	FF	FF	FF	FF	FF	FF	FF	FF	FF	FF	NA	FF	FF	FF	NA	fn	FF	FF	FF	FF	FF	FF	FF	FF	FF	FF
chr13_9302299_9302338	FF	FF	NA	NA	NA	FF	FF	FF	FF	FF	NA	FF	FF	FF	NA	FF	FF	FF	FF	FF	FF	FF	FF	FF	FF	NA	FF	FF	FF	FF	NA	FF	FF	FF	FF	FF	FF	FF	FF	FF	fn	FF	FF	NN	FF	FF	FF	NA	FF
chr13_9459745_9459792	FF	FF	FF	FF	FF	NN	nn	FF	FF	FF	FF	FF	fn	FF	FF	FF	NA	FF	FF	FF	FF	FF	FF	FF	FF	FF	FF	fn	FF	FF	NA	FF	FF	NA	fn	NA	FF	FF	NA	FF	FF	FF	FF	FF	FF	FF	FF	FF	FF
chr13_9675376_9675419	FF	FF	NA	NA	FF	NA	NA	FF	NA	FF	FF	FF	NA	FF	NA	FF	FF	FF	FF	FF	NA	FF	FF	FF	NA	FF	NA	FF	FF	FF	NA	FF	FF	FF	FF	FF	NA	FF	NA	FF	NA	FF	FF	FF	FF	NA	FF	FF	FF
chr13_9869448_9869499	FF	FF	FF	NA	FF	FF	FF	FF	NA	FF	FF	NA	NA	FF	FF	FF	FF	NA	NA	NA	FF	FF	FF	FF	FF	NN	FF	NA	FF	NA	NA	FF	FF	FF	FF	NA	FF	FF	FF	NA	NA	NA	FF	NA	FF	FF	FF	FF	NA
chr13_9879845_9879892	FF	fn	FF	FF	FF	NA	FF	FF	fn	FF	FF	FF	NA	FF	FF	NN	FF	FF	FF	FF	FF	FF	FF	FF	FF	NA	FF	NN	FF	NA	NA	NN	FF	NN	FF	FF	FF	FF	NA	FF	FF	NA	fn	FF	NN	FF	FF	FF	FF
chr13_9968316_9968381	FF	FF	NA	FF	FF	FF	FF	FF	FF	fn	FF	NA	FF	FF	FF	FF	FF	FF	FF	FF	fn	FF	NA	FF	FF	FF	FF	FF	FF	FF	FF	FF	FF	FF	FF	NA	FF	fn	FF	FF	FF	FF	FF	FF	FF	NA	NA	FF	FF
chr13_55261478_55261495	FF	FF	FF	FF	FF	FF	FF	FF	FF	FF	FF	FF	FF	FF	FF	FF	FF	FF	FF	FF	FF	FF	FF	FF	FF	FF	FF	FF	FF	FF	FF	FF	FF	FF	FF	FF	FF	FF	FF	FF	NN	FF	FF	FF	FF	FF	FF	FF	FF
chr13_55291689_55291724	BB	DD	BB	DD	BB	DD	BB	DD	DD	DD	BB	DD	BB	BB	DD	DD	BB	DD	DD	DD	DD	BB	BB	DD	DD	DD	BB	DD	BB	DD	BB	BB	BB	DD	DD	BB	BB	BB	DD	BB	BB	DD	DD	DD	DD	DD	DD	BB	BB
chr13_55298918_55298933	BB	DD	BB	DD	BB	DD	BB	DD	DD	DD	BB	DD	BB	BB	DD	DD	BB	DD	DD	DD	DD	BB	BB	DD	DD	DD	BB	DD	BB	DD	BB	BB	BB	DD	DD	BB	BB	BB	DD	BB	BB	DD	DD	DD	DD	DD	DD	BB	BB
chr13_55367447_55367460	bd	dn	BB	dd	BB	dd	BB	dd	dd	BB	BB	dd	BB	BB	dd	dd	BB	dd	dd	bd	dd	BB	BB	dd	dd	dd	BB	dd	bd	dd	BB	BB	BB	dd	dd	BB	BB	BB	dd	BB	BB	dd	dd	dd	bd	dd	DD	bd	BB
chr13_55380219_55380236	BB	DD	BB	DD	BB	DD	BB	DD	DD	DD	BB	DD	BB	BB	DD	DD	BB	DD	DD	DD	DD	BB	BB	DD	DD	DD	BB	DD	BB	DD	BB	BB	BB	DD	DD	BB	BB	BB	DD	BB	BB	DD	DD	DD	DD	DD	DD	BB	BB
chr13_55388098_55388122	BB	DD	BB	NA	BB	DD	BB	DD	DD	DD	BB	DD	BB	BB	DD	DD	BB	DD	DD	NA	DD	BB	NN	DD	NA	NA	BB	DD	BB	DD	BB	BB	BB	DD	NA	BB	NA	BB	DD	BB	BB	DD	DD	DD	DD	NA	NA	BB	NA
chr13_55391848_55391873	BB	DD	BB	DD	BB	DD	BB	DD	DD	DD	BB	DD	BB	BB	DD	DD	BB	DD	DD	DD	DD	BB	BB	DD	DD	DD	BB	DD	BB	DD	BB	BB	BB	DD	DD	BB	BB	BB	DD	BB	BB	DD	DD	DD	DD	DD	DD	BB	BB
chr13_55397196_55397220	BB	DD	BB	DD	BB	DD	BB	DD	DD	DD	BB	DD	BB	BB	DD	DD	BB	DD	DD	DD	DD	BB	BB	DD	DD	DD	BB	DD	BB	DD	BB	BB	BB	DD	DD	BB	BB	BB	DD	BB	BB	DD	DD	DD	DD	DD	DD	BB	BB
chr13_55408385_55408399	BB	DD	BB	DD	BB	DD	BB	DD	DD	DD	BB	DD	BB	BB	DD	DD	BB	DD	DD	DD	DD	BB	BB	DD	DD	DD	BB	DD	BB	DD	BB	BB	BB	DD	DD	BB	BB	BB	DD	BB	BB	DD	DD	DD	DD	DD	DD	BB	BB
chr13_55419449_55419478	BB	DD	BB	DD	BB	DD	BB	DD	DD	DD	BB	DD	BB	BB	DD	DD	BB	DD	DD	DD	DD	BB	BB	DD	DD	DD	BB	DD	BB	DD	BB	BB	BB	DD	DD	BB	BB	BB	DD	BB	BB	DD	DD	DD	DD	DD	DD	BB	BB
chr13_55423119_55423162	BB	DD	BB	DD	BB	DD	BB	DD	DD	DD	BB	DD	BB	BB	DD	DD	BB	DD	DD	DD	DD	BB	BB	DD	DD	DD	BB	DD	BB	DD	BB	BB	BB	DD	DD	BB	BB	BB	DD	BB	BB	DD	DD	DD	DD	DD	DD	BB	BB
chr13_55423284_55423301	BB	DD	BB	DD	BB	DD	BB	DD	DD	DD	BB	DD	BB	BB	DD	DD	BB	DD	DD	DD	DD	BB	BB	DD	DD	DD	BB	DD	BB	DD	BB	BB	BB	DD	DD	BB	BB	BB	DD	BB	BB	DD	DD	DD	DD	DD	DD	BB	BB
chr13_55431824_55431841	BB	DD	BB	DD	BB	DD	bd	DD	dn	dn	BB	dn	BB	BB	DD	DD	BB	DD	DD	DD	DD	BB	BB	DD	DD	DD	bd	dn	BB	DD	BB	BB	BB	DD	DD	BB	BB	BB	dn	BB	BB	DD	DD	DD	DD	dn	dn	BB	BB
chr13_55571035_55571076	BB	DD	BB	DD	NA	DD	BB	DD	DD	DD	BB	DD	NA	BB	DD	DD	NA	DD	DD	DD	DD	BB	BB	DD	DD	DD	BB	DD	BB	DD	NA	NA	BB	DD	DD	NA	NA	BB	DD	BB	BB	DD	DD	DD	DD	DD	DD	BB	BB
chr13_55629229_55629256	BB	DD	BB	DD	BB	DD	BB	DD	DD	DD	BB	DD	BB	BB	DD	DD	BB	DD	DD	DD	DD	BB	BB	DD	DD	DD	BB	DD	BB	DD	BB	BB	BB	DD	DD	BB	BB	BB	DD	BB	BB	DD	DD	DD	DD	DD	DD	BB	BB
chr13_55691584_55691623	BB	DD	bd	DD	BB	DD	BB	DD	DD	DD	BB	DD	BB	BB	DD	DD	BB	DD	DD	DD	DD	BB	BB	DD	DD	DD	BB	DD	BB	DD	BB	BB	BB	DD	DD	BB	BB	BB	DD	BB	BB	DD	DD	DD	DD	DD	DD	BB	BB
chr13_55711348_55711379	FF	FF	FF	FF	FF	FF	FF	FF	FF	FF	FF	FF	FF	FF	FF	FF	FF	NA	FF	FF	FF	FF	FF	FF	FF	FF	FF	FF	FF	FF	FF	FF	FF	FF	FF	FF	FF	FF	FF	FF	FF	FF	FF	FF	FF	FF	FF	FF	FF
chr13_55870115_55870154	FF	FF	FF	FF	FF	FF	FF	FF	FF	FF	FF	FF	FF	NN	FF	FF	FF	FF	FF	FF	FF	FF	FF	FF	FF	NN	FF	FF	FF	NN	NA	FF	FF	FF	FF	FF	FF	FF	FF	FF	FF	FF	FF	FF	FF	FF	NA	FF	FF
chr13_55879327_55879358	BB	DD	BB	DD	BB	DD	BB	DD	DD	DD	BB	DD	BB	BB	DD	DD	BB	DD	DD	DD	DD	BB	BB	DD	DD	DD	BB	DD	BB	DD	BB	BB	BB	DD	DD	BB	BB	BB	DD	BB	BB	dn	DD	DD	DD	DD	DD	BB	BB
chr13_56002852_56002883	FF	FF	FF	NA	FF	FF	FF	FF	FF	FF	FF	NA	NA	NA	NA	FF	FF	FF	FF	FF	NA	FF	FF	FF	FF	NA	FF	FF	FF	FF	NA	NA	FF	FF	NA	FF	NA	FF	FF	fn	NA	FF	FF	FF	FF	FF	FF	FF	NA
chr13_56046711_56046722	BB	DD	BB	DD	BB	DD	BB	DD	DD	DD	BB	DD	BB	BB	DD	DD	BB	DD	DD	DD	DD	BB	BB	DD	DD	DD	BB	DD	BB	DD	BB	BB	BB	DD	DD	BB	BB	BB	DD	BB	BB	DD	DD	DD	BB	DD	DD	BB	BB
chr13_56122009_56122036	BB	DD	BB	DD	BB	DD	BB	DD	DD	DD	BB	DD	BB	BB	DD	DD	BB	DD	DD	DD	DD	BB	BB	DD	DD	DD	BB	DD	BB	DD	BB	BB	BB	DD	DD	BB	BB	BB	DD	BB	BB	DD	DD	DD	BB	DD	DD	BB	BB
chr13_56181162_56181197	BB	DD	BB	DD	BB	DD	BB	DD	bd	DD	BB	DD	BB	BB	DD	DD	BB	DD	DD	DD	NN	BB	BB	DD	NA	NA	BB	DD	BB	DD	BB	BB	BB	DD	DD	NA	BB	BB	DD	BB	BB	DD	DD	DD	BB	DD	DD	BB	NA
chr13_56186318_56186329	FF	df	FF	DD	FF	df	FF	df	df	df	FF	df	FF	FF	df	df	FF	df	df	df	df	FF	FF	df	df	df	FF	df	FF	df	FF	FF	FF	df	df	FF	FF	FF	df	FF	FF	df	df	df	FF	df	df	FF	FF
chr13_56194217_56194228	FF	DD	FF	DD	FF	df	FF	DD	df	df	FF	DD	FF	FF	DD	df	FF	df	df	DD	DD	FF	FF	df	df	DD	FF	df	FF	DD	FF	FF	FF	df	DD	FF	FF	FF	df	FF	FF	df	DD	DD	FF	df	df	FF	FF
chr13_56207302_56207333	BB	DD	BB	DD	BB	DD	BB	DD	DD	DD	BB	DD	BB	BB	DD	DD	BB	DD	DD	DD	DD	BB	BB	DD	DD	DD	BB	DD	BB	DD	BB	DD	BB	DD	DD	BB	BB	BB	DD	BB	BB	DD	DD	DD	BB	DD	DD	BB	BB
chr13_56281007_56281018	BB	DD	BB	DD	BB	DD	BB	DD	DD	DD	BB	DD	BB	BB	DD	bd	BB	DD	DD	DD	DD	BB	BB	DD	DD	DD	BB	DD	BB	DD	BB	BB	BB	DD	DD	BB	BB	BB	DD	BB	BB	DD	DD	DD	BB	DD	DD	BB	BB
chr13_56292413_56292427	BB	DD	BB	DD	BB	DD	BB	DD	DD	DD	BB	DD	BB	BB	DD	DD	BB	DD	DD	DD	DD	BB	BB	DD	DD	DD	BB	DD	BB	DD	BB	BB	BB	DD	DD	BB	BB	BB	DD	BB	BB	bd	DD	DD	BB	DD	DD	BB	BB
chr13_56292441_56292455	BB	DD	BB	DD	BB	DD	BB	DD	DD	DD	BB	DD	BB	BB	DD	DD	BB	DD	DD	DD	DD	BB	BB	DD	DD	DD	BB	DD	BB	DD	BB	BB	BB	DD	DD	BB	BB	BB	DD	BB	BB	DD	DD	DD	BB	DD	DD	BB	BB
chr13_56294322_56294333	FF	df	FF	df	FF	df	FF	df	dn	df	FF	df	FF	FF	df	df	FF	df	df	df	df	FF	FF	df	df	df	FF	df	FF	df	FF	FF	FF	df	df	FF	fn	FF	df	df	FF	df	FF	df	FF	DD	df	FF	FF
chr13_56318953_56318966	BB	DD	BB	DD	BB	DD	BB	DD	DD	DD	BB	DD	BB	BB	DD	DD	BB	DD	DD	DD	DD	BB	BB	DD	DD	DD	BB	DD	BB	DD	BB	BB	BB	DD	DD	BB	BB	BB	DD	BB	BB	DD	DD	DD	BB	DD	DD	BB	BB
chr13_56328427_56328448	BB	DD	BB	DD	BB	dn	BB	DD	DD	DD	BB	DD	BB	BB	DD	DD	BB	DD	DD	DD	DD	BB	BB	DD	DD	DD	BB	DD	BB	DD	BB	BB	BB	DD	DD	BB	BB	BB	DD	BB	BB	DD	DD	DD	BB	DD	DD	BB	BB
chr13_56362081_56362108	BB	DD	BB	DD	BB	DD	BB	DD	DD	DD	BB	DD	BB	BB	DD	DD	BB	DD	DD	DD	DD	BB	BB	DD	DD	DD	BB	DD	BB	DD	BB	BB	BB	DD	DD	BB	BB	BB	DD	BB	BB	DD	DD	DD	BB	DD	DD	BB	BB
chr13_56386260_56386304	BB	DD	BB	DD	BB	DD	BB	DD	DD	DD	BB	DD	BB	BB	DD	DD	BB	DD	DD	DD	DD	BB	BB	DD	DD	DD	BB	DD	BB	DD	BB	BB	BB	DD	DD	BB	BB	BB	DD	BB	BB	DD	DD	DD	BB	DD	DD	BB	BB
chr13_56407349_56407378	BB	NA	BB	DD	BB	DD	BB	DD	DD	NA	BB	DD	BB	BB	DD	DD	BB	DD	DD	DD	NA	BB	BB	DD	NA	DD	BB	DD	BB	NA	NA	BB	BB	DD	DD	BB	BB	BB	DD	BB	NA	DD	DD	DD	BB	NA	bd	BB	BB
chr13_56441819_56441842	FF	df	FF	df	FF	df	FF	df	DD	df	FF	df	FF	FF	df	DD	FF	DD	DD	df	df	FF	FF	df	df	df	FF	DD	FF	DD	FF	FF	FF	df	DD	FF	FF	FF	DD	FF	FF	DD	DD	df	FF	DD	DD	FF	FF
chr13_56450619_56450650	BB	DD	BB	DD	BB	DD	BB	DD	DD	DD	BB	DD	BB	BB	DD	DD	BB	DD	DD	DD	DD	BB	BB	DD	DD	DD	BB	DD	BB	DD	BB	BB	BB	DD	DD	BB	BB	BB	DD	BB	BB	DD	DD	DD	BB	DD	DD	BB	BB
chr13_56453025_56453044	BB	dd	BB	dd	BB	dd	BB	dd	dd	dd	BB	dd	BB	BB	dd	dd	BB	dd	dd	dd	dn	BB	BB	dd	dd	dn	BB	dd	BB	dd	BB	BB	BB	dd	dd	BB	BB	BB	dd	BB	BB	dd	dd	dd	BB	dd	DD	BB	BB
chr13_56460546_56460560	FF	df	FF	df	FF	df	FF	df	DD	df	FF	DD	FF	FF	df	df	FF	df	df	df	DD	FF	FF	df	df	df	FF	df	FF	df	FF	FF	FF	df	df	FF	FF	FF	df	FF	FF	df	df	df	FF	df	df	FF	FF
chr13_56466258_56466272	BB	DD	BB	DD	BB	DD	BB	DD	DD	DD	BB	DD	BB	BB	DD	DD	BB	DD	DD	DD	DD	BB	BB	DD	DD	DD	BB	DD	BB	DD	BB	BB	BB	DD	DD	BB	BB	BB	DD	BB	BB	DD	DD	DD	BB	DD	DD	BB	BB
chr13_56517754_56517771	BB	DD	BB	DD	BB	DD	BB	DD	DD	DD	BB	DD	BB	BB	DD	DD	BB	DD	DD	DD	DD	BB	BB	DD	DD	DD	BB	DD	BB	DD	BB	BB	BB	DD	DD	BB	BB	BB	DD	BB	BB	DD	DD	DD	BB	DD	DD	BB	BB
chr13_56544123_56544162	BB	DD	BB	DD	BB	DD	BB	DD	DD	DD	BB	DD	BB	BB	DD	DD	BB	DD	DD	DD	DD	BB	BB	DD	DD	DD	BB	DD	BB	DD	BB	BB	BB	DD	DD	BB	BB	BB	DD	BB	BB	DD	DD	DD	BB	DD	DD	BB	BB
chr13_56564971_56565002	BB	DD	BB	DD	BB	DD	BB	DD	DD	DD	BB	DD	BB	BB	DD	DD	BB	DD	DD	DD	DD	BB	BB	DD	DD	DD	BB	DD	BB	DD	BB	BB	BB	DD	DD	BB	BB	BB	DD	BB	BB	DD	DD	DD	BB	DD	DD	BB	BB
chr13_56588272_56588286	BB	DD	BB	bd	BB	DD	BB	DD	DD	DD	BB	DD	BB	BB	DD	DD	BB	DD	DD	DD	DD	BB	BB	DD	DD	DD	BB	DD	BB	DD	BB	BB	BB	DD	DD	BB	BB	BB	DD	BB	BB	DD	DD	DD	BB	DD	DD	BB	BB
chr13_56606722_56606741	BB	DD	BB	DD	BB	DD	BB	DD	DD	DD	BB	DD	BB	BB	DD	DD	BB	DD	DD	DD	DD	BB	BB	DD	DD	DD	BB	DD	BB	DD	BB	BB	BB	DD	DD	BB	BB	BB	DD	BB	BB	DD	DD	DD	BB	DD	DD	BB	BB
chr13_56688573_56688602	BB	DD	BB	DD	BB	DD	BB	DD	DD	DD	BB	DD	BB	BB	DD	DD	BB	DD	DD	DD	DD	BB	BB	DD	DD	DD	BB	DD	BB	DD	BB	BB	BB	DD	DD	BB	BB	BB	DD	BB	BB	DD	DD	DD	BB	DD	DD	BB	BB
chr13_56736554_56736608	BB	BB	BB	DD	BB	DD	BB	DD	DD	DD	BB	DD	BB	BB	DD	dn	BB	DD	DD	DD	DD	BB	BB	DD	DD	DD	BB	DD	BB	DD	BB	BB	BB	DD	DD	BB	BB	BB	DD	BB	BB	DD	DD	DD	BB	DD	DD	BB	BB
chr13_56750712_56750743	BB	DD	BB	DD	BB	DD	BB	DD	DD	DD	BB	DD	BB	BB	DD	DD	BB	DD	DD	DD	DD	BB	BB	DD	DD	DD	BB	DD	BB	DD	BB	BB	BB	DD	DD	BB	BB	BB	DD	BB	BB	DD	DD	DD	BB	DD	DD	BB	BB
chr13_56768178_56768210	FF	df	FF	df	FF	df	FF	df	DD	df	FF	df	FF	FF	df	df	FF	df	df	df	df	FF	FF	df	df	df	FF	df	FF	df	FF	FF	FF	DD	df	FF	FF	FF	df	FF	FF	DD	df	df	FF	df	df	FF	FF
chr13_56770304_56770318	BB	DD	BB	DD	BB	DD	BB	DD	DD	DD	BB	DD	BB	BB	DD	DD	BB	DD	DD	DD	DD	BB	BB	DD	DD	DD	BB	DD	BB	DD	BB	BB	BB	DD	DD	BB	BB	BB	DD	BB	BB	DD	DD	DD	BB	DD	DD	BB	BB
chr13_56776346_56776377	BB	DD	BB	DD	BB	DD	BB	DD	DD	DD	BB	DD	BB	BB	DD	DD	BB	DD	DD	DD	DD	BB	BB	DD	DD	DD	BB	DD	BB	DD	BB	BB	BB	DD	DD	BB	BB	BB	DD	BB	bn	DD	DD	DD	BB	DD	DD	BB	BB
chr13_56815081_56815100	BB	DD	BB	DD	BB	DD	BB	DD	DD	DD	BB	DD	BB	BB	DD	DD	BB	DD	DD	DD	DD	BB	BB	DD	DD	DD	BB	DD	BB	DD	BB	BB	BB	DD	DD	BB	BB	BB	DD	BB	BB	DD	DD	DD	BB	DD	DD	BB	BB
chr13_56816060_56816071	BB	DD	BB	DD	BB	DD	BB	DD	DD	DD	BB	DD	BB	BB	DD	DD	BB	DD	DD	DD	DD	BB	BB	DD	DD	DD	BB	DD	BB	DD	BB	BB	BB	DD	DD	BB	BB	BB	DD	BB	BB	DD	DD	DD	BB	DD	DD	BB	BB
chr13_56819635_56819650	BB	DD	BB	DD	BB	DD	BB	DD	DD	DD	BB	DD	BB	BB	DD	DD	BB	DD	DD	DD	DD	BB	BB	DD	DD	DD	BB	DD	BB	DD	BB	BB	BB	DD	DD	BB	BB	BB	DD	BB	BB	DD	DD	DD	BB	DD	DD	BB	BB
chr13_56865938_56865981	NN	DD	NN	DD	NN	DD	NA	DD	DD	DD	NN	DD	NN	NN	DD	DD	NN	DD	DD	DD	DD	NN	NN	DD	DD	DD	BB	DD	BB	DD	BB	BB	BB	DD	DD	BB	BB	BB	DD	BB	NA	DD	DD	DD	BB	DD	DD	BB	BB
chr13_56901874_56901885	BB	DD	BB	DD	BB	DD	BB	DD	DD	DD	BB	DD	BB	BB	DD	DD	BB	DD	DD	DD	DD	BB	BB	DD	DD	DD	BB	DD	BB	DD	BB	BB	BB	DD	DD	BB	BB	BB	DD	BB	BB	DD	DD	DD	BB	DD	DD	BB	BB
chr13_56924633_56924668	BB	DD	BB	DD	BB	DD	BB	DD	DD	DD	BB	DD	BB	BB	DD	DD	BB	DD	DD	DD	DD	BB	BB	DD	DD	DD	BB	DD	BB	DD	BB	BB	BB	DD	DD	BB	BB	BB	DD	BB	BB	DD	DD	DD	BB	DD	DD	BB	BB
chr13_56927029_56927049	BB	DD	BB	DD	BB	DD	BB	DD	DD	DD	bn	DD	BB	BB	DD	DD	BB	DD	DD	DD	DD	BB	BB	DD	DD	DD	BB	DD	BB	DD	BB	BB	BB	DD	DD	BB	BB	BB	DD	BB	BB	DD	DD	DD	BB	DD	DD	BB	BB
chr13_56938902_56938931	NA	DD	BB	NA	BB	DD	BB	DD	NA	DD	BB	DD	BB	BB	NA	DD	BB	DD	DD	DD	NA	BB	BB	DD	DD	NA	BB	DD	BB	DD	BB	BB	BB	DD	NA	BB	BB	BB	NA	BB	NA	NA	bn	DD	BB	dn	DD	BB	BB
chr13_56994829_56994852	BB	DD	BB	DD	BB	DD	BB	DD	DD	DD	BB	DD	BB	BB	DD	DD	BB	DD	DD	DD	DD	BB	BB	DD	DD	DD	BB	DD	BB	DD	BB	BB	BB	DD	DD	BB	BB	BB	DD	BB	BB	DD	DD	DD	BB	DD	DD	BB	BB
chr13_57072870_57072904	BB	DD	BB	NA	BB	DD	BB	DD	NA	NA	BB	DD	BB	NA	DD	DD	BB	NA	DD	DD	NA	BB	BB	DD	DD	NA	BB	DD	BB	DD	NA	BB	NA	DD	DD	NA	NA	NA	NN	BB	NA	NA	DD	DD	NA	DD	DD	bd	BB
chr13_57080758_57080777	BB	DD	BB	DD	BB	DD	BB	DD	DD	DD	BB	DD	BB	BB	DD	DD	BB	DD	DD	DD	DD	BB	BB	DD	DD	DD	BB	DD	BB	DD	BB	BB	BB	DD	DD	bd	BB	BB	DD	BB	BB	DD	DD	DD	BB	DD	DD	BB	BB
chr13_57111911_57111922	BB	DD	BB	DD	BB	DD	BB	DD	DD	DD	BB	DD	BB	BB	DD	DD	BB	DD	DD	DD	DD	BB	BB	DD	DD	DD	BB	DD	BB	DD	BB	BB	BB	DD	DD	BB	BB	BB	DD	BB	BB	DD	DD	DD	BB	DD	DD	BB	BB
chr13_57129668_57129688	BB	DD	BB	DD	BB	DD	BB	DD	DD	DD	BB	DD	BB	BB	DD	DD	BB	DD	DD	DD	DD	BB	BB	DD	DD	DD	BB	DD	BB	DD	BB	BB	BB	DD	DD	BB	BB	BB	DD	BB	BB	DD	DD	DD	BB	DD	DD	BB	BB
chr13_57163468_57163495	BB	DD	BB	DD	BB	DD	BB	DD	DD	DD	BB	DD	BB	BB	DD	DD	BB	DD	DD	DD	DD	BB	BB	DD	DD	DD	BB	DD	BB	DD	BB	BB	BB	DD	DD	BB	BB	BB	DD	BB	BB	DD	DD	DD	BB	DD	DD	BB	BB
chr13_57163558_57163575	FF	df	FF	df	FF	df	FF	df	df	df	FF	df	FF	FF	df	df	FF	df	df	df	df	FF	FF	df	df	df	FF	df	FF	df	FF	FF	FF	df	df	FF	FF	FF	df	FF	FF	df	df	df	FF	df	df	FF	FF
chr13_57167599_57167626	BB	DD	BB	DD	BB	dn	BB	DD	DD	DD	BB	DD	BB	BB	DD	DD	BB	DD	DD	DD	DD	BB	BB	DD	DD	DD	BB	DD	BB	DD	BB	BB	BB	DD	DD	BB	BB	BB	DD	BB	BB	DD	DD	DD	BB	DD	DD	BB	BB
chr13_57175136_57175171	FF	FF	NA	NA	FF	FF	NA	FF	FF	FF	FF	FF	FF	FF	FF	FF	NN	FF	FF	FF	FF	FF	FF	FF	FF	FF	FF	FF	FF	FF	FF	NN	FF	FF	FF	FF	FF	FF	FF	FF	NA	FF	FF	FF	FF	FF	FF	FF	FF
chr13_57176891_57176914	BB	DD	BB	DD	BB	DD	BB	DD	DD	DD	BB	DD	BB	BB	DD	DD	BB	DD	DD	DD	DD	BB	BB	DD	DD	DD	BB	DD	BB	DD	BB	BB	BB	DD	DD	BB	BB	BB	DD	BB	BB	DD	DD	DD	BB	DD	DD	BB	BB
chr13_57179991_57180006	BB	DD	BB	DD	BB	DD	BB	DD	DD	DD	BB	DD	BB	BB	DD	DD	BB	DD	DD	DD	DD	BB	BB	DD	DD	DD	BB	DD	BB	DD	BB	BB	BB	DD	DD	BB	BB	bn	DD	BB	BB	DD	DD	DD	BB	DD	DD	BB	BB
chr13_57241450_57241469	BB	DD	BB	DD	BB	DD	BB	DD	DD	DD	BB	DD	BB	BB	DD	DD	BB	DD	DD	DD	DD	BB	BB	DD	DD	DD	BB	DD	BB	DD	BB	BB	BB	DD	DD	BB	BB	BB	DD	BB	BB	DD	DD	DD	BB	DD	DD	BB	BB
chr13_57301822_57301877	FF	FF	FF	FF	FF	FF	NA	FF	FF	FF	NA	NA	FF	FF	FF	FF	NA	NA	NA	NA	FF	NA	FF	FF	NN	FF	FF	FF	NA	FF	FF	NN	FF	FF	FF	fn	NA	FF	FF	NA	NN	FF	FF	NA	FF	FF	FF	NA	FF
chr13_57315599_57315612	BB	DD	BB	DD	BB	DD	BB	DD	DD	DD	BB	DD	BB	BB	DD	DD	BB	DD	DD	DD	DD	BB	BB	DD	DD	DD	BB	DD	BB	DD	BB	BB	BB	DD	DD	BB	BB	BB	DD	BB	BB	DD	DD	DD	BB	DD	DD	BB	BB
chr13_57371056_57371091	BB	DD	BB	DD	BB	DD	BB	DD	DD	DD	BB	DD	BB	BB	DD	DD	BB	DD	DD	DD	DD	BB	BB	DD	DD	DD	BB	DD	BB	DD	BB	BB	BB	DD	DD	BB	BB	BB	bd	BB	BB	DD	DD	DD	BB	DD	DD	BB	BB
chr13_57396388_57396401	BB	DD	BB	DD	BB	DD	BB	DD	DD	DD	BB	DD	BB	BB	DD	DD	BB	DD	DD	DD	DD	BB	BB	DD	DD	DD	BB	DD	BB	DD	BB	BB	BB	DD	DD	BB	BB	BB	DD	BB	BB	DD	DD	DD	BB	DD	DD	BB	BB
chr13_57409120_57409137	BB	DD	BB	DD	BB	DD	BB	DD	DD	DD	BB	DD	BB	BB	DD	DD	BB	DD	DD	DD	DD	BB	BB	DD	DD	DD	BB	DD	BB	DD	BB	BB	BB	DD	DD	BB	BB	BB	DD	BB	BB	DD	DD	DD	BB	DD	DD	BB	BB
chr13_57450943_57450970	BB	DD	BB	DD	BB	DD	BB	DD	DD	DD	BB	DD	BB	BB	DD	DD	BB	DD	DD	DD	DD	BB	BB	DD	DD	DD	BB	DD	BB	DD	BB	BB	BB	DD	DD	BB	BB	BB	DD	BB	BB	DD	DD	DD	BB	DD	DD	BB	BB
chr13_57466910_57466937	BB	DD	BB	DD	BB	DD	BB	DD	DD	DD	BB	DD	BB	BB	DD	DD	BB	DD	DD	DD	DD	BB	BB	DD	DD	DD	BB	DD	BB	DD	BB	BB	BB	DD	DD	BB	BB	BB	DD	BB	BB	DD	DD	DD	BB	DD	DD	BB	BB
chr13_57577391_57577435	BB	DD	BB	DD	BB	BB	BB	DD	DD	DD	BB	DD	BB	BB	DD	DD	BB	DD	DD	DD	DD	BB	BB	BB	DD	DD	BB	DD	BB	DD	BB	BB	BB	DD	DD	BB	BB	BB	DD	BB	BB	DD	DD	DD	BB	DD	DD	BB	BB
chr13_57677232_57677263	DD	DD	DD	DD	DD	DD	DD	DD	DD	DD	DD	DD	DD	DD	DD	DD	DD	DD	DD	DD	DD	DD	DD	DD	DD	DD	BB	DD	BB	DD	BB	BB	BB	DD	DD	BB	BB	BB	DD	BB	BB	DD	DD	DD	BB	DD	DD	BB	BB
chr13_57728445_57728480	BB	DD	BB	DD	BB	DD	BB	DD	DD	DD	BB	DD	BB	BB	DD	DD	BB	DD	DD	DD	DD	BB	BB	DD	DD	DD	BB	DD	BB	DD	BB	BB	BB	DD	DD	BB	BB	BB	DD	BB	BB	DD	DD	DD	BB	DD	DD	BB	BB
chr13_57776623_57776642	BB	DD	BB	DD	BB	DD	BB	DD	DD	DD	BB	DD	BB	BB	DD	DD	BB	DD	DD	DD	DD	BB	BB	DD	DD	DD	BB	DD	BB	DD	BB	BB	BB	DD	DD	BB	BB	BB	DD	BB	BB	DD	DD	DD	BB	DD	DD	BB	BB
chr13_57811945_57811970	BB	DD	BB	DD	BB	DD	BB	DD	DD	DD	BB	DD	BB	BB	DD	DD	BB	DD	DD	DD	DD	BB	BB	DD	DD	DD	BB	DD	BB	DD	BB	BB	BB	DD	DD	BB	BB	BB	DD	BB	BB	DD	DD	DD	BB	DD	DD	BB	BB
chr13_57814701_57814718	BB	DD	BB	DD	BB	DD	BB	DD	DD	DD	BB	DD	BB	BB	DD	DD	BB	DD	DD	DD	DD	BB	BB	DD	DD	DD	BB	DD	BB	DD	BB	BB	BB	DD	DD	BB	BB	BB	DD	BB	BB	DD	DD	DD	BB	DD	DD	BB	BB
chr13_57829031_57829080	BB	DD	BB	DD	BB	DD	BB	DD	DD	DD	BB	DD	BB	BB	DD	DD	BB	DD	DD	DD	DD	BB	BB	DD	DD	DD	BB	DD	BB	DD	BB	BB	BB	DD	DD	BB	BB	BB	DD	BB	BB	DD	DD	DD	BB	DD	DD	BB	BB
chr13_57848994_57849032	BB	DD	BB	DD	BB	DD	BB	DD	DD	DD	BB	DD	BB	BB	DD	DD	BB	DD	DD	DD	DD	BB	BB	DD	DD	DD	BB	DD	BB	DD	BB	BB	BB	DD	DD	BB	BB	BB	DD	BB	BB	DD	DD	DD	BB	DD	DD	BB	BB
chr13_57910128_57910167	BB	NA	BB	NA	NA	NA	BB	NA	DD	DD	BB	DD	BB	BB	DD	DD	NA	DD	DD	dn	DD	NA	BB	DD	NA	NA	NA	DD	BB	DD	BB	BB	BB	DD	DD	NA	BB	BB	DD	BB	NA	NA	DD	DD	BB	DD	DD	BB	BB
chr13_57968588_57968627	BB	DD	BB	DD	BB	DD	BB	DD	DD	DD	BB	DD	BB	BB	DD	DD	BB	DD	DD	DD	DD	BB	BB	DD	DD	DD	BB	DD	BB	DD	BB	BB	BB	DD	DD	BB	BB	BB	DD	BB	BB	DD	DD	DD	BB	DD	DD	BB	BB
chr13_57994392_57994441	BB	DD	BB	DD	BB	DD	BB	DD	DD	DD	BB	DD	BB	BB	DD	DD	BB	DD	DD	DD	DD	BB	BB	DD	DD	DD	BB	DD	BB	DD	BB	BB	BB	DD	DD	BB	BB	BB	DD	BB	BB	DD	DD	DD	BB	DD	DD	BB	BB
chr13_58010029_58010048	BB	DD	BB	DD	BB	DD	BB	DD	DD	DD	BB	DD	BB	BB	DD	DD	BB	DD	DD	DD	DD	BB	BB	DD	DD	DD	BB	DD	BB	DD	BB	BB	BB	DD	DD	BB	BB	BB	DD	BB	BB	DD	DD	DD	BB	DD	DD	BB	BB
chr13_58011063_58011077	BB	DD	BB	DD	BB	DD	BB	DD	DD	DD	BB	DD	BB	BB	DD	DD	BB	DD	DD	DD	DD	BB	BB	DD	DD	DD	BB	DD	BB	DD	BB	BB	BB	DD	DD	BB	BB	BB	DD	BB	BB	DD	DD	DD	BB	DD	DD	BB	BB
chr13_58038052_58038083	BB	DD	BB	DD	BB	DD	BB	DD	DD	DD	BB	DD	BB	BB	DD	DD	BB	DD	DD	DD	DD	BB	BB	DD	DD	DD	BB	DD	BB	DD	BB	BB	BB	DD	DD	BB	BB	BB	DD	BB	BB	DD	DD	DD	BB	DD	DD	BB	BB
chr13_58041918_58041937	BB	DD	BB	DD	BB	DD	BB	DD	DD	DD	BB	DD	BB	BB	DD	DD	BB	DD	DD	DD	DD	BB	BB	DD	DD	DD	BB	DD	BB	DD	BB	BB	BB	dn	DD	BB	BB	BB	DD	BB	BB	DD	DD	DD	BB	DD	DD	BB	BB
chr13_58045684_58045708	BB	DD	BB	DD	BB	DD	BB	DD	DD	DD	BB	DD	BB	BB	DD	DD	BB	DD	DD	DD	DD	BB	BB	DD	DD	DD	BB	DD	BB	DD	BB	BB	BB	DD	DD	BB	BB	BB	DD	BB	BB	DD	DD	DD	BB	DD	DD	BB	BB
chr13_58048333_58048362	BB	DD	BB	DD	BB	DD	BB	DD	DD	DD	BB	DD	BB	BB	DD	DD	BB	DD	DD	DD	DD	BB	BB	DD	DD	DD	BB	DD	BB	DD	BB	BB	BB	DD	DD	BB	BB	BB	DD	BB	BB	DD	DD	DD	BB	DD	DD	BB	BB
chr13_58054385_58054402	BB	DD	BB	DD	BB	DD	BB	DD	DD	DD	BB	DD	BB	BB	DD	DD	BB	DD	DD	DD	DD	BB	BB	DD	DD	DD	BB	DD	BB	DD	BB	BB	BB	DD	DD	BB	BB	BB	DD	BB	BB	DD	DD	DD	BB	DD	DD	BB	BB
chr13_58092218_58092257	BB	DD	BB	DD	BB	DD	BB	DD	DD	DD	BB	DD	BB	BB	DD	DD	BB	DD	DD	DD	DD	BB	BB	DD	DD	DD	BB	DD	BB	DD	BB	BB	BB	DD	DD	BB	BB	BB	DD	BB	BB	DD	DD	DD	BB	DD	DD	BB	BB
chr13_58099105_58099160	DD	DD	DD	DD	DD	DD	DD	DD	DD	DD	DD	NA	DD	DD	DD	DD	DD	DD	BB	DD	DD	DD	DD	DD	DD	NA	DD	DD	DD	DD	DD	NA	DD	NA	DD	NA	DD	BB	DD	DD	NA	DD	DD	DD	DD	DD	DD	DD	DD
chr13_58120694_58120725	BB	DD	BB	DD	BB	DD	BB	DD	DD	dn	BB	dn	BB	BB	DD	dn	BB	DD	DD	DD	DD	bn	BB	dn	dn	DD	BB	DD	BB	DD	BB	BB	BB	dn	DD	BB	BB	BB	DD	BB	BB	DD	dn	DD	BB	DD	DD	BB	BB
chr13_58150119_58150143	BB	DD	BB	DD	BB	DD	BB	DD	DD	DD	BB	DD	BB	BB	DD	DD	BB	DD	DD	DD	DD	BB	BB	DD	DD	DD	BB	DD	BB	DD	BB	BB	BB	DD	DD	BB	BB	BB	DD	BB	BB	DD	DD	DD	BB	DD	DD	BB	BB
chr13_58184776_58184803	BB	DD	BB	DD	BB	DD	BB	DD	DD	DD	BB	DD	BB	BB	DD	DD	BB	DD	DD	DD	DD	BB	BB	DD	DD	DD	BB	DD	BB	DD	BB	BB	BB	DD	DD	BB	BB	BB	DD	BB	BB	DD	DD	DD	BB	DD	DD	BB	BB
chr13_58239765_58239808	BB	NA	BB	NA	NA	DD	BB	DD	DD	DD	NN	NA	BB	BB	DD	DD	BB	DD	DD	DD	DD	BB	NA	DD	DD	NA	BB	DD	BB	DD	BB	BB	NA	DD	NA	BB	BB	NA	DD	BB	NA	DD	DD	DD	BB	NA	NA	BB	NA
chr13_58245391_58245438	BB	DD	BB	DD	BB	DD	BB	DD	DD	DD	BB	DD	BB	BB	DD	DD	BB	DD	DD	DD	DD	BB	BB	DD	DD	dn	BB	DD	BB	DD	BB	BB	BB	DD	DD	BB	BB	BB	DD	BB	BB	DD	DD	DD	BB	DD	DD	BB	BB
chr13_58258988_58259023	BB	DD	BB	DD	BB	DD	BB	DD	bd	DD	BB	DD	BB	BB	DD	DD	BB	DD	DD	DD	DD	BB	BB	DD	DD	DD	BB	DD	BB	DD	BB	BB	BB	DD	DD	BB	BB	BB	DD	BB	BB	DD	dn	DD	BB	DD	DD	BB	BB
chr13_58334937_58334960	FF	FF	FF	FF	fn	FF	FF	FF	FF	FF	FF	FF	NN	FF	FF	FF	FF	FF	FF	FF	FF	FF	FF	FF	FF	FF	FF	FF	FF	FF	FF	FF	FF	FF	FF	FF	FF	FF	FF	FF	FF	FF	FF	FF	FF	FF	FF	FF	FF
chr13_58366346_58366381	BB	DD	NA	NN	BB	DD	BB	DD	DD	DD	BB	DD	BB	BB	NA	DD	BB	DD	DD	NA	DD	BB	BB	DD	bd	NA	NA	DD	BB	DD	BB	NA	BB	DD	NA	BB	BB	BB	DD	BB	NA	DD	DD	DD	BB	NA	DD	BB	BB
chr13_58418698_58418713	FF	FF	FF	FF	FF	FF	FF	FF	NA	NA	FF	FF	NA	FF	NA	FF	FF	FF	FF	NA	FF	NA	NA	FF	NA	FF	FF	FF	NA	FF	NN	FF	FF	FF	NA	FF	NA	FF	NA	NA	NA	FF	FF	FF	NA	FF	FF	FF	FF
chr13_58522192_58522211	NA	DD	DD	DD	DD	DD	DD	DD	DD	DD	UU	DD	DD	NA	DD	DD	DD	DD	DD	DD	DD	DD	DD	DD	DD	DD	DD	DD	DD	DD	DD	DD	DD	DD	DD	DD	DD	DD	DD	DD	DD	DD	DD	DD	DD	DD	DD	DD	NA
chr13_58564378_58564431	fn	FF	FF	FF	FF	NA	FF	fn	FF	FF	FF	NA	FF	NA	FF	NA	FF	FF	NA	FF	NA	fn	FF	NA	FF	NA	NN	FF	NA	FF	FF	NA	FF	NA	NA	NA	fn	FF	FF	FF	fn	fn	FF	NA	FF	FF	FF	FF	NA
chr13_58602677_58602700	FF	FF	FF	NA	FF	NA	FF	FF	FF	FF	FF	FF	FF	NA	FF	FF	NA	NA	FF	FF	FF	FF	FF	FF	FF	NA	FF	FF	FF	FF	NA	FF	NA	FF	FF	NA	FF	NA	FF	FF	FF	FF	FF	FF	FF	FF	FF	FF	FF
chr13_58671803_58671846	NA	DD	BB	DD	BB	DD	BB	DD	DD	DD	BB	DD	BB	NA	DD	DD	BB	DD	DD	DD	NA	BB	BB	bd	DD	DD	BB	DD	BB	NA	BB	BB	BB	DD	DD	BB	NA	BB	DD	BB	NA	DD	DD	DD	BB	DD	DD	BB	BB
chr13_58717123_58717140	BB	DD	BB	DD	BB	DD	BB	DD	DD	DD	BB	DD	BB	BB	DD	DD	BB	DD	DD	DD	DD	BB	BB	DD	DD	DD	BB	DD	BB	DD	BB	BB	BB	DD	DD	BB	BB	BB	DD	BB	BB	DD	DD	DD	BB	DD	DD	BB	BB
chr13_58725903_58725934	BB	DD	BB	DD	BB	DD	BB	DD	DD	DD	BB	DD	BB	BB	DD	DD	BB	DD	DD	DD	DD	BB	BB	DD	DD	DD	BB	DD	BB	DD	BB	BB	BB	DD	DD	BB	BB	BB	DD	BB	BB	DD	DD	DD	BB	DD	DD	BB	BB
chr13_58728734_58728763	BB	DD	BB	DD	BB	DD	BB	DD	DD	DD	BB	DD	bn	BB	DD	DD	BB	DD	dn	DD	DD	BB	BB	DD	DD	DD	BB	DD	BB	DD	BB	BB	BB	DD	DD	BB	BB	BB	DD	BB	BB	DD	DD	DD	BB	DD	DD	BB	BB
chr13_58734475_58734513	BB	DD	BB	DD	BB	DD	BB	DD	DD	DD	BB	DD	BB	bn	DD	DD	BB	DD	DD	DD	DD	BB	BB	DD	DD	DD	BB	DD	BB	DD	BB	BB	BB	DD	DD	BB	BB	BB	DD	BB	BB	DD	DD	DD	BB	DD	DD	BB	BB
chr13_58736247_58736282	BB	NA	bu	NA	BB	UU	BB	UU	UU	NA	BB	NA	BB	BB	UU	NA	BB	UU	UU	NA	UU	BB	BB	UU	NA	NA	BB	UU	BB	UU	BB	BB	BB	UU	NA	BB	BB	BB	NA	BB	BB	UU	NA	UU	BB	NA	NA	BB	BB
chr13_58764320_58764339	BB	DD	BB	DD	BB	DD	BB	DD	DD	DD	BB	DD	BB	BB	DD	DD	BB	DD	DD	DD	DD	BB	BB	DD	DD	DD	BB	DD	BB	DD	BB	BB	BB	DD	DD	BB	BB	BB	DD	BB	BB	DD	DD	DD	BB	DD	DD	BB	BB
chr13_58772755_58772782	BB	DD	BB	DD	BB	DD	BB	DD	DD	DD	BB	DD	BB	BB	DD	DD	BB	DD	DD	DD	DD	BB	BB	DD	DD	DD	BB	DD	bd	DD	BB	BB	bd	DD	DD	BB	BB	BB	DD	BB	BB	DD	DD	DD	BB	DD	DD	BB	BB
chr13_58786497_58786514	BB	DD	BB	DD	BB	DD	BB	DD	DD	DD	BB	DD	BB	BB	DD	DD	BB	DD	DD	DD	DD	BB	BB	DD	DD	DD	BB	DD	BB	DD	BB	BB	BB	DD	DD	BB	BB	BB	DD	BB	BB	DD	DD	DD	BB	DD	DD	BB	BB
chr13_58821338_58821397	FF	FF	FF	fn	fn	FF	FF	FF	FF	FF	NN	FF	FF	FF	NN	FF	FF	FF	FF	FF	FF	FF	FF	FF	FF	NA	FF	NA	FF	FF	fn	NN	FF	FF	NN	NN	NN	FF	fn	FF	FF	FF	NN	FF	FF	NA	NA	NA	NN
chr13_58830489_58830512	BB	DD	BB	DD	BB	DD	BB	DD	DD	DD	BB	DD	BB	BB	DD	DD	BB	DD	DD	DD	DD	BB	BB	DD	DD	DD	BB	DD	BB	DD	BB	BB	BB	DD	DD	BB	BB	BB	DD	BB	BB	DD	DD	DD	BB	DD	DD	BB	BB
chr13_58834370_58834381	BB	DD	BB	DD	BB	DD	BB	DD	DD	DD	BB	DD	BB	BB	DD	DD	BB	DD	DD	DD	DD	BB	BB	DD	DD	DD	BB	DD	BB	DD	BB	BB	BB	DD	DD	BB	BB	BB	DD	BB	BB	DD	DD	DD	BB	DD	DD	BB	BB
chr13_58836335_58836378	BB	DD	BB	DD	BB	DD	BB	DD	DD	DD	BB	DD	BB	BB	DD	DD	BB	DD	DD	DD	DD	BB	BB	DD	DD	DD	BB	DD	BB	DD	BB	BB	BB	DD	DD	BB	BB	BB	DD	BB	BB	DD	DD	DD	BB	DD	DD	BB	BB
chr13_58841524_58841535	BB	DD	BB	DD	BB	DD	BB	DD	DD	DD	BB	DD	BB	BB	DD	DD	BB	DD	DD	DD	DD	BB	BB	DD	DD	DD	BB	DD	BB	DD	BB	BB	BB	DD	DD	BB	BB	BB	DD	BB	BB	DD	DD	DD	BB	DD	DD	BB	BB
chr13_58846330_58846351	FF	FF	FF	FF	FF	FF	FF	FF	FF	NA	FF	FF	FF	FF	FF	FF	FF	FF	FF	FF	FF	FF	FF	FF	FF	FF	FF	NA	FF	FF	FF	NA	FF	NA	FF	FF	FF	FF	FF	FF	FF	FF	FF	FF	FF	NA	FF	FF	FF
chr13_58867728_58867747	BB	DD	BB	DD	BB	DD	BB	DD	DD	dn	BB	DD	BB	BB	DD	DD	BB	DD	DD	DD	DD	BB	BB	DD	DD	DD	BB	DD	BB	DD	BB	BB	BB	DD	dn	BB	BB	BB	DD	BB	BB	DD	DD	DD	BB	DD	DD	BB	BB
chr13_58908663_58908692	BB	DD	BB	DD	BB	DD	BB	DD	DD	DD	BB	DD	BB	BB	DD	DD	BB	DD	DD	DD	DD	BB	BB	DD	DD	DD	BB	DD	BB	DD	BB	BB	BB	DD	DD	BB	BB	BB	DD	BB	BB	DD	DD	DD	BB	DD	DD	BB	BB
chr13_58919540_58919571	BB	DD	BB	DD	BB	DD	BB	DD	DD	DD	BB	DD	BB	BB	DD	DD	NN	DD	DD	DD	DD	BB	BB	DD	DD	NA	BB	DD	BB	DD	BB	BB	BB	DD	DD	BB	BB	BB	DD	BB	BB	DD	DD	DD	BB	DD	DD	BB	BB
chr13_58961957_58962006	NA	df	FF	df	NA	df	FF	df	df	df	FF	df	FF	NA	df	df	FF	df	df	df	DD	FF	FF	df	df	df	FF	df	FF	df	NA	FF	FF	df	df	NN	NN	FF	df	fn	NA	df	df	df	FF	df	df	NA	FF
chr13_58980671_58980694	BB	DD	BB	dd	BB	dd	BB	dd	dd	dd	BB	dd	BB	BB	dd	dd	BB	dd	dd	dd	DD	BB	BB	DD	dd	dd	BB	DD	BB	dd	BB	BB	BB	dd	dd	BB	BB	BB	dd	BB	BB	dd	dd	dd	BB	dd	dd	BB	BB
chr13_58987859_58987882	BB	DD	BB	DD	BB	DD	BB	DD	DD	DD	BB	DD	BB	BB	NA	NA	BB	DD	DD	DD	NN	BB	BB	DD	DD	DD	BB	DD	BB	NA	BB	BB	BB	DD	DD	BB	BB	BB	DD	BB	BB	DD	DD	DD	BB	DD	DD	BB	BB
chr13_58989824_58989855	BB	DD	BB	DD	BB	DD	BB	DD	DD	DD	BB	DD	BB	BB	DD	DD	BB	DD	DD	DD	DD	BB	BB	DD	DD	DD	BB	DD	BB	DD	BB	BB	BB	DD	DD	BB	BB	BB	DD	BB	BB	DD	DD	DD	BB	DD	DD	BB	bn
chr13_59042869_59042916	NA	DD	nn	DD	NN	NN	NN	DD	NN	DD	nn	DD	NA	NA	DD	DD	NA	DD	DD	DD	DD	NN	NN	DD	DD	NA	BB	DD	BB	DD	BB	BB	NA	DD	DD	NA	BB	BB	DD	NA	NA	DD	DD	DD	NA	DD	DD	NA	BB
chr13_59058424_59058447	BB	DD	BB	DD	BB	DD	BB	DD	DD	DD	BB	DD	BB	BB	DD	DD	BB	DD	DD	DD	DD	BB	BB	DD	DD	DD	BB	DD	BB	DD	BB	BB	BB	DD	DD	BB	BB	BB	DD	BB	BB	DD	DD	DD	BB	DD	DD	BB	BB
chr13_59157800_59157823	BB	DD	BB	DD	BB	DD	BB	DD	DD	DD	BB	DD	BB	BB	DD	DD	BB	NA	DD	DD	DD	BB	BB	DD	DD	NN	BB	DD	BB	DD	BB	BB	BB	DD	DD	BB	BB	BB	DD	NA	BB	DD	DD	DD	BB	DD	DD	BB	BB
chr13_59207523_59207562	BB	DD	BB	DD	BB	DD	BB	DD	DD	DD	BB	DD	BB	BB	DD	DD	BB	DD	DD	DD	DD	BB	BB	DD	DD	DD	BB	DD	BB	DD	BB	BB	BB	DD	DD	BB	BB	BB	DD	BB	BB	DD	DD	DD	BB	DD	DD	BB	BB
chr13_59227265_59227296	BB	DD	BB	DD	BB	DD	BB	DD	DD	DD	BB	DD	BB	BB	DD	DD	BB	DD	DD	DD	DD	BB	BB	DD	DD	DD	BB	DD	BB	DD	BB	BB	BB	DD	DD	BB	BB	BB	DD	BB	BB	DD	DD	DD	BB	DD	DD	BB	BB
chr13_59233046_59233078	BB	DD	BB	DD	BB	DD	BB	DD	DD	DD	bn	DD	BB	BB	DD	DD	BB	DD	DD	DD	DD	BB	BB	DD	DD	DD	BB	DD	BB	DD	BB	BB	BB	DD	DD	BB	BB	BB	DD	BB	BB	DD	DD	DD	BB	DD	DD	BB	BB
chr13_59233777_59233832	NN	DD	NN	NA	NA	DD	NN	DD	DD	DD	NN	DD	NN	NN	DD	DD	NN	NA	DD	DD	NA	NA	NN	DD	DD	DD	NN	DD	NN	DD	NN	NA	NN	DD	NA	NA	NN	NA	DD	NN	NA	DD	DD	DD	NN	DD	DD	NN	NA
chr13_59256686_59256699	BB	DD	BB	DD	BB	DD	BB	DD	DD	DD	BB	DD	BB	BB	DD	DD	BB	DD	DD	DD	DD	BB	BB	bd	bd	DD	BB	bd	BB	DD	BB	BB	BB	DD	DD	BB	BB	BB	DD	BB	BB	bd	DD	DD	BB	DD	bd	BB	BB
chr13_59285011_59285030	FF	NA	FF	FF	FF	NA	NN	FF	FF	FF	NA	NA	FF	FF	FF	FF	FF	FF	FF	FF	FF	FF	FF	FF	FF	NA	FF	FF	FF	NA	FF	NA	FF	FF	FF	FF	FF	FF	NA	FF	NA	FF	NA	FF	FF	FF	FF	FF	NA
chr13_59287280_59287291	FF	df	FF	df	FF	df	FF	df	DD	df	FF	DD	FF	FF	df	df	FF	df	df	df	df	FF	FF	df	df	df	FF	df	FF	df	FF	FF	FF	df	df	FF	FF	FF	df	FF	FF	df	df	df	FF	df	df	FF	FF
chr13_59300078_59300091	BB	DD	BB	DD	BB	DD	BB	DD	DD	DD	BB	DD	BB	BB	DD	DD	BB	DD	DD	DD	DD	BB	BB	DD	DD	DD	BB	DD	BB	DD	BB	BB	BB	DD	DD	BB	BB	BB	DD	BB	BB	DD	DD	DD	BB	DD	DD	BB	BB
chr13_59350189_59350202	BB	DD	BB	DD	BB	DD	BB	DD	DD	DD	BB	DD	BB	BB	DD	DD	BB	DD	DD	DD	DD	BB	BB	DD	DD	DD	BB	DD	BB	DD	BB	BB	BB	DD	DD	BB	BB	BB	DD	BB	BB	DD	DD	DD	BB	DD	DD	BB	BB
chr13_59362305_59362368	UU	DD	UU	DD	UU	UU	UU	UU	DD	DD	NA	DD	NA	NA	DD	DD	NA	DD	DD	UU	DD	NA	UU	DD	UU	DD	UU	DD	NA	DD	UU	NA	UU	DD	DD	UU	UU	uu	DD	NA	UU	UU	DD	DD	UU	DD	DD	UU	UU
chr13_59405980_59406011	BB	DD	BB	DD	BB	DD	BB	DD	DD	DD	BB	DD	BB	BB	DD	DD	BB	DD	DD	DD	DD	BB	BB	DD	DD	DD	BB	DD	BB	DD	BB	BB	BB	DD	DD	BB	BB	BB	DD	BB	BB	DD	DD	DD	BB	DD	DD	BB	BB
chr13_59408366_59408387	BB	DD	BB	DD	BB	DD	BB	DD	DD	DD	BB	DD	BB	BB	DD	DD	BB	DD	DD	DD	DD	BB	BB	DD	DD	DD	BB	DD	BB	DD	BB	BB	BB	DD	DD	BB	BB	BB	DD	BB	BB	DD	DD	DD	BB	DD	DD	BB	BB
chr13_59433228_59433259	BB	DD	BB	DD	BB	DD	bn	DD	DD	DD	BB	DD	BB	BB	DD	DD	BB	DD	DD	DD	DD	BB	BB	DD	DD	DD	BB	DD	BB	DD	BB	BB	BB	DD	DD	BB	BB	BB	DD	BB	BB	DD	DD	DD	BB	DD	DD	BB	BB
chr13_59460191_59460226	BB	DD	BB	DD	BB	DD	BB	DD	DD	DD	BB	DD	bn	BB	DD	DD	BB	DD	DD	DD	DD	BB	BB	DD	DD	DD	BB	DD	BB	dn	BB	BB	BB	DD	DD	BB	BB	BB	dn	BB	BB	DD	DD	DD	BB	DD	DD	BB	BB
chr13_59463170_59463187	BB	DD	BB	DD	BB	DD	BB	DD	DD	DD	BB	DD	BB	BB	DD	DD	BB	DD	DD	DD	DD	BB	BB	DD	DD	DD	BB	DD	BB	DD	BB	BB	BB	DD	DD	BB	BB	BB	DD	BB	BB	DD	DD	DD	BB	DD	DD	BB	BB
chr13_59471761_59471788	BB	DD	BB	DD	BB	DD	BB	DD	DD	DD	BB	DD	BB	BB	DD	DD	BB	DD	DD	DD	DD	BB	BB	DD	DD	DD	BB	DD	BB	DD	BB	BB	BB	DD	DD	BB	BB	BB	DD	BB	BB	DD	DD	DD	BB	DD	DD	BB	BB
chr13_59483118_59483143	BB	DD	BB	DD	BB	DD	BB	DD	DD	DD	BB	DD	BB	BB	DD	DD	BB	DD	DD	DD	DD	BB	BB	DD	DD	DD	BB	DD	BB	DD	BB	BB	BB	DD	DD	BB	BB	BB	DD	BB	BB	DD	DD	DD	BB	DD	DD	BB	BB
chr13_59488962_59488973	FF	df	FF	df	FF	df	FF	df	df	df	FF	df	fn	FF	df	df	FF	df	df	df	df	FF	FF	df	df	df	FF	df	fn	df	FF	FF	FF	df	DD	FF	FF	FF	df	FF	FF	df	df	df	FF	df	df	FF	FF
chr13_59488978_59489007	BB	DD	BB	DD	BB	DD	BB	DD	DD	DD	BB	DD	BB	BB	DD	DD	BB	DD	DD	DD	DD	BB	BB	DD	DD	DD	BB	DD	BB	DD	BB	BB	BB	DD	DD	BB	BB	BB	DD	BB	BB	DD	DD	DD	BB	DD	DD	bn	BB
chr13_59563761_59563792	BB	DD	BB	DD	BB	DD	BB	DD	DD	DD	BB	DD	BB	BB	DD	DD	BB	DD	DD	DD	DD	BB	BB	DD	DD	DD	BB	DD	BB	DD	BB	BB	BB	DD	DD	BB	BB	BB	DD	BB	BB	DD	DD	DD	BB	DD	DD	BB	BB
chr13_59564078_59564093	BB	DD	BB	DD	BB	DD	BB	DD	DD	DD	BB	DD	BB	BB	DD	DD	BB	DD	DD	DD	DD	BB	BB	DD	DD	DD	BB	DD	BB	DD	BB	bn	BB	DD	DD	BB	BB	BB	DD	BB	BB	DD	DD	DD	BB	DD	DD	BB	BB
chr13_59571044_59571068	BB	DD	BB	DD	BB	DD	BB	DD	DD	DD	BB	DD	BB	BB	DD	DD	BB	DD	DD	DD	DD	BB	BB	DD	DD	DD	BB	DD	BB	DD	BB	BB	BB	DD	DD	BB	BB	BB	DD	BB	BB	DD	DD	DD	BB	DD	DD	BB	BB
chr13_59593524_59593551	BB	DD	BB	DD	BB	DD	BB	DD	DD	DD	BB	DD	BB	BB	DD	DD	BB	DD	DD	DD	DD	BB	BB	DD	DD	DD	BB	DD	BB	DD	BB	BB	BB	DD	DD	BB	BB	BB	DD	BB	BB	DD	DD	DD	BB	DD	DD	BB	BB
chr13_59596535_59596558	BB	DD	BB	DD	BB	DD	BB	DD	DD	DD	BB	DD	BB	BB	DD	DD	BB	DD	DD	DD	DD	BB	BB	DD	DD	DD	BB	DD	BB	DD	BB	BB	BB	DD	DD	BB	BB	BB	DD	BB	BB	DD	DD	DD	BB	DD	DD	BB	BB
chr13_59621155_59621170	BB	DD	BB	DD	BB	DD	BB	DD	DD	DD	BB	DD	BB	BB	DD	DD	BB	DD	DD	DD	DD	BB	BB	DD	DD	DD	BB	DD	BB	DD	BB	BB	BB	DD	DD	BB	BB	BB	DD	BB	BB	DD	DD	DD	BB	DD	DD	BB	BB
chr13_59623907_59623930	BB	DD	BB	DD	BB	DD	BB	DD	DD	DD	BB	DD	BB	BB	DD	DD	BB	DD	DD	DD	DD	BB	BB	DD	DD	DD	BB	DD	BB	DD	BB	BB	BB	DD	DD	BB	BB	BB	DD	BB	BB	DD	DD	DD	BB	DD	DD	BB	BB
chr13_59680455_59680472	BB	DD	BB	DD	BB	DD	BB	DD	DD	NA	BB	DD	BB	BB	DD	DD	BB	DD	DD	DD	NA	BB	BB	DD	DD	DD	BB	DD	BB	DD	BB	BB	BB	DD	DD	BB	BB	BB	DD	BB	BB	DD	DD	DD	BB	DD	DD	BB	BB
chr13_59831711_59831754	FF	FF	FF	NA	NA	fn	FF	FF	FF	FF	FF	NA	NA	FF	NA	FF	FF	FF	FF	NN	NN	NA	FF	NA	FF	FF	FF	NA	NA	FF	FF	FF	FF	FF	FF	FF	FF	NA	FF	FF	NA	FF	FF	FF	NA	NA	FF	FF	FF
chr13_59877407_59877466	NA	BB	BB	DD	bd	NN	NA	DD	DD	BB	NA	NA	NA	BB	DD	BB	BB	NN	DD	BB	NA	BB	NA	BB	NA	bd	NA	DD	BB	DD	BB	NA	BB	bd	bd	bd	BB	NA	NA	BB	NA	DD	DD	DD	BB	DD	DD	BB	BB
chr13_60078002_60078041	FF	FF	FF	FF	NA	FF	FF	FF	FF	FF	FF	fn	FF	NA	FF	FF	FF	FF	FF	FF	FF	FF	FF	FF	FF	NA	NA	FF	fn	FF	FF	FF	FF	FF	FF	FF	FF	FF	FF	NA	FF	FF	FF	FF	FF	FF	FF	FF	FF
chr13_60098808_60098843	FF	FF	FF	FF	NN	FF	FF	FF	FF	FF	FF	FF	FF	FF	FF	FF	FF	FF	FF	FF	FF	FF	FF	FF	FF	FF	FF	FF	FF	FF	FF	FF	FF	FF	FF	FF	FF	FF	FF	FF	FF	FF	FF	FF	FF	FF	fn	FF	FF
chr13_60256284_60256319	FF	FF	NA	FF	FF	FF	FF	FF	FF	FF	FF	FF	FF	FF	FF	FF	FF	NA	NA	FF	FF	FF	FF	FF	FF	NA	FF	FF	FF	FF	FF	FF	FF	FF	FF	FF	FF	FF	FF	FF	FF	NN	FF	FF	FF	NA	FF	FF	FF
chr13_60306198_60306245	FF	FF	FF	FF	FF	FF	FF	FF	FF	FF	FF	FF	FF	FF	FF	FF	FF	FF	FF	FF	FF	FF	NN	FF	NN	FF	FF	FF	FF	FF	NA	FF	FF	FF	FF	FF	FF	FF	FF	FF	FF	FF	FF	FF	FF	NA	FF	FF	FF
chr13_60461206_60461229	FF	FF	FF	FF	FF	FF	FF	NA	NA	NA	FF	FF	FF	FF	FF	FF	FF	NA	NN	FF	NA	FF	FF	FF	NA	fn	FF	FF	FF	FF	NA	NA	FF	FF	FF	FF	FF	NA	FF	FF	NA	FF	FF	FF	FF	NA	FF	FF	FF
chr13_60538911_60538962	NA	FF	FF	fn	FF	FF	FF	FF	FF	FF	FF	NN	FF	NA	NA	FF	NA	FF	FF	FF	NN	FF	NN	NN	FF	FF	FF	NA	FF	FF	FF	FF	FF	FF	NN	FF	fn	NA	FF	FF	FF	FF	FF	FF	FF	FF	NA	FF	FF
chr13_60539807_60539862	UU	DD	UU	DD	NA	DD	DD	DD	DD	DD	UU	DD	UU	UU	DD	DD	NA	DD	DD	DD	DD	UU	NA	DD	DD	DD	UU	DD	UU	DD	UU	UU	UU	DD	DD	uu	NA	uu	DD	UU	NA	DD	DD	DD	UU	NA	DD	UU	UU
chr13_60587104_60587125	FF	FF	FF	NN	NA	FF	fn	FF	FF	FF	FF	FF	FF	NA	FF	FF	FF	FF	FF	FF	FF	FF	FF	FF	NA	NA	NA	FF	FF	FF	NA	FF	NA	FF	FF	FF	NA	FF	FF	FF	FF	FF	FF	FF	FF	FF	FF	FF	FF
chr13_60713251_60713298	NA	BB	bd	NA	BB	NA	BB	NA	BB	BB	BB	NN	BB	BB	BB	BB	BB	BB	NA	BB	BB	NA	BB	BB	DD	DD	BB	DD	NA	DD	BB	NA	BB	DD	DD	BB	BB	BB	DD	BB	NA	DD	DD	DD	BB	BB	DD	BB	BB
chr13_60807406_60807453	NA	FF	FF	NA	FF	FF	NA	FF	FF	NA	NA	FF	FF	NA	FF	FF	NA	NA	NA	FF	FF	FF	FF	FF	FF	NA	FF	FF	FF	FF	FF	FF	fn	FF	NA	FF	FF	FF	FF	FF	FF	FF	FF	FF	FF	NA	NA	FF	FF
chr13_60891956_60891995	FF	FF	FF	FF	FF	FF	FF	FF	FF	FF	FF	FF	FF	FF	FF	FF	FF	FF	FF	FF	FF	FF	FF	FF	FF	NA	FF	FF	FF	FF	FF	FF	FF	FF	FF	FF	NA	FF	FF	FF	NA	FF	FF	FF	NN	FF	NA	FF	FF
chr13_60915103_60915132	FF	FF	FF	FF	FF	NN	FF	FF	FF	FF	FF	FF	FF	FF	FF	FF	FF	FF	FF	FF	NA	FF	FF	FF	FF	FF	FF	FF	FF	FF	FF	FF	FF	FF	FF	FF	FF	FF	FF	FF	FF	FF	FF	FF	NA	FF	FF	FF	FF
chr13_60997841_60997884	FF	FF	FF	nn	FF	FF	FF	FF	NA	FF	FF	fn	FF	FF	FF	FF	FF	FF	fn	FF	FF	FF	FF	FF	FF	NA	FF	FF	FF	fn	FF	NA	fn	FF	NA	FF	NA	FF	FF	FF	NA	NA	NA	FF	FF	NA	FF	FF	FF
chr13_62845277_62845310	FF	FF	FF	FF	FF	FF	fn	NA	NA	FF	NA	FF	FF	fn	FF	FF	NN	FF	FF	FF	NA	FF	FF	FF	FF	FF	NA	NA	NA	FF	FF	FF	NA	FF	FF	FF	FF	fn	FF	FF	FF	FF	FF	FF	FF	FF	FF	FF	FF
chr13_62948983_62949026	FF	FF	NA	FF	fn	NA	FF	FF	FF	FF	FF	FF	FF	FF	FF	FF	FF	FF	FF	NA	FF	NA	FF	FF	NA	NA	FF	FF	FF	NA	NA	NA	FF	FF	FF	NA	FF	FF	FF	FF	FF	FF	NA	FF	NA	FF	FF	FF	FF
chr13_62961156_62961185	BB	DD	BB	DD	BB	DD	DD	DD	DD	DD	BB	DD	BB	BB	DD	DD	BB	DD	DD	DD	DD	BB	BB	DD	DD	DD	BB	DD	BB	DD	BB	BB	BB	DD	DD	BB	BB	BB	DD	BB	BB	DD	DD	DD	BB	BB	DD	BB	BB
chr13_62971491_62971508	BB	DD	BB	DD	BB	DD	DD	DD	DD	DD	BB	DD	BB	BB	DD	DD	BB	DD	DD	DD	DD	BB	BB	DD	DD	DD	BB	DD	BB	DD	BB	BB	BB	DD	DD	BB	BB	BB	DD	BB	BB	DD	DD	DD	BB	BB	DD	BB	BB
chr13_62981829_62981844	BB	DD	BB	DD	BB	DD	DD	DD	DD	DD	BB	DD	BB	BB	DD	DD	BB	DD	DD	DD	DD	BB	BB	DD	DD	DD	BB	DD	BB	DD	BB	BB	BB	DD	DD	BB	BB	BB	DD	BB	BB	DD	DD	DD	BB	BB	DD	BB	BB
chr13_63018497_63018535	BB	DD	BB	DD	BB	DD	DD	DD	DD	DD	BB	DD	BB	BB	DD	DD	BB	DD	DD	DD	DD	BB	BB	DD	DD	DD	BB	DD	BB	DD	BB	BB	BB	DD	DD	BB	BB	BB	DD	BB	BB	DD	DD	DD	BB	BB	DD	BB	BB
chr13_63032773_63032798	BB	DD	BB	DD	BB	DD	DD	DD	DD	DD	BB	bd	BB	BB	DD	DD	BB	DD	DD	DD	DD	BB	BB	DD	DD	DD	BB	DD	BB	DD	BB	BB	BB	DD	DD	BB	BB	BB	DD	BB	BB	DD	DD	DD	BB	BB	DD	BB	BB
chr13_63100730_63100765	BB	DD	BB	DD	BB	DD	DD	DD	DD	DD	BB	DD	BB	BB	DD	DD	BB	DD	DD	DD	DD	BB	BB	DD	DD	DD	BB	DD	BB	DD	BB	BB	BB	DD	DD	BB	BB	BB	DD	BB	BB	DD	DD	DD	BB	BB	DD	BB	BB
chr13_63116032_63116043	BB	DD	BB	DD	BB	DD	DD	DD	DD	DD	BB	DD	BB	BB	DD	DD	BB	DD	DD	DD	DD	BB	BB	DD	DD	DD	BB	DD	BB	DD	BB	BB	BB	DD	DD	BB	BB	BB	DD	BB	BB	DD	DD	DD	BB	BB	DD	BB	BB
chr13_63130899_63130942	BB	dd	BB	dd	BB	dd	DD	dd	dd	nn	BB	dd	BB	BB	dd	dd	BB	DD	dd	dd	dd	BB	BB	dd	dd	dd	BB	dd	BB	dd	BB	BB	BB	dd	dd	BB	BB	BB	dd	BB	BB	dd	dd	dd	BB	BB	dd	BB	BB
chr13_63156797_63156824	BB	DD	BB	DD	BB	bd	DD	DD	DD	DD	BB	DD	BB	BB	DD	DD	BB	bd	DD	DD	DD	BB	BB	DD	DD	DD	BB	DD	BB	DD	BB	BB	BB	DD	bd	BB	BB	BB	DD	BB	BB	DD	DD	DD	BB	BB	DD	BB	BB
chr13_63171332_63171351	BB	DD	BB	DD	BB	DD	DD	DD	DD	DD	BB	DD	BB	BB	DD	DD	bn	DD	DD	DD	DD	BB	BB	DD	DD	DD	BB	DD	BB	DD	BB	BB	BB	DD	DD	BB	BB	BB	DD	BB	BB	DD	DD	DD	BB	BB	DD	BB	BB
chr13_63186409_63186424	BB	DD	BB	DD	BB	DD	DD	DD	DD	DD	BB	DD	BB	BB	DD	DD	BB	DD	DD	DD	DD	BB	BB	DD	DD	DD	BB	DD	BB	DD	BB	BB	BB	DD	DD	BB	BB	BB	DD	BB	BB	DD	DD	DD	BB	BB	DD	BB	BB
chr13_63198725_63198756	BB	DD	BB	DD	BB	DD	DD	DD	DD	DD	BB	DD	BB	BB	DD	DD	BB	DD	DD	DD	DD	BB	BB	DD	DD	DD	BB	DD	BB	DD	BB	BB	BB	DD	DD	BB	BB	BB	DD	BB	BB	DD	DD	DD	BB	BB	DD	BB	BB
chr13_63214011_63214036	BB	DD	BB	DD	BB	DD	DD	DD	DD	DD	BB	DD	BB	BB	DD	DD	BB	DD	DD	DD	DD	BB	bn	DD	DD	DD	BB	DD	BB	DD	BB	BB	BB	DD	DD	BB	BB	BB	DD	BB	BB	DD	DD	DD	BB	BB	DD	BB	BB
chr13_63225278_63225321	BB	DD	BB	DD	BB	DD	DD	DD	DD	DD	BB	DD	BB	BB	DD	DD	BB	DD	DD	DD	DD	BB	BB	DD	DD	DD	BB	DD	BB	DD	BB	BB	BB	DD	DD	BB	BB	BB	DD	BB	BB	DD	DD	DD	BB	BB	DD	BB	BB
chr13_63226578_63226605	BB	DD	BB	DD	BB	DD	DD	DD	DD	DD	NA	DD	BB	BB	DD	DD	BB	DD	DD	DD	DD	BB	BB	DD	DD	NA	BB	NA	BB	NA	BB	BB	BB	DD	NA	BB	BB	BB	DD	BB	BB	DD	DD	DD	BB	BB	bd	BB	BB
chr13_63233423_63233472	FF	fn	NA	FF	FF	FF	FF	FF	FF	FF	FF	FF	FF	FF	FF	FF	FF	FF	FF	FF	NA	FF	FF	FF	FF	NA	FF	FF	FF	NA	FF	FF	FF	NA	FF	FF	FF	FF	FF	FF	FF	FF	FF	FF	FF	FF	FF	FF	FF
chr13_63251723_63251749	BB	DD	BB	DD	BB	DD	DD	DD	DD	DD	BB	DD	BB	BB	DD	DD	BB	DD	DD	DD	DD	BB	BB	DD	DD	DD	BB	DD	BB	DD	BB	BB	BB	DD	DD	BB	BB	BB	DD	BB	BB	DD	DD	DD	bd	BB	DD	BB	BB
chr13_63259451_63259486	BB	DD	BB	DD	BB	DD	DD	DD	DD	DD	BB	DD	BB	BB	DD	DD	BB	DD	DD	DD	DD	BB	BB	DD	DD	DD	BB	DD	BB	DD	BB	BB	BB	DD	DD	BB	BB	BB	DD	BB	BB	DD	DD	DD	BB	BB	DD	BB	BB
chr13_63306372_63306389	BB	DD	BB	DD	BB	DD	DD	DD	DD	DD	BB	DD	BB	BB	DD	DD	BB	DD	DD	DD	DD	BB	BB	DD	DD	DD	BB	DD	BB	DD	BB	BB	BB	DD	DD	BB	BB	BB	DD	BB	BB	DD	DD	DD	BB	BB	DD	BB	BB
chr13_63354477_63354496	BB	DD	BB	DD	BB	DD	DD	DD	DD	DD	BB	DD	BB	BB	DD	DD	BB	DD	DD	DD	DD	BB	BB	DD	DD	DD	BB	DD	BB	DD	BB	BB	BB	DD	DD	BB	BB	BB	DD	BB	BB	DD	DD	DD	BB	BB	DD	BB	BB
chr13_63418409_63418428	BB	DD	BB	DD	BB	DD	DD	DD	DD	DD	BB	DD	BB	BB	DD	DD	BB	DD	DD	DD	DD	BB	BB	DD	DD	DD	BB	DD	BB	DD	BB	BB	BB	DD	DD	BB	BB	BB	DD	BB	BB	DD	DD	DD	BB	BB	DD	BB	BB
chr13_63447886_63447905	BB	DD	BB	DD	BB	DD	DD	DD	DD	DD	BB	DD	BB	BB	DD	DD	BB	DD	DD	DD	DD	BB	BB	DD	DD	DD	BB	DD	BB	DD	BB	BB	BB	DD	DD	BB	BB	BB	DD	BB	BB	DD	DD	DD	BB	BB	DD	BB	BB
chr13_63527849_63527888	BB	DD	BB	DD	BB	DD	DD	DD	DD	DD	BB	DD	BB	BB	dn	dn	BB	DD	DD	DD	DD	BB	BB	DD	DD	DD	BB	DD	BB	DD	BB	BB	BB	DD	DD	BB	BB	BB	DD	BB	BB	DD	DD	DD	BB	BB	DD	BB	BB
chr13_63629831_63629860	BB	BB	BB	DD	BB	DD	DD	DD	DD	DD	BB	DD	BB	BB	DD	DD	BB	DD	DD	DD	DD	BB	BB	DD	DD	DD	BB	DD	BB	DD	BB	BB	BB	DD	DD	BB	BB	BB	DD	BB	NA	DD	DD	DD	BB	NA	DD	BB	BB
chr13_63634035_63634056	BB	BB	BB	DD	BB	DD	DD	DD	DD	DD	BB	DD	BB	BB	DD	DD	BB	DD	DD	DD	DD	BB	BB	DD	DD	DD	BB	DD	BB	DD	BB	BB	BB	DD	dn	BB	BB	BB	DD	BB	BB	DD	dn	DD	BB	BB	DD	bn	BB
chr13_63634872_63634883	BB	BB	BB	DD	BB	DD	DD	DD	DD	DD	BB	DD	BB	BB	DD	DD	BB	DD	DD	DD	DD	BB	BB	DD	DD	DD	BB	DD	BB	DD	BB	BB	BB	DD	DD	BB	BB	BB	DD	BB	BB	DD	DD	DD	BB	BB	DD	BB	BB
chr13_63642567_63642586	BB	BB	BB	DD	BB	DD	DD	DD	DD	DD	BB	DD	BB	BB	DD	DD	BB	DD	DD	DD	DD	BB	BB	DD	DD	DD	BB	DD	BB	DD	BB	BB	BB	DD	DD	BB	BB	BB	DD	BB	BB	DD	DD	DD	BB	BB	DD	BB	BB
chr13_63656257_63656278	NA	NA	BB	NA	BB	NA	DD	DD	DD	DD	BB	DD	BB	BB	NN	DD	NA	DD	DD	DD	DD	BB	NA	DD	NA	DD	BB	NA	BB	NA	bn	BB	BB	DD	DD	BB	BB	BB	DD	BB	BB	DD	DD	DD	BB	NA	DD	BB	NA
chr13_63657573_63657586	BB	BB	BB	DD	BB	DD	DD	DD	DD	DD	BB	DD	BB	BB	DD	DD	BB	DD	DD	DD	DD	BB	BB	DD	DD	DD	BB	DD	BB	DD	BB	BB	BB	DD	DD	BB	BB	BB	DD	BB	BB	DD	DD	DD	BB	BB	DD	BB	BB
chr13_63681913_63681926	BB	bn	BB	DD	BB	DD	DD	DD	DD	DD	BB	DD	BB	BB	DD	DD	BB	DD	DD	DD	DD	BB	BB	DD	DD	DD	BB	DD	BB	DD	BB	BB	BB	DD	DD	BB	BB	BB	DD	BB	BB	DD	DD	DD	BB	BB	DD	BB	BB
chr13_63711965_63711997	BB	DD	BB	DD	BB	DD	DD	DD	DD	DD	BB	DD	BB	BB	DD	DD	BB	DD	DD	DD	DD	BB	BB	DD	DD	DD	BB	DD	BB	DD	BB	BB	bn	DD	DD	BB	BB	BB	DD	BB	BB	DD	DD	DD	BB	BB	DD	BB	BB
chr13_63740876_63740903	BB	DD	BB	DD	BB	DD	DD	DD	DD	DD	bd	DD	BB	BB	DD	DD	BB	DD	DD	DD	DD	BB	BB	DD	DD	DD	BB	DD	BB	DD	BB	BB	BB	DD	DD	BB	BB	BB	DD	BB	BB	DD	DD	DD	BB	BB	DD	BB	BB
chr13_63756438_63756461	BB	DD	BB	DD	BB	DD	DD	DD	DD	DD	BB	DD	BB	BB	DD	DD	BB	DD	DD	DD	DD	BB	BB	DD	DD	DD	BB	DD	BB	DD	BB	BB	BB	DD	DD	BB	BB	BB	DD	BB	BB	DD	DD	DD	BB	BB	DD	BB	BB
chr13_63770791_63770806	BB	DD	BB	DD	BB	DD	DD	DD	DD	DD	BB	DD	BB	BB	DD	DD	BB	bd	DD	DD	DD	BB	BB	DD	DD	DD	BB	DD	BB	DD	BB	BB	BB	DD	DD	BB	BB	BB	DD	BB	bd	DD	DD	DD	BB	BB	DD	bn	BB
chr13_63782928_63782943	BB	DD	BB	DD	BB	DD	DD	DD	DD	DD	BB	DD	BB	BB	DD	DD	BB	DD	DD	DD	DD	BB	BB	DD	DD	DD	BB	DD	BB	DD	BB	BB	BB	DD	DD	BB	BB	BB	DD	BB	BB	DD	DD	DD	BB	BB	DD	BB	BB
chr13_63786819_63786839	BB	DD	BB	DD	BB	DD	DD	DD	DD	DD	BB	DD	BB	BB	DD	DD	BB	DD	DD	DD	DD	BB	BB	DD	DD	DD	BB	DD	BB	DD	BB	BB	BB	DD	DD	BB	BB	BB	DD	BB	BB	DD	DD	DD	BB	BB	DD	BB	BB
chr13_63796962_63796979	BB	DD	BB	DD	BB	DD	DD	DD	DD	DD	BB	DD	BB	BB	DD	DD	BB	DD	DD	DD	DD	BB	BB	DD	DD	DD	BB	DD	BB	DD	BB	BB	BB	DD	DD	BB	BB	BB	DD	BB	BB	DD	DD	DD	BB	BB	DD	BB	BB
chr13_63814529_63814556	BB	DD	BB	DD	BB	DD	DD	DD	DD	DD	BB	DD	BB	BB	DD	DD	BB	DD	DD	DD	DD	BB	BB	DD	DD	DD	BB	DD	BB	DD	BB	BB	BB	DD	DD	BB	BB	BB	DD	BB	BB	DD	DD	DD	BB	BB	DD	BB	BB
chr13_63820595_63820610	BB	DD	BB	DD	BB	DD	DD	DD	DD	DD	BB	DD	BB	BB	bd	DD	BB	DD	bd	DD	DD	BB	BB	DD	DD	DD	BB	DD	BB	DD	BB	BB	BB	DD	DD	BB	BB	BB	DD	BB	BB	DD	DD	DD	BB	BB	DD	BB	BB
chr13_63839744_63839783	BB	DD	BB	DD	BB	DD	DD	DD	DD	DD	BB	DD	BB	BB	DD	DD	BB	DD	DD	DD	DD	BB	BB	DD	DD	DD	BB	DD	BB	DD	BB	BB	BB	DD	DD	BB	BB	BB	DD	BB	BB	DD	DD	DD	BB	BB	DD	BB	BB
chr13_63856978_63856997	BB	DD	BB	DD	BB	DD	DD	DD	DD	DD	BB	DD	BB	BB	DD	DD	BB	DD	DD	DD	DD	BB	BB	DD	DD	DD	BB	DD	BB	DD	BB	BB	BB	DD	DD	BB	BB	BB	DD	BB	BB	DD	DD	DD	BB	BB	DD	BB	BB
chr13_63870576_63870591	BB	dd	BB	dd	BB	dd	dd	dd	dd	dd	BB	dd	BB	BB	dd	dd	BB	dd	dd	dd	dd	BB	BB	dd	dd	dd	BB	dd	BB	dd	BB	BB	BB	dd	dd	BB	BB	BB	dd	BB	BB	dd	dd	dd	BB	BB	dd	BB	BB
chr13_63870996_63871019	BB	DD	BB	DD	BB	DD	DD	DD	DD	DD	BB	DD	BB	BB	DD	DD	BB	DD	DD	DD	DD	BB	BB	DD	DD	DD	BB	DD	BB	DD	BB	BB	BB	DD	DD	BB	BB	BB	DD	BB	BB	DD	DD	DD	BB	BB	DD	BB	BB
chr13_63877946_63877969	BB	DD	BB	DD	BB	DD	DD	DD	DD	DD	BB	DD	BB	BB	DD	DD	BB	DD	DD	DD	DD	BB	BB	DD	DD	DD	BB	DD	BB	DD	BB	BB	BB	DD	DD	BB	BB	BB	DD	BB	BB	DD	DD	DD	BB	BB	DD	BB	BB
chr13_63880745_63880780	BB	DD	BB	DD	BB	DD	dn	DD	DD	DD	BB	DD	BB	BB	DD	DD	BB	DD	DD	DD	DD	BB	BB	DD	DD	DD	BB	DD	BB	DD	BB	BB	BB	DD	DD	BB	BB	BB	DD	BB	BB	DD	DD	DD	BB	BB	DD	BB	BB
chr13_63887680_63887704	BB	DD	BB	DD	BB	DD	DD	DD	DD	DD	BB	DD	BB	BB	DD	DD	BB	DD	DD	DD	DD	BB	BB	DD	DD	DD	BB	DD	BB	DD	BB	BB	BB	DD	DD	BB	BB	BB	DD	BB	BB	DD	DD	DD	BB	BB	DD	BB	BB
chr13_63900671_63900694	FF	df	FF	DD	FF	df	DD	df	df	df	FF	df	FF	FF	dn	df	FF	df	df	dn	df	FF	FF	df	df	df	FF	df	FF	df	FF	FF	FF	df	df	FF	FF	FF	df	FF	FF	df	df	df	FF	FF	df	FF	FF
chr13_63908309_63908336	BB	DD	BB	DD	BB	DD	DD	DD	DD	DD	BB	DD	BB	BB	DD	DD	BB	DD	DD	DD	DD	BB	BB	DD	DD	DD	BB	DD	BB	DD	BB	BB	BB	DD	DD	BB	BB	BB	DD	BB	BB	DD	DD	DD	BB	BB	DD	BB	BB
chr13_63914236_63914271	NN	DD	NN	DD	NN	DD	DD	DD	DD	DD	NN	DD	NN	NN	DD	DD	NN	DD	DD	DD	DD	NN	NN	NA	DD	NA	NN	DD	NN	DD	NN	nn	NN	DD	DD	NN	NN	BB	DD	NN	BB	DD	DD	DD	NN	NN	DD	NN	NN
chr13_63914449_63914488	UU	UU	UU	DD	NA	DD	DD	DD	DD	DD	UU	DD	UU	NA	DD	DD	UU	DD	DD	DD	DD	UU	UU	DD	DD	DD	UU	DD	NA	DD	UU	UU	UU	DD	DD	UU	UU	UU	DD	UU	NA	DD	DD	DD	UU	UU	DD	UU	UU
chr13_63917890_63917909	BB	DD	BB	DD	BB	DD	DD	DD	DD	DD	BB	DD	BB	BB	DD	DD	BB	DD	DD	DD	DD	BB	BB	DD	DD	DD	BB	DD	BB	DD	BB	BB	BB	DD	DD	BB	BB	BB	DD	BB	BB	DD	DD	DD	BB	BB	DD	BB	BB
chr13_63920825_63920848	BB	DD	BB	DD	BB	DD	DD	DD	DD	DD	BB	DD	BB	BB	DD	DD	BB	DD	DD	DD	DD	BB	BB	DD	DD	DD	BB	DD	BB	DD	BB	BB	BB	DD	DD	BB	BB	BB	DD	BB	BB	DD	DD	DD	BB	BB	DD	BB	BB
chr13_63946916_63946941	FF	dn	FF	dn	FF	df	df	df	df	df	FF	df	FF	FF	df	df	FF	df	df	df	df	FF	FF	df	df	df	FF	DD	FF	df	FF	FF	FF	dn	dn	FF	FF	FF	df	FF	FF	DD	df	dn	FF	FF	df	FF	FF
chr13_63955189_63955215	BB	DD	BB	DD	BB	NA	DD	NA	DD	NA	BB	NA	BB	BB	DD	NA	BB	NA	DD	DD	NA	BB	BB	DD	NA	NA	BB	DD	BB	DD	BB	BB	NN	DD	DD	BB	BB	BB	DD	NA	BB	DD	DD	DD	BB	BB	DD	BB	NA
chr13_63969459_63969474	BB	DD	BB	DD	BB	DD	DD	DD	DD	dn	BB	DD	BB	BB	DD	DD	BB	DD	DD	DD	DD	BB	BB	DD	DD	DD	BB	DD	BB	DD	BB	BB	BB	DD	DD	BB	BB	BB	DD	BB	BB	DD	DD	DD	BB	BB	DD	BB	BB
chr13_63977663_63977680	BB	dd	BB	DD	BB	dd	dd	dd	dd	dd	BB	dd	BB	BB	dd	dd	BB	dd	dd	dd	dd	BB	BB	dd	dd	dd	BB	dd	BB	dd	BB	BB	BB	dd	dd	BB	BB	BB	dd	BB	BB	dd	DD	dd	BB	BB	DD	BB	BB
chr13_63979439_63979450	BB	DD	BB	DD	BB	DD	DD	DD	DD	bd	BB	DD	BB	BB	DD	DD	BB	DD	DD	bd	DD	BB	BB	DD	DD	DD	BB	DD	BB	DD	BB	BB	BB	DD	DD	BB	BB	BB	DD	BB	BB	DD	DD	DD	BB	BB	bd	BB	BB
chr13_64008839_64008850	FF	DD	FF	dn	FF	DD	df	dn	df	dn	FF	dn	FF	FF	dn	df	FF	DD	df	dn	dn	FF	FF	df	df	df	FF	DD	FF	df	FF	FF	FF	df	dn	FF	FF	FF	dn	FF	FF	dn	DD	df	FF	FF	dn	FF	FF
chr13_64009024_64009035	BB	DD	BB	DD	BB	DD	DD	DD	DD	DD	BB	DD	BB	BB	DD	DD	BB	DD	DD	DD	DD	BB	BB	DD	DD	DD	BB	DD	BB	DD	BB	BB	BB	DD	DD	BB	BB	BB	DD	BB	BB	DD	DD	DD	BB	BB	DD	BB	BB
chr13_64014700_64014735	BB	DD	BB	DD	BB	DD	DD	DD	DD	DD	BB	DD	BB	BB	DD	DD	BB	DD	DD	DD	DD	BB	BB	DD	DD	DD	BB	DD	BB	DD	BB	BB	BB	DD	DD	BB	BB	BB	DD	BB	BB	DD	DD	DD	BB	BB	DD	BB	BB
chr13_64019797_64019812	BB	DD	BB	DD	BB	DD	DD	DD	DD	DD	BB	DD	BB	BB	DD	DD	BB	DD	DD	DD	DD	BB	BB	DD	DD	DD	BB	DD	BB	DD	BB	BB	BB	DD	DD	BB	BB	BB	DD	BB	BB	DD	DD	DD	BB	BB	DD	BB	BB
chr13_64023939_64023958	BB	DD	BB	DD	BB	DD	DD	DD	DD	DD	BB	DD	BB	BB	DD	DD	BB	DD	DD	DD	DD	BB	BB	DD	DD	DD	BB	DD	BB	DD	BB	BB	BB	DD	DD	BB	BB	BB	DD	BB	BB	DD	DD	DD	BB	BB	DD	BB	BB
chr13_64037648_64037683	BB	dd	BB	dd	BB	NA	dd	dd	dd	NA	BB	NA	BB	BB	NA	dd	BB	NA	dd	dd	NA	BB	BB	dd	dd	NA	BB	dd	BB	dd	NN	BB	BB	dd	DD	BB	BB	BB	dd	BB	NA	dd	dd	dd	BB	BB	dd	BB	BB
chr13_64041203_64041241	BB	DD	BB	DD	BB	DD	DD	DD	DD	DD	BB	DD	BB	BB	DD	dn	BB	DD	DD	DD	DD	BB	BB	DD	DD	DD	BB	DD	BB	DD	BB	BB	BB	DD	DD	BB	BB	BB	DD	BB	BB	DD	DD	DD	BB	BB	DD	BB	BB
chr13_64047438_64047449	BB	dd	BB	dd	BB	dd	dd	dd	dd	DD	BB	dd	BB	BB	dd	dd	BB	dd	dd	dd	dd	BB	BB	DD	dd	DD	BB	dd	BB	dd	BB	BB	BB	DD	dd	BB	BB	BB	dd	BB	BB	dd	dd	dd	BB	BB	DD	BB	BB
chr13_64047448_64047462	BB	dd	BB	dd	BB	DD	dd	dd	dd	dd	BB	DD	BB	BB	DD	DD	BB	DD	DD	dd	DD	BB	BB	DD	dd	dd	BB	DD	BB	DD	BB	BB	BB	dd	DD	BB	BB	BB	DD	BB	BB	DD	DD	DD	BB	BB	DD	BB	BB
chr13_64052591_64052630	BB	NA	BB	NA	BB	NA	NA	NA	NA	NA	BB	NA	bu	BB	NA	NA	BB	NA	NA	NA	NA	BB	BB	NA	NA	NA	BB	NA	BB	NA	UU	BB	BB	NA	NA	BB	BB	BB	NA	BB	BB	NA	NA	NA	BB	BB	NA	BB	BB
chr13_64096039_64096062	BB	DD	BB	DD	BB	DD	DD	DD	DD	DD	BB	DD	BB	BB	DD	DD	BB	DD	DD	DD	DD	BB	bd	DD	bd	DD	BB	DD	BB	DD	BB	BB	BB	DD	DD	BB	BB	BB	DD	BB	BB	DD	DD	DD	BB	BB	DD	BB	BB
chr13_64103843_64103858	BB	DD	BB	DD	BB	DD	DD	DD	DD	DD	BB	DD	BB	BB	DD	DD	BB	DD	DD	DD	DD	BB	BB	DD	DD	DD	BB	DD	BB	DD	BB	BB	BB	DD	DD	BB	BB	BB	DD	BB	BB	DD	DD	DD	BB	BB	DD	BB	BB
chr13_64108085_64108096	BB	DD	BB	DD	BB	DD	DD	DD	DD	DD	BB	DD	BB	BB	DD	DD	BB	DD	DD	DD	DD	BB	BB	DD	DD	DD	BB	DD	BB	DD	BB	BB	BB	DD	DD	BB	BB	BB	DD	BB	BB	DD	DD	DD	BB	BB	DD	BB	BB
chr13_64110387_64110416	BB	DD	BB	DD	BB	DD	DD	DD	DD	DD	BB	DD	BB	BB	DD	DD	BB	DD	DD	DD	DD	BB	BB	DD	DD	DD	BB	DD	BB	DD	BB	BB	BB	DD	DD	BB	BB	BB	DD	BB	bn	DD	DD	DD	BB	BB	DD	BB	BB
chr13_64110846_64110877	BB	DD	BB	DD	BB	DD	DD	DD	DD	DD	BB	DD	BB	BB	DD	DD	BB	DD	DD	DD	DD	BB	BB	DD	DD	DD	BB	DD	BB	DD	BB	BB	BB	DD	DD	BB	BB	BB	DD	BB	BB	DD	DD	DD	BB	BB	DD	BB	BB
chr13_64112905_64112920	BB	DD	BB	DD	BB	DD	DD	DD	DD	DD	BB	DD	BB	BB	DD	DD	BB	DD	DD	DD	DD	BB	BB	DD	DD	DD	BB	DD	BB	DD	BB	BB	BB	DD	DD	BB	BB	BB	DD	BB	BB	DD	DD	DD	BB	BB	DD	BB	BB
chr13_64118942_64118965	BB	DD	BB	DD	BB	DD	DD	DD	DD	DD	BB	DD	BB	BB	DD	DD	BB	DD	DD	DD	DD	BB	BB	DD	DD	DD	bd	DD	BB	DD	BB	BB	BB	DD	DD	BB	BB	BB	DD	BB	BB	DD	DD	DD	BB	BB	DD	BB	BB
chr13_64129422_64129442	BB	DD	BB	DD	BB	DD	DD	DD	DD	DD	BB	DD	BB	BB	DD	DD	BB	DD	DD	DD	DD	BB	BB	DD	DD	DD	BB	DD	BB	DD	BB	BB	BB	DD	DD	BB	BB	BB	DD	BB	BB	DD	DD	DD	BB	BB	DD	BB	BB
chr13_64153707_64153721	BB	DD	BB	DD	BB	DD	DD	DD	DD	DD	BB	DD	BB	BB	DD	DD	BB	DD	DD	DD	DD	BB	BB	DD	DD	DD	BB	DD	BB	DD	BB	BB	BB	DD	DD	BB	BB	BB	DD	BB	BB	DD	DD	DD	BB	BB	DD	BB	BB
chr13_64161873_64161896	BB	DD	BB	DD	BB	DD	DD	DD	DD	DD	BB	DD	BB	BB	DD	DD	BB	DD	DD	DD	DD	BB	BB	DD	DD	DD	BB	DD	BB	DD	BB	BB	BB	DD	DD	BB	BB	BB	DD	BB	BB	DD	DD	DD	BB	BB	DD	BB	BB
chr13_64161897_64161914	BB	dd	BB	dd	BB	dd	dd	dd	dd	DD	BB	dd	BB	BB	dd	dd	BB	dd	dd	dd	DD	BB	BB	dd	dd	dd	BB	dd	BB	dd	BB	BB	BB	dd	DD	BB	BB	BB	dd	BB	BB	dd	dd	DD	BB	BB	dd	BB	BB
chr13_64162165_64162179	BB	DD	BB	DD	BB	DD	DD	DD	DD	DD	BB	DD	BB	BB	DD	DD	BB	DD	DD	DD	DD	BB	BB	DD	DD	DD	BB	DD	BB	DD	BB	BB	BB	DD	DD	BB	BB	BB	DD	BB	BB	DD	DD	DD	BB	BB	DD	BB	BB
chr13_64171169_64171180	FF	df	FF	df	FF	df	df	df	df	df	FF	df	FF	FF	df	df	FF	df	df	df	df	FF	FF	df	df	df	FF	df	FF	df	FF	FF	FF	DD	df	FF	FF	FF	df	FF	FF	df	df	df	FF	FF	df	FF	FF
chr13_64172687_64172710	BB	DD	BB	DD	BB	DD	DD	DD	DD	DD	BB	DD	BB	BB	DD	DD	BB	DD	DD	DD	DD	BB	BB	DD	DD	DD	BB	DD	BB	DD	BB	BB	BB	DD	DD	BB	BB	BB	DD	BB	BB	DD	DD	DD	BB	BB	DD	BB	BB
chr13_64175162_64175181	BB	DD	BB	DD	BB	DD	DD	DD	DD	DD	BB	DD	BB	BB	DD	DD	BB	DD	DD	DD	DD	BB	BB	DD	DD	DD	BB	DD	BB	DD	BB	BB	BB	DD	DD	BB	BB	BB	DD	BB	BB	DD	DD	DD	BB	BB	DD	BB	BB
chr13_64177385_64177399	BB	DD	BB	DD	BB	DD	DD	DD	DD	DD	BB	DD	BB	BB	DD	DD	BB	DD	DD	DD	DD	BB	BB	DD	DD	DD	BB	DD	BB	DD	BB	BB	BB	DD	DD	BB	BB	BB	DD	BB	BB	DD	DD	DD	BB	BB	DD	BB	BB
chr13_64185246_64185259	BB	dd	BB	bd	BB	dd	bd	bd	dd	dd	BB	DD	BB	BB	dd	bd	BB	dd	dd	dd	dd	BB	BB	dd	bd	dd	BB	dd	BB	bd	BB	BB	BB	dd	bd	BB	BB	BB	bd	BB	BB	bd	dd	bd	BB	BB	dd	BB	BB
chr13_64219749_64219766	BB	DD	BB	DD	BB	DD	DD	DD	DD	DD	BB	DD	BB	BB	DD	DD	BB	DD	DD	DD	DD	BB	BB	DD	DD	DD	BB	DD	BB	DD	BB	BB	BB	DD	DD	BB	BB	BB	DD	BB	BB	DD	DD	DD	BB	BB	DD	BB	BB
chr13_64221987_64222002	BB	DD	BB	DD	BB	DD	DD	DD	DD	DD	BB	DD	BB	BB	DD	DD	BB	DD	DD	DD	DD	BB	BB	DD	DD	DD	BB	DD	BB	DD	BB	BB	BB	DD	DD	BB	BB	BB	DD	BB	BB	DD	DD	DD	BB	BB	DD	BB	BB
chr13_64229213_64229224	BB	DD	BB	DD	BB	DD	DD	DD	DD	DD	BB	DD	BB	BB	DD	DD	BB	DD	DD	DD	DD	BB	BB	DD	DD	DD	BB	DD	BB	DD	BB	BB	BB	DD	DD	BB	BB	BB	DD	BB	BB	DD	DD	DD	BB	BB	DD	BB	BB
chr13_64229643_64229667	BB	DD	BB	DD	BB	DD	DD	DD	DD	DD	BB	DD	BB	BB	DD	DD	BB	DD	DD	DD	DD	BB	BB	DD	DD	DD	BB	DD	BB	DD	BB	BB	BB	DD	DD	BB	BB	BB	DD	BB	BB	DD	DD	DD	BB	BB	DD	BB	BB
chr13_64235767_64235782	BB	DD	BB	DD	BB	DD	DD	DD	DD	DD	BB	DD	BB	BB	DD	DD	BB	DD	DD	DD	DD	BB	BB	DD	DD	DD	BB	DD	BB	DD	BB	BB	BB	DD	DD	BB	BB	BB	DD	BB	BB	DD	DD	DD	BB	BB	DD	BB	BB
chr13_64262810_64262845	UU	DD	NA	du	UU	DD	DD	du	DD	du	UU	DD	UU	UU	DD	DD	UU	DD	DD	DD	DD	UU	UU	DD	DD	DD	UU	du	uu	DD	UU	UU	UU	du	DD	UU	UU	UU	DD	UU	UU	du	du	DD	UU	NA	du	UU	NA
chr13_64265385_64265404	BB	DD	BB	DD	BB	DD	DD	DD	DD	DD	BB	DD	bn	BB	DD	DD	BB	DD	DD	DD	DD	BB	BB	DD	DD	DD	BB	DD	BB	DD	BB	BB	BB	DD	DD	BB	BB	BB	DD	BB	BB	DD	DD	DD	BB	BB	DD	BB	BB
chr13_64269136_64269156	BB	DD	BB	DD	BB	DD	DD	DD	DD	DD	BB	DD	BB	BB	DD	DD	BB	DD	DD	DD	DD	BB	BB	DD	DD	DD	BB	DD	BB	DD	BB	BB	BB	DD	DD	BB	BB	BB	DD	BB	BB	DD	DD	DD	BB	BB	DD	BB	BB
chr13_64285403_64285418	BB	DD	BB	DD	BB	DD	DD	DD	DD	DD	BB	DD	BB	BB	DD	DD	BB	DD	DD	DD	DD	BB	BB	DD	DD	DD	BB	DD	BB	DD	BB	BB	BB	DD	DD	BB	BB	BB	DD	BB	BB	DD	DD	DD	BB	BB	DD	BB	BB
chr13_64285592_64285615	BB	DD	BB	DD	BB	DD	DD	DD	DD	DD	BB	DD	BB	BB	DD	DD	BB	DD	DD	DD	DD	BB	BB	DD	DD	DD	BB	DD	BB	DD	BB	BB	BB	DD	DD	BB	BB	BB	DD	BB	BB	DD	DD	DD	BB	BB	DD	BB	BB
chr13_64287504_64287521	BB	DD	BB	DD	BB	DD	DD	DD	DD	DD	BB	DD	BB	BB	DD	DD	BB	DD	DD	DD	DD	BB	BB	DD	DD	DD	BB	DD	BB	DD	BB	BB	BB	DD	DD	BB	BB	BB	DD	BB	BB	DD	DD	DD	BB	BB	DD	BB	BB
chr13_64290445_64290464	BB	dd	BB	dd	BB	dd	DD	DD	dd	DD	BB	DD	BB	BB	DD	DD	BB	DD	DD	dd	DD	BB	BB	dd	DD	dd	BB	DD	BB	DD	BB	BB	BB	dd	dd	BB	BB	BB	dd	BB	BB	dd	DD	dd	BB	BB	dd	BB	BB
chr13_64290464_64290475	FF	df	FF	df	FF	df	df	df	df	df	FF	df	FF	FF	df	df	FF	df	df	df	df	FF	FF	df	df	df	fn	DD	FF	df	FF	FF	FF	df	df	FF	FF	FF	df	FF	fn	df	df	df	FF	FF	df	FF	FF
chr13_64300354_64300373	BB	DD	BB	DD	BB	bd	DD	DD	DD	DD	BB	DD	BB	BB	DD	DD	BB	DD	DD	DD	DD	BB	BB	DD	DD	DD	BB	DD	BB	DD	BB	BB	BB	DD	DD	BB	BB	BB	DD	BB	BB	DD	DD	DD	BB	BB	DD	BB	BB
chr13_64301373_64301384	BB	DD	BB	DD	BB	DD	DD	DD	DD	DD	BB	DD	BB	BB	DD	DD	BB	DD	DD	DD	DD	BB	BB	DD	DD	DD	BB	DD	BB	DD	BB	BB	BB	DD	DD	BB	BB	BB	DD	BB	BB	DD	DD	DD	BB	BB	DD	BB	BB
chr13_64302472_64302495	BB	DD	BB	DD	BB	DD	DD	DD	DD	DD	BB	DD	BB	BB	DD	DD	BB	DD	DD	DD	DD	BB	BB	DD	DD	DD	bn	DD	BB	DD	BB	BB	BB	DD	DD	BB	BB	BB	DD	BB	BB	DD	DD	DD	BB	BB	DD	BB	BB
chr13_64310748_64310759	BB	DD	BB	DD	BB	DD	DD	DD	DD	DD	BB	DD	BB	BB	DD	DD	BB	DD	DD	DD	DD	BB	BB	DD	DD	DD	BB	DD	BB	DD	BB	BB	BB	DD	DD	BB	BB	BB	DD	BB	BB	DD	DD	DD	BB	BB	DD	BB	BB
chr13_64316920_64316935	BB	DD	BB	DD	BB	DD	DD	DD	DD	DD	BB	DD	BB	BB	DD	DD	BB	DD	DD	DD	DD	BB	BB	DD	DD	DD	BB	DD	BB	DD	BB	BB	BB	DD	DD	BB	BB	BB	DD	BB	BB	DD	DD	DD	BB	BB	DD	BB	BB
chr13_64318086_64318113	BB	DD	BB	DD	BB	DD	DD	DD	DD	DD	BB	DD	BB	BB	DD	DD	BB	DD	DD	DD	DD	BB	BB	DD	DD	DD	BB	DD	BB	DD	BB	BB	BB	DD	DD	BB	BB	BB	DD	BB	BB	DD	DD	DD	BB	BB	DD	BB	BB
chr13_64323561_64323612	NA	DD	UU	DD	NA	DD	DD	DD	DD	DD	NA	DD	uu	UU	DD	DD	UU	DD	DD	DD	DD	NA	NA	DD	DD	DD	UU	DD	UU	DD	UU	NA	UU	DD	DD	UU	NA	UU	DD	NA	NA	DD	DD	DD	UU	NA	DD	UU	NA
chr13_64328841_64328892	BB	NA	BB	DD	NA	DD	DD	DD	DD	DD	BB	DD	BB	BB	DD	DD	BB	DD	DD	DD	DD	BB	BB	DD	DD	NA	BB	DD	BB	DD	BB	BB	NA	DD	DD	NA	BB	BB	DD	NA	NA	DD	DD	DD	NA	NA	DD	BB	BB
chr13_64340219_64340230	BB	DD	BB	DD	BB	DD	DD	DD	DD	DD	BB	DD	BB	BB	DD	DD	BB	DD	DD	DD	DD	BB	BB	DD	DD	DD	BB	DD	BB	DD	BB	BB	BB	DD	DD	BB	BB	BB	DD	BB	BB	DD	DD	DD	BB	BB	DD	BB	BB
chr13_64340438_64340449	BB	DD	BB	DD	BB	DD	DD	DD	DD	DD	BB	DD	BB	BB	DD	DD	BB	DD	DD	DD	DD	BB	BB	DD	DD	DD	BB	DD	BB	DD	BB	BB	BB	DD	DD	BB	BB	BB	DD	BB	BB	DD	DD	DD	BB	BB	DD	BB	BB
chr13_64342163_64342174	FF	DD	FF	DD	FF	DD	DD	DD	DD	DD	FF	df	FF	FF	df	df	FF	df	DD	DD	df	FF	FF	DD	DD	df	FF	df	FF	df	FF	FF	FF	df	DD	FF	FF	FF	DD	FF	FF	df	DD	DD	FF	FF	DD	FF	FF
chr13_64372960_64372975	BB	DD	BB	DD	BB	DD	DD	DD	DD	DD	BB	DD	BB	BB	DD	DD	BB	DD	DD	DD	DD	BB	BB	DD	DD	DD	BB	DD	BB	DD	BB	BB	BB	DD	DD	BB	BB	BB	DD	BB	BB	DD	DD	DD	BB	BB	DD	BB	BB
chr13_64376903_64376920	BB	dd	BB	dd	BB	nn	dd	dd	dd	dd	BB	dd	BB	BB	dd	dd	BB	dd	dd	dd	dd	BB	BB	dd	dd	dd	BB	dd	BB	dd	BB	BB	BB	dd	dd	BB	BB	BB	dd	BB	BB	dd	dd	dd	BB	BB	dd	BB	BB
chr13_64377320_64377331	BB	DD	BB	DD	BB	DD	DD	DD	DD	DD	BB	DD	BB	BB	DD	DD	BB	DD	DD	DD	DD	BB	BB	DD	DD	DD	BB	DD	BB	DD	BB	BB	BB	DD	DD	BB	BB	BB	DD	BB	BB	DD	DD	DD	BB	BB	DD	BB	BB
chr13_64381271_64381306	BB	DD	BB	DD	BB	DD	DD	DD	DD	DD	BB	DD	BB	BB	DD	DD	BB	DD	DD	DD	DD	BB	BB	DD	DD	DD	BB	DD	BB	DD	BB	BB	BB	DD	DD	BB	BB	BB	DD	BB	BB	DD	DD	DD	BB	BB	DD	BB	BB
chr13_64385780_64385799	BB	DD	BB	DD	BB	DD	DD	DD	DD	DD	BB	DD	BB	BB	DD	DD	BB	DD	DD	DD	DD	BB	BB	DD	DD	DD	BB	DD	BB	DD	BB	BB	BB	DD	DD	BB	BB	BB	DD	BB	BB	DD	DD	DD	BB	BB	DD	BB	BB
chr13_64387473_64387492	BB	DD	BB	DD	BB	DD	DD	DD	DD	DD	BB	DD	BB	BB	DD	DD	BB	DD	DD	DD	DD	BB	BB	DD	DD	DD	BB	DD	BB	DD	BB	BB	BB	DD	DD	BB	BB	BB	DD	BB	BB	DD	DD	DD	BB	BB	DD	BB	BB
chr13_64401503_64401514	BB	DD	BB	DD	BB	DD	DD	DD	DD	DD	BB	DD	BB	BB	DD	DD	BB	DD	DD	DD	DD	BB	BB	DD	DD	DD	BB	DD	BB	DD	BB	BB	BB	DD	DD	BB	BB	BB	DD	BB	BB	DD	DD	DD	BB	BB	DD	BB	BB
chr13_64407586_64407613	BB	DD	BB	DD	BB	DD	DD	DD	DD	DD	BB	DD	BB	BB	DD	DD	BB	DD	DD	DD	DD	BB	BB	DD	DD	DD	BB	DD	BB	DD	BB	BB	BB	DD	DD	BB	BB	BB	DD	BB	BB	DD	DD	DD	BB	BB	DD	BB	BB
chr13_64417985_64418000	BB	DD	bd	DD	BB	DD	DD	DD	DD	DD	BB	DD	BB	BB	DD	DD	BB	DD	DD	DD	DD	BB	BB	DD	DD	DD	BB	DD	BB	DD	BB	BB	BB	DD	DD	BB	BB	BB	DD	BB	BB	DD	DD	DD	BB	BB	DD	BB	BB
chr13_64465611_64465645	NN	DD	NN	DD	NN	DD	DD	DD	DD	DD	NN	DD	NN	NN	DD	DD	NN	NA	DD	DD	NA	NN	NN	DD	DD	DD	NN	DD	NN	DD	NN	NN	NN	DD	DD	NN	NN	NN	DD	NN	NA	DD	DD	DD	NN	NN	DD	NN	NN
chr13_64483686_64483733	BB	DD	NA	BB	BB	DD	DD	DD	DD	NA	DD	DD	BB	BB	NA	NA	BB	DD	DD	DD	DD	BB	bn	DD	DD	NA	BB	DD	BB	DD	BB	BB	BB	DD	DD	BB	BB	NA	bd	BB	BB	DD	DD	NA	NA	BB	DD	BB	BB
chr13_64491834_64491851	BB	DD	BB	DD	BB	DD	DD	DD	DD	DD	BB	DD	BB	BB	DD	DD	BB	DD	DD	DD	DD	BB	BB	DD	DD	DD	BB	dn	BB	DD	BB	BB	BB	DD	DD	BB	BB	BB	DD	BB	BB	DD	DD	DD	BB	BB	DD	BB	BB
chr13_64492078_64492097	BB	DD	BB	DD	BB	DD	DD	DD	DD	DD	BB	DD	BB	BB	DD	DD	BB	DD	DD	DD	DD	BB	BB	DD	DD	DD	BB	DD	BB	DD	BB	BB	BB	DD	DD	BB	BB	BB	DD	BB	BB	DD	DD	DD	BB	BB	DD	BB	BB
chr13_64514575_64514588	BB	DD	BB	DD	BB	DD	DD	DD	DD	DD	BB	DD	BB	BB	DD	DD	BB	DD	DD	DD	DD	BB	BB	DD	DD	DD	BB	DD	BB	DD	BB	BB	BB	DD	DD	BB	BB	BB	DD	BB	BB	DD	DD	DD	BB	BB	DD	BB	BB
chr13_64519288_64519299	BB	DD	BB	DD	BB	DD	DD	DD	DD	DD	BB	DD	BB	BB	DD	DD	BB	DD	DD	DD	DD	BB	BB	DD	DD	DD	BB	DD	BB	DD	BB	BB	BB	DD	DD	BB	BB	BB	DD	BB	BB	DD	DD	DD	BB	BB	DD	BB	BB
chr13_64536046_64536057	BB	bd	BB	DD	BB	DD	DD	bd	bd	bd	BB	DD	BB	BB	bd	DD	BB	bd	bd	DD	DD	BB	BB	DD	bd	DD	BB	bd	BB	bd	BB	BB	BB	DD	bd	BB	BB	BB	bd	BB	BB	DD	bd	bd	BB	BB	bd	BB	BB
chr13_64577285_64577299	BB	DD	BB	DD	BB	DD	DD	DD	DD	DD	BB	DD	BB	BB	DD	DD	BB	DD	DD	DD	DD	BB	BB	DD	DD	DD	BB	DD	BB	DD	BB	BB	BB	DD	DD	BB	BB	BB	DD	BB	BB	DD	DD	DD	BB	BB	DD	BB	BB
chr13_64601672_64601683	BB	DD	BB	DD	BB	DD	DD	DD	DD	DD	BB	DD	BB	BB	DD	DD	BB	DD	DD	DD	DD	BB	BB	DD	DD	DD	BB	DD	BB	DD	BB	BB	BB	DD	DD	BB	BB	BB	DD	BB	BB	DD	DD	DD	BB	BB	DD	BB	BB
chr13_64619078_64619097	BB	DD	BB	DD	BB	DD	DD	DD	DD	DD	BB	DD	BB	BB	DD	DD	BB	DD	DD	DD	DD	BB	BB	DD	DD	DD	BB	DD	BB	DD	BB	BB	BB	DD	DD	BB	BB	bn	DD	BB	BB	DD	DD	DD	BB	BB	DD	BB	BB
chr13_64649763_64649787	BB	DD	BB	DD	BB	DD	DD	DD	DD	DD	BB	DD	BB	BB	DD	DD	BB	DD	DD	DD	DD	BB	BB	DD	DD	DD	BB	DD	BB	DD	BB	BB	BB	DD	DD	BB	BB	BB	DD	BB	BB	DD	DD	DD	BB	BB	DD	BB	BB
chr13_64676234_64676259	BB	DD	BB	DD	BB	DD	DD	DD	DD	DD	BB	DD	BB	BB	DD	DD	BB	DD	DD	DD	DD	BB	BB	DD	DD	DD	BB	DD	BB	DD	BB	BB	BB	DD	DD	BB	BB	BB	DD	BB	BB	DD	DD	DD	BB	BB	DD	BB	BB
chr13_64686279_64686290	BB	DD	BB	DD	BB	DD	DD	DD	DD	DD	BB	DD	BB	BB	DD	DD	BB	DD	DD	DD	DD	BB	BB	DD	DD	DD	BB	DD	BB	DD	BB	BB	BB	DD	DD	BB	BB	BB	DD	BB	BB	DD	DD	DD	BB	BB	DD	BB	BB
chr13_64752958_64753009	BB	DD	BB	NN	NA	DD	NA	DD	DD	DD	NA	DD	BB	BB	DD	DD	BB	DD	DD	DD	DD	BB	BB	DD	DD	NA	bn	DD	BB	DD	BB	BB	NA	DD	DD	NA	NA	BB	DD	BB	BB	dn	DD	DD	NA	BB	DD	BB	BB
chr13_64770999_64771014	BB	DD	BB	DD	BB	DD	DD	DD	DD	DD	BB	DD	BB	BB	DD	DD	BB	DD	DD	DD	DD	BB	BB	DD	DD	DD	BB	DD	BB	DD	BB	BB	BB	DD	DD	BB	BB	BB	DD	BB	BB	DD	DD	DD	BB	BB	DD	BB	BB
chr13_64779700_64779711	BB	DD	BB	DD	BB	DD	DD	DD	DD	DD	BB	DD	BB	BB	DD	DD	BB	DD	DD	DD	DD	BB	BB	DD	DD	DD	BB	DD	BB	DD	BB	BB	BB	DD	DD	BB	BB	BB	DD	BB	BB	DD	DD	DD	BB	BB	DD	BB	BB
chr13_64785094_64785137	FF	FF	FF	FF	FF	FF	FF	FF	FF	FF	FF	NN	FF	FF	FF	FF	FF	NA	FF	FF	FF	FF	FF	FF	FF	NA	FF	FF	FF	FF	NA	NA	FF	FF	FF	FF	FF	FF	FF	FF	NA	FF	FF	FF	FF	FF	FF	NN	FF
chr13_64803983_64804010	BB	DD	BB	DD	BB	DD	DD	DD	DD	DD	BB	DD	BB	BB	DD	DD	BB	DD	DD	DD	DD	BB	BB	DD	DD	DD	BB	DD	BB	DD	BB	BB	BB	DD	dn	BB	BB	BB	DD	BB	BB	DD	DD	DD	BB	BB	DD	BB	BB
chr13_64812167_64812178	BB	dd	BB	dd	BB	dd	dd	dd	dd	dd	BB	dd	BB	BB	dd	dd	BB	dd	dd	dd	dd	BB	BB	dd	dd	dd	BB	dd	BB	dd	BB	BB	BB	dd	dd	BB	BB	BB	dd	BB	BB	dd	dd	dd	BB	BB	dd	BB	BB
chr13_64827686_64827697	BB	DD	BB	DD	BB	DD	DD	DD	DD	DD	BB	DD	BB	BB	DD	DD	BB	DD	DD	DD	DD	BB	BB	DD	DD	DD	BB	DD	BB	DD	BB	BB	BB	DD	DD	BB	BB	BB	DD	BB	BB	DD	DD	DD	BB	BB	DD	BB	BB
chr13_64864391_64864410	BB	DD	BB	DD	BB	DD	DD	DD	DD	DD	BB	DD	BB	BB	DD	DD	BB	DD	DD	DD	DD	BB	BB	DD	DD	DD	BB	BB	BB	DD	BB	BB	BB	DD	DD	BB	BB	BB	DD	BB	BB	DD	DD	DD	BB	BB	DD	BB	BB
chr13_64868384_64868398	BB	DD	BB	DD	BB	DD	DD	DD	DD	DD	BB	DD	BB	BB	DD	DD	BB	DD	DD	DD	DD	BB	BB	DD	DD	DD	BB	BB	BB	DD	BB	BB	BB	DD	DD	BB	BB	BB	DD	BB	BB	DD	DD	DD	BB	BB	DD	BB	BB
chr13_64890796_64890809	BB	DD	BB	DD	bn	DD	DD	DD	DD	DD	BB	DD	BB	BB	DD	DD	BB	DD	DD	DD	DD	BB	BB	DD	DD	DD	BB	BB	BB	DD	BB	BB	BB	DD	DD	BB	BB	BB	DD	BB	BB	DD	DD	DD	BB	BB	DD	BB	BB
chr13_64958968_64959011	FF	FF	FF	FF	FF	FF	FF	FF	FF	FF	NN	FF	FF	FF	FF	FF	FF	NA	FF	NN	FF	FF	FF	NN	FF	FF	FF	FF	FF	FF	FF	FF	FF	FF	FF	FF	FF	FF	FF	FF	FF	FF	FF	FF	FF	FF	FF	FF	FF
chr13_64988382_64988397	BB	DD	BB	DD	BB	DD	DD	DD	DD	DD	BB	DD	BB	BB	DD	DD	BB	DD	DD	DD	DD	BB	BB	DD	DD	DD	BB	BB	BB	DD	BB	BB	BB	DD	DD	BB	BB	BB	DD	BB	BB	DD	DD	DD	BB	BB	DD	BB	BB
chr13_65005082_65005113	BB	DD	BB	DD	BB	DD	DD	DD	DD	DD	BB	DD	BB	BB	DD	DD	BB	DD	DD	DD	DD	BB	BB	DD	DD	DD	BB	BB	BB	DD	BB	BB	BB	DD	DD	BB	BB	BB	DD	BB	BB	DD	DD	DD	BB	BB	DD	BB	BB
chr13_65017209_65017220	BB	DD	BB	DD	BB	DD	DD	DD	dn	DD	BB	dn	BB	BB	DD	dn	BB	DD	DD	DD	DD	BB	BB	DD	DD	DD	BB	BB	BB	DD	BB	BB	BB	DD	DD	BB	BB	BB	dn	BB	BB	DD	DD	dn	BB	BB	DD	BB	BB
chr13_65017226_65017237	BB	DD	BB	DD	BB	DD	DD	DD	dn	DD	BB	dn	BB	BB	DD	DD	BB	DD	DD	DD	DD	BB	BB	DD	DD	DD	BB	BB	BB	DD	BB	BB	BB	DD	DD	BB	BB	BB	DD	BB	BB	DD	DD	DD	BB	BB	DD	BB	BB
chr13_65077740_65077791	BB	DD	NA	DD	BB	DD	DD	DD	DD	DD	BB	DD	BB	NA	DD	DD	BB	DD	DD	DD	NA	BB	BB	DD	DD	DD	bn	NA	BB	DD	NA	bn	BB	DD	DD	BB	BB	BB	DD	BB	NN	DD	DD	DD	BB	BB	DD	BB	BB
chr13_65081594_65081649	BB	UU	BB	NA	BB	UU	UU	UU	UU	UU	BB	UU	BB	BB	NA	UU	UU	UU	UU	NA	UU	BB	BB	UU	NA	NA	BB	BB	BB	UU	BB	BB	BB	UU	NA	BB	BB	BB	NA	BB	BB	UU	NA	UU	BB	BB	uu	BB	BB
chr13_65083106_65083135	BB	DD	BB	DD	bn	DD	DD	DD	DD	DD	BB	DD	BB	BB	DD	DD	BB	DD	DD	DD	DD	BB	BB	DD	DD	DD	BB	BB	BB	DD	BB	BB	BB	DD	DD	BB	BB	BB	DD	BB	BB	DD	DD	DD	BB	BB	DD	BB	BB
chr13_65084052_65084066	BB	DD	BB	DD	BB	DD	DD	DD	DD	DD	BB	DD	BB	BB	DD	DD	BB	DD	DD	DD	DD	BB	BB	DD	DD	DD	BB	BB	BB	DD	BB	BB	BB	DD	DD	BB	BB	BB	DD	BB	BB	DD	DD	DD	BB	BB	DD	BB	BB
chr13_65090748_65090759	BB	DD	BB	DD	BB	DD	DD	DD	DD	DD	BB	DD	BB	BB	DD	DD	BB	DD	DD	DD	DD	BB	BB	DD	DD	DD	BB	BB	BB	DD	BB	BB	BB	DD	DD	BB	BB	BB	DD	BB	BB	DD	DD	DD	BB	BB	DD	BB	BB
chr13_65112260_65112271	BB	DD	BB	DD	BB	DD	DD	DD	DD	DD	BB	DD	BB	BB	DD	DD	BB	DD	DD	DD	DD	BB	BB	DD	DD	DD	BB	BB	BB	DD	BB	BB	BB	DD	DD	BB	BB	BB	DD	BB	BB	DD	DD	DD	BB	BB	DD	BB	BB
chr13_65121999_65122013	BB	DD	BB	DD	BB	DD	DD	DD	bd	DD	BB	DD	BB	BB	bd	DD	BB	DD	DD	DD	DD	BB	BB	DD	bd	DD	BB	BB	BB	DD	BB	BB	BB	DD	DD	BB	BB	BB	DD	BB	BB	DD	bd	DD	BB	BB	DD	BB	BB
chr13_65129098_65129112	BB	DD	BB	DD	BB	DD	DD	DD	DD	DD	BB	DD	BB	BB	DD	DD	BB	DD	DD	DD	DD	BB	BB	DD	DD	DD	BB	BB	BB	DD	BB	BB	BB	DD	DD	BB	BB	BB	DD	BB	BB	DD	DD	DD	BB	BB	DD	BB	BB
chr13_65135092_65135116	BB	DD	BB	DD	BB	DD	DD	DD	DD	DD	BB	DD	BB	BB	DD	DD	BB	DD	DD	DD	DD	BB	BB	DD	DD	DD	BB	BB	BB	DD	BB	BB	BB	DD	DD	BB	BB	BB	DD	BB	BB	DD	DD	DD	BB	BB	DD	BB	BB
chr13_65143124_65143139	BB	DD	BB	DD	BB	DD	DD	DD	DD	DD	BB	DD	BB	BB	DD	DD	BB	DD	DD	DD	DD	BB	BB	DD	DD	DD	BB	BB	BB	DD	BB	BB	BB	DD	DD	BB	BB	BB	DD	BB	BB	DD	DD	DD	BB	BB	DD	BB	BB
chr13_65175206_65175217	BB	DD	BB	DD	BB	dn	DD	DD	DD	DD	BB	DD	BB	BB	DD	DD	BB	DD	DD	DD	dn	bn	BB	DD	DD	DD	BB	BB	BB	DD	bn	BB	BB	DD	DD	BB	BB	BB	DD	BB	BB	DD	DD	DD	BB	BB	DD	BB	BB
chr13_65175858_65175873	BB	DD	BB	DD	BB	DD	DD	DD	DD	DD	BB	DD	BB	BB	DD	DD	BB	DD	DD	DD	DD	BB	BB	DD	DD	DD	BB	BB	BB	DD	BB	BB	BB	DD	DD	BB	BB	BB	DD	BB	BB	DD	DD	DD	BB	BB	DD	BB	BB
chr13_65176499_65176522	BB	DD	BB	DD	BB	DD	DD	DD	DD	DD	BB	DD	BB	BB	DD	DD	BB	DD	DD	DD	DD	BB	BB	DD	DD	DD	BB	BB	BB	DD	BB	BB	BB	DD	DD	BB	BB	BB	DD	BB	BB	DD	DD	DD	BB	BB	DD	BB	BB
chr13_65214216_65214231	BB	DD	BB	DD	BB	DD	DD	DD	DD	DD	BB	DD	BB	BB	DD	DD	BB	DD	DD	DD	DD	BB	BB	DD	DD	DD	BB	BB	BB	DD	BB	BB	BB	DD	DD	BB	BB	BB	DD	BB	BB	DD	DD	DD	BB	BB	DD	BB	BB
chr13_65216863_65216882	BB	DD	BB	DD	BB	DD	DD	DD	DD	DD	BB	DD	BB	BB	DD	DD	BB	DD	DD	DD	DD	BB	BB	DD	DD	DD	BB	BB	BB	DD	BB	BB	BB	DD	DD	BB	BB	BB	DD	BB	BB	DD	DD	DD	BB	BB	DD	BB	BB
chr13_65219720_65219734	BB	DD	BB	DD	BB	DD	DD	DD	DD	DD	BB	DD	BB	BB	DD	DD	BB	DD	DD	DD	DD	BB	BB	DD	DD	DD	BB	BB	BB	DD	BB	BB	BB	DD	DD	BB	BB	BB	DD	BB	BB	DD	DD	DD	BB	BB	DD	BB	BB
chr13_65261343_65261356	BB	DD	BB	DD	BB	DD	DD	DD	DD	DD	BB	DD	BB	BB	DD	DD	BB	DD	DD	DD	DD	BB	BB	DD	DD	DD	BB	BB	BB	DD	BB	BB	BB	DD	DD	BB	BB	BB	DD	BB	BB	DD	DD	DD	BB	BB	DD	BB	BB
chr13_65274254_65274297	BB	NA	BB	NA	BB	NA	dn	dn	dn	dn	BB	NA	BB	BB	dn	dn	BB	bn	bn	dn	dn	NA	BB	NA	dn	NA	BB	BB	BB	NA	BB	BB	BB	bn	bn	BB	BB	BB	bn	BB	BB	bn	dn	dd	BB	BB	NA	BB	BB
chr13_65283598_65283618	BB	DD	BB	DD	BB	DD	DD	DD	DD	DD	BB	DD	BB	BB	DD	DD	BB	DD	DD	DD	DD	BB	BB	DD	DD	DD	BB	BB	BB	DD	BB	BB	BB	DD	DD	BB	BB	BB	DD	BB	BB	DD	DD	DD	BB	BB	DD	BB	BB
chr13_65285481_65285495	BB	DD	BB	DD	BB	DD	DD	DD	DD	DD	BB	DD	BB	BB	DD	DD	BB	bd	DD	DD	DD	BB	BB	DD	DD	DD	BB	BB	BB	DD	BB	BB	BB	DD	DD	BB	BB	BB	DD	BB	BB	DD	DD	DD	BB	BB	DD	BB	BB
chr13_65305274_65305325	FF	NN	FF	FF	NA	FF	NA	NN	FF	FF	FF	FF	FF	FF	NA	FF	fn	NA	FF	FF	FF	FF	FF	FF	FF	FF	FF	FF	FF	FF	FF	FF	NA	FF	FF	FF	FF	FF	FF	FF	FF	NN	NA	FF	FF	FF	FF	FF	FF
chr13_66006817_66006828	BB	DD	BB	DD	BB	DD	DD	DD	DD	DD	BB	DD	BB	BB	DD	DD	BB	DD	DD	DD	DD	BB	BB	DD	DD	DD	BB	BB	BB	DD	BB	BB	BB	DD	DD	BB	BB	BB	DD	BB	BB	DD	DD	DD	BB	bd	DD	BB	BB
chr13_66880004_66880038	BB	DD	BB	DD	BB	DD	DD	DD	DD	DD	BB	DD	BB	BB	DD	DD	BB	DD	DD	DD	DD	BB	BB	DD	DD	DD	BB	BB	BB	DD	BB	BB	BB	DD	DD	BB	BB	BB	DD	BB	BB	DD	DD	DD	BB	BB	DD	BB	BB
chr13_66881198_66881212	BB	DD	BB	DD	BB	DD	DD	DD	DD	DD	BB	DD	BB	BB	DD	DD	BB	DD	DD	DD	DD	BB	BB	DD	DD	DD	BB	BB	BB	DD	BB	BB	BB	DD	DD	BB	BB	BB	DD	BB	BB	DD	DD	DD	BB	BB	DD	BB	BB
chr13_66903474_66903501	BB	DD	BB	DD	BB	DD	DD	DD	DD	DD	BB	DD	BB	BB	DD	DD	BB	DD	DD	DD	DD	BB	BB	DD	DD	DD	BB	BB	BB	DD	BB	BB	BB	DD	DD	BB	BB	BB	DD	BB	BB	DD	DD	DD	BB	BB	DD	BB	BB
chr13_66920973_66920990	BB	DD	BB	DD	BB	DD	DD	DD	DD	DD	BB	DD	BB	BB	DD	DD	BB	DD	DD	DD	DD	BB	BB	DD	DD	DD	BB	BB	BB	DD	BB	BB	BB	DD	DD	BB	BB	BB	DD	BB	BB	DD	DD	DD	BB	BB	DD	BB	BB
chr13_66947785_66947808	BB	DD	BB	DD	BB	DD	DD	DD	DD	DD	BB	DD	BB	BB	DD	DD	BB	DD	DD	DD	DD	BB	BB	DD	DD	DD	BB	BB	BB	DD	BB	BB	BB	DD	DD	BB	BB	BB	DD	BB	BB	DD	DD	DD	BB	BB	DD	bn	BB
chr13_66948576_66948591	BB	DD	BB	DD	BB	DD	DD	DD	DD	DD	BB	DD	BB	BB	DD	DD	BB	DD	DD	DD	DD	BB	BB	DD	DD	DD	BB	BB	BB	DD	BB	BB	BB	DD	DD	BB	BB	BB	DD	BB	BB	DD	DD	DD	BB	BB	DD	BB	BB
chr13_66958223_66958246	BB	DD	BB	DD	BB	DD	DD	DD	DD	DD	BB	DD	BB	BB	DD	DD	BB	DD	DD	DD	DD	BB	BB	DD	DD	DD	BB	BB	BB	DD	BB	BB	BB	DD	DD	BB	BB	BB	DD	BB	BB	DD	DD	DD	BB	BB	DD	BB	BB
chr13_67005812_67005827	BB	DD	BB	DD	BB	DD	DD	DD	DD	DD	BB	DD	BB	BB	DD	DD	BB	DD	DD	DD	DD	BB	BB	DD	DD	DD	BB	BB	BB	DD	BB	BB	BB	DD	DD	BB	BB	BB	DD	BB	BB	DD	DD	DD	BB	BB	DD	BB	BB
chr13_67013557_67013568	BB	DD	BB	DD	BB	DD	DD	DD	DD	DD	BB	DD	BB	BB	DD	DD	BB	DD	DD	DD	DD	BB	BB	DD	DD	DD	BB	BB	BB	DD	BB	BB	BB	DD	DD	BB	BB	BB	DD	BB	BB	DD	DD	DD	BB	BB	DD	BB	BB
chr13_67048259_67048273	BB	dn	BB	DD	BB	DD	DD	DD	DD	DD	BB	DD	BB	BB	DD	DD	BB	DD	DD	DD	DD	BB	BB	DD	DD	DD	BB	BB	BB	DD	BB	BB	BB	DD	DD	BB	BB	BB	DD	BB	BB	DD	DD	DD	BB	BB	DD	BB	BB
chr13_67056029_67056068	BB	DD	BB	DD	BB	DD	DD	DD	DD	DD	BB	DD	BB	BB	DD	DD	BB	DD	DD	DD	DD	BB	BB	DD	DD	DD	BB	BB	BB	DD	BB	BB	BB	DD	DD	BB	BB	BB	DD	BB	BB	DD	DD	DD	BB	BB	DD	BB	BB
chr13_67061673_67061688	BB	DD	BB	DD	BB	DD	DD	DD	DD	DD	BB	DD	BB	BB	DD	DD	BB	DD	DD	DD	DD	BB	BB	DD	DD	DD	BB	BB	BB	DD	BB	BB	BB	DD	DD	BB	BB	BB	DD	BB	BB	DD	DD	DD	BB	BB	DD	BB	BB
chr13_67064391_67064410	BB	DD	BB	DD	BB	bd	DD	DD	DD	DD	BB	DD	BB	BB	DD	DD	BB	DD	DD	DD	DD	BB	BB	DD	DD	DD	BB	BB	BB	DD	BB	BB	BB	DD	DD	BB	BB	BB	DD	BB	BB	DD	DD	DD	BB	BB	DD	BB	BB
chr13_67082644_67082655	BB	bd	BB	DD	BB	DD	bd	DD	DD	DD	BB	DD	BB	BB	DD	DD	BB	DD	DD	DD	DD	BB	BB	DD	DD	DD	BB	BB	BB	DD	BB	BB	BB	DD	bd	BB	BB	BB	DD	BB	BB	DD	DD	DD	BB	BB	DD	BB	BB
chr13_67090969_67090984	BB	DD	BB	DD	BB	DD	DD	DD	DD	DD	BB	DD	BB	BB	DD	DD	BB	DD	DD	DD	DD	BB	BB	DD	DD	DD	BB	BB	BB	DD	BB	BB	BB	DD	DD	BB	BB	BB	DD	BB	BB	DD	DD	DD	BB	BB	DD	BB	BB
chr13_67111148_67111199	BB	DD	BB	NN	BB	DD	DD	DD	NA	DD	BB	DD	NA	BB	DD	DD	NA	DD	DD	DD	NA	BB	BB	DD	DD	NA	BB	NN	BB	DD	BB	NA	BB	DD	DD	BB	BB	BB	DD	bn	NA	DD	DD	DD	NN	NA	DD	NN	NN
chr13_67132513_67132528	BB	DD	BB	DD	BB	DD	DD	DD	DD	DD	BB	DD	BB	BB	DD	DD	BB	DD	DD	DD	DD	BB	BB	DD	DD	DD	BB	BB	BB	DD	BB	BB	BB	DD	DD	BB	BB	BB	DD	BB	BB	DD	DD	DD	BB	BB	DD	BB	BB
chr13_67148447_67148461	BB	DD	BB	DD	BB	DD	DD	DD	DD	DD	BB	DD	BB	BB	DD	DD	BB	DD	DD	DD	DD	BB	BB	DD	DD	DD	BB	BB	BB	DD	BB	BB	BB	DD	DD	BB	BB	BB	DD	BB	BB	DD	DD	DD	BB	BB	DD	BB	BB
chr13_67267214_67267241	BB	DD	BB	DD	BB	DD	DD	DD	DD	DD	BB	DD	BB	BB	DD	DD	BB	DD	DD	DD	DD	BB	BB	DD	DD	DD	BB	BB	BB	DD	BB	BB	BB	DD	DD	BB	BB	BB	DD	BB	BB	DD	DD	DD	BB	BB	DD	BB	BB
chr13_67271078_67271105	BB	DD	BB	DD	BB	DD	DD	DD	DD	DD	BB	DD	BB	BB	DD	DD	BB	DD	DD	DD	DD	BB	BB	DD	DD	DD	BB	BB	BB	DD	BB	BB	BB	DD	DD	BB	BB	BB	DD	BB	BB	DD	DD	DD	BB	BB	DD	BB	BB
chr13_67271119_67271130	BB	DD	BB	DD	BB	DD	bd	DD	bd	bd	BB	bd	BB	BB	DD	DD	BB	bd	bd	DD	DD	BB	BB	bd	DD	bd	BB	BB	BB	DD	BB	BB	BB	bd	DD	BB	BB	BB	DD	BB	BB	bd	DD	bd	BB	BB	DD	BB	BB
chr13_67294789_67294800	BB	DD	BB	DD	BB	DD	DD	DD	DD	DD	BB	DD	BB	BB	DD	DD	BB	DD	DD	DD	DD	BB	BB	DD	DD	DD	BB	BB	BB	DD	BB	BB	BB	DD	DD	BB	BB	BB	DD	BB	BB	DD	DD	DD	BB	BB	DD	BB	BB
chr13_67302175_67302206	BB	DD	BB	DD	BB	dd	dd	DD	DD	DD	BB	dd	BB	BB	DD	DD	BB	DD	dd	dd	dd	BB	BB	DD	dd	dd	BB	BB	BB	dd	BB	BB	BB	DD	dd	BB	BB	BB	dd	BB	BB	DD	dd	DD	BB	BB	DD	BB	BB
chr13_67310060_67310071	BB	DD	BB	DD	BB	DD	DD	DD	DD	DD	BB	DD	BB	BB	DD	DD	BB	DD	DD	DD	DD	BB	BB	DD	DD	DD	BB	BB	BB	DD	BB	BB	BB	DD	DD	BB	BB	BB	DD	BB	BB	DD	DD	DD	BB	BB	DD	BB	BB
chr13_67312652_67312667	BB	DD	BB	DD	BB	DD	DD	DD	bd	DD	BB	DD	BB	BB	DD	DD	BB	DD	DD	DD	DD	BB	BB	DD	DD	DD	BB	BB	BB	DD	BB	BB	BB	DD	DD	BB	BB	BB	DD	BB	BB	DD	DD	DD	BB	BB	DD	BB	BB
chr13_67331759_67331782	BB	DD	BB	DD	BB	DD	DD	DD	DD	DD	BB	DD	BB	BB	DD	DD	BB	DD	DD	DD	DD	BB	BB	DD	DD	DD	BB	BB	BB	DD	BB	BB	BB	DD	DD	BB	BB	BB	DD	BB	BB	DD	DD	DD	BB	BB	DD	BB	BB
chr13_67338274_67338301	BB	DD	BB	DD	BB	DD	DD	DD	DD	DD	BB	DD	BB	BB	DD	DD	BB	DD	DD	DD	DD	BB	BB	DD	DD	DD	BB	BB	BB	DD	BB	BB	BB	DD	DD	BB	BB	BB	DD	BB	BB	DD	DD	DD	BB	BB	DD	BB	BB
chr13_67351282_67351301	BB	DD	BB	DD	BB	DD	DD	DD	DD	DD	BB	DD	BB	BB	DD	DD	BB	DD	DD	DD	DD	BB	BB	DD	DD	DD	BB	BB	BB	DD	BB	BB	BB	DD	dn	BB	BB	BB	DD	BB	BB	DD	DD	DD	BB	BB	DD	BB	BB
chr13_67426044_67426055	BB	DD	BB	DD	BB	DD	DD	DD	DD	DD	BB	DD	BB	BB	DD	DD	BB	DD	DD	DD	DD	BB	BB	DD	DD	DD	BB	BB	BB	DD	BB	BB	BB	DD	DD	BB	BB	BB	DD	BB	BB	DD	DD	DD	BB	BB	DD	BB	BB
chr13_67456652_67456666	BB	DD	BB	DD	BB	DD	DD	DD	DD	DD	BB	DD	BB	BB	DD	DD	BB	DD	DD	DD	DD	BB	BB	DD	DD	DD	BB	BB	BB	DD	BB	BB	BB	DD	DD	BB	BB	BB	DD	BB	BB	DD	DD	DD	BB	BB	DD	BB	BB
chr13_67472274_67472301	BB	DD	BB	DD	BB	DD	DD	DD	DD	DD	BB	DD	BB	BB	DD	DD	BB	DD	DD	DD	DD	BB	BB	DD	DD	DD	BB	BB	BB	DD	BB	BB	BB	DD	DD	BB	BB	BB	DD	BB	BB	DD	DD	DD	BB	BB	DD	BB	BB
chr13_67481098_67481117	BB	DD	BB	DD	BB	DD	DD	DD	DD	DD	BB	DD	BB	BB	DD	DD	BB	DD	DD	DD	DD	BB	BB	DD	DD	DD	BB	BB	BB	DD	BB	BB	BB	DD	DD	BB	BB	BB	DD	BB	BB	DD	DD	DD	BB	BB	DD	BB	BB
chr13_67511155_67511166	BB	DD	BB	DD	BB	DD	DD	DD	DD	DD	BB	DD	BB	BB	DD	DD	BB	DD	DD	DD	DD	BB	BB	DD	DD	DD	BB	BB	BB	DD	BB	BB	BB	DD	DD	BB	BB	BB	DD	BB	BB	DD	DD	DD	BB	BB	DD	BB	BB
chr13_67513743_67513758	BB	DD	BB	DD	BB	DD	DD	DD	DD	DD	BB	DD	BB	BB	DD	DD	BB	DD	DD	DD	DD	BB	BB	DD	DD	DD	BB	BB	BB	DD	BB	BB	BB	DD	DD	BB	BB	BB	DD	BB	BB	DD	DD	DD	BB	BB	DD	BB	BB
chr13_67514413_67514424	BB	DD	BB	DD	BB	DD	DD	DD	DD	DD	BB	DD	BB	BB	DD	DD	BB	DD	DD	DD	DD	BB	BB	DD	DD	DD	BB	BB	BB	DD	BB	BB	BB	DD	DD	BB	BB	BB	DD	BB	BB	DD	DD	DD	BB	BB	DD	BB	BB
chr13_67531399_67531428	bn	DD	BB	DD	BB	DD	DD	DD	DD	DD	BB	DD	BB	BB	DD	DD	BB	DD	DD	DD	DD	BB	BB	DD	DD	DD	BB	BB	BB	DD	BB	BB	BB	DD	DD	BB	bn	BB	DD	bn	bn	DD	DD	DD	BB	BB	DD	BB	BB
chr13_67549592_67549611	BB	DD	BB	DD	BB	DD	DD	DD	DD	DD	BB	DD	BB	BB	DD	DD	BB	DD	DD	DD	DD	BB	BB	DD	DD	dn	BB	BB	BB	DD	BB	BB	BB	DD	DD	BB	BB	BB	DD	BB	BB	DD	DD	DD	BB	BB	DD	BB	BB
chr13_67549614_67549629	BB	dn	BB	DD	BB	dn	DD	DD	DD	DD	BB	DD	BB	BB	DD	DD	BB	DD	dn	DD	DD	BB	BB	dn	DD	dn	BB	BB	BB	DD	BB	BB	BB	DD	DD	BB	BB	BB	DD	BB	BB	DD	DD	DD	BB	BB	DD	BB	BB
chr13_67583312_67583331	BB	DD	BB	DD	BB	DD	NN	DD	DD	DD	BB	DD	BB	BB	DD	DD	BB	DD	DD	DD	DD	BB	BB	DD	DD	DD	BB	BB	BB	DD	BB	BB	BB	DD	DD	BB	BB	BB	DD	BB	NA	DD	DD	DD	BB	BB	DD	BB	BB
chr13_67596512_67596526	BB	DD	BB	DD	BB	DD	DD	DD	DD	DD	BB	DD	BB	BB	DD	DD	BB	DD	DD	DD	DD	BB	BB	DD	DD	DD	BB	BB	BB	DD	BB	BB	BB	DD	DD	BB	BB	BB	DD	BB	BB	DD	DD	DD	BB	BB	DD	BB	BB
chr13_67666642_67666653	BB	DD	BB	DD	BB	DD	DD	DD	DD	DD	BB	DD	BB	BB	DD	DD	BB	DD	DD	dn	DD	BB	BB	DD	DD	DD	BB	BB	BB	DD	BB	BB	BB	DD	DD	BB	BB	BB	DD	BB	BB	DD	DD	DD	BB	BB	DD	BB	BB
chr13_67682179_67682234	DD	DD	NA	DD	UU	DD	DD	DD	DD	DD	UU	DD	DD	UU	DD	DD	DD	DD	DD	DD	DD	UU	NA	DD	DD	DD	UU	UU	UU	DD	UU	UU	uu	DD	DD	UU	UU	DD	DD	UU	UU	DD	DD	DD	DD	NA	DD	NA	UU
chr13_67706050_67706069	BB	DD	BB	DD	BB	DD	DD	DD	DD	DD	BB	DD	BB	BB	DD	DD	BB	DD	DD	DD	DD	BB	BB	DD	DD	DD	BB	BB	BB	DD	BB	BB	BB	DD	DD	BB	BB	BB	DD	BB	BB	DD	DD	DD	BB	BB	DD	BB	BB
chr13_67778434_67778445	BB	dd	BB	dd	BB	DD	dd	dd	dd	dd	NA	dd	BB	BB	dd	dd	BB	dn	dd	dd	dd	BB	BB	BB	dd	dd	BB	BB	BB	dd	BB	BB	BB	dd	dd	BB	BB	BB	dd	BB	BB	dd	dd	dd	BB	BB	dd	BB	BB
chr13_67794059_67794084	BB	DD	BB	DD	BB	DD	DD	DD	DD	DD	DD	DD	BB	BB	DD	DD	BB	DD	DD	DD	DD	BB	BB	BB	DD	DD	BB	BB	BB	DD	BB	BB	BB	DD	DD	BB	BB	BB	DD	BB	BB	DD	DD	DD	BB	BB	DD	BB	BB
chr13_67839945_67839960	BB	DD	BB	DD	BB	DD	DD	DD	DD	DD	DD	DD	BB	BB	DD	DD	BB	DD	DD	DD	DD	BB	BB	BB	DD	DD	BB	BB	BB	DD	BB	BB	BB	DD	DD	BB	BB	BB	DD	BB	BB	DD	DD	DD	BB	BB	DD	BB	BB
chr13_67845750_67845773	BB	DD	BB	DD	BB	DD	DD	DD	DD	DD	DD	DD	BB	BB	DD	DD	BB	DD	DD	DD	DD	BB	BB	BB	DD	DD	BB	BB	BB	DD	BB	BB	BB	DD	DD	BB	BB	BB	DD	BB	BB	DD	DD	DD	BB	BB	DD	BB	BB
chr13_67853221_67853232	BB	DD	BB	DD	BB	DD	DD	DD	DD	DD	DD	DD	BB	BB	DD	DD	BB	DD	DD	DD	DD	BB	BB	BB	DD	DD	BB	BB	BB	DD	BB	BB	BB	DD	DD	BB	BB	BB	DD	BB	BB	DD	DD	DD	BB	BB	DD	BB	BB
chr13_67860778_67860798	BB	DD	BB	DD	BB	DD	DD	DD	DD	DD	DD	DD	BB	BB	DD	DD	BB	DD	DD	DD	DD	BB	BB	BB	DD	DD	BB	BB	BB	DD	BB	BB	BB	DD	DD	BB	BB	BB	DD	BB	BB	DD	DD	DD	BB	BB	DD	BB	BB
chr13_67865509_67865520	BB	DD	BB	DD	BB	DD	DD	DD	DD	DD	DD	DD	BB	BB	DD	DD	BB	DD	DD	DD	DD	BB	BB	BB	DD	DD	BB	BB	BB	DD	BB	BB	BB	DD	DD	BB	BB	BB	DD	BB	BB	DD	DD	DD	BB	BB	DD	BB	BB
chr13_67872886_67872920	FF	FF	FF	FF	NA	FF	FF	FF	FF	FF	NA	FF	FF	FF	FF	FF	FF	FF	FF	FF	FF	FF	FF	NA	FF	NA	FF	FF	FF	FF	FF	FF	FF	FF	NA	FF	FF	FF	FF	NA	FF	FF	FF	FF	FF	NA	FF	FF	NA
chr13_67905111_67905126	BB	DD	BB	DD	BB	DD	DD	DD	DD	DD	DD	DD	BB	BB	DD	DD	BB	DD	DD	DD	DD	BB	BB	BB	DD	DD	BB	BB	BB	DD	BB	BB	BB	DD	DD	BB	BB	BB	DD	BB	BB	DD	DD	DD	BB	BB	DD	BB	BB
chr13_67935811_67935822	FF	df	FF	df	FF	df	df	df	DD	df	DD	df	FF	FF	DD	df	FF	df	df	df	df	FF	FF	FF	df	df	FF	FF	FF	df	FF	FF	FF	df	df	FF	FF	FF	df	FF	FF	df	df	df	FF	FF	df	FF	FF
chr13_68593498_68593517	BB	DD	BB	DD	bn	DD	DD	DD	DD	DD	DD	DD	BB	BB	DD	DD	BB	DD	DD	DD	DD	BB	BB	BB	DD	DD	BB	BB	BB	DD	BB	BB	bn	DD	DD	BB	BB	BB	DD	BB	BB	DD	DD	DD	BB	BB	DD	BB	BB
chr13_68596561_68596610	NA	DD	BB	DD	BB	NA	DD	DD	DD	DD	DD	DD	NA	BB	DD	DD	BB	DD	DD	DD	DD	NA	NA	BB	DD	NA	BB	BB	BB	DD	BB	BB	BB	DD	DD	NA	NA	BB	NA	NA	BB	DD	DD	DD	BB	NA	NA	BB	BB
chr13_68598025_68598036	BB	DD	BB	DD	BB	DD	DD	DD	DD	DD	DD	DD	BB	BB	DD	DD	BB	DD	DD	DD	DD	BB	BB	BB	DD	DD	BB	BB	BB	DD	BB	BB	BB	DD	DD	BB	BB	BB	DD	BB	BB	DD	DD	DD	BB	BB	DD	BB	BB
chr13_68619134_68619145	FF	FF	FF	FF	FF	FF	FF	FF	FF	FF	FF	FF	FF	FF	FF	FF	FF	NN	FF	FF	FF	FF	FF	NA	FF	FF	FF	FF	NA	FF	FF	FF	FF	FF	FF	FF	FF	FF	FF	FF	FF	FF	FF	FF	FF	FF	FF	FF	NA
chr13_68634009_68634020	BB	DD	BB	DD	BB	DD	DD	DD	DD	DD	DD	DD	BB	BB	DD	DD	BB	DD	DD	DD	DD	BB	BB	BB	DD	DD	BB	BB	BB	DD	BB	BB	BB	DD	DD	BB	BB	BB	DD	BB	BB	DD	DD	DD	BB	BB	DD	BB	BB
chr13_68654090_68654129	FF	FF	FF	NA	FF	FF	FF	FF	FF	FF	FF	FF	FF	NA	FF	FF	FF	FF	FF	FF	FF	FF	FF	FF	FF	FF	FF	NA	NN	FF	FF	FF	NA	FF	FF	FF	FF	FF	FF	FF	FF	FF	FF	FF	FF	FF	FF	FF	FF
chr13_68656100_68656111	BB	dn	BB	DD	BB	DD	DD	DD	DD	DD	DD	DD	BB	BB	DD	DD	BB	dn	DD	DD	DD	BB	BB	BB	DD	DD	BB	BB	BB	DD	BB	BB	BB	DD	DD	BB	BB	BB	DD	BB	BB	DD	DD	DD	BB	BB	DD	BB	BB
chr13_68657294_68657311	BB	DD	BB	DD	BB	DD	DD	DD	DD	DD	DD	DD	BB	BB	DD	DD	BB	DD	DD	DD	DD	BB	BB	BB	DD	DD	BB	BB	BB	DD	BB	bn	BB	DD	DD	BB	BB	BB	DD	BB	BB	DD	DD	DD	BB	BB	DD	BB	BB
chr13_68683044_68683055	BB	DD	BB	DD	BB	DD	DD	DD	DD	DD	DD	DD	BB	BB	DD	DD	BB	DD	DD	DD	DD	BB	BB	BB	DD	DD	BB	BB	BB	DD	BB	BB	BB	DD	DD	BB	BB	BB	DD	BB	BB	DD	DD	DD	BB	BB	DD	BB	BB
chr13_68691240_68691287	BB	DD	BB	DD	BB	DD	DD	DD	DD	DD	DD	DD	BB	BB	DD	DD	BB	DD	DD	DD	DD	BB	BB	BB	DD	DD	BB	BB	BB	DD	BB	BB	BB	DD	DD	BB	bn	BB	DD	BB	BB	DD	DD	DD	BB	BB	DD	BB	BB
chr13_68738776_68738815	BB	DD	BB	DD	BB	DD	DD	DD	DD	DD	DD	DD	NA	NA	DD	DD	BB	DD	DD	DD	DD	BB	BB	BB	DD	DD	BB	BB	BB	DD	BB	BB	BB	DD	DD	BB	BB	BB	DD	NN	BB	DD	DD	DD	BB	BB	DD	BB	BB
chr13_68746588_68746643	BB	DD	BB	DD	bn	DD	DD	DD	DD	DD	DD	DD	BB	BB	DD	DD	BB	DD	DD	DD	DD	BB	BB	BB	DD	DD	BB	BB	BB	DD	BB	BB	BB	DD	DD	BB	BB	BB	DD	BB	BB	DD	DD	DD	BB	BB	DD	BB	BB
chr13_68755676_68755687	BB	dn	BB	DD	BB	dd	DD	dn	DD	dd	bd	dd	BB	BB	DD	DD	BB	dd	DD	DD	DD	BB	BB	BB	bd	dd	BB	BB	BB	dd	BB	BB	BB	DD	dd	BB	BB	BB	DD	BB	BB	DD	dd	dd	BB	BB	dd	BB	BB
chr13_68774731_68774745	BB	DD	BB	DD	BB	DD	DD	DD	DD	DD	DD	DD	BB	BB	DD	DD	BB	DD	DD	DD	DD	BB	BB	BB	DD	DD	BB	BB	BB	DD	BB	BB	BB	DD	DD	BB	BB	BB	DD	BB	BB	DD	DD	DD	BB	BB	DD	BB	BB
chr13_68781647_68781664	BB	DD	BB	DD	BB	DD	DD	DD	DD	DD	DD	DD	BB	BB	DD	DD	BB	DD	DD	DD	DD	BB	BB	BB	DD	DD	BB	BB	BB	DD	BB	BB	BB	DD	DD	BB	BB	BB	DD	BB	BB	DD	DD	DD	BB	BB	DD	BB	BB
chr13_68792612_68792647	BB	DD	BB	DD	BB	DD	DD	DD	DD	DD	DD	DD	BB	BB	DD	DD	BB	DD	DD	DD	DD	BB	BB	BB	DD	DD	BB	BB	BB	DD	BB	BB	BB	DD	DD	BB	BB	BB	DD	BB	BB	DD	DD	DD	BB	BB	DD	BB	BB
chr13_68826439_68826478	BB	DD	BB	DD	BB	DD	DD	DD	DD	DD	DD	DD	BB	BB	DD	DD	BB	DD	DD	DD	DD	BB	BB	BB	DD	DD	BB	BB	BB	DD	BB	BB	BB	DD	DD	BB	BB	BB	DD	bn	BB	DD	DD	DD	BB	BB	DD	BB	BB
chr13_68850525_68850549	BB	DD	BB	DD	BB	DD	DD	DD	DD	DD	DD	DD	BB	BB	DD	DD	BB	DD	DD	DD	DD	BB	BB	BB	DD	DD	BB	BB	BB	DD	BB	BB	BB	DD	DD	BB	BB	BB	DD	BB	BB	DD	DD	DD	BB	BB	DD	BB	BB
chr13_68853787_68853802	FF	df	FF	df	FF	df	df	df	df	df	df	df	FF	FF	df	df	FF	df	df	df	df	FF	FF	FF	df	df	FF	FF	FF	df	FF	FF	FF	df	df	FF	FF	FF	df	FF	FF	df	df	df	FF	FF	df	FF	FF
chr13_68858261_68858280	BB	DD	BB	DD	BB	DD	DD	DD	DD	DD	DD	DD	BB	BB	DD	DD	BB	DD	DD	DD	DD	BB	BB	BB	DD	DD	BB	BB	BB	DD	BB	BB	BB	DD	DD	BB	BB	BB	DD	BB	BB	DD	DD	DD	BB	BB	DD	BB	BB
chr13_68865391_68865406	BB	DD	BB	DD	BB	DD	dn	DD	DD	bd	bd	dn	BB	BB	DD	DD	BB	DD	DD	DD	DD	BB	BB	BB	DD	DD	BB	BB	BB	DD	BB	BB	BB	DD	DD	BB	BB	BB	DD	BB	BB	DD	DD	dn	BB	bn	DD	BB	BB
chr13_68877835_68877866	BB	DD	BB	DD	BB	DD	DD	DD	DD	DD	DD	DD	BB	BB	DD	DD	BB	DD	DD	DD	DD	BB	BB	BB	DD	DD	BB	BB	BB	DD	BB	BB	BB	DD	DD	BB	BB	BB	DD	BB	BB	DD	DD	DD	BB	BB	DD	BB	BB
chr13_68903185_68903202	BB	DD	BB	DD	BB	DD	DD	DD	DD	DD	DD	DD	BB	BB	DD	DD	BB	DD	DD	DD	DD	BB	BB	BB	DD	DD	BB	BB	BB	DD	BB	BB	BB	DD	DD	BB	BB	BB	DD	BB	BB	DD	DD	DD	BB	BB	DD	BB	BB
chr13_68904671_68904684	BB	DD	BB	DD	BB	DD	DD	DD	DD	DD	DD	DD	BB	BB	DD	DD	BB	DD	DD	DD	DD	BB	BB	BB	DD	DD	BB	BB	BB	DD	BB	BB	BB	DD	DD	BB	BB	BB	DD	BB	BB	DD	DD	DD	BB	BB	DD	BB	BB
chr13_68926731_68926744	BB	DD	BB	DD	BB	DD	DD	DD	DD	DD	DD	DD	BB	BB	DD	DD	BB	DD	DD	DD	DD	BB	BB	BB	DD	DD	BB	BB	BB	DD	BB	BB	BB	DD	DD	BB	BB	BB	DD	BB	BB	DD	DD	DD	BB	BB	DD	BB	BB
chr13_68934062_68934077	BB	DD	BB	DD	BB	DD	DD	DD	DD	DD	DD	DD	BB	BB	DD	DD	BB	DD	DD	DD	DD	BB	BB	BB	DD	DD	BB	BB	BB	DD	BB	BB	BB	DD	DD	BB	BB	BB	DD	BB	BB	DD	DD	DD	BB	BB	DD	BB	BB
chr13_68952788_68952808	BB	DD	BB	DD	BB	DD	DD	DD	DD	DD	DD	DD	BB	BB	DD	DD	BB	DD	DD	DD	DD	BB	BB	BB	DD	DD	BB	BB	BB	DD	BB	BB	BB	DD	DD	BB	BB	BB	DD	BB	BB	DD	DD	DD	BB	BB	DD	BB	BB
chr13_68991360_68991411	BB	DD	BB	DD	BB	DD	DD	DD	DD	DD	DD	DD	BB	BB	DD	DD	BB	DD	DD	DD	DD	BB	BB	BB	DD	DD	BB	BB	BB	DD	BB	BB	BB	DD	DD	BB	BB	BB	DD	BB	BB	DD	DD	DD	BB	BB	DD	BB	BB
chr13_69006055_69006078	BB	DD	BB	DD	BB	DD	DD	DD	DD	DD	DD	DD	BB	BB	DD	DD	BB	DD	DD	DD	DD	BB	BB	BB	DD	DD	BB	BB	BB	DD	BB	BB	BB	DD	DD	BB	BB	BB	DD	BB	BB	DD	DD	DD	BB	BB	DD	BB	BB
chr13_69011467_69011478	BB	DD	BB	DD	BB	DD	DD	DD	DD	DD	DD	DD	BB	BB	DD	DD	BB	DD	DD	DD	DD	BB	BB	BB	DD	DD	BB	BB	BB	DD	BB	BB	BB	DD	DD	BB	BB	BB	DD	BB	BB	DD	DD	DD	BB	BB	DD	BB	BB
chr13_69029147_69029170	BB	DD	BB	DD	BB	DD	DD	DD	DD	DD	DD	DD	BB	BB	DD	DD	BB	DD	DD	DD	DD	BB	BB	BB	DD	DD	BB	BB	BB	DD	BB	BB	BB	DD	DD	BB	BB	BB	DD	BB	BB	DD	DD	DD	BB	DD	DD	BB	BB
chr13_69055845_69055864	BB	DD	BB	DD	BB	DD	DD	DD	DD	DD	DD	DD	BB	BB	DD	DD	BB	DD	DD	DD	DD	BB	BB	BB	DD	DD	BB	BB	BB	DD	BB	BB	BB	DD	DD	BB	BB	BB	DD	BB	BB	DD	DD	DD	BB	DD	DD	BB	BB
chr13_69089018_69089041	BB	DD	BB	DD	BB	DD	DD	DD	DD	DD	DD	DD	BB	BB	DD	DD	BB	DD	DD	DD	DD	BB	BB	BB	DD	DD	BB	BB	BB	DD	BB	BB	BB	DD	DD	BB	BB	BB	DD	BB	BB	DD	DD	DD	BB	DD	DD	BB	BB
chr13_69090892_69090905	BB	DD	BB	DD	BB	DD	DD	DD	DD	DD	DD	DD	BB	BB	DD	DD	BB	DD	DD	DD	DD	BB	BB	BB	DD	DD	BB	BB	BB	DD	BB	BB	BB	DD	DD	BB	BB	BB	DD	BB	BB	DD	DD	DD	BB	DD	DD	BB	BB
chr13_69121713_69121724	BB	DD	BB	DD	BB	DD	DD	DD	DD	DD	DD	DD	BB	BB	DD	DD	BB	DD	DD	DD	DD	BB	BB	BB	DD	DD	BB	BB	BB	DD	BB	BB	BB	DD	DD	BB	BB	BB	DD	BB	BB	DD	DD	DD	BB	DD	DD	BB	BB
chr13_69122814_69122853	NA	DD	BB	DD	BB	DD	DD	DD	DD	DD	DD	DD	BB	BB	DD	DD	BB	DD	DD	DD	NA	NN	BB	BB	DD	DD	BB	BB	BB	DD	BB	BB	BB	DD	DD	BB	BB	BB	DD	BB	BB	DD	DD	DD	BB	DD	DD	BB	BB
chr13_69125403_69125428	BB	dd	bn	dd	BB	dd	dd	dd	dd	dd	dd	dd	BB	BB	dd	dd	BB	dd	dd	dd	DD	BB	BB	BB	dd	dd	BB	BB	BB	dd	BB	BB	BB	dd	dd	BB	BB	BB	dd	BB	BB	dd	dd	dd	BB	dd	DD	BB	BB
chr13_69184778_69184813	BB	DD	BB	DD	BB	DD	DD	DD	DD	DD	DD	DD	BB	BB	DD	DD	BB	DD	DD	DD	DD	BB	BB	BB	DD	DD	BB	BB	BB	DD	BB	BB	BB	DD	DD	BB	BB	BB	DD	BB	BB	DD	DD	DD	BB	DD	DD	BB	BB
chr13_69251865_69251880	BB	DD	BB	DD	BB	DD	DD	DD	DD	DD	DD	DD	BB	BB	DD	DD	BB	DD	DD	DD	DD	BB	BB	BB	DD	DD	BB	BB	BB	DD	BB	BB	BB	DD	DD	BB	BB	BB	DD	BB	BB	DD	DD	DD	BB	DD	DD	BB	BB
chr13_69257269_69257283	BB	DD	BB	DD	BB	DD	DD	DD	DD	DD	DD	DD	BB	BB	DD	DD	BB	DD	DD	DD	DD	BB	BB	BB	DD	DD	BB	BB	BB	DD	BB	BB	BB	DD	DD	BB	BB	BB	DD	BB	BB	DD	DD	DD	BB	DD	DD	BB	BB
chr13_69281004_69281031	BB	DD	BB	DD	BB	DD	DD	DD	DD	DD	DD	DD	BB	BB	DD	DD	BB	DD	DD	DD	DD	BB	BB	BB	DD	DD	BB	BB	BB	DD	BB	BB	BB	DD	DD	BB	BB	BB	DD	BB	BB	DD	DD	DD	BB	DD	DD	BB	BB
chr13_69282578_69282617	BB	DD	BB	DD	BB	DD	DD	DD	DD	NN	DD	DD	BB	BB	DD	DD	NA	DD	DD	DD	DD	BB	BB	BB	DD	NA	BB	BB	BB	DD	BB	NA	BB	DD	DD	BB	BB	BB	DD	BB	NA	DD	DD	dn	BB	DD	DD	BB	NA
chr13_69291345_69291356	BB	DD	BB	DD	BB	DD	DD	DD	DD	DD	DD	DD	BB	BB	DD	DD	BB	DD	DD	DD	DD	BB	BB	BB	DD	DD	BB	BB	BB	DD	bd	BB	BB	DD	DD	BB	BB	BB	DD	BB	BB	DD	DD	DD	BB	DD	DD	BB	BB
chr13_69293049_69293063	BB	DD	BB	DD	BB	DD	DD	DD	DD	DD	DD	DD	BB	BB	DD	DD	BB	DD	DD	DD	DD	BB	BB	BB	DD	DD	BB	BB	BB	DD	BB	BB	BB	DD	DD	BB	BB	BB	DD	BB	BB	DD	DD	DD	BB	DD	DD	BB	BB
chr13_69293332_69293351	BB	DD	BB	DD	BB	DD	DD	DD	DD	DD	DD	DD	BB	BB	DD	DD	BB	DD	DD	DD	DD	BB	BB	BB	DD	DD	BB	BB	BB	DD	BB	BB	BB	DD	DD	BB	BB	BB	DD	BB	BB	DD	DD	DD	BB	DD	DD	BB	BB
chr13_69325169_69325194	BB	DD	BB	DD	BB	DD	DD	DD	DD	DD	DD	DD	BB	BB	DD	DD	BB	DD	DD	DD	DD	BB	BB	BB	DD	DD	BB	BB	BB	DD	BB	BB	BB	DD	DD	BB	BB	BB	DD	BB	BB	DD	DD	DD	BB	DD	DD	BB	BB
chr13_69338114_69338127	BB	DD	BB	DD	BB	DD	DD	DD	DD	DD	DD	DD	BB	BB	DD	DD	BB	DD	DD	DD	DD	BB	BB	BB	DD	DD	BB	BB	BB	DD	BB	BB	BB	DD	DD	BB	BB	BB	DD	BB	BB	DD	DD	DD	BB	DD	DD	BB	BB
chr13_69365226_69365243	BB	DD	BB	DD	BB	DD	DD	DD	DD	DD	DD	DD	BB	BB	DD	DD	BB	DD	DD	DD	DD	BB	BB	bn	DD	DD	BB	BB	BB	DD	BB	BB	BB	DD	DD	BB	BB	BB	DD	BB	BB	DD	DD	DD	BB	DD	DD	BB	BB
chr13_69391367_69391384	BB	DD	BB	DD	BB	DD	DD	DD	DD	DD	DD	DD	BB	BB	DD	DD	BB	DD	DD	DD	DD	BB	BB	BB	DD	DD	BB	BB	BB	DD	BB	BB	BB	DD	DD	BB	BB	BB	DD	BB	BB	DD	DD	DD	BB	DD	DD	BB	BB
chr13_69393786_69393813	BB	DD	BB	DD	BB	DD	DD	DD	DD	DD	DD	DD	BB	BB	DD	DD	BB	DD	DD	DD	DD	BB	BB	BB	DD	DD	BB	BB	BB	DD	BB	BB	BB	DD	DD	BB	BB	BB	DD	BB	BB	DD	DD	DD	BB	DD	DD	BB	BB
chr13_69415587_69415598	BB	DD	BB	DD	BB	DD	DD	DD	DD	DD	DD	DD	BB	BB	DD	DD	BB	DD	DD	DD	DD	BB	BB	BB	DD	DD	BB	BB	BB	DD	BB	BB	BB	DD	DD	BB	BB	BB	DD	BB	BB	DD	DD	DD	BB	DD	DD	BB	BB
chr13_69439125_69439180	NA	DD	NN	NA	BB	DD	DD	DD	DD	DD	DD	DD	BB	NN	DD	DD	BB	DD	DD	NA	DD	NA	BB	NN	DD	DD	BB	BB	NN	DD	NA	BB	BB	DD	DD	NA	nn	BB	DD	NN	BB	DD	DD	DD	BB	NA	DD	bn	NA
chr13_69459465_69459476	BB	DD	BB	DD	BB	DD	DD	DD	DD	DD	DD	DD	BB	BB	DD	DD	BB	DD	DD	DD	DD	BB	BB	BB	DD	DD	BB	BB	BB	DD	BB	BB	BB	DD	DD	BB	BB	BB	DD	BB	BB	DD	DD	DD	BB	DD	DD	BB	BB
chr13_69508946_69508961	BB	DD	BB	DD	BB	DD	DD	DD	DD	DD	DD	DD	BB	BB	DD	DD	BB	DD	DD	DD	DD	BB	BB	BB	DD	DD	BB	BB	BB	DD	BB	BB	BB	DD	DD	BB	BB	BB	DD	BB	BB	DD	DD	DD	BB	DD	DD	BB	BB
chr13_69527330_69527341	BB	DD	BB	DD	BB	DD	DD	DD	DD	DD	DD	DD	BB	BB	DD	DD	BB	DD	DD	DD	DD	BB	BB	BB	DD	DD	BB	BB	BB	DD	BB	BB	BB	DD	DD	BB	BB	BB	DD	BB	BB	DD	DD	DD	BB	DD	DD	BB	BB
chr13_69527730_69527750	BB	DD	BB	DD	BB	DD	DD	DD	bd	DD	DD	bd	BB	BB	DD	bd	BB	bd	DD	DD	DD	BB	BB	BB	DD	DD	BB	BB	BB	bd	BB	BB	BB	DD	DD	BB	BB	BB	DD	BB	BB	bd	DD	bd	BB	DD	bd	BB	BB
chr13_69536817_69536831	BB	DD	BB	DD	BB	DD	DD	DD	DD	DD	DD	DD	BB	BB	DD	DD	BB	DD	DD	DD	DD	BB	BB	BB	DD	DD	BB	BB	BB	DD	BB	BB	BB	DD	DD	BB	BB	BB	DD	BB	BB	DD	DD	DD	BB	DD	DD	BB	BB
chr13_69540366_69540387	BB	DD	BB	DD	BB	DD	DD	DD	DD	DD	DD	DD	bn	BB	DD	DD	BB	DD	DD	DD	DD	BB	BB	BB	DD	DD	BB	BB	BB	DD	BB	BB	BB	DD	DD	BB	BB	BB	DD	BB	BB	DD	DD	DD	BB	DD	DD	BB	BB
chr13_69556629_69556646	BB	DD	BB	DD	BB	DD	DD	DD	DD	DD	DD	DD	BB	BB	DD	DD	BB	DD	DD	DD	DD	bd	BB	BB	DD	DD	BB	BB	BB	DD	BB	BB	BB	DD	DD	BB	BB	BB	DD	BB	BB	DD	DD	DD	BB	DD	DD	BB	BB
chr13_69562390_69562401	BB	DD	BB	DD	BB	DD	DD	DD	DD	DD	DD	DD	BB	BB	DD	DD	BB	DD	DD	DD	DD	BB	BB	BB	DD	DD	BB	BB	BB	DD	BB	BB	BB	DD	DD	BB	BB	BB	DD	BB	BB	DD	DD	DD	BB	DD	DD	BB	BB
chr13_69563812_69563825	FF	DD	FF	df	FF	DD	df	df	df	df	df	df	FF	FF	df	df	FF	df	df	df	df	FF	FF	FF	df	df	FF	FF	FF	df	FF	FF	FF	df	df	FF	FF	FF	df	FF	FF	DD	df	DD	FF	df	df	FF	FF
chr13_69566286_69566309	FF	df	FF	df	FF	df	df	df	df	df	df	df	FF	FF	df	df	FF	df	df	df	df	FF	FF	FF	df	df	FF	FF	FF	df	FF	FF	FF	df	df	FF	FF	FF	df	FF	FF	df	df	df	FF	df	df	FF	FF
chr13_69569760_69569775	BB	DD	BB	DD	BB	DD	DD	DD	DD	DD	DD	DD	BB	BB	DD	DD	BB	DD	DD	DD	DD	BB	BB	BB	DD	DD	BB	BB	BB	DD	BB	BB	BB	DD	DD	BB	BB	BB	DD	BB	BB	DD	DD	DD	BB	DD	DD	BB	BB
chr13_69576706_69576717	BB	DD	BB	DD	BB	DD	DD	DD	DD	DD	DD	DD	BB	BB	DD	DD	BB	DD	DD	DD	DD	BB	BB	BB	DD	DD	BB	BB	BB	DD	BB	BB	BB	DD	DD	BB	BB	BB	DD	BB	BB	DD	DD	DD	BB	DD	DD	BB	BB
chr13_69586144_69586161	BB	DD	BB	DD	BB	DD	DD	DD	DD	DD	DD	DD	BB	BB	DD	DD	BB	DD	DD	DD	DD	BB	BB	BB	DD	DD	BB	BB	BB	DD	BB	BB	BB	DD	DD	BB	BB	BB	DD	BB	BB	DD	DD	DD	BB	DD	DD	BB	BB
chr13_69586898_69586909	BB	DD	BB	DD	BB	DD	DD	DD	DD	DD	DD	DD	BB	BB	DD	DD	BB	DD	DD	DD	DD	BB	BB	BB	DD	DD	BB	BB	BB	DD	BB	BB	BB	DD	DD	BB	BB	BB	DD	BB	BB	DD	DD	DD	BB	DD	DD	BB	BB
chr13_69594463_69594498	BB	DD	BB	DD	BB	DD	DD	DD	DD	DD	DD	DD	BB	BB	DD	DD	BB	DD	DD	DD	DD	BB	BB	BB	DD	DD	BB	BB	BB	DD	BB	BB	BB	DD	DD	BB	BB	BB	DD	BB	BB	DD	DD	DD	BB	DD	DD	BB	BB
chr13_69602923_69602934	BB	DD	BB	DD	BB	DD	DD	DD	DD	DD	DD	DD	BB	BB	DD	dn	BB	DD	DD	DD	DD	BB	BB	BB	DD	DD	BB	BB	BB	DD	BB	BB	BB	DD	DD	BB	BB	BB	DD	BB	BB	DD	DD	DD	BB	DD	DD	BB	BB
chr13_69609588_69609603	BB	DD	BB	DD	BB	DD	DD	DD	DD	DD	DD	DD	BB	BB	DD	DD	BB	DD	DD	DD	DD	BB	BB	BB	DD	DD	BB	BB	BB	DD	BB	BB	BB	DD	DD	BB	BB	BB	DD	BB	BB	DD	DD	DD	BB	DD	DD	BB	BB
chr13_69610155_69610174	BB	DD	BB	DD	BB	DD	DD	DD	DD	DD	DD	DD	BB	BB	DD	DD	BB	DD	DD	DD	DD	BB	BB	BB	DD	DD	BB	BB	BB	DD	BB	BB	BB	DD	DD	BB	BB	BB	DD	BB	BB	DD	DD	DD	BB	DD	DD	BB	BB
chr13_69712617_69712640	BB	DD	BB	DD	BB	DD	DD	DD	DD	DD	DD	DD	BB	BB	DD	DD	BB	DD	DD	DD	DD	BB	BB	BB	DD	DD	BB	BB	BB	DD	BB	BB	BB	DD	DD	BB	BB	BB	DD	BB	BB	DD	DD	DD	BB	DD	DD	BB	BB
chr13_69719834_69719853	BB	DD	BB	DD	BB	DD	DD	DD	DD	DD	DD	DD	BB	BB	DD	DD	BB	DD	DD	DD	DD	BB	BB	BB	DD	DD	BB	BB	BB	DD	BB	BB	BB	DD	DD	BB	BB	BB	DD	BB	BB	DD	DD	DD	BB	DD	DD	BB	BB
chr13_69735661_69735676	BB	DD	BB	dd	BB	dd	dd	dd	dd	dd	dd	dd	BB	BB	DD	dd	BB	DD	dd	dd	dd	BB	BB	BB	dd	dd	BB	BB	BB	dd	BB	BB	BB	dd	dd	BB	BB	BB	dd	BB	BB	dd	dd	dd	BB	dd	dd	BB	BB
chr13_69737083_69737102	BB	DD	BB	DD	BB	DD	DD	DD	DD	DD	DD	DD	BB	BB	DD	DD	BB	DD	DD	DD	DD	BB	BB	BB	DD	DD	BB	BB	BB	DD	BB	BB	BB	DD	DD	BB	BB	BB	DD	BB	BB	DD	DD	DD	BB	DD	DD	BB	BB
chr13_69741499_69741516	BB	DD	BB	DD	BB	DD	DD	DD	DD	DD	DD	DD	BB	BB	DD	DD	BB	DD	DD	DD	DD	BB	BB	BB	DD	DD	BB	BB	BB	DD	BB	BB	BB	DD	DD	BB	BB	BB	DD	BB	BB	DD	DD	DD	BB	DD	DD	BB	BB
chr13_69749146_69749160	BB	DD	BB	DD	BB	DD	DD	DD	DD	DD	DD	DD	BB	BB	DD	DD	BB	DD	DD	DD	DD	BB	BB	BB	DD	DD	BB	BB	BB	DD	BB	BB	BB	DD	DD	BB	BB	BB	DD	BB	BB	DD	DD	DD	BB	DD	DD	BB	BB
chr13_69777609_69777635	BB	DD	BB	DD	BB	DD	DD	DD	DD	DD	DD	DD	BB	BB	DD	DD	BB	DD	DD	DD	DD	BB	BB	BB	DD	DD	BB	BB	BB	DD	BB	BB	BB	DD	DD	BB	BB	BB	DD	BB	BB	DD	DD	DD	BB	DD	DD	BB	BB
chr13_69795530_69795589	BB	NA	NA	DD	BB	DD	DD	DD	DD	DD	DD	DD	NN	NA	DD	DD	bn	DD	DD	NN	DD	BB	NA	BB	DD	DD	NA	NN	NA	NA	NN	NN	BB	DD	DD	bn	BB	bn	DD	BB	BB	DD	DD	DD	BB	DD	DD	BB	NN
chr13_69812136_69812191	NA	NA	NN	DD	NA	DD	DD	DD	DD	DD	DD	DD	NN	NN	DD	DD	NN	DD	DD	DD	DD	BB	BB	NN	DD	NA	NN	NA	BB	NA	bn	NA	BB	DD	DD	NN	BB	bn	DD	BB	NA	DD	DD	DD	NA	DD	DD	BB	NA
chr13_69850835_69850849	BB	DD	BB	DD	BB	DD	DD	DD	DD	DD	DD	DD	BB	BB	DD	DD	BB	DD	DD	DD	DD	BB	BB	BB	DD	DD	BB	BB	BB	DD	BB	BB	BB	DD	DD	BB	BB	BB	DD	BB	BB	DD	DD	DD	BB	DD	DD	BB	BB
chr13_69901653_69901668	BB	DD	BB	DD	BB	DD	DD	DD	DD	DD	DD	DD	BB	BB	DD	DD	BB	DD	DD	DD	DD	BB	BB	BB	DD	DD	BB	BB	BB	DD	BB	BB	BB	DD	DD	BB	BB	BB	DD	BB	BB	DD	DD	DD	BB	DD	DD	BB	BB
chr13_69911587_69911598	FF	df	FF	df	FF	df	df	df	df	df	df	DD	FF	FF	df	df	FF	df	df	df	df	FF	FF	FF	df	df	FF	FF	FF	df	FF	FF	FF	DD	df	FF	FF	FF	df	FF	FF	df	df	df	FF	df	df	FF	FF
chr13_69929688_69929711	BB	DD	BB	DD	BB	DD	DD	DD	DD	DD	DD	DD	BB	BB	DD	DD	BB	DD	DD	DD	DD	BB	BB	BB	DD	DD	BB	BB	BB	DD	BB	BB	BB	DD	DD	BB	BB	BB	DD	BB	BB	DD	DD	DD	BB	DD	DD	BB	BB
chr13_69975976_69976031	BB	DD	BB	DD	BB	NN	NN	DD	DD	DD	NN	NA	BB	BB	NA	NA	BB	DD	DD	NA	dn	NN	BB	BB	DD	DD	NN	BB	BB	NA	NA	NN	BB	DD	DD	BB	NA	BB	DD	NN	NA	DD	NA	DD	BB	DD	NA	BB	bn
chr13_70001499_70001540	BB	DD	BB	DD	BB	DD	DD	DD	DD	DD	DD	DD	BB	BB	DD	DD	BB	DD	DD	DD	DD	BB	BB	BB	DD	DD	BB	BB	BB	DD	BB	BB	BB	DD	DD	BB	BB	BB	DD	BB	BB	DD	DD	DD	BB	DD	DD	BB	BB
chr13_70017903_70017914	BB	DD	BB	DD	BB	DD	DD	DD	DD	DD	DD	DD	BB	BB	DD	DD	BB	DD	DD	DD	DD	BB	BB	BB	DD	DD	BB	BB	BB	DD	BB	BB	BB	DD	DD	BB	BB	BB	DD	BB	BB	DD	DD	DD	BB	DD	DD	BB	BB
chr13_70024510_70024533	BB	DD	BB	DD	BB	DD	DD	DD	DD	DD	DD	DD	BB	BB	DD	DD	BB	DD	DD	DD	DD	BB	BB	BB	DD	DD	BB	bn	BB	DD	BB	BB	BB	DD	DD	BB	BB	BB	DD	BB	bn	DD	DD	DD	BB	DD	DD	BB	BB
chr13_70046546_70046593	NA	DD	BB	DD	BB	DD	DD	DD	DD	DD	DD	DD	BB	BB	DD	DD	BB	DD	DD	DD	DD	BB	BB	BB	DD	NA	BB	BB	BB	DD	NN	NN	BB	DD	DD	BB	BB	BB	DD	BB	BB	DD	DD	DD	NN	NA	DD	BB	BB
chr13_70070784_70070795	BB	DD	BB	DD	BB	DD	DD	DD	DD	DD	DD	DD	BB	BB	DD	DD	BB	DD	DD	DD	DD	BB	BB	BB	DD	DD	BB	BB	BB	DD	BB	BB	BB	DD	DD	BB	BB	BB	DD	BB	BB	DD	DD	DD	BB	DD	DD	BB	BB
chr13_70082352_70082365	BB	DD	BB	DD	BB	DD	DD	DD	DD	DD	DD	DD	BB	BB	DD	DD	BB	DD	DD	DD	DD	BB	BB	BB	DD	DD	BB	BB	BB	DD	BB	BB	BB	DD	DD	BB	BB	BB	DD	BB	BB	DD	DD	DD	BB	DD	DD	BB	BB
chr13_70115033_70115048	BB	DD	BB	DD	BB	DD	DD	DD	DD	DD	DD	DD	BB	BB	DD	DD	BB	DD	DD	DD	DD	BB	BB	BB	DD	DD	BB	BB	BB	DD	BB	BB	BB	DD	DD	BB	BB	BB	DD	BB	BB	DD	DD	DD	BB	DD	DD	BB	BB
chr13_70116743_70116758	BB	DD	BB	DD	BB	DD	DD	DD	DD	DD	DD	DD	BB	BB	DD	DD	BB	DD	DD	DD	DD	BB	BB	BB	DD	DD	BB	BB	BB	DD	BB	BB	BB	DD	DD	BB	BB	BB	DD	BB	BB	DD	DD	DD	BB	DD	DD	BB	BB
chr13_70117430_70117456	BB	DD	BB	DD	BB	DD	DD	DD	DD	DD	DD	DD	BB	BB	DD	DD	BB	DD	DD	DD	DD	BB	BB	BB	DD	DD	BB	BB	BB	DD	BB	BB	BB	DD	DD	BB	BB	BB	DD	BB	BB	DD	DD	DD	BB	DD	DD	BB	BB
chr13_70120115_70120128	BB	DD	BB	DD	BB	DD	DD	DD	DD	DD	DD	DD	BB	BB	DD	DD	BB	DD	DD	DD	DD	BB	BB	BB	DD	DD	BB	BB	BB	DD	BB	BB	BB	DD	DD	BB	BB	BB	DD	BB	BB	DD	DD	DD	BB	DD	DD	BB	BB
chr13_70136455_70136481	BB	DD	BB	DD	BB	DD	DD	DD	DD	DD	DD	DD	BB	BB	DD	DD	BB	DD	DD	DD	DD	BB	BB	BB	DD	DD	BB	BB	BB	DD	BB	BB	BB	DD	DD	BB	BB	BB	DD	BB	BB	DD	DD	DD	BB	DD	DD	BB	BB
chr13_70138002_70138015	BB	dn	BB	DD	BB	DD	DD	DD	DD	DD	DD	DD	BB	BB	DD	DD	BB	DD	DD	DD	DD	BB	BB	BB	DD	DD	BB	BB	BB	DD	BB	BB	BB	DD	DD	BB	BB	BB	DD	BB	BB	DD	DD	DD	BB	DD	DD	BB	BB
chr13_70312601_70312644	FF	FF	NA	FF	NA	FF	FF	FF	FF	FF	FF	NA	FF	FF	FF	FF	NA	FF	FF	FF	NN	FF	NA	FF	FF	FF	FF	FF	FF	FF	FF	FF	FF	FF	FF	FF	FF	FF	FF	FF	NA	NA	FF	FF	FF	FF	FF	FF	FF
chr13_70368244_70368275	FF	NA	FF	NA	FF	NA	FF	FF	FF	NA	NA	FF	FF	FF	NA	FF	FF	FF	FF	NN	NA	FF	FF	FF	FF	NA	FF	FF	FF	NA	NA	FF	FF	FF	FF	FF	FF	FF	FF	NA	FF	FF	FF	NA	FF	FF	FF	FF	FF
chr13_70587508_70587555	FF	FF	FF	FF	FF	NA	FF	FF	FF	FF	FF	FF	FF	NA	FF	FF	FF	FF	FF	FF	FF	FF	FF	FF	FF	FF	FF	NN	FF	FF	FF	FF	FF	FF	FF	NA	FF	FF	FF	FF	NA	FF	FF	FF	FF	FF	NA	FF	FF
chr13_70811172_70811215	NA	FF	FF	FF	NA	NA	FF	FF	FF	FF	FF	NN	FF	FF	NA	FF	FF	NN	NN	FF	FF	FF	FF	FF	FF	NA	FF	FF	FF	FF	FF	FF	FF	FF	NA	FF	FF	NA	FF	FF	NA	FF	FF	FF	FF	NA	FF	FF	FF
chr13_70843237_70843268	BB	BB	BB	BB	BB	BB	BB	BB	BB	BB	BB	BB	BB	BB	BB	DD	BB	BB	BB	BB	BB	BB	BB	BB	BB	BB	BB	BB	BB	BB	BB	BB	BB	BB	BB	BB	BB	BB	BB	BB	BB	BB	BB	BB	BB	BB	BB	BB	BB
chr13_70855985_70856029	FF	FF	NA	FF	FF	FF	FF	FF	FF	FF	FF	FF	FF	FF	FF	FF	FF	FF	FF	FF	FF	FF	FF	FF	FF	NA	FF	FF	NA	FF	FF	FF	FF	FF	FF	FF	FF	FF	FF	FF	FF	FF	FF	FF	FF	FF	FF	FF	FF
chr13_70856112_70856179	DD	DD	NA	BB	BB	DD	DD	DD	bd	NA	NA	NA	bn	BB	NA	DD	NA	DD	DD	DD	DD	NA	dn	NA	DD	NA	NA	BB	BB	NN	BB	BB	BB	DD	DD	BB	BB	BB	NA	BB	NA	NA	DD	DD	BB	DD	DD	NA	BB
chr13_70938202_70938245	FF	FF	FF	FF	FF	FF	FF	FF	FF	FF	FF	FF	FF	FF	FF	NA	FF	NA	NA	FF	FF	NN	NN	FF	FF	NA	FF	FF	FF	FF	NA	FF	NA	FF	FF	FF	FF	FF	FF	NA	NA	NA	FF	FF	FF	FF	FF	NA	FF
chr13_71061252_71061269	DD	DD	BB	DD	BB	DD	DD	DD	DD	DD	DD	DD	BB	BB	DD	DD	BB	DD	DD	DD	DD	BB	BB	BB	DD	DD	BB	BB	BB	DD	BB	BB	BB	DD	DD	BB	BB	BB	DD	BB	BB	DD	DD	DD	BB	DD	DD	BB	BB
chr13_71061588_71061599	DD	DD	BB	DD	BB	DD	DD	DD	DD	DD	DD	DD	BB	BB	DD	DD	BB	DD	DD	DD	DD	BB	BB	BB	DD	DD	BB	BB	BB	DD	BB	BB	BB	DD	DD	BB	BB	BB	DD	BB	BB	DD	DD	DD	BB	DD	DD	BB	BB
chr13_71097425_71097444	DD	DD	BB	DD	BB	DD	DD	DD	DD	DD	DD	DD	BB	BB	DD	DD	BB	DD	DD	DD	DD	BB	BB	BB	DD	DD	BB	BB	BB	DD	BB	BB	BB	DD	DD	BB	BB	BB	DD	BB	BB	DD	DD	DD	BB	DD	DD	BB	BB
chr13_71109161_71109215	DD	DD	NA	DD	BB	DD	DD	DD	DD	DD	DD	DD	BB	NA	DD	DD	BB	DD	NN	DD	DD	BB	BB	BB	DD	DD	BB	BB	BB	DD	BB	BB	BB	DD	DD	BB	BB	BB	DD	BB	NA	DD	DD	DD	BB	DD	DD	BB	BB
chr13_71208469_71208512	DD	DD	BB	NA	NA	DD	DD	NA	DD	DD	DD	DD	BB	BB	DD	NA	NA	NA	NA	NN	NA	BB	BB	BB	DD	DD	BB	BB	BB	DD	BB	BB	NA	DD	DD	BB	BB	NA	DD	BB	BB	bd	DD	DD	BB	NA	DD	BB	BB
chr13_71246856_71246903	DD	DD	BB	DD	BB	DD	DD	DD	DD	DD	DD	DD	BB	BB	DD	DD	BB	DD	DD	DD	DD	BB	BB	BB	BB	DD	BB	BB	BB	DD	BB	BB	BB	DD	DD	BB	BB	BB	DD	BB	BB	DD	DD	DD	BB	DD	DD	BB	BB
chr13_71257104_71257127	DD	DD	BB	DD	BB	DD	DD	DD	DD	DD	DD	DD	BB	BB	DD	DD	BB	DD	DD	DD	DD	BB	BB	BB	BB	DD	BB	BB	BB	DD	BB	BB	BB	DD	DD	BB	BB	BB	DD	BB	BB	DD	DD	dn	BB	DD	DD	BB	BB
chr13_71274796_71274831	DD	DD	BB	DD	BB	DD	DD	DD	DD	DD	DD	DD	BB	BB	DD	DD	BB	DD	DD	DD	DD	BB	BB	BB	BB	DD	BB	BB	BB	DD	BB	BB	bn	DD	DD	BB	BB	BB	DD	BB	BB	DD	DD	DD	BB	DD	DD	BB	BB
chr13_71290836_71290883	df	FF	NA	NA	FF	df	df	df	df	NA	fn	df	FF	NA	NA	df	FF	df	df	NA	df	NN	fn	FF	FF	NA	FF	FF	FF	NA	FF	FF	FF	NA	NA	FF	FF	FF	df	FF	NA	df	df	df	FF	NA	df	FF	FF
chr13_71297547_71297572	DD	DD	BB	DD	BB	DD	DD	DD	DD	DD	DD	DD	BB	BB	DD	DD	BB	DD	DD	DD	DD	BB	BB	BB	BB	DD	BB	bd	BB	DD	BB	BB	BB	DD	DD	BB	BB	BB	DD	BB	BB	DD	DD	DD	BB	DD	DD	BB	BB
chr13_71301240_71301253	df	df	FF	df	FF	dn	df	dn	dn	dn	dn	dn	FF	FF	df	df	FF	dn	df	df	df	FF	FF	FF	FF	df	FF	FF	FF	df	FF	FF	FF	df	df	FF	FF	df	df	FF	FF	dn	df	df	FF	dn	df	FF	FF
chr13_71323143_71323176	DD	DD	BB	DD	BB	DD	DD	bd	bd	DD	DD	bd	BB	BB	DD	bd	BB	DD	dn	bd	bn	BB	BB	BB	BB	bn	BB	BB	BB	DD	BB	BB	BB	bn	DD	BB	BB	BB	bd	BB	BB	bd	bd	DD	BB	DD	bd	BB	BB
chr13_71358364_71358413	DD	DD	BB	DD	BB	DD	DD	DD	DD	DD	DD	DD	BB	BB	DD	DD	BB	DD	DD	DD	DD	BB	BB	BB	BB	dn	BB	BB	BB	DD	BB	BB	BB	DD	DD	BB	BB	BB	DD	BB	BB	DD	DD	DD	BB	DD	DD	BB	BB
chr13_71392596_71392631	DD	DD	BB	DD	BB	DD	DD	DD	DD	DD	DD	DD	BB	BB	DD	DD	BB	DD	DD	DD	DD	BB	BB	BB	DD	DD	BB	BB	BB	DD	BB	BB	BB	DD	DD	BB	BB	BB	DD	BB	BB	DD	DD	DD	BB	DD	DD	BB	BB
chr13_71481754_71481765	df	df	NA	df	FF	FF	NA	NA	NA	FF	NA	FF	NA	FF	NA	FF	FF	df	NA	FF	NA	FF	FF	FF	NA	NA	FF	FF	FF	NA	FF	FF	FF	NA	NA	NA	NA	FF	df	FF	FF	NA	df	FF	FF	df	df	FF	NA
chr13_71485030_71485077	DD	DD	BB	DD	BB	DD	DD	DD	DD	DD	DD	DD	BB	BB	DD	DD	BB	DD	DD	DD	DD	BB	BB	BB	DD	DD	BB	BB	BB	DD	BB	BB	BB	DD	DD	BB	BB	BB	DD	BB	BB	DD	DD	DD	BB	DD	DD	BB	BB
chr13_71502367_71502410	DD	DD	BB	DD	BB	DD	DD	DD	DD	DD	DD	DD	BB	BB	DD	NA	BB	DD	DD	NA	DD	BB	BB	BB	DD	NA	BB	NA	BB	DD	BB	BB	BB	DD	DD	BB	BB	BB	DD	BB	BB	DD	DD	DD	BB	DD	DD	BB	bn
chr13_71559989_71560028	FF	FF	FF	FF	FF	FF	FF	FF	FF	FF	FF	FF	FF	FF	FF	FF	FF	FF	FF	FF	FF	FF	FF	FF	FF	FF	FF	FF	FF	FF	FF	FF	FF	FF	FF	FF	FF	FF	NN	FF	FF	FF	FF	FF	FF	NA	FF	FF	FF
chr13_71737666_71737717	FF	FF	FF	NA	FF	FF	FF	FF	FF	FF	NA	FF	FF	NA	FF	FF	NA	FF	NN	FF	FF	FF	FF	FF	FF	FF	NN	NA	FF	FF	FF	FF	FF	FF	FF	NA	FF	FF	FF	FF	NA	FF	FF	FF	FF	FF	FF	FF	NA
chr13_71755361_71755396	NA	FF	FF	FF	FF	FF	FF	FF	FF	FF	FF	FF	FF	FF	FF	FF	NA	FF	FF	FF	FF	FF	FF	FF	FF	FF	NA	FF	FF	FF	NA	FF	FF	FF	FF	FF	FF	FF	FF	FF	FF	FF	FF	FF	FF	FF	FF	FF	FF
chr13_71762102_71762145	FF	FF	FF	FF	FF	FF	FF	FF	NA	FF	FF	FF	FF	FF	FF	FF	FF	FF	FF	FF	FF	FF	FF	NA	FF	NA	FF	FF	FF	FF	FF	FF	FF	FF	FF	FF	FF	FF	FF	FF	FF	FF	FF	FF	FF	FF	FF	FF	FF
chr13_71858761_71858784	DD	DD	BB	DD	BB	DD	DD	DD	DD	DD	DD	DD	BB	BB	DD	DD	BB	DD	DD	DD	DD	BB	BB	DD	DD	DD	NA	BB	BB	DD	BB	BB	BB	DD	DD	BB	BB	BB	DD	BB	BB	DD	DD	DD	BB	DD	DD	BB	BB
chr13_71893153_71893188	FF	FF	FF	NA	FF	FF	FF	FF	FF	FF	FF	FF	FF	FF	FF	FF	FF	FF	FF	FF	FF	FF	FF	FF	FF	FF	FF	FF	FF	FF	FF	FF	FF	FF	FF	FF	FF	FF	FF	NN	NA	FF	FF	FF	FF	FF	FF	FF	FF
chr13_72031906_72031949	FF	FF	FF	FF	FF	FF	FF	FF	FF	NA	FF	FF	FF	FF	FF	FF	FF	FF	FF	NA	FF	FF	FF	NA	NA	NN	FF	FF	FF	FF	FF	FF	FF	FF	FF	FF	NA	FF	NA	FF	FF	FF	FF	FF	FF	FF	FF	NN	FF
chr13_72104325_72104364	FF	FF	FF	fn	FF	FF	FF	FF	NA	FF	FF	NN	FF	FF	FF	FF	FF	FF	FF	FF	FF	FF	FF	FF	FF	NA	FF	FF	NN	FF	fn	NA	FF	FF	FF	FF	FF	FF	FF	FF	NA	FF	FF	FF	FF	FF	FF	FF	FF
chr13_72110978_72111013	FF	FF	FF	FF	NA	FF	FF	FF	FF	FF	FF	FF	FF	FF	FF	FF	FF	FF	FF	FF	FF	FF	FF	FF	FF	FF	FF	FF	FF	FF	FF	NA	FF	NN	FF	FF	FF	FF	FF	FF	FF	FF	FF	FF	FF	FF	FF	FF	fn
chr13_72346422_72346443	NA	NA	fn	NA	FF	FF	FF	FF	fn	NA	FF	FF	FF	FF	FF	FF	FF	fn	FF	FF	NA	FF	FF	fn	FF	NA	FF	FF	FF	NA	NA	NA	FF	FF	FF	NA	NA	FF	FF	FF	NA	FF	FF	FF	FF	NA	FF	FF	FF
chr13_72414707_72414772	DD	NA	DD	DD	NA	DD	DD	dn	DD	DD	NA	DD	NN	DD	DD	DD	DD	dn	DD	DD	DD	NA	DD	DD	DD	DD	DD	NA	DD	NA	DD	NA	bn	NA	DD	BB	bn	bn	NA	bn	NA	NA	DD	DD	DD	NA	dn	BB	bn
chr13_72677294_72677329	FF	FF	FF	FF	NA	fn	NA	FF	FF	NA	FF	NA	FF	FF	FF	FF	FF	FF	FF	FF	FF	FF	NA	FF	NA	NA	FF	FF	FF	FF	FF	FF	FF	FF	NN	NA	NA	NA	FF	NA	FF	FF	fn	FF	FF	fn	FF	NA	FF
chr13_72813217_72813264	FF	FF	NA	NA	NA	NN	FF	FF	FF	NA	FF	FF	FF	FF	FF	FF	NA	FF	FF	FF	FF	FF	NA	FF	NN	FF	FF	FF	FF	NA	FF	FF	FF	NA	FF	FF	FF	FF	FF	FF	FF	NA	FF	FF	NA	FF	NA	FF	FF
chr13_72888287_72888330	DD	DD	BB	dn	BB	DD	DD	DD	DD	DD	DD	DD	NA	BB	DD	DD	NA	DD	DD	DD	BB	BB	NN	DD	DD	NA	BB	BB	BB	NA	BB	BB	BB	DD	DD	BB	NA	BB	DD	BB	NA	DD	DD	DD	BB	DD	NA	BB	NA
chr13_72960640_72960699	FF	FF	FF	FF	NA	FF	FF	FF	NA	NA	FF	NA	FF	FF	FF	FF	FF	NA	FF	FF	FF	FF	NN	FF	FF	NA	FF	FF	FF	NA	FF	FF	FF	FF	FF	FF	FF	FF	FF	FF	FF	FF	FF	FF	NN	FF	FF	FF	FF
chr13_72962817_72962872	NN	DD	BB	DD	BB	NA	NN	NN	NA	DD	NN	DD	BB	NN	DD	DD	NN	DD	DD	DD	BB	BB	NN	DD	NN	DD	BB	NA	BB	DD	BB	BB	BB	dn	DD	NN	bn	BB	DD	BB	BB	DD	DD	DD	BB	DD	NN	BB	BB
chr13_72977710_72977751	DD	DD	BB	DD	BB	DD	DD	DD	DD	DD	DD	DD	BB	BB	DD	DD	BB	DD	DD	DD	BB	BB	BB	DD	DD	DD	BB	BB	BB	DD	BB	BB	BB	DD	DD	BB	BB	BB	DD	BB	BB	DD	DD	DD	BB	DD	DD	BB	BB
chr13_73055786_73055833	FF	FF	FF	FF	FF	FF	FF	FF	FF	FF	FF	FF	fn	FF	FF	FF	FF	FF	FF	FF	FF	FF	FF	FF	fn	NA	FF	FF	fn	FF	NA	FF	FF	NA	FF	FF	FF	FF	FF	FF	NA	FF	FF	FF	FF	fn	FF	NA	FF
chr13_73118481_73118508	NA	FF	FF	FF	FF	FF	FF	FF	FF	fn	NA	NA	FF	NA	fn	FF	FF	FF	FF	FF	FF	NA	FF	FF	FF	fn	FF	FF	FF	NA	NA	FF	FF	NA	FF	NA	FF	NA	FF	NA	NA	FF	FF	FF	FF	FF	NA	FF	FF
chr13_73150533_73150560	NA	NN	FF	FF	FF	FF	FF	FF	FF	FF	FF	FF	FF	FF	FF	FF	FF	FF	FF	FF	FF	FF	FF	FF	FF	FF	FF	FF	FF	FF	FF	FF	FF	FF	FF	FF	FF	FF	FF	FF	FF	FF	FF	FF	FF	FF	FF	FF	FF
chr13_73279692_73279727	FF	FF	FF	FF	FF	FF	FF	FF	FF	FF	FF	NA	NN	FF	FF	FF	FF	FF	FF	FF	FF	FF	FF	NA	FF	FF	FF	NA	FF	FF	FF	FF	FF	FF	FF	FF	FF	FF	FF	FF	FF	FF	FF	FF	FF	FF	FF	FF	FF
chr13_73586230_73586273	FF	FF	NA	NN	FF	FF	FF	NA	FF	FF	FF	FF	FF	FF	FF	FF	FF	FF	NA	FF	FF	FF	FF	FF	FF	FF	FF	FF	FF	FF	FF	FF	NA	FF	NA	FF	FF	FF	FF	FF	FF	FF	FF	NA	FF	FF	FF	FF	FF
chr13_73650241_73650284	FF	NA	FF	FF	NA	NA	FF	FF	FF	FF	FF	FF	NA	FF	FF	FF	NA	FF	FF	NA	NA	FF	NA	FF	FF	NN	FF	FF	FF	NA	FF	FF	FF	FF	FF	FF	FF	FF	FF	FF	fn	FF	NA	FF	NA	FF	FF	FF	FF
chr13_73702271_73702300	FF	FF	FF	NA	FF	FF	FF	FF	FF	NA	FF	FF	FF	FF	FF	NA	FF	FF	FF	FF	FF	NA	fn	FF	FF	NA	NN	FF	FF	FF	FF	fn	FF	NA	NA	FF	NA	FF	NA	FF	FF	FF	FF	FF	FF	FF	NA	FF	NA
chr13_73802970_73803005	FF	FF	FF	FF	NN	FF	FF	FF	FF	FF	FF	FF	FF	FF	FF	FF	FF	FF	FF	FF	NA	FF	FF	FF	FF	FF	FF	FF	FF	FF	FF	FF	FF	FF	FF	FF	FF	FF	FF	FF	NA	FF	FF	FF	FF	FF	FF	FF	FF
chr13_73841596_73841635	FF	FF	FF	NA	NN	FF	FF	NA	NA	FF	FF	FF	FF	FF	NA	NA	FF	FF	FF	FF	fn	FF	FF	FF	FF	NA	FF	FF	FF	NA	FF	nn	NA	FF	FF	FF	NA	FF	FF	FF	FF	FF	FF	FF	FF	NA	FF	FF	NA
chr13_73842276_73842299	FF	FF	FF	FF	FF	FF	FF	FF	FF	FF	FF	FF	NA	FF	FF	FF	NN	FF	FF	FF	FF	FF	FF	FF	FF	NA	FF	FF	FF	FF	FF	FF	FF	FF	FF	FF	NA	FF	FF	FF	FF	FF	FF	FF	FF	FF	FF	FF	FF
chr13_73903947_73903982	FF	FF	FF	FF	NA	fn	FF	FF	FF	NA	FF	FF	FF	FF	FF	FF	NA	FF	FF	FF	FF	FF	FF	FF	FF	FF	FF	FF	FF	FF	NA	FF	FF	FF	FF	FF	NA	FF	FF	FF	FF	FF	NN	FF	FF	FF	FF	FF	FF
chr13_73983306_73983331	FF	FF	FF	FF	FF	FF	FF	FF	FF	FF	FF	FF	FF	FF	FF	FF	FF	FF	FF	FF	FF	FF	FF	FF	FF	FF	NN	FF	FF	fn	FF	FF	FF	FF	fn	FF	FF	FF	FF	FF	FF	FF	FF	FF	FF	FF	FF	FF	FF
chr13_73986651_73986694	NN	DD	BB	DD	NA	bd	DD	DD	BB	DD	DD	NA	BB	NA	DD	DD	BB	DD	BB	NA	BB	BB	BB	DD	DD	NA	NA	BB	BB	DD	BB	BB	BB	DD	DD	BB	BB	BB	DD	NA	bn	NA	DD	DD	BB	DD	NA	NA	NA
chr13_74224243_74224286	FF	FF	FF	NN	NA	NA	FF	FF	FF	FF	FF	FF	FF	FF	NA	FF	FF	FF	FF	FF	FF	FF	FF	FF	FF	FF	FF	FF	FF	NA	FF	FF	FF	FF	FF	FF	FF	FF	FF	FF	FF	NA	FF	FF	FF	FF	FF	FF	FF
chr13_74236102_74236149	FF	FF	NN	FF	FF	FF	FF	FF	FF	NA	FF	FF	FF	NA	FF	FF	FF	FF	FF	FF	FF	NN	NN	FF	FF	FF	FF	FF	FF	FF	FF	FF	FF	FF	FF	FF	FF	FF	FF	NA	FF	FF	FF	FF	FF	FF	FF	FF	FF
chr13_74253110_74253165	DD	BB	BB	DD	BB	DD	NA	DD	BB	DD	DD	NA	BB	BB	NA	DD	BB	dn	DD	NA	BB	BB	BB	DD	DD	dn	NA	BB	BB	NA	BB	BB	NA	DD	NA	BB	NA	BB	DD	BB	NA	NA	NA	NA	BB	NA	DD	BB	BB
chr13_74272239_74272266	NA	FF	FF	NA	fn	NA	FF	FF	FF	FF	FF	NA	NA	FF	fn	NN	FF	FF	FF	NN	NA	FF	FF	NA	FF	NA	FF	FF	FF	NA	NA	fn	NA	FF	NA	NA	FF	NA	FF	FF	NA	FF	NA	FF	FF	NA	FF	FF	fn
chr13_74288109_74288136	FF	FF	FF	NA	FF	FF	FF	FF	FF	FF	FF	NA	FF	FF	FF	FF	FF	FF	FF	FF	FF	FF	FF	FF	FF	FF	FF	FF	NA	NA	NA	NA	FF	FF	FF	FF	FF	FF	FF	FF	NA	FF	FF	FF	FF	NA	FF	FF	NA
chr13_74316398_74316421	FF	FF	FF	FF	FF	FF	FF	FF	FF	FF	FF	FF	FF	FF	FF	FF	FF	FF	FF	FF	FF	FF	FF	FF	FF	FF	FF	FF	FF	FF	FF	FF	FF	FF	FF	FF	FF	FF	FF	FF	FF	FF	FF	FF	FF	FF	FF	FF	FF
chr13_74380053_74380092	FF	FF	FF	NN	FF	NA	FF	FF	FF	FF	FF	FF	FF	FF	FF	FF	FF	FF	FF	NA	FF	FF	FF	NA	FF	NA	FF	FF	FF	FF	FF	FF	FF	FF	FF	FF	FF	FF	FF	FF	NA	fn	FF	FF	FF	FF	FF	FF	FF
chr13_74455768_74455795	FF	FF	FF	FF	NA	FF	FF	FF	FF	FF	FF	FF	FF	FF	FF	FF	FF	FF	FF	FF	FF	FF	FF	FF	FF	FF	FF	FF	FF	FF	FF	FF	NA	FF	FF	FF	FF	FF	FF	FF	FF	FF	FF	FF	FF	FF	FF	FF	FF
chr13_74656548_74656595	NA	FF	FF	FF	NA	FF	NA	FF	FF	FF	FF	NA	FF	NA	FF	FF	NA	FF	FF	FF	FF	FF	fn	FF	NA	NA	FF	NA	FF	NA	NN	NA	FF	FF	NA	NA	FF	FF	NA	FF	FF	NN	FF	FF	FF	FF	FF	FF	FF
chr13_74821593_74821628	FF	FF	FF	FF	FF	FF	FF	FF	FF	NA	FF	FF	FF	NA	FF	FF	FF	FF	FF	FF	FF	FF	NA	FF	FF	FF	NA	FF	FF	FF	FF	FF	NA	FF	FF	FF	NA	FF	FF	NA	NA	FF	FF	FF	FF	FF	FF	FF	NA
chr13_74862086_74862107	FF	FF	FF	fn	FF	FF	FF	FF	FF	FF	FF	FF	FF	FF	FF	FF	FF	FF	FF	FF	FF	FF	FF	FF	FF	NA	FF	NA	FF	NA	NA	FF	FF	FF	FF	FF	FF	FF	FF	FF	FF	FF	FF	FF	FF	FF	FF	FF	FF
chr13_74922766_74922810	FF	NA	NA	FF	NA	NA	FF	FF	FF	FF	NA	FF	FF	FF	FF	FF	FF	FF	FF	FF	NA	FF	NA	NA	FF	NA	FF	FF	FF	NA	NA	FF	FF	FF	FF	FF	FF	FF	FF	FF	FF	NA	NN	FF	NA	NA	FF	FF	FF
chr13_74977620_74977675	FF	NN	NA	FF	FF	NA	FF	fn	FF	FF	FF	FF	FF	FF	NN	FF	NA	NA	NN	FF	NA	FF	FF	NA	NA	NA	NA	NA	NA	NA	NN	fn	NA	NN	NA	NA	NA	FF	NA	NA	NA	NA	FF	FF	NA	FF	FF	FF	FF
chr13_74995228_74995271	NN	FF	FF	FF	FF	NA	FF	FF	FF	FF	FF	FF	fn	FF	NA	FF	NA	FF	FF	FF	FF	FF	FF	FF	FF	FF	FF	FF	FF	FF	FF	FF	FF	FF	FF	fn	FF	FF	FF	FF	NA	NA	NA	FF	FF	FF	FF	FF	FF
chr13_75145023_75145037	FF	FF	FF	FF	FF	FF	FF	FF	NA	FF	FF	FF	FF	FF	FF	FF	FF	NA	FF	FF	FF	FF	FF	FF	FF	FF	NA	FF	NN	FF	NA	FF	FF	FF	FF	FF	NA	NA	FF	FF	FF	FF	FF	FF	FF	FF	FF	FF	FF
chr13_75345036_75345083	NA	FF	FF	NN	FF	FF	FF	NA	FF	FF	NA	NA	NN	FF	FF	FF	NA	FF	NA	FF	FF	FF	FF	FF	NN	NA	FF	FF	FF	FF	FF	FF	FF	FF	FF	FF	NA	NA	FF	FF	NA	FF	FF	NA	FF	FF	FF	FF	FF
chr13_75427871_75427925	FF	FF	FF	FF	FF	FF	FF	FF	FF	FF	NA	FF	FF	FF	FF	FF	FF	FF	FF	FF	FF	FF	FF	FF	FF	NA	FF	FF	FF	FF	FF	FF	FF	FF	FF	NA	FF	NA	FF	NA	FF	FF	FF	FF	FF	FF	FF	FF	FF
chr13_75556351_75556390	NA	FF	FF	FF	FF	NN	FF	FF	FF	NA	FF	FF	FF	FF	FF	FF	FF	FF	FF	FF	FF	FF	FF	FF	FF	FF	FF	FF	FF	FF	FF	FF	FF	FF	FF	FF	FF	FF	FF	FF	FF	FF	FF	FF	FF	FF	NA	FF	FF
chr13_75665025_75665056	FF	FF	FF	FF	NA	FF	FF	FF	FF	FF	FF	FF	FF	FF	FF	FF	FF	FF	FF	FF	FF	FF	FF	FF	FF	FF	FF	FF	FF	NA	NA	FF	FF	FF	NA	FF	FF	FF	FF	NA	NA	FF	FF	FF	FF	FF	fn	FF	FF
chr13_75731119_75731146	FF	FF	FF	FF	FF	FF	FF	FF	FF	FF	NA	FF	FF	FF	FF	FF	FF	FF	FF	FF	FF	FF	NN	FF	FF	NA	FF	FF	FF	FF	FF	FF	FF	FF	FF	FF	FF	FF	FF	FF	NA	FF	FF	FF	FF	FF	FF	FF	FF
chr13_75786072_75786087	DD	DD	BB	BB	BB	DD	DD	DD	DD	DD	DD	DD	BB	BB	DD	DD	BB	DD	DD	DD	BB	BB	BB	DD	DD	DD	DD	BB	BB	DD	BB	BB	BB	DD	BB	BB	BB	BB	DD	BB	BB	DD	DD	DD	BB	DD	DD	BB	BB
chr13_75790263_75790318	DD	DD	BB	NA	BB	DD	NN	DD	DD	DD	NA	DD	BB	BB	DD	DD	BB	DD	DD	DD	NN	BB	BB	DD	DD	NA	DD	BB	BB	DD	BB	NA	BB	DD	BB	NA	BB	BB	DD	BB	NA	dn	DD	DD	NA	DD	DD	BB	BB
chr13_75793725_75793756	DD	DD	BB	BB	BB	DD	DD	DD	DD	DD	DD	DD	BB	BB	DD	DD	BB	DD	DD	DD	BB	BB	BB	DD	DD	DD	DD	BB	BB	DD	BB	BB	BB	DD	BB	BB	BB	BB	DD	BB	BB	DD	DD	DD	BB	DD	DD	BB	BB
chr13_75796013_75796046	df	df	FF	FF	FF	df	df	df	df	df	df	df	FF	FF	df	df	FF	df	df	df	FF	FF	FF	DD	df	df	df	FF	FF	df	FF	FF	FF	df	FF	FF	FF	FF	df	FF	FF	df	df	df	FF	df	df	FF	FF
chr13_75805534_75805551	DD	DD	BB	BB	BB	DD	DD	DD	DD	DD	DD	DD	BB	BB	DD	DD	BB	DD	DD	DD	BB	BB	BB	DD	DD	DD	DD	BB	BB	DD	BB	BB	BB	DD	BB	BB	BB	BB	DD	BB	BB	DD	DD	DD	BB	DD	DD	BB	BB
chr13_75808575_75808606	DD	DD	BB	BB	BB	DD	DD	DD	DD	DD	DD	DD	BB	BB	DD	DD	BB	DD	DD	DD	BB	BB	BB	DD	DD	DD	DD	BB	BB	DD	BB	BB	BB	DD	BB	BB	BB	BB	DD	BB	BB	DD	DD	DD	BB	DD	DD	BB	BB
chr13_75808738_75808757	DD	DD	BB	BB	BB	DD	DD	DD	DD	DD	DD	DD	BB	BB	DD	DD	BB	DD	DD	DD	BB	BB	BB	DD	DD	DD	DD	BB	BB	DD	BB	BB	BB	DD	BB	BB	BB	BB	DD	BB	BB	DD	DD	DD	BB	DD	DD	BB	BB
chr13_75818459_75818486	dd	dd	BB	BB	BB	dd	dd	dd	DD	dd	dd	DD	BB	BB	DD	dd	BB	dd	dd	dd	BB	BB	BB	DD	dd	dd	dd	BB	BB	dd	BB	BB	BB	DD	BB	BB	BB	BB	dd	BB	BB	dd	DD	dd	BB	DD	DD	BB	BB
chr13_75826129_75826164	DD	DD	BB	BB	BB	DD	DD	DD	DD	DD	DD	DD	BB	BB	DD	DD	BB	DD	DD	DD	BB	BB	BB	DD	DD	DD	DD	BB	BB	DD	BB	BB	BB	DD	BB	BB	BB	BB	DD	BB	BB	DD	DD	DD	BB	DD	DD	BB	BB
chr13_75845949_75845975	DD	DD	BB	BB	BB	DD	DD	DD	DD	DD	DD	DD	BB	BB	DD	DD	BB	DD	DD	DD	BB	BB	BB	DD	DD	DD	DD	BB	BB	DD	BB	BB	BB	DD	BB	BB	BB	BB	DD	BB	BB	DD	DD	DD	BB	DD	DD	BB	BB
chr13_75852392_75852403	DD	DD	BB	BB	BB	DD	DD	DD	DD	DD	DD	DD	BB	BB	DD	DD	BB	DD	DD	DD	BB	BB	BB	DD	DD	DD	DD	BB	BB	DD	BB	BB	BB	DD	BB	BB	BB	BB	DD	BB	BB	DD	DD	DD	BB	DD	DD	BB	BB
chr13_75873547_75873562	DD	dn	BB	BB	BB	DD	dn	DD	dn	DD	DD	DD	BB	BB	DD	DD	BB	dn	DD	DD	BB	BB	BB	DD	DD	DD	DD	BB	BB	DD	BB	BB	BB	DD	BB	BB	BB	BB	DD	BB	BB	DD	DD	DD	BB	DD	DD	BB	BB
chr13_75914505_75914528	DD	DD	BB	BB	BB	DD	dn	DD	DD	DD	DD	DD	BB	BB	DD	DD	BB	DD	DD	DD	bn	BB	BB	DD	DD	DD	DD	BB	BB	DD	BB	BB	BB	DD	BB	BB	BB	BB	DD	BB	BB	DD	DD	DD	BB	DD	DD	BB	BB
chr13_75917415_75917432	DD	DD	BB	BB	bn	DD	DD	dn	DD	DD	DD	DD	BB	BB	DD	DD	BB	DD	DD	DD	BB	BB	BB	DD	DD	DD	DD	BB	BB	DD	BB	BB	BB	DD	BB	BB	BB	BB	DD	BB	BB	DD	DD	DD	BB	DD	DD	BB	BB
chr13_75959522_75959533	DD	DD	BB	BB	BB	DD	DD	DD	DD	DD	DD	DD	BB	BB	DD	DD	BB	DD	DD	DD	BB	BB	BB	DD	DD	DD	DD	BB	BB	DD	BB	BB	BB	DD	BB	BB	BB	BB	DD	BB	BB	DD	DD	DD	BB	DD	DD	BB	BB
chr13_75976915_75976934	DD	DD	BB	BB	BB	DD	DD	DD	DD	DD	DD	DD	BB	BB	DD	DD	bn	DD	DD	DD	BB	BB	BB	DD	DD	DD	DD	BB	BB	DD	BB	BB	BB	DD	BB	BB	BB	BB	DD	BB	BB	DD	DD	DD	BB	DD	DD	BB	BB
chr13_75977094_75977105	DD	DD	BB	BB	BB	DD	DD	DD	DD	DD	DD	DD	BB	BB	DD	DD	BB	DD	DD	DD	BB	BB	BB	DD	DD	DD	DD	BB	BB	DD	BB	BB	BB	DD	BB	BB	BB	BB	DD	BB	BB	DD	DD	DD	BB	DD	DD	BB	BB
chr13_75992150_75992169	DD	DD	BB	BB	BB	DD	DD	DD	DD	DD	DD	DD	BB	BB	DD	DD	BB	DD	DD	DD	BB	BB	BB	DD	DD	DD	DD	BB	BB	DD	BB	BB	BB	DD	BB	BB	BB	BB	DD	BB	BB	DD	DD	DD	BB	DD	DD	BB	BB
chr13_76045476_76045490	DD	DD	BB	BB	BB	DD	DD	DD	DD	DD	DD	DD	BB	BB	DD	DD	BB	DD	DD	DD	BB	BB	BB	DD	DD	DD	DD	BB	BB	DD	BB	BB	BB	DD	BB	BB	BB	BB	DD	BB	BB	DD	DD	DD	BB	DD	DD	BB	BB
chr13_76058871_76058888	DD	DD	BB	BB	BB	DD	DD	DD	DD	DD	DD	DD	BB	BB	DD	DD	BB	DD	DD	DD	BB	BB	BB	DD	DD	DD	DD	BB	BB	DD	BB	BB	BB	DD	BB	BB	BB	BB	DD	BB	BB	DD	DD	DD	BB	DD	DD	BB	BB
chr13_76092327_76092338	DD	DD	BB	BB	BB	DD	DD	DD	DD	DD	DD	DD	BB	BB	DD	DD	BB	DD	DD	DD	BB	BB	BB	DD	DD	DD	DD	BB	BB	DD	BB	BB	BB	DD	BB	BB	BB	BB	DD	BB	BB	DD	DD	DD	BB	DD	DD	BB	BB
chr13_76118490_76118507	DD	DD	BB	BB	BB	DD	DD	DD	DD	DD	DD	DD	BB	BB	DD	DD	BB	DD	DD	DD	BB	BB	BB	DD	DD	DD	DD	BB	BB	DD	BB	BB	BB	DD	BB	BB	BB	BB	DD	BB	BB	DD	DD	DD	BB	DD	DD	BB	BB
chr13_76133664_76133675	DD	DD	BB	BB	BB	DD	DD	DD	DD	DD	DD	DD	BB	BB	DD	DD	BB	DD	DD	DD	BB	BB	BB	DD	DD	DD	DD	BB	BB	DD	BB	BB	BB	DD	BB	BB	BB	BB	DD	BB	BB	DD	DD	DD	BB	DD	DD	BB	BB
chr13_76141233_76141307	DD	DD	BB	BB	NA	DD	DD	DD	NA	DD	DD	DD	BB	NA	NN	DD	NA	DD	NA	NA	NN	BB	BB	DD	DD	NA	DD	BB	BB	DD	BB	BB	BB	DD	BB	NA	BB	BB	DD	BB	NA	dn	DD	NA	BB	DD	DD	NN	NA
chr13_76146199_76146214	DD	DD	BB	BB	BB	DD	DD	DD	DD	DD	DD	DD	BB	BB	DD	DD	BB	DD	DD	DD	BB	BB	BB	DD	DD	DD	DD	BB	BB	DD	BB	BB	BB	DD	BB	BB	BB	BB	DD	BB	BB	DD	DD	DD	BB	DD	DD	BB	BB
chr13_76217187_76217216	DD	DD	BB	BB	BB	DD	DD	DD	DD	DD	DD	DD	BB	BB	DD	DD	BB	DD	DD	DD	BB	BB	BB	DD	DD	DD	DD	bd	BB	DD	BB	BB	BB	DD	BB	BB	BB	BB	DD	BB	BB	DD	DD	DD	BB	DD	DD	bn	BB
chr13_76225021_76225032	DD	DD	BB	BB	BB	DD	DD	DD	DD	DD	DD	DD	BB	BB	DD	DD	BB	DD	DD	DD	BB	BB	BB	DD	DD	DD	DD	BB	BB	DD	BB	BB	BB	DD	BB	BB	BB	BB	DD	BB	BB	DD	DD	DD	BB	DD	DD	BB	BB
chr13_76236612_76236629	DD	DD	BB	BB	BB	DD	DD	DD	DD	DD	DD	DD	BB	BB	DD	DD	BB	DD	DD	DD	BB	BB	BB	DD	DD	DD	DD	BB	BB	DD	BB	BB	BB	DD	BB	BB	BB	BB	DD	BB	BB	DD	DD	DD	BB	DD	DD	BB	BB
chr13_76241541_76241588	dd	dd	BB	BB	BB	dd	dd	dd	dd	dd	NA	dd	BB	BB	dd	dd	BB	NA	dd	NA	BB	BB	BB	dd	dd	NA	dd	BB	BB	NA	BB	BB	BB	NA	BB	BB	BB	BB	dd	BB	NN	dd	dd	dd	BB	dd	dd	NN	BB
chr13_76279647_76279662	DD	DD	BB	BB	BB	DD	DD	DD	DD	DD	DD	DD	BB	BB	DD	DD	BB	DD	DD	DD	BB	BB	BB	DD	DD	DD	DD	BB	BB	DD	BB	BB	BB	DD	BB	BB	BB	BB	DD	BB	BB	DD	DD	DD	BB	DD	DD	BB	BB
chr13_76291881_76291901	DD	DD	BB	BB	BB	DD	DD	DD	DD	DD	DD	DD	BB	BB	DD	DD	BB	DD	DD	DD	BB	BB	BB	DD	DD	DD	DD	BB	BB	DD	BB	BB	BB	DD	BB	BB	BB	BB	DD	BB	BB	DD	DD	DD	BB	DD	DD	BB	BB
chr13_76297911_76297925	DD	DD	BB	BB	BB	DD	DD	DD	DD	DD	DD	DD	BB	BB	DD	DD	BB	DD	DD	DD	BB	BB	BB	DD	DD	DD	DD	BB	BB	DD	BB	BB	BB	DD	BB	BB	BB	BB	DD	BB	BB	DD	DD	DD	BB	DD	DD	BB	BB
chr13_76302504_76302551	DD	NA	BB	BB	NA	NA	DD	NA	DD	NA	DD	DD	BB	BB	NA	DD	BB	DD	NA	DD	BB	BB	BB	DD	DD	NA	DD	BB	BB	DD	BB	BB	BB	DD	BB	BB	BB	BB	NA	BB	BB	DD	NA	DD	BB	NA	DD	BB	NA
chr13_76345193_76345204	DD	DD	BB	BB	BB	DD	DD	DD	DD	DD	DD	DD	BB	BB	DD	DD	BB	DD	DD	DD	BB	BB	BB	DD	DD	DD	DD	BB	BB	DD	BB	BB	BB	DD	BB	BB	BB	BB	DD	BB	BB	DD	DD	DD	BB	DD	DD	BB	BB
chr13_76379817_76379836	df	df	FF	FF	FF	DD	df	df	df	df	df	df	FF	FF	df	df	FF	df	df	df	FF	FF	FF	df	df	df	df	FF	FF	df	FF	FF	FF	df	FF	FF	FF	FF	df	FF	FF	df	df	df	FF	df	df	FF	FF
chr13_76403389_76403406	DD	DD	BB	BB	BB	DD	DD	DD	DD	DD	DD	DD	BB	BB	DD	DD	BB	DD	DD	DD	BB	BB	BB	DD	DD	DD	DD	BB	BB	DD	BB	BB	BB	DD	BB	BB	BB	BB	DD	BB	BB	DD	DD	DD	BB	DD	DD	BB	BB
chr13_76410225_76410244	DD	DD	BB	BB	BB	DD	DD	DD	DD	DD	DD	DD	BB	BB	DD	DD	BB	DD	DD	DD	BB	BB	BB	DD	DD	DD	DD	BB	BB	DD	BB	BB	BB	DD	BB	BB	BB	BB	DD	BB	BB	DD	DD	DD	BB	DD	DD	BB	BB
chr13_76419734_76419745	DD	DD	BB	BB	BB	DD	DD	DD	DD	DD	DD	DD	BB	BB	DD	DD	BB	DD	DD	DD	BB	BB	BB	DD	DD	DD	DD	BB	BB	DD	BB	BB	BB	DD	BB	BB	BB	BB	DD	BB	BB	DD	DD	DD	BB	DD	DD	BB	BB
chr13_76419872_76419883	DD	DD	BB	BB	BB	DD	DD	DD	DD	DD	DD	DD	BB	BB	DD	DD	BB	DD	DD	DD	BB	BB	BB	DD	DD	DD	DD	BB	BB	DD	BB	BB	BB	DD	BB	BB	BB	BB	DD	BB	BB	DD	DD	DD	BB	DD	DD	BB	BB
chr13_76468588_76468605	DD	DD	BB	BB	BB	DD	DD	DD	DD	DD	DD	DD	BB	BB	DD	DD	BB	DD	DD	DD	BB	BB	BB	DD	DD	DD	DD	BB	BB	DD	BB	BB	BB	DD	BB	BB	BB	BB	DD	BB	BB	DD	DD	DD	BB	DD	DD	BB	BB
chr13_76472206_76472221	DD	DD	BB	BB	BB	DD	DD	DD	DD	DD	DD	DD	BB	BB	DD	DD	BB	DD	DD	DD	BB	BB	BB	DD	DD	DD	DD	BB	BB	DD	BB	BB	BB	DD	BB	BB	BB	BB	DD	BB	BB	DD	DD	DD	BB	DD	DD	BB	BB
chr13_76484704_76484717	DD	DD	BB	BB	BB	DD	DD	DD	DD	DD	DD	DD	BB	BB	DD	dn	BB	DD	DD	DD	BB	BB	BB	DD	DD	DD	DD	BB	BB	DD	BB	BB	BB	DD	BB	BB	BB	BB	DD	BB	BB	dn	DD	DD	BB	dn	DD	BB	BB
chr13_76490514_76490525	DD	DD	BB	BB	BB	DD	DD	DD	DD	DD	DD	DD	BB	BB	DD	DD	BB	DD	DD	DD	BB	BB	BB	DD	DD	DD	DD	BB	BB	DD	BB	BB	BB	DD	BB	BB	BB	BB	DD	BB	BB	DD	DD	DD	BB	DD	DD	BB	BB
chr13_76492547_76492616	DD	DD	NN	NN	NA	DD	DD	DD	DD	DD	NA	DD	NN	NN	DD	DD	NN	DD	DD	DD	NN	NN	NN	DD	NA	NA	DD	NA	NN	NA	NN	NN	BB	DD	NN	BB	NA	NA	DD	NA	NA	DD	DD	NA	BB	dn	NA	BB	NA
chr13_76521939_76521962	DD	DD	BB	BB	BB	DD	DD	DD	DD	DD	DD	DD	BB	BB	DD	DD	BB	DD	DD	DD	BB	BB	BB	DD	DD	DD	DD	BB	BB	DD	BB	BB	BB	DD	BB	BB	BB	BB	DD	BB	BB	DD	DD	DD	BB	DD	DD	BB	BB
chr13_76530349_76530360	DD	DD	BB	BB	BB	DD	DD	DD	DD	DD	DD	DD	BB	BB	DD	DD	BB	DD	DD	DD	BB	BB	BB	DD	DD	DD	DD	BB	BB	DD	BB	BB	BB	DD	BB	BB	BB	BB	DD	BB	BB	DD	DD	DD	BB	DD	DD	BB	BB
chr13_76554833_76554887	DD	DD	BB	BB	BB	DD	DD	DD	DD	DD	DD	DD	BB	BB	DD	DD	BB	DD	DD	DD	BB	BB	BB	DD	DD	DD	DD	BB	BB	DD	BB	BB	BB	DD	BB	BB	BB	BB	DD	BB	BB	DD	DD	DD	BB	DD	DD	BB	BB
chr13_76583338_76583357	df	df	FF	FF	FF	DD	df	df	df	df	df	df	FF	FF	df	df	FF	df	df	df	FF	FF	FF	df	df	DD	df	FF	FF	df	FF	FF	FF	df	FF	FF	FF	FF	df	FF	FF	df	df	df	FF	df	df	FF	FF
chr13_76595679_76595692	dd	dd	BB	BB	BB	dd	dd	dd	dd	dd	dd	dd	BB	BB	dd	dd	BB	dd	dd	dd	BB	BB	BB	dd	dd	dd	dd	BB	BB	dd	BB	BB	BB	dd	BB	BB	BB	BB	dd	BB	BB	dd	dd	dd	BB	dd	dd	BB	BB
chr13_76595964_76595979	DD	DD	BB	BB	BB	DD	DD	DD	DD	DD	DD	DD	BB	BB	DD	DD	BB	DD	DD	DD	BB	BB	BB	DD	DD	DD	DD	BB	BB	DD	BB	BB	BB	DD	BB	BB	BB	BB	dn	BB	BB	DD	DD	DD	BB	DD	DD	BB	BB
chr13_76627223_76627242	DD	DD	BB	BB	BB	DD	DD	DD	DD	DD	DD	DD	BB	BB	DD	DD	BB	DD	DD	DD	BB	BB	BB	DD	DD	DD	DD	BB	BB	DD	BB	BB	BB	DD	BB	BB	BB	BB	DD	BB	BB	DD	DD	DD	BB	DD	DD	BB	BB
chr13_76666711_76666722	DD	DD	BB	BB	BB	DD	DD	DD	DD	DD	DD	DD	BB	BB	DD	DD	BB	DD	DD	DD	BB	BB	BB	DD	DD	DD	DD	BB	BB	DD	BB	BB	BB	DD	BB	BB	BB	BB	DD	BB	BB	DD	DD	DD	BB	DD	DD	BB	BB
chr13_76687701_76687728	DD	DD	BB	BB	BB	DD	DD	DD	DD	DD	DD	DD	BB	BB	DD	DD	BB	DD	DD	DD	BB	BB	BB	DD	DD	DD	DD	BB	BB	DD	BB	BB	BB	DD	BB	BB	BB	BB	DD	BB	BB	DD	DD	DD	BB	DD	DD	BB	BB
chr13_76693117_76693152	DD	DD	BB	BB	BB	DD	DD	DD	DD	DD	DD	DD	BB	BB	DD	DD	BB	DD	DD	DD	BB	BB	BB	DD	DD	DD	DD	BB	DD	DD	BB	BB	BB	DD	BB	BB	BB	BB	DD	BB	BB	DD	DD	DD	BB	DD	DD	BB	BB
chr13_76731608_76731627	DD	DD	BB	BB	BB	DD	DD	DD	DD	DD	DD	DD	BB	BB	DD	DD	BB	DD	DD	DD	BB	BB	BB	DD	DD	DD	DD	BB	BB	DD	bn	BB	BB	DD	BB	BB	BB	BB	DD	BB	BB	DD	DD	DD	BB	DD	DD	BB	BB
chr13_76738573_76738614	dn	dn	BB	BB	BB	bd	DD	dn	DD	dn	dn	DD	BB	BB	DD	dn	BB	DD	DD	DD	BB	BB	BB	DD	DD	DD	DD	BB	BB	DD	BB	BB	BB	DD	BB	BB	BB	BB	dn	BB	BB	DD	dn	dn	BB	dn	dn	BB	BB
chr13_76743024_76743048	DD	DD	BB	BB	BB	DD	DD	DD	DD	DD	DD	DD	BB	BB	DD	DD	BB	DD	DD	DD	BB	BB	BB	DD	DD	DD	DD	BB	BB	DD	BB	BB	BB	DD	BB	BB	BB	BB	DD	BB	BB	DD	DD	DD	BB	DD	DD	BB	BB
chr13_76773176_76773187	DD	DD	BB	BB	BB	DD	DD	DD	DD	DD	DD	DD	BB	BB	DD	DD	BB	DD	DD	DD	BB	BB	BB	DD	DD	DD	DD	BB	BB	DD	BB	BB	BB	DD	BB	BB	BB	BB	DD	BB	BB	DD	DD	DD	BB	DD	DD	BB	BB
chr13_76800156_76800175	DD	DD	BB	BB	BB	DD	DD	DD	DD	DD	DD	DD	BB	BB	DD	DD	BB	DD	DD	DD	BB	BB	BB	DD	DD	DD	DD	BB	BB	DD	BB	BB	BB	DD	BB	BB	BB	BB	DD	BB	BB	DD	DD	DD	BB	DD	DD	BB	BB
chr13_76813465_76813482	DD	DD	BB	BB	BB	DD	DD	DD	DD	DD	DD	DD	BB	BB	DD	DD	BB	DD	DD	DD	BB	BB	BB	DD	DD	DD	DD	BB	BB	DD	BB	BB	BB	DD	BB	BB	BB	BB	DD	BB	BB	DD	DD	DD	BB	DD	DD	BB	BB
chr13_76814737_76814748	dd	dd	BB	BB	BB	dd	dd	dd	dd	dd	dd	dd	BB	BB	dd	dd	BB	dd	dd	dd	BB	BB	BB	dd	dd	dd	dd	BB	BB	dd	BB	BB	BB	dd	BB	BB	BB	BB	dd	BB	BB	dd	dd	dd	BB	dd	dd	BB	BB
chr13_76825478_76825507	DD	DD	BB	BB	BB	DD	DD	DD	DD	DD	DD	DD	BB	BB	DD	DD	BB	DD	DD	DD	BB	BB	BB	DD	DD	DD	DD	BB	BB	DD	BB	BB	BB	DD	BB	BB	BB	BB	DD	BB	BB	DD	DD	DD	BB	DD	DD	BB	bn
chr13_76832748_76832765	DD	DD	BB	BB	BB	DD	DD	DD	DD	DD	DD	DD	BB	BB	DD	DD	BB	DD	DD	DD	BB	BB	BB	DD	DD	DD	DD	BB	BB	DD	BB	BB	BB	DD	BB	BB	BB	BB	DD	BB	BB	DD	DD	DD	BB	DD	DD	BB	BB
chr13_76856111_76856122	df	df	FF	FF	FF	df	df	df	df	df	df	df	FF	FF	df	df	FF	df	df	df	FF	FF	FF	DD	df	df	df	FF	FF	df	FF	FF	FF	df	FF	FF	FF	FF	df	FF	FF	df	df	df	FF	df	df	FF	FF
chr13_76865736_76865747	DD	DD	BB	BB	BB	DD	DD	DD	DD	DD	DD	DD	BB	BB	DD	DD	BB	DD	DD	DD	BB	BB	BB	DD	DD	DD	DD	BB	BB	DD	BB	BB	BB	DD	BB	BB	BB	BB	DD	BB	BB	DD	DD	DD	BB	DD	DD	BB	BB
chr13_76869540_76869587	dd	dd	BB	BB	BB	dd	dd	dd	dd	dd	dd	dd	BB	BB	dd	DD	BB	dd	dd	dd	BB	BB	bn	dd	dd	dd	dd	BB	BB	dd	BB	BB	BB	dd	BB	BB	BB	BB	dd	bn	BB	dd	dd	dd	BB	dd	dd	BB	BB
chr13_76914432_76914459	DD	DD	BB	BB	BB	DD	DD	DD	DD	DD	DD	DD	BB	BB	DD	DD	BB	DD	DD	DD	BB	BB	BB	DD	DD	DD	DD	BB	BB	DD	BB	BB	BB	DD	BB	BB	BB	BB	DD	BB	BB	DD	DD	DD	BB	DD	DD	BB	BB
chr13_76955365_76955388	DD	DD	BB	BB	BB	DD	DD	DD	DD	DD	DD	DD	BB	BB	DD	DD	BB	DD	DD	DD	BB	BB	BB	DD	DD	DD	DD	BB	BB	DD	BB	BB	BB	DD	BB	BB	BB	BB	DD	BB	BB	DD	DD	DD	BB	DD	DD	BB	BB
chr13_76965826_76965841	DD	DD	BB	BB	BB	DD	DD	DD	DD	DD	DD	DD	BB	BB	DD	DD	BB	DD	DD	DD	BB	BB	BB	DD	DD	DD	DD	BB	BB	DD	BB	BB	BB	DD	BB	BB	BB	BB	DD	BB	BB	DD	DD	DD	BB	DD	DD	BB	BB
chr13_76977513_76977560	DD	DD	DD	BB	BB	DD	DD	DD	DD	DD	DD	DD	BB	BB	DD	DD	BB	DD	DD	DD	BB	BB	BB	DD	DD	DD	DD	bd	BB	DD	bn	BB	BB	DD	BB	BB	BB	BB	DD	BB	BB	DD	DD	DD	bd	DD	DD	BB	BB
chr13_76984054_76984071	DD	DD	BB	BB	BB	DD	DD	DD	DD	DD	DD	DD	BB	BB	DD	DD	BB	DD	DD	DD	BB	BB	BB	DD	DD	DD	DD	BB	BB	DD	BB	BB	BB	DD	BB	BB	BB	BB	DD	BB	BB	DD	DD	DD	BB	DD	DD	BB	BB
chr13_76998375_76998406	DD	DD	BB	BB	BB	DD	DD	DD	DD	DD	DD	DD	BB	BB	DD	DD	BB	DD	DD	DD	BB	BB	BB	DD	DD	DD	DD	BB	BB	DD	BB	BB	BB	DD	BB	BB	BB	BB	DD	BB	BB	DD	DD	DD	BB	DD	DD	BB	BB
chr13_77011545_77011564	DD	DD	BB	BB	BB	DD	DD	DD	DD	DD	DD	DD	BB	BB	bd	DD	BB	DD	DD	DD	BB	BB	BB	DD	DD	DD	DD	BB	BB	DD	BB	BB	BB	DD	BB	BB	BB	BB	DD	BB	BB	DD	DD	DD	BB	DD	DD	BB	BB
chr13_77035643_77035656	DD	DD	BB	BB	BB	DD	DD	DD	DD	DD	DD	DD	BB	BB	DD	DD	BB	DD	DD	DD	BB	BB	BB	DD	DD	DD	DD	BB	BB	DD	BB	BB	BB	DD	BB	BB	BB	BB	DD	BB	BB	DD	DD	DD	BB	DD	DD	BB	BB
chr13_77063115_77063135	DD	DD	BB	BB	BB	DD	DD	DD	DD	DD	DD	DD	BB	BB	DD	DD	BB	DD	DD	DD	BB	BB	BB	DD	DD	DD	DD	BB	BB	DD	BB	BB	BB	DD	BB	BB	BB	BB	DD	BB	BB	DD	DD	DD	BB	DD	DD	BB	BB
chr13_77064418_77064441	DD	DD	BB	BB	BB	DD	DD	DD	DD	DD	DD	DD	BB	BB	DD	DD	BB	DD	DD	DD	BB	BB	BB	DD	DD	DD	DD	BB	BB	DD	BB	BB	BB	DD	BB	BB	BB	BB	DD	BB	BB	DD	DD	DD	BB	DD	DD	BB	BB
chr13_77068682_77068697	DD	DD	BB	BB	BB	DD	DD	DD	DD	DD	DD	DD	BB	BB	DD	DD	BB	DD	DD	DD	BB	BB	BB	DD	DD	DD	DD	BB	BB	DD	BB	BB	BB	DD	BB	BB	BB	BB	DD	BB	BB	DD	DD	DD	BB	DD	DD	BB	BB
chr13_77079694_77079713	DD	DD	BB	BB	BB	DD	DD	DD	DD	DD	DD	DD	BB	BB	DD	DD	BB	DD	DD	DD	BB	bd	BB	DD	DD	DD	DD	BB	BB	DD	BB	BB	BB	DD	BB	BB	BB	BB	DD	BB	BB	DD	DD	DD	BB	DD	DD	BB	BB
chr13_77080457_77080472	DD	DD	BB	BB	BB	DD	DD	DD	DD	DD	DD	DD	BB	BB	DD	DD	BB	DD	DD	DD	BB	BB	BB	DD	DD	DD	DD	BB	BB	DD	BB	BB	BB	DD	BB	BB	BB	BB	DD	BB	BB	DD	DD	DD	BB	DD	DD	BB	BB
chr13_77129515_77129535	DD	DD	BB	BB	BB	DD	DD	DD	DD	DD	DD	DD	BB	BB	DD	DD	BB	DD	DD	DD	BB	BB	BB	DD	DD	DD	DD	BB	BB	DD	BB	BB	BB	DD	BB	BB	BB	BB	DD	BB	BB	DD	DD	DD	BB	DD	DD	BB	BB
chr13_77147936_77147959	DD	DD	BB	BB	BB	DD	DD	DD	DD	DD	DD	DD	BB	BB	DD	DD	BB	DD	DD	DD	BB	BB	BB	DD	DD	DD	DD	BB	BB	DD	BB	BB	BB	DD	BB	BB	BB	BB	DD	BB	BB	DD	DD	DD	BB	DD	DD	BB	BB
chr13_77148780_77148791	DD	DD	BB	BB	BB	DD	DD	DD	DD	DD	DD	DD	BB	BB	DD	DD	BB	DD	DD	DD	BB	BB	BB	DD	DD	DD	DD	BB	BB	DD	BB	BB	BB	DD	BB	BB	BB	BB	DD	BB	BB	DD	DD	DD	BB	DD	DD	BB	BB
chr13_77164041_77164052	DD	DD	BB	BB	BB	DD	DD	DD	DD	DD	DD	DD	BB	BB	DD	DD	BB	DD	DD	DD	BB	BB	BB	DD	DD	DD	DD	BB	BB	DD	BB	BB	BB	DD	BB	BB	BB	BB	DD	BB	BB	DD	DD	DD	BB	DD	DD	BB	BB
chr13_77175970_77175999	DD	DD	BB	BB	bn	DD	DD	DD	DD	DD	DD	DD	BB	BB	DD	DD	BB	DD	DD	DD	BB	BB	BB	DD	DD	DD	DD	BB	BB	DD	BB	BB	BB	DD	BB	BB	nn	bn	DD	BB	BB	DD	DD	DD	BB	DD	DD	BB	BB
chr13_77188277_77188300	DD	DD	BB	BB	BB	DD	DD	DD	DD	DD	DD	DD	BB	BB	DD	DD	BB	DD	DD	DD	BB	BB	BB	DD	DD	DD	DD	BB	BB	DD	BB	BB	BB	DD	BB	BB	BB	BB	DD	BB	BB	DD	DD	DD	BB	DD	DD	BB	BB
chr13_77196492_77196503	DD	DD	BB	BB	BB	DD	DD	DD	DD	DD	DD	DD	BB	BB	DD	DD	BB	DD	DD	DD	BB	BB	BB	DD	DD	DD	DD	BB	BB	DD	BB	BB	BB	DD	BB	BB	BB	BB	DD	BB	BB	DD	DD	DD	BB	DD	DD	BB	BB
chr13_77202979_77203014	DD	DD	BB	BB	BB	DD	DD	DD	bd	DD	DD	DD	BB	BB	DD	bd	BB	DD	bd	bd	BB	BB	BB	bd	DD	DD	DD	bn	BB	DD	BB	BB	BB	DD	BB	BB	BB	BB	DD	BB	BB	DD	bd	DD	BB	DD	DD	BB	BB
chr13_77205194_77205208	DD	DD	BB	BB	BB	DD	DD	DD	DD	DD	DD	DD	BB	BB	DD	DD	BB	DD	DD	DD	BB	BB	BB	DD	DD	DD	DD	BB	BB	DD	BB	BB	BB	DD	BB	BB	BB	BB	DD	BB	BB	DD	DD	DD	BB	DD	DD	BB	BB
chr13_77212544_77212564	DD	DD	BB	BB	BB	DD	DD	DD	DD	DD	DD	DD	BB	BB	DD	DD	BB	DD	DD	DD	BB	BB	BB	DD	DD	DD	DD	BB	BB	DD	BB	BB	BB	DD	BB	BB	BB	bn	DD	BB	BB	DD	DD	DD	BB	DD	DD	BB	BB
chr13_77277475_77277502	DD	DD	BB	BB	BB	DD	DD	DD	DD	DD	DD	DD	BB	BB	DD	DD	BB	DD	DD	DD	BB	BB	BB	DD	DD	DD	DD	BB	BB	DD	BB	BB	BB	DD	BB	BB	BB	BB	DD	BB	BB	DD	DD	DD	BB	DD	DD	BB	BB
chr13_77302299_77302338	DD	DD	BB	BB	BB	DD	DD	DD	DD	DD	DD	DD	BB	BB	DD	DD	BB	DD	DD	DD	BB	BB	BB	DD	DD	DD	DD	BB	BB	DD	BB	BB	BB	DD	BB	BB	BB	BB	DD	BB	BB	DD	DD	DD	BB	DD	DD	BB	BB
chr13_77303890_77303905	DD	DD	BB	BB	BB	DD	DD	DD	DD	DD	DD	DD	BB	BB	DD	DD	BB	DD	DD	DD	BB	BB	BB	DD	DD	DD	DD	BB	BB	DD	BB	BB	BB	DD	BB	BB	BB	BB	DD	BB	BB	DD	DD	DD	BB	DD	DD	BB	BB
chr13_77322030_77322041	DD	DD	BB	BB	BB	DD	DD	DD	DD	DD	DD	DD	BB	BB	DD	DD	BB	DD	DD	DD	BB	BB	BB	DD	DD	DD	DD	BB	BB	DD	BB	BB	BB	DD	BB	BB	BB	BB	DD	BB	BB	DD	DD	DD	BB	DD	DD	BB	BB
chr13_77339451_77339492	dd	dd	BB	BB	BB	DD	dd	dd	dd	dd	dd	dd	BB	BB	dd	dd	BB	dd	dd	dd	BB	BB	BB	dd	dd	dd	dd	BB	BB	dd	BB	BB	BB	dd	BB	BB	BB	BB	dd	BB	BB	dd	dd	dd	BB	dd	dd	BB	BB
chr13_77342514_77342534	DD	DD	BB	BB	BB	DD	DD	DD	DD	DD	DD	DD	BB	BB	DD	DD	BB	DD	DD	DD	BB	BB	BB	DD	DD	DD	DD	BB	BB	DD	BB	BB	BB	DD	BB	BB	BB	BB	DD	BB	BB	DD	DD	DD	BB	DD	DD	BB	BB
chr13_77395705_77395718	df	DD	FF	FF	FF	DD	df	DD	DD	df	df	DD	FF	FF	df	df	FF	df	DD	DD	FF	FF	FF	df	df	df	df	FF	FF	df	FF	df	FF	df	FF	FF	FF	fn	df	FF	FF	df	df	df	FF	df	df	FF	FF
chr13_77419236_77419249	DD	DD	BB	BB	BB	DD	DD	DD	DD	DD	DD	DD	BB	BB	DD	DD	BB	DD	DD	DD	BB	BB	BB	DD	DD	DD	DD	BB	BB	DD	BB	BB	BB	DD	BB	BB	BB	BB	DD	BB	BB	DD	DD	DD	BB	DD	DD	BB	BB
chr13_77436095_77436114	DD	DD	BB	BB	BB	DD	DD	DD	DD	DD	DD	DD	BB	BB	DD	DD	BB	DD	DD	DD	BB	BB	BB	DD	DD	DD	DD	BB	BB	DD	BB	BB	BB	DD	BB	BB	BB	BB	DD	BB	BB	DD	DD	DD	BB	DD	DD	BB	BB
chr13_77441518_77441537	DD	DD	BB	BB	BB	DD	DD	DD	DD	DD	DD	DD	BB	BB	DD	DD	BB	DD	DD	DD	BB	BB	BB	DD	DD	DD	DD	BB	BB	DD	BB	BB	BB	DD	BB	BB	BB	BB	DD	BB	BB	DD	DD	DD	BB	DD	DD	BB	BB
chr13_77487320_77487343	DD	DD	BB	BB	BB	DD	DD	DD	DD	DD	DD	DD	BB	BB	DD	dn	BB	DD	DD	DD	BB	BB	BB	DD	DD	DD	DD	BB	BB	DD	BB	BB	BB	DD	BB	BB	BB	BB	DD	BB	BB	DD	DD	DD	BB	DD	DD	BB	BB
chr13_77498065_77498108	NA	NA	BB	BB	NA	DD	DD	DD	DD	DD	NN	DD	BB	BB	DD	DD	BB	DD	DD	DD	BB	BB	BB	DD	DD	NA	DD	NN	BB	NA	DD	BB	BB	DD	BB	BB	BB	BB	DD	BB	BB	DD	DD	DD	BB	DD	DD	BB	BB
chr13_77549772_77549831	DD	DD	BB	BB	BB	DD	DD	DD	DD	DD	DD	DD	BB	BB	DD	DD	BB	DD	DD	DD	BB	BB	BB	DD	DD	DD	DD	BB	BB	DD	BB	BB	BB	DD	BB	BB	BB	bn	DD	BB	BB	DD	DD	DD	BB	DD	DD	BB	BB
chr13_77553342_77553365	DD	DD	BB	BB	BB	DD	DD	DD	DD	DD	DD	DD	BB	BB	DD	DD	BB	DD	DD	DD	BB	BB	BB	DD	DD	DD	DD	BB	BB	DD	BB	BB	BB	DD	BB	BB	BB	BB	DD	BB	BB	DD	DD	DD	BB	DD	DD	BB	BB
chr13_77678667_77678681	df	df	FF	FF	FF	df	df	df	df	df	df	df	FF	FF	df	df	FF	df	DD	df	FF	FF	FF	df	df	df	df	FF	FF	DD	FF	FF	FF	df	FF	FF	FF	FF	df	FF	FF	df	df	df	FF	df	df	FF	FF
chr13_77717715_77717726	DD	dn	BB	BB	BB	dn	DD	dn	dn	DD	DD	dn	BB	BB	DD	dn	BB	DD	DD	dn	BB	BB	BB	dn	dn	DD	DD	BB	BB	DD	BB	BB	BB	dn	BB	BB	BB	BB	dn	BB	BB	DD	DD	DD	BB	DD	dn	BB	BB
chr13_77749857_77749890	DD	DD	BB	BB	BB	DD	DD	DD	DD	DD	DD	DD	BB	BB	DD	DD	BB	DD	DD	DD	BB	bn	BB	DD	DD	DD	DD	BB	BB	DD	BB	BB	BB	DD	BB	BB	BB	BB	DD	BB	BB	DD	DD	DD	BB	DD	DD	BB	BB
chr13_77763896_77763927	DD	DD	BB	BB	BB	DD	DD	DD	DD	DD	DD	DD	BB	BB	DD	DD	BB	DD	DD	DD	BB	BB	BB	DD	DD	DD	DD	BB	BB	DD	BB	BB	BB	DD	BB	bn	BB	BB	DD	BB	BB	DD	DD	DD	BB	DD	DD	BB	BB
chr13_77818446_77818477	DD	DD	BB	BB	BB	DD	DD	DD	DD	DD	DD	DD	BB	BB	DD	DD	BB	DD	DD	DD	BB	BB	BB	DD	DD	DD	DD	BB	BB	DD	BB	BB	BB	DD	BB	BB	BB	BB	DD	BB	BB	DD	DD	DD	BB	DD	dn	BB	BB
chr13_77832211_77832234	DD	DD	BB	BB	BB	DD	NN	DD	DD	DD	DD	DD	BB	BB	DD	DD	BB	DD	NA	DD	BB	BB	BB	DD	DD	DD	DD	BB	BB	DD	BB	BB	NA	DD	BB	BB	BB	BB	DD	BB	BB	DD	DD	DD	BB	DD	DD	BB	BB
chr13_77845707_77845736	DD	DD	BB	BB	BB	DD	DD	DD	DD	DD	DD	DD	BB	BB	DD	DD	BB	DD	DD	DD	BB	BB	BB	DD	DD	DD	DD	BB	BB	DD	BB	BB	BB	DD	BB	BB	BB	BB	DD	BB	BB	DD	DD	DD	BB	DD	DD	BB	BB
chr13_77875091_77875118	NN	DD	BB	BB	BB	DD	DD	DD	NN	NA	NA	DD	BB	NA	DD	DD	BB	NA	DD	DD	BB	BB	BB	DD	DD	NA	NN	BB	BB	DD	BB	BB	BB	DD	BB	BB	BB	BB	DD	BB	BB	NA	DD	NA	BB	DD	DD	BB	BB
chr13_77883875_77883906	DD	DD	BB	BB	BB	NA	DD	DD	DD	DD	DD	DD	BB	BB	DD	DD	BB	DD	DD	DD	BB	BB	BB	NN	DD	DD	DD	BB	BB	DD	BB	BB	BB	DD	BB	BB	BB	BB	DD	BB	BB	DD	DD	DD	BB	DD	DD	BB	BB
chr13_77938125_77938149	DD	DD	BB	BB	BB	DD	DD	DD	DD	DD	DD	DD	BB	BB	DD	DD	BB	DD	DD	DD	BB	BB	BB	DD	DD	DD	DD	BB	BB	DD	BB	BB	BB	DD	BB	BB	BB	BB	DD	BB	BB	DD	DD	DD	BB	DD	DD	BB	BB
chr13_77974240_77974275	DD	DD	BB	BB	BB	DD	DD	DD	DD	DD	DD	DD	BB	BB	DD	DD	BB	DD	DD	DD	BB	BB	BB	DD	DD	DD	DD	BB	BB	DD	BB	BB	BB	DD	BB	BB	BB	BB	DD	BB	BB	DD	DD	DD	BB	DD	DD	BB	BB
chr13_78071313_78071324	DD	DD	BB	BB	BB	DD	DD	DD	DD	DD	DD	DD	BB	BB	DD	DD	BB	DD	DD	DD	BB	BB	BB	DD	DD	DD	DD	BB	BB	DD	BB	BB	BB	DD	BB	BB	BB	BB	DD	BB	BB	DD	DD	DD	BB	DD	DD	BB	BB
chr13_78080514_78080537	DD	DD	BB	BB	BB	DD	DD	DD	DD	DD	DD	DD	BB	BB	DD	DD	BB	DD	DD	DD	BB	BB	BB	DD	DD	DD	DD	BB	BB	DD	BB	BB	BB	DD	BB	BB	BB	BB	DD	BB	BB	DD	DD	DD	BB	DD	DD	BB	BB
chr13_78106830_78106841	DD	DD	BB	BB	BB	DD	DD	DD	DD	DD	DD	DD	BB	BB	DD	DD	BB	DD	DD	DD	BB	BB	BB	DD	DD	DD	DD	BB	BB	DD	BB	BB	BB	DD	BB	BB	BB	BB	DD	BB	BB	DD	DD	DD	BB	DD	DD	BB	BB
chr13_78151881_78151892	df	DD	FF	FF	FF	DD	DD	DD	df	DD	DD	df	FF	FF	DD	df	FF	df	DD	DD	FF	FF	FF	df	DD	DD	df	FF	FF	DD	FF	FF	FF	DD	FF	FF	FF	FF	DD	FF	FF	df	df	DD	FF	df	DD	FF	FF
chr13_78151893_78151904	DD	DD	BB	BB	BB	DD	DD	DD	DD	DD	DD	DD	BB	BB	DD	DD	BB	DD	DD	DD	BB	BB	BB	DD	DD	DD	DD	BB	BB	DD	BB	BB	BB	DD	BB	BB	BB	BB	DD	BB	BB	DD	DD	DD	BB	DD	DD	BB	BB
chr13_78154183_78154202	DD	DD	BB	BB	BB	DD	DD	DD	DD	DD	DD	DD	BB	BB	DD	DD	BB	DD	DD	DD	BB	BB	BB	DD	DD	DD	DD	BB	BB	DD	BB	BB	BB	DD	BB	BB	BB	BB	DD	BB	BB	DD	DD	DD	BB	DD	DD	BB	BB
chr13_78188688_78188707	DD	DD	BB	BB	BB	DD	DD	DD	DD	DD	DD	DD	BB	BB	DD	DD	BB	DD	DD	DD	BB	BB	BB	DD	DD	DD	DD	BB	BB	DD	BB	BB	BB	DD	BB	BB	BB	BB	DD	BB	BB	DD	DD	DD	BB	DD	DD	BB	BB
chr13_78214591_78214602	DD	DD	BB	BB	BB	DD	DD	DD	DD	DD	DD	DD	BB	BB	DD	DD	BB	DD	DD	DD	BB	BB	BB	DD	DD	DD	DD	BB	BB	DD	BB	BB	BB	DD	BB	BB	BB	BB	DD	BB	BB	BB	DD	DD	BB	DD	DD	BB	BB
chr13_78235363_78235380	DD	DD	BB	BB	BB	DD	DD	DD	DD	DD	DD	DD	BB	BB	DD	DD	BB	DD	DD	DD	BB	BB	BB	DD	DD	DD	DD	BB	BB	DD	BB	BB	BB	DD	BB	BB	BB	BB	DD	BB	BB	BB	DD	DD	BB	DD	DD	BB	BB
chr13_78257174_78257189	DD	DD	BB	BB	BB	DD	DD	DD	DD	DD	DD	DD	BB	BB	DD	DD	BB	DD	DD	DD	BB	BB	BB	DD	DD	DD	DD	BB	BB	DD	BB	BB	BB	DD	BB	BB	BB	BB	DD	BB	BB	BB	DD	DD	BB	DD	DD	BB	BB
chr13_78276041_78276052	bd	bd	BB	BB	BB	DD	bd	DD	DD	bd	DD	DD	BB	BB	DD	DD	BB	DD	bd	bd	BB	BB	BB	DD	bd	DD	DD	BB	BB	bd	BB	BB	BB	bd	BB	BB	BB	BB	DD	BB	BB	BB	DD	DD	BB	DD	DD	BB	BB
chr13_78298610_78298637	DD	DD	BB	BB	bd	DD	DD	DD	DD	DD	DD	DD	BB	BB	DD	DD	BB	DD	DD	DD	BB	BB	BB	dn	DD	DD	DD	BB	BB	DD	BB	BB	BB	DD	BB	BB	BB	BB	DD	BB	BB	BB	DD	DD	BB	DD	DD	BB	BB
chr13_78332079_78332118	BB	BB	BB	BB	BB	DD	DD	BB	BB	BB	BB	BB	BB	BB	BB	BB	BB	BB	BB	BB	BB	BB	BB	BB	BB	DD	DD	BB	BB	bd	BB	DD	BB	DD	BB	BB	BB	BB	DD	BB	BB	BB	DD	DD	BB	DD	DD	BB	BB
chr13_78352733_78352768	NA	DD	BB	BB	BB	DD	DD	DD	DD	NA	NA	DD	BB	BB	DD	DD	BB	DD	NA	DD	BB	BB	BB	DD	DD	DD	DD	BB	BB	DD	BB	BB	BB	DD	BB	BB	BB	BB	DD	BB	BB	BB	DD	DD	BB	DD	DD	BB	BB
chr13_78363705_78363760	NA	FF	NN	NA	NA	FF	FF	FF	FF	FF	NN	FF	FF	FF	FF	NN	NA	NA	NA	NN	NA	FF	FF	FF	FF	FF	FF	NN	FF	FF	FF	FF	FF	FF	FF	FF	FF	FF	FF	NN	FF	FF	FF	FF	FF	NA	FF	FF	FF
chr13_78485241_78485280	DD	DD	BB	BB	BB	DD	DD	DD	DD	DD	DD	DD	BB	BB	DD	DD	BB	DD	DD	DD	BB	BB	BB	DD	DD	DD	DD	BB	BB	DD	BB	BB	BB	DD	BB	BB	BB	BB	DD	BB	BB	BB	DD	DD	BB	DD	DD	BB	BB
chr13_78487269_78487282	DD	DD	BB	BB	BB	DD	DD	DD	DD	DD	DD	DD	BB	BB	DD	DD	BB	DD	DD	DD	BB	BB	BB	DD	DD	DD	DD	BB	BB	DD	BB	BB	BB	DD	BB	BB	BB	BB	DD	BB	BB	BB	DD	DD	BB	DD	DD	BB	BB
chr13_78555612_78555647	DD	DD	BB	BB	BB	DD	DD	DD	DD	DD	DD	DD	BB	BB	DD	DD	BB	DD	DD	DD	BB	BB	BB	DD	DD	DD	DD	BB	BB	DD	BB	BB	BB	DD	BB	BB	BB	BB	DD	BB	BB	BB	DD	DD	BB	DD	DD	BB	BB
chr13_78565909_78565924	DD	DD	BB	BB	BB	DD	DD	DD	DD	DD	DD	DD	BB	BB	DD	DD	BB	DD	DD	DD	BB	BB	BB	DD	DD	DD	DD	BB	BB	DD	BB	BB	BB	DD	BB	BB	BB	BB	DD	BB	BB	BB	DD	DD	BB	DD	DD	BB	BB
chr13_78617362_78617397	NA	NA	BB	NA	BB	DD	DD	DD	DD	DD	NA	DD	NA	BB	NA	DD	BB	DD	DD	DD	BB	BB	BB	NN	DD	NA	DD	BB	BB	DD	BB	BB	BB	DD	BB	NA	BB	BB	DD	BB	NA	BB	DD	DD	BB	DD	DD	BB	BB
chr13_78617750_78617781	DD	DD	BB	BB	BB	DD	DD	DD	DD	DD	DD	DD	BB	BB	DD	DD	BB	DD	DD	DD	BB	BB	BB	DD	DD	DD	DD	BB	BB	DD	BB	BB	BB	DD	BB	BB	BB	BB	DD	BB	BB	BB	DD	DD	BB	DD	DD	BB	BB
chr13_78667661_78667676	DD	DD	BB	BB	BB	DD	DD	DD	DD	DD	DD	DD	BB	BB	DD	DD	BB	DD	DD	DD	BB	BB	BB	DD	DD	DD	DD	BB	BB	DD	BB	BB	BB	DD	BB	BB	BB	BB	DD	BB	BB	BB	DD	DD	BB	DD	DD	BB	BB
chr13_78690436_78690463	DD	DD	BB	BB	BB	DD	DD	DD	DD	DD	DD	DD	BB	DD	DD	DD	BB	DD	DD	DD	BB	BB	BB	DD	DD	DD	DD	BB	BB	DD	BB	BB	BB	DD	BB	BB	BB	BB	DD	BB	bn	BB	DD	DD	BB	DD	DD	BB	BB
chr13_78761016_78761045	DD	DD	BB	BB	BB	DD	DD	DD	DD	DD	DD	DD	BB	BB	DD	DD	BB	DD	DD	DD	BB	BB	BB	DD	DD	DD	DD	BB	BB	DD	BB	BB	BB	DD	BB	BB	BB	BB	DD	BB	BB	BB	DD	DD	BB	bd	DD	BB	BB
chr13_78809081_78809092	DD	DD	BB	BB	BB	DD	DD	DD	DD	DD	DD	DD	BB	BB	DD	DD	BB	DD	DD	DD	BB	BB	BB	DD	DD	DD	DD	BB	BB	DD	BB	BB	BB	DD	BB	BB	BB	BB	DD	BB	BB	BB	DD	DD	BB	DD	DD	BB	BB
chr13_78855196_78855227	DD	DD	BB	BB	BB	DD	DD	DD	DD	DD	DD	DD	BB	BB	DD	DD	BB	DD	DD	DD	BB	BB	BB	DD	DD	DD	DD	BB	BB	DD	BB	BB	BB	DD	BB	BB	BB	BB	DD	BB	BB	BB	DD	DD	BB	DD	DD	BB	BB
chr13_78916792_78916843	DD	DD	BB	BB	BB	DD	DD	DD	DD	DD	DD	DD	BB	BB	DD	DD	BB	DD	DD	DD	BB	BB	BB	DD	DD	DD	DD	BB	BB	DD	BB	BB	BB	DD	BB	BB	BB	BB	DD	BB	BB	BB	DD	DD	BB	DD	DD	BB	BB
chr13_78954953_78954968	DD	DD	BB	BB	BB	DD	DD	DD	DD	DD	DD	DD	BB	BB	DD	DD	BB	DD	DD	DD	BB	BB	BB	DD	DD	DD	DD	BB	BB	DD	BB	BB	BB	DD	BB	BB	BB	BB	DD	BB	BB	BB	DD	DD	BB	DD	DD	BB	BB
chr13_78958792_78958803	DD	DD	BB	BB	BB	DD	DD	DD	DD	DD	DD	DD	BB	BB	DD	DD	BB	DD	DD	DD	BB	BB	BB	DD	DD	DD	DD	BB	BB	DD	BB	BB	BB	DD	BB	BB	BB	BB	DD	BB	BB	BB	DD	DD	BB	DD	DD	BB	BB
chr13_78963274_78963297	DD	DD	BB	BB	BB	DD	DD	DD	DD	DD	DD	DD	BB	BB	DD	DD	BB	DD	DD	DD	BB	BB	BB	DD	DD	DD	DD	BB	BB	DD	BB	BB	BB	DD	BB	BB	BB	BB	DD	BB	BB	BB	DD	DD	BB	DD	DD	BB	BB
chr13_78964491_78964508	DD	DD	BB	BB	BB	DD	DD	DD	DD	DD	DD	DD	BB	BB	DD	DD	BB	DD	DD	DD	BB	BB	BB	DD	DD	DD	DD	BB	BB	DD	BB	BB	BB	DD	BB	BB	BB	BB	DD	BB	BB	BB	DD	DD	BB	DD	DD	BB	BB
chr13_78989300_78989319	DD	DD	BB	BB	BB	DD	DD	DD	DD	DD	DD	DD	BB	BB	DD	DD	BB	DD	DD	DD	BB	BB	BB	DD	DD	DD	DD	BB	BB	DD	BB	BB	BB	DD	BB	BB	BB	BB	DD	BB	BB	BB	DD	DD	BB	DD	DD	BB	BB
chr13_79017561_79017578	DD	DD	BB	BB	BB	DD	DD	DD	DD	DD	DD	DD	BB	BB	DD	DD	BB	DD	DD	DD	BB	BB	BB	DD	dn	DD	DD	BB	BB	DD	BB	BB	BB	DD	BB	BB	BB	BB	DD	BB	BB	BB	DD	DD	BB	DD	DD	BB	BB
chr13_79068841_79068860	DD	DD	BB	BB	BB	DD	DD	DD	DD	DD	DD	DD	BB	BB	DD	DD	BB	DD	DD	DD	BB	BB	BB	DD	DD	DD	DD	BB	BB	DD	BB	BB	BB	DD	BB	BB	BB	BB	DD	BB	bd	BB	DD	DD	BB	DD	DD	BB	BB
chr13_79164473_79164524	FF	NN	FF	FF	NA	NA	FF	FF	FF	FF	FF	FF	FF	FF	FF	FF	FF	FF	FF	FF	FF	FF	FF	NA	NN	NA	NA	FF	FF	FF	FF	FF	FF	FF	FF	FF	FF	FF	NA	FF	FF	FF	FF	FF	FF	FF	FF	NA	FF
chr13_79196553_79196594	FF	NA	FF	FF	FF	FF	FF	FF	fn	FF	FF	NA	FF	NA	FF	FF	FF	FF	FF	FF	FF	FF	FF	FF	FF	FF	NA	FF	FF	FF	FF	FF	FF	NA	NN	FF	FF	FF	FF	FF	FF	FF	NA	FF	FF	FF	FF	FF	NA
chr13_79244218_79244265	DD	DD	BB	BB	BB	DD	DD	DD	DD	DD	DD	DD	BB	DD	DD	DD	BB	DD	DD	DD	BB	BB	BB	DD	DD	DD	DD	BB	BB	DD	bn	BB	BB	DD	BB	BB	BB	BB	DD	BB	BB	BB	DD	DD	BB	DD	DD	BB	BB
chr13_79248738_79248751	df	df	FF	FF	FF	fn	df	DD	df	df	df	df	FF	FF	df	df	FF	df	df	df	FF	FF	FF	df	DD	df	DD	FF	FF	df	FF	FF	FF	df	FF	FF	FF	FF	df	FF	FF	FF	df	df	FF	df	DD	FF	FF
chr13_79271189_79271220	DD	DD	bd	BB	BB	DD	DD	DD	DD	DD	DD	DD	BB	BB	DD	DD	BB	DD	DD	DD	BB	BB	BB	DD	DD	DD	DD	BB	BB	DD	BB	BB	BB	DD	BB	BB	BB	BB	DD	BB	BB	BB	DD	DD	BB	DD	DD	BB	BB
chr13_79328356_79328377	FF	FF	FF	FF	NA	FF	FF	FF	FF	FF	NA	NA	NA	FF	FF	FF	FF	FF	FF	FF	NA	NA	FF	FF	FF	NA	FF	FF	FF	FF	FF	FF	FF	NA	FF	NA	FF	FF	FF	NA	NA	NA	NA	NA	FF	FF	FF	FF	NA
chr13_79344888_79344927	FF	FF	FF	FF	FF	FF	FF	FF	FF	FF	FF	FF	NA	FF	FF	FF	FF	FF	FF	FF	FF	FF	FF	FF	FF	NA	FF	FF	FF	FF	FF	FF	FF	FF	FF	FF	FF	FF	FF	FF	FF	FF	FF	FF	FF	NA	FF	FF	FF
chr13_79347836_79347875	DD	DD	BB	BB	BB	DD	DD	DD	DD	DD	DD	DD	BB	BB	DD	DD	BB	DD	DD	DD	BB	BB	BB	DD	DD	DD	DD	BB	BB	DD	BB	BB	BB	DD	BB	BB	BB	BB	DD	BB	BB	BB	DD	DD	BB	DD	DD	BB	BB
chr13_79383259_79383270	df	df	FF	FF	FF	df	df	df	df	df	DD	df	FF	FF	df	df	FF	df	df	df	FF	FF	FF	df	df	df	df	FF	FF	df	FF	FF	FF	df	FF	FF	FF	FF	df	FF	FF	FF	df	df	FF	df	df	FF	FF
chr13_79391396_79391411	df	df	FF	FF	FF	df	df	df	df	df	df	df	FF	FF	DD	df	FF	df	df	df	FF	FF	FF	df	df	df	df	FF	FF	df	FF	FF	FF	df	FF	FF	FF	FF	df	FF	FF	FF	df	df	FF	df	df	FF	FF
chr13_79395383_79395396	DD	DD	BB	BB	BB	DD	DD	DD	DD	DD	DD	DD	BB	BB	DD	DD	bd	DD	DD	DD	BB	BB	BB	DD	DD	DD	DD	BB	BB	DD	BB	BB	BB	DD	BB	BB	BB	BB	DD	BB	BB	BB	DD	DD	BB	DD	DD	BB	BB
chr13_79404488_79404527	fn	NA	FF	fn	FF	FF	FF	FF	NA	FF	FF	FF	FF	FF	FF	FF	FF	FF	FF	FF	FF	FF	NN	FF	FF	FF	NA	FF	NA	FF	NA	FF	NA	NA	FF	FF	FF	FF	fn	FF	FF	FF	FF	FF	FF	FF	FF	FF	FF
chr13_79419325_79419356	DD	DD	BB	BB	BB	DD	DD	DD	DD	DD	DD	DD	BB	BB	DD	DD	BB	DD	DD	DD	BB	BB	BB	DD	DD	DD	DD	BB	BB	DD	BB	BB	BB	DD	BB	BB	BB	BB	DD	BB	BB	BB	DD	DD	BB	DD	DD	BB	BB
chr13_79572305_79572348	DD	DD	BB	BB	BB	DD	DD	NA	DD	DD	DD	DD	BB	BB	DD	DD	NA	DD	DD	DD	BB	BB	BB	NA	DD	NA	NA	NA	NA	DD	NA	BB	BB	NA	BB	BB	BB	BB	NA	BB	NA	NA	NA	DD	NA	NA	DD	BB	BB
chr13_79591714_79591752	DD	DD	BB	BB	bd	DD	DD	DD	DD	DD	DD	DD	BB	BB	DD	DD	BB	DD	DD	DD	BB	BB	BB	DD	DD	DD	DD	BB	BB	DD	BB	BB	BB	DD	BB	BB	bd	BB	DD	BB	BB	BB	DD	NA	BB	DD	DD	BB	BB
chr13_79652684_79652719	DD	DD	BB	BB	BB	DD	DD	DD	DD	DD	DD	DD	BB	BB	DD	DD	BB	DD	DD	DD	BB	BB	BB	DD	DD	DD	DD	BB	BB	DD	BB	BB	BB	DD	BB	BB	BB	BB	DD	BB	BB	BB	DD	bd	BB	DD	DD	BB	BB
chr13_79685205_79685240	DD	DD	BB	BB	BB	DD	DD	DD	dn	DD	DD	NN	BB	BB	DD	DD	BB	NA	DD	DD	BB	BB	BB	DD	DD	NA	DD	BB	NA	DD	BB	BB	BB	DD	BB	BB	BB	NA	DD	NA	BB	BB	DD	BB	BB	DD	DD	BB	BB
chr13_79775733_79775776	NA	NA	NA	BB	NA	NA	DD	NA	NA	NA	DD	DD	BB	NA	DD	DD	BB	DD	NA	DD	BB	NA	BB	DD	DD	NA	DD	BB	BB	DD	BB	NN	BB	DD	BB	NA	NA	BB	DD	BB	BB	BB	NA	BB	BB	DD	DD	BB	NA
chr13_79786106_79786141	FF	FF	NA	FF	FF	FF	FF	FF	FF	FF	FF	FF	FF	FF	FF	FF	FF	FF	FF	FF	FF	FF	FF	FF	NN	FF	FF	FF	FF	FF	FF	FF	FF	FF	FF	FF	FF	FF	FF	FF	FF	FF	FF	FF	FF	FF	NA	FF	FF
chr13_79858798_79858833	DD	DD	BB	BB	BB	DD	DD	DD	DD	DD	DD	DD	BB	BB	DD	DD	BB	DD	DD	DD	BB	BB	BB	bd	DD	DD	DD	BB	BB	DD	BB	BB	BB	DD	BB	BB	BB	BB	DD	BB	BB	BB	DD	BB	BB	DD	DD	BB	BB
chr13_79882471_79882506	DD	DD	BB	BB	BB	DD	DD	DD	DD	DD	DD	DD	BB	BB	DD	DD	BB	DD	DD	DD	BB	BB	BB	dn	DD	DD	DD	BB	BB	DD	BB	bd	BB	DD	BB	BB	BB	BB	DD	BB	BB	BB	DD	BB	BB	DD	DD	BB	BB
chr13_79978390_79978421	DD	DD	BB	BB	BB	DD	DD	DD	DD	DD	DD	DD	BB	BB	DD	DD	BB	DD	DD	DD	BB	BB	BB	DD	DD	NA	DD	BB	BB	DD	BB	BB	BB	DD	BB	BB	BB	BB	DD	BB	BB	BB	DD	BB	BB	DD	DD	BB	BB
chr13_80069456_80069491	BB	BB	BB	BB	BB	BB	BB	BB	BB	BB	BB	BB	BB	BB	DD	BB	BB	BB	BB	BB	BB	BB	BB	BB	BB	BB	BB	BB	BB	BB	BB	BB	BB	BB	BB	BB	BB	BB	BB	BB	BB	BB	BB	BB	BB	BB	BB	BB	BB
chr13_80098424_80098458	NA	DD	BB	BB	BB	DD	DD	DD	NA	NA	DD	DD	BB	BB	DD	NA	BB	NA	DD	DD	BB	BB	BB	DD	DD	NA	DD	BB	BB	NA	BB	BB	BB	DD	BB	BB	BB	BB	DD	BB	BB	BB	DD	BB	BB	DD	NA	BB	BB
chr13_80148960_80148984	DD	DD	BB	BB	BB	DD	DD	DD	NA	DD	DD	DD	BB	BB	DD	DD	BB	DD	DD	DD	BB	BB	BB	DD	DD	DD	DD	BB	BB	NA	BB	BB	BB	DD	BB	BB	BB	BB	DD	BB	BB	BB	DD	BB	BB	DD	DD	BB	BB
chr13_80222813_80222857	DD	DD	BB	BB	BB	DD	DD	DD	DD	DD	DD	DD	BB	BB	DD	DD	BB	DD	DD	DD	BB	BB	BB	DD	DD	DD	DD	BB	BB	DD	BB	BB	BB	DD	BB	BB	BB	BB	DD	BB	BB	BB	DD	BB	BB	DD	DD	BB	BB
chr13_80250560_80250583	DD	DD	BB	BB	BB	DD	DD	DD	DD	DD	DD	DD	BB	BB	DD	DD	BB	DD	DD	DD	BB	BB	BB	DD	DD	DD	DD	BB	BB	DD	BB	BB	BB	DD	BB	BB	BB	BB	DD	BB	BB	BB	DD	BB	BB	DD	DD	BB	BB
chr13_80319344_80319398	DD	DD	BB	BB	bn	dn	DD	DD	DD	dn	DD	DD	BB	BB	dn	DD	BB	DD	DD	DD	BB	BB	BB	DD	dn	DD	DD	BB	BB	DD	BB	BB	BB	DD	BB	BB	BB	BB	dn	BB	BB	BB	DD	BB	BB	DD	dn	BB	BB
chr13_80348091_80348126	DD	DD	BB	BB	BB	DD	DD	DD	DD	DD	NA	NA	BB	BB	DD	DD	BB	DD	DD	DD	BB	BB	BB	DD	DD	DD	DD	BB	BB	NA	BB	BB	BB	DD	BB	BB	BB	BB	DD	BB	BB	NA	BB	BB	BB	NA	DD	NN	BB
chr13_80452240_80452299	DD	DD	BB	BB	BB	DD	DD	dn	DD	DD	DD	DD	BB	BB	DD	DD	BB	dn	DD	DD	BB	BB	BB	DD	DD	DD	DD	BB	BB	DD	BB	BB	BB	DD	BB	BB	BB	BB	DD	BB	BB	BB	DD	BB	BB	DD	DD	BB	BB
chr13_80511198_80511227	DD	DD	BB	BB	bn	DD	DD	DD	DD	DD	DD	DD	BB	BB	DD	DD	BB	DD	DD	bd	BB	BB	BB	DD	DD	DD	DD	BB	BB	DD	BB	BB	BB	DD	BB	BB	BB	BB	DD	BB	BB	BB	DD	BB	BB	DD	DD	BB	BB
chr13_80535113_80535156	NA	FF	FF	FF	NA	FF	fn	FF	FF	FF	FF	FF	NA	FF	fn	FF	FF	FF	FF	FF	FF	FF	FF	FF	FF	NA	FF	FF	FF	FF	NA	NA	fn	FF	FF	FF	FF	FF	FF	FF	NA	FF	FF	FF	FF	FF	NA	FF	FF
chr13_80578541_80578584	DD	DD	BB	BB	BB	DD	DD	DD	DD	DD	DD	DD	BB	BB	DD	DD	BB	BB	DD	DD	BB	BB	BB	DD	BB	DD	DD	BB	BB	DD	BB	BB	BB	DD	BB	BB	BB	BB	DD	BB	BB	BB	DD	BB	BB	DD	DD	BB	BB
chr13_80637945_80637964	DD	DD	BB	BB	BB	DD	DD	DD	DD	DD	DD	DD	BB	BB	DD	DD	BB	DD	DD	DD	BB	BB	BB	DD	DD	DD	DD	BB	BB	DD	BB	BB	BB	DD	BB	BB	BB	BB	DD	BB	BB	BB	DD	BB	BB	DD	DD	BB	BB
chr13_80641968_80641991	DD	DD	BB	BB	BB	DD	DD	DD	DD	DD	DD	DD	BB	BB	DD	DD	BB	DD	DD	DD	BB	BB	BB	DD	DD	DD	DD	BB	BB	DD	BB	BB	BB	DD	BB	BB	BB	BB	DD	BB	BB	BB	DD	BB	BB	DD	DD	BB	BB
chr13_80660282_80660317	dn	DD	BB	BB	BB	DD	NA	DD	NA	NA	DD	DD	BB	BB	NN	DD	BB	NA	DD	NA	BB	BB	BB	DD	DD	NA	DD	BB	BB	NA	BB	BB	BB	DD	BB	BB	BB	NA	NA	BB	BB	BB	dn	BB	BB	DD	NA	BB	BB
chr13_80679649_80679684	DD	DD	BB	BB	NA	DD	DD	DD	DD	DD	DD	DD	BB	BB	DD	DD	BB	DD	DD	DD	BB	BB	BB	DD	NA	NA	DD	BB	BB	DD	BB	BB	BB	DD	NA	BB	BB	BB	DD	BB	BB	BB	DD	BB	BB	DD	DD	BB	BB
chr13_80695190_80695207	DD	DD	BB	BB	BB	DD	DD	DD	DD	DD	DD	DD	BB	BB	DD	DD	BB	DD	DD	DD	BB	BB	BB	DD	DD	DD	DD	BB	BB	DD	BB	BB	BB	DD	BB	BB	BB	BB	DD	BB	BB	BB	DD	BB	BB	DD	DD	BB	BB
chr13_80706216_80706227	DD	DD	BB	BB	BB	DD	DD	DD	DD	DD	DD	DD	BB	BB	DD	DD	BB	DD	DD	DD	BB	BB	BB	DD	DD	DD	DD	BB	BB	DD	BB	BB	BB	DD	BB	BB	BB	BB	DD	BB	BB	BB	DD	BB	BB	DD	DD	BB	BB
chr13_80720102_80720129	DD	DD	BB	BB	BB	DD	DD	dn	DD	DD	DD	DD	BB	BB	DD	DD	BB	DD	DD	DD	BB	BB	BB	DD	DD	DD	DD	BB	BB	DD	BB	BB	BB	DD	BB	BB	BB	BB	DD	BB	BB	BB	DD	BB	BB	DD	DD	BB	bd
chr13_80752710_80752733	DD	DD	BB	BB	BB	DD	DD	DD	DD	DD	DD	DD	BB	BB	DD	DD	BB	DD	DD	DD	BB	BB	BB	DD	DD	DD	DD	BB	BB	DD	BB	BB	BB	DD	BB	BB	BB	BB	DD	BB	BB	BB	DD	BB	BB	DD	DD	BB	BB
chr13_80829662_80829676	DD	DD	BB	BB	BB	DD	DD	DD	DD	DD	DD	DD	BB	BB	DD	DD	BB	DD	DD	DD	BB	BB	BB	DD	DD	DD	DD	BB	BB	DD	BB	BB	BB	DD	BB	BB	BB	BB	DD	BB	BB	BB	DD	BB	BB	DD	DD	BB	BB
chr13_80861355_80861394	dd	dd	BB	BB	BB	dd	dd	dd	dd	dd	dd	dd	BB	BB	dd	dd	BB	dd	dd	dd	BB	BB	BB	dd	NA	dd	dd	BB	BB	dd	BB	BB	NA	dd	BB	BB	BB	NA	dd	NA	NA	NA	dd	BB	BB	NA	dd	NN	BB
chr13_80865399_80865423	DD	DD	BB	BB	BB	DD	DD	DD	DD	DD	DD	DD	BB	BB	dn	DD	BB	DD	dn	DD	BB	BB	BB	DD	DD	DD	DD	BB	BB	DD	BB	BB	BB	DD	BB	BB	BB	BB	DD	BB	BB	BB	DD	BB	BB	DD	DD	BB	BB
chr13_80875521_80875564	DD	DD	BB	BB	BB	DD	DD	DD	DD	DD	DD	DD	NA	BB	DD	DD	BB	DD	DD	DD	BB	BB	BB	DD	DD	DD	DD	BB	BB	DD	BB	BB	NA	DD	BB	BB	BB	NA	DD	BB	BB	BB	DD	NN	BB	DD	DD	BB	BB
chr13_80883140_80883193	df	df	bf	bf	bf	FF	FF	df	df	df	FF	df	bf	bf	df	FF	bf	df	df	df	bf	bf	bf	df	FF	df	df	bf	bf	df	bf	fn	bf	df	bf	bf	bf	bd	df	bf	bf	bf	df	bf	bf	df	FF	bf	bf
chr13_80908807_80908834	DD	DD	BB	BB	BB	DD	DD	DD	DD	DD	DD	DD	BB	BB	DD	DD	BB	DD	DD	DD	BB	BB	BB	DD	DD	DD	DD	BB	BB	DD	BB	BB	BB	DD	BB	BB	BB	BB	DD	BB	BB	BB	DD	BB	BB	DD	DD	BB	BB
chr13_80925447_80925476	DD	DD	BB	BB	bn	DD	DD	DD	DD	DD	DD	DD	BB	BB	DD	DD	BB	DD	DD	DD	BB	BB	BB	DD	DD	DD	DD	BB	BB	DD	BB	BB	BB	DD	BB	BB	BB	BB	DD	BB	BB	BB	DD	BB	BB	DD	DD	BB	BB
chr13_80938796_80938815	DD	DD	BB	BB	BB	DD	DD	DD	DD	DD	DD	DD	BB	BB	DD	DD	BB	DD	DD	DD	BB	BB	BB	DD	DD	DD	DD	BB	BB	DD	BB	BB	BB	DD	BB	BB	BB	BB	DD	BB	BB	BB	DD	BB	BB	DD	DD	BB	BB
chr13_80950180_80950191	DD	DD	BB	BB	BB	DD	DD	DD	DD	DD	DD	DD	BB	BB	DD	DD	BB	DD	DD	DD	BB	BB	BB	DD	DD	DD	DD	BB	BB	DD	BB	BB	BB	DD	BB	BB	BB	BB	DD	BB	BB	BB	DD	BB	BB	DD	DD	BB	BB
chr13_81046833_81046877	FF	FF	FF	FF	FF	NA	FF	FF	fn	FF	FF	FF	FF	FF	FF	FF	FF	FF	FF	FF	FF	FF	FF	FF	FF	FF	FF	FF	FF	FF	FF	FF	FF	FF	FF	FF	FF	FF	FF	FF	NA	FF	fn	FF	FF	FF	FF	FF	NA
chr13_81057056_81057105	DD	DD	BB	BB	BB	DD	DD	DD	DD	DD	DD	DD	BB	BB	DD	DD	BB	DD	DD	DD	DD	BB	BB	DD	DD	DD	DD	BB	BB	DD	BB	BB	BB	DD	BB	BB	BB	BB	DD	BB	BB	BB	DD	BB	BB	DD	DD	BB	BB
chr13_81101296_81101335	DD	DD	BB	BB	BB	DD	DD	DD	DD	DD	DD	DD	BB	BB	DD	DD	BB	DD	DD	DD	DD	BB	BB	DD	DD	DD	DD	BB	BB	DD	BB	BB	BB	DD	BB	BB	BB	BB	DD	BB	BB	BB	DD	BB	BB	DD	DD	BB	BB
chr13_81105066_81105117	FF	FF	FF	FF	fn	NN	NA	FF	FF	NA	FF	FF	FF	FF	FF	FF	FF	FF	FF	FF	FF	FF	FF	NN	FF	NA	FF	NA	FF	FF	FF	FF	FF	NA	FF	FF	FF	FF	FF	FF	FF	FF	FF	FF	FF	NA	NA	NA	FF
chr13_81130508_81130535	DD	DD	BB	BB	BB	DD	DD	DD	DD	DD	DD	DD	BB	BB	DD	DD	BB	DD	DD	DD	DD	BB	BB	DD	DD	DD	DD	BB	BB	DD	BB	BB	BB	DD	BB	BB	BB	BB	DD	BB	BB	BB	dn	BB	BB	dn	DD	BB	BB
chr13_81132965_81132988	DD	DD	BB	BB	BB	DD	DD	DD	DD	DD	DD	DD	BB	BB	DD	DD	BB	DD	DD	DD	DD	BB	BB	DD	DD	DD	DD	BB	BB	DD	BB	BB	BB	DD	BB	BB	BB	BB	DD	BB	BB	BB	DD	BB	BB	DD	DD	BB	BB
chr13_81149541_81149568	df	df	FF	FF	FF	df	df	df	df	df	df	df	FF	FF	df	df	FF	df	df	df	df	FF	FF	df	df	df	df	FF	FF	df	FF	FF	FF	df	FF	FF	FF	FF	df	FF	FF	FF	df	FF	FF	df	df	FF	FF
chr13_81159345_81159362	DD	DD	BB	BB	BB	DD	DD	DD	DD	DD	DD	DD	BB	BB	DD	DD	BB	DD	DD	DD	DD	BB	BB	DD	DD	DD	DD	BB	BB	DD	BB	BB	BB	DD	bn	BB	BB	BB	DD	BB	BB	BB	DD	BB	BB	DD	DD	BB	BB
chr13_81168074_81168097	DD	DD	BB	BB	BB	DD	DD	DD	DD	DD	DD	DD	BB	BB	DD	DD	BB	DD	DD	DD	DD	BB	BB	DD	DD	DD	DD	BB	BB	DD	BB	BB	BB	DD	BB	BB	BB	BB	DD	BB	BB	BB	DD	BB	BB	DD	DD	BB	BB
chr13_81220252_81220283	NA	FF	NA	NA	FF	FF	NA	FF	FF	FF	FF	FF	FF	FF	NA	FF	FF	NA	FF	FF	FF	NA	FF	FF	FF	NA	FF	NN	FF	FF	NA	FF	NA	FF	NA	FF	FF	NA	FF	FF	FF	FF	FF	FF	FF	FF	FF	FF	FF
chr13_81227920_81227967	DD	DD	BB	BB	BB	NA	DD	DD	DD	DD	DD	NA	NA	BB	DD	NN	BB	DD	DD	NA	DD	BB	BB	NA	NA	NA	NA	DD	BB	NA	BB	NA	NA	DD	BB	BB	BB	BB	NA	BB	BB	BB	NA	BB	NA	NA	NA	bd	BB
chr13_81266228_81266271	FF	FF	FF	NA	FF	FF	FF	NN	FF	FF	NA	FF	NA	FF	FF	FF	NA	FF	FF	FF	FF	FF	FF	FF	FF	FF	FF	FF	FF	FF	FF	FF	FF	FF	FF	FF	FF	FF	FF	FF	NA	FF	FF	FF	FF	FF	FF	fn	FF
chr13_81280379_81280408	NA	NA	FF	FF	FF	FF	FF	FF	FF	FF	FF	FF	FF	FF	FF	FF	FF	FF	FF	FF	FF	FF	FF	FF	FF	FF	NN	FF	FF	FF	FF	FF	FF	FF	FF	FF	FF	FF	FF	FF	NA	FF	FF	FF	FF	NA	FF	FF	FF
chr13_81301194_81301219	DD	DD	DD	DD	NA	DD	NA	NA	NA	DD	DD	DD	UU	DD	DD	DD	DD	DD	DD	DD	NA	DD	DD	DD	DD	NA	DD	DD	DD	DD	DD	DD	DD	NA	DD	DD	DD	NA	DD	DD	NA	du	du	DD	DD	DD	DD	NA	DD
chr13_81417811_81417866	NA	BB	BB	BB	BB	BB	BB	BB	BB	BB	BB	BB	BB	BB	BB	BB	BB	BB	BB	NA	BB	NA	BB	DD	BB	BB	BB	BB	NA	BB	BB	BB	NA	BB	NA	NA	NA	NA	DD	BB	BB	BB	BB	BB	BB	NA	NA	BB	NA
chr13_81593448_81593483	NA	FF	FF	FF	FF	NA	FF	FF	FF	FF	FF	FF	FF	FF	FF	FF	NN	FF	FF	FF	FF	FF	FF	FF	FF	NA	FF	FF	FF	FF	FF	FF	FF	FF	FF	FF	FF	FF	FF	FF	NA	FF	FF	FF	FF	FF	FF	FF	FF
chr13_81698804_81698855	FF	FF	FF	FF	NN	NA	NA	FF	FF	FF	FF	FF	FF	FF	FF	NA	FF	FF	FF	FF	NA	FF	FF	FF	FF	NA	fn	FF	FF	FF	FF	FF	FF	FF	NA	FF	FF	FF	FF	fn	FF	FF	FF	FF	FF	FF	FF	FF	FF
chr13_81818072_81818111	DD	DD	BB	BB	BB	DD	DD	DD	DD	DD	DD	DD	BB	BB	DD	DD	BB	DD	DD	DD	DD	BB	BB	DD	DD	DD	DD	BB	BB	DD	BB	BB	BB	DD	DD	BB	BB	BB	DD	BB	BB	BB	DD	BB	BB	DD	DD	BB	BB
chr13_81829228_81829287	DD	DD	NA	BB	BB	DD	DD	DD	NA	DD	NA	DD	BB	BB	DD	DD	BB	DD	NA	NN	NA	BB	BB	DD	DD	NA	DD	NA	BB	DD	BB	NA	NA	DD	DD	BB	BB	NA	DD	BB	NA	BB	DD	NA	BB	DD	DD	BB	NA
chr13_81841310_81841357	DD	DD	BB	BB	BB	DD	DD	DD	DD	DD	DD	DD	BB	BB	DD	dn	BB	DD	DD	DD	DD	BB	BB	DD	DD	DD	DD	BB	BB	DD	BB	BB	BB	DD	DD	BB	BB	BB	DD	BB	BB	BB	DD	BB	BB	DD	DD	BB	BB
chr13_81867823_81867878	FF	FF	FF	FF	FF	FF	FF	NA	FF	FF	FF	FF	NA	FF	FF	NA	FF	FF	NA	NA	FF	FF	FF	FF	FF	fn	FF	FF	FF	FF	FF	FF	FF	FF	FF	FF	FF	FF	FF	FF	FF	FF	FF	FF	FF	NA	fn	FF	NA
chr13_81950124_81950187	DD	NA	NN	BB	BB	DD	DD	DD	NA	NA	DD	NA	BB	BB	DD	DD	BB	DD	DD	DD	NA	bd	BB	DD	DD	NA	NA	BB	NA	DD	BB	NA	BB	BB	bd	BB	BB	BB	DD	BB	BB	BB	DD	BB	BB	NA	DD	BB	BB
chr13_81975259_81975286	DD	DD	BB	BB	BB	DD	DD	DD	DD	DD	DD	DD	BB	BB	DD	DD	BB	DD	DD	DD	DD	BB	BB	DD	DD	DD	DD	BB	BB	DD	BB	BB	BB	DD	DD	BB	BB	BB	DD	BB	BB	BB	DD	BB	BB	DD	DD	BB	BB
chr13_82078690_82078719	DD	DD	BB	BB	BB	DD	DD	DD	DD	DD	DD	DD	BB	BB	DD	DD	BB	DD	DD	DD	DD	BB	BB	DD	DD	DD	DD	BB	BB	DD	BB	BB	BB	DD	DD	BB	BB	BB	DD	BB	BB	BB	DD	BB	BB	DD	DD	BB	BB
chr13_82135798_82135841	NA	UU	BB	BB	BB	UU	UU	BB	UU	UU	UU	UU	BB	BB	UU	UU	BB	BB	UU	UU	UU	BB	BB	NA	UU	UU	UU	uu	BB	NA	BB	BB	BB	bu	UU	BB	BB	BB	UU	UU	BB	BB	UU	BB	BB	UU	UU	BB	BB
chr13_82158339_82158394	BB	BB	NA	BB	BB	NA	NA	BB	BB	BB	BB	NA	NN	BB	BB	BB	NA	BB	BB	NA	BB	NA	BB	NA	BB	DD	DD	BB	DD	DD	BB	BB	NA	DD	DD	NA	NA	NA	DD	BB	NA	BB	DD	BB	NN	DD	DD	BB	BB
chr13_82179876_82179915	BB	DD	NA	BB	BB	DD	DD	DD	DD	DD	DD	DD	BB	BB	BB	DD	BB	DD	DD	DD	DD	BB	NA	DD	DD	DD	DD	BB	BB	DD	BB	BB	BB	DD	DD	BB	NN	NA	DD	BB	NA	BB	bd	BB	BB	DD	DD	BB	BB
chr13_82299207_82299242	DD	DD	BB	BB	BB	DD	DD	DD	DD	DD	DD	DD	BB	BB	DD	DD	BB	DD	DD	DD	DD	BB	BB	DD	DD	DD	DD	BB	BB	DD	BB	BB	BB	DD	DD	BB	BB	BB	DD	BB	BB	BB	DD	BB	BB	DD	DD	BB	BB
chr13_82301312_82301323	DD	DD	BB	BB	BB	DD	DD	DD	DD	DD	DD	DD	BB	BB	DD	DD	BB	DD	DD	DD	DD	BB	BB	DD	DD	DD	DD	BB	BB	DD	BB	BB	BB	DD	DD	BB	BB	BB	DD	BB	BB	BB	DD	BB	BB	DD	DD	BB	BB
chr13_82351473_82351494	DD	DD	BB	BB	BB	DD	DD	DD	DD	DD	DD	DD	BB	BB	dn	DD	BB	DD	DD	DD	DD	BB	BB	DD	DD	DD	DD	BB	BB	DD	BB	BB	BB	DD	DD	BB	BB	BB	DD	BB	BB	BB	DD	BB	BB	DD	DD	BB	BB
chr13_82423042_82423053	DD	DD	BB	BB	BB	DD	DD	DD	DD	DD	DD	DD	BB	BB	DD	DD	BB	DD	DD	DD	DD	BB	BB	DD	DD	DD	DD	BB	BB	DD	BB	BB	BB	DD	DD	BB	BB	BB	DD	BB	BB	BB	DD	BB	BB	DD	DD	BB	BB
chr13_82458018_82458033	dd	dd	BB	BB	BB	dd	dd	dd	DD	dd	dd	dd	BB	bn	dd	DD	BB	dd	dd	dd	dd	BB	BB	dd	dd	DD	dd	BB	BB	dd	BB	BB	BB	dd	dd	BB	BB	BB	dd	BB	BB	BB	dd	BB	BB	DD	DD	BB	BB
chr13_82513158_82513189	DD	DD	BB	BB	BB	DD	DD	DD	DD	DD	DD	DD	BB	BB	DD	DD	BB	DD	DD	DD	DD	BB	BB	DD	DD	DD	DD	BB	BB	DD	BB	BB	BB	DD	DD	BB	BB	BB	DD	BB	BB	BB	DD	BB	BB	DD	DD	BB	BB
chr13_82552639_82552678	DD	DD	NN	NN	NN	DD	DD	NA	DD	DD	DD	DD	NN	NN	DD	DD	NN	DD	NA	DD	DD	NN	NN	DD	DD	DD	NA	NN	BB	DD	BB	BB	BB	DD	DD	BB	BB	BB	DD	BB	BB	BB	DD	BB	BB	NA	DD	BB	BB
chr13_82559830_82559853	DD	DD	BB	BB	BB	DD	DD	DD	DD	DD	DD	DD	BB	BB	DD	DD	BB	DD	DD	DD	DD	BB	BB	DD	DD	DD	DD	BB	BB	DD	BB	BB	BB	DD	DD	BB	BB	BB	DD	BB	BB	BB	DD	BB	BB	DD	DD	BB	BB
chr13_82584850_82584889	DD	DD	BB	BB	BB	DD	DD	DD	DD	DD	DD	DD	BB	BB	DD	DD	BB	DD	DD	DD	DD	BB	BB	DD	DD	NA	DD	BB	BB	DD	BB	BB	BB	DD	DD	BB	BB	BB	DD	BB	BB	BB	DD	BB	NN	DD	DD	BB	BB
chr13_82602296_82602307	DD	DD	bn	BB	BB	dd	DD	DD	DD	dd	dd	dd	BB	BB	DD	DD	BB	DD	dd	dd	dd	BB	BB	dd	DD	DD	DD	BB	BB	DD	BB	BB	BB	DD	dd	BB	BB	BB	DD	BB	BB	BB	dd	BB	BB	dd	DD	BB	BB
chr13_82616437_82616476	DD	DD	BB	BB	BB	DD	DD	DD	DD	DD	DD	DD	BB	BB	DD	DD	BB	DD	DD	DD	DD	BB	BB	DD	DD	DD	DD	BB	BB	DD	BB	BB	BB	DD	DD	BB	BB	BB	DD	BB	BB	BB	DD	BB	BB	DD	DD	BB	BB
chr13_82617969_82617980	DD	DD	BB	BB	BB	DD	DD	DD	DD	DD	DD	DD	BB	BB	DD	DD	BB	DD	DD	DD	DD	BB	BB	DD	DD	DD	DD	BB	BB	DD	BB	BB	BB	DD	DD	BB	BB	BB	DD	BB	BB	BB	DD	BB	BB	DD	DD	BB	BB
chr13_82619451_82619482	DD	DD	BB	BB	BB	DD	DD	DD	DD	DD	DD	DD	BB	BB	DD	DD	BB	DD	DD	DD	DD	BB	BB	DD	DD	DD	DD	BB	BB	DD	BB	BB	BB	DD	DD	BB	BB	BB	DD	BB	BB	BB	DD	BB	BB	DD	DD	BB	BB
chr13_82649483_82649496	DD	DD	BB	BB	BB	DD	DD	DD	DD	DD	DD	DD	BB	BB	DD	DD	BB	DD	DD	DD	DD	BB	BB	DD	DD	DD	DD	BB	BB	DD	BB	BB	BB	DD	DD	BB	BB	BB	DD	BB	BB	BB	DD	BB	BB	DD	DD	BB	BB
chr13_82660622_82660646	DD	DD	BB	BB	BB	DD	DD	DD	DD	DD	DD	DD	BB	BB	DD	DD	BB	DD	DD	DD	DD	BB	BB	DD	DD	DD	DD	BB	BB	DD	BB	BB	BB	DD	DD	BB	BB	BB	DD	BB	BB	BB	DD	BB	BB	DD	DD	BB	BB
chr13_82661821_82661868	dd	dd	BB	BB	BB	dd	dd	DD	dd	dd	dd	dd	BB	BB	dd	DD	BB	dd	dd	dd	dd	BB	bn	dd	dd	dd	dd	BB	BB	dn	BB	BB	BB	dd	dd	BB	BB	BB	dd	BB	BB	BB	dd	BB	BB	dd	dd	BB	BB
chr13_82675093_82675110	dd	dd	BB	BB	BB	dd	dd	dd	dd	dd	dd	dd	BB	BB	dd	dd	BB	dd	dd	dd	dd	BB	BB	dd	dd	dd	dd	BB	BB	dd	BB	BB	BB	dd	dd	BB	BB	BB	dd	BB	BB	BB	dd	BB	BB	DD	dd	BB	BB
chr13_82675836_82675859	DD	DD	BB	BB	BB	DD	DD	DD	DD	DD	DD	DD	BB	BB	DD	DD	BB	DD	DD	DD	DD	BB	BB	DD	DD	DD	DD	BB	BB	DD	BB	BB	BB	DD	DD	BB	BB	BB	DD	BB	BB	BB	DD	BB	BB	DD	DD	BB	BB
chr13_82699735_82699778	DD	DD	BB	BB	BB	DD	DD	DD	DD	DD	DD	DD	BB	BB	DD	DD	BB	DD	DD	DD	DD	BB	BB	DD	DD	DD	DD	BB	BB	DD	NA	BB	BB	NA	DD	BB	BB	BB	DD	NA	BB	BB	DD	BB	BB	DD	DD	BB	NA
chr13_82705769_82705803	DD	DD	BB	BB	BB	DD	DD	DD	DD	DD	DD	DD	BB	BB	DD	DD	BB	DD	DD	DD	DD	BB	BB	DD	DD	DD	DD	BB	BB	DD	BB	BB	BB	DD	DD	BB	BB	BB	DD	BB	BB	BB	DD	BB	BB	DD	DD	BB	BB
chr13_82739342_82739366	DD	DD	BB	BB	BB	DD	DD	DD	DD	DD	DD	DD	BB	BB	DD	DD	BB	DD	DD	DD	DD	BB	BB	DD	DD	DD	DD	BB	BB	dn	BB	BB	BB	DD	DD	BB	BB	BB	DD	BB	BB	BB	DD	BB	BB	DD	DD	BB	BB
chr13_82739984_82740007	DD	DD	BB	BB	BB	DD	DD	DD	DD	DD	DD	DD	BB	BB	DD	bd	BB	DD	DD	DD	DD	BB	BB	DD	DD	DD	DD	BB	BB	DD	BB	BB	BB	DD	DD	BB	BB	BB	DD	BB	BB	BB	DD	BB	BB	DD	DD	BB	BB
chr13_82761446_82761466	dd	dd	BB	BB	BB	bd	dd	dd	dd	bd	dd	DD	BB	bn	bd	dd	BB	bd	dd	dd	dd	BB	BB	dd	dd	dd	bd	BB	BB	bd	BB	BB	BB	dd	dd	BB	BB	BB	dd	BB	BB	BB	dd	BB	BB	DD	DD	BB	BB
chr13_82787251_82787286	DD	DD	BB	BB	BB	DD	DD	DD	DD	DD	DD	DD	BB	BB	DD	DD	BB	DD	DD	DD	DD	BB	BB	DD	DD	DD	DD	BB	BB	DD	BB	BB	BB	DD	DD	BB	BB	BB	DD	BB	BB	BB	DD	BB	BB	DD	DD	BB	BB
chr13_82791718_82791729	DD	DD	BB	BB	BB	DD	DD	DD	DD	DD	DD	DD	BB	BB	DD	DD	BB	DD	DD	DD	DD	BB	BB	DD	DD	DD	DD	BB	BB	DD	BB	BB	BB	DD	DD	BB	BB	BB	DD	BB	BB	BB	DD	BB	BB	DD	DD	BB	BB
chr13_82799855_82799898	DD	DD	BB	BB	BB	DD	DD	DD	DD	DD	DD	DD	BB	BB	DD	DD	BB	DD	DD	DD	DD	BB	BB	DD	DD	DD	DD	BB	BB	DD	BB	BB	BB	DD	DD	BB	BB	BB	DD	BB	BB	BB	DD	BB	bn	DD	DD	BB	BB
chr13_82833204_82833219	DD	DD	BB	BB	BB	DD	DD	DD	DD	DD	DD	DD	BB	BB	DD	DD	BB	DD	DD	DD	DD	BB	BB	DD	DD	DD	DD	BB	BB	DD	BB	BB	BB	DD	DD	BB	BB	BB	DD	BB	BB	BB	DD	BB	BB	DD	DD	BB	BB
chr13_82858763_82858774	df	df	FF	FF	FF	df	df	df	DD	df	df	df	FF	FF	df	df	FF	df	df	df	df	FF	FF	df	df	df	df	FF	FF	df	FF	FF	FF	df	df	FF	FF	FF	df	FF	FF	FF	df	FF	FF	df	df	FF	FF
chr13_82861305_82861324	DD	DD	BB	BB	BB	DD	DD	DD	DD	DD	DD	DD	BB	BB	DD	DD	BB	DD	DD	DD	DD	BB	BB	DD	DD	DD	DD	BB	BB	DD	BB	BB	BB	DD	DD	BB	BB	BB	DD	BB	BB	BB	DD	BB	BB	DD	DD	BB	BB
chr13_82880633_82880650	DD	dn	BB	BB	BB	DD	DD	DD	DD	DD	DD	DD	BB	bn	DD	dn	BB	dn	DD	DD	DD	BB	BB	DD	DD	DD	dn	BB	BB	DD	BB	BB	BB	dn	DD	BB	BB	BB	DD	BB	BB	BB	DD	BB	BB	DD	dn	BB	BB
chr13_82894850_82894861	DD	DD	BB	BB	BB	DD	DD	DD	DD	DD	DD	DD	BB	BB	DD	DD	BB	DD	DD	DD	DD	BB	BB	DD	DD	DD	DD	BB	BB	DD	BB	BB	BB	DD	DD	BB	BB	BB	DD	BB	BB	BB	DD	BB	BB	DD	DD	BB	BB
chr13_82907722_82907737	DD	DD	BB	BB	BB	DD	DD	DD	DD	DD	DD	DD	BB	BB	DD	DD	BB	DD	DD	DD	DD	BB	BB	DD	DD	DD	DD	BB	BB	DD	BB	BB	BB	DD	DD	BB	BB	BB	DD	BB	BB	BB	DD	BB	BB	DD	DD	BB	BB
chr13_82959914_82959958	DD	DD	BB	BB	BB	DD	DD	DD	DD	DD	DD	DD	BB	BB	DD	DD	BB	DD	DD	DD	DD	BB	BB	DD	DD	DD	DD	BB	BB	DD	BB	BB	BB	DD	DD	BB	BB	BB	DD	BB	BB	BB	DD	BB	BB	DD	DD	BB	BB
chr13_82975914_82975953	DD	DD	BB	BB	BB	DD	DD	DD	NA	DD	DD	NA	BB	BB	NN	DD	BB	NA	DD	DD	NA	BB	BB	DD	DD	NA	DD	BB	BB	DD	NA	BB	BB	DD	DD	BB	BB	BB	DD	BB	BB	BB	DD	NA	BB	NA	DD	BB	BB
chr13_82985800_82985823	NA	DD	BB	BB	BB	DD	DD	DD	DD	DD	NA	DD	BB	BB	NA	NA	BB	DD	DD	DD	DD	BB	NA	NA	DD	NN	NN	BB	BB	NN	BB	BB	BB	DD	DD	BB	BB	BB	DD	BB	BB	BB	DD	BB	BB	DD	DD	BB	BB
chr13_82998315_82998354	NN	NN	FF	FF	FF	NN	FF	FF	FF	NN	NN	FF	FF	FF	FF	NN	FF	nn	NN	FF	NN	FF	FF	NN	NN	FF	NN	FF	FF	NN	FF	FF	FF	FF	NN	FF	FF	FF	FF	FF	FF	FF	fn	FF	FF	FF	NN	FF	FF
chr13_83013012_83013023	df	df	FF	FF	FF	df	df	df	df	df	df	df	FF	FF	df	df	FF	df	df	df	df	FF	FF	df	df	df	df	FF	FF	df	FF	FF	FF	df	df	FF	FF	FF	df	FF	FF	FF	df	FF	FF	df	DD	FF	FF
chr13_83023259_83023308	DD	DD	BB	BB	BB	DD	DD	DD	DD	DD	DD	DD	BB	BB	DD	DD	BB	DD	bd	DD	DD	BB	BB	DD	DD	DD	DD	BB	BB	DD	BB	BB	BB	dn	DD	BB	BB	BB	DD	BB	BB	BB	DD	BB	BB	DD	DD	BB	BB
chr13_83069208_83069235	DD	DD	BB	BB	BB	DD	DD	DD	DD	DD	DD	DD	BB	BB	DD	DD	BB	DD	DD	DD	DD	BB	BB	DD	DD	DD	DD	BB	BB	DD	BB	BB	BB	DD	DD	BB	BB	BB	DD	BB	BB	BB	DD	BB	BB	DD	DD	BB	BB
chr13_83123849_83123874	DD	DD	BB	BB	BB	DD	DD	DD	DD	DD	DD	DD	BB	BB	DD	DD	BB	DD	DD	DD	DD	BB	BB	DD	DD	DD	DD	BB	BB	DD	BB	BB	BB	DD	DD	BB	BB	BB	DD	BB	BB	BB	DD	BB	BB	DD	DD	BB	BB
chr13_83171321_83171352	DD	DD	BB	BB	BB	DD	DD	DD	DD	DD	DD	DD	BB	BB	DD	DD	BB	DD	DD	DD	DD	BB	BB	DD	DD	DD	DD	BB	BB	DD	BB	BB	BB	DD	DD	BB	BB	BB	DD	bn	BB	BB	DD	BB	BB	DD	DD	BB	bn
chr13_83204794_83204809	dd	DD	BB	BB	BB	dd	DD	DD	dd	DD	dd	DD	BB	BB	DD	dd	BB	DD	dd	dd	dd	BB	BB	DD	dd	dd	DD	BB	BB	DD	BB	BB	BB	dd	dd	BB	BB	BB	dd	BB	BB	BB	DD	BB	BB	dd	dd	BB	BB
chr13_83263685_83263704	DD	DD	BB	BB	BB	DD	DD	DD	DD	DD	DD	DD	BB	BB	DD	DD	BB	DD	DD	DD	DD	BB	BB	DD	DD	DD	DD	BB	BB	DD	BB	BB	BB	DD	DD	BB	BB	BB	DD	BB	BB	BB	DD	BB	BB	DD	DD	BB	BB
chr13_83317515_83317546	DD	DD	BB	BB	BB	DD	DD	DD	DD	DD	DD	DD	BB	BB	DD	DD	BB	DD	DD	DD	DD	BB	BB	DD	DD	DD	DD	BB	BB	DD	BB	BB	BB	DD	DD	BB	BB	BB	DD	BB	BB	BB	DD	BB	BB	DD	DD	BB	BB
chr13_83349128_83349171	FF	FF	FF	FF	FF	FF	FF	NA	NN	NN	FF	FF	FF	FF	FF	FF	FF	FF	NA	NA	FF	FF	FF	FF	FF	NA	FF	FF	NN	NA	FF	FF	FF	FF	FF	FF	FF	FF	FF	NA	FF	FF	FF	FF	FF	FF	FF	FF	FF
chr13_83377847_83377864	DD	DD	BB	BB	BB	DD	DD	DD	DD	DD	DD	DD	BB	BB	DD	DD	BB	DD	DD	DD	DD	BB	BB	DD	DD	DD	DD	BB	BB	DD	BB	BB	BB	DD	DD	BB	BB	BB	DD	BB	BB	BB	DD	BB	BB	DD	DD	BB	BB
chr13_83399288_83399323	NA	DD	BB	BB	BB	DD	DD	DD	DD	DD	DD	DD	BB	BB	DD	DD	BB	DD	DD	DD	NA	BB	NA	DD	DD	NA	DD	BB	BB	DD	BB	BB	BB	DD	DD	BB	BB	BB	DD	BB	BB	BB	NA	BB	BB	DD	NA	BB	BB
chr13_83435757_83435786	DD	DD	BB	BB	BB	DD	DD	DD	DD	DD	DD	DD	BB	BB	DD	DD	BB	DD	DD	DD	DD	BB	BB	DD	DD	DD	DD	BB	BB	DD	BB	BB	BB	DD	DD	BB	BB	BB	DD	BB	BB	BB	DD	BB	BB	DD	DD	BB	BB
chr13_83455703_83455777	DD	DD	BB	BB	BB	DD	NA	DD	DD	DD	NA	DD	BB	BB	DD	DD	BB	DD	DD	DD	DD	BB	NA	dn	DD	NA	DD	BB	BB	DD	BB	BB	BB	DD	DD	BB	NA	BB	DD	NA	NA	BB	DD	BB	BB	DD	DD	BB	NA
chr13_83653739_83653782	DD	DD	BB	BB	BB	DD	DD	DD	DD	DD	DD	DD	BB	BB	DD	DD	bd	DD	DD	DD	DD	BB	BB	DD	DD	DD	DD	BB	BB	DD	BB	BB	BB	DD	DD	BB	BB	BB	DD	BB	BB	BB	DD	BB	BB	DD	DD	BB	BB
chr13_83731629_83731666	DD	DD	BB	bn	BB	DD	dn	DD	DD	DD	DD	DD	BB	BB	DD	DD	BB	DD	DD	DD	DD	BB	BB	DD	DD	DD	DD	BB	BB	DD	BB	BB	BB	BB	DD	bn	BB	BB	DD	BB	BB	BB	DD	BB	BB	dn	DD	BB	BB
chr13_83764755_83764766	DD	DD	BB	BB	BB	DD	DD	DD	DD	dn	DD	DD	BB	BB	DD	DD	BB	DD	DD	DD	DD	BB	BB	DD	DD	DD	DD	BB	BB	DD	BB	BB	BB	BB	DD	BB	BB	BB	DD	BB	BB	BB	DD	BB	BB	DD	DD	BB	BB
chr13_83767666_83767701	DD	DD	BB	BB	BB	DD	DD	DD	DD	DD	DD	DD	BB	BB	DD	DD	BB	DD	DD	DD	DD	BB	BB	DD	DD	DD	DD	BB	BB	DD	BB	BB	BB	BB	DD	BB	BB	BB	DD	BB	BB	BB	DD	BB	BB	DD	DD	BB	BB
chr13_83771402_83771422	DD	DD	BB	BB	BB	DD	DD	DD	bd	DD	DD	DD	BB	BB	DD	DD	BB	DD	DD	DD	bd	BB	BB	DD	DD	DD	DD	BB	BB	DD	BB	BB	BB	BB	DD	BB	BB	BB	DD	BB	BB	BB	DD	BB	BB	DD	DD	BB	BB
chr13_83877333_83877360	DD	NA	BB	BB	BB	DD	DD	DD	DD	NA	NA	NN	BB	BB	DD	DD	BB	NA	NA	NA	NA	BB	BB	DD	NN	DD	NA	BB	BB	DD	DD	bn	BB	BB	NA	BB	BB	BB	NA	BB	BB	BB	DD	BB	BB	DD	DD	BB	BB
chr13_83900135_83900158	DD	DD	BB	BB	BB	DD	DD	DD	DD	DD	DD	DD	BB	BB	DD	DD	BB	DD	DD	DD	DD	BB	BB	DD	DD	DD	DD	BB	BB	DD	DD	BB	BB	BB	DD	BB	BB	BB	DD	BB	BB	BB	DD	BB	BB	DD	DD	BB	BB
chr13_84086992_84087043	DD	DD	NN	NN	NN	DD	DD	DD	DD	DD	DD	NN	NA	NN	NA	DD	NN	DD	DD	DD	DD	NN	NN	DD	DD	DD	BB	NN	NA	DD	DD	BB	BB	BB	DD	NA	BB	BB	DD	NA	BB	BB	DD	NA	BB	DD	DD	BB	BB
chr13_84118306_84118350	DD	DD	BB	BB	BB	DD	DD	DD	DD	DD	DD	DD	BB	BB	DD	DD	BB	dn	DD	DD	DD	BB	BB	DD	DD	DD	NA	BB	BB	DD	DD	BB	BB	BB	DD	BB	BB	BB	DD	BB	BB	BB	DD	BB	BB	DD	DD	BB	BB
chr13_84120658_84120705	FF	FF	FF	FF	NA	FF	FF	FF	NA	FF	FF	FF	FF	FF	FF	FF	FF	FF	FF	NA	FF	NA	FF	NA	FF	NA	NA	FF	FF	NA	FF	FF	FF	FF	FF	FF	FF	FF	FF	FF	NA	FF	NA	FF	FF	NA	FF	FF	NA
chr13_84165603_84165629	DD	DD	BB	BB	BB	DD	DD	DD	DD	DD	DD	DD	BB	BB	DD	DD	BB	DD	DD	DD	DD	BB	BB	DD	DD	DD	DD	BB	BB	DD	DD	BB	BB	BB	DD	BB	BB	BB	DD	BB	BB	BB	DD	BB	BB	DD	DD	BB	BB
chr13_84195575_84195592	DD	DD	BB	BB	BB	DD	DD	DD	DD	DD	DD	DD	BB	BB	DD	DD	BB	DD	dn	DD	DD	BB	BB	DD	DD	DD	DD	BB	BB	DD	DD	BB	BB	BB	DD	BB	BB	BB	DD	BB	BB	BB	DD	BB	BB	DD	DD	BB	BB
chr13_84198661_84198678	DD	DD	BB	BB	BB	DD	DD	DD	DD	DD	DD	DD	BB	BB	DD	DD	BB	DD	DD	DD	DD	BB	BB	DD	DD	DD	DD	BB	BB	DD	DD	BB	BB	BB	DD	BB	BB	BB	DD	BB	BB	BB	DD	BB	BB	DD	DD	BB	BB
chr13_84224758_84224785	DD	DD	BB	BB	BB	DD	DD	DD	DD	DD	DD	DD	BB	BB	DD	DD	BB	DD	DD	DD	DD	BB	BB	DD	DD	DD	DD	BB	BB	DD	bd	BB	BB	BB	DD	BB	BB	BB	DD	BB	BB	BB	DD	BB	BB	DD	DD	BB	BB
chr13_84250632_84250646	DD	bd	BB	BB	BB	DD	bd	bd	bd	DD	bd	DD	BB	BB	bd	DD	BB	bd	bd	bd	DD	BB	BB	DD	DD	DD	bd	BB	BB	bd	DD	BB	BB	BB	DD	BB	BB	BB	bd	BB	BB	BB	DD	BB	BB	bd	DD	BB	BB
chr13_84273191_84273218	DD	dn	BB	BB	BB	DD	dn	DD	bd	bd	dn	DD	BB	BB	dn	DD	BB	DD	DD	DD	DD	BB	BB	DD	DD	DD	dn	bn	BB	DD	dn	BB	BB	BB	DD	BB	BB	bn	dn	BB	BB	BB	dn	BB	BB	dn	DD	BB	BB
chr13_84289304_84289335	DD	NN	BB	BB	BB	DD	DD	DD	NA	DD	DD	DD	BB	BB	DD	DD	BB	DD	DD	DD	DD	BB	BB	DD	DD	DD	DD	NA	BB	NA	DD	BB	BB	BB	DD	BB	BB	BB	DD	BB	NA	BB	DD	BB	BB	DD	DD	BB	BB
chr13_84309463_84309480	DD	DD	BB	BB	BB	DD	DD	DD	DD	DD	DD	DD	BB	BB	DD	DD	BB	DD	DD	DD	DD	BB	BB	DD	DD	DD	DD	BB	BB	DD	DD	BB	BB	BB	DD	BB	BB	BB	DD	BB	BB	BB	DD	BB	BB	DD	DD	BB	BB
chr13_84331137_84331148	DD	DD	BB	BB	BB	DD	DD	DD	DD	DD	DD	DD	BB	BB	DD	DD	BB	DD	DD	DD	DD	BB	BB	DD	DD	DD	DD	BB	BB	DD	DD	BB	BB	BB	DD	BB	BB	BB	DD	BB	BB	BB	DD	BB	BB	DD	DD	BB	BB
chr13_84338919_84338946	DD	DD	BB	BB	BB	DD	DD	DD	DD	DD	DD	DD	BB	BB	DD	DD	BB	DD	DD	DD	DD	BB	BB	DD	DD	DD	DD	BB	BB	DD	DD	BB	BB	BB	DD	BB	BB	BB	DD	BB	BB	BB	DD	BB	BB	DD	DD	BB	BB
chr13_84364011_84364034	DD	DD	BB	BB	BB	dn	DD	DD	DD	DD	DD	DD	BB	BB	DD	DD	BB	DD	DD	DD	DD	BB	BB	DD	DD	DD	DD	BB	BB	DD	DD	BB	BB	BB	DD	BB	BB	BB	DD	BB	BB	BB	DD	BB	BB	DD	DD	BB	BB
chr13_84366868_84366879	dd	DD	BB	bn	BB	dd	dd	DD	dd	dd	dd	dd	BB	BB	dd	dd	BB	dd	dd	dd	dd	BB	BB	DD	dd	DD	NA	BB	BB	dd	dd	BB	BB	BB	dd	BB	BB	BB	dd	BB	BB	bn	dd	BB	BB	dd	dd	BB	BB
chr13_84375437_84375452	DD	df	FF	FF	FF	df	DD	df	DD	DD	df	df	FF	FF	df	DD	FF	df	df	df	df	FF	FF	df	df	df	NA	FF	FF	DD	df	FF	FF	FF	df	FF	FF	FF	DD	FF	FF	FF	df	FF	FF	DD	df	FF	FF
chr13_84396828_84396839	DD	DD	BB	BB	BB	DD	DD	DD	DD	DD	DD	DD	BB	BB	DD	DD	BB	DD	DD	DD	DD	BB	BB	DD	DD	DD	BB	BB	BB	DD	DD	BB	BB	BB	DD	BB	BB	BB	DD	BB	BB	BB	DD	BB	BB	DD	DD	BB	BB
chr13_84405682_84405697	DD	DD	BB	BB	BB	DD	DD	DD	DD	DD	DD	DD	BB	BB	DD	DD	BB	DD	DD	DD	DD	BB	BB	DD	DD	DD	BB	BB	BB	DD	DD	BB	BB	BB	DD	BB	BB	BB	DD	BB	BB	BB	DD	BB	BB	DD	DD	BB	BB
chr13_84410371_84410390	DD	DD	BB	BB	BB	DD	DD	DD	DD	DD	DD	DD	BB	BB	DD	DD	BB	DD	DD	DD	DD	BB	BB	DD	DD	DD	BB	BB	BB	DD	DD	BB	BB	BB	DD	BB	BB	BB	DD	BB	BB	BB	DD	BB	BB	DD	DD	BB	BB
chr13_84435256_84435267	df	df	FF	FF	FF	DD	DD	DD	df	DD	DD	DD	FF	FF	DD	df	FF	df	DD	DD	DD	FF	FF	DD	df	DD	FF	FF	FF	df	DD	FF	FF	FF	df	FF	FF	FF	DD	FF	FF	FF	DD	FF	FF	df	DD	FF	FF
chr13_84481285_84481317	DD	DD	BB	BB	BB	DD	DD	DD	DD	DD	DD	DD	BB	BB	DD	DD	BB	DD	DD	DD	DD	BB	BB	DD	DD	DD	BB	BB	BB	DD	DD	BB	BB	BB	DD	BB	BB	BB	DD	BB	BB	BB	DD	BB	BB	DD	DD	BB	BB
chr13_84502070_84502109	DD	DD	BB	BB	BB	DD	DD	DD	DD	DD	DD	DD	BB	BB	DD	DD	BB	DD	DD	DD	DD	BB	BB	DD	DD	DD	BB	BB	BB	DD	DD	BB	BB	BB	DD	BB	BB	BB	DD	BB	BB	BB	DD	BB	BB	DD	DD	BB	BB
chr13_84517087_84517110	DD	DD	BB	BB	BB	DD	DD	DD	DD	DD	DD	DD	BB	BB	DD	DD	BB	DD	DD	DD	DD	BB	BB	DD	DD	DD	BB	BB	BB	DD	DD	BB	BB	BB	DD	BB	BB	BB	DD	BB	BB	BB	DD	BB	BB	DD	DD	BB	BB
chr13_84527006_84527029	DD	DD	BB	BB	BB	DD	DD	DD	DD	DD	DD	DD	BB	BB	DD	DD	BB	DD	DD	DD	DD	BB	BB	DD	DD	DD	BB	BB	BB	DD	DD	BB	BB	BB	DD	BB	BB	BB	DD	BB	BB	BB	DD	BB	BB	DD	DD	BB	BB
chr13_84602688_84602715	DD	DD	BB	BB	BB	DD	DD	DD	DD	DD	DD	DD	BB	BB	DD	DD	BB	DD	DD	DD	DD	BB	BB	DD	DD	DD	BB	BB	BB	DD	DD	BB	BB	BB	DD	BB	BB	BB	DD	BB	BB	BB	DD	BB	BB	DD	DD	BB	BB
chr13_84620927_84620982	NA	FF	NA	FF	FF	FF	NA	FF	FF	NA	NA	NA	FF	NN	FF	fn	FF	FF	FF	NA	FF	NN	NN	NA	NA	FF	NA	FF	NN	NA	FF	FF	FF	FF	FF	NA	FF	FF	FF	fn	NA	FF	FF	FF	NA	NA	FF	FF	NA
chr13_84667860_84667899	df	df	FF	FF	FF	df	df	df	df	df	df	df	FF	FF	df	df	FF	df	df	df	df	FF	FF	df	df	df	FF	FF	FF	df	df	FF	FF	FF	df	FF	FF	FF	df	FF	FF	FF	df	FF	FF	df	df	FF	FF
chr13_84677126_84677147	dd	dd	BB	BB	BB	dd	dd	dd	dd	dd	dd	dd	BB	BB	dd	DD	BB	dd	dd	dd	dd	BB	BB	dd	dd	dd	BB	BB	bn	dd	dd	BB	BB	BB	dn	BB	BB	BB	dd	BB	BB	BB	dd	BB	BB	dd	dd	BB	BB
chr13_84677148_84677159	DD	DD	BB	BB	BB	DD	DD	DD	DD	DD	DD	DD	BB	BB	DD	DD	BB	DD	DD	DD	DD	BB	BB	DD	DD	DD	BB	BB	BB	DD	DD	BB	BB	BB	DD	BB	BB	BB	DD	BB	BB	BB	DD	BB	BB	DD	DD	BB	BB
chr13_84677162_84677177	DD	DD	BB	BB	BB	DD	DD	DD	DD	DD	DD	DD	BB	BB	DD	DD	BB	DD	DD	DD	dn	BB	BB	DD	DD	DD	BB	BB	BB	DD	DD	BB	BB	BB	DD	BB	BB	BB	DD	BB	BB	BB	DD	BB	BB	dn	DD	BB	BB
chr13_84685395_84685406	DD	DD	BB	BB	BB	DD	DD	DD	DD	DD	DD	DD	BB	BB	DD	DD	BB	DD	DD	DD	DD	BB	BB	DD	DD	DD	BB	BB	BB	DD	DD	BB	BB	BB	DD	BB	BB	BB	DD	BB	BB	BB	DD	BB	BB	DD	DD	BB	BB
chr13_84717614_84717655	DD	DD	BB	BB	BB	DD	DD	DD	DD	DD	DD	DD	BB	BB	DD	DD	BB	DD	DD	DD	DD	BB	BB	DD	DD	DD	BB	BB	BB	DD	DD	BB	BB	BB	DD	BB	BB	BB	DD	BB	BB	BB	DD	BB	BB	DD	DD	BB	BB
chr13_84776744_84776791	DD	DD	BB	NN	BB	DD	DD	DD	DD	DD	DD	DD	BB	BB	DD	DD	NA	DD	DD	DD	DD	BB	BB	DD	DD	DD	BB	BB	BB	DD	DD	BB	BB	BB	DD	BB	BB	BB	DD	BB	BB	BB	DD	BB	BB	DD	DD	BB	BB
chr13_84790351_84790382	DD	DD	BB	BB	BB	DD	DD	DD	DD	DD	DD	DD	BB	BB	DD	DD	BB	DD	DD	DD	DD	BB	BB	DD	DD	DD	BB	BB	BB	DD	DD	BB	BB	BB	DD	BB	BB	BB	DD	BB	BB	BB	DD	BB	BB	DD	DD	BB	BB
chr13_84797945_84797962	DD	DD	BB	BB	BB	DD	DD	DD	DD	DD	DD	DD	BB	BB	DD	DD	BB	DD	DD	DD	DD	BB	BB	DD	DD	DD	BB	BB	BB	DD	DD	BB	BB	BB	DD	BB	BB	BB	DD	BB	BB	BB	DD	BB	BB	DD	DD	BB	BB
chr13_84798852_84798871	DD	DD	BB	BB	BB	DD	NA	DD	DD	DD	DD	NA	BB	NA	DD	DD	BB	DD	DD	NA	DD	BB	BB	DD	DD	NA	BB	BB	BB	NN	NN	BB	BB	BB	DD	NA	NA	BB	NA	BB	NA	BB	DD	BB	BB	NA	NA	BB	BB
chr13_84846846_84846859	DD	DD	BB	BB	BB	DD	DD	DD	DD	DD	DD	DD	BB	BB	DD	DD	BB	DD	DD	DD	DD	BB	BB	DD	DD	DD	BB	BB	BB	DD	DD	BB	BB	BB	DD	BB	BB	BB	DD	BB	BB	BB	DD	BB	BB	DD	DD	BB	BB
chr13_84857967_84857996	DD	DD	BB	BB	BB	DD	DD	DD	DD	DD	DD	DD	BB	BB	DD	DD	BB	DD	DD	DD	DD	BB	BB	DD	DD	DD	BB	BB	BB	DD	DD	BB	BB	BB	DD	BB	BB	BB	DD	BB	BB	BB	DD	BB	BB	DD	DD	BB	BB
chr13_84889767_84889814	NA	NA	BB	UU	UU	NA	NA	NA	NA	NA	NA	NA	UU	UU	NA	NA	UU	NA	NA	NA	NA	UU	BB	NA	NA	NA	UU	UU	UU	NA	NA	UU	UU	UU	NA	BB	UU	UU	NA	UU	UU	UU	NA	UU	BB	NA	NA	UU	UU
chr13_84938815_84938848	DD	DD	BB	BB	BB	DD	DD	DD	DD	DD	DD	DD	BB	BB	DD	DD	bn	DD	DD	DD	DD	BB	BB	DD	DD	DD	BB	BB	BB	DD	DD	BB	BB	BB	DD	BB	BB	BB	DD	bn	BB	BB	DD	BB	bn	DD	DD	BB	BB
chr13_84938976_84938990	DD	DD	BB	BB	BB	DD	DD	DD	DD	DD	DD	DD	BB	BB	DD	DD	BB	DD	DD	DD	DD	BB	BB	DD	DD	DD	BB	BB	BB	DD	DD	BB	BB	BB	DD	BB	BB	BB	DD	BB	BB	BB	DD	BB	BB	DD	DD	BB	BB
chr13_84941764_84941807	DD	DD	BB	BB	BB	DD	DD	DD	DD	NN	DD	DD	BB	BB	DD	DD	BB	DD	DD	DD	DD	BB	BB	DD	DD	DD	BB	BB	BB	DD	DD	BB	BB	BB	DD	BB	BB	BB	DD	BB	BB	BB	DD	BB	BB	DD	DD	BB	BB
chr13_84953014_84953025	DD	DD	BB	BB	BB	DD	DD	DD	DD	DD	DD	DD	BB	BB	DD	DD	BB	DD	DD	DD	DD	BB	BB	DD	DD	DD	BB	BB	BB	DD	DD	BB	BB	BB	DD	BB	BB	BB	DD	BB	BB	BB	DD	BB	BB	DD	DD	BB	BB
chr13_84998965_84999032	FF	FF	NA	NN	NA	NA	FF	FF	FF	FF	NA	NA	fn	FF	NA	FF	NN	fn	FF	NA	FF	FF	FF	FF	FF	NA	FF	FF	fn	FF	NA	FF	FF	NA	NA	FF	fn	NA	NA	NA	NA	FF	FF	FF	FF	NA	NA	FF	NN
chr13_85113378_85113425	DD	NN	NA	DD	NA	DD	DD	dn	NA	DD	NA	DD	NA	BB	NN	dn	BB	NA	DD	DD	NA	BB	BB	BB	DD	DD	BB	BB	BB	DD	NA	BB	BB	BB	NA	BB	NA	BB	NA	BB	NA	BB	NA	bn	BB	DD	NA	BB	BB
chr13_85121306_85121326	DD	DD	BB	BB	BB	DD	DD	DD	DD	DD	DD	DD	BB	BB	DD	DD	BB	DD	DD	DD	DD	BB	BB	DD	DD	DD	BB	BB	BB	DD	DD	BB	BB	BB	DD	BB	BB	BB	DD	BB	BB	BB	DD	BB	BB	DD	DD	BB	BB
[truncated: 1,307 more rows]
[truncated: 103 more columns]
