# Supplementary material for: A novel quantitative trait locus implicates Msh3 in the propensity for genome-wide short tandem repeat expansions in mice
Source: Genome Res. 2023 May;33(5):689–702. doi: 10.1101/gr.277576.122 (PMC10317118; doi:10.1101/gr.277576.122)
Supplement: Supplemental Material [file supp_gr.277576.122_Supplemental_code.zip › BXD-STR-Mutator-Manuscript-main/Ashbrook_Manuscript/data/all_imputed/chr14.geno]

locus	BXD001	BXD002	BXD005	BXD006	BXD008	BXD009	BXD011	BXD012	BXD013	BXD014	BXD015	BXD016	BXD018	BXD019	BXD020	BXD021	BXD022	BXD024	BXD024_cep	BXD027	BXD028	BXD029	BXD029_trl4	BXD031	BXD032	BXD033	BXD034	BXD036	BXD038	BXD039	BXD040	BXD042	BXD043	BXD044	BXD045	BXD048	BXD048a	BXD049	BXD050	BXD051	BXD053	BXD055	BXD056	BXD060	BXD061	BXD062	BXD063	BXD064	BXD065
chr14_10149711_10149738	FF	FF	FF	NA	FF	NA	FF	FF	FF	FF	NA	FF	FF	FF	NA	NA	FF	FF	fn	FF	NA	FF	FF	NA	NA	FF	FF	FF	FF	FF	NA	FF	NA	FF	NA	FF	FF	FF	FF	FF	NA	FF	FF	FF	FF	FF	FF	FF	FF
chr14_10207397_10207422	NA	UU	UU	UU	NA	UU	UU	UU	UU	NA	bu	UU	UU	NA	UU	NA	UU	UU	UU	UU	UU	UU	UU	NA	NA	BB	BB	UU	BB	UU	UU	NA	NA	NA	BB	UU	UU	BB	BB	BB	BB	BB	BB	BB	BB	BB	BB	NA	NA
chr14_10211834_10211865	FF	NN	FF	FF	FF	FF	FF	FF	FF	NA	FF	FF	FF	FF	FF	FF	FF	FF	FF	FF	FF	FF	FF	FF	FF	NA	FF	FF	FF	FF	FF	FF	FF	NA	FF	FF	FF	FF	FF	FF	NA	FF	FF	FF	FF	NA	FF	FF	FF
chr14_10318476_10318523	DD	DD	DD	DD	DD	DD	DD	DD	DD	DD	DD	DD	DD	DD	DD	DD	DD	DD	DD	DD	DD	DD	DD	DD	DD	BB	DD	dn	DD	DD	DD	DD	DD	DD	DD	DD	DD	DD	DD	DD	DD	DD	DD	DD	DD	DD	BB	DD	DD
chr14_10547894_10547917	FF	FF	FF	FF	NA	FF	FF	FF	NN	FF	FF	FF	FF	FF	NA	FF	FF	FF	FF	FF	FF	FF	FF	FF	FF	NA	FF	FF	FF	NA	FF	FF	NA	FF	FF	FF	FF	FF	FF	FF	FF	FF	FF	FF	FF	FF	FF	NA	NA
chr14_10626449_10626464	DD	DD	BB	DD	BB	DD	DD	BB	BB	BB	dn	DD	DD	DD	BB	DD	DD	DD	DD	BB	BB	DD	DD	dn	DD	BB	BB	DD	BB	DD	DD	DD	BB	DD	BB	DD	DD	BB	BB	BB	BB	BB	BB	BB	BB	BB	BB	DD	BB
chr14_10639805_10639837	DD	DD	BB	DD	BB	DD	DD	BB	BB	BB	DD	DD	DD	DD	BB	DD	DD	DD	DD	BB	BB	DD	DD	DD	DD	BB	BB	DD	BB	DD	DD	DD	BB	DD	BB	DD	DD	BB	BB	BB	BB	BB	BB	BB	BB	BB	BB	DD	BB
chr14_10645213_10645240	DD	DD	BB	DD	BB	DD	DD	BB	BB	BB	DD	DD	DD	DD	BB	DD	DD	DD	DD	BB	BB	DD	DD	DD	DD	BB	BB	DD	BB	DD	DD	DD	BB	DD	BB	DD	DD	BB	BB	BB	BB	BB	BB	BB	BB	BB	BB	DD	BB
chr14_10695590_10695614	DD	DD	BB	DD	BB	DD	DD	BB	BB	BB	DD	DD	DD	DD	BB	DD	DD	DD	DD	BB	BB	DD	DD	DD	DD	BB	BB	DD	BB	DD	DD	DD	BB	DD	BB	DD	DD	BB	BB	BB	BB	BB	BB	BB	BB	BB	BB	DD	BB
chr14_10699526_10699573	DD	DD	BB	DD	BB	DD	DD	BB	BB	BB	DD	DD	DD	DD	BB	DD	bd	DD	DD	BB	BB	bd	DD	DD	bd	BB	BB	DD	BB	DD	DD	DD	BB	DD	BB	DD	DD	BB	BB	BB	BB	BB	BB	BB	BB	BB	BB	DD	BB
chr14_10703982_10704009	DD	DD	BB	DD	BB	DD	DD	BB	BB	BB	DD	DD	DD	DD	BB	DD	DD	DD	DD	BB	BB	DD	DD	DD	DD	BB	BB	DD	BB	DD	DD	DD	BB	DD	BB	DD	DD	BB	BB	BB	BB	BB	BB	BB	BB	BB	BB	DD	BB
chr14_10712066_10712091	DD	DD	BB	DD	BB	DD	DD	BB	BB	BB	dn	dn	DD	DD	BB	DD	DD	DD	dn	bd	BB	DD	DD	dn	DD	BB	BB	DD	BB	DD	DD	DD	BB	bd	bd	DD	DD	BB	BB	BB	BB	BB	BB	BB	BB	BB	BB	DD	BB
chr14_10733074_10733085	DD	DD	BB	DD	BB	DD	DD	BB	BB	BB	DD	DD	DD	DD	BB	DD	DD	DD	DD	BB	BB	DD	DD	DD	DD	BB	BB	DD	BB	DD	DD	dn	BB	DD	BB	DD	DD	BB	BB	BB	BB	BB	BB	BB	BB	BB	BB	DD	BB
chr14_10733087_10733102	DD	DD	BB	dn	BB	DD	DD	BB	BB	BB	DD	DD	DD	DD	BB	DD	DD	DD	DD	BB	BB	DD	DD	DD	DD	BB	BB	DD	BB	DD	DD	DD	BB	DD	BB	DD	DD	BB	BB	BB	BB	BB	BB	BB	BB	BB	BB	DD	BB
chr14_10735575_10735598	DD	DD	BB	DD	BB	DD	DD	BB	BB	BB	DD	DD	DD	DD	BB	DD	DD	DD	DD	BB	BB	DD	DD	DD	DD	BB	BB	DD	BB	DD	DD	DD	BB	DD	BB	DD	DD	BB	BB	BB	BB	BB	BB	BB	BB	BB	BB	DD	BB
chr14_10742191_10742205	DD	DD	BB	DD	BB	DD	DD	BB	BB	BB	DD	DD	DD	DD	BB	DD	DD	DD	DD	BB	BB	DD	DD	DD	DD	BB	BB	DD	BB	DD	DD	DD	BB	DD	BB	DD	DD	BB	BB	BB	BB	BB	BB	BB	BB	BB	BB	DD	BB
chr14_10782382_10782399	DD	DD	BB	DD	BB	DD	DD	BB	BB	BB	DD	DD	DD	DD	BB	DD	DD	DD	DD	BB	BB	DD	DD	DD	DD	bd	BB	DD	BB	DD	DD	DD	BB	DD	BB	DD	DD	BB	BB	BB	BB	BB	BB	BB	BB	BB	BB	DD	BB
chr14_10783960_10783974	DD	DD	BB	DD	BB	DD	DD	BB	BB	BB	DD	DD	DD	DD	BB	DD	DD	DD	DD	BB	BB	DD	DD	DD	DD	BB	BB	DD	BB	DD	DD	DD	BB	DD	BB	DD	DD	BB	BB	BB	BB	BB	BB	BB	BB	BB	BB	DD	BB
chr14_10802382_10802409	DD	DD	BB	DD	BB	DD	DD	BB	BB	BB	DD	DD	DD	DD	BB	DD	DD	DD	DD	BB	BB	DD	DD	DD	DD	BB	BB	DD	BB	DD	DD	DD	BB	DD	BB	DD	DD	BB	BB	BB	BB	BB	BB	BB	BB	BB	BB	DD	BB
chr14_10856844_10856867	DD	DD	BB	DD	BB	DD	DD	BB	BB	BB	DD	DD	DD	DD	BB	DD	DD	DD	dn	BB	BB	DD	DD	DD	DD	BB	BB	DD	BB	DD	DD	DD	BB	DD	BB	DD	DD	BB	BB	BB	BB	BB	BB	BB	BB	BB	BB	DD	BB
chr14_10871798_10871837	DD	DD	BB	DD	BB	DD	DD	BB	BB	BB	DD	DD	DD	DD	BB	DD	DD	DD	DD	BB	BB	bd	DD	DD	DD	BB	BB	DD	BB	DD	DD	DD	BB	DD	BB	DD	DD	BB	BB	BB	BB	BB	BB	BB	BB	BB	BB	DD	BB
chr14_10936837_10936904	NA	NN	NA	NN	NA	fn	FF	NA	FF	FF	FF	NA	NN	NN	FF	NA	NN	FF	NN	NN	NN	NA	NA	NN	fn	FF	FF	FF	NN	NA	NA	NA	FF	fn	FF	NA	FF	FF	NN	FF	NA	FF	FF	NA	NA	NN	FF	NA	NA
chr14_10963289_10963309	DD	DD	BB	DD	BB	DD	DD	BB	BB	BB	DD	DD	DD	DD	BB	DD	DD	DD	DD	BB	BB	DD	DD	DD	DD	BB	BB	DD	BB	DD	DD	DD	BB	DD	BB	DD	DD	BB	BB	BB	BB	BB	BB	BB	BB	BB	BB	DD	BB
chr14_10972050_10972112	DD	DD	BB	DD	BB	DD	DD	BB	BB	BB	DD	DD	DD	DD	BB	DD	DD	DD	DD	BB	BB	DD	DD	DD	DD	BB	BB	DD	BB	DD	DD	DD	BB	DD	BB	DD	DD	BB	BB	BB	BB	BB	BB	BB	BB	BB	BB	DD	BB
chr14_10999894_10999917	DD	DD	BB	DD	BB	DD	DD	BB	BB	BB	DD	DD	DD	DD	BB	DD	DD	DD	DD	BB	BB	DD	DD	DD	DD	BB	BB	DD	BB	DD	DD	DD	BB	DD	BB	DD	DD	BB	BB	BB	BB	BB	BB	BB	BB	BB	BB	DD	BB
chr14_11061659_11061676	DD	DD	BB	DD	BB	dn	DD	BB	BB	BB	DD	bd	bd	DD	BB	DD	DD	DD	DD	BB	BB	bd	DD	DD	DD	BB	BB	DD	BB	DD	bd	DD	BB	DD	BB	DD	bd	BB	BB	BB	BB	BB	BB	BB	BB	BB	BB	DD	BB
chr14_11061841_11061852	DD	DD	BB	DD	BB	DD	DD	BB	BB	BB	DD	DD	DD	DD	BB	DD	DD	DD	DD	BB	BB	DD	DD	DD	DD	BB	BB	DD	BB	DD	DD	DD	BB	DD	BB	DD	DD	BB	BB	BB	BB	BB	BB	BB	BB	BB	BB	DD	BB
chr14_11065219_11065232	DD	DD	BB	DD	BB	DD	DD	BB	BB	BB	DD	DD	DD	DD	BB	DD	DD	DD	DD	BB	BB	DD	DD	DD	DD	BB	BB	DD	BB	DD	DD	DD	BB	DD	BB	DD	DD	BB	BB	BB	BB	BB	BB	BB	BB	BB	BB	DD	BB
chr14_11123031_11123075	FF	NA	FF	FF	FF	NA	FF	FF	FF	FF	FF	NA	FF	FF	NA	FF	FF	FF	FF	NA	FF	FF	FF	FF	FF	NA	FF	FF	NA	NA	FF	FF	FF	FF	NA	FF	NA	FF	FF	FF	NA	FF	FF	FF	FF	NA	FF	NA	NA
chr14_11132022_11132039	DD	DD	BB	DD	BB	DD	DD	BB	BB	BB	DD	DD	DD	DD	BB	DD	DD	DD	DD	BB	BB	DD	DD	DD	DD	BB	BB	DD	BB	DD	DD	DD	BB	DD	BB	DD	DD	BB	BB	BB	BB	BB	BB	BB	BB	BB	BB	DD	BB
chr14_11141681_11141704	DD	DD	BB	DD	BB	DD	DD	BB	BB	BB	DD	DD	DD	DD	BB	DD	DD	DD	DD	BB	BB	DD	DD	DD	DD	BB	BB	DD	BB	DD	DD	DD	BB	DD	BB	DD	DD	BB	BB	BB	BB	BB	BB	BB	BB	BB	BB	DD	BB
chr14_11150687_11150710	DD	DD	BB	DD	BB	DD	DD	BB	BB	BB	DD	DD	DD	DD	BB	DD	DD	DD	DD	BB	BB	DD	DD	DD	DD	BB	BB	DD	BB	DD	DD	DD	BB	DD	BB	DD	DD	BB	BB	BB	BB	BB	BB	BB	BB	BB	BB	DD	BB
chr14_11185142_11185157	DD	DD	BB	DD	BB	DD	DD	BB	BB	BB	DD	DD	DD	DD	BB	DD	DD	DD	DD	BB	NN	DD	DD	DD	DD	BB	BB	DD	BB	DD	DD	DD	BB	DD	BB	DD	DD	BB	BB	BB	BB	BB	BB	BB	BB	BB	BB	DD	BB
chr14_11185398_11185427	DD	DD	BB	DD	BB	DD	DD	BB	BB	BB	DD	DD	DD	DD	BB	DD	DD	DD	DD	BB	BB	DD	DD	DD	DD	BB	BB	DD	BB	DD	bd	DD	BB	DD	BB	DD	DD	BB	BB	BB	BB	BB	BB	BB	BB	BB	BB	DD	BB
chr14_11185657_11185686	DD	DD	BB	DD	BB	DD	DD	BB	BB	BB	DD	DD	DD	DD	BB	DD	DD	DD	DD	BB	BB	DD	DD	DD	DD	BB	BB	DD	BB	DD	DD	DD	BB	DD	BB	DD	DD	BB	BB	BB	BB	BB	BB	BB	BB	BB	BB	DD	BB
chr14_11202756_11202775	DD	DD	BB	DD	BB	DD	DD	BB	BB	BB	DD	DD	DD	DD	BB	DD	DD	DD	DD	BB	BB	DD	DD	DD	DD	BB	BB	DD	BB	DD	DD	DD	BB	DD	BB	DD	DD	BB	BB	BB	BB	BB	BB	BB	BB	BB	BB	DD	BB
chr14_11211529_11211540	DD	DD	BB	DD	BB	DD	DD	BB	BB	BB	DD	DD	DD	DD	BB	DD	DD	DD	DD	BB	BB	DD	DD	DD	DD	BB	BB	DD	BB	DD	DD	DD	BB	DD	BB	DD	DD	BB	BB	BB	BB	BB	BB	BB	BB	BB	BB	DD	BB
chr14_11227162_11227185	DD	DD	BB	DD	BB	DD	DD	BB	BB	BB	DD	DD	DD	DD	BB	DD	DD	DD	DD	BB	BB	DD	DD	DD	DD	BB	BB	DD	BB	DD	DD	DD	BB	DD	BB	DD	DD	BB	BB	BB	BB	BB	BB	BB	BB	BB	BB	DD	BB
chr14_11240558_11240572	DD	DD	BB	DD	BB	DD	DD	BB	BB	BB	DD	DD	DD	DD	BB	DD	DD	DD	DD	BB	BB	DD	DD	DD	DD	BB	BB	DD	BB	DD	DD	DD	BB	DD	BB	DD	DD	BB	BB	BB	BB	BB	BB	BB	BB	BB	BB	DD	BB
chr14_11249164_11249177	dn	DD	BB	DD	BB	DD	dn	BB	BB	BB	DD	dn	dn	dn	BB	dn	DD	DD	dn	BB	BB	bd	DD	dn	dn	BB	BB	dn	BB	DD	DD	dn	BB	DD	BB	DD	DD	BB	BB	BB	BB	BB	BB	BB	BB	BB	BB	DD	BB
chr14_11307199_11307210	DD	DD	BB	DD	BB	DD	bd	BB	BB	BB	DD	DD	DD	bd	BB	DD	DD	DD	DD	BB	BB	bd	DD	bd	DD	BB	BB	DD	BB	DD	DD	DD	BB	DD	BB	DD	DD	BB	BB	BB	BB	BB	BB	BB	BB	BB	BB	DD	BB
chr14_11337580_11337595	DD	DD	BB	DD	BB	DD	DD	BB	BB	BB	DD	DD	DD	DD	BB	DD	DD	DD	DD	BB	BB	DD	DD	DD	DD	BB	BB	DD	BB	DD	DD	DD	BB	DD	BB	DD	DD	BB	BB	BB	BB	BB	BB	BB	BB	BB	BB	DD	BB
chr14_11361838_11361861	DD	DD	BB	DD	BB	DD	DD	BB	BB	BB	DD	DD	DD	DD	BB	DD	DD	DD	DD	BB	BB	DD	DD	DD	DD	BB	BB	DD	BB	DD	DD	DD	BB	DD	BB	DD	DD	BB	BB	BB	BB	BB	BB	BB	BB	BB	BB	DD	BB
chr14_11362525_11362542	DD	DD	BB	DD	BB	DD	DD	BB	BB	BB	DD	DD	DD	DD	BB	DD	DD	DD	DD	BB	BB	DD	DD	DD	DD	BB	BB	DD	BB	DD	DD	DD	BB	DD	BB	DD	DD	BB	BB	BB	BB	BB	BB	BB	BB	BB	BB	DD	BB
chr14_11377130_11377143	DD	dd	BB	dd	BB	dd	DD	BB	BB	BB	dd	dd	dd	dd	BB	dd	DD	dd	dd	BB	BB	dd	dd	dd	dd	bd	BB	DD	BB	dd	DD	dd	BB	dd	BB	DD	dd	bd	BB	BB	BB	BB	bn	BB	BB	BB	BB	dd	BB
chr14_11396852_11396875	DD	DD	BB	DD	BB	DD	DD	BB	BB	BB	DD	DD	DD	DD	BB	DD	DD	DD	DD	BB	BB	DD	DD	DD	DD	BB	BB	DD	BB	DD	DD	DD	BB	DD	BB	DD	DD	BB	BB	BB	BB	BB	BB	BB	BB	BB	BB	DD	BB
chr14_11410545_11410570	DD	DD	BB	DD	BB	DD	DD	bn	BB	BB	DD	DD	DD	DD	BB	DD	DD	DD	DD	BB	BB	DD	DD	DD	DD	BB	BB	DD	BB	DD	DD	DD	BB	DD	BB	DD	DD	BB	BB	bn	BB	BB	BB	BB	BB	BB	BB	DD	BB
chr14_11425213_11425234	DD	DD	BB	DD	BB	DD	DD	BB	BB	BB	DD	DD	DD	DD	BB	DD	DD	DD	DD	BB	BB	DD	DD	DD	DD	BB	BB	DD	BB	DD	DD	DD	BB	DD	BB	DD	DD	BB	BB	BB	BB	BB	BB	BB	BB	BB	BB	DD	BB
chr14_11433294_11433309	DD	DD	BB	DD	BB	DD	DD	BB	BB	BB	DD	DD	DD	DD	BB	DD	DD	DD	DD	BB	BB	DD	DD	DD	DD	BB	BB	DD	BB	DD	DD	DD	BB	DD	BB	DD	DD	BB	BB	BB	BB	BB	BB	BB	BB	BB	BB	DD	BB
chr14_11440105_11440120	DD	DD	BB	DD	BB	DD	DD	BB	BB	BB	DD	DD	DD	DD	BB	DD	DD	DD	DD	BB	BB	DD	DD	DD	DD	BB	BB	DD	BB	DD	DD	DD	BB	DD	BB	DD	DD	BB	BB	BB	BB	BB	BB	BB	BB	BB	BB	DD	BB
chr14_11493482_11493493	DD	DD	BB	DD	BB	DD	DD	BB	BB	BB	DD	DD	DD	DD	BB	DD	DD	DD	DD	BB	BB	DD	DD	DD	DD	BB	BB	DD	BB	DD	DD	DD	BB	DD	BB	DD	DD	BB	BB	BB	BB	BB	BB	BB	BB	BB	BB	DD	BB
chr14_11494471_11494482	DD	DD	BB	DD	BB	DD	DD	BB	BB	BB	DD	DD	DD	bd	BB	DD	DD	DD	DD	BB	BB	bd	DD	DD	DD	BB	BB	DD	BB	DD	DD	DD	BB	DD	BB	DD	DD	BB	BB	BB	BB	BB	BB	BB	BB	BB	BB	DD	BB
chr14_11504363_11504386	DD	DD	BB	DD	BB	DD	DD	BB	BB	BB	DD	DD	DD	DD	BB	DD	DD	DD	DD	BB	BB	DD	DD	DD	DD	BB	BB	DD	BB	DD	DD	DD	BB	DD	BB	DD	DD	BB	BB	BB	BB	BB	BB	BB	BB	BB	BB	DD	BB
chr14_11567366_11567390	DD	DD	BB	DD	BB	DD	DD	BB	BB	BB	DD	DD	DD	DD	BB	DD	DD	DD	DD	BB	BB	DD	DD	DD	DD	BB	BB	DD	BB	DD	DD	DD	BB	DD	BB	DD	DD	BB	BB	BB	BB	BB	BB	BB	BB	BB	BB	DD	BB
chr14_11578037_11578058	DD	DD	BB	DD	BB	DD	DD	BB	BB	BB	DD	DD	DD	DD	BB	DD	DD	DD	DD	BB	BB	DD	DD	DD	DD	BB	BB	DD	BB	DD	DD	DD	BB	DD	BB	DD	DD	BB	BB	BB	BB	BB	BB	BB	BB	BB	BB	DD	BB
chr14_11594910_11594930	DD	DD	BB	DD	BB	DD	DD	BB	BB	BB	DD	DD	DD	DD	BB	DD	DD	DD	DD	BB	BB	DD	DD	DD	DD	BB	BB	DD	BB	DD	DD	DD	BB	DD	BB	DD	DD	BB	BB	BB	BB	BB	BB	BB	BB	BB	BB	DD	BB
chr14_11637554_11637571	DD	DD	BB	DD	BB	DD	DD	BB	BB	BB	DD	DD	DD	DD	BB	DD	DD	DD	DD	BB	BB	DD	DD	DD	DD	BB	BB	DD	BB	DD	DD	DD	BB	DD	BB	DD	DD	BB	BB	BB	BB	BB	BB	BB	BB	BB	BB	DD	BB
chr14_11642398_11642433	df	df	FF	FF	FF	FF	FF	FF	FF	FF	FF	FF	df	df	FF	df	df	df	FF	FF	FF	df	FF	df	df	FF	FF	df	FF	df	df	df	FF	df	FF	DD	df	FF	FF	FF	FF	FF	FF	FF	FF	FF	FF	df	FF
chr14_11643501_11643515	DD	DD	FF	df	FF	DD	df	FF	FF	FF	df	df	df	df	FF	df	df	df	DD	FF	FF	df	df	df	df	FF	FF	df	FF	df	df	df	FF	df	FF	df	df	FF	FF	FF	FF	FF	FF	FF	FF	FF	FF	df	FF
chr14_11647937_11647951	DD	DD	BB	DD	BB	DD	DD	BB	BB	BB	DD	DD	DD	DD	BB	DD	DD	DD	DD	BB	BB	DD	DD	DD	DD	BB	BB	DD	BB	DD	DD	DD	BB	DD	BB	DD	DD	BB	BB	BB	BB	BB	BB	BB	BB	BB	BB	DD	BB
chr14_11650622_11650666	DD	DD	BB	DD	BB	DD	DD	BB	BB	BB	DD	DD	NA	DD	NA	DD	DD	NA	DD	NA	NA	DD	DD	DD	DD	BB	BB	DD	BB	DD	DD	DD	BB	DD	BB	NA	DD	BB	BB	BB	BB	BB	NA	BB	BB	NA	BB	DD	NA
chr14_11661458_11661469	DD	DD	BB	DD	BB	DD	DD	BB	BB	BB	DD	DD	DD	DD	BB	DD	DD	DD	DD	BB	BB	DD	DD	DD	DD	BB	BB	DD	BB	DD	DD	DD	BB	DD	BB	DD	DD	BB	BB	BB	BB	BB	BB	BB	BB	BB	BB	DD	BB
chr14_11697816_11697831	dn	DD	BB	DD	BB	DD	DD	BB	BB	BB	DD	DD	DD	DD	BB	DD	DD	DD	DD	BB	BB	DD	DD	DD	DD	BB	BB	DD	BB	DD	DD	DD	BB	DD	BB	DD	DD	BB	BB	BB	BB	BB	BB	BB	BB	BB	BB	DD	BB
chr14_11718996_11719027	DD	DD	BB	DD	BB	DD	DD	BB	BB	BB	DD	DD	DD	DD	BB	DD	DD	DD	DD	BB	BB	DD	DD	DD	DD	BB	BB	DD	BB	DD	DD	DD	BB	DD	BB	DD	DD	BB	BB	BB	BB	BB	BB	BB	BB	BB	BB	DD	BB
chr14_11720723_11720754	DD	DD	BB	DD	BB	DD	DD	BB	BB	BB	DD	DD	DD	DD	BB	DD	DD	DD	DD	BB	BB	DD	DD	DD	DD	BB	BB	DD	BB	DD	DD	DD	BB	DD	BB	DD	DD	BB	BB	BB	BB	BB	BB	BB	BB	BB	BB	DD	BB
chr14_11721736_11721751	DD	DD	BB	DD	BB	DD	DD	BB	BB	BB	DD	DD	DD	DD	BB	DD	DD	DD	DD	BB	BB	DD	DD	DD	DD	BB	BB	DD	BB	DD	DD	DD	BB	DD	BB	DD	DD	BB	BB	BB	BB	BB	BB	BB	BB	BB	BB	DD	BB
chr14_11728208_11728231	DD	DD	BB	DD	BB	DD	DD	BB	BB	BB	DD	DD	DD	DD	BB	DD	DD	DD	DD	BB	BB	DD	DD	DD	DD	BB	BB	DD	BB	DD	DD	DD	BB	DD	BB	DD	DD	BB	BB	BB	BB	BB	BB	BB	BB	BB	BB	DD	BB
chr14_11740283_11740326	DD	NA	BB	NA	BB	DD	DD	NA	BB	BB	DD	NA	NA	DD	BB	DD	DD	NA	DD	BB	NA	NA	DD	NA	DD	NA	BB	DD	BB	DD	DD	NA	BB	DD	BB	NA	NA	NA	BB	BB	BB	NA	BB	BB	BB	BB	BB	DD	BB
chr14_11741720_11741764	DD	DD	BB	NA	BB	DD	DD	BB	BB	BB	NA	NA	NA	DD	BB	DD	DD	NA	DD	BB	BB	DD	DD	DD	NA	BB	BB	DD	BB	DD	DD	DD	BB	DD	NA	DD	NA	BB	BB	BB	BB	BB	BB	BB	BB	BB	BB	DD	BB
chr14_11745046_11745077	NN	NN	BB	NN	BB	NA	DD	BB	BB	BB	NN	NA	DD	NN	BB	DD	dn	NN	NA	BB	BB	NA	DD	NN	NA	BB	BB	DD	BB	DD	NN	DD	BB	DD	BB	DD	NN	BB	BB	BB	BB	BB	BB	BB	BB	BB	BB	NN	BB
chr14_11745095_11745106	DD	DD	BB	DD	BB	DD	DD	BB	BB	BB	DD	DD	DD	DD	BB	DD	DD	DD	DD	BB	BB	DD	DD	DD	DD	BB	BB	DD	BB	DD	DD	DD	BB	DD	BB	DD	DD	BB	BB	BB	BB	BB	BB	BB	BB	BB	BB	DD	bn
chr14_11745189_11745210	DD	DD	BB	DD	BB	dd	dd	BB	BB	BB	DD	dd	dd	DD	BB	dd	DD	DD	dd	BB	BB	dd	dd	dd	DD	BB	BB	dd	BB	DD	dd	dd	BB	dd	BB	DD	dn	BB	BB	BB	BB	BB	BB	BB	BB	BB	BB	dd	BB
chr14_11749518_11749533	DD	DD	BB	DD	BB	DD	DD	BB	BB	BB	DD	DD	DD	DD	BB	DD	DD	DD	DD	BB	BB	DD	DD	DD	DD	BB	BB	DD	BB	DD	DD	DD	BB	DD	BB	DD	DD	BB	BB	BB	BB	BB	BB	BB	BB	BB	BB	DD	BB
chr14_11755999_11756018	DD	DD	BB	DD	BB	DD	DD	BB	BB	BB	DD	DD	DD	DD	BB	DD	DD	DD	DD	BB	BB	DD	DD	DD	DD	BB	BB	DD	BB	DD	DD	DD	BB	DD	BB	DD	DD	BB	BB	BB	BB	BB	BB	BB	BB	BB	BB	DD	BB
chr14_11779163_11779190	DD	DD	BB	DD	BB	DD	DD	BB	BB	BB	NA	DD	DD	NA	BB	DD	NA	NA	DD	BB	BB	DD	DD	DD	DD	BB	BB	DD	BB	NA	DD	DD	BB	NA	BB	NN	DD	BB	BB	BB	BB	BB	BB	BB	BB	BB	BB	DD	BB
chr14_11790539_11790556	DD	DD	BB	DD	BB	DD	DD	BB	BB	BB	DD	DD	DD	DD	BB	DD	DD	DD	DD	BB	BB	DD	DD	DD	DD	BB	BB	DD	BB	DD	DD	DD	BB	DD	BB	DD	DD	BB	BB	BB	BB	BB	BB	BB	BB	BB	BB	DD	BB
chr14_11792876_11792935	FF	FF	NA	FF	FF	FF	FF	FF	fn	FF	NN	FF	fn	FF	NA	FF	NA	FF	NA	FF	FF	FF	FF	NA	FF	FF	NA	FF	NA	fn	NN	NN	FF	NA	FF	FF	FF	FF	NA	FF	fn	NA	FF	FF	FF	FF	NN	FF	FF
chr14_11800766_11800777	DD	DD	BB	DD	BB	DD	DD	BB	BB	BB	DD	DD	DD	DD	BB	DD	DD	DD	DD	BB	BB	DD	DD	DD	DD	BB	BB	DD	BB	DD	DD	DD	BB	DD	BB	DD	DD	BB	BB	BB	BB	BB	BB	BB	BB	BB	BB	DD	BB
chr14_11804428_11804439	DD	dd	BB	dd	BB	dd	dd	BB	BB	BB	dd	dd	dd	DD	BB	dd	dd	DD	DD	bd	BB	dd	dd	dd	dd	BB	BB	dn	BB	dd	dd	dd	BB	DD	BB	dd	DD	BB	BB	BB	BB	BB	BB	BB	BB	BB	BB	dd	BB
chr14_11814041_11814052	DD	DD	BB	DD	BB	DD	DD	BB	BB	BB	DD	DD	DD	DD	BB	DD	DD	DD	DD	BB	BB	DD	DD	DD	DD	BB	BB	DD	BB	DD	DD	DD	BB	DD	BB	DD	DD	BB	BB	BB	BB	BB	BB	BB	BB	BB	BB	DD	BB
chr14_11816597_11816608	DD	DD	BB	DD	BB	DD	DD	BB	BB	BB	DD	DD	DD	DD	BB	DD	DD	DD	DD	BB	BB	DD	DD	DD	DD	BB	BB	DD	BB	DD	DD	DD	BB	DD	BB	DD	DD	BB	BB	BB	BB	BB	BB	BB	BB	BB	BB	DD	BB
chr14_11836029_11836046	DD	DD	BB	DD	BB	DD	DD	BB	BB	BB	DD	DD	DD	DD	BB	DD	DD	DD	DD	BB	BB	DD	DD	DD	DD	BB	BB	DD	BB	DD	DD	DD	BB	DD	BB	DD	DD	BB	BB	BB	BB	BB	BB	BB	BB	BB	BB	DD	BB
chr14_11840448_11840463	DD	DD	BB	DD	BB	DD	DD	BB	BB	BB	DD	DD	DD	DD	BB	DD	DD	DD	DD	BB	BB	DD	DD	DD	DD	BB	BB	DD	BB	DD	DD	DD	BB	DD	BB	DD	DD	BB	BB	BB	BB	BB	BB	BB	BB	BB	BB	DD	BB
chr14_11874858_11874877	DD	DD	BB	DD	BB	DD	DD	BB	BB	BB	DD	DD	DD	DD	BB	DD	DD	DD	DD	BB	BB	DD	DD	DD	DD	BB	BB	DD	BB	DD	DD	DD	BB	DD	BB	DD	DD	BB	BB	BB	BB	BB	BB	BB	BB	BB	BB	DD	BB
chr14_11885329_11885355	DD	DD	BB	DD	BB	DD	DD	BB	BB	BB	DD	DD	DD	DD	BB	DD	DD	DD	DD	BB	BB	DD	DD	DD	DD	BB	BB	DD	BB	DD	DD	DD	BB	DD	BB	DD	DD	BB	BB	BB	BB	BB	BB	BB	BB	BB	BB	DD	bn
chr14_11887235_11887254	DD	DD	BB	DD	BB	DD	DD	BB	BB	BB	DD	DD	DD	DD	BB	DD	DD	DD	DD	BB	BB	DD	DD	DD	DD	BB	BB	DD	BB	DD	DD	DD	BB	DD	BB	DD	DD	BB	BB	BB	BB	BB	BB	BB	BB	BB	BB	DD	BB
chr14_11891606_11891621	DD	DD	BB	DD	BB	DD	DD	BB	BB	BB	DD	DD	DD	DD	BB	DD	DD	DD	DD	BB	BB	DD	DD	DD	DD	BB	BB	DD	BB	DD	DD	DD	BB	DD	BB	DD	DD	BB	BB	BB	BB	BB	BB	BB	BB	BB	BB	DD	BB
chr14_11891866_11891909	DD	DD	BB	DD	BB	DD	DD	BB	BB	BB	DD	DD	DD	DD	BB	DD	DD	DD	DD	BB	BB	DD	DD	DD	DD	bn	BB	DD	BB	DD	DD	DD	BB	DD	BB	DD	DD	BB	BB	BB	BB	BB	BB	BB	BB	BB	BB	DD	BB
chr14_11893066_11893095	FF	FF	BB	FF	BB	FF	FF	BB	bf	BB	FF	fn	FF	FF	BB	FF	FF	FF	FF	BB	bf	FF	bf	FF	FF	BB	BB	FF	BB	FF	FF	FF	BB	FF	BB	FF	FF	BB	bf	bf	bf	BB	BB	BB	bf	bf	BB	FF	BB
chr14_11902413_11902437	DD	DD	BB	DD	BB	DD	DD	BB	BB	BB	DD	DD	DD	DD	BB	DD	DD	DD	DD	BB	BB	DD	DD	DD	DD	BB	BB	DD	BB	DD	DD	DD	BB	DD	BB	DD	DD	BB	BB	BB	BB	BB	BB	BB	BB	BB	BB	DD	BB
chr14_11919574_11919601	DD	DD	BB	DD	BB	DD	DD	BB	BB	BB	DD	DD	DD	DD	BB	DD	DD	DD	DD	BB	BB	DD	DD	DD	DD	BB	BB	DD	BB	DD	DD	DD	BB	DD	BB	DD	DD	BB	BB	BB	BB	BB	BB	BB	BB	BB	BB	DD	BB
chr14_11944415_11944466	FF	FF	FF	NA	FF	FF	FF	FF	NA	NA	FF	FF	FF	FF	FF	FF	fn	FF	FF	FF	FF	FF	FF	FF	FF	FF	NN	FF	FF	NA	FF	FF	NN	FF	FF	FF	FF	NA	FF	FF	NA	FF	FF	FF	FF	FF	FF	FF	FF
chr14_11970178_11970189	DD	DD	BB	DD	BB	DD	DD	BB	BB	BB	DD	DD	DD	DD	BB	DD	DD	DD	DD	BB	BB	DD	DD	DD	DD	BB	BB	DD	BB	DD	DD	DD	BB	DD	BB	DD	DD	BB	BB	BB	BB	BB	BB	BB	BB	BB	BB	DD	BB
chr14_11987668_11987685	DD	dn	BB	DD	BB	DD	DD	BB	BB	BB	DD	DD	DD	DD	BB	dn	DD	DD	DD	BB	BB	DD	dn	dn	DD	BB	BB	DD	BB	DD	DD	DD	BB	DD	BB	DD	dn	BB	BB	BB	BB	BB	BB	BB	BB	BB	BB	DD	BB
chr14_11990952_11990975	DD	DD	BB	DD	BB	DD	DD	BB	BB	BB	DD	DD	DD	DD	BB	DD	DD	DD	DD	BB	BB	DD	DD	DD	DD	BB	BB	DD	BB	DD	DD	DD	bn	DD	BB	DD	DD	BB	BB	BB	BB	BB	BB	BB	BB	BB	BB	DD	BB
chr14_12008229_12008240	df	df	FF	df	FF	df	df	FF	FF	FF	df	df	df	df	FF	df	DD	df	df	FF	FF	df	df	df	df	FF	FF	df	FF	df	df	df	FF	DD	FF	df	df	FF	FF	FF	FF	FF	FF	FF	FF	FF	FF	df	FF
chr14_12026583_12026594	DD	DD	BB	DD	BB	DD	DD	BB	BB	BB	DD	DD	DD	DD	BB	DD	DD	DD	DD	BB	BB	DD	DD	DD	DD	BB	BB	DD	BB	DD	DD	DD	BB	DD	BB	DD	DD	BB	BB	BB	BB	BB	BB	BB	BB	BB	BB	DD	BB
chr14_12032192_12032215	DD	DD	BB	DD	BB	DD	DD	BB	BB	BB	DD	DD	DD	DD	BB	DD	DD	DD	DD	BB	BB	DD	DD	DD	DD	BB	BB	DD	BB	DD	DD	DD	BB	DD	BB	DD	DD	BB	BB	BB	BB	BB	BB	BB	BB	BB	BB	DD	BB
chr14_12045853_12045884	DD	DD	BB	DD	BB	DD	DD	BB	BB	BB	DD	DD	DD	DD	BB	DD	DD	DD	DD	BB	BB	DD	DD	DD	DD	BB	BB	DD	BB	DD	DD	DD	BB	DD	BB	DD	DD	BB	BB	BB	BB	BB	BB	BB	BB	BB	BB	DD	BB
chr14_12064302_12064317	DD	DD	BB	DD	BB	DD	DD	BB	BB	BB	DD	DD	DD	DD	BB	DD	DD	DD	DD	BB	BB	DD	DD	DD	DD	BB	BB	DD	BB	DD	DD	DD	BB	DD	BB	DD	DD	BB	BB	BB	BB	BB	BB	BB	BB	BB	BB	DD	BB
chr14_12109579_12109602	DD	DD	BB	DD	BB	DD	DD	BB	BB	BB	DD	DD	DD	DD	BB	DD	DD	DD	DD	BB	BB	DD	DD	DD	DD	BB	BB	DD	BB	DD	DD	DD	BB	DD	BB	DD	DD	BB	BB	BB	BB	BB	BB	BB	BB	BB	BB	DD	BB
chr14_12115450_12115465	DD	DD	BB	DD	BB	DD	DD	BB	BB	BB	DD	DD	DD	DD	BB	DD	DD	DD	DD	BB	BB	DD	DD	DD	DD	BB	BB	DD	BB	DD	DD	DD	BB	DD	BB	DD	DD	BB	BB	BB	BB	BB	BB	BB	BB	BB	BB	DD	BB
chr14_12128720_12128731	DD	DD	BB	DD	BB	DD	DD	BB	BB	BB	DD	DD	DD	DD	BB	DD	DD	DD	DD	BB	BB	DD	DD	DD	DD	BB	BB	DD	BB	DD	DD	DD	BB	DD	BB	DD	DD	BB	BB	BB	BB	BB	BB	BB	BB	BB	BB	DD	BB
chr14_12133725_12133736	DD	df	FF	DD	FF	df	DD	FF	FF	FF	DD	df	DD	df	FF	DD	df	DD	df	FF	FF	df	df	df	DD	FF	FF	DD	FF	df	df	df	FF	df	FF	DD	df	FF	FF	FF	FF	FF	FF	FF	FF	FF	FF	DD	FF
chr14_12148528_12148552	DD	DD	BB	DD	BB	DD	DD	BB	BB	BB	DD	DD	DD	DD	BB	DD	DD	DD	DD	BB	BB	DD	DD	DD	DD	BB	BB	DD	BB	DD	DD	DD	BB	DD	BB	DD	DD	BB	BB	BB	BB	BB	BB	BB	BB	BB	BB	BB	BB
chr14_12158663_12158686	DD	DD	BB	DD	BB	DD	DD	BB	BB	BB	DD	DD	DD	DD	BB	DD	DD	DD	DD	BB	BB	DD	DD	DD	DD	BB	BB	DD	BB	DD	DD	DD	BB	DD	BB	DD	DD	BB	BB	BB	BB	BB	BB	BB	BB	BB	BB	BB	BB
chr14_12165386_12165401	DD	DD	BB	DD	BB	DD	DD	BB	BB	BB	DD	DD	DD	DD	BB	DD	DD	DD	DD	BB	BB	bd	DD	DD	DD	BB	BB	DD	BB	DD	DD	DD	BB	DD	BB	DD	DD	BB	BB	BB	BB	BB	BB	BB	BB	BB	BB	BB	BB
chr14_12175216_12175231	DD	DD	BB	DD	BB	DD	DD	BB	BB	BB	DD	DD	DD	DD	BB	DD	DD	DD	DD	BB	BB	DD	DD	DD	DD	BB	BB	DD	BB	DD	DD	DD	BB	DD	BB	DD	DD	BB	BB	BB	BB	BB	BB	BB	BB	BB	BB	BB	BB
chr14_12203602_12203613	DD	DD	BB	DD	BB	DD	DD	BB	BB	BB	DD	DD	DD	DD	BB	DD	DD	DD	DD	BB	BB	DD	DD	DD	DD	BB	BB	DD	BB	DD	DD	DD	BB	DD	BB	DD	DD	BB	BB	BB	BB	BB	BB	BB	BB	BB	BB	BB	BB
chr14_12217866_12217877	DD	DD	BB	DD	BB	DD	DD	BB	BB	BB	DD	DD	DD	DD	BB	DD	DD	DD	DD	BB	BB	DD	DD	DD	DD	BB	BB	DD	BB	DD	DD	DD	BB	DD	BB	DD	DD	BB	BB	BB	BB	BB	BB	BB	BB	BB	BB	BB	BB
chr14_12217880_12217891	DD	DD	BB	DD	BB	DD	DD	BB	BB	BB	dn	DD	DD	DD	BB	DD	DD	DD	DD	BB	BB	DD	DD	DD	DD	BB	BB	DD	BB	DD	DD	DD	BB	DD	BB	DD	DD	BB	BB	BB	BB	BB	BB	BB	BB	BB	BB	BB	BB
chr14_12220572_12220583	DD	DD	BB	DD	BB	DD	DD	BB	BB	BB	DD	DD	DD	DD	BB	DD	DD	DD	DD	BB	BB	DD	DD	DD	DD	BB	BB	DD	BB	DD	DD	DD	BB	DD	BB	DD	DD	BB	BB	BB	BB	BB	BB	BB	BB	BB	BB	BB	BB
chr14_12222778_12222809	DD	DD	bb	DD	bb	DD	DD	bb	BB	BB	DD	DD	DD	DD	bb	DD	DD	DD	DD	BB	bb	DD	DD	DD	DD	BB	BB	DD	BB	DD	DD	DD	BB	DD	bb	DD	DD	BB	BB	bb	BB	bb	BB	BB	bb	BB	bb	bb	bb
chr14_12231407_12231418	DD	DD	BB	DD	BB	DD	DD	BB	BB	BB	DD	DD	DD	DD	BB	DD	DD	DD	DD	BB	BB	DD	DD	DD	DD	BB	BB	DD	BB	DD	DD	DD	BB	DD	BB	DD	DD	BB	BB	BB	BB	BB	BB	BB	BB	BB	BB	BB	BB
chr14_12312596_12312609	dd	dd	BB	dd	BB	DD	dd	BB	BB	BB	dd	dd	dd	dd	BB	dd	dd	dd	dd	BB	BB	dd	dd	dd	dd	BB	BB	dd	BB	dd	dd	dd	BB	dd	BB	dd	dd	BB	BB	BB	BB	BB	BB	BB	BB	BB	BB	BB	BB
chr14_12321053_12321076	DD	DD	BB	DD	BB	DD	DD	BB	BB	BB	DD	DD	DD	DD	BB	DD	DD	DD	DD	BB	BB	DD	DD	DD	DD	BB	BB	dn	BB	DD	DD	DD	BB	DD	BB	DD	DD	BB	BB	BB	BB	BB	BB	BB	BB	BB	BB	BB	BB
chr14_12350110_12350121	dd	dd	BB	dd	bd	dd	dd	BB	BB	BB	bd	dd	dd	dd	BB	DD	dd	dd	dd	BB	BB	dd	dd	dd	dd	BB	bd	dd	BB	dd	dd	DD	BB	dd	BB	dd	dd	BB	BB	BB	BB	BB	BB	BB	BB	BB	BB	BB	BB
chr14_12397026_12397041	DD	DD	BB	DD	BB	DD	DD	BB	BB	BB	DD	DD	DD	DD	BB	DD	DD	DD	DD	BB	BB	DD	DD	DD	DD	BB	BB	DD	BB	DD	DD	DD	BB	DD	BB	DD	DD	BB	BB	BB	BB	BB	BB	BB	BB	BB	BB	BB	BB
chr14_12399378_12399402	DD	NA	BB	DD	bn	DD	NA	BB	BB	BB	NA	NA	NA	NN	BB	DD	NA	DD	NA	BB	BB	DD	DD	NN	dn	BB	BB	DD	BB	DD	NA	NA	BB	DD	BB	NN	DD	BB	BB	BB	NA	BB	BB	BB	BB	BB	BB	BB	BB
chr14_12424504_12424535	DD	DD	BB	DD	BB	DD	DD	BB	BB	BB	DD	DD	DD	DD	BB	DD	DD	DD	DD	BB	BB	DD	DD	DD	DD	BB	BB	DD	BB	DD	DD	DD	BB	DD	BB	DD	DD	BB	BB	BB	BB	BB	BB	BB	BB	BB	BB	BB	BB
chr14_12435481_12435498	DD	DD	BB	DD	BB	DD	DD	BB	BB	BB	DD	DD	DD	DD	BB	DD	DD	DD	DD	BB	BB	DD	DD	DD	DD	BB	BB	DD	BB	DD	DD	DD	BB	DD	BB	DD	DD	BB	BB	BB	BB	BB	BB	BB	BB	BB	BB	BB	BB
chr14_12447296_12447307	df	df	FF	df	FF	df	df	FF	FF	FF	df	DD	df	df	FF	df	df	df	df	FF	FF	df	df	df	df	FF	FF	df	FF	df	df	df	FF	df	FF	df	DD	FF	FF	FF	FF	FF	FF	FF	FF	FF	FF	df	FF
chr14_12466672_12466685	DD	DD	BB	DD	BB	DD	DD	BB	BB	BB	DD	DD	DD	DD	BB	DD	DD	DD	DD	BB	BB	DD	DD	DD	DD	BB	BB	DD	BB	DD	DD	DD	BB	DD	BB	DD	DD	BB	BB	BB	BB	BB	BB	BB	BB	BB	BB	BB	BB
chr14_12466709_12466728	NA	DD	BB	DD	BB	NN	NA	BB	BB	BB	DD	NN	NA	DD	BB	DD	NA	DD	DD	BB	BB	NN	nn	DD	DD	BB	BB	NA	BB	NA	NA	NA	BB	DD	BB	NN	NA	BB	BB	BB	BB	BB	BB	BB	BB	BB	BB	BB	BB
chr14_12476285_12476316	DD	DD	BB	DD	BB	DD	DD	BB	BB	BB	DD	DD	DD	DD	BB	DD	DD	DD	DD	BB	BB	DD	DD	DD	DD	BB	BB	DD	BB	DD	DD	DD	BB	DD	BB	DD	DD	BB	BB	BB	BB	BB	BB	BB	BB	BB	BB	BB	BB
chr14_12484725_12484744	DD	DD	BB	DD	BB	DD	DD	BB	BB	BB	DD	DD	dn	dn	BB	DD	DD	DD	DD	BB	BB	DD	DD	DD	DD	BB	BB	DD	BB	DD	DD	DD	BB	DD	BB	DD	DD	BB	BB	BB	BB	BB	BB	BB	BB	BB	BB	BB	BB
chr14_12490512_12490541	DD	DD	BB	DD	BB	DD	DD	BB	BB	BB	DD	DD	DD	DD	BB	DD	DD	DD	DD	BB	BB	DD	DD	DD	DD	BB	BB	DD	BB	DD	DD	DD	BB	DD	BB	DD	DD	BB	BB	BB	BB	BB	BB	bd	BB	BB	BB	BB	BB
chr14_12496006_12496049	FF	FF	FF	FF	FF	FF	FF	FF	FF	FF	FF	FF	NN	FF	FF	FF	FF	FF	FF	FF	FF	FF	FF	FF	FF	FF	FF	fn	FF	FF	FF	FF	FF	FF	FF	FF	FF	FF	FF	FF	NN	FF	FF	FF	FF	FF	FF	FF	FF
chr14_12499577_12499604	DD	DD	BB	DD	BB	DD	DD	BB	BB	BB	DD	DD	DD	DD	BB	DD	DD	DD	DD	BB	BB	DD	DD	DD	DD	BB	BB	DD	BB	DD	DD	DD	BB	DD	BB	DD	DD	BB	BB	BB	BB	BB	BB	BB	BB	BB	BB	BB	BB
chr14_12501309_12501324	DD	DD	BB	DD	BB	DD	DD	BB	BB	BB	DD	DD	DD	DD	BB	DD	DD	DD	DD	BB	BB	DD	DD	DD	DD	BB	BB	DD	BB	DD	DD	DD	BB	DD	BB	DD	DD	BB	BB	BB	BB	BB	BB	BB	BB	BB	BB	BB	BB
chr14_12540022_12540041	DD	DD	BB	DD	BB	DD	DD	BB	BB	BB	DD	DD	DD	DD	BB	DD	DD	DD	DD	BB	BB	DD	DD	DD	DD	BB	BB	DD	BB	DD	DD	DD	BB	DD	BB	DD	DD	BB	BB	BB	BB	BB	BB	BB	BB	BB	BB	BB	BB
chr14_12560978_12561001	DD	DD	BB	DD	BB	DD	DD	BB	BB	BB	DD	DD	DD	DD	BB	DD	DD	DD	DD	BB	BB	DD	DD	DD	DD	BB	BB	DD	BB	DD	DD	DD	BB	DD	BB	DD	DD	BB	BB	BB	BB	BB	BB	BB	BB	BB	BB	BB	BB
chr14_12569021_12569040	DD	DD	BB	DD	BB	DD	DD	BB	BB	BB	DD	DD	DD	dd	BB	DD	DD	DD	DD	BB	BB	DD	DD	dd	DD	BB	BB	DD	BB	bd	DD	DD	BB	DD	BB	DD	DD	BB	BB	BB	BB	BB	BB	BB	BB	BB	BB	BB	BB
chr14_12569286_12569305	DD	DD	BB	DD	BB	DD	DD	BB	BB	BB	DD	DD	DD	bd	BB	DD	DD	DD	DD	BB	bd	DD	DD	DD	bd	BB	BB	DD	BB	DD	DD	DD	BB	DD	BB	DD	DD	BB	BB	bd	BB	BB	BB	BB	BB	BB	BB	BB	bn
chr14_12595455_12595486	DD	DD	BB	DD	BB	DD	DD	BB	BB	BB	DD	DD	DD	DD	BB	DD	DD	DD	DD	BB	BB	DD	DD	DD	DD	BB	BB	DD	BB	DD	DD	DD	BB	DD	BB	DD	DD	BB	BB	BB	BB	BB	BB	BB	BB	BB	BB	BB	BB
chr14_12596877_12596894	DD	DD	BB	DD	BB	DD	DD	BB	BB	BB	DD	DD	DD	DD	BB	DD	DD	DD	DD	BB	BB	DD	DD	DD	DD	BB	BB	DD	BB	DD	DD	DD	BB	DD	bn	DD	DD	BB	BB	BB	BB	BB	BB	BB	BB	BB	BB	BB	BB
chr14_12604157_12604168	DD	DD	BB	DD	BB	DD	DD	BB	BB	BB	DD	DD	DD	DD	BB	DD	DD	DD	DD	BB	BB	DD	DD	DD	DD	BB	BB	DD	BB	DD	DD	DD	BB	DD	BB	DD	DD	BB	BB	BB	BB	BB	BB	BB	BB	BB	BB	BB	BB
chr14_12615690_12615704	DD	DD	BB	DD	BB	DD	DD	BB	BB	BB	DD	DD	DD	DD	BB	DD	DD	DD	DD	BB	BB	DD	DD	DD	DD	BB	BB	DD	BB	DD	DD	DD	BB	DD	BB	DD	DD	BB	BB	BB	BB	BB	BB	BB	BB	BB	BB	BB	BB
chr14_12619636_12619665	DD	DD	BB	DD	BB	DD	DD	BB	BB	BB	DD	DD	DD	DD	BB	DD	DD	DD	DD	BB	BB	DD	DD	DD	DD	BB	BB	DD	BB	DD	DD	DD	BB	DD	BB	DD	DD	BB	BB	BB	BB	BB	BB	BB	BB	BB	BB	BB	BB
chr14_12623558_12623569	DD	DD	BB	DD	BB	DD	DD	BB	BB	BB	DD	DD	DD	DD	BB	DD	DD	DD	DD	BB	BB	DD	DD	DD	DD	BB	BB	DD	BB	DD	DD	DD	BB	DD	BB	DD	DD	BB	BB	BB	BB	BB	BB	BB	BB	BB	BB	BB	BB
chr14_12639888_12639903	DD	DD	BB	DD	BB	DD	DD	BB	BB	BB	DD	DD	DD	DD	BB	DD	DD	DD	DD	BB	BB	DD	DD	DD	DD	BB	BB	DD	BB	DD	DD	DD	BB	DD	BB	DD	DD	BB	BB	BB	BB	BB	BB	BB	BB	BB	BB	BB	BB
chr14_12655626_12655637	DD	DD	BB	DD	BB	DD	DD	BB	BB	BB	DD	DD	DD	DD	BB	DD	DD	DD	DD	BB	BB	DD	DD	DD	DD	BB	BB	DD	BB	DD	DD	DD	BB	DD	BB	DD	DD	BB	BB	BB	BB	BB	BB	BB	BB	BB	BB	BB	BB
chr14_12659826_12659837	DD	DD	BB	DD	BB	DD	DD	BB	BB	BB	DD	DD	DD	DD	BB	DD	DD	DD	DD	BB	BB	DD	DD	DD	DD	BB	BB	DD	BB	DD	DD	DD	BB	DD	BB	DD	DD	BB	BB	BB	BB	BB	BB	BB	BB	BB	BB	BB	BB
chr14_12757042_12757061	DD	DD	BB	DD	BB	DD	DD	BB	BB	BB	DD	DD	DD	DD	BB	DD	DD	DD	DD	BB	BB	DD	DD	DD	DD	BB	BB	DD	BB	DD	DD	DD	BB	DD	BB	DD	DD	BB	BB	BB	BB	BB	BB	BB	BB	BB	BB	BB	BB
chr14_12782576_12782593	DD	DD	BB	DD	BB	DD	DD	BB	BB	BB	DD	DD	DD	DD	BB	DD	DD	DD	DD	BB	BB	DD	DD	DD	DD	BB	BB	DD	BB	DD	DD	DD	BB	DD	BB	DD	DD	BB	BB	BB	BB	BB	BB	BB	BB	BB	BB	BB	BB
chr14_12802540_12802574	DD	NA	BB	DD	BB	DD	DD	BB	BB	BB	DD	NA	DD	DD	BB	DD	dn	DD	DD	NN	BB	DD	NA	NA	DD	BB	BB	DD	BB	NA	DD	NA	BB	DD	BB	NA	DD	BB	BB	BB	BB	BB	BB	BB	BB	BB	BB	BB	BB
chr14_12819716_12819735	DD	DD	BB	DD	BB	DD	DD	BB	BB	BB	DD	DD	DD	DD	BB	DD	DD	DD	DD	BB	BB	DD	DD	DD	DD	BB	BB	DD	BB	DD	DD	DD	BB	DD	BB	DD	DD	BB	BB	BB	BB	BB	BB	BB	BB	BB	BB	BB	BB
chr14_12835610_12835633	DD	DD	BB	DD	BB	DD	DD	BB	BB	BB	DD	DD	DD	DD	BB	DD	DD	DD	DD	BB	BB	DD	DD	DD	DD	BB	BB	DD	BB	DD	DD	DD	BB	DD	BB	DD	DD	BB	BB	BB	BB	BB	BB	BB	BB	BB	BB	BB	BB
chr14_12836670_12836693	DD	DD	BB	DD	BB	DD	DD	BB	BB	BB	DD	DD	DD	DD	BB	DD	DD	DD	DD	BB	BB	DD	DD	DD	DD	BB	BB	DD	BB	DD	DD	DD	BB	DD	BB	DD	DD	BB	BB	BB	BB	BB	BB	BB	BB	BB	BB	BB	BB
chr14_12852158_12852189	DD	NA	BB	NA	BB	NA	NA	BB	BB	BB	NA	DD	NA	DD	BB	DD	DD	NA	NA	BB	BB	dn	DD	DD	NA	NA	BB	NN	BB	DD	dn	DD	BB	DD	BB	DD	NA	BB	BB	BB	BB	BB	NA	BB	BB	NN	BB	BB	NA
chr14_12871756_12871783	DD	DD	BB	DD	BB	DD	DD	BB	BB	BB	DD	DD	DD	DD	BB	DD	DD	DD	DD	BB	BB	DD	DD	DD	DD	BB	BB	DD	BB	DD	DD	DD	BB	DD	BB	DD	DD	BB	BB	BB	BB	BB	BB	BB	BB	BB	BB	BB	BB
chr14_12891149_12891183	DD	DD	BB	DD	BB	DD	DD	BB	BB	BB	DD	DD	DD	DD	BB	DD	DD	DD	DD	BB	BB	DD	DD	DD	DD	BB	BB	DD	BB	DD	DD	DD	BB	DD	BB	DD	DD	BB	BB	BB	BB	BB	BB	BB	BB	BB	BB	BB	BB
chr14_12933851_12933862	DD	DD	BB	DD	BB	bd	DD	BB	BB	BB	DD	DD	DD	DD	BB	DD	DD	DD	DD	BB	BB	DD	DD	DD	DD	BB	BB	DD	BB	DD	DD	DD	BB	DD	BB	DD	DD	BB	BB	BB	BB	BB	BB	BB	BB	BB	BB	BB	BB
chr14_12948608_12948631	DD	DD	BB	DD	BB	DD	DD	BB	BB	BB	DD	DD	DD	DD	BB	DD	DD	DD	DD	BB	BB	DD	DD	DD	DD	BB	BB	DD	BB	DD	DD	DD	BB	DD	BB	DD	DD	BB	BB	BB	BB	BB	BB	BB	BB	BB	BB	BB	BB
chr14_12952417_12952451	uu	NA	BB	uu	BB	uu	uu	BB	BB	BB	NA	UU	NA	uu	BB	uu	NA	NA	uu	BB	BB	uu	UU	UU	NA	BB	BB	NA	BB	NA	UU	NA	BB	UU	BB	NA	uu	BB	BB	BB	BB	BB	BB	BB	BB	BB	BB	BB	BB
chr14_12956153_12956164	DD	DD	BB	DD	BB	DD	DD	BB	BB	BB	DD	DD	DD	DD	BB	DD	DD	DD	DD	BB	BB	DD	DD	DD	DD	BB	BB	DD	BB	DD	DD	DD	BB	DD	BB	DD	DD	BB	BB	BB	BB	BB	BB	BB	BB	BB	BB	BB	BB
chr14_12978839_12978858	DD	DD	BB	DD	BB	DD	DD	BB	BB	BB	DD	DD	DD	DD	BB	DD	DD	DD	DD	BB	BB	DD	DD	DD	DD	BB	BB	DD	BB	DD	DD	DD	BB	DD	BB	DD	DD	BB	BB	BB	BB	BB	BB	BB	BB	BB	BB	BB	BB
chr14_12997927_12997944	DD	DD	BB	DD	BB	DD	DD	BB	BB	BB	DD	DD	DD	DD	BB	DD	DD	DD	DD	BB	BB	DD	DD	DD	DD	BB	BB	DD	BB	DD	DD	DD	BB	DD	BB	DD	DD	BB	BB	BB	BB	BB	BB	BB	BB	BB	BB	BB	BB
chr14_12999824_12999843	dd	dd	BB	dd	BB	dd	DD	BB	BB	BB	DD	DD	dd	dd	BB	DD	dd	DD	dd	BB	BB	DD	DD	DD	dd	BB	BB	dd	BB	DD	DD	dd	BB	DD	BB	dd	DD	BB	BB	BB	BB	BB	BB	BB	BB	BB	BB	BB	BB
chr14_13012684_13012701	DD	DD	BB	DD	BB	DD	DD	BB	BB	BB	DD	DD	DD	DD	BB	DD	DD	DD	DD	BB	BB	DD	DD	DD	DD	BB	BB	DD	BB	DD	DD	DD	BB	DD	BB	DD	DD	BB	BB	BB	BB	BB	BB	BB	BB	BB	BB	BB	BB
chr14_13013847_13013870	NA	NA	BB	NA	NA	DD	DD	BB	BB	BB	DD	DD	DD	NA	BB	NA	DD	DD	DD	BB	BB	NA	DD	DD	DD	NA	BB	DD	NA	DD	NA	DD	BB	NA	BB	NA	NA	BB	BB	BB	NA	BB	BB	BB	BB	BB	NA	BB	BB
chr14_13025689_13025712	DD	DD	BB	DD	BB	DD	DD	BB	BB	BB	DD	DD	DD	DD	BB	DD	DD	DD	DD	BB	BB	DD	DD	DD	DD	BB	BB	DD	BB	DD	DD	DD	BB	DD	BB	DD	DD	BB	BB	BB	BB	BB	BB	BB	BB	BB	BB	BB	BB
chr14_13058333_13058350	dd	DD	BB	dd	BB	dd	dd	BB	BB	BB	dd	dd	dd	dd	BB	dd	dd	dd	DD	BB	BB	dd	dd	DD	dd	BB	BB	DD	BB	dd	dd	dd	BB	dd	BB	dd	dd	BB	BB	BB	BB	BB	BB	BB	BB	BB	BB	BB	BB
chr14_13069213_13069232	DD	DD	BB	DD	BB	DD	DD	BB	BB	BB	DD	DD	DD	DD	BB	DD	DD	DD	DD	BB	BB	DD	DD	DD	DD	BB	BB	DD	BB	DD	DD	DD	BB	DD	BB	DD	DD	BB	BB	BB	BB	BB	BB	BB	BB	BB	BB	BB	BB
chr14_13103006_13103021	DD	DD	BB	DD	BB	DD	DD	BB	BB	BB	DD	DD	DD	DD	BB	DD	DD	DD	DD	BB	BB	DD	DD	DD	DD	BB	BB	DD	BB	DD	DD	DD	BB	DD	BB	DD	DD	bn	BB	BB	BB	BB	BB	BB	BB	BB	BB	BB	BB
chr14_13107255_13107270	DD	DD	BB	DD	BB	DD	DD	BB	BB	BB	DD	DD	DD	DD	BB	DD	DD	DD	DD	BB	BB	DD	DD	DD	DD	BB	BB	DD	BB	DD	DD	DD	BB	DD	BB	DD	DD	BB	BB	BB	BB	BB	BB	BB	BB	BB	BB	BB	BB
chr14_13124987_13125000	dd	dd	BB	dd	bb	dd	dd	bb	BB	BB	dd	dd	dd	dd	bb	dd	dd	dd	dd	bb	BB	dd	dd	dd	dd	bb	BB	dd	bb	dd	dd	dd	BB	dd	BB	dd	dd	bb	BB	BB	bb	BB	BB	BB	BB	BB	BB	BB	bb
chr14_13134159_13134174	DD	DD	BB	DD	BB	DD	DD	BB	BB	BB	DD	DD	DD	DD	BB	DD	DD	DD	DD	BB	BB	DD	DD	DD	DD	BB	BB	DD	BB	DD	DD	DD	BB	DD	BB	DD	DD	BB	BB	BB	BB	BB	BB	BB	BB	BB	BB	BB	BB
chr14_13136055_13136072	DD	DD	BB	DD	BB	DD	DD	BB	BB	BB	DD	DD	DD	DD	BB	DD	DD	DD	DD	BB	BB	DD	DD	DD	DD	BB	BB	DD	BB	DD	DD	DD	BB	DD	BB	DD	DD	bn	BB	BB	bn	BB	BB	BB	BB	BB	BB	BB	BB
chr14_13193314_13193325	df	df	FF	df	FF	df	df	FF	FF	FF	df	df	df	df	FF	df	df	df	df	FF	FF	df	df	df	df	FF	FF	df	FF	df	df	df	FF	df	FF	df	df	FF	FF	FF	FF	FF	FF	FF	FF	FF	FF	FF	FF
chr14_13217418_13217433	df	df	FF	df	FF	df	df	FF	FF	FF	df	df	df	df	FF	df	df	df	df	FF	FF	df	df	df	df	FF	FF	df	FF	df	df	df	FF	df	FF	df	df	FF	FF	FF	FF	FF	FF	FF	FF	FF	FF	FF	FF
chr14_13243189_13243200	DD	DD	BB	DD	BB	DD	DD	BB	BB	BB	DD	DD	DD	DD	BB	DD	DD	DD	DD	BB	BB	DD	DD	DD	DD	BB	BB	DD	BB	DD	DD	DD	BB	DD	BB	DD	DD	BB	BB	BB	BB	BB	BB	BB	BB	BB	BB	BB	BB
chr14_13247274_13247291	DD	DD	BB	DD	BB	DD	DD	BB	BB	BB	DD	DD	DD	DD	BB	DD	DD	DD	DD	BB	BB	DD	DD	DD	DD	BB	BB	DD	BB	DD	DD	DD	BB	DD	BB	DD	DD	BB	BB	BB	BB	BB	BB	BB	BB	BB	BB	BB	BB
chr14_13250847_13250864	DD	DD	BB	DD	BB	DD	DD	BB	BB	BB	DD	DD	DD	DD	BB	DD	DD	DD	DD	BB	BB	DD	DD	DD	DD	BB	BB	DD	BB	DD	DD	DD	BB	DD	BB	DD	DD	BB	BB	BB	BB	BB	BB	BB	BB	BB	BB	BB	BB
chr14_13270299_13270342	DD	DD	BB	DD	NN	DD	DD	NA	BB	NA	DD	NA	DD	DD	BB	NA	NA	DD	DD	BB	BB	NA	DD	NN	DD	NA	BB	dn	BB	DD	DD	DD	BB	DD	BB	DD	DD	BB	BB	BB	BB	BB	NA	BB	BB	BB	BB	BB	BB
chr14_13270767_13270806	DD	DD	BB	DD	BB	DD	DD	BB	BB	BB	DD	DD	DD	DD	BB	DD	DD	DD	DD	BB	BB	DD	DD	DD	DD	BB	BB	DD	BB	DD	DD	DD	BB	DD	BB	DD	DD	BB	BB	BB	BB	BB	BB	BB	BB	BB	BB	BB	BB
chr14_13278479_13278490	DD	DD	BB	DD	BB	DD	DD	BB	BB	BB	DD	DD	DD	DD	BB	DD	DD	DD	DD	BB	BB	DD	DD	DD	DD	BB	BB	DD	BB	DD	DD	DD	BB	DD	BB	DD	DD	BB	BB	BB	BB	BB	BB	BB	BB	BB	BB	BB	BB
chr14_13286548_13286579	DD	DD	BB	DD	BB	DD	DD	BB	BB	BB	DD	DD	DD	DD	BB	DD	DD	DD	DD	BB	BB	DD	DD	DD	DD	BB	BB	DD	BB	DD	DD	DD	BB	DD	BB	DD	DD	BB	BB	BB	BB	BB	BB	BB	BB	BB	BB	BB	BB
chr14_13308303_13308326	DD	DD	BB	DD	BB	DD	DD	BB	BB	BB	DD	DD	DD	DD	BB	DD	DD	DD	DD	BB	BB	DD	DD	DD	DD	BB	BB	DD	BB	DD	DD	DD	BB	DD	BB	DD	DD	BB	BB	BB	BB	BB	BB	BB	BB	BB	BB	BB	BB
chr14_13321575_13321586	DD	DD	BB	DD	BB	DD	DD	BB	BB	BB	DD	DD	DD	DD	BB	DD	DD	DD	DD	BB	BB	DD	DD	DD	DD	BB	BB	DD	BB	DD	DD	DD	BB	DD	BB	DD	DD	BB	BB	BB	BB	BB	BB	BB	BB	BB	BB	BB	BB
chr14_13326745_13326764	DD	DD	BB	DD	BB	DD	DD	BB	BB	BB	DD	DD	DD	DD	BB	DD	DD	DD	DD	BB	BB	DD	DD	DD	DD	BB	BB	DD	BB	DD	DD	DD	BB	DD	BB	DD	DD	BB	BB	BB	BB	BB	BB	BB	BB	BB	BB	BB	BB
chr14_13341310_13341323	dd	dd	BB	dd	BB	dd	dd	BB	BB	BB	dd	dd	dd	dd	BB	dd	dd	dd	dd	BB	BB	dd	dd	dd	dd	BB	BB	dd	BB	dd	dd	dd	BB	DD	BB	dd	dd	BB	BB	BB	BB	BB	BB	BB	BB	BB	BB	BB	BB
chr14_13354686_13354713	DD	DD	BB	DD	BB	DD	DD	BB	BB	BB	DD	DD	DD	DD	BB	DD	DD	DD	DD	BB	BB	DD	DD	DD	DD	BB	BB	DD	BB	DD	DD	DD	BB	DD	BB	DD	DD	bn	BB	BB	BB	BB	BB	BB	BB	BB	BB	BB	BB
chr14_13366222_13366239	bd	DD	BB	bd	BB	DD	DD	BB	BB	BB	bd	bd	DD	DD	BB	bd	DD	DD	bd	BB	BB	bd	bd	bd	DD	BB	BB	bd	BB	bd	DD	DD	BB	bd	BB	bd	DD	BB	BB	BB	BB	BB	BB	BB	BB	BB	BB	BB	BB
chr14_13406560_13406575	DD	DD	BB	DD	BB	DD	DD	BB	BB	BB	DD	DD	DD	DD	BB	DD	DD	DD	DD	BB	BB	DD	DD	DD	DD	BB	BB	DD	BB	DD	DD	DD	BB	DD	BB	DD	DD	BB	BB	BB	BB	BB	BB	BB	BB	BB	BB	BB	BB
chr14_13443493_13443510	DD	DD	BB	DD	BB	DD	DD	BB	BB	BB	DD	DD	DD	DD	BB	DD	DD	DD	DD	bn	BB	DD	DD	DD	DD	BB	BB	DD	BB	DD	DD	DD	BB	DD	BB	DD	DD	BB	BB	BB	BB	BB	BB	BB	BB	BB	BB	BB	BB
chr14_13468140_13468163	DD	DD	BB	DD	BB	DD	DD	BB	BB	BB	DD	DD	DD	DD	BB	DD	DD	DD	DD	BB	BB	DD	DD	DD	DD	BB	BB	DD	BB	DD	DD	DD	BB	DD	BB	DD	DD	BB	BB	BB	BB	BB	BB	BB	BB	BB	BB	BB	BB
chr14_13472178_13472197	DD	DD	BB	DD	BB	DD	DD	BB	BB	BB	DD	DD	DD	DD	BB	DD	DD	DD	DD	BB	BB	DD	DD	DD	DD	BB	BB	DD	BB	DD	DD	DD	BB	DD	BB	DD	DD	BB	BB	BB	BB	BB	BB	BB	BB	BB	BB	BB	BB
chr14_13489108_13489119	DD	DD	BB	DD	BB	DD	DD	BB	BB	BB	DD	DD	DD	DD	BB	DD	DD	DD	DD	BB	BB	DD	DD	DD	DD	BB	BB	DD	BB	DD	DD	DD	BB	DD	BB	DD	DD	BB	BB	BB	BB	BB	BB	BB	BB	BB	BB	BB	BB
chr14_13557546_13557589	DD	DD	BB	DD	BB	DD	DD	BB	BB	NA	DD	DD	DD	DD	BB	DD	DD	DD	DD	BB	BB	NA	NN	DD	DD	BB	BB	DD	BB	DD	DD	DD	BB	NA	BB	DD	NN	BB	BB	BB	BB	BB	BB	BB	BB	BB	BB	BB	BB
chr14_13595115_13595138	DD	DD	BB	DD	BB	DD	DD	BB	BB	BB	DD	DD	DD	DD	BB	DD	DD	DD	DD	BB	BB	DD	DD	DD	DD	BB	BB	DD	BB	DD	DD	DD	BB	DD	BB	DD	DD	BB	BB	BB	BB	BB	BB	BB	BB	BB	BB	BB	BB
chr14_13634399_13634410	DD	DD	BB	DD	BB	DD	DD	BB	BB	BB	DD	DD	DD	DD	BB	DD	DD	DD	DD	BB	BB	DD	DD	DD	DD	BB	BB	DD	BB	DD	DD	DD	BB	DD	BB	DD	DD	BB	BB	BB	BB	BB	BB	BB	BB	BB	BB	BB	BB
chr14_13638856_13638871	DD	DD	BB	DD	BB	DD	DD	BB	BB	BB	DD	DD	DD	DD	BB	DD	DD	DD	DD	BB	BB	DD	DD	DD	DD	BB	BB	DD	BB	DD	DD	DD	BB	DD	BB	DD	DD	BB	BB	BB	BB	BB	BB	BB	BB	BB	BB	BB	BB
chr14_13653727_13653758	DD	DD	BB	DD	BB	DD	DD	BB	BB	BB	DD	DD	DD	DD	BB	DD	DD	DD	DD	BB	BB	DD	DD	DD	DD	BB	BB	DD	BB	DD	DD	DD	BB	DD	BB	DD	DD	BB	BB	BB	BB	BB	BB	BB	BB	BB	BB	BB	BB
chr14_13660144_13660167	DD	DD	BB	DD	BB	DD	DD	BB	BB	BB	DD	DD	DD	DD	BB	DD	DD	DD	DD	BB	BB	DD	DD	DD	DD	BB	BB	DD	BB	DD	DD	DD	BB	DD	BB	DD	DD	BB	BB	BB	BB	BB	BB	BB	BB	BB	BB	BB	BB
chr14_13669224_13669255	DD	DD	BB	DD	BB	DD	DD	BB	BB	BB	DD	DD	DD	DD	BB	DD	DD	DD	DD	BB	BB	DD	DD	DD	DD	BB	BB	DD	BB	DD	DD	DD	BB	DD	BB	DD	DD	BB	BB	BB	BB	BB	BB	BB	BB	BB	BB	BB	BB
chr14_13672824_13672848	DD	DD	BB	DD	BB	DD	DD	BB	BB	BB	DD	DD	DD	DD	BB	DD	DD	DD	DD	BB	BB	DD	DD	DD	DD	BB	BB	DD	BB	DD	DD	DD	BB	DD	BB	DD	DD	BB	BB	BB	BB	BB	BB	BB	BB	BB	BB	BB	BB
chr14_13687593_13687616	DD	DD	BB	DD	NA	NA	DD	BB	BB	BB	DD	DD	DD	NA	NA	DD	DD	DD	DD	BB	NA	DD	DD	NN	DD	NA	BB	DD	BB	NA	DD	DD	BB	DD	NA	dn	DD	BB	BB	BB	NA	BB	NA	BB	BB	BB	BB	BB	BB
chr14_13721605_13721622	DD	DD	BB	DD	BB	DD	DD	BB	BB	BB	DD	DD	DD	DD	BB	DD	DD	DD	DD	BB	BB	DD	DD	DD	DD	BB	BB	DD	BB	DD	DD	DD	BB	DD	BB	DD	DD	BB	BB	BB	BB	BB	BB	BB	BB	BB	BB	BB	BB
chr14_13746650_13746661	DD	DD	BB	DD	BB	DD	DD	BB	BB	BB	DD	DD	DD	DD	BB	DD	DD	DD	DD	BB	BB	DD	DD	DD	DD	BB	BB	DD	BB	DD	DD	DD	BB	DD	BB	DD	DD	BB	BB	BB	BB	BB	BB	BB	BB	BB	BB	BB	BB
chr14_13802411_13802438	DD	dn	BB	DD	BB	DD	DD	BB	BB	BB	dn	dn	DD	dn	BB	dn	DD	DD	DD	BB	BB	dn	dn	DD	DD	BB	BB	dn	BB	dn	DD	DD	BB	dn	BB	dn	DD	BB	BB	BB	BB	BB	BB	BB	BB	BB	BB	BB	BB
chr14_13808420_13808431	DD	DD	BB	DD	BB	DD	DD	BB	BB	BB	DD	DD	DD	DD	BB	DD	DD	DD	DD	BB	BB	DD	DD	DD	DD	BB	BB	DD	BB	DD	DD	DD	BB	DD	BB	DD	DD	BB	BB	BB	BB	BB	BB	BB	BB	BB	BB	BB	BB
chr14_13823824_13823867	DD	DD	BB	DD	NA	DD	DD	BB	NA	BB	DD	DD	DD	DD	NA	DD	NA	NA	DD	BB	BB	DD	DD	DD	DD	NA	BB	DD	BB	NA	DD	DD	BB	DD	NA	DD	DD	BB	BB	NA	BB	BB	BB	BB	BB	BB	BB	BB	BB
chr14_13833115_13833128	DD	DD	BB	DD	BB	DD	DD	BB	BB	BB	DD	DD	DD	DD	BB	DD	DD	DD	DD	BB	BB	DD	DD	DD	DD	BB	BB	DD	BB	DD	DD	DD	BB	DD	BB	DD	DD	BB	BB	BB	BB	BB	BB	BB	BB	BB	BB	BB	BB
chr14_13846445_13846472	DD	dd	BB	DD	BB	dd	DD	BB	BB	BB	DD	DD	dd	dd	BB	dd	dd	DD	dd	BB	BB	dd	dd	dd	DD	BB	BB	dd	BB	DD	dd	dd	BB	dd	BB	dd	dd	BB	BB	BB	BB	BB	BB	BB	BB	BB	BB	BB	BB
chr14_13857533_13857560	DD	DD	BB	DD	BB	DD	DD	BB	BB	BB	DD	DD	DD	DD	BB	DD	DD	DD	DD	BB	BB	DD	DD	DD	DD	BB	BB	DD	BB	DD	DD	DD	BB	DD	BB	DD	DD	BB	BB	BB	bd	BB	BB	BB	BB	BB	BB	BB	BB
chr14_13875936_13875947	DD	DD	BB	DD	BB	DD	DD	BB	BB	BB	DD	DD	DD	DD	BB	DD	DD	DD	DD	BB	BB	DD	DD	DD	DD	BB	BB	DD	BB	DD	DD	DD	BB	DD	BB	DD	DD	BB	BB	BB	BB	BB	BB	BB	BB	BB	BB	BB	BB
chr14_13886989_13887008	DD	DD	BB	DD	BB	DD	DD	BB	BB	BB	DD	DD	DD	DD	BB	DD	DD	DD	DD	BB	BB	DD	DD	DD	DD	BB	BB	DD	BB	DD	DD	DD	BB	DD	BB	DD	DD	BB	BB	BB	BB	BB	BB	BB	BB	BB	BB	BB	BB
chr14_13887468_13887479	DD	DD	BB	DD	BB	DD	DD	BB	BB	BB	DD	DD	DD	DD	BB	DD	DD	DD	DD	BB	BB	DD	DD	DD	DD	BB	BB	DD	BB	DD	DD	DD	BB	DD	BB	DD	DD	BB	BB	BB	BB	BB	BB	BB	BB	BB	BB	BB	BB
chr14_13888269_13888280	DD	DD	BB	DD	BB	DD	DD	BB	BB	BB	DD	DD	DD	DD	BB	DD	DD	DD	DD	BB	BB	DD	DD	DD	DD	BB	BB	DD	BB	DD	DD	DD	BB	DD	BB	DD	DD	BB	BB	BB	BB	BB	BB	BB	BB	BB	BB	BB	BB
chr14_13904960_13904985	DD	DD	BB	DD	BB	DD	DD	BB	BB	BB	DD	DD	DD	DD	BB	DD	DD	DD	DD	BB	BB	DD	DD	DD	DD	BB	BB	DD	BB	DD	DD	DD	BB	DD	BB	DD	DD	BB	BB	BB	BB	BB	BB	BB	bn	BB	BB	BB	BB
chr14_13916719_13916732	DD	DD	BB	DD	BB	DD	DD	BB	BB	BB	DD	DD	DD	DD	BB	DD	DD	DD	bd	BB	BB	DD	DD	DD	DD	BB	BB	DD	BB	DD	DD	DD	BB	DD	BB	DD	DD	BB	BB	BB	BB	BB	BB	BB	BB	BB	BB	BB	BB
chr14_13921496_13921531	DD	DD	BB	DD	BB	DD	DD	BB	BB	BB	DD	DD	DD	DD	BB	DD	DD	DD	DD	BB	BB	DD	DD	DD	DD	BB	BB	DD	BB	DD	DD	DD	BB	DD	BB	DD	DD	BB	BB	BB	BB	BB	BB	BB	BB	BB	BB	BB	BB
chr14_13928357_13928370	df	df	FF	df	FF	df	df	FF	FF	FF	df	DD	df	df	FF	df	df	df	df	FF	FF	df	df	df	DD	FF	FF	dn	FF	df	df	df	FF	df	FF	df	df	FF	FF	FF	FF	FF	FF	FF	FF	FF	FF	FF	FF
chr14_13929201_13929220	DD	DD	BB	DD	BB	DD	DD	BB	BB	BB	DD	DD	DD	DD	BB	DD	DD	DD	DD	BB	BB	DD	DD	DD	DD	BB	BB	DD	BB	DD	DD	DD	BB	DD	BB	DD	DD	BB	BB	BB	BB	BB	BB	BB	BB	BB	BB	BB	BB
chr14_13940047_13940066	DD	DD	BB	DD	BB	DD	bd	BB	BB	BB	DD	bd	bd	DD	BB	bd	DD	DD	DD	BB	BB	bd	DD	DD	DD	BB	BB	DD	BB	DD	bd	DD	BB	DD	BB	DD	DD	BB	BB	BB	BB	BB	BB	BB	BB	BB	BB	BB	BB
chr14_13945933_13945948	DD	DD	BB	DD	BB	DD	DD	BB	BB	BB	DD	DD	DD	DD	BB	DD	DD	DD	DD	BB	BB	DD	DD	DD	DD	BB	BB	DD	BB	DD	DD	DD	BB	DD	BB	DD	DD	BB	BB	BB	BB	BB	BB	BB	BB	BB	BB	BB	BB
chr14_13955442_13955459	DD	DD	BB	DD	BB	DD	DD	BB	BB	BB	DD	DD	DD	DD	BB	DD	DD	DD	DD	BB	BB	DD	DD	DD	DD	BB	BB	DD	BB	DD	DD	DD	BB	DD	BB	DD	DD	BB	BB	BB	BB	BB	bn	BB	BB	BB	BB	BB	BB
chr14_13960253_13960264	dd	dd	BB	dd	BB	dd	dd	BB	BB	BB	dd	dd	dd	dd	BB	dd	dd	dd	dd	BB	BB	dd	dd	dd	dd	BB	BB	dd	BB	dd	dd	dd	BB	dd	BB	dd	dd	BB	BB	BB	BB	BB	BB	BB	BB	BB	BB	BB	BB
chr14_13967077_13967100	DD	DD	BB	DD	BB	DD	DD	BB	BB	BB	DD	DD	DD	DD	BB	DD	DD	DD	DD	BB	BB	DD	DD	DD	DD	BB	BB	DD	BB	DD	DD	DD	BB	DD	BB	DD	DD	BB	BB	BB	BB	BB	BB	BB	BB	BB	BB	BB	BB
chr14_14009524_14009535	DD	DD	BB	DD	BB	DD	DD	BB	BB	BB	DD	DD	DD	DD	BB	DD	DD	DD	DD	BB	BB	DD	DD	DD	DD	BB	BB	DD	BB	DD	DD	DD	BB	DD	BB	DD	DD	BB	BB	BB	BB	BB	BB	BB	BB	BB	BB	BB	BB
chr14_14011176_14011207	DD	DD	NA	NA	BB	DD	DD	BB	BB	BB	NA	NN	DD	DD	NA	DD	DD	DD	DD	NA	BB	DD	NA	DD	NA	NA	BB	DD	BB	NA	DD	DD	NA	DD	NA	DD	DD	BB	BB	BB	BB	BB	BB	BB	BB	BB	BB	BB	NA
chr14_14023742_14023753	df	DD	FF	df	bf	df	df	FF	bf	bf	df	df	df	df	bf	DD	df	df	dn	bf	bf	df	df	df	df	bf	bf	dn	bf	df	df	df	bf	df	bf	df	df	FF	bf	FF	bf	bf	bf	bf	bf	bf	bf	FF	bf
chr14_14023773_14023784	df	df	FF	df	fn	df	df	FF	FF	FF	fn	dn	df	df	FF	df	df	df	df	FF	FF	df	dn	df	df	fn	FF	df	FF	df	dn	df	FF	df	FF	df	df	FF	FF	FF	fn	FF	FF	FF	FF	FF	FF	FF	FF
chr14_14023967_14023978	df	DD	FF	df	bf	df	DD	bf	bf	bf	df	df	df	dn	FF	DD	df	df	df	bf	FF	df	df	df	df	bf	FF	df	bf	df	df	dn	bf	df	FF	df	df	FF	bf	bf	FF	bf	FF	bf	bf	FF	bf	bf	bf
chr14_14024349_14024360	df	df	FF	df	bf	df	df	bf	FF	FF	df	df	df	df	bf	df	df	dn	df	bf	FF	bd	df	df	df	bf	FF	df	bf	df	df	df	bf	df	bf	bd	dn	bf	bf	FF	bf	bf	bf	df	bf	bf	bf	bf	bf
chr14_14036861_14036875	DD	DD	BB	DD	BB	DD	DD	BB	BB	BB	DD	DD	DD	DD	BB	DD	DD	DD	DD	BB	BB	DD	DD	DD	DD	BB	BB	DD	BB	DD	DD	DD	BB	DD	BB	DD	DD	BB	BB	BB	BB	BB	BB	BB	BB	BB	BB	BB	BB
chr14_14041605_14041616	df	df	FF	df	FF	df	df	FF	FF	FF	df	df	df	df	FF	df	df	df	df	FF	FF	df	df	df	df	FF	FF	df	FF	df	df	df	FF	df	FF	df	df	FF	FF	FF	FF	FF	FF	FF	FF	FF	FF	FF	FF
chr14_14058700_14058711	DD	DD	BB	DD	BB	DD	DD	BB	BB	BB	DD	DD	DD	DD	BB	DD	DD	DD	DD	BB	BB	DD	DD	DD	DD	BB	BB	DD	BB	DD	DD	DD	BB	DD	BB	DD	DD	BB	BB	BB	BB	BB	BB	BB	BB	BB	BB	BB	BB
chr14_14066866_14066895	DD	DD	BB	DD	BB	DD	DD	BB	BB	BB	DD	DD	DD	DD	BB	DD	DD	DD	DD	BB	BB	DD	DD	DD	DD	BB	BB	DD	BB	DD	DD	DD	BB	DD	BB	DD	DD	BB	BB	BB	BB	BB	BB	BB	BB	BB	BB	BB	BB
chr14_14066999_14067026	DD	DD	BB	DD	BB	DD	DD	BB	BB	BB	DD	DD	DD	DD	BB	DD	DD	DD	DD	BB	BB	DD	DD	DD	DD	BB	BB	DD	BB	DD	DD	DD	BB	DD	BB	DD	DD	BB	BB	BB	BB	BB	BB	BB	BB	BB	BB	BB	BB
chr14_14069790_14069805	DD	DD	BB	DD	BB	DD	DD	BB	BB	BB	DD	DD	DD	DD	BB	DD	DD	DD	DD	BB	BB	DD	DD	DD	DD	BB	BB	DD	BB	dn	DD	dn	BB	DD	BB	DD	DD	bn	BB	BB	BB	BB	BB	BB	BB	BB	BB	BB	BB
chr14_14078863_14078890	DD	DD	BB	DD	BB	DD	DD	BB	BB	BB	DD	DD	DD	DD	BB	DD	DD	DD	DD	BB	BB	DD	DD	DD	DD	BB	BB	DD	BB	DD	DD	DD	BB	DD	BB	DD	DD	BB	BB	BB	BB	BB	BB	BB	BB	BB	BB	BB	BB
chr14_14079965_14079991	DD	DD	BB	DD	BB	DD	DD	BB	BB	BB	DD	DD	DD	DD	BB	DD	DD	DD	DD	BB	BB	DD	DD	DD	DD	bn	BB	DD	BB	DD	DD	DD	BB	DD	BB	dn	DD	BB	BB	BB	BB	BB	BB	BB	BB	BB	BB	BB	BB
chr14_14095029_14095052	DD	DD	BB	DD	BB	DD	DD	BB	BB	BB	DD	DD	DD	DD	BB	DD	DD	DD	DD	BB	BB	DD	DD	DD	DD	BB	BB	DD	BB	DD	DD	DD	BB	DD	BB	DD	DD	BB	BB	BB	BB	BB	BB	BB	BB	BB	BB	BB	BB
chr14_14127573_14127586	DD	DD	BB	DD	BB	DD	DD	BB	BB	BB	DD	DD	DD	DD	BB	DD	DD	DD	DD	BB	BB	DD	DD	DD	DD	BB	BB	DD	BB	DD	DD	DD	BB	DD	BB	DD	DD	BB	BB	BB	BB	BB	BB	BB	BB	BB	BB	BB	BB
chr14_14184224_14184239	DD	DD	BB	DD	BB	DD	DD	BB	BB	BB	DD	DD	DD	DD	BB	DD	DD	DD	DD	BB	BB	DD	DD	DD	DD	BB	BB	DD	BB	DD	DD	DD	BB	DD	BB	DD	DD	BB	BB	BB	BB	BB	BB	BB	BB	BB	BB	BB	BB
chr14_14195331_14195346	dd	dd	BB	dd	BB	dd	DD	BB	BB	BB	dd	DD	dd	dd	BB	dd	dd	dd	dd	BB	BB	DD	dd	dd	dd	BB	BB	dd	BB	dd	dd	dd	BB	dd	BB	dd	dd	BB	BB	BB	BB	BB	BB	BB	BB	BB	BB	BB	BB
chr14_14196190_14196207	DD	DD	BB	DD	BB	DD	DD	BB	BB	BB	DD	DD	DD	DD	BB	DD	DD	DD	DD	BB	BB	DD	DD	DD	DD	BB	BB	DD	BB	DD	DD	DD	BB	DD	BB	DD	DD	BB	BB	BB	BB	BB	BB	BB	BB	BB	BB	BB	BB
chr14_14217746_14217760	DD	DD	BB	DD	BB	DD	DD	BB	BB	BB	DD	DD	DD	DD	BB	DD	DD	DD	DD	BB	BB	DD	DD	DD	DD	BB	BB	DD	BB	DD	DD	DD	BB	DD	BB	DD	DD	BB	BB	BB	BB	BB	BB	BB	BB	BB	BB	BB	BB
chr14_14240300_14240315	DD	DD	BB	DD	BB	DD	DD	BB	BB	BB	DD	DD	DD	DD	BB	DD	DD	DD	DD	BB	BB	DD	DD	DD	DD	BB	BB	DD	BB	DD	DD	DD	BB	DD	BB	DD	DD	BB	BB	BB	BB	BB	BB	BB	BB	BB	BB	BB	BB
chr14_14245697_14245708	DD	DD	BB	DD	BB	DD	DD	BB	BB	BB	DD	DD	DD	DD	BB	DD	DD	DD	DD	BB	BB	DD	bd	DD	DD	BB	BB	DD	BB	DD	DD	DD	BB	DD	BB	DD	DD	BB	BB	BB	BB	BB	BB	BB	BB	BB	BB	BB	BB
chr14_14310333_14310344	df	df	FF	df	FF	DD	df	FF	FF	FF	df	DD	DD	df	FF	df	df	df	df	FF	FF	df	df	df	df	FF	FF	df	FF	df	df	df	FF	df	FF	df	DD	FF	FF	FF	FF	FF	FF	FF	FF	FF	FF	FF	FF
chr14_14320789_14320804	DD	DD	BB	DD	BB	DD	DD	BB	BB	BB	DD	DD	DD	DD	BB	DD	DD	DD	DD	BB	BB	DD	DD	DD	DD	BB	BB	DD	BB	DD	DD	DD	BB	DD	BB	DD	DD	BB	BB	BB	BB	BB	BB	BB	BB	BB	BB	BB	BB
chr14_14329702_14329713	DD	DD	BB	DD	bn	DD	DD	BB	BB	BB	DD	DD	DD	DD	BB	DD	DD	DD	DD	BB	BB	DD	DD	DD	DD	BB	BB	DD	BB	DD	DD	DD	BB	DD	BB	DD	DD	BB	BB	BB	BB	BB	bd	BB	BB	BB	BB	BB	BB
chr14_14362875_14362886	DD	DD	BB	DD	BB	DD	DD	BB	BB	BB	DD	DD	DD	DD	BB	DD	DD	DD	DD	BB	BB	DD	DD	DD	DD	BB	BB	DD	BB	DD	DD	DD	BB	DD	BB	DD	DD	BB	BB	BB	BB	BB	BB	BB	BB	BB	BB	BB	BB
chr14_14365404_14365417	DD	DD	BB	DD	BB	DD	DD	BB	BB	BB	DD	DD	DD	DD	BB	DD	DD	DD	DD	BB	BB	DD	DD	DD	DD	BB	BB	DD	BB	DD	DD	DD	BB	DD	BB	DD	DD	BB	BB	BB	BB	BB	BB	BB	BB	BB	BB	BB	BB
chr14_14398846_14398861	DD	DD	BB	DD	BB	DD	DD	BB	BB	BB	DD	DD	DD	DD	BB	DD	DD	DD	DD	BB	BB	DD	DD	DD	DD	BB	BB	DD	BB	DD	DD	DD	BB	DD	BB	DD	DD	BB	BB	BB	BB	BB	BB	BB	BB	BB	BB	BB	BB
chr14_14404374_14404387	DD	DD	BB	DD	BB	DD	DD	BB	BB	BB	DD	DD	DD	DD	BB	DD	DD	DD	DD	BB	BB	DD	DD	DD	DD	BB	BB	DD	BB	DD	DD	DD	BB	DD	BB	DD	DD	BB	BB	BB	BB	BB	BB	BB	BB	BB	BB	BB	BB
chr14_14424031_14424048	DD	DD	BB	DD	BB	DD	DD	BB	BB	BB	DD	DD	DD	DD	BB	DD	DD	DD	DD	BB	BB	DD	DD	DD	DD	BB	BB	DD	BB	DD	DD	DD	BB	DD	BB	DD	DD	BB	BB	BB	BB	BB	BB	BB	BB	BB	BB	BB	BB
chr14_14436104_14436131	DD	DD	BB	DD	BB	DD	DD	BB	BB	BB	DD	DD	DD	DD	BB	DD	DD	DD	dn	BB	BB	DD	DD	BB	DD	BB	BB	DD	BB	DD	DD	DD	BB	DD	BB	DD	DD	BB	BB	BB	BB	BB	BB	BB	BB	BB	BB	BB	BB
chr14_14491179_14491216	DD	DD	bn	DD	BB	DD	DD	NA	bn	NA	DD	DD	DD	DD	BB	DD	DD	DD	DD	NA	NA	DD	DD	DD	DD	NA	NA	DD	NN	DD	DD	DD	BB	DD	BB	DD	DD	BB	NA	BB	NA	NA	BB	bn	BB	bn	BB	NA	bn
chr14_14510130_14510147	DD	DD	BB	DD	BB	DD	DD	BB	BB	BB	DD	DD	DD	DD	BB	DD	DD	DD	DD	BB	BB	DD	DD	DD	DD	BB	BB	DD	BB	DD	DD	DD	BB	DD	BB	DD	DD	BB	BB	BB	BB	BB	BB	BB	BB	BB	BB	BB	BB
chr14_14512442_14512453	DD	DD	BB	DD	BB	DD	DD	BB	BB	BB	DD	DD	DD	DD	BB	DD	DD	DD	DD	BB	BB	DD	DD	DD	DD	BB	BB	DD	BB	DD	DD	DD	BB	DD	BB	DD	DD	BB	BB	BB	BB	BB	BB	BB	BB	BB	BB	BB	BB
chr14_14530123_14530140	DD	DD	BB	DD	BB	DD	DD	BB	BB	BB	DD	DD	DD	DD	BB	DD	DD	DD	DD	BB	BB	DD	DD	DD	DD	BB	BB	DD	BB	DD	DD	DD	BB	DD	BB	DD	DD	BB	BB	BB	BB	BB	BB	BB	BB	BB	BB	BB	BB
chr14_14552822_14552841	DD	DD	BB	DD	BB	DD	DD	BB	BB	BB	DD	DD	DD	DD	BB	DD	DD	DD	DD	BB	BB	DD	DD	DD	DD	BB	BB	DD	BB	DD	DD	DD	BB	DD	BB	DD	DD	BB	BB	BB	BB	BB	BB	BB	BB	BB	BB	BB	BB
chr14_14573335_14573366	DD	DD	BB	DD	BB	DD	DD	BB	BB	BB	DD	DD	DD	DD	BB	DD	DD	DD	DD	BB	NA	DD	DD	DD	DD	NA	BB	DD	BB	DD	DD	DD	BB	DD	BB	NA	DD	NA	BB	NA	NN	BB	BB	BB	BB	BB	BB	BB	BB
chr14_14576862_14576877	DD	DD	BB	DD	BB	DD	DD	BB	BB	BB	DD	DD	DD	DD	BB	DD	DD	DD	DD	BB	BB	DD	DD	DD	DD	BB	BB	DD	BB	DD	DD	DD	BB	DD	BB	DD	DD	BB	BB	BB	BB	BB	BB	BB	BB	BB	BB	BB	BB
chr14_14590009_14590022	DD	DD	BB	DD	BB	DD	DD	BB	BB	BB	DD	DD	DD	DD	BB	DD	DD	DD	DD	BB	BB	DD	DD	DD	DD	BB	BB	DD	BB	DD	DD	DD	BB	DD	BB	DD	DD	BB	BB	BB	BB	BB	BB	BB	BB	BB	BB	BB	BB
chr14_14594785_14594808	DD	DD	BB	DD	BB	DD	DD	BB	BB	BB	dn	DD	DD	DD	BB	DD	DD	DD	DD	BB	BB	DD	DD	DD	DD	BB	BB	DD	BB	DD	DD	DD	BB	DD	BB	DD	DD	BB	BB	BB	BB	BB	BB	BB	BB	BB	BB	BB	BB
chr14_14606884_14606899	DD	DD	BB	DD	BB	DD	DD	BB	BB	BB	DD	DD	dn	DD	BB	DD	DD	DD	DD	BB	BB	DD	DD	DD	DD	BB	BB	DD	BB	DD	DD	DD	BB	DD	BB	DD	DD	BB	BB	BB	BB	BB	BB	BB	BB	BB	BB	BB	BB
chr14_14607083_14607094	DD	DD	BB	DD	BB	DD	DD	BB	BB	BB	DD	DD	DD	DD	BB	DD	DD	DD	DD	BB	BB	DD	DD	DD	DD	BB	BB	DD	BB	DD	DD	DD	BB	DD	BB	DD	DD	BB	BB	BB	BB	BB	BB	BB	BB	BB	BB	BB	BB
chr14_14610602_14610617	DD	DD	BB	DD	BB	DD	DD	BB	BB	BB	DD	DD	DD	DD	BB	DD	DD	DD	DD	BB	BB	DD	DD	DD	DD	BB	BB	DD	BB	DD	DD	DD	BB	DD	BB	DD	DD	BB	BB	BB	BB	BB	BB	BB	BB	BB	BB	BB	BB
chr14_14615465_14615476	DD	DD	BB	DD	BB	DD	DD	BB	BB	BB	DD	DD	DD	DD	BB	DD	DD	DD	DD	BB	BB	DD	DD	DD	DD	BB	BB	DD	BB	DD	DD	DD	BB	DD	BB	DD	DD	BB	BB	BB	BB	BB	BB	BB	BB	BB	BB	BB	BB
chr14_14634093_14634124	DD	DD	BB	DD	BB	DD	DD	BB	BB	BB	DD	DD	DD	DD	BB	DD	DD	DD	DD	BB	BB	DD	DD	DD	DD	BB	BB	DD	BB	DD	DD	DD	BB	DD	BB	DD	DD	BB	BB	BB	BB	BB	BB	BB	BB	BB	BB	BB	BB
chr14_14647194_14647207	DD	DD	BB	DD	BB	DD	DD	BB	BB	BB	DD	DD	DD	DD	BB	DD	DD	DD	DD	BB	BB	DD	DD	DD	DD	BB	BB	DD	BB	DD	DD	DD	BB	DD	BB	DD	DD	BB	BB	BB	BB	BB	BB	BB	BB	BB	BB	BB	BB
chr14_14664454_14664493	NN	NA	BB	NN	BB	NA	NN	BB	NA	BB	NN	NN	NN	NA	BB	NN	NA	NN	NN	BB	BB	NN	NN	NN	NN	BB	BB	DD	BB	DD	DD	DD	BB	DD	NA	NA	DD	BB	BB	BB	NA	BB	BB	BB	BB	BB	BB	BB	BB
chr14_14667914_14667925	df	df	FF	df	FF	df	df	FF	FF	FF	df	df	df	df	FF	df	df	df	df	FF	FF	df	df	df	df	FF	FF	df	FF	df	df	df	FF	df	FF	df	df	FF	FF	FF	FF	FF	FF	FF	FF	FF	FF	FF	FF
chr14_14667936_14667951	DD	DD	BB	DD	BB	DD	DD	BB	BB	BB	DD	DD	DD	DD	BB	DD	DD	DD	DD	BB	BB	DD	DD	DD	DD	BB	bn	DD	BB	DD	DD	DD	BB	DD	BB	DD	DD	BB	BB	BB	BB	BB	BB	BB	BB	BB	BB	BB	BB
chr14_14671715_14671738	dd	dd	bb	dd	bb	dd	dd	bb	bb	bb	dd	dd	dd	dd	bb	dd	dd	DD	dd	bb	bb	dd	dd	dd	dd	bb	bb	dd	bb	dd	dd	dd	bb	dd	bb	dd	dd	bb	bb	bb	bb	BB	bb	bb	bb	bb	bb	bb	bb
chr14_14691593_14691632	DD	DD	BB	DD	BB	DD	DD	BB	BB	BB	DD	DD	DD	DD	BB	DD	DD	DD	DD	BB	BB	DD	DD	DD	DD	BB	BB	DD	BB	DD	DD	DD	BB	DD	BB	DD	DD	BB	BB	BB	BB	BB	BB	BB	BB	BB	BB	BB	BB
chr14_14696852_14696866	DD	DD	BB	DD	BB	DD	DD	BB	BB	BB	DD	DD	DD	DD	BB	DD	DD	DD	DD	BB	BB	DD	DD	DD	DD	BB	BB	DD	BB	DD	DD	DD	BB	DD	BB	DD	DD	BB	BB	BB	BB	BB	BB	BB	BB	BB	BB	BB	BB
chr14_14728841_14728861	DD	DD	BB	DD	BB	DD	DD	BB	BB	BB	DD	DD	bd	DD	BB	DD	DD	DD	DD	BB	BB	DD	DD	DD	DD	BB	BB	DD	BB	DD	DD	DD	BB	DD	BB	DD	DD	BB	BB	BB	BB	BB	BB	BB	BB	BB	BB	BB	BB
chr14_14733314_14733338	DD	DD	BB	DD	BB	DD	DD	BB	BB	BB	DD	DD	DD	DD	BB	DD	DD	DD	DD	BB	BB	DD	DD	DD	DD	BB	BB	DD	BB	DD	DD	DD	BB	DD	BB	DD	DD	BB	BB	BB	BB	BB	BB	BB	BB	BB	BB	BB	BB
chr14_14750711_14750750	DD	DD	BB	DD	BB	DD	DD	BB	BB	BB	DD	DD	DD	DD	BB	DD	DD	DD	DD	BB	BB	DD	DD	DD	DD	BB	BB	DD	BB	DD	DD	DD	BB	DD	BB	DD	DD	BB	BB	BB	BB	BB	BB	BB	BB	BB	BB	BB	BB
chr14_14756603_14756667	DD	DD	NA	DD	BB	DD	DD	BB	BB	NN	DD	DD	DD	DD	NN	DD	DD	DD	DD	NA	NA	DD	DD	DD	DD	BB	BB	DD	NN	DD	DD	DD	NA	DD	BB	DD	DD	BB	BB	BB	BB	BB	BB	BB	BB	NA	BB	BB	BB
chr14_14756965_14756976	DD	DD	BB	DD	BB	DD	DD	BB	BB	BB	DD	DD	DD	DD	BB	DD	DD	DD	DD	BB	BB	DD	DD	DD	DD	BB	BB	DD	BB	DD	DD	DD	BB	DD	BB	DD	DD	BB	BB	BB	BB	BB	BB	BB	BB	BB	BB	BB	BB
chr14_14761735_14761754	DD	DD	FF	df	FF	DD	df	FF	FF	FF	DD	df	df	df	FF	DD	DD	DD	df	FF	FF	df	DD	df	df	FF	FF	df	FF	df	df	df	FF	df	FF	DD	DD	FF	FF	FF	FF	FF	FF	FF	FF	FF	FF	FF	FF
chr14_14808713_14808748	DD	DD	BB	DD	BB	DD	DD	BB	BB	BB	DD	DD	DD	DD	BB	DD	DD	DD	DD	BB	BB	DD	DD	DD	DD	BB	BB	DD	BB	DD	DD	DD	BB	DD	BB	DD	DD	BB	BB	BB	BB	BB	BB	BB	BB	BB	BB	BB	BB
chr14_14839698_14839717	DD	DD	BB	DD	BB	DD	DD	BB	BB	BB	DD	DD	DD	DD	BB	DD	DD	DD	DD	BB	BB	DD	DD	DD	DD	BB	BB	DD	BB	DD	DD	DD	BB	DD	BB	DD	DD	BB	BB	BB	BB	BB	BB	BB	BB	BB	BB	BB	BB
chr14_14841414_14841429	DD	DD	BB	DD	BB	DD	DD	BB	BB	BB	bd	DD	DD	DD	BB	DD	DD	DD	DD	BB	BB	bd	DD	DD	DD	BB	BB	DD	BB	DD	DD	DD	BB	bd	BB	DD	DD	BB	BB	BB	BB	BB	BB	BB	BB	BB	BB	BB	BB
chr14_14853429_14853448	DD	DD	BB	DD	BB	DD	DD	BB	BB	BB	DD	DD	DD	DD	BB	DD	DD	DD	DD	BB	BB	DD	DD	DD	DD	BB	BB	DD	BB	DD	DD	DD	BB	DD	BB	DD	DD	BB	BB	BB	BB	BB	BB	BB	BB	BB	BB	BB	BB
chr14_14857392_14857436	DD	DD	BB	DD	BB	NA	DD	BB	BB	BB	DD	DD	DD	DD	BB	DD	DD	DD	DD	BB	BB	DD	DD	DD	DD	BB	NA	DD	NN	DD	DD	DD	BB	DD	BB	NA	DD	BB	BB	BB	BB	BB	BB	BB	BB	BB	BB	BB	BB
chr14_14866570_14866617	DD	DD	BB	DD	BB	DD	DD	BB	BB	BB	DD	DD	DD	DD	BB	DD	DD	DD	DD	BB	BB	DD	DD	DD	DD	BB	BB	DD	BB	DD	DD	DD	BB	DD	BB	DD	DD	BB	BB	BB	BB	bn	BB	BB	BB	BB	BB	BB	BB
chr14_14871513_14871540	DD	DD	BB	DD	BB	DD	DD	BB	BB	BB	DD	DD	DD	DD	BB	DD	DD	DD	DD	BB	BB	DD	DD	DD	DD	BB	BB	DD	BB	DD	DD	DD	BB	DD	BB	DD	DD	BB	BB	BB	BB	BB	BB	BB	BB	BB	BB	BB	BB
chr14_14872690_14872701	DD	DD	BB	DD	BB	DD	DD	BB	BB	BB	DD	DD	DD	NA	BB	DD	DD	DD	DD	BB	BB	DD	DD	NA	DD	BB	BB	DD	BB	DD	DD	DD	BB	DD	BB	DD	dn	BB	BB	BB	BB	BB	BB	BB	BB	BB	BB	BB	BB
chr14_14884774_14884793	DD	DD	BB	DD	BB	DD	DD	BB	BB	BB	DD	DD	DD	DD	BB	DD	DD	DD	DD	BB	BB	DD	DD	DD	DD	BB	BB	DD	BB	DD	DD	DD	BB	DD	BB	DD	DD	BB	BB	BB	BB	BB	BB	BB	BB	BB	BB	BB	BB
chr14_14887372_14887415	DD	BB	BB	NA	BB	DD	DD	BB	BB	BB	NA	BB	DD	DD	BB	DD	DD	DD	DD	BB	BB	DD	DD	DD	DD	NA	BB	DD	BB	DD	DD	NA	NA	NA	BB	NA	DD	BB	BB	BB	BB	BB	BB	BB	BB	NA	BB	BB	BB
chr14_14908792_14908803	DD	DD	BB	DD	BB	DD	DD	BB	BB	BB	DD	DD	DD	DD	BB	DD	DD	DD	DD	BB	BB	DD	DD	DD	DD	BB	BB	DD	BB	DD	DD	DD	BB	DD	BB	DD	DD	BB	BB	BB	BB	BB	BB	BB	BB	BB	BB	BB	BB
chr14_14916553_14916564	DD	DD	BB	DD	BB	DD	DD	BB	BB	BB	DD	DD	DD	DD	BB	DD	DD	DD	DD	BB	BB	DD	DD	DD	DD	BB	BB	DD	BB	DD	DD	DD	BB	DD	BB	DD	DD	BB	BB	BB	BB	BB	BB	BB	BB	BB	BB	BB	BB
chr14_14925392_14925409	DD	DD	BB	DD	BB	DD	DD	BB	BB	BB	DD	DD	DD	DD	BB	DD	DD	dn	DD	BB	BB	DD	DD	DD	DD	BB	BB	DD	BB	DD	DD	DD	BB	DD	BB	DD	DD	BB	BB	BB	BB	BB	BB	BB	BB	BB	BB	BB	BB
chr14_14971487_14971498	DD	dn	BB	DD	BB	DD	DD	BB	BB	BB	DD	DD	DD	DD	BB	DD	DD	DD	bd	BB	BB	DD	dn	DD	DD	BB	BB	DD	BB	DD	DD	DD	BB	DD	BB	DD	DD	BB	BB	BB	BB	BB	BB	BB	BB	BB	BB	BB	BB
chr14_14971703_14971718	DD	DD	BB	DD	BB	DD	DD	BB	BB	BB	DD	DD	DD	DD	BB	DD	dn	DD	DD	BB	BB	DD	DD	dn	DD	BB	BB	DD	BB	DD	DD	DD	BB	DD	BB	DD	DD	BB	BB	BB	BB	BB	BB	BB	BB	BB	BB	BB	BB
chr14_14972049_14972070	DD	DD	BB	DD	BB	DD	DD	BB	BB	BB	DD	DD	DD	DD	BB	DD	DD	DD	DD	BB	BB	dn	DD	DD	dn	BB	BB	DD	BB	DD	dn	DD	BB	DD	BB	DD	DD	BB	BB	BB	BB	BB	BB	BB	BB	BB	BB	BB	BB
chr14_15055070_15055085	DD	DD	BB	DD	BB	DD	DD	BB	BB	BB	DD	DD	DD	DD	BB	DD	DD	DD	DD	BB	BB	DD	DD	DD	DD	BB	BB	DD	BB	DD	DD	DD	BB	DD	BB	DD	DD	BB	BB	BB	BB	BB	BB	BB	BB	BB	BB	BB	BB
chr14_15061842_15061865	DD	DD	BB	DD	BB	DD	DD	BB	BB	BB	DD	DD	DD	DD	BB	DD	DD	DD	DD	BB	BB	DD	DD	DD	DD	BB	BB	DD	BB	DD	DD	DD	BB	DD	BB	DD	DD	BB	BB	BB	BB	BB	BB	BB	BB	BB	BB	BB	BB
chr14_15068494_15068509	DD	DD	BB	DD	BB	DD	DD	BB	BB	BB	DD	DD	DD	DD	BB	DD	DD	DD	DD	BB	BB	DD	DD	DD	DD	BB	BB	DD	BB	DD	DD	DD	BB	DD	BB	DD	DD	BB	BB	BB	BB	BB	BB	BB	BB	BB	BB	BB	BB
chr14_15085853_15085868	df	DD	FF	df	FF	df	df	FF	FF	FF	df	df	df	df	FF	df	df	df	DD	FF	FF	df	DD	df	df	FF	FF	df	FF	df	DD	df	FF	df	FF	DD	df	FF	FF	FF	FF	FF	FF	FF	FF	FF	FF	FF	FF
chr14_15096407_15096438	DD	DD	BB	DD	BB	DD	DD	BB	BB	BB	DD	DD	DD	DD	BB	DD	DD	DD	DD	BB	BB	DD	DD	DD	DD	BB	BB	DD	BB	DD	DD	DD	BB	DD	BB	DD	DD	BB	BB	BB	BB	BB	bn	BB	BB	BB	BB	BB	BB
chr14_15154772_15154785	DD	DD	bn	DD	BB	DD	DD	BB	BB	BB	DD	DD	DD	DD	BB	DD	DD	DD	DD	BB	BB	DD	DD	DD	DD	BB	BB	DD	BB	DD	DD	DD	BB	DD	BB	DD	DD	BB	BB	BB	BB	BB	BB	BB	BB	BB	BB	BB	BB
chr14_15187243_15187257	DD	DD	BB	DD	BB	DD	DD	BB	BB	BB	DD	DD	DD	DD	BB	DD	DD	DD	DD	BB	BB	DD	DD	DD	DD	BB	BB	DD	BB	DD	DD	DD	BB	DD	BB	DD	DD	BB	BB	BB	BB	BB	BB	BB	BB	BB	BB	BB	BB
chr14_15193828_15193839	DD	DD	BB	DD	BB	DD	DD	BB	BB	BB	DD	DD	DD	DD	BB	DD	DD	DD	DD	BB	BB	DD	DD	DD	DD	BB	BB	DD	BB	DD	DD	DD	BB	DD	BB	DD	DD	BB	BB	BB	BB	BB	BB	BB	BB	BB	BB	BB	BB
chr14_15199509_15199528	DD	DD	BB	DD	BB	DD	DD	BB	BB	BB	DD	DD	DD	DD	BB	DD	DD	DD	DD	BB	BB	DD	DD	DD	DD	BB	BB	DD	BB	DD	DD	DD	BB	DD	BB	DD	DD	BB	BB	BB	BB	BB	BB	BB	BB	BB	BB	BB	BB
chr14_15203652_15203683	DD	DD	BB	DD	BB	DD	DD	BB	BB	BB	DD	DD	DD	DD	BB	DD	DD	DD	DD	BB	BB	DD	DD	DD	DD	BB	BB	DD	BB	DD	DD	DD	BB	DD	BB	DD	DD	BB	BB	BB	BB	BB	BB	BB	BB	BB	BB	BB	BB
chr14_15215105_15215124	DD	DD	BB	DD	BB	DD	DD	BB	BB	BB	DD	DD	DD	DD	BB	DD	DD	DD	DD	BB	BB	DD	DD	DD	DD	BB	BB	DD	BB	DD	DD	DD	BB	DD	BB	DD	DD	BB	BB	BB	BB	BB	BB	BB	BB	BB	BB	BB	BB
chr14_15221180_15221191	DD	DD	BB	DD	BB	DD	DD	BB	BB	BB	DD	DD	DD	DD	BB	DD	DD	DD	DD	BB	BB	DD	DD	DD	DD	BB	BB	DD	BB	DD	DD	DD	BB	DD	BB	DD	DD	BB	BB	BB	BB	BB	BB	BB	BB	BB	BB	BB	BB
chr14_15242953_15242973	DD	DD	BB	DD	BB	DD	DD	BB	BB	BB	DD	DD	DD	DD	BB	DD	DD	DD	DD	BB	BB	DD	DD	DD	DD	BB	BB	DD	BB	DD	DD	DD	BB	DD	BB	DD	DD	BB	BB	BB	BB	BB	BB	BB	BB	BB	BB	BB	BB
chr14_15250199_15250216	DD	DD	BB	DD	BB	DD	DD	BB	BB	BB	DD	DD	DD	DD	BB	DD	DD	DD	DD	BB	BB	DD	DD	DD	DD	BB	BB	DD	BB	DD	DD	DD	BB	DD	BB	DD	DD	BB	BB	BB	BB	BB	BB	BB	BB	BB	BB	BB	BB
chr14_15265514_15265537	DD	DD	BB	DD	BB	DD	DD	BB	BB	BB	DD	DD	DD	DD	BB	DD	DD	DD	DD	BB	BB	DD	DD	DD	DD	BB	BB	DD	BB	DD	DD	DD	BB	DD	BB	DD	DD	BB	BB	BB	BB	BB	BB	BB	BB	BB	BB	BB	BB
chr14_15356519_15356558	dd	DD	BB	DD	BB	dd	DD	BB	BB	BB	dd	DD	dd	NA	BB	dd	NA	DD	dd	BB	BB	dd	DD	NN	dd	BB	BB	DD	BB	DD	dd	dd	BB	dd	BB	dd	dd	BB	BB	BB	BB	BB	BB	BB	BB	BB	BB	BB	BB
chr14_15356930_15356944	DD	DD	BB	DD	BB	DD	DD	BB	BB	BB	DD	DD	DD	DD	BB	DD	DD	DD	DD	BB	BB	bd	DD	DD	DD	BB	BB	DD	BB	DD	DD	DD	BB	DD	BB	DD	DD	BB	BB	BB	BB	BB	BB	BB	BB	BB	BB	BB	BB
chr14_15382172_15382185	DD	DD	BB	DD	BB	DD	DD	BB	BB	BB	DD	DD	DD	DD	BB	DD	DD	DD	DD	BB	BB	DD	DD	DD	DD	BB	BB	DD	BB	DD	DD	DD	BB	DD	BB	DD	DD	BB	BB	BB	BB	BB	BB	BB	BB	BB	BB	BB	BB
chr14_15404535_15404548	dd	dd	BB	DD	BB	dd	DD	BB	BB	BB	dd	dd	dd	DD	BB	DD	dd	DD	dd	BB	BB	dd	DD	dd	dd	BB	BB	dd	BB	DD	DD	dd	BB	DD	BB	dd	dd	BB	BB	BB	BB	BB	BB	BB	BB	BB	BB	BB	BB
chr14_15405109_15405136	NA	dn	NA	DD	BB	DD	DD	BB	BB	BB	NA	DD	DD	NA	BB	NA	DD	NA	DD	BB	BB	NA	NA	dn	DD	NA	BB	NA	BB	DD	NA	DD	BB	DD	BB	NA	DD	BB	BB	BB	BB	BB	BB	BB	BB	BB	BB	BB	BB
chr14_15454129_15454161	DD	DD	BB	DD	BB	dn	DD	BB	BB	BB	DD	DD	DD	DD	BB	DD	DD	DD	DD	BB	BB	DD	DD	DD	DD	BB	BB	DD	BB	DD	DD	DD	BB	DD	BB	DD	DD	BB	BB	BB	BB	BB	BB	BB	BB	BB	BB	BB	BB
chr14_15476525_15476540	DD	DD	BB	DD	BB	DD	DD	BB	BB	BB	DD	DD	DD	DD	BB	DD	DD	DD	DD	BB	BB	DD	DD	DD	DD	BB	BB	DD	BB	DD	DD	DD	BB	DD	BB	DD	DD	BB	BB	BB	BB	BB	BB	BB	BB	BB	BB	BB	BB
chr14_15491164_15491203	FF	NA	FF	FF	FF	fn	FF	FF	FF	FF	NA	NA	NA	FF	NN	NA	NA	NA	fn	FF	FF	FF	NA	fn	FF	FF	FF	FF	FF	NA	FF	fn	FF	NA	FF	NA	NA	FF	FF	FF	FF	FF	FF	FF	FF	FF	fn	FF	FF
chr14_15581510_15581524	DD	DD	BB	DD	BB	DD	DD	BB	BB	BB	DD	DD	DD	DD	BB	DD	DD	DD	DD	BB	BB	DD	DD	DD	DD	BB	BB	DD	BB	DD	DD	DD	BB	DD	BB	DD	DD	BB	BB	BB	BB	BB	BB	BB	BB	BB	BB	BB	BB
chr14_15583907_15583918	DD	DD	BB	DD	BB	DD	DD	BB	BB	BB	DD	DD	DD	DD	BB	DD	DD	DD	DD	BB	BB	DD	DD	DD	DD	BB	BB	DD	BB	DD	DD	DD	BB	DD	BB	DD	DD	BB	BB	BB	BB	BB	BB	BB	BB	BB	BB	BB	BB
chr14_15591053_15591088	DD	DD	BB	DD	BB	DD	DD	BB	BB	BB	DD	DD	DD	BB	BB	DD	DD	DD	DD	BB	BB	DD	DD	DD	DD	BB	BB	DD	BB	DD	DD	DD	BB	DD	BB	DD	DD	BB	BB	BB	BB	BB	BB	BB	BB	BB	BB	BB	BB
chr14_15613179_15613190	DD	DD	BB	DD	BB	DD	DD	BB	BB	BB	DD	DD	DD	DD	BB	DD	DD	DD	DD	BB	BB	DD	DD	DD	DD	BB	BB	DD	BB	DD	DD	DD	BB	DD	BB	DD	DD	BB	BB	BB	BB	BB	BB	BB	BB	BB	BB	BB	BB
chr14_15618035_15618055	DD	DD	BB	DD	BB	DD	DD	BB	BB	BB	DD	DD	DD	DD	BB	DD	DD	DD	DD	BB	BB	DD	DD	DD	DD	BB	BB	DD	BB	DD	DD	DD	BB	DD	BB	DD	DD	BB	BB	BB	BB	BB	BB	BB	BB	BB	BB	BB	BB
chr14_15629856_15629880	DD	DD	BB	DD	BB	DD	DD	BB	BB	BB	DD	DD	DD	DD	BB	DD	DD	DD	DD	BB	BB	DD	DD	DD	DD	BB	BB	DD	BB	DD	DD	DD	BB	DD	BB	DD	DD	BB	BB	BB	BB	BB	BB	BB	BB	BB	BB	BB	BB
chr14_15661517_15661536	DD	DD	BB	DD	BB	DD	DD	BB	BB	BB	DD	DD	DD	DD	BB	DD	DD	DD	DD	BB	BB	DD	DD	DD	DD	BB	BB	DD	BB	DD	DD	DD	BB	DD	BB	DD	DD	BB	BB	BB	BB	BB	BB	BB	BB	BB	BB	BB	BB
chr14_15673954_15673975	DD	NA	BB	NA	BB	DD	NA	BB	BB	NA	NA	dn	DD	NA	BB	NA	DD	NA	NA	BB	BB	NA	NA	DD	NA	BB	BB	DD	BB	DD	DD	NA	BB	NA	BB	NA	dn	NA	BB	BB	BB	BB	BB	BB	BB	BB	BB	BB	NA
chr14_15695330_15695349	DD	DD	BB	DD	BB	DD	DD	BB	BB	BB	DD	DD	DD	DD	BB	DD	DD	DD	DD	BB	BB	DD	DD	DD	DD	BB	BB	DD	BB	DD	DD	DD	BB	DD	BB	DD	DD	BB	BB	BB	BB	BB	BB	BB	BB	BB	BB	BB	BB
chr14_15698717_15698731	df	DD	FF	df	FF	df	df	FF	FF	FF	df	df	df	df	FF	DD	df	df	df	FF	FF	df	df	df	df	FF	FF	df	FF	df	df	df	FF	df	FF	DD	df	FF	FF	FF	FF	FF	FF	FF	FF	FF	FF	FF	FF
chr14_15763079_15763090	dd	dd	BB	dd	BB	DD	DD	BB	bn	BB	DD	DD	DD	dd	BB	DD	dd	DD	DD	BB	BB	DD	dd	dd	DD	BB	BB	DD	BB	DD	dd	dd	BB	dd	BB	dd	dd	BB	BB	BB	BB	BB	BB	BB	BB	BB	BB	BB	BB
chr14_15764500_15764514	DD	DD	BB	DD	BB	DD	DD	BB	BB	BB	DD	DD	DD	DD	BB	DD	DD	DD	DD	BB	BB	DD	DD	DD	DD	BB	BB	DD	BB	DD	DD	DD	BB	DD	BB	DD	DD	BB	BB	BB	BB	BB	BB	BB	BB	BB	BB	BB	BB
chr14_15806527_15806540	DD	DD	BB	DD	BB	DD	DD	BB	BB	BB	DD	DD	DD	DD	BB	DD	DD	DD	DD	BB	BB	DD	DD	DD	DD	BB	BB	DD	BB	DD	DD	DD	BB	DD	BB	DD	DD	BB	BB	BB	BB	BB	BB	BB	BB	BB	BB	BB	BB
chr14_15826231_15826258	DD	DD	BB	DD	BB	DD	DD	BB	BB	BB	DD	DD	DD	DD	BB	DD	DD	DD	DD	BB	BB	DD	DD	DD	DD	BB	BB	DD	BB	DD	DD	DD	BB	DD	BB	DD	dn	BB	BB	BB	BB	BB	BB	BB	BB	BB	BB	BB	BB
chr14_15832481_15832492	DD	DD	BB	DD	BB	DD	DD	BB	BB	BB	DD	DD	DD	DD	BB	DD	DD	DD	DD	BB	BB	DD	DD	DD	DD	BB	BB	DD	BB	DD	DD	DD	BB	DD	BB	DD	DD	BB	BB	BB	BB	BB	BB	BB	BB	BB	BB	BB	BB
chr14_15841749_15841772	DD	DD	BB	DD	BB	DD	DD	BB	BB	BB	DD	DD	DD	DD	BB	DD	DD	DD	DD	BB	BB	DD	DD	DD	DD	BB	BB	DD	BB	DD	DD	DD	BB	DD	BB	DD	DD	BB	BB	BB	BB	BB	BB	BB	BB	BB	BB	BB	BB
chr14_15875576_15875595	DD	DD	BB	DD	BB	DD	DD	BB	BB	BB	DD	DD	DD	DD	BB	DD	DD	DD	DD	BB	BB	DD	DD	DD	DD	BB	BB	DD	BB	DD	DD	DD	BB	DD	BB	DD	DD	BB	BB	BB	BB	BB	BB	BB	BB	BB	BB	BB	BB
chr14_15915088_15915102	dd	dd	BB	dd	BB	dd	dd	BB	BB	BB	dd	dd	dd	dd	BB	DD	dd	dd	dd	BB	BB	dd	dd	dd	dd	BB	BB	dd	BB	dd	dd	dd	BB	dd	BB	dd	dd	BB	BB	BB	BB	BB	BB	BB	BB	BB	BB	BB	BB
chr14_15945782_15945796	DD	DD	BB	DD	BB	DD	DD	BB	BB	BB	DD	DD	DD	DD	BB	DD	DD	DD	DD	BB	BB	DD	DD	DD	DD	BB	BB	DD	BB	DD	DD	DD	BB	DD	BB	DD	DD	BB	BB	BB	BB	BB	BB	BB	BB	BB	BB	BB	BB
chr14_15971786_15971813	DD	DD	BB	DD	BB	DD	DD	BB	BB	BB	DD	DD	DD	DD	BB	DD	DD	DD	DD	BB	BB	DD	DD	DD	DD	BB	BB	DD	BB	DD	DD	DD	BB	DD	BB	DD	DD	BB	BB	BB	BB	BB	BB	BB	BB	BB	BB	BB	BB
chr14_16001973_16001987	DD	DD	BB	DD	BB	DD	DD	BB	BB	BB	DD	DD	DD	DD	BB	DD	DD	DD	DD	BB	BB	DD	DD	DD	DD	BB	BB	DD	BB	DD	DD	DD	BB	DD	BB	DD	DD	BB	BB	BB	BB	BB	BB	BB	BB	BB	BB	BB	BB
chr14_16005861_16005875	DD	DD	BB	DD	BB	DD	DD	BB	BB	BB	DD	DD	DD	DD	BB	DD	DD	DD	DD	BB	BB	DD	DD	DD	DD	BB	BB	DD	BB	DD	DD	DD	BB	DD	BB	DD	DD	BB	BB	BB	BB	BB	BB	BB	BB	BB	BB	BB	BB
chr14_16006447_16006461	DD	DD	BB	DD	BB	DD	DD	BB	BB	BB	DD	DD	DD	DD	BB	DD	DD	DD	DD	BB	BB	DD	DD	DD	DD	BB	BB	DD	BB	DD	DD	DD	BB	DD	BB	DD	DD	BB	BB	BB	BB	BB	BB	BB	BB	BB	BB	BB	BB
chr14_16012462_16012481	DD	DD	BB	DD	BB	DD	DD	BB	BB	BB	DD	DD	DD	DD	BB	DD	DD	DD	DD	BB	BB	DD	DD	DD	DD	BB	BB	DD	BB	DD	DD	DD	BB	DD	BB	DD	DD	BB	BB	BB	BB	BB	BB	BB	BB	BB	BB	BB	BB
chr14_16016901_16016915	DD	DD	BB	DD	BB	DD	DD	BB	BB	BB	DD	DD	DD	DD	BB	DD	DD	DD	DD	BB	BB	DD	DD	DD	DD	BB	BB	DD	BB	DD	DD	DD	BB	DD	BB	DD	DD	BB	BB	BB	BB	BB	BB	BB	BB	BB	BB	BB	BB
chr14_16025534_16025548	DD	DD	BB	DD	BB	DD	DD	BB	BB	BB	DD	DD	DD	DD	BB	DD	DD	DD	DD	BB	BB	DD	DD	DD	DD	BB	BB	DD	BB	DD	DD	DD	BB	DD	BB	DD	DD	BB	BB	BB	BB	BB	BB	BB	BB	BB	BB	BB	BB
chr14_16026568_16026585	DD	DD	BB	DD	BB	DD	DD	BB	BB	BB	DD	DD	DD	DD	BB	DD	DD	DD	DD	BB	BB	DD	DD	DD	DD	BB	BB	DD	BB	DD	DD	DD	BB	DD	BB	DD	DD	BB	BB	BB	BB	BB	BB	BB	BB	BB	BB	BB	BB
chr14_16042048_16042065	DD	DD	BB	DD	BB	DD	DD	BB	BB	BB	DD	DD	DD	DD	BB	DD	DD	DD	DD	BB	BB	DD	DD	DD	DD	BB	BB	DD	BB	DD	DD	DD	BB	DD	BB	DD	DD	BB	BB	BB	BB	BB	BB	BB	BB	BB	BB	BB	BB
chr14_16076326_16076345	DD	DD	BB	DD	BB	DD	DD	BB	BB	BB	DD	DD	DD	DD	BB	DD	DD	DD	DD	BB	BB	DD	DD	DD	DD	BB	BB	DD	BB	DD	DD	DD	BB	DD	BB	DD	DD	BB	BB	BB	BB	BB	BB	BB	BB	BB	BB	BB	BB
chr14_16078186_16078205	DD	DD	BB	DD	BB	DD	DD	BB	BB	BB	DD	DD	DD	DD	BB	DD	DD	DD	DD	BB	BB	DD	DD	DD	DD	BB	BB	DD	BB	DD	DD	DD	BB	DD	BB	DD	DD	BB	BB	BB	BB	BB	BB	BB	BB	BB	BB	BB	BB
chr14_16081484_16081495	DD	DD	BB	DD	BB	DD	DD	BB	BB	BB	DD	DD	DD	DD	BB	DD	DD	DD	DD	BB	BB	DD	DD	DD	DD	BB	BB	DD	BB	DD	DD	DD	BB	DD	BB	DD	DD	BB	BB	BB	BB	BB	BB	BB	BB	BB	BB	BB	BB
chr14_16098592_16098603	DD	DD	BB	DD	BB	DD	DD	BB	BB	BB	DD	DD	DD	DD	BB	DD	DD	DD	DD	BB	BB	DD	dn	DD	DD	BB	BB	DD	BB	DD	DD	DD	BB	DD	BB	DD	DD	BB	BB	BB	BB	BB	BB	BB	BB	BB	BB	BB	BB
chr14_16106809_16106832	DD	DD	BB	DD	BB	DD	NN	BB	BB	BB	DD	DD	DD	DD	BB	DD	DD	DD	DD	BB	BB	DD	DD	DD	DD	BB	BB	DD	BB	DD	DD	DD	BB	DD	BB	DD	DD	BB	BB	BB	BB	BB	BB	BB	BB	BB	BB	BB	BB
chr14_16151118_16151137	DD	DD	BB	DD	BB	DD	DD	BB	BB	BB	DD	DD	DD	DD	BB	DD	DD	DD	DD	BB	BB	DD	DD	DD	DD	BB	BB	DD	BB	DD	DD	DD	BB	DD	BB	DD	DD	BB	BB	BB	BB	BB	BB	BB	BB	BB	BB	BB	BB
chr14_16170802_16170821	DD	DD	BB	DD	BB	DD	DD	BB	BB	BB	DD	DD	DD	DD	BB	DD	DD	DD	DD	BB	BB	DD	DD	DD	DD	BB	BB	DD	BB	DD	DD	DD	BB	DD	BB	DD	DD	BB	BB	BB	BB	BB	BB	BB	BB	BB	BB	BB	BB
chr14_16202439_16202462	DD	DD	BB	DD	BB	DD	DD	BB	BB	BB	DD	DD	DD	DD	BB	DD	DD	DD	DD	BB	BB	DD	DD	DD	DD	BB	BB	DD	BB	DD	DD	DD	BB	DD	BB	DD	DD	BB	BB	BB	BB	BB	BB	BB	BB	BB	BB	BB	BB
chr14_16226724_16226738	DD	DD	BB	DD	BB	DD	DD	BB	BB	BB	DD	DD	DD	DD	BB	DD	DD	DD	DD	BB	BB	DD	DD	DD	DD	BB	BB	DD	BB	DD	DD	DD	BB	DD	BB	DD	DD	BB	BB	BB	BB	BB	BB	BB	BB	BB	BB	BB	BB
chr14_16229003_16229030	DD	DD	BB	DD	BB	DD	DD	BB	BB	BB	DD	DD	DD	DD	BB	DD	DD	DD	DD	BB	BB	DD	DD	dn	DD	BB	BB	DD	BB	DD	DD	DD	BB	DD	BB	DD	DD	BB	BB	BB	BB	BB	BB	BB	BB	BB	BB	BB	BB
chr14_16247957_16248004	DD	DD	BB	NA	BB	DD	DD	BB	BB	bn	DD	DD	DD	DD	BB	DD	DD	DD	DD	NN	NN	DD	DD	DD	DD	BB	BB	NA	NA	DD	DD	DD	bn	DD	BB	DD	DD	BB	BB	BB	BB	BB	BB	BB	BB	BB	BB	BB	BB
chr14_16255593_16255612	DD	DD	BB	DD	BB	DD	DD	BB	BB	BB	DD	DD	DD	DD	BB	DD	DD	DD	DD	BB	BB	DD	DD	DD	DD	BB	BB	DD	BB	DD	DD	DD	BB	DD	BB	DD	DD	BB	BB	BB	BB	BB	BB	BB	BB	BB	BB	BB	BB
chr14_16266851_16266877	DD	DD	BB	DD	BB	DD	DD	BB	BB	BB	DD	DD	DD	DD	BB	DD	DD	DD	DD	BB	BB	DD	DD	DD	DD	BB	BB	DD	BB	DD	DD	DD	BB	DD	BB	DD	DD	BB	BB	BB	BB	BB	BB	BB	BB	BB	BB	BB	BB
chr14_16276372_16276401	DD	DD	BB	DD	BB	DD	DD	BB	BB	BB	DD	DD	DD	DD	BB	DD	DD	DD	DD	BB	BB	DD	DD	DD	DD	BB	BB	DD	BB	DD	DD	DD	BB	DD	BB	DD	DD	BB	BB	BB	BB	BB	BB	BB	BB	BB	BB	BB	BB
chr14_16276939_16276952	DD	DD	BB	DD	BB	DD	DD	BB	BB	BB	DD	DD	DD	DD	BB	DD	DD	DD	DD	BB	BB	DD	DD	DD	DD	BB	BB	DD	BB	DD	DD	DD	BB	DD	BB	DD	DD	BB	BB	BB	BB	BB	BB	BB	BB	BB	BB	BB	BB
chr14_16280160_16280183	DD	DD	BB	DD	BB	DD	DD	BB	BB	BB	DD	DD	DD	DD	BB	DD	DD	DD	DD	BB	BB	DD	DD	DD	DD	BB	BB	DD	BB	DD	DD	DD	BB	DD	BB	DD	DD	BB	BB	BB	BB	BB	BB	BB	BB	BB	BB	BB	BB
chr14_16285499_16285518	DD	DD	BB	DD	BB	DD	DD	BB	BB	BB	DD	DD	DD	DD	BB	DD	DD	DD	DD	BB	BB	DD	DD	DD	DD	BB	BB	DD	BB	DD	DD	DD	BB	DD	BB	DD	DD	BB	BB	BB	BB	BB	BB	BB	BB	BB	BB	BB	BB
chr14_16320121_16320132	DD	DD	BB	DD	BB	DD	DD	BB	BB	BB	DD	DD	DD	DD	BB	DD	DD	DD	DD	BB	BB	DD	DD	DD	DD	BB	BB	DD	BB	DD	DD	DD	BB	DD	BB	DD	DD	BB	BB	BB	BB	BB	BB	BB	BB	BB	BB	BB	BB
chr14_16348922_16348937	DD	DD	BB	DD	BB	DD	DD	BB	BB	BB	DD	DD	DD	DD	BB	DD	DD	DD	DD	BB	BB	DD	DD	DD	DD	BB	BB	DD	BB	DD	DD	DD	BB	DD	BB	DD	DD	BB	BB	BB	BB	BB	BB	BB	BB	BB	BB	BB	BB
chr14_16390349_16390372	DD	DD	BB	DD	BB	DD	DD	BB	BB	BB	DD	DD	DD	DD	BB	DD	DD	DD	DD	BB	BB	DD	DD	DD	DD	BB	BB	DD	BB	DD	DD	DD	BB	DD	BB	DD	DD	BB	BB	BB	BB	BB	BB	BB	BB	BB	bn	BB	BB
chr14_16396285_16396306	DD	DD	BB	DD	BB	DD	DD	BB	BB	BB	DD	DD	DD	DD	BB	DD	DD	DD	DD	BB	BB	DD	DD	DD	DD	BB	BB	DD	BB	DD	DD	DD	BB	DD	BB	DD	DD	BB	BB	BB	BB	BB	BB	BB	BB	BB	BB	BB	BB
chr14_16416878_16416898	DD	DD	BB	DD	BB	DD	DD	BB	BB	BB	DD	DD	DD	DD	BB	DD	DD	DD	DD	BB	BB	DD	DD	DD	DD	BB	BB	DD	BB	DD	DD	DD	BB	DD	BB	DD	DD	BB	BB	BB	BB	BB	BB	BB	BB	BB	BB	BB	BB
chr14_16442899_16442933	DD	DD	BB	DD	BB	DD	DD	BB	BB	BB	DD	DD	DD	DD	BB	DD	DD	DD	DD	BB	BB	DD	DD	DD	DD	BB	BB	DD	BB	DD	DD	DD	BB	DD	BB	DD	DD	BB	BB	BB	BB	BB	BB	BB	BB	BB	BB	BB	BB
chr14_16449677_16449688	DD	DD	BB	DD	BB	DD	DD	BB	BB	BB	DD	DD	DD	DD	BB	DD	DD	DD	DD	BB	BB	DD	DD	DD	DD	BB	BB	DD	BB	DD	DD	DD	BB	DD	BB	DD	DD	BB	BB	BB	BB	BB	BB	BB	BB	BB	BB	BB	BB
chr14_16463060_16463080	DD	DD	BB	DD	BB	DD	DD	BB	BB	BB	DD	DD	DD	DD	BB	DD	DD	DD	DD	BB	BB	DD	DD	DD	DD	BB	BB	DD	BB	DD	DD	DD	BB	DD	BB	DD	DD	BB	BB	BB	BB	BB	BB	BB	BB	BB	BB	BB	BB
chr14_16465496_16465513	DD	DD	BB	dn	BB	DD	DD	BB	BB	BB	DD	DD	DD	DD	BB	DD	DD	dn	dn	BB	BB	dn	DD	DD	DD	BB	BB	DD	BB	DD	dn	DD	BB	DD	BB	DD	DD	BB	BB	BB	BB	BB	BB	BB	BB	BB	BB	BB	BB
chr14_16474218_16474229	DD	DD	BB	DD	BB	DD	DD	BB	BB	BB	DD	DD	DD	DD	BB	DD	DD	DD	DD	BB	BB	DD	DD	DD	DD	BB	BB	DD	BB	DD	DD	DD	BB	DD	BB	DD	DD	BB	BB	BB	BB	BB	BB	BB	BB	BB	BB	BB	BB
chr14_16509469_16509496	DD	DD	BB	DD	BB	DD	DD	BB	BB	BB	DD	DD	DD	DD	BB	DD	DD	DD	DD	BB	BB	DD	DD	DD	DD	BB	BB	DD	BB	DD	DD	DD	BB	DD	BB	DD	DD	BB	BB	BB	BB	BB	BB	BB	BB	BB	BB	BB	BB
chr14_16514939_16514953	DD	dn	BB	DD	BB	DD	DD	BB	BB	BB	dn	DD	DD	DD	BB	DD	DD	DD	dn	BB	BB	DD	DD	DD	dn	BB	BB	DD	BB	DD	dn	dn	BB	DD	BB	DD	dn	BB	BB	BB	BB	BB	BB	BB	BB	BB	BB	BB	BB
chr14_16517915_16517926	DD	DD	BB	DD	BB	DD	DD	BB	BB	BB	DD	DD	DD	DD	BB	DD	DD	DD	DD	BB	BB	DD	DD	DD	DD	BB	BB	DD	BB	DD	DD	DD	BB	DD	BB	DD	DD	BB	BB	BB	BB	BB	BB	BB	BB	BB	BB	BB	BB
chr14_16521659_16521694	DD	DD	UU	DD	UU	DD	DD	UU	NA	UU	DD	DD	DD	DD	UU	DD	DD	DD	DD	UU	uu	DD	DD	DD	DD	NA	NA	DD	UU	DD	DD	DD	UU	DD	UU	DD	DD	UU	uu	NA	UU	uu	uu	UU	UU	NA	UU	uu	UU
chr14_16536412_16536427	DD	DD	BB	DD	BB	DD	DD	BB	BB	BB	DD	DD	DD	DD	BB	DD	DD	DD	DD	BB	BB	DD	DD	DD	DD	BB	BB	DD	BB	DD	DD	DD	BB	DD	BB	DD	DD	BB	BB	BB	BB	BB	BB	BB	BB	BB	BB	BB	BB
chr14_16581297_16581311	DD	DD	BB	DD	BB	DD	DD	BB	BB	BB	DD	DD	DD	DD	BB	DD	DD	DD	DD	BB	BB	DD	DD	DD	DD	BB	BB	DD	BB	DD	DD	DD	BB	DD	BB	DD	DD	BB	BB	BB	BB	BB	BB	BB	BB	BB	BB	BB	BB
chr14_16595026_16595040	DD	DD	BB	DD	BB	DD	DD	BB	BB	BB	DD	DD	DD	DD	BB	dn	DD	DD	DD	BB	BB	DD	DD	DD	DD	BB	BB	DD	BB	DD	dn	DD	BB	DD	BB	DD	DD	BB	BB	BB	BB	BB	BB	BB	BB	BB	BB	BB	BB
chr14_16595040_16595054	DD	DD	BB	DD	BB	DD	DD	BB	BB	BB	DD	DD	DD	DD	BB	DD	DD	DD	DD	BB	BB	DD	DD	DD	DD	BB	BB	DD	BB	DD	DD	DD	BB	DD	BB	DD	DD	BB	BB	BB	BB	BB	BB	BB	BB	BB	BB	BB	BB
chr14_16595298_16595323	dd	dd	BB	dd	BB	dd	dd	BB	bn	BB	dd	dd	dd	dd	BB	dd	dd	dd	dd	BB	BB	dd	dd	dd	dd	BB	BB	dd	BB	dd	dd	dd	BB	dd	BB	dd	dd	BB	BB	BB	BB	BB	BB	BB	BB	BB	BB	BB	BB
chr14_16600774_16600789	DD	DD	BB	DD	BB	DD	DD	BB	BB	BB	DD	DD	DD	DD	BB	DD	DD	DD	DD	BB	BB	DD	DD	DD	DD	BB	BB	DD	BB	DD	DD	DD	BB	DD	BB	DD	DD	BB	BB	BB	BB	BB	BB	BB	BB	BB	BB	BB	BB
chr14_16607222_16607237	DD	DD	BB	DD	BB	DD	DD	BB	BB	BB	DD	DD	DD	DD	BB	DD	DD	DD	DD	BB	BB	DD	DD	DD	DD	BB	BB	DD	BB	DD	DD	DD	BB	DD	BB	DD	DD	BB	BB	BB	BB	BB	BB	BB	BB	BB	BB	BB	BB
chr14_16628544_16628563	DD	DD	BB	DD	BB	DD	DD	BB	BB	BB	DD	DD	DD	DD	BB	DD	DD	DD	DD	BB	BB	DD	DD	DD	DD	BB	BB	DD	BB	DD	DD	DD	BB	DD	BB	DD	DD	BB	BB	BB	BB	bn	BB	BB	BB	BB	BB	BB	BB
chr14_16635942_16635957	DD	DD	BB	DD	BB	DD	DD	BB	BB	BB	DD	DD	DD	DD	BB	DD	DD	DD	DD	BB	BB	DD	DD	DD	DD	BB	BB	DD	BB	DD	DD	DD	BB	DD	BB	DD	DD	BB	BB	BB	BB	BB	BB	BB	BB	BB	BB	BB	BB
chr14_16661273_16661317	DD	DD	BB	DD	BB	DD	DD	BB	BB	BB	DD	DD	DD	DD	BB	DD	DD	DD	DD	BB	BB	DD	DD	DD	DD	BB	BB	DD	BB	DD	DD	DD	BB	DD	BB	DD	DD	BB	BB	BB	BB	BB	BB	BB	BB	BB	BB	BB	BB
chr14_16671100_16671115	DD	DD	BB	DD	BB	DD	DD	BB	BB	BB	DD	DD	DD	DD	BB	DD	DD	DD	DD	BB	BB	DD	DD	DD	DD	BB	BB	DD	BB	DD	DD	DD	BB	DD	bd	DD	DD	BB	BB	BB	BB	BB	BB	BB	BB	BB	BB	BB	BB
chr14_16673587_16673618	DD	DD	BB	DD	BB	DD	DD	BB	BB	BB	DD	DD	DD	DD	BB	DD	DD	DD	DD	BB	BB	DD	bd	DD	DD	BB	BB	DD	BB	DD	DD	DD	BB	DD	BB	DD	DD	BB	BB	BB	BB	BB	BB	BB	BB	BB	BB	BB	BB
chr14_16678291_16678314	DD	DD	BB	DD	BB	DD	DD	BB	BB	BB	DD	DD	DD	DD	BB	DD	DD	DD	DD	BB	BB	DD	DD	DD	DD	BB	BB	DD	BB	DD	DD	DD	BB	DD	BB	DD	DD	BB	BB	BB	BB	BB	BB	BB	BB	BB	BB	BB	BB
chr14_16680220_16680235	DD	DD	BB	DD	BB	DD	DD	bn	BB	BB	DD	DD	DD	DD	BB	DD	DD	DD	DD	BB	BB	DD	DD	DD	DD	BB	BB	DD	bn	DD	DD	DD	BB	DD	BB	DD	DD	BB	BB	BB	BB	BB	BB	BB	BB	bn	BB	BB	BB
chr14_16680283_16680302	DD	DD	BB	DD	BB	DD	DD	BB	BB	BB	DD	DD	DD	DD	BB	DD	DD	DD	DD	BB	BB	DD	DD	DD	DD	BB	BB	DD	BB	DD	DD	DD	BB	DD	BB	DD	DD	BB	BB	BB	BB	BB	BB	BB	BB	BB	BB	BB	BB
chr14_16686620_16686631	df	df	FF	df	FF	df	df	FF	FF	FF	df	df	df	df	FF	DD	DD	DD	df	FF	FF	df	df	DD	df	FF	FF	df	FF	df	df	df	FF	df	FF	DD	df	FF	FF	FF	FF	FF	FF	FF	FF	FF	FF	FF	FF
chr14_16710590_16710609	DD	DD	BB	DD	BB	DD	DD	BB	BB	BB	DD	DD	DD	DD	BB	DD	DD	DD	DD	BB	BB	DD	DD	DD	DD	BB	BB	DD	BB	DD	DD	DD	BB	DD	BB	DD	DD	BB	BB	BB	BB	BB	BB	BB	BB	BB	BB	BB	BB
chr14_16727175_16727186	DD	DD	BB	DD	BB	DD	DD	BB	BB	BB	DD	DD	DD	DD	BB	DD	DD	DD	DD	BB	BB	DD	DD	DD	DD	BB	BB	DD	BB	DD	DD	DD	BB	DD	BB	DD	DD	BB	BB	BB	BB	BB	BB	BB	BB	BB	BB	BB	BB
chr14_16771461_16771520	NA	NA	FF	FF	fn	FF	FF	NA	FF	FF	FF	FF	FF	NA	FF	FF	FF	FF	NA	FF	NA	FF	FF	FF	FF	NA	FF	FF	FF	FF	FF	fn	FF	FF	FF	NA	FF	fn	NA	FF	NA	NA	FF	FF	NA	FF	FF	NA	FF
chr14_16773410_16773454	dd	dn	NA	dd	NA	dn	dd	BB	BB	NA	dd	dd	dd	dd	bn	dd	dd	dd	dd	NA	NA	dd	dd	dd	dd	NA	BB	dd	NA	dd	dd	dd	NN	dd	BB	dd	dd	NA	NA	BB	NA	BB	NA	NA	BB	BB	NA	NA	bn
chr14_16785961_16785980	DD	DD	BB	DD	BB	DD	DD	BB	BB	BB	DD	DD	DD	DD	BB	DD	DD	DD	DD	BB	BB	DD	DD	DD	DD	BB	BB	DD	BB	DD	DD	DD	BB	DD	BB	DD	DD	BB	BB	BB	BB	BB	BB	BB	BB	BB	BB	BB	BB
chr14_16827875_16827898	dd	dd	BB	dd	BB	dd	dd	BB	BB	bn	dd	dd	dd	dd	BB	dd	dd	dd	dd	BB	BB	dd	dd	dd	dd	BB	BB	dd	BB	dd	dd	dd	BB	dd	BB	dd	dd	BB	BB	BB	BB	BB	BB	BB	BB	BB	BB	BB	BB
chr14_16859354_16859371	DD	DD	BB	DD	BB	DD	DD	BB	BB	BB	DD	DD	DD	DD	BB	DD	DD	DD	DD	BB	BB	DD	DD	DD	DD	BB	BB	DD	BB	DD	DD	DD	BB	DD	BB	DD	DD	BB	BB	BB	BB	BB	BB	BB	BB	BB	BB	BB	BB
chr14_16903303_16903382	DD	DD	BB	DD	BB	DD	DD	BB	BB	BB	DD	DD	DD	DD	BB	DD	DD	DD	DD	BB	BB	DD	DD	DD	DD	BB	BB	DD	BB	DD	DD	DD	BB	DD	BB	DD	DD	BB	BB	bn	BB	BB	BB	BB	BB	bn	BB	BB	BB
chr14_17044148_17044162	DD	DD	BB	DD	BB	DD	DD	BB	BB	BB	DD	DD	DD	DD	BB	DD	DD	DD	DD	BB	BB	DD	DD	DD	DD	BB	BB	DD	BB	DD	DD	DD	BB	DD	BB	DD	DD	BB	BB	BB	BB	BB	BB	BB	BB	BB	BB	BB	BB
chr14_17064591_17064608	df	df	FF	df	FF	df	df	FF	FF	FF	df	df	df	df	FF	df	df	df	df	FF	FF	df	df	DD	df	FF	FF	df	FF	df	df	df	FF	df	FF	df	df	FF	FF	FF	FF	FF	FF	FF	FF	FF	FF	FF	FF
chr14_17101963_17101989	DD	DD	BB	DD	BB	dn	DD	BB	BB	BB	DD	DD	DD	DD	BB	DD	DD	DD	DD	BB	BB	DD	DD	dn	DD	BB	BB	DD	BB	DD	dn	DD	BB	DD	BB	DD	DD	BB	BB	BB	BB	BB	BB	BB	BB	BB	BB	BB	BB
chr14_17104366_17104377	DD	DD	BB	DD	BB	DD	DD	BB	BB	BB	DD	DD	DD	DD	BB	DD	DD	DD	DD	BB	BB	DD	DD	DD	DD	BB	BB	DD	BB	DD	DD	DD	BB	DD	BB	DD	DD	BB	BB	BB	BB	BB	BB	BB	BB	BB	BB	BB	BB
chr14_17124176_17124193	DD	DD	BB	DD	BB	DD	DD	BB	BB	BB	DD	DD	DD	DD	BB	DD	DD	DD	DD	BB	BB	DD	DD	DD	DD	BB	BB	DD	BB	DD	DD	DD	BB	DD	BB	DD	DD	BB	BB	BB	BB	BB	BB	BB	BB	bn	BB	BB	BB
chr14_17140381_17140392	DD	DD	BB	DD	BB	DD	DD	BB	BB	BB	DD	DD	DD	DD	BB	DD	DD	DD	DD	BB	BB	DD	DD	DD	DD	BB	BB	DD	BB	DD	DD	DD	BB	DD	BB	DD	DD	BB	BB	BB	BB	BB	BB	BB	BB	BB	BB	BB	BB
chr14_17157592_17157623	DD	DD	BB	DD	BB	DD	DD	BB	BB	BB	DD	DD	DD	DD	BB	DD	DD	DD	DD	BB	BB	bd	DD	DD	DD	BB	BB	DD	BB	DD	DD	DD	BB	DD	BB	DD	DD	BB	BB	BB	BB	BB	BB	BB	BB	BB	BB	BB	BB
chr14_17195428_17195477	DD	DD	BB	DD	BB	DD	DD	BB	BB	BB	DD	DD	DD	DD	BB	DD	DD	DD	DD	BB	BB	DD	DD	DD	DD	BB	BB	DD	BB	DD	DD	DD	BB	DD	BB	DD	DD	BB	BB	BB	BB	BB	BB	BB	BB	BB	BB	BB	BB
chr14_17237796_17237837	DD	dd	BB	dd	BB	dd	dd	BB	BB	BB	dd	dd	dd	dd	BB	dd	dd	dd	dd	bn	BB	dd	dd	dd	dd	BB	BB	dd	BB	dd	dd	dd	BB	dd	BB	dd	dd	BB	BB	BB	BB	BB	BB	BB	BB	BB	BB	BB	bn
chr14_17252451_17252475	DD	DD	BB	DD	BB	DD	DD	BB	BB	BB	DD	DD	DD	DD	BB	DD	DD	DD	DD	BB	BB	DD	DD	DD	DD	BB	BB	DD	BB	DD	DD	DD	BB	DD	BB	DD	DD	BB	BB	BB	BB	BB	BB	BB	BB	BB	BB	BB	BB
chr14_17308985_17308996	DD	DD	BB	DD	BB	DD	DD	BB	BB	BB	DD	DD	DD	DD	BB	DD	DD	DD	DD	BB	BB	DD	DD	DD	DD	BB	BB	DD	BB	DD	DD	DD	BB	DD	BB	DD	DD	BB	BB	BB	BB	BB	BB	BB	BB	BB	BB	BB	BB
chr14_17345662_17345679	DD	DD	BB	DD	BB	DD	DD	BB	BB	BB	DD	DD	DD	DD	BB	DD	DD	DD	DD	BB	BB	DD	DD	DD	DD	BB	BB	DD	BB	DD	DD	DD	BB	DD	BB	DD	DD	BB	BB	BB	BB	BB	BB	BB	BB	BB	BB	BB	BB
chr14_17355283_17355298	DD	DD	BB	DD	BB	DD	DD	BB	BB	BB	DD	DD	DD	DD	BB	DD	DD	DD	DD	BB	BB	DD	DD	DD	DD	BB	BB	DD	BB	DD	DD	DD	BB	DD	BB	DD	DD	BB	BB	BB	BB	BB	BB	BB	BB	BB	BB	BB	BB
chr14_17363705_17363716	DD	DD	BB	dn	BB	DD	DD	BB	BB	BB	DD	dn	DD	DD	BB	dn	DD	DD	DD	BB	BB	DD	DD	DD	dn	BB	BB	DD	BB	DD	DD	DD	BB	DD	BB	DD	DD	BB	BB	BB	BB	BB	BB	BB	BB	BB	BB	BB	BB
chr14_17427562_17427579	DD	DD	BB	DD	BB	DD	DD	BB	BB	BB	DD	DD	DD	DD	BB	DD	DD	DD	DD	BB	BB	DD	DD	DD	DD	BB	BB	DD	BB	DD	DD	DD	BB	DD	BB	DD	DD	BB	BB	BB	BB	BB	BB	BB	BB	BB	BB	BB	BB
chr14_17498877_17498916	NA	DD	BB	NA	NA	DD	NA	BB	BB	BB	NA	BB	NA	NA	BB	DD	DD	DD	DD	BB	NN	DD	DD	DD	DD	NA	BB	DD	BB	NA	DD	DD	BB	DD	BB	NA	DD	NA	BB	BB	NA	BB	BB	BB	NA	BB	BB	BB	BB
chr14_17502885_17502908	DD	DD	BB	DD	BB	DD	DD	BB	BB	BB	DD	DD	DD	DD	BB	DD	DD	DD	DD	BB	BB	DD	DD	DD	DD	BB	BB	DD	BB	DD	DD	DD	BB	DD	BB	DD	DD	BB	BB	BB	BB	BB	BB	BB	BB	BB	BB	BB	BB
chr14_17520295_17520310	DD	DD	bn	DD	BB	DD	DD	bn	bn	bn	DD	DD	DD	DD	bn	DD	DD	dn	DD	bn	bn	DD	DD	DD	DD	BB	BB	DD	BB	DD	DD	DD	BB	DD	BB	DD	dn	BB	BB	bn	BB	BB	bn	BB	BB	BB	BB	BB	BB
chr14_17565373_17565388	DD	DD	BB	DD	BB	DD	DD	BB	BB	BB	DD	DD	DD	DD	BB	DD	DD	DD	DD	BB	BB	DD	DD	DD	DD	BB	BB	DD	BB	DD	DD	DD	BB	DD	bn	DD	DD	BB	BB	BB	BB	BB	BB	BB	BB	BB	BB	BB	BB
chr14_17577951_17577986	DD	DD	BB	DD	BB	DD	DD	BB	BB	BB	DD	DD	DD	DD	BB	DD	DD	DD	DD	BB	BB	DD	DD	DD	DD	BB	BB	DD	BB	DD	DD	DD	BB	DD	BB	DD	DD	BB	BB	BB	BB	BB	BB	BB	BB	BB	BB	BB	BB
chr14_17599262_17599277	DD	DD	BB	DD	BB	DD	DD	BB	BB	BB	DD	DD	DD	DD	BB	DD	DD	DD	DD	BB	BB	DD	DD	DD	DD	BB	BB	DD	BB	DD	DD	DD	BB	DD	BB	DD	DD	BB	BB	BB	BB	BB	BB	BB	BB	BB	BB	BB	BB
chr14_17604389_17604408	DD	DD	BB	DD	BB	DD	DD	BB	BB	BB	DD	DD	DD	DD	BB	DD	DD	DD	DD	BB	BB	DD	DD	DD	DD	BB	BB	DD	BB	DD	DD	DD	BB	DD	BB	DD	DD	BB	BB	BB	BB	BB	BB	BB	BB	BB	BB	BB	BB
chr14_17617416_17617437	DD	DD	BB	DD	BB	DD	DD	BB	BB	BB	DD	DD	DD	DD	BB	DD	DD	DD	DD	BB	BB	DD	DD	DD	DD	BB	BB	DD	BB	DD	DD	DD	BB	DD	BB	DD	DD	BB	BB	bn	BB	BB	BB	BB	BB	BB	BB	BB	BB
chr14_17632410_17632429	DD	DD	BB	DD	BB	DD	DD	BB	BB	BB	DD	DD	DD	DD	BB	DD	DD	DD	DD	BB	BB	DD	DD	DD	DD	BB	BB	DD	BB	DD	DD	DD	BB	DD	BB	DD	DD	BB	BB	BB	BB	BB	BB	BB	BB	BB	BB	BB	BB
chr14_17653192_17653227	DD	DD	BB	DD	BB	DD	DD	BB	BB	BB	DD	DD	DD	DD	BB	DD	DD	DD	DD	BB	BB	DD	DD	DD	DD	BB	BB	DD	BB	DD	DD	DD	BB	DD	BB	DD	DD	BB	BB	BB	BB	BB	BB	BB	BB	BB	BB	BB	BB
chr14_17661699_17661718	DD	DD	BB	DD	BB	DD	DD	BB	BB	BB	DD	DD	DD	DD	BB	DD	DD	DD	DD	BB	BB	DD	DD	DD	DD	BB	BB	DD	BB	DD	DD	DD	BB	DD	BB	DD	DD	BB	BB	BB	BB	BB	BB	BB	BB	BB	BB	BB	BB
chr14_17684386_17684401	DD	DD	BB	DD	BB	DD	DD	BB	BB	BB	DD	DD	DD	DD	BB	DD	DD	DD	DD	BB	BB	DD	DD	DD	DD	BB	BB	DD	BB	DD	DD	DD	BB	DD	BB	DD	DD	BB	BB	BB	BB	BB	BB	BB	BB	BB	BB	BB	BB
chr14_17695133_17695144	DD	DD	BB	DD	BB	DD	DD	BB	BB	BB	DD	DD	DD	DD	BB	DD	DD	DD	DD	BB	BB	DD	DD	DD	DD	BB	BB	DD	BB	DD	DD	DD	BB	DD	BB	DD	DD	BB	BB	BB	BB	BB	BB	BB	BB	BB	BB	BB	BB
chr14_17730409_17730420	DD	DD	BB	DD	BB	DD	DD	BB	BB	BB	DD	DD	DD	DD	BB	DD	DD	DD	DD	BB	BB	DD	DD	DD	DD	BB	BB	DD	BB	DD	DD	DD	BB	DD	BB	DD	DD	BB	BB	BB	BB	BB	BB	BB	BB	BB	BB	BB	BB
chr14_17800595_17800615	DD	DD	BB	DD	BB	DD	DD	BB	BB	BB	DD	DD	DD	DD	BB	DD	DD	DD	DD	BB	BB	DD	DD	DD	DD	BB	BB	DD	BB	DD	DD	DD	BB	DD	BB	DD	DD	BB	BB	BB	BB	BB	BB	BB	BB	BB	BB	BB	BB
chr14_17802652_17802717	DD	DD	BB	DD	bn	DD	DD	BB	bn	bb	DD	DD	DD	DD	bb	DD	DD	DD	DD	bb	bb	DD	DD	DD	DD	bd	bb	DD	bb	DD	DD	DD	BB	DD	bb	DD	DD	bb	BB	bb	BB	bn	bd	bb	bb	bb	BB	bb	bd
chr14_17807613_17807626	DD	DD	BB	DD	BB	DD	DD	BB	BB	BB	DD	DD	DD	DD	BB	DD	DD	DD	DD	BB	BB	DD	DD	DD	DD	BB	BB	DD	BB	DD	DD	DD	BB	DD	BB	DD	DD	BB	BB	BB	BB	BB	BB	BB	BB	BB	BB	BB	BB
chr14_17810233_17810272	DD	DD	bn	DD	bn	DD	DD	bd	bd	BB	DD	DD	DD	DD	bd	DD	DD	DD	DD	BB	bd	DD	DD	DD	DD	bd	bd	DD	bd	DD	DD	DD	bn	DD	bd	DD	DD	bd	bn	bd	bn	bn	bd	bd	BB	BB	bd	bd	bd
chr14_17835396_17835440	DD	DD	BB	DD	BB	DD	DD	BB	BB	BB	DD	DD	DD	DD	BB	DD	DD	DD	DD	BB	BB	DD	DD	DD	DD	BB	BB	DD	BB	DD	DD	DD	BB	DD	BB	DD	DD	BB	BB	BB	BB	BB	BB	BB	BB	BB	BB	BB	BB
chr14_17847933_17847956	DD	NA	BB	DD	BB	DD	DD	BB	BB	BB	DD	DD	dn	DD	BB	DD	DD	NN	DD	BB	BB	NA	DD	DD	NN	BB	BB	DD	BB	DD	DD	DD	BB	DD	BB	DD	NA	BB	BB	BB	NA	BB	BB	BB	BB	BB	BB	BB	BB
chr14_17856524_17856559	DD	DD	BB	DD	BB	DD	DD	BB	BB	BB	DD	DD	DD	DD	BB	DD	DD	DD	DD	BB	BB	DD	DD	DD	DD	BB	BB	DD	BB	DD	DD	DD	BB	DD	BB	DD	DD	BB	BB	BB	BB	BB	BB	BB	BB	BB	BB	BB	BB
chr14_17856994_17857005	DD	DD	BB	DD	BB	DD	DD	BB	BB	BB	DD	DD	DD	DD	BB	DD	DD	DD	DD	BB	BB	dn	DD	DD	DD	BB	BB	DD	BB	DD	dn	DD	BB	DD	BB	dn	DD	BB	BB	BB	BB	BB	BB	BB	BB	BB	BB	BB	BB
chr14_17857007_17857020	DD	DD	BB	DD	BB	DD	DD	BB	BB	BB	DD	DD	DD	DD	BB	DD	DD	DD	DD	BB	BB	DD	DD	DD	dn	BB	BB	DD	BB	DD	DD	DD	BB	DD	BB	dn	DD	BB	BB	BB	BB	BB	BB	BB	BB	BB	BB	BB	BB
chr14_17896903_17896924	DD	DD	BB	DD	BB	DD	DD	BB	BB	BB	DD	DD	DD	DD	BB	DD	DD	DD	DD	BB	BB	DD	DD	DD	DD	BB	BB	DD	BB	DD	DD	DD	BB	DD	BB	DD	DD	BB	BB	BB	BB	BB	BB	BB	BB	BB	BB	BB	BB
chr14_17903740_17903751	DD	DD	BB	DD	BB	DD	DD	BB	BB	BB	DD	DD	DD	DD	BB	DD	DD	DD	DD	BB	BB	DD	DD	DD	DD	BB	BB	DD	BB	DD	DD	DD	BB	DD	BB	DD	DD	BB	BB	BB	BB	BB	BB	BB	BB	BB	bn	BB	BB
chr14_17916037_17916048	DD	DD	BB	DD	BB	DD	DD	BB	BB	BB	DD	DD	DD	DD	BB	DD	DD	DD	DD	BB	BB	DD	DD	DD	DD	BB	BB	DD	BB	DD	DD	DD	BB	DD	BB	DD	DD	BB	BB	BB	BB	BB	BB	BB	BB	BB	BB	BB	BB
chr14_17917910_17917925	DD	DD	BB	DD	BB	DD	DD	BB	BB	BB	DD	DD	DD	DD	BB	DD	DD	DD	DD	BB	BB	DD	DD	DD	DD	BB	BB	DD	BB	DD	DD	DD	BB	DD	BB	DD	DD	BB	BB	BB	BB	BB	BB	BB	BB	BB	BB	BB	BB
chr14_17935585_17935608	DD	DD	BB	DD	BB	DD	DD	BB	BB	BB	DD	DD	DD	DD	BB	DD	DD	DD	DD	BB	BB	DD	DD	DD	DD	BB	BB	DD	BB	DD	DD	DD	BB	DD	BB	DD	DD	BB	BB	BB	BB	BB	BB	BB	BB	BB	BB	BB	BB
chr14_17949128_17949157	DD	DD	BB	DD	BB	DD	DD	BB	BB	BB	DD	DD	DD	DD	BB	DD	DD	DD	DD	BB	BB	DD	DD	DD	DD	BB	BB	DD	BB	DD	DD	DD	BB	DD	BB	DD	DD	BB	BB	BB	BB	BB	BB	BB	BB	BB	BB	BB	BB
chr14_17965895_17965921	DD	DD	BB	DD	BB	DD	DD	BB	BB	BB	NA	DD	DD	DD	BB	DD	dn	DD	DD	BB	NA	DD	NA	NA	DD	NA	BB	DD	BB	NA	NA	DD	BB	NN	BB	NA	DD	BB	BB	BB	NA	NA	BB	BB	BB	NA	BB	BB	BB
chr14_17987001_17987015	DD	DD	BB	DD	BB	DD	DD	BB	BB	BB	DD	DD	DD	DD	BB	DD	DD	DD	DD	BB	BB	DD	DD	DD	DD	BB	BB	DD	BB	DD	DD	DD	BB	DD	BB	DD	DD	BB	BB	BB	BB	BB	BB	BB	BB	BB	BB	BB	BB
chr14_17989969_17989996	DD	DD	BB	DD	BB	DD	DD	BB	BB	BB	DD	dn	DD	DD	BB	DD	DD	DD	DD	BB	BB	bd	DD	DD	DD	BB	BB	DD	BB	DD	DD	DD	BB	DD	BB	DD	DD	BB	BB	BB	BB	BB	BB	BB	BB	BB	BB	BB	BB
chr14_18010262_18010288	DD	DD	BB	DD	BB	DD	DD	BB	BB	BB	DD	DD	DD	DD	BB	DD	DD	DD	DD	BB	BB	DD	DD	DD	DD	BB	BB	DD	BB	DD	DD	DD	BB	DD	BB	DD	DD	BB	BB	BB	BB	BB	BB	BB	BB	BB	BB	BB	BB
chr14_18024364_18024391	DD	DD	BB	DD	BB	DD	DD	BB	BB	BB	DD	DD	DD	DD	BB	DD	DD	DD	DD	BB	BB	DD	DD	DD	DD	BB	BB	DD	BB	DD	bd	DD	BB	DD	BB	DD	DD	BB	BB	BB	BB	BB	BB	BB	BB	BB	BB	BB	BB
chr14_18064284_18064315	DD	DD	BB	DD	BB	DD	DD	BB	BB	BB	DD	DD	DD	DD	BB	DD	DD	DD	DD	BB	BB	DD	DD	DD	DD	BB	BB	DD	BB	DD	DD	DD	BB	DD	BB	DD	DD	BB	BB	BB	BB	BB	BB	BB	BB	BB	BB	BB	BB
chr14_18064472_18064506	DD	NA	NA	NA	NA	DD	DD	BB	BB	BB	DD	NA	DD	DD	BB	DD	DD	NA	NA	BB	BB	DD	NA	DD	NA	NA	BB	DD	BB	NA	NA	DD	BB	NA	BB	DD	DD	BB	BB	BB	BB	BB	BB	BB	BB	BB	BB	BB	BB
chr14_18094749_18094760	DD	DD	BB	DD	BB	DD	DD	BB	BB	BB	DD	DD	DD	DD	BB	DD	DD	DD	DD	BB	BB	DD	DD	DD	DD	BB	BB	DD	BB	DD	DD	DD	BB	DD	BB	DD	DD	BB	BB	BB	BB	BB	BB	BB	BB	BB	BB	BB	BB
chr14_18108812_18108827	DD	DD	BB	DD	BB	DD	DD	BB	BB	BB	DD	DD	DD	DD	BB	DD	DD	DD	DD	BB	BB	DD	DD	DD	DD	BB	BB	DD	BB	DD	DD	DD	BB	DD	BB	DD	DD	BB	BB	BB	BB	BB	BB	BB	BB	BB	BB	BB	BB
chr14_18169495_18169524	DD	dn	BB	DD	BB	DD	DD	BB	BB	BB	DD	DD	DD	DD	BB	DD	DD	DD	dn	BB	BB	bd	DD	DD	DD	BB	BB	DD	BB	DD	DD	DD	BB	DD	BB	DD	DD	BB	BB	bn	BB	bn	BB	BB	BB	BB	BB	BB	BB
chr14_18208827_18208854	DD	DD	BB	DD	BB	DD	DD	BB	BB	BB	DD	DD	DD	DD	BB	DD	DD	DD	DD	BB	BB	DD	DD	DD	DD	BB	BB	DD	BB	DD	DD	DD	BB	DD	BB	DD	DD	BB	BB	BB	BB	BB	BB	BB	BB	BB	BB	BB	BB
chr14_18215998_18216045	NA	NA	BB	NA	BB	NA	dn	NA	BB	BB	NN	NA	DD	NA	BB	NA	NA	DD	DD	BB	BB	NA	DD	NA	DD	NA	BB	dn	BB	NA	DD	DD	BB	NA	BB	DD	DD	BB	BB	BB	NA	BB	BB	NN	BB	NA	BB	BB	BB
chr14_18261071_18261082	DD	DD	BB	DD	BB	DD	DD	BB	BB	BB	DD	DD	DD	DD	BB	DD	DD	DD	DD	BB	BB	DD	DD	DD	DD	BB	BB	DD	BB	DD	DD	DD	BB	DD	BB	DD	DD	BB	BB	BB	BB	BB	BB	BB	BB	BB	BB	BB	BB
chr14_18270048_18270059	DD	DD	BB	DD	BB	DD	DD	BB	BB	BB	DD	DD	DD	DD	BB	DD	DD	DD	DD	BB	BB	DD	DD	DD	DD	BB	BB	DD	BB	DD	DD	DD	BB	DD	BB	DD	DD	BB	BB	BB	BB	BB	BB	BB	BB	BB	BB	BB	BB
chr14_18281391_18281402	DD	DD	BB	DD	BB	DD	DD	BB	BB	BB	DD	DD	DD	DD	BB	DD	DD	DD	DD	BB	BB	DD	DD	DD	DD	BB	BB	DD	BB	DD	DD	DD	BB	DD	BB	DD	DD	BB	BB	BB	BB	BB	BB	BB	BB	BB	BB	BB	BB
chr14_18293242_18293271	DD	DD	BB	DD	BB	DD	DD	BB	BB	BB	DD	DD	DD	DD	BB	DD	DD	DD	DD	BB	BB	DD	DD	DD	DD	BB	BB	DD	BB	DD	DD	DD	BB	DD	BB	DD	DD	BB	BB	BB	BB	BB	BB	BB	BB	BB	BB	BB	BB
chr14_18293999_18294010	DD	DD	BB	DD	BB	DD	DD	BB	BB	BB	DD	DD	DD	DD	BB	DD	DD	DD	DD	BB	BB	DD	DD	DD	DD	BB	BB	DD	BB	DD	DD	DD	BB	DD	BB	DD	DD	BB	BB	BB	BB	BB	BB	BB	BB	BB	BB	BB	BB
chr14_18302745_18302764	DD	DD	BB	DD	BB	DD	DD	BB	BB	BB	DD	DD	DD	DD	BB	DD	DD	DD	DD	BB	BB	DD	DD	DD	DD	BB	BB	DD	BB	DD	DD	DD	BB	DD	BB	DD	DD	BB	BB	BB	BB	BB	BB	BB	BB	BB	BB	BB	BB
chr14_18304565_18304592	DD	DD	BB	DD	BB	DD	DD	BB	BB	BB	DD	DD	DD	DD	BB	DD	DD	DD	DD	BB	BB	DD	DD	DD	DD	BB	BB	DD	BB	DD	DD	DD	BB	DD	BB	DD	DD	BB	BB	BB	BB	BB	BB	BB	BB	BB	BB	BB	BB
chr14_18311141_18311160	DD	DD	BB	DD	BB	DD	DD	BB	BB	BB	DD	DD	DD	DD	BB	DD	DD	DD	DD	BB	BB	DD	DD	DD	DD	BB	BB	DD	BB	DD	DD	DD	BB	DD	BB	DD	DD	BB	BB	BB	BB	BB	BB	BB	BB	BB	BB	BB	BB
chr14_18321647_18321662	DD	DD	BB	DD	BB	DD	DD	BB	BB	BB	DD	DD	DD	DD	BB	DD	DD	DD	DD	BB	BB	DD	DD	DD	DD	BB	BB	DD	BB	DD	DD	DD	BB	DD	BB	DD	DD	BB	BB	BB	BB	BB	BB	BB	BB	BB	BB	BB	BB
chr14_18338001_18338036	DD	DD	BB	DD	BB	DD	DD	BB	BB	BB	DD	DD	DD	DD	BB	DD	DD	DD	DD	BB	BB	DD	DD	DD	DD	BB	BB	DD	BB	DD	DD	DD	BB	DD	BB	DD	DD	BB	BB	BB	BB	BB	BB	BB	BB	BB	BB	BB	BB
chr14_18340124_18340141	DD	DD	BB	DD	BB	DD	DD	BB	BB	BB	DD	DD	DD	DD	BB	DD	DD	DD	DD	BB	BB	DD	DD	DD	DD	BB	BB	DD	BB	DD	DD	DD	BB	DD	BB	DD	DD	BB	BB	BB	BB	BB	BB	BB	BB	BB	BB	BB	BB
chr14_18346613_18346637	DD	DD	BB	DD	BB	DD	DD	BB	BB	BB	DD	DD	DD	DD	BB	DD	DD	DD	DD	BB	BB	DD	DD	DD	DD	BB	BB	DD	BB	DD	DD	DD	BB	DD	BB	DD	DD	BB	BB	BB	BB	BB	BB	BB	BB	BB	BB	BB	BB
chr14_18365067_18365078	DD	DD	BB	DD	BB	DD	DD	BB	BB	BB	DD	DD	DD	DD	BB	DD	DD	DD	DD	BB	BB	DD	DD	DD	DD	BB	BB	DD	BB	DD	DD	DD	BB	DD	BB	DD	DD	BB	BB	BB	BB	BB	BB	BB	BB	BB	BB	BB	BB
chr14_18388846_18388859	dn	DD	BB	DD	BB	DD	DD	BB	BB	BB	DD	dn	dn	dn	BB	DD	DD	DD	DD	BB	BB	DD	DD	DD	DD	BB	BB	DD	BB	DD	DD	DD	BB	DD	BB	dn	DD	BB	BB	BB	BB	BB	BB	BB	BB	BB	BB	BB	BB
chr14_18392523_18392542	DD	DD	BB	DD	BB	DD	DD	BB	BB	BB	DD	DD	DD	DD	BB	DD	DD	DD	DD	BB	BB	DD	DD	DD	DD	BB	BB	DD	BB	DD	DD	DD	BB	DD	BB	DD	DD	BB	BB	BB	BB	BB	BB	BB	BB	BB	BB	BB	BB
chr14_18414324_18414341	DD	DD	BB	DD	BB	DD	DD	BB	BB	BB	DD	DD	DD	DD	BB	DD	DD	DD	DD	BB	BB	DD	DD	DD	DD	BB	BB	DD	BB	DD	DD	DD	BB	DD	BB	DD	DD	BB	BB	BB	BB	BB	BB	BB	BB	BB	BB	BB	BB
chr14_18423111_18423134	DD	DD	BB	DD	BB	DD	DD	BB	BB	BB	DD	DD	DD	DD	BB	dn	DD	DD	DD	BB	BB	DD	DD	DD	DD	BB	BB	DD	BB	DD	DD	DD	BB	DD	BB	DD	DD	BB	BB	BB	BB	BB	BB	BB	BB	BB	BB	BB	BB
chr14_18447265_18447282	DD	DD	BB	DD	BB	DD	DD	BB	BB	BB	DD	DD	DD	DD	BB	DD	DD	DD	DD	BB	BB	DD	DD	DD	DD	BB	BB	DD	BB	DD	DD	DD	BB	DD	BB	DD	DD	BB	BB	BB	BB	BB	BB	BB	BB	BB	BB	BB	BB
chr14_18447519_18447533	DD	DD	BB	DD	BB	DD	DD	BB	BB	BB	DD	DD	DD	DD	BB	DD	DD	DD	DD	BB	BB	DD	DD	DD	DD	BB	BB	dn	BB	DD	DD	DD	BB	DD	BB	DD	DD	BB	BB	BB	BB	BB	BB	BB	BB	BB	BB	BB	BB
chr14_18448805_18448818	DD	DD	BB	DD	BB	DD	DD	BB	BB	BB	DD	DD	DD	DD	BB	DD	DD	DD	DD	BB	BB	DD	DD	DD	DD	BB	BB	DD	BB	DD	DD	DD	BB	DD	BB	DD	DD	BB	BB	BB	BB	BB	BB	BB	BB	BB	BB	BB	BB
chr14_18463143_18463166	DD	DD	BB	DD	BB	DD	DD	BB	BB	BB	DD	DD	DD	DD	BB	DD	DD	DD	DD	BB	BB	DD	DD	DD	DD	BB	BB	DD	BB	DD	DD	DD	BB	DD	BB	DD	DD	BB	BB	BB	BB	BB	BB	bd	BB	BB	BB	BB	BB
chr14_18469962_18469985	DD	DD	BB	DD	BB	DD	DD	BB	BB	BB	DD	DD	DD	DD	BB	DD	DD	DD	DD	BB	BB	DD	DD	DD	DD	BB	BB	DD	BB	DD	DD	DD	BB	DD	BB	DD	DD	BB	BB	BB	BB	BB	BB	BB	BB	BB	BB	BB	BB
chr14_18481497_18481524	DD	DD	BB	DD	BB	DD	DD	BB	BB	BB	DD	DD	DD	DD	BB	DD	DD	DD	DD	BB	BB	DD	DD	DD	DD	BB	BB	DD	BB	DD	DD	DD	BB	DD	BB	DD	DD	BB	BB	BB	BB	BB	BB	BB	BB	BB	BB	BB	BB
chr14_18487665_18487684	DD	DD	BB	DD	BB	DD	DD	BB	BB	BB	DD	DD	DD	DD	BB	DD	DD	DD	DD	BB	BB	DD	DD	DD	DD	BB	BB	DD	BB	DD	DD	DD	BB	DD	BB	DD	DD	BB	BB	BB	BB	BB	BB	BB	BB	BB	BB	BB	BB
chr14_18498451_18498466	DD	DD	BB	DD	BB	DD	DD	BB	BB	BB	DD	DD	DD	DD	BB	DD	DD	DD	DD	BB	BB	DD	DD	DD	DD	BB	BB	DD	BB	DD	DD	DD	BB	DD	BB	DD	DD	BB	BB	BB	BB	BB	BB	BB	BB	BB	BB	BB	BB
chr14_18500309_18500353	DD	DD	BB	DD	BB	dn	DD	BB	BB	BB	DD	DD	DD	DD	BB	DD	DD	DD	DD	BB	BB	DD	DD	DD	DD	BB	BB	DD	BB	DD	DD	dn	BB	DD	BB	DD	DD	BB	BB	BB	BB	BB	BB	BB	BB	BB	BB	BB	BB
chr14_18506797_18506823	DD	DD	BB	DD	BB	DD	DD	BB	BB	BB	DD	DD	DD	DD	BB	DD	DD	DD	DD	BB	BB	DD	DD	DD	DD	BB	BB	DD	BB	DD	DD	DD	BB	DD	BB	DD	DD	BB	BB	BB	BB	BB	BB	BB	BB	BB	BB	BB	BB
chr14_18524913_18524927	DD	DD	BB	DD	BB	DD	DD	BB	BB	BB	DD	DD	DD	DD	BB	DD	DD	DD	DD	BB	BB	DD	DD	DD	DD	BB	BB	DD	BB	DD	DD	DD	BB	DD	BB	DD	DD	BB	BB	BB	BB	BB	BB	BB	BB	BB	BB	BB	BB
chr14_18525920_18525947	DD	DD	BB	DD	BB	DD	DD	BB	BB	BB	DD	DD	DD	DD	BB	DD	DD	DD	DD	BB	BB	DD	DD	DD	DD	BB	BB	DD	BB	DD	DD	DD	BB	DD	BB	DD	DD	BB	BB	BB	BB	BB	BB	BB	BB	BB	BB	BB	BB
chr14_18529553_18529566	DD	DD	BB	DD	BB	DD	DD	BB	BB	BB	DD	DD	DD	DD	BB	DD	DD	DD	DD	BB	BB	DD	DD	DD	DD	BB	BB	DD	BB	DD	DD	DD	BB	DD	BB	DD	DD	BB	BB	BB	BB	BB	BB	BB	BB	BB	BB	BB	BB
chr14_18534456_18534470	DD	DD	BB	DD	BB	DD	DD	BB	BB	BB	DD	DD	DD	DD	BB	DD	DD	DD	DD	BB	BB	DD	DD	DD	DD	BB	BB	DD	BB	DD	DD	DD	BB	DD	BB	DD	DD	BB	BB	BB	BB	BB	BB	BB	BB	BB	BB	BB	BB
chr14_18549030_18549044	DD	DD	BB	DD	BB	DD	DD	BB	BB	BB	DD	DD	DD	DD	BB	DD	DD	DD	DD	BB	BB	DD	DD	DD	DD	BB	BB	DD	BB	DD	DD	DD	BB	DD	BB	DD	DD	BB	BB	BB	BB	BB	BB	BB	BB	BB	BB	BB	BB
chr14_18611102_18611116	DD	DD	BB	DD	BB	DD	DD	BB	BB	BB	DD	DD	DD	DD	BB	DD	DD	DD	DD	BB	BB	DD	DD	DD	DD	BB	BB	DD	BB	DD	DD	DD	BB	DD	BB	DD	DD	BB	BB	BB	BB	BB	BB	BB	BB	BB	BB	BB	BB
chr14_18626453_18626496	DD	DD	BB	DD	BB	NA	NA	BB	BB	BB	DD	dn	NA	NA	NA	NA	NA	NA	DD	BB	NA	DD	DD	DD	DD	BB	BB	DD	BB	DD	DD	DD	BB	DD	NA	DD	DD	NA	BB	BB	BB	BB	BB	BB	BB	NA	BB	BB	BB
chr14_18654253_18654272	DD	DD	BB	DD	BB	DD	DD	BB	BB	BB	DD	DD	DD	DD	BB	DD	DD	DD	DD	BB	BB	DD	DD	DD	DD	BB	BB	DD	BB	DD	DD	DD	BB	DD	BB	DD	DD	BB	BB	BB	BB	BB	BB	BB	BB	BB	BB	BB	BB
chr14_18659340_18659351	DD	DD	BB	DD	BB	DD	DD	BB	BB	BB	DD	DD	DD	DD	BB	DD	DD	DD	DD	BB	BB	DD	DD	DD	DD	BB	BB	DD	BB	DD	DD	DD	BB	DD	BB	DD	DD	BB	BB	BB	BB	BB	BB	BB	BB	BB	BB	BB	BB
chr14_18660492_18660531	NA	DD	BB	DD	BB	DD	DD	BB	BB	NA	NA	DD	DD	DD	BB	DD	DD	DD	DD	BB	BB	DD	DD	DD	NA	NA	BB	NA	BB	DD	DD	NA	BB	DD	BB	dn	DD	BB	BB	BB	BB	NN	BB	BB	BB	BB	BB	BB	NA
chr14_18698590_18698605	DD	dd	BB	dd	BB	dd	dd	BB	BB	BB	dd	dd	dd	dd	BB	dd	dd	dd	dd	BB	BB	dd	dd	dd	dd	BB	BB	DD	BB	dd	dd	dd	BB	dd	BB	dd	dd	BB	BB	BB	BB	BB	BB	BB	BB	BB	BB	BB	BB
chr14_18714254_18714269	dd	dd	BB	dd	BB	dd	dd	BB	BB	BB	dd	dd	dd	dd	BB	dd	dd	dd	dd	BB	BB	dd	DD	dd	dd	BB	BB	dd	BB	dd	dd	dd	BB	dd	BB	dd	dd	BB	BB	BB	BB	BB	BB	BB	BB	BB	BB	BB	BB
chr14_18734286_18734313	DD	DD	BB	DD	BB	DD	DD	BB	BB	BB	DD	DD	DD	DD	BB	DD	DD	DD	DD	BB	BB	DD	DD	DD	DD	BB	BB	DD	BB	DD	DD	DD	BB	DD	BB	DD	DD	BB	BB	BB	BB	BB	BB	BB	BB	BB	BB	BB	BB
chr14_18766562_18766582	DD	DD	BB	DD	BB	DD	DD	BB	BB	BB	DD	DD	DD	DD	BB	DD	DD	DD	DD	BB	BB	DD	DD	DD	DD	BB	BB	DD	BB	DD	DD	DD	BB	DD	BB	DD	DD	BB	BB	BB	BB	BB	BB	BB	BB	BB	BB	BB	BB
chr14_18798372_18798395	DD	DD	BB	DD	BB	DD	DD	BB	BB	BB	DD	DD	DD	DD	BB	DD	DD	DD	DD	BB	BB	DD	DD	DD	DD	BB	BB	DD	BB	DD	DD	DD	BB	DD	BB	DD	DD	BB	BB	BB	BB	BB	BB	BB	BB	BB	BB	BB	BB
chr14_18819008_18819019	DD	DD	BB	DD	BB	DD	DD	BB	BB	BB	DD	DD	DD	DD	BB	DD	DD	DD	DD	BB	BB	DD	DD	DD	DD	BB	BB	DD	BB	DD	DD	DD	BB	DD	BB	DD	DD	BB	BB	BB	BB	BB	BB	BB	BB	BB	BB	BB	BB
chr14_18821663_18821678	DD	DD	BB	DD	BB	DD	DD	BB	BB	BB	DD	DD	DD	DD	BB	DD	DD	DD	DD	BB	BB	DD	DD	DD	DD	BB	BB	DD	BB	DD	DD	DD	BB	DD	BB	DD	DD	BB	BB	BB	BB	BB	BB	BB	BB	BB	BB	BB	BB
chr14_18822534_18822585	DD	DD	BB	DD	BB	DD	DD	BB	BB	BB	DD	DD	DD	DD	BB	DD	DD	DD	DD	BB	BB	DD	DD	DD	DD	BB	BB	DD	BB	DD	DD	DD	BB	DD	BB	DD	DD	BB	BB	BB	BB	BB	BB	BB	BB	BB	BB	BB	BB
chr14_18829798_18829832	DD	DD	BB	DD	BB	DD	DD	BB	BB	BB	DD	DD	DD	DD	BB	DD	DD	DD	DD	BB	BB	DD	DD	DD	DD	BB	BB	DD	BB	DD	DD	DD	BB	DD	BB	DD	DD	BB	BB	BB	BB	BB	BB	BB	BB	BB	BB	BB	BB
chr14_18831236_18831263	DD	DD	BB	DD	BB	DD	DD	BB	BB	BB	DD	DD	DD	DD	BB	DD	dn	DD	DD	BB	BB	DD	DD	DD	DD	BB	BB	DD	BB	DD	DD	DD	BB	DD	BB	DD	DD	BB	BB	BB	BB	BB	BB	BB	BB	BB	BB	BB	BB
chr14_18855192_18855219	DD	DD	BB	DD	BB	DD	DD	BB	BB	BB	DD	DD	DD	dn	BB	DD	DD	DD	DD	BB	BB	DD	DD	DD	DD	BB	BB	DD	BB	DD	DD	DD	BB	DD	BB	DD	DD	BB	BB	BB	BB	BB	bn	BB	BB	BB	BB	BB	BB
chr14_18869494_18869529	DD	DD	BB	DD	BB	DD	DD	BB	BB	BB	DD	DD	DD	DD	BB	DD	DD	DD	DD	BB	BB	DD	DD	DD	DD	BB	BB	DD	BB	DD	DD	DD	BB	DD	BB	DD	DD	BB	BB	BB	BB	BB	BB	BB	BB	BB	BB	BB	BB
chr14_18894434_18894458	DD	DD	BB	DD	BB	DD	DD	BB	BB	BB	DD	DD	DD	DD	BB	DD	DD	DD	DD	BB	BB	DD	DD	DD	DD	BB	BB	DD	BB	DD	DD	DD	BB	DD	BB	DD	DD	BB	BB	BB	BB	BB	BB	BB	BB	BB	BB	BB	BB
chr14_18902960_18902983	DD	DD	BB	DD	BB	DD	DD	BB	BB	BB	DD	DD	DD	DD	BB	DD	DD	DD	DD	BB	BB	DD	DD	DD	DD	BB	BB	DD	BB	DD	DD	DD	BB	DD	BB	DD	DD	BB	BB	BB	BB	BB	BB	BB	BB	BB	BB	BB	BB
chr14_18909356_18909385	DD	DD	BB	DD	BB	DD	DD	BB	BB	BB	DD	DD	DD	DD	BB	DD	DD	DD	DD	BB	BB	DD	DD	DD	DD	BB	BB	DD	BB	DD	DD	DD	BB	DD	BB	DD	DD	BB	BB	BB	BB	BB	BB	BB	BB	BB	BB	BB	BB
chr14_18911393_18911410	DD	DD	BB	DD	BB	DD	DD	BB	BB	BB	DD	DD	DD	DD	BB	DD	DD	DD	DD	BB	BB	DD	DD	DD	DD	BB	BB	DD	BB	DD	DD	DD	BB	DD	BB	DD	DD	BB	BB	BB	BB	BB	BB	BB	BB	BB	BB	BB	BB
chr14_18913465_18913518	DD	DD	BB	DD	BB	NA	DD	BB	BB	BB	DD	DD	DD	DD	BB	DD	DD	DD	DD	BB	BB	DD	DD	DD	DD	BB	BB	DD	BB	DD	DD	DD	BB	NA	BB	DD	DD	BB	BB	BB	BB	BB	BB	BB	BB	BB	BB	BB	BB
chr14_18914217_18914230	DD	DD	BB	DD	BB	DD	DD	BB	BB	BB	DD	DD	DD	DD	BB	DD	DD	DD	DD	BB	BB	DD	DD	DD	DD	BB	BB	DD	BB	DD	DD	DD	BB	DD	BB	DD	DD	BB	BB	BB	BB	BB	BB	BB	BB	BB	BB	BB	BB
chr14_18932847_18932861	DD	DD	BB	DD	BB	DD	DD	BB	BB	BB	DD	DD	DD	DD	BB	DD	DD	DD	DD	BB	BB	DD	DD	DD	DD	BB	BB	DD	BB	DD	DD	DD	BB	DD	BB	DD	DD	BB	BB	BB	BB	BB	BB	BB	BB	BB	BB	BB	BB
chr14_18939788_18939801	DD	DD	BB	DD	BB	DD	DD	BB	BB	BB	DD	DD	DD	DD	BB	DD	DD	DD	DD	BB	BB	DD	DD	DD	DD	BB	BB	DD	BB	DD	DD	DD	BB	DD	BB	DD	DD	BB	BB	BB	BB	BB	BB	BB	BB	BB	BB	BB	BB
chr14_19037729_19037744	DD	DD	BB	DD	BB	DD	DD	BB	BB	BB	DD	DD	DD	DD	BB	DD	DD	DD	DD	BB	BB	DD	DD	DD	DD	BB	BB	DD	BB	DD	DD	DD	BB	DD	BB	DD	DD	BB	BB	BB	BB	BB	BB	BB	BB	BB	BB	BB	BB
chr14_19694273_19694320	DD	DD	DD	DD	BB	DD	DD	BB	BB	BB	DD	DD	DD	DD	BB	DD	DD	NA	BB	BB	BB	DD	DD	DD	DD	BB	BB	DD	BB	DD	DD	DD	BB	DD	BB	DD	DD	BB	DD	BB	BB	DD	DD	BB	BB	BB	BB	DD	BB
chr14_19711756_19711791	FF	FF	FF	NA	NA	FF	FF	FF	NN	FF	FF	NA	FF	FF	FF	FF	NA	FF	FF	FF	NA	NA	FF	FF	NA	FF	FF	FF	FF	FF	FF	FF	FF	FF	FF	NA	FF	FF	FF	FF	FF	FF	FF	FF	fn	FF	FF	FF	FF
chr14_19724286_19724333	FF	FF	FF	FF	fn	FF	FF	FF	FF	FF	FF	FF	FF	FF	FF	FF	FF	FF	FF	FF	FF	FF	FF	FF	FF	NA	FF	FF	FF	FF	FF	FF	FF	FF	FF	fn	FF	FF	FF	NA	FF	FF	fn	FF	FF	FF	FF	FF	FF
chr14_19799714_19799737	DD	DD	BB	DD	BB	DD	DD	BB	BB	BB	DD	BB	DD	DD	BB	DD	DD	BB	BB	BB	BB	DD	DD	DD	DD	BB	BB	DD	BB	DD	DD	DD	BB	DD	BB	DD	DD	BB	BB	BB	BB	BB	BB	BB	BB	BB	BB	DD	BB
chr14_19827178_19827213	DD	DD	BB	DD	BB	DD	DD	BB	BB	BB	DD	BB	DD	DD	BB	DD	DD	BB	BB	BB	BB	DD	DD	DD	DD	BB	BB	DD	BB	DD	DD	DD	BB	DD	BB	DD	DD	BB	BB	BB	BB	BB	BB	BB	BB	BB	BB	DD	BB
chr14_19847219_19847278	DD	DD	BB	DD	BB	DD	DD	BB	BB	BB	DD	BB	DD	DD	BB	DD	dn	BB	BB	BB	BB	DD	DD	DD	DD	BB	BB	DD	BB	DD	DD	DD	BB	DD	BB	DD	DD	BB	BB	BB	BB	BB	BB	BB	BB	BB	BB	DD	BB
chr14_19859884_19859931	DD	DD	NA	NA	BB	DD	DD	BB	NA	BB	DD	BB	DD	DD	NN	DD	DD	NA	BB	BB	NN	DD	DD	DD	DD	nn	BB	DD	BB	DD	DD	DD	BB	DD	NA	DD	DD	BB	NA	BB	BB	BB	NA	BB	BB	BB	BB	DD	BB
chr14_19944797_19944820	DD	DD	BB	DD	BB	DD	DD	BB	BB	BB	DD	BB	DD	DD	BB	DD	DD	BB	BB	BB	BB	DD	DD	DD	DD	BB	BB	DD	BB	DD	DD	DD	BB	DD	BB	DD	DD	BB	BB	BB	BB	BB	BB	BB	BB	BB	BB	DD	BB
chr14_20027069_20027080	dd	dd	BB	dd	BB	dd	dd	BB	BB	BB	dd	BB	dd	dd	BB	dd	DD	BB	BB	BB	BB	dd	dd	dd	DD	BB	BB	dd	BB	dd	dd	DD	BB	dd	BB	dd	dd	BB	BB	BB	BB	BB	BB	BB	BB	BB	BB	dn	BB
chr14_20053978_20054033	DD	DD	BB	DD	BB	DD	DD	BB	BB	BB	DD	BB	DD	DD	BB	DD	DD	BB	BB	bd	BB	DD	DD	DD	DD	BB	BB	DD	BB	DD	DD	DD	BB	DD	BB	DD	DD	BB	BB	BB	BB	BB	BB	BB	BB	BB	BB	DD	BB
chr14_20058449_20058484	FF	FF	FF	FF	FF	NA	FF	FF	NA	FF	FF	FF	FF	FF	FF	FF	NA	FF	FF	FF	FF	FF	FF	NN	FF	NA	FF	FF	FF	FF	FF	FF	FF	FF	FF	FF	NA	FF	FF	FF	FF	FF	FF	FF	FF	FF	FF	FF	FF
chr14_20202618_20202642	DD	DD	BB	DD	BB	DD	DD	BB	BB	BB	DD	BB	DD	DD	BB	DD	DD	BB	BB	BB	BB	DD	DD	DD	DD	BB	BB	DD	BB	DD	DD	DD	BB	DD	BB	DD	DD	BB	BB	BB	BB	BB	BB	BB	BB	BB	BB	DD	BB
chr14_20215125_20215144	DD	DD	BB	DD	BB	DD	DD	BB	BB	BB	DD	BB	DD	DD	BB	DD	DD	BB	BB	BB	BB	DD	DD	DD	DD	BB	BB	DD	BB	DD	DD	DD	BB	DD	BB	DD	DD	BB	BB	BB	BB	BB	BB	BB	BB	BB	BB	DD	BB
chr14_20221858_20221885	DD	DD	BB	DD	BB	DD	DD	BB	BB	BB	DD	BB	DD	DD	BB	DD	DD	BB	BB	BB	BB	DD	DD	DD	DD	BB	BB	DD	BB	DD	DD	DD	BB	DD	BB	DD	DD	BB	BB	BB	BB	BB	BB	BB	BB	BB	BB	DD	BB
chr14_20232017_20232036	DD	DD	BB	DD	BB	DD	DD	BB	BB	BB	DD	BB	DD	DD	BB	DD	DD	BB	BB	BB	BB	DD	DD	DD	DD	BB	BB	DD	BB	DD	DD	DD	BB	DD	BB	DD	DD	BB	BB	BB	BB	BB	BB	BB	BB	BB	BB	DD	BB
chr14_20233098_20233109	DD	DD	BB	DD	BB	DD	DD	BB	BB	BB	DD	BB	DD	DD	BB	DD	DD	BB	BB	BB	BB	DD	DD	DD	DD	BB	BB	DD	BB	DD	DD	DD	BB	DD	BB	DD	DD	BB	BB	BB	BB	BB	BB	BB	BB	BB	BB	DD	BB
chr14_20265841_20265862	FF	FF	FF	FF	NA	NA	NN	FF	NA	NA	NA	FF	FF	FF	FF	NA	NA	FF	NA	FF	FF	FF	FF	FF	NA	FF	NA	FF	FF	NA	FF	NA	FF	FF	FF	FF	FF	fn	FF	fn	FF	FF	NA	FF	FF	FF	NA	NA	fn
chr14_20334777_20334792	df	df	FF	df	FF	df	df	FF	FF	FF	df	df	df	df	FF	df	df	FF	FF	FF	FF	df	df	df	df	FF	FF	df	FF	df	df	df	FF	df	FF	df	df	FF	FF	FF	FF	FF	FF	FF	FF	FF	FF	df	FF
chr14_20341312_20341341	DD	DD	BB	DD	BB	DD	DD	BB	BB	BB	DD	BB	DD	DD	BB	DD	DD	BB	BB	BB	BB	DD	DD	DD	DD	BB	BB	DD	BB	DD	DD	DD	BB	DD	BB	DD	DD	BB	BB	BB	BB	BB	BB	BB	BB	bd	BB	dn	BB
chr14_20432233_20432260	DD	DD	BB	DD	BB	DD	DD	BB	BB	BB	DD	BB	DD	DD	BB	DD	DD	bn	BB	BB	BB	DD	DD	DD	DD	BB	BB	DD	BB	DD	DD	DD	BB	DD	BB	DD	DD	BB	BB	BB	BB	BB	BB	BB	BB	BB	BB	DD	BB
chr14_20433797_20433820	DD	DD	BB	DD	BB	DD	DD	BB	BB	BB	DD	BB	DD	DD	BB	DD	DD	BB	BB	BB	BB	DD	DD	DD	DD	BB	BB	DD	BB	DD	DD	DD	BB	DD	BB	DD	DD	BB	BB	BB	BB	BB	BB	BB	BB	BB	BB	DD	BB
chr14_20437865_20437876	DD	DD	BB	DD	BB	DD	DD	BB	BB	BB	DD	BB	DD	DD	BB	DD	DD	BB	BB	BB	BB	DD	DD	DD	DD	BB	BB	DD	BB	DD	DD	DD	BB	DD	BB	DD	DD	BB	BB	BB	BB	BB	BB	BB	BB	BB	BB	DD	BB
chr14_20443333_20443347	DD	DD	BB	DD	BB	DD	DD	BB	BB	BB	DD	BB	DD	DD	BB	DD	DD	BB	BB	BB	BB	DD	DD	DD	DD	BB	BB	DD	BB	DD	DD	DD	BB	DD	BB	DD	DD	BB	BB	BB	BB	BB	BB	BB	BB	BB	BB	DD	BB
chr14_20457960_20457983	DD	DD	BB	DD	BB	DD	DD	BB	BB	BB	DD	BB	DD	DD	BB	DD	DD	BB	BB	BB	BB	DD	DD	DD	DD	BB	BB	DD	BB	DD	DD	DD	BB	DD	BB	DD	DD	BB	BB	BB	BB	BB	BB	BB	BB	BB	BB	DD	BB
chr14_20472498_20472545	DD	DD	BB	DD	BB	DD	DD	BB	BB	BB	DD	BB	DD	DD	BB	DD	DD	BB	BB	BB	BB	DD	DD	DD	DD	BB	BB	DD	BB	DD	DD	DD	BB	dn	BB	DD	DD	BB	BB	BB	BB	BB	BB	BB	BB	BB	BB	DD	BB
chr14_20477543_20477566	DD	DD	BB	DD	BB	DD	DD	BB	BB	BB	DD	BB	DD	DD	BB	DD	DD	BB	BB	BB	BB	DD	DD	DD	DD	BB	BB	DD	BB	DD	DD	DD	BB	DD	bd	DD	DD	BB	BB	BB	BB	BB	BB	BB	BB	BB	BB	DD	BB
chr14_20538415_20538446	DD	NA	BB	DD	BB	DD	DD	NA	BB	BB	DD	NA	DD	DD	BB	DD	DD	BB	BB	NA	BB	DD	DD	DD	DD	NA	NA	DD	BB	DD	NN	DD	BB	DD	BB	DD	DD	BB	BB	NA	BB	BB	BB	BB	BB	BB	BB	DD	BB
chr14_20571569_20571592	DD	DD	BB	DD	BB	NA	DD	NA	NA	BB	DD	BB	DD	DD	BB	DD	DD	BB	BB	BB	NA	DD	DD	DD	DD	BB	BB	DD	NA	DD	DD	DD	NA	NA	BB	NA	DD	BB	BB	NA	BB	NN	BB	BB	BB	NA	BB	DD	NA
chr14_20574112_20574131	DD	DD	BB	DD	BB	DD	DD	BB	BB	BB	DD	BB	DD	DD	BB	DD	DD	BB	BB	BB	BB	DD	dn	DD	DD	BB	BB	DD	BB	DD	DD	DD	BB	DD	BB	DD	DD	BB	BB	BB	BB	BB	BB	BB	BB	BB	BB	DD	BB
chr14_20602953_20602970	bd	DD	bd	DD	BB	bd	bd	BB	bn	BB	bd	bd	bd	DD	BB	bd	dn	BB	BB	bn	bd	dn	bd	bd	bd	bn	BB	bd	bd	DD	bd	DD	BB	bd	BB	bd	dn	bn	BB	bn	bn	BB	bd	bn	bd	bd	BB	dn	BB
chr14_20636625_20636640	DD	DD	BB	DD	BB	DD	DD	BB	BB	BB	DD	BB	DD	DD	BB	DD	DD	BB	BB	BB	BB	DD	DD	DD	DD	BB	BB	DD	BB	DD	DD	DD	BB	DD	BB	DD	DD	BB	BB	BB	BB	BB	BB	BB	BB	BB	BB	DD	BB
chr14_20720635_20720654	DD	DD	BB	DD	BB	DD	DD	BB	BB	BB	DD	BB	DD	DD	BB	DD	DD	BB	BB	BB	BB	DD	DD	DD	DD	BB	BB	DD	BB	DD	DD	DD	BB	DD	BB	DD	DD	BB	BB	BB	BB	BB	BB	BB	BB	BB	BB	DD	BB
chr14_20732894_20732913	DD	DD	BB	DD	BB	DD	DD	BB	BB	BB	DD	BB	DD	DD	BB	DD	DD	BB	BB	BB	BB	DD	DD	DD	DD	BB	BB	DD	BB	DD	DD	DD	BB	DD	BB	DD	DD	BB	BB	BB	BB	BB	BB	BB	BB	BB	BB	DD	BB
chr14_20743204_20743239	DD	DD	BB	DD	BB	DD	DD	BB	BB	BB	DD	BB	DD	DD	BB	DD	DD	BB	BB	BB	BB	DD	DD	DD	DD	BB	BB	DD	BB	DD	DD	DD	BB	DD	BB	DD	DD	BB	BB	BB	BB	BB	BB	BB	BB	BB	BB	DD	BB
chr14_20851445_20851500	FF	FF	FF	NN	FF	FF	FF	FF	FF	FF	NN	FF	FF	FF	NA	FF	FF	FF	NA	fn	FF	NA	FF	NA	NN	NA	FF	fn	FF	FF	FF	FF	FF	FF	FF	FF	FF	NA	FF	FF	NA	NA	NA	NA	fn	NA	fn	NA	FF
chr14_20893762_20893811	NA	FF	FF	FF	NA	FF	FF	FF	FF	FF	FF	FF	FF	FF	NN	FF	FF	FF	FF	FF	FF	FF	FF	FF	FF	FF	FF	FF	FF	FF	FF	FF	fn	FF	FF	FF	FF	FF	FF	FF	FF	FF	FF	FF	FF	FF	FF	FF	FF
chr14_20914434_20914467	DD	NA	NA	NA	BB	DD	DD	BB	NA	BB	NA	BB	DD	DD	NA	DD	DD	BB	BB	BB	NA	dn	DD	DD	DD	BB	BB	DD	BB	NN	DD	DD	NA	NA	BB	DD	DD	BB	BB	BB	NA	BB	BB	NA	BB	NA	BB	NA	NA
chr14_20977092_20977109	df	df	FF	df	FF	df	df	FF	FF	FF	df	FF	df	df	FF	df	df	FF	FF	FF	FF	df	df	df	df	FF	FF	df	FF	df	df	DD	FF	df	FF	df	df	FF	FF	FF	FF	FF	FF	FF	FF	FF	FF	df	FF
chr14_20991859_20991891	NN	FF	FF	FF	FF	FF	FF	FF	FF	FF	FF	FF	FF	FF	FF	FF	FF	FF	FF	FF	fn	NA	FF	FF	FF	FF	FF	FF	FF	FF	FF	FF	FF	FF	FF	FF	FF	FF	FF	FF	NA	FF	FF	FF	FF	FF	FF	FF	FF
chr14_20999054_20999071	DD	DD	BB	DD	BB	DD	DD	BB	BB	BB	DD	BB	DD	DD	BB	DD	DD	BB	BB	BB	BB	DD	DD	bd	DD	BB	BB	DD	BB	DD	DD	DD	BB	dn	BB	DD	DD	BB	BB	BB	BB	BB	BB	BB	BB	BB	BB	DD	BB
chr14_21012201_21012236	FF	FF	FF	FF	FF	FF	FF	FF	FF	FF	FF	FF	NA	FF	FF	FF	FF	FF	FF	FF	FF	FF	FF	NA	NA	FF	FF	FF	FF	FF	FF	FF	FF	NA	FF	NA	FF	FF	FF	FF	FF	FF	FF	FF	FF	FF	FF	FF	NN
chr14_21018493_21018512	DD	DD	BB	DD	BB	DD	DD	BB	BB	BB	DD	BB	DD	DD	BB	DD	DD	BB	BB	BB	BB	DD	DD	DD	DD	BB	BB	DD	BB	DD	DD	DD	BB	DD	BB	DD	DD	BB	BB	BB	BB	BB	BB	BB	BB	BB	BB	DD	BB
chr14_21025684_21025703	DD	DD	BB	DD	BB	DD	DD	BB	BB	BB	DD	BB	DD	DD	BB	DD	DD	BB	BB	BB	BB	DD	DD	DD	DD	BB	BB	DD	BB	DD	DD	DD	BB	DD	BB	DD	DD	BB	BB	BB	BB	BB	BB	BB	BB	BB	BB	DD	BB
chr14_21029397_21029408	DD	DD	BB	DD	BB	DD	DD	BB	BB	BB	DD	BB	DD	DD	BB	DD	DD	BB	BB	BB	BB	DD	DD	DD	DD	BB	BB	DD	BB	DD	DD	DD	BB	DD	BB	DD	DD	BB	BB	BB	BB	BB	BB	BB	BB	BB	BB	DD	BB
chr14_21049838_21049855	DD	DD	BB	DD	BB	DD	DD	BB	BB	BB	DD	BB	DD	DD	BB	DD	DD	BB	BB	BB	BB	DD	DD	DD	DD	BB	BB	DD	BB	DD	DD	DD	BB	DD	BB	DD	DD	BB	BB	BB	BB	BB	BB	BB	BB	BB	BB	DD	BB
chr14_21080016_21080065	FF	NA	FF	NA	FF	FF	FF	FF	FF	FF	FF	FF	FF	FF	FF	FF	FF	FF	FF	FF	FF	FF	FF	FF	FF	FF	FF	FF	FF	NN	NA	FF	FF	FF	FF	FF	FF	FF	FF	FF	NA	FF	FF	FF	FF	FF	FF	FF	FF
chr14_21081021_21081054	DD	DD	BB	DD	BB	DD	DD	BB	BB	BB	DD	BB	DD	DD	BB	DD	DD	BB	BB	BB	BB	DD	DD	DD	DD	BB	BB	DD	BB	DD	DD	DD	BB	DD	BB	DD	DD	BB	BB	BB	BB	BB	BB	BB	BB	BB	BB	DD	BB
chr14_21123344_21123364	DD	DD	BB	DD	BB	DD	DD	BB	BB	BB	DD	BB	DD	DD	BB	DD	DD	BB	BB	BB	BB	DD	DD	DD	DD	BB	BB	DD	BB	DD	DD	DD	BB	DD	BB	DD	DD	BB	BB	BB	BB	BB	BB	BB	BB	BB	BB	DD	BB
chr14_21131685_21131708	DD	DD	BB	DD	BB	DD	DD	BB	BB	BB	DD	BB	DD	DD	BB	DD	DD	BB	BB	BB	BB	DD	DD	DD	DD	BB	BB	DD	BB	DD	DD	DD	BB	DD	BB	DD	DD	BB	BB	BB	BB	BB	BB	BB	BB	BB	BB	DD	BB
chr14_21156243_21156262	DD	DD	BB	DD	BB	DD	DD	BB	BB	BB	DD	BB	DD	DD	BB	DD	DD	BB	BB	BB	BB	DD	DD	DD	DD	BB	BB	DD	BB	DD	DD	DD	BB	DD	BB	DD	DD	BB	BB	BB	BB	BB	BB	BB	BB	BB	BB	DD	BB
chr14_21156702_21156727	DD	DD	BB	DD	BB	DD	DD	BB	BB	BB	DD	BB	DD	DD	BB	DD	DD	BB	BB	BB	bn	DD	DD	DD	DD	BB	BB	DD	BB	DD	DD	DD	BB	DD	BB	DD	DD	bn	BB	BB	BB	BB	BB	BB	BB	BB	BB	DD	BB
chr14_21175627_21175650	DD	DD	BB	DD	BB	DD	DD	BB	BB	BB	DD	BB	DD	DD	BB	DD	DD	BB	BB	BB	BB	DD	DD	DD	DD	BB	BB	DD	BB	DD	DD	DD	BB	DD	BB	DD	DD	BB	BB	BB	BB	BB	BB	BB	BB	BB	BB	DD	BB
chr14_21190081_21190095	DD	DD	BB	DD	BB	DD	DD	BB	BB	BB	DD	BB	DD	DD	BB	DD	DD	BB	BB	BB	BB	DD	DD	DD	DD	BB	BB	DD	BB	DD	DD	DD	BB	DD	BB	DD	DD	BB	BB	BB	BB	BB	BB	BB	BB	BB	BB	DD	BB
chr14_21195728_21195751	DD	DD	BB	DD	BB	DD	DD	BB	BB	BB	DD	BB	DD	DD	BB	DD	DD	BB	BB	BB	BB	DD	DD	DD	DD	BB	BB	DD	BB	DD	DD	DD	BB	DD	BB	dn	DD	BB	BB	BB	BB	BB	BB	BB	BB	BB	BB	DD	BB
chr14_21202829_21202843	DD	DD	BB	DD	BB	DD	DD	BB	BB	BB	DD	BB	DD	DD	BB	DD	DD	BB	BB	BB	BB	DD	DD	DD	DD	BB	BB	DD	BB	DD	DD	DD	BB	DD	BB	DD	DD	BB	BB	BB	BB	BB	BB	BB	BB	BB	BB	DD	BB
chr14_21205250_21205282	NA	UU	BB	NA	BB	NA	NA	BB	BB	BB	NA	BB	NA	UU	BB	UU	UU	BB	BB	BB	BB	bu	NA	UU	UU	BB	BB	UU	BB	NA	UU	UU	BB	UU	BB	UU	uu	BB	BB	BB	BB	BB	BB	BB	BB	BB	BB	NA	BB
chr14_21241975_21241998	DD	DD	BB	DD	BB	DD	DD	BB	BB	BB	DD	BB	DD	DD	BB	DD	DD	BB	BB	BB	BB	DD	DD	DD	DD	BB	BB	DD	BB	DD	DD	DD	BB	DD	BB	DD	DD	BB	BB	BB	BB	BB	BB	BB	BB	BB	BB	DD	BB
chr14_21242206_21242250	DD	DD	BB	DD	BB	DD	DD	BB	BB	BB	DD	BB	DD	DD	BB	DD	DD	BB	BB	BB	BB	DD	DD	DD	DD	BB	BB	DD	BB	DD	DD	DD	BB	DD	BB	DD	DD	BB	BB	BB	BB	BB	BB	BB	BB	BB	BB	DD	BB
chr14_21248677_21248696	DD	DD	BB	DD	BB	DD	DD	BB	BB	BB	DD	BB	DD	DD	BB	DD	DD	BB	BB	BB	BB	DD	DD	DD	DD	BB	BB	DD	BB	DD	DD	DD	BB	DD	BB	DD	DD	BB	BB	BB	BB	BB	BB	BB	BB	BB	BB	DD	BB
chr14_21250898_21250909	DD	bd	BB	DD	BB	DD	DD	BB	BB	BB	DD	BB	DD	dn	BB	DD	DD	BB	BB	BB	BB	DD	DD	DD	DD	BB	BB	DD	BB	DD	DD	DD	BB	DD	BB	DD	DD	BB	BB	BB	BB	BB	BB	BB	BB	BB	BB	DD	BB
chr14_21255698_21255722	DD	DD	BB	DD	BB	DD	DD	BB	BB	BB	DD	BB	DD	DD	BB	DD	DD	BB	BB	BB	BB	DD	DD	DD	DD	BB	BB	DD	BB	DD	DD	DD	BB	DD	BB	DD	DD	BB	BB	BB	BB	BB	BB	BB	BB	BB	BB	DD	BB
chr14_21263585_21263620	DD	DD	BB	DD	BB	DD	DD	BB	BB	BB	DD	BB	DD	DD	BB	DD	DD	BB	BB	BB	BB	DD	DD	DD	DD	BB	BB	DD	BB	DD	dn	DD	BB	DD	BB	DD	DD	BB	BB	BB	BB	BB	BB	BB	BB	BB	BB	DD	BB
chr14_21290956_21290983	DD	DD	BB	DD	BB	NA	DD	BB	BB	BB	DD	BB	DD	DD	BB	DD	DD	BB	BB	BB	BB	DD	DD	DD	DD	BB	BB	DD	BB	DD	DD	DD	BB	DD	BB	DD	DD	BB	BB	BB	BB	BB	BB	BB	BB	BB	BB	DD	BB
chr14_21291304_21291323	dd	dd	BB	dd	BB	dd	dd	BB	BB	BB	DD	BB	DD	DD	BB	dd	dd	BB	BB	BB	BB	DD	dd	dd	dd	BB	BB	DD	BB	dd	dd	dd	BB	bd	BB	dd	dd	BB	BB	BB	BB	BB	BB	BB	BB	BB	BB	DD	BB
chr14_21312450_21312461	DD	DD	FF	DD	FF	df	DD	FF	FF	FF	df	FF	df	DD	FF	DD	DD	FF	FF	FF	FF	DD	DD	df	DD	FF	FF	DD	FF	df	DD	DD	FF	DD	FF	DD	DD	FF	FF	FF	FF	FF	FF	FF	FF	FF	FF	df	FF
chr14_21315481_21315510	DD	DD	BB	DD	BB	DD	DD	BB	BB	BB	DD	BB	DD	DD	BB	DD	DD	BB	BB	BB	BB	DD	DD	DD	DD	BB	BB	DD	BB	DD	DD	DD	BB	DD	BB	DD	DD	BB	BB	BB	BB	BB	BB	BB	BB	BB	BB	DD	BB
chr14_21320259_21320276	DD	DD	BB	DD	BB	DD	DD	BB	BB	BB	DD	BB	DD	DD	BB	DD	DD	BB	BB	BB	BB	DD	DD	DD	DD	BB	BB	DD	BB	DD	DD	DD	BB	DD	BB	DD	DD	BB	BB	BB	BB	BB	BB	BB	BB	BB	BB	DD	BB
chr14_21321794_21321817	DD	DD	BB	DD	BB	DD	DD	BB	BB	BB	DD	BB	DD	DD	BB	DD	DD	BB	BB	BB	BB	DD	DD	DD	DD	BB	BB	DD	BB	DD	DD	DD	BB	DD	BB	DD	DD	BB	BB	BB	BB	BB	BB	BB	BB	BB	BB	DD	BB
chr14_21327839_21327856	DD	dn	BB	DD	BB	dn	dn	BB	BB	BB	DD	BB	dn	DD	BB	DD	DD	BB	BB	BB	BB	DD	DD	DD	DD	BB	BB	DD	BB	dn	DD	dn	BB	DD	BB	DD	DD	BB	BB	BB	BB	BB	BB	BB	BB	BB	BB	DD	BB
chr14_21426948_21426987	FF	FF	FF	FF	FF	FF	FF	FF	FF	FF	FF	FF	NA	FF	fn	FF	NN	NA	FF	FF	FF	FF	FF	FF	FF	FF	FF	FF	FF	FF	FF	FF	FF	FF	NA	FF	FF	FF	FF	FF	NA	FF	NA	FF	FF	NA	FF	FF	FF
chr14_21439397_21439420	DD	DD	BB	DD	BB	DD	DD	BB	BB	BB	DD	BB	DD	DD	BB	DD	DD	BB	BB	BB	BB	DD	DD	DD	DD	BB	BB	DD	BB	DD	DD	DD	BB	DD	BB	DD	DD	BB	BB	BB	BB	BB	BB	BB	BB	BB	BB	DD	BB
chr14_21446076_21446099	DD	DD	BB	DD	BB	DD	DD	BB	BB	BB	DD	BB	DD	DD	BB	DD	DD	BB	BB	BB	BB	DD	DD	DD	DD	BB	BB	DD	BB	DD	DD	DD	BB	DD	BB	DD	DD	BB	BB	BB	BB	BB	BB	BB	BB	BB	BB	DD	BB
chr14_21472420_21472434	DD	DD	BB	DD	BB	DD	DD	BB	BB	BB	DD	BB	DD	DD	BB	DD	DD	BB	BB	BB	BB	bd	DD	DD	DD	BB	BB	DD	BB	DD	DD	DD	BB	DD	BB	DD	DD	BB	BB	BB	BB	BB	BB	BB	BB	BB	BB	DD	BB
chr14_21478891_21478916	DD	DD	BB	DD	BB	DD	DD	BB	BB	BB	DD	BB	bd	DD	BB	DD	DD	BB	BB	BB	BB	DD	DD	DD	DD	BB	BB	DD	BB	DD	DD	DD	BB	DD	BB	DD	DD	BB	BB	BB	BB	BB	BB	BB	BB	BB	BB	DD	BB
chr14_21508918_21508929	DD	DD	BB	DD	BB	DD	DD	BB	BB	BB	DD	BB	DD	DD	BB	DD	DD	BB	BB	BB	BB	DD	DD	DD	DD	BB	BB	DD	BB	DD	DD	DD	BB	DD	BB	DD	DD	BB	BB	BB	BB	BB	BB	BB	BB	BB	BB	DD	BB
chr14_21516597_21516610	DD	DD	BB	DD	BB	DD	DD	BB	BB	BB	DD	BB	DD	DD	BB	DD	DD	BB	BB	BB	BB	DD	DD	DD	DD	BB	BB	DD	BB	DD	DD	DD	BB	DD	BB	DD	DD	BB	BB	BB	BB	BB	BB	BB	BB	BB	BB	DD	BB
chr14_21528737_21528748	df	DD	FF	df	FF	df	df	FF	FF	FF	df	FF	df	df	FF	df	df	FF	FF	FF	FF	df	df	df	df	FF	FF	df	FF	df	df	df	FF	df	FF	df	df	FF	FF	FF	FF	FF	FF	FF	FF	FF	FF	df	FF
chr14_21528749_21528760	DD	DD	BB	DD	BB	DD	DD	BB	BB	BB	DD	BB	DD	DD	BB	DD	DD	BB	BB	BB	BB	DD	DD	DD	DD	BB	BB	DD	BB	DD	DD	DD	BB	DD	BB	DD	DD	BB	BB	BB	BB	BB	BB	BB	BB	BB	BB	DD	BB
chr14_21530637_21530662	DD	DD	BB	DD	BB	DD	DD	BB	BB	BB	DD	BB	DD	DD	BB	DD	DD	BB	BB	BB	BB	DD	DD	DD	DD	BB	BB	DD	BB	DD	DD	DD	BB	DD	BB	DD	DD	BB	BB	BB	BB	BB	bn	bn	BB	BB	BB	DD	BB
chr14_21536638_21536649	DD	DD	BB	DD	BB	DD	DD	BB	BB	BB	DD	BB	DD	DD	BB	DD	DD	BB	BB	BB	BB	DD	DD	DD	DD	BB	BB	DD	BB	DD	DD	DD	BB	DD	BB	DD	DD	BB	BB	BB	BB	BB	BB	BB	BB	BB	BB	DD	BB
chr14_21540871_21540905	DD	DD	BB	DD	BB	DD	DD	BB	BB	BB	DD	BB	DD	DD	BB	DD	DD	BB	BB	BB	BB	DD	DD	DD	DD	BB	BB	DD	BB	DD	DD	DD	BB	DD	BB	DD	DD	BB	BB	BB	BB	BB	BB	BB	BB	BB	BB	DD	BB
chr14_21542630_21542653	df	df	FF	df	FF	df	df	FF	FF	FF	df	FF	df	dn	FF	df	df	FF	FF	FF	FF	df	df	df	df	FF	FF	df	FF	df	df	df	FF	dn	FF	df	df	FF	FF	FF	FF	FF	FF	FF	FF	FF	FF	df	FF
chr14_21557598_21557615	DD	DD	BB	DD	BB	DD	DD	BB	BB	BB	DD	BB	DD	DD	BB	DD	DD	BB	BB	BB	BB	DD	DD	DD	DD	BB	BB	DD	BB	DD	DD	DD	BB	DD	BB	DD	DD	BB	BB	BB	BB	BB	BB	BB	BB	BB	BB	DD	BB
chr14_21564136_21564153	DD	DD	BB	DD	BB	DD	DD	BB	BB	BB	DD	BB	DD	DD	BB	DD	DD	BB	BB	BB	BB	DD	DD	DD	DD	BB	BB	DD	BB	DD	DD	DD	BB	DD	BB	DD	DD	BB	BB	BB	BB	BB	BB	BB	BB	BB	BB	DD	BB
chr14_21564597_21564616	DD	DD	BB	DD	BB	DD	DD	BB	BB	BB	DD	BB	DD	DD	BB	DD	DD	BB	BB	BB	BB	DD	DD	DD	DD	BB	BB	DD	BB	DD	DD	DD	BB	DD	BB	bd	DD	BB	BB	BB	BB	BB	BB	BB	BB	BB	BB	DD	BB
chr14_21573178_21573193	DD	DD	BB	DD	BB	DD	DD	BB	BB	BB	DD	BB	DD	DD	BB	DD	DD	BB	BB	BB	BB	DD	DD	DD	DD	BB	BB	DD	BB	DD	DD	DD	BB	DD	BB	DD	DD	BB	BB	BB	BB	BB	BB	BB	BB	BB	BB	DD	BB
chr14_21576269_21576300	FF	FF	FF	FF	NA	NN	FF	FF	FF	FF	FF	FF	FF	FF	NA	FF	FF	FF	FF	FF	FF	FF	FF	FF	FF	FF	FF	FF	FF	FF	FF	FF	FF	FF	FF	FF	FF	FF	FF	FF	FF	FF	FF	FF	FF	NA	FF	FF	FF
chr14_21581783_21581822	DD	DD	BB	DD	BB	DD	DD	BB	BB	BB	DD	BB	DD	DD	BB	DD	DD	BB	BB	BB	BB	DD	DD	DD	DD	BB	BB	DD	BB	DD	DD	DD	BB	DD	BB	DD	DD	BB	BB	BB	BB	BB	BB	BB	BB	BB	BB	DD	BB
chr14_21628781_21628804	DD	DD	BB	DD	BB	DD	DD	BB	BB	BB	DD	BB	DD	DD	BB	DD	DD	BB	BB	BB	BB	DD	DD	DD	DD	BB	BB	DD	BB	DD	DD	DD	BB	DD	BB	DD	DD	BB	BB	BB	BB	BB	BB	BB	BB	BB	BB	DD	BB
chr14_21629408_21629425	DD	DD	BB	DD	BB	DD	DD	BB	BB	BB	DD	BB	DD	DD	BB	DD	DD	BB	BB	BB	BB	DD	DD	DD	DD	BB	BB	DD	BB	DD	DD	DD	BB	DD	BB	DD	DD	BB	BB	BB	BB	BB	BB	BB	BB	BB	BB	DD	BB
chr14_21661200_21661234	DD	DD	BB	DD	BB	DD	DD	BB	BB	BB	DD	BB	DD	DD	BB	DD	DD	BB	BB	BB	BB	DD	DD	DD	DD	BB	BB	DD	BB	DD	DD	DD	BB	DD	BB	DD	DD	BB	BB	BB	BB	BB	BB	BB	BB	BB	BB	DD	BB
chr14_21687839_21687850	DD	DD	bn	DD	BB	DD	DD	bn	BB	BB	DD	BB	DD	DD	BB	DD	bd	bn	BB	BB	BB	DD	DD	DD	DD	BB	BB	DD	BB	DD	DD	DD	BB	DD	BB	DD	DD	BB	BB	BB	BB	BB	BB	BB	BB	BB	bn	DD	BB
chr14_21692537_21692560	DD	DD	BB	DD	BB	DD	DD	BB	BB	BB	DD	BB	DD	DD	BB	DD	DD	BB	BB	BB	BB	DD	DD	DD	DD	BB	BB	DD	BB	DD	DD	DD	BB	DD	BB	DD	DD	BB	BB	BB	BB	BB	BB	BB	BB	BB	BB	DD	BB
chr14_21701553_21701584	DD	DD	BB	DD	BB	DD	DD	BB	BB	BB	DD	BB	DD	DD	BB	DD	DD	BB	BB	BB	BB	DD	DD	DD	DD	BB	BB	DD	BB	dn	DD	DD	BB	DD	BB	DD	DD	BB	BB	BB	BB	BB	BB	BB	BB	BB	BB	DD	BB
chr14_21722026_21722046	DD	DD	BB	DD	BB	DD	DD	BB	BB	BB	DD	BB	DD	DD	BB	DD	DD	BB	BB	BB	BB	DD	DD	DD	DD	BB	BB	DD	BB	DD	DD	DD	BB	DD	BB	DD	DD	BB	BB	BB	BB	BB	BB	BB	BB	BB	BB	DD	BB
chr14_21744334_21744357	DD	DD	BB	DD	BB	DD	DD	BB	BB	BB	DD	BB	DD	DD	BB	DD	DD	BB	BB	BB	BB	DD	DD	DD	DD	BB	BB	DD	BB	DD	DD	DD	BB	DD	BB	DD	DD	BB	BB	BB	BB	BB	BB	BB	BB	BB	BB	DD	BB
chr14_21765116_21765145	DD	DD	BB	DD	BB	DD	DD	BB	BB	BB	DD	BB	DD	DD	BB	DD	DD	BB	BB	BB	BB	DD	DD	DD	DD	BB	BB	DD	BB	DD	DD	DD	BB	DD	BB	DD	DD	BB	BB	BB	BB	BB	BB	BB	BB	BB	BB	DD	BB
chr14_21767336_21767360	DD	DD	BB	DD	BB	DD	DD	BB	BB	BB	DD	BB	DD	DD	BB	DD	DD	BB	BB	BB	BB	bd	DD	DD	DD	BB	BB	DD	BB	DD	DD	DD	BB	DD	BB	DD	DD	BB	BB	BB	BB	BB	BB	BB	BB	BB	BB	DD	BB
chr14_21775931_21775946	DD	DD	BB	DD	BB	DD	DD	BB	BB	BB	DD	BB	DD	DD	BB	DD	DD	BB	BB	BB	BB	DD	DD	DD	DD	BB	BB	DD	BB	DD	DD	DD	BB	DD	BB	DD	DD	BB	BB	BB	BB	BB	BB	BB	BB	BB	BB	DD	BB
chr14_21777749_21777764	DD	DD	BB	DD	BB	DD	DD	BB	BB	BB	DD	BB	DD	DD	BB	DD	DD	BB	BB	BB	BB	DD	DD	DD	DD	BB	BB	DD	BB	DD	DD	DD	BB	DD	BB	DD	DD	BB	BB	BB	BB	BB	BB	BB	BB	bn	BB	DD	BB
chr14_21783282_21783317	DD	DD	BB	DD	BB	DD	DD	BB	BB	BB	DD	bd	DD	DD	BB	DD	DD	BB	BB	BB	BB	DD	DD	DD	DD	BB	BB	DD	BB	DD	DD	DD	BB	DD	BB	DD	DD	BB	BB	BB	BB	BB	BB	BB	BB	BB	BB	DD	BB
chr14_21824822_21824853	DD	DD	BB	DD	BB	DD	DD	BB	BB	BB	DD	BB	DD	DD	BB	DD	DD	BB	BB	BB	BB	DD	DD	DD	DD	BB	BB	DD	BB	DD	DD	DD	BB	DD	BB	DD	DD	BB	BB	BB	BB	BB	BB	BB	BB	BB	BB	DD	BB
chr14_21827462_21827493	DD	DD	BB	DD	BB	DD	DD	BB	BB	BB	DD	BB	DD	DD	BB	DD	DD	BB	BB	BB	BB	DD	DD	DD	DD	BB	BB	DD	BB	DD	DD	DD	BB	DD	BB	DD	DD	BB	BB	BB	BB	BB	BB	BB	BB	BB	BB	DD	BB
chr14_21843457_21843468	DD	df	FF	df	FF	dn	dn	FF	FF	FF	df	FF	df	DD	FF	df	df	FF	FF	FF	FF	df	df	df	df	FF	FF	df	FF	DD	df	df	FF	DD	FF	df	df	FF	FF	FF	FF	FF	FF	FF	FF	FF	FF	df	FF
chr14_21843469_21843500	DD	dn	BB	DD	BB	DD	DD	BB	BB	BB	DD	BB	DD	DD	BB	DD	DD	BB	BB	BB	BB	DD	dn	DD	DD	BB	BB	DD	BB	DD	DD	DD	BB	dn	BB	DD	DD	BB	BB	BB	BB	BB	BB	BB	BB	BB	BB	DD	BB
chr14_21855359_21855386	DD	DD	BB	DD	BB	DD	DD	BB	BB	BB	DD	BB	DD	DD	BB	DD	DD	BB	BB	BB	BB	DD	DD	DD	DD	BB	BB	DD	BB	DD	DD	DD	BB	DD	BB	DD	DD	BB	BB	BB	BB	BB	BB	BB	BB	BB	BB	DD	BB
chr14_21874320_21874351	DD	NA	BB	DD	BB	DD	DD	BB	BB	BB	DD	BB	DD	DD	BB	DD	DD	BB	BB	BB	BB	DD	DD	NN	DD	NA	BB	DD	BB	DD	DD	DD	BB	DD	BB	DD	DD	BB	BB	BB	NA	BB	BB	BB	BB	BB	BB	DD	BB
chr14_21874922_21874935	DD	DD	BB	DD	BB	DD	DD	BB	BB	BB	DD	BB	DD	DD	BB	DD	DD	BB	BB	BB	BB	DD	DD	DD	DD	BB	BB	DD	BB	DD	DD	DD	BB	DD	BB	DD	DD	BB	BB	BB	BB	BB	BB	BB	BB	BB	BB	DD	BB
chr14_21893031_21893074	DD	DD	BB	DD	BB	DD	bd	BB	BB	bd	DD	BB	DD	DD	DD	DD	DD	BB	BB	BB	BB	NA	DD	DD	DD	NA	BB	NA	NA	DD	NA	NA	BB	DD	BB	NA	DD	BB	NA	NA	NA	BB	BB	BB	BB	NA	BB	NA	NA
chr14_21915369_21915404	DD	DD	BB	DD	BB	DD	DD	BB	BB	BB	dn	BB	dn	DD	BB	DD	DD	BB	BB	BB	BB	DD	DD	nn	DD	BB	BB	DD	BB	DD	dn	DD	BB	DD	BB	DD	DD	BB	BB	BB	BB	BB	BB	BB	BB	BB	BB	dn	BB
chr14_21919573_21919586	DD	DD	BB	DD	BB	DD	DD	BB	BB	BB	DD	BB	DD	DD	BB	DD	DD	BB	BB	BB	BB	DD	DD	DD	DD	BB	BB	DD	BB	DD	DD	DD	BB	DD	BB	DD	DD	BB	BB	BB	BB	BB	BB	BB	BB	BB	BB	DD	BB
chr14_21920255_21920266	DD	DD	BB	DD	BB	DD	DD	BB	BB	BB	DD	BB	DD	DD	BB	DD	DD	BB	BB	BB	BB	DD	bd	DD	DD	BB	BB	DD	BB	DD	DD	DD	BB	DD	BB	DD	DD	BB	BB	BB	BB	BB	BB	BB	BB	BB	BB	DD	BB
chr14_21929760_21929783	DD	DD	BB	DD	BB	DD	DD	BB	BB	BB	DD	BB	DD	DD	BB	DD	DD	BB	BB	BB	BB	DD	DD	DD	DD	BB	BB	DD	BB	DD	DD	DD	BB	DD	BB	DD	DD	BB	BB	BB	BB	BB	BB	BB	BB	BB	BB	DD	BB
chr14_21930569_21930583	DD	DD	BB	DD	BB	DD	DD	BB	BB	BB	DD	BB	DD	DD	BB	DD	DD	BB	BB	BB	BB	DD	DD	DD	DD	BB	BB	DD	BB	DD	DD	DD	BB	DD	BB	DD	DD	BB	BB	BB	BB	BB	BB	BB	BB	BB	BB	DD	BB
chr14_21935474_21935495	DD	DD	BB	DD	bn	DD	DD	BB	BB	BB	DD	BB	DD	DD	BB	DD	DD	BB	BB	BB	BB	DD	DD	DD	DD	BB	BB	DD	BB	DD	DD	DD	BB	DD	BB	DD	DD	BB	BB	BB	BB	BB	bn	BB	BB	BB	BB	DD	BB
chr14_21958854_21958889	DD	DD	BB	DD	BB	DD	dn	BB	BB	BB	DD	BB	DD	DD	BB	DD	DD	BB	BB	BB	BB	DD	DD	DD	DD	BB	bn	DD	BB	DD	DD	DD	BB	DD	BB	DD	DD	BB	BB	BB	BB	BB	bn	BB	BB	BB	BB	DD	BB
chr14_21959307_21959332	FF	FF	NA	FF	FF	FF	NA	FF	FF	FF	NA	FF	FF	FF	FF	FF	FF	FF	FF	FF	FF	FF	FF	fn	FF	NA	FF	NA	NA	NA	FF	FF	FF	FF	NA	FF	FF	NA	FF	FF	NA	FF	FF	FF	NA	NN	FF	FF	FF
chr14_21992067_21992082	DD	DD	BB	DD	BB	DD	DD	BB	BB	BB	DD	BB	DD	DD	BB	DD	DD	BB	BB	BB	BB	DD	DD	DD	DD	BB	BB	DD	BB	DD	DD	DD	BB	DD	BB	DD	DD	BB	BB	BB	BB	BB	BB	BB	BB	BB	BB	DD	BB
chr14_22008377_22008392	DD	DD	BB	DD	BB	DD	DD	BB	BB	BB	DD	BB	DD	DD	BB	DD	DD	BB	BB	BB	BB	DD	DD	DD	DD	BB	BB	DD	BB	DD	DD	DD	BB	DD	BB	DD	DD	BB	BB	BB	BB	BB	BB	BB	BB	BB	BB	DD	BB
chr14_22012308_22012321	DD	DD	BB	DD	BB	DD	DD	BB	BB	BB	DD	BB	DD	DD	BB	DD	DD	BB	BB	BB	BB	DD	DD	DD	dn	BB	BB	DD	BB	DD	DD	DD	BB	DD	BB	DD	DD	BB	BB	BB	BB	BB	BB	BB	BB	BB	BB	DD	BB
chr14_22019025_22019044	DD	DD	BB	DD	BB	DD	DD	BB	BB	BB	DD	BB	DD	DD	BB	DD	DD	BB	BB	BB	BB	DD	DD	DD	DD	BB	BB	DD	BB	DD	DD	DD	BB	DD	BB	DD	DD	BB	BB	BB	BB	BB	BB	BB	BB	BB	BB	DD	BB
chr14_22022240_22022275	DD	DD	BB	DD	BB	DD	DD	BB	BB	BB	DD	BB	DD	DD	BB	DD	DD	BB	BB	BB	BB	DD	DD	DD	DD	BB	BB	DD	BB	DD	DD	DD	BB	DD	BB	DD	DD	BB	BB	BB	BB	BB	BB	BB	BB	BB	BB	DD	BB
chr14_22038375_22038392	DD	DD	BB	DD	BB	DD	DD	BB	BB	BB	DD	BB	DD	DD	BB	DD	DD	BB	BB	BB	BB	DD	DD	DD	DD	BB	BB	DD	BB	DD	DD	DD	BB	DD	BB	DD	DD	BB	BB	BB	BB	BB	BB	BB	BB	BB	BB	DD	BB
chr14_22063819_22063854	DD	DD	BB	DD	BB	DD	DD	BB	BB	BB	DD	BB	DD	DD	BB	DD	DD	BB	BB	BB	BB	DD	DD	DD	DD	BB	BB	DD	BB	DD	DD	DD	BB	DD	BB	DD	DD	BB	BB	BB	BB	BB	BB	BB	BB	BB	BB	DD	BB
chr14_22076040_22076083	DD	DD	BB	DD	BB	DD	DD	BB	BB	BB	DD	BB	DD	DD	BB	DD	DD	BB	BB	BB	BB	DD	DD	DD	DD	BB	BB	DD	BB	DD	DD	DD	BB	DD	BB	DD	DD	BB	BB	BB	BB	BB	BB	BB	BB	BB	BB	DD	BB
chr14_22101255_22101270	DD	DD	BB	DD	BB	DD	DD	BB	BB	BB	DD	BB	DD	DD	BB	DD	DD	BB	BB	BB	BB	DD	DD	DD	DD	BB	BB	DD	BB	DD	DD	DD	BB	DD	BB	DD	DD	BB	BB	BB	BB	BB	BB	BB	BB	BB	BB	DD	BB
chr14_22117657_22117696	DD	DD	BB	DD	BB	DD	DD	BB	BB	BB	DD	BB	DD	DD	BB	DD	DD	BB	BB	BB	BB	DD	DD	DD	DD	BB	BB	DD	BB	DD	DD	DD	BB	DD	BB	DD	DD	BB	BB	BB	BB	DD	NN	BB	BB	BB	BB	DD	BB
chr14_22120620_22120651	NA	NN	BB	NA	BB	DD	DD	BB	BB	BB	DD	BB	NA	DD	BB	NA	DD	NA	BB	BB	BB	DD	NA	DD	NA	BB	BB	DD	BB	NA	DD	NA	BB	DD	NA	NA	NA	BB	BB	BB	BB	BB	BB	BB	BB	NA	BB	NA	BB
chr14_22134199_22134222	DD	DD	BB	DD	BB	DD	DD	BB	BB	BB	DD	BB	DD	DD	BB	DD	DD	BB	BB	BB	BB	DD	DD	DD	DD	BB	BB	DD	BB	DD	DD	DD	BB	DD	BB	DD	DD	BB	BB	BB	BB	BB	BB	BB	BB	BB	BB	DD	BB
chr14_22135154_22135185	FF	FF	FF	FF	FF	FF	FF	FF	FF	FF	FF	NN	FF	FF	FF	FF	NA	FF	fn	FF	FF	FF	FF	FF	FF	NA	FF	FF	NA	FF	FF	FF	FF	FF	FF	NA	FF	FF	FF	FF	FF	FF	FF	FF	NA	FF	NA	FF	FF
chr14_22180314_22180329	DD	DD	BB	bd	BB	DD	DD	BB	BB	BB	DD	BB	dn	DD	BB	DD	DD	BB	BB	BB	BB	bd	DD	DD	DD	BB	BB	DD	BB	DD	DD	DD	BB	DD	BB	DD	DD	BB	BB	BB	BB	BB	BB	BB	BB	BB	BB	bd	BB
chr14_22185613_22185628	DD	DD	BB	DD	BB	DD	DD	BB	BB	BB	DD	BB	DD	DD	BB	DD	DD	BB	BB	BB	BB	DD	DD	DD	DD	bn	BB	DD	BB	DD	DD	DD	BB	DD	BB	DD	DD	BB	BB	BB	BB	BB	BB	BB	BB	BB	BB	DD	BB
chr14_22188198_22188212	DD	DD	BB	DD	BB	bd	DD	BB	BB	BB	DD	BB	DD	DD	BB	DD	DD	BB	BB	BB	BB	DD	DD	DD	DD	BB	BB	DD	BB	DD	DD	DD	BB	DD	BB	DD	DD	BB	BB	BB	BB	BB	BB	BB	BB	BB	BB	DD	BB
chr14_22202253_22202272	DD	dn	BB	DD	BB	DD	DD	BB	BB	BB	DD	BB	DD	DD	BB	DD	DD	BB	BB	BB	BB	DD	DD	DD	DD	BB	BB	DD	BB	DD	DD	DD	BB	DD	BB	DD	DD	BB	bn	BB	BB	BB	BB	BB	BB	BB	BB	DD	BB
chr14_22214368_22214415	DD	DD	BB	DD	BB	DD	DD	BB	BB	BB	DD	BB	DD	DD	BB	DD	DD	BB	BB	BB	BB	DD	DD	DD	DD	BB	BB	DD	BB	DD	DD	DD	BB	DD	BB	DD	DD	BB	BB	BB	BB	BB	BB	BB	BB	BB	BB	DD	BB
chr14_22216857_22216876	DD	DD	BB	DD	BB	DD	DD	BB	BB	BB	DD	BB	DD	DD	BB	DD	DD	BB	BB	BB	BB	DD	DD	DD	DD	BB	BB	DD	BB	DD	DD	DD	BB	DD	BB	DD	DD	BB	BB	BB	BB	BB	BB	BB	BB	BB	BB	DD	BB
chr14_22218874_22218885	DD	DD	BB	DD	BB	DD	DD	BB	BB	BB	DD	BB	DD	DD	BB	DD	DD	BB	BB	BB	BB	DD	DD	DD	DD	BB	BB	DD	BB	DD	DD	DD	BB	DD	BB	DD	DD	BB	BB	BB	BB	BB	BB	BB	BB	BB	BB	DD	BB
chr14_22267602_22267651	DD	DD	BB	DD	BB	DD	DD	BB	BB	BB	DD	BB	DD	DD	BB	DD	DD	BB	BB	BB	BB	DD	DD	DD	DD	BB	BB	DD	BB	DD	DD	DD	BB	DD	BB	DD	DD	BB	BB	BB	BB	BB	BB	BB	BB	BB	BB	DD	BB
chr14_22272302_22272323	df	df	FF	df	FF	DD	df	FF	FF	FF	df	FF	DD	df	df	df	df	FF	FF	FF	fn	df	df	df	df	FF	FF	df	FF	df	df	df	FF	df	FF	df	df	FF	FF	FF	FF	FF	FF	FF	FF	FF	FF	df	FF
chr14_22272330_22272341	DD	DD	BB	DD	BB	DD	DD	BB	BB	BB	DD	BB	DD	DD	BB	DD	DD	BB	BB	BB	BB	DD	DD	DD	DD	BB	BB	DD	BB	DD	DD	DD	BB	DD	BB	DD	DD	BB	BB	BB	BB	BB	BB	BB	BB	BB	BB	DD	BB
chr14_22299300_22299341	DD	dn	BB	DD	BB	dn	DD	BB	BB	BB	DD	BB	DD	DD	BB	DD	dn	BB	BB	BB	BB	DD	DD	DD	DD	BB	BB	DD	BB	DD	DD	DD	BB	DD	BB	DD	DD	BB	BB	BB	BB	BB	BB	BB	BB	BB	BB	DD	bn
chr14_22325688_22325743	NN	NN	NN	NA	FF	NN	NN	NA	NN	FF	NN	NN	NN	NN	FF	NN	fn	FF	FF	FF	FF	NN	NN	NA	NN	NA	FF	NN	FF	NA	NN	NN	FF	NN	fn	NA	NN	FF	fn	FF	fn	FF	FF	FF	fn	FF	NA	NN	NA
chr14_22359283_22359300	DD	DD	BB	DD	BB	DD	DD	BB	BB	BB	DD	BB	DD	DD	BB	DD	DD	BB	BB	BB	BB	DD	DD	DD	DD	BB	BB	DD	BB	DD	DD	DD	BB	DD	BB	DD	DD	BB	BB	BB	BB	BB	BB	BB	BB	BB	BB	DD	BB
chr14_22395158_22395189	DD	DD	BB	DD	BB	DD	DD	BB	BB	BB	DD	BB	DD	DD	BB	DD	DD	BB	BB	DD	BB	DD	DD	DD	DD	BB	BB	DD	BB	DD	DD	DD	BB	DD	BB	DD	DD	BB	BB	BB	BB	BB	BB	BB	BB	BB	BB	DD	BB
chr14_22416248_22416271	DD	df	FF	df	FF	df	df	FF	FF	FF	df	FF	df	df	FF	df	df	FF	FF	FF	FF	df	df	df	df	FF	FF	DD	FF	DD	df	df	FF	df	FF	df	df	FF	FF	FF	FF	FF	FF	FF	FF	FF	FF	df	FF
chr14_22426197_22426210	DD	DD	BB	DD	BB	DD	DD	BB	BB	BB	DD	BB	DD	DD	BB	DD	DD	BB	BB	BB	BB	DD	DD	DD	DD	BB	BB	DD	BB	DD	DD	DD	BB	DD	BB	DD	DD	BB	BB	BB	BB	BB	BB	BB	BB	BB	BB	DD	BB
chr14_22506956_22506967	DD	DD	BB	DD	BB	DD	DD	BB	BB	BB	DD	BB	DD	DD	BB	DD	DD	BB	BB	BB	BB	DD	DD	DD	DD	BB	BB	DD	BB	DD	DD	DD	BB	DD	BB	DD	DD	BB	BB	BB	BB	BB	BB	BB	BB	BB	BB	DD	BB
chr14_22549026_22549065	DD	DD	BB	DD	BB	DD	DD	BB	BB	BB	DD	BB	DD	DD	BB	DD	DD	BB	BB	BB	BB	DD	DD	DD	DD	BB	BB	DD	BB	DD	DD	DD	BB	DD	BB	DD	DD	BB	BB	BB	BB	BB	BB	BB	BB	BB	BB	DD	BB
chr14_22617279_22617318	DD	DD	BB	DD	BB	DD	DD	BB	BB	BB	DD	BB	DD	DD	BB	DD	DD	BB	BB	BB	BB	DD	DD	DD	DD	BB	BB	DD	BB	DD	DD	DD	BB	DD	BB	DD	DD	BB	BB	BB	BB	BB	bn	BB	BB	BB	BB	DD	BB
chr14_22618625_22618664	FF	NA	FF	FF	NA	FF	FF	FF	FF	FF	FF	FF	FF	FF	FF	FF	FF	FF	FF	FF	FF	FF	FF	FF	FF	NA	FF	NA	FF	FF	FF	FF	NA	FF	FF	FF	FF	FF	FF	FF	FF	NA	FF	FF	FF	NA	FF	NA	FF
chr14_22661073_22661086	dd	bd	BB	bd	BB	dd	BB	BB	BB	BB	BB	BB	bd	dd	BB	dd	bd	BB	BB	BB	BB	bd	BB	bd	bd	BB	BB	BB	BB	dd	dd	bd	BB	BB	BB	dd	dd	BB	BB	BB	BB	BB	BB	BB	BB	BB	BB	BB	BB
chr14_22687408_22687447	DD	DD	NA	DD	BB	DD	DD	BB	NA	NA	DD	BB	DD	DD	bn	DD	DD	BB	BB	BB	NA	DD	DD	DD	DD	BB	BB	DD	BB	DD	DD	DD	BB	DD	BB	DD	DD	BB	NA	BB	NA	BB	BB	NA	BB	NA	BB	DD	BB
chr14_22689750_22689765	DD	DD	BB	DD	BB	DD	DD	BB	BB	BB	DD	BB	DD	DD	BB	DD	DD	BB	BB	BB	BB	DD	DD	DD	DD	BB	BB	DD	BB	DD	DD	DD	BB	DD	BB	DD	DD	BB	BB	BB	BB	BB	BB	BB	BB	BB	BB	DD	BB
chr14_22764687_22764726	DD	DD	BB	DD	BB	DD	DD	BB	BB	BB	DD	BB	DD	DD	BB	DD	BB	BB	BB	BB	BB	DD	DD	NA	DD	BB	BB	DD	BB	DD	DD	DD	BB	DD	DD	DD	DD	BB	BB	BB	BB	BB	BB	BB	BB	BB	BB	DD	BB
chr14_22884782_22884807	FF	FF	FF	FF	FF	FF	FF	FF	FF	NA	FF	FF	FF	FF	fn	NA	FF	FF	NA	FF	FF	FF	NA	FF	FF	FF	FF	FF	FF	FF	FF	NA	FF	fn	FF	FF	FF	FF	NA	NA	FF	FF	FF	FF	FF	FF	NA	FF	FF
chr14_22910982_22911026	FF	NA	FF	FF	FF	NA	NN	FF	FF	FF	FF	FF	FF	FF	FF	FF	FF	FF	FF	FF	FF	FF	FF	FF	NA	FF	FF	FF	FF	FF	FF	FF	FF	FF	FF	FF	FF	FF	FF	FF	fn	FF	FF	FF	FF	FF	FF	FF	NA
chr14_23056687_23056734	DD	DD	BB	DD	BB	DD	DD	BB	BB	BB	DD	BB	DD	DD	BB	DD	DD	BB	BB	BB	BB	DD	DD	BB	dn	BB	BB	DD	BB	DD	DD	DD	BB	DD	DD	DD	DD	BB	bn	BB	BB	BB	BB	BB	BB	BB	BB	DD	BB
chr14_23219234_23219260	FF	NN	FF	FF	FF	FF	FF	NA	FF	NA	FF	NA	NA	FF	NA	NA	FF	FF	NA	FF	FF	FF	FF	FF	FF	fn	FF	FF	FF	FF	FF	FF	FF	FF	FF	FF	FF	NA	NA	NA	NA	FF	FF	FF	FF	FF	FF	FF	FF
chr14_23256473_23256524	DD	DD	BB	DD	BB	DD	DD	BB	BB	BB	DD	BB	DD	DD	BB	DD	NN	BB	BB	bd	BB	DD	NN	DD	DD	BB	BB	NA	BB	DD	DD	DD	BB	DD	DD	DD	DD	BB	BB	BB	BB	NA	BB	BB	NA	BB	BB	DD	BB
chr14_23476709_23476740	FF	NA	FF	FF	FF	FF	FF	FF	FF	FF	FF	FF	FF	FF	FF	FF	FF	FF	FF	FF	FF	FF	FF	FF	FF	FF	FF	FF	FF	FF	FF	FF	FF	FF	FF	FF	FF	FF	FF	FF	FF	FF	FF	FF	FF	FF	FF	FF	FF
chr14_23487787_23487838	NA	FF	FF	FF	FF	NA	FF	FF	FF	fn	FF	NA	NN	FF	NN	FF	FF	FF	FF	NA	NA	FF	FF	FF	FF	NA	FF	FF	FF	FF	fn	NA	FF	NA	FF	FF	FF	NA	FF	FF	FF	FF	FF	FF	FF	FF	FF	FF	FF
chr14_23780184_23780233	NA	FF	NA	FF	FF	NA	FF	FF	FF	FF	FF	FF	FF	NA	FF	FF	FF	FF	FF	FF	FF	FF	FF	FF	FF	FF	FF	NA	FF	FF	NA	NN	FF	FF	FF	FF	FF	FF	FF	FF	NA	FF	FF	FF	FF	NA	NA	FF	FF
chr14_23788982_23789025	DD	DD	BB	DD	BB	DD	DD	BB	BB	BB	DD	BB	DD	DD	BB	dn	DD	BB	BB	BB	BB	DD	DD	DD	DD	BB	BB	DD	BB	DD	DD	DD	BB	DD	DD	DD	DD	BB	BB	BB	BB	BB	BB	BB	BB	BB	BB	DD	BB
chr14_23822061_23822082	DD	DD	BB	DD	BB	DD	DD	BB	BB	BB	DD	BB	DD	DD	BB	DD	DD	BB	NA	BB	BB	DD	DD	DD	DD	BB	BB	DD	BB	DD	DD	DD	BB	DD	DD	DD	DD	BB	BB	BB	BB	BB	BB	BB	BB	BB	BB	DD	BB
chr14_23851642_23851697	NA	NN	BB	NA	BB	DD	NN	NA	BB	BB	NN	NA	NA	NN	bd	NA	NN	BB	NA	BB	bn	NA	NN	NN	NN	NA	BB	DD	BB	DD	bd	DD	NA	DD	DD	NA	NA	BB	BB	NA	NA	BB	NA	BB	NA	NA	BB	DD	BB
chr14_23881967_23881994	NA	FF	FF	FF	FF	FF	FF	NA	FF	FF	FF	FF	NA	FF	FF	FF	FF	FF	FF	FF	FF	NA	FF	FF	FF	NA	fn	FF	FF	NA	FF	NA	NA	FF	FF	FF	FF	fn	FF	FF	NA	FF	FF	FF	FF	FF	NA	FF	FF
chr14_23912609_23912656	DD	DD	DD	DD	DD	DD	DD	DD	DD	DD	DD	DD	DD	DD	DD	DD	DD	BB	DD	DD	BB	DD	DD	DD	DD	BB	BB	DD	BB	DD	DD	DD	BB	DD	DD	DD	DD	BB	BB	BB	BB	BB	BB	BB	BB	BB	BB	DD	BB
chr14_24022100_24022139	NA	FF	FF	FF	FF	FF	FF	FF	FF	FF	NA	NA	FF	FF	FF	FF	FF	FF	NA	FF	NA	FF	NA	FF	FF	NA	FF	FF	FF	FF	FF	FF	FF	FF	FF	FF	FF	FF	FF	FF	NA	FF	FF	NA	FF	FF	NA	FF	FF
chr14_24042414_24042469	BB	NA	BB	BB	BB	BB	NA	NN	BB	BB	BB	NA	BB	NA	BB	BB	NA	NA	BB	BB	BB	BB	NA	BB	BB	BB	BB	DD	NA	bd	NA	BB	BB	BB	BB	DD	DD	BB	BB	BB	BB	NN	BB	BB	BB	BB	BB	DD	NA
chr14_24097704_24097723	FF	FF	FF	FF	NA	FF	FF	FF	FF	FF	FF	FF	FF	FF	FF	FF	FF	FF	FF	FF	FF	FF	FF	FF	FF	NA	FF	FF	FF	FF	FF	FF	FF	FF	FF	FF	FF	FF	FF	FF	FF	FF	FF	FF	FF	FF	FF	FF	FF
chr14_24289460_24289503	FF	FF	FF	FF	FF	FF	FF	NN	FF	FF	NN	FF	FF	FF	FF	FF	FF	fn	FF	NA	fn	FF	FF	FF	FF	FF	FF	FF	FF	NN	FF	FF	FF	NA	FF	FF	FF	FF	FF	NA	NA	fn	FF	FF	FF	fn	FF	FF	fn
chr14_24311131_24311154	FF	FF	NA	FF	FF	FF	FF	FF	FF	FF	FF	FF	FF	FF	FF	FF	NA	FF	FF	FF	FF	FF	FF	FF	FF	NA	FF	FF	FF	FF	FF	FF	FF	FF	FF	FF	FF	FF	FF	FF	FF	FF	FF	FF	FF	FF	FF	FF	FF
chr14_24535398_24535421	FF	NA	NA	NA	FF	NA	FF	FF	NA	FF	FF	FF	FF	FF	FF	FF	NA	FF	NA	FF	FF	FF	FF	FF	FF	FF	FF	NA	FF	FF	FF	fn	NA	NA	NA	FF	FF	NA	FF	FF	NA	NA	FF	FF	FF	NA	FF	FF	FF
chr14_24777141_24777188	FF	FF	FF	NA	NA	FF	NA	NN	FF	NA	FF	FF	FF	FF	FF	FF	FF	FF	FF	FF	FF	FF	FF	FF	FF	FF	FF	FF	FF	FF	FF	FF	FF	FF	FF	NA	NA	FF	FF	NN	FF	FF	FF	FF	fn	NA	NA	FF	FF
chr14_24840006_24840045	FF	NA	FF	FF	FF	FF	FF	FF	FF	FF	FF	NA	FF	FF	FF	FF	FF	FF	FF	FF	FF	FF	FF	FF	NN	FF	FF	FF	FF	FF	FF	FF	NA	NA	FF	FF	FF	fn	FF	FF	FF	FF	FF	FF	FF	FF	FF	FF	FF
chr14_24945774_24945789	UU	BB	BB	BB	NA	BB	UU	NA	BB	NA	BB	BB	NA	NA	BB	BB	UU	BB	BB	BB	BB	BB	BB	BB	BB	BB	BB	NA	BB	BB	BB	BB	BB	BB	BB	BB	BB	NA	NA	BB	BB	BB	BB	BB	BB	BB	BB	BB	NA
chr14_24972947_24972990	FF	FF	FF	FF	FF	FF	NN	NN	FF	FF	FF	NA	FF	FF	FF	FF	NA	FF	FF	fn	FF	NA	FF	FF	FF	NA	FF	NA	FF	fn	NA	FF	FF	FF	FF	NA	FF	NA	FF	NA	NA	NA	FF	FF	FF	FF	FF	FF	fn
chr14_25170764_25170807	FF	NA	FF	FF	FF	FF	FF	NA	FF	NA	FF	FF	FF	FF	FF	FF	FF	FF	FF	NA	FF	FF	FF	FF	FF	NA	FF	FF	FF	FF	FF	NN	FF	FF	FF	FF	FF	FF	NA	FF	FF	FF	FF	FF	FF	FF	FF	FF	FF
chr14_25322701_25322740	FF	FF	FF	FF	FF	FF	FF	FF	FF	FF	FF	FF	FF	FF	FF	FF	FF	FF	FF	FF	FF	FF	FF	FF	FF	NA	FF	FF	FF	FF	FF	NN	FF	NA	FF	FF	FF	FF	FF	FF	FF	FF	FF	FF	FF	FF	FF	FF	FF
chr14_25516062_25516100	FF	FF	FF	NA	FF	FF	FF	FF	FF	FF	FF	FF	NA	FF	FF	FF	FF	FF	FF	NA	FF	FF	NA	FF	FF	NA	FF	FF	FF	FF	FF	FF	FF	FF	FF	NA	FF	NA	FF	FF	NA	FF	fn	FF	FF	FF	FF	FF	FF
chr14_25592077_25592116	FF	FF	FF	FF	FF	FF	FF	FF	FF	FF	FF	FF	FF	FF	FF	FF	FF	FF	FF	FF	FF	FF	FF	FF	FF	NA	FF	FF	FF	FF	FF	FF	FF	FF	NN	FF	FF	FF	FF	FF	FF	FF	FF	FF	FF	FF	FF	FF	FF
chr14_26511791_26511830	DD	DD	BB	DD	NA	DD	DD	BB	BB	DD	DD	BB	DD	DD	BB	DD	DD	BB	BB	BB	BB	DD	DD	DD	DD	BB	BB	BB	BB	DD	DD	DD	BB	DD	DD	DD	DD	DD	DD	BB	BB	DD	BB	BB	BB	BB	BB	BB	bd
chr14_26554926_26554973	FF	FF	FF	FF	FF	FF	FF	FF	FF	NN	FF	FF	FF	FF	fn	FF	FF	FF	FF	FF	FF	FF	FF	FF	FF	FF	FF	FF	FF	FF	FF	FF	FF	FF	FF	FF	FF	FF	NA	FF	FF	NN	FF	FF	NN	fn	FF	FF	FF
chr14_26577914_26577945	FF	FF	FF	FF	FF	FF	FF	FF	FF	FF	FF	FF	FF	FF	FF	FF	FF	FF	FF	FF	FF	FF	FF	FF	FF	NA	FF	FF	FF	FF	FF	FF	FF	FF	FF	FF	FF	FF	FF	FF	FF	FF	FF	FF	FF	FF	FF	FF	FF
chr14_26735396_26735435	FF	FF	FF	FF	FF	FF	FF	FF	FF	FF	FF	FF	FF	FF	FF	FF	FF	FF	FF	FF	FF	FF	FF	FF	FF	FF	FF	NA	FF	FF	NN	FF	FF	FF	FF	FF	FF	FF	FF	FF	FF	FF	FF	FF	FF	FF	FF	FF	FF
chr14_26737221_26737256	FF	FF	FF	FF	FF	FF	FF	FF	NA	FF	FF	FF	FF	FF	FF	FF	FF	FF	NA	FF	FF	FF	FF	FF	FF	NA	FF	FF	FF	FF	NA	FF	FF	NA	FF	FF	FF	FF	FF	FF	FF	FF	FF	FF	FF	FF	FF	FF	FF
chr14_26940070_26940105	FF	FF	FF	FF	FF	FF	FF	FF	FF	FF	NA	FF	FF	FF	FF	FF	FF	FF	FF	FF	FF	FF	FF	FF	FF	FF	FF	FF	FF	FF	FF	FF	FF	FF	fn	NA	FF	NA	FF	FF	FF	FF	FF	FF	FF	FF	FF	NA	FF
chr14_26972135_26972166	FF	FF	FF	FF	FF	FF	FF	FF	NA	NA	FF	FF	FF	FF	FF	FF	FF	FF	FF	FF	FF	FF	FF	FF	FF	NA	FF	FF	FF	FF	FF	FF	FF	FF	FF	FF	FF	FF	FF	FF	FF	FF	FF	FF	FF	FF	FF	FF	FF
chr14_27017748_27017783	DD	NA	BB	DD	DD	DD	DD	BB	BB	NA	DD	BB	DD	DD	BB	DD	DD	BB	BB	BB	BB	DD	DD	DD	DD	BB	BB	BB	BB	DD	DD	DD	BB	DD	DD	DD	DD	DD	BB	BB	BB	DD	BB	bn	BB	BB	BB	BB	DD
chr14_27111714_27111737	NA	FF	NA	FF	NA	FF	FF	FF	FF	NA	FF	FF	FF	NA	FF	FF	FF	FF	FF	FF	FF	FF	FF	FF	FF	NA	NN	FF	FF	FF	NA	FF	FF	FF	FF	NA	FF	FF	FF	FF	FF	FF	FF	FF	FF	FF	FF	FF	NA
chr14_27225660_27225694	FF	FF	FF	FF	FF	FF	FF	FF	FF	FF	FF	FF	FF	FF	FF	FF	FF	NN	FF	FF	FF	FF	FF	FF	FF	FF	FF	FF	FF	NA	FF	FF	FF	FF	FF	NA	FF	FF	FF	FF	FF	FF	FF	FF	FF	FF	FF	FF	FF
chr14_27366703_27366716	BB	BB	BB	BB	BB	BB	BB	BB	BB	BB	BB	BB	NA	BB	BB	BB	BB	BB	BB	BB	BB	DD	BB	BB	BB	BB	BB	BB	BB	DD	BB	BB	BB	BB	BB	DD	BB	BB	BB	BB	BB	BB	BB	BB	BB	BB	BB	BB	BB
chr14_27705613_27705648	FF	FF	FF	fn	FF	FF	FF	FF	FF	FF	FF	NA	fn	NA	FF	FF	FF	FF	FF	FF	FF	fn	FF	FF	FF	fn	FF	FF	FF	FF	FF	FF	NA	FF	FF	NA	fn	FF	FF	FF	FF	fn	FF	FF	FF	FF	NA	FF	FF
chr14_27849056_27849081	NA	FF	NA	NA	FF	FF	FF	FF	FF	NA	NA	NA	NN	FF	FF	FF	FF	FF	FF	FF	FF	FF	FF	FF	NA	FF	FF	fn	FF	NA	FF	FF	FF	FF	FF	FF	NA	FF	FF	NA	NA	NA	NA	fn	FF	FF	NA	FF	NA
chr14_27930494_27930538	FF	FF	NA	FF	FF	FF	FF	NA	FF	FF	FF	NA	FF	FF	NA	NA	FF	FF	FF	FF	FF	FF	FF	FF	NA	NA	FF	FF	FF	NA	NA	NA	FF	NA	FF	FF	FF	NA	FF	FF	FF	FF	FF	FF	FF	FF	FF	FF	FF
chr14_28075663_28075688	NA	FF	FF	NA	NA	NA	NA	FF	FF	FF	FF	FF	FF	NA	FF	NA	FF	FF	FF	FF	FF	FF	FF	FF	NA	FF	FF	NA	FF	NA	FF	FF	FF	FF	FF	NA	FF	FF	NN	FF	FF	FF	NA	FF	FF	FF	NA	FF	NA
chr14_28132836_28132877	FF	NN	fn	NA	FF	FF	FF	FF	FF	FF	FF	FF	FF	FF	FF	FF	FF	FF	FF	FF	FF	NA	FF	NA	NA	fn	NA	FF	FF	NA	FF	FF	FF	FF	FF	FF	FF	NA	FF	NA	NA	FF	FF	FF	NA	FF	NA	NA	FF
chr14_28145239_28145270	FF	FF	FF	FF	FF	FF	FF	FF	FF	FF	FF	FF	FF	FF	FF	FF	FF	FF	FF	FF	FF	FF	FF	FF	FF	FF	FF	FF	FF	FF	FF	FF	FF	FF	FF	NN	FF	FF	FF	FF	FF	NN	FF	FF	FF	FF	FF	FF	FF
chr14_28284220_28284255	FF	FF	FF	FF	FF	FF	FF	FF	FF	NA	FF	FF	FF	NN	FF	FF	FF	NA	FF	FF	FF	FF	FF	FF	FF	FF	FF	FF	FF	FF	FF	FF	FF	FF	FF	NA	FF	FF	FF	FF	NA	FF	FF	FF	FF	FF	FF	FF	FF
chr14_28301696_28301739	BB	DD	BB	NA	DD	NN	DD	NA	BB	DD	DD	BB	NA	DD	BB	BB	DD	BB	BB	BB	BB	DD	DD	NN	DD	BB	NA	BB	BB	DD	DD	dn	BB	DD	NA	dn	DD	DD	BB	BB	BB	DD	BB	BB	BB	BB	BB	BB	DD
chr14_28366129_28366158	FF	FF	NN	FF	FF	FF	FF	FF	FF	FF	FF	FF	FF	FF	FF	FF	FF	FF	FF	FF	FF	FF	FF	FF	FF	NA	FF	FF	FF	FF	FF	FF	FF	FF	FF	NA	FF	FF	FF	FF	NA	FF	FF	FF	FF	FF	FF	FF	FF
chr14_28430439_28430494	UU	UU	UU	NA	UU	UU	UU	UU	UU	UU	NA	UU	UU	UU	NA	UU	UU	UU	UU	UU	uu	UU	UU	UU	UU	NA	UU	UU	UU	DD	DD	DD	UU	DD	DD	DD	DD	DD	NA	UU	UU	DD	NA	UU	UU	NA	UU	UU	UU
chr14_28476575_28476594	FF	FF	FF	FF	FF	FF	FF	FF	FF	FF	FF	FF	FF	FF	NN	FF	FF	NN	NN	NN	FF	FF	FF	FF	FF	FF	FF	FF	FF	FF	FF	FF	FF	FF	FF	FF	FF	FF	FF	FF	FF	FF	FF	FF	FF	FF	FF	FF	FF
chr14_28550164_28550199	BB	BB	BB	BB	BB	BB	BB	BB	BB	BB	BB	NN	BB	BB	NA	BB	BB	NA	BB	BB	BB	BB	BB	BB	BB	bn	BB	BB	BB	DD	DD	NA	BB	DD	DD	DD	DD	DD	BB	BB	BB	DD	BB	BB	BB	BB	NA	BB	BB
chr14_28594148_28594173	NA	FF	NA	FF	FF	FF	FF	FF	FF	FF	FF	NA	FF	FF	FF	FF	FF	NA	FF	FF	FF	NA	NA	FF	NA	NA	FF	FF	FF	FF	FF	FF	FF	NA	NN	FF	FF	FF	FF	FF	NA	FF	FF	FF	FF	FF	FF	FF	FF
chr14_28664984_28665031	FF	FF	FF	FF	FF	FF	FF	FF	FF	fn	FF	FF	FF	FF	FF	FF	FF	FF	FF	FF	FF	FF	FF	FF	NA	FF	FF	FF	FF	NA	FF	FF	FF	FF	FF	FF	FF	FF	FF	FF	FF	FF	FF	FF	FF	NA	FF	FF	FF
chr14_28820900_28820935	BB	BB	BB	BB	BB	BB	NA	BB	BB	BB	BB	BB	NA	BB	BB	BB	BB	BB	BB	BB	BB	NA	BB	BB	BB	BB	BB	BB	BB	DD	DD	NA	BB	DD	DD	DD	NN	DD	BB	BB	NA	DD	BB	BB	BB	BB	BB	BB	BB
chr14_28866379_28866422	FF	NA	FF	FF	FF	FF	NA	FF	FF	fn	FF	NA	NA	FF	FF	FF	FF	FF	FF	FF	FF	FF	FF	NA	NA	NA	FF	FF	NA	NA	FF	NA	FF	FF	NA	FF	FF	FF	NA	NA	NA	FF	FF	FF	FF	FF	NA	FF	FF
chr14_28886060_28886104	FF	FF	FF	FF	FF	FF	FF	FF	NA	FF	FF	FF	FF	FF	FF	FF	FF	FF	FF	FF	FF	FF	FF	FF	FF	FF	FF	FF	FF	FF	FF	FF	FF	FF	FF	FF	FF	NA	FF	FF	FF	FF	NA	FF	FF	FF	FF	FF	FF
chr14_28900384_28900449	BB	DD	bn	BB	dn	NA	dn	DD	BB	nn	NA	BB	DD	NA	BB	BB	NA	BB	BB	BB	BB	NN	NA	BB	BB	BB	BB	BB	NA	DD	dn	NA	BB	DD	DD	DD	DD	DD	NA	BB	NA	DD	bn	NA	BB	BB	BB	BB	BB
chr14_29048626_29048657	FF	FF	FF	FF	FF	FF	FF	FF	FF	FF	FF	FF	FF	FF	FF	FF	FF	FF	FF	FF	FF	FF	FF	FF	FF	NA	FF	FF	FF	FF	FF	FF	FF	FF	FF	FF	FF	FF	FF	FF	FF	FF	FF	FF	FF	FF	FF	FF	FF
chr14_29109600_29109639	FF	FF	FF	FF	FF	FF	FF	FF	FF	FF	FF	FF	NA	FF	FF	FF	FF	FF	FF	FF	FF	FF	FF	FF	FF	FF	FF	FF	FF	NA	FF	NA	FF	FF	FF	FF	FF	FF	FF	FF	FF	FF	FF	FF	FF	FF	FF	FF	FF
chr14_29133490_29133537	FF	FF	FF	FF	NN	FF	FF	FF	FF	NN	FF	FF	fn	FF	NA	FF	FF	FF	FF	FF	FF	FF	FF	NA	FF	NA	FF	FF	FF	FF	NN	FF	FF	FF	FF	fn	FF	FF	fn	FF	FF	FF	NA	FF	FF	FF	NN	NA	NA
chr14_29178542_29178591	FF	FF	NA	FF	FF	FF	FF	FF	FF	FF	FF	FF	FF	FF	FF	FF	FF	FF	FF	FF	FF	FF	FF	FF	FF	FF	FF	FF	FF	FF	NN	FF	FF	FF	FF	FF	FF	FF	FF	FF	FF	FF	FF	FF	FF	FF	FF	FF	NA
chr14_29211570_29211601	FF	NA	FF	FF	FF	FF	FF	FF	FF	FF	FF	FF	FF	FF	FF	FF	FF	FF	FF	FF	FF	FF	FF	FF	FF	FF	FF	FF	FF	NA	FF	FF	FF	FF	FF	FF	FF	FF	FF	FF	FF	FF	FF	FF	FF	FF	FF	FF	NN
chr14_29211601_29211642	BB	DD	BB	DD	DD	DD	DD	BB	BB	DD	DD	BB	DD	DD	BB	BB	DD	BB	BB	BB	BB	DD	DD	DD	DD	BB	BB	BB	BB	DD	DD	DD	BB	DD	DD	DD	DD	DD	BB	BB	BB	DD	BB	BB	BB	BB	BB	BB	BB
chr14_29463875_29463914	NN	DD	BB	DD	DD	DD	DD	BB	NA	NA	DD	BB	DD	DD	BB	BB	DD	BB	BB	BB	BB	DD	DD	DD	DD	NA	BB	BB	BB	DD	NA	DD	BB	DD	DD	DD	DD	NA	BB	BB	NA	DD	BB	BB	BB	BB	BB	BB	BB
chr14_29510111_29510178	BB	bd	NA	NA	DD	NA	DD	NN	NA	NA	NA	BB	DD	NN	BB	BB	bn	BB	NA	BB	NA	NA	NA	NA	BB	BB	BB	NA	BB	DD	NA	NA	BB	NA	DD	DD	NA	DD	BB	BB	NA	NA	NA	BB	NA	BB	BB	BB	NA
chr14_29527960_29528003	NA	FF	FF	FF	FF	NA	FF	NA	NA	FF	NN	NN	FF	FF	FF	FF	FF	FF	NA	FF	FF	FF	FF	FF	FF	NA	FF	FF	FF	NA	FF	FF	nn	FF	NA	FF	FF	FF	FF	FF	NA	FF	FF	FF	FF	FF	FF	FF	FF
chr14_29614315_29614336	FF	NA	FF	NA	FF	FF	NA	FF	NA	FF	NA	FF	FF	FF	FF	FF	FF	FF	FF	FF	FF	NA	FF	NA	FF	FF	FF	NA	FF	FF	FF	FF	FF	FF	FF	FF	NA	FF	NA	FF	FF	NA	FF	FF	NA	FF	FF	FF	FF
chr14_29652821_29652848	FF	FF	FF	FF	FF	FF	FF	FF	FF	FF	FF	FF	FF	FF	FF	NN	NA	FF	FF	FF	FF	FF	FF	FF	FF	FF	FF	FF	FF	FF	FF	FF	FF	FF	FF	FF	FF	FF	FF	FF	FF	FF	FF	FF	FF	FF	FF	FF	FF
chr14_29718265_29718309	BB	DD	BB	bd	DD	bd	bd	BB	BB	bd	DD	nn	DD	DD	BB	BB	bd	BB	BB	BB	BB	DD	DD	bd	bd	BB	BB	BB	BB	bd	bd	bd	BB	bd	DD	DD	DD	DD	BB	BB	BB	DD	BB	BB	BB	BB	BB	BB	BB
chr14_29745729_29745772	FF	FF	FF	FF	FF	FF	FF	FF	FF	FF	FF	FF	FF	NN	FF	FF	NN	FF	FF	FF	FF	fn	FF	fn	FF	FF	FF	FF	FF	FF	FF	FF	FF	FF	FF	NA	FF	FF	FF	FF	FF	FF	FF	FF	FF	FF	FF	FF	FF
chr14_29854402_29854427	NA	NN	FF	FF	NA	NN	FF	FF	NA	FF	FF	FF	fn	FF	FF	FF	FF	NA	FF	NA	NA	FF	fn	FF	FF	NA	FF	FF	FF	FF	FF	FF	FF	FF	FF	FF	FF	FF	NA	FF	FF	FF	FF	FF	FF	NA	FF	FF	FF
chr14_29893634_29893677	NN	FF	FF	FF	FF	FF	FF	NA	NA	FF	FF	NN	FF	FF	NA	FF	FF	FF	NN	FF	FF	FF	FF	FF	FF	FF	FF	fn	NN	FF	FF	FF	FF	FF	FF	FF	FF	FF	FF	FF	FF	FF	FF	FF	FF	FF	FF	FF	FF
chr14_29902014_29902061	NN	DD	NN	DD	DD	DD	DD	NA	NN	DD	DD	NN	DD	DD	NA	NN	DD	NN	NN	BB	NN	DD	NA	DD	DD	NA	NN	NN	NN	DD	dn	NA	NN	DD	DD	DD	DD	DD	NN	NA	NA	DD	NA	NN	NA	NN	DD	NN	NN
chr14_29907961_29907996	FF	NA	FF	FF	FF	FF	FF	FF	FF	FF	FF	FF	FF	FF	FF	FF	FF	FF	FF	FF	NN	FF	FF	FF	FF	FF	FF	FF	FF	FF	FF	FF	FF	FF	FF	FF	FF	FF	FF	FF	FF	FF	FF	FF	FF	FF	FF	FF	FF
chr14_29931691_29931718	FF	FF	FF	FF	FF	FF	FF	FF	FF	FF	FF	FF	FF	FF	FF	FF	FF	FF	FF	FF	FF	FF	FF	FF	FF	NA	FF	FF	FF	FF	FF	FF	FF	FF	NN	FF	FF	FF	FF	FF	FF	FF	FF	FF	FF	FF	FF	FF	FF
chr14_29955214_29955229	FF	FF	FF	FF	NA	FF	FF	FF	FF	FF	FF	FF	FF	NN	FF	FF	FF	FF	FF	FF	FF	FF	FF	FF	FF	FF	FF	FF	FF	FF	FF	FF	FF	FF	FF	NA	FF	FF	FF	FF	NA	FF	FF	FF	FF	FF	FF	FF	FF
chr14_30007525_30007546	FF	NA	FF	NA	FF	FF	FF	FF	FF	FF	FF	FF	FF	FF	NA	NA	FF	FF	NA	NA	FF	FF	FF	NA	NA	NA	FF	FF	FF	FF	FF	FF	FF	FF	NA	FF	FF	FF	FF	FF	NA	NA	FF	NN	FF	FF	FF	NA	FF
chr14_30049881_30049924	FF	NA	FF	FF	FF	FF	FF	FF	FF	FF	NN	FF	FF	FF	FF	FF	FF	FF	FF	FF	NA	FF	FF	FF	FF	FF	NN	fn	FF	FF	fn	FF	FF	FF	FF	FF	NA	FF	FF	FF	FF	FF	FF	FF	NA	FF	FF	FF	FF
chr14_30059053_30059100	FF	NN	NA	FF	NA	NA	FF	FF	FF	FF	FF	FF	FF	fn	FF	FF	FF	FF	FF	FF	NA	FF	FF	FF	fn	NA	FF	FF	FF	FF	FF	FF	FF	NA	FF	NA	FF	FF	FF	FF	NA	FF	FF	FF	FF	NA	NA	FF	NA
chr14_30199397_30199417	FF	FF	FF	FF	FF	FF	FF	FF	NA	FF	FF	FF	FF	FF	FF	FF	FF	FF	FF	FF	FF	FF	FF	NA	FF	FF	FF	FF	FF	FF	FF	FF	FF	FF	FF	FF	FF	FF	FF	FF	FF	FF	FF	FF	FF	FF	FF	FF	FF
chr14_30502679_30502722	FF	FF	FF	FF	fn	FF	FF	FF	FF	FF	FF	NA	FF	FF	FF	FF	NA	NA	FF	FF	FF	FF	FF	FF	FF	NA	FF	FF	FF	FF	FF	FF	FF	FF	FF	FF	FF	FF	FF	FF	NA	FF	FF	FF	FF	FF	FF	FF	NA
chr14_30513730_30513747	FF	FF	FF	NA	FF	FF	FF	FF	FF	NA	FF	FF	FF	FF	FF	FF	FF	FF	FF	FF	FF	FF	FF	FF	FF	NA	FF	FF	FF	FF	FF	FF	FF	FF	FF	FF	FF	FF	FF	FF	FF	NA	FF	FF	FF	FF	FF	FF	NA
chr14_30575663_30575712	FF	FF	FF	FF	FF	NA	FF	FF	FF	FF	FF	FF	FF	FF	FF	FF	FF	FF	FF	FF	FF	FF	FF	NA	FF	NA	FF	FF	FF	FF	FF	NA	FF	FF	NA	FF	FF	FF	FF	FF	NA	FF	FF	FF	FF	FF	FF	FF	FF
chr14_30634925_30634942	FF	NN	FF	fn	FF	FF	FF	FF	FF	NA	FF	FF	FF	FF	FF	FF	FF	NA	FF	FF	FF	FF	FF	FF	FF	FF	NA	FF	FF	FF	NA	NA	NA	FF	FF	FF	FF	NA	NA	FF	FF	fn	FF	FF	FF	NA	FF	FF	NA
chr14_30778825_30778859	FF	FF	FF	FF	FF	FF	FF	FF	FF	FF	FF	FF	FF	FF	FF	FF	FF	FF	FF	FF	FF	FF	FF	FF	FF	FF	FF	FF	FF	FF	FF	FF	FF	NN	FF	FF	FF	FF	FF	FF	FF	FF	FF	FF	FF	FF	FF	FF	FF
chr14_30971744_30971767	BB	DD	BB	DD	DD	DD	DD	BB	BB	DD	DD	bd	DD	DD	BB	BB	DD	BB	BB	BB	BB	DD	DD	DD	DD	BB	BB	BB	BB	DD	DD	DD	BB	DD	DD	DD	DD	DD	BB	BB	BB	DD	BB	BB	BB	BB	DD	BB	BB
chr14_31004167_31004188	bd	DD	BB	DD	DD	DD	DD	BB	BB	DD	DD	BB	DD	DD	BB	BB	DD	BB	BB	BB	BB	DD	DD	DD	DD	BB	BB	BB	BB	DD	DD	DD	BB	DD	DD	DD	DD	DD	BB	BB	BB	DD	BB	BB	BB	BB	DD	BB	BB
chr14_31039793_31039832	BB	bd	BB	DD	DD	DD	DD	BB	BB	DD	DD	BB	DD	DD	BB	BB	DD	BB	BB	BB	BB	DD	DD	DD	bd	BB	BB	BB	BB	bd	bd	DD	BB	bd	DD	DD	bd	bd	BB	BB	BB	bd	BB	BB	BB	BB	DD	BB	BB
chr14_31175598_31175637	BB	DD	BB	DD	DD	DD	DD	BB	BB	DD	DD	BB	DD	DD	BB	BB	DD	BB	BB	BB	BB	DD	DD	DD	DD	BB	BB	BB	BB	DD	DD	DD	BB	DD	DD	DD	DD	DD	BB	BB	BB	DD	BB	BB	BB	BB	DD	BB	BB
chr14_31440522_31440557	FF	FF	FF	FF	FF	NA	FF	FF	NA	FF	FF	FF	FF	fn	NA	FF	FF	FF	FF	FF	FF	FF	FF	NA	FF	NA	FF	FF	FF	FF	FF	FF	NA	NA	FF	NA	FF	NA	FF	FF	FF	NA	FF	FF	NA	FF	FF	FF	FF
chr14_31442559_31442594	FF	FF	FF	FF	FF	FF	FF	FF	FF	FF	FF	FF	FF	FF	NA	FF	FF	FF	FF	FF	FF	NA	FF	FF	FF	NA	FF	FF	FF	FF	FF	NA	FF	FF	FF	FF	FF	FF	FF	FF	FF	FF	FF	FF	FF	FF	FF	FF	NA
chr14_31700836_31700856	FF	FF	FF	FF	FF	FF	FF	FF	FF	FF	FF	FF	NN	FF	FF	FF	FF	FF	FF	FF	FF	FF	FF	FF	FF	FF	FF	fn	FF	FF	FF	FF	FF	FF	FF	FF	FF	FF	FF	FF	FF	FF	FF	FF	FF	FF	FF	FF	FF
chr14_31881503_31881526	FF	FF	FF	FF	FF	FF	FF	FF	FF	NN	FF	FF	FF	FF	FF	FF	FF	FF	FF	FF	FF	FF	FF	FF	FF	NA	FF	FF	FF	NA	FF	FF	FF	FF	FF	FF	FF	FF	FF	FF	FF	FF	FF	NA	FF	FF	FF	FF	NA
chr14_31884807_31884834	BB	DD	BB	DD	DD	DD	DD	BB	BB	DD	DD	BB	DD	DD	BB	BB	NN	BB	BB	BB	BB	DD	DD	DD	DD	BB	BB	BB	BB	DD	DD	DD	BB	DD	DD	DD	DD	DD	BB	BB	BB	DD	BB	BB	DD	BB	DD	BB	BB
chr14_31932435_31932470	FF	NN	FF	NA	FF	NA	FF	FF	FF	NA	FF	FF	FF	FF	FF	FF	FF	FF	FF	FF	FF	FF	FF	FF	FF	NA	NA	FF	FF	NA	FF	NA	FF	FF	NA	NA	FF	FF	FF	FF	FF	FF	FF	FF	FF	FF	FF	FF	FF
chr14_32122532_32122571	BB	DD	BB	NA	DD	DD	DD	BB	BB	DD	DD	BB	DD	DD	BB	BB	NA	NA	BB	NN	BB	DD	DD	DD	DD	BB	BB	BB	BB	DD	DD	DD	BB	DD	DD	NA	NA	DD	BB	NA	BB	DD	BB	BB	DD	BB	DD	BB	BB
chr14_32127048_32127087	FF	FF	FF	NA	FF	FF	FF	FF	FF	FF	FF	FF	FF	FF	FF	FF	FF	FF	FF	FF	FF	FF	FF	FF	FF	FF	NA	FF	FF	NA	FF	NA	FF	NA	FF	FF	NA	FF	FF	FF	FF	FF	FF	FF	FF	NA	FF	FF	FF
chr14_32150682_32150741	NN	DD	BB	NA	DD	DD	DD	dn	NA	DD	dn	NA	DD	DD	NN	NN	DD	NA	NN	DD	NA	DD	DD	DD	NN	NA	BB	DD	NA	DD	DD	DD	bn	DD	DD	DD	DD	DD	bn	BB	NA	DD	NA	NN	DD	NN	dn	BB	bn
chr14_32434298_32434311	FF	FF	FF	FF	FF	NA	FF	FF	FF	FF	FF	FF	NA	FF	FF	FF	FF	NA	FF	FF	NA	FF	FF	FF	FF	FF	NA	FF	FF	FF	FF	FF	FF	FF	FF	NA	FF	NA	FF	FF	FF	FF	FF	NA	FF	FF	FF	FF	FF
chr14_32613682_32613721	FF	FF	fn	FF	fn	FF	NA	FF	FF	FF	FF	FF	FF	FF	FF	NA	NA	FF	FF	FF	FF	FF	FF	FF	FF	FF	FF	FF	FF	FF	FF	FF	FF	FF	FF	FF	FF	FF	FF	FF	NA	FF	FF	FF	FF	FF	FF	FF	FF
chr14_32622133_32622200	BB	NA	BB	DD	DD	DD	NA	NN	BB	DD	NN	NA	DD	NA	NA	bn	DD	NN	NN	NN	NA	NN	NA	DD	DD	BB	NA	BB	NN	DD	NA	NA	bn	DD	dn	dn	DD	NA	bd	NN	NA	NA	BB	BB	DD	NA	DD	BB	dn
chr14_32710725_32710772	BB	DD	DD	DD	DD	DD	DD	NN	NN	DD	DD	BB	NA	DD	BB	BB	DD	BB	BB	BB	BB	DD	NA	NA	DD	NA	BB	NA	BB	NA	NA	DD	BB	DD	DD	DD	DD	DD	BB	NA	NA	DD	BB	BB	DD	bd	NA	BB	BB
chr14_32723656_32723700	FF	FF	NA	FF	NA	NA	FF	NA	FF	FF	FF	FF	FF	FF	NA	NA	NA	FF	NA	FF	FF	FF	FF	FF	FF	NA	FF	FF	FF	NA	FF	NA	FF	NA	NA	FF	FF	NA	FF	FF	NA	FF	NA	FF	FF	NA	NA	FF	NA
chr14_32813063_32813082	BB	DD	BB	DD	DD	DD	DD	BB	BB	DD	DD	BB	DD	DD	BB	BB	DD	BB	BB	BB	BB	DD	DD	dn	DD	BB	BB	BB	BB	DD	DD	DD	BB	DD	DD	DD	DD	DD	BB	BB	BB	DD	BB	BB	DD	BB	DD	BB	BB
chr14_32832144_32832188	BB	DD	BB	DD	DD	DD	DD	BB	BB	DD	DD	BB	DD	DD	BB	BB	DD	BB	BB	BB	BB	DD	DD	DD	DD	BB	BB	BB	BB	DD	DD	DD	BB	DD	DD	DD	DD	DD	BB	BB	BB	DD	BB	BB	DD	BB	DD	BB	BB
chr14_32843515_32843558	BB	DD	BB	DD	DD	DD	DD	BB	BB	DD	DD	BB	DD	DD	BB	BB	DD	BB	BB	BB	BB	DD	DD	DD	DD	BB	BB	BB	BB	DD	DD	DD	BB	DD	DD	DD	DD	DD	BB	BB	BB	DD	BB	BB	DD	BB	DD	BB	BB
chr14_32914799_32914816	BB	DD	BB	DD	DD	DD	DD	BB	BB	DD	DD	BB	DD	DD	BB	BB	DD	BB	bn	BB	BB	DD	DD	DD	DD	BB	BB	BB	BB	DD	DD	DD	BB	DD	DD	DD	DD	DD	BB	BB	BB	DD	BB	bd	DD	BB	DD	BB	BB
chr14_32922156_32922171	BB	dd	BB	dd	dd	dd	dd	BB	BB	dd	dd	BB	dd	dd	BB	BB	dd	BB	BB	BB	BB	dd	dd	dd	dd	BB	BB	BB	BB	dd	dd	dd	BB	dd	dd	dd	dd	dd	BB	BB	BB	dd	BB	BB	dd	BB	dd	BB	BB
chr14_32922229_32922240	BB	DD	BB	DD	DD	DD	DD	BB	BB	DD	DD	BB	DD	DD	BB	BB	DD	BB	BB	BB	BB	DD	DD	DD	DD	BB	BB	BB	BB	DD	DD	DD	BB	DD	DD	DD	DD	DD	BB	BB	BB	DD	BB	BB	DD	BB	DD	BB	BB
chr14_32929245_32929268	BB	BB	BB	DD	DD	DD	DD	BB	BB	DD	DD	BB	DD	DD	BB	BB	DD	BB	BB	BB	BB	DD	DD	DD	DD	BB	BB	BB	BB	DD	DD	DD	BB	DD	DD	DD	DD	DD	BB	BB	BB	DD	BB	BB	DD	BB	DD	BB	NA
chr14_32947252_32947303	FF	FF	NN	FF	FF	NA	FF	FF	FF	FF	FF	NN	FF	FF	NA	NA	FF	FF	NN	NA	NN	FF	FF	FF	FF	FF	FF	FF	FF	FF	FF	FF	FF	FF	FF	FF	FF	FF	FF	FF	NA	FF	FF	FF	NA	FF	FF	FF	NA
chr14_32988310_32988329	BB	DD	BB	DD	DD	DD	DD	BB	BB	DD	DD	BB	DD	DD	BB	BB	BB	BB	BB	BB	BB	DD	DD	DD	DD	BB	BB	BB	BB	DD	DD	DD	BB	DD	DD	DD	DD	NA	BB	BB	BB	DD	BB	BB	DD	BB	DD	BB	DD
chr14_33033269_33033288	BB	DD	BB	DD	DD	DD	DD	BB	BB	DD	DD	BB	DD	DD	BB	BB	BB	BB	BB	BB	BB	DD	DD	DD	DD	BB	BB	BB	BB	DD	DD	DD	BB	DD	DD	DD	DD	BB	BB	BB	BB	DD	BB	BB	DD	BB	DD	BB	DD
chr14_33074783_33074826	BB	dn	BB	DD	NA	DD	NN	BB	BB	DD	DD	BB	DD	DD	BB	BB	BB	BB	NA	BB	BB	DD	DD	DD	DD	BB	BB	BB	BB	NA	DD	DD	BB	NA	DD	DD	DD	BB	BB	BB	BB	NA	BB	BB	DD	BB	DD	NA	DD
chr14_33077461_33077514	BB	NA	NA	DD	DD	NA	DD	BB	DD	DD	DD	BB	DD	NA	BB	BB	NN	BB	BB	BB	BB	DD	DD	DD	DD	NA	BB	BB	BB	NA	DD	NA	BB	DD	NA	NA	DD	NA	BB	BB	BB	DD	BB	BB	DD	NA	NA	BB	DD
chr14_33130572_33130585	BB	DD	BB	DD	DD	DD	DD	BB	BB	DD	DD	BB	DD	DD	BB	BB	BB	BB	BB	BB	BB	DD	DD	DD	DD	BB	BB	BB	BB	DD	DD	DD	BB	DD	DD	DD	DD	BB	BB	BB	BB	DD	BB	BB	DD	BB	DD	BB	DD
chr14_33141331_33141345	BB	DD	BB	DD	DD	DD	DD	BB	BB	DD	DD	BB	DD	DD	BB	BB	BB	BB	BB	BB	BB	DD	DD	DD	DD	BB	BB	BB	BB	DD	DD	DD	BB	DD	DD	DD	DD	BB	BB	BB	BB	DD	BB	BB	DD	BB	DD	BB	DD
chr14_33157441_33157480	BB	DD	BB	DD	DD	DD	DD	BB	BB	DD	DD	BB	DD	DD	BB	BB	BB	BB	BB	BB	BB	DD	DD	DD	DD	BB	BB	BB	BB	DD	DD	DD	BB	DD	DD	DD	DD	BB	BB	BB	BB	DD	BB	BB	DD	BB	DD	BB	DD
chr14_33188294_33188309	BB	DD	BB	DD	dn	DD	DD	BB	BB	DD	DD	BB	DD	DD	BB	BB	BB	BB	BB	BB	BB	DD	DD	DD	DD	BB	BB	BB	BB	DD	DD	DD	BB	DD	DD	DD	DD	BB	BB	BB	BB	DD	BB	BB	DD	BB	DD	BB	DD
chr14_33346347_33346382	BB	DD	BB	DD	DD	DD	DD	BB	BB	DD	DD	BB	DD	DD	BB	BB	BB	BB	BB	BB	BB	DD	DD	DD	DD	BB	BB	BB	BB	DD	DD	DD	BB	DD	DD	DD	DD	BB	BB	BB	BB	DD	BB	BB	DD	BB	DD	BB	DD
chr14_33350245_33350299	FF	FF	FF	FF	FF	FF	FF	FF	FF	FF	FF	FF	FF	FF	FF	FF	FF	FF	FF	FF	FF	FF	FF	FF	FF	NA	FF	FF	FF	FF	FF	FF	FF	FF	FF	FF	FF	fn	FF	FF	FF	NA	FF	FF	FF	NA	FF	FF	FF
chr14_33374852_33374903	NA	DD	NA	DD	DD	DD	DD	DD	DD	DD	DD	DD	DD	DD	DD	DD	NA	DD	DD	NA	DD	DD	DD	DD	DD	uu	UU	UU	NA	DD	DD	DD	DD	UU	DD	DD	DD	UU	NA	UU	NA	DD	uu	UU	DD	UU	DD	UU	DD
chr14_33526617_33526644	FF	NA	FF	FF	FF	FF	FF	FF	FF	FF	NA	FF	NA	FF	fn	FF	FF	FF	NA	FF	FF	NA	FF	NA	FF	NA	FF	FF	NA	FF	FF	FF	FF	FF	FF	NA	NA	FF	FF	FF	FF	FF	FF	NA	NA	NA	FF	FF	FF
chr14_33552874_33552913	FF	FF	FF	FF	FF	NA	FF	FF	FF	FF	FF	NA	FF	FF	FF	FF	FF	FF	FF	FF	FF	FF	NN	FF	FF	NA	FF	FF	FF	FF	FF	FF	FF	NA	NA	FF	FF	FF	FF	FF	FF	FF	FF	FF	FF	NN	NA	FF	FF
chr14_33554448_33554482	FF	FF	NN	FF	FF	FF	FF	FF	FF	FF	FF	FF	FF	FF	NA	FF	FF	FF	FF	FF	FF	FF	FF	FF	FF	NA	FF	FF	FF	FF	FF	FF	FF	FF	FF	FF	FF	FF	FF	FF	FF	FF	FF	FF	FF	FF	FF	FF	FF
chr14_33638512_33638571	FF	FF	FF	FF	NA	FF	FF	FF	FF	NN	FF	NA	FF	NA	FF	BB	FF	FF	FF	FF	FF	FF	FF	FF	NA	NA	NA	NN	NA	FF	NA	FF	BB	FF	FF	FF	FF	BB	BB	BB	NA	FF	BB	BB	FF	fn	FF	BB	FF
chr14_33762603_33762630	BB	DD	BB	DD	DD	DD	DD	BB	bn	DD	DD	BB	DD	DD	BB	BB	BB	BB	BB	BB	BB	DD	DD	DD	DD	BB	BB	BB	BB	DD	DD	DD	BB	DD	DD	DD	DD	BB	BB	BB	BB	DD	BB	BB	DD	bd	DD	BB	DD
chr14_33813386_33813397	BB	dd	BB	dd	dd	dn	dd	BB	BB	dd	dd	BB	dd	dd	BB	BB	BB	BB	BB	BB	BB	dd	DD	dd	dd	BB	BB	BB	BB	dd	dd	dd	BB	dd	dd	dd	dd	BB	BB	BB	BB	dd	BB	BB	dd	dd	dd	BB	dd
chr14_33848012_33848035	BB	DD	BB	DD	DD	DD	DD	BB	BB	DD	DD	BB	DD	DD	BB	BB	BB	BB	BB	BB	BB	DD	DD	DD	DD	BB	BB	BB	BB	DD	DD	DD	BB	DD	DD	DD	DD	BB	BB	BB	BB	DD	BB	BB	DD	DD	DD	BB	DD
chr14_33855752_33855775	BB	DD	BB	DD	DD	DD	DD	BB	BB	DD	DD	BB	DD	DD	BB	BB	BB	BB	BB	BB	BB	DD	DD	DD	DD	BB	BB	BB	BB	DD	DD	DD	BB	DD	DD	DD	DD	BB	BB	BB	BB	DD	BB	BB	DD	DD	DD	BB	DD
chr14_34049293_34049317	BB	DD	BB	DD	DD	DD	DD	BB	BB	DD	DD	BB	DD	DD	BB	BB	BB	BB	BB	BB	BB	DD	DD	DD	DD	BB	BB	BB	BB	DD	DD	DD	BB	DD	DD	DD	DD	BB	BB	BB	BB	DD	BB	BB	DD	DD	DD	BB	DD
chr14_34058911_34058942	BB	DD	BB	DD	DD	DD	DD	BB	BB	DD	DD	BB	DD	DD	BB	BB	BB	BB	BB	BB	BB	DD	DD	DD	DD	BB	BB	BB	BB	DD	DD	DD	BB	DD	DD	DD	DD	BB	BB	BB	BB	DD	BB	BB	DD	DD	DD	BB	DD
chr14_34062311_34062343	BB	DD	BB	DD	DD	DD	DD	BB	BB	DD	DD	BB	DD	DD	BB	BB	BB	BB	BB	BB	BB	DD	DD	DD	DD	BB	BB	BB	BB	DD	DD	DD	BB	DD	DD	DD	DD	BB	BB	BB	BB	DD	BB	BB	DD	DD	DD	BB	DD
chr14_34064329_34064352	BB	dd	BB	dd	dd	dd	dd	BB	BB	dd	dd	BB	dd	dd	BB	BB	BB	BB	BB	BB	BB	dd	dd	dd	dd	BB	BB	BB	BB	dd	DD	dd	BB	dd	DD	dd	dd	BB	BB	BB	BB	dd	BB	BB	dd	dd	dd	BB	dd
chr14_34155925_34155956	BB	DD	BB	DD	DD	DD	DD	BB	BB	DD	DD	BB	DD	DD	BB	bn	bn	BB	BB	BB	BB	DD	DD	DD	DD	BB	BB	BB	BB	DD	DD	DD	BB	DD	DD	DD	DD	BB	BB	BB	BB	DD	BB	BB	DD	DD	DD	BB	DD
chr14_34166931_34166990	NN	FF	NN	FF	fn	FF	FF	NN	NN	NN	NN	NN	FF	FF	NA	NN	NN	NA	NN	NN	NA	NN	NN	NN	FF	FF	FF	fn	fn	FF	NA	FF	FF	FF	FF	NN	NA	FF	FF	FF	FF	NA	NA	NA	fn	FF	FF	FF	FF
chr14_34242901_34242915	BB	DD	BB	DD	DD	DD	DD	BB	BB	DD	DD	BB	DD	DD	BB	BB	BB	BB	BB	BB	BB	DD	DD	DD	DD	BB	BB	BB	BB	DD	DD	DD	BB	DD	DD	DD	DD	BB	BB	BB	BB	DD	BB	BB	DD	DD	DD	BB	DD
chr14_34252310_34252349	BB	DD	BB	DD	DD	DD	DD	BB	BB	DD	DD	BB	DD	DD	BB	BB	BB	BB	BB	BB	BB	DD	DD	DD	DD	BB	BB	BB	BB	DD	DD	DD	BB	DD	DD	DD	DD	BB	BB	bn	BB	DD	BB	BB	DD	DD	DD	BB	DD
chr14_34262441_34262485	BB	DD	BB	DD	DD	DD	DD	BB	BB	DD	DD	BB	DD	DD	BB	BB	BB	BB	BB	BB	BB	DD	DD	DD	DD	BB	BB	BB	BB	DD	DD	DD	BB	DD	DD	DD	DD	BB	BB	BB	BB	DD	BB	BB	DD	DD	DD	BB	DD
chr14_34269558_34269585	BB	DD	BB	DD	DD	DD	DD	BB	BB	DD	DD	BB	DD	DD	BB	BB	BB	BB	BB	BB	BB	DD	DD	DD	DD	BB	BB	BB	BB	DD	DD	DD	BB	DD	DD	DD	DD	BB	BB	BB	BB	DD	BB	BB	DD	DD	DD	BB	DD
chr14_34270409_34270422	BB	DD	BB	DD	DD	DD	DD	BB	BB	DD	DD	BB	DD	DD	BB	BB	BB	BB	BB	BB	BB	DD	DD	DD	DD	BB	BB	BB	BB	DD	DD	DD	BB	DD	DD	DD	DD	BB	BB	BB	BB	DD	BB	BB	DD	bd	DD	BB	DD
chr14_34277529_34277572	BB	NN	BB	DD	DD	NN	DD	BB	BB	DD	DD	BB	NA	DD	BB	BB	BB	BB	BB	BB	BB	DD	DD	DD	DD	BB	BB	BB	BB	DD	DD	DD	BB	DD	DD	DD	DD	BB	BB	BB	NA	NA	BB	BB	DD	DD	DD	NA	DD
chr14_34289068_34289087	BB	DD	BB	DD	DD	DD	DD	BB	BB	DD	DD	BB	DD	DD	BB	BB	BB	BB	BB	BB	BB	DD	DD	DD	DD	BB	BB	BB	BB	DD	DD	DD	BB	DD	DD	DD	DD	BB	BB	BB	BB	DD	BB	BB	DD	DD	DD	BB	DD
chr14_34295733_34295768	BB	DD	BB	DD	DD	DD	NA	NA	BB	DD	DD	BB	NN	NN	BB	BB	NA	BB	BB	BB	BB	DD	NA	DD	NA	NA	BB	NA	BB	DD	DD	DD	BB	DD	DD	NA	DD	BB	BB	BB	NA	DD	BB	NA	NA	DD	DD	BB	DD
chr14_34309521_34309540	BB	DD	BB	DD	DD	DD	DD	BB	BB	DD	DD	BB	DD	DD	BB	BB	BB	BB	BB	BB	BB	DD	DD	DD	DD	BB	BB	BB	BB	DD	DD	bd	BB	DD	DD	DD	dn	BB	BB	BB	BB	DD	BB	BB	DD	DD	DD	BB	DD
chr14_34319441_34319452	BB	DD	BB	DD	DD	DD	DD	BB	BB	DD	DD	BB	DD	DD	BB	BB	BB	BB	BB	BB	BB	DD	DD	DD	DD	BB	BB	BB	BB	DD	DD	DD	BB	DD	DD	DD	DD	BB	BB	BB	BB	DD	BB	BB	DD	DD	DD	BB	DD
chr14_34321371_34321385	FF	df	FF	df	df	df	df	FF	FF	DD	df	FF	df	DD	FF	FF	FF	FF	FF	FF	FF	DD	df	df	df	FF	FF	FF	FF	df	df	df	FF	DD	df	df	df	FF	FF	FF	FF	DD	FF	FF	df	df	df	FF	df
chr14_34367699_34367722	BB	DD	BB	DD	DD	DD	DD	BB	BB	DD	DD	BB	DD	DD	BB	BB	BB	BB	BB	BB	BB	DD	DD	DD	DD	BB	BB	BB	BB	DD	DD	DD	BB	DD	DD	DD	DD	BB	BB	BB	BB	DD	BB	BB	DD	DD	DD	BB	DD
chr14_34389466_34389493	BB	DD	BB	DD	DD	DD	bd	BB	BB	DD	DD	BB	DD	DD	BB	BB	BB	BB	BB	BB	BB	DD	DD	DD	DD	BB	BB	BB	BB	DD	DD	DD	BB	DD	DD	DD	DD	BB	BB	BB	BB	DD	BB	BB	DD	DD	DD	BB	DD
chr14_34435931_34435974	bf	df	bf	df	df	df	df	bf	bf	df	DD	bf	df	DD	bf	bf	bf	BB	bf	bf	bf	DD	df	df	df	bf	bf	bf	bf	df	df	df	bf	df	df	df	df	bf	bf	BB	bf	bf	bf	bf	df	df	df	bf	df
chr14_34458092_34458105	FF	FF	FF	FF	FF	FF	FF	FF	FF	FF	FF	FF	FF	FF	FF	FF	FF	FF	FF	NA	FF	NA	NA	FF	FF	FF	FF	FF	FF	FF	FF	FF	FF	FF	FF	FF	FF	FF	FF	FF	FF	FF	FF	FF	FF	FF	FF	FF	FF
chr14_34476365_34476376	BB	DD	BB	DD	DD	DD	DD	BB	BB	DD	DD	BB	DD	DD	BB	BB	BB	BB	BB	BB	BB	DD	DD	DD	DD	BB	BB	BB	BB	DD	DD	DD	BB	DD	DD	DD	DD	BB	BB	BB	BB	DD	BB	BB	DD	DD	DD	BB	DD
chr14_34535611_34535650	BB	DD	BB	DD	NA	NA	DD	BB	BB	DD	NA	BB	DD	NA	BB	BB	BB	bn	BB	BB	BB	NN	DD	NA	DD	NA	NA	BB	BB	DD	NA	DD	BB	NA	NA	NA	DD	NA	BB	BB	BB	DD	BB	BB	DD	NA	DD	BB	NA
chr14_34608713_34608742	BB	DD	bn	DD	DD	DD	DD	BB	BB	DD	DD	BB	DD	DD	BB	BB	BB	BB	BB	BB	BB	DD	DD	DD	DD	BB	BB	BB	BB	DD	DD	DD	BB	DD	DD	DD	DD	BB	BB	BB	BB	DD	bn	BB	DD	DD	DD	BB	DD
chr14_34627737_34627781	NA	FF	FF	FF	FF	FF	FF	FF	FF	FF	FF	FF	FF	FF	FF	FF	FF	FF	FF	FF	NA	FF	FF	FF	FF	NA	FF	FF	FF	FF	FF	FF	NN	FF	FF	FF	FF	FF	FF	FF	NA	FF	FF	NA	FF	FF	FF	FF	FF
chr14_34663270_34663313	NA	DD	BB	DD	DD	NA	DD	BB	NA	DD	DD	BB	DD	DD	BB	BB	BB	BB	BB	BB	BB	DD	DD	DD	DD	BB	BB	BB	BB	DD	DD	NA	NA	DD	NA	DD	DD	BB	BB	BB	NA	dn	BB	BB	DD	DD	DD	BB	DD
chr14_34686417_34686436	BB	DD	BB	DD	DD	DD	DD	BB	BB	DD	DD	BB	DD	DD	BB	BB	BB	BB	BB	BB	BB	DD	DD	DD	DD	BB	BB	BB	BB	DD	DD	DD	BB	DD	DD	DD	DD	BB	BB	BB	BB	DD	BB	BB	DD	DD	DD	BB	DD
chr14_34716075_34716090	BB	DD	BB	DD	DD	DD	DD	BB	BB	DD	DD	BB	DD	DD	BB	BB	BB	BB	BB	BB	bn	DD	DD	DD	DD	BB	BB	BB	BB	DD	DD	DD	BB	DD	DD	DD	DD	BB	BB	BB	BB	DD	BB	BB	DD	DD	DD	BB	DD
chr14_34717693_34717712	BB	DD	BB	DD	DD	DD	DD	BB	BB	DD	DD	BB	DD	DD	BB	BB	BB	BB	BB	BB	BB	DD	DD	DD	DD	BB	BB	BB	BB	DD	DD	DD	BB	DD	DD	DD	DD	BB	BB	BB	BB	DD	BB	BB	DD	DD	DD	BB	DD
chr14_34731132_34731171	BB	DD	BB	DD	DD	DD	DD	BB	BB	DD	DD	BB	DD	DD	BB	BB	BB	BB	BB	BB	BB	DD	DD	DD	DD	BB	BB	BB	BB	DD	DD	DD	BB	DD	DD	DD	DD	BB	BB	BB	BB	DD	BB	BB	DD	DD	DD	BB	DD
chr14_34757558_34757569	BB	DD	BB	DD	DD	DD	DD	BB	BB	DD	DD	BB	DD	DD	BB	BB	BB	BB	BB	BB	BB	DD	DD	DD	DD	BB	BB	BB	BB	DD	DD	DD	BB	DD	DD	DD	DD	BB	BB	BB	BB	DD	BB	BB	DD	DD	DD	BB	DD
chr14_34758912_34758935	BB	DD	BB	DD	DD	DD	DD	BB	BB	DD	DD	BB	DD	DD	BB	BB	BB	BB	BB	BB	BB	DD	DD	DD	DD	BB	BB	BB	BB	DD	DD	DD	BB	DD	DD	DD	DD	BB	BB	BB	BB	DD	BB	BB	DD	DD	DD	BB	DD
chr14_34768134_34768177	BB	DD	BB	DD	DD	DD	DD	BB	BB	DD	DD	BB	DD	DD	BB	BB	BB	BB	BB	BB	BB	DD	DD	DD	DD	BB	BB	BB	BB	DD	DD	DD	BB	DD	DD	DD	DD	BB	BB	BB	BB	DD	BB	BB	DD	DD	DD	BB	DD
chr14_34771265_34771296	BB	DD	BB	DD	DD	DD	DD	BB	BB	DD	DD	BB	DD	DD	BB	BB	BB	BB	BB	BB	BB	DD	DD	DD	DD	BB	BB	BB	BB	DD	DD	DD	BB	DD	DD	DD	DD	BB	BB	BB	BB	DD	BB	BB	DD	DD	DD	BB	DD
chr14_34780617_34780637	BB	DD	BB	DD	DD	DD	DD	BB	BB	DD	DD	BB	DD	DD	BB	BB	BB	BB	BB	BB	BB	DD	DD	DD	DD	BB	BB	BB	BB	DD	DD	DD	BB	DD	DD	DD	DD	BB	BB	BB	BB	DD	BB	BB	DD	DD	DD	BB	DD
chr14_34783733_34783747	BB	DD	BB	DD	DD	DD	DD	BB	BB	DD	DD	BB	DD	DD	BB	BB	BB	BB	BB	BB	BB	DD	DD	DD	DD	BB	BB	BB	BB	DD	DD	DD	BB	DD	DD	DD	DD	BB	BB	BB	BB	DD	BB	BB	DD	DD	DD	BB	DD
chr14_34786883_34786926	BB	DD	BB	DD	DD	DD	DD	BB	BB	DD	DD	BB	DD	DD	BB	BB	BB	BB	BB	BB	BB	DD	DD	DD	DD	BB	BB	BB	BB	DD	DD	DD	BB	DD	DD	DD	BB	BB	BB	BB	BB	DD	BB	BB	DD	DD	DD	BB	DD
chr14_34812411_34812440	BB	DD	BB	DD	DD	DD	DD	BB	BB	DD	DD	BB	DD	DD	BB	BB	BB	BB	BB	BB	BB	DD	DD	DD	DD	BB	BB	BB	BB	DD	DD	DD	BB	DD	DD	DD	DD	BB	BB	BB	BB	DD	BB	BB	DD	DD	DD	BB	DD
chr14_34924193_34924224	BB	DD	BB	DD	DD	DD	DD	BB	BB	DD	DD	BB	DD	DD	BB	BB	BB	BB	BB	BB	BB	DD	DD	DD	DD	BB	BB	BB	BB	DD	DD	DD	BB	DD	DD	DD	DD	BB	BB	BB	BB	DD	BB	BB	DD	DD	DD	BB	DD
chr14_34955725_34955759	BB	DD	BB	DD	DD	DD	DD	BB	BB	DD	DD	BB	DD	DD	BB	BB	BB	BB	BB	BB	BB	DD	DD	DD	DD	BB	BB	BB	BB	DD	DD	DD	BB	DD	DD	DD	DD	BB	BB	BB	BB	DD	BB	BB	DD	DD	DD	BB	DD
chr14_34962406_34962437	BB	DD	BB	DD	DD	DD	DD	BB	BB	DD	DD	BB	DD	DD	BB	BB	BB	BB	BB	BB	BB	DD	DD	DD	DD	BB	BB	BB	BB	DD	DD	DD	BB	DD	DD	DD	DD	BB	BB	BB	BB	DD	BB	BB	DD	DD	DD	BB	DD
chr14_34993908_34993927	BB	DD	BB	DD	DD	DD	DD	BB	BB	DD	DD	BB	DD	DD	BB	BB	BB	BB	BB	BB	BB	DD	DD	DD	DD	BB	BB	BB	BB	DD	DD	DD	BB	DD	DD	DD	DD	BB	BB	BB	BB	DD	BB	BB	DD	DD	DD	BB	DD
chr14_35001531_35001542	BB	DD	BB	DD	DD	DD	DD	BB	BB	DD	DD	BB	DD	DD	BB	BB	BB	BB	BB	BB	BB	DD	DD	DD	DD	BB	BB	BB	BB	DD	DD	DD	BB	DD	DD	DD	DD	BB	BB	BB	BB	DD	BB	BB	DD	DD	DD	BB	DD
chr14_35015715_35015746	BB	DD	BB	DD	DD	DD	DD	BB	BB	DD	DD	BB	DD	DD	BB	BB	BB	BB	BB	BB	BB	DD	DD	DD	DD	BB	BB	BB	BB	DD	DD	DD	BB	DD	DD	DD	DD	BB	BB	BB	BB	DD	BB	BB	DD	DD	DD	BB	DD
chr14_35024645_35024665	BB	NA	BB	DD	DD	DD	NA	BB	BB	DD	DD	BB	DD	DD	BB	BB	BB	BB	BB	BB	NA	DD	DD	DD	DD	NA	BB	BB	BB	DD	DD	DD	BB	NN	DD	DD	DD	NA	BB	NA	BB	DD	BB	BB	DD	DD	DD	BB	DD
chr14_35063506_35063519	BB	DD	BB	DD	bd	DD	DD	BB	BB	DD	bd	BB	DD	DD	BB	BB	BB	BB	BB	BB	BB	DD	bd	DD	bd	BB	BB	BB	BB	DD	bd	bd	BB	DD	bd	DD	DD	BB	BB	BB	BB	DD	BB	BB	DD	bd	bd	BB	bd
chr14_35063717_35063740	BB	DD	BB	DD	DD	DD	DD	BB	BB	DD	DD	BB	DD	DD	BB	BB	BB	BB	BB	BB	BB	DD	DD	DD	DD	BB	BB	BB	BB	DD	DD	DD	BB	DD	DD	DD	DD	BB	BB	BB	BB	DD	BB	BB	DD	DD	DD	BB	DD
chr14_35066934_35066963	BB	DD	BB	DD	DD	DD	DD	BB	BB	DD	DD	BB	DD	DD	BB	BB	BB	BB	BB	BB	BB	DD	DD	DD	DD	BB	BB	BB	BB	DD	DD	DD	BB	DD	DD	DD	DD	BB	BB	BB	BB	DD	BB	BB	DD	DD	DD	BB	DD
chr14_35078863_35078894	BB	DD	BB	DD	DD	DD	DD	BB	BB	DD	DD	BB	DD	DD	BB	BB	BB	BB	BB	BB	BB	DD	DD	DD	DD	BB	BB	BB	BB	DD	DD	DD	BB	DD	NA	DD	DD	BB	BB	BB	BB	DD	BB	BB	DD	DD	DD	BB	DD
chr14_35082798_35082833	BB	DD	BB	DD	DD	DD	DD	BB	BB	DD	DD	BB	DD	DD	BB	BB	BB	BB	BB	BB	BB	DD	DD	DD	DD	BB	BB	BB	BB	DD	DD	DD	BB	DD	DD	DD	DD	BB	BB	BB	BB	DD	BB	BB	DD	DD	DD	BB	DD
chr14_35180330_35180350	BB	DD	BB	DD	DD	DD	DD	BB	BB	DD	DD	BB	DD	DD	BB	BB	BB	BB	BB	BB	BB	DD	DD	DD	DD	BB	BB	BB	BB	DD	DD	DD	BB	DD	DD	DD	DD	BB	BB	BB	BB	DD	BB	BB	DD	DD	DD	BB	DD
chr14_35234700_35234751	FF	NA	NA	FF	FF	NA	fn	FF	FF	FF	FF	FF	FF	NA	FF	FF	NA	NA	FF	FF	NA	FF	FF	FF	FF	FF	FF	FF	FF	FF	FF	FF	NA	NA	FF	FF	FF	FF	FF	NA	NA	FF	FF	FF	FF	NA	NA	FF	NA
chr14_35260001_35260016	BB	DD	BB	DD	DD	DD	DD	BB	BB	DD	DD	BB	DD	DD	BB	BB	BB	BB	BB	BB	BB	DD	DD	DD	DD	BB	BB	BB	BB	DD	DD	DD	BB	DD	DD	DD	DD	BB	bn	BB	BB	DD	BB	BB	bd	DD	DD	BB	DD
chr14_35285380_35285391	BB	DD	BB	DD	DD	DD	DD	BB	BB	DD	DD	BB	DD	DD	BB	BB	BB	BB	BB	BB	BB	DD	DD	DD	DD	BB	BB	BB	BB	DD	DD	DD	BB	DD	DD	DD	DD	BB	BB	BB	BB	DD	BB	BB	DD	DD	DD	BB	DD
chr14_35289139_35289174	BB	DD	BB	DD	DD	DD	DD	BB	BB	DD	DD	BB	DD	DD	BB	BB	BB	BB	BB	BB	BB	DD	DD	DD	DD	BB	BB	BB	BB	DD	DD	DD	BB	DD	DD	DD	DD	BB	BB	BB	BB	DD	BB	BB	DD	DD	DD	BB	DD
chr14_35301271_35301285	BB	DD	BB	DD	DD	DD	DD	BB	BB	DD	DD	BB	DD	DD	BB	BB	BB	BB	BB	BB	BB	DD	DD	DD	DD	BB	BB	BB	BB	DD	DD	DD	BB	DD	DD	DD	DD	BB	BB	BB	BB	DD	BB	BB	DD	DD	DD	BB	DD
chr14_35336263_35336294	BB	DD	BB	DD	DD	DD	DD	BB	BB	DD	DD	BB	DD	DD	BB	BB	BB	BB	BB	BB	BB	DD	DD	DD	DD	BB	BB	BB	BB	DD	DD	DD	BB	DD	DD	DD	DD	BB	BB	BB	BB	DD	BB	BB	DD	DD	DD	BB	DD
chr14_35338728_35338741	BB	DD	BB	DD	DD	DD	DD	BB	BB	DD	DD	BB	DD	DD	BB	BB	BB	BB	BB	BB	BB	DD	DD	DD	DD	BB	BB	BB	BB	DD	DD	DD	BB	DD	DD	DD	DD	BB	BB	BB	BB	DD	BB	BB	DD	DD	DD	BB	DD
chr14_35380385_35380399	BB	DD	BB	DD	DD	DD	DD	BB	BB	DD	DD	BB	DD	DD	BB	BB	BB	BB	BB	BB	BB	DD	DD	DD	DD	BB	BB	BB	BB	DD	DD	DD	BB	DD	DD	DD	DD	BB	BB	BB	BB	DD	BB	BB	DD	DD	DD	BB	DD
chr14_35394110_35394127	BB	DD	BB	DD	DD	DD	DD	BB	BB	DD	DD	BB	DD	DD	BB	BB	BB	BB	BB	BB	BB	DD	DD	DD	DD	BB	BB	BB	BB	DD	DD	DD	BB	DD	DD	DD	DD	BB	BB	BB	BB	DD	BB	BB	DD	DD	DD	BB	DD
chr14_35416085_35416100	BB	DD	BB	DD	DD	DD	DD	BB	BB	DD	DD	bn	DD	DD	BB	BB	BB	BB	BB	BB	BB	DD	DD	DD	DD	BB	BB	BB	BB	DD	DD	DD	BB	DD	DD	DD	DD	BB	BB	BB	BB	DD	BB	BB	DD	DD	DD	BB	DD
chr14_35458626_35458641	BB	DD	BB	DD	DD	DD	DD	BB	BB	DD	DD	BB	DD	DD	BB	BB	BB	BB	BB	BB	BB	DD	DD	DD	DD	BB	BB	BB	BB	DD	DD	DD	BB	DD	DD	DD	DD	BB	BB	BB	BB	DD	BB	BB	DD	DD	DD	BB	DD
chr14_35480401_35480424	BB	DD	BB	DD	DD	DD	DD	BB	BB	DD	DD	BB	DD	DD	BB	BB	BB	BB	BB	BB	BB	DD	DD	DD	DD	BB	BB	BB	BB	DD	DD	DD	BB	DD	DD	DD	DD	BB	BB	BB	BB	DD	BB	BB	DD	DD	DD	BB	DD
chr14_35510077_35510120	FF	FF	FF	NA	NA	FF	FF	FF	FF	FF	FF	FF	FF	FF	FF	FF	FF	FF	FF	FF	FF	NN	NN	fn	FF	FF	NA	FF	FF	FF	FF	FF	FF	FF	FF	FF	FF	FF	FF	FF	NA	FF	FF	FF	FF	FF	FF	FF	FF
chr14_35547911_35547946	FF	FF	FF	FF	FF	FF	NN	FF	FF	FF	FF	FF	FF	FF	FF	FF	FF	FF	FF	FF	FF	FF	FF	FF	FF	NA	FF	FF	NA	FF	FF	FF	FF	FF	FF	FF	FF	FF	FF	FF	FF	FF	FF	FF	FF	FF	FF	fn	FF
chr14_35734599_35734652	NA	FF	FF	FF	FF	FF	NA	NN	NA	FF	FF	FF	FF	FF	FF	NN	FF	FF	FF	FF	FF	FF	FF	NA	FF	NA	FF	FF	FF	FF	FF	NA	FF	FF	fn	NA	FF	FF	FF	FF	NA	FF	FF	FF	FF	FF	FF	FF	FF
chr14_35742817_35742840	BB	DD	BB	DD	DD	DD	DD	BB	BB	DD	DD	BB	DD	DD	BB	BB	BB	BB	BB	BB	BB	DD	DD	DD	DD	BB	BB	BB	BB	DD	DD	DD	BB	DD	DD	DD	DD	BB	BB	BB	BB	DD	BB	BB	DD	DD	DD	BB	DD
chr14_35746217_35746281	BB	DD	BB	DD	DD	DD	DD	BB	BB	DD	DD	BB	DD	DD	BB	BB	BB	BB	BB	BB	BB	DD	DD	DD	DD	BB	BB	BB	BB	DD	DD	DD	BB	DD	DD	DD	DD	BB	BB	BB	BB	DD	BB	BB	DD	DD	DD	BB	DD
chr14_35746427_35746471	BB	DD	BB	DD	DD	DD	DD	BB	BB	DD	DD	BB	DD	DD	BB	BB	BB	BB	BB	BB	BB	DD	DD	DD	DD	BB	BB	BB	BB	DD	DD	DD	BB	DD	DD	DD	DD	BB	BB	BB	BB	DD	BB	BB	DD	DD	DD	BB	DD
chr14_35753726_35753767	BB	DD	NA	NA	NA	NA	DD	BB	BB	DD	DD	BB	NA	DD	BB	BB	BB	NA	NN	BB	BB	DD	DD	DD	DD	BB	BB	BB	BB	DD	DD	NA	BB	DD	DD	DD	DD	BB	BB	BB	BB	DD	BB	BB	NA	DD	DD	BB	NA
chr14_35817536_35817567	BB	DD	BB	DD	DD	DD	DD	BB	BB	DD	DD	BB	DD	DD	BB	BB	BB	BB	BB	BB	BB	DD	DD	DD	DD	BB	BB	BB	BB	DD	DD	DD	BB	DD	DD	DD	DD	BB	BB	BB	BB	DD	BB	BB	DD	DD	DD	BB	DD
chr14_35855463_35855504	BB	DD	BB	DD	DD	DD	DD	BB	BB	DD	DD	BB	dn	DD	BB	BB	BB	BB	BB	BB	BB	DD	DD	DD	DD	BB	bn	BB	BB	DD	DD	DD	BB	DD	DD	DD	DD	BB	BB	BB	bn	DD	BB	BB	DD	DD	DD	BB	DD
chr14_35912996_35913021	BB	DD	BB	DD	DD	DD	DD	BB	BB	DD	DD	BB	DD	DD	BB	BB	BB	BB	BB	BB	BB	DD	DD	DD	DD	BB	BB	BB	BB	DD	DD	DD	BB	DD	DD	DD	DD	BB	BB	BB	BB	DD	BB	BB	DD	DD	DD	bn	DD
chr14_35930784_35930811	BB	DD	BB	DD	DD	DD	DD	BB	BB	DD	DD	BB	DD	DD	BB	BB	BB	BB	BB	BB	BB	DD	DD	DD	DD	BB	BB	BB	BB	DD	DD	DD	BB	DD	DD	DD	DD	BB	BB	BB	BB	DD	BB	BB	DD	DD	DD	BB	DD
chr14_35934372_35934389	BB	DD	BB	DD	DD	DD	DD	BB	BB	DD	DD	BB	DD	DD	BB	BB	BB	BB	BB	BB	BB	DD	DD	DD	DD	BB	BB	BB	BB	DD	DD	DD	BB	DD	DD	DD	DD	BB	BB	BB	BB	DD	BB	BB	DD	DD	DD	BB	DD
chr14_35948491_35948514	BB	DD	BB	DD	DD	DD	DD	BB	BB	DD	DD	BB	DD	DD	BB	BB	BB	BB	BB	BB	BB	DD	DD	DD	DD	BB	BB	BB	BB	DD	DD	DD	BB	DD	DD	DD	DD	BB	BB	BB	BB	DD	BB	BB	DD	DD	DD	BB	DD
chr14_35966519_35966542	BB	DD	BB	DD	DD	DD	DD	BB	BB	DD	DD	BB	DD	DD	BB	BB	BB	BB	BB	BB	BB	DD	DD	DD	DD	BB	BB	BB	BB	DD	DD	DD	BB	DD	DD	DD	DD	BB	BB	BB	BB	DD	BB	BB	DD	DD	DD	BB	DD
chr14_35974739_35974786	NA	DD	NA	DD	DD	DD	NA	NA	BB	DD	DD	NA	DD	DD	BB	BB	BB	BB	BB	BB	BB	DD	DD	DD	DD	NA	bn	BB	BB	NA	DD	DD	BB	DD	DD	DD	DD	NA	bn	bn	NA	DD	BB	NA	DD	NA	DD	BB	NA
chr14_35989699_35989710	BB	dd	BB	dd	DD	dd	dd	BB	BB	DD	DD	BB	dd	dd	BB	BB	BB	BB	BB	BB	BB	dd	dd	dd	dd	bd	BB	BB	BB	dd	dd	dd	BB	dd	dd	dd	dd	BB	BB	BB	BB	dd	BB	BB	dd	dd	dd	BB	DD
chr14_35989740_35989754	BB	DD	BB	DD	DD	DD	DD	BB	BB	DD	DD	BB	DD	DD	BB	BB	BB	BB	BB	BB	BB	DD	DD	DD	DD	BB	BB	BB	BB	DD	DD	DD	BB	DD	DD	DD	DD	BB	BB	BB	BB	DD	BB	BB	DD	DD	DD	BB	DD
chr14_36014624_36014637	BB	DD	BB	DD	DD	DD	dn	BB	BB	DD	DD	BB	DD	DD	BB	BB	BB	BB	BB	BB	BB	DD	DD	DD	DD	BB	BB	BB	BB	dn	DD	DD	BB	DD	DD	DD	DD	BB	BB	BB	BB	DD	BB	BB	DD	DD	DD	BB	DD
chr14_36068400_36068411	BB	DD	BB	bd	DD	DD	DD	BB	BB	DD	DD	BB	DD	DD	BB	BB	BB	BB	BB	BB	BB	DD	DD	DD	DD	BB	BB	BB	BB	DD	bd	DD	BB	bd	DD	DD	DD	BB	BB	BB	BB	DD	BB	BB	DD	DD	bd	BB	DD
chr14_36068413_36068432	BB	DD	BB	DD	DD	DD	DD	BB	BB	DD	DD	BB	DD	DD	BB	BB	BB	BB	BB	BB	BB	DD	DD	DD	DD	BB	BB	BB	BB	DD	DD	DD	BB	DD	DD	DD	DD	BB	BB	BB	BB	DD	BB	BB	DD	DD	DD	BB	DD
chr14_36071768_36071811	bn	DD	BB	DD	DD	DD	DD	BB	BB	DD	DD	BB	DD	DD	BB	BB	BB	BB	BB	BB	BB	DD	DD	DD	DD	BB	BB	BB	BB	DD	DD	DD	BB	DD	DD	DD	DD	BB	BB	BB	BB	DD	BB	BB	DD	DD	DD	bn	DD
chr14_36072636_36072663	BB	DD	BB	DD	DD	DD	DD	BB	BB	DD	DD	BB	DD	DD	BB	BB	BB	BB	BB	BB	BB	DD	DD	DD	DD	BB	BB	BB	bn	DD	DD	DD	BB	DD	DD	DD	DD	BB	BB	BB	bd	DD	BB	BB	DD	DD	DD	BB	DD
chr14_36142272_36142283	BB	DD	BB	DD	dn	DD	DD	BB	BB	DD	DD	BB	DD	DD	BB	BB	BB	BB	BB	BB	BB	DD	DD	DD	DD	BB	BB	BB	BB	DD	DD	DD	BB	DD	DD	DD	DD	BB	BB	BB	BB	DD	BB	BB	DD	DD	DD	BB	DD
chr14_36168439_36168450	BB	DD	BB	DD	DD	DD	DD	BB	BB	DD	DD	BB	DD	DD	BB	BB	BB	BB	BB	BB	BB	DD	DD	DD	DD	BB	BB	BB	BB	DD	DD	DD	BB	DD	DD	DD	DD	BB	BB	BB	BB	DD	BB	BB	DD	DD	DD	BB	DD
chr14_36213084_36213099	BB	DD	BB	DD	DD	DD	DD	BB	BB	DD	DD	BB	DD	DD	BB	BB	BB	BB	BB	BB	BB	DD	DD	DD	DD	BB	BB	BB	BB	DD	DD	DD	BB	DD	DD	DD	DD	BB	BB	BB	BB	DD	BB	BB	DD	DD	DD	BB	DD
chr14_36215938_36215981	BB	DD	BB	DD	DD	BB	DD	BB	BB	DD	DD	BB	DD	DD	NA	BB	NA	BB	NN	BB	BB	DD	DD	NA	bd	BB	BB	BB	BB	DD	NA	DD	BB	DD	DD	DD	DD	BB	BB	BB	BB	DD	BB	BB	DD	DD	DD	BB	DD
chr14_36220197_36220218	BB	DD	BB	DD	DD	DD	DD	BB	BB	DD	DD	BB	DD	DD	BB	BB	BB	BB	BB	BB	BB	dn	DD	DD	DD	BB	BB	BB	BB	DD	DD	DD	BB	DD	DD	DD	DD	BB	BB	BB	BB	DD	BB	BB	DD	DD	DD	BB	DD
chr14_36237889_36237910	BB	DD	BB	DD	DD	DD	DD	BB	BB	DD	DD	BB	DD	DD	BB	BB	BB	BB	BB	BB	BB	DD	DD	DD	DD	BB	BB	BB	BB	DD	DD	DD	BB	DD	DD	DD	DD	BB	BB	BB	BB	DD	BB	BB	DD	DD	DD	BB	DD
chr14_36246646_36246689	BB	NA	NA	NA	NN	DD	DD	BB	BB	NA	DD	BB	dn	DD	BB	BB	BB	BB	BB	BB	BB	DD	DD	DD	DD	BB	BB	BB	BB	DD	DD	DD	BB	DD	DD	DD	DD	NA	BB	BB	BB	NA	BB	NA	DD	DD	DD	NA	DD
chr14_36252605_36252648	BB	DD	BB	NA	DD	DD	DD	BB	BB	DD	DD	BB	DD	DD	BB	BB	BB	BB	BB	BB	BB	DD	DD	DD	DD	BB	BB	BB	BB	DD	DD	DD	BB	DD	DD	NN	DD	BB	NA	BB	BB	DD	BB	BB	DD	NA	DD	BB	DD
chr14_36257728_36257739	BB	DD	BB	DD	DD	DD	DD	BB	BB	DD	DD	BB	DD	DD	BB	BB	BB	BB	BB	BB	BB	DD	DD	DD	DD	BB	BB	BB	BB	DD	DD	DD	BB	DD	DD	DD	DD	BB	BB	BB	BB	DD	BB	BB	DD	DD	DD	BB	DD
chr14_36278655_36278690	BB	DD	BB	DD	DD	DD	DD	BB	BB	DD	DD	BB	DD	DD	BB	BB	BB	BB	BB	BB	BB	DD	DD	DD	DD	BB	BB	BB	BB	DD	DD	DD	BB	DD	DD	DD	DD	BB	BB	BB	BB	DD	BB	BB	DD	DD	DD	BB	DD
chr14_36281356_36281385	BB	DD	BB	DD	DD	DD	DD	BB	BB	DD	DD	BB	DD	DD	BB	BB	bn	BB	BB	BB	BB	DD	DD	DD	DD	BB	BB	BB	BB	DD	DD	DD	BB	DD	DD	DD	DD	BB	BB	BB	BB	DD	BB	BB	DD	DD	DD	BB	DD
chr14_36355525_36355576	NA	DD	NA	DD	DD	DD	DD	bd	BB	DD	DD	BB	DD	DD	BB	BB	NA	BB	BB	BB	NA	DD	DD	DD	NN	BB	BB	NA	NA	DD	DD	DD	BB	DD	DD	DD	DD	BB	BB	NA	NA	DD	BB	BB	DD	DD	DD	BB	DD
chr14_36422791_36422822	NN	NA	BB	NN	NA	nn	NN	BB	BB	NN	NN	BB	NN	NN	BB	BB	BB	BB	BB	BB	BB	NA	NN	NN	NN	NA	BB	BB	BB	NA	DD	DD	BB	DD	dn	DD	DD	BB	BB	BB	NA	DD	NN	BB	NA	DD	NN	BB	NA
chr14_36425133_36425180	DD	du	DD	DD	DD	du	DD	DD	DD	DD	DD	DD	DD	DD	DD	DD	NA	DD	DD	DD	DD	DD	DD	DD	DD	NA	DD	du	DD	DD	DD	DD	DD	DD	DD	DD	DD	DD	UU	DD	DD	DD	DD	DD	DD	DD	DD	DD	DD
chr14_36519757_36519796	BB	DD	BB	DD	DD	DD	DD	NN	bd	DD	DD	NN	DD	DD	BB	BB	BB	BB	BB	BB	NA	NA	dn	NA	DD	BB	BB	BB	BB	NA	NA	DD	BB	DD	DD	DD	DD	BB	BB	BB	BB	DD	BB	NA	DD	NA	DD	BB	DD
chr14_36536238_36536253	BB	DD	BB	DD	DD	DD	DD	BB	BB	DD	DD	BB	DD	DD	BB	BB	BB	BB	BB	BB	BB	DD	DD	DD	DD	BB	BB	BB	BB	DD	DD	DD	BB	DD	DD	DD	DD	BB	BB	BB	BB	DD	BB	BB	DD	DD	DD	BB	DD
chr14_36546186_36546225	BB	DD	BB	DD	DD	DD	DD	BB	BB	DD	DD	BB	DD	DD	BB	BB	BB	BB	BB	BB	BB	DD	DD	DD	DD	BB	BB	BB	BB	DD	DD	DD	BB	DD	DD	DD	DD	BB	BB	BB	BB	DD	BB	BB	DD	DD	DD	BB	DD
chr14_36552840_36552855	BB	dd	BB	dd	dd	DD	dd	BB	BB	dd	DD	BB	dd	dd	BB	BB	BB	BB	BB	BB	BB	dd	dd	dd	dd	BB	BB	BB	BB	dd	dd	dd	BB	dd	dd	dd	dd	BB	BB	BB	BB	dd	BB	BB	dd	DD	DD	BB	dd
chr14_36558994_36559005	BB	DD	BB	DD	DD	DD	DD	BB	BB	DD	DD	BB	DD	DD	BB	BB	BB	BB	BB	BB	BB	DD	DD	DD	DD	BB	BB	BB	BB	DD	DD	DD	BB	DD	DD	DD	DD	BB	BB	BB	BB	DD	BB	BB	DD	DD	DD	BB	DD
chr14_36840259_36840306	BB	BB	BB	BB	BB	BB	BB	BB	BB	BB	DD	BB	BB	BB	DD	BB	bd	BB	BB	BB	BB	BB	BB	BB	BB	BB	DD	BB	BB	DD	DD	DD	BB	DD	DD	DD	DD	bd	DD	BB	BB	DD	BB	NA	DD	DD	DD	bd	DD
chr14_36866086_36866129	FF	FF	NA	FF	FF	FF	FF	FF	FF	FF	FF	FF	NA	FF	FF	NA	FF	FF	FF	FF	FF	FF	FF	FF	FF	FF	FF	FF	FF	FF	FF	FF	FF	FF	FF	FF	FF	FF	FF	FF	NA	FF	FF	FF	NA	FF	NA	FF	FF
chr14_36933899_36933953	FF	FF	NN	NA	fn	FF	FF	FF	FF	FF	NA	FF	FF	FF	FF	NA	FF	NN	FF	FF	FF	FF	FF	FF	FF	FF	NA	FF	NA	FF	FF	FF	FF	FF	FF	fn	FF	FF	FF	NA	fn	FF	NA	NA	FF	FF	FF	FF	FF
chr14_37040110_37040139	FF	FF	NA	FF	FF	FF	FF	FF	FF	NA	NA	FF	FF	FF	FF	FF	FF	FF	FF	NA	FF	FF	FF	FF	NA	NA	FF	FF	FF	NA	NA	NA	FF	FF	NA	FF	NA	FF	FF	fn	NA	FF	NA	FF	FF	NA	NA	FF	NA
chr14_37073831_37073874	FF	FF	FF	FF	FF	NA	FF	FF	FF	FF	FF	FF	FF	FF	FF	FF	FF	FF	FF	FF	FF	FF	FF	FF	FF	NA	FF	FF	FF	FF	FF	FF	FF	FF	FF	FF	FF	FF	FF	FF	NA	FF	FF	FF	FF	FF	NA	FF	FF
chr14_37103146_37103202	DD	DD	BB	DD	DD	DD	NA	BB	BB	DD	DD	BB	DD	DD	BB	NA	BB	BB	NN	BB	BB	DD	NA	DD	dn	BB	DD	BB	BB	DD	DD	DD	BB	DD	DD	DD	DD	BB	DD	NA	NA	DD	BB	DD	DD	dn	DD	BB	DD
chr14_37136739_37136758	BB	BB	BB	BB	NA	BB	NA	BB	BB	BB	BB	BB	BB	bu	BB	BB	BB	BB	BB	BB	BB	BB	BB	UU	BB	BB	BB	BB	BB	NA	BB	BB	BB	NA	NA	NA	NA	BB	BB	BB	BB	BB	BB	BB	NA	NA	BB	BB	BB
chr14_37170778_37170816	BB	DD	BB	DD	DD	DD	DD	BB	BB	dn	DD	BB	DD	DD	BB	BB	BB	BB	BB	BB	BB	DD	DD	DD	DD	BB	DD	BB	BB	DD	DD	DD	BB	DD	DD	DD	DD	BB	DD	BB	BB	DD	BB	DD	DD	DD	DD	BB	DD
chr14_37184799_37184846	NA	FF	FF	FF	FF	NN	NA	FF	FF	FF	FF	FF	FF	NA	FF	FF	FF	FF	NN	FF	NA	FF	NA	FF	FF	FF	FF	FF	NA	FF	NN	FF	FF	FF	FF	FF	FF	FF	NA	fn	NA	FF	NN	FF	FF	FF	FF	FF	FF
chr14_37227642_37227689	FF	FF	NA	NA	FF	NA	FF	FF	FF	FF	FF	FF	FF	FF	NA	FF	FF	FF	NA	FF	FF	FF	FF	FF	FF	NA	FF	NA	fn	NA	FF	NA	FF	FF	NA	NA	NA	NA	NA	FF	FF	FF	fn	FF	NA	FF	NA	FF	FF
chr14_37246389_37246432	FF	NN	NA	FF	FF	FF	FF	FF	FF	FF	FF	NA	NA	FF	FF	FF	FF	FF	FF	FF	NA	FF	FF	FF	FF	NA	FF	FF	FF	FF	NA	FF	FF	FF	FF	FF	FF	FF	FF	FF	NA	FF	NA	FF	FF	FF	FF	FF	FF
chr14_37377287_37377316	NA	NA	NN	FF	FF	FF	FF	FF	FF	NA	NA	FF	FF	FF	FF	FF	FF	FF	FF	FF	FF	FF	FF	FF	FF	FF	FF	FF	FF	NA	FF	FF	FF	FF	FF	FF	FF	FF	FF	FF	NA	FF	FF	FF	FF	FF	FF	FF	NA
chr14_37403064_37403113	NA	DD	BB	DD	DD	DD	DD	BB	BB	DD	DD	BB	DD	DD	BB	BB	BB	BB	BB	BB	BB	DD	DD	DD	DD	BB	DD	BB	BB	DD	DD	DD	BB	DD	DD	DD	DD	BB	DD	BB	BB	DD	BB	DD	DD	DD	DD	BB	DD
chr14_37569662_37569705	NA	BB	BB	DD	NA	NA	DD	BB	BB	DD	DD	DD	NA	DD	BB	BB	BB	BB	BB	BB	BB	DD	DD	NN	DD	BB	DD	NA	BB	DD	DD	DD	BB	DD	DD	DD	DD	BB	DD	BB	BB	NA	BB	DD	DD	NA	DD	BB	DD
chr14_37654483_37654514	FF	FF	FF	NA	FF	FF	FF	FF	NA	FF	FF	FF	FF	FF	FF	FF	FF	FF	FF	FF	FF	FF	FF	FF	FF	NA	FF	FF	FF	FF	FF	FF	FF	FF	NN	FF	FF	FF	FF	FF	NA	FF	FF	FF	FF	FF	NA	FF	FF
chr14_37790255_37790310	FF	FF	FF	FF	NA	FF	FF	FF	FF	NA	fn	FF	FF	NN	FF	FF	FF	FF	FF	FF	FF	FF	FF	fn	NN	FF	NA	FF	FF	FF	FF	FF	NA	FF	FF	NA	NA	FF	FF	FF	FF	FF	FF	FF	FF	FF	FF	FF	fn
chr14_37847615_37847658	FF	NN	FF	FF	NA	NA	FF	FF	FF	FF	FF	FF	FF	FF	FF	fn	FF	FF	FF	NA	FF	FF	FF	FF	FF	NA	FF	FF	FF	NA	FF	FF	FF	FF	FF	FF	FF	FF	FF	FF	NA	FF	NA	FF	FF	FF	FF	FF	FF
chr14_38065152_38065211	DD	DD	DD	DD	DD	DD	DD	dn	DD	DD	DD	NA	DD	DD	DD	DD	DD	BB	BB	DD	DD	DD	DD	DD	DD	BB	DD	BB	BB	DD	DD	DD	BB	DD	DD	DD	DD	BB	DD	BB	BB	DD	BB	DD	DD	DD	DD	BB	dn
chr14_38159477_38159536	NA	NA	FF	FF	FF	FF	FF	FF	NA	NA	FF	FF	FF	FF	FF	FF	NA	NA	FF	FF	FF	NN	NN	NA	FF	NA	FF	FF	FF	FF	FF	NA	FF	FF	FF	NA	FF	NA	FF	FF	NA	FF	FF	FF	FF	FF	FF	NA	NA
chr14_38358839_38358863	FF	FF	FF	FF	FF	FF	FF	FF	FF	FF	FF	FF	FF	FF	FF	FF	FF	FF	FF	FF	FF	FF	FF	FF	NA	FF	FF	FF	FF	FF	FF	FF	FF	FF	FF	FF	FF	FF	FF	FF	FF	FF	FF	FF	FF	FF	FF	FF	FF
chr14_38390449_38390474	FF	NA	NA	NA	FF	FF	FF	FF	FF	FF	FF	NA	FF	FF	FF	FF	FF	NA	NA	FF	FF	FF	FF	NA	FF	FF	FF	FF	FF	FF	FF	FF	FF	FF	FF	FF	FF	NA	NA	NA	FF	NA	FF	NA	FF	FF	FF	FF	FF
chr14_38401628_38401667	FF	FF	FF	FF	FF	FF	FF	FF	FF	FF	FF	FF	FF	FF	FF	FF	FF	FF	FF	FF	FF	FF	FF	FF	FF	FF	FF	FF	NA	FF	FF	FF	FF	FF	FF	FF	FF	FF	FF	FF	FF	FF	FF	FF	FF	FF	FF	FF	FF
chr14_38516971_38517010	FF	FF	FF	NA	NA	NN	FF	FF	FF	NA	FF	FF	FF	FF	FF	FF	FF	FF	FF	FF	FF	FF	FF	FF	FF	NA	FF	FF	FF	FF	FF	FF	NA	FF	FF	NA	FF	FF	FF	FF	NA	FF	NA	NA	NA	FF	FF	FF	FF
chr14_38521700_38521750	BB	NA	NN	DD	DD	DD	DD	BB	NA	DD	DD	NN	DD	DD	bd	BB	bd	BB	BB	BB	BB	DD	DD	dn	DD	BB	NA	BB	BB	DD	DD	DD	BB	DD	DD	DD	DD	BB	DD	BB	BB	DD	BB	DD	DD	DD	DD	BB	bd
chr14_38553687_38553736	FF	FF	NA	FF	FF	FF	FF	FF	FF	FF	FF	NA	FF	NA	FF	NA	FF	FF	FF	NN	FF	NA	FF	FF	FF	FF	FF	FF	FF	FF	FF	FF	FF	FF	FF	FF	FF	FF	FF	NA	NA	FF	NA	FF	FF	FF	NA	FF	FF
chr14_38614460_38614501	FF	FF	FF	FF	FF	FF	FF	FF	NA	FF	FF	NA	NA	NA	FF	FF	FF	FF	FF	NA	FF	NA	FF	NA	FF	FF	FF	FF	FF	FF	FF	FF	FF	NA	FF	FF	FF	FF	FF	NA	FF	NA	FF	FF	NA	NA	NA	FF	NA
chr14_38639941_38640004	NA	BB	NA	NA	NA	BB	DD	BB	NA	DD	NA	BB	DD	DD	bn	BB	NA	NA	BB	BB	NA	DD	NA	DD	NA	NN	BB	BB	BB	NA	NA	DD	BB	DD	DD	DD	DD	NA	DD	BB	BB	NA	BB	DD	NA	NA	DD	NA	DD
chr14_38718879_38718926	FF	FF	FF	NA	NA	fn	FF	FF	FF	FF	FF	FF	FF	FF	FF	FF	FF	FF	FF	fn	FF	FF	FF	NN	FF	FF	FF	FF	FF	FF	FF	FF	FF	FF	FF	NN	NN	fn	FF	FF	FF	NA	FF	FF	NA	FF	NA	FF	NA
chr14_38892326_38892373	NA	FF	FF	FF	FF	FF	FF	FF	FF	NN	FF	FF	NA	NA	FF	FF	FF	FF	FF	fn	FF	FF	FF	FF	FF	FF	NA	FF	FF	FF	NA	FF	FF	FF	FF	NN	FF	NA	FF	FF	NA	FF	FF	FF	FF	NN	FF	FF	FF
chr14_38948529_38948544	FF	FF	FF	NA	FF	FF	FF	NA	FF	NN	FF	FF	NA	FF	FF	FF	FF	FF	FF	FF	FF	FF	NA	FF	FF	FF	FF	FF	FF	FF	FF	FF	FF	NA	FF	FF	FF	FF	FF	NA	FF	FF	FF	FF	FF	FF	FF	FF	FF
chr14_39054422_39054457	FF	FF	NN	FF	FF	FF	FF	FF	FF	FF	FF	FF	FF	FF	FF	FF	FF	FF	fn	FF	NA	FF	FF	FF	FF	FF	FF	FF	FF	FF	FF	FF	FF	FF	FF	NA	FF	FF	FF	NA	FF	FF	FF	FF	FF	FF	FF	NA	FF
chr14_39138608_39138671	NA	DD	UU	DD	DD	DD	DD	NA	uu	DD	DD	UU	DD	UU	NA	NA	UU	UU	NA	UU	uu	DD	DD	DD	DD	uu	DD	UU	UU	DD	DD	DD	NA	DD	DD	DD	DD	UU	DD	UU	NA	DD	UU	DD	DD	DD	DD	UU	DD
chr14_39168127_39168170	BB	DD	BB	DD	DD	DD	DD	BB	BB	DD	DD	BB	DD	DD	BB	BB	BB	BB	NA	BB	BB	DD	DD	DD	DD	BB	DD	BB	BB	DD	NA	DD	BB	DD	DD	NA	DD	BB	DD	BB	BB	DD	BB	DD	DD	DD	DD	BB	DD
chr14_39200570_39200594	BB	DD	BB	DD	DD	DD	DD	BB	BB	DD	DD	BB	DD	DD	BB	BB	BB	BB	BB	BB	BB	DD	DD	DD	DD	BB	DD	BB	BB	DD	DD	DD	BB	DD	DD	DD	DD	BB	DD	BB	BB	DD	BB	DD	DD	DD	DD	BB	DD
chr14_39260819_39260830	bd	dd	BB	dd	dd	DD	dd	BB	BB	dd	dd	BB	dd	dd	BB	BB	BB	BB	BB	BB	BB	dd	DD	DD	DD	BB	dd	BB	BB	dd	dn	dn	BB	dd	dd	dd	dd	BB	dd	bd	BB	dd	BB	dd	dd	dd	dd	BB	dd
chr14_39343819_39343846	BB	DD	BB	DD	DD	DD	DD	BB	BB	DD	DD	BB	DD	DD	BB	BB	BB	BB	BB	BB	BB	DD	DD	DD	DD	BB	DD	BB	BB	DD	DD	DD	BB	DD	DD	DD	DD	BB	DD	BB	BB	DD	BB	DD	DD	DD	DD	BB	DD
chr14_39346953_39347004	NA	FF	NA	FF	FF	FF	FF	FF	NN	NA	NA	FF	FF	FF	FF	NA	FF	FF	NA	NA	FF	FF	FF	FF	FF	FF	FF	FF	FF	FF	FF	NA	FF	NA	FF	FF	FF	NA	NA	FF	NA	FF	FF	NN	FF	FF	FF	FF	NN
chr14_39367143_39367160	BB	DD	BB	DD	DD	DD	DD	BB	BB	DD	DD	BB	DD	DD	BB	BB	BB	BB	BB	BB	BB	DD	DD	DD	DD	BB	DD	BB	BB	DD	DD	DD	BB	DD	DD	DD	DD	BB	DD	BB	BB	DD	BB	DD	DD	DD	DD	BB	DD
chr14_39394323_39394334	BB	DD	BB	DD	DD	DD	DD	BB	BB	DD	DD	BB	DD	DD	BB	BB	BB	BB	BB	BB	BB	DD	DD	DD	DD	BB	DD	BB	BB	DD	DD	DD	BB	DD	DD	DD	DD	BB	DD	BB	BB	DD	BB	DD	DD	DD	DD	BB	DD
chr14_39404412_39404423	BB	DD	BB	DD	dn	DD	DD	BB	BB	dn	DD	BB	dn	DD	BB	BB	BB	BB	BB	BB	BB	DD	DD	DD	DD	BB	DD	BB	BB	DD	DD	DD	BB	DD	DD	DD	DD	BB	DD	BB	BB	DD	BB	DD	DD	DD	DD	BB	DD
chr14_39413141_39413152	BB	DD	BB	DD	DD	DD	DD	BB	BB	DD	DD	BB	DD	DD	BB	BB	BB	BB	BB	BB	BB	DD	DD	DD	DD	BB	DD	BB	BB	DD	DD	DD	BB	DD	DD	DD	DD	BB	DD	BB	BB	DD	BB	DD	DD	DD	DD	BB	DD
chr14_39426116_39426139	BB	DD	BB	DD	DD	DD	DD	BB	BB	DD	DD	BB	DD	DD	BB	BB	BB	BB	BB	BB	BB	DD	DD	DD	DD	BB	DD	BB	BB	DD	DD	DD	BB	DD	DD	DD	DD	BB	DD	BB	BB	DD	BB	DD	DD	DD	DD	BB	DD
chr14_39468489_39468515	BB	DD	BB	DD	DD	DD	DD	BB	BB	DD	DD	BB	DD	DD	BB	BB	BB	BB	BB	BB	BB	DD	DD	DD	DD	BB	DD	BB	BB	DD	DD	DD	BB	DD	dn	DD	DD	BB	DD	BB	BB	DD	BB	DD	DD	DD	DD	BB	DD
chr14_39507947_39507961	BB	DD	BB	DD	DD	DD	DD	BB	BB	DD	DD	BB	DD	DD	BB	BB	BB	BB	BB	BB	BB	DD	DD	DD	DD	BB	DD	BB	BB	DD	DD	DD	BB	DD	DD	DD	DD	BB	DD	BB	BB	DD	BB	DD	DD	DD	DD	BB	DD
chr14_7759368_7759419	FF	NN	NA	NN	FF	FF	FF	NA	NA	FF	NN	NA	NA	FF	FF	FF	NA	nn	NA	FF	FF	FF	NA	NN	FF	NA	FF	FF	FF	NN	NN	fn	FF	NA	FF	FF	FF	NA	fn	fn	FF	fn	FF	FF	fn	FF	FF	NA	FF
chr14_7765143_7765190	FF	FF	NA	NA	FF	FF	FF	NA	FF	FF	NA	NA	NA	NA	FF	FF	NA	FF	NA	FF	NA	FF	FF	NA	FF	NA	FF	FF	NN	FF	FF	FF	fn	FF	FF	NA	FF	NA	FF	FF	NA	FF	FF	FF	FF	NA	FF	NA	NA
chr14_7769093_7769140	DD	DD	UU	DD	DD	DD	DD	NA	DD	NA	DD	DD	DD	UU	DD	DD	DD	DD	DD	DD	DD	NA	DD	DD	DD	NA	NA	DD	DD	NA	DD	DD	DD	DD	DD	DD	DD	NA	DD	du	DD	UU	DD	DD	DD	DD	DD	DD	DD
chr14_7833044_7833083	FF	FF	FF	FF	FF	FF	FF	FF	FF	FF	FF	NN	FF	FF	FF	FF	FF	FF	FF	FF	FF	FF	FF	FF	FF	FF	FF	FF	FF	FF	FF	FF	FF	FF	FF	FF	FF	FF	NA	FF	NA	NA	FF	FF	FF	FF	FF	FF	FF
chr14_7918113_7918142	BB	NA	BB	BB	BB	BB	BB	NA	NA	BB	BB	BB	NA	BB	BB	BB	NA	BB	BB	BB	NA	BB	NA	BB	BB	BB	NA	NA	BB	BB	BB	NA	NA	DD	BB	dn	NA	NA	DD	BB	NA	NA	NA	BB	BB	NA	BB	NA	BB
chr14_7947355_7947410	DD	NN	BB	DD	BB	DD	DD	NN	NA	BB	DD	DD	DD	DD	BB	DD	DD	BB	BB	NA	BB	NA	NA	DD	DD	NA	BB	NA	BB	DD	DD	NA	NA	NA	BB	NA	DD	NA	NA	BB	BB	BB	BB	BB	BB	NA	BB	DD	BB
chr14_7984314_7984331	DD	DD	BB	DD	BB	DD	DD	BB	BB	BB	DD	DD	DD	DD	BB	DD	DD	BB	BB	BB	BB	DD	DD	DD	DD	BB	BB	DD	BB	DD	DD	DD	BB	DD	BB	DD	DD	BB	DD	BB	BB	BB	BB	BB	BB	BB	BB	DD	BB
chr14_7984331_7984345	DD	bd	BB	DD	BB	DD	DD	BB	BB	BB	DD	bd	DD	DD	BB	DD	bd	BB	BB	BB	BB	bd	bd	DD	bd	BB	BB	DD	BB	DD	DD	DD	BB	DD	BB	DD	DD	BB	bd	BB	BB	BB	BB	BB	BB	BB	BB	bd	BB
chr14_7985125_7985136	DD	DD	BB	DD	BB	DD	DD	BB	BB	BB	DD	DD	DD	DD	BB	DD	DD	BB	BB	BB	BB	DD	DD	DD	DD	BB	BB	DD	BB	DD	DD	DD	BB	DD	BB	DD	DD	BB	DD	BB	BB	BB	BB	BB	BB	BB	BB	DD	BB
chr14_7998444_7998471	DD	DD	BB	DD	BB	DD	DD	BB	BB	BB	DD	DD	DD	DD	BB	DD	dn	BB	BB	BB	BB	DD	DD	DD	DD	BB	BB	DD	BB	DD	DD	DD	BB	DD	BB	DD	DD	BB	DD	BB	BB	BB	BB	BB	BB	BB	BB	DD	BB
chr14_8014782_8014797	DD	DD	BB	DD	BB	DD	DD	BB	BB	BB	DD	DD	DD	DD	BB	DD	DD	BB	BB	BB	BB	DD	DD	DD	DD	BB	BB	DD	BB	DD	DD	DD	BB	DD	BB	DD	DD	BB	DD	BB	BB	BB	BB	BB	BB	BB	BB	DD	BB
chr14_8075542_8075555	DD	df	FF	DD	FF	DD	DD	FF	FF	FF	DD	DD	DD	df	FF	DD	df	FF	FF	FF	fn	DD	DD	DD	DD	FF	FF	df	FF	df	DD	df	FF	df	FF	df	df	FF	DD	FF	FF	FF	FF	FF	FF	FF	FF	DD	FF
chr14_8091857_8091872	DD	DD	BB	DD	BB	DD	DD	BB	BB	BB	DD	DD	DD	DD	BB	DD	DD	BB	BB	BB	BB	DD	DD	DD	DD	BB	BB	DD	BB	DD	DD	DD	BB	DD	BB	DD	DD	BB	DD	BB	BB	BB	BB	BB	BB	BB	BB	DD	BB
chr14_8098475_8098489	DD	DD	BB	DD	BB	DD	DD	BB	BB	BB	DD	DD	DD	DD	BB	DD	DD	BB	BB	BB	BB	DD	DD	DD	DD	BB	BB	DD	BB	DD	DD	DD	BB	DD	BB	DD	DD	BB	DD	BB	BB	BB	BB	BB	BB	BB	BB	DD	BB
chr14_8121296_8121319	DD	DD	BB	DD	BB	DD	DD	BB	BB	BB	DD	DD	DD	DD	BB	DD	DD	BB	BB	BB	BB	DD	DD	DD	DD	BB	BB	DD	BB	DD	DD	DD	BB	DD	BB	DD	DD	BB	DD	BB	BB	BB	BB	bn	BB	BB	BB	DD	BB
chr14_8142892_8142919	DD	DD	BB	DD	BB	DD	DD	BB	BB	BB	DD	DD	DD	DD	BB	DD	DD	BB	BB	NN	BB	DD	DD	DD	DD	BB	BB	DD	BB	DD	DD	DD	BB	DD	BB	DD	DD	BB	DD	BB	BB	BB	BB	BB	BB	BB	BB	DD	BB
chr14_8153245_8153276	DD	DD	BB	DD	BB	DD	DD	BB	BB	BB	DD	DD	DD	DD	BB	DD	DD	BB	BB	BB	BB	DD	DD	DD	DD	BB	BB	DD	BB	DD	DD	DD	BB	DD	BB	DD	DD	BB	DD	BB	BB	BB	BB	BB	BB	bd	BB	DD	BB
chr14_8167303_8167316	DD	DD	BB	DD	BB	DD	DD	BB	BB	BB	DD	DD	DD	DD	BB	DD	DD	BB	BB	BB	BB	DD	DD	DD	DD	BB	BB	DD	BB	DD	DD	DD	BB	DD	BB	DD	DD	BB	DD	BB	BB	BB	BB	BB	BB	BB	BB	DD	BB
chr14_8218170_8218201	DD	df	FF	DD	FF	df	df	FF	FF	FF	DD	df	DD	df	FF	df	DD	FF	FF	FF	FF	df	df	df	df	FF	FF	DD	FF	df	df	df	FF	df	FF	df	DD	FF	df	FF	fn	FF	FF	FF	FF	FF	FF	df	FF
chr14_8229523_8229538	DD	DD	BB	DD	BB	DD	DD	BB	BB	BB	DD	DD	DD	DD	BB	DD	DD	BB	BB	BB	BB	DD	DD	DD	DD	BB	BB	DD	BB	DD	DD	DD	BB	DD	BB	DD	DD	BB	DD	BB	BB	BB	BB	BB	BB	BB	BB	DD	BB
chr14_8235582_8235603	DD	DD	BB	DD	BB	DD	DD	BB	BB	BB	DD	DD	dn	DD	BB	DD	DD	BB	BB	BB	BB	DD	DD	DD	DD	BB	BB	DD	BB	DD	DD	DD	BB	DD	BB	DD	DD	BB	DD	BB	BB	BB	BB	BB	BB	BB	BB	DD	BB
chr14_8245606_8245625	DD	DD	BB	DD	BB	DD	DD	BB	BB	BB	DD	DD	DD	DD	BB	DD	DD	BB	BB	BB	BB	DD	DD	DD	DD	BB	BB	DD	BB	DD	DD	DD	BB	DD	BB	DD	DD	BB	DD	BB	BB	BB	BB	BB	BB	BB	BB	DD	BB
chr14_8259867_8259898	DD	DD	BB	DD	BB	DD	dn	BB	BB	BB	DD	DD	DD	DD	BB	NA	DD	BB	BB	BB	BB	DD	DD	DD	NA	BB	BB	DD	BB	DD	DD	DD	BB	DD	BB	DD	DD	BB	DD	BB	BB	BB	BB	BB	BB	BB	BB	DD	BB
chr14_8267232_8267255	DD	DD	BB	DD	BB	DD	DD	BB	BB	BB	DD	DD	DD	DD	BB	DD	DD	BB	BB	BB	BB	DD	DD	DD	DD	BB	BB	DD	BB	DD	DD	DD	BB	DD	BB	DD	DD	BB	DD	BB	BB	BB	BB	BB	BB	BB	BB	DD	BB
chr14_8310351_8310378	DD	DD	BB	DD	BB	DD	DD	BB	BB	BB	DD	DD	DD	DD	BB	DD	DD	BB	BB	BB	BB	DD	DD	DD	DD	BB	BB	DD	BB	DD	DD	DD	BB	DD	BB	DD	DD	BB	DD	BB	BB	BB	BB	BB	BB	BB	BB	DD	BB
chr14_8364063_8364094	DD	DD	BB	DD	BB	DD	DD	BB	BB	BB	DD	DD	DD	DD	BB	DD	DD	BB	BB	BB	BB	DD	DD	DD	DD	NN	BB	DD	BB	DD	DD	DD	BB	DD	NA	DD	DD	BB	DD	BB	BB	BB	BB	BB	BB	BB	BB	DD	BB
chr14_8364150_8364193	DD	DD	BB	DD	BB	DD	DD	BB	BB	BB	DD	DD	DD	DD	BB	DD	DD	BB	BB	BB	BB	DD	DD	DD	DD	BB	BB	DD	BB	DD	DD	DD	BB	DD	BB	DD	DD	BB	DD	BB	BB	BB	BB	BB	BB	BB	BB	DD	BB
chr14_8378701_8378736	DD	DD	BB	DD	BB	DD	DD	BB	BB	BB	DD	DD	DD	DD	BB	DD	DD	BB	BB	BB	BB	DD	DD	DD	DD	BB	BB	DD	BB	DD	DD	DD	BB	DD	BB	DD	DD	BB	DD	BB	BB	BB	BB	BB	BB	BB	BB	DD	BB
chr14_8469109_8469147	DD	DD	BB	DD	BB	DD	DD	BB	BB	BB	DD	DD	DD	DD	BB	DD	DD	BB	BB	BB	BB	DD	DD	DD	DD	BB	BB	DD	BB	DD	DD	DD	BB	DD	BB	DD	DD	BB	DD	BB	BB	BB	BB	BB	BB	BB	BB	DD	BB
chr14_8522148_8522171	DD	DD	BB	DD	BB	DD	DD	BB	BB	BB	DD	DD	DD	DD	BB	DD	DD	BB	BB	BB	BB	DD	DD	DD	DD	BB	BB	DD	BB	DD	DD	DD	BB	DD	bn	DD	DD	BB	DD	BB	BB	BB	BB	BB	BB	BB	BB	DD	BB
chr14_8527234_8527257	DD	DD	BB	DD	BB	DD	DD	BB	BB	BB	DD	DD	DD	DD	BB	DD	DD	BB	BB	BB	BB	DD	DD	DD	DD	BB	BB	DD	BB	DD	DD	DD	BB	DD	BB	DD	DD	BB	DD	BB	BB	BB	BB	BB	BB	BB	BB	DD	BB
chr14_8603038_8603061	DD	DD	BB	DD	BB	DD	DD	bb	BB	BB	DD	dn	DD	DD	BB	DD	DD	BB	BB	BB	BB	DD	DD	DD	DD	bb	BB	DD	BB	DD	DD	DD	bb	DD	BB	DD	DD	BB	DD	BB	BB	BB	BB	BB	bb	BB	BB	DD	bb
chr14_8637925_8637936	DD	DD	BB	DD	BB	DD	DD	BB	BB	BB	DD	DD	DD	DD	BB	DD	DD	BB	BB	BB	BB	DD	DD	DD	DD	BB	BB	DD	BB	DD	DD	DD	BB	DD	BB	DD	DD	BB	DD	BB	BB	BB	BB	BB	BB	BB	BB	DD	BB
chr14_8639622_8639651	DD	DD	BB	DD	BB	DD	DD	BB	BB	BB	DD	DD	DD	DD	BB	DD	DD	BB	BB	BB	BB	DD	DD	DD	DD	BB	BB	DD	BB	DD	DD	DD	BB	DD	BB	DD	DD	BB	DD	BB	BB	BB	BB	BB	BB	BB	BB	DD	BB
chr14_8644775_8644800	DD	DD	BB	DD	BB	DD	DD	BB	BB	BB	DD	DD	DD	DD	BB	DD	DD	BB	BB	BB	BB	DD	DD	DD	dn	BB	BB	DD	BB	DD	DD	DD	BB	DD	BB	DD	DD	BB	DD	BB	BB	BB	BB	BB	BB	BB	BB	DD	BB
chr14_8678133_8678160	DD	NA	BB	DD	BB	DD	DD	BB	BB	BB	DD	DD	DD	DD	BB	DD	DD	NA	BB	BB	BB	DD	DD	DD	NN	BB	BB	DD	BB	NA	DD	DD	BB	DD	BB	DD	DD	BB	DD	BB	BB	BB	BB	BB	BB	BB	BB	DD	BB
chr14_8679630_8679665	FF	FF	BB	FF	BB	FF	FF	BB	BB	BB	FF	FF	FF	FF	BB	FF	FF	BB	bn	BB	bf	FF	FF	FF	FF	BB	BB	FF	BB	FF	FF	FF	BB	FF	BB	FF	FF	bf	FF	BB	BB	BB	BB	BB	BB	BB	BB	FF	bf
chr14_8793670_8793689	dd	dd	BB	dd	BB	dd	dd	BB	BB	BB	dd	dd	dd	dd	BB	dd	DD	BB	BB	BB	BB	dd	dd	dd	dd	BB	BB	dd	BB	dd	dd	dd	BB	dd	BB	dd	dd	BB	dd	BB	BB	BB	BB	BB	BB	BB	BB	dd	BB
chr14_8793689_8793708	dd	dd	BB	dd	BB	dd	DD	BB	BB	BB	DD	dd	dd	dd	BB	DD	dd	BB	BB	BB	BB	dd	DD	dd	dd	BB	BB	dd	BB	dd	DD	dd	BB	dd	BB	dd	dd	BB	dd	BB	BB	BB	BB	BB	BB	BB	BB	DD	BB
chr14_8808461_8808480	DD	DD	BB	DD	BB	DD	DD	BB	BB	BB	DD	DD	DD	DD	BB	DD	DD	BB	BB	BB	BB	DD	DD	DD	DD	BB	BB	DD	BB	DD	DD	DD	BB	DD	BB	DD	DD	BB	DD	BB	BB	BB	BB	BB	BB	BB	BB	DD	BB
chr14_8817872_8817883	DD	dn	BB	DD	BB	DD	DD	BB	BB	BB	DD	DD	DD	DD	BB	DD	DD	BB	BB	BB	BB	DD	DD	DD	DD	BB	BB	DD	BB	DD	DD	DD	BB	DD	BB	DD	DD	BB	DD	BB	BB	BB	BB	BB	BB	BB	BB	DD	BB
chr14_8830814_8830831	DD	DD	BB	DD	BB	DD	DD	BB	BB	BB	DD	DD	DD	DD	BB	DD	DD	BB	BB	BB	BB	DD	DD	DD	DD	bd	BB	DD	BB	DD	DD	DD	BB	DD	BB	DD	DD	BB	DD	BB	BB	BB	BB	BB	BB	BB	BB	DD	BB
chr14_8831505_8831546	DD	NA	BB	DD	NN	DD	NA	NA	NA	NA	DD	DD	DD	DD	BB	NA	NA	BB	BB	bn	BB	NA	NA	NA	DD	BB	BB	dn	BB	DD	DD	NA	bn	DD	NA	NA	NA	BB	bd	BB	BB	BB	BB	BB	NN	BB	BB	NA	BB
chr14_8837435_8837470	DD	DD	BB	DD	BB	DD	DD	BB	BB	BB	DD	DD	DD	DD	BB	DD	DD	BB	BB	BB	BB	DD	DD	DD	DD	BB	BB	DD	BB	DD	DD	DD	BB	DD	BB	DD	DD	BB	DD	BB	BB	BB	BB	BB	BB	BB	BB	DD	BB
chr14_8841654_8841689	DD	DD	BB	DD	BB	DD	DD	BB	BB	BB	DD	DD	DD	DD	BB	DD	DD	BB	BB	BB	BB	DD	DD	BB	DD	BB	BB	DD	BB	DD	DD	DD	BB	DD	BB	DD	DD	BB	DD	BB	BB	BB	BB	BB	BB	BB	BB	DD	BB
chr14_8850176_8850227	DD	DD	NN	DD	NA	DD	DD	NN	NA	NN	DD	DD	DD	DD	NN	NA	DD	NN	NN	NN	NN	DD	DD	DD	DD	NN	NN	DD	NN	DD	DD	DD	NN	DD	NN	DD	DD	NN	DD	NN	NA	NN	NN	NN	NN	NN	NA	DD	NA
chr14_8906234_8906281	DD	DD	DD	DD	UU	DD	DD	DD	DD	DD	DD	DD	DD	DD	DD	DD	DD	NA	NA	DD	DD	DD	DD	DD	DD	NA	DD	DD	DD	DD	DD	DD	DD	DD	du	DD	DD	NA	DD	du	NA	NA	DD	DD	DD	DD	NA	DD	DD
chr14_8936228_8936247	FF	FF	FF	NA	FF	NA	NN	FF	FF	FF	FF	FF	FF	FF	FF	FF	FF	FF	FF	FF	NA	FF	FF	FF	FF	NA	FF	FF	FF	FF	FF	FF	FF	FF	FF	NA	FF	FF	FF	FF	FF	FF	FF	FF	FF	FF	NA	FF	FF
chr14_9006471_9006510	DD	DD	BB	DD	BB	dn	DD	BB	BB	BB	DD	DD	DD	DD	BB	DD	DD	BB	BB	BB	BB	DD	DD	DD	DD	BB	BB	DD	BB	DD	DD	DD	BB	DD	BB	DD	DD	BB	DD	BB	BB	BB	BB	BB	BB	bn	BB	DD	BB
chr14_9010121_9010148	DD	DD	BB	DD	BB	DD	DD	BB	BB	BB	DD	DD	DD	DD	BB	DD	DD	BB	BB	BB	BB	DD	DD	DD	DD	BB	BB	DD	BB	DD	DD	DD	BB	DD	BB	DD	DD	BB	DD	BB	BB	BB	BB	BB	BB	BB	BB	DD	BB
chr14_9123553_9123576	DD	DD	BB	DD	BB	DD	dn	BB	BB	BB	DD	DD	DD	DD	BB	dn	dn	BB	BB	BB	BB	dn	DD	DD	dn	BB	BB	dn	BB	dn	dn	DD	BB	dn	BB	DD	DD	BB	DD	BB	BB	BB	BB	BB	BB	BB	BB	dn	BB
chr14_9147929_9147958	DD	DD	BB	DD	BB	DD	DD	BB	BB	BB	DD	DD	DD	DD	BB	DD	DD	BB	BB	BB	BB	DD	DD	DD	DD	BB	BB	DD	BB	DD	DD	DD	BB	DD	BB	DD	DD	BB	DD	BB	BB	BB	BB	BB	BB	BB	BB	DD	BB
chr14_9155090_9155119	dn	DD	BB	DD	BB	DD	DD	BB	BB	BB	DD	DD	DD	DD	BB	DD	DD	BB	BB	BB	BB	DD	DD	DD	DD	BB	BB	DD	BB	DD	DD	DD	BB	DD	BB	DD	DD	BB	DD	BB	BB	BB	BB	BB	BB	BB	BB	DD	BB
chr14_9160615_9160630	df	df	FF	df	FF	df	df	FF	FF	FF	df	df	DD	df	FF	df	df	FF	FF	FF	FF	df	df	df	df	FF	FF	df	FF	df	df	df	FF	df	FF	df	df	FF	df	FF	FF	FF	FF	FF	FF	FF	FF	df	FF
chr14_9166078_9166095	DD	DD	BB	DD	BB	DD	DD	BB	BB	BB	DD	DD	DD	DD	BB	DD	DD	BB	BB	BB	BB	DD	DD	DD	DD	BB	BB	DD	BB	DD	DD	DD	BB	DD	BB	DD	DD	BB	DD	BB	BB	BB	BB	BB	BB	BB	BB	DD	BB
chr14_9208728_9208755	DD	DD	BB	DD	BB	dn	DD	BB	BB	BB	DD	DD	DD	DD	BB	DD	DD	BB	BB	BB	BB	DD	DD	DD	DD	BB	BB	DD	BB	DD	DD	DD	BB	DD	BB	DD	DD	BB	DD	BB	BB	bn	BB	BB	BB	BB	BB	DD	BB
chr14_9254372_9254403	DD	DD	BB	DD	BB	DD	DD	BB	BB	BB	DD	DD	DD	DD	BB	DD	DD	BB	BB	BB	BB	DD	DD	DD	DD	BB	BB	DD	BB	DD	DD	DD	BB	DD	BB	DD	DD	BB	DD	BB	BB	BB	BB	BB	BB	BB	BB	DD	BB
chr14_9277712_9277723	DD	DD	BB	DD	BB	DD	DD	BB	BB	BB	DD	DD	DD	DD	BB	DD	DD	BB	BB	BB	BB	DD	DD	DD	DD	BB	BB	DD	BB	DD	DD	DD	BB	DD	BB	DD	DD	BB	DD	BB	BB	BB	BB	BB	BB	BB	BB	DD	BB
chr14_9280069_9280086	DD	DD	BB	DD	BB	DD	DD	BB	BB	BB	DD	DD	DD	DD	BB	DD	DD	BB	BB	BB	BB	DD	DD	DD	DD	BB	BB	DD	BB	DD	DD	DD	BB	DD	BB	DD	DD	BB	DD	BB	BB	BB	BB	BB	BB	BB	BB	DD	BB
chr14_9285310_9285349	DD	DD	BB	DD	BB	DD	DD	BB	BB	BB	DD	DD	DD	DD	BB	DD	DD	BB	BB	BB	BB	DD	DD	DD	DD	BB	BB	DD	BB	DD	DD	DD	BB	DD	BB	DD	DD	BB	DD	BB	BB	BB	BB	BB	BB	BB	BB	DD	BB
chr14_9307119_9307142	DD	DD	BB	DD	BB	DD	DD	BB	BB	BB	DD	DD	DD	DD	BB	DD	DD	BB	BB	BB	BB	DD	DD	DD	DD	BB	BB	DD	BB	DD	DD	DD	BB	DD	BB	DD	DD	BB	DD	BB	BB	BB	BB	BB	BB	BB	BB	DD	BB
chr14_9308091_9308108	DD	DD	BB	DD	BB	DD	DD	BB	BB	BB	DD	DD	DD	DD	BB	DD	DD	BB	BB	BB	BB	DD	DD	DD	DD	BB	BB	DD	BB	DD	DD	bd	BB	DD	BB	DD	DD	BB	DD	BB	BB	BB	BB	BB	BB	BB	BB	DD	BB
chr14_9352362_9352400	DD	DD	BB	DD	BB	DD	DD	BB	BB	BB	DD	DD	DD	DD	BB	DD	DD	BB	BB	BB	BB	DD	DD	DD	DD	BB	BB	DD	BB	DD	DD	DD	BB	DD	BB	dn	DD	BB	DD	BB	BB	BB	BB	BB	BB	BB	BB	DD	BB
chr14_9366078_9366107	DD	DD	bn	DD	BB	DD	DD	BB	BB	BB	DD	DD	DD	DD	BB	DD	DD	BB	BB	BB	BB	DD	DD	DD	DD	BB	BB	DD	BB	DD	DD	DD	BB	DD	BB	DD	DD	BB	DD	BB	BB	BB	BB	BB	BB	BB	BB	DD	BB
chr14_9383986_9383997	dd	dd	BB	DD	BB	dd	DD	BB	BB	BB	DD	dd	DD	dd	BB	DD	DD	BB	BB	BB	BB	DD	dd	dd	DD	BB	BB	dd	BB	DD	DD	DD	BB	dd	BB	dd	dd	BB	DD	BB	BB	BB	BB	BB	BB	BB	BB	DD	BB
chr14_9388637_9388651	DD	DD	BB	DD	BB	DD	DD	BB	BB	BB	DD	DD	DD	DD	BB	DD	DD	BB	BB	BB	BB	DD	DD	DD	DD	BB	BB	DD	BB	DD	DD	DD	BB	DD	BB	DD	DD	BB	DD	BB	BB	BB	BB	BB	BB	BB	BB	DD	BB
chr14_9413416_9413430	DD	DD	BB	DD	BB	DD	DD	BB	BB	BB	DD	DD	DD	DD	BB	DD	DD	BB	BB	BB	BB	DD	DD	DD	DD	BB	BB	DD	BB	DD	DD	DD	BB	DD	BB	DD	DD	BB	DD	BB	BB	BB	BB	BB	BB	BB	BB	DD	BB
chr14_9458957_9458992	DD	DD	BB	DD	BB	DD	DD	BB	BB	BB	DD	DD	DD	DD	BB	DD	DD	BB	BB	BB	BB	DD	DD	DD	DD	BB	BB	DD	BB	DD	DD	DD	BB	DD	BB	DD	DD	BB	DD	BB	BB	BB	BB	BB	BB	BB	BB	DD	BB
chr14_9460626_9460649	DD	DD	BB	DD	BB	DD	DD	BB	BB	BB	DD	DD	DD	DD	BB	DD	DD	BB	BB	BB	BB	DD	DD	DD	DD	BB	BB	DD	BB	DD	DD	DD	BB	DD	BB	DD	DD	BB	DD	BB	BB	BB	BB	BB	BB	BB	BB	DD	BB
chr14_9463621_9463640	DD	DD	BB	DD	BB	DD	DD	BB	BB	BB	DD	DD	DD	NN	BB	DD	DD	BB	BB	BB	BB	DD	DD	DD	DD	BB	BB	DD	BB	DD	DD	DD	BB	DD	BB	DD	DD	BB	DD	BB	NA	BB	BB	BB	BB	BB	BB	DD	BB
chr14_9467679_9467708	DD	DD	BB	DD	bb	DD	DD	BB	BB	BB	DD	DD	DD	DD	BB	DD	DD	BB	BB	BB	bb	DD	DD	dn	DD	BB	BB	DD	BB	DD	DD	DD	BB	DD	BB	DD	DD	BB	DD	BB	BB	BB	BB	BB	BB	bb	BB	DD	BB
chr14_9474111_9474130	DD	DD	BB	DD	BB	DD	DD	BB	BB	BB	DD	DD	DD	DD	BB	DD	DD	BB	BB	BB	BB	DD	DD	DD	DD	BB	BB	DD	BB	DD	DD	DD	BB	DD	BB	DD	DD	BB	DD	BB	BB	BB	BB	BB	BB	BB	BB	DD	BB
chr14_9494580_9494607	DD	DD	BB	DD	BB	DD	DD	bn	BB	BB	DD	DD	DD	DD	BB	DD	DD	BB	BB	BB	BB	DD	DD	DD	DD	BB	BB	DD	BB	DD	DD	DD	BB	DD	BB	DD	DD	BB	DD	BB	BB	BB	BB	BB	BB	BB	BB	DD	BB
chr14_9516544_9516555	DD	DD	BB	DD	BB	DD	DD	BB	BB	BB	DD	DD	DD	DD	BB	DD	DD	BB	BB	BB	BB	DD	DD	DD	DD	BB	BB	DD	BB	DD	DD	DD	BB	DD	BB	DD	DD	BB	DD	BB	BB	BB	BB	BB	BB	BB	BB	DD	BB
chr14_9523301_9523318	DD	DD	BB	DD	BB	DD	DD	BB	BB	BB	DD	DD	DD	DD	BB	DD	DD	BB	BB	BB	BB	DD	DD	DD	DD	BB	BB	DD	BB	DD	DD	DD	BB	DD	BB	DD	DD	BB	DD	BB	BB	BB	BB	BB	BB	BB	BB	DD	BB
chr14_9612375_9612402	DD	DD	BB	DD	BB	DD	DD	BB	BB	BB	DD	DD	DD	DD	BB	DD	DD	DD	DD	BB	BB	DD	DD	DD	DD	BB	BB	DD	BB	DD	DD	DD	BB	DD	BB	DD	DD	BB	DD	BB	BB	BB	BB	BB	BB	BB	BB	DD	BB
chr14_9675597_9675646	DD	DD	BB	DD	BB	DD	DD	BB	BB	BB	DD	DD	DD	DD	BB	DD	DD	DD	DD	BB	BB	DD	DD	DD	DD	BB	BB	DD	BB	DD	DD	DD	BB	DD	BB	DD	DD	BB	DD	BB	BB	BB	BB	BB	BB	BB	BB	DD	BB
chr14_9682712_9682735	dn	DD	BB	DD	BB	DD	DD	BB	BB	BB	DD	DD	DD	DD	BB	DD	DD	DD	DD	BB	BB	DD	DD	dn	DD	BB	BB	DD	BB	DD	dn	DD	BB	DD	BB	DD	DD	BB	DD	BB	BB	BB	BB	BB	BB	BB	BB	dn	BB
chr14_9703039_9703070	DD	DD	BB	DD	BB	DD	DD	BB	BB	BB	DD	DD	DD	DD	BB	DD	DD	DD	DD	BB	BB	DD	DD	DD	DD	BB	BB	DD	BB	DD	DD	DD	BB	DD	BB	DD	DD	BB	DD	BB	BB	BB	BB	BB	BB	BB	BB	DD	BB
chr14_9712504_9712527	DD	DD	BB	DD	BB	DD	DD	BB	BB	BB	DD	DD	DD	DD	BB	DD	DD	DD	DD	BB	BB	DD	DD	DD	DD	BB	BB	DD	BB	DD	DD	DD	BB	DD	BB	DD	DD	BB	DD	BB	BB	BB	BB	BB	BB	BB	BB	DD	BB
chr14_9717854_9717888	DD	DD	BB	DD	BB	DD	DD	BB	BB	BB	DD	DD	DD	DD	BB	DD	DD	DD	DD	BB	BB	DD	DD	DD	DD	BB	BB	DD	BB	DD	DD	DD	BB	DD	BB	DD	DD	BB	DD	BB	BB	BB	BB	BB	BB	BB	BB	DD	BB
chr14_9736220_9736235	dd	DD	BB	dd	BB	DD	dd	BB	BB	BB	dd	dd	dd	dd	BB	dd	dd	dd	dd	BB	BB	DD	dd	dd	dd	bn	BB	dd	BB	DD	dd	dd	BB	dd	BB	dd	DD	bn	DD	BB	BB	BB	BB	BB	BB	BB	BB	DD	BB
chr14_9740996_9741020	dd	dd	BB	dd	BB	dd	dd	BB	BB	BB	dd	dd	dd	dd	BB	DD	dd	DD	dd	BB	BB	dd	dd	dd	dd	BB	BB	dd	BB	DD	dd	dd	BB	dd	BB	dd	dd	BB	dd	BB	BB	BB	BB	BB	BB	BB	BB	dd	BB
chr14_9741038_9741057	DD	DD	BB	DD	BB	DD	DD	BB	BB	BB	DD	DD	DD	DD	BB	DD	DD	DD	DD	BB	BB	DD	DD	DD	DD	BB	BB	DD	BB	DD	DD	DD	BB	DD	BB	DD	DD	BB	DD	BB	BB	BB	BB	BB	BB	BB	BB	DD	BB
chr14_9746431_9746454	DD	DD	BB	DD	BB	DD	DD	BB	BB	BB	DD	DD	DD	DD	BB	DD	DD	DD	DD	BB	BB	DD	DD	DD	DD	BB	BB	DD	BB	DD	DD	DD	BB	DD	BB	DD	DD	BB	DD	BB	BB	BB	BB	BB	BB	BB	BB	DD	BB
chr14_9749558_9749585	DD	DD	BB	DD	BB	DD	DD	BB	BB	BB	DD	DD	DD	DD	BB	DD	DD	DD	DD	BB	BB	DD	DD	DD	DD	BB	BB	DD	BB	DD	DD	DD	BB	DD	BB	DD	DD	BB	DD	BB	BB	BB	BB	BB	BB	bn	BB	DD	BB
chr14_9777464_9777478	DD	DD	FF	df	FF	df	df	FF	FF	FF	df	DD	df	df	FF	df	df	df	df	FF	FF	df	df	df	df	FF	FF	df	FF	df	df	df	FF	DD	FF	DD	df	FF	df	FF	FF	FF	FF	FF	FF	FF	FF	df	FF
chr14_9809446_9809493	DD	DD	BB	DD	BB	DD	DD	BB	BB	BB	DD	DD	DD	DD	BB	DD	DD	DD	DD	BB	BB	DD	DD	DD	DD	BB	BB	DD	BB	DD	DD	DD	BB	DD	BB	DD	DD	BB	DD	BB	BB	BB	BB	BB	BB	BB	BB	DD	BB
chr14_9821675_9821688	dd	dn	BB	dd	BB	dd	dd	BB	BB	BB	dd	dd	dd	dd	BB	DD	DD	DD	dd	bn	BB	dd	dd	DD	DD	BB	BB	DD	BB	DD	DD	DD	BB	dn	BB	DD	DD	BB	dd	BB	BB	BB	BB	BB	BB	BB	BB	dd	BB
chr14_9822013_9822026	df	df	FF	df	FF	DD	df	FF	FF	FF	df	df	df	DD	FF	df	df	DD	df	df	FF	df	DD	df	df	FF	FF	df	FF	df	df	df	FF	df	FF	df	DD	FF	df	FF	FF	FF	FF	FF	FF	FF	FF	df	FF
chr14_9837223_9837234	DD	DD	BB	DD	BB	DD	DD	BB	BB	BB	DD	DD	DD	DD	BB	DD	DD	DD	DD	BB	BB	DD	DD	DD	DD	BB	BB	DD	BB	DD	DD	DD	BB	DD	BB	DD	DD	BB	DD	BB	BB	BB	BB	BB	BB	BB	BB	DD	BB
chr14_9837403_9837432	DD	DD	BB	DD	BB	DD	DD	BB	BB	BB	DD	DD	DD	DD	BB	DD	DD	DD	DD	BB	BB	DD	DD	DD	DD	BB	BB	DD	BB	DD	DD	DD	BB	DD	BB	DD	DD	BB	DD	BB	BB	BB	BB	BB	BB	BB	BB	DD	BB
chr14_9901694_9901759	NN	DD	BB	NA	NA	DD	DD	BB	BB	BB	NA	BB	DD	DD	BB	DD	dn	DD	NA	NA	NA	dn	DD	DD	DD	BB	BB	DD	BB	DD	DD	DD	NA	DD	BB	DD	DD	NA	DD	BB	bd	BB	BB	BB	BB	BB	BB	NA	BB
chr14_39527958_39528005	NN	DD	NN	DD	DD	DD	DD	NN	NN	DD	DD	NA	DD	DD	NN	NN	NN	NN	NN	NA	NN	DD	DD	NA	DD	NN	DD	NN	NA	DD	DD	DD	NN	DD	DD	DD	DD	NN	DD	NN	BB	NA	NN	DD	DD	NA	DD	NA	NA
chr14_39533989_39534012	FF	FF	FF	FF	NA	FF	FF	FF	FF	FF	FF	FF	FF	FF	FF	FF	FF	NA	FF	FF	NA	FF	FF	FF	FF	NA	NA	NA	FF	FF	NA	FF	FF	FF	FF	fn	NA	FF	NA	NA	NA	NA	FF	NA	FF	FF	FF	FF	FF
chr14_39557009_39557024	FF	FF	FF	FF	FF	FF	FF	NA	FF	FF	FF	FF	FF	FF	FF	FF	NN	FF	FF	FF	NA	FF	FF	FF	FF	FF	FF	FF	FF	FF	FF	FF	FF	FF	FF	NA	FF	FF	FF	NA	FF	FF	FF	FF	FF	FF	FF	FF	NA
chr14_39584113_39584134	BB	DD	BB	DD	DD	DD	DD	BB	BB	DD	DD	BB	DD	DD	BB	BB	BB	BB	BB	BB	BB	DD	DD	DD	DD	BB	DD	BB	BB	DD	DD	DD	BB	DD	DD	DD	DD	BB	DD	BB	BB	DD	BB	DD	DD	DD	DD	BB	DD
chr14_39598217_39598228	BB	DD	BB	DD	DD	DD	DD	BB	BB	DD	DD	BB	DD	DD	BB	BB	BB	BB	BB	BB	BB	DD	DD	DD	DD	BB	DD	BB	BB	DD	DD	DD	BB	DD	DD	DD	DD	BB	DD	BB	BB	DD	BB	DD	DD	DD	DD	BB	DD
chr14_39622869_39622893	BB	DD	BB	DD	DD	DD	DD	BB	BB	DD	DD	BB	DD	DD	BB	BB	BB	BB	BB	BB	BB	DD	DD	DD	DD	BB	DD	BB	BB	DD	DD	DD	BB	DD	DD	DD	DD	BB	DD	BB	BB	DD	BB	DD	DD	DD	DD	BB	DD
chr14_39649376_39649395	BB	DD	BB	DD	DD	DD	DD	BB	BB	DD	DD	BB	DD	DD	BB	BB	BB	BB	BB	BB	BB	DD	DD	DD	DD	BB	DD	BB	BB	DD	DD	DD	BB	DD	DD	DD	DD	BB	DD	BB	BB	DD	BB	DD	DD	DD	DD	BB	DD
chr14_39671641_39671688	FF	NN	FF	FF	FF	NA	FF	FF	FF	FF	FF	FF	FF	NA	FF	FF	NA	NA	FF	FF	FF	FF	NA	FF	FF	NA	FF	FF	FF	FF	FF	NA	FF	FF	FF	NA	FF	NA	fn	FF	FF	FF	FF	FF	NA	fn	FF	FF	FF
chr14_39680275_39680294	FF	df	FF	df	df	df	DD	FF	FF	df	df	FF	df	df	FF	FF	FF	FF	FF	FF	FF	DD	df	DD	df	FF	df	FF	FF	df	df	df	FF	DD	df	DD	df	FF	df	FF	FF	DD	FF	df	df	df	df	FF	DD
chr14_39699493_39699508	BB	DD	BB	DD	DD	DD	DD	BB	BB	DD	DD	BB	DD	DD	BB	BB	BB	BB	BB	BB	BB	DD	DD	DD	DD	BB	DD	BB	BB	DD	DD	DD	BB	DD	DD	DD	DD	BB	DD	BB	BB	DD	BB	DD	DD	DD	DD	BB	DD
chr14_39710383_39710394	BB	DD	BB	DD	DD	DD	DD	BB	BB	DD	DD	BB	DD	DD	BB	BB	BB	BB	BB	BB	BB	DD	DD	DD	DD	BB	DD	BB	BB	DD	DD	DD	BB	DD	DD	DD	DD	BB	DD	BB	BB	DD	BB	DD	DD	DD	DD	BB	DD
chr14_39711275_39711298	BB	DD	BB	DD	DD	DD	DD	BB	BB	DD	DD	BB	DD	DD	BB	BB	BB	BB	BB	BB	BB	DD	DD	DD	DD	BB	DD	BB	BB	DD	DD	DD	BB	DD	DD	DD	DD	BB	DD	BB	BB	DD	BB	DD	DD	DD	DD	BB	DD
chr14_39712093_39712108	BB	DD	BB	DD	DD	DD	DD	BB	BB	DD	DD	BB	DD	DD	BB	BB	bn	BB	BB	BB	BB	DD	DD	DD	DD	BB	DD	BB	BB	DD	DD	DD	BB	DD	DD	DD	DD	BB	DD	BB	BB	DD	BB	DD	DD	DD	DD	BB	DD
chr14_39769119_39769166	BB	DD	BB	DD	DD	DD	DD	BB	BB	DD	DD	BB	DD	DD	BB	BB	BB	BB	BB	BB	BB	DD	DD	DD	DD	BB	DD	BB	BB	DD	DD	DD	BB	DD	DD	DD	DD	BB	DD	BB	BB	DD	BB	DD	DD	DD	DD	BB	DD
chr14_39776222_39776257	BB	dd	BB	dd	dd	dd	dd	BB	BB	dd	dd	BB	dd	dd	BB	BB	BB	BB	BB	BB	BB	dd	dd	dd	dn	BB	DD	BB	BB	dd	dn	dd	BB	dd	DD	dd	dd	BB	dd	BB	BB	dd	BB	DD	dd	dd	dd	BB	dd
chr14_39800425_39800436	BB	DD	BB	DD	DD	DD	DD	BB	BB	DD	BB	BB	DD	DD	BB	BB	BB	BB	BB	BB	BB	DD	DD	DD	DD	BB	DD	BB	BB	DD	DD	DD	BB	DD	DD	DD	DD	BB	DD	BB	BB	DD	BB	DD	DD	DD	DD	BB	DD
chr14_39807395_39807410	BB	DD	BB	DD	DD	DD	DD	BB	BB	DD	BB	BB	DD	DD	BB	BB	BB	BB	BB	BB	BB	DD	DD	DD	DD	BB	DD	BB	BB	DD	DD	DD	BB	DD	DD	DD	DD	BB	DD	BB	BB	DD	BB	DD	DD	DD	DD	BB	DD
chr14_39860389_39860428	BB	DD	BB	DD	DD	DD	DD	BB	BB	DD	BB	BB	DD	DD	BB	BB	BB	BB	BB	BB	BB	DD	DD	DD	DD	BB	DD	BB	BB	DD	DD	DD	BB	DD	DD	DD	DD	BB	DD	BB	BB	DD	BB	DD	DD	DD	DD	BB	DD
chr14_39860952_39860963	BB	DD	BB	DD	DD	DD	DD	BB	BB	DD	BB	BB	DD	DD	BB	BB	BB	BB	BB	BB	BB	DD	DD	DD	DD	BB	DD	BB	BB	DD	DD	DD	BB	DD	DD	DD	DD	BB	DD	BB	BB	DD	BB	DD	DD	DD	DD	BB	DD
chr14_39916495_39916512	BB	DD	BB	DD	DD	DD	DD	BB	BB	DD	BB	BB	DD	DD	BB	BB	BB	BB	BB	BB	BB	DD	DD	DD	DD	BB	DD	BB	BB	DD	DD	DD	BB	DD	DD	DD	DD	BB	DD	BB	BB	DD	BB	DD	DD	DD	DD	BB	DD
chr14_39925084_39925119	BB	DD	BB	DD	DD	DD	DD	BB	BB	DD	BB	BB	DD	DD	BB	BB	BB	BB	BB	BB	BB	DD	DD	DD	DD	BB	DD	BB	BB	DD	DD	DD	BB	DD	DD	DD	DD	BB	DD	BB	BB	DD	BB	DD	DD	DD	DD	BB	DD
chr14_39926023_39926050	BB	DD	BB	DD	DD	DD	DD	BB	BB	DD	BB	BB	DD	DD	BB	BB	BB	BB	BB	BB	BB	DD	DD	DD	DD	BB	DD	BB	BB	DD	DD	DD	BB	DD	DD	DD	DD	BB	DD	BB	BB	DD	BB	DD	DD	DD	DD	BB	DD
chr14_39927645_39927660	BB	DD	BB	DD	DD	DD	DD	BB	BB	DD	BB	BB	DD	DD	BB	BB	BB	BB	BB	BB	BB	DD	DD	DD	DD	BB	DD	BB	BB	DD	DD	DD	BB	DD	DD	DD	DD	BB	DD	BB	BB	DD	BB	DD	DD	DD	DD	BB	DD
chr14_39929272_39929319	NA	DD	BB	DD	DD	DD	DD	BB	BB	DD	NN	BB	DD	NA	NA	BB	BB	NA	NA	NA	NA	DD	DD	DD	DD	BB	DD	bn	NA	NA	DD	DD	NA	DD	DD	DD	DD	BB	DD	NA	NA	NA	NA	DD	DD	NA	DD	BB	DD
chr14_39941440_39941465	BB	DD	BB	DD	DD	DD	DD	BB	BB	DD	BB	BB	bd	DD	BB	BB	BB	BB	BB	BB	BB	DD	DD	DD	DD	BB	DD	BB	BB	DD	DD	DD	BB	DD	DD	DD	DD	BB	DD	BB	BB	DD	BB	DD	DD	DD	DD	BB	DD
chr14_39942096_39942135	BB	dd	BB	dd	dd	dd	dd	BB	BB	dd	BB	BB	dd	dd	BB	BB	BB	BB	BB	BB	BB	dd	dd	dd	dd	BB	dd	BB	BB	dd	dd	dd	BB	dd	dd	dd	dd	BB	dd	BB	BB	dd	BB	dd	dd	dd	dd	BB	dd
chr14_39957723_39957742	BB	dn	BB	dn	DD	DD	DD	BB	BB	dn	BB	BB	dn	dn	BB	BB	BB	BB	BB	BB	BB	dn	DD	DD	DD	BB	dn	BB	BB	dn	dn	dn	BB	DD	DD	DD	dn	BB	dn	BB	BB	dn	BB	dn	dn	dn	DD	BB	dn
chr14_40034915_40034934	BB	DD	BB	DD	DD	DD	DD	BB	BB	DD	BB	BB	DD	DD	BB	BB	BB	BB	BB	BB	BB	DD	DD	DD	DD	BB	DD	BB	BB	DD	DD	DD	BB	DD	DD	DD	DD	BB	DD	BB	BB	DD	BB	DD	DD	DD	DD	BB	DD
chr14_40046472_40046519	NN	FF	FF	FF	FF	FF	FF	FF	FF	FF	FF	FF	FF	NA	FF	FF	FF	NA	FF	FF	FF	FF	NA	FF	FF	FF	NA	FF	FF	NA	fn	FF	FF	NA	FF	FF	FF	FF	FF	FF	FF	FF	FF	FF	FF	fn	FF	FF	FF
chr14_40174841_40174880	BB	DD	NA	DD	DD	DD	DD	BB	BB	DD	BB	BB	DD	DD	BB	BB	BB	NA	BB	bn	BB	DD	DD	DD	DD	NA	DD	BB	BB	DD	DD	DD	BB	DD	DD	NA	DD	NA	DD	BB	NA	DD	BB	DD	DD	NA	DD	BB	DD
chr14_40292689_40292728	BB	DD	BB	DD	DD	DD	DD	BB	BB	DD	BB	BB	DD	DD	BB	BB	BB	BB	BB	BB	BB	DD	DD	DD	DD	BB	DD	BB	BB	DD	DD	DD	BB	DD	DD	DD	DD	BB	DD	BB	BB	DD	BB	DD	DD	DD	bd	BB	DD
chr14_40293160_40293207	BB	NA	NA	DD	NA	DD	DD	NA	BB	NA	NA	BB	NA	DD	BB	BB	bn	BB	BB	BB	BB	DD	DD	DD	NN	NA	DD	bn	BB	DD	NA	DD	NA	DD	NA	DD	DD	BB	DD	BB	bn	DD	NA	DD	DD	NA	DD	BB	NA
chr14_40302334_40302403	BB	DD	BB	DD	DD	DD	DD	BB	BB	DD	BB	BB	DD	DD	BB	BB	BB	BB	BB	BB	BB	DD	DD	DD	DD	BB	DD	BB	BB	DD	DD	DD	BB	DD	DD	DD	DD	BB	DD	BB	BB	DD	BB	DD	DD	dn	DD	BB	DD
chr14_40315676_40315719	FF	NN	FF	NN	NN	NN	NN	FF	FF	NN	FF	FF	NA	NN	FF	FF	NA	FF	FF	FF	FF	NN	NN	NN	NN	FF	FF	FF	FF	FF	FF	FF	FF	FF	FF	FF	FF	FF	FF	FF	FF	FF	FF	FF	NA	FF	FF	FF	FF
chr14_40405725_40405768	BB	DD	BB	DD	DD	DD	DD	BB	BB	DD	BB	BB	DD	DD	BB	BB	BB	BB	BB	BB	BB	DD	DD	DD	DD	BB	DD	BB	BB	DD	DD	DD	BB	DD	DD	DD	DD	BB	DD	BB	BB	DD	BB	DD	DD	DD	DD	BB	DD
chr14_40408105_40408146	bd	DD	BB	DD	DD	DD	DD	BB	BB	DD	BB	BB	DD	DD	BB	BB	BB	BB	BB	BB	BB	dn	DD	DD	DD	BB	DD	BB	BB	DD	DD	dn	BB	DD	DD	DD	DD	BB	DD	BB	BB	DD	BB	DD	DD	DD	DD	BB	DD
chr14_40416802_40416819	BB	DD	BB	DD	DD	DD	DD	BB	BB	DD	BB	DD	DD	DD	BB	BB	BB	BB	BB	BB	BB	DD	DD	DD	DD	BB	DD	BB	BB	DD	DD	DD	BB	DD	DD	DD	DD	BB	DD	BB	BB	DD	BB	DD	DD	DD	DD	BB	DD
chr14_40426061_40426076	BB	DD	BB	DD	DD	DD	DD	BB	BB	DD	BB	DD	DD	DD	BB	BB	BB	BB	BB	BB	BB	DD	DD	DD	DD	BB	DD	BB	BB	DD	DD	DD	BB	DD	DD	DD	DD	BB	DD	BB	BB	DD	BB	DD	DD	DD	DD	BB	DD
chr14_40433176_40433220	BB	DD	BB	DD	DD	DD	dn	BB	BB	DD	BB	DD	DD	DD	BB	BB	BB	BB	BB	BB	BB	DD	DD	DD	DD	BB	DD	BB	BB	DD	DD	DD	BB	DD	DD	DD	DD	BB	DD	BB	BB	DD	BB	DD	DD	DD	DD	BB	DD
chr14_40433763_40433804	BB	DD	BB	DD	DD	DD	DD	BB	BB	DD	BB	DD	DD	DD	BB	BB	BB	BB	BB	BB	BB	DD	DD	DD	DD	BB	DD	BB	BB	DD	DD	DD	BB	DD	DD	DD	DD	BB	DD	BB	BB	DD	BB	DD	DD	DD	DD	BB	DD
chr14_40542029_40542044	BB	DD	BB	DD	DD	DD	DD	BB	BB	DD	bn	DD	DD	DD	BB	BB	BB	BB	BB	BB	BB	DD	DD	DD	DD	BB	DD	BB	BB	DD	DD	DD	BB	DD	DD	DD	DD	BB	DD	BB	BB	DD	BB	DD	DD	DD	DD	BB	DD
chr14_40576046_40576065	BB	DD	BB	DD	DD	DD	DD	BB	BB	DD	BB	DD	DD	DD	BB	BB	BB	BB	BB	BB	BB	DD	DD	DD	DD	BB	DD	BB	BB	DD	DD	DD	BB	DD	DD	DD	DD	BB	DD	BB	BB	DD	BB	DD	DD	DD	DD	BB	DD
chr14_40633865_40633876	BB	DD	BB	DD	DD	DD	DD	BB	BB	DD	BB	DD	DD	DD	BB	BB	BB	BB	BB	BB	BB	DD	DD	DD	DD	BB	DD	BB	BB	DD	DD	DD	BB	DD	DD	DD	DD	BB	DD	BB	BB	DD	BB	DD	DD	DD	DD	BB	DD
chr14_40646248_40646277	BB	DD	BB	DD	DD	DD	DD	BB	BB	DD	BB	DD	DD	DD	BB	BB	BB	BB	BB	BB	BB	DD	DD	DD	DD	BB	DD	BB	BB	DD	DD	DD	BB	DD	DD	DD	DD	BB	DD	BB	BB	DD	BB	DD	DD	DD	dn	BB	DD
chr14_40665788_40665809	BB	DD	BB	DD	DD	DD	DD	BB	BB	DD	BB	DD	DD	DD	BB	BB	BB	BB	BB	BB	BB	DD	DD	DD	DD	BB	DD	BB	BB	DD	DD	DD	BB	DD	DD	DD	DD	BB	DD	BB	BB	DD	BB	DD	DD	DD	DD	BB	DD
chr14_40677959_40677994	BB	DD	BB	DD	DD	DD	DD	BB	BB	DD	BB	DD	DD	DD	BB	BB	BB	BB	BB	BB	BB	DD	DD	DD	DD	BB	DD	BB	BB	DD	DD	bd	BB	DD	DD	DD	DD	BB	DD	BB	BB	DD	BB	DD	DD	DD	DD	BB	DD
chr14_40688042_40688077	FF	df	FF	df	DD	DD	df	df	FF	df	FF	DD	DD	df	df	df	FF	FF	FF	df	FF	DD	DD	DD	df	FF	df	FF	FF	df	df	DD	FF	df	df	df	DD	FF	df	FF	FF	DD	df	df	DD	df	DD	df	df
chr14_40688188_40688219	bf	bf	bf	FF	FF	bf	FF	bf	bf	FF	BB	bf	bf	FF	bf	bf	bf	bf	bf	BB	bf	bf	bf	bf	FF	bf	bf	bf	bf	bf	FF	bf	bf	bf	bf	bf	bf	bf	bf	bf	bf	bf	bf	bf	bf	bf	bf	bf	bf
chr14_40692048_40692067	BB	DD	BB	DD	DD	DD	DD	BB	BB	DD	BB	DD	DD	DD	BB	BB	BB	BB	BB	BB	BB	DD	DD	DD	DD	BB	DD	BB	BB	DD	DD	DD	BB	DD	DD	DD	DD	BB	DD	BB	BB	DD	BB	DD	DD	DD	DD	BB	DD
chr14_40771154_40771189	BB	DD	BB	DD	DD	DD	DD	BB	BB	DD	BB	DD	DD	DD	BB	BB	BB	BB	BB	BB	BB	DD	DD	DD	DD	BB	DD	BB	BB	DD	DD	DD	BB	DD	DD	DD	DD	BB	DD	BB	BB	DD	BB	DD	DD	DD	DD	BB	DD
chr14_40791032_40791055	BB	DD	BB	DD	dn	DD	DD	BB	BB	dn	BB	DD	DD	DD	BB	BB	BB	BB	BB	BB	BB	DD	DD	dn	DD	BB	DD	BB	BB	DD	DD	DD	BB	DD	DD	DD	DD	BB	DD	BB	BB	DD	BB	DD	DD	DD	DD	BB	DD
chr14_40858391_40858406	BB	dd	BB	DD	dd	dd	dd	BB	BB	dd	BB	dd	DD	dd	BB	BB	BB	BB	BB	BB	BB	dd	dd	dd	DD	BB	dd	BB	BB	dd	DD	dd	BB	dd	dd	dd	dd	BB	dd	BB	BB	dd	BB	dd	DD	dd	dd	BB	DD
chr14_40858407_40858418	FF	df	FF	DD	df	df	DD	FF	FF	df	FF	df	DD	df	FF	FF	FF	FF	FF	FF	FF	df	df	df	DD	FF	DD	FF	FF	DD	df	df	FF	df	DD	df	DD	FF	df	FF	FF	DD	FF	DD	DD	DD	df	FF	DD
chr14_40863168_40863207	BB	DD	BB	DD	DD	DD	DD	BB	BB	DD	BB	DD	DD	DD	BB	BB	BB	BB	BB	BB	BB	DD	DD	DD	DD	BB	DD	BB	BB	DD	DD	DD	BB	DD	DD	DD	DD	BB	DD	BB	BB	DD	BB	DD	DD	DD	DD	BB	DD
chr14_40943902_40943916	BB	DD	BB	DD	DD	DD	DD	BB	BB	DD	BB	DD	DD	DD	BB	BB	BB	BB	BB	BB	BB	DD	DD	DD	DD	BB	DD	BB	BB	DD	DD	DD	BB	DD	DD	DD	DD	BB	DD	BB	BB	DD	BB	DD	DD	DD	DD	BB	DD
chr14_40957675_40957686	FF	DD	FF	df	DD	df	DD	FF	FF	DD	FF	DD	DD	df	FF	FF	FF	FF	FF	FF	FF	df	DD	DD	df	FF	DD	FF	FF	DD	df	df	FF	DD	DD	DD	DD	FF	DD	FF	FF	DD	FF	DD	DD	DD	DD	FF	df
chr14_40983382_40983399	BB	DD	BB	DD	DD	DD	DD	BB	BB	DD	BB	DD	DD	DD	BB	BB	BB	BB	BB	BB	BB	DD	DD	DD	DD	BB	DD	BB	BB	DD	DD	DD	BB	DD	DD	DD	DD	BB	DD	BB	BB	DD	BB	DD	DD	DD	DD	BB	DD
chr14_40984738_40984781	BB	DD	BB	DD	DD	DD	DD	BB	BB	DD	BB	DD	DD	DD	BB	BB	BB	BB	BB	BB	BB	DD	DD	DD	DD	BB	DD	BB	BB	DD	DD	DD	BB	DD	DD	DD	DD	BB	DD	BB	BB	DD	BB	DD	DD	DD	DD	BB	DD
chr14_40985577_40985588	BB	DD	bd	DD	DD	DD	DD	BB	BB	DD	BB	DD	DD	DD	BB	BB	BB	BB	BB	BB	BB	DD	DD	DD	DD	BB	DD	BB	BB	DD	DD	DD	BB	DD	DD	DD	DD	BB	DD	BB	BB	DD	BB	DD	DD	DD	DD	BB	DD
chr14_40993377_40993396	FF	df	FF	df	df	DD	DD	FF	FF	df	FF	dn	DD	DD	FF	FF	FF	FF	FF	FF	FF	df	df	DD	df	FF	df	FF	FF	DD	df	dn	FF	DD	df	df	DD	FF	df	FF	FF	DD	FF	df	df	DD	DD	FF	df
chr14_41083051_41083082	BB	NA	BB	dn	DD	DD	DD	BB	BB	DD	BB	DD	NA	DD	BB	BB	BB	BB	BB	NA	BB	DD	DD	DD	DD	NA	DD	BB	NA	DD	DD	DD	BB	DD	DD	DD	DD	BB	DD	BB	BB	DD	BB	DD	NA	DD	DD	BB	NA
chr14_41088046_41088087	BB	DD	BB	DD	DD	DD	NA	BB	BB	NA	BB	DD	DD	NA	NA	BB	BB	BB	BB	NA	BB	NA	DD	DD	NA	BB	DD	BB	BB	DD	DD	DD	BB	DD	NA	NA	DD	BB	DD	BB	NA	NA	NA	DD	DD	DD	DD	BB	DD
chr14_41126601_41126618	BB	DD	BB	DD	DD	DD	DD	BB	BB	DD	BB	DD	DD	DD	BB	BB	BB	BB	BB	BB	BB	DD	DD	DD	DD	BB	DD	BB	BB	DD	DD	DD	BB	DD	DD	DD	DD	BB	DD	BB	BB	DD	BB	DD	DD	DD	DD	BB	DD
chr14_41129457_41129488	FF	FF	FF	FF	FF	FF	FF	FF	FF	FF	FF	FF	FF	FF	FF	FF	NN	FF	FF	FF	FF	FF	FF	FF	FF	NA	FF	FF	NA	NA	FF	FF	FF	FF	NA	FF	FF	FF	FF	FF	NA	FF	FF	FF	fn	NA	FF	FF	FF
chr14_41176313_41176352	BB	DD	BB	DD	DD	DD	DD	BB	BB	DD	BB	DD	DD	DD	BB	BB	BB	BB	BB	BB	BB	DD	DD	DD	DD	BB	DD	BB	BB	DD	DD	DD	BB	DD	DD	DD	DD	BB	DD	BB	BB	DD	BB	DD	DD	DD	DD	BB	DD
chr14_41197599_41197610	BB	DD	BB	DD	DD	DD	DD	BB	BB	DD	BB	dn	dn	dn	BB	BB	BB	BB	BB	BB	BB	DD	DD	DD	dn	BB	dn	BB	BB	DD	DD	DD	BB	DD	dn	DD	dn	BB	dn	BB	BB	dn	BB	DD	dn	dn	DD	BB	DD
chr14_41202409_41202422	BB	DD	BB	DD	DD	DD	DD	BB	BB	DD	BB	DD	DD	DD	BB	BB	BB	BB	BB	BB	BB	DD	DD	DD	DD	BB	DD	BB	BB	DD	DD	DD	BB	DD	DD	DD	DD	BB	DD	BB	BB	DD	BB	DD	DD	DD	DD	BB	DD
chr14_44118706_44118741	BB	DD	BB	DD	DD	DD	DD	DD	BB	DD	BB	DD	DD	DD	BB	BB	BB	BB	BB	BB	BB	DD	DD	DD	DD	BB	DD	BB	BB	DD	DD	DD	BB	DD	DD	DD	DD	BB	DD	BB	BB	DD	BB	DD	DD	DD	DD	BB	DD
chr14_44837642_44837659	FF	FF	FF	FF	NA	fn	FF	FF	FF	FF	FF	FF	FF	FF	FF	FF	FF	FF	FF	FF	FF	FF	NN	FF	FF	FF	FF	NA	FF	FF	FF	FF	FF	NA	FF	NA	FF	FF	FF	FF	FF	FF	NA	FF	FF	FF	FF	FF	FF
chr14_44845531_44845572	BB	DD	BB	DD	DD	DD	DD	DD	BB	DD	BB	DD	DD	DD	BB	BB	BB	BB	BB	BB	BB	DD	DD	DD	DD	BB	DD	BB	BB	DD	DD	DD	BB	DD	DD	DD	DD	BB	DD	BB	BB	DD	BB	DD	DD	DD	DD	BB	DD
chr14_44977530_44977571	BB	DD	BB	DD	DD	DD	DD	DD	BB	DD	BB	DD	DD	DD	BB	BB	BB	BB	BB	BB	BB	DD	DD	DD	DD	BB	DD	BB	BB	DD	DD	DD	BB	DD	DD	DD	DD	BB	DD	BB	BB	DD	BB	DD	DD	DD	DD	BB	DD
chr14_45025630_45025704	BB	DD	BB	DD	DD	DD	NN	DD	BB	DD	NA	DD	DD	DD	BB	BB	bn	NA	NA	BB	BB	DD	DD	DD	DD	NN	DD	BB	NA	DD	DD	DD	NA	DD	DD	DD	DD	BB	DD	NA	NA	DD	NA	DD	DD	DD	DD	NA	dn
chr14_45052577_45052608	BB	DD	BB	dn	DD	DD	DD	DD	BB	DD	BB	DD	DD	dn	BB	BB	BB	BB	BB	BB	BB	NA	DD	dn	DD	BB	dn	BB	BB	DD	DD	DD	BB	dn	DD	DD	DD	BB	DD	BB	BB	DD	BB	DD	dn	DD	DD	BB	DD
chr14_45125444_45125503	BB	BB	NA	BB	NA	NA	NA	BB	bn	BB	BB	NN	BB	NN	BB	BB	NA	BB	DD	BB	NA	BB	BB	DD	BB	NA	DD	BB	BB	NA	NN	DD	BB	NA	DD	DD	NN	NA	DD	BB	bd	DD	BB	DD	DD	dn	BB	BB	dn
chr14_45294865_45294878	BB	DD	BB	DD	DD	DD	DD	DD	BB	DD	BB	DD	DD	DD	BB	BB	BB	BB	BB	BB	BB	DD	DD	DD	DD	BB	DD	BB	BB	DD	DD	DD	BB	DD	DD	DD	DD	BB	DD	BB	BB	DD	bd	DD	DD	DD	DD	BB	DD
chr14_45307310_45307341	BB	DD	BB	DD	DD	DD	DD	DD	BB	DD	BB	DD	DD	DD	BB	BB	BB	BB	BB	BB	BB	DD	DD	DD	DD	BB	DD	BB	BB	DD	DD	DD	BB	DD	DD	DD	DD	BB	DD	BB	BB	DD	BB	DD	DD	DD	DD	BB	DD
chr14_45325849_45325868	BB	DD	BB	DD	DD	DD	DD	DD	BB	DD	BB	DD	DD	DD	BB	BB	BB	BB	BB	BB	BB	DD	DD	DD	DD	BB	DD	BB	BB	DD	DD	DD	BB	DD	DD	DD	DD	BB	DD	BB	BB	DD	BB	DD	DD	DD	DD	BB	DD
chr14_45331289_45331308	BB	DD	BB	DD	dn	DD	DD	DD	BB	DD	BB	DD	dn	dn	BB	BB	BB	BB	BB	BB	BB	DD	dn	DD	DD	BB	dn	BB	BB	DD	DD	DD	BB	DD	DD	DD	dn	BB	DD	BB	BB	DD	BB	DD	dn	DD	DD	BB	DD
chr14_45339671_45339688	BB	DD	BB	DD	DD	DD	DD	DD	BB	DD	BB	DD	DD	DD	BB	BB	BB	BB	BB	BB	BB	DD	DD	DD	DD	BB	DD	BB	BB	DD	DD	DD	BB	DD	DD	DD	DD	BB	DD	BB	BB	DD	BB	DD	DD	DD	DD	BB	DD
chr14_45354589_45354620	BB	dd	BB	dd	dd	dd	dd	dd	BB	dd	BB	dd	dd	dd	BB	BB	BB	BB	BB	BB	BB	dd	dd	dd	dd	BB	dd	BB	BB	dd	dd	dd	BB	DD	dd	dd	dd	BB	dd	BB	BB	dd	BB	dd	dd	dd	dd	BB	dd
chr14_45396533_45396544	BB	DD	BB	DD	DD	DD	DD	DD	BB	DD	BB	DD	DD	DD	BB	BB	BB	BB	BB	BB	BB	DD	DD	DD	DD	BB	DD	BB	BB	DD	DD	DD	BB	DD	DD	DD	DD	BB	DD	BB	BB	DD	BB	DD	DD	DD	DD	BB	DD
chr14_45407946_45407961	BB	DD	BB	DD	DD	DD	DD	DD	BB	DD	BB	DD	DD	DD	BB	BB	BB	BB	BB	BB	BB	DD	DD	DD	DD	BB	DD	BB	BB	DD	DD	DD	BB	DD	DD	DD	DD	BB	DD	BB	BB	DD	BB	DD	DD	DD	DD	BB	DD
chr14_45413466_45413483	BB	DD	BB	DD	DD	DD	DD	dn	BB	DD	BB	DD	DD	DD	BB	BB	BB	BB	BB	BB	BB	DD	DD	DD	DD	BB	DD	BB	BB	DD	DD	DD	BB	DD	DD	DD	DD	BB	DD	BB	BB	DD	BB	DD	DD	DD	DD	BB	DD
chr14_45422984_45423015	FF	FF	FF	FF	FF	NA	FF	FF	FF	FF	FF	FF	FF	FF	FF	FF	FF	FF	FF	FF	NA	FF	FF	FF	FF	FF	FF	FF	FF	FF	NA	FF	FF	FF	FF	FF	FF	FF	FF	FF	NA	FF	FF	FF	FF	FF	FF	FF	FF
chr14_45466295_45466338	BB	DD	BB	DD	DD	DD	DD	DD	BB	DD	BB	DD	DD	DD	BB	BB	BB	BB	BB	BB	BB	DD	DD	BB	DD	BB	DD	BB	BB	DD	DD	DD	BB	DD	DD	DD	DD	BB	DD	BB	BB	DD	BB	DD	DD	DD	DD	BB	DD
chr14_45497180_45497194	BB	DD	BB	DD	DD	DD	DD	DD	BB	DD	BB	DD	DD	DD	BB	BB	BB	BB	BB	BB	BB	DD	DD	DD	DD	BB	DD	BB	BB	DD	DD	DD	BB	DD	DD	DD	DD	BB	DD	BB	BB	DD	BB	DD	DD	DD	DD	BB	DD
chr14_45498203_45498250	BB	DD	BB	DD	DD	DD	DD	DD	BB	DD	BB	DD	DD	DD	BB	BB	BB	BB	BB	BB	BB	DD	DD	DD	DD	BB	DD	BB	BB	DD	DD	DD	BB	DD	DD	DD	DD	BB	DD	BB	BB	DD	BB	DD	DD	DD	DD	BB	DD
chr14_45514537_45514566	BB	NN	BB	NN	NN	NN	NN	NN	BB	NN	BB	NN	NN	NN	BB	BB	BB	BB	BB	BB	BB	NN	NN	NN	NN	BB	DD	BB	BB	DD	DD	DD	BB	DD	DD	DD	DD	BB	DD	BB	BB	DD	BB	DD	DD	dn	dn	BB	NA
chr14_45540625_45540648	BB	DD	BB	DD	DD	DD	DD	DD	BB	DD	BB	DD	DD	DD	BB	BB	BB	BB	BB	BB	BB	DD	DD	DD	DD	BB	DD	BB	BB	DD	DD	DD	BB	DD	DD	DD	DD	BB	DD	BB	BB	DD	BB	DD	DD	DD	DD	BB	DD
chr14_45542284_45542311	BB	DD	BB	NN	DD	DD	DD	DD	BB	DD	BB	DD	DD	DD	BB	BB	NA	BB	bn	BB	BB	DD	DD	DD	DD	BB	DD	BB	BB	DD	DD	DD	BB	DD	DD	NA	DD	BB	DD	BB	NA	DD	BB	DD	DD	DD	DD	BB	NA
chr14_45556203_45556218	BB	DD	BB	DD	DD	DD	DD	DD	BB	DD	BB	DD	DD	DD	BB	BB	BB	BB	BB	BB	BB	DD	DD	DD	DD	BB	DD	BB	BB	DD	DD	DD	BB	DD	DD	DD	DD	BB	DD	BB	BB	DD	BB	DD	DD	DD	DD	BB	DD
chr14_45582734_45582747	BB	DD	BB	DD	DD	DD	DD	DD	BB	DD	BB	DD	DD	DD	BB	BB	BB	BB	BB	BB	BB	DD	DD	DD	DD	BB	DD	BB	BB	DD	DD	DD	BB	DD	DD	DD	DD	BB	DD	BB	BB	DD	BB	DD	DD	DD	DD	BB	DD
chr14_45609662_45609685	BB	dn	BB	DD	DD	DD	DD	DD	BB	DD	BB	DD	DD	DD	BB	BB	BB	BB	BB	BB	BB	DD	DD	DD	DD	BB	DD	BB	BB	DD	DD	dn	BB	DD	DD	DD	DD	BB	DD	BB	BB	DD	BB	DD	DD	DD	DD	BB	DD
chr14_45611471_45611486	BB	DD	BB	DD	DD	DD	DD	DD	BB	DD	BB	DD	DD	DD	BB	BB	BB	BB	BB	BB	BB	DD	DD	DD	DD	BB	DD	BB	BB	DD	DD	DD	BB	DD	DD	DD	DD	BB	DD	BB	BB	DD	BB	DD	DD	DD	DD	BB	DD
chr14_45627377_45627388	BB	DD	BB	DD	DD	DD	DD	DD	BB	DD	BB	DD	DD	DD	BB	BB	BB	BB	BB	BB	BB	DD	DD	DD	DD	BB	DD	BB	BB	DD	DD	DD	BB	DD	DD	DD	DD	BB	DD	BB	BB	DD	BB	DD	DD	DD	DD	BB	DD
chr14_45640621_45640658	BB	DD	BB	DD	DD	DD	DD	DD	BB	DD	BB	DD	DD	DD	BB	BB	bn	BB	bn	BB	BB	DD	DD	DD	DD	BB	DD	BB	BB	DD	DD	DD	BB	DD	DD	DD	DD	BB	DD	BB	BB	DD	BB	DD	DD	DD	DD	BB	DD
chr14_45643906_45643920	BB	DD	BB	DD	DD	DD	DD	DD	BB	DD	BB	DD	DD	DD	BB	BB	BB	BB	BB	BB	BB	DD	DD	DD	DD	BB	DD	BB	BB	DD	DD	DD	BB	DD	DD	DD	DD	BB	DD	BB	BB	DD	BB	DD	DD	DD	DD	BB	DD
chr14_45665386_45665397	BB	DD	BB	DD	DD	DD	DD	DD	BB	DD	BB	DD	DD	DD	BB	BB	BB	BB	BB	BB	BB	DD	DD	DD	DD	BB	DD	BB	BB	DD	DD	DD	BB	DD	dn	DD	DD	BB	DD	BB	BB	DD	BB	DD	DD	DD	DD	BB	DD
chr14_45670855_45670872	BB	DD	BB	DD	DD	DD	DD	DD	BB	DD	BB	DD	DD	DD	BB	BB	BB	BB	BB	BB	BB	DD	DD	DD	DD	BB	DD	BB	BB	DD	DD	DD	BB	DD	DD	DD	DD	BB	DD	BB	BB	DD	BB	DD	DD	DD	DD	BB	DD
chr14_45680283_45680298	BB	DD	BB	DD	DD	DD	DD	DD	BB	DD	BB	DD	DD	DD	BB	BB	BB	BB	BB	BB	BB	DD	DD	DD	DD	BB	DD	BB	BB	DD	DD	DD	BB	DD	DD	DD	DD	BB	DD	BB	BB	DD	BB	DD	DD	DD	DD	BB	DD
chr14_45681723_45681747	BB	dd	BB	DD	dd	dd	DD	DD	BB	dd	BB	dd	dd	DD	BB	BB	BB	BB	BB	BB	BB	dd	DD	DD	DD	BB	dd	BB	BB	dd	DD	dd	BB	dd	dd	dd	DD	BB	DD	BB	BB	dd	BB	dd	dd	DD	dd	BB	dd
chr14_45702354_45702365	BB	DD	BB	DD	DD	DD	DD	DD	BB	DD	BB	DD	DD	DD	BB	BB	BB	BB	BB	BB	BB	DD	DD	DD	DD	BB	DD	BB	BB	DD	DD	DD	BB	DD	DD	DD	DD	BB	DD	BB	BB	DD	BB	DD	DD	DD	DD	BB	DD
chr14_45742617_45742631	BB	DD	BB	DD	DD	DD	DD	DD	BB	DD	BB	DD	DD	DD	BB	BB	BB	BB	BB	BB	BB	DD	DD	DD	DD	BB	DD	BB	BB	DD	DD	DD	BB	DD	DD	DD	DD	BB	DD	BB	BB	DD	BB	DD	DD	DD	DD	BB	DD
chr14_45778602_45778649	NN	DD	BB	DD	DD	NA	DD	DD	BB	DD	NN	DD	DD	DD	BB	NA	NN	NN	NN	NN	NA	DD	DD	DD	NA	NN	DD	NN	NN	DD	DD	DD	NA	NA	DD	DD	DD	NN	DD	NN	BB	DD	NN	DD	DD	DD	DD	NN	NA
chr14_45779219_45779246	FF	df	FF	df	df	df	df	df	FF	df	FF	df	df	df	FF	FF	FF	FF	FF	FF	FF	df	df	df	df	FF	df	FF	FF	df	df	df	FF	df	df	df	df	FF	df	FF	FF	df	FF	df	df	df	df	FF	df
chr14_45841311_45841330	BB	DD	BB	DD	DD	DD	DD	DD	BB	DD	BB	DD	DD	DD	BB	BB	BB	BB	BB	BB	BB	DD	DD	DD	DD	BB	DD	BB	BB	DD	DD	DD	BB	DD	DD	DD	DD	BB	DD	BB	BB	DD	BB	DD	DD	DD	DD	BB	DD
chr14_45861602_45861653	NA	DD	BB	NA	DD	DD	DD	NA	BB	DD	BB	DD	DD	DD	NN	NA	NN	NN	NN	BB	NA	DD	DD	NA	DD	bn	DD	NN	BB	NA	NA	DD	NA	DD	DD	DD	DD	NA	DD	BB	BB	NA	NA	DD	NA	DD	DD	BB	DD
chr14_45896946_45896957	BB	DD	BB	DD	DD	DD	DD	DD	BB	DD	BB	DD	DD	DD	BB	BB	BB	BB	BB	BB	BB	DD	DD	DD	DD	BB	DD	BB	BB	DD	DD	DD	BB	DD	DD	DD	DD	BB	DD	BB	BB	DD	BB	DD	DD	DD	DD	BB	DD
chr14_45904993_45905036	FF	FF	FF	NA	FF	FF	FF	FF	FF	NN	FF	FF	FF	NA	FF	FF	fn	NA	FF	FF	FF	FF	FF	FF	FF	FF	FF	FF	FF	FF	FF	FF	FF	FF	FF	FF	FF	FF	FF	FF	FF	FF	FF	FF	FF	FF	fn	FF	FF
chr14_45930059_45930073	BB	DD	BB	DD	DD	DD	DD	DD	BB	DD	BB	DD	DD	DD	BB	BB	BB	BB	BB	BB	BB	DD	DD	DD	DD	BB	DD	BB	BB	DD	DD	DD	BB	DD	DD	DD	DD	BB	DD	BB	BB	DD	BB	DD	DD	DD	DD	BB	DD
chr14_45960038_45960087	BB	DD	NA	NA	DD	DD	DD	DD	NN	DD	NN	DD	DD	DD	NN	BB	NA	bn	NN	NN	NN	DD	DD	DD	DD	NA	DD	BB	BB	DD	DD	DD	NN	DD	DD	DD	DD	bn	DD	NA	NA	NA	BB	DD	DD	DD	DD	NA	DD
chr14_45960682_45960693	BB	DD	BB	DD	DD	DD	DD	DD	BB	DD	BB	DD	DD	DD	BB	BB	BB	BB	BB	BB	BB	DD	DD	DD	DD	BB	DD	BB	BB	DD	DD	DD	BB	DD	DD	DD	DD	BB	DD	BB	BB	DD	BB	DD	DD	DD	DD	BB	DD
chr14_45999915_45999930	BB	DD	BB	DD	DD	DD	DD	DD	BB	DD	BB	DD	DD	DD	BB	BB	BB	BB	BB	BB	BB	DD	DD	DD	DD	BB	DD	BB	BB	DD	DD	DD	BB	DD	DD	DD	DD	BB	DD	BB	BB	DD	BB	DD	DD	DD	DD	BB	DD
chr14_46000915_46000930	BB	dd	BB	DD	dd	DD	DD	dd	BB	dd	BB	dd	dd	dd	BB	BB	BB	BB	BB	BB	BB	dd	dd	dd	dd	BB	dd	BB	BB	dd	dd	dd	BB	dd	dd	dd	dd	BB	dd	BB	BB	dd	BB	DD	dd	dd	DD	BB	DD
chr14_46026363_46026374	BB	DD	BB	DD	DD	DD	DD	DD	BB	DD	BB	DD	DD	DD	BB	BB	BB	BB	BB	BB	BB	DD	DD	DD	DD	BB	DD	BB	BB	DD	DD	DD	BB	DD	DD	DD	DD	BB	DD	BB	BB	DD	BB	DD	DD	DD	DD	BB	DD
chr14_46037832_46037849	BB	DD	BB	DD	DD	DD	DD	DD	BB	DD	BB	DD	DD	DD	BB	BB	BB	BB	BB	BB	BB	DD	DD	DD	DD	BB	DD	BB	BB	DD	DD	DD	BB	DD	DD	DD	DD	BB	DD	BB	BB	DD	BB	DD	DD	DD	DD	BB	DD
chr14_46042113_46042144	BB	DD	BB	DD	DD	DD	DD	DD	BB	DD	BB	DD	DD	DD	BB	BB	BB	BB	BB	BB	BB	DD	DD	DD	DD	BB	DD	BB	BB	DD	DD	DD	BB	DD	DD	DD	DD	BB	DD	BB	BB	DD	BB	DD	DD	DD	DD	BB	DD
chr14_46057626_46057637	FF	df	FF	df	df	df	df	df	FF	df	FF	df	df	df	FF	FF	FF	FF	FF	FF	FF	df	df	df	df	FF	df	FF	FF	df	df	df	FF	df	df	df	df	FF	df	FF	FF	df	FF	df	df	df	df	FF	df
chr14_46066111_46066128	BB	DD	BB	DD	DD	DD	DD	DD	BB	DD	BB	DD	DD	DD	BB	BB	BB	BB	BB	BB	BB	DD	DD	DD	DD	BB	DD	BB	BB	DD	DD	DD	BB	DD	DD	DD	DD	BB	DD	BB	BB	DD	BB	DD	DD	DD	DD	BB	DD
chr14_46097554_46097569	BB	DD	BB	DD	DD	DD	DD	DD	BB	DD	BB	DD	DD	DD	BB	BB	BB	BB	BB	BB	BB	DD	DD	DD	DD	BB	DD	BB	BB	DD	DD	DD	BB	DD	DD	DD	DD	BB	DD	BB	BB	DD	BB	DD	DD	DD	DD	BB	DD
chr14_46114620_46114639	BB	DD	BB	DD	DD	DD	DD	DD	BB	DD	BB	DD	DD	DD	BB	BB	BB	BB	BB	BB	BB	DD	DD	DD	DD	BB	DD	BB	BB	DD	DD	DD	BB	DD	DD	DD	DD	BB	DD	BB	BB	DD	BB	DD	DD	DD	DD	BB	DD
chr14_46118217_46118260	BB	DD	BB	DD	DD	DD	DD	DD	BB	DD	BB	DD	DD	DD	NN	BB	BB	BB	BB	BB	BB	DD	DD	DD	DD	BB	DD	BB	BB	DD	DD	DD	BB	DD	DD	DD	DD	BB	DD	BB	BB	DD	BB	DD	DD	DD	DD	BB	DD
chr14_46120596_46120627	BB	DD	BB	DD	DD	DD	DD	DD	BB	DD	BB	DD	DD	DD	BB	BB	BB	BB	BB	BB	BB	DD	DD	DD	DD	BB	DD	BB	BB	DD	DD	DD	BB	DD	DD	DD	DD	BB	DD	BB	BB	DD	BB	DD	DD	DD	DD	BB	DD
chr14_46134132_46134155	BB	DD	BB	DD	DD	DD	DD	DD	BB	DD	BB	DD	DD	DD	BB	BB	BB	BB	BB	BB	BB	DD	DD	DD	DD	BB	DD	BB	BB	DD	DD	DD	BB	DD	DD	DD	DD	BB	DD	BB	BB	DD	BB	DD	DD	DD	DD	BB	DD
chr14_46141424_46141448	BB	NA	BB	DD	NA	DD	NA	DD	BB	DD	NA	DD	NA	NA	BB	BB	BB	BB	BB	BB	BB	DD	DD	NA	NN	BB	DD	BB	BB	DD	DD	DD	BB	NA	DD	DD	DD	BB	DD	BB	BB	NA	BB	DD	DD	NA	NA	BB	NA
chr14_46168762_46168785	BB	DD	BB	DD	DD	DD	DD	DD	BB	DD	BB	DD	DD	DD	BB	BB	BB	BB	BB	BB	BB	DD	DD	DD	DD	BB	DD	BB	BB	DD	DD	DD	BB	DD	DD	DD	DD	BB	DD	BB	BB	DD	BB	DD	DD	DD	DD	BB	DD
chr14_46174293_46174312	FF	df	FF	df	df	df	df	df	FF	df	FF	df	df	df	FF	FF	FF	FF	FF	FF	FF	df	df	df	DD	FF	df	FF	FF	df	df	df	FF	df	df	df	df	FF	df	FF	FF	df	FF	df	df	df	df	FF	DD
chr14_46190391_46190408	BB	DD	BB	DD	DD	DD	DD	DD	BB	DD	BB	DD	DD	DD	BB	BB	BB	BB	BB	BB	BB	DD	DD	DD	DD	BB	DD	BB	BB	DD	DD	DD	BB	DD	DD	DD	DD	BB	DD	BB	BB	DD	BB	DD	DD	DD	DD	BB	DD
chr14_46245314_46245393	NA	DD	NN	DD	DD	DD	DD	DD	NA	DD	NA	DD	DD	DD	NA	NA	NA	NA	NA	NN	NA	NA	DD	DD	DD	NA	DD	NA	BB	DD	DD	DD	BB	DD	DD	DD	DD	BB	DD	BB	NA	DD	BB	DD	DD	NA	DD	BB	DD
chr14_46251867_46251880	BB	DD	BB	DD	DD	DD	DD	DD	BB	DD	BB	DD	DD	DD	BB	BB	BB	BB	BB	BB	BB	DD	DD	DD	DD	BB	DD	BB	BB	DD	DD	DD	BB	dn	DD	DD	DD	BB	dn	BB	BB	DD	BB	DD	DD	DD	DD	BB	DD
chr14_46258050_46258074	BB	DD	BB	DD	DD	DD	DD	DD	BB	DD	BB	DD	DD	DD	BB	BB	BB	BB	BB	BB	BB	DD	DD	DD	DD	BB	DD	BB	BB	DD	DD	DD	BB	DD	DD	DD	DD	BB	DD	BB	BB	DD	BB	DD	DD	DD	DD	BB	DD
chr14_46261411_46261430	BB	dd	BB	dd	dd	dd	dd	dd	BB	dd	BB	dd	dd	dd	BB	BB	BB	BB	BB	BB	BB	dd	dd	dd	dd	BB	dd	BB	BB	dd	dd	dd	BB	dd	dd	dd	dd	BB	dd	BB	BB	dd	BB	dd	dd	dd	dd	BB	dd
chr14_46274738_46274755	BB	DD	BB	DD	DD	DD	DD	DD	BB	DD	BB	DD	DD	DD	BB	BB	BB	BB	BB	BB	BB	DD	DD	DD	DD	BB	DD	BB	BB	DD	DD	DD	BB	DD	DD	DD	DD	BB	DD	BB	BB	DD	BB	DD	DD	DD	DD	BB	DD
chr14_46293181_46293192	BB	DD	BB	DD	DD	DD	DD	DD	BB	DD	BB	DD	DD	DD	BB	BB	BB	BB	BB	BB	BB	DD	DD	DD	DD	BB	DD	BB	BB	DD	DD	DD	BB	DD	DD	DD	DD	BB	DD	BB	BB	DD	BB	DD	DD	DD	DD	BB	DD
chr14_46298418_46298445	BB	DD	BB	DD	DD	DD	DD	DD	BB	DD	BB	DD	DD	DD	BB	BB	BB	BB	BB	BB	BB	DD	DD	DD	DD	BB	DD	BB	BB	DD	DD	DD	BB	DD	DD	DD	DD	BB	DD	BB	bn	DD	BB	DD	DD	DD	DD	BB	DD
chr14_46298888_46298909	BB	DD	BB	DD	DD	DD	bd	DD	BB	DD	BB	DD	DD	DD	BB	BB	BB	BB	BB	BB	BB	DD	DD	DD	DD	BB	DD	BB	bd	DD	DD	DD	BB	DD	DD	DD	DD	BB	DD	BB	BB	DD	BB	DD	DD	DD	DD	BB	DD
chr14_46315177_46315188	BB	DD	BB	DD	DD	DD	DD	DD	BB	DD	BB	DD	DD	DD	BB	BB	BB	BB	BB	BB	BB	DD	DD	DD	DD	BB	DD	BB	BB	DD	DD	DD	BB	DD	DD	DD	DD	BB	DD	BB	BB	DD	BB	DD	DD	DD	DD	BB	DD
chr14_46315971_46315994	BB	DD	BB	DD	DD	DD	DD	DD	BB	DD	BB	DD	DD	DD	BB	BB	BB	BB	BB	BB	BB	DD	DD	DD	DD	BB	DD	BB	BB	DD	DD	DD	BB	DD	DD	DD	DD	BB	DD	BB	BB	DD	BB	DD	DD	DD	DD	BB	DD
chr14_46318493_46318507	BB	DD	BB	DD	DD	DD	DD	DD	BB	DD	BB	DD	DD	DD	BB	BB	BB	BB	BB	BB	BB	DD	DD	DD	DD	BB	DD	BB	BB	DD	DD	DD	BB	DD	DD	DD	DD	BB	DD	BB	BB	DD	BB	DD	DD	DD	DD	BB	DD
chr14_46341684_46341703	BB	DD	BB	DD	DD	DD	DD	DD	BB	DD	BB	DD	DD	DD	BB	BB	BB	BB	BB	BB	BB	DD	DD	DD	DD	BB	DD	BB	BB	DD	DD	DD	BB	DD	DD	DD	DD	BB	DD	BB	BB	DD	BB	DD	DD	DD	DD	BB	DD
chr14_46365805_46365834	BB	DD	bn	DD	DD	DD	DD	DD	BB	DD	BB	DD	DD	DD	BB	BB	BB	BB	BB	BB	BB	DD	DD	DD	DD	BB	DD	BB	BB	DD	DD	DD	BB	DD	DD	DD	DD	BB	DD	BB	BB	DD	BB	DD	DD	DD	DD	bn	DD
chr14_46382877_46382892	BB	DD	BB	DD	DD	DD	DD	DD	BB	DD	BB	DD	DD	DD	BB	BB	BB	BB	BB	BB	BB	DD	DD	DD	DD	BB	DD	BB	BB	DD	DD	DD	BB	DD	DD	DD	DD	BB	DD	BB	BB	DD	BB	DD	DD	DD	DD	BB	DD
chr14_46391391_46391414	BB	DD	BB	DD	DD	DD	DD	DD	BB	DD	BB	DD	DD	DD	BB	BB	BB	BB	BB	BB	BB	DD	DD	DD	DD	BB	DD	BB	BB	DD	DD	DD	BB	DD	DD	DD	DD	BB	DD	BB	BB	DD	BB	DD	DD	DD	DD	BB	DD
chr14_46393036_46393059	BB	DD	BB	DD	DD	DD	DD	DD	BB	DD	BB	DD	DD	DD	BB	BB	BB	BB	BB	BB	BB	DD	DD	DD	DD	BB	DD	BB	BB	DD	DD	DD	BB	DD	DD	DD	DD	BB	DD	BB	BB	DD	BB	DD	DD	DD	DD	BB	DD
chr14_46393446_46393485	BB	DD	BB	DD	DD	DD	DD	DD	BB	DD	BB	DD	DD	DD	BB	BB	BB	BB	BB	BB	BB	DD	DD	DD	DD	BB	DD	BB	BB	DD	DD	DD	BB	DD	DD	DD	DD	BB	DD	BB	BB	DD	BB	DD	DD	DD	DD	BB	DD
chr14_46396865_46396892	BB	DD	BB	DD	DD	DD	DD	DD	BB	DD	BB	DD	DD	DD	BB	BB	BB	BB	BB	BB	BB	DD	DD	DD	DD	BB	DD	BB	BB	DD	DD	DD	BB	DD	DD	DD	DD	BB	DD	BB	BB	DD	BB	DD	DD	DD	DD	BB	DD
chr14_46411098_46411125	BB	DD	BB	DD	DD	DD	DD	DD	BB	DD	BB	DD	DD	DD	BB	BB	BB	BB	BB	BB	BB	DD	DD	DD	DD	BB	DD	BB	BB	DD	DD	DD	BB	DD	DD	DD	DD	BB	DD	BB	BB	DD	BB	DD	DD	DD	DD	BB	DD
chr14_46415708_46415727	BB	DD	BB	DD	DD	DD	DD	DD	BB	DD	BB	DD	DD	DD	BB	BB	BB	BB	BB	BB	BB	DD	DD	DD	DD	BB	DD	BB	BB	DD	DD	DD	BB	DD	DD	DD	DD	BB	DD	BB	BB	DD	BB	DD	DD	DD	DD	BB	DD
chr14_46431147_46431158	BB	DD	BB	DD	DD	DD	DD	DD	BB	DD	BB	DD	DD	DD	BB	BB	BB	BB	BB	BB	BB	DD	DD	DD	DD	BB	DD	BB	BB	DD	DD	DD	BB	DD	DD	DD	DD	BB	DD	BB	BB	DD	BB	DD	DD	DD	dn	BB	DD
chr14_46432411_46432440	BB	DD	BB	DD	DD	DD	DD	DD	BB	DD	BB	DD	DD	DD	BB	BB	BB	BB	BB	BB	BB	DD	DD	DD	DD	BB	DD	BB	BB	DD	DD	DD	BB	DD	DD	DD	DD	BB	DD	BB	BB	DD	BB	DD	DD	DD	DD	BB	DD
chr14_46490369_46490393	BB	DD	BB	DD	DD	DD	DD	DD	BB	DD	BB	DD	DD	DD	BB	BB	BB	BB	BB	BB	BB	DD	DD	DD	DD	BB	DD	BB	BB	DD	DD	DD	BB	DD	DD	DD	DD	BB	DD	BB	BB	DD	BB	DD	DD	DD	DD	BB	DD
chr14_46498461_46498476	BB	DD	BB	DD	DD	DD	DD	DD	BB	DD	BB	DD	DD	DD	BB	BB	BB	BB	BB	BB	BB	DD	DD	DD	DD	BB	DD	BB	BB	DD	DD	DD	BB	DD	DD	DD	DD	BB	DD	BB	BB	DD	BB	DD	DD	DD	DD	BB	DD
chr14_46510121_46510152	BB	DD	BB	DD	DD	DD	DD	DD	BB	DD	BB	DD	DD	DD	BB	BB	BB	BB	BB	BB	BB	DD	DD	DD	DD	BB	DD	BB	BB	DD	DD	DD	BB	DD	DD	DD	DD	BB	DD	BB	BB	DD	BB	DD	DD	DD	BB	BB	DD
chr14_46510159_46510218	BB	DD	BB	DD	DD	DD	DD	DD	BB	DD	BB	DD	DD	DD	BB	BB	BB	BB	BB	BB	BB	DD	DD	DD	DD	BB	DD	BB	BB	DD	DD	DD	BB	DD	DD	DD	DD	BB	DD	BB	BB	DD	BB	DD	DD	DD	BB	BB	DD
chr14_46517924_46517963	BB	DD	BB	DD	DD	DD	DD	DD	BB	DD	BB	DD	DD	DD	BB	BB	BB	BB	BB	BB	BB	DD	DD	DD	DD	BB	DD	BB	bn	DD	DD	DD	BB	DD	DD	DD	DD	BB	DD	BB	BB	DD	BB	DD	DD	DD	BB	BB	DD
chr14_46538239_46538256	BB	DD	BB	DD	DD	DD	DD	DD	BB	DD	BB	DD	DD	DD	BB	BB	BB	BB	BB	BB	BB	DD	DD	DD	DD	BB	DD	BB	BB	DD	DD	DD	BB	DD	DD	DD	DD	BB	DD	BB	BB	DD	BB	DD	DD	DD	BB	BB	DD
chr14_46550727_46550786	BB	DD	BB	DD	DD	DD	DD	DD	BB	DD	BB	DD	DD	DD	BB	BB	BB	BB	BB	BB	BB	DD	DD	DD	DD	BB	DD	BB	BB	DD	DD	DD	BB	DD	DD	DD	DD	BB	DD	BB	BB	DD	BB	DD	DD	DD	BB	BB	DD
chr14_46551265_46551288	BB	DD	BB	DD	DD	DD	DD	DD	BB	DD	BB	DD	DD	DD	BB	BB	BB	BB	BB	BB	BB	DD	DD	DD	DD	BB	DD	BB	BB	DD	DD	DD	BB	DD	DD	DD	DD	BB	DD	BB	BB	DD	BB	DD	DD	DD	BB	BB	DD
chr14_46555291_46555318	BB	DD	BB	DD	DD	DD	DD	DD	BB	DD	BB	DD	DD	DD	BB	BB	BB	BB	BB	BB	BB	DD	DD	DD	DD	BB	DD	BB	BB	DD	DD	DD	BB	DD	DD	DD	DD	BB	DD	BB	BB	DD	BB	DD	DD	DD	BB	BB	DD
chr14_46563016_46563031	BB	NA	BB	NA	NA	NN	NN	NN	BB	NN	BB	NA	NA	NN	BB	BB	BB	BB	BB	BB	BB	NN	NN	NN	NN	BB	DD	BB	BB	DD	DD	NA	BB	DD	DD	DD	DD	BB	DD	BB	BB	DD	BB	DD	DD	NA	BB	DD	DD
chr14_46569794_46569817	BB	DD	BB	DD	DD	DD	DD	DD	BB	DD	BB	DD	DD	DD	BB	BB	BB	BB	BB	BB	BB	DD	DD	DD	DD	BB	DD	BB	BB	DD	DD	DD	BB	DD	DD	DD	DD	DD	DD	BB	BB	DD	BB	DD	DD	DD	BB	DD	DD
chr14_46579756_46579767	BB	DD	BB	DD	DD	DD	DD	DD	BB	DD	BB	DD	DD	DD	BB	BB	BB	BB	BB	BB	BB	DD	DD	DD	DD	BB	DD	BB	BB	DD	DD	DD	BB	DD	DD	DD	DD	DD	DD	BB	BB	DD	BB	DD	DD	DD	BB	DD	DD
chr14_46582461_46582484	BB	DD	BB	DD	DD	DD	DD	DD	BB	DD	BB	DD	DD	DD	BB	BB	BB	BB	BB	bn	bn	DD	DD	DD	DD	BB	DD	BB	BB	DD	DD	DD	BB	DD	DD	DD	DD	DD	DD	BB	BB	DD	BB	DD	DD	DD	BB	DD	DD
chr14_46599256_46599267	BB	DD	BB	DD	DD	DD	DD	DD	BB	DD	BB	DD	DD	DD	BB	BB	BB	BB	BB	BB	BB	DD	DD	DD	DD	BB	DD	BB	BB	DD	DD	DD	BB	DD	DD	DD	DD	DD	DD	BB	BB	DD	BB	DD	DD	DD	BB	DD	DD
chr14_46606616_46606643	BB	DD	BB	DD	DD	DD	DD	DD	BB	DD	BB	DD	DD	DD	BB	BB	BB	BB	BB	BB	BB	DD	DD	DD	DD	BB	DD	BB	BB	DD	DD	DD	BB	DD	DD	DD	DD	DD	DD	BB	BB	DD	BB	DD	DD	DD	BB	DD	DD
chr14_46616412_46616431	BB	DD	BB	DD	DD	DD	DD	DD	BB	DD	BB	DD	DD	DD	BB	BB	BB	BB	BB	BB	BB	DD	DD	DD	DD	BB	DD	BB	BB	DD	DD	DD	BB	DD	DD	DD	DD	DD	DD	BB	BB	DD	BB	DD	DD	DD	BB	DD	DD
chr14_46623905_46623920	BB	DD	BB	DD	DD	DD	DD	DD	BB	DD	BB	DD	DD	DD	BB	BB	BB	BB	BB	BB	BB	DD	DD	DD	DD	BB	DD	BB	BB	DD	DD	DD	BB	DD	DD	DD	DD	DD	DD	BB	BB	DD	BB	DD	DD	DD	BB	DD	DD
chr14_46645749_46645764	BB	DD	BB	DD	DD	DD	DD	DD	BB	DD	BB	DD	DD	DD	BB	BB	BB	BB	BB	BB	BB	DD	DD	DD	DD	BB	DD	BB	BB	DD	DD	DD	BB	DD	DD	DD	DD	DD	DD	BB	BB	dn	BB	DD	DD	DD	BB	DD	DD
chr14_46700232_46700299	BB	DD	BB	DD	DD	DD	DD	DD	BB	DD	BB	DD	DD	DD	BB	BB	BB	BB	BB	BB	BB	DD	DD	DD	DD	BB	DD	BB	BB	DD	DD	DD	BB	DD	DD	DD	DD	DD	DD	BB	bn	DD	BB	DD	DD	DD	BB	DD	DD
chr14_46702623_46702634	FF	DD	FF	DD	DD	DD	DD	df	FF	df	FF	df	df	df	FF	FF	FF	FF	FF	FF	FF	df	df	df	df	FF	df	FF	FF	DD	df	DD	FF	df	df	DD	DD	DD	DD	FF	FF	DD	FF	df	DD	df	FF	df	df
chr14_46731543_46731570	BB	DD	BB	DD	DD	DD	DD	DD	BB	DD	BB	DD	DD	DD	BB	BB	BB	BB	BB	BB	BB	DD	DD	DD	DD	BB	DD	BB	BB	DD	DD	DD	BB	DD	DD	DD	DD	DD	DD	BB	BB	DD	BB	DD	DD	DD	BB	DD	DD
chr14_46739921_46739950	BB	DD	BB	DD	DD	DD	DD	DD	BB	DD	BB	DD	DD	DD	BB	BB	BB	BB	BB	BB	BB	DD	DD	DD	DD	BB	DD	BB	BB	DD	DD	DD	BB	DD	DD	DD	DD	DD	DD	BB	BB	DD	BB	DD	DD	DD	BB	DD	DD
chr14_46752506_46752529	BB	DD	BB	DD	DD	DD	DD	DD	BB	DD	BB	DD	DD	DD	BB	BB	BB	BB	BB	BB	BB	DD	DD	DD	DD	BB	DD	BB	BB	DD	DD	DD	BB	DD	DD	DD	DD	DD	DD	BB	BB	DD	BB	DD	DD	DD	BB	DD	DD
chr14_46766565_46766584	BB	DD	BB	DD	DD	DD	DD	DD	BB	DD	BB	DD	DD	DD	BB	BB	BB	BB	BB	BB	BB	DD	DD	DD	DD	BB	DD	BB	BB	DD	DD	DD	BB	DD	DD	DD	DD	DD	DD	BB	BB	DD	BB	DD	DD	DD	BB	DD	DD
chr14_46777323_46777334	BB	DD	BB	DD	DD	DD	DD	DD	BB	DD	BB	DD	DD	DD	BB	BB	BB	BB	BB	BB	BB	DD	DD	DD	DD	BB	DD	BB	BB	DD	DD	DD	BB	DD	DD	DD	DD	DD	DD	BB	BB	DD	BB	DD	DD	DD	BB	DD	DD
chr14_46798292_46798315	BB	DD	BB	DD	DD	dn	DD	DD	BB	DD	BB	DD	DD	DD	BB	BB	BB	BB	BB	BB	BB	DD	DD	DD	DD	BB	DD	BB	BB	DD	DD	DD	BB	DD	DD	DD	DD	DD	DD	BB	BB	DD	BB	DD	DD	DD	BB	DD	DD
chr14_46818496_46818519	BB	DD	BB	DD	DD	DD	DD	DD	BB	DD	BB	DD	DD	DD	BB	BB	BB	BB	BB	BB	BB	DD	DD	DD	DD	BB	DD	BB	BB	DD	DD	DD	BB	DD	DD	DD	DD	DD	DD	BB	BB	DD	BB	DD	DD	DD	BB	DD	DD
chr14_46819132_46819155	BB	DD	BB	DD	DD	DD	DD	DD	BB	DD	BB	DD	DD	DD	BB	BB	BB	BB	BB	BB	BB	DD	DD	DD	DD	BB	DD	BB	BB	DD	DD	DD	BB	DD	DD	DD	DD	DD	DD	BB	BB	DD	BB	DD	DD	DD	BB	DD	DD
chr14_46825959_46825976	BB	DD	BB	DD	DD	DD	DD	DD	BB	DD	BB	DD	DD	DD	BB	BB	BB	BB	BB	BB	BB	DD	DD	DD	DD	BB	DD	BB	BB	DD	DD	DD	BB	DD	DD	DD	DD	DD	DD	BB	BB	DD	BB	DD	DD	DD	BB	DD	DD
chr14_46833817_46833828	bn	DD	BB	DD	DD	DD	DD	DD	BB	DD	BB	DD	DD	DD	BB	BB	BB	BB	BB	BB	BB	DD	DD	dn	DD	BB	DD	BB	bn	DD	DD	DD	bn	DD	DD	DD	DD	dn	DD	BB	BB	DD	BB	DD	DD	DD	bn	DD	DD
chr14_46852263_46852316	BB	dd	BB	dd	dd	dd	dd	dd	BB	dd	BB	dd	dd	dd	bn	bn	BB	bn	bn	bn	BB	dd	dd	dd	dd	BB	dd	BB	BB	dd	dd	dd	bn	dd	dd	dd	dd	dd	dd	BB	BB	dd	BB	dd	dd	dd	BB	dd	dd
chr14_46864024_46864049	BB	DD	BB	DD	DD	DD	DD	DD	BB	DD	BB	DD	DD	DD	BB	BB	BB	BB	BB	BB	bn	DD	DD	DD	DD	BB	DD	BB	BB	DD	DD	DD	BB	DD	DD	DD	DD	DD	DD	BB	BB	DD	BB	DD	DD	DD	BB	DD	DD
chr14_46865334_46865357	BB	DD	BB	DD	DD	DD	DD	DD	BB	DD	BB	DD	DD	DD	BB	BB	BB	BB	BB	BB	BB	DD	DD	DD	DD	BB	DD	BB	BB	DD	DD	DD	BB	DD	DD	DD	DD	DD	DD	BB	BB	DD	BB	DD	DD	DD	BB	DD	DD
chr14_46867192_46867219	BB	DD	BB	DD	DD	DD	DD	DD	BB	DD	BB	DD	DD	DD	BB	BB	BB	BB	BB	BB	BB	DD	DD	DD	DD	BB	DD	BB	BB	DD	DD	DD	BB	DD	DD	DD	DD	DD	DD	BB	BB	DD	BB	DD	DD	DD	BB	DD	DD
chr14_46874393_46874404	BB	DD	BB	DD	DD	DD	DD	DD	BB	DD	BB	DD	DD	DD	BB	BB	BB	BB	BB	BB	BB	DD	DD	DD	DD	BB	DD	BB	BB	DD	DD	DD	BB	DD	DD	DD	DD	DD	DD	BB	BB	DD	BB	DD	DD	DD	BB	DD	DD
chr14_46890203_46890216	BB	DD	BB	DD	DD	DD	DD	DD	BB	DD	BB	DD	DD	DD	BB	BB	BB	BB	BB	BB	BB	DD	DD	DD	DD	BB	DD	BB	BB	DD	DD	DD	BB	DD	DD	DD	DD	dn	DD	BB	BB	DD	BB	DD	DD	DD	BB	DD	DD
chr14_46893743_46893786	BB	DD	BB	DD	DD	DD	DD	DD	BB	DD	BB	DD	DD	DD	BB	BB	BB	BB	BB	BB	BB	DD	DD	DD	DD	BB	DD	BB	BB	DD	DD	DD	BB	DD	DD	DD	DD	DD	DD	BB	BB	DD	BB	DD	DD	DD	BB	DD	DD
chr14_46938196_46938215	BB	DD	BB	DD	DD	DD	DD	DD	BB	DD	BB	DD	DD	DD	BB	BB	BB	BB	BB	BB	BB	DD	DD	DD	DD	BB	DD	BB	BB	DD	DD	DD	BB	DD	DD	DD	DD	DD	DD	BB	BB	DD	BB	DD	DD	DD	BB	DD	DD
chr14_46942766_46942789	BB	DD	BB	DD	DD	DD	DD	DD	BB	DD	BB	DD	DD	DD	BB	BB	BB	BB	BB	BB	BB	DD	DD	DD	DD	BB	DD	BB	BB	DD	DD	DD	BB	DD	DD	DD	DD	DD	DD	BB	BB	DD	BB	DD	DD	DD	BB	DD	DD
chr14_46944346_46944365	BB	DD	BB	DD	DD	DD	DD	DD	BB	DD	BB	DD	DD	DD	BB	BB	BB	BB	BB	BB	BB	DD	DD	DD	DD	BB	DD	BB	BB	DD	DD	DD	BB	DD	DD	DD	DD	DD	DD	BB	BB	DD	BB	DD	DD	DD	BB	DD	DD
chr14_46944731_46944757	BB	DD	BB	DD	DD	DD	DD	DD	BB	DD	BB	DD	DD	DD	BB	BB	BB	BB	BB	BB	BB	DD	DD	DD	DD	BB	DD	BB	BB	DD	DD	DD	BB	DD	DD	DD	DD	DD	DD	BB	BB	DD	BB	DD	DD	DD	BB	DD	DD
chr14_46948532_46948545	BB	DD	BB	DD	DD	DD	DD	DD	BB	DD	BB	DD	DD	DD	BB	BB	BB	BB	BB	BB	BB	DD	DD	DD	DD	BB	DD	BB	BB	DD	DD	DD	BB	DD	DD	DD	DD	DD	DD	BB	BB	DD	BB	DD	DD	DD	BB	DD	DD
chr14_46955021_46955032	BB	DD	BB	DD	DD	DD	DD	DD	BB	DD	BB	DD	DD	DD	BB	BB	BB	BB	BB	BB	BB	DD	DD	DD	DD	BB	DD	BB	BB	DD	DD	DD	BB	DD	DD	DD	DD	DD	DD	BB	BB	DD	BB	DD	DD	DD	BB	DD	DD
chr14_46960745_46960768	BB	DD	BB	DD	DD	DD	DD	DD	BB	DD	BB	DD	DD	DD	BB	BB	BB	BB	BB	BB	BB	DD	DD	DD	DD	BB	DD	BB	BB	DD	DD	DD	BB	DD	DD	DD	DD	DD	DD	BB	BB	DD	BB	DD	DD	DD	BB	DD	DD
chr14_46968131_46968186	BB	DD	bd	DD	dn	DD	dd	DD	BB	DD	bn	DD	dn	DD	bd	bd	BB	BB	BB	BB	BB	DD	DD	DD	DD	bd	dd	bn	bn	DD	DD	dd	bd	DD	DD	dd	dd	DD	DD	BB	BB	dd	bd	DD	dd	dd	bn	dd	DD
chr14_46969748_46969783	BB	DD	BB	DD	DD	DD	DD	DD	BB	DD	BB	DD	DD	DD	BB	BB	BB	BB	BB	BB	BB	DD	DD	DD	DD	bd	DD	BB	BB	DD	DD	DD	BB	DD	DD	DD	DD	DD	DD	BB	BB	DD	BB	DD	DD	DD	BB	DD	DD
chr14_46974631_46974642	BB	DD	BB	DD	DD	DD	DD	DD	BB	DD	BB	DD	DD	DD	BB	BB	BB	BB	BB	BB	BB	DD	DD	DD	DD	BB	DD	BB	BB	DD	DD	DD	BB	DD	DD	DD	DD	DD	DD	BB	BB	DD	BB	DD	DD	DD	BB	DD	DD
chr14_46986597_46986608	BB	DD	BB	DD	DD	DD	DD	DD	BB	DD	BB	DD	DD	DD	BB	BB	BB	BB	BB	BB	BB	DD	DD	DD	DD	BB	DD	BB	BB	DD	DD	DD	BB	DD	DD	DD	DD	DD	DD	BB	BB	DD	BB	DD	DD	DD	BB	DD	DD
chr14_46997821_46997832	BB	DD	BB	DD	DD	DD	DD	DD	BB	DD	BB	DD	DD	DD	BB	BB	BB	BB	BB	BB	BB	DD	DD	DD	DD	BB	DD	BB	BB	DD	DD	DD	BB	DD	DD	DD	DD	DD	DD	BB	BB	DD	BB	DD	DD	DD	BB	DD	DD
chr14_47020079_47020098	BB	DD	BB	DD	DD	DD	DD	DD	BB	DD	BB	DD	DD	DD	BB	BB	BB	BB	BB	BB	BB	DD	DD	DD	DD	BB	DD	BB	BB	DD	DD	DD	BB	DD	DD	DD	DD	DD	DD	BB	BB	DD	BB	DD	DD	DD	BB	DD	DD
chr14_47025398_47025425	BB	DD	BB	DD	DD	DD	DD	DD	BB	DD	BB	DD	DD	DD	BB	BB	BB	BB	BB	BB	BB	DD	DD	DD	DD	BB	DD	BB	BB	DD	DD	DD	BB	DD	DD	DD	DD	DD	DD	BB	BB	DD	BB	DD	DD	DD	BB	DD	DD
chr14_47032241_47032282	bb	DD	bb	DD	DD	DD	DD	DD	BB	DD	bb	DD	DD	DD	bb	bb	bb	bb	bb	bb	bb	DD	DD	DD	DD	BB	DD	BB	BB	DD	DD	DD	BB	DD	DD	DD	DD	DD	DD	bb	bb	DD	bb	DD	DD	DD	bb	DD	DD
chr14_47032812_47032832	BB	DD	BB	DD	DD	DD	DD	DD	BB	DD	BB	DD	DD	DD	BB	BB	BB	BB	BB	BB	BB	DD	DD	DD	DD	BB	DD	BB	BB	DD	DD	DD	bd	DD	DD	DD	DD	DD	DD	BB	BB	DD	BB	DD	DD	DD	BB	DD	DD
chr14_47037348_47037371	BB	bd	BB	DD	DD	DD	DD	DD	BB	bd	BB	DD	DD	DD	BB	BB	BB	BB	BB	BB	BB	DD	DD	bd	DD	BB	DD	BB	BB	bd	DD	DD	BB	DD	DD	DD	DD	DD	DD	BB	BB	DD	BB	DD	DD	bd	BB	bd	bd
chr14_47039484_47039501	BB	DD	BB	DD	DD	DD	DD	DD	BB	DD	BB	DD	DD	DD	BB	BB	BB	BB	BB	BB	BB	DD	DD	DD	DD	BB	DD	BB	BB	DD	DD	DD	BB	DD	DD	DD	DD	DD	DD	BB	BB	DD	BB	DD	DD	DD	BB	DD	DD
chr14_47070862_47070875	BB	DD	BB	DD	DD	DD	DD	DD	BB	DD	BB	DD	DD	DD	BB	BB	BB	BB	BB	BB	BB	DD	DD	DD	DD	BB	DD	BB	BB	DD	DD	DD	BB	DD	DD	DD	DD	DD	DD	BB	BB	DD	BB	DD	DD	DD	BB	DD	DD
chr14_47085863_47085898	BB	DD	BB	DD	DD	DD	DD	DD	BB	DD	BB	DD	DD	DD	BB	BB	BB	BB	BB	BB	BB	DD	DD	DD	DD	BB	DD	bn	BB	DD	DD	DD	BB	DD	DD	DD	DD	DD	DD	BB	BB	DD	BB	DD	DD	DD	BB	DD	DD
chr14_47095534_47095548	FF	df	FF	df	DD	df	DD	DD	FF	DD	FF	DD	df	df	FF	FF	FF	FF	FF	FF	FF	DD	df	DD	DD	FF	df	FF	FF	df	df	df	FF	df	DD	df	DD	df	df	FF	FF	DD	FF	DD	DD	df	FF	DD	df
chr14_47104764_47104779	BB	DD	BB	DD	DD	DD	DD	DD	BB	DD	BB	DD	DD	DD	BB	BB	BB	BB	BB	BB	BB	DD	DD	DD	DD	BB	DD	BB	BB	DD	DD	DD	BB	DD	DD	DD	DD	DD	DD	BB	BB	DD	BB	DD	DD	DD	BB	DD	DD
chr14_47109284_47109299	BB	bd	BB	DD	DD	bd	bd	DD	BB	bd	BB	DD	bd	bd	BB	BB	BB	BB	BB	BB	BB	DD	DD	bd	bd	BB	bd	BB	BB	DD	DD	bd	BB	bd	DD	bd	DD	bd	bd	BB	BB	DD	BB	bd	DD	DD	BB	DD	bd
chr14_47122030_47122044	BB	DD	BB	DD	DD	DD	DD	DD	BB	DD	BB	DD	DD	DD	BB	BB	BB	BB	BB	BB	BB	DD	DD	DD	DD	BB	DD	BB	BB	DD	DD	DD	BB	DD	DD	DD	DD	DD	DD	BB	BB	DD	BB	DD	DD	DD	BB	DD	DD
chr14_47139451_47139474	BB	DD	BB	DD	DD	DD	DD	DD	BB	DD	BB	DD	DD	DD	BB	BB	BB	BB	BB	BB	BB	DD	DD	DD	DD	BB	DD	BB	BB	DD	DD	DD	BB	DD	DD	DD	DD	DD	DD	BB	BB	DD	BB	DD	DD	DD	BB	DD	DD
chr14_47140886_47140905	BB	DD	BB	DD	DD	DD	DD	DD	BB	DD	BB	DD	DD	DD	BB	BB	BB	BB	BB	BB	BB	DD	DD	DD	DD	BB	DD	BB	BB	DD	DD	DD	BB	DD	DD	DD	DD	DD	DD	BB	BB	DD	BB	DD	DD	DD	BB	DD	DD
chr14_47167750_47167773	BB	DD	BB	DD	DD	DD	DD	DD	BB	DD	BB	DD	DD	DD	BB	BB	BB	BB	BB	BB	BB	bd	DD	DD	bd	BB	bd	BB	BB	DD	DD	DD	BB	bd	DD	bd	DD	DD	DD	BB	BB	DD	BB	DD	bd	DD	BB	DD	DD
chr14_47197930_47197949	BB	DD	BB	DD	DD	DD	DD	DD	BB	DD	BB	DD	DD	DD	BB	BB	BB	BB	BB	BB	BB	DD	DD	DD	DD	BB	DD	BB	BB	DD	DD	DD	BB	DD	DD	DD	DD	DD	DD	BB	BB	DD	BB	DD	DD	DD	BB	DD	DD
chr14_47198759_47198794	BB	DD	BB	DD	DD	DD	DD	DD	BB	DD	BB	DD	DD	DD	BB	BB	BB	BB	BB	BB	BB	DD	DD	DD	DD	BB	DD	BB	BB	DD	DD	DD	BB	DD	DD	DD	DD	DD	DD	BB	BB	DD	BB	DD	DD	DD	BB	DD	DD
chr14_47205103_47205122	BB	DD	BB	DD	DD	DD	DD	DD	BB	DD	BB	DD	DD	DD	BB	BB	BB	BB	BB	BB	BB	DD	DD	DD	DD	BB	DD	BB	BB	DD	DD	DD	BB	DD	DD	DD	DD	DD	DD	BB	BB	DD	BB	DD	DD	DD	BB	DD	DD
chr14_47205562_47205586	BB	DD	BB	DD	DD	DD	DD	DD	BB	DD	BB	dn	DD	DD	BB	BB	BB	BB	BB	BB	BB	DD	DD	DD	dn	BB	DD	BB	BB	DD	DD	DD	BB	DD	DD	DD	DD	DD	DD	BB	BB	DD	BB	DD	DD	DD	BB	DD	DD
chr14_47227077_47227090	BB	DD	BB	DD	DD	DD	dd	DD	BB	DD	BB	DD	DD	DD	BB	BB	BB	BB	BB	BB	BB	DD	DD	DD	DD	BB	dd	BB	BB	DD	dd	DD	BB	dd	DD	DD	DD	DD	DD	BB	BB	DD	BB	DD	DD	DD	BB	DD	DD
chr14_47229770_47229793	BB	DD	BB	DD	DD	DD	DD	DD	BB	DD	BB	DD	DD	DD	BB	BB	BB	BB	BB	BB	BB	DD	DD	DD	DD	BB	DD	BB	BB	DD	DD	DD	BB	DD	DD	DD	DD	DD	DD	BB	BB	DD	BB	DD	DD	DD	BB	DD	DD
chr14_47233588_47233607	BB	DD	BB	DD	DD	DD	DD	DD	BB	DD	BB	DD	DD	DD	BB	BB	BB	BB	BB	BB	BB	DD	DD	DD	DD	BB	DD	BB	BB	DD	DD	DD	BB	DD	DD	DD	DD	DD	DD	BB	BB	DD	BB	DD	DD	DD	BB	DD	DD
chr14_47238510_47238529	BB	DD	BB	DD	DD	DD	DD	DD	BB	DD	BB	DD	DD	DD	BB	BB	BB	BB	BB	BB	BB	DD	DD	DD	DD	BB	DD	BB	BB	DD	DD	DD	BB	DD	DD	DD	DD	DD	DD	BB	BB	DD	BB	DD	DD	DD	BB	DD	DD
chr14_47252442_47252473	BB	dd	BB	dd	dd	dd	dd	dd	BB	dd	BB	dd	dd	dd	BB	BB	BB	bn	BB	BB	BB	dd	dd	dd	dd	BB	dd	BB	BB	dd	dd	dd	BB	DD	dd	dd	dd	dd	dd	BB	BB	dd	BB	dd	dd	dd	BB	DD	dd
chr14_47262967_47262978	BB	DD	BB	DD	DD	DD	DD	DD	BB	DD	BB	DD	DD	DD	BB	BB	BB	BB	BB	BB	BB	DD	DD	DD	DD	BB	DD	BB	BB	DD	DD	DD	BB	DD	DD	DD	DD	DD	DD	BB	BB	DD	BB	DD	DD	DD	BB	DD	DD
chr14_47281000_47281027	BB	DD	BB	DD	DD	DD	DD	DD	BB	DD	BB	DD	DD	DD	BB	BB	BB	BB	BB	BB	BB	DD	DD	DD	DD	BB	DD	BB	BB	DD	DD	DD	BB	DD	DD	DD	DD	DD	DD	BB	BB	DD	BB	DD	DD	DD	BB	DD	DD
chr14_47331718_47331733	BB	DD	BB	DD	DD	DD	DD	DD	BB	DD	BB	DD	DD	DD	BB	BB	BB	BB	BB	BB	BB	DD	DD	DD	DD	BB	DD	BB	BB	DD	DD	DD	BB	dn	DD	DD	DD	DD	DD	BB	BB	DD	BB	DD	DD	DD	BB	DD	DD
chr14_47340155_47340202	BB	DD	BB	DD	DD	DD	dn	DD	BB	dn	BB	DD	DD	dn	BB	BB	BB	BB	BB	BB	BB	DD	DD	DD	DD	BB	DD	BB	BB	DD	DD	DD	BB	DD	DD	DD	dn	DD	dn	BB	BB	DD	BB	DD	DD	DD	BB	DD	DD
chr14_47342992_47343035	BB	DD	BB	DD	dn	DD	DD	DD	BB	DD	BB	NA	DD	DD	BB	BB	BB	BB	BB	BB	NA	DD	DD	DD	DD	NA	DD	NA	bn	DD	DD	DD	BB	DD	DD	DD	DD	DD	DD	BB	BB	DD	BB	DD	DD	NA	BB	NA	DD
chr14_47344596_47344607	BB	DD	BB	DD	DD	DD	DD	DD	BB	DD	BB	DD	DD	DD	BB	BB	BB	BB	BB	BB	BB	DD	DD	DD	DD	BB	DD	BB	BB	DD	DD	DD	BB	DD	DD	DD	DD	DD	DD	BB	BB	DD	BB	DD	DD	DD	BB	DD	DD
chr14_47347684_47347715	BB	DD	BB	DD	DD	DD	DD	DD	BB	DD	BB	DD	DD	DD	BB	BB	BB	BB	BB	BB	BB	DD	DD	DD	DD	BB	DD	BB	BB	DD	DD	DD	BB	DD	DD	DD	DD	DD	DD	BB	BB	DD	BB	DD	DD	DD	BB	DD	DD
chr14_47356802_47356837	FF	FF	FF	FF	FF	FF	FF	FF	FF	FF	FF	FF	FF	FF	FF	FF	FF	NN	NN	FF	FF	FF	FF	FF	FF	FF	FF	FF	FF	NA	FF	FF	FF	FF	FF	NA	FF	FF	FF	FF	FF	FF	FF	FF	FF	FF	FF	FF	FF
chr14_47357158_47357177	BB	dn	BB	NA	DD	NA	NN	DD	BB	DD	BB	DD	DD	DD	BB	BB	BB	BB	BB	BB	BB	bd	DD	DD	DD	BB	DD	BB	BB	NA	DD	DD	BB	dn	NA	DD	NA	DD	DD	BB	BB	NA	BB	DD	DD	NA	BB	DD	DD
chr14_47367354_47367401	NA	DD	BB	DD	NA	DD	DD	DD	NA	DD	bn	DD	NA	DD	BB	BB	NA	NA	NA	NN	BB	DD	DD	DD	DD	bn	DD	BB	NA	DD	DD	DD	BB	NA	DD	NA	DD	DD	DD	BB	NA	DD	NA	DD	DD	DD	BB	NA	DD
chr14_47387793_47387812	FF	df	FF	DD	df	df	DD	df	FF	df	FF	DD	df	df	FF	FF	FF	FF	FF	FF	FF	df	df	DD	df	FF	df	FF	FF	df	df	df	FF	df	df	df	DD	df	df	FF	FF	df	FF	df	df	DD	FF	df	df
chr14_47393121_47393144	BB	DD	BB	DD	DD	DD	DD	DD	BB	DD	BB	DD	DD	DD	BB	BB	BB	BB	BB	BB	BB	DD	DD	DD	DD	BB	DD	BB	BB	DD	DD	DD	BB	DD	DD	DD	DD	DD	DD	BB	BB	DD	BB	DD	DD	DD	BB	DD	DD
chr14_47406429_47406448	BB	DD	BB	DD	DD	DD	DD	DD	BB	DD	BB	DD	DD	DD	BB	BB	BB	BB	BB	BB	BB	DD	DD	DD	DD	BB	DD	BB	BB	DD	DD	DD	BB	DD	DD	DD	DD	DD	DD	BB	BB	DD	BB	DD	DD	DD	BB	DD	DD
chr14_47432136_47432175	BB	DD	BB	DD	DD	DD	DD	DD	BB	DD	BB	DD	DD	DD	BB	BB	BB	BB	BB	BB	BB	DD	DD	DD	DD	BB	DD	BB	BB	DD	DD	DD	BB	DD	DD	DD	DD	DD	DD	BB	BB	DD	BB	DD	DD	DD	BB	DD	DD
chr14_47434398_47434439	BB	DD	BB	DD	DD	DD	DD	DD	BB	DD	BB	DD	DD	DD	BB	BB	BB	BB	BB	BB	BB	DD	DD	DD	DD	BB	DD	BB	BB	DD	DD	DD	BB	DD	DD	DD	DD	DD	DD	BB	BB	DD	BB	DD	DD	DD	BB	DD	DD
chr14_47435703_47435720	BB	DD	BB	DD	DD	DD	DD	DD	BB	DD	BB	DD	DD	DD	BB	BB	BB	BB	BB	BB	BB	DD	DD	DD	DD	BB	DD	BB	BB	DD	DD	DD	BB	DD	DD	DD	DD	DD	DD	BB	BB	DD	BB	DD	DD	DD	BB	DD	DD
chr14_47436178_47436205	BB	dd	BB	dd	dd	dd	dd	dd	BB	dd	BB	dd	dd	dd	BB	BB	BB	BB	BB	BB	BB	dd	dd	dd	dd	BB	dd	BB	BB	dd	dd	dd	BB	dd	dd	dd	dd	dd	dd	BB	BB	dd	BB	dd	dd	dd	BB	dd	dd
chr14_47437427_47437446	BB	DD	BB	DD	DD	DD	DD	DD	BB	DD	BB	DD	DD	DD	BB	BB	BB	BB	BB	BB	BB	DD	DD	DD	DD	BB	DD	BB	BB	DD	DD	DD	BB	DD	DD	DD	DD	DD	DD	BB	BB	DD	BB	DD	DD	DD	BB	DD	DD
chr14_47450784_47450799	FF	df	FF	df	df	df	df	df	FF	df	FF	df	df	df	FF	FF	FF	FF	FF	FF	FF	df	df	df	df	FF	df	FF	FF	df	df	df	FF	df	df	df	df	df	df	FF	FF	df	FF	df	df	df	FF	df	df
chr14_47450809_47450836	BB	DD	BB	DD	DD	DD	DD	DD	BB	DD	BB	DD	DD	DD	BB	BB	BB	BB	BB	BB	BB	DD	DD	DD	DD	BB	DD	BB	BB	DD	DD	DD	BB	DD	DD	DD	DD	DD	DD	BB	BB	DD	BB	DD	DD	DD	BB	DD	DD
chr14_47456353_47456372	BB	DD	BB	DD	DD	DD	DD	DD	BB	DD	BB	DD	DD	DD	BB	BB	BB	BB	BB	BB	BB	DD	DD	DD	DD	BB	DD	BB	BB	DD	DD	DD	BB	DD	DD	DD	DD	DD	DD	BB	BB	DD	BB	DD	DD	DD	BB	DD	DD
chr14_47505886_47505900	BB	DD	BB	DD	DD	DD	DD	DD	BB	DD	BB	DD	DD	DD	BB	BB	BB	BB	BB	BB	BB	DD	DD	DD	DD	BB	DD	BB	BB	DD	DD	DD	BB	DD	DD	DD	DD	DD	DD	BB	BB	DD	BB	DD	DD	DD	BB	DD	DD
chr14_47508306_47508320	BB	DD	BB	DD	DD	DD	DD	DD	BB	DD	BB	DD	DD	DD	BB	BB	BB	BB	BB	BB	BB	DD	DD	DD	DD	BB	DD	BB	BB	DD	DD	DD	BB	DD	DD	DD	DD	DD	DD	BB	BB	DD	BB	DD	DD	DD	BB	DD	DD
chr14_47520537_47520591	BB	DD	BB	DD	DD	DD	DD	DD	BB	DD	BB	DD	DD	DD	BB	BB	BB	BB	BB	BB	BB	DD	DD	DD	DD	BB	DD	BB	BB	DD	DD	DD	BB	DD	DD	DD	DD	DD	DD	BB	BB	DD	BB	DD	DD	DD	BB	DD	DD
chr14_47554089_47554104	BB	DD	BB	DD	DD	DD	DD	DD	BB	DD	BB	DD	DD	DD	BB	BB	BB	BB	BB	BB	BB	DD	DD	DD	DD	BB	DD	BB	BB	DD	DD	DD	BB	DD	DD	DD	DD	DD	DD	BB	BB	DD	BB	DD	DD	DD	BB	DD	DD
chr14_47564257_47564270	FF	df	FF	DD	df	df	df	df	FF	DD	FF	DD	DD	df	FF	FF	FF	FF	FF	FF	FF	df	df	DD	DD	FF	df	FF	FF	df	df	df	FF	DD	DD	DD	DD	df	df	FF	FF	df	FF	DD	df	df	FF	df	df
chr14_47584986_47585001	BB	DD	BB	DD	DD	DD	DD	DD	BB	DD	BB	DD	DD	DD	BB	BB	BB	BB	BB	BB	BB	DD	DD	DD	DD	BB	DD	BB	BB	DD	DD	DD	BB	DD	DD	DD	DD	DD	DD	BB	BB	DD	BB	DD	DD	DD	BB	DD	DD
chr14_47596619_47596668	BB	DD	BB	BB	DD	DD	DD	DD	BB	DD	BB	DD	DD	DD	BB	BB	BB	BB	BB	BB	BB	DD	DD	DD	DD	BB	DD	BB	BB	DD	DD	DD	BB	DD	DD	DD	DD	DD	DD	BB	BB	DD	BB	DD	DD	DD	BB	DD	DD
chr14_47598865_47598912	NA	DD	NN	DD	DD	DD	DD	DD	NA	DD	NN	DD	NA	DD	NN	NN	bn	NN	NN	NN	NN	DD	DD	DD	DD	BB	DD	BB	BB	DD	DD	DD	BB	DD	DD	DD	DD	DD	DD	BB	BB	DD	BB	DD	DD	DD	NN	DD	DD
chr14_47601362_47601401	BB	DD	BB	NA	NA	DD	DD	DD	BB	DD	BB	DD	DD	NN	BB	BB	BB	BB	BB	BB	BB	DD	DD	DD	NA	BB	DD	BB	BB	DD	DD	DD	BB	DD	DD	NA	DD	DD	DD	BB	BB	DD	BB	DD	DD	dn	BB	DD	DD
chr14_47626722_47626741	BB	DD	BB	DD	DD	DD	DD	DD	BB	DD	BB	DD	DD	DD	BB	BB	BB	BB	BB	BB	BB	DD	DD	DD	DD	BB	DD	BB	BB	DD	DD	DD	BB	DD	DD	DD	DD	DD	DD	BB	BB	DD	BB	DD	DD	DD	BB	DD	DD
chr14_47632056_47632083	BB	DD	BB	DD	DD	DD	DD	DD	BB	DD	BB	DD	DD	DD	BB	BB	BB	BB	BB	BB	BB	DD	DD	DD	DD	BB	DD	BB	BB	DD	DD	DD	BB	DD	DD	DD	DD	DD	DD	BB	BB	DD	BB	DD	DD	DD	BB	DD	DD
chr14_47639285_47639300	BB	DD	BB	DD	bd	DD	bd	DD	BB	DD	BB	DD	DD	bd	BB	BB	BB	BB	BB	BB	BB	DD	bd	bd	DD	BB	bd	BB	BB	bd	bd	bd	BB	DD	DD	DD	DD	bd	bd	BB	BB	DD	BB	DD	bd	bd	BB	bd	bd
chr14_47646128_47646139	BB	DD	BB	DD	DD	DD	DD	DD	BB	DD	BB	DD	DD	DD	BB	BB	BB	BB	BB	BB	BB	DD	DD	DD	DD	BB	DD	BB	BB	DD	DD	DD	BB	DD	DD	DD	DD	DD	DD	BB	BB	DD	BB	DD	DD	DD	BB	DD	DD
chr14_47654985_47655004	BB	DD	BB	DD	DD	DD	DD	DD	BB	DD	BB	DD	DD	DD	BB	BB	BB	BB	BB	BB	BB	DD	DD	DD	DD	BB	DD	BB	BB	DD	DD	DD	BB	DD	DD	DD	DD	DD	DD	BB	BB	DD	BB	DD	DD	DD	BB	DD	DD
chr14_47655901_47655915	BB	DD	BB	DD	DD	DD	DD	DD	BB	DD	BB	DD	DD	DD	BB	BB	BB	BB	BB	BB	BB	DD	DD	DD	DD	BB	DD	BB	BB	DD	DD	DD	BB	DD	DD	DD	DD	DD	DD	BB	BB	DD	BB	DD	DD	DD	BB	DD	DD
chr14_47658323_47658337	BB	DD	BB	DD	DD	DD	DD	DD	BB	DD	BB	DD	DD	DD	BB	BB	BB	BB	BB	BB	BB	DD	DD	DD	DD	BB	DD	BB	BB	DD	DD	DD	BB	DD	DD	DD	DD	DD	DD	BB	BB	DD	BB	DD	DD	DD	BB	DD	DD
chr14_47662374_47662389	FF	dn	FF	df	df	df	df	df	FF	df	FF	df	df	df	FF	FF	FF	FF	FF	FF	FF	df	df	df	df	FF	df	FF	FF	dn	df	df	FF	df	df	df	df	df	df	FF	FF	df	FF	df	df	dn	FF	DD	df
chr14_47673219_47673254	BB	DD	BB	DD	DD	DD	DD	DD	BB	DD	BB	DD	DD	DD	BB	BB	BB	BB	BB	BB	BB	DD	DD	DD	DD	BB	DD	BB	BB	DD	DD	DD	BB	DD	DD	DD	DD	DD	DD	BB	BB	DD	BB	DD	DD	DD	BB	DD	bd
chr14_47680559_47680570	FF	DD	FF	DD	DD	df	DD	DD	FF	df	FF	DD	df	DD	FF	FF	FF	FF	FF	FF	FF	DD	df	DD	DD	FF	DD	FF	FF	DD	DD	DD	FF	DD	DD	DD	DD	DD	DD	FF	FF	DD	FF	df	DD	DD	FF	DD	df
chr14_47718582_47718605	BB	DD	BB	DD	DD	DD	DD	DD	BB	DD	BB	DD	DD	DD	BB	BB	BB	BB	BB	BB	BB	DD	DD	DD	DD	BB	DD	BB	BB	DD	DD	DD	BB	DD	DD	DD	DD	DD	DD	BB	BB	DD	BB	DD	DD	DD	BB	DD	DD
chr14_47726904_47726915	BB	DD	BB	DD	DD	DD	DD	DD	BB	DD	BB	DD	DD	DD	BB	BB	BB	BB	BB	BB	BB	DD	DD	DD	DD	BB	DD	BB	BB	DD	DD	DD	BB	DD	DD	DD	DD	DD	DD	BB	BB	DD	BB	DD	DD	DD	BB	DD	DD
chr14_47742391_47742405	FF	DD	FF	df	DD	DD	DD	DD	FF	df	FF	df	DD	DD	FF	FF	FF	FF	FF	FF	FF	DD	df	DD	DD	FF	DD	FF	FF	df	DD	df	FF	DD	DD	df	DD	DD	df	FF	FF	DD	FF	df	DD	df	FF	df	DD
chr14_47754444_47754455	BB	DD	BB	DD	DD	DD	DD	DD	BB	DD	BB	DD	DD	DD	BB	BB	BB	BB	BB	BB	BB	DD	DD	DD	DD	BB	DD	BB	BB	DD	DD	DD	BB	DD	DD	DD	DD	DD	DD	BB	BB	DD	BB	DD	DD	DD	BB	DD	DD
chr14_47764625_47764654	BB	DD	BB	DD	DD	DD	DD	DD	BB	DD	BB	DD	DD	DD	BB	BB	BB	BB	BB	BB	BB	DD	DD	DD	DD	BB	DD	BB	BB	DD	DD	DD	BB	DD	DD	DD	DD	DD	DD	BB	BB	DD	BB	DD	DD	DD	BB	DD	DD
chr14_47776233_47776260	BB	DD	BB	DD	DD	DD	DD	DD	BB	DD	BB	DD	DD	DD	BB	BB	BB	BB	BB	BB	BB	DD	DD	DD	DD	BB	DD	BB	BB	DD	DD	DD	BB	DD	DD	DD	DD	DD	DD	BB	BB	DD	BB	DD	DD	DD	BB	DD	DD
chr14_47827260_47827291	BB	DD	BB	DD	DD	DD	DD	DD	BB	DD	BB	DD	DD	DD	BB	BB	BB	BB	BB	BB	BB	DD	DD	DD	DD	BB	DD	BB	BB	DD	DD	DD	BB	DD	DD	DD	DD	DD	DD	BB	BB	DD	BB	DD	DD	DD	BB	DD	DD
chr14_47834714_47834753	NN	FF	NN	FF	FF	FF	FF	FF	NN	NA	NN	FF	FF	FF	NN	NN	NN	NN	NN	NN	NA	FF	FF	FF	FF	FF	FF	FF	FF	NA	FF	FF	FF	FF	FF	NA	NA	FF	FF	FF	FF	FF	FF	FF	FF	NA	FF	FF	NA
chr14_47842721_47842764	BB	DD	BB	DD	DD	DD	DD	DD	BB	DD	BB	DD	DD	DD	BB	BB	BB	BB	BB	BB	BB	DD	DD	DD	DD	BB	DD	BB	BB	DD	DD	DD	BB	DD	DD	DD	DD	DD	DD	BB	BB	DD	BB	DD	DD	DD	BB	DD	DD
chr14_47848617_47848642	BB	DD	BB	DD	DD	DD	DD	DD	BB	DD	BB	DD	DD	DD	BB	BB	BB	BB	BB	BB	BB	DD	DD	DD	DD	BB	DD	BB	BB	DD	DD	DD	BB	DD	DD	DD	DD	DD	DD	BB	bn	DD	BB	DD	DD	DD	BB	DD	DD
chr14_47898741_47898754	BB	DD	BB	DD	DD	DD	DD	DD	BB	DD	BB	DD	DD	DD	BB	BB	BB	BB	BB	BB	BB	DD	DD	DD	DD	BB	DD	BB	BB	DD	DD	DD	BB	DD	DD	DD	DD	DD	DD	BB	BB	DD	BB	DD	DD	DD	BB	DD	DD
chr14_47905360_47905403	BB	dd	BB	dd	dd	dd	dd	dd	bn	dd	BB	NA	dd	dd	BB	BB	BB	BB	NN	BB	BB	dd	NA	dd	dd	BB	dd	BB	BB	dd	dd	dd	BB	dd	dd	dd	NA	dd	dd	BB	BB	NA	BB	dd	dd	NA	BB	dd	dd
chr14_47947521_47947536	BB	DD	BB	DD	DD	DD	DD	DD	BB	DD	BB	DD	DD	DD	BB	BB	BB	BB	BB	BB	BB	DD	DD	DD	DD	BB	DD	BB	BB	DD	DD	DD	BB	DD	DD	DD	DD	DD	DD	BB	BB	DD	BB	DD	DD	DD	BB	DD	dn
chr14_47962804_47962827	BB	DD	BB	DD	DD	DD	DD	DD	BB	DD	BB	DD	DD	DD	BB	BB	BB	BB	BB	BB	BB	DD	DD	DD	DD	BB	DD	BB	BB	DD	DD	DD	BB	DD	DD	DD	DD	DD	DD	BB	BB	DD	BB	DD	DD	DD	BB	DD	DD
chr14_47968505_47968526	bb	dd	bn	dd	dd	dn	dd	dd	BB	dd	BB	dd	dd	dd	bn	BB	BB	BB	BB	BB	BB	dd	DD	dd	dd	bb	dd	BB	BB	dd	dd	dd	BB	dd	dd	dd	dd	dd	dd	BB	BB	dd	BB	dd	DD	dd	BB	dd	dd
chr14_47975806_47975817	BB	DD	BB	DD	DD	DD	DD	DD	BB	DD	BB	DD	DD	DD	BB	BB	BB	BB	BB	BB	BB	DD	DD	DD	DD	BB	DD	BB	BB	DD	DD	DD	BB	DD	DD	DD	DD	DD	DD	BB	BB	DD	BB	DD	DD	DD	BB	DD	DD
chr14_47978412_47978435	BB	DD	BB	DD	DD	DD	DD	DD	BB	DD	BB	DD	DD	DD	BB	BB	BB	BB	BB	BB	BB	DD	DD	DD	DD	BB	DD	BB	BB	DD	DD	DD	BB	DD	DD	DD	DD	DD	DD	BB	BB	DD	BB	DD	DD	DD	BB	DD	DD
chr14_47987689_47987702	BB	DD	BB	DD	DD	DD	DD	DD	BB	DD	BB	DD	DD	DD	BB	BB	BB	BB	BB	BB	BB	DD	DD	DD	DD	BB	DD	BB	BB	DD	DD	DD	BB	DD	DD	DD	DD	DD	DD	BB	BB	DD	BB	DD	DD	DD	BB	DD	DD
chr14_48004095_48004106	BB	DD	BB	DD	DD	DD	DD	DD	BB	DD	BB	DD	DD	DD	BB	BB	BB	BB	BB	BB	BB	DD	DD	DD	DD	BB	DD	BB	BB	DD	DD	DD	BB	DD	DD	DD	DD	DD	DD	BB	BB	DD	BB	DD	DD	DD	BB	DD	DD
chr14_48016189_48016236	BB	DD	BB	dn	DD	DD	DD	DD	BB	DD	BB	DD	DD	DD	BB	BB	BB	BB	bn	BB	BB	DD	DD	DD	DD	BB	DD	BB	BB	DD	DD	DD	BB	DD	DD	DD	DD	DD	DD	BB	BB	DD	BB	DD	DD	DD	BB	DD	DD
chr14_48037593_48037606	BB	DD	BB	DD	DD	DD	DD	DD	BB	DD	BB	DD	DD	DD	BB	BB	BB	BB	BB	BB	BB	DD	DD	DD	DD	BB	DD	BB	BB	DD	DD	DD	BB	DD	DD	DD	DD	DD	DD	BB	BB	DD	BB	DD	DD	DD	BB	DD	DD
chr14_48043078_48043092	BB	DD	BB	DD	DD	DD	DD	DD	BB	DD	BB	DD	DD	DD	BB	BB	BB	BB	BB	BB	BB	DD	DD	DD	DD	BB	DD	BB	BB	DD	DD	DD	BB	DD	DD	DD	DD	DD	DD	BB	BB	DD	BB	DD	DD	DD	BB	DD	DD
chr14_48068466_48068537	NA	DD	NA	DD	NA	DD	DD	DD	BB	DD	NA	DD	DD	DD	BB	BB	BB	NA	NN	BB	NA	DD	DD	DD	DD	BB	DD	BB	BB	DD	DD	DD	BB	DD	DD	NN	DD	DD	DD	BB	NN	DD	BB	DD	DD	DD	NN	DD	DD
chr14_48074941_48074985	BB	DD	BB	DD	DD	DD	DD	DD	BB	DD	BB	DD	DD	DD	BB	BB	BB	BB	BB	BB	BB	DD	DD	DD	DD	BB	DD	BB	BB	DD	DD	DD	BB	DD	DD	DD	DD	DD	DD	BB	BB	DD	BB	DD	DD	DD	BB	DD	DD
chr14_48081394_48081417	BB	DD	BB	DD	DD	DD	DD	DD	BB	DD	BB	DD	DD	DD	BB	BB	BB	BB	BB	BB	BB	DD	DD	DD	DD	BB	DD	BB	BB	DD	DD	DD	BB	DD	DD	DD	DD	DD	DD	BB	BB	DD	BB	DD	DD	DD	BB	DD	DD
chr14_48095894_48095945	bn	DD	BB	DD	DD	DD	DD	DD	BB	DD	BB	NA	DD	NA	BB	NA	bn	BB	NN	NN	BB	NA	DD	NA	DD	NA	DD	NN	BB	DD	DD	DD	BB	DD	DD	DD	DD	NN	DD	BB	NA	NA	NA	DD	NA	NA	BB	NA	DD
chr14_48113730_48113749	BB	DD	BB	DD	DD	DD	DD	DD	BB	DD	BB	DD	DD	DD	BB	BB	BB	BB	BB	BB	BB	DD	DD	DD	DD	BB	DD	BB	BB	DD	DD	DD	BB	DD	DD	DD	DD	DD	DD	BB	BB	DD	BB	DD	DD	DD	BB	DD	DD
chr14_48137631_48137648	BB	DD	BB	DD	DD	DD	DD	DD	BB	DD	BB	DD	DD	DD	BB	BB	BB	BB	BB	BB	BB	DD	DD	DD	DD	BB	DD	BB	BB	DD	DD	DD	BB	DD	DD	DD	DD	DD	DD	BB	BB	DD	BB	DD	DD	DD	BB	DD	DD
chr14_48152872_48152905	BB	DD	BB	DD	DD	DD	DD	DD	BB	DD	BB	DD	DD	DD	BB	BB	bn	BB	bn	BB	BB	DD	DD	DD	DD	BB	DD	BB	BB	DD	DD	DD	BB	DD	DD	DD	DD	DD	DD	BB	BB	DD	BB	DD	DD	DD	BB	DD	DD
chr14_48157691_48157706	BB	DD	BB	DD	DD	DD	DD	DD	BB	DD	BB	DD	DD	DD	BB	BB	BB	BB	BB	BB	BB	DD	DD	DD	DD	BB	DD	BB	BB	DD	DD	DD	BB	DD	DD	DD	DD	DD	bd	BB	BB	DD	BB	DD	DD	bd	BB	DD	DD
chr14_48179601_48179620	BB	DD	BB	DD	DD	DD	DD	DD	BB	DD	BB	DD	DD	DD	BB	BB	BB	BB	BB	BB	BB	DD	DD	DD	DD	BB	DD	BB	BB	DD	DD	DD	BB	DD	DD	DD	DD	DD	DD	BB	BB	DD	BB	DD	DD	DD	BB	DD	DD
chr14_48220771_48220790	BB	DD	BB	DD	DD	DD	DD	DD	BB	DD	BB	DD	DD	DD	BB	BB	BB	BB	BB	BB	BB	DD	DD	DD	DD	BB	DD	BB	BB	DD	DD	DD	BB	DD	DD	DD	DD	DD	DD	BB	BB	DD	BB	DD	DD	DD	BB	DD	DD
chr14_48254535_48254549	BB	DD	BB	DD	DD	DD	DD	DD	BB	DD	BB	DD	DD	DD	BB	BB	BB	BB	BB	BB	BB	DD	DD	DD	DD	BB	DD	BB	BB	DD	DD	DD	BB	DD	DD	DD	DD	DD	DD	BB	BB	DD	BB	DD	DD	DD	BB	DD	DD
chr14_48257333_48257348	BB	DD	BB	DD	DD	DD	DD	DD	BB	DD	BB	DD	DD	DD	BB	BB	BB	BB	BB	BB	BB	DD	dn	DD	DD	BB	DD	BB	BB	DD	DD	DD	BB	DD	DD	DD	DD	DD	DD	BB	BB	DD	BB	DD	DD	DD	BB	DD	DD
chr14_48295415_48295450	BB	DD	BB	DD	DD	DD	DD	DD	BB	DD	BB	DD	DD	DD	BB	BB	BB	BB	BB	BB	BB	DD	DD	DD	DD	BB	DD	BB	BB	DD	DD	DD	BB	DD	DD	DD	DD	DD	DD	BB	BB	DD	BB	DD	DD	DD	BB	DD	DD
chr14_48326421_48326432	BB	DD	BB	DD	DD	DD	DD	DD	BB	DD	BB	DD	bd	DD	BB	BB	BB	BB	BB	BB	BB	DD	DD	DD	DD	BB	DD	BB	BB	DD	DD	DD	BB	DD	DD	DD	DD	DD	DD	BB	BB	DD	BB	DD	DD	DD	BB	DD	dn
chr14_48340022_48340061	BB	dd	BB	dd	dd	DD	dd	dd	BB	dd	BB	dd	dd	dd	BB	BB	BB	BB	BB	BB	BB	dd	dd	dd	dd	BB	dd	BB	BB	dd	dd	dd	BB	dd	dd	dd	dd	dd	dd	BB	BB	dd	BB	dd	dd	dd	BB	dd	dd
chr14_48343454_48343469	BB	DD	BB	DD	DD	DD	DD	DD	BB	DD	BB	DD	DD	DD	BB	BB	BB	BB	BB	BB	BB	DD	DD	DD	DD	BB	DD	BB	BB	DD	DD	DD	BB	DD	DD	DD	DD	DD	DD	BB	BB	DD	BB	DD	DD	DD	BB	DD	DD
chr14_48349220_48349243	BB	DD	BB	DD	DD	DD	DD	DD	BB	DD	BB	DD	DD	DD	BB	BB	BB	BB	BB	BB	BB	DD	DD	DD	DD	BB	DD	BB	BB	DD	DD	DD	BB	DD	DD	DD	DD	DD	DD	BB	BB	DD	BB	DD	DD	DD	BB	DD	DD
chr14_48364330_48364377	NN	dd	NA	dd	dd	dd	NA	dd	BB	dd	dd	NA	dd	dd	BB	BB	BB	BB	NN	NN	BB	dd	dd	dd	NA	NA	dd	BB	BB	dd	dd	dd	NA	dd	dd	dd	dd	dd	dd	BB	BB	dd	BB	dd	dd	dd	BB	dd	dd
chr14_48379781_48379792	BB	dd	BB	dd	DD	dd	DD	dd	BB	dd	dd	dd	dd	dd	BB	BB	BB	BB	BB	BB	BB	dd	dd	dd	DD	BB	dd	BB	BB	DD	dd	dd	BB	dd	DD	DD	dd	dd	dd	BB	BB	dd	BB	dd	dd	dd	BB	DD	dd
chr14_48383175_48383210	bn	DD	BB	DD	DD	DD	DD	DD	BB	DD	DD	DD	DD	DD	bn	bn	BB	BB	BB	BB	BB	DD	DD	DD	DD	BB	DD	BB	BB	DD	DD	DD	BB	DD	DD	DD	DD	DD	DD	BB	BB	DD	BB	DD	DD	DD	BB	DD	DD
chr14_48394465_48394484	BB	DD	BB	DD	DD	DD	DD	DD	BB	DD	DD	DD	DD	DD	BB	BB	BB	BB	BB	BB	BB	DD	DD	DD	DD	BB	DD	BB	BB	DD	DD	DD	BB	DD	DD	DD	DD	DD	DD	BB	BB	DD	BB	DD	DD	DD	BB	DD	DD
chr14_48404328_48404354	BB	DD	BB	DD	DD	DD	DD	DD	BB	DD	DD	DD	DD	DD	BB	BB	BB	BB	BB	BB	BB	DD	DD	DD	DD	BB	DD	BB	BB	DD	DD	DD	BB	DD	DD	DD	DD	DD	DD	BB	BB	DD	BB	DD	DD	DD	BB	DD	DD
chr14_48418638_48418649	FF	df	FF	DD	df	df	df	df	FF	df	df	df	df	df	FF	FF	FF	FF	FF	FF	FF	df	df	df	df	FF	df	FF	FF	df	df	df	FF	df	df	df	df	df	df	FF	FF	df	FF	df	df	df	FF	df	df
chr14_48418649_48418684	BB	DD	BB	DD	DD	DD	DD	DD	BB	DD	DD	DD	DD	DD	BB	BB	BB	BB	BB	BB	BB	DD	DD	DD	DD	BB	DD	BB	BB	DD	DD	DD	BB	DD	DD	DD	DD	DD	DD	BB	BB	DD	BB	DD	dn	DD	BB	DD	DD
chr14_48420728_48420739	BB	DD	BB	DD	DD	DD	DD	DD	BB	DD	DD	DD	DD	DD	BB	BB	BB	BB	BB	BB	BB	DD	DD	DD	DD	BB	DD	BB	BB	DD	DD	DD	BB	DD	DD	DD	DD	DD	DD	BB	BB	DD	BB	DD	DD	DD	BB	DD	DD
chr14_48421249_48421269	BB	DD	BB	DD	DD	DD	DD	DD	BB	DD	DD	DD	DD	DD	BB	BB	BB	BB	BB	BB	BB	DD	DD	DD	DD	BB	DD	BB	BB	DD	DD	DD	BB	DD	DD	DD	DD	DD	DD	BB	BB	DD	BB	DD	DD	DD	BB	DD	DD
chr14_48444885_48444908	BB	DD	BB	DD	DD	DD	DD	DD	BB	DD	DD	DD	DD	DD	BB	BB	BB	BB	BB	BB	BB	DD	DD	DD	DD	BB	DD	BB	BB	DD	DD	DD	BB	DD	DD	DD	DD	DD	DD	BB	BB	DD	BB	DD	DD	DD	BB	DD	DD
chr14_48444961_48444972	FF	df	FF	df	df	df	df	df	FF	DD	df	df	df	df	FF	FF	FF	FF	FF	FF	FF	df	df	df	df	FF	df	FF	FF	df	df	df	FF	DD	df	df	df	DD	df	FF	FF	df	FF	df	df	df	FF	df	df
chr14_48444974_48444988	BB	dd	BB	DD	dd	dd	dd	dd	BB	dd	dd	dd	dd	dd	BB	BB	BB	BB	BB	BB	BB	DD	dd	dd	dd	BB	DD	BB	BB	dd	dd	dd	BB	dd	dd	dd	dd	dd	dd	BB	BB	dd	BB	DD	dd	dd	BB	dd	dd
chr14_48458877_48458894	BB	DD	BB	DD	DD	DD	DD	DD	BB	DD	DD	DD	DD	DD	BB	BB	BB	BB	BB	BB	BB	DD	DD	DD	DD	BB	DD	BB	BB	DD	DD	DD	BB	DD	DD	DD	DD	DD	DD	BB	BB	DD	BB	DD	DD	DD	BB	DD	DD
chr14_48459780_48459797	BB	DD	BB	DD	DD	DD	DD	DD	BB	DD	DD	DD	DD	DD	BB	BB	BB	BB	BB	BB	BB	DD	DD	DD	DD	BB	DD	BB	BB	DD	DD	DD	BB	DD	DD	DD	DD	DD	DD	BB	BB	DD	BB	DD	DD	DD	BB	DD	DD
chr14_48464096_48464107	BB	DD	BB	DD	DD	DD	DD	DD	BB	DD	DD	DD	DD	DD	BB	BB	BB	BB	BB	BB	BB	DD	DD	DD	DD	BB	DD	BB	BB	DD	DD	DD	BB	DD	DD	DD	DD	DD	DD	BB	BB	DD	BB	DD	DD	DD	BB	DD	DD
chr14_48485576_48485591	BB	DD	BB	DD	DD	DD	DD	DD	BB	DD	DD	DD	DD	DD	BB	BB	BB	BB	BB	BB	BB	DD	DD	DD	DD	BB	DD	BB	BB	DD	DD	DD	BB	DD	DD	DD	DD	DD	DD	BB	BB	DD	BB	DD	DD	DD	BB	DD	DD
chr14_48488071_48488084	BB	DD	BB	DD	DD	DD	DD	DD	BB	DD	DD	DD	DD	DD	BB	BB	BB	BB	BB	BB	BB	DD	DD	DD	DD	BB	DD	BB	BB	DD	DD	DD	BB	DD	DD	DD	DD	DD	DD	BB	BB	DD	BB	DD	DD	DD	BB	DD	DD
chr14_48489903_48489920	BB	DD	BB	DD	DD	DD	DD	DD	BB	DD	DD	DD	DD	DD	BB	BB	BB	BB	BB	BB	BB	DD	DD	DD	DD	BB	DD	BB	BB	DD	DD	DD	BB	DD	DD	DD	DD	DD	DD	BB	BB	DD	BB	DD	DD	DD	BB	DD	DD
chr14_48492025_48492052	BB	DD	BB	DD	DD	DD	DD	DD	BB	DD	DD	DD	DD	DD	BB	BB	BB	BB	BB	BB	BB	DD	DD	DD	DD	BB	DD	BB	BB	DD	DD	DD	BB	DD	DD	DD	DD	DD	DD	BB	BB	DD	BB	DD	DD	DD	BB	DD	DD
chr14_48496113_48496152	BB	DD	BB	DD	DD	DD	DD	DD	BB	DD	DD	DD	DD	DD	BB	BB	BB	BB	BB	bn	BB	DD	DD	DD	DD	bn	DD	BB	BB	DD	DD	DD	BB	DD	DD	DD	DD	DD	DD	BB	BB	DD	BB	DD	DD	DD	BB	DD	DD
chr14_48518497_48518510	BB	DD	BB	DD	DD	DD	DD	DD	BB	dn	DD	DD	DD	DD	BB	BB	BB	BB	BB	BB	BB	DD	DD	dn	DD	BB	DD	BB	BB	DD	DD	DD	BB	dn	DD	DD	DD	DD	DD	BB	BB	DD	BB	dn	DD	DD	BB	DD	DD
chr14_48519209_48519246	BB	DD	BB	DD	DD	DD	DD	DD	BB	DD	DD	DD	DD	DD	BB	bn	BB	BB	bn	BB	bn	DD	DD	DD	DD	BB	DD	BB	BB	DD	DD	DD	BB	dn	DD	DD	DD	DD	DD	BB	BB	DD	BB	DD	DD	DD	BB	DD	DD
chr14_48521835_48521894	BB	DD	BB	DD	DD	DD	DD	DD	BB	DD	DD	DD	DD	DD	BB	BB	BB	BB	BB	BB	BB	NA	DD	DD	NN	NA	DD	BB	BB	DD	DD	DD	NA	DD	DD	DD	DD	DD	DD	NA	BB	DD	BB	DD	NA	DD	NA	DD	DD
chr14_48525571_48525584	BB	DD	BB	DD	DD	DD	DD	DD	BB	DD	DD	DD	DD	DD	BB	BB	BB	BB	BB	BB	BB	DD	DD	DD	DD	BB	DD	BB	BB	DD	DD	DD	BB	DD	DD	DD	DD	DD	DD	BB	BB	DD	BB	DD	DD	DD	BB	DD	DD
chr14_48535269_48535296	BB	DD	BB	NA	DD	DD	NA	DD	BB	DD	NA	DD	NA	DD	BB	BB	NA	NA	BB	BB	BB	DD	DD	DD	DD	NA	NN	NA	BB	DD	NA	DD	NA	DD	DD	DD	NA	DD	NA	BB	bn	NA	NA	DD	DD	NA	NA	DD	NA
chr14_48539643_48539654	BB	DD	BB	DD	DD	DD	DD	DD	BB	DD	DD	DD	DD	DD	BB	BB	BB	BB	BB	BB	BB	DD	DD	DD	DD	BB	DD	BB	BB	DD	DD	DD	BB	DD	DD	DD	DD	DD	DD	BB	BB	DD	BB	DD	DD	DD	BB	DD	DD
chr14_48571992_48572005	BB	DD	BB	DD	DD	DD	DD	DD	BB	DD	DD	DD	DD	DD	BB	BB	BB	BB	BB	BB	BB	DD	DD	DD	DD	BB	DD	BB	BB	DD	DD	DD	BB	DD	DD	DD	DD	DD	DD	BB	BB	DD	BB	DD	DD	DD	BB	DD	DD
chr14_48574226_48574237	BB	DD	BB	DD	DD	DD	DD	DD	BB	DD	DD	DD	DD	DD	BB	BB	BB	BB	BB	BB	BB	DD	DD	DD	DD	BB	DD	BB	BB	DD	DD	DD	BB	DD	DD	DD	DD	DD	DD	BB	BB	DD	BB	DD	DD	DD	BB	DD	DD
chr14_48577835_48577854	BB	DD	BB	DD	DD	DD	DD	DD	BB	DD	DD	DD	DD	DD	BB	BB	BB	BB	BB	BB	BB	DD	DD	DD	DD	BB	DD	BB	BB	DD	DD	DD	BB	DD	DD	DD	DD	DD	DD	BB	BB	DD	BB	DD	DD	DD	BB	DD	DD
chr14_48582974_48583013	BB	DD	BB	DD	DD	DD	DD	DD	BB	DD	DD	DD	DD	DD	BB	BB	BB	BB	BB	BB	BB	DD	DD	DD	DD	BB	DD	BB	BB	DD	DD	DD	BB	DD	DD	DD	DD	DD	DD	BB	BB	DD	BB	DD	DD	DD	BB	DD	DD
chr14_48585240_48585269	BB	DD	BB	DD	DD	DD	DD	DD	BB	DD	DD	DD	DD	DD	BB	BB	BB	BB	BB	BB	BB	DD	DD	DD	DD	BB	DD	BB	BB	DD	DD	DD	BB	DD	DD	DD	DD	DD	DD	BB	BB	DD	BB	DD	DD	DD	BB	DD	DD
chr14_48585494_48585523	BB	DD	BB	DD	DD	DD	DD	DD	BB	DD	DD	DD	DD	DD	BB	BB	BB	BB	BB	BB	BB	DD	DD	DD	DD	BB	DD	BB	BB	DD	DD	DD	BB	DD	DD	DD	DD	DD	DD	BB	BB	DD	BB	DD	DD	DD	BB	DD	DD
chr14_48604651_48604668	BB	DD	BB	DD	DD	DD	DD	DD	BB	DD	DD	DD	DD	DD	BB	BB	BB	BB	BB	BB	BB	DD	DD	DD	DD	BB	DD	BB	BB	DD	DD	DD	BB	DD	DD	DD	DD	DD	DD	BB	BB	DD	BB	DD	DD	DD	BB	DD	DD
chr14_48617925_48617979	BB	DD	BB	DD	DD	DD	DD	DD	BB	DD	DD	DD	DD	DD	BB	BB	BB	BB	BB	BB	BB	DD	DD	DD	DD	BB	DD	bn	bd	DD	DD	DD	BB	DD	DD	DD	DD	DD	DD	BB	BB	DD	BB	DD	DD	DD	BB	DD	DD
chr14_48620312_48620323	BB	DD	BB	DD	DD	DD	DD	DD	BB	DD	DD	DD	DD	DD	BB	BB	BB	BB	BB	BB	BB	DD	DD	DD	DD	BB	DD	BB	BB	DD	DD	DD	BB	DD	DD	DD	DD	DD	DD	BB	BB	DD	BB	DD	DD	DD	BB	DD	DD
chr14_48633773_48633784	BB	DD	BB	DD	DD	DD	DD	DD	BB	DD	DD	bd	DD	DD	BB	BB	BB	BB	BB	BB	BB	DD	DD	DD	DD	BB	DD	BB	BB	DD	DD	DD	BB	DD	DD	DD	DD	DD	DD	BB	BB	DD	BB	DD	DD	DD	BB	DD	DD
chr14_48633803_48633826	BB	DD	BB	DD	DD	DD	DD	DD	BB	DD	DD	DD	DD	DD	BB	BB	BB	BB	BB	BB	BB	DD	DD	DD	DD	BB	DD	BB	BB	DD	DD	DD	BB	DD	DD	DD	DD	DD	DD	BB	BB	DD	BB	DD	DD	DD	BB	DD	DD
chr14_48639313_48639340	BB	DD	BB	DD	DD	DD	DD	DD	BB	DD	DD	DD	DD	DD	BB	BB	BB	BB	BB	BB	BB	DD	DD	DD	DD	BB	DD	BB	BB	DD	DD	DD	BB	DD	DD	DD	DD	DD	DD	BB	BB	DD	BB	DD	DD	DD	BB	DD	DD
chr14_48656507_48656526	BB	DD	BB	DD	DD	DD	DD	DD	BB	dn	DD	DD	DD	DD	BB	BB	BB	BB	BB	BB	BB	DD	DD	DD	DD	BB	DD	BB	BB	DD	DD	DD	BB	DD	DD	dn	DD	DD	DD	BB	BB	DD	BB	DD	DD	DD	BB	DD	DD
chr14_48675213_48675224	BB	DD	BB	DD	DD	DD	DD	DD	BB	DD	DD	DD	DD	DD	BB	BB	BB	BB	BB	BB	BB	DD	DD	DD	DD	BB	DD	BB	BB	DD	DD	DD	BB	DD	DD	DD	DD	DD	DD	BB	BB	DD	BB	DD	DD	DD	BB	DD	DD
chr14_48677452_48677486	BB	DD	BB	DD	DD	DD	DD	DD	BB	DD	DD	DD	DD	DD	BB	BB	BB	BB	BB	BB	BB	DD	DD	DD	DD	BB	DD	BB	BB	DD	DD	DD	BB	DD	DD	DD	DD	DD	DD	BB	BB	DD	BB	DD	DD	DD	BB	DD	DD
chr14_48680560_48680577	BB	DD	BB	DD	DD	DD	DD	DD	BB	DD	DD	DD	DD	DD	bn	BB	BB	BB	BB	BB	BB	DD	DD	DD	DD	BB	DD	BB	BB	DD	DD	DD	BB	DD	DD	DD	DD	DD	DD	BB	BB	DD	BB	DD	DD	DD	BB	DD	DD
chr14_48696146_48696177	BB	DD	BB	DD	DD	DD	DD	DD	BB	DD	DD	DD	DD	DD	BB	BB	BB	BB	BB	BB	BB	DD	DD	DD	DD	BB	DD	BB	BB	DD	DD	DD	BB	DD	DD	DD	DD	DD	DD	BB	BB	DD	BB	DD	DD	DD	BB	DD	DD
chr14_48703523_48703542	BB	DD	BB	DD	DD	DD	DD	DD	BB	DD	DD	DD	DD	DD	BB	BB	BB	BB	BB	BB	BB	DD	DD	DD	DD	BB	DD	BB	BB	DD	DD	DD	BB	DD	DD	DD	DD	DD	DD	BB	BB	DD	BB	DD	DD	DD	BB	DD	DD
chr14_48716057_48716076	BB	DD	BB	DD	DD	DD	DD	DD	BB	DD	DD	DD	DD	DD	BB	BB	BB	BB	BB	BB	BB	DD	DD	DD	DD	BB	DD	BB	BB	DD	DD	DD	BB	DD	DD	DD	DD	DD	DD	BB	BB	DD	BB	DD	DD	DD	BB	DD	DD
chr14_48733360_48733415	NA	DD	UU	UU	DD	DD	DD	DD	UU	DD	DD	DD	DD	DD	UU	UU	NA	uu	UU	NA	NA	DD	DD	DD	DD	NA	DD	UU	UU	DD	DD	DD	UU	DD	DD	DD	DD	DD	DD	UU	UU	DD	UU	DD	UU	DD	uu	DD	UU
chr14_48741961_48741976	BB	DD	BB	DD	DD	DD	DD	DD	BB	DD	DD	DD	DD	DD	BB	BB	BB	BB	BB	BB	BB	DD	DD	DD	DD	BB	DD	BB	BB	DD	DD	DD	BB	DD	DD	DD	DD	DD	DD	BB	BB	DD	BB	DD	DD	DD	BB	DD	DD
chr14_48745228_48745255	BB	DD	BB	DD	DD	DD	DD	DD	BB	DD	DD	DD	DD	DD	BB	BB	BB	BB	BB	BB	BB	DD	DD	DD	DD	BB	DD	BB	BB	DD	DD	DD	BB	DD	DD	DD	DD	DD	DD	BB	BB	DD	BB	DD	DD	DD	BB	DD	DD
chr14_48745787_48745798	BB	DD	BB	DD	DD	DD	DD	DD	BB	DD	DD	DD	DD	DD	BB	BB	BB	BB	BB	BB	BB	DD	DD	DD	DD	BB	DD	BB	BB	DD	DD	DD	BB	DD	DD	DD	DD	DD	DD	BB	BB	DD	BB	DD	DD	DD	BB	DD	DD
chr14_48753487_48753506	BB	DD	BB	DD	DD	DD	DD	DD	BB	DD	DD	DD	DD	DD	BB	BB	BB	BB	BB	BB	BB	DD	DD	DD	DD	BB	DD	BB	BB	DD	DD	DD	BB	DD	DD	DD	DD	DD	DD	BB	BB	DD	BB	DD	DD	DD	BB	DD	DD
chr14_48768594_48768605	BB	DD	BB	DD	DD	DD	DD	DD	BB	DD	DD	DD	DD	DD	BB	BB	BB	BB	BB	BB	BB	DD	DD	DD	DD	BB	DD	BB	BB	DD	DD	DD	BB	DD	DD	DD	DD	DD	DD	BB	BB	DD	BB	DD	DD	DD	BB	DD	DD
chr14_48780989_48781000	BB	DD	BB	DD	DD	DD	DD	DD	BB	DD	DD	DD	DD	DD	BB	BB	BB	BB	BB	BB	BB	DD	DD	DD	DD	BB	DD	BB	BB	DD	DD	DD	BB	DD	DD	DD	DD	DD	DD	BB	BB	DD	BB	DD	DD	DD	BB	DD	DD
chr14_48793144_48793155	BB	DD	BB	DD	DD	DD	DD	DD	BB	DD	DD	DD	DD	DD	BB	BB	BB	BB	BB	BB	BB	DD	DD	DD	DD	BB	DD	BB	BB	DD	DD	DD	BB	DD	DD	DD	DD	DD	DD	BB	BB	DD	BB	DD	DD	DD	BB	DD	DD
chr14_48793194_48793223	BB	DD	BB	DD	DD	DD	DD	DD	BB	DD	DD	DD	DD	DD	BB	BB	BB	BB	BB	BB	BB	DD	DD	DD	DD	BB	DD	BB	BB	DD	DD	DD	BB	DD	DD	DD	DD	DD	DD	BB	BB	DD	BB	DD	DD	DD	BB	DD	DD
chr14_48796167_48796186	BB	DD	BB	DD	DD	DD	bd	DD	BB	DD	DD	DD	DD	bd	BB	BB	BB	BB	BB	BB	BB	DD	DD	DD	DD	BB	bd	BB	BB	DD	DD	DD	BB	DD	bd	DD	DD	DD	DD	BB	BB	DD	BB	bd	DD	DD	BB	DD	DD
chr14_48810094_48810121	BB	DD	BB	DD	DD	DD	DD	DD	BB	DD	DD	dn	DD	DD	BB	BB	BB	BB	BB	BB	BB	DD	DD	DD	DD	BB	DD	BB	BB	DD	DD	DD	BB	DD	DD	DD	DD	DD	DD	BB	BB	DD	BB	DD	DD	DD	BB	DD	DD
chr14_48818697_48818708	BB	DD	BB	DD	DD	DD	DD	DD	BB	DD	DD	DD	DD	DD	BB	BB	BB	BB	BB	BB	BB	DD	DD	DD	DD	BB	DD	BB	BB	DD	DD	DD	BB	DD	DD	DD	DD	DD	DD	BB	BB	DD	BB	DD	DD	DD	BB	DD	DD
chr14_48820460_48820477	BB	DD	BB	DD	DD	DD	DD	DD	BB	DD	DD	DD	DD	DD	BB	BB	BB	BB	BB	BB	BB	DD	DD	DD	DD	BB	DD	BB	BB	DD	DD	DD	BB	DD	DD	DD	DD	DD	DD	BB	BB	DD	BB	DD	DD	DD	BB	DD	DD
chr14_48828048_48828059	BB	DD	BB	DD	DD	DD	DD	DD	BB	DD	DD	DD	DD	DD	BB	BB	BB	BB	BB	BB	BB	DD	DD	DD	DD	BB	DD	BB	BB	DD	DD	DD	BB	DD	DD	DD	DD	DD	DD	BB	BB	DD	BB	DD	DD	DD	BB	DD	DD
chr14_48839820_48839837	BB	DD	BB	DD	DD	DD	DD	DD	BB	DD	DD	DD	DD	DD	BB	BB	BB	BB	BB	BB	BB	DD	DD	DD	DD	BB	DD	BB	BB	DD	DD	DD	BB	DD	DD	DD	DD	DD	DD	BB	BB	DD	BB	DD	DD	DD	BB	DD	DD
chr14_48848392_48848419	BB	DD	BB	DD	DD	DD	DD	DD	BB	DD	DD	DD	DD	DD	BB	BB	BB	BB	BB	BB	BB	DD	DD	DD	DD	BB	DD	BB	BB	DD	DD	DD	BB	DD	DD	DD	DD	DD	DD	BB	BB	DD	BB	DD	DD	DD	BB	DD	DD
chr14_48848716_48848735	BB	DD	BB	DD	DD	DD	DD	DD	BB	DD	DD	DD	DD	DD	BB	BB	BB	BB	BB	BB	BB	DD	DD	DD	DD	BB	DD	BB	BB	DD	DD	DD	BB	DD	DD	DD	DD	DD	DD	BB	BB	DD	BB	DD	DD	DD	BB	DD	DD
chr14_48860123_48860173	UU	DD	NA	DD	DD	DD	DD	DD	uu	DD	DD	DD	DD	DD	uu	NA	UU	UU	UU	uu	NA	DD	DD	DD	DD	UU	DD	uu	uu	DD	DD	DD	NA	DD	DD	DD	DD	DD	DD	UU	UU	DD	UU	DD	DD	DD	NA	DD	DD
chr14_48862452_48862463	BB	DD	BB	DD	DD	DD	DD	DD	BB	DD	DD	DD	DD	DD	BB	BB	BB	BB	BB	BB	BB	DD	DD	DD	DD	BB	DD	BB	BB	DD	DD	DD	BB	DD	DD	DD	DD	DD	DD	BB	BB	DD	BB	DD	DD	bd	BB	DD	DD
chr14_48864857_48864878	BB	NA	BB	DD	DD	DD	DD	DD	bn	DD	DD	DD	DD	DD	BB	BB	NA	NA	BB	BB	NA	DD	DD	NA	DD	NA	DD	BB	BB	DD	NA	NA	BB	DD	DD	DD	NA	DD	DD	BB	BB	NA	BB	NA	DD	DD	BB	DD	DD
chr14_48877680_48877731	NA	DD	BB	DD	DD	NA	DD	DD	BB	DD	DD	DD	DD	NA	NA	BB	BB	NA	NA	NA	BB	NA	DD	DD	DD	NA	DD	NA	BB	NA	DD	DD	NA	NA	NA	NA	DD	DD	DD	bn	BB	DD	NN	DD	DD	NA	NN	DD	DD
chr14_48897079_48897093	BB	DD	BB	DD	DD	DD	DD	DD	BB	DD	DD	DD	DD	DD	BB	BB	BB	BB	BB	BB	NA	DD	DD	DD	NN	BB	DD	BB	BB	NA	DD	DD	BB	DD	DD	DD	DD	DD	DD	BB	BB	DD	BB	DD	DD	NN	BB	DD	DD
chr14_48913960_48914023	BB	DD	NA	NN	NA	DD	dn	NN	NA	DD	DD	DD	DD	DD	NN	BB	bd	BB	BB	NA	NA	DD	DD	DD	NA	bn	DD	BB	BB	DD	DD	DD	BB	DD	BB	DD	BB	DD	NN	BB	DD	DD	BB	DD	DD	NA	BB	DD	NA
chr14_48920743_48920760	BB	DD	BB	DD	DD	DD	DD	DD	BB	DD	DD	DD	DD	DD	BB	BB	BB	BB	BB	BB	BB	DD	DD	DD	DD	BB	DD	BB	BB	DD	DD	DD	BB	DD	DD	DD	DD	DD	DD	BB	BB	DD	BB	DD	DD	DD	BB	DD	DD
chr14_48920835_48920858	BB	DD	BB	DD	DD	DD	DD	DD	BB	DD	DD	DD	DD	DD	BB	BB	BB	BB	BB	BB	BB	DD	DD	DD	DD	BB	DD	BB	BB	DD	DD	DD	BB	DD	DD	DD	DD	DD	DD	BB	BB	DD	BB	DD	DD	DD	BB	DD	DD
chr14_48927189_48927208	BB	DD	BB	DD	DD	DD	DD	DD	BB	DD	DD	DD	DD	DD	BB	BB	BB	BB	BB	BB	BB	DD	DD	DD	DD	BB	DD	BB	BB	DD	DD	DD	BB	DD	DD	DD	DD	DD	DD	BB	BB	DD	BB	DD	DD	DD	BB	DD	DD
chr14_48929689_48929732	BB	DD	BB	DD	DD	NA	DD	DD	BB	DD	DD	NA	DD	DD	BB	BB	BB	BB	BB	BB	BB	NA	DD	DD	DD	BB	DD	BB	NA	DD	DD	DD	BB	NA	DD	dn	DD	DD	DD	BB	NN	DD	BB	DD	DD	dn	BB	DD	NA
chr14_48935799_48935834	BB	DD	BB	DD	DD	DD	DD	DD	BB	DD	DD	DD	DD	DD	BB	BB	BB	BB	BB	BB	BB	DD	DD	DD	DD	BB	DD	BB	BB	DD	DD	DD	BB	DD	DD	DD	DD	DD	DD	BB	BB	DD	BB	DD	DD	DD	BB	DD	DD
chr14_48959133_48959144	BB	DD	BB	DD	DD	DD	DD	DD	BB	DD	DD	DD	DD	DD	BB	BB	BB	BB	BB	BB	BB	DD	DD	DD	DD	BB	DD	BB	BB	DD	DD	DD	BB	DD	DD	DD	DD	DD	DD	BB	BB	DD	BB	DD	DD	DD	BB	DD	DD
chr14_48967086_48967120	BB	NA	BB	DD	NA	NA	DD	DD	BB	NA	DD	DD	DD	DD	NA	BB	BB	BB	BB	NA	BB	DD	DD	NN	DD	NA	DD	BB	BB	DD	NA	DD	BB	DD	NA	DD	DD	NA	DD	BB	BB	DD	BB	DD	DD	DD	NA	DD	DD
chr14_48973374_48973388	BB	DD	BB	DD	DD	DD	DD	DD	BB	DD	DD	DD	DD	DD	BB	BB	BB	BB	BB	BB	BB	DD	DD	DD	DD	BB	DD	BB	BB	DD	DD	DD	BB	DD	BB	DD	DD	DD	DD	BB	BB	DD	BB	DD	DD	DD	BB	DD	DD
chr14_48984748_48984765	BB	DD	BB	DD	DD	DD	DD	DD	BB	DD	DD	DD	DD	DD	BB	BB	BB	BB	BB	BB	BB	DD	DD	DD	DD	BB	DD	BB	BB	DD	DD	DD	BB	DD	BB	DD	DD	DD	DD	BB	BB	DD	BB	DD	DD	DD	BB	DD	DD
chr14_48987979_48987988	BB	DD	BB	DD	DD	DD	DD	DD	BB	DD	DD	DD	DD	DD	BB	BB	BB	BB	BB	BB	BB	DD	DD	DD	DD	BB	DD	BB	BB	DD	DD	DD	BB	DD	BB	DD	DD	DD	DD	BB	BB	DD	BB	DD	DD	DD	BB	DD	DD
chr14_49023647_49023686	BB	DD	BB	DD	DD	DD	DD	DD	BB	DD	DD	DD	DD	DD	BB	BB	BB	BB	BB	BB	BB	DD	DD	DD	DD	BB	DD	BB	BB	DD	DD	DD	BB	DD	BB	DD	DD	DD	DD	BB	BB	DD	BB	DD	DD	DD	BB	DD	DD
chr14_49044044_49044071	BB	DD	BB	DD	DD	DD	DD	DD	BB	DD	DD	DD	DD	DD	BB	BB	BB	BB	BB	BB	BB	DD	DD	DD	DD	BB	DD	BB	BB	DD	DD	DD	BB	DD	BB	DD	DD	DD	DD	BB	BB	DD	BB	DD	DD	DD	BB	DD	DD
chr14_49066086_49066103	BB	DD	BB	DD	DD	DD	DD	DD	BB	DD	DD	DD	DD	DD	BB	BB	BB	BB	BB	BB	BB	DD	DD	DD	DD	BB	DD	BB	BB	DD	DD	DD	BB	DD	BB	DD	DD	DD	DD	BB	BB	DD	BB	DD	DD	DD	BB	DD	DD
chr14_49091350_49091373	BB	DD	BB	DD	DD	DD	DD	DD	BB	DD	DD	DD	DD	DD	BB	BB	BB	BB	BB	BB	BB	DD	DD	DD	DD	BB	DD	BB	BB	DD	DD	DD	BB	DD	BB	DD	DD	DD	DD	BB	BB	DD	BB	DD	DD	DD	BB	DD	DD
chr14_49126791_49126802	BB	DD	BB	DD	DD	DD	DD	DD	BB	DD	DD	DD	DD	DD	BB	BB	BB	BB	BB	BB	BB	dn	DD	DD	DD	BB	DD	BB	BB	DD	DD	dn	BB	DD	BB	DD	DD	DD	DD	BB	BB	dn	BB	DD	DD	DD	BB	DD	DD
chr14_49145327_49145346	BB	DD	BB	DD	DD	DD	DD	DD	BB	DD	DD	DD	DD	DD	BB	BB	BB	BB	BB	BB	BB	DD	DD	DD	DD	BB	DD	BB	BB	DD	DD	DD	BB	DD	BB	DD	DD	DD	DD	BB	BB	DD	BB	DD	DD	DD	BB	DD	DD
chr14_49182643_49182660	BB	DD	BB	DD	DD	DD	DD	DD	BB	DD	DD	DD	DD	DD	BB	BB	BB	BB	BB	BB	BB	DD	DD	DD	DD	BB	DD	BB	BB	DD	DD	DD	BB	DD	BB	DD	DD	BB	DD	BB	BB	DD	BB	DD	DD	DD	BB	DD	DD
chr14_49210537_49210560	BB	DD	BB	DD	DD	DD	DD	DD	BB	DD	DD	DD	DD	DD	BB	BB	BB	BB	BB	BB	BB	DD	DD	DD	DD	BB	DD	BB	BB	DD	DD	DD	BB	DD	BB	DD	DD	BB	DD	BB	BB	DD	BB	DD	DD	DD	BB	DD	DD
chr14_49230313_49230360	BB	DD	BB	DD	DD	DD	DD	NA	BB	NA	DD	DD	NA	DD	BB	NA	BB	NA	BB	BB	BB	NA	DD	DD	DD	BB	DD	BB	NN	DD	DD	DD	BB	DD	BB	DD	DD	bn	DD	BB	NA	DD	BB	DD	DD	DD	BB	DD	DD
chr14_49232745_49232774	BB	DD	BB	DD	DD	DD	DD	DD	BB	DD	DD	DD	DD	DD	BB	BB	BB	BB	BB	BB	BB	DD	DD	DD	DD	BB	DD	BB	BB	DD	DD	DD	BB	DD	BB	DD	DD	BB	DD	BB	BB	DD	BB	DD	DD	DD	BB	DD	DD
chr14_49266441_49266488	BB	DD	BB	DD	DD	DD	DD	DD	BB	DD	DD	DD	DD	DD	bn	BB	BB	BB	BB	bn	BB	DD	DD	DD	DD	BB	DD	DD	BB	DD	DD	DD	bn	DD	BB	DD	DD	BB	DD	BB	BB	DD	BB	DD	DD	DD	BB	DD	DD
chr14_49269843_49269858	BB	DD	BB	DD	DD	DD	DD	DD	BB	DD	DD	DD	DD	DD	BB	BB	BB	BB	BB	BB	BB	DD	DD	DD	DD	BB	DD	DD	BB	DD	DD	DD	BB	DD	BB	DD	DD	BB	DD	BB	BB	DD	BB	DD	DD	DD	BB	DD	DD
chr14_49286328_49286359	BB	DD	BB	DD	DD	DD	DD	DD	BB	DD	DD	DD	DD	DD	BB	BB	BB	BB	BB	BB	BB	DD	DD	DD	DD	BB	DD	DD	BB	DD	DD	DD	BB	DD	BB	DD	DD	BB	DD	BB	BB	DD	BB	DD	DD	DD	BB	DD	DD
chr14_49315071_49315084	BB	DD	BB	DD	DD	DD	DD	DD	BB	DD	DD	DD	DD	DD	BB	BB	BB	BB	BB	BB	BB	DD	DD	DD	DD	BB	DD	DD	BB	DD	DD	DD	BB	DD	BB	DD	DD	BB	DD	BB	BB	DD	BB	DD	DD	DD	BB	DD	DD
chr14_49332797_49332831	BB	DD	BB	DD	DD	DD	DD	DD	BB	DD	DD	DD	DD	DD	BB	BB	BB	BB	BB	BB	BB	DD	DD	DD	DD	BB	DD	DD	BB	DD	DD	DD	BB	DD	BB	DD	DD	bd	DD	BB	BB	DD	BB	DD	DD	DD	BB	DD	DD
chr14_49355561_49355585	BB	DD	BB	DD	DD	DD	DD	DD	BB	DD	DD	DD	DD	DD	BB	BB	BB	BB	BB	BB	BB	DD	DD	DD	DD	BB	DD	DD	BB	DD	DD	DD	BB	DD	BB	DD	DD	BB	DD	BB	BB	DD	BB	DD	DD	DD	BB	DD	DD
chr14_49361910_49361936	BB	DD	BB	DD	DD	DD	DD	DD	BB	DD	DD	DD	DD	DD	BB	BB	BB	BB	BB	BB	BB	DD	DD	DD	DD	BB	DD	DD	BB	DD	DD	DD	BB	DD	BB	DD	DD	BB	DD	BB	BB	DD	BB	DD	DD	DD	BB	DD	DD
chr14_49372037_49372048	BB	DD	BB	DD	DD	DD	DD	DD	BB	DD	DD	DD	DD	DD	BB	BB	BB	BB	BB	BB	BB	DD	DD	DD	DD	BB	DD	DD	BB	DD	DD	DD	BB	DD	BB	DD	DD	BB	DD	BB	BB	DD	BB	DD	DD	DD	BB	DD	DD
chr14_49372593_49372612	BB	DD	BB	DD	DD	DD	DD	DD	BB	DD	DD	DD	DD	DD	BB	BB	BB	BB	BB	BB	BB	DD	DD	DD	DD	BB	DD	DD	BB	DD	DD	DD	BB	DD	BB	DD	DD	BB	DD	BB	BB	DD	BB	DD	DD	DD	BB	DD	DD
chr14_49414566_49414581	BB	DD	BB	DD	DD	DD	DD	DD	BB	DD	DD	DD	DD	DD	BB	BB	BB	BB	BB	BB	BB	DD	DD	DD	DD	BB	DD	DD	BB	DD	DD	DD	BB	DD	BB	DD	DD	BB	DD	BB	BB	DD	BB	DD	DD	DD	BB	DD	DD
chr14_49436397_49436408	BB	DD	BB	DD	DD	DD	DD	DD	BB	DD	DD	DD	DD	DD	BB	BB	BB	BB	BB	BB	BB	DD	DD	DD	DD	BB	DD	DD	BB	DD	DD	DD	BB	DD	BB	DD	DD	BB	DD	BB	BB	DD	BB	DD	DD	DD	BB	DD	DD
chr14_49449108_49449147	BB	DD	BB	DD	DD	DD	DD	DD	BB	DD	DD	DD	DD	DD	BB	BB	BB	BB	BB	BB	BB	DD	DD	DD	DD	BB	DD	DD	BB	DD	DD	DD	BB	DD	BB	DD	DD	BB	DD	BB	BB	DD	BB	DD	DD	DD	BB	DD	DD
chr14_49449781_49449824	BB	DD	BB	DD	DD	DD	DD	DD	NN	DD	DD	DD	DD	DD	NN	NA	NN	NA	NN	NN	BB	DD	DD	DD	DD	NA	DD	DD	BB	DD	DD	DD	BB	DD	BB	DD	DD	BB	DD	BB	BB	DD	BB	DD	DD	DD	NA	DD	NA
chr14_49453087_49453101	BB	DD	BB	DD	DD	DD	DD	DD	BB	DD	DD	DD	DD	DD	BB	BB	BB	BB	BB	BB	BB	DD	DD	DD	DD	BB	DD	DD	BB	DD	DD	DD	BB	DD	BB	DD	DD	BB	DD	BB	BB	DD	BB	DD	DD	DD	BB	DD	DD
chr14_49465944_49465983	BB	DD	BB	DD	DD	DD	DD	DD	BB	DD	DD	DD	DD	DD	BB	BB	BB	BB	BB	BB	BB	DD	DD	DD	DD	BB	DD	DD	BB	DD	DD	DD	BB	DD	BB	DD	DD	BB	DD	BB	BB	DD	BB	DD	DD	DD	BB	DD	DD
chr14_49478358_49478405	NA	DD	BB	DD	DD	DD	NA	DD	NA	NA	DD	DD	DD	DD	NA	BB	BB	NA	NN	BB	NN	NA	DD	NA	DD	NA	DD	DD	NN	DD	DD	DD	bn	DD	BB	DD	DD	BB	DD	BB	NA	DD	BB	DD	DD	DD	NN	DD	DD
chr14_49491959_49491974	BB	DD	BB	DD	DD	DD	DD	DD	BB	DD	DD	DD	DD	DD	BB	BB	BB	BB	BB	BB	BB	DD	DD	DD	DD	BB	DD	DD	BB	DD	DD	DD	BB	DD	BB	DD	DD	BB	DD	BB	BB	DD	BB	DD	DD	DD	BB	DD	DD
chr14_49520487_49520536	BB	DD	BB	DD	DD	DD	DD	DD	BB	DD	DD	DD	DD	DD	BB	BB	BB	BB	BB	BB	BB	DD	DD	DD	DD	BB	DD	DD	BB	DD	DD	DD	BB	DD	BB	DD	DD	BB	DD	BB	BB	DD	BB	DD	DD	DD	BB	DD	DD
chr14_49528251_49528266	BB	DD	BB	DD	DD	DD	DD	DD	BB	DD	DD	DD	DD	DD	BB	BB	BB	BB	BB	BB	BB	DD	DD	DD	DD	BB	DD	DD	BB	DD	DD	DD	BB	DD	BB	DD	DD	BB	DD	BB	BB	DD	BB	DD	DD	DD	BB	DD	DD
chr14_49538172_49538191	BB	DD	BB	DD	DD	DD	DD	DD	BB	DD	DD	DD	DD	DD	BB	BB	BB	BB	BB	BB	BB	DD	DD	DD	DD	BB	dn	DD	BB	DD	DD	DD	BB	DD	BB	DD	DD	BB	DD	BB	BB	DD	BB	DD	DD	DD	BB	DD	DD
chr14_49561040_49561053	BB	DD	BB	DD	DD	DD	DD	DD	BB	DD	DD	DD	DD	DD	BB	BB	BB	BB	BB	BB	BB	DD	DD	DD	DD	BB	DD	DD	BB	DD	DD	DD	BB	DD	BB	DD	DD	BB	DD	BB	BB	DD	BB	DD	DD	DD	BB	DD	DD
chr14_49571952_49571995	BB	DD	BB	DD	DD	DD	DD	DD	BB	DD	DD	DD	DD	DD	BB	BB	BB	BB	BB	BB	BB	DD	DD	DD	DD	BB	DD	DD	BB	DD	DD	DD	BB	DD	BB	DD	DD	BB	DD	BB	BB	DD	BB	DD	DD	DD	BB	DD	DD
chr14_49593381_49593428	BB	DD	BB	DD	DD	DD	DD	DD	BB	DD	dn	DD	DD	DD	BB	BB	BB	BB	BB	BB	BB	DD	DD	DD	DD	BB	DD	DD	BB	DD	dn	DD	BB	DD	BB	DD	dn	BB	DD	BB	BB	DD	BB	DD	DD	DD	BB	DD	DD
chr14_49615394_49615461	NA	DD	BB	dn	DD	DD	DD	DD	NA	DD	DD	DD	DD	NA	NN	BB	NA	NA	NA	NA	BB	DD	DD	DD	DD	NA	DD	NA	BB	DD	DD	DD	BB	DD	bn	DD	DD	bn	DD	NN	NA	dn	bn	dn	DD	DD	NA	DD	DD
chr14_49615491_49615506	BB	DD	BB	DD	DD	DD	DD	DD	BB	DD	bd	bd	DD	DD	BB	BB	BB	BB	BB	BB	BB	DD	DD	DD	DD	BB	DD	DD	BB	DD	DD	DD	BB	bd	BB	DD	DD	BB	DD	BB	BB	DD	BB	DD	DD	bd	BB	DD	DD
chr14_49615837_49615888	BB	NA	BB	NA	NA	NA	NA	NA	bu	NA	NA	NA	NA	NA	BB	BB	bu	BB	BB	BB	BB	NA	NA	NA	NA	BB	NA	NA	BB	NA	NA	NA	BB	NA	BB	NA	NA	BB	NA	BB	BB	NA	UU	NA	NA	NA	BB	NA	NA
chr14_49627488_49627499	BB	DD	BB	DD	DD	DD	DD	DD	BB	DD	DD	DD	DD	DD	BB	BB	BB	BB	BB	BB	BB	DD	DD	DD	DD	BB	DD	DD	BB	DD	DD	DD	BB	DD	BB	DD	DD	BB	DD	BB	BB	DD	BB	DD	DD	DD	BB	DD	DD
chr14_49635594_49635635	BB	DD	BB	DD	DD	DD	DD	DD	BB	DD	DD	DD	DD	DD	BB	BB	BB	BB	BB	BB	BB	DD	DD	DD	DD	BB	DD	DD	BB	DD	DD	DD	BB	DD	BB	DD	DD	BB	DD	BB	BB	DD	BB	DD	DD	DD	BB	DD	DD
chr14_49636515_49636529	BB	DD	BB	DD	DD	DD	DD	DD	BB	DD	DD	DD	DD	DD	BB	BB	BB	BB	BB	BB	BB	DD	DD	DD	DD	BB	DD	DD	BB	DD	DD	DD	BB	DD	BB	DD	DD	BB	DD	BB	BB	DD	BB	DD	DD	DD	BB	DD	DD
chr14_49637791_49637822	BB	DD	BB	DD	DD	DD	DD	DD	BB	DD	DD	DD	DD	DD	BB	BB	BB	BB	BB	BB	BB	DD	DD	DD	DD	BB	DD	DD	BB	DD	DD	DD	BB	DD	BB	DD	DD	BB	DD	BB	BB	DD	BB	DD	DD	DD	BB	DD	DD
chr14_49665618_49665633	BB	DD	BB	DD	DD	DD	DD	DD	BB	DD	DD	DD	DD	DD	BB	BB	BB	BB	BB	BB	BB	DD	DD	DD	DD	BB	DD	DD	BB	DD	DD	DD	BB	DD	BB	DD	DD	BB	DD	BB	BB	DD	BB	DD	DD	DD	BB	DD	DD
chr14_49732217_49732243	BB	DD	BB	DD	DD	DD	DD	DD	BB	DD	DD	DD	DD	DD	BB	BB	BB	BB	BB	BB	BB	DD	DD	DD	DD	BB	DD	DD	BB	DD	DD	DD	BB	DD	BB	DD	DD	BB	DD	BB	BB	DD	BB	DD	DD	DD	BB	DD	DD
chr14_49750575_49750626	DD	DD	BB	DD	DD	DD	NA	DD	BB	DD	DD	DD	DD	DD	BB	BB	DD	NA	BB	BB	NA	DD	DD	NN	DD	BB	DD	DD	BB	DD	DD	DD	BB	DD	BB	DD	DD	BB	DD	BB	BB	dn	BB	DD	DD	BB	NA	dn	NN
chr14_49769470_49769481	BB	DD	BB	DD	DD	DD	DD	DD	BB	DD	DD	DD	DD	DD	BB	BB	BB	BB	BB	BB	BB	DD	DD	DD	DD	BB	DD	DD	BB	DD	DD	DD	BB	DD	BB	DD	DD	BB	DD	BB	BB	DD	BB	DD	DD	DD	BB	DD	DD
chr14_49769775_49769789	BB	DD	BB	DD	DD	DD	DD	DD	BB	DD	DD	DD	DD	DD	BB	BB	BB	BB	BB	BB	BB	DD	DD	DD	DD	BB	DD	DD	BB	DD	DD	DD	BB	DD	BB	DD	DD	BB	DD	BB	BB	DD	BB	DD	DD	DD	BB	DD	DD
chr14_49780201_49780215	BB	DD	BB	DD	DD	DD	DD	DD	BB	DD	DD	DD	DD	DD	BB	BB	BB	BB	BB	BB	BB	DD	DD	DD	DD	BB	DD	DD	BB	DD	DD	DD	BB	DD	BB	DD	DD	BB	DD	BB	BB	DD	BB	DD	DD	DD	BB	DD	DD
chr14_49789303_49789328	BB	DD	BB	DD	DD	DD	DD	DD	bn	DD	DD	DD	DD	DD	BB	BB	bn	BB	BB	BB	BB	DD	DD	DD	DD	BB	DD	DD	BB	DD	DD	DD	BB	DD	BB	DD	DD	BB	DD	BB	BB	DD	BB	DD	DD	DD	BB	DD	DD
chr14_49791541_49791552	BB	DD	BB	DD	DD	DD	DD	DD	BB	DD	DD	DD	DD	DD	BB	BB	BB	BB	BB	BB	BB	DD	DD	DD	DD	BB	DD	DD	BB	DD	DD	DD	BB	DD	BB	DD	DD	BB	DD	BB	BB	DD	BB	DD	DD	DD	BB	DD	DD
chr14_49792648_49792659	BB	DD	BB	DD	DD	DD	DD	DD	BB	DD	DD	DD	DD	DD	BB	BB	BB	BB	BB	BB	BB	DD	DD	DD	DD	BB	DD	DD	BB	DD	DD	DD	BB	DD	BB	DD	DD	BB	DD	BB	BB	DD	BB	DD	DD	DD	BB	DD	DD
chr14_49803994_49804005	BB	DD	BB	DD	DD	DD	DD	DD	BB	DD	DD	DD	DD	DD	BB	BB	BB	BB	BB	BB	BB	DD	DD	DD	DD	BB	DD	DD	BB	DD	DD	DD	BB	DD	BB	DD	DD	BB	DD	BB	BB	DD	BB	DD	DD	DD	BB	DD	dn
chr14_49807664_49807707	NA	DD	BB	NA	DD	DD	DD	DD	BB	DD	DD	DD	DD	DD	BB	BB	bn	BB	BB	BB	NA	DD	DD	DD	DD	BB	DD	DD	NN	DD	NA	DD	BB	DD	BB	DD	DD	BB	DD	BB	BB	DD	BB	DD	DD	DD	BB	DD	NA
chr14_49830299_49830324	BB	DD	BB	DD	DD	DD	DD	DD	BB	DD	DD	DD	DD	DD	BB	BB	BB	BB	bn	BB	BB	DD	DD	DD	DD	BB	DD	DD	BB	DD	DD	DD	BB	DD	BB	DD	DD	BB	DD	BB	BB	DD	BB	DD	DD	DD	BB	DD	DD
chr14_49887985_49888004	BB	DD	BB	DD	DD	DD	DD	DD	BB	DD	DD	DD	DD	DD	BB	BB	BB	BB	BB	BB	BB	DD	DD	DD	DD	BB	DD	DD	BB	DD	DD	DD	BB	DD	BB	DD	DD	BB	DD	BB	BB	DD	BB	DD	DD	DD	BB	DD	DD
chr14_49893189_49893214	BB	DD	BB	DD	DD	DD	DD	DD	BB	DD	DD	DD	bd	DD	BB	BB	BB	BB	BB	BB	BB	DD	DD	DD	DD	BB	DD	DD	BB	DD	DD	DD	BB	DD	BB	DD	DD	BB	DD	BB	BB	DD	BB	DD	DD	DD	BB	DD	DD
chr14_49893280_49893307	BB	DD	BB	DD	NA	DD	DD	DD	NN	DD	DD	DD	DD	DD	BB	BB	BB	NA	BB	BB	BB	DD	DD	DD	DD	NA	DD	DD	BB	NA	NA	DD	BB	DD	BB	DD	DD	NA	DD	BB	BB	DD	BB	DD	DD	NA	BB	DD	DD
chr14_49896585_49896640	BB	DD	BB	DD	NA	DD	DD	DD	NA	DD	DD	DD	DD	DD	NN	BB	NN	NA	bn	BB	NA	DD	DD	NA	DD	BB	DD	DD	NA	DD	DD	NA	NN	DD	BB	DD	DD	NN	DD	NN	bn	DD	NN	DD	DD	DD	NN	DD	DD
chr14_49905205_49905256	BB	dd	NA	dd	dd	dd	dd	dd	BB	dd	dd	dd	nn	NA	BB	BB	BB	BB	BB	NN	BB	dd	dd	dd	dd	BB	dd	dd	NN	dd	NA	dd	BB	NA	BB	dd	dd	BB	nn	BB	NA	dd	NA	dd	dd	dd	bn	dd	dd
chr14_49983951_49983986	BB	DD	BB	DD	DD	DD	DD	DD	BB	DD	DD	DD	DD	DD	BB	BB	BB	BB	BB	BB	BB	DD	DD	DD	DD	BB	DD	DD	BB	DD	DD	dn	BB	DD	BB	DD	DD	BB	DD	BB	BB	DD	BB	DD	DD	bd	BB	DD	DD
chr14_50056508_50056579	FF	df	bf	df	df	df	df	df	fn	df	df	df	df	dn	fn	bf	fn	bf	df	bf	bf	df	df	df	dn	bf	df	df	fn	df	df	df	fn	df	bf	df	df	bf	fn	fn	bf	df	FF	df	df	df	fn	df	df
chr14_50096122_50096136	BB	DD	BB	DD	DD	DD	DD	DD	BB	DD	DD	DD	DD	DD	BB	BB	BB	BB	BB	BB	BB	DD	DD	DD	DD	BB	DD	DD	BB	DD	DD	DD	BB	DD	BB	DD	DD	BB	DD	BB	BB	DD	BB	DD	DD	DD	BB	DD	DD
chr14_50130213_50130248	BB	DD	BB	DD	DD	DD	DD	DD	BB	DD	DD	DD	DD	DD	BB	BB	BB	bn	BB	BB	BB	DD	DD	DD	DD	BB	DD	DD	BB	DD	DD	DD	BB	DD	BB	DD	DD	BB	DD	BB	BB	DD	BB	DD	DD	DD	BB	DD	DD
chr14_50153842_50153857	BB	DD	BB	DD	DD	DD	DD	DD	BB	DD	DD	DD	DD	DD	BB	BB	BB	BB	BB	BB	BB	DD	DD	DD	DD	BB	DD	DD	BB	DD	DD	DD	BB	DD	BB	DD	DD	BB	DD	BB	BB	DD	BB	DD	DD	DD	BB	DD	DD
chr14_50185415_50185458	BB	DD	BB	DD	DD	DD	DD	DD	BB	DD	DD	DD	DD	DD	BB	BB	BB	BB	BB	BB	BB	DD	DD	DD	DD	BB	DD	DD	BB	DD	DD	DD	BB	DD	BB	DD	DD	BB	DD	BB	BB	DD	BB	DD	DD	DD	BB	DD	DD
chr14_50209516_50209539	BB	DD	BB	DD	DD	DD	DD	DD	BB	DD	DD	DD	DD	DD	BB	BB	BB	BB	BB	BB	bn	DD	DD	DD	DD	BB	DD	DD	BB	DD	DD	DD	BB	DD	bn	DD	DD	bn	DD	BB	BB	DD	BB	DD	DD	DD	BB	DD	DD
chr14_50221986_50222005	BB	DD	BB	DD	DD	DD	DD	DD	BB	DD	DD	DD	DD	DD	BB	BB	BB	BB	BB	BB	BB	DD	DD	DD	DD	BB	DD	DD	BB	DD	DD	DD	BB	DD	BB	DD	DD	BB	DD	BB	BB	DD	BB	DD	DD	DD	BB	DD	DD
chr14_50265128_50265142	BB	DD	BB	DD	DD	DD	DD	DD	BB	DD	DD	DD	DD	DD	BB	BB	BB	BB	BB	BB	BB	DD	DD	DD	DD	BB	DD	DD	BB	DD	DD	DD	BB	DD	BB	DD	DD	BB	DD	BB	BB	DD	BB	DD	DD	DD	BB	DD	DD
chr14_50265143_50265157	BB	DD	BB	DD	DD	DD	DD	DD	BB	DD	DD	DD	DD	DD	BB	BB	BB	BB	BB	BB	BB	DD	DD	DD	DD	BB	DD	DD	BB	DD	DD	DD	BB	DD	BB	DD	DD	BB	DD	BB	BB	DD	BB	DD	DD	DD	BB	DD	DD
chr14_50286457_50286480	BB	DD	BB	DD	DD	DD	DD	DD	BB	DD	DD	DD	DD	DD	BB	BB	BB	BB	BB	BB	BB	DD	DD	DD	DD	BB	DD	DD	BB	DD	DD	DD	BB	DD	BB	DD	DD	BB	DD	BB	BB	DD	BB	DD	DD	DD	BB	DD	DD
chr14_50303446_50303461	BB	DD	BB	DD	DD	DD	DD	DD	BB	DD	DD	DD	DD	DD	bd	BB	BB	BB	BB	BB	BB	DD	DD	DD	DD	BB	DD	DD	BB	DD	DD	DD	BB	DD	BB	DD	DD	BB	dn	BB	BB	DD	BB	DD	DD	DD	BB	DD	DD
chr14_50365101_50365148	BB	DD	BB	DD	DD	DD	DD	DD	BB	NN	DD	DD	DD	DD	NA	BB	NA	BB	BB	BB	NN	DD	DD	DD	DD	BB	DD	DD	BB	DD	NN	DD	BB	DD	BB	DD	DD	NA	DD	BB	BB	NA	NA	DD	DD	DD	BB	DD	NA
chr14_50394507_50394550	BB	DD	BB	DD	DD	DD	DD	DD	BB	DD	DD	DD	DD	DD	BB	BB	BB	BB	BB	BB	BB	DD	DD	DD	DD	BB	DD	DD	BB	DD	DD	DD	BB	DD	BB	DD	DD	BB	DD	BB	BB	DD	BB	DD	DD	DD	BB	DD	DD
chr14_50397405_50397419	BB	DD	BB	DD	DD	DD	DD	DD	BB	DD	DD	DD	DD	DD	BB	BB	BB	BB	BB	BB	BB	DD	DD	DD	DD	BB	DD	DD	BB	DD	DD	DD	BB	DD	BB	DD	DD	BB	DD	BB	BB	DD	BB	DD	DD	DD	BB	DD	DD
chr14_50411025_50411048	BB	DD	BB	DD	DD	DD	DD	DD	BB	DD	DD	DD	DD	DD	BB	BB	BB	BB	BB	BB	BB	DD	DD	DD	DD	BB	DD	DD	BB	DD	DD	DD	BB	DD	BB	DD	DD	BB	DD	BB	BB	DD	BB	DD	DD	DD	BB	DD	DD
chr14_50417769_50417816	BB	DD	BB	DD	DD	DD	DD	DD	BB	DD	DD	DD	DD	DD	BB	BB	BB	BB	NN	NA	bn	DD	DD	DD	DD	NA	dn	DD	BB	DD	DD	DD	BB	DD	BB	DD	DD	BB	DD	NA	BB	DD	BB	DD	DD	DD	BB	DD	DD
chr14_50447529_50447578	BB	DD	BB	DD	DD	DD	DD	DD	BB	DD	DD	DD	DD	DD	BB	BB	BB	BB	BB	BB	BB	DD	DD	DD	DD	BB	DD	DD	BB	DD	DD	DD	BB	DD	BB	DD	DD	BB	DD	BB	BB	DD	BB	DD	DD	DD	BB	DD	DD
chr14_50450825_50450872	BB	DD	BB	DD	DD	DD	DD	DD	BB	DD	DD	DD	DD	DD	BB	BB	bn	BB	BB	BB	BB	DD	DD	DD	DD	BB	DD	DD	BB	DD	DD	DD	BB	DD	BB	DD	DD	BB	DD	BB	BB	DD	BB	DD	DD	DD	BB	DD	DD
chr14_50532872_50532903	BB	DD	BB	DD	DD	DD	DD	DD	BB	DD	DD	DD	DD	DD	BB	BB	BB	BB	BB	BB	BB	DD	DD	DD	DD	BB	DD	DD	BB	DD	DD	DD	BB	DD	BB	DD	DD	BB	DD	BB	BB	DD	BB	DD	DD	DD	BB	DD	DD
chr14_50577333_50577356	BB	DD	BB	DD	DD	DD	DD	DD	BB	DD	DD	DD	DD	DD	BB	BB	BB	BB	BB	BB	BB	DD	DD	DD	DD	BB	DD	DD	BB	DD	DD	DD	BB	DD	BB	DD	DD	BB	DD	BB	BB	DD	BB	DD	DD	DD	BB	DD	DD
chr14_50617850_50617861	BB	DD	BB	DD	DD	DD	DD	DD	BB	DD	DD	DD	DD	DD	BB	BB	BB	BB	BB	BB	BB	DD	DD	DD	DD	BB	DD	DD	BB	DD	DD	DD	BB	DD	BB	DD	DD	BB	DD	BB	BB	DD	BB	DD	DD	DD	BB	DD	DD
chr14_50676539_50676558	BB	DD	BB	DD	DD	DD	DD	DD	BB	DD	DD	DD	DD	DD	BB	BB	BB	BB	BB	BB	BB	DD	DD	DD	DD	BB	DD	DD	BB	DD	DD	DD	BB	DD	BB	DD	DD	BB	DD	BB	BB	DD	BB	DD	DD	DD	BB	DD	DD
chr14_50747249_50747272	BB	DD	BB	DD	DD	DD	DD	DD	BB	DD	DD	DD	DD	DD	BB	BB	BB	BB	BB	BB	BB	DD	DD	DD	DD	BB	DD	DD	BB	DD	DD	DD	BB	DD	BB	DD	DD	BB	DD	BB	BB	DD	BB	DD	DD	DD	BB	DD	DD
chr14_50747818_50747838	BB	DD	BB	DD	DD	DD	DD	DD	BB	DD	DD	DD	DD	DD	BB	BB	BB	BB	BB	BB	BB	DD	DD	DD	DD	BB	DD	DD	BB	DD	DD	DD	BB	DD	BB	DD	DD	BB	DD	BB	BB	DD	BB	DD	DD	DD	BB	DD	DD
chr14_50748407_50748432	BB	DD	BB	DD	DD	DD	DD	DD	BB	DD	DD	DD	DD	DD	BB	BB	BB	BB	BB	BB	BB	DD	DD	DD	DD	BB	DD	DD	BB	DD	DD	DD	BB	DD	BB	DD	DD	BB	DD	BB	BB	DD	BB	DD	DD	DD	BB	DD	DD
chr14_50764519_50764530	BB	DD	BB	DD	DD	DD	DD	DD	BB	DD	DD	DD	DD	DD	BB	BB	BB	BB	BB	BB	BB	DD	DD	DD	DD	BB	DD	DD	BB	DD	DD	DD	BB	DD	BB	DD	DD	BB	DD	BB	BB	DD	BB	DD	DD	DD	BB	DD	DD
chr14_50774721_50774736	BB	DD	BB	DD	DD	DD	DD	DD	BB	DD	DD	DD	DD	DD	BB	BB	BB	BB	BB	BB	BB	DD	DD	DD	DD	BB	DD	DD	BB	DD	DD	DD	BB	DD	BB	DD	DD	BB	DD	BB	BB	DD	BB	DD	DD	DD	BB	DD	DD
chr14_50801340_50801404	NN	DD	BB	DD	DD	NA	DD	DD	BB	DD	DD	DD	DD	DD	BB	NA	BB	BB	BB	BB	BB	DD	DD	DD	DD	NA	DD	DD	NA	NA	DD	DD	BB	DD	BB	DD	DD	BB	DD	BB	NA	DD	BB	DD	NA	DD	BB	DD	NA
chr14_50805447_50805464	BB	DD	BB	DD	DD	DD	DD	DD	BB	DD	DD	DD	DD	DD	BB	BB	BB	BB	BB	BB	BB	DD	DD	DD	DD	BB	DD	DD	BB	DD	DD	DD	BB	DD	BB	DD	DD	BB	DD	BB	BB	DD	BB	DD	DD	DD	BB	DD	DD
chr14_50812341_50812360	BB	DD	BB	DD	DD	DD	DD	DD	BB	DD	DD	DD	DD	DD	BB	BB	BB	BB	BB	BB	BB	DD	DD	DD	DD	BB	DD	DD	BB	DD	DD	DD	BB	DD	BB	DD	DD	BB	DD	BB	BB	DD	BB	DD	DD	DD	BB	DD	DD
chr14_50828881_50828895	BB	DD	BB	DD	DD	DD	DD	DD	BB	DD	DD	DD	DD	DD	BB	BB	BB	BB	BB	BB	BB	DD	DD	DD	DD	BB	DD	DD	BB	DD	DD	DD	BB	DD	BB	DD	DD	BB	DD	BB	BB	DD	BB	DD	DD	DD	BB	DD	DD
chr14_50834808_50834831	BB	DD	BB	DD	DD	DD	DD	DD	BB	DD	DD	DD	DD	DD	BB	BB	BB	BB	BB	BB	BB	DD	DD	DD	DD	BB	DD	DD	BB	DD	DD	DD	BB	DD	BB	DD	DD	BB	DD	BB	BB	DD	BB	DD	DD	DD	BB	DD	DD
chr14_50839197_50839232	BB	DD	BB	DD	DD	DD	DD	DD	BB	DD	DD	DD	DD	DD	BB	bn	BB	BB	BB	BB	BB	DD	DD	DD	DD	BB	DD	DD	BB	DD	DD	DD	BB	DD	BB	DD	DD	bn	DD	BB	BB	DD	bn	DD	DD	DD	BB	DD	DD
chr14_50852760_50852783	BB	DD	BB	DD	DD	DD	DD	DD	BB	DD	DD	DD	DD	DD	BB	BB	BB	BB	BB	BB	BB	DD	DD	DD	DD	BB	DD	DD	BB	DD	DD	DD	BB	DD	BB	DD	DD	BB	DD	BB	BB	DD	BB	DD	DD	DD	BB	DD	DD
chr14_50863064_50863081	BB	DD	BB	DD	DD	DD	DD	DD	BB	DD	DD	DD	DD	DD	BB	BB	BB	BB	BB	BB	BB	DD	DD	DD	DD	BB	DD	DD	BB	DD	DD	DD	BB	DD	BB	DD	DD	BB	DD	BB	BB	DD	BB	DD	DD	DD	BB	DD	DD
chr14_50869668_50869707	BB	DD	BB	DD	DD	DD	DD	DD	BB	DD	DD	DD	DD	DD	BB	BB	BB	BB	BB	BB	BB	DD	DD	DD	DD	BB	DD	DD	BB	DD	DD	DD	BB	DD	BB	DD	DD	BB	DD	BB	bn	DD	BB	DD	DD	DD	BB	DD	DD
chr14_50873030_50873045	BB	DD	BB	DD	DD	DD	DD	DD	BB	DD	DD	DD	DD	DD	BB	BB	BB	BB	BB	BB	BB	DD	DD	DD	DD	BB	DD	DD	BB	DD	DD	DD	BB	DD	BB	DD	DD	BB	DD	BB	BB	DD	BB	DD	DD	DD	BB	DD	DD
chr14_50877206_50877220	BB	DD	BB	DD	DD	DD	DD	DD	BB	DD	DD	DD	DD	DD	BB	BB	BB	BB	BB	BB	BB	DD	DD	DD	DD	BB	DD	DD	BB	DD	DD	DD	BB	DD	BB	DD	DD	BB	DD	BB	BB	DD	BB	DD	DD	DD	BB	DD	DD
chr14_50909642_50909657	BB	DD	BB	DD	DD	DD	DD	DD	BB	DD	DD	DD	DD	DD	BB	BB	BB	BB	BB	BB	BB	DD	DD	DD	DD	BB	DD	DD	BB	DD	DD	DD	BB	DD	BB	DD	DD	BB	DD	BB	BB	DD	BB	DD	DD	DD	BB	DD	DD
chr14_50915170_50915181	FF	df	FF	df	df	df	df	df	FF	DD	DD	DD	df	df	FF	FF	FF	FF	FF	FF	FF	df	DD	df	df	FF	DD	DD	FF	df	df	df	FF	df	FF	df	df	FF	df	FF	FF	df	FF	df	df	df	FF	df	df
chr14_50917202_50917213	BB	DD	BB	DD	DD	DD	DD	DD	BB	DD	DD	DD	DD	DD	BB	BB	BB	BB	BB	BB	BB	DD	DD	DD	DD	BB	DD	DD	BB	DD	DD	DD	BB	DD	BB	DD	DD	BB	DD	BB	BB	DD	BB	DD	DD	DD	BB	DD	DD
chr14_50935376_50935393	BB	DD	BB	DD	DD	DD	DD	DD	BB	DD	DD	DD	DD	DD	BB	BB	BB	BB	BB	BB	BB	DD	DD	DD	DD	BB	DD	DD	BB	DD	DD	DD	BB	DD	BB	DD	DD	BB	DD	BB	BB	DD	BB	DD	DD	DD	BB	DD	DD
chr14_50935808_50935827	BB	DD	BB	DD	DD	DD	DD	DD	BB	DD	DD	DD	DD	DD	BB	BB	BB	BB	BB	BB	BB	DD	DD	DD	DD	BB	DD	DD	BB	DD	DD	DD	BB	DD	BB	DD	DD	BB	DD	BB	BB	DD	BB	DD	DD	DD	BB	DD	DD
chr14_50990035_50990089	NA	DD	NN	DD	NA	DD	DD	DD	BB	DD	DD	DD	DD	DD	BB	BB	NA	NA	BB	BB	NA	DD	DD	DD	DD	BB	DD	DD	BB	DD	DD	DD	NA	DD	BB	DD	DD	BB	DD	BB	NA	DD	BB	DD	DD	DD	BB	DD	DD
chr14_50991308_50991325	BB	DD	BB	DD	DD	DD	DD	DD	BB	DD	DD	DD	DD	DD	BB	BB	BB	BB	BB	BB	BB	DD	DD	DD	DD	BB	DD	DD	BB	DD	DD	DD	BB	DD	BB	DD	DD	BB	DD	BB	BB	DD	BB	DD	DD	DD	BB	DD	DD
chr14_51037350_51037393	BB	DD	BB	DD	DD	DD	DD	DD	BB	DD	DD	DD	DD	DD	BB	BB	BB	BB	BB	BB	BB	DD	DD	DD	dn	BB	DD	DD	BB	DD	DD	DD	BB	DD	BB	DD	DD	BB	DD	BB	BB	DD	BB	DD	DD	DD	BB	DD	DD
chr14_51044658_51044673	BB	DD	BB	DD	DD	DD	DD	DD	bn	DD	DD	DD	DD	DD	BB	BB	BB	BB	BB	BB	BB	DD	DD	DD	DD	BB	DD	DD	BB	DD	DD	DD	BB	DD	BB	DD	DD	BB	DD	BB	BB	DD	BB	DD	DD	DD	BB	DD	DD
chr14_51055286_51055321	BB	DD	BB	NA	DD	DD	DD	DD	BB	DD	DD	DD	DD	DD	BB	NA	BB	NA	BB	BB	BB	DD	DD	DD	NA	BB	NA	DD	BB	NA	NA	NA	BB	DD	BB	DD	DD	BB	NA	BB	BB	DD	BB	DD	DD	NA	NA	DD	DD
chr14_51055689_51055708	BB	DD	BB	DD	DD	DD	DD	DD	BB	DD	DD	DD	DD	DD	BB	BB	BB	BB	BB	BB	BB	DD	DD	DD	DD	BB	DD	DD	BB	DD	DD	DD	BB	DD	BB	DD	DD	BB	DD	BB	BB	DD	BB	DD	DD	DD	BB	DD	DD
chr14_51058698_51058715	BB	DD	BB	DD	DD	DD	DD	DD	BB	DD	DD	DD	DD	DD	BB	BB	BB	BB	BB	BB	BB	DD	DD	DD	DD	BB	DD	DD	BB	DD	DD	DD	BB	DD	BB	DD	DD	BB	DD	BB	BB	DD	BB	DD	DD	DD	BB	dn	DD
chr14_51079162_51079177	BB	DD	BB	DD	DD	DD	DD	DD	BB	DD	DD	DD	DD	DD	BB	BB	BB	BB	BB	BB	BB	DD	DD	DD	DD	BB	DD	DD	BB	DD	DD	DD	BB	DD	BB	DD	DD	BB	DD	BB	BB	DD	BB	DD	DD	DD	BB	DD	DD
chr14_51119466_51119507	BB	DD	BB	DD	DD	DD	DD	DD	BB	DD	DD	DD	DD	DD	BB	BB	BB	NA	BB	NA	BB	DD	DD	DD	DD	NA	DD	DD	BB	DD	DD	NA	BB	DD	BB	DD	DD	BB	DD	NA	NA	DD	BB	DD	NN	NN	BB	DD	DD
chr14_51127020_51127089	NA	DD	NN	DD	DD	DD	DD	DD	BB	DD	DD	DD	DD	DD	BB	NA	BB	BB	NA	BB	BB	DD	DD	DD	DD	NA	NA	DD	BB	DD	DD	DD	BB	DD	NA	DD	DD	NA	DD	BB	NA	DD	NA	DD	DD	DD	BB	DD	DD
chr14_51150832_51150859	BB	DD	BB	DD	DD	DD	DD	DD	BB	DD	DD	DD	DD	DD	BB	BB	BB	BB	BB	BB	BB	DD	DD	DD	DD	BB	DD	DD	BB	DD	DD	DD	BB	DD	BB	DD	DD	BB	DD	BB	BB	DD	BB	DD	DD	DD	BB	DD	DD
chr14_51198339_51198353	BB	DD	BB	DD	DD	DD	DD	DD	BB	DD	DD	DD	DD	DD	BB	BB	BB	BB	BB	BB	BB	DD	DD	DD	dn	BB	DD	DD	BB	DD	DD	DD	BB	DD	BB	DD	DD	BB	DD	BB	BB	DD	BB	DD	DD	DD	BB	DD	DD
chr14_51215448_51215471	BB	DD	BB	DD	DD	DD	DD	DD	BB	DD	DD	DD	DD	DD	BB	BB	BB	BB	BB	BB	BB	DD	DD	DD	DD	BB	DD	DD	BB	DD	DD	DD	BB	DD	BB	DD	DD	BB	DD	BB	BB	DD	BB	DD	DD	DD	BB	DD	DD
chr14_51218615_51218644	FF	dn	FF	df	df	df	dn	df	FF	fn	df	df	df	df	FF	FF	FF	FF	FF	FF	FF	df	df	df	df	FF	df	df	FF	df	df	df	FF	df	FF	df	df	FF	df	FF	FF	df	FF	df	df	df	FF	df	df
chr14_51236450_51236467	BB	DD	BB	DD	DD	DD	DD	DD	BB	DD	DD	DD	DD	DD	BB	BB	BB	BB	BB	BB	BB	DD	DD	DD	DD	BB	DD	DD	BB	DD	DD	DD	BB	DD	BB	DD	DD	BB	DD	BB	BB	DD	BB	DD	DD	DD	BB	DD	DD
chr14_51294024_51294035	BB	DD	BB	DD	DD	DD	DD	DD	BB	DD	DD	DD	DD	DD	BB	BB	BB	BB	BB	BB	BB	DD	DD	DD	DD	BB	DD	DD	BB	DD	DD	DD	BB	DD	BB	DD	DD	BB	DD	BB	BB	DD	BB	DD	DD	DD	BB	DD	DD
chr14_51294804_51294854	BB	DD	bn	DD	DD	DD	DD	DD	BB	DD	DD	DD	DD	DD	BB	BB	BB	BB	BB	BB	BB	DD	DD	DD	DD	BB	DD	DD	BB	DD	DD	DD	BB	DD	BB	DD	DD	BB	DD	BB	BB	DD	BB	DD	DD	DD	BB	DD	DD
chr14_51314135_51314162	bd	dd	BB	dd	dd	dd	dd	dd	BB	DD	DD	dd	dd	dd	BB	bd	BB	bd	BB	bd	BB	DD	dn	DD	DD	BB	DD	dd	BB	dd	dd	dd	BB	DD	BB	dd	dd	BB	dd	BB	BB	DD	bd	dd	dd	dd	BB	dd	dd
chr14_51319431_51319451	bd	dd	BB	dd	dd	dd	dd	dd	BB	DD	DD	dd	dd	dd	bd	bd	BB	bd	bd	bd	BB	dd	dd	dd	dd	BB	DD	dd	bd	dd	dd	dd	BB	DD	BB	dd	dd	bd	dd	bd	bd	DD	bd	dd	dd	DD	BB	dd	dd
chr14_51389696_51389710	BB	DD	BB	DD	DD	DD	DD	DD	BB	DD	DD	DD	DD	DD	BB	BB	BB	BB	BB	BB	BB	DD	DD	DD	DD	BB	DD	DD	BB	DD	DD	DD	BB	DD	BB	DD	DD	BB	DD	BB	BB	DD	BB	DD	DD	DD	BB	DD	DD
chr14_51391371_51391384	BB	DD	BB	DD	DD	DD	DD	DD	BB	DD	DD	DD	DD	DD	BB	BB	BB	BB	BB	BB	BB	DD	DD	DD	DD	BB	DD	DD	BB	DD	DD	DD	BB	DD	BB	DD	DD	BB	DD	BB	BB	DD	BB	DD	DD	DD	BB	DD	DD
chr14_51399891_51399906	BB	DD	BB	DD	DD	DD	DD	DD	BB	DD	DD	DD	DD	DD	BB	BB	BB	BB	BB	BB	BB	DD	DD	DD	DD	BB	DD	DD	BB	DD	DD	DD	BB	DD	BB	DD	DD	BB	DD	BB	BB	DD	BB	DD	DD	DD	BB	DD	DD
chr14_51400722_51400737	FF	df	FF	df	df	df	df	df	FF	df	df	df	df	df	FF	FF	FF	FF	FF	FF	FF	df	df	df	df	FF	df	df	FF	df	df	df	FF	df	FF	df	df	FF	df	FF	FF	df	FF	df	df	df	FF	df	df
chr14_51400936_51400959	BB	DD	BB	DD	DD	DD	DD	DD	BB	DD	DD	DD	DD	DD	BB	BB	BB	BB	BB	BB	BB	DD	DD	DD	DD	BB	DD	DD	BB	DD	DD	DD	BB	DD	BB	DD	DD	BB	DD	BB	BB	DD	BB	DD	DD	DD	BB	DD	DD
chr14_51496154_51496165	BB	DD	BB	DD	DD	DD	DD	DD	BB	DD	DD	DD	DD	DD	BB	BB	BB	BB	BB	BB	BB	DD	DD	DD	DD	BB	DD	DD	BB	DD	DD	DD	BB	DD	BB	DD	DD	BB	DD	BB	bd	DD	BB	DD	DD	DD	BB	DD	DD
chr14_51517860_51517899	BB	DD	BB	DD	DD	DD	DD	DD	BB	DD	DD	DD	DD	DD	BB	BB	BB	BB	BB	BB	BB	DD	DD	DD	DD	BB	DD	DD	BB	DD	DD	DD	BB	DD	BB	DD	DD	BB	DD	BB	BB	DD	BB	DD	DD	DD	BB	DD	DD
chr14_51549608_51549623	BB	dn	BB	DD	DD	DD	DD	DD	BB	DD	DD	DD	DD	DD	BB	BB	BB	BB	BB	BB	BB	DD	DD	DD	DD	BB	DD	DD	BB	DD	DD	DD	BB	DD	BB	DD	DD	BB	DD	BB	BB	DD	BB	DD	DD	DD	BB	DD	DD
chr14_51791349_51791376	BB	DD	BB	DD	DD	DD	DD	DD	BB	DD	DD	DD	DD	DD	BB	BB	BB	BB	BB	BB	BB	bd	DD	DD	DD	BB	DD	DD	BB	DD	DD	DD	BB	DD	BB	DD	DD	BB	DD	BB	BB	DD	BB	DD	DD	DD	BB	DD	DD
chr14_51925285_51925317	BB	DD	bn	DD	DD	DD	DD	DD	BB	DD	DD	DD	DD	DD	BB	BB	BB	BB	BB	BB	BB	DD	DD	DD	DD	BB	DD	DD	BB	DD	DD	DD	BB	DD	BB	DD	DD	BB	DD	BB	BB	DD	BB	DD	DD	DD	BB	DD	DD
chr14_51933791_51933806	BB	DD	BB	DD	DD	DD	DD	DD	BB	DD	DD	DD	DD	DD	BB	BB	BB	BB	BB	BB	BB	DD	DD	DD	DD	BB	DD	DD	BB	DD	DD	DD	BB	DD	BB	DD	DD	BB	DD	BB	BB	DD	BB	DD	DD	DD	BB	DD	DD
chr14_51942355_51942368	BB	DD	BB	DD	DD	DD	DD	DD	BB	DD	DD	DD	DD	DD	BB	BB	BB	BB	BB	BB	BB	DD	DD	DD	DD	BB	DD	DD	BB	DD	DD	DD	BB	DD	BB	DD	DD	BB	DD	BB	BB	DD	BB	DD	DD	DD	BB	DD	DD
chr14_51945020_51945039	BB	DD	BB	DD	DD	DD	DD	DD	BB	DD	DD	DD	DD	DD	BB	BB	BB	BB	BB	BB	BB	DD	DD	DD	DD	BB	DD	DD	BB	DD	DD	DD	BB	DD	BB	DD	DD	BB	DD	BB	BB	DD	BB	DD	DD	DD	BB	DD	DD
chr14_51952177_51952188	BB	DD	BB	DD	DD	DD	DD	DD	BB	DD	DD	DD	DD	DD	BB	BB	BB	BB	BB	BB	BB	DD	DD	DD	DD	BB	DD	DD	BB	DD	DD	DD	BB	DD	BB	DD	DD	BB	DD	BB	BB	DD	BB	DD	DD	DD	BB	DD	DD
chr14_51978530_51978547	BB	DD	BB	DD	DD	DD	DD	DD	BB	DD	DD	DD	DD	DD	BB	BB	BB	BB	BB	BB	BB	DD	DD	DD	DD	BB	DD	DD	BB	DD	DD	DD	BB	DD	BB	DD	DD	BB	DD	BB	BB	DD	BB	DD	DD	DD	BB	DD	DD
chr14_51992763_51992778	BB	dn	BB	NA	NA	NA	DD	DD	BB	DD	DD	dn	NN	DD	BB	BB	BB	BB	BB	BB	BB	DD	DD	DD	DD	BB	DD	DD	BB	NA	DD	NA	BB	DD	BB	NA	DD	BB	NA	BB	BB	NA	BB	DD	DD	NA	BB	DD	DD
chr14_51998775_51998818	BB	DD	BB	DD	DD	DD	DD	DD	BB	DD	DD	DD	DD	DD	BB	BB	BB	BB	BB	BB	BB	DD	DD	DD	DD	BB	DD	DD	BB	DD	DD	DD	BB	DD	BB	DD	DD	BB	DD	BB	BB	DD	BB	DD	DD	DD	BB	DD	DD
chr14_52002930_52002968	BB	NN	BB	NN	NN	NA	NN	NN	BB	NN	NN	NN	NN	NN	BB	BB	BB	bn	BB	BB	BB	NN	NN	NN	NN	BB	NA	NN	BB	NN	NN	NN	BB	DD	BB	NA	DD	BB	DD	BB	BB	DD	BB	DD	DD	bd	BB	DD	DD
chr14_52012007_52012020	BB	DD	BB	DD	DD	DD	DD	DD	BB	DD	DD	DD	DD	DD	BB	BB	BB	BB	BB	BB	BB	DD	DD	DD	DD	BB	DD	DD	BB	DD	DD	DD	BB	DD	BB	DD	DD	bn	DD	BB	BB	DD	BB	DD	DD	DD	BB	DD	DD
chr14_52029419_52029436	BB	DD	BB	DD	DD	DD	DD	DD	BB	DD	DD	DD	DD	DD	BB	BB	BB	BB	BB	BB	BB	DD	DD	DD	DD	BB	DD	DD	BB	DD	DD	DD	BB	DD	BB	DD	DD	BB	DD	BB	BB	DD	BB	DD	DD	DD	BB	DD	DD
chr14_52030791_52030806	BB	DD	BB	DD	DD	DD	DD	DD	BB	DD	DD	DD	DD	DD	BB	BB	BB	BB	BB	BB	BB	DD	DD	DD	DD	BB	DD	DD	BB	DD	DD	DD	BB	DD	BB	DD	DD	BB	DD	BB	BB	DD	BB	DD	DD	DD	BB	DD	DD
chr14_52033433_52033444	BB	DD	BB	DD	DD	DD	DD	DD	BB	DD	DD	DD	DD	DD	BB	BB	BB	BB	BB	BB	BB	DD	DD	DD	DD	BB	DD	DD	BB	DD	DD	DD	BB	DD	BB	DD	DD	BB	DD	BB	BB	DD	BB	DD	DD	DD	BB	DD	bd
chr14_52041051_52041090	BB	DD	BB	DD	DD	DD	DD	DD	BB	DD	DD	DD	DD	DD	BB	BB	BB	BB	BB	BB	BB	DD	DD	DD	DD	BB	DD	DD	BB	DD	DD	DD	BB	DD	BB	DD	DD	bn	DD	BB	BB	DD	BB	DD	DD	DD	BB	DD	DD
chr14_52067133_52067152	BB	DD	BB	DD	DD	DD	DD	DD	BB	DD	DD	DD	DD	DD	BB	BB	BB	BB	BB	BB	BB	DD	DD	DD	DD	BB	DD	DD	BB	DD	DD	DD	BB	DD	BB	DD	DD	BB	DD	BB	BB	DD	BB	DD	DD	DD	BB	DD	DD
chr14_52087759_52087778	BB	DD	BB	DD	DD	DD	DD	DD	BB	DD	DD	DD	DD	DD	BB	BB	BB	BB	BB	BB	BB	DD	DD	DD	DD	BB	DD	DD	BB	DD	DD	DD	BB	DD	BB	DD	DD	BB	DD	BB	BB	DD	BB	DD	DD	DD	BB	DD	DD
chr14_52090193_52090204	BB	DD	BB	DD	DD	DD	DD	DD	BB	DD	DD	DD	dn	DD	BB	BB	BB	BB	BB	BB	BB	DD	dn	DD	DD	BB	DD	DD	BB	dn	dn	DD	BB	DD	BB	DD	dn	BB	DD	BB	BB	DD	BB	dn	DD	DD	BB	DD	DD
chr14_52105338_52105349	FF	df	FF	df	df	df	df	df	FF	df	df	df	df	df	FF	FF	FF	FF	FF	FF	FF	df	df	df	df	FF	df	df	FF	df	df	df	FF	df	FF	df	df	FF	df	FF	FF	df	FF	df	df	df	FF	df	df
chr14_52105353_52105372	BB	DD	BB	DD	DD	DD	DD	DD	BB	DD	DD	DD	DD	DD	BB	BB	BB	BB	BB	BB	BB	DD	DD	DD	DD	BB	DD	DD	BB	DD	DD	DD	BB	DD	BB	DD	DD	BB	DD	BB	BB	DD	BB	DD	DD	DD	BB	DD	DD
chr14_52113945_52113962	BB	DD	BB	DD	DD	DD	DD	DD	BB	DD	DD	DD	DD	DD	BB	BB	BB	BB	BB	BB	BB	DD	DD	DD	DD	BB	DD	DD	BB	DD	DD	DD	BB	DD	BB	DD	DD	BB	DD	BB	BB	DD	BB	DD	DD	DD	BB	DD	DD
chr14_52114152_52114183	BB	DD	BB	DD	DD	DD	DD	DD	BB	DD	DD	DD	DD	DD	BB	BB	BB	BB	BB	BB	BB	DD	DD	DD	DD	BB	DD	DD	BB	DD	DD	DD	BB	DD	BB	DD	DD	BB	DD	BB	BB	DD	BB	DD	DD	DD	BB	DD	DD
chr14_52115207_52115251	BB	DD	BB	DD	DD	DD	DD	DD	BB	DD	DD	DD	DD	DD	BB	BB	BB	BB	BB	BB	BB	DD	DD	DD	DD	BB	DD	DD	BB	DD	DD	DD	BB	DD	BB	DD	DD	BB	DD	BB	BB	DD	BB	DD	DD	DD	BB	DD	DD
chr14_52123143_52123156	BB	DD	BB	DD	DD	DD	DD	DD	BB	DD	DD	DD	DD	DD	BB	BB	BB	BB	BB	BB	BB	DD	DD	DD	DD	BB	DD	DD	BB	DD	DD	DD	BB	DD	BB	DD	DD	BB	DD	BB	BB	DD	BB	DD	DD	DD	BB	DD	DD
chr14_52129545_52129556	BB	DD	BB	DD	DD	DD	DD	DD	BB	DD	DD	DD	DD	DD	BB	BB	BB	BB	BB	BB	BB	DD	DD	DD	DD	BB	DD	DD	BB	DD	DD	DD	BB	DD	BB	DD	DD	BB	DD	BB	BB	DD	BB	DD	DD	DD	DD	DD	DD
chr14_52148584_52148603	BB	dd	BB	dd	dd	dd	dd	DD	BB	DD	dd	dd	dd	DD	BB	BB	BB	BB	BB	BB	BB	dd	dd	dd	dd	BB	dd	dd	BB	dd	DD	dd	BB	dd	BB	dd	dd	BB	dd	BB	BB	dd	BB	dd	dd	dd	dd	DD	DD
chr14_52151918_52151929	BB	DD	BB	DD	DD	DD	DD	DD	BB	DD	DD	DD	DD	DD	BB	BB	BB	BB	BB	BB	BB	DD	DD	DD	DD	BB	DD	DD	BB	DD	DD	DD	BB	DD	BB	DD	DD	BB	DD	BB	BB	DD	BB	DD	DD	DD	DD	DD	DD
chr14_52178502_52178525	BB	DD	BB	DD	DD	DD	DD	DD	BB	DD	DD	DD	DD	DD	BB	BB	BB	BB	BB	BB	BB	DD	DD	DD	DD	BB	DD	DD	BB	DD	DD	DD	BB	DD	BB	DD	DD	BB	DD	BB	BB	DD	BB	DD	DD	DD	DD	DD	DD
chr14_52184455_52184478	FF	FF	FF	FF	FF	FF	FF	FF	FF	FF	FF	FF	FF	FF	FF	FF	FF	FF	FF	FF	FF	FF	FF	FF	FF	FF	FF	FF	FF	FF	FF	FF	FF	FF	FF	FF	FF	FF	FF	FF	NA	FF	FF	FF	NA	FF	FF	FF	FF
chr14_52210372_52210391	BB	DD	BB	DD	DD	DD	DD	DD	BB	DD	DD	DD	DD	DD	BB	BB	BB	BB	BB	BB	BB	DD	DD	DD	DD	BB	DD	DD	BB	DD	DD	DD	BB	DD	BB	DD	DD	BB	DD	BB	BB	DD	BB	DD	DD	DD	DD	DD	DD
chr14_52240753_52240772	BB	DD	BB	DD	DD	DD	DD	DD	BB	DD	DD	DD	DD	DD	BB	BB	BB	BB	BB	BB	BB	DD	DD	DD	DD	BB	DD	DD	BB	DD	DD	DD	BB	DD	BB	DD	DD	BB	DD	BB	BB	DD	BB	DD	DD	DD	DD	DD	DD
chr14_52249852_52249875	BB	DD	BB	DD	DD	dn	DD	DD	BB	DD	DD	DD	DD	DD	BB	BB	BB	BB	BB	BB	BB	DD	DD	DD	DD	BB	DD	DD	BB	DD	DD	dn	BB	dn	BB	DD	DD	BB	DD	BB	BB	DD	BB	DD	DD	DD	DD	DD	DD
chr14_52251020_52251079	UU	NA	bb	NA	NA	NA	NA	NA	BB	NA	NA	NA	NA	NA	bu	BB	bb	UU	BB	BB	BB	NA	NA	NA	NA	bb	NA	NA	bb	NA	NA	NA	BB	NA	BB	NA	NA	bb	NA	bb	bb	NA	bb	NA	NA	NA	NA	NA	NA
chr14_52257583_52257594	BB	DD	BB	DD	DD	DD	DD	DD	BB	DD	DD	DD	DD	DD	BB	BB	BB	BB	BB	BB	BB	DD	DD	DD	DD	BB	DD	DD	BB	DD	DD	DD	BB	DD	BB	DD	DD	BB	DD	BB	BB	DD	BB	DD	DD	DD	DD	DD	DD
chr14_52258772_52258783	BB	DD	BB	DD	DD	DD	DD	DD	BB	DD	DD	DD	DD	DD	BB	BB	BB	BB	BB	BB	BB	DD	DD	DD	DD	BB	DD	DD	BB	DD	DD	DD	BB	DD	BB	DD	DD	BB	DD	BB	BB	DD	BB	DD	DD	DD	DD	DD	DD
chr14_52259036_52259047	BB	DD	BB	DD	DD	DD	DD	DD	BB	DD	DD	DD	DD	DD	BB	BB	BB	BB	BB	BB	BB	DD	DD	DD	DD	BB	DD	DD	BB	DD	DD	DD	BB	DD	BB	DD	DD	BB	DD	BB	BB	DD	BB	DD	DD	DD	DD	DD	DD
chr14_52261463_52261492	BB	DD	BB	DD	DD	DD	DD	DD	BB	DD	DD	DD	DD	DD	BB	BB	BB	BB	BB	BB	BB	DD	DD	DD	DD	BB	DD	DD	BB	DD	DD	DD	BB	DD	BB	DD	DD	BB	DD	BB	BB	DD	BB	DD	DD	DD	DD	DD	bd
chr14_52269140_52269163	BB	dn	BB	DD	DD	DD	DD	DD	BB	DD	dn	DD	DD	DD	BB	BB	BB	BB	BB	BB	BB	dn	DD	DD	DD	BB	DD	DD	BB	DD	DD	DD	BB	DD	BB	DD	DD	BB	DD	BB	BB	dn	BB	DD	DD	dn	dn	DD	DD
chr14_52280490_52280519	BB	DD	BB	DD	DD	DD	DD	DD	BB	DD	DD	DD	DD	DD	BB	BB	BB	BB	BB	BB	BB	DD	DD	DD	DD	BB	DD	DD	BB	DD	DD	DD	BB	DD	BB	DD	DD	BB	DD	BB	BB	DD	BB	DD	DD	DD	DD	DD	DD
chr14_52294875_52294886	BB	DD	BB	DD	DD	DD	DD	DD	BB	DD	DD	DD	DD	DD	BB	BB	BB	BB	BB	BB	BB	DD	DD	DD	DD	BB	DD	DD	BB	DD	DD	DD	BB	DD	BB	DD	DD	BB	DD	BB	BB	DD	BB	DD	DD	DD	DD	DD	DD
chr14_52302596_52302607	BB	DD	BB	DD	DD	DD	DD	DD	BB	DD	DD	DD	DD	DD	BB	BB	BB	BB	BB	BB	BB	DD	DD	DD	DD	BB	DD	DD	BB	DD	DD	DD	BB	DD	BB	DD	DD	BB	DD	BB	BB	DD	BB	DD	DD	DD	DD	DD	DD
chr14_52306154_52306181	BB	DD	BB	DD	DD	DD	DD	DD	BB	DD	DD	DD	DD	DD	BB	BB	BB	BB	BB	BB	BB	DD	DD	DD	DD	BB	DD	DD	BB	DD	DD	DD	BB	DD	BB	DD	DD	BB	DD	BB	BB	DD	BB	DD	DD	DD	DD	DD	DD
chr14_52321018_52321037	BB	dd	BB	dd	dd	dd	dd	DD	BB	dd	dd	dd	DD	DD	BB	BB	BB	BB	BB	BB	BB	dd	DD	DD	dd	BB	DD	dd	BB	dd	dd	dd	BB	dd	BB	DD	dd	BB	dd	BB	BB	dd	BB	dd	DD	DD	dd	dd	dd
chr14_52321347_52321370	BB	DD	bn	DD	DD	DD	DD	DD	BB	DD	DD	DD	DD	DD	BB	BB	BB	BB	BB	BB	BB	DD	DD	DD	DD	BB	DD	dn	BB	DD	DD	DD	BB	DD	BB	DD	DD	BB	DD	BB	BB	DD	BB	DD	DD	DD	DD	DD	DD
chr14_52333608_52333646	bn	DD	BB	DD	DD	DD	DD	DD	BB	DD	DD	DD	DD	DD	BB	BB	BB	BB	BB	BB	BB	DD	DD	DD	DD	BB	DD	DD	BB	DD	DD	DD	BB	DD	BB	DD	DD	BB	DD	BB	BB	DD	BB	DD	DD	DD	DD	DD	DD
chr14_52412135_52412178	BB	DD	BB	DD	DD	DD	DD	DD	BB	DD	DD	DD	DD	DD	BB	BB	BB	BB	BB	BB	BB	DD	DD	DD	DD	BB	DD	DD	BB	DD	DD	DD	BB	DD	BB	DD	DD	BB	DD	BB	BB	DD	BB	DD	DD	DD	DD	DD	DD
chr14_52418762_52418775	BB	DD	BB	DD	DD	DD	DD	DD	BB	DD	DD	DD	DD	DD	BB	BB	BB	BB	BB	BB	BB	DD	DD	DD	DD	BB	DD	DD	BB	DD	DD	DD	BB	DD	BB	DD	DD	BB	DD	BB	BB	DD	BB	DD	DD	DD	DD	DD	DD
chr14_52424064_52424113	BB	DD	BB	DD	DD	DD	DD	DD	BB	DD	DD	DD	DD	DD	BB	BB	BB	BB	BB	BB	BB	DD	DD	DD	DD	BB	DD	DD	BB	DD	DD	DD	BB	DD	BB	DD	DD	BB	DD	BB	BB	DD	BB	DD	DD	DD	DD	DD	DD
chr14_52426307_52426318	FF	df	FF	df	df	df	df	df	FF	df	df	df	df	df	FF	FF	FF	FF	FF	FF	FF	df	df	df	df	FF	df	df	FF	df	df	df	FF	df	FF	df	df	FF	df	FF	FF	df	FF	df	df	df	df	df	df
chr14_52432913_52432932	BB	DD	BB	DD	DD	DD	DD	DD	BB	DD	DD	DD	DD	DD	BB	BB	BB	BB	BB	BB	BB	DD	DD	DD	DD	BB	DD	DD	BB	DD	DD	DD	BB	DD	BB	DD	DD	BB	DD	BB	BB	DD	BB	DD	DD	DD	DD	DD	DD
chr14_52444273_52444284	BB	DD	BB	DD	DD	DD	DD	DD	BB	DD	DD	DD	DD	DD	BB	BB	BB	BB	BB	BB	BB	DD	DD	DD	DD	BB	DD	DD	BB	DD	DD	DD	BB	DD	BB	DD	DD	BB	DD	BB	BB	DD	BB	DD	DD	DD	DD	DD	DD
chr14_52446121_52446132	BB	DD	BB	DD	DD	DD	DD	DD	BB	DD	DD	DD	DD	DD	BB	BB	BB	BB	BB	BB	BB	DD	DD	DD	DD	BB	DD	DD	BB	DD	DD	DD	BB	DD	BB	DD	DD	BB	DD	BB	BB	DD	BB	DD	DD	DD	DD	DD	DD
chr14_52453768_52453819	NA	DD	BB	DD	DD	NA	DD	DD	BB	DD	DD	DD	NA	DD	NN	NA	NN	NA	NA	BB	NA	NA	NA	DD	DD	NA	DD	DD	BB	NA	DD	DD	BB	DD	BB	dn	DD	BB	DD	BB	NA	DD	NA	DD	DD	DD	DD	DD	NA
chr14_52464441_52464464	BB	DD	BB	DD	DD	DD	DD	DD	BB	DD	DD	DD	DD	DD	BB	BB	BB	BB	BB	BB	BB	DD	DD	DD	DD	BB	DD	DD	BB	DD	DD	DD	BB	DD	BB	DD	DD	BB	DD	BB	BB	DD	BB	DD	DD	DD	DD	DD	DD
chr14_52469721_52469748	BB	DD	BB	DD	DD	DD	DD	DD	BB	DD	DD	DD	DD	DD	BB	BB	BB	BB	BB	BB	BB	DD	DD	DD	DD	BB	DD	DD	BB	DD	DD	DD	BB	DD	BB	DD	DD	BB	DD	BB	BB	DD	BB	DD	DD	DD	DD	DD	DD
chr14_52551909_52551940	BB	DD	BB	DD	DD	DD	DD	DD	BB	DD	DD	DD	DD	DD	BB	BB	BB	BB	BB	BB	BB	DD	DD	DD	DD	BB	DD	DD	BB	DD	DD	DD	BB	DD	BB	DD	DD	BB	DD	BB	BB	DD	BB	DD	DD	DD	DD	DD	DD
chr14_52638654_52638665	BB	DD	BB	DD	DD	DD	DD	DD	BB	DD	DD	DD	DD	DD	BB	BB	BB	BB	BB	BB	BB	DD	DD	DD	DD	BB	DD	DD	BB	DD	DD	DD	BB	DD	BB	DD	DD	BB	DD	BB	BB	DD	BB	DD	DD	DD	DD	DD	DD
chr14_53582496_53582507	BB	dd	BB	dd	dd	dd	dd	dd	BB	dd	dd	dd	dd	dd	BB	BB	BB	BB	BB	BB	BB	dd	dd	dd	dd	BB	dd	dd	BB	dd	dd	dd	BB	dd	BB	dd	dd	BB	dd	BB	BB	dd	BB	dd	dd	dd	dd	dd	dd
chr14_53773471_53773482	FF	df	FF	df	df	df	df	df	FF	df	df	df	df	df	FF	FF	FF	FF	FF	FF	FF	df	df	df	df	FF	df	df	FF	df	df	df	FF	df	FF	df	df	FF	df	FF	FF	df	FF	df	df	df	df	df	df
chr14_53796161_53796204	NA	DD	BB	NN	DD	DD	DD	DD	BB	NA	DD	DD	DD	DD	BB	BB	BB	BB	BB	BB	NA	DD	DD	DD	DD	BB	DD	DD	bn	DD	DD	DD	BB	DD	BB	NA	DD	BB	DD	BB	BB	DD	BB	DD	DD	DD	DD	DD	DD
chr14_53828832_53828851	BB	DD	BB	DD	DD	DD	DD	DD	BB	DD	DD	DD	DD	DD	BB	BB	BB	BB	BB	BB	BB	DD	DD	DD	DD	BB	DD	DD	BB	DD	DD	DD	BB	DD	BB	DD	DD	BB	DD	BB	BB	DD	BB	DD	DD	DD	DD	DD	DD
chr14_53834872_53834899	BB	DD	BB	DD	DD	DD	DD	DD	BB	DD	DD	DD	DD	DD	BB	BB	BB	BB	BB	BB	BB	DD	DD	DD	DD	BB	DD	DD	BB	DD	DD	DD	BB	DD	BB	DD	DD	BB	DD	BB	BB	DD	BB	DD	DD	DD	DD	DD	DD
chr14_53838185_53838228	NA	DD	NA	NA	DD	DD	DD	DD	NA	NA	dn	DD	DD	DD	BB	BB	NA	BB	BB	BB	NA	DD	DD	DD	DD	BB	DD	DD	BB	dn	DD	NN	BB	DD	NA	DD	DD	BB	DD	BB	BB	DD	BB	NA	DD	NA	NA	DD	DD
chr14_53842936_53842947	BB	DD	BB	DD	DD	DD	DD	DD	BB	DD	DD	DD	DD	DD	BB	BB	BB	BB	BB	BB	BB	DD	DD	DD	DD	BB	DD	DD	BB	DD	DD	DD	BB	DD	BB	DD	DD	BB	DD	BB	BB	DD	BB	DD	DD	DD	DD	DD	DD
chr14_53858966_53859001	BB	DD	BB	DD	DD	DD	DD	DD	BB	DD	DD	DD	DD	DD	BB	BB	BB	BB	BB	BB	BB	DD	DD	DD	DD	BB	DD	DD	BB	DD	DD	DD	BB	DD	BB	DD	DD	BB	DD	BB	BB	DD	BB	DD	DD	DD	DD	DD	DD
chr14_53881754_53881777	BB	DD	BB	nn	DD	DD	DD	DD	BB	DD	DD	DD	DD	DD	BB	BB	bn	BB	BB	BB	BB	DD	DD	DD	DD	BB	DD	DD	BB	DD	DD	DD	BB	DD	BB	DD	DD	BB	DD	BB	BB	DD	BB	DD	DD	DD	DD	DD	DD
chr14_53892036_53892047	BB	dd	BB	dd	dd	DD	dd	DD	BB	DD	dd	dd	DD	dd	BB	BB	BB	BB	BB	BB	BB	dd	dd	DD	dd	BB	dd	DD	BB	dd	dd	dd	BB	dd	BB	dd	dd	BB	dd	BB	BB	dd	BB	DD	dd	DD	dd	dd	dd
chr14_53892162_53892201	BB	DD	BB	DD	DD	DD	DD	DD	BB	DD	DD	DD	DD	DD	BB	BB	BB	BB	BB	BB	BB	DD	DD	DD	nn	BB	DD	DD	BB	DD	DD	DD	BB	DD	BB	DD	DD	BB	DD	BB	BB	DD	BB	DD	DD	DD	DD	DD	DD
chr14_53894250_53894261	BB	DD	BB	DD	DD	DD	DD	DD	BB	DD	DD	DD	DD	DD	BB	BB	BB	BB	BB	BB	BB	DD	DD	DD	DD	BB	DD	DD	BB	DD	DD	DD	BB	DD	BB	DD	DD	BB	DD	BB	BB	DD	BB	DD	DD	DD	DD	DD	DD
chr14_53894336_53894367	BB	DD	NA	DD	DD	NA	DD	DD	BB	DD	DD	DD	DD	DD	BB	BB	BB	BB	BB	BB	BB	DD	DD	DD	DD	BB	DD	DD	BB	DD	DD	DD	BB	DD	BB	DD	DD	BB	DD	BB	NA	DD	BB	DD	DD	DD	DD	DD	DD
chr14_53912096_53912113	BB	DD	BB	DD	DD	DD	DD	DD	BB	DD	DD	DD	DD	DD	BB	BB	BB	BB	BB	BB	BB	DD	DD	DD	DD	BB	DD	DD	BB	DD	DD	DD	BB	DD	BB	DD	DD	BB	DD	BB	BB	DD	BB	DD	DD	DD	DD	DD	DD
chr14_53923761_53923775	BB	DD	BB	DD	DD	DD	DD	DD	BB	DD	DD	DD	DD	DD	BB	BB	BB	BB	BB	BB	BB	DD	DD	DD	DD	BB	DD	DD	BB	DD	DD	DD	BB	DD	BB	DD	DD	BB	DD	BB	BB	DD	BB	DD	DD	DD	DD	DD	DD
chr14_53991276_53991289	BB	DD	BB	DD	DD	DD	DD	DD	BB	DD	DD	DD	DD	DD	BB	BB	BB	BB	BB	BB	BB	DD	DD	DD	DD	BB	DD	DD	BB	DD	DD	DD	BB	DD	BB	DD	DD	BB	DD	BB	BB	DD	BB	DD	DD	DD	DD	DD	DD
chr14_54007120_54007143	BB	DD	BB	DD	DD	DD	DD	DD	BB	DD	DD	DD	DD	DD	BB	BB	BB	BB	BB	BB	BB	DD	DD	DD	DD	BB	DD	DD	BB	DD	DD	DD	BB	DD	BB	DD	DD	BB	DD	BB	BB	DD	BB	DD	DD	DD	DD	DD	DD
chr14_54009193_54009216	BB	DD	BB	DD	DD	DD	DD	DD	BB	DD	DD	DD	DD	DD	BB	BB	BB	BB	BB	BB	BB	DD	DD	DD	DD	BB	DD	DD	BB	DD	DD	DD	BB	DD	BB	DD	DD	BB	DD	BB	BB	DD	BB	DD	DD	DD	DD	DD	DD
chr14_54012483_54012498	BB	DD	BB	DD	DD	DD	DD	DD	BB	DD	DD	DD	DD	DD	BB	BB	BB	BB	BB	BB	BB	DD	DD	DD	DD	BB	DD	DD	BB	DD	DD	DD	BB	DD	BB	DD	DD	BB	DD	BB	BB	DD	BB	DD	DD	DD	DD	DD	DD
chr14_54034451_54034475	BB	DD	BB	DD	dn	DD	DD	DD	BB	DD	DD	DD	DD	DD	BB	BB	BB	BB	BB	BB	BB	DD	DD	DD	DD	BB	DD	DD	BB	DD	DD	DD	BB	DD	BB	DD	DD	BB	DD	BB	BB	DD	BB	DD	DD	DD	DD	DD	DD
chr14_54041327_54041338	BB	DD	BB	DD	DD	DD	DD	DD	BB	DD	DD	DD	DD	DD	BB	BB	BB	BB	BB	BB	BB	DD	DD	DD	DD	BB	DD	DD	BB	DD	DD	DD	BB	DD	BB	DD	DD	BB	DD	BB	BB	DD	BB	DD	DD	DD	DD	DD	DD
chr14_54055452_54055467	BB	DD	BB	DD	DD	DD	DD	DD	BB	DD	DD	DD	DD	DD	BB	BB	BB	BB	BB	BB	BB	DD	DD	DD	DD	BB	DD	DD	BB	DD	DD	DD	BB	DD	BB	DD	DD	BB	DD	BB	BB	DD	BB	DD	DD	DD	DD	DD	DD
chr14_54058503_54058547	BB	DD	BB	DD	DD	DD	DD	DD	BB	DD	DD	DD	DD	DD	BB	bn	BB	BB	BB	BB	BB	DD	DD	DD	DD	BB	DD	DD	BB	DD	DD	DD	BB	DD	BB	DD	DD	BB	DD	BB	BB	DD	BB	DD	DD	DD	DD	DD	DD
chr14_54062063_54062092	BB	DD	BB	DD	DD	DD	DD	DD	BB	DD	DD	DD	DD	DD	BB	BB	BB	BB	BB	BB	BB	DD	DD	DD	DD	BB	DD	DD	BB	DD	DD	DD	BB	DD	BB	DD	DD	BB	DD	BB	BB	DD	BB	DD	DD	DD	DD	DD	DD
chr14_54077373_54077390	BB	DD	BB	DD	DD	DD	DD	DD	BB	DD	DD	DD	DD	DD	BB	BB	BB	BB	BB	BB	BB	DD	DD	DD	DD	BB	DD	DD	BB	DD	DD	DD	BB	DD	BB	DD	DD	BB	DD	BB	BB	DD	BB	DD	DD	DD	DD	DD	DD
chr14_54080506_54080521	BB	DD	BB	DD	DD	DD	DD	DD	BB	DD	DD	DD	DD	DD	BB	BB	BB	BB	BB	BB	BB	DD	DD	DD	DD	BB	DD	DD	BB	DD	DD	DD	BB	DD	BB	DD	DD	BB	DD	BB	BB	DD	BB	DD	DD	DD	DD	DD	DD
chr14_54091727_54091744	BB	DD	BB	DD	DD	DD	DD	DD	BB	DD	DD	DD	DD	DD	BB	BB	BB	BB	BB	BB	BB	DD	DD	DD	DD	BB	DD	DD	BB	DD	DD	DD	BB	DD	BB	DD	DD	BB	DD	BB	BB	DD	BB	DD	DD	DD	DD	DD	DD
chr14_54091919_54091930	BB	DD	BB	dn	DD	DD	DD	DD	BB	DD	DD	DD	DD	DD	BB	BB	BB	BB	BB	BB	BB	DD	DD	DD	DD	BB	DD	DD	BB	DD	dn	DD	BB	DD	BB	DD	DD	BB	DD	BB	BB	DD	BB	DD	DD	DD	DD	DD	DD
chr14_54099326_54099361	BB	dn	BB	DD	DD	DD	DD	DD	BB	DD	dn	DD	DD	dn	BB	BB	BB	BB	BB	BB	BB	DD	dn	DD	DD	BB	DD	DD	BB	DD	DD	DD	BB	DD	BB	DD	DD	BB	DD	BB	BB	DD	BB	DD	DD	DD	DD	DD	DD
chr14_54138331_54138355	BB	DD	BB	DD	DD	DD	DD	DD	BB	DD	DD	DD	DD	DD	BB	BB	BB	BB	BB	BB	BB	DD	DD	DD	DD	BB	DD	DD	BB	DD	DD	DD	BB	DD	BB	DD	DD	BB	DD	BB	BB	DD	BB	DD	DD	DD	DD	DD	DD
chr14_54182000_54182017	BB	DD	BB	DD	DD	DD	DD	DD	BB	DD	DD	DD	DD	DD	BB	BB	BB	BB	BB	BB	BB	DD	DD	DD	DD	BB	DD	DD	BB	DD	DD	DD	BB	DD	BB	DD	DD	BB	DD	BB	BB	DD	BB	DD	DD	DD	DD	DD	DD
chr14_54208349_54208366	BB	DD	BB	DD	DD	DD	DD	DD	BB	DD	DD	DD	DD	DD	BB	BB	BB	BB	BB	BB	BB	DD	DD	DD	DD	BB	DD	DD	BB	DD	DD	DD	BB	DD	BB	DD	DD	BB	DD	BB	BB	DD	BB	DD	DD	DD	DD	DD	DD
chr14_54225350_54225361	BB	DD	BB	DD	DD	DD	DD	DD	BB	DD	DD	DD	DD	DD	BB	BB	BB	BB	BB	BB	BB	DD	DD	DD	DD	BB	DD	DD	BB	DD	DD	DD	BB	DD	BB	DD	DD	BB	DD	BB	BB	DD	BB	DD	DD	DD	DD	DD	DD
chr14_54239588_54239605	BB	DD	BB	DD	DD	DD	DD	DD	BB	DD	DD	DD	DD	DD	BB	BB	BB	BB	BB	BB	BB	DD	DD	DD	DD	BB	DD	DD	BB	DD	DD	DD	BB	DD	BB	DD	DD	BB	DD	BB	BB	DD	BB	DD	DD	DD	DD	DD	DD
chr14_54239800_54239815	BB	DD	BB	DD	DD	DD	DD	DD	BB	DD	DD	DD	DD	DD	BB	BB	BB	BB	BB	BB	BB	DD	DD	DD	DD	BB	DD	DD	BB	DD	DD	DD	BB	DD	BB	DD	DD	BB	DD	BB	BB	DD	BB	DD	DD	DD	DD	DD	DD
chr14_54269403_54269417	BB	DD	BB	DD	DD	DD	DD	DD	BB	DD	DD	DD	DD	DD	BB	BB	BB	BB	BB	BB	BB	DD	DD	DD	DD	BB	DD	DD	BB	DD	DD	DD	BB	DD	BB	DD	DD	BB	DD	BB	BB	DD	BB	DD	DD	DD	DD	DD	DD
chr14_54273778_54273793	BB	DD	BB	DD	DD	DD	DD	DD	BB	DD	DD	DD	DD	DD	BB	BB	BB	BB	BB	BB	BB	DD	DD	DD	DD	BB	DD	DD	BB	DD	DD	DD	BB	DD	BB	DD	DD	BB	DD	BB	BB	DD	BB	DD	DD	DD	DD	DD	DD
chr14_54290929_54290940	BB	DD	BB	DD	DD	DD	DD	DD	BB	DD	DD	DD	DD	DD	BB	BB	BB	BB	BB	BB	BB	DD	DD	DD	DD	BB	DD	DD	BB	DD	DD	DD	BB	DD	BB	DD	DD	BB	DD	BB	BB	DD	BB	DD	DD	DD	DD	DD	DD
chr14_54313612_54313635	BB	DD	BB	DD	DD	DD	DD	DD	BB	DD	DD	DD	DD	DD	BB	BB	BB	BB	BB	BB	BB	DD	DD	DD	DD	BB	DD	DD	BB	DD	DD	DD	BB	DD	BB	DD	DD	BB	DD	BB	BB	DD	BB	DD	DD	DD	DD	DD	DD
chr14_54322270_54322283	BB	DD	BB	DD	DD	DD	DD	DD	bn	DD	DD	DD	DD	DD	BB	BB	BB	BB	BB	BB	BB	DD	DD	DD	DD	BB	DD	DD	BB	DD	DD	DD	BB	DD	BB	DD	DD	BB	DD	BB	BB	DD	BB	DD	DD	DD	DD	DD	DD
chr14_54359233_54359288	NA	DD	bn	DD	DD	DD	DD	DD	BB	DD	DD	DD	DD	DD	NA	NN	NN	BB	NN	BB	NN	DD	DD	DD	NA	BB	DD	DD	BB	NA	NA	DD	BB	DD	NN	NA	DD	NA	DD	BB	NA	NA	BB	DD	DD	DD	DD	DD	DD
chr14_54361905_54361920	BB	DD	BB	DD	DD	DD	DD	DD	BB	DD	DD	DD	DD	DD	BB	BB	BB	BB	BB	BB	BB	DD	DD	DD	DD	BB	DD	DD	BB	DD	DD	DD	BB	DD	BB	DD	DD	BB	DD	BB	BB	DD	BB	DD	DD	DD	DD	DD	DD
chr14_54362544_54362559	BB	DD	BB	DD	DD	DD	DD	DD	BB	DD	DD	DD	DD	DD	BB	BB	BB	BB	BB	BB	BB	DD	DD	DD	DD	BB	DD	DD	BB	DD	DD	DD	BB	DD	BB	DD	DD	BB	DD	BB	BB	DD	BB	DD	DD	DD	DD	DD	DD
chr14_54393661_54393690	BB	DD	BB	DD	DD	DD	DD	DD	BB	DD	DD	DD	DD	DD	BB	BB	BB	BB	BB	BB	BB	DD	DD	DD	DD	BB	DD	DD	BB	DD	DD	DD	BB	DD	BB	DD	DD	BB	DD	BB	BB	DD	BB	DD	DD	DD	DD	DD	DD
chr14_54420101_54420144	BB	DD	BB	DD	DD	DD	DD	DD	BB	DD	DD	DD	DD	DD	BB	BB	BB	BB	BB	BB	BB	DD	DD	DD	DD	BB	DD	DD	BB	DD	DD	DD	BB	DD	BB	DD	DD	BB	DD	BB	BB	DD	BB	DD	DD	DD	DD	DD	DD
chr14_54451054_54451083	BB	DD	BB	DD	DD	DD	dn	DD	BB	DD	DD	DD	DD	DD	BB	BB	BB	BB	BB	BB	BB	DD	DD	DD	DD	BB	DD	DD	BB	DD	DD	DD	BB	DD	BB	DD	DD	BB	DD	BB	BB	DD	BB	DD	DD	DD	DD	DD	DD
chr14_54454544_54454564	BB	DD	BB	DD	DD	DD	DD	DD	BB	DD	DD	DD	DD	DD	BB	BB	BB	BB	BB	BB	BB	DD	DD	DD	DD	BB	DD	DD	BB	DD	DD	DD	BB	DD	BB	DD	DD	BB	DD	BB	BB	DD	BB	DD	DD	DD	DD	DD	DD
chr14_54461691_54461720	BB	DD	BB	DD	DD	DD	DD	DD	BB	DD	DD	DD	DD	DD	BB	BB	BB	BB	BB	BB	BB	DD	DD	DD	DD	BB	DD	DD	BB	DD	DD	DD	BB	DD	BB	DD	DD	BB	DD	BB	BB	DD	BB	DD	DD	DD	DD	DD	DD
chr14_54461908_54461931	BB	DD	BB	DD	DD	DD	DD	DD	BB	DD	DD	DD	DD	DD	BB	BB	BB	BB	BB	BB	BB	DD	DD	DD	DD	BB	DD	DD	BB	DD	DD	DD	BB	DD	BB	DD	DD	BB	DD	BB	BB	DD	BB	DD	DD	DD	DD	DD	DD
chr14_54500232_54500251	BB	DD	BB	DD	DD	DD	DD	DD	BB	DD	DD	DD	DD	DD	BB	BB	BB	BB	BB	BB	BB	DD	DD	DD	DD	BB	DD	DD	BB	DD	DD	DD	BB	DD	BB	DD	DD	BB	DD	BB	BB	DD	BB	DD	DD	DD	DD	DD	DD
chr14_54504052_54504083	BB	DD	BB	DD	DD	DD	DD	DD	BB	DD	DD	DD	DD	DD	BB	BB	BB	BB	BB	BB	BB	DD	DD	DD	DD	BB	DD	DD	BB	DD	DD	DD	BB	DD	BB	DD	DD	BB	DD	BB	BB	DD	BB	DD	DD	DD	DD	DD	DD
chr14_54505619_54505638	BB	DD	BB	DD	DD	DD	DD	DD	BB	DD	DD	DD	DD	DD	BB	BB	BB	BB	BB	BB	BB	DD	DD	DD	DD	BB	DD	DD	BB	DD	DD	DD	BB	DD	BB	DD	DD	BB	DD	BB	BB	DD	BB	DD	DD	DD	DD	DD	DD
chr14_54524403_54524418	BB	DD	BB	DD	DD	DD	DD	DD	BB	DD	DD	DD	DD	DD	BB	BB	BB	BB	BB	BB	BB	DD	DD	DD	DD	BB	DD	DD	BB	DD	DD	DD	BB	DD	BB	DD	DD	BB	DD	BB	BB	DD	BB	DD	DD	DD	DD	DD	DD
chr14_54529329_54529354	BB	DD	BB	DD	DD	DD	DD	DD	BB	DD	DD	DD	DD	DD	BB	BB	BB	BB	BB	BB	BB	DD	DD	DD	DD	BB	DD	DD	BB	DD	DD	DD	BB	DD	BB	DD	DD	BB	DD	BB	BB	DD	BB	DD	DD	DD	DD	DD	DD
chr14_54542607_54542618	BB	dd	BB	dd	dd	dd	dd	dd	BB	dd	dn	dd	dd	dd	BB	BB	BB	BB	BB	BB	BB	dd	dd	DD	dd	BB	dd	dd	BB	dd	dd	dd	BB	dd	BB	DD	dd	BB	dd	BB	BB	dd	BB	dd	DD	dd	dd	dd	dd
chr14_54548817_54548840	FF	DD	FF	df	df	df	df	df	FF	df	df	df	DD	df	FF	FF	FF	FF	FF	FF	FF	DD	DD	df	df	FF	df	df	FF	df	df	df	FF	df	FF	df	df	FF	DD	FF	FF	df	FF	DD	df	DD	DD	DD	df
chr14_54550771_54550790	BB	DD	BB	DD	DD	DD	DD	DD	BB	DD	DD	DD	DD	DD	BB	BB	BB	BB	BB	BB	bd	DD	DD	DD	DD	BB	DD	DD	BB	DD	DD	DD	BB	DD	BB	DD	DD	BB	DD	BB	BB	DD	BB	DD	DD	DD	DD	DD	DD
chr14_54551480_54551491	BB	DD	BB	DD	DD	DD	DD	DD	BB	DD	DD	DD	DD	DD	BB	BB	BB	BB	BB	BB	BB	DD	DD	DD	DD	BB	DD	DD	BB	DD	DD	DD	BB	DD	BB	DD	DD	BB	DD	BB	BB	DD	BB	DD	DD	DD	DD	DD	DD
chr14_54588436_54588451	BB	DD	BB	DD	dd	dd	dd	DD	BB	DD	DD	dd	dd	dd	BB	BB	BB	BB	BB	BB	BB	dd	dd	DD	dd	BB	DD	dd	BB	dd	dd	DD	BB	dd	BB	dd	dd	BB	DD	BB	BB	DD	BB	DD	DD	DD	dd	DD	dd
chr14_54607758_54607805	BB	NA	BB	DD	DD	DD	DD	NA	NA	DD	DD	DD	DD	DD	BB	BB	BB	BB	NA	BB	BB	DD	NA	DD	DD	NA	DD	DD	NA	DD	DD	DD	BB	DD	NA	DD	DD	BB	DD	NA	NA	DD	BB	DD	DD	DD	DD	DD	DD
chr14_54608448_54608463	BB	DD	BB	DD	DD	DD	DD	DD	BB	DD	DD	DD	DD	DD	BB	BB	BB	bd	BB	BB	BB	DD	DD	DD	DD	BB	DD	DD	BB	DD	DD	DD	BB	DD	BB	DD	DD	BB	DD	BB	BB	DD	BB	DD	DD	DD	DD	DD	DD
chr14_54614539_54614552	BB	DD	BB	DD	DD	DD	DD	DD	BB	DD	DD	DD	dn	DD	BB	BB	BB	BB	BB	BB	BB	DD	DD	dn	DD	BB	DD	DD	BB	DD	dn	DD	BB	DD	BB	DD	DD	BB	DD	BB	BB	DD	BB	DD	DD	DD	dn	DD	DD
chr14_54614726_54614741	BB	DD	BB	DD	DD	DD	DD	DD	BB	DD	DD	DD	DD	DD	BB	BB	BB	BB	BB	BB	BB	DD	DD	DD	DD	BB	DD	DD	BB	DD	DD	DD	BB	DD	BB	DD	DD	BB	DD	BB	BB	DD	BB	DD	DD	DD	DD	DD	DD
chr14_54631701_54631728	BB	DD	BB	DD	DD	DD	DD	DD	BB	DD	DD	DD	DD	DD	BB	BB	BB	BB	BB	BB	BB	DD	DD	DD	DD	BB	DD	DD	BB	DD	DD	DD	BB	DD	BB	DD	DD	BB	DD	BB	BB	DD	BB	DD	DD	DD	DD	DD	DD
chr14_54634817_54634856	BB	DD	BB	DD	DD	DD	DD	DD	BB	DD	DD	DD	DD	NA	NA	BB	BB	BB	BB	BB	BB	DD	DD	DD	DD	BB	DD	DD	NN	DD	DD	DD	BB	DD	BB	NA	DD	NA	DD	BB	NA	DD	BB	DD	DD	DD	DD	DD	DD
chr14_54644874_54644885	BB	DD	BB	DD	DD	DD	DD	DD	BB	DD	DD	DD	DD	DD	BB	BB	BB	BB	BB	BB	BB	DD	bd	DD	DD	BB	DD	DD	BB	DD	DD	DD	BB	DD	BB	DD	DD	BB	DD	BB	bn	DD	BB	DD	DD	DD	DD	DD	DD
chr14_54654575_54654589	BB	DD	BB	DD	DD	DD	DD	DD	BB	DD	DD	DD	DD	DD	BB	BB	BB	BB	BB	BB	BB	DD	DD	DD	DD	BB	DD	DD	BB	DD	DD	DD	BB	DD	BB	DD	DD	BB	DD	BB	BB	DD	BB	DD	DD	DD	DD	DD	DD
chr14_54658406_54658421	BB	DD	BB	DD	DD	DD	DD	DD	BB	DD	DD	DD	DD	DD	BB	BB	BB	BB	BB	BB	BB	DD	DD	DD	DD	BB	DD	DD	BB	DD	DD	DD	BB	DD	BB	DD	DD	BB	DD	BB	BB	DD	BB	DD	DD	DD	DD	DD	DD
chr14_54682000_54682015	NA	NA	FF	FF	FF	NA	FF	FF	FF	FF	FF	NN	FF	FF	FF	NA	FF	FF	FF	FF	FF	FF	NA	FF	FF	NA	FF	NA	FF	FF	FF	NA	FF	FF	NA	NA	NA	FF	NA	NA	NA	FF	NA	FF	FF	FF	FF	FF	FF
chr14_54702481_54702504	BB	DD	BB	DD	DD	DD	DD	DD	BB	DD	DD	DD	DD	DD	BB	BB	BB	BB	BB	BB	BB	DD	DD	DD	DD	BB	DD	DD	BB	DD	DD	DD	BB	DD	BB	DD	DD	BB	DD	BB	BB	DD	BB	DD	DD	DD	DD	DD	DD
chr14_54721670_54721683	BB	DD	BB	DD	DD	DD	DD	DD	BB	DD	DD	DD	DD	DD	BB	BB	BB	BB	BB	BB	BB	DD	DD	DD	DD	BB	DD	DD	BB	DD	DD	DD	BB	dn	BB	DD	DD	BB	DD	BB	BB	DD	BB	DD	DD	DD	DD	DD	DD
chr14_54734472_54734483	BB	DD	BB	DD	DD	bd	DD	DD	BB	DD	DD	DD	DD	DD	BB	BB	BB	BB	BB	BB	BB	DD	DD	DD	DD	BB	DD	DD	BB	DD	DD	DD	BB	DD	BB	DD	DD	BB	DD	BB	BB	DD	BB	DD	DD	DD	DD	DD	DD
chr14_54788270_54788289	BB	DD	BB	DD	DD	DD	DD	DD	BB	DD	DD	DD	DD	DD	BB	BB	BB	BB	BB	BB	BB	DD	DD	DD	DD	BB	DD	DD	BB	DD	DD	DD	BB	DD	BB	DD	DD	BB	DD	BB	BB	DD	BB	DD	DD	DD	DD	DD	DD
chr14_54797816_54797836	BB	DD	BB	DD	DD	DD	DD	DD	BB	DD	DD	DD	DD	DD	BB	BB	BB	BB	BB	BB	BB	DD	DD	DD	DD	BB	DD	DD	BB	DD	DD	DD	BB	DD	BB	DD	DD	BB	DD	BB	BB	DD	BB	DD	DD	DD	DD	DD	DD
chr14_54804775_54804790	BB	DD	BB	DD	DD	DD	DD	DD	BB	DD	DD	DD	DD	DD	BB	BB	BB	BB	BB	BB	BB	DD	DD	DD	DD	BB	DD	DD	BB	DD	DD	DD	BB	DD	BB	dn	DD	BB	DD	BB	BB	DD	BB	DD	DD	DD	DD	DD	DD
chr14_54813566_54813589	BB	DD	BB	DD	DD	DD	DD	DD	BB	DD	DD	DD	DD	DD	BB	BB	BB	BB	BB	BB	BB	DD	DD	DD	DD	BB	DD	DD	BB	DD	DD	DD	BB	DD	BB	DD	DD	BB	DD	BB	BB	DD	BB	DD	DD	DD	DD	DD	DD
chr14_54816907_54816950	BB	DD	BB	DD	DD	DD	DD	DD	BB	DD	DD	DD	DD	DD	BB	BB	bn	BB	BB	BB	BB	DD	DD	DD	DD	BB	DD	DD	BB	DD	DD	DD	BB	DD	BB	DD	DD	BB	DD	BB	BB	DD	BB	DD	DD	DD	DD	DD	DD
chr14_54824518_54824529	BB	DD	BB	DD	DD	DD	DD	DD	BB	DD	DD	DD	DD	DD	BB	BB	BB	BB	BB	BB	BB	DD	DD	DD	DD	BB	DD	DD	BB	DD	DD	DD	BB	DD	BB	DD	DD	BB	DD	BB	BB	DD	BB	DD	DD	DD	DD	DD	DD
chr14_54847056_54847079	BB	DD	BB	DD	DD	DD	DD	DD	BB	DD	DD	DD	DD	DD	BB	BB	BB	BB	BB	BB	BB	DD	DD	DD	DD	BB	DD	DD	BB	DD	DD	DD	BB	DD	BB	DD	DD	BB	DD	BB	BB	DD	BB	DD	DD	DD	DD	DD	DD
chr14_54865489_54865508	BB	DD	BB	DD	bd	DD	DD	DD	BB	DD	DD	DD	DD	DD	BB	BB	BB	BB	BB	BB	BB	DD	DD	DD	DD	BB	bd	DD	BB	DD	DD	DD	BB	DD	BB	DD	DD	BB	DD	BB	BB	DD	BB	DD	DD	DD	DD	DD	DD
chr14_54869920_54869935	BB	DD	BB	DD	DD	DD	DD	DD	BB	DD	DD	DD	DD	DD	BB	BB	BB	BB	BB	BB	BB	DD	DD	DD	DD	BB	DD	DD	BB	DD	DD	DD	BB	DD	BB	DD	DD	BB	DD	BB	BB	DD	BB	DD	DD	DD	DD	DD	DD
chr14_54879283_54879334	NN	DD	NA	DD	DD	NA	DD	DD	NA	DD	DD	DD	DD	DD	NN	NN	nn	NN	NN	NA	NN	NA	DD	DD	NA	NN	DD	dn	NN	NA	DD	DD	NN	DD	NA	NA	DD	NA	DD	NN	NA	DD	NA	dn	DD	NA	NA	DD	DD
chr14_54880202_54880213	BB	DD	BB	DD	DD	DD	bd	DD	BB	DD	DD	DD	DD	DD	BB	BB	BB	BB	BB	BB	BB	DD	DD	DD	DD	BB	DD	bd	BB	DD	DD	DD	BB	DD	BB	DD	DD	BB	DD	BB	BB	DD	BB	DD	DD	DD	DD	DD	DD
chr14_54902022_54902033	BB	DD	BB	DD	DD	DD	DD	DD	BB	DD	DD	DD	DD	DD	BB	BB	BB	BB	BB	BB	BB	DD	DD	DD	DD	BB	DD	DD	BB	DD	DD	DD	BB	DD	BB	DD	DD	BB	DD	BB	BB	DD	BB	DD	DD	DD	DD	DD	DD
chr14_54902916_54902927	BB	DD	BB	DD	DD	DD	DD	DD	BB	DD	DD	DD	DD	DD	BB	BB	BB	BB	BB	BB	BB	DD	DD	DD	DD	BB	DD	DD	BB	DD	DD	DD	BB	DD	BB	DD	DD	BB	DD	BB	BB	DD	BB	DD	DD	DD	DD	DD	DD
chr14_54911533_54911548	BB	DD	BB	DD	DD	DD	DD	DD	BB	DD	DD	DD	DD	DD	BB	BB	BB	BB	BB	BB	BB	DD	DD	DD	DD	BB	DD	DD	BB	DD	DD	DD	BB	DD	BB	DD	DD	BB	DD	BB	BB	DD	BB	DD	DD	DD	DD	DD	DD
chr14_54947855_54947866	BB	DD	BB	DD	DD	DD	DD	DD	BB	DD	DD	DD	DD	DD	BB	BB	BB	BB	BB	BB	BB	DD	DD	DD	DD	BB	DD	DD	BB	DD	DD	DD	BB	DD	BB	DD	DD	BB	DD	BB	BB	DD	BB	DD	DD	DD	DD	DD	DD
chr14_54956096_54956135	BB	DD	BB	DD	DD	DD	DD	DD	BB	DD	DD	DD	DD	DD	BB	BB	BB	BB	BB	BB	BB	DD	DD	DD	DD	BB	DD	DD	BB	DD	DD	DD	BB	DD	BB	DD	DD	BB	DD	BB	BB	DD	BB	DD	DD	DD	DD	DD	DD
chr14_54976972_54976987	BB	DD	BB	DD	DD	DD	DD	DD	BB	DD	DD	DD	DD	DD	BB	BB	BB	BB	BB	BB	BB	DD	DD	DD	DD	BB	DD	DD	BB	DD	DD	DD	BB	DD	BB	DD	DD	BB	DD	BB	BB	DD	BB	DD	DD	DD	DD	DD	DD
chr14_54981640_54981679	BB	DD	BB	DD	DD	DD	DD	DD	BB	DD	DD	DD	DD	DD	BB	BB	BB	BB	BB	BB	BB	DD	DD	DD	DD	BB	DD	DD	BB	DD	DD	DD	BB	DD	BB	DD	DD	BB	DD	BB	BB	DD	BB	DD	DD	DD	DD	DD	DD
chr14_54984185_54984208	FF	df	FF	df	df	df	df	df	FF	df	df	df	df	df	FF	FF	FF	FF	FF	FF	FF	df	DD	df	df	FF	df	df	FF	df	DD	df	FF	df	FF	dn	df	FF	df	FF	FF	df	FF	df	df	df	df	df	df
chr14_55001809_55001822	BB	DD	BB	DD	DD	DD	DD	DD	BB	DD	DD	DD	DD	DD	BB	BB	BB	BB	BB	BB	BB	DD	DD	DD	DD	BB	DD	bd	BB	DD	DD	DD	BB	DD	BB	DD	DD	BB	DD	BB	BB	DD	BB	DD	DD	DD	DD	DD	DD
chr14_55011959_55011998	BB	DD	BB	DD	DD	DD	DD	DD	BB	DD	DD	DD	DD	DD	bb	bb	BB	BB	BB	bb	BB	DD	DD	DD	DD	bb	DD	DD	BB	DD	DD	DD	BB	DD	bb	DD	DD	BB	DD	BB	BB	DD	BB	DD	DD	DD	DD	DD	DD
chr14_55017359_55017373	BB	DD	BB	DD	DD	DD	DD	DD	BB	DD	DD	DD	DD	DD	BB	BB	BB	BB	BB	BB	BB	DD	DD	DD	DD	BB	DD	DD	BB	DD	DD	DD	BB	DD	BB	DD	DD	BB	DD	BB	BB	DD	BB	DD	DD	DD	DD	DD	DD
chr14_55031236_55031256	BB	DD	BB	DD	DD	DD	DD	DD	BB	DD	DD	DD	DD	DD	BB	BB	BB	BB	BB	BB	BB	DD	DD	DD	DD	BB	DD	DD	BB	DD	DD	DD	BB	DD	BB	DD	DD	BB	DD	BB	BB	DD	BB	DD	DD	DD	bd	DD	DD
chr14_55044238_55044257	BB	DD	BB	DD	DD	DD	DD	DD	BB	DD	DD	DD	DD	DD	BB	BB	BB	BB	BB	BB	BB	DD	DD	DD	DD	BB	DD	DD	BB	DD	DD	DD	BB	DD	BB	DD	DD	BB	DD	BB	BB	DD	BB	DD	DD	DD	DD	DD	DD
chr14_55058420_55058435	BB	DD	BB	DD	DD	DD	DD	DD	BB	DD	DD	DD	DD	DD	BB	BB	BB	BB	BB	BB	BB	DD	DD	DD	DD	BB	DD	DD	BB	DD	DD	DD	BB	DD	BB	DD	DD	BB	DD	BB	BB	DD	BB	DD	DD	DD	DD	DD	DD
chr14_55094055_55094090	BB	DD	BB	DD	DD	DD	DD	DD	BB	DD	DD	DD	DD	DD	BB	BB	BB	BB	BB	BB	BB	DD	DD	DD	DD	BB	DD	DD	BB	DD	DD	DD	BB	DD	BB	DD	DD	BB	DD	BB	BB	DD	BB	DD	DD	DD	DD	DD	DD
chr14_55254257_55254312	BB	NA	BB	DD	DD	DD	DD	DD	BB	DD	DD	DD	DD	DD	BB	BB	BB	NN	NN	BB	BB	DD	DD	DD	DD	BB	DD	DD	BB	DD	NN	DD	BB	DD	BB	DD	DD	BB	DD	BB	BB	DD	BB	DD	DD	NA	DD	DD	DD
chr14_55264665_55264690	BB	DD	BB	DD	DD	DD	DD	DD	BB	DD	DD	DD	DD	DD	BB	BB	BB	BB	BB	BB	BB	DD	DD	DD	DD	BB	DD	DD	BB	DD	DD	DD	BB	DD	BB	DD	DD	BB	DD	BB	BB	DD	BB	DD	DD	DD	DD	DD	DD
chr14_55272574_55272593	BB	DD	BB	DD	DD	DD	DD	DD	BB	DD	DD	DD	DD	DD	BB	bn	BB	BB	BB	BB	BB	DD	DD	DD	DD	bn	DD	DD	BB	DD	DD	DD	BB	DD	BB	DD	DD	BB	DD	BB	BB	DD	BB	DD	DD	DD	DD	DD	DD
chr14_55307860_55307877	BB	DD	BB	DD	dn	DD	DD	DD	BB	DD	DD	DD	DD	DD	BB	BB	BB	BB	BB	BB	BB	DD	DD	DD	DD	BB	DD	DD	BB	DD	DD	DD	BB	DD	BB	DD	DD	BB	DD	BB	BB	DD	BB	DD	DD	DD	DD	DD	DD
chr14_55326525_55326536	BB	DD	BB	DD	DD	DD	DD	DD	BB	DD	DD	DD	DD	DD	BB	BB	BB	BB	BB	BB	BB	DD	DD	DD	DD	BB	DD	DD	BB	DD	DD	DD	BB	DD	BB	DD	DD	BB	DD	BB	BB	DD	BB	DD	DD	DD	DD	DD	DD
chr14_55345736_55345747	BB	DD	BB	DD	DD	DD	DD	DD	BB	DD	DD	DD	DD	DD	BB	BB	BB	BB	BB	BB	BB	DD	DD	DD	DD	BB	DD	DD	BB	DD	DD	DD	BB	DD	BB	DD	DD	BB	DD	BB	BB	DD	BB	DD	DD	DD	DD	DD	DD
chr14_55372322_55372336	BB	DD	BB	DD	DD	DD	DD	DD	BB	DD	DD	DD	DD	DD	BB	BB	BB	BB	BB	BB	BB	DD	DD	DD	DD	BB	DD	DD	BB	DD	DD	DD	BB	DD	BB	DD	DD	BB	DD	BB	BB	DD	BB	DD	DD	DD	DD	DD	DD
chr14_55375477_55375490	BB	DD	BB	DD	DD	DD	DD	DD	BB	DD	DD	DD	DD	bd	BB	BB	BB	BB	BB	BB	BB	DD	DD	DD	DD	BB	DD	DD	BB	DD	DD	DD	BB	DD	BB	DD	DD	BB	DD	BB	BB	DD	BB	DD	DD	DD	DD	DD	DD
chr14_55406479_55406514	BB	DD	BB	DD	DD	DD	DD	DD	BB	DD	DD	DD	DD	DD	BB	BB	BB	BB	BB	BB	BB	DD	DD	DD	DD	BB	DD	DD	BB	DD	DD	DD	BB	DD	BB	DD	DD	BB	DD	BB	BB	DD	BB	DD	DD	DD	DD	DD	DD
chr14_55421125_55421136	FF	df	FF	df	df	df	df	df	FF	df	df	df	df	df	FF	df	fn	fn	FF	FF	FF	df	df	df	df	FF	df	df	FF	df	df	df	FF	df	FF	df	df	FF	df	FF	FF	df	FF	df	df	df	df	df	df
chr14_55421146_55421189	BB	DD	BB	NA	DD	DD	DD	DD	BB	DD	DD	DD	NA	DD	BB	BB	nn	bn	BB	bn	NA	dn	DD	NA	DD	NA	DD	DD	BB	DD	NA	NA	BB	DD	BB	NA	NA	NA	NA	BB	NA	NA	NA	DD	DD	NA	NA	NA	DD
chr14_55469599_55469618	BB	DD	BB	DD	DD	DD	DD	DD	BB	DD	DD	DD	DD	DD	BB	BB	BB	BB	BB	BB	BB	DD	DD	DD	DD	BB	DD	DD	BB	DD	DD	DD	BB	DD	BB	DD	DD	BB	DD	BB	BB	DD	BB	DD	DD	DD	DD	DD	DD
chr14_55472419_55472445	BB	DD	BB	DD	DD	DD	DD	DD	BB	DD	DD	DD	DD	DD	BB	BB	BB	BB	BB	BB	BB	DD	DD	DD	DD	BB	DD	DD	BB	DD	DD	DD	BB	DD	BB	DD	DD	BB	DD	BB	BB	DD	BB	DD	DD	DD	DD	DD	DD
chr14_55526231_55526250	BB	DD	BB	DD	DD	DD	DD	DD	BB	DD	DD	DD	DD	DD	BB	BB	BB	BB	BB	BB	BB	DD	DD	DD	DD	BB	DD	DD	BB	DD	DD	DD	BB	DD	BB	DD	DD	BB	DD	BB	BB	DD	BB	DD	DD	DD	DD	DD	DD
chr14_55526500_55526529	FF	df	FF	df	df	df	df	df	FF	df	df	df	df	df	FF	FF	FF	FF	FF	FF	FF	df	df	df	df	FF	df	df	FF	df	df	df	FF	DD	FF	df	df	FF	df	FF	FF	df	FF	df	df	df	df	df	DD
chr14_55577522_55577547	BB	DD	BB	DD	DD	DD	DD	DD	BB	DD	DD	DD	DD	DD	BB	BB	NA	BB	BB	BB	BB	DD	DD	DD	DD	BB	DD	DD	BB	DD	DD	DD	BB	DD	BB	DD	DD	BB	DD	BB	BB	DD	BB	DD	DD	DD	DD	DD	DD
chr14_55607104_55607131	BB	DD	BB	NA	NA	DD	DD	DD	BB	DD	DD	dn	NA	DD	BB	BB	DD	BB	BB	BB	BB	DD	DD	NA	DD	BB	NA	DD	BB	DD	NA	DD	NA	DD	BB	DD	DD	BB	NA	BB	NA	NA	BB	DD	NA	NA	NA	DD	NN
chr14_55610695_55610730	BB	DD	BB	DD	BB	DD	DD	DD	BB	DD	DD	DD	DD	DD	BB	BB	DD	BB	BB	BB	BB	DD	DD	DD	DD	BB	DD	DD	BB	DD	DD	DD	BB	DD	BB	DD	DD	BB	DD	BB	BB	DD	BB	DD	DD	DD	DD	DD	DD
chr14_55611334_55611398	BB	DD	BB	DD	DD	DD	DD	DD	BB	DD	DD	DD	DD	DD	BB	BB	DD	BB	BB	BB	BB	DD	dn	DD	DD	BB	DD	DD	BB	DD	DD	DD	BB	DD	BB	DD	DD	BB	DD	BB	BB	DD	BB	DD	DD	DD	DD	DD	DD
chr14_55618186_55618200	BB	DD	BB	DD	DD	DD	DD	DD	BB	DD	DD	DD	DD	DD	BB	BB	DD	BB	BB	BB	BB	DD	DD	bd	bd	BB	bd	DD	BB	DD	DD	DD	BB	DD	BB	DD	DD	BB	DD	BB	BB	DD	BB	DD	bd	bd	bd	DD	DD
chr14_55618199_55618225	BB	DD	BB	DD	DD	DD	DD	DD	BB	DD	dn	DD	DD	DD	BB	BB	DD	BB	BB	BB	BB	DD	DD	DD	DD	BB	DD	DD	BB	DD	DD	DD	BB	DD	BB	DD	DD	BB	DD	BB	BB	DD	BB	DD	DD	DD	DD	DD	DD
chr14_55631747_55631782	BB	DD	BB	DD	DD	DD	DD	DD	BB	DD	DD	DD	DD	DD	BB	BB	DD	BB	BB	BB	BB	DD	DD	DD	DD	BB	DD	DD	BB	DD	DD	DD	BB	DD	BB	DD	DD	BB	DD	BB	BB	DD	BB	DD	DD	DD	DD	DD	DD
chr14_55689350_55689384	BB	DD	BB	DD	DD	NA	DD	DD	BB	DD	DD	DD	DD	NA	NA	BB	NA	BB	NN	BB	BB	NA	DD	NA	NA	NA	DD	DD	BB	DD	DD	DD	NA	DD	BB	DD	DD	BB	NA	bn	BB	DD	BB	DD	DD	DD	NA	NA	DD
chr14_55773061_55773104	NN	DD	BB	DD	DD	NA	DD	DD	NN	DD	DD	DD	DD	DD	BB	NN	DD	NN	NN	NN	NA	DD	DD	DD	DD	bn	DD	DD	BB	DD	DD	DD	BB	DD	BB	DD	DD	BB	DD	BB	NA	DD	BB	DD	DD	DD	DD	DD	DD
chr14_55813096_55813111	BB	DD	BB	DD	DD	DD	DD	DD	BB	DD	DD	DD	DD	DD	BB	BB	DD	BB	BB	BB	BB	DD	DD	DD	DD	BB	DD	DD	BB	DD	DD	DD	BB	DD	BB	DD	DD	BB	DD	BB	BB	DD	BB	DD	DD	DD	DD	DD	DD
chr14_55816414_55816425	FF	df	FF	df	DD	df	df	df	FF	DD	DD	df	df	df	FF	FF	df	FF	FF	FF	FF	df	df	df	df	FF	df	DD	FF	df	df	DD	FF	df	FF	df	df	FF	df	FF	FF	df	FF	df	df	df	df	df	df
chr14_55819018_55819037	BB	dd	BB	dd	dd	dd	dd	dd	BB	dd	dd	dd	dd	dd	BB	BB	DD	BB	BB	BB	BB	dd	DD	dd	dd	BB	dd	dd	BB	dd	dd	dd	BB	dd	BB	dd	dd	BB	dd	BB	BB	dd	BB	dd	dd	DD	dd	dd	dd
chr14_55826116_55826131	BB	DD	BB	DD	DD	DD	DD	DD	BB	DD	DD	DD	DD	DD	BB	BB	DD	BB	BB	BB	BB	DD	DD	DD	DD	BB	DD	DD	BB	DD	DD	DD	BB	DD	BB	DD	DD	BB	DD	BB	BB	DD	BB	DD	DD	DD	DD	DD	DD
chr14_55838766_55838777	BB	DD	BB	DD	DD	DD	DD	DD	BB	DD	DD	DD	DD	DD	BB	BB	DD	BB	BB	BB	BB	DD	DD	DD	DD	BB	DD	DD	BB	DD	DD	DD	BB	DD	BB	DD	DD	BB	DD	BB	BB	DD	BB	DD	DD	DD	DD	DD	DD
chr14_55869521_55869552	BB	DD	BB	DD	DD	DD	DD	DD	BB	DD	DD	DD	DD	DD	BB	BB	DD	BB	BB	BB	BB	DD	bd	DD	DD	BB	DD	DD	BB	dn	DD	DD	BB	DD	BB	DD	DD	BB	DD	BB	BB	DD	BB	DD	DD	DD	DD	DD	DD
chr14_55891739_55891756	FF	df	FF	df	df	df	df	df	FF	df	df	df	df	df	FF	FF	df	FF	FF	FF	FF	df	df	df	df	FF	df	df	FF	df	df	df	FF	df	FF	df	df	FF	df	FF	FF	df	FF	df	df	df	df	df	df
chr14_55893706_55893741	BB	DD	BB	DD	DD	DD	DD	DD	bn	DD	DD	DD	NA	DD	BB	BB	DD	BB	BB	BB	NA	DD	DD	DD	DD	BB	DD	DD	NA	DD	DD	NA	BB	DD	NN	DD	DD	BB	DD	NA	NA	DD	BB	DD	DD	DD	DD	DD	DD
chr14_55910004_55910033	BB	DD	BB	DD	DD	DD	DD	DD	BB	DD	DD	DD	DD	DD	bn	BB	DD	BB	BB	BB	BB	DD	DD	DD	DD	BB	DD	DD	BB	DD	DD	DD	BB	DD	BB	DD	DD	BB	DD	BB	BB	DD	BB	DD	DD	DD	DD	DD	DD
chr14_55911004_55911031	BB	DD	BB	DD	DD	DD	DD	DD	BB	DD	DD	DD	DD	DD	BB	BB	DD	BB	BB	BB	BB	DD	DD	DD	DD	BB	DD	DD	BB	DD	DD	DD	BB	DD	BB	DD	DD	BB	DD	BB	BB	DD	BB	DD	DD	DD	DD	DD	DD
chr14_55918228_55918260	BB	DD	BB	DD	DD	dn	DD	DD	BB	DD	DD	DD	DD	DD	BB	BB	DD	BB	BB	BB	BB	DD	DD	DD	DD	BB	DD	DD	BB	DD	DD	DD	BB	DD	BB	DD	DD	BB	DD	bd	BB	DD	BB	DD	DD	DD	DD	DD	DD
chr14_55923228_55923271	NA	df	NA	df	NA	df	df	df	FF	dn	df	df	df	df	FF	NA	df	NA	NA	FF	NA	df	NA	df	df	NA	df	df	FF	NA	df	df	FF	df	FF	NA	df	NA	df	NA	NA	df	NA	df	df	df	df	df	df
chr14_55931137_55931152	BB	dd	BB	dd	dd	dd	dd	dd	BB	dd	dd	dd	dd	dd	BB	BB	dd	BB	BB	BB	BB	dd	dd	dd	dd	BB	dd	dd	BB	dd	dd	dd	BB	dd	BB	dd	dd	BB	dd	BB	BB	dd	BB	dd	dd	dd	dd	dd	dd
chr14_55961712_55961727	BB	DD	BB	DD	DD	DD	DD	DD	BB	DD	DD	DD	DD	DD	BB	BB	DD	BB	BB	BB	BB	DD	DD	DD	DD	BB	DD	DD	BB	DD	DD	DD	BB	DD	BB	DD	DD	BB	DD	BB	BB	DD	BB	DD	DD	DD	DD	DD	DD
chr14_55961743_55961754	FF	df	FF	df	df	DD	df	df	FF	df	df	df	df	df	FF	FF	DD	FF	FF	FF	FF	df	df	df	df	FF	df	df	FF	df	df	DD	FF	df	FF	df	df	FF	df	FF	FF	df	FF	df	DD	df	df	df	df
chr14_55962632_55962645	BB	DD	BB	DD	DD	DD	DD	DD	BB	DD	DD	DD	DD	DD	BB	BB	DD	BB	BB	BB	BB	DD	DD	DD	DD	BB	DD	DD	BB	DD	DD	DD	BB	DD	BB	DD	DD	BB	DD	BB	BB	DD	BB	DD	dn	DD	DD	DD	DD
chr14_55990128_55990147	BB	DD	BB	bd	DD	DD	DD	DD	BB	DD	DD	DD	DD	DD	BB	BB	DD	BB	BB	BB	BB	DD	DD	DD	DD	BB	DD	DD	BB	DD	DD	DD	BB	DD	BB	DD	DD	BB	DD	BB	BB	DD	BB	DD	DD	DD	DD	DD	DD
chr14_56038716_56038739	BB	DD	BB	DD	DD	DD	DD	DD	BB	DD	DD	DD	DD	DD	BB	BB	DD	BB	BB	BB	BB	DD	DD	DD	DD	BB	DD	DD	BB	DD	DD	DD	BB	DD	BB	DD	DD	BB	DD	BB	BB	DD	BB	DD	DD	DD	DD	DD	DD
chr14_56085707_56085727	BB	DD	BB	DD	DD	DD	DD	DD	BB	DD	DD	DD	DD	DD	BB	BB	DD	BB	BB	BB	BB	DD	DD	DD	DD	BB	DD	DD	BB	DD	DD	DD	BB	DD	BB	DD	DD	BB	DD	BB	BB	DD	BB	DD	DD	DD	DD	DD	DD
chr14_56104381_56104404	BB	DD	BB	DD	DD	DD	DD	DD	BB	DD	DD	DD	DD	DD	BB	BB	DD	BB	BB	BB	BB	DD	DD	DD	DD	BB	DD	DD	BB	DD	DD	DD	BB	DD	BB	DD	DD	BB	DD	BB	BB	DD	BB	DD	DD	DD	DD	DD	DD
chr14_56166648_56166671	BB	DD	BB	DD	DD	DD	DD	DD	BB	DD	DD	DD	DD	DD	BB	BB	DD	BB	BB	BB	BB	DD	DD	DD	DD	BB	DD	DD	BB	DD	DD	DD	BB	DD	BB	DD	DD	BB	DD	BB	BB	DD	BB	DD	DD	DD	DD	DD	DD
chr14_56175282_56175293	BB	DD	BB	DD	DD	DD	DD	DD	BB	DD	DD	DD	DD	DD	BB	BB	DD	BB	BB	BB	BB	DD	DD	DD	DD	BB	DD	DD	BB	DD	DD	DD	BB	DD	BB	DD	DD	BB	DD	BB	BB	DD	BB	DD	DD	DD	DD	DD	DD
chr14_56203945_56203956	BB	DD	BB	DD	DD	DD	DD	DD	BB	DD	DD	DD	DD	DD	BB	BB	DD	BB	BB	BB	BB	DD	DD	DD	DD	BB	DD	DD	BB	DD	DD	DD	BB	DD	BB	DD	DD	BB	DD	BB	BB	DD	BB	DD	DD	DD	DD	DD	DD
chr14_56208215_56208234	BB	DD	BB	DD	DD	DD	DD	DD	BB	DD	DD	DD	DD	DD	BB	BB	DD	BB	BB	BB	BB	DD	DD	DD	DD	BB	DD	DD	BB	DD	DD	DD	BB	DD	BB	DD	DD	BB	DD	BB	BB	DD	BB	DD	DD	DD	DD	DD	DD
chr14_56228401_56228420	BB	DD	BB	DD	DD	DD	DD	DD	BB	DD	DD	DD	DD	DD	BB	BB	DD	BB	BB	BB	BB	DD	DD	DD	DD	BB	DD	DD	BB	DD	DD	DD	BB	DD	BB	DD	DD	BB	DD	BB	BB	DD	BB	DD	DD	DD	DD	DD	DD
chr14_56270630_56270641	FF	df	FF	df	DD	df	df	df	FF	df	df	df	df	df	FF	FF	df	FF	FF	FF	FF	df	df	df	df	FF	df	df	FF	df	df	DD	FF	df	FF	df	df	FF	df	FF	FF	df	FF	df	df	DD	df	df	df
chr14_56307669_56307712	BB	UU	BB	UU	UU	UU	UU	UU	BB	UU	UU	UU	UU	UU	BB	BB	UU	BB	BB	BB	BB	UU	NA	NA	UU	BB	UU	NA	BB	UU	NA	UU	BB	UU	BB	UU	UU	BB	UU	BB	BB	UU	BB	UU	UU	NA	NA	UU	UU
chr14_56312935_56312954	BB	DD	BB	DD	DD	DD	DD	DD	BB	DD	DD	DD	DD	DD	BB	BB	DD	BB	BB	BB	BB	DD	DD	DD	DD	BB	DD	DD	BB	DD	DD	DD	BB	DD	BB	DD	DD	BB	DD	BB	BB	DD	BB	DD	DD	DD	DD	DD	DD
chr14_56313879_56313903	BB	DD	BB	DD	DD	DD	DD	DD	BB	DD	DD	DD	DD	DD	BB	BB	DD	BB	BB	BB	BB	DD	DD	DD	DD	BB	DD	DD	BB	DD	DD	DD	BB	DD	BB	DD	DD	BB	DD	BB	BB	DD	BB	DD	DD	DD	DD	DD	DD
chr14_56324952_56324972	BB	DD	BB	DD	DD	DD	DD	DD	BB	DD	DD	DD	DD	DD	BB	BB	DD	BB	BB	BB	BB	DD	DD	DD	DD	BB	DD	DD	BB	DD	DD	DD	BB	DD	BB	DD	DD	BB	DD	BB	BB	DD	BB	DD	DD	DD	DD	DD	DD
chr14_56337975_56337989	BB	DD	BB	DD	DD	DD	DD	DD	BB	DD	DD	DD	DD	DD	BB	BB	DD	BB	BB	BB	BB	DD	DD	DD	DD	BB	DD	DD	BB	DD	DD	DD	BB	DD	BB	DD	DD	BB	DD	BB	BB	DD	BB	DD	DD	DD	DD	DD	DD
chr14_56338636_56338671	BB	dd	BB	dd	dd	DD	DD	dd	BB	dd	dd	dd	dd	DD	BB	BB	DD	BB	BB	BB	BB	dd	dd	dd	dd	BB	DD	dd	BB	dd	dd	DD	BB	dd	BB	dd	dd	BB	dd	BB	BB	dd	BB	dd	dd	DD	dd	dd	dd
chr14_56352911_56352928	BB	DD	BB	DD	DD	DD	DD	DD	BB	DD	DD	DD	DD	DD	BB	BB	DD	BB	BB	BB	BB	DD	DD	DD	DD	BB	DD	DD	BB	DD	DD	DD	BB	DD	BB	DD	DD	BB	DD	BB	BB	DD	BB	DD	DD	DD	DD	DD	DD
chr14_56382864_56382883	BB	DD	BB	DD	DD	DD	DD	DD	BB	DD	DD	DD	DD	DD	BB	BB	DD	BB	BB	BB	BB	DD	DD	DD	DD	BB	DD	DD	BB	DD	DD	DD	BB	DD	BB	DD	DD	BB	DD	BB	BB	DD	BB	DD	DD	DD	DD	DD	DD
chr14_56385953_56385968	BB	DD	BB	dn	DD	DD	DD	DD	BB	DD	DD	DD	DD	DD	BB	BB	DD	BB	BB	BB	BB	DD	DD	DD	DD	BB	DD	DD	BB	DD	DD	DD	BB	DD	BB	DD	DD	BB	DD	BB	BB	DD	BB	DD	DD	DD	DD	DD	DD
chr14_56409685_56409704	BB	DD	BB	DD	DD	DD	DD	DD	BB	DD	DD	DD	DD	DD	BB	BB	DD	BB	BB	BB	BB	DD	DD	DD	DD	BB	DD	DD	BB	DD	DD	DD	BB	DD	BB	DD	DD	BB	DD	BB	BB	DD	BB	DD	DD	DD	DD	DD	DD
chr14_56413216_56413231	BB	DD	BB	dn	DD	DD	DD	DD	BB	DD	DD	DD	DD	DD	BB	BB	dn	BB	BB	BB	BB	DD	dn	DD	DD	BB	DD	DD	BB	dn	DD	DD	BB	DD	BB	dn	DD	BB	DD	BB	BB	DD	BB	dn	DD	DD	DD	DD	DD
chr14_56470923_56470938	BB	DD	BB	DD	DD	DD	DD	DD	BB	DD	DD	DD	DD	DD	BB	BB	DD	BB	BB	BB	BB	DD	DD	DD	DD	BB	DD	DD	BB	DD	DD	DD	BB	DD	BB	DD	DD	BB	DD	BB	BB	DD	BB	DD	DD	DD	DD	DD	DD
chr14_56476707_56476726	BB	DD	BB	DD	DD	DD	DD	DD	BB	DD	DD	DD	DD	DD	BB	BB	DD	BB	BB	BB	BB	DD	DD	DD	DD	BB	DD	DD	BB	DD	DD	DD	BB	DD	BB	DD	DD	BB	DD	BB	BB	DD	BB	DD	DD	dn	DD	DD	DD
chr14_56494941_56494972	BB	DD	BB	DD	DD	DD	DD	DD	BB	DD	DD	DD	DD	DD	BB	BB	DD	BB	BB	BB	BB	DD	DD	DD	DD	BB	DD	DD	BB	DD	DD	DD	BB	DD	BB	DD	DD	BB	DD	BB	BB	DD	BB	DD	DD	DD	DD	DD	DD
chr14_56537009_56537038	BB	DD	BB	DD	DD	DD	DD	DD	BB	DD	DD	DD	DD	DD	BB	BB	DD	BB	BB	BB	BB	DD	DD	DD	DD	BB	DD	DD	BB	DD	DD	DD	BB	DD	BB	DD	DD	BB	DD	BB	BB	DD	BB	DD	DD	DD	DD	DD	DD
chr14_56567662_56567701	FF	df	FF	dn	dn	df	dn	df	FF	df	df	dn	df	DD	FF	FF	df	FF	FF	FF	FF	dn	df	df	dn	FF	dn	df	FF	dn	dn	df	FF	dn	FF	df	DD	FF	df	FF	FF	df	FF	dn	df	dn	dn	dn	df
chr14_56576983_56577012	BB	DD	BB	DD	DD	DD	DD	DD	BB	DD	DD	DD	DD	DD	BB	BB	DD	BB	BB	BB	BB	DD	DD	DD	DD	BB	DD	dn	BB	DD	DD	DD	BB	DD	BB	DD	DD	BB	DD	BB	BB	DD	BB	DD	DD	DD	DD	DD	DD
chr14_56579706_56579729	BB	DD	BB	DD	DD	DD	DD	DD	BB	DD	DD	DD	dn	DD	BB	BB	DD	BB	BB	BB	bn	DD	DD	DD	DD	BB	DD	DD	BB	DD	DD	DD	BB	DD	BB	DD	DD	BB	DD	BB	BB	DD	BB	DD	DD	DD	DD	dn	DD
chr14_56584461_56584480	BB	DD	BB	DD	DD	DD	DD	DD	BB	DD	DD	DD	DD	DD	BB	BB	DD	BB	BB	BB	BB	DD	DD	DD	DD	BB	DD	DD	BB	DD	DD	DD	BB	DD	BB	DD	DD	BB	DD	BB	BB	DD	BB	DD	DD	DD	DD	DD	DD
chr14_56590017_56590040	BB	DD	BB	DD	DD	DD	DD	DD	BB	DD	DD	DD	DD	DD	BB	BB	DD	BB	BB	BB	BB	DD	DD	DD	DD	BB	DD	DD	BB	DD	DD	DD	BB	DD	BB	DD	DD	BB	DD	BB	BB	DD	BB	DD	DD	DD	DD	DD	DD
chr14_56618368_56618387	BB	DD	BB	DD	DD	DD	DD	DD	BB	DD	DD	DD	DD	DD	BB	BB	DD	BB	BB	BB	BB	DD	DD	DD	DD	BB	DD	DD	BB	DD	DD	DD	BB	DD	BB	DD	DD	BB	DD	BB	BB	DD	BB	DD	DD	DD	DD	DD	DD
chr14_56618458_56618485	BB	DD	BB	DD	DD	DD	DD	DD	BB	DD	DD	DD	DD	DD	BB	BB	DD	BB	BB	BB	BB	DD	DD	DD	DD	BB	DD	DD	BB	DD	DD	DD	BB	DD	BB	DD	DD	BB	DD	BB	BB	DD	BB	DD	DD	DD	DD	DD	DD
chr14_56630480_56630493	BB	DD	BB	DD	DD	DD	DD	DD	BB	DD	DD	DD	DD	DD	BB	BB	DD	BB	BB	BB	BB	DD	DD	DD	DD	BB	DD	DD	BB	DD	DD	DD	BB	DD	BB	DD	DD	BB	DD	BB	BB	DD	BB	DD	DD	DD	DD	DD	DD
chr14_56642671_56642700	BB	DD	BB	DD	DD	DD	DD	DD	BB	DD	DD	DD	DD	DD	BB	BB	DD	BB	BB	BB	BB	DD	DD	DD	DD	BB	DD	DD	BB	DD	DD	DD	BB	DD	BB	DD	DD	BB	DD	BB	BB	DD	BB	DD	DD	DD	DD	DD	DD
chr14_56643021_56643072	NN	DD	NN	NN	NA	NA	DD	DD	NN	dn	NA	DD	DD	DD	NN	NN	NA	NN	NA	NN	NN	DD	DD	NN	DD	NA	DD	DD	BB	NA	NN	NA	BB	NA	BB	NA	DD	NA	NA	BB	BB	NA	BB	dn	DD	NA	DD	DD	NA
chr14_56646118_56646137	BB	DD	BB	DD	DD	DD	DD	DD	BB	DD	DD	DD	DD	DD	BB	BB	DD	BB	BB	BB	BB	DD	DD	DD	DD	BB	DD	DD	BB	DD	DD	DD	BB	DD	BB	DD	DD	BB	DD	BB	BB	DD	BB	DD	DD	DD	DD	DD	DD
chr14_56658783_56658800	BB	DD	BB	DD	DD	DD	DD	DD	BB	DD	DD	DD	DD	DD	BB	BB	DD	BB	BB	BB	BB	DD	DD	DD	DD	bn	DD	DD	BB	DD	DD	DD	BB	DD	BB	DD	DD	BB	DD	BB	BB	DD	BB	DD	DD	DD	DD	DD	DD
chr14_56748073_56748096	BB	DD	BB	DD	DD	DD	DD	DD	BB	DD	DD	DD	DD	DD	BB	BB	DD	BB	BB	BB	BB	DD	DD	DD	DD	BB	DD	DD	BB	DD	DD	DD	BB	DD	BB	DD	DD	BB	DD	BB	BB	DD	BB	DD	DD	DD	DD	DD	DD
chr14_56759779_56759814	FF	DD	FF	df	df	df	df	df	FF	df	DD	df	DD	df	FF	FF	df	FF	FF	FF	FF	df	df	df	df	FF	df	df	FF	DD	df	df	FF	df	FF	DD	DD	FF	df	FF	FF	df	FF	df	df	DD	df	DD	DD
chr14_56763150_56763201	NA	NN	BB	NN	NN	NN	NN	NN	BB	NN	NA	NN	NN	NN	NA	BB	NA	BB	BB	NN	NA	NN	NN	NN	NN	NA	NA	DD	BB	DD	DD	DD	BB	DD	BB	NA	DD	NA	NA	BB	NA	NA	BB	DD	DD	NA	DD	DD	NA
chr14_56846086_56846113	BB	DD	BB	DD	DD	DD	DD	DD	BB	DD	DD	DD	DD	DD	BB	BB	DD	BB	BB	BB	BB	DD	DD	DD	DD	BB	DD	DD	BB	DD	DD	DD	BB	DD	BB	BB	BB	BB	DD	BB	BB	DD	BB	DD	DD	DD	DD	DD	BB
chr14_56861786_56861815	BB	DD	BB	DD	DD	DD	DD	DD	BB	DD	DD	DD	DD	DD	BB	BB	DD	BB	BB	BB	BB	DD	DD	DD	DD	BB	DD	DD	BB	DD	dn	DD	BB	DD	BB	BB	BB	BB	DD	BB	BB	DD	BB	DD	DD	DD	DD	dn	BB
chr14_56871684_56871727	NA	DD	BB	DD	DD	BB	DD	DD	BB	DD	NA	DD	DD	DD	BB	BB	DD	BB	BB	bd	BB	DD	DD	DD	DD	NA	DD	NA	BB	NA	DD	DD	NA	DD	BB	BB	BB	NA	DD	BB	NA	DD	NA	DD	DD	DD	NA	DD	NA
chr14_56876145_56876166	FF	FF	FF	FF	FF	FF	FF	FF	FF	FF	FF	NA	FF	FF	NA	NA	FF	NA	NA	FF	FF	NA	FF	FF	NA	FF	NA	NA	FF	FF	FF	FF	NA	FF	FF	FF	FF	FF	NN	FF	FF	FF	FF	FF	NA	FF	FF	FF	FF
chr14_56895630_56895659	BB	DD	BB	DD	DD	DD	DD	DD	BB	DD	DD	DD	DD	DD	BB	BB	DD	BB	BB	BB	BB	DD	DD	DD	DD	BB	DD	DD	BB	DD	DD	DD	BB	DD	BB	BB	BB	BB	DD	BB	bn	DD	BB	DD	DD	DD	DD	DD	BB
chr14_56900241_56900260	BB	DD	BB	DD	DD	DD	DD	DD	BB	DD	DD	DD	DD	DD	BB	BB	DD	BB	BB	BB	BB	DD	DD	bd	DD	BB	DD	DD	BB	DD	DD	DD	BB	DD	BB	BB	BB	BB	DD	BB	BB	DD	BB	DD	DD	DD	DD	DD	BB
chr14_56919389_56919404	BB	DD	BB	DD	DD	DD	DD	DD	BB	DD	DD	DD	DD	DD	BB	BB	DD	BB	BB	BB	BB	DD	DD	DD	DD	BB	DD	DD	BB	DD	DD	DD	BB	DD	BB	BB	BB	BB	DD	BB	BB	DD	BB	DD	DD	DD	DD	DD	BB
chr14_56929338_56929373	BB	DD	BB	DD	DD	DD	DD	DD	BB	DD	DD	DD	DD	DD	BB	BB	DD	BB	BB	BB	BB	DD	DD	DD	DD	BB	DD	DD	BB	DD	DD	DD	BB	DD	BB	BB	BB	BB	DD	BB	BB	DD	BB	DD	DD	DD	DD	DD	BB
chr14_56935601_56935627	FF	NA	FF	NA	FF	NA	NA	df	NA	NA	df	df	FF	NA	FF	FF	NA	FF	FF	FF	FF	NA	FF	df	df	FF	NA	df	FF	FF	df	fn	FF	NA	NN	NA	FF	NA	FF	FF	FF	NA	FF	NA	NA	NA	FF	NA	FF
chr14_57042864_57042895	BB	DD	BB	DD	DD	DD	DD	DD	BB	DD	DD	DD	DD	DD	BB	BB	DD	BB	BB	BB	BB	DD	DD	DD	DD	BB	DD	DD	BB	DD	DD	DD	BB	DD	BB	BB	BB	BB	DD	BB	BB	DD	BB	DD	DD	DD	DD	DD	BB
chr14_57051158_57051182	BB	DD	BB	DD	DD	DD	DD	DD	BB	DD	DD	DD	DD	DD	BB	BB	DD	BB	BB	BB	BB	DD	DD	DD	DD	BB	DD	DD	BB	DD	DD	DD	BB	DD	BB	BB	BB	BB	DD	BB	BB	DD	BB	DD	DD	DD	DD	DD	BB
chr14_57106155_57106166	BB	DD	BB	DD	DD	DD	DD	DD	BB	DD	DD	DD	DD	DD	BB	BB	DD	BB	BB	BB	BB	DD	DD	DD	DD	BB	DD	DD	BB	DD	DD	DD	BB	DD	BB	BB	BB	BB	DD	BB	BB	DD	BB	DD	DD	DD	DD	DD	BB
chr14_57139594_57139623	BB	DD	BB	DD	DD	DD	DD	DD	BB	DD	DD	DD	DD	DD	BB	BB	DD	BB	bn	BB	BB	DD	DD	DD	DD	BB	DD	DD	BB	DD	DD	DD	BB	DD	BB	bn	BB	BB	DD	BB	BB	DD	BB	DD	DD	DD	DD	DD	BB
chr14_57151339_57151358	BB	DD	BB	DD	DD	DD	DD	DD	BB	DD	DD	DD	DD	DD	BB	BB	DD	BB	BB	BB	BB	DD	DD	DD	DD	BB	DD	DD	BB	DD	DD	DD	BB	DD	BB	BB	BB	BB	DD	BB	BB	DD	BB	DD	DD	DD	DD	DD	BB
chr14_57156028_57156051	BB	DD	BB	DD	dn	DD	DD	DD	BB	DD	DD	DD	DD	DD	BB	BB	DD	BB	BB	BB	BB	DD	DD	DD	DD	BB	DD	DD	BB	DD	DD	DD	BB	DD	BB	BB	BB	BB	DD	BB	BB	DD	BB	DD	DD	DD	DD	DD	BB
chr14_57159749_57159776	BB	DD	BB	DD	DD	DD	DD	DD	BB	DD	DD	DD	DD	DD	BB	BB	DD	BB	BB	BB	BB	DD	DD	DD	DD	BB	DD	DD	BB	DD	DD	DD	BB	DD	BB	BB	BB	BB	DD	BB	BB	DD	BB	DD	DD	DD	DD	DD	BB
chr14_57179158_57179185	BB	DD	BB	DD	DD	DD	DD	DD	BB	DD	DD	DD	DD	DD	BB	BB	DD	BB	BB	BB	BB	DD	DD	DD	DD	BB	DD	DD	BB	DD	DD	DD	BB	DD	BB	BB	BB	BB	DD	BB	BB	DD	BB	DD	DD	DD	DD	DD	BB
chr14_57231012_57231039	BB	DD	BB	DD	DD	DD	bd	DD	BB	DD	DD	DD	DD	DD	BB	BB	DD	BB	BB	BB	BB	DD	DD	DD	DD	bn	DD	DD	BB	DD	DD	DD	BB	DD	BB	BB	BB	BB	DD	BB	BB	DD	BB	DD	DD	DD	DD	DD	BB
chr14_57278405_57278449	BB	DD	BB	DD	DD	DD	DD	DD	BB	DD	DD	DD	DD	DD	BB	BB	DD	BB	BB	BB	BB	DD	DD	DD	DD	BB	DD	DD	BB	DD	DD	DD	BB	DD	bd	bn	BB	BB	DD	BB	BB	DD	BB	DD	DD	bd	DD	DD	BB
chr14_57308472_57308507	BB	DD	BB	DD	DD	DD	DD	DD	BB	DD	DD	DD	DD	DD	BB	BB	DD	BB	BB	BB	BB	DD	DD	DD	DD	NA	DD	DD	BB	DD	DD	DD	BB	DD	BB	BB	BB	NA	DD	BB	BB	DD	BB	DD	DD	DD	DD	DD	BB
chr14_57337583_57337622	BB	DD	BB	DD	DD	DD	DD	DD	BB	DD	DD	DD	DD	DD	BB	BB	DD	BB	BB	NN	BB	DD	DD	DD	DD	BB	DD	DD	BB	DD	DD	DD	BB	DD	BB	BB	BB	BB	DD	BB	BB	DD	BB	DD	DD	DD	DD	DD	BB
chr14_57452063_57452082	BB	DD	BB	DD	DD	DD	DD	DD	BB	DD	DD	DD	DD	DD	BB	BB	DD	BB	BB	BB	BB	DD	DD	DD	DD	BB	DD	DD	BB	DD	DD	DD	BB	DD	BB	BB	BB	BB	DD	BB	BB	DD	BB	DD	DD	DD	DD	DD	BB
chr14_57461096_57461109	FF	df	FF	df	df	df	df	df	FF	df	df	dn	df	df	FF	FF	df	FF	FF	FF	FF	df	df	df	df	FF	df	df	FF	df	df	df	FF	df	FF	FF	FF	FF	df	FF	FF	df	FF	df	df	df	df	df	FF
chr14_57465254_57465271	BB	DD	BB	DD	DD	DD	DD	DD	BB	DD	DD	DD	DD	DD	BB	BB	DD	BB	BB	BB	BB	DD	DD	DD	DD	BB	DD	DD	BB	DD	DD	DD	BB	DD	BB	BB	BB	BB	DD	BB	BB	DD	BB	DD	DD	DD	DD	DD	BB
chr14_57514496_57514511	BB	DD	BB	DD	DD	DD	DD	DD	BB	DD	DD	DD	DD	DD	BB	BB	DD	BB	BB	BB	BB	DD	DD	DD	DD	BB	DD	DD	BB	DD	DD	DD	BB	DD	BB	BB	BB	BB	DD	BB	BB	DD	BB	DD	DD	DD	DD	DD	BB
chr14_57515127_57515156	BB	DD	BB	DD	DD	DD	DD	DD	BB	DD	DD	DD	DD	DD	bn	BB	DD	BB	BB	BB	BB	DD	DD	DD	DD	BB	DD	DD	BB	DD	DD	DD	BB	DD	BB	BB	BB	BB	DD	BB	BB	DD	BB	DD	DD	DD	DD	DD	BB
chr14_57546906_57546920	BB	DD	BB	DD	DD	DD	DD	DD	BB	DD	DD	DD	DD	DD	BB	BB	DD	BB	BB	BB	BB	DD	DD	DD	DD	BB	DD	DD	BB	DD	DD	DD	BB	DD	BB	BB	BB	BB	DD	BB	BB	DD	BB	DD	DD	DD	DD	DD	BB
chr14_57558433_57558453	FF	df	FF	DD	DD	DD	DD	DD	FF	df	df	df	DD	df	FF	FF	DD	FF	FF	FF	FF	DD	DD	DD	DD	FF	df	DD	FF	DD	DD	df	FF	DD	FF	FF	FF	FF	DD	FF	FF	df	FF	df	df	DD	DD	DD	FF
chr14_57565376_57565391	BB	DD	BB	DD	DD	DD	DD	DD	BB	DD	DD	DD	DD	DD	BB	BB	DD	BB	BB	BB	BB	DD	DD	DD	DD	BB	DD	DD	BB	DD	DD	DD	BB	DD	BB	BB	BB	BB	DD	BB	BB	DD	BB	DD	DD	DD	DD	DD	BB
chr14_57573110_57573123	FF	df	FF	df	df	df	df	df	FF	df	df	df	df	df	FF	FF	df	FF	FF	FF	FF	df	df	df	df	FF	df	df	FF	df	DD	df	FF	df	FF	FF	FF	FF	df	FF	FF	df	FF	df	df	df	df	df	FF
chr14_57583646_57583663	BB	DD	BB	DD	DD	DD	DD	DD	BB	DD	DD	DD	DD	DD	BB	BB	DD	BB	BB	BB	BB	DD	DD	DD	DD	BB	DD	DD	BB	DD	DD	DD	BB	DD	BB	BB	BB	BB	DD	BB	BB	DD	BB	DD	DD	DD	DD	DD	BB
chr14_57594070_57594085	BB	dd	BB	dd	dd	dd	dd	dn	BB	dd	dd	dd	dd	dd	BB	BB	dd	BB	BB	BB	BB	dd	dd	dd	dd	BB	dd	dd	BB	dn	dd	dd	BB	dd	BB	BB	BB	BB	dd	BB	BB	dn	BB	DD	dd	dd	dn	dd	BB
chr14_57597786_57597817	BB	DD	BB	DD	DD	DD	DD	DD	BB	DD	DD	DD	DD	DD	BB	BB	DD	BB	BB	BB	BB	DD	DD	DD	DD	BB	DD	DD	BB	DD	DD	DD	BB	DD	BB	BB	BB	BB	DD	BB	BB	DD	BB	DD	DD	DD	DD	DD	BB
chr14_57660279_57660293	BB	DD	BB	DD	DD	DD	DD	DD	BB	DD	DD	DD	DD	DD	BB	BB	DD	BB	BB	BB	BB	DD	DD	DD	DD	BB	DD	DD	BB	DD	DD	DD	BB	DD	BB	BB	BB	BB	DD	BB	BB	DD	BB	DD	DD	DD	DD	DD	BB
chr14_57676341_57676352	FF	df	df	DD	df	df	df	df	FF	df	df	df	df	DD	FF	FF	df	FF	FF	FF	FF	DD	df	df	df	FF	df	df	FF	df	df	df	FF	df	FF	FF	FF	FF	DD	FF	FF	df	FF	df	df	df	df	df	FF
chr14_57681276_57681303	BB	DD	BB	DD	DD	DD	DD	DD	BB	DD	DD	DD	DD	DD	BB	BB	DD	BB	BB	BB	BB	DD	DD	DD	DD	BB	DD	DD	BB	DD	DD	DD	BB	DD	BB	BB	BB	BB	DD	BB	BB	DD	BB	DD	DD	DD	DD	DD	BB
chr14_57681640_57681667	BB	NA	BB	NA	NA	DD	DD	NA	BB	dn	NA	NA	DD	DD	BB	BB	NA	BB	BB	BB	BB	NA	DD	DD	NA	BB	DD	dn	BB	NA	dn	NA	BB	NA	BB	BB	BB	BB	DD	BB	BB	DD	BB	DD	dn	DD	DD	DD	BB
chr14_57712389_57712424	BB	DD	BB	DD	dn	DD	DD	DD	BB	DD	DD	DD	DD	DD	BB	BB	DD	BB	BB	BB	BB	DD	DD	DD	DD	BB	DD	DD	BB	DD	DD	DD	BB	DD	BB	BB	BB	BB	DD	BB	BB	DD	BB	DD	DD	DD	DD	DD	BB
chr14_57713630_57713662	BB	DD	BB	DD	DD	DD	DD	DD	BB	DD	DD	DD	DD	DD	BB	BB	DD	BB	BB	BB	BB	DD	DD	DD	DD	BB	DD	DD	BB	DD	DD	DD	BB	DD	BB	BB	BB	BB	DD	BB	BB	DD	BB	DD	DD	DD	DD	DD	BB
chr14_57750864_57750891	BB	DD	BB	DD	DD	DD	DD	DD	BB	DD	DD	DD	DD	DD	BB	BB	DD	BB	BB	BB	BB	DD	DD	DD	DD	BB	DD	DD	BB	DD	DD	DD	BB	DD	BB	BB	BB	BB	DD	BB	BB	DD	BB	DD	DD	DD	DD	DD	BB
chr14_57753956_57753991	BB	DD	BB	DD	DD	DD	DD	DD	BB	DD	DD	DD	DD	DD	BB	BB	DD	BB	BB	BB	BB	DD	DD	DD	DD	BB	DD	DD	BB	DD	DD	DD	BB	DD	BB	BB	BB	BB	DD	BB	BB	DD	BB	DD	DD	DD	DD	DD	BB
chr14_57769837_57769868	FF	FF	FF	FF	FF	FF	FF	FF	FF	FF	FF	FF	FF	FF	FF	FF	FF	FF	FF	FF	FF	FF	FF	FF	FF	NA	FF	FF	FF	FF	FF	FF	NA	NA	FF	FF	FF	NN	FF	NA	FF	FF	FF	FF	FF	FF	FF	FF	FF
chr14_57781853_57781872	BB	bd	BB	DD	DD	DD	DD	DD	BB	DD	bd	DD	DD	bd	BB	BB	DD	BB	BB	BB	BB	bd	DD	bd	DD	BB	bd	bd	BB	DD	bd	DD	BB	DD	BB	BB	BB	BB	DD	BB	BB	bd	BB	DD	bd	DD	DD	DD	BB
chr14_57792357_57792380	BB	DD	BB	DD	DD	DD	DD	DD	BB	DD	DD	DD	DD	DD	BB	BB	DD	BB	BB	BB	BB	DD	DD	DD	DD	BB	DD	DD	BB	DD	DD	DD	BB	DD	BB	BB	BB	BB	DD	BB	BB	DD	BB	DD	DD	DD	DD	DD	BB
chr14_57818087_57818106	BB	DD	BB	DD	DD	DD	DD	DD	BB	DD	DD	DD	DD	DD	BB	BB	DD	BB	BB	BB	BB	DD	DD	DD	DD	BB	DD	DD	BB	DD	DD	DD	BB	DD	BB	BB	BB	BB	DD	BB	BB	DD	BB	DD	DD	DD	DD	DD	BB
chr14_57849913_57849928	BB	DD	BB	DD	DD	DD	DD	DD	BB	DD	DD	DD	DD	DD	BB	BB	DD	BB	BB	BB	BB	DD	DD	DD	DD	BB	DD	DD	BB	DD	DD	DD	BB	DD	BB	BB	BB	BB	DD	BB	BB	DD	BB	DD	DD	DD	DD	DD	BB
chr14_57867717_57867744	BB	DD	BB	DD	DD	DD	DD	DD	BB	DD	DD	DD	DD	DD	BB	BB	DD	BB	BB	BB	BB	DD	DD	DD	DD	BB	DD	DD	BB	DD	DD	DD	BB	DD	BB	BB	BB	BB	DD	BB	BB	DD	BB	DD	DD	DD	DD	DD	BB
chr14_57926462_57926501	BB	DD	BB	DD	DD	DD	DD	DD	BB	DD	DD	DD	DD	DD	BB	BB	DD	BB	BB	BB	BB	DD	DD	DD	DD	BB	DD	DD	BB	DD	DD	DD	BB	DD	BB	BB	BB	BB	DD	BB	BB	DD	BB	DD	DD	DD	DD	DD	BB
chr14_57988616_57988639	BB	DD	BB	DD	DD	DD	DD	DD	BB	DD	DD	DD	DD	DD	BB	BB	DD	BB	BB	BB	BB	DD	DD	DD	DD	BB	DD	DD	BB	DD	DD	DD	BB	DD	BB	BB	BB	BB	DD	BB	bn	DD	BB	DD	DD	DD	DD	DD	BB
chr14_58045568_58045615	BB	NA	BB	DD	DD	DD	DD	DD	BB	DD	DD	DD	DD	DD	BB	BB	BB	NA	BB	BB	BB	DD	DD	NA	BB	BB	dn	DD	BB	DD	DD	DD	BB	NA	BB	BB	BB	NA	DD	BB	BB	DD	DD	DD	DD	DD	DD	DD	BB
chr14_58046425_58046448	BB	DD	BB	DD	DD	DD	DD	DD	BB	DD	DD	DD	DD	DD	BB	BB	DD	BB	BB	BB	BB	DD	DD	DD	DD	BB	DD	DD	BB	DD	DD	DD	BB	DD	BB	BB	BB	BB	DD	BB	BB	DD	BB	DD	DD	DD	DD	DD	BB
chr14_58048069_58048088	BB	DD	BB	DD	DD	DD	DD	DD	BB	DD	DD	DD	DD	DD	BB	BB	DD	BB	BB	BB	BB	DD	DD	DD	DD	BB	DD	DD	BB	DD	DD	DD	BB	DD	BB	BB	BB	BB	DD	BB	BB	DD	BB	DD	DD	DD	DD	DD	BB
chr14_58069051_58069078	BB	DD	BB	DD	DD	DD	DD	DD	BB	DD	DD	DD	DD	DD	BB	BB	DD	BB	BB	BB	BB	DD	DD	DD	DD	BB	DD	DD	BB	DD	DD	DD	BB	DD	BB	BB	BB	BB	DD	BB	BB	DD	BB	DD	DD	DD	DD	DD	BB
chr14_58092261_58092278	BB	DD	BB	DD	DD	DD	DD	DD	BB	DD	DD	DD	DD	DD	BB	BB	DD	BB	BB	BB	BB	DD	DD	DD	DD	BB	DD	DD	BB	DD	DD	DD	BB	DD	BB	BB	BB	BB	DD	BB	BB	DD	BB	DD	DD	DD	DD	DD	BB
chr14_58200590_58200643	FF	df	FF	df	df	df	df	df	FF	df	DD	df	df	df	FF	FF	df	FF	FF	FF	FF	df	df	df	df	FF	df	df	FF	df	DD	df	df	df	FF	FF	FF	FF	df	FF	FF	df	FF	df	df	df	df	df	FF
chr14_58287353_58287364	BB	DD	BB	DD	DD	DD	DD	DD	BB	DD	DD	DD	DD	DD	BB	BB	DD	BB	BB	BB	BB	DD	DD	DD	DD	BB	DD	DD	BB	DD	DD	DD	BB	DD	BB	BB	BB	BB	DD	BB	BB	DD	BB	DD	DD	DD	DD	DD	BB
chr14_58289756_58289791	BB	DD	BB	bd	DD	DD	DD	DD	BB	DD	DD	DD	DD	DD	BB	BB	DD	BB	BB	BB	BB	DD	DD	DD	DD	BB	DD	DD	BB	DD	DD	DD	BB	DD	BB	BB	BB	BB	DD	BB	BB	bd	BB	DD	DD	DD	DD	DD	BB
chr14_58289825_58289838	FF	df	FF	df	df	df	df	df	FF	df	df	df	DD	df	FF	FF	df	FF	FF	FF	FF	df	df	DD	df	FF	df	df	FF	df	df	df	FF	df	FF	FF	FF	FF	df	FF	FF	df	FF	DD	df	df	df	df	FF
chr14_58292859_58292870	BB	DD	BB	DD	DD	DD	DD	DD	BB	DD	DD	DD	DD	DD	BB	BB	DD	BB	BB	BB	BB	DD	DD	DD	DD	BB	DD	DD	BB	DD	DD	DD	BB	DD	BB	BB	BB	BB	DD	BB	BB	DD	BB	DD	DD	DD	DD	DD	BB
chr14_58311411_58311422	BB	DD	BB	DD	DD	DD	DD	DD	BB	DD	DD	DD	DD	DD	BB	BB	DD	BB	BB	BB	BB	DD	DD	DD	DD	BB	DD	DD	BB	DD	DD	DD	BB	DD	BB	BB	BB	BB	DD	BB	BB	DD	BB	DD	DD	DD	DD	DD	BB
chr14_58391605_58391632	FF	df	FF	df	df	df	df	df	FF	df	df	df	df	df	FF	FF	df	FF	FF	FF	FF	FF	df	df	df	FF	df	df	FF	DD	df	DD	FF	df	FF	FF	FF	FF	df	FF	FF	df	FF	df	df	df	df	df	FF
chr14_58429891_58429920	FF	FF	FF	FF	NA	FF	FF	FF	FF	FF	FF	FF	FF	NA	FF	NA	NN	FF	FF	FF	FF	FF	FF	FF	NA	NA	FF	FF	FF	NA	NA	FF	NA	FF	NA	FF	FF	NA	NA	FF	NA	FF	FF	FF	FF	NA	FF	FF	NA
chr14_58531385_58531404	BB	DD	BB	DD	DD	DD	DD	DD	BB	DD	DD	DD	DD	DD	BB	BB	DD	BB	BB	BB	BB	DD	DD	DD	DD	BB	DD	DD	BB	DD	DD	DD	BB	DD	BB	BB	BB	BB	DD	BB	BB	DD	BB	DD	DD	DD	DD	DD	BB
chr14_58561236_58561247	BB	DD	BB	dd	dd	DD	DD	DD	BB	dd	dd	dd	dd	dd	BB	BB	DD	BB	BB	BB	BB	dd	DD	DD	dd	BB	DD	DD	BB	dd	dd	dd	BB	DD	BB	BB	BB	BB	DD	BB	BB	DD	BB	dd	DD	DD	dd	dd	BB
chr14_58578045_58578060	BB	DD	BB	DD	DD	DD	DD	DD	BB	DD	DD	DD	DD	DD	BB	BB	DD	BB	BB	BB	BB	DD	DD	DD	DD	BB	DD	DD	BB	DD	DD	DD	BB	DD	BB	BB	BB	BB	DD	BB	BB	DD	BB	DD	DD	DD	DD	DD	BB
chr14_58619745_58619765	BB	DD	bn	DD	DD	DD	DD	DD	BB	DD	DD	DD	DD	DD	BB	BB	DD	BB	BB	BB	BB	DD	DD	DD	DD	BB	DD	DD	BB	DD	DD	DD	BB	DD	BB	BB	BB	BB	DD	BB	bn	DD	BB	DD	DD	DD	DD	DD	BB
chr14_58636316_58636347	BB	DD	BB	DD	DD	DD	DD	DD	BB	DD	DD	DD	DD	DD	BB	BB	NA	BB	BB	BB	BB	DD	NA	DD	DD	NA	NN	NA	NN	DD	DD	DD	NA	DD	BB	BB	BB	BB	DD	BB	BB	DD	NA	DD	DD	DD	DD	DD	BB
chr14_58694730_58694764	BB	DD	BB	DD	bd	NA	bd	dn	BB	DD	DD	bd	NA	DD	BB	BB	bd	BB	BB	BB	BB	DD	bd	DD	NA	BB	DD	DD	BB	NA	DD	DD	BB	bd	BB	NA	BB	BB	DD	BB	BB	DD	BB	DD	bd	NA	DD	DD	NA
chr14_58720133_58720192	BB	DD	NA	NA	NA	DD	DD	DD	BB	DD	DD	DD	DD	DD	NA	BB	NA	NA	NA	NA	NA	NA	NA	dn	DD	BB	NA	NA	BB	DD	DD	DD	BB	NA	NA	NA	BB	NA	DD	NA	BB	DD	BB	DD	DD	DD	DD	DD	BB
chr14_58793859_58793874	BB	DD	BB	DD	DD	DD	DD	BB	BB	DD	DD	DD	DD	DD	BB	BB	DD	BB	BB	BB	BB	DD	DD	DD	DD	BB	DD	DD	BB	DD	DD	DD	BB	DD	BB	BB	BB	BB	DD	BB	BB	DD	BB	DD	DD	DD	DD	DD	BB
chr14_58820149_58820174	BB	DD	BB	DD	dn	DD	DD	BB	BB	DD	DD	DD	DD	DD	BB	BB	DD	BB	bn	BB	BB	DD	DD	DD	DD	BB	DD	DD	BB	DD	DD	DD	BB	DD	BB	BB	BB	BB	DD	BB	BB	DD	BB	DD	DD	DD	DD	DD	BB
chr14_58826259_58826276	BB	DD	BB	DD	DD	DD	DD	BB	BB	DD	DD	DD	DD	DD	BB	BB	DD	BB	BB	BB	BB	DD	DD	DD	DD	BB	DD	DD	BB	DD	DD	DD	bn	DD	BB	BB	BB	BB	DD	BB	BB	DD	BB	DD	DD	DD	DD	DD	BB
chr14_58826998_58827054	BB	DD	BB	DD	DD	DD	DD	BB	BB	DD	DD	DD	DD	DD	BB	BB	DD	BB	BB	BB	BB	DD	DD	DD	DD	BB	DD	DD	BB	DD	DD	DD	BB	DD	BB	BB	BB	BB	DD	BB	BB	DD	BB	DD	DD	DD	DD	DD	BB
chr14_58828708_58828723	BB	DD	BB	DD	DD	DD	DD	BB	BB	DD	DD	DD	DD	DD	BB	BB	DD	BB	BB	BB	BB	DD	DD	DD	DD	BB	DD	DD	BB	DD	DD	DD	BB	DD	BB	BB	BB	BB	DD	BB	BB	DD	BB	DD	DD	DD	DD	DD	BB
chr14_58836426_58836439	BB	dd	BB	dd	dd	dd	dd	BB	BB	dd	dd	dd	dd	dd	BB	BB	dd	bd	BB	BB	BB	dd	dd	dd	dd	BB	dd	dd	BB	dd	dd	dd	BB	dd	BB	BB	BB	BB	dd	BB	BB	dd	BB	dd	dd	dd	dd	dd	BB
chr14_58839179_58839202	BB	DD	BB	DD	DD	DD	DD	BB	BB	DD	DD	DD	DD	DD	BB	BB	DD	BB	BB	BB	BB	bd	DD	DD	DD	BB	DD	DD	BB	DD	DD	DD	BB	DD	BB	BB	BB	BB	DD	BB	BB	DD	BB	DD	DD	DD	DD	DD	BB
chr14_58847604_58847615	BB	DD	BB	DD	DD	DD	DD	BB	BB	DD	DD	DD	DD	DD	BB	BB	DD	BB	BB	BB	BB	DD	DD	DD	DD	BB	DD	DD	BB	DD	DD	DD	BB	DD	BB	BB	BB	BB	DD	BB	BB	DD	BB	DD	DD	DD	DD	DD	BB
chr14_58857576_58857593	BB	DD	BB	DD	DD	DD	DD	BB	BB	DD	dn	DD	DD	DD	BB	BB	DD	BB	BB	BB	BB	DD	DD	DD	DD	BB	DD	DD	BB	DD	DD	DD	BB	DD	BB	BB	BB	BB	DD	BB	BB	DD	BB	DD	DD	DD	DD	DD	BB
chr14_58862616_58862627	BB	DD	BB	DD	DD	DD	DD	BB	BB	DD	DD	DD	DD	DD	BB	BB	DD	BB	BB	BB	BB	DD	DD	DD	DD	BB	DD	DD	BB	DD	DD	DD	BB	DD	BB	BB	BB	BB	DD	BB	BB	DD	BB	DD	DD	DD	DD	DD	BB
chr14_58862810_58862827	BB	DD	BB	DD	DD	DD	DD	BB	BB	DD	DD	DD	DD	DD	BB	BB	DD	BB	BB	BB	BB	DD	DD	DD	DD	BB	DD	DD	BB	DD	DD	DD	BB	DD	BB	BB	BB	BB	DD	BB	BB	DD	BB	DD	DD	DD	DD	DD	BB
chr14_58864071_58864088	BB	DD	BB	DD	DD	DD	DD	BB	BB	DD	DD	DD	DD	DD	BB	BB	DD	BB	BB	BB	BB	DD	DD	DD	DD	BB	DD	DD	BB	DD	DD	DD	BB	DD	BB	BB	BB	BB	DD	BB	BB	DD	BB	DD	DD	DD	DD	DD	BB
chr14_58866497_58866522	BB	DD	BB	DD	DD	DD	DD	BB	BB	DD	DD	DD	DD	DD	BB	BB	DD	BB	BB	BB	BB	DD	DD	DD	DD	BB	DD	dn	BB	DD	DD	DD	BB	DD	BB	BB	BB	BB	DD	BB	BB	DD	BB	DD	DD	DD	DD	DD	BB
chr14_58887134_58887178	NN	NA	NN	DD	DD	NN	DD	NN	NA	DD	DD	DD	DD	DD	NN	NN	DD	NA	bn	NN	bn	DD	DD	DD	DD	BB	DD	DD	BB	NA	DD	DD	NA	DD	BB	NA	BB	BB	DD	NN	NA	DD	BB	NA	DD	DD	DD	DD	NA
chr14_58888624_58888637	BB	DD	BB	DD	DD	DD	DD	BB	BB	DD	DD	DD	DD	DD	BB	BB	DD	BB	BB	BB	BB	DD	DD	DD	DD	BB	DD	DD	BB	DD	DD	DD	BB	DD	BB	BB	BB	BB	DD	BB	BB	DD	BB	DD	DD	DD	DD	DD	BB
chr14_58903995_58904016	BB	DD	BB	DD	DD	DD	DD	BB	BB	DD	DD	DD	DD	DD	BB	BB	DD	BB	BB	BB	BB	DD	DD	DD	DD	BB	dn	DD	BB	DD	DD	DD	BB	DD	BB	BB	BB	BB	DD	BB	BB	DD	BB	DD	DD	dn	DD	DD	BB
chr14_58908474_58908497	BB	DD	BB	DD	DD	DD	DD	BB	BB	DD	DD	DD	DD	DD	BB	BB	DD	BB	BB	BB	BB	DD	DD	DD	DD	BB	DD	DD	BB	DD	DD	DD	BB	DD	BB	BB	BB	BB	DD	BB	BB	DD	BB	DD	DD	DD	DD	DD	BB
chr14_58936575_58936594	BB	DD	BB	DD	DD	DD	DD	BB	BB	DD	DD	DD	DD	DD	BB	BB	DD	BB	BB	BB	BB	DD	DD	DD	DD	BB	DD	DD	BB	DD	DD	DD	BB	DD	BB	BB	BB	BB	DD	BB	BB	DD	BB	DD	DD	DD	DD	DD	BB
chr14_58974049_58974084	BB	DD	BB	DD	DD	DD	DD	BB	BB	DD	DD	DD	DD	DD	BB	BB	DD	BB	BB	BB	BB	DD	DD	DD	DD	BB	DD	DD	BB	DD	DD	DD	BB	DD	BB	BB	BB	BB	DD	BB	BB	DD	BB	DD	DD	DD	DD	DD	BB
chr14_58983495_58983554	DD	DD	BB	DD	DD	dn	DD	DD	BB	DD	DD	DD	DD	DD	BB	BB	DD	BB	BB	BB	BB	DD	DD	DD	DD	BB	DD	DD	BB	DD	DD	DD	BB	DD	BB	BB	BB	BB	DD	BB	BB	DD	DD	DD	DD	DD	DD	DD	BB
chr14_59000240_59000259	BB	DD	BB	DD	DD	DD	DD	BB	BB	DD	DD	DD	DD	DD	BB	BB	DD	BB	BB	BB	BB	DD	DD	DD	DD	BB	DD	DD	BB	DD	DD	DD	BB	DD	BB	BB	BB	BB	DD	BB	BB	DD	BB	DD	DD	DD	DD	DD	BB
chr14_59006883_59006898	BB	DD	BB	DD	DD	DD	DD	BB	BB	DD	DD	DD	DD	DD	BB	BB	DD	BB	BB	BB	BB	DD	DD	DD	DD	BB	DD	DD	BB	DD	DD	DD	BB	DD	BB	BB	BB	BB	DD	BB	BB	DD	BB	DD	DD	DD	DD	DD	BB
chr14_59027163_59027212	BB	DD	BB	DD	DD	NA	DD	BB	BB	DD	DD	DD	NA	NA	BB	BB	DD	NA	BB	NA	NA	DD	DD	NA	DD	BB	DD	DD	BB	NA	DD	DD	NA	NA	BB	BB	BB	NA	DD	BB	BB	NA	BB	DD	DD	NA	DD	DD	BB
chr14_59077843_59077870	BB	DD	BB	DD	DD	DD	DD	BB	BB	DD	DD	DD	DD	DD	BB	BB	DD	BB	BB	BB	BB	DD	DD	DD	DD	BB	DD	DD	BB	DD	DD	DD	BB	DD	BB	BB	BB	BB	DD	BB	BB	DD	BB	DD	DD	DD	DD	DD	BB
chr14_59125329_59125376	BB	DD	BB	DD	DD	DD	DD	BB	BB	DD	DD	DD	DD	DD	BB	BB	DD	BB	BB	BB	BB	DD	DD	DD	DD	BB	DD	DD	BB	DD	DD	DD	BB	DD	BB	BB	BB	BB	DD	BB	BB	DD	BB	DD	DD	DD	DD	DD	BB
chr14_59130579_59130614	FF	FF	FF	FF	FF	NA	FF	FF	FF	FF	FF	FF	FF	FF	FF	FF	FF	FF	FF	FF	FF	FF	FF	FF	FF	FF	FF	FF	FF	FF	FF	FF	FF	FF	FF	FF	FF	FF	FF	FF	FF	FF	FF	FF	FF	FF	FF	FF	FF
chr14_59147449_59147484	BB	DD	BB	NN	DD	DD	DD	BB	BB	NA	DD	DD	DD	DD	BB	BB	DD	BB	BB	BB	BB	DD	DD	DD	DD	NA	DD	DD	BB	NA	DD	NA	BB	DD	BB	BB	BB	BB	DD	BB	NA	DD	NN	DD	DD	DD	DD	DD	BB
chr14_59164279_59164310	BB	DD	BB	DD	DD	dn	DD	BB	BB	DD	DD	DD	DD	NN	BB	BB	DD	BB	BB	BB	BB	DD	DD	DD	DD	BB	DD	DD	BB	DD	NA	DD	BB	NA	BB	BB	BB	BB	DD	BB	NA	DD	BB	DD	DD	DD	DD	NA	BB
chr14_59245409_59245422	FF	df	FF	df	df	df	df	FF	FF	df	df	df	df	df	FF	FF	df	FF	FF	FF	df	df	df	df	df	FF	df	df	FF	df	DD	df	FF	df	FF	FF	FF	FF	df	FF	FF	df	FF	df	df	df	df	df	FF
chr14_59466272_59466287	FF	dn	FF	dn	DD	dn	DD	FF	fn	df	df	df	df	df	FF	FF	dn	FF	FF	FF	FF	DD	dn	fn	df	FF	dn	dn	FF	df	dn	DD	FF	dn	FF	FF	FF	FF	df	FF	FF	DD	FF	dn	dn	df	dn	df	FF
chr14_59593560_59593591	FF	FF	FF	FF	NN	FF	FF	FF	FF	FF	FF	FF	FF	FF	FF	FF	FF	FF	FF	FF	FF	FF	FF	FF	FF	FF	FF	FF	FF	FF	FF	FF	FF	FF	FF	FF	FF	FF	FF	FF	NA	FF	FF	FF	NA	FF	FF	FF	FF
chr14_59606327_59606356	FF	NA	FF	FF	FF	FF	FF	FF	FF	FF	FF	FF	FF	FF	FF	FF	FF	FF	FF	FF	FF	FF	FF	FF	FF	FF	FF	FF	FF	NA	FF	FF	FF	FF	FF	FF	FF	FF	FF	FF	FF	FF	FF	FF	FF	FF	FF	FF	FF
chr14_59733695_59733746	BB	dd	BB	dd	dd	NA	dd	BB	NA	dd	dd	dd	dd	dd	BB	NA	dd	NA	NA	BB	NA	dd	dd	dd	dd	BB	dd	dd	NN	NA	dd	dd	bn	dd	BB	NA	BB	BB	dd	NA	NA	dd	BB	dd	dd	dd	dd	NA	bn
chr14_59787394_59787417	BB	DD	BB	DD	DD	DD	DD	BB	BB	DD	DD	DD	DD	DD	BB	BB	DD	BB	BB	BB	BB	DD	DD	DD	DD	BB	DD	DD	BB	DD	DD	DD	BB	DD	BB	BB	BB	BB	DD	BB	BB	DD	BB	DD	DD	DD	DD	DD	BB
chr14_59803675_59803686	BB	DD	BB	DD	DD	DD	DD	BB	BB	DD	DD	DD	DD	DD	BB	BB	DD	BB	BB	BB	BB	DD	DD	DD	DD	BB	DD	DD	BB	DD	DD	DD	BB	DD	BB	BB	BB	BB	DD	BB	BB	DD	BB	DD	DD	DD	DD	DD	BB
chr14_59871009_59871036	BB	DD	BB	DD	DD	DD	DD	BB	BB	DD	DD	DD	DD	DD	BB	BB	DD	BB	BB	BB	BB	bd	DD	DD	DD	BB	DD	DD	BB	DD	DD	DD	BB	DD	BB	BB	BB	BB	DD	BB	BB	DD	BB	DD	DD	DD	DD	DD	BB
chr14_59872580_59872595	BB	DD	BB	DD	DD	DD	DD	BB	BB	DD	DD	DD	DD	DD	BB	BB	DD	BB	BB	BB	BB	DD	DD	DD	DD	BB	DD	DD	BB	DD	DD	DD	BB	DD	BB	BB	BB	BB	DD	BB	BB	DD	BB	DD	DD	DD	DD	DD	BB
chr14_59951338_59951349	BB	DD	BB	DD	DD	DD	DD	BB	BB	DD	DD	DD	DD	DD	BB	BB	DD	BB	BB	BB	BB	DD	DD	DD	DD	BB	DD	DD	BB	DD	DD	DD	BB	DD	BB	BB	BB	BB	DD	BB	BB	DD	BB	DD	DD	DD	DD	DD	BB
chr14_60016271_60016334	NN	DD	NN	DD	NA	NA	DD	bn	BB	dn	DD	DD	NA	NA	NA	BB	DD	NN	BB	BB	BB	DD	DD	DD	DD	NA	NA	NA	NA	DD	DD	DD	BB	NA	NA	NA	NA	NA	DD	BB	NA	NA	NA	DD	NA	NA	DD	DD	BB
chr14_60034747_60034762	BB	DD	BB	DD	DD	DD	DD	BB	BB	DD	DD	DD	DD	DD	BB	BB	DD	BB	BB	BB	BB	DD	DD	DD	DD	BB	DD	DD	BB	DD	DD	DD	BB	DD	BB	BB	BB	BB	DD	BB	BB	DD	BB	DD	DD	DD	DD	DD	BB
chr14_60105079_60105118	BB	DD	BB	DD	DD	DD	DD	BB	BB	DD	DD	DD	DD	DD	BB	BB	DD	BB	BB	BB	BB	DD	DD	DD	DD	BB	DD	DD	BB	DD	DD	DD	BB	DD	BB	BB	BB	BB	DD	BB	BB	DD	BB	DD	DD	DD	DD	DD	BB
chr14_60111411_60111458	FF	df	FF	df	dn	DD	DD	FF	FF	df	df	DD	df	df	FF	FF	df	FF	FF	FF	FF	df	df	dn	df	FF	DD	df	FF	df	df	df	FF	df	FF	FF	FF	FF	df	FF	FF	df	FF	df	DD	DD	df	DD	FF
chr14_60155151_60155174	BB	DD	BB	DD	DD	DD	dn	BB	BB	DD	DD	DD	DD	DD	BB	BB	DD	BB	BB	BB	BB	DD	DD	DD	DD	BB	DD	DD	BB	DD	DD	DD	BB	DD	BB	BB	BB	BB	DD	BB	BB	DD	BB	DD	DD	DD	DD	DD	BB
chr14_60155235_60155262	BB	DD	BB	DD	DD	DD	DD	BB	BB	DD	DD	DD	DD	DD	BB	BB	DD	BB	BB	BB	BB	DD	DD	DD	DD	BB	DD	DD	BB	DD	DD	DD	BB	DD	BB	BB	BB	BB	DD	BB	BB	DD	BB	DD	DD	DD	DD	DD	BB
chr14_60164129_60164146	BB	DD	BB	DD	DD	DD	DD	BB	BB	DD	DD	DD	DD	DD	BB	BB	DD	BB	BB	BB	BB	DD	DD	DD	DD	BB	DD	DD	BB	DD	DD	DD	BB	DD	BB	BB	BB	BB	DD	BB	BB	DD	BB	DD	DD	DD	DD	DD	BB
chr14_60168097_60168112	BB	DD	BB	DD	DD	DD	DD	BB	BB	DD	DD	DD	DD	DD	BB	BB	DD	BB	BB	BB	BB	DD	DD	DD	DD	BB	DD	DD	BB	DD	DD	DD	BB	DD	BB	BB	BB	BB	DD	BB	BB	DD	BB	DD	DD	DD	DD	DD	BB
chr14_60186452_60186479	BB	DD	BB	DD	DD	DD	DD	BB	BB	DD	DD	DD	DD	DD	BB	BB	DD	BB	BB	BB	BB	DD	DD	DD	DD	BB	DD	DD	BB	DD	DD	DD	BB	DD	BB	BB	BB	BB	DD	BB	BB	DD	BB	DD	DD	DD	DD	DD	BB
chr14_60194299_60194322	BB	DD	BB	DD	DD	DD	DD	BB	BB	DD	DD	DD	DD	DD	BB	BB	DD	BB	BB	BB	BB	DD	DD	DD	DD	BB	DD	DD	BB	DD	DD	DD	BB	DD	BB	BB	BB	BB	DD	BB	BB	DD	BB	DD	DD	DD	DD	DD	BB
chr14_60205000_60205011	BB	DD	BB	DD	DD	DD	DD	BB	BB	DD	DD	DD	DD	DD	BB	BB	DD	BB	BB	BB	BB	DD	DD	DD	DD	BB	DD	DD	BB	DD	DD	DD	BB	DD	BB	BB	BB	BB	DD	BB	BB	DD	BB	DD	DD	DD	DD	DD	BB
chr14_60207743_60207763	BB	DD	BB	DD	DD	DD	DD	BB	BB	DD	DD	DD	DD	DD	BB	BB	DD	BB	BB	BB	BB	DD	DD	DD	DD	BB	DD	DD	BB	DD	DD	DD	BB	DD	BB	BB	BB	BB	DD	BB	BB	DD	BB	DD	DD	DD	DD	DD	BB
chr14_60312921_60312950	FF	FF	FF	FF	FF	NA	FF	FF	FF	FF	FF	FF	FF	FF	FF	FF	FF	FF	FF	FF	FF	FF	FF	FF	FF	NA	FF	FF	FF	FF	FF	FF	FF	FF	FF	NA	FF	FF	FF	FF	FF	FF	FF	FF	FF	FF	FF	FF	FF
chr14_60486956_60486985	BB	DD	BB	DD	DD	DD	DD	BB	BB	DD	DD	DD	DD	DD	BB	BB	DD	BB	BB	BB	BB	DD	DD	DD	DD	BB	DD	DD	BB	DD	DD	DD	BB	DD	BB	BB	BB	BB	DD	BB	BB	DD	BB	DD	DD	DD	DD	DD	BB
chr14_60572033_60572054	BB	BB	BB	NA	BB	NA	BB	BB	BB	BB	UU	BB	BB	BB	BB	BB	BB	BB	BB	BB	BB	BB	BB	BB	BB	BB	BB	BB	BB	NA	BB	BB	BB	NA	bu	BB	BB	BB	BB	BB	BB	BB	BB	BB	NA	BB	NA	BB	BB
chr14_60577293_60577352	BB	DD	BB	DD	DD	DD	DD	BB	BB	DD	DD	DD	DD	DD	BB	BB	DD	BB	BB	BB	BB	DD	DD	DD	DD	BB	DD	DD	BB	DD	DD	DD	BB	DD	BB	BB	BB	BB	DD	BB	BB	DD	BB	DD	DD	DD	DD	DD	BB
chr14_60593932_60593991	BB	DD	BB	DD	DD	DD	DD	BB	BB	DD	DD	DD	DD	DD	BB	BB	DD	BB	BB	BB	BB	DD	DD	BB	DD	BB	DD	DD	BB	DD	DD	DD	BB	DD	BB	BB	BB	BB	DD	BB	BB	DD	BB	DD	DD	DD	DD	DD	BB
chr14_60648916_60648935	BB	DD	BB	DD	DD	DD	DD	BB	BB	DD	DD	DD	DD	DD	BB	BB	DD	BB	BB	BB	BB	DD	DD	DD	DD	BB	DD	DD	BB	DD	DD	DD	BB	DD	BB	BB	BB	BB	DD	BB	BB	DD	BB	DD	DD	DD	DD	DD	BB
chr14_60655809_60655823	BB	bd	BB	DD	DD	DD	DD	BB	BB	DD	DD	DD	DD	DD	BB	BB	DD	BB	BB	BB	BB	DD	DD	DD	bd	BB	DD	DD	BB	DD	DD	DD	BB	DD	BB	BB	BB	BB	DD	BB	BB	DD	BB	DD	DD	DD	DD	DD	BB
chr14_60655822_60655833	BB	DD	BB	DD	DD	DD	DD	BB	BB	DD	DD	DD	DD	DD	BB	BB	DD	BB	BB	BB	BB	DD	DD	DD	DD	BB	DD	DD	BB	DD	DD	DD	BB	DD	BB	BB	BB	BB	DD	BB	BB	DD	BB	DD	DD	DD	DD	DD	BB
chr14_60656349_60656360	BB	DD	BB	DD	DD	DD	DD	BB	BB	DD	DD	DD	DD	DD	BB	BB	DD	BB	BB	BB	BB	DD	DD	DD	DD	BB	DD	DD	BB	DD	DD	DD	BB	DD	BB	BB	BB	BB	DD	BB	BB	DD	BB	DD	DD	DD	DD	DD	BB
chr14_60660598_60660615	BB	DD	BB	DD	DD	DD	DD	BB	BB	DD	DD	DD	DD	DD	BB	BB	DD	BB	BB	BB	BB	bd	DD	DD	DD	BB	DD	DD	BB	DD	DD	DD	BB	DD	BB	BB	BB	BB	DD	BB	BB	DD	BB	DD	DD	DD	DD	DD	BB
chr14_60744184_60744223	FF	FF	FF	FF	FF	FF	FF	FF	FF	FF	NA	FF	FF	NA	FF	FF	FF	FF	FF	NN	NA	FF	FF	FF	FF	NA	FF	FF	fn	FF	FF	FF	FF	FF	FF	NA	FF	FF	NA	FF	NA	FF	FF	FF	FF	NA	FF	NA	FF
chr14_60774047_60774097	FF	FF	FF	NA	fn	FF	FF	NA	FF	FF	FF	FF	FF	FF	FF	FF	FF	FF	NA	FF	NA	FF	NA	FF	FF	fn	FF	FF	FF	FF	FF	FF	FF	FF	NA	FF	FF	FF	FF	NA	FF	fn	FF	NA	NA	NA	FF	FF	FF
chr14_60774101_60774140	FF	df	FF	df	df	df	df	FF	FF	df	df	df	dn	df	FF	FF	df	FF	FF	FF	FF	df	df	df	df	FF	df	fn	FF	df	df	df	FF	df	FF	FF	FF	FF	df	FF	FF	df	FF	df	df	dn	df	df	FF
chr14_60816368_60816391	BB	DD	BB	DD	DD	DD	DD	BB	BB	DD	DD	DD	DD	DD	BB	BB	DD	BB	BB	BB	BB	DD	DD	DD	DD	BB	DD	DD	BB	DD	DD	DD	BB	DD	BB	BB	BB	BB	DD	BB	BB	DD	BB	DD	DD	DD	DD	DD	BB
chr14_60819287_60819322	BB	DD	BB	DD	DD	DD	DD	BB	BB	DD	DD	DD	DD	DD	BB	BB	DD	BB	BB	BB	BB	DD	DD	DD	DD	BB	DD	DD	BB	DD	DD	DD	BB	DD	BB	BB	BB	BB	DD	BB	BB	DD	BB	DD	DD	DD	DD	DD	BB
chr14_60849394_60849405	FF	dn	FF	df	DD	df	df	fn	FF	df	df	df	DD	df	FF	FF	df	FF	FF	FF	FF	dn	df	df	DD	FF	DD	dn	FF	df	df	df	FF	df	FF	FF	FF	FF	df	FF	FF	df	FF	df	df	df	df	df	FF
chr14_60849412_60849429	BB	dn	BB	DD	DD	DD	DD	BB	BB	DD	DD	DD	DD	DD	BB	BB	DD	BB	BB	BB	BB	DD	DD	DD	DD	BB	DD	DD	BB	DD	DD	DD	BB	DD	BB	BB	BB	BB	DD	BB	BB	DD	BB	DD	DD	DD	DD	DD	BB
chr14_60926766_60926789	BB	DD	BB	DD	DD	DD	DD	BB	BB	DD	DD	DD	DD	DD	BB	BB	DD	BB	BB	BB	BB	DD	DD	DD	DD	BB	DD	DD	BB	DD	DD	DD	BB	DD	BB	BB	BB	BB	DD	BB	BB	DD	BB	DD	DD	DD	DD	DD	BB
chr14_60943934_60943948	BB	DD	BB	DD	DD	DD	DD	BB	BB	DD	DD	DD	DD	DD	BB	BB	DD	BB	BB	BB	BB	DD	DD	DD	DD	BB	DD	DD	BB	DD	DD	DD	BB	DD	BB	BB	BB	BB	DD	BB	BB	DD	BB	DD	DD	DD	DD	DD	BB
chr14_60945497_60945514	BB	DD	BB	DD	DD	DD	DD	BB	BB	DD	DD	DD	DD	DD	BB	BB	DD	BB	BB	BB	BB	DD	DD	DD	DD	BB	DD	DD	BB	DD	DD	DD	BB	DD	BB	BB	BB	BB	DD	BB	BB	DD	BB	DD	DD	DD	DD	DD	BB
chr14_60975291_60975335	BB	DD	BB	DD	DD	DD	DD	BB	BB	DD	DD	DD	DD	DD	BB	BB	DD	BB	BB	BB	BB	DD	DD	DD	DD	BB	DD	DD	BB	DD	DD	DD	BB	DD	BB	BB	BB	BB	DD	BB	BB	DD	BB	DD	DD	DD	DD	DD	BB
chr14_60990015_60990054	BB	DD	BB	DD	DD	DD	DD	BB	BB	DD	DD	DD	DD	DD	BB	BB	DD	BB	BB	BB	BB	DD	DD	DD	dn	BB	DD	DD	BB	DD	DD	DD	BB	DD	BB	BB	BB	BB	DD	BB	BB	DD	BB	DD	DD	DD	DD	DD	BB
chr14_61043299_61043318	BB	DD	BB	DD	DD	DD	DD	BB	BB	DD	DD	DD	DD	DD	BB	BB	DD	BB	BB	BB	BB	DD	DD	DD	DD	BB	DD	DD	BB	DD	DD	DD	BB	DD	BB	BB	BB	BB	DD	BB	BB	DD	BB	DD	DD	DD	DD	DD	BB
chr14_61048817_61048844	BB	DD	BB	DD	DD	DD	DD	BB	BB	DD	DD	DD	DD	DD	BB	BB	DD	BB	BB	BB	BB	DD	DD	DD	DD	BB	DD	DD	BB	DD	DD	DD	BB	DD	BB	BB	BB	BB	DD	BB	BB	DD	BB	DD	DD	DD	DD	DD	BB
chr14_61108209_61108232	FF	FF	FF	NA	FF	NA	FF	NA	NA	NA	NA	FF	FF	FF	NA	FF	NA	FF	NA	FF	NA	NA	FF	FF	FF	NA	NA	FF	NA	NA	FF	NA	NA	FF	FF	FF	FF	NA	FF	FF	fn	FF	FF	NN	NN	NA	NN	NA	FF
chr14_61161002_61161013	BB	DD	BB	DD	DD	DD	DD	BB	BB	DD	DD	DD	DD	DD	BB	BB	DD	BB	BB	BB	BB	DD	DD	DD	DD	BB	DD	DD	BB	DD	DD	DD	BB	DD	BB	BB	BB	BB	DD	BB	BB	DD	BB	DD	DD	DD	DD	DD	BB
chr14_61167476_61167525	FF	FF	NA	FF	FF	FF	FF	fn	fn	FF	FF	FF	FF	FF	FF	FF	FF	FF	FF	FF	FF	NN	fn	NA	FF	FF	FF	fn	FF	FF	FF	FF	fn	FF	FF	FF	FF	FF	FF	FF	FF	FF	FF	FF	FF	FF	FF	FF	FF
chr14_61175377_61175390	BB	DD	BB	DD	DD	DD	DD	BB	BB	DD	DD	DD	DD	DD	BB	BB	DD	BB	BB	BB	BB	DD	DD	DD	DD	BB	DD	DD	BB	DD	DD	DD	BB	DD	BB	BB	BB	BB	DD	BB	BB	dn	BB	DD	DD	DD	DD	DD	BB
chr14_61256794_61256813	BB	DD	BB	DD	DD	DD	DD	BB	BB	DD	DD	DD	DD	DD	BB	BB	DD	BB	BB	BB	BB	DD	DD	DD	DD	BB	DD	DD	BB	DD	DD	DD	BB	DD	BB	BB	BB	BB	DD	BB	BB	DD	BB	DD	DD	BB	DD	DD	BB
chr14_61272390_61272410	BB	DD	BB	DD	DD	DD	DD	BB	BB	DD	DD	DD	DD	bd	BB	BB	DD	BB	BB	BB	BB	DD	DD	DD	DD	BB	DD	DD	BB	DD	DD	DD	BB	DD	BB	BB	BB	BB	DD	BB	BB	DD	BB	DD	DD	BB	DD	DD	BB
chr14_61312896_61312931	BB	DD	BB	DD	NA	DD	DD	BB	BB	DD	DD	NA	DD	NA	NA	BB	NA	BB	NA	BB	NA	DD	DD	DD	NA	BB	DD	DD	BB	DD	NA	DD	BB	NA	NA	BB	BB	BB	DD	BB	BB	NA	BB	DD	NA	BB	DD	DD	BB
chr14_61316704_61316743	BB	DD	BB	DD	DD	DD	DD	BB	BB	DD	DD	DD	DD	DD	BB	BB	DD	BB	BB	BB	BB	DD	DD	DD	DD	BB	DD	DD	BB	DD	DD	DD	BB	DD	BB	BB	BB	BB	DD	BB	BB	DD	BB	DD	DD	BB	DD	DD	bn
chr14_61338870_61338904	BB	DD	BB	DD	DD	DD	DD	BB	BB	DD	DD	DD	DD	DD	BB	BB	DD	BB	BB	BB	BB	DD	DD	DD	DD	BB	DD	DD	BB	DD	DD	DD	BB	DD	BB	BB	BB	BB	DD	BB	BB	DD	BB	DD	DD	BB	DD	DD	BB
chr14_61352534_61352581	BB	DD	BB	DD	DD	DD	DD	BB	BB	DD	DD	DD	DD	DD	BB	BB	DD	BB	BB	BB	BB	DD	DD	DD	dn	BB	DD	dn	BB	DD	DD	DD	BB	DD	BB	bn	BB	BB	DD	BB	BB	DD	BB	DD	DD	BB	DD	DD	BB
chr14_61431529_61431540	FF	df	FF	df	df	df	df	FF	FF	df	df	df	df	df	FF	FF	df	FF	FF	FF	FF	df	df	df	df	FF	df	fn	FF	df	df	df	FF	df	FF	FF	FF	FF	df	FF	FF	df	FF	df	df	FF	df	df	FF
chr14_61431544_61431567	BB	DD	BB	DD	DD	DD	DD	BB	BB	DD	DD	DD	DD	DD	BB	BB	DD	BB	BB	BB	BB	DD	DD	DD	DD	BB	DD	dn	BB	DD	DD	DD	BB	DD	BB	BB	BB	BB	DD	BB	BB	DD	BB	DD	DD	BB	DD	DD	BB
chr14_61519090_61519107	BB	DD	BB	DD	DD	DD	DD	BB	BB	DD	DD	DD	DD	DD	BB	BB	DD	BB	BB	BB	BB	DD	DD	DD	DD	BB	DD	DD	BB	DD	DD	DD	BB	DD	BB	BB	BB	BB	DD	BB	BB	DD	BB	DD	DD	BB	DD	DD	BB
chr14_61519867_61519878	BB	DD	BB	DD	DD	DD	DD	BB	BB	DD	DD	DD	DD	DD	BB	BB	DD	BB	BB	BB	BB	DD	DD	DD	DD	BB	DD	DD	BB	DD	DD	DD	BB	DD	BB	BB	BB	BB	DD	BB	BB	DD	BB	DD	DD	BB	DD	DD	BB
chr14_61538307_61538324	BB	DD	BB	DD	DD	DD	DD	BB	BB	DD	DD	DD	DD	DD	BB	BB	DD	BB	BB	BB	BB	DD	DD	DD	DD	BB	DD	DD	BB	DD	DD	DD	BB	DD	BB	BB	BB	BB	DD	BB	BB	DD	BB	DD	DD	BB	DD	DD	BB
chr14_61576730_61576781	BB	dn	BB	NA	DD	DD	DD	BB	NA	DD	DD	DD	DD	NN	BB	BB	DD	BB	BB	BB	BB	NA	DD	DD	NA	BB	DD	DD	BB	DD	DD	DD	BB	DD	BB	BB	BB	BB	DD	BB	BB	NA	BB	DD	NA	BB	DD	DD	BB
chr14_61591818_61591841	BB	DD	BB	DD	DD	DD	DD	BB	BB	DD	DD	DD	DD	DD	BB	BB	DD	BB	BB	BB	BB	DD	DD	DD	DD	BB	DD	DD	BB	DD	DD	DD	BB	DD	BB	BB	BB	BB	DD	BB	BB	DD	BB	DD	DD	BB	DD	DD	BB
chr14_61613129_61613148	BB	DD	BB	DD	DD	DD	DD	BB	BB	DD	DD	DD	DD	DD	BB	BB	DD	BB	BB	BB	BB	DD	DD	DD	DD	BB	DD	DD	BB	DD	DD	DD	BB	DD	BB	BB	BB	BB	DD	BB	BB	DD	BB	DD	DD	BB	DD	DD	BB
chr14_61615658_61615705	bu	UU	BB	UU	UU	NA	UU	BB	BB	UU	UU	UU	UU	UU	BB	BB	NA	BB	BB	BB	BB	UU	UU	UU	NA	BB	UU	NA	BB	UU	NA	uu	BB	UU	BB	BB	BB	BB	UU	BB	BB	NA	BB	UU	UU	BB	UU	uu	BB
chr14_61634389_61634433	BB	DD	BB	DD	DD	DD	DD	BB	BB	DD	DD	DD	DD	DD	BB	BB	DD	BB	BB	BB	BB	DD	DD	DD	DD	BB	DD	DD	BB	DD	DD	DD	BB	DD	BB	BB	BB	BB	DD	BB	BB	DD	BB	DD	DD	BB	DD	DD	BB
chr14_61661086_61661111	BB	DD	BB	DD	DD	DD	DD	BB	BB	DD	DD	DD	DD	DD	BB	BB	DD	BB	BB	BB	BB	DD	DD	DD	DD	BB	DD	DD	BB	DD	DD	DD	BB	DD	BB	BB	BB	BB	DD	BB	BB	DD	BB	DD	DD	BB	DD	DD	BB
chr14_61703846_61703881	BB	DD	BB	DD	DD	DD	DD	BB	BB	DD	DD	DD	DD	DD	BB	BB	DD	BB	BB	BB	BB	DD	DD	DD	DD	BB	DD	DD	BB	DD	DD	DD	BB	DD	BB	BB	BB	BB	DD	BB	BB	DD	BB	DD	DD	BB	DD	DD	BB
chr14_61705802_61705841	BB	DD	BB	DD	DD	DD	DD	NN	BB	DD	DD	DD	DD	DD	BB	BB	DD	BB	BB	BB	BB	DD	DD	DD	DD	BB	DD	DD	BB	DD	DD	NA	BB	DD	BB	BB	BB	BB	DD	BB	BB	DD	BB	DD	DD	BB	DD	DD	BB
chr14_61711695_61711712	BB	DD	BB	DD	DD	DD	DD	BB	BB	DD	DD	DD	DD	DD	BB	BB	DD	BB	BB	BB	BB	DD	DD	DD	DD	BB	DD	DD	BB	DD	DD	DD	BB	DD	BB	BB	BB	BB	DD	BB	BB	DD	BB	DD	DD	BB	DD	DD	BB
chr14_61716459_61716478	BB	DD	BB	DD	bd	DD	DD	BB	BB	DD	DD	DD	DD	bd	BB	BB	bd	BB	BB	BB	BB	bd	bd	DD	bd	BB	bd	DD	BB	DD	bd	bd	BB	DD	BB	BB	BB	BB	bd	BB	BB	DD	BB	DD	bd	BB	DD	bd	BB
chr14_61741552_61741573	BB	DD	BB	DD	DD	DD	DD	BB	BB	DD	DD	DD	DD	DD	BB	BB	DD	BB	BB	BB	BB	DD	DD	DD	DD	BB	DD	DD	BB	DD	DD	DD	BB	DD	BB	BB	BB	BB	DD	BB	BB	DD	BB	DD	DD	BB	DD	DD	BB
chr14_61764627_61764647	BB	DD	BB	DD	DD	DD	DD	BB	BB	DD	DD	DD	DD	DD	BB	BB	DD	BB	BB	BB	BB	DD	DD	DD	DD	BB	DD	DD	BB	DD	DD	DD	BB	DD	BB	BB	BB	BB	DD	BB	BB	DD	BB	DD	DD	BB	DD	DD	BB
chr14_61785806_61785820	BB	DD	BB	DD	DD	DD	DD	BB	BB	DD	DD	DD	DD	DD	BB	BB	DD	BB	BB	BB	BB	DD	DD	DD	DD	BB	DD	DD	BB	DD	DD	DD	BB	DD	BB	BB	BB	BB	DD	BB	BB	DD	BB	DD	DD	BB	DD	DD	BB
chr14_61803493_61803504	FF	df	FF	df	df	df	df	FF	FF	df	df	df	df	df	FF	FF	df	FF	FF	FF	FF	df	df	df	df	FF	df	df	FF	df	df	df	FF	df	FF	FF	FF	FF	df	FF	FF	df	FF	df	df	FF	df	df	FF
chr14_61823232_61823279	BB	DD	BB	DD	DD	DD	DD	BB	BB	DD	DD	DD	DD	DD	BB	BB	DD	BB	BB	BB	BB	DD	DD	DD	DD	BB	DD	DD	bd	DD	DD	DD	BB	DD	BB	BB	BB	BB	DD	BB	BB	DD	BB	dn	DD	BB	DD	DD	BB
chr14_61839335_61839354	BB	DD	BB	DD	DD	DD	DD	BB	BB	DD	DD	DD	DD	DD	BB	BB	DD	BB	BB	BB	BB	DD	DD	DD	DD	BB	DD	DD	BB	DD	DD	dn	BB	DD	BB	BB	BB	BB	DD	BB	BB	DD	BB	DD	DD	BB	DD	DD	BB
chr14_61902365_61902419	FF	FF	FF	FF	NA	NA	NA	FF	FF	FF	FF	NA	FF	FF	NA	FF	FF	FF	NA	FF	FF	FF	FF	FF	FF	FF	FF	FF	FF	NN	FF	FF	FF	FF	NA	FF	FF	FF	FF	FF	NA	FF	FF	FF	FF	FF	FF	FF	FF
chr14_61927444_61927483	NA	FF	FF	NA	FF	NA	FF	FF	FF	NA	FF	FF	FF	FF	FF	FF	FF	NA	FF	FF	FF	NA	FF	FF	FF	NA	FF	FF	FF	NA	FF	FF	FF	FF	NA	FF	FF	FF	FF	FF	NA	FF	FF	NA	FF	NA	FF	FF	FF
chr14_61970033_61970046	BB	DD	BB	DD	DD	DD	DD	BB	BB	DD	DD	DD	DD	DD	BB	BB	DD	BB	BB	BB	BB	DD	DD	DD	DD	BB	DD	DD	BB	DD	DD	DD	BB	DD	BB	BB	BB	BB	DD	BB	BB	DD	BB	DD	DD	BB	DD	DD	BB
chr14_61972396_61972430	BB	DD	BB	DD	DD	DD	DD	BB	BB	DD	DD	DD	DD	DD	BB	BB	DD	BB	BB	BB	BB	DD	DD	DD	DD	BB	DD	DD	BB	DD	DD	DD	BB	DD	BB	BB	BB	BB	DD	BB	BB	DD	BB	DD	DD	BB	DD	DD	BB
chr14_61987522_61987554	FF	NA	NA	FF	NA	FF	FF	FF	FF	FF	FF	NN	FF	FF	NA	FF	FF	FF	NA	FF	FF	FF	FF	NA	FF	FF	FF	FF	NA	NA	FF	FF	FF	FF	FF	FF	NA	FF	FF	FF	FF	NA	FF	FF	FF	FF	FF	FF	NA
chr14_61999907_61999984	DD	DD	DD	DD	DD	NA	DD	DD	NA	DD	NA	DD	NA	DD	DD	DD	DD	DD	NA	DD	NA	NA	DD	DD	DD	NA	BB	DD	BB	DD	DD	DD	BB	DD	NA	NA	DD	bd	BB	BB	BB	DD	BB	DD	DD	BB	DD	DD	NA
chr14_62107274_62107305	BB	DD	BB	DD	DD	NA	DD	BB	BB	DD	NA	DD	DD	DD	BB	BB	DD	BB	BB	BB	BB	DD	DD	DD	DD	NA	DD	DD	BB	NA	NA	DD	BB	DD	BB	BB	BB	BB	DD	NA	NA	NA	BB	NA	DD	bn	DD	DD	BB
chr14_62119957_62119988	FF	FF	FF	FF	FF	FF	FF	FF	FF	FF	FF	FF	FF	FF	NA	FF	FF	FF	FF	FF	FF	FF	FF	FF	FF	FF	FF	FF	FF	FF	FF	FF	FF	FF	FF	FF	FF	FF	FF	FF	FF	FF	FF	FF	FF	FF	FF	FF	NN
chr14_62137502_62137545	FF	FF	FF	FF	NA	FF	FF	FF	FF	FF	FF	FF	fn	FF	FF	FF	FF	FF	FF	FF	FF	FF	FF	FF	FF	FF	FF	NA	FF	FF	FF	FF	FF	FF	NA	FF	FF	FF	FF	NA	NA	FF	FF	NN	FF	FF	NN	FF	FF
chr14_62251114_62251169	UU	DD	NA	UU	DD	DD	DD	UU	UU	DD	DD	DD	NA	DD	UU	UU	DD	UU	UU	UU	UU	DD	UU	DD	DD	NA	DD	DD	UU	DD	DD	UU	UU	DD	UU	NA	UU	UU	UU	UU	UU	DD	UU	DD	DD	UU	DD	DD	NA
chr14_62269590_62269619	BB	DD	NA	DD	DD	DD	DD	NA	bd	DD	DD	DD	NA	DD	BB	BB	NA	NA	BB	BB	BB	NA	DD	DD	DD	BB	DD	DD	BB	DD	DD	DD	NA	DD	BB	BB	BB	NA	DD	BB	NA	bd	NA	NA	DD	BB	NA	DD	BB
chr14_62348455_62348486	BB	DD	BB	DD	DD	DD	DD	BB	BB	DD	DD	DD	BB	DD	BB	BB	dn	BB	bn	BB	BB	DD	DD	DD	DD	bn	DD	DD	BB	DD	DD	DD	BB	dn	BB	BB	BB	BB	dn	BB	BB	DD	BB	DD	DD	BB	DD	DD	BB
chr14_62424104_62424131	BB	DD	BB	DD	DD	DD	DD	BB	BB	DD	DD	DD	BB	DD	BB	BB	DD	BB	BB	BB	BB	DD	DD	DD	DD	BB	DD	DD	BB	DD	DD	DD	BB	DD	BB	BB	BB	BB	DD	BB	BB	DD	BB	DD	DD	BB	DD	DD	BB
chr14_62457351_62457390	BB	NN	BB	NN	NN	NN	NN	BB	BB	NA	NN	NN	BB	NA	BB	BB	NN	NA	BB	BB	BB	NN	NN	NN	DD	NA	dn	NN	BB	NA	NN	NN	BB	NA	BB	NA	BB	BB	bn	BB	NA	NN	BB	NN	NN	NA	NA	NN	BB
chr14_62485999_62486028	BB	DD	BB	NA	DD	NN	DD	BB	BB	NA	DD	DD	BB	NN	BB	BB	dn	BB	BB	BB	BB	NA	DD	DD	DD	NA	NA	NN	BB	NA	DD	DD	BB	DD	BB	BB	BB	NA	DD	BB	NA	NA	BB	DD	DD	BB	DD	NA	BB
chr14_62489398_62489418	BB	DD	BB	DD	DD	DD	DD	BB	BB	DD	DD	DD	BB	DD	BB	BB	DD	BB	BB	BB	BB	DD	DD	DD	DD	BB	DD	DD	BB	DD	DD	DD	BB	DD	BB	BB	BB	BB	DD	BB	BB	DD	BB	DD	DD	BB	DD	DD	BB
chr14_62519496_62519525	BB	dd	BB	dd	dd	dd	dd	BB	BB	dd	dd	dd	BB	dd	BB	BB	dd	BB	BB	BB	BB	dd	dd	dd	dd	BB	DD	dd	BB	DD	dd	dd	BB	dd	BB	BB	BB	BB	dd	BB	BB	dd	BB	dd	dd	BB	dd	dd	BB
chr14_62533427_62533466	BB	NN	BB	DD	NA	DD	NN	BB	BB	DD	DD	DD	BB	DD	BB	BB	NA	BB	BB	BB	BB	DD	DD	DD	DD	NA	DD	DD	BB	NA	DD	DD	BB	DD	BB	BB	BB	BB	DD	BB	BB	DD	BB	DD	DD	BB	DD	DD	BB
chr14_62543474_62543518	BB	DD	BB	DD	DD	DD	DD	BB	BB	DD	DD	DD	BB	DD	BB	BB	DD	BB	BB	BB	BB	DD	DD	DD	DD	BB	DD	DD	BB	DD	DD	DD	BB	DD	BB	BB	BB	BB	DD	BB	BB	DD	BB	DD	DD	NA	DD	DD	BB
chr14_62610178_62610199	BB	DD	BB	DD	DD	DD	DD	BB	BB	DD	DD	DD	BB	DD	BB	BB	DD	BB	BB	BB	BB	DD	DD	DD	DD	BB	DD	DD	BB	DD	DD	DD	BB	DD	BB	BB	BB	BB	DD	BB	BB	DD	BB	DD	DD	BB	DD	DD	BB
chr14_62620705_62620728	BB	DD	BB	DD	DD	DD	DD	BB	BB	DD	DD	DD	BB	DD	BB	BB	DD	BB	BB	BB	BB	DD	DD	DD	DD	BB	DD	DD	BB	DD	DD	DD	BB	DD	BB	BB	BB	BB	DD	BB	BB	DD	BB	DD	DD	BB	DD	DD	BB
chr14_62626638_62626657	BB	DD	BB	DD	DD	DD	DD	BB	BB	DD	DD	DD	BB	DD	BB	BB	DD	BB	BB	BB	BB	DD	DD	DD	DD	BB	DD	DD	BB	DD	DD	DD	BB	DD	BB	BB	BB	BB	DD	BB	BB	DD	BB	DD	DD	BB	DD	DD	BB
chr14_62637233_62637264	BB	NN	BB	DD	DD	DD	NN	BB	BB	DD	DD	DD	BB	DD	NA	BB	NN	BB	BB	BB	BB	DD	DD	DD	NN	NA	DD	DD	BB	DD	NA	DD	BB	DD	BB	BB	BB	BB	DD	BB	NA	DD	BB	DD	NA	BB	DD	DD	BB
chr14_62641850_62641881	BB	bd	BB	dd	dd	dd	dd	BB	BB	dd	bd	bd	BB	dd	BB	BB	dd	BB	BB	BB	BB	dd	dd	dd	dd	BB	dd	dd	BB	dd	dd	dd	BB	dd	BB	BB	BB	BB	dd	BB	BB	bd	BB	dd	dd	BB	dd	bd	BB
chr14_62667491_62667510	BB	DD	BB	DD	DD	DD	DD	BB	BB	DD	DD	DD	BB	DD	BB	BB	DD	BB	BB	BB	BB	DD	DD	DD	DD	BB	DD	DD	BB	DD	DD	DD	BB	DD	BB	BB	BB	BB	DD	BB	BB	DD	BB	DD	DD	BB	DD	DD	BB
chr14_62677567_62677582	BB	DD	BB	DD	DD	DD	DD	BB	BB	DD	DD	DD	BB	DD	BB	BB	DD	BB	BB	BB	BB	DD	DD	DD	DD	BB	DD	DD	BB	DD	DD	DD	BB	DD	BB	BB	BB	BB	DD	BB	BB	DD	BB	DD	DD	BB	DD	DD	BB
chr14_62694296_62694335	BB	DD	BB	DD	DD	DD	DD	BB	BB	DD	DD	DD	BB	DD	BB	BB	DD	BB	BB	BB	BB	DD	DD	DD	DD	BB	DD	DD	BB	DD	DD	DD	bn	DD	BB	BB	BB	BB	DD	BB	BB	DD	BB	DD	DD	BB	DD	DD	BB
chr14_62730767_62730788	BB	DD	BB	DD	DD	DD	DD	BB	BB	DD	DD	DD	BB	DD	BB	BB	DD	BB	BB	BB	BB	DD	DD	DD	DD	BB	DD	DD	BB	DD	DD	dn	BB	DD	BB	BB	BB	BB	DD	BB	BB	DD	BB	DD	DD	BB	DD	DD	BB
chr14_62757070_62757097	BB	DD	BB	DD	DD	DD	DD	BB	BB	DD	DD	DD	BB	DD	BB	BB	DD	BB	BB	BB	BB	DD	DD	DD	DD	BB	DD	DD	BB	DD	DD	DD	BB	DD	BB	BB	BB	BB	DD	BB	BB	DD	BB	DD	DD	BB	DD	DD	BB
chr14_62760418_62760429	BB	DD	BB	DD	DD	DD	DD	BB	BB	DD	DD	DD	BB	DD	BB	BB	DD	BB	BB	BB	BB	DD	DD	DD	DD	BB	DD	DD	BB	DD	DD	DD	BB	DD	BB	BB	BB	BB	DD	BB	BB	DD	BB	DD	DD	BB	DD	DD	BB
chr14_62768387_62768404	BB	DD	BB	DD	DD	DD	DD	BB	BB	DD	DD	DD	BB	DD	BB	BB	DD	BB	BB	BB	BB	DD	DD	DD	DD	BB	DD	DD	BB	DD	DD	DD	BB	DD	BB	BB	BB	BB	DD	BB	BB	DD	BB	DD	DD	BB	DD	DD	BB
chr14_62784349_62784372	BB	DD	BB	DD	DD	DD	DD	BB	BB	DD	DD	DD	BB	DD	BB	BB	DD	BB	BB	BB	BB	DD	DD	DD	DD	BB	DD	DD	BB	DD	DD	DD	BB	DD	BB	BB	BB	BB	DD	BB	BB	DD	BB	DD	DD	BB	DD	DD	BB
chr14_62793071_62793098	BB	DD	BB	DD	DD	DD	DD	BB	BB	DD	DD	DD	BB	DD	BB	BB	DD	BB	BB	BB	BB	DD	DD	DD	DD	BB	DD	DD	BB	DD	DD	DD	BB	DD	BB	BB	BB	BB	DD	BB	BB	DD	BB	DD	DD	BB	DD	DD	BB
chr14_62813559_62813594	BB	DD	NA	DD	DD	DD	DD	bn	BB	DD	DD	DD	BB	NA	BB	BB	DD	bn	BB	BB	bn	DD	NA	NA	DD	bn	DD	DD	BB	DD	DD	DD	BB	NA	NA	NA	BB	BB	DD	BB	NA	DD	BB	DD	DD	NA	DD	DD	NA
chr14_62846089_62846128	BB	DD	BB	DD	DD	DD	dn	BB	BB	DD	DD	DD	BB	DD	BB	BB	DD	BB	BB	BB	BB	DD	DD	DD	DD	BB	DD	DD	BB	DD	DD	DD	BB	DD	BB	BB	BB	BB	DD	BB	BB	DD	BB	DD	DD	BB	DD	DD	BB
chr14_62933493_62933524	BB	DD	BB	DD	DD	DD	DD	BB	BB	DD	DD	DD	BB	DD	BB	BB	DD	BB	BB	BB	BB	DD	DD	DD	DD	BB	DD	DD	BB	DD	DD	DD	BB	DD	BB	BB	BB	BB	DD	BB	BB	DD	BB	DD	DD	BB	DD	DD	BB
chr14_62955295_62955312	BB	DD	BB	DD	DD	DD	DD	BB	BB	DD	DD	DD	BB	DD	BB	BB	DD	BB	BB	BB	BB	DD	DD	DD	DD	BB	DD	DD	BB	DD	DD	DD	BB	DD	BB	BB	BB	BB	DD	BB	BB	DD	BB	DD	DD	BB	DD	DD	BB
chr14_62997242_62997255	BB	DD	BB	DD	DD	DD	DD	BB	BB	DD	DD	DD	BB	DD	BB	BB	DD	BB	BB	BB	BB	DD	DD	DD	DD	BB	DD	DD	BB	DD	DD	DD	BB	DD	BB	BB	BB	BB	DD	BB	BB	DD	BB	DD	DD	BB	DD	DD	BB
chr14_63002646_63002665	BB	DD	BB	DD	DD	DD	DD	BB	BB	DD	DD	DD	BB	DD	BB	BB	DD	BB	BB	BB	BB	DD	DD	DD	DD	BB	DD	DD	BB	DD	DD	DD	BB	DD	BB	BB	BB	BB	DD	BB	BB	DD	BB	DD	DD	BB	DD	DD	BB
chr14_63009554_63009616	NA	FF	FF	FF	FF	FF	FF	FF	FF	FF	NA	FF	FF	NA	FF	FF	FF	NA	FF	FF	NA	FF	NA	FF	FF	FF	FF	FF	NN	NA	FF	FF	FF	FF	FF	FF	FF	FF	FF	FF	FF	FF	FF	FF	FF	NA	NA	FF	FF
chr14_63012575_63012586	BB	DD	BB	DD	DD	DD	DD	BB	BB	DD	DD	DD	BB	DD	BB	BB	DD	BB	BB	BB	BB	DD	DD	DD	DD	BB	DD	DD	BB	DD	DD	DD	BB	DD	BB	BB	BB	BB	DD	BB	BB	DD	BB	DD	DD	BB	DD	DD	BB
chr14_63025109_63025123	BB	DD	BB	DD	DD	DD	DD	BB	BB	DD	DD	DD	BB	DD	BB	BB	DD	BB	BB	BB	BB	DD	DD	DD	DD	BB	DD	DD	BB	DD	DD	DD	BB	DD	BB	BB	BB	BB	DD	BB	BB	DD	BB	DD	DD	BB	DD	DD	BB
chr14_63025765_63025818	BB	DD	BB	DD	DD	DD	DD	BB	BB	DD	DD	DD	BB	DD	BB	BB	DD	BB	BB	BB	BB	DD	DD	DD	DD	BB	DD	DD	BB	DD	DD	DD	BB	DD	BB	BB	BB	BB	DD	BB	BB	DD	BB	DD	DD	BB	DD	DD	BB
chr14_63035125_63035140	BB	DD	BB	DD	DD	DD	DD	BB	BB	DD	DD	DD	BB	DD	BB	BB	dn	BB	BB	BB	BB	DD	DD	DD	DD	BB	DD	DD	BB	DD	DD	DD	BB	DD	BB	BB	BB	BB	DD	BB	BB	DD	BB	DD	dn	BB	DD	DD	BB
[truncated: 2,151 more rows]
[truncated: 103 more columns]
