# Supplementary material for: A novel quantitative trait locus implicates Msh3 in the propensity for genome-wide short tandem repeat expansions in mice
Source: Genome Res. 2023 May;33(5):689–702. doi: 10.1101/gr.277576.122 (PMC10317118; doi:10.1101/gr.277576.122)
Supplement: Supplemental Material [file supp_gr.277576.122_Supplemental_code.zip › BXD-STR-Mutator-Manuscript-main/Ashbrook_Manuscript/data/all_imputed/chr15.geno]

locus	BXD001	BXD002	BXD005	BXD006	BXD008	BXD009	BXD011	BXD012	BXD013	BXD014	BXD015	BXD016	BXD018	BXD019	BXD020	BXD021	BXD022	BXD024	BXD024_cep	BXD027	BXD028	BXD029	BXD029_trl4	BXD031	BXD032	BXD033	BXD034	BXD036	BXD038	BXD039	BXD040	BXD042	BXD043	BXD044	BXD045	BXD048	BXD048a	BXD049	BXD050	BXD051	BXD053	BXD055	BXD056	BXD060	BXD061	BXD062	BXD063	BXD064	BXD065
chr15_10009295_10009360	BB	BB	NN	BB	NA	BB	NA	BB	BB	BB	BB	BB	BB	BB	BB	BB	NN	NA	BB	BB	BB	BB	BB	bn	BB	BB	NA	BB	BB	NA	BB	bn	BB	BB	BB	BB	BB	BB	BB	BB	NA	BB	BB	BB	NA	BB	NA	BB	BB
chr15_10085005_10085048	FF	FF	NA	NA	FF	FF	FF	FF	FF	FF	FF	FF	FF	FF	FF	FF	FF	FF	NA	FF	NA	FF	FF	fn	FF	FF	FF	FF	NA	FF	FF	FF	FF	FF	NA	FF	FF	NA	FF	FF	NA	FF	NA	fn	FF	FF	NA	FF	NA
chr15_10160317_10160356	FF	FF	NA	FF	FF	NA	FF	FF	FF	FF	FF	NA	FF	FF	FF	FF	FF	FF	FF	FF	FF	FF	NA	FF	FF	FF	FF	FF	FF	FF	FF	NN	FF	FF	NA	FF	FF	fn	FF	FF	FF	FF	FF	FF	FF	fn	FF	NA	FF
chr15_10202004_10202048	FF	FF	FF	FF	FF	FF	FF	FF	FF	FF	FF	FF	FF	FF	FF	FF	NA	FF	FF	FF	FF	FF	FF	FF	FF	FF	FF	FF	NA	FF	FF	NN	FF	FF	FF	FF	FF	FF	FF	FF	NA	FF	FF	FF	FF	FF	FF	FF	NA
chr15_10214571_10214610	FF	NA	FF	NA	FF	FF	FF	FF	FF	FF	FF	FF	FF	FF	NA	FF	FF	FF	FF	FF	FF	FF	FF	FF	FF	FF	FF	FF	FF	FF	FF	FF	FF	fn	FF	FF	FF	FF	FF	NA	FF	FF	FF	FF	FF	FF	FF	FF	FF
chr15_10216620_10216664	FF	FF	FF	FF	FF	NN	FF	FF	FF	FF	NA	NA	FF	FF	FF	FF	FF	FF	FF	FF	FF	FF	FF	FF	FF	FF	FF	FF	FF	FF	FF	FF	FF	FF	FF	FF	FF	FF	FF	FF	FF	FF	FF	FF	FF	FF	FF	FF	FF
chr15_10246392_10246443	UU	DD	DD	DD	DD	DD	DD	DD	DD	DD	DD	DD	DD	DD	DD	DD	du	DD	DD	DD	NA	DD	DD	DD	DD	DD	DD	DD	DD	DD	DD	DD	DD	DD	DD	DD	DD	NA	DD	NA	NA	DD	du	DD	DD	NA	DD	DD	DD
chr15_10263731_10263770	FF	FF	FF	FF	FF	FF	NN	NN	NN	NA	FF	FF	FF	FF	NA	FF	FF	FF	FF	FF	FF	FF	FF	FF	NA	NA	FF	FF	FF	FF	NA	FF	FF	FF	FF	FF	FF	FF	FF	FF	NA	FF	FF	NA	FF	FF	FF	FF	FF
chr15_10309833_10309902	NA	FF	NA	FF	FF	FF	FF	FF	FF	FF	NA	FF	NA	FF	FF	FF	NA	FF	FF	FF	FF	FF	FF	FF	FF	FF	FF	FF	FF	NA	FF	fn	FF	FF	FF	NN	NN	FF	FF	FF	fn	FF	FF	FF	FF	FF	FF	NA	NA
chr15_10395698_10395733	NN	FF	FF	FF	NA	NA	FF	FF	NA	FF	FF	FF	NA	FF	FF	FF	NA	FF	FF	FF	FF	FF	FF	FF	NA	FF	NA	FF	NN	NA	FF	FF	FF	FF	FF	FF	FF	FF	NA	FF	FF	FF	fn	NA	FF	FF	FF	FF	FF
chr15_10395847_10395910	NA	bn	DD	NA	NN	DD	BB	BB	NA	DD	NA	BB	DD	NA	bn	NN	bn	NA	NA	DD	DD	BB	BB	NA	NN	NA	DD	BB	NA	NA	NN	DD	BB	BB	DD	DD	NA	DD	NA	BB	NA	BB	NA	DD	bn	NN	bn	DD	DD
chr15_10415514_10415561	NA	FF	FF	FF	FF	FF	FF	FF	FF	FF	NA	FF	FF	FF	FF	FF	FF	FF	FF	FF	NA	FF	FF	NA	FF	FF	FF	FF	FF	FF	FF	NA	FF	FF	FF	FF	FF	FF	FF	FF	FF	FF	NN	NA	FF	FF	FF	FF	FF
chr15_10471921_10471964	NA	FF	FF	FF	FF	NA	FF	FF	FF	FF	FF	FF	FF	FF	FF	FF	FF	FF	FF	FF	FF	FF	FF	FF	FF	FF	NA	FF	FF	FF	FF	FF	FF	FF	FF	FF	FF	FF	FF	FF	NA	NA	FF	FF	FF	NA	NA	FF	FF
chr15_10525775_10525822	FF	FF	FF	FF	FF	NA	FF	FF	FF	FF	FF	FF	FF	FF	FF	FF	FF	FF	NN	FF	FF	FF	FF	FF	NA	FF	FF	FF	FF	FF	FF	FF	FF	FF	FF	FF	FF	FF	FF	FF	FF	FF	FF	NA	FF	FF	FF	FF	FF
chr15_10599828_10599867	FF	FF	FF	fn	FF	FF	FF	FF	FF	FF	FF	FF	FF	FF	FF	FF	FF	FF	FF	FF	FF	FF	FF	FF	FF	FF	NA	FF	FF	NN	FF	FF	FF	FF	FF	FF	FF	FF	FF	FF	NA	FF	FF	NA	FF	FF	FF	NA	NA
chr15_10693269_10693296	FF	FF	FF	NA	FF	FF	FF	FF	NA	FF	FF	FF	FF	NA	NN	FF	FF	FF	FF	FF	NA	FF	FF	FF	FF	NA	FF	FF	FF	NA	NA	FF	FF	FF	FF	FF	FF	FF	FF	FF	FF	FF	FF	FF	FF	NA	FF	FF	FF
chr15_10822924_10822973	FF	FF	FF	FF	FF	FF	FF	FF	FF	NA	FF	FF	FF	FF	FF	FF	FF	NA	FF	FF	FF	FF	FF	FF	FF	NA	FF	FF	FF	FF	FF	NA	NN	FF	FF	FF	FF	FF	FF	FF	FF	FF	FF	FF	FF	FF	FF	FF	FF
chr15_11006360_11006413	FF	df	NA	FF	FF	df	FF	FF	FF	df	FF	FF	NA	FF	FF	df	fn	df	df	NA	NA	FF	FF	FF	FF	FF	df	FF	FF	FF	FF	df	df	fn	df	df	FF	FF	FF	FF	FF	FF	df	df	FF	FF	FF	df	df
chr15_11090840_11090894	FF	FF	FF	FF	fn	FF	FF	FF	FF	FF	NA	FF	FF	FF	NN	FF	FF	FF	FF	FF	NA	FF	NA	FF	FF	NA	FF	FF	FF	NA	FF	FF	FF	FF	FF	FF	FF	FF	FF	FF	NA	NA	FF	FF	FF	NA	FF	FF	FF
chr15_11218800_11218843	FF	FF	FF	FF	FF	FF	FF	FF	FF	FF	FF	FF	FF	NA	NA	FF	FF	NA	FF	FF	FF	NA	FF	FF	FF	NA	FF	FF	FF	FF	NA	NA	NA	FF	NN	FF	NN	FF	NA	FF	FF	FF	FF	FF	FF	fn	FF	FF	FF
chr15_11232382_11232433	DD	du	DD	du	DD	NA	DD	DD	DD	NA	DD	NA	DD	DD	NA	NA	DD	NA	DD	DD	DD	DD	DD	DD	DD	NA	DD	DD	DD	DD	DD	DD	DD	DD	DD	DD	DD	NA	NA	NA	NA	DD	DD	DD	UU	UU	DD	DD	DD
chr15_11316216_11316243	FF	FF	FF	FF	FF	FF	FF	FF	FF	FF	FF	FF	FF	FF	FF	FF	FF	FF	FF	FF	FF	FF	FF	FF	FF	NA	FF	FF	FF	FF	NA	FF	FF	FF	FF	FF	FF	FF	FF	FF	FF	FF	FF	FF	FF	FF	FF	FF	FF
chr15_11341473_11341502	FF	FF	FF	FF	FF	FF	FF	FF	FF	FF	NA	FF	FF	FF	FF	FF	FF	FF	FF	FF	FF	FF	FF	FF	FF	FF	FF	FF	FF	FF	FF	FF	FF	FF	FF	FF	FF	FF	FF	FF	FF	FF	FF	FF	FF	FF	FF	NN	FF
chr15_11452503_11452534	FF	FF	FF	FF	FF	FF	FF	FF	FF	FF	FF	FF	NN	FF	FF	FF	FF	FF	FF	FF	FF	FF	FF	FF	FF	FF	FF	FF	FF	FF	FF	FF	FF	FF	FF	FF	FF	FF	FF	FF	FF	FF	FF	FF	FF	FF	FF	FF	FF
chr15_11501172_11501215	BB	NA	BB	BB	NN	BB	BB	BB	BB	BB	BB	BB	BB	BB	BB	BB	NA	BB	DD	BB	BB	BB	BB	BB	BB	BB	DD	BB	BB	BB	BB	DD	DD	BB	DD	DD	DD	BB	BB	bd	BB	BB	DD	DD	BB	BB	BB	DD	DD
chr15_11544234_11544265	FF	FF	FF	FF	FF	FF	NN	FF	FF	FF	FF	FF	FF	FF	FF	FF	FF	FF	FF	FF	FF	FF	NA	FF	NA	NA	FF	FF	FF	FF	FF	FF	FF	FF	FF	FF	FF	FF	FF	FF	FF	FF	FF	FF	FF	FF	NA	FF	FF
chr15_11569930_11569973	BB	BB	BB	NA	BB	BB	BB	BB	BB	NA	BB	BB	BB	BB	BB	BB	BB	BB	BB	BB	BB	BB	BB	BB	BB	BB	BB	BB	BB	BB	BB	BB	BB	BB	BB	DD	BB	BB	BB	BB	BB	BB	DD	DD	bn	BB	BB	BB	DD
chr15_11584800_11584839	BB	DD	DD	DD	BB	DD	BB	BB	BB	DD	BB	BB	DD	BB	BB	BB	BB	DD	DD	DD	BB	BB	BB	BB	BB	BB	NA	BB	BB	BB	BB	NA	DD	BB	NA	DD	DD	BB	BB	BB	BB	BB	DD	DD	BB	BB	BB	dn	DD
chr15_11609866_11609885	FF	FF	FF	NA	FF	FF	FF	FF	FF	FF	FF	FF	FF	NA	FF	FF	FF	NA	FF	FF	NA	FF	FF	FF	FF	NA	NA	FF	FF	fn	FF	FF	NA	FF	FF	FF	FF	NA	FF	NA	NA	FF	FF	FF	FF	NA	FF	FF	FF
chr15_11735196_11735229	FF	FF	FF	FF	fn	FF	FF	FF	FF	FF	FF	FF	FF	FF	FF	FF	FF	FF	fn	FF	FF	FF	FF	FF	FF	FF	FF	FF	FF	fn	FF	fn	FF	FF	FF	FF	FF	FF	FF	fn	FF	FF	FF	FF	FF	FF	FF	FF	FF
chr15_11747103_11747150	FF	FF	FF	NN	FF	FF	FF	FF	FF	FF	FF	FF	FF	FF	FF	FF	FF	NN	NN	FF	FF	FF	FF	FF	FF	FF	FF	FF	FF	FF	FF	FF	FF	FF	NN	NA	FF	NA	FF	fn	NA	FF	fn	FF	FF	FF	FF	FF	FF
chr15_11767007_11767038	NA	FF	FF	FF	FF	FF	FF	FF	FF	FF	FF	FF	NA	FF	FF	FF	FF	FF	FF	FF	FF	FF	FF	FF	FF	FF	FF	FF	FF	FF	FF	FF	FF	FF	FF	FF	FF	NA	FF	FF	fn	FF	FF	FF	FF	FF	FF	NA	FF
chr15_11783406_11783461	NA	NA	NA	NA	FF	NA	NA	FF	NA	FF	FF	FF	NA	NA	FF	NA	FF	FF	FF	FF	NA	fn	NA	NA	FF	NA	FF	FF	FF	FF	FF	FF	FF	FF	FF	FF	NA	FF	NA	FF	FF	NA	fn	FF	NA	FF	FF	FF	NA
chr15_11831524_11831573	FF	FF	NN	FF	FF	NA	FF	FF	FF	FF	NA	FF	FF	FF	FF	FF	FF	FF	FF	FF	FF	FF	FF	FF	FF	FF	FF	FF	FF	FF	FF	FF	FF	FF	FF	FF	FF	FF	fn	FF	FF	FF	FF	FF	FF	FF	FF	FF	fn
chr15_11874020_11874067	FF	nn	fn	FF	FF	FF	NA	FF	FF	FF	NA	FF	FF	FF	FF	FF	NA	FF	FF	NA	NA	FF	FF	FF	FF	NA	FF	FF	NA	NA	FF	NA	FF	FF	FF	FF	FF	FF	NN	FF	NA	NA	FF	FF	FF	NA	FF	FF	NN
chr15_11879034_11879081	BB	NA	DD	BB	BB	NA	BB	bn	BB	DD	NA	BB	NA	BB	NA	DD	bn	DD	DD	NA	DD	BB	BB	BB	NA	NA	DD	BB	BB	BB	BB	NN	DD	BB	NA	DD	NA	NA	bd	BB	NA	NA	NA	NA	BB	NA	BB	NA	DD
chr15_11891901_11891930	BB	BB	BB	BB	BB	BB	BB	BB	BB	BB	BB	BB	BB	BB	BB	BB	BB	BB	BB	BB	BB	BB	BB	BB	BB	BB	BB	BB	BB	BB	BB	BB	BB	BB	BB	BB	BB	BB	BB	BB	BB	BB	BB	BB	BB	BB	BB	BB	BB
chr15_11975639_11975694	BB	DD	DD	BB	NA	DD	BB	BB	BB	NN	BB	BB	NA	BB	BB	DD	BB	DD	NA	DD	NN	BB	BB	BB	BB	NA	DD	BB	BB	BB	BB	DD	DD	BB	DD	NA	DD	BB	BB	BB	BB	BB	DD	NA	BB	BB	BB	NA	NA
chr15_12022047_12022086	FF	FF	FF	FF	FF	FF	FF	FF	FF	FF	NA	FF	FF	FF	FF	FF	FF	FF	FF	FF	FF	FF	FF	FF	FF	FF	FF	FF	FF	NA	FF	NA	FF	FF	FF	FF	FF	FF	FF	FF	FF	FF	FF	FF	NA	NN	FF	FF	FF
chr15_12131599_12131646	NN	dn	DD	NA	NA	DD	nn	nn	NA	DD	NN	NN	NA	NN	nn	DD	nn	DD	DD	DD	DD	NN	NA	NN	NA	NA	DD	NA	NA	BB	NN	DD	NA	BB	NA	NA	DD	BB	BB	BB	NA	bn	DD	DD	NN	NN	BB	NA	DD
chr15_12342721_12342756	NA	FF	FF	NA	FF	FF	FF	FF	NA	FF	FF	FF	FF	FF	FF	FF	FF	NA	FF	FF	FF	FF	FF	FF	FF	fn	FF	FF	NA	FF	NN	FF	NA	FF	FF	FF	FF	FF	FF	FF	NA	FF	FF	FF	FF	NA	NA	FF	FF
chr15_12348906_12348935	FF	NA	FF	FF	FF	NA	FF	FF	FF	FF	FF	NA	FF	FF	FF	FF	FF	FF	FF	FF	FF	FF	FF	NA	FF	NA	FF	FF	FF	NA	FF	FF	FF	FF	FF	NA	FF	FF	FF	FF	FF	FF	FF	FF	FF	NA	FF	FF	FF
chr15_12692305_12692340	BB	DD	DD	BB	BB	DD	BB	BB	BB	DD	BB	BB	DD	BB	BB	DD	BB	DD	DD	DD	DD	BB	BB	BB	BB	DD	DD	BB	BB	BB	BB	DD	DD	BB	DD	BB	BB	BB	BB	BB	BB	BB	DD	DD	BB	BB	BB	DD	DD
chr15_12711901_12711924	BB	dn	DD	BB	BB	DD	BB	BB	BB	DD	BB	BB	DD	BB	BB	bd	BB	DD	DD	DD	DD	BB	BB	BB	BB	DD	DD	BB	BB	BB	BB	DD	DD	BB	DD	BB	BB	BB	BB	BB	BB	BB	DD	DD	BB	BB	BB	DD	DD
chr15_12718566_12718583	BB	DD	DD	BB	BB	dn	BB	BB	BB	DD	BB	BB	DD	BB	BB	DD	BB	DD	DD	DD	DD	BB	BB	BB	BB	DD	DD	BB	BB	BB	BB	DD	DD	BB	DD	BB	BB	BB	BB	BB	BB	BB	DD	DD	BB	BB	BB	DD	DD
chr15_12718678_12718721	FF	FF	FF	FF	FF	FF	FF	FF	FF	FF	FF	FF	FF	FF	FF	FF	FF	FF	NA	FF	FF	FF	FF	FF	FF	NA	FF	FF	FF	FF	NA	FF	FF	FF	FF	FF	FF	NA	FF	NA	NA	FF	FF	FF	FF	FF	FF	NA	FF
chr15_12851329_12851348	BB	DD	DD	BB	BB	DD	BB	BB	BB	DD	BB	BB	DD	BB	BB	DD	BB	DD	DD	DD	DD	BB	BB	BB	bn	DD	DD	BB	BB	BB	BB	DD	DD	BB	BB	BB	BB	BB	BB	BB	BB	BB	DD	DD	BB	BB	BB	DD	DD
chr15_12853879_12853896	BB	dd	dd	BB	BB	dd	BB	BB	BB	dd	BB	BB	dd	BB	BB	dd	BB	dd	dd	dd	dd	BB	BB	BB	BB	dd	dd	BB	BB	BB	BB	dd	dd	BB	BB	BB	BB	BB	BB	BB	BB	BB	dd	dd	BB	BB	BB	dd	dd
chr15_12860936_12860965	BB	DD	DD	BB	BB	DD	BB	BB	BB	DD	BB	BB	DD	BB	BB	DD	BB	DD	DD	DD	DD	BB	BB	BB	BB	DD	DD	BB	BB	BB	BB	DD	DD	BB	BB	BB	BB	BB	BB	BB	BB	BB	DD	DD	BB	BB	BB	DD	DD
chr15_12873998_12874009	FF	df	df	FF	FF	DD	FF	FF	FF	df	FF	FF	df	FF	FF	df	FF	df	df	DD	df	FF	FF	FF	FF	df	df	FF	FF	FF	FF	df	DD	FF	FF	FF	FF	FF	FF	FF	FF	FF	df	df	FF	FF	FF	df	DD
chr15_12888910_12888937	BB	DD	DD	BB	BB	DD	BB	BB	BB	DD	BB	BB	DD	BB	BB	DD	BB	DD	DD	DD	DD	BB	BB	BB	BB	DD	DD	BB	BB	BB	BB	DD	DD	BB	BB	BB	BB	BB	BB	BB	BB	BB	DD	DD	BB	BB	BB	DD	DD
chr15_12889380_12889423	BB	DD	NA	BB	BB	NN	BB	BB	BB	NA	BB	BB	NN	BB	BB	DD	BB	NA	DD	dn	DD	BB	BB	BB	BB	NA	DD	BB	BB	BB	BB	dn	DD	BB	BB	BB	BB	BB	BB	BB	NA	BB	DD	NN	BB	NA	BB	NN	NN
chr15_12892148_12892161	BB	DD	DD	BB	BB	DD	BB	BB	BB	DD	BB	BB	DD	BB	BB	DD	BB	DD	DD	DD	DD	BB	BB	BB	BB	DD	DD	BB	BB	BB	BB	DD	DD	BB	BB	BB	BB	BB	BB	BB	BB	BB	dn	DD	BB	BB	BB	DD	DD
chr15_12952757_12952784	BB	DD	DD	BB	BB	DD	BB	BB	BB	DD	BB	BB	DD	BB	BB	DD	BB	DD	DD	DD	DD	BB	BB	BB	BB	DD	DD	BB	BB	BB	BB	DD	DD	BB	BB	BB	BB	BB	BB	BB	BB	BB	DD	DD	BB	BB	BB	DD	DD
chr15_12957685_12957704	BB	DD	DD	BB	BB	DD	BB	BB	BB	DD	BB	BB	DD	BB	BB	DD	BB	DD	DD	DD	NA	BB	BB	BB	BB	NA	DD	BB	BB	BB	NA	DD	NA	BB	BB	BB	BB	BB	BB	BB	NA	BB	DD	NA	BB	BB	BB	DD	DD
chr15_12967031_12967050	BB	DD	DD	BB	BB	DD	BB	BB	BB	dn	BB	BB	DD	BB	BB	DD	BB	DD	DD	DD	DD	BB	BB	BB	BB	DD	DD	BB	BB	BB	BB	DD	DD	BB	BB	BB	BB	BB	BB	BB	BB	BB	DD	DD	BB	BB	BB	DD	DD
chr15_12991282_12991309	BB	DD	DD	BB	BB	DD	BB	BB	BB	DD	BB	BB	DD	BB	BB	DD	BB	DD	DD	DD	DD	BB	BB	BB	BB	DD	DD	BB	BB	BB	BB	DD	DD	BB	BB	BB	BB	BB	BB	BB	BB	BB	DD	DD	BB	BB	BB	DD	DD
chr15_13005503_13005530	BB	DD	DD	BB	BB	DD	BB	BB	BB	DD	BB	BB	DD	BB	BB	DD	BB	DD	DD	DD	DD	BB	BB	BB	BB	DD	DD	BB	BB	BB	BB	DD	DD	BB	BB	BB	BB	BB	BB	BB	BB	BB	DD	DD	BB	BB	BB	DD	DD
chr15_13019951_13019975	BB	DD	DD	BB	BB	DD	BB	BB	BB	DD	BB	BB	DD	BB	BB	DD	BB	DD	DD	DD	DD	BB	BB	BB	BB	DD	DD	BB	BB	BB	BB	DD	DD	BB	BB	BB	BB	BB	BB	BB	BB	BB	DD	DD	BB	BB	BB	DD	DD
chr15_13062892_13062911	BB	DD	DD	BB	BB	DD	BB	BB	BB	DD	BB	BB	DD	BB	BB	DD	BB	DD	DD	DD	DD	BB	BB	BB	BB	DD	DD	BB	BB	BB	BB	DD	DD	BB	BB	BB	BB	BB	BB	BB	BB	BB	DD	DD	BB	BB	BB	DD	DD
chr15_13063888_13063931	BB	DD	DD	BB	BB	DD	BB	BB	BB	DD	BB	BB	DD	BB	BB	DD	BB	DD	DD	DD	DD	BB	BB	BB	BB	DD	DD	BB	BB	BB	BB	DD	DD	BB	BB	BB	BB	BB	BB	BB	BB	BB	DD	DD	BB	BB	BB	DD	DD
chr15_13146498_13146517	BB	DD	DD	BB	BB	DD	BB	BB	BB	DD	BB	BB	DD	BB	BB	DD	BB	DD	DD	DD	DD	BB	BB	BB	BB	DD	DD	BB	bn	BB	BB	DD	DD	bn	BB	BB	BB	BB	BB	DD	BB	BB	DD	DD	BB	BB	BB	DD	DD
chr15_13159459_13159491	BB	DD	DD	BB	BB	DD	BB	BB	BB	DD	BB	BB	DD	BB	BB	DD	BB	DD	DD	DD	DD	BB	BB	BB	BB	DD	DD	BB	bn	BB	BB	DD	DD	BB	BB	BB	BB	BB	BB	DD	BB	BB	DD	DD	BB	BB	BB	DD	DD
chr15_13161019_13161036	BB	DD	DD	BB	BB	DD	BB	BB	BB	dn	BB	BB	DD	BB	BB	DD	BB	DD	DD	DD	DD	BB	BB	BB	BB	DD	DD	BB	BB	BB	BB	dn	DD	BB	BB	BB	BB	BB	BB	DD	BB	BB	DD	DD	BB	BB	BB	DD	DD
chr15_13162570_13162590	BB	DD	DD	BB	BB	DD	BB	BB	BB	DD	BB	BB	DD	BB	BB	DD	BB	DD	bd	DD	DD	BB	BB	BB	BB	DD	DD	BB	BB	BB	BB	DD	DD	BB	BB	BB	BB	BB	BB	DD	BB	BB	DD	DD	BB	BB	BB	DD	DD
chr15_13169270_13169281	BB	DD	DD	BB	BB	DD	BB	BB	BB	DD	BB	BB	DD	BB	BB	DD	BB	DD	DD	DD	DD	BB	BB	BB	BB	DD	DD	BB	BB	BB	BB	DD	DD	BB	BB	BB	BB	BB	BB	DD	BB	BB	DD	DD	BB	BB	BB	DD	DD
chr15_13207779_13207813	BB	NA	DD	BB	NA	DD	BB	BB	BB	NA	BB	BB	NA	BB	BB	DD	BB	DD	NA	NA	DD	BB	BB	BB	BB	DD	DD	BB	NA	NA	BB	DD	DD	BB	BB	BB	BB	BB	BB	NA	NA	BB	NA	DD	BB	BB	BB	DD	NA
chr15_13241591_13241650	FF	FF	FF	FF	FF	FF	FF	FF	FF	FF	FF	FF	FF	NN	FF	FF	FF	NA	FF	FF	FF	FF	FF	FF	FF	FF	NA	FF	FF	FF	FF	FF	FF	NA	FF	FF	FF	FF	FF	FF	FF	FF	FF	FF	FF	FF	FF	FF	FF
chr15_13242722_13242769	NA	DD	DD	NA	NA	DD	NA	BB	NA	DD	NN	BB	DD	BB	BB	DD	bn	DD	DD	DD	DD	NA	BB	BB	NA	DD	DD	NA	BB	BB	BB	DD	NA	BB	NA	BB	BB	NA	BB	DD	NA	NA	DD	DD	BB	BB	BB	DD	DD
chr15_13245126_13245180	FF	NA	FF	FF	FF	NA	FF	FF	FF	FF	FF	FF	FF	FF	FF	NA	fn	FF	FF	NA	FF	FF	FF	FF	FF	FF	FF	FF	FF	FF	FF	FF	FF	FF	FF	FF	NA	FF	FF	FF	FF	FF	NA	FF	FF	NA	FF	FF	NA
chr15_13250605_13250632	BB	DD	DD	BB	BB	DD	BB	BB	BB	DD	BB	BB	DD	BB	BB	DD	BB	DD	DD	DD	DD	BB	BB	BB	BB	DD	DD	BB	BB	BB	BB	DD	DD	BB	BB	BB	BB	BB	BB	DD	BB	BB	DD	DD	BB	BB	BB	DD	DD
chr15_13259715_13259746	BB	DD	DD	BB	BB	DD	BB	BB	BB	DD	BB	BB	DD	BB	BB	DD	BB	DD	DD	DD	DD	BB	BB	BB	BB	DD	DD	BB	BB	BB	BB	DD	DD	BB	BB	BB	BB	BB	BB	DD	BB	BB	DD	DD	BB	BB	BB	DD	DD
chr15_13271041_13271085	FF	df	df	FF	FF	df	FF	FF	FF	df	FF	FF	df	FF	FF	df	FF	NA	df	NA	df	FF	FF	FF	FF	NA	df	FF	FF	FF	FF	df	NA	FF	FF	FF	FF	FF	NA	df	NA	FF	df	df	FF	FF	FF	df	df
chr15_13364282_13364309	FF	FF	FF	FF	NA	NA	FF	FF	FF	FF	FF	FF	FF	FF	FF	FF	FF	FF	FF	FF	FF	FF	FF	FF	FF	NA	FF	FF	FF	NA	FF	FF	FF	FF	FF	FF	FF	FF	FF	FF	NA	FF	FF	NN	FF	NA	FF	NA	NN
chr15_13421115_13421162	NA	NA	FF	FF	NA	FF	FF	FF	FF	NA	NA	FF	FF	FF	FF	NA	FF	FF	FF	FF	FF	FF	FF	FF	NA	NA	FF	FF	FF	NA	FF	FF	NA	NA	FF	NA	FF	NA	NA	FF	FF	FF	FF	NA	FF	NA	FF	FF	NA
chr15_13502851_13502890	BB	NA	DD	BB	BB	DD	BB	bn	BB	DD	NA	BB	NA	BB	BB	DD	BB	DD	DD	DD	DD	BB	BB	BB	NA	NA	DD	NA	BB	BB	BB	DD	NA	BB	NA	NA	bn	BB	BB	NA	BB	BB	DD	NA	NA	NA	NA	NA	DD
chr15_13533279_13533318	BB	DD	DD	BB	BB	DD	BB	BB	BB	DD	BB	BB	DD	BB	BB	DD	BB	DD	DD	DD	DD	BB	BB	BB	bn	DD	DD	BB	BB	BB	BB	DD	DD	BB	BB	BB	BB	BB	BB	DD	BB	BB	DD	DD	BB	BB	BB	DD	DD
chr15_13588448_13588492	BB	DD	DD	BB	BB	DD	BB	BB	BB	DD	BB	BB	DD	BB	BB	DD	BB	DD	DD	DD	DD	BB	BB	BB	BB	DD	DD	BB	BB	BB	BB	DD	DD	BB	BB	BB	BB	BB	BB	DD	BB	BB	DD	DD	BB	BB	BB	DD	DD
chr15_13649660_13649699	BB	DD	DD	BB	BB	NA	BB	BB	BB	DD	BB	BB	DD	bd	BB	DD	BB	DD	DD	DD	DD	BB	BB	BB	BB	DD	DD	BB	NN	BB	NA	DD	DD	BB	BB	BB	BB	BB	BB	DD	bd	BB	DD	DD	BB	BB	NA	DD	DD
chr15_13658261_13658295	BB	DD	DD	BB	BB	DD	BB	BB	BB	DD	BB	BB	DD	BB	BB	DD	BB	DD	DD	DD	DD	BB	BB	BB	BB	DD	DD	BB	BB	BB	BB	DD	DD	BB	BB	BB	BB	BB	BB	DD	BB	BB	DD	DD	BB	BB	BB	DD	DD
chr15_13681898_13681953	NA	DD	DD	DD	DD	DD	UU	UU	UU	DD	UU	NA	DD	UU	UU	DD	UU	DD	DD	DD	DD	DD	UU	DD	UU	DD	DD	DD	DD	NA	UU	DD	DD	DD	DD	DD	NA	UU	UU	DD	DD	DD	DD	DD	DD	NA	DD	DD	DD
chr15_13837597_13837640	FF	FF	FF	FF	FF	FF	FF	NN	FF	FF	FF	FF	FF	FF	FF	FF	FF	FF	FF	FF	FF	FF	FF	FF	FF	NA	FF	FF	FF	FF	FF	FF	FF	FF	FF	FF	FF	FF	FF	FF	NA	FF	FF	FF	FF	FF	FF	FF	FF
chr15_13964233_13964252	BB	DD	DD	BB	BB	DD	BB	BB	BB	DD	BB	BB	DD	BB	BB	DD	BB	DD	DD	DD	DD	BB	bd	BB	BB	DD	DD	BB	BB	BB	BB	DD	DD	BB	BB	BB	BB	BB	DD	DD	BB	BB	DD	BB	BB	BB	BB	DD	BB
chr15_13968358_13968393	BB	DD	DD	BB	BB	DD	BB	BB	BB	DD	BB	BB	DD	BB	BB	DD	BB	DD	DD	DD	DD	BB	BB	BB	BB	DD	DD	BB	BB	BB	BB	DD	DD	BB	BB	BB	BB	BB	DD	DD	BB	BB	DD	BB	BB	BB	BB	DD	BB
chr15_13978574_13978625	BB	NA	NN	BB	BB	NA	BB	BB	BB	NN	BB	BB	DD	BB	BB	NA	BB	NA	NA	NN	NA	BB	BB	BB	BB	NA	NA	NA	NA	BB	BB	NA	NA	NA	NA	BB	BB	BB	DD	dn	NA	BB	NA	BB	BB	bn	BB	NA	BB
chr15_14005779_14005790	BB	DD	DD	BB	BB	DD	BB	BB	BB	DD	BB	BB	DD	BB	BB	DD	BB	DD	DD	DD	DD	BB	BB	BB	BB	DD	DD	BB	BB	BB	BB	DD	DD	BB	BB	BB	BB	BB	DD	DD	BB	BB	DD	BB	BB	BB	BB	DD	BB
chr15_14022534_14022589	NA	DD	DD	NA	BB	DD	BB	BB	NA	DD	BB	NA	DD	BB	NA	DD	NA	NA	DD	NA	NN	NA	BB	BB	BB	DD	DD	BB	NA	BB	BB	DD	DD	BB	BB	BB	BB	BB	DD	NA	BB	BB	DD	BB	BB	BB	NA	DD	BB
chr15_14075041_14075056	BB	DD	DD	BB	BB	DD	BB	BB	BB	DD	BB	BB	DD	BB	BB	DD	BB	DD	DD	DD	DD	BB	BB	BB	BB	DD	DD	BB	BB	BB	BB	DD	DD	BB	BB	BB	BB	BB	DD	DD	BB	BB	DD	BB	BB	BB	BB	DD	BB
chr15_14103505_14103560	BB	NA	NA	BB	NA	DD	BB	BB	BB	NA	NA	NA	NN	BB	bn	DD	NA	NN	NN	DD	NA	BB	BB	NA	NA	DD	DD	BB	BB	BB	BB	NN	DD	BB	BB	BB	NA	BB	NA	DD	BB	BB	DD	BB	BB	BB	BB	NA	BB
chr15_14148023_14148044	BB	dn	DD	BB	BB	DD	BB	BB	BB	DD	BB	BB	DD	BB	BB	DD	BB	DD	DD	DD	DD	BB	BB	BB	BB	DD	DD	BB	BB	BB	BB	DD	DD	BB	BB	BB	BB	BB	DD	DD	BB	BB	DD	BB	BB	BB	BB	dn	BB
chr15_14174292_14174339	NA	FF	FF	FF	FF	NA	FF	NA	FF	FF	NN	FF	FF	FF	FF	FF	FF	FF	NA	FF	FF	NA	FF	FF	FF	FF	FF	FF	FF	FF	FF	FF	FF	FF	FF	FF	FF	FF	FF	FF	FF	FF	FF	FF	FF	FF	FF	FF	FF
chr15_14194114_14194137	BB	DD	DD	BB	BB	DD	bd	BB	BB	DD	BB	BB	DD	BB	BB	DD	BB	DD	DD	DD	DD	BB	BB	BB	BB	DD	DD	BB	BB	BB	BB	DD	DD	BB	BB	BB	BB	BB	DD	DD	BB	BB	DD	BB	BB	BB	BB	DD	BB
chr15_14201939_14201953	BB	DD	DD	BB	BB	DD	BB	BB	BB	DD	BB	BB	DD	BB	BB	DD	BB	DD	DD	DD	DD	BB	BB	BB	BB	DD	DD	BB	BB	BB	BB	DD	DD	BB	BB	BB	BB	BB	DD	DD	BB	BB	DD	BB	BB	BB	BB	DD	BB
chr15_14218569_14218594	BB	DD	DD	BB	BB	dn	BB	BB	BB	DD	BB	BB	DD	bn	BB	DD	BB	DD	DD	DD	DD	BB	BB	BB	BB	dn	DD	BB	BB	BB	BB	DD	DD	BB	BB	BB	BB	BB	DD	DD	BB	BB	DD	BB	BB	BB	BB	DD	BB
chr15_14227369_14227384	BB	DD	DD	BB	BB	DD	BB	BB	BB	DD	BB	BB	DD	BB	BB	DD	BB	DD	DD	DD	DD	BB	BB	BB	BB	DD	DD	BB	BB	BB	BB	DD	DD	BB	BB	BB	BB	BB	DD	DD	BB	BB	DD	BB	BB	BB	BB	DD	BB
chr15_14229751_14229772	BB	DD	DD	BB	BB	DD	BB	BB	BB	DD	BB	BB	DD	BB	BB	DD	bn	DD	DD	DD	DD	BB	BB	BB	BB	DD	DD	BB	BB	BB	BB	DD	DD	BB	BB	BB	BB	BB	DD	DD	BB	BB	DD	BB	BB	BB	BB	DD	BB
chr15_14243025_14243060	BB	DD	NA	BB	BB	NA	BB	BB	NA	DD	BB	BB	NA	BB	BB	NA	BB	NA	NA	NA	DD	NA	BB	BB	NA	NA	DD	BB	BB	BB	BB	DD	NA	BB	BB	BB	BB	NA	NA	NA	NA	BB	DD	BB	BB	NA	BB	DD	BB
chr15_14254160_14254173	BB	DD	DD	BB	BB	DD	BB	BB	BB	DD	BB	BB	DD	BB	BB	DD	BB	DD	DD	DD	DD	BB	BB	BB	BB	DD	DD	BB	BB	BB	BB	DD	DD	BB	BB	BB	BB	BB	DD	DD	BB	BB	DD	BB	BB	BB	BB	DD	BB
chr15_14274406_14274417	BB	DD	DD	BB	BB	DD	BB	BB	BB	DD	BB	BB	DD	BB	BB	DD	BB	DD	DD	DD	DD	BB	BB	BB	BB	DD	DD	BB	BB	BB	BB	DD	DD	BB	BB	BB	BB	BB	DD	DD	BB	BB	DD	BB	BB	BB	BB	DD	BB
chr15_14276907_14276930	BB	DD	DD	BB	BB	DD	BB	BB	BB	DD	BB	BB	DD	BB	BB	bd	BB	bd	DD	DD	DD	BB	BB	BB	BB	DD	DD	BB	BB	BB	BB	DD	DD	BB	BB	BB	BB	BB	DD	bd	BB	BB	DD	BB	BB	BB	BB	DD	BB
chr15_14324306_14324353	FF	NA	FF	FF	FF	FF	FF	NA	FF	FF	FF	FF	FF	FF	FF	FF	FF	FF	FF	FF	FF	FF	FF	FF	FF	NA	NA	NA	FF	FF	FF	FF	FF	FF	FF	NA	FF	NA	FF	FF	NA	FF	NA	FF	FF	FF	FF	FF	NA
chr15_14324490_14324501	BB	DD	DD	BB	BB	DD	BB	BB	BB	DD	BB	BB	DD	BB	BB	DD	BB	DD	DD	DD	DD	BB	BB	BB	BB	DD	DD	BB	BB	BB	BB	DD	dn	BB	BB	BB	BB	BB	DD	DD	BB	BB	DD	BB	BB	BB	BB	DD	BB
chr15_14328863_14328874	BB	DD	DD	BB	BB	DD	BB	BB	BB	bd	BB	BB	DD	BB	BB	DD	BB	DD	DD	DD	DD	BB	BB	BB	BB	DD	DD	BB	BB	BB	BB	DD	bd	BB	BB	BB	BB	BB	DD	bd	BB	BB	DD	BB	BB	BB	BB	DD	BB
chr15_14335847_14335862	BB	DD	DD	BB	BB	DD	BB	BB	BB	DD	BB	BB	DD	BB	BB	DD	BB	DD	DD	DD	DD	BB	BB	BB	BB	DD	DD	BB	BB	BB	BB	DD	DD	BB	BB	BB	BB	BB	DD	DD	BB	BB	DD	BB	BB	BB	BB	DD	BB
chr15_14351198_14351211	BB	DD	bd	BB	BB	bd	BB	BB	BB	bd	BB	BB	DD	BB	BB	DD	BB	DD	bd	bd	DD	BB	BB	BB	BB	DD	bd	BB	BB	BB	BB	DD	bd	BB	BB	BB	BB	BB	DD	DD	BB	BB	DD	BB	BB	BB	BB	bd	BB
chr15_14385879_14385918	BB	dn	DD	BB	BB	DD	BB	BB	BB	DD	BB	BB	DD	BB	BB	dn	BB	dn	DD	dn	DD	BB	BB	BB	BB	DD	DD	BB	BB	BB	BB	DD	DD	BB	BB	BB	BB	BB	DD	DD	BB	BB	DD	BB	BB	BB	BB	DD	BB
chr15_14390280_14390300	BB	DD	DD	BB	BB	DD	BB	BB	BB	DD	BB	BB	DD	BB	BB	DD	BB	DD	DD	DD	DD	BB	BB	BB	BB	DD	DD	BB	BB	BB	BB	DD	DD	BB	BB	BB	BB	BB	DD	DD	BB	BB	DD	BB	BB	BB	BB	DD	BB
chr15_14399623_14399634	BB	dd	dd	BB	BB	dd	BB	BB	BB	dd	BB	BB	dd	BB	BB	dd	BB	dd	dd	DD	dd	BB	BB	BB	BB	dd	dd	BB	BB	BB	BB	dd	dd	BB	BB	BB	BB	BB	dd	dd	BB	BB	dd	BB	BB	bn	BB	DD	BB
chr15_14399638_14399651	BB	dn	DD	BB	BB	DD	BB	BB	BB	DD	BB	BB	DD	BB	BB	dn	BB	DD	DD	DD	DD	BB	BB	BB	BB	DD	DD	BB	BB	BB	BB	dn	dn	BB	BB	BB	BB	BB	DD	dn	BB	BB	dn	BB	BB	BB	BB	DD	BB
chr15_14411033_14411044	BB	DD	DD	BB	BB	DD	BB	BB	BB	DD	BB	BB	DD	BB	BB	DD	BB	DD	DD	DD	DD	BB	BB	BB	BB	DD	DD	BB	BB	BB	BB	DD	DD	BB	BB	BB	BB	BB	DD	DD	BB	BB	DD	BB	BB	BB	BB	DD	BB
chr15_14411200_14411219	BB	DD	DD	BB	BB	DD	BB	BB	BB	DD	BB	BB	DD	BB	BB	DD	BB	DD	DD	DD	DD	BB	BB	BB	BB	DD	DD	BB	BB	BB	BB	DD	DD	BB	BB	BB	BB	BB	DD	DD	BB	BB	DD	BB	BB	BB	BB	DD	BB
chr15_14431277_14431296	BB	DD	DD	BB	BB	DD	BB	bn	BB	DD	BB	BB	DD	BB	BB	DD	BB	DD	DD	DD	DD	BB	BB	BB	BB	DD	DD	BB	BB	BB	BB	DD	DD	BB	BB	BB	BB	BB	DD	DD	BB	BB	DD	BB	BB	BB	BB	DD	BB
chr15_14431974_14432001	BB	DD	DD	BB	BB	DD	BB	BB	BB	DD	BB	BB	DD	BB	BB	DD	BB	DD	DD	DD	DD	bd	BB	BB	BB	DD	DD	BB	BB	BB	BB	DD	DD	BB	BB	BB	BB	BB	DD	DD	BB	BB	DD	BB	BB	BB	BB	DD	BB
chr15_14441407_14441421	BB	DD	DD	BB	BB	DD	BB	BB	BB	DD	BB	BB	DD	BB	BB	DD	BB	DD	DD	DD	DD	BB	BB	BB	BB	DD	DD	BB	BB	BB	BB	DD	DD	BB	BB	BB	BB	BB	DD	DD	BB	BB	DD	BB	BB	BB	BB	DD	BB
chr15_14478772_14478803	BB	DD	DD	BB	BB	DD	BB	BB	BB	DD	BB	BB	DD	BB	BB	DD	BB	DD	DD	DD	DD	BB	BB	BB	BB	DD	DD	BB	BB	BB	BB	DD	DD	BB	BB	BB	BB	BB	DD	DD	BB	BB	DD	BB	BB	BB	BB	DD	BB
chr15_14485341_14485352	BB	DD	DD	BB	BB	DD	BB	BB	BB	DD	BB	BB	DD	BB	BB	DD	BB	DD	DD	DD	DD	BB	BB	BB	BB	DD	DD	BB	BB	BB	BB	DD	DD	BB	BB	BB	BB	BB	DD	DD	BB	BB	DD	BB	BB	BB	BB	DD	BB
chr15_14487001_14487012	BB	DD	DD	BB	BB	DD	BB	BB	BB	DD	BB	BB	DD	BB	BB	DD	BB	DD	DD	DD	DD	BB	BB	BB	BB	DD	DD	BB	BB	BB	BB	DD	DD	BB	BB	BB	BB	BB	DD	DD	BB	BB	DD	BB	BB	BB	BB	DD	BB
chr15_14491529_14491540	BB	dd	dd	BB	BB	dd	BB	BB	BB	dd	BB	BB	dd	BB	BB	dd	BB	dd	dd	DD	dd	BB	BB	BB	BB	dd	DD	BB	BB	BB	BB	dd	dd	BB	BB	BB	BB	BB	dd	dd	BB	BB	dd	BB	BB	BB	BB	dd	BB
chr15_14548563_14548574	BB	DD	DD	BB	BB	DD	BB	BB	BB	DD	BB	BB	DD	BB	BB	DD	BB	dn	DD	DD	DD	BB	BB	BB	BB	dn	DD	BB	BB	BB	BB	DD	DD	BB	BB	BB	BB	BB	DD	DD	BB	BB	DD	BB	BB	BB	BB	DD	BB
chr15_14593243_14593257	BB	DD	DD	BB	BB	DD	BB	BB	BB	DD	BB	BB	DD	BB	BB	DD	BB	DD	DD	DD	DD	BB	BB	BB	BB	DD	DD	BB	BB	BB	BB	DD	DD	BB	BB	BB	BB	BB	DD	DD	BB	BB	DD	BB	BB	BB	BB	DD	BB
chr15_14628336_14628355	BB	DD	DD	BB	BB	DD	BB	BB	BB	DD	BB	BB	DD	BB	BB	DD	BB	DD	DD	DD	DD	BB	BB	BB	BB	DD	DD	BB	BB	BB	BB	DD	DD	BB	BB	BB	BB	BB	DD	DD	BB	BB	DD	BB	BB	BB	BB	DD	BB
chr15_14661880_14661894	BB	DD	DD	BB	BB	DD	BB	BB	BB	DD	BB	BB	DD	BB	BB	DD	BB	DD	DD	DD	DD	BB	BB	BB	BB	DD	DD	BB	BB	BB	BB	DD	DD	BB	BB	BB	BB	BB	DD	DD	BB	BB	DD	BB	BB	BB	BB	DD	BB
chr15_14666642_14666659	BB	DD	DD	BB	BB	DD	BB	BB	BB	DD	BB	BB	DD	BB	BB	DD	BB	DD	DD	DD	DD	BB	BB	BB	BB	DD	DD	BB	BB	BB	BB	DD	DD	BB	BB	BB	BB	BB	DD	DD	BB	BB	DD	BB	BB	BB	BB	DD	BB
chr15_14701619_14701630	BB	DD	DD	BB	BB	DD	BB	BB	BB	DD	BB	BB	DD	BB	BB	DD	BB	DD	DD	DD	DD	BB	BB	BB	BB	DD	DD	BB	BB	BB	BB	DD	DD	BB	BB	BB	BB	BB	DD	DD	BB	BB	DD	BB	BB	BB	BB	DD	BB
chr15_14750576_14750615	BB	DD	DD	BB	BB	DD	BB	NN	BB	DD	BB	BB	DD	BB	BB	NA	BB	DD	NA	DD	DD	BB	BB	BB	BB	NA	DD	BB	BB	BB	BB	DD	DD	NA	BB	BB	BB	BB	DD	DD	BB	BB	DD	BB	BB	NN	NN	DD	BB
chr15_14770816_14770831	BB	dd	dd	BB	BB	dd	BB	BB	BB	dd	BB	BB	dd	BB	BB	DD	BB	dd	dd	dd	dd	BB	BB	BB	BB	dd	dd	BB	BB	BB	BB	dd	dd	BB	BB	BB	BB	BB	dd	DD	BB	BB	dd	BB	BB	BB	BB	dd	BB
chr15_14770833_14770848	BB	DD	DD	BB	BB	DD	BB	BB	BB	DD	BB	BB	DD	BB	BB	DD	BB	DD	DD	DD	DD	BB	BB	BB	BB	DD	DD	BB	BB	BB	BB	DD	DD	BB	BB	BB	BB	BB	DD	DD	BB	BB	DD	BB	BB	BB	BB	DD	BB
chr15_15134115_15134162	BB	DD	NA	BB	BB	DD	BB	BB	BB	DD	BB	NA	DD	BB	bn	NA	BB	DD	DD	NA	DD	NA	BB	BB	NA	NA	DD	BB	BB	BB	BB	DD	NA	NA	BB	BB	BB	NA	DD	NN	BB	BB	DD	BB	BB	BB	BB	DD	BB
chr15_15332217_15332252	DD	DD	DD	NA	DD	DD	DD	DD	DD	DD	du	DD	DD	DD	DD	DD	DD	DD	DD	DD	DD	DD	DD	DD	DD	DD	DD	DD	DD	DD	DD	DD	DD	NA	DD	DD	NA	NA	DD	DD	NA	DD	DD	DD	DD	NA	UU	DD	DD
chr15_15349224_15349267	BB	DD	DD	BB	BB	DD	BB	BB	BB	DD	BB	BB	DD	BB	DD	DD	BB	DD	DD	DD	DD	BB	BB	BB	BB	DD	DD	BB	BB	BB	BB	DD	DD	BB	BB	BB	BB	BB	DD	DD	BB	BB	DD	DD	BB	BB	BB	DD	BB
chr15_15382894_15382905	bd	DD	DD	bd	BB	DD	BB	BB	BB	DD	bd	BB	bd	bd	bd	bd	DD	DD	bd	DD	bd	bd	BB	DD	BB	DD	DD	DD	BB	BB	BB	bd	bd	BB	BB	BB	BB	BB	DD	bd	BB	BB	DD	BB	BB	BB	BB	DD	BB
chr15_15469753_15469808	NA	NN	NA	FF	NA	FF	FF	FF	FF	FF	FF	NA	FF	FF	FF	FF	FF	NN	FF	FF	FF	FF	NN	NA	FF	NA	FF	FF	FF	FF	FF	FF	NA	NA	FF	NA	FF	NA	FF	NA	FF	FF	FF	FF	FF	NA	FF	FF	NA
chr15_15556621_15556650	FF	FF	FF	FF	FF	FF	FF	FF	FF	FF	FF	FF	NA	FF	FF	FF	FF	FF	FF	FF	FF	FF	FF	FF	NN	NA	FF	FF	FF	FF	FF	FF	FF	FF	FF	FF	NA	FF	FF	FF	NA	FF	FF	FF	FF	FF	FF	FF	FF
chr15_15617744_15617793	BB	DD	DD	BB	bn	DD	BB	BB	BB	DD	BB	BB	DD	BB	BB	DD	BB	DD	DD	DD	DD	BB	BB	BB	BB	DD	DD	BB	BB	BB	BB	DD	DD	BB	BB	BB	BB	BB	DD	DD	BB	BB	DD	BB	BB	BB	BB	DD	BB
chr15_15659548_15659579	FF	FF	FF	FF	FF	FF	FF	FF	FF	FF	FF	FF	FF	FF	FF	FF	FF	FF	FF	FF	FF	FF	FF	FF	NA	FF	FF	FF	FF	FF	FF	FF	FF	FF	FF	FF	FF	FF	FF	FF	FF	FF	FF	FF	FF	FF	FF	NA	FF
chr15_15699706_15699759	BB	DD	NA	BB	BB	DD	BB	BB	BB	DD	BB	BB	DD	BB	BB	DD	bd	DD	dn	DD	DD	BB	BB	BB	BB	DD	DD	BB	BB	BB	BB	DD	DD	BB	BB	BB	BB	BB	DD	DD	BB	BB	DD	BB	BB	BB	BB	DD	BB
chr15_15751554_15751609	BB	BB	BB	BB	BB	BB	NA	NA	NA	BB	BB	BB	NA	BB	BB	BB	BB	NA	BB	BB	BB	NN	NA	NA	BB	NA	DD	BB	BB	NA	NA	DD	DD	BB	BB	NA	NA	NA	NN	DD	NA	BB	NA	NA	BB	NA	BB	DD	NA
chr15_15815067_15815098	FF	FF	FF	FF	FF	FF	FF	FF	FF	FF	FF	FF	FF	FF	FF	FF	FF	FF	FF	FF	FF	FF	FF	FF	FF	FF	FF	FF	FF	FF	FF	FF	FF	FF	FF	FF	FF	FF	FF	FF	FF	FF	FF	FF	NN	FF	FF	FF	FF
chr15_15961022_15961041	DD	DD	DD	DD	DD	DD	DD	DD	DD	DD	DD	DD	DD	DD	DD	DD	BB	DD	DD	DD	DD	DD	DD	DD	DD	DD	DD	DD	BB	BB	BB	DD	DD	BB	BB	BB	BB	BB	DD	DD	BB	BB	DD	BB	BB	BB	BB	DD	BB
chr15_16034890_16034925	BB	DD	DD	BB	NA	DD	BB	BB	BB	DD	BB	BB	DD	BB	BB	DD	BB	DD	DD	DD	DD	BB	BB	BB	BB	DD	DD	BB	BB	BB	BB	DD	DD	BB	BB	BB	BB	BB	DD	DD	BB	BB	DD	BB	BB	BB	BB	DD	BB
chr15_16075721_16075764	FF	FF	FF	FF	FF	FF	FF	FF	FF	FF	FF	FF	FF	FF	FF	FF	FF	FF	FF	fn	FF	FF	FF	NA	FF	FF	FF	FF	FF	NA	FF	FF	FF	FF	FF	FF	NA	NA	FF	FF	NA	FF	FF	FF	FF	FF	FF	NN	FF
chr15_16264824_16264867	FF	NA	FF	NA	FF	FF	FF	FF	FF	FF	FF	NA	FF	FF	FF	FF	NA	FF	FF	FF	FF	FF	FF	FF	FF	NA	FF	FF	FF	FF	NA	FF	FF	FF	FF	FF	FF	NA	FF	NA	FF	FF	NA	FF	FF	FF	FF	FF	NA
chr15_16272587_16272622	FF	FF	FF	FF	FF	FF	FF	FF	FF	FF	FF	NA	NA	FF	FF	FF	FF	FF	FF	FF	FF	FF	FF	fn	FF	FF	FF	FF	FF	FF	FF	FF	FF	FF	FF	FF	FF	FF	FF	FF	FF	FF	NA	FF	NA	NN	FF	FF	FF
chr15_16402745_16402776	BB	DD	DD	BB	NA	DD	BB	BB	BB	DD	BB	BB	DD	BB	BB	DD	BB	DD	DD	DD	DD	BB	BB	BB	BB	DD	DD	BB	BB	BB	BB	DD	DD	BB	BB	BB	BB	BB	DD	DD	BB	BB	DD	BB	BB	BB	BB	DD	BB
chr15_16440137_16440166	FF	FF	FF	FF	FF	FF	FF	FF	FF	FF	FF	FF	FF	FF	FF	FF	FF	FF	FF	FF	FF	FF	FF	FF	FF	NA	FF	FF	FF	NA	FF	FF	FF	NN	FF	FF	FF	FF	FF	FF	FF	FF	FF	FF	FF	FF	FF	FF	FF
chr15_16481057_16481095	FF	NA	FF	fn	NA	FF	FF	FF	FF	FF	FF	FF	FF	NA	FF	FF	FF	NN	FF	FF	FF	FF	FF	FF	FF	NA	FF	FF	FF	NA	NA	FF	FF	FF	NA	NA	FF	NA	FF	NA	NA	FF	FF	FF	NA	FF	FF	FF	FF
chr15_16496394_16496428	FF	FF	FF	NN	FF	FF	NN	NN	NN	FF	FF	FF	FF	FF	NN	FF	FF	FF	FF	NA	FF	FF	FF	FF	FF	NA	FF	FF	FF	FF	FF	FF	FF	NA	FF	FF	FF	FF	FF	FF	NA	FF	FF	FF	FF	NA	FF	FF	NA
chr15_16500723_16500750	NA	FF	FF	FF	FF	FF	FF	FF	FF	FF	FF	FF	FF	FF	FF	FF	FF	FF	FF	FF	FF	FF	FF	NN	FF	FF	FF	FF	FF	FF	FF	FF	FF	FF	FF	FF	NA	NA	FF	FF	NA	FF	FF	FF	FF	FF	FF	FF	FF
chr15_16512558_16512609	BB	NA	NN	NN	BB	NN	BB	BB	BB	BB	BB	BB	NN	BB	FF	NN	BB	NN	NN	NN	NN	BB	NA	BB	BB	NA	FF	NN	NA	BB	NA	FF	FF	NN	BB	bf	BB	BB	FF	FF	BB	NN	NN	BB	BB	BB	BB	FF	BB
chr15_16539581_16539616	FF	FF	FF	FF	FF	FF	FF	FF	FF	FF	FF	FF	FF	FF	FF	FF	FF	FF	FF	FF	FF	FF	FF	FF	FF	NA	FF	FF	FF	FF	FF	FF	FF	FF	FF	fn	NA	FF	FF	FF	FF	FF	FF	FF	FF	FF	FF	FF	FF
chr15_16623281_16623312	FF	FF	NA	FF	FF	FF	FF	FF	FF	FF	FF	FF	FF	FF	FF	FF	fn	FF	FF	FF	FF	FF	FF	FF	FF	NA	FF	FF	FF	FF	FF	FF	FF	FF	FF	FF	FF	FF	FF	FF	NA	FF	FF	FF	FF	FF	FF	FF	FF
chr15_16669042_16669107	BB	UU	UU	BB	NA	NA	BB	BB	NA	UU	BB	BB	UU	BB	NA	NA	BB	UU	NA	BB	UU	BB	BB	BB	BB	NA	UU	BB	BB	BB	BB	UU	UU	BB	BB	BB	BB	BB	UU	UU	BB	BB	UU	BB	BB	BB	UU	UU	BB
chr15_16669147_16669182	FF	FF	FF	FF	FF	FF	FF	FF	FF	FF	FF	FF	FF	FF	FF	FF	FF	FF	NN	FF	FF	NA	FF	FF	FF	FF	FF	FF	FF	FF	FF	FF	FF	FF	FF	FF	FF	FF	FF	fn	FF	FF	FF	FF	FF	FF	NN	fn	FF
chr15_16737182_16737229	FF	FF	NN	FF	fn	NA	FF	FF	FF	FF	NA	FF	NA	FF	FF	FF	FF	FF	FF	FF	FF	FF	NA	FF	FF	NA	FF	FF	NN	FF	NA	FF	FF	FF	NA	FF	FF	FF	FF	FF	NA	FF	FF	FF	FF	NA	NA	FF	fn
chr15_16867433_16867477	BB	dn	DD	BB	BB	DD	BB	BB	bn	DD	BB	NN	DD	BB	DD	DD	BB	DD	DD	DD	DD	BB	BB	BB	BB	NA	DD	BB	BB	BB	BB	DD	DD	BB	BB	BB	BB	BB	NA	DD	BB	BB	DD	BB	BB	BB	BB	DD	BB
chr15_16966146_16966175	FF	FF	FF	FF	FF	NA	FF	FF	FF	FF	FF	FF	FF	FF	FF	FF	FF	fn	FF	FF	FF	FF	NA	FF	NA	FF	FF	FF	FF	FF	fn	FF	FF	FF	FF	FF	FF	FF	FF	NA	FF	FF	FF	FF	FF	FF	NA	FF	FF
chr15_17071339_17071386	FF	FF	FF	NN	FF	FF	NA	FF	NA	FF	NN	FF	FF	FF	NN	FF	FF	NN	fn	FF	NA	FF	FF	FF	FF	FF	FF	FF	NA	FF	FF	FF	FF	FF	FF	FF	FF	FF	NA	FF	FF	FF	FF	NA	FF	FF	FF	FF	FF
chr15_17123247_17123291	UU	DD	DD	UU	UU	DD	UU	UU	UU	DD	UU	UU	DD	UU	UU	DD	uu	DD	DD	DD	DD	uu	UU	UU	UU	DD	DD	UU	NA	UU	UU	DD	DD	UU	UU	UU	NA	NA	DD	DD	UU	UU	DD	UU	NA	UU	UU	DD	NA
chr15_17258870_17258909	FF	FF	FF	NN	FF	FF	FF	NA	FF	FF	FF	FF	FF	FF	FF	FF	FF	FF	FF	NN	NA	FF	FF	FF	FF	FF	FF	FF	FF	NA	FF	FF	FF	FF	FF	FF	FF	FF	FF	FF	NA	FF	NA	FF	FF	NA	FF	FF	FF
chr15_17301398_17301441	FF	FF	NN	FF	FF	FF	NA	FF	NA	FF	FF	FF	FF	FF	FF	FF	FF	FF	NA	FF	FF	FF	FF	FF	FF	FF	FF	FF	FF	NA	NA	FF	FF	FF	FF	FF	FF	FF	FF	NN	NA	FF	FF	FF	FF	NA	FF	FF	FF
chr15_17395067_17395126	BB	DD	DD	NA	DD	NN	DD	DD	DD	DD	dn	BB	DD	BB	BB	NA	DD	DD	DD	DD	DD	BB	BB	DD	BB	NA	NA	bd	NA	NA	BB	DD	DD	NA	BB	DD	BB	NA	DD	DD	BB	NA	NN	DD	DD	BB	BB	DD	BB
chr15_17603585_17603632	FF	NN	NA	FF	FF	FF	FF	FF	FF	NA	NN	FF	FF	NN	FF	FF	FF	FF	FF	FF	NA	FF	FF	FF	NA	NA	FF	FF	FF	fn	FF	FF	FF	FF	FF	FF	FF	FF	FF	FF	NA	FF	FF	FF	FF	FF	FF	FF	NA
chr15_17638442_17638497	FF	FF	FF	NN	FF	FF	FF	FF	NA	FF	NA	FF	FF	FF	FF	NA	FF	FF	FF	FF	NA	FF	FF	FF	NA	NA	FF	FF	FF	FF	FF	FF	FF	FF	FF	NA	FF	NA	FF	NA	NA	FF	FF	fn	FF	FF	FF	FF	FF
chr15_17688613_17688640	FF	FF	FF	NA	FF	FF	FF	FF	FF	NA	FF	FF	NA	FF	FF	FF	NA	FF	FF	FF	NN	FF	FF	FF	NA	NA	FF	FF	NA	FF	FF	FF	FF	FF	FF	FF	FF	FF	FF	FF	FF	FF	FF	FF	FF	FF	FF	FF	FF
chr15_17692941_17692968	FF	NA	FF	FF	FF	FF	FF	FF	FF	FF	FF	FF	NA	NA	FF	FF	NA	FF	FF	FF	FF	FF	FF	FF	FF	FF	FF	FF	FF	FF	FF	NA	FF	FF	FF	FF	FF	FF	FF	FF	FF	FF	FF	FF	FF	NA	FF	FF	FF
chr15_17732825_17732869	FF	FF	FF	FF	FF	FF	FF	FF	FF	FF	FF	FF	FF	FF	FF	FF	FF	NA	FF	FF	fn	FF	FF	FF	FF	NA	FF	FF	FF	FF	FF	FF	FF	NA	FF	FF	FF	FF	FF	NA	FF	FF	FF	FF	FF	FF	FF	FF	NA
chr15_17844763_17844802	FF	FF	FF	FF	FF	FF	FF	FF	FF	FF	NN	FF	NA	FF	FF	FF	FF	FF	FF	FF	FF	FF	FF	FF	FF	NA	FF	FF	FF	FF	FF	FF	FF	FF	FF	NA	FF	FF	FF	fn	FF	FF	FF	NA	FF	FF	FF	FF	FF
chr15_17849863_17849914	FF	NA	FF	FF	FF	NA	FF	FF	FF	FF	FF	FF	FF	FF	FF	FF	FF	FF	FF	NA	NA	FF	FF	NN	FF	NA	NA	FF	FF	NA	FF	FF	FF	FF	FF	NA	FF	NA	FF	NA	NA	NA	FF	FF	fn	FF	FF	FF	FF
chr15_17899143_17899190	FF	FF	FF	FF	FF	FF	NN	NA	FF	NA	FF	NA	FF	NA	FF	FF	NA	NA	FF	FF	NA	FF	FF	FF	FF	FF	NN	FF	FF	FF	NN	NN	FF	FF	FF	FF	FF	FF	FF	FF	FF	FF	FF	FF	FF	NA	FF	FF	FF
chr15_17957578_17957609	FF	FF	FF	FF	FF	FF	FF	FF	FF	FF	FF	FF	FF	FF	FF	FF	FF	FF	FF	NN	FF	FF	FF	FF	FF	FF	FF	FF	FF	FF	FF	FF	FF	FF	FF	FF	FF	FF	FF	FF	FF	FF	FF	FF	FF	FF	FF	FF	FF
chr15_18181997_18182052	BB	NA	UU	BB	NA	bu	NA	BB	BB	UU	BB	BB	NA	BB	BB	UU	NA	UU	UU	NA	UU	NA	BB	BB	BB	NA	UU	bu	BB	BB	BB	NA	UU	BB	BB	NA	BB	BB	UU	UU	BB	BB	UU	BB	BB	BB	BB	NA	BB
chr15_18353545_18353604	BB	UU	BB	BB	BB	BB	NA	BB	NA	BB	NA	BB	NA	NA	BB	BB	NA	NA	BB	NA	NA	BB	BB	BB	BB	BB	BB	BB	BB	BB	BB	BB	BB	BB	BB	BB	BB	BB	bu	BB	BB	BB	NA	NA	BB	BB	BB	BB	BB
chr15_18500374_18500425	FF	FF	FF	FF	FF	FF	FF	FF	FF	FF	FF	FF	FF	FF	FF	FF	FF	NA	FF	FF	FF	FF	FF	NN	FF	FF	FF	FF	FF	FF	FF	NA	NA	FF	FF	FF	NA	FF	FF	FF	FF	FF	FF	FF	FF	NA	FF	FF	FF
chr15_18543981_18544028	DD	DD	DD	DD	DD	DD	DD	DD	DD	DD	DD	DD	DD	DD	DD	DD	DD	DD	DD	DD	DD	DD	DD	DD	DD	DD	DD	NA	DD	DD	DD	DD	DD	DD	DD	DD	du	DD	DD	DD	DD	NA	DD	DD	DD	DD	DD	DD	DD
chr15_18560747_18560790	FF	FF	NA	FF	NA	FF	FF	FF	FF	FF	FF	FF	FF	NA	fn	NA	FF	FF	NA	FF	FF	NA	NA	FF	NA	NA	FF	fn	NA	NA	NA	FF	NA	FF	FF	FF	FF	NN	FF	FF	FF	FF	FF	FF	FF	FF	fn	FF	FF
chr15_18565974_18566013	FF	FF	FF	FF	FF	FF	FF	FF	FF	FF	FF	NN	FF	FF	FF	FF	FF	FF	FF	FF	FF	FF	FF	fn	FF	FF	FF	FF	FF	FF	FF	FF	FF	FF	FF	FF	NA	NA	fn	FF	FF	FF	FF	FF	FF	fn	FF	FF	NN
chr15_18605773_18605817	FF	FF	FF	FF	FF	FF	FF	FF	NA	NA	FF	NN	NA	NA	NA	NA	NA	FF	FF	FF	FF	NA	NA	FF	FF	NA	FF	FF	FF	FF	FF	FF	FF	FF	FF	FF	FF	NA	FF	NA	NA	FF	FF	FF	NA	NA	FF	NA	FF
chr15_18719314_18719361	BB	DD	DD	NA	BB	DD	BB	BB	BB	DD	NA	BB	DD	NA	BB	DD	BB	DD	dn	BB	DD	NA	BB	BB	BB	dn	BB	BB	BB	BB	BB	DD	DD	BB	BB	BB	BB	BB	DD	DD	BB	BB	DD	NA	BB	BB	BB	DD	BB
chr15_18752659_18752678	FF	FF	FF	FF	NA	FF	FF	FF	FF	FF	FF	FF	FF	FF	FF	FF	FF	FF	FF	FF	FF	FF	FF	FF	FF	NA	FF	FF	FF	NA	FF	FF	FF	FF	FF	NA	FF	FF	FF	FF	FF	FF	FF	FF	FF	FF	FF	FF	FF
chr15_18757888_18757935	BB	FF	FF	bf	bf	FF	bf	bf	bf	FF	bf	bf	FF	bf	bf	FF	bf	FF	FF	NA	FF	bf	NA	bf	bf	FF	FF	bf	bf	bf	bf	FF	FF	fn	bf	bf	bf	bf	FF	fn	bf	bf	FF	bf	bf	bf	bf	FF	bf
chr15_18823104_18823155	FF	FF	FF	FF	NA	FF	FF	FF	FF	FF	FF	FF	NA	FF	NA	FF	FF	FF	NA	FF	FF	NN	fn	FF	FF	NA	FF	FF	FF	NA	FF	FF	FF	fn	FF	FF	FF	FF	FF	NA	NA	FF	NA	FF	FF	NA	FF	NA	FF
chr15_18827708_18827759	DD	DD	DD	DD	DD	DD	DD	DD	DD	DD	DD	DD	DD	DD	DD	DD	DD	DD	DD	DD	DD	DD	DD	DD	BB	DD	DD	BB	BB	BB	BB	DD	DD	BB	BB	BB	BB	BB	DD	DD	BB	BB	DD	BB	BB	BB	BB	DD	BB
chr15_19031710_19031742	BB	DD	DD	BB	BB	DD	BB	BB	BB	DD	BB	BB	DD	NA	BB	DD	BB	DD	DD	DD	DD	BB	BB	BB	BB	DD	DD	BB	BB	BB	BB	DD	DD	BB	BB	BB	BB	BB	DD	DD	BB	BB	DD	BB	BB	BB	BB	DD	BB
chr15_19056709_19056728	BB	dd	dd	BB	BB	dd	BB	BB	BB	DD	BB	BB	dd	BB	BB	dd	BB	dd	dd	dd	dd	BB	BB	BB	BB	dd	dd	BB	BB	BB	BB	dd	dd	BB	BB	BB	BB	BB	dd	dd	BB	BB	dd	BB	BB	BB	BB	dd	BB
chr15_19056848_19056859	BB	DD	DD	BB	BB	DD	BB	BB	BB	DD	BB	BB	DD	BB	BB	DD	BB	DD	DD	DD	DD	BB	BB	BB	BB	DD	DD	BB	BB	BB	BB	DD	DD	BB	BB	BB	BB	BB	DD	DD	BB	BB	DD	BB	BB	BB	BB	DD	BB
chr15_19074978_19075002	BB	DD	DD	BB	BB	DD	BB	BB	BB	DD	BB	BB	DD	BB	BB	DD	BB	DD	DD	DD	DD	BB	BB	BB	BB	DD	DD	BB	BB	BB	BB	DD	DD	BB	BB	BB	BB	BB	DD	DD	BB	BB	DD	BB	BB	BB	BB	DD	BB
chr15_19116371_19116391	BB	DD	DD	BB	BB	DD	bn	BB	BB	DD	BB	BB	DD	BB	BB	DD	BB	DD	DD	DD	DD	BB	BB	BB	BB	DD	DD	BB	BB	BB	BB	DD	DD	BB	BB	BB	BB	BB	DD	DD	BB	BB	DD	BB	BB	BB	BB	DD	BB
chr15_19118131_19118150	BB	DD	DD	BB	BB	DD	BB	BB	BB	DD	BB	BB	DD	BB	BB	DD	BB	DD	DD	DD	DD	BB	BB	BB	BB	DD	DD	BB	BB	BB	BB	DD	DD	BB	BB	BB	BB	BB	DD	DD	BB	BB	DD	BB	BB	BB	BB	DD	BB
chr15_19123199_19123228	BB	DD	DD	BB	BB	DD	BB	BB	BB	DD	BB	BB	DD	BB	BB	DD	BB	DD	dn	DD	DD	BB	BB	BB	BB	DD	DD	BB	BB	BB	BB	DD	DD	BB	BB	BB	BB	BB	DD	DD	BB	BB	DD	BB	BB	BB	BB	DD	BB
chr15_19187253_19187273	BB	dn	NA	BB	BB	DD	BB	BB	BB	NA	BB	BB	DD	BB	BB	DD	BB	NA	DD	NA	NA	BB	BB	BB	BB	NA	NN	BB	BB	BB	BB	NA	dn	BB	BB	BB	BB	BB	DD	NA	BB	BB	NA	BB	BB	BB	BB	dn	BB
chr15_19205275_19205286	BB	DD	DD	BB	BB	DD	BB	BB	BB	DD	BB	BB	dn	BB	BB	DD	BB	DD	DD	DD	DD	BB	BB	BB	BB	DD	DD	BB	BB	BB	BB	DD	dn	BB	BB	BB	BB	BB	DD	DD	BB	BB	DD	BB	BB	BB	BB	dn	BB
chr15_19206384_19206403	BB	DD	DD	BB	BB	DD	BB	BB	BB	DD	BB	BB	DD	BB	BB	DD	BB	DD	DD	DD	DD	BB	BB	BB	BB	DD	DD	BB	BB	BB	BB	DD	DD	BB	BB	BB	BB	BB	DD	DD	BB	BB	DD	BB	BB	BB	BB	DD	BB
chr15_19230869_19230896	BB	DD	DD	BB	BB	DD	BB	BB	BB	DD	BB	BB	DD	BB	BB	DD	BB	DD	DD	DD	DD	BB	BB	BB	BB	DD	DD	BB	BB	BB	BB	DD	dn	BB	BB	BB	BB	BB	DD	DD	BB	BB	DD	BB	BB	BB	BB	DD	BB
chr15_19259192_19259247	NN	DD	DD	BB	BB	DD	BB	BB	BB	DD	BB	BB	DD	BB	NN	DD	BB	DD	DD	DD	DD	BB	BB	BB	BB	NA	DD	BB	NA	BB	BB	DD	DD	BB	BB	BB	BB	bn	DD	DD	BB	BB	DD	BB	BB	BB	BB	DD	BB
chr15_19274100_19274115	BB	NA	NA	BB	BB	NA	BB	BB	BB	NA	BB	BB	NA	BB	BB	NA	BB	NA	NA	NA	NA	BB	BB	UU	BB	NA	NA	BB	BB	BB	BB	NA	NA	BB	BB	BB	BB	BB	NA	NA	BB	BB	NA	BB	BB	BB	BB	NA	BB
chr15_19303994_19304017	BB	DD	DD	BB	BB	DD	BB	BB	BB	DD	BB	BB	DD	BB	BB	DD	BB	DD	DD	DD	DD	BB	BB	BB	BB	DD	DD	BB	BB	BB	BB	DD	DD	BB	BB	BB	BB	BB	DD	DD	BB	BB	DD	BB	BB	BB	BB	DD	BB
chr15_19353980_19353991	BB	DD	DD	BB	BB	DD	BB	BB	BB	DD	BB	BB	DD	BB	BB	DD	BB	DD	DD	DD	DD	BB	BB	BB	BB	DD	DD	BB	BB	BB	BB	DD	dn	BB	BB	BB	BB	BB	DD	DD	BB	BB	DD	BB	BB	BB	BB	DD	BB
chr15_19436215_19436226	BB	DD	DD	BB	BB	DD	BB	BB	BB	DD	BB	BB	DD	BB	BB	DD	BB	DD	DD	DD	DD	BB	BB	BB	BB	DD	DD	BB	BB	BB	BB	DD	DD	BB	BB	BB	BB	BB	DD	DD	BB	BB	DD	BB	BB	BB	BB	DD	BB
chr15_19446651_19446686	BB	DD	DD	BB	BB	DD	BB	BB	BB	DD	BB	BB	DD	BB	BB	DD	BB	DD	DD	DD	DD	BB	BB	BB	BB	DD	DD	BB	BB	BB	BB	DD	DD	BB	BB	BB	BB	BB	DD	DD	BB	BB	DD	BB	BB	BB	BB	DD	BB
chr15_19527863_19527912	BB	DD	DD	BB	BB	DD	BB	BB	BB	NN	BB	BB	NN	NA	BB	DD	BB	NN	NA	DD	NA	BB	BB	BB	BB	NA	DD	BB	BB	BB	BB	DD	NA	BB	BB	BB	BB	NN	DD	DD	BB	BB	DD	BB	BB	NA	BB	DD	BB
chr15_19600628_19600655	BB	DD	DD	BB	BB	DD	BB	BB	BB	DD	BB	BB	DD	BB	BB	DD	BB	DD	DD	DD	DD	BB	BB	BB	BB	DD	DD	BB	BB	BB	BB	DD	DD	BB	BB	BB	BB	BB	DD	DD	BB	BB	DD	BB	BB	BB	BB	DD	BB
chr15_19611048_19611062	BB	DD	DD	BB	BB	DD	BB	BB	BB	DD	BB	BB	DD	BB	BB	DD	BB	DD	DD	DD	DD	BB	BB	BB	BB	DD	DD	BB	BB	BB	BB	DD	DD	BB	BB	BB	BB	BB	DD	DD	BB	BB	DD	BB	BB	BB	BB	DD	BB
chr15_19655927_19655951	BB	DD	DD	BB	BB	DD	BB	BB	BB	DD	BB	BB	DD	BB	BB	DD	BB	DD	DD	DD	DD	BB	BB	BB	BB	DD	DD	BB	BB	BB	BB	DD	DD	BB	BB	BB	BB	BB	DD	DD	BB	BB	DD	BB	BB	BB	BB	DD	BB
chr15_19772144_19772167	BB	DD	DD	BB	BB	DD	BB	BB	BB	DD	BB	BB	DD	BB	BB	DD	BB	DD	DD	DD	DD	BB	BB	BB	BB	DD	DD	BB	BB	BB	BB	DD	DD	BB	BB	BB	BB	BB	DD	DD	BB	BB	DD	BB	BB	BB	BB	DD	BB
chr15_19821077_19821100	BB	DD	DD	BB	BB	DD	BB	BB	BB	DD	BB	BB	DD	BB	BB	DD	BB	DD	DD	DD	DD	BB	bn	BB	BB	DD	DD	BB	BB	BB	BB	DD	DD	BB	BB	BB	BB	BB	DD	DD	BB	BB	DD	BB	BB	BB	BB	DD	BB
chr15_19828479_19828538	BB	dn	BB	BB	BB	NA	BB	BB	nn	DD	BB	NA	NA	BB	bn	DD	NA	DD	DD	bd	DD	BB	BB	NA	DD	NA	DD	BB	BB	BB	BB	NA	DD	BB	BB	NA	NA	BB	DD	DD	BB	BB	DD	BB	NA	BB	BB	DD	NA
chr15_19833738_19833752	BB	DD	DD	BB	BB	DD	BB	BB	BB	DD	BB	BB	DD	BB	BB	DD	BB	DD	DD	DD	DD	BB	BB	BB	BB	DD	DD	BB	BB	BB	BB	DD	DD	BB	BB	BB	BB	BB	DD	DD	BB	BB	DD	BB	BB	BB	BB	DD	BB
chr15_19842180_19842199	BB	DD	DD	BB	BB	DD	BB	BB	BB	DD	BB	BB	DD	BB	BB	DD	BB	DD	DD	DD	DD	BB	BB	BB	BB	DD	DD	BB	BB	BB	BB	DD	DD	BB	BB	BB	BB	BB	DD	DD	BB	BB	DD	BB	BB	BB	BB	DD	BB
chr15_19868567_19868606	BB	DD	DD	BB	BB	DD	BB	BB	BB	DD	BB	BB	DD	BB	BB	DD	BB	DD	DD	DD	DD	BB	BB	BB	BB	DD	DD	BB	BB	BB	BB	BB	DD	BB	BB	BB	BB	BB	DD	DD	BB	BB	DD	BB	BB	BB	BB	DD	BB
chr15_19876666_19876677	BB	DD	DD	BB	BB	DD	BB	BB	BB	DD	BB	BB	DD	BB	BB	DD	BB	DD	DD	DD	DD	BB	BB	BB	BB	DD	DD	BB	BB	BB	BB	DD	DD	BB	BB	BB	BB	BB	DD	DD	BB	BB	DD	BB	BB	BB	BB	DD	BB
chr15_19907445_19907472	BB	DD	DD	BB	BB	DD	BB	BB	BB	DD	BB	BB	DD	BB	BB	DD	BB	DD	DD	DD	DD	BB	BB	BB	BB	DD	DD	BB	BB	BB	BB	DD	DD	BB	BB	BB	BB	BB	DD	DD	BB	BB	DD	BB	BB	BB	BB	DD	BB
chr15_19909931_19909966	BB	DD	DD	BB	BB	DD	BB	BB	BB	DD	BB	BB	DD	BB	BB	DD	BB	DD	DD	DD	DD	BB	BB	BB	BB	DD	DD	BB	BB	BB	BB	DD	DD	BB	BB	BB	BB	BB	DD	DD	BB	BB	DD	BB	BB	BB	BB	DD	BB
chr15_19929904_19929931	BB	NA	NA	BB	BB	DD	BB	BB	BB	DD	BB	NA	NA	NA	BB	DD	BB	DD	DD	DD	DD	BB	BB	BB	BB	DD	DD	BB	BB	BB	NN	NA	DD	BB	NA	NA	BB	BB	DD	NA	BB	BB	DD	BB	NA	NA	NA	DD	NA
chr15_19962391_19962415	BB	DD	DD	BB	BB	DD	BB	BB	BB	DD	BB	BB	DD	BB	BB	DD	BB	DD	DD	DD	DD	BB	BB	BB	BB	DD	DD	BB	BB	BB	BB	DD	DD	BB	BB	BB	BB	BB	DD	DD	BB	BB	DD	BB	BB	BB	BB	DD	BB
chr15_19992504_19992521	BB	DD	DD	BB	BB	DD	bd	BB	BB	DD	BB	BB	DD	BB	BB	DD	BB	DD	DD	DD	DD	BB	BB	BB	BB	DD	DD	BB	BB	BB	BB	DD	DD	BB	BB	BB	BB	BB	DD	DD	BB	BB	DD	BB	BB	BB	BB	DD	BB
chr15_19992729_19992778	BB	DD	DD	BB	BB	DD	BB	BB	BB	DD	BB	BB	DD	BB	BB	DD	BB	DD	DD	DD	DD	BB	BB	BB	BB	DD	DD	BB	BB	BB	BB	DD	DD	BB	BB	BB	BB	BB	DD	DD	BB	BB	DD	BB	BB	BB	BB	DD	BB
chr15_19995748_19995771	BB	DD	DD	BB	BB	DD	BB	BB	BB	DD	BB	BB	DD	BB	BB	DD	BB	DD	DD	DD	DD	BB	BB	BB	BB	DD	DD	BB	BB	BB	BB	DD	DD	BB	BB	BB	BB	BB	DD	DD	BB	BB	DD	BB	BB	BB	BB	DD	BB
chr15_20010909_20010962	NA	NA	DD	BB	BB	DD	bn	BB	NA	DD	BB	NA	dn	BB	BB	DD	bn	DD	DD	DD	NA	BB	bn	BB	NA	NA	NA	BB	bn	BB	NA	NA	DD	BB	bn	BB	BB	NA	DD	DD	BB	BB	DD	BB	BB	bn	bn	DD	NA
chr15_20032330_20032349	BB	DD	DD	BB	BB	DD	BB	BB	BB	DD	BB	BB	DD	BB	BB	DD	BB	DD	DD	DD	DD	BB	BB	BB	BB	DD	DD	BB	BB	BB	BB	DD	DD	BB	BB	BB	BB	BB	DD	DD	BB	BB	DD	BB	BB	BB	BB	DD	BB
chr15_20052612_20052631	BB	DD	DD	BB	BB	DD	BB	BB	BB	DD	BB	BB	DD	BB	BB	DD	BB	DD	DD	DD	DD	BB	BB	BB	BB	DD	DD	BB	BB	BB	BB	DD	DD	BB	BB	BB	BB	BB	DD	DD	BB	BB	DD	BB	BB	BB	BB	DD	BB
chr15_20070293_20070328	BB	NA	NA	NA	BB	DD	BB	BB	BB	DD	BB	BB	DD	BB	BB	DD	BB	NA	DD	NN	DD	BB	BB	BB	BB	DD	dn	BB	BB	BB	BB	NA	DD	BB	BB	BB	BB	BB	DD	DD	BB	BB	DD	BB	BB	BB	BB	NA	NA
chr15_20181031_20181056	FF	FF	NA	NA	FF	NA	NA	FF	FF	FF	FF	FF	NA	FF	FF	FF	FF	FF	FF	NA	FF	FF	FF	NA	NA	FF	FF	FF	NN	FF	FF	NA	FF	NA	FF	FF	FF	FF	NA	FF	NA	FF	FF	FF	FF	NA	FF	FF	NA
chr15_20199860_20199915	UU	DD	DD	UU	NA	DD	UU	UU	UU	DD	UU	UU	du	UU	NA	DD	uu	DD	DD	DD	DD	NA	UU	UU	UU	DD	DD	UU	du	UU	NA	DD	DD	UU	UU	NA	UU	UU	DD	DD	UU	NA	DD	NA	UU	UU	UU	DD	NA
chr15_20214332_20214343	FF	FF	FF	FF	FF	FF	FF	FF	FF	NA	FF	FF	NA	FF	FF	FF	FF	FF	FF	FF	FF	FF	FF	FF	FF	NA	FF	FF	FF	FF	FF	FF	FF	FF	FF	FF	FF	FF	FF	FF	FF	NN	FF	FF	FF	FF	FF	FF	FF
chr15_20232455_20232496	BB	DD	DD	BB	BB	DD	BB	BB	BB	DD	BB	BB	DD	BB	BB	DD	BB	DD	DD	DD	DD	BB	BB	BB	BB	DD	dn	BB	BB	BB	BB	DD	DD	BB	BB	BB	BB	BB	DD	DD	BB	BB	DD	BB	BB	BB	BB	DD	BB
chr15_20234979_20235022	NA	DD	NA	NA	BB	NA	BB	BB	BB	NN	NN	NA	NA	NA	BB	DD	BB	DD	DD	NA	DD	BB	NA	BB	NN	NA	DD	BB	BB	BB	BB	NA	DD	NA	BB	BB	BB	NA	DD	NA	NA	BB	DD	BB	BB	NA	BB	dn	BB
chr15_20264151_20264190	BB	DD	DD	BB	BB	DD	BB	BB	BB	DD	BB	BB	DD	BB	BB	DD	BB	DD	DD	DD	DD	BB	BB	BB	BB	DD	DD	BB	BB	BB	BB	DD	DD	BB	BB	BB	BB	BB	DD	DD	BB	BB	DD	BB	BB	BB	BB	DD	BB
chr15_20282371_20282386	BB	DD	DD	BB	BB	DD	BB	BB	BB	DD	BB	BB	DD	BB	BB	DD	BB	DD	DD	DD	DD	BB	BB	BB	BB	DD	DD	BB	BB	BB	BB	DD	DD	BB	BB	BB	BB	BB	DD	DD	BB	BB	DD	BB	BB	BB	BB	DD	BB
chr15_20285699_20285728	BB	DD	DD	BB	BB	DD	BB	BB	BB	DD	BB	BB	DD	BB	BB	DD	BB	DD	DD	DD	DD	BB	BB	BB	BB	DD	DD	BB	BB	BB	BB	DD	DD	BB	BB	BB	BB	BB	DD	DD	BB	BB	DD	BB	BB	BB	BB	DD	BB
chr15_20296954_20296977	BB	DD	DD	BB	BB	DD	BB	BB	BB	DD	BB	BB	DD	BB	BB	DD	BB	DD	DD	DD	DD	BB	BB	BB	BB	DD	DD	BB	BB	BB	BB	DD	DD	BB	BB	BB	BB	BB	DD	DD	BB	BB	DD	BB	BB	BB	BB	DD	BB
chr15_20343030_20343051	FF	df	df	FF	FF	df	fn	FF	FF	df	FF	FF	df	FF	FF	df	FF	df	df	df	df	FF	FF	FF	FF	df	df	FF	FF	FF	FF	df	DD	FF	FF	FF	FF	FF	DD	df	FF	FF	df	FF	FF	FF	FF	df	FF
chr15_20358611_20358658	BB	DD	DD	BB	BB	DD	BB	BB	BB	DD	BB	BB	DD	BB	BB	DD	BB	DD	DD	DD	DD	BB	BB	BB	BB	DD	DD	BB	BB	BB	BB	DD	DD	bd	BB	BB	BB	BB	DD	DD	BB	BB	DD	BB	BB	BB	BB	DD	bd
chr15_20393886_20393927	BB	DD	DD	BB	bn	DD	BB	BB	BB	DD	BB	BB	DD	BB	bn	DD	BB	DD	DD	DD	DD	BB	BB	BB	BB	DD	DD	BB	BB	BB	BB	DD	DD	BB	BB	BB	BB	BB	DD	DD	BB	BB	DD	bn	BB	BB	BB	DD	BB
chr15_20431420_20431463	BB	DD	DD	BB	BB	DD	BB	BB	BB	DD	BB	BB	DD	BB	BB	DD	BB	DD	DD	DD	DD	BB	BB	BB	BB	DD	DD	BB	BB	BB	BB	DD	DD	BB	BB	BB	BB	BB	DD	DD	BB	BB	DD	BB	BB	BB	BB	DD	BB
chr15_20437256_20437275	BB	DD	DD	BB	BB	DD	BB	BB	BB	DD	BB	BB	DD	BB	BB	DD	BB	DD	DD	DD	DD	BB	BB	BB	BB	DD	DD	BB	BB	BB	BB	DD	DD	BB	BB	BB	BB	BB	DD	DD	BB	BB	DD	BB	BB	BB	BB	DD	BB
chr15_20449398_20449419	BB	DD	DD	BB	BB	DD	BB	BB	BB	DD	BB	BB	DD	BB	BB	DD	BB	DD	DD	DD	DD	bn	BB	BB	BB	DD	DD	BB	BB	BB	BB	DD	DD	BB	BB	BB	BB	BB	DD	DD	BB	BB	DD	BB	BB	BB	BB	DD	BB
chr15_20483828_20483857	BB	DD	DD	NA	BB	DD	BB	BB	BB	DD	BB	BB	DD	NA	BB	DD	BB	DD	DD	DD	DD	BB	BB	BB	BB	NA	DD	NA	BB	NA	BB	DD	DD	BB	BB	BB	NN	NA	DD	DD	BB	BB	DD	BB	BB	BB	BB	DD	BB
chr15_20585760_20585771	BB	DD	DD	BB	BB	DD	BB	BB	BB	DD	BB	BB	DD	BB	BB	DD	BB	DD	DD	DD	DD	BB	BB	BB	BB	DD	DD	BB	BB	BB	BB	DD	DD	BB	BB	BB	BB	BB	DD	DD	BB	BB	DD	BB	BB	BB	BB	DD	BB
chr15_20603770_20603796	BB	DD	DD	BB	BB	DD	BB	BB	BB	DD	BB	BB	DD	BB	BB	DD	BB	DD	DD	DD	DD	BB	BB	BB	BB	DD	DD	BB	BB	BB	BB	DD	DD	BB	BB	BB	BB	BB	DD	DD	BB	BB	DD	BB	BB	BB	BB	DD	BB
chr15_20619745_20619762	BB	DD	DD	BB	BB	DD	BB	BB	BB	DD	BB	BB	DD	BB	BB	bd	BB	DD	DD	DD	DD	BB	BB	BB	BB	DD	DD	BB	BB	BB	BB	DD	DD	BB	BB	BB	BB	BB	DD	DD	BB	BB	DD	BB	bn	BB	BB	DD	BB
chr15_20625237_20625252	BB	DD	DD	BB	BB	DD	BB	BB	BB	DD	BB	BB	DD	BB	BB	DD	BB	DD	DD	DD	DD	BB	BB	BB	BB	DD	DD	BB	BB	BB	BB	DD	DD	BB	BB	BB	BB	BB	DD	DD	BB	BB	DD	BB	BB	BB	BB	DD	BB
chr15_20632926_20632950	BB	DD	DD	BB	BB	DD	BB	BB	BB	DD	BB	BB	DD	BB	BB	DD	BB	DD	DD	DD	DD	BB	BB	BB	BB	DD	DD	BB	BB	BB	BB	DD	DD	BB	BB	BB	BB	BB	DD	DD	BB	BB	DD	BB	BB	BB	BB	DD	BB
chr15_20636637_20636660	BB	bd	bn	BB	BB	DD	BB	BB	BB	bd	BB	BB	dn	BB	BB	DD	BB	DD	DD	bd	DD	BB	BB	BB	BB	bd	bd	BB	BB	BB	BB	DD	bd	BB	BB	BB	BB	BB	bn	bd	BB	BB	dn	BB	BB	bn	BB	bd	BB
chr15_20733539_20733578	BB	NA	DD	BB	bd	NA	BB	BB	BB	DD	BB	BB	NA	BB	BB	DD	NA	NA	DD	NA	NA	BB	BB	BB	BB	NN	DD	NA	BB	BB	BB	DD	DD	BB	BB	BB	BB	bn	DD	NA	NA	BB	DD	NA	BB	NA	NA	DD	NA
chr15_20749287_20749330	FF	FF	NA	FF	FF	FF	FF	FF	FF	FF	NA	NN	NA	NA	FF	FF	FF	NA	FF	NN	NA	NA	NA	NA	FF	NA	FF	FF	FF	FF	NA	FF	FF	NA	NA	FF	FF	NA	FF	NA	NA	FF	FF	FF	FF	FF	FF	FF	FF
chr15_20889099_20889128	BB	DD	DD	BB	BB	DD	BB	BB	BB	DD	BB	BB	DD	BB	BB	DD	BB	DD	DD	DD	DD	BB	BB	BB	BB	DD	DD	BB	BB	BB	BB	DD	DD	BB	BB	BB	BB	BB	DD	DD	BB	BB	DD	BB	BB	BB	BB	DD	BB
chr15_20912029_20912050	BB	DD	DD	BB	BB	DD	BB	BB	BB	DD	BB	BB	DD	BB	BB	DD	BB	DD	DD	DD	DD	BB	BB	BB	BB	DD	DD	BB	BB	BB	BB	DD	DD	BB	BB	BB	BB	BB	DD	DD	BB	BB	DD	BB	BB	BB	BB	DD	BB
chr15_20912351_20912365	BB	DD	DD	BB	BB	DD	BB	BB	BB	DD	BB	BB	DD	BB	BB	DD	BB	DD	DD	DD	DD	BB	BB	BB	BB	DD	DD	BB	BB	BB	BB	DD	DD	BB	BB	BB	BB	BB	DD	DD	BB	BB	DD	BB	BB	BB	BB	DD	BB
chr15_20925314_20925373	bn	DD	DD	BB	BB	NN	BB	BB	BB	DD	BB	BB	NN	BB	BB	DD	BB	DD	dn	DD	DD	NA	BB	BB	BB	DD	DD	BB	BB	BB	NN	DD	NN	NA	BB	BB	NN	BB	DD	DD	BB	BB	DD	BB	BB	BB	NA	DD	BB
chr15_20961260_20961280	BB	dd	dd	BB	BB	dd	BB	BB	BB	dd	BB	BB	dd	BB	BB	dd	BB	DD	dd	dd	dd	BB	BB	BB	BB	DD	dd	BB	BB	BB	BB	dd	dd	BB	BB	BB	BB	BB	dd	dd	BB	BB	dd	BB	BB	BB	BB	dd	BB
chr15_20966714_20966740	BB	DD	DD	BB	BB	DD	BB	BB	BB	DD	BB	BB	DD	BB	BB	DD	BB	DD	DD	DD	DD	BB	BB	BB	BB	DD	DD	BB	BB	BB	BB	DD	DD	BB	BB	BB	BB	BB	DD	DD	BB	BB	DD	BB	BB	BB	BB	DD	BB
chr15_20990608_20990652	FF	FF	NA	FF	NN	NA	FF	FF	FF	FF	FF	FF	FF	FF	FF	NA	FF	FF	FF	FF	FF	FF	FF	FF	FF	FF	FF	FF	FF	FF	FF	FF	FF	NA	FF	FF	FF	FF	FF	FF	NA	FF	FF	FF	NA	FF	FF	FF	FF
chr15_21110541_21110575	FF	FF	FF	FF	FF	FF	FF	FF	FF	FF	FF	FF	NA	FF	FF	FF	FF	FF	FF	FF	NA	FF	FF	FF	FF	FF	FF	FF	FF	FF	FF	fn	FF	FF	FF	FF	FF	FF	FF	FF	FF	FF	NA	FF	FF	FF	FF	NN	FF
chr15_21113973_21114008	BB	DD	dn	BB	BB	DD	BB	BB	BB	DD	BB	BB	DD	BB	bn	DD	BB	DD	DD	DD	DD	BB	BB	BB	BB	DD	DD	BB	BB	BB	BB	DD	DD	bn	bn	BB	BB	bn	DD	DD	BB	BB	dn	BB	BB	BB	BB	DD	bn
chr15_21141587_21141602	FF	FF	FF	FF	NA	FF	NA	NN	FF	FF	FF	FF	FF	NA	FF	FF	NA	FF	FF	FF	FF	FF	FF	NA	NA	NA	FF	FF	FF	NA	FF	FF	FF	FF	FF	FF	FF	FF	FF	NA	FF	FF	FF	FF	FF	FF	FF	FF	NA
chr15_21198130_21198151	BB	DD	dn	NA	BB	DD	BB	BB	NA	DD	BB	BB	NA	BB	BB	DD	NA	DD	DD	DD	NA	BB	BB	BB	BB	NA	DD	NA	BB	BB	BB	DD	DD	BB	BB	BB	BB	NA	NA	DD	NA	NA	DD	BB	NA	BB	BB	NA	BB
chr15_21292954_21292997	FF	FF	FF	FF	FF	FF	FF	FF	NA	FF	FF	FF	FF	FF	NA	FF	FF	FF	FF	NA	NA	FF	FF	FF	FF	NA	FF	FF	FF	FF	FF	NA	NA	NN	FF	FF	FF	NA	FF	FF	NA	FF	NA	FF	FF	FF	NN	FF	FF
chr15_21316369_21316392	BB	bd	DD	BB	BB	DD	BB	BB	BB	DD	BB	BB	DD	BB	BB	DD	BB	bd	DD	DD	bd	BB	BB	BB	BB	DD	DD	BB	BB	BB	BB	bd	bd	BB	BB	BB	BB	BB	DD	DD	BB	BB	DD	BB	BB	BB	BB	DD	BB
chr15_21347377_21347428	BB	DD	DD	BB	BB	DD	BB	BB	BB	DD	BB	BB	DD	BB	BB	DD	BB	DD	DD	DD	DD	BB	BB	BB	BB	DD	DD	BB	BB	BB	BB	DD	DD	BB	BB	BB	BB	BB	DD	DD	BB	BB	DD	BB	BB	BB	BB	DD	BB
chr15_21442080_21442139	BB	NN	DD	BB	BB	DD	BB	NN	NA	DD	BB	BB	DD	BB	BB	DD	bn	DD	DD	DD	DD	BB	BB	BB	BB	dn	DD	BB	BB	BB	BB	DD	DD	BB	BB	BB	BB	BB	DD	DD	BB	NA	DD	BB	NA	BB	BB	DD	BB
chr15_21600001_21600012	BB	DD	DD	BB	BB	DD	BB	BB	BB	DD	BB	BB	DD	BB	BB	DD	BB	DD	DD	DD	DD	BB	BB	BB	BB	DD	DD	BB	BB	BB	BB	DD	DD	BB	BB	BB	BB	BB	DD	DD	BB	BB	DD	BB	BB	BB	BB	DD	BB
chr15_21611667_21611686	BB	DD	DD	BB	BB	DD	BB	BB	BB	DD	BB	BB	DD	BB	BB	DD	BB	DD	DD	DD	DD	BB	BB	BB	BB	DD	DD	BB	BB	BB	BB	DD	DD	BB	BB	BB	BB	BB	DD	DD	BB	BB	DD	BB	BB	BB	BB	DD	BB
chr15_21613848_21613863	BB	DD	DD	BB	BB	DD	BB	BB	BB	DD	BB	BB	DD	BB	BB	DD	BB	DD	DD	DD	DD	BB	BB	BB	BB	DD	DD	BB	BB	BB	BB	DD	DD	BB	BB	BB	BB	BB	DD	DD	BB	BB	DD	BB	BB	BB	BB	DD	BB
chr15_21627707_21627718	BB	DD	DD	BB	BB	DD	BB	BB	BB	DD	BB	BB	DD	BB	BB	DD	BB	DD	DD	DD	DD	BB	BB	BB	BB	DD	DD	BB	BB	BB	BB	DD	DD	BB	BB	BB	BB	BB	DD	DD	BB	BB	DD	BB	BB	BB	BB	DD	BB
chr15_21645323_21645346	BB	DD	DD	BB	BB	DD	BB	BB	BB	DD	BB	BB	DD	BB	BB	DD	BB	DD	DD	DD	DD	BB	BB	BB	BB	DD	DD	BB	BB	BB	BB	DD	DD	BB	BB	BB	BB	BB	DD	DD	BB	BB	DD	BB	BB	BB	BB	DD	BB
chr15_21658978_21658993	BB	DD	DD	BB	BB	dn	BB	BB	BB	DD	BB	BB	DD	BB	BB	DD	BB	DD	DD	DD	DD	BB	BB	BB	BB	DD	DD	BB	BB	BB	BB	DD	DD	BB	BB	BB	BB	BB	DD	DD	BB	BB	DD	BB	BB	BB	BB	DD	BB
chr15_21687136_21687159	BB	DD	DD	BB	BB	DD	BB	BB	BB	DD	BB	BB	DD	BB	BB	DD	BB	DD	DD	DD	DD	BB	BB	BB	BB	DD	DD	BB	BB	BB	BB	DD	DD	BB	BB	BB	BB	BB	DD	DD	BB	BB	DD	BB	BB	BB	BB	DD	BB
chr15_21714611_21714628	BB	DD	DD	BB	BB	DD	BB	BB	BB	DD	BB	BB	DD	BB	BB	DD	BB	DD	DD	DD	DD	BB	BB	BB	BB	DD	DD	BB	BB	BB	BB	DD	DD	BB	BB	BB	BB	BB	DD	DD	BB	BB	DD	BB	BB	BB	BB	DD	BB
chr15_21722887_21722962	UU	DD	DD	NA	NA	DD	UU	UU	UU	DD	UU	UU	DD	NA	NA	DD	uu	DD	DD	DD	DD	UU	UU	UU	UU	DD	DD	UU	uu	NA	UU	DD	DD	NA	UU	UU	UU	NA	DD	DD	UU	uu	DD	UU	NA	NA	uu	DD	uu
chr15_21770443_21770454	BB	DD	DD	BB	BB	DD	BB	BB	BB	DD	BB	BB	DD	BB	BB	DD	BB	DD	DD	DD	DD	BB	BB	BB	BB	DD	DD	BB	BB	BB	BB	DD	DD	BB	BB	BB	BB	BB	DD	DD	BB	BB	DD	BB	BB	BB	BB	DD	BB
chr15_21801994_21802011	BB	DD	DD	BB	BB	DD	BB	BB	BB	DD	BB	BB	DD	BB	BB	DD	BB	DD	DD	DD	DD	BB	BB	BB	BB	DD	DD	BB	BB	BB	BB	DD	DD	BB	BB	BB	BB	BB	DD	DD	BB	BB	DD	BB	BB	BB	BB	DD	BB
chr15_21831655_21831706	BB	DD	DD	BB	BB	DD	BB	BB	BB	DD	BB	BB	DD	BB	BB	DD	BB	DD	DD	DD	DD	BB	BB	BB	BB	DD	DD	BB	BB	BB	BB	DD	DD	BB	BB	BB	BB	BB	DD	DD	BB	BB	DD	BB	BB	BB	BB	DD	BB
chr15_21895611_21895660	BB	DD	DD	BB	BB	DD	BB	BB	BB	DD	BB	BB	DD	BB	BB	DD	BB	DD	DD	DD	DD	BB	BB	BB	BB	DD	DD	BB	BB	BB	BB	DD	DD	BB	BB	BB	BB	BB	DD	DD	BB	BB	DD	BB	BB	BB	BB	DD	BB
chr15_21905639_21905662	BB	DD	DD	BB	BB	DD	BB	BB	BB	DD	BB	BB	dn	BB	BB	DD	BB	DD	dn	DD	DD	BB	BB	BB	BB	DD	DD	BB	bn	BB	bd	DD	DD	BB	BB	BB	BB	BB	DD	DD	BB	BB	DD	BB	BB	BB	BB	DD	BB
chr15_21966620_21966631	BB	DD	DD	BB	BB	DD	BB	BB	BB	DD	BB	BB	DD	BB	BB	DD	BB	DD	DD	DD	DD	BB	BB	BB	BB	DD	DD	BB	BB	BB	BB	DD	DD	BB	BB	BB	BB	BB	DD	DD	BB	BB	DD	BB	BB	BB	BB	DD	BB
chr15_21967120_21967141	BB	DD	DD	BB	BB	DD	BB	BB	BB	DD	BB	BB	DD	BB	bn	DD	BB	DD	DD	DD	DD	BB	BB	BB	BB	DD	DD	BB	BB	BB	BB	DD	DD	BB	BB	BB	BB	BB	DD	DD	BB	BB	DD	BB	BB	BB	BB	DD	BB
chr15_21974262_21974285	BB	DD	DD	BB	BB	DD	BB	BB	BB	DD	BB	BB	DD	BB	BB	DD	BB	DD	DD	DD	DD	BB	BB	BB	BB	DD	DD	BB	BB	BB	BB	DD	DD	BB	BB	BB	BB	BB	DD	DD	BB	BB	DD	BB	BB	BB	BB	DD	BB
chr15_22010329_22010364	BB	NA	DD	BB	BB	NA	BB	BB	NA	NN	bn	NA	NA	BB	NA	DD	BB	NA	DD	DD	NA	NA	NN	BB	BB	NA	DD	BB	BB	BB	BB	DD	DD	BB	BB	BB	BB	BB	dn	NA	NA	BB	DD	BB	BB	NA	BB	NA	BB
chr15_22027531_22027570	FF	FF	FF	FF	NA	FF	NA	FF	FF	FF	FF	FF	FF	fn	fn	FF	FF	FF	FF	NA	FF	FF	FF	FF	FF	FF	FF	FF	FF	FF	FF	FF	FF	FF	FF	FF	FF	FF	FF	NA	FF	FF	NA	FF	FF	FF	FF	FF	FF
chr15_22107788_22107807	BB	DD	DD	bn	BB	DD	BB	BB	BB	DD	BB	BB	DD	BB	BB	DD	BB	DD	DD	DD	DD	BB	BB	BB	BB	DD	DD	BB	BB	BB	BB	DD	DD	BB	NA	BB	BB	BB	DD	DD	BB	BB	DD	BB	BB	BB	BB	DD	BB
chr15_22117287_22117338	NA	NA	DD	NA	BB	DD	BB	BB	BB	NA	BB	BB	DD	BB	BB	NA	BB	NA	NA	DD	NA	BB	BB	NN	BB	NA	NA	BB	BB	NA	BB	DD	DD	BB	NA	BB	BB	BB	DD	NA	NA	BB	NA	BB	BB	NA	BB	NN	BB
chr15_22162805_22162822	BB	DD	DD	BB	BB	DD	BB	BB	BB	DD	BB	BB	DD	BB	BB	DD	BB	DD	DD	DD	DD	BB	BB	BB	BB	DD	DD	BB	BB	BB	BB	DD	DD	BB	DD	BB	BB	BB	DD	DD	BB	BB	DD	BB	BB	BB	BB	DD	BB
chr15_22174014_22174053	UU	DD	DD	NA	NA	DD	NA	UU	UU	DD	UU	NA	DD	UU	UU	DD	UU	DD	DD	DD	DD	UU	UU	UU	UU	DD	DD	UU	UU	UU	NA	DD	DD	UU	DD	UU	UU	UU	DD	DD	NA	UU	DD	UU	UU	UU	UU	DD	UU
chr15_22175570_22175583	BB	DD	DD	BB	BB	DD	BB	BB	BB	DD	BB	BB	dn	BB	BB	DD	BB	DD	DD	DD	DD	BB	BB	BB	BB	DD	DD	BB	BB	BB	BB	DD	DD	BB	DD	BB	BB	BB	DD	DD	BB	BB	DD	BB	BB	BB	BB	DD	BB
chr15_22203013_22203032	BB	DD	DD	BB	BB	DD	BB	BB	BB	DD	BB	BB	DD	BB	BB	DD	BB	DD	DD	DD	DD	BB	BB	BB	BB	DD	DD	BB	BB	BB	BB	DD	DD	BB	DD	BB	BB	BB	DD	DD	BB	BB	DD	BB	BB	BB	BB	DD	BB
chr15_22205781_22205816	BB	DD	DD	BB	BB	DD	BB	BB	BB	DD	BB	BB	DD	BB	BB	DD	BB	DD	DD	DD	DD	BB	BB	BB	BB	DD	DD	BB	BB	BB	BB	DD	DD	BB	DD	BB	BB	BB	DD	DD	BB	BB	DD	BB	BB	BB	BB	DD	bn
chr15_22207117_22207141	BB	DD	DD	BB	BB	DD	BB	BB	BB	DD	BB	BB	DD	BB	BB	DD	BB	DD	DD	DD	DD	BB	BB	BB	BB	DD	DD	BB	BB	BB	BB	DD	DD	BB	DD	BB	BB	BB	DD	DD	BB	BB	DD	BB	BB	BB	BB	DD	BB
chr15_22218480_22218499	FF	DD	DD	FF	FF	df	FF	FF	FF	df	FF	FF	DD	FF	FF	DD	FF	df	df	df	df	FF	FF	FF	FF	df	DD	FF	FF	FF	FF	df	DD	FF	DD	FF	FF	FF	DD	DD	FF	FF	df	FF	FF	FF	FF	df	FF
chr15_22223330_22223381	BB	DD	DD	BB	BB	DD	BB	NN	BB	NA	BB	BB	dn	BB	BB	NA	NA	NA	DD	DD	NA	BB	BB	NA	NA	NA	NA	BB	BB	BB	BB	NA	DD	BB	NA	BB	BB	BB	DD	NA	BB	BB	NA	BB	BB	NA	BB	NN	BB
chr15_22259696_22259743	FF	NN	NN	FF	FF	NN	FF	FF	NA	NN	FF	FF	NN	FF	FF	NN	FF	NN	NN	NN	NN	FF	FF	FF	FF	FF	FF	FF	FF	FF	FF	FF	FF	FF	FF	FF	FF	FF	FF	FF	NA	FF	NA	FF	FF	fn	FF	FF	FF
chr15_22267513_22267534	BB	DD	DD	BB	BB	DD	BB	bn	BB	DD	BB	BB	dn	BB	BB	DD	BB	DD	DD	DD	DD	BB	BB	BB	BB	DD	DD	BB	BB	BB	BB	DD	dn	BB	DD	BB	BB	BB	dn	DD	BB	BB	DD	BB	BB	BB	BB	dn	BB
chr15_22290596_22290635	BB	DD	DD	BB	BB	DD	BB	BB	BB	DD	BB	BB	DD	BB	BB	DD	BB	DD	DD	DD	DD	BB	BB	BB	BB	DD	DD	BB	BB	BB	BB	DD	DD	bn	DD	BB	BB	BB	DD	DD	BB	BB	DD	BB	BB	BB	BB	DD	BB
chr15_22302839_22302878	BB	DD	DD	NN	BB	DD	BB	NA	NA	DD	BB	BB	DD	BB	BB	DD	BB	DD	NA	DD	NA	BB	BB	BB	BB	NA	NA	BB	BB	BB	BB	NA	DD	NA	DD	BB	BB	BB	NA	NA	NA	BB	DD	BB	NA	BB	BB	DD	NA
chr15_22315648_22315659	BB	DD	DD	BB	BB	DD	BB	BB	BB	DD	BB	BB	DD	BB	BB	DD	BB	DD	DD	DD	DD	BB	BB	BB	BB	DD	DD	BB	BB	BB	BB	DD	DD	BB	DD	BB	BB	BB	DD	DD	BB	BB	DD	BB	BB	BB	BB	DD	BB
chr15_22326664_22326675	BB	DD	DD	BB	BB	DD	BB	BB	BB	DD	BB	BB	DD	BB	BB	bd	BB	DD	bd	DD	DD	BB	BB	BB	BB	DD	bd	BB	BB	BB	BB	bd	DD	BB	DD	BB	BB	BB	bd	DD	BB	BB	DD	BB	BB	BB	BB	DD	BB
chr15_22410639_22410686	BB	DD	DD	bn	BB	DD	BB	BB	BB	DD	BB	BB	DD	BB	BB	DD	BB	DD	DD	DD	DD	BB	BB	BB	BB	DD	DD	BB	BB	BB	BB	DD	DD	BB	DD	BB	BB	BB	DD	DD	BB	BB	DD	BB	BB	BB	BB	DD	BB
chr15_22503882_22503901	BB	DD	DD	BB	BB	DD	BB	BB	BB	DD	BB	BB	DD	BB	BB	DD	BB	DD	DD	DD	DD	BB	BB	BB	BB	DD	DD	BB	BB	BB	BB	DD	DD	BB	DD	BB	BB	BB	DD	DD	BB	BB	DD	BB	BB	BB	BB	DD	BB
chr15_22546032_22546061	BB	DD	DD	BB	BB	DD	BB	BB	BB	DD	BB	BB	DD	BB	BB	DD	BB	DD	DD	DD	DD	BB	BB	BB	BB	DD	DD	BB	BB	BB	BB	DD	DD	BB	DD	BB	BB	BB	DD	dn	BB	BB	DD	BB	BB	BB	BB	DD	BB
chr15_22587501_22587515	BB	DD	DD	BB	BB	DD	BB	BB	BB	DD	BB	BB	DD	BB	BB	DD	BB	DD	DD	DD	DD	BB	BB	BB	BB	DD	DD	BB	BB	BB	BB	DD	DD	BB	DD	BB	BB	BB	DD	DD	BB	BB	DD	BB	BB	BB	BB	DD	BB
chr15_22610170_22610199	BB	DD	DD	BB	BB	DD	BB	BB	BB	DD	BB	BB	DD	BB	BB	DD	BB	DD	DD	DD	DD	BB	BB	BB	BB	DD	DD	BB	BB	BB	BB	DD	DD	BB	DD	BB	BB	BB	DD	DD	BB	BB	DD	BB	BB	BB	BB	DD	BB
chr15_22626726_22626745	BB	DD	DD	BB	BB	DD	BB	BB	BB	DD	BB	BB	DD	BB	BB	DD	BB	DD	DD	DD	DD	BB	BB	BB	BB	DD	DD	BB	BB	BB	BB	DD	DD	BB	DD	BB	BB	BB	DD	DD	BB	BB	DD	BB	BB	BB	BB	DD	BB
chr15_22639491_22639526	NA	DD	NA	BB	BB	DD	NA	BB	BB	NA	BB	BB	DD	BB	NA	DD	BB	DD	DD	DD	NA	BB	BB	BB	BB	DD	DD	BB	BB	BB	BB	DD	DD	NN	DD	BB	BB	BB	NA	DD	BB	BB	DD	BB	BB	BB	BB	dn	BB
chr15_22670008_22670021	BB	DD	DD	BB	BB	DD	BB	BB	BB	DD	BB	BB	DD	BB	BB	DD	BB	bd	bd	DD	DD	BB	BB	BB	BB	DD	DD	BB	BB	BB	BB	bd	DD	BB	DD	BB	BB	BB	DD	DD	BB	BB	DD	BB	BB	BB	BB	DD	BB
chr15_22711968_22711999	BB	DD	DD	BB	BB	DD	BB	BB	BB	DD	BB	BB	DD	BB	BB	DD	BB	DD	DD	DD	DD	BB	BB	BB	BB	DD	DD	BB	BB	BB	BB	DD	DD	BB	DD	BB	BB	BB	DD	DD	BB	BB	DD	BB	BB	BB	BB	DD	BB
chr15_22720541_22720558	BB	dd	DD	BB	BB	dd	BB	BB	BB	dd	BB	BB	dd	BB	BB	dd	BB	dd	dd	dd	dd	BB	BB	BB	BB	dd	dd	BB	BB	BB	BB	dd	dd	BB	dd	BB	BB	BB	dd	dd	BB	BB	dn	BB	BB	BB	BB	dd	BB
chr15_22720579_22720598	BB	DD	DD	BB	BB	DD	BB	BB	BB	DD	BB	BB	DD	BB	BB	DD	BB	DD	DD	DD	DD	BB	BB	BB	BB	DD	DD	BB	BB	BB	BB	DD	DD	BB	DD	BB	BB	BB	DD	DD	BB	BB	DD	BB	BB	BB	BB	DD	BB
chr15_22733757_22733789	BB	DD	DD	BB	BB	DD	BB	BB	BB	DD	BB	BB	DD	BB	BB	DD	BB	DD	DD	DD	DD	BB	BB	BB	BB	DD	DD	BB	BB	BB	BB	DD	DD	BB	DD	BB	BB	BB	DD	DD	BB	BB	DD	BB	BB	BB	BB	DD	BB
chr15_22760825_22760839	BB	DD	DD	BB	BB	DD	BB	BB	BB	DD	BB	BB	DD	BB	BB	DD	BB	DD	DD	DD	DD	BB	BB	BB	BB	DD	DD	BB	BB	BB	BB	DD	DD	BB	DD	BB	BB	BB	DD	DD	BB	BB	DD	BB	BB	BB	BB	DD	BB
chr15_22769682_22769699	BB	DD	DD	BB	BB	DD	BB	BB	BB	DD	BB	BB	DD	BB	BB	DD	BB	DD	DD	DD	DD	BB	BB	BB	BB	DD	DD	BB	BB	bd	BB	DD	DD	BB	DD	BB	BB	BB	DD	DD	BB	BB	DD	BB	BB	BB	BB	DD	BB
chr15_22815938_22815962	BB	DD	DD	BB	BB	DD	BB	BB	BB	DD	BB	BB	NA	BB	BB	DD	BB	DD	NN	DD	DD	BB	BB	BB	BB	NA	DD	BB	BB	BB	BB	DD	DD	BB	DD	BB	BB	BB	DD	DD	BB	BB	DD	BB	BB	BB	BB	DD	BB
chr15_22824082_22824126	BB	DD	DD	BB	BB	DD	BB	BB	DD	DD	BB	BB	DD	BB	BB	DD	BB	DD	DD	DD	DD	BB	BB	BB	BB	DD	DD	BB	BB	BB	BB	DD	DD	BB	DD	BB	BB	BB	DD	DD	BB	BB	DD	BB	BB	BB	BB	DD	BB
chr15_22827280_22827301	BB	DD	DD	BB	BB	DD	BB	BB	BB	DD	BB	BB	DD	BB	BB	DD	BB	DD	DD	DD	DD	BB	BB	BB	BB	DD	DD	BB	BB	BB	BB	DD	DD	BB	DD	BB	BB	BB	DD	DD	BB	BB	DD	BB	BB	BB	BB	DD	BB
chr15_22828866_22828879	BB	DD	DD	BB	BB	DD	BB	BB	BB	DD	BB	BB	DD	BB	BB	DD	BB	DD	DD	DD	DD	BB	BB	BB	BB	DD	DD	BB	BB	BB	BB	DD	DD	BB	DD	BB	BB	BB	DD	DD	BB	BB	DD	BB	BB	BB	BB	DD	BB
chr15_22857538_22857557	BB	dn	dd	BB	BB	dd	BB	BB	BB	DD	BB	BB	dd	BB	BB	dd	BB	dd	dd	dd	dd	BB	BB	BB	BB	dn	DD	BB	BB	BB	BB	dd	dd	BB	dd	BB	BB	BB	dd	dd	BB	BB	dd	BB	BB	BB	BB	dd	BB
chr15_22858542_22858565	BB	DD	DD	BB	BB	DD	BB	BB	BB	DD	BB	BB	DD	BB	BB	DD	BB	DD	DD	DD	DD	BB	BB	bn	BB	DD	DD	BB	BB	BB	BB	DD	DD	BB	DD	BB	BB	BB	DD	DD	BB	BB	bd	BB	BB	BB	BB	DD	BB
chr15_22861650_22861665	BB	DD	DD	BB	BB	DD	BB	BB	BB	DD	BB	BB	DD	BB	BB	DD	BB	DD	DD	DD	DD	BB	BB	BB	BB	DD	DD	BB	BB	BB	BB	DD	DD	BB	DD	BB	BB	BB	DD	DD	BB	BB	DD	BB	BB	BB	BB	DD	BB
chr15_22876268_22876303	BB	DD	DD	BB	BB	DD	BB	BB	BB	DD	BB	BB	DD	BB	BB	DD	BB	DD	DD	DD	DD	BB	BB	BB	BB	DD	DD	BB	BB	BB	BB	DD	DD	BB	DD	BB	BB	BB	DD	DD	BB	BB	DD	BB	BB	BB	BB	DD	BB
chr15_22899610_22899629	BB	DD	DD	BB	BB	DD	BB	BB	BB	DD	BB	BB	DD	BB	BB	DD	BB	DD	DD	DD	DD	BB	BB	BB	BB	DD	DD	BB	BB	BB	BB	DD	DD	BB	DD	BB	BB	BB	DD	DD	BB	BB	DD	BB	BB	BB	BB	DD	BB
chr15_22904193_22904208	BB	DD	DD	BB	BB	DD	BB	BB	BB	DD	BB	BB	DD	BB	BB	DD	BB	DD	DD	DD	DD	BB	BB	BB	BB	DD	DD	BB	BB	BB	BB	DD	DD	BB	DD	BB	BB	BB	DD	DD	BB	BB	DD	BB	BB	BB	BB	DD	BB
chr15_22908874_22908900	BB	DD	DD	BB	BB	DD	BB	BB	BB	DD	BB	BB	DD	BB	BB	DD	BB	DD	DD	DD	DD	BB	BB	BB	BB	DD	DD	BB	BB	BB	BB	DD	DD	BB	DD	BB	BB	BB	DD	DD	BB	BB	DD	BB	BB	BB	BB	DD	BB
chr15_22910693_22910727	BB	DD	DD	BB	BB	NA	BB	BB	BB	DD	BB	BB	DD	BB	BB	DD	BB	DD	DD	DD	DD	BB	BB	BB	BB	DD	DD	BB	BB	NA	BB	NN	DD	BB	DD	BB	BB	BB	DD	DD	BB	BB	DD	BB	BB	BB	BB	DD	BB
chr15_22911230_22911257	BB	DD	DD	BB	BB	DD	BB	BB	BB	DD	BB	BB	DD	BB	BB	DD	BB	DD	DD	DD	DD	BB	BB	BB	bd	DD	DD	BB	BB	BB	BB	DD	DD	BB	DD	BB	BB	BB	DD	DD	BB	BB	DD	BB	BB	BB	BB	DD	BB
chr15_22918489_22918512	BB	DD	DD	BB	BB	DD	BB	BB	BB	DD	BB	BB	DD	BB	BB	DD	BB	DD	DD	DD	DD	BB	BB	BB	BB	DD	DD	BB	BB	BB	BB	DD	DD	BB	DD	BB	BB	BB	DD	DD	BB	BB	DD	BB	BB	BB	BB	DD	BB
chr15_23000171_23000214	DD	DD	DD	DD	DD	DD	DD	NA	DD	DD	DD	DD	DD	DD	DD	UU	DD	du	DD	DD	DD	DD	DD	NA	DD	DD	DD	DD	DD	DD	NA	DD	DD	DD	DD	DD	DD	DD	DD	DD	DD	DD	DD	DD	DD	DD	DD	DD	DD
chr15_23031451_23031474	BB	NN	NN	BB	BB	NN	BB	BB	BB	NN	BB	BB	NN	BB	BB	NN	BB	NN	NN	NA	NN	BB	BB	BB	BB	NA	NN	BB	BB	BB	NA	NN	NN	BB	DD	BB	BB	BB	NA	DD	BB	BB	dn	BB	BB	BB	BB	DD	BB
chr15_23056032_23056061	BB	DD	DD	BB	BB	DD	BB	BB	BB	DD	BB	BB	DD	BB	BB	DD	BB	DD	DD	DD	DD	BB	BB	BB	BB	DD	DD	BB	BB	BB	BB	DD	DD	BB	DD	BB	BB	BB	DD	DD	BB	BB	DD	BB	BB	BB	BB	DD	BB
chr15_23061960_23061999	BB	DD	DD	BB	BB	DD	bn	BB	BB	DD	BB	BB	DD	BB	BB	DD	BB	DD	DD	DD	DD	NA	BB	BB	NA	DD	DD	BB	BB	BB	BB	DD	DD	BB	DD	BB	BB	BB	DD	DD	NA	BB	DD	BB	BB	BB	BB	DD	BB
chr15_23068497_23068520	BB	DD	DD	BB	BB	bd	BB	BB	BB	bd	BB	BB	DD	BB	BB	DD	BB	bd	bd	DD	DD	BB	BB	BB	BB	DD	bd	BB	BB	BB	BB	bd	bd	BB	DD	BB	BB	BB	bd	bd	BB	BB	bd	BB	BB	BB	BB	DD	BB
chr15_23085069_23085116	BB	DD	DD	NA	BB	NA	BB	NA	BB	DD	BB	BB	DD	BB	BB	DD	BB	DD	DD	DD	DD	NA	BB	NA	BB	NA	DD	BB	NA	BB	BB	DD	DD	BB	DD	NA	BB	BB	DD	NA	NA	NA	DD	NN	BB	BB	NA	DD	BB
chr15_23097328_23097355	BB	dd	dd	BB	BB	dd	BB	BB	BB	dd	BB	BB	dd	BB	BB	dd	BB	dd	dd	dd	bd	BB	BB	BB	BB	dd	dd	BB	BB	BB	BB	dn	dd	BB	dd	BB	BB	BB	dd	dd	BB	BB	dd	BB	BB	BB	BB	dd	BB
chr15_23105645_23105664	BB	DD	DD	BB	BB	DD	BB	BB	BB	DD	BB	BB	DD	BB	BB	DD	BB	DD	DD	DD	DD	BB	BB	BB	BB	DD	DD	BB	BB	BB	BB	DD	DD	BB	DD	BB	BB	BB	DD	DD	BB	BB	DD	BB	BB	BB	BB	DD	BB
chr15_23105697_23105716	BB	DD	DD	BB	BB	DD	BB	BB	BB	DD	BB	BB	DD	BB	BB	DD	BB	DD	DD	DD	DD	BB	BB	BB	BB	DD	DD	BB	BB	BB	BB	DD	DD	BB	DD	BB	BB	BB	DD	DD	BB	BB	DD	BB	BB	BB	BB	DD	BB
chr15_23111771_23111782	BB	DD	DD	BB	BB	DD	BB	BB	BB	DD	BB	BB	DD	BB	BB	DD	BB	DD	DD	DD	DD	BB	BB	BB	BB	DD	DD	BB	BB	BB	BB	DD	DD	BB	DD	BB	BB	BB	DD	DD	BB	BB	DD	BB	BB	BB	BB	DD	BB
chr15_23118990_23119005	BB	DD	dn	BB	BB	dn	BB	BB	BB	DD	BB	BB	DD	bn	BB	DD	BB	DD	DD	DD	DD	BB	BB	BB	BB	DD	DD	BB	BB	BB	BB	DD	DD	BB	DD	BB	BB	BB	DD	DD	BB	BB	DD	BB	BB	BB	BB	DD	BB
chr15_23142959_23143002	BB	DD	DD	BB	BB	DD	BB	BB	BB	DD	BB	BB	DD	BB	BB	DD	BB	BB	BB	DD	DD	bd	BB	BB	BB	DD	DD	BB	BB	BB	BB	DD	DD	BB	DD	BB	BB	BB	DD	DD	BB	BB	DD	BB	BB	BB	BB	DD	BB
chr15_23146995_23147027	BB	DD	DD	BB	BB	DD	BB	BB	BB	DD	BB	BB	DD	BB	BB	DD	BB	DD	DD	DD	DD	BB	BB	BB	BB	DD	DD	BB	BB	BB	BB	DD	DD	BB	DD	BB	BB	BB	DD	DD	BB	BB	DD	BB	BB	BB	BB	DD	BB
chr15_23166434_23166466	BB	DD	DD	BB	BB	DD	BB	BB	BB	DD	BB	BB	DD	BB	BB	DD	BB	DD	DD	DD	DD	BB	BB	BB	BB	DD	DD	BB	BB	BB	BB	DD	DD	BB	DD	BB	BB	BB	DD	DD	BB	BB	DD	BB	BB	BB	BB	DD	BB
chr15_23199513_23199528	BB	DD	DD	BB	BB	DD	BB	BB	BB	DD	BB	BB	DD	BB	BB	DD	BB	DD	DD	DD	DD	BB	BB	BB	BB	DD	DD	BB	BB	BB	BB	DD	DD	BB	DD	BB	BB	BB	DD	DD	BB	BB	DD	BB	BB	BB	BB	DD	BB
chr15_23214729_23214760	BB	DD	DD	BB	BB	DD	BB	BB	BB	DD	BB	BB	DD	BB	BB	DD	BB	DD	DD	DD	DD	BB	BB	BB	BB	DD	DD	BB	BB	BB	BB	DD	DD	BB	DD	BB	BB	BB	DD	DD	BB	BB	DD	BB	BB	BB	BB	DD	BB
chr15_23240092_23240127	BB	DD	DD	BB	BB	DD	BB	BB	BB	DD	BB	BB	DD	BB	BB	DD	BB	DD	DD	DD	DD	BB	BB	BB	BB	DD	DD	BB	BB	BB	BB	DD	DD	BB	DD	BB	BB	BB	DD	DD	BB	BB	DD	BB	BB	BB	BB	DD	BB
chr15_23240129_23240148	FF	df	df	df	FF	df	df	FF	df	df	df	df	df	FF	df	df	df	df	df	df	DD	df	df	FF	df	df	DD	FF	FF	df	FF	df	df	df	df	FF	FF	df	fn	df	FF	FF	df	FF	FF	df	df	df	df
chr15_23261265_23261276	BB	DD	DD	BB	BB	DD	BB	BB	BB	DD	BB	BB	DD	BB	BB	DD	BB	DD	DD	DD	DD	BB	BB	BB	BB	DD	DD	BB	BB	BB	BB	DD	DD	BB	DD	BB	BB	BB	DD	DD	BB	BB	DD	BB	BB	BB	BB	DD	BB
chr15_23313787_23313851	BB	DD	DD	BB	BB	DD	BB	BB	BB	DD	BB	BB	DD	NN	BB	DD	BB	DD	DD	DD	DD	BB	BB	BB	BB	DD	DD	BB	BB	BB	BB	DD	DD	BB	DD	BB	BB	BB	DD	DD	BB	BB	DD	BB	BB	BB	BB	DD	BB
chr15_23318460_23318511	FF	FF	FF	FF	FF	FF	FF	FF	FF	FF	FF	FF	FF	FF	FF	FF	NN	NA	FF	FF	FF	FF	NA	FF	FF	NA	FF	FF	FF	FF	FF	FF	FF	FF	NA	FF	NN	FF	FF	FF	NN	FF	FF	FF	NA	NA	FF	NN	NA
chr15_23324476_23324491	BB	dd	dd	BB	BB	dd	BB	BB	BB	dd	BB	BB	dd	BB	BB	dd	BB	dd	dd	dd	dd	BB	BB	BB	BB	dd	dd	BB	BB	BB	BB	dd	dd	BB	dd	BB	BB	BB	dd	dd	BB	BB	dd	BB	BB	BB	BB	dd	BB
chr15_23328715_23328746	BB	DD	DD	BB	BB	DD	BB	BB	BB	DD	BB	BB	DD	BB	BB	DD	BB	DD	DD	DD	DD	BB	BB	BB	BB	DD	DD	BB	BB	BB	BB	DD	DD	BB	DD	BB	BB	BB	DD	DD	BB	BB	DD	BB	BB	BB	BB	DD	BB
chr15_23364907_23364942	BB	DD	DD	BB	BB	DD	BB	BB	BB	DD	BB	BB	DD	BB	BB	DD	BB	DD	DD	DD	DD	BB	BB	BB	BB	DD	DD	BB	BB	BB	BB	DD	DD	BB	DD	BB	BB	BB	DD	DD	BB	BB	DD	BB	BB	BB	BB	DD	BB
chr15_23372836_23372847	BB	DD	DD	BB	BB	DD	BB	BB	BB	DD	BB	BB	DD	BB	BB	DD	BB	DD	DD	DD	DD	BB	BB	BB	BB	DD	DD	BB	BB	BB	BB	DD	DD	BB	DD	BB	BB	BB	DD	DD	BB	BB	DD	BB	BB	BB	BB	DD	BB
chr15_23402569_23402628	BB	DD	DD	BB	BB	DD	BB	BB	BB	DD	BB	BB	DD	BB	BB	DD	BB	DD	DD	DD	DD	BB	BB	DD	BB	DD	DD	BB	BB	BB	BB	DD	DD	BB	DD	BB	BB	BB	DD	DD	BB	BB	DD	BB	BB	BB	BB	DD	BB
chr15_23440889_23440933	BB	DD	DD	BB	BB	DD	BB	BB	BB	DD	BB	BB	DD	BB	BB	DD	bn	DD	DD	DD	DD	BB	BB	BB	BB	DD	DD	BB	BB	BB	BB	DD	DD	BB	DD	BB	BB	BB	DD	DD	BB	BB	DD	BB	BB	BB	BB	DD	BB
chr15_23481681_23481692	BB	DD	DD	BB	BB	DD	BB	BB	BB	DD	BB	BB	DD	BB	BB	DD	BB	DD	DD	DD	DD	BB	BB	BB	BB	DD	DD	BB	BB	BB	BB	DD	DD	BB	DD	BB	BB	BB	DD	DD	BB	BB	DD	BB	BB	BB	BB	DD	BB
chr15_23556321_23556372	NA	DD	DD	NA	BB	DD	NA	BB	BB	dn	BB	DD	NA	BB	bn	NA	NA	DD	DD	NA	DD	BB	BB	BB	NA	NA	DD	NA	BB	BB	BB	DD	DD	BB	NA	DD	NN	NA	DD	NA	NA	DD	NN	bd	BB	BB	BB	NA	BB
chr15_23616225_23616242	BB	DD	DD	BB	BB	DD	BB	BB	BB	DD	BB	BB	DD	BB	BB	DD	BB	bd	DD	DD	bd	BB	BB	BB	BB	DD	DD	BB	BB	BB	BB	bd	DD	BB	DD	BB	BB	BB	DD	DD	BB	BB	DD	BB	BB	BB	BB	DD	BB
chr15_23622608_23622629	BB	DD	DD	BB	BB	DD	BB	BB	BB	DD	bn	BB	DD	BB	BB	DD	BB	DD	DD	DD	DD	BB	BB	BB	BB	DD	DD	BB	BB	BB	BB	DD	DD	BB	DD	BB	BB	BB	DD	DD	BB	BB	DD	BB	BB	BB	BB	DD	BB
chr15_23631815_23631849	BB	DD	DD	BB	BB	dn	BB	BB	BB	DD	BB	BB	DD	BB	BB	DD	BB	DD	DD	DD	DD	BB	BB	BB	BB	DD	DD	BB	BB	BB	BB	DD	DD	BB	DD	BB	BB	BB	DD	DD	BB	BB	DD	BB	BB	BB	BB	DD	BB
chr15_23641535_23641574	BB	NN	DD	NA	BB	NN	BB	BB	BB	NA	BB	BB	NN	BB	bn	NA	BB	NN	NN	NN	NN	BB	BB	BB	NN	NA	NN	BB	BB	NA	BB	dn	DD	BB	DD	BB	BB	BB	DD	dn	NA	BB	DD	BB	BB	NA	BB	DD	BB
chr15_23667229_23667256	BB	DD	DD	BB	BB	DD	BB	BB	BB	DD	BB	BB	DD	BB	BB	DD	BB	DD	DD	DD	DD	BB	BB	BB	BB	DD	DD	BB	BB	BB	BB	DD	DD	BB	DD	BB	BB	BB	DD	DD	BB	BB	DD	BB	BB	BB	BB	DD	BB
chr15_23676277_23676315	BB	DD	DD	BB	NA	DD	BB	BB	BB	DD	BB	BB	DD	BB	BB	NA	BB	NA	DD	DD	dn	BB	BB	BB	DD	NA	DD	BB	BB	BB	BB	DD	DD	NA	NA	NN	NN	BB	DD	DD	NA	BB	DD	BB	BB	NA	NA	DD	NA
chr15_23688596_23688627	BB	DD	DD	BB	BB	DD	BB	BB	BB	DD	BB	BB	DD	BB	BB	DD	BB	DD	DD	DD	DD	BB	BB	BB	BB	DD	DD	BB	BB	BB	BB	DD	DD	BB	DD	BB	BB	BB	DD	DD	BB	BB	DD	BB	BB	BB	BB	DD	BB
chr15_23719642_23719713	FF	df	df	FF	FF	df	FF	FF	FF	DD	FF	FF	df	FF	FF	DD	DD	DD	df	DD	df	FF	FF	FF	FF	df	df	fn	FF	FF	FF	df	df	FF	df	FF	FF	FF	dn	df	FF	FF	df	FF	FF	FF	FF	df	FF
chr15_23794601_23794630	FF	FF	FF	FF	NA	FF	FF	FF	FF	FF	FF	FF	FF	FF	FF	NA	FF	NA	FF	NN	FF	FF	FF	FF	FF	FF	FF	FF	FF	FF	FF	FF	FF	FF	FF	FF	FF	FF	FF	FF	FF	FF	FF	FF	NA	FF	FF	FF	FF
chr15_23864356_23864394	BB	DD	DD	BB	BB	DD	BB	BB	BB	DD	BB	BB	DD	BB	BB	DD	BB	DD	DD	DD	DD	BB	BB	BB	BB	DD	DD	BB	BB	BB	BB	DD	DD	BB	DD	BB	BB	BB	DD	DD	BB	BB	DD	BB	BB	BB	BB	DD	BB
chr15_24011004_24011053	BB	DD	DD	BB	BB	DD	BB	BB	BB	DD	BB	BB	DD	BB	BB	DD	BB	DD	DD	DD	DD	BB	BB	BB	BB	DD	DD	BB	BB	BB	BB	DD	DD	BB	dn	BB	BB	BB	DD	DD	BB	BB	DD	BB	BB	BB	BB	DD	BB
chr15_24015597_24015614	BB	DD	DD	BB	BB	DD	BB	BB	BB	DD	BB	BB	DD	BB	BB	DD	BB	DD	DD	DD	DD	BB	BB	BB	BB	DD	DD	BB	BB	BB	BB	DD	DD	BB	DD	BB	BB	BB	DD	DD	BB	BB	DD	BB	BB	BB	BB	DD	BB
chr15_24024545_24024596	BB	DD	DD	BB	BB	DD	BB	BB	BB	DD	BB	BB	DD	BB	BB	DD	BB	DD	DD	DD	DD	BB	BB	BB	BB	DD	DD	BB	BB	BB	BB	DD	DD	BB	DD	BB	BB	BB	DD	DD	BB	BB	DD	BB	BB	BB	BB	DD	BB
chr15_24039684_24039711	BB	DD	dn	BB	BB	DD	BB	BB	BB	DD	BB	BB	DD	BB	BB	DD	BB	DD	DD	DD	DD	BB	BB	BB	BB	DD	DD	BB	BB	BB	BB	DD	DD	BB	DD	BB	BB	BB	DD	DD	BB	BB	DD	BB	BB	BB	BB	DD	BB
chr15_24047119_24047146	BB	DD	DD	BB	BB	DD	BB	BB	BB	DD	BB	BB	DD	BB	BB	DD	BB	DD	DD	DD	DD	BB	BB	BB	BB	DD	DD	BB	BB	BB	BB	DD	DD	BB	DD	BB	BB	BB	DD	dn	BB	BB	DD	BB	BB	BB	BB	DD	BB
chr15_24061698_24061715	BB	DD	DD	BB	BB	DD	BB	BB	BB	DD	BB	BB	DD	BB	BB	DD	BB	DD	DD	DD	DD	BB	BB	BB	BB	DD	DD	BB	BB	BB	BB	DD	DD	BB	DD	BB	BB	BB	DD	DD	BB	BB	DD	BB	BB	BB	BB	DD	BB
chr15_24092929_24092958	BB	DD	DD	BB	BB	DD	BB	BB	BB	DD	BB	BB	DD	BB	BB	DD	BB	DD	DD	DD	DD	BB	BB	BB	BB	DD	DD	BB	BB	BB	BB	DD	DD	BB	DD	BB	BB	BB	DD	DD	BB	BB	DD	BB	BB	BB	BB	DD	BB
chr15_24152449_24152464	BB	DD	DD	BB	BB	DD	BB	BB	BB	DD	BB	BB	DD	BB	BB	DD	BB	DD	DD	DD	DD	BB	BB	BB	BB	DD	DD	BB	BB	BB	BB	DD	DD	BB	DD	BB	BB	BB	DD	DD	BB	BB	DD	BB	BB	BB	BB	DD	BB
chr15_24163067_24163090	BB	DD	DD	BB	BB	DD	BB	BB	BB	DD	BB	BB	DD	BB	BB	DD	BB	DD	DD	DD	DD	BB	BB	BB	BB	DD	DD	BB	BB	BB	BB	DD	DD	BB	DD	BB	BB	BB	DD	DD	BB	BB	DD	BB	BB	BB	BB	DD	BB
chr15_24170457_24170476	BB	BB	BB	BB	BB	BB	BB	BB	BB	BB	BB	BB	BB	BB	BB	BB	BB	BB	BB	BB	BB	BB	BB	BB	BB	BB	BB	BB	BB	BB	BB	BB	BB	BB	BB	BB	BB	BB	BB	BB	BB	BB	BB	BB	BB	BB	BB	BB	BB
chr15_24185724_24185759	BB	DD	DD	BB	BB	DD	BB	BB	BB	DD	BB	BB	DD	BB	BB	DD	BB	DD	DD	DD	DD	BB	BB	BB	BB	DD	DD	BB	BB	BB	BB	DD	DD	BB	DD	BB	BB	BB	DD	DD	BB	BB	DD	BB	BB	BB	BB	DD	BB
chr15_24193706_24193719	BB	DD	DD	BB	BB	DD	BB	BB	BB	DD	BB	BB	DD	BB	BB	DD	BB	DD	DD	DD	DD	BB	BB	BB	BB	DD	DD	BB	BB	BB	BB	DD	DD	BB	DD	BB	BB	BB	DD	DD	BB	BB	DD	BB	BB	BB	BB	DD	BB
chr15_24271870_24271917	BB	NA	DD	BB	BB	DD	BB	BB	BB	DD	NA	BB	DD	BB	BB	DD	NA	DD	DD	DD	DD	NA	NA	NN	BB	NA	DD	NA	NA	NA	BB	DD	DD	NA	NA	BB	BB	NA	DD	DD	NA	BB	DD	BB	BB	NA	NA	DD	BB
chr15_24278608_24278651	BB	DD	DD	BB	BB	DD	BB	BB	BB	DD	BB	BB	DD	BB	BB	DD	BB	DD	DD	DD	DD	bn	BB	BB	BB	DD	DD	BB	BB	BB	BB	DD	DD	BB	DD	BB	BB	BB	DD	DD	BB	BB	DD	BB	BB	BB	BB	dn	BB
chr15_24342475_24342502	NA	NA	fn	FF	FF	fn	NA	FF	FF	fn	FF	FF	fn	FF	FF	fn	FF	fn	fn	fn	fn	FF	FF	FF	FF	fn	fn	FF	FF	FF	FF	fn	fn	NA	fn	bf	bf	fn	fn	fn	NA	bf	fn	FF	FF	fn	FF	fn	FF
chr15_24344576_24344619	BB	DD	DD	BB	BB	DD	BB	bn	BB	DD	BB	BB	DD	BB	BB	DD	BB	DD	DD	DD	DD	BB	BB	BB	BB	DD	DD	BB	BB	BB	BB	DD	DD	BB	DD	BB	BB	BB	DD	DD	BB	BB	DD	BB	bd	BB	BB	DD	BB
chr15_24345259_24345306	BB	BB	DD	BB	BB	NA	bn	BB	BB	DD	BB	BB	DD	BB	BB	DD	BB	NA	DD	DD	DD	NA	BB	BB	BB	NA	DD	BB	BB	BB	BB	DD	DD	BB	DD	NA	NA	BB	DD	DD	BB	BB	DD	NA	NA	NA	BB	NA	BB
chr15_24357227_24357286	BB	DD	dn	BB	BB	NA	BB	BB	BB	dn	BB	BB	DD	BB	BB	DD	NA	DD	DD	DD	DD	BB	BB	BB	BB	NA	DD	BB	NN	BB	BB	NA	DD	BB	DD	BB	BB	BB	DD	DD	NA	BB	DD	BB	BB	BB	BB	DD	BB
chr15_24448805_24448852	FF	NA	NN	FF	NA	FF	FF	NA	FF	FF	FF	FF	NA	FF	NA	FF	FF	FF	FF	FF	FF	FF	FF	FF	FF	NA	FF	FF	FF	NA	FF	FF	FF	FF	FF	FF	FF	FF	FF	FF	FF	FF	FF	FF	FF	FF	NA	FF	FF
chr15_24465587_24465606	BB	DD	DD	BB	BB	DD	BB	BB	BB	DD	BB	BB	DD	BB	BB	DD	BB	DD	DD	DD	DD	BB	BB	BB	BB	DD	DD	BB	BB	BB	BB	DD	DD	BB	DD	BB	BB	BB	DD	DD	BB	BB	DD	BB	BB	BB	BB	DD	BB
chr15_24521091_24521102	BB	DD	DD	BB	BB	dn	BB	BB	BB	DD	BB	BB	DD	BB	BB	DD	BB	DD	DD	DD	DD	BB	BB	BB	BB	DD	DD	BB	BB	BB	BB	DD	DD	BB	DD	BB	BB	BB	DD	DD	BB	BB	DD	BB	BB	BB	BB	DD	BB
chr15_24536669_24536720	BB	NA	DD	NA	BB	DD	BB	BB	NA	DD	BB	NA	DD	NN	NN	DD	BB	DD	NA	DD	DD	BB	BB	BB	BB	NA	DD	BB	BB	BB	BB	DD	DD	BB	DD	NA	BB	NA	DD	DD	NA	NA	DD	DD	BB	BB	BB	bd	NA
chr15_24588605_24588634	BB	DD	DD	BB	BB	DD	BB	BB	BB	DD	BB	BB	DD	BB	BB	DD	BB	DD	DD	DD	DD	BB	BB	BB	BB	DD	DD	BB	BB	BB	BB	DD	DD	BB	DD	BB	BB	BB	DD	DD	BB	BB	DD	BB	BB	BB	BB	DD	BB
chr15_24607841_24607860	BB	DD	dn	BB	BB	DD	BB	BB	BB	DD	BB	BB	DD	BB	BB	DD	BB	DD	DD	DD	DD	BB	BB	BB	BB	dn	DD	BB	BB	BB	BB	DD	DD	BB	DD	BB	BB	BB	dn	DD	BB	BB	DD	BB	BB	BB	BB	DD	BB
chr15_24611216_24611233	BB	DD	DD	BB	BB	DD	BB	BB	BB	DD	BB	BB	DD	BB	BB	DD	BB	DD	DD	DD	DD	BB	BB	BB	BB	DD	DD	BB	BB	BB	BB	DD	DD	BB	DD	BB	BB	BB	DD	DD	BB	BB	DD	BB	BB	BB	BB	DD	BB
chr15_24651142_24651171	BB	DD	DD	BB	BB	DD	BB	BB	bn	DD	BB	BB	DD	BB	BB	DD	BB	DD	DD	DD	DD	BB	BB	BB	BB	DD	DD	BB	BB	BB	BB	DD	DD	BB	DD	BB	BB	BB	DD	DD	BB	BB	DD	BB	BB	BB	BB	DD	BB
chr15_24737402_24737433	BB	DD	DD	BB	BB	DD	BB	BB	BB	DD	BB	BB	DD	BB	BB	DD	BB	DD	DD	DD	DD	BB	BB	BB	BB	DD	DD	BB	BB	BB	BB	DD	DD	BB	DD	BB	BB	BB	DD	DD	BB	BB	DD	BB	BB	BB	BB	dn	BB
chr15_24749971_24749982	FF	df	df	FF	FF	df	FF	FF	FF	df	FF	FF	df	FF	FF	df	FF	df	df	df	df	FF	FF	FF	FF	df	DD	FF	FF	FF	FF	df	df	FF	df	FF	FF	FF	df	df	FF	FF	DD	FF	FF	FF	FF	df	FF
chr15_24754437_24754461	BB	DD	DD	BB	BB	DD	BB	BB	BB	DD	BB	BB	DD	BB	BB	DD	BB	DD	DD	DD	DD	BB	BB	BB	BB	DD	DD	BB	BB	BB	BB	DD	DD	BB	DD	BB	BB	BB	DD	DD	BB	BB	DD	BB	BB	BB	BB	DD	BB
chr15_24755180_24755191	BB	DD	DD	BB	BB	DD	BB	BB	BB	DD	BB	BB	DD	BB	BB	DD	BB	DD	DD	DD	DD	BB	BB	BB	BB	DD	DD	BB	BB	BB	BB	DD	DD	BB	DD	BB	BB	BB	DD	DD	BB	BB	DD	BB	BB	BB	BB	DD	BB
chr15_24811648_24811665	BB	DD	DD	BB	BB	DD	BB	BB	BB	DD	BB	BB	DD	BB	BB	DD	BB	DD	DD	DD	DD	BB	BB	BB	BB	DD	DD	BB	BB	BB	BB	DD	DD	BB	DD	BB	BB	BB	DD	DD	BB	BB	DD	bn	BB	BB	BB	DD	BB
chr15_24880645_24880684	BB	DD	DD	BB	BB	DD	bn	BB	BB	DD	BB	bn	DD	BB	BB	DD	BB	DD	DD	DD	DD	BB	BB	BB	BB	DD	DD	BB	BB	BB	BB	DD	DD	BB	DD	BB	BB	BB	DD	DD	BB	BB	DD	BB	BB	BB	BB	DD	BB
chr15_24928801_24928812	BB	DD	DD	BB	BB	DD	BB	BB	BB	DD	BB	BB	DD	BB	BB	DD	BB	DD	DD	DD	DD	BB	BB	BB	BB	DD	DD	BB	BB	BB	BB	DD	DD	BB	DD	BB	BB	BB	DD	DD	BB	BB	DD	BB	BB	BB	BB	DD	BB
chr15_24959149_24959180	BB	DD	DD	BB	BB	DD	BB	BB	BB	DD	BB	BB	DD	BB	BB	DD	BB	DD	DD	DD	DD	BB	bn	BB	BB	DD	DD	BB	BB	BB	BB	DD	DD	BB	DD	BB	BB	BB	DD	DD	BB	BB	DD	BB	BB	BB	BB	DD	BB
chr15_24967841_24967868	BB	DD	DD	BB	BB	DD	BB	BB	BB	DD	BB	BB	DD	BB	BB	DD	BB	DD	DD	DD	DD	BB	BB	BB	BB	DD	DD	BB	BB	BB	BB	DD	DD	BB	DD	BB	BB	BB	DD	DD	BB	BB	DD	BB	BB	BB	BB	DD	BB
chr15_25004166_25004177	BB	DD	DD	BB	BB	DD	BB	BB	BB	DD	BB	BB	DD	BB	BB	DD	BB	DD	DD	DD	DD	BB	BB	BB	BB	DD	DD	BB	BB	BB	BB	DD	DD	BB	DD	BB	BB	BB	DD	DD	BB	BB	DD	BB	BB	BB	BB	DD	BB
chr15_25009058_25009078	BB	DD	DD	BB	BB	DD	BB	BB	BB	DD	BB	BB	DD	BB	BB	DD	BB	DD	DD	DD	DD	BB	BB	BB	BB	DD	DD	BB	BB	BB	BB	DD	DD	BB	DD	BB	BB	BB	DD	DD	BB	BB	DD	BB	BB	BB	BB	DD	BB
chr15_25034862_25034875	BB	DD	DD	BB	BB	DD	BB	BB	BB	DD	BB	BB	DD	BB	BB	DD	BB	DD	DD	DD	DD	BB	BB	BB	BB	DD	DD	BB	BB	BB	BB	DD	DD	BB	DD	BB	BB	BB	DD	DD	BB	BB	DD	BB	BB	BB	BB	DD	BB
chr15_25061219_25061236	BB	DD	DD	BB	BB	DD	BB	BB	BB	DD	BB	BB	DD	BB	BB	DD	BB	DD	DD	DD	DD	BB	BB	BB	BB	DD	DD	BB	BB	BB	BB	DD	DD	BB	DD	BB	BB	BB	DD	DD	BB	BB	DD	BB	BB	BB	BB	DD	BB
chr15_25068017_25068048	BB	NN	nn	BB	BB	NN	BB	BB	BB	NN	BB	BB	nn	BB	BB	NA	BB	NA	NN	NN	NN	BB	BB	BB	BB	NA	DD	BB	BB	BB	BB	DD	DD	BB	NA	BB	BB	BB	NN	NA	BB	BB	NA	BB	BB	BB	BB	DD	BB
chr15_25072609_25072632	BB	DD	DD	BB	BB	DD	BB	BB	BB	DD	BB	BB	DD	BB	BB	DD	BB	DD	DD	DD	DD	BB	BB	BB	BB	DD	DD	BB	BB	BB	BB	DD	DD	BB	DD	BB	BB	BB	DD	DD	BB	BB	DD	BB	BB	BB	BB	DD	BB
chr15_25072915_25072938	BB	DD	DD	BB	BB	DD	BB	BB	BB	DD	BB	BB	DD	BB	BB	DD	BB	DD	DD	DD	DD	BB	BB	BB	BB	DD	DD	BB	BB	BB	BB	DD	DD	BB	DD	BB	BB	BB	DD	DD	BB	BB	DD	BB	BB	BB	BB	DD	BB
chr15_25076068_25076115	FF	FF	FF	FF	NA	FF	FF	FF	NA	FF	FF	FF	NA	FF	FF	FF	FF	FF	NA	NA	FF	NA	FF	FF	FF	FF	FF	FF	FF	FF	FF	FF	FF	FF	FF	NA	FF	FF	FF	FF	FF	FF	FF	NA	FF	FF	FF	FF	FF
chr15_25077062_25077076	BB	DD	DD	BB	BB	DD	BB	BB	BB	DD	BB	BB	DD	BB	BB	DD	BB	DD	DD	DD	DD	BB	BB	BB	BB	DD	DD	BB	BB	BB	BB	DD	DD	BB	DD	BB	BB	BB	DD	DD	BB	BB	DD	BB	BB	BB	BB	DD	BB
chr15_25126973_25127024	DD	DD	DD	DD	DD	UU	DD	DD	DD	DD	DD	DD	DD	DD	DD	DD	uu	DD	DD	DD	DD	DD	DD	DD	DD	DD	UU	DD	UU	DD	DD	DD	DD	DD	UU	DD	DD	DD	DD	DD	DD	DD	DD	DD	DD	DD	DD	DD	DD
chr15_25133954_25134025	BB	DD	DD	BB	BB	DD	BB	BB	BB	DD	BB	BB	DD	BB	BB	DD	BB	DD	DD	dn	DD	BB	BB	BB	BB	DD	DD	BB	BB	BB	BB	DD	DD	BB	DD	BB	BB	BB	DD	DD	BB	BB	DD	BB	BB	BB	BB	DD	BB
chr15_25172424_25172451	BB	DD	DD	BB	BB	DD	BB	BB	BB	DD	BB	BB	DD	BB	BB	DD	BB	DD	DD	DD	DD	BB	BB	BB	BB	DD	DD	BB	BB	BB	BB	DD	DD	BB	DD	BB	BB	BB	DD	DD	BB	BB	DD	BB	BB	BB	BB	DD	BB
chr15_25204552_25204583	BB	DD	DD	BB	BB	DD	BB	BB	BB	DD	BB	BB	DD	BB	BB	DD	BB	DD	DD	DD	DD	BB	BB	BB	BB	DD	DD	BB	BB	BB	BB	DD	DD	BB	DD	BB	BB	BB	DD	DD	BB	BB	DD	BB	BB	BB	BB	DD	BB
chr15_25223122_25223141	BB	DD	DD	BB	BB	DD	BB	BB	BB	DD	BB	BB	DD	BB	BB	DD	BB	DD	DD	DD	DD	BB	BB	BB	BB	DD	DD	BB	BB	BB	BB	DD	DD	BB	DD	BB	BB	BB	DD	DD	BB	BB	DD	BB	BB	BB	BB	DD	BB
chr15_25236709_25236720	BB	DD	DD	BB	BB	DD	BB	BB	BB	DD	BB	BB	DD	BB	BB	DD	BB	DD	DD	DD	DD	BB	BB	BB	BB	DD	DD	BB	BB	BB	BB	DD	DD	BB	DD	BB	BB	BB	DD	DD	BB	BB	DD	BB	BB	BB	BB	DD	BB
chr15_25253972_25253992	BB	DD	DD	BB	BB	DD	BB	BB	BB	DD	BB	BB	DD	BB	BB	DD	BB	DD	DD	DD	DD	BB	BB	BB	BB	DD	DD	BB	BB	BB	BB	DD	DD	BB	DD	BB	BB	BB	DD	DD	BB	BB	DD	BB	BB	BB	BB	DD	BB
chr15_25254013_25254072	NN	DD	DD	NN	NN	NA	NN	NA	NN	DD	NN	nn	DD	NN	NN	DD	NN	NA	DD	NA	NA	NN	NN	NN	NN	NA	NA	BB	NN	BB	BB	DD	DD	BB	DD	BB	BB	bn	DD	DD	BB	BB	DD	BB	BB	BB	NA	DD	NA
chr15_25314162_25314203	BB	dd	dd	BB	BB	dd	BB	BB	BB	dd	BB	BB	dd	BB	BB	dd	BB	dd	dd	dd	dd	BB	BB	BB	BB	DD	DD	BB	BB	BB	BB	dd	dd	BB	dd	BB	BB	BB	dd	dd	BB	BB	dd	BB	BB	BB	BB	dd	BB
chr15_25328351_25328362	BB	DD	DD	BB	BB	DD	BB	BB	BB	DD	BB	BB	DD	BB	BB	DD	BB	DD	DD	DD	DD	BB	BB	BB	BB	DD	DD	BB	BB	BB	BB	DD	DD	BB	DD	BB	BB	BB	DD	DD	BB	BB	DD	BB	BB	BB	BB	DD	BB
chr15_25345810_25345853	BB	DD	DD	BB	BB	DD	BB	BB	BB	DD	BB	BB	DD	BB	BB	DD	BB	DD	DD	DD	DD	BB	BB	BB	BB	DD	DD	BB	BB	BB	BB	DD	DD	BB	DD	BB	BB	BB	DD	DD	BB	BB	DD	BB	BB	BB	BB	DD	BB
chr15_25385410_25385449	BB	DD	DD	BB	BB	DD	BB	BB	BB	DD	BB	BB	DD	BB	BB	DD	BB	DD	DD	DD	DD	BB	BB	bn	BB	DD	DD	BB	BB	BB	BB	DD	DD	BB	DD	BB	BB	BB	DD	DD	BB	BB	DD	BB	BB	BB	BB	DD	BB
chr15_25390763_25390778	BB	DD	DD	BB	BB	DD	BB	BB	BB	DD	BB	BB	DD	BB	BB	DD	BB	DD	DD	DD	DD	BB	BB	BB	BB	DD	DD	BB	BB	BB	BB	DD	DD	BB	DD	BB	BB	BB	DD	DD	BB	BB	DD	BB	BB	BB	BB	DD	BB
chr15_25394922_25394951	BB	DD	DD	BB	BB	DD	BB	BB	BB	DD	BB	BB	DD	BB	BB	DD	BB	DD	DD	DD	DD	BB	BB	BB	BB	DD	DD	BB	BB	BB	BB	DD	DD	BB	DD	BB	BB	BB	DD	DD	BB	BB	DD	BB	BB	BB	BB	DD	BB
chr15_25422392_25422423	BB	DD	DD	BB	BB	DD	BB	BB	BB	DD	BB	BB	DD	BB	BB	DD	BB	DD	DD	DD	DD	BB	BB	BB	BB	DD	DD	BB	BB	BB	BB	DD	DD	BB	DD	BB	BB	BB	DD	DD	BB	BB	DD	BB	BB	BB	BB	DD	BB
chr15_25425606_25425617	BB	DD	DD	BB	BB	DD	BB	BB	BB	DD	BB	BB	DD	BB	BB	DD	BB	DD	DD	DD	DD	BB	BB	BB	BB	DD	DD	BB	BB	BB	BB	DD	DD	BB	DD	BB	BB	BB	DD	DD	BB	BB	DD	BB	BB	BB	BB	DD	BB
chr15_25427624_25427643	BB	DD	DD	BB	BB	DD	BB	BB	BB	DD	BB	BB	DD	BB	BB	DD	BB	DD	DD	DD	DD	BB	BB	BB	BB	DD	DD	BB	BB	BB	BB	DD	DD	BB	DD	BB	BB	BB	DD	DD	BB	BB	DD	BB	BB	BB	BB	DD	BB
chr15_25434810_25434823	BB	DD	DD	BB	BB	DD	BB	BB	BB	DD	BB	BB	DD	BB	BB	DD	BB	DD	DD	bd	DD	BB	BB	BB	BB	DD	DD	BB	BB	BB	BB	DD	DD	BB	DD	BB	BB	BB	DD	DD	BB	BB	DD	BB	BB	BB	BB	DD	BB
chr15_25456241_25456272	BB	DD	DD	bd	BB	DD	BB	BB	BB	bd	BB	BB	DD	BB	BB	DD	BB	DD	DD	DD	DD	BB	BB	BB	BB	DD	DD	BB	BB	BB	BB	DD	DD	BB	DD	BB	BB	BB	DD	DD	BB	BB	DD	BB	BB	BB	BB	DD	BB
chr15_25458435_25458454	BB	DD	DD	BB	BB	DD	BB	BB	BB	DD	BB	BB	DD	BB	BB	DD	BB	DD	DD	DD	DD	BB	BB	BB	BB	DD	DD	BB	BB	BB	BB	DD	DD	BB	DD	BB	BB	BB	DD	DD	BB	BB	DD	BB	BB	BB	BB	DD	BB
chr15_25466888_25466901	BB	DD	DD	BB	BB	DD	BB	BB	BB	DD	BB	BB	DD	BB	BB	DD	BB	DD	DD	DD	DD	BB	BB	BB	BB	DD	DD	BB	BB	BB	BB	DD	DD	BB	DD	BB	BB	BB	DD	DD	BB	BB	DD	BB	BB	BB	BB	DD	BB
chr15_25467029_25467040	BB	DD	DD	BB	BB	DD	BB	BB	BB	DD	BB	BB	DD	BB	BB	DD	BB	DD	DD	DD	DD	BB	BB	BB	BB	DD	DD	BB	BB	BB	BB	DD	DD	BB	DD	BB	BB	BB	DD	DD	BB	BB	DD	BB	BB	BB	BB	DD	BB
chr15_25467691_25467711	BB	DD	DD	BB	BB	DD	BB	BB	BB	DD	BB	BB	DD	BB	BB	DD	BB	DD	DD	DD	DD	BB	BB	BB	BB	DD	DD	BB	BB	BB	BB	DD	DD	BB	DD	BB	BB	BB	DD	DD	BB	BB	DD	BB	BB	BB	BB	DD	BB
chr15_25492102_25492129	BB	DD	DD	BB	BB	DD	BB	BB	BB	DD	BB	BB	DD	BB	BB	DD	BB	DD	DD	DD	DD	BB	BB	BB	BB	DD	DD	BB	BB	BB	BB	DD	DD	BB	DD	BB	BB	BB	DD	DD	BB	BB	DD	BB	BB	BB	BB	DD	BB
chr15_25493282_25493313	BB	DD	DD	BB	BB	DD	BB	BB	BB	DD	BB	BB	DD	BB	BB	DD	BB	DD	DD	DD	DD	BB	BB	BB	BB	DD	DD	BB	BB	BB	BB	DD	DD	BB	DD	BB	BB	BB	DD	DD	BB	BB	DD	BB	BB	BB	BB	DD	BB
chr15_25505944_25505959	BB	DD	DD	BB	BB	DD	BB	BB	BB	DD	BB	BB	DD	BB	BB	DD	BB	DD	DD	DD	DD	BB	BB	BB	BB	DD	DD	BB	BB	BB	BB	DD	DD	BB	DD	BB	BB	BB	DD	DD	BB	BB	DD	BB	BB	BB	BB	DD	BB
chr15_25512795_25512839	BB	DD	DD	BB	BB	DD	BB	BB	BB	DD	BB	BB	DD	BB	BB	DD	BB	DD	DD	DD	DD	BB	BB	BB	BB	DD	DD	BB	BB	BB	BB	DD	DD	BB	DD	BB	BB	BB	DD	DD	BB	BB	DD	BB	BB	BB	BB	DD	BB
chr15_25524180_25524203	BB	dd	dd	BB	BB	dd	BB	BB	BB	dd	BB	BB	dd	BB	BB	DD	BB	dd	DD	dd	DD	BB	BB	BB	BB	dd	dd	BB	BB	BB	BB	dd	dd	BB	dd	BB	BB	BB	dd	dd	BB	BB	dd	BB	BB	BB	BB	dd	BB
chr15_25557264_25557317	BB	DD	DD	BB	BB	DD	BB	BB	BB	DD	BB	BB	DD	BB	BB	DD	BB	DD	DD	DD	DD	BB	BB	BB	BB	DD	DD	BB	BB	BB	BB	DD	DD	BB	DD	BB	BB	BB	DD	DD	BB	BB	DD	BB	BB	BB	BB	DD	BB
chr15_25564478_25564509	BB	DD	DD	BB	BB	DD	BB	BB	BB	DD	BB	BB	DD	BB	BB	DD	BB	DD	DD	DD	DD	BB	BB	BB	BB	DD	DD	BB	BB	BB	BB	DD	DD	BB	DD	BB	BB	BB	DD	DD	BB	BB	DD	BB	BB	BB	BB	DD	BB
chr15_25567234_25567254	BB	DD	DD	BB	BB	DD	BB	BB	BB	DD	BB	BB	DD	BB	BB	DD	BB	DD	DD	DD	DD	BB	BB	BB	BB	DD	DD	BB	BB	BB	BB	DD	DD	BB	DD	BB	BB	BB	DD	DD	BB	BB	DD	BB	BB	BB	BB	DD	BB
chr15_25574466_25574489	BB	DD	DD	BB	BB	DD	BB	BB	BB	DD	BB	BB	DD	BB	BB	DD	BB	DD	DD	DD	DD	BB	BB	BB	BB	DD	DD	BB	BB	BB	BB	DD	DD	BB	DD	BB	BB	BB	DD	DD	BB	BB	DD	BB	BB	BB	BB	DD	BB
chr15_25589325_25589352	BB	DD	DD	BB	BB	DD	BB	BB	BB	DD	BB	BB	DD	BB	BB	DD	BB	DD	DD	DD	DD	BB	BB	BB	BB	DD	DD	BB	BB	BB	BB	DD	DD	BB	DD	BB	BB	BB	DD	DD	BB	BB	DD	BB	BB	BB	BB	DD	BB
chr15_25603196_25603215	BB	dd	dd	BB	BB	dd	bn	BB	BB	dd	BB	BB	dd	BB	BB	dd	BB	dd	dd	dd	dd	BB	BB	BB	BB	dd	dd	BB	BB	BB	BB	dd	dd	BB	dd	BB	BB	BB	dd	dd	BB	BB	dd	BB	BB	BB	BB	dd	BB
chr15_25605331_25605346	BB	dn	DD	BB	BB	dn	BB	BB	BB	dd	BB	BB	DD	BB	BB	dn	BB	dd	DD	DD	dd	BB	BB	BB	BB	dd	dd	BB	BB	BB	BB	dd	dn	BB	DD	BB	BB	BB	dd	dd	BB	BB	dd	BB	BB	BB	BB	dd	BB
chr15_25613684_25613703	BB	DD	DD	BB	BB	NA	BB	BB	BB	DD	BB	BB	DD	BB	BB	DD	BB	DD	DD	DD	DD	BB	BB	BB	BB	NA	DD	BB	BB	BB	NA	DD	DD	BB	DD	BB	BB	BB	NA	DD	BB	BB	DD	BB	BB	BB	BB	NN	NA
chr15_25631289_25631312	BB	dd	DD	BB	BB	dn	BB	BB	BB	dd	BB	BB	dd	BB	BB	dd	BB	dd	dd	dd	dd	BB	BB	BB	BB	dd	dd	BB	BB	BB	BB	dd	dd	BB	dd	BB	BB	BB	dd	dd	BB	BB	dd	BB	BB	BB	BB	dd	BB
chr15_25705045_25705060	BB	DD	DD	BB	bd	DD	BB	BB	BB	DD	BB	BB	DD	BB	BB	DD	BB	DD	DD	DD	DD	BB	BB	BB	BB	DD	DD	BB	BB	BB	BB	DD	DD	BB	DD	BB	BB	BB	DD	DD	BB	BB	DD	BB	BB	BB	BB	DD	BB
chr15_25729794_25729817	BB	DD	DD	BB	BB	DD	BB	BB	BB	DD	BB	BB	DD	BB	BB	DD	BB	DD	DD	DD	DD	BB	BB	BB	BB	DD	DD	BB	BB	BB	BB	DD	DD	BB	DD	BB	BB	BB	DD	DD	BB	BB	DD	BB	BB	BB	BB	DD	BB
chr15_25740699_25740726	BB	DD	DD	BB	BB	DD	BB	BB	BB	DD	BB	BB	DD	BB	BB	DD	BB	DD	DD	DD	DD	BB	BB	BB	BB	DD	DD	BB	BB	BB	BB	DD	DD	BB	DD	BB	BB	BB	DD	DD	BB	BB	DD	BB	BB	BB	BB	DD	BB
chr15_25754643_25754666	BB	DD	DD	BB	BB	DD	BB	BB	BB	DD	BB	BB	DD	BB	BB	DD	BB	DD	DD	DD	DD	BB	BB	BB	BB	DD	DD	BB	BB	BB	BB	DD	DD	BB	DD	BB	BB	BB	DD	DD	BB	BB	DD	BB	BB	BB	BB	DD	BB
chr15_25771886_25771925	FF	FF	FF	FF	FF	FF	FF	NN	FF	FF	FF	FF	FF	FF	FF	FF	FF	FF	FF	FF	FF	FF	FF	FF	FF	FF	FF	FF	FF	FF	FF	FF	FF	FF	FF	FF	NA	FF	FF	FF	FF	FF	FF	FF	FF	FF	FF	FF	FF
chr15_25829582_25829609	BB	DD	DD	BB	BB	DD	BB	BB	BB	DD	BB	BB	dn	BB	BB	DD	BB	DD	DD	DD	DD	BB	BB	BB	BB	DD	DD	BB	BB	BB	BB	DD	DD	BB	DD	BB	BB	BB	dn	DD	BB	BB	DD	BB	BB	BB	BB	DD	BB
chr15_25894495_25894530	BB	DD	DD	BB	BB	DD	BB	BB	BB	DD	BB	BB	DD	BB	BB	DD	BB	DD	DD	DD	DD	BB	BB	BB	BB	DD	DD	BB	BB	BB	BB	DD	DD	BB	DD	BB	BB	BB	DD	DD	BB	bd	DD	BB	BB	BB	BB	DD	BB
chr15_25898308_25898343	BB	DD	DD	BB	BB	DD	BB	BB	BB	DD	BB	BB	DD	BB	BB	NN	BB	DD	DD	DD	NA	BB	BB	BB	BB	NA	DD	BB	BB	BB	BB	NA	DD	BB	dn	BB	BB	BB	NA	DD	BB	BB	DD	BB	BB	BB	BB	DD	BB
chr15_25904167_25904230	BB	DD	DD	BB	BB	DD	NN	BB	NN	DD	NN	bn	DD	BB	BB	DD	BB	DD	DD	DD	NA	BB	BB	BB	NN	NA	DD	NN	NA	NN	BB	NA	DD	bn	NA	BB	BB	BB	DD	DD	BB	NA	NA	bn	BB	BB	BB	DD	BB
chr15_25961173_25961204	BB	DD	DD	BB	BB	DD	BB	BB	BB	DD	BB	BB	DD	BB	BB	DD	BB	DD	DD	DD	DD	BB	BB	BB	BB	DD	DD	BB	BB	BB	BB	DD	DD	BB	DD	BB	BB	BB	DD	DD	BB	BB	DD	BB	BB	BB	BB	DD	BB
chr15_26000142_26000185	BB	NA	DD	BB	BB	DD	BB	BB	BB	DD	BB	BB	DD	BB	BB	NA	BB	DD	NN	DD	DD	BB	BB	BB	BB	DD	DD	BB	BB	BB	BB	DD	DD	BB	DD	BB	BB	BB	DD	DD	BB	BB	DD	BB	BB	NA	BB	DD	BB
chr15_26015034_26015069	BB	DD	DD	BB	BB	DD	BB	BB	BB	DD	BB	BB	DD	BB	BB	dn	BB	DD	DD	DD	DD	BB	BB	BB	BB	DD	DD	BB	BB	BB	BB	DD	DD	BB	bd	BB	BB	BB	DD	DD	BB	BB	DD	BB	BB	BB	BB	DD	BB
chr15_26042439_26042456	BB	DD	DD	BB	BB	DD	BB	BB	BB	DD	BB	BB	DD	BB	BB	DD	BB	DD	DD	DD	DD	BB	BB	BB	BB	DD	DD	BB	BB	BB	BB	DD	DD	BB	DD	BB	BB	BB	DD	DD	BB	BB	DD	BB	BB	BB	BB	DD	BB
chr15_26056727_26056736	BB	DD	DD	BB	BB	DD	BB	BB	BB	DD	BB	BB	DD	BB	BB	DD	BB	DD	DD	DD	DD	BB	BB	BB	BB	DD	DD	BB	BB	BB	BB	DD	DD	BB	DD	BB	BB	BB	DD	DD	BB	BB	DD	BB	BB	BB	BB	DD	BB
chr15_26076437_26076456	BB	DD	DD	BB	BB	DD	BB	BB	BB	DD	BB	BB	DD	BB	BB	DD	BB	DD	DD	DD	DD	BB	BB	BB	BB	DD	DD	BB	BB	BB	BB	DD	DD	BB	DD	BB	BB	BB	DD	DD	BB	BB	DD	BB	BB	BB	BB	DD	BB
chr15_26142013_26142040	BB	DD	DD	BB	BB	DD	BB	BB	BB	DD	BB	BB	DD	BB	BB	DD	BB	DD	DD	DD	DD	BB	BB	BB	BB	DD	DD	BB	BB	BB	BB	DD	DD	BB	DD	BB	BB	BB	DD	DD	BB	BB	DD	BB	BB	BB	BB	DD	BB
chr15_26142787_26142828	BB	DD	DD	BB	BB	DD	BB	BB	BB	DD	BB	BB	DD	BB	BB	DD	BB	DD	DD	DD	DD	BB	BB	BB	BB	DD	DD	BB	BB	BB	BB	DD	DD	BB	DD	BB	BB	BB	DD	DD	BB	BB	DD	BB	BB	BB	BB	DD	BB
chr15_26147994_26148045	BB	UU	UU	BB	BB	uu	BB	BB	UU	NA	BB	BB	NA	BB	BB	uu	UU	UU	uu	UU	UU	BB	BB	UU	BB	UU	UU	BB	BB	BB	BB	UU	uu	BB	UU	BB	BB	BB	UU	NA	BB	BB	UU	BB	BB	BB	bu	NA	BB
chr15_26167344_26167375	NA	FF	FF	NA	NA	FF	FF	FF	FF	FF	FF	FF	NA	FF	NA	FF	NN	FF	FF	FF	FF	FF	FF	FF	FF	NA	FF	FF	NA	NA	FF	FF	FF	FF	FF	NA	NA	FF	FF	FF	NA	FF	FF	NA	FF	NA	FF	FF	FF
chr15_26169544_26169555	BB	DD	DD	BB	BB	DD	BB	BB	BB	DD	BB	BB	DD	BB	BB	DD	BB	DD	DD	DD	DD	BB	BB	BB	BB	DD	DD	BB	BB	BB	BB	DD	DD	BB	DD	BB	BB	BB	DD	DD	BB	BB	DD	BB	BB	BB	BB	DD	BB
chr15_26180840_26180869	BB	DD	DD	BB	BB	DD	BB	BB	BB	DD	BB	BB	DD	BB	BB	DD	BB	DD	DD	DD	DD	BB	BB	BB	BB	DD	DD	BB	BB	BB	BB	DD	DD	BB	DD	BB	BB	bn	DD	DD	BB	BB	DD	BB	BB	BB	BB	DD	BB
chr15_26267084_26267119	BB	DD	DD	BB	BB	DD	BB	BB	BB	DD	BB	BB	DD	BB	BB	DD	BB	DD	DD	DD	DD	BB	BB	bn	BB	DD	DD	BB	BB	BB	BB	DD	DD	BB	DD	BB	BB	BB	DD	DD	BB	BB	DD	BB	BB	BB	BB	DD	BB
chr15_26305550_26305579	BB	DD	DD	BB	BB	DD	BB	BB	BB	DD	BB	BB	DD	BB	BB	DD	BB	DD	DD	DD	DD	BB	BB	BB	BB	DD	DD	BB	BB	BB	BB	DD	DD	BB	dn	BB	BB	BB	DD	DD	BB	BB	DD	BB	BB	BB	BB	DD	BB
chr15_26307820_26307863	BB	DD	DD	BB	BB	DD	BB	BB	BB	DD	BB	bn	DD	BB	BB	DD	BB	DD	DD	DD	DD	bn	BB	BB	BB	DD	DD	BB	BB	bn	BB	DD	DD	BB	DD	BB	bn	bn	DD	DD	bn	BB	DD	BB	BB	BB	BB	DD	BB
chr15_26338092_26338103	BB	DD	DD	BB	BB	DD	BB	BB	BB	DD	BB	BB	DD	BB	BB	DD	BB	DD	DD	DD	DD	BB	BB	BB	BB	DD	DD	BB	BB	BB	BB	DD	DD	BB	DD	BB	BB	BB	DD	DD	BB	BB	DD	BB	BB	BB	BB	DD	BB
chr15_26357855_26357870	FF	df	df	FF	FF	df	FF	FF	FF	df	FF	FF	df	FF	FF	df	FF	df	df	df	df	FF	FF	FF	FF	df	df	FF	FF	FF	FF	df	df	FF	df	FF	FF	FF	df	df	FF	FF	df	FF	FF	FF	FF	df	FF
chr15_26357874_26357889	BB	DD	DD	BB	BB	DD	BB	BB	BB	DD	BB	BB	DD	BB	BB	DD	BB	DD	DD	DD	DD	BB	BB	BB	BB	DD	DD	BB	BB	BB	BB	DD	DD	BB	DD	BB	BB	BB	DD	DD	BB	BB	DD	BB	BB	BB	BB	DD	BB
chr15_26411225_26411260	BB	DD	DD	BB	BB	DD	BB	BB	BB	DD	BB	BB	DD	BB	BB	DD	BB	DD	DD	DD	DD	BB	BB	BB	BB	DD	DD	BB	BB	BB	BB	DD	DD	BB	DD	BB	BB	BB	DD	DD	BB	BB	DD	BB	BB	BB	BB	DD	BB
chr15_26444399_26444416	BB	DD	DD	BB	BB	DD	BB	BB	NA	DD	BB	BB	NN	BB	BB	DD	BB	DD	DD	DD	NA	BB	BB	BB	BB	NA	DD	BB	BB	BB	NA	DD	NA	BB	DD	BB	BB	BB	DD	DD	BB	BB	DD	BB	BB	BB	BB	DD	BB
chr15_26467782_26467846	NA	FF	FF	NA	FF	FF	FF	FF	FF	NA	FF	FF	fn	NA	NA	NA	fn	FF	FF	fn	FF	NA	FF	FF	FF	fn	FF	FF	FF	FF	FF	FF	FF	NA	FF	NN	FF	FF	FF	FF	FF	FF	NA	FF	NA	NA	FF	FF	FF
chr15_26649013_26649048	BB	dn	DD	BB	BB	NA	BB	BB	NN	NN	BB	NA	DD	BB	BB	DD	BB	DD	NA	DD	DD	BB	BB	NA	NA	NA	DD	BB	BB	BB	BB	DD	DD	BB	DD	BB	BB	BB	DD	DD	NA	BB	DD	DD	BB	BB	NA	DD	BB
chr15_26672084_26672131	BB	DD	DD	BB	bn	DD	NA	BB	BB	DD	BB	BB	DD	BB	BB	DD	BB	DD	DD	DD	DD	DD	BB	BB	BB	NA	BB	DD	BB	BB	BB	DD	DD	BB	NA	BB	BB	BB	DD	DD	NA	BB	NN	NA	BB	BB	NA	DD	BB
chr15_26685358_26685389	BB	DD	DD	BB	BB	DD	BB	BB	BB	DD	BB	BB	DD	BB	BB	DD	BB	DD	DD	DD	DD	BB	BB	BB	BB	DD	DD	BB	BB	BB	BB	DD	DD	BB	DD	BB	BB	BB	DD	DD	BB	BB	DD	DD	BB	BB	BB	DD	BB
chr15_26697027_26697046	BB	DD	DD	BB	BB	DD	BB	BB	BB	DD	BB	BB	DD	BB	BB	DD	BB	DD	DD	DD	DD	BB	BB	BB	BB	DD	DD	BB	BB	BB	BB	DD	DD	BB	DD	BB	BB	BB	DD	DD	BB	BB	DD	DD	BB	BB	BB	DD	BB
chr15_26721958_26721987	BB	DD	DD	BB	BB	DD	BB	BB	BB	DD	BB	BB	DD	BB	BB	DD	BB	DD	DD	DD	DD	BB	BB	BB	BB	DD	dn	BB	BB	BB	BB	DD	DD	BB	DD	BB	BB	BB	DD	DD	BB	BB	DD	DD	BB	BB	BB	DD	BB
chr15_26723508_26723531	BB	DD	DD	BB	BB	DD	BB	BB	BB	DD	BB	BB	DD	BB	BB	DD	BB	DD	DD	DD	DD	BB	BB	BB	BB	DD	DD	BB	BB	BB	BB	DD	DD	BB	DD	BB	BB	BB	DD	DD	BB	BB	DD	DD	BB	BB	BB	DD	BB
chr15_26734115_26734166	NA	DD	DD	UU	NA	UU	UU	UU	UU	DD	NA	NA	DD	UU	UU	DD	NA	DD	DD	DD	DD	UU	UU	UU	UU	DD	DD	UU	UU	UU	NA	DD	DD	UU	DD	NA	UU	UU	DD	DD	UU	NA	DD	DD	UU	NA	UU	DD	UU
chr15_26754300_26754323	BB	DD	DD	BB	BB	DD	BB	BB	BB	DD	BB	BB	DD	BB	BB	DD	BB	DD	DD	DD	DD	BB	BB	BB	BB	DD	DD	BB	BB	BB	BB	DD	DD	BB	DD	BB	BB	BB	DD	DD	BB	BB	DD	DD	BB	BB	BB	DD	BB
chr15_26798087_26798142	BB	DD	NA	BB	BB	NA	BB	BB	NA	DD	NA	NA	DD	BB	BB	DD	NA	DD	bd	DD	NA	NA	NA	BB	BB	DD	NA	DD	BB	BB	BB	DD	DD	NA	DD	BB	BB	NA	DD	NA	NA	BB	DD	DD	BB	BB	BB	NA	BB
chr15_26871583_26871617	BB	DD	DD	BB	BB	DD	BB	BB	BB	DD	BB	BB	DD	BB	BB	DD	BB	DD	DD	DD	DD	BB	BB	BB	BB	DD	DD	BB	BB	BB	BB	DD	DD	BB	DD	BB	BB	BB	DD	DD	BB	BB	DD	DD	BB	BB	BB	DD	BB
chr15_26872193_26872240	FF	FF	FF	NA	FF	FF	FF	FF	FF	FF	FF	FF	FF	FF	FF	FF	FF	FF	FF	FF	FF	FF	FF	FF	NA	FF	FF	FF	FF	FF	FF	NA	FF	FF	FF	FF	FF	FF	FF	FF	FF	FF	NA	FF	FF	FF	FF	FF	FF
chr15_27058941_27058972	FF	NA	FF	FF	FF	FF	FF	FF	NA	FF	FF	FF	FF	FF	FF	FF	FF	FF	FF	FF	FF	FF	FF	FF	FF	NA	FF	FF	FF	NA	FF	FF	FF	FF	FF	FF	FF	FF	FF	NA	NA	FF	FF	NN	FF	FF	FF	FF	FF
chr15_27183367_27183399	DD	DD	DD	DD	DD	DD	DD	DD	DD	DD	NA	DD	DD	DD	NA	DD	DD	DD	DD	DD	DD	NA	DD	DD	NA	DD	DD	DD	DD	DD	NA	DD	DD	DD	DD	DD	DD	DD	DD	DD	NA	du	DD	DD	DD	NA	NA	DD	DD
chr15_27227911_27227952	BB	DD	DD	BB	BB	DD	BB	BB	BB	DD	BB	BB	DD	BB	BB	DD	BB	DD	DD	DD	DD	BB	BB	DD	BB	DD	DD	BB	BB	BB	BB	DD	DD	BB	DD	BB	BB	BB	DD	DD	BB	BB	DD	DD	BB	BB	BB	DD	BB
chr15_27246109_27246152	DD	DD	DD	UU	DD	DD	DD	UU	NA	DD	DD	NA	DD	DD	DD	DD	DD	DD	DD	DD	DD	DD	DD	DD	DD	DD	DD	DD	DD	DD	NA	DD	DD	DD	DD	DD	NA	DD	DD	DD	NA	DD	DD	DD	NA	DD	DD	DD	DD
chr15_27281590_27281633	NA	FF	FF	NA	NA	NA	FF	FF	NA	FF	NA	NA	FF	FF	FF	FF	FF	NA	FF	NA	NA	NN	NN	FF	NA	NA	FF	FF	FF	NA	NA	FF	FF	FF	FF	FF	FF	NA	FF	FF	NA	NA	FF	FF	FF	FF	FF	NA	FF
chr15_27420673_27420716	NA	FF	FF	NA	FF	NA	NA	NA	FF	fn	FF	FF	FF	FF	FF	FF	FF	NA	FF	FF	FF	FF	FF	FF	FF	NA	FF	FF	FF	FF	FF	FF	FF	FF	FF	FF	FF	NA	FF	FF	NA	FF	FF	FF	FF	FF	FF	NA	NA
chr15_27538955_27539002	FF	FF	FF	NA	FF	FF	FF	FF	FF	FF	FF	FF	NA	NA	FF	FF	FF	FF	FF	FF	fn	NA	FF	NA	FF	FF	FF	FF	FF	FF	FF	FF	FF	FF	FF	NA	FF	FF	NA	NA	NA	FF	NA	FF	FF	FF	FF	FF	FF
chr15_27555632_27555667	BB	DD	DD	BB	BB	DD	BB	BB	BB	DD	BB	BB	DD	BB	BB	DD	BB	DD	DD	DD	DD	BB	BB	BB	BB	DD	DD	BB	BB	BB	BB	DD	DD	BB	DD	BB	BB	BB	DD	DD	BB	BB	DD	DD	BB	BB	BB	DD	BB
chr15_27939743_27939766	FF	FF	NA	FF	FF	FF	FF	FF	FF	FF	NA	NN	FF	FF	FF	FF	FF	NA	FF	FF	NA	FF	FF	FF	FF	NA	FF	FF	FF	NA	FF	FF	FF	FF	NA	FF	FF	FF	NA	FF	NA	FF	NA	FF	FF	FF	FF	FF	NA
chr15_28135485_28135528	FF	FF	FF	FF	FF	FF	FF	NN	FF	FF	FF	NA	FF	FF	FF	FF	FF	FF	FF	FF	NA	NA	FF	FF	FF	NA	FF	FF	FF	FF	FF	FF	FF	NA	FF	NA	FF	NA	NA	FF	FF	FF	FF	FF	FF	FF	FF	FF	FF
chr15_28211652_28211711	NA	NN	NN	NN	NN	NA	NN	NN	NA	NN	NN	NN	nn	bn	NN	NN	NN	NN	NN	NN	NN	NN	NN	NN	NA	NA	DD	NN	BB	NA	NA	DD	DD	BB	DD	BB	BB	NA	DD	NA	BB	BB	DD	DD	NA	NA	BB	NA	BB
chr15_28223079_28223126	FF	FF	FF	FF	FF	FF	FF	FF	FF	FF	NA	FF	FF	FF	NN	FF	FF	FF	FF	NA	FF	FF	FF	FF	FF	FF	FF	FF	NN	FF	FF	FF	FF	FF	FF	FF	FF	NA	FF	FF	NA	NA	FF	FF	FF	FF	FF	FF	FF
chr15_28270280_28270291	BB	DD	DD	BB	BB	DD	BB	BB	BB	DD	BB	BB	DD	BB	BB	DD	BB	DD	DD	DD	DD	BB	BB	BB	BB	DD	DD	BB	BB	BB	BB	DD	DD	BB	DD	BB	BB	BB	DD	DD	BB	BB	DD	DD	BB	BB	BB	DD	BB
chr15_28288577_28288591	BB	DD	DD	BB	BB	DD	BB	BB	BB	DD	BB	BB	DD	BB	BB	DD	BB	DD	DD	DD	DD	BB	BB	BB	BB	DD	DD	BB	BB	BB	BB	DD	DD	BB	DD	BB	BB	BB	DD	DD	BB	BB	DD	DD	BB	BB	BB	DD	BB
chr15_28305356_28305367	FF	df	df	FF	FF	df	FF	FF	FF	df	FF	FF	DD	FF	FF	df	FF	DD	df	DD	df	FF	FF	FF	FF	df	df	FF	FF	FF	FF	df	df	FF	df	FF	FF	FF	DD	df	FF	FF	df	df	DD	FF	FF	DD	FF
chr15_28306532_28306543	BB	DD	DD	BB	BB	DD	BB	BB	BB	DD	BB	BB	DD	BB	BB	DD	BB	DD	DD	DD	DD	BB	BB	BB	BB	DD	DD	BB	bn	BB	BB	DD	DD	BB	DD	BB	BB	BB	DD	DD	BB	BB	DD	DD	DD	BB	BB	DD	BB
chr15_28340698_28340717	BB	DD	DD	BB	BB	DD	BB	BB	BB	DD	BB	BB	DD	BB	BB	DD	BB	DD	DD	DD	DD	BB	BB	BB	BB	DD	DD	BB	BB	BB	BB	DD	DD	BB	DD	BB	BB	BB	DD	DD	BB	BB	DD	DD	DD	BB	BB	DD	BB
chr15_28348643_28348718	NA	DD	DD	NA	DD	DD	NA	NA	du	DD	NA	NA	DD	UU	DD	DD	NA	DD	DD	DD	DD	uu	UU	NA	UU	DD	DD	NA	DD	NA	NA	DD	DD	NA	DD	DD	du	DD	DD	DD	DD	NA	du	DD	du	NA	UU	DD	DD
chr15_28356446_28356459	BB	DD	DD	BB	BB	DD	BB	BB	BB	DD	BB	BB	DD	BB	BB	DD	BB	DD	DD	DD	DD	BB	BB	BB	BB	DD	DD	BB	BB	BB	BB	DD	DD	BB	DD	BB	BB	BB	DD	DD	BB	BB	DD	DD	DD	BB	BB	DD	BB
chr15_28369116_28369151	BB	DD	DD	BB	BB	DD	BB	BB	BB	DD	BB	BB	DD	BB	BB	DD	BB	DD	DD	DD	DD	BB	BB	BB	BB	DD	DD	BB	BB	BB	BB	DD	DD	BB	DD	BB	BB	BB	DD	DD	BB	BB	DD	DD	DD	BB	BB	DD	BB
chr15_28417488_28417543	BB	DD	DD	BB	BB	DD	BB	BB	BB	DD	BB	BB	DD	BB	BB	DD	BB	DD	DD	DD	DD	BB	BB	BB	BB	DD	DD	BB	BB	BB	BB	DD	DD	BB	DD	BB	BB	BB	DD	DD	BB	BB	DD	DD	DD	BB	BB	DD	BB
chr15_28451820_28451851	BB	DD	DD	BB	BB	DD	BB	BB	BB	bd	BB	BB	DD	BB	BB	DD	BB	DD	DD	DD	DD	BB	BB	BB	BB	DD	DD	BB	BB	BB	BB	DD	DD	BB	DD	BB	BB	BB	DD	DD	BB	BB	DD	DD	DD	BB	BB	DD	BB
chr15_28542901_28542952	BB	DD	BB	BB	BB	DD	BB	BB	BB	DD	BB	BB	DD	BB	BB	DD	BB	DD	DD	DD	DD	BB	BB	BB	BB	DD	DD	BB	BB	BB	BB	DD	DD	BB	DD	BB	BB	BB	DD	DD	BB	BB	DD	DD	DD	BB	BB	DD	BB
chr15_28587266_28587317	BB	DD	BB	NA	NA	DD	BB	NA	BB	DD	BB	BB	DD	BB	BB	DD	bn	DD	DD	DD	DD	BB	BB	BB	BB	NA	DD	BB	NA	BB	BB	NA	DD	NA	DD	NA	BB	NA	DD	DD	NA	BB	DD	DD	DD	NN	BB	DD	BB
chr15_28659245_28659282	bn	DD	BB	BB	bn	DD	bn	BB	BB	DD	BB	BB	DD	BB	BB	DD	BB	DD	DD	DD	DD	BB	bn	bn	BB	DD	DD	BB	BB	BB	BB	DD	DD	bn	DD	BB	BB	BB	DD	DD	BB	BB	DD	DD	DD	BB	BB	DD	BB
chr15_28659364_28659387	BB	DD	BB	BB	BB	DD	BB	BB	BB	DD	BB	BB	DD	BB	BB	DD	BB	DD	DD	DD	DD	BB	BB	BB	BB	DD	DD	BB	BB	BB	BB	DD	DD	BB	DD	BB	BB	BB	DD	DD	BB	BB	DD	DD	DD	BB	BB	DD	BB
chr15_28677605_28677616	BB	DD	BB	BB	BB	DD	BB	BB	BB	DD	BB	BB	DD	BB	BB	DD	BB	DD	DD	DD	DD	BB	BB	BB	BB	DD	DD	BB	BB	BB	BB	DD	DD	BB	DD	BB	BB	BB	DD	DD	BB	BB	DD	DD	DD	BB	BB	DD	BB
chr15_28682031_28682045	BB	DD	BB	BB	BB	DD	BB	BB	BB	DD	BB	BB	DD	BB	BB	DD	BB	DD	DD	DD	DD	BB	BB	BB	BB	DD	DD	BB	BB	BB	BB	DD	DD	BB	DD	BB	BB	BB	DD	DD	BB	BB	DD	DD	DD	BB	BB	DD	BB
chr15_28682335_28682378	BB	DD	BB	BB	BB	DD	BB	BB	BB	DD	BB	BB	DD	BB	BB	DD	bn	DD	DD	DD	DD	BB	BB	BB	BB	DD	DD	BB	BB	BB	BB	DD	DD	BB	DD	BB	BB	BB	DD	DD	BB	bn	DD	DD	DD	BB	BB	DD	BB
chr15_28705417_28705456	BB	DD	BB	BB	BB	DD	BB	BB	BB	DD	BB	BB	DD	BB	BB	DD	BB	DD	DD	DD	DD	BB	BB	BB	BB	DD	DD	BB	BB	BB	BB	DD	DD	BB	DD	BB	BB	BB	DD	DD	BB	BB	DD	DD	DD	BB	BB	DD	BB
chr15_28742328_28742362	BB	NN	BB	BB	BB	DD	BB	BB	BB	DD	BB	BB	DD	BB	BB	DD	BB	DD	DD	DD	DD	BB	BB	BB	BB	DD	DD	BB	BB	BB	BB	DD	DD	BB	NA	BB	BB	BB	DD	DD	BB	BB	DD	DD	DD	NA	BB	DD	BB
chr15_28768073_28768132	FF	FF	FF	FF	FF	DD	FF	FF	FF	DD	FF	FF	DD	FF	FF	DD	fn	DD	NA	FF	DD	NA	FF	NA	FF	NA	DD	FF	FF	FF	FF	DD	DD	FF	DD	FF	FF	FF	DD	DD	FF	NA	DD	DD	DD	FF	FF	DD	FF
chr15_28821281_28821334	FF	df	FF	FF	FF	df	FF	FF	FF	df	FF	FF	df	FF	FF	df	FF	df	df	df	df	FF	FF	FF	FF	df	df	FF	FF	FF	FF	df	df	FF	df	FF	FF	FF	df	df	FF	DD	df	df	df	FF	FF	df	FF
chr15_28867078_28867121	FF	FF	FF	FF	NA	FF	FF	FF	FF	FF	FF	FF	FF	NN	FF	FF	FF	FF	FF	FF	fn	FF	FF	FF	FF	FF	FF	FF	FF	FF	FF	FF	FF	FF	FF	NA	FF	FF	FF	FF	FF	FF	FF	FF	FF	FF	FF	FF	fn
chr15_28882747_28882782	BB	DD	BB	NA	NA	DD	BB	BB	BB	DD	NA	BB	NA	BB	BB	DD	BB	DD	DD	DD	DD	BB	NA	NA	NA	NA	DD	BB	BB	BB	BB	DD	DD	BB	DD	NA	BB	BB	NA	DD	NA	BB	DD	DD	DD	NA	BB	NA	BB
chr15_28942280_28942299	BB	DD	BB	BB	BB	DD	BB	BB	BB	DD	BB	BB	DD	BB	BB	DD	BB	DD	DD	DD	DD	BB	BB	BB	BB	DD	DD	BB	BB	BB	BB	DD	DD	BB	DD	BB	BB	BB	DD	DD	BB	BB	DD	DD	DD	BB	BB	DD	BB
chr15_28970383_28970407	FF	df	FF	FF	FF	df	FF	FF	FF	df	FF	FF	df	FF	FF	df	FF	df	df	df	df	FF	FF	FF	FF	df	df	FF	FF	FF	FF	df	df	FF	df	FF	FF	FF	df	df	FF	FF	df	df	df	FF	FF	df	FF
chr15_28987192_28987219	BB	DD	BB	BB	BB	DD	BB	BB	BB	DD	BB	BB	DD	BB	BB	DD	BB	DD	DD	DD	DD	BB	BB	BB	BB	DD	DD	BB	BB	BB	BB	DD	DD	BB	DD	BB	BB	BB	DD	DD	BB	BB	DD	DD	DD	BB	BB	DD	BB
chr15_28993749_28993762	BB	DD	BB	BB	BB	DD	BB	BB	BB	DD	BB	BB	DD	BB	BB	DD	BB	DD	DD	DD	DD	BB	BB	BB	BB	DD	DD	BB	NA	BB	BB	DD	DD	BB	DD	BB	BB	BB	DD	DD	BB	BB	DD	DD	DD	BB	BB	DD	BB
chr15_29004997_29005020	BB	DD	BB	BB	BB	DD	BB	BB	BB	DD	BB	BB	DD	BB	BB	DD	BB	DD	DD	DD	DD	BB	BB	BB	BB	DD	DD	BB	DD	BB	BB	DD	DD	BB	DD	BB	BB	BB	DD	DD	BB	BB	DD	DD	DD	BB	BB	DD	BB
chr15_29040934_29040960	NA	DD	NA	BB	NA	DD	BB	BB	BB	DD	BB	BB	DD	BB	BB	DD	BB	DD	DD	DD	DD	BB	BB	BB	BB	DD	DD	BB	DD	BB	NA	DD	DD	BB	DD	BB	BB	BB	DD	NA	BB	BB	DD	DD	DD	NN	NN	DD	BB
chr15_29048149_29048163	BB	DD	BB	BB	BB	DD	BB	BB	BB	DD	BB	BB	DD	BB	BB	DD	BB	DD	DD	DD	DD	BB	BB	BB	BB	DD	DD	BB	DD	BB	BB	DD	DD	BB	DD	BB	BB	BB	DD	DD	BB	BB	DD	DD	DD	BB	BB	DD	BB
chr15_29073607_29073626	BB	DD	BB	BB	BB	DD	BB	BB	BB	DD	BB	BB	DD	BB	BB	DD	BB	DD	DD	DD	DD	BB	BB	BB	BB	DD	DD	BB	DD	BB	BB	DD	DD	BB	DD	BB	BB	BB	DD	DD	BB	BB	DD	DD	DD	BB	BB	DD	BB
chr15_29074123_29074170	BB	DD	BB	BB	BB	DD	BB	BB	BB	DD	BB	BB	DD	BB	BB	DD	BB	DD	DD	DD	DD	BB	BB	BB	BB	DD	dn	BB	DD	BB	BB	DD	DD	BB	DD	BB	BB	BB	DD	DD	BB	BB	DD	DD	DD	BB	BB	DD	BB
chr15_29087695_29087726	FF	df	FF	FF	FF	df	FF	FF	FF	df	FF	FF	df	FF	FF	df	FF	DD	df	df	df	FF	FF	FF	FF	FF	df	FF	df	FF	FF	df	df	FF	df	FF	FF	FF	df	df	FF	FF	df	df	df	FF	FF	df	FF
chr15_29101736_29101753	BB	DD	BB	BB	BB	DD	BB	BB	BB	DD	BB	BB	DD	BB	BB	DD	BB	DD	DD	DD	DD	BB	BB	BB	BB	DD	DD	BB	DD	BB	BB	DD	DD	BB	DD	BB	BB	BB	DD	DD	BB	BB	DD	DD	DD	BB	BB	DD	BB
chr15_29116310_29116345	BB	bd	BB	BB	NA	NA	NA	NA	BB	DD	BB	BB	bd	BB	BB	NA	BB	DD	DD	DD	bd	BB	BB	BB	BB	NA	dn	BB	bd	BB	BB	bd	DD	BB	bd	NA	BB	BB	DD	NA	NA	BB	bd	bd	NA	NA	BB	bd	BB
chr15_29160630_29160671	BB	DD	BB	BB	BB	DD	BB	BB	BB	DD	bn	BB	DD	BB	BB	DD	BB	DD	DD	DD	DD	BB	BB	bd	bn	DD	DD	BB	DD	bn	BB	DD	DD	BB	DD	BB	BB	BB	dn	DD	BB	BB	dn	DD	DD	BB	BB	DD	BB
chr15_29264155_29264179	BB	DD	BB	BB	BB	DD	BB	BB	BB	DD	BB	BB	DD	BB	BB	DD	BB	DD	DD	DD	DD	BB	BB	BB	BB	DD	DD	BB	DD	BB	BB	DD	DD	BB	DD	BB	BB	BB	DD	DD	BB	BB	DD	DD	DD	BB	BB	DD	BB
chr15_29269550_29269581	BB	dd	BB	BB	BB	dd	BB	BB	BB	DD	BB	BB	dd	BB	BB	DD	BB	dd	DD	dd	dd	BB	BB	BB	BB	dd	DD	BB	dd	BB	BB	dd	dd	BB	dd	BB	BB	BB	dd	dd	BB	BB	dd	dd	dd	BB	BB	dd	BB
chr15_29270505_29270516	FF	df	FF	FF	FF	df	FF	FF	FF	df	FF	FF	df	FF	FF	df	FF	df	df	DD	df	FF	FF	FF	FF	df	df	FF	df	FF	FF	df	DD	FF	df	FF	FF	FF	df	DD	FF	FF	df	df	df	FF	FF	DD	FF
chr15_29271574_29271597	BB	DD	BB	BB	BB	DD	BB	BB	BB	DD	BB	BB	DD	BB	BB	DD	BB	DD	DD	DD	DD	BB	BB	BB	BB	DD	DD	BB	DD	BB	BB	DD	DD	BB	DD	BB	BB	BB	DD	DD	BB	BB	DD	DD	DD	BB	BB	DD	BB
chr15_29304584_29304599	BB	DD	BB	BB	BB	DD	BB	BB	BB	DD	BB	BB	DD	BB	BB	DD	BB	DD	DD	DD	DD	BB	BB	BB	BB	DD	DD	BB	DD	BB	BB	DD	DD	BB	DD	BB	BB	BB	DD	DD	BB	BB	DD	DD	DD	BB	BB	DD	BB
chr15_29321336_29321367	NN	DD	NN	NN	NN	DD	NN	NN	NN	DD	NN	NA	DD	NN	NN	DD	NN	DD	DD	NA	DD	NN	NN	NN	NN	NA	DD	NN	DD	NN	NN	DD	DD	NN	DD	NN	NN	NN	DD	DD	NA	NN	NA	DD	NA	NN	NN	DD	NN
chr15_29354475_29354510	BB	DD	BB	BB	BB	DD	NN	BB	NN	DD	BB	BB	DD	BB	BB	DD	BB	DD	DD	DD	NA	BB	BB	BB	BB	DD	DD	BB	DD	BB	BB	DD	DD	BB	DD	BB	BB	BB	DD	DD	BB	BB	DD	DD	DD	BB	BB	DD	BB
chr15_29355430_29355441	BB	DD	BB	BB	BB	DD	BB	BB	BB	DD	BB	BB	DD	BB	BB	DD	BB	DD	DD	DD	DD	BB	BB	BB	BB	DD	DD	BB	DD	BB	BB	DD	DD	BB	DD	BB	BB	BB	DD	DD	BB	BB	DD	DD	DD	BB	BB	DD	BB
chr15_29358009_29358048	BB	DD	BB	BB	BB	DD	BB	BB	BB	DD	BB	BB	DD	NA	NN	NA	BB	NA	DD	dn	DD	BB	BB	BB	BB	NA	NA	BB	DD	BB	BB	NN	dn	BB	NA	BB	BB	BB	DD	DD	NA	BB	NA	DD	DD	BB	BB	NA	NA
chr15_29409590_29409613	BB	DD	BB	BB	BB	DD	BB	BB	BB	DD	BB	BB	DD	BB	BB	DD	BB	DD	DD	DD	DD	BB	BB	BB	BB	DD	DD	BB	DD	BB	BB	DD	DD	BB	DD	BB	BB	BB	DD	DD	BB	BB	DD	DD	DD	BB	BB	DD	BB
chr15_29428882_29428929	BB	NA	BB	BB	BB	NA	BB	BB	BB	DD	BB	BB	NN	BB	BB	DD	BB	DD	DD	DD	DD	BB	BB	NA	NA	NA	DD	BB	DD	BB	BB	DD	DD	BB	NN	BB	BB	NA	DD	NA	NA	BB	DD	NA	DD	BB	BB	DD	bn
chr15_29486182_29486229	BB	dd	BB	BB	BB	DD	BB	BB	BB	DD	BB	BB	DD	BB	BB	dd	BB	DD	DD	DD	dd	BB	BB	BB	BB	dd	dd	BB	DD	BB	BB	dn	DD	BB	DD	BB	BB	BB	dd	dd	bn	BB	DD	DD	DD	BB	BB	DD	BB
chr15_29486796_29486813	BB	DD	BB	BB	BB	DD	BB	BB	BB	DD	BB	BB	DD	BB	BB	DD	BB	DD	DD	DD	DD	BB	BB	BB	BB	DD	DD	BB	DD	BB	BB	DD	DD	BB	DD	BB	BB	BB	DD	DD	BB	BB	DD	DD	DD	BB	BB	DD	BB
chr15_29492525_29492546	BB	DD	BB	BB	BB	DD	BB	BB	BB	DD	BB	BB	DD	BB	BB	DD	BB	DD	DD	DD	DD	bd	BB	BB	BB	DD	DD	BB	DD	BB	BB	DD	DD	BB	DD	BB	BB	BB	DD	DD	BB	BB	DD	DD	DD	BB	BB	DD	BB
chr15_29515150_29515177	BB	DD	BB	BB	BB	DD	BB	BB	BB	DD	BB	BB	DD	BB	BB	DD	BB	DD	DD	DD	DD	BB	BB	BB	BB	DD	DD	BB	DD	BB	BB	DD	DD	bn	DD	BB	BB	BB	DD	DD	BB	BB	DD	DD	DD	BB	BB	DD	BB
chr15_29526524_29526571	BB	BB	BB	BB	BB	NA	BB	BB	BB	NA	NN	BB	bn	BB	BB	BB	BB	BB	BB	BB	NN	BB	BB	BB	BB	DD	NA	BB	DD	BB	BB	NA	DD	BB	DD	BB	BB	BB	DD	DD	BB	BB	BB	NA	DD	BB	BB	DD	BB
chr15_29527059_29527070	BB	NA	BB	BB	BB	DD	BB	BB	BB	DD	BB	BB	DD	BB	BB	DD	BB	DD	DD	DD	DD	bn	BB	BB	BB	DD	DD	BB	DD	BB	BB	DD	DD	BB	DD	BB	bn	BB	DD	DD	BB	BB	DD	DD	DD	BB	BB	DD	BB
chr15_29541410_29541449	BB	NA	BB	BB	BB	DD	BB	BB	BB	DD	BB	BB	DD	BB	BB	DD	BB	DD	DD	DD	DD	BB	BB	BB	BB	DD	DD	BB	DD	BB	BB	DD	DD	BB	DD	BB	BB	BB	DD	DD	BB	BB	DD	DD	DD	BB	BB	DD	BB
chr15_29566590_29566625	FF	NA	FF	FF	FF	FF	FF	FF	FF	FF	FF	FF	NA	NA	FF	FF	NN	FF	FF	FF	FF	FF	FF	FF	FF	NA	NA	FF	FF	FF	FF	FF	FF	FF	FF	FF	FF	FF	FF	FF	NA	FF	NA	FF	FF	FF	FF	FF	NA
chr15_29696545_29696574	BB	DD	BB	BB	BB	DD	BB	BB	BB	DD	BB	BB	DD	DD	BB	DD	BB	DD	DD	DD	DD	BB	BB	BB	BB	DD	DD	BB	DD	BB	BB	DD	DD	BB	DD	BB	BB	DD	DD	DD	BB	BB	DD	DD	DD	BB	BB	DD	bd
chr15_29807874_29807915	BB	DD	BB	BB	BB	DD	BB	BB	BB	bd	BB	BB	bd	BB	BB	DD	BB	DD	bd	DD	bd	BB	BB	BB	BB	DD	bd	BB	bd	BB	BB	DD	bn	BB	bd	BB	BB	bd	bd	bd	BB	BB	bd	bd	DD	BB	BB	bd	BB
chr15_29858864_29858903	FF	NA	FF	NN	FF	NA	FF	NN	FF	FF	FF	FF	FF	FF	FF	FF	FF	FF	FF	FF	FF	FF	FF	FF	FF	NA	FF	FF	FF	FF	FF	FF	FF	FF	FF	FF	FF	FF	FF	FF	fn	FF	FF	FF	FF	NA	NA	NA	FF
chr15_29942150_29942189	FF	FF	FF	FF	FF	FF	FF	FF	FF	FF	FF	FF	FF	FF	FF	FF	FF	FF	NN	FF	FF	FF	FF	FF	FF	NA	FF	FF	FF	FF	FF	FF	FF	FF	FF	FF	FF	FF	FF	FF	FF	FF	FF	FF	NA	FF	FF	FF	FF
chr15_29942354_29942389	BB	DD	BB	BB	BB	DD	BB	BB	BB	DD	BB	BB	DD	BB	BB	DD	BB	DD	DD	DD	DD	BB	BB	BB	BB	DD	DD	BB	DD	BB	BB	DD	DD	BB	DD	BB	BB	DD	DD	DD	BB	BB	DD	DD	DD	BB	BB	DD	BB
chr15_30057940_30057955	BB	dn	BB	BB	BB	DD	BB	BB	BB	DD	BB	BB	DD	BB	BB	DD	BB	DD	DD	DD	DD	BB	BB	BB	BB	DD	DD	BB	DD	BB	BB	DD	DD	BB	DD	BB	BB	DD	DD	DD	BB	BB	DD	DD	DD	BB	BB	DD	BB
chr15_30064235_30064250	BB	DD	BB	BB	BB	DD	BB	BB	BB	DD	BB	BB	DD	BB	BB	DD	BB	DD	DD	DD	DD	BB	BB	BB	BB	DD	DD	BB	DD	BB	BB	DD	DD	BB	DD	BB	BB	DD	DD	DD	BB	BB	DD	DD	DD	BB	BB	DD	BB
chr15_30064250_30064261	BB	DD	BB	BB	BB	dn	BB	BB	BB	DD	BB	BB	DD	BB	BB	DD	BB	dn	DD	DD	bd	BB	BB	BB	BB	DD	DD	BB	bd	BB	BB	dn	DD	BB	DD	BB	BB	DD	DD	dn	BB	BB	dn	DD	dn	BB	BB	dn	BB
chr15_30086039_30086078	BB	DD	BB	BB	NN	DD	BB	NA	BB	NA	BB	NA	DD	BB	BB	DD	BB	DD	DD	DD	DD	BB	BB	BB	BB	DD	DD	BB	DD	BB	BB	DD	DD	BB	DD	BB	BB	DD	DD	DD	NA	BB	DD	DD	DD	NA	NN	DD	BB
chr15_30165186_30165233	BB	BB	BB	BB	BB	NA	BB	BB	UU	BB	BB	BB	BB	BB	BB	BB	BB	UU	UU	NA	BB	BB	BB	BB	BB	NA	NA	BB	BB	BB	BB	BB	BB	BB	BB	BB	BB	BB	BB	BB	BB	BB	NA	bu	BB	BB	BB	bu	BB
chr15_30278756_30278783	DD	DD	DD	DD	NA	DD	NA	DD	DD	DD	DD	DD	DD	DD	DD	DD	NA	DD	DD	DD	DD	du	DD	DD	NA	DD	DD	DD	DD	DD	DD	DD	DD	NA	DD	DD	NA	DD	DD	DD	NA	DD	DD	DD	DD	DD	DD	DD	DD
chr15_30500260_30500315	NA	DD	NA	BB	BB	dn	bd	BB	BB	DD	NA	NA	DD	BB	BB	DD	bn	DD	NA	DD	DD	BB	BB	DD	BB	NA	DD	NN	DD	BB	NA	DD	DD	BB	DD	BB	BB	DD	DD	DD	NA	DD	NA	DD	DD	NA	BB	DD	NA
chr15_30504885_30504936	BB	DD	NA	BB	BB	DD	BB	BB	BB	DD	bd	BB	bd	BB	NA	DD	BB	NA	DD	DD	DD	BB	NA	BB	BB	DD	DD	BB	DD	BB	BB	DD	DD	NN	DD	BB	BB	DD	DD	DD	NA	DD	DD	DD	DD	BB	NA	DD	BB
chr15_30541033_30541084	NA	DD	NA	UU	UU	DD	NA	DD	DD	DD	NA	DD	DD	UU	UU	DD	du	DD	DD	DD	DD	DD	DD	UU	NA	DD	DD	UU	DD	DD	UU	DD	DD	du	DD	NA	UU	DD	DD	DD	NA	DD	DD	DD	DD	NA	UU	DD	NA
chr15_30558241_30558280	FF	FF	FF	FF	NA	FF	FF	NN	FF	FF	FF	FF	FF	FF	FF	FF	FF	FF	FF	FF	FF	FF	FF	FF	NA	FF	FF	FF	FF	NA	FF	FF	FF	FF	FF	FF	FF	FF	FF	FF	FF	FF	FF	NA	fn	FF	FF	FF	FF
chr15_30578337_30578372	FF	FF	FF	NA	FF	FF	FF	fn	FF	FF	FF	FF	NA	FF	FF	FF	FF	FF	FF	FF	FF	FF	FF	FF	NN	FF	FF	FF	FF	FF	FF	FF	FF	FF	FF	FF	FF	FF	FF	FF	FF	FF	FF	FF	FF	FF	FF	FF	FF
chr15_30620662_30620721	BB	DD	BB	BB	BB	DD	BB	BB	BB	DD	BB	BB	DD	BB	BB	NA	BB	NA	DD	DD	DD	BB	BB	BB	BB	DD	dn	BB	DD	BB	BB	DD	DD	BB	DD	BB	BB	DD	DD	DD	BB	BB	DD	DD	DD	BB	BB	DD	BB
chr15_30620735_30620782	FF	FF	FF	FF	FF	FF	FF	FF	FF	FF	FF	FF	FF	FF	FF	FF	FF	FF	FF	FF	FF	FF	FF	FF	FF	FF	FF	FF	FF	FF	FF	FF	FF	FF	FF	FF	FF	FF	FF	FF	FF	FF	FF	FF	FF	FF	FF	FF	FF
chr15_30689525_30689552	BB	BB	BB	BB	BB	BB	BB	BB	BB	BB	BB	BB	BB	BB	BB	BB	BB	BB	BB	BB	BB	BB	BB	BB	BB	DD	DD	BB	DD	BB	BB	DD	DD	BB	DD	BB	BB	DD	DD	DD	BB	BB	DD	DD	DD	BB	BB	DD	BB
chr15_30703488_30703523	FF	FF	FF	FF	FF	FF	FF	FF	FF	FF	FF	FF	FF	FF	FF	FF	FF	FF	NA	FF	FF	FF	FF	FF	FF	FF	FF	FF	FF	FF	FF	FF	FF	FF	FF	FF	FF	FF	FF	FF	FF	FF	FF	FF	FF	FF	FF	FF	FF
chr15_30833738_30833785	BB	bu	BB	BB	BB	NA	BB	UU	BB	BB	BB	BB	BB	BB	BB	BB	BB	BB	BB	BB	BB	BB	UU	BB	BB	BB	BB	BB	BB	BB	BB	UU	BB	BB	UU	BB	BB	BB	BB	BB	BB	BB	BB	BB	UU	BB	BB	BB	BB
chr15_30946237_30946256	FF	FF	FF	NN	FF	FF	FF	FF	FF	FF	FF	FF	FF	FF	FF	FF	FF	FF	FF	FF	FF	FF	FF	FF	FF	NA	FF	FF	FF	NA	FF	FF	NA	FF	FF	FF	FF	NA	FF	FF	FF	FF	FF	FF	FF	NA	NA	FF	FF
chr15_31110054_31110097	FF	FF	FF	FF	FF	FF	NA	FF	FF	FF	FF	FF	FF	FF	FF	FF	FF	FF	FF	FF	FF	FF	FF	FF	FF	FF	FF	NA	FF	FF	FF	FF	NN	FF	FF	FF	FF	fn	FF	FF	FF	NA	FF	FF	FF	FF	FF	FF	FF
chr15_31273340_31273372	BB	DD	BB	BB	BB	DD	BB	BB	BB	DD	BB	BB	DD	BB	BB	DD	BB	DD	DD	DD	DD	BB	BB	BB	BB	DD	DD	BB	DD	BB	BB	DD	DD	BB	DD	BB	BB	DD	DD	DD	BB	BB	DD	DD	DD	BB	BB	DD	BB
chr15_31308977_31308996	NN	FF	FF	FF	FF	FF	FF	FF	FF	FF	FF	FF	NA	FF	NA	FF	NA	FF	FF	FF	FF	FF	FF	FF	FF	NA	FF	FF	FF	FF	FF	NA	FF	FF	FF	NA	FF	FF	FF	NA	NA	FF	FF	FF	FF	FF	FF	FF	FF
chr15_31327688_31327715	BB	DD	BB	BB	BB	DD	BB	bn	BB	DD	BB	BB	DD	BB	BB	DD	BB	DD	DD	DD	DD	BB	BB	BB	BB	DD	DD	BB	DD	BB	BB	DD	DD	BB	DD	BB	BB	DD	DD	DD	BB	bn	DD	DD	DD	BB	BB	DD	BB
chr15_31338266_31338281	BB	bd	BB	BB	BB	DD	BB	BB	BB	DD	BB	BB	DD	BB	BB	DD	BB	DD	DD	DD	DD	BB	BB	BB	BB	DD	DD	BB	DD	BB	BB	DD	DD	BB	DD	NA	BB	DD	DD	DD	BB	BB	DD	DD	DD	BB	BB	DD	BB
chr15_31400792_31400823	BB	DD	BB	BB	BB	DD	BB	BB	BB	DD	BB	BB	DD	BB	BB	DD	BB	DD	DD	DD	DD	BB	BB	BB	BB	DD	dn	BB	DD	BB	BB	DD	DD	BB	DD	DD	DD	DD	DD	DD	BB	BB	DD	DD	DD	BB	BB	DD	BB
chr15_31411952_31411975	BB	DD	BB	BB	BB	DD	BB	BB	BB	DD	BB	BB	DD	BB	BB	DD	BB	DD	DD	DD	DD	BB	BB	BB	BB	DD	DD	BB	DD	BB	BB	DD	DD	BB	DD	DD	DD	DD	DD	DD	BB	BB	DD	DD	DD	BB	BB	DD	BB
chr15_31416007_31416026	BB	DD	BB	BB	BB	DD	BB	BB	BB	DD	BB	BB	DD	BB	BB	DD	BB	DD	DD	DD	DD	BB	BB	BB	BB	DD	DD	BB	DD	BB	BB	DD	dn	BB	DD	dn	DD	DD	DD	DD	BB	BB	DD	DD	DD	BB	BB	DD	BB
chr15_31530685_31530708	BB	DD	BB	BB	BB	DD	BB	BB	BB	DD	BB	BB	DD	BB	BB	DD	BB	DD	DD	DD	DD	BB	BB	BB	BB	DD	DD	BB	DD	BB	BB	DD	DD	BB	DD	DD	DD	DD	DD	DD	BB	BB	DD	DD	DD	BB	BB	DD	BB
chr15_31530896_31530911	BB	DD	BB	BB	BB	DD	BB	BB	BB	DD	BB	BB	DD	BB	BB	DD	BB	DD	DD	DD	DD	BB	BB	BB	BB	DD	DD	BB	DD	BB	BB	DD	DD	BB	DD	DD	DD	DD	DD	DD	BB	BB	DD	DD	DD	BB	BB	DD	BB
chr15_31537656_31537683	BB	DD	BB	BB	bn	DD	BB	BB	BB	DD	BB	BB	DD	BB	BB	DD	BB	DD	DD	DD	DD	BB	BB	BB	BB	DD	DD	BB	DD	BB	BB	DD	DD	BB	DD	DD	DD	DD	DD	DD	BB	BB	DD	DD	DD	BB	BB	DD	BB
chr15_31546101_31546118	bf	df	bf	bf	bf	df	bf	bf	bf	df	bf	bf	df	BB	bf	df	bf	df	df	df	df	bf	bf	bf	bf	df	df	bf	df	bf	bf	df	df	bf	df	df	df	df	df	df	bf	bf	df	df	df	BB	FF	df	bf
chr15_31566406_31566435	BB	DD	BB	BB	BB	DD	BB	BB	BB	DD	BB	BB	DD	BB	BB	DD	BB	DD	DD	DD	DD	BB	BB	BB	BB	DD	DD	BB	DD	BB	BB	DD	DD	BB	DD	DD	DD	DD	DD	DD	BB	BB	DD	DD	DD	BB	BB	DD	BB
chr15_31567302_31567333	BB	DD	BB	BB	BB	DD	BB	BB	BB	DD	BB	BB	DD	BB	BB	DD	BB	DD	DD	DD	DD	BB	BB	BB	BB	DD	DD	BB	DD	BB	BB	DD	DD	BB	DD	DD	DD	DD	DD	DD	BB	BB	DD	DD	DD	BB	BB	DD	BB
chr15_31634345_31634356	BB	DD	BB	BB	BB	DD	BB	BB	BB	DD	BB	BB	DD	BB	BB	DD	BB	DD	dn	DD	DD	bd	BB	BB	BB	DD	DD	BB	DD	BB	BB	DD	DD	BB	DD	DD	DD	DD	DD	DD	BB	BB	DD	DD	DD	BB	BB	DD	BB
chr15_31651091_31651106	BB	DD	BB	BB	BB	DD	BB	BB	BB	DD	BB	BB	DD	BB	BB	DD	BB	DD	DD	DD	DD	BB	BB	BB	BB	DD	DD	BB	DD	BB	BB	DD	DD	BB	DD	DD	DD	DD	DD	DD	BB	BB	DD	DD	DD	BB	BB	DD	BB
chr15_31653173_31653184	BB	DD	BB	BB	BB	DD	BB	BB	BB	DD	BB	BB	DD	BB	BB	DD	BB	DD	DD	DD	DD	BB	BB	BB	BB	DD	DD	BB	DD	BB	BB	DD	DD	BB	DD	DD	DD	DD	DD	DD	BB	BB	DD	DD	DD	BB	BB	DD	BB
chr15_31661696_31661719	BB	DD	BB	BB	BB	DD	BB	BB	BB	DD	BB	BB	DD	BB	BB	DD	BB	DD	DD	DD	DD	BB	BB	BB	BB	DD	DD	BB	DD	BB	BB	DD	DD	BB	DD	DD	DD	DD	DD	DD	BB	BB	DD	DD	DD	BB	BB	DD	BB
chr15_31716653_31716664	BB	DD	BB	BB	BB	DD	BB	BB	BB	DD	BB	BB	DD	BB	BB	DD	BB	DD	DD	DD	DD	BB	BB	BB	BB	DD	DD	BB	DD	BB	BB	DD	DD	BB	DD	DD	DD	DD	DD	DD	BB	BB	DD	DD	DD	BB	BB	DD	BB
chr15_3174017_3174060	BB	DD	BB	BB	BB	DD	BB	BB	BB	DD	BB	BB	DD	BB	BB	DD	BB	DD	DD	DD	DD	BB	BB	BB	BB	BB	BB	BB	BB	BB	BB	DD	BB	BB	DD	BB	BB	DD	DD	BB	BB	DD	DD	DD	BB	BB	BB	DD	DD
chr15_31748096_31748143	FF	NN	FF	FF	FF	FF	FF	FF	NN	FF	FF	FF	FF	FF	FF	NA	FF	NA	FF	fn	FF	FF	FF	NA	FF	NA	FF	NA	FF	FF	FF	FF	FF	FF	NA	FF	FF	FF	FF	NN	NA	FF	NA	FF	NA	FF	FF	FF	NA
chr15_31771024_31771075	BB	NN	BB	NN	NA	BB	BB	BB	bn	NN	BB	NA	NN	NN	BB	NN	bn	NN	NN	dn	NN	BB	NA	NA	BB	NA	NN	bn	dn	BB	BB	NN	DD	BB	DD	NA	DD	dn	DD	NA	NA	BB	dn	DD	DD	BB	BB	DD	BB
chr15_31784109_31784136	BB	DD	BB	BB	BB	DD	BB	BB	BB	DD	BB	BB	DD	BB	BB	DD	BB	DD	DD	DD	DD	BB	BB	BB	BB	DD	DD	BB	DD	BB	BB	DD	DD	BB	DD	DD	DD	DD	DD	DD	BB	BB	DD	DD	DD	BB	BB	DD	BB
chr15_31806601_31806618	FF	df	FF	FF	FF	df	FF	FF	FF	df	FF	FF	df	FF	FF	df	FF	df	df	df	df	FF	FF	FF	FF	df	df	FF	df	FF	FF	df	df	FF	df	df	DD	df	df	df	FF	FF	df	df	df	FF	FF	df	FF
chr15_31806697_31806744	BB	NA	BB	BB	BB	NN	BB	BB	BB	DD	BB	BB	DD	BB	BB	NN	BB	DD	DD	DD	DD	BB	BB	BB	NA	NA	NA	BB	DD	NA	BB	DD	NA	BB	NA	NA	DD	DD	NA	NA	BB	BB	DD	DD	DD	BB	BB	NA	BB
chr15_31824838_31824867	BB	DD	BB	BB	BB	DD	BB	BB	BB	DD	BB	BB	DD	BB	BB	DD	BB	DD	DD	DD	DD	BB	BB	BB	BB	DD	DD	BB	DD	BB	BB	DD	DD	BB	DD	DD	DD	DD	DD	DD	BB	BB	DD	DD	DD	BB	BB	DD	BB
chr15_31833319_31833366	DD	DD	BB	BB	BB	DD	BB	BB	BB	DD	DD	BB	DD	BB	BB	DD	BB	DD	DD	DD	DD	BB	BB	BB	BB	DD	DD	BB	DD	BB	BB	DD	DD	BB	DD	DD	DD	DD	DD	DD	BB	BB	DD	DD	DD	BB	BB	DD	BB
chr15_31857138_31857182	BB	DD	BB	BB	BB	DD	BB	BB	bn	DD	BB	BB	DD	BB	BB	DD	BB	DD	DD	DD	DD	BB	BB	BB	BB	DD	DD	BB	DD	BB	BB	DD	DD	BB	DD	DD	DD	dn	DD	DD	BB	BB	DD	DD	DD	BB	BB	dn	BB
chr15_31860175_31860229	BB	BB	BB	BB	BB	BB	BB	BB	BB	BB	BB	BB	BB	BB	BB	BB	BB	BB	BB	BB	NA	BB	BB	BB	BB	BB	BB	BB	BB	BB	BB	BB	BB	BB	bu	BB	UU	BB	NA	BB	BB	BB	NA	BB	BB	BB	BB	BB	BB
chr15_32024211_32024250	BB	DD	BB	BB	BB	DD	BB	BB	BB	DD	BB	BB	DD	BB	BB	DD	BB	DD	DD	DD	DD	BB	BB	BB	BB	DD	DD	BB	DD	BB	BB	DD	DD	BB	DD	DD	DD	DD	DD	DD	BB	BB	DD	DD	DD	BB	BB	DD	BB
chr15_32036795_32036806	BB	DD	BB	BB	BB	DD	BB	BB	BB	DD	BB	BB	DD	BB	BB	bd	BB	DD	DD	DD	DD	BB	BB	BB	BB	DD	DD	BB	DD	BB	BB	DD	DD	BB	DD	DD	DD	DD	DD	DD	BB	BB	DD	DD	DD	BB	BB	DD	BB
chr15_32052996_32053009	BB	DD	BB	BB	BB	DD	BB	BB	BB	DD	BB	BB	DD	BB	BB	DD	BB	DD	DD	DD	DD	BB	BB	BB	BB	DD	DD	BB	DD	BB	BB	DD	DD	BB	DD	DD	DD	DD	DD	DD	BB	BB	DD	DD	DD	BB	BB	DD	BB
chr15_32109250_32109301	BB	DD	BB	BB	NA	DD	BB	BB	NA	DD	BB	BB	DD	NA	BB	DD	BB	NA	DD	DD	DD	BB	NN	BB	BB	DD	DD	BB	DD	BB	NN	DD	DD	BB	DD	DD	DD	DD	DD	DD	BB	BB	DD	DD	DD	bn	NA	DD	BB
chr15_3214454_3214483	BB	DD	BB	BB	BB	DD	BB	BB	BB	DD	BB	bn	DD	BB	BB	DD	BB	DD	DD	DD	DD	BB	BB	BB	BB	BB	BB	BB	BB	BB	BB	DD	BB	BB	DD	BB	BB	DD	DD	BB	BB	DD	DD	DD	BB	BB	BB	DD	DD
chr15_3214842_3214871	BB	DD	BB	BB	BB	DD	BB	BB	BB	DD	BB	BB	DD	BB	BB	DD	BB	DD	DD	DD	DD	BB	BB	BB	BB	BB	BB	bn	BB	BB	BB	DD	BB	BB	DD	BB	BB	DD	DD	BB	BB	DD	DD	DD	BB	BB	BB	DD	DD
chr15_32171134_32171151	FF	df	FF	FF	FF	df	FF	FF	FF	df	FF	FF	df	FF	FF	df	FF	df	dn	df	df	FF	FF	FF	FF	DD	df	FF	df	FF	FF	df	df	FF	df	df	DD	df	df	df	FF	FF	df	df	df	FF	FF	df	FF
chr15_32183295_32183334	BB	DD	BB	NA	BB	DD	BB	BB	BB	DD	BB	NA	DD	BB	BB	DD	NA	DD	DD	DD	DD	BB	BB	BB	NA	DD	DD	BB	DD	BB	BB	DD	DD	BB	DD	NA	DD	DD	DD	DD	BB	BB	DD	DD	DD	BB	BB	DD	BB
chr15_32217871_32217895	BB	DD	BB	BB	BB	DD	BB	BB	BB	DD	BB	BB	DD	BB	BB	DD	BB	DD	DD	DD	DD	BB	BB	BB	BB	DD	DD	BB	DD	BB	BB	DD	DD	BB	DD	DD	DD	DD	DD	DD	BB	BB	DD	DD	DD	BB	BB	DD	BB
chr15_32224947_32224994	BB	DD	BB	BB	BB	DD	BB	BB	BB	DD	BB	BB	DD	BB	BB	DD	BB	DD	bd	DD	DD	BB	BB	BB	BB	NA	DD	BB	DD	BB	BB	DD	DD	BB	DD	DD	DD	DD	DD	DD	BB	BB	NA	DD	DD	BB	BB	DD	BB
chr15_32234251_32234266	FF	DD	FF	FF	FF	df	FF	FF	FF	DD	FF	FF	df	FF	FF	df	FF	df	df	DD	df	FF	FF	FF	FF	df	DD	FF	df	FF	FF	DD	DD	FF	DD	df	df	DD	df	df	FF	FF	df	df	df	FF	FF	df	FF
chr15_32261347_32261366	BB	DD	BB	BB	BB	DD	BB	BB	BB	DD	BB	BB	DD	BB	BB	DD	BB	DD	DD	DD	DD	BB	BB	BB	BB	DD	DD	BB	DD	BB	BB	DD	DD	BB	DD	DD	DD	DD	DD	DD	BB	BB	DD	DD	DD	BB	BB	DD	BB
chr15_3226229_3226268	BB	DD	BB	BB	BB	DD	BB	BB	BB	DD	BB	BB	DD	BB	BB	DD	BB	DD	DD	DD	DD	BB	BB	BB	BB	BB	BB	BB	BB	BB	BB	DD	BB	BB	DD	BB	BB	DD	DD	BB	BB	DD	DD	DD	BB	BB	BB	dn	DD
chr15_32288078_32288098	BB	DD	BB	BB	BB	DD	BB	BB	BB	DD	BB	BB	DD	BB	BB	DD	BB	DD	DD	DD	DD	BB	BB	BB	BB	DD	DD	BB	DD	BB	BB	DD	DD	BB	DD	DD	DD	DD	DD	DD	BB	BB	DD	DD	DD	BB	BB	DD	BB
chr15_32290715_32290732	BB	DD	BB	BB	BB	DD	BB	BB	BB	DD	BB	BB	DD	BB	BB	DD	BB	DD	DD	DD	DD	BB	BB	BB	BB	DD	DD	BB	DD	BB	BB	DD	DD	BB	DD	DD	DD	DD	DD	DD	BB	BB	DD	DD	DD	BB	BB	DD	BB
chr15_32307249_32307297	BB	DD	BB	BB	BB	DD	BB	BB	BB	DD	BB	BB	DD	BB	BB	DD	BB	DD	DD	DD	DD	BB	BB	BB	BB	DD	DD	BB	DD	BB	BB	DD	DD	BB	DD	DD	DD	DD	DD	DD	BB	BB	DD	DD	DD	BB	BB	DD	BB
chr15_32352452_32352511	FF	FF	FF	FF	NA	FF	NA	fn	FF	NN	NA	NA	FF	FF	NN	FF	FF	FF	FF	NA	FF	FF	FF	FF	FF	FF	FF	FF	FF	NA	FF	FF	NN	FF	FF	FF	FF	NA	FF	NN	NA	FF	FF	NN	FF	NN	FF	NA	FF
chr15_32384053_32384104	FF	FF	NN	FF	FF	FF	FF	FF	FF	FF	FF	FF	FF	FF	fn	FF	FF	FF	FF	FF	FF	FF	FF	FF	FF	FF	FF	FF	FF	FF	FF	FF	NA	FF	NA	FF	FF	FF	FF	FF	NN	FF	FF	FF	FF	FF	FF	FF	FF
chr15_32468460_32468519	FF	FF	FF	FF	NA	FF	FF	FF	FF	FF	NA	FF	FF	FF	FF	FF	FF	FF	NA	FF	FF	FF	FF	NA	FF	FF	FF	FF	FF	FF	FF	NA	FF	FF	FF	FF	FF	NN	FF	FF	NA	NA	NA	FF	FF	FF	NA	FF	NA
chr15_32518468_32518495	BB	DD	BB	BB	BB	DD	BB	BB	BB	DD	BB	BB	DD	BB	BB	DD	BB	DD	DD	DD	DD	BB	BB	BB	BB	DD	DD	BB	DD	BB	BB	DD	DD	BB	DD	DD	DD	DD	DD	DD	BB	BB	DD	DD	DD	BB	BB	DD	BB
chr15_32576810_32576851	BB	DD	BB	BB	BB	DD	BB	BB	BB	DD	BB	BB	DD	BB	BB	DD	BB	DD	DD	DD	DD	BB	BB	BB	BB	DD	DD	BB	DD	BB	BB	DD	DD	BB	DD	DD	DD	DD	DD	DD	BB	BB	DD	DD	DD	BB	BB	DD	BB
chr15_32622517_32622534	BB	DD	BB	BB	BB	DD	BB	BB	BB	DD	BB	BB	DD	BB	BB	DD	BB	DD	DD	DD	DD	bd	BB	BB	BB	DD	DD	BB	DD	BB	BB	DD	DD	BB	DD	DD	DD	DD	DD	DD	BB	BB	DD	DD	DD	BB	BB	DD	BB
chr15_32642757_32642784	BB	dd	BB	BB	BB	dd	BB	BB	BB	DD	BB	BB	dd	BB	BB	dd	BB	dd	dd	dd	dd	BB	BB	BB	BB	dd	dd	BB	dd	BB	BB	dd	dd	BB	dd	dd	dd	dd	dd	dd	BB	BB	dd	dd	dd	BB	BB	dd	bn
chr15_32642798_32642809	BB	DD	BB	BB	BB	DD	BB	BB	BB	DD	BB	BB	DD	BB	BB	DD	BB	DD	DD	DD	DD	BB	BB	BB	BB	DD	dn	BB	DD	BB	BB	DD	DD	BB	DD	DD	DD	DD	DD	DD	bn	BB	DD	DD	DD	BB	BB	DD	BB
chr15_32642948_32642999	FF	NN	NA	fn	fn	FF	FF	FF	FF	FF	NA	FF	FF	FF	FF	FF	FF	NA	FF	FF	FF	FF	NN	NA	FF	fn	FF	FF	FF	FF	FF	FF	FF	FF	FF	FF	FF	NA	FF	FF	NA	FF	FF	FF	FF	NA	FF	FF	FF
chr15_32649602_32649625	BB	DD	BB	BB	BB	DD	BB	BB	BB	DD	BB	BB	DD	BB	BB	DD	BB	DD	DD	DD	DD	BB	BB	BB	BB	DD	DD	BB	DD	BB	BB	DD	DD	BB	DD	DD	DD	DD	DD	DD	BB	BB	DD	DD	DD	BB	BB	DD	BB
chr15_32667722_32667749	BB	DD	BB	BB	BB	DD	BB	BB	BB	DD	BB	BB	DD	BB	BB	DD	BB	DD	DD	DD	DD	BB	BB	BB	BB	DD	DD	BB	DD	BB	BB	DD	DD	BB	DD	dn	DD	DD	DD	DD	BB	BB	DD	DD	DD	BB	BB	DD	BB
chr15_3267379_3267418	FF	FF	FF	FF	FF	FF	FF	FF	FF	FF	FF	NN	FF	FF	FF	FF	NA	FF	FF	FF	FF	FF	FF	FF	FF	FF	FF	FF	FF	FF	FF	FF	FF	FF	FF	FF	FF	NA	NA	FF	FF	FF	FF	FF	FF	NA	FF	FF	FF
chr15_32718940_32718983	BB	DD	BB	BB	BB	DD	BB	BB	NA	DD	BB	BB	DD	BB	BB	DD	BB	DD	DD	DD	DD	BB	bd	BB	BB	DD	DD	BB	DD	BB	BB	DD	DD	BB	DD	DD	DD	DD	DD	DD	BB	BB	DD	DD	DD	BB	BB	DD	BB
chr15_32733221_32733266	BB	DD	BB	BB	BB	DD	BB	BB	BB	DD	BB	BB	DD	BB	BB	DD	BB	DD	DD	DD	DD	BB	BB	bn	BB	DD	DD	BB	DD	bn	BB	DD	DD	BB	DD	DD	DD	DD	DD	DD	bd	BB	DD	DD	DD	BB	BB	DD	BB
chr15_32733547_32733586	BB	DD	BB	BB	BB	DD	BB	BB	BB	DD	BB	BB	DD	BB	BB	DD	BB	DD	DD	DD	DD	BB	BB	BB	BB	DD	DD	BB	DD	BB	BB	DD	DD	BB	DD	DD	DD	DD	DD	DD	BB	BB	DD	DD	DD	BB	BB	DD	BB
chr15_32735201_32735232	BB	DD	BB	BB	BB	DD	BB	bb	bb	DD	BB	BB	DD	BB	bb	DD	bb	DD	DD	DD	DD	BB	BB	BB	bb	DD	DD	BB	DD	bb	BB	DD	DD	BB	DD	DD	DD	DD	DD	DD	bb	bb	DD	DD	DD	bb	BB	DD	BB
chr15_32747240_32747251	BB	DD	BB	BB	BB	DD	BB	BB	BB	DD	BB	BB	DD	BB	BB	DD	BB	DD	DD	DD	DD	BB	BB	BB	BB	DD	DD	BB	DD	BB	BB	DD	DD	BB	DD	DD	DD	DD	DD	DD	BB	BB	DD	DD	DD	BB	BB	DD	BB
chr15_32755919_32755938	BB	DD	BB	BB	BB	DD	BB	BB	BB	DD	BB	BB	DD	BB	BB	DD	BB	DD	DD	DD	DD	BB	BB	BB	BB	DD	DD	BB	DD	BB	BB	DD	DD	BB	DD	DD	DD	DD	DD	DD	BB	BB	DD	DD	DD	BB	BB	DD	BB
chr15_32790377_32790396	BB	DD	BB	BB	BB	DD	bn	BB	BB	DD	BB	BB	DD	BB	BB	DD	BB	DD	DD	DD	DD	bn	BB	BB	BB	DD	DD	BB	DD	BB	BB	DD	DD	BB	DD	DD	DD	DD	DD	DD	BB	BB	DD	DD	DD	BB	BB	DD	BB
chr15_32854144_32854183	BB	DD	BB	BB	BB	DD	BB	BB	BB	DD	BB	BB	DD	BB	BB	DD	BB	DD	DD	DD	DD	BB	BB	BB	BB	DD	DD	BB	DD	BB	BB	DD	DD	BB	DD	DD	DD	DD	DD	DD	BB	BB	DD	dn	DD	BB	BB	DD	BB
chr15_32856062_32856089	BB	DD	BB	BB	BB	DD	BB	BB	BB	DD	BB	BB	DD	BB	BB	DD	BB	DD	DD	DD	DD	BB	BB	BB	BB	DD	DD	BB	DD	BB	BB	DD	DD	BB	DD	DD	DD	DD	DD	DD	BB	BB	DD	DD	DD	BB	BB	DD	BB
chr15_32892938_32892955	BB	DD	BB	BB	BB	DD	BB	BB	BB	DD	BB	BB	DD	BB	BB	DD	BB	DD	DD	DD	DD	BB	BB	BB	BB	DD	DD	BB	DD	BB	BB	DD	DD	BB	DD	DD	DD	DD	DD	DD	BB	BB	DD	DD	DD	BB	BB	DD	BB
chr15_32911063_32911106	FF	FF	FF	NA	FF	NN	FF	FF	FF	FF	NA	FF	FF	FF	FF	FF	FF	NA	FF	NA	NA	FF	FF	FF	NA	FF	FF	FF	FF	FF	FF	FF	FF	FF	FF	FF	FF	FF	NN	FF	NA	FF	FF	FF	FF	FF	FF	FF	NA
chr15_32958594_32958633	BB	DD	BB	BB	BB	DD	BB	BB	BB	DD	BB	BB	DD	BB	BB	DD	BB	DD	DD	DD	DD	BB	BB	BB	BB	DD	DD	BB	DD	BB	BB	DD	DD	BB	DD	DD	DD	DD	DD	DD	BB	BB	DD	DD	DD	BB	BB	DD	BB
chr15_32962235_32962258	BB	DD	BB	BB	BB	DD	BB	BB	BB	DD	BB	BB	DD	BB	BB	DD	BB	DD	DD	DD	DD	BB	BB	BB	BB	DD	DD	BB	DD	BB	BB	DD	DD	BB	DD	DD	DD	DD	DD	DD	BB	BB	DD	DD	DD	BB	BB	DD	BB
chr15_32965612_32965661	BB	DD	BB	BB	BB	DD	BB	BB	BB	DD	BB	BB	DD	BB	BB	DD	BB	DD	DD	DD	DD	BB	BB	BB	BB	DD	DD	BB	DD	BB	BB	DD	DD	BB	DD	DD	DD	DD	DD	DD	BB	BB	DD	DD	DD	BB	BB	DD	BB
chr15_32966477_32966501	BB	DD	BB	BB	BB	DD	BB	BB	BB	DD	BB	BB	DD	BB	BB	DD	BB	DD	DD	DD	DD	BB	BB	BB	BB	DD	DD	BB	DD	BB	BB	DD	DD	BB	DD	DD	DD	DD	DD	DD	BB	BB	DD	DD	DD	BB	BB	DD	BB
chr15_32967374_32967393	BB	DD	BB	BB	BB	DD	BB	BB	BB	DD	BB	BB	DD	BB	BB	DD	BB	DD	DD	DD	DD	BB	BB	BB	BB	DD	DD	BB	DD	BB	BB	DD	DD	BB	DD	DD	DD	DD	DD	DD	BB	BB	DD	DD	DD	BB	BB	DD	BB
chr15_33016533_33016550	BB	DD	BB	BB	BB	DD	BB	BB	BB	DD	BB	BB	DD	BB	BB	DD	BB	DD	DD	DD	DD	BB	BB	BB	BB	DD	DD	BB	DD	BB	BB	DD	DD	BB	DD	DD	DD	DD	DD	DD	BB	BB	dn	DD	DD	BB	BB	DD	BB
chr15_33027566_33027603	BB	DD	bn	BB	BB	DD	BB	BB	BB	DD	BB	BB	DD	bn	BB	DD	bn	DD	DD	DD	DD	BB	BB	BB	BB	DD	DD	BB	DD	BB	BB	DD	DD	BB	DD	DD	DD	DD	DD	DD	BB	BB	DD	DD	DD	bn	BB	DD	BB
chr15_33082556_33082567	FF	df	FF	FF	FF	df	FF	FF	FF	df	FF	FF	df	FF	FF	df	FF	df	df	df	DD	FF	FF	FF	FF	df	df	FF	df	FF	FF	df	df	FF	df	df	df	df	df	df	FF	FF	df	df	df	FF	FF	df	FF
chr15_33082567_33082594	BB	DD	BB	BB	BB	DD	BB	BB	BB	DD	BB	BB	DD	BB	BB	DD	BB	DD	DD	DD	DD	BB	BB	BB	BB	DD	DD	BB	DD	BB	BB	DD	DD	BB	DD	DD	DD	DD	DD	DD	BB	BB	DD	DD	DD	BB	BB	DD	BB
chr15_33096737_33096792	BB	DD	BB	BB	BB	DD	BB	bn	BB	NA	NA	BB	DD	BB	BB	DD	NA	DD	NA	DD	DD	BB	BB	NA	NA	NA	DD	BB	DD	NA	BB	DD	BB	BB	DD	DD	NA	NN	DD	DD	NA	BB	DD	DD	DD	NA	BB	NA	BB
chr15_33159975_33159989	BB	DD	BB	BB	BB	DD	BB	BB	BB	DD	BB	BB	DD	BB	BB	DD	BB	DD	DD	DD	DD	BB	BB	BB	BB	DD	DD	BB	DD	BB	BB	DD	DD	BB	DD	DD	DD	DD	DD	DD	BB	BB	DD	DD	DD	BB	BB	DD	BB
chr15_33160029_33160042	BB	DD	BB	BB	BB	DD	BB	BB	BB	DD	BB	BB	DD	BB	BB	DD	BB	DD	DD	DD	DD	BB	BB	BB	BB	DD	DD	BB	DD	BB	BB	DD	DD	BB	DD	DD	DD	DD	DD	DD	BB	BB	DD	DD	DD	BB	BB	DD	bn
chr15_33166085_33166114	BB	DD	BB	BB	BB	DD	BB	BB	BB	DD	BB	BB	DD	BB	BB	DD	BB	DD	DD	DD	DD	BB	BB	BB	BB	DD	DD	BB	DD	BB	BB	DD	DD	BB	DD	DD	DD	DD	DD	DD	BB	BB	DD	DD	DD	BB	BB	DD	BB
chr15_33230083_33230094	BB	dd	BB	BB	BB	dn	BB	BB	BB	dd	BB	BB	DD	BB	BB	dd	BB	dd	dn	dd	dd	BB	BB	BB	BB	dn	dd	BB	dn	BB	BB	dd	dd	BB	dd	dd	dn	dd	dd	dd	BB	BB	dd	dd	dn	BB	BB	dd	BB
chr15_33246258_33246329	bb	DD	bb	bb	BB	DD	bn	bb	bb	DD	bb	bn	dn	bn	bd	DD	bb	DD	DD	DD	DD	BB	bn	bb	bb	DD	DD	bn	DD	bn	bn	DD	DD	bb	DD	DD	DD	DD	DD	DD	bb	bb	DD	DD	DD	bn	bn	DD	BB
chr15_33255446_33255457	FF	df	FF	FF	FF	df	FF	FF	FF	df	FF	FF	df	FF	FF	df	FF	df	df	df	DD	FF	FF	FF	FF	df	df	FF	df	FF	FF	df	df	FF	df	df	df	df	df	df	FF	FF	df	df	df	FF	FF	df	FF
chr15_33260822_33260833	BB	DD	BB	BB	BB	DD	BB	BB	BB	DD	BB	BB	DD	BB	BB	DD	BB	DD	DD	DD	DD	BB	BB	BB	BB	DD	DD	BB	DD	BB	BB	DD	DD	BB	DD	DD	DD	DD	DD	DD	BB	BB	DD	DD	DD	BB	BB	DD	BB
chr15_3326339_3326350	FF	df	FF	fn	FF	df	FF	FF	FF	df	FF	FF	df	FF	FF	DD	FF	df	df	df	DD	FF	FF	FF	FF	FF	FF	FF	FF	FF	FF	df	FF	FF	df	fn	FF	df	df	FF	FF	df	df	df	FF	fn	FF	df	df
chr15_33293165_33293184	BB	DD	BB	BB	BB	DD	BB	BB	BB	DD	BB	BB	DD	BB	BB	DD	BB	DD	DD	DD	DD	BB	BB	BB	BB	DD	DD	BB	DD	BB	BB	DD	DD	BB	DD	DD	DD	DD	DD	DD	BB	BB	DD	DD	DD	BB	BB	DD	BB
chr15_33298064_33298075	BB	DD	BB	BB	BB	DD	BB	BB	BB	DD	BB	BB	DD	BB	BB	DD	BB	DD	DD	DD	DD	BB	BB	BB	BB	DD	DD	BB	DD	BB	BB	DD	DD	BB	DD	DD	DD	DD	DD	DD	BB	BB	DD	DD	DD	BB	BB	DD	BB
chr15_33298074_33298089	BB	DD	BB	BB	BB	DD	BB	BB	BB	DD	BB	BB	DD	BB	BB	DD	BB	DD	DD	DD	DD	BB	BB	BB	BB	DD	DD	BB	DD	BB	BB	DD	DD	BB	DD	DD	DD	DD	DD	DD	BB	BB	DD	DD	DD	BB	BB	DD	BB
chr15_33305019_33305083	BB	DD	BB	BB	BB	DD	BB	BB	BB	DD	BB	BB	DD	BB	BB	DD	BB	DD	DD	DD	DD	BB	BB	BB	BB	DD	DD	bn	DD	BB	BB	DD	DD	BB	DD	DD	DD	DD	DD	DD	BB	BB	DD	DD	DD	BB	BB	DD	BB
chr15_33305080_33305091	BB	DD	BB	BB	BB	DD	BB	BB	BB	DD	BB	BB	DD	BB	BB	DD	BB	DD	DD	DD	DD	BB	BB	BB	BB	DD	DD	BB	DD	BB	BB	DD	DD	BB	DD	DD	DD	DD	DD	DD	BB	BB	DD	DD	DD	BB	BB	DD	BB
chr15_33307005_33307019	BB	DD	BB	BB	BB	DD	BB	BB	BB	DD	BB	BB	DD	BB	BB	DD	BB	DD	DD	DD	DD	BB	BB	BB	BB	DD	DD	BB	DD	BB	BB	DD	DD	BB	DD	DD	DD	DD	DD	DD	BB	BB	DD	DD	DD	BB	BB	DD	BB
chr15_33307689_33307704	BB	DD	BB	BB	BB	DD	BB	BB	BB	DD	BB	BB	DD	BB	BB	DD	BB	DD	DD	DD	DD	BB	BB	BB	BB	DD	DD	BB	DD	BB	BB	DD	DD	BB	DD	DD	DD	DD	DD	DD	BB	BB	DD	DD	DD	BB	BB	DD	BB
chr15_33330980_33331015	BB	DD	BB	BB	BB	DD	BB	BB	BB	DD	BB	BB	DD	BB	BB	DD	BB	DD	DD	DD	DD	BB	BB	BB	BB	DD	DD	BB	DD	BB	BB	DD	DD	BB	DD	DD	DD	DD	DD	DD	BB	BB	DD	dn	DD	BB	BB	DD	BB
chr15_33343820_33343851	BB	DD	BB	BB	BB	DD	BB	BB	BB	DD	BB	BB	DD	BB	BB	DD	BB	DD	DD	DD	DD	BB	BB	BB	BB	DD	DD	BB	DD	BB	BB	DD	DD	BB	DD	DD	DD	DD	DD	DD	BB	BB	DD	DD	DD	BB	BB	DD	BB
chr15_33362319_33362339	BB	DD	BB	BB	BB	DD	BB	BB	BB	DD	BB	BB	DD	BB	BB	DD	BB	DD	DD	DD	DD	BB	BB	BB	BB	DD	DD	BB	DD	BB	BB	DD	DD	BB	DD	DD	DD	DD	DD	DD	BB	BB	DD	DD	DD	BB	BB	DD	BB
chr15_33390933_33390953	BB	DD	BB	BB	BB	DD	BB	BB	BB	DD	BB	BB	DD	BB	BB	DD	BB	DD	DD	DD	DD	BB	BB	BB	BB	DD	DD	BB	DD	BB	BB	DD	DD	BB	DD	DD	DD	DD	DD	DD	BB	BB	DD	DD	DD	BB	BB	DD	BB
chr15_33391040_33391057	BB	DD	BB	BB	BB	DD	BB	BB	BB	DD	BB	BB	DD	BB	BB	DD	BB	DD	DD	DD	DD	BB	BB	BB	BB	DD	DD	BB	DD	BB	BB	DD	DD	BB	DD	DD	DD	DD	DD	DD	BB	BB	DD	DD	DD	BB	BB	DD	BB
chr15_33413024_33413035	BB	DD	BB	BB	BB	DD	BB	BB	BB	DD	BB	BB	DD	BB	BB	DD	BB	DD	DD	DD	DD	BB	BB	BB	BB	DD	DD	BB	DD	BB	BB	DD	DD	BB	DD	DD	DD	DD	DD	DD	BB	BB	DD	DD	DD	BB	BB	DD	BB
chr15_33430755_33430780	BB	DD	BB	BB	BB	DD	BB	BB	BB	DD	BB	BB	DD	BB	BB	DD	BB	DD	DD	DD	DD	BB	BB	BB	BB	DD	DD	BB	DD	BB	BB	DD	DD	BB	DD	DD	DD	DD	DD	DD	BB	BB	DD	DD	DD	BB	BB	DD	BB
chr15_33446506_33446523	BB	DD	BB	BB	BB	DD	BB	BB	BB	DD	BB	BB	DD	BB	BB	DD	BB	DD	DD	DD	DD	BB	BB	BB	BB	DD	DD	BB	DD	BB	BB	DD	DD	BB	DD	DD	DD	DD	DD	DD	BB	BB	DD	DD	DD	BB	BB	DD	BB
chr15_33448635_33448652	BB	DD	BB	BB	BB	DD	BB	BB	BB	DD	BB	BB	DD	BB	BB	DD	BB	DD	DD	DD	DD	BB	BB	BB	BB	DD	DD	BB	DD	BB	BB	DD	DD	BB	DD	DD	DD	DD	DD	DD	BB	BB	DD	DD	DD	BB	BB	DD	BB
chr15_33458036_33458059	BB	DD	BB	BB	BB	DD	BB	BB	BB	DD	BB	BB	DD	BB	BB	DD	BB	DD	DD	DD	DD	BB	BB	BB	BB	DD	DD	BB	DD	BB	BB	DD	DD	BB	DD	DD	DD	DD	DD	DD	BB	BB	bd	DD	DD	BB	BB	DD	BB
chr15_33511843_33511862	BB	DD	BB	BB	BB	DD	BB	BB	BB	DD	BB	BB	DD	BB	BB	DD	BB	DD	DD	DD	DD	BB	BB	BB	BB	DD	DD	BB	DD	BB	BB	DD	DD	BB	DD	DD	DD	DD	DD	DD	BB	BB	DD	DD	DD	BB	BB	DD	BB
chr15_33520425_33520440	BB	DD	BB	BB	BB	DD	BB	BB	BB	DD	BB	BB	DD	BB	BB	DD	BB	DD	DD	DD	DD	BB	BB	BB	BB	DD	DD	BB	DD	BB	BB	DD	DD	BB	DD	DD	DD	DD	DD	DD	BB	BB	DD	DD	DD	BB	BB	DD	BB
chr15_33526283_33526312	BB	DD	BB	BB	BB	DD	BB	BB	BB	DD	BB	BB	DD	BB	BB	DD	BB	DD	DD	DD	DD	BB	BB	BB	BB	dn	DD	BB	DD	BB	BB	DD	DD	BB	DD	DD	DD	DD	DD	DD	BB	BB	DD	DD	DD	BB	BB	DD	BB
chr15_33628993_33629012	BB	DD	BB	BB	BB	DD	BB	BB	BB	DD	BB	BB	DD	BB	BB	DD	BB	DD	DD	DD	DD	BB	BB	BB	BB	DD	DD	BB	DD	BB	BB	DD	DD	BB	DD	DD	DD	DD	DD	DD	BB	BB	DD	DD	DD	BB	BB	DD	BB
chr15_33873989_33874032	NA	FF	FF	fn	NA	FF	NA	FF	FF	FF	FF	FF	FF	NA	NN	FF	FF	FF	FF	FF	FF	FF	FF	FF	FF	FF	FF	FF	FF	FF	NA	FF	FF	FF	FF	FF	FF	FF	FF	FF	FF	FF	FF	FF	FF	FF	FF	FF	FF
chr15_33913934_33913977	FF	NA	FF	FF	FF	FF	NA	FF	FF	FF	FF	FF	NN	NN	FF	FF	NA	FF	FF	FF	NA	NA	FF	FF	NA	NA	FF	NA	FF	NA	FF	NA	NA	NA	NN	FF	FF	NA	FF	FF	NA	FF	NA	FF	FF	NA	FF	NA	FF
chr15_33930824_33930853	FF	FF	NA	NA	FF	FF	FF	FF	FF	FF	FF	FF	FF	FF	FF	FF	FF	NA	FF	NA	FF	FF	FF	FF	FF	NA	FF	FF	FF	FF	FF	FF	FF	FF	FF	FF	FF	FF	FF	FF	FF	FF	FF	FF	FF	FF	FF	FF	NA
chr15_3394619_3394651	BB	DD	BB	BB	BB	DD	BB	BB	BB	DD	BB	BB	DD	BB	BB	DD	BB	DD	DD	DD	DD	BB	BB	BB	BB	BB	BB	BB	BB	BB	BB	DD	BB	BB	DD	BB	BB	DD	DD	BB	BB	DD	DD	DD	BB	BB	BB	DD	BB
chr15_34042793_34042840	BB	BB	bu	BB	BB	BB	BB	BB	BB	BB	BB	BB	BB	BB	BB	UU	BB	BB	BB	BB	NA	BB	BB	BB	BB	BB	BB	BB	BB	bu	BB	BB	BB	BB	BB	BB	BB	BB	BB	NA	BB	BB	NA	NA	BB	BB	BB	BB	BB
chr15_34043773_34043816	FF	FF	FF	FF	FF	FF	FF	FF	FF	FF	FF	NA	FF	FF	FF	FF	FF	FF	FF	FF	FF	FF	FF	FF	FF	NA	FF	FF	FF	FF	FF	NA	FF	FF	FF	FF	FF	FF	FF	FF	FF	FF	FF	FF	FF	FF	FF	FF	FF
chr15_3411044_3411079	FF	FF	FF	FF	FF	FF	FF	FF	NA	FF	FF	FF	FF	FF	FF	FF	FF	FF	FF	FF	NA	FF	FF	FF	NN	FF	FF	FF	FF	NA	NA	FF	FF	NA	NA	FF	FF	FF	FF	FF	NA	FF	FF	NA	FF	FF	NA	FF	FF
chr15_34168988_34169047	NA	DD	BB	BB	BB	DD	BB	BB	BB	DD	BB	BB	DD	BB	BB	DD	BB	DD	DD	DD	DD	BB	BB	BB	BB	DD	DD	BB	DD	BB	BB	DD	DD	BB	DD	DD	DD	DD	DD	DD	BB	BB	DD	DD	DD	BB	BB	DD	BB
chr15_34304538_34304582	FF	FF	NA	FF	FF	FF	FF	FF	FF	FF	FF	FF	FF	FF	FF	FF	FF	FF	FF	NA	FF	FF	FF	FF	FF	NA	FF	FF	FF	FF	FF	FF	NA	FF	FF	FF	FF	FF	FF	FF	NA	NA	NN	FF	FF	FF	FF	FF	FF
chr15_34455116_34455141	FF	FF	NN	FF	NA	FF	FF	FF	FF	FF	FF	FF	NA	NA	FF	FF	FF	FF	NA	FF	NA	FF	FF	NA	NA	FF	FF	NA	FF	FF	FF	NA	NA	FF	FF	FF	FF	FF	FF	NA	NA	FF	FF	FF	FF	NA	FF	FF	NA
chr15_34608376_34608420	FF	NA	NN	FF	FF	FF	NA	NA	FF	FF	FF	FF	FF	FF	fn	FF	NA	FF	NA	FF	FF	FF	FF	NA	FF	FF	FF	FF	FF	FF	FF	FF	FF	NA	FF	NA	FF	FF	NA	FF	FF	FF	FF	FF	FF	FF	FF	FF	FF
chr15_34616616_34616675	NA	DD	BB	BB	NA	DD	BB	BB	BB	DD	NA	BB	DD	BB	BB	DD	BB	BB	BB	DD	DD	BB	BB	BB	BB	DD	DD	BB	DD	BB	BB	DD	DD	BB	DD	DD	DD	DD	DD	DD	BB	BB	DD	DD	DD	bd	BB	DD	BB
chr15_34623765_34623800	FF	NA	FF	FF	FF	FF	FF	FF	FF	FF	FF	FF	FF	NA	FF	FF	FF	FF	FF	FF	FF	FF	FF	FF	FF	FF	FF	FF	FF	FF	FF	FF	FF	FF	FF	FF	FF	NN	FF	FF	FF	FF	FF	FF	FF	FF	FF	FF	FF
chr15_34650735_34650774	FF	FF	FF	FF	FF	FF	NA	FF	FF	FF	FF	FF	FF	FF	FF	FF	FF	FF	NN	FF	FF	FF	FF	NA	FF	FF	FF	FF	FF	FF	FF	FF	FF	FF	FF	FF	FF	FF	FF	FF	FF	FF	FF	FF	NA	FF	FF	FF	FF
chr15_34778311_34778364	NA	FF	FF	FF	NA	NA	FF	FF	NA	FF	FF	FF	FF	FF	NA	FF	FF	NA	NA	FF	FF	FF	FF	FF	FF	NA	FF	FF	FF	NA	FF	NA	FF	FF	FF	NA	FF	NA	NA	NA	FF	FF	FF	FF	FF	FF	FF	FF	FF
chr15_35005567_35005590	FF	NA	FF	FF	NA	FF	FF	FF	FF	FF	FF	FF	FF	FF	FF	FF	FF	FF	FF	FF	FF	FF	FF	FF	FF	FF	FF	FF	FF	FF	FF	NA	FF	FF	FF	FF	FF	FF	FF	FF	FF	FF	FF	FF	FF	FF	FF	FF	FF
chr15_3505305_3505334	BB	DD	BB	BB	BB	DD	BB	BB	BB	DD	BB	BB	DD	BB	BB	dn	BB	DD	DD	DD	DD	BB	BB	BB	BB	BB	BB	BB	bn	BB	BB	DD	BB	BB	DD	BB	BB	DD	DD	BB	BB	DD	DD	DD	BB	BB	BB	dn	dn
chr15_35187332_35187379	UU	DD	UU	DD	DD	DD	DD	DD	DD	DD	DD	DD	DD	NA	DD	DD	DD	DD	DD	DD	DD	DD	DD	DD	DD	DD	DD	DD	DD	DD	NA	DD	DD	DD	DD	DD	DD	DD	DD	DD	NA	NA	DD	DD	DD	DD	DD	DD	NA
chr15_35331480_35331503	NA	NN	FF	FF	FF	FF	FF	NN	FF	NA	FF	NA	FF	FF	NA	FF	FF	NA	FF	FF	FF	FF	FF	FF	FF	FF	FF	FF	NA	FF	NA	FF	FF	FF	FF	FF	FF	FF	FF	FF	FF	FF	FF	FF	FF	NA	FF	FF	FF
chr15_35459409_35459456	FF	FF	FF	FF	FF	FF	FF	NA	NA	NA	FF	NA	FF	FF	FF	FF	FF	FF	FF	NA	FF	NA	FF	FF	FF	fn	FF	FF	FF	NA	NA	FF	FF	FF	FF	NA	FF	FF	FF	FF	NA	FF	FF	FF	NA	FF	FF	NA	FF
chr15_35482671_35482726	DD	NA	BB	NN	DD	NA	BB	DD	BB	DD	DD	BB	BB	NN	BB	DD	DD	DD	NN	DD	DD	bn	NN	BB	NA	NA	DD	NA	DD	NA	bd	BB	DD	NA	DD	DD	DD	NA	NA	DD	NA	NA	DD	DD	DD	BB	NA	DD	BB
chr15_35563355_35563370	FF	FF	NA	FF	NA	FF	FF	FF	FF	FF	FF	FF	FF	FF	FF	NN	FF	FF	FF	NA	FF	NA	FF	FF	FF	FF	FF	FF	FF	NA	FF	FF	NA	FF	FF	FF	FF	FF	FF	FF	FF	FF	FF	FF	FF	FF	FF	FF	FF
chr15_35593836_35593847	FF	FF	FF	FF	NA	FF	FF	FF	FF	FF	NA	FF	FF	FF	FF	FF	FF	FF	FF	FF	FF	FF	FF	FF	FF	NA	FF	FF	FF	NA	FF	FF	FF	NN	FF	FF	FF	FF	FF	NA	NA	FF	NA	FF	FF	FF	FF	FF	FF
chr15_3561499_3561526	BB	DD	BB	BB	BB	DD	BB	BB	BB	DD	BB	BB	DD	BB	BB	DD	BB	DD	DD	DD	DD	BB	BB	BB	BB	BB	BB	BB	BB	BB	BB	DD	BB	BB	DD	BB	BB	DD	DD	BB	BB	DD	DD	DD	BB	BB	BB	DD	DD
chr15_35618603_35618646	BB	DD	BB	BB	BB	DD	BB	NN	BB	DD	BB	BB	NA	BB	BB	DD	BB	DD	DD	DD	DD	BB	BB	BB	BB	DD	DD	BB	DD	bd	BB	DD	DD	BB	DD	DD	DD	DD	DD	DD	BB	BB	BB	DD	DD	BB	BB	NA	BB
chr15_35899780_35899827	bd	DD	bd	BB	DD	bd	DD	NA	bd	bd	bd	BB	bd	bd	bd	DD	bd	DD	bd	bd	bd	BB	bd	bd	DD	bd	bd	BB	bd	BB	BB	DD	bd	BB	DD	bd	bd	DD	DD	bd	BB	BB	BB	DD	DD	BB	BB	DD	BB
chr15_35933218_35933247	BB	DD	BB	BB	BB	DD	BB	BB	BB	DD	BB	BB	DD	BB	BB	DD	BB	DD	DD	DD	DD	BB	BB	BB	BB	DD	DD	BB	DD	BB	BB	DD	DD	BB	DD	BB	DD	DD	DD	DD	BB	BB	DD	DD	DD	BB	BB	DD	BB
chr15_35942523_35942558	BB	DD	BB	BB	BB	DD	NA	BB	BB	DD	BB	BB	DD	NA	NA	DD	BB	DD	NA	DD	DD	BB	BB	BB	bn	DD	DD	BB	DD	NA	BB	DD	DD	BB	DD	NA	NA	DD	DD	NA	BB	NA	BB	NA	DD	BB	BB	DD	BB
chr15_35949515_35949554	FF	NN	FF	NA	FF	FF	FF	FF	FF	FF	FF	FF	FF	FF	FF	FF	FF	FF	FF	FF	FF	FF	FF	FF	FF	FF	FF	FF	FF	FF	FF	FF	FF	FF	FF	FF	FF	FF	FF	FF	FF	FF	FF	FF	FF	NA	FF	FF	FF
chr15_3603140_3603172	BB	DD	BB	BB	bn	DD	bn	BB	BB	DD	BB	BB	DD	BB	BB	DD	BB	DD	DD	DD	DD	BB	BB	BB	BB	BB	bn	BB	BB	BB	BB	DD	BB	BB	DD	BB	BB	DD	DD	BB	BB	DD	DD	DD	BB	BB	BB	DD	DD
chr15_36101077_36101116	FF	FF	FF	FF	FF	FF	FF	FF	FF	FF	FF	FF	FF	FF	FF	FF	FF	FF	FF	FF	FF	FF	FF	FF	FF	FF	FF	FF	FF	FF	NN	FF	FF	FF	FF	NA	FF	FF	FF	FF	FF	FF	FF	NN	FF	FF	FF	FF	FF
chr15_36120505_36120534	FF	FF	FF	FF	FF	FF	FF	FF	FF	FF	FF	FF	FF	FF	FF	FF	FF	FF	FF	FF	FF	FF	FF	FF	NA	NA	FF	FF	FF	FF	FF	FF	FF	NA	NA	FF	FF	FF	NA	FF	NA	FF	FF	FF	FF	FF	FF	FF	FF
chr15_36126922_36126939	NA	FF	FF	NA	FF	FF	FF	FF	FF	FF	FF	FF	FF	NA	FF	FF	FF	FF	FF	FF	FF	FF	FF	FF	NN	NA	FF	FF	FF	FF	FF	FF	FF	FF	FF	FF	NA	FF	FF	FF	NA	FF	FF	FF	FF	FF	FF	FF	NA
chr15_3613801_3613844	BB	DD	BB	BB	BB	DD	BB	NN	BB	DD	BB	BB	NA	BB	BB	DD	BB	DD	DD	BB	DD	BB	BB	BB	BB	BB	BB	BB	BB	BB	BB	DD	BB	BB	DD	BB	BB	DD	DD	BB	NA	DD	DD	BB	bd	BB	NA	DD	DD
chr15_3621640_3621683	BB	DD	BB	BB	BB	DD	BB	BB	BB	DD	BB	BB	DD	BB	BB	DD	BB	DD	DD	DD	DD	BB	BB	BB	BB	BB	BB	BB	BB	BB	BB	DD	BB	BB	DD	BB	BB	DD	DD	BB	BB	DD	DD	DD	BB	BB	BB	DD	DD
chr15_36307956_36307977	FF	FF	NA	FF	FF	FF	FF	NA	FF	NA	FF	FF	FF	NA	FF	FF	FF	FF	FF	FF	NA	FF	FF	FF	FF	NA	FF	FF	FF	NA	NA	FF	FF	FF	FF	FF	FF	FF	FF	FF	FF	NA	FF	NA	FF	NA	NA	NA	FF
chr15_36363583_36363622	FF	FF	FF	FF	FF	FF	FF	FF	FF	FF	FF	FF	FF	FF	FF	FF	fn	FF	fn	FF	FF	FF	FF	FF	FF	FF	FF	FF	FF	FF	FF	FF	FF	FF	FF	FF	FF	FF	FF	FF	FF	FF	FF	FF	FF	FF	FF	FF	FF
chr15_3638225_3638239	BB	DD	BB	BB	BB	DD	BB	BB	BB	DD	BB	BB	DD	BB	BB	DD	BB	DD	DD	DD	DD	BB	BB	BB	BB	BB	BB	BB	BB	BB	BB	DD	BB	BB	DD	BB	BB	DD	DD	BB	BB	DD	DD	DD	BB	BB	BB	DD	DD
chr15_3638239_3638253	FF	df	FF	FF	FF	df	FF	FF	FF	df	FF	FF	df	FF	FF	dn	FF	df	df	df	df	FF	FF	FF	FF	FF	FF	FF	FF	FF	FF	dn	FF	FF	df	FF	FF	df	df	FF	FF	df	df	df	FF	FF	FF	df	df
chr15_36391981_36391995	BB	NA	BB	BB	BB	DD	BB	BB	BB	DD	BB	BB	DD	BB	BB	DD	BB	NA	DD	DD	DD	BB	BB	BB	BB	dn	DD	BB	DD	BB	BB	DD	DD	BB	DD	DD	bd	DD	DD	DD	BB	BB	BB	DD	DD	BB	BB	DD	BB
chr15_3649722_3649741	BB	DD	BB	BB	BB	DD	BB	BB	BB	DD	BB	BB	DD	BB	BB	DD	BB	DD	DD	DD	DD	BB	BB	BB	BB	BB	BB	BB	BB	BB	BB	DD	BB	BB	DD	BB	BB	DD	DD	BB	BB	DD	DD	DD	BB	BB	BB	DD	DD
chr15_3652321_3652348	BB	DD	BB	BB	BB	DD	BB	BB	BB	DD	BB	BB	DD	BB	BB	DD	BB	DD	DD	DD	DD	BB	BB	BB	BB	BB	BB	BB	BB	BB	BB	DD	BB	BB	DD	BB	BB	DD	DD	BB	BB	DD	DD	DD	BB	BB	BB	DD	DD
chr15_36573568_36573631	NA	FF	FF	FF	FF	FF	FF	fn	NN	FF	FF	NA	NA	FF	NA	NA	FF	FF	FF	NN	NA	FF	FF	FF	FF	NA	FF	FF	NA	FF	FF	FF	FF	FF	FF	NA	NA	NA	FF	FF	FF	FF	FF	FF	FF	NA	FF	FF	FF
chr15_36584483_36584527	FF	FF	FF	FF	FF	FF	FF	FF	FF	FF	FF	FF	FF	NN	NN	FF	FF	FF	FF	FF	FF	FF	FF	FF	FF	FF	FF	FF	FF	FF	FF	FF	FF	FF	FF	FF	FF	FF	FF	FF	FF	FF	FF	FF	FF	NA	FF	FF	FF
chr15_36616889_36616948	bn	dn	bd	BB	BB	DD	BB	BB	BB	dd	BB	BB	NA	BB	BB	dd	BB	bd	NA	bd	DD	BB	BB	BB	BB	dd	dn	bd	dd	bn	bn	dd	DD	bd	DD	DD	dd	dd	bn	dd	BB	BB	BB	dn	NA	BB	BB	dd	bn
chr15_36850688_36850701	FF	FF	FF	FF	FF	FF	FF	NA	FF	fn	FF	FF	NA	FF	FF	NA	FF	FF	NA	FF	FF	NN	NN	NA	FF	FF	FF	FF	FF	FF	FF	FF	FF	NA	FF	NA	FF	FF	NA	FF	fn	FF	FF	FF	FF	FF	FF	FF	NA
chr15_3689972_3689985	BB	DD	BB	BB	BB	DD	BB	BB	BB	DD	BB	BB	DD	BB	BB	DD	BB	DD	DD	DD	DD	BB	BB	BB	BB	BB	BB	BB	BB	BB	BB	DD	BB	BB	DD	BB	BB	DD	DD	BB	BB	DD	DD	DD	BB	BB	BB	DD	DD
chr15_36902417_36902464	BB	NN	BB	BB	BB	NA	BB	NA	BB	BB	BB	BB	BB	BB	BB	BB	NN	BB	BB	BB	BB	BB	BB	BB	DD	NA	DD	BB	DD	BB	BB	DD	DD	BB	DD	NA	DD	DD	BB	NA	BB	BB	BB	DD	BB	NA	BB	DD	DD
chr15_36959921_36959945	FF	FF	NA	FF	FF	FF	FF	FF	FF	FF	FF	FF	NA	FF	FF	FF	FF	FF	FF	FF	FF	FF	FF	FF	FF	NA	FF	FF	FF	FF	FF	FF	FF	FF	FF	FF	NA	FF	FF	FF	FF	FF	FF	FF	FF	FF	FF	FF	NA
chr15_37144190_37144203	BB	BB	BB	BB	BB	BB	BB	BB	BB	BB	BB	BB	NA	BB	BB	BB	BB	bn	BB	BB	NA	BB	BB	BB	BB	DD	DD	BB	DD	BB	BB	DD	DD	BB	NA	DD	DD	DD	BB	DD	BB	BB	BB	DD	BB	BB	BB	DD	BB
chr15_37171813_37171854	FF	FF	NN	FF	NA	FF	FF	FF	FF	FF	FF	FF	FF	FF	FF	FF	FF	FF	FF	FF	FF	FF	FF	FF	FF	NA	FF	FF	FF	FF	FF	FF	FF	FF	FF	FF	FF	FF	FF	FF	NA	FF	FF	FF	FF	FF	FF	FF	FF
chr15_37210261_37210300	FF	fn	FF	FF	NA	FF	FF	NA	FF	FF	FF	FF	FF	FF	FF	FF	NN	FF	FF	FF	NA	NA	FF	NA	FF	NA	FF	NA	FF	FF	FF	FF	FF	NA	NA	NA	NA	NA	NA	FF	NA	FF	FF	FF	NA	FF	FF	FF	FF
chr15_37241191_37241218	FF	NA	NA	NA	FF	FF	NA	NA	FF	fn	NA	NA	FF	FF	FF	FF	NA	FF	FF	NA	FF	NA	NA	FF	FF	FF	NA	FF	FF	NA	FF	FF	NA	FF	FF	NA	FF	FF	NA	FF	FF	NA	FF	FF	FF	fn	FF	FF	NA
chr15_3735991_3736022	BB	DD	BB	BB	bn	DD	BB	BB	BB	dn	BB	BB	DD	BB	bn	DD	BB	DD	DD	DD	DD	bn	BB	BB	BB	BB	BB	BB	BB	BB	BB	DD	BB	BB	DD	BB	BB	DD	DD	BB	BB	DD	DD	DD	BB	BB	BB	DD	DD
chr15_37406185_37406204	NN	FF	FF	FF	FF	FF	FF	FF	FF	FF	FF	FF	FF	FF	FF	FF	FF	FF	FF	FF	FF	FF	FF	FF	FF	FF	FF	FF	FF	FF	FF	FF	FF	FF	FF	FF	FF	FF	FF	FF	FF	FF	FF	FF	FF	FF	FF	FF	FF
chr15_3742562_3742639	bb	DD	BB	bb	bb	DD	bb	bb	bb	DD	bb	bb	DD	bb	bb	DD	bb	dd	dd	DD	dd	bb	bb	bb	bb	BB	bb	bb	bb	bb	bb	dd	bb	bb	dd	bb	bb	DD	dd	bb	bb	DD	DD	dd	bb	bd	BB	dd	dd
chr15_3749834_3749857	BB	NN	BB	BB	BB	NN	BB	BB	BB	NN	BB	BB	NN	BB	BB	NN	BB	NA	NN	NN	NA	BB	BB	BB	BB	BB	BB	BB	BB	BB	BB	NN	BB	BB	NA	BB	BB	NN	NN	BB	NA	NN	NN	NN	BB	BB	BB	NN	NN
chr15_37607476_37607515	NA	FF	FF	FF	FF	FF	FF	FF	FF	FF	FF	FF	FF	NA	FF	FF	FF	FF	FF	FF	FF	FF	FF	FF	NA	fn	FF	FF	FF	FF	FF	FF	FF	NA	NN	FF	FF	FF	FF	NA	NA	FF	FF	FF	FF	FF	FF	FF	FF
chr15_37788515_37788549	BB	DD	BB	BB	BB	DD	BB	BB	BB	DD	BB	BB	DD	BB	BB	DD	BB	DD	DD	DD	DD	BB	BB	BB	BB	DD	DD	BB	DD	BB	BB	DD	DD	BB	NA	BB	BB	DD	BB	DD	BB	BB	BB	DD	BB	BB	BB	DD	BB
chr15_37799079_37799128	NA	FF	FF	FF	FF	FF	FF	FF	FF	FF	FF	FF	FF	FF	NA	FF	FF	FF	FF	FF	FF	FF	FF	FF	FF	FF	FF	FF	FF	FF	FF	FF	FF	FF	FF	NN	NA	FF	FF	NA	FF	FF	FF	FF	FF	FF	FF	FF	FF
chr15_3782277_3782300	BB	DD	BB	BB	BB	DD	BB	BB	BB	DD	BB	BB	DD	BB	BB	DD	BB	DD	DD	DD	DD	BB	BB	BB	BB	BB	BB	BB	BB	BB	BB	DD	BB	BB	DD	BB	BB	DD	DD	BB	BB	DD	DD	DD	BB	BB	BB	DD	DD
chr15_3785298_3785329	BB	DD	BB	BB	BB	DD	BB	BB	BB	DD	BB	BB	DD	BB	BB	DD	BB	DD	bd	DD	DD	BB	BB	BB	BB	BB	BB	BB	BB	BB	BB	DD	BB	BB	DD	BB	BB	DD	DD	BB	BB	DD	DD	DD	BB	BB	BB	DD	DD
chr15_38039103_38039162	BB	NN	bn	NN	NN	NN	NN	NN	NN	NN	NN	NN	NN	BB	NN	NN	NA	NN	NN	NN	NA	NA	NN	NA	BB	NA	DD	NN	DD	NA	NA	NN	dn	NA	NA	BB	NA	DD	BB	NN	BB	NN	BB	DD	NA	BB	BB	DD	NA
chr15_38166241_38166258	NA	FF	FF	FF	FF	FF	NA	FF	FF	FF	FF	FF	FF	FF	FF	FF	FF	FF	FF	FF	FF	FF	FF	FF	FF	FF	fn	FF	FF	FF	FF	FF	FF	FF	FF	NA	FF	FF	FF	FF	NN	FF	FF	FF	FF	FF	FF	FF	FF
chr15_38278989_38279044	BB	BB	BB	NN	NA	NA	NN	BB	BB	BB	BB	BB	BB	BB	BB	NN	BB	BB	BB	BB	BB	BB	BB	NA	BB	NA	BB	NA	BB	BB	BB	BB	BB	BB	BB	BB	BB	BB	BB	BB	BB	BB	BB	BB	BB	NA	BB	BB	BB
chr15_38417246_38417280	BB	DD	BB	BB	BB	DD	BB	BB	BB	DD	BB	BB	DD	BB	BB	DD	BB	DD	DD	DD	DD	BB	BB	BB	BB	DD	DD	BB	DD	BB	BB	DD	DD	BB	DD	BB	BB	DD	BB	DD	BB	BB	BB	DD	BB	BB	BB	DD	DD
chr15_38427257_38427272	FF	FF	FF	FF	NA	FF	FF	NN	FF	FF	FF	FF	FF	FF	FF	FF	NA	FF	FF	FF	FF	FF	FF	FF	FF	FF	FF	FF	FF	FF	NA	FF	FF	FF	FF	FF	FF	FF	FF	FF	NA	FF	FF	FF	FF	FF	FF	FF	FF
chr15_38496445_38496492	fn	df	FF	FF	FF	df	FF	FF	FF	df	FF	FF	df	FF	FF	df	FF	DD	df	df	df	FF	FF	FF	FF	df	df	FF	df	FF	fn	df	df	FF	df	FF	FF	df	FF	df	FF	FF	FF	df	FF	FF	FF	df	df
chr15_38505619_38505642	FF	FF	FF	FF	FF	FF	FF	FF	FF	FF	FF	FF	FF	FF	FF	FF	FF	FF	FF	FF	FF	FF	FF	FF	FF	FF	FF	FF	FF	FF	FF	FF	FF	FF	FF	FF	FF	FF	FF	FF	FF	FF	FF	FF	FF	FF	FF	FF	FF
chr15_38651326_38651365	FF	FF	FF	FF	FF	FF	FF	FF	FF	FF	FF	FF	FF	FF	FF	FF	FF	FF	FF	FF	FF	FF	FF	FF	FF	FF	FF	FF	NA	FF	NN	FF	FF	FF	FF	FF	FF	FF	FF	FF	FF	FF	FF	FF	FF	NA	FF	FF	FF
chr15_38725472_38725499	BB	DD	BB	BB	BB	DD	BB	BB	BB	DD	BB	BB	DD	BB	BB	DD	BB	DD	DD	DD	DD	BB	BB	BB	BB	DD	DD	BB	DD	BB	BB	DD	DD	BB	DD	BB	BB	DD	BB	DD	BB	BB	BB	DD	BB	BB	BB	DD	DD
chr15_38892826_38892843	BB	DD	BB	BB	BB	DD	BB	BB	BB	DD	BB	BB	DD	BB	BB	DD	BB	DD	DD	DD	DD	BB	BB	BB	BB	DD	DD	BB	DD	BB	BB	DD	DD	BB	DD	BB	BB	DD	BB	DD	BB	BB	BB	DD	BB	BB	BB	DD	DD
chr15_38928077_38928108	BB	NA	BB	BB	BB	NA	BB	BB	BB	NA	NA	NN	DD	BB	BB	DD	BB	NA	DD	DD	NA	BB	NA	BB	BB	DD	DD	BB	DD	NA	BB	DD	DD	BB	NA	BB	BB	DD	BB	DD	NA	BB	BB	DD	BB	BB	BB	NA	DD
chr15_39003453_39003497	BB	DD	BB	BB	BB	DD	BB	BB	BB	DD	BB	BB	DD	BB	BB	DD	bn	DD	DD	DD	DD	BB	BB	BB	BB	DD	DD	BB	DD	BB	BB	DD	DD	BB	DD	BB	BB	DD	BB	DD	BB	BB	BB	DD	BB	BB	BB	DD	DD
chr15_39034176_39034187	BB	dd	BB	BB	BB	dd	BB	BB	BB	dd	BB	BB	dd	BB	BB	dd	BB	dd	dd	dd	dd	BB	BB	BB	BB	dd	dd	BB	dd	BB	BB	dd	dd	BB	dd	BB	BB	dd	BB	dd	BB	BB	BB	dd	BB	BB	BB	dd	dd
chr15_39034194_39034209	BB	DD	BB	BB	BB	DD	BB	BB	BB	DD	BB	BB	DD	BB	BB	DD	BB	DD	DD	DD	DD	BB	BB	BB	BB	DD	DD	BB	DD	BB	BB	DD	DD	BB	DD	BB	BB	DD	BB	DD	BB	BB	BB	DD	BB	BB	BB	DD	DD
chr15_3904629_3904676	BB	DD	bn	BB	bn	dn	BB	bn	BB	dn	BB	BB	dn	bn	bn	dn	BB	dn	DD	DD	DD	BB	bn	BB	BB	BB	BB	bn	BB	BB	BB	dn	bn	BB	dn	DD	dn	DD	DD	bn	BB	DD	DD	DD	BB	BB	bn	dn	DD
chr15_39049691_39049710	BB	DD	BB	BB	BB	DD	BB	BB	BB	DD	BB	BB	DD	BB	BB	DD	BB	DD	DD	DD	DD	BB	BB	BB	BB	DD	DD	BB	DD	BB	BB	DD	DD	BB	DD	BB	BB	DD	BB	DD	BB	BB	BB	DD	BB	BB	BB	DD	DD
chr15_39051750_39051767	BB	DD	BB	BB	BB	DD	BB	BB	BB	DD	BB	BB	DD	BB	BB	DD	BB	DD	DD	DD	DD	BB	BB	BB	BB	DD	DD	BB	DD	BB	BB	DD	DD	BB	DD	BB	BB	DD	BB	DD	BB	BB	BB	DD	BB	BB	BB	DD	DD
chr15_3907635_3907664	BB	DD	BB	BB	BB	DD	BB	BB	BB	DD	BB	BB	DD	BB	BB	DD	BB	DD	DD	DD	DD	BB	BB	BB	BB	BB	BB	BB	BB	BB	BB	DD	BB	BB	DD	DD	DD	DD	DD	BB	BB	DD	DD	DD	BB	bd	BB	DD	DD
chr15_39146222_39146245	FF	FF	FF	FF	FF	FF	FF	FF	FF	FF	FF	FF	FF	FF	FF	FF	FF	FF	FF	FF	FF	FF	FF	FF	FF	FF	FF	FF	FF	NN	FF	FF	FF	FF	FF	FF	FF	FF	FF	FF	FF	FF	FF	FF	FF	FF	FF	FF	FF
chr15_39344229_39344288	FF	FF	FF	NA	FF	NA	FF	FF	FF	NA	FF	FF	nn	FF	fn	FF	NA	FF	FF	NN	FF	fn	FF	FF	FF	FF	NA	FF	FF	FF	FF	FF	FF	FF	FF	fn	FF	FF	FF	FF	NA	FF	FF	FF	FF	FF	FF	FF	FF
chr15_3938125_3938176	NN	DD	BB	NA	BB	DD	NA	bn	BB	DD	BB	BB	DD	BB	BB	DD	BB	NN	DD	DD	DD	BB	BB	NA	BB	NA	BB	BB	BB	bn	NA	DD	BB	BB	DD	NA	DD	NA	DD	BB	BB	dn	DD	DD	BB	BB	bn	DD	DD
chr15_39441257_39441300	FF	FF	FF	FF	FF	FF	FF	NN	FF	FF	FF	NA	FF	FF	FF	FF	FF	FF	FF	FF	NA	FF	FF	FF	FF	FF	FF	FF	FF	FF	FF	FF	FF	FF	FF	FF	FF	FF	FF	NA	FF	FF	FF	FF	FF	FF	FF	FF	FF
chr15_39518400_39518435	FF	FF	FF	FF	FF	FF	FF	FF	NN	FF	FF	FF	FF	FF	FF	FF	FF	FF	FF	FF	FF	FF	FF	FF	FF	FF	FF	FF	FF	FF	FF	FF	FF	FF	FF	FF	FF	FF	NA	FF	NA	FF	FF	FF	FF	FF	FF	FF	FF
chr15_39529714_39529749	FF	FF	NA	FF	NN	FF	FF	FF	FF	FF	FF	FF	FF	FF	FF	FF	FF	FF	FF	FF	FF	FF	FF	FF	FF	NA	FF	FF	FF	FF	FF	FF	FF	FF	FF	FF	FF	FF	FF	FF	NA	FF	FF	NA	FF	FF	FF	FF	FF
chr15_39625809_39625852	FF	NA	FF	FF	NA	FF	fn	FF	FF	FF	FF	NA	FF	FF	FF	FF	FF	FF	NA	FF	FF	FF	FF	FF	FF	FF	FF	FF	FF	FF	FF	FF	FF	FF	FF	FF	FF	FF	FF	NA	FF	FF	NA	FF	FF	NA	FF	NA	FF
chr15_3978738_3978777	BB	DD	BB	BB	BB	DD	BB	BB	BB	DD	BB	BB	DD	BB	BB	DD	BB	DD	DD	DD	DD	BB	BB	BB	BB	BB	BB	BB	BB	BB	BB	DD	BB	BB	DD	DD	DD	DD	DD	BB	BB	DD	DD	DD	BB	BB	BB	DD	DD
chr15_3981772_3981787	BB	dd	BB	BB	BB	dd	BB	BB	BB	dd	BB	BB	dd	BB	BB	dd	BB	DD	dd	DD	DD	BB	BB	BB	BB	BB	BB	BB	BB	BB	BB	dd	BB	BB	dd	dd	dd	dd	dd	BB	BB	dd	dd	dd	BB	BB	BB	dd	dd
chr15_3988229_3988250	BB	DD	BB	BB	BB	DD	BB	BB	BB	dn	BB	BB	DD	BB	BB	DD	BB	DD	DD	DD	DD	BB	BB	BB	BB	BB	BB	BB	BB	BB	BB	DD	BB	BB	DD	DD	dn	DD	dn	BB	BB	DD	DD	dn	BB	BB	BB	dn	DD
chr15_40026429_40026464	FF	FF	NA	FF	FF	FF	FF	FF	FF	FF	FF	FF	FF	FF	FF	FF	FF	FF	FF	FF	NA	FF	FF	FF	NA	NA	FF	FF	FF	FF	FF	FF	FF	FF	FF	FF	FF	FF	FF	NA	FF	FF	FF	FF	FF	FF	FF	FF	FF
chr15_4027037_4027064	BB	DD	BB	BB	BB	DD	BB	BB	BB	DD	BB	BB	DD	BB	BB	DD	BB	DD	DD	DD	DD	BB	BB	BB	BB	BB	BB	BB	BB	BB	BB	DD	BB	BB	DD	DD	DD	DD	DD	BB	BB	DD	DD	DD	BB	BB	BB	DD	DD
chr15_4029952_4029971	BB	DD	BB	BB	BB	DD	BB	BB	BB	DD	BB	BB	DD	bd	BB	DD	BB	DD	DD	DD	DD	BB	BB	BB	BB	BB	BB	BB	BB	BB	BB	DD	BB	BB	dn	DD	DD	DD	DD	BB	BB	DD	DD	DD	BB	BB	BB	DD	DD
chr15_40310211_40310254	FF	FF	NA	FF	FF	FF	FF	FF	FF	FF	FF	FF	FF	FF	FF	FF	FF	FF	FF	FF	FF	FF	FF	FF	FF	FF	FF	FF	FF	FF	FF	FF	FF	FF	FF	FF	FF	FF	FF	FF	FF	FF	FF	FF	FF	FF	FF	FF	NN
chr15_4032492_4032521	BB	DD	BB	BB	BB	DD	BB	BB	BB	DD	BB	BB	DD	BB	BB	DD	BB	DD	DD	DD	DD	BB	BB	BB	BB	BB	BB	BB	BB	BB	BB	DD	BB	BB	DD	DD	DD	DD	DD	BB	BB	DD	DD	DD	BB	BB	BB	DD	DD
chr15_40329597_40329651	FF	FF	FF	FF	NA	NA	FF	FF	FF	FF	FF	FF	FF	FF	FF	FF	FF	FF	FF	FF	FF	FF	FF	FF	FF	NA	FF	FF	FF	FF	FF	FF	FF	FF	FF	FF	FF	FF	FF	FF	FF	FF	FF	FF	FF	NA	FF	FF	NA
chr15_40339705_40339749	NA	FF	FF	FF	FF	FF	FF	NA	FF	FF	FF	FF	FF	FF	FF	FF	FF	FF	FF	FF	FF	FF	FF	FF	FF	NA	FF	FF	FF	FF	FF	FF	FF	FF	FF	FF	FF	FF	FF	FF	NA	fn	FF	FF	FF	FF	FF	FF	FF
chr15_40346344_40346364	BB	bd	BB	BB	BB	bd	BB	BB	BB	bd	BB	BB	bd	BB	BB	bd	BB	bd	bd	bd	bd	BB	BB	BB	BB	bd	BB	BB	bd	BB	BB	DD	bd	BB	bd	BB	BB	bd	bd	bd	BB	BB	BB	bd	BB	BB	BB	bd	bd
chr15_40346364_40346387	BB	DD	BB	BB	BB	DD	BB	BB	BB	DD	BB	BB	bd	BB	BB	DD	BB	bd	bd	bd	DD	bd	BB	BB	BB	DD	BB	BB	bd	BB	BB	bd	DD	BB	DD	BB	BB	bd	bd	bd	BB	BB	BB	DD	BB	BB	BB	bd	DD
chr15_40449035_40449074	FF	FF	FF	FF	FF	FF	FF	FF	FF	FF	FF	FF	FF	FF	FF	NA	FF	FF	FF	FF	FF	FF	FF	FF	FF	FF	FF	FF	NN	FF	FF	FF	FF	FF	FF	FF	FF	NN	FF	FF	FF	FF	FF	FF	FF	FF	FF	FF	FF
chr15_40464791_40464850	BB	BB	BB	NA	BB	DD	NA	BB	BB	NA	NA	BB	DD	BB	bn	DD	BB	DD	DD	DD	DD	NA	BB	BB	DD	NA	BB	BB	DD	NA	NA	NA	DD	BB	DD	BB	BB	DD	DD	DD	NA	NN	BB	DD	BB	bn	BB	NA	DD
chr15_40565243_40565286	FF	NA	FF	FF	FF	FF	FF	FF	FF	FF	FF	FF	FF	FF	FF	FF	NN	FF	FF	FF	FF	FF	FF	FF	FF	NN	FF	FF	FF	FF	FF	FF	FF	FF	FF	FF	FF	FF	FF	FF	NA	FF	FF	FF	FF	FF	FF	FF	NA
chr15_40664933_40664980	BB	DD	BB	NA	NA	NN	BB	BB	BB	NA	BB	BB	BB	BB	BB	NA	BB	DD	DD	DD	dn	BB	BB	BB	NA	NA	BB	BB	DD	NA	BB	DD	DD	BB	DD	BB	BB	NA	NA	NA	NA	NA	BB	DD	BB	NA	BB	DD	NA
chr15_4080452_4080487	NA	NA	FF	NA	FF	NN	FF	FF	NA	NA	FF	FF	FF	NA	FF	FF	FF	NA	FF	NA	FF	NA	FF	FF	FF	NA	FF	FF	FF	NA	NA	FF	FF	NA	FF	NA	FF	FF	FF	FF	NA	FF	FF	FF	NA	FF	FF	FF	NA
chr15_40858821_40858872	FF	NN	FF	FF	FF	FF	FF	FF	fn	FF	FF	FF	FF	FF	FF	FF	NA	FF	FF	FF	FF	FF	FF	FF	FF	FF	FF	FF	FF	FF	FF	FF	FF	FF	FF	FF	FF	FF	FF	FF	FF	NA	FF	FF	FF	FF	FF	FF	FF
chr15_40895793_40895824	FF	FF	FF	FF	FF	FF	FF	FF	FF	FF	FF	FF	fn	FF	FF	FF	FF	FF	FF	NN	FF	NA	FF	FF	FF	NA	FF	FF	FF	FF	FF	FF	FF	FF	FF	FF	FF	FF	FF	FF	FF	FF	FF	NA	FF	FF	FF	FF	FF
chr15_40952638_40952673	BB	DD	BB	NA	BB	DD	BB	BB	BB	DD	BB	BB	NA	BB	BB	DD	bn	DD	DD	DD	DD	BB	BB	BB	BB	DD	NA	BB	DD	NA	BB	DD	DD	BB	DD	BB	BB	DD	DD	DD	BB	BB	NA	DD	NA	NA	NA	DD	DD
chr15_41026099_41026116	FF	FF	NA	NA	FF	FF	FF	FF	NN	FF	FF	FF	FF	FF	FF	FF	FF	FF	NA	FF	FF	FF	FF	FF	FF	FF	FF	FF	FF	FF	FF	FF	FF	FF	FF	FF	NA	FF	FF	FF	FF	FF	FF	FF	FF	FF	FF	FF	FF
chr15_41032271_41032330	FF	FF	NA	NA	FF	NA	FF	FF	FF	FF	FF	NA	NN	FF	fn	FF	FF	FF	FF	FF	NA	FF	FF	FF	FF	NA	FF	FF	NA	FF	FF	NA	FF	FF	FF	FF	FF	FF	FF	FF	NA	fn	NN	FF	FF	FF	FF	FF	FF
chr15_41074953_41074970	NA	FF	FF	NA	NA	FF	FF	FF	FF	FF	FF	FF	FF	FF	FF	FF	FF	FF	FF	FF	FF	FF	NA	FF	FF	FF	NN	FF	FF	NA	FF	FF	FF	FF	FF	NA	FF	FF	FF	FF	FF	FF	FF	FF	FF	FF	FF	FF	FF
chr15_4119767_4119810	BB	DD	BB	NA	bd	NA	BB	BB	BB	DD	BB	NA	NA	NA	NA	DD	BB	NA	DD	NA	DD	bd	BB	BB	NA	NA	BB	BB	BB	BB	BB	DD	bd	BB	NA	DD	DD	DD	DD	BB	BB	DD	DD	DD	BB	BB	BB	DD	DD
chr15_41242521_41242580	bu	bu	NA	BB	BB	bu	BB	bu	BB	bu	BB	BB	BB	bu	bu	BB	BB	NA	NA	BB	BB	BB	bu	BB	bu	NA	BB	uu	NA	bu	BB	NA	NA	BB	UU	bu	BB	BB	BB	NA	bu	bu	BB	bu	bu	BB	bu	BB	BB
chr15_41318241_41318280	NA	FF	FF	FF	FF	FF	FF	FF	FF	FF	FF	FF	FF	FF	FF	FF	FF	FF	FF	FF	FF	FF	FF	FF	FF	FF	FF	FF	FF	FF	FF	FF	FF	FF	FF	FF	FF	FF	NA	FF	NA	NA	FF	FF	NN	FF	FF	FF	NA
chr15_41334742_41334755	NA	FF	NA	FF	NA	FF	NA	FF	FF	FF	FF	FF	FF	NA	NA	NA	NA	FF	FF	FF	fn	fn	NN	FF	NA	NA	FF	FF	FF	NA	FF	NA	FF	NA	NA	NA	FF	FF	FF	FF	FF	FF	NA	FF	fn	FF	FF	NA	FF
chr15_41339547_41339586	FF	FF	NN	NA	FF	FF	FF	FF	NA	FF	fn	FF	FF	NA	FF	FF	FF	FF	FF	NA	FF	FF	FF	FF	FF	NA	NA	FF	FF	FF	FF	NA	FF	FF	FF	FF	FF	NA	FF	FF	FF	FF	FF	FF	FF	FF	FF	FF	FF
chr15_41369752_41369803	DD	DD	DD	DD	DD	DD	DD	DD	dn	NN	DD	DD	DD	DD	DD	DD	dn	NA	DD	DD	DD	DD	DD	DD	DD	DD	DD	DD	NA	DD	NN	NN	DD	DD	DD	DD	DD	DD	DD	DD	NA	DD	DD	DD	DD	DD	DD	DD	DD
chr15_4139682_4139706	FF	FF	FF	FF	FF	FF	FF	FF	FF	FF	FF	FF	FF	FF	FF	FF	FF	FF	FF	FF	FF	FF	FF	FF	FF	NA	FF	FF	NA	FF	FF	FF	FF	FF	FF	NA	FF	FF	FF	FF	FF	FF	FF	FF	FF	FF	FF	FF	FF
chr15_41464154_41464171	BB	DD	BB	BB	BB	DD	BB	BB	BB	DD	BB	BB	DD	BB	BB	DD	BB	DD	DD	DD	DD	BB	BB	BB	BB	DD	BB	BB	DD	BB	BB	DD	DD	BB	DD	BB	BB	DD	DD	DD	BB	BB	BB	DD	BB	BB	BB	DD	DD
chr15_41469051_41469074	BB	DD	BB	BB	BB	DD	BB	BB	BB	DD	BB	BB	DD	BB	BB	DD	BB	DD	DD	DD	DD	BB	BB	BB	BB	DD	BB	BB	DD	BB	BB	DD	DD	BB	DD	BB	BB	DD	DD	DD	BB	BB	BB	DD	BB	BB	BB	DD	DD
chr15_41526193_41526216	BB	DD	BB	BB	BB	DD	BB	BB	BB	DD	BB	BB	DD	BB	BB	DD	BB	DD	DD	DD	DD	BB	BB	BB	BB	DD	BB	BB	DD	BB	BB	DD	DD	BB	DD	BB	BB	DD	DD	DD	BB	BB	DD	DD	BB	BB	BB	DD	DD
chr15_41568317_41568360	BB	dd	BB	BB	BB	dd	BB	BB	BB	dn	BB	BB	dd	BB	BB	dd	BB	dd	dd	dd	dd	BB	BB	BB	BB	dd	BB	BB	dd	BB	BB	dd	dd	BB	dd	BB	BB	dd	dd	dd	BB	BB	dd	dd	BB	BB	BB	dn	dd
chr15_41610801_41610820	BB	DD	BB	BB	BB	DD	BB	BB	BB	DD	BB	BB	DD	BB	BB	DD	BB	DD	DD	DD	DD	BB	BB	BB	BB	DD	BB	BB	DD	BB	BB	DD	DD	BB	DD	BB	BB	DD	DD	DD	BB	BB	DD	DD	BB	BB	BB	DD	DD
chr15_41616534_41616557	BB	DD	BB	BB	BB	DD	BB	BB	BB	DD	BB	BB	DD	BB	BB	DD	BB	DD	DD	DD	DD	BB	BB	BB	BB	DD	BB	BB	DD	BB	BB	DD	DD	BB	DD	BB	BB	DD	DD	DD	BB	BB	DD	DD	BB	BB	BB	DD	DD
chr15_41673406_41673435	BB	DD	BB	BB	BB	DD	BB	BB	BB	DD	BB	BB	DD	BB	BB	DD	BB	DD	DD	DD	DD	BB	BB	BB	BB	DD	BB	BB	DD	BB	BB	DD	DD	BB	DD	BB	BB	DD	DD	DD	BB	BB	DD	DD	BB	bn	bn	DD	DD
chr15_41678311_41678338	BB	DD	BB	BB	BB	DD	BB	BB	BB	DD	BB	BB	DD	BB	BB	DD	BB	DD	DD	DD	DD	BB	BB	BB	BB	DD	BB	BB	DD	BB	BB	DD	DD	BB	DD	BB	BB	DD	DD	DD	BB	BB	DD	DD	BB	BB	BB	DD	DD
chr15_41738884_41738943	BB	NN	BB	NA	NA	DD	DD	BB	BB	DD	NA	BB	DD	BB	bd	NA	BB	DD	DD	DD	DD	BB	NA	BB	BB	NA	BB	BB	DD	BB	NA	DD	DD	BB	DD	NA	BB	DD	DD	DD	BB	NA	DD	DD	BB	bd	BB	DD	DD
chr15_41762294_41762308	BB	DD	BB	BB	BB	DD	BB	BB	BB	DD	BB	BB	DD	BB	BB	DD	BB	DD	DD	DD	DD	BB	BB	BB	BB	DD	BB	BB	DD	BB	BB	DD	DD	BB	DD	BB	BB	DD	DD	NA	BB	BB	DD	DD	BB	BB	BB	DD	DD
chr15_41768926_41768945	BB	DD	BB	BB	BB	DD	bd	BB	BB	DD	BB	BB	DD	BB	BB	DD	BB	DD	DD	DD	DD	BB	BB	BB	BB	DD	DD	BB	DD	BB	BB	DD	DD	BB	DD	BB	BB	DD	DD	BB	BB	DD	DD	DD	BB	BB	BB	DD	DD
chr15_41791323_41791350	BB	DD	BB	BB	BB	DD	BB	BB	BB	DD	BB	BB	DD	BB	BB	DD	BB	DD	DD	DD	DD	BB	BB	BB	BB	DD	DD	BB	DD	BB	BB	DD	DD	BB	DD	BB	BB	DD	DD	BB	BB	DD	DD	DD	BB	BB	BB	DD	DD
chr15_4180907_4180930	BB	DD	BB	BB	BB	DD	BB	BB	BB	DD	BB	BB	DD	BB	BB	DD	BB	DD	DD	DD	DD	BB	BB	BB	BB	BB	BB	BB	BB	BB	BB	DD	BB	BB	DD	DD	DD	DD	DD	BB	BB	DD	DD	DD	BB	BB	BB	DD	DD
chr15_41814258_41814292	BB	DD	BB	BB	BB	DD	BB	BB	BB	DD	BB	BB	DD	BB	BB	DD	BB	DD	DD	DD	DD	BB	BB	BB	BB	DD	DD	BB	DD	BB	BB	DD	DD	BB	DD	BB	BB	DD	DD	BB	BB	DD	DD	DD	BB	BB	BB	DD	DD
chr15_41838156_41838183	BB	DD	BB	BB	BB	DD	BB	BB	BB	DD	BB	BB	DD	BB	BB	DD	BB	DD	DD	DD	DD	BB	BB	BB	BB	DD	DD	BB	DD	BB	BB	DD	DD	BB	DD	BB	BB	DD	DD	BB	BB	DD	DD	DD	BB	BB	BB	DD	DD
chr15_41845382_41845399	BB	DD	BB	BB	BB	DD	BB	BB	BB	DD	BB	BB	DD	BB	BB	DD	BB	DD	DD	DD	DD	BB	BB	BB	BB	DD	DD	BB	dn	BB	BB	DD	DD	BB	DD	BB	BB	DD	DD	BB	BB	DD	DD	DD	BB	BB	BB	DD	DD
chr15_41860871_41860885	BB	DD	BB	BB	BB	DD	BB	BB	BB	DD	BB	BB	DD	BB	BB	DD	BB	DD	DD	DD	DD	BB	BB	BB	BB	DD	DD	BB	DD	BB	BB	DD	DD	BB	DD	BB	BB	DD	DD	BB	BB	DD	DD	DD	BB	BB	BB	DD	DD
chr15_41870525_41870569	BB	DD	BB	BB	BB	DD	BB	BB	BB	DD	BB	BB	DD	BB	BB	DD	BB	DD	DD	DD	DD	BB	BB	BB	BB	DD	DD	BB	DD	BB	BB	DD	DD	BB	DD	BB	BB	DD	DD	BB	BB	DD	DD	DD	BB	BB	BB	DD	DD
chr15_41870862_41870894	BB	DD	BB	BB	BB	DD	BB	BB	BB	DD	BB	BB	DD	BB	BB	DD	BB	DD	DD	DD	DD	BB	BB	BB	BB	DD	DD	BB	DD	BB	BB	DD	DD	BB	DD	BB	BB	DD	DD	BB	BB	DD	DD	DD	BB	BB	BB	DD	DD
chr15_41885491_41885504	BB	DD	BB	BB	BB	DD	BB	BB	BB	DD	BB	BB	DD	BB	BB	DD	BB	DD	DD	DD	DD	BB	BB	BB	BB	DD	DD	BB	DD	BB	BB	DD	DD	BB	DD	BB	BB	DD	DD	BB	BB	DD	DD	DD	BB	BB	BB	DD	DD
chr15_41889389_41889402	BB	DD	bd	BB	BB	DD	BB	BB	BB	DD	BB	BB	DD	BB	BB	DD	BB	DD	DD	DD	DD	BB	BB	BB	BB	DD	DD	BB	DD	BB	BB	DD	DD	BB	DD	BB	BB	DD	DD	BB	BB	DD	DD	DD	BB	BB	BB	DD	DD
chr15_41919365_41919388	BB	DD	BB	BB	BB	DD	BB	BB	BB	DD	BB	BB	DD	BB	BB	DD	BB	DD	DD	DD	DD	BB	BB	BB	BB	DD	DD	BB	DD	BB	BB	DD	DD	BB	bd	BB	BB	DD	DD	BB	BB	DD	DD	DD	BB	BB	BB	DD	DD
chr15_41946551_41946574	BB	DD	BB	BB	BB	DD	BB	BB	BB	DD	BB	BB	DD	BB	BB	DD	BB	DD	DD	DD	DD	BB	bn	BB	BB	DD	DD	BB	DD	BB	BB	DD	DD	BB	DD	BB	BB	DD	DD	BB	BB	DD	DD	DD	BB	BB	BB	DD	DD
chr15_41952301_41952340	BB	DD	BB	BB	NA	DD	BB	BB	BB	DD	NA	BB	DD	BB	NA	DD	NA	DD	DD	DD	NA	BB	NA	NA	NA	DD	DD	BB	DD	BB	NA	NA	DD	NA	NA	BB	BB	DD	DD	bn	NA	DD	DD	DD	NA	BB	NA	DD	DD
chr15_41977986_41977999	BB	DD	BB	BB	BB	DD	BB	BB	BB	DD	BB	BB	DD	BB	BB	DD	BB	DD	DD	DD	DD	BB	BB	BB	BB	DD	DD	BB	DD	BB	BB	DD	DD	BB	DD	BB	BB	DD	DD	BB	BB	DD	DD	DD	BB	BB	BB	DD	DD
chr15_41978560_41978583	BB	DD	BB	BB	BB	DD	BB	BB	BB	DD	BB	BB	DD	BB	BB	DD	BB	DD	DD	DD	DD	BB	BB	BB	BB	DD	DD	BB	DD	BB	BB	DD	DD	BB	DD	BB	BB	DD	DD	BB	bn	DD	DD	DD	BB	BB	BB	DD	DD
chr15_41994789_41994812	BB	DD	BB	BB	BB	DD	BB	BB	BB	DD	BB	BB	DD	BB	BB	DD	BB	DD	DD	DD	DD	BB	BB	BB	BB	DD	DD	BB	DD	BB	BB	DD	DD	BB	DD	BB	BB	DD	DD	BB	BB	DD	DD	dn	BB	BB	BB	DD	DD
chr15_42015463_42015507	BB	UU	BB	BB	BB	UU	UU	bu	BB	UU	BB	BB	UU	BB	BB	UU	BB	UU	UU	UU	UU	BB	BB	BB	BB	UU	UU	BB	NA	BB	BB	UU	NA	BB	UU	bu	BB	UU	UU	BB	BB	UU	UU	UU	BB	BB	BB	UU	UU
chr15_42046305_42046316	FF	DD	FF	FF	FF	df	FF	FF	FF	df	FF	FF	df	FF	FF	DD	FF	DD	df	DD	df	FF	FF	FF	FF	dn	df	FF	df	FF	FF	df	DD	FF	DD	FF	FF	df	df	FF	FF	df	df	df	FF	FF	FF	DD	df
chr15_4209061_4209078	BB	DD	BB	BB	BB	DD	BB	BB	BB	DD	BB	BB	DD	BB	BB	DD	BB	DD	DD	DD	DD	BB	BB	BB	BB	BB	BB	BB	BB	BB	BB	DD	BB	BB	DD	DD	DD	DD	DD	BB	BB	DD	DD	DD	BB	BB	BB	DD	DD
chr15_4210686_4210703	BB	DD	BB	BB	BB	DD	BB	BB	BB	DD	BB	BB	DD	BB	BB	DD	BB	DD	DD	DD	DD	BB	BB	BB	BB	BB	BB	BB	BB	BB	BB	DD	BB	BB	DD	DD	DD	DD	DD	BB	BB	DD	DD	DD	BB	BB	BB	DD	DD
chr15_42116849_42116876	BB	DD	BB	BB	BB	DD	BB	BB	BB	DD	BB	BB	DD	BB	BB	DD	BB	DD	DD	DD	DD	BB	BB	BB	BB	DD	DD	BB	DD	BB	BB	DD	DD	BB	DD	BB	BB	DD	DD	BB	BB	DD	DD	DD	BB	BB	BB	DD	DD
chr15_42153332_42153361	BB	DD	BB	BB	bn	DD	BB	BB	BB	DD	BB	BB	DD	BB	BB	DD	BB	DD	DD	DD	DD	BB	BB	BB	BB	DD	DD	BB	DD	BB	BB	DD	DD	BB	DD	BB	BB	DD	DD	BB	BB	DD	DD	DD	BB	BB	BB	DD	DD
chr15_4220070_4220087	FF	df	FF	FF	FF	df	FF	FF	FF	df	FF	FF	df	FF	FF	df	FF	df	df	df	df	FF	FF	FF	FF	FF	FF	FF	FF	FF	FF	df	FF	FF	df	df	df	df	df	FF	FF	df	df	df	FF	FF	FF	df	df
chr15_4220088_4220105	BB	DD	BB	BB	BB	DD	BB	BB	BB	DD	BB	BB	DD	BB	BB	DD	BB	DD	DD	DD	DD	BB	BB	BB	BB	BB	BB	BB	BB	BB	BB	DD	BB	BB	DD	DD	DD	DD	DD	BB	BB	DD	DD	DD	BB	BB	BB	DD	DD
chr15_42214856_42214888	BB	DD	BB	BB	BB	DD	BB	BB	BB	DD	BB	BB	DD	BB	BB	DD	BB	DD	DD	DD	DD	BB	BB	bn	BB	DD	DD	BB	DD	BB	BB	DD	DD	BB	DD	BB	BB	DD	DD	BB	BB	DD	DD	DD	BB	BB	BB	DD	DD
chr15_42321750_42321785	BB	DD	BB	BB	BB	DD	BB	BB	BB	DD	BB	BB	DD	BB	BB	DD	BB	DD	DD	DD	DD	BB	BB	BB	BB	DD	DD	BB	DD	BB	BB	DD	DD	BB	DD	BB	BB	DD	DD	BB	BB	DD	DD	DD	BB	BB	BB	DD	DD
chr15_42324319_42324358	BB	DD	BB	BB	BB	DD	BB	BB	BB	DD	BB	BB	DD	BB	BB	DD	BB	DD	DD	DD	DD	BB	BB	BB	BB	DD	DD	BB	DD	BB	BB	DD	DD	BB	DD	BB	BB	DD	DD	BB	BB	DD	DD	DD	BB	BB	BB	DD	DD
chr15_42371426_42371477	NA	NA	NN	BB	NA	DD	bn	BB	BB	DD	BB	NA	DD	BB	BB	DD	NA	DD	DD	NA	DD	NN	NN	NA	BB	DD	DD	NA	DD	BB	BB	DD	DD	NA	DD	bn	BB	DD	DD	BB	BB	NA	DD	DD	BB	BB	BB	DD	DD
chr15_4238010_4238037	BB	DD	BB	BB	BB	DD	BB	BB	BB	DD	BB	BB	DD	BB	BB	DD	BB	DD	DD	DD	DD	BB	BB	BB	BB	BB	BB	BB	BB	BB	BB	DD	BB	BB	DD	DD	DD	DD	DD	BB	BB	DD	DD	DD	BB	BB	BB	DD	DD
chr15_42380845_42380862	BB	DD	BB	BB	BB	DD	BB	BB	BB	DD	BB	BB	DD	BB	BB	DD	BB	DD	DD	DD	DD	BB	BB	BB	BB	DD	DD	BB	DD	BB	BB	DD	DD	BB	DD	BB	BB	DD	DD	BB	BB	DD	DD	DD	BB	BB	BB	DD	DD
chr15_42387890_42387901	BB	DD	BB	BB	BB	DD	BB	BB	BB	DD	BB	BB	DD	BB	BB	DD	BB	DD	DD	DD	DD	BB	BB	BB	BB	DD	DD	BB	DD	BB	BB	DD	DD	BB	DD	BB	BB	DD	DD	BB	BB	DD	DD	DD	BB	BB	BB	DD	DD
chr15_42390489_42390506	BB	DD	BB	BB	BB	DD	BB	BB	BB	DD	BB	BB	DD	BB	BB	DD	BB	DD	DD	DD	DD	BB	BB	BB	BB	DD	DD	BB	DD	BB	BB	DD	DD	BB	DD	BB	BB	DD	DD	BB	BB	DD	DD	DD	BB	BB	BB	DD	DD
chr15_42392433_42392447	BB	DD	BB	BB	BB	DD	BB	BB	BB	DD	BB	BB	DD	BB	BB	DD	BB	DD	DD	DD	DD	BB	BB	BB	BB	DD	DD	BB	DD	BB	BB	DD	DD	BB	DD	BB	BB	DD	DD	BB	BB	DD	DD	DD	BB	BB	BB	DD	DD
chr15_42395395_42395410	BB	DD	BB	BB	BB	DD	BB	BB	BB	DD	BB	BB	DD	BB	BB	DD	BB	DD	DD	DD	DD	BB	BB	BB	BB	DD	DD	BB	DD	BB	BB	DD	DD	BB	DD	BB	BB	DD	DD	BB	BB	DD	DD	DD	BB	BB	BB	DD	DD
chr15_42413020_42413031	FF	DD	FF	FF	FF	df	FF	FF	FF	df	FF	FF	df	FF	FF	df	FF	df	df	df	df	FF	FF	FF	FF	df	df	FF	df	FF	FF	df	df	FF	df	FF	FF	df	df	FF	FF	df	df	df	FF	FF	FF	DD	df
chr15_42423250_42423276	BB	DD	BB	BB	BB	DD	BB	BB	BB	DD	BB	BB	DD	BB	BB	DD	BB	dn	DD	DD	DD	BB	BB	BB	BB	DD	DD	BB	DD	BB	BB	DD	DD	BB	DD	BB	BB	DD	DD	BB	BB	DD	DD	DD	BB	BB	BB	DD	DD
chr15_42433408_42433442	BB	DD	BB	BB	BB	DD	BB	BB	BB	DD	BB	BB	DD	BB	BB	DD	BB	DD	DD	DD	DD	BB	BB	BB	BB	DD	DD	BB	DD	BB	BB	DD	DD	BB	DD	BB	BB	DD	DD	BB	BB	DD	DD	DD	BB	BB	BB	DD	DD
chr15_42456156_42456195	BB	DD	BB	BB	BB	DD	BB	BB	BB	DD	BB	BB	DD	BB	BB	DD	BB	DD	DD	DD	DD	BB	BB	BB	BB	DD	DD	BB	DD	BB	BB	DD	DD	BB	DD	BB	BB	DD	DD	BB	BB	DD	DD	DD	BB	BB	BB	DD	DD
chr15_42459139_42459159	BB	DD	BB	BB	BB	DD	BB	BB	BB	DD	BB	BB	DD	BB	BB	DD	BB	DD	DD	DD	DD	BB	BB	BB	BB	DD	DD	BB	DD	BB	BB	DD	DD	BB	DD	BB	BB	DD	DD	BB	BB	DD	DD	DD	BB	BB	BB	DD	DD
chr15_42470925_42470948	BB	DD	BB	BB	BB	DD	BB	BB	BB	DD	BB	BB	DD	BB	BB	DD	BB	DD	DD	DD	DD	BB	BB	BB	BB	DD	DD	BB	DD	BB	BB	DD	DD	BB	DD	BB	BB	DD	DD	BB	BB	DD	DD	DD	BB	BB	BB	DD	DD
chr15_42473305_42473360	DD	DD	BB	BB	BB	DD	BB	BB	BB	DD	BB	BB	DD	BB	DD	BB	BB	DD	DD	DD	DD	BB	BB	BB	bd	DD	DD	BB	DD	BB	BB	DD	DD	BB	DD	BB	dn	DD	DD	BB	BB	DD	DD	DD	BB	bn	BB	DD	dn
chr15_4247609_4247644	BB	DD	BB	BB	BB	DD	BB	BB	BB	DD	BB	BB	DD	BB	BB	DD	BB	DD	DD	DD	DD	BB	BB	BB	BB	BB	BB	BB	BB	BB	BB	DD	BB	BB	DD	DD	DD	DD	DD	BB	bd	DD	DD	DD	BB	BB	BB	DD	DD
chr15_42476253_42476268	BB	DD	BB	BB	BB	DD	BB	BB	BB	bd	BB	BB	bd	BB	BB	DD	BB	DD	DD	bd	DD	BB	BB	BB	BB	DD	DD	BB	bd	BB	BB	DD	DD	BB	DD	BB	BB	DD	bd	BB	BB	DD	DD	DD	BB	BB	BB	bd	DD
chr15_42477095_42477106	BB	DD	BB	BB	BB	DD	BB	BB	BB	DD	BB	BB	DD	BB	BB	DD	BB	DD	DD	DD	DD	BB	BB	BB	BB	DD	DD	BB	DD	BB	BB	DD	DD	BB	DD	BB	BB	DD	DD	BB	BB	DD	DD	DD	BB	BB	BB	DD	DD
chr15_4247716_4247736	BB	DD	BB	BB	BB	DD	BB	BB	BB	DD	BB	BB	DD	BB	BB	DD	BB	DD	DD	DD	DD	BB	BB	BB	BB	BB	BB	BB	BB	BB	BB	DD	BB	BB	DD	DD	DD	DD	DD	BB	BB	DD	DD	DD	BB	BB	BB	DD	DD
chr15_42479252_42479267	BB	DD	BB	BB	BB	DD	BB	BB	BB	DD	BB	BB	DD	BB	BB	DD	BB	DD	DD	DD	DD	BB	BB	BB	BB	DD	DD	BB	bd	BB	BB	DD	DD	BB	DD	BB	BB	DD	DD	BB	BB	DD	DD	DD	BB	BB	BB	DD	DD
chr15_42508245_42508280	BB	DD	BB	BB	BB	DD	BB	BB	BB	DD	BB	BB	DD	BB	BB	DD	BB	DD	DD	DD	DD	BB	BB	BB	BB	DD	DD	BB	DD	BB	BB	DD	DD	BB	DD	BB	BB	DD	DD	BB	BB	DD	DD	DD	BB	BB	BB	DD	DD
chr15_42538806_42538837	BB	DD	BB	BB	BB	DD	BB	BB	BB	DD	BB	BB	DD	BB	BB	DD	BB	DD	DD	DD	DD	BB	BB	BB	BB	DD	DD	BB	DD	BB	BB	DD	DD	BB	DD	BB	BB	DD	DD	BB	BB	DD	DD	DD	BB	BB	BB	DD	DD
chr15_42547859_42547888	BB	DD	BB	BB	BB	DD	BB	BB	BB	DD	BB	BB	DD	BB	BB	DD	BB	DD	DD	DD	DD	BB	BB	BB	BB	DD	DD	BB	DD	BB	BB	DD	DD	BB	DD	BB	BB	DD	DD	BB	BB	DD	DD	DD	BB	BB	BB	DD	DD
chr15_42563526_42563553	BB	DD	BB	BB	BB	DD	BB	BB	BB	DD	BB	BB	DD	BB	BB	DD	BB	DD	DD	DD	DD	BB	BB	BB	BB	DD	DD	BB	DD	BB	BB	DD	DD	BB	DD	BB	BB	DD	DD	BB	BB	DD	DD	DD	BB	bn	BB	DD	DD
chr15_42567843_42567872	BB	DD	BB	BB	BB	DD	BB	BB	BB	DD	BB	BB	DD	BB	BB	DD	BB	DD	DD	DD	DD	BB	BB	BB	BB	DD	DD	BB	DD	BB	BB	DD	DD	BB	DD	BB	BB	DD	DD	BB	BB	DD	DD	DD	BB	BB	bn	DD	DD
chr15_42595974_42595997	BB	DD	BB	BB	BB	DD	BB	BB	bd	DD	BB	BB	DD	BB	BB	DD	BB	DD	DD	DD	DD	BB	BB	BB	BB	DD	DD	BB	DD	BB	BB	DD	DD	BB	DD	BB	BB	DD	DD	BB	BB	DD	DD	DD	BB	BB	BB	DD	DD
chr15_42607667_42607690	BB	DD	BB	bn	BB	DD	BB	BB	BB	DD	BB	BB	DD	BB	BB	DD	BB	DD	DD	DD	DD	BB	BB	BB	BB	DD	DD	BB	DD	BB	BB	DD	DD	BB	DD	BB	BB	DD	DD	BB	BB	DD	DD	DD	BB	BB	BB	DD	DD
chr15_4261794_4261807	BB	dd	BB	BB	bd	DD	BB	BB	BB	dd	BB	BB	DD	BB	BB	DD	BB	dd	DD	dd	DD	bd	bd	BB	BB	BB	BB	bd	BB	BB	BB	dd	BB	BB	dd	dd	DD	DD	dd	BB	BB	DD	DD	dd	BB	BB	BB	dd	dd
chr15_42639272_42639289	BB	DD	BB	BB	BB	DD	BB	BB	BB	dn	BB	BB	DD	BB	BB	DD	BB	DD	DD	DD	DD	BB	BB	BB	BB	DD	DD	BB	DD	BB	BB	DD	DD	BB	DD	BB	BB	DD	DD	BB	bd	DD	DD	DD	BB	BB	BB	DD	DD
chr15_4264004_4264023	BB	DD	BB	bn	BB	dd	BB	bn	BB	dd	BB	BB	dd	BB	BB	dd	BB	dd	dd	dd	DD	BB	BB	BB	BB	BB	BB	BB	BB	BB	BB	dd	BB	bn	dd	dd	dd	dd	dd	BB	BB	dd	dd	dd	BB	BB	BB	dd	dd
chr15_42688429_42688448	BB	DD	BB	BB	BB	DD	BB	BB	BB	DD	BB	BB	DD	BB	BB	DD	BB	DD	DD	DD	DD	BB	BB	BB	BB	DD	DD	BB	DD	BB	BB	DD	DD	BB	DD	BB	BB	DD	DD	BB	BB	DD	DD	DD	BB	BB	BB	DD	DD
chr15_42688986_42689021	BB	DD	BB	BB	BB	DD	BB	BB	BB	DD	BB	BB	DD	BB	BB	DD	BB	DD	DD	DD	DD	BB	BB	BB	BB	DD	DD	BB	DD	BB	BB	DD	DD	BB	DD	BB	BB	DD	DD	BB	BB	DD	DD	DD	BB	BB	BB	DD	DD
chr15_42701467_42701487	BB	DD	BB	BB	BB	DD	BB	BB	BB	DD	BB	BB	DD	BB	BB	DD	BB	DD	DD	DD	DD	BB	BB	BB	BB	DD	DD	BB	DD	BB	BB	DD	DD	BB	DD	BB	BB	DD	DD	BB	BB	DD	DD	DD	BB	BB	BB	DD	DD
chr15_42767938_42767963	NA	DD	BB	NN	BB	DD	NA	BB	BB	DD	BB	BB	DD	BB	BB	DD	BB	DD	NA	DD	DD	BB	BB	BB	BB	NA	DD	NA	DD	NA	BB	NA	DD	BB	DD	BB	BB	DD	DD	NA	NA	NA	DD	NA	BB	BB	BB	DD	NA
chr15_42813185_42813224	BB	DD	BB	BB	BB	DD	BB	BB	bn	DD	BB	BB	DD	BB	BB	DD	BB	DD	DD	DD	DD	BB	BB	BB	BB	DD	DD	BB	DD	BB	BB	DD	DD	BB	DD	BB	BB	DD	DD	BB	BB	DD	DD	DD	BB	BB	BB	DD	DD
chr15_42826434_42826511	NN	dn	NA	bn	NA	DD	bn	NN	nn	DD	nn	nn	NA	NA	nn	DD	dn	dn	DD	DD	NA	NN	NA	NA	dn	NA	DD	nn	DD	bn	NA	DD	DD	NA	DD	bd	BB	DD	NA	bd	NA	dn	DD	DD	NA	NA	bb	DD	dn
chr15_42831120_42831159	BB	DD	BB	BB	BB	DD	BB	BB	BB	DD	BB	BB	DD	BB	BB	DD	BB	DD	DD	DD	DD	BB	BB	BB	BB	DD	DD	dn	DD	BB	BB	DD	DD	BB	DD	BB	BB	DD	DD	BB	BB	DD	DD	DD	BB	BB	BB	DD	DD
chr15_42833011_42833062	BB	DD	BB	BB	bn	DD	BB	BB	BB	bd	BB	BB	BB	BB	BB	DD	BB	bd	DD	DD	bd	bn	bn	BB	BB	bd	bd	BB	DD	BB	BB	DD	DD	BB	DD	BB	BB	DD	DD	BB	BB	DD	DD	DD	BB	BB	bn	DD	DD
chr15_42856299_42856346	BB	DD	NA	NA	NA	DD	BB	BB	BB	DD	BB	NA	DD	BB	BB	DD	BB	DD	DD	DD	DD	BB	BB	BB	BB	DD	DD	BB	DD	NA	BB	DD	DD	BB	NA	BB	BB	DD	DD	BB	NA	DD	DD	DD	BB	NA	BB	DD	DD
chr15_42945225_42945276	NA	DD	NA	BB	NA	BB	BB	BB	NA	DD	NA	NA	DD	NA	BB	DD	NA	DD	NA	NA	NA	NA	NA	BB	BB	NA	DD	NA	NA	NA	BB	DD	DD	BB	DD	BB	NA	DD	DD	BB	BB	DD	DD	NA	BB	BB	NA	NA	NA
chr15_42990194_42990221	FF	FF	FF	FF	FF	FF	FF	FF	FF	FF	FF	FF	FF	FF	FF	FF	FF	FF	FF	FF	FF	FF	FF	FF	FF	FF	FF	FF	FF	FF	FF	FF	FF	FF	FF	FF	FF	FF	FF	FF	FF	FF	FF	FF	FF	FF	FF	FF	FF
chr15_43002480_43002527	UU	DD	NA	NA	NA	DD	UU	UU	UU	DD	NA	UU	DD	UU	UU	DD	UU	DD	DD	DD	DD	UU	UU	UU	NA	DD	DD	UU	DD	UU	UU	DD	DD	NA	DD	NA	UU	DD	DD	UU	NA	DD	DD	DD	UU	UU	NA	DD	DD
chr15_43074577_43074606	BB	DD	BB	BB	BB	DD	BB	BB	BB	DD	BB	BB	DD	BB	BB	DD	BB	DD	DD	DD	DD	BB	BB	BB	BB	DD	DD	BB	DD	BB	BB	DD	DD	BB	DD	BB	BB	DD	DD	BB	BB	DD	DD	DD	BB	BB	BB	DD	DD
chr15_43085145_43085192	BB	dd	BB	BB	BB	dd	BB	BB	BB	dd	BB	BB	dd	BB	NN	dd	BB	dd	dd	DD	dd	BB	BB	NN	BB	dd	dd	BB	dd	BB	BB	dd	dd	BB	dd	BB	BB	dd	dd	BB	BB	DD	dd	dd	BB	BB	BB	dd	dd
chr15_43106594_43106617	BB	DD	BB	BB	BB	DD	BB	BB	BB	DD	BB	BB	DD	BB	BB	DD	BB	DD	DD	DD	DD	BB	BB	BB	BB	DD	DD	BB	DD	BB	BB	DD	DD	BB	DD	BB	BB	DD	DD	BB	BB	DD	DD	DD	BB	BB	BB	DD	DD
chr15_43111868_43111879	BB	dd	BB	BB	BB	dd	BB	BB	BB	NA	BB	BB	dd	BB	BB	dd	BB	NA	NN	NA	NA	BB	BB	BB	BB	dd	dd	BB	dd	BB	BB	dn	dd	BB	dd	BB	BB	dd	dd	BB	BB	dd	dd	dd	BB	BB	BB	NA	NA
chr15_43138293_43138328	BB	DD	BB	BB	BB	DD	BB	BB	BB	DD	BB	BB	DD	BB	BB	DD	BB	DD	DD	DD	DD	BB	BB	BB	BB	DD	DD	BB	DD	BB	BB	DD	DD	BB	DD	BB	BB	DD	DD	BB	BB	DD	DD	DD	BB	BB	BB	DD	DD
chr15_43159021_43159036	BB	DD	BB	BB	BB	DD	BB	BB	BB	DD	BB	BB	DD	BB	BB	DD	BB	DD	DD	DD	DD	BB	BB	BB	BB	DD	DD	BB	DD	BB	BB	DD	DD	BB	DD	BB	BB	DD	DD	BB	BB	DD	DD	DD	BB	BB	BB	DD	DD
chr15_43169260_43169287	BB	DD	BB	BB	BB	DD	BB	bn	BB	dn	BB	BB	DD	bn	BB	dn	BB	DD	DD	DD	DD	BB	BB	BB	BB	DD	DD	BB	DD	BB	BB	DD	DD	BB	DD	bn	BB	DD	DD	BB	bn	DD	DD	DD	BB	BB	BB	DD	DD
chr15_4319065_4319078	BB	DD	BB	BB	BB	dn	BB	BB	BB	DD	BB	BB	DD	BB	BB	DD	BB	DD	DD	DD	DD	BB	BB	BB	BB	BB	BB	BB	BB	BB	BB	DD	BB	BB	DD	DD	DD	DD	DD	BB	BB	DD	DD	DD	BB	BB	BB	DD	DD
chr15_43199464_43199503	BB	DD	BB	BB	BB	bd	BB	BB	BB	DD	DD	BB	DD	BB	BB	DD	BB	DD	DD	DD	DD	BB	BB	BB	BB	bd	DD	BB	DD	BB	BB	DD	DD	BB	DD	BB	BB	DD	DD	BB	BB	DD	DD	DD	BB	BB	BB	DD	DD
chr15_43226870_43226893	BB	DD	BB	BB	BB	DD	BB	BB	BB	DD	BB	BB	DD	BB	BB	DD	BB	DD	DD	DD	DD	BB	BB	BB	BB	DD	DD	BB	DD	BB	BB	DD	DD	BB	DD	BB	BB	DD	DD	BB	BB	DD	DD	DD	BB	BB	BB	DD	DD
chr15_4324076_4324107	BB	DD	BB	BB	BB	DD	BB	BB	BB	DD	BB	BB	DD	BB	BB	DD	BB	DD	DD	DD	DD	BB	BB	BB	BB	BB	BB	BB	BB	BB	BB	DD	BB	BB	DD	DD	DD	DD	DD	BB	BB	DD	DD	DD	BB	BB	BB	DD	DD
chr15_43247202_43247216	BB	DD	BB	BB	BB	DD	BB	BB	BB	DD	BB	BB	DD	BB	BB	DD	BB	DD	DD	DD	DD	BB	BB	BB	BB	DD	DD	BB	DD	BB	BB	DD	DD	BB	DD	BB	BB	DD	DD	BB	BB	DD	DD	DD	BB	BB	BB	DD	DD
chr15_43374406_43374447	BB	DD	BB	BB	bn	DD	BB	BB	BB	DD	BB	BB	DD	bn	BB	DD	BB	DD	DD	DD	DD	BB	BB	bn	BB	DD	DD	BB	DD	BB	BB	DD	DD	BB	DD	BB	BB	DD	DD	BB	BB	DD	DD	DD	BB	BB	BB	DD	DD
chr15_43401269_43401324	FF	FF	FF	FF	FF	FF	FF	FF	FF	FF	FF	FF	FF	FF	FF	FF	FF	FF	FF	FF	FF	FF	FF	FF	FF	FF	FF	NN	FF	FF	FF	FF	FF	FF	FF	FF	FF	NA	FF	FF	NA	FF	FF	FF	FF	FF	FF	FF	fn
chr15_43426360_43426379	BB	DD	BB	BB	BB	DD	BB	BB	BB	DD	BB	BB	DD	BB	BB	DD	BB	DD	DD	DD	DD	BB	BB	BB	BB	DD	DD	BB	DD	BB	BB	DD	DD	BB	DD	BB	BB	DD	DD	BB	BB	DD	DD	DD	BB	BB	BB	DD	DD
chr15_43458647_43458658	BB	DD	BB	BB	BB	DD	BB	BB	BB	DD	BB	BB	DD	BB	BB	DD	BB	DD	DD	DD	DD	BB	BB	BB	BB	DD	DD	BB	DD	BB	BB	DD	DD	BB	DD	BB	BB	DD	DD	BB	BB	DD	DD	DD	BB	BB	BB	DD	DD
chr15_43459343_43459362	BB	DD	BB	BB	BB	DD	BB	BB	BB	DD	BB	BB	DD	BB	BB	DD	BB	DD	DD	DD	DD	BB	BB	BB	BB	DD	DD	BB	DD	BB	BB	DD	DD	BB	DD	BB	BB	DD	DD	BB	BB	DD	DD	DD	BB	BB	BB	DD	DD
chr15_43463318_43463343	BB	DD	BB	BB	BB	DD	BB	BB	BB	DD	BB	BB	DD	BB	BB	DD	BB	DD	DD	DD	DD	BB	BB	BB	BB	DD	DD	BB	DD	BB	BB	DD	DD	BB	DD	BB	BB	DD	DD	BB	BB	DD	DD	DD	BB	BB	BB	DD	DD
chr15_43496784_43496803	BB	DD	BB	BB	BB	DD	BB	BB	BB	DD	BB	BB	DD	BB	BB	DD	BB	DD	DD	DD	DD	BB	BB	BB	BB	DD	DD	BB	DD	BB	BB	DD	DD	BB	DD	BB	BB	DD	DD	BB	BB	DD	DD	DD	BB	BB	BB	DD	DD
chr15_43584744_43584755	BB	DD	BB	BB	BB	DD	BB	BB	BB	DD	BB	BB	DD	BB	BB	DD	BB	DD	DD	DD	DD	BB	BB	BB	BB	DD	DD	BB	DD	BB	BB	DD	DD	BB	DD	BB	BB	DD	DD	BB	BB	DD	DD	DD	BB	BB	BB	DD	DD
chr15_43586681_43586708	BB	dd	BB	BB	BB	dd	BB	BB	BB	dd	BB	BB	dd	BB	BB	dd	BB	dd	dd	dd	dd	BB	BB	BB	BB	dd	dd	BB	dd	BB	BB	dd	dd	BB	dd	BB	BB	dd	dd	BB	BB	dd	dd	dd	BB	BB	BB	dd	dd
chr15_43616603_43616627	BB	DD	BB	BB	BB	DD	BB	BB	BB	DD	BB	BB	DD	BB	BB	DD	BB	DD	DD	DD	DD	BB	BB	BB	BB	DD	DD	BB	DD	BB	BB	DD	DD	BB	DD	BB	BB	DD	DD	BB	BB	DD	DD	DD	BB	BB	BB	DD	DD
chr15_43616693_43616731	BB	dd	BB	BB	BB	dd	BB	BB	BB	dd	BB	BB	dd	BB	BB	dd	BB	dd	dd	dd	dd	BB	BB	BB	BB	dd	dd	BB	dd	BB	BB	dd	dd	BB	DD	BB	BB	dd	dd	BB	BB	dd	dd	dd	BB	BB	BB	dd	dd
chr15_43625411_43625440	BB	DD	BB	BB	BB	DD	BB	BB	BB	DD	BB	BB	DD	BB	BB	DD	BB	DD	dn	DD	DD	BB	BB	BB	BB	DD	DD	BB	DD	BB	BB	DD	DD	BB	DD	BB	BB	DD	DD	BB	BB	DD	DD	DD	BB	BB	BB	DD	DD
chr15_4365272_4365316	BB	NA	BB	NA	BB	DD	BB	BB	BB	NA	BB	BB	DD	BB	NA	DD	BB	DD	DD	DD	NA	NA	NA	NN	NN	BB	BB	BB	BB	NA	BB	DD	NA	BB	DD	DD	NA	DD	DD	BB	BB	DD	DD	DD	BB	BB	BB	DD	DD
chr15_43689317_43689332	BB	DD	BB	BB	BB	DD	BB	BB	BB	DD	BB	BB	DD	BB	BB	DD	BB	DD	DD	DD	DD	BB	BB	BB	BB	DD	DD	BB	DD	BB	BB	DD	DD	BB	DD	BB	BB	DD	DD	BB	BB	DD	DD	DD	BB	BB	BB	DD	DD
chr15_43704555_43704566	FF	DD	FF	FF	FF	df	FF	FF	FF	df	FF	FF	df	FF	FF	DD	FF	df	DD	df	df	FF	FF	FF	FF	df	df	FF	df	FF	FF	DD	df	FF	df	FF	FF	df	df	FF	FF	df	DD	df	FF	FF	FF	DD	df
chr15_43706756_43706779	BB	DD	BB	BB	BB	DD	BB	BB	BB	DD	BB	BB	DD	BB	BB	DD	BB	DD	DD	DD	DD	BB	BB	BB	BB	NA	DD	BB	DD	BB	BB	DD	DD	BB	DD	BB	BB	DD	DD	BB	BB	DD	DD	DD	BB	BB	BB	DD	DD
chr15_43714326_43714349	BB	DD	BB	BB	BB	DD	BB	BB	BB	DD	BB	BB	DD	BB	BB	DD	BB	DD	DD	DD	DD	BB	BB	BB	BB	DD	DD	BB	DD	BB	BB	DD	DD	BB	DD	BB	BB	DD	DD	BB	BB	DD	DD	DD	BB	BB	BB	DD	DD
chr15_43716459_43716478	BB	DD	BB	BB	BB	DD	BB	BB	BB	DD	BB	BB	DD	BB	BB	DD	BB	DD	DD	DD	DD	BB	BB	BB	BB	DD	DD	BB	DD	BB	BB	DD	DD	BB	DD	BB	BB	DD	DD	BB	BB	DD	DD	DD	BB	BB	BB	DD	DD
chr15_4371951_4371962	FF	df	FF	FF	FF	df	FF	FF	FF	df	FF	FF	df	FF	FF	df	FF	df	DD	df	df	FF	FF	FF	FF	FF	FF	FF	FF	FF	FF	df	FF	FF	df	DD	df	df	df	FF	FF	df	DD	df	FF	FF	FF	df	df
chr15_43732940_43732967	BB	DD	BB	BB	BB	DD	BB	BB	BB	DD	BB	BB	DD	BB	BB	DD	BB	DD	DD	DD	DD	BB	BB	BB	BB	DD	DD	BB	DD	BB	BB	DD	DD	BB	DD	BB	BB	DD	DD	BB	BB	DD	DD	DD	BB	BB	BB	DD	DD
chr15_43757293_43757332	BB	DD	BB	BB	BB	DD	BB	BB	BB	bd	BB	BB	DD	BB	BB	DD	BB	DD	DD	DD	DD	BB	BB	BB	BB	DD	DD	BB	DD	BB	BB	DD	DD	BB	DD	BB	BB	DD	DD	BB	BB	DD	DD	DD	BB	BB	BB	DD	DD
chr15_43781539_43781558	BB	DD	BB	BB	BB	DD	BB	BB	BB	DD	BB	BB	DD	BB	BB	DD	BB	DD	DD	DD	DD	BB	BB	BB	BB	DD	DD	BB	DD	BB	BB	DD	DD	BB	DD	BB	BB	DD	DD	BB	BB	DD	DD	DD	BB	BB	BB	DD	DD
chr15_43814701_43814730	BB	DD	BB	BB	BB	DD	BB	BB	BB	DD	BB	BB	DD	BB	BB	DD	BB	DD	DD	DD	DD	BB	BB	BB	BB	DD	DD	BB	DD	BB	BB	DD	DD	BB	DD	BB	BB	DD	DD	BB	BB	DD	DD	DD	BB	BB	BB	DD	DD
chr15_43828221_43828234	BB	DD	BB	BB	BB	DD	BB	BB	BB	DD	BB	BB	DD	BB	BB	DD	BB	DD	DD	DD	DD	BB	BB	BB	BB	DD	DD	BB	DD	BB	BB	DD	DD	BB	DD	BB	BB	dn	DD	BB	BB	DD	DD	DD	BB	BB	bd	DD	DD
chr15_43835826_43835845	BB	DD	BB	BB	BB	DD	BB	BB	BB	DD	BB	BB	DD	BB	BB	DD	BB	DD	DD	DD	DD	BB	BB	BB	BB	DD	DD	BB	DD	BB	BB	DD	DD	BB	DD	BB	BB	DD	DD	BB	BB	DD	DD	DD	BB	BB	BB	DD	DD
chr15_43847622_43847633	BB	DD	BB	BB	BB	DD	BB	BB	BB	DD	BB	BB	DD	BB	BB	DD	BB	DD	DD	DD	DD	BB	BB	BB	BB	DD	DD	BB	DD	BB	BB	DD	DD	BB	DD	BB	BB	DD	DD	BB	BB	DD	DD	DD	BB	BB	BB	DD	DD
chr15_43847635_43847646	BB	DD	BB	BB	BB	DD	BB	BB	BB	DD	BB	BB	DD	BB	BB	DD	BB	DD	DD	DD	DD	BB	BB	BB	BB	DD	DD	BB	DD	BB	BB	DD	DD	BB	DD	BB	BB	DD	DD	BB	BB	DD	DD	DD	BB	BB	BB	DD	DD
chr15_4386521_4386576	bd	DD	NA	NA	BB	NA	BB	bd	BB	NA	BB	BB	DD	BB	NN	DD	BB	DD	DD	bd	DD	BB	BB	BB	BB	NA	BB	BB	BB	BB	BB	DD	NA	BB	NA	DD	DD	DD	DD	BB	BB	DD	DD	DD	BB	NA	BB	DD	DD
chr15_43888890_43888909	BB	DD	BB	BB	BB	DD	BB	BB	BB	DD	BB	BB	DD	BB	BB	DD	BB	DD	DD	DD	DD	BB	BB	BB	BB	DD	DD	BB	DD	BB	BB	DD	DD	BB	DD	BB	BB	DD	DD	BB	BB	DD	DD	DD	BB	BB	BB	DD	DD
chr15_43889676_43889693	BB	DD	BB	BB	BB	DD	BB	BB	BB	DD	BB	BB	DD	BB	BB	DD	BB	DD	DD	DD	DD	BB	BB	BB	BB	DD	DD	BB	DD	BB	BB	DD	DD	BB	DD	BB	BB	DD	DD	BB	BB	DD	DD	DD	BB	BB	BB	DD	DD
chr15_43907717_43907746	BB	DD	BB	BB	BB	DD	BB	BB	BB	DD	BB	BB	DD	BB	BB	DD	BB	DD	DD	DD	DD	BB	BB	BB	BB	DD	DD	BB	DD	BB	BB	DD	DD	BB	DD	BB	BB	DD	DD	BB	BB	DD	DD	DD	BB	BB	BB	DD	DD
chr15_43969030_43969062	BB	DD	BB	BB	BB	DD	BB	BB	BB	DD	BB	BB	DD	BB	BB	DD	BB	DD	DD	DD	DD	BB	BB	BB	BB	DD	DD	BB	DD	BB	BB	DD	DD	BB	DD	BB	BB	DD	DD	BB	BB	DD	DD	DD	BB	BB	BB	DD	DD
chr15_43969690_43969724	BB	NA	BB	BB	BB	NA	BB	BB	BB	DD	BB	BB	DD	NA	BB	DD	BB	NA	DD	DD	NA	bn	NA	BB	BB	NA	DD	BB	DD	BB	BB	DD	DD	BB	DD	BB	BB	DD	DD	BB	BB	DD	DD	DD	BB	BB	NA	DD	DD
chr15_43975767_43975802	BB	DD	BB	BB	BB	DD	BB	BB	BB	DD	BB	BB	DD	BB	BB	DD	BB	DD	DD	dn	DD	BB	BB	BB	BB	DD	DD	BB	DD	BB	BB	dn	DD	BB	DD	BB	BB	DD	DD	BB	BB	DD	dn	DD	BB	BB	BB	dn	DD
chr15_43979344_43979385	BB	DD	BB	BB	BB	DD	BB	BB	BB	DD	BB	BB	DD	BB	BB	DD	BB	DD	DD	DD	DD	BB	BB	BB	BB	DD	DD	BB	DD	BB	BB	DD	DD	bn	DD	BB	BB	DD	DD	BB	BB	DD	DD	DD	BB	BB	BB	DD	DD
chr15_44019488_44019499	BB	DD	BB	BB	BB	DD	BB	BB	BB	DD	BB	BB	DD	BB	BB	DD	BB	DD	DD	DD	DD	BB	BB	BB	BB	DD	DD	BB	DD	BB	BB	DD	DD	BB	DD	BB	BB	DD	DD	BB	BB	DD	DD	DD	BB	BB	BB	DD	DD
chr15_44044420_44044449	BB	DD	BB	BB	BB	DD	BB	BB	BB	DD	BB	BB	DD	BB	BB	DD	BB	DD	DD	DD	DD	BB	BB	BB	BB	DD	DD	BB	DD	BB	BB	DD	DD	BB	DD	BB	BB	DD	DD	BB	BB	DD	DD	DD	BB	BB	BB	DD	DD
chr15_44045079_44045105	BB	DD	BB	BB	BB	DD	BB	BB	BB	DD	BB	BB	DD	BB	bn	DD	BB	DD	DD	DD	DD	BB	BB	BB	BB	DD	DD	BB	DD	bn	BB	DD	DD	BB	DD	BB	BB	DD	DD	BB	BB	DD	DD	DD	BB	BB	BB	DD	DD
chr15_44048245_44048259	BB	DD	BB	BB	BB	DD	BB	BB	BB	DD	BB	BB	DD	BB	BB	DD	BB	DD	DD	DD	DD	BB	BB	BB	BB	DD	DD	BB	DD	BB	BB	DD	DD	BB	DD	BB	BB	DD	DD	BB	BB	DD	DD	DD	BB	BB	BB	DD	DD
chr15_44106578_44106591	BB	DD	BB	BB	BB	dn	BB	BB	BB	DD	BB	BB	DD	BB	BB	DD	BB	DD	DD	DD	DD	BB	BB	BB	BB	dn	DD	BB	DD	BB	BB	DD	DD	BB	DD	BB	BB	DD	DD	BB	BB	DD	DD	DD	BB	BB	BB	DD	DD
chr15_44131983_44132034	DD	DD	NA	BB	BB	NA	BB	DD	BB	DD	BB	BB	DD	NA	DD	DD	BB	DD	DD	DD	NA	BB	BB	BB	BB	NA	DD	BB	BB	BB	BB	DD	DD	BB	DD	BB	NA	DD	DD	BB	NA	DD	NA	NN	bd	BB	BB	DD	NA
chr15_44150173_44150186	BB	DD	BB	BB	BB	DD	BB	BB	BB	DD	BB	BB	DD	BB	BB	DD	BB	DD	DD	DD	DD	BB	BB	BB	BB	DD	DD	BB	DD	BB	BB	DD	DD	BB	DD	BB	BB	DD	DD	BB	BB	DD	DD	DD	BB	BB	BB	DD	DD
chr15_44225362_44225389	BB	NA	BB	BB	BB	DD	BB	BB	BB	DD	BB	BB	DD	BB	BB	DD	BB	DD	DD	DD	NA	BB	BB	BB	BB	NA	DD	BB	DD	BB	BB	DD	DD	BB	DD	BB	BB	DD	DD	BB	NA	DD	DD	DD	BB	NA	BB	DD	DD
chr15_44231323_44231361	BB	DD	BB	NA	bn	DD	BB	BB	BB	DD	BB	BB	DD	NN	BB	DD	BB	DD	DD	DD	DD	BB	NA	BB	BB	DD	DD	NA	DD	NA	NA	DD	DD	BB	NA	NA	BB	DD	DD	BB	BB	DD	NA	NA	BB	NA	BB	DD	DD
chr15_44234599_44234626	BB	DD	BB	BB	BB	DD	BB	BB	BB	DD	BB	BB	DD	BB	BB	DD	BB	DD	DD	DD	DD	BB	BB	BB	BB	DD	DD	BB	DD	BB	BB	DD	DD	BB	DD	BB	BB	DD	DD	BB	BB	DD	DD	DD	BB	BB	BB	DD	DD
chr15_44264749_44264778	BB	DD	BB	BB	BB	DD	BB	BB	BB	DD	BB	BB	DD	BB	BB	DD	BB	DD	DD	DD	DD	BB	BB	BB	BB	DD	DD	BB	DD	BB	BB	DD	DD	BB	DD	BB	BB	DD	DD	BB	BB	DD	DD	DD	BB	BB	BB	DD	DD
chr15_44276190_44276209	BB	DD	BB	BB	BB	DD	BB	BB	BB	DD	BB	BB	DD	BB	BB	DD	BB	DD	DD	DD	DD	BB	BB	BB	BB	DD	DD	BB	DD	BB	BB	DD	DD	BB	DD	BB	BB	DD	DD	BB	BB	DD	DD	DD	BB	BB	BB	DD	DD
chr15_44305892_44305903	FF	df	FF	FF	FF	df	FF	FF	FF	df	FF	FF	df	FF	FF	df	FF	df	df	df	df	FF	FF	FF	FF	df	df	FF	df	FF	FF	df	df	FF	df	FF	FF	df	df	FF	FF	df	df	df	FF	FF	FF	df	df
chr15_44305916_44305931	BB	DD	BB	BB	BB	DD	BB	BB	BB	DD	BB	BB	DD	BB	BB	DD	BB	DD	DD	DD	DD	BB	BB	BB	BB	DD	DD	BB	DD	BB	BB	dn	DD	BB	DD	BB	BB	DD	DD	BB	BB	DD	DD	DD	BB	BB	BB	DD	DD
chr15_44308050_44308089	BB	DD	BB	BB	BB	DD	BB	BB	BB	DD	BB	BB	DD	BB	BB	DD	BB	dn	DD	DD	DD	BB	BB	BB	BB	DD	DD	BB	DD	BB	BB	DD	DD	BB	DD	BB	BB	DD	DD	BB	BB	DD	DD	DD	BB	BB	BB	DD	DD
chr15_44324268_44324292	BB	DD	BB	BB	BB	DD	BB	BB	BB	DD	BB	BB	NA	BB	BB	DD	BB	NA	DD	NN	DD	BB	BB	BB	BB	DD	DD	BB	DD	BB	BB	DD	DD	BB	DD	BB	BB	DD	DD	BB	BB	DD	DD	DD	BB	BB	BB	NA	DD
chr15_44333258_44333293	BB	DD	BB	BB	BB	DD	BB	BB	BB	DD	BB	BB	DD	BB	BB	DD	BB	DD	DD	DD	DD	BB	BB	bn	BB	DD	DD	BB	DD	BB	BB	DD	DD	BB	DD	BB	BB	DD	DD	BB	BB	DD	DD	DD	BB	BB	BB	DD	DD
chr15_44367860_44367874	BB	DD	BB	BB	BB	DD	BB	BB	BB	DD	BB	BB	DD	BB	BB	DD	BB	DD	DD	DD	DD	BB	BB	BB	BB	DD	DD	BB	DD	BB	BB	DD	DD	BB	DD	BB	BB	DD	DD	BB	BB	DD	DD	DD	BB	BB	BB	DD	DD
chr15_44399497_44399508	BB	DD	BB	BB	BB	DD	BB	BB	BB	DD	BB	BB	DD	BB	BB	DD	BB	bd	bd	DD	DD	BB	BB	BB	BB	DD	DD	BB	DD	BB	BB	DD	DD	BB	DD	BB	BB	DD	DD	BB	BB	DD	DD	DD	BB	BB	BB	DD	DD
chr15_44418822_44418861	BB	DD	BB	BB	BB	DD	BB	BB	BB	DD	BB	BB	DD	BB	BB	DD	BB	DD	DD	DD	DD	BB	BB	BB	BB	DD	DD	bn	DD	BB	BB	DD	DD	BB	DD	BB	BB	DD	DD	BB	BB	DD	DD	DD	BB	BB	BB	DD	DD
chr15_44460677_44460708	BB	DD	BB	BB	BB	DD	BB	BB	BB	DD	BB	BB	DD	BB	BB	DD	BB	DD	DD	DD	DD	BB	BB	BB	BB	DD	DD	BB	DD	BB	BB	DD	DD	BB	DD	BB	BB	DD	DD	BB	BB	DD	DD	DD	BB	BB	BB	DD	DD
chr15_44497202_44497237	BB	dd	BB	bd	BB	dd	BB	BB	BB	dd	BB	BB	dd	BB	BB	dd	BB	dd	dd	dd	dd	BB	BB	BB	BB	dd	dd	BB	dd	BB	BB	dd	dd	BB	dd	BB	BB	dd	bd	BB	BB	dd	DD	DD	BB	BB	BB	dd	dd
chr15_44503552_44503571	BB	DD	BB	BB	BB	DD	BB	BB	BB	DD	BB	BB	DD	BB	BB	DD	BB	DD	DD	DD	DD	BB	BB	BB	BB	DD	DD	BB	DD	BB	BB	DD	DD	BB	DD	BB	BB	DD	DD	BB	BB	DD	DD	DD	BB	BB	BB	DD	DD
chr15_44504101_44504112	FF	df	FF	FF	FF	DD	FF	FF	FF	df	FF	FF	df	FF	FF	df	FF	df	df	df	df	FF	FF	FF	FF	df	df	FF	df	FF	FF	DD	df	FF	df	FF	FF	df	df	FF	FF	df	df	df	FF	FF	FF	df	DD
chr15_44504113_44504126	BB	DD	BB	BB	BB	DD	BB	BB	BB	DD	BB	BB	DD	BB	BB	DD	BB	DD	DD	DD	DD	BB	BB	BB	BB	DD	DD	BB	DD	BB	BB	DD	DD	BB	DD	BB	BB	DD	DD	BB	bn	DD	DD	DD	BB	BB	BB	DD	DD
chr15_44618181_44618204	BB	DD	BB	BB	BB	DD	BB	BB	BB	DD	BB	BB	DD	BB	BB	DD	BB	DD	DD	DD	DD	BB	BB	BB	BB	DD	DD	BB	DD	BB	BB	DD	DD	BB	DD	BB	BB	DD	DD	BB	BB	DD	DD	DD	BB	BB	BB	DD	DD
chr15_44626063_44626078	BB	DD	BB	BB	BB	DD	BB	BB	BB	DD	BB	BB	DD	BB	BB	DD	BB	DD	DD	DD	DD	BB	BB	BB	BB	DD	DD	BB	DD	BB	BB	DD	DD	BB	DD	BB	BB	DD	DD	BB	BB	DD	DD	DD	BB	BB	BB	DD	DD
chr15_44678483_44678494	BB	DD	BB	BB	BB	DD	BB	BB	BB	DD	BB	BB	DD	BB	BB	DD	BB	DD	DD	DD	DD	BB	BB	BB	BB	DD	DD	BB	DD	BB	BB	DD	DD	BB	DD	BB	BB	DD	DD	BB	BB	DD	DD	DD	BB	BB	BB	DD	DD
chr15_44729146_44729175	FF	FF	FF	FF	FF	FF	FF	FF	FF	FF	NN	FF	FF	FF	FF	FF	FF	FF	FF	FF	FF	FF	NA	NA	FF	FF	FF	FF	FF	FF	FF	FF	FF	FF	NA	FF	NA	FF	FF	FF	NA	FF	FF	FF	FF	FF	FF	FF	FF
chr15_44745480_44745493	BB	DD	BB	BB	BB	DD	BB	BB	BB	DD	BB	BB	DD	BB	BB	DD	BB	DD	DD	DD	DD	BB	BB	BB	BB	DD	DD	BB	DD	BB	BB	DD	DD	BB	DD	BB	BB	DD	DD	BB	BB	DD	DD	DD	BB	BB	BB	DD	DD
chr15_44755909_44755929	BB	DD	BB	BB	BB	DD	BB	BB	BB	DD	BB	BB	DD	BB	BB	DD	BB	DD	DD	DD	DD	BB	BB	BB	BB	DD	DD	BB	DD	BB	BB	DD	DD	BB	DD	BB	BB	DD	DD	BB	BB	DD	DD	DD	BB	BB	BB	DD	DD
chr15_44771704_44771739	BB	NA	BB	NA	NA	DD	BB	BB	BB	bd	BB	BB	NA	BB	NA	NA	BB	NA	DD	DD	NA	BB	BB	NN	BB	NA	NA	BB	DD	BB	BB	DD	NA	BB	NA	NA	NA	NA	DD	BB	BB	NA	DD	NA	NA	BB	BB	DD	DD
chr15_44772801_44772836	BB	DD	BB	BB	BB	DD	BB	BB	BB	DD	BB	BB	DD	BB	BB	DD	BB	DD	DD	DD	DD	BB	BB	BB	BB	NA	DD	BB	DD	BB	BB	DD	DD	BB	DD	BB	BB	DD	DD	BB	BB	DD	DD	DD	BB	BB	BB	DD	DD
chr15_44775708_44775727	BB	DD	BB	BB	BB	DD	BB	BB	BB	DD	BB	BB	DD	BB	BB	DD	BB	DD	DD	DD	DD	BB	BB	BB	BB	DD	DD	BB	DD	BB	BB	DD	DD	BB	DD	BB	BB	DD	DD	BB	BB	DD	DD	DD	BB	BB	BB	DD	DD
chr15_44819324_44819343	BB	DD	BB	BB	BB	DD	BB	BB	BB	DD	BB	BB	DD	BB	BB	DD	BB	DD	DD	DD	DD	BB	BB	BB	BB	DD	DD	BB	DD	BB	BB	DD	DD	BB	DD	BB	BB	DD	DD	BB	BB	DD	DD	DD	BB	BB	BB	DD	DD
chr15_44831627_44831658	NA	FF	FF	FF	NA	NA	FF	FF	FF	FF	FF	FF	NA	NN	FF	FF	FF	FF	FF	FF	FF	FF	FF	FF	FF	FF	FF	FF	FF	FF	FF	FF	FF	FF	FF	FF	FF	FF	FF	FF	NA	NA	FF	FF	FF	FF	FF	FF	FF
chr15_4488500_4488519	BB	dd	BB	BB	BB	dd	BB	BB	BB	dd	BB	BB	dd	BB	BB	dd	BB	dd	dd	dd	dd	BB	BB	BB	BB	BB	BB	BB	BB	BB	BB	dd	BB	BB	dd	dd	dd	dd	dd	BB	BB	dd	dd	dd	BB	BB	BB	DD	dd
chr15_45001255_45001270	BB	DD	BB	BB	BB	DD	BB	BB	BB	DD	BB	BB	DD	BB	BB	DD	BB	DD	DD	DD	DD	BB	BB	BB	BB	DD	DD	BB	DD	BB	BB	DD	DD	BB	DD	BB	BB	DD	DD	BB	BB	DD	DD	DD	BB	BB	BB	DD	DD
chr15_45018958_45018984	BB	DD	BB	BB	BB	DD	BB	BB	BB	DD	BB	BB	DD	BB	BB	DD	BB	DD	DD	DD	DD	BB	BB	BB	BB	DD	DD	BB	DD	BB	BB	DD	DD	BB	DD	BB	BB	DD	DD	BB	BB	DD	DD	DD	BB	BB	BB	DD	DD
chr15_45020382_45020437	BB	DD	BB	BB	BB	DD	BB	BB	BB	DD	BB	BB	DD	BB	BB	DD	BB	DD	DD	DD	DD	BB	BB	BB	BB	DD	DD	BB	DD	BB	BB	DD	DD	BB	DD	BB	BB	DD	DD	BB	BB	DD	DD	DD	BB	BB	BB	DD	DD
chr15_45072557_45072576	BB	DD	BB	BB	BB	DD	BB	BB	BB	DD	BB	BB	DD	BB	BB	DD	BB	DD	DD	DD	DD	BB	BB	BB	BB	DD	DD	BB	DD	BB	BB	DD	DD	BB	DD	BB	BB	DD	DD	BB	BB	DD	DD	DD	BB	BB	BB	DD	DD
chr15_45073405_45073434	BB	DD	BB	BB	BB	DD	BB	BB	BB	DD	BB	BB	DD	BB	BB	DD	BB	bd	DD	DD	DD	BB	BB	bn	BB	DD	DD	BB	DD	BB	BB	DD	DD	BB	DD	BB	BB	DD	bd	BB	bn	DD	DD	DD	BB	BB	BB	DD	bd
chr15_45075939_45075950	FF	FF	FF	FF	FF	FF	FF	FF	NN	FF	FF	FF	FF	FF	FF	FF	FF	FF	FF	FF	FF	FF	FF	FF	FF	FF	FF	FF	FF	FF	FF	FF	FF	FF	FF	FF	FF	FF	FF	FF	FF	FF	FF	FF	FF	FF	FF	FF	FF
chr15_4511054_4511101	NA	DD	NA	BB	BB	DD	BB	BB	BB	DD	BB	BB	DD	BB	BB	DD	BB	DD	DD	DD	DD	NA	BB	NA	BB	BB	BB	BB	BB	BB	BB	NA	BB	BB	BB	DD	DD	DD	NA	NA	BB	DD	DD	NA	BB	NA	BB	DD	DD
chr15_45119041_45119079	BB	DD	NA	BB	BB	NA	bn	NA	BB	DD	BB	NA	DD	BB	NA	DD	BB	NN	NN	DD	DD	BB	NA	BB	BB	DD	DD	BB	NA	NA	BB	DD	DD	NA	DD	BB	BB	DD	DD	BB	NA	DD	DD	DD	bn	BB	BB	NA	DD
chr15_45122513_45122556	BB	DD	BB	BB	BB	DD	BB	BB	BB	DD	BB	BB	DD	BB	BB	DD	BB	DD	DD	DD	DD	BB	BB	BB	BB	DD	DD	BB	DD	BB	BB	DD	DD	BB	DD	BB	BB	DD	DD	BB	BB	DD	DD	DD	BB	BB	BB	DD	DD
chr15_45128518_45128533	BB	DD	BB	BB	BB	DD	BB	BB	BB	DD	BB	BB	DD	BB	BB	DD	BB	DD	DD	DD	DD	BB	BB	BB	BB	DD	DD	BB	DD	BB	BB	DD	DD	BB	DD	BB	BB	DD	DD	BB	BB	DD	DD	DD	BB	BB	BB	DD	DD
chr15_45144180_45144207	BB	DD	BB	BB	BB	DD	BB	BB	BB	DD	BB	BB	DD	BB	BB	DD	BB	DD	DD	DD	DD	BB	BB	BB	BB	DD	DD	BB	DD	BB	BB	DD	DD	BB	DD	BB	BB	DD	DD	BB	BB	DD	DD	DD	BB	BB	BB	DD	DD
chr15_45147822_45147833	BB	DD	BB	BB	BB	DD	BB	BB	BB	DD	BB	BB	DD	BB	BB	DD	BB	DD	DD	DD	DD	BB	BB	BB	BB	DD	DD	BB	DD	BB	BB	DD	DD	BB	DD	BB	BB	DD	DD	BB	BB	DD	DD	DD	BB	BB	BB	DD	DD
chr15_45167920_45167971	NA	DD	BB	NA	NA	DD	BB	BB	NA	NA	NA	bn	NA	NA	BB	DD	NA	DD	DD	DD	NA	NA	BB	NN	NA	DD	DD	BB	DD	BB	NA	DD	DD	BB	NA	NA	BB	DD	DD	BB	NA	DD	NA	DD	BB	NA	NA	DD	DD
chr15_45170515_45170529	BB	DD	BB	BB	BB	DD	BB	BB	BB	DD	BB	BB	DD	BB	BB	DD	BB	DD	DD	DD	DD	BB	BB	BB	BB	DD	DD	BB	DD	BB	BB	DD	DD	BB	DD	BB	BB	DD	DD	BB	BB	DD	DD	DD	BB	BB	BB	DD	DD
chr15_45185368_45185399	BB	DD	BB	BB	BB	DD	BB	BB	BB	DD	BB	BB	DD	BB	BB	DD	BB	DD	DD	DD	DD	BB	BB	BB	BB	DD	DD	BB	DD	BB	BB	DD	DD	BB	DD	BB	BB	DD	DD	BB	BB	DD	DD	DD	BB	BB	BB	DD	DD
chr15_45191330_45191369	BB	DD	BB	BB	BB	DD	bn	BB	BB	DD	BB	BB	DD	BB	BB	DD	BB	DD	DD	DD	DD	BB	BB	bn	BB	DD	DD	BB	DD	BB	bn	DD	DD	BB	DD	BB	BB	DD	DD	BB	BB	DD	dn	DD	BB	BB	BB	DD	DD
chr15_45192657_45192670	BB	DD	BB	BB	BB	DD	BB	BB	BB	DD	BB	BB	DD	BB	bn	DD	bn	DD	DD	DD	DD	BB	BB	BB	BB	DD	DD	BB	DD	BB	BB	DD	DD	BB	DD	BB	bn	DD	DD	BB	BB	DD	DD	DD	BB	BB	bn	DD	DD
chr15_45193668_45193689	BB	DD	BB	BB	BB	DD	BB	BB	BB	DD	BB	BB	DD	BB	BB	DD	BB	DD	DD	DD	DD	BB	BB	BB	BB	DD	DD	BB	DD	BB	BB	DD	DD	BB	DD	BB	BB	DD	DD	BB	BB	DD	DD	DD	BB	BB	BB	DD	DD
chr15_45214022_45214039	BB	DD	BB	BB	BB	DD	BB	BB	BB	DD	BB	BB	DD	BB	BB	DD	BB	DD	DD	DD	DD	BB	BB	BB	BB	DD	DD	BB	DD	BB	BB	dn	DD	BB	DD	BB	BB	DD	dn	BB	BB	dn	DD	DD	BB	BB	BB	DD	DD
chr15_45263978_45263995	FF	df	FF	FF	FF	df	FF	FF	FF	df	FF	FF	df	FF	FF	df	FF	df	df	df	df	FF	FF	FF	FF	df	df	FF	DD	FF	FF	df	df	FF	df	FF	FF	df	df	FF	FF	df	df	df	FF	FF	FF	df	df
chr15_45267896_45267927	BB	NA	BB	BB	BB	DD	BB	BB	BB	DD	BB	BB	DD	BB	BB	DD	BB	DD	DD	DD	DD	BB	bd	DD	BB	DD	DD	BB	DD	NA	BB	dn	NN	BB	DD	BB	BB	DD	DD	NA	NA	DD	DD	DD	BB	BB	BB	DD	DD
chr15_45344873_45344890	BB	DD	BB	BB	bn	DD	BB	BB	BB	DD	bn	BB	DD	BB	bn	DD	BB	DD	DD	DD	DD	BB	BB	DD	BB	DD	DD	BB	DD	BB	BB	DD	DD	BB	DD	BB	BB	DD	DD	BB	BB	DD	DD	DD	BB	BB	BB	DD	DD
chr15_45356235_45356254	BB	DD	BB	BB	BB	DD	BB	BB	BB	DD	BB	BB	DD	BB	BB	DD	BB	DD	DD	DD	DD	BB	BB	DD	BB	DD	DD	BB	DD	BB	BB	DD	DD	BB	DD	BB	BB	DD	DD	BB	BB	DD	DD	DD	BB	BB	BB	DD	DD
chr15_45417664_45417703	BB	dn	BB	BB	BB	dn	BB	BB	BB	DD	BB	BB	dn	BB	BB	dn	BB	DD	dn	dn	DD	BB	BB	dn	BB	dn	dn	BB	DD	BB	BB	dn	dn	BB	dn	BB	BB	dn	dn	BB	BB	DD	DD	dn	BB	BB	BB	dn	dn
chr15_4542308_4542331	FF	NA	FF	fn	FF	FF	FF	FF	FF	NA	NA	NA	NA	NN	NA	FF	FF	FF	FF	NA	FF	FF	FF	FF	FF	NA	FF	FF	FF	FF	fn	FF	FF	NA	FF	FF	FF	FF	FF	FF	FF	FF	FF	FF	FF	FF	FF	FF	FF
chr15_45446534_45446553	BB	DD	BB	BB	BB	DD	BB	BB	BB	DD	BB	BB	DD	BB	BB	DD	BB	DD	DD	DD	DD	BB	BB	DD	BB	DD	DD	BB	DD	BB	BB	DD	DD	BB	DD	BB	BB	DD	DD	BB	BB	DD	DD	DD	BB	BB	BB	DD	DD
chr15_45449985_45449998	BB	DD	BB	BB	BB	DD	BB	BB	BB	DD	BB	BB	DD	BB	BB	DD	BB	DD	DD	DD	DD	BB	BB	DD	BB	DD	DD	BB	DD	BB	BB	DD	DD	BB	DD	BB	BB	DD	DD	BB	BB	DD	DD	DD	BB	BB	BB	DD	DD
chr15_45508353_45508364	BB	DD	BB	BB	BB	DD	BB	BB	BB	DD	BB	BB	DD	BB	BB	DD	BB	DD	DD	DD	DD	BB	BB	DD	BB	DD	DD	BB	DD	BB	BB	DD	DD	BB	DD	BB	BB	DD	DD	BB	BB	DD	DD	DD	BB	BB	BB	DD	DD
chr15_45510554_45510569	BB	DD	BB	BB	BB	DD	BB	BB	BB	DD	BB	BB	DD	BB	BB	DD	BB	DD	DD	DD	DD	BB	BB	DD	BB	DD	DD	BB	DD	BB	BB	DD	DD	BB	DD	BB	BB	DD	DD	BB	BB	DD	DD	DD	BB	BB	BB	DD	DD
chr15_45513127_45513138	BB	DD	BB	BB	BB	DD	BB	BB	BB	DD	BB	BB	DD	BB	BB	DD	BB	DD	DD	DD	DD	BB	BB	DD	BB	DD	DD	BB	DD	BB	BB	DD	DD	BB	DD	BB	BB	DD	DD	BB	BB	DD	DD	DD	BB	BB	BB	DD	DD
chr15_45520598_45520613	BB	DD	BB	BB	BB	DD	BB	BB	BB	DD	BB	BB	DD	BB	BB	DD	BB	DD	DD	DD	DD	BB	BB	DD	BB	DD	DD	BB	DD	BB	BB	DD	DD	BB	DD	BB	BB	DD	DD	BB	BB	DD	DD	DD	BB	BB	BB	DD	DD
chr15_45543355_45543386	BB	DD	BB	BB	BB	DD	BB	BB	BB	DD	BB	BB	DD	BB	BB	DD	BB	DD	DD	DD	DD	BB	BB	DD	BB	DD	DD	BB	DD	BB	BB	DD	DD	BB	DD	BB	BB	DD	DD	BB	BB	DD	DD	DD	BB	BB	BB	DD	DD
chr15_45574781_45574796	BB	DD	BB	BB	BB	DD	BB	BB	BB	DD	BB	BB	DD	BB	BB	DD	BB	DD	DD	DD	DD	BB	BB	DD	BB	DD	DD	BB	DD	BB	BB	DD	DD	BB	DD	BB	BB	DD	DD	BB	BB	DD	DD	DD	BB	BB	BB	DD	DD
chr15_45649230_45649245	BB	DD	BB	BB	BB	DD	BB	BB	BB	DD	BB	BB	DD	NN	BB	DD	BB	DD	DD	DD	DD	BB	BB	DD	BB	DD	DD	BB	DD	BB	BB	DD	DD	BB	DD	BB	BB	DD	DD	BB	NA	DD	DD	DD	BB	BB	BB	DD	dn
chr15_45649333_45649362	BB	DD	BB	BB	BB	DD	BB	BB	BB	DD	BB	BB	DD	BB	BB	DD	BB	DD	DD	DD	DD	BB	BB	DD	BB	DD	DD	BB	DD	BB	BB	DD	DD	BB	DD	BB	BB	DD	DD	BB	BB	DD	DD	DD	BB	BB	BB	DD	DD
chr15_45650880_45650907	BB	DD	BB	BB	BB	DD	BB	BB	BB	DD	BB	BB	DD	BB	BB	DD	BB	DD	DD	DD	DD	BB	BB	DD	BB	dn	DD	BB	DD	BB	BB	DD	DD	BB	DD	BB	BB	dn	DD	BB	BB	DD	DD	DD	BB	BB	BB	DD	DD
chr15_45673432_45673471	BB	DD	BB	bn	BB	DD	BB	BB	bn	DD	BB	BB	DD	BB	BB	DD	BB	DD	DD	DD	DD	BB	BB	DD	BB	DD	DD	BB	DD	BB	BB	DD	DD	BB	DD	BB	BB	DD	DD	BB	BB	DD	DD	DD	BB	BB	BB	DD	DD
chr15_45678281_45678296	BB	DD	BB	BB	BB	DD	BB	BB	BB	DD	BB	BB	DD	BB	BB	DD	BB	DD	DD	DD	DD	BB	BB	DD	BB	DD	DD	BB	DD	BB	BB	DD	DD	BB	DD	BB	BB	DD	DD	BB	BB	DD	DD	DD	BB	BB	BB	DD	DD
chr15_45727855_45727878	BB	DD	BB	BB	BB	DD	BB	BB	BB	DD	BB	BB	DD	BB	BB	DD	BB	DD	DD	DD	DD	BB	BB	DD	BB	DD	DD	BB	DD	BB	BB	DD	DD	BB	DD	BB	BB	DD	DD	BB	BB	DD	DD	DD	BB	BB	BB	DD	DD
chr15_45756620_45756655	BB	DD	BB	BB	BB	DD	BB	BB	BB	DD	BB	BB	DD	BB	BB	DD	BB	DD	DD	DD	DD	BB	BB	DD	BB	DD	DD	BB	DD	BB	BB	DD	DD	BB	DD	bn	BB	DD	DD	BB	BB	DD	DD	DD	BB	BB	BB	DD	DD
chr15_45817943_45817977	BB	DD	BB	BB	BB	DD	BB	BB	BB	DD	BB	BB	DD	BB	BB	DD	BB	DD	DD	DD	DD	BB	BB	DD	BB	DD	DD	BB	DD	BB	BB	DD	DD	BB	DD	BB	BB	DD	DD	BB	BB	DD	DD	DD	BB	BB	BB	DD	DD
chr15_45829273_45829288	BB	DD	BB	BB	BB	DD	BB	BB	BB	DD	BB	BB	DD	BB	BB	DD	BB	DD	DD	DD	DD	BB	BB	DD	BB	DD	DD	BB	DD	BB	BB	DD	DD	BB	DD	BB	BB	DD	DD	BB	BB	DD	DD	DD	BB	BB	BB	DD	DD
chr15_45864273_45864312	BB	DD	BB	BB	BB	DD	BB	BB	BB	DD	BB	BB	DD	BB	BB	DD	BB	DD	DD	DD	DD	BB	BB	DD	BB	DD	DD	BB	DD	BB	BB	DD	DD	BB	DD	BB	BB	DD	DD	BB	BB	DD	DD	DD	BB	BB	BB	DD	DD
chr15_45882022_45882054	BB	DD	BB	BB	BB	DD	BB	BB	BB	DD	BB	BB	DD	BB	BB	DD	BB	DD	DD	DD	DD	BB	BB	DD	BB	DD	DD	BB	DD	BB	BB	DD	DD	BB	DD	BB	BB	DD	DD	BB	BB	DD	DD	DD	BB	BB	BB	DD	DD
chr15_45884645_45884669	BB	DD	BB	BB	BB	DD	BB	BB	BB	DD	BB	BB	DD	BB	BB	DD	BB	DD	DD	DD	DD	BB	BB	DD	BB	DD	DD	BB	DD	BB	BB	DD	DD	BB	DD	BB	BB	DD	DD	BB	BB	DD	DD	DD	BB	BB	BB	DD	DD
chr15_45904775_45904798	BB	DD	BB	BB	BB	DD	BB	BB	BB	DD	BB	BB	DD	BB	BB	DD	BB	DD	DD	DD	DD	BB	BB	DD	BB	DD	DD	BB	DD	BB	BB	DD	DD	BB	DD	BB	BB	DD	DD	BB	BB	DD	DD	DD	BB	BB	BB	DD	DD
chr15_45926205_45926216	BB	DD	BB	BB	BB	DD	BB	BB	BB	DD	BB	BB	DD	BB	BB	DD	BB	DD	DD	DD	DD	BB	BB	DD	BB	DD	DD	BB	DD	BB	BB	DD	DD	BB	DD	BB	BB	DD	DD	BB	BB	DD	DD	DD	BB	BB	BB	DD	DD
chr15_45943284_45943307	BB	DD	BB	BB	BB	DD	BB	BB	BB	DD	BB	BB	DD	BB	BB	DD	BB	DD	DD	DD	DD	BB	BB	DD	BB	DD	DD	BB	DD	BB	BB	DD	DD	BB	DD	BB	BB	DD	DD	BB	BB	DD	DD	DD	BB	BB	BB	DD	DD
chr15_45945341_45945354	BB	DD	BB	BB	BB	DD	BB	BB	BB	DD	BB	BB	DD	BB	BB	DD	BB	DD	DD	DD	DD	BB	BB	DD	BB	DD	DD	BB	DD	BB	BB	DD	DD	BB	DD	BB	BB	DD	DD	BB	BB	DD	DD	DD	BB	BB	BB	DD	DD
chr15_45981420_45981446	bn	DD	BB	BB	BB	DD	BB	BB	BB	DD	BB	BB	DD	BB	BB	DD	bn	DD	DD	DD	DD	BB	BB	DD	BB	DD	DD	BB	DD	BB	BB	DD	DD	BB	DD	BB	BB	DD	DD	BB	BB	DD	DD	DD	BB	BB	BB	DD	DD
chr15_45983092_45983106	BB	DD	BB	BB	BB	DD	BB	BB	BB	DD	BB	BB	DD	BB	BB	DD	BB	DD	DD	DD	DD	BB	BB	DD	BB	DD	DD	BB	DD	BB	BB	DD	DD	BB	DD	BB	BB	DD	DD	BB	BB	DD	DD	DD	BB	BB	BB	DD	DD
chr15_45986242_45986271	BB	DD	BB	BB	BB	DD	BB	BB	BB	DD	BB	BB	DD	BB	BB	DD	BB	DD	DD	DD	DD	BB	BB	DD	BB	DD	DD	BB	DD	BB	BB	DD	DD	BB	DD	BB	BB	DD	DD	BB	BB	DD	DD	DD	BB	BB	BB	DD	DD
chr15_45987188_45987223	BB	DD	BB	BB	BB	DD	BB	BB	BB	DD	BB	BB	DD	BB	BB	DD	BB	DD	DD	DD	DD	BB	BB	DD	BB	DD	DD	BB	DD	BB	BB	DD	DD	BB	DD	BB	BB	DD	DD	BB	BB	DD	DD	DD	BB	BB	BB	DD	DD
chr15_46050213_46050228	BB	DD	BB	BB	BB	DD	BB	BB	BB	DD	BB	BB	DD	BB	BB	DD	BB	DD	DD	DD	DD	BB	BB	DD	BB	DD	DD	BB	DD	BB	BB	DD	DD	BB	DD	BB	BB	DD	DD	BB	BB	DD	DD	DD	BB	BB	BB	DD	DD
chr15_46079636_46079680	BB	DD	BB	BB	BB	DD	NN	BB	BB	DD	BB	BB	DD	BB	BB	DD	BB	DD	DD	DD	DD	BB	BB	DD	BB	DD	DD	BB	DD	BB	BB	DD	DD	NA	NA	NA	BB	NA	DD	BB	BB	DD	DD	DD	BB	BB	BB	DD	NA
chr15_46132200_46132217	BB	DD	BB	BB	BB	DD	BB	BB	BB	DD	BB	BB	DD	BB	BB	DD	BB	DD	DD	DD	DD	BB	BB	DD	BB	DD	DD	BB	DD	BB	BB	DD	DD	BB	DD	BB	BB	DD	DD	BB	BB	DD	DD	DD	BB	BB	BB	DD	DD
chr15_46149961_46149972	FF	df	FF	FF	FF	df	FF	FF	FF	df	FF	FF	df	FF	FF	df	FF	df	df	df	df	FF	FF	df	FF	df	df	FF	df	FF	FF	df	df	FF	df	FF	FF	df	df	FF	FF	df	df	df	FF	FF	FF	df	df
chr15_46149984_46149995	BB	DD	BB	BB	BB	DD	BB	BB	BB	DD	BB	BB	DD	BB	BB	DD	BB	DD	DD	DD	DD	BB	BB	DD	BB	DD	DD	BB	DD	BB	BB	DD	DD	BB	DD	BB	BB	DD	DD	BB	BB	DD	DD	DD	BB	BB	BB	DD	DD
chr15_46150135_46150169	BB	DD	BB	BB	BB	DD	BB	BB	BB	DD	BB	BB	DD	BB	BB	DD	BB	DD	DD	DD	DD	BB	BB	DD	BB	DD	DD	BB	DD	BB	BB	DD	DD	BB	DD	BB	BB	DD	DD	BB	BB	DD	DD	DD	BB	BB	BB	DD	DD
chr15_46166280_46166293	BB	dn	BB	BB	BB	DD	BB	BB	BB	DD	BB	BB	DD	BB	BB	DD	BB	dn	DD	bd	DD	BB	BB	DD	BB	DD	DD	BB	DD	BB	BB	dn	DD	BB	DD	BB	BB	DD	DD	BB	BB	DD	DD	DD	BB	BB	BB	DD	DD
chr15_46196787_46196814	BB	DD	BB	BB	BB	DD	BB	BB	BB	DD	BB	BB	DD	BB	BB	DD	BB	DD	DD	DD	DD	BB	BB	DD	BB	DD	DD	BB	DD	BB	BB	DD	DD	BB	DD	BB	BB	DD	DD	BB	BB	DD	DD	DD	BB	BB	BB	DD	DD
chr15_46203303_46203342	NA	FF	FF	FF	FF	NA	FF	FF	FF	FF	FF	FF	FF	FF	FF	FF	FF	NN	NN	FF	FF	FF	NA	FF	FF	NA	NA	FF	FF	FF	FF	FF	FF	FF	FF	FF	FF	FF	FF	FF	NA	NA	FF	FF	FF	NA	FF	FF	FF
chr15_46250000_46250047	FF	FF	FF	FF	fn	FF	FF	FF	FF	FF	FF	NA	FF	FF	FF	NA	NA	FF	FF	FF	NA	FF	NA	FF	FF	NA	FF	FF	FF	NA	FF	NN	FF	FF	NA	NA	FF	NA	FF	NA	NA	NA	FF	FF	FF	fn	NA	FF	FF
chr15_46272451_46272480	BB	DD	BB	BB	BB	DD	BB	BB	BB	DD	BB	BB	DD	BB	BB	DD	BB	DD	DD	DD	DD	BB	BB	DD	BB	DD	DD	BB	DD	BB	BB	DD	DD	BB	DD	BB	BB	DD	DD	BB	BB	DD	DD	DD	BB	BB	BB	DD	DD
chr15_46273137_46273168	FF	DD	FF	FF	FF	DD	FF	FF	FF	DD	FF	FF	df	FF	FF	DD	FF	DD	DD	DD	DD	FF	FF	df	FF	DD	DD	FF	df	FF	FF	df	df	FF	DD	FF	FF	df	DD	FF	FF	DD	df	DD	FF	FF	FF	DD	df
chr15_46470475_46470510	FF	FF	FF	FF	FF	FF	FF	NA	FF	FF	FF	FF	FF	FF	FF	FF	FF	FF	FF	FF	FF	FF	FF	FF	NN	FF	FF	FF	FF	FF	FF	FF	FF	FF	FF	FF	FF	FF	FF	FF	FF	FF	FF	FF	FF	FF	FF	FF	FF
chr15_46521522_46521549	FF	FF	FF	FF	FF	FF	FF	FF	FF	FF	FF	FF	FF	FF	FF	FF	FF	FF	FF	FF	FF	FF	FF	FF	FF	NA	FF	FF	FF	FF	FF	FF	FF	FF	FF	FF	FF	FF	FF	FF	FF	FF	FF	FF	FF	FF	FF	FF	FF
chr15_46572961_46573002	FF	NA	FF	NA	NA	FF	FF	FF	FF	FF	FF	FF	NA	NA	FF	FF	FF	FF	FF	NA	NA	NA	FF	FF	NN	NA	FF	FF	FF	NA	FF	FF	FF	FF	NA	FF	FF	NA	NA	FF	NA	FF	NA	FF	FF	FF	NA	FF	FF
chr15_46639955_46639994	BB	NA	BB	BB	BB	DD	BB	BB	NA	DD	BB	BB	DD	BB	BB	BB	BB	DD	DD	DD	DD	BB	BB	DD	BB	DD	DD	BB	DD	BB	BB	DD	DD	BB	DD	BB	BB	DD	DD	BB	NA	DD	BB	NA	BB	NA	BB	DD	DD
chr15_46693596_46693619	FF	FF	FF	FF	FF	NA	FF	FF	FF	FF	NA	FF	NA	FF	FF	NA	FF	FF	FF	FF	FF	FF	FF	FF	FF	NA	FF	FF	FF	FF	FF	FF	FF	FF	NA	NN	FF	FF	FF	NA	FF	FF	NA	FF	FF	FF	FF	FF	FF
chr15_46812662_46812713	FF	fn	FF	FF	NA	FF	FF	FF	NA	FF	FF	FF	FF	NA	FF	FF	FF	FF	FF	NA	FF	FF	FF	NA	FF	FF	FF	FF	NA	FF	FF	FF	FF	FF	FF	FF	FF	FF	FF	FF	NA	FF	NN	NA	NA	NA	NA	NA	NA
chr15_46864282_46864325	NA	FF	FF	FF	NA	FF	FF	FF	FF	FF	FF	NA	FF	FF	fn	FF	FF	FF	FF	FF	FF	FF	FF	FF	FF	FF	FF	FF	FF	FF	FF	FF	FF	FF	FF	FF	NA	NA	FF	FF	FF	FF	FF	NA	FF	NN	FF	NA	FF
chr15_46881676_46881725	BB	DD	BB	BB	BB	DD	BB	BB	BB	DD	BB	BB	DD	BB	BB	DD	BB	DD	DD	DD	DD	BB	BB	DD	BB	DD	DD	bd	DD	BB	BB	DD	BB	BB	DD	BB	BB	DD	DD	BB	BB	DD	BB	DD	BB	BB	BB	DD	DD
chr15_46926742_46926781	FF	NA	FF	FF	FF	FF	FF	FF	FF	FF	FF	NA	FF	FF	NA	FF	FF	FF	FF	FF	FF	NN	NA	FF	FF	FF	FF	FF	FF	NA	NA	FF	FF	NA	FF	FF	FF	FF	FF	FF	FF	FF	FF	FF	FF	FF	FF	FF	NA
chr15_46945711_46945755	fn	FF	FF	FF	FF	FF	FF	FF	FF	FF	FF	FF	FF	FF	FF	FF	FF	FF	NA	FF	fn	FF	FF	FF	FF	NA	FF	FF	FF	NA	FF	FF	FF	NA	fn	FF	FF	FF	FF	FF	FF	FF	FF	FF	FF	NA	FF	FF	FF
chr15_46962068_46962115	NA	DD	NA	DD	DD	DD	DD	du	DD	DD	DD	DD	DD	UU	UU	DD	NA	DD	DD	DD	DD	DD	DD	DD	DD	DD	DD	DD	DD	DD	DD	DD	DD	DD	DD	DD	NA	DD	DD	DD	NA	DD	NA	DD	DD	NA	NA	DD	DD
chr15_47114396_47114423	FF	FF	FF	FF	FF	FF	FF	FF	FF	FF	FF	NA	FF	FF	FF	FF	FF	NA	FF	FF	FF	FF	FF	FF	FF	NA	FF	FF	FF	FF	FF	FF	FF	FF	FF	NA	fn	NA	NA	NA	NN	FF	FF	FF	FF	FF	FF	FF	FF
chr15_47219926_47219979	FF	NN	FF	NA	NA	FF	FF	FF	FF	NA	FF	FF	NA	NA	NA	FF	NA	NA	FF	NA	NA	NA	FF	FF	FF	NA	NA	FF	FF	NA	FF	FF	FF	fn	FF	FF	FF	FF	FF	NA	FF	FF	FF	FF	FF	FF	NA	FF	FF
chr15_47222286_47222333	FF	FF	FF	FF	FF	FF	FF	FF	FF	FF	FF	FF	FF	FF	FF	NA	fn	NA	FF	FF	FF	FF	FF	FF	FF	fn	FF	FF	FF	FF	FF	FF	FF	FF	NN	FF	NA	FF	FF	FF	FF	FF	FF	FF	FF	FF	FF	FF	FF
chr15_47722715_47722770	FF	FF	FF	NA	FF	FF	FF	FF	NA	FF	FF	FF	NA	FF	FF	NA	FF	NN	NN	FF	FF	NA	FF	FF	FF	FF	FF	FF	NA	NA	FF	FF	FF	FF	FF	FF	FF	FF	FF	FF	NA	NA	FF	FF	fn	FF	FF	NA	NA
chr15_47822493_47822528	FF	fn	FF	FF	FF	NA	FF	FF	FF	FF	NA	FF	FF	FF	FF	FF	NA	fn	FF	NN	NA	fn	FF	FF	NA	FF	FF	FF	FF	fn	NA	FF	FF	FF	FF	FF	FF	NA	FF	NA	fn	FF	FF	FF	FF	NA	NA	FF	fn
chr15_47840739_47840804	FF	NN	FF	fn	FF	fn	FF	FF	FF	FF	fn	FF	FF	fn	FF	FF	FF	FF	bn	fn	FF	NA	bf	NA	NA	FF	NA	FF	FF	FF	NA	fn	NA	NA	FF	NA	FF	FF	FF	fn	FF	FF	FF	fn	NA	fn	FF	fn	NA
chr15_47868602_47868645	BB	DD	BB	NA	BB	DD	BB	BB	BB	NN	NA	BB	DD	BB	BB	NN	NA	DD	NA	DD	DD	BB	BB	NA	BB	NA	NA	BB	NA	BB	BB	DD	DD	NA	NA	BB	BB	DD	DD	BB	NA	NA	BB	DD	BB	NA	BB	DD	DD
chr15_47882481_47882512	FF	FF	FF	FF	NA	FF	FF	FF	FF	NA	FF	FF	FF	FF	NA	FF	FF	FF	FF	FF	FF	FF	FF	FF	FF	NA	FF	FF	FF	FF	FF	FF	FF	FF	FF	FF	FF	FF	FF	NA	NA	FF	FF	FF	FF	FF	NA	FF	NA
chr15_47897177_47897231	FF	FF	FF	FF	FF	FF	FF	FF	NA	FF	FF	FF	FF	FF	NN	FF	FF	FF	FF	FF	FF	NA	FF	FF	FF	FF	FF	FF	FF	FF	FF	FF	FF	FF	FF	FF	FF	FF	FF	FF	FF	FF	FF	FF	FF	FF	FF	FF	NA
chr15_47917501_47917536	FF	FF	FF	FF	FF	FF	FF	fn	FF	FF	FF	NA	FF	NA	FF	FF	FF	FF	NN	FF	FF	FF	FF	FF	FF	NA	FF	FF	FF	FF	FF	FF	FF	FF	FF	FF	FF	FF	FF	NA	FF	NA	FF	FF	FF	NA	NA	FF	FF
chr15_48026589_48026628	BB	NA	BB	NA	BB	DD	BB	BB	BB	DD	BB	NA	DD	BB	BB	NA	BB	DD	DD	DD	DD	BB	BB	BB	NA	NA	DD	BB	DD	BB	BB	DD	DD	BB	DD	BB	BB	DD	DD	BB	NA	DD	BB	DD	BB	BB	BB	DD	DD
chr15_48064104_48064138	FF	FF	FF	FF	FF	FF	FF	FF	FF	FF	NA	FF	FF	FF	FF	FF	FF	FF	FF	FF	FF	FF	FF	FF	FF	FF	FF	FF	FF	FF	FF	FF	FF	FF	FF	FF	FF	FF	FF	FF	FF	FF	FF	NA	FF	FF	FF	FF	FF
chr15_48198162_48198201	FF	FF	FF	FF	FF	NA	FF	fn	FF	FF	FF	FF	FF	FF	FF	FF	FF	NN	FF	FF	FF	FF	FF	NA	FF	FF	FF	FF	FF	FF	FF	FF	FF	FF	FF	FF	FF	FF	FF	FF	FF	FF	FF	FF	fn	FF	FF	NA	FF
chr15_48210537_48210569	FF	FF	FF	FF	FF	FF	FF	FF	FF	FF	NA	FF	FF	FF	FF	NA	FF	FF	FF	FF	FF	NA	FF	FF	FF	FF	FF	FF	FF	NA	FF	FF	FF	FF	FF	FF	FF	FF	FF	FF	FF	FF	FF	FF	FF	NA	FF	FF	NA
chr15_48227811_48227870	DD	BB	NA	DD	DD	DD	DD	BB	NN	BB	BB	DD	NA	DD	DD	BB	bd	NA	DD	DD	DD	DD	DD	NA	DD	NA	DD	bd	DD	NA	BB	BB	DD	BB	DD	NA	BB	BB	NA	BB	NA	BB	DD	DD	BB	BB	BB	DD	DD
chr15_48322976_48323008	BB	BB	BB	BB	BB	BB	BB	NA	BB	BB	NA	NA	BB	BB	BB	NA	BB	BB	BB	BB	BB	BB	BB	NA	BB	BB	BB	NA	BB	BB	BB	BB	DD	BB	DD	BB	BB	NA	DD	NA	NA	DD	BB	DD	BB	BB	BB	DD	DD
chr15_48414766_48414817	DD	DD	DD	DD	NA	DD	DD	DD	NA	DD	DD	NA	DD	BB	DD	NA	DD	DD	BB	DD	DD	DD	DD	DD	DD	DD	DD	DD	DD	DD	DD	DD	NA	DD	DD	NA	DD	DD	DD	DD	DD	DD	DD	NA	DD	DD	dn	DD	bd
chr15_4847153_4847184	BB	DD	BB	BB	BB	DD	BB	NA	BB	DD	BB	bn	DD	BB	BB	DD	BB	DD	DD	DD	DD	BB	BB	BB	BB	BB	bd	BB	BB	BB	BB	DD	BB	BB	NA	DD	DD	DD	DD	BB	BB	DD	DD	DD	BB	BB	BB	DD	DD
chr15_48478460_48478507	FF	FF	FF	NA	NA	FF	FF	FF	NA	FF	FF	FF	FF	FF	FF	FF	FF	NN	FF	FF	FF	NA	FF	NA	FF	fn	FF	FF	FF	FF	FF	FF	FF	NA	NA	FF	NN	FF	FF	FF	NA	NA	FF	FF	NA	NA	FF	NN	FF
chr15_48483227_48483266	BB	DD	BB	BB	BB	DD	BB	BB	BB	DD	BB	BB	DD	BB	BB	DD	BB	DD	DD	DD	DD	BB	BB	DD	BB	DD	DD	BB	DD	BB	BB	DD	DD	BB	DD	BB	BB	DD	DD	BB	BB	DD	BB	DD	BB	NA	BB	DD	DD
chr15_48491226_48491243	FF	df	FF	FF	FF	df	FF	FF	FF	df	FF	df	df	FF	FF	df	FF	df	dn	FF	df	df	FF	df	FF	df	DD	df	df	FF	FF	DD	DD	FF	df	FF	FF	df	DD	FF	FF	df	FF	df	FF	FF	FF	df	df
chr15_48491244_48491261	FF	df	FF	FF	df	df	FF	FF	FF	df	FF	FF	df	FF	FF	df	FF	df	DD	df	df	FF	FF	df	FF	df	DD	FF	df	FF	FF	df	dn	FF	df	FF	FF	df	df	FF	FF	df	df	df	FF	fn	FF	df	df
chr15_48584864_48584903	NA	FF	FF	FF	FF	FF	FF	FF	FF	FF	FF	FF	FF	FF	FF	NN	NA	FF	FF	FF	FF	FF	FF	FF	FF	FF	FF	FF	FF	FF	FF	FF	FF	FF	FF	FF	FF	NA	FF	FF	FF	FF	FF	FF	NA	FF	FF	FF	FF
chr15_48601669_48601716	FF	FF	FF	FF	FF	FF	NA	FF	FF	NN	FF	NA	FF	FF	FF	FF	FF	FF	FF	fn	FF	FF	FF	NA	FF	FF	FF	FF	FF	FF	FF	FF	FF	FF	FF	FF	NA	FF	NA	FF	NA	FF	FF	FF	FF	NA	FF	FF	FF
chr15_48615199_48615254	BB	NA	BB	BB	BB	BB	BB	BB	BB	BB	UU	BB	BB	BB	bu	UU	BB	NA	BB	BB	UU	BB	BB	BB	BB	NA	UU	BB	UU	bu	BB	UU	uu	BB	UU	BB	UU	NA	UU	BB	BB	UU	BB	UU	BB	NA	BB	UU	NA
chr15_48656188_48656231	NA	FF	FF	FF	fn	FF	FF	FF	FF	FF	NA	FF	FF	FF	fn	FF	NA	FF	FF	FF	FF	FF	FF	FF	FF	NA	FF	fn	FF	FF	FF	FF	nn	FF	FF	FF	FF	fn	NA	FF	FF	NA	FF	FF	FF	NA	FF	FF	NA
chr15_48795782_48795797	BB	DD	BB	BB	BB	DD	BB	BB	BB	DD	BB	BB	DD	BB	BB	DD	BB	DD	DD	DD	DD	BB	BB	DD	BB	DD	DD	BB	DD	BB	BB	DD	DD	BB	DD	BB	BB	DD	DD	BB	BB	DD	BB	DD	BB	BB	BB	DD	DD
chr15_48810267_48810286	BB	DD	BB	BB	BB	DD	BB	BB	BB	DD	BB	BB	DD	BB	BB	DD	BB	DD	DD	DD	DD	BB	BB	DD	BB	DD	DD	BB	DD	BB	BB	DD	DD	BB	DD	BB	BB	DD	DD	BB	BB	DD	BB	DD	BB	BB	BB	DD	DD
chr15_48871248_48871291	BB	DD	BB	BB	BB	DD	BB	BB	BB	DD	BB	BB	DD	BB	BB	DD	BB	DD	DD	DD	DD	BB	BB	DD	BB	DD	DD	BB	DD	BB	BB	DD	DD	BB	DD	BB	BB	DD	DD	BB	BB	DD	BB	DD	BB	BB	BB	DD	DD
chr15_48931249_48931280	BB	DD	BB	BB	BB	DD	BB	BB	BB	DD	BB	bd	DD	BB	BB	DD	BB	DD	DD	DD	DD	BB	bd	DD	BB	DD	DD	BB	DD	BB	BB	DD	DD	BB	DD	BB	BB	DD	DD	BB	BB	DD	BB	DD	BB	BB	BB	DD	DD
chr15_48941790_48941817	BB	DD	BB	BB	BB	DD	BB	BB	BB	DD	BB	BB	DD	BB	BB	DD	BB	DD	DD	DD	DD	BB	BB	DD	BB	DD	DD	BB	DD	BB	BB	DD	DD	BB	DD	BB	BB	DD	DD	BB	BB	DD	BB	DD	BB	BB	BB	DD	DD
chr15_48951033_48951072	FF	NA	FF	FF	fn	FF	FF	FF	FF	FF	FF	FF	FF	FF	FF	FF	FF	FF	NA	FF	FF	FF	FF	FF	FF	FF	FF	FF	FF	FF	NA	FF	FF	FF	FF	FF	FF	FF	FF	FF	NA	FF	FF	FF	FF	NA	FF	FF	FF
chr15_48964533_48964544	BB	DD	BB	BB	BB	DD	BB	BB	BB	DD	BB	BB	DD	BB	BB	DD	BB	DD	DD	DD	DD	BB	BB	DD	BB	DD	DD	BB	DD	BB	BB	DD	DD	BB	DD	BB	BB	DD	DD	BB	BB	DD	BB	DD	BB	BB	BB	DD	DD
chr15_48966441_48966468	BB	NN	BB	BB	BB	NN	BB	BB	BB	NN	BB	BB	NN	BB	BB	NN	BB	NA	NN	NN	NN	BB	BB	NN	BB	NA	NN	BB	NN	BB	BB	NN	NN	BB	NN	BB	BB	NA	NN	BB	BB	NN	BB	NA	BB	BB	NA	NN	NN
chr15_49001732_49001763	BB	DD	BB	BB	BB	DD	BB	BB	BB	DD	BB	BB	DD	BB	BB	DD	BB	DD	DD	DD	DD	BB	BB	DD	BB	DD	DD	BB	DD	BB	BB	DD	DD	BB	DD	BB	BB	DD	DD	BB	BB	DD	BB	DD	BB	BB	BB	DD	DD
chr15_49010943_49010990	BB	DD	BB	BB	BB	DD	BB	NN	BB	DD	BB	BB	DD	BB	BB	DD	BB	NA	DD	DD	NA	NA	BB	DD	BB	NA	DD	NN	DD	NA	NN	DD	DD	BB	DD	BB	BB	DD	DD	BB	NA	DD	BB	DD	BB	BB	BB	DD	DD
chr15_49015849_49015863	BB	DD	BB	BB	BB	DD	BB	BB	BB	DD	BB	BB	DD	BB	BB	DD	BB	DD	DD	DD	DD	BB	BB	DD	BB	DD	DD	BB	DD	BB	BB	DD	DD	BB	DD	BB	BB	DD	DD	BB	BB	DD	BB	DD	BB	BB	BB	DD	DD
chr15_49058000_49058019	BB	DD	BB	BB	BB	DD	BB	BB	BB	DD	BB	BB	DD	BB	BB	DD	BB	DD	DD	DD	DD	BB	BB	DD	BB	DD	DD	BB	DD	BB	BB	DD	DD	BB	DD	BB	BB	DD	DD	BB	BB	DD	BB	DD	BB	BB	BB	DD	DD
chr15_49135651_49135665	BB	DD	BB	BB	BB	DD	BB	BB	BB	DD	BB	BB	DD	BB	BB	DD	BB	DD	DD	DD	DD	BB	BB	DD	BB	DD	DD	BB	DD	BB	BB	DD	DD	BB	DD	BB	BB	DD	DD	BB	BB	DD	BB	DD	BB	BB	BB	DD	DD
chr15_49167329_49167356	NA	NA	NA	uu	UU	NA	NA	UU	UU	NA	NA	UU	NA	UU	NA	NA	NA	NA	NA	NA	NA	UU	NA	NA	NA	NA	NA	NA	NA	NA	NA	NA	NA	UU	NA	NA	UU	NA	NA	NA	NA	NA	NA	NA	UU	NA	UU	NA	NA
chr15_49190083_49190122	fn	FF	FF	FF	NA	FF	FF	FF	NA	NN	NA	FF	FF	FF	FF	FF	FF	FF	FF	FF	FF	FF	FF	FF	NA	NA	FF	FF	FF	FF	NA	FF	FF	FF	FF	FF	FF	FF	FF	FF	FF	NA	NA	FF	NA	NA	FF	FF	NA
chr15_49215615_49215632	BB	DD	BB	BB	BB	DD	BB	BB	BB	DD	BB	BB	DD	BB	BB	DD	BB	DD	DD	DD	DD	BB	BB	DD	BB	DD	DD	BB	DD	BB	BB	DD	DD	BB	DD	BB	BB	DD	DD	BB	BB	DD	BB	DD	BB	BB	BB	DD	DD
chr15_49217413_49217444	BB	DD	BB	BB	BB	DD	BB	BB	BB	DD	BB	BB	DD	BB	bd	DD	BB	DD	DD	DD	DD	BB	BB	DD	BB	DD	DD	BB	DD	BB	BB	DD	DD	BB	DD	BB	BB	DD	DD	BB	BB	DD	BB	DD	BB	BB	BB	DD	DD
chr15_49218511_49218558	BB	DD	NA	BB	NA	DD	BB	BB	BB	DD	NA	NA	NA	NA	BB	DD	BB	NA	DD	DD	dn	BB	BB	NA	BB	DD	DD	NA	NA	BB	BB	DD	DD	BB	DD	bn	BB	DD	DD	BB	BB	DD	BB	DD	BB	BB	BB	NA	DD
chr15_49222577_49222606	FF	FF	FF	FF	FF	FF	FF	FF	FF	FF	FF	FF	FF	FF	NA	FF	FF	FF	FF	FF	FF	FF	FF	FF	FF	NA	FF	FF	FF	FF	FF	FF	FF	FF	FF	FF	FF	FF	FF	FF	FF	FF	FF	FF	FF	FF	FF	FF	FF
chr15_49225065_49225103	FF	FF	NA	FF	FF	FF	FF	NA	FF	FF	NA	FF	FF	fn	FF	NA	FF	FF	FF	NA	NA	FF	NA	fn	NA	NA	FF	FF	NA	FF	NA	fn	FF	FF	FF	NA	fn	FF	FF	FF	FF	FF	NN	FF	NA	FF	FF	NA	FF
chr15_49226545_49226556	BB	DD	BB	BB	BB	DD	BB	BB	BB	DD	BB	BB	DD	BB	BB	DD	BB	DD	DD	DD	DD	BB	BB	DD	BB	DD	DD	BB	DD	BB	BB	DD	DD	BB	DD	BB	BB	DD	DD	BB	BB	DD	BB	DD	BB	BB	BB	DD	DD
chr15_49260351_49260415	BB	DD	BB	BB	BB	DD	BB	BB	BB	DD	BB	BB	DD	BB	BB	dn	BB	DD	DD	DD	DD	BB	BB	DD	BB	DD	DD	BB	DD	BB	BB	DD	DD	BB	DD	BB	BB	DD	DD	BB	BB	DD	BB	DD	BB	BB	BB	DD	DD
chr15_49337600_49337611	BB	DD	BB	BB	BB	DD	BB	BB	BB	DD	BB	BB	DD	BB	BB	DD	BB	DD	DD	DD	DD	BB	BB	DD	BB	DD	DD	BB	DD	BB	BB	DD	DD	BB	DD	BB	BB	DD	DD	BB	BB	DD	BB	DD	BB	BB	BB	DD	DD
chr15_49347069_49347092	BB	DD	BB	BB	BB	DD	BB	BB	BB	DD	BB	BB	DD	BB	BB	DD	BB	DD	DD	DD	DD	BB	BB	DD	BB	DD	DD	BB	DD	BB	BB	DD	DD	BB	DD	BB	BB	DD	DD	BB	BB	DD	BB	DD	BB	BB	BB	DD	DD
chr15_49390188_49390201	BB	DD	BB	BB	BB	DD	BB	BB	BB	DD	BB	BB	DD	BB	BB	DD	BB	DD	DD	DD	DD	BB	BB	DD	BB	DD	DD	BB	DD	BB	BB	DD	DD	BB	DD	BB	BB	DD	DD	BB	BB	DD	BB	DD	BB	BB	BB	DD	DD
chr15_49392419_49392440	BB	DD	BB	BB	BB	DD	BB	BB	BB	DD	BB	BB	DD	BB	BB	DD	BB	DD	DD	DD	DD	BB	BB	DD	BB	DD	DD	BB	DD	BB	BB	DD	DD	BB	DD	BB	BB	DD	DD	BB	BB	DD	BB	DD	BB	BB	BB	DD	DD
chr15_49445049_49445072	BB	DD	BB	BB	BB	DD	BB	BB	BB	DD	BB	BB	DD	BB	BB	DD	BB	DD	DD	DD	DD	BB	BB	dn	BB	DD	DD	BB	DD	BB	BB	DD	DD	BB	DD	BB	BB	DD	DD	BB	BB	DD	BB	DD	BB	BB	BB	DD	DD
chr15_4945689_4945738	NA	FF	FF	FF	FF	FF	FF	FF	FF	FF	FF	NA	NN	FF	FF	FF	FF	FF	FF	FF	FF	FF	FF	FF	FF	FF	FF	FF	FF	FF	FF	FF	FF	FF	FF	FF	FF	FF	FF	FF	FF	FF	FF	FF	FF	FF	FF	FF	FF
chr15_49559537_49559560	BB	DD	BB	BB	BB	DD	BB	BB	BB	DD	BB	BB	DD	BB	BB	DD	BB	DD	DD	DD	DD	BB	BB	DD	BB	DD	DD	BB	DD	BB	BB	DD	DD	BB	DD	BB	BB	DD	DD	BB	BB	DD	BB	DD	BB	BB	BB	DD	DD
chr15_49572348_49572383	BB	DD	BB	NN	BB	DD	BB	BB	BB	DD	BB	BB	DD	BB	BB	DD	BB	DD	DD	DD	DD	BB	BB	DD	BB	NA	DD	BB	DD	NA	NA	DD	dn	BB	DD	BB	BB	DD	DD	BB	BB	DD	BB	DD	NA	BB	BB	DD	DD
chr15_49618592_49618633	BB	DD	BB	BB	BB	DD	BB	BB	BB	DD	BB	BB	DD	BB	BB	DD	BB	DD	DD	DD	DD	BB	BB	DD	BB	DD	DD	BB	DD	BB	BB	DD	DD	BB	DD	BB	BB	DD	DD	BB	BB	DD	BB	DD	BB	BB	BB	DD	DD
chr15_49675449_49675518	BB	DD	BB	BB	NA	DD	BB	BB	BB	DD	BB	BB	DD	NN	BB	DD	BB	DD	DD	DD	DD	BB	BB	DD	BB	DD	DD	NA	DD	NA	NA	DD	DD	bn	DD	NA	BB	NA	DD	NA	BB	NA	BB	DD	BB	NA	BB	DD	DD
chr15_49685184_49685203	BB	DD	BB	BB	BB	DD	BB	BB	BB	DD	BB	BB	DD	BB	BB	DD	BB	DD	DD	DD	DD	BB	BB	DD	BB	DD	DD	BB	DD	BB	BB	DD	DD	BB	DD	BB	BB	DD	DD	BB	BB	DD	BB	DD	BB	bn	BB	DD	DD
chr15_49689430_49689469	FF	FF	FF	FF	FF	FF	fn	FF	NN	FF	FF	FF	FF	NA	FF	FF	FF	NA	FF	FF	NA	FF	FF	NA	NA	NA	FF	FF	NA	FF	NA	FF	NA	NA	NA	FF	NA	NA	FF	FF	FF	FF	FF	FF	FF	FF	FF	NA	FF
chr15_49692434_49692473	BB	DD	BB	BB	BB	DD	BB	BB	BB	DD	BB	BB	DD	BB	BB	DD	BB	DD	DD	DD	DD	BB	BB	DD	BB	DD	DD	BB	DD	BB	BB	DD	DD	BB	DD	BB	BB	DD	DD	BB	BB	DD	BB	DD	BB	BB	BB	DD	DD
chr15_49695169_49695216	BB	DD	NA	NA	BB	DD	BB	BB	BB	DD	BB	BB	DD	BB	NA	DD	BB	NA	NA	DD	DD	NA	BB	DD	BB	DD	DD	BB	DD	BB	BB	DD	DD	BB	DD	NA	BB	DD	DD	BB	NA	DD	NA	DD	NA	bn	BB	NA	DD
chr15_49700079_49700096	bn	DD	bb	bb	BB	DD	bb	BB	bb	DD	bb	bb	DD	BB	BB	DD	BB	DD	DD	DD	DD	BB	BB	DD	bb	DD	DD	bb	DD	bb	bb	DD	DD	bb	DD	bb	bb	DD	DD	bb	BB	DD	bb	DD	BB	BB	BB	DD	DD
chr15_49713535_49713554	BB	DD	BB	BB	BB	DD	BB	BB	BB	DD	BB	BB	DD	BB	BB	DD	BB	DD	DD	DD	DD	BB	BB	DD	BB	DD	DD	BB	DD	BB	BB	DD	DD	BB	DD	BB	BB	DD	DD	BB	BB	DD	BB	DD	BB	BB	BB	DD	DD
chr15_49713978_49714007	BB	DD	BB	NA	BB	DD	bn	BB	BB	DD	BB	BB	DD	bn	BB	DD	NA	DD	DD	DD	DD	NA	BB	DD	bn	DD	DD	BB	DD	BB	BB	DD	DD	BB	DD	NA	NN	DD	DD	NA	BB	DD	BB	DD	BB	NA	BB	DD	DD
chr15_49723659_49723674	BB	DD	BB	BB	BB	DD	BB	BB	BB	DD	BB	BB	DD	BB	BB	DD	BB	DD	DD	DD	DD	BB	BB	DD	BB	DD	DD	BB	DD	BB	BB	DD	DD	BB	DD	BB	BB	DD	DD	BB	BB	DD	BB	DD	BB	BB	BB	DD	DD
chr15_49739510_49739525	BB	DD	BB	BB	BB	DD	BB	BB	BB	DD	BB	BB	DD	BB	BB	DD	BB	DD	DD	DD	DD	BB	BB	DD	BB	DD	DD	BB	DD	BB	BB	DD	DD	BB	DD	BB	BB	DD	DD	BB	BB	DD	BB	DD	BB	BB	BB	DD	DD
chr15_49747567_49747578	BB	DD	BB	BB	BB	DD	BB	BB	BB	DD	BB	BB	DD	BB	BB	DD	BB	DD	DD	DD	DD	BB	BB	DD	BB	DD	DD	BB	DD	BB	BB	DD	DD	BB	DD	BB	BB	DD	DD	BB	BB	DD	BB	DD	BB	BB	BB	DD	DD
chr15_49747834_49747848	BB	DD	BB	BB	BB	DD	BB	BB	BB	DD	BB	BB	DD	BB	BB	DD	BB	DD	DD	DD	DD	BB	BB	DD	BB	DD	DD	BB	DD	BB	BB	DD	DD	BB	DD	BB	BB	DD	DD	BB	BB	DD	BB	DD	BB	BB	BB	DD	DD
chr15_49749041_49749052	FF	DD	FF	FF	FF	dn	FF	FF	FF	df	FF	FF	df	FF	FF	df	FF	df	DD	df	df	FF	FF	df	FF	df	df	FF	dn	FF	FF	df	df	FF	DD	FF	FF	DD	df	FF	FF	df	FF	DD	FF	FF	FF	df	df
chr15_49808939_49808974	BB	DD	BB	BB	BB	DD	BB	BB	BB	DD	BB	BB	DD	BB	BB	DD	BB	DD	DD	DD	DD	BB	BB	DD	BB	DD	DD	BB	DD	BB	BB	DD	DD	BB	DD	BB	BB	DD	DD	BB	BB	DD	BB	DD	BB	BB	BB	DD	DD
chr15_49809753_49809772	BB	DD	BB	BB	BB	DD	BB	BB	BB	DD	BB	BB	DD	BB	BB	DD	BB	DD	DD	DD	DD	BB	BB	DD	BB	DD	DD	BB	DD	BB	BB	DD	DD	BB	DD	BB	BB	DD	DD	BB	BB	DD	BB	DD	BB	BB	BB	DD	DD
chr15_49810401_49810428	BB	DD	BB	BB	BB	DD	BB	BB	BB	DD	BB	BB	DD	BB	BB	DD	BB	DD	DD	DD	DD	BB	BB	DD	BB	DD	DD	BB	DD	BB	BB	DD	DD	BB	DD	BB	BB	DD	DD	BB	BB	DD	BB	DD	BB	BB	BB	DD	DD
chr15_49876388_49876399	BB	DD	BB	BB	BB	DD	BB	BB	BB	DD	BB	BB	DD	BB	BB	DD	BB	DD	DD	DD	DD	BB	BB	DD	BB	DD	DD	BB	DD	BB	BB	DD	DD	BB	DD	BB	BB	DD	DD	DD	BB	DD	BB	DD	BB	BB	BB	DD	DD
chr15_49876400_49876417	BB	DD	BB	BB	BB	dn	BB	BB	BB	DD	BB	BB	DD	BB	BB	DD	BB	DD	DD	DD	dn	BB	BB	DD	BB	DD	DD	BB	dn	BB	BB	dn	DD	BB	DD	BB	BB	DD	dn	DD	BB	DD	BB	DD	BB	BB	BB	DD	dn
chr15_49876531_49876574	BB	DD	BB	BB	BB	DD	BB	BB	BB	DD	BB	BB	DD	BB	BB	DD	NN	DD	DD	DD	DD	BB	BB	DD	BB	DD	DD	BB	DD	BB	BB	DD	DD	BB	DD	NN	BB	DD	DD	BB	BB	DD	BB	DD	BB	BB	BB	DD	DD
chr15_49900253_49900273	BB	DD	BB	BB	BB	dn	BB	BB	BB	DD	BB	BB	dn	BB	BB	dn	BB	DD	dn	dn	DD	BB	BB	dn	BB	DD	dn	BB	dn	BB	BB	DD	dn	BB	dn	BB	BB	DD	DD	BB	BB	DD	BB	dn	BB	BB	BB	dn	DD
chr15_49940006_49940047	NA	FF	FF	FF	NA	NA	FF	FF	FF	FF	FF	NA	NA	FF	NA	NA	FF	FF	FF	NA	FF	NA	FF	FF	NA	FF	FF	FF	FF	NA	FF	FF	FF	FF	FF	NN	NN	NA	FF	FF	NA	FF	FF	FF	FF	FF	FF	FF	FF
chr15_49941502_49941529	FF	df	FF	FF	FF	df	FF	FF	FF	df	FF	FF	df	FF	FF	df	FF	df	df	df	df	FF	FF	df	FF	DD	df	FF	df	FF	FF	df	df	FF	df	FF	FF	df	dn	FF	FF	df	FF	df	FF	FF	FF	df	df
chr15_49968295_49968306	BB	DD	BB	BB	BB	DD	BB	BB	BB	DD	BB	BB	DD	BB	BB	DD	BB	DD	DD	DD	DD	BB	BB	DD	BB	DD	DD	BB	DD	BB	BB	DD	DD	BB	DD	BB	BB	DD	DD	BB	BB	DD	BB	DD	BB	BB	BB	DD	DD
chr15_49969866_49969881	BB	DD	BB	BB	BB	DD	BB	BB	BB	DD	BB	BB	DD	BB	BB	DD	BB	DD	DD	DD	DD	BB	BB	DD	bd	DD	DD	BB	DD	BB	BB	DD	DD	BB	DD	BB	BB	DD	DD	BB	BB	DD	BB	DD	BB	BB	BB	DD	DD
chr15_49975665_49975720	NA	DD	BB	BB	BB	DD	BB	BB	BB	DD	BB	BB	DD	BB	BB	NA	NA	NA	NA	DD	DD	BB	BB	DD	bd	DD	DD	BB	DD	NA	BB	DD	DD	BB	DD	BB	BB	NA	DD	BB	BB	DD	BB	NA	BB	NA	NA	DD	DD
chr15_49990990_49991007	BB	DD	BB	BB	BB	DD	BB	BB	BB	DD	BB	BB	DD	BB	BB	DD	BB	DD	DD	DD	DD	BB	BB	DD	BB	DD	DD	BB	DD	BB	BB	DD	bd	BB	DD	BB	BB	DD	DD	BB	BB	DD	BB	DD	BB	BB	BB	DD	DD
chr15_50007931_50007974	BB	DD	BB	BB	BB	DD	BB	BB	NA	DD	BB	BB	DD	BB	BB	DD	BB	DD	DD	DD	DD	NA	BB	DD	BB	NA	DD	BB	DD	BB	BB	DD	DD	BB	DD	BB	BB	DD	DD	BB	NA	DD	BB	DD	BB	BB	BB	DD	DD
chr15_50023276_50023290	BB	DD	BB	NA	BB	DD	BB	BB	BB	DD	BB	BB	NN	BB	BB	DD	BB	NA	DD	DD	DD	BB	NA	DD	BB	DD	DD	BB	DD	BB	BB	DD	DD	BB	DD	BB	BB	DD	DD	BB	BB	DD	NA	NA	BB	BB	NA	DD	NA
chr15_50027611_50027634	BB	DD	BB	BB	BB	DD	BB	BB	BB	DD	BB	BB	DD	BB	BB	DD	BB	DD	DD	DD	DD	BB	BB	DD	BB	DD	DD	BB	DD	BB	BB	DD	DD	BB	DD	BB	BB	DD	DD	BB	BB	DD	BB	DD	BB	BB	BB	DD	DD
chr15_50030472_50030523	BB	DD	BB	BB	BB	DD	BB	BB	BB	DD	BB	BB	NA	BB	BB	NA	NN	NA	DD	DD	DD	BB	NA	DD	BB	NA	DD	BB	bd	BB	NA	DD	DD	BB	NA	BB	BB	DD	DD	NA	BB	DD	BB	DD	BB	BB	BB	DD	NA
chr15_50037878_50037897	BB	DD	BB	BB	BB	DD	BB	BB	BB	DD	BB	BB	DD	BB	BB	DD	BB	DD	DD	DD	DD	BB	BB	DD	BB	DD	DD	BB	DD	BB	BB	DD	DD	BB	DD	BB	BB	dn	DD	BB	BB	DD	BB	DD	BB	BB	BB	DD	DD
chr15_50155630_50155665	BB	DD	BB	BB	BB	DD	BB	BB	BB	DD	BB	BB	DD	BB	BB	DD	BB	DD	DD	DD	DD	BB	BB	DD	BB	DD	DD	BB	DD	BB	BB	DD	DD	BB	DD	BB	BB	DD	DD	bd	BB	DD	BB	DD	BB	BB	BB	DD	DD
chr15_50209652_50209681	BB	DD	BB	BB	BB	DD	BB	BB	BB	DD	BB	BB	DD	BB	bn	DD	BB	DD	DD	DD	DD	BB	BB	DD	bn	DD	DD	BB	DD	BB	BB	DD	DD	BB	DD	BB	BB	DD	DD	BB	BB	DD	BB	DD	bn	BB	BB	DD	DD
chr15_50216490_50216529	BB	DD	BB	BB	BB	DD	BB	BB	BB	DD	BB	BB	DD	BB	BB	DD	BB	DD	DD	DD	DD	BB	BB	DD	BB	DD	DD	BB	DD	BB	BB	DD	DD	BB	DD	BB	BB	DD	DD	BB	BB	DD	BB	DD	BB	BB	BB	DD	DD
chr15_50247658_50247681	BB	DD	BB	BB	bn	DD	BB	BB	BB	DD	BB	BB	DD	BB	BB	DD	BB	DD	DD	DD	DD	bd	BB	DD	BB	DD	DD	bn	DD	BB	BB	DD	DD	BB	DD	BB	BB	DD	DD	BB	BB	DD	BB	DD	BB	BB	BB	DD	DD
chr15_50270271_50270306	BB	DD	BB	BB	BB	DD	BB	BB	BB	DD	BB	BB	DD	BB	BB	DD	BB	DD	DD	DD	DD	BB	BB	DD	BB	DD	DD	BB	DD	BB	BB	DD	DD	BB	DD	BB	BB	DD	DD	BB	BB	DD	BB	DD	BB	BB	BB	DD	DD
chr15_50291434_50291455	BB	DD	bn	BB	BB	DD	BB	BB	BB	DD	BB	BB	DD	BB	BB	DD	BB	DD	DD	DD	DD	BB	BB	DD	BB	DD	DD	BB	DD	BB	BB	DD	DD	BB	DD	BB	BB	DD	DD	BB	BB	DD	BB	DD	BB	BB	BB	DD	DD
chr15_50297151_50297162	BB	DD	BB	BB	BB	DD	BB	BB	BB	DD	BB	BB	DD	BB	BB	DD	BB	DD	DD	DD	DD	BB	BB	DD	BB	DD	DD	BB	DD	BB	BB	DD	DD	BB	DD	BB	BB	DD	DD	BB	bn	DD	BB	DD	BB	BB	BB	DD	DD
chr15_50300918_50300947	BB	DD	BB	BB	NA	DD	BB	NA	NA	DD	BB	BB	NA	NA	NA	DD	NA	DD	NA	DD	DD	BB	BB	DD	BB	DD	DD	NA	NA	NA	BB	DD	NA	NA	NA	BB	BB	DD	DD	BB	BB	NA	NA	DD	BB	BB	BB	NA	DD
chr15_50380086_50380105	BB	DD	BB	BB	BB	DD	BB	BB	BB	DD	BB	BB	DD	BB	BB	DD	BB	DD	DD	DD	DD	BB	BB	DD	BB	DD	DD	BB	DD	BB	BB	DD	DD	BB	DD	BB	BB	DD	DD	BB	BB	DD	BB	DD	BB	BB	BB	DD	DD
chr15_50383419_50383436	BB	DD	BB	BB	BB	DD	BB	BB	BB	DD	BB	BB	DD	BB	BB	DD	BB	DD	DD	DD	DD	BB	BB	DD	BB	DD	DD	BB	DD	BB	BB	DD	DD	BB	DD	BB	BB	DD	DD	BB	BB	DD	BB	DD	BB	BB	BB	DD	DD
chr15_50451768_50451799	BB	DD	BB	BB	BB	DD	BB	BB	BB	DD	BB	BB	DD	BB	BB	DD	BB	DD	DD	DD	DD	BB	BB	DD	BB	DD	DD	BB	DD	BB	bn	DD	DD	BB	DD	BB	BB	DD	DD	BB	BB	DD	BB	DD	BB	bn	BB	DD	DD
chr15_50461931_50461946	BB	DD	BB	BB	BB	DD	BB	BB	BB	DD	BB	BB	DD	BB	BB	DD	BB	DD	DD	DD	dn	BB	BB	DD	BB	DD	DD	BB	DD	BB	BB	DD	DD	BB	DD	BB	BB	DD	DD	BB	BB	DD	BB	DD	BB	BB	BB	DD	DD
chr15_50471786_50471803	BB	DD	BB	BB	BB	DD	BB	BB	BB	DD	BB	BB	DD	BB	BB	DD	BB	DD	DD	DD	DD	BB	BB	DD	BB	DD	DD	BB	DD	BB	BB	DD	DD	BB	DD	BB	BB	DD	DD	BB	BB	DD	BB	DD	BB	BB	BB	DD	DD
chr15_50498518_50498529	BB	DD	BB	BB	BB	DD	BB	BB	BB	DD	BB	BB	DD	BB	BB	DD	BB	DD	DD	DD	DD	BB	BB	DD	BB	DD	DD	BB	DD	BB	BB	DD	DD	BB	DD	BB	BB	DD	DD	BB	BB	DD	BB	DD	BB	BB	BB	DD	DD
chr15_50635449_50635500	BB	NN	BB	BB	BB	DD	BB	BB	BB	DD	BB	NA	NA	BB	BB	bd	BB	DD	DD	NA	DD	BB	BB	NA	BB	DD	DD	BB	DD	BB	BB	DD	DD	BB	DD	BB	BB	bd	NA	BB	NA	DD	BB	NA	BB	NA	BB	DD	NA
chr15_50644453_50644476	BB	DD	BB	BB	BB	DD	BB	BB	BB	DD	BB	BB	DD	BB	BB	DD	BB	DD	DD	DD	DD	BB	BB	DD	BB	DD	DD	BB	DD	BB	BB	DD	DD	BB	DD	BB	BB	DD	DD	BB	BB	DD	BB	DD	BB	BB	BB	DD	DD
chr15_50648634_50648678	BB	DD	BB	BB	BB	DD	BB	BB	BB	DD	BB	BB	DD	BB	BB	DD	BB	DD	DD	DD	DD	BB	BB	DD	BB	DD	DD	BB	DD	BB	BB	DD	DD	BB	DD	BB	BB	DD	DD	BB	BB	DD	BB	DD	BB	BB	BB	DD	DD
chr15_50652591_50652622	BB	DD	BB	BB	BB	DD	BB	BB	BB	DD	BB	BB	DD	BB	BB	DD	BB	DD	DD	dn	DD	BB	BB	DD	BB	DD	DD	BB	DD	BB	BB	DD	DD	BB	DD	BB	BB	DD	DD	BB	BB	DD	BB	DD	BB	BB	BB	DD	DD
chr15_50673570_50673641	BB	dd	BB	BB	BB	dd	BB	BB	BB	dd	BB	BB	dd	BB	BB	dd	BB	dd	dd	dd	dd	BB	BB	dd	NA	dd	dd	BB	dd	NA	BB	dd	dd	BB	dd	BB	NA	dd	dd	BB	BB	dd	BB	dd	BB	NA	BB	dd	dd
chr15_50696275_50696296	BB	DD	BB	BB	BB	DD	BB	BB	BB	DD	BB	BB	DD	BB	BB	DD	BB	DD	DD	DD	DD	BB	BB	DD	BB	DD	DD	BB	DD	BB	BB	DD	DD	BB	DD	BB	BB	DD	DD	BB	BB	DD	BB	DD	BB	BB	BB	DD	DD
chr15_50706485_50706514	BB	DD	BB	BB	BB	DD	BB	BB	BB	DD	BB	BB	DD	BB	BB	DD	BB	DD	bd	DD	dn	BB	BB	DD	BB	DD	DD	BB	DD	BB	BB	DD	DD	BB	DD	BB	BB	DD	DD	BB	BB	DD	BB	DD	BB	BB	BB	DD	DD
chr15_50714576_50714599	BB	DD	BB	BB	BB	DD	BB	BB	BB	DD	BB	BB	DD	BB	BB	DD	BB	DD	DD	DD	DD	BB	BB	DD	BB	DD	DD	BB	DD	BB	BB	DD	DD	BB	DD	BB	BB	DD	DD	BB	BB	DD	BB	DD	BB	BB	BB	DD	DD
chr15_50718659_50718706	FF	NN	FF	FF	FF	nn	FF	NA	FF	NN	NN	FF	NN	fn	NN	NN	FF	NN	NN	NN	NN	FF	FF	NA	FF	NA	NA	FF	NN	FF	FF	NA	NN	FF	NN	FF	FF	NA	FF	NA	NA	NN	fn	FF	FF	NA	FF	FF	NA
chr15_50728141_50728152	BB	dn	BB	BB	BB	DD	BB	BB	BB	DD	BB	BB	DD	BB	BB	DD	BB	DD	DD	DD	DD	BB	BB	DD	BB	DD	DD	BB	DD	BB	BB	DD	DD	BB	DD	BB	BB	DD	DD	BB	BB	DD	BB	DD	BB	BB	BB	DD	DD
chr15_50743430_50743485	DD	NA	DD	DD	DD	DD	DD	DD	DD	DD	DD	NA	DD	DD	DD	DD	DD	DD	NA	DD	DD	DD	DD	DD	DD	NA	DD	DD	DD	NA	BB	DD	NA	BB	DD	BB	BB	DD	DD	BB	BB	DD	NN	DD	BB	NA	BB	DD	BB
chr15_50763163_50763174	BB	DD	BB	BB	BB	DD	BB	BB	BB	DD	BB	BB	DD	BB	BB	DD	BB	DD	DD	DD	DD	BB	BB	DD	BB	DD	DD	BB	DD	BB	BB	DD	DD	BB	DD	BB	BB	DD	DD	BB	BB	DD	BB	DD	BB	BB	BB	DD	DD
chr15_50800357_50800376	BB	DD	BB	BB	BB	DD	BB	BB	BB	DD	BB	BB	DD	BB	BB	DD	BB	DD	DD	DD	DD	BB	BB	DD	BB	DD	DD	BB	DD	BB	BB	DD	DD	BB	DD	BB	BB	DD	DD	BB	BB	DD	BB	DD	BB	BB	BB	DD	DD
chr15_50806307_50806328	BB	DD	BB	BB	BB	DD	BB	BB	BB	DD	BB	BB	DD	BB	BB	DD	BB	DD	DD	DD	DD	BB	BB	DD	BB	DD	DD	BB	DD	BB	BB	DD	DD	BB	DD	BB	BB	DD	DD	BB	BB	DD	BB	DD	BB	BB	BB	DD	DD
chr15_50808272_50808285	BB	DD	BB	bn	BB	DD	BB	BB	BB	DD	BB	BB	DD	BB	BB	DD	BB	DD	DD	DD	DD	BB	BB	DD	BB	DD	DD	bn	DD	BB	bn	DD	DD	BB	DD	BB	BB	DD	DD	BB	bn	DD	BB	DD	BB	BB	BB	DD	DD
chr15_50814033_50814046	BB	DD	BB	BB	BB	DD	BB	BB	BB	DD	BB	BB	DD	BB	bn	DD	BB	DD	DD	DD	DD	BB	BB	DD	BB	DD	DD	BB	DD	BB	BB	DD	DD	BB	DD	BB	BB	DD	DD	BB	BB	DD	BB	bd	BB	BB	BB	DD	DD
chr15_50847321_50847332	BB	DD	BB	BB	BB	DD	BB	BB	BB	DD	BB	BB	DD	BB	BB	DD	BB	DD	DD	DD	DD	BB	BB	DD	BB	DD	DD	BB	DD	BB	BB	DD	DD	BB	DD	BB	BB	DD	DD	BB	BB	DD	BB	DD	BB	BB	BB	DD	DD
chr15_50866675_50866701	BB	DD	BB	BB	BB	DD	BB	BB	BB	DD	BB	BB	DD	BB	BB	DD	BB	DD	DD	DD	DD	BB	BB	DD	BB	DD	DD	BB	DD	BB	BB	DD	DD	BB	DD	BB	BB	DD	DD	BB	BB	DD	BB	DD	BB	BB	BB	DD	DD
chr15_50898328_50898387	BB	DD	BB	BB	BB	DD	BB	BB	BB	DD	BB	BB	DD	BB	BB	DD	BB	DD	DD	DD	DD	BB	BB	DD	BB	DD	DD	BB	DD	BB	BB	DD	DD	BB	DD	BB	BB	DD	DD	BB	BB	BB	BB	DD	BB	BB	BB	DD	DD
chr15_50936736_50936770	BB	DD	BB	BB	BB	DD	BB	BB	BB	DD	BB	BB	DD	BB	BB	DD	BB	DD	DD	DD	DD	bd	BB	DD	BB	DD	DD	BB	DD	BB	BB	DD	DD	BB	DD	BB	BB	DD	DD	BB	BB	DD	BB	DD	BB	BB	BB	DD	DD
chr15_50946002_50946025	BB	DD	BB	BB	BB	DD	BB	BB	BB	DD	BB	BB	DD	BB	BB	DD	BB	DD	DD	DD	DD	BB	BB	DD	BB	DD	DD	BB	DD	BB	BB	DD	DD	BB	DD	BB	BB	DD	DD	BB	BB	DD	BB	DD	BB	BB	BB	DD	DD
chr15_50947544_50947561	BB	DD	BB	BB	BB	DD	BB	BB	BB	DD	BB	BB	DD	BB	BB	DD	BB	DD	DD	DD	DD	BB	BB	DD	BB	DD	DD	BB	DD	BB	BB	DD	DD	BB	DD	BB	BB	DD	DD	BB	BB	DD	BB	DD	BB	BB	BB	DD	DD
chr15_50971118_50971135	BB	DD	BB	BB	BB	DD	BB	BB	BB	DD	BB	BB	DD	BB	BB	DD	BB	DD	DD	DD	DD	BB	BB	DD	BB	DD	DD	BB	DD	BB	BB	DD	DD	BB	DD	BB	BB	DD	DD	BB	BB	DD	BB	DD	BB	BB	BB	DD	DD
chr15_50999692_50999715	BB	DD	BB	BB	BB	DD	BB	BB	BB	DD	BB	BB	DD	BB	BB	DD	BB	DD	DD	DD	DD	BB	BB	DD	BB	DD	DD	BB	DD	BB	BB	DD	DD	BB	DD	BB	BB	DD	DD	BB	BB	DD	BB	DD	BB	BB	BB	DD	DD
chr15_51057257_51057280	FF	FF	FF	NA	NA	FF	NA	FF	FF	FF	FF	FF	FF	NA	FF	FF	FF	FF	NA	FF	FF	FF	FF	FF	FF	FF	FF	FF	FF	FF	NA	FF	FF	FF	FF	FF	FF	NA	NA	FF	FF	NA	FF	FF	FF	FF	FF	FF	FF
chr15_51067030_51067089	BB	DD	BB	BB	BB	DD	BB	BB	BB	DD	BB	BB	DD	BB	BB	DD	BB	DD	DD	DD	DD	BB	BB	DD	BB	DD	DD	BB	DD	BB	BB	DD	DD	BB	DD	BB	BB	DD	dn	BB	BB	DD	BB	DD	BB	BB	BB	DD	dn
chr15_51098154_51098173	BB	DD	BB	BB	BB	DD	BB	BB	BB	DD	BB	BB	DD	BB	BB	DD	BB	DD	DD	DD	DD	BB	BB	DD	BB	DD	DD	BB	DD	BB	BB	DD	DD	BB	DD	BB	BB	DD	DD	BB	BB	DD	BB	DD	BB	BB	BB	DD	DD
chr15_51101425_51101469	BB	DD	BB	BB	BB	DD	BB	BB	BB	DD	BB	BB	DD	BB	BB	DD	BB	DD	DD	DD	DD	BB	BB	DD	BB	DD	DD	BB	DD	BB	BB	DD	DD	BB	DD	BB	BB	DD	DD	BB	BB	DD	BB	DD	BB	BB	BB	DD	DD
chr15_51103415_51103459	bn	DD	BB	NA	BB	DD	BB	BB	BB	NA	BB	BB	NA	NA	BB	NA	BB	NA	DD	NA	NA	BB	BB	DD	BB	NA	NA	BB	DD	BB	NA	DD	DD	BB	DD	NA	BB	NA	DD	BB	BB	DD	BB	DD	NA	NA	BB	DD	DD
chr15_51122299_51122314	BB	DD	BB	BB	BB	DD	BB	BB	BB	DD	BB	BB	DD	BB	BB	DD	BB	DD	DD	DD	DD	BB	BB	DD	BB	DD	DD	BB	DD	BB	BB	DD	DD	BB	DD	BB	BB	DD	DD	BB	BB	DD	BB	DD	BB	BB	BB	DD	DD
chr15_51151059_51151102	BB	DD	BB	BB	BB	DD	BB	BB	BB	DD	BB	BB	DD	BB	BB	DD	BB	DD	DD	DD	DD	BB	BB	DD	BB	DD	DD	BB	DD	BB	BB	DD	BB	bd	DD	BB	BB	DD	NA	BB	BB	DD	BB	DD	BB	BB	BB	DD	DD
chr15_51230799_51230858	BB	DD	BB	BB	BB	NA	BB	BB	BB	DD	BB	BB	DD	BB	BB	DD	BB	DD	DD	DD	DD	BB	BB	DD	BB	NA	DD	bn	dn	BB	NA	DD	BB	BB	DD	NN	NN	DD	BB	BB	NA	DD	BB	DD	BB	BB	BB	DD	DD
chr15_51231029_51231052	FF	NA	FF	FF	FF	FF	FF	NA	FF	NA	FF	FF	FF	FF	FF	FF	FF	NA	NA	FF	FF	FF	FF	FF	NN	NA	NA	FF	FF	NA	fn	FF	FF	NA	FF	FF	NA	FF	NA	FF	FF	FF	NA	NA	FF	FF	FF	FF	NA
chr15_51236867_51236902	BB	DD	BB	BB	BB	DD	BB	BB	BB	DD	BB	BB	DD	BB	BB	DD	BB	DD	DD	DD	BB	BB	BB	DD	BB	DD	dn	BB	DD	BB	BB	DD	BB	BB	DD	BB	BB	DD	BB	BB	BB	DD	BB	DD	BB	BB	BB	DD	DD
chr15_51250401_51250424	BB	DD	BB	BB	BB	DD	BB	BB	BB	DD	BB	BB	DD	BB	BB	DD	BB	DD	DD	DD	DD	BB	BB	DD	BB	DD	DD	BB	DD	BB	BB	DD	BB	BB	DD	BB	BB	DD	BB	BB	BB	DD	BB	DD	BB	BB	BB	DD	DD
chr15_51254553_51254564	BB	DD	BB	BB	BB	DD	BB	BB	BB	DD	BB	BB	DD	BB	BB	DD	BB	DD	DD	DD	DD	BB	BB	DD	BB	DD	DD	BB	DD	BB	BB	DD	BB	BB	DD	BB	BB	DD	BB	BB	BB	DD	BB	DD	BB	BB	BB	DD	DD
chr15_51276425_51276445	BB	DD	BB	BB	BB	DD	BB	BB	BB	DD	BB	BB	DD	BB	BB	DD	BB	DD	DD	DD	DD	BB	BB	dn	BB	DD	DD	BB	DD	BB	BB	DD	BB	BB	DD	BB	BB	DD	BB	BB	BB	DD	BB	DD	BB	BB	BB	DD	DD
chr15_51278216_51278243	BB	DD	BB	bd	BB	DD	BB	BB	BB	DD	BB	BB	DD	BB	BB	DD	BB	DD	DD	DD	DD	BB	BB	DD	BB	DD	DD	BB	DD	BB	BB	DD	BB	BB	DD	BB	BB	DD	BB	BB	BB	DD	BB	DD	BB	BB	BB	DD	DD
chr15_51288433_51288468	FF	NA	NA	FF	NA	FF	NA	FF	FF	FF	NA	FF	FF	FF	NA	FF	FF	NA	FF	FF	NN	FF	FF	FF	FF	FF	FF	FF	FF	FF	NA	FF	FF	NA	FF	FF	FF	NA	NA	FF	NA	FF	FF	FF	NA	FF	FF	FF	FF
chr15_51384783_51384838	DD	DD	DD	DD	DD	DD	DD	NA	DD	DD	DD	DD	DD	DD	UU	DD	du	DD	DD	DD	DD	DD	NA	DD	DD	DD	DD	DD	DD	NA	DD	DD	DD	DD	UU	DD	DD	DD	NA	NA	DD	DD	DD	DD	DD	DD	DD	DD	DD
chr15_51454064_51454119	BB	DD	BB	BB	BB	DD	BB	BB	BB	DD	BB	BB	DD	BB	BB	DD	BB	DD	DD	DD	DD	bn	BB	DD	BB	DD	DD	BB	DD	BB	BB	DD	BB	BB	DD	BB	BB	DD	BB	BB	BB	DD	BB	DD	BB	BB	BB	DD	DD
chr15_5146928_5146967	FF	FF	FF	FF	FF	NA	NA	FF	FF	FF	FF	FF	FF	FF	FF	FF	FF	FF	FF	FF	FF	FF	FF	FF	FF	FF	FF	FF	FF	NA	NA	FF	FF	FF	FF	FF	FF	FF	FF	FF	FF	FF	FF	FF	FF	FF	FF	FF	NA
chr15_5150118_5150153	FF	FF	FF	NA	FF	FF	FF	FF	FF	NA	FF	NA	FF	FF	FF	FF	FF	NA	FF	FF	FF	FF	FF	FF	NN	NA	FF	FF	FF	FF	FF	FF	FF	FF	NA	FF	FF	FF	FF	FF	NA	FF	FF	FF	NN	FF	FF	FF	FF
chr15_51515218_51515237	BB	DD	BB	BB	BB	DD	BB	BB	BB	DD	BB	BB	DD	BB	BB	DD	BB	DD	DD	DD	DD	BB	BB	DD	BB	DD	DD	BB	DD	BB	BB	DD	BB	BB	DD	BB	BB	DD	BB	BB	BB	DD	BB	DD	BB	BB	BB	DD	DD
chr15_51554836_51554851	BB	DD	BB	BB	BB	DD	BB	BB	BB	DD	BB	BB	DD	BB	BB	DD	BB	DD	DD	DD	DD	BB	BB	DD	BB	DD	DD	BB	DD	BB	BB	DD	BB	BB	DD	BB	BB	DD	BB	BB	BB	DD	BB	DD	BB	BB	BB	DD	DD
chr15_51573440_51573466	BB	DD	BB	BB	BB	DD	BB	BB	BB	DD	BB	BB	DD	BB	BB	DD	BB	DD	DD	DD	DD	BB	BB	DD	BB	DD	DD	BB	DD	BB	BB	DD	BB	BB	DD	BB	BB	DD	BB	BB	BB	DD	BB	DD	BB	BB	BB	DD	DD
chr15_51586725_51586756	BB	DD	BB	BB	BB	NA	BB	BB	BB	DD	BB	BB	DD	BB	BB	DD	BB	NA	DD	DD	NA	BB	BB	DD	BB	DD	DD	BB	DD	BB	BB	DD	BB	BB	DD	BB	BB	DD	BB	BB	BB	DD	BB	DD	BB	BB	BB	DD	DD
chr15_51613162_51613197	BB	DD	BB	BB	BB	DD	BB	BB	BB	DD	BB	BB	DD	BB	BB	DD	BB	NA	DD	DD	DD	BB	BB	DD	BB	NA	DD	BB	DD	BB	BB	DD	BB	BB	NA	BB	BB	DD	BB	BB	NA	DD	BB	DD	BB	BB	NA	DD	NA
chr15_51641432_51641475	BB	dd	BB	BB	BB	dd	BB	BB	BB	dd	BB	BB	dd	NA	NA	dd	BB	dd	dd	DD	dd	BB	BB	dd	bn	NA	dd	BB	NA	BB	BB	dd	BB	BB	dd	BB	NN	dd	NA	BB	BB	dd	BB	dd	bn	BB	BB	dd	dd
chr15_51649150_51649185	BB	DD	BB	BB	BB	DD	bn	BB	BB	DD	BB	BB	DD	BB	BB	DD	BB	DD	DD	DD	DD	BB	BB	DD	BB	DD	DD	BB	DD	BB	BB	DD	BB	BB	DD	BB	BB	DD	BB	BB	BB	DD	BB	DD	BB	BB	BB	DD	DD
chr15_51676058_51676071	BB	DD	BB	BB	BB	DD	BB	BB	BB	DD	BB	BB	DD	BB	BB	DD	BB	DD	dn	BB	DD	BB	BB	DD	BB	DD	DD	BB	DD	BB	BB	DD	BB	BB	DD	BB	BB	DD	BB	BB	BB	DD	BB	DD	BB	BB	BB	DD	dn
chr15_51678303_51678326	BB	DD	BB	BB	BB	DD	BB	BB	BB	DD	BB	BB	DD	BB	BB	DD	BB	DD	DD	DD	DD	BB	BB	DD	BB	DD	DD	BB	DD	BB	BB	DD	BB	BB	DD	BB	BB	DD	BB	BB	BB	DD	BB	DD	BB	BB	BB	DD	DD
chr15_51699943_51699962	BB	DD	BB	BB	BB	DD	BB	BB	BB	DD	BB	BB	DD	BB	BB	DD	BB	DD	DD	DD	DD	BB	BB	DD	BB	DD	DD	BB	DD	BB	BB	DD	BB	BB	DD	BB	BB	DD	BB	BB	BB	DD	BB	DD	BB	BB	BB	DD	DD
chr15_51723728_51723777	FF	FF	FF	NN	FF	NA	FF	FF	FF	FF	NA	FF	NA	FF	FF	FF	FF	FF	NA	NN	FF	FF	FF	FF	NN	NA	FF	FF	FF	FF	FF	FF	FF	FF	FF	NA	NA	FF	FF	FF	FF	FF	FF	FF	FF	NA	FF	FF	FF
chr15_51735590_51735643	BB	DD	BB	BB	BB	DD	BB	BB	BB	DD	BB	BB	DD	BB	BB	DD	BB	DD	DD	DD	DD	BB	BB	DD	BB	DD	DD	BB	bd	BB	BB	DD	BB	BB	DD	BB	BB	DD	BB	BB	BB	DD	BB	DD	BB	BB	BB	DD	DD
chr15_51784814_51784825	BB	DD	BB	BB	BB	DD	BB	BB	BB	DD	BB	BB	DD	BB	BB	DD	BB	DD	DD	DD	DD	BB	BB	DD	BB	DD	DD	BB	DD	BB	BB	DD	BB	BB	DD	BB	BB	DD	BB	BB	BB	DD	BB	DD	BB	BB	BB	DD	DD
chr15_51798800_51798823	BB	DD	BB	BB	BB	DD	BB	BB	BB	DD	BB	BB	dn	BB	BB	DD	BB	DD	DD	DD	DD	BB	BB	DD	BB	DD	DD	BB	DD	BB	BB	DD	BB	BB	DD	BB	BB	DD	BB	BB	BB	DD	BB	DD	bd	BB	BB	DD	DD
chr15_51800268_51800289	BB	DD	BB	BB	BB	DD	BB	BB	BB	DD	BB	BB	DD	BB	BB	DD	BB	DD	DD	DD	DD	BB	BB	DD	BB	DD	DD	BB	DD	BB	BB	DD	BB	BB	DD	BB	bn	DD	bn	BB	bn	DD	BB	DD	BB	BB	BB	DD	DD
chr15_51809179_51809214	BB	DD	BB	NN	BB	DD	BB	BB	NA	DD	BB	BB	DD	BB	BB	DD	BB	DD	DD	DD	DD	BB	BB	DD	BB	DD	DD	BB	DD	BB	BB	DD	BB	BB	DD	BB	BB	DD	BB	BB	BB	DD	BB	DD	BB	BB	BB	DD	DD
chr15_51819994_51820005	BB	DD	BB	BB	BB	DD	BB	BB	BB	DD	BB	BB	DD	BB	BB	DD	BB	DD	DD	DD	DD	BB	BB	DD	BB	DD	DD	BB	DD	BB	BB	DD	BB	BB	DD	BB	BB	DD	BB	BB	BB	DD	BB	DD	BB	BB	BB	DD	DD
chr15_51835864_51835899	BB	DD	BB	BB	BB	DD	BB	BB	BB	DD	BB	BB	DD	BB	BB	DD	BB	DD	DD	DD	DD	BB	BB	DD	BB	DD	DD	BB	DD	BB	BB	DD	BB	BB	DD	BB	BB	DD	BB	BB	BB	DD	BB	DD	BB	BB	BB	DD	DD
chr15_51891562_51891593	BB	DD	BB	BB	BB	DD	BB	BB	BB	DD	BB	BB	DD	BB	BB	DD	BB	DD	DD	DD	DD	BB	BB	DD	BB	DD	DD	BB	DD	BB	BB	DD	BB	BB	DD	BB	BB	DD	BB	BB	BB	DD	BB	DD	BB	BB	BB	DD	DD
chr15_51898842_51898873	FF	FF	FF	FF	FF	FF	NN	FF	FF	FF	FF	FF	FF	FF	FF	FF	FF	FF	FF	FF	FF	FF	FF	FF	FF	FF	FF	FF	FF	NA	FF	FF	FF	FF	FF	FF	FF	FF	FF	FF	FF	FF	FF	FF	FF	FF	FF	FF	FF
chr15_51905147_51905186	FF	FF	FF	NA	NA	NA	FF	FF	FF	FF	FF	FF	FF	FF	FF	NA	FF	FF	NA	NA	FF	FF	FF	FF	FF	NA	FF	FF	FF	NA	FF	NA	NA	FF	FF	NA	FF	FF	FF	FF	NA	FF	FF	FF	FF	NA	FF	FF	NA
chr15_51915739_51915770	BB	dn	BB	BB	BB	DD	BB	BB	BB	DD	BB	BB	DD	dn	BB	DD	BB	DD	DD	DD	NA	BB	BB	DD	BB	NA	DD	BB	DD	BB	BB	DD	BB	BB	DD	BB	BB	DD	BB	BB	BB	DD	BB	DD	BB	NA	BB	NA	DD
chr15_51970829_51970846	BB	DD	BB	BB	BB	DD	BB	BB	BB	DD	BB	BB	DD	NA	BB	DD	BB	DD	DD	DD	DD	BB	BB	DD	BB	DD	DD	BB	DD	BB	BB	DD	BB	BB	DD	BB	BB	DD	BB	BB	BB	DD	BB	DD	BB	BB	BB	DD	DD
chr15_5197730_5197763	FF	NA	FF	NA	FF	NN	FF	FF	FF	FF	FF	NA	FF	FF	FF	NA	FF	FF	FF	FF	FF	FF	FF	FF	NA	FF	FF	FF	NA	FF	FF	NA	NA	FF	FF	NA	NA	NA	FF	FF	NA	NA	NA	NA	FF	NA	NA	FF	FF
chr15_51980050_51980064	BB	DD	BB	BB	BB	DD	BB	BB	BB	DD	BB	BB	DD	DD	BB	DD	BB	DD	DD	DD	DD	BB	BB	DD	BB	DD	DD	BB	DD	BB	BB	DD	BB	BB	DD	BB	BB	DD	BB	BB	BB	DD	BB	DD	BB	BB	BB	DD	DD
chr15_51982253_51982264	bb	dd	BB	bb	bb	dd	BB	BB	BB	dd	BB	bb	dd	dd	BB	dd	bb	dd	dd	dd	dd	BB	bb	dd	BB	dd	dd	BB	bd	bb	BB	dd	bb	BB	dd	bb	BB	dd	BB	BB	BB	dd	BB	dd	BB	BB	bb	dd	dd
chr15_52012785_52012819	BB	NN	BB	BB	BB	DD	BB	BB	BB	DD	BB	BB	DD	DD	BB	DD	BB	NA	NA	DD	DD	BB	BB	DD	BB	NA	DD	BB	DD	NA	BB	DD	BB	BB	DD	NA	BB	DD	BB	BB	BB	DD	BB	DD	BB	BB	BB	DD	DD
chr15_52018041_52018056	FF	df	FF	FF	FF	df	FF	FF	FF	df	FF	FF	df	df	FF	df	FF	df	df	df	df	FF	FF	df	FF	df	df	FF	df	FF	FF	df	FF	FF	df	FF	FF	df	FF	FF	FF	df	FF	df	FF	FF	FF	df	df
chr15_52031388_52031403	BB	DD	BB	BB	BB	DD	BB	BB	BB	DD	BB	BB	DD	DD	BB	DD	BB	DD	DD	DD	DD	BB	BB	DD	BB	DD	DD	BB	DD	BB	BB	DD	BB	BB	DD	BB	BB	DD	BB	BB	BB	DD	BB	DD	BB	BB	BB	DD	DD
chr15_52036481_52036528	BB	dn	BB	BB	BB	dd	BB	BB	BB	NA	BB	DD	NA	dd	BB	dd	BB	dd	NA	DD	dd	BB	BB	DD	BB	NA	NA	BB	dd	BB	BB	dd	BB	BB	NA	BB	BB	NA	BB	BB	BB	NA	BB	dd	BB	BB	BB	dd	NA
chr15_52051021_52051036	BB	DD	BB	BB	BB	DD	BB	BB	BB	DD	BB	BB	DD	DD	BB	DD	BB	DD	DD	DD	DD	BB	BB	DD	BB	DD	DD	BB	DD	BB	BB	DD	BB	BB	DD	BB	BB	DD	BB	BB	BB	DD	BB	DD	BB	BB	BB	DD	DD
chr15_52058825_52058842	BB	DD	BB	BB	BB	DD	BB	BB	BB	DD	BB	BB	DD	DD	BB	DD	BB	DD	DD	DD	DD	BB	BB	DD	BB	DD	DD	BB	DD	BB	BB	DD	BB	BB	DD	BB	BB	DD	BB	BB	BB	DD	BB	DD	BB	bn	BB	DD	DD
chr15_52070361_52070381	BB	DD	BB	BB	BB	DD	BB	BB	BB	DD	BB	BB	DD	DD	BB	DD	BB	DD	dn	DD	DD	BB	BB	DD	BB	DD	DD	BB	DD	BB	BB	DD	BB	BB	DD	BB	BB	DD	BB	BB	BB	DD	BB	DD	BB	BB	BB	DD	DD
chr15_5224266_5224307	NA	FF	FF	FF	FF	NA	NN	FF	FF	NA	FF	FF	NA	FF	NA	fn	FF	fn	FF	FF	NA	FF	FF	fn	FF	FF	FF	FF	FF	fn	FF	FF	FF	FF	fn	fn	FF	FF	FF	fn	FF	fn	FF	FF	FF	NA	FF	FF	fn
chr15_52336915_52336934	BB	NA	BB	BB	BB	DD	BB	BB	BB	DD	BB	BB	DD	NA	BB	DD	BB	DD	DD	NN	DD	BB	BB	DD	BB	DD	DD	BB	DD	BB	BB	DD	BB	BB	NA	NA	BB	NA	BB	BB	BB	DD	BB	NA	BB	BB	BB	DD	DD
chr15_52354521_52354560	BB	DD	BB	BB	BB	DD	BB	BB	BB	DD	BB	BB	DD	DD	BB	DD	BB	DD	DD	DD	DD	BB	BB	DD	BB	DD	DD	bn	DD	BB	BB	DD	BB	BB	DD	BB	BB	DD	BB	BB	BB	DD	BB	DD	BB	bn	BB	DD	DD
chr15_52380990_52381003	BB	DD	BB	BB	BB	DD	BB	BB	BB	DD	BB	BB	DD	DD	BB	DD	BB	DD	DD	DD	DD	BB	BB	DD	BB	DD	DD	BB	DD	BB	BB	DD	BB	BB	DD	BB	BB	DD	BB	BB	BB	DD	BB	DD	BB	BB	BB	DD	DD
chr15_52390347_52390366	BB	DD	BB	BB	BB	DD	BB	BB	bn	DD	BB	BB	DD	DD	BB	DD	BB	DD	DD	DD	DD	BB	BB	DD	BB	dn	DD	BB	DD	BB	BB	DD	BB	BB	DD	BB	BB	DD	BB	BB	BB	DD	BB	DD	BB	BB	BB	DD	DD
chr15_52421830_52421841	BB	DD	BB	BB	BB	DD	BB	BB	BB	DD	BB	BB	DD	DD	BB	DD	BB	DD	DD	DD	DD	BB	BB	DD	BB	DD	DD	BB	DD	BB	BB	DD	BB	BB	DD	BB	BB	DD	BB	BB	BB	DD	BB	DD	BB	BB	BB	DD	DD
chr15_52424750_52424763	BB	DD	BB	BB	BB	DD	BB	BB	BB	DD	BB	BB	DD	DD	BB	DD	BB	DD	DD	DD	DD	BB	BB	DD	BB	DD	DD	BB	DD	BB	BB	DD	BB	BB	DD	BB	BB	DD	BB	BB	BB	DD	BB	DD	BB	BB	BB	DD	DD
chr15_52442963_52442986	BB	DD	BB	BB	BB	DD	BB	BB	BB	DD	BB	BB	DD	DD	BB	DD	BB	DD	DD	DD	DD	BB	BB	DD	BB	DD	DD	BB	DD	BB	BB	DD	BB	BB	DD	BB	BB	DD	BB	BB	BB	DD	BB	DD	BB	BB	BB	DD	DD
chr15_52459593_52459604	FF	df	FF	FF	FF	df	FF	FF	FF	df	FF	FF	df	df	FF	df	FF	DD	df	df	df	FF	FF	DD	FF	df	df	FF	DD	FF	FF	DD	FF	FF	DD	FF	FF	df	FF	FF	FF	df	FF	df	FF	FF	FF	DD	df
chr15_52466550_52466567	FF	df	FF	FF	FF	df	FF	FF	FF	df	FF	FF	df	df	FF	df	FF	df	df	df	df	FF	FF	df	FF	df	df	FF	df	FF	FF	df	FF	FF	df	FF	FF	df	FF	FF	FF	df	FF	df	FF	FF	FF	df	df
chr15_52466580_52466594	BB	DD	BB	BB	BB	DD	BB	BB	BB	DD	BB	BB	DD	DD	BB	DD	BB	DD	DD	DD	DD	BB	BB	DD	BB	DD	DD	BB	DD	BB	BB	DD	BB	BB	DD	BB	BB	DD	BB	BB	BB	DD	BB	DD	BB	BB	BB	DD	DD
chr15_52477424_52477467	BB	NA	NA	NA	BB	DD	BB	NA	BB	dn	BB	BB	NA	DD	NA	DD	NA	DD	DD	DD	NA	BB	BB	NN	BB	NA	DD	BB	DD	NA	BB	DD	bn	BB	DD	BB	BB	DD	BB	NA	BB	NA	BB	NA	BB	BB	BB	NA	NA
chr15_52551148_52551159	BB	DD	BB	BB	BB	DD	BB	BB	BB	DD	BB	BB	DD	DD	BB	DD	BB	DD	DD	DD	DD	BB	BB	DD	BB	DD	DD	BB	DD	BB	BB	DD	BB	BB	DD	BB	BB	DD	BB	BB	BB	DD	BB	DD	BB	BB	BB	DD	DD
chr15_52562371_52562440	BB	DD	BB	BB	BB	DD	BB	BB	BB	DD	BB	BB	DD	DD	BB	DD	BB	DD	DD	DD	DD	BB	BB	DD	BB	DD	DD	BB	DD	BB	BB	DD	BB	BB	DD	BB	BB	DD	BB	BB	BB	DD	BB	DD	BB	BB	BB	DD	DD
chr15_52567961_52567984	BB	DD	BB	BB	BB	DD	BB	BB	BB	DD	BB	BB	DD	DD	BB	DD	BB	DD	DD	DD	DD	BB	BB	DD	BB	DD	DD	BB	DD	BB	BB	DD	BB	BB	DD	BB	BB	DD	BB	BB	BB	DD	BB	DD	BB	BB	BB	DD	DD
chr15_52575141_52575154	FF	df	FF	FF	FF	df	FF	FF	FF	DD	FF	df	df	df	FF	df	FF	df	df	df	df	FF	FF	df	FF	DD	df	FF	df	FF	FF	df	FF	FF	df	FF	FF	df	FF	FF	FF	df	FF	df	FF	FF	FF	df	df
chr15_52615952_52615979	BB	DD	BB	BB	BB	DD	BB	BB	BB	DD	BB	BB	DD	DD	BB	DD	BB	DD	DD	DD	DD	BB	BB	DD	BB	DD	DD	BB	DD	BB	BB	DD	BB	BB	DD	BB	BB	DD	BB	BB	BB	DD	BB	DD	BB	BB	BB	DD	DD
chr15_52659256_52659270	BB	DD	BB	BB	BB	DD	BB	BB	BB	DD	BB	BB	DD	DD	BB	DD	BB	DD	DD	DD	DD	BB	BB	DD	BB	DD	DD	BB	DD	BB	BB	DD	BB	BB	DD	BB	BB	DD	BB	BB	BB	DD	BB	DD	BB	BB	BB	DD	DD
chr15_52668255_52668266	BB	DD	BB	BB	BB	DD	BB	BB	BB	DD	BB	BB	DD	DD	BB	DD	BB	DD	DD	DD	DD	BB	BB	DD	BB	DD	DD	BB	DD	BB	BB	DD	BB	BB	DD	BB	BB	DD	BB	BB	BB	DD	BB	DD	BB	BB	BB	DD	DD
chr15_52671490_52671513	BB	DD	BB	BB	BB	DD	BB	BB	BB	DD	BB	BB	DD	DD	BB	DD	BB	DD	DD	DD	DD	BB	BB	DD	BB	DD	DD	BB	DD	BB	BB	DD	BB	BB	DD	BB	BB	DD	BB	BB	BB	DD	BB	DD	BB	BB	BB	DD	DD
chr15_52694406_52694441	BB	DD	BB	bn	BB	DD	bn	BB	BB	DD	BB	bn	DD	DD	BB	DD	BB	DD	DD	DD	DD	BB	BB	DD	BB	DD	DD	BB	DD	BB	BB	DD	BB	BB	DD	BB	BB	DD	BB	BB	BB	DD	BB	DD	BB	BB	BB	DD	DD
chr15_52695395_52695414	BB	DD	BB	BB	BB	DD	BB	BB	BB	DD	BB	BB	DD	DD	BB	bd	BB	DD	DD	DD	DD	BB	BB	DD	BB	DD	DD	BB	DD	BB	BB	DD	BB	BB	DD	BB	BB	DD	BB	BB	BB	DD	BB	DD	BB	BB	BB	DD	DD
chr15_52696321_52696344	BB	DD	BB	BB	BB	DD	BB	BB	BB	DD	BB	BB	DD	DD	BB	DD	BB	DD	DD	DD	DD	BB	BB	DD	BB	DD	DD	BB	DD	BB	BB	DD	BB	BB	DD	BB	BB	DD	BB	BB	BB	DD	BB	DD	BB	BB	BB	DD	DD
chr15_52708007_52708031	BB	DD	BB	BB	BB	DD	BB	BB	BB	DD	BB	BB	DD	DD	BB	DD	BB	DD	DD	DD	DD	BB	BB	DD	BB	DD	DD	BB	DD	BB	BB	DD	BB	BB	DD	BB	BB	DD	BB	BB	BB	DD	BB	DD	BB	BB	BB	DD	DD
chr15_52755058_52755078	BB	DD	BB	BB	BB	DD	BB	BB	BB	DD	BB	BB	DD	DD	BB	DD	BB	DD	DD	DD	DD	BB	BB	DD	BB	DD	DD	BB	DD	BB	BB	DD	BB	BB	DD	BB	BB	DD	BB	BB	BB	DD	BB	DD	BB	BB	BB	DD	dn
chr15_52769440_52769451	BB	DD	BB	BB	BB	DD	BB	BB	BB	DD	BB	BB	DD	DD	BB	DD	BB	DD	DD	DD	DD	BB	BB	DD	BB	DD	DD	BB	DD	BB	BB	DD	BB	BB	DD	BB	BB	DD	BB	BB	BB	DD	BB	DD	BB	BB	BB	dn	DD
chr15_52769451_52769464	BB	DD	BB	bn	BB	DD	BB	BB	BB	DD	BB	BB	DD	DD	BB	DD	BB	DD	DD	DD	DD	BB	BB	DD	BB	DD	DD	BB	DD	BB	BB	DD	BB	BB	DD	BB	BB	DD	BB	BB	BB	DD	BB	DD	BB	BB	BB	DD	DD
chr15_52802660_52802671	BB	DD	BB	BB	BB	DD	BB	BB	BB	DD	BB	BB	DD	DD	BB	DD	BB	DD	DD	DD	DD	BB	BB	DD	BB	DD	DD	BB	DD	BB	BB	DD	BB	BB	DD	BB	BB	DD	BB	BB	BB	DD	BB	DD	BB	BB	BB	DD	DD
chr15_52803692_52803703	BB	DD	BB	BB	BB	DD	BB	BB	BB	DD	BB	BB	DD	DD	BB	DD	BB	DD	DD	DD	DD	BB	BB	DD	BB	DD	DD	BB	DD	BB	BB	DD	BB	BB	DD	BB	BB	DD	BB	BB	BB	DD	BB	DD	BB	BB	BB	DD	DD
chr15_52820014_52820025	BB	DD	BB	BB	BB	DD	BB	BB	BB	DD	BB	BB	DD	DD	BB	DD	BB	DD	DD	DD	DD	BB	BB	DD	BB	DD	DD	BB	DD	BB	BB	DD	BB	BB	DD	BB	BB	DD	BB	BB	BB	DD	BB	DD	BB	BB	BB	DD	DD
chr15_52834662_52834697	BB	DD	BB	BB	BB	DD	BB	BB	BB	DD	BB	BB	DD	DD	BB	DD	BB	DD	DD	DD	DD	BB	BB	DD	BB	DD	DD	BB	DD	BB	BB	DD	BB	BB	DD	BB	BB	DD	BB	BB	BB	DD	BB	DD	BB	BB	BB	DD	DD
chr15_52849554_52849569	BB	DD	BB	BB	BB	DD	BB	BB	BB	DD	BB	BB	DD	DD	BB	DD	BB	DD	DD	DD	DD	BB	BB	DD	BB	DD	DD	BB	DD	BB	BB	DD	BB	BB	DD	BB	BB	DD	BB	BB	BB	DD	BB	DD	BB	BB	BB	DD	DD
chr15_52857997_52858008	BB	DD	BB	BB	BB	DD	BB	BB	BB	DD	BB	BB	DD	DD	BB	DD	BB	DD	DD	DD	DD	BB	BB	DD	BB	DD	DD	BB	DD	BB	BB	DD	BB	BB	DD	BB	BB	DD	BB	BB	BB	DD	BB	DD	BB	BB	BB	DD	DD
chr15_52895729_52895749	FF	NA	FF	FF	FF	NA	FF	FF	FF	FF	FF	FF	FF	NA	NA	NA	FF	FF	NN	FF	FF	FF	FF	FF	FF	FF	FF	FF	FF	NA	FF	FF	NA	FF	FF	FF	FF	FF	FF	FF	NA	NA	FF	FF	FF	FF	FF	FF	FF
chr15_52904359_52904370	BB	DD	BB	BB	BB	DD	BB	BB	BB	DD	BB	BB	DD	DD	BB	DD	BB	DD	DD	DD	DD	BB	BB	DD	BB	DD	DD	BB	DD	BB	BB	DD	BB	BB	DD	BB	BB	DD	BB	BB	BB	DD	BB	DD	BB	BB	BB	DD	DD
chr15_52976046_52976101	NA	DD	NN	BB	BB	NA	BB	BB	BB	DD	NN	BB	DD	NA	bn	DD	NA	DD	DD	DD	DD	NA	BB	DD	BB	NA	DD	BB	DD	NA	BB	DD	NA	BB	DD	NA	BB	NA	NA	BB	NA	DD	BB	DD	BB	BB	BB	DD	DD
chr15_52978556_52978607	BB	DD	NN	NA	BB	dn	NA	BB	BB	DD	BB	BB	DD	DD	BB	DD	NA	DD	DD	DD	DD	NA	BB	NA	NA	NA	DD	NA	DD	NA	BB	DD	BB	NN	DD	BB	NA	DD	BB	BB	NA	NA	BB	DD	BB	BB	BB	DD	DD
chr15_52990795_52990860	BB	DD	BB	BB	BB	DD	BB	BB	BB	DD	BB	BB	DD	DD	BB	DD	BB	DD	DD	DD	DD	BB	BB	DD	BB	DD	DD	BB	DD	BB	BB	DD	BB	BB	DD	BB	BB	DD	BB	BB	BB	DD	BB	DD	BB	BB	BB	DD	DD
chr15_52991833_52991857	BB	DD	BB	BB	BB	DD	BB	BB	BB	DD	BB	BB	DD	DD	BB	DD	BB	DD	DD	DD	DD	BB	BB	DD	BB	DD	DD	BB	DD	BB	BB	DD	BB	BB	DD	BB	BB	DD	BB	BB	BB	DD	BB	DD	BB	BB	BB	DD	DD
chr15_53017355_53017384	BB	DD	BB	BB	BB	DD	BB	BB	BB	DD	BB	BB	DD	DD	BB	DD	BB	DD	DD	DD	DD	BB	BB	DD	BB	DD	DD	BB	DD	BB	BB	DD	BB	BB	DD	BB	BB	DD	BB	BB	BB	DD	BB	DD	BB	BB	BB	DD	DD
chr15_5302107_5302146	FF	FF	FF	FF	NA	FF	FF	FF	FF	FF	FF	FF	FF	FF	FF	NA	FF	FF	FF	NA	NA	FF	FF	FF	FF	FF	FF	FF	FF	NA	FF	FF	FF	FF	FF	FF	FF	FF	FF	FF	FF	FF	NA	FF	FF	FF	FF	FF	FF
chr15_53048187_53048214	BB	DD	BB	BB	BB	DD	BB	BB	BB	DD	BB	BB	DD	DD	BB	DD	BB	DD	DD	DD	DD	BB	BB	DD	BB	DD	DD	BB	DD	BB	BB	DD	BB	BB	DD	BB	BB	DD	BB	BB	BB	DD	BB	DD	BB	BB	BB	DD	DD
chr15_53053156_53053171	BB	DD	BB	BB	BB	DD	BB	BB	BB	DD	BB	BB	DD	DD	BB	DD	BB	DD	DD	DD	DD	BB	BB	DD	BB	DD	DD	BB	DD	BB	BB	DD	BB	BB	DD	BB	BB	DD	BB	BB	BB	DD	BB	DD	BB	BB	BB	DD	DD
chr15_53084515_53084546	BB	DD	BB	BB	BB	DD	BB	BB	BB	DD	BB	BB	NA	NN	BB	DD	BB	DD	DD	DD	DD	BB	BB	DD	BB	NA	DD	BB	DD	BB	BB	DD	BB	BB	DD	BB	BB	DD	NA	BB	NA	DD	BB	DD	BB	NA	BB	DD	DD
chr15_53088683_53088722	BB	dd	BB	BB	BB	dd	BB	BB	BB	dd	BB	BB	dd	dd	BB	dd	BB	dd	dd	dd	dd	BB	BB	dd	BB	dd	dd	BB	dd	BB	BB	dd	BB	BB	dd	BB	BB	dd	BB	BB	BB	dd	BB	dd	BB	BB	BB	dd	dd
chr15_53102297_53102324	BB	DD	BB	BB	BB	DD	BB	BB	BB	DD	BB	BB	DD	DD	BB	DD	BB	DD	DD	DD	DD	BB	BB	DD	BB	DD	DD	BB	DD	BB	BB	DD	BB	BB	DD	BB	BB	DD	BB	BB	BB	DD	BB	DD	BB	BB	BB	DD	DD
chr15_53110240_53110253	BB	DD	BB	BB	BB	DD	BB	BB	BB	DD	BB	BB	DD	DD	BB	DD	bd	DD	DD	DD	DD	BB	BB	DD	BB	DD	DD	BB	DD	BB	BB	DD	BB	BB	DD	BB	BB	DD	BB	BB	BB	DD	BB	DD	BB	BB	BB	DD	DD
chr15_5311140_5311203	BB	NA	dn	BB	BB	NA	BB	DD	NN	dn	BB	NA	DD	NN	BB	NA	NA	DD	NN	DD	NA	BB	BB	BB	BB	NA	BB	BB	BB	NA	BB	DD	NN	NA	NA	NN	NA	DD	DD	bn	NA	DD	DD	DD	BB	BB	BB	NA	NA
chr15_53143597_53143624	BB	DD	BB	BB	BB	DD	BB	BB	BB	DD	BB	BB	DD	DD	BB	DD	BB	DD	DD	DD	DD	BB	BB	DD	BB	DD	DD	BB	DD	BB	BB	DD	BB	BB	DD	BB	BB	DD	BB	BB	BB	DD	BB	DD	BB	BB	BB	DD	DD
chr15_53167930_53167956	BB	DD	BB	BB	BB	DD	BB	BB	BB	DD	BB	BB	DD	DD	BB	DD	BB	DD	DD	DD	DD	BB	BB	DD	BB	DD	DD	BB	DD	BB	BB	DD	BB	BB	DD	BB	BB	DD	BB	BB	BB	DD	BB	DD	BB	BB	BB	DD	DD
chr15_53189688_53189705	BB	DD	BB	BB	BB	DD	BB	BB	BB	DD	BB	BB	DD	DD	BB	DD	BB	DD	DD	DD	DD	BB	BB	DD	BB	DD	DD	BB	DD	BB	BB	DD	BB	BB	DD	BB	BB	DD	BB	BB	BB	DD	BB	DD	BB	BB	BB	DD	DD
chr15_53207094_53207113	BB	DD	BB	BB	BB	DD	BB	BB	BB	DD	BB	BB	DD	DD	BB	DD	BB	DD	DD	DD	DD	BB	BB	DD	BB	DD	DD	BB	DD	BB	BB	DD	BB	BB	DD	BB	BB	DD	BB	BB	BB	DD	BB	DD	BB	BB	BB	DD	DD
chr15_53220271_53220306	BB	DD	BB	BB	BB	DD	BB	BB	BB	DD	BB	BB	DD	DD	BB	DD	BB	DD	DD	DD	DD	BB	BB	DD	BB	DD	DD	BB	DD	BB	BB	DD	BB	BB	DD	BB	BB	DD	BB	BB	BB	DD	BB	DD	BB	BB	BB	DD	DD
chr15_53233056_53233085	BB	DD	BB	BB	BB	DD	BB	BB	BB	DD	BB	BB	DD	DD	BB	DD	BB	DD	DD	DD	DD	BB	BB	DD	BB	DD	DD	BB	DD	BB	BB	DD	BB	BB	DD	BB	BB	DD	BB	BB	BB	DD	BB	DD	BB	BB	BB	DD	DD
chr15_53238885_53238908	BB	DD	BB	BB	BB	DD	BB	BB	BB	DD	BB	BB	DD	DD	BB	DD	BB	DD	DD	DD	DD	BB	BB	DD	BB	DD	DD	BB	DD	BB	BB	DD	BB	BB	DD	BB	BB	DD	BB	BB	BB	DD	BB	DD	BB	BB	BB	DD	DD
chr15_53270567_53270580	FF	FF	FF	FF	FF	FF	FF	FF	FF	FF	FF	FF	FF	FF	FF	FF	FF	FF	FF	FF	FF	FF	FF	FF	FF	FF	FF	FF	FF	FF	FF	FF	FF	FF	FF	FF	FF	NN	FF	FF	FF	FF	FF	FF	FF	FF	FF	FF	FF
chr15_53278901_53278932	BB	DD	BB	BB	BB	DD	BB	BB	BB	DD	BB	BB	dn	DD	BB	DD	BB	DD	DD	DD	DD	BB	BB	DD	BB	DD	DD	BB	DD	BB	BB	DD	BB	BB	DD	BB	BB	DD	BB	BB	BB	DD	BB	DD	BB	BB	BB	DD	DD
chr15_53290714_53290731	FF	df	FF	FF	FF	df	FF	FF	FF	df	FF	FF	df	df	FF	df	FF	df	df	df	df	FF	FF	df	FF	df	df	FF	df	FF	FF	df	FF	FF	df	FF	FF	df	FF	FF	FF	df	FF	df	FF	FF	FF	df	df
chr15_53294377_53294412	BB	NN	BB	BB	BB	dn	NN	NN	BB	NA	BB	BB	DD	DD	BB	DD	BB	DD	DD	NA	DD	BB	BB	NN	NA	DD	NA	BB	NN	BB	BB	NN	BB	BB	DD	BB	BB	DD	BB	BB	NA	DD	BB	DD	BB	NA	BB	DD	NA
chr15_53313227_53313240	BB	DD	BB	BB	BB	DD	BB	BB	BB	DD	BB	BB	DD	DD	BB	DD	BB	DD	DD	DD	DD	BB	BB	DD	BB	DD	DD	BB	DD	BB	BB	DD	BB	BB	DD	BB	BB	DD	BB	BB	BB	DD	BB	DD	BB	BB	BB	DD	DD
chr15_53323526_53323545	BB	DD	BB	BB	BB	DD	BB	BB	BB	DD	BB	BB	DD	DD	BB	DD	BB	DD	DD	DD	DD	BB	BB	DD	BB	DD	DD	BB	DD	BB	BB	DD	BB	BB	DD	BB	BB	DD	BB	BB	BB	DD	BB	DD	BB	BB	BB	DD	DD
chr15_53330702_53330733	BB	DD	BB	BB	BB	DD	BB	BB	BB	DD	BB	BB	DD	DD	BB	DD	BB	DD	DD	DD	DD	BB	BB	DD	BB	DD	DD	bn	DD	BB	BB	DD	BB	BB	DD	BB	BB	DD	BB	BB	BB	DD	BB	DD	BB	BB	BB	DD	DD
chr15_53343816_53343835	BB	DD	BB	BB	BB	DD	BB	BB	BB	DD	BB	BB	DD	DD	BB	DD	BB	DD	DD	DD	DD	BB	BB	DD	BB	DD	DD	BB	DD	BB	BB	DD	BB	BB	DD	BB	BB	DD	BB	BB	BB	DD	BB	DD	BB	BB	BB	DD	DD
chr15_53346294_53346313	BB	DD	BB	BB	BB	DD	BB	BB	BB	DD	BB	BB	DD	DD	BB	DD	BB	DD	DD	DD	DD	BB	BB	DD	BB	DD	DD	BB	DD	BB	BB	DD	BB	BB	DD	BB	BB	DD	BB	BB	BB	DD	BB	DD	BB	BB	BB	DD	DD
chr15_53359395_53359429	BB	DD	BB	BB	BB	DD	BB	BB	BB	DD	BB	BB	DD	DD	BB	DD	BB	DD	DD	DD	DD	BB	BB	DD	BB	DD	DD	BB	DD	BB	BB	DD	BB	BB	DD	BB	BB	DD	BB	BB	BB	DD	BB	DD	BB	BB	BB	DD	DD
chr15_53360770_53360785	BB	bd	BB	BB	BB	bd	BB	BB	BB	dd	BB	BB	bd	dd	BB	dd	BB	dd	dd	dd	dd	BB	BB	dn	BB	dd	dn	BB	bd	BB	BB	dd	BB	BB	bd	BB	BB	dd	BB	BB	BB	dd	BB	dd	BB	BB	BB	bd	bd
chr15_53382593_53382607	BB	DD	BB	BB	BB	DD	BB	BB	BB	DD	BB	BB	DD	DD	BB	DD	BB	dn	DD	DD	DD	BB	BB	DD	BB	DD	dn	BB	dn	BB	BB	dn	BB	BB	DD	BB	BB	DD	BB	BB	BB	DD	BB	DD	BB	BB	BB	DD	DD
chr15_53388726_53388761	BB	DD	BB	BB	BB	DD	BB	BB	BB	DD	BB	BB	DD	DD	BB	DD	BB	DD	DD	DD	DD	BB	BB	DD	BB	DD	DD	BB	DD	BB	BB	DD	BB	BB	DD	BB	BB	DD	BB	BB	BB	DD	BB	DD	BB	BB	BB	DD	DD
chr15_53398807_53398826	BB	DD	BB	BB	BB	DD	BB	BB	BB	DD	BB	BB	DD	DD	BB	DD	BB	DD	DD	DD	DD	BB	BB	DD	BB	DD	DD	BB	DD	BB	BB	DD	BB	BB	DD	BB	BB	DD	BB	BB	BB	DD	BB	DD	BB	BB	BB	DD	DD
chr15_53399516_53399527	FF	df	FF	FF	FF	df	FF	FF	FF	df	FF	FF	df	df	FF	df	FF	df	df	df	df	FF	FF	DD	FF	df	df	FF	df	FF	FF	df	FF	FF	df	FF	FF	df	FF	FF	FF	df	FF	df	FF	FF	FF	df	df
chr15_53422760_53422783	BB	DD	BB	BB	BB	DD	BB	BB	BB	DD	BB	BB	DD	DD	BB	DD	BB	DD	DD	DD	DD	BB	BB	DD	BB	DD	DD	BB	DD	BB	BB	DD	BB	BB	DD	BB	BB	DD	BB	BB	BB	DD	BB	DD	BB	BB	BB	dn	DD
chr15_53456161_53456176	BB	DD	BB	BB	BB	NA	BB	BB	BB	DD	BB	BB	DD	DD	BB	DD	BB	DD	DD	DD	DD	BB	BB	NA	BB	DD	DD	BB	DD	BB	BB	DD	BB	BB	DD	BB	BB	DD	BB	BB	BB	DD	BB	DD	BB	BB	BB	DD	DD
chr15_53458414_53458431	BB	DD	BB	BB	BB	DD	BB	BB	BB	DD	BB	BB	DD	DD	BB	DD	BB	DD	DD	DD	DD	BB	BB	DD	BB	DD	DD	BB	DD	BB	BB	DD	BB	BB	DD	BB	BB	DD	BB	BB	BB	DD	BB	DD	BB	BB	BB	DD	DD
chr15_53483390_53483441	BB	dn	DD	BB	BB	DD	BB	BB	NN	bd	BB	BB	DD	bd	BB	DD	BB	nn	dn	dn	DD	BB	BB	bd	BB	DD	bd	BB	bd	BB	BB	nn	BB	DD	DD	BB	BB	bd	BB	DD	BB	DD	BB	DD	BB	BB	BB	bd	DD
chr15_53502676_53502707	BB	DD	BB	BB	BB	DD	BB	BB	BB	DD	BB	BB	DD	DD	BB	dn	BB	bd	bd	DD	DD	BB	BB	dn	BB	DD	dn	BB	DD	BB	BB	DD	BB	BB	DD	BB	BB	dn	BB	BB	BB	DD	BB	bd	BB	BB	BB	DD	DD
chr15_53533923_53533952	BB	DD	BB	BB	BB	DD	BB	BB	BB	DD	BB	BB	DD	DD	BB	DD	BB	DD	DD	DD	DD	BB	BB	DD	BB	DD	DD	BB	DD	BB	BB	DD	BB	BB	DD	BB	BB	DD	BB	BB	BB	DD	BB	DD	BB	BB	BB	DD	DD
chr15_53546070_53546113	BB	bd	BB	BB	BB	DD	BB	BB	BB	BB	BB	BB	NA	BB	BB	NA	BB	BB	BB	BB	BB	BB	NA	DD	BB	NA	NA	BB	DD	BB	BB	DD	BB	BB	NA	BB	BB	DD	BB	BB	NA	DD	BB	dn	BB	NA	BB	NA	NN
chr15_53552019_53552030	BB	DD	BB	BB	BB	DD	BB	BB	BB	DD	BB	BB	DD	DD	BB	DD	BB	DD	DD	DD	DD	BB	BB	DD	BB	DD	DD	BB	DD	BB	BB	DD	BB	BB	DD	BB	BB	DD	BB	BB	BB	DD	BB	DD	BB	BB	BB	DD	DD
chr15_53552031_53552042	bn	bd	BB	BB	BB	bd	BB	BB	BB	bd	BB	BB	bd	DD	BB	bd	BB	bd	DD	bd	DD	BB	BB	DD	BB	dn	bd	BB	bd	BB	BB	bd	BB	BB	DD	BB	BB	bd	BB	BB	BB	DD	BB	DD	BB	BB	BB	DD	DD
chr15_53564032_53564070	BB	DD	BB	BB	BB	DD	BB	BB	BB	DD	BB	bb	DD	DD	BB	DD	BB	DD	DD	DD	DD	BB	bb	DD	BB	DD	DD	BB	DD	BB	BB	DD	BB	BB	DD	BB	BB	DD	BB	BB	BB	DD	BB	DD	BB	BB	BB	DD	DD
chr15_53569316_53569359	BB	DD	BB	NA	NN	DD	BB	NN	BB	DD	BB	NN	DD	DD	NN	DD	NA	DD	DD	NA	DD	BB	BB	DD	NN	DD	DD	BB	DD	NA	BB	DD	BB	BB	DD	BB	BB	DD	BB	BB	BB	DD	BB	DD	BB	BB	NA	DD	DD
chr15_53569633_53569676	BB	DD	BB	BB	bd	DD	NA	BB	NA	DD	NN	BB	DD	DD	BB	DD	NA	DD	DD	DD	DD	NA	BB	DD	NA	NA	DD	BB	DD	NA	BB	DD	BB	NA	NA	BB	BB	DD	BB	BB	NA	DD	BB	DD	NA	NA	BB	DD	dn
chr15_53593986_53594021	BB	DD	BB	BB	BB	DD	BB	BB	BB	DD	BB	BB	DD	DD	BB	DD	BB	DD	DD	DD	DD	BB	BB	DD	BB	DD	DD	BB	DD	BB	BB	DD	BB	BB	DD	BB	BB	DD	BB	BB	BB	DD	BB	DD	BB	BB	BB	DD	DD
chr15_53594774_53594805	BB	DD	BB	BB	BB	DD	BB	BB	BB	DD	BB	BB	DD	DD	BB	DD	BB	DD	DD	DD	DD	BB	BB	DD	BB	DD	DD	BB	DD	BB	BB	DD	BB	BB	DD	BB	BB	DD	BB	BB	BB	DD	BB	DD	BB	BB	BB	DD	DD
chr15_53606457_53606468	BB	DD	BB	BB	BB	DD	BB	BB	BB	DD	BB	BB	DD	DD	BB	DD	BB	DD	DD	DD	DD	BB	BB	DD	BB	DD	DD	BB	DD	BB	BB	DD	BB	BB	DD	BB	BB	DD	BB	BB	BB	DD	BB	DD	BB	BB	BB	DD	DD
chr15_53606954_53606968	BB	DD	BB	BB	BB	DD	BB	BB	BB	DD	BB	BB	DD	DD	BB	DD	BB	DD	DD	DD	DD	BB	BB	DD	BB	DD	DD	BB	DD	BB	BB	DD	BB	BB	DD	BB	BB	DD	BB	BB	BB	DD	BB	DD	BB	BB	BB	DD	DD
chr15_53629084_53629107	fn	DD	FF	FF	FF	dn	FF	FF	FF	df	FF	FF	df	df	FF	df	FF	df	df	df	df	FF	FF	DD	FF	DD	df	FF	df	FF	FF	df	FF	FF	df	FF	FF	df	FF	FF	FF	df	FF	df	FF	FF	FF	df	df
chr15_53629108_53629125	BB	bd	BB	BB	BB	DD	BB	BB	BB	bd	BB	BB	DD	bd	BB	bd	BB	bd	bd	DD	bd	BB	BB	DD	BB	DD	DD	BB	bd	BB	BB	DD	BB	BB	DD	BB	BB	DD	BB	BB	BB	bd	BB	bd	BB	BB	BB	bd	DD
chr15_53646102_53646129	NA	DD	BB	BB	BB	DD	BB	NA	BB	DD	NA	NA	DD	DD	NA	DD	NA	DD	DD	DD	DD	BB	BB	DD	BB	NA	DD	BB	DD	BB	BB	DD	BB	NA	DD	BB	BB	DD	BB	BB	NA	DD	BB	DD	BB	NA	BB	DD	DD
chr15_53675841_53675864	BB	DD	BB	BB	BB	DD	BB	BB	BB	DD	BB	BB	DD	DD	BB	DD	BB	DD	DD	DD	DD	BB	BB	DD	BB	DD	DD	BB	DD	BB	BB	DD	BB	BB	DD	BB	BB	DD	BB	BB	BB	DD	DD	DD	BB	BB	BB	DD	DD
chr15_53713074_53713094	BB	DD	BB	BB	BB	DD	BB	BB	BB	DD	BB	BB	DD	DD	BB	DD	BB	DD	DD	DD	DD	BB	BB	DD	BB	DD	DD	BB	DD	BB	BB	DD	BB	BB	DD	BB	BB	DD	BB	BB	BB	DD	DD	DD	BB	BB	BB	DD	DD
chr15_53726354_53726369	BB	DD	BB	BB	BB	DD	BB	BB	BB	DD	BB	BB	DD	DD	BB	DD	BB	DD	DD	DD	DD	BB	BB	DD	BB	DD	DD	BB	DD	BB	BB	DD	BB	BB	DD	BB	BB	DD	BB	BB	BB	DD	DD	DD	BB	BB	BB	DD	DD
chr15_53744311_53744360	BB	NA	BB	BB	BB	DD	BB	BB	BB	DD	BB	BB	NA	DD	BB	DD	BB	DD	DD	DD	DD	BB	BB	DD	BB	NA	DD	NA	DD	NA	BB	DD	BB	BB	DD	NA	BB	DD	BB	NA	NA	DD	DD	DD	BB	BB	BB	DD	DD
chr15_53764771_53764782	BB	DD	BB	BB	BB	DD	BB	BB	BB	DD	BB	BB	DD	DD	BB	DD	BB	DD	DD	DD	DD	BB	BB	DD	BB	DD	DD	BB	DD	BB	BB	DD	BB	BB	DD	BB	BB	DD	BB	BB	BB	DD	DD	DD	BB	BB	BB	DD	DD
chr15_53773234_53773245	BB	DD	BB	BB	BB	DD	BB	BB	BB	DD	BB	BB	DD	DD	BB	DD	BB	DD	bd	DD	DD	BB	BB	DD	BB	DD	DD	BB	DD	BB	BB	DD	BB	BB	DD	BB	BB	DD	BB	BB	BB	DD	DD	DD	BB	BB	BB	DD	dn
chr15_53775959_53775976	BB	DD	BB	BB	BB	DD	BB	BB	bd	DD	BB	bd	DD	DD	BB	DD	BB	DD	DD	DD	DD	BB	BB	DD	BB	DD	DD	BB	DD	BB	BB	DD	BB	BB	DD	BB	BB	DD	BB	BB	BB	DD	DD	DD	BB	BB	BB	DD	DD
chr15_53794840_53794851	BB	DD	BB	BB	BB	DD	BB	BB	BB	DD	BB	BB	DD	DD	BB	DD	BB	DD	DD	DD	DD	BB	BB	DD	BB	DD	DD	BB	DD	BB	BB	DD	BB	BB	DD	BB	BB	DD	BB	BB	BB	DD	DD	DD	BB	BB	BB	DD	DD
chr15_53804207_53804222	FF	df	FF	FF	FF	df	FF	FF	FF	df	FF	FF	df	df	FF	df	FF	df	df	df	df	FF	FF	df	FF	df	df	FF	df	FF	FF	df	FF	FF	df	FF	FF	df	FF	FF	FF	df	dn	df	FF	FF	FF	df	df
chr15_53804885_53804917	BB	DD	BB	BB	BB	NA	BB	BB	BB	DD	NN	BB	DD	DD	BB	DD	BB	DD	DD	DD	DD	BB	BB	DD	BB	DD	DD	BB	DD	BB	BB	DD	BB	BB	DD	BB	BB	DD	BB	BB	BB	DD	DD	DD	BB	BB	BB	DD	DD
chr15_53841682_53841693	BB	DD	BB	BB	BB	DD	BB	BB	BB	DD	BB	BB	DD	DD	BB	DD	BB	DD	DD	DD	DD	BB	BB	DD	BB	DD	DD	BB	DD	BB	BB	DD	BB	BB	DD	BB	BB	DD	BB	BB	BB	DD	DD	DD	BB	BB	BB	DD	DD
chr15_53845800_53845811	BB	DD	BB	BB	BB	DD	BB	BB	BB	DD	BB	BB	bd	DD	BB	DD	BB	DD	DD	DD	DD	BB	BB	bd	BB	DD	bd	BB	DD	BB	BB	DD	BB	BB	DD	BB	BB	DD	BB	BB	BB	bd	DD	bd	BB	BB	BB	DD	bd
chr15_53874775_53874806	BB	DD	BB	BB	BB	DD	BB	BB	BB	DD	BB	BB	DD	DD	BB	DD	BB	DD	DD	DD	DD	BB	BB	DD	BB	DD	DD	BB	DD	BB	BB	DD	BB	BB	DD	BB	BB	DD	BB	BB	BB	DD	DD	DD	BB	BB	BB	DD	DD
chr15_53889029_53889068	BB	DD	BB	BB	BB	DD	BB	BB	BB	DD	BB	BB	DD	DD	BB	DD	BB	DD	DD	DD	DD	BB	BB	DD	BB	DD	DD	BB	DD	BB	BB	DD	BB	BB	DD	BB	BB	DD	BB	BB	BB	DD	DD	DD	BB	BB	BB	DD	DD
chr15_53891801_53891820	BB	DD	BB	BB	BB	DD	BB	BB	BB	DD	BB	BB	DD	DD	BB	DD	BB	DD	DD	DD	DD	BB	BB	DD	BB	DD	DD	BB	DD	BB	BB	DD	BB	BB	DD	BB	BB	DD	BB	BB	BB	DD	DD	DD	BB	BB	BB	DD	DD
chr15_53938356_53938371	BB	DD	BB	BB	BB	DD	BB	BB	BB	dn	BB	BB	dn	dn	BB	DD	BB	dn	DD	dn	DD	BB	BB	dn	BB	DD	dn	BB	DD	BB	BB	DD	BB	BB	DD	BB	BB	DD	BB	BB	BB	DD	DD	DD	BB	BB	BB	DD	DD
chr15_53940214_53940245	BB	DD	BB	BB	BB	DD	BB	BB	BB	DD	BB	BB	DD	DD	BB	DD	BB	DD	DD	DD	DD	BB	BB	DD	BB	DD	DD	BB	DD	BB	BB	DD	BB	BB	DD	BB	BB	DD	bd	BB	bn	DD	DD	DD	BB	BB	BB	DD	DD
chr15_53969949_53969980	BB	DD	BB	BB	BB	DD	BB	BB	BB	DD	BB	BB	DD	DD	BB	DD	BB	DD	DD	DD	DD	BB	BB	DD	BB	DD	DD	BB	DD	BB	BB	DD	BB	BB	DD	BB	BB	DD	BB	BB	BB	DD	DD	DD	BB	BB	BB	DD	DD
chr15_53986960_53986971	BB	DD	BB	BB	BB	DD	BB	BB	BB	DD	BB	BB	DD	DD	BB	DD	BB	DD	DD	DD	DD	BB	BB	DD	BB	DD	DD	BB	DD	BB	BB	DD	BB	BB	DD	BB	BB	DD	BB	BB	BB	DD	DD	DD	BB	BB	BB	DD	DD
chr15_54010883_54010918	BB	DD	BB	BB	BB	DD	BB	BB	BB	DD	BB	BB	DD	DD	BB	DD	BB	DD	DD	DD	DD	BB	BB	DD	BB	DD	DD	BB	DD	BB	BB	DD	BB	BB	DD	BB	BB	DD	BB	BB	BB	DD	DD	DD	BB	BB	BB	DD	DD
chr15_54012764_54012788	BB	DD	BB	BB	BB	DD	BB	BB	BB	DD	BB	BB	DD	DD	BB	DD	BB	DD	DD	DD	DD	BB	BB	DD	BB	DD	DD	BB	DD	BB	BB	DD	BB	BB	DD	BB	BB	DD	BB	BB	BB	DD	DD	DD	BB	BB	BB	DD	DD
chr15_5402431_5402486	BB	UU	BB	UU	BB	NA	BB	UU	BB	BB	BB	BB	UU	BB	BB	UU	BB	BB	UU	NA	NA	BB	BB	BB	BB	BB	BB	BB	BB	BB	BB	UU	BB	BB	UU	UU	UU	UU	BB	BB	BB	UU	UU	UU	UU	BB	bu	NA	UU
chr15_54054873_54054888	BB	DD	BB	BB	BB	DD	BB	BB	BB	DD	BB	BB	DD	DD	BB	DD	BB	DD	DD	DD	DD	BB	BB	DD	BB	DD	DD	BB	DD	BB	BB	DD	BB	BB	DD	BB	BB	DD	BB	BB	BB	DD	DD	DD	BB	BB	BB	DD	DD
chr15_54056144_54056203	BB	DD	BB	NA	NN	DD	BB	NN	BB	DD	nn	NN	DD	DD	NN	NA	NN	NA	DD	DD	DD	NN	NN	DD	NN	DD	DD	NN	DD	BB	bn	DD	NA	BB	DD	NA	bn	DD	NA	BB	BB	DD	DD	DD	BB	NA	BB	DD	DD
chr15_54068805_54068852	BB	DD	BB	BB	BB	DD	BB	BB	BB	DD	BB	BB	DD	DD	BB	DD	BB	DD	DD	DD	DD	BB	BB	DD	BB	DD	DD	BB	DD	BB	BB	DD	BB	BB	DD	BB	BB	DD	BB	BB	BB	DD	DD	DD	BB	BB	BB	DD	DD
chr15_54087398_54087409	BB	DD	BB	BB	BB	DD	BB	BB	BB	DD	BB	BB	DD	DD	BB	DD	BB	DD	DD	DD	bd	BB	BB	DD	BB	DD	DD	BB	DD	BB	BB	DD	BB	BB	DD	BB	BB	DD	BB	BB	BB	DD	DD	DD	BB	BB	BB	DD	DD
chr15_54098277_54098308	FF	FF	FF	FF	FF	FF	FF	FF	FF	FF	FF	FF	FF	NN	FF	FF	FF	FF	FF	FF	FF	FF	FF	FF	FF	FF	FF	FF	FF	FF	FF	FF	FF	FF	FF	FF	FF	FF	FF	FF	FF	FF	FF	FF	FF	FF	FF	FF	FF
chr15_54110223_54110262	BB	DD	BB	BB	BB	DD	BB	BB	BB	DD	BB	BB	DD	DD	BB	DD	BB	DD	DD	DD	DD	BB	BB	DD	BB	DD	DD	BB	DD	BB	BB	DD	BB	BB	DD	BB	BB	DD	BB	BB	BB	DD	DD	DD	BB	BB	BB	DD	DD
chr15_54111003_54111034	BB	dd	BB	bd	BB	dd	BB	BB	BB	DD	BB	BB	DD	dd	BB	DD	BB	DD	DD	dd	DD	BB	BB	DD	BB	dd	DD	BB	DD	bd	BB	DD	BB	BB	DD	BB	BB	dd	bn	BB	BB	DD	DD	DD	BB	BB	BB	dd	DD
chr15_54114921_54114940	BB	DD	BB	BB	BB	DD	BB	BB	BB	DD	BB	BB	DD	DD	BB	DD	BB	DD	DD	DD	DD	BB	BB	DD	BB	DD	DD	BB	DD	BB	BB	DD	BB	BB	DD	BB	BB	DD	BB	BB	BB	DD	DD	DD	BB	BB	BB	DD	DD
chr15_54127645_54127660	BB	DD	BB	BB	BB	DD	BB	BB	BB	DD	BB	BB	dn	DD	BB	DD	BB	DD	DD	DD	DD	BB	BB	DD	BB	DD	DD	BB	DD	BB	BB	DD	BB	BB	dn	BB	BB	dn	BB	BB	BB	DD	DD	DD	BB	BB	BB	DD	DD
chr15_54156626_54156652	FF	df	bf	bf	FF	df	bf	bf	FF	dn	FF	bf	df	dn	FF	dn	bf	df	dn	fn	df	FF	FF	df	FF	df	dn	FF	df	FF	FF	dn	FF	bf	df	FF	FF	df	FF	FF	FF	df	df	fn	FF	FF	FF	df	df
chr15_54196503_54196517	BB	DD	BB	BB	BB	DD	BB	BB	BB	DD	BB	BB	DD	DD	BB	DD	BB	DD	DD	DD	DD	BB	BB	DD	BB	DD	DD	BB	DD	BB	BB	DD	BB	BB	DD	BB	BB	DD	BB	BB	BB	DD	DD	DD	BB	BB	BB	DD	DD
chr15_54212891_54212910	BB	DD	BB	BB	BB	DD	BB	BB	BB	DD	BB	BB	DD	DD	BB	DD	BB	DD	DD	DD	DD	BB	BB	DD	BB	DD	DD	BB	DD	BB	BB	DD	BB	BB	DD	BB	BB	DD	BB	BB	BB	DD	DD	DD	BB	BB	BB	DD	DD
chr15_54233858_54233877	BB	DD	BB	BB	BB	DD	BB	BB	BB	DD	BB	BB	DD	DD	BB	DD	BB	DD	DD	DD	DD	BB	BB	DD	BB	DD	DD	BB	DD	BB	BB	DD	BB	BB	DD	BB	BB	DD	BB	BB	BB	DD	DD	DD	BB	BB	BB	DD	DD
chr15_54280451_54280480	BB	DD	BB	BB	BB	DD	BB	BB	BB	DD	BB	BB	DD	DD	BB	DD	BB	DD	DD	DD	DD	BB	BB	DD	BB	DD	DD	BB	DD	BB	BB	DD	BB	BB	DD	BB	BB	DD	BB	BB	BB	DD	DD	DD	BB	BB	BB	DD	DD
chr15_54304414_54304446	BB	dd	bn	BB	BB	dd	BB	NA	BB	dd	BB	BB	NA	dd	BB	NA	BB	NA	NA	dd	NA	BB	BB	NA	BB	dd	dd	BB	dd	BB	BB	dd	BB	BB	dd	bn	NA	NA	BB	NA	NA	dd	NA	dd	NA	BB	NA	NA	dd
chr15_54305170_54305190	BB	DD	BB	BB	BB	DD	BB	BB	BB	DD	BB	BB	DD	DD	BB	DD	BB	DD	DD	DD	DD	BB	BB	DD	BB	DD	DD	BB	DD	BB	BB	DD	BB	BB	DD	BB	BB	DD	BB	BB	BB	DD	DD	DD	BB	BB	BB	DD	DD
chr15_54319454_54319485	BB	DD	BB	BB	BB	DD	BB	BB	BB	DD	BB	BB	DD	DD	BB	DD	BB	DD	DD	DD	DD	BB	BB	DD	BB	DD	DD	BB	DD	BB	BB	DD	BB	BB	DD	BB	BB	DD	BB	BB	BB	DD	DD	DD	BB	BB	BB	DD	DD
chr15_54335687_54335740	BB	DD	BB	BB	BB	DD	BB	BB	BB	DD	BB	BB	DD	DD	BB	DD	BB	DD	DD	DD	DD	BB	BB	DD	BB	DD	DD	BB	DD	BB	BB	DD	BB	BB	DD	BB	BB	DD	BB	BB	BB	DD	DD	DD	BB	bd	BB	DD	DD
chr15_54341363_54341390	BB	DD	BB	BB	BB	DD	BB	BB	BB	DD	BB	BB	DD	DD	BB	DD	BB	DD	DD	DD	DD	BB	BB	DD	BB	DD	DD	BB	DD	BB	BB	DD	BB	BB	DD	BB	BB	DD	BB	BB	BB	DD	DD	DD	BB	BB	BB	DD	DD
chr15_54359265_54359276	BB	DD	BB	BB	BB	DD	BB	BB	BB	DD	BB	BB	DD	DD	BB	DD	BB	DD	DD	DD	DD	BB	BB	DD	BB	DD	DD	BB	DD	BB	BB	DD	BB	BB	DD	BB	BB	DD	BB	BB	BB	DD	DD	DD	BB	BB	BB	DD	DD
chr15_54381614_54381665	BB	DD	BB	BB	BB	DD	DD	BB	BB	DD	dn	BB	DD	DD	BB	NN	BB	NA	bd	DD	NA	BB	BB	DD	BB	NA	NA	BB	DD	BB	BB	DD	BB	BB	DD	DD	BB	dn	BB	BB	BB	DD	DD	DD	BB	BB	BB	DD	NA
chr15_54384128_54384141	FF	df	FF	FF	FF	df	FF	FF	FF	df	FF	FF	df	df	FF	df	FF	df	df	df	df	FF	FF	DD	FF	df	df	FF	DD	FF	FF	df	FF	FF	df	FF	FF	df	FF	FF	FF	df	df	df	FF	FF	FF	df	df
chr15_54387235_54387246	BB	DD	BB	BB	BB	DD	BB	BB	BB	DD	BB	BB	DD	DD	BB	DD	BB	DD	DD	DD	DD	BB	BB	DD	BB	DD	DD	BB	DD	BB	BB	DD	BB	BB	DD	BB	BB	DD	BB	BB	BB	DD	DD	DD	BB	BB	BB	DD	DD
chr15_54390131_54390190	BB	dd	BB	BB	NA	dd	BB	NN	BB	dd	BB	BB	dd	dd	bn	dd	nn	dd	dd	dd	dd	BB	bn	NA	BB	dd	dd	BB	dd	NA	NA	dd	NN	NA	dd	NN	NN	dd	BB	BB	nn	dd	dd	dd	BB	BB	BB	dd	dd
chr15_54391134_54391173	BB	DD	BB	BB	BB	DD	BB	BB	BB	DD	BB	BB	DD	DD	BB	DD	BB	DD	DD	DD	DD	BB	BB	DD	BB	DD	DD	BB	DD	BB	BB	DD	BB	BB	DD	BB	BB	DD	bd	BB	BB	DD	DD	DD	BB	BB	BB	DD	DD
chr15_54438875_54438918	BB	DD	BB	BB	BB	NA	BB	BB	BB	DD	BB	BB	NA	NA	BB	DD	NA	DD	DD	DD	DD	BB	BB	DD	BB	NA	DD	BB	dn	NA	BB	NA	NN	BB	DD	BB	BB	NA	BB	BB	BB	DD	DD	DD	BB	BB	BB	DD	NA
chr15_54458610_54458637	BB	DD	BB	BB	BB	DD	BB	BB	BB	DD	BB	BB	DD	DD	BB	DD	BB	DD	DD	DD	DD	BB	BB	DD	BB	DD	DD	BB	DD	BB	BB	DD	BB	BB	DD	BB	BB	DD	BB	BB	BB	DD	DD	DD	BB	BB	BB	DD	DD
chr15_54481174_54481193	BB	DD	BB	BB	BB	DD	BB	BB	BB	DD	BB	BB	DD	DD	BB	DD	BB	DD	DD	DD	DD	BB	BB	DD	BB	DD	DD	BB	DD	BB	BB	DD	BB	BB	DD	BB	BB	DD	BB	BB	BB	DD	DD	DD	BB	BB	BB	DD	DD
chr15_54487552_54487581	BB	DD	BB	BB	BB	DD	BB	BB	BB	DD	BB	BB	DD	DD	BB	DD	BB	DD	DD	DD	DD	BB	BB	DD	BB	DD	DD	BB	DD	BB	BB	DD	BB	BB	DD	BB	BB	DD	BB	BB	BB	DD	DD	DD	BB	BB	BB	DD	DD
chr15_54571408_54571431	BB	DD	BB	BB	BB	DD	BB	BB	BB	DD	BB	BB	DD	DD	BB	DD	BB	DD	DD	DD	DD	BB	BB	DD	BB	DD	DD	BB	DD	BB	BB	DD	BB	BB	DD	BB	BB	DD	BB	BB	BB	DD	DD	DD	BB	BB	BB	DD	DD
chr15_54650015_54650050	BB	DD	BB	BB	BB	NA	BB	NN	BB	DD	BB	NA	DD	NA	BB	DD	BB	DD	DD	DD	DD	BB	BB	DD	BB	NA	DD	BB	DD	NA	BB	DD	NA	BB	DD	NA	BB	DD	BB	BB	BB	NA	NA	DD	BB	BB	BB	DD	DD
chr15_54657629_54657646	BB	DD	BB	BB	BB	bd	BB	BB	BB	DD	BB	BB	DD	DD	BB	DD	BB	DD	DD	DD	DD	BB	BB	DD	BB	DD	DD	BB	DD	BB	BB	DD	BB	BB	DD	BB	BB	DD	BB	BB	BB	bd	DD	DD	BB	BB	BB	DD	DD
chr15_54695608_54695635	BB	DD	BB	BB	DD	DD	BB	BB	BB	DD	BB	BB	DD	DD	BB	DD	BB	DD	DD	DD	DD	BB	BB	DD	BB	DD	DD	BB	DD	BB	BB	DD	BB	BB	DD	BB	BB	DD	BB	BB	BB	DD	DD	DD	BB	BB	BB	DD	DD
chr15_54728822_54728845	FF	df	FF	FF	FF	df	FF	FF	FF	df	FF	FF	DD	df	FF	df	FF	df	df	df	dn	FF	FF	df	FF	df	df	FF	df	FF	FF	df	FF	FF	df	FF	FF	df	FF	FF	FF	df	df	df	FF	FF	FF	df	df
chr15_54744500_54744531	FF	df	FF	FF	FF	df	FF	FF	FF	DD	FF	FF	df	df	FF	df	FF	DD	df	df	DD	FF	FF	DD	FF	df	df	FF	df	FF	FF	df	FF	FF	df	FF	FF	df	FF	FF	FF	DD	df	df	FF	FF	FF	df	DD
chr15_54744667_54744696	BB	DD	BB	BB	BB	DD	BB	BB	BB	DD	BB	BB	DD	DD	BB	DD	BB	DD	DD	DD	DD	BB	BB	DD	BB	DD	DD	BB	DD	BB	BB	DD	BB	BB	DD	BB	BB	DD	BB	BB	BB	DD	DD	DD	BB	BB	BB	DD	DD
chr15_5474490_5474541	FF	FF	FF	FF	FF	FF	FF	FF	FF	FF	FF	FF	FF	FF	FF	FF	FF	FF	FF	FF	FF	FF	FF	FF	NA	NA	FF	FF	NA	FF	FF	FF	FF	FF	FF	FF	FF	NA	FF	FF	FF	FF	FF	NN	FF	FF	FF	NA	FF
chr15_54751692_54751719	BB	DD	BB	BB	BB	DD	BB	BB	BB	NA	BB	BB	DD	DD	BB	DD	BB	DD	DD	DD	DD	BB	BB	NA	BB	DD	DD	BB	DD	BB	BB	DD	BB	BB	DD	BB	BB	DD	BB	BB	BB	NA	DD	DD	BB	BB	BB	DD	DD
chr15_54774577_54774594	BB	DD	BB	BB	BB	DD	BB	BB	BB	DD	BB	BB	DD	DD	BB	DD	BB	DD	DD	DD	DD	BB	BB	DD	BB	DD	DD	BB	DD	BB	BB	DD	BB	BB	DD	BB	BB	DD	BB	BB	BB	DD	DD	DD	BB	BB	BB	DD	DD
chr15_54777061_54777076	BB	DD	BB	BB	BB	DD	BB	BB	BB	DD	BB	BB	DD	DD	BB	DD	BB	DD	DD	DD	DD	BB	BB	DD	BB	DD	DD	BB	DD	BB	BB	DD	BB	BB	DD	BB	BB	DD	BB	BB	BB	DD	DD	DD	BB	BB	BB	DD	DD
chr15_54806610_54806633	BB	DD	BB	BB	BB	DD	BB	BB	BB	DD	BB	BB	DD	DD	BB	DD	BB	DD	DD	DD	DD	BB	BB	DD	BB	DD	DD	BB	DD	BB	BB	DD	BB	BB	DD	BB	BB	DD	BB	BB	BB	DD	DD	DD	BB	BB	BB	DD	DD
chr15_54811901_54811914	BB	DD	BB	BB	BB	DD	BB	BB	BB	DD	BB	BB	DD	DD	BB	DD	BB	DD	DD	DD	DD	BB	BB	DD	BB	DD	DD	BB	DD	BB	BB	DD	BB	BB	DD	BB	BB	DD	BB	BB	BB	DD	DD	DD	BB	BB	BB	DD	DD
chr15_54838300_54838323	BB	DD	BB	BB	BB	DD	BB	BB	BB	DD	BB	BB	DD	DD	BB	dn	BB	DD	DD	DD	DD	BB	BB	DD	BB	DD	DD	BB	DD	BB	BB	DD	BB	BB	DD	BB	BB	DD	BB	BB	BB	DD	DD	DD	BB	BB	BB	DD	DD
chr15_54860887_54860904	BB	DD	BB	BB	BB	DD	BB	BB	BB	DD	BB	BB	DD	DD	BB	DD	BB	DD	dn	DD	DD	BB	BB	DD	BB	DD	DD	BB	DD	BB	BB	DD	BB	BB	DD	BB	BB	DD	BB	BB	BB	DD	DD	DD	BB	BB	BB	DD	DD
chr15_54867575_54867616	BB	dd	BB	BB	BB	dd	BB	BB	BB	dd	BB	BB	dd	dd	BB	dd	BB	dd	dd	dd	dd	BB	BB	dd	BB	dd	dd	BB	dd	bn	BB	dd	BB	BB	dd	BB	BB	dd	BB	BB	BB	dd	dd	dd	BB	BB	BB	dd	dd
chr15_54873967_54874002	BB	DD	BB	BB	BB	DD	BB	BB	BB	DD	BB	BB	DD	DD	BB	DD	BB	DD	DD	DD	DD	BB	BB	DD	BB	DD	DD	BB	DD	BB	BB	DD	BB	BB	DD	BB	BB	DD	BB	BB	BB	DD	DD	DD	BB	BB	BB	DD	DD
chr15_54890016_54890043	BB	DD	BB	BB	BB	DD	BB	BB	BB	DD	BB	BB	DD	DD	BB	DD	BB	DD	DD	DD	DD	BB	BB	DD	BB	DD	DD	BB	DD	BB	BB	DD	BB	BB	DD	BB	BB	DD	BB	BB	BB	DD	DD	DD	BB	BB	BB	DD	DD
chr15_54899180_54899195	BB	DD	BB	BB	BB	DD	BB	BB	BB	DD	BB	BB	DD	DD	BB	DD	BB	DD	DD	DD	DD	BB	BB	DD	BB	DD	DD	BB	DD	BB	BB	DD	BB	BB	DD	BB	BB	DD	BB	BB	BB	DD	DD	DD	BB	BB	BB	DD	DD
chr15_54917543_54917578	BB	DD	BB	BB	BB	DD	BB	DD	BB	DD	BB	BB	DD	DD	BB	DD	BB	DD	DD	DD	DD	DD	BB	DD	BB	DD	DD	BB	DD	BB	BB	DD	BB	BB	DD	BB	BB	DD	BB	BB	BB	DD	DD	DD	BB	BB	BB	DD	DD
chr15_54945906_54945960	BB	DD	BB	BB	BB	DD	BB	BB	BB	DD	BB	BB	DD	DD	BB	DD	BB	DD	DD	DD	DD	BB	BB	DD	BB	DD	DD	BB	DD	BB	BB	DD	BB	BB	DD	BB	BB	DD	BB	BB	BB	DD	DD	DD	BB	BB	BB	DD	DD
chr15_54953453_54953464	BB	DD	BB	BB	BB	DD	BB	BB	BB	DD	BB	BB	DD	DD	BB	DD	BB	DD	DD	DD	DD	BB	BB	DD	BB	DD	DD	BB	DD	BB	BB	DD	BB	BB	DD	BB	BB	DD	BB	BB	BB	DD	DD	DD	BB	BB	BB	DD	DD
chr15_54958166_54958185	BB	DD	BB	BB	BB	DD	BB	BB	BB	DD	BB	BB	DD	DD	BB	DD	BB	DD	DD	DD	DD	BB	BB	DD	BB	DD	DD	BB	DD	BB	BB	DD	BB	BB	DD	BB	BB	DD	BB	BB	BB	DD	DD	DD	BB	BB	BB	DD	DD
chr15_54975635_54975670	BB	DD	BB	BB	BB	DD	BB	BB	BB	DD	BB	BB	DD	DD	BB	DD	BB	DD	DD	DD	DD	BB	BB	DD	BB	DD	DD	BB	DD	BB	BB	DD	BB	BB	DD	BB	BB	DD	BB	BB	BB	DD	DD	DD	BB	BB	BB	DD	DD
chr15_5501010_5501045	fn	FF	FF	FF	FF	FF	FF	FF	FF	FF	NA	FF	FF	NN	FF	FF	FF	FF	FF	FF	NA	NA	NA	FF	fn	FF	FF	FF	FF	NA	FF	NA	NA	NA	FF	NA	FF	NA	FF	FF	NA	NA	NA	FF	FF	FF	NA	FF	FF
chr15_55022176_55022187	BB	DD	BB	BB	BB	DD	BB	BB	BB	DD	BB	BB	DD	DD	BB	DD	BB	DD	DD	DD	DD	BB	BB	DD	BB	DD	DD	BB	DD	BB	BB	DD	BB	BB	DD	BB	BB	DD	BB	BB	BB	DD	DD	DD	BB	BB	BB	DD	DD
chr15_55023710_55023735	BB	DD	BB	bb	BB	DD	BB	BB	bb	DD	BB	BB	DD	DD	BB	DD	BB	DD	DD	DD	DD	BB	BB	DD	BB	DD	DD	BB	DD	bn	BB	DD	BB	BB	DD	bb	BB	DD	BB	BB	BB	DD	DD	DD	bb	BB	BB	DD	DD
chr15_55057850_55057885	FF	FF	FF	FF	FF	FF	NN	FF	FF	FF	FF	FF	FF	NA	FF	FF	FF	FF	FF	FF	FF	FF	FF	FF	FF	FF	FF	FF	FF	FF	NN	FF	fn	FF	FF	FF	FF	FF	FF	FF	FF	FF	FF	FF	FF	FF	FF	FF	FF
chr15_55085898_55085941	BB	dd	BB	BB	BB	dd	BB	bn	BB	dd	BB	BB	dd	dd	BB	dd	BB	DD	dd	dd	dd	BB	BB	dd	BB	DD	dd	BB	DD	BB	BB	dd	BB	BB	dd	BB	BB	dd	BB	bn	bn	DD	DD	dd	BB	BB	BB	DD	DD
chr15_55132943_55132954	BB	DD	BB	BB	BB	DD	BB	BB	BB	DD	BB	BB	DD	DD	BB	DD	BB	DD	DD	DD	DD	BB	BB	DD	BB	DD	DD	BB	DD	BB	BB	DD	BB	BB	DD	BB	BB	DD	BB	BB	BB	DD	DD	DD	BB	BB	BB	DD	DD
chr15_55158372_55158385	FF	df	FF	FF	FF	df	FF	FF	FF	df	FF	FF	df	df	FF	DD	FF	df	df	df	df	FF	FF	df	FF	DD	df	FF	df	FF	FF	df	FF	FF	df	FF	FF	df	FF	FF	FF	df	df	df	FF	FF	FF	DD	df
chr15_55166609_55166632	BB	DD	BB	BB	BB	DD	BB	BB	BB	DD	BB	BB	DD	DD	BB	DD	BB	DD	DD	DD	DD	BB	BB	DD	BB	DD	DD	BB	DD	BB	BB	DD	BB	BB	DD	BB	BB	DD	BB	BB	BB	DD	DD	DD	BB	BB	BB	DD	DD
chr15_55171511_55171522	FF	df	FF	FF	FF	df	FF	FF	FF	df	FF	FF	df	df	FF	df	FF	df	df	df	df	FF	FF	df	FF	df	df	FF	df	FF	FF	df	FF	FF	df	FF	FF	df	FF	FF	FF	df	df	df	FF	FF	FF	df	df
chr15_55171526_55171561	BB	DD	BB	BB	BB	DD	BB	BB	BB	DD	BB	BB	DD	DD	BB	DD	BB	DD	DD	DD	DD	BB	BB	DD	BB	DD	DD	BB	DD	BB	BB	DD	BB	BB	DD	BB	BB	DD	BB	BB	BB	DD	DD	DD	BB	BB	BB	DD	DD
chr15_55172599_55172630	BB	DD	BB	BB	BB	DD	BB	BB	BB	DD	BB	bn	DD	DD	BB	DD	BB	DD	DD	DD	DD	BB	BB	DD	BB	DD	DD	BB	DD	BB	BB	DD	BB	BB	DD	BB	BB	DD	BB	BB	BB	DD	DD	DD	BB	BB	BB	DD	DD
chr15_55173912_55173967	BB	DD	BB	BB	BB	DD	BB	BB	BB	DD	BB	BB	DD	DD	BB	DD	BB	DD	DD	DD	DD	BB	BB	DD	BB	DD	DD	BB	DD	BB	BB	DD	BB	BB	DD	BB	BB	DD	BB	BB	BB	DD	DD	DD	BB	BB	BB	DD	DD
chr15_55185693_55185704	BB	DD	BB	BB	BB	DD	BB	BB	BB	DD	BB	BB	DD	DD	BB	DD	BB	DD	DD	DD	DD	BB	BB	DD	BB	DD	DD	BB	DD	BB	BB	DD	BB	BB	DD	BB	BB	DD	BB	BB	BB	DD	DD	DD	BB	BB	BB	DD	DD
chr15_55204408_55204463	NN	DD	NN	NA	NA	DD	NN	NN	NA	DD	NN	NN	DD	NN	NN	NA	NN	DD	DD	DD	DD	NA	NN	DD	NN	DD	DD	NN	DD	NN	NN	NN	NA	NA	NA	NA	NN	DD	NA	NN	NN	DD	DD	DD	NN	NA	NN	DD	NA
chr15_55222652_55222699	BB	DD	BB	BB	BB	DD	BB	BB	BB	DD	BB	BB	DD	DD	BB	DD	BB	DD	DD	DD	DD	BB	BB	DD	BB	DD	DD	BB	DD	BB	BB	DD	BB	BB	DD	BB	BB	DD	BB	BB	BB	DD	DD	DD	BB	BB	BB	DD	DD
chr15_55227175_55227196	BB	DD	BB	bn	BB	DD	BB	BB	BB	DD	BB	BB	DD	DD	BB	DD	BB	DD	DD	DD	DD	BB	BB	DD	BB	DD	DD	BB	DD	BB	BB	DD	BB	BB	DD	BB	BB	DD	BB	BB	BB	DD	DD	DD	BB	BB	BB	DD	DD
chr15_55238815_55238838	BB	DD	BB	BB	BB	DD	BB	BB	BB	DD	BB	BB	DD	DD	BB	DD	BB	DD	DD	DD	DD	BB	BB	DD	BB	DD	DD	BB	DD	BB	BB	DD	BB	BB	DD	BB	BB	DD	BB	BB	BB	DD	DD	DD	BB	BB	BB	DD	DD
chr15_55246490_55246509	BB	DD	BB	BB	BB	DD	BB	BB	BB	DD	BB	BB	DD	DD	BB	DD	BB	DD	DD	DD	DD	BB	BB	DD	BB	DD	DD	BB	DD	BB	BB	DD	BB	BB	DD	BB	BB	DD	BB	BB	BB	DD	DD	DD	BB	BB	BB	DD	DD
chr15_55246843_55246866	BB	DD	BB	BB	BB	DD	BB	BB	BB	DD	BB	BB	DD	DD	BB	DD	BB	DD	DD	DD	dn	BB	BB	DD	BB	DD	DD	BB	DD	BB	BB	DD	BB	BB	DD	BB	BB	DD	BB	BB	BB	DD	DD	DD	BB	BB	BB	DD	DD
chr15_55249722_55249741	BB	DD	BB	BB	BB	DD	BB	BB	BB	DD	BB	BB	DD	DD	BB	DD	BB	DD	DD	DD	DD	BB	BB	DD	BB	DD	DD	BB	DD	BB	BB	DD	BB	BB	DD	BB	BB	DD	BB	BB	BB	DD	DD	DD	BB	BB	BB	DD	DD
chr15_55250748_55250783	BB	DD	BB	BB	BB	DD	BB	DD	BB	DD	BB	BB	DD	DD	BB	DD	BB	DD	DD	DD	DD	BB	BB	DD	BB	DD	DD	BB	DD	BB	BB	DD	BB	BB	DD	BB	BB	DD	BB	BB	BB	DD	DD	DD	BB	BB	BB	DD	DD
chr15_55254418_55254429	BB	DD	BB	BB	BB	DD	BB	BB	BB	DD	BB	BB	DD	DD	BB	DD	BB	DD	DD	DD	DD	BB	BB	DD	BB	DD	DD	BB	DD	BB	BB	DD	BB	BB	DD	BB	BB	DD	BB	BB	BB	DD	DD	DD	BB	BB	BB	DD	DD
chr15_55254490_55254516	BB	DD	BB	BB	BB	DD	BB	BB	BB	DD	BB	BB	DD	DD	BB	DD	BB	DD	DD	DD	DD	BB	BB	DD	BB	DD	DD	BB	DD	BB	BB	DD	BB	BB	DD	BB	BB	DD	BB	BB	BB	DD	DD	DD	BB	BB	BB	DD	DD
chr15_55262907_55262931	BB	DD	BB	BB	BB	DD	BB	BB	BB	DD	BB	BB	DD	DD	BB	DD	BB	DD	DD	DD	DD	BB	BB	DD	BB	DD	DD	BB	DD	BB	BB	DD	BB	BB	DD	BB	BB	DD	BB	BB	BB	DD	DD	DD	BB	BB	BB	DD	DD
chr15_55268085_55268108	BB	DD	BB	BB	BB	DD	BB	BB	BB	DD	BB	BB	DD	DD	BB	DD	BB	DD	DD	DD	DD	BB	BB	DD	BB	DD	DD	BB	DD	BB	BB	DD	BB	BB	DD	BB	BB	DD	BB	BB	BB	DD	DD	DD	BB	BB	BB	DD	DD
chr15_55327617_55327676	DD	DD	DD	DD	BB	DD	BB	DD	BB	DD	BB	DD	DD	DD	DD	DD	DD	BB	DD	DD	DD	DD	DD	DD	BB	DD	DD	BB	DD	BB	BB	DD	BB	BB	BB	BB	BB	DD	BB	BB	BB	DD	DD	DD	BB	BB	BB	DD	DD
chr15_55364880_55364912	NA	DD	BB	BB	BB	DD	BB	BB	BB	DD	BB	NA	DD	DD	BB	DD	BB	NA	DD	DD	DD	BB	BB	DD	BB	DD	DD	BB	DD	BB	BB	DD	BB	BB	BB	BB	BB	DD	BB	BB	BB	DD	DD	DD	BB	BB	BB	DD	DD
chr15_55416565_55416612	FF	FF	FF	NA	NA	NA	FF	fn	NA	NN	FF	FF	FF	FF	FF	FF	FF	FF	FF	FF	FF	FF	FF	FF	FF	NA	NA	FF	FF	NA	FF	FF	FF	NA	FF	NA	FF	FF	FF	FF	FF	FF	FF	FF	FF	NA	FF	FF	NA
chr15_55777362_55777405	FF	FF	FF	FF	FF	NA	FF	FF	FF	FF	FF	FF	FF	NA	FF	FF	FF	FF	FF	NN	NA	FF	FF	FF	NN	FF	FF	NA	FF	FF	FF	FF	fn	FF	FF	NN	NN	FF	FF	FF	FF	FF	FF	FF	fn	FF	FF	FF	FF
chr15_55839779_55839838	NA	FF	FF	FF	FF	FF	FF	FF	FF	FF	FF	FF	FF	FF	FF	FF	NA	FF	FF	fn	FF	FF	NA	FF	FF	NA	FF	FF	FF	NA	NA	FF	FF	FF	FF	fn	FF	FF	FF	FF	FF	FF	FF	FF	FF	FF	FF	FF	FF
chr15_55946576_55946603	FF	FF	FF	NA	FF	NN	FF	FF	FF	FF	FF	FF	NA	NA	FF	FF	FF	FF	FF	FF	FF	FF	FF	FF	FF	FF	FF	FF	FF	FF	FF	FF	FF	FF	FF	FF	FF	FF	FF	NA	FF	FF	FF	FF	FF	FF	FF	FF	FF
chr15_55969113_55969124	FF	FF	NA	FF	FF	FF	FF	FF	FF	FF	FF	FF	FF	FF	FF	FF	FF	FF	FF	FF	FF	NA	FF	FF	FF	FF	FF	FF	FF	FF	FF	FF	FF	FF	FF	FF	FF	NA	FF	FF	NA	FF	FF	FF	FF	FF	FF	FF	FF
chr15_56039061_56039108	FF	FF	FF	NA	NA	FF	FF	NN	NA	FF	fn	FF	NA	FF	FF	FF	FF	NN	FF	FF	FF	NN	FF	NA	FF	FF	FF	FF	FF	NA	FF	FF	FF	NA	FF	FF	FF	FF	NA	NA	NA	FF	FF	FF	FF	NA	FF	FF	FF
chr15_56065794_56065845	FF	FF	FF	FF	FF	FF	FF	NN	NA	NA	FF	FF	FF	FF	FF	FF	NA	FF	FF	fn	NA	FF	FF	FF	NA	FF	FF	NA	NA	FF	NA	FF	FF	NA	FF	FF	FF	FF	FF	fn	FF	FF	FF	FF	FF	FF	FF	FF	FF
chr15_56076542_56076585	FF	FF	FF	NA	FF	FF	FF	FF	FF	FF	FF	FF	FF	NN	FF	FF	FF	FF	FF	FF	FF	FF	FF	FF	FF	NA	NA	FF	FF	FF	FF	NA	NA	FF	FF	FF	FF	FF	FF	NA	NN	FF	FF	FF	FF	fn	FF	FF	FF
chr15_56267878_56267903	FF	FF	FF	NA	FF	FF	FF	FF	FF	FF	FF	FF	FF	FF	FF	FF	FF	FF	FF	FF	FF	FF	NA	NA	FF	NA	NA	NA	NA	FF	FF	FF	FF	FF	FF	FF	FF	FF	FF	FF	NN	NA	FF	NA	FF	NA	NA	FF	NA
chr15_56325190_56325245	NA	DD	NN	NN	BB	DD	NN	NA	NN	NA	NN	NN	DD	NN	NN	NA	NN	DD	NA	DD	DD	NN	NN	DD	NN	NA	NA	NA	DD	NA	NN	DD	NN	NA	NN	NA	NA	NA	NN	NN	NA	DD	DD	DD	NA	NN	NN	DD	DD
chr15_56373337_56373362	FF	FF	FF	FF	FF	FF	FF	NA	FF	FF	FF	FF	FF	FF	NA	FF	FF	FF	FF	NA	NA	FF	FF	FF	NA	NA	FF	NA	FF	FF	FF	FF	NA	FF	NA	FF	FF	FF	FF	FF	NA	FF	NA	FF	FF	FF	FF	FF	FF
chr15_56378222_56378276	FF	FF	NA	NA	FF	NA	FF	FF	FF	FF	NA	FF	FF	FF	FF	FF	FF	FF	FF	FF	FF	FF	FF	FF	FF	FF	FF	FF	NA	NA	FF	FF	FF	FF	NA	FF	FF	FF	FF	NA	NA	FF	FF	FF	FF	FF	NA	NA	FF
chr15_56469013_56469060	NA	FF	NA	FF	FF	FF	NA	FF	NA	FF	FF	FF	FF	FF	FF	FF	NA	FF	FF	FF	FF	FF	FF	FF	NN	FF	FF	NA	NA	NA	NA	FF	FF	FF	FF	FF	FF	NA	NA	FF	FF	FF	FF	FF	FF	NA	FF	FF	FF
chr15_56481043_56481078	FF	FF	NN	FF	FF	NA	FF	NA	FF	FF	FF	FF	FF	FF	FF	NA	FF	FF	NA	FF	FF	NA	FF	FF	FF	NA	FF	FF	FF	NA	NA	FF	FF	FF	FF	FF	FF	FF	FF	NA	FF	FF	NA	FF	FF	FF	FF	FF	FF
chr15_56494344_56494375	FF	FF	FF	FF	FF	FF	FF	FF	FF	FF	FF	FF	FF	FF	fn	FF	FF	FF	FF	FF	FF	FF	FF	FF	FF	FF	FF	NA	FF	FF	FF	FF	FF	FF	FF	FF	FF	FF	FF	FF	FF	FF	FF	FF	FF	FF	FF	FF	NA
chr15_56600747_56600790	NA	FF	FF	FF	FF	FF	FF	FF	FF	FF	FF	FF	FF	NN	FF	FF	FF	FF	FF	FF	FF	FF	FF	FF	NA	FF	FF	FF	FF	FF	FF	FF	FF	FF	fn	FF	FF	FF	FF	FF	FF	FF	FF	FF	FF	FF	FF	FF	FF
chr15_56617647_56617702	BB	BB	NN	DD	DD	NA	BB	BB	BB	NN	BB	BB	NA	BB	NA	NA	NA	DD	DD	DD	NA	BB	BB	bn	NA	NA	DD	BB	DD	BB	BB	NN	BB	BB	bn	NA	BB	BB	BB	BB	NA	DD	DD	dn	NA	BB	NA	nn	NA
chr15_56657003_56657038	FF	FF	FF	FF	fn	FF	FF	FF	NA	FF	FF	FF	FF	NA	FF	FF	NA	FF	FF	FF	NN	FF	NA	FF	FF	FF	FF	FF	FF	FF	FF	FF	FF	FF	FF	FF	FF	NA	FF	FF	FF	FF	FF	FF	FF	FF	FF	FF	FF
chr15_56687227_56687274	BB	BB	BB	BB	BB	BB	BB	NA	NA	BB	BB	BB	BB	NA	BB	bu	NA	BB	BB	BB	BB	BB	BB	NA	BB	BB	BB	BB	BB	BB	BB	UU	BB	BB	BB	BB	BB	NA	BB	BB	BB	BB	BB	NA	BB	BB	BB	NA	BB
chr15_56779942_56779973	DD	DD	DD	DD	DD	DD	DD	DD	DD	DD	DD	DD	bd	DD	DD	DD	DD	DD	DD	DD	DD	DD	DD	DD	DD	DD	DD	DD	DD	BB	BB	DD	BB	BB	BB	BB	BB	DD	BB	BB	BB	DD	DD	DD	BB	BB	BB	DD	DD
chr15_56792117_56792164	FF	FF	FF	FF	FF	FF	FF	FF	NA	FF	FF	FF	FF	FF	FF	NA	FF	NA	FF	FF	FF	FF	FF	FF	FF	FF	FF	NA	FF	FF	NA	FF	FF	FF	NA	FF	FF	FF	NA	FF	FF	FF	FF	FF	FF	FF	FF	FF	NN
chr15_56829649_56829692	FF	FF	FF	FF	FF	FF	FF	FF	FF	FF	FF	FF	FF	NN	FF	FF	FF	FF	FF	FF	FF	FF	FF	FF	FF	NA	FF	NA	FF	FF	FF	FF	FF	FF	FF	FF	FF	FF	NA	FF	FF	FF	FF	FF	FF	FF	FF	FF	FF
chr15_56838577_56838628	FF	FF	FF	NN	fn	FF	FF	FF	FF	NA	FF	FF	FF	FF	NA	FF	FF	NA	FF	FF	FF	FF	FF	NN	NA	NA	FF	FF	FF	FF	NA	NA	NA	FF	FF	FF	FF	FF	FF	FF	NA	FF	FF	FF	FF	NA	FF	FF	FF
chr15_56974151_56974202	FF	NN	NA	FF	FF	FF	NA	FF	FF	FF	NA	FF	FF	FF	FF	FF	NA	NA	FF	FF	NA	FF	FF	NA	FF	NA	fn	FF	NA	NA	FF	FF	FF	FF	FF	FF	FF	fn	FF	FF	NA	FF	FF	FF	FF	NA	FF	FF	FF
chr15_56996455_56996502	FF	FF	NA	FF	FF	FF	FF	FF	NA	FF	FF	FF	FF	FF	FF	NA	FF	NA	FF	fn	FF	fn	FF	FF	FF	NA	FF	FF	NA	FF	FF	FF	FF	NA	FF	NA	NA	FF	FF	NA	FF	FF	FF	FF	FF	FF	FF	FF	NA
chr15_57041244_57041295	BB	NA	NA	NA	DD	DD	BB	BB	BB	DD	BB	bn	DD	DD	bn	DD	BB	DD	DD	DD	DD	BB	BB	DD	DD	NA	NA	BB	NA	BB	BB	DD	NA	NA	BB	BB	DD	NA	BB	NA	bd	DD	DD	NA	BB	BB	NA	DD	NA
chr15_5710446_5710473	FF	FF	FF	FF	FF	NN	FF	FF	FF	FF	FF	FF	FF	FF	FF	FF	FF	FF	FF	FF	FF	FF	FF	FF	FF	FF	FF	FF	FF	FF	FF	FF	FF	FF	FF	FF	FF	FF	FF	FF	FF	FF	FF	FF	FF	FF	FF	FF	FF
chr15_5843576_5843591	FF	FF	FF	FF	FF	FF	FF	FF	FF	FF	FF	FF	FF	FF	FF	FF	FF	FF	FF	FF	FF	FF	FF	FF	FF	FF	FF	FF	NA	FF	FF	FF	FF	FF	FF	FF	FF	FF	FF	FF	NA	FF	FF	FF	FF	FF	FF	NA	NA
chr15_5843727_5843778	FF	NA	FF	FF	FF	FF	FF	FF	FF	NA	NA	FF	FF	FF	NN	FF	FF	FF	FF	NA	FF	FF	FF	FF	FF	FF	FF	NA	FF	FF	FF	NA	FF	FF	FF	NA	FF	FF	FF	FF	FF	FF	FF	FF	FF	FF	FF	FF	FF
chr15_5969542_5969605	BB	DD	NA	BB	bn	DD	BB	BB	BB	DD	NN	NA	NA	NA	BB	DD	bn	NA	DD	NA	NA	NA	BB	NA	NA	BB	bd	BB	NN	NA	BB	NA	BB	NN	NA	DD	DD	DD	DD	BB	NA	DD	DD	DD	BB	NA	BB	DD	DD
chr15_6004192_6004243	NN	DD	NA	BB	BB	DD	NA	BB	BB	NA	BB	BB	DD	BB	NA	NN	NA	NA	DD	DD	NN	BB	NN	BB	BB	NA	NA	BB	BB	NA	NA	DD	NA	NA	NA	dn	DD	DD	DD	BB	NA	DD	DD	DD	BB	NA	NA	NA	DD
chr15_6021852_6021884	FF	FF	FF	FF	NA	FF	FF	FF	fn	NA	FF	FF	FF	FF	FF	FF	FF	FF	FF	FF	FF	FF	FF	FF	FF	FF	FF	FF	NN	NA	FF	FF	FF	FF	FF	FF	FF	FF	FF	FF	NA	FF	FF	FF	FF	FF	FF	FF	NA
chr15_6041609_6041635	FF	FF	FF	NN	FF	FF	NN	NN	NN	FF	FF	FF	FF	FF	FF	FF	NA	FF	FF	FF	FF	FF	FF	FF	FF	NA	FF	FF	FF	NA	FF	FF	FF	FF	FF	FF	FF	FF	FF	FF	FF	FF	FF	FF	FF	FF	FF	FF	FF
chr15_6101273_6101316	NA	FF	NA	NN	FF	FF	FF	FF	FF	FF	NA	NA	FF	FF	FF	NA	NA	FF	NA	FF	FF	NA	NA	NA	NA	NA	FF	FF	FF	NA	fn	FF	NA	FF	FF	FF	FF	NA	FF	FF	NA	FF	FF	FF	FF	NA	FF	FF	FF
chr15_6340292_6340323	FF	FF	FF	FF	FF	FF	FF	FF	fn	NN	FF	FF	FF	FF	FF	FF	FF	FF	FF	FF	FF	FF	FF	FF	FF	FF	FF	FF	FF	FF	FF	FF	FF	FF	FF	FF	FF	FF	FF	FF	FF	FF	FF	FF	FF	FF	FF	FF	FF
chr15_6363235_6363282	FF	FF	FF	FF	NA	FF	FF	FF	FF	FF	FF	FF	FF	FF	fn	FF	NA	FF	NN	FF	FF	NN	FF	NN	FF	FF	FF	FF	FF	FF	FF	FF	FF	FF	NA	FF	FF	FF	FF	FF	NA	FF	FF	FF	FF	FF	FF	FF	NA
chr15_6493638_6493685	FF	NA	FF	FF	FF	fn	FF	FF	FF	FF	FF	FF	FF	FF	FF	FF	FF	FF	FF	FF	FF	FF	FF	FF	FF	fn	FF	FF	FF	FF	fn	FF	FF	FF	FF	FF	FF	FF	FF	FF	FF	NA	FF	FF	FF	FF	FF	FF	FF
chr15_6592223_6592254	FF	FF	NA	NA	FF	FF	FF	FF	FF	FF	NN	NN	FF	FF	FF	FF	FF	FF	FF	FF	FF	NN	NN	NA	FF	NA	FF	FF	FF	NA	FF	FF	NN	FF	NA	FF	NA	FF	FF	FF	NA	FF	FF	FF	FF	NA	NA	FF	FF
chr15_6892264_6892315	NA	nn	NN	NN	NN	FF	NN	NN	FF	NN	NN	NN	NN	NN	FF	FF	NA	NN	NN	NN	NN	NN	NN	NA	NN	NA	NA	NN	FF	FF	FF	FF	FF	FF	FF	FF	FF	FF	FF	FF	FF	FF	FF	FF	FF	FF	NA	FF	FF
chr15_6929084_6929131	BB	NA	BB	BB	NA	DD	NN	BB	NA	DD	BB	BB	DD	BB	bd	DD	BB	BB	BB	DD	DD	BB	DD	NA	BB	NA	NA	BB	BB	BB	BB	dn	BB	BB	DD	DD	DD	DD	BB	BB	NA	BB	DD	NA	BB	dn	NA	DD	NA
chr15_7031684_7031715	FF	FF	FF	FF	FF	FF	FF	FF	FF	FF	FF	FF	FF	FF	NN	FF	FF	FF	FF	FF	FF	FF	FF	FF	FF	FF	FF	FF	FF	FF	FF	FF	FF	FF	FF	FF	FF	FF	FF	FF	FF	FF	FF	FF	FF	FF	FF	FF	NA
chr15_7052028_7052067	FF	FF	NA	NA	FF	FF	FF	FF	NA	FF	FF	FF	NA	FF	NN	NA	FF	FF	FF	FF	FF	FF	FF	NA	FF	NA	NA	FF	FF	NA	FF	FF	FF	NA	NA	FF	FF	FF	FF	FF	FF	FF	FF	NN	FF	FF	FF	FF	NA
chr15_7111610_7111659	FF	FF	FF	NA	FF	FF	FF	FF	FF	FF	FF	FF	FF	FF	FF	FF	FF	FF	FF	FF	FF	FF	FF	FF	NA	FF	FF	FF	FF	FF	FF	FF	FF	FF	FF	FF	FF	FF	FF	FF	NA	FF	FF	FF	FF	FF	FF	fn	FF
chr15_7262957_7263000	FF	FF	FF	FF	FF	FF	FF	FF	FF	NA	FF	NA	FF	FF	FF	FF	FF	FF	NA	FF	FF	FF	FF	FF	FF	NA	FF	FF	FF	FF	FF	FF	FF	FF	FF	FF	FF	FF	FF	NA	FF	FF	FF	FF	FF	NN	FF	FF	NA
chr15_7325755_7325802	BB	BB	BB	BB	BB	NA	BB	BB	NA	DD	BB	BB	DD	BB	BB	DD	BB	BB	BB	DD	dn	NA	BB	BB	BB	BB	DD	BB	BB	BB	BB	BB	BB	BB	DD	DD	DD	DD	BB	BB	BB	BB	DD	DD	BB	BB	BB	DD	DD
chr15_7368087_7368138	FF	FF	FF	FF	FF	NA	FF	NN	FF	FF	NA	FF	FF	NA	FF	NA	NA	FF	fn	FF	FF	FF	FF	FF	FF	FF	NA	FF	FF	FF	FF	FF	FF	FF	FF	FF	FF	FF	FF	FF	NA	FF	FF	NA	FF	FF	NA	FF	FF
chr15_7471291_7471338	FF	FF	FF	NA	NA	FF	FF	FF	FF	FF	FF	FF	FF	FF	FF	FF	FF	NA	FF	NA	fn	FF	FF	FF	FF	NA	FF	FF	FF	NA	FF	NA	FF	FF	FF	FF	FF	NA	NN	NA	FF	FF	FF	FF	NA	FF	FF	FF	NA
chr15_7552319_7552374	BB	BB	BB	NA	BB	NN	BB	BB	BB	DD	DD	BB	DD	BB	BB	DD	BB	BB	BB	DD	DD	DD	DD	BB	BB	NA	DD	DD	DD	bd	DD	DD	BB	NA	DD	DD	DD	DD	DD	bd	BB	BB	DD	DD	BB	NA	BB	DD	DD
chr15_7559927_7559974	NA	FF	FF	FF	NA	NA	FF	NA	FF	FF	FF	FF	NA	NA	FF	FF	FF	FF	FF	NA	NN	FF	FF	FF	FF	NA	NA	FF	FF	FF	FF	FF	FF	FF	FF	FF	FF	NA	FF	FF	NA	FF	FF	FF	FF	FF	NN	NA	FF
chr15_7694742_7694805	FF	FF	FF	FF	NA	NA	FF	FF	fn	NA	fn	FF	FF	fn	NN	FF	NA	FF	NA	FF	fn	FF	NN	NA	FF	NA	fn	FF	NA	FF	FF	NA	FF	FF	NA	NA	NA	FF	NA	FF	FF	NA	FF	NA	NA	NA	FF	FF	FF
chr15_7735099_7735140	FF	FF	FF	FF	FF	FF	FF	FF	FF	FF	FF	FF	FF	FF	FF	FF	FF	FF	FF	FF	FF	FF	FF	FF	FF	FF	FF	FF	FF	FF	NN	FF	FF	FF	FF	FF	FF	FF	FF	FF	FF	FF	FF	FF	NA	FF	FF	FF	FF
chr15_7778873_7778914	BB	BB	DD	BB	BB	DD	BB	BB	BB	DD	BB	BB	DD	BB	BB	DD	BB	BB	BB	NA	DD	DD	DD	BB	BB	BB	DD	BB	BB	BB	BB	DD	BB	BB	DD	DD	DD	DD	BB	BB	BB	BB	DD	bd	BB	BB	BB	DD	DD
chr15_7805695_7805748	NA	FF	FF	FF	NA	FF	FF	FF	FF	FF	FF	NN	FF	FF	NA	FF	NA	NA	FF	FF	FF	FF	FF	FF	FF	FF	FF	FF	FF	FF	NA	FF	FF	FF	NA	NA	FF	NA	FF	FF	NA	FF	FF	FF	FF	FF	FF	FF	FF
chr15_7837852_7837899	FF	FF	FF	FF	FF	FF	FF	FF	FF	NA	FF	NA	FF	FF	FF	FF	FF	NA	FF	FF	FF	FF	FF	FF	FF	NA	FF	FF	FF	FF	FF	FF	FF	FF	FF	FF	FF	FF	FF	FF	FF	NA	FF	FF	FF	NA	FF	fn	FF
chr15_7997919_7997934	FF	FF	FF	FF	FF	FF	FF	FF	FF	FF	FF	FF	FF	FF	FF	FF	FF	FF	FF	FF	FF	FF	FF	FF	FF	FF	FF	FF	FF	FF	FF	FF	FF	FF	FF	FF	FF	FF	FF	FF	FF	FF	FF	FF	FF	FF	FF	FF	FF
chr15_8239887_8239914	FF	NA	NA	FF	FF	FF	FF	FF	FF	FF	FF	FF	FF	FF	FF	FF	FF	FF	FF	FF	NA	FF	FF	FF	FF	NA	FF	FF	FF	FF	FF	FF	FF	FF	FF	NA	FF	FF	NA	FF	FF	FF	FF	NA	FF	FF	NA	FF	FF
chr15_8313267_8313314	FF	fn	FF	FF	NA	FF	FF	FF	FF	FF	FF	FF	FF	FF	FF	FF	FF	FF	FF	FF	NN	FF	FF	FF	FF	NA	FF	fn	FF	FF	FF	FF	FF	FF	NA	FF	FF	FF	FF	FF	FF	FF	NA	FF	NN	NA	FF	FF	FF
chr15_8319005_8319056	NN	FF	NA	FF	FF	FF	NA	FF	FF	FF	FF	FF	FF	FF	FF	FF	FF	FF	NA	FF	NA	FF	NN	NA	FF	NA	FF	FF	FF	NA	FF	fn	FF	NA	FF	NA	NA	NA	FF	FF	NA	FF	FF	FF	NA	FF	FF	NA	NA
chr15_8331047_8331086	FF	FF	FF	FF	NN	FF	FF	FF	FF	FF	FF	FF	FF	FF	FF	FF	FF	FF	FF	FF	FF	FF	FF	FF	FF	FF	fn	FF	FF	FF	FF	FF	FF	FF	FF	FF	FF	FF	FF	FF	FF	FF	FF	FF	FF	FF	FF	FF	FF
chr15_8359908_8359971	BB	NA	BB	BB	BB	DD	BB	BB	NA	DD	DD	BB	DD	BB	BB	bd	BB	BB	BB	NA	DD	DD	NA	BB	DD	BB	bd	BB	BB	NA	bn	DD	BB	NA	DD	DD	NA	DD	NA	NA	BB	BB	NN	DD	BB	NA	NA	DD	DD
chr15_8428191_8428218	FF	NA	FF	FF	FF	NA	FF	FF	FF	FF	FF	NA	FF	FF	NA	FF	FF	FF	FF	FF	NA	FF	FF	FF	FF	FF	FF	NA	FF	FF	FF	FF	FF	NA	FF	FF	FF	FF	FF	FF	FF	FF	NA	FF	FF	FF	FF	FF	NA
chr15_8433284_8433309	BB	NA	BB	BB	NA	NA	BB	BB	BB	dn	BB	NA	DD	BB	BB	NA	NA	BB	BB	NA	NA	BB	BB	BB	BB	NA	NA	BB	NA	NA	BB	dn	BB	BB	DD	NN	dn	DD	BB	BB	BB	NA	DD	DD	BB	BB	BB	DD	DD
chr15_8516869_8516933	NA	BB	DD	NA	BB	NA	BB	BB	BB	BB	BB	BB	NA	BB	NA	BB	NA	BB	BB	BB	NA	BB	NA	BB	BB	BB	DD	BB	BB	BB	BB	DD	NN	NA	NA	DD	DD	DD	BB	BB	NA	BB	DD	BB	BB	NA	BB	DD	DD
chr15_8578114_8578149	FF	FF	NA	FF	FF	FF	FF	FF	FF	FF	FF	FF	FF	FF	FF	FF	FF	FF	FF	FF	FF	FF	FF	FF	FF	FF	NN	FF	FF	FF	FF	NN	FF	FF	FF	FF	FF	FF	FF	FF	FF	FF	FF	FF	FF	FF	FF	FF	FF
chr15_8580455_8580498	DD	DD	DD	DD	DD	DD	DD	DD	DD	NA	NA	DD	DD	DD	DD	DD	DD	DD	DD	DD	DD	NA	DD	DD	DD	NA	DD	DD	DD	NA	NA	DD	DD	DD	DD	DD	DD	DD	DD	DD	NA	NA	DD	DD	DD	DD	DD	DD	DD
chr15_8637836_8637900	FF	FF	FF	FF	FF	FF	FF	FF	FF	FF	FF	FF	NN	NA	FF	FF	fn	FF	NA	FF	NA	FF	FF	FF	NN	NA	FF	NA	NA	FF	FF	FF	NN	FF	FF	FF	NA	NA	NA	NA	FF	FF	NA	FF	NA	NA	NA	FF	NA
chr15_8647570_8647613	NN	NN	BB	NA	NN	NN	NN	BB	NA	NA	BB	NN	NN	NA	NA	NN	BB	NN	NN	BB	NN	NN	NN	NA	NN	NA	NN	NN	BB	NA	NA	NN	BB	BB	NA	BB	NN	NN	BB	BB	BB	BB	NN	NA	BB	BB	BB	NN	NA
chr15_9286308_9286367	BB	BB	BB	BB	BB	DD	BB	DD	NA	DD	BB	BB	DD	BB	BB	DD	BB	BB	BB	DD	DD	BB	BB	BB	BB	BB	dn	BB	bn	BB	BB	DD	BB	BB	DD	DD	DD	BB	BB	BB	BB	BB	DD	DD	BB	bd	BB	DD	DD
chr15_9342986_9343040	DD	DD	DD	DD	DD	DD	DD	NN	DD	DD	DD	DD	DD	DD	dn	DD	NA	NA	DD	DD	DD	NA	DD	DD	DD	NA	DD	NA	BB	BB	BB	DD	BB	BB	DD	NA	DD	NA	BB	BB	NA	BB	DD	DD	BB	BB	BB	DD	NA
chr15_9345934_9345977	BB	BB	BB	NA	BB	NA	BB	BB	BB	DD	BB	BB	DD	BB	BB	DD	BB	NA	BB	DD	NA	BB	BB	DD	BB	BB	DD	BB	BB	NA	BB	DD	DD	BB	DD	DD	DD	DD	BB	BB	BB	BB	DD	DD	BB	BB	BB	DD	DD
chr15_9515783_9515826	BB	BB	BB	NA	BB	dd	BB	BB	dd	dd	BB	bn	dd	BB	BB	dd	BB	BB	BB	dd	dd	BB	BB	BB	BB	BB	bn	BB	BB	BB	BB	DD	BB	BB	dd	dd	dd	dd	BB	BB	BB	DD	dd	dd	BB	BB	BB	dd	dd
chr15_9702610_9702641	BB	BB	DD	BB	BB	DD	BB	BB	BB	DD	BB	BB	DD	BB	BB	DD	BB	BB	BB	DD	DD	BB	BB	BB	BB	BB	DD	BB	BB	BB	BB	DD	BB	BB	DD	DD	DD	DD	BB	BB	BB	BB	DD	DD	BB	BB	BB	DD	DD
chr15_9796736_9796783	FF	NA	NN	FF	NA	FF	NN	FF	fn	FF	FF	FF	FF	NN	FF	NA	NN	FF	FF	NN	FF	FF	NA	NN	NA	FF	NN	FF	FF	FF	FF	FF	FF	FF	FF	FF	fn	NA	FF	FF	FF	FF	NA	NN	NN	FF	NA	FF	FF
chr15_9821326_9821377	FF	FF	NA	fn	FF	NN	NN	FF	FF	FF	FF	FF	FF	NA	FF	FF	FF	FF	FF	FF	FF	NA	NA	FF	FF	FF	NA	FF	FF	FF	FF	FF	FF	FF	FF	FF	FF	NN	FF	FF	NA	FF	FF	NA	NA	NA	FF	FF	NN
chr15_9862843_9862878	FF	FF	NA	FF	FF	FF	FF	FF	FF	FF	FF	fn	FF	FF	FF	FF	FF	FF	FF	FF	FF	FF	FF	FF	FF	NA	FF	FF	FF	FF	FF	FF	FF	FF	FF	FF	FF	FF	FF	FF	FF	FF	FF	FF	FF	FF	FF	FF	FF
chr15_9947518_9947561	FF	NA	NA	FF	FF	FF	FF	fn	FF	FF	FF	FF	NA	FF	fn	FF	FF	fn	FF	FF	FF	FF	FF	NN	FF	NA	FF	FF	FF	FF	FF	FF	FF	NN	FF	FF	NA	FF	FF	FF	NA	FF	FF	FF	FF	FF	FF	FF	FF
chr15_9978467_9978502	NN	NN	NA	NN	NN	NA	NN	NN	NA	NA	NN	NN	NA	NN	NN	FF	NN	NA	NN	NA	NA	NN	NN	NN	NN	NA	FF	FF	FF	NA	FF	FF	FF	FF	FF	FF	NA	FF	FF	FF	NA	FF	FF	FF	NA	FF	FF	FF	FF
chr15_100375073_100375094	NA	BB	BB	BB	BB	DD	BB	BB	DD	NA	BB	BB	DD	BB	BB	BB	BB	BB	BB	BB	BB	BB	DD	BB	DD	BB	DD	DD	BB	BB	BB	BB	BB	DD	BB	BB	BB	BB	BB	DD	BB	BB	NA	DD	DD	DD	BB	DD	DD
chr15_100593138_100593177	FF	FF	FF	FF	NA	FF	FF	FF	FF	NA	FF	NA	FF	FF	FF	FF	FF	FF	FF	NA	FF	NA	FF	NN	FF	NA	FF	FF	FF	NA	FF	NA	FF	NA	FF	FF	FF	NA	FF	FF	NA	FF	FF	FF	FF	FF	FF	NN	NA
chr15_100731639_100731690	FF	FF	FF	NA	fn	FF	FF	FF	FF	FF	FF	FF	NA	fn	FF	FF	FF	FF	NA	FF	FF	NA	NA	FF	FF	NA	FF	FF	FF	FF	fn	FF	FF	NN	NN	FF	FF	FF	FF	FF	NA	FF	FF	FF	FF	FF	FF	FF	FF
chr15_100760156_100760191	FF	FF	FF	FF	FF	FF	FF	FF	FF	FF	FF	FF	FF	FF	NA	FF	FF	FF	FF	FF	NA	FF	FF	FF	FF	FF	FF	FF	FF	FF	FF	FF	FF	FF	FF	NA	FF	NA	FF	FF	FF	FF	FF	FF	FF	FF	FF	FF	FF
chr15_100790806_100790831	NN	FF	FF	NA	NA	FF	FF	FF	FF	NA	NA	FF	FF	FF	NA	FF	FF	FF	FF	FF	FF	FF	FF	FF	FF	FF	FF	FF	FF	FF	FF	FF	FF	FF	FF	FF	FF	FF	FF	FF	FF	FF	FF	FF	FF	FF	FF	FF	FF
chr15_100890782_100890825	DD	DD	DD	DD	DD	NA	DD	DD	DD	DD	DD	DD	DD	DD	DD	DD	DD	DD	DD	DD	DD	DD	DD	DD	DD	NA	DD	DD	BB	DD	NA	NN	BB	BB	BB	BB	BB	BB	BB	DD	NA	BB	DD	DD	DD	DD	BB	DD	DD
chr15_100902981_100903020	FF	FF	FF	NN	FF	FF	FF	NA	FF	FF	FF	NA	FF	FF	FF	FF	FF	FF	FF	FF	FF	FF	FF	FF	FF	NA	FF	FF	FF	NA	FF	FF	FF	FF	FF	FF	FF	FF	FF	FF	NA	FF	FF	FF	NA	FF	FF	NA	FF
chr15_100958933_100958960	FF	FF	FF	FF	FF	NA	FF	FF	FF	FF	NN	NA	FF	FF	FF	FF	FF	FF	FF	FF	FF	FF	FF	FF	FF	FF	FF	FF	FF	NA	FF	FF	FF	FF	FF	FF	FF	FF	fn	FF	NA	FF	FF	FF	FF	FF	FF	FF	FF
chr15_100982883_100982930	fn	FF	NA	FF	FF	FF	NN	FF	NA	FF	FF	FF	FF	FF	FF	FF	FF	FF	NA	FF	FF	NA	FF	fn	FF	FF	FF	fn	FF	FF	FF	FF	FF	FF	FF	NA	FF	FF	FF	NA	NA	FF	FF	fn	FF	FF	FF	FF	FF
chr15_101480619_101480642	FF	FF	NN	FF	FF	FF	FF	FF	FF	FF	FF	FF	FF	FF	FF	FF	FF	FF	FF	NA	NA	FF	FF	FF	FF	NA	FF	FF	FF	FF	FF	FF	FF	FF	FF	NA	FF	FF	FF	FF	FF	FF	FF	FF	FF	FF	FF	FF	NA
chr15_101594478_101594517	FF	FF	FF	FF	FF	FF	FF	FF	FF	fn	FF	FF	FF	FF	FF	FF	FF	FF	FF	FF	FF	FF	FF	NN	FF	FF	FF	FF	FF	FF	FF	FF	FF	FF	FF	FF	FF	FF	NA	FF	FF	FF	FF	FF	FF	FF	FF	FF	FF
chr15_101735823_101735866	FF	FF	FF	FF	NA	NA	FF	FF	FF	FF	FF	FF	FF	FF	FF	FF	NA	NA	FF	FF	FF	FF	FF	FF	FF	FF	FF	FF	FF	NA	NA	NN	NA	FF	FF	NA	FF	FF	FF	FF	NA	NA	FF	FF	FF	FF	FF	FF	FF
chr15_101762963_101763006	BB	BB	DD	BB	DD	DD	BB	DD	DD	BB	BB	BB	DD	BB	DD	DD	BB	DD	DD	DD	BB	DD	DD	BB	DD	BB	DD	DD	BB	BB	BB	BB	BB	BB	BB	BB	BB	BB	BB	DD	BB	BB	DD	DD	DD	DD	BB	DD	DD
chr15_101826820_101826863	NN	DD	DD	DD	DD	NA	DD	DD	DD	DD	DD	DD	NA	DD	DD	DD	DD	DD	DD	DD	DD	DD	DD	DD	DD	NA	DD	DD	BB	BB	BB	BB	BB	BB	BB	DD	DD	BB	BB	DD	BB	BB	DD	DD	DD	DD	BB	DD	DD
chr15_102199963_102199994	NA	FF	FF	FF	FF	NA	FF	NN	FF	FF	FF	FF	NA	FF	FF	FF	FF	FF	FF	FF	NA	NA	FF	FF	FF	FF	NA	FF	FF	FF	FF	FF	NA	FF	FF	NA	NA	NA	FF	FF	NA	FF	FF	FF	FF	NA	FF	FF	NA
chr15_102278451_102278502	NN	FF	FF	FF	fn	NA	FF	FF	NA	FF	NN	FF	FF	FF	FF	FF	FF	FF	NA	NA	FF	FF	FF	FF	FF	NA	NA	FF	FF	FF	FF	FF	FF	FF	FF	FF	FF	NA	FF	FF	NA	FF	FF	FF	FF	FF	NA	FF	FF
chr15_102284524_102284555	DD	BB	DD	BB	DD	DD	BB	DD	DD	BB	BB	BB	DD	BB	DD	DD	BB	DD	DD	DD	BB	DD	DD	BB	DD	BB	DD	DD	BB	BB	BB	BB	DD	BB	DD	DD	DD	BB	BB	DD	BB	BB	DD	DD	DD	DD	BB	DD	DD
chr15_102317932_102317967	DD	BB	DD	BB	DD	DD	BB	DD	DD	BB	BB	BB	DD	BB	DD	DD	BB	DD	DD	DD	BB	DD	DD	BB	DD	BB	DD	DD	BB	BB	BB	BB	DD	BB	DD	DD	DD	BB	BB	DD	BB	BB	DD	DD	DD	DD	BB	DD	DD
chr15_102322110_102322129	DD	BB	DD	BB	DD	DD	BB	DD	DD	BB	BB	BB	DD	BB	DD	DD	BB	DD	DD	DD	BB	DD	DD	BB	DD	BB	DD	DD	BB	BB	BB	BB	DD	BB	DD	DD	DD	BB	BB	DD	BB	BB	DD	DD	DD	DD	BB	DD	DD
chr15_102325055_102325082	DD	BB	DD	BB	DD	DD	BB	DD	DD	BB	BB	BB	DD	BB	DD	DD	BB	DD	DD	DD	BB	DD	DD	BB	DD	BB	DD	DD	BB	BB	BB	BB	DD	BB	DD	DD	DD	BB	BB	DD	BB	BB	DD	DD	DD	DD	BB	DD	DD
chr15_102338597_102338624	DD	BB	DD	BB	DD	DD	BB	DD	DD	BB	BB	BB	DD	BB	DD	DD	BB	DD	DD	DD	BB	DD	DD	BB	DD	BB	DD	DD	bn	BB	BB	BB	DD	BB	DD	DD	DD	BB	BB	DD	BB	BB	DD	DD	DD	DD	BB	DD	DD
chr15_102341685_102341698	DD	BB	DD	BB	DD	DD	BB	DD	DD	BB	BB	BB	DD	BB	DD	DD	BB	DD	DD	DD	BB	DD	DD	BB	DD	BB	DD	DD	BB	BB	BB	BB	DD	BB	DD	DD	DD	BB	BB	DD	BB	BB	DD	DD	DD	DD	BB	DD	DD
chr15_102360742_102360789	DD	BB	DD	BB	DD	DD	BB	DD	NA	bn	BB	NA	DD	BB	DD	DD	NN	DD	dn	NA	bn	DD	NA	BB	NA	BB	DD	DD	BB	NN	BB	BB	NA	BB	DD	NA	DD	BB	BB	DD	NA	NA	DD	DD	DD	DD	BB	DD	DD
chr15_102362669_102362686	DD	BB	DD	BB	DD	DD	BB	DD	DD	BB	BB	BB	DD	BB	DD	DD	BB	DD	DD	DD	BB	DD	DD	BB	DD	BB	DD	DD	BB	BB	BB	BB	DD	BB	DD	DD	DD	BB	BB	DD	BB	BB	DD	DD	DD	DD	BB	DD	DD
chr15_102366921_102366968	DD	BB	DD	BB	DD	DD	BB	DD	DD	BB	BB	BB	DD	BB	DD	DD	BB	DD	DD	DD	BB	DD	DD	BB	DD	BB	DD	DD	BB	BB	BB	BB	DD	BB	DD	DD	DD	BB	BB	DD	BB	BB	DD	DD	DD	DD	BB	DD	DD
chr15_102385072_102385099	dd	BB	dd	BB	dd	dd	BB	dd	dd	BB	BB	BB	dd	BB	dd	dd	BB	dd	dd	dd	BB	dd	dd	BB	dd	BB	dd	DD	BB	BB	BB	BB	dd	BB	dd	dd	dd	BB	BB	dd	BB	BB	dd	dd	dd	dd	BB	dd	dd
chr15_102423488_102423503	DD	BB	DD	BB	DD	DD	BB	DD	DD	BB	BB	BB	DD	BB	DD	DD	BB	DD	DD	DD	BB	DD	DD	BB	DD	BB	DD	DD	BB	BB	BB	BB	DD	BB	DD	dn	DD	BB	BB	DD	BB	BB	DD	DD	DD	DD	BB	DD	DD
chr15_102424946_102424957	DD	BB	DD	BB	DD	DD	BB	DD	DD	BB	BB	BB	DD	BB	DD	DD	BB	DD	DD	DD	BB	DD	DD	BB	DD	BB	DD	DD	BB	BB	BB	BB	DD	BB	DD	DD	DD	BB	BB	DD	BB	BB	DD	DD	DD	DD	BB	DD	DD
chr15_102447587_102447602	DD	BB	DD	BB	DD	DD	BB	DD	DD	BB	BB	BB	DD	BB	DD	DD	BB	DD	DD	DD	BB	DD	DD	BB	DD	BB	DD	DD	bn	BB	BB	BB	DD	BB	DD	DD	DD	BB	BB	DD	BB	BB	DD	DD	DD	DD	BB	DD	DD
chr15_102450501_102450518	DD	BB	DD	BB	DD	DD	BB	DD	DD	BB	BB	BB	DD	BB	DD	DD	BB	DD	DD	DD	BB	DD	DD	BB	DD	BB	DD	DD	BB	BB	BB	BB	DD	BB	DD	DD	DD	BB	BB	DD	BB	BB	DD	DD	DD	DD	BB	DD	DD
chr15_102453448_102453459	df	FF	DD	FF	df	df	FF	df	df	FF	FF	FF	df	FF	df	df	FF	df	df	df	FF	df	df	FF	df	FF	df	df	FF	FF	FF	FF	df	FF	df	df	df	FF	FF	df	FF	FF	df	df	df	df	FF	df	df
chr15_102453460_102453491	DD	BB	DD	BB	DD	DD	BB	DD	DD	BB	BB	BB	DD	BB	DD	DD	BB	DD	DD	DD	BB	DD	DD	BB	DD	BB	DD	DD	BB	BB	BB	BB	DD	BB	DD	DD	DD	BB	BB	DD	BB	BB	DD	DD	DD	DD	BB	DD	DD
chr15_102465899_102465926	DD	BB	DD	BB	DD	DD	BB	DD	DD	BB	BB	BB	DD	BB	DD	DD	BB	DD	DD	DD	BB	DD	DD	BB	dn	BB	DD	DD	BB	BB	BB	BB	DD	BB	DD	DD	DD	BB	BB	DD	BB	BB	DD	DD	DD	DD	BB	DD	DD
chr15_102466938_102466953	DD	BB	DD	BB	DD	DD	BB	DD	DD	BB	BB	BB	DD	BB	DD	DD	BB	DD	DD	DD	BB	DD	DD	BB	DD	BB	DD	DD	BB	BB	BB	BB	DD	BB	DD	DD	DD	BB	BB	DD	BB	BB	DD	DD	DD	DD	BB	DD	DD
chr15_102469403_102469418	DD	BB	DD	BB	DD	DD	BB	DD	DD	BB	BB	BB	DD	BB	DD	DD	BB	DD	DD	DD	BB	DD	DD	BB	DD	BB	DD	DD	BB	BB	BB	BB	DD	BB	DD	DD	DD	BB	BB	DD	BB	BB	DD	DD	DD	DD	bd	DD	DD
chr15_102481630_102481649	DD	BB	DD	BB	DD	DD	BB	DD	DD	BB	BB	BB	DD	BB	DD	DD	BB	DD	DD	DD	BB	DD	DD	BB	DD	BB	DD	DD	BB	BB	BB	BB	DD	BB	DD	DD	DD	BB	BB	DD	BB	BB	DD	DD	DD	DD	BB	DD	DD
chr15_102509403_102509426	DD	BB	DD	BB	DD	DD	BB	DD	DD	BB	BB	BB	DD	BB	DD	DD	BB	DD	DD	DD	BB	DD	DD	BB	DD	BB	DD	DD	BB	BB	BB	BB	DD	BB	DD	DD	DD	BB	BB	DD	BB	BB	DD	DD	DD	DD	BB	DD	DD
chr15_102543497_102543536	DD	BB	DD	BB	DD	DD	BB	DD	DD	BB	BB	BB	DD	BB	DD	DD	BB	DD	DD	DD	BB	DD	DD	BB	DD	BB	DD	DD	BB	BB	BB	BB	DD	BB	DD	DD	DD	BB	BB	DD	BB	BB	DD	DD	DD	DD	BB	DD	DD
chr15_102566813_102566848	FF	FF	FF	FF	FF	NA	FF	FF	FF	FF	FF	FF	FF	FF	FF	FF	NN	FF	FF	FF	FF	FF	FF	FF	FF	FF	FF	FF	fn	FF	FF	FF	FF	FF	FF	FF	NA	FF	FF	FF	FF	FF	FF	FF	FF	FF	FF	FF	FF
chr15_102596037_102596060	DD	BB	DD	BB	DD	DD	BB	DD	DD	BB	BB	BB	DD	BB	DD	DD	BB	DD	DD	DD	BB	DD	DD	BB	DD	BB	DD	DD	BB	BB	BB	BB	DD	BB	DD	DD	DD	BB	BB	DD	BB	BB	DD	DD	DD	DD	BB	DD	DD
chr15_102606124_102606171	DD	BB	DD	BB	DD	DD	BB	DD	DD	BB	BB	BB	DD	BB	DD	DD	BB	DD	DD	DD	BB	DD	DD	DD	DD	BB	DD	DD	BB	BB	BB	BB	DD	BB	DD	DD	DD	BB	BB	DD	BB	BB	DD	DD	DD	DD	BB	DD	DD
chr15_102614734_102614777	FF	FF	FF	FF	FF	FF	FF	FF	FF	FF	FF	FF	FF	FF	FF	FF	FF	FF	FF	FF	FF	FF	NA	FF	FF	FF	FF	FF	FF	FF	FF	FF	FF	FF	NN	FF	FF	FF	FF	FF	FF	FF	FF	FF	FF	FF	FF	FF	FF
chr15_102626606_102626637	DD	BB	DD	BB	DD	DD	BB	DD	DD	BB	BB	BB	DD	BB	DD	DD	BB	DD	DD	DD	BB	DD	DD	BB	DD	BB	DD	DD	BB	BB	BB	BB	DD	BB	DD	DD	DD	BB	BB	DD	BB	BB	DD	DD	DD	DD	BB	DD	DD
chr15_102634163_102634210	FF	FF	FF	FF	FF	FF	NA	FF	NA	NA	fn	FF	FF	FF	FF	FF	FF	FF	FF	FF	FF	FF	FF	FF	FF	FF	FF	FF	FF	NA	FF	FF	FF	FF	FF	FF	FF	FF	FF	FF	NA	FF	FF	FF	FF	NA	FF	NA	FF
chr15_102684635_102684662	DD	BB	DD	BB	DD	DD	BB	DD	DD	BB	BB	BB	DD	BB	DD	DD	BB	DD	DD	DD	BB	DD	DD	BB	DD	BB	DD	DD	BB	BB	BB	BB	DD	BB	DD	DD	DD	BB	BB	DD	BB	BB	DD	DD	DD	DD	BB	DD	DD
chr15_102686314_102686341	DD	BB	DD	BB	DD	DD	BB	DD	DD	BB	BB	BB	DD	BB	DD	DD	BB	DD	DD	DD	BB	DD	DD	BB	DD	BB	DD	DD	BB	BB	BB	BB	DD	BB	DD	DD	DD	BB	BB	DD	BB	BB	DD	DD	DD	DD	BB	DD	DD
chr15_102696626_102696639	DD	BB	DD	BB	DD	DD	BB	DD	DD	BB	BB	BB	DD	BB	DD	DD	BB	DD	DD	DD	BB	DD	DD	BB	DD	BB	DD	DD	BB	BB	BB	BB	DD	BB	DD	DD	DD	BB	BB	DD	BB	BB	DD	DD	DD	DD	BB	DD	DD
chr15_102701523_102701552	DD	BB	DD	BB	DD	DD	BB	DD	DD	BB	BB	BB	DD	DD	DD	DD	BB	DD	DD	DD	BB	DD	DD	BB	DD	BB	DD	DD	BB	BB	BB	BB	DD	BB	DD	DD	DD	BB	BB	DD	BB	BB	DD	DD	DD	DD	BB	DD	DD
chr15_102707017_102707036	DD	BB	DD	BB	DD	DD	BB	DD	DD	BB	BB	BB	DD	BB	DD	DD	BB	DD	DD	DD	bn	bd	DD	BB	DD	BB	DD	DD	BB	BB	BB	BB	DD	BB	DD	DD	DD	BB	BB	DD	BB	BB	DD	DD	DD	DD	BB	DD	DD
chr15_102749599_102749630	DD	BB	DD	BB	DD	DD	BB	DD	DD	BB	BB	BB	DD	BB	DD	DD	BB	DD	bd	DD	BB	DD	DD	BB	DD	BB	dn	DD	BB	BB	BB	BB	DD	bn	DD	DD	DD	BB	BB	DD	BB	BB	DD	DD	DD	DD	BB	DD	DD
chr15_102751810_102751839	DD	BB	DD	BB	DD	DD	BB	DD	DD	BB	BB	BB	DD	BB	DD	DD	BB	DD	DD	DD	BB	DD	DD	BB	DD	BB	DD	DD	BB	BB	BB	BB	DD	BB	DD	DD	DD	BB	BB	DD	BB	BB	DD	DD	DD	DD	BB	DD	DD
chr15_102759348_102759377	DD	BB	DD	BB	DD	DD	BB	DD	DD	BB	BB	BB	DD	BB	DD	DD	BB	DD	DD	DD	BB	DD	DD	BB	DD	BB	DD	DD	BB	BB	BB	BB	DD	BB	DD	DD	DD	BB	BB	DD	BB	BB	DD	DD	DD	DD	BB	DD	DD
chr15_102772621_102772632	DD	BB	DD	BB	dd	dn	BB	dn	dd	BB	BB	BB	dd	BB	dn	dd	BB	dn	dn	dn	BB	dn	dn	BB	DD	BB	dn	dd	BB	BB	BB	BB	DD	BB	dn	dn	dn	BB	BB	dn	BB	BB	dd	dn	DD	dd	BB	dd	dd
chr15_102773865_102773912	BB	BB	DD	BB	DD	NA	BB	DD	DD	BB	BB	BB	DD	DD	DD	NA	BB	NA	NA	DD	BB	DD	DD	BB	DD	NA	NA	DD	BB	BB	BB	BB	DD	BB	DD	DD	DD	BB	BB	DD	NA	BB	DD	DD	DD	DD	BB	DD	NA
chr15_102773984_102774011	DD	BB	DD	BB	DD	DD	BB	DD	DD	BB	BB	BB	DD	BB	DD	DD	BB	DD	DD	DD	BB	DD	DD	BB	DD	BB	DD	DD	BB	BB	BB	BB	DD	BB	DD	DD	DD	BB	BB	DD	BB	BB	DD	DD	DD	DD	BB	DD	DD
chr15_102779024_102779047	DD	BB	DD	BB	DD	DD	BB	DD	DD	BB	BB	BB	DD	BB	DD	DD	BB	DD	DD	DD	BB	DD	DD	BB	DD	BB	DD	DD	BB	BB	BB	BB	DD	BB	DD	DD	DD	BB	BB	DD	BB	BB	DD	DD	DD	DD	BB	DD	DD
chr15_102784648_102784687	FF	FF	NA	NA	NA	NA	FF	FF	NA	FF	FF	FF	FF	NA	FF	FF	FF	FF	NN	FF	FF	FF	FF	FF	FF	NA	FF	FF	NA	NA	FF	FF	FF	FF	FF	NA	FF	FF	FF	FF	FF	FF	FF	FF	fn	FF	FF	FF	FF
chr15_102794269_102794283	DD	BB	DD	BB	DD	DD	BB	DD	DD	BB	BB	BB	DD	BB	DD	DD	BB	DD	DD	DD	BB	DD	DD	BB	DD	BB	DD	DD	BB	BB	BB	BB	DD	BB	DD	DD	DD	BB	BB	DD	BB	BB	DD	DD	DD	DD	BB	DD	DD
chr15_102823603_102823647	DD	BB	DD	BB	DD	DD	BB	DD	DD	BB	BB	BB	DD	BB	DD	DD	BB	DD	dn	DD	BB	DD	DD	BB	DD	BB	DD	DD	BB	BB	BB	BB	DD	BB	DD	DD	DD	BB	BB	DD	BB	BB	DD	DD	DD	DD	BB	DD	DD
chr15_102824994_102825029	DD	BB	DD	BB	DD	DD	BB	DD	DD	BB	BB	BB	DD	BB	DD	DD	BB	DD	DD	DD	BB	DD	DD	BB	DD	BB	DD	DD	BB	BB	BB	BB	DD	BB	DD	DD	DD	BB	BB	DD	BB	BB	DD	DD	DD	DD	BB	DD	DD
chr15_102876336_102876355	DD	BB	DD	BB	DD	DD	BB	DD	DD	BB	BB	BB	DD	BB	DD	DD	BB	DD	DD	DD	BB	DD	DD	BB	DD	BB	DD	DD	BB	BB	BB	BB	DD	BB	DD	DD	DD	BB	BB	DD	BB	bd	DD	DD	DD	DD	BB	DD	DD
chr15_102880491_102880502	DD	BB	DD	BB	DD	DD	BB	DD	DD	BB	BB	BB	DD	BB	DD	DD	BB	DD	DD	DD	BB	DD	DD	BB	DD	BB	DD	DD	BB	BB	BB	BB	DD	BB	DD	DD	DD	BB	BB	DD	BB	BB	DD	DD	DD	DD	BB	DD	DD
chr15_102884285_102884311	DD	BB	DD	BB	DD	DD	BB	DD	DD	BB	BB	BB	DD	BB	DD	DD	BB	DD	DD	DD	BB	DD	DD	BB	DD	BB	DD	DD	BB	BB	BB	BB	DD	BB	DD	DD	DD	BB	BB	DD	BB	BB	DD	DD	DD	DD	BB	DD	DD
chr15_102899451_102899465	DD	BB	DD	BB	DD	DD	BB	DD	DD	BB	BB	BB	DD	BB	DD	DD	BB	DD	DD	DD	BB	DD	DD	BB	DD	BB	DD	DD	BB	BB	BB	BB	DD	BB	DD	DD	DD	BB	BB	DD	BB	BB	DD	DD	DD	DD	BB	DD	DD
chr15_102901523_102901550	DD	BB	DD	BB	DD	DD	BB	DD	DD	BB	BB	BB	DD	BB	DD	DD	BB	DD	DD	DD	BB	DD	DD	BB	DD	BB	DD	DD	BB	BB	BB	BB	DD	BB	DD	DD	DD	BB	BB	DD	BB	BB	DD	DD	DD	DD	BB	DD	DD
chr15_102908378_102908417	DD	BB	DD	BB	DD	DD	BB	DD	DD	BB	BB	BB	DD	BB	DD	DD	BB	DD	DD	DD	BB	DD	DD	BB	DD	BB	DD	DD	BB	BB	BB	BB	DD	BB	DD	DD	DD	BB	BB	DD	BB	BB	DD	DD	DD	DD	BB	DD	DD
chr15_102914519_102914542	DD	BB	DD	BB	DD	DD	BB	DD	DD	BB	BB	BB	DD	BB	DD	DD	BB	DD	DD	DD	BB	DD	DD	BB	DD	BB	DD	DD	BB	BB	BB	BB	DD	BB	DD	DD	DD	BB	BB	DD	BB	BB	DD	DD	DD	DD	BB	DD	DD
chr15_102917823_102917838	df	FF	df	FF	DD	df	FF	df	df	FF	FF	FF	df	FF	df	df	FF	df	df	df	FF	df	df	FF	df	FF	df	df	FF	FF	FF	FF	df	FF	df	df	df	FF	FF	df	FF	FF	df	df	df	df	FF	df	df
chr15_102924483_102924530	fn	NA	df	FF	df	NA	FF	fn	df	NN	NA	FF	df	FF	NA	df	FF	NA	df	df	FF	NA	df	FF	df	NA	df	NA	FF	FF	NA	FF	NA	FF	df	df	NA	dn	NA	NA	FF	FF	df	fn	df	df	FF	NA	NA
chr15_102929296_102929325	DD	BB	DD	BB	DD	DD	BB	DD	DD	BB	BB	BB	DD	BB	DD	DD	BB	DD	DD	DD	BB	DD	DD	BB	DD	BB	DD	DD	BB	BB	BB	BB	DD	BB	DD	DD	DD	BB	BB	DD	BB	BB	DD	DD	DD	DD	BB	DD	DD
chr15_102929841_102929854	dn	BB	DD	BB	DD	DD	BB	DD	dn	BB	BB	BB	DD	BB	DD	DD	BB	DD	DD	DD	BB	DD	DD	BB	dn	BB	DD	DD	BB	BB	BB	BB	DD	BB	DD	DD	DD	BB	BB	DD	BB	BB	dn	DD	DD	DD	BB	DD	dn
chr15_102937976_102937990	DD	BB	DD	BB	DD	DD	BB	DD	DD	BB	BB	BB	DD	BB	DD	DD	BB	DD	DD	DD	BB	DD	DD	BB	DD	BB	DD	DD	BB	BB	BB	BB	DD	BB	DD	DD	DD	BB	BB	DD	BB	BB	DD	DD	DD	DD	BB	DD	DD
chr15_102944881_102944894	DD	BB	DD	BB	DD	DD	BB	DD	DD	BB	BB	BB	DD	BB	DD	DD	BB	DD	DD	DD	BB	DD	DD	BB	DD	BB	DD	DD	BB	BB	BB	BB	DD	BB	DD	DD	DD	BB	BB	DD	BB	BB	DD	DD	DD	DD	BB	DD	DD
chr15_102961354_102961373	DD	BB	DD	BB	DD	DD	BB	DD	DD	BB	BB	BB	DD	BB	DD	DD	BB	DD	DD	DD	BB	DD	DD	BB	DD	BB	DD	DD	BB	BB	BB	BB	DD	BB	DD	DD	DD	BB	BB	DD	BB	BB	DD	DD	DD	DD	BB	DD	DD
chr15_103001283_103001310	DD	BB	DD	BB	DD	DD	BB	DD	DD	BB	BB	BB	DD	BB	DD	DD	BB	DD	DD	DD	BB	DD	DD	BB	DD	BB	DD	DD	BB	BB	BB	BB	DD	BB	DD	DD	DD	BB	BB	DD	BB	BB	DD	DD	DD	DD	BB	DD	DD
chr15_103030784_103030828	NA	NA	DD	BB	NA	NN	BB	DD	NA	BB	NA	NA	DD	NA	DD	bd	BB	BB	DD	DD	BB	DD	DD	BB	NA	NA	NA	DD	BB	BB	NA	BB	DD	BB	DD	DD	DD	NA	BB	dn	BB	BB	NA	NA	NA	DD	BB	DD	DD
chr15_103063814_103063840	NA	FF	FF	FF	FF	FF	FF	FF	FF	FF	FF	FF	NA	FF	NA	FF	NA	FF	FF	FF	NA	FF	NA	FF	FF	FF	FF	FF	FF	NA	FF	NA	FF	FF	FF	FF	FF	FF	FF	NA	FF	NN	FF	FF	FF	NA	FF	FF	FF
chr15_103072130_103072173	DD	BB	NA	BB	NA	NA	BB	DD	DD	BB	BB	NA	DD	NA	DD	DD	BB	DD	DD	DD	NA	DD	dn	BB	DD	BB	DD	DD	BB	BB	BB	BB	DD	BB	dn	DD	DD	BB	BB	DD	BB	BB	DD	DD	DD	NA	BB	DD	DD
chr15_103136581_103136624	DD	BB	DD	BB	DD	DD	BB	DD	DD	BB	BB	BB	DD	bd	DD	DD	BB	DD	DD	DD	BB	DD	DD	BB	DD	BB	DD	DD	BB	BB	BB	BB	DD	BB	DD	DD	DD	BB	DD	DD	BB	BB	DD	DD	DD	DD	BB	DD	DD
chr15_103210937_103210964	DD	NA	DD	BB	DD	NA	BB	DD	DD	BB	BB	BB	DD	NA	DD	DD	bn	DD	DD	DD	BB	DD	DD	NN	NA	NA	DD	DD	BB	BB	BB	BB	NA	BB	DD	DD	DD	BB	bn	DD	NA	NA	DD	DD	DD	DD	BB	DD	DD
chr15_103218492_103218505	DD	BB	DD	BB	DD	DD	BB	DD	DD	BB	BB	bd	DD	bd	bd	DD	BB	bd	bd	bd	BB	DD	bd	BB	DD	BB	DD	bd	BB	BB	BB	BB	DD	BB	DD	bd	bd	BB	BB	bd	BB	BB	DD	bd	bd	DD	BB	DD	DD
chr15_103227902_103227915	DD	BB	DD	BB	DD	DD	BB	DD	DD	BB	BB	BB	DD	DD	DD	DD	BB	DD	DD	DD	BB	DD	DD	BB	DD	BB	DD	DD	BB	BB	BB	BB	DD	BB	DD	DD	DD	BB	BB	DD	BB	BB	DD	DD	DD	DD	BB	DD	DD
chr15_103231413_103231444	DD	BB	DD	BB	DD	DD	BB	DD	DD	BB	BB	BB	DD	DD	DD	DD	BB	DD	DD	DD	BB	DD	DD	BB	DD	BB	DD	DD	BB	BB	BB	BB	DD	BB	DD	DD	DD	BB	BB	DD	BB	BB	DD	DD	DD	DD	BB	DD	DD
chr15_103257387_103257434	UU	BB	UU	BB	UU	UU	BB	UU	UU	BB	BB	BB	UU	UU	NA	uu	BB	UU	UU	UU	BB	NA	NA	BB	UU	bu	UU	UU	BB	BB	BB	BB	UU	BB	UU	UU	UU	BB	BB	UU	BB	BB	UU	UU	UU	UU	BB	NA	UU
chr15_103261181_103261200	DD	BB	DD	BB	DD	DD	BB	DD	DD	BB	BB	BB	DD	DD	DD	DD	BB	DD	DD	DD	BB	DD	DD	BB	DD	BB	DD	DD	BB	BB	BB	BB	DD	BB	DD	DD	DD	BB	BB	DD	BB	BB	DD	DD	DD	DD	BB	DD	DD
chr15_103261460_103261481	df	FF	df	FF	df	df	FF	df	df	FF	FF	FF	df	df	df	df	FF	df	df	df	FF	df	df	FF	df	FF	df	df	FF	FF	FF	FF	df	FF	df	df	df	FF	FF	df	FF	FF	df	df	df	df	FF	df	df
chr15_103261495_103261534	DD	BB	DD	BB	DD	DD	BB	DD	DD	BB	BB	BB	DD	DD	DD	DD	BB	DD	DD	DD	BB	DD	DD	BB	DD	BB	DD	DD	BB	BB	BB	BB	DD	BB	DD	DD	DD	BB	BB	DD	BB	BB	BB	DD	DD	DD	BB	DD	DD
chr15_103266866_103266913	DD	bn	DD	BB	DD	NA	BB	DD	DD	BB	BB	BB	DD	DD	DD	DD	BB	DD	DD	DD	BB	DD	DD	BB	DD	BB	DD	DD	BB	BB	BB	BB	DD	BB	DD	DD	DD	BB	BB	DD	NA	BB	DD	DD	DD	NA	BB	DD	DD
chr15_103280701_103280724	DD	BB	DD	BB	DD	DD	BB	DD	DD	BB	BB	BB	DD	DD	DD	DD	BB	DD	DD	DD	BB	DD	DD	BB	DD	BB	DD	DD	BB	BB	BB	BB	DD	BB	DD	DD	DD	BB	BB	DD	BB	BB	DD	DD	DD	DD	BB	DD	DD
chr15_103281928_103281943	DD	BB	DD	BB	DD	DD	BB	DD	DD	BB	BB	BB	DD	DD	DD	DD	BB	DD	DD	DD	BB	DD	DD	BB	DD	BB	DD	DD	BB	BB	BB	BB	DD	BB	DD	DD	DD	BB	BB	DD	BB	BB	DD	DD	DD	DD	BB	DD	DD
chr15_103305510_103305533	DD	BB	DD	BB	DD	DD	BB	DD	DD	BB	BB	BB	DD	DD	DD	DD	BB	DD	DD	DD	BB	DD	DD	BB	DD	BB	DD	DD	BB	BB	BB	BB	DD	BB	DD	DD	DD	BB	BB	DD	BB	BB	DD	DD	DD	DD	BB	DD	DD
chr15_103326001_103326028	DD	BB	DD	BB	DD	DD	BB	DD	DD	BB	BB	BB	DD	DD	DD	DD	BB	DD	DD	DD	BB	DD	DD	BB	DD	BB	DD	DD	BB	BB	BB	BB	DD	BB	DD	DD	DD	BB	BB	DD	BB	BB	DD	DD	DD	DD	BB	DD	DD
chr15_103372461_103372514	df	bf	df	bf	df	df	bf	df	df	bf	bf	bf	df	df	df	df	bf	df	df	df	bf	df	df	bf	df	fn	df	df	bf	bf	bf	bf	df	bf	df	df	df	bf	bf	df	bf	bf	df	df	df	df	FF	df	df
chr15_103405581_103405592	df	FF	df	FF	df	DD	FF	df	df	FF	FF	FF	df	DD	df	df	FF	df	DD	DD	FF	DD	df	FF	df	FF	df	df	FF	FF	FF	FF	df	FF	df	df	DD	FF	FF	df	FF	FF	df	df	df	df	FF	df	df
chr15_103425800_103425827	DD	BB	DD	BB	DD	DD	BB	DD	DD	BB	BB	BB	DD	DD	DD	DD	BB	DD	DD	DD	BB	DD	DD	BB	DD	BB	DD	DD	BB	BB	BB	BB	DD	BB	DD	DD	DD	BB	BB	DD	BB	BB	DD	DD	DD	DD	BB	DD	DD
chr15_103435908_103435919	DD	BB	DD	BB	DD	DD	BB	DD	DD	BB	BB	BB	DD	DD	DD	DD	BB	DD	DD	DD	BB	DD	DD	BB	DD	BB	DD	DD	BB	BB	BB	BB	DD	BB	DD	DD	DD	BB	BB	DD	BB	BB	DD	DD	DD	DD	BB	DD	DD
chr15_103441066_103441089	DD	BB	DD	BB	DD	DD	BB	DD	DD	BB	BB	BB	DD	DD	DD	DD	BB	DD	DD	DD	BB	DD	DD	BB	DD	BB	DD	DD	BB	BB	BB	BB	DD	BB	DD	DD	DD	BB	BB	DD	BB	BB	DD	DD	DD	DD	BB	DD	DD
chr15_103452822_103452861	DD	BB	DD	BB	DD	DD	BB	DD	DD	BB	BB	BB	DD	DD	DD	DD	DD	DD	DD	DD	BB	DD	DD	BB	DD	BB	DD	DD	BB	BB	BB	BB	DD	BB	DD	DD	DD	BB	BB	DD	BB	BB	DD	DD	DD	DD	BB	DD	DD
chr15_103546123_103546150	DD	BB	DD	BB	DD	DD	BB	DD	DD	BB	BB	BB	DD	DD	DD	DD	BB	DD	DD	DD	BB	DD	DD	BB	DD	BB	DD	DD	BB	BB	BB	BB	DD	BB	DD	DD	DD	BB	BB	DD	BB	BB	DD	DD	DD	DD	BB	DD	DD
chr15_103590640_103590674	DD	BB	DD	BB	DD	DD	BB	DD	DD	BB	BB	BB	DD	DD	DD	DD	BB	DD	DD	DD	BB	DD	DD	BB	DD	BB	DD	DD	BB	BB	BB	BB	DD	BB	DD	DD	DD	BB	BB	DD	BB	BB	DD	DD	DD	DD	BB	DD	DD
chr15_103598176_103598195	DD	BB	DD	BB	DD	DD	BB	DD	DD	BB	BB	BB	DD	DD	DD	DD	BB	DD	DD	DD	BB	DD	DD	BB	DD	BB	DD	DD	BB	BB	BB	BB	DD	BB	DD	DD	DD	BB	BB	DD	BB	BB	DD	DD	DD	DD	BB	DD	DD
chr15_103621029_103621046	DD	BB	DD	BB	DD	DD	BB	DD	DD	BB	BB	BB	DD	DD	DD	DD	BB	DD	DD	DD	BB	DD	DD	BB	DD	BB	DD	DD	BB	BB	BB	BB	DD	BB	DD	DD	DD	BB	BB	DD	BB	BB	DD	DD	DD	DD	BB	DD	DD
chr15_57096584_57096631	FF	FF	FF	FF	FF	FF	NA	FF	FF	FF	NA	FF	FF	FF	FF	FF	FF	FF	FF	NN	NA	FF	FF	NA	FF	FF	FF	FF	FF	FF	NN	FF	FF	FF	NA	FF	NA	FF	FF	FF	fn	FF	FF	FF	FF	FF	FF	FF	FF
chr15_57160153_57160196	FF	FF	FF	NN	FF	FF	FF	FF	FF	FF	FF	FF	NA	NA	FF	FF	NA	FF	FF	NA	NA	FF	FF	FF	FF	NA	FF	FF	FF	FF	FF	FF	FF	FF	NA	FF	NA	FF	FF	NA	NA	FF	FF	fn	FF	NA	FF	FF	NA
chr15_57197312_57197325	NA	FF	NA	NA	NA	FF	FF	FF	NA	NA	FF	FF	fn	FF	FF	FF	fn	NA	FF	FF	fn	FF	FF	NA	FF	NA	NA	FF	fn	FF	NA	FF	NA	fn	FF	NA	NA	fn	FF	NA	NA	FF	FF	FF	FF	FF	FF	FF	fn
chr15_57275580_57275611	FF	FF	FF	FF	FF	FF	FF	FF	FF	FF	FF	FF	FF	FF	FF	FF	FF	FF	FF	FF	FF	FF	FF	NA	FF	NA	FF	FF	FF	FF	FF	FF	FF	FF	FF	FF	FF	FF	FF	FF	FF	FF	FF	FF	FF	FF	FF	FF	FF
chr15_57409178_57409237	FF	FF	FF	FF	FF	FF	FF	FF	FF	FF	NA	NN	FF	FF	FF	NA	fn	FF	FF	FF	FF	FF	FF	FF	FF	NA	FF	FF	FF	FF	FF	FF	FF	FF	fn	FF	FF	FF	FF	FF	NA	NA	FF	FF	FF	FF	NA	FF	NN
chr15_57486846_57486893	FF	NN	NA	NA	NN	FF	FF	FF	FF	NN	FF	FF	NN	NN	FF	NN	FF	NA	NN	NN	NN	FF	FF	NN	FF	NN	NN	FF	NN	FF	FF	NN	FF	FF	FF	NA	FF	NA	FF	FF	FF	NN	fn	NN	fn	NA	FF	NN	NN
chr15_57636486_57636521	FF	FF	FF	FF	FF	FF	FF	FF	FF	FF	FF	FF	FF	FF	FF	FF	FF	FF	FF	FF	FF	FF	FF	NA	FF	NA	FF	FF	FF	FF	FF	FF	FF	FF	FF	FF	FF	FF	FF	FF	NA	FF	FF	FF	FF	FF	FF	FF	FF
chr15_57706068_57706111	FF	FF	FF	FF	FF	FF	FF	FF	NA	FF	FF	FF	FF	FF	FF	FF	FF	FF	FF	FF	NN	FF	FF	FF	FF	FF	FF	FF	FF	FF	FF	FF	FF	FF	FF	FF	NA	FF	FF	FF	FF	FF	FF	FF	FF	NA	FF	FF	FF
chr15_58120543_58120586	FF	FF	FF	FF	FF	FF	NN	FF	FF	FF	FF	FF	FF	FF	FF	FF	FF	FF	FF	FF	FF	FF	FF	FF	FF	fn	FF	FF	FF	FF	FF	FF	FF	FF	FF	NA	FF	FF	FF	FF	FF	FF	FF	FF	FF	FF	FF	FF	NA
chr15_58380325_58380372	FF	FF	FF	FF	NN	FF	FF	NN	FF	FF	NA	FF	FF	FF	fn	FF	FF	FF	FF	FF	FF	FF	FF	FF	FF	NA	FF	NA	FF	FF	FF	FF	FF	FF	NA	FF	FF	FF	FF	FF	FF	FF	NA	FF	NA	NA	NA	NA	FF
chr15_58385665_58385712	NA	DD	BB	BB	DD	DD	BB	BB	BB	NA	BB	bd	DD	DD	BB	DD	BB	DD	DD	DD	NA	bd	NA	NA	BB	dn	DD	BB	DD	NA	NA	DD	BB	BB	NA	BB	BB	DD	BB	NA	BB	DD	DD	DD	BB	BB	NA	DD	DD
chr15_58497635_58497678	FF	NA	FF	NN	FF	FF	FF	FF	FF	FF	FF	FF	FF	NA	FF	FF	FF	FF	FF	FF	FF	FF	FF	FF	FF	NA	FF	FF	FF	FF	FF	FF	FF	FF	FF	NA	FF	FF	FF	FF	FF	FF	FF	FF	NA	FF	FF	FF	FF
chr15_58677119_58677154	FF	NN	FF	FF	FF	FF	FF	FF	FF	FF	FF	FF	FF	FF	FF	FF	FF	FF	FF	FF	FF	FF	FF	FF	FF	FF	FF	FF	FF	NA	FF	NA	FF	FF	NA	FF	FF	FF	FF	FF	FF	FF	FF	FF	FF	FF	FF	FF	FF
chr15_58885970_58885999	FF	FF	FF	FF	FF	FF	FF	FF	FF	FF	FF	FF	FF	FF	FF	FF	FF	FF	FF	FF	FF	FF	FF	FF	FF	FF	FF	FF	FF	FF	FF	FF	FF	FF	FF	FF	FF	FF	FF	FF	FF	FF	FF	FF	FF	fn	FF	FF	FF
chr15_58987250_58987273	FF	FF	FF	NA	FF	NA	FF	FF	FF	FF	FF	FF	FF	FF	NA	FF	NN	FF	FF	FF	FF	FF	FF	FF	FF	NA	FF	FF	NA	NA	FF	FF	FF	FF	FF	NA	FF	FF	FF	FF	FF	FF	FF	FF	FF	FF	FF	FF	FF
chr15_59144423_59144474	BB	BB	BB	BB	BB	BB	BB	BB	BB	BB	BB	BB	BB	UU	BB	BB	BB	BB	BB	BB	BB	BB	BB	BB	BB	NA	BB	BB	NA	BB	BB	NA	BB	BB	BB	BB	BB	BB	BB	BB	BB	BB	BB	BB	BB	BB	BB	BB	BB
chr15_59229501_59229536	FF	FF	FF	FF	FF	FF	FF	FF	FF	FF	FF	FF	FF	FF	FF	FF	FF	FF	FF	FF	FF	FF	FF	FF	FF	NA	FF	FF	FF	FF	FF	FF	FF	FF	NA	FF	FF	FF	FF	FF	FF	FF	FF	FF	FF	FF	FF	FF	FF
chr15_59359935_59359958	FF	FF	FF	FF	FF	FF	FF	FF	FF	FF	FF	FF	FF	FF	FF	FF	FF	FF	FF	FF	FF	FF	FF	FF	FF	FF	FF	FF	FF	FF	FF	FF	FF	FF	FF	FF	FF	FF	FF	FF	fn	FF	NN	FF	FF	FF	FF	FF	FF
chr15_59386287_59386314	NA	FF	NA	FF	FF	FF	FF	FF	FF	NA	NA	NA	NA	FF	FF	fn	NN	FF	FF	FF	NA	FF	FF	FF	FF	FF	FF	FF	FF	NA	FF	FF	NA	FF	FF	FF	NA	NA	FF	FF	FF	FF	FF	FF	NA	FF	FF	NA	FF
chr15_59669298_59669352	BB	DD	BB	BB	DD	DD	BB	BB	BB	DD	BB	BB	DD	DD	BB	DD	BB	DD	NA	DD	NA	BB	BB	DD	BB	DD	DD	BB	DD	BB	DD	DD	BB	BB	BB	BB	BB	DD	DD	BB	BB	DD	DD	NA	BB	NA	BB	DD	BB
chr15_59792971_59793010	FF	FF	FF	FF	FF	FF	FF	FF	FF	NN	FF	FF	FF	FF	FF	FF	FF	FF	FF	FF	FF	FF	FF	FF	FF	FF	FF	FF	FF	FF	FF	FF	FF	FF	NA	FF	FF	FF	FF	FF	FF	FF	NA	FF	FF	FF	FF	FF	FF
chr15_59846206_59846245	BB	BB	BB	BB	DD	BB	BB	BB	BB	BB	BB	BB	BB	BB	BB	BB	BB	BB	BB	BB	BB	BB	BB	BB	BB	DD	DD	BB	DD	BB	DD	DD	BB	BB	BB	BB	BB	DD	DD	BB	BB	NA	DD	NA	BB	DD	BB	DD	BB
chr15_59964962_59965011	FF	FF	FF	NA	NA	FF	FF	FF	FF	FF	FF	FF	FF	FF	FF	FF	FF	FF	FF	FF	FF	FF	NA	FF	NN	NA	FF	FF	FF	FF	FF	FF	FF	NA	FF	fn	NA	NA	NA	FF	NA	FF	FF	FF	FF	FF	FF	FF	NA
chr15_60088419_60088462	FF	NN	NN	NA	FF	FF	FF	FF	FF	fn	FF	NN	FF	FF	FF	NN	FF	FF	NN	FF	NA	FF	FF	FF	FF	NA	FF	FF	FF	FF	FF	FF	FF	FF	FF	FF	FF	FF	FF	FF	FF	FF	FF	NA	NA	FF	FF	FF	NA
chr15_60090918_60090945	FF	FF	FF	FF	FF	FF	FF	FF	FF	FF	FF	FF	FF	FF	FF	FF	FF	FF	FF	FF	FF	FF	FF	FF	FF	NA	NA	FF	FF	FF	FF	FF	FF	FF	NA	FF	FF	NN	FF	FF	FF	FF	FF	FF	FF	FF	FF	FF	FF
chr15_60113100_60113131	NA	FF	FF	FF	NA	FF	FF	FF	FF	FF	FF	FF	FF	FF	FF	NA	FF	FF	FF	FF	FF	FF	FF	FF	FF	NA	FF	FF	FF	NA	FF	FF	FF	FF	FF	NA	FF	FF	FF	FF	NA	FF	FF	FF	FF	FF	FF	FF	FF
chr15_60159411_60159450	FF	FF	FF	FF	FF	FF	FF	FF	FF	NN	FF	FF	FF	FF	FF	FF	FF	FF	FF	FF	NA	FF	FF	FF	FF	NA	FF	FF	FF	FF	FF	FF	FF	FF	FF	FF	FF	FF	FF	FF	FF	FF	FF	FF	NA	FF	FF	FF	FF
chr15_60308899_60308934	FF	FF	FF	FF	FF	FF	FF	FF	FF	FF	FF	FF	FF	FF	FF	FF	FF	FF	FF	FF	FF	FF	FF	FF	FF	FF	FF	FF	FF	FF	FF	FF	FF	FF	NN	FF	FF	FF	FF	FF	FF	FF	FF	FF	FF	FF	FF	FF	FF
chr15_60312897_60312938	FF	FF	FF	NN	FF	FF	FF	FF	FF	FF	FF	FF	FF	FF	FF	FF	FF	FF	FF	FF	FF	FF	FF	FF	FF	NA	FF	FF	FF	FF	FF	FF	FF	FF	FF	FF	FF	FF	FF	FF	FF	FF	FF	FF	FF	FF	NN	FF	FF
chr15_60337749_60337778	NA	fn	FF	NA	FF	FF	FF	FF	FF	NA	FF	FF	FF	FF	FF	FF	FF	FF	FF	FF	NA	NA	FF	fn	FF	FF	FF	FF	FF	NA	FF	FF	NN	NA	FF	NN	NN	FF	FF	NA	NA	FF	NA	FF	FF	FF	FF	FF	FF
chr15_60507406_60507465	NA	NA	NA	BB	DD	DD	BB	DD	NA	DD	BB	BB	NA	DD	bn	DD	DD	DD	DD	DD	DD	NA	NN	DD	BB	NA	DD	NA	DD	BB	NA	DD	BB	BB	BB	BB	BB	NA	DD	NA	BB	bd	DD	BB	NA	NA	BB	DD	NA
chr15_60580611_60580654	BB	BB	BB	BB	BB	NA	BB	BB	BB	BB	BB	BB	BB	BB	BB	BB	BB	BB	BB	BB	BB	BB	BB	BB	BB	DD	BB	BB	BB	BB	BB	BB	BB	BB	BB	BB	BB	BB	BB	BB	BB	bn	BB	BB	BB	BB	BB	BB	BB
chr15_60583696_60583710	FF	FF	FF	FF	FF	FF	FF	FF	FF	FF	FF	FF	FF	FF	FF	FF	FF	FF	FF	FF	NA	FF	FF	FF	FF	FF	FF	FF	FF	NA	FF	FF	FF	FF	FF	FF	FF	FF	FF	FF	FF	FF	FF	FF	FF	FF	FF	FF	NA
chr15_60624292_60624319	FF	FF	FF	FF	FF	FF	FF	FF	FF	FF	FF	FF	FF	FF	FF	FF	FF	FF	FF	FF	FF	FF	NN	NA	FF	NA	FF	FF	FF	FF	FF	NA	FF	FF	FF	FF	FF	FF	FF	FF	FF	FF	FF	FF	FF	FF	FF	FF	NA
chr15_60698596_60698617	FF	FF	FF	FF	FF	FF	FF	FF	FF	FF	FF	FF	FF	FF	FF	FF	FF	FF	FF	FF	FF	FF	FF	FF	FF	NA	FF	FF	FF	NA	FF	FF	fn	FF	FF	FF	FF	NA	NA	FF	FF	FF	FF	FF	NA	NA	FF	FF	NA
chr15_60758000_60758053	FF	FF	FF	NN	NA	FF	FF	FF	NA	FF	NA	FF	FF	FF	FF	FF	NA	FF	fn	FF	FF	FF	FF	FF	FF	NA	FF	FF	FF	FF	FF	FF	FF	FF	FF	FF	NA	FF	fn	FF	NA	FF	FF	FF	FF	FF	FF	FF	FF
chr15_60852547_60852586	FF	FF	FF	FF	FF	FF	FF	FF	FF	FF	FF	FF	NA	FF	FF	FF	FF	FF	FF	FF	NA	FF	FF	FF	FF	NA	FF	FF	FF	FF	FF	FF	FF	FF	FF	NA	FF	FF	FF	FF	NA	FF	FF	FF	FF	FF	FF	FF	FF
chr15_60912752_60912795	FF	FF	FF	FF	FF	FF	FF	FF	FF	NA	FF	NA	FF	FF	fn	FF	FF	FF	FF	NA	FF	FF	FF	FF	FF	NA	FF	FF	FF	FF	FF	FF	FF	FF	FF	FF	FF	FF	FF	FF	NA	FF	FF	FF	FF	FF	FF	FF	FF
chr15_60949651_60949690	FF	FF	FF	NA	FF	FF	FF	FF	FF	FF	FF	FF	NN	FF	FF	FF	FF	FF	FF	FF	FF	FF	FF	FF	FF	FF	FF	FF	FF	FF	FF	FF	FF	FF	FF	FF	FF	FF	FF	FF	FF	FF	FF	FF	FF	FF	FF	FF	FF
chr15_60983892_60983919	NN	FF	FF	FF	FF	FF	FF	NA	FF	FF	FF	FF	FF	FF	FF	FF	FF	FF	FF	FF	FF	FF	FF	NA	FF	NA	FF	FF	FF	FF	FF	FF	FF	FF	FF	FF	FF	NA	FF	NA	FF	FF	FF	FF	FF	FF	FF	FF	NA
chr15_61058850_61058901	BB	BB	BB	BB	BB	NA	BB	BB	BB	BB	BB	BB	BB	BB	BB	BB	BB	BB	BB	BB	BB	BB	BB	BB	BB	DD	bd	BB	DD	BB	bd	bd	BB	BB	BB	BB	BB	NA	DD	bd	BB	BB	DD	BB	BB	NA	BB	DD	BB
chr15_61116255_61116298	BB	BB	BB	BB	BB	BB	BB	BB	BB	BB	BB	BB	BB	BB	BB	BB	BB	BB	BB	BB	BB	BB	BB	BB	BB	DD	DD	BB	DD	BB	DD	DD	BB	BB	BB	BB	BB	NA	DD	BB	BB	BB	DD	BB	BB	DD	BB	DD	BB
chr15_61306430_61306453	FF	FF	FF	FF	FF	FF	FF	FF	FF	FF	FF	FF	FF	FF	FF	FF	FF	FF	FF	NN	FF	FF	FF	FF	FF	FF	FF	FF	FF	FF	FF	FF	FF	FF	FF	FF	FF	FF	FF	FF	FF	FF	FF	FF	FF	FF	FF	FF	NA
chr15_61471369_61471404	FF	NN	FF	FF	FF	FF	FF	FF	FF	FF	NA	FF	FF	FF	FF	FF	FF	FF	FF	FF	FF	FF	FF	FF	NA	FF	FF	FF	FF	FF	NA	FF	FF	FF	FF	FF	FF	FF	FF	FF	FF	NA	FF	FF	FF	FF	FF	FF	FF
chr15_61501526_61501561	FF	NA	FF	FF	FF	FF	FF	FF	FF	FF	FF	FF	NA	FF	FF	FF	FF	FF	FF	FF	FF	FF	FF	NA	FF	FF	FF	FF	FF	NA	FF	NA	FF	FF	FF	FF	FF	NA	FF	FF	NA	FF	NA	FF	FF	FF	FF	NN	FF
chr15_61577887_61577938	NA	FF	NA	NA	FF	fn	FF	FF	FF	FF	NA	NA	FF	FF	NA	FF	FF	FF	FF	FF	FF	NA	NA	FF	NN	NA	FF	NA	FF	FF	FF	FF	NA	fn	FF	FF	NA	FF	FF	FF	NN	FF	NA	NA	FF	FF	FF	FF	NA
chr15_61702153_61702191	FF	NA	NN	FF	FF	FF	FF	FF	FF	FF	FF	FF	FF	FF	FF	FF	FF	FF	FF	FF	FF	FF	FF	FF	FF	FF	FF	FF	NA	NA	FF	FF	FF	FF	fn	FF	FF	FF	NA	FF	FF	FF	NA	NA	FF	FF	FF	FF	FF
chr15_61764258_61764297	FF	FF	FF	FF	NA	FF	FF	FF	FF	FF	FF	FF	NN	FF	FF	FF	FF	FF	FF	FF	NA	FF	NA	FF	FF	NA	FF	FF	FF	FF	FF	FF	FF	NN	NA	NA	FF	FF	NA	FF	FF	FF	FF	FF	FF	FF	NA	NA	FF
chr15_61787022_61787065	FF	FF	FF	FF	FF	FF	FF	FF	FF	FF	FF	NA	FF	FF	NN	NA	FF	FF	FF	FF	FF	FF	FF	FF	FF	FF	FF	NA	FF	FF	FF	FF	FF	FF	FF	NN	NN	NA	NN	FF	FF	FF	FF	FF	NN	FF	FF	FF	FF
chr15_61826458_61826489	FF	FF	FF	FF	FF	FF	FF	FF	NA	FF	FF	FF	FF	FF	NA	fn	NA	FF	FF	FF	FF	FF	FF	FF	FF	FF	FF	FF	FF	NA	NN	FF	FF	FF	FF	FF	FF	FF	FF	FF	FF	FF	FF	FF	FF	FF	FF	FF	FF
chr15_61829644_61829679	FF	FF	FF	FF	FF	FF	FF	NN	FF	FF	NA	NA	FF	FF	FF	FF	FF	FF	FF	FF	FF	FF	FF	FF	FF	NA	FF	FF	FF	FF	FF	FF	FF	FF	fn	FF	FF	FF	FF	FF	FF	FF	FF	FF	FF	FF	FF	fn	FF
chr15_61854001_61854024	FF	FF	FF	FF	FF	NA	FF	FF	FF	FF	FF	FF	FF	FF	FF	FF	FF	FF	FF	FF	FF	FF	FF	FF	FF	FF	FF	FF	FF	FF	FF	FF	FF	FF	FF	FF	NA	FF	FF	NN	NA	FF	FF	FF	FF	FF	FF	FF	FF
chr15_61875190_61875233	FF	FF	FF	NN	FF	FF	FF	NA	FF	FF	FF	FF	FF	FF	FF	FF	FF	FF	NA	FF	NA	FF	NN	NA	FF	FF	FF	FF	FF	FF	FF	NN	fn	FF	FF	FF	FF	FF	FF	NA	NA	FF	FF	FF	FF	NA	fn	FF	FF
chr15_62077312_62077359	FF	FF	FF	FF	FF	NA	FF	FF	FF	FF	FF	FF	FF	FF	FF	FF	NN	FF	FF	FF	FF	FF	FF	fn	FF	FF	NA	FF	FF	FF	FF	FF	FF	FF	FF	NA	FF	FF	FF	fn	FF	FF	FF	FF	FF	FF	FF	FF	FF
chr15_62086550_62086577	FF	FF	NA	FF	FF	NA	FF	FF	FF	FF	NA	NA	FF	FF	FF	FF	FF	NA	FF	FF	FF	FF	FF	FF	FF	fn	NA	NN	FF	NA	FF	NA	FF	NA	FF	FF	FF	FF	NA	FF	FF	NA	FF	NA	FF	FF	FF	FF	FF
chr15_62180612_62180666	FF	NA	NA	FF	NN	NN	FF	FF	FF	NN	FF	FF	NN	NN	fn	NN	FF	NN	NN	NN	NA	FF	FF	NN	FF	NA	NN	FF	NN	FF	NN	NN	NN	NA	FF	FF	FF	NN	NN	fn	NA	FF	NN	FF	FF	NN	FF	fn	FF
chr15_62232523_62232542	FF	FF	NA	FF	FF	FF	NA	FF	FF	FF	FF	FF	NA	FF	FF	FF	FF	FF	FF	NA	FF	FF	FF	FF	NA	FF	FF	FF	FF	FF	FF	NA	FF	FF	NA	FF	NA	FF	FF	FF	FF	FF	FF	FF	FF	FF	FF	FF	NA
chr15_62234721_62234792	NA	NA	BB	BB	NA	DD	BB	NA	NA	DD	NA	NA	DD	DD	BB	DD	NA	DD	DD	DD	DD	NN	BB	DD	NN	NA	DD	BB	DD	NA	DD	DD	DD	NA	NA	bn	BB	DD	NN	BB	BB	BB	DD	NA	BB	DD	BB	DD	NA
chr15_62240614_62240661	BB	BB	BB	BB	DD	BB	BB	BB	BB	DD	BB	BB	DD	DD	BB	DD	BB	DD	DD	DD	DD	BB	BB	DD	BB	DD	DD	BB	DD	BB	DD	DD	DD	BB	BB	BB	BB	DD	DD	BB	BB	BB	DD	bn	BB	DD	BB	DD	BB
chr15_62292180_62292211	BB	BB	BB	BB	DD	DD	BB	BB	BB	DD	BB	BB	DD	DD	BB	DD	BB	DD	DD	bd	DD	BB	BB	DD	BB	DD	bd	BB	DD	BB	DD	DD	DD	BB	BB	BB	BB	DD	DD	BB	BB	BB	DD	BB	BB	DD	BB	DD	BB
chr15_62341341_62341380	BB	BB	BB	BB	DD	DD	BB	BB	BB	DD	BB	BB	DD	DD	BB	DD	BB	DD	DD	DD	DD	BB	BB	DD	BB	DD	DD	BB	DD	BB	DD	DD	DD	BB	BB	BB	BB	DD	DD	BB	BB	BB	DD	BB	BB	DD	BB	DD	BB
chr15_62374305_62374352	BB	BB	BB	BB	dn	bd	BB	BB	BB	DD	BB	BB	dn	DD	BB	dn	BB	BB	DD	dn	DD	BB	BB	DD	BB	DD	bd	BB	DD	BB	bd	DD	DD	BB	BB	BB	BB	DD	DD	BB	BB	BB	DD	BB	BB	DD	BB	dn	BB
chr15_62385372_62385407	FF	FF	FF	FF	NA	FF	FF	FF	FF	FF	FF	FF	FF	NA	FF	FF	FF	FF	FF	FF	FF	FF	FF	FF	FF	fn	FF	FF	NA	FF	NA	FF	FF	FF	FF	FF	FF	FF	FF	FF	NA	FF	FF	FF	FF	NA	FF	FF	NA
chr15_62394660_62394707	BB	BB	BB	BB	DD	NA	BB	DD	BB	NA	BB	NA	DD	DD	BB	DD	bd	NA	DD	DD	NA	NA	NA	DD	bd	NA	NA	BB	DD	NA	DD	DD	DD	BB	BB	NA	BB	DD	DD	BB	NA	BB	DD	BB	NN	NA	NA	NA	BB
chr15_62480191_62480218	BB	BB	BB	BB	DD	DD	BB	BB	BB	DD	BB	BB	DD	DD	BB	DD	BB	DD	DD	DD	DD	BB	BB	DD	BB	DD	DD	BB	DD	BB	DD	DD	DD	BB	BB	BB	BB	DD	DD	BB	BB	BB	DD	BB	BB	DD	BB	DD	BB
chr15_62493878_62493910	BB	BB	BB	BB	DD	DD	BB	BB	BB	DD	BB	bn	DD	DD	BB	DD	BB	DD	DD	DD	DD	BB	BB	DD	BB	DD	DD	BB	DD	BB	DD	DD	DD	BB	BB	BB	BB	DD	DD	BB	BB	BB	DD	BB	BB	DD	BB	DD	BB
chr15_62495859_62495914	BB	BB	BB	BB	DD	DD	BB	BB	NA	NA	BB	BB	DD	DD	BB	DD	BB	NA	DD	NA	NA	BB	NA	DD	NA	DD	DD	BB	DD	BB	DD	DD	DD	BB	NA	BB	BB	DD	NA	BB	BB	NA	DD	bn	BB	DD	BB	DD	BB
chr15_62498857_62498901	NA	BB	BB	BB	NA	DD	BB	BB	BB	DD	BB	NA	DD	DD	BB	DD	BB	DD	DD	NN	DD	BB	BB	DD	BB	NA	DD	BB	NA	BB	DD	DD	NA	BB	BB	BB	BB	DD	DD	BB	NA	BB	DD	BB	BB	NA	BB	DD	NA
chr15_62502629_62502656	BB	BB	BB	BB	DD	DD	BB	BB	BB	DD	BB	BB	DD	DD	BB	DD	BB	DD	DD	DD	DD	BB	BB	DD	BB	DD	DD	BB	DD	BB	DD	DD	DD	BB	BB	BB	BB	DD	DD	BB	BB	BB	DD	BB	BB	DD	BB	DD	BB
chr15_62530584_62530595	BB	BB	BB	BB	DD	DD	BB	BB	BB	DD	BB	BB	DD	DD	BB	DD	BB	DD	DD	DD	DD	BB	BB	DD	BB	DD	DD	BB	DD	BB	DD	DD	DD	BB	BB	BB	BB	DD	DD	BB	BB	BB	DD	BB	BB	DD	BB	DD	BB
chr15_62615339_62615362	BB	BB	BB	BB	DD	DD	BB	BB	BB	DD	BB	BB	DD	DD	BB	DD	BB	DD	DD	DD	DD	BB	BB	DD	BB	DD	DD	BB	DD	BB	DD	DD	DD	BB	BB	BB	BB	DD	DD	BB	BB	BB	DD	BB	BB	DD	BB	DD	BB
chr15_62778200_62778214	BB	BB	BB	BB	DD	DD	BB	BB	BB	DD	BB	BB	DD	DD	BB	DD	BB	DD	DD	DD	DD	BB	BB	DD	BB	DD	DD	BB	DD	BB	DD	DD	DD	BB	BB	BB	BB	DD	DD	BB	BB	BB	DD	BB	BB	DD	BB	DD	BB
chr15_62790008_62790033	BB	BB	BB	BB	DD	DD	BB	bn	BB	DD	BB	BB	DD	DD	BB	DD	BB	DD	DD	DD	DD	BB	BB	DD	BB	DD	DD	BB	DD	BB	DD	DD	DD	BB	BB	BB	BB	DD	DD	BB	BB	BB	DD	BB	BB	DD	BB	DD	BB
chr15_62791040_62791079	BB	BB	BB	BB	DD	DD	BB	BB	BB	DD	BB	BB	DD	DD	BB	DD	BB	DD	DD	DD	DD	BB	BB	DD	BB	DD	DD	BB	DD	BB	DD	DD	DD	BB	BB	BB	BB	DD	DD	BB	BB	BB	DD	BB	BB	DD	BB	DD	BB
chr15_62860570_62860605	FF	FF	FF	FF	FF	FF	FF	FF	FF	fn	FF	FF	FF	NA	FF	FF	FF	NA	FF	FF	FF	NA	FF	FF	FF	FF	FF	FF	NA	FF	FF	FF	FF	FF	FF	FF	FF	FF	FF	FF	FF	FF	NA	FF	FF	NA	FF	FF	FF
chr15_62891889_62891940	BB	BB	BB	BB	DD	DD	BB	BB	BB	DD	BB	BB	DD	DD	BB	DD	BB	DD	DD	DD	DD	BB	BB	DD	BB	DD	DD	bn	DD	BB	DD	DD	DD	BB	BB	BB	BB	DD	DD	BB	BB	BB	bd	BB	BB	DD	BB	DD	BB
chr15_62959306_62959329	BB	BB	BB	BB	DD	DD	BB	BB	BB	DD	BB	BB	DD	DD	BB	DD	BB	DD	DD	DD	DD	BB	BB	DD	BB	DD	DD	BB	DD	BB	DD	DD	DD	BB	BB	BB	BB	DD	DD	BB	BB	BB	DD	BB	BB	DD	BB	DD	BB
chr15_62978465_62978478	BB	BB	BB	BB	DD	DD	BB	BB	BB	DD	BB	BB	DD	DD	BB	DD	BB	DD	DD	DD	DD	BB	BB	DD	BB	DD	DD	BB	DD	BB	DD	DD	DD	BB	BB	BB	BB	DD	DD	BB	BB	BB	DD	BB	BB	DD	BB	DD	BB
chr15_62982059_62982082	BB	BB	BB	BB	DD	DD	BB	BB	BB	DD	BB	BB	DD	DD	BB	DD	BB	DD	DD	DD	DD	BB	BB	DD	BB	DD	DD	BB	DD	BB	DD	DD	DD	BB	BB	BB	BB	DD	DD	BB	BB	BB	DD	BB	BB	DD	BB	DD	BB
chr15_62991600_62991617	BB	BB	BB	BB	DD	DD	BB	BB	BB	DD	BB	BB	DD	DD	BB	DD	BB	DD	DD	DD	DD	BB	BB	DD	BB	DD	DD	BB	DD	BB	DD	DD	DD	BB	BB	BB	BB	DD	DD	BB	BB	BB	DD	BB	BB	DD	BB	DD	BB
chr15_62996658_62996672	BB	BB	BB	BB	DD	DD	BB	BB	BB	DD	BB	BB	DD	DD	BB	DD	BB	DD	DD	DD	DD	BB	BB	DD	BB	DD	DD	BB	DD	BB	DD	DD	DD	BB	BB	BB	BB	DD	DD	BB	BB	BB	DD	BB	BB	DD	BB	DD	BB
chr15_63010827_63010851	BB	BB	BB	BB	DD	DD	BB	BB	BB	DD	BB	BB	DD	DD	BB	DD	BB	DD	DD	DD	DD	BB	BB	DD	BB	DD	DD	BB	DD	BB	DD	DD	DD	bn	BB	BB	BB	DD	DD	BB	BB	BB	DD	BB	BB	DD	BB	DD	BB
chr15_63263259_63263300	DD	DD	du	DD	DD	DD	DD	DD	DD	DD	DD	UU	DD	DD	du	DD	DD	DD	DD	DD	DD	DD	DD	DD	NA	DD	DD	NA	DD	DD	DD	du	DD	DD	NA	DD	DD	DD	DD	NA	DD	DD	DD	NA	NA	DD	DD	DD	NA
chr15_63292854_63292897	FF	FF	FF	FF	df	df	FF	FF	FF	df	FF	FF	df	df	FF	df	FF	df	df	df	df	FF	FF	df	FF	df	DD	FF	df	FF	df	FF	df	FF	FF	FF	FF	df	df	FF	FF	FF	df	FF	FF	df	FF	df	FF
chr15_63295074_63295106	BB	BB	BB	BB	DD	DD	BB	BB	BB	DD	BB	BB	DD	DD	BB	DD	BB	DD	DD	DD	DD	BB	BB	DD	BB	DD	DD	BB	DD	BB	DD	BB	dn	BB	BB	BB	BB	DD	DD	BB	BB	BB	DD	BB	BB	DD	BB	DD	BB
chr15_63305552_63305591	BB	BB	bn	BB	DD	DD	BB	BB	BB	DD	BB	BB	DD	DD	BB	DD	BB	DD	DD	DD	DD	BB	BB	DD	BB	DD	DD	BB	DD	BB	DD	BB	DD	BB	BB	BB	BB	DD	DD	BB	BB	BB	DD	BB	BB	DD	BB	DD	BB
chr15_63335978_63336005	FF	FF	FF	FF	FF	FF	FF	FF	FF	FF	FF	FF	NA	FF	FF	FF	FF	FF	FF	FF	FF	FF	FF	FF	FF	FF	FF	FF	FF	NA	FF	FF	FF	FF	FF	FF	FF	FF	FF	FF	FF	FF	FF	FF	FF	FF	FF	FF	FF
chr15_63402364_63402397	BB	BB	BB	BB	DD	DD	BB	BB	bn	DD	BB	BB	DD	DD	BB	DD	BB	DD	DD	DD	DD	BB	bn	DD	BB	DD	DD	BB	DD	BB	DD	BB	DD	BB	BB	BB	BB	DD	DD	BB	BB	BB	DD	bn	BB	DD	BB	DD	BB
chr15_63407972_63408015	BB	BB	BB	BB	NA	BB	BB	BB	BB	BB	BB	BB	BB	BB	BB	BB	BB	BB	BB	BB	BB	BB	BB	UU	BB	NA	BB	BB	BB	BB	BB	UU	BB	BB	BB	BB	BB	BB	BB	BB	BB	BB	BB	BB	BB	BB	bu	BB	BB
chr15_63446738_63446782	FF	FF	FF	FF	NA	NA	FF	FF	FF	FF	FF	FF	NA	FF	FF	FF	FF	FF	FF	FF	FF	FF	FF	FF	FF	FF	FF	FF	FF	NA	NA	FF	fn	FF	FF	FF	FF	FF	FF	FF	FF	FF	FF	FF	FF	FF	FF	FF	FF
chr15_63459584_63459604	BB	BB	BB	BB	DD	DD	BB	BB	BB	DD	BB	BB	DD	DD	BB	DD	BB	DD	DD	DD	DD	BB	BB	DD	BB	DD	DD	BB	DD	BB	DD	bd	DD	BB	BB	BB	BB	DD	DD	BB	BB	BB	DD	BB	BB	DD	BB	DD	BB
chr15_63471333_63471346	BB	BB	BB	BB	DD	DD	BB	BB	BB	DD	BB	bd	DD	DD	BB	DD	BB	DD	DD	DD	DD	BB	BB	DD	BB	DD	DD	BB	DD	BB	DD	BB	DD	BB	BB	BB	BB	DD	DD	BB	BB	BB	DD	BB	BB	DD	BB	DD	BB
chr15_63471451_63471474	BB	BB	BB	BB	DD	DD	BB	BB	BB	DD	BB	BB	DD	DD	BB	DD	BB	DD	DD	DD	DD	BB	BB	DD	BB	DD	DD	BB	DD	BB	DD	BB	DD	BB	BB	BB	BB	DD	DD	BB	BB	BB	DD	BB	BB	DD	BB	DD	BB
chr15_63473966_63473989	BB	BB	BB	BB	DD	DD	BB	BB	BB	DD	BB	BB	DD	DD	BB	DD	BB	DD	DD	DD	DD	BB	BB	DD	BB	DD	DD	BB	DD	BB	DD	BB	DD	BB	BB	BB	BB	DD	DD	BB	BB	BB	DD	BB	BB	DD	BB	DD	BB
chr15_63482400_63482411	BB	BB	BB	BB	DD	DD	BB	BB	BB	DD	BB	BB	DD	DD	BB	DD	BB	DD	DD	DD	DD	BB	BB	DD	BB	DD	DD	BB	DD	BB	DD	BB	DD	BB	BB	BB	BB	DD	DD	BB	BB	BB	DD	BB	BB	DD	BB	DD	BB
chr15_63482412_63482423	BB	BB	BB	BB	DD	DD	BB	BB	BB	DD	BB	BB	DD	DD	BB	DD	BB	DD	DD	DD	DD	BB	BB	DD	BB	DD	DD	BB	DD	BB	DD	BB	DD	BB	BB	BB	BB	DD	DD	BB	BB	BB	DD	BB	BB	DD	BB	DD	BB
chr15_63497727_63497750	BB	BB	BB	BB	DD	DD	BB	BB	BB	DD	BB	BB	DD	DD	BB	DD	BB	DD	DD	DD	DD	BB	BB	DD	BB	DD	DD	BB	DD	BB	DD	BB	DD	BB	BB	BB	BB	DD	DD	BB	BB	BB	DD	BB	BB	DD	BB	DD	BB
chr15_63498219_63498274	NA	BB	BB	NN	DD	DD	BB	BB	BB	DD	BB	BB	DD	DD	BB	DD	BB	NA	DD	DD	DD	BB	NA	DD	BB	NA	DD	NN	DD	BB	DD	BB	DD	BB	BB	BB	BB	DD	DD	NN	BB	BB	DD	BB	bn	DD	BB	DD	NA
chr15_63502978_63503013	BB	NA	BB	BB	DD	NA	BB	NA	BB	DD	BB	BB	NA	DD	BB	DD	BB	NA	NA	DD	NA	NA	BB	DD	BB	NA	DD	BB	DD	BB	DD	BB	NA	BB	BB	BB	NA	DD	DD	NA	BB	BB	DD	BB	BB	NA	NA	DD	BB
chr15_63524346_63524409	UU	NA	UU	UU	DD	DD	UU	NA	UU	DD	UU	NA	DD	DD	NA	uu	UU	DD	DD	DD	DD	NA	uu	DD	UU	DD	DD	UU	du	UU	DD	NA	DD	UU	UU	UU	UU	du	DD	UU	NA	NA	DD	UU	UU	DD	NA	DD	NA
chr15_63556870_63556909	BB	BB	BB	BB	DD	DD	BB	BB	BB	DD	BB	BB	DD	DD	BB	DD	BB	DD	DD	DD	DD	BB	BB	DD	BB	DD	DD	BB	DD	BB	DD	BB	DD	BB	BB	BB	BB	DD	DD	BB	BB	BB	DD	BB	BB	DD	BB	DD	BB
chr15_63593612_63593626	BB	BB	BB	BB	DD	DD	BB	BB	BB	DD	BB	BB	DD	DD	BB	DD	BB	DD	DD	DD	DD	BB	BB	DD	BB	DD	DD	BB	DD	BB	DD	BB	DD	BB	BB	BB	BB	DD	DD	BB	BB	BB	DD	BB	BB	DD	BB	DD	BB
chr15_63599284_63599298	BB	BB	BB	BB	DD	DD	BB	BB	BB	DD	BB	BB	DD	DD	BB	DD	BB	DD	DD	DD	DD	BB	BB	DD	BB	DD	DD	BB	DD	BB	DD	BB	DD	BB	BB	BB	BB	DD	DD	BB	BB	BB	DD	BB	BB	DD	BB	DD	BB
chr15_63604636_63604680	BB	BB	BB	BB	DD	DD	BB	BB	BB	DD	BB	BB	DD	DD	BB	DD	BB	DD	DD	DD	DD	BB	BB	DD	BB	DD	DD	BB	DD	BB	DD	BB	DD	BB	BB	BB	BB	DD	DD	BB	BB	BB	DD	BB	BB	DD	BB	DD	BB
chr15_63963595_63963642	UU	DD	DD	DD	du	DD	NA	uu	NA	DD	DD	DD	DD	DD	DD	DD	DD	DD	DD	DD	DD	DD	DD	NA	DD	DD	DD	DD	DD	NA	DD	NA	DD	NA	DD	DD	DD	DD	DD	DD	DD	DD	DD	DD	DD	DD	DD	DD	NA
chr15_64037146_64037195	BB	BB	BB	BB	DD	DD	BB	bd	DD	DD	BB	BB	DD	DD	BB	DD	BB	DD	DD	DD	DD	BB	BB	BB	BB	DD	DD	BB	DD	BB	DD	BB	DD	BB	BB	BB	BB	DD	DD	BB	BB	BB	DD	BB	BB	BB	BB	DD	BB
chr15_64188473_64188547	NA	BB	BB	NA	DD	DD	BB	BB	DD	DD	NA	NA	DD	DD	BB	DD	BB	DD	DD	DD	DD	bn	BB	DD	NA	NA	DD	BB	DD	NA	DD	BB	DD	BB	BB	BB	BB	DD	DD	BB	NA	BB	DD	NA	BB	NA	NA	DD	BB
chr15_64245783_64245806	FF	FF	FF	NA	FF	FF	FF	FF	FF	FF	FF	NA	FF	FF	FF	FF	FF	FF	FF	FF	NA	FF	FF	FF	FF	NA	FF	FF	FF	FF	FF	FF	FF	FF	FF	FF	FF	FF	FF	NA	NA	FF	FF	FF	FF	FF	FF	FF	FF
chr15_64271906_64271937	NA	NA	FF	FF	NA	NA	FF	FF	FF	FF	FF	FF	FF	FF	NA	FF	FF	FF	FF	FF	FF	NA	FF	NA	NA	NA	FF	FF	FF	FF	FF	FF	FF	FF	FF	NA	FF	FF	FF	NA	NA	FF	FF	FF	FF	FF	FF	FF	FF
chr15_64322310_64322372	fn	NA	FF	NA	FF	fn	FF	NA	FF	fn	fn	fn	FF	FF	fn	fn	FF	NA	NA	FF	fn	fn	fn	FF	fn	NA	NA	FF	NA	FF	FF	fn	FF	NA	FF	NA	fn	NA	fn	FF	NA	fn	NA	FF	NA	fn	FF	fn	NA
chr15_64327361_64327408	BB	BB	BB	BB	NA	BB	BB	BB	DD	NA	BB	NA	DD	DD	BB	DD	BB	DD	DD	DD	NA	BB	BB	DD	BB	NA	DD	BB	bd	NA	DD	DD	BB	BB	BB	BB	BB	DD	BB	BB	NA	BB	DD	BB	BB	NA	BB	DD	BB
chr15_64405056_64405095	NN	FF	FF	FF	FF	NA	FF	FF	FF	FF	FF	FF	FF	FF	FF	FF	FF	FF	fn	NA	FF	FF	FF	FF	FF	FF	FF	NA	FF	FF	FF	FF	FF	FF	FF	NA	FF	FF	FF	FF	NA	FF	FF	FF	FF	FF	FF	FF	FF
chr15_64430625_64430652	BB	BB	BB	NA	bd	DD	BB	BB	DD	DD	BB	BB	DD	DD	BB	DD	BB	DD	DD	DD	DD	BB	BB	DD	NA	DD	DD	BB	DD	BB	DD	NA	DD	BB	BB	BB	BB	DD	DD	BB	BB	BB	DD	BB	BB	BB	BB	DD	bd
chr15_64462394_64462421	FF	FF	FF	FF	FF	FF	FF	FF	FF	FF	FF	fn	FF	FF	FF	FF	NN	FF	FF	FF	FF	FF	FF	FF	FF	FF	FF	FF	FF	FF	FF	FF	FF	FF	FF	FF	FF	FF	FF	FF	NA	FF	FF	FF	FF	FF	FF	FF	FF
chr15_64515200_64515255	BB	BB	NA	NA	BB	BB	BB	NA	bd	bd	BB	BB	NA	NN	BB	NA	BB	BB	BB	NA	DD	BB	BB	dn	NN	NA	DD	NA	BB	BB	DD	BB	NA	BB	BB	BB	BB	DD	DD	BB	BB	BB	DD	BB	BB	BB	NA	DD	BB
chr15_64544417_64544452	FF	FF	FF	FF	FF	FF	FF	FF	FF	FF	FF	FF	FF	FF	FF	FF	FF	FF	FF	FF	NN	FF	FF	FF	FF	FF	FF	FF	FF	FF	FF	FF	FF	FF	FF	FF	FF	FF	FF	FF	FF	FF	FF	FF	FF	FF	FF	fn	FF
chr15_64549422_64549465	FF	FF	FF	FF	FF	FF	FF	NA	FF	FF	NA	FF	FF	FF	NN	FF	FF	NA	FF	FF	FF	FF	FF	FF	FF	NA	FF	FF	FF	NA	FF	FF	FF	FF	FF	FF	FF	FF	FF	FF	FF	FF	FF	NA	FF	FF	NA	FF	NA
chr15_64646772_64646826	NA	FF	FF	FF	NA	FF	NA	FF	FF	FF	FF	FF	FF	FF	FF	FF	FF	FF	FF	FF	FF	FF	FF	FF	FF	NA	FF	FF	FF	FF	FF	FF	FF	NA	FF	FF	FF	FF	FF	FF	FF	NA	FF	FF	FF	NA	FF	FF	FF
chr15_64744326_64744377	BB	DD	BB	DD	NA	DD	DD	DD	DD	DD	DD	DD	DD	DD	DD	DD	DD	DD	NA	DD	BB	DD	DD	DD	DD	DD	DD	BB	DD	BB	DD	BB	DD	BB	BB	BB	BB	DD	DD	BB	BB	BB	DD	bd	BB	BB	BB	DD	BB
chr15_64783412_64783459	NA	NN	FF	NA	FF	FF	NA	FF	FF	FF	FF	NA	FF	FF	FF	FF	NA	FF	NA	FF	FF	FF	FF	FF	NA	NA	FF	FF	FF	FF	FF	FF	FF	FF	FF	FF	FF	FF	FF	FF	NA	FF	FF	FF	FF	NA	FF	NA	FF
chr15_64788556_64788583	FF	FF	FF	NA	FF	FF	FF	NA	fn	FF	FF	FF	FF	FF	FF	FF	FF	NA	NA	FF	FF	FF	NA	NA	FF	NA	FF	FF	FF	NA	FF	FF	FF	FF	FF	FF	FF	FF	NA	FF	FF	NA	FF	FF	FF	FF	FF	FF	NA
chr15_64810702_64810753	NN	BB	NN	NA	DD	NA	NA	NA	DD	DD	NA	BB	DD	DD	BB	DD	BB	DD	NA	DD	DD	BB	NN	DD	NA	DD	DD	BB	DD	BB	DD	BB	NN	BB	BB	BB	BB	DD	dn	NA	NA	BB	DD	BB	BB	NA	NA	DD	NA
chr15_64860239_64860294	BB	bd	BB	NA	DD	NA	BB	BB	NA	DD	BB	BB	dn	DD	BB	DD	BB	DD	DD	DD	BB	BB	NA	NA	BB	DD	DD	BB	DD	BB	DD	BB	DD	BB	BB	BB	BB	DD	DD	BB	BB	BB	DD	BB	BB	bn	BB	DD	BB
chr15_64900137_64900176	FF	FF	FF	FF	FF	NA	FF	FF	FF	FF	NA	FF	NA	FF	FF	FF	FF	FF	FF	FF	NA	FF	FF	FF	FF	fn	FF	FF	FF	FF	FF	FF	FF	FF	NA	FF	FF	FF	FF	FF	NA	FF	FF	FF	FF	NA	FF	FF	NA
chr15_64906245_64906284	NN	FF	FF	FF	FF	NA	FF	FF	FF	FF	FF	FF	FF	NA	FF	FF	NA	FF	FF	FF	NA	FF	NA	FF	FF	NA	FF	FF	FF	NA	FF	NA	FF	FF	FF	FF	FF	FF	FF	FF	FF	FF	FF	FF	FF	FF	FF	FF	FF
chr15_64941311_64941366	NN	NA	FF	FF	FF	FF	FF	NA	NA	NA	NN	NA	FF	FF	fn	FF	FF	NA	NA	FF	NA	FF	FF	FF	FF	FF	FF	FF	FF	NA	FF	NA	FF	FF	FF	FF	FF	FF	FF	FF	NA	NA	FF	FF	FF	FF	FF	FF	FF
chr15_65073648_65073687	BB	BB	BB	BB	BB	BB	BB	BB	BB	BB	BB	BB	BB	BB	BB	BB	BB	DD	BB	BB	BB	BB	BB	BB	BB	DD	DD	BB	DD	BB	DD	BB	DD	BB	BB	BB	BB	bd	DD	BB	BB	BB	DD	BB	BB	BB	BB	DD	bd
chr15_65140971_65141021	BB	BB	BB	BB	bd	bd	bn	BB	bd	DD	BB	BB	NA	bd	BB	bd	bn	bd	bd	bd	bd	bn	BB	bn	BB	bd	bd	bn	bd	BB	bd	BB	dn	BB	BB	BB	BB	bd	DD	BB	BB	BB	DD	BB	BB	BB	BB	bd	BB
chr15_65197100_65197143	NA	FF	FF	NA	FF	FF	FF	FF	FF	FF	NA	FF	FF	FF	FF	FF	FF	fn	FF	FF	FF	FF	FF	FF	FF	FF	FF	FF	FF	FF	FF	NA	FF	FF	FF	NA	NA	FF	FF	FF	NA	FF	FF	FF	FF	NN	FF	FF	NA
chr15_65220890_65220925	FF	NA	FF	FF	FF	FF	FF	FF	FF	FF	FF	FF	FF	FF	FF	FF	FF	FF	FF	NN	FF	FF	FF	FF	FF	FF	FF	FF	FF	FF	FF	FF	FF	FF	FF	FF	FF	FF	FF	NA	NA	FF	FF	FF	FF	FF	FF	FF	FF
chr15_65246167_65246182	BB	BB	BB	BB	bd	DD	BB	BB	BB	DD	BB	BB	DD	DD	BB	DD	BB	DD	DD	DD	DD	BB	BB	BB	BB	DD	DD	BB	DD	BB	DD	BB	DD	BB	BB	BB	BB	DD	DD	BB	BB	BB	DD	BB	BB	BB	BB	DD	BB
chr15_65373566_65373577	NA	FF	NA	NA	FF	NA	FF	FF	FF	FF	FF	FF	FF	NA	FF	FF	FF	FF	FF	FF	FF	FF	FF	FF	FF	FF	FF	FF	FF	NA	FF	FF	NN	FF	FF	FF	FF	FF	FF	FF	NA	FF	FF	FF	FF	FF	FF	FF	FF
chr15_65374919_65374950	NA	FF	FF	FF	FF	FF	FF	FF	FF	FF	FF	NA	FF	NA	FF	FF	NN	FF	FF	FF	NA	FF	NA	FF	FF	FF	FF	FF	NA	FF	FF	NA	FF	FF	NA	FF	FF	FF	FF	FF	NA	FF	FF	FF	FF	FF	FF	FF	FF
chr15_65476914_65476945	NA	FF	NA	FF	FF	NN	FF	FF	FF	NA	FF	FF	FF	FF	FF	FF	FF	FF	FF	FF	FF	FF	FF	FF	FF	fn	FF	FF	FF	NA	FF	FF	NA	FF	FF	NA	FF	FF	FF	FF	FF	NA	FF	FF	FF	FF	FF	FF	FF
chr15_65522568_65522607	BB	BB	BB	BB	DD	DD	BB	BB	DD	DD	NN	BB	NA	DD	NA	DD	BB	NA	DD	DD	BB	BB	BB	DD	BB	DD	NA	NA	NA	NA	NA	NA	DD	BB	BB	NA	BB	DD	DD	BB	BB	BB	DD	BB	BB	BB	NA	DD	BB
chr15_65774344_65774383	FF	FF	FF	NN	NA	FF	FF	FF	FF	FF	FF	FF	FF	FF	FF	FF	FF	FF	FF	FF	FF	FF	FF	FF	FF	NA	FF	FF	FF	FF	FF	FF	FF	FF	FF	FF	FF	FF	FF	FF	FF	FF	FF	FF	FF	FF	FF	FF	FF
chr15_66072121_66072164	NA	FF	FF	FF	FF	FF	FF	FF	NA	FF	FF	FF	NA	FF	FF	FF	FF	fn	FF	FF	NA	FF	FF	NN	FF	NA	FF	FF	FF	FF	FF	FF	FF	NN	FF	NN	NA	NA	FF	NA	NA	FF	FF	FF	NA	FF	FF	FF	FF
chr15_66119587_66119654	NA	BB	BB	NN	DD	DD	BB	NA	NA	DD	NA	NA	NA	DD	NA	NA	NA	DD	dn	DD	DD	BB	BB	DD	BB	DD	NN	BB	DD	NA	dn	NA	DD	BB	DD	BB	BB	NA	bn	BB	bd	NA	DD	BB	BB	NA	BB	DD	BB
chr15_66170925_66170988	NA	DD	DD	DD	du	UU	DD	UU	DD	DD	NA	NA	DD	DD	DD	DD	DD	DD	DD	DD	DD	DD	DD	DD	DD	DD	DD	DD	DD	NA	DD	DD	DD	UU	DD	UU	UU	DD	DD	UU	NA	DD	DD	UU	UU	UU	UU	DD	du
chr15_66251130_66251189	NN	NA	FF	FF	NA	NA	FF	NA	NA	fn	FF	NA	NN	FF	FF	fn	FF	NA	FF	NA	NA	FF	FF	FF	NN	NA	FF	FF	FF	FF	FF	FF	FF	FF	FF	FF	FF	FF	FF	NA	NA	NA	FF	FF	NA	FF	FF	NA	NA
chr15_66342896_66342947	NN	FF	FF	FF	NA	FF	FF	FF	FF	FF	FF	FF	NN	FF	FF	FF	NN	NA	FF	NA	FF	NA	NN	FF	FF	FF	FF	FF	FF	FF	NA	FF	FF	FF	FF	FF	FF	FF	FF	FF	FF	FF	FF	NA	FF	FF	FF	NA	FF
chr15_66366903_66366941	NN	FF	FF	FF	FF	FF	FF	FF	FF	FF	FF	FF	FF	FF	FF	FF	FF	FF	FF	FF	FF	FF	FF	FF	FF	FF	FF	FF	FF	FF	FF	FF	FF	FF	FF	FF	FF	FF	FF	FF	FF	FF	FF	FF	FF	FF	FF	FF	NA
chr15_66448851_66448894	FF	FF	FF	FF	FF	FF	FF	FF	FF	FF	FF	FF	FF	FF	FF	FF	NA	FF	FF	FF	FF	FF	FF	NN	FF	NA	FF	FF	FF	FF	FF	FF	FF	FF	FF	FF	FF	FF	FF	FF	NA	FF	FF	fn	FF	FF	FF	FF	FF
chr15_66487304_66487347	FF	FF	FF	FF	FF	FF	FF	FF	FF	FF	FF	FF	NA	NA	FF	FF	FF	FF	FF	FF	NA	FF	FF	FF	FF	NA	FF	NA	FF	FF	FF	FF	FF	FF	FF	fn	FF	FF	NA	FF	FF	FF	FF	FF	FF	FF	FF	FF	FF
chr15_66499935_66499954	BB	BB	BB	BB	DD	DD	BB	BB	DD	DD	BB	BB	DD	DD	BB	DD	BB	DD	DD	DD	DD	BB	BB	DD	BB	DD	DD	BB	DD	BB	DD	BB	DD	BB	DD	BB	BB	DD	DD	BB	BB	DD	DD	BB	BB	BB	BB	DD	BB
chr15_66508847_66508878	NA	FF	FF	FF	FF	NA	FF	FF	FF	FF	FF	NA	FF	FF	FF	NA	NA	FF	NA	FF	NA	FF	FF	FF	FF	NA	NA	FF	FF	FF	FF	FF	FF	FF	FF	NA	NA	NA	FF	FF	FF	NA	NA	NA	FF	FF	NA	FF	FF
chr15_66541912_66541959	NA	FF	FF	NA	FF	FF	NN	FF	NA	NN	NA	FF	NA	FF	NA	FF	NA	NN	NN	FF	FF	FF	FF	FF	NA	FF	FF	FF	FF	FF	FF	FF	FF	FF	FF	FF	FF	FF	FF	FF	NA	FF	FF	FF	FF	FF	FF	FF	NA
chr15_66795103_66795130	FF	FF	FF	FF	FF	FF	FF	FF	FF	FF	FF	FF	FF	FF	FF	FF	FF	FF	FF	FF	FF	FF	NN	NA	FF	FF	FF	FF	FF	FF	FF	FF	FF	FF	FF	FF	FF	FF	FF	FF	FF	FF	FF	FF	FF	FF	FF	FF	FF
chr15_66810465_66810504	FF	FF	FF	FF	FF	NA	FF	FF	FF	FF	fn	FF	NA	FF	FF	FF	NA	FF	FF	NA	FF	FF	FF	FF	FF	FF	FF	FF	FF	FF	NA	NA	FF	FF	FF	NA	FF	FF	FF	NA	FF	FF	FF	FF	FF	FF	FF	FF	FF
chr15_66862437_66862464	FF	FF	FF	FF	NN	FF	FF	FF	FF	FF	FF	FF	FF	FF	FF	FF	FF	FF	FF	FF	FF	FF	FF	FF	FF	FF	FF	FF	FF	NA	FF	FF	FF	FF	FF	NA	FF	FF	FF	FF	fn	FF	FF	FF	FF	FF	FF	NA	FF
chr15_66914712_66914736	BB	BB	BB	BB	DD	DD	BB	BB	DD	DD	BB	BB	DD	DD	BB	DD	BB	DD	DD	DD	DD	BB	BB	DD	BB	DD	DD	BB	DD	BB	DD	BB	DD	BB	DD	BB	BB	DD	DD	BB	BB	DD	DD	BB	BB	BB	BB	DD	BB
chr15_66976580_66976629	FF	FF	FF	FF	FF	FF	FF	NN	FF	FF	FF	FF	FF	FF	NA	FF	FF	FF	FF	FF	NA	FF	FF	FF	FF	NA	FF	FF	FF	NA	FF	FF	FF	FF	FF	FF	FF	FF	FF	FF	NA	FF	FF	FF	FF	NA	NA	FF	FF
chr15_67184394_67184428	FF	FF	FF	FF	FF	FF	FF	FF	FF	FF	FF	FF	FF	FF	FF	FF	NN	FF	FF	FF	FF	FF	FF	FF	FF	FF	FF	FF	FF	FF	FF	NA	FF	FF	FF	fn	FF	FF	FF	FF	FF	FF	FF	FF	FF	NA	NA	FF	FF
chr15_67244660_67244719	NA	DD	NA	DD	DD	DD	DD	DD	DD	DD	DD	DD	DD	DD	DD	UU	DD	DD	DD	DD	du	DD	DD	DD	NA	DD	DD	DD	DD	DD	DD	DD	DD	NA	DD	DD	NA	DD	DD	NA	NA	UU	DD	DD	DD	du	du	DD	NA
chr15_67438682_67438741	FF	FF	NA	FF	FF	NA	FF	NN	NA	FF	FF	FF	NA	NA	FF	FF	NN	fn	FF	FF	FF	FF	FF	FF	NN	FF	NA	FF	FF	NA	NA	FF	FF	FF	FF	FF	FF	FF	NA	FF	NA	FF	FF	FF	FF	NA	fn	FF	NA
chr15_67683762_67683817	BB	BB	BB	BB	NA	DD	NA	NA	DD	bd	NA	BB	DD	DD	NA	DD	NA	DD	DD	DD	DD	BB	NA	DD	BB	DD	DD	BB	DD	NA	DD	BB	NA	BB	DD	BB	BB	DD	DD	BB	BB	NA	DD	bn	BB	BB	BB	DD	BB
chr15_67725798_67725849	NA	FF	FF	NA	NA	NA	NN	NA	FF	FF	NA	NN	FF	FF	FF	NA	FF	FF	NA	FF	FF	fn	FF	FF	NA	NA	FF	FF	NA	NA	FF	NA	FF	FF	NA	FF	FF	NA	FF	FF	FF	FF	FF	FF	NA	FF	FF	NA	FF
chr15_67768873_67768912	FF	FF	FF	NA	NA	FF	FF	FF	FF	FF	FF	FF	FF	FF	fn	FF	FF	FF	FF	FF	FF	FF	FF	FF	FF	FF	FF	FF	FF	FF	FF	FF	FF	FF	FF	FF	FF	FF	FF	FF	FF	FF	FF	FF	FF	FF	FF	FF	NN
chr15_67816396_67816440	FF	FF	FF	NA	FF	NA	FF	fn	NA	NA	FF	FF	FF	FF	FF	FF	FF	FF	NA	FF	NA	fn	FF	NA	NN	FF	FF	FF	FF	NA	NA	FF	FF	FF	FF	FF	NA	FF	FF	FF	NA	FF	FF	FF	FF	NA	NA	FF	FF
chr15_67852699_67852738	FF	FF	FF	FF	FF	NA	FF	FF	FF	NA	FF	FF	FF	NA	FF	FF	FF	FF	FF	FF	FF	FF	NN	NA	FF	FF	NA	FF	FF	FF	FF	FF	FF	FF	FF	FF	FF	NA	FF	FF	NA	FF	FF	FF	FF	FF	NA	FF	FF
chr15_67905608_67905647	FF	NN	FF	FF	FF	FF	FF	NN	FF	FF	FF	FF	FF	FF	FF	FF	NN	FF	FF	FF	FF	NA	FF	FF	FF	FF	FF	FF	FF	FF	FF	FF	FF	FF	FF	FF	FF	FF	FF	FF	FF	FF	FF	FF	FF	FF	FF	FF	FF
chr15_67955693_67955732	FF	FF	NN	NA	FF	FF	fn	FF	NA	FF	FF	FF	NA	FF	FF	FF	NA	NA	FF	FF	FF	FF	FF	NA	FF	FF	FF	FF	FF	NA	FF	FF	FF	NA	FF	NA	FF	FF	FF	FF	FF	FF	FF	FF	FF	NA	FF	NA	FF
chr15_68010611_68010644	BB	bn	BB	BB	DD	DD	BB	BB	DD	DD	bn	BB	DD	DD	BB	DD	BB	DD	DD	DD	DD	BB	BB	DD	BB	DD	DD	BB	DD	BB	DD	BB	DD	BB	DD	BB	BB	DD	DD	BB	bd	DD	DD	BB	BB	BB	BB	DD	BB
chr15_68020506_68020521	BB	BB	BB	BB	DD	DD	BB	BB	DD	DD	BB	BB	DD	DD	BB	DD	BB	DD	DD	DD	DD	BB	BB	DD	BB	DD	DD	BB	DD	BB	DD	BB	DD	BB	DD	BB	BB	DD	DD	BB	BB	DD	DD	BB	BB	BB	BB	DD	BB
chr15_68047593_68047607	bn	BB	BB	BB	DD	DD	BB	BB	DD	DD	BB	BB	DD	DD	BB	DD	BB	DD	DD	DD	DD	bd	BB	DD	BB	DD	DD	BB	DD	BB	DD	BB	DD	BB	DD	BB	BB	DD	DD	BB	BB	DD	DD	BB	BB	BB	BB	DD	BB
chr15_68051066_68051077	BB	BB	BB	BB	dn	dd	BB	BB	dd	DD	BB	BB	DD	DD	BB	dd	BB	dd	dn	dd	dn	BB	BB	DD	BB	dd	dd	BB	dd	BB	dd	BB	dd	BB	dd	BB	BB	dd	dd	BB	BB	DD	DD	BB	BB	BB	BB	DD	BB
chr15_68108717_68108741	BB	BB	BB	BB	DD	DD	BB	BB	DD	DD	BB	BB	DD	DD	BB	DD	BB	DD	DD	DD	DD	BB	BB	DD	BB	DD	DD	BB	DD	BB	DD	BB	DD	BB	DD	BB	BB	DD	DD	BB	BB	DD	DD	BB	BB	BB	BB	DD	BB
chr15_68117646_68117669	BB	BB	BB	BB	DD	DD	BB	BB	DD	DD	BB	BB	DD	DD	BB	DD	BB	DD	DD	DD	DD	BB	BB	DD	BB	DD	DD	BB	DD	BB	DD	BB	DD	BB	DD	BB	BB	DD	DD	BB	BB	DD	DD	BB	BB	BB	BB	DD	BB
chr15_68154625_68154648	BB	BB	BB	BB	DD	DD	BB	BB	DD	DD	BB	BB	DD	DD	BB	DD	BB	DD	DD	DD	DD	BB	BB	DD	BB	DD	DD	BB	DD	BB	DD	BB	DD	BB	DD	BB	BB	DD	DD	BB	BB	DD	DD	BB	BB	BB	BB	DD	BB
chr15_68185211_68185222	FF	FF	FF	FF	df	df	FF	FF	df	df	FF	FF	df	df	FF	df	FF	df	df	df	df	FF	FF	df	FF	df	df	FF	df	FF	df	FF	DD	FF	DD	FF	FF	df	df	FF	FF	df	df	FF	FF	FF	FF	df	FF
chr15_68196077_68196094	BB	BB	BB	BB	DD	DD	BB	BB	DD	DD	BB	BB	DD	DD	BB	DD	BB	DD	DD	DD	DD	BB	BB	DD	BB	DD	DD	BB	DD	BB	DD	BB	DD	BB	DD	BB	BB	DD	DD	BB	BB	DD	DD	BB	BB	BB	BB	DD	BB
chr15_68205573_68205592	BB	BB	BB	BB	DD	DD	BB	BB	DD	DD	BB	BB	DD	DD	BB	DD	BB	DD	DD	DD	DD	BB	BB	DD	BB	DD	DD	BB	DD	BB	DD	BB	DD	BB	DD	BB	BB	DD	DD	BB	BB	DD	DD	BB	BB	BB	BB	DD	BB
chr15_68216319_68216342	BB	BB	BB	BB	DD	DD	BB	BB	DD	DD	BB	BB	dn	DD	BB	DD	BB	DD	DD	DD	DD	BB	BB	dn	BB	DD	DD	BB	DD	BB	DD	BB	DD	BB	DD	BB	BB	DD	DD	BB	BB	DD	DD	BB	BB	BB	BB	DD	BB
chr15_68290965_68290978	BB	BB	BB	BB	DD	DD	BB	BB	DD	DD	BB	BB	DD	DD	BB	DD	BB	DD	DD	DD	DD	BB	BB	DD	BB	DD	DD	BB	DD	BB	DD	BB	DD	BB	DD	BB	BB	DD	DD	BB	BB	DD	DD	BB	BB	BB	BB	DD	BB
chr15_68322577_68322601	BB	BB	BB	BB	DD	DD	BB	BB	DD	DD	BB	BB	DD	DD	BB	DD	BB	DD	DD	DD	DD	BB	BB	DD	BB	DD	DD	BB	DD	BB	DD	BB	DD	BB	DD	BB	BB	DD	DD	BB	BB	DD	DD	BB	BB	BB	BB	DD	BB
chr15_68345165_68345182	BB	BB	BB	BB	DD	DD	BB	BB	DD	DD	BB	BB	DD	DD	BB	DD	BB	DD	DD	DD	bd	BB	BB	DD	BB	DD	DD	BB	DD	BB	DD	BB	DD	BB	DD	BB	BB	DD	DD	BB	BB	DD	DD	BB	BB	BB	BB	DD	BB
chr15_68361978_68361997	BB	BB	BB	BB	DD	DD	BB	BB	DD	DD	BB	BB	DD	DD	BB	DD	BB	DD	DD	DD	DD	BB	BB	DD	BB	DD	DD	BB	DD	BB	DD	BB	DD	BB	DD	BB	BB	DD	DD	BB	BB	DD	DD	BB	BB	BB	BB	DD	BB
chr15_68392538_68392577	BB	BB	BB	BB	DD	DD	BB	BB	DD	DD	BB	BB	DD	DD	BB	DD	BB	DD	DD	DD	DD	BB	BB	DD	BB	DD	DD	BB	DD	BB	DD	BB	DD	BB	DD	BB	BB	DD	DD	BB	BB	DD	DD	BB	BB	BB	BB	DD	BB
chr15_68406168_68406183	BB	BB	BB	BB	DD	NA	BB	BB	DD	NA	NA	BB	DD	NA	NA	DD	BB	NA	DD	NA	DD	BB	BB	DD	BB	NA	DD	BB	DD	BB	NA	BB	DD	BB	DD	NA	BB	DD	DD	BB	BB	NA	DD	BB	BB	BB	BB	DD	BB
chr15_68447584_68447601	NN	FF	FF	FF	FF	FF	NA	FF	FF	FF	FF	FF	FF	FF	FF	FF	FF	FF	FF	NA	FF	FF	FF	FF	FF	FF	FF	FF	NA	NA	FF	FF	FF	FF	FF	FF	FF	NA	FF	FF	FF	FF	FF	FF	FF	FF	FF	FF	NA
chr15_68457791_68457826	BB	BB	BB	BB	DD	DD	BB	BB	DD	DD	BB	BB	DD	DD	BB	DD	BB	DD	DD	DD	DD	BB	BB	DD	BB	DD	DD	BB	DD	BB	DD	BB	DD	BB	DD	BB	BB	DD	DD	BB	BB	DD	DD	BB	BB	BB	BB	DD	BB
chr15_68493523_68493558	BB	BB	BB	BB	DD	DD	BB	BB	DD	DD	BB	BB	DD	DD	BB	DD	BB	DD	DD	NA	DD	BB	NA	DD	BB	DD	DD	BB	DD	BB	NA	BB	DD	NA	DD	NA	bn	DD	DD	NA	BB	DD	DD	BB	BB	BB	BB	DD	BB
chr15_68506744_68506757	BB	BB	BB	BB	DD	DD	BB	BB	DD	DD	BB	BB	DD	DD	BB	DD	BB	DD	DD	DD	DD	BB	BB	DD	BB	DD	DD	BB	DD	BB	DD	BB	DD	BB	DD	BB	BB	DD	DD	BB	BB	DD	DD	BB	BB	BB	BB	DD	BB
chr15_68532994_68533041	BB	BB	BB	BB	DD	DD	BB	BB	DD	DD	BB	BB	DD	DD	BB	DD	BB	DD	DD	DD	DD	BB	BB	DD	BB	DD	DD	BB	DD	BB	DD	BB	DD	BB	DD	BB	BB	DD	DD	BB	BB	DD	DD	BB	BB	BB	BB	DD	BB
chr15_68538624_68538635	BB	BB	BB	BB	DD	DD	BB	BB	DD	DD	BB	BB	DD	DD	BB	DD	BB	DD	DD	DD	DD	BB	BB	DD	BB	DD	DD	BB	DD	BB	DD	BB	DD	BB	DD	BB	BB	DD	DD	BB	BB	DD	DD	BB	BB	BB	BB	DD	BB
chr15_68554233_68554264	BB	BB	BB	BB	DD	DD	BB	BB	DD	DD	BB	BB	DD	DD	BB	DD	BB	DD	DD	DD	DD	BB	BB	DD	BB	DD	DD	BB	DD	BB	DD	BB	DD	BB	DD	BB	BB	DD	DD	BB	BB	DD	DD	BB	BB	BB	bd	DD	BB
chr15_68568437_68568472	BB	BB	BB	BB	DD	DD	BB	BB	DD	DD	BB	NN	NA	NN	BB	DD	BB	NN	NA	DD	DD	BB	BB	DD	BB	DD	DD	BB	DD	BB	NA	NA	DD	BB	DD	BB	BB	DD	DD	BB	BB	NA	DD	BB	BB	BB	BB	NA	BB
chr15_68569659_68569694	BB	BB	BB	bn	DD	DD	BB	BB	DD	DD	BB	BB	DD	DD	BB	DD	BB	DD	DD	DD	DD	BB	BB	DD	BB	DD	DD	BB	DD	BB	DD	BB	DD	BB	DD	BB	BB	DD	DD	BB	bd	DD	DD	BB	BB	BB	BB	DD	BB
chr15_68700963_68701010	FF	FF	FF	FF	NN	NN	FF	FF	nn	NN	FF	FF	NA	NN	FF	NN	FF	NN	NN	NN	NN	FF	FF	NN	FF	NA	FF	FF	FF	FF	FF	FF	FF	FF	FF	NN	NA	NA	FF	FF	NA	FF	NA	FF	FF	NA	NA	FF	FF
chr15_68741375_68741400	FF	FF	FF	FF	FF	FF	FF	FF	FF	FF	NA	FF	FF	FF	FF	FF	FF	FF	NA	FF	FF	NA	FF	NN	FF	NA	FF	NA	FF	FF	FF	FF	FF	FF	FF	FF	FF	FF	FF	FF	FF	FF	FF	FF	FF	FF	FF	NA	NA
chr15_68750757_68750792	FF	FF	FF	FF	FF	FF	FF	FF	FF	FF	FF	FF	FF	FF	NA	FF	FF	FF	FF	FF	FF	NA	NA	FF	FF	FF	NA	FF	FF	FF	FF	FF	FF	FF	FF	FF	FF	FF	FF	FF	FF	FF	FF	FF	FF	FF	FF	FF	FF
chr15_68827341_68827352	BB	BB	BB	BB	DD	DD	BB	BB	DD	DD	BB	BB	DD	DD	BB	DD	BB	DD	DD	DD	DD	BB	BB	DD	BB	DD	DD	BB	DD	BB	DD	BB	DD	BB	DD	BB	BB	DD	DD	NA	BB	DD	DD	BB	BB	BB	BB	DD	BB
chr15_68858948_68858983	BB	BB	BB	BB	DD	NA	BB	BB	DD	NA	BB	BB	DD	DD	BB	DD	BB	DD	DD	DD	DD	BB	BB	DD	BB	DD	DD	BB	DD	BB	DD	BB	DD	BB	DD	BB	BB	DD	dn	DD	BB	DD	DD	BB	BB	BB	BB	DD	BB
chr15_68864141_68864170	FF	FF	FF	FF	df	df	fn	FF	df	df	FF	fn	df	df	FF	df	FF	df	df	df	df	FF	FF	df	FF	df	df	FF	df	FF	df	FF	df	FF	df	FF	FF	df	df	df	FF	df	df	FF	FF	FF	FF	dn	FF
chr15_68874444_68874491	BB	BB	BB	BB	NA	DD	BB	BB	DD	NA	NA	BB	DD	DD	BB	DD	BB	NA	DD	NA	DD	BB	BB	NA	BB	DD	NA	BB	NA	BB	NA	BB	NA	BB	DD	BB	BB	DD	NA	DD	BB	NA	DD	BB	BB	BB	BB	NA	BB
chr15_68906497_68906516	BB	BB	BB	BB	DD	DD	BB	BB	DD	DD	BB	BB	DD	DD	BB	DD	BB	DD	DD	DD	DD	BB	BB	DD	BB	DD	DD	BB	DD	BB	DD	BB	DD	BB	DD	BB	BB	NA	DD	DD	BB	DD	DD	BB	BB	BB	BB	DD	BB
chr15_68936310_68936344	FF	FF	FF	NA	FF	FF	FF	FF	FF	FF	NA	NA	NA	NA	FF	NA	FF	FF	FF	FF	FF	FF	FF	FF	FF	FF	FF	FF	FF	FF	NA	FF	FF	FF	FF	NA	FF	FF	FF	FF	NA	NA	FF	FF	FF	NA	FF	NA	NA
chr15_68960034_68960063	FF	NA	FF	NA	FF	FF	FF	FF	FF	FF	NA	FF	FF	NA	FF	FF	FF	FF	FF	FF	FF	FF	FF	FF	FF	FF	FF	FF	FF	NA	FF	FF	FF	FF	FF	FF	FF	FF	FF	FF	NA	FF	FF	FF	FF	NA	FF	FF	FF
chr15_69089695_69089712	FF	FF	FF	FF	FF	FF	FF	FF	FF	FF	FF	FF	FF	FF	FF	FF	FF	FF	FF	FF	FF	FF	FF	FF	FF	FF	FF	FF	FF	FF	NN	FF	FF	FF	FF	FF	FF	FF	FF	FF	FF	FF	FF	FF	FF	FF	FF	FF	FF
chr15_69108069_69108090	BB	BB	BB	BB	DD	DD	BB	BB	DD	DD	BB	BB	DD	DD	BB	DD	DD	DD	dn	DD	DD	BB	BB	DD	BB	DD	DD	BB	DD	BB	DD	BB	DD	BB	DD	BB	BB	BB	DD	dn	BB	DD	DD	BB	DD	BB	BB	DD	bn
chr15_69117645_69117689	BB	BB	BB	BB	DD	DD	BB	BB	DD	DD	BB	BB	DD	DD	BB	DD	DD	DD	DD	DD	DD	BB	BB	DD	BB	DD	DD	BB	dn	BB	DD	BB	DD	BB	DD	BB	BB	BB	DD	DD	BB	DD	DD	BB	DD	BB	BB	DD	BB
chr15_69130894_69130909	BB	BB	BB	BB	DD	DD	BB	BB	DD	DD	BB	BB	DD	DD	BB	DD	DD	DD	DD	DD	DD	BB	BB	DD	BB	DD	DD	BB	DD	BB	DD	BB	DD	BB	DD	BB	BB	BB	DD	DD	BB	DD	DD	BB	DD	BB	BB	DD	BB
chr15_69165304_69165315	FF	FF	FF	FF	DD	df	fn	FF	DD	DD	FF	FF	df	DD	FF	df	DD	DD	DD	DD	df	FF	FF	DD	FF	df	df	FF	df	FF	df	FF	df	FF	DD	FF	FF	FF	DD	df	FF	df	df	FF	DD	FF	FF	DD	FF
chr15_69168224_69168235	BB	BB	BB	BB	DD	dd	BB	BB	dn	dd	BB	BB	dd	dd	BB	dd	dd	dd	dd	dd	dd	BB	BB	DD	BB	dd	dd	BB	dd	BB	dn	BB	dd	BB	dd	BB	BB	BB	dd	dd	BB	dd	dn	BB	dn	BB	BB	dd	BB
chr15_69168616_69168643	BB	BB	BB	BB	DD	DD	BB	BB	DD	DD	BB	BB	DD	DD	BB	DD	DD	DD	DD	DD	DD	BB	BB	DD	BB	bd	DD	BB	DD	BB	DD	BB	DD	BB	DD	BB	BB	BB	DD	DD	BB	DD	DD	BB	DD	BB	BB	DD	BB
chr15_69170940_69170983	NN	NN	NN	NN	NA	FF	NN	NN	FF	FF	NN	NN	NN	FF	NN	FF	FF	FF	FF	FF	FF	NN	NN	NN	NA	NA	FF	NN	FF	NN	FF	NN	NA	NN	FF	NN	NN	NN	FF	FF	NA	FF	FF	NN	FF	NA	NA	FF	NA
chr15_69179485_69179496	BB	BB	BB	BB	DD	DD	BB	BB	DD	DD	BB	BB	DD	DD	BB	DD	DD	DD	DD	DD	DD	BB	BB	DD	BB	DD	DD	BB	DD	BB	DD	BB	DD	BB	DD	BB	BB	BB	DD	DD	BB	DD	DD	BB	DD	BB	BB	DD	BB
chr15_69180614_69180673	BB	BB	NA	BB	NA	DD	BB	BB	DD	DD	BB	BB	NA	NA	BB	DD	DD	DD	DD	DD	DD	NN	NN	NA	NA	bd	DD	BB	DD	BB	DD	NA	NA	BB	DD	NA	BB	NA	NA	DD	NA	DD	NA	BB	DD	BB	BB	NA	BB
chr15_69207972_69208011	BB	BB	BB	BB	DD	DD	BB	BB	DD	DD	BB	BB	DD	DD	BB	DD	DD	DD	DD	DD	DD	BB	BB	DD	BB	DD	DD	BB	DD	BB	DD	BB	DD	BB	DD	BB	BB	BB	DD	DD	BB	DD	DD	BB	DD	BB	BB	DD	BB
chr15_69250298_69250311	BB	BB	BB	BB	DD	DD	BB	BB	DD	DD	BB	BB	DD	DD	BB	DD	DD	DD	DD	DD	DD	BB	BB	DD	BB	DD	DD	BB	DD	BB	DD	BB	DD	BB	DD	BB	BB	BB	DD	DD	BB	DD	DD	BB	DD	BB	BB	DD	BB
chr15_69272995_69273022	BB	BB	BB	BB	DD	DD	BB	BB	DD	DD	BB	BB	DD	DD	BB	DD	DD	DD	DD	DD	DD	BB	BB	DD	BB	DD	DD	BB	DD	BB	DD	BB	DD	BB	DD	BB	BB	BB	DD	DD	BB	DD	DD	BB	DD	BB	BB	DD	BB
chr15_69291767_69291814	BB	BB	bn	NA	NA	NA	NA	BB	DD	DD	BB	BB	DD	NA	BB	DD	dn	NN	NN	DD	dn	BB	NA	DD	BB	NA	DD	BB	DD	BB	DD	NA	DD	BB	DD	NA	BB	BB	NN	DD	BB	DD	DD	BB	DD	BB	BB	dn	NA
chr15_69302764_69302790	BB	BB	BB	BB	DD	DD	BB	BB	DD	DD	BB	BB	DD	DD	BB	DD	DD	DD	DD	DD	DD	BB	BB	DD	BB	DD	DD	BB	DD	BB	DD	BB	DD	BB	DD	BB	BB	BB	DD	DD	BB	DD	DD	BB	DD	BB	BB	DD	BB
chr15_69332597_69332651	FF	FF	FF	FF	fn	NA	NA	FF	FF	FF	FF	FF	NA	FF	NA	NN	NA	NA	FF	FF	FF	FF	FF	FF	FF	NA	FF	NA	FF	FF	FF	FF	FF	FF	FF	FF	FF	NA	fn	FF	NA	FF	FF	FF	NA	NA	FF	NA	FF
chr15_69345649_69345688	FF	FF	FF	FF	FF	FF	NN	FF	FF	FF	FF	FF	FF	FF	FF	FF	NA	FF	FF	FF	FF	FF	FF	FF	FF	FF	FF	FF	FF	NA	FF	FF	FF	FF	NA	FF	FF	FF	FF	FF	NA	FF	FF	FF	FF	FF	FF	FF	FF
chr15_69436078_69436112	BB	BB	BB	bn	DD	DD	BB	bn	DD	DD	BB	BB	DD	bd	BB	DD	bd	DD	DD	DD	DD	BB	BB	DD	BB	dn	DD	BB	DD	BB	DD	BB	DD	BB	DD	BB	BB	BB	DD	DD	BB	DD	DD	BB	DD	BB	BB	dn	BB
chr15_69440316_69440355	FF	FF	FF	FF	FF	FF	FF	FF	FF	FF	FF	FF	FF	FF	FF	FF	FF	FF	FF	FF	FF	NA	FF	FF	NN	NA	FF	FF	FF	FF	FF	FF	FF	FF	FF	FF	FF	FF	FF	FF	FF	FF	FF	FF	FF	FF	FF	FF	FF
chr15_69708433_69708468	NA	BB	BB	BB	NA	DD	BB	BB	DD	DD	BB	BB	NA	DD	BB	DD	DD	DD	DD	DD	NA	BB	BB	NA	BB	DD	DD	NA	NN	BB	DD	BB	DD	BB	DD	BB	BB	NA	DD	NA	BB	DD	DD	BB	DD	BB	BB	DD	BB
chr15_69727079_69727096	BB	BB	BB	BB	DD	DD	BB	BB	DD	DD	BB	BB	DD	DD	BB	DD	dn	dn	dn	DD	DD	BB	BB	DD	BB	DD	DD	BB	DD	BB	DD	BB	DD	BB	DD	BB	BB	BB	DD	DD	BB	DD	DD	BB	dn	BB	BB	DD	BB
chr15_69881347_69881376	BB	BB	BB	BB	DD	DD	BB	BB	DD	DD	BB	BB	DD	DD	BB	DD	DD	DD	DD	DD	bd	BB	BB	DD	BB	bd	DD	BB	DD	BB	DD	BB	DD	BB	DD	BB	BB	BB	DD	DD	BB	DD	bd	BB	DD	BB	BB	DD	BB
chr15_70047927_70047952	FF	FF	FF	FF	FF	FF	FF	FF	FF	FF	FF	FF	FF	FF	NA	FF	NN	FF	fn	FF	fn	FF	FF	FF	FF	FF	FF	FF	FF	FF	NA	FF	FF	NA	FF	FF	NA	FF	FF	FF	FF	FF	FF	FF	FF	NA	NA	FF	FF
chr15_70066939_70066982	BB	BB	BB	BB	DD	DD	BB	BB	DD	DD	BB	BB	DD	DD	BB	DD	DD	DD	DD	DD	DD	BB	BB	DD	BB	DD	dn	BB	DD	BB	DD	BB	DD	BB	DD	BB	BB	BB	DD	DD	BB	DD	DD	BB	DD	BB	BB	DD	BB
chr15_70147586_70147629	BB	NN	NA	NA	DD	DD	BB	BB	DD	DD	BB	NA	DD	DD	BB	DD	DD	DD	DD	DD	DD	BB	BB	DD	BB	DD	DD	BB	DD	BB	DD	BB	DD	BB	DD	BB	BB	BB	DD	DD	NA	DD	DD	BB	DD	NA	BB	DD	BB
chr15_70155416_70155451	BB	BB	BB	BB	DD	DD	BB	BB	DD	DD	BB	BB	DD	DD	BB	DD	DD	DD	DD	DD	DD	BB	BB	DD	BB	DD	DD	BB	DD	BB	DD	BB	DD	BB	DD	BB	BB	BB	DD	DD	BB	DD	DD	BB	DD	BB	BB	DD	BB
chr15_70179457_70179468	BB	BB	BB	BB	DD	DD	BB	BB	DD	DD	BB	BB	DD	DD	BB	DD	DD	DD	DD	DD	DD	BB	BB	DD	BB	DD	DD	BB	DD	BB	DD	BB	DD	BB	DD	BB	BB	BB	DD	DD	BB	DD	DD	BB	DD	BB	BB	DD	BB
chr15_70194191_70194205	BB	BB	BB	BB	DD	DD	BB	BB	DD	DD	BB	BB	DD	DD	BB	DD	DD	DD	DD	DD	DD	BB	BB	DD	BB	DD	DD	BB	DD	BB	DD	BB	DD	BB	DD	BB	BB	BB	DD	DD	BB	DD	DD	BB	DD	BB	BB	DD	BB
chr15_70194376_70194387	BB	BB	BB	BB	DD	DD	BB	BB	DD	DD	BB	BB	DD	DD	BB	DD	DD	DD	DD	DD	DD	BB	BB	DD	BB	DD	DD	BB	DD	BB	DD	BB	DD	BB	DD	BB	BB	BB	DD	DD	BB	DD	DD	BB	DD	BB	BB	DD	BB
chr15_70226976_70227035	NA	BB	BB	bn	DD	DD	BB	BB	DD	DD	BB	BB	DD	NA	BB	DD	DD	DD	DD	DD	NA	BB	BB	DD	BB	NA	DD	BB	DD	NA	DD	NA	NA	NA	DD	NA	NA	BB	DD	DD	BB	DD	DD	BB	DD	BB	NA	DD	BB
chr15_70227075_70227090	BB	BB	BB	BB	DD	DD	BB	BB	DD	DD	BB	BB	DD	DD	BB	DD	DD	DD	DD	DD	DD	BB	BB	DD	BB	DD	DD	BB	DD	BB	DD	BB	DD	BB	DD	BB	BB	BB	DD	DD	BB	DD	DD	BB	DD	BB	BB	DD	BB
chr15_70242321_70242332	FF	FF	FF	FF	df	df	FF	FF	df	df	FF	FF	df	df	FF	df	df	df	df	df	df	FF	FF	df	FF	df	df	FF	df	FF	df	FF	df	FF	df	FF	FF	FF	df	df	FF	df	df	FF	df	FF	FF	df	FF
chr15_70259089_70259128	BB	BB	BB	BB	DD	DD	BB	BB	DD	DD	BB	BB	DD	dn	BB	DD	DD	DD	DD	DD	DD	BB	bn	DD	BB	DD	DD	BB	DD	BB	DD	BB	DD	BB	DD	BB	BB	BB	DD	DD	BB	DD	DD	BB	DD	BB	BB	DD	BB
chr15_70276461_70276490	BB	BB	BB	BB	DD	DD	BB	BB	DD	DD	BB	BB	DD	DD	BB	DD	DD	DD	DD	DD	DD	BB	BB	DD	BB	DD	DD	BB	DD	BB	DD	BB	DD	BB	DD	BB	BB	BB	DD	DD	BB	DD	DD	BB	DD	BB	BB	DD	BB
chr15_70282354_70282367	BB	BB	BB	BB	DD	DD	BB	BB	DD	DD	BB	BB	DD	DD	BB	DD	DD	DD	DD	DD	DD	BB	BB	DD	BB	DD	DD	BB	DD	BB	DD	BB	DD	BB	DD	BB	BB	BB	DD	DD	BB	dn	DD	BB	DD	BB	BB	DD	BB
chr15_70326577_70326608	BB	BB	BB	BB	DD	DD	BB	BB	DD	DD	BB	BB	DD	DD	BB	DD	DD	DD	DD	DD	DD	BB	BB	DD	BB	DD	DD	BB	DD	BB	DD	BB	DD	BB	DD	BB	BB	BB	DD	DD	BB	DD	DD	BB	DD	BB	BB	DD	BB
chr15_70329359_70329374	BB	BB	BB	BB	DD	DD	BB	BB	DD	DD	BB	BB	DD	DD	BB	DD	DD	DD	DD	DD	DD	BB	BB	DD	BB	DD	DD	BB	DD	BB	DD	BB	DD	BB	DD	BB	BB	BB	DD	DD	BB	DD	DD	BB	DD	BB	BB	DD	BB
chr15_70343827_70343842	BB	BB	BB	BB	DD	NA	BB	BB	DD	NA	BB	BB	DD	NA	BB	DD	NA	NA	DD	NA	DD	BB	BB	NA	BB	NA	DD	BB	DD	BB	dn	BB	NA	bn	DD	BB	BB	BB	DD	DD	BB	DD	NA	BB	DD	BB	BB	DD	BB
chr15_70349995_70350024	BB	BB	BB	BB	DD	DD	BB	BB	DD	DD	BB	BB	DD	DD	BB	DD	DD	DD	DD	DD	DD	BB	BB	DD	BB	DD	DD	BB	DD	BB	DD	BB	DD	BB	DD	BB	BB	BB	DD	DD	BB	DD	DD	BB	DD	BB	BB	DD	BB
chr15_70370795_70370818	BB	BB	BB	BB	DD	DD	BB	BB	DD	DD	BB	BB	DD	DD	BB	DD	DD	DD	DD	DD	DD	BB	BB	DD	BB	DD	DD	BB	DD	BB	DD	BB	DD	BB	DD	BB	BB	BB	DD	DD	BB	DD	DD	BB	DD	BB	BB	DD	BB
chr15_70395662_70395696	BB	BB	BB	BB	DD	DD	BB	BB	DD	bd	BB	BB	DD	DD	BB	DD	bd	DD	bd	DD	DD	BB	BB	DD	BB	DD	DD	BB	DD	BB	DD	BB	DD	BB	DD	BB	BB	BB	DD	DD	BB	DD	DD	BB	bd	BB	DD	DD	NA
chr15_70407818_70407833	BB	BB	BB	BB	DD	DD	BB	BB	DD	DD	BB	BB	DD	DD	BB	DD	DD	DD	DD	DD	DD	BB	BB	DD	BB	DD	DD	BB	DD	BB	DD	BB	DD	BB	DD	BB	BB	BB	DD	DD	BB	DD	DD	BB	DD	BB	DD	DD	DD
chr15_70424293_70424314	BB	BB	BB	BB	DD	DD	BB	BB	DD	DD	BB	BB	DD	DD	BB	DD	DD	DD	DD	DD	DD	BB	BB	DD	BB	DD	DD	BB	DD	BB	DD	BB	DD	BB	DD	BB	BB	BB	DD	DD	BB	DD	DD	BB	DD	BB	DD	DD	DD
chr15_70448820_70448831	BB	BB	BB	BB	DD	DD	BB	BB	DD	DD	BB	BB	DD	DD	BB	DD	DD	DD	DD	DD	DD	BB	BB	DD	BB	DD	DD	BB	DD	BB	DD	BB	DD	BB	DD	BB	BB	BB	DD	DD	BB	DD	DD	BB	DD	BB	DD	DD	DD
chr15_70470711_70470722	BB	BB	BB	BB	DD	DD	BB	BB	DD	DD	BB	BB	DD	DD	BB	DD	DD	DD	DD	DD	DD	BB	BB	DD	BB	DD	DD	BB	DD	BB	DD	BB	DD	BB	DD	BB	BB	BB	DD	DD	BB	dn	DD	BB	DD	BB	DD	DD	DD
chr15_70543681_70543714	BB	BB	BB	bn	DD	DD	BB	BB	DD	DD	bn	bn	DD	DD	BB	DD	DD	DD	DD	DD	DD	BB	BB	DD	BB	DD	DD	BB	DD	BB	DD	BB	DD	BB	DD	BB	BB	BB	DD	DD	BB	DD	DD	BB	DD	BB	DD	DD	DD
chr15_70544624_70544651	BB	BB	BB	BB	DD	DD	BB	BB	DD	DD	BB	BB	DD	DD	BB	DD	DD	DD	DD	DD	DD	BB	BB	DD	BB	DD	DD	BB	DD	BB	DD	BB	DD	BB	DD	BB	BB	BB	DD	DD	BB	DD	DD	BB	DD	BB	DD	DD	DD
chr15_70549667_70549698	BB	BB	BB	BB	DD	DD	BB	BB	DD	DD	BB	BB	DD	DD	BB	DD	DD	DD	DD	DD	DD	BB	BB	DD	BB	DD	DD	BB	DD	BB	DD	BB	DD	BB	DD	BB	BB	BB	DD	DD	BB	DD	DD	BB	DD	BB	DD	DD	DD
chr15_70558041_70558065	BB	BB	BB	BB	DD	DD	BB	BB	DD	DD	BB	BB	DD	DD	BB	DD	DD	DD	DD	DD	DD	BB	BB	DD	BB	DD	DD	BB	DD	BB	DD	BB	DD	BB	DD	BB	BB	BB	DD	DD	BB	DD	DD	BB	DD	BB	DD	DD	DD
chr15_70590071_70590090	BB	BB	BB	BB	DD	DD	BB	BB	DD	DD	BB	BB	DD	DD	BB	DD	DD	DD	DD	DD	DD	BB	BB	DD	BB	DD	DD	BB	DD	BB	DD	BB	DD	BB	DD	BB	BB	BB	DD	DD	BB	DD	DD	BB	DD	BB	DD	DD	DD
chr15_70710174_70710185	BB	BB	BB	BB	DD	DD	BB	BB	DD	DD	BB	BB	DD	DD	BB	DD	DD	DD	DD	DD	DD	BB	BB	DD	BB	DD	DD	BB	DD	BB	DD	BB	DD	BB	DD	BB	BB	BB	DD	DD	BB	DD	DD	BB	DD	BB	DD	DD	DD
chr15_70754656_70754688	BB	BB	BB	BB	DD	DD	BB	BB	DD	DD	BB	BB	DD	DD	BB	DD	DD	DD	DD	DD	DD	BB	BB	DD	BB	DD	DD	BB	DD	BB	DD	BB	DD	BB	DD	BB	BB	BB	DD	DD	BB	DD	DD	BB	DD	BB	DD	DD	DD
chr15_70767664_70767687	BB	BB	BB	BB	DD	DD	BB	BB	DD	DD	BB	BB	DD	DD	BB	DD	DD	DD	DD	DD	DD	BB	BB	DD	BB	DD	DD	BB	DD	BB	DD	BB	DD	BB	DD	BB	BB	BB	DD	DD	BB	DD	DD	BB	DD	BB	DD	DD	DD
chr15_70782865_70782904	BB	BB	BB	BB	DD	DD	BB	BB	DD	DD	BB	BB	DD	DD	BB	DD	dn	DD	DD	DD	DD	BB	BB	DD	BB	DD	DD	BB	DD	BB	DD	BB	DD	BB	DD	BB	BB	BB	DD	DD	BB	DD	DD	BB	DD	BB	DD	DD	DD
chr15_70824239_70824298	NA	UU	UU	UU	DD	DD	UU	NA	DD	DD	NA	UU	DD	DD	NA	DD	DD	DD	DD	DD	DD	UU	NA	DD	NA	DD	DD	UU	DD	NA	DD	UU	DD	uu	DD	NA	NA	UU	DD	DD	NA	DD	DD	NA	DD	UU	DD	DD	DD
chr15_70861369_70861388	BB	BB	BB	BB	DD	DD	BB	BB	DD	DD	BB	BB	DD	DD	BB	DD	DD	DD	DD	DD	DD	BB	BB	DD	BB	DD	DD	BB	DD	BB	DD	BB	DD	BB	DD	BB	BB	BB	DD	DD	BB	DD	DD	BB	DD	BB	DD	DD	DD
chr15_70861733_70861772	BB	BB	BB	NA	NA	DD	BB	BB	bd	NA	bn	BB	DD	NA	BB	DD	DD	NA	NA	DD	DD	BB	BB	NA	BB	NA	DD	BB	DD	BB	NA	BB	NA	BB	DD	NA	BB	NA	NA	NA	BB	DD	NA	BB	NA	BB	NA	bd	DD
chr15_70906231_70906248	BB	BB	BB	BB	DD	DD	BB	BB	DD	DD	BB	BB	DD	DD	BB	DD	DD	DD	DD	DD	DD	BB	BB	DD	BB	DD	DD	BB	DD	BB	DD	BB	DD	BB	DD	BB	BB	BB	DD	DD	BB	DD	DD	BB	DD	BB	DD	DD	DD
chr15_70916489_70916524	BB	BB	BB	BB	DD	DD	BB	BB	DD	DD	BB	BB	DD	DD	BB	DD	DD	DD	DD	DD	DD	BB	BB	DD	BB	DD	DD	BB	DD	BB	DD	BB	DD	BB	DD	BB	BB	BB	DD	DD	BB	DD	DD	BB	DD	BB	DD	DD	DD
chr15_70940162_70940185	BB	BB	BB	BB	DD	DD	BB	BB	DD	DD	BB	BB	DD	dn	BB	DD	DD	DD	DD	DD	DD	BB	BB	DD	BB	DD	DD	BB	DD	BB	DD	BB	DD	BB	DD	BB	BB	BB	DD	DD	BB	dn	DD	BB	DD	BB	DD	DD	DD
chr15_70941371_70941385	BB	BB	BB	BB	DD	DD	BB	BB	DD	DD	BB	BB	DD	DD	BB	DD	DD	DD	DD	DD	DD	BB	BB	DD	BB	DD	DD	BB	DD	BB	DD	BB	DD	BB	DD	BB	BB	BB	DD	DD	BB	DD	DD	BB	DD	BB	DD	DD	DD
chr15_70961719_70961742	BB	BB	BB	BB	DD	bd	BB	BB	bd	bd	BB	BB	bd	bd	BB	bd	bd	DD	bd	bd	bd	BB	BB	DD	BB	DD	bd	BB	DD	BB	bd	BB	DD	BB	DD	BB	BB	BB	DD	DD	BB	bd	bd	BB	DD	bd	DD	DD	DD
chr15_70973203_70973220	BB	BB	BB	BB	DD	DD	BB	BB	DD	DD	BB	BB	DD	DD	BB	DD	DD	DD	DD	DD	DD	BB	BB	DD	BB	DD	DD	BB	DD	BB	DD	BB	DD	BB	DD	BB	BB	BB	DD	DD	BB	DD	DD	BB	DD	BB	DD	DD	DD
chr15_71023382_71023425	BB	BB	BB	BB	DD	DD	BB	BB	bd	DD	BB	BB	bd	bd	BB	bd	DD	DD	bd	DD	DD	BB	BB	DD	BB	DD	bd	BB	DD	BB	bd	BB	DD	BB	DD	BB	BB	BB	bd	bd	BB	DD	DD	BB	DD	BB	DD	DD	bd
chr15_71051399_71051422	BB	BB	BB	BB	DD	DD	BB	BB	DD	DD	BB	BB	DD	DD	BB	DD	DD	DD	DD	DD	DD	BB	BB	DD	BB	DD	DD	BB	DD	BB	DD	BB	DD	BB	DD	BB	BB	BB	DD	DD	BB	DD	DD	BB	DD	bd	DD	DD	DD
chr15_71103861_71103896	bn	BB	BB	BB	DD	DD	BB	BB	DD	DD	BB	BB	DD	DD	BB	DD	DD	DD	DD	DD	DD	BB	BB	DD	BB	DD	DD	BB	DD	BB	DD	bn	DD	BB	DD	BB	bd	BB	BB	DD	BB	DD	DD	BB	DD	BB	DD	DD	DD
chr15_71112428_71112459	BB	BB	BB	BB	DD	DD	BB	BB	DD	DD	BB	BB	DD	DD	BB	DD	DD	DD	DD	DD	DD	BB	BB	DD	BB	DD	DD	BB	DD	BB	DD	BB	DD	BB	DD	BB	BB	BB	BB	DD	BB	DD	DD	BB	DD	BB	DD	DD	DD
chr15_71121504_71121548	BB	BB	BB	BB	DD	DD	BB	BB	DD	DD	BB	BB	DD	DD	BB	DD	DD	DD	DD	DD	DD	BB	BB	DD	BB	DD	DD	BB	DD	BB	DD	BB	DD	BB	DD	BB	BB	BB	BB	DD	BB	DD	DD	BB	DD	BB	DD	DD	DD
chr15_71133278_71133298	BB	BB	BB	BB	dd	dd	BB	BB	dd	dd	BB	BB	dd	dd	BB	dd	dd	dd	dd	dd	dd	BB	BB	dd	BB	DD	dd	BB	bd	BB	dd	BB	dd	BB	dd	BB	BB	BB	BB	dd	BB	dd	dd	BB	dd	BB	dd	dd	dd
chr15_71145975_71145990	BB	BB	BB	BB	DD	DD	BB	BB	DD	DD	BB	BB	DD	DD	BB	DD	DD	DD	DD	DD	DD	BB	BB	DD	BB	DD	DD	BB	DD	BB	DD	BB	DD	BB	DD	BB	BB	BB	BB	DD	BB	DD	DD	BB	DD	BB	DD	DD	DD
chr15_71163409_71163428	BB	BB	BB	BB	DD	DD	BB	BB	DD	DD	BB	BB	DD	DD	BB	DD	DD	DD	DD	DD	DD	BB	BB	DD	BB	DD	DD	BB	DD	BB	DD	BB	DD	BB	DD	BB	BB	BB	BB	DD	BB	DD	DD	BB	DD	BB	DD	DD	DD
chr15_71178919_71178950	FF	FF	NA	FF	FF	NA	FF	FF	FF	NN	FF	FF	NA	FF	NA	FF	NA	FF	FF	FF	NA	FF	FF	FF	FF	NA	FF	FF	FF	FF	FF	FF	FF	NA	FF	FF	FF	FF	FF	FF	NA	FF	FF	FF	FF	FF	FF	FF	FF
chr15_71191329_71191376	BB	BB	BB	BB	DD	DD	BB	BB	DD	DD	DD	BB	DD	DD	BB	DD	DD	DD	DD	DD	DD	BB	BB	DD	DD	DD	DD	BB	DD	BB	DD	BB	DD	BB	DD	BB	BB	bd	BB	DD	BB	DD	DD	BB	DD	BB	DD	DD	DD
chr15_71192636_71192655	BB	BB	BB	BB	DD	DD	BB	BB	DD	DD	BB	BB	DD	DD	BB	DD	DD	DD	DD	DD	DD	BB	BB	DD	BB	DD	DD	BB	DD	BB	DD	BB	DD	BB	DD	BB	bn	BB	BB	DD	BB	DD	DD	BB	DD	BB	DD	DD	DD
chr15_71199023_71199036	BB	BB	BB	BB	DD	DD	BB	BB	DD	dn	BB	BB	DD	DD	BB	DD	DD	DD	DD	DD	DD	BB	BB	DD	BB	DD	DD	BB	DD	BB	DD	BB	DD	BB	DD	BB	BB	BB	BB	DD	BB	DD	DD	BB	DD	BB	DD	DD	DD
chr15_71216853_71216867	BB	BB	BB	BB	DD	DD	BB	BB	DD	DD	BB	BB	DD	DD	BB	DD	DD	DD	DD	DD	DD	BB	BB	DD	BB	DD	DD	BB	DD	BB	DD	BB	DD	BB	DD	BB	BB	BB	BB	DD	BB	DD	DD	BB	DD	BB	DD	DD	DD
chr15_71241751_71241762	BB	BB	BB	BB	DD	DD	BB	BB	DD	DD	BB	BB	DD	DD	BB	DD	DD	DD	DD	DD	DD	BB	BB	DD	BB	DD	DD	BB	DD	BB	DD	BB	DD	BB	DD	BB	BB	BB	BB	DD	BB	DD	DD	BB	DD	BB	DD	DD	DD
chr15_71260282_71260297	BB	BB	BB	BB	DD	DD	BB	BB	DD	DD	BB	BB	DD	DD	BB	DD	DD	DD	DD	DD	DD	BB	BB	DD	BB	DD	DD	BB	DD	BB	DD	BB	DD	BB	DD	BB	BB	BB	BB	DD	BB	DD	DD	BB	DD	BB	DD	DD	DD
chr15_71272176_71272191	BB	BB	BB	BB	DD	DD	BB	BB	DD	DD	BB	BB	DD	dn	BB	DD	DD	DD	DD	DD	DD	BB	BB	DD	BB	DD	DD	BB	DD	BB	DD	BB	DD	BB	DD	BB	BB	BB	BB	DD	BB	DD	DD	BB	DD	BB	DD	DD	DD
chr15_71289902_71289933	BB	BB	BB	BB	DD	DD	BB	BB	DD	DD	BB	BB	DD	DD	BB	DD	DD	DD	DD	DD	DD	BB	BB	DD	BB	DD	DD	BB	DD	BB	DD	BB	DD	BB	DD	BB	BB	BB	BB	DD	BB	DD	DD	BB	DD	BB	DD	DD	DD
chr15_71301585_71301608	BB	BB	BB	BB	DD	DD	BB	BB	DD	DD	BB	BB	DD	DD	BB	DD	DD	DD	DD	DD	DD	BB	BB	DD	BB	DD	DD	BB	DD	BB	DD	BB	DD	BB	DD	BB	BB	BB	BB	DD	BB	DD	DD	BB	DD	BB	DD	DD	DD
chr15_71301869_71301883	BB	BB	BB	BB	DD	DD	BB	BB	DD	DD	BB	BB	DD	DD	BB	DD	DD	DD	DD	DD	DD	BB	BB	DD	BB	DD	DD	BB	DD	BB	DD	BB	DD	BB	DD	BB	BB	BB	BB	DD	BB	DD	DD	BB	DD	BB	DD	DD	DD
chr15_71308908_71308927	BB	BB	BB	BB	DD	DD	BB	BB	DD	DD	BB	BB	DD	DD	BB	DD	DD	DD	DD	DD	DD	BB	BB	DD	BB	DD	DD	BB	DD	BB	DD	BB	DD	BB	DD	BB	BB	BB	BB	DD	BB	DD	DD	BB	DD	BB	DD	DD	DD
chr15_71323192_71323215	FF	FF	FF	FF	df	df	FF	FF	df	df	FF	FF	df	df	FF	df	df	df	df	df	df	FF	FF	df	FF	DD	DD	FF	dn	FF	df	FF	df	FF	df	FF	FF	FF	FF	df	FF	DD	df	FF	df	FF	df	df	df
chr15_71337278_71337293	BB	BB	BB	BB	dd	DD	BB	BB	dd	dd	BB	BB	dd	dd	BB	dd	dd	dd	DD	dd	dd	BB	BB	dd	BB	dd	dd	BB	dd	BB	dd	BB	dd	BB	dd	BB	BB	BB	BB	dd	BB	dd	dd	BB	DD	BB	dd	dd	dd
chr15_71380368_71380427	FF	FF	FF	FF	df	df	FF	FF	df	df	FF	FF	df	df	FF	df	df	df	df	df	df	FF	FF	df	FF	df	df	FF	df	FF	dn	FF	df	FF	df	FF	FF	FF	FF	df	fn	df	df	FF	df	FF	df	df	df
chr15_71392317_71392336	BB	BB	BB	BB	NA	DD	BB	BB	DD	DD	BB	BB	DD	DD	BB	DD	dn	DD	dn	DD	DD	BB	BB	DD	BB	DD	DD	BB	DD	BB	NA	BB	DD	BB	NA	BB	BB	BB	BB	NA	NA	NA	DD	BB	NA	BB	DD	DD	DD
chr15_71403487_71403504	BB	BB	BB	BB	dd	dd	BB	BB	DD	dd	BB	BB	dd	dd	BB	dn	dd	dd	dd	dd	dd	BB	BB	dd	BB	dd	DD	BB	dd	BB	dd	BB	dd	BB	dd	BB	BB	BB	BB	dd	BB	dd	dd	BB	dd	BB	dd	dd	dd
chr15_71403515_71403558	BB	BB	BB	BB	DD	NA	bn	BB	NA	DD	NA	BB	NA	DD	BB	NA	NA	NA	NA	DD	NA	BB	BB	NA	BB	NA	DD	BB	NA	BB	dn	BB	DD	BB	NA	BB	BB	BB	BB	DD	NA	NA	NN	BB	NA	BB	NA	DD	NA
chr15_71428620_71428649	BB	BB	BB	BB	DD	DD	BB	BB	DD	DD	BB	BB	DD	DD	BB	DD	DD	DD	DD	DD	DD	BB	BB	DD	BB	DD	DD	BB	DD	BB	DD	BB	DD	BB	DD	BB	BB	BB	BB	DD	BB	DD	DD	BB	DD	BB	DD	DD	DD
chr15_71451695_71451706	BB	BB	BB	BB	DD	DD	BB	BB	DD	DD	BB	BB	DD	DD	BB	DD	DD	DD	DD	DD	DD	BB	BB	DD	BB	DD	DD	BB	DD	BB	DD	BB	DD	BB	DD	BB	BB	BB	BB	DD	BB	DD	DD	BB	DD	BB	DD	DD	DD
chr15_71472467_71472494	BB	BB	BB	BB	DD	DD	BB	BB	DD	DD	BB	BB	DD	DD	BB	DD	DD	DD	DD	DD	DD	BB	BB	DD	BB	DD	DD	BB	DD	BB	DD	BB	DD	BB	DD	BB	BB	BB	BB	DD	BB	DD	DD	BB	DD	BB	DD	DD	DD
chr15_71477310_71477337	FF	FF	FF	FF	FF	FF	FF	FF	FF	FF	FF	FF	FF	FF	FF	FF	FF	FF	FF	FF	NN	FF	FF	FF	FF	NA	FF	FF	FF	FF	FF	FF	FF	FF	FF	FF	FF	FF	FF	NA	FF	FF	FF	FF	FF	FF	FF	FF	FF
chr15_71511384_71511423	FF	NA	FF	FF	FF	FF	FF	FF	FF	FF	FF	FF	FF	FF	FF	FF	FF	NA	FF	FF	NA	FF	FF	FF	FF	FF	FF	FF	FF	NN	NA	FF	FF	FF	FF	FF	FF	FF	FF	FF	FF	NA	FF	FF	FF	FF	NA	FF	FF
chr15_71527868_71527903	BB	BB	BB	BB	DD	DD	BB	BB	DD	DD	BB	BB	DD	DD	BB	DD	DD	DD	DD	DD	DD	BB	BB	DD	BB	DD	DD	BB	DD	BB	DD	BB	DD	BB	DD	BB	BB	BB	BB	DD	BB	DD	DD	BB	DD	BB	DD	DD	DD
chr15_71560057_71560080	BB	BB	BB	BB	DD	DD	BB	BB	DD	DD	BB	BB	DD	DD	BB	DD	DD	DD	DD	DD	DD	BB	BB	DD	BB	DD	DD	BB	DD	BB	DD	BB	DD	BB	DD	BB	BB	BB	BB	DD	BB	DD	DD	BB	DD	BB	DD	DD	DD
chr15_71561460_71561479	BB	BB	BB	BB	DD	DD	BB	BB	DD	DD	BB	BB	DD	DD	BB	DD	DD	DD	DD	DD	DD	BB	BB	DD	BB	DD	DD	BB	DD	BB	DD	BB	DD	BB	DD	BB	BB	BB	BB	DD	BB	DD	DD	BB	DD	BB	DD	DD	DD
chr15_71616468_71616483	FF	FF	FF	FF	FF	FF	FF	FF	NA	FF	FF	FF	FF	FF	NN	FF	FF	FF	FF	FF	FF	FF	FF	FF	FF	FF	NA	FF	FF	FF	FF	FF	FF	NA	FF	FF	FF	FF	FF	FF	NA	FF	FF	FF	FF	FF	FF	FF	FF
chr15_71616834_71616873	FF	FF	FF	FF	FF	FF	FF	FF	FF	FF	NA	FF	FF	NA	FF	FF	FF	FF	FF	FF	FF	FF	FF	NA	FF	FF	FF	FF	FF	FF	FF	FF	FF	FF	FF	FF	fn	FF	FF	FF	FF	FF	FF	FF	FF	FF	FF	FF	NA
chr15_71740113_71740160	BB	BB	BB	UU	UU	UU	BB	BB	UU	UU	BB	BB	UU	NA	bu	UU	UU	UU	UU	UU	NA	BB	BB	UU	BB	NA	UU	BB	UU	BB	UU	BB	UU	BB	UU	BB	BB	BB	BB	UU	BB	UU	UU	BB	UU	BB	UU	NA	UU
chr15_71804459_71804524	NA	NA	BB	NA	FF	NA	BB	BB	FF	FF	BB	NA	FF	FF	BB	FF	FF	FF	FF	FF	FF	NA	BB	FF	BB	NA	FF	bn	NA	BB	NA	BB	FF	NN	NA	NA	NA	BB	NA	NA	NA	NA	FF	BB	FF	BB	FF	FF	NA
chr15_71918527_71918547	BB	BB	BB	BB	DD	DD	BB	BB	DD	DD	BB	BB	DD	DD	BB	DD	DD	DD	DD	DD	DD	BB	BB	DD	BB	DD	DD	BB	DD	BB	DD	BB	DD	BB	DD	BB	BB	BB	BB	DD	BB	DD	DD	BB	DD	BB	DD	DD	DD
chr15_71935853_71935876	BB	BB	BB	BB	DD	DD	BB	BB	DD	DD	BB	BB	DD	DD	BB	DD	DD	DD	DD	DD	DD	BB	BB	DD	BB	DD	DD	BB	DD	BB	DD	BB	DD	BB	DD	BB	BB	BB	BB	DD	BB	DD	DD	BB	DD	BB	DD	DD	DD
chr15_71943440_71943481	BB	BB	BB	BB	DD	DD	BB	BB	DD	dn	BB	BB	dn	DD	BB	DD	DD	DD	DD	DD	DD	BB	BB	DD	BB	DD	DD	BB	bd	BB	DD	BB	DD	BB	DD	BB	BB	BB	BB	DD	BB	DD	DD	BB	DD	bn	DD	DD	DD
chr15_71951837_71951854	BB	BB	BB	BB	DD	DD	BB	BB	DD	DD	BB	BB	DD	DD	BB	DD	DD	DD	DD	DD	DD	BB	BB	DD	BB	DD	DD	BB	DD	BB	DD	BB	DD	BB	DD	BB	BB	BB	BB	DD	BB	DD	DD	BB	DD	BB	DD	DD	DD
chr15_71985297_71985324	BB	BB	BB	BB	DD	DD	BB	BB	DD	DD	BB	BB	DD	DD	BB	DD	DD	DD	DD	DD	DD	BB	BB	DD	BB	DD	DD	BB	DD	BB	DD	BB	DD	BB	DD	bd	BB	BB	BB	DD	BB	DD	DD	BB	DD	BB	DD	DD	DD
chr15_71985704_71985728	BB	BB	BB	BB	DD	DD	BB	BB	DD	DD	BB	BB	DD	DD	BB	DD	DD	DD	DD	DD	DD	BB	BB	DD	BB	DD	DD	BB	DD	BB	DD	BB	DD	BB	DD	BB	BB	BB	BB	DD	BB	DD	DD	BB	DD	BB	DD	DD	DD
chr15_71990511_71990530	BB	BB	BB	BB	DD	DD	BB	BB	DD	DD	BB	BB	DD	DD	BB	DD	DD	DD	DD	DD	DD	BB	BB	DD	BB	DD	DD	BB	DD	BB	DD	BB	DD	BB	DD	BB	BB	BB	BB	DD	BB	DD	DD	BB	DD	BB	DD	DD	DD
chr15_72001023_72001034	FF	FF	FF	FF	df	DD	FF	FF	DD	DD	FF	FF	df	df	FF	DD	df	DD	df	DD	DD	FF	FF	df	FF	df	df	FF	df	FF	DD	FF	DD	FF	DD	FF	FF	FF	FF	df	FF	df	df	FF	DD	FF	df	df	df
chr15_72086101_72086115	BB	BB	BB	BB	DD	DD	BB	BB	DD	DD	BB	BB	DD	DD	BB	DD	DD	DD	bd	DD	DD	BB	BB	DD	BB	DD	DD	BB	DD	BB	DD	BB	DD	BB	DD	BB	BB	BB	BB	DD	BB	DD	DD	BB	DD	BB	DD	DD	DD
chr15_72127674_72127701	FF	NN	FF	FF	df	df	FF	NA	NA	df	FF	FF	df	df	FF	df	df	df	df	df	NA	FF	NA	NA	FF	NA	NA	FF	df	FF	df	FF	df	FF	df	FF	FF	NA	FF	df	FF	df	df	FF	FF	FF	df	df	df
chr15_72130443_72130466	BB	BB	BB	BB	DD	DD	BB	BB	DD	DD	BB	BB	DD	DD	BB	DD	DD	DD	DD	DD	DD	BB	BB	DD	BB	DD	DD	BB	DD	BB	DD	BB	DD	BB	DD	BB	BB	BB	BB	DD	BB	DD	DD	BB	DD	BB	DD	DD	DD
chr15_72170011_72170042	BB	BB	BB	BB	DD	DD	BB	BB	DD	DD	BB	BB	DD	DD	BB	DD	DD	DD	DD	DD	DD	BB	BB	DD	BB	DD	DD	BB	DD	BB	DD	BB	DD	BB	DD	BB	BB	BB	BB	DD	BB	DD	DD	BB	DD	BB	DD	DD	DD
chr15_72184993_72185010	BB	BB	BB	BB	dd	DD	BB	BB	dd	DD	BB	BB	dd	DD	BB	dd	dd	DD	DD	dd	DD	BB	BB	dd	BB	dd	DD	BB	dd	BB	DD	BB	DD	BB	dd	BB	BB	BB	BB	DD	BB	dd	DD	BB	dd	BB	dd	DD	dd
chr15_72195758_72195775	FF	FF	FF	NA	FF	FF	FF	FF	FF	FF	NA	FF	FF	NN	FF	FF	FF	FF	FF	FF	FF	FF	FF	FF	FF	NA	FF	FF	NA	FF	FF	FF	FF	FF	NA	fn	FF	FF	FF	FF	FF	FF	FF	FF	FF	FF	FF	FF	FF
chr15_72256134_72256172	BB	BB	BB	BB	DD	DD	BB	BB	DD	DD	BB	BB	DD	DD	BB	DD	DD	DD	DD	DD	DD	BB	BB	DD	BB	DD	DD	BB	DD	BB	DD	BB	DD	BB	DD	BB	BB	BB	bn	DD	BB	DD	DD	BB	DD	BB	DD	DD	DD
chr15_72259611_72259630	BB	BB	BB	BB	DD	DD	BB	BB	DD	DD	BB	BB	DD	DD	BB	DD	DD	DD	DD	dn	DD	BB	BB	DD	BB	DD	DD	BB	DD	BB	DD	BB	DD	BB	DD	BB	BB	BB	BB	DD	BB	dn	DD	BB	bd	BB	dn	DD	DD
chr15_72263054_72263069	BB	BB	BB	BB	DD	DD	BB	BB	DD	DD	BB	BB	DD	DD	BB	DD	DD	DD	DD	DD	DD	BB	BB	DD	BB	DD	DD	BB	DD	BB	DD	BB	DD	BB	DD	BB	BB	BB	BB	DD	BB	DD	DD	BB	DD	BB	DD	DD	DD
chr15_72303968_72304015	BB	BB	BB	BB	DD	DD	BB	BB	DD	DD	BB	BB	DD	DD	BB	DD	DD	DD	DD	DD	DD	BB	bd	DD	BB	DD	DD	BB	DD	BB	DD	BB	DD	BB	DD	BB	BB	BB	BB	DD	BB	DD	DD	BB	DD	BB	DD	DD	DD
chr15_72311584_72311599	BB	BB	BB	BB	DD	DD	BB	BB	DD	DD	BB	BB	DD	DD	BB	DD	DD	DD	DD	DD	DD	BB	BB	DD	BB	DD	DD	BB	DD	BB	DD	BB	DD	BB	DD	BB	BB	BB	BB	DD	BB	DD	DD	BB	DD	BB	DD	DD	DD
chr15_72330333_72330356	BB	BB	BB	BB	DD	DD	BB	BB	DD	DD	BB	BB	DD	DD	BB	DD	DD	DD	DD	DD	DD	BB	BB	DD	BB	DD	DD	BB	DD	BB	DD	BB	DD	BB	DD	BB	BB	BB	BB	DD	BB	DD	DD	BB	DD	BB	DD	DD	DD
chr15_72338606_72338655	BB	BB	BB	BB	DD	DD	BB	BB	DD	DD	BB	BB	DD	DD	BB	DD	DD	DD	DD	DD	DD	BB	BB	DD	BB	DD	DD	BB	DD	BB	DD	BB	DD	BB	DD	BB	BB	BB	BB	DD	BB	DD	DD	BB	BB	BB	DD	DD	DD
chr15_72375165_72375182	BB	BB	BB	BB	DD	DD	BB	BB	dn	DD	BB	BB	DD	DD	BB	DD	DD	DD	dn	DD	DD	BB	BB	dn	BB	DD	DD	BB	DD	BB	DD	BB	DD	BB	dn	BB	BB	BB	BB	DD	BB	DD	DD	BB	DD	BB	dn	DD	DD
chr15_72419700_72419715	BB	BB	BB	BB	DD	dd	BB	BB	dd	dd	BB	BB	dd	dd	BB	dd	dd	dd	dd	dd	dd	BB	BB	dd	BB	dd	dd	BB	dd	BB	dd	BB	dd	BB	dd	BB	BB	BB	BB	dd	BB	dd	dd	BB	dd	BB	dd	dd	dd
chr15_72440054_72440077	BB	BB	BB	BB	DD	DD	BB	BB	DD	DD	BB	BB	DD	DD	bd	DD	DD	DD	DD	DD	DD	BB	BB	DD	BB	DD	DD	BB	DD	BB	DD	BB	DD	BB	DD	BB	BB	BB	BB	DD	BB	DD	DD	BB	DD	BB	DD	DD	DD
chr15_72446816_72446842	BB	BB	BB	BB	DD	DD	BB	BB	DD	DD	BB	BB	DD	DD	NN	DD	DD	DD	DD	DD	DD	BB	BB	DD	BB	DD	DD	BB	DD	BB	DD	NA	DD	BB	DD	BB	BB	BB	BB	DD	BB	DD	DD	BB	DD	BB	DD	DD	DD
chr15_72461827_72461848	BB	BB	BB	BB	DD	DD	BB	BB	DD	DD	BB	BB	DD	DD	BB	DD	DD	DD	DD	DD	DD	BB	BB	DD	BB	DD	DD	BB	DD	BB	DD	BB	DD	BB	DD	BB	BB	BB	BB	DD	BB	DD	DD	BB	DD	BB	DD	DD	DD
chr15_72463662_72463682	BB	BB	BB	BB	DD	DD	BB	BB	DD	DD	BB	BB	DD	DD	BB	DD	DD	DD	DD	DD	DD	BB	BB	DD	BB	DD	DD	BB	DD	BB	DD	BB	DD	BB	DD	BB	BB	BB	BB	DD	BB	DD	DD	BB	DD	BB	DD	DD	DD
chr15_72469356_72469369	BB	BB	BB	BB	DD	DD	BB	BB	DD	DD	BB	BB	DD	DD	BB	DD	DD	DD	DD	DD	DD	BB	BB	DD	BB	DD	DD	BB	DD	BB	DD	BB	DD	BB	DD	BB	BB	BB	BB	DD	BB	DD	DD	BB	DD	BB	DD	DD	DD
chr15_72519972_72519992	BB	BB	BB	BB	DD	DD	BB	BB	DD	DD	BB	BB	DD	DD	BB	DD	DD	DD	DD	DD	DD	BB	BB	DD	BB	DD	DD	BB	DD	BB	DD	BB	DD	BB	DD	BB	BB	BB	BB	DD	BB	DD	DD	BB	DD	BB	DD	DD	DD
chr15_72539448_72539463	BB	BB	BB	BB	DD	DD	BB	BB	DD	DD	BB	BB	DD	DD	BB	DD	DD	DD	DD	DD	DD	BB	BB	DD	BB	DD	DD	BB	DD	BB	DD	BB	DD	BB	DD	BB	BB	BB	BB	DD	BB	DD	DD	BB	DD	BB	DD	DD	DD
chr15_72543432_72543459	BB	BB	BB	BB	DD	DD	BB	BB	DD	DD	BB	BB	DD	DD	BB	DD	DD	DD	DD	DD	DD	BB	BB	DD	BB	DD	DD	BB	DD	BB	DD	BB	DD	BB	DD	BB	BB	BB	BB	DD	BB	DD	DD	BB	DD	BB	DD	DD	DD
chr15_72547542_72547553	BB	BB	BB	BB	DD	DD	BB	BB	DD	DD	BB	BB	DD	DD	BB	DD	DD	DD	DD	DD	DD	BB	BB	DD	BB	DD	DD	BB	DD	BB	DD	BB	DD	BB	DD	BB	BB	BB	BB	DD	BB	DD	DD	BB	DD	BB	DD	DD	DD
chr15_72574530_72574551	BB	BB	BB	BB	DD	DD	bn	BB	dn	dn	BB	BB	DD	dn	BB	DD	DD	DD	DD	DD	DD	BB	BB	DD	BB	DD	DD	BB	DD	BB	DD	BB	DD	BB	DD	BB	BB	BB	BB	DD	BB	DD	DD	BB	DD	BB	dn	DD	dn
chr15_72583286_72583315	BB	BB	BB	BB	NA	DD	BB	BB	DD	NA	BB	BB	DD	NA	BB	DD	DD	DD	DD	NA	DD	BB	BB	NA	BB	DD	DD	BB	NA	NA	dn	BB	DD	BB	DD	BB	BB	BB	BB	NA	BB	NN	DD	BB	DD	BB	DD	DD	DD
chr15_72602844_72602887	BB	BB	BB	BB	DD	DD	BB	BB	DD	DD	BB	BB	DD	DD	BB	DD	DD	DD	DD	DD	DD	BB	BB	DD	BB	DD	DD	BB	DD	BB	DD	BB	DD	BB	DD	BB	BB	BB	BB	DD	BB	DD	DD	BB	DD	BB	DD	DD	DD
chr15_72631694_72631717	FF	FF	FF	FF	df	df	FF	FF	df	df	FF	FF	DD	df	FF	df	DD	df	df	df	DD	FF	FF	df	FF	df	df	FF	df	FF	df	FF	df	FF	df	FF	FF	FF	FF	DD	FF	df	df	FF	df	FF	df	df	df
chr15_72734615_72734628	BB	BB	BB	BB	DD	DD	BB	BB	DD	DD	BB	BB	DD	DD	BB	DD	DD	DD	DD	DD	DD	BB	BB	DD	BB	DD	DD	BB	DD	BB	DD	BB	DD	BB	DD	BB	BB	BB	BB	DD	BB	DD	DD	BB	DD	BB	DD	DD	DD
chr15_72750328_72750354	BB	BB	BB	BB	DD	DD	BB	BB	DD	DD	BB	BB	DD	DD	BB	DD	DD	DD	DD	DD	DD	BB	BB	DD	BB	DD	DD	BB	DD	BB	DD	BB	DD	BB	DD	bn	BB	BB	BB	DD	BB	DD	DD	BB	DD	BB	DD	DD	DD
chr15_72751887_72751898	BB	BB	BB	NA	DD	DD	BB	BB	DD	DD	BB	BB	DD	NA	BB	DD	DD	DD	DD	DD	DD	bd	BB	NA	BB	NA	DD	BB	DD	BB	DD	NA	DD	BB	DD	BB	BB	BB	bd	DD	NA	DD	DD	BB	DD	NN	DD	DD	DD
chr15_72776459_72776470	BB	BB	BB	BB	DD	DD	BB	BB	DD	DD	BB	BB	DD	DD	BB	DD	DD	DD	DD	DD	DD	BB	BB	DD	BB	DD	DD	BB	DD	BB	DD	BB	DD	BB	DD	BB	BB	BB	BB	DD	BB	DD	DD	BB	DD	BB	DD	DD	DD
chr15_72777848_72777911	NA	NN	NN	NA	DD	DD	NN	NN	NA	DD	NN	NN	DD	DD	nn	DD	DD	DD	NA	DD	DD	NN	NN	DD	NN	NA	DD	nn	dn	BB	NA	BB	DD	NA	NA	BB	NA	NA	NA	DD	NA	DD	DD	NA	DD	BB	DD	NA	DD
chr15_72783997_72784032	BB	BB	BB	BB	DD	DD	BB	BB	DD	DD	BB	BB	DD	DD	BB	DD	DD	DD	DD	DD	DD	BB	BB	DD	BB	DD	DD	BB	DD	BB	DD	BB	DD	BB	DD	BB	BB	BB	BB	DD	bn	DD	DD	BB	DD	BB	DD	DD	DD
chr15_72789557_72789580	BB	BB	BB	BB	DD	DD	BB	BB	DD	DD	BB	BB	DD	DD	BB	DD	DD	DD	DD	DD	DD	BB	BB	DD	BB	DD	DD	BB	DD	BB	DD	BB	dn	BB	DD	BB	BB	bn	BB	DD	BB	DD	DD	BB	DD	BB	DD	DD	DD
chr15_72801285_72801329	BB	BB	BB	BB	DD	DD	BB	BB	DD	DD	BB	BB	dn	DD	BB	DD	DD	DD	DD	DD	DD	BB	BB	DD	BB	DD	DD	BB	DD	BB	DD	BB	DD	BB	DD	BB	BB	BB	BB	DD	BB	DD	DD	BB	DD	BB	DD	DD	DD
chr15_72831024_72831067	BB	BB	BB	bn	DD	DD	BB	BB	DD	DD	BB	BB	DD	DD	bn	DD	DD	DD	DD	DD	DD	BB	BB	DD	BB	DD	dn	BB	DD	BB	DD	BB	DD	BB	DD	BB	BB	BB	BB	DD	BB	DD	DD	BB	DD	BB	DD	DD	DD
chr15_72849344_72849359	BB	BB	BB	BB	DD	DD	BB	BB	DD	DD	BB	BB	DD	DD	NA	DD	DD	DD	DD	DD	DD	BB	BB	DD	BB	DD	DD	BB	DD	BB	DD	BB	DD	BB	DD	BB	BB	BB	BB	DD	NA	DD	DD	BB	DD	BB	DD	DD	DD
chr15_72861390_72861415	BB	BB	BB	BB	DD	DD	BB	BB	DD	DD	BB	BB	DD	DD	BB	DD	DD	DD	DD	DD	DD	BB	BB	DD	BB	DD	DD	BB	DD	BB	DD	BB	DD	BB	DD	BB	BB	BB	BB	DD	BB	DD	DD	BB	DD	BB	DD	DD	DD
chr15_72874711_72874724	BB	BB	BB	BB	DD	DD	BB	BB	DD	DD	BB	BB	DD	DD	BB	DD	DD	DD	DD	DD	DD	BB	BB	DD	BB	DD	DD	BB	DD	BB	DD	BB	DD	BB	DD	BB	BB	BB	BB	DD	BB	DD	DD	BB	DD	BB	DD	DD	DD
chr15_72901516_72901535	BB	BB	BB	BB	DD	DD	BB	BB	DD	DD	BB	BB	DD	DD	BB	DD	DD	DD	DD	DD	DD	BB	BB	DD	BB	DD	DD	BB	DD	BB	DD	BB	DD	BB	DD	BB	BB	BB	BB	DD	BB	DD	DD	BB	DD	BB	DD	DD	DD
chr15_72914674_72914685	BB	BB	BB	BB	DD	DD	BB	BB	DD	DD	BB	BB	DD	DD	BB	DD	DD	DD	DD	DD	DD	BB	BB	DD	BB	DD	DD	BB	DD	BB	DD	BB	DD	BB	DD	BB	BB	BB	BB	DD	BB	DD	DD	BB	DD	BB	DD	DD	DD
chr15_72930913_72930927	BB	BB	BB	BB	DD	DD	BB	BB	DD	DD	BB	BB	DD	DD	BB	DD	DD	DD	DD	DD	DD	BB	BB	DD	BB	DD	DD	BB	DD	BB	DD	BB	DD	BB	DD	BB	BB	BB	BB	DD	BB	DD	DD	BB	DD	BB	DD	DD	DD
chr15_72950138_72950177	BB	BB	BB	BB	DD	DD	BB	BB	DD	DD	BB	BB	DD	DD	BB	DD	DD	DD	DD	DD	DD	BB	BB	DD	BB	DD	DD	BB	DD	BB	DD	BB	DD	BB	DD	BB	BB	BB	BB	DD	BB	DD	DD	BB	DD	BB	DD	DD	DD
chr15_72957707_72957721	BB	BB	BB	BB	DD	DD	BB	BB	DD	DD	BB	BB	DD	DD	BB	DD	DD	DD	DD	DD	DD	BB	BB	DD	BB	DD	DD	BB	DD	BB	DD	BB	DD	BB	DD	BB	BB	BB	BB	DD	BB	DD	DD	BB	DD	BB	DD	DD	DD
chr15_72965732_72965771	BB	BB	BB	BB	DD	DD	BB	BB	DD	NN	BB	BB	DD	DD	BB	DD	DD	DD	DD	DD	DD	BB	NA	NA	BB	NA	DD	BB	DD	BB	DD	BB	DD	BB	dn	NA	BB	NA	BB	DD	NA	DD	DD	BB	DD	BB	DD	DD	DD
chr15_72966230_72966253	BB	BB	BB	BB	DD	DD	BB	BB	DD	DD	BB	BB	DD	DD	BB	DD	DD	DD	DD	DD	DD	BB	BB	DD	BB	DD	DD	BB	DD	BB	DD	BB	DD	BB	DD	BB	BB	BB	BB	DD	BB	DD	DD	BB	DD	BB	DD	DD	DD
chr15_72992340_72992363	BB	BB	BB	BB	DD	DD	BB	BB	DD	DD	BB	BB	DD	DD	BB	DD	DD	DD	DD	DD	DD	BB	BB	DD	BB	DD	DD	BB	DD	BB	DD	BB	DD	BB	DD	BB	BB	BB	BB	DD	BB	DD	DD	BB	DD	BB	DD	DD	DD
chr15_72994950_72994961	FF	FF	FF	FF	df	df	FF	FF	df	df	FF	FF	df	df	FF	df	df	df	df	df	df	FF	FF	df	FF	df	df	FF	DD	FF	df	FF	df	FF	df	FF	FF	FF	FF	DD	FF	DD	df	FF	df	FF	df	df	DD
chr15_72994981_72995001	BB	BB	BB	BB	DD	DD	BB	BB	DD	DD	BB	BB	DD	DD	BB	DD	DD	DD	DD	DD	DD	BB	BB	DD	BB	DD	DD	BB	DD	BB	DD	BB	DD	BB	DD	BB	BB	BB	BB	DD	BB	DD	DD	BB	DD	BB	DD	DD	DD
chr15_73004791_73004805	BB	BB	BB	BB	DD	DD	BB	BB	DD	DD	BB	BB	DD	DD	BB	DD	DD	DD	DD	DD	DD	BB	BB	DD	BB	DD	DD	BB	DD	BB	DD	BB	DD	BB	DD	BB	BB	BB	BB	DD	BB	DD	DD	BB	DD	BB	DD	DD	DD
chr15_73034402_73034413	FF	FF	FF	FF	df	df	FF	FF	DD	df	FF	FF	df	DD	FF	df	df	df	df	df	df	FF	FF	df	FF	DD	df	FF	df	FF	df	FF	DD	FF	df	FF	FF	FF	FF	df	FF	df	df	FF	df	FF	DD	df	df
chr15_73035149_73035188	BB	BB	BB	BB	DD	DD	BB	BB	DD	DD	BB	BB	DD	DD	BB	DD	DD	DD	DD	DD	DD	BB	BB	DD	BB	DD	DD	BB	DD	BB	DD	BB	DD	BB	DD	BB	BB	BB	BB	DD	BB	DD	DD	BB	DD	BB	DD	DD	DD
chr15_73036284_73036307	BB	BB	BB	BB	DD	DD	BB	BB	DD	DD	BB	BB	DD	DD	BB	DD	DD	DD	DD	DD	DD	BB	BB	DD	BB	DD	DD	BB	DD	BB	DD	BB	DD	BB	DD	BB	BB	BB	BB	DD	BB	DD	DD	BB	DD	BB	DD	DD	DD
chr15_73041051_73041074	BB	BB	BB	BB	DD	DD	BB	BB	DD	DD	BB	BB	DD	DD	BB	DD	DD	DD	DD	DD	DD	BB	BB	DD	BB	DD	DD	BB	DD	BB	DD	BB	DD	BB	DD	BB	BB	BB	BB	DD	BB	DD	DD	BB	DD	BB	DD	DD	DD
chr15_73080050_73080073	BB	BB	BB	BB	DD	DD	BB	BB	DD	DD	BB	BB	DD	DD	BB	DD	DD	DD	DD	DD	DD	BB	BB	DD	BB	DD	DD	BB	DD	BB	DD	BB	DD	BB	DD	BB	BB	BB	BB	DD	BB	DD	DD	BB	DD	BB	DD	DD	DD
chr15_73096267_73096280	BB	bd	BB	BB	DD	DD	BB	BB	DD	DD	BB	BB	DD	DD	BB	DD	DD	DD	DD	DD	DD	BB	BB	DD	BB	DD	DD	BB	DD	BB	DD	BB	DD	BB	DD	BB	BB	BB	BB	DD	BB	DD	DD	BB	DD	BB	DD	DD	DD
chr15_73101879_73101914	BB	BB	BB	BB	dd	DD	BB	BB	dd	dd	BB	BB	dd	dd	BB	dd	dd	dd	dd	dd	DD	BB	BB	dd	BB	dd	dd	BB	dd	BB	dd	BB	dd	BB	dd	BB	BB	BB	BB	dd	BB	dd	dd	BB	dd	BB	dd	dd	DD
chr15_73133920_73133964	BB	BB	BB	BB	DD	DD	BB	BB	DD	DD	BB	BB	DD	DD	BB	DD	DD	DD	DD	DD	DD	BB	BB	DD	BB	DD	DD	BB	DD	BB	DD	BB	DD	BB	DD	BB	BB	BB	BB	DD	BB	DD	DD	BB	DD	BB	DD	DD	DD
chr15_73166535_73166558	BB	BB	BB	BB	DD	DD	BB	BB	DD	DD	BB	BB	DD	DD	BB	DD	DD	DD	DD	DD	DD	BB	BB	DD	BB	DD	DD	BB	DD	BB	DD	BB	DD	BB	DD	BB	BB	BB	BB	DD	bn	DD	DD	BB	dn	BB	DD	DD	DD
chr15_73175913_73175964	BB	BB	BB	BB	DD	DD	BB	BB	DD	DD	BB	BB	DD	DD	BB	DD	DD	DD	DD	DD	DD	BB	BB	DD	BB	DD	DD	BB	DD	BB	DD	BB	DD	BB	DD	BB	BB	BB	BB	DD	BB	DD	DD	BB	DD	BB	DD	DD	DD
chr15_73181738_73181773	BB	BB	BB	BB	DD	DD	BB	BB	DD	DD	BB	BB	DD	DD	BB	DD	DD	DD	DD	DD	DD	BB	BB	DD	BB	DD	DD	BB	DD	BB	DD	BB	DD	BB	DD	BB	BB	BB	BB	DD	BB	DD	DD	BB	DD	BB	DD	DD	DD
chr15_73203663_73203678	BB	BB	BB	BB	DD	DD	BB	BB	DD	DD	BB	BB	DD	DD	BB	DD	DD	DD	DD	DD	DD	BB	BB	DD	BB	DD	DD	BB	DD	BB	DD	BB	DD	BB	DD	BB	BB	BB	BB	DD	BB	DD	DD	BB	DD	BB	DD	DD	DD
chr15_73214374_73214401	BB	BB	BB	BB	DD	DD	BB	BB	DD	DD	BB	BB	DD	DD	BB	DD	DD	DD	DD	DD	DD	BB	BB	DD	BB	DD	DD	BB	DD	BB	DD	BB	DD	BB	DD	BB	BB	BB	BB	DD	BB	DD	DD	BB	DD	BB	DD	DD	DD
chr15_73225965_73226000	BB	BB	BB	BB	DD	DD	BB	BB	DD	DD	BB	BB	DD	DD	BB	DD	DD	DD	DD	DD	DD	BB	BB	DD	BB	DD	DD	BB	DD	BB	DD	BB	DD	BB	DD	BB	BB	BB	BB	DD	BB	DD	DD	BB	DD	BB	DD	DD	DD
chr15_73270630_73270655	BB	BB	BB	BB	DD	DD	BB	BB	DD	DD	BB	BB	DD	DD	BB	DD	DD	DD	DD	DD	DD	BB	BB	DD	BB	DD	DD	BB	DD	BB	DD	BB	DD	BB	DD	BB	BB	bn	BB	DD	BB	DD	DD	BB	DD	BB	DD	DD	DD
chr15_73273327_73273342	BB	BB	BB	BB	DD	DD	BB	BB	DD	DD	BB	BB	DD	DD	BB	DD	DD	DD	DD	DD	DD	BB	BB	DD	BB	DD	DD	BB	DD	BB	DD	BB	DD	BB	DD	BB	BB	BB	BB	DD	BB	DD	DD	BB	DD	BB	DD	DD	DD
chr15_73323707_73323740	BB	BB	BB	BB	DD	DD	BB	BB	DD	DD	BB	BB	DD	DD	BB	DD	DD	DD	DD	DD	DD	BB	BB	DD	BB	DD	DD	BB	DD	BB	DD	BB	DD	bn	DD	BB	BB	BB	BB	DD	BB	DD	DD	bn	DD	BB	DD	DD	DD
chr15_73355417_73355440	BB	BB	BB	BB	DD	DD	BB	BB	DD	DD	BB	BB	DD	DD	BB	DD	DD	DD	DD	DD	DD	BB	BB	DD	BB	DD	DD	BB	DD	BB	DD	BB	DD	BB	DD	BB	BB	BB	BB	DD	BB	DD	DD	BB	DD	BB	DD	DD	DD
chr15_73406606_73406629	FF	FF	FF	FF	FF	FF	FF	FF	FF	FF	FF	FF	FF	NN	FF	FF	FF	FF	FF	FF	FF	FF	FF	FF	FF	NA	FF	FF	FF	FF	FF	FF	FF	FF	FF	NA	FF	FF	FF	NA	FF	FF	FF	FF	FF	FF	FF	FF	FF
chr15_73420687_73420713	BB	BB	BB	BB	DD	bd	BB	BB	DD	DD	BB	BB	DD	DD	BB	DD	DD	DD	DD	DD	DD	BB	BB	DD	BB	DD	DD	BB	DD	BB	DD	BB	DD	BB	DD	BB	BB	BB	BB	DD	BB	DD	DD	BB	DD	BB	DD	DD	DD
chr15_73422218_73422229	BB	BB	BB	BB	DD	DD	BB	BB	dn	DD	BB	BB	DD	DD	BB	DD	DD	DD	DD	DD	DD	BB	BB	DD	BB	DD	DD	BB	DD	BB	DD	BB	DD	BB	DD	BB	BB	BB	BB	DD	BB	DD	DD	BB	DD	BB	DD	DD	DD
chr15_73427063_73427086	bn	BB	BB	BB	DD	DD	BB	BB	DD	DD	BB	BB	DD	DD	bn	DD	DD	DD	DD	DD	DD	BB	BB	DD	BB	DD	DD	BB	DD	BB	DD	BB	DD	BB	DD	BB	BB	BB	BB	DD	BB	DD	DD	BB	DD	BB	DD	DD	DD
chr15_73514470_73514493	BB	BB	BB	BB	DD	DD	BB	BB	DD	DD	BB	BB	DD	DD	BB	DD	DD	DD	DD	DD	DD	BB	BB	DD	BB	DD	DD	BB	DD	BB	DD	BB	DD	BB	DD	BB	BB	BB	BB	DD	BB	DD	DD	BB	BB	BB	DD	DD	DD
chr15_73534975_73534988	BB	BB	BB	BB	dn	DD	BB	BB	DD	DD	BB	BB	dn	DD	BB	DD	DD	DD	DD	DD	DD	BB	BB	DD	BB	DD	DD	BB	DD	BB	DD	BB	DD	BB	DD	BB	BB	BB	BB	DD	BB	DD	DD	BB	BB	BB	DD	DD	DD
chr15_73534991_73535002	FF	FF	FF	FF	df	DD	FF	FF	df	df	FF	FF	df	df	FF	df	df	df	df	df	df	FF	FF	DD	FF	df	df	FF	df	FF	df	FF	df	FF	df	FF	FF	FF	FF	df	FF	df	df	FF	FF	FF	df	df	df
chr15_73541763_73541798	BB	NA	BB	BB	NA	NA	BB	BB	DD	dn	BB	BB	NA	DD	BB	NA	NA	DD	dn	DD	NA	NA	BB	DD	BB	NA	DD	BB	DD	BB	DD	BB	DD	BB	DD	BB	BB	BB	BB	DD	NA	NA	DD	NA	BB	NA	DD	DD	DD
chr15_73555424_73555443	BB	BB	BB	BB	DD	DD	BB	BB	DD	DD	BB	BB	DD	DD	BB	DD	DD	DD	DD	DD	DD	BB	BB	DD	BB	DD	DD	BB	DD	BB	DD	BB	DD	BB	DD	BB	BB	BB	BB	DD	BB	DD	DD	BB	BB	BB	DD	DD	DD
chr15_73555755_73555778	BB	BB	BB	BB	DD	DD	BB	BB	DD	DD	BB	BB	DD	DD	BB	DD	DD	DD	DD	DD	DD	BB	BB	DD	BB	DD	DD	BB	DD	BB	DD	BB	DD	BB	DD	BB	BB	BB	BB	DD	BB	DD	DD	BB	BB	BB	DD	DD	DD
chr15_73601157_73601180	BB	BB	BB	BB	DD	DD	BB	BB	DD	DD	BB	BB	DD	DD	BB	DD	DD	DD	DD	DD	DD	BB	BB	DD	BB	DD	DD	BB	DD	BB	DD	BB	DD	BB	DD	BB	BB	BB	BB	DD	BB	DD	DD	BB	BB	BB	DD	DD	DD
chr15_73610227_73610238	BB	BB	BB	BB	DD	DD	BB	BB	DD	DD	BB	BB	DD	DD	BB	DD	DD	DD	DD	DD	DD	BB	BB	DD	BB	DD	DD	BB	DD	BB	DD	BB	DD	BB	DD	BB	BB	BB	BB	DD	BB	DD	DD	BB	BB	BB	DD	DD	DD
chr15_73656597_73656617	BB	BB	BB	BB	DD	DD	BB	BB	DD	DD	BB	BB	DD	DD	BB	DD	DD	DD	DD	DD	DD	BB	BB	DD	BB	DD	DD	BB	DD	BB	DD	BB	DD	BB	DD	BB	BB	BB	BB	DD	BB	DD	DD	BB	BB	BB	DD	DD	DD
chr15_73656769_73656784	FF	FF	FF	FF	df	df	FF	FF	df	df	FF	FF	df	df	FF	df	df	df	df	df	df	FF	FF	DD	FF	df	DD	FF	df	FF	df	FF	df	FF	df	FF	FF	FF	FF	df	FF	df	df	FF	FF	FF	df	df	df
chr15_73685824_73685847	BB	BB	BB	BB	DD	DD	BB	BB	DD	DD	BB	BB	DD	DD	BB	DD	DD	DD	DD	DD	DD	BB	BB	DD	BB	DD	DD	BB	DD	BB	DD	BB	DD	BB	DD	BB	BB	BB	BB	DD	BB	DD	DD	BB	BB	BB	DD	bd	DD
chr15_73687282_73687311	BB	BB	BB	BB	DD	DD	BB	BB	DD	DD	BB	BB	DD	DD	BB	DD	DD	DD	DD	DD	DD	BB	BB	DD	BB	DD	DD	BB	DD	BB	DD	BB	DD	BB	DD	BB	BB	BB	BB	DD	BB	DD	DD	BB	BB	BB	DD	DD	DD
chr15_73700246_73700272	BB	BB	BB	BB	DD	DD	BB	BB	DD	DD	BB	BB	DD	DD	BB	DD	DD	DD	DD	DD	DD	BB	BB	DD	BB	DD	DD	BB	DD	BB	DD	BB	DD	BB	DD	BB	BB	BB	BB	DD	BB	DD	DD	BB	BB	BB	DD	DD	DD
chr15_73704113_73704127	BB	BB	BB	BB	DD	DD	BB	BB	DD	DD	BB	BB	DD	DD	BB	DD	DD	DD	DD	DD	DD	BB	BB	DD	BB	DD	DD	BB	DD	BB	DD	BB	DD	BB	DD	BB	BB	BB	BB	DD	BB	DD	DD	BB	BB	BB	DD	DD	DD
chr15_73737409_73737429	BB	BB	BB	BB	dd	dd	BB	BB	dd	dd	BB	BB	dd	dd	BB	dd	dd	dd	dd	dd	dd	BB	BB	DD	BB	DD	dd	BB	dd	BB	dd	BB	dd	BB	dd	BB	BB	BB	BB	DD	BB	dd	dd	BB	BB	BB	DD	DD	dd
chr15_73737428_73737439	BB	BB	BB	BB	DD	DD	BB	BB	DD	DD	BB	BB	DD	DD	BB	DD	DD	DD	DD	DD	DD	BB	BB	DD	BB	DD	DD	BB	bd	BB	DD	BB	DD	BB	bd	BB	BB	BB	BB	DD	BB	DD	DD	BB	BB	bn	bd	bd	DD
chr15_73770468_73770487	BB	BB	BB	BB	DD	DD	BB	BB	DD	DD	BB	BB	DD	DD	BB	DD	DD	DD	DD	DD	DD	BB	BB	DD	BB	DD	DD	BB	DD	BB	DD	BB	DD	BB	DD	BB	BB	BB	BB	DD	BB	DD	DD	BB	BB	BB	DD	DD	DD
chr15_73778593_73778612	BB	BB	BB	BB	DD	DD	BB	BB	DD	DD	BB	BB	DD	DD	BB	DD	DD	DD	DD	DD	DD	BB	BB	DD	BB	DD	DD	BB	DD	BB	DD	BB	DD	BB	DD	BB	BB	BB	BB	DD	BB	DD	DD	BB	BB	BB	DD	DD	DD
chr15_73804188_73804202	BB	BB	BB	BB	DD	DD	BB	BB	DD	DD	BB	BB	DD	DD	BB	DD	DD	DD	DD	DD	DD	BB	BB	DD	BB	DD	DD	BB	DD	BB	DD	BB	DD	BB	DD	BB	BB	BB	BB	DD	BB	DD	DD	BB	BB	BB	DD	DD	DD
chr15_73825329_73825370	BB	BB	BB	BB	DD	DD	BB	BB	DD	DD	BB	BB	DD	DD	BB	DD	DD	DD	DD	DD	DD	BB	BB	DD	BB	DD	DD	BB	DD	BB	DD	BB	DD	BB	DD	BB	BB	BB	BB	DD	BB	DD	DD	BB	BB	BB	DD	DD	DD
chr15_73830350_73830369	BB	BB	BB	BB	DD	DD	BB	BB	DD	DD	BB	BB	DD	DD	BB	DD	dn	DD	DD	DD	DD	BB	BB	DD	BB	DD	DD	BB	DD	BB	DD	BB	DD	BB	DD	BB	BB	BB	BB	DD	BB	dn	DD	BB	BB	BB	DD	DD	DD
chr15_73836278_73836295	BB	BB	BB	BB	DD	DD	bn	BB	DD	DD	BB	BB	DD	DD	BB	DD	DD	DD	DD	DD	DD	BB	BB	DD	BB	DD	DD	BB	DD	BB	DD	BB	DD	BB	DD	BB	BB	BB	BB	DD	BB	DD	DD	BB	BB	BB	DD	DD	DD
chr15_73848097_73848112	BB	BB	BB	BB	DD	DD	BB	bn	DD	DD	BB	BB	DD	DD	BB	DD	DD	DD	DD	DD	DD	BB	BB	DD	BB	DD	DD	BB	DD	BB	DD	BB	DD	BB	DD	BB	BB	BB	BB	DD	BB	DD	DD	BB	BB	BB	DD	DD	DD
chr15_73871608_73871651	NN	NN	bn	NN	DD	NA	NN	NN	DD	DD	NN	NN	DD	DD	NN	DD	DD	DD	DD	DD	DD	NN	NN	DD	NN	DD	DD	BB	DD	BB	DD	BB	DD	BB	DD	NN	BB	BB	BB	DD	BB	NA	DD	BB	BB	BB	DD	DD	DD
chr15_73888495_73888524	BB	BB	BB	BB	DD	DD	BB	BB	DD	DD	BB	BB	DD	DD	BB	DD	DD	DD	DD	DD	DD	BB	BB	DD	BB	DD	DD	BB	DD	BB	DD	BB	DD	BB	DD	BB	BB	BB	BB	DD	BB	DD	DD	BB	BB	BB	DD	DD	DD
chr15_73911199_73911212	BB	BB	BB	BB	DD	DD	BB	BB	DD	DD	BB	BB	DD	DD	BB	DD	DD	DD	DD	DD	DD	BB	BB	DD	BB	DD	DD	BB	DD	BB	DD	BB	DD	BB	DD	BB	BB	BB	BB	DD	BB	DD	DD	BB	BB	BB	DD	DD	DD
chr15_73931421_73931432	BB	BB	BB	BB	DD	DD	BB	BB	DD	DD	BB	BB	DD	DD	BB	DD	DD	DD	DD	DD	DD	BB	BB	DD	BB	DD	DD	BB	DD	BB	DD	BB	DD	BB	DD	BB	BB	BB	BB	DD	BB	DD	DD	BB	BB	BB	DD	DD	DD
chr15_73945967_73946014	FF	FF	FF	FF	FF	fn	FF	fn	FF	FF	FF	FF	FF	FF	FF	FF	NA	FF	FF	FF	FF	NA	FF	NA	FF	NA	FF	FF	FF	FF	NA	FF	FF	FF	NA	FF	FF	FF	FF	FF	NA	FF	NA	FF	FF	FF	FF	FF	NA
chr15_73953533_73953560	BB	BB	BB	BB	UU	NA	BB	BB	UU	UU	BB	BB	UU	UU	BB	UU	UU	UU	UU	UU	UU	BB	BB	UU	BB	NA	UU	BB	UU	BB	NA	BB	UU	BB	UU	BB	BB	BB	BB	UU	BB	UU	UU	BB	BB	BB	NA	UU	UU
chr15_73976393_73976404	FF	FF	FF	FF	df	df	FF	FF	df	df	FF	FF	df	df	FF	df	df	df	df	df	df	FF	FF	df	FF	DD	df	FF	df	FF	df	FF	df	FF	df	FF	FF	FF	FF	df	FF	df	df	FF	FF	FF	df	df	df
chr15_73976421_73976435	BB	BB	BB	BB	DD	DD	BB	BB	DD	DD	BB	BB	DD	DD	BB	DD	DD	DD	DD	DD	DD	BB	BB	DD	BB	DD	DD	BB	DD	BB	DD	BB	DD	BB	DD	BB	BB	BB	BB	DD	BB	DD	DD	BB	BB	BB	DD	DD	DD
chr15_74029430_74029461	BB	BB	BB	BB	DD	DD	BB	BB	DD	DD	BB	BB	DD	DD	BB	DD	DD	DD	DD	DD	DD	BB	BB	DD	BB	DD	DD	BB	DD	BB	bn	BB	DD	BB	DD	BB	BB	BB	BB	DD	BB	DD	DD	BB	BB	BB	DD	DD	DD
chr15_74064482_74064502	BB	BB	BB	BB	DD	DD	BB	BB	DD	DD	BB	BB	DD	DD	BB	DD	DD	DD	DD	DD	DD	BB	BB	DD	BB	DD	DD	BB	DD	BB	DD	BB	DD	BB	DD	BB	BB	BB	BB	DD	BB	DD	DD	BB	BB	BB	DD	DD	DD
chr15_74078598_74078618	BB	BB	BB	BB	DD	DD	BB	BB	DD	DD	BB	BB	DD	DD	BB	DD	DD	DD	DD	DD	DD	BB	BB	DD	BB	DD	DD	BB	DD	BB	DD	BB	DD	BB	DD	BB	BB	BB	BB	DD	BB	DD	DD	BB	BB	BB	DD	DD	DD
chr15_74206515_74206544	FF	FF	FF	FF	DD	df	FF	FF	df	df	df	FF	df	df	FF	df	df	df	df	df	df	FF	FF	df	FF	df	df	FF	df	FF	df	FF	df	FF	df	FF	FF	FF	FF	df	FF	df	df	FF	FF	FF	df	df	df
[truncated: 964 more rows]
[truncated: 103 more columns]
