# Supplementary material for: A novel quantitative trait locus implicates Msh3 in the propensity for genome-wide short tandem repeat expansions in mice
Source: Genome Res. 2023 May;33(5):689–702. doi: 10.1101/gr.277576.122 (PMC10317118; doi:10.1101/gr.277576.122)
Supplement: Supplemental Material [file supp_gr.277576.122_Supplemental_code.zip › BXD-STR-Mutator-Manuscript-main/Ashbrook_Manuscript/data/all_imputed/chr16.geno]

locus	BXD001	BXD002	BXD005	BXD006	BXD008	BXD009	BXD011	BXD012	BXD013	BXD014	BXD015	BXD016	BXD018	BXD019	BXD020	BXD021	BXD022	BXD024	BXD024_cep	BXD027	BXD028	BXD029	BXD029_trl4	BXD031	BXD032	BXD033	BXD034	BXD036	BXD038	BXD039	BXD040	BXD042	BXD043	BXD044	BXD045	BXD048	BXD048a	BXD049	BXD050	BXD051	BXD053	BXD055	BXD056	BXD060	BXD061	BXD062	BXD063	BXD064	BXD065
chr16_10047089_10047136	FF	FF	FF	FF	FF	FF	FF	FF	fn	FF	NA	FF	FF	FF	FF	FF	FF	FF	FF	FF	NA	NA	FF	FF	FF	FF	FF	NA	FF	NA	FF	FF	FF	NA	FF	FF	FF	FF	FF	FF	FF	FF	NA	FF	FF	FF	FF	FF	FF
chr16_10158296_10158343	NA	FF	FF	NA	FF	NA	FF	FF	FF	FF	FF	FF	FF	FF	FF	NN	FF	FF	FF	FF	NA	FF	FF	FF	FF	fn	FF	FF	FF	NA	NA	FF	FF	NA	FF	NA	FF	NA	FF	FF	NA	FF	FF	NA	FF	NA	NA	FF	FF
chr16_10166716_10166759	FF	FF	NA	FF	FF	NA	FF	FF	FF	FF	FF	FF	NA	FF	FF	NA	FF	fn	FF	NA	FF	NA	FF	FF	FF	FF	FF	FF	FF	FF	FF	FF	FF	FF	FF	FF	FF	fn	FF	FF	FF	FF	FF	FF	FF	FF	FF	FF	FF
chr16_10248648_10248699	BB	NA	NA	DD	BB	NA	DD	BB	NA	DD	BB	NA	DD	DD	BB	BB	BB	DD	DD	BB	BB	DD	DD	NA	NN	NA	DD	DD	DD	DD	BB	NA	BB	BB	DD	BB	BB	DD	DD	BB	BB	NA	NA	DD	BB	BB	bn	NA	BB
chr16_10291567_10291592	FF	NA	FF	FF	NA	NA	FF	FF	FF	FF	FF	FF	NA	FF	FF	FF	FF	FF	FF	FF	FF	FF	FF	NA	FF	NA	NA	NA	NA	FF	FF	NA	FF	NA	FF	FF	FF	FF	NA	fn	fn	NA	fn	FF	NA	fn	NA	FF	FF
chr16_10462852_10462883	FF	FF	NA	FF	FF	FF	FF	FF	NA	NA	FF	FF	FF	FF	FF	FF	FF	FF	FF	FF	FF	FF	NA	FF	FF	FF	FF	FF	FF	FF	FF	FF	fn	FF	NN	FF	FF	FF	FF	FF	FF	FF	FF	FF	FF	NA	FF	FF	NA
chr16_10496543_10496582	NA	FF	FF	NA	FF	FF	FF	FF	FF	FF	FF	FF	NA	FF	FF	FF	FF	FF	FF	NA	NN	FF	FF	FF	NA	NA	NN	FF	NA	FF	FF	NA	FF	FF	FF	FF	FF	FF	FF	NA	NA	FF	NN	fn	FF	FF	FF	FF	NA
chr16_10505210_10505221	BB	DD	BB	DD	BB	BB	DD	BB	BB	DD	BB	BB	DD	DD	BB	BB	BB	DD	DD	BB	DD	DD	DD	BB	DD	DD	DD	DD	DD	DD	BB	DD	BB	BB	DD	BB	BB	BB	DD	BB	BB	BB	DD	DD	BB	BB	BB	BB	BB
chr16_10517262_10517283	BB	DD	BB	DD	BB	BB	DD	BB	BB	DD	BB	BB	DD	DD	BB	BB	BB	DD	DD	bn	DD	DD	DD	BB	DD	DD	DD	DD	DD	DD	BB	DD	BB	BB	DD	BB	BB	BB	DD	BB	BB	BB	DD	DD	BB	BB	BB	BB	BB
chr16_10523580_10523635	NN	DD	BB	NN	BB	BB	NA	NN	BB	DD	BB	NA	DD	DD	BB	BB	BB	dn	DD	BB	DD	DD	DD	NA	DD	NA	NA	DD	DD	DD	BB	DD	BB	BB	DD	NA	BB	bn	DD	BB	NA	NA	DD	DD	BB	BB	BB	NA	bn
chr16_10536669_10536688	BB	DD	BB	DD	BB	BB	DD	BB	BB	DD	BB	BB	DD	DD	BB	BB	BB	DD	DD	BB	DD	DD	DD	BB	DD	DD	DD	DD	DD	DD	BB	DD	BB	BB	DD	BB	BB	BB	DD	BB	BB	BB	DD	DD	BB	BB	BB	BB	BB
chr16_10543576_10543595	BB	DD	BB	DD	BB	BB	DD	BB	BB	DD	BB	BB	DD	DD	BB	BB	BB	DD	DD	BB	DD	DD	DD	BB	DD	DD	DD	DD	DD	DD	BB	DD	BB	BB	DD	BB	BB	BB	DD	BB	BB	BB	DD	DD	BB	BB	BB	BB	BB
chr16_10543742_10543777	BB	DD	BB	NA	BB	NA	DD	BB	NA	DD	BB	BB	DD	DD	BB	BB	BB	DD	NN	BB	DD	DD	DD	NA	DD	NA	DD	DD	DD	DD	BB	DD	NA	BB	DD	BB	BB	BB	DD	BB	BB	BB	DD	DD	BB	NA	NA	BB	BB
chr16_10551380_10551404	BB	DD	BB	DD	BB	BB	DD	BB	BB	DD	BB	BB	DD	DD	BB	BB	BB	DD	DD	BB	DD	DD	DD	BB	DD	DD	DD	DD	DD	DD	BB	DD	BB	BB	DD	BB	BB	BB	DD	BB	BB	BB	DD	DD	BB	BB	BB	BB	BB
chr16_10557084_10557095	BB	DD	BB	DD	BB	BB	DD	BB	BB	DD	BB	BB	DD	DD	BB	BB	BB	DD	DD	BB	DD	DD	DD	BB	DD	DD	DD	DD	DD	DD	BB	DD	BB	BB	DD	BB	BB	BB	DD	BB	BB	BB	DD	DD	BB	BB	BB	BB	BB
chr16_10592545_10592564	BB	DD	BB	DD	BB	BB	DD	BB	BB	DD	BB	BB	DD	DD	BB	BB	BB	DD	DD	BB	DD	DD	DD	BB	DD	DD	DD	DD	DD	DD	BB	DD	BB	BB	DD	BB	BB	BB	DD	BB	BB	BB	DD	DD	BB	BB	BB	BB	BB
chr16_10603156_10603187	BB	DD	BB	DD	BB	BB	DD	BB	BB	DD	BB	BB	DD	DD	BB	BB	BB	DD	DD	BB	DD	DD	DD	BB	DD	DD	DD	DD	DD	DD	BB	DD	BB	BB	DD	BB	BB	BB	DD	BB	BB	BB	DD	DD	BB	BB	BB	BB	BB
chr16_10618795_10618806	FF	df	FF	df	FF	FF	df	FF	FF	df	FF	FF	DD	DD	FF	FF	FF	df	DD	FF	df	DD	DD	FF	DD	df	df	df	df	df	FF	DD	FF	FF	df	FF	FF	FF	DD	FF	FF	FF	df	df	FF	FF	FF	FF	FF
chr16_10618806_10618821	BB	DD	BB	DD	BB	BB	DD	BB	BB	DD	BB	BB	DD	DD	BB	BB	BB	DD	DD	BB	DD	DD	DD	BB	DD	DD	DD	DD	DD	DD	BB	DD	BB	BB	DD	BB	BB	BB	DD	BB	BB	BB	DD	DD	BB	BB	BB	BB	BB
chr16_10633800_10633811	BB	DD	BB	DD	BB	BB	DD	BB	BB	DD	BB	BB	DD	DD	BB	BB	BB	DD	DD	BB	DD	DD	DD	BB	DD	DD	DD	DD	DD	DD	BB	DD	BB	BB	DD	BB	BB	BB	DD	BB	BB	BB	DD	DD	BB	BB	BB	BB	BB
chr16_10635710_10635725	BB	DD	BB	DD	BB	BB	DD	BB	BB	DD	BB	BB	DD	DD	BB	BB	BB	DD	DD	BB	DD	DD	DD	BB	DD	DD	DD	DD	DD	DD	BB	DD	BB	BB	DD	BB	BB	BB	DD	BB	BB	BB	DD	DD	BB	BB	BB	BB	BB
chr16_10645725_10645759	BB	DD	BB	DD	BB	BB	DD	BB	BB	DD	BB	BB	DD	DD	BB	BB	BB	DD	DD	BB	DD	DD	DD	BB	DD	DD	DD	DD	DD	DD	BB	DD	BB	BB	DD	BB	BB	BB	DD	BB	BB	BB	DD	DD	BB	BB	BB	BB	BB
chr16_10658635_10658669	BB	DD	BB	DD	BB	BB	dn	BB	BB	DD	BB	BB	DD	DD	BB	BB	BB	DD	DD	BB	DD	DD	DD	BB	DD	DD	DD	DD	DD	DD	BB	DD	BB	BB	DD	BB	BB	BB	DD	BB	BB	BB	DD	DD	BB	BB	BB	BB	BB
chr16_10667620_10667651	BB	DD	BB	DD	BB	BB	DD	BB	BB	DD	BB	BB	DD	DD	BB	BB	BB	DD	DD	BB	DD	DD	DD	BB	DD	DD	DD	DD	DD	DD	BB	DD	BB	BB	DD	BB	BB	BB	DD	BB	BB	BB	DD	DD	BB	BB	BB	BB	BB
chr16_10694675_10694692	BB	DD	BB	DD	BB	BB	DD	BB	BB	DD	BB	BB	DD	DD	BB	BB	BB	DD	DD	BB	DD	DD	DD	BB	DD	DD	DD	DD	DD	DD	BB	DD	BB	BB	DD	BB	BB	BB	DD	BB	BB	BB	DD	DD	BB	BB	BB	BB	BB
chr16_10697718_10697747	BB	DD	BB	DD	BB	BB	DD	BB	BB	DD	BB	BB	DD	DD	BB	BB	BB	DD	DD	BB	DD	DD	DD	BB	DD	DD	DD	DD	DD	DD	BB	DD	BB	BB	DD	BB	BB	BB	DD	BB	BB	BB	DD	DD	BB	BB	BB	BB	BB
chr16_10700751_10700776	BB	DD	BB	DD	BB	BB	DD	BB	BB	DD	BB	BB	DD	DD	bn	BB	BB	DD	DD	BB	DD	DD	DD	BB	DD	DD	DD	DD	DD	DD	BB	DD	BB	BB	DD	BB	BB	BB	DD	BB	BB	BB	DD	DD	BB	BB	BB	BB	BB
chr16_10710634_10710665	BB	DD	BB	DD	BB	BB	DD	BB	BB	DD	BB	BB	DD	DD	BB	BB	BB	DD	DD	BB	DD	DD	DD	BB	DD	DD	DD	DD	DD	DD	BB	DD	BB	BB	DD	BB	BB	BB	DD	BB	bd	BB	DD	DD	BB	BB	BB	BB	BB
chr16_10722440_10722471	BB	DD	BB	DD	BB	BB	DD	BB	BB	DD	BB	BB	DD	DD	BB	BB	BB	DD	DD	BB	DD	DD	DD	BB	DD	DD	DD	DD	DD	DD	BB	DD	BB	BB	DD	BB	BB	BB	DD	BB	BB	BB	DD	DD	BB	BB	BB	BB	BB
chr16_10740493_10740504	BB	DD	BB	DD	BB	BB	DD	BB	BB	DD	BB	BB	DD	DD	BB	BB	BB	DD	DD	BB	DD	DD	DD	BB	DD	DD	DD	DD	DD	DD	BB	DD	BB	BB	DD	BB	BB	BB	DD	BB	BB	BB	DD	DD	BB	BB	BB	BB	BB
chr16_10797860_10797909	BB	DD	BB	DD	BB	BB	DD	BB	BB	DD	BB	BB	DD	DD	BB	BB	BB	DD	DD	BB	DD	DD	DD	BB	DD	DD	DD	DD	DD	DD	BB	DD	BB	BB	DD	BB	BB	BB	DD	BB	BB	BB	DD	DD	BB	BB	BB	BB	BB
chr16_10803172_10803186	BB	DD	BB	DD	BB	BB	DD	BB	BB	DD	BB	BB	DD	DD	BB	BB	BB	DD	DD	BB	DD	DD	DD	BB	DD	DD	DD	DD	DD	DD	BB	DD	BB	BB	DD	BB	BB	BB	DD	BB	BB	BB	DD	DD	BB	BB	BB	BB	BB
chr16_10821544_10821557	BB	DD	BB	DD	BB	BB	DD	BB	BB	DD	BB	BB	DD	DD	BB	BB	BB	DD	DD	BB	DD	DD	DD	BB	DD	DD	DD	DD	DD	DD	BB	DD	BB	BB	DD	BB	BB	BB	DD	BB	BB	BB	DD	DD	BB	BB	BB	BB	BB
chr16_10835426_10835445	BB	DD	BB	DD	BB	BB	DD	BB	BB	DD	BB	BB	DD	DD	BB	BB	BB	DD	DD	BB	DD	DD	DD	BB	DD	DD	DD	DD	DD	DD	BB	DD	BB	BB	DD	BB	BB	BB	DD	BB	BB	BB	DD	DD	BB	BB	BB	BB	BB
chr16_10836191_10836214	BB	DD	BB	DD	BB	BB	DD	BB	BB	DD	BB	BB	DD	DD	BB	BB	BB	DD	DD	BB	DD	DD	DD	BB	DD	DD	DD	DD	DD	DD	BB	DD	BB	BB	DD	BB	BB	BB	DD	BB	BB	BB	DD	DD	BB	BB	BB	BB	BB
chr16_10842471_10842502	BB	DD	BB	DD	BB	BB	DD	BB	BB	DD	BB	BB	DD	DD	BB	BB	BB	DD	DD	BB	DD	DD	DD	BB	DD	DD	DD	DD	DD	DD	BB	DD	BB	BB	DD	BB	BB	BB	DD	BB	BB	BB	DD	DD	BB	BB	BB	BB	BB
chr16_10845954_10845967	BB	DD	BB	DD	BB	BB	DD	BB	BB	DD	BB	BB	DD	DD	BB	BB	BB	DD	DD	BB	DD	DD	DD	BB	DD	DD	DD	DD	DD	DD	BB	DD	BB	BB	DD	BB	BB	BB	DD	BB	BB	BB	DD	DD	BB	BB	BB	BB	BB
chr16_10847168_10847182	BB	DD	BB	DD	BB	BB	DD	BB	BB	DD	BB	BB	DD	DD	BB	BB	BB	DD	DD	BB	DD	DD	DD	BB	DD	DD	DD	DD	DD	DD	BB	DD	BB	BB	DD	BB	BB	BB	DD	BB	BB	BB	DD	DD	BB	BB	BB	BB	BB
chr16_10847511_10847522	BB	dn	BB	DD	BB	BB	DD	BB	BB	DD	BB	BB	DD	dn	BB	BB	BB	DD	DD	BB	DD	DD	DD	BB	DD	DD	dn	DD	DD	DD	BB	DD	BB	BB	DD	BB	BB	BB	DD	BB	BB	BB	DD	DD	BB	BB	BB	BB	BB
chr16_10856783_10856797	BB	dd	BB	dd	BB	BB	dd	BB	BB	dd	BB	BB	dd	dd	BB	BB	BB	dd	dd	BB	dd	dd	dd	BB	dd	dd	dd	dd	dd	dd	BB	dd	BB	BB	dd	BB	BB	BB	dd	BB	BB	BB	dd	dd	BB	BB	BB	BB	BB
chr16_10859515_10859530	BB	DD	BB	DD	BB	BB	DD	BB	BB	DD	BB	BB	DD	DD	BB	BB	BB	DD	DD	BB	DD	bd	DD	BB	DD	DD	DD	DD	DD	DD	BB	DD	BB	BB	DD	BB	BB	BB	DD	BB	BB	BB	DD	DD	BB	BB	BB	BB	BB
chr16_10882641_10882660	BB	DD	BB	DD	BB	BB	DD	BB	BB	DD	BB	BB	DD	DD	BB	bn	BB	DD	DD	BB	DD	DD	DD	BB	DD	DD	DD	DD	DD	DD	BB	DD	BB	BB	DD	BB	BB	BB	DD	BB	BB	BB	DD	DD	BB	BB	BB	BB	BB
chr16_10908149_10908188	BB	DD	BB	DD	BB	BB	DD	BB	BB	DD	BB	BB	DD	DD	BB	BB	BB	DD	DD	BB	DD	DD	DD	BB	DD	DD	DD	DD	DD	DD	BB	DD	BB	BB	DD	BB	BB	BB	DD	BB	BB	BB	DD	DD	BB	BB	BB	BB	BB
chr16_10916269_10916288	BB	DD	BB	DD	BB	BB	DD	BB	BB	DD	BB	BB	DD	DD	BB	BB	BB	DD	DD	BB	DD	DD	DD	BB	DD	DD	DD	DD	DD	DD	BB	DD	BB	BB	DD	BB	BB	BB	DD	BB	BB	BB	DD	DD	BB	BB	BB	BB	BB
chr16_10920937_10920952	BB	DD	BB	DD	BB	BB	DD	BB	BB	DD	BB	BB	DD	DD	BB	BB	BB	DD	DD	BB	DD	DD	DD	BB	DD	DD	DD	DD	DD	DD	BB	DD	BB	BB	DD	BB	BB	BB	DD	BB	BB	BB	DD	DD	BB	BB	BB	BB	BB
chr16_10922048_10922091	BB	DD	BB	DD	BB	BB	DD	BB	BB	DD	BB	BB	DD	DD	BB	BB	BB	DD	DD	BB	DD	NA	DD	BB	DD	DD	DD	DD	DD	DD	BB	DD	BB	BB	DD	NA	NA	BB	DD	BB	bn	NN	DD	DD	BB	BB	bn	BB	BB
chr16_10945445_10945476	BB	dn	BB	DD	BB	BB	DD	BB	NA	DD	BB	BB	DD	DD	BB	BB	BB	DD	DD	BB	DD	DD	DD	BB	DD	DD	DD	DD	DD	DD	BB	DD	BB	BB	DD	BB	BB	BB	DD	BB	BB	NA	DD	DD	BB	BB	BB	BB	BB
chr16_10955894_10955908	BB	DD	BB	DD	BB	BB	DD	BB	BB	DD	BB	BB	DD	DD	BB	BB	BB	DD	DD	BB	DD	DD	DD	BB	DD	DD	DD	DD	DD	DD	BB	DD	BB	BB	DD	BB	BB	BB	DD	BB	BB	BB	DD	DD	BB	BB	BB	BB	BB
chr16_10978410_10978437	BB	DD	BB	DD	BB	BB	DD	BB	BB	DD	BB	BB	DD	DD	BB	BB	BB	DD	DD	BB	DD	DD	DD	BB	DD	DD	DD	DD	DD	DD	BB	DD	BB	BB	DD	BB	BB	BB	DD	BB	BB	BB	DD	DD	BB	BB	BB	BB	BB
chr16_10978824_10978855	BB	DD	BB	DD	BB	BB	DD	BB	BB	DD	BB	BB	DD	DD	BB	BB	BB	DD	DD	BB	DD	DD	DD	BB	DD	DD	DD	DD	DD	DD	BB	DD	BB	BB	DD	BB	BB	BB	DD	BB	BB	BB	DD	DD	BB	BB	BB	BB	BB
chr16_10995645_10995660	BB	DD	BB	DD	BB	BB	DD	BB	BB	DD	BB	BB	DD	DD	BB	BB	BB	DD	DD	BB	DD	DD	DD	BB	DD	DD	DD	DD	DD	DD	BB	DD	BB	BB	DD	BB	BB	BB	DD	BB	BB	BB	DD	DD	BB	BB	BB	BB	BB
chr16_10996996_10997015	BB	DD	BB	DD	BB	BB	DD	BB	BB	DD	BB	BB	DD	DD	BB	BB	BB	DD	DD	BB	DD	DD	DD	BB	DD	DD	DD	DD	DD	DD	BB	dn	BB	BB	DD	BB	BB	BB	DD	BB	BB	BB	DD	DD	BB	BB	BB	BB	BB
chr16_11060489_11060508	BB	DD	BB	DD	BB	BB	DD	BB	BB	DD	BB	BB	DD	DD	BB	BB	BB	DD	DD	BB	DD	DD	DD	BB	DD	DD	DD	DD	DD	DD	BB	DD	BB	BB	DD	BB	BB	BB	DD	BB	BB	BB	DD	DD	BB	BB	BB	BB	BB
chr16_11071261_11071272	BB	DD	BB	DD	BB	BB	DD	BB	BB	DD	BB	BB	DD	DD	BB	BB	BB	DD	DD	BB	DD	DD	DD	BB	DD	DD	DD	DD	DD	DD	BB	DD	BB	BB	DD	BB	BB	BB	DD	BB	BB	BB	DD	DD	BB	BB	BB	BB	BB
chr16_11083199_11083210	BB	DD	BB	DD	BB	BB	bd	BB	BB	bd	BB	BB	DD	DD	BB	BB	BB	DD	bd	BB	bd	DD	bd	BB	bd	DD	bd	bd	bd	DD	BB	bd	BB	BB	DD	BB	BB	BB	bd	BB	BB	BB	DD	bd	BB	BB	BB	BB	BB
chr16_11085172_11085203	BB	DD	BB	DD	BB	BB	DD	BB	BB	DD	BB	BB	DD	DD	BB	BB	BB	DD	DD	BB	DD	DD	DD	BB	DD	DD	DD	DD	DD	DD	BB	DD	BB	BB	DD	BB	BB	BB	DD	BB	BB	BB	DD	DD	BB	BB	BB	BB	BB
chr16_11115121_11115148	BB	DD	BB	NA	BB	BB	NA	BB	BB	DD	BB	BB	DD	DD	BB	BB	BB	DD	DD	BB	DD	DD	DD	BB	DD	NA	DD	DD	DD	NA	BB	DD	BB	BB	DD	BB	BB	BB	DD	BB	BB	BB	DD	NA	BB	BB	BB	BB	BB
chr16_11141803_11141816	BB	DD	BB	DD	BB	BB	DD	BB	BB	DD	BB	BB	DD	DD	BB	BB	BB	DD	DD	BB	DD	DD	DD	BB	DD	DD	DD	DD	DD	DD	BB	DD	BB	BB	DD	BB	BB	BB	DD	BB	BB	BB	DD	DD	BB	BB	BB	BB	BB
chr16_11147992_11148005	BB	DD	BB	DD	BB	BB	DD	BB	BB	dn	BB	BB	dn	DD	BB	BB	BB	DD	dn	BB	DD	dn	dn	BB	DD	dn	DD	DD	dn	DD	BB	dn	BB	BB	dn	BB	BB	BB	dn	BB	BB	BB	dn	dn	BB	BB	BB	BB	BB
chr16_11163274_11163305	BB	DD	BB	DD	BB	BB	DD	BB	BB	DD	BB	BB	DD	DD	BB	BB	BB	DD	DD	BB	DD	DD	DD	BB	DD	DD	DD	DD	DD	DD	BB	DD	BB	BB	DD	BB	BB	BB	DD	BB	BB	BB	DD	DD	BB	BB	BB	BB	BB
chr16_11170532_11170551	BB	DD	BB	DD	BB	BB	DD	BB	BB	DD	BB	BB	DD	DD	BB	BB	BB	DD	DD	BB	DD	DD	DD	BB	DD	DD	DD	DD	DD	DD	BB	DD	BB	BB	DD	BB	BB	BB	DD	BB	BB	BB	DD	DD	BB	BB	BB	BB	BB
chr16_11184588_11184611	BB	DD	BB	DD	BB	BB	DD	BB	BB	DD	BB	BB	DD	DD	BB	BB	BB	DD	DD	BB	DD	DD	DD	BB	DD	DD	DD	DD	DD	DD	BB	DD	BB	BB	DD	BB	BB	BB	DD	BB	BB	BB	DD	DD	BB	BB	BB	BB	BB
chr16_11189104_11189135	BB	DD	BB	DD	NA	NA	DD	BB	BB	DD	BB	BB	DD	DD	BB	BB	BB	DD	DD	BB	DD	DD	DD	NA	DD	NA	DD	DD	DD	DD	BB	NA	NN	BB	DD	BB	BB	BB	DD	BB	BB	BB	DD	DD	BB	BB	BB	BB	BB
chr16_11213788_11213808	BB	DD	BB	DD	BB	BB	DD	BB	BB	DD	BB	BB	DD	DD	BB	BB	BB	DD	DD	BB	DD	DD	DD	BB	DD	DD	DD	DD	DD	DD	BB	DD	BB	BB	DD	BB	BB	BB	DD	BB	BB	BB	DD	DD	BB	BB	BB	BB	BB
chr16_11227255_11227286	BB	DD	BB	DD	BB	BB	DD	BB	BB	DD	BB	BB	DD	DD	BB	BB	BB	DD	DD	BB	DD	DD	DD	BB	DD	DD	DD	DD	DD	DD	BB	DD	BB	BB	DD	BB	BB	BB	DD	BB	BB	BB	DD	DD	BB	BB	BB	BB	BB
chr16_11252194_11252213	BB	DD	BB	DD	BB	BB	DD	BB	BB	DD	BB	BB	DD	DD	BB	BB	BB	DD	DD	BB	DD	DD	DD	BB	DD	DD	DD	DD	DD	DD	BB	DD	BB	BB	DD	BB	BB	BB	DD	BB	BB	BB	DD	DD	BB	BB	BB	BB	BB
chr16_11271569_11271592	BB	DD	BB	DD	BB	BB	DD	BB	BB	DD	BB	BB	DD	DD	BB	BB	BB	DD	DD	BB	DD	DD	DD	BB	DD	DD	DD	DD	DD	DD	BB	DD	BB	BB	DD	BB	BB	BB	DD	BB	BB	BB	DD	DD	BB	BB	BB	BB	BB
chr16_11290213_11290228	BB	DD	BB	DD	BB	BB	DD	BB	BB	DD	BB	BB	DD	DD	BB	BB	BB	DD	DD	BB	DD	DD	DD	BB	DD	DD	DD	DD	DD	DD	BB	DD	BB	BB	DD	BB	BB	BB	DD	BB	BB	BB	DD	DD	BB	BB	BB	BB	BB
chr16_11292213_11292228	BB	DD	BB	DD	BB	BB	DD	BB	BB	DD	BB	BB	DD	DD	BB	BB	BB	DD	DD	BB	DD	DD	DD	BB	DD	DD	DD	DD	DD	DD	BB	DD	BB	BB	DD	BB	BB	BB	DD	BB	BB	BB	DD	DD	BB	BB	BB	BB	BB
chr16_11292364_11292395	BB	NA	NN	NA	BB	BB	DD	BB	BB	DD	BB	BB	DD	DD	BB	BB	BB	DD	DD	BB	DD	DD	NA	BB	DD	NA	NA	DD	NA	NA	BB	NA	BB	BB	NA	NA	BB	BB	NA	BB	BB	BB	DD	DD	BB	BB	BB	BB	BB
chr16_11293461_11293488	BB	DD	BB	DD	BB	BB	DD	BB	BB	DD	BB	BB	DD	DD	BB	BB	BB	DD	DD	BB	DD	DD	DD	BB	DD	DD	DD	DD	DD	DD	BB	DD	BB	BB	DD	BB	BB	BB	DD	BB	BB	BB	DD	DD	BB	BB	BB	BB	BB
chr16_11295197_11295212	BB	DD	BB	DD	BB	BB	DD	BB	BB	DD	BB	BB	DD	DD	BB	BB	BB	DD	DD	BB	DD	DD	DD	BB	DD	DD	DD	DD	DD	DD	BB	DD	BB	BB	DD	BB	BB	BB	DD	BB	BB	BB	DD	DD	BB	BB	BB	BB	BB
chr16_11396250_11396293	BB	DD	BB	DD	bn	BB	DD	BB	BB	DD	BB	BB	DD	DD	BB	BB	BB	DD	DD	BB	DD	DD	DD	BB	DD	DD	DD	DD	DD	DD	BB	DD	BB	BB	DD	BB	BB	bn	DD	BB	BB	BB	DD	DD	BB	BB	BB	BB	BB
chr16_11402941_11402990	BB	dn	BB	DD	BB	BB	DD	BB	BB	DD	BB	NA	DD	NA	NA	BB	BB	NA	DD	BB	NA	NA	nn	BB	DD	NA	DD	DD	DD	NA	BB	dn	NA	BB	DD	BB	NA	NA	DD	BB	NA	BB	DD	NA	BB	BB	BB	BB	BB
chr16_11434272_11434301	BB	DD	BB	DD	BB	BB	DD	BB	BB	DD	BB	BB	dn	DD	BB	BB	BB	DD	DD	BB	DD	DD	DD	BB	DD	DD	DD	DD	DD	DD	BB	dn	BB	NA	DD	BB	BB	BB	DD	BB	BB	BB	DD	DD	BB	BB	BB	BB	BB
chr16_11462481_11462502	FF	df	FF	df	FF	FF	df	FF	FF	df	FF	FF	df	df	FF	FF	FF	df	df	FF	df	df	df	FF	df	df	df	df	df	df	FF	df	FF	FF	df	FF	FF	FF	df	FF	FF	FF	df	df	FF	FF	FF	FF	FF
chr16_11591296_11591319	FF	FF	FF	FF	FF	FF	FF	NN	FF	FF	FF	FF	FF	FF	FF	FF	FF	FF	FF	NA	FF	FF	FF	FF	FF	FF	FF	FF	FF	NA	FF	FF	FF	FF	FF	FF	FF	FF	FF	FF	FF	FF	FF	FF	FF	FF	FF	FF	FF
chr16_11836146_11836165	BB	DD	BB	DD	BB	BB	DD	BB	BB	DD	BB	BB	DD	DD	BB	BB	BB	DD	DD	BB	DD	DD	DD	BB	DD	DD	DD	DD	DD	DD	BB	DD	BB	DD	DD	BB	BB	BB	DD	BB	BB	BB	DD	DD	BB	BB	BB	BB	BB
chr16_11843491_11843514	BB	DD	BB	DD	BB	BB	DD	BB	BB	DD	BB	BB	DD	DD	BB	BB	BB	DD	DD	BB	DD	DD	DD	BB	DD	DD	DD	DD	DD	DD	BB	DD	BB	DD	DD	BB	BB	BB	DD	BB	BB	BB	DD	DD	BB	BB	BB	BB	BB
chr16_11847276_11847303	BB	dd	bn	dd	BB	BB	dd	BB	BB	dd	BB	BB	dd	dd	BB	BB	BB	dd	dd	BB	dd	dd	dd	BB	dd	dd	dd	dd	dd	dd	BB	dd	BB	dd	dd	BB	BB	BB	dd	BB	BB	BB	dd	dd	BB	bn	BB	BB	BB
chr16_11847414_11847445	BB	DD	BB	DD	BB	BB	dn	BB	BB	NA	BB	BB	DD	DD	BB	BB	NN	DD	DD	BB	dn	DD	DD	BB	DD	NA	DD	DD	DD	NA	BB	DD	BB	DD	DD	BB	BB	BB	DD	BB	BB	BB	DD	DD	BB	BB	NA	NA	BB
chr16_11855332_11855352	BB	NA	BB	DD	BB	BB	DD	BB	BB	DD	BB	BB	DD	DD	BB	BB	BB	DD	NA	BB	NA	NA	DD	BB	NN	DD	NA	DD	DD	DD	BB	DD	BB	DD	DD	BB	BB	BB	DD	BB	BB	BB	DD	NA	BB	BB	BB	BB	BB
chr16_11889568_11889595	BB	DD	BB	DD	BB	BB	DD	BB	BB	DD	BB	BB	DD	DD	BB	BB	BB	DD	dn	BB	DD	DD	DD	BB	DD	DD	DD	DD	DD	DD	BB	DD	BB	DD	DD	BB	BB	BB	DD	BB	BB	BB	DD	DD	BB	BB	BB	BB	BB
chr16_11975641_11975685	BB	DD	BB	DD	BB	BB	DD	BB	BB	DD	BB	BB	DD	DD	BB	BB	BB	DD	DD	BB	DD	DD	DD	BB	DD	DD	DD	DD	DD	DD	BB	DD	BB	DD	DD	BB	BB	BB	DD	BB	BB	BB	DD	DD	BB	BB	BB	BB	BB
chr16_12008505_12008540	BB	DD	BB	DD	BB	BB	DD	BB	BB	DD	BB	BB	DD	DD	BB	BB	BB	DD	DD	BB	DD	DD	DD	BB	DD	DD	DD	DD	DD	DD	BB	DD	BB	DD	DD	BB	BB	BB	DD	BB	BB	BB	DD	DD	BB	BB	BB	BB	BB
chr16_12021275_12021298	BB	DD	BB	DD	BB	BB	DD	BB	BB	DD	BB	BB	DD	DD	BB	BB	BB	DD	DD	BB	DD	DD	DD	BB	DD	DD	DD	DD	DD	DD	BB	DD	BB	DD	DD	BB	BB	BB	DD	bn	BB	BB	DD	DD	BB	BB	BB	BB	BB
chr16_12024869_12024886	BB	dd	BB	dd	BB	BB	dd	BB	BB	dd	BB	BB	dd	dn	BB	BB	BB	dn	dd	BB	dd	dd	dd	BB	dd	dd	dd	dd	dd	dd	BB	DD	BB	dd	dd	BB	BB	BB	dd	BB	BB	BB	dd	dd	BB	BB	BB	BB	BB
chr16_12029762_12029789	BB	NA	BB	NA	BB	BB	DD	BB	BB	DD	BB	BB	DD	NA	BB	BB	BB	DD	DD	BB	NA	NA	NN	BB	DD	NA	DD	DD	DD	DD	BB	DD	BB	DD	DD	BB	BB	BB	DD	BB	BB	BB	DD	DD	BB	BB	BB	BB	BB
chr16_12041696_12041709	FF	df	FF	df	FF	FF	df	FF	FF	df	FF	FF	DD	df	FF	FF	FF	df	df	FF	df	df	df	FF	df	df	df	df	df	df	FF	df	FF	df	df	FF	FF	FF	DD	FF	FF	FF	df	df	FF	FF	FF	FF	FF
chr16_12044831_12044844	BB	DD	BB	DD	BB	BB	DD	BB	BB	DD	BB	BB	DD	DD	BB	BB	BB	DD	DD	BB	DD	DD	DD	BB	DD	DD	DD	DD	DD	DD	BB	DD	BB	DD	DD	BB	BB	BB	DD	BB	BB	BB	DD	DD	BB	BB	BB	BB	BB
chr16_12049924_12049947	BB	dn	BB	DD	BB	BB	dn	BB	BB	dn	BB	BB	dn	DD	BB	BB	BB	DD	dn	BB	DD	DD	DD	BB	DD	dn	DD	DD	dn	DD	BB	dn	BB	DD	DD	BB	BB	BB	DD	BB	BB	BB	DD	DD	BB	BB	BB	BB	BB
chr16_12049953_12049979	BB	DD	BB	DD	BB	BB	DD	BB	BB	DD	BB	BB	DD	DD	BB	BB	BB	DD	DD	BB	DD	DD	DD	BB	DD	DD	DD	DD	DD	DD	BB	DD	BB	DD	DD	BB	BB	BB	DD	BB	BB	BB	DD	DD	BB	BB	BB	BB	BB
chr16_12051868_12051879	FF	df	FF	df	FF	FF	df	FF	FF	df	FF	FF	df	df	df	FF	FF	df	df	FF	df	df	df	FF	df	df	df	df	df	df	FF	df	FF	df	df	FF	FF	FF	df	FF	FF	FF	df	df	FF	FF	FF	FF	FF
chr16_12051883_12051918	NA	NA	BB	NA	NA	NA	DD	NN	BB	DD	BB	BB	DD	DD	DD	BB	BB	DD	DD	BB	NA	DD	DD	BB	DD	NA	DD	DD	DD	NA	BB	DD	BB	DD	DD	BB	BB	BB	DD	BB	NA	BB	DD	DD	BB	bn	BB	bn	BB
chr16_12069889_12069900	BB	DD	BB	DD	BB	BB	DD	BB	BB	DD	BB	BB	DD	DD	DD	BB	BB	DD	DD	BB	DD	DD	DD	BB	DD	DD	DD	DD	DD	DD	BB	DD	BB	DD	DD	BB	BB	BB	DD	BB	BB	BB	DD	DD	BB	BB	BB	BB	BB
chr16_12070580_12070614	BB	DD	BB	DD	BB	BB	DD	BB	BB	DD	BB	BB	DD	DD	DD	BB	BB	DD	DD	BB	DD	DD	DD	BB	DD	DD	DD	DD	DD	DD	BB	DD	BB	DD	DD	BB	BB	BB	DD	BB	BB	BB	DD	DD	BB	BB	BB	BB	BB
chr16_12079583_12079596	BB	DD	BB	DD	BB	BB	DD	BB	BB	DD	BB	BB	DD	DD	DD	BB	BB	DD	DD	BB	DD	DD	DD	BB	DD	DD	DD	DD	DD	DD	BB	DD	BB	DD	DD	BB	BB	BB	DD	BB	BB	BB	DD	DD	BB	BB	BB	BB	BB
chr16_12116442_12116492	BB	DD	BB	DD	BB	BB	DD	BB	BB	DD	BB	BB	DD	DD	DD	BB	BB	DD	DD	BB	DD	DD	DD	BB	DD	DD	DD	DD	DD	DD	BB	DD	BB	DD	DD	BB	BB	BB	DD	BB	BB	BB	DD	DD	BB	BB	BB	BB	BB
chr16_12128889_12128906	BB	DD	BB	DD	BB	BB	DD	BB	BB	DD	BB	BB	DD	DD	DD	BB	BB	DD	DD	BB	DD	DD	DD	BB	DD	DD	DD	DD	DD	DD	BB	DD	BB	DD	DD	BB	BB	BB	DD	BB	BB	BB	DD	DD	BB	BB	BB	BB	BB
chr16_12153262_12153313	BB	DD	BB	NA	bn	NN	DD	NA	BB	DD	BB	NA	DD	DD	DD	BB	BB	DD	DD	BB	DD	DD	DD	NA	NA	DD	DD	DD	DD	DD	BB	DD	BB	DD	DD	NA	bn	BB	DD	BB	BB	BB	DD	DD	bn	NA	BB	BB	NA
chr16_12198055_12198086	BB	DD	BB	DD	BB	BB	DD	BB	BB	DD	BB	BB	DD	DD	DD	BB	BB	DD	DD	BB	DD	DD	DD	BB	DD	DD	DD	DD	dn	DD	BB	DD	BB	DD	DD	BB	BB	BB	DD	BB	BB	BB	DD	DD	BB	BB	BB	BB	BB
chr16_12245172_12245227	NN	DD	NN	DD	NN	NN	DD	NN	NN	NA	NN	NN	DD	DD	DD	NN	NN	DD	DD	DD	DD	DD	DD	NN	DD	NA	NA	DD	dn	DD	NN	DD	NN	DD	DD	NN	NN	NN	NN	NN	NN	bn	DD	DD	NN	NN	NN	NN	NN
chr16_12277525_12277560	BB	DD	BB	DD	BB	BB	DD	BB	BB	DD	BB	BB	DD	DD	DD	BB	BB	DD	DD	bn	DD	DD	DD	BB	DD	DD	DD	DD	DD	DD	BB	DD	BB	DD	DD	BB	BB	BB	DD	BB	BB	BB	DD	DD	BB	BB	BB	BB	BB
chr16_12294618_12294657	UU	DD	NA	du	NA	UU	du	UU	UU	DD	NA	NA	DD	DD	DD	NA	NA	DD	du	NA	DD	DD	DD	UU	DD	DD	DD	DD	DD	DD	UU	DD	UU	DD	DD	UU	NA	NA	DD	UU	UU	UU	DD	DD	NA	UU	UU	NA	NA
chr16_12301013_12301032	BB	DD	BB	DD	BB	BB	DD	BB	BB	DD	BB	BB	DD	DD	DD	BB	BB	DD	DD	BB	DD	DD	DD	BB	DD	DD	DD	DD	DD	DD	BB	DD	BB	DD	DD	BB	BB	BB	DD	BB	BB	BB	DD	DD	BB	BB	BB	BB	BB
chr16_12315194_12315243	BB	DD	NA	DD	NA	BB	DD	BB	BB	DD	BB	BB	DD	DD	DD	BB	BB	DD	DD	BB	DD	DD	DD	BB	DD	NA	DD	DD	DD	DD	BB	DD	NN	DD	DD	BB	BB	BB	DD	BB	BB	BB	DD	DD	NA	BB	BB	BB	NA
chr16_12443586_12443635	BB	NN	BB	NA	NA	BB	DD	BB	BB	DD	BB	BB	NA	DD	DD	BB	BB	DD	DD	BB	DD	DD	DD	BB	NA	NA	DD	DD	DD	DD	BB	NA	BB	DD	DD	BB	BB	BB	DD	BB	BB	BB	DD	DD	BB	BB	BB	BB	BB
chr16_12455422_12455433	BB	DD	BB	DD	BB	BB	DD	BB	BB	DD	BB	BB	DD	DD	DD	BB	BB	DD	DD	BB	DD	DD	DD	BB	DD	DD	DD	DD	DD	DD	BB	DD	BB	DD	DD	BB	BB	BB	DD	BB	BB	BB	DD	DD	BB	BB	BB	BB	BB
chr16_12489906_12489929	BB	DD	BB	DD	bd	BB	DD	BB	BB	DD	BB	BB	DD	DD	DD	bd	BB	DD	DD	BB	DD	DD	DD	BB	DD	DD	DD	DD	DD	DD	BB	DD	BB	DD	DD	BB	BB	BB	DD	BB	bn	BB	DD	DD	BB	BB	bd	BB	BB
chr16_12711226_12711270	FF	NA	fn	FF	FF	FF	FF	FF	FF	FF	FF	FF	FF	FF	NA	FF	FF	FF	FF	FF	FF	NA	FF	FF	FF	FF	FF	FF	FF	FF	FF	NA	FF	FF	FF	FF	NA	FF	FF	FF	fn	FF	FF	FF	FF	FF	FF	FF	FF
chr16_12757386_12757420	FF	FF	FF	NA	NA	FF	FF	FF	FF	FF	FF	FF	NN	NN	FF	FF	FF	NN	NN	FF	FF	FF	NA	FF	FF	NA	FF	FF	FF	FF	FF	FF	FF	FF	FF	FF	FF	FF	FF	FF	NA	FF	FF	NA	FF	FF	FF	FF	FF
chr16_12826066_12826092	FF	FF	FF	FF	FF	FF	FF	FF	FF	FF	FF	FF	FF	FF	FF	FF	FF	FF	FF	FF	FF	FF	FF	NN	FF	FF	FF	FF	FF	FF	FF	FF	FF	FF	FF	FF	FF	FF	FF	FF	FF	FF	FF	FF	fn	FF	FF	FF	FF
chr16_12906154_12906189	FF	FF	FF	FF	FF	FF	FF	FF	FF	FF	FF	FF	FF	FF	FF	FF	FF	FF	FF	FF	FF	FF	FF	FF	FF	FF	FF	FF	FF	FF	FF	FF	FF	FF	FF	FF	FF	FF	FF	NA	FF	FF	FF	FF	FF	FF	FF	FF	FF
chr16_13023923_13023958	FF	NN	FF	FF	FF	FF	FF	FF	FF	FF	FF	FF	FF	FF	FF	FF	FF	FF	FF	FF	FF	FF	FF	FF	FF	FF	FF	FF	FF	FF	FF	FF	FF	FF	FF	FF	FF	FF	FF	FF	FF	FF	FF	FF	FF	FF	FF	FF	FF
chr16_13161056_13161071	BB	DD	DD	DD	BB	BB	DD	BB	BB	DD	BB	BB	DD	DD	DD	BB	BB	DD	DD	BB	BB	DD	DD	BB	DD	DD	DD	DD	DD	DD	BB	DD	BB	DD	DD	BB	BB	BB	DD	BB	BB	BB	DD	DD	BB	BB	BB	BB	BB
chr16_13256528_13256539	FF	FF	FF	NA	FF	FF	FF	FF	FF	NA	FF	FF	NA	FF	FF	FF	FF	FF	FF	FF	NA	FF	FF	FF	FF	FF	NA	FF	FF	NA	FF	FF	FF	FF	FF	NA	NA	FF	FF	FF	FF	FF	FF	FF	FF	FF	FF	FF	FF
chr16_13291978_13292005	BB	DD	BB	DD	BB	BB	DD	BB	BB	DD	BB	BB	DD	DD	DD	BB	BB	DD	DD	BB	BB	DD	DD	BB	DD	DD	DD	DD	DD	DD	BB	DD	BB	DD	DD	BB	BB	BB	DD	BB	BB	BB	DD	DD	BB	BB	BB	BB	BB
chr16_13307760_13307771	BB	bd	BB	DD	BB	BB	bd	BB	BB	bd	BB	BB	DD	DD	DD	BB	BB	DD	DD	BB	BB	bd	bd	BB	DD	DD	bd	bd	DD	DD	BB	bd	BB	bd	bd	BB	BB	BB	DD	BB	BB	BB	DD	bd	BB	BB	BB	BB	BB
chr16_13316530_13316545	BB	DD	BB	DD	BB	BB	DD	BB	BB	DD	BB	BB	DD	DD	DD	BB	BB	DD	DD	BB	BB	DD	DD	BB	DD	DD	DD	DD	DD	DD	BB	DD	BB	DD	DD	BB	BB	BB	DD	BB	BB	BB	DD	DD	BB	BB	BB	BB	BB
chr16_13316544_13316571	BB	DD	BB	DD	BB	BB	DD	BB	BB	DD	BB	BB	DD	DD	DD	BB	BB	DD	DD	BB	BB	DD	DD	BB	DD	DD	DD	DD	DD	DD	BB	DD	BB	DD	DD	BB	BB	BB	DD	BB	BB	BB	DD	DD	BB	BB	BB	BB	BB
chr16_13318830_13318847	BB	DD	BB	DD	BB	BB	DD	BB	BB	DD	BB	BB	DD	DD	DD	BB	BB	DD	DD	BB	BB	DD	DD	BB	DD	DD	DD	DD	DD	DD	BB	DD	BB	DD	DD	BB	BB	BB	DD	BB	BB	BB	DD	DD	BB	BB	BB	BB	BB
chr16_13349773_13349792	BB	DD	BB	DD	BB	BB	DD	BB	BB	DD	BB	BB	DD	DD	DD	BB	BB	DD	DD	BB	BB	DD	DD	BB	DD	DD	DD	DD	DD	DD	BB	DD	BB	DD	DD	BB	BB	BB	DD	BB	BB	BB	DD	DD	BB	BB	BB	BB	BB
chr16_13376661_13376688	BB	DD	BB	DD	NA	BB	DD	BB	BB	DD	BB	BB	DD	NA	DD	BB	BB	DD	DD	BB	NN	DD	DD	BB	DD	NA	DD	DD	DD	DD	BB	DD	NA	DD	DD	BB	BB	BB	DD	BB	NA	BB	DD	DD	BB	BB	BB	BB	BB
chr16_13419618_13419641	BB	DD	BB	DD	BB	BB	DD	BB	BB	DD	BB	BB	DD	DD	DD	BB	BB	DD	DD	BB	BB	DD	DD	BB	DD	DD	DD	DD	DD	DD	BB	DD	BB	DD	DD	BB	BB	BB	DD	BB	BB	BB	DD	DD	BB	BB	BB	BB	BB
chr16_13443739_13443756	BB	DD	BB	DD	BB	BB	DD	BB	BB	DD	BB	BB	DD	DD	DD	BB	BB	DD	DD	BB	BB	DD	DD	BB	DD	DD	DD	DD	DD	DD	BB	DD	BB	DD	DD	BB	BB	BB	DD	BB	BB	BB	DD	DD	BB	BB	BB	BB	BB
chr16_13445435_13445470	BB	DD	BB	DD	BB	BB	DD	BB	BB	DD	BB	BB	DD	DD	DD	BB	BB	DD	DD	BB	BB	DD	DD	BB	DD	DD	DD	DD	DD	DD	BB	DD	BB	DD	DD	BB	BB	BB	DD	BB	BB	BB	DD	DD	BB	BB	BB	BB	BB
chr16_13456161_13456188	BB	NN	BB	DD	BB	BB	DD	BB	BB	DD	BB	NA	DD	DD	DD	BB	BB	DD	DD	BB	NA	DD	DD	BB	DD	NA	DD	DD	DD	DD	BB	DD	BB	DD	DD	NA	BB	BB	DD	BB	NA	BB	DD	DD	BB	BB	BB	BB	BB
chr16_13484856_13484887	BB	DD	BB	DD	BB	BB	DD	BB	BB	DD	BB	BB	DD	DD	DD	BB	BB	DD	DD	BB	BB	DD	DD	BB	DD	DD	DD	DD	DD	DD	BB	DD	BB	DD	DD	BB	BB	BB	DD	BB	BB	BB	DD	DD	BB	BB	BB	BB	BB
chr16_13503174_13503228	BB	DD	BB	DD	BB	BB	DD	BB	BB	DD	BB	BB	DD	DD	DD	BB	BB	DD	DD	BB	BB	DD	DD	BB	DD	DD	DD	DD	DD	DD	BB	DD	BB	DD	DD	BB	BB	BB	DD	BB	BB	BB	DD	DD	BB	BB	BB	BB	BB
chr16_13513245_13513296	NA	DD	NA	NA	NA	BB	DD	BB	NA	DD	NA	NA	DD	DD	DD	BB	BB	DD	DD	NA	NA	NA	DD	NA	DD	NA	DD	DD	DD	NA	NN	dn	BB	DD	DD	BB	BB	BB	DD	BB	NA	NA	DD	DD	BB	BB	NA	BB	BB
chr16_13513816_13513851	BB	DD	BB	DD	BB	BB	DD	BB	BB	DD	BB	BB	DD	DD	DD	BB	BB	DD	DD	BB	BB	DD	DD	BB	DD	DD	DD	DD	DD	DD	BB	DD	BB	DD	DD	BB	BB	BB	DD	BB	BB	BB	DD	DD	BB	BB	BB	BB	bd
chr16_13531927_13531950	BB	DD	BB	DD	BB	BB	DD	BB	BB	DD	BB	BB	DD	DD	DD	BB	BB	DD	DD	BB	BB	DD	DD	BB	DD	DD	DD	DD	DD	DD	BB	DD	BB	DD	DD	BB	BB	BB	DD	BB	BB	BB	DD	DD	BB	BB	BB	BB	BB
chr16_13559134_13559159	BB	DD	bn	DD	BB	BB	DD	BB	BB	DD	bn	BB	DD	DD	DD	BB	BB	DD	DD	BB	BB	DD	DD	BB	DD	DD	DD	DD	DD	DD	BB	DD	BB	DD	DD	BB	BB	BB	DD	BB	BB	BB	DD	DD	BB	BB	BB	BB	BB
chr16_13566395_13566419	BB	DD	BB	DD	BB	BB	DD	BB	BB	DD	BB	BB	DD	DD	DD	BB	BB	DD	DD	BB	BB	DD	DD	BB	DD	DD	DD	DD	DD	DD	BB	DD	BB	DD	DD	BB	BB	BB	DD	BB	BB	BB	DD	DD	BB	BB	BB	BB	BB
chr16_13570469_13570483	BB	dd	BB	dd	BB	BB	dd	BB	BB	dd	BB	BB	dd	dd	dd	BB	BB	dd	dd	BB	BB	dd	dd	BB	dd	dd	dd	dd	dd	dd	BB	dd	BB	dd	dd	BB	BB	BB	dd	BB	BB	BB	dd	dd	BB	BB	BB	BB	BB
chr16_13581099_13581112	BB	DD	BB	DD	BB	BB	DD	BB	BB	DD	BB	BB	DD	DD	DD	BB	BB	DD	DD	BB	BB	DD	DD	BB	DD	DD	DD	DD	DD	DD	BB	DD	BB	DD	DD	BB	BB	BB	DD	BB	BB	BB	DD	DD	BB	BB	BB	BB	BB
chr16_13585684_13585699	BB	DD	BB	DD	BB	BB	DD	BB	BB	DD	BB	BB	DD	DD	DD	BB	BB	DD	DD	BB	BB	DD	DD	BB	DD	DD	DD	DD	DD	DD	BB	DD	BB	DD	DD	BB	BB	BB	DD	BB	BB	BB	DD	DD	BB	BB	BB	BB	BB
chr16_13592936_13592975	NA	DD	BB	DD	NA	BB	DD	NA	BB	DD	NA	NA	DD	DD	DD	BB	BB	DD	DD	NA	BB	DD	DD	NA	DD	DD	DD	DD	DD	DD	bn	DD	NA	DD	DD	NA	bn	NA	DD	NA	NA	NA	DD	DD	NN	NA	BB	NA	NA
chr16_13613735_13613749	BB	DD	BB	DD	BB	BB	DD	BB	BB	DD	BB	BB	DD	DD	DD	BB	BB	DD	DD	BB	BB	DD	DD	BB	DD	DD	DD	DD	DD	DD	BB	DD	BB	DD	DD	BB	BB	BB	DD	BB	BB	BB	DD	DD	BB	BB	BB	BB	BB
chr16_13616877_13616888	BB	DD	BB	dd	BB	BB	dn	BB	BB	dn	BB	BB	dd	dd	dn	BB	BB	dd	DD	BB	BB	dd	dn	BB	DD	dd	dn	DD	dn	dd	BB	dd	BB	dn	dd	BB	BB	BB	dd	BB	BB	BB	dd	dn	BB	BB	BB	BB	BB
chr16_13642168_13642212	NA	DD	BB	DD	BB	BB	DD	BB	BB	DD	BB	NA	DD	DD	DD	BB	BB	DD	DD	BB	NA	DD	DD	BB	DD	NA	DD	DD	DD	NA	BB	DD	NA	DD	DD	NA	NA	BB	DD	NN	NA	BB	DD	DD	BB	BB	BB	BB	BB
chr16_13671283_13671310	BB	DD	BB	DD	BB	BB	DD	BB	BB	DD	BB	BB	DD	DD	DD	BB	BB	DD	DD	BB	BB	DD	DD	BB	DD	DD	DD	DD	DD	DD	BB	DD	BB	DD	DD	BB	BB	BB	DD	BB	BB	BB	DD	DD	BB	BB	BB	BB	BB
chr16_13696726_13696769	BB	DD	BB	DD	BB	BB	DD	BB	BB	DD	BB	BB	DD	DD	DD	BB	BB	DD	DD	BB	BB	DD	DD	BB	DD	DD	DD	DD	DD	DD	BB	DD	BB	DD	DD	BB	BB	BB	DD	BB	BB	BB	DD	DD	BB	BB	BB	BB	BB
chr16_13714141_13714200	NA	DD	NA	DD	BB	BB	NA	NN	NA	NA	BB	BB	DD	DD	DD	BB	NN	DD	DD	BB	BB	DD	NA	BB	NA	NA	NA	NA	DD	NA	NA	NA	BB	NA	NN	BB	BB	BB	NA	BB	BB	NA	DD	DD	BB	BB	BB	BB	NN
chr16_13784192_13784227	BB	DD	BB	DD	BB	BB	DD	BB	BB	DD	BB	BB	DD	DD	DD	BB	BB	DD	DD	bn	BB	DD	DD	BB	DD	DD	DD	DD	DD	DD	BB	DD	BB	DD	DD	BB	BB	BB	DD	BB	BB	DD	DD	DD	BB	BB	BB	BB	BB
chr16_13798206_13798226	BB	DD	BB	DD	BB	BB	DD	BB	BB	DD	BB	BB	DD	DD	DD	BB	BB	DD	DD	BB	BB	DD	DD	BB	DD	DD	DD	DD	DD	DD	BB	DD	BB	DD	DD	BB	BB	BB	DD	BB	BB	DD	DD	DD	BB	BB	BB	BB	BB
chr16_13842956_13842980	FF	df	FF	df	FF	FF	df	FF	FF	df	FF	FF	df	df	DD	FF	FF	df	DD	FF	FF	df	DD	FF	df	df	df	df	df	df	FF	df	FF	df	df	FF	FF	FF	DD	FF	FF	df	DD	df	FF	FF	FF	FF	FF
chr16_13876839_13876882	BB	DD	BB	DD	BB	BB	DD	BB	BB	DD	BB	BB	DD	DD	DD	BB	BB	DD	DD	BB	BB	DD	DD	BB	DD	DD	DD	DD	DD	DD	BB	DD	BB	DD	DD	BB	BB	BB	DD	BB	BB	DD	DD	DD	BB	BB	BB	BB	BB
chr16_13890806_13890817	BB	bd	BB	bd	BB	BB	DD	BB	BB	bd	BB	BB	DD	DD	DD	BB	BB	bd	DD	BB	BB	DD	bd	BB	DD	bd	bd	bd	DD	bd	BB	bd	BB	DD	bd	BB	BB	BB	bd	BB	BB	bd	bd	bd	BB	BB	BB	BB	BB
chr16_13972508_13972519	FF	df	FF	df	FF	FF	df	FF	FF	df	FF	FF	dn	DD	df	FF	FF	df	df	FF	FF	df	dn	FF	df	df	df	df	df	df	FF	dn	FF	df	df	FF	FF	FF	df	FF	FF	df	df	df	FF	FF	FF	FF	FF
chr16_13994916_13994927	BB	DD	BB	DD	BB	BB	DD	BB	BB	DD	BB	BB	DD	DD	DD	BB	BB	DD	DD	BB	BB	DD	DD	BB	DD	DD	DD	DD	DD	DD	BB	DD	BB	DD	DD	BB	BB	BB	DD	BB	BB	DD	DD	DD	BB	BB	BB	BB	BB
chr16_14095733_14095754	FF	df	FF	df	FF	FF	df	FF	FF	df	FF	FF	df	df	df	FF	FF	df	df	FF	FF	df	df	FF	df	df	df	df	df	df	FF	df	FF	df	df	FF	FF	FF	df	FF	FF	df	df	df	FF	FF	FF	fn	FF
chr16_14095754_14095769	BB	DD	BB	DD	BB	BB	DD	BB	BB	DD	BB	BB	DD	DD	DD	BB	BB	DD	DD	BB	BB	DD	DD	BB	DD	DD	DD	DD	DD	DD	BB	DD	BB	dn	DD	BB	BB	BB	DD	BB	BB	DD	DD	DD	BB	BB	BB	BB	BB
chr16_14114477_14114504	BB	DD	BB	DD	BB	BB	DD	BB	BB	DD	BB	BB	DD	DD	DD	BB	BB	DD	DD	BB	BB	DD	DD	BB	DD	DD	dn	DD	DD	DD	BB	DD	BB	DD	DD	BB	BB	BB	DD	BB	BB	DD	DD	DD	BB	BB	BB	BB	BB
chr16_14164780_14164807	BB	DD	BB	DD	BB	BB	DD	BB	BB	DD	BB	BB	DD	DD	DD	BB	BB	DD	DD	BB	BB	DD	DD	BB	DD	DD	DD	DD	DD	DD	BB	DD	BB	DD	DD	BB	BB	BB	DD	BB	BB	DD	DD	DD	BB	BB	BB	BB	BB
chr16_14164883_14164910	BB	DD	BB	DD	BB	BB	dd	BB	BB	DD	BB	BB	DD	dd	dd	BB	BB	DD	DD	BB	BB	dd	DD	BB	dd	DD	DD	DD	DD	DD	BB	DD	BB	DD	DD	BB	BB	BB	DD	BB	BB	DD	dd	DD	BB	BB	BB	BB	BB
chr16_14176719_14176746	BB	DD	BB	DD	BB	BB	DD	BB	BB	DD	BB	BB	DD	DD	DD	BB	BB	DD	DD	BB	BB	DD	DD	BB	DD	DD	DD	DD	DD	DD	BB	DD	BB	DD	DD	BB	BB	BB	DD	BB	BB	DD	DD	DD	BB	BB	BB	BB	BB
chr16_14220586_14220633	BB	DD	NA	DD	BB	BB	DD	BB	BB	DD	BB	BB	DD	DD	DD	BB	BB	DD	DD	BB	BB	DD	DD	BB	DD	DD	DD	DD	DD	DD	BB	DD	BB	DD	DD	BB	BB	BB	DD	BB	BB	DD	DD	DD	NA	BB	NN	BB	BB
chr16_14224622_14224641	BB	DD	BB	DD	BB	BB	DD	BB	BB	DD	BB	BB	DD	DD	DD	BB	BB	DD	DD	BB	BB	DD	DD	BB	DD	DD	DD	DD	DD	DD	BB	DD	BB	DD	DD	BB	BB	BB	DD	BB	BB	DD	DD	DD	BB	BB	BB	BB	BB
chr16_14232090_14232117	BB	DD	BB	DD	BB	BB	DD	BB	BB	DD	BB	BB	DD	DD	DD	BB	BB	DD	DD	BB	BB	DD	DD	BB	DD	DD	DD	DD	DD	DD	BB	DD	BB	DD	DD	BB	BB	BB	DD	BB	BB	DD	DD	DD	BB	BB	BB	BB	BB
chr16_14276610_14276649	BB	DD	BB	DD	BB	BB	DD	BB	BB	DD	BB	BB	DD	DD	DD	BB	BB	DD	DD	BB	BB	DD	DD	BB	DD	DD	DD	DD	DD	DD	BB	DD	BB	DD	DD	BB	BB	BB	DD	BB	BB	DD	DD	DD	BB	BB	bn	BB	BB
chr16_14301394_14301411	BB	DD	BB	DD	BB	BB	DD	BB	BB	DD	BB	BB	DD	DD	DD	BB	BB	DD	DD	BB	BB	DD	DD	BB	DD	DD	DD	DD	DD	DD	BB	DD	BB	DD	DD	BB	BB	BB	DD	BB	BB	DD	DD	DD	BB	BB	BB	BB	BB
chr16_14301589_14301604	BB	DD	BB	DD	BB	BB	DD	BB	BB	DD	BB	BB	DD	DD	DD	BB	BB	DD	DD	BB	BB	DD	DD	BB	DD	DD	DD	DD	DD	DD	BB	DD	BB	DD	DD	BB	BB	BB	DD	BB	BB	DD	DD	DD	BB	BB	BB	BB	BB
chr16_14311801_14311820	BB	DD	BB	DD	BB	BB	DD	BB	BB	DD	BB	BB	DD	DD	DD	BB	BB	DD	DD	BB	BB	DD	DD	BB	DD	DD	DD	DD	DD	DD	BB	DD	BB	DD	DD	BB	BB	BB	DD	BB	BB	DD	DD	DD	BB	BB	BB	BB	BB
chr16_14313402_14313429	BB	DD	BB	DD	BB	BB	DD	BB	BB	DD	BB	BB	DD	DD	DD	BB	BB	DD	DD	BB	BB	DD	DD	BB	DD	DD	DD	DD	DD	DD	BB	DD	BB	DD	DD	BB	BB	BB	DD	BB	BB	DD	DD	DD	BB	BB	BB	BB	BB
chr16_14319626_14319661	BB	DD	BB	DD	BB	BB	DD	BB	BB	DD	BB	BB	DD	DD	DD	BB	BB	DD	DD	BB	BB	DD	DD	BB	DD	DD	DD	DD	DD	DD	BB	DD	BB	DD	DD	BB	BB	BB	DD	BB	BB	DD	DD	DD	BB	BB	BB	bd	BB
chr16_14348178_14348205	BB	DD	BB	DD	BB	BB	DD	BB	BB	DD	BB	BB	DD	DD	DD	BB	BB	DD	DD	BB	BB	DD	DD	BB	DD	DD	DD	DD	DD	DD	BB	DD	BB	DD	DD	BB	BB	BB	DD	BB	BB	DD	DD	DD	BB	BB	BB	BB	BB
chr16_14374856_14374867	BB	DD	BB	DD	BB	BB	DD	BB	BB	DD	BB	BB	DD	DD	DD	BB	BB	DD	DD	BB	BB	DD	DD	BB	DD	DD	DD	DD	DD	DD	BB	DD	BB	DD	DD	BB	BB	BB	DD	BB	BB	DD	DD	DD	BB	BB	BB	BB	BB
chr16_14419147_14419162	BB	DD	BB	DD	BB	BB	DD	BB	BB	DD	BB	BB	DD	DD	DD	BB	BB	DD	DD	BB	BB	DD	DD	BB	DD	DD	DD	DD	DD	DD	BB	DD	BB	DD	DD	BB	BB	BB	DD	BB	BB	DD	DD	DD	BB	BB	BB	BB	BB
chr16_14419193_14419210	BB	DD	BB	DD	BB	BB	DD	BB	BB	DD	BB	BB	DD	DD	DD	BB	BB	DD	DD	BB	BB	DD	DD	BB	DD	DD	DD	DD	DD	DD	BB	DD	BB	DD	DD	BB	BB	BB	DD	BB	BB	DD	DD	DD	BB	BB	BB	BB	BB
chr16_14420986_14421025	BB	DD	BB	DD	BB	BB	DD	BB	BB	DD	BB	BB	DD	DD	DD	BB	BB	DD	DD	BB	BB	DD	DD	BB	DD	DD	DD	DD	DD	DD	BB	DD	BB	DD	DD	BB	BB	BB	DD	BB	BB	DD	DD	DD	BB	BB	BB	BB	BB
chr16_14463244_14463267	BB	DD	BB	DD	BB	BB	DD	BB	BB	DD	BB	BB	DD	DD	DD	BB	BB	DD	DD	BB	BB	DD	DD	BB	DD	DD	DD	DD	DD	DD	BB	DD	BB	DD	DD	BB	BB	BB	DD	BB	BB	DD	DD	DD	BB	BB	BB	BB	BB
chr16_14484312_14484335	BB	DD	BB	DD	BB	BB	DD	BB	BB	DD	BB	BB	DD	DD	DD	BB	BB	DD	DD	BB	BB	DD	DD	BB	DD	DD	DD	DD	DD	DD	BB	DD	BB	DD	DD	BB	BB	BB	DD	BB	BB	DD	DD	DD	BB	BB	BB	BB	BB
chr16_14609479_14609518	BB	DD	BB	DD	BB	BB	DD	BB	BB	DD	BB	BB	DD	DD	DD	BB	BB	DD	DD	BB	BB	DD	DD	BB	DD	DD	DD	DD	DD	DD	BB	DD	BB	DD	DD	BB	BB	BB	DD	BB	BB	DD	DD	DD	BB	BB	BB	BB	BB
chr16_14665030_14665043	BB	DD	BB	DD	BB	BB	DD	BB	BB	DD	BB	BB	DD	DD	DD	BB	BB	DD	DD	BB	BB	DD	DD	BB	DD	DD	DD	DD	DD	DD	BB	DD	BB	DD	DD	BB	BB	BB	DD	BB	BB	DD	DD	DD	BB	BB	BB	BB	BB
chr16_14671741_14671764	BB	DD	BB	NA	BB	BB	DD	BB	BB	NA	BB	BB	DD	DD	NA	BB	BB	NA	DD	BB	BB	DD	DD	BB	DD	NA	dn	DD	DD	DD	NA	NN	BB	DD	NA	NA	BB	NA	DD	BB	NA	DD	DD	NA	BB	BB	BB	BB	BB
chr16_14672343_14672378	BB	DD	BB	DD	BB	BB	DD	BB	BB	DD	BB	BB	DD	DD	DD	BB	BB	DD	DD	BB	BB	DD	DD	BB	DD	DD	DD	DD	DD	DD	BB	DD	BB	DD	DD	BB	BB	BB	DD	BB	BB	DD	DD	DD	BB	BB	BB	BB	BB
chr16_14701523_14701537	BB	DD	BB	DD	BB	BB	DD	BB	BB	DD	BB	BB	DD	DD	DD	BB	BB	DD	DD	BB	BB	DD	DD	BB	DD	DD	DD	DD	DD	DD	BB	DD	BB	DD	DD	BB	BB	BB	DD	BB	BB	DD	DD	DD	BB	BB	BB	BB	BB
chr16_14702149_14702182	BB	DD	BB	DD	BB	BB	DD	BB	BB	DD	BB	BB	DD	DD	DD	BB	BB	DD	DD	BB	BB	DD	DD	BB	DD	DD	DD	DD	DD	DD	BB	DD	BB	DD	DD	BB	BB	BB	DD	BB	bn	DD	DD	DD	BB	BB	BB	BB	BB
chr16_14736553_14736566	BB	dd	BB	dd	BB	BB	dd	BB	BB	dd	BB	BB	DD	dd	dd	BB	BB	dd	dd	BB	BB	dd	dd	BB	dd	dd	dd	dd	DD	dd	BB	dd	BB	DD	dd	BB	BB	BB	dd	BB	BB	dd	dd	dd	BB	BB	BB	BB	BB
chr16_14736760_14736771	BB	DD	BB	DD	BB	BB	DD	BB	BB	DD	BB	BB	DD	DD	DD	BB	BB	DD	DD	BB	BB	DD	DD	BB	DD	DD	DD	DD	DD	DD	BB	DD	BB	DD	DD	BB	BB	BB	DD	BB	BB	DD	DD	DD	BB	BB	BB	BB	BB
chr16_14744664_14744677	BB	DD	BB	DD	BB	BB	DD	BB	BB	DD	BB	BB	DD	DD	DD	BB	BB	DD	DD	BB	BB	DD	DD	BB	DD	DD	DD	DD	DD	DD	BB	DD	BB	DD	DD	BB	BB	BB	DD	BB	BB	DD	DD	DD	BB	BB	BB	BB	BB
chr16_14760011_14760025	BB	DD	BB	DD	BB	BB	DD	BB	BB	DD	BB	BB	DD	DD	DD	BB	BB	DD	DD	BB	BB	DD	DD	BB	DD	DD	DD	DD	DD	DD	BB	DD	BB	DD	DD	BB	BB	BB	DD	BB	BB	DD	DD	DD	BB	BB	BB	BB	BB
chr16_14781138_14781151	BB	DD	BB	DD	BB	BB	DD	BB	BB	DD	BB	BB	DD	DD	DD	BB	BB	DD	DD	BB	BB	DD	DD	BB	DD	DD	DD	DD	DD	DD	BB	DD	BB	DD	DD	BB	BB	BB	DD	BB	BB	DD	DD	DD	BB	BB	BB	BB	BB
chr16_14803912_14803943	BB	DD	BB	DD	BB	BB	DD	BB	BB	DD	BB	BB	DD	DD	DD	BB	BB	DD	DD	BB	BB	DD	DD	BB	DD	DD	DD	DD	DD	DD	BB	DD	BB	DD	DD	BB	BB	BB	DD	BB	BB	DD	DD	DD	BB	BB	BB	BB	BB
chr16_14817268_14817282	FF	df	FF	df	FF	FF	df	FF	FF	df	FF	FF	df	df	df	FF	FF	df	df	FF	FF	df	df	FF	df	df	df	df	df	df	FF	df	FF	df	df	FF	FF	FF	df	FF	FF	df	df	DD	FF	FF	FF	FF	FF
chr16_14828944_14828958	BB	DD	BB	DD	BB	BB	DD	BB	BB	DD	BB	BB	DD	DD	DD	BB	BB	DD	DD	BB	BB	DD	DD	BB	DD	bd	DD	DD	DD	bd	BB	DD	BB	DD	bd	BB	BB	BB	DD	BB	BB	DD	DD	DD	BB	BB	BB	BB	BB
chr16_14830780_14830801	BB	DD	BB	DD	BB	BB	DD	BB	BB	DD	BB	BB	DD	DD	DD	BB	BB	DD	DD	BB	BB	DD	DD	BB	DD	DD	dn	dn	DD	DD	BB	DD	BB	DD	DD	BB	BB	BB	DD	BB	BB	DD	DD	DD	BB	BB	BB	BB	BB
chr16_14835630_14835665	bn	NA	BB	NA	NA	BB	DD	BB	NA	NN	BB	BB	DD	DD	DD	BB	BB	DD	DD	BB	BB	DD	DD	NA	DD	NA	NA	DD	NA	DD	BB	DD	BB	DD	DD	BB	BB	BB	DD	BB	BB	DD	DD	DD	BB	BB	BB	BB	BB
chr16_14850633_14850648	BB	DD	BB	DD	BB	BB	DD	BB	BB	DD	BB	BB	DD	DD	DD	BB	BB	DD	DD	BB	BB	DD	DD	BB	DD	DD	DD	DD	DD	DD	BB	DD	BB	DD	DD	BB	BB	BB	DD	BB	BB	DD	DD	DD	BB	BB	BB	BB	BB
chr16_14864276_14864290	BB	DD	BB	DD	BB	BB	DD	BB	BB	DD	BB	BB	DD	DD	DD	BB	BB	DD	DD	BB	BB	DD	DD	BB	DD	DD	DD	DD	DD	DD	BB	DD	BB	DD	DD	BB	BB	BB	DD	BB	BB	DD	DD	DD	BB	BB	BB	BB	BB
chr16_14959628_14959667	BB	DD	BB	DD	BB	BB	DD	BB	BB	DD	BB	BB	DD	bd	DD	BB	BB	DD	DD	BB	BB	DD	DD	BB	DD	DD	DD	DD	DD	DD	BB	DD	BB	DD	DD	BB	BB	BB	DD	BB	BB	BB	DD	DD	BB	BB	BB	BB	BB
chr16_14963646_14963669	BB	DD	BB	DD	BB	BB	DD	BB	BB	DD	BB	BB	DD	DD	DD	BB	BB	DD	DD	BB	BB	DD	DD	BB	DD	DD	DD	DD	DD	DD	BB	DD	BB	DD	DD	BB	BB	BB	DD	BB	BB	BB	DD	DD	BB	BB	BB	BB	BB
chr16_15013499_15013533	BB	DD	BB	DD	BB	BB	DD	BB	BB	DD	BB	BB	DD	DD	DD	BB	BB	DD	DD	BB	bn	DD	DD	BB	DD	DD	DD	DD	DD	DD	BB	DD	BB	DD	DD	NA	BB	BB	DD	BB	BB	BB	DD	DD	BB	NA	BB	BB	BB
chr16_15017629_15017688	BB	DD	BB	DD	BB	DD	DD	BB	BB	DD	BB	NN	DD	DD	DD	BB	NA	DD	DD	BB	BB	DD	NA	BB	BB	NA	DD	BB	dn	DD	BB	DD	BB	DD	DD	BB	BB	BB	NA	BB	BB	BB	DD	DD	BB	NA	BB	BB	NA
chr16_15102162_15102209	FF	FF	NA	fn	FF	fn	NA	FF	FF	NA	FF	FF	FF	NA	NA	FF	FF	NA	FF	FF	NA	FF	FF	NA	FF	NA	FF	FF	FF	FF	NA	FF	NA	FF	fn	FF	FF	FF	FF	FF	NA	FF	FF	FF	NA	NA	FF	FF	FF
chr16_15453670_15453717	FF	FF	FF	FF	FF	fn	NN	FF	FF	FF	FF	FF	FF	FF	FF	FF	NA	FF	FF	FF	FF	FF	FF	NN	FF	fn	NN	FF	FF	FF	FF	FF	NN	FF	FF	FF	FF	FF	NN	FF	FF	NA	FF	FF	FF	NA	FF	NA	FF
chr16_15589542_15589593	NA	NA	fn	FF	FF	NA	FF	FF	FF	FF	FF	FF	FF	FF	FF	FF	FF	FF	FF	NA	NA	FF	FF	FF	fn	FF	FF	FF	FF	FF	FF	FF	NA	FF	NA	FF	FF	FF	FF	FF	NA	NA	FF	FF	FF	NA	NA	FF	FF
chr16_15619428_15619471	FF	FF	FF	FF	FF	FF	FF	FF	FF	FF	FF	FF	FF	NA	FF	FF	FF	FF	NN	FF	FF	FF	FF	NA	FF	NA	FF	FF	fn	FF	FF	NA	FF	FF	NA	FF	FF	FF	NN	FF	FF	FF	FF	FF	FF	FF	FF	FF	FF
chr16_15831798_15831837	FF	FF	FF	FF	FF	FF	FF	FF	FF	NA	FF	FF	FF	FF	FF	FF	FF	FF	NN	FF	FF	FF	FF	FF	FF	FF	FF	FF	FF	FF	FF	FF	FF	FF	FF	FF	FF	FF	FF	FF	NA	NA	FF	FF	FF	FF	FF	FF	FF
chr16_16095832_16095867	FF	FF	FF	FF	fn	FF	FF	FF	FF	NN	FF	FF	FF	FF	FF	FF	NA	NA	FF	FF	FF	FF	FF	FF	FF	NA	FF	FF	FF	FF	FF	FF	FF	FF	FF	FF	FF	NA	FF	NA	NA	FF	FF	FF	FF	NA	FF	FF	FF
chr16_16285682_16285721	FF	FF	FF	NA	FF	FF	FF	FF	FF	FF	FF	FF	FF	FF	FF	NN	FF	FF	FF	FF	FF	NA	FF	FF	FF	NA	FF	FF	FF	FF	FF	FF	FF	NA	NA	FF	FF	FF	fn	FF	NA	FF	FF	FF	FF	NA	FF	FF	NA
chr16_16496041_16496084	fn	FF	NA	NA	NA	FF	FF	FF	FF	fn	FF	FF	FF	NA	NA	NN	FF	FF	FF	NA	FF	FF	FF	FF	FF	NA	FF	FF	FF	FF	FF	NA	FF	fn	NA	NA	FF	FF	FF	FF	FF	FF	FF	FF	FF	FF	NA	fn	NA
chr16_16516229_16516276	FF	FF	FF	FF	FF	FF	FF	NN	FF	FF	FF	FF	FF	NA	FF	FF	FF	FF	FF	FF	NA	NA	NA	NA	FF	NA	FF	FF	FF	NA	FF	FF	FF	FF	FF	FF	FF	FF	FF	FF	NA	FF	FF	fn	FF	FF	FF	FF	fn
chr16_16792881_16792924	FF	FF	FF	FF	FF	FF	FF	FF	FF	FF	NA	FF	FF	fn	FF	FF	FF	FF	FF	FF	FF	FF	FF	FF	FF	FF	FF	FF	FF	FF	NN	FF	FF	FF	FF	FF	FF	NA	FF	FF	FF	FF	FF	FF	FF	FF	FF	FF	fn
chr16_16828811_16828850	NA	FF	FF	NA	FF	FF	FF	FF	FF	FF	FF	FF	FF	FF	NA	FF	FF	FF	FF	FF	FF	FF	FF	FF	FF	NA	FF	FF	FF	FF	FF	FF	FF	FF	FF	FF	NA	FF	FF	FF	NA	FF	FF	FF	FF	FF	FF	FF	NA
chr16_16965707_16965746	FF	FF	FF	NA	FF	FF	FF	NA	FF	FF	FF	FF	FF	FF	FF	FF	NA	FF	FF	FF	FF	FF	FF	FF	fn	FF	FF	FF	FF	FF	FF	NN	FF	FF	FF	FF	FF	NA	FF	FF	FF	FF	FF	FF	FF	FF	FF	FF	FF
chr16_16983589_16983612	FF	FF	FF	NN	FF	FF	FF	FF	FF	FF	FF	FF	FF	FF	FF	FF	FF	FF	FF	FF	FF	FF	FF	FF	FF	FF	FF	FF	FF	FF	FF	FF	FF	FF	FF	NA	NA	FF	FF	FF	NA	FF	FF	FF	FF	FF	FF	FF	FF
chr16_17009380_17009405	FF	FF	FF	FF	FF	FF	FF	FF	NA	FF	FF	FF	FF	FF	FF	FF	FF	FF	FF	FF	NA	FF	FF	FF	NA	NA	FF	NA	FF	FF	FF	FF	NA	FF	NA	NA	FF	FF	NN	NA	FF	FF	NA	FF	FF	FF	NA	FF	FF
chr16_17140791_17140825	FF	FF	FF	FF	NA	FF	FF	FF	NA	FF	FF	FF	FF	FF	FF	FF	FF	NA	FF	FF	NA	NN	NA	FF	FF	NA	FF	FF	NA	FF	NA	NA	FF	FF	FF	NA	FF	FF	NA	FF	NA	FF	FF	FF	FF	NA	FF	FF	NA
chr16_17264031_17264066	BB	DD	BB	DD	BB	BB	DD	BB	BB	DD	BB	DD	DD	DD	BB	BB	bd	DD	DD	BB	BB	DD	DD	BB	DD	DD	DD	DD	DD	DD	BB	DD	BB	DD	DD	BB	BB	BB	DD	BB	BB	BB	DD	DD	BB	BB	BB	BB	bd
chr16_17327362_17327389	FF	FF	FF	FF	FF	FF	FF	FF	FF	FF	FF	FF	FF	FF	FF	FF	FF	FF	FF	FF	FF	FF	FF	FF	FF	NA	FF	FF	FF	FF	FF	FF	FF	FF	NA	NA	FF	FF	FF	FF	fn	FF	FF	FF	FF	FF	FF	FF	FF
chr16_17364394_17364421	FF	FF	FF	FF	FF	FF	FF	FF	FF	FF	FF	FF	FF	NA	FF	NN	FF	FF	FF	FF	FF	FF	FF	FF	FF	NA	FF	FF	FF	NA	FF	FF	fn	FF	FF	FF	FF	FF	FF	NA	NA	NA	FF	NA	FF	FF	FF	FF	NA
chr16_17451074_17451113	FF	FF	NA	FF	FF	FF	FF	FF	FF	FF	FF	FF	FF	FF	NN	FF	FF	FF	FF	FF	FF	FF	FF	FF	NN	NA	NN	FF	FF	FF	FF	FF	FF	FF	NA	FF	FF	FF	FF	FF	FF	FF	FF	FF	FF	FF	FF	FF	FF
chr16_17514796_17514839	BB	DD	BB	DD	BB	BB	dn	BB	BB	DD	BB	DD	DD	DD	DD	BB	BB	DD	DD	BB	BB	DD	DD	BB	DD	DD	DD	DD	DD	DD	BB	DD	BB	DD	DD	BB	BB	BB	DD	BB	BB	BB	DD	DD	BB	BB	BB	BB	BB
chr16_17621936_17621983	DD	DD	du	DD	DD	DD	DD	DD	DD	DD	DD	DD	DD	DD	DD	DD	NA	DD	DD	DD	DD	du	DD	DD	DD	DD	DD	DD	DD	DD	DD	DD	DD	DD	UU	DD	UU	DD	DD	DD	DD	DD	DD	DD	DD	NA	DD	DD	du
chr16_17668227_17668258	FF	NA	FF	FF	FF	fn	FF	FF	FF	NA	NA	FF	fn	FF	FF	FF	NA	FF	FF	FF	FF	NA	FF	FF	FF	NA	NA	NA	NA	NA	FF	FF	FF	FF	FF	NA	FF	NA	NA	FF	NA	FF	FF	FF	NN	FF	FF	NA	NA
chr16_17729360_17729404	FF	FF	FF	FF	FF	FF	FF	FF	FF	FF	FF	FF	FF	FF	FF	FF	FF	NA	FF	FF	FF	FF	FF	FF	FF	NA	FF	FF	FF	FF	FF	FF	FF	FF	FF	FF	FF	FF	FF	FF	FF	FF	FF	FF	FF	FF	FF	FF	FF
chr16_17863802_17863845	FF	FF	FF	FF	FF	FF	FF	FF	FF	FF	FF	FF	FF	FF	FF	FF	FF	FF	FF	FF	FF	NA	FF	FF	FF	FF	FF	fn	FF	NA	FF	FF	FF	FF	FF	FF	FF	FF	fn	FF	NA	FF	FF	FF	FF	NA	FF	FF	FF
chr16_17962982_17963015	BB	DD	DD	DD	BB	BB	DD	DD	BB	DD	DD	DD	DD	DD	DD	BB	bn	DD	DD	DD	DD	DD	DD	DD	DD	bd	dn	DD	DD	DD	BB	DD	BB	DD	DD	BB	BB	BB	DD	BB	BB	BB	bd	BB	BB	BB	BB	BB	BB
chr16_18225537_18225590	BB	DD	BB	DD	BB	BB	DD	BB	BB	DD	BB	DD	DD	DD	DD	BB	BB	DD	DD	BB	BB	DD	DD	BB	DD	DD	DD	DD	DD	dn	BB	DD	BB	DD	DD	BB	BB	BB	DD	BB	BB	BB	DD	DD	BB	BB	BB	BB	BB
chr16_18361930_18361943	FF	FF	FF	FF	FF	FF	FF	NN	FF	FF	FF	FF	FF	FF	NA	FF	FF	FF	FF	FF	FF	FF	FF	FF	FF	FF	FF	FF	FF	FF	FF	FF	FF	FF	FF	NA	FF	FF	FF	FF	NA	FF	FF	FF	FF	FF	FF	FF	FF
chr16_18414120_18414159	FF	NA	FF	FF	FF	FF	FF	FF	FF	FF	FF	FF	FF	FF	NA	FF	FF	FF	FF	FF	FF	FF	FF	FF	FF	FF	FF	FF	FF	FF	FF	FF	FF	FF	FF	FF	FF	NA	FF	FF	FF	FF	NA	FF	FF	FF	NA	FF	FF
chr16_18439015_18439054	FF	FF	FF	FF	FF	FF	FF	NA	FF	FF	FF	FF	NA	FF	FF	FF	NN	FF	FF	FF	NA	FF	FF	FF	FF	FF	FF	FF	FF	FF	NA	FF	FF	FF	FF	FF	FF	FF	FF	NA	NA	FF	NA	NA	NA	FF	NA	FF	NA
chr16_18491794_18491833	DD	DD	BB	DD	BB	BB	DD	BB	BB	DD	BB	DD	DD	DD	DD	BB	BB	DD	DD	BB	BB	DD	DD	BB	DD	DD	DD	DD	DD	DD	BB	BB	BB	DD	DD	BB	BB	BB	DD	BB	BB	BB	DD	DD	BB	BB	bd	BB	BB
chr16_18744359_18744414	bn	nn	BB	DD	NA	BB	NN	NN	BB	DD	NA	DD	DD	NA	DD	BB	NN	DD	DD	BB	BB	DD	DD	NN	DD	DD	DD	DD	DD	DD	BB	NA	BB	DD	DD	BB	BB	BB	DD	NA	BB	NA	DD	DD	BB	BB	NA	BB	NN
chr16_19014309_19014344	FF	FF	FF	FF	FF	FF	FF	FF	NN	FF	FF	FF	FF	FF	FF	FF	FF	FF	FF	FF	FF	FF	FF	FF	FF	NA	FF	FF	FF	FF	FF	FF	FF	FF	NA	FF	FF	NA	FF	NA	NA	FF	FF	FF	FF	FF	FF	FF	FF
chr16_19190854_19190883	FF	FF	FF	FF	FF	FF	FF	FF	FF	FF	FF	FF	FF	FF	FF	FF	FF	FF	FF	FF	FF	FF	FF	FF	FF	FF	FF	FF	FF	FF	FF	FF	FF	FF	FF	FF	FF	FF	FF	FF	FF	FF	FF	FF	FF	FF	FF	FF	FF
chr16_19759070_19759114	FF	NN	FF	NA	NA	FF	NN	fn	NA	NA	FF	FF	FF	NA	FF	fn	FF	NA	FF	fn	NA	NA	FF	FF	FF	FF	FF	FF	FF	FF	NA	FF	FF	NA	FF	FF	FF	FF	FF	NA	FF	FF	FF	FF	FF	FF	FF	FF	FF
chr16_19894069_19894104	FF	FF	FF	FF	FF	NN	NA	FF	FF	FF	FF	FF	FF	FF	FF	FF	FF	FF	FF	FF	NA	FF	FF	FF	FF	FF	FF	FF	NA	NA	FF	FF	FF	FF	FF	NA	FF	FF	FF	FF	fn	FF	FF	FF	FF	NN	FF	FF	FF
chr16_20001716_20001775	BB	DD	BB	NA	BB	NA	NN	DD	BB	bd	BB	NA	NA	NN	DD	BB	BB	NA	NA	DD	BB	DD	DD	NA	DD	NA	DD	DD	DD	DD	DD	NA	BB	DD	NA	BB	NA	BB	DD	BB	BB	NA	DD	DD	BB	NA	NA	BB	BB
chr16_20200852_20200899	BB	DD	BB	DD	BB	BB	BB	BB	BB	BB	BB	DD	DD	BB	BB	BB	BB	BB	BB	BB	BB	BB	BB	BB	BB	BB	DD	DD	DD	DD	NA	BB	BB	DD	DD	BB	BB	BB	DD	BB	BB	BB	BB	DD	BB	BB	BB	BB	BB
chr16_20355520_20355552	BB	DD	BB	DD	BB	BB	DD	BB	BB	NA	BB	DD	DD	DD	DD	BB	BB	DD	DD	bd	BB	DD	DD	BB	DD	BB	DD	DD	NA	DD	NA	BB	BB	DD	DD	BB	BB	BB	DD	BB	BB	BB	DD	DD	BB	BB	BB	BB	BB
chr16_20359018_20359041	NA	FF	FF	FF	FF	FF	FF	FF	FF	FF	FF	FF	FF	FF	FF	FF	FF	FF	FF	FF	FF	FF	FF	NN	NA	FF	FF	NA	FF	FF	FF	FF	FF	FF	NA	FF	FF	FF	FF	FF	FF	FF	FF	FF	FF	FF	FF	FF	FF
chr16_20462754_20462792	FF	FF	FF	FF	FF	FF	NN	FF	NA	FF	FF	FF	FF	FF	FF	FF	FF	FF	FF	fn	FF	FF	FF	FF	FF	FF	FF	FF	FF	FF	FF	FF	FF	FF	FF	FF	FF	FF	FF	FF	FF	FF	FF	FF	NA	NA	FF	FF	FF
chr16_20633325_20633356	FF	FF	FF	FF	FF	FF	FF	FF	FF	NA	FF	FF	FF	FF	FF	FF	FF	NA	FF	FF	FF	FF	FF	FF	FF	FF	FF	FF	FF	FF	FF	FF	FF	FF	FF	FF	FF	FF	FF	FF	FF	FF	FF	FF	FF	NA	FF	FF	FF
chr16_20862827_20862871	FF	NA	FF	FF	FF	FF	FF	FF	FF	FF	FF	FF	FF	FF	FF	FF	NN	NA	NA	FF	NA	FF	FF	NA	FF	NA	FF	FF	FF	FF	FF	FF	FF	FF	FF	NA	FF	FF	FF	NA	NA	FF	FF	FF	FF	FF	FF	FF	FF
chr16_20874780_20874823	BB	DD	BB	DD	BB	NA	DD	BB	bd	DD	BB	DD	DD	NA	DD	BB	BB	DD	DD	DD	NA	NA	DD	BB	DD	BB	DD	DD	dn	DD	BB	BB	BB	NA	DD	BB	BB	BB	DD	BB	NA	BB	DD	NA	BB	BB	BB	BB	BB
chr16_21237732_21237761	FF	FF	FF	NA	FF	FF	FF	FF	FF	FF	NA	FF	FF	FF	FF	FF	FF	FF	NN	FF	FF	FF	FF	FF	FF	NA	FF	FF	FF	NA	FF	NA	FF	FF	NA	FF	FF	FF	FF	FF	NA	FF	FF	FF	FF	NA	NA	FF	FF
chr16_21267670_21267729	FF	FF	FF	FF	FF	FF	FF	FF	FF	FF	FF	FF	FF	FF	FF	FF	FF	FF	FF	FF	FF	FF	FF	FF	FF	NA	FF	FF	FF	FF	FF	FF	FF	NA	FF	FF	FF	FF	FF	FF	NA	FF	FF	FF	NA	FF	NA	FF	NA
chr16_21313207_21313262	NA	NA	BB	BB	NA	BB	BB	BB	NA	NA	NA	BB	NN	BB	BB	BB	BB	BB	BB	BB	NA	BB	BB	BB	BB	BB	BB	BB	BB	NA	BB	NA	BB	BB	NA	NA	NA	NA	BB	BB	NA	BB	NA	bd	BB	BB	BB	BB	NA
chr16_21684254_21684293	FF	FF	FF	FF	FF	FF	FF	FF	FF	FF	FF	FF	FF	FF	FF	FF	FF	FF	FF	FF	FF	FF	FF	FF	FF	FF	fn	FF	FF	FF	FF	FF	FF	NN	FF	FF	FF	FF	FF	FF	FF	FF	FF	FF	FF	FF	FF	FF	FF
chr16_21776377_21776416	FF	FF	FF	FF	FF	FF	FF	NN	FF	FF	FF	FF	FF	FF	FF	FF	FF	FF	NA	FF	NA	FF	FF	FF	FF	FF	FF	FF	FF	FF	FF	FF	FF	FF	FF	FF	FF	FF	FF	FF	FF	FF	FF	FF	FF	FF	FF	FF	FF
chr16_21898707_21898738	FF	FF	FF	FF	FF	FF	FF	FF	FF	FF	FF	FF	NA	FF	FF	FF	FF	FF	FF	FF	FF	FF	FF	FF	FF	NA	FF	FF	FF	FF	NN	FF	FF	FF	FF	FF	FF	FF	FF	FF	FF	FF	FF	FF	FF	FF	FF	FF	FF
chr16_21957928_21957997	BB	DD	BB	NA	BB	BB	DD	BB	BB	DD	BB	DD	DD	NA	NA	BB	BB	DD	NA	DD	BB	DD	DD	DD	DD	BB	DD	DD	DD	DD	BB	BB	BB	DD	DD	BB	BB	BB	DD	BB	BB	BB	DD	DD	BB	BB	BB	BB	BB
chr16_22014346_22014373	FF	FF	FF	FF	FF	FF	FF	FF	FF	FF	FF	FF	FF	FF	FF	FF	FF	FF	FF	FF	FF	FF	FF	FF	FF	NA	FF	FF	FF	FF	FF	FF	FF	FF	FF	FF	FF	FF	FF	FF	FF	FF	FF	FF	FF	FF	FF	NN	FF
chr16_22055344_22055399	BB	DD	BB	DD	NA	BB	DD	NA	BB	NA	BB	DD	DD	NA	NA	NA	BB	NA	DD	DD	BB	DD	DD	DD	DD	NN	DD	NA	dn	NA	NN	NN	BB	DD	dn	BB	BB	BB	DD	BB	NA	BB	NN	NN	BB	BB	BB	BB	NA
chr16_22096197_22096240	FF	FF	FF	FF	FF	FF	FF	FF	FF	NN	FF	FF	FF	FF	NA	FF	FF	FF	FF	FF	FF	FF	FF	FF	FF	FF	FF	FF	FF	FF	FF	FF	FF	FF	FF	NA	FF	FF	FF	FF	FF	FF	FF	FF	FF	FF	FF	FF	FF
chr16_22271528_22271559	FF	FF	FF	FF	NA	NA	FF	FF	FF	FF	FF	FF	FF	FF	FF	NA	FF	FF	FF	FF	FF	FF	FF	FF	FF	NA	FF	FF	FF	NA	FF	NA	FF	FF	FF	NN	NA	FF	FF	FF	NA	FF	FF	FF	FF	NA	FF	FF	FF
chr16_22318253_22318292	FF	NA	FF	NA	FF	FF	FF	FF	NA	FF	FF	FF	FF	FF	FF	FF	FF	FF	NA	FF	FF	FF	FF	FF	FF	NA	FF	FF	FF	FF	FF	FF	FF	FF	FF	FF	FF	FF	FF	FF	NA	FF	FF	FF	FF	FF	FF	NN	NA
chr16_22325014_22325043	FF	FF	FF	FF	FF	FF	FF	FF	FF	FF	FF	FF	FF	FF	FF	FF	FF	FF	FF	FF	FF	FF	FF	FF	FF	FF	FF	FF	FF	FF	FF	FF	FF	FF	FF	FF	FF	FF	FF	FF	FF	FF	FF	FF	NN	FF	FF	FF	FF
chr16_22368163_22368198	BB	DD	BB	DD	BB	BB	DD	BB	BB	DD	BB	DD	DD	DD	DD	BB	BB	DD	DD	DD	BB	DD	DD	DD	DD	BB	DD	DD	DD	DD	BB	bd	BB	DD	DD	NA	BB	BB	DD	BB	BB	BB	DD	DD	BB	BB	BB	BB	BB
chr16_22371889_22371933	NA	FF	FF	FF	FF	FF	FF	FF	FF	FF	FF	FF	FF	FF	FF	FF	NN	FF	FF	FF	NA	FF	FF	FF	FF	NA	FF	FF	FF	FF	FF	FF	FF	NA	FF	FF	FF	FF	FF	FF	NA	FF	FF	FF	FF	FF	FF	FF	NA
chr16_22372295_22372319	FF	FF	NA	NA	FF	FF	NA	FF	FF	FF	FF	FF	FF	FF	FF	FF	FF	FF	NA	NA	NA	NA	NA	FF	FF	FF	FF	FF	FF	FF	NA	FF	FF	FF	FF	FF	FF	FF	FF	FF	NA	FF	NA	FF	FF	NA	FF	FF	FF
chr16_22475044_22475079	FF	FF	FF	FF	FF	FF	FF	FF	FF	FF	FF	FF	FF	FF	FF	FF	FF	FF	FF	NN	FF	FF	FF	FF	FF	FF	FF	FF	FF	FF	FF	FF	FF	FF	FF	FF	FF	FF	FF	FF	FF	FF	FF	FF	FF	FF	FF	FF	FF
chr16_22512067_22512093	FF	FF	FF	FF	FF	FF	FF	FF	FF	FF	FF	FF	FF	FF	FF	NA	FF	FF	FF	FF	FF	NA	FF	FF	FF	FF	FF	FF	FF	FF	FF	FF	NA	fn	FF	NA	FF	FF	FF	FF	NA	FF	fn	NN	NA	FF	FF	FF	FF
chr16_22516516_22516547	NA	FF	FF	FF	FF	FF	FF	FF	FF	FF	FF	FF	FF	FF	FF	FF	FF	FF	FF	FF	FF	FF	FF	FF	FF	NA	FF	FF	FF	FF	FF	FF	FF	FF	FF	NA	FF	FF	FF	FF	FF	FF	FF	FF	FF	FF	FF	FF	FF
chr16_22545460_22545495	BB	DD	BB	DD	BB	BB	DD	BB	BB	DD	BB	DD	DD	DD	DD	BB	BB	DD	DD	DD	BB	DD	DD	DD	DD	BB	DD	DD	DD	DD	BB	BB	BB	DD	DD	NA	BB	BB	DD	BB	BB	BB	DD	DD	BB	BB	BB	BB	BB
chr16_22668850_22668874	FF	FF	FF	FF	FF	FF	FF	FF	FF	FF	NA	FF	FF	FF	FF	FF	FF	NA	FF	FF	FF	FF	FF	FF	FF	FF	FF	FF	FF	NA	FF	NN	FF	FF	FF	FF	FF	FF	FF	FF	FF	NA	FF	FF	FF	NA	FF	FF	FF
chr16_22761601_22761632	DD	DD	DD	DD	DD	dn	DD	DD	DD	DD	DD	DD	DD	DD	DD	DD	DD	DD	DD	DD	DD	DD	DD	DD	DD	DD	DD	DD	DD	DD	DD	NA	DD	DD	DD	DD	DD	DD	DD	DD	BB	DD	DD	dn	DD	DD	DD	DD	BB
chr16_23082369_23082428	FF	FF	FF	FF	FF	NA	NA	FF	FF	FF	FF	NA	FF	FF	FF	NA	FF	NA	NA	FF	NA	FF	FF	NA	FF	NA	FF	FF	NN	NA	NA	FF	FF	FF	FF	FF	FF	NA	NA	FF	NA	NA	NA	FF	FF	NA	FF	FF	NA
chr16_23204469_23204496	FF	FF	FF	FF	FF	FF	FF	FF	FF	FF	FF	FF	FF	FF	FF	FF	NA	FF	FF	FF	FF	FF	FF	FF	FF	FF	FF	FF	NN	FF	FF	FF	FF	FF	FF	FF	FF	NA	FF	FF	FF	FF	FF	FF	FF	FF	FF	FF	FF
chr16_23210244_23210298	FF	FF	FF	FF	FF	FF	NN	FF	FF	FF	FF	FF	FF	FF	FF	FF	FF	FF	FF	FF	FF	FF	FF	FF	NA	FF	FF	FF	FF	FF	FF	FF	FF	FF	FF	NA	FF	FF	FF	FF	NA	FF	FF	FF	FF	FF	FF	FF	FF
chr16_23455910_23455949	FF	FF	FF	NA	NA	FF	FF	FF	FF	NA	FF	FF	NN	FF	FF	FF	FF	FF	FF	fn	FF	FF	FF	FF	FF	NA	FF	FF	FF	FF	FF	NA	FF	FF	FF	FF	FF	FF	FF	FF	FF	FF	FF	FF	FF	FF	FF	FF	FF
chr16_23482723_23482758	FF	FF	FF	FF	fn	FF	FF	FF	FF	FF	FF	FF	FF	FF	FF	FF	FF	FF	FF	FF	FF	FF	FF	FF	FF	FF	FF	FF	FF	FF	FF	FF	FF	FF	FF	FF	FF	FF	FF	FF	NA	FF	FF	FF	FF	FF	FF	FF	FF
chr16_23527420_23527463	FF	FF	FF	FF	FF	FF	FF	FF	FF	FF	FF	FF	FF	FF	FF	FF	FF	FF	FF	FF	FF	FF	FF	fn	FF	FF	FF	FF	FF	FF	FF	FF	FF	FF	FF	FF	FF	FF	FF	FF	FF	FF	FF	FF	FF	FF	FF	FF	NN
chr16_23542840_23542891	BB	NA	NA	NA	BB	BB	DD	BB	BB	BB	BB	DD	BB	DD	DD	BB	BB	DD	NA	DD	BB	DD	DD	DD	DD	bd	DD	DD	DD	BB	BB	NA	BB	NA	NA	BB	BB	NA	NA	BB	NA	BB	DD	DD	bd	BB	BB	BB	bd
chr16_23666645_23666696	FF	FF	FF	FF	FF	FF	FF	NN	FF	FF	FF	FF	FF	NN	NN	FF	FF	NN	FF	FF	NA	FF	NN	FF	FF	NA	FF	NA	FF	FF	FF	FF	FF	FF	FF	NA	FF	FF	FF	FF	NA	FF	FF	FF	FF	FF	FF	FF	FF
chr16_23692640_23692657	BB	DD	BB	DD	BB	BB	DD	BB	BB	DD	BB	DD	BB	DD	DD	BB	BB	DD	DD	DD	BB	DD	DD	DD	DD	BB	DD	DD	DD	BB	BB	DD	BB	DD	DD	BB	BB	BB	DD	BB	BB	BB	DD	DD	BB	BB	BB	BB	BB
chr16_23701684_23701707	BB	DD	BB	DD	BB	BB	DD	BB	BB	DD	BB	DD	BB	DD	DD	BB	BB	DD	DD	DD	BB	DD	DD	DD	DD	BB	DD	DD	DD	BB	BB	DD	BB	DD	DD	BB	BB	BB	DD	BB	BB	BB	DD	DD	BB	BB	BB	BB	BB
chr16_23712502_23712521	BB	DD	BB	DD	BB	BB	DD	BB	BB	DD	BB	DD	BB	DD	DD	BB	BB	DD	DD	DD	BB	DD	DD	DD	DD	BB	DD	DD	DD	BB	BB	NA	BB	DD	DD	BB	BB	BB	DD	BB	BB	BB	DD	DD	BB	BB	BB	BB	BB
chr16_23714888_23714907	BB	DD	BB	DD	BB	BB	DD	BB	BB	DD	BB	DD	BB	DD	DD	BB	BB	DD	DD	DD	BB	DD	DD	DD	DD	BB	DD	DD	DD	BB	BB	BB	BB	DD	DD	BB	BB	BB	DD	BB	BB	BB	DD	DD	BB	BB	BB	BB	BB
chr16_23724343_23724366	BB	DD	BB	DD	BB	BB	DD	BB	BB	DD	BB	DD	BB	DD	DD	BB	BB	DD	DD	DD	BB	DD	DD	DD	DD	BB	DD	DD	DD	BB	BB	BB	BB	DD	DD	BB	BB	BB	DD	BB	BB	BB	DD	DD	BB	BB	BB	BB	BB
chr16_23741814_23741861	FF	FF	FF	NA	FF	FF	FF	NN	NA	FF	FF	NN	FF	fn	NA	FF	FF	FF	NA	FF	FF	FF	FF	FF	FF	NA	FF	FF	FF	NA	FF	FF	FF	FF	FF	FF	FF	FF	FF	FF	FF	FF	FF	FF	FF	FF	FF	FF	FF
chr16_23759201_23759256	FF	FF	NA	FF	FF	FF	FF	FF	NA	FF	NN	fn	FF	FF	NA	FF	FF	FF	NA	FF	FF	FF	FF	FF	FF	FF	FF	FF	FF	FF	FF	FF	NA	NA	FF	NA	NA	FF	FF	FF	FF	FF	FF	FF	FF	fn	FF	NN	FF
chr16_23769521_23769558	BB	DD	NA	DD	NA	BB	dn	BB	BB	NA	NA	NA	bn	NA	DD	BB	NN	NA	NA	DD	BB	DD	DD	NA	DD	NA	DD	NA	DD	BB	BB	BB	BB	DD	NA	BB	BB	NA	DD	BB	BB	BB	DD	DD	BB	NA	BB	BB	NA
chr16_23879273_23879314	NA	NA	BB	DD	BB	BB	DD	BB	BB	NA	BB	DD	BB	NA	NA	BB	NA	NA	DD	DD	NA	DD	DD	NA	DD	BB	DD	DD	DD	NA	BB	NA	BB	DD	NA	BB	NN	NA	NA	NA	BB	BB	DD	DD	BB	BB	BB	BB	NA
chr16_23979911_23979946	BB	DD	BB	DD	BB	BB	DD	BB	BB	DD	BB	DD	BB	DD	DD	BB	BB	DD	DD	DD	BB	DD	DD	DD	DD	BB	DD	DD	DD	BB	BB	BB	BB	DD	DD	BB	BB	BB	DD	BB	BB	BB	DD	DD	BB	BB	BB	BB	BB
chr16_24070470_24070529	NA	NA	BB	NA	NA	NA	DD	BB	BB	DD	BB	DD	NA	DD	DD	NA	NA	NA	DD	DD	BB	DD	NA	NA	DD	NA	DD	DD	DD	NA	NA	NA	BB	DD	DD	NA	BB	NA	DD	BB	NA	BB	DD	DD	BB	NA	BB	BB	BB
chr16_24255256_24255277	FF	FF	FF	FF	FF	FF	FF	FF	FF	FF	FF	FF	NA	FF	NA	NA	NA	FF	FF	NA	FF	FF	FF	FF	FF	NA	FF	FF	FF	FF	NN	FF	FF	FF	FF	NA	FF	NA	FF	NA	NA	FF	FF	FF	FF	FF	FF	NA	NA
chr16_24264524_24264545	BB	BB	BB	NA	BB	BB	BB	BB	BB	BB	BB	BB	bn	BB	BB	BB	BB	BB	BB	BB	BB	BB	BB	BB	BB	BB	DD	DD	DD	BB	BB	BB	BB	DD	DD	BB	BB	BB	DD	BB	BB	NA	DD	DD	BB	BB	BB	BB	BB
chr16_24527577_24527604	NA	NA	NA	FF	NA	FF	NA	FF	NA	FF	NA	NA	FF	FF	FF	FF	FF	FF	FF	FF	FF	NN	FF	FF	NA	NA	FF	FF	FF	FF	NA	fn	FF	FF	NA	FF	NA	FF	NA	FF	fn	FF	NA	FF	NA	NA	FF	FF	FF
chr16_24532440_24532475	BB	DD	BB	NA	BB	BB	DD	BB	BB	BB	BB	DD	BB	DD	DD	BB	BB	BB	BB	BB	BB	DD	DD	DD	DD	BB	DD	DD	DD	BB	BB	BB	BB	DD	BB	BB	BB	BB	DD	BB	BB	DD	DD	DD	BB	BB	BB	BB	BB
chr16_24684111_24684158	FF	FF	FF	FF	FF	FF	FF	FF	FF	FF	FF	FF	FF	NN	FF	FF	FF	FF	FF	FF	fn	FF	FF	FF	FF	FF	FF	FF	FF	FF	FF	FF	FF	FF	FF	FF	FF	FF	FF	FF	FF	FF	FF	FF	FF	FF	FF	FF	FF
chr16_24928239_24928290	FF	FF	NA	NA	FF	fn	NN	FF	FF	NN	NA	FF	FF	FF	FF	FF	NN	FF	FF	FF	NA	FF	FF	NA	FF	FF	FF	FF	FF	FF	FF	FF	FF	NN	FF	FF	FF	FF	FF	FF	NA	FF	FF	FF	NA	FF	NA	FF	FF
chr16_24970537_24970584	fn	NA	FF	NA	NA	FF	FF	FF	FF	fn	FF	NN	FF	fn	FF	FF	FF	NA	FF	FF	FF	FF	FF	FF	NA	NA	NA	FF	FF	NA	FF	FF	FF	FF	FF	FF	NN	FF	FF	FF	NA	FF	FF	FF	FF	NA	NA	FF	FF
chr16_25127050_25127093	FF	FF	FF	FF	FF	FF	FF	FF	FF	FF	FF	FF	FF	FF	FF	FF	FF	FF	NA	FF	FF	FF	NA	FF	FF	FF	FF	FF	FF	FF	FF	NA	FF	FF	FF	FF	FF	FF	FF	FF	FF	FF	FF	FF	FF	FF	FF	FF	NA
chr16_25143065_25143108	FF	NN	FF	FF	FF	fn	FF	FF	FF	FF	FF	FF	FF	FF	FF	FF	FF	FF	FF	FF	FF	FF	FF	FF	FF	FF	FF	FF	FF	FF	FF	NN	FF	FF	NA	FF	FF	FF	NN	NA	FF	FF	FF	FF	NA	FF	FF	FF	FF
chr16_25159884_25159923	FF	FF	FF	FF	fn	FF	FF	FF	FF	FF	FF	FF	FF	FF	FF	FF	FF	FF	FF	NA	FF	FF	FF	FF	FF	FF	FF	FF	FF	FF	FF	FF	FF	FF	FF	FF	FF	FF	FF	FF	FF	FF	FF	FF	FF	FF	FF	FF	FF
chr16_25176184_25176247	NN	FF	NN	nn	FF	NN	FF	NA	NA	FF	FF	FF	FF	NA	FF	NA	FF	NN	NA	NA	NN	NN	nn	NN	NA	fn	NN	NA	NA	fn	NN	FF	fn	NA	FF	NA	FF	NN	FF	FF	NA	NN	FF	FF	FF	NA	FF	fn	FF
chr16_25218091_25218134	FF	FF	NA	NN	FF	FF	FF	NN	FF	NN	FF	FF	FF	FF	FF	FF	FF	FF	FF	FF	FF	FF	FF	FF	FF	NA	FF	FF	FF	FF	FF	FF	NA	FF	FF	FF	FF	FF	FF	FF	NA	FF	FF	NA	FF	FF	FF	FF	NA
chr16_25291954_25291997	fn	FF	FF	FF	FF	FF	FF	FF	FF	FF	FF	NA	FF	FF	FF	FF	FF	FF	FF	FF	NA	FF	FF	FF	FF	FF	FF	FF	FF	FF	NA	FF	FF	NA	NA	FF	NA	FF	FF	FF	FF	FF	fn	FF	FF	FF	FF	FF	FF
chr16_25448267_25448281	BB	DD	BB	BB	BB	BB	BB	BB	BB	BB	BB	BB	BB	BB	BB	BB	BB	BB	BB	BB	BB	BB	BB	BB	BB	BB	BB	BB	BB	BB	BB	BB	BB	DD	BB	BB	BB	BB	BB	BB	BB	DD	BB	BB	BB	BB	BB	BB	BB
chr16_25526390_25526409	FF	FF	FF	FF	FF	FF	FF	FF	FF	FF	FF	FF	FF	FF	FF	FF	FF	FF	NN	FF	FF	FF	FF	FF	FF	FF	FF	FF	FF	FF	FF	FF	FF	FF	FF	FF	FF	FF	FF	FF	FF	FF	FF	FF	FF	FF	FF	FF	FF
chr16_25541321_25541364	FF	FF	FF	FF	FF	FF	FF	FF	FF	FF	FF	FF	FF	FF	FF	FF	FF	FF	FF	FF	FF	FF	FF	FF	FF	FF	FF	NA	FF	FF	FF	FF	FF	FF	FF	FF	FF	FF	NN	FF	FF	FF	FF	NA	NA	FF	FF	FF	FF
chr16_25695629_25695660	FF	NA	FF	FF	FF	FF	FF	FF	FF	FF	FF	FF	FF	FF	FF	FF	FF	FF	FF	FF	FF	FF	FF	FF	FF	FF	FF	FF	FF	NA	FF	FF	FF	FF	FF	FF	FF	NN	FF	FF	FF	FF	FF	FF	FF	FF	FF	FF	FF
chr16_25757061_25757100	BB	DD	BB	DD	BB	BB	DD	BB	BB	BB	BB	DD	BB	DD	DD	BB	BB	DD	DD	DD	BB	DD	DD	DD	DD	BB	DD	DD	DD	BB	BB	BB	BB	DD	BB	BB	BB	BB	DD	BB	BB	DD	DD	DD	BB	BB	BB	BB	BB
chr16_25791666_25791701	NA	FF	FF	FF	FF	FF	FF	NA	FF	FF	FF	FF	FF	FF	FF	FF	FF	FF	FF	NA	FF	FF	FF	NA	FF	FF	FF	FF	FF	FF	FF	FF	NA	FF	FF	FF	FF	FF	FF	FF	FF	FF	nn	FF	FF	FF	FF	FF	FF
chr16_25988895_25988922	FF	FF	FF	FF	FF	FF	FF	FF	FF	FF	FF	FF	FF	FF	FF	FF	FF	FF	FF	FF	FF	FF	FF	FF	FF	FF	FF	FF	FF	FF	FF	FF	FF	FF	FF	FF	FF	FF	FF	FF	FF	FF	FF	FF	FF	FF	FF	FF	FF
chr16_26170953_26171008	FF	NA	FF	FF	NA	NA	FF	NA	FF	FF	FF	FF	FF	NN	FF	FF	FF	FF	FF	FF	NA	FF	FF	NA	FF	FF	FF	NA	FF	fn	FF	NA	FF	NA	FF	FF	FF	FF	FF	FF	NA	NA	FF	NA	FF	FF	FF	FF	NA
chr16_26302082_26302137	NA	NA	FF	fn	NN	NA	FF	FF	FF	FF	FF	FF	NN	FF	FF	FF	FF	FF	NA	NA	FF	FF	FF	NN	NA	FF	FF	FF	NN	FF	FF	FF	NN	FF	FF	FF	NA	NA	FF	FF	NA	NA	NA	FF	FF	NA	FF	FF	FF
chr16_26372554_26372595	FF	FF	FF	FF	FF	NA	FF	FF	FF	FF	FF	FF	FF	FF	FF	FF	FF	FF	FF	FF	FF	FF	FF	FF	NA	FF	NA	FF	FF	FF	FF	FF	FF	FF	FF	FF	FF	FF	FF	FF	NA	FF	FF	FF	FF	NA	FF	NA	FF
chr16_26407025_26407068	FF	FF	FF	FF	FF	fn	FF	NA	FF	NA	NA	NA	FF	FF	NA	FF	NA	FF	NA	FF	NA	FF	NA	FF	FF	NA	FF	FF	FF	FF	NA	FF	FF	NA	NA	FF	FF	NA	NN	FF	NA	FF	FF	FF	fn	FF	FF	FF	NA
chr16_26520378_26520401	FF	FF	FF	FF	NN	FF	FF	FF	FF	FF	FF	FF	FF	FF	FF	FF	FF	FF	FF	FF	FF	FF	FF	FF	NA	FF	FF	FF	FF	FF	FF	FF	FF	FF	FF	FF	FF	FF	FF	FF	FF	FF	FF	FF	FF	FF	FF	FF	FF
chr16_26602103_26602134	FF	FF	FF	FF	FF	FF	FF	FF	FF	NA	FF	FF	FF	FF	FF	FF	FF	FF	FF	FF	FF	FF	FF	FF	FF	FF	FF	FF	FF	FF	FF	FF	FF	FF	FF	FF	FF	FF	FF	FF	FF	FF	FF	FF	FF	FF	FF	FF	FF
chr16_26765837_26765872	FF	FF	NA	FF	NA	FF	NN	FF	FF	FF	NA	FF	FF	FF	FF	FF	FF	FF	FF	FF	FF	NA	FF	FF	FF	NA	FF	FF	NA	FF	FF	FF	FF	FF	FF	NA	FF	FF	FF	FF	FF	FF	FF	FF	NA	FF	FF	NA	FF
chr16_26791960_26792015	du	DD	DD	DD	DD	DD	du	du	NA	du	du	du	DD	DD	du	du	du	DD	DD	DD	NA	DD	DD	DD	du	UU	du	DD	NA	du	du	NA	DD	DD	du	du	DD	NA	DD	du	DD	du	DD	du	NA	DD	NA	DD	DD
chr16_26840314_26840353	FF	NA	NA	FF	FF	FF	FF	FF	FF	fn	fn	FF	FF	FF	NA	FF	FF	NA	FF	FF	FF	FF	FF	NA	FF	NA	FF	FF	FF	FF	FF	FF	FF	FF	FF	FF	NA	FF	NA	FF	NA	FF	FF	FF	FF	fn	FF	FF	FF
chr16_27016762_27016773	FF	NA	FF	FF	FF	FF	FF	NA	NA	FF	FF	FF	FF	FF	FF	FF	FF	NA	FF	FF	FF	FF	FF	NA	FF	FF	FF	FF	FF	NA	FF	FF	FF	FF	FF	FF	FF	FF	FF	FF	FF	FF	FF	FF	FF	FF	FF	FF	FF
chr16_27172189_27172228	FF	NN	NA	NN	FF	FF	NN	FF	FF	NN	FF	NN	NA	NN	FF	FF	FF	NN	NN	NN	FF	NN	NN	FF	NA	NA	NN	NA	FF	FF	NN	FF	NN	fn	FF	FF	FF	FF	FF	FF	NA	NN	FF	FF	FF	FF	FF	FF	FF
chr16_27206058_27206109	FF	NN	FF	FF	NA	NA	FF	FF	NA	FF	FF	FF	FF	FF	FF	NN	NA	FF	NN	FF	FF	FF	FF	NN	fn	FF	FF	FF	NA	FF	NA	FF	FF	fn	FF	FF	FF	FF	NN	FF	FF	NA	FF	FF	NN	NA	FF	FF	FF
chr16_27280386_27280421	FF	NN	FF	FF	FF	FF	FF	FF	FF	fn	FF	NA	FF	FF	FF	FF	FF	FF	FF	FF	FF	FF	FF	FF	FF	FF	FF	FF	NA	FF	FF	FF	FF	FF	FF	FF	FF	FF	FF	FF	NA	FF	FF	FF	FF	FF	FF	FF	FF
chr16_27319948_27319999	DD	NA	BB	NN	DD	NA	DD	DD	BB	DD	DD	DD	BB	DD	DD	BB	BB	DD	DD	DD	DD	DD	DD	DD	DD	NA	DD	DD	BB	BB	DD	BB	DD	DD	NA	BB	BB	NN	DD	NN	BB	DD	DD	DD	BB	BB	BB	BB	BB
chr16_27369293_27369312	BB	DD	BB	DD	DD	BB	DD	BB	BB	BB	BB	DD	BB	DD	DD	BB	BB	DD	DD	DD	BB	DD	DD	DD	DD	BB	DD	DD	BB	BB	DD	BB	DD	DD	BB	BB	BB	BB	DD	BB	BB	DD	DD	DD	BB	BB	BB	BB	BB
chr16_27438036_27438063	BB	DD	BB	DD	DD	BB	DD	BB	BB	BB	BB	DD	BB	DD	DD	BB	BB	DD	DD	DD	BB	DD	DD	DD	DD	BB	DD	DD	BB	BB	DD	BB	DD	DD	BB	BB	BB	BB	DD	BB	BB	DD	DD	DD	BB	BB	BB	BB	BB
chr16_27440891_27440934	BB	DD	BB	DD	DD	BB	DD	BB	BB	BB	BB	DD	BB	DD	DD	BB	BB	DD	DD	DD	BB	DD	DD	DD	DD	BB	DD	DD	BB	BB	DD	BB	DD	DD	BB	BB	BB	BB	DD	BB	BB	DD	DD	DD	BB	BB	BB	BB	BB
chr16_27509277_27509294	FF	FF	FF	FF	df	FF	DD	FF	FF	FF	FF	DD	FF	DD	df	FF	FF	DD	DD	DD	FF	df	DD	df	DD	FF	DD	DD	FF	FF	df	FF	DD	df	FF	FF	FF	FF	df	FF	FF	DD	DD	DD	FF	FF	FF	FF	FF
chr16_27529113_27529134	BB	NA	BB	BB	DD	BB	DD	BB	BB	BB	BB	DD	bn	DD	DD	BB	BB	DD	DD	DD	BB	dn	DD	DD	DD	BB	DD	DD	BB	BB	DD	BB	DD	DD	BB	BB	BB	BB	DD	BB	BB	DD	DD	DD	BB	BB	BB	BB	BB
chr16_27566806_27566837	BB	BB	BB	BB	DD	BB	DD	BB	BB	BB	BB	DD	BB	DD	DD	BB	BB	DD	DD	DD	BB	DD	DD	DD	DD	BB	DD	DD	BB	BB	DD	BB	DD	DD	BB	BB	BB	BB	DD	BB	BB	DD	DD	DD	BB	BB	BB	BB	BB
chr16_27579514_27579568	BB	BB	BB	BB	DD	BB	DD	BB	BB	BB	BB	DD	BB	DD	DD	BB	BB	DD	DD	DD	BB	DD	DD	DD	DD	BB	DD	DD	BB	BB	DD	BB	DD	DD	BB	BB	BB	BB	DD	BB	BB	DD	DD	DD	BB	BB	bd	BB	BB
chr16_27615991_27616017	BB	BB	BB	BB	DD	BB	DD	BB	BB	BB	BB	DD	BB	DD	DD	BB	BB	DD	DD	DD	BB	DD	DD	DD	DD	BB	DD	DD	BB	BB	DD	BB	DD	DD	BB	BB	BB	BB	DD	BB	BB	DD	DD	DD	BB	BB	BB	BB	BB
chr16_27640223_27640237	BB	BB	BB	BB	DD	BB	DD	BB	BB	BB	BB	DD	BB	DD	DD	BB	BB	DD	DD	DD	BB	DD	DD	DD	DD	BB	DD	DD	BB	BB	DD	BB	DD	DD	BB	BB	BB	BB	DD	BB	BB	DD	DD	DD	BB	BB	BB	BB	BB
chr16_27649963_27649977	BB	BB	BB	BB	DD	BB	DD	BB	BB	BB	BB	DD	BB	DD	DD	BB	BB	DD	DD	DD	BB	DD	DD	DD	DD	BB	DD	DD	BB	BB	DD	BB	DD	DD	BB	BB	BB	BB	DD	BB	BB	DD	DD	DD	BB	BB	BB	BB	BB
chr16_27698296_27698331	NA	BB	NN	NA	dn	BB	DD	BB	BB	NA	BB	DD	BB	NA	NA	NN	bn	DD	NA	NA	BB	dn	NA	NA	NA	BB	NA	DD	BB	NA	DD	BB	DD	DD	BB	NA	BB	NA	dn	BB	BB	NA	DD	NA	BB	BB	NA	BB	BB
chr16_27728073_27728102	BB	BB	BB	BB	DD	BB	DD	BB	BB	BB	BB	DD	BB	DD	DD	BB	BB	DD	DD	DD	BB	DD	DD	DD	DD	BB	DD	DD	BB	BB	DD	BB	DD	DD	BB	BB	BB	BB	DD	BB	BB	DD	DD	DD	BB	BB	BB	BB	BB
chr16_27770696_27770739	BB	BB	BB	BB	DD	BB	DD	BB	BB	BB	BB	DD	BB	DD	DD	BB	BB	DD	DD	DD	BB	DD	DD	DD	DD	BB	DD	DD	BB	BB	DD	BB	DD	DD	BB	BB	BB	BB	DD	BB	BB	DD	DD	DD	BB	BB	BB	BB	BB
chr16_27866310_27866325	BB	BB	BB	BB	DD	BB	DD	BB	BB	BB	BB	DD	BB	DD	DD	BB	BB	DD	DD	DD	BB	DD	DD	DD	DD	BB	DD	DD	BB	BB	DD	BB	DD	DD	BB	BB	BB	BB	DD	BB	BB	DD	DD	DD	BB	BB	BB	BB	BB
chr16_27885062_27885079	BB	BB	BB	BB	DD	BB	DD	BB	BB	BB	BB	DD	BB	DD	DD	BB	BB	DD	DD	DD	BB	DD	DD	DD	DD	BB	DD	DD	BB	BB	DD	BB	DD	DD	BB	BB	BB	BB	DD	BB	BB	DD	DD	DD	BB	BB	BB	BB	BB
chr16_27886135_27886199	NA	BB	BB	BB	NA	BB	bd	BB	BB	BB	BB	DD	BB	DD	bd	BB	NA	NA	NA	NN	BB	DD	NA	NN	DD	NA	DD	dn	NA	BB	DD	BB	DD	DD	BB	BB	BB	BB	DD	BB	BB	NA	DD	DD	BB	NA	BB	BB	BB
chr16_27888896_27888935	BB	BB	BB	BB	DD	BB	DD	BB	BB	BB	BB	DD	BB	DD	DD	BB	BB	DD	DD	DD	BB	DD	DD	DD	DD	BB	DD	DD	BB	BB	DD	BB	DD	DD	BB	BB	BB	BB	DD	BB	BB	DD	DD	DD	BB	BB	BB	BB	BB
chr16_27958126_27958137	BB	BB	BB	BB	DD	BB	DD	BB	BB	BB	BB	DD	BB	DD	DD	BB	BB	DD	DD	DD	BB	DD	DD	DD	DD	BB	DD	DD	BB	BB	DD	BB	DD	DD	BB	BB	BB	BB	DD	BB	BB	DD	DD	DD	BB	BB	BB	BB	BB
chr16_28023564_28023598	BB	BB	BB	BB	DD	BB	DD	BB	BB	BB	BB	DD	BB	DD	DD	BB	BB	DD	DD	DD	BB	DD	DD	DD	DD	BB	DD	DD	BB	BB	DD	BB	DD	DD	BB	BB	BB	BB	DD	BB	BB	DD	DD	DD	BB	BB	BB	BB	BB
chr16_28180842_28180877	BB	BB	BB	BB	DD	BB	DD	BB	BB	BB	BB	DD	BB	DD	DD	BB	BB	DD	DD	DD	BB	DD	DD	DD	DD	BB	DD	DD	BB	BB	DD	BB	DD	DD	BB	BB	BB	BB	DD	BB	BB	DD	DD	DD	BB	BB	BB	BB	BB
chr16_28198339_28198388	FF	FF	FF	FF	df	FF	df	FF	FF	FF	FF	df	FF	df	DD	FF	FF	df	df	df	FF	df	df	df	df	FF	df	df	FF	FF	df	FF	DD	df	FF	FF	FF	FF	df	FF	FF	df	df	df	FF	FF	FF	FF	FF
chr16_28214385_28214448	UU	UU	NA	NA	DD	UU	DD	UU	UU	DD	DD	DD	NA	DD	DD	UU	UU	DD	DD	DD	UU	DD	DD	DD	DD	NA	DD	DD	NA	UU	DD	NA	DD	DD	UU	UU	uu	NA	DD	NA	NA	DD	DD	DD	UU	NA	UU	UU	UU
chr16_28234716_28234770	BB	BB	BB	BB	NA	BB	NA	BB	BB	BB	BB	DD	BB	NA	NA	BB	BB	DD	DD	DD	NA	bd	NA	NN	DD	NA	NA	DD	NA	BB	NA	BB	NA	DD	BB	BB	NA	BB	DD	BB	NA	DD	DD	bd	BB	BB	BB	NA	BB
chr16_28276256_28276283	FF	FF	FF	FF	NA	FF	FF	FF	FF	FF	FF	FF	FF	FF	FF	FF	FF	FF	FF	FF	FF	FF	FF	FF	FF	FF	FF	FF	FF	FF	FF	FF	FF	FF	FF	NA	FF	FF	fn	FF	FF	FF	FF	FF	FF	FF	FF	FF	FF
chr16_28396409_28396448	FF	NN	FF	fn	FF	FF	FF	FF	FF	FF	FF	FF	NA	FF	FF	FF	FF	FF	FF	NA	FF	FF	FF	FF	FF	FF	FF	FF	FF	FF	FF	FF	FF	FF	FF	FF	FF	FF	FF	FF	fn	FF	FF	FF	FF	FF	FF	FF	FF
chr16_28402028_28402083	BB	BB	BB	BB	NA	BB	BB	BB	BB	BB	uu	BB	BB	NA	BB	BB	BB	BB	BB	BB	BB	NA	BB	NA	UU	BB	BB	UU	bu	BB	BB	BB	UU	NA	BB	BB	BB	BB	NA	BB	BB	UU	BB	BB	bu	BB	BB	BB	BB
chr16_28560516_28560559	FF	FF	NA	FF	FF	FF	FF	FF	FF	FF	FF	FF	FF	NA	FF	FF	FF	FF	FF	FF	FF	FF	FF	FF	FF	FF	FF	FF	FF	NA	FF	FF	FF	FF	NA	FF	FF	FF	FF	NA	NA	FF	FF	FF	FF	NA	FF	FF	NA
chr16_28593572_28593599	FF	FF	NN	NA	NA	FF	FF	FF	FF	NA	FF	FF	FF	FF	NA	FF	FF	FF	FF	FF	NA	FF	FF	FF	FF	FF	FF	FF	NA	FF	FF	NA	FF	FF	FF	NA	NA	FF	NA	FF	NA	FF	NA	FF	FF	NA	FF	FF	FF
chr16_28647606_28647627	NA	NN	FF	FF	NA	NA	FF	FF	FF	FF	NA	NA	FF	NA	FF	FF	FF	FF	FF	FF	FF	FF	NA	NA	NA	FF	FF	FF	NA	FF	FF	FF	FF	NA	FF	FF	FF	NA	NA	FF	FF	FF	NA	NA	FF	FF	FF	FF	NA
chr16_28791391_28791430	FF	NA	FF	FF	FF	FF	FF	FF	FF	FF	FF	FF	NN	FF	FF	FF	NA	FF	FF	FF	FF	FF	FF	FF	NN	FF	FF	FF	FF	FF	FF	FF	FF	FF	FF	FF	FF	NA	FF	NA	FF	FF	FF	FF	FF	FF	FF	fn	FF
chr16_28792179_28792234	bn	BB	BB	bn	DD	NN	DD	BB	BB	BB	BB	DD	BB	NN	DD	NN	BB	NN	DD	DD	BB	DD	DD	DD	DD	BB	DD	DD	BB	bn	DD	NA	DD	DD	NN	BB	BB	BB	DD	BB	NA	DD	DD	DD	BB	NA	NA	BB	BB
chr16_28805678_28805703	FF	FF	FF	FF	FF	NA	FF	FF	FF	FF	FF	NA	FF	FF	FF	NA	FF	FF	FF	NA	FF	NA	NA	FF	FF	FF	FF	NA	FF	FF	FF	FF	FF	FF	FF	NA	FF	NA	FF	FF	FF	FF	NA	FF	FF	FF	FF	FF	FF
chr16_28917823_28917854	FF	FF	FF	FF	FF	FF	FF	FF	FF	FF	NA	FF	FF	FF	FF	FF	NN	FF	FF	FF	FF	FF	FF	FF	FF	FF	FF	FF	FF	NA	FF	FF	FF	NN	FF	NA	FF	FF	FF	NA	FF	FF	FF	FF	FF	FF	FF	FF	FF
chr16_28973156_28973167	BB	BB	BB	BB	DD	BB	DD	BB	BB	BB	BB	DD	BB	DD	DD	BB	BB	DD	DD	DD	BB	DD	DD	DD	DD	BB	DD	DD	BB	BB	DD	BB	DD	DD	BB	BB	BB	BB	DD	BB	BB	DD	DD	DD	BB	BB	BB	BB	BB
chr16_28988676_28988695	BB	BB	BB	BB	DD	BB	DD	BB	BB	BB	BB	DD	BB	DD	DD	BB	BB	DD	DD	DD	BB	DD	DD	DD	DD	BB	DD	DD	BB	BB	DD	BB	DD	DD	BB	BB	BB	BB	DD	BB	BB	DD	DD	DD	BB	BB	BB	BB	BB
chr16_28989469_28989484	BB	BB	BB	BB	DD	BB	DD	BB	BB	BB	BB	DD	BB	DD	DD	BB	BB	DD	DD	DD	BB	DD	DD	DD	DD	BB	DD	DD	BB	BB	DD	BB	DD	DD	BB	BB	BB	BB	DD	BB	BB	DD	DD	DD	BB	BB	BB	BB	BB
chr16_29022714_29022741	FF	FF	FF	FF	NA	FF	FF	FF	FF	FF	FF	FF	NN	FF	FF	FF	FF	NA	FF	FF	FF	FF	FF	NA	FF	FF	FF	FF	FF	FF	NA	FF	FF	FF	FF	FF	FF	FF	FF	FF	FF	FF	FF	FF	FF	FF	FF	FF	FF
chr16_29022742_29022766	BB	BB	BB	BB	DD	BB	DD	BB	BB	BB	BB	DD	BB	DD	DD	BB	BB	DD	DD	DD	BB	DD	DD	DD	DD	BB	DD	DD	BB	BB	DD	BB	DD	DD	BB	BB	BB	BB	DD	BB	BB	DD	DD	DD	BB	BB	BB	BB	BB
chr16_29038570_29038589	BB	BB	BB	BB	DD	BB	DD	BB	BB	BB	BB	DD	BB	DD	DD	BB	BB	DD	DD	DD	BB	DD	DD	DD	DD	BB	DD	DD	BB	BB	DD	BB	DD	DD	BB	BB	BB	BB	DD	BB	BB	DD	DD	DD	BB	BB	BB	BB	BB
chr16_29038611_29038634	FF	FF	FF	FF	FF	FF	FF	FF	FF	FF	FF	FF	FF	FF	NN	FF	FF	FF	FF	NN	FF	FF	FF	FF	FF	FF	FF	FF	FF	FF	FF	FF	FF	FF	FF	FF	FF	FF	FF	FF	FF	FF	FF	FF	FF	FF	FF	FF	FF
chr16_29073752_29073791	NA	BB	BB	BB	DD	BB	NN	BB	BB	BB	BB	DD	BB	DD	DD	BB	BB	DD	DD	DD	BB	DD	DD	DD	DD	NA	DD	NA	BB	BB	DD	BB	DD	DD	BB	BB	BB	BB	DD	NA	BB	DD	DD	DD	BB	NA	NA	BB	BB
chr16_29123334_29123345	FF	FF	NN	FF	FF	FF	FF	FF	FF	FF	FF	FF	FF	FF	FF	FF	FF	FF	FF	FF	FF	FF	NA	FF	FF	FF	FF	FF	FF	FF	FF	FF	FF	FF	FF	FF	FF	FF	FF	FF	FF	FF	FF	FF	FF	FF	FF	FF	FF
chr16_29173691_29173712	BB	BB	BB	bn	DD	BB	DD	BB	BB	BB	BB	DD	BB	DD	DD	BB	BB	DD	DD	DD	BB	DD	DD	DD	DD	BB	DD	DD	BB	BB	DD	BB	DD	DD	BB	BB	BB	BB	DD	BB	BB	DD	DD	DD	BB	BB	BB	BB	BB
chr16_29181617_29181636	BB	BB	BB	BB	DD	BB	DD	BB	BB	BB	BB	DD	BB	NA	NA	BB	BB	DD	DD	NA	BB	NA	NA	DD	NN	BB	DD	DD	BB	BB	DD	BB	DD	DD	BB	BB	BB	BB	DD	BB	NA	DD	DD	DD	BB	BB	BB	BB	BB
chr16_29234710_29234733	BB	BB	BB	BB	DD	BB	DD	BB	BB	BB	BB	DD	BB	DD	DD	BB	BB	DD	DD	DD	BB	DD	DD	DD	DD	BB	DD	DD	BB	BB	DD	BB	DD	DD	BB	BB	BB	BB	DD	BB	BB	DD	DD	DD	BB	BB	BB	BB	BB
chr16_29240946_29240977	BB	BB	BB	BB	DD	BB	DD	BB	BB	BB	BB	DD	BB	DD	DD	BB	BB	DD	DD	DD	BB	DD	DD	DD	DD	BB	DD	DD	BB	BB	DD	BB	DD	DD	BB	BB	BB	BB	DD	BB	BB	DD	DD	DD	BB	BB	BB	BB	BB
chr16_29281479_29281526	BB	BB	BB	BB	DD	BB	DD	BB	BB	BB	BB	DD	BB	DD	DD	BB	NA	DD	DD	DD	BB	DD	DD	DD	DD	BB	DD	DD	BB	BB	DD	NA	DD	DD	BB	BB	NA	BB	DD	BB	BB	DD	DD	DD	BB	BB	BB	NN	BB
chr16_29361989_29362040	BB	BB	BB	NA	DD	BB	NA	BB	BB	BB	BB	NN	NA	DD	NN	BB	BB	DD	DD	NN	BB	NA	NN	NA	DD	BB	DD	DD	BB	BB	DD	BB	DD	DD	BB	BB	BB	BB	DD	NA	NA	bd	DD	NA	BB	BB	BB	NA	BB
chr16_29366468_29366497	BB	BB	BB	BB	DD	BB	DD	BB	BB	BB	BB	DD	BB	DD	DD	BB	BB	DD	DD	DD	BB	DD	DD	dn	DD	BB	DD	DD	BB	BB	DD	BB	DD	DD	BB	BB	BB	BB	DD	BB	BB	DD	DD	DD	BB	BB	BB	BB	BB
chr16_29376940_29376979	BB	BB	BB	NA	DD	BB	DD	BB	BB	BB	BB	DD	BB	DD	DD	BB	BB	DD	DD	DD	BB	DD	DD	DD	DD	NA	DD	DD	BB	BB	NA	BB	DD	DD	BB	BB	BB	BB	DD	BB	BB	DD	DD	DD	BB	NN	BB	BB	BB
chr16_29450068_29450087	DD	NA	UU	DD	NA	NA	DD	DD	DD	DD	NA	DD	NA	DD	DD	DD	NA	DD	DD	DD	DD	NA	DD	DD	DD	NA	DD	DD	DD	DD	DD	NA	DD	DD	DD	DD	DD	DD	DD	DD	DD	DD	DD	DD	NA	DD	DD	DD	NA
chr16_29695052_29695081	FF	FF	FF	FF	FF	FF	FF	FF	FF	FF	FF	FF	FF	FF	FF	FF	FF	FF	NA	FF	FF	FF	FF	NN	FF	FF	FF	FF	FF	FF	FF	FF	FF	FF	FF	FF	FF	FF	FF	FF	FF	FF	FF	FF	FF	FF	FF	FF	FF
chr16_29737985_29738004	FF	FF	NA	FF	FF	NN	FF	FF	FF	FF	FF	FF	FF	FF	NA	FF	FF	FF	FF	FF	NA	FF	NA	FF	FF	FF	FF	FF	FF	NA	FF	NA	FF	FF	FF	FF	FF	FF	FF	FF	NA	FF	FF	FF	FF	FF	FF	FF	NA
chr16_29783847_29783890	FF	NA	FF	FF	FF	NA	FF	FF	NN	NA	FF	FF	FF	FF	FF	FF	NN	NA	FF	FF	fn	FF	FF	fn	FF	FF	FF	FF	FF	NA	FF	FF	FF	FF	FF	FF	FF	FF	FF	FF	FF	FF	FF	NA	NN	FF	FF	FF	FF
chr16_29827826_29827877	BB	BB	BB	NN	BB	BB	BB	BB	BB	bd	BB	NN	NA	NN	BB	BB	BB	BB	BB	NA	NA	BB	NN	NA	BB	DD	DD	DD	BB	BB	DD	NA	DD	DD	BB	BB	NA	BB	DD	DD	BB	DD	DD	NA	BB	NA	BB	BB	BB
chr16_29880548_29880597	FF	FF	FF	FF	FF	NA	FF	FF	NA	NA	FF	FF	FF	FF	FF	FF	FF	NA	FF	FF	NA	FF	FF	FF	FF	NA	FF	FF	FF	FF	FF	FF	FF	FF	FF	FF	FF	FF	FF	FF	FF	FF	FF	NA	FF	FF	FF	FF	FF
chr16_29884530_29884574	FF	FF	FF	NN	FF	FF	FF	FF	FF	FF	FF	FF	FF	FF	FF	FF	FF	FF	FF	FF	FF	FF	FF	FF	FF	NA	FF	FF	NA	FF	FF	FF	NA	FF	NA	FF	FF	FF	FF	FF	FF	FF	FF	FF	FF	FF	FF	FF	FF
chr16_30050052_30050079	NA	FF	FF	FF	FF	FF	FF	FF	FF	FF	NA	FF	NA	FF	FF	FF	FF	FF	FF	FF	NA	FF	FF	FF	FF	FF	FF	FF	FF	FF	FF	FF	FF	FF	FF	FF	FF	FF	NA	NA	NA	FF	FF	NA	FF	NA	FF	FF	FF
chr16_30125548_30125599	DD	DD	DD	DD	DD	DD	NA	BB	NA	bn	BB	DD	DD	DD	DD	DD	DD	DD	NA	DD	NA	bd	BB	DD	DD	bd	DD	DD	BB	NA	DD	BB	DD	DD	BB	BB	BB	BB	DD	DD	BB	DD	DD	DD	BB	NA	BB	BB	BB
chr16_30380429_30380488	FF	FF	FF	FF	NA	FF	FF	FF	FF	FF	FF	FF	FF	FF	NA	FF	FF	FF	FF	FF	FF	FF	FF	FF	FF	fn	NA	FF	FF	NA	FF	FF	FF	FF	FF	FF	NA	FF	FF	FF	FF	FF	FF	FF	FF	NA	FF	FF	NA
chr16_30456697_30456732	FF	FF	FF	NA	FF	FF	FF	FF	FF	FF	FF	FF	FF	FF	FF	FF	FF	NA	FF	FF	NA	FF	FF	FF	FF	FF	FF	FF	FF	FF	FF	FF	FF	FF	FF	FF	FF	FF	FF	FF	FF	FF	FF	FF	FF	FF	FF	FF	FF
chr16_30610067_30610102	FF	FF	FF	FF	NA	NA	FF	FF	FF	FF	NN	FF	FF	FF	FF	NA	FF	FF	FF	NA	FF	NA	FF	FF	FF	NA	FF	FF	FF	NA	FF	FF	FF	NA	FF	NA	FF	FF	FF	FF	FF	NA	FF	FF	FF	NA	FF	FF	FF
chr16_30710670_30710705	FF	NA	NA	FF	FF	FF	FF	FF	fn	FF	FF	FF	FF	NA	FF	FF	FF	FF	FF	FF	NA	FF	FF	NA	FF	NA	FF	FF	NN	NA	FF	FF	FF	FF	FF	NA	FF	FF	FF	FF	NA	FF	FF	FF	FF	NA	NA	FF	FF
chr16_30755771_30755798	FF	FF	FF	NA	FF	FF	fn	FF	FF	FF	FF	FF	FF	FF	FF	FF	bf	FF	FF	FF	FF	FF	FF	FF	FF	FF	FF	FF	FF	FF	FF	FF	FF	FF	FF	FF	FF	FF	bf	bf	FF	FF	FF	FF	FF	NA	FF	FF	FF
chr16_31083480_31083527	DD	DD	DD	DD	DD	NA	DD	NA	DD	dn	DD	DD	DD	DD	DD	DD	DD	DD	DD	DD	bd	DD	DD	NN	DD	DD	DD	DD	DD	DD	DD	NA	DD	DD	DD	NA	DD	DD	NN	DD	BB	DD	DD	DD	DD	NA	DD	DD	DD
chr16_31130938_31130957	DD	DD	DD	DD	DD	NA	DD	DD	DD	DD	DD	DD	DD	DD	DD	DD	DD	DD	DD	DD	DD	DD	DD	DD	DD	DD	DD	DD	DD	DD	DD	DD	DD	DD	DD	DD	DD	DD	DD	DD	BB	DD	DD	DD	DD	DD	DD	DD	DD
chr16_31199808_31199835	BB	BB	BB	BB	DD	BB	DD	BB	BB	NA	BB	BB	BB	BB	BB	BB	BB	BB	BB	BB	NA	BB	DD	BB	BB	NA	DD	DD	BB	BB	DD	BB	DD	DD	NA	NA	NA	BB	DD	DD	BB	DD	DD	DD	BB	BB	BB	BB	NA
chr16_31423718_31423761	FF	FF	FF	fn	NA	FF	FF	FF	NN	FF	FF	FF	FF	FF	FF	NA	NA	FF	NA	FF	NA	FF	FF	FF	FF	FF	NA	FF	FF	FF	FF	NA	FF	FF	NA	NA	FF	FF	FF	FF	NA	FF	FF	FF	FF	NA	FF	NA	FF
chr16_31480681_31480736	BB	BB	BB	BB	DD	NA	DD	BB	BB	BB	BB	DD	BB	BB	DD	BB	BB	DD	DD	bd	BB	DD	DD	DD	DD	BB	BB	NN	BB	NA	DD	NA	DD	DD	NN	BB	BB	BB	NA	DD	NA	DD	DD	DD	BB	NA	BB	NA	NA
chr16_31592655_31592696	BB	NA	BB	NA	DD	BB	DD	BB	BB	BB	BB	DD	BB	DD	DD	BB	BB	DD	DD	DD	BB	DD	DD	DD	DD	BB	BB	DD	BB	BB	DD	BB	DD	DD	NA	BB	BB	NA	BB	BB	BB	DD	DD	DD	BB	NN	NA	BB	BB
chr16_31602417_31602456	BB	BB	NN	BB	DD	BB	DD	BB	BB	BB	BB	DD	BB	DD	DD	BB	BB	DD	DD	DD	BB	DD	DD	DD	DD	BB	BB	DD	NA	BB	DD	BB	DD	DD	NA	NA	BB	BB	BB	BB	BB	DD	DD	DD	BB	BB	BB	NA	BB
chr16_31602980_31603003	BB	BB	BB	BB	DD	BB	DD	BB	BB	BB	BB	DD	BB	DD	DD	BB	BB	DD	DD	DD	BB	DD	DD	DD	DD	BB	BB	DD	BB	BB	DD	BB	DD	DD	BB	BB	BB	BB	BB	BB	BB	DD	DD	DD	BB	BB	BB	BB	BB
chr16_31607450_31607461	FF	FF	FF	FF	df	FF	df	FF	FF	FF	FF	DD	FF	DD	df	FF	FF	df	DD	DD	FF	df	df	df	df	FF	FF	DD	FF	FF	df	FF	df	df	FF	FF	FF	FF	FF	FF	FF	df	DD	df	FF	FF	FF	FF	FF
chr16_31614944_31614975	BB	BB	BB	BB	DD	BB	DD	BB	BB	BB	BB	DD	BB	DD	DD	BB	BB	DD	DD	DD	BB	DD	DD	DD	DD	BB	BB	DD	BB	BB	DD	BB	DD	DD	BB	BB	BB	BB	BB	BB	BB	DD	DD	DD	BB	BB	BB	BB	BB
chr16_31641835_31641864	BB	BB	BB	BB	DD	BB	DD	BB	BB	BB	BB	DD	BB	DD	DD	BB	BB	DD	DD	DD	BB	bd	DD	DD	DD	BB	BB	DD	BB	BB	DD	BB	DD	DD	BB	BB	BB	BB	BB	BB	BB	DD	DD	DD	BB	BB	BB	BB	BB
chr16_31644834_31644845	BB	BB	BB	BB	bd	BB	bd	BB	BB	BB	BB	bd	BB	DD	bd	BB	BB	DD	bd	DD	bn	bd	DD	bd	DD	BB	BB	bd	BB	BB	DD	BB	DD	bd	BB	BB	BB	BB	BB	BB	BB	dn	bd	DD	BB	BB	BB	BB	BB
chr16_31644893_31644904	BB	BB	BB	BB	DD	BB	DD	BB	BB	BB	BB	DD	BB	DD	DD	BB	BB	DD	DD	DD	BB	DD	DD	DD	DD	BB	BB	DD	BB	BB	DD	BB	DD	DD	BB	BB	BB	BB	BB	BB	BB	DD	DD	DD	BB	BB	BB	BB	BB
chr16_31645240_31645261	BB	BB	BB	BB	DD	BB	DD	BB	BB	BB	BB	DD	BB	DD	DD	BB	BB	DD	DD	dn	BB	DD	DD	DD	DD	BB	BB	DD	BB	BB	DD	BB	DD	DD	BB	BB	BB	BB	BB	BB	BB	DD	DD	DD	BB	BB	BB	BB	BB
chr16_31658550_31658577	BB	BB	BB	BB	DD	BB	DD	BB	BB	BB	BB	DD	BB	DD	DD	BB	BB	DD	DD	DD	BB	DD	DD	DD	DD	BB	BB	DD	BB	BB	DD	BB	DD	DD	BB	BB	BB	BB	BB	BB	BB	DD	DD	DD	BB	BB	BB	BB	BB
chr16_31700215_31700238	BB	BB	BB	BB	DD	BB	DD	BB	BB	BB	BB	DD	BB	DD	DD	BB	BB	DD	DD	DD	BB	DD	DD	DD	DD	BB	BB	DD	BB	BB	DD	BB	DD	DD	BB	BB	BB	BB	BB	BB	BB	DD	DD	DD	BB	BB	BB	BB	BB
chr16_31703483_31703502	BB	BB	BB	BB	DD	BB	DD	BB	BB	BB	BB	DD	BB	DD	DD	BB	BB	DD	DD	DD	BB	DD	DD	DD	DD	BB	BB	DD	BB	BB	DD	BB	DD	DD	BB	BB	BB	BB	BB	BB	BB	DD	DD	DD	BB	BB	BB	BB	BB
chr16_31720111_31720125	BB	BB	BB	BB	DD	BB	DD	BB	BB	BB	BB	DD	BB	DD	DD	BB	BB	DD	DD	DD	BB	DD	DD	DD	DD	BB	BB	DD	BB	BB	DD	BB	DD	DD	BB	BB	BB	BB	BB	BB	BB	DD	DD	DD	BB	BB	BB	BB	BB
chr16_31744882_31744893	BB	BB	BB	BB	DD	BB	DD	BB	BB	BB	BB	DD	BB	DD	DD	BB	BB	DD	DD	DD	BB	DD	DD	DD	DD	BB	BB	DD	BB	BB	DD	BB	DD	DD	BB	BB	BB	BB	BB	BB	BB	DD	DD	DD	BB	BB	BB	BB	BB
chr16_31753663_31753686	BB	BB	BB	BB	DD	BB	DD	BB	BB	BB	BB	DD	BB	DD	DD	BB	BB	DD	DD	DD	BB	DD	DD	DD	DD	BB	BB	DD	BB	BB	DD	BB	DD	DD	BB	BB	BB	BB	BB	BB	BB	DD	DD	DD	BB	BB	BB	BB	BB
chr16_31757724_31757739	BB	BB	BB	BB	DD	BB	DD	BB	BB	BB	BB	DD	BB	DD	DD	BB	BB	DD	DD	DD	BB	DD	DD	DD	DD	BB	BB	DD	BB	BB	DD	BB	DD	DD	BB	BB	BB	BB	BB	BB	BB	DD	DD	DD	BB	BB	BB	BB	BB
chr16_31759232_31759246	BB	BB	BB	BB	DD	BB	DD	BB	BB	BB	BB	DD	BB	DD	DD	BB	BB	DD	DD	DD	BB	DD	DD	DD	DD	BB	BB	DD	BB	BB	DD	BB	DD	DD	BB	BB	BB	BB	BB	BB	BB	DD	DD	DD	BB	BB	BB	BB	BB
chr16_31780265_31780296	BB	BB	BB	BB	DD	BB	DD	BB	BB	BB	BB	DD	BB	DD	DD	BB	BB	DD	DD	DD	BB	DD	DD	DD	DD	BB	BB	DD	BB	BB	DD	BB	DD	DD	BB	BB	BB	BB	BB	BB	BB	DD	DD	DD	BB	BB	BB	BB	BB
chr16_31788756_31788779	BB	BB	BB	BB	DD	BB	DD	BB	BB	BB	BB	DD	BB	DD	DD	BB	BB	DD	DD	DD	BB	DD	DD	DD	DD	BB	BB	DD	BB	BB	DD	BB	DD	DD	BB	BB	BB	BB	BB	BB	BB	DD	DD	DD	BB	BB	BB	BB	BB
chr16_31838713_31838734	BB	BB	BB	BB	DD	BB	DD	BB	BB	BB	BB	DD	BB	dn	DD	BB	BB	DD	DD	DD	BB	DD	DD	DD	DD	BB	BB	DD	BB	BB	DD	BB	DD	DD	BB	BB	BB	BB	BB	BB	BB	DD	DD	DD	BB	BB	BB	BB	BB
chr16_31842399_31842430	FF	FF	NN	FF	NA	FF	NA	FF	FF	FF	FF	fn	FF	NA	fn	FF	FF	NA	fn	NA	FF	fn	NA	NA	NA	FF	FF	fn	FF	FF	NA	FF	fn	NA	FF	FF	FF	FF	fn	FF	FF	NA	NA	NA	FF	FF	FF	FF	FF
chr16_31852095_31852106	BB	BB	BB	BB	DD	BB	DD	BB	BB	BB	BB	DD	BB	DD	DD	BB	BB	DD	DD	DD	BB	DD	DD	DD	DD	BB	BB	DD	BB	BB	DD	BB	DD	DD	BB	BB	BB	BB	BB	BB	BB	DD	DD	DD	BB	BB	BB	BB	BB
chr16_31852106_31852126	BB	BB	BB	BB	DD	BB	DD	BB	BB	BB	BB	DD	BB	DD	DD	BB	BB	DD	DD	DD	BB	DD	DD	DD	DD	BB	BB	DD	BB	BB	DD	BB	DD	DD	BB	BB	BB	BB	BB	BB	BB	DD	DD	dn	BB	BB	BB	BB	BB
chr16_31862738_31862753	BB	BB	BB	BB	DD	BB	DD	BB	BB	BB	BB	NN	BB	DD	DD	BB	BB	DD	DD	DD	BB	DD	NN	DD	DD	BB	BB	DD	BB	BB	DD	BB	DD	DD	BB	BB	BB	BB	BB	BB	NA	DD	NA	DD	BB	BB	BB	BB	BB
chr16_31900662_31900693	BB	BB	BB	BB	DD	BB	DD	BB	BB	BB	BB	DD	BB	DD	DD	BB	BB	DD	DD	DD	BB	DD	DD	DD	DD	BB	BB	DD	BB	BB	DD	BB	DD	DD	BB	BB	BB	BB	BB	BB	BB	DD	DD	DD	BB	BB	BB	BB	BB
chr16_31912126_31912141	FF	FF	FF	FF	df	FF	df	FF	FF	FF	FF	df	FF	df	df	FF	FF	df	df	df	FF	df	df	df	df	FF	FF	df	FF	FF	df	FF	df	df	FF	FF	FF	FF	FF	FF	FF	df	df	df	FF	FF	FF	FF	FF
chr16_31912141_31912154	BB	BB	BB	bn	DD	BB	DD	BB	BB	BB	BB	DD	BB	DD	DD	BB	BB	DD	DD	DD	BB	DD	DD	DD	DD	BB	BB	DD	BB	BB	DD	BB	DD	DD	BB	BB	BB	BB	BB	BB	BB	DD	DD	DD	BB	BB	BB	bn	BB
chr16_31941722_31941739	BB	BB	BB	BB	DD	BB	DD	BB	BB	BB	BB	DD	BB	DD	DD	BB	BB	DD	DD	DD	BB	DD	DD	DD	DD	BB	BB	DD	BB	BB	DD	BB	DD	DD	BB	BB	BB	BB	BB	BB	BB	DD	DD	DD	BB	BB	BB	BB	BB
chr16_31960733_31960756	BB	BB	BB	BB	DD	BB	DD	BB	BB	BB	BB	DD	BB	DD	DD	BB	BB	DD	DD	DD	BB	DD	DD	DD	DD	BB	BB	DD	BB	BB	DD	BB	DD	DD	BB	BB	BB	BB	BB	BB	NA	DD	DD	DD	BB	BB	BB	BB	BB
chr16_31978017_31978028	BB	BB	BB	BB	DD	BB	DD	BB	BB	BB	BB	DD	BB	DD	DD	BB	BB	DD	DD	DD	BB	DD	DD	DD	DD	BB	BB	DD	BB	BB	DD	BB	DD	DD	BB	BB	BB	BB	BB	BB	BB	DD	DD	DD	BB	BB	BB	BB	BB
chr16_31999498_31999509	FF	FF	FF	FF	df	FF	df	FF	FF	FF	FF	df	FF	df	df	FF	FF	DD	DD	df	FF	df	df	df	df	FF	FF	df	FF	FF	df	FF	df	df	FF	FF	FF	FF	FF	FF	FF	df	df	DD	FF	FF	FF	FF	FF
chr16_31999515_31999526	BB	BB	BB	BB	DD	BB	DD	BB	BB	BB	BB	DD	BB	DD	DD	BB	BB	DD	DD	DD	BB	DD	DD	DD	DD	BB	BB	DD	BB	BB	DD	BB	DD	DD	BB	BB	BB	BB	BB	BB	BB	DD	DD	DD	BB	BB	BB	BB	BB
chr16_32003060_32003077	BB	BB	BB	BB	DD	BB	DD	BB	BB	BB	BB	DD	BB	DD	DD	BB	BB	DD	DD	DD	BB	DD	DD	DD	DD	BB	BB	DD	BB	BB	DD	BB	DD	DD	BB	BB	BB	BB	BB	BB	BB	DD	DD	DD	BB	BB	BB	BB	BB
chr16_32012542_32012573	BB	BB	BB	BB	DD	BB	DD	BB	BB	BB	BB	DD	BB	DD	DD	BB	BB	DD	DD	DD	BB	DD	DD	DD	DD	BB	BB	DD	BB	BB	DD	BB	DD	DD	BB	BB	BB	BB	BB	BB	BB	DD	DD	DD	BB	BB	BB	BB	BB
chr16_32035715_32035735	BB	BB	BB	BB	DD	BB	DD	BB	BB	BB	BB	DD	BB	DD	DD	BB	BB	DD	dn	DD	BB	DD	DD	DD	DD	BB	BB	DD	BB	BB	DD	BB	DD	DD	BB	BB	BB	BB	BB	BB	BB	DD	DD	DD	BB	BB	BB	BB	BB
chr16_32038694_32038713	BB	BB	BB	BB	DD	BB	DD	BB	BB	BB	BB	DD	BB	DD	DD	BB	BB	DD	DD	DD	BB	DD	DD	DD	DD	BB	BB	DD	BB	BB	DD	BB	DD	DD	BB	BB	BB	BB	BB	BB	BB	DD	DD	DD	BB	BB	BB	BB	BB
chr16_32043240_32043257	BB	BB	BB	BB	DD	BB	DD	BB	BB	BB	BB	DD	BB	DD	DD	BB	BB	DD	DD	DD	BB	DD	DD	DD	DD	BB	BB	DD	BB	BB	DD	BB	DD	DD	BB	BB	BB	BB	BB	BB	BB	DD	DD	DD	BB	BB	BB	BB	BB
chr16_32049938_32049965	BB	BB	BB	BB	DD	BB	DD	BB	BB	BB	BB	DD	BB	DD	DD	BB	BB	DD	DD	DD	BB	DD	DD	DD	DD	BB	BB	DD	BB	BB	DD	BB	DD	DD	BB	BB	BB	BB	BB	BB	BB	DD	DD	DD	BB	BB	BB	BB	BB
chr16_32065658_32065690	BB	BB	BB	BB	DD	BB	DD	BB	BB	BB	BB	DD	BB	dn	DD	BB	BB	DD	NA	DD	NA	DD	DD	DD	DD	NA	BB	NA	BB	BB	NA	BB	NA	dn	BB	BB	BB	NA	BB	BB	BB	NA	DD	DD	BB	NA	BB	NN	BB
chr16_32068342_32068357	BB	BB	BB	BB	DD	BB	DD	BB	BB	BB	BB	DD	BB	DD	DD	BB	BB	DD	DD	DD	BB	DD	DD	DD	DD	BB	BB	DD	BB	BB	DD	BB	DD	DD	BB	BB	BB	BB	BB	BB	BB	DD	DD	DD	BB	BB	BB	BB	BB
chr16_32069207_32069245	BB	BB	BB	BB	DD	BB	DD	BB	BB	BB	BB	DD	BB	DD	DD	BB	BB	DD	DD	DD	BB	DD	DD	DD	DD	BB	BB	DD	BB	BB	DD	BB	DD	DD	BB	BB	BB	BB	BB	BB	BB	DD	DD	DD	BB	BB	BB	BB	BB
chr16_32079044_32079063	BB	BB	BB	BB	DD	BB	DD	BB	BB	BB	BB	DD	BB	DD	DD	BB	BB	DD	DD	DD	BB	DD	DD	DD	DD	BB	BB	DD	BB	BB	DD	BB	DD	DD	BB	BB	BB	BB	BB	BB	BB	DD	DD	DD	BB	BB	BB	BB	BB
chr16_32090829_32090842	BB	BB	BB	BB	DD	BB	DD	BB	BB	BB	BB	DD	BB	DD	DD	BB	BB	DD	DD	DD	BB	DD	DD	DD	DD	BB	BB	DD	BB	BB	DD	BB	DD	DD	BB	BB	BB	BB	BB	BB	BB	DD	DD	DD	BB	BB	BB	BB	BB
chr16_32096373_32096392	BB	BB	BB	BB	DD	BB	DD	BB	BB	BB	BB	DD	BB	DD	DD	BB	BB	DD	DD	DD	BB	DD	DD	bd	DD	BB	BB	DD	BB	BB	DD	BB	DD	DD	BB	BB	BB	BB	BB	BB	BB	DD	DD	DD	BB	BB	BB	BB	BB
chr16_32096410_32096436	BB	BB	BB	BB	DD	BB	DD	BB	BB	BB	BB	DD	BB	DD	DD	BB	BB	DD	DD	DD	BB	DD	DD	DD	DD	BB	BB	DD	BB	BB	DD	BB	DD	DD	BB	BB	BB	BB	BB	BB	BB	DD	DD	DD	BB	BB	BB	BB	BB
chr16_32109028_32109048	BB	BB	BB	BB	DD	BB	DD	BB	BB	BB	BB	DD	BB	DD	DD	BB	BB	DD	DD	DD	BB	DD	DD	DD	DD	BB	BB	DD	BB	BB	DD	BB	DD	DD	BB	BB	BB	BB	BB	BB	BB	DD	DD	DD	BB	BB	BB	BB	BB
chr16_32166679_32166694	BB	BB	BB	BB	DD	BB	DD	BB	BB	BB	BB	DD	BB	DD	DD	BB	BB	DD	DD	DD	BB	DD	DD	DD	DD	BB	BB	DD	BB	BB	DD	BB	DD	DD	BB	BB	BB	BB	BB	BB	bn	DD	DD	DD	BB	BB	BB	BB	BB
chr16_32191768_32191783	BB	BB	BB	BB	DD	BB	DD	BB	BB	BB	BB	DD	BB	DD	DD	BB	BB	DD	DD	DD	BB	DD	DD	DD	DD	BB	BB	DD	BB	BB	DD	BB	DD	DD	BB	BB	BB	BB	BB	BB	BB	DD	DD	DD	BB	BB	BB	BB	BB
chr16_32194531_32194542	BB	BB	BB	BB	DD	BB	DD	BB	BB	BB	BB	DD	BB	DD	DD	BB	BB	DD	DD	DD	BB	DD	DD	DD	DD	BB	BB	DD	BB	BB	DD	BB	DD	DD	BB	BB	BB	BB	BB	BB	BB	DD	DD	DD	BB	BB	BB	BB	BB
chr16_32202993_32203004	BB	BB	BB	BB	DD	BB	DD	BB	BB	BB	BB	DD	BB	DD	DD	BB	BB	DD	DD	DD	BB	DD	DD	DD	DD	BB	BB	DD	BB	BB	DD	BB	DD	DD	BB	BB	BB	BB	BB	BB	BB	DD	DD	DD	BB	BB	BB	BB	BB
chr16_32204340_32204355	BB	BB	BB	BB	DD	BB	DD	BB	BB	BB	BB	DD	BB	DD	DD	BB	BB	DD	DD	DD	BB	DD	DD	DD	DD	BB	BB	DD	BB	BB	DD	BB	DD	DD	BB	BB	BB	BB	BB	BB	BB	DD	DD	DD	BB	BB	BB	BB	BB
chr16_32208727_32208796	BB	bb	bb	bd	dn	bb	dn	bb	bb	bb	bn	DD	bn	dd	DD	bb	bn	dd	dd	bd	BB	dn	DD	dn	dd	bn	BB	bd	bb	BB	dn	bb	dd	dd	BB	BB	bb	bb	BB	BB	bn	dd	dn	dn	bb	BB	BB	BB	BB
chr16_32235347_32235378	BB	BB	BB	BB	DD	BB	DD	BB	BB	BB	BB	DD	BB	DD	DD	BB	BB	DD	DD	DD	BB	DD	DD	DD	DD	BB	BB	DD	BB	BB	DD	BB	DD	DD	BB	BB	BB	BB	BB	BB	BB	DD	DD	DD	BB	BB	BB	BB	BB
chr16_32274847_32274872	BB	BB	BB	BB	DD	BB	DD	BB	BB	BB	BB	DD	BB	DD	DD	BB	BB	DD	DD	DD	BB	DD	DD	DD	DD	BB	BB	DD	BB	BB	DD	BB	DD	DD	BB	BB	BB	BB	BB	BB	BB	DD	dn	DD	BB	BB	BB	BB	BB
chr16_32290450_32290485	BB	BB	BB	BB	DD	BB	DD	BB	BB	BB	BB	DD	BB	DD	DD	BB	BB	DD	DD	DD	BB	DD	DD	DD	DD	BB	BB	DD	BB	BB	DD	BB	DD	DD	BB	BB	BB	BB	BB	BB	BB	DD	DD	DD	BB	BB	BB	BB	BB
chr16_32363892_32363927	NA	FF	FF	NA	FF	NA	FF	FF	FF	FF	fn	FF	FF	NA	NA	NN	FF	NA	FF	FF	FF	FF	FF	NA	FF	NA	FF	FF	FF	NA	NA	FF	FF	FF	FF	FF	FF	FF	FF	FF	NA	FF	FF	FF	FF	FF	FF	NA	FF
chr16_32373913_32373927	BB	BB	BB	BB	DD	BB	DD	BB	BB	BB	BB	DD	BB	DD	DD	BB	BB	DD	DD	DD	BB	DD	DD	DD	DD	BB	BB	DD	BB	BB	DD	BB	DD	DD	BB	BB	BB	BB	BB	BB	BB	DD	DD	DD	BB	BB	BB	BB	BB
chr16_32406331_32406366	BB	BB	BB	BB	DD	BB	DD	BB	BB	BB	BB	DD	BB	DD	DD	BB	BB	DD	DD	DD	BB	DD	DD	DD	DD	BB	BB	DD	BB	BB	DD	BB	DD	DD	BB	BB	BB	BB	BB	BB	BB	DD	DD	DD	BB	BB	BB	BB	BB
chr16_32411095_32411115	BB	BB	BB	BB	DD	BB	DD	BB	BB	BB	BB	DD	BB	DD	DD	BB	BB	DD	DD	DD	BB	DD	DD	DD	DD	BB	BB	DD	BB	BB	DD	BB	DD	DD	BB	BB	BB	BB	BB	BB	BB	DD	DD	DD	BB	BB	BB	BB	BB
chr16_32464054_32464065	BB	BB	BB	BB	DD	BB	DD	BB	BB	BB	BB	DD	BB	DD	DD	BB	BB	DD	DD	DD	BB	DD	DD	DD	DD	BB	BB	DD	BB	BB	DD	BB	DD	DD	BB	BB	BB	BB	BB	BB	BB	DD	DD	DD	BB	BB	BB	BB	BB
chr16_32488409_32488452	BB	bn	BB	BB	DD	BB	DD	BB	BB	BB	BB	DD	BB	DD	DD	BB	BB	NN	NN	DD	BB	DD	DD	DD	DD	BB	BB	DD	BB	BB	DD	BB	DD	DD	BB	BB	BB	BB	BB	BB	BB	DD	DD	DD	BB	BB	BB	BB	BB
chr16_32491206_32491220	FF	FF	FF	FF	df	FF	df	FF	FF	FF	FF	df	FF	df	df	FF	FF	df	df	df	FF	df	df	df	df	FF	FF	df	FF	FF	df	FF	df	df	FF	FF	FF	FF	FF	FF	FF	df	df	df	FF	FF	FF	FF	FF
chr16_32493039_32493070	BB	BB	BB	BB	DD	BB	DD	BB	BB	BB	BB	DD	BB	DD	DD	BB	BB	DD	DD	DD	BB	DD	DD	DD	DD	BB	BB	DD	BB	BB	DD	BB	DD	DD	BB	BB	BB	BB	BB	BB	BB	DD	DD	DD	BB	BB	BB	BB	BB
chr16_32522187_32522226	NN	FF	FF	FF	FF	FF	FF	FF	FF	FF	FF	FF	FF	FF	NN	FF	FF	FF	FF	FF	NA	FF	FF	FF	FF	NA	FF	NA	FF	FF	FF	fn	FF	FF	NA	NA	FF	FF	FF	FF	FF	FF	NA	FF	FF	NA	FF	FF	FF
chr16_32535181_32535202	BB	BB	BB	BB	UU	BB	NA	BB	BB	BB	BB	UU	BB	UU	UU	BB	BB	UU	NA	UU	BB	UU	UU	NA	UU	BB	BB	UU	BB	BB	NA	BB	UU	UU	BB	BB	BB	BB	BB	BB	bu	bu	UU	UU	BB	BB	BB	BB	BB
chr16_32541364_32541396	BB	BB	BB	BB	DD	BB	DD	BB	BB	BB	BB	DD	BB	DD	DD	BB	BB	DD	DD	DD	BB	DD	DD	DD	DD	BB	BB	DD	BB	BB	DD	BB	DD	DD	DD	BB	BB	BB	BB	BB	BB	DD	DD	DD	BB	BB	BB	BB	BB
chr16_32567244_32567257	BB	BB	BB	BB	DD	BB	DD	BB	BB	BB	BB	DD	BB	DD	DD	BB	BB	DD	DD	DD	BB	DD	DD	DD	DD	BB	BB	DD	BB	BB	DD	BB	DD	DD	DD	BB	BB	BB	BB	BB	BB	DD	DD	DD	BB	BB	BB	BB	BB
chr16_32574451_32574466	BB	BB	BB	BB	DD	BB	DD	BB	BB	BB	BB	DD	BB	DD	DD	BB	BB	DD	DD	DD	BB	DD	DD	DD	DD	BB	BB	DD	BB	BB	DD	BB	DD	DD	DD	BB	BB	BB	BB	BB	BB	DD	DD	DD	BB	BB	BB	BB	BB
chr16_32576215_32576235	BB	BB	BB	BB	DD	BB	DD	BB	BB	BB	BB	DD	BB	DD	DD	BB	BB	DD	DD	DD	BB	DD	DD	DD	DD	BB	BB	DD	BB	BB	DD	BB	DD	DD	DD	BB	BB	BB	BB	BB	BB	DD	DD	DD	BB	BB	BB	BB	BB
chr16_32577077_32577096	BB	BB	BB	BB	DD	BB	DD	BB	BB	BB	BB	DD	BB	DD	DD	BB	BB	DD	DD	DD	BB	DD	DD	DD	DD	BB	BB	DD	BB	BB	DD	BB	DD	DD	DD	BB	BB	BB	BB	BB	BB	DD	DD	DD	BB	BB	BB	BB	BB
chr16_32606966_32606993	BB	BB	BB	BB	DD	BB	DD	BB	BB	BB	BB	DD	BB	DD	DD	BB	BB	DD	DD	DD	BB	DD	DD	DD	DD	BB	BB	DD	BB	BB	DD	BB	DD	DD	DD	BB	BB	BB	BB	BB	BB	DD	DD	DD	BB	BB	BB	BB	BB
chr16_32610959_32610974	BB	BB	BB	BB	DD	BB	DD	BB	BB	BB	BB	DD	BB	DD	DD	BB	BB	DD	DD	DD	BB	DD	DD	DD	DD	BB	BB	DD	BB	BB	DD	BB	DD	DD	DD	BB	BB	BB	BB	BB	BB	DD	DD	DD	BB	BB	BB	BB	BB
chr16_32647027_32647061	BB	BB	BB	BB	DD	BB	DD	BB	BB	BB	BB	DD	BB	DD	DD	BB	BB	DD	DD	DD	BB	DD	DD	DD	DD	BB	BB	DD	BB	BB	DD	BB	DD	DD	DD	BB	BB	BB	BB	BB	NN	DD	DD	DD	BB	BB	BB	BB	BB
chr16_32665045_32665062	BB	BB	BB	BB	DD	BB	DD	BB	BB	BB	BB	DD	BB	DD	DD	BB	BB	DD	DD	DD	BB	DD	DD	DD	DD	BB	BB	DD	BB	BB	DD	BB	DD	DD	DD	BB	BB	BB	BB	BB	BB	DD	DD	DD	BB	BB	BB	BB	BB
chr16_32690710_32690753	BB	BB	BB	BB	DD	BB	DD	BB	BB	BB	BB	DD	BB	DD	DD	BB	BB	DD	DD	DD	BB	DD	DD	DD	DD	BB	BB	DD	BB	BB	DD	BB	DD	DD	DD	BB	BB	bn	BB	BB	BB	DD	DD	DD	BB	BB	BB	BB	BB
chr16_32705460_32705475	BB	BB	BB	BB	DD	BB	DD	BB	BB	BB	BB	DD	BB	DD	DD	BB	BB	DD	DD	DD	BB	DD	DD	DD	DD	BB	BB	DD	BB	BB	DD	BB	DD	DD	DD	BB	BB	BB	BB	BB	BB	DD	DD	DD	BB	BB	BB	BB	BB
chr16_32709727_32709738	BB	BB	BB	BB	DD	BB	DD	BB	BB	BB	BB	DD	BB	DD	DD	BB	BB	DD	DD	DD	BB	DD	DD	DD	DD	BB	BB	DD	BB	BB	DD	BB	DD	DD	DD	BB	BB	BB	BB	BB	BB	DD	DD	DD	BB	BB	BB	BB	BB
chr16_32799083_32799094	BB	BB	BB	BB	DD	BB	DD	BB	BB	BB	BB	dn	BB	DD	DD	BB	BB	DD	DD	DD	BB	DD	DD	DD	DD	BB	BB	DD	BB	BB	DD	BB	DD	DD	DD	BB	BB	BB	BB	BB	BB	DD	DD	DD	BB	BB	BB	BB	BB
chr16_32802080_32802119	BB	BB	BB	BB	DD	BB	DD	BB	bn	BB	BB	DD	BB	DD	DD	bn	BB	DD	DD	DD	BB	DD	DD	DD	DD	BB	BB	DD	BB	BB	DD	BB	DD	DD	DD	BB	BB	BB	BB	BB	BB	DD	DD	DD	BB	BB	BB	BB	BB
chr16_32825465_32825519	BB	BB	BB	BB	DD	BB	DD	BB	BB	BB	BB	DD	BB	DD	DD	BB	BB	DD	DD	DD	BB	DD	DD	DD	DD	BB	BB	DD	BB	BB	DD	BB	DD	DD	DD	BB	BB	BB	BB	BB	BB	DD	DD	DD	BB	BB	BB	BB	BB
chr16_32844397_32844408	BB	BB	BB	BB	DD	BB	DD	BB	BB	BB	BB	DD	BB	DD	DD	BB	BB	DD	DD	DD	BB	DD	DD	DD	DD	BB	BB	DD	BB	BB	DD	BB	DD	DD	DD	BB	BB	BB	BB	BB	BB	DD	DD	DD	BB	BB	BB	BB	BB
chr16_32844709_32844728	BB	BB	BB	BB	DD	BB	DD	BB	BB	BB	BB	DD	BB	DD	DD	BB	BB	DD	DD	DD	BB	DD	DD	DD	DD	BB	BB	DD	BB	BB	DD	BB	DD	DD	DD	BB	BB	BB	BB	BB	BB	DD	DD	DD	BB	BB	BB	BB	BB
chr16_32855814_32855849	BB	BB	BB	BB	DD	BB	DD	BB	BB	BB	BB	DD	BB	DD	DD	BB	BB	DD	DD	DD	BB	DD	DD	DD	DD	BB	BB	DD	BB	BB	DD	BB	DD	DD	DD	BB	BB	BB	BB	BB	BB	DD	DD	DD	BB	BB	BB	BB	BB
chr16_32870556_32870587	BB	BB	BB	BB	DD	BB	DD	BB	BB	BB	BB	DD	BB	DD	DD	BB	BB	DD	DD	DD	BB	DD	DD	DD	DD	BB	BB	DD	BB	BB	DD	BB	DD	DD	DD	BB	BB	BB	BB	BB	BB	DD	DD	DD	BB	BB	BB	BB	BB
chr16_32875780_32875794	BB	BB	BB	BB	DD	BB	DD	BB	BB	BB	BB	DD	BB	DD	DD	BB	BB	DD	DD	DD	BB	DD	DD	DD	DD	BB	BB	DD	BB	BB	DD	BB	DD	DD	DD	BB	BB	BB	BB	BB	BB	DD	DD	DD	BB	BB	BB	BB	BB
chr16_32884741_32884764	BB	BB	BB	BB	DD	BB	DD	BB	BB	BB	BB	DD	BB	DD	DD	BB	BB	DD	DD	DD	BB	DD	DD	DD	DD	BB	BB	DD	BB	BB	DD	BB	DD	DD	DD	BB	BB	BB	BB	BB	BB	DD	DD	DD	BB	BB	BB	BB	BB
chr16_32956969_32956984	BB	BB	BB	BB	DD	BB	DD	BB	BB	BB	BB	DD	BB	DD	DD	BB	BB	DD	DD	DD	BB	DD	DD	DD	DD	BB	BB	DD	BB	BB	DD	BB	DD	DD	DD	BB	BB	BB	BB	BB	BB	DD	DD	DD	BB	BB	BB	BB	BB
chr16_33003487_33003504	FF	FF	FF	FF	FF	FF	FF	FF	FF	FF	FF	NN	FF	FF	FF	FF	FF	FF	FF	FF	FF	FF	FF	FF	FF	FF	FF	FF	FF	FF	FF	FF	FF	FF	FF	FF	FF	FF	FF	FF	FF	FF	FF	FF	FF	FF	FF	FF	FF
chr16_33058122_33058147	NA	BB	BB	NA	DD	BB	DD	BB	NA	bn	BB	DD	NA	DD	DD	BB	NA	DD	DD	DD	BB	DD	DD	DD	DD	NA	BB	DD	bn	NA	DD	NA	DD	DD	DD	NA	NA	NA	BB	NA	NA	DD	DD	DD	BB	BB	NA	BB	NA
chr16_33063631_33063650	BB	BB	BB	BB	DD	BB	DD	BB	BB	BB	BB	DD	BB	DD	DD	BB	BB	DD	DD	DD	BB	DD	DD	DD	DD	bd	BB	DD	BB	BB	DD	BB	DD	dn	DD	BB	BB	BB	BB	BB	BB	DD	DD	DD	BB	BB	BB	BB	BB
chr16_33091437_33091491	BB	BB	BB	BB	DD	BB	DD	BB	BB	BB	BB	DD	BB	DD	DD	BB	BB	DD	DD	DD	BB	DD	DD	DD	DD	BB	BB	DD	BB	BB	DD	BB	DD	DD	DD	BB	BB	BB	BB	BB	BB	DD	DD	DD	BB	BB	BB	BB	BB
chr16_33098685_33098716	BB	BB	BB	BB	DD	BB	DD	BB	BB	BB	BB	DD	BB	DD	DD	BB	BB	DD	DD	DD	BB	DD	DD	DD	DD	BB	BB	DD	BB	BB	DD	BB	DD	DD	DD	BB	BB	BB	BB	BB	BB	DD	DD	DD	BB	BB	BB	BB	BB
chr16_33100346_33100385	BB	BB	BB	BB	DD	BB	DD	BB	BB	BB	BB	DD	BB	DD	DD	BB	BB	DD	DD	DD	BB	DD	DD	DD	DD	BB	BB	DD	BB	BB	DD	BB	DD	DD	DD	BB	BB	BB	BB	BB	BB	DD	DD	DD	BB	BB	BB	BB	BB
chr16_33102500_33102515	BB	BB	BB	BB	DD	BB	DD	BB	BB	BB	BB	DD	BB	DD	DD	BB	BB	DD	DD	DD	BB	DD	DD	DD	DD	BB	BB	DD	BB	BB	DD	BB	DD	DD	DD	BB	BB	BB	BB	BB	BB	DD	DD	DD	BB	BB	BB	BB	BB
chr16_33137108_33137135	BB	BB	BB	BB	DD	BB	DD	BB	BB	BB	BB	DD	BB	DD	DD	BB	BB	DD	DD	DD	BB	DD	DD	DD	DD	BB	BB	DD	BB	BB	DD	BB	DD	DD	DD	BB	BB	BB	BB	BB	BB	DD	DD	DD	BB	BB	BB	BB	BB
chr16_33167415_33167454	BB	BB	BB	BB	NA	BB	DD	BB	BB	BB	BB	DD	BB	DD	DD	BB	BB	DD	DD	DD	NA	DD	DD	DD	DD	BB	BB	DD	BB	BB	DD	BB	DD	DD	DD	BB	BB	NA	BB	BB	NA	DD	DD	DD	BB	BB	BB	BB	BB
chr16_33181799_33181843	BB	NN	BB	BB	DD	BB	DD	BB	BB	BB	BB	DD	BB	DD	DD	BB	BB	DD	dn	DD	BB	DD	DD	DD	DD	NA	BB	DD	BB	BB	DD	BB	DD	DD	DD	BB	NA	NA	BB	NA	BB	DD	DD	NA	BB	NA	BB	BB	BB
chr16_33192753_33192780	BB	BB	BB	BB	DD	BB	DD	BB	BB	BB	BB	DD	BB	DD	DD	BB	BB	DD	DD	DD	BB	DD	DD	DD	DD	BB	BB	DD	BB	BB	DD	BB	DD	DD	DD	BB	BB	BB	BB	BB	BB	DD	DD	DD	BB	BB	BB	BB	BB
chr16_33231429_33231456	BB	BB	BB	BB	DD	BB	DD	BB	BB	BB	BB	DD	BB	DD	DD	BB	BB	DD	DD	DD	BB	DD	DD	DD	DD	BB	BB	DD	BB	BB	DD	BB	DD	DD	DD	BB	BB	BB	BB	BB	BB	DD	DD	DD	BB	BB	BB	BB	BB
chr16_33291250_33291269	BB	BB	BB	BB	DD	BB	DD	BB	BB	BB	BB	DD	BB	DD	DD	BB	BB	DD	DD	DD	BB	DD	DD	DD	DD	BB	BB	DD	BB	BB	DD	BB	DD	DD	DD	BB	BB	BB	BB	BB	BB	DD	DD	DD	BB	BB	BB	BB	BB
chr16_33328293_33328319	BB	BB	BB	BB	DD	BB	DD	BB	BB	BB	BB	DD	BB	DD	DD	BB	BB	DD	DD	DD	BB	DD	DD	DD	DD	BB	BB	DD	BB	BB	DD	BB	DD	DD	DD	BB	BB	BB	BB	BB	BB	NA	DD	DD	BB	BB	BB	BB	BB
chr16_33398783_33398826	FF	FF	NA	FF	FF	FF	FF	NA	FF	FF	NA	FF	FF	FF	FF	FF	NN	FF	FF	FF	FF	FF	NA	fn	FF	FF	FF	fn	fn	FF	NA	FF	FF	FF	NA	FF	FF	NA	FF	FF	NA	NA	FF	FF	FF	NA	FF	FF	FF
chr16_33409361_33409392	FF	FF	FF	FF	FF	FF	FF	FF	FF	FF	FF	FF	FF	FF	FF	FF	FF	NN	FF	FF	FF	FF	FF	FF	FF	FF	FF	FF	FF	FF	FF	FF	FF	NA	FF	FF	FF	FF	FF	FF	FF	FF	FF	FF	FF	FF	FF	FF	FF
chr16_33428030_33428045	FF	FF	FF	NA	FF	FF	FF	FF	FF	FF	FF	FF	FF	FF	FF	FF	FF	FF	FF	FF	FF	FF	FF	FF	FF	FF	FF	NA	FF	FF	FF	FF	FF	FF	FF	FF	FF	NN	FF	FF	FF	FF	NA	FF	FF	FF	FF	FF	FF
chr16_33437872_33437911	FF	FF	FF	FF	fn	FF	FF	FF	fn	fn	FF	FF	FF	FF	FF	FF	FF	FF	FF	FF	FF	FF	NA	FF	FF	FF	FF	FF	FF	FF	fn	FF	FF	NA	FF	FF	FF	FF	FF	FF	fn	NA	fn	FF	FF	FF	FF	FF	FF
chr16_33527591_33527610	FF	FF	FF	FF	FF	FF	FF	FF	FF	FF	FF	NA	FF	FF	FF	FF	FF	FF	FF	FF	FF	FF	FF	FF	FF	FF	FF	FF	FF	NA	FF	FF	FF	FF	FF	NA	FF	FF	FF	NA	NA	FF	FF	FF	FF	FF	FF	FF	FF
chr16_33619629_33619654	BB	BB	BB	BB	DD	BB	BB	BB	BB	BB	BB	BB	BB	BB	DD	BB	BB	BB	DD	BB	BB	BB	BB	DD	BB	BB	BB	bd	BB	BB	BB	BB	BB	BB	BB	BB	BB	BB	BB	BB	BB	BB	BB	DD	BB	BB	BB	bn	BB
chr16_33676186_33676237	FF	FF	FF	FF	df	FF	NA	FF	FF	FF	FF	df	FF	df	df	FF	FF	df	df	df	FF	NA	df	df	NA	FF	FF	df	FF	FF	NA	FF	df	df	NA	FF	FF	FF	FF	FF	FF	FF	df	df	FF	FF	FF	FF	FF
chr16_33710992_33711009	BB	BB	BB	BB	DD	BB	DD	BB	BB	BB	BB	DD	BB	DD	DD	BB	BB	DD	DD	NA	bn	DD	DD	DD	DD	bn	BB	DD	BB	BB	DD	BB	DD	DD	NA	BB	BB	BB	BB	BB	BB	BB	DD	DD	BB	BB	BB	BB	BB
chr16_33817324_33817371	NA	BB	BB	BB	DD	BB	DD	BB	BB	BB	BB	DD	BB	DD	DD	BB	BB	DD	DD	DD	BB	DD	DD	DD	BB	BB	BB	dn	BB	BB	DD	NN	DD	DD	DD	BB	BB	BB	BB	NA	BB	BB	DD	DD	BB	BB	NA	NA	NA
chr16_33862829_33862864	BB	BB	BB	BB	DD	BB	DD	BB	BB	BB	BB	DD	BB	DD	DD	BB	BB	DD	DD	DD	BB	DD	DD	DD	DD	BB	BB	DD	BB	BB	DD	BB	DD	DD	DD	BB	BB	BB	BB	BB	BB	BB	DD	DD	BB	BB	BB	BB	BB
chr16_33936504_33936515	BB	BB	BB	BB	DD	BB	DD	BB	BB	BB	BB	DD	BB	DD	DD	BB	BB	DD	DD	DD	BB	DD	DD	DD	DD	BB	BB	DD	BB	BB	DD	BB	DD	DD	DD	BB	BB	BB	BB	BB	BB	BB	DD	DD	BB	BB	BB	BB	BB
chr16_33972434_33972457	BB	BB	BB	BB	DD	BB	DD	BB	BB	BB	BB	DD	BB	DD	DD	BB	BB	DD	DD	DD	BB	DD	DD	DD	DD	BB	BB	DD	BB	BB	DD	BB	DD	DD	DD	BB	BB	BB	BB	BB	BB	BB	DD	DD	BB	BB	BB	BB	BB
chr16_33984256_33984291	UU	UU	UU	UU	DD	NA	DD	UU	UU	NA	UU	DD	UU	DD	DD	UU	NA	DD	DD	DD	UU	DD	DD	DD	DD	NA	UU	DD	UU	NA	DD	NA	DD	DD	DD	NA	UU	UU	NA	UU	NA	UU	DD	DD	UU	NA	NA	UU	NA
chr16_33984843_33984870	BB	BB	BB	BB	DD	BB	DD	BB	BB	BB	BB	DD	BB	DD	DD	BB	BB	DD	DD	DD	BB	DD	DD	DD	DD	BB	BB	DD	BB	BB	DD	BB	DD	DD	DD	BB	BB	BB	BB	BB	BB	BB	DD	DD	BB	bd	BB	BB	BB
chr16_34041185_34041224	BB	BB	BB	BB	DD	BB	DD	BB	BB	BB	BB	DD	BB	DD	DD	BB	BB	DD	DD	DD	BB	DD	DD	DD	DD	BB	BB	DD	BB	BB	DD	BB	DD	DD	DD	BB	BB	bd	BB	BB	bd	BB	DD	DD	BB	BB	BB	BB	BB
chr16_34054321_34054336	BB	BB	BB	BB	DD	BB	DD	BB	BB	BB	BB	DD	BB	DD	DD	BB	BB	DD	DD	DD	BB	DD	DD	DD	DD	BB	BB	DD	BB	BB	DD	BB	DD	DD	DD	BB	BB	BB	BB	BB	BB	BB	DD	DD	BB	BB	BB	BB	BB
chr16_34073085_34073110	BB	BB	BB	BB	DD	BB	DD	BB	BB	BB	BB	DD	BB	DD	DD	BB	BB	DD	DD	DD	BB	DD	DD	DD	DD	BB	BB	DD	BB	BB	DD	BB	DD	DD	DD	BB	BB	BB	BB	BB	BB	BB	DD	DD	BB	BB	BB	BB	BB
chr16_34100655_34100690	UU	UU	UU	UU	DD	UU	DD	NA	UU	NA	UU	DD	UU	DD	DD	UU	UU	DD	DD	DD	UU	DD	DD	DD	DD	NA	UU	DD	UU	NA	DD	DD	DD	DD	DD	NA	UU	NA	UU	UU	NA	UU	DD	DD	UU	UU	NA	UU	UU
chr16_34114195_34114222	BB	BB	BB	bn	DD	BB	DD	BB	BB	BB	BB	DD	BB	DD	DD	BB	BB	DD	DD	DD	BB	DD	DD	DD	DD	BB	BB	DD	BB	BB	DD	BB	DD	DD	DD	BB	BB	BB	BB	BB	BB	BB	DD	DD	BB	BB	BB	BB	BB
chr16_34120564_34120591	BB	BB	BB	BB	DD	BB	DD	BB	BB	BB	BB	DD	BB	DD	DD	BB	BB	DD	DD	DD	BB	DD	DD	DD	DD	BB	BB	DD	BB	BB	DD	BB	DD	DD	DD	BB	BB	BB	BB	BB	BB	BB	DD	DD	BB	BB	BB	BB	BB
chr16_34131216_34131230	BB	BB	BB	BB	DD	BB	DD	BB	BB	BB	BB	DD	BB	DD	DD	BB	BB	DD	DD	DD	BB	DD	DD	DD	DD	BB	BB	DD	BB	BB	DD	BB	DD	DD	DD	BB	BB	BB	BB	BB	BB	BB	DD	DD	BB	BB	BB	BB	BB
chr16_34138608_34138635	FF	FF	FF	FF	df	FF	df	FF	bf	FF	FF	df	bf	df	df	FF	FF	df	DD	df	FF	df	df	df	df	FF	FF	df	FF	FF	df	FF	df	df	df	FF	FF	FF	bf	FF	FF	FF	df	df	FF	bf	FF	FF	FF
chr16_34160459_34160506	BB	BB	NA	bn	DD	BB	DD	BB	BB	BB	BB	DD	NN	DD	DD	NA	BB	DD	DD	DD	BB	NA	NA	DD	DD	BB	BB	DD	BB	NA	DD	BB	DD	DD	DD	BB	BB	bn	NA	BB	BB	BB	DD	DD	BB	BB	BB	NA	BB
chr16_34166755_34166793	BB	bn	BB	BB	DD	BB	DD	bn	BB	BB	BB	DD	bn	DD	DD	BB	BB	DD	DD	DD	BB	DD	DD	dn	DD	BB	BB	DD	BB	BB	DD	BB	DD	DD	DD	BB	bn	bn	BB	BB	BB	bn	DD	DD	BB	BB	BB	BB	bn
chr16_34181410_34181453	BB	BB	BB	BB	DD	BB	DD	bn	BB	BB	bn	DD	BB	DD	DD	BB	BB	DD	DD	DD	BB	DD	DD	DD	NA	BB	BB	DD	BB	BB	DD	BB	DD	DD	DD	BB	BB	BB	BB	BB	BB	BB	DD	DD	BB	BB	BB	BB	BB
chr16_34234163_34234182	BB	BB	BB	BB	DD	BB	DD	BB	BB	BB	BB	DD	BB	DD	DD	BB	BB	DD	DD	DD	BB	DD	DD	DD	BB	BB	BB	DD	BB	BB	DD	BB	DD	DD	DD	BB	BB	BB	BB	BB	BB	BB	DD	DD	BB	BB	BB	BB	BB
chr16_34244797_34244840	NN	NA	BB	BB	DD	BB	DD	BB	BB	BB	BB	DD	BB	DD	DD	BB	BB	DD	DD	DD	bn	DD	DD	DD	BB	NA	BB	DD	BB	BB	DD	BB	DD	DD	DD	NA	NA	BB	BB	BB	BB	BB	DD	DD	BB	BB	BB	BB	BB
chr16_34270573_34270594	BB	BB	BB	BB	DD	BB	DD	BB	BB	BB	BB	DD	BB	DD	DD	BB	BB	DD	DD	DD	BB	DD	DD	DD	BB	BB	BB	DD	BB	BB	DD	BB	DD	DD	DD	BB	BB	BB	BB	BB	BB	BB	DD	DD	BB	BB	BB	BB	BB
chr16_34287066_34287089	BB	BB	BB	BB	DD	BB	DD	BB	BB	BB	BB	DD	BB	DD	DD	BB	BB	DD	DD	DD	BB	DD	DD	DD	BB	BB	BB	DD	BB	BB	DD	BB	DD	DD	DD	BB	BB	BB	BB	BB	BB	BB	DD	DD	BB	BB	BB	BB	BB
chr16_34323098_34323133	BB	BB	BB	BB	dd	bd	dd	BB	BB	BB	BB	dd	BB	DD	dd	BB	BB	DD	DD	DD	BB	DD	DD	dd	BB	BB	BB	dd	BB	BB	dd	BB	dd	dd	dd	BB	BB	BB	BB	BB	BB	BB	dd	dn	BB	BB	BB	BB	BB
chr16_34348149_34348162	BB	BB	BB	BB	DD	BB	DD	BB	BB	BB	BB	DD	BB	DD	DD	BB	BB	DD	DD	DD	BB	DD	DD	DD	BB	BB	BB	DD	BB	BB	DD	BB	DD	DD	DD	BB	BB	bn	BB	bn	BB	BB	DD	DD	BB	BB	BB	BB	BB
chr16_34355762_34355788	BB	BB	BB	BB	DD	BB	DD	BB	BB	BB	BB	DD	BB	DD	bd	BB	BB	DD	DD	DD	BB	bd	DD	DD	BB	BB	BB	DD	BB	BB	DD	BB	DD	DD	DD	BB	BB	BB	BB	BB	BB	BB	DD	bd	BB	BB	BB	BB	BB
chr16_34364310_34364335	BB	BB	BB	BB	DD	BB	DD	BB	BB	BB	BB	DD	BB	DD	DD	BB	BB	DD	DD	DD	BB	bd	DD	DD	BB	bd	BB	DD	BB	BB	DD	BB	DD	DD	DD	BB	BB	BB	BB	BB	BB	BB	DD	DD	BB	BB	BB	BB	BB
chr16_34416496_34416507	BB	BB	BB	BB	DD	BB	DD	BB	BB	BB	BB	DD	BB	DD	DD	BB	BB	DD	DD	DD	BB	DD	DD	DD	BB	BB	BB	DD	BB	BB	DD	BB	DD	DD	DD	BB	BB	BB	BB	BB	BB	BB	DD	DD	BB	BB	BB	BB	BB
chr16_34459009_34459032	BB	BB	BB	BB	DD	BB	DD	BB	BB	BB	BB	DD	BB	DD	DD	BB	BB	DD	DD	DD	BB	DD	DD	DD	BB	BB	BB	DD	BB	BB	DD	BB	DD	DD	DD	BB	BB	BB	BB	BB	BB	BB	DD	DD	BB	BB	BB	BB	BB
chr16_34465404_34465415	BB	BB	BB	BB	DD	BB	DD	BB	BB	BB	BB	DD	BB	DD	DD	BB	BB	DD	DD	DD	BB	DD	DD	DD	BB	BB	BB	DD	BB	BB	DD	BB	DD	DD	DD	BB	BB	BB	BB	BB	BB	BB	DD	DD	BB	BB	BB	BB	BB
chr16_34468824_34468835	BB	BB	BB	BB	DD	BB	DD	BB	BB	BB	BB	DD	BB	DD	DD	BB	BB	DD	DD	DD	BB	DD	DD	DD	BB	BB	BB	DD	BB	BB	DD	BB	DD	DD	DD	BB	BB	BB	BB	BB	BB	BB	DD	DD	BB	BB	BB	BB	BB
chr16_34498705_34498744	BB	BB	BB	BB	DD	BB	DD	BB	BB	BB	BB	DD	BB	DD	DD	BB	BB	DD	DD	DD	BB	DD	DD	DD	BB	BB	BB	DD	BB	BB	DD	BB	DD	DD	DD	BB	BB	BB	BB	BB	BB	BB	DD	DD	BB	BB	BB	BB	BB
chr16_34561349_34561376	BB	BB	BB	BB	DD	BB	DD	BB	BB	BB	BB	DD	BB	DD	DD	BB	BB	DD	DD	DD	BB	DD	DD	DD	BB	BB	BB	DD	BB	BB	DD	BB	DD	DD	DD	BB	BB	BB	BB	BB	BB	BB	DD	DD	BB	BB	BB	BB	BB
chr16_34608523_34608566	NN	BB	BB	BB	DD	BB	DD	BB	bd	BB	BB	NA	BB	DD	DD	BB	NA	dn	DD	DD	NA	DD	DD	DD	BB	BB	NA	DD	BB	NA	NA	NA	NA	NA	NA	BB	BB	BB	BB	bd	NA	BB	DD	DD	NA	BB	NA	NA	NA
chr16_34647935_34647954	BB	BB	BB	BB	DD	BB	DD	BB	BB	BB	BB	DD	BB	DD	DD	BB	BB	DD	DD	DD	BB	DD	DD	DD	BB	BB	BB	DD	BB	BB	DD	BB	bd	DD	DD	BB	BB	BB	BB	BB	BB	BB	DD	DD	BB	BB	BB	BB	BB
chr16_34713836_34713853	BB	BB	BB	BB	DD	BB	DD	BB	BB	BB	BB	DD	BB	DD	DD	BB	BB	DD	DD	DD	BB	DD	DD	DD	BB	BB	BB	DD	BB	BB	DD	BB	DD	DD	DD	BB	BB	BB	BB	BB	BB	BB	DD	DD	BB	BB	BB	BB	BB
chr16_34714538_34714585	NA	FF	FF	FF	FF	fn	FF	FF	FF	FF	FF	FF	FF	FF	FF	FF	NN	FF	FF	FF	FF	NA	FF	FF	FF	fn	FF	FF	FF	FF	FF	FF	FF	FF	FF	FF	FF	FF	NA	FF	FF	FF	FF	FF	FF	FF	FF	FF	FF
chr16_34752480_34752503	BB	BB	BB	BB	DD	BB	DD	BB	BB	BB	BB	DD	BB	DD	DD	BB	BB	DD	DD	DD	BB	DD	DD	DD	BB	BB	BB	DD	BB	BB	DD	BB	DD	DD	DD	BB	BB	BB	BB	BB	BB	BB	DD	DD	BB	BB	BB	BB	BB
chr16_34757527_34757556	BB	BB	BB	BB	DD	BB	DD	BB	BB	BB	BB	DD	BB	DD	DD	BB	BB	DD	DD	DD	BB	DD	DD	DD	BB	BB	BB	DD	BB	BB	DD	BB	dn	DD	DD	BB	BB	BB	BB	BB	BB	BB	DD	DD	BB	BB	BB	BB	BB
chr16_34774476_34774515	DD	DD	DD	BB	DD	DD	DD	DD	DD	BB	BB	DD	DD	DD	DD	DD	DD	DD	DD	DD	BB	DD	DD	DD	DD	BB	BB	DD	BB	BB	DD	BB	DD	DD	DD	BB	BB	BB	BB	BB	BB	BB	DD	DD	BB	BB	BB	BB	BB
chr16_34829734_34829757	BB	BB	BB	BB	DD	BB	DD	BB	BB	BB	BB	DD	BB	DD	DD	BB	BB	DD	DD	DD	BB	DD	DD	DD	BB	BB	BB	DD	BB	BB	DD	BB	DD	DD	DD	BB	BB	BB	BB	BB	BB	BB	DD	DD	BB	BB	BB	BB	BB
chr16_34848923_34848934	BB	BB	BB	BB	DD	BB	DD	BB	BB	BB	BB	DD	BB	DD	DD	BB	BB	DD	DD	DD	BB	DD	DD	DD	BB	BB	BB	DD	BB	BB	DD	BB	DD	DD	DD	BB	BB	BB	BB	BB	BB	BB	DD	DD	BB	BB	BB	BB	BB
chr16_34867855_34867904	BB	BB	BB	bn	DD	BB	DD	BB	BB	BB	BB	DD	BB	DD	DD	BB	BB	DD	DD	DD	BB	DD	DD	DD	BB	BB	BB	DD	BB	BB	DD	BB	DD	DD	DD	BB	BB	BB	BB	BB	BB	BB	DD	DD	BB	BB	BB	BB	BB
chr16_34904090_34904122	NA	BB	BB	BB	NA	NA	DD	BB	BB	NA	BB	DD	BB	NN	DD	BB	BB	DD	NA	DD	NA	DD	DD	DD	BB	BB	BB	DD	BB	BB	DD	BB	NA	DD	NA	BB	BB	BB	NA	NA	BB	NA	NA	DD	BB	BB	BB	BB	BB
chr16_34908081_34908104	BB	BB	BB	BB	DD	BB	DD	BB	BB	BB	BB	DD	BB	DD	DD	BB	BB	DD	DD	DD	BB	DD	DD	DD	BB	BB	BB	DD	BB	BB	DD	BB	DD	DD	DD	BB	BB	BB	BB	BB	BB	BB	DD	DD	BB	BB	BB	BB	BB
chr16_34961787_34961826	BB	BB	BB	BB	DD	BB	DD	BB	BB	BB	BB	DD	BB	DD	DD	BB	BB	DD	bd	DD	BB	DD	DD	DD	BB	BB	BB	DD	BB	BB	DD	BB	DD	DD	DD	BB	BB	BB	BB	BB	BB	BB	DD	DD	BB	BB	BB	BB	BB
chr16_35002741_35002776	BB	BB	BB	BB	DD	NA	DD	NA	BB	BB	BB	DD	BB	DD	DD	BB	BB	DD	DD	DD	BB	DD	DD	NN	BB	NA	BB	DD	BB	BB	NA	NA	DD	NA	DD	NA	NA	BB	BB	NA	NA	BB	DD	DD	BB	NA	BB	BB	BB
chr16_35024440_35024451	BB	BB	BB	BB	DD	BB	DD	BB	BB	BB	BB	DD	BB	DD	DD	BB	BB	DD	DD	DD	BB	DD	DD	DD	BB	BB	BB	DD	BB	BB	DD	BB	DD	DD	DD	BB	BB	BB	BB	BB	BB	BB	DD	DD	BB	BB	BB	BB	BB
chr16_35069798_35069817	BB	BB	bn	BB	DD	BB	DD	BB	BB	BB	BB	dn	BB	DD	DD	BB	BB	DD	DD	DD	BB	bd	DD	DD	BB	BB	BB	DD	BB	BB	DD	BB	DD	DD	DD	BB	BB	BB	BB	BB	BB	BB	DD	bd	BB	bn	BB	BB	BB
chr16_35092646_35092661	BB	BB	BB	BB	DD	BB	DD	BB	BB	BB	NN	DD	BB	DD	DD	BB	BB	DD	DD	DD	BB	DD	DD	DD	BB	BB	BB	DD	BB	BB	DD	BB	DD	DD	DD	BB	BB	BB	BB	BB	BB	BB	DD	DD	BB	BB	BB	BB	BB
chr16_35093480_35093500	BB	BB	BB	BB	DD	BB	DD	BB	BB	BB	BB	DD	BB	DD	DD	BB	BB	DD	DD	DD	BB	DD	DD	DD	BB	BB	BB	DD	BB	BB	DD	BB	DD	DD	DD	BB	BB	BB	BB	BB	BB	BB	DD	DD	BB	BB	BB	BB	BB
chr16_35139924_35139953	BB	BB	BB	BB	DD	BB	DD	BB	BB	BB	BB	DD	BB	DD	DD	BB	BB	DD	DD	DD	BB	DD	DD	DD	BB	BB	BB	DD	BB	BB	DD	BB	DD	DD	DD	BB	BB	BB	BB	BB	BB	BB	DD	DD	BB	BB	BB	BB	BB
chr16_35144362_35144389	BB	BB	BB	BB	DD	BB	DD	BB	BB	BB	BB	DD	BB	DD	DD	BB	BB	DD	DD	DD	BB	DD	DD	DD	BB	BB	BB	DD	BB	BB	DD	BB	DD	DD	DD	BB	BB	BB	BB	BB	BB	BB	DD	DD	BB	BB	BB	BB	BB
chr16_35154857_35154871	BB	BB	BB	BB	DD	BB	DD	BB	BB	BB	BB	DD	BB	DD	DD	BB	BB	DD	DD	DD	BB	DD	DD	DD	BB	BB	BB	DD	BB	BB	DD	BB	DD	DD	DD	BB	BB	BB	BB	BB	BB	BB	DD	DD	BB	BB	BB	BB	BB
chr16_35304617_35304636	BB	BB	BB	BB	DD	BB	DD	BB	BB	BB	BB	DD	BB	DD	DD	BB	BB	DD	DD	DD	BB	DD	DD	DD	BB	BB	BB	DD	BB	BB	DD	BB	DD	DD	DD	BB	BB	BB	BB	BB	BB	BB	DD	DD	BB	BB	BB	BB	BB
chr16_35330055_35330099	BB	BB	BB	BB	DD	BB	bd	BB	BB	BB	BB	DD	BB	DD	DD	BB	BB	dn	DD	DD	BB	DD	DD	DD	BB	BB	BB	DD	BB	BB	DD	BB	DD	DD	DD	BB	BB	BB	BB	BB	BB	BB	DD	DD	BB	BB	BB	BB	BB
chr16_35503127_35503146	BB	BB	BB	BB	DD	BB	DD	BB	BB	BB	BB	DD	BB	DD	DD	BB	BB	DD	DD	DD	BB	DD	DD	DD	BB	BB	BB	DD	BB	BB	DD	BB	DD	DD	DD	BB	BB	BB	BB	BB	BB	BB	DD	DD	BB	BB	BB	BB	BB
chr16_35510413_35510464	FF	FF	FF	FF	FF	FF	FF	FF	FF	FF	FF	FF	FF	FF	FF	FF	FF	fn	FF	NA	FF	FF	FF	NA	NA	FF	NN	FF	FF	FF	fn	FF	FF	NA	FF	NA	FF	FF	NA	FF	FF	FF	fn	NA	FF	FF	FF	FF	FF
chr16_35523574_35523597	BB	BB	BB	BB	DD	BB	DD	BB	BB	BB	BB	DD	BB	DD	DD	NA	BB	dn	DD	DD	BB	DD	DD	DD	BB	BB	BB	DD	BB	BB	DD	BB	DD	DD	DD	BB	BB	BB	BB	BB	BB	BB	DD	DD	BB	BB	BB	BB	BB
chr16_35547851_35547883	BB	BB	BB	BB	DD	BB	DD	BB	BB	BB	BB	DD	BB	DD	DD	BB	BB	DD	DD	DD	BB	DD	DD	DD	BB	BB	BB	DD	BB	BB	DD	BB	DD	DD	DD	BB	BB	BB	BB	BB	BB	BB	DD	DD	BB	BB	BB	BB	BB
chr16_35576857_35576888	BB	BB	BB	BB	DD	BB	DD	BB	BB	BB	BB	DD	BB	DD	DD	BB	BB	DD	DD	DD	bn	DD	DD	DD	BB	BB	BB	DD	BB	BB	DD	BB	DD	DD	DD	BB	BB	BB	BB	BB	BB	BB	DD	DD	BB	BB	BB	BB	BB
chr16_35664446_35664461	BB	BB	BB	BB	DD	BB	DD	BB	BB	BB	BB	DD	BB	DD	DD	BB	BB	DD	DD	DD	BB	DD	DD	DD	BB	BB	BB	DD	BB	BB	DD	BB	DD	DD	DD	BB	BB	BB	BB	BB	BB	BB	DD	DD	BB	BB	BB	BB	BB
chr16_35671928_35671939	BB	BB	BB	BB	dd	BB	bd	BB	BB	BB	BB	dd	BB	dd	dd	BB	BB	bd	dd	bd	BB	dd	dd	dd	BB	BB	BB	bd	BB	BB	dd	BB	dd	DD	dd	BB	BB	BB	BB	BB	BB	BB	dd	dd	BB	BB	BB	BB	BB
chr16_35672114_35672155	BB	BB	BB	BB	DD	BB	DD	bn	bn	BB	BB	DD	BB	DD	DD	BB	BB	DD	DD	DD	BB	DD	DD	DD	BB	BB	BB	DD	BB	BB	DD	BB	DD	DD	DD	BB	BB	BB	bn	BB	BB	BB	DD	DD	bn	BB	BB	BB	BB
chr16_35677135_35677154	BB	BB	BB	BB	dd	BB	dd	BB	BB	BB	BB	DD	BB	dd	dd	bd	BB	dd	DD	dd	BB	dd	dd	dd	BB	BB	BB	DD	BB	BB	dd	BB	dd	dd	dd	bd	BB	BB	BB	BB	BB	BB	dd	DD	BB	BB	BB	bd	BB
chr16_35677383_35677397	BB	BB	BB	BB	bd	BB	bd	BB	BB	BB	BB	bd	BB	DD	DD	BB	BB	bd	DD	bd	BB	bd	DD	DD	BB	BB	BB	DD	BB	BB	bd	BB	DD	bd	DD	BB	BB	BB	BB	BB	BB	BB	DD	bd	BB	BB	BB	BB	BB
chr16_35677404_35677418	BB	BB	BB	BB	DD	BB	DD	BB	BB	BB	BB	DD	BB	DD	DD	BB	BB	DD	DD	DD	BB	DD	DD	DD	BB	BB	BB	DD	BB	BB	DD	BB	DD	DD	DD	BB	BB	BB	BB	BB	BB	BB	DD	DD	BB	BB	BB	BB	BB
chr16_35681231_35681242	BB	BB	BB	BB	bd	BB	bd	BB	BB	BB	BB	bd	BB	DD	DD	BB	BB	DD	bd	DD	BB	DD	dn	DD	BB	BB	BB	bd	BB	BB	DD	BB	DD	DD	DD	BB	BB	BB	BB	BB	BB	bd	DD	DD	BB	BB	BB	BB	BB
chr16_35741689_35741710	BB	BB	BB	BB	DD	BB	DD	BB	BB	BB	BB	DD	BB	DD	DD	BB	bn	DD	DD	DD	BB	DD	DD	DD	BB	BB	BB	DD	BB	BB	DD	BB	DD	DD	DD	BB	BB	BB	BB	BB	bn	BB	DD	DD	BB	BB	BB	BB	BB
chr16_35760912_35760927	BB	BB	BB	BB	DD	BB	DD	BB	BB	BB	BB	dn	BB	DD	dn	BB	BB	DD	DD	DD	BB	DD	DD	DD	BB	BB	BB	DD	BB	BB	DD	BB	DD	DD	DD	BB	BB	BB	BB	BB	BB	BB	DD	DD	BB	BB	BB	BB	BB
chr16_35778200_35778219	BB	BB	BB	BB	DD	BB	DD	BB	BB	BB	BB	DD	BB	DD	DD	BB	BB	DD	DD	DD	BB	DD	DD	DD	BB	BB	BB	DD	BB	BB	DD	BB	DD	DD	DD	BB	BB	BB	BB	BB	BB	BB	DD	DD	BB	BB	BB	BB	BB
chr16_35786215_35786226	FF	FF	FF	FF	df	FF	df	FF	FF	FF	FF	DD	FF	DD	df	FF	FF	DD	DD	DD	FF	df	DD	df	FF	FF	FF	DD	FF	FF	DD	FF	DD	df	DD	FF	FF	FF	FF	FF	FF	FF	df	DD	FF	FF	FF	FF	FF
chr16_35791541_35791560	BB	BB	BB	BB	DD	BB	DD	BB	BB	BB	BB	DD	BB	DD	DD	BB	BB	DD	DD	DD	BB	DD	DD	DD	BB	BB	BB	DD	BB	BB	DD	BB	DD	DD	DD	BB	BB	BB	BB	BB	BB	BB	DD	DD	BB	BB	BB	BB	BB
chr16_35794624_35794639	BB	BB	BB	BB	DD	BB	DD	BB	BB	BB	BB	DD	BB	DD	DD	BB	BB	DD	DD	DD	BB	DD	DD	DD	BB	BB	BB	DD	BB	BB	DD	BB	DD	DD	DD	BB	BB	BB	BB	BB	BB	BB	DD	DD	BB	BB	BB	BB	BB
chr16_35808711_35808742	BB	BB	BB	BB	DD	BB	DD	BB	BB	BB	BB	DD	BB	DD	DD	BB	BB	DD	DD	DD	BB	DD	DD	DD	BB	BB	BB	DD	BB	BB	DD	BB	DD	DD	DD	BB	BB	BB	BB	BB	BB	BB	DD	DD	BB	BB	BB	BB	BB
chr16_35809613_35809660	BB	BB	BB	BB	DD	BB	DD	BB	BB	BB	BB	DD	BB	DD	DD	BB	BB	DD	DD	DD	BB	DD	DD	DD	BB	BB	BB	dn	BB	BB	DD	BB	DD	DD	DD	BB	BB	BB	BB	BB	BB	BB	DD	DD	BB	BB	BB	BB	BB
chr16_35820220_35820231	BB	BB	BB	BB	DD	BB	DD	BB	BB	BB	BB	DD	BB	DD	DD	BB	BB	DD	DD	DD	BB	DD	DD	DD	BB	BB	BB	DD	BB	BB	DD	BB	DD	DD	DD	BB	BB	BB	BB	BB	BB	BB	DD	DD	BB	BB	BB	BB	BB
chr16_35823781_35823792	BB	BB	BB	BB	DD	BB	DD	BB	BB	BB	BB	DD	BB	DD	DD	BB	BB	DD	DD	DD	BB	DD	DD	DD	BB	BB	BB	DD	BB	BB	DD	BB	DD	DD	DD	BB	BB	BB	BB	BB	BB	BB	DD	DD	BB	BB	BB	BB	BB
chr16_35846796_35846831	BB	BB	BB	BB	DD	BB	DD	BB	BB	BB	BB	DD	BB	DD	DD	BB	BB	DD	DD	DD	BB	DD	DD	DD	BB	BB	BB	DD	BB	BB	DD	BB	DD	DD	DD	BB	BB	BB	BB	BB	BB	BB	DD	DD	BB	BB	BB	BB	BB
chr16_35871505_35871540	BB	BB	BB	BB	DD	BB	DD	BB	BB	BB	BB	DD	BB	DD	DD	BB	BB	DD	DD	DD	BB	DD	DD	DD	BB	BB	BB	DD	BB	BB	DD	BB	DD	DD	DD	BB	BB	BB	bd	BB	BB	BB	DD	DD	BB	BB	BB	BB	BB
chr16_35890734_35890789	UU	NA	UU	NA	DD	UU	DD	DD	NA	UU	UU	DD	UU	DD	du	NA	UU	DD	DD	DD	NA	DD	DD	DD	UU	NA	UU	DD	NA	NA	DD	NA	DD	DD	DD	NA	UU	UU	UU	NA	NA	UU	DD	DD	UU	NA	NA	UU	UU
chr16_35928375_35928406	BB	BB	BB	BB	DD	BB	DD	BB	BB	BB	BB	DD	BB	DD	DD	BB	BB	DD	DD	DD	BB	DD	DD	DD	BB	BB	BB	DD	BB	BB	DD	BB	DD	DD	DD	BB	BB	BB	BB	BB	BB	BB	DD	DD	BB	BB	BB	BB	BB
chr16_3594292_3594330	FF	NN	FF	FF	FF	FF	FF	FF	FF	FF	FF	FF	FF	FF	FF	FF	FF	FF	FF	NA	FF	FF	FF	NA	FF	fn	FF	FF	FF	FF	FF	FF	fn	FF	FF	FF	FF	FF	FF	FF	FF	FF	FF	FF	FF	FF	fn	FF	NA
chr16_35945961_35945980	BB	BB	BB	BB	DD	BB	DD	BB	BB	BB	BB	DD	BB	DD	DD	BB	BB	DD	DD	DD	BB	DD	DD	DD	BB	BB	BB	DD	BB	BB	DD	BB	DD	DD	DD	BB	BB	BB	BB	BB	BB	BB	DD	DD	BB	BB	BB	BB	BB
chr16_35949138_35949153	BB	BB	BB	BB	DD	BB	DD	BB	BB	BB	BB	DD	BB	DD	DD	BB	BB	DD	DD	DD	BB	DD	DD	DD	BB	BB	BB	DD	BB	BB	DD	BB	DD	DD	DD	BB	BB	BB	BB	BB	BB	BB	DD	DD	BB	BB	BB	BB	BB
chr16_35950941_35950958	BB	BB	BB	BB	DD	BB	DD	BB	BB	BB	BB	DD	BB	DD	DD	BB	BB	DD	DD	DD	BB	DD	DD	DD	BB	BB	BB	DD	BB	BB	DD	BB	DD	DD	DD	BB	BB	BB	BB	BB	BB	BB	DD	DD	BB	BB	BB	BB	BB
chr16_35967564_35967581	BB	BB	BB	BB	DD	BB	DD	BB	BB	BB	BB	DD	BB	DD	DD	BB	BB	DD	DD	DD	BB	DD	DD	DD	BB	BB	BB	DD	BB	BB	DD	BB	DD	DD	DD	BB	BB	BB	BB	BB	BB	BB	DD	DD	BB	BB	BB	BB	BB
chr16_35983763_35983782	BB	BB	BB	BB	DD	BB	DD	BB	BB	BB	BB	DD	BB	DD	DD	BB	BB	DD	DD	DD	BB	DD	DD	DD	BB	BB	BB	DD	BB	BB	DD	BB	DD	DD	DD	BB	BB	BB	BB	BB	BB	BB	dn	DD	BB	BB	BB	BB	BB
chr16_3598791_3598838	DD	NN	NN	DD	NN	NN	DD	NN	NN	dn	BB	NN	DD	DD	NN	NN	NN	DD	DD	NN	DD	DD	DD	NN	NN	NN	DD	DD	DD	DD	BB	BB	BB	BB	DD	BB	BB	BB	DD	BB	BB	BB	DD	DD	DD	DD	BB	DD	DD
chr16_35989960_35989973	BB	BB	BB	BB	DD	BB	DD	BB	BB	BB	BB	DD	BB	DD	DD	BB	BB	DD	DD	DD	BB	DD	DD	DD	BB	BB	BB	DD	BB	BB	DD	BB	DD	DD	DD	BB	BB	BB	BB	BB	BB	BB	DD	DD	BB	BB	BB	BB	BB
chr16_36031753_36031764	BB	BB	BB	BB	DD	BB	DD	BB	BB	BB	BB	DD	BB	DD	DD	BB	BB	DD	DD	DD	BB	DD	DD	DD	BB	BB	BB	DD	BB	BB	DD	BB	DD	DD	DD	BB	BB	BB	BB	BB	BB	BB	DD	DD	BB	BB	BB	BB	BB
chr16_36051908_36051927	BB	BB	BB	BB	DD	BB	DD	BB	BB	BB	BB	DD	BB	DD	DD	BB	BB	DD	DD	DD	BB	DD	DD	DD	BB	BB	BB	DD	BB	BB	DD	BB	DD	DD	DD	BB	BB	BB	BB	BB	BB	BB	DD	DD	BB	BB	BB	BB	BB
chr16_36118782_36118817	BB	BB	BB	BB	DD	BB	DD	BB	BB	BB	BB	DD	BB	DD	DD	BB	BB	DD	DD	DD	BB	DD	DD	DD	BB	BB	BB	DD	BB	BB	DD	BB	DD	DD	DD	BB	BB	BB	BB	BB	BB	BB	DD	DD	BB	BB	BB	BB	BB
chr16_3636796_3636835	NA	FF	NA	FF	FF	FF	NA	FF	FF	NA	FF	FF	FF	FF	FF	FF	NA	FF	NA	FF	FF	FF	FF	FF	FF	FF	FF	FF	NN	NA	FF	NA	FF	FF	NA	FF	FF	FF	FF	FF	fn	NA	FF	FF	FF	FF	NA	FF	FF
chr16_36469323_36469334	BB	BB	BB	BB	DD	BB	DD	BB	BB	BB	BB	DD	BB	DD	DD	BB	BB	DD	DD	DD	BB	DD	DD	DD	BB	BB	BB	DD	BB	BB	DD	BB	DD	DD	DD	BB	BB	BB	BB	BB	BB	BB	DD	DD	BB	BB	BB	BB	BB
chr16_36502025_36502040	BB	BB	BB	BB	DD	BB	DD	BB	BB	BB	BB	DD	BB	DD	DD	BB	BB	DD	DD	DD	BB	DD	DD	DD	BB	BB	BB	DD	BB	BB	DD	BB	DD	DD	DD	BB	BB	BB	BB	BB	BB	BB	DD	DD	BB	BB	BB	BB	BB
chr16_36516831_36516850	BB	BB	BB	BB	DD	BB	DD	BB	BB	BB	BB	DD	BB	DD	DD	BB	BB	DD	DD	DD	BB	DD	DD	DD	BB	BB	BB	DD	BB	BB	DD	BB	DD	DD	DD	BB	BB	BB	BB	BB	BB	BB	DD	DD	BB	BB	BB	BB	BB
chr16_36528780_36528795	BB	BB	BB	BB	DD	BB	DD	BB	BB	BB	BB	DD	BB	DD	DD	BB	BB	DD	DD	DD	BB	DD	DD	DD	BB	BB	BB	DD	BB	BB	DD	BB	DD	DD	DD	BB	BB	BB	BB	BB	BB	BB	DD	DD	BB	BB	BB	BB	BB
chr16_36534342_36534359	BB	BB	BB	BB	NA	BB	DD	BB	BB	BB	BB	DD	BB	DD	DD	BB	BB	DD	DD	DD	BB	DD	DD	DD	BB	NA	BB	NA	BB	BB	NN	BB	DD	DD	DD	NA	BB	BB	BB	BB	BB	BB	DD	DD	BB	BB	BB	BB	BB
chr16_36546060_36546079	BB	BB	BB	BB	DD	BB	DD	BB	BB	BB	BB	DD	BB	DD	DD	BB	BB	DD	DD	DD	BB	DD	DD	DD	BB	BB	BB	DD	BB	BB	DD	BB	DD	DD	DD	BB	BB	BB	BB	BB	BB	BB	DD	DD	BB	BB	BB	BB	BB
chr16_36550481_36550492	BB	BB	BB	BB	DD	BB	DD	BB	BB	BB	BB	DD	BB	DD	DD	BB	BB	DD	DD	DD	BB	DD	DD	DD	BB	BB	BB	bd	BB	BB	DD	BB	DD	DD	DD	BB	BB	BB	BB	BB	BB	BB	DD	DD	BB	BB	BB	BB	BB
chr16_36550492_36550511	BB	BB	bn	BB	DD	BB	DD	BB	BB	BB	BB	DD	BB	DD	DD	BB	BB	DD	dn	DD	BB	DD	DD	DD	BB	BB	BB	DD	BB	BB	DD	BB	DD	DD	DD	BB	BB	BB	BB	BB	BB	BB	DD	DD	BB	BB	BB	BB	BB
chr16_36559258_36559277	BB	BB	BB	BB	DD	BB	DD	BB	BB	BB	BB	DD	BB	DD	DD	BB	BB	DD	DD	DD	BB	DD	DD	DD	BB	BB	BB	DD	BB	BB	DD	BB	DD	DD	DD	BB	BB	BB	BB	BB	BB	BB	DD	DD	BB	BB	BB	BB	BB
chr16_36588612_36588677	NA	BB	BB	BB	BB	BB	BB	BB	BB	BB	BB	BB	BB	BB	NA	BB	BB	BB	NA	BB	NA	BB	BB	NA	BB	BB	BB	DD	BB	BB	DD	BB	DD	NA	DD	NA	BB	BB	NN	BB	BB	NA	DD	DD	NA	NA	BB	BB	bn
chr16_36602326_36602381	NA	NN	NA	fn	NA	NA	FF	FF	FF	fn	FF	FF	FF	FF	FF	fn	FF	NA	NA	FF	NA	FF	FF	FF	FF	NA	fn	FF	FF	NA	FF	FF	FF	FF	FF	FF	NA	NA	FF	FF	FF	NA	FF	FF	FF	NA	FF	FF	FF
chr16_36605346_36605369	BB	BB	BB	BB	DD	BB	DD	BB	BB	BB	BB	DD	BB	DD	DD	BB	BB	DD	DD	DD	BB	DD	DD	DD	BB	BB	BB	DD	BB	BB	DD	BB	DD	DD	DD	BB	BB	BB	BB	BB	BB	BB	DD	DD	BB	BB	BB	BB	BB
chr16_36662676_36662719	BB	BB	BB	BB	DD	BB	DD	BB	BB	BB	BB	bd	BB	DD	DD	BB	bn	DD	DD	DD	BB	bd	bd	bd	DD	BB	BB	bd	BB	BB	DD	BB	DD	bd	DD	BB	BB	BB	BB	BB	BB	BB	DD	DD	BB	BB	BB	BB	BB
chr16_36957498_36957525	FF	FF	FF	FF	FF	FF	FF	FF	FF	FF	FF	FF	FF	FF	FF	FF	FF	FF	FF	FF	FF	FF	FF	FF	FF	FF	FF	NA	FF	FF	FF	FF	FF	FF	FF	FF	FF	FF	FF	fn	FF	FF	FF	FF	FF	NA	FF	FF	FF
chr16_36968780_36968815	BB	BB	BB	BB	DD	BB	DD	BB	BB	BB	BB	DD	BB	DD	DD	BB	BB	DD	DD	DD	BB	DD	DD	BB	DD	BB	BB	DD	BB	BB	DD	BB	DD	DD	DD	BB	BB	BB	BB	BB	BB	BB	DD	DD	BB	BB	DD	BB	DD
chr16_37018250_37018294	FF	FF	FF	FF	FF	NN	FF	FF	FF	FF	FF	FF	FF	FF	FF	FF	FF	FF	FF	FF	FF	FF	FF	FF	FF	FF	FF	FF	NA	FF	NA	FF	FF	FF	FF	FF	FF	FF	FF	FF	NA	fn	FF	FF	FF	FF	NA	FF	FF
chr16_3702637_3702656	FF	FF	FF	FF	NN	FF	FF	FF	FF	FF	FF	FF	FF	FF	FF	FF	FF	FF	FF	FF	FF	FF	FF	FF	FF	NA	FF	FF	FF	NA	FF	FF	FF	FF	NA	FF	FF	FF	FF	FF	FF	FF	FF	FF	FF	FF	FF	FF	NA
chr16_37092125_37092152	BB	BB	BB	BB	DD	BB	DD	BB	BB	BB	BB	DD	BB	DD	DD	BB	BB	DD	DD	DD	BB	DD	DD	BB	DD	BB	BB	DD	BB	BB	DD	BB	DD	DD	DD	BB	BB	BB	BB	BB	BB	BB	DD	DD	BB	BB	DD	BB	DD
chr16_37092390_37092405	BB	BB	BB	BB	DD	BB	DD	BB	BB	BB	BB	DD	BB	DD	DD	BB	BB	DD	DD	DD	BB	DD	DD	BB	DD	BB	BB	DD	BB	BB	DD	BB	DD	DD	DD	BB	BB	BB	BB	BB	BB	BB	DD	DD	BB	BB	DD	BB	DD
chr16_37122087_37122119	BB	BB	BB	BB	DD	BB	dn	BB	BB	BB	BB	DD	BB	DD	DD	BB	BB	DD	DD	DD	BB	DD	DD	BB	DD	BB	BB	DD	BB	BB	DD	BB	DD	DD	DD	BB	BB	BB	BB	BB	BB	BB	DD	DD	BB	BB	DD	BB	DD
chr16_37144606_37144653	BB	BB	BB	BB	DD	BB	DD	BB	BB	BB	BB	DD	BB	DD	DD	BB	BB	DD	DD	DD	BB	DD	DD	BB	DD	BB	BB	DD	BB	BB	DD	BB	DD	DD	DD	BB	BB	BB	BB	BB	BB	BB	DD	DD	BB	BB	DD	BB	DD
chr16_37149009_37149060	BB	BB	BB	BB	DD	BB	DD	BB	BB	BB	BB	DD	BB	DD	dd	BB	BB	DD	dn	DD	BB	DD	DD	BB	DD	BB	BB	DD	BB	BB	DD	BB	DD	DD	DD	BB	BB	DD	BB	BB	BB	BB	dd	DD	BB	BB	dd	BB	DD
chr16_37168723_37168770	BB	BB	bn	BB	DD	BB	DD	BB	BB	BB	BB	DD	BB	DD	DD	BB	BB	BB	BB	DD	BB	DD	DD	BB	DD	BB	BB	DD	BB	BB	DD	BB	DD	DD	DD	BB	BB	BB	BB	BB	BB	BB	DD	DD	BB	BB	DD	BB	DD
chr16_37204606_37204629	BB	BB	BB	BB	DD	BB	DD	BB	BB	BB	BB	DD	BB	DD	DD	BB	BB	DD	DD	DD	BB	DD	DD	BB	DD	BB	BB	DD	BB	BB	DD	BB	DD	DD	DD	BB	BB	BB	BB	BB	BB	BB	DD	DD	BB	BB	DD	BB	DD
chr16_37242255_37242290	BB	BB	BB	BB	DD	BB	DD	BB	BB	BB	BB	DD	BB	DD	DD	BB	BB	DD	DD	DD	BB	DD	DD	BB	DD	BB	BB	DD	BB	BB	DD	BB	DD	DD	DD	BB	BB	BB	BB	BB	BB	BB	DD	DD	BB	BB	DD	BB	DD
chr16_37253412_37253425	BB	BB	BB	BB	DD	BB	DD	BB	BB	BB	BB	DD	BB	DD	DD	BB	BB	DD	DD	DD	BB	DD	DD	BB	DD	BB	BB	DD	BB	BB	DD	BB	DD	DD	DD	BB	BB	BB	BB	BB	BB	BB	DD	DD	BB	BB	DD	BB	DD
chr16_37315885_37315919	BB	BB	BB	BB	DD	BB	DD	BB	BB	BB	BB	DD	BB	DD	DD	BB	BB	DD	DD	DD	BB	DD	DD	BB	DD	BB	BB	DD	BB	BB	DD	BB	DD	DD	DD	BB	BB	BB	BB	BB	BB	BB	DD	DD	BB	BB	DD	BB	DD
chr16_37370112_37370136	BB	BB	BB	BB	DD	BB	DD	BB	BB	BB	BB	DD	BB	DD	DD	BB	BB	DD	DD	DD	BB	DD	DD	BB	DD	BB	BB	DD	BB	BB	DD	BB	DD	DD	DD	BB	BB	BB	BB	BB	BB	BB	DD	DD	BB	BB	DD	BB	DD
chr16_37505998_37506009	BB	BB	BB	BB	DD	BB	DD	BB	BB	BB	BB	DD	BB	DD	DD	BB	BB	DD	DD	DD	BB	DD	DD	BB	DD	BB	BB	DD	BB	BB	DD	BB	DD	DD	DD	BB	BB	BB	BB	BB	BB	BB	DD	DD	BB	BB	DD	BB	DD
chr16_37507597_37507611	BB	BB	BB	BB	bd	BB	bd	BB	BB	BB	BB	DD	BB	DD	DD	BB	BB	DD	DD	bd	BB	DD	DD	BB	DD	BB	BB	DD	BB	BB	bd	BB	bd	DD	DD	BB	BB	BB	BB	BB	BB	BB	DD	DD	BB	BB	DD	BB	DD
chr16_37528473_37528504	BB	BB	BB	BB	DD	BB	DD	BB	BB	BB	BB	DD	BB	DD	DD	BB	BB	DD	DD	DD	BB	DD	DD	BB	DD	BB	BB	DD	BB	BB	DD	BB	DD	DD	DD	BB	BB	BB	BB	BB	BB	BB	DD	DD	BB	BB	DD	BB	DD
chr16_37531458_37531485	BB	BB	BB	BB	DD	BB	dd	BB	BB	BB	BB	DD	BB	dd	dd	BB	BB	dd	dd	DD	BB	DD	dd	BB	dd	BB	BB	dd	BB	BB	dd	BB	dd	dd	dd	BB	BB	BB	BB	BB	BB	BB	DD	dd	BB	BB	DD	BB	dd
chr16_37548390_37548407	BB	BB	BB	BB	DD	BB	DD	BB	BB	BB	BB	DD	BB	DD	DD	BB	BB	DD	DD	DD	BB	DD	DD	BB	DD	BB	BB	DD	BB	BB	DD	BB	DD	DD	DD	BB	BB	BB	BB	BB	BB	BB	DD	DD	BB	BB	DD	BB	DD
chr16_37568608_37568659	BB	BB	BB	BB	DD	BB	NN	BB	BB	BB	BB	DD	BB	NN	DD	BB	BB	DD	DD	NN	BB	DD	NA	BB	DD	NA	BB	NA	BB	BB	NA	BB	DD	DD	DD	NA	BB	BB	BB	BB	NA	BB	DD	DD	BB	BB	DD	BB	DD
chr16_37575166_37575193	BB	BB	BB	BB	DD	BB	DD	BB	BB	BB	BB	DD	BB	DD	DD	BB	BB	DD	DD	DD	BB	DD	bd	BB	bd	BB	BB	bd	BB	BB	DD	BB	bd	bd	DD	BB	BB	BB	BB	BB	BB	BB	DD	DD	BB	BB	bd	BB	DD
chr16_37575193_37575204	BB	BB	BB	BB	DD	BB	DD	BB	BB	BB	BB	DD	BB	DD	DD	BB	BB	DD	DD	DD	BB	DD	bd	BB	DD	BB	BB	DD	BB	BB	DD	BB	DD	DD	DD	BB	BB	BB	BB	BB	BB	BB	DD	DD	BB	BB	DD	BB	DD
chr16_37584181_37584205	BB	BB	BB	BB	DD	BB	DD	BB	BB	BB	BB	DD	BB	DD	DD	BB	BB	DD	DD	DD	BB	DD	DD	BB	DD	BB	BB	DD	BB	BB	DD	BB	DD	DD	DD	BB	BB	BB	BB	BB	BB	BB	DD	DD	BB	BB	DD	BB	DD
chr16_37719849_37719887	BB	BB	BB	BB	DD	BB	DD	BB	BB	BB	BB	DD	BB	DD	DD	BB	BB	DD	DD	DD	BB	DD	DD	BB	DD	BB	BB	DD	BB	BB	DD	BB	DD	DD	DD	bn	bn	BB	BB	BB	BB	BB	DD	DD	BB	BB	DD	BB	DD
chr16_37724700_37724735	FF	fn	FF	fn	NA	NA	NA	FF	FF	FF	NA	FF	fn	NA	FF	FF	NA	FF	FF	FF	FF	FF	FF	FF	fn	NA	NN	FF	FF	FF	NA	NA	FF	fn	NA	FF	FF	NA	FF	NA	FF	FF	FF	NA	FF	FF	FF	FF	FF
chr16_3779641_3779655	FF	FF	FF	FF	FF	FF	FF	FF	FF	FF	FF	FF	FF	FF	FF	FF	FF	FF	FF	FF	FF	FF	FF	FF	FF	FF	FF	FF	FF	FF	FF	NN	FF	FF	FF	FF	FF	FF	FF	FF	FF	FF	FF	FF	FF	FF	FF	FF	FF
chr16_37904612_37904639	FF	FF	FF	FF	FF	FF	FF	FF	FF	FF	FF	FF	FF	FF	FF	FF	FF	FF	FF	FF	FF	FF	FF	fn	FF	FF	NN	FF	FF	fn	FF	FF	FF	FF	FF	FF	FF	FF	FF	FF	FF	FF	FF	FF	FF	fn	FF	FF	FF
chr16_37924258_37924307	NA	NA	BB	NA	NA	BB	DD	BB	BB	BB	NA	DD	NA	DD	NA	NA	BB	DD	DD	DD	BB	DD	DD	NA	DD	bn	BB	DD	BB	NA	DD	NA	DD	DD	DD	NA	BB	NA	BB	BB	NA	BB	DD	DD	BB	NA	DD	BB	DD
chr16_37928943_37928954	BB	BB	BB	BB	DD	BB	DD	BB	BB	BB	BB	DD	BB	DD	DD	BB	BB	DD	DD	DD	BB	DD	DD	BB	DD	BB	BB	DD	BB	BB	DD	BB	DD	DD	DD	BB	BB	BB	BB	BB	BB	BB	DD	DD	BB	BB	DD	BB	DD
chr16_37929595_37929618	BB	BB	BB	BB	DD	BB	DD	BB	BB	BB	BB	DD	BB	DD	DD	BB	BB	DD	DD	DD	BB	DD	DD	BB	DD	BB	BB	DD	BB	BB	DD	BB	DD	DD	DD	BB	BB	BB	BB	BB	BB	BB	DD	DD	BB	BB	DD	BB	DD
chr16_37929911_37929925	FF	FF	FF	FF	df	FF	df	FF	FF	FF	FF	df	FF	df	df	FF	FF	df	df	df	FF	df	df	FF	df	FF	FF	df	FF	FF	df	FF	df	df	df	FF	FF	FF	FF	FF	FF	FF	df	df	FF	FF	df	FF	df
chr16_37929936_37929959	BB	BB	BB	BB	DD	BB	DD	BB	BB	BB	BB	DD	BB	DD	DD	BB	BB	DD	DD	DD	BB	DD	DD	BB	dn	BB	BB	DD	BB	BB	DD	BB	DD	DD	DD	BB	BB	BB	BB	BB	BB	BB	DD	DD	BB	BB	DD	BB	DD
chr16_37932441_37932452	BB	BB	BB	BB	DD	BB	DD	BB	BB	BB	BB	DD	BB	DD	DD	BB	BB	DD	DD	DD	BB	DD	DD	BB	DD	BB	BB	DD	BB	BB	DD	BB	DD	DD	DD	BB	BB	BB	BB	BB	BB	BB	DD	DD	BB	BB	DD	BB	DD
chr16_37933647_37933688	BB	BB	BB	BB	DD	BB	DD	BB	BB	BB	BB	DD	BB	DD	DD	BB	BB	DD	DD	DD	BB	DD	DD	BB	DD	BB	BB	DD	BB	BB	DD	BB	DD	DD	DD	BB	BB	BB	BB	BB	BB	BB	DD	DD	BB	BB	DD	BB	DD
chr16_37937990_37938013	BB	BB	BB	BB	DD	BB	DD	BB	BB	BB	BB	DD	BB	DD	DD	BB	BB	DD	DD	DD	BB	DD	DD	BB	DD	BB	BB	DD	BB	BB	DD	BB	DD	DD	DD	BB	BB	BB	BB	BB	BB	BB	DD	DD	BB	BB	DD	BB	DD
chr16_37954748_37954777	FF	FF	FF	FF	DD	FF	DD	FF	FF	FF	FF	DD	FF	DD	DD	FF	FF	DD	df	DD	FF	DD	DD	FF	DD	FF	FF	df	FF	FF	DD	FF	df	DD	DD	FF	FF	FF	FF	FF	FF	FF	DD	DD	FF	FF	DD	FF	DD
chr16_38076020_38076071	BB	UU	BB	BB	NA	BB	UU	BB	BB	BB	BB	UU	BB	UU	UU	BB	BB	UU	UU	NA	BB	UU	uu	BB	UU	UU	BB	UU	BB	BB	NA	BB	UU	UU	UU	BB	BB	BB	BB	BB	BB	BB	uu	UU	BB	BB	UU	BB	UU
chr16_3812430_3812461	FF	NA	FF	FF	FF	FF	FF	FF	FF	FF	FF	NN	FF	FF	FF	FF	fn	FF	FF	FF	FF	FF	FF	FF	FF	fn	FF	FF	FF	FF	FF	FF	FF	FF	FF	FF	NN	FF	FF	FF	FF	FF	FF	FF	FF	FF	FF	FF	FF
chr16_38126194_38126221	BB	BB	BB	BB	DD	BB	DD	BB	BB	BB	BB	DD	BB	DD	DD	BB	BB	DD	bd	DD	NN	DD	bd	BB	dn	BB	BB	DD	BB	BB	DD	BB	DD	NA	DD	BB	BB	BB	BB	BB	BB	BB	DD	DD	BB	BB	DD	BB	DD
chr16_38138186_38138201	BB	BB	BB	BB	DD	BB	DD	BB	BB	BB	BB	DD	BB	DD	DD	BB	BB	DD	DD	DD	BB	DD	DD	BB	DD	BB	BB	DD	BB	BB	DD	BB	DD	DD	DD	BB	BB	BB	BB	BB	BB	BB	DD	DD	BB	BB	DD	BB	DD
chr16_38143463_38143484	BB	BB	BB	BB	DD	BB	DD	BB	BB	BB	BB	DD	BB	DD	DD	BB	BB	DD	DD	DD	BB	DD	DD	BB	DD	BB	BB	DD	BB	BB	DD	BB	DD	DD	DD	BB	BB	BB	BB	BB	BB	BB	DD	DD	BB	BB	DD	BB	DD
chr16_38203386_38203401	BB	BB	BB	BB	DD	BB	DD	BB	BB	BB	BB	DD	BB	DD	DD	BB	BB	DD	DD	DD	BB	DD	DD	BB	DD	BB	BB	DD	BB	BB	DD	BB	DD	DD	DD	BB	BB	BB	BB	BB	BB	BB	DD	DD	BB	BB	DD	BB	DD
chr16_38205016_38205027	BB	BB	BB	BB	DD	BB	DD	BB	BB	BB	BB	DD	BB	DD	DD	BB	BB	DD	DD	DD	BB	DD	DD	BB	DD	BB	BB	DD	BB	BB	DD	BB	DD	DD	DD	BB	BB	BB	BB	BB	BB	BB	DD	DD	BB	BB	DD	BB	DD
chr16_38247720_38247771	FF	FF	FF	FF	NN	FF	FF	FF	NA	FF	FF	FF	NA	FF	FF	FF	FF	FF	FF	FF	NA	FF	FF	NA	FF	NA	FF	FF	FF	FF	FF	NA	FF	FF	FF	FF	FF	NA	NA	FF	FF	FF	FF	FF	FF	FF	fn	FF	FF
chr16_38261424_38261459	BB	BB	BB	BB	DD	BB	DD	BB	BB	DD	BB	DD	BB	DD	DD	BB	BB	DD	DD	DD	BB	DD	DD	BB	DD	BB	BB	DD	BB	BB	DD	BB	DD	DD	DD	BB	BB	BB	BB	BB	BB	BB	DD	DD	BB	BB	DD	BB	DD
chr16_38266567_38266594	FF	FF	FF	FF	FF	FF	FF	FF	FF	FF	FF	FF	FF	FF	FF	NA	FF	FF	FF	FF	FF	FF	FF	NN	FF	FF	FF	FF	FF	FF	FF	FF	FF	FF	FF	FF	FF	FF	FF	FF	NA	NA	FF	FF	FF	FF	FF	NA	FF
chr16_38336842_38336868	BB	BB	BB	BB	NA	NA	DD	BB	BB	BB	DD	DD	BB	DD	DD	BB	BB	DD	DD	DD	BB	DD	DD	BB	DD	BB	BB	DD	BB	BB	DD	BB	DD	DD	DD	bn	BB	BB	BB	BB	BB	BB	DD	DD	BB	BB	DD	BB	BB
chr16_38368937_38368964	BB	BB	BB	BB	DD	BB	DD	BB	BB	BB	DD	DD	BB	DD	DD	BB	BB	DD	DD	DD	BB	DD	DD	BB	DD	BB	BB	DD	BB	BB	DD	BB	DD	DD	DD	BB	BB	BB	BB	BB	BB	BB	DD	DD	BB	BB	DD	BB	BB
chr16_38386523_38386558	BB	BB	BB	NA	DD	BB	DD	BB	NA	BB	NN	DD	NA	DD	NA	NA	NA	DD	NA	NA	BB	DD	DD	NA	DD	NA	BB	NA	BB	NA	NA	BB	DD	DD	DD	BB	bn	BB	BB	BB	NA	NA	DD	DD	BB	NA	DD	BB	BB
chr16_38395995_38396010	BB	BB	BB	BB	DD	BB	DD	BB	BB	BB	DD	DD	BB	DD	DD	BB	BB	DD	DD	DD	BB	DD	DD	BB	DD	BB	BB	DD	BB	BB	DD	BB	DD	DD	DD	BB	BB	BB	BB	BB	BB	BB	DD	DD	BB	BB	DD	BB	BB
chr16_38405946_38405977	FF	NA	FF	FF	NA	FF	NN	FF	FF	NA	NN	NN	FF	NN	NN	FF	NA	NN	NN	NN	FF	NN	NN	FF	NN	FF	FF	NN	FF	FF	NN	FF	NN	NN	NN	FF	FF	FF	FF	FF	FF	FF	NN	NA	FF	NA	NN	FF	FF
chr16_3842705_3842744	FF	FF	FF	NA	FF	FF	FF	FF	FF	FF	NA	FF	FF	FF	FF	FF	FF	FF	FF	NN	FF	FF	FF	FF	FF	NA	FF	FF	FF	FF	FF	NA	FF	FF	FF	FF	FF	NA	FF	NA	FF	FF	FF	FF	FF	FF	FF	FF	FF
chr16_38576628_38576663	BB	BB	BB	BB	DD	BB	DD	BB	BB	BB	DD	DD	BB	DD	DD	BB	BB	DD	DD	DD	BB	DD	DD	BB	DD	BB	BB	DD	BB	BB	DD	BB	DD	DD	DD	BB	BB	BB	BB	BB	BB	BB	DD	DD	BB	BB	DD	BB	BB
chr16_38658433_38658450	NA	FF	FF	FF	FF	NA	FF	FF	FF	FF	FF	FF	FF	FF	FF	FF	FF	FF	FF	FF	FF	FF	FF	FF	FF	NA	FF	FF	FF	FF	FF	FF	FF	FF	FF	FF	FF	NA	FF	FF	FF	FF	FF	FF	FF	FF	FF	FF	FF
chr16_38703816_38703843	BB	BB	BB	BB	DD	BB	DD	BB	BB	BB	DD	DD	BB	DD	DD	BB	BB	DD	DD	DD	BB	DD	DD	BB	DD	BB	BB	DD	BB	BB	DD	BB	DD	DD	DD	BB	BB	BB	BB	BB	BB	BB	DD	DD	BB	BB	DD	BB	BB
chr16_38761345_38761369	BB	BB	BB	BB	DD	BB	DD	BB	BB	BB	DD	DD	BB	DD	DD	BB	BB	DD	DD	DD	BB	DD	DD	BB	DD	BB	BB	DD	BB	BB	DD	BB	DD	DD	DD	BB	BB	BB	BB	BB	BB	BB	DD	DD	BB	BB	DD	BB	BB
chr16_38815810_38815823	BB	BB	BB	BB	DD	BB	DD	BB	BB	BB	DD	DD	BB	DD	DD	BB	BB	DD	DD	DD	BB	DD	DD	BB	DD	BB	BB	DD	BB	BB	DD	BB	DD	DD	DD	BB	BB	BB	BB	BB	BB	BB	DD	DD	BB	BB	DD	BB	BB
chr16_38817121_38817132	BB	BB	BB	BB	DD	BB	DD	BB	BB	BB	DD	DD	BB	DD	DD	BB	BB	DD	DD	DD	BB	DD	DD	BB	DD	BB	BB	DD	BB	BB	DD	BB	DD	DD	DD	BB	BB	BB	BB	BB	BB	BB	DD	DD	BB	BB	DD	BB	BB
chr16_38822782_38822801	BB	BB	BB	BB	DD	BB	DD	BB	BB	BB	DD	DD	BB	DD	DD	BB	BB	DD	DD	DD	BB	DD	DD	BB	DD	BB	BB	DD	BB	BB	DD	BB	DD	DD	DD	BB	BB	BB	BB	BB	BB	BB	DD	DD	BB	BB	DD	BB	BB
chr16_38846733_38846752	BB	BB	BB	BB	DD	BB	DD	BB	BB	BB	DD	DD	BB	DD	DD	BB	BB	DD	DD	DD	BB	DD	DD	BB	DD	BB	BB	DD	BB	BB	DD	BB	DD	DD	DD	BB	BB	BB	BB	BB	BB	BB	bd	DD	BB	BB	DD	BB	BB
chr16_38901840_38901879	BB	BB	BB	BB	DD	BB	DD	BB	NA	NA	DD	DD	NA	DD	DD	BB	BB	DD	DD	DD	BB	DD	DD	BB	DD	BB	BB	DD	BB	BB	DD	BB	DD	DD	DD	NA	bn	BB	BB	BB	BB	NN	DD	DD	BB	NA	DD	BB	BB
chr16_38909258_38909285	BB	BB	BB	BB	DD	BB	DD	BB	BB	BB	DD	DD	BB	DD	DD	BB	BB	DD	DD	DD	BB	DD	DD	BB	DD	BB	BB	DD	BB	BB	DD	BB	DD	DD	DD	bn	BB	BB	BB	BB	BB	BB	DD	DD	BB	BB	DD	BB	BB
chr16_38914154_38914167	BB	BB	BB	BB	DD	BB	DD	BB	BB	BB	DD	DD	BB	DD	DD	BB	BB	DD	DD	DD	BB	DD	DD	BB	DD	BB	BB	DD	BB	BB	DD	BB	DD	DD	DD	BB	BB	BB	BB	BB	BB	BB	DD	DD	BB	BB	DD	BB	BB
chr16_38915458_38915477	BB	BB	BB	BB	DD	BB	DD	BB	BB	BB	DD	DD	BB	DD	DD	BB	BB	DD	DD	DD	BB	DD	DD	BB	DD	BB	bn	DD	BB	BB	DD	BB	DD	DD	DD	BB	BB	BB	BB	BB	bn	BB	DD	DD	BB	BB	DD	BB	BB
chr16_38946280_38946291	FF	FF	FF	FF	DD	FF	DD	FF	FF	FF	DD	df	FF	df	df	FF	FF	DD	df	df	FF	df	DD	FF	DD	FF	FF	df	FF	FF	df	FF	df	df	DD	FF	FF	FF	FF	FF	FF	FF	DD	df	FF	FF	df	FF	FF
chr16_38971377_38971388	BB	BB	BB	BB	DD	BB	DD	BB	BB	BB	DD	DD	BB	DD	DD	BB	BB	DD	DD	DD	BB	DD	DD	BB	DD	BB	BB	DD	BB	BB	DD	BB	DD	DD	DD	BB	BB	BB	BB	BB	BB	BB	DD	DD	BB	BB	DD	BB	BB
chr16_38979142_38979153	BB	BB	BB	BB	DD	BB	DD	BB	BB	BB	DD	DD	BB	DD	DD	BB	BB	DD	DD	DD	BB	DD	DD	BB	DD	BB	BB	DD	BB	BB	DD	BB	DD	DD	DD	BB	BB	BB	BB	BB	BB	BB	DD	DD	BB	BB	DD	BB	BB
chr16_38979915_38979930	BB	BB	BB	BB	DD	BB	DD	BB	BB	BB	DD	DD	BB	DD	DD	BB	BB	DD	DD	DD	BB	DD	DD	BB	DD	BB	BB	DD	BB	BB	DD	BB	DD	DD	DD	BB	BB	BB	BB	BB	BB	BB	DD	bd	BB	BB	DD	BB	BB
chr16_38999580_38999599	BB	BB	BB	BB	DD	BB	DD	BB	BB	BB	DD	DD	BB	DD	DD	BB	BB	DD	DD	DD	BB	DD	DD	BB	DD	BB	BB	DD	BB	BB	DD	BB	DD	DD	DD	BB	BB	BB	BB	BB	BB	BB	DD	DD	BB	BB	DD	BB	BB
chr16_39028843_39028856	BB	BB	BB	BB	dd	BB	dd	BB	BB	BB	DD	dd	BB	dd	dd	BB	BB	dd	DD	dd	BB	dd	dd	BB	dd	BB	BB	dd	BB	BB	DD	BB	DD	DD	DD	BB	BB	BB	BB	BB	BB	BB	dd	DD	BB	BB	dd	BB	BB
chr16_39058414_39058443	BB	BB	BB	BB	DD	BB	DD	BB	bn	BB	DD	DD	BB	DD	DD	BB	BB	DD	DD	DD	BB	DD	DD	BB	DD	bn	BB	DD	BB	BB	DD	BB	DD	DD	DD	BB	BB	BB	BB	BB	BB	BB	DD	DD	BB	BB	DD	BB	BB
chr16_39096497_39096512	BB	BB	BB	BB	DD	BB	DD	BB	BB	BB	DD	DD	BB	DD	dn	BB	BB	dn	DD	DD	BB	DD	DD	BB	DD	BB	BB	dn	BB	BB	DD	BB	dn	dn	dn	BB	BB	BB	BB	BB	BB	BB	dn	dn	BB	BB	dn	BB	BB
chr16_39113353_39113364	BB	BB	BB	BB	DD	BB	DD	BB	BB	BB	DD	DD	BB	DD	DD	BB	BB	DD	DD	DD	BB	DD	DD	BB	DD	BB	BB	DD	BB	BB	DD	BB	DD	DD	DD	BB	BB	BB	BB	BB	BB	BB	DD	DD	BB	BB	DD	BB	BB
chr16_39119339_39119353	BB	BB	BB	BB	DD	BB	DD	BB	BB	BB	DD	DD	BB	DD	DD	BB	BB	DD	DD	DD	BB	DD	DD	BB	DD	BB	BB	DD	BB	BB	DD	BB	DD	DD	DD	BB	BB	BB	BB	BB	BB	BB	DD	DD	BB	BB	DD	BB	BB
chr16_39124200_39124227	BB	BB	BB	BB	DD	BB	DD	BB	BB	BB	DD	DD	BB	DD	DD	BB	BB	DD	DD	DD	BB	DD	DD	BB	DD	BB	BB	DD	BB	BB	DD	BB	DD	DD	DD	BB	BB	BB	BB	BB	BB	BB	DD	DD	BB	BB	DD	BB	BB
chr16_39132224_39132271	BB	NN	BB	BB	dn	BB	NA	NA	BB	BB	NA	NA	BB	NN	NN	BB	BB	DD	dn	dn	BB	DD	dn	NA	NA	BB	BB	DD	BB	BB	DD	BB	NN	NA	DD	BB	BB	BB	BB	BB	BB	BB	NN	DD	BB	BB	DD	BB	BB
chr16_39157054_39157069	BB	bn	BB	BB	DD	BB	DD	BB	BB	BB	DD	DD	BB	DD	DD	BB	BB	DD	DD	DD	BB	DD	DD	BB	DD	BB	BB	DD	BB	BB	DD	BB	DD	DD	DD	BB	BB	BB	BB	BB	BB	BB	DD	DD	BB	BB	DD	BB	BB
chr16_39163051_39163074	BB	BB	BB	BB	DD	BB	DD	BB	BB	BB	DD	DD	BB	DD	DD	BB	BB	DD	DD	DD	BB	DD	DD	BB	DD	BB	BB	DD	BB	BB	DD	BB	DD	DD	DD	BB	BB	BB	BB	BB	BB	BB	DD	DD	BB	BB	DD	BB	BB
chr16_39190392_39190406	FF	FF	FF	FF	df	FF	df	FF	FF	FF	df	df	FF	df	df	FF	FF	df	df	df	FF	df	df	FF	df	FF	FF	df	FF	FF	df	FF	df	df	df	FF	FF	FF	FF	FF	FF	FF	df	df	FF	FF	df	FF	FF
chr16_39226211_39226234	BB	BB	BB	BB	DD	BB	DD	BB	BB	BB	DD	DD	BB	DD	DD	BB	BB	DD	DD	DD	BB	DD	DD	BB	DD	BB	BB	DD	BB	BB	DD	BB	DD	DD	DD	BB	BB	BB	BB	BB	BB	BB	DD	DD	BB	BB	DD	BB	BB
chr16_39230512_39230525	BB	BB	BB	BB	DD	BB	DD	BB	BB	BB	DD	DD	BB	DD	DD	BB	BB	DD	DD	DD	BB	DD	DD	BB	DD	BB	BB	DD	BB	BB	DD	BB	DD	DD	DD	BB	BB	BB	BB	BB	BB	BB	DD	DD	BB	BB	DD	BB	BB
chr16_39276238_39276297	BB	BB	BB	NA	NA	NA	NN	BB	BB	NN	NN	NN	NA	NN	NN	NA	NA	NN	NN	NN	BB	NN	NN	BB	NN	NA	BB	NN	BB	BB	NN	NA	NN	NN	NN	NA	BB	NA	BB	NN	BB	bn	NN	NN	BB	NA	NA	BB	BB
chr16_39277343_39277417	FF	FF	FF	FF	DD	FF	df	FF	FF	FF	dn	df	FF	dn	dn	FF	FF	dn	df	dn	FF	dn	DD	FF	dn	FF	FF	dn	FF	FF	df	FF	df	df	dn	fn	FF	fn	fn	FF	FF	FF	dn	df	FF	FF	dn	FF	FF
chr16_39300607_39300630	BB	BB	BB	BB	dd	BB	dd	BB	BB	BB	dd	dd	BB	DD	DD	BB	BB	DD	dd	DD	BB	dd	dd	BB	dd	BB	BB	dd	BB	BB	dd	BB	dd	dd	dd	BB	BB	bn	BB	BB	BB	BB	DD	DD	BB	BB	DD	BB	BB
chr16_39360597_39360608	BB	BB	BB	BB	DD	BB	DD	BB	BB	BB	DD	DD	BB	DD	DD	BB	BB	DD	DD	DD	BB	DD	DD	BB	DD	BB	BB	DD	BB	BB	DD	BB	DD	DD	DD	BB	BB	BB	BB	BB	BB	BB	DD	DD	BB	BB	DD	BB	BB
chr16_39363980_39364006	BB	BB	BB	BB	DD	BB	DD	BB	BB	BB	DD	DD	BB	DD	DD	BB	BB	DD	DD	DD	BB	DD	DD	BB	DD	BB	BB	DD	BB	BB	DD	BB	DD	DD	DD	BB	BB	BB	BB	BB	BB	BB	DD	DD	BB	BB	DD	BB	BB
chr16_39422958_39422972	BB	BB	BB	BB	DD	BB	DD	BB	BB	BB	DD	DD	BB	DD	DD	BB	BB	DD	DD	DD	BB	DD	DD	BB	DD	BB	BB	DD	BB	BB	DD	BB	DD	DD	DD	BB	BB	BB	BB	BB	BB	BB	DD	DD	BB	BB	DD	BB	BB
chr16_39435062_39435077	BB	BB	BB	BB	DD	BB	DD	BB	BB	BB	DD	DD	BB	DD	DD	BB	BB	DD	DD	DD	BB	DD	DD	BB	DD	BB	BB	DD	BB	BB	DD	BB	DD	DD	DD	BB	BB	BB	BB	BB	BB	BB	DD	DD	BB	BB	DD	BB	BB
chr16_39443015_39443026	FF	FF	FF	FF	df	FF	df	FF	FF	FF	df	df	FF	df	df	FF	FF	df	df	df	FF	df	df	FF	df	FF	FF	df	FF	FF	df	FF	df	df	df	FF	FF	FF	FF	FF	FF	FF	df	df	FF	FF	df	FF	FF
chr16_39448116_39448130	BB	BB	BB	BB	DD	BB	DD	BB	BB	BB	DD	DD	BB	DD	DD	BB	BB	DD	DD	DD	BB	DD	DD	BB	DD	BB	BB	DD	BB	BB	DD	BB	DD	DD	DD	BB	BB	BB	BB	BB	BB	BB	DD	DD	BB	BB	DD	BB	BB
chr16_39452546_39452563	BB	BB	BB	BB	DD	BB	DD	BB	BB	BB	DD	DD	BB	DD	DD	BB	BB	DD	DD	DD	BB	DD	DD	BB	DD	BB	BB	DD	BB	BB	DD	BB	DD	DD	DD	BB	BB	BB	BB	BB	BB	BB	DD	DD	BB	BB	DD	BB	BB
chr16_39461915_39461930	BB	BB	BB	BB	DD	BB	DD	BB	BB	BB	DD	DD	BB	DD	DD	BB	BB	DD	DD	DD	BB	DD	DD	BB	DD	BB	BB	DD	BB	BB	DD	BB	DD	DD	DD	BB	BB	BB	BB	BB	BB	BB	DD	DD	BB	bn	DD	BB	BB
chr16_39465723_39465736	BB	BB	BB	BB	DD	BB	DD	BB	BB	BB	DD	DD	BB	DD	DD	BB	BB	DD	DD	DD	BB	DD	DD	BB	DD	BB	BB	DD	BB	BB	DD	BB	DD	DD	dn	BB	BB	BB	BB	BB	BB	BB	DD	DD	BB	BB	DD	BB	BB
chr16_39518300_39518335	BB	BB	BB	BB	DD	BB	DD	BB	BB	BB	DD	DD	BB	DD	DD	BB	BB	DD	DD	DD	BB	DD	DD	BB	DD	BB	BB	DD	BB	BB	DD	BB	DD	DD	DD	BB	BB	BB	BB	BB	BB	BB	DD	DD	BB	BB	DD	BB	BB
chr16_39524029_39524044	bb	BB	BB	BB	DD	BB	DD	BB	bb	BB	DD	DD	BB	DD	DD	BB	BB	DD	DD	DD	BB	DD	DD	BB	DD	BB	BB	DD	BB	BB	DD	BB	DD	DD	DD	BB	BB	BB	bb	BB	bb	BB	DD	DD	BB	BB	DD	BB	BB
chr16_39524477_39524500	FF	FF	FF	FF	df	FF	df	FF	FF	FF	df	df	FF	df	df	FF	FF	dn	df	df	FF	df	df	FF	df	FF	FF	DD	FF	FF	df	FF	df	df	df	FF	FF	FF	FF	FF	FF	FF	df	df	FF	FF	df	FF	FF
chr16_39540023_39540062	BB	BB	BB	BB	DD	BB	DD	BB	BB	BB	DD	DD	BB	DD	DD	BB	BB	DD	DD	DD	BB	DD	DD	BB	DD	BB	BB	DD	BB	BB	DD	BB	DD	DD	DD	BB	BB	BB	BB	BB	BB	BB	DD	DD	BB	BB	DD	BB	BB
chr16_39556968_39556979	BB	BB	BB	BB	DD	BB	DD	BB	BB	BB	DD	DD	BB	DD	DD	BB	BB	DD	DD	DD	BB	DD	DD	BB	DD	BB	BB	DD	BB	BB	DD	BB	DD	DD	DD	BB	BB	BB	BB	BB	BB	BB	DD	DD	BB	BB	DD	BB	BB
chr16_39558806_39558825	BB	BB	BB	BB	DD	BB	DD	BB	BB	BB	DD	DD	BB	DD	DD	BB	BB	DD	DD	DD	BB	DD	DD	BB	DD	BB	BB	DD	BB	BB	bd	BB	DD	DD	DD	BB	BB	BB	BB	BB	BB	BB	DD	DD	BB	BB	DD	BB	BB
chr16_39570624_39570639	BB	BB	BB	BB	DD	BB	DD	BB	BB	BB	DD	DD	BB	DD	DD	BB	BB	DD	DD	DD	BB	DD	DD	BB	DD	BB	BB	DD	BB	BB	DD	BB	DD	DD	DD	BB	BB	BB	BB	BB	BB	BB	DD	DD	BB	BB	DD	BB	BB
chr16_39580387_39580418	FF	FF	FF	NA	FF	FF	FF	FF	FF	FF	FF	FF	FF	FF	FF	FF	FF	FF	FF	FF	FF	NN	FF	FF	FF	FF	FF	FF	FF	FF	FF	FF	FF	FF	FF	FF	FF	FF	FF	FF	FF	FF	FF	FF	FF	FF	FF	FF	FF
chr16_39591022_39591046	BB	BB	BB	BB	DD	BB	DD	BB	BB	BB	DD	DD	BB	DD	DD	BB	BB	DD	DD	DD	BB	DD	DD	BB	DD	BB	BB	DD	BB	BB	DD	BB	DD	DD	DD	BB	BB	BB	BB	BB	BB	BB	DD	DD	BB	BB	DD	BB	BB
chr16_39600437_39600450	BB	BB	BB	BB	DD	BB	DD	BB	BB	BB	DD	DD	BB	DD	DD	BB	BB	DD	DD	DD	BB	DD	DD	BB	DD	BB	BB	DD	BB	BB	DD	BB	DD	DD	DD	BB	BB	BB	BB	BB	BB	BB	DD	DD	BB	BB	DD	BB	BB
chr16_39628200_39628243	BB	bn	BB	BB	DD	NA	DD	nn	BB	BB	DD	DD	NA	DD	DD	BB	NA	DD	DD	DD	BB	DD	DD	BB	DD	NA	BB	DD	BB	BB	DD	BB	DD	DD	DD	BB	BB	BB	BB	BB	BB	BB	NA	NA	BB	BB	DD	BB	DD
chr16_39630496_39630539	BB	BB	BB	BB	NA	BB	NN	BB	BB	BB	NA	NN	NA	NA	DD	NA	BB	dn	DD	DD	BB	DD	DD	BB	DD	NA	BB	DD	BB	BB	NA	NA	DD	DD	DD	BB	BB	BB	BB	BB	NA	BB	DD	DD	BB	BB	DD	BB	DD
chr16_39661723_39661778	BB	BB	BB	BB	DD	BB	DD	BB	BB	BB	DD	DD	BB	DD	DD	BB	BB	DD	DD	DD	BB	DD	DD	BB	DD	BB	BB	DD	BB	BB	DD	BB	DD	DD	DD	BB	BB	BB	BB	BB	BB	BB	DD	DD	BB	bn	DD	BB	DD
chr16_39670777_39670816	BB	BB	BB	BB	DD	NA	NA	BB	NA	BB	NN	NA	BB	DD	DD	BB	BB	DD	DD	NA	BB	DD	DD	BB	DD	NA	BB	NA	BB	BB	DD	NA	DD	DD	DD	BB	BB	BB	BB	BB	NA	BB	DD	DD	BB	BB	DD	BB	DD
chr16_39697968_39698023	BB	NN	NN	NA	DD	BB	DD	NN	BB	NA	DD	DD	BB	DD	DD	BB	BB	DD	DD	DD	BB	DD	DD	bn	DD	NA	NA	NA	NN	NA	NA	NA	NA	DD	DD	BB	BB	BB	BB	BB	NA	NA	dn	DD	bn	BB	DD	NA	NA
chr16_39717570_39717605	BB	BB	BB	BB	DD	BB	DD	BB	BB	BB	DD	DD	BB	DD	DD	BB	BB	DD	DD	DD	BB	DD	DD	BB	DD	BB	BB	DD	BB	BB	DD	BB	DD	DD	DD	BB	BB	BB	BB	BB	BB	BB	DD	DD	BB	BB	DD	BB	DD
chr16_3973716_3973747	FF	NN	FF	NA	FF	NA	FF	NA	FF	FF	FF	FF	FF	NA	FF	FF	FF	NA	FF	FF	FF	FF	FF	FF	FF	NA	FF	FF	FF	FF	FF	FF	NA	NA	FF	NA	FF	FF	FF	NA	NA	FF	NA	FF	FF	FF	FF	FF	NA
chr16_39746996_39747035	BB	BB	BB	BB	DD	BB	DD	BB	BB	BB	DD	DD	BB	DD	DD	BB	BB	DD	DD	DD	BB	DD	DD	BB	DD	BB	BB	DD	BB	BB	DD	BB	DD	DD	DD	BB	BB	BB	BB	BB	BB	BB	DD	DD	BB	BB	DD	BB	DD
chr16_39773033_39773062	BB	BB	BB	BB	DD	BB	DD	BB	BB	BB	DD	DD	BB	DD	DD	BB	BB	DD	DD	DD	BB	DD	DD	BB	DD	BB	BB	DD	BB	BB	DD	BB	DD	DD	DD	BB	BB	BB	BB	BB	BB	BB	DD	DD	BB	BB	DD	BB	DD
chr16_39873838_39873891	BB	BB	BB	BB	DD	BB	DD	BB	BB	BB	DD	DD	BB	DD	DD	BB	BB	DD	DD	DD	BB	DD	DD	BB	DD	BB	BB	DD	BB	BB	DD	BB	DD	DD	DD	BB	BB	BB	BB	BB	BB	BB	DD	DD	BB	BB	DD	BB	DD
chr16_39950188_39950237	BB	DD	BB	BB	DD	BB	DD	BB	BB	DD	DD	DD	bn	DD	DD	BB	BB	DD	DD	DD	BB	dn	DD	BB	DD	BB	BB	DD	BB	BB	DD	BB	DD	DD	DD	BB	BB	BB	BB	BB	BB	BB	DD	DD	BB	BB	DD	BB	DD
chr16_40007327_40007358	BB	BB	BB	BB	DD	BB	DD	BB	BB	BB	DD	DD	BB	DD	DD	BB	BB	DD	DD	DD	BB	DD	DD	BB	DD	BB	BB	DD	BB	BB	DD	BB	DD	DD	DD	BB	BB	BB	BB	BB	BB	BB	DD	DD	BB	BB	DD	BB	DD
chr16_40040235_40040274	BB	BB	BB	BB	DD	BB	DD	BB	BB	BB	DD	DD	BB	DD	DD	BB	BB	DD	DD	DD	BB	DD	DD	DD	DD	BB	BB	DD	BB	BB	DD	BB	DD	DD	DD	BB	BB	BB	BB	BB	BB	BB	DD	DD	BB	BB	DD	BB	DD
chr16_40058478_40058525	NA	NA	BB	NN	NA	BB	NN	BB	BB	BB	NN	DD	BB	DD	dn	BB	BB	DD	dn	DD	BB	NA	DD	BB	DD	NA	BB	DD	BB	BB	DD	BB	DD	DD	DD	BB	BB	BB	BB	BB	NA	BB	DD	DD	NA	BB	NA	NN	NA
chr16_40070558_40070601	BB	BB	BB	BB	DD	BB	DD	BB	BB	BB	DD	DD	BB	DD	NA	BB	BB	DD	DD	NN	BB	DD	DD	BB	NN	NA	BB	DD	BB	BB	dn	BB	DD	DD	DD	BB	BB	BB	BB	BB	BB	BB	DD	DD	BB	BB	DD	BB	DD
chr16_40180000_40180038	BB	BB	BB	BB	DD	BB	DD	BB	DD	BB	DD	dn	BB	DD	DD	BB	BB	DD	DD	DD	BB	DD	DD	BB	DD	BB	BB	DD	BB	BB	DD	BB	DD	DD	DD	BB	BB	BB	BB	BB	BB	BB	DD	DD	BB	BB	DD	BB	DD
chr16_40263937_40263954	BB	BB	BB	BB	DD	BB	bd	BB	BB	BB	bd	bd	BB	DD	DD	BB	BB	bd	bd	DD	BB	DD	DD	BB	bd	BB	BB	DD	BB	BB	bd	BB	DD	bd	bd	BB	BB	BB	BB	BB	BB	BB	bd	bd	BB	BB	bd	BB	bd
chr16_40263955_40263970	BB	BB	BB	BB	DD	BB	bd	BB	BB	BB	DD	DD	BB	DD	DD	BB	BB	DD	DD	DD	BB	bd	DD	BB	DD	BB	BB	bd	BB	BB	DD	BB	DD	DD	DD	BB	BB	BB	BB	BB	BB	BB	DD	DD	BB	BB	bd	BB	DD
chr16_40321985_40322028	BB	BB	BB	BB	DD	BB	DD	BB	BB	BB	DD	DD	BB	DD	DD	BB	BB	DD	DD	DD	BB	DD	DD	BB	DD	BB	BB	DD	BB	BB	DD	BB	DD	DD	DD	BB	BB	BB	BB	BB	BB	BB	DD	DD	BB	BB	DD	BB	DD
chr16_40349585_40349604	BB	BB	BB	BB	DD	BB	DD	BB	BB	BB	DD	DD	BB	DD	DD	BB	BB	DD	DD	DD	BB	DD	DD	BB	DD	BB	BB	DD	BB	BB	DD	BB	DD	DD	DD	BB	BB	BB	BB	BB	BB	BB	DD	DD	BB	BB	DD	BB	DD
chr16_40406226_40406280	BB	BB	BB	BB	DD	BB	DD	BB	BB	BB	DD	DD	BB	DD	DD	BB	BB	DD	DD	DD	BB	DD	DD	BB	dn	BB	BB	DD	BB	BB	DD	BB	DD	DD	DD	BB	BB	BB	BB	BB	BB	BB	DD	DD	BB	BB	DD	BB	DD
chr16_40419872_40419911	BB	BB	BB	BB	DD	BB	DD	BB	BB	BB	DD	DD	BB	DD	DD	BB	BB	DD	DD	DD	BB	DD	DD	BB	DD	BB	BB	DD	BB	BB	DD	BB	DD	DD	DD	BB	BB	BB	BB	BB	BB	BB	DD	DD	BB	BB	DD	BB	DD
chr16_40554041_40554056	FF	FF	FF	FF	FF	FF	FF	FF	FF	FF	FF	FF	FF	FF	FF	FF	FF	FF	FF	FF	FF	FF	FF	FF	NA	fn	FF	NA	FF	NN	FF	FF	NA	FF	NA	FF	FF	FF	FF	NA	FF	FF	FF	FF	FF	FF	FF	FF	FF
chr16_40566329_40566383	BB	BB	NA	BB	DD	BB	DD	BB	BB	BB	DD	DD	BB	bd	DD	BB	BB	DD	NA	DD	NA	DD	DD	BB	DD	BB	BB	DD	BB	BB	NA	BB	DD	DD	DD	NA	NA	BB	BB	BB	BB	BB	DD	NA	BB	NA	DD	BB	DD
chr16_40594079_40594104	BB	BB	BB	BB	DD	BB	DD	BB	BB	BB	DD	DD	BB	DD	dn	BB	BB	DD	DD	DD	BB	DD	DD	BB	DD	BB	bd	DD	BB	BB	DD	BB	DD	DD	DD	BB	BB	BB	BB	BB	BB	BB	DD	DD	BB	BB	DD	BB	DD
chr16_40637116_40637143	FF	FF	FF	FF	FF	FF	NA	FF	FF	FF	FF	FF	FF	FF	FF	FF	FF	FF	FF	FF	FF	FF	FF	FF	FF	FF	FF	FF	FF	FF	FF	FF	FF	FF	FF	NA	FF	FF	FF	FF	FF	FF	FF	FF	FF	FF	FF	FF	FF
chr16_40764214_40764248	BB	BB	BB	BB	DD	BB	DD	BB	BB	BB	DD	DD	BB	DD	DD	BB	BB	DD	DD	DD	BB	DD	DD	BB	DD	BB	BB	DD	BB	BB	DD	BB	DD	DD	DD	BB	BB	BB	BB	BB	BB	BB	DD	DD	BB	BB	DD	BB	DD
chr16_40773144_40773155	BB	BB	BB	BB	DD	BB	DD	BB	BB	BB	DD	DD	BB	DD	DD	BB	BB	DD	DD	DD	BB	DD	DD	BB	DD	BB	BB	DD	BB	BB	DD	BB	DD	DD	DD	BB	BB	BB	BB	BB	BB	BB	DD	DD	BB	BB	DD	BB	DD
chr16_40842423_40842454	BB	BB	BB	NN	DD	BB	DD	BB	BB	BB	DD	DD	BB	DD	DD	BB	BB	DD	DD	DD	BB	DD	DD	BB	DD	BB	BB	DD	BB	BB	DD	BB	DD	DD	DD	BB	BB	BB	NA	BB	BB	BB	DD	DD	BB	BB	DD	BB	DD
chr16_40866527_40866544	BB	BB	BB	BB	DD	BB	DD	BB	BB	BB	DD	DD	BB	DD	DD	BB	BB	DD	DD	DD	BB	DD	DD	BB	DD	BB	BB	DD	BB	BB	DD	BB	DD	DD	DD	BB	BB	BB	BB	BB	BB	BB	DD	DD	BB	BB	DD	BB	DD
chr16_40880692_40880721	BB	BB	BB	BB	DD	bn	DD	BB	BB	BB	DD	DD	BB	DD	DD	BB	BB	DD	DD	DD	BB	DD	DD	BB	DD	BB	BB	DD	BB	BB	DD	BB	DD	DD	DD	BB	BB	BB	BB	BB	BB	BB	DD	DD	BB	BB	DD	BB	DD
chr16_40919301_40919344	BB	BB	BB	NA	DD	BB	DD	BB	BB	BB	DD	NN	BB	DD	NA	BB	BB	DD	DD	dn	NA	BB	DD	NA	DD	NA	BB	NA	BB	NA	DD	BB	DD	NA	DD	NA	BB	BB	BB	BB	BB	BB	DD	NA	BB	NA	DD	BB	DD
chr16_40991502_40991549	BB	BB	BB	BB	DD	BB	DD	BB	BB	BB	DD	DD	BB	DD	DD	BB	BB	DD	DD	DD	BB	DD	DD	BB	DD	BB	BB	DD	BB	BB	DD	BB	DD	DD	DD	BB	BB	BB	BB	BB	BB	BB	DD	DD	BB	BB	DD	BB	DD
chr16_41019670_41019705	BB	BB	BB	BB	DD	BB	DD	BB	BB	BB	DD	DD	BB	DD	DD	BB	BB	DD	DD	DD	BB	DD	DD	BB	DD	BB	BB	DD	BB	BB	DD	BB	DD	DD	DD	BB	BB	BB	BB	BB	BB	BB	DD	DD	BB	BB	DD	BB	DD
chr16_4105136_4105180	FF	FF	FF	FF	FF	FF	FF	FF	FF	FF	FF	FF	FF	FF	FF	FF	FF	FF	FF	FF	FF	FF	FF	FF	FF	FF	FF	FF	FF	FF	NA	FF	NA	FF	FF	NA	FF	FF	FF	FF	NA	FF	FF	FF	FF	FF	FF	FF	FF
chr16_4106089_4106143	FF	NA	FF	NA	FF	NA	FF	NA	FF	fn	NA	FF	NA	FF	NA	FF	FF	NA	FF	NA	NA	FF	FF	NA	FF	FF	NA	FF	FF	NA	FF	FF	FF	FF	FF	NA	fn	FF	FF	fn	FF	FF	FF	FF	FF	NA	NA	NA	FF
chr16_41121889_41121928	BB	BB	BB	BB	DD	BB	DD	BB	BB	BB	DD	DD	BB	DD	DD	BB	BB	DD	DD	DD	NN	DD	DD	BB	DD	NA	BB	DD	BB	BB	DD	BB	DD	DD	DD	BB	NA	BB	BB	BB	BB	BB	DD	DD	BB	BB	DD	BB	NA
chr16_41156614_41156665	FF	FF	FF	FF	NA	FF	FF	FF	FF	FF	FF	FF	FF	NA	FF	FF	FF	NN	NA	FF	FF	FF	FF	FF	FF	NA	FF	FF	FF	NA	FF	FF	NA	FF	FF	FF	FF	NA	FF	FF	FF	FF	FF	FF	NA	FF	FF	FF	FF
chr16_41233009_41233068	UU	UU	UU	UU	DD	UU	DD	UU	UU	UU	DD	DD	UU	DD	DD	UU	UU	DD	DD	DD	UU	DD	DD	UU	DD	uu	UU	DD	UU	UU	DD	UU	DD	DD	DD	UU	UU	UU	UU	UU	UU	UU	DD	DD	UU	UU	DD	UU	DD
chr16_41233783_41233800	BB	BB	BB	BB	DD	BB	DD	BB	BB	BB	DD	DD	BB	DD	DD	BB	BB	DD	DD	DD	BB	DD	DD	BB	DD	BB	BB	DD	BB	BB	DD	BB	DD	DD	bd	BB	BB	BB	bn	BB	BB	BB	DD	DD	BB	BB	DD	BB	DD
chr16_41241000_41241044	BB	bn	BB	BB	DD	BB	DD	BB	BB	BB	DD	DD	BB	DD	DD	BB	BB	DD	DD	DD	BB	DD	DD	BB	DD	BB	BB	DD	BB	BB	DD	BB	DD	DD	DD	BB	BB	BB	BB	BB	BB	BB	DD	DD	BB	BB	DD	BB	DD
chr16_41262614_41262646	BB	BB	BB	BB	DD	BB	DD	BB	BB	BB	DD	DD	BB	DD	DD	BB	BB	DD	DD	DD	BB	DD	DD	BB	DD	bn	BB	DD	BB	BB	DD	BB	dn	DD	DD	BB	BB	BB	BB	BB	BB	BB	dn	DD	BB	BB	DD	BB	DD
chr16_41278895_41278906	FF	FF	FF	FF	df	FF	df	FF	FF	FF	df	df	FF	df	df	FF	FF	df	df	df	FF	df	DD	FF	df	FF	FF	df	FF	FF	df	FF	df	df	df	FF	FF	FF	FF	FF	FF	FF	df	df	FF	FF	df	FF	df
chr16_41325973_41326011	BB	BB	BB	BB	DD	BB	DD	BB	BB	BB	DD	DD	BB	DD	DD	BB	BB	DD	DD	DD	BB	DD	DD	BB	DD	BB	BB	DD	BB	BB	DD	BB	DD	DD	DD	BB	BB	BB	BB	BB	BB	BB	DD	DD	BB	BB	DD	BB	DD
chr16_41338951_41338962	BB	BB	BB	BB	DD	BB	DD	BB	BB	BB	DD	DD	BB	DD	DD	BB	BB	DD	DD	DD	BB	DD	DD	BB	DD	BB	BB	DD	BB	BB	DD	BB	DD	DD	DD	BB	BB	BB	BB	BB	BB	BB	DD	DD	BB	BB	DD	BB	DD
chr16_41372315_41372366	fn	FF	df	FF	df	FF	df	FF	FF	FF	df	df	FF	FF	df	FF	df	df	df	df	FF	df	df	FF	df	FF	FF	df	FF	FF	df	FF	df	df	df	FF	FF	FF	FF	FF	FF	FF	df	df	FF	FF	df	FF	df
chr16_41384742_41384771	BB	BB	BB	BB	DD	BB	DD	BB	BB	BB	DD	DD	BB	DD	DD	BB	BB	DD	DD	DD	BB	DD	DD	BB	DD	BB	BB	DD	BB	BB	DD	BB	DD	DD	DD	BB	BB	BB	BB	BB	BB	BB	DD	DD	BB	BB	DD	BB	DD
chr16_41390194_41390237	BB	BB	BB	BB	DD	BB	DD	BB	BB	bd	DD	DD	BB	DD	DD	BB	BB	DD	DD	DD	BB	DD	DD	BB	DD	BB	BB	DD	BB	BB	DD	BB	DD	DD	DD	BB	BB	BB	BB	BB	BB	BB	DD	dn	BB	BB	DD	BB	DD
chr16_41434441_41434480	BB	BB	BB	BB	DD	BB	DD	BB	BB	BB	DD	DD	BB	DD	DD	BB	BB	DD	DD	DD	BB	DD	DD	BB	DD	BB	BB	DD	BB	BB	DD	BB	DD	DD	DD	BB	BB	BB	BB	BB	BB	BB	DD	DD	BB	BB	DD	BB	DD
chr16_41471648_41471659	BB	BB	BB	BB	DD	BB	DD	BB	BB	BB	DD	DD	BB	DD	DD	BB	BB	DD	DD	DD	BB	DD	DD	BB	dn	BB	BB	DD	BB	BB	dn	bd	DD	DD	DD	BB	BB	bd	BB	BB	BB	BB	DD	DD	BB	BB	DD	BB	DD
chr16_41495448_41495483	BB	BB	BB	BB	DD	BB	DD	BB	BB	BB	DD	DD	BB	DD	DD	BB	BB	DD	DD	DD	BB	bd	DD	BB	DD	BB	BB	DD	BB	BB	DD	bd	DD	DD	DD	BB	BB	BB	BB	BB	BB	BB	DD	DD	BB	BB	DD	BB	DD
chr16_41508609_41508622	BB	BB	BB	BB	DD	BB	DD	BB	BB	BB	DD	DD	BB	DD	DD	BB	BB	DD	DD	DD	BB	DD	DD	BB	DD	BB	BB	DD	BB	BB	DD	BB	DD	DD	DD	BB	BB	BB	BB	BB	BB	BB	DD	DD	BB	BB	DD	BB	DD
chr16_41550990_41551025	BB	BB	BB	BB	DD	BB	DD	BB	BB	BB	DD	DD	BB	DD	DD	BB	BB	DD	DD	DD	BB	DD	DD	BB	DD	BB	BB	DD	BB	BB	DD	BB	DD	DD	DD	BB	BB	BB	BB	BB	BB	BB	DD	DD	BB	BB	DD	BB	DD
chr16_41555544_41555583	BB	BB	BB	BB	DD	BB	DD	BB	BB	bn	DD	dn	BB	DD	DD	BB	BB	DD	DD	DD	NA	DD	DD	BB	DD	NA	BB	DD	NA	NA	DD	BB	DD	DD	DD	BB	BB	BB	BB	BB	NA	NA	DD	DD	BB	NA	NA	bd	NA
chr16_41561320_41561335	BB	BB	BB	BB	DD	BB	DD	BB	BB	BB	DD	DD	BB	DD	DD	BB	BB	DD	DD	DD	BB	DD	DD	BB	DD	BB	BB	DD	BB	BB	DD	BB	DD	DD	DD	BB	BB	BB	BB	BB	BB	BB	DD	DD	BB	BB	DD	BB	DD
chr16_41664645_41664674	NA	NA	BB	NA	DD	BB	NN	BB	BB	BB	NA	DD	BB	NA	DD	BB	BB	NA	dn	dn	NA	DD	DD	BB	NN	BB	NN	DD	BB	BB	DD	BB	DD	dn	DD	BB	BB	BB	BB	BB	NA	BB	DD	dn	BB	NA	DD	BB	DD
chr16_41717809_41717822	BB	BB	BB	BB	DD	BB	DD	BB	BB	BB	DD	DD	BB	DD	DD	BB	BB	DD	DD	DD	BB	DD	DD	BB	DD	BB	BB	DD	BB	BB	DD	BB	DD	DD	DD	BB	BB	BB	BB	BB	BB	BB	DD	DD	BB	BB	DD	BB	DD
chr16_41727713_41727724	BB	BB	BB	BB	DD	BB	DD	BB	BB	BB	DD	DD	BB	DD	DD	BB	BB	DD	DD	DD	BB	DD	DD	BB	DD	BB	BB	DD	BB	BB	DD	BB	DD	DD	DD	BB	BB	BB	BB	BB	BB	BB	DD	DD	BB	BB	DD	BB	DD
chr16_41784468_41784485	BB	BB	BB	BB	DD	BB	DD	BB	BB	BB	DD	DD	BB	DD	DD	BB	BB	DD	DD	DD	BB	DD	DD	BB	DD	BB	BB	DD	BB	BB	DD	BB	DD	DD	DD	bn	BB	BB	BB	bn	BB	BB	DD	DD	BB	BB	DD	BB	DD
chr16_41791839_41791886	BB	NA	BB	NA	NA	BB	DD	BB	BB	BB	DD	NA	NA	DD	DD	NA	BB	NA	DD	DD	BB	DD	DD	BB	DD	NA	BB	DD	BB	BB	NA	BB	DD	DD	DD	NN	BB	BB	BB	NA	BB	BB	DD	DD	BB	BB	NA	BB	DD
chr16_41835083_41835106	BB	BB	BB	BB	DD	BB	DD	BB	BB	BB	DD	DD	BB	DD	DD	BB	BB	DD	DD	DD	BB	DD	DD	BB	DD	BB	BB	DD	BB	BB	DD	BB	DD	DD	DD	BB	BB	BB	BB	BB	bn	BB	DD	DD	BB	BB	DD	BB	DD
chr16_41844941_41844961	BB	BB	BB	BB	DD	BB	DD	BB	BB	BB	DD	DD	BB	DD	DD	BB	BB	DD	DD	DD	BB	DD	DD	BB	DD	BB	BB	DD	BB	BB	DD	BB	DD	DD	DD	BB	BB	BB	BB	BB	BB	BB	DD	DD	BB	BB	DD	BB	DD
chr16_41850516_41850540	BB	BB	BB	BB	DD	BB	DD	BB	BB	BB	DD	DD	BB	DD	DD	BB	BB	DD	DD	DD	BB	DD	DD	BB	DD	BB	BB	DD	BB	BB	DD	BB	DD	DD	DD	BB	BB	BB	BB	BB	BB	BB	DD	DD	BB	BB	DD	BB	DD
chr16_41900132_41900146	BB	BB	BB	BB	DD	BB	DD	BB	BB	BB	DD	DD	BB	DD	DD	BB	BB	DD	DD	DD	BB	DD	DD	BB	DD	BB	BB	DD	BB	BB	DD	BB	DD	DD	DD	BB	BB	BB	BB	BB	BB	BB	DD	DD	BB	BB	DD	BB	DD
chr16_41906872_41906887	BB	BB	bn	BB	DD	BB	DD	BB	BB	BB	DD	DD	BB	DD	DD	BB	BB	DD	DD	DD	bn	DD	DD	BB	DD	BB	BB	DD	BB	BB	DD	BB	DD	DD	DD	BB	BB	BB	BB	BB	BB	BB	DD	DD	BB	BB	DD	BB	DD
chr16_41983214_41983263	FF	FF	FF	NA	FF	NA	NA	FF	FF	FF	FF	FF	FF	FF	FF	NA	NA	FF	NA	FF	NN	FF	FF	NA	FF	FF	FF	FF	FF	NA	FF	FF	FF	FF	FF	FF	FF	FF	NA	FF	NA	FF	FF	FF	FF	NA	FF	FF	FF
chr16_42027957_42027991	FF	FF	FF	FF	FF	FF	FF	FF	FF	FF	FF	FF	FF	FF	FF	FF	FF	FF	FF	FF	FF	FF	FF	NN	FF	FF	FF	FF	FF	FF	FF	FF	FF	FF	FF	FF	FF	FF	NA	FF	FF	FF	FF	FF	FF	FF	FF	FF	FF
chr16_42033934_42033957	BB	BB	BB	BB	DD	BB	DD	BB	BB	BB	DD	DD	BB	DD	DD	BB	BB	DD	DD	DD	BB	DD	DD	BB	DD	BB	BB	DD	BB	BB	DD	BB	DD	DD	DD	BB	BB	BB	BB	BB	BB	BB	DD	DD	BB	BB	DD	BB	DD
chr16_42049957_42049980	FF	FF	FF	FF	df	FF	DD	FF	FF	FF	df	df	FF	df	df	FF	FF	df	df	df	FF	df	df	FF	df	FF	FF	df	FF	FF	df	FF	df	df	df	FF	FF	FF	FF	FF	FF	FF	df	df	FF	FF	DD	FF	df
chr16_42067849_42067874	BB	BB	bd	BB	DD	BB	DD	bn	BB	BB	DD	DD	BB	DD	DD	BB	BB	DD	dn	DD	BB	DD	DD	BB	DD	BB	BB	DD	BB	BB	DD	BB	DD	DD	DD	BB	BB	BB	BB	BB	BB	BB	DD	DD	BB	BB	DD	BB	DD
chr16_42080435_42080462	BB	BB	BB	BB	DD	BB	DD	BB	BB	BB	DD	DD	BB	DD	DD	BB	BB	DD	DD	DD	BB	DD	DD	BB	DD	BB	BB	DD	BB	BB	DD	BB	DD	DD	DD	BB	BB	BB	BB	BB	BB	BB	DD	DD	BB	BB	DD	BB	DD
chr16_42083843_42083870	bn	BB	BB	BB	DD	BB	DD	BB	bd	BB	DD	DD	BB	DD	DD	BB	BB	DD	DD	DD	BB	DD	DD	BB	DD	BB	BB	DD	BB	BB	DD	BB	DD	DD	DD	BB	BB	BB	BB	BB	BB	BB	DD	DD	BB	BB	DD	BB	DD
chr16_42104765_42104824	FF	FF	FF	fn	NA	FF	FF	FF	FF	FF	FF	FF	FF	NA	NA	FF	FF	FF	FF	FF	FF	FF	FF	FF	NA	FF	fn	NA	fn	fn	FF	FF	FF	FF	FF	FF	FF	FF	FF	fn	FF	FF	FF	FF	FF	FF	FF	FF	NA
chr16_42110215_42110226	FF	FF	FF	FF	df	fn	df	FF	FF	FF	df	df	FF	df	df	FF	FF	df	df	df	FF	df	df	FF	df	FF	FF	df	FF	FF	df	FF	df	df	df	FF	FF	FF	FF	FF	FF	FF	DD	df	FF	FF	df	FF	df
chr16_42208093_42208114	BB	BB	BB	BB	DD	BB	DD	BB	BB	BB	DD	DD	BB	DD	DD	BB	BB	DD	DD	DD	BB	bd	DD	BB	DD	BB	BB	DD	BB	BB	DD	BB	DD	DD	DD	BB	BB	BB	BB	BB	BB	BB	DD	DD	BB	BB	DD	BB	DD
chr16_42290417_42290444	BB	BB	BB	BB	DD	BB	DD	BB	BB	BB	DD	DD	BB	DD	DD	BB	BB	dn	DD	DD	BB	DD	DD	BB	DD	BB	BB	DD	BB	BB	DD	BB	DD	DD	DD	BB	BB	BB	BB	BB	BB	BB	DD	DD	BB	BB	DD	BB	DD
chr16_42290530_42290569	BB	BB	BB	BB	DD	BB	DD	BB	BB	BB	DD	DD	BB	DD	DD	BB	BB	DD	DD	DD	BB	DD	DD	BB	DD	BB	BB	DD	BB	BB	DD	BB	BB	DD	DD	BB	BB	BB	BB	BB	BB	BB	DD	DD	BB	BB	DD	BB	DD
chr16_42341423_42341446	BB	BB	BB	BB	DD	BB	DD	BB	BB	BB	DD	DD	bn	DD	DD	BB	BB	DD	DD	DD	BB	DD	DD	BB	DD	BB	BB	DD	BB	BB	DD	BB	DD	DD	DD	BB	BB	BB	BB	BB	BB	BB	DD	DD	BB	BB	DD	BB	DD
chr16_42392021_42392064	BB	BB	BB	BB	DD	BB	DD	BB	BB	BB	DD	DD	BB	DD	BB	BB	BB	DD	DD	BB	BB	DD	DD	BB	DD	BB	BB	DD	BB	BB	DD	BB	DD	DD	DD	BB	BB	BB	BB	BB	BB	BB	DD	DD	BB	BB	DD	BB	DD
chr16_42410168_42410207	FF	FF	FF	FF	FF	NA	FF	FF	FF	FF	FF	FF	NA	FF	FF	FF	FF	FF	FF	FF	FF	FF	FF	FF	FF	FF	NA	FF	FF	FF	FF	FF	FF	FF	FF	FF	FF	FF	FF	FF	FF	FF	NN	FF	FF	NA	FF	FF	FF
chr16_42412940_42412991	FF	FF	NN	FF	NA	FF	NA	NA	FF	NA	FF	FF	NA	FF	NA	NA	FF	FF	FF	NA	FF	FF	FF	FF	FF	NA	FF	FF	FF	NA	FF	FF	NA	NA	NA	FF	FF	NA	FF	fn	NA	NA	NA	FF	FF	FF	NA	FF	fn
chr16_42432175_42432218	BB	BB	BB	BB	DD	BB	DD	BB	BB	BB	DD	DD	BB	DD	DD	BB	BB	DD	DD	DD	BB	DD	DD	BB	DD	BB	BB	DD	BB	BB	DD	BB	DD	DD	DD	BB	BB	BB	BB	BB	BB	BB	DD	bd	BB	BB	DD	BB	DD
chr16_4246027_4246070	DD	BB	BB	BB	BB	BB	dn	BB	BB	BB	BB	BB	BB	DD	BB	BB	BB	DD	DD	BB	BB	BB	BB	BB	BB	bd	BB	bn	DD	DD	BB	BB	BB	BB	DD	BB	BB	BB	BB	BB	BB	BB	BB	BB	DD	DD	BB	BB	DD
chr16_42509544_42509598	BB	BB	BB	BB	DD	BB	DD	BB	BB	BB	DD	DD	BB	DD	DD	BB	BB	DD	DD	DD	BB	DD	DD	BB	DD	BB	BB	DD	BB	BB	DD	BB	DD	DD	DD	BB	BB	BB	BB	BB	BB	BB	DD	DD	BB	BB	DD	BB	DD
chr16_42553928_42553967	FF	FF	FF	FF	NN	FF	NN	FF	FF	FF	NN	NN	FF	NN	NN	FF	FF	NN	NN	NN	FF	NN	NN	FF	NN	NA	FF	NN	FF	FF	NN	FF	NN	NN	fn	FF	NA	FF	FF	FF	FF	FF	NN	fn	FF	FF	NN	NN	NA
chr16_4256401_4256427	FF	FF	FF	NA	FF	FF	FF	FF	FF	FF	FF	FF	FF	FF	FF	FF	FF	FF	FF	FF	FF	FF	NN	FF	FF	FF	FF	FF	FF	FF	FF	FF	FF	FF	FF	FF	FF	FF	FF	FF	FF	FF	FF	FF	FF	FF	FF	FF	FF
chr16_42618608_42618652	FF	FF	FF	FF	NA	FF	FF	FF	FF	FF	FF	FF	FF	FF	FF	FF	FF	FF	FF	FF	FF	FF	NN	FF	FF	FF	FF	FF	FF	FF	FF	FF	FF	FF	FF	FF	FF	FF	FF	FF	NA	FF	FF	FF	FF	FF	FF	FF	NA
chr16_42679741_42679788	NA	NA	BB	BB	DD	BB	DD	BB	NN	BB	DD	DD	DD	NA	DD	BB	BB	DD	DD	DD	BB	DD	NA	BB	DD	BB	BB	BB	BB	BB	DD	BB	DD	DD	DD	BB	bd	NA	BB	BB	BB	BB	DD	DD	BB	BB	DD	BB	DD
chr16_42681897_42681932	BB	BB	BB	BB	DD	BB	DD	BB	BB	BB	DD	DD	BB	DD	DD	BB	BB	DD	DD	DD	BB	DD	DD	BB	DD	BB	BB	DD	BB	BB	DD	BB	DD	DD	DD	BB	bn	BB	BB	BB	BB	BB	DD	DD	BB	BB	DD	BB	BB
chr16_42708105_42708152	BB	BB	BB	BB	DD	BB	DD	BB	BB	BB	DD	DD	BB	DD	DD	BB	BB	DD	DD	DD	BB	DD	DD	BB	DD	BB	BB	DD	BB	BB	DD	BB	DD	DD	DD	BB	BB	BB	BB	bd	BB	BB	DD	DD	BB	BB	DD	BB	DD
chr16_42766529_42766560	BB	BB	bn	BB	DD	BB	DD	BB	BB	BB	DD	DD	BB	bd	DD	BB	BB	DD	DD	bd	BB	DD	DD	BB	DD	BB	BB	DD	BB	BB	DD	BB	DD	DD	bd	BB	BB	BB	BB	BB	BB	BB	DD	bd	BB	BB	DD	BB	DD
chr16_42836854_42836871	FF	FF	FF	FF	FF	FF	FF	FF	FF	FF	FF	FF	FF	FF	FF	FF	FF	FF	FF	FF	FF	FF	FF	FF	FF	FF	FF	FF	FF	FF	FF	FF	FF	FF	FF	FF	FF	FF	FF	FF	FF	FF	FF	FF	FF	FF	FF	FF	FF
chr16_42864446_42864481	FF	FF	FF	FF	NA	FF	df	FF	FF	FF	NA	df	FF	NA	DD	FF	FF	DD	NA	df	FF	DD	NA	FF	df	FF	FF	df	NN	FF	df	FF	df	df	NA	FF	FF	FF	FF	FF	FF	FF	df	df	FF	FF	df	FF	NA
chr16_4294932_4294967	NA	FF	NA	NA	NA	NA	FF	FF	NA	NA	FF	FF	NA	FF	NA	FF	FF	FF	FF	FF	FF	FF	FF	FF	FF	NA	FF	FF	FF	FF	NA	FF	FF	FF	FF	NA	NA	FF	FF	NA	FF	FF	FF	FF	FF	NA	FF	FF	FF
chr16_42956816_42956865	BB	BB	BB	BB	bd	BB	bd	DD	BB	BB	DD	bd	BB	DD	DD	BB	BB	DD	DD	bd	BB	bd	DD	BB	DD	BB	BB	dn	BB	BB	DD	BB	DD	DD	DD	BB	BB	BB	BB	BB	BB	BB	bd	DD	BB	BB	NA	BB	DD
chr16_43045462_43045509	BB	NA	BB	NA	NA	BB	DD	BB	BB	NA	DD	NA	BB	NA	DD	BB	NA	DD	DD	DD	BB	DD	DD	BB	DD	NA	NN	DD	BB	BB	DD	BB	DD	DD	DD	BB	BB	BB	bn	NA	BB	NA	DD	DD	NA	NA	BB	NA	DD
chr16_43076274_43076337	UU	UU	UU	NA	NA	UU	UU	UU	NA	UU	NA	NA	UU	UU	UU	NA	NA	NA	NA	UU	UU	UU	UU	uu	UU	UU	UU	UU	NA	UU	UU	NA	UU	NA	NA	NA	NA	UU	NA	UU	uu	UU	UU	UU	UU	UU	UU	NA	UU
chr16_43077312_43077343	BB	BB	BB	BB	DD	BB	DD	BB	BB	BB	DD	DD	BB	DD	DD	BB	NA	NA	DD	DD	BB	DD	DD	BB	NN	BB	BB	DD	BB	BB	DD	BB	DD	DD	DD	NA	BB	BB	BB	BB	NA	BB	DD	DD	BB	BB	DD	BB	DD
chr16_43178745_43178780	BB	BB	BB	BB	DD	BB	DD	BB	BB	BB	DD	DD	BB	DD	DD	BB	BB	DD	DD	DD	BB	DD	DD	BB	DD	BB	BB	DD	BB	BB	DD	BB	DD	DD	DD	BB	BB	BB	BB	BB	BB	BB	DD	DD	BB	BB	DD	BB	DD
chr16_43235151_43235170	BB	BB	BB	BB	DD	BB	DD	BB	BB	BB	DD	DD	BB	DD	DD	BB	BB	DD	DD	DD	BB	DD	DD	BB	DD	BB	BB	DD	BB	BB	DD	BB	DD	DD	DD	BB	BB	BB	BB	BB	BB	BB	DD	DD	BB	BB	DD	BB	DD
chr16_43292091_43292122	FF	NA	NA	FF	FF	FF	FF	NN	FF	FF	FF	FF	FF	FF	FF	FF	NA	FF	FF	NA	FF	FF	FF	FF	FF	NA	fn	FF	FF	FF	FF	FF	FF	NA	FF	FF	FF	FF	fn	FF	FF	FF	FF	FF	FF	FF	FF	FF	FF
chr16_43405721_43405746	BB	BB	BB	BB	DD	BB	DD	BB	BB	BB	DD	DD	BB	DD	DD	BB	BB	DD	DD	DD	BB	DD	DD	BB	bd	BB	BB	DD	BB	BB	DD	BB	DD	DD	DD	BB	BB	BB	BB	BB	BB	BB	DD	DD	BB	BB	dn	BB	DD
chr16_43426004_43426031	BB	BB	BB	BB	NN	NN	NN	BB	BB	BB	NN	NN	BB	NN	NN	BB	BB	NN	NN	NN	BB	NN	NN	BB	NN	BB	BB	NN	BB	BB	NN	BB	NN	NN	NN	BB	BB	BB	BB	BB	BB	BB	NN	NN	BB	BB	NN	BB	NN
chr16_43461110_43461133	BB	BB	BB	BB	DD	BB	DD	BB	BB	BB	DD	DD	BB	DD	DD	BB	BB	DD	DD	DD	BB	DD	DD	BB	DD	BB	BB	DD	BB	BB	DD	BB	DD	DD	DD	BB	BB	BB	BB	BB	BB	BB	DD	DD	BB	BB	DD	BB	DD
chr16_43492669_43492720	BB	NN	NA	NA	DD	NN	DD	NN	NN	BB	DD	DD	nn	DD	DD	NN	NN	DD	DD	DD	NN	DD	DD	NN	DD	BB	BB	DD	BB	NA	NA	BB	DD	DD	DD	BB	BB	BB	BB	BB	BB	BB	DD	DD	BB	BB	DD	BB	DD
chr16_43584011_43584022	BB	BB	BB	BB	DD	BB	DD	BB	BB	BB	DD	DD	BB	DD	DD	BB	BB	DD	DD	bd	BB	DD	DD	BB	DD	BB	BB	DD	BB	BB	DD	BB	DD	DD	DD	BB	BB	BB	BB	BB	BB	BB	DD	DD	BB	BB	DD	BB	DD
chr16_43625926_43625957	BB	BB	BB	bn	dd	bn	dd	BB	BB	BB	dn	dd	BB	dd	dd	BB	BB	DD	dn	dd	BB	dd	dd	BB	dd	BB	BB	dd	BB	BB	dd	BB	dd	dd	dd	BB	BB	BB	BB	BB	BB	BB	dd	dd	BB	BB	dd	BB	dd
chr16_43653752_43653779	BB	BB	BB	BB	DD	BB	DD	BB	BB	BB	DD	DD	BB	DD	DD	BB	BB	DD	DD	DD	BB	DD	DD	BB	DD	BB	BB	DD	BB	BB	DD	BB	DD	DD	DD	BB	BB	BB	BB	BB	BB	BB	DD	DD	BB	BB	DD	BB	DD
chr16_43659618_43659653	FF	fn	FF	FF	FF	NA	FF	FF	FF	FF	FF	FF	FF	FF	FF	FF	FF	FF	FF	FF	FF	FF	NA	FF	FF	FF	FF	FF	FF	FF	FF	FF	FF	FF	FF	FF	FF	NA	FF	FF	FF	FF	FF	FF	FF	FF	FF	FF	FF
chr16_43676021_43676076	FF	FF	NA	NA	FF	FF	FF	NN	FF	FF	FF	FF	FF	FF	FF	FF	fn	NA	FF	NN	NA	FF	FF	NN	FF	NA	NA	fn	FF	NA	FF	NA	FF	NA	FF	NA	FF	fn	fn	FF	NA	FF	FF	FF	NA	FF	FF	FF	NA
chr16_43716171_43716205	BB	NN	BB	BB	DD	BB	DD	BB	BB	BB	dn	DD	BB	DD	DD	BB	BB	DD	DD	DD	BB	DD	DD	BB	NN	BB	BB	DD	BB	BB	DD	BB	DD	DD	DD	BB	BB	BB	BB	BB	BB	BB	NA	DD	BB	BB	DD	BB	DD
chr16_43783858_43783885	BB	BB	BB	BB	DD	BB	DD	BB	BB	BB	DD	DD	BB	DD	DD	BB	BB	DD	DD	DD	BB	DD	DD	BB	DD	BB	BB	DD	BB	BB	DD	BB	DD	DD	DD	BB	BB	BB	BB	BB	BB	BB	DD	DD	BB	BB	DD	BB	DD
chr16_43791704_43791755	BB	BB	BB	BB	DD	BB	DD	BB	BB	BB	DD	DD	BB	DD	DD	BB	BB	DD	DD	DD	BB	DD	DD	BB	DD	BB	BB	DD	BB	BB	DD	BB	DD	DD	DD	BB	BB	BB	BB	BB	BB	BB	DD	DD	BB	BB	DD	BB	DD
chr16_43808014_43808037	BB	BB	BB	BB	DD	BB	DD	BB	BB	BB	DD	DD	BB	DD	DD	BB	BB	DD	DD	DD	BB	DD	DD	BB	DD	BB	BB	DD	BB	BB	DD	BB	DD	DD	DD	BB	BB	BB	BB	BB	BB	BB	DD	DD	BB	BB	DD	BB	DD
chr16_43816129_43816168	BB	BB	BB	BB	DD	BB	DD	BB	BB	BB	DD	DD	BB	DD	DD	BB	BB	DD	DD	DD	BB	DD	DD	BB	DD	BB	BB	DD	BB	BB	DD	BB	DD	DD	DD	BB	BB	BB	BB	BB	BB	BB	DD	DD	BB	BB	DD	BB	DD
chr16_4384872_4384919	FF	FF	FF	FF	FF	FF	FF	FF	FF	FF	FF	FF	FF	FF	NA	NA	NA	NA	FF	FF	NA	FF	FF	FF	FF	NA	FF	FF	FF	FF	FF	FF	FF	NN	FF	FF	FF	FF	FF	FF	NA	FF	FF	FF	FF	FF	FF	FF	FF
chr16_43859920_43859945	BB	BB	BB	BB	DD	BB	DD	BB	BB	BB	DD	DD	BB	DD	DD	bn	BB	DD	DD	DD	BB	DD	DD	BB	DD	BB	BB	DD	BB	BB	DD	BB	DD	DD	DD	BB	BB	BB	BB	BB	BB	BB	DD	DD	BB	BB	DD	BB	DD
chr16_43881752_43881775	BB	BB	BB	BB	DD	BB	DD	BB	BB	BB	DD	DD	BB	DD	DD	BB	BB	DD	DD	DD	BB	DD	DD	BB	DD	BB	BB	DD	BB	BB	DD	BB	DD	DD	DD	BB	BB	BB	BB	BB	BB	BB	DD	DD	BB	BB	DD	BB	DD
chr16_43940808_43940859	BB	BB	BB	BB	DD	BB	DD	BB	BB	BB	DD	DD	BB	DD	DD	BB	BB	DD	DD	DD	BB	DD	DD	BB	DD	BB	BB	DD	BB	BB	DD	BB	DD	DD	DD	BB	BB	BB	BB	BB	BB	BB	DD	DD	BB	BB	DD	BB	DD
chr16_43984218_43984261	FF	NN	FF	NA	FF	NA	FF	NN	NA	NA	FF	FF	FF	FF	FF	FF	FF	FF	FF	FF	FF	NA	FF	FF	FF	NA	FF	FF	FF	NA	FF	FF	NA	FF	FF	FF	NA	FF	FF	FF	FF	FF	FF	NA	FF	NA	FF	FF	FF
chr16_43991881_43991920	BB	BB	BB	BB	dd	BB	DD	BB	BB	BB	dd	dd	BB	dd	dd	BB	NA	DD	dd	dd	BB	dd	dd	BB	NA	NN	BB	dd	BB	BB	dd	BB	DD	dd	dd	BB	BB	BB	BB	BB	BB	NA	dd	dd	BB	BB	DD	BB	dd
chr16_44050099_44050126	FF	FF	FF	FF	FF	FF	FF	FF	FF	FF	FF	FF	FF	FF	FF	FF	FF	FF	FF	FF	FF	FF	FF	FF	FF	NN	FF	FF	FF	FF	FF	FF	FF	FF	FF	FF	FF	FF	FF	FF	FF	FF	FF	FF	FF	FF	FF	FF	FF
chr16_44133008_44133047	BB	BB	BB	BB	DD	BB	DD	BB	BB	BB	DD	DD	BB	DD	DD	BB	BB	DD	DD	DD	BB	DD	DD	BB	DD	BB	BB	DD	BB	BB	DD	BB	DD	DD	DD	BB	BB	BB	BB	BB	BB	BB	DD	BB	BB	BB	DD	BB	DD
chr16_44161333_44161376	FF	NA	FF	FF	FF	NN	FF	FF	NA	FF	FF	FF	FF	FF	FF	FF	FF	FF	FF	NA	FF	FF	FF	FF	NA	FF	FF	NA	FF	FF	FF	FF	FF	FF	FF	FF	FF	FF	FF	FF	FF	FF	FF	FF	FF	NA	FF	FF	FF
chr16_44180366_44180409	BB	BB	BB	NA	DD	BB	NA	NN	BB	BB	bd	DD	BB	NA	DD	BB	NA	DD	DD	NA	NA	DD	NA	BB	DD	BB	BB	NA	NN	BB	NA	BB	NA	NA	DD	BB	BB	BB	BB	BB	NA	BB	DD	BB	BB	BB	DD	BB	NA
chr16_44205729_44205752	BB	BB	BB	BB	DD	BB	DD	BB	BB	BB	DD	DD	BB	DD	DD	BB	BB	DD	DD	DD	BB	DD	DD	BB	DD	BB	BB	DD	BB	BB	DD	BB	DD	DD	DD	BB	BB	BB	BB	BB	BB	BB	DD	BB	BB	BB	DD	BB	bd
chr16_44288059_44288074	BB	BB	BB	BB	DD	BB	DD	BB	BB	BB	DD	DD	BB	DD	DD	BB	BB	DD	DD	DD	BB	DD	DD	BB	DD	BB	BB	DD	BB	BB	DD	BB	DD	DD	DD	BB	BB	BB	BB	BB	BB	BB	DD	BB	BB	BB	DD	BB	DD
chr16_44296114_44296158	BB	BB	BB	BB	DD	BB	DD	BB	BB	BB	DD	DD	BB	DD	DD	BB	BB	DD	DD	DD	BB	DD	DD	BB	DD	BB	BB	DD	BB	BB	DD	BB	DD	DD	DD	BB	BB	BB	BB	BB	BB	BB	DD	BB	BB	BB	DD	BB	DD
chr16_44311433_44311452	BB	BB	BB	BB	DD	BB	DD	BB	BB	BB	DD	DD	BB	DD	DD	BB	BB	DD	DD	DD	BB	DD	DD	BB	DD	BB	BB	DD	BB	BB	DD	BB	DD	DD	DD	BB	BB	BB	BB	BB	BB	BB	DD	BB	BB	BB	DD	BB	DD
chr16_44321672_44321695	BB	BB	BB	BB	DD	BB	DD	BB	BB	BB	DD	DD	BB	DD	DD	BB	BB	DD	DD	DD	BB	DD	DD	BB	DD	BB	BB	DD	BB	BB	DD	BB	DD	DD	DD	BB	BB	BB	BB	BB	BB	BB	DD	BB	BB	BB	DD	BB	DD
chr16_44352509_44352540	BB	BB	BB	BB	DD	BB	DD	BB	BB	BB	DD	DD	BB	DD	DD	BB	BB	DD	DD	DD	BB	DD	dn	BB	DD	BB	BB	DD	BB	BB	DD	BB	DD	DD	DD	BB	BB	BB	BB	BB	bn	BB	DD	BB	BB	bn	DD	BB	dn
chr16_44362747_44362770	BB	BB	BB	BB	DD	BB	DD	BB	BB	BB	BB	DD	BB	DD	DD	BB	BB	DD	DD	DD	BB	DD	DD	BB	DD	BB	BB	DD	BB	BB	DD	BB	DD	DD	DD	BB	BB	BB	BB	BB	BB	BB	DD	BB	BB	BB	DD	BB	DD
chr16_44366871_44366890	BB	BB	BB	BB	dd	DD	dd	BB	BB	bd	dd	DD	BB	dd	dd	BB	BB	dd	dd	dd	BB	dd	dd	BB	dd	BB	BB	dd	BB	BB	dd	BB	dd	dd	dd	BB	BB	BB	BB	BB	BB	BB	dd	BB	BB	BB	dd	BB	dd
chr16_44382517_44382528	BB	BB	BB	BB	DD	BB	dd	BB	BB	BB	dd	DD	BB	dd	dd	BB	BB	dd	dd	dd	BB	dd	dd	BB	DD	BB	BB	dd	BB	BB	dd	BB	dd	dd	dd	BB	BB	BB	BB	BB	BB	BB	dd	BB	BB	BB	dd	BB	dd
chr16_44391350_44391361	BB	BB	BB	BB	DD	BB	DD	BB	BB	BB	DD	DD	BB	DD	DD	BB	BB	DD	DD	DD	BB	DD	DD	BB	DD	BB	BB	DD	BB	BB	DD	BB	DD	DD	DD	BB	BB	BB	BB	BB	BB	BB	DD	BB	BB	BB	DD	BB	DD
chr16_44392835_44392854	BB	BB	BB	BB	DD	BB	DD	BB	BB	BB	DD	DD	BB	DD	DD	BB	BB	DD	DD	DD	BB	DD	DD	BB	DD	BB	BB	DD	BB	BB	DD	BB	DD	DD	DD	BB	BB	BB	BB	BB	BB	BB	DD	BB	BB	BB	DD	BB	DD
chr16_44403029_44403044	BB	BB	BB	BB	DD	BB	DD	BB	BB	BB	DD	DD	BB	DD	DD	BB	BB	DD	DD	DD	BB	DD	DD	BB	DD	BB	BB	DD	BB	BB	DD	BB	DD	DD	DD	BB	BB	BB	BB	BB	BB	BB	DD	BB	BB	BB	DD	BB	DD
chr16_44437716_44437757	BB	BB	BB	BB	DD	BB	DD	BB	BB	BB	DD	DD	BB	DD	DD	BB	BB	DD	DD	DD	BB	DD	DD	BB	DD	BB	BB	DD	BB	BB	DD	BB	DD	DD	DD	BB	BB	BB	BB	BB	BB	BB	DD	BB	BB	BB	DD	BB	DD
chr16_44459824_44459867	BB	bn	BB	BB	DD	BB	DD	BB	BB	BB	DD	DD	BB	DD	DD	BB	BB	DD	DD	DD	BB	DD	DD	BB	DD	BB	BB	DD	BB	BB	DD	BB	DD	DD	DD	BB	BB	bn	BB	BB	BB	BB	DD	BB	BB	BB	DD	BB	DD
chr16_44475077_44475092	BB	BB	BB	BB	DD	BB	DD	BB	BB	BB	DD	dn	BB	DD	DD	BB	BB	DD	DD	DD	BB	DD	DD	BB	DD	BB	BB	DD	BB	BB	DD	BB	DD	DD	DD	BB	BB	BB	BB	BB	BB	BB	DD	BB	BB	BB	DD	BB	DD
chr16_44476907_44476934	BB	BB	BB	BB	DD	BB	DD	BB	BB	BB	DD	DD	BB	DD	DD	BB	BB	DD	DD	DD	BB	DD	DD	BB	DD	BB	BB	DD	BB	BB	DD	BB	DD	DD	DD	BB	BB	BB	BB	BB	BB	BB	DD	BB	BB	BB	DD	BB	DD
chr16_44484710_44484733	BB	BB	BB	BB	DD	BB	DD	BB	BB	BB	DD	DD	BB	DD	DD	BB	BB	DD	DD	DD	BB	DD	DD	BB	DD	BB	BB	DD	BB	BB	DD	BB	DD	DD	DD	bn	BB	BB	bn	BB	BB	BB	DD	bn	BB	BB	DD	BB	DD
chr16_44525614_44525665	FF	NA	NA	FF	NA	FF	FF	FF	FF	FF	FF	FF	FF	FF	FF	FF	FF	NA	FF	NA	FF	FF	FF	FF	FF	FF	FF	FF	NA	FF	FF	FF	fn	FF	FF	FF	FF	FF	FF	FF	FF	fn	FF	FF	FF	FF	FF	FF	FF
chr16_44530585_44530608	BB	BB	BB	BB	DD	BB	DD	BB	BB	BB	DD	DD	BB	DD	DD	BB	BB	DD	DD	DD	BB	DD	DD	BB	DD	BB	BB	DD	BB	BB	DD	BB	DD	DD	DD	BB	BB	BB	BB	BB	BB	BB	DD	BB	BB	BB	DD	BB	DD
chr16_44559332_44559347	BB	BB	BB	BB	DD	BB	DD	BB	BB	BB	DD	DD	BB	DD	DD	BB	BB	DD	DD	DD	BB	DD	DD	BB	DD	BB	BB	DD	BB	BB	DD	BB	DD	DD	DD	BB	BB	BB	BB	BB	BB	BB	DD	BB	BB	BB	DD	BB	DD
chr16_44570036_44570055	BB	BB	BB	BB	DD	BB	DD	BB	BB	BB	DD	DD	BB	DD	DD	BB	BB	DD	DD	DD	BB	DD	DD	BB	DD	BB	BB	DD	BB	BB	DD	BB	DD	DD	DD	BB	BB	BB	BB	BB	BB	BB	DD	BB	BB	BB	DD	BB	DD
chr16_44577488_44577541	BB	BB	BB	BB	DD	BB	DD	BB	BB	BB	DD	DD	BB	DD	DD	BB	BB	DD	DD	DD	BB	DD	DD	BB	DD	BB	BB	DD	BB	BB	DD	BB	DD	DD	DD	BB	BB	BB	BB	BB	BB	BB	DD	BB	BB	BB	DD	BB	DD
chr16_44598224_44598251	BB	BB	BB	BB	dd	BB	dd	BB	BB	BB	dd	dd	BB	dd	dd	BB	BB	dd	DD	dd	BB	dd	dd	BB	dd	BB	BB	dd	BB	BB	dd	BB	dd	dd	dd	BB	BB	BB	BB	BB	BB	BB	dd	BB	BB	BB	dd	BB	dd
chr16_44599081_44599120	BB	BB	BB	BB	DD	BB	DD	BB	BB	BB	DD	DD	BB	DD	DD	BB	BB	DD	DD	DD	BB	DD	DD	BB	DD	BB	BB	DD	BB	BB	DD	BB	DD	DD	DD	BB	BB	BB	BB	BB	BB	BB	DD	BB	BB	BB	DD	BB	DD
chr16_44613582_44613616	BB	BB	BB	BB	DD	BB	DD	BB	BB	BB	DD	DD	BB	DD	DD	BB	BB	DD	DD	DD	BB	DD	DD	BB	DD	BB	BB	DD	BB	BB	DD	BB	DD	DD	DD	BB	BB	BB	BB	BB	BB	BB	DD	BB	BB	BB	DD	BB	DD
chr16_44650073_44650084	BB	BB	BB	BB	DD	BB	DD	BB	BB	BB	DD	DD	BB	DD	DD	BB	BB	DD	DD	DD	BB	DD	DD	BB	DD	BB	BB	DD	BB	BB	DD	BB	DD	DD	DD	BB	BB	BB	BB	BB	BB	BB	DD	BB	BB	BB	DD	BB	DD
chr16_4468847_4468894	NA	DD	NN	DD	BB	BB	NA	bn	BB	DD	BB	BB	DD	DD	NN	NN	BB	DD	DD	NN	DD	DD	DD	DD	DD	DD	DD	DD	DD	DD	NA	BB	BB	DD	DD	BB	BB	BB	NA	BB	NA	BB	DD	DD	DD	NA	NA	DD	DD
chr16_44701016_44701057	BB	BB	BB	BB	DD	BB	DD	BB	BB	bn	bd	DD	BB	DD	DD	BB	BB	dn	DD	DD	BB	DD	DD	BB	DD	BB	BB	DD	BB	bn	DD	BB	DD	DD	DD	BB	BB	BB	BB	BB	BB	BB	DD	BB	BB	BB	DD	BB	DD
chr16_44758715_44758766	fn	NN	NN	NA	df	NA	df	NN	NA	NN	df	df	NA	df	df	NN	NN	df	df	df	FF	df	df	nn	NA	NA	FF	df	FF	NN	df	FF	df	df	df	FF	NA	FF	FF	FF	NA	FF	df	NN	FF	FF	df	FF	NA
chr16_44787900_44787939	BB	BB	BB	BB	DD	BB	DD	BB	BB	BB	DD	bd	BB	DD	DD	BB	BB	DD	DD	DD	BB	DD	dn	BB	DD	BB	BB	DD	BB	BB	DD	BB	DD	DD	DD	BB	BB	BB	BB	BB	BB	BB	DD	BB	BB	BB	DD	BB	DD
chr16_44791921_44791954	BB	BB	BB	BB	dn	BB	DD	BB	BB	BB	bd	DD	BB	dd	DD	BB	BB	DD	DD	DD	BB	DD	DD	BB	dd	BB	BB	DD	BB	BB	DD	BB	DD	DD	DD	BB	BB	BB	BB	BB	BB	BB	DD	BB	BB	BB	DD	BB	DD
chr16_44846717_44846740	FF	FF	FF	FF	FF	FF	NN	FF	FF	FF	NA	FF	FF	FF	FF	FF	FF	FF	FF	FF	FF	FF	FF	FF	NN	NA	FF	FF	FF	FF	FF	FF	FF	FF	FF	NA	FF	FF	FF	FF	NA	FF	FF	FF	NA	FF	FF	FF	FF
chr16_44901615_44901656	UU	NA	UU	NA	DD	UU	DD	UU	UU	UU	DD	DD	UU	DD	DD	UU	UU	DD	DD	DD	UU	DD	DD	UU	DD	NA	NA	DD	UU	UU	DD	NA	DD	DD	DD	NA	UU	UU	UU	NA	NA	uu	DD	UU	UU	NA	DD	NA	DD
chr16_4490512_4490543	fn	FF	NA	FF	FF	NA	FF	FF	FF	FF	FF	FF	FF	NA	FF	FF	FF	FF	FF	FF	FF	NA	FF	FF	FF	FF	FF	FF	FF	FF	FF	FF	FF	FF	FF	FF	FF	FF	NA	FF	FF	FF	FF	FF	FF	NA	FF	NA	FF
chr16_44930790_44930803	BB	BB	BB	BB	DD	BB	DD	BB	BB	BB	DD	DD	BB	DD	DD	BB	BB	DD	DD	DD	BB	DD	DD	BB	DD	BB	BB	DD	BB	BB	DD	BB	DD	DD	DD	BB	BB	BB	BB	BB	BB	BB	DD	BB	BB	BB	DD	BB	DD
chr16_44954585_44954624	BB	BB	BB	BB	DD	BB	DD	BB	BB	BB	DD	DD	BB	dd	DD	BB	BB	bd	bd	dd	BB	DD	bd	BB	DD	BB	BB	DD	BB	BB	DD	BB	bd	DD	DD	BB	BB	BB	BB	BB	BB	BB	DD	BB	BB	BB	DD	BB	DD
chr16_44954630_44954681	NA	BB	NA	NA	BB	BB	BB	bd	BB	BB	BB	BB	BB	BB	NA	BB	bd	NN	BB	DD	BB	BB	BB	BB	BB	NA	BB	BB	BB	BB	BB	BB	BB	BB	BB	BB	BB	NA	BB	BB	NA	BB	BB	BB	BB	NA	BB	BB	BB
chr16_45019794_45019823	BB	BB	BB	BB	DD	BB	DD	BB	BB	BB	DD	DD	BB	DD	DD	BB	BB	DD	DD	DD	BB	DD	DD	BB	DD	BB	BB	DD	BB	BB	DD	BB	DD	DD	DD	BB	BB	BB	BB	BB	BB	BB	DD	BB	BB	BB	DD	BB	DD
chr16_45032789_45032803	BB	BB	BB	BB	DD	BB	DD	BB	BB	BB	DD	DD	BB	DD	DD	BB	BB	DD	DD	DD	BB	DD	DD	BB	DD	BB	BB	DD	DD	BB	DD	BB	DD	DD	DD	BB	BB	BB	BB	BB	BB	BB	DD	BB	BB	BB	DD	BB	DD
chr16_45036267_45036282	BB	BB	BB	BB	DD	BB	DD	BB	BB	BB	DD	DD	BB	DD	DD	BB	BB	DD	DD	DD	BB	DD	DD	BB	DD	BB	BB	DD	DD	BB	DD	BB	DD	DD	DD	BB	BB	BB	BB	BB	BB	BB	DD	BB	BB	BB	DD	BB	DD
chr16_45043830_45043849	BB	BB	BB	BB	DD	BB	DD	BB	BB	BB	DD	DD	BB	DD	DD	BB	BB	DD	DD	DD	BB	DD	DD	BB	DD	BB	BB	DD	DD	BB	DD	BB	DD	DD	DD	BB	BB	BB	BB	BB	BB	BB	DD	BB	BB	BB	DD	BB	DD
chr16_45045612_45045663	DD	NA	BB	BB	DD	bd	DD	BB	BB	BB	DD	NA	DD	NA	NN	BB	BB	DD	DD	DD	BB	DD	DD	BB	DD	BB	NA	DD	DD	BB	DD	BB	DD	DD	DD	BB	BB	DD	BB	BB	BB	BB	DD	BB	BB	NA	DD	BB	DD
chr16_45049896_45049913	BB	BB	BB	BB	DD	BB	DD	BB	BB	BB	DD	DD	BB	dn	bd	BB	BB	DD	bd	DD	BB	DD	DD	BB	DD	BB	BB	DD	DD	BB	DD	BB	DD	DD	DD	BB	BB	BB	BB	BB	BB	bn	dn	BB	BB	BB	DD	BB	DD
chr16_45101461_45101538	BB	BB	BB	BB	DD	BB	DD	BB	BB	BB	BB	DD	BB	dn	DD	BB	BB	DD	DD	DD	BB	DD	DD	BB	DD	BB	BB	DD	DD	BB	DD	BB	DD	DD	DD	BB	bd	BB	BB	BB	BB	DD	DD	BB	BB	BB	DD	BB	DD
chr16_45104731_45104782	BB	NA	BB	NA	DD	BB	DD	BB	NN	bn	DD	DD	NA	DD	DD	NA	BB	DD	DD	DD	DD	DD	DD	BB	DD	NA	BB	DD	DD	BB	DD	BB	DD	DD	DD	BB	NN	BB	BB	NA	BB	BB	DD	BB	NA	NN	DD	DD	DD
chr16_45129298_45129321	BB	BB	BB	BB	DD	BB	DD	BB	BB	BB	DD	DD	BB	DD	DD	BB	BB	DD	DD	DD	BB	DD	DD	BB	DD	BB	BB	DD	DD	BB	DD	BB	DD	DD	DD	BB	BB	BB	BB	BB	BB	BB	DD	BB	BB	BB	DD	BB	DD
chr16_45139127_45139150	BB	BB	BB	BB	DD	BB	DD	BB	BB	BB	DD	DD	BB	DD	DD	BB	BB	DD	DD	DD	BB	bd	DD	BB	DD	BB	BB	DD	DD	BB	DD	BB	DD	DD	DD	BB	BB	BB	BB	BB	BB	BB	DD	BB	BB	BB	DD	BB	DD
chr16_45141235_45141246	BB	BB	BB	BB	DD	BB	DD	BB	BB	BB	DD	DD	BB	DD	DD	BB	BB	DD	DD	DD	BB	DD	DD	BB	DD	BB	BB	DD	DD	BB	DD	BB	DD	DD	DD	BB	BB	BB	BB	BB	BB	BB	DD	BB	BB	BB	DD	BB	DD
chr16_45180766_45180777	BB	BB	BB	BB	DD	BB	DD	BB	BB	BB	DD	DD	BB	DD	DD	BB	BB	DD	DD	DD	BB	DD	DD	BB	DD	BB	BB	DD	DD	BB	DD	BB	DD	DD	DD	BB	BB	BB	BB	BB	BB	BB	DD	BB	BB	BB	DD	BB	DD
chr16_45200161_45200172	FF	FF	FF	FF	df	FF	df	FF	FF	FF	df	df	FF	df	df	FF	FF	df	df	df	FF	df	df	FF	df	FF	FF	df	df	FF	df	FF	df	df	df	FF	FF	FF	FF	FF	FF	FF	df	FF	FF	FF	df	FF	DD
chr16_45200172_45200195	BB	BB	BB	BB	DD	BB	DD	BB	BB	BB	DD	DD	BB	DD	DD	BB	BB	DD	DD	DD	BB	DD	DD	BB	DD	BB	BB	DD	DD	BB	DD	BB	DD	DD	DD	BB	BB	BB	BB	BB	BB	BB	DD	BB	BB	BB	DD	BB	DD
chr16_45203131_45203155	BB	BB	BB	BB	DD	BB	DD	BB	BB	BB	DD	DD	BB	DD	DD	BB	BB	DD	DD	DD	BB	DD	DD	BB	DD	BB	BB	DD	DD	BB	DD	BB	DD	DD	DD	BB	BB	BB	BB	BB	BB	BB	DD	BB	BB	BB	DD	BB	DD
chr16_45215753_45215785	BB	BB	BB	BB	DD	BB	DD	BB	BB	BB	DD	DD	BB	DD	DD	BB	BB	DD	DD	DD	BB	DD	DD	BB	DD	BB	BB	DD	DD	BB	DD	BB	DD	DD	DD	BB	BB	BB	BB	BB	BB	BB	DD	BB	BB	BB	DD	BB	DD
chr16_45217894_45217917	BB	BB	BB	BB	DD	BB	DD	BB	BB	BB	DD	DD	BB	DD	DD	BB	BB	DD	DD	DD	BB	DD	DD	BB	DD	BB	BB	DD	DD	BB	DD	BB	DD	DD	DD	BB	BB	BB	BB	BB	BB	BB	DD	BB	BB	BB	DD	BB	DD
chr16_45220280_45220324	BB	BB	BB	BB	DD	BB	DD	BB	BB	BB	DD	DD	BB	DD	DD	BB	BB	DD	DD	DD	BB	DD	DD	BB	DD	BB	BB	DD	DD	BB	DD	BB	DD	DD	DD	BB	BB	BB	BB	BB	BB	BB	DD	BB	BB	BB	DD	BB	DD
chr16_45265509_45265538	BB	BB	BB	BB	DD	BB	DD	BB	BB	BB	DD	DD	BB	DD	DD	BB	BB	DD	DD	DD	BB	DD	DD	BB	DD	BB	BB	DD	DD	BB	DD	BB	DD	DD	DD	BB	BB	BB	BB	BB	BB	BB	DD	BB	BB	bn	DD	BB	DD
chr16_45305491_45305544	BB	BB	BB	BB	DD	BB	DD	BB	BB	BB	DD	DD	BB	DD	DD	BB	BB	DD	DD	DD	BB	DD	DD	BB	DD	BB	BB	DD	DD	BB	DD	BB	DD	DD	DD	BB	BB	BB	BB	BB	BB	BB	DD	BB	BB	BB	DD	BB	DD
chr16_45315869_45315882	BB	BB	BB	BB	DD	BB	DD	BB	BB	BB	DD	DD	BB	DD	DD	BB	BB	DD	DD	DD	BB	DD	DD	BB	DD	BB	BB	DD	DD	BB	DD	BB	DD	DD	DD	BB	BB	BB	BB	BB	BB	BB	DD	BB	BB	BB	DD	BB	DD
chr16_45331032_45331043	BB	BB	BB	BB	DD	BB	DD	BB	BB	BB	DD	DD	BB	DD	DD	BB	BB	DD	DD	DD	BB	DD	DD	BB	DD	BB	BB	DD	DD	BB	DD	BB	DD	DD	DD	BB	BB	BB	BB	BB	BB	BB	DD	BB	BB	BB	DD	BB	DD
chr16_45339662_45339677	BB	BB	BB	BB	DD	BB	DD	BB	BB	BB	DD	DD	BB	DD	DD	BB	BB	DD	DD	DD	BB	DD	DD	BB	DD	BB	BB	DD	DD	BB	DD	BB	DD	DD	DD	BB	BB	BB	BB	BB	bd	BB	DD	BB	BB	BB	DD	BB	DD
chr16_45340269_45340308	BB	BB	BB	BB	DD	BB	DD	BB	BB	BB	DD	DD	BB	DD	DD	BB	BB	DD	DD	DD	BB	DD	DD	BB	DD	BB	BB	DD	DD	BB	DD	BB	DD	DD	DD	BB	BB	BB	BB	BB	BB	BB	DD	BB	BB	BB	DD	BB	DD
chr16_45367069_45367098	BB	BB	BB	BB	DD	BB	DD	BB	BB	BB	DD	DD	BB	DD	DD	BB	BB	DD	DD	DD	BB	DD	DD	BB	DD	BB	BB	DD	DD	BB	DD	BB	DD	DD	DD	BB	BB	BB	BB	BB	BB	BB	DD	BB	BB	BB	DD	BB	DD
chr16_45371738_45371752	BB	BB	BB	BB	DD	BB	DD	BB	BB	BB	DD	DD	BB	DD	DD	BB	BB	DD	DD	DD	BB	DD	DD	BB	DD	BB	BB	DD	DD	BB	DD	BB	DD	DD	DD	BB	BB	BB	BB	BB	BB	BB	DD	BB	BB	BB	DD	BB	DD
chr16_45376699_45376743	FF	FF	FF	NA	NA	NA	FF	FF	FF	FF	FF	NA	FF	FF	FF	FF	FF	FF	FF	FF	FF	FF	FF	FF	FF	NA	FF	FF	FF	FF	FF	FF	FF	FF	FF	FF	FF	FF	FF	FF	NA	FF	FF	FF	FF	FF	FF	FF	NA
chr16_45395979_45396002	BB	BB	BB	BB	DD	BB	DD	BB	BB	BB	DD	DD	BB	DD	DD	BB	BB	DD	DD	DD	BB	DD	DD	BB	DD	BB	BB	DD	DD	BB	DD	BB	DD	DD	DD	BB	BB	BB	BB	BB	BB	BB	DD	BB	BB	BB	DD	BB	DD
chr16_45404691_45404746	NN	bn	NA	NN	DD	bn	DD	NN	bn	NA	DD	NA	BB	DD	DD	NA	NA	NA	DD	DD	NN	DD	NA	nn	DD	NA	NA	DD	DD	BB	DD	BB	DD	DD	DD	BB	BB	NA	NN	NA	BB	NN	DD	NN	BB	NN	DD	bn	DD
chr16_45434005_45434034	BB	BB	BB	BB	DD	BB	DD	BB	BB	BB	DD	DD	BB	DD	DD	BB	BB	DD	DD	DD	BB	dn	DD	BB	DD	BB	BB	DD	DD	BB	DD	BB	DD	DD	DD	BB	BB	BB	BB	BB	BB	BB	DD	BB	BB	BB	DD	BB	DD
chr16_45434252_45434311	BB	BB	BB	NN	DD	BB	DD	BB	BB	NN	DD	DD	BB	DD	DD	BB	BB	DD	DD	DD	BB	DD	DD	BB	DD	BB	BB	DD	DD	bn	DD	BB	DD	DD	DD	BB	NN	BB	BB	BB	BB	NN	DD	BB	BB	BB	DD	BB	DD
chr16_45436230_45436241	BB	BB	BB	BB	dd	BB	dd	BB	BB	BB	dd	dd	BB	dd	dd	BB	BB	DD	dd	dd	BB	dd	dd	BB	dd	BB	BB	dd	dd	BB	DD	BB	dd	dd	dd	BB	BB	BB	BB	BB	BB	BB	dd	BB	BB	BB	dd	BB	dd
chr16_45441721_45441736	BB	BB	BB	BB	DD	BB	DD	BB	BB	BB	DD	DD	BB	DD	DD	BB	BB	DD	DD	DD	BB	DD	DD	BB	DD	BB	BB	DD	DD	BB	DD	BB	DD	DD	DD	BB	BB	BB	BB	BB	BB	BB	DD	BB	BB	BB	DD	BB	DD
chr16_45448836_45448855	BB	BB	BB	BB	DD	BB	DD	BB	BB	BB	DD	DD	BB	DD	DD	BB	BB	DD	DD	DD	BB	DD	DD	BB	DD	BB	BB	DD	DD	BB	bd	BB	DD	DD	DD	BB	BB	BB	BB	BB	BB	BB	DD	BB	BB	BB	DD	BB	DD
chr16_45451993_45452004	BB	BB	BB	BB	DD	BB	DD	BB	BB	BB	DD	DD	BB	DD	DD	BB	BB	DD	DD	DD	BB	DD	DD	BB	DD	BB	BB	DD	DD	BB	DD	BB	DD	DD	DD	BB	BB	BB	BB	BB	BB	BB	DD	BB	BB	BB	DD	BB	DD
chr16_45457136_45457153	BB	BB	BB	BB	DD	BB	DD	BB	BB	BB	DD	DD	BB	DD	DD	BB	BB	DD	DD	DD	BB	DD	DD	BB	DD	BB	BB	DD	DD	BB	DD	BB	DD	DD	DD	BB	BB	BB	BB	BB	BB	BB	DD	BB	BB	BB	DD	BB	DD
chr16_45471631_45471656	bn	BB	BB	BB	DD	BB	DD	BB	BB	BB	DD	DD	BB	DD	DD	BB	BB	DD	DD	DD	BB	DD	DD	BB	DD	BB	BB	DD	DD	BB	DD	BB	DD	DD	DD	BB	BB	BB	BB	BB	BB	bn	DD	BB	BB	BB	DD	BB	DD
chr16_45479181_45479204	BB	BB	BB	BB	DD	BB	DD	BB	BB	BB	DD	DD	BB	DD	DD	BB	BB	DD	DD	DD	BB	DD	DD	BB	DD	BB	BB	DD	DD	BB	DD	BB	DD	DD	DD	BB	BB	BB	BB	BB	BB	BB	DD	BB	BB	BB	DD	BB	DD
chr16_45491393_45491424	BB	BB	BB	BB	DD	BB	DD	BB	BB	BB	DD	DD	BB	DD	DD	BB	BB	DD	DD	DD	BB	DD	DD	BB	DD	BB	BB	DD	DD	BB	DD	BB	DD	DD	DD	BB	BB	BB	BB	BB	BB	BB	DD	BB	BB	BB	DD	BB	DD
chr16_45519512_45519547	bf	bf	bf	bf	FF	bf	FF	bf	bf	bf	FF	FF	bf	FF	FF	bf	bf	FF	FF	FF	bf	FF	FF	bf	FF	BB	bf	FF	FF	bf	FF	bf	FF	FF	FF	bf	bf	BB	BB	bf	bf	bf	FF	bf	BB	bf	FF	bf	FF
chr16_45519823_45519844	BB	BB	BB	BB	DD	BB	DD	BB	BB	BB	DD	DD	BB	DD	DD	BB	BB	DD	DD	DD	BB	DD	DD	BB	DD	BB	BB	DD	DD	BB	DD	BB	DD	DD	DD	BB	BB	BB	BB	BB	BB	BB	DD	BB	BB	BB	DD	BB	DD
chr16_45522046_45522063	BB	BB	BB	BB	DD	BB	DD	BB	BB	BB	DD	DD	BB	DD	DD	BB	BB	DD	DD	DD	BB	DD	DD	BB	DD	BB	BB	DD	DD	BB	DD	BB	DD	DD	DD	BB	BB	BB	BB	BB	BB	BB	DD	BB	BB	BB	DD	BB	DD
chr16_45530295_45530346	BB	BB	BB	BB	NA	BB	NA	UU	BB	BB	NA	NA	BB	NA	NA	BB	BB	NA	NA	NA	BB	NA	NA	BB	NA	BB	BB	NA	NA	BB	NA	BB	NA	NA	NA	BB	BB	BB	BB	BB	BB	BB	NA	bu	BB	BB	NA	UU	NA
chr16_45545851_45545870	BB	BB	BB	BB	DD	BB	DD	bn	BB	BB	dn	DD	BB	dn	DD	BB	BB	DD	DD	DD	BB	DD	DD	BB	DD	BB	BB	DD	DD	BB	DD	BB	DD	DD	DD	BB	BB	BB	BB	BB	BB	BB	DD	BB	BB	BB	DD	BB	DD
chr16_45564549_45564584	FF	FF	FF	FF	FF	NA	FF	FF	FF	FF	FF	NA	FF	FF	FF	FF	FF	FF	NA	FF	FF	FF	FF	FF	FF	NA	FF	FF	NA	FF	NA	NA	FF	FF	FF	FF	FF	FF	FF	NA	FF	FF	FF	FF	FF	NA	FF	NA	fn
chr16_45589100_45589129	BB	BB	BB	BB	DD	BB	DD	BB	BB	BB	DD	DD	BB	DD	DD	BB	BB	DD	DD	DD	BB	DD	DD	BB	DD	BB	BB	DD	DD	BB	DD	BB	DD	DD	DD	BB	BB	BB	BB	BB	BB	BB	DD	BB	BB	BB	DD	BB	DD
chr16_45608816_45608833	BB	BB	BB	BB	DD	BB	DD	BB	BB	BB	DD	DD	BB	DD	DD	BB	BB	DD	DD	DD	BB	DD	DD	BB	DD	BB	BB	DD	DD	BB	DD	BB	DD	DD	DD	BB	BB	BB	BB	BB	BB	BB	DD	BB	BB	BB	DD	BB	DD
chr16_45645165_45645206	BB	BB	bn	BB	DD	BB	DD	bn	bn	BB	DD	DD	BB	DD	DD	BB	BB	DD	DD	DD	BB	DD	DD	bn	DD	BB	BB	DD	DD	bn	DD	BB	DD	DD	DD	BB	BB	BB	BB	bn	BB	BB	DD	BB	BB	BB	DD	BB	DD
chr16_45650462_45650491	BB	BB	BB	BB	DD	BB	DD	BB	BB	BB	DD	DD	BB	DD	DD	BB	BB	DD	DD	DD	BB	DD	DD	BB	DD	BB	BB	DD	DD	BB	DD	BB	DD	DD	DD	BB	BB	BB	BB	BB	BB	BB	DD	BB	BB	BB	DD	BB	DD
chr16_45672139_45672190	BB	BB	BB	NN	DD	NA	DD	BB	BB	NA	DD	DD	BB	DD	NA	NA	BB	DD	DD	DD	BB	DD	DD	BB	DD	BB	BB	DD	DD	BB	NA	BB	DD	DD	DD	BB	BB	BB	BB	NA	BB	BB	DD	NA	BB	BB	DD	BB	DD
chr16_45674356_45674393	BB	BB	BB	BB	DD	BB	dn	BB	BB	BB	DD	DD	BB	DD	DD	BB	BB	DD	DD	dn	BB	DD	dn	BB	DD	BB	BB	DD	DD	BB	DD	BB	DD	DD	DD	BB	BB	BB	BB	BB	BB	BB	DD	BB	BB	BB	DD	BB	DD
chr16_45682303_45682326	BB	BB	BB	BB	DD	BB	DD	BB	BB	BB	DD	DD	BB	DD	DD	BB	BB	DD	DD	DD	BB	DD	DD	BB	DD	BB	BB	DD	DD	BB	DD	BB	DD	DD	DD	BB	BB	BB	BB	BB	BB	BB	DD	BB	BB	BB	DD	BB	DD
chr16_45700298_45700321	BB	BB	BB	BB	DD	BB	DD	BB	BB	BB	DD	DD	BB	DD	DD	BB	BB	DD	DD	DD	BB	DD	DD	BB	DD	BB	BB	DD	DD	BB	BB	BB	DD	DD	DD	BB	BB	BB	BB	BB	BB	BB	DD	BB	BB	BB	DD	BB	DD
chr16_45737174_45737193	BB	BB	BB	BB	DD	BB	DD	BB	BB	BB	DD	DD	BB	DD	DD	DD	BB	DD	DD	DD	BB	DD	DD	BB	DD	BB	BB	DD	DD	BB	BB	BB	DD	DD	DD	BB	BB	BB	BB	BB	BB	BB	DD	BB	BB	BB	DD	BB	DD
chr16_4573736_4573779	DD	NN	NA	DD	BB	NA	DD	BB	BB	BB	NA	BB	DD	DD	BB	BB	BB	NA	NA	BB	NA	DD	DD	BB	DD	NA	NA	DD	NA	BB	NA	BB	BB	BB	DD	NA	BB	NA	NA	NA	BB	BB	NA	DD	NA	NA	BB	DD	BB
chr16_45737639_45737656	BB	BB	BB	BB	DD	BB	DD	BB	BB	BB	DD	DD	BB	DD	DD	DD	BB	DD	DD	DD	BB	DD	DD	BB	DD	BB	BB	DD	DD	BB	BB	BB	DD	DD	DD	BB	BB	BB	BB	BB	BB	BB	DD	BB	BB	BB	DD	BB	DD
chr16_4574035_4574069	FF	FF	FF	FF	FF	FF	FF	FF	FF	FF	FF	FF	NA	FF	FF	FF	FF	NA	FF	FF	FF	FF	FF	FF	FF	NA	FF	FF	FF	FF	FF	FF	FF	FF	FF	FF	FF	FF	FF	FF	FF	FF	FF	FF	FF	FF	FF	FF	FF
chr16_45751623_45751634	BB	BB	BB	BB	DD	BB	DD	BB	BB	BB	DD	DD	BB	DD	DD	DD	BB	DD	DD	DD	BB	DD	DD	BB	DD	BB	BB	DD	DD	BB	BB	BB	DD	DD	DD	BB	BB	BB	BB	BB	BB	BB	DD	BB	BB	BB	DD	BB	DD
chr16_45759526_45759577	UU	UU	UU	UU	DD	UU	DD	UU	UU	NA	DD	DD	UU	DD	DD	DD	UU	DD	UU	DD	UU	DD	DD	NA	DD	UU	UU	DD	DD	UU	UU	UU	DD	DD	DD	UU	NA	UU	UU	UU	UU	UU	DD	NA	NA	NA	DD	UU	DD
chr16_45769670_45769681	BB	BB	BB	BB	DD	BB	DD	BB	BB	BB	DD	DD	BB	DD	DD	DD	BB	DD	DD	DD	BB	DD	DD	BB	DD	BB	BB	DD	DD	BB	BB	BB	DD	DD	DD	BB	BB	BB	BB	BB	BB	BB	DD	BB	BB	BB	DD	BB	DD
chr16_4580468_4580503	FF	FF	FF	FF	FF	FF	FF	FF	FF	FF	FF	FF	FF	FF	FF	FF	FF	FF	FF	FF	FF	FF	FF	FF	FF	FF	NA	FF	FF	FF	FF	FF	FF	FF	FF	FF	FF	FF	FF	FF	FF	FF	FF	FF	FF	FF	FF	NA	FF
chr16_45840379_45840414	FF	NA	FF	FF	FF	FF	FF	FF	FF	FF	FF	FF	FF	FF	FF	NA	NA	FF	FF	FF	FF	FF	FF	FF	FF	FF	FF	FF	FF	FF	FF	FF	FF	NA	FF	FF	FF	FF	FF	FF	FF	FF	FF	FF	FF	FF	FF	FF	FF
chr16_45850116_45850135	DD	DD	DD	DD	DD	DD	DD	DD	DD	DD	DD	DD	DD	DD	DD	DD	DD	DD	DD	DD	DD	DD	DD	DD	DD	BB	BB	DD	DD	BB	BB	BB	DD	DD	DD	BB	BB	BB	BB	BB	BB	BB	DD	BB	BB	BB	DD	BB	DD
chr16_45852704_45852763	BB	BB	DD	DD	NA	NA	NA	BB	BB	BB	NA	NA	NA	NA	DD	DD	BB	DD	DD	DD	BB	bd	NA	BB	NA	NA	BB	dn	DD	BB	BB	BB	NA	NA	NN	bn	DD	BB	BB	NA	BB	BB	NA	BB	BB	BB	DD	NA	NA
chr16_45888493_45888540	BB	BB	BB	DD	DD	BB	DD	BB	BB	BB	DD	DD	BB	DD	DD	dn	BB	DD	DD	DD	BB	DD	DD	BB	DD	BB	BB	DD	DD	BB	BB	BB	DD	DD	DD	BB	BB	BB	BB	BB	BB	BB	DD	BB	BB	BB	DD	BB	DD
chr16_46002631_46002682	FF	NN	FF	NA	NN	fn	FF	FF	FF	FF	FF	NA	FF	FF	NA	FF	FF	FF	NA	FF	FF	FF	FF	fn	FF	FF	FF	FF	FF	NA	FF	FF	NA	FF	NA	NA	FF	FF	FF	FF	FF	FF	FF	FF	FF	FF	FF	FF	FF
chr16_46062890_46062922	FF	FF	FF	FF	FF	FF	FF	FF	FF	FF	FF	FF	FF	FF	FF	NA	FF	FF	FF	NA	FF	FF	FF	FF	FF	FF	FF	FF	FF	FF	FF	NN	FF	FF	FF	NA	FF	FF	FF	FF	NA	FF	FF	FF	FF	NA	FF	FF	FF
chr16_46247382_46247433	FF	FF	NA	FF	NA	FF	FF	FF	FF	FF	FF	FF	FF	NA	FF	FF	FF	NA	FF	FF	FF	NA	FF	NN	FF	NA	FF	FF	FF	NA	FF	FF	NA	FF	NA	FF	FF	FF	FF	FF	FF	FF	FF	FF	FF	FF	FF	FF	FF
chr16_46256226_46256260	NA	FF	FF	FF	FF	FF	FF	FF	FF	NA	NA	NA	FF	FF	FF	FF	FF	FF	FF	FF	NA	FF	FF	FF	FF	fn	FF	FF	NN	FF	FF	NA	FF	FF	FF	FF	FF	FF	FF	FF	NA	FF	FF	FF	FF	FF	FF	FF	FF
chr16_46344686_46344709	DD	DD	DD	DD	DD	DD	DD	DD	DD	DD	DD	DD	DD	DD	DD	DD	DD	DD	DD	DD	DD	DD	DD	DD	DD	BB	BB	DD	DD	BB	BB	BB	DD	DD	DD	BB	BB	DD	BB	BB	BB	BB	DD	BB	BB	BB	DD	BB	DD
chr16_46468319_46468358	BB	BB	BB	BB	DD	BB	DD	BB	BB	BB	DD	DD	BB	DD	DD	DD	BB	DD	DD	DD	BB	DD	DD	BB	DD	BB	BB	BB	DD	BB	BB	BB	DD	DD	DD	BB	BB	DD	BB	BB	BB	BB	DD	BB	BB	BB	DD	BB	DD
chr16_46635018_46635061	BB	NA	NA	BB	DD	BB	DD	BB	BB	DD	DD	DD	BB	DD	DD	DD	BB	DD	NA	DD	NN	DD	DD	DD	DD	BB	NA	DD	DD	NA	BB	BB	DD	DD	DD	BB	BB	dn	BB	BB	NA	BB	DD	BB	BB	BB	DD	BB	DD
chr16_46795497_46795546	FF	FF	FF	NA	FF	NA	FF	NA	FF	FF	FF	FF	FF	NA	FF	NA	FF	FF	NA	FF	NA	FF	FF	FF	FF	FF	NA	FF	NA	FF	FF	FF	FF	NA	fn	FF	FF	FF	FF	NA	FF	FF	FF	FF	NA	FF	fn	FF	FF
chr16_46884866_46884905	BB	BB	BB	BB	DD	BB	DD	BB	BB	BB	DD	DD	BB	DD	DD	DD	BB	DD	DD	DD	BB	DD	DD	BB	DD	BB	BB	DD	DD	BB	BB	BB	DD	DD	DD	BB	BB	DD	BB	BB	BB	BB	DD	BB	BB	BB	DD	BB	DD
chr16_47118101_47118144	FF	NA	FF	FF	NA	NA	NA	FF	FF	FF	FF	NA	fn	NA	FF	FF	NA	NA	FF	FF	NA	NA	FF	FF	NA	NA	FF	FF	FF	NA	NA	FF	FF	FF	FF	FF	FF	NA	NA	FF	NA	NN	FF	NA	NA	NA	FF	FF	FF
chr16_47200488_47200539	BB	BB	BB	BB	DD	BB	DD	BB	NA	BB	DD	DD	NA	DD	NA	DD	NN	DD	NA	NA	NA	DD	NA	NA	DD	NA	BB	NA	DD	NA	BB	BB	NN	DD	DD	nn	BB	DD	BB	BB	NA	BB	DD	NA	NA	BB	NA	NA	DD
chr16_47500003_47500062	NA	NN	NA	NN	NN	NN	NA	NN	dn	NA	NN	NN	NA	NA	BB	NN	NA	NN	NA	NN	NA	NN	NA	NN	NN	BB	bn	DD	DD	NN	NA	BB	DD	DD	DD	NA	NN	dn	BB	BB	BB	BB	dn	BB	NA	BB	DD	BB	DD
chr16_4764435_4764462	FF	FF	FF	FF	FF	FF	FF	FF	FF	NN	FF	FF	FF	FF	FF	FF	FF	FF	FF	FF	FF	FF	FF	FF	FF	NA	FF	FF	FF	FF	FF	FF	FF	FF	FF	FF	FF	FF	FF	FF	FF	FF	FF	FF	FF	FF	FF	FF	FF
chr16_47655549_47655596	NA	FF	FF	FF	FF	FF	FF	FF	FF	FF	FF	NA	FF	FF	FF	FF	FF	FF	FF	NA	FF	FF	FF	FF	FF	NA	FF	FF	FF	FF	fn	NA	FF	FF	FF	NA	NA	FF	FF	NA	NA	FF	FF	FF	FF	FF	FF	FF	FF
chr16_47657454_47657485	FF	FF	FF	FF	FF	FF	FF	FF	FF	FF	FF	FF	FF	FF	FF	FF	FF	FF	FF	FF	FF	FF	FF	FF	FF	FF	FF	FF	FF	FF	FF	FF	FF	FF	FF	FF	FF	FF	FF	FF	FF	FF	NA	FF	FF	FF	FF	FF	FF
chr16_47694525_47694568	FF	FF	FF	NA	FF	FF	FF	FF	FF	NA	NA	FF	FF	FF	FF	FF	FF	FF	FF	FF	FF	FF	FF	FF	FF	NA	FF	NA	FF	NA	FF	FF	FF	FF	FF	NA	FF	FF	FF	FF	NA	FF	FF	FF	FF	FF	FF	FF	FF
chr16_47723596_47723635	FF	FF	FF	NA	FF	NA	FF	FF	FF	FF	FF	FF	FF	FF	NA	FF	FF	FF	FF	FF	FF	FF	FF	fn	NA	FF	FF	FF	FF	NA	FF	FF	FF	FF	FF	FF	NA	NA	FF	FF	NA	NA	FF	FF	FF	FF	NA	FF	FF
chr16_47843570_47843605	FF	FF	FF	FF	FF	FF	FF	FF	FF	FF	FF	FF	FF	FF	FF	FF	FF	FF	FF	FF	FF	FF	NA	FF	FF	NA	FF	FF	FF	FF	FF	NA	FF	FF	FF	FF	NA	NA	NA	FF	FF	FF	FF	FF	FF	FF	FF	FF	FF
chr16_47854517_47854571	FF	NA	NA	FF	NA	FF	FF	NA	FF	FF	FF	FF	NA	FF	FF	FF	FF	FF	NA	FF	FF	FF	FF	FF	FF	NA	FF	FF	FF	FF	FF	FF	FF	FF	FF	FF	FF	FF	FF	FF	NA	FF	FF	FF	FF	FF	NA	fn	FF
chr16_47894234_47894269	FF	FF	FF	NA	FF	fn	FF	FF	FF	NA	FF	FF	FF	FF	FF	FF	FF	FF	FF	FF	FF	FF	NA	FF	FF	FF	FF	FF	NA	FF	FF	FF	NA	FF	FF	FF	FF	FF	FF	NA	NA	FF	FF	FF	FF	FF	FF	FF	FF
chr16_48119123_48119174	NA	BB	BB	NA	NA	BB	NA	BB	BB	BB	DD	DD	NN	DD	NA	DD	NA	NA	DD	DD	bn	DD	DD	BB	DD	NA	NA	NA	DD	NA	bd	BB	DD	DD	NA	BB	BB	DD	BB	NA	NA	BB	DD	BB	BB	BB	DD	BB	DD
chr16_48159741_48159795	FF	FF	FF	FF	FF	FF	FF	FF	FF	FF	FF	FF	FF	FF	FF	FF	NA	NA	FF	FF	NA	FF	FF	FF	FF	FF	FF	FF	fn	FF	NA	FF	FF	FF	FF	FF	FF	FF	FF	FF	FF	FF	FF	FF	FF	NA	FF	FF	FF
chr16_48205435_48205482	BB	BB	bu	BB	BB	BB	BB	BB	BB	BB	BB	BB	BB	BB	BB	BB	BB	BB	BB	BB	BB	BB	BB	BB	NA	BB	BB	BB	NA	BB	BB	BB	NA	BB	BB	BB	BB	NA	BB	BB	BB	bu	BB	BB	BB	BB	BB	BB	BB
chr16_48269853_48269902	FF	NA	FF	FF	NA	FF	NA	FF	FF	FF	FF	FF	FF	FF	FF	FF	FF	FF	FF	NA	FF	FF	FF	FF	FF	FF	FF	FF	FF	FF	FF	NA	FF	FF	FF	NA	FF	FF	FF	NA	NA	fn	FF	FF	NA	FF	FF	FF	NA
chr16_48337378_48337409	FF	FF	FF	FF	FF	FF	FF	FF	NA	FF	FF	FF	NA	FF	FF	FF	FF	FF	FF	FF	FF	FF	FF	FF	FF	NA	FF	FF	FF	FF	FF	FF	FF	FF	FF	FF	FF	FF	FF	FF	FF	FF	FF	FF	FF	NA	FF	FF	NA
chr16_48346789_48346830	FF	FF	FF	NA	FF	FF	NA	FF	FF	FF	FF	FF	FF	FF	FF	FF	FF	FF	FF	FF	FF	FF	FF	FF	NA	NA	FF	NA	FF	FF	FF	FF	FF	FF	FF	FF	FF	FF	NA	FF	FF	NA	FF	FF	FF	FF	FF	FF	FF
chr16_48399275_48399302	FF	NN	FF	NA	FF	FF	FF	FF	FF	FF	FF	FF	NA	FF	FF	FF	NA	FF	FF	FF	NA	FF	FF	FF	FF	NA	FF	FF	FF	FF	FF	FF	FF	FF	FF	NA	NA	FF	FF	FF	FF	FF	FF	FF	FF	NA	FF	FF	FF
chr16_48594331_48594374	DD	DD	DD	DD	DD	DD	DD	DD	DD	NA	DD	DD	NA	DD	DD	DD	DD	DD	du	DD	DD	DD	DD	UU	DD	DD	DD	DD	DD	NA	DD	DD	DD	DD	DD	NA	DD	DD	NA	DD	DD	DD	UU	DD	DD	DD	DD	DD	DD
chr16_48605193_48605222	FF	FF	FF	NA	NA	NA	FF	FF	FF	FF	FF	FF	NA	FF	NN	FF	NA	FF	FF	FF	FF	NA	FF	FF	FF	FF	FF	FF	FF	FF	FF	FF	FF	FF	NA	FF	FF	FF	FF	FF	FF	FF	FF	FF	FF	FF	FF	FF	FF
chr16_48651850_48651889	BB	BB	BB	BB	NA	BB	DD	BB	BB	BB	DD	NA	BB	NA	DD	DD	BB	NA	DD	DD	BB	DD	DD	BB	dn	BB	BB	DD	DD	NA	NA	BB	DD	DD	DD	BB	BB	NA	NA	BB	NA	BB	DD	BB	BB	BB	DD	BB	DD
chr16_48710244_48710275	BB	BB	BB	NA	DD	BB	DD	BB	NA	BB	DD	DD	BB	dn	DD	DD	NA	DD	dn	DD	BB	DD	DD	NA	DD	BB	BB	DD	DD	BB	BB	BB	DD	DD	dn	BB	BB	DD	BB	BB	BB	BB	DD	BB	BB	BB	DD	BB	DD
chr16_48755070_48755111	FF	FF	FF	FF	FF	FF	FF	FF	FF	FF	FF	FF	FF	FF	FF	FF	FF	FF	FF	FF	FF	FF	FF	FF	FF	NA	FF	FF	NA	FF	FF	fn	FF	FF	FF	FF	FF	FF	FF	FF	FF	FF	FF	FF	FF	FF	FF	FF	NA
chr16_48777169_48777224	NA	FF	FF	NA	NA	FF	NA	FF	FF	NN	FF	FF	FF	FF	FF	FF	NA	NA	FF	FF	FF	NA	FF	NA	FF	FF	FF	FF	NA	FF	FF	FF	FF	FF	FF	FF	FF	NA	FF	FF	FF	FF	FF	FF	FF	NA	FF	FF	fn
chr16_48827643_48827696	FF	FF	FF	df	FF	fn	FF	FF	NA	FF	FF	NA	fn	FF	FF	fn	FF	FF	NA	fn	FF	NA	FF	fn	FF	FF	fn	fn	FF	FF	FF	fn	NA	NA	fn	NA	NA	FF	NA	fn	fn	FF	fn	NA	NA	fn	df	FF	NA
chr16_49113176_49113189	FF	NA	NA	FF	FF	NA	FF	FF	NA	FF	FF	FF	FF	FF	FF	FF	FF	FF	FF	FF	NA	FF	FF	FF	NA	FF	FF	FF	FF	FF	FF	FF	FF	FF	FF	FF	FF	FF	FF	FF	FF	FF	FF	FF	NA	FF	NA	FF	NA
chr16_49262218_49262249	FF	FF	FF	NA	FF	FF	FF	FF	FF	FF	FF	FF	FF	FF	NA	FF	FF	FF	FF	FF	FF	FF	FF	FF	FF	FF	FF	FF	FF	FF	FF	NN	FF	NA	FF	FF	FF	FF	FF	FF	FF	FF	FF	FF	FF	NA	FF	FF	FF
chr16_49339327_49339366	NA	DD	DD	DD	DD	DD	DD	DD	DD	DD	DD	DD	DD	DD	DD	DD	bd	DD	NA	DD	DD	DD	DD	NA	DD	BB	BB	DD	DD	BB	BB	BB	DD	DD	DD	BB	BB	DD	BB	BB	NA	DD	DD	BB	NA	BB	DD	BB	BB
chr16_49381670_49381719	FF	NA	FF	FF	NA	FF	NA	NA	FF	NN	NA	FF	FF	FF	FF	FF	NA	NA	NA	FF	FF	FF	FF	FF	FF	NA	FF	FF	FF	FF	FF	NA	FF	NA	FF	FF	FF	NA	FF	FF	NA	FF	NA	FF	FF	NA	FF	NA	FF
chr16_49429178_49429205	DD	DD	DD	DD	DD	DD	DD	dn	NA	DD	DD	DD	DD	DD	DD	DD	DD	DD	DD	DD	DD	DD	DD	DD	DD	NA	DD	DD	DD	DD	DD	dn	DD	DD	DD	DD	BB	DD	DD	BB	BB	DD	DD	DD	DD	DD	DD	DD	DD
chr16_49433751_49433772	FF	FF	FF	FF	FF	NA	FF	FF	FF	NA	FF	FF	FF	FF	FF	FF	FF	FF	NA	FF	FF	FF	FF	FF	FF	FF	FF	FF	FF	FF	FF	FF	FF	NA	FF	FF	FF	FF	NN	fn	FF	FF	FF	FF	NA	FF	NA	FF	FF
chr16_49493593_49493632	FF	FF	FF	FF	FF	FF	FF	FF	FF	NA	FF	FF	FF	FF	FF	FF	FF	FF	FF	FF	FF	FF	FF	FF	FF	FF	FF	FF	FF	FF	FF	FF	FF	FF	FF	FF	FF	FF	FF	FF	fn	FF	FF	FF	FF	FF	FF	FF	FF
chr16_49664509_49664560	FF	FF	fn	FF	NA	FF	FF	FF	FF	FF	FF	NA	fn	FF	FF	FF	FF	FF	FF	FF	NA	FF	NA	FF	FF	NA	FF	FF	fn	FF	FF	FF	FF	FF	FF	FF	FF	NA	FF	FF	FF	FF	FF	FF	FF	NA	FF	NA	NN
chr16_49689694_49689713	FF	NA	FF	NA	FF	FF	FF	FF	NA	NA	FF	FF	FF	FF	FF	FF	FF	NN	NA	FF	FF	FF	FF	NA	FF	FF	NA	FF	FF	NA	FF	NA	FF	FF	FF	NA	FF	FF	FF	FF	NA	FF	FF	FF	fn	NA	FF	NA	FF
chr16_50013323_50013377	FF	FF	NA	FF	FF	FF	FF	FF	FF	FF	FF	FF	FF	FF	FF	FF	FF	FF	FF	FF	FF	FF	FF	FF	FF	NA	FF	FF	FF	FF	NA	FF	FF	FF	FF	FF	NA	FF	FF	FF	NA	FF	FF	FF	FF	FF	FF	NN	FF
chr16_5003149_5003192	NA	DD	BB	NA	NA	BB	DD	BB	NA	DD	NA	BB	NA	NA	BB	NA	NA	DD	DD	BB	NA	DD	NN	NA	DD	NA	DD	DD	NA	DD	BB	BB	bd	BB	DD	BB	BB	BB	DD	BB	NA	bn	DD	DD	DD	DD	BB	DD	NA
chr16_50049074_50049113	FF	FF	FF	FF	FF	FF	FF	FF	FF	FF	FF	NA	FF	NA	NA	fn	NA	FF	FF	FF	FF	FF	NA	FF	FF	NA	FF	FF	FF	FF	FF	NA	NN	NA	NA	FF	FF	FF	FF	FF	NA	FF	FF	FF	FF	NA	FF	FF	FF
chr16_50357696_50357739	BB	BB	BB	bd	DD	BB	DD	BB	BB	BB	DD	DD	bn	NA	NN	DD	BB	DD	DD	NN	BB	NA	DD	BB	DD	NA	BB	DD	NA	BB	BB	BB	NA	DD	BB	NA	BB	DD	BB	BB	NA	BB	BB	BB	BB	NA	DD	BB	BB
chr16_50414601_50414650	FF	FF	NA	FF	FF	FF	FF	FF	FF	FF	fn	FF	NA	FF	FF	FF	FF	FF	FF	FF	FF	FF	FF	FF	FF	FF	FF	FF	FF	NA	FF	FF	FF	FF	FF	FF	FF	FF	FF	FF	FF	FF	FF	FF	FF	NA	FF	FF	FF
chr16_50433154_50433175	DD	BB	DD	DD	DD	DD	DD	DD	DD	DD	DD	DD	DD	DD	DD	DD	DD	DD	DD	DD	DD	DD	DD	DD	DD	DD	DD	DD	DD	DD	DD	DD	DD	DD	DD	DD	DD	NA	BB	DD	BB	DD	DD	DD	DD	NA	DD	DD	DD
chr16_50443507_50443530	FF	FF	FF	FF	FF	FF	FF	FF	FF	FF	FF	FF	FF	FF	FF	FF	FF	FF	FF	FF	FF	FF	FF	FF	FF	FF	NN	FF	FF	FF	FF	FF	FF	FF	FF	FF	FF	FF	FF	FF	FF	FF	NA	FF	FF	FF	FF	FF	FF
chr16_50458518_50458589	NA	NN	fn	NA	NA	NN	FF	NN	NN	fn	FF	FF	NA	NA	FF	NN	NA	FF	FF	nn	NN	FF	FF	NA	FF	NN	NN	FF	FF	NN	NA	NA	FF	FF	FF	NA	FF	FF	fn	FF	FF	FF	FF	FF	FF	NA	NA	NN	fn
chr16_50497572_50497606	FF	FF	FF	FF	FF	FF	FF	FF	FF	FF	FF	FF	FF	FF	FF	FF	FF	FF	FF	FF	FF	FF	FF	FF	FF	FF	FF	FF	FF	FF	FF	FF	FF	NN	FF	FF	FF	FF	FF	FF	FF	FF	FF	FF	FF	FF	FF	FF	FF
chr16_50541729_50541780	BB	NN	BB	BB	DD	BB	NA	BB	BB	BB	NA	DD	NA	BB	NN	DD	BB	DD	DD	DD	BB	NN	NN	DD	DD	NA	DD	DD	DD	BB	BB	BB	DD	DD	BB	BB	BB	BB	BB	BB	BB	BB	NA	BB	BB	BB	dn	BB	NA
chr16_50609134_50609169	BB	BB	BB	BB	DD	DD	BB	BB	BB	BB	DD	DD	BB	BB	DD	DD	BB	DD	DD	DD	BB	DD	DD	BB	BB	NA	NA	DD	DD	BB	BB	BB	NA	DD	BB	BB	bd	DD	BB	BB	BB	BB	BB	BB	BB	BB	DD	BB	BB
chr16_50765827_50765882	BB	BB	DD	BB	DD	BB	DD	NA	BB	BB	DD	DD	NA	BB	NA	DD	BB	NA	DD	NA	BB	DD	DD	NA	DD	NA	BB	DD	DD	NA	BB	BB	BB	DD	BB	BB	BB	DD	BB	BB	NA	BB	BB	NN	BB	BB	DD	BB	BB
chr16_50902982_50903013	FF	FF	FF	FF	FF	FF	FF	FF	FF	FF	FF	FF	FF	FF	FF	FF	FF	FF	NN	FF	FF	FF	FF	FF	FF	NA	FF	FF	FF	FF	FF	FF	NA	FF	FF	FF	FF	FF	FF	FF	FF	FF	FF	FF	FF	FF	FF	FF	FF
chr16_5092526_5092558	FF	FF	FF	FF	NA	FF	FF	NA	FF	FF	FF	FF	FF	FF	FF	FF	NA	FF	FF	FF	fn	FF	NN	FF	NA	NA	FF	NA	FF	FF	FF	FF	FF	FF	FF	FF	FF	FF	NA	FF	FF	FF	FF	FF	FF	FF	FF	FF	NA
chr16_50977816_50977863	BB	BB	BB	BB	DD	BB	DD	BB	BB	BB	DD	DD	BB	BB	DD	DD	BB	DD	DD	DD	NN	DD	DD	BB	DD	NA	BB	DD	DD	BB	BB	NA	DD	NA	NN	NA	BB	NA	BB	BB	BB	BB	NA	BB	bn	BB	DD	BB	BB
chr16_51050026_51050047	FF	FF	NA	FF	FF	FF	NA	NA	FF	NA	FF	NA	FF	FF	NA	FF	FF	FF	FF	FF	FF	NA	FF	FF	FF	FF	FF	FF	FF	FF	NA	NA	FF	FF	NA	FF	FF	FF	FF	FF	FF	FF	FF	FF	NA	FF	FF	NN	FF
chr16_51081668_51081687	BB	BB	BB	BB	DD	BB	DD	BB	BB	BB	DD	DD	BB	BB	DD	DD	BB	DD	DD	DD	BB	DD	DD	BB	DD	BB	BB	DD	DD	BB	BB	BB	DD	DD	BB	DD	DD	DD	BB	BB	BB	BB	DD	BB	BB	BB	DD	BB	BB
chr16_51229509_51229528	BB	BB	BB	BB	DD	BB	DD	BB	BB	BB	DD	DD	BB	BB	DD	DD	BB	DD	dn	DD	BB	DD	DD	BB	DD	BB	BB	DD	DD	BB	BB	BB	DD	DD	BB	DD	DD	DD	BB	BB	BB	BB	DD	BB	BB	BB	DD	BB	BB
chr16_51284320_51284347	FF	FF	FF	FF	FF	FF	FF	FF	FF	FF	FF	FF	FF	FF	FF	FF	NA	FF	FF	FF	NA	FF	FF	FF	FF	FF	FF	FF	FF	NA	FF	FF	FF	FF	FF	FF	FF	FF	FF	FF	FF	FF	FF	FF	FF	FF	FF	FF	NN
chr16_51292045_51292076	BB	BB	BB	bn	DD	BB	DD	BB	BB	BB	DD	DD	BB	BB	DD	DD	BB	DD	DD	DD	BB	DD	DD	BB	dn	BB	BB	DD	DD	BB	BB	BB	dn	DD	BB	DD	DD	DD	BB	BB	BB	BB	DD	BB	BB	BB	DD	BB	BB
chr16_51318832_51318846	FF	FF	FF	FF	df	FF	DD	FF	FF	FF	df	df	FF	FF	df	df	FF	df	DD	df	FF	df	df	FF	df	FF	FF	DD	df	FF	FF	FF	df	df	FF	df	df	df	FF	FF	FF	FF	df	FF	FF	FF	df	FF	FF
chr16_51341323_51341355	BB	BB	NA	BB	DD	BB	DD	BB	BB	NA	DD	NA	BB	BB	DD	DD	BB	DD	DD	DD	BB	DD	DD	BB	DD	NA	BB	DD	DD	BB	BB	BB	DD	DD	BB	DD	DD	DD	NA	BB	NA	BB	DD	BB	BB	BB	DD	BB	BB
chr16_51382835_51382894	FF	FF	NA	FF	FF	FF	NA	NN	fn	FF	FF	FF	FF	FF	FF	NA	NA	FF	FF	fn	FF	FF	FF	FF	NA	FF	NA	NA	NA	NA	FF	FF	FF	NA	FF	FF	FF	NA	FF	FF	NN	FF	FF	FF	FF	NA	FF	FF	NA
chr16_51404408_51404443	BB	BB	BB	BB	DD	BB	NA	BB	BB	BB	DD	DD	BB	BB	DD	NA	BB	DD	NA	DD	BB	DD	DD	BB	NA	BB	BB	DD	DD	BB	BB	BB	DD	DD	BB	NA	DD	DD	BB	BB	BB	BB	DD	BB	BB	BB	DD	BB	BB
chr16_51445919_51445934	BB	BB	BB	BB	DD	BB	DD	BB	BB	BB	DD	DD	BB	BB	DD	DD	BB	DD	DD	DD	BB	DD	DD	BB	DD	BB	BB	DD	DD	BB	BB	BB	DD	DD	BB	DD	DD	DD	BB	BB	BB	BB	BB	BB	BB	BB	DD	BB	BB
chr16_51481959_51481988	BB	BB	BB	BB	DD	BB	DD	BB	BB	BB	DD	DD	BB	BB	DD	DD	BB	DD	DD	DD	BB	DD	DD	BB	DD	BB	BB	DD	DD	bd	BB	BB	DD	DD	BB	DD	DD	DD	BB	BB	BB	BB	BB	BB	BB	BB	DD	BB	BB
chr16_51549381_51549404	BB	BB	BB	BB	DD	BB	DD	BB	BB	BB	DD	DD	BB	BB	DD	DD	BB	DD	DD	DD	BB	DD	DD	BB	DD	BB	BB	DD	DD	BB	BB	BB	DD	DD	BB	DD	DD	DD	BB	BB	BB	BB	BB	BB	BB	BB	DD	BB	BB
chr16_51625545_51625556	BB	BB	BB	BB	DD	BB	DD	BB	BB	BB	DD	DD	BB	BB	DD	DD	BB	DD	DD	DD	BB	DD	DD	BB	DD	BB	BB	DD	DD	BB	BB	BB	DD	DD	BB	DD	DD	DD	BB	BB	BB	BB	BB	BB	BB	BB	DD	BB	BB
chr16_51640715_51640738	BB	BB	BB	BB	DD	BB	DD	BB	BB	BB	DD	DD	BB	BB	DD	DD	BB	DD	DD	DD	BB	DD	DD	BB	DD	BB	BB	DD	DD	BB	BB	BB	DD	DD	BB	DD	DD	DD	BB	BB	BB	BB	BB	BB	BB	BB	DD	BB	BB
chr16_51646050_51646065	BB	BB	BB	BB	DD	BB	DD	BB	BB	BB	DD	DD	BB	BB	DD	DD	BB	DD	DD	DD	BB	DD	DD	BB	DD	BB	BB	DD	DD	BB	BB	BB	DD	DD	BB	DD	DD	DD	BB	BB	BB	BB	BB	BB	BB	BB	DD	BB	BB
chr16_51654683_51654734	DD	UU	NA	DD	DD	NA	DD	DD	DD	NA	DD	DD	DD	DD	DD	DD	DD	DD	du	DD	NA	DD	DD	DD	DD	NA	DD	UU	UU	DD	NA	DD	DD	DD	DD	DD	DD	DD	NA	NA	NA	DD	DD	DD	NA	DD	DD	DD	DD
chr16_51726534_51726583	FF	FF	FF	NA	NA	FF	FF	FF	FF	FF	FF	FF	FF	FF	FF	FF	FF	NA	FF	NN	FF	FF	FF	FF	FF	FF	FF	FF	NA	FF	FF	FF	FF	FF	FF	FF	NA	FF	FF	FF	FF	FF	FF	FF	FF	FF	FF	FF	FF
chr16_51745974_51746013	BB	BB	BB	BB	DD	BB	DD	BB	BB	BB	DD	DD	BB	BB	DD	DD	BB	DD	DD	DD	BB	DD	DD	BB	DD	BB	BB	DD	DD	BB	BB	BB	DD	DD	BB	DD	DD	DD	BB	BB	BB	bn	BB	BB	BB	BB	DD	BB	BB
chr16_51845487_51845520	FF	FF	FF	FF	NA	NA	FF	NA	FF	FF	FF	FF	FF	FF	FF	NA	NA	FF	fn	FF	FF	FF	FF	NN	NA	NA	FF	FF	NA	FF	FF	FF	FF	FF	FF	NA	fn	FF	FF	FF	NA	FF	FF	FF	FF	FF	FF	NA	FF
chr16_51888170_51888213	FF	NA	FF	FF	FF	NA	NA	FF	FF	FF	FF	FF	FF	FF	FF	FF	FF	FF	FF	FF	FF	FF	FF	NA	NA	fn	FF	FF	FF	FF	FF	FF	NA	FF	FF	NA	FF	NA	FF	FF	NA	FF	FF	NA	FF	FF	FF	NN	FF
chr16_52073719_52073772	FF	fn	fn	fn	NA	NA	NA	fn	NA	fn	fn	NN	FF	NA	FF	FF	fn	FF	FF	FF	NA	NA	FF	FF	FF	FF	NA	FF	NA	FF	fn	FF	FF	FF	FF	FF	NA	FF	FF	FF	FF	NA	NA	NA	NA	FF	FF	NA	fn
chr16_52148961_52148986	FF	fn	FF	FF	FF	FF	FF	FF	FF	FF	FF	FF	NA	FF	NA	FF	FF	NA	FF	FF	FF	FF	FF	FF	FF	FF	FF	NA	NA	FF	FF	FF	FF	NA	FF	FF	NA	NA	NN	FF	NA	FF	FF	FF	FF	FF	FF	NA	NA
chr16_52216622_52216665	FF	NA	FF	FF	NA	FF	NA	NN	NA	FF	FF	FF	NA	FF	FF	FF	FF	NA	FF	NN	FF	FF	FF	FF	FF	FF	FF	FF	NA	FF	FF	FF	FF	FF	FF	FF	FF	FF	FF	FF	NA	FF	FF	fn	FF	FF	FF	FF	FF
chr16_52342507_52342566	FF	FF	NA	FF	NA	FF	FF	FF	FF	FF	FF	FF	FF	FF	FF	FF	FF	FF	FF	FF	FF	FF	fn	NN	FF	NA	FF	FF	FF	NA	FF	NA	FF	FF	FF	NA	FF	FF	FF	FF	FF	FF	FF	FF	FF	NA	FF	FF	FF
chr16_52387676_52387687	FF	FF	FF	FF	df	FF	df	FF	FF	FF	df	df	FF	FF	df	df	FF	df	df	df	FF	df	df	FF	df	FF	FF	df	df	FF	fn	FF	df	df	FF	df	df	df	fn	FF	FF	FF	FF	FF	FF	FF	df	FF	FF
chr16_52387703_52387742	BB	BB	BB	BB	DD	BB	DD	BB	BB	BB	DD	DD	BB	BB	DD	DD	BB	DD	DD	DD	NA	DD	DD	BB	NA	BB	BB	DD	DD	BB	bn	BB	DD	DD	NA	DD	DD	DD	BB	NA	NA	BB	BB	BB	BB	BB	DD	BB	BB
chr16_52503319_52503368	BB	BB	BB	BB	DD	BB	DD	BB	BB	BB	DD	DD	BB	BB	DD	DD	BB	DD	NA	DD	BB	DD	DD	BB	DD	BB	BB	DD	DD	BB	BB	BB	DD	DD	BB	DD	DD	DD	BB	BB	BB	BB	BB	BB	BB	BB	DD	BB	BB
chr16_52628622_52628649	FF	FF	FF	FF	NA	NA	NA	FF	FF	FF	FF	FF	FF	FF	NA	FF	FF	FF	FF	FF	FF	FF	FF	FF	FF	NA	FF	FF	FF	FF	FF	NA	FF	fn	FF	FF	FF	FF	FF	NA	NA	FF	FF	FF	NN	FF	FF	FF	FF
chr16_52644560_52644587	NN	FF	FF	FF	FF	FF	FF	FF	FF	FF	FF	FF	FF	FF	FF	FF	FF	FF	FF	FF	FF	NA	FF	FF	FF	FF	FF	FF	FF	FF	FF	FF	FF	FF	FF	FF	FF	FF	FF	FF	FF	FF	FF	FF	FF	FF	FF	FF	NA
chr16_5269786_5269835	FF	FF	NN	FF	FF	NA	FF	FF	FF	FF	FF	FF	FF	FF	FF	FF	FF	FF	FF	FF	FF	FF	FF	FF	FF	FF	FF	FF	NA	FF	FF	FF	FF	FF	FF	FF	FF	FF	FF	FF	FF	FF	FF	FF	FF	NA	FF	FF	FF
chr16_5279474_5279527	NA	DD	BB	DD	NN	NA	DD	BB	BB	NA	NN	NA	DD	DD	BB	NA	NA	NN	DD	BB	DD	DD	DD	BB	DD	DD	DD	DD	DD	NA	NA	NA	NA	NA	NA	NA	NA	BB	DD	BB	BB	BB	DD	DD	DD	NA	NA	DD	BB
chr16_52925347_52925386	NA	FF	FF	NA	NA	FF	NA	FF	NA	FF	FF	FF	NA	FF	FF	NN	FF	NA	FF	NA	NA	fn	FF	FF	FF	FF	FF	FF	FF	NA	FF	FF	FF	NA	FF	FF	FF	FF	FF	FF	FF	FF	FF	FF	FF	FF	NA	FF	FF
chr16_53039096_53039143	FF	NA	FF	NA	FF	FF	NA	FF	FF	FF	FF	FF	FF	FF	FF	NA	FF	NA	NA	FF	NA	FF	NA	FF	fn	FF	FF	NA	FF	FF	NA	FF	FF	FF	FF	FF	FF	NA	FF	FF	FF	NA	FF	FF	NA	NA	FF	FF	NA
chr16_5314834_5314853	NA	FF	FF	FF	FF	NA	FF	FF	FF	FF	FF	FF	FF	NA	FF	FF	FF	NA	NA	NA	FF	FF	FF	FF	NA	FF	FF	FF	FF	FF	FF	NA	FF	FF	FF	FF	NA	FF	FF	FF	FF	FF	FF	FF	FF	FF	NA	FF	FF
chr16_53161425_53161460	BB	BB	BB	BB	BB	BB	BB	BB	BB	BB	BB	BB	BB	BB	DD	BB	BB	BB	BB	BB	BB	BB	BB	BB	BB	BB	BB	DD	DD	BB	BB	BB	DD	DD	BB	DD	DD	DD	BB	BB	BB	BB	BB	BB	BB	BB	DD	BB	BB
chr16_53274807_53274850	FF	FF	FF	FF	NA	FF	NA	FF	NA	FF	FF	NA	NA	FF	FF	FF	NA	FF	FF	FF	FF	FF	FF	FF	FF	NA	FF	FF	FF	FF	FF	FF	FF	FF	FF	FF	FF	FF	NN	FF	FF	FF	FF	FF	FF	FF	NA	FF	FF
chr16_53443294_53443345	NA	DD	DD	DD	NA	DD	DD	DD	DD	DD	DD	DD	DD	DD	DD	NA	DD	DD	DD	NA	DD	DD	DD	DD	DD	NN	BB	NA	DD	BB	BB	BB	DD	DD	BB	DD	DD	DD	bd	bd	NA	BB	BB	BB	BB	BB	DD	BB	BB
chr16_5351233_5351288	NA	NN	BB	DD	BB	BB	NA	NA	BB	DD	BB	BB	NA	DD	DD	BB	BB	NA	NN	NN	NA	DD	DD	NA	NA	DD	DD	DD	DD	DD	BB	DD	BB	BB	DD	BB	NA	NA	DD	NA	NA	BB	NA	DD	DD	NA	BB	NA	BB
chr16_53568576_53568595	FF	FF	NA	FF	FF	FF	FF	FF	FF	FF	FF	FF	FF	FF	FF	FF	FF	FF	FF	FF	FF	FF	FF	FF	FF	FF	NA	FF	FF	FF	FF	FF	NA	FF	NA	FF	FF	FF	FF	FF	NA	NA	FF	FF	NN	FF	NA	FF	FF
chr16_53568715_53568730	FF	NA	NA	FF	NA	FF	FF	FF	FF	FF	FF	FF	fn	NA	FF	NA	NA	NA	FF	FF	FF	FF	FF	FF	NA	NA	NN	FF	FF	FF	FF	FF	FF	FF	NA	FF	FF	FF	FF	NA	FF	FF	FF	FF	NA	FF	FF	FF	FF
chr16_5360250_5360293	FF	NA	FF	NN	FF	FF	FF	FF	NA	FF	NN	FF	NA	NA	NA	NA	FF	nn	FF	FF	NA	FF	FF	FF	FF	NA	FF	fn	FF	FF	FF	FF	FF	FF	FF	NA	FF	FF	FF	NA	NA	NA	FF	FF	FF	FF	FF	NA	NA
chr16_53707319_53707362	FF	FF	FF	FF	FF	fn	FF	FF	FF	FF	FF	FF	FF	FF	FF	FF	FF	NA	FF	FF	NA	FF	FF	FF	FF	NA	FF	FF	NA	FF	FF	FF	FF	FF	FF	NA	NN	FF	FF	FF	NA	NN	FF	FF	FF	FF	fn	FF	FF
chr16_53726829_53726842	FF	FF	FF	FF	FF	FF	FF	FF	FF	FF	FF	FF	FF	FF	FF	FF	FF	FF	FF	FF	FF	FF	FF	FF	FF	FF	FF	FF	NN	FF	FF	FF	FF	FF	FF	FF	FF	FF	FF	FF	FF	FF	FF	FF	FF	FF	FF	FF	FF
chr16_53777997_53778044	DD	DD	DD	DD	DD	DD	DD	DD	NA	DD	DD	DD	DD	NA	DD	DD	DD	DD	DD	DD	DD	bd	DD	DD	DD	BB	BB	bd	DD	BB	BB	BB	DD	DD	BB	DD	DD	BB	BB	BB	BB	BB	BB	BB	BB	BB	dn	BB	BB
chr16_53981019_53981050	FF	FF	FF	FF	NA	FF	FF	FF	FF	FF	FF	FF	FF	FF	FF	FF	FF	FF	FF	FF	NA	FF	FF	FF	FF	FF	FF	FF	FF	FF	FF	FF	FF	FF	FF	FF	FF	FF	FF	NA	FF	FF	FF	FF	FF	NA	FF	FF	FF
chr16_54078111_54078170	FF	FF	FF	NN	NA	NA	FF	FF	NA	NA	FF	FF	FF	NA	FF	FF	FF	FF	FF	FF	FF	FF	FF	FF	FF	NA	FF	FF	FF	NA	FF	NA	FF	FF	FF	FF	fn	NA	FF	FF	NA	FF	FF	FF	FF	FF	NA	FF	FF
chr16_54078401_54078466	fn	fn	ff	NA	NA	FF	NA	fn	ff	ff	NA	NA	fn	fn	fn	NA	FF	FF	FF	FF	fn	NA	ff	FF	NA	ff	NA	fn	ff	FF	ff	NA	NA	ff	NA	NN	NA	FF	ff	FF	ff	NA	NA	fn	fn	fn	fn	NA	FF
chr16_54149929_54149961	FF	FF	FF	FF	FF	FF	FF	NA	FF	FF	FF	NA	NA	FF	NA	NA	FF	FF	FF	NA	FF	FF	FF	FF	FF	NA	NA	FF	NA	NA	FF	FF	NA	FF	FF	FF	FF	FF	NA	FF	NA	FF	FF	FF	FF	FF	FF	FF	FF
chr16_54155350_54155405	NN	FF	FF	FF	FF	FF	FF	FF	FF	FF	FF	FF	FF	FF	FF	FF	FF	FF	FF	FF	FF	FF	FF	FF	FF	NA	FF	FF	FF	NA	FF	FF	FF	NA	NA	FF	FF	NA	FF	NA	NA	FF	FF	NA	FF	FF	FF	FF	FF
chr16_54263872_54263936	BB	BB	BB	BB	DD	NA	bd	BB	NA	BB	DD	DD	BB	BB	bd	DD	NA	DD	DD	DD	BB	DD	DD	NA	DD	BB	BB	DD	BB	BB	BB	BB	DD	DD	BB	DD	bd	BB	BB	BB	BB	BB	NA	BB	BB	BB	DD	BB	BB
chr16_54350414_54350447	NA	FF	FF	NA	NA	FF	NA	FF	FF	FF	FF	FF	FF	fn	FF	NA	fn	FF	NA	FF	FF	NA	NA	NN	FF	NA	NA	FF	NA	fn	FF	FF	NA	NA	FF	NA	NA	NA	FF	FF	NA	FF	NA	fn	FF	FF	FF	NA	FF
chr16_54359289_54359336	NA	fn	NA	FF	NA	FF	FF	FF	FF	NA	FF	NA	NA	NA	FF	FF	FF	FF	FF	NA	FF	FF	fn	FF	FF	NA	FF	FF	fn	NA	NA	FF	FF	FF	NN	FF	FF	NA	FF	FF	NA	fn	FF	FF	FF	FF	FF	NA	NA
chr16_54359412_54359435	NA	FF	FF	FF	FF	FF	FF	FF	FF	FF	FF	NN	FF	FF	FF	FF	FF	FF	FF	FF	NA	FF	FF	FF	FF	FF	FF	FF	FF	NA	FF	FF	FF	FF	FF	FF	FF	FF	FF	FF	FF	FF	FF	FF	FF	FF	FF	FF	FF
chr16_54766268_54766319	NA	FF	FF	NA	FF	FF	FF	FF	FF	FF	FF	FF	FF	NN	FF	NN	FF	FF	FF	FF	FF	FF	FF	FF	FF	FF	FF	FF	FF	FF	FF	FF	FF	FF	FF	NA	FF	FF	FF	FF	FF	NA	FF	FF	FF	FF	FF	FF	FF
chr16_54877552_54877615	BB	BB	BB	BB	DD	NA	NA	NN	BB	NA	DD	NA	BB	BB	DD	DD	BB	DD	NA	DD	BB	DD	DD	bn	DD	NA	BB	dn	DD	NA	BB	BB	DD	DD	BB	NA	DD	NA	BB	BB	BB	NA	DD	bn	BB	BB	DD	BB	NN
chr16_54911343_54911368	FF	NN	NA	FF	FF	FF	NA	FF	NA	FF	NA	FF	FF	FF	FF	FF	NA	NA	FF	NA	FF	FF	FF	FF	NA	NA	FF	FF	FF	NA	FF	FF	NA	FF	FF	FF	FF	FF	FF	FF	FF	FF	NA	FF	FF	FF	FF	FF	FF
chr16_54932092_54932131	FF	FF	FF	FF	FF	FF	NN	FF	FF	FF	FF	FF	FF	NA	FF	FF	FF	FF	FF	FF	FF	FF	FF	FF	FF	FF	FF	FF	FF	FF	FF	FF	FF	FF	FF	FF	FF	FF	FF	FF	NA	FF	FF	FF	NA	FF	FF	FF	FF
chr16_55009327_55009374	FF	NA	FF	NA	NA	FF	FF	FF	NA	FF	FF	FF	FF	NA	FF	FF	FF	FF	FF	FF	FF	NN	NN	FF	FF	FF	FF	FF	FF	NA	FF	FF	FF	FF	FF	FF	FF	FF	FF	FF	FF	FF	FF	FF	FF	FF	FF	FF	FF
chr16_55075166_55075197	FF	FF	FF	NA	NA	FF	NA	FF	FF	FF	NA	NA	NA	FF	FF	FF	FF	FF	FF	NA	FF	FF	FF	fn	FF	NA	FF	NN	FF	NA	FF	NA	FF	FF	NA	FF	FF	FF	FF	FF	FF	FF	FF	FF	FF	FF	FF	FF	NA
chr16_5508688_5508727	FF	FF	FF	FF	NN	FF	FF	FF	FF	FF	FF	FF	FF	FF	FF	NN	NA	FF	FF	FF	FF	FF	FF	FF	NA	NA	FF	NA	FF	FF	FF	NA	FF	FF	FF	FF	NN	FF	FF	FF	FF	FF	FF	FF	FF	FF	FF	FF	FF
chr16_55197494_55197553	fn	FF	FF	FF	FF	FF	FF	FF	FF	NA	fn	FF	NN	FF	NN	FF	fn	FF	NA	FF	FF	FF	FF	NN	NA	FF	FF	FF	FF	FF	fn	FF	FF	FF	FF	FF	FF	FF	FF	FF	FF	NA	FF	FF	NN	FF	FF	FF	FF
chr16_55212757_55212821	NA	FF	FF	NA	FF	NA	FF	FF	FF	FF	FF	FF	NN	NN	FF	FF	NA	FF	FF	NA	FF	FF	FF	FF	FF	FF	FF	FF	FF	FF	FF	FF	FF	NA	FF	FF	NA	FF	FF	FF	NA	NA	FF	FF	NA	FF	FF	FF	NA
chr16_55247775_55247824	FF	FF	FF	FF	FF	FF	FF	FF	FF	FF	FF	FF	FF	FF	FF	FF	FF	FF	FF	FF	FF	FF	FF	FF	NN	NA	NA	FF	FF	FF	FF	FF	FF	FF	FF	FF	FF	FF	FF	FF	FF	FF	FF	FF	FF	FF	FF	FF	FF
chr16_55247893_55247932	FF	NA	FF	NA	NA	FF	FF	FF	NA	FF	FF	FF	FF	FF	FF	FF	FF	FF	FF	FF	FF	FF	FF	FF	FF	FF	FF	FF	FF	FF	fn	FF	FF	NA	FF	FF	FF	FF	NA	FF	FF	NN	FF	FF	FF	FF	FF	FF	NA
chr16_55248046_55248085	FF	FF	FF	FF	FF	FF	FF	NA	FF	FF	NA	FF	NA	FF	FF	FF	FF	FF	FF	NA	FF	FF	NA	FF	FF	NA	FF	FF	FF	FF	FF	NA	FF	NN	NA	FF	FF	FF	FF	FF	FF	FF	FF	FF	FF	FF	FF	NA	fn
chr16_55302548_55302571	NN	FF	FF	FF	FF	FF	FF	FF	FF	FF	NA	FF	NA	FF	FF	FF	FF	NA	FF	NA	NA	FF	FF	NA	FF	NA	FF	NA	NA	NA	FF	FF	FF	FF	FF	NA	FF	FF	FF	NA	NA	FF	FF	FF	FF	FF	NA	NA	NA
chr16_55377774_55377817	FF	FF	FF	FF	FF	FF	NA	NA	FF	fn	FF	FF	FF	FF	FF	FF	FF	FF	FF	FF	FF	FF	FF	FF	FF	FF	NA	FF	FF	FF	FF	FF	FF	FF	NA	FF	FF	NA	FF	FF	FF	NN	FF	FF	FF	NA	FF	FF	FF
chr16_55481789_55481812	FF	FF	FF	FF	FF	FF	FF	FF	FF	FF	FF	FF	FF	FF	FF	FF	FF	FF	FF	FF	FF	FF	FF	FF	FF	FF	FF	FF	FF	FF	FF	FF	FF	FF	FF	FF	FF	FF	FF	FF	FF	FF	FF	FF	FF	FF	FF	FF	FF
chr16_55541626_55541665	NA	FF	NA	fn	NA	NA	FF	FF	FF	NA	NA	FF	FF	FF	FF	FF	FF	FF	NA	FF	FF	FF	FF	FF	FF	NA	FF	FF	fn	FF	NA	FF	NA	FF	FF	FF	FF	NA	NA	FF	FF	fn	NA	FF	FF	NN	FF	FF	NA
chr16_55569454_55569488	NA	NA	FF	NA	fn	FF	FF	NA	FF	FF	NA	FF	FF	FF	FF	FF	FF	NA	FF	FF	FF	FF	FF	FF	FF	NA	FF	FF	FF	FF	FF	FF	FF	FF	NA	NA	FF	NA	FF	NA	NA	FF	FF	fn	FF	FF	FF	FF	NA
chr16_55709866_55709917	BB	BB	BB	NA	DD	BB	DD	NA	NA	NN	DD	DD	BB	BB	DD	DD	BB	DD	NA	BB	BB	DD	DD	NA	DD	BB	BB	DD	DD	BB	BB	BB	DD	NA	BB	bd	DD	BB	BB	BB	NA	BB	DD	NA	BB	NA	DD	BB	BB
chr16_55727789_55727848	FF	FF	FF	FF	FF	FF	FF	FF	FF	FF	FF	FF	FF	FF	FF	FF	FF	FF	NA	FF	FF	FF	FF	FF	FF	FF	FF	NA	FF	FF	FF	FF	FF	FF	FF	FF	FF	FF	FF	FF	FF	FF	FF	FF	FF	FF	FF	FF	FF
chr16_55798786_55798815	FF	FF	FF	FF	FF	FF	FF	FF	FF	FF	FF	FF	FF	FF	FF	FF	FF	FF	FF	FF	NN	FF	FF	FF	FF	FF	FF	FF	FF	FF	FF	FF	FF	FF	FF	FF	FF	FF	FF	FF	FF	FF	FF	FF	FF	FF	FF	FF	FF
chr16_56117686_56117725	FF	NA	NA	NA	FF	NA	FF	FF	NA	NA	FF	NA	NA	FF	NA	FF	FF	NN	NN	FF	NA	FF	FF	FF	FF	NA	FF	FF	FF	FF	FF	FF	FF	NA	FF	NA	FF	FF	FF	FF	NA	FF	NA	FF	NA	FF	FF	FF	NA
chr16_56223060_56223075	BB	BB	BB	BB	DD	BB	DD	BB	BB	BB	DD	DD	BB	BB	DD	DD	BB	DD	DD	DD	BB	DD	DD	BB	DD	BB	BB	DD	DD	BB	BB	BB	DD	DD	BB	DD	DD	BB	BB	BB	BB	BB	DD	BB	BB	BB	DD	BB	BB
chr16_56228132_56228173	BB	BB	BB	BB	DD	BB	DD	BB	BB	BB	DD	DD	BB	BB	DD	DD	BB	DD	DD	DD	BB	DD	bd	BB	DD	BB	BB	DD	DD	BB	BB	BB	DD	DD	BB	DD	DD	BB	BB	BB	BB	BB	DD	BB	BB	BB	DD	BB	BB
chr16_56257940_56257963	BB	BB	BB	BB	DD	BB	DD	BB	BB	BB	DD	DD	BB	BB	DD	DD	BB	DD	DD	DD	BB	DD	DD	BB	DD	BB	BB	DD	DD	BB	BB	BB	DD	DD	BB	DD	DD	BB	BB	BB	BB	BB	DD	BB	BB	BB	DD	BB	BB
chr16_5638230_5638257	BB	DD	BB	DD	BB	BB	DD	BB	BB	DD	BB	bn	DD	DD	BB	BB	BB	DD	DD	BB	DD	DD	DD	BB	DD	DD	DD	DD	DD	DD	BB	BB	BB	BB	DD	BB	BB	BB	DD	BB	BB	BB	DD	DD	DD	DD	BB	DD	BB
chr16_5641945_5642000	BB	DD	BB	DD	BB	BB	DD	BB	BB	DD	BB	BB	DD	DD	BB	BB	BB	DD	DD	BB	DD	DD	DD	BB	DD	DD	DD	DD	DD	DD	BB	BB	BB	BB	DD	BB	BB	BB	DD	BB	BB	BB	DD	DD	DD	DD	BB	DD	BB
chr16_5647330_5647343	BB	DD	BB	DD	BB	BB	DD	BB	BB	DD	BB	BB	DD	DD	BB	BB	BB	DD	DD	BB	DD	DD	DD	BB	DD	DD	DD	DD	DD	DD	BB	BB	BB	BB	DD	BB	BB	BB	DD	BB	BB	BB	DD	DD	DD	DD	BB	DD	BB
chr16_5655427_5655444	BB	DD	BB	DD	BB	BB	DD	BB	BB	DD	BB	BB	DD	DD	BB	BB	BB	DD	DD	BB	DD	DD	DD	BB	DD	DD	DD	DD	DD	DD	BB	BB	BB	BB	DD	BB	BB	BB	DD	BB	BB	BB	DD	DD	DD	DD	BB	DD	BB
chr16_5675003_5675042	BB	DD	BB	DD	BB	BB	DD	BB	BB	DD	BB	BB	DD	DD	BB	BB	BB	DD	DD	BB	DD	DD	DD	BB	DD	DD	DD	DD	DD	DD	BB	BB	BB	BB	DD	BB	BB	BB	DD	BB	BB	BB	DD	DD	DD	DD	BB	DD	BB
chr16_5701469_5701492	BB	DD	BB	DD	BB	BB	DD	BB	BB	DD	BB	BB	DD	DD	BB	BB	BB	DD	DD	BB	DD	DD	DD	BB	DD	DD	DD	DD	DD	DD	BB	BB	BB	BB	DD	BB	BB	BB	DD	BB	BB	BB	DD	DD	DD	DD	BB	DD	BB
chr16_5721705_5721720	BB	DD	BB	DD	BB	BB	DD	BB	BB	DD	BB	BB	DD	DD	BB	BB	BB	DD	DD	BB	DD	DD	DD	BB	DD	DD	DD	DD	DD	DD	BB	BB	BB	BB	DD	BB	BB	BB	DD	BB	BB	BB	DD	DD	DD	DD	BB	DD	BB
chr16_5727742_5727762	BB	DD	BB	DD	BB	BB	DD	BB	BB	DD	BB	BB	DD	DD	BB	BB	BB	DD	DD	BB	DD	DD	DD	BB	DD	DD	DD	DD	DD	DD	BB	BB	BB	BB	DD	BB	BB	BB	DD	BB	BB	BB	DD	DD	DD	DD	BB	DD	BB
chr16_5729765_5729776	BB	DD	BB	DD	BB	BB	DD	BB	BB	DD	BB	BB	DD	DD	BB	BB	BB	DD	DD	BB	DD	DD	DD	BB	DD	DD	DD	DD	DD	DD	BB	BB	BB	BB	DD	BB	BB	BB	DD	BB	BB	BB	DD	DD	DD	DD	BB	DD	BB
chr16_5746643_5746654	BB	DD	BB	DD	BB	BB	DD	BB	BB	DD	BB	BB	DD	DD	BB	BB	BB	DD	DD	BB	DD	DD	DD	BB	DD	DD	DD	DD	DD	DD	BB	BB	BB	BB	DD	BB	BB	BB	DD	BB	BB	BB	DD	DD	DD	DD	BB	DD	BB
chr16_5777678_5777697	BB	DD	BB	DD	BB	BB	DD	BB	BB	DD	BB	BB	DD	DD	BB	BB	BB	DD	DD	BB	DD	DD	DD	BB	DD	DD	DD	DD	DD	DD	BB	BB	BB	BB	DD	BB	BB	BB	DD	BB	BB	BB	DD	DD	DD	DD	BB	DD	BB
chr16_5785977_5786028	BB	DD	BB	DD	BB	BB	DD	BB	BB	DD	BB	BB	DD	DD	BB	BB	bb	DD	dn	BB	dn	DD	DD	bb	DD	DD	DD	DD	dn	DD	BB	BB	BB	BB	DD	BB	BB	BB	DD	BB	bb	BB	DD	dn	DD	DD	bb	DD	BB
chr16_5819212_5819286	NA	DD	BB	DD	NA	NA	DD	BB	NA	DD	NA	NA	DD	DD	NA	BB	NA	DD	NA	BB	DD	DD	DD	NN	DD	DD	DD	DD	DD	DD	NA	BB	BB	BB	DD	NA	NA	BB	DD	NA	NA	BB	DD	DD	DD	DD	BB	DD	BB
chr16_5839103_5839150	BB	DD	BB	DD	BB	BB	DD	BB	BB	DD	BB	BB	DD	DD	BB	BB	NN	DD	DD	BB	DD	NA	DD	BB	DD	DD	DD	DD	DD	DD	BB	BB	BB	BB	DD	BB	BB	BB	DD	BB	BB	BB	DD	DD	DD	DD	BB	DD	BB
chr16_5870883_5870926	BB	DD	NA	NA	BB	BB	NA	NN	BB	DD	BB	BB	DD	DD	BB	BB	NA	DD	DD	BB	DD	DD	DD	BB	DD	DD	DD	DD	DD	NA	BB	BB	BB	BB	NA	BB	BB	BB	DD	BB	BB	BB	NA	DD	DD	DD	BB	DD	NA
chr16_5875608_5875651	BB	DD	BB	DD	NA	NA	DD	BB	BB	NA	BB	BB	DD	DD	BB	BB	BB	DD	DD	BB	DD	DD	DD	BB	DD	NA	DD	DD	NA	DD	BB	BB	BB	BB	DD	NA	BB	BB	DD	NA	NA	BB	DD	DD	DD	DD	BB	DD	NA
chr16_5882577_5882594	FF	df	FF	df	FF	FF	df	FF	FF	df	FF	FF	df	DD	FF	FF	FF	DD	df	FF	df	df	df	FF	df	df	df	df	df	df	FF	FF	FF	FF	df	FF	FF	FF	df	FF	FF	FF	df	df	df	df	FF	df	FF
chr16_5884956_5884971	BB	DD	BB	DD	BB	BB	DD	BB	BB	DD	BB	BB	DD	DD	BB	BB	BB	DD	DD	BB	DD	DD	DD	BB	DD	DD	DD	DD	DD	DD	BB	BB	BB	BB	DD	BB	BB	BB	DD	BB	BB	BB	DD	DD	DD	DD	BB	DD	BB
chr16_5894926_5894981	BB	DD	BB	DD	NA	BB	DD	NN	BB	DD	BB	BB	DD	DD	NA	BB	BB	DD	DD	BB	DD	DD	DD	BB	DD	DD	DD	DD	DD	DD	BB	NA	BB	NA	DD	BB	BB	NA	DD	BB	BB	BB	DD	DD	DD	DD	NA	DD	BB
chr16_5900328_5900351	BB	DD	BB	DD	BB	BB	DD	BB	BB	DD	BB	BB	DD	DD	BB	BB	BB	DD	DD	BB	DD	DD	DD	BB	DD	DD	DD	DD	DD	DD	BB	BB	BB	BB	DD	BB	BB	BB	DD	BB	BB	BB	DD	DD	DD	DD	BB	DD	BB
chr16_5930962_5930973	BB	DD	BB	DD	BB	BB	DD	BB	BB	DD	BB	BB	DD	DD	BB	BB	BB	DD	DD	BB	DD	DD	DD	BB	DD	DD	DD	DD	DD	DD	BB	BB	BB	BB	DD	BB	BB	BB	DD	BB	BB	BB	DD	DD	DD	DD	BB	DD	BB
chr16_5933235_5933266	BB	DD	BB	DD	BB	BB	DD	BB	BB	DD	BB	NA	NA	DD	BB	NA	BB	DD	DD	NN	DD	DD	DD	BB	DD	DD	DD	DD	DD	DD	BB	BB	BB	BB	DD	BB	BB	BB	DD	BB	BB	BB	DD	DD	DD	DD	BB	DD	BB
chr16_5933729_5933740	BB	DD	BB	DD	BB	BB	DD	BB	BB	DD	BB	BB	DD	DD	BB	BB	BB	DD	DD	BB	DD	DD	DD	BB	DD	DD	DD	DD	DD	DD	BB	BB	BB	BB	DD	BB	BB	BB	DD	BB	BB	BB	DD	DD	DD	DD	BB	DD	BB
chr16_5949339_5949382	BB	DD	BB	DD	BB	BB	DD	BB	BB	DD	BB	BB	DD	DD	BB	BB	BB	DD	BB	BB	DD	DD	DD	BB	DD	DD	DD	DD	DD	DD	BB	BB	BB	BB	DD	BB	BB	BB	DD	BB	BB	bn	DD	DD	DD	DD	BB	DD	BB
chr16_5967313_5967324	BB	DD	BB	DD	BB	BB	DD	BB	BB	DD	BB	BB	DD	DD	BB	BB	BB	DD	DD	BB	DD	DD	DD	BB	DD	DD	DD	DD	DD	DD	BB	BB	BB	BB	DD	BB	BB	BB	DD	BB	BB	NA	DD	DD	DD	DD	BB	DD	BB
chr16_5977731_5977754	BB	DD	BB	DD	bn	BB	DD	BB	BB	DD	BB	BB	DD	DD	BB	BB	BB	DD	DD	BB	DD	DD	DD	BB	DD	DD	DD	DD	DD	DD	BB	BB	BB	BB	DD	BB	BB	BB	DD	BB	BB	DD	DD	DD	DD	DD	BB	DD	BB
chr16_5981256_5981289	BB	DD	BB	DD	BB	BB	DD	BB	BB	DD	BB	BB	DD	DD	BB	BB	BB	DD	DD	BB	DD	DD	DD	BB	DD	DD	DD	DD	DD	DD	BB	BB	bn	BB	DD	BB	BB	BB	DD	BB	BB	DD	DD	DD	DD	DD	BB	DD	BB
chr16_6007513_6007528	BB	DD	BB	DD	BB	BB	DD	BB	BB	DD	BB	BB	DD	DD	BB	BB	BB	DD	DD	BB	DD	DD	DD	BB	DD	DD	DD	DD	DD	DD	BB	BB	BB	BB	DD	BB	BB	BB	DD	BB	BB	DD	DD	DD	DD	DD	BB	DD	BB
chr16_6007710_6007729	FF	df	FF	df	FF	FF	df	FF	FF	df	FF	FF	df	df	FF	FF	FF	df	df	FF	df	df	df	FF	df	df	df	df	df	df	FF	FF	FF	FF	df	FF	FF	FF	df	FF	FF	df	df	df	df	DD	FF	df	FF
chr16_6042415_6042434	BB	DD	BB	DD	BB	BB	DD	BB	BB	DD	BB	BB	DD	DD	BB	BB	BB	DD	DD	BB	DD	DD	DD	BB	DD	DD	DD	DD	DD	DD	BB	BB	BB	BB	DD	BB	BB	BB	DD	BB	BB	DD	DD	DD	DD	DD	BB	DD	BB
chr16_6055174_6055205	bn	dd	BB	dd	BB	BB	dd	BB	BB	dd	BB	BB	dd	dd	BB	BB	BB	dd	dd	BB	dd	dd	dd	BB	dd	dd	dd	DD	dd	dd	BB	BB	BB	BB	DD	BB	BB	BB	DD	BB	BB	dd	dd	dd	dd	dd	BB	DD	BB
chr16_6066355_6066370	BB	DD	BB	DD	BB	BB	DD	BB	BB	DD	BB	BB	DD	DD	BB	BB	BB	DD	DD	BB	DD	DD	DD	BB	DD	DD	DD	DD	DD	DD	BB	BB	BB	BB	DD	BB	BB	BB	DD	BB	BB	DD	DD	DD	DD	DD	BB	DD	BB
chr16_6110952_6110972	BB	DD	BB	DD	BB	BB	DD	BB	BB	DD	BB	BB	DD	DD	BB	BB	BB	DD	DD	BB	DD	DD	DD	BB	DD	DD	DD	DD	DD	DD	BB	BB	BB	BB	DD	BB	BB	BB	DD	BB	BB	DD	DD	DD	DD	DD	BB	DD	BB
chr16_6117886_6117903	FF	df	FF	df	FF	fn	DD	FF	FF	df	FF	FF	df	df	FF	FF	FF	df	df	FF	df	df	df	FF	df	df	df	df	df	df	FF	FF	FF	FF	df	FF	FF	FF	df	FF	FF	df	df	df	df	df	FF	df	fn
chr16_6119217_6119228	BB	DD	BB	DD	BB	BB	DD	BB	BB	DD	BB	BB	DD	DD	BB	BB	BB	DD	DD	BB	DD	DD	DD	BB	DD	DD	DD	DD	DD	DD	BB	BB	BB	BB	DD	BB	BB	BB	DD	BB	BB	DD	DD	DD	DD	DD	BB	DD	BB
chr16_6144947_6144958	BB	DD	BB	DD	BB	BB	DD	BB	BB	DD	BB	BB	bd	DD	BB	BB	BB	bd	bd	BB	DD	DD	DD	BB	DD	DD	DD	DD	DD	DD	BB	BB	BB	BB	DD	BB	BB	BB	DD	BB	BB	DD	DD	DD	bd	DD	BB	bd	BB
chr16_6157732_6157743	BB	DD	BB	DD	BB	BB	DD	BB	BB	DD	BB	BB	DD	DD	BB	BB	BB	DD	DD	BB	DD	DD	DD	BB	DD	DD	DD	DD	DD	DD	BB	BB	BB	BB	DD	BB	BB	BB	DD	BB	BB	DD	DD	DD	DD	DD	BB	DD	BB
chr16_6157775_6157830	BB	DD	BB	DD	BB	BB	DD	BB	BB	DD	BB	BB	DD	DD	BB	BB	BB	DD	DD	BB	DD	DD	DD	BB	DD	DD	DD	DD	DD	DD	BB	BB	BB	BB	DD	BB	BB	BB	DD	BB	BB	DD	DD	DD	DD	DD	BB	DD	BB
chr16_6165490_6165537	bn	DD	BB	DD	BB	BB	DD	BB	BB	DD	BB	BB	DD	DD	BB	BB	BB	DD	DD	BB	DD	DD	DD	BB	DD	DD	DD	DD	DD	DD	BB	BB	BB	BB	DD	BB	BB	BB	DD	BB	BB	DD	DD	DD	DD	DD	BB	DD	BB
chr16_6194846_6194865	BB	DD	BB	DD	BB	BB	DD	BB	BB	DD	BB	BB	DD	DD	BB	BB	BB	DD	DD	BB	DD	DD	DD	BB	DD	DD	DD	DD	DD	DD	BB	BB	BB	BB	DD	BB	BB	BB	DD	BB	BB	DD	DD	DD	DD	DD	BB	DD	BB
chr16_6209117_6209132	BB	DD	BB	DD	BB	BB	DD	BB	BB	DD	BB	BB	DD	DD	BB	BB	BB	DD	DD	BB	DD	DD	DD	BB	DD	DD	DD	DD	DD	DD	BB	BB	BB	BB	DD	BB	BB	BB	DD	BB	BB	DD	DD	DD	DD	DD	BB	DD	BB
chr16_6212702_6212719	BB	DD	BB	DD	BB	BB	DD	BB	BB	DD	BB	BB	DD	DD	BB	BB	BB	DD	DD	BB	DD	DD	DD	BB	DD	DD	DD	DD	DD	DD	BB	BB	BB	BB	DD	BB	BB	BB	DD	BB	BB	DD	DD	DD	DD	DD	BB	DD	BB
chr16_6246397_6246436	NN	FF	FF	NN	NN	NN	FF	NN	NN	FF	NN	NN	FF	FF	NN	NA	NN	FF	FF	FF	FF	FF	FF	NN	FF	FF	NN	NA	FF	FF	FF	FF	FF	FF	NA	FF	FF	FF	NA	FF	FF	FF	NA	FF	FF	FF	FF	FF	FF
chr16_6270437_6270448	BB	DD	BB	DD	BB	BB	DD	BB	BB	DD	BB	BB	DD	DD	bd	BB	BB	DD	DD	BB	DD	DD	DD	BB	DD	DD	DD	DD	DD	DD	BB	BB	BB	BB	DD	BB	BB	BB	DD	BB	BB	DD	DD	DD	DD	DD	BB	DD	BB
chr16_6276180_6276193	BB	DD	BB	DD	BB	BB	DD	BB	BB	DD	BB	BB	DD	DD	BB	BB	BB	DD	DD	BB	DD	DD	DD	BB	DD	DD	DD	DD	DD	DD	BB	BB	BB	BB	DD	BB	BB	BB	DD	BB	BB	DD	DD	DD	DD	DD	BB	DD	BB
chr16_6283527_6283554	BB	DD	BB	DD	BB	BB	DD	NN	BB	DD	BB	BB	DD	DD	BB	BB	BB	DD	DD	BB	DD	DD	DD	BB	DD	DD	DD	DD	DD	DD	BB	BB	BB	BB	DD	BB	BB	BB	DD	BB	BB	DD	DD	DD	DD	DD	BB	DD	BB
chr16_6284902_6284926	BB	DD	BB	DD	BB	BB	DD	BB	BB	DD	BB	BB	DD	DD	BB	BB	BB	DD	DD	BB	DD	DD	DD	BB	DD	DD	DD	DD	DD	DD	BB	BB	BB	BB	DD	BB	BB	BB	DD	BB	BB	DD	DD	DD	DD	DD	BB	DD	BB
chr16_6294457_6294506	BB	DD	BB	DD	BB	BB	DD	BB	BB	DD	BB	BB	DD	DD	BB	BB	BB	DD	DD	BB	DD	DD	DD	BB	DD	DD	DD	DD	DD	DD	BB	BB	BB	BB	DD	BB	BB	BB	DD	BB	BB	DD	DD	DD	DD	DD	BB	DD	BB
chr16_6300716_6300759	BB	DD	BB	NA	BB	NA	dn	BB	BB	NA	BB	BB	DD	NA	BB	BB	BB	DD	DD	BB	NA	NA	DD	BB	DD	NA	DD	DD	DD	dn	NA	BB	NA	BB	DD	BB	BB	BB	NA	BB	NA	DD	DD	DD	DD	DD	BB	DD	BB
chr16_6301368_6301423	BB	DD	BB	DD	BB	bb	DD	bb	NA	DD	BB	BB	DD	DD	BB	NA	NN	DD	DD	BB	dn	DD	DD	BB	DD	NA	DD	DD	DD	NA	bn	BB	NA	BB	DD	NA	NA	BB	DD	BB	NA	DD	DD	NA	DD	NA	BB	NA	BB
chr16_6312330_6312359	BB	DD	BB	DD	BB	BB	DD	BB	BB	DD	BB	BB	DD	DD	BB	BB	BB	DD	DD	BB	DD	DD	DD	BB	DD	DD	DD	DD	DD	DD	BB	BB	BB	BB	DD	BB	BB	BB	DD	BB	BB	DD	DD	DD	DD	DD	BB	DD	BB
chr16_6316098_6316129	BB	DD	BB	DD	BB	BB	DD	NA	BB	DD	BB	BB	DD	NA	BB	BB	BB	DD	NA	BB	DD	NN	NN	BB	DD	NA	DD	DD	NA	NA	BB	BB	BB	NA	DD	BB	BB	BB	NA	BB	NA	NA	DD	NA	DD	NA	BB	DD	NA
chr16_6324005_6324018	BB	DD	BB	DD	BB	BB	DD	BB	BB	DD	BB	BB	DD	DD	BB	BB	BB	DD	DD	BB	DD	DD	DD	BB	DD	DD	DD	DD	DD	DD	BB	BB	BB	BB	DD	BB	BB	BB	DD	BB	BB	DD	DD	DD	DD	DD	BB	DD	BB
chr16_6348715_6348729	BB	DD	BB	DD	BB	BB	DD	BB	BB	DD	BB	BB	DD	DD	BB	BB	BB	DD	DD	BB	DD	DD	DD	BB	DD	DD	DD	DD	DD	DD	BB	BB	BB	BB	DD	BB	BB	BB	DD	BB	BB	DD	DD	DD	DD	DD	BB	DD	BB
chr16_6351455_6351478	BB	DD	BB	DD	BB	BB	DD	BB	BB	DD	BB	BB	DD	DD	BB	BB	BB	DD	DD	BB	DD	DD	DD	BB	DD	DD	DD	DD	DD	DD	BB	BB	BB	BB	DD	BB	BB	BB	DD	BB	BB	DD	DD	DD	DD	DD	BB	DD	BB
chr16_6360336_6360347	BB	DD	BB	DD	BB	BB	DD	BB	BB	DD	BB	BB	DD	DD	BB	BB	BB	DD	DD	BB	DD	DD	DD	BB	DD	DD	DD	DD	DD	DD	BB	BB	BB	BB	DD	BB	BB	BB	DD	BB	BB	DD	DD	DD	DD	DD	BB	DD	BB
chr16_6363992_6364027	BB	DD	BB	NA	BB	BB	DD	BB	BB	DD	BB	NA	NA	DD	BB	BB	BB	DD	DD	BB	DD	DD	DD	BB	DD	DD	NA	DD	DD	DD	BB	BB	BB	BB	NA	BB	BB	BB	DD	BB	NA	DD	DD	DD	DD	DD	BB	DD	BB
chr16_6391114_6391161	BB	NA	BB	BB	NA	BB	DD	BB	BB	bd	BB	BB	DD	NA	DD	BB	BB	DD	DD	bn	NA	DD	bd	BB	DD	DD	DD	NA	DD	DD	BB	BB	NA	BB	NA	BB	NA	BB	DD	BB	NA	DD	DD	DD	DD	DD	BB	BB	BB
chr16_6408200_6408243	BB	DD	BB	DD	BB	BB	DD	BB	BB	DD	BB	BB	DD	DD	BB	BB	BB	DD	DD	BB	DD	DD	DD	BB	DD	DD	DD	DD	DD	DD	BB	BB	BB	BB	DD	BB	BB	BB	DD	BB	BB	DD	DD	DD	DD	DD	BB	DD	BB
chr16_6433101_6433142	NA	NA	UU	NA	UU	NA	NA	UU	UU	NA	UU	NA	NA	NA	UU	UU	NA	NA	NA	UU	NA	NA	NA	UU	NA	NA	NA	NA	NA	NA	NA	NA	uu	UU	NA	UU	NA	NA	NA	NA	UU	NA	NA	NA	NA	NA	UU	NA	UU
chr16_6438112_6438127	BB	DD	BB	DD	BB	BB	DD	BB	BB	DD	BB	BB	DD	DD	BB	BB	BB	DD	DD	BB	DD	DD	DD	BB	DD	DD	DD	DD	DD	DD	BB	BB	BB	BB	DD	BB	BB	BB	DD	BB	BB	DD	DD	DD	DD	DD	BB	DD	BB
chr16_6438634_6438653	BB	dd	BB	DD	BB	BB	dd	BB	BB	dd	BB	BB	dd	dd	BB	BB	BB	dd	DD	BB	dd	dd	dd	BB	DD	dd	dd	dd	dd	dd	BB	BB	BB	BB	DD	BB	BB	BB	DD	BB	BB	dd	dd	dd	dd	dd	BB	dd	BB
chr16_6440939_6440958	BB	DD	BB	DD	BB	BB	DD	BB	BB	DD	BB	BB	DD	DD	BB	BB	BB	DD	DD	BB	DD	DD	DD	BB	DD	DD	DD	DD	DD	DD	BB	BB	BB	BB	DD	BB	BB	BB	DD	BB	BB	DD	DD	DD	DD	DD	BB	DD	BB
chr16_6457943_6457970	BB	DD	bd	DD	BB	BB	DD	BB	bd	DD	BB	BB	DD	DD	BB	BB	BB	DD	DD	BB	DD	DD	DD	BB	DD	DD	DD	DD	DD	DD	BB	BB	BB	BB	DD	BB	BB	BB	DD	BB	bd	DD	DD	DD	DD	DD	BB	DD	BB
chr16_6463033_6463047	BB	DD	BB	DD	BB	BB	DD	BB	BB	DD	BB	BB	DD	DD	BB	BB	BB	DD	DD	BB	DD	DD	DD	BB	DD	DD	DD	DD	DD	DD	BB	BB	BB	BB	DD	BB	BB	BB	DD	BB	BB	DD	DD	DD	DD	DD	BB	DD	BB
chr16_6466719_6466750	BB	DD	BB	DD	BB	BB	DD	BB	BB	DD	BB	BB	DD	DD	BB	BB	BB	DD	DD	BB	DD	DD	DD	BB	DD	DD	DD	DD	DD	DD	BB	BB	BB	BB	DD	BB	BB	BB	DD	BB	BB	DD	DD	DD	DD	DD	BB	DD	BB
chr16_6469742_6469757	BB	DD	BB	DD	BB	BB	DD	BB	BB	DD	BB	BB	DD	DD	BB	BB	BB	DD	DD	BB	DD	DD	DD	BB	DD	DD	DD	DD	DD	DD	BB	BB	BB	BB	DD	BB	BB	BB	DD	BB	BB	DD	DD	DD	DD	DD	BB	DD	BB
chr16_6471207_6471218	BB	DD	BB	DD	BB	BB	DD	BB	BB	DD	BB	BB	DD	DD	BB	BB	BB	DD	DD	BB	DD	DD	DD	BB	DD	DD	DD	DD	DD	DD	BB	BB	BB	BB	DD	BB	BB	BB	DD	BB	BB	DD	DD	DD	DD	DD	BB	DD	BB
chr16_6483643_6483674	BB	DD	BB	DD	BB	BB	DD	BB	BB	DD	BB	BB	DD	DD	BB	BB	BB	DD	DD	BB	DD	DD	DD	BB	DD	DD	DD	DD	DD	DD	BB	BB	BB	BB	DD	BB	BB	BB	DD	BB	BB	DD	DD	DD	DD	DD	BB	DD	BB
chr16_6503864_6503895	BB	DD	BB	DD	BB	bd	DD	BB	BB	DD	BB	BB	DD	DD	BB	BB	BB	DD	DD	BB	DD	DD	DD	BB	DD	DD	DD	DD	DD	DD	BB	BB	BB	BB	DD	BB	BB	BB	DD	BB	BB	DD	DD	DD	DD	DD	BB	DD	BB
chr16_6517135_6517164	BB	DD	bn	DD	BB	BB	DD	BB	BB	DD	BB	BB	DD	DD	BB	BB	BB	DD	DD	BB	DD	DD	DD	BB	DD	DD	DD	DD	DD	DD	BB	BB	BB	BB	DD	BB	BB	BB	DD	BB	BB	DD	DD	DD	DD	DD	BB	DD	BB
chr16_6526286_6526310	BB	DD	BB	DD	BB	BB	DD	BB	BB	DD	BB	BB	DD	DD	BB	BB	BB	DD	DD	BB	DD	DD	DD	BB	DD	DD	DD	DD	DD	DD	BB	BB	BB	BB	DD	BB	BB	BB	DD	BB	BB	DD	DD	DD	DD	DD	BB	DD	BB
chr16_6548688_6548747	BB	NA	NN	DD	BB	NA	DD	NA	NA	DD	NA	NA	DD	DD	NN	NA	BB	DD	NA	BB	DD	DD	DD	NN	DD	DD	DD	DD	DD	DD	BB	BB	BB	NA	DD	BB	NN	BB	DD	BB	BB	DD	DD	DD	DD	DD	NA	DD	NA
chr16_6555609_6555659	BB	DD	BB	DD	BB	NA	DD	BB	NA	DD	BB	BB	DD	DD	NN	BB	NA	DD	DD	BB	DD	DD	NA	BB	DD	DD	DD	DD	DD	DD	BB	BB	BB	NA	DD	BB	BB	BB	DD	bn	BB	DD	DD	DD	DD	DD	BB	DD	BB
chr16_6564541_6564560	BB	DD	BB	DD	BB	BB	DD	BB	BB	DD	BB	BB	DD	DD	BB	BB	BB	DD	DD	BB	DD	DD	DD	BB	DD	DD	DD	DD	DD	DD	BB	BB	BB	BB	DD	BB	BB	BB	DD	BB	BB	DD	DD	DD	DD	DD	BB	DD	BB
chr16_6573782_6573811	BB	DD	bn	DD	BB	BB	DD	BB	BB	DD	BB	BB	DD	DD	BB	BB	BB	DD	DD	BB	DD	DD	DD	BB	DD	DD	DD	DD	DD	DD	BB	BB	BB	BB	DD	BB	BB	BB	DD	BB	BB	DD	DD	DD	DD	DD	BB	DD	bn
chr16_6576519_6576574	NA	DD	BB	NN	NA	BB	DD	BB	BB	DD	BB	BB	DD	DD	NN	BB	NA	DD	DD	BB	NN	DD	DD	NN	DD	DD	NA	DD	DD	DD	BB	NN	NA	NA	DD	bn	NN	NA	DD	BB	NN	DD	DD	DD	DD	DD	BB	DD	BB
chr16_6576666_6576693	BB	DD	BB	DD	BB	BB	DD	BB	BB	DD	BB	BB	DD	DD	BB	BB	BB	DD	DD	BB	DD	DD	DD	BB	DD	DD	DD	DD	DD	DD	BB	BB	BB	BB	DD	BB	BB	BB	DD	BB	BB	DD	DD	DD	DD	DD	BB	DD	BB
chr16_6594689_6594704	FF	DD	FF	df	FF	FF	df	FF	FF	df	FF	FF	DD	DD	FF	FF	FF	DD	df	FF	df	df	df	FF	df	df	df	df	df	df	FF	FF	FF	FF	df	FF	FF	FF	DD	FF	FF	df	df	df	df	DD	FF	DD	FF
chr16_6621209_6621226	FF	DD	FF	df	FF	FF	DD	FF	FF	df	FF	FF	DD	df	FF	FF	FF	df	df	FF	df	df	df	FF	df	df	df	DD	df	df	FF	FF	FF	FF	DD	FF	FF	FF	df	FF	FF	df	df	DD	df	df	FF	df	FF
chr16_6649776_6649787	BB	DD	BB	DD	BB	BB	DD	BB	BB	DD	BB	BB	DD	DD	BB	BB	BB	DD	DD	BB	DD	DD	DD	BB	DD	DD	DD	DD	DD	DD	BB	BB	BB	BB	DD	BB	BB	BB	DD	BB	BB	DD	DD	DD	DD	DD	BB	DD	BB
chr16_6651725_6651748	BB	DD	BB	DD	BB	BB	DD	BB	BB	DD	BB	BB	DD	DD	BB	BB	BB	DD	DD	BB	DD	DD	DD	BB	DD	DD	DD	DD	DD	DD	BB	BB	BB	BB	DD	BB	BB	BB	DD	BB	BB	DD	DD	DD	DD	DD	BB	DD	BB
chr16_6653758_6653775	BB	DD	BB	DD	BB	BB	DD	BB	BB	DD	BB	BB	DD	DD	BB	BB	BB	DD	DD	BB	DD	DD	DD	BB	DD	DD	DD	DD	DD	DD	BB	BB	BB	BB	DD	BB	BB	BB	DD	BB	BB	DD	DD	DD	DD	DD	BB	DD	BB
chr16_6692019_6692082	BB	DD	NA	NA	bn	BB	NA	BB	NA	DD	BB	bn	DD	NN	BB	BB	NA	DD	DD	NA	DD	NA	DD	BB	DD	NA	DD	DD	DD	NA	NA	NN	BB	NA	NA	NA	bn	BB	DD	BB	NA	DD	DD	NA	DD	DD	BB	DD	NN
chr16_6723930_6723941	BB	DD	BB	DD	BB	BB	DD	BB	BB	DD	BB	BB	DD	DD	BB	BB	BB	DD	DD	BB	DD	DD	DD	BB	DD	DD	DD	DD	DD	DD	BB	BB	BB	BB	DD	BB	BB	BB	DD	BB	BB	DD	DD	DD	DD	DD	BB	DD	BB
chr16_6726326_6726337	BB	DD	BB	DD	BB	BB	DD	BB	BB	DD	BB	BB	DD	DD	BB	BB	BB	DD	DD	BB	DD	DD	DD	BB	DD	DD	DD	DD	DD	DD	BB	BB	BB	BB	DD	BB	BB	BB	DD	BB	BB	DD	DD	DD	DD	DD	BB	DD	BB
chr16_6727781_6727852	bd	DD	NA	NA	bd	BB	DD	NA	bn	DD	BB	NA	DD	DD	bb	bb	BB	DD	DD	NA	DD	dn	DD	bn	DD	DD	DD	DD	DD	DD	BB	bn	NA	bn	DD	bb	bb	NA	DD	NA	bn	DD	DD	DD	DD	DD	bn	DD	bn
chr16_6752357_6752368	BB	DD	BB	DD	BB	BB	DD	BB	BB	DD	BB	BB	DD	DD	BB	BB	BB	DD	DD	BB	DD	DD	DD	BB	DD	DD	DD	DD	DD	DD	BB	BB	BB	BB	DD	BB	BB	BB	DD	BB	BB	DD	DD	DD	DD	DD	BB	DD	BB
chr16_6753343_6753354	BB	DD	BB	DD	BB	BB	DD	BB	BB	DD	BB	BB	DD	DD	BB	BB	BB	DD	DD	BB	DD	DD	DD	BB	DD	DD	DD	DD	DD	DD	BB	BB	BB	BB	DD	BB	BB	BB	DD	BB	BB	DD	DD	DD	DD	DD	BB	DD	BB
chr16_6759979_6759990	BB	DD	BB	DD	BB	BB	DD	BB	BB	DD	BB	BB	DD	DD	BB	BB	BB	DD	DD	BB	DD	DD	DD	BB	DD	DD	DD	DD	DD	DD	BB	BB	BB	BB	DD	BB	BB	BB	DD	BB	BB	DD	DD	DD	DD	DD	BB	DD	BB
chr16_6759991_6760002	FF	DD	FF	DD	FF	FF	df	FF	FF	DD	FF	FF	df	df	FF	FF	FF	df	DD	FF	DD	DD	DD	FF	DD	df	DD	DD	DD	DD	FF	FF	FF	FF	DD	FF	FF	FF	df	FF	FF	DD	DD	DD	df	DD	FF	df	FF
chr16_6772047_6772062	BB	DD	BB	DD	BB	BB	DD	BB	BB	dn	BB	BB	DD	DD	BB	BB	BB	DD	dn	BB	dn	DD	DD	BB	DD	DD	DD	dn	DD	DD	BB	BB	BB	BB	DD	BB	BB	BB	DD	BB	BB	DD	DD	DD	DD	dn	BB	DD	BB
chr16_6776195_6776206	BB	DD	BB	DD	BB	BB	DD	BB	BB	DD	BB	BB	DD	DD	BB	BB	BB	DD	DD	BB	DD	DD	DD	BB	DD	DD	DD	DD	DD	DD	BB	BB	BB	BB	DD	BB	BB	BB	DD	BB	BB	DD	DD	DD	DD	DD	BB	DD	BB
chr16_6786322_6786333	BB	DD	BB	DD	BB	BB	DD	BB	BB	DD	BB	BB	DD	DD	BB	BB	BB	DD	DD	BB	DD	DD	DD	BB	DD	DD	DD	DD	DD	DD	BB	BB	BB	BB	DD	BB	BB	BB	DD	BB	BB	DD	DD	DD	DD	DD	BB	DD	BB
chr16_6795397_6795417	BB	DD	BB	DD	BB	BB	DD	BB	BB	DD	BB	BB	DD	DD	BB	BB	BB	DD	DD	BB	DD	DD	DD	BB	dn	DD	DD	DD	DD	DD	BB	BB	BB	BB	DD	BB	BB	BB	DD	BB	BB	DD	dn	DD	DD	DD	BB	DD	BB
chr16_6803887_6803930	UU	DD	UU	DD	NA	NA	DD	UU	NA	DD	NA	UU	DD	DD	UU	UU	UU	DD	DD	NA	DD	DD	DD	NA	DD	DD	DD	DD	DD	DD	UU	UU	UU	NA	DD	NA	UU	UU	DD	UU	NA	DD	DD	DD	DD	DD	UU	DD	NA
chr16_6823291_6823302	BB	DD	BB	DD	BB	BB	DD	BB	BB	DD	BB	BB	DD	DD	BB	BB	BB	DD	DD	BB	DD	DD	DD	BB	DD	DD	DD	DD	DD	DD	BB	BB	BB	BB	DD	BB	BB	BB	DD	BB	BB	DD	DD	DD	DD	DD	BB	DD	BB
chr16_6843839_6843870	BB	DD	BB	DD	BB	BB	DD	BB	BB	DD	BB	BB	DD	DD	BB	BB	BB	DD	DD	BB	DD	DD	DD	BB	DD	DD	DD	DD	DD	DD	BB	BB	BB	BB	DD	BB	BB	BB	DD	BB	BB	DD	DD	DD	DD	DD	BB	DD	BB
chr16_6851917_6851936	BB	DD	BB	DD	BB	BB	DD	BB	BB	DD	BB	BB	DD	DD	BB	BB	BB	DD	DD	BB	DD	DD	DD	BB	DD	DD	DD	DD	DD	DD	BB	BB	BB	BB	DD	BB	BB	BB	DD	BB	BB	DD	DD	DD	DD	DD	BB	DD	BB
chr16_6864850_6864893	BB	DD	BB	DD	BB	BB	DD	BB	BB	DD	BB	BB	DD	DD	BB	BB	BB	DD	DD	BB	DD	DD	DD	BB	DD	DD	DD	DD	DD	DD	BB	BB	BB	BB	DD	BB	BB	BB	DD	BB	BB	DD	DD	DD	DD	DD	BB	DD	BB
chr16_6870823_6870838	BB	DD	BB	DD	BB	BB	DD	BB	BB	DD	BB	BB	DD	DD	BB	BB	BB	DD	DD	BB	DD	DD	DD	BB	DD	DD	DD	DD	DD	DD	BB	BB	BB	BB	DD	BB	BB	BB	DD	BB	BB	DD	DD	DD	DD	DD	BB	DD	BB
chr16_6880122_6880133	BB	DD	BB	DD	BB	BB	DD	BB	BB	DD	BB	BB	DD	DD	BB	BB	BB	DD	DD	BB	DD	DD	DD	BB	DD	DD	DD	DD	DD	DD	BB	BB	BB	BB	DD	BB	BB	BB	DD	BB	BB	DD	DD	DD	DD	DD	BB	DD	BB
chr16_6883399_6883418	BB	DD	BB	DD	BB	BB	DD	BB	BB	DD	BB	BB	DD	DD	BB	BB	BB	DD	DD	BB	DD	DD	DD	BB	DD	DD	DD	DD	DD	DD	BB	BB	BB	BB	DD	BB	BB	BB	DD	BB	BB	DD	DD	DD	DD	DD	BB	DD	BB
chr16_6890301_6890318	BB	DD	BB	DD	BB	BB	DD	BB	BB	DD	BB	BB	DD	DD	BB	BB	BB	DD	DD	BB	DD	DD	DD	BB	DD	DD	DD	DD	DD	DD	BB	BB	BB	BB	DD	BB	BB	BB	DD	BB	BB	DD	DD	DD	DD	DD	BB	DD	BB
chr16_6903096_6903111	BB	DD	BB	DD	BB	BB	DD	BB	BB	DD	BB	BB	DD	DD	BB	BB	BB	DD	DD	BB	DD	DD	DD	BB	DD	DD	DD	DD	DD	DD	BB	BB	BB	BB	DD	BB	BB	BB	DD	BB	BB	DD	DD	DD	DD	DD	BB	DD	BB
chr16_6909645_6909700	BB	DD	BB	DD	BB	BB	DD	BB	BB	DD	BB	BB	DD	DD	BB	BB	BB	DD	DD	BB	DD	DD	DD	BB	DD	DD	DD	DD	DD	DD	DD	BB	BB	BB	DD	BB	BB	BB	DD	BB	BB	DD	DD	DD	DD	NA	BB	DD	BB
chr16_6911205_6911220	BB	DD	BB	DD	BB	BB	DD	BB	BB	DD	BB	BB	DD	DD	BB	BB	BB	DD	DD	BB	DD	DD	DD	BB	DD	DD	DD	DD	DD	DD	BB	BB	BB	BB	DD	BB	BB	BB	DD	BB	BB	DD	DD	DD	DD	DD	BB	DD	BB
chr16_6912373_6912396	BB	DD	BB	DD	BB	BB	DD	BB	BB	DD	BB	BB	DD	DD	BB	BB	BB	DD	DD	BB	DD	DD	DD	BB	DD	DD	DD	DD	DD	DD	BB	BB	BB	BB	DD	BB	BB	BB	DD	BB	BB	DD	DD	DD	DD	DD	BB	DD	BB
chr16_6915846_6915857	BB	DD	BB	DD	BB	BB	DD	BB	BB	DD	BB	BB	DD	DD	BB	BB	BB	DD	DD	BB	DD	DD	DD	BB	DD	DD	DD	DD	DD	DD	BB	BB	BB	BB	DD	BB	BB	BB	DD	BB	BB	DD	DD	DD	DD	DD	BB	DD	BB
chr16_6941850_6941871	BB	DD	BB	DD	BB	BB	DD	BB	BB	DD	BB	BB	DD	DD	BB	BB	BB	DD	DD	BB	DD	DD	DD	BB	DD	DD	DD	DD	DD	DD	BB	BB	BB	BB	DD	BB	BB	BB	DD	BB	BB	DD	DD	DD	DD	dn	BB	DD	BB
chr16_6953860_6953875	BB	DD	BB	DD	BB	BB	DD	BB	BB	DD	BB	BB	DD	DD	BB	BB	BB	DD	DD	BB	BB	DD	DD	BB	DD	DD	DD	DD	DD	DD	BB	BB	BB	BB	DD	BB	BB	BB	DD	BB	BB	DD	DD	DD	DD	DD	BB	DD	BB
chr16_6964545_6964562	BB	DD	BB	DD	BB	BB	DD	BB	BB	DD	BB	BB	DD	DD	BB	BB	BB	DD	DD	BB	BB	DD	DD	BB	DD	DD	DD	DD	DD	DD	BB	BB	BB	BB	DD	BB	BB	BB	DD	BB	BB	DD	DD	DD	DD	DD	BB	DD	BB
chr16_6982118_6982132	BB	dd	BB	dd	BB	BB	dd	BB	BB	dd	BB	BB	dd	dd	BB	BB	BB	dd	dd	BB	BB	dd	dd	BB	dd	dd	dd	dd	dd	dd	BB	BB	BB	BB	dd	BB	BB	BB	dd	BB	BB	DD	dd	dd	dd	dd	BB	dd	BB
chr16_6983297_6983340	FF	df	FF	df	FF	FF	df	FF	FF	df	FF	FF	df	df	FF	FF	FF	df	df	FF	FF	df	df	FF	df	df	df	df	df	df	FF	FF	FF	FF	df	FF	FF	FF	DD	FF	FF	df	df	df	df	dn	FF	df	FF
chr16_6985499_6985538	BB	DD	BB	DD	BB	BB	DD	BB	BB	DD	BB	BB	DD	DD	BB	BB	BB	DD	DD	BB	BB	DD	DD	BB	DD	DD	DD	DD	DD	DD	BB	BB	BB	BB	DD	BB	BB	BB	DD	BB	BB	DD	DD	DD	DD	DD	BB	DD	BB
chr16_6986674_6986688	BB	DD	BB	DD	BB	BB	DD	BB	BB	DD	BB	BB	DD	DD	BB	BB	BB	DD	DD	BB	BB	DD	DD	BB	NA	DD	DD	DD	DD	DD	BB	BB	BB	BB	DD	BB	BB	BB	DD	BB	BB	DD	DD	DD	DD	DD	BB	DD	BB
chr16_6994162_6994209	BB	DD	NA	DD	BB	BB	DD	BB	bd	NA	BB	NA	DD	DD	BB	NA	BB	DD	DD	BB	BB	DD	DD	NA	DD	DD	DD	DD	DD	DD	BB	BB	BB	BB	DD	NA	BB	BB	DD	BB	BB	DD	NA	DD	DD	DD	BB	DD	NN
chr16_6999271_6999290	BB	DD	BB	DD	BB	BB	DD	BB	BB	DD	BB	BB	DD	DD	BB	BB	BB	DD	DD	BB	BB	DD	DD	BB	DD	DD	DD	DD	DD	DD	BB	BB	BB	BB	DD	BB	BB	BB	DD	BB	BB	DD	DD	DD	DD	DD	BB	DD	BB
chr16_7002122_7002136	BB	DD	BB	DD	BB	BB	DD	BB	BB	DD	BB	BB	DD	DD	BB	BB	BB	DD	DD	BB	BB	DD	DD	BB	DD	DD	DD	DD	DD	DD	BB	BB	BB	BB	DD	BB	BB	BB	DD	BB	BB	DD	DD	DD	DD	DD	BB	DD	BB
chr16_7020756_7020771	FF	df	FF	df	FF	FF	df	FF	FF	DD	FF	FF	df	df	FF	FF	FF	df	df	FF	FF	df	dn	FF	df	df	df	df	df	df	FF	FF	FF	FF	df	FF	FF	FF	df	FF	FF	df	df	df	DD	dn	FF	df	FF
chr16_7020785_7020798	BB	DD	BB	DD	BB	BB	DD	BB	BB	DD	BB	BB	DD	DD	BB	BB	BB	DD	DD	BB	BB	DD	DD	BB	DD	DD	DD	DD	DD	DD	BB	BB	BB	BB	DD	BB	BB	BB	DD	BB	BB	DD	DD	DD	DD	DD	BB	DD	BB
chr16_7053409_7053422	NA	NA	FF	NA	NA	FF	NA	FF	FF	fn	NA	FF	NA	NA	FF	FF	NA	NA	NA	FF	NA	fn	NA	NA	NN	FF	FF	FF	FF	NA	FF	FF	FF	NA	NA	NA	NA	FF	FF	FF	FF	FF	FF	FF	FF	NA	FF	FF	FF
chr16_7056429_7056440	BB	DD	BB	DD	BB	BB	DD	BB	BB	DD	BB	BB	DD	DD	BB	BB	BB	DD	DD	BB	BB	DD	DD	BB	DD	DD	DD	DD	DD	DD	BB	BB	BB	BB	DD	BB	BB	BB	DD	BB	BB	DD	DD	DD	DD	DD	BB	DD	BB
chr16_7071100_7071117	BB	DD	BB	DD	BB	BB	DD	BB	BB	DD	BB	BB	DD	DD	BB	BB	BB	DD	DD	BB	BB	DD	DD	BB	DD	DD	DD	DD	DD	DD	BB	BB	BB	BB	DD	BB	BB	BB	DD	BB	BB	DD	DD	DD	DD	DD	BB	DD	BB
chr16_7077391_7077410	BB	DD	BB	DD	BB	BB	DD	BB	BB	DD	BB	BB	DD	DD	BB	BB	BB	DD	DD	BB	BB	DD	DD	BB	DD	DD	DD	DD	DD	DD	BB	BB	BB	BB	DD	BB	BB	BB	DD	BB	BB	DD	DD	DD	DD	DD	BB	DD	BB
chr16_7092603_7092646	BB	DD	BB	DD	BB	NA	DD	BB	NA	DD	BB	BB	DD	DD	BB	NN	BB	DD	DD	BB	NA	DD	DD	BB	DD	DD	NA	DD	DD	DD	BB	BB	BB	BB	DD	BB	BB	BB	DD	BB	BB	DD	DD	DD	DD	DD	BB	DD	BB
chr16_7093257_7093268	BB	DD	BB	DD	BB	BB	DD	BB	BB	DD	BB	BB	DD	DD	BB	BB	BB	DD	DD	BB	BB	DD	DD	BB	DD	DD	DD	DD	DD	DD	BB	BB	BB	BB	DD	BB	BB	BB	DD	BB	BB	DD	DD	DD	DD	DD	BB	DD	BB
chr16_7104613_7104624	FF	df	FF	df	FF	FF	df	FF	FF	df	FF	FF	df	df	FF	FF	FF	df	df	FF	FF	df	df	FF	df	df	df	df	df	df	FF	FF	FF	FF	df	FF	FF	FF	df	FF	FF	df	df	df	df	df	FF	df	FF
chr16_7104888_7104919	BB	DD	BB	DD	BB	BB	DD	BB	BB	DD	BB	BB	DD	DD	BB	BB	BB	DD	DD	BB	BB	DD	DD	BB	DD	DD	DD	DD	DD	DD	BB	BB	BB	BB	DD	BB	BB	BB	DD	BB	BB	DD	DD	DD	DD	DD	BB	DD	BB
chr16_7111730_7111777	BB	DD	BB	DD	BB	BB	DD	BB	BB	DD	BB	BB	DD	DD	BB	BB	BB	DD	DD	BB	BB	DD	DD	BB	DD	DD	DD	DD	DD	DD	BB	BB	BB	BB	DD	BB	BB	BB	DD	BB	BB	DD	DD	DD	DD	DD	BB	DD	BB
chr16_7112547_7112570	BB	DD	BB	DD	BB	BB	DD	BB	BB	DD	BB	BB	DD	DD	BB	BB	BB	DD	DD	BB	BB	DD	DD	BB	DD	DD	DD	DD	DD	DD	BB	BB	BB	BB	DD	BB	BB	BB	DD	BB	BB	DD	DD	DD	DD	DD	BB	DD	BB
chr16_7148333_7148344	BB	DD	BB	DD	BB	BB	DD	BB	BB	DD	BB	BB	DD	DD	BB	BB	BB	DD	DD	BB	BB	DD	DD	BB	DD	DD	DD	DD	DD	DD	BB	BB	BB	BB	DD	BB	BB	BB	DD	BB	BB	DD	DD	DD	DD	DD	BB	DD	BB
chr16_7148827_7148841	BB	DD	BB	DD	BB	BB	DD	BB	BB	DD	BB	BB	DD	DD	BB	BB	BB	DD	DD	BB	BB	DD	DD	BB	DD	DD	DD	DD	DD	DD	BB	BB	BB	BB	DD	BB	BB	BB	DD	BB	BB	DD	DD	DD	DD	DD	BB	DD	BB
chr16_7156920_7156931	BB	DD	BB	bd	BB	BB	DD	BB	BB	DD	BB	BB	DD	bd	BB	BB	BB	DD	DD	BB	BB	DD	DD	BB	bd	DD	bd	bd	DD	bd	BB	BB	BB	BB	DD	BB	BB	BB	DD	BB	BB	DD	bd	DD	DD	bd	BB	bd	BB
chr16_7180794_7180809	BB	DD	BB	dn	BB	BB	DD	BB	BB	DD	BB	BB	DD	dn	BB	BB	BB	DD	DD	BB	BB	bd	dn	BB	DD	dn	DD	DD	DD	dn	BB	BB	BB	BB	DD	BB	BB	BB	DD	BB	BB	DD	DD	DD	DD	DD	BB	DD	BB
chr16_7186359_7186378	BB	DD	BB	DD	BB	BB	DD	BB	BB	DD	BB	BB	DD	DD	BB	BB	BB	DD	DD	BB	BB	DD	DD	BB	DD	DD	DD	DD	DD	DD	BB	BB	BB	BB	DD	BB	BB	BB	DD	BB	BB	DD	DD	DD	DD	DD	BB	DD	BB
chr16_7194766_7194779	BB	DD	BB	DD	BB	BB	DD	BB	BB	DD	BB	BB	DD	DD	BB	BB	BB	DD	DD	BB	DD	DD	DD	BB	DD	DD	DD	DD	DD	DD	BB	BB	BB	BB	DD	BB	BB	BB	DD	BB	BB	DD	DD	DD	DD	DD	BB	DD	BB
chr16_7207046_7207105	BB	DD	BB	DD	BB	BB	DD	BB	BB	DD	BB	BB	DD	DD	BB	BB	BB	DD	DD	BB	DD	DD	DD	BB	DD	DD	DD	DD	DD	DD	BB	BB	BB	BB	DD	BB	BB	BB	DD	BB	BB	DD	DD	DD	DD	DD	BB	DD	BB
chr16_7211489_7211500	BB	DD	BB	DD	BB	BB	DD	BB	BB	DD	BB	BB	DD	DD	BB	BB	BB	DD	DD	BB	DD	DD	DD	BB	DD	DD	DD	DD	DD	DD	BB	BB	BB	BB	DD	BB	BB	BB	DD	BB	BB	DD	DD	DD	DD	DD	BB	DD	BB
chr16_7236743_7236754	BB	DD	BB	DD	BB	BB	DD	BB	BB	DD	BB	BB	DD	DD	BB	BB	BB	DD	DD	BB	DD	DD	DD	BB	DD	DD	DD	DD	DD	DD	BB	BB	BB	BB	DD	BB	BB	BB	DD	BB	BB	DD	DD	DD	DD	DD	BB	DD	BB
chr16_7274809_7274822	BB	DD	BB	DD	BB	BB	DD	BB	BB	DD	BB	BB	DD	DD	BB	BB	BB	DD	DD	BB	DD	DD	DD	BB	DD	DD	DD	DD	DD	DD	BB	BB	BB	BB	DD	BB	BB	BB	DD	BB	BB	DD	DD	DD	DD	DD	BB	DD	BB
chr16_7295612_7295625	BB	DD	BB	bd	BB	BB	DD	BB	BB	DD	BB	BB	DD	DD	BB	BB	BB	DD	DD	BB	DD	DD	DD	BB	DD	DD	DD	DD	DD	DD	BB	BB	BB	BB	DD	BB	BB	BB	DD	BB	BB	DD	DD	DD	DD	DD	BB	DD	BB
chr16_7298648_7298667	BB	DD	BB	DD	bn	BB	DD	BB	BB	DD	BB	BB	DD	DD	BB	BB	BB	DD	DD	BB	DD	DD	DD	BB	DD	dn	DD	DD	DD	DD	BB	BB	BB	BB	DD	BB	BB	BB	DD	BB	BB	DD	DD	DD	DD	DD	BB	DD	BB
chr16_7313462_7313477	BB	DD	BB	DD	BB	BB	DD	BB	BB	DD	BB	BB	DD	DD	BB	BB	BB	DD	DD	BB	DD	DD	DD	BB	DD	DD	DD	DD	DD	DD	BB	BB	BB	BB	DD	BB	BB	BB	DD	BB	BB	DD	DD	DD	DD	DD	BB	DD	BB
chr16_7323403_7323414	BB	DD	BB	DD	BB	BB	DD	BB	BB	bd	BB	BB	DD	DD	BB	BB	BB	DD	DD	BB	DD	bd	DD	BB	DD	bd	DD	DD	DD	bd	BB	BB	BB	BB	bd	BB	BB	BB	DD	BB	BB	DD	DD	DD	DD	DD	BB	DD	BB
chr16_7370316_7370335	BB	DD	BB	DD	BB	BB	DD	BB	BB	DD	BB	BB	DD	DD	BB	BB	BB	DD	DD	BB	DD	DD	DD	BB	DD	DD	DD	DD	DD	DD	BB	BB	BB	BB	DD	BB	BB	BB	DD	BB	BB	DD	DD	DD	DD	DD	BB	DD	BB
chr16_7399566_7399589	BB	DD	BB	DD	BB	BB	DD	BB	BB	DD	BB	BB	DD	DD	BB	BB	BB	DD	DD	BB	DD	DD	DD	BB	DD	DD	DD	DD	DD	DD	BB	BB	BB	BB	DD	BB	BB	BB	DD	BB	BB	DD	DD	DD	DD	DD	BB	DD	BB
chr16_7408745_7408759	BB	DD	BB	DD	BB	BB	DD	BB	BB	DD	BB	BB	DD	DD	BB	BB	BB	DD	DD	BB	DD	DD	DD	BB	DD	DD	DD	DD	DD	DD	BB	BB	BB	BB	DD	BB	BB	BB	DD	BB	BB	DD	DD	DD	DD	DD	BB	DD	BB
chr16_7412558_7412581	BB	DD	BB	DD	BB	BB	DD	BB	BB	DD	BB	BB	dn	DD	BB	BB	BB	DD	DD	BB	DD	DD	DD	BB	DD	DD	DD	DD	DD	DD	BB	BB	BB	BB	DD	BB	BB	BB	DD	BB	BB	DD	DD	DD	DD	DD	BB	DD	BB
chr16_7439930_7439944	BB	DD	BB	DD	BB	BB	DD	BB	BB	DD	BB	BB	DD	DD	BB	BB	BB	DD	DD	BB	DD	DD	DD	BB	DD	DD	DD	DD	DD	DD	BB	BB	BB	BB	DD	BB	BB	BB	DD	BB	BB	DD	DD	DD	DD	DD	BB	DD	BB
chr16_7451785_7451796	FF	df	FF	df	FF	FF	df	FF	FF	df	FF	FF	df	df	FF	FF	FF	df	df	FF	df	df	df	FF	df	df	df	df	df	df	FF	FF	FF	FF	df	FF	FF	FF	df	FF	FF	df	df	df	df	df	FF	df	FF
chr16_7469309_7469328	BB	DD	BB	DD	BB	BB	DD	BB	BB	DD	BB	BB	DD	DD	BB	BB	BB	DD	DD	BB	DD	DD	DD	BB	DD	DD	DD	DD	DD	DD	BB	BB	BB	BB	DD	BB	BB	BB	DD	BB	BB	DD	DD	DD	DD	DD	BB	DD	BB
chr16_7472820_7472835	BB	DD	BB	DD	BB	BB	DD	BB	BB	DD	BB	BB	DD	DD	BB	BB	BB	DD	DD	BB	DD	DD	DD	BB	DD	DD	DD	DD	DD	DD	BB	bn	BB	BB	DD	BB	BB	BB	DD	BB	BB	DD	DD	DD	DD	DD	BB	DD	BB
chr16_7487622_7487633	BB	DD	BB	DD	BB	BB	DD	BB	BB	DD	BB	BB	DD	DD	BB	BB	BB	DD	DD	BB	DD	DD	DD	BB	DD	DD	DD	DD	DD	DD	BB	BB	BB	BB	DD	BB	BB	BB	DD	BB	BB	DD	DD	DD	DD	DD	BB	DD	BB
chr16_7500614_7500635	BB	dd	BB	dn	BB	BB	dd	BB	BB	dd	BB	BB	dd	dd	BB	BB	BB	dd	dd	BB	dd	dd	dd	BB	dd	dd	dd	dd	dd	dd	BB	BB	BB	BB	dd	BB	BB	BB	dd	BB	BB	dd	dd	dd	dd	dd	BB	dd	BB
chr16_7511970_7511995	BB	DD	bn	DD	BB	BB	DD	BB	BB	DD	BB	BB	DD	dn	BB	BB	BB	DD	DD	BB	DD	DD	DD	BB	DD	DD	DD	DD	DD	DD	BB	BB	BB	BB	DD	BB	BB	BB	DD	BB	BB	DD	DD	DD	DD	DD	BB	DD	BB
chr16_7515168_7515231	DD	dd	UU	dd	NA	NA	dd	NA	UU	dd	UU	UU	dd	dd	UU	NA	DD	dd	dd	UU	dd	dd	dd	DD	dd	dd	dd	dd	dd	dd	UU	UU	uu	UU	dd	UU	UU	UU	dd	UU	UU	dd	dd	dd	dd	dd	UU	dd	UU
chr16_7521125_7521164	BB	DD	BB	DD	NA	BB	DD	BB	BB	DD	BB	BB	DD	DD	BB	BB	BB	DD	DD	BB	DD	DD	DD	BB	DD	DD	DD	DD	DD	DD	BB	BB	BB	BB	NA	BB	BB	BB	DD	BB	BB	DD	DD	DD	DD	DD	BB	DD	BB
chr16_7532552_7532575	BB	DD	BB	DD	BB	BB	DD	BB	BB	DD	BB	BB	DD	DD	BB	BB	BB	DD	DD	BB	DD	DD	DD	BB	DD	DD	DD	DD	DD	DD	BB	BB	BB	BB	DD	BB	BB	BB	DD	BB	BB	DD	DD	DD	DD	DD	BB	DD	BB
chr16_7543836_7543851	BB	DD	BB	DD	BB	BB	DD	BB	BB	DD	BB	BB	DD	DD	BB	BB	BB	DD	DD	BB	DD	DD	DD	BB	DD	DD	DD	DD	DD	DD	BB	BB	BB	BB	DD	BB	BB	BB	DD	BB	BB	DD	DD	DD	DD	DD	BB	DD	BB
chr16_7557838_7557851	BB	DD	BB	DD	BB	BB	DD	BB	BB	DD	BB	BB	DD	DD	BB	BB	BB	DD	DD	BB	DD	DD	DD	BB	DD	DD	DD	DD	DD	DD	BB	BB	BB	BB	DD	BB	BB	BB	DD	BB	BB	DD	DD	DD	DD	DD	BB	DD	BB
chr16_7589300_7589355	BB	DD	BB	NA	NN	BB	DD	NN	BB	DD	NN	BB	dn	NA	NN	NN	BB	DD	DD	NA	dn	DD	DD	NA	DD	NA	DD	DD	dn	NA	NA	BB	NA	BB	dn	BB	NA	NA	NA	NA	BB	DD	DD	DD	DD	DD	NN	dn	NA
chr16_7589368_7589385	BB	DD	BB	DD	BB	BB	DD	BB	BB	DD	BB	BB	DD	DD	BB	BB	BB	DD	DD	BB	DD	DD	DD	BB	DD	DD	DD	DD	DD	DD	BB	BB	BB	BB	DD	BB	BB	BB	DD	BB	BB	DD	DD	DD	DD	DD	BB	DD	BB
chr16_7608047_7608060	BB	DD	BB	DD	BB	BB	DD	BB	BB	DD	BB	BB	DD	DD	BB	BB	BB	DD	DD	BB	DD	DD	DD	BB	DD	DD	DD	DD	DD	DD	BB	BB	BB	BB	DD	BB	BB	BB	DD	BB	BB	DD	DD	DD	DD	DD	BB	DD	BB
chr16_7609258_7609273	BB	DD	BB	DD	BB	BB	DD	BB	BB	DD	BB	BB	DD	DD	BB	BB	BB	DD	DD	BB	DD	DD	DD	BB	DD	DD	DD	DD	DD	DD	BB	BB	BB	BB	DD	BB	BB	BB	DD	BB	BB	DD	DD	DD	DD	DD	BB	DD	BB
chr16_7618024_7618078	NN	DD	BB	DD	NA	NN	DD	NN	NA	DD	NN	NN	DD	DD	BB	NN	NN	DD	DD	BB	NA	NA	DD	NA	DD	NA	DD	DD	DD	NA	BB	bn	BB	BB	DD	NA	NN	NA	DD	BB	NA	NA	DD	DD	DD	DD	BB	DD	BB
chr16_7619721_7619748	BB	DD	BB	DD	BB	BB	DD	BB	BB	DD	BB	BB	DD	DD	BB	BB	BB	DD	DD	BB	DD	DD	DD	BB	DD	DD	DD	DD	DD	DD	BB	BB	BB	BB	DD	BB	BB	BB	DD	BB	BB	DD	DD	DD	DD	DD	BB	DD	BB
chr16_7625315_7625386	BB	DD	BB	DD	BB	BB	DD	BB	BB	DD	BB	BB	DD	DD	BB	BB	BB	DD	DD	BB	DD	DD	DD	BB	DD	DD	DD	DD	DD	DD	BB	BB	BB	BB	DD	BB	BB	BB	DD	BB	BB	DD	DD	DD	DD	DD	BB	DD	BB
chr16_7642533_7642544	BB	DD	BB	DD	BB	BB	DD	BB	BB	DD	BB	BB	DD	DD	BB	BB	BB	DD	DD	BB	DD	DD	DD	BB	DD	DD	DD	DD	DD	DD	BB	BB	BB	BB	DD	BB	BB	BB	DD	BB	BB	DD	DD	DD	DD	DD	BB	DD	BB
chr16_7650640_7650659	BB	DD	BB	DD	BB	BB	DD	BB	BB	DD	BB	BB	DD	DD	BB	BB	BB	DD	DD	BB	dn	DD	DD	BB	DD	DD	DD	DD	DD	DD	BB	BB	BB	BB	DD	BB	BB	BB	DD	BB	BB	DD	DD	DD	DD	DD	BB	DD	BB
chr16_7663922_7663949	BB	DD	BB	DD	BB	BB	DD	BB	BB	DD	BB	BB	DD	DD	BB	BB	BB	DD	DD	BB	DD	DD	DD	BB	DD	DD	DD	DD	DD	DD	BB	BB	BB	BB	DD	BB	BB	BB	DD	BB	BB	DD	DD	DD	DD	DD	BB	DD	BB
chr16_7668914_7668931	BB	DD	BB	DD	BB	BB	DD	BB	BB	DD	BB	BB	DD	DD	BB	bd	BB	DD	DD	BB	DD	DD	DD	BB	DD	DD	DD	DD	DD	DD	BB	BB	BB	BB	DD	BB	BB	BB	DD	BB	BB	DD	DD	DD	DD	DD	BB	DD	BB
chr16_7670445_7670468	BB	DD	BB	DD	BB	BB	DD	BB	BB	DD	BB	BB	DD	DD	BB	BB	BB	DD	DD	BB	DD	DD	DD	BB	DD	DD	DD	DD	DD	DD	BB	BB	BB	BB	DD	BB	BB	BB	DD	BB	BB	DD	DD	DD	DD	DD	BB	DD	BB
chr16_7692498_7692513	FF	NA	NA	NA	FF	FF	FF	FF	FF	NA	FF	FF	FF	FF	FF	FF	FF	FF	FF	FF	FF	FF	FF	FF	FF	NA	FF	FF	FF	NA	FF	NA	FF	FF	NA	FF	FF	FF	NA	FF	NA	FF	FF	FF	FF	FF	FF	NA	FF
chr16_7699770_7699784	BB	DD	BB	DD	BB	BB	DD	BB	BB	DD	BB	BB	DD	DD	BB	BB	BB	DD	DD	BB	DD	DD	DD	BB	DD	DD	DD	DD	DD	DD	BB	BB	BB	BB	DD	BB	BB	BB	DD	BB	BB	DD	DD	DD	DD	DD	BB	DD	BB
chr16_7720916_7720939	BB	DD	BB	DD	BB	BB	DD	BB	BB	DD	BB	BB	DD	DD	BB	BB	BB	DD	DD	BB	DD	DD	DD	BB	DD	DD	DD	DD	DD	DD	BB	BB	BB	BB	DD	BB	BB	BB	DD	BB	BB	DD	DD	DD	DD	DD	BB	DD	BB
chr16_7734413_7734452	BB	DD	BB	DD	DD	BB	DD	BB	BB	DD	BB	BB	DD	DD	BB	BB	bn	DD	DD	BB	DD	DD	DD	BB	DD	DD	DD	DD	DD	DD	bd	BB	BB	BB	DD	BB	BB	BB	DD	BB	BB	DD	DD	DD	DD	DD	BB	DD	BB
chr16_7764885_7764898	BB	dd	BB	dd	BB	BB	dd	BB	BB	dd	BB	BB	DD	dd	BB	BB	BB	dd	dd	BB	dd	DD	dd	BB	dd	dd	dd	DD	DD	dd	BB	BB	BB	BB	dd	BB	BB	BB	dd	BB	BB	dd	dd	dd	dd	dd	BB	dd	BB
chr16_7766288_7766311	BB	DD	BB	DD	BB	BB	DD	BB	BB	DD	BB	BB	DD	DD	BB	BB	BB	DD	DD	BB	DD	DD	DD	bn	dn	DD	DD	DD	DD	DD	BB	BB	bn	BB	DD	BB	BB	BB	DD	BB	BB	DD	DD	DD	DD	DD	BB	DD	BB
chr16_7782968_7782985	BB	DD	BB	DD	BB	BB	DD	BB	BB	DD	BB	BB	DD	DD	BB	BB	BB	DD	DD	BB	DD	DD	DD	BB	DD	DD	DD	DD	DD	DD	BB	BB	BB	BB	DD	BB	BB	BB	DD	BB	BB	DD	DD	DD	DD	DD	BB	DD	BB
chr16_7791825_7791844	BB	DD	BB	DD	BB	bn	DD	BB	bn	DD	BB	BB	DD	DD	BB	BB	BB	DD	DD	BB	DD	DD	DD	BB	DD	DD	DD	DD	DD	DD	BB	BB	BB	BB	DD	BB	BB	BB	DD	BB	BB	DD	DD	DD	DD	DD	bn	DD	BB
chr16_7792438_7792469	BB	DD	BB	DD	BB	BB	DD	BB	BB	DD	BB	BB	DD	DD	BB	BB	BB	DD	DD	BB	DD	DD	DD	BB	DD	DD	DD	DD	DD	DD	BB	BB	BB	BB	DD	BB	BB	BB	DD	BB	BB	DD	DD	DD	DD	DD	BB	DD	BB
chr16_7806972_7807007	BB	dd	BB	dd	BB	BB	DD	BB	BB	dd	BB	BB	DD	DD	BB	BB	BB	DD	DD	BB	DD	dd	DD	BB	dd	dd	DD	DD	DD	DD	BB	BB	BB	BB	DD	BB	BB	BB	DD	BB	BB	DD	dd	dd	DD	dd	BB	DD	BB
chr16_7827335_7827352	BB	DD	BB	DD	BB	BB	DD	BB	BB	DD	BB	BB	DD	DD	BB	BB	BB	DD	DD	BB	DD	DD	DD	BB	DD	DD	DD	DD	DD	DD	BB	BB	BB	BB	DD	BB	BB	BB	DD	BB	BB	DD	DD	DD	DD	DD	BB	DD	BB
chr16_7829794_7829819	BB	bd	BB	DD	BB	BB	DD	BB	BB	DD	BB	BB	DD	DD	BB	BB	DD	DD	DD	BB	DD	DD	DD	BB	bd	DD	DD	DD	DD	DD	BB	BB	BB	BB	bd	BB	BB	BB	DD	BB	BB	DD	bd	bd	bd	DD	BB	DD	BB
chr16_7846387_7846416	BB	DD	BB	DD	BB	BB	DD	BB	BB	DD	BB	BB	DD	DD	BB	BB	BB	DD	DD	BB	DD	DD	DD	BB	DD	DD	DD	DD	DD	DD	BB	BB	BB	BB	DD	BB	BB	BB	DD	BB	BB	DD	DD	DD	DD	DD	BB	DD	BB
chr16_7849060_7849071	BB	DD	BB	DD	BB	BB	DD	BB	BB	DD	BB	BB	DD	DD	BB	BB	BB	DD	DD	BB	DD	DD	DD	BB	DD	DD	DD	DD	DD	DD	BB	BB	BB	BB	DD	BB	BB	BB	DD	BB	BB	DD	DD	DD	DD	DD	BB	DD	BB
chr16_7878206_7878225	BB	DD	BB	DD	BB	BB	DD	BB	BB	DD	BB	BB	DD	DD	BB	BB	BB	DD	DD	BB	DD	DD	DD	BB	DD	DD	DD	DD	DD	DD	BB	BB	BB	BB	DD	BB	BB	BB	DD	BB	BB	DD	DD	DD	DD	DD	BB	DD	BB
chr16_7927789_7927803	BB	DD	BB	DD	BB	BB	DD	BB	BB	DD	BB	BB	DD	DD	BB	BB	BB	DD	DD	BB	DD	DD	DD	BB	DD	DD	DD	DD	DD	DD	BB	BB	BB	BB	DD	BB	BB	BB	DD	BB	BB	DD	DD	DD	DD	DD	BB	DD	BB
chr16_7931401_7931418	BB	DD	BB	DD	BB	BB	DD	BB	BB	DD	BB	BB	DD	DD	BB	BB	BB	DD	DD	BB	DD	DD	DD	BB	DD	DD	DD	DD	DD	DD	BB	BB	BB	BB	DD	BB	BB	BB	DD	BB	BB	DD	DD	DD	DD	DD	BB	DD	BB
chr16_7966844_7966875	BB	DD	BB	DD	BB	BB	DD	BB	BB	DD	BB	BB	DD	DD	BB	BB	BB	DD	DD	BB	DD	DD	DD	BB	DD	DD	DD	DD	DD	dn	BB	BB	BB	BB	DD	BB	BB	BB	DD	BB	BB	DD	DD	DD	DD	DD	BB	DD	BB
chr16_7989638_7989649	BB	DD	BB	DD	BB	BB	DD	BB	BB	DD	BB	BB	DD	DD	BB	BB	BB	DD	DD	BB	DD	DD	DD	BB	DD	DD	DD	DD	DD	DD	BB	BB	BB	BB	DD	BB	BB	BB	DD	BB	BB	DD	DD	DD	DD	DD	BB	DD	BB
chr16_8094132_8094175	FF	FF	FF	FF	FF	NA	FF	NN	NA	FF	NN	FF	FF	FF	FF	FF	NA	NA	FF	NN	FF	FF	FF	FF	FF	NA	FF	NA	FF	FF	FF	FF	NA	FF	NA	FF	FF	FF	FF	FF	NA	FF	FF	FF	NA	NA	FF	FF	FF
chr16_8219109_8219174	NA	FF	FF	FF	FF	FF	FF	FF	FF	fn	NN	FF	NA	FF	FF	FF	FF	FF	FF	FF	FF	FF	NA	FF	FF	FF	NN	FF	FF	FF	FF	FF	FF	FF	NA	FF	FF	FF	FF	FF	NA	FF	FF	FF	FF	FF	FF	FF	NA
chr16_8279206_8279232	FF	FF	FF	NA	NA	FF	FF	FF	FF	FF	FF	NA	FF	FF	FF	FF	FF	FF	FF	FF	FF	FF	FF	FF	FF	NA	FF	FF	FF	FF	FF	FF	FF	FF	FF	FF	FF	FF	FF	FF	NN	FF	FF	FF	FF	FF	NA	FF	FF
chr16_8400333_8400382	FF	FF	NN	NA	NA	FF	FF	FF	NA	NA	NA	FF	NA	NA	nn	FF	FF	FF	FF	FF	NA	FF	FF	FF	NA	NA	FF	FF	FF	NA	FF	FF	FF	FF	FF	NA	FF	FF	FF	FF	NA	FF	FF	FF	FF	FF	FF	FF	FF
chr16_8575888_8575939	BB	bn	BB	NN	BB	BB	NN	BB	NA	NN	BB	BB	DD	NN	BB	BB	NA	NN	NA	BB	NN	NN	NN	BB	dn	NA	DD	NN	DD	NN	BB	DD	BB	bn	NA	NA	BB	BB	DD	BB	NA	BB	DD	DD	BB	NN	BB	BB	BB
chr16_8593410_8593445	FF	FF	FF	FF	NA	FF	FF	NA	FF	NA	FF	FF	FF	FF	FF	FF	FF	NA	FF	NA	NN	NA	FF	NN	NA	NA	FF	FF	NA	NA	NA	NA	FF	NA	NA	fn	FF	FF	NA	FF	NA	FF	FF	fn	FF	FF	FF	FF	NA
chr16_8948671_8948722	BB	NA	BB	DD	BB	BB	DD	BB	BB	NN	BB	BB	BB	NA	BB	bn	BB	NA	DD	NA	NA	NN	dn	dn	BB	NA	BB	NA	DD	NN	BB	BB	BB	BB	NA	NA	NA	dn	BB	BB	NA	BB	bd	DD	BB	NA	BB	BB	DD
chr16_8951168_8951217	FF	NN	FF	FF	FF	FF	NN	FF	FF	FF	FF	FF	FF	NA	FF	FF	FF	FF	FF	FF	FF	FF	FF	FF	FF	NA	FF	FF	FF	NA	FF	FF	FF	FF	FF	NA	FF	FF	FF	FF	NA	NA	FF	FF	NA	FF	FF	FF	NA
chr16_9351057_9351100	BB	DD	BB	NA	BB	NA	DD	BB	NN	DD	BB	BB	DD	NA	BB	BB	BB	DD	DD	BB	DD	NA	DD	BB	DD	DD	DD	DD	DD	DD	NA	DD	NA	BB	DD	BB	BB	DD	DD	BB	BB	BB	DD	DD	BB	BB	BB	NA	BB
chr16_9357162_9357201	BB	DD	BB	DD	BB	BB	DD	BB	BB	DD	BB	BB	BB	DD	NA	BB	BB	DD	NA	BB	NA	DD	DD	NA	DD	NA	DD	NA	DD	NA	NA	DD	BB	NA	NA	BB	BB	DD	DD	NA	NA	BB	NA	DD	BB	NA	NA	BB	NA
chr16_9363740_9363765	FF	FF	FF	FF	NA	FF	NA	FF	FF	FF	FF	FF	FF	FF	NA	FF	FF	FF	FF	FF	FF	FF	FF	NA	FF	FF	FF	FF	NN	FF	NA	FF	NA	NA	FF	FF	FF	FF	FF	FF	NA	FF	FF	FF	FF	FF	NA	FF	FF
chr16_9409600_9409627	FF	FF	FF	FF	FF	FF	FF	FF	FF	FF	FF	FF	FF	FF	FF	FF	FF	FF	FF	NN	FF	FF	FF	FF	FF	FF	FF	FF	FF	NA	FF	FF	FF	FF	FF	FF	FF	FF	FF	FF	FF	FF	FF	FF	FF	FF	FF	FF	FF
chr16_9471486_9471533	FF	fn	FF	FF	fn	FF	FF	FF	FF	NA	FF	FF	FF	FF	fn	FF	FF	NN	NA	FF	FF	FF	FF	NA	FF	FF	FF	FF	FF	FF	FF	FF	FF	fn	FF	FF	FF	NA	FF	FF	FF	FF	FF	FF	NA	FF	FF	FF	FF
chr16_9497037_9497076	DD	NA	DD	DD	DD	DD	DD	DD	DD	DD	DD	DD	DD	NN	DD	DD	NN	NA	DD	DD	DD	DD	DD	DD	DD	NA	DD	DD	dn	DD	DD	DD	DD	DD	DD	DD	DD	DD	DD	DD	DD	NA	DD	DD	BB	DD	BB	DD	DD
chr16_9539407_9539456	FF	NA	FF	FF	NA	FF	FF	FF	FF	NN	FF	NA	NA	NA	FF	FF	FF	FF	FF	FF	NA	FF	FF	FF	FF	NA	FF	FF	FF	FF	FF	FF	FF	FF	FF	FF	FF	FF	FF	FF	NA	FF	FF	FF	FF	fn	FF	FF	FF
chr16_9629791_9629840	FF	FF	NA	FF	FF	FF	fn	FF	FF	FF	NN	FF	FF	FF	FF	FF	FF	FF	FF	FF	FF	FF	FF	FF	FF	FF	FF	NA	FF	FF	FF	FF	FF	FF	FF	FF	FF	FF	FF	fn	FF	FF	FF	FF	FF	NA	FF	FF	FF
chr16_9697954_9698005	BB	dn	NA	DD	BB	BB	DD	BB	BB	DD	BB	BB	DD	DD	BB	NA	DD	DD	DD	BB	DD	DD	DD	BB	DD	DD	DD	DD	DD	DD	BB	DD	BB	NA	DD	bd	BB	DD	DD	BB	BB	BB	DD	DD	bd	BB	BB	bd	NA
chr16_9717150_9717171	FF	FF	FF	FF	NA	FF	FF	FF	FF	FF	FF	FF	NA	FF	FF	FF	FF	FF	FF	FF	FF	FF	FF	FF	FF	NA	FF	NA	FF	FF	FF	FF	FF	FF	FF	NA	FF	FF	FF	FF	NA	FF	NA	FF	NA	FF	FF	FF	NA
chr16_9760862_9760925	NN	DD	NA	NA	NA	DD	DD	dn	NA	dn	BB	NA	DD	DD	NN	NN	NA	DD	DD	BB	NA	DD	DD	NN	NN	DD	DD	NA	NA	DD	BB	NA	NN	BB	DD	BB	bn	NA	NA	NA	dn	bn	NN	dn	NN	BB	BB	BB	NA
chr16_9873447_9873482	NA	FF	NA	FF	FF	FF	FF	FF	FF	FF	FF	FF	FF	FF	FF	FF	FF	FF	FF	FF	FF	FF	FF	FF	FF	NN	FF	FF	FF	FF	FF	FF	FF	FF	df	FF	FF	FF	FF	FF	FF	FF	FF	NA	FF	FF	FF	FF	FF
chr16_9929238_9929261	FF	FF	FF	FF	FF	FF	FF	FF	FF	FF	FF	FF	FF	FF	FF	FF	FF	NA	FF	FF	FF	FF	FF	FF	FF	NA	FF	FF	FF	FF	FF	FF	NA	FF	FF	FF	FF	FF	FF	FF	FF	FF	FF	FF	FF	fn	FF	FF	FF
chr16_9943033_9943060	BB	UU	BB	UU	BB	BB	UU	BB	BB	UU	BB	BB	NA	UU	BB	BB	NA	UU	NA	BB	UU	UU	NA	BB	UU	NA	UU	UU	NA	UU	BB	NA	BB	bu	UU	BB	BB	UU	UU	BB	BB	BB	NA	UU	BB	BB	BB	BB	BB
chr16_56265543_56265578	BB	BB	bd	BB	dd	BB	DD	BB	BB	BB	dd	dd	bd	BB	dd	dd	BB	dd	dd	dd	BB	dd	dd	bd	dd	BB	BB	dd	dd	BB	bd	BB	dd	dd	BB	dd	dd	BB	BB	BB	BB	bn	bd	bn	BB	bn	dd	BB	BB
chr16_56281335_56281358	BB	BB	BB	BB	dd	BB	dd	BB	BB	BB	dd	dd	BB	BB	dd	dd	BB	dd	bd	dd	BB	dd	dd	BB	dd	bd	BB	dd	dd	BB	BB	BB	dd	dd	BB	dd	dd	BB	BB	BB	BB	BB	dd	bn	BB	bn	dd	BB	BB
chr16_56298800_56298819	BB	BB	BB	BB	dd	BB	bd	BB	BB	BB	bd	bd	BB	BB	dd	dd	BB	dd	bd	bd	BB	bd	bd	BB	dd	BB	BB	dd	bd	BB	BB	BB	bd	dd	BB	dd	dd	BB	BB	BB	BB	BB	DD	BB	BB	BB	bd	BB	BB
chr16_56358755_56358786	BB	BB	BB	BB	DD	BB	DD	BB	BB	BB	DD	DD	BB	BB	DD	DD	BB	DD	DD	DD	BB	DD	DD	BB	DD	BB	BB	DD	DD	BB	BB	BB	DD	DD	BB	DD	DD	BB	BB	BB	BB	BB	DD	BB	BB	BB	DD	BB	BB
chr16_56363948_56363971	BB	BB	BB	BB	DD	BB	DD	BB	BB	BB	DD	DD	BB	BB	DD	DD	BB	DD	dn	DD	BB	DD	DD	BB	DD	BB	BB	DD	DD	BB	BB	BB	DD	DD	BB	DD	DD	BB	BB	BB	BB	BB	DD	BB	BB	BB	DD	BB	BB
chr16_56366701_56366744	BB	BB	BB	BB	DD	BB	DD	BB	BB	BB	DD	DD	BB	BB	DD	DD	BB	DD	DD	DD	BB	DD	DD	BB	DD	BB	BB	DD	DD	BB	BB	BB	bd	DD	BB	DD	DD	BB	BB	BB	BB	BB	DD	BB	BB	BB	DD	BB	BB
chr16_56370051_56370070	BB	BB	BB	BB	DD	BB	DD	BB	BB	BB	DD	DD	BB	BB	DD	DD	BB	DD	DD	DD	BB	DD	DD	BB	DD	BB	BB	DD	DD	BB	BB	BB	DD	DD	BB	DD	DD	BB	BB	BB	BB	BB	DD	BB	BB	BB	DD	BB	BB
chr16_56372298_56372337	BB	BB	BB	BB	UU	BB	UU	BB	BB	BB	NA	UU	BB	BB	uu	UU	BB	UU	UU	NA	BB	UU	NA	BB	UU	BB	BB	NA	UU	BB	BB	BB	UU	UU	BB	UU	UU	BB	BB	BB	BB	BB	UU	BB	BB	BB	UU	BB	BB
chr16_56387922_56387936	BB	BB	BB	BB	DD	BB	DD	BB	BB	BB	DD	DD	BB	BB	DD	DD	BB	DD	DD	DD	BB	DD	DD	BB	DD	BB	BB	DD	DD	BB	BB	BB	dn	DD	BB	DD	DD	BB	BB	BB	BB	BB	DD	BB	BB	BB	DD	BB	BB
chr16_56407539_56407583	BB	BB	BB	BB	DD	BB	DD	BB	BB	BB	DD	DD	BB	BB	DD	DD	BB	DD	DD	DD	BB	DD	DD	BB	DD	BB	BB	DD	DD	BB	BB	BB	DD	DD	BB	DD	DD	BB	BB	BB	BB	BB	DD	BB	BB	BB	DD	BB	BB
chr16_56424250_56424277	BB	BB	BB	BB	DD	BB	DD	BB	BB	BB	DD	DD	BB	BB	DD	DD	BB	DD	DD	DD	BB	DD	DD	BB	DD	BB	BB	DD	DD	BB	BB	BB	DD	DD	BB	DD	DD	BB	BB	BB	BB	BB	DD	BB	BB	BB	DD	BB	BB
chr16_56523622_56523633	BB	BB	BB	BB	DD	BB	DD	BB	BB	BB	DD	DD	BB	BB	DD	DD	BB	DD	DD	DD	BB	DD	DD	BB	DD	BB	BB	DD	DD	BB	BB	BB	DD	DD	BB	DD	DD	BB	BB	BB	BB	BB	DD	BB	BB	BB	DD	BB	BB
chr16_56523634_56523645	BB	BB	BB	BB	DD	BB	bd	BB	BB	BB	DD	bd	BB	BB	DD	DD	BB	DD	bd	bd	BB	DD	DD	BB	DD	BB	BB	DD	DD	BB	BB	BB	DD	DD	BB	DD	DD	BB	BB	BB	BB	BB	DD	BB	BB	BB	DD	BB	BB
chr16_56586624_56586667	BB	BB	BB	BB	DD	BB	DD	BB	BB	BB	DD	DD	BB	BB	DD	DD	BB	DD	DD	DD	BB	DD	DD	BB	DD	BB	BB	DD	DD	BB	BB	BB	DD	DD	NA	DD	DD	BB	bn	BB	BB	BB	DD	BB	BB	BB	DD	BB	BB
chr16_56604916_56604935	FF	FF	FF	FF	df	FF	df	FF	FF	FF	df	df	FF	FF	df	df	FF	df	df	df	FF	DD	df	FF	df	FF	FF	df	df	FF	FF	FF	df	df	NA	df	df	FF	FF	FF	FF	FF	fn	FF	FF	FF	df	FF	FF
chr16_56625559_56625586	BB	BB	BB	BB	DD	BB	DD	BB	BB	BB	DD	DD	BB	BB	DD	DD	BB	DD	DD	DD	BB	DD	DD	BB	DD	BB	BB	DD	DD	BB	BB	BB	DD	DD	DD	DD	DD	BB	BB	BB	BB	BB	DD	BB	BB	BB	DD	BB	BB
chr16_56627592_56627627	BB	BB	BB	BB	DD	BB	DD	BB	BB	BB	DD	DD	BB	BB	DD	DD	BB	DD	DD	DD	BB	DD	DD	BB	DD	BB	BB	dn	DD	BB	BB	BB	DD	DD	DD	DD	DD	BB	BB	BB	BB	bn	DD	BB	BB	BB	DD	BB	BB
chr16_56654313_56654332	BB	BB	BB	BB	DD	BB	DD	BB	BB	BB	DD	DD	BB	BB	DD	DD	BB	DD	DD	DD	BB	DD	DD	BB	DD	BB	BB	DD	DD	BB	BB	BB	DD	DD	DD	DD	DD	BB	BB	BB	BB	BB	DD	BB	BB	BB	DD	BB	BB
chr16_56656914_56656925	BB	BB	BB	BB	DD	BB	DD	BB	BB	BB	DD	DD	BB	BB	DD	DD	BB	DD	DD	DD	BB	DD	DD	BB	DD	BB	BB	DD	DD	BB	BB	BB	DD	DD	DD	DD	DD	BB	BB	BB	BB	BB	DD	BB	BB	BB	DD	BB	BB
chr16_56674042_56674057	BB	BB	BB	BB	DD	BB	DD	BB	BB	BB	DD	DD	BB	BB	DD	DD	BB	DD	DD	DD	BB	DD	DD	BB	DD	BB	BB	DD	DD	BB	BB	BB	DD	DD	DD	DD	DD	BB	BB	BB	BB	BB	DD	BB	BB	BB	DD	BB	BB
chr16_56742619_56742643	BB	BB	BB	BB	DD	BB	DD	BB	BB	BB	DD	DD	BB	BB	DD	DD	BB	DD	DD	DD	BB	DD	DD	BB	DD	BB	BB	DD	DD	BB	BB	BB	DD	DD	DD	DD	DD	BB	BB	BB	BB	BB	DD	BB	BB	BB	DD	BB	BB
chr16_56784496_56784551	BB	BB	BB	BB	NA	bd	NA	NA	BB	BB	NN	BB	BB	DD	NA	DD	bn	DD	NA	DD	BB	DD	DD	BB	BB	bd	NA	DD	DD	BB	BB	BB	DD	DD	DD	DD	NA	DD	BB	BB	NA	BB	BB	BB	NA	BB	DD	BB	NA
chr16_56799920_56799967	BB	BB	BB	BB	DD	BB	DD	BB	BB	BB	DD	DD	BB	BB	DD	DD	BB	DD	DD	DD	BB	DD	DD	BB	DD	BB	BB	DD	DD	BB	BB	BB	DD	DD	DD	DD	DD	BB	BB	BB	BB	BB	DD	BB	BB	BB	DD	BB	BB
chr16_56838788_56838807	BB	BB	BB	BB	DD	BB	DD	BB	BB	BB	DD	DD	BB	BB	DD	DD	BB	DD	DD	DD	BB	DD	DD	BB	DD	BB	BB	DD	DD	BB	BB	BB	DD	DD	DD	DD	DD	BB	BB	BB	BB	BB	DD	BB	BB	BB	DD	BB	BB
chr16_56912632_56912673	BB	BB	BB	BB	DD	BB	DD	BB	BB	BB	DD	DD	BB	BB	DD	DD	BB	DD	DD	DD	BB	DD	DD	BB	DD	BB	BB	DD	DD	BB	BB	BB	DD	DD	DD	DD	DD	BB	BB	BB	BB	BB	DD	BB	BB	BB	DD	BB	BB
chr16_56922906_56922940	BB	BB	BB	BB	DD	BB	DD	BB	BB	BB	DD	DD	BB	BB	DD	DD	BB	DD	DD	DD	BB	DD	DD	BB	DD	BB	BB	DD	DD	BB	BB	BB	DD	DD	DD	DD	DD	BB	BB	BB	BB	BB	DD	BB	BB	BB	DD	BB	BB
chr16_57116068_57116107	DD	DD	DD	BB	DD	DD	DD	BB	DD	dn	DD	DD	dn	DD	DD	DD	DD	DD	DD	DD	DD	DD	DD	DD	DD	BB	BB	DD	DD	BB	BB	BB	DD	DD	DD	bd	DD	BB	BB	BB	BB	BB	DD	BB	BB	BB	DD	BB	BB
chr16_57132095_57132110	BB	BB	BB	BB	DD	BB	DD	BB	BB	BB	DD	DD	BB	BB	DD	DD	BB	DD	DD	DD	BB	DD	DD	BB	DD	BB	BB	DD	DD	BB	BB	BB	DD	DD	DD	DD	DD	BB	BB	BB	BB	BB	DD	BB	BB	BB	DD	BB	BB
chr16_57134985_57135016	BB	BB	BB	BB	DD	BB	DD	BB	BB	BB	DD	DD	BB	bn	DD	DD	BB	DD	DD	DD	BB	DD	DD	BB	DD	BB	BB	DD	DD	BB	BB	BB	DD	DD	DD	DD	DD	BB	BB	BB	BB	BB	DD	BB	BB	BB	DD	BB	BB
chr16_57158897_57158914	BB	BB	BB	BB	DD	BB	DD	BB	BB	BB	DD	DD	BB	BB	DD	DD	BB	DD	DD	DD	BB	DD	DD	BB	DD	BB	BB	DD	DD	BB	BB	BB	DD	DD	DD	DD	DD	BB	BB	BB	BB	BB	DD	BB	BB	BB	DD	BB	BB
chr16_57185697_57185712	BB	BB	BB	BB	DD	BB	DD	BB	BB	BB	DD	DD	BB	BB	DD	DD	BB	DD	DD	DD	BB	DD	DD	BB	DD	BB	BB	DD	DD	BB	BB	BB	DD	DD	DD	DD	DD	BB	BB	BB	BB	BB	DD	BB	BB	BB	DD	BB	BB
chr16_57192895_57192916	BB	BB	BB	BB	DD	BB	DD	BB	BB	BB	DD	DD	BB	BB	DD	DD	BB	DD	DD	DD	BB	DD	DD	BB	DD	BB	BB	DD	DD	BB	BB	BB	DD	DD	DD	DD	DD	BB	BB	BB	BB	BB	DD	BB	BB	BB	DD	BB	BB
chr16_57211269_57211296	BB	BB	BB	BB	DD	bn	DD	BB	BB	BB	DD	DD	BB	BB	DD	dn	BB	DD	DD	DD	BB	DD	DD	BB	DD	BB	bn	dn	DD	BB	BB	BB	DD	DD	DD	DD	DD	BB	BB	BB	BB	BB	DD	BB	BB	BB	DD	BB	BB
chr16_57218849_57218880	BB	BB	BB	BB	DD	BB	DD	BB	BB	BB	DD	DD	BB	BB	DD	DD	BB	DD	DD	DD	BB	DD	DD	BB	DD	BB	BB	DD	DD	BB	BB	BB	DD	DD	DD	DD	DD	BB	BB	BB	BB	BB	DD	BB	BB	BB	DD	BB	BB
chr16_57234230_57234243	BB	BB	BB	BB	DD	BB	DD	BB	BB	BB	DD	DD	BB	BB	DD	DD	BB	DD	DD	DD	BB	DD	DD	BB	DD	BB	BB	DD	DD	BB	BB	BB	DD	DD	DD	DD	DD	BB	BB	BB	BB	BB	DD	BB	BB	BB	DD	BB	BB
chr16_57243096_57243119	BB	BB	BB	BB	DD	BB	DD	BB	BB	BB	DD	DD	BB	BB	DD	DD	BB	DD	DD	DD	BB	DD	DD	BB	DD	BB	BB	DD	DD	BB	BB	BB	DD	DD	DD	DD	DD	BB	BB	BB	BB	BB	DD	BB	BB	BB	DD	BB	BB
chr16_57244683_57244718	BB	BB	BB	BB	DD	BB	DD	BB	BB	BB	DD	DD	BB	BB	DD	DD	BB	DD	DD	DD	BB	DD	DD	BB	DD	BB	BB	DD	DD	BB	BB	BB	DD	DD	DD	DD	DD	BB	BB	BB	BB	BB	DD	BB	BB	BB	DD	BB	BB
chr16_57260101_57260120	BB	BB	BB	BB	DD	BB	DD	BB	BB	BB	DD	DD	BB	BB	DD	DD	BB	DD	DD	DD	BB	DD	DD	BB	DD	BB	BB	DD	DD	BB	BB	BB	DD	DD	DD	DD	DD	BB	BB	BB	BB	BB	DD	BB	BB	BB	DD	BB	BB
chr16_57277910_57277941	BB	NA	BB	NA	DD	BB	NN	BB	BB	BB	DD	DD	BB	BB	DD	DD	BB	DD	DD	DD	BB	DD	DD	BB	DD	NA	BB	DD	DD	NA	BB	BB	DD	DD	DD	NA	DD	BB	BB	BB	NA	BB	DD	BB	BB	BB	DD	BB	BB
chr16_57307042_57307053	BB	BB	BB	BB	DD	BB	DD	BB	BB	BB	DD	DD	BB	BB	DD	DD	BB	DD	DD	DD	BB	DD	DD	BB	DD	BB	BB	DD	DD	BB	BB	BB	DD	DD	DD	DD	DD	BB	BB	BB	BB	BB	DD	BB	BB	BB	DD	BB	BB
chr16_57314012_57314027	BB	BB	BB	BB	DD	NN	DD	BB	BB	BB	DD	DD	BB	NA	NA	DD	BB	DD	NA	DD	BB	NA	DD	BB	NA	NA	BB	NA	DD	BB	BB	BB	DD	DD	DD	NA	DD	BB	BB	BB	NA	BB	DD	BB	BB	NA	DD	BB	BB
chr16_57332707_57332745	BB	BB	BB	BB	DD	BB	DD	BB	BB	BB	DD	DD	BB	BB	DD	DD	BB	DD	DD	DD	BB	DD	DD	BB	DD	BB	BB	DD	DD	BB	bn	BB	DD	DD	DD	DD	DD	bn	BB	BB	BB	BB	DD	BB	BB	BB	DD	BB	BB
chr16_57371338_57371367	BB	BB	BB	BB	DD	BB	DD	BB	BB	BB	DD	DD	BB	BB	DD	DD	BB	DD	DD	DD	BB	DD	DD	BB	DD	BB	BB	DD	DD	BB	BB	BB	DD	DD	DD	DD	DD	BB	BB	BB	BB	BB	DD	BB	BB	BB	DD	BB	BB
chr16_57394463_57394486	FF	FF	FF	FF	FF	FF	FF	FF	FF	FF	FF	FF	FF	FF	FF	FF	FF	FF	FF	FF	FF	FF	FF	FF	FF	FF	FF	FF	FF	FF	FF	FF	FF	FF	FF	FF	FF	FF	FF	NN	NA	FF	FF	FF	FF	FF	FF	FF	FF
chr16_57426607_57426622	BB	BB	BB	BB	DD	BB	DD	BB	BB	BB	DD	DD	bn	BB	DD	DD	BB	DD	DD	bd	BB	DD	DD	BB	DD	BB	BB	DD	DD	BB	BB	BB	DD	DD	DD	DD	DD	BB	BB	BB	BB	BB	DD	BB	BB	BB	DD	BB	BB
chr16_57436269_57436292	BB	BB	BB	BB	DD	BB	DD	BB	BB	BB	DD	DD	BB	BB	DD	DD	BB	DD	DD	DD	BB	DD	DD	BB	DD	BB	BB	DD	DD	BB	BB	BB	DD	DD	DD	DD	DD	BB	BB	BB	BB	BB	DD	BB	BB	BB	DD	BB	BB
chr16_57461978_57461995	BB	BB	BB	BB	DD	BB	DD	BB	BB	BB	DD	DD	BB	BB	DD	DD	BB	DD	DD	DD	BB	DD	DD	BB	DD	BB	BB	DD	DD	BB	BB	BB	DD	DD	DD	DD	DD	BB	BB	BB	BB	BB	DD	BB	BB	BB	DD	BB	BB
chr16_57473086_57473113	BB	BB	BB	BB	DD	BB	DD	BB	BB	BB	DD	DD	BB	BB	DD	DD	BB	DD	DD	DD	BB	DD	DD	BB	DD	BB	BB	DD	DD	BB	BB	BB	DD	DD	DD	DD	DD	BB	BB	BB	BB	BB	DD	BB	BB	BB	DD	BB	BB
chr16_57476270_57476284	BB	BB	BB	BB	DD	BB	DD	BB	BB	BB	DD	DD	BB	BB	DD	DD	BB	DD	DD	DD	BB	DD	DD	BB	DD	BB	BB	DD	DD	BB	BB	BB	DD	DD	DD	DD	DD	BB	BB	BB	BB	BB	DD	BB	BB	BB	DD	BB	BB
chr16_57512462_57512473	BB	BB	BB	BB	DD	BB	DD	BB	BB	BB	DD	DD	BB	BB	DD	DD	BB	DD	DD	DD	BB	DD	DD	BB	DD	BB	BB	DD	DD	BB	BB	BB	DD	DD	DD	DD	DD	BB	BB	BB	BB	BB	DD	BB	BB	BB	DD	BB	BB
chr16_57606069_57606113	BB	BB	BB	BB	NA	BB	DD	NA	BB	bn	DD	DD	NA	BB	DD	DD	BB	NA	DD	DD	BB	DD	DD	NN	DD	NA	BB	DD	DD	BB	BB	NN	DD	DD	NA	NA	DD	BB	BB	DD	NA	DD	DD	NN	BB	BB	DD	BB	BB
chr16_57612286_57612297	FF	FF	FF	FF	df	FF	df	FF	FF	FF	DD	df	FF	FF	df	df	FF	df	df	df	FF	DD	df	FF	df	FF	FF	df	df	FF	FF	fn	df	df	DD	df	df	FF	FF	df	FF	df	df	FF	FF	FF	df	FF	FF
chr16_57617836_57617863	BB	BB	BB	NA	DD	BB	DD	BB	BB	BB	NA	DD	BB	NA	DD	NA	NA	NA	NN	DD	BB	DD	DD	BB	DD	NA	BB	DD	DD	BB	BB	BB	DD	DD	NA	NA	DD	BB	NA	NA	BB	DD	NA	BB	BB	NA	dn	NA	BB
chr16_57619424_57619463	FF	FF	FF	FF	NA	NA	FF	FF	FF	FF	FF	FF	FF	FF	FF	FF	NA	FF	FF	FF	FF	FF	FF	FF	NA	NA	FF	FF	FF	FF	FF	FF	FF	FF	FF	FF	FF	FF	FF	FF	NA	FF	FF	FF	FF	FF	FF	FF	FF
chr16_57642430_57642469	BB	BB	BB	NA	DD	BB	DD	NN	BB	BB	DD	DD	BB	BB	DD	NA	BB	DD	DD	DD	NA	DD	DD	BB	DD	NA	BB	DD	DD	NA	BB	BB	DD	DD	NA	NA	DD	BB	BB	DD	NA	DD	DD	NA	BB	NA	DD	BB	BB
chr16_57655224_57655241	BB	BB	BB	BB	DD	BB	DD	BB	BB	BB	DD	DD	BB	BB	DD	DD	BB	DD	DD	DD	BB	DD	DD	BB	DD	BB	BB	DD	DD	BB	BB	BB	DD	DD	DD	DD	DD	BB	BB	DD	BB	DD	DD	BB	BB	BB	DD	BB	BB
chr16_57661453_57661474	BB	BB	BB	BB	DD	BB	DD	BB	BB	BB	DD	DD	BB	BB	DD	DD	BB	DD	DD	DD	BB	DD	DD	BB	DD	BB	BB	DD	DD	BB	BB	BB	DD	DD	DD	DD	DD	BB	BB	DD	BB	dn	DD	BB	BB	BB	DD	BB	BB
chr16_57687180_57687219	BB	BB	BB	BB	DD	BB	DD	BB	BB	BB	DD	DD	BB	BB	DD	DD	BB	DD	DD	DD	BB	DD	DD	BB	DD	BB	BB	DD	DD	BB	BB	BB	DD	DD	DD	DD	DD	BB	BB	DD	BB	DD	DD	BB	BB	BB	DD	BB	BB
chr16_57689603_57689614	FF	FF	FF	FF	df	FF	df	FF	FF	FF	df	df	FF	FF	df	df	FF	df	df	df	FF	df	df	FF	df	FF	FF	df	df	FF	FF	FF	df	df	df	df	df	FF	FF	df	FF	df	df	FF	FF	FF	df	FF	FF
chr16_57689631_57689642	BB	BB	BB	BB	DD	BB	DD	BB	BB	BB	DD	DD	BB	BB	DD	DD	BB	DD	DD	DD	BB	DD	DD	BB	DD	BB	BB	DD	DD	BB	BB	BB	DD	DD	DD	DD	DD	BB	BB	DD	BB	DD	DD	BB	BB	BB	DD	BB	BB
chr16_57698007_57698042	BB	BB	BB	BB	DD	BB	DD	BB	BB	BB	DD	DD	BB	BB	DD	DD	BB	DD	DD	DD	BB	DD	DD	BB	DD	BB	BB	DD	DD	BB	BB	BB	DD	DD	DD	DD	DD	BB	BB	DD	BB	DD	DD	BB	BB	BB	DD	BB	BB
chr16_57705890_57705903	BB	BB	BB	BB	dn	BB	DD	BB	BB	BB	DD	DD	BB	BB	DD	DD	BB	DD	DD	DD	BB	DD	DD	BB	DD	BB	BB	DD	DD	BB	BB	BB	DD	DD	DD	DD	DD	BB	BB	DD	BB	DD	DD	BB	BB	BB	DD	BB	BB
chr16_57721918_57721961	BB	BB	NA	BB	DD	BB	DD	NN	NA	BB	DD	DD	BB	BB	DD	DD	BB	DD	DD	NA	BB	DD	DD	BB	DD	NA	BB	DD	DD	NA	BB	NA	DD	DD	DD	DD	DD	NA	BB	DD	NA	DD	DD	BB	BB	NA	DD	NA	NA
chr16_57741820_57741847	BB	BB	BB	BB	DD	BB	DD	BB	BB	BB	DD	DD	BB	BB	DD	DD	BB	DD	DD	DD	BB	DD	DD	BB	DD	BB	BB	DD	DD	BB	BB	BB	DD	DD	DD	DD	DD	BB	BB	DD	BB	DD	DD	BB	BB	BB	DD	BB	BB
chr16_57761400_57761429	BB	BB	BB	BB	DD	BB	DD	BB	BB	BB	DD	DD	BB	BB	DD	DD	BB	DD	DD	DD	BB	DD	DD	BB	DD	BB	BB	DD	DD	BB	BB	BB	DD	DD	DD	DD	DD	BB	BB	DD	BB	DD	DD	BB	BB	BB	DD	BB	BB
chr16_57774825_57774864	BB	BB	BB	BB	DD	BB	DD	BB	BB	BB	DD	DD	BB	BB	DD	DD	BB	DD	DD	DD	BB	DD	DD	BB	DD	NA	BB	DD	DD	BB	BB	BB	DD	DD	DD	DD	DD	BB	BB	DD	NA	DD	DD	BB	BB	BB	DD	BB	NA
chr16_57814415_57814454	FF	FF	FF	FF	FF	FF	FF	FF	FF	FF	FF	FF	FF	FF	FF	FF	FF	FF	FF	FF	FF	FF	FF	FF	FF	NA	FF	FF	FF	FF	FF	FF	FF	FF	FF	NA	FF	FF	FF	FF	FF	FF	FF	FF	NA	FF	FF	FF	FF
chr16_57864522_57864569	FF	NA	FF	NA	FF	FF	FF	FF	FF	FF	NA	FF	NN	FF	FF	FF	FF	FF	FF	FF	FF	FF	FF	FF	FF	NA	FF	FF	NA	FF	FF	NA	FF	FF	FF	FF	FF	NA	FF	NA	FF	FF	FF	FF	FF	FF	FF	FF	FF
chr16_57876496_57876543	BB	BB	BB	BB	NA	NN	DD	BB	BB	BB	DD	DD	BB	BB	bd	DD	BB	BB	BB	DD	BB	DD	DD	BB	DD	BB	BB	DD	BB	BB	BB	NA	DD	BB	bd	DD	DD	BB	BB	DD	BB	DD	DD	BB	bd	BB	DD	BB	NA
chr16_57949167_57949202	BB	BB	BB	BB	DD	BB	DD	BB	BB	BB	DD	DD	BB	BB	DD	DD	BB	DD	DD	DD	BB	DD	DD	BB	DD	BB	BB	DD	DD	BB	BB	BB	DD	DD	DD	DD	DD	BB	BB	DD	BB	DD	DD	BB	BB	BB	DD	BB	BB
chr16_57984181_57984192	BB	BB	BB	BB	DD	BB	DD	BB	BB	BB	DD	DD	BB	BB	DD	DD	BB	DD	DD	DD	BB	DD	DD	BB	DD	BB	BB	DD	DD	BB	BB	BB	DD	DD	DD	DD	DD	BB	BB	DD	BB	DD	DD	BB	BB	BB	DD	BB	BB
chr16_58013347_58013358	BB	BB	BB	BB	DD	BB	DD	BB	BB	BB	DD	DD	BB	BB	DD	DD	BB	DD	DD	DD	BB	DD	DD	BB	DD	BB	BB	DD	DD	BB	BB	BB	DD	DD	DD	DD	DD	BB	BB	DD	BB	DD	DD	BB	BB	BB	DD	BB	BB
chr16_58018678_58018693	BB	BB	BB	BB	DD	BB	DD	BB	BB	BB	DD	DD	BB	BB	DD	DD	BB	DD	DD	DD	BB	DD	DD	BB	DD	BB	BB	DD	DD	BB	BB	BB	DD	DD	DD	DD	DD	BB	BB	DD	BB	DD	DD	BB	BB	BB	DD	BB	BB
chr16_58022919_58022963	NN	NN	NN	NA	DD	NN	DD	NN	NN	NN	DD	DD	NA	NN	DD	DD	NN	DD	DD	DD	NA	DD	NA	bn	DD	NA	BB	DD	DD	NA	BB	BB	DD	DD	DD	DD	DD	BB	BB	DD	BB	DD	DD	BB	BB	BB	DD	BB	BB
chr16_58042380_58042393	BB	BB	BB	BB	DD	BB	DD	BB	BB	BB	DD	DD	BB	BB	DD	DD	BB	DD	DD	DD	BB	DD	DD	BB	DD	BB	BB	DD	DD	BB	BB	BB	DD	DD	DD	DD	DD	BB	BB	DD	BB	DD	DD	BB	BB	BB	DD	BB	BB
chr16_58043220_58043234	BB	BB	BB	BB	DD	BB	dd	BB	BB	BB	dd	dd	BB	BB	dd	dd	BB	dd	dd	dd	BB	dd	dd	BB	dd	BB	BB	dd	dd	BB	BB	BB	dd	dd	dd	dd	dd	BB	BB	dd	BB	dd	dd	BB	BB	BB	dd	BB	BB
chr16_58043233_58043253	BB	BB	BB	BB	DD	BB	dd	BB	BB	BB	DD	dd	BB	BB	dd	DD	BB	dd	DD	dd	BB	DD	dd	BB	dd	BB	BB	dd	dd	BB	BB	BB	dd	DD	DD	DD	dd	BB	BB	DD	BB	dd	dd	BB	BB	BB	dd	BB	BB
chr16_58055589_58055632	NN	BB	NA	BB	DD	BB	DD	NA	BB	NN	NA	DD	NN	NN	DD	DD	BB	NA	DD	DD	BB	DD	DD	BB	NA	NA	BB	DD	DD	BB	NA	BB	DD	DD	DD	DD	DD	NN	BB	DD	NA	DD	DD	BB	BB	NA	NA	NN	BB
chr16_58071426_58071458	BB	BB	BB	BB	DD	BB	DD	BB	NA	BB	DD	DD	BB	BB	DD	DD	BB	DD	DD	DD	BB	DD	DD	BB	DD	BB	BB	DD	DD	BB	BB	BB	DD	DD	DD	DD	DD	BB	BB	DD	BB	DD	DD	BB	BB	BB	DD	BB	BB
chr16_58102272_58102295	BB	BB	BB	BB	DD	BB	DD	BB	BB	BB	DD	DD	BB	BB	DD	DD	BB	DD	DD	DD	BB	DD	DD	BB	DD	BB	BB	DD	DD	BB	BB	BB	DD	DD	DD	DD	DD	BB	BB	DD	BB	DD	DD	BB	BB	BB	DD	BB	BB
chr16_58114629_58114672	BB	BB	BB	BB	DD	BB	NA	NA	BB	BB	dn	DD	BB	BB	DD	DD	BB	NA	DD	DD	BB	DD	dn	BB	NN	BB	BB	NA	DD	BB	BB	NA	DD	DD	NN	DD	DD	NA	BB	DD	BB	DD	NA	BB	NA	BB	DD	BB	NA
chr16_58145382_58145397	BB	BB	BB	BB	DD	BB	DD	BB	BB	BB	DD	DD	BB	BB	DD	DD	BB	DD	DD	DD	BB	DD	DD	BB	DD	BB	BB	DD	DD	BB	BB	BB	DD	DD	DD	DD	DD	BB	BB	DD	BB	DD	DD	BB	BB	BB	DD	BB	BB
chr16_58151398_58151429	BB	BB	BB	BB	DD	BB	DD	BB	BB	BB	DD	DD	BB	BB	DD	DD	BB	DD	DD	DD	BB	DD	DD	BB	DD	BB	BB	DD	DD	BB	BB	BB	DD	DD	DD	DD	DD	BB	BB	DD	BB	DD	DD	BB	BB	BB	DD	BB	BB
chr16_58158452_58158463	BB	BB	BB	BB	DD	BB	DD	BB	BB	BB	DD	DD	BB	BB	bd	bd	BB	bd	DD	DD	BB	bd	bd	BB	DD	BB	BB	bd	bd	BB	BB	BB	DD	bd	bd	DD	DD	BB	BB	DD	BB	DD	bd	BB	BB	BB	DD	BB	BB
chr16_58169149_58169160	BB	BB	BB	BB	DD	BB	DD	BB	BB	BB	DD	DD	BB	BB	DD	DD	BB	DD	DD	DD	BB	DD	DD	BB	DD	BB	BB	DD	DD	BB	BB	BB	DD	DD	DD	DD	DD	BB	BB	DD	BB	DD	dn	BB	BB	BB	DD	BB	BB
chr16_58171223_58171258	BB	BB	BB	BB	DD	BB	DD	BB	BB	BB	DD	DD	BB	BB	DD	DD	BB	DD	DD	DD	BB	DD	DD	BB	DD	BB	BB	DD	DD	BB	BB	BB	DD	DD	DD	DD	DD	BB	BB	DD	BB	DD	DD	BB	BB	BB	DD	BB	BB
chr16_58178569_58178610	BB	BB	BB	BB	DD	BB	DD	BB	BB	BB	DD	DD	BB	BB	DD	DD	BB	DD	DD	DD	BB	DD	DD	BB	DD	BB	BB	DD	DD	BB	BB	BB	DD	DD	DD	DD	DD	BB	BB	DD	BB	DD	DD	BB	BB	BB	DD	BB	BB
chr16_58279758_58279791	BB	BB	BB	bn	DD	BB	DD	BB	BB	BB	DD	DD	BB	BB	DD	DD	BB	DD	DD	DD	BB	DD	DD	bn	DD	BB	BB	DD	DD	BB	BB	BB	DD	DD	DD	DD	DD	BB	BB	DD	BB	DD	DD	BB	BB	BB	DD	BB	BB
chr16_58317784_58317810	BB	BB	BB	BB	DD	BB	DD	BB	BB	BB	DD	DD	BB	BB	DD	DD	BB	DD	DD	DD	BB	DD	DD	BB	DD	BB	BB	DD	DD	BB	BB	BB	DD	DD	DD	DD	DD	BB	BB	DD	BB	DD	DD	BB	BB	BB	DD	BB	BB
chr16_58345110_58345141	FF	FF	FF	FF	df	FF	dn	FF	FF	FF	df	df	FF	FF	dn	dn	FF	df	df	dn	FF	df	df	FF	df	FF	FF	df	df	FF	FF	FF	df	dn	df	df	df	FF	FF	df	FF	dn	df	FF	FF	FF	df	FF	FF
chr16_58346723_58346757	BB	BB	BB	BB	DD	BB	DD	BB	BB	BB	DD	DD	BB	BB	DD	DD	BB	DD	DD	DD	BB	DD	DD	BB	DD	BB	BB	DD	DD	BB	BB	BB	DD	DD	DD	DD	DD	BB	BB	DD	BB	DD	DD	BB	BB	BB	DD	BB	BB
chr16_58355985_58356004	BB	BB	BB	BB	DD	BB	DD	BB	BB	BB	DD	DD	BB	BB	DD	DD	BB	DD	DD	DD	BB	DD	DD	BB	DD	BB	BB	DD	DD	BB	BB	BB	DD	DD	DD	DD	DD	BB	BB	DD	BB	DD	DD	BB	BB	BB	DD	BB	BB
chr16_58377584_58377607	BB	BB	BB	BB	DD	BB	DD	BB	BB	BB	DD	DD	BB	BB	DD	DD	BB	DD	DD	DD	BB	DD	DD	BB	DD	BB	BB	DD	DD	BB	BB	BB	DD	DD	DD	DD	DD	BB	BB	DD	BB	DD	DD	BB	BB	BB	DD	BB	BB
chr16_58388974_58388987	BB	BB	BB	BB	DD	BB	DD	BB	BB	BB	DD	DD	BB	BB	DD	DD	BB	DD	DD	DD	BB	DD	DD	BB	DD	BB	BB	DD	DD	BB	BB	BB	DD	DD	DD	DD	DD	BB	BB	DD	BB	DD	DD	BB	BB	BB	DD	BB	BB
chr16_58437293_58437352	BB	BB	BB	bn	DD	BB	DD	BB	BB	BB	DD	DD	BB	bd	DD	DD	BB	DD	DD	DD	DD	DD	DD	BB	DD	BB	BB	DD	DD	BB	BB	BB	DD	DD	DD	DD	DD	BB	BB	bd	BB	DD	DD	BB	BB	BB	DD	BB	BB
chr16_58485166_58485201	BB	NA	BB	BB	dn	BB	DD	BB	BB	BB	NN	DD	BB	BB	DD	DD	BB	DD	DD	DD	BB	DD	DD	BB	DD	BB	BB	DD	DD	BB	BB	BB	DD	DD	DD	NA	NA	BB	BB	DD	NA	DD	DD	BB	BB	BB	DD	BB	BB
chr16_58527470_58527505	BB	BB	BB	BB	DD	BB	DD	BB	BB	BB	dn	DD	BB	BB	DD	DD	BB	DD	dn	dn	BB	DD	DD	BB	DD	BB	BB	DD	DD	BB	BB	BB	DD	DD	DD	DD	DD	BB	BB	bd	BB	DD	DD	BB	BB	BB	DD	BB	BB
chr16_58540477_58540492	FF	FF	FF	FF	DD	FF	DD	FF	FF	FF	df	DD	FF	FF	DD	DD	FF	DD	df	df	FF	df	DD	FF	df	FF	FF	DD	DD	FF	FF	FF	df	DD	df	df	DD	FF	FF	DD	FF	df	df	FF	FF	FF	df	FF	FF
chr16_58540531_58540544	BB	BB	BB	BB	DD	BB	DD	BB	BB	BB	DD	DD	BB	BB	DD	DD	BB	DD	DD	DD	BB	DD	DD	BB	DD	BB	BB	DD	DD	BB	BB	BB	DD	DD	DD	DD	DD	BB	BB	DD	BB	DD	DD	BB	BB	BB	DD	BB	BB
chr16_58541057_58541100	BB	BB	BB	BB	NA	BB	DD	BB	NN	BB	DD	DD	BB	BB	DD	DD	BB	DD	DD	DD	BB	DD	DD	NA	DD	BB	BB	DD	DD	BB	BB	BB	DD	DD	DD	DD	DD	BB	BB	DD	BB	DD	NA	BB	BB	BB	DD	BB	BB
chr16_58542224_58542238	BB	BB	BB	BB	DD	BB	DD	BB	BB	BB	bd	DD	BB	BB	DD	DD	BB	bd	DD	DD	BB	DD	DD	BB	DD	BB	BB	DD	DD	BB	BB	BB	DD	DD	bd	DD	DD	BB	BB	DD	BB	bd	DD	BB	BB	BB	DD	BB	BB
chr16_58544384_58544417	BB	BB	bb	bb	DD	bb	DD	BB	bb	BB	DD	DD	BB	BB	DD	DD	BB	DD	DD	DD	BB	DD	DD	BB	DD	bb	BB	DD	DD	BB	bn	bb	DD	DD	DD	DD	DD	BB	bn	DD	BB	DD	DD	BB	bb	BB	DD	BB	BB
chr16_58569974_58569985	BB	BB	BB	BB	DD	BB	DD	BB	BB	BB	DD	DD	BB	BB	DD	DD	BB	DD	DD	DD	BB	DD	DD	BB	DD	BB	BB	DD	DD	BB	BB	BB	DD	DD	DD	DD	DD	BB	BB	DD	BB	DD	DD	BB	BB	BB	DD	BB	BB
chr16_58573981_58574020	BB	NA	BB	BB	DD	BB	DD	BB	BB	BB	DD	DD	BB	BB	DD	DD	BB	DD	DD	NA	BB	DD	NA	BB	DD	BB	BB	DD	DD	BB	NA	BB	DD	DD	DD	DD	DD	BB	BB	DD	BB	DD	DD	BB	NN	BB	DD	BB	BB
chr16_58602837_58602857	BB	BB	BB	BB	DD	BB	DD	BB	BB	BB	DD	DD	BB	BB	DD	DD	BB	DD	DD	DD	BB	DD	DD	BB	DD	BB	BB	DD	DD	BB	BB	BB	DD	DD	DD	DD	DD	BB	BB	DD	BB	DD	DD	BB	BB	BB	DD	BB	BB
chr16_58609168_58609182	BB	BB	BB	BB	DD	BB	DD	BB	BB	BB	DD	DD	BB	BB	DD	DD	BB	DD	DD	DD	BB	DD	DD	BB	DD	BB	BB	DD	DD	BB	BB	BB	DD	DD	DD	DD	DD	BB	BB	DD	BB	DD	DD	BB	BB	BB	DD	BB	BB
chr16_58617939_58617954	BB	BB	BB	BB	dd	BB	dd	BB	BB	BB	DD	dd	BB	BB	dd	dd	BB	dd	dd	dd	BB	dd	dd	BB	dd	BB	BB	dd	dd	BB	BB	BB	dd	dd	dd	dd	dd	BB	BB	DD	BB	DD	dd	BB	BB	BB	DD	BB	BB
chr16_58624961_58625026	NA	BB	BB	NA	NA	NA	DD	BB	BB	NA	DD	DD	NA	BB	DD	DD	bn	DD	DD	DD	BB	DD	DD	BB	DD	NA	NA	DD	DD	BB	BB	BB	DD	DD	DD	DD	DD	BB	bn	DD	BB	DD	DD	BB	BB	NA	DD	BB	NA
chr16_58633482_58633493	BB	BB	BB	BB	DD	BB	DD	BB	BB	BB	DD	DD	BB	BB	DD	DD	BB	DD	DD	DD	BB	DD	DD	BB	DD	BB	BB	DD	DD	BB	BB	BB	DD	DD	DD	DD	DD	BB	BB	DD	BB	DD	DD	BB	BB	BB	DD	BB	BB
chr16_58659304_58659347	BB	BB	BB	BB	DD	BB	DD	BB	BB	BB	DD	DD	BB	BB	bd	DD	BB	DD	DD	DD	BB	DD	DD	BB	DD	BB	BB	DD	DD	BB	BB	BB	DD	DD	DD	DD	DD	BB	BB	DD	BB	DD	DD	BB	BB	BB	DD	BB	BB
chr16_58685217_58685248	BB	NA	BB	BB	NN	BB	NN	BB	BB	BB	NN	NN	BB	BB	NN	NA	BB	NN	NN	BB	BB	NN	NN	BB	NA	BB	BB	NN	NN	BB	BB	BB	NN	NN	NA	NA	NA	BB	BB	NN	NA	NN	NN	BB	BB	NA	NN	NA	BB
chr16_58688357_58688370	FF	FF	FF	FF	df	FF	df	FF	FF	FF	df	df	FF	FF	df	df	FF	df	df	df	NN	df	df	FF	df	FF	FF	df	df	FF	FF	FF	df	df	df	df	df	FF	FF	df	FF	df	df	FF	FF	FF	df	FF	FF
chr16_58706014_58706053	BB	BB	BB	BB	DD	BB	DD	BB	NA	BB	DD	DD	BB	NA	DD	DD	BB	DD	DD	DD	NA	DD	DD	NN	DD	NA	NA	DD	DD	bn	NA	NA	DD	DD	DD	DD	DD	NA	NA	DD	NA	DD	DD	BB	BB	NA	DD	BB	NA
chr16_58722226_58722264	BB	BB	BB	BB	dd	BB	dd	BB	BB	BB	dd	dd	BB	BB	dd	dd	BB	dd	dd	dd	BB	DD	dd	BB	dd	BB	BB	dd	dd	BB	BB	BB	dd	dd	dd	dd	dd	BB	BB	dd	BB	dd	DD	BB	BB	BB	dd	BB	BB
chr16_58745678_58745697	BB	BB	BB	BB	DD	BB	DD	BB	BB	BB	DD	DD	BB	BB	DD	DD	BB	DD	DD	DD	BB	DD	DD	BB	DD	BB	BB	DD	DD	BB	BB	BB	DD	DD	DD	DD	DD	BB	BB	DD	BB	DD	DD	BB	BB	BB	DD	BB	BB
chr16_58746525_58746552	BB	BB	BB	BB	DD	BB	DD	BB	BB	BB	DD	DD	BB	BB	DD	DD	BB	DD	DD	DD	BB	DD	DD	BB	DD	BB	BB	DD	bd	BB	BB	BB	DD	DD	DD	DD	DD	BB	BB	DD	BB	DD	DD	BB	BB	BB	DD	BB	BB
chr16_58754482_58754511	BB	BB	BB	BB	DD	BB	DD	BB	BB	BB	DD	DD	BB	BB	DD	DD	BB	DD	DD	DD	BB	DD	DD	BB	DD	BB	BB	DD	DD	BB	BB	BB	DD	DD	DD	DD	DD	BB	BB	DD	BB	DD	DD	BB	BB	BB	DD	BB	BB
chr16_58827865_58827876	BB	BB	BB	BB	DD	BB	DD	BB	BB	BB	DD	DD	BB	BB	DD	DD	BB	DD	DD	DD	BB	DD	DD	BB	DD	BB	BB	DD	DD	BB	BB	BB	DD	DD	DD	DD	DD	BB	BB	DD	BB	DD	DD	BB	BB	BB	DD	BB	BB
chr16_58835781_58835816	BB	BB	BB	BB	NA	BB	NA	BB	BB	BB	NA	NA	BB	BB	NA	NA	BB	NA	NA	NA	BB	NA	NA	BB	NA	BB	BB	NA	NA	BB	BB	BB	NA	NA	NA	NA	NA	BB	BB	NA	BB	NA	NA	BB	BB	BB	NA	BB	BB
chr16_58849126_58849137	BB	BB	BB	BB	DD	BB	DD	BB	BB	BB	DD	DD	BB	BB	DD	DD	BB	DD	DD	DD	BB	DD	DD	BB	DD	BB	BB	DD	DD	BB	BB	BB	DD	DD	DD	DD	DD	BB	BB	DD	BB	DD	DD	BB	BB	BB	DD	BB	BB
chr16_58887311_58887322	BB	BB	BB	BB	DD	BB	bd	BB	BB	BB	bd	bd	BB	BB	bd	bd	BB	bd	bd	DD	BB	DD	DD	BB	DD	BB	BB	DD	DD	BB	BB	BB	bd	DD	DD	DD	DD	BB	BB	DD	BB	DD	DD	BB	BB	BB	DD	BB	BB
chr16_58913625_58913636	BB	BB	BB	BB	DD	BB	DD	BB	BB	BB	DD	DD	BB	BB	DD	DD	BB	DD	DD	DD	BB	bd	DD	BB	DD	bd	BB	DD	DD	BB	BB	BB	DD	DD	DD	DD	DD	BB	BB	DD	BB	DD	DD	BB	BB	BB	DD	BB	BB
chr16_58914585_58914620	BB	BB	BB	BB	DD	BB	DD	BB	BB	BB	DD	DD	BB	BB	DD	DD	BB	DD	DD	DD	BB	DD	DD	BB	DD	BB	BB	DD	DD	BB	BB	BB	DD	DD	DD	DD	DD	BB	BB	DD	BB	DD	DD	BB	BB	BB	DD	BB	BB
chr16_58914660_58914671	BB	BB	BB	BB	DD	BB	DD	BB	BB	BB	DD	DD	BB	BB	DD	DD	BB	DD	DD	DD	BB	DD	DD	BB	DD	BB	BB	DD	DD	BB	BB	BB	DD	DD	DD	DD	DD	BB	BB	DD	BB	DD	DD	BB	BB	BB	DD	BB	BB
chr16_58968722_58968736	BB	BB	BB	BB	DD	BB	DD	BB	BB	BB	DD	DD	BB	BB	DD	DD	BB	DD	DD	DD	BB	DD	DD	BB	DD	BB	BB	DD	DD	BB	BB	BB	DD	DD	DD	DD	DD	BB	BB	DD	BB	DD	DD	BB	BB	BB	DD	BB	BB
chr16_58995477_58995491	BB	BB	BB	BB	DD	BB	DD	BB	BB	BB	DD	DD	BB	BB	DD	DD	BB	DD	DD	DD	BB	DD	DD	BB	DD	BB	BB	DD	DD	BB	BB	BB	DD	DD	DD	DD	DD	BB	BB	DD	BB	DD	DD	BB	BB	BB	DD	BB	BB
chr16_59040241_59040252	BB	BB	BB	BB	DD	BB	DD	BB	BB	BB	DD	DD	BB	BB	DD	DD	BB	DD	DD	DD	BB	DD	DD	BB	DD	BB	BB	DD	DD	BB	BB	BB	DD	DD	DD	DD	DD	BB	DD	DD	BB	DD	DD	BB	BB	BB	DD	BB	BB
chr16_59044743_59044766	BB	BB	BB	BB	DD	BB	DD	BB	BB	BB	DD	DD	BB	BB	DD	DD	BB	DD	DD	DD	BB	DD	DD	BB	DD	BB	BB	DD	DD	BB	BB	BB	DD	DD	DD	DD	DD	BB	BB	DD	BB	DD	DD	BB	BB	BB	DD	BB	BB
chr16_59047411_59047434	BB	BB	BB	BB	DD	BB	DD	BB	BB	BB	DD	DD	BB	BB	DD	DD	BB	DD	DD	DD	BB	DD	DD	BB	DD	BB	BB	DD	DD	BB	BB	BB	DD	DD	DD	DD	DD	BB	BB	DD	BB	DD	DD	BB	BB	BB	DD	BB	BB
chr16_59051632_59051651	BB	BB	BB	BB	DD	BB	DD	BB	BB	BB	DD	DD	BB	BB	DD	DD	BB	DD	DD	DD	BB	DD	DD	BB	DD	BB	BB	DD	DD	BB	BB	BB	DD	DD	DD	DD	DD	BB	BB	DD	BB	DD	DD	BB	BB	BB	DD	BB	BB
chr16_59056911_59056926	BB	BB	BB	BB	DD	BB	DD	BB	BB	BB	DD	DD	BB	BB	DD	DD	BB	DD	DD	DD	BB	DD	DD	BB	DD	BB	BB	DD	DD	BB	BB	BB	DD	DD	DD	DD	DD	BB	BB	DD	BB	DD	DD	BB	BB	BB	DD	BB	BB
chr16_59062276_59062287	FF	FF	FF	FF	DD	FF	DD	FF	FF	FF	DD	df	FF	FF	DD	df	FF	DD	DD	df	FF	df	DD	FF	DD	FF	FF	df	DD	FF	FF	FF	DD	df	df	df	df	FF	FF	df	FF	df	df	FF	FF	FF	df	FF	FF
chr16_59063426_59063465	FF	FF	FF	FF	FF	NN	FF	FF	FF	FF	FF	FF	FF	FF	FF	FF	FF	FF	FF	FF	FF	FF	FF	FF	FF	FF	FF	FF	FF	FF	FF	NA	FF	NA	FF	FF	FF	FF	FF	NA	FF	FF	FF	FF	FF	FF	FF	FF	FF
chr16_59165486_59165501	BB	BB	BB	BB	DD	BB	DD	BB	BB	BB	DD	DD	BB	BB	DD	DD	BB	DD	DD	DD	BB	DD	DD	BB	DD	BB	BB	DD	DD	BB	BB	BB	DD	DD	DD	DD	DD	BB	BB	DD	BB	DD	DD	BB	BB	BB	DD	BB	BB
chr16_59299599_59299614	BB	BB	BB	BB	DD	BB	DD	BB	BB	BB	DD	DD	BB	BB	DD	DD	BB	DD	DD	DD	BB	DD	DD	BB	DD	BB	BB	DD	DD	BB	BB	BB	DD	DD	DD	DD	DD	BB	BB	DD	BB	DD	DD	BB	BB	BB	DD	BB	BB
chr16_59350159_59350183	BB	BB	BB	BB	DD	BB	DD	BB	BB	BB	DD	DD	BB	BB	DD	DD	BB	DD	DD	DD	BB	DD	DD	BB	DD	BB	BB	DD	DD	BB	BB	BB	DD	DD	DD	DD	DD	BB	BB	DD	BB	DD	DD	BB	BB	BB	DD	BB	BB
chr16_59355307_59355318	FF	FF	FF	FF	df	FF	df	FF	FF	FF	df	df	df	FF	df	df	FF	df	df	df	FF	df	df	FF	df	FF	FF	df	df	FF	FF	FF	df	df	df	df	df	FF	fn	df	FF	df	df	FF	FF	FF	df	FF	FF
chr16_59382606_59382633	BB	BB	BB	BB	DD	BB	DD	BB	BB	BB	DD	DD	BB	BB	DD	DD	BB	DD	DD	DD	BB	DD	DD	BB	DD	BB	BB	DD	DD	BB	BB	BB	DD	DD	DD	DD	DD	BB	BB	DD	BB	DD	DD	BB	BB	BB	DD	BB	BB
chr16_59416483_59416526	BB	BB	BB	BB	DD	BB	DD	BB	BB	BB	DD	DD	BB	BB	DD	DD	BB	DD	DD	DD	BB	DD	DD	BB	DD	BB	BB	DD	DD	BB	BB	BB	DD	DD	DD	DD	DD	BB	BB	DD	BB	DD	DD	BB	BB	BB	DD	BB	BB
chr16_59421874_59421901	BB	BB	BB	BB	DD	BB	DD	BB	BB	BB	DD	DD	BB	BB	DD	DD	BB	DD	DD	DD	BB	DD	DD	BB	DD	BB	BB	DD	DD	BB	BB	BB	DD	DD	DD	DD	DD	BB	BB	DD	BB	DD	DD	BB	BB	BB	DD	BB	BB
chr16_59437355_59437414	BB	NA	NA	NA	dn	BB	DD	NA	NN	NA	DD	dn	BB	NA	NA	DD	NN	DD	DD	DD	BB	DD	DD	BB	DD	NA	BB	DD	DD	BB	NA	BB	DD	DD	dn	NA	DD	NA	NN	DD	NA	DD	dn	BB	BB	NA	DD	BB	BB
chr16_59446230_59446273	FF	FF	FF	FF	FF	FF	FF	NA	FF	FF	FF	FF	FF	FF	NA	fn	fn	FF	NN	NA	FF	FF	NA	FF	FF	FF	FF	FF	FF	NA	NA	FF	NA	FF	FF	FF	FF	FF	FF	FF	NA	NA	FF	FF	fn	NA	NA	FF	FF
chr16_59457471_59457506	BB	BB	BB	BB	DD	BB	DD	BB	BB	BB	DD	DD	BB	BB	DD	DD	BB	DD	DD	DD	BB	DD	DD	BB	DD	BB	BB	DD	DD	BB	BB	BB	DD	DD	DD	DD	DD	BB	BB	DD	BB	DD	DD	BB	BB	BB	DD	BB	BB
chr16_59465864_59465879	BB	BB	BB	BB	DD	BB	DD	BB	BB	BB	DD	DD	BB	BB	DD	DD	BB	DD	DD	DD	BB	DD	DD	BB	DD	BB	BB	DD	DD	BB	BB	BB	DD	DD	DD	DD	DD	BB	BB	DD	BB	DD	DD	BB	BB	BB	DD	BB	BB
chr16_59525482_59525521	BB	BB	BB	BB	DD	BB	DD	BB	BB	BB	DD	DD	BB	BB	DD	DD	BB	DD	DD	DD	BB	DD	DD	BB	DD	BB	BB	DD	DD	BB	BB	BB	DD	DD	DD	DD	DD	BB	BB	DD	BB	DD	DD	BB	BB	BB	DD	BB	BB
chr16_59544381_59544400	BB	BB	BB	BB	DD	BB	DD	BB	BB	BB	DD	DD	BB	BB	DD	DD	BB	DD	DD	DD	BB	DD	DD	BB	DD	BB	BB	DD	DD	BB	BB	BB	DD	DD	DD	DD	DD	BB	BB	DD	BB	DD	DD	BB	BB	BB	DD	BB	BB
chr16_59582439_59582456	BB	BB	BB	BB	DD	BB	DD	BB	BB	BB	DD	DD	BB	BB	DD	DD	BB	DD	DD	DD	BB	DD	DD	BB	DD	BB	BB	DD	DD	BB	BB	BB	DD	DD	DD	DD	DD	BB	BB	DD	BB	DD	DD	BB	BB	BB	DD	BB	BB
chr16_59627327_59627346	BB	BB	BB	BB	DD	BB	dd	BB	BB	BB	DD	dd	BB	BB	dd	dd	BB	DD	DD	DD	BB	DD	dd	BB	DD	BB	BB	DD	DD	BB	BB	BB	DD	DD	DD	dd	dd	BB	BB	dd	BB	DD	DD	BB	BB	BB	DD	BB	BB
chr16_59639631_59639646	BB	BB	BB	BB	DD	BB	DD	BB	BB	BB	DD	DD	BB	BB	DD	DD	BB	DD	DD	DD	BB	DD	DD	BB	DD	BB	BB	DD	DD	BB	BB	BB	DD	DD	DD	DD	DD	BB	BB	DD	BB	DD	DD	BB	BB	BB	DD	BB	BB
chr16_59651412_59651447	BB	BB	BB	BB	DD	BB	DD	BB	BB	BB	DD	DD	BB	BB	DD	DD	BB	DD	DD	DD	BB	DD	DD	BB	DD	BB	BB	DD	DD	BB	BB	BB	DD	DD	DD	DD	DD	BB	BB	DD	BB	DD	DD	BB	BB	BB	DD	bn	BB
chr16_59671831_59671845	BB	BB	BB	BB	DD	BB	DD	BB	BB	BB	DD	DD	BB	BB	DD	DD	BB	DD	DD	DD	BB	DD	DD	BB	DD	BB	BB	DD	DD	BB	BB	BB	DD	DD	DD	DD	DD	BB	BB	DD	BB	DD	DD	BB	BB	BB	DD	BB	BB
chr16_59681652_59681687	NA	FF	FF	FF	FF	FF	FF	FF	FF	FF	FF	FF	FF	FF	FF	FF	FF	FF	FF	FF	NA	NA	FF	FF	NA	NA	FF	FF	FF	FF	NA	FF	FF	FF	FF	FF	FF	FF	FF	FF	NN	FF	FF	FF	FF	FF	FF	FF	FF
chr16_59716978_59716992	BB	BB	BB	BB	DD	BB	DD	BB	BB	BB	DD	DD	BB	BB	DD	DD	BB	DD	DD	DD	BB	DD	DD	BB	DD	BB	BB	DD	DD	BB	BB	BB	DD	DD	DD	DD	DD	BB	BB	DD	BB	DD	DD	BB	BB	BB	DD	BB	BB
chr16_59726646_59726689	BB	BB	BB	BB	DD	BB	DD	BB	BB	bd	DD	DD	BB	BB	DD	DD	BB	DD	DD	DD	BB	dn	DD	DD	DD	BB	BB	DD	DD	BB	BB	BB	DD	DD	DD	DD	DD	BB	BB	DD	BB	DD	DD	BB	BB	BB	DD	BB	BB
chr16_59733726_59733739	BB	BB	BB	BB	DD	BB	DD	BB	BB	BB	DD	DD	BB	BB	DD	DD	BB	DD	DD	DD	BB	DD	DD	BB	DD	BB	BB	DD	DD	BB	BB	BB	DD	DD	DD	DD	DD	BB	BB	DD	BB	DD	DD	BB	BB	BB	DD	BB	BB
chr16_59764394_59764423	BB	bn	BB	BB	DD	bn	DD	BB	BB	BB	DD	DD	BB	BB	DD	DD	BB	DD	DD	DD	BB	DD	DD	BB	DD	BB	BB	DD	DD	BB	BB	BB	DD	DD	DD	DD	DD	BB	BB	DD	BB	DD	DD	BB	BB	BB	DD	BB	bn
chr16_59775313_59775357	BB	BB	BB	BB	DD	BB	DD	BB	BB	BB	DD	DD	BB	BB	DD	dn	BB	DD	DD	DD	BB	DD	DD	BB	DD	BB	BB	DD	DD	BB	BB	BB	DD	DD	DD	DD	DD	BB	BB	DD	BB	DD	DD	bd	BB	BB	DD	BB	BB
chr16_59790903_59790918	BB	BB	BB	BB	DD	BB	DD	BB	BB	BB	DD	DD	BB	BB	DD	DD	BB	DD	DD	DD	BB	DD	DD	BB	DD	BB	BB	DD	DD	BB	BB	BB	DD	DD	DD	DD	DD	BB	BB	DD	BB	DD	DD	BB	BB	BB	DD	BB	BB
chr16_59803287_59803298	BB	BB	BB	BB	dd	BB	DD	BB	bn	BB	DD	DD	BB	BB	DD	DD	BB	dn	DD	DD	bd	DD	DD	BB	DD	BB	BB	DD	DD	BB	bn	BB	DD	DD	DD	dd	DD	BB	BB	DD	BB	DD	DD	BB	bn	BB	DD	BB	BB
chr16_59846986_59847033	BB	BB	BB	BB	UU	BB	UU	BB	BB	BB	NA	UU	BB	UU	NA	uu	BB	NA	UU	UU	BB	UU	UU	BB	UU	BB	BB	UU	UU	BB	BB	BB	UU	uu	UU	NA	UU	BB	BB	UU	BB	NA	UU	BB	BB	BB	UU	BB	BB
chr16_59852818_59852841	FF	FF	FF	FF	df	FF	df	FF	FF	FF	df	df	FF	FF	df	df	FF	df	df	df	FF	df	df	FF	df	FF	FF	df	df	FF	FF	FF	df	df	df	dn	df	FF	FF	df	FF	df	df	FF	FF	FF	df	FF	FF
chr16_59856117_59856134	BB	BB	BB	BB	DD	BB	DD	BB	BB	BB	DD	DD	BB	BB	DD	DD	BB	DD	DD	DD	BB	DD	DD	BB	DD	BB	BB	DD	DD	BB	BB	BB	DD	DD	DD	DD	DD	BB	BB	DD	BB	DD	DD	BB	BB	BB	DD	BB	BB
chr16_59857165_59857188	BB	BB	BB	BB	DD	BB	DD	BB	BB	BB	DD	DD	BB	BB	DD	DD	BB	DD	DD	DD	BB	DD	DD	BB	DD	BB	BB	DD	DD	BB	BB	BB	DD	DD	DD	DD	DD	BB	BB	DD	BB	DD	DD	BB	BB	BB	DD	BB	BB
chr16_59860442_59860461	BB	BB	BB	BB	DD	bb	DD	bb	bb	BB	DD	DD	BB	BB	DD	DD	BB	DD	DD	DD	BB	DD	DD	BB	DD	bb	BB	DD	DD	BB	BB	BB	DD	DD	DD	DD	DD	BB	BB	DD	BB	DD	DD	BB	BB	BB	DD	BB	BB
chr16_59873670_59873699	BB	BB	BB	BB	DD	BB	DD	BB	BB	BB	DD	DD	BB	BB	DD	DD	BB	DD	DD	DD	BB	DD	DD	BB	DD	BB	BB	DD	DD	BB	BB	BB	DD	DD	DD	DD	DD	BB	BB	DD	BB	DD	DD	BB	BB	BB	DD	BB	BB
chr16_59883766_59883777	BB	BB	BB	BB	DD	BB	DD	BB	BB	BB	DD	DD	BB	BB	DD	DD	BB	DD	DD	DD	BB	DD	DD	BB	DD	BB	BB	DD	DD	BB	BB	BB	DD	DD	DD	DD	DD	BB	BB	DD	BB	DD	DD	BB	BB	BB	DD	BB	BB
chr16_59921272_59921315	BB	bn	BB	BB	DD	BB	DD	BB	BB	BB	DD	DD	BB	BB	DD	DD	BB	DD	DD	DD	BB	DD	DD	BB	DD	BB	BB	DD	DD	BB	BB	BB	DD	DD	DD	DD	DD	BB	BB	DD	BB	DD	DD	BB	BB	BB	DD	BB	BB
chr16_59925330_59925373	BB	BB	BB	BB	DD	BB	DD	BB	BB	BB	DD	DD	BB	BB	DD	DD	BB	DD	DD	DD	BB	DD	DD	BB	DD	BB	BB	DD	DD	BB	BB	BB	DD	DD	DD	DD	DD	BB	BB	DD	BB	DD	DD	BB	BB	BB	DD	BB	BB
chr16_59973073_59973124	DD	DD	NA	DD	DD	DD	DD	UU	DD	NA	DD	DD	DD	NA	DD	DD	DD	DD	DD	DD	DD	DD	DD	DD	DD	DD	DD	DD	DD	DD	NA	DD	DD	DD	DD	DD	DD	DD	DD	DD	NA	DD	DD	DD	DD	NA	DD	DD	DD
chr16_59975776_59975803	BB	BB	BB	BB	DD	BB	DD	BB	BB	BB	DD	DD	BB	BB	nn	DD	BB	DD	DD	DD	BB	DD	DD	BB	dn	BB	BB	DD	DD	BB	BB	BB	DD	DD	DD	DD	DD	BB	BB	DD	BB	DD	DD	BB	BB	BB	DD	BB	BB
chr16_59994745_59994768	BB	BB	BB	BB	DD	BB	DD	BB	BB	BB	DD	DD	BB	BB	DD	DD	BB	DD	DD	DD	BB	DD	DD	BB	DD	BB	BB	DD	DD	BB	BB	BB	DD	DD	DD	DD	DD	BB	BB	DD	BB	DD	DD	BB	BB	BB	DD	BB	BB
chr16_60048096_60048111	BB	BB	BB	BB	DD	BB	DD	BB	BB	BB	DD	DD	BB	BB	DD	DD	BB	DD	DD	DD	BB	DD	DD	BB	DD	BB	BB	DD	DD	BB	BB	BB	DD	DD	DD	DD	DD	BB	BB	DD	BB	DD	DD	BB	BB	BB	DD	BB	BB
chr16_60074378_60074419	BB	BB	BB	NA	DD	BB	DD	BB	bn	BB	DD	DD	NA	BB	DD	DD	BB	DD	NA	DD	bn	DD	NA	BB	DD	BB	BB	NA	DD	NA	NA	BB	DD	DD	DD	NA	DD	BB	BB	DD	NA	DD	DD	NA	BB	NA	DD	BB	BB
chr16_60075632_60075685	BB	BB	NA	NA	NA	BB	DD	BB	NA	BB	DD	DD	NN	BB	DD	DD	BB	NA	DD	DD	BB	DD	DD	BB	DD	BB	bd	NA	DD	NA	BB	BB	NA	DD	DD	DD	NA	bn	BB	DD	BB	DD	DD	BB	BB	BB	DD	BB	BB
chr16_60079065_60079124	NA	FF	FF	NA	FF	FF	FF	FF	FF	FF	NA	FF	FF	FF	NN	FF	FF	NA	FF	FF	NA	NA	NA	FF	FF	fn	fn	FF	NA	NA	NA	FF	FF	FF	FF	FF	FF	FF	FF	FF	FF	NA	FF	FF	fn	NA	FF	FF	FF
chr16_60141483_60141514	FF	NN	FF	FF	FF	FF	FF	FF	FF	FF	FF	FF	FF	FF	FF	FF	FF	FF	FF	FF	FF	FF	FF	FF	FF	FF	FF	FF	FF	FF	FF	FF	FF	FF	FF	FF	FF	FF	FF	FF	FF	FF	FF	FF	FF	FF	FF	FF	FF
chr16_60149662_60149697	NA	FF	FF	NA	FF	FF	FF	FF	FF	FF	FF	FF	FF	FF	FF	FF	NA	NA	FF	FF	FF	FF	FF	NA	FF	NA	FF	FF	NA	NA	NN	FF	NA	FF	NA	FF	FF	FF	FF	FF	NA	FF	FF	FF	NA	FF	FF	FF	NA
chr16_60210630_60210685	BB	BB	BB	BB	DD	BB	NN	BB	NA	BB	DD	DD	NA	BB	DD	DD	NA	DD	DD	DD	BB	bd	NN	NA	NA	BB	BB	DD	bd	NA	BB	BB	DD	DD	bd	DD	DD	NA	BB	DD	NA	DD	NA	BB	BB	NA	DD	BB	BB
chr16_60274562_60274606	BB	BB	BB	BB	DD	BB	DD	BB	BB	BB	DD	DD	BB	BB	DD	DD	BB	DD	DD	DD	BB	DD	DD	NN	DD	NA	BB	DD	DD	BB	BB	BB	DD	DD	DD	DD	DD	BB	BB	DD	BB	DD	DD	bn	BB	BB	DD	BB	BB
chr16_60274887_60274919	BB	BB	BB	BB	DD	BB	DD	BB	BB	BB	DD	DD	BB	BB	DD	DD	BB	DD	DD	DD	BB	DD	DD	BB	DD	BB	BB	DD	DD	BB	BB	BB	DD	DD	DD	DD	DD	BB	BB	DD	BB	DD	DD	BB	BB	BB	DD	BB	BB
chr16_60286217_60286240	BB	BB	BB	BB	DD	BB	DD	BB	BB	BB	DD	DD	BB	BB	DD	DD	BB	DD	DD	DD	BB	DD	DD	BB	DD	BB	BB	DD	DD	BB	BB	BB	DD	DD	DD	DD	DD	BB	BB	DD	BB	DD	DD	BB	BB	BB	DD	BB	BB
chr16_60319810_60319841	BB	BB	BB	BB	dd	BB	dd	BB	BB	BB	dd	dd	BB	BB	dd	dd	BB	dd	dd	dd	BB	dd	dd	BB	dd	BB	BB	dd	dd	BB	BB	BB	dd	dd	dd	dd	dd	BB	BB	dd	BB	DD	DD	BB	BB	BB	dd	BB	BB
chr16_60330658_60330669	BB	BB	BB	BB	DD	BB	DD	BB	BB	BB	DD	DD	BB	BB	DD	DD	BB	DD	DD	DD	BB	DD	DD	BB	DD	BB	BB	DD	DD	BB	BB	BB	DD	DD	DD	DD	DD	BB	BB	DD	BB	DD	DD	BB	BB	BB	DD	BB	BB
chr16_60336841_60336856	BB	BB	BB	BB	DD	BB	DD	BB	BB	BB	DD	DD	BB	BB	DD	DD	BB	DD	DD	DD	BB	DD	DD	BB	DD	BB	BB	DD	DD	BB	BB	BB	DD	DD	DD	DD	DD	BB	BB	DD	BB	DD	DD	BB	BB	BB	DD	BB	BB
chr16_60339495_60339512	BB	BB	BB	BB	DD	BB	DD	BB	BB	BB	DD	DD	BB	BB	DD	DD	BB	DD	DD	DD	BB	DD	DD	BB	DD	BB	BB	DD	DD	BB	BB	BB	DD	DD	DD	DD	DD	BB	BB	DD	BB	DD	DD	BB	BB	BB	DD	BB	BB
chr16_60356769_60356812	FF	FF	FF	FF	FF	FF	NA	FF	FF	FF	NA	FF	FF	FF	NA	FF	FF	NN	NA	FF	NA	FF	FF	FF	FF	FF	FF	FF	FF	FF	FF	NA	FF	FF	FF	FF	FF	FF	FF	FF	FF	FF	FF	FF	FF	FF	FF	FF	FF
chr16_60413325_60413340	BB	BB	BB	BB	DD	BB	DD	BB	BB	BB	DD	DD	BB	BB	DD	DD	BB	DD	DD	DD	BB	DD	DD	BB	DD	BB	BB	DD	DD	BB	BB	BB	DD	DD	DD	DD	DD	BB	BB	DD	BB	DD	DD	BB	BB	BB	DD	BB	BB
chr16_60413898_60413919	BB	BB	BB	BB	DD	BB	DD	BB	BB	BB	DD	DD	BB	BB	DD	DD	BB	DD	DD	DD	BB	DD	DD	BB	DD	BB	BB	DD	DD	BB	BB	BB	DD	DD	DD	DD	DD	BB	BB	DD	BB	DD	DD	BB	BB	BB	DD	BB	BB
chr16_60418833_60418884	bn	BB	BB	BB	DD	NA	dn	BB	BB	BB	NN	DD	BB	BB	DD	DD	BB	DD	DD	DD	BB	DD	DD	BB	DD	NA	BB	DD	DD	BB	BB	BB	NA	DD	DD	DD	DD	NA	BB	DD	NA	DD	DD	BB	NA	NA	DD	NA	BB
chr16_60455103_60455117	BB	BB	BB	BB	DD	BB	DD	BB	BB	BB	DD	DD	BB	BB	DD	DD	BB	DD	DD	DD	BB	DD	DD	BB	DD	BB	BB	DD	DD	BB	BB	BB	DD	DD	DD	DD	DD	BB	BB	DD	BB	DD	DD	BB	BB	BB	DD	BB	BB
chr16_60539369_60539392	FF	FF	FF	FF	df	FF	df	FF	FF	FF	df	df	FF	FF	df	df	FF	df	df	df	FF	df	df	FF	df	FF	FF	df	df	FF	FF	FF	FF	df	df	df	df	FF	FF	df	FF	df	df	FF	FF	FF	df	FF	FF
chr16_60587666_60587710	BB	BB	BB	BB	DD	BB	DD	BB	BB	BB	DD	DD	BB	bd	DD	DD	BB	DD	DD	DD	BB	BB	DD	BB	DD	BB	BB	DD	DD	BB	BB	BB	NA	DD	DD	DD	DD	BB	BB	DD	BB	DD	DD	BB	BB	BB	DD	BB	BB
chr16_60626046_60626089	BB	BB	BB	BB	DD	BB	DD	BB	BB	BB	DD	DD	BB	BB	DD	DD	BB	DD	DD	DD	BB	DD	DD	BB	DD	BB	BB	DD	DD	BB	bn	BB	BB	DD	DD	DD	DD	BB	BB	DD	BB	DD	DD	BB	BB	BB	BB	BB	BB
chr16_60663257_60663292	BB	NA	BB	BB	DD	NA	DD	BB	NA	BB	NN	DD	BB	BB	NA	NA	BB	NA	NA	DD	BB	NA	DD	BB	DD	BB	BB	DD	DD	BB	NA	BB	BB	DD	dn	NA	NA	NA	BB	NA	BB	DD	DD	BB	BB	BB	NA	BB	NA
chr16_60789434_60789453	NA	FF	FF	FF	FF	FF	FF	FF	FF	FF	FF	FF	FF	FF	FF	FF	FF	FF	FF	FF	FF	FF	FF	FF	NN	FF	FF	FF	FF	NA	FF	FF	FF	FF	FF	FF	FF	FF	FF	FF	NA	FF	FF	FF	FF	NA	FF	FF	NA
chr16_60824565_60824596	FF	FF	FF	FF	FF	FF	FF	FF	FF	FF	FF	FF	FF	FF	FF	FF	FF	FF	FF	FF	NA	FF	FF	FF	FF	NA	FF	FF	fn	FF	NA	FF	FF	FF	NA	NA	FF	FF	NA	FF	FF	FF	FF	FF	FF	NA	FF	FF	FF
chr16_60839654_60839697	FF	FF	FF	NA	FF	FF	FF	NA	FF	FF	FF	FF	FF	FF	FF	FF	FF	FF	FF	FF	FF	FF	FF	FF	NN	NA	FF	FF	FF	FF	FF	FF	NA	FF	FF	FF	FF	FF	fn	FF	FF	FF	FF	FF	FF	FF	FF	FF	FF
chr16_61103399_61103430	FF	FF	FF	FF	FF	FF	FF	FF	FF	FF	FF	FF	FF	FF	FF	FF	FF	FF	FF	FF	NA	FF	FF	FF	FF	FF	FF	FF	FF	FF	FF	FF	FF	FF	FF	FF	FF	NA	FF	FF	FF	NA	FF	FF	FF	FF	FF	FF	NA
chr16_61134001_61134040	BB	BB	BB	BB	bu	bb	NA	bu	BB	BB	bu	uu	bu	bb	UU	bu	bb	bu	bu	NA	BB	NA	bu	BB	UU	BB	BB	bu	NA	BB	BB	bb	BB	bu	bu	bu	bu	BB	bb	bu	BB	UU	NA	bb	bb	BB	bu	BB	BB
chr16_61208040_61208099	BB	BB	BB	BB	DD	BB	DD	BB	BB	BB	DD	DD	BB	BB	DD	DD	BB	DD	DD	DD	BB	DD	DD	BB	DD	BB	BB	DD	DD	BB	BB	BB	BB	DD	DD	DD	DD	BB	BB	DD	BB	DD	DD	BB	BB	BB	NA	BB	BB
chr16_61387193_61387232	FF	FF	FF	FF	FF	FF	NN	FF	FF	FF	FF	NN	FF	FF	FF	FF	NA	FF	FF	FF	FF	FF	FF	FF	FF	FF	FF	FF	FF	FF	FF	FF	FF	FF	FF	FF	FF	FF	FF	FF	FF	FF	FF	FF	FF	FF	FF	NA	FF
chr16_61397151_61397186	BB	BB	NA	NA	NA	BB	NA	BB	BB	NA	dn	NA	NA	NA	dn	NN	BB	NA	NA	NA	BB	NA	NA	BB	NA	BB	BB	DD	DD	BB	BB	BB	bn	DD	DD	DD	NA	BB	BB	NA	NA	DD	DD	BB	BB	BB	NA	NA	BB
chr16_61441855_61441906	NA	NA	BB	NA	NA	NA	DD	NA	BB	NA	DD	DD	NA	NA	DD	DD	BB	DD	DD	DD	NN	DD	DD	NA	BB	NA	BB	DD	DD	BB	BB	NA	BB	DD	DD	DD	DD	NA	BB	NA	BB	DD	DD	BB	BB	bd	DD	BB	BB
chr16_61499582_61499629	BB	BB	BB	BB	DD	BB	DD	BB	BB	BB	DD	DD	BB	BB	DD	DD	BB	DD	DD	BB	BB	DD	DD	BB	DD	BB	BB	DD	DD	BB	BB	BB	BB	DD	DD	DD	DD	BB	BB	DD	BB	DD	DD	BB	BB	BB	DD	BB	BB
chr16_61510556_61510595	BB	BB	BB	BB	DD	BB	DD	BB	BB	BB	DD	DD	BB	BB	DD	DD	BB	DD	DD	BB	BB	DD	DD	BB	DD	NA	BB	DD	DD	NA	BB	BB	BB	DD	DD	DD	DD	BB	BB	NA	NA	DD	DD	BB	BB	BB	DD	BB	BB
chr16_61601190_61601216	BB	BB	BB	BB	DD	BB	DD	BB	BB	BB	DD	DD	BB	BB	DD	DD	BB	DD	DD	BB	BB	DD	DD	BB	DD	BB	BB	DD	DD	BB	BB	BB	BB	DD	DD	DD	DD	BB	BB	DD	BB	DD	DD	BB	BB	BB	DD	BB	BB
chr16_61642891_61642918	BB	BB	BB	BB	NA	BB	DD	BB	BB	BB	DD	NA	BB	BB	NA	DD	BB	NA	NA	BB	BB	NA	DD	BB	NA	NA	BB	DD	DD	BB	BB	BB	BB	DD	NA	NA	DD	BB	BB	NA	BB	NA	NA	BB	BB	BB	DD	NA	BB
chr16_61665401_61665432	BB	BB	BB	BB	DD	BB	DD	BB	BB	BB	DD	DD	BB	BB	DD	DD	BB	DD	DD	BB	BB	DD	DD	BB	DD	BB	BB	DD	DD	BB	BB	BB	BB	DD	DD	DD	DD	BB	BB	DD	BB	DD	DD	BB	BB	BB	DD	BB	BB
chr16_61677135_61677150	BB	BB	BB	BB	DD	BB	DD	BB	BB	BB	DD	DD	BB	BB	DD	DD	BB	DD	DD	BB	BB	DD	DD	BB	DD	BB	BB	DD	DD	BB	BB	BB	BB	DD	DD	DD	DD	BB	BB	DD	BB	DD	DD	BB	BB	BB	DD	BB	BB
chr16_61678152_61678163	BB	BB	BB	BB	DD	BB	DD	BB	BB	BB	DD	DD	BB	BB	DD	DD	BB	DD	DD	BB	BB	DD	DD	BB	DD	BB	BB	DD	DD	BB	BB	BB	BB	DD	DD	DD	DD	BB	BB	DD	BB	DD	DD	BB	BB	BB	DD	BB	BB
chr16_61736241_61736258	BB	BB	BB	BB	DD	BB	DD	BB	BB	BB	DD	DD	BB	BB	DD	DD	BB	DD	DD	BB	BB	DD	DD	BB	DD	BB	BB	DD	DD	BB	BB	BB	BB	DD	DD	DD	DD	BB	BB	DD	BB	DD	DD	BB	BB	BB	DD	BB	BB
chr16_61750790_61750813	BB	BB	BB	BB	DD	BB	DD	BB	BB	BB	DD	DD	BB	BB	DD	DD	BB	DD	DD	BB	BB	DD	DD	BB	DD	BB	BB	DD	DD	BB	BB	BB	BB	DD	DD	DD	DD	BB	BB	DD	BB	DD	DD	BB	BB	BB	DD	BB	BB
chr16_61775120_61775131	BB	BB	BB	BB	DD	BB	DD	BB	BB	BB	DD	DD	BB	BB	DD	DD	BB	DD	DD	BB	BB	DD	DD	BB	DD	BB	BB	DD	DD	BB	BB	BB	BB	DD	DD	DD	DD	BB	BB	DD	BB	DD	DD	BB	BB	BB	DD	BB	BB
chr16_61799527_61799550	BB	BB	BB	BB	DD	BB	DD	BB	BB	BB	DD	DD	BB	BB	DD	DD	BB	DD	DD	BB	BB	DD	DD	BB	DD	BB	BB	DD	DD	BB	BB	BB	BB	DD	DD	DD	DD	BB	BB	DD	BB	DD	DD	BB	BB	BB	DD	BB	BB
chr16_62072517_62072530	BB	BB	BB	BB	DD	BB	DD	BB	BB	BB	DD	DD	BB	BB	DD	DD	BB	DD	DD	BB	BB	DD	DD	BB	DD	BB	BB	DD	DD	BB	BB	BB	BB	DD	DD	DD	DD	BB	BB	DD	bd	DD	DD	BB	BB	BB	DD	bn	BB
chr16_62119120_62119152	BB	BB	BB	BB	DD	BB	DD	BB	BB	BB	DD	DD	BB	bn	DD	DD	BB	DD	DD	BB	BB	DD	DD	BB	DD	BB	BB	DD	DD	BB	BB	BB	BB	DD	DD	DD	DD	BB	BB	DD	BB	DD	DD	BB	BB	BB	DD	BB	BB
chr16_62124621_62124632	BB	BB	BB	BB	DD	BB	DD	BB	BB	BB	DD	DD	BB	BB	DD	DD	BB	DD	DD	BB	BB	DD	DD	BB	DD	BB	BB	DD	DD	BB	BB	BB	BB	DD	DD	DD	DD	BB	BB	DD	BB	DD	DD	BB	BB	BB	DD	BB	BB
chr16_62172630_62172647	BB	BB	BB	BB	DD	BB	DD	BB	BB	BB	DD	DD	BB	BB	DD	DD	BB	DD	DD	BB	BB	DD	DD	BB	DD	BB	BB	DD	DD	BB	BB	BB	BB	DD	DD	DD	DD	BB	BB	DD	BB	DD	DD	BB	BB	BB	DD	BB	BB
chr16_62182051_62182062	BB	BB	BB	BB	DD	BB	DD	BB	BB	BB	DD	DD	BB	BB	DD	DD	BB	DD	DD	BB	BB	DD	DD	BB	DD	BB	BB	DD	DD	BB	BB	BB	BB	DD	DD	DD	DD	BB	BB	DD	BB	DD	DD	BB	BB	BB	DD	BB	BB
chr16_62225940_62225963	BB	BB	BB	BB	DD	BB	DD	BB	BB	BB	DD	DD	BB	DD	DD	DD	BB	DD	DD	BB	BB	DD	DD	BB	DD	BB	BB	DD	DD	BB	BB	BB	BB	DD	DD	DD	DD	BB	BB	DD	BB	DD	DD	BB	BB	BB	DD	BB	BB
chr16_62243620_62243637	BB	BB	BB	BB	DD	BB	dn	BB	BB	BB	NA	NA	BB	DD	DD	DD	BB	NN	NA	BB	BB	DD	NA	BB	DD	NA	BB	NA	DD	BB	BB	BB	BB	DD	NA	DD	NA	BB	BB	NA	NA	DD	dn	BB	BB	NA	DD	BB	BB
chr16_62415160_62415189	BB	BB	BB	BB	DD	BB	DD	BB	BB	BB	DD	DD	BB	DD	DD	DD	BB	DD	DD	BB	BB	DD	DD	BB	DD	BB	BB	DD	DD	BB	BB	BB	BB	DD	DD	DD	DD	BB	BB	DD	BB	DD	DD	BB	BB	BB	DD	BB	BB
chr16_62512789_62512833	BB	BB	BB	BB	DD	BB	DD	BB	BB	BB	DD	DD	BB	DD	DD	DD	BB	DD	DD	BB	BB	DD	DD	BB	DD	BB	BB	DD	DD	BB	BB	BB	BB	DD	DD	DD	DD	BB	BB	DD	BB	DD	DD	BB	BB	BB	DD	BB	BB
chr16_62629425_62629457	BB	BB	BB	BB	DD	BB	DD	BB	BB	BB	DD	dn	BB	DD	DD	DD	BB	DD	DD	BB	BB	DD	DD	BB	dn	BB	BB	DD	DD	BB	BB	BB	BB	DD	DD	dn	DD	BB	BB	DD	BB	DD	DD	BB	BB	BB	dn	BB	BB
chr16_62643897_62643956	BB	BB	bd	BB	BB	BB	bd	NA	BB	BB	bd	NA	BB	DD	DD	NA	NA	DD	NA	BB	NN	BB	DD	DD	NA	BB	NA	NA	NA	NA	BB	BB	bd	DD	dn	BB	DD	BB	BB	DD	NA	NN	DD	BB	NA	NA	NA	NA	BB
chr16_62650319_62650370	BB	BB	BB	bd	DD	BB	DD	BB	BB	BB	DD	DD	BB	DD	DD	DD	BB	DD	DD	BB	BB	DD	DD	DD	DD	BB	BB	DD	BB	BB	BB	BB	BB	DD	DD	DD	DD	BB	BB	DD	BB	DD	DD	BB	BB	BB	DD	BB	BB
chr16_62730306_62730345	BB	BB	BB	BB	DD	BB	DD	BB	BB	BB	DD	DD	BB	DD	DD	DD	BB	DD	dn	BB	BB	DD	DD	BB	DD	BB	BB	DD	DD	BB	BB	BB	BB	DD	DD	DD	DD	BB	BB	DD	BB	DD	DD	BB	BB	BB	DD	BB	BB
chr16_62821513_62821544	BB	NA	BB	BB	DD	BB	DD	BB	BB	BB	DD	DD	NA	DD	DD	DD	BB	DD	DD	BB	BB	DD	NA	NA	DD	BB	BB	DD	DD	NA	NN	BB	BB	DD	NA	NA	DD	NA	BB	DD	BB	DD	DD	BB	NA	BB	DD	BB	BB
chr16_62965826_62965861	BB	BB	NA	NA	DD	BB	DD	BB	BB	BB	DD	DD	BB	DD	DD	DD	BB	DD	DD	NA	BB	DD	DD	BB	NA	NA	BB	DD	DD	NA	BB	NA	NA	DD	DD	DD	DD	BB	BB	NA	NA	DD	DD	BB	BB	NA	DD	NA	NA
chr16_63044114_63044137	BB	BB	BB	BB	DD	BB	DD	BB	BB	BB	DD	DD	BB	DD	DD	DD	BB	DD	DD	BB	BB	DD	DD	BB	DD	BB	BB	DD	DD	BB	BB	BB	BB	DD	DD	DD	DD	BB	BB	DD	BB	DD	DD	BB	BB	BB	DD	BB	BB
chr16_63055793_63055827	BB	BB	BB	BB	DD	BB	DD	BB	BB	BB	DD	DD	BB	DD	DD	DD	BB	DD	DD	BB	BB	DD	DD	BB	DD	bd	BB	DD	DD	BB	BB	BB	BB	DD	DD	DD	DD	BB	BB	DD	BB	DD	DD	BB	BB	BB	DD	BB	BB
chr16_63066633_63066674	BB	BB	BB	BB	DD	BB	dn	BB	bn	BB	dd	DD	BB	DD	dd	dn	BB	DD	bd	BB	BB	dd	dn	bn	DD	BB	BB	dd	dd	BB	BB	BB	BB	dd	DD	DD	dn	BB	BB	DD	bn	dd	DD	BB	BB	BB	dd	BB	BB
chr16_63077098_63077121	BB	BB	BB	BB	DD	BB	DD	BB	BB	BB	DD	DD	BB	DD	DD	dn	bd	dn	DD	BB	BB	DD	DD	BB	DD	BB	BB	DD	DD	BB	BB	BB	BB	DD	DD	DD	DD	BB	BB	DD	BB	DD	DD	BB	BB	BB	DD	BB	BB
chr16_63082840_63082883	BB	BB	BB	BB	DD	BB	DD	BB	NA	BB	DD	DD	BB	DD	DD	DD	BB	DD	DD	BB	NA	DD	DD	BB	DD	NA	BB	DD	DD	BB	BB	BB	BB	DD	DD	NA	NA	BB	BB	DD	NA	DD	DD	BB	BB	BB	DD	BB	NA
chr16_63101401_63101440	BB	BB	BB	BB	dd	BB	dd	BB	BB	BB	dd	dd	BB	dd	dd	dd	BB	dd	dd	BB	BB	dd	DD	BB	dd	BB	BB	dd	dd	BB	BB	BB	BB	dd	dd	dd	dd	BB	BB	dd	BB	dd	dd	BB	BB	BB	dd	BB	BB
chr16_63110476_63110523	BB	DD	BB	BB	DD	BB	DD	NA	BB	BB	NA	DD	BB	DD	dn	DD	DD	DD	DD	DD	NA	DD	DD	BB	DD	BB	BB	DD	DD	BB	BB	DD	BB	DD	DD	NA	DD	BB	NN	DD	BB	DD	DD	BB	BB	NA	DD	BB	BB
chr16_63142892_63142916	BB	BB	BB	BB	DD	BB	DD	BB	BB	BB	DD	DD	BB	DD	DD	DD	BB	DD	DD	BB	BB	DD	DD	BB	DD	BB	BB	DD	DD	BB	BB	BB	BB	DD	DD	DD	DD	BB	BB	DD	BB	DD	DD	BB	BB	BB	DD	BB	BB
chr16_63208778_63208802	BB	BB	BB	BB	DD	BB	DD	BB	BB	BB	DD	DD	BB	DD	DD	DD	BB	DD	DD	BB	BB	DD	DD	BB	DD	BB	BB	DD	DD	BB	BB	BB	BB	DD	DD	DD	DD	BB	BB	DD	BB	DD	DD	BB	BB	BB	DD	BB	BB
chr16_63249758_63249777	BB	BB	BB	BB	DD	BB	dn	BB	BB	BB	DD	dn	BB	DD	DD	DD	BB	DD	DD	BB	BB	DD	DD	BB	DD	BB	BB	DD	DD	BB	BB	BB	BB	DD	DD	DD	DD	BB	BB	DD	BB	DD	DD	BB	BB	BB	DD	BB	BB
chr16_63361923_63361934	BB	BB	BB	BB	DD	BB	DD	BB	BB	BB	DD	DD	BB	DD	bd	DD	BB	DD	DD	BB	BB	DD	DD	BB	DD	BB	BB	DD	DD	BB	BB	BB	BB	DD	DD	DD	DD	BB	BB	DD	BB	DD	DD	BB	BB	BB	DD	BB	BB
chr16_63384979_63384994	BB	BB	BB	BB	DD	BB	DD	BB	BB	BB	DD	DD	BB	DD	DD	DD	BB	DD	DD	BB	BB	DD	DD	BB	DD	BB	BB	DD	DD	BB	BB	BB	BB	DD	DD	DD	DD	BB	BB	DD	BB	DD	DD	BB	BB	BB	DD	BB	BB
chr16_63409665_63409688	BB	BB	BB	BB	DD	BB	DD	BB	BB	BB	DD	DD	BB	DD	DD	DD	BB	DD	DD	BB	BB	DD	DD	BB	DD	BB	BB	DD	DD	BB	BB	BB	BB	DD	DD	DD	DD	BB	BB	DD	BB	DD	DD	BB	BB	BB	dn	BB	BB
chr16_63427125_63427148	BB	BB	BB	BB	DD	BB	DD	BB	BB	BB	DD	DD	BB	DD	DD	DD	BB	DD	DD	BB	BB	DD	DD	BB	DD	BB	BB	DD	DD	BB	BB	BB	BB	DD	DD	DD	DD	BB	BB	DD	BB	DD	DD	BB	BB	BB	DD	BB	BB
chr16_63470489_63470536	BB	bd	BB	BB	DD	BB	DD	DD	BB	BB	bd	DD	BB	DD	DD	DD	BB	DD	DD	BB	BB	DD	DD	BB	DD	BB	BB	bd	DD	BB	BB	BB	BB	DD	DD	DD	DD	BB	BB	DD	BB	DD	DD	BB	BB	BB	dn	BB	BB
chr16_63511289_63511310	BB	BB	BB	BB	DD	BB	DD	BB	BB	BB	DD	DD	BB	DD	DD	DD	BB	DD	DD	BB	BB	DD	DD	BB	DD	BB	BB	DD	DD	BB	BB	BB	BB	DD	DD	DD	DD	BB	BB	DD	BB	DD	DD	BB	BB	BB	DD	BB	BB
chr16_63511354_63511397	FF	NN	FF	FF	FF	FF	FF	FF	FF	FF	NA	NA	FF	FF	FF	FF	FF	NA	fn	FF	FF	FF	FF	NA	FF	FF	FF	FF	FF	FF	FF	FF	FF	FF	FF	FF	FF	FF	FF	FF	fn	fn	FF	FF	FF	FF	FF	FF	FF
chr16_63549412_63549436	FF	FF	FF	FF	df	FF	df	FF	FF	FF	df	df	FF	df	df	df	FF	df	df	FF	FF	df	df	FF	df	FF	FF	df	df	FF	FF	FF	FF	df	df	df	df	FF	FF	df	FF	df	df	FF	FF	FF	df	FF	FF
chr16_63576038_63576055	BB	BB	BB	BB	DD	BB	DD	BB	BB	BB	DD	DD	BB	DD	DD	DD	BB	DD	DD	BB	BB	DD	DD	BB	DD	BB	BB	DD	DD	BB	BB	BB	BB	DD	DD	DD	DD	BB	BB	DD	BB	DD	DD	BB	BB	BB	DD	BB	BB
chr16_63581006_63581053	BB	BB	BB	BB	DD	BB	DD	BB	BB	BB	DD	DD	BB	DD	DD	DD	BB	DD	DD	BB	BB	DD	DD	BB	DD	BB	BB	DD	DD	BB	BB	BB	BB	DD	DD	DD	DD	bn	BB	DD	BB	DD	DD	BB	BB	BB	DD	BB	BB
chr16_63603737_63603756	BB	BB	BB	BB	DD	BB	DD	BB	BB	BB	DD	DD	BB	DD	DD	DD	BB	DD	DD	BB	BB	DD	DD	BB	DD	BB	BB	DD	DD	BB	BB	BB	BB	DD	DD	DD	DD	BB	BB	DD	BB	DD	DD	BB	BB	BB	DD	BB	BB
chr16_63635154_63635185	BB	BB	BB	BB	DD	BB	DD	bn	BB	BB	DD	DD	BB	DD	DD	DD	BB	DD	DD	BB	BB	DD	DD	BB	DD	bn	BB	DD	DD	BB	BB	BB	BB	DD	DD	DD	DD	BB	BB	DD	BB	DD	DD	BB	BB	BB	DD	BB	BB
chr16_63637103_63637120	BB	BB	BB	BB	DD	BB	DD	BB	BB	BB	DD	DD	BB	DD	DD	DD	BB	DD	DD	BB	BB	DD	DD	BB	DD	BB	BB	DD	DD	BB	BB	BB	BB	DD	DD	DD	DD	BB	BB	DD	BB	DD	DD	BB	BB	BB	DD	BB	BB
chr16_63637674_63637687	BB	BB	BB	BB	DD	BB	DD	BB	BB	BB	DD	DD	BB	DD	DD	DD	BB	DD	DD	BB	BB	DD	DD	BB	DD	BB	BB	DD	DD	BB	BB	BB	BB	DD	DD	DD	DD	BB	BB	DD	BB	DD	DD	BB	BB	BB	DD	BB	BB
chr16_63695455_63695484	BB	BB	BB	BB	dd	BB	dd	BB	BB	BB	dn	dd	BB	dd	bd	dd	BB	dd	dd	BB	BB	dd	dd	BB	dd	BB	BB	dd	dd	BB	BB	BB	BB	dd	dd	dd	DD	BB	BB	dd	BB	bd	dd	BB	BB	BB	dd	BB	BB
chr16_63701879_63701918	BB	BB	BB	BB	dn	BB	DD	BB	BB	BB	DD	DD	BB	DD	DD	DD	BB	DD	DD	BB	BB	DD	DD	BB	DD	BB	BB	DD	DD	BB	BB	BB	BB	DD	DD	DD	DD	BB	BB	DD	BB	DD	DD	BB	BB	BB	DD	BB	BB
chr16_63762094_63762137	BB	BB	BB	BB	DD	BB	DD	BB	BB	DD	DD	DD	BB	DD	DD	DD	BB	DD	DD	BB	BB	DD	DD	BB	DD	BB	DD	DD	DD	BB	BB	DD	BB	DD	DD	DD	DD	BB	BB	DD	bn	DD	DD	BB	BB	BB	BB	BB	BB
chr16_63793090_63793121	BB	BB	BB	BB	DD	BB	DD	BB	BB	DD	DD	DD	BB	DD	DD	DD	BB	DD	DD	BB	BB	DD	DD	BB	DD	BB	DD	DD	DD	BB	BB	DD	BB	DD	DD	DD	DD	BB	BB	DD	BB	DD	DD	BB	BB	BB	BB	BB	BB
chr16_63796368_63796381	BB	BB	BB	BB	DD	BB	DD	BB	BB	DD	DD	DD	BB	DD	DD	DD	BB	DD	DD	BB	BB	DD	DD	BB	DD	BB	DD	DD	DD	BB	BB	DD	BB	DD	DD	DD	DD	BB	BB	DD	bd	DD	DD	BB	BB	BB	BB	BB	BB
chr16_63798776_63798787	BB	BB	BB	BB	dd	BB	dd	BB	BB	dd	dd	dd	BB	dd	dd	dd	BB	dd	dd	BB	BB	dd	dn	BB	dn	BB	dd	dd	dd	BB	BB	dd	BB	dn	dd	dd	dd	BB	BB	dd	BB	dd	dd	BB	BB	BB	BB	BB	BB
chr16_63799749_63799772	BB	BB	BB	BB	dd	BB	dd	BB	BB	dd	dd	dd	BB	dd	dd	dd	BB	dd	dd	BB	BB	dd	DD	BB	dd	BB	dd	dd	dd	BB	BB	DD	BB	dd	DD	dd	dd	BB	BB	dd	BB	dd	dd	BB	BB	BB	BB	BB	BB
chr16_63800785_63800796	BB	BB	BB	BB	DD	BB	DD	BB	BB	DD	DD	DD	BB	DD	DD	DD	BB	DD	DD	BB	BB	DD	DD	BB	DD	BB	DD	DD	DD	BB	BB	DD	BB	DD	DD	DD	DD	BB	BB	DD	BB	DD	DD	BB	BB	BB	BB	BB	BB
chr16_63811868_63811895	BB	BB	BB	BB	DD	BB	DD	BB	BB	DD	DD	DD	BB	DD	DD	DD	BB	DD	DD	BB	BB	DD	DD	BB	DD	BB	DD	DD	DD	BB	BB	DD	BB	DD	DD	DD	DD	BB	BB	DD	BB	DD	DD	BB	BB	BB	BB	BB	BB
chr16_63821655_63821674	BB	BB	BB	BB	DD	BB	DD	BB	BB	DD	DD	DD	BB	DD	DD	DD	BB	DD	DD	BB	BB	DD	DD	BB	DD	BB	DD	DD	DD	BB	BB	DD	BB	DD	DD	DD	DD	BB	BB	DD	BB	DD	DD	BB	BB	BB	BB	BB	BB
chr16_63862336_63862351	BB	BB	BB	BB	DD	BB	DD	BB	BB	DD	DD	DD	BB	DD	DD	DD	BB	DD	DD	BB	BB	DD	DD	BB	DD	BB	DD	DD	DD	BB	BB	DD	BB	DD	DD	DD	DD	BB	BB	DD	BB	DD	DD	BB	BB	BB	BB	BB	BB
chr16_63890197_63890220	BB	BB	BB	BB	DD	BB	DD	BB	BB	DD	DD	DD	BB	DD	DD	DD	BB	DD	DD	BB	BB	DD	DD	BB	DD	BB	DD	DD	DD	BB	BB	DD	BB	DD	DD	DD	DD	BB	BB	DD	BB	DD	DD	BB	BB	BB	BB	BB	BB
chr16_63901050_63901081	FF	FF	FF	FF	FF	FF	FF	FF	FF	FF	FF	FF	FF	FF	FF	FF	FF	FF	FF	FF	FF	FF	FF	FF	FF	FF	NN	FF	FF	FF	FF	FF	FF	FF	FF	FF	FF	FF	FF	FF	FF	FF	FF	FF	FF	FF	FF	FF	FF
chr16_63915052_63915063	BB	BB	BB	BB	DD	BB	DD	BB	BB	DD	DD	DD	BB	DD	DD	DD	BB	DD	DD	BB	BB	DD	DD	BB	DD	BB	DD	DD	DD	BB	BB	DD	BB	DD	DD	DD	DD	BB	BB	DD	BB	DD	DD	BB	BB	BB	BB	BB	BB
chr16_63918951_63918990	BB	BB	BB	NA	NA	BB	DD	BB	NA	DD	DD	dn	BB	DD	NA	DD	BB	NN	DD	BB	BB	DD	DD	BB	DD	NA	DD	DD	NN	BB	BB	NA	BB	NA	NA	NA	DD	BB	NA	NA	BB	NA	DD	BB	NA	BB	BB	BB	BB
chr16_63957278_63957292	BB	BB	BB	BB	DD	BB	DD	BB	BB	DD	DD	DD	BB	DD	DD	DD	BB	DD	DD	BB	BB	DD	DD	BB	DD	BB	DD	DD	DD	BB	BB	DD	BB	DD	DD	DD	DD	BB	BB	DD	BB	DD	DD	BB	BB	BB	BB	BB	BB
chr16_63964290_63964325	BB	BB	BB	BB	DD	BB	DD	BB	BB	DD	DD	DD	BB	DD	DD	DD	BB	DD	DD	BB	BB	DD	DD	BB	DD	BB	DD	DD	DD	BB	BB	DD	BB	DD	DD	DD	DD	BB	BB	DD	BB	DD	DD	BB	BB	BB	BB	BB	BB
chr16_63975868_63975915	BB	BB	BB	BB	dd	BB	bd	BB	BB	bd	bd	dd	BB	dd	dd	dd	bn	dd	dd	BB	BB	bd	dd	BB	dd	bn	dd	dd	bd	BB	BB	bd	bn	bd	dd	dd	dd	BB	BB	dd	BB	dd	dd	DD	BB	DD	BB	BB	BB
chr16_63986213_63986224	BB	BB	BB	BB	DD	BB	DD	BB	BB	DD	dn	DD	BB	dn	DD	DD	BB	DD	DD	BB	BB	DD	dn	BB	DD	BB	DD	DD	DD	BB	BB	DD	BB	DD	DD	DD	DD	BB	BB	DD	BB	DD	dn	BB	BB	BB	BB	BB	BB
chr16_63990029_63990056	BB	BB	BB	BB	DD	BB	DD	BB	BB	DD	DD	DD	BB	DD	DD	DD	BB	DD	DD	BB	BB	DD	DD	BB	DD	BB	DD	DD	DD	BB	BB	DD	BB	DD	DD	DD	dn	BB	BB	DD	BB	DD	DD	BB	BB	BB	BB	BB	BB
chr16_63999805_63999824	BB	BB	BB	BB	DD	BB	DD	BB	BB	DD	DD	DD	BB	DD	DD	DD	BB	DD	DD	BB	bn	DD	DD	BB	DD	BB	DD	DD	DD	BB	BB	DD	BB	DD	DD	DD	DD	BB	BB	DD	BB	DD	DD	BB	BB	BB	BB	BB	BB
chr16_64001909_64001938	BB	BB	BB	BB	DD	BB	DD	BB	BB	DD	DD	DD	BB	DD	DD	DD	BB	DD	DD	BB	BB	DD	DD	BB	DD	BB	DD	DD	DD	BB	BB	DD	BB	DD	DD	DD	DD	BB	BB	DD	BB	DD	DD	BB	BB	BB	BB	BB	BB
chr16_64016178_64016207	BB	BB	BB	BB	DD	BB	DD	BB	BB	DD	DD	DD	BB	DD	DD	DD	BB	DD	DD	BB	BB	DD	DD	BB	DD	BB	DD	DD	DD	BB	BB	DD	BB	DD	DD	DD	DD	BB	BB	DD	BB	DD	DD	BB	BB	BB	BB	BB	BB
chr16_64034392_64034415	BB	BB	BB	BB	DD	BB	DD	BB	BB	DD	DD	DD	BB	DD	DD	DD	BB	DD	DD	BB	BB	DD	DD	BB	DD	BB	DD	DD	DD	BB	BB	DD	BB	DD	DD	DD	DD	BB	BB	DD	BB	DD	DD	BB	BB	BB	BB	BB	BB
chr16_64060839_64060890	NN	BB	BB	NN	NN	BB	dn	BB	BB	DD	DD	dn	NA	DD	DD	DD	BB	NA	DD	BB	BB	DD	DD	BB	DD	NA	DD	DD	DD	BB	BB	NA	BB	DD	DD	DD	DD	BB	BB	DD	BB	NA	DD	BB	BB	BB	BB	NA	BB
chr16_64061706_64061741	BB	BB	BB	BB	DD	BB	DD	BB	BB	DD	DD	DD	BB	DD	DD	DD	BB	DD	DD	BB	BB	DD	DD	BB	DD	BB	DD	DD	DD	BB	BB	DD	BB	DD	DD	DD	DD	BB	BB	DD	BB	DD	DD	BB	BB	BB	BB	BB	BB
chr16_64186745_64186784	FF	FF	NA	NN	NA	NN	FF	FF	NA	fn	FF	FF	NA	FF	FF	FF	FF	FF	FF	FF	FF	FF	FF	FF	NA	NA	FF	FF	NA	FF	FF	FF	FF	NA	NA	NA	FF	FF	FF	NA	NA	FF	FF	FF	FF	FF	FF	FF	FF
chr16_64198043_64198086	FF	FF	NA	FF	FF	FF	NA	FF	FF	FF	fn	FF	FF	FF	FF	FF	FF	FF	NA	FF	NA	FF	FF	FF	FF	NA	FF	FF	FF	NA	FF	FF	FF	FF	FF	FF	FF	FF	FF	FF	NA	NA	FF	FF	NA	FF	FF	NA	NA
chr16_64205524_64205547	BB	BB	BB	BB	DD	BB	DD	BB	BB	DD	DD	DD	BB	DD	DD	DD	BB	DD	bd	BB	BB	DD	DD	BB	DD	BB	DD	DD	DD	BB	BB	DD	BB	DD	DD	DD	DD	BB	BB	DD	BB	DD	DD	BB	BB	BB	BB	BB	BB
chr16_64237565_64237588	FF	NA	FF	FF	FF	FF	FF	FF	FF	FF	FF	FF	FF	FF	FF	FF	FF	FF	FF	FF	FF	FF	FF	FF	FF	FF	FF	FF	FF	FF	FF	FF	FF	FF	FF	FF	FF	FF	FF	FF	NA	FF	FF	FF	FF	NA	FF	FF	FF
chr16_64282111_64282126	BB	BB	BB	BB	DD	BB	DD	BB	BB	DD	DD	DD	BB	DD	DD	DD	BB	DD	DD	BB	BB	DD	DD	BB	DD	BB	DD	DD	DD	BB	BB	DD	BB	DD	DD	DD	DD	BB	BB	DD	BB	DD	DD	BB	BB	BB	BB	BB	BB
chr16_64334692_64334739	FF	FF	FF	FF	FF	fn	FF	fn	FF	FF	FF	FF	FF	fn	FF	FF	FF	FF	FF	FF	FF	FF	fn	FF	FF	FF	FF	FF	NN	fn	fn	FF	FF	FF	FF	FF	FF	FF	FF	FF	FF	fn	FF	FF	FF	fn	FF	fn	FF
chr16_64377902_64377945	FF	FF	FF	FF	FF	FF	FF	FF	FF	FF	FF	FF	FF	FF	FF	FF	FF	FF	FF	FF	FF	FF	FF	FF	FF	NA	FF	FF	FF	FF	FF	FF	FF	FF	FF	fn	FF	FF	FF	FF	fn	FF	FF	FF	fn	NA	FF	FF	FF
chr16_64599451_64599462	BB	BB	BB	BB	DD	BB	DD	BB	BB	DD	DD	DD	BB	DD	DD	DD	BB	DD	DD	BB	BB	DD	DD	BB	DD	BB	DD	DD	DD	BB	BB	DD	BB	DD	DD	DD	DD	BB	BB	DD	BB	DD	DD	BB	BB	BB	BB	BB	BB
chr16_64615026_64615039	BB	BB	BB	BB	DD	BB	DD	BB	BB	DD	DD	DD	BB	DD	DD	DD	BB	DD	DD	BB	BB	DD	DD	BB	DD	BB	DD	DD	DD	BB	BB	DD	BB	DD	DD	DD	DD	BB	BB	DD	BB	DD	DD	BB	BB	BB	BB	BB	BB
chr16_64655303_64655350	BB	BB	BB	BB	DD	BB	DD	DD	BB	DD	DD	DD	BB	DD	DD	DD	BB	NA	DD	NA	BB	DD	DD	BB	DD	BB	DD	NA	DD	NA	BB	DD	BB	DD	DD	DD	BB	BB	BB	DD	BB	DD	DD	BB	BB	BB	NA	NN	BB
chr16_64730436_64730474	BB	BB	BB	BB	DD	BB	DD	BB	BB	DD	DD	DD	BB	DD	DD	dd	BB	DD	dd	BB	BB	DD	DD	BB	DD	BB	dd	DD	DD	BB	BB	dd	BB	DD	DD	DD	DD	BB	BB	DD	BB	DD	dd	BB	BB	BB	BB	BB	BB
chr16_64798931_64798958	BB	BB	BB	BB	DD	BB	DD	BB	BB	DD	DD	DD	BB	DD	DD	DD	BB	DD	DD	BB	BB	DD	DD	BB	DD	BB	DD	DD	DD	BB	BB	DD	BB	DD	DD	DD	DD	BB	BB	DD	BB	DD	DD	BB	BB	BB	BB	BB	BB
chr16_64899325_64899390	FF	FF	FF	FF	FF	FF	FF	NN	FF	FF	FF	FF	FF	FF	FF	FF	FF	FF	FF	FF	FF	FF	FF	FF	FF	NA	FF	FF	FF	FF	FF	FF	fn	FF	FF	FF	FF	FF	FF	FF	FF	FF	FF	FF	FF	FF	FF	FF	FF
chr16_64953636_64953699	NA	BB	BB	BB	DD	BB	DD	BB	BB	NA	DD	NA	BB	DD	DD	DD	BB	DD	DD	BB	NA	NA	DD	BB	DD	BB	DD	DD	DD	BB	BB	DD	NA	DD	NA	DD	dn	BB	BB	DD	NA	DD	DD	NN	BB	BB	NA	NA	NA
chr16_65089931_65089985	FF	FF	FF	FF	FF	FF	FF	FF	FF	FF	FF	FF	FF	FF	FF	FF	FF	FF	FF	FF	FF	FF	FF	FF	FF	fn	FF	FF	FF	FF	FF	FF	FF	FF	FF	FF	FF	FF	fn	FF	FF	FF	FF	fn	FF	FF	FF	FF	FF
chr16_65135998_65136029	BB	BB	BB	BB	DD	BB	DD	BB	BB	DD	DD	DD	BB	DD	DD	DD	BB	DD	DD	BB	BB	DD	DD	BB	DD	BB	DD	DD	DD	BB	BB	DD	bd	DD	DD	DD	bd	BB	BB	DD	BB	DD	DD	BB	BB	BB	BB	BB	BB
chr16_65185491_65185522	BB	BB	BB	BB	DD	BB	DD	BB	BB	DD	DD	DD	BB	DD	DD	DD	BB	DD	DD	BB	BB	DD	DD	BB	DD	BB	DD	DD	DD	BB	BB	DD	BB	DD	DD	DD	DD	BB	BB	DD	BB	DD	DD	BB	BB	BB	BB	BB	BB
chr16_65206198_65206249	BB	BB	bn	BB	DD	BB	DD	BB	BB	DD	DD	DD	BB	DD	DD	DD	BB	DD	DD	BB	BB	DD	DD	BB	DD	BB	DD	DD	DD	BB	BB	DD	BB	DD	DD	DD	DD	BB	BB	DD	BB	DD	DD	BB	BB	BB	BB	BB	BB
chr16_65211066_65211077	BB	BB	BB	BB	DD	BB	DD	BB	BB	DD	DD	DD	BB	DD	DD	DD	BB	DD	DD	BB	BB	DD	DD	BB	DD	BB	DD	DD	DD	BB	BB	DD	BB	DD	DD	DD	DD	BB	BB	DD	BB	DD	DD	BB	BB	BB	BB	BB	BB
chr16_65336463_65336474	BB	BB	BB	BB	DD	BB	DD	BB	BB	DD	DD	DD	BB	DD	DD	DD	BB	DD	DD	BB	BB	DD	DD	BB	DD	BB	DD	BB	DD	BB	BB	DD	BB	DD	DD	DD	DD	BB	BB	DD	BB	DD	DD	BB	BB	BB	BB	BB	BB
chr16_65386540_65386563	BB	BB	BB	BB	DD	BB	DD	BB	BB	DD	DD	DD	BB	DD	DD	DD	BB	DD	DD	BB	BB	DD	DD	BB	DD	BB	DD	BB	DD	BB	BB	DD	BB	DD	DD	DD	DD	BB	BB	DD	BB	DD	DD	BB	BB	BB	BB	BB	BB
chr16_65388543_65388558	BB	BB	BB	BB	DD	BB	DD	BB	BB	DD	DD	DD	BB	DD	DD	DD	BB	DD	DD	BB	BB	DD	DD	BB	DD	BB	DD	BB	DD	BB	BB	DD	BB	DD	DD	DD	DD	BB	BB	DD	BB	DD	DD	BB	BB	BB	BB	BB	BB
chr16_65396206_65396247	BB	BB	BB	BB	DD	BB	DD	BB	BB	DD	DD	DD	BB	DD	DD	DD	BB	DD	DD	BB	BB	DD	DD	BB	DD	BB	DD	BB	DD	BB	BB	DD	BB	DD	DD	DD	DD	BB	BB	DD	BB	DD	DD	bd	BB	BB	BB	BB	BB
chr16_65473643_65473654	BB	BB	BB	BB	DD	BB	DD	BB	BB	DD	DD	DD	BB	DD	DD	DD	BB	DD	DD	BB	BB	DD	DD	BB	DD	BB	DD	BB	DD	BB	BB	DD	BB	DD	DD	DD	DD	BB	BB	DD	BB	DD	DD	BB	BB	BB	BB	BB	BB
chr16_65499666_65499721	bn	bn	BB	BB	DD	BB	DD	BB	BB	DD	DD	DD	BB	DD	DD	DD	bn	DD	DD	NA	BB	DD	DD	BB	DD	BB	DD	NA	DD	BB	BB	DD	BB	DD	DD	DD	DD	BB	BB	NN	BB	DD	DD	BB	NA	BB	BB	NA	BB
chr16_65502502_65502537	BB	BB	BB	BB	NA	BB	UU	BB	BB	UU	uu	UU	BB	UU	UU	UU	BB	UU	uu	BB	BB	UU	UU	BB	NA	BB	NA	BB	NA	BB	BB	NA	BB	NA	UU	NA	NA	BB	BB	UU	BB	NA	NA	BB	BB	BB	BB	BB	BB
chr16_65579660_65579681	BB	BB	BB	BB	DD	BB	DD	BB	BB	DD	DD	DD	BB	DD	DD	DD	BB	DD	DD	BB	BB	DD	DD	BB	DD	bn	DD	BB	DD	BB	BB	DD	BB	DD	DD	DD	DD	BB	BB	DD	BB	DD	DD	BB	BB	BB	BB	BB	BB
chr16_65600453_65600512	BB	BB	BB	BB	DD	BB	DD	BB	BB	DD	DD	DD	BB	DD	DD	DD	BB	DD	DD	BB	BB	DD	DD	BB	DD	BB	DD	BB	DD	BB	BB	DD	BB	DD	DD	DD	DD	BB	BB	DD	BB	DD	DD	BB	BB	BB	BB	BB	BB
chr16_65606853_65606885	BB	BB	BB	BB	DD	BB	DD	BB	BB	DD	DD	DD	BB	DD	DD	DD	BB	DD	DD	BB	BB	DD	DD	BB	DD	BB	DD	BB	DD	BB	BB	DD	BB	DD	DD	DD	DD	BB	BB	DD	BB	DD	DD	BB	BB	BB	BB	BB	BB
chr16_65620098_65620121	BB	BB	BB	BB	DD	BB	DD	BB	BB	DD	DD	DD	BB	DD	DD	DD	BB	DD	DD	BB	BB	DD	DD	BB	DD	BB	DD	BB	DD	BB	BB	DD	BB	DD	DD	DD	DD	BB	BB	DD	BB	DD	DD	BB	BB	BB	BB	BB	BB
chr16_65632052_65632075	BB	BB	BB	BB	DD	BB	DD	BB	BB	DD	DD	DD	BB	DD	DD	DD	BB	DD	DD	BB	BB	DD	DD	BB	DD	BB	DD	BB	DD	BB	BB	DD	BB	DD	DD	DD	DD	BB	BB	DD	BB	DD	DD	BB	BB	BB	BB	BB	BB
chr16_65654213_65654232	BB	BB	BB	BB	DD	BB	DD	BB	BB	DD	DD	DD	BB	DD	DD	DD	BB	DD	DD	BB	BB	DD	DD	BB	DD	BB	DD	BB	DD	BB	BB	DD	BB	DD	DD	DD	DD	BB	BB	DD	BB	DD	DD	BB	BB	BB	BB	BB	BB
chr16_65668226_65668237	BB	BB	BB	BB	DD	BB	DD	BB	BB	DD	DD	DD	BB	DD	DD	DD	BB	DD	DD	BB	BB	DD	DD	BB	DD	BB	DD	BB	DD	BB	BB	DD	BB	DD	DD	DD	DD	BB	BB	DD	BB	DD	DD	BB	BB	BB	BB	BB	BB
chr16_65673555_65673586	BB	BB	BB	BB	DD	BB	DD	BB	BB	DD	DD	DD	BB	DD	DD	DD	BB	DD	DD	BB	BB	DD	DD	BB	DD	BB	DD	BB	DD	BB	BB	DD	BB	DD	DD	DD	dn	BB	BB	DD	BB	DD	DD	BB	BB	BB	BB	BB	BB
chr16_65683119_65683154	BB	BB	BB	BB	DD	BB	DD	BB	BB	DD	DD	DD	BB	DD	DD	DD	BB	DD	DD	BB	BB	DD	DD	BB	DD	BB	DD	BB	DD	BB	BB	DD	BB	DD	DD	DD	DD	BB	BB	DD	BB	DD	DD	BB	BB	BB	BB	BB	BB
chr16_65720509_65720529	BB	BB	BB	BB	DD	BB	DD	BB	BB	DD	DD	DD	BB	DD	DD	DD	BB	DD	DD	BB	BB	DD	DD	BB	DD	BB	DD	BB	DD	BB	BB	DD	BB	DD	DD	DD	DD	BB	BB	DD	BB	DD	DD	BB	BB	BB	BB	BB	BB
chr16_65720722_65720759	BB	BB	BB	BB	DD	BB	DD	BB	bn	DD	DD	DD	BB	dn	DD	DD	BB	DD	DD	BB	BB	DD	DD	BB	DD	BB	DD	BB	DD	BB	BB	DD	BB	DD	DD	DD	DD	BB	BB	DD	BB	DD	DD	BB	BB	BB	bn	BB	BB
chr16_65723865_65723879	BB	BB	BB	BB	DD	BB	DD	BB	BB	DD	DD	DD	BB	DD	DD	DD	BB	DD	DD	BB	BB	DD	DD	BB	DD	BB	DD	BB	DD	BB	BB	DD	BB	DD	DD	DD	DD	BB	BB	DD	BB	DD	DD	BB	bn	BB	BB	BB	BB
chr16_65724778_65724795	BB	BB	BB	BB	DD	BB	DD	BB	BB	DD	DD	DD	BB	DD	DD	DD	BB	DD	DD	BB	BB	DD	DD	BB	DD	BB	DD	BB	DD	BB	BB	DD	BB	DD	DD	DD	DD	BB	BB	DD	BB	DD	DD	BB	BB	BB	BB	BB	BB
chr16_65728757_65728780	BB	BB	BB	BB	DD	BB	DD	BB	BB	DD	DD	DD	BB	DD	DD	DD	BB	DD	DD	BB	BB	DD	DD	BB	DD	BB	DD	BB	DD	BB	BB	DD	BB	DD	DD	DD	DD	BB	BB	DD	BB	DD	DD	BB	BB	BB	BB	BB	BB
chr16_65753368_65753387	BB	BB	BB	BB	DD	BB	DD	BB	BB	DD	DD	DD	BB	DD	DD	DD	BB	DD	DD	BB	BB	DD	DD	BB	DD	BB	DD	BB	DD	BB	BB	DD	BB	DD	DD	DD	DD	BB	BB	DD	BB	DD	DD	BB	BB	BB	BB	BB	BB
chr16_65773066_65773097	BB	BB	BB	BB	DD	BB	DD	BB	BB	DD	DD	DD	BB	DD	DD	DD	BB	DD	DD	BB	BB	DD	DD	BB	DD	BB	DD	BB	DD	BB	BB	DD	BB	DD	DD	DD	DD	BB	BB	DD	BB	DD	DD	BB	BB	BB	BB	BB	BB
chr16_65814300_65814317	BB	BB	BB	BB	DD	BB	DD	BB	BB	DD	DD	DD	BB	DD	DD	DD	BB	DD	DD	BB	BB	DD	DD	BB	DD	BB	DD	BB	DD	BB	BB	DD	BB	DD	dn	DD	DD	BB	BB	DD	BB	DD	DD	BB	BB	BB	BB	BB	BB
chr16_65859253_65859264	BB	BB	BB	BB	DD	BB	DD	BB	BB	DD	DD	DD	BB	DD	DD	DD	BB	DD	DD	BB	BB	DD	DD	BB	DD	BB	DD	BB	DD	BB	BB	DD	BB	DD	DD	DD	DD	BB	BB	DD	BB	DD	DD	BB	BB	BB	BB	BB	BB
chr16_65881185_65881229	FF	FF	FF	NA	FF	NA	FF	FF	FF	FF	NA	NA	NN	NA	FF	FF	FF	FF	FF	NA	FF	FF	FF	NA	FF	NA	FF	FF	NA	NA	FF	FF	fn	FF	FF	FF	FF	FF	FF	NA	NA	FF	FF	FF	FF	FF	NA	FF	NA
chr16_65980678_65980691	BB	BB	BB	bn	DD	BB	DD	BB	BB	DD	DD	DD	BB	DD	DD	DD	BB	DD	DD	BB	BB	DD	DD	BB	DD	BB	DD	BB	DD	BB	BB	DD	BB	DD	DD	DD	DD	BB	BB	DD	BB	DD	DD	BB	BB	BB	BB	BB	BB
chr16_65987706_65987749	FF	NA	FF	FF	FF	NA	FF	FF	FF	FF	NN	FF	FF	FF	NA	FF	FF	fn	FF	FF	FF	FF	FF	FF	FF	FF	FF	FF	FF	FF	FF	FF	FF	FF	FF	FF	FF	NA	NA	FF	NA	FF	FF	FF	NA	FF	FF	NA	FF
chr16_66070492_66070547	NA	NA	DD	NA	DD	NN	DD	BB	BB	DD	DD	NA	NA	NA	NA	DD	BB	DD	NA	BB	BB	DD	DD	BB	DD	NA	DD	BB	DD	NA	BB	DD	BB	DD	DD	DD	DD	BB	BB	bd	NA	DD	bd	BB	NA	BB	BB	BB	BB
chr16_66085757_66085800	BB	BB	BB	BB	DD	BB	DD	BB	BB	DD	DD	DD	BB	DD	DD	DD	BB	DD	DD	BB	BB	DD	DD	BB	DD	BB	DD	BB	DD	BB	BB	DD	BB	DD	DD	DD	DD	BB	BB	DD	BB	DD	DD	BB	BB	BB	BB	BB	BB
chr16_66175678_66175717	BB	BB	NA	BB	DD	BB	DD	BB	NN	DD	DD	DD	BB	DD	DD	DD	BB	DD	DD	BB	BB	DD	DD	BB	DD	NA	DD	BB	DD	BB	BB	DD	BB	DD	DD	DD	DD	NA	BB	DD	BB	DD	DD	BB	NA	BB	BB	BB	BB
chr16_66209454_66209495	NA	BB	BB	BB	NA	BB	NA	BB	BB	DD	DD	DD	BB	DD	DD	DD	BB	DD	NA	NA	BB	DD	DD	BB	NA	NA	NA	NA	DD	NA	BB	DD	NA	DD	dn	NA	DD	BB	NA	DD	NA	DD	DD	BB	BB	NA	NA	BB	BB
chr16_66216407_66216446	BB	DD	BB	BB	DD	BB	DD	BB	BB	DD	DD	DD	BB	DD	DD	DD	bd	bd	NA	DD	BB	DD	DD	NN	DD	NA	NA	BB	DD	BB	BB	NA	BB	DD	DD	NA	DD	BB	bn	DD	BB	DD	DD	BB	BB	BB	BB	BB	NA
chr16_66251660_66251679	BB	BB	BB	BB	DD	BB	DD	BB	BB	DD	DD	DD	BB	DD	DD	DD	BB	DD	DD	BB	BB	DD	DD	BB	DD	BB	DD	BB	DD	BB	BB	DD	BB	DD	DD	DD	DD	BB	BB	DD	BB	DD	DD	BB	BB	BB	BB	BB	BB
chr16_66269684_66269698	BB	BB	BB	BB	DD	BB	DD	BB	BB	DD	DD	DD	BB	DD	DD	DD	BB	DD	DD	BB	BB	DD	DD	BB	DD	BB	DD	BB	DD	BB	BB	DD	BB	DD	DD	DD	DD	BB	BB	DD	BB	DD	DD	BB	BB	BB	BB	BB	BB
chr16_66269735_66269764	BB	BB	BB	BB	DD	BB	DD	BB	BB	DD	DD	DD	BB	DD	DD	DD	BB	DD	DD	BB	BB	DD	DD	BB	DD	BB	DD	BB	DD	BB	BB	DD	BB	DD	DD	DD	DD	BB	BB	DD	BB	DD	DD	BB	BB	BB	BB	BB	BB
chr16_66321254_66321297	FF	FF	NA	NA	FF	FF	FF	FF	FF	FF	FF	NN	FF	NA	FF	NA	FF	NA	FF	FF	FF	FF	FF	FF	NA	NA	NA	FF	FF	FF	FF	FF	FF	NA	FF	NA	FF	FF	FF	FF	FF	FF	FF	FF	FF	NA	FF	nn	FF
chr16_66332220_66332263	UU	UU	UU	NA	DD	UU	DD	UU	UU	DD	DD	DD	NA	DD	DD	DD	uu	DD	DD	du	UU	DD	DD	UU	DD	NA	DD	UU	DD	UU	NA	DD	UU	DD	DD	DD	DD	NA	UU	DD	NA	DD	DD	UU	UU	UU	UU	UU	UU
chr16_66351804_66351818	BB	BB	BB	BB	DD	BB	DD	BB	BB	DD	DD	DD	BB	DD	DD	DD	BB	DD	DD	BB	BB	DD	DD	BB	DD	BB	DD	BB	DD	BB	BB	DD	BB	DD	DD	DD	DD	BB	BB	DD	BB	DD	DD	BB	BB	BB	BB	BB	BB
chr16_66354709_66354764	UU	NA	UU	UU	DD	NA	DD	UU	UU	DD	DD	DD	NA	DD	DD	DD	NA	DD	DD	DD	UU	DD	DD	UU	DD	NA	DD	UU	DD	NA	UU	DD	UU	DD	DD	DD	DD	UU	NA	DD	NA	du	DD	UU	UU	UU	UU	UU	DD
chr16_66362333_66362371	BB	bn	BB	BB	dd	BB	dd	BB	BB	dd	dd	dd	BB	dd	dd	dd	bn	dd	dd	BB	BB	dd	dd	BB	dd	BB	dd	BB	dd	BB	BB	dd	BB	dd	dd	dd	dd	BB	BB	dd	BB	dd	dd	BB	BB	BB	bn	BB	BB
chr16_66489392_66489443	FF	FF	FF	FF	FF	FF	FF	NA	FF	FF	NA	NA	NA	FF	FF	NA	NA	FF	FF	FF	FF	FF	FF	NA	FF	NA	NA	FF	FF	NA	FF	NA	FF	FF	NA	NA	FF	FF	FF	NA	FF	FF	FF	FF	FF	FF	FF	NN	FF
chr16_66555662_66555706	BB	BB	BB	BB	DD	BB	DD	BB	BB	DD	DD	DD	BB	DD	DD	DD	BB	DD	DD	BB	BB	DD	DD	BB	DD	BB	DD	BB	DD	BB	BB	bd	BB	DD	DD	DD	DD	BB	DD	DD	BB	DD	DD	BB	BB	BB	BB	BB	BB
chr16_66721095_66721124	BB	BB	BB	BB	DD	NA	DD	BB	BB	DD	NA	DD	BB	NA	DD	DD	BB	DD	DD	BB	BB	DD	DD	BB	DD	NA	DD	BB	DD	BB	BB	DD	BB	DD	DD	DD	DD	BB	DD	DD	BB	NA	DD	BB	BB	BB	BB	BB	BB
chr16_66740463_66740514	BB	BB	BB	BB	DD	BB	DD	BB	BB	dn	DD	DD	BB	DD	DD	DD	BB	DD	DD	BB	BB	DD	DD	BB	DD	BB	DD	BB	DD	BB	BB	dn	BB	DD	DD	DD	DD	BB	DD	DD	BB	DD	DD	BB	BB	BB	BB	BB	BB
chr16_66748652_66748707	BB	BB	BB	BB	DD	BB	DD	BB	BB	DD	DD	DD	BB	DD	DD	DD	BB	DD	DD	BB	BB	DD	DD	BB	DD	BB	DD	BB	DD	BB	BB	DD	BB	DD	DD	DD	DD	BB	DD	DD	BB	DD	DD	BB	BB	BB	BB	BB	BB
chr16_66888035_66888062	BB	BB	BB	BB	DD	BB	DD	BB	BB	DD	DD	DD	BB	DD	DD	DD	BB	DD	DD	BB	BB	DD	DD	BB	DD	BB	DD	BB	DD	BB	BB	DD	BB	DD	DD	DD	DD	BB	DD	DD	BB	DD	DD	BB	BB	BB	BB	BB	BB
chr16_66935433_66935482	BB	BB	BB	BB	DD	BB	DD	BB	BB	DD	DD	DD	BB	DD	DD	DD	BB	DD	DD	BB	BB	DD	DD	BB	DD	bn	DD	BB	DD	BB	BB	DD	BB	DD	DD	DD	DD	BB	DD	DD	BB	DD	DD	BB	BB	BB	BB	BB	BB
chr16_66957278_66957325	BB	BB	BB	NA	DD	NA	DD	BB	NA	NA	DD	DD	BB	DD	DD	DD	BB	DD	DD	BB	BB	NA	DD	DD	DD	NA	DD	BB	DD	NA	BB	DD	BB	DD	DD	DD	DD	BB	NA	DD	DD	DD	NA	BB	BB	NA	NA	BB	NA
chr16_67061793_67061832	BB	NN	BB	BB	DD	BB	DD	BB	NA	DD	DD	DD	BB	DD	DD	DD	bn	DD	NA	BB	BB	DD	DD	BB	DD	BB	DD	BB	DD	BB	BB	DD	BB	DD	DD	DD	DD	NA	DD	DD	NA	DD	DD	BB	NA	BB	BB	BB	BB
chr16_67074196_67074231	BB	BB	BB	BB	DD	BB	DD	BB	BB	DD	DD	DD	BB	DD	DD	DD	BB	DD	DD	BB	BB	DD	DD	BB	DD	BB	DD	BB	DD	BB	BB	DD	BB	DD	DD	DD	DD	BB	DD	DD	BB	DD	DD	BB	BB	BB	BB	BB	BB
chr16_67084627_67084662	BB	BB	BB	BB	DD	BB	DD	BB	BB	DD	DD	DD	BB	DD	DD	DD	BB	DD	DD	BB	BB	DD	DD	BB	DD	BB	DD	BB	DD	BB	BB	DD	BB	DD	DD	DD	DD	BB	DD	DD	BB	DD	DD	BB	BB	BB	BB	BB	BB
chr16_67166120_67166183	NA	BB	BB	NN	NN	BB	NN	NA	BB	NN	NN	NN	BB	NN	NN	NN	BB	NN	NN	NA	BB	NN	NN	NA	NA	NA	NN	BB	NN	BB	BB	NA	NA	NN	NN	NN	NN	NA	NA	NN	NA	NN	NN	BB	BB	BB	BB	NA	BB
chr16_67253850_67253879	BB	BB	BB	BB	DD	BB	DD	BB	BB	DD	DD	DD	bd	DD	DD	DD	BB	bd	DD	BB	BB	DD	DD	BB	DD	BB	DD	BB	DD	BB	BB	DD	BB	DD	DD	DD	DD	BB	DD	DD	BB	DD	DD	BB	BB	BB	BB	BB	BB
chr16_67274097_67274126	FF	NA	NA	FF	FF	FF	FF	FF	FF	FF	FF	FF	NA	FF	FF	FF	FF	FF	FF	FF	FF	FF	FF	FF	FF	NA	FF	FF	FF	FF	FF	FF	FF	FF	FF	FF	FF	FF	FF	FF	NA	FF	NA	FF	FF	FF	FF	FF	NA
chr16_67335308_67335339	FF	FF	NN	FF	FF	FF	FF	FF	FF	FF	FF	FF	FF	FF	FF	FF	FF	FF	FF	FF	FF	FF	FF	FF	FF	FF	FF	NN	FF	FF	FF	FF	FF	FF	FF	FF	FF	FF	FF	FF	FF	FF	FF	FF	FF	FF	FF	FF	FF
chr16_67412662_67412717	NA	NN	NA	NN	DD	BB	DD	NN	BB	DD	DD	DD	BB	NA	DD	DD	NN	DD	DD	BB	BB	DD	DD	bn	DD	BB	DD	BB	DD	BB	BB	DD	BB	DD	NN	DD	DD	BB	DD	DD	NA	DD	DD	BB	BB	BB	NN	BB	BB
chr16_67476877_67476921	BB	BB	BB	BB	DD	BB	DD	bd	BB	DD	DD	DD	BB	DD	dn	DD	BB	DD	DD	BB	BB	DD	DD	BB	DD	BB	DD	BB	DD	BB	BB	DD	BB	DD	DD	DD	DD	BB	DD	DD	BB	DD	DD	BB	BB	BB	BB	BB	bn
chr16_67504867_67504918	BB	NA	BB	BB	NN	BB	NN	BB	BB	dn	nn	NA	BB	NA	NN	bn	bn	NN	NA	NA	BB	NN	NN	BB	NN	BB	DD	BB	DD	NA	BB	NA	BB	DD	NN	DD	DD	NA	NA	DD	BB	DD	NA	BB	BB	NA	NA	NA	NA
chr16_67555011_67555030	BB	BB	BB	BB	DD	BB	DD	BB	BB	DD	DD	DD	BB	DD	DD	DD	BB	DD	DD	BB	BB	DD	DD	BB	DD	BB	DD	BB	DD	BB	BB	DD	BB	DD	DD	DD	DD	BB	DD	DD	BB	DD	DD	BB	BB	BB	BB	BB	BB
chr16_67606424_67606447	BB	BB	BB	BB	DD	BB	DD	BB	BB	DD	DD	DD	BB	DD	DD	DD	BB	DD	DD	BB	bn	DD	DD	BB	DD	BB	DD	BB	DD	BB	BB	DD	BB	DD	DD	DD	DD	BB	DD	DD	BB	DD	DD	BB	BB	BB	BB	BB	BB
chr16_67613646_67613663	BB	BB	BB	BB	DD	BB	DD	BB	BB	DD	DD	DD	BB	DD	DD	DD	BB	DD	DD	BB	BB	DD	DD	BB	DD	BB	DD	BB	DD	BB	BB	DD	BB	DD	DD	DD	DD	BB	DD	DD	BB	DD	DD	BB	BB	BB	BB	BB	BB
chr16_67621546_67621563	BB	BB	BB	BB	DD	BB	DD	BB	BB	DD	DD	DD	BB	DD	DD	DD	BB	DD	DD	BB	BB	DD	DD	BB	DD	BB	DD	BB	DD	BB	BB	DD	BB	DD	DD	DD	DD	BB	DD	DD	BB	DD	DD	BB	BB	BB	BB	BB	BB
chr16_67660699_67660716	BB	BB	BB	BB	DD	BB	DD	BB	BB	DD	DD	DD	BB	DD	DD	DD	BB	DD	DD	BB	BB	DD	DD	BB	DD	BB	DD	BB	DD	BB	BB	DD	BB	DD	DD	DD	DD	BB	DD	DD	BB	DD	DD	BB	BB	BB	BB	BB	BB
chr16_67681076_67681095	FF	FF	FF	FF	df	FF	DD	FF	FF	DD	DD	df	FF	DD	df	DD	FF	DD	DD	FF	FF	DD	df	FF	DD	FF	df	FF	df	FF	FF	DD	FF	DD	DD	df	DD	FF	DD	DD	FF	df	DD	FF	FF	FF	FF	FF	FF
chr16_67698140_67698151	BB	BB	BB	BB	DD	BB	DD	BB	BB	DD	DD	DD	BB	DD	DD	DD	BB	DD	DD	BB	BB	DD	DD	BB	DD	BB	DD	BB	DD	BB	BB	DD	BB	DD	DD	DD	DD	BB	DD	DD	BB	DD	DD	BB	BB	BB	BB	BB	BB
chr16_67703307_67703324	BB	BB	BB	BB	DD	BB	DD	BB	BB	DD	DD	DD	BB	DD	DD	DD	BB	DD	DD	BB	BB	DD	DD	BB	DD	BB	DD	BB	DD	BB	BB	DD	BB	DD	DD	DD	DD	BB	DD	DD	BB	DD	DD	BB	BB	BB	BB	BB	BB
chr16_67722456_67722467	BB	BB	BB	BB	DD	BB	DD	BB	BB	DD	DD	DD	BB	DD	DD	DD	BB	DD	DD	BB	BB	DD	DD	BB	DD	BB	DD	BB	DD	BB	BB	DD	BB	DD	DD	DD	DD	BB	DD	DD	BB	DD	DD	BB	BB	BB	BB	BB	BB
chr16_67747274_67747295	BB	BB	BB	BB	dd	BB	dd	BB	BB	dd	dd	dd	BB	dd	dd	dd	BB	dd	dd	BB	BB	dd	dd	BB	dd	BB	dd	BB	dd	BB	BB	dd	BB	dn	dd	dd	dd	BB	dd	dd	BB	dd	dd	BB	BB	BB	BB	BB	BB
chr16_67767216_67767233	BB	BB	BB	BB	DD	BB	DD	BB	BB	DD	DD	DD	BB	DD	DD	DD	BB	DD	DD	BB	BB	DD	DD	BB	DD	BB	DD	BB	DD	BB	BB	DD	BB	DD	DD	DD	DD	BB	DD	DD	BB	DD	DD	BB	BB	BB	BB	BB	BB
chr16_67771466_67771500	BB	BB	BB	BB	DD	BB	DD	BB	BB	DD	DD	DD	BB	NN	DD	DD	BB	NN	NN	BB	BB	DD	NA	BB	DD	NA	DD	BB	DD	NA	BB	DD	BB	DD	DD	DD	DD	BB	DD	DD	NA	DD	DD	BB	BB	BB	BB	BB	BB
chr16_67787492_67787519	BB	BB	BB	BB	DD	BB	DD	BB	BB	DD	DD	DD	BB	DD	DD	DD	BB	DD	DD	BB	BB	DD	DD	BB	DD	BB	DD	BB	DD	NA	BB	DD	BB	DD	DD	DD	DD	BB	DD	DD	BB	DD	DD	BB	BB	BB	BB	BB	BB
chr16_67789142_67789169	BB	BB	BB	BB	DD	BB	DD	BB	BB	DD	DD	DD	BB	DD	DD	DD	BB	DD	DD	BB	BB	DD	dn	BB	DD	BB	DD	BB	DD	NA	BB	DD	BB	DD	DD	DD	DD	BB	DD	DD	BB	DD	DD	BB	BB	BB	BB	BB	BB
chr16_67794099_67794122	BB	BB	BB	BB	DD	BB	DD	BB	BB	DD	DD	DD	BB	DD	DD	DD	BB	DD	DD	BB	BB	DD	DD	BB	DD	BB	DD	BB	DD	DD	BB	DD	BB	DD	DD	DD	DD	BB	DD	DD	BB	DD	DD	BB	BB	BB	BB	BB	BB
chr16_67828862_67828877	BB	bn	BB	BB	DD	BB	bd	BB	BB	bd	DD	bd	BB	bd	dn	bd	BB	bd	dn	BB	BB	bd	DD	BB	DD	BB	bd	BB	bd	dn	BB	DD	BB	DD	bd	DD	DD	BB	DD	bd	bn	DD	bd	BB	BB	BB	BB	BB	BB
chr16_67842618_67842649	FF	FF	FF	FF	df	FF	df	FF	FF	NA	NA	df	FF	df	df	DD	FF	DD	DD	FF	FF	DD	NA	FF	df	FF	NA	NA	DD	NA	FF	df	FF	NA	df	DD	df	FF	NA	df	FF	DD	DD	FF	FF	FF	FF	FF	FF
chr16_67963147_67963160	BB	BB	BB	BB	DD	BB	bd	BB	BB	bd	DD	DD	BB	DD	DD	DD	BB	DD	DD	BB	BB	DD	bd	BB	bd	BB	bd	BB	bd	bd	BB	DD	BB	DD	bd	bd	DD	BB	DD	DD	BB	bd	DD	BB	BB	BB	BB	BB	BB
chr16_68023367_68023391	BB	BB	BB	BB	DD	BB	DD	BB	BB	DD	DD	DD	BB	DD	DD	DD	BB	DD	DD	BB	BB	DD	DD	BB	DD	BB	DD	BB	DD	DD	BB	DD	BB	DD	DD	DD	DD	BB	DD	DD	BB	DD	DD	BB	BB	BB	BB	BB	BB
chr16_68075873_68075908	BB	BB	BB	BB	NA	BB	DD	BB	BB	DD	DD	DD	NN	DD	dn	DD	BB	dn	NA	NA	NA	DD	DD	BB	DD	NA	DD	BB	DD	DD	BB	DD	BB	DD	DD	DD	DD	BB	dn	NA	NA	DD	DD	BB	BB	BB	BB	BB	BB
chr16_68077201_68077224	BB	BB	BB	BB	DD	BB	DD	BB	BB	DD	DD	DD	BB	DD	DD	DD	BB	DD	DD	BB	BB	DD	DD	BB	DD	BB	DD	BB	DD	DD	BB	DD	BB	DD	DD	DD	DD	BB	DD	DD	BB	DD	DD	BB	BB	BB	BB	BB	BB
chr16_68077824_68077871	BB	DD	DD	DD	DD	DD	DD	DD	DD	NA	DD	DD	DD	DD	DD	DD	DD	DD	NA	DD	DD	DD	NN	DD	NN	NA	DD	DD	DD	DD	DD	DD	BB	DD	DD	DD	DD	BB	NA	DD	NA	DD	DD	BB	BB	BB	BB	BB	BB
chr16_68127195_68127234	FF	NA	FF	FF	FF	FF	FF	FF	FF	FF	FF	NA	NA	FF	FF	FF	FF	NA	FF	FF	FF	NA	FF	FF	NA	NA	FF	FF	NA	FF	NN	FF	FF	FF	FF	NA	FF	FF	FF	NA	NA	FF	FF	FF	NA	FF	FF	FF	FF
chr16_68137622_68137669	BB	BB	BB	NA	DD	BB	DD	BB	BB	DD	NA	DD	NA	DD	DD	DD	NN	DD	DD	BB	BB	DD	DD	BB	NA	BB	NA	BB	NA	NA	BB	DD	BB	DD	DD	DD	DD	NA	DD	NA	NA	DD	DD	BB	BB	NA	NA	NA	BB
chr16_68170333_68170353	BB	BB	BB	BB	DD	BB	DD	BB	BB	DD	DD	DD	BB	DD	DD	DD	BB	DD	DD	BB	BB	DD	DD	BB	DD	BB	DD	BB	DD	DD	BB	DD	BB	DD	DD	DD	DD	BB	DD	DD	BB	DD	DD	BB	BB	BB	BB	BB	BB
chr16_68179447_68179470	BB	BB	BB	BB	DD	BB	DD	BB	BB	DD	DD	DD	BB	DD	DD	DD	BB	DD	DD	BB	BB	DD	DD	BB	DD	BB	DD	BB	DD	DD	BB	DD	BB	DD	DD	DD	DD	BB	DD	DD	BB	DD	DD	BB	BB	BB	BB	BB	BB
chr16_68230934_68230951	BB	BB	BB	BB	DD	BB	DD	BB	BB	DD	DD	DD	BB	DD	DD	DD	BB	DD	DD	BB	BB	DD	DD	BB	DD	BB	DD	BB	DD	DD	BB	DD	BB	DD	DD	DD	DD	BB	DD	DD	BB	DD	DD	BB	BB	BB	BB	BB	BB
chr16_68233589_68233602	BB	BB	BB	BB	DD	BB	DD	BB	BB	DD	DD	DD	BB	DD	DD	DD	BB	DD	DD	BB	BB	DD	DD	BB	DD	BB	DD	BB	DD	DD	BB	DD	BB	DD	DD	DD	DD	BB	DD	DD	BB	DD	DD	BB	BB	BB	BB	BB	BB
chr16_68313960_68313989	FF	FF	FF	FF	FF	FF	FF	FF	FF	FF	FF	FF	FF	FF	FF	FF	FF	FF	FF	FF	FF	FF	FF	FF	FF	FF	FF	FF	FF	FF	FF	FF	FF	FF	FF	FF	FF	NN	FF	FF	FF	FF	FF	FF	FF	FF	FF	FF	FF
chr16_68368505_68368568	BB	BB	NN	NA	DD	NA	NA	BB	NN	DD	DD	DD	nn	DD	DD	NN	NA	DD	NA	NA	BB	DD	DD	BB	NN	NA	DD	BB	NA	NA	BB	DD	BB	DD	DD	DD	DD	bn	DD	DD	BB	DD	DD	BB	BB	NA	BB	BB	BB
chr16_68412327_68412374	DD	NA	BB	BB	BB	BB	BB	BB	BB	BB	BB	NA	NN	BB	BB	BB	BB	BB	BB	BB	BB	BB	BB	NA	BB	NA	NA	BB	DD	DD	NA	DD	BB	NA	NN	NA	DD	BB	NN	DD	NA	DD	NA	BB	NA	BB	BB	BB	NA
chr16_68631170_68631189	BB	BB	BB	BB	NA	BB	dd	BB	BB	dn	dn	NA	BB	dd	dd	dd	BB	dd	dd	BB	BB	dd	dd	BB	NA	BB	dd	BB	dd	dd	BB	dd	BB	dd	dd	dd	dd	BB	dd	dd	BB	dd	dd	BB	BB	BB	BB	BB	BB
chr16_68640679_68640706	BB	BB	BB	BB	bd	BB	bd	BB	BB	DD	DD	BB	BB	DD	DD	DD	BB	bd	DD	BB	BB	bd	bd	BB	NA	BB	bd	BB	DD	DD	BB	DD	BB	DD	DD	DD	bd	BB	bd	bd	BB	bd	bd	BB	BB	BB	BB	BB	BB
chr16_68687756_68687809	BB	BB	BB	BB	NA	BB	DD	BB	BB	DD	NA	DD	BB	DD	DD	DD	BB	DD	DD	BB	BB	DD	DD	BB	DD	BB	NA	BB	DD	DD	BB	DD	BB	DD	DD	DD	DD	BB	DD	NA	BB	DD	NA	BB	BB	BB	BB	BB	BB
chr16_68897087_68897134	NA	NA	BB	NA	DD	BB	DD	NN	BB	DD	DD	DD	NA	DD	DD	DD	BB	DD	DD	BB	BB	NA	DD	BB	DD	NA	DD	BB	DD	DD	BB	NA	NA	DD	DD	DD	DD	BB	DD	DD	NA	DD	DD	BB	BB	NA	NA	NA	BB
chr16_68897776_68897807	BB	BB	BB	BB	DD	BB	DD	BB	BB	DD	DD	DD	BB	DD	DD	DD	BB	DD	DD	BB	BB	DD	DD	BB	DD	BB	DD	BB	DD	DD	BB	DD	BB	DD	DD	DD	DD	BB	DD	DD	BB	DD	DD	BB	BB	BB	BB	BB	BB
chr16_68945115_68945134	BB	BB	BB	BB	DD	BB	DD	BB	BB	DD	DD	DD	BB	DD	DD	DD	BB	DD	DD	BB	BB	DD	DD	BB	DD	BB	DD	BB	DD	DD	BB	DD	BB	DD	DD	DD	DD	BB	DD	DD	BB	DD	DD	BB	BB	BB	BB	BB	BB
chr16_68952412_68952435	BB	BB	BB	BB	DD	BB	DD	BB	BB	DD	DD	DD	BB	DD	DD	DD	BB	DD	DD	BB	BB	DD	DD	BB	DD	BB	DD	BB	DD	DD	BB	DD	BB	DD	DD	DD	DD	BB	DD	DD	BB	DD	DD	BB	BB	BB	BB	BB	BB
chr16_68981385_68981405	BB	BB	BB	BB	DD	BB	DD	BB	BB	DD	DD	DD	BB	DD	DD	DD	BB	DD	DD	BB	BB	DD	DD	BB	DD	BB	DD	BB	DD	DD	BB	DD	BB	DD	DD	DD	DD	BB	DD	DD	BB	DD	DD	BB	BB	BB	BB	BB	BB
chr16_68989602_68989629	BB	BB	BB	BB	DD	BB	DD	BB	BB	DD	DD	DD	BB	DD	DD	DD	BB	DD	DD	BB	BB	DD	DD	BB	DD	BB	DD	BB	DD	DD	BB	DD	BB	DD	DD	DD	DD	BB	DD	DD	BB	DD	DD	BB	BB	BB	BB	BB	BB
chr16_69004915_69004926	FF	FF	FF	FF	df	FF	DD	FF	FF	df	DD	df	FF	df	df	df	FF	df	DD	FF	FF	df	DD	FF	df	FF	df	FF	df	df	FF	df	FF	df	df	df	df	FF	DD	df	FF	df	df	FF	FF	FF	FF	FF	FF
chr16_69008699_69008718	BB	BB	BB	BB	DD	BB	DD	BB	BB	DD	DD	DD	BB	DD	DD	DD	BB	DD	DD	BB	BB	DD	DD	BB	DD	BB	DD	BB	DD	DD	BB	DD	BB	DD	DD	DD	DD	BB	DD	DD	BB	DD	DD	BB	BB	BB	BB	BB	BB
chr16_69024422_69024437	BB	BB	BB	BB	DD	BB	DD	BB	BB	DD	DD	DD	BB	DD	DD	DD	BB	DD	DD	BB	BB	DD	DD	BB	DD	BB	DD	BB	DD	DD	BB	DD	BB	DD	DD	DD	DD	BB	DD	DD	BB	DD	DD	BB	BB	BB	BB	BB	BB
chr16_69024644_69024658	BB	BB	BB	BB	DD	BB	DD	BB	BB	DD	DD	DD	BB	DD	DD	DD	BB	DD	DD	BB	BB	DD	DD	BB	DD	BB	DD	BB	DD	DD	BB	DD	BB	DD	DD	DD	DD	BB	DD	DD	BB	DD	DD	BB	BB	BB	BB	BB	BB
chr16_69089694_69089708	FF	FF	FF	FF	DD	FF	df	FF	FF	df	DD	df	FF	df	df	df	FF	df	DD	FF	FF	DD	df	FF	DD	FF	df	FF	DD	df	FF	DD	FF	df	DD	df	df	FF	df	df	FF	df	df	FF	FF	FF	FF	FF	FF
chr16_69115505_69115529	BB	BB	BB	BB	DD	BB	DD	BB	BB	DD	DD	DD	BB	DD	DD	DD	BB	DD	DD	BB	BB	DD	DD	BB	DD	BB	DD	BB	DD	DD	BB	DD	BB	DD	DD	DD	DD	BB	DD	DD	BB	DD	DD	BB	BB	BB	BB	BB	BB
chr16_69147694_69147711	FF	FF	FF	FF	df	FF	DD	FF	FF	DD	df	df	FF	df	df	df	FF	df	df	FF	FF	df	df	FF	df	FF	DD	FF	df	df	FF	df	FF	df	df	df	df	FF	df	df	FF	df	df	FF	FF	FF	FF	FF	FF
chr16_69203167_69203202	BB	BB	BB	BB	DD	BB	DD	BB	BB	DD	DD	DD	BB	DD	DD	DD	BB	DD	DD	BB	BB	DD	DD	BB	DD	BB	DD	BB	DD	DD	BB	DD	BB	DD	DD	DD	DD	BB	DD	DD	BB	DD	DD	BB	BB	bd	BB	BB	BB
chr16_69204219_69204230	FF	FF	FF	FF	df	FF	df	FF	FF	df	df	DD	FF	df	df	df	FF	df	df	FF	FF	df	df	FF	df	FF	df	FF	df	df	fn	df	FF	df	df	df	df	FF	df	df	FF	df	df	FF	FF	FF	FF	FF	FF
chr16_69267091_69267114	BB	BB	BB	BB	DD	BB	DD	BB	BB	DD	DD	DD	BB	DD	DD	DD	BB	DD	DD	BB	BB	DD	DD	BB	DD	BB	DD	BB	DD	DD	BB	DD	BB	DD	DD	DD	DD	BB	NA	DD	BB	DD	DD	BB	BB	BB	BB	BB	BB
chr16_69400715_69400750	BB	BB	BB	BB	DD	BB	DD	BB	BB	DD	DD	DD	BB	DD	DD	DD	BB	DD	DD	DD	BB	DD	DD	BB	DD	BB	DD	BB	DD	DD	DD	BB	BB	DD	DD	DD	DD	BB	BB	DD	BB	DD	DD	BB	BB	BB	BB	BB	BB
chr16_69405178_69405213	BB	BB	BB	BB	DD	BB	DD	BB	BB	DD	DD	DD	BB	DD	DD	DD	BB	DD	DD	DD	BB	DD	DD	BB	DD	BB	DD	BB	DD	DD	DD	BB	BB	DD	DD	DD	DD	BB	BB	DD	BB	DD	DD	BB	BB	BB	BB	BB	BB
chr16_69534608_69534655	NN	fn	NA	NN	NA	NN	NA	NN	NA	FF	FF	NA	NN	FF	FF	NN	NA	NA	NA	FF	NN	FF	FF	NN	FF	FF	FF	NN	FF	FF	FF	FF	FF	FF	FF	FF	NA	FF	FF	FF	NA	FF	FF	FF	FF	FF	FF	NA	FF
chr16_69666043_69666064	BB	BB	BB	BB	BB	BB	DD	BB	BB	DD	DD	DD	BB	DD	DD	BB	BB	DD	DD	DD	BB	DD	DD	BB	DD	BB	DD	BB	DD	DD	DD	BB	BB	DD	DD	DD	DD	BB	BB	DD	BB	DD	DD	BB	DD	BB	BB	BB	BB
chr16_69760227_69760265	BB	BB	BB	BB	BB	BB	DD	BB	BB	bd	DD	DD	BB	DD	DD	BB	NN	NA	DD	NA	BB	DD	DD	BB	DD	BB	NA	BB	DD	DD	DD	NA	BB	NA	DD	DD	DD	BB	BB	DD	BB	NA	NA	BB	DD	BB	BB	NA	BB
chr16_69775737_69775756	BB	BB	BB	BB	BB	BB	DD	BB	BB	DD	DD	DD	BB	DD	DD	BB	BB	DD	DD	DD	BB	DD	DD	BB	DD	BB	DD	BB	DD	DD	DD	BB	BB	DD	DD	DD	DD	BB	BB	DD	BB	DD	DD	BB	DD	BB	BB	BB	BB
chr16_69777476_69777511	NA	UU	UU	UU	UU	UU	DD	UU	UU	DD	DD	DD	UU	DD	DD	UU	UU	DD	DD	DD	UU	DD	DD	UU	DD	UU	DD	UU	DD	DD	DD	UU	UU	DD	DD	DD	DD	UU	UU	DD	UU	DD	DD	UU	DD	UU	UU	UU	NA
chr16_69779631_69779686	FF	FF	FF	NA	NA	NA	FF	FF	bf	FF	NA	NA	FF	FF	NA	FF	FF	FF	NA	FF	NA	FF	FF	NA	NA	NA	FF	FF	NA	FF	FF	FF	FF	NA	FF	FF	FF	NA	FF	FF	bf	FF	NA	NA	FF	NA	FF	FF	FF
chr16_69794329_69794363	BB	BB	BB	BB	BB	BB	DD	BB	BB	DD	DD	DD	BB	DD	DD	BB	BB	DD	DD	DD	BB	DD	DD	BB	DD	BB	DD	BB	DD	DD	DD	BB	BB	DD	DD	DD	DD	BB	BB	DD	BB	DD	DD	BB	DD	BB	BB	BB	BB
chr16_69836728_69836751	BB	BB	BB	BB	BB	BB	DD	BB	BB	DD	DD	DD	BB	DD	DD	BB	BB	DD	DD	DD	BB	DD	DD	BB	DD	BB	DD	BB	DD	DD	DD	BB	BB	DD	DD	DD	DD	BB	BB	DD	BB	DD	DD	BB	DD	BB	BB	BB	BB
chr16_69871721_69871765	NA	FF	FF	FF	FF	FF	FF	NA	FF	FF	FF	FF	FF	FF	NN	FF	NN	FF	FF	FF	FF	FF	FF	FF	FF	FF	FF	FF	FF	FF	NA	FF	FF	FF	NA	FF	FF	FF	NA	FF	FF	NA	FF	FF	FF	FF	FF	FF	FF
chr16_69872037_69872081	BB	BB	bn	BB	BB	BB	DD	BB	BB	DD	DD	DD	BB	DD	DD	BB	BB	DD	DD	DD	BB	DD	DD	BB	DD	BB	DD	BB	DD	DD	DD	BB	BB	DD	DD	DD	DD	BB	BB	DD	BB	DD	DD	BB	DD	BB	BB	BB	BB
chr16_69875295_69875320	BB	BB	BB	BB	BB	BB	DD	BB	BB	DD	DD	DD	BB	DD	DD	BB	BB	DD	DD	DD	BB	DD	DD	BB	DD	BB	DD	BB	DD	DD	DD	bn	BB	DD	DD	DD	DD	BB	BB	DD	bd	DD	DD	BB	DD	BB	BB	bd	BB
chr16_69904197_69904210	BB	BB	BB	BB	BB	BB	DD	BB	BB	DD	DD	DD	BB	DD	DD	BB	BB	DD	DD	DD	BB	DD	DD	BB	DD	BB	DD	BB	DD	DD	DD	BB	BB	DD	DD	DD	DD	BB	BB	DD	BB	DD	DD	BB	DD	BB	BB	BB	BB
chr16_69913926_69913973	BB	BB	BB	BB	BB	BB	DD	BB	BB	dd	dd	dd	BB	dd	dd	BB	BB	dd	dd	dd	BB	dd	dd	BB	dd	BB	dd	BB	dd	dd	dd	BB	BB	dd	dd	dd	dd	BB	BB	DD	BB	dd	dd	BB	dd	BB	BB	BB	BB
chr16_69990313_69990348	FF	FF	FF	NA	NA	FF	FF	FF	FF	FF	FF	FF	FF	FF	FF	FF	FF	FF	FF	FF	NN	FF	NA	FF	FF	NA	FF	FF	FF	FF	FF	FF	FF	FF	FF	NA	FF	NA	FF	FF	NA	FF	FF	FF	FF	FF	FF	FF	FF
chr16_70005857_70005889	BB	BB	BB	BB	BB	BB	NA	BB	BB	NA	DD	dn	NA	NN	NA	BB	NA	DD	DD	DD	BB	NA	dn	BB	DD	NA	DD	BB	NA	DD	NA	BB	BB	DD	DD	DD	DD	BB	BB	DD	NA	DD	DD	BB	DD	BB	BB	NA	BB
chr16_70206710_70206737	BB	BB	BB	BB	BB	BB	DD	DD	BB	DD	DD	DD	BB	DD	DD	BB	BB	DD	DD	DD	BB	DD	DD	BB	DD	BB	DD	BB	DD	DD	DD	BB	BB	DD	DD	DD	DD	BB	BB	DD	BB	DD	DD	BB	DD	BB	BB	BB	BB
chr16_70212920_70212947	BB	BB	BB	BB	BB	BB	DD	DD	BB	DD	DD	DD	BB	DD	DD	BB	BB	DD	DD	DD	BB	DD	DD	BB	DD	BB	DD	BB	DD	DD	DD	BB	BB	DD	DD	DD	DD	BB	BB	DD	BB	DD	DD	BB	DD	BB	BB	BB	BB
chr16_70216722_70216771	BB	NN	BB	BB	BB	BB	DD	DD	BB	DD	DD	DD	BB	DD	DD	BB	BB	DD	DD	DD	BB	DD	DD	BB	NA	NA	DD	BB	DD	DD	DD	BB	BB	DD	DD	DD	DD	BB	BB	DD	BB	DD	DD	BB	DD	BB	BB	BB	NA
chr16_70286335_70286355	BB	BB	BB	BB	BB	BB	DD	DD	BB	DD	DD	DD	BB	DD	DD	BB	BB	DD	DD	DD	BB	DD	DD	BB	DD	BB	DD	BB	DD	DD	DD	BB	BB	DD	DD	DD	DD	BB	BB	DD	BB	DD	DD	BB	DD	BB	BB	BB	BB
chr16_70299143_70299169	BB	BB	BB	BB	BB	BB	dn	dn	BB	dn	DD	DD	BB	DD	dn	BB	BB	DD	DD	dn	BB	DD	DD	BB	dn	BB	dn	BB	DD	dn	DD	BB	BB	DD	DD	dn	dn	BB	BB	DD	BB	DD	dn	BB	DD	BB	BB	BB	BB
chr16_70333263_70333277	BB	BB	BB	BB	BB	BB	bd	DD	BB	DD	DD	bd	BB	DD	bd	BB	BB	DD	bd	DD	BB	bd	DD	BB	DD	BB	bd	BB	DD	DD	bd	BB	BB	DD	DD	DD	DD	BB	BB	bd	BB	bd	DD	BB	bd	BB	BB	BB	BB
chr16_70364065_70364092	BB	BB	BB	BB	BB	BB	DD	DD	BB	DD	DD	DD	BB	DD	DD	BB	BB	DD	DD	DD	BB	DD	DD	BB	DD	BB	DD	BB	DD	DD	DD	BB	BB	DD	DD	DD	DD	BB	BB	DD	BB	DD	DD	BB	DD	BB	BB	BB	BB
chr16_70389340_70389369	BB	BB	BB	BB	NA	BB	DD	DD	NA	DD	DD	NA	BB	DD	DD	BB	BB	DD	DD	DD	BB	DD	DD	BB	DD	NA	DD	BB	NA	DD	DD	BB	BB	DD	DD	NA	NA	BB	NN	NA	NA	DD	NA	BB	DD	BB	BB	BB	NA
chr16_70397352_70397379	BB	BB	BB	BB	BB	BB	DD	DD	BB	DD	DD	DD	BB	DD	DD	BB	BB	DD	DD	DD	BB	DD	DD	BB	DD	BB	DD	BB	DD	DD	DD	BB	BB	DD	DD	DD	DD	BB	BB	DD	BB	DD	DD	BB	DD	BB	BB	BB	BB
chr16_70421917_70421958	BB	BB	BB	BB	BB	BB	DD	DD	BB	DD	DD	DD	BB	DD	DD	BB	BB	DD	DD	DD	BB	DD	DD	BB	DD	BB	DD	BB	DD	DD	DD	BB	BB	DD	DD	DD	DD	BB	BB	DD	BB	DD	DD	BB	DD	BB	BB	BB	BB
chr16_70450587_70450621	BB	BB	BB	BB	BB	BB	DD	DD	BB	DD	DD	DD	BB	DD	DD	BB	BB	DD	DD	DD	BB	DD	DD	BB	DD	BB	DD	BB	DD	DD	DD	BB	BB	DD	DD	DD	DD	BB	BB	DD	BB	DD	DD	BB	DD	BB	BB	BB	BB
chr16_70453618_70453645	BB	BB	BB	BB	BB	BB	DD	DD	BB	DD	DD	DD	BB	DD	DD	BB	BB	DD	DD	DD	BB	dn	DD	BB	DD	BB	DD	BB	DD	DD	DD	BB	BB	DD	DD	DD	DD	BB	BB	DD	BB	DD	dn	BB	DD	BB	BB	BB	BB
chr16_70475738_70475755	BB	BB	BB	BB	BB	BB	DD	DD	BB	DD	DD	DD	BB	DD	DD	BB	BB	DD	DD	DD	BB	DD	DD	BB	DD	BB	DD	BB	DD	DD	DD	BB	BB	DD	DD	DD	DD	BB	BB	DD	BB	DD	DD	BB	DD	BB	BB	BB	BB
chr16_70500741_70500761	BB	BB	BB	BB	BB	BB	DD	DD	BB	DD	DD	DD	BB	DD	DD	BB	BB	DD	DD	DD	BB	DD	DD	BB	DD	BB	DD	BB	DD	DD	DD	BB	BB	DD	DD	DD	DD	BB	BB	DD	BB	DD	DD	BB	DD	BB	BB	BB	BB
chr16_70503523_70503567	BB	NA	BB	NA	BB	NA	NN	DD	BB	DD	DD	DD	BB	DD	NA	NA	BB	DD	DD	NA	BB	DD	DD	BB	DD	NA	DD	BB	NA	DD	DD	BB	BB	DD	DD	DD	DD	BB	BB	NA	NA	DD	DD	NN	NA	NA	NA	BB	BB
chr16_70516908_70516931	BB	BB	BB	BB	BB	BB	DD	DD	BB	DD	DD	DD	BB	DD	DD	BB	BB	DD	DD	DD	BB	DD	DD	BB	DD	BB	DD	BB	DD	DD	DD	BB	BB	DD	DD	DD	DD	BB	BB	DD	BB	DD	DD	BB	DD	BB	BB	BB	BB
chr16_70523418_70523433	BB	BB	BB	BB	BB	BB	DD	DD	BB	DD	DD	DD	BB	DD	DD	BB	BB	DD	DD	DD	BB	DD	DD	BB	DD	BB	DD	BB	DD	DD	DD	BB	BB	DD	DD	DD	DD	BB	BB	DD	BB	DD	DD	BB	DD	BB	BB	BB	BB
chr16_70565457_70565468	BB	BB	BB	BB	BB	BB	DD	DD	BB	DD	DD	DD	BB	DD	DD	BB	BB	DD	DD	DD	BB	DD	DD	BB	DD	BB	DD	BB	DD	DD	DD	BB	BB	DD	DD	DD	DD	BB	BB	DD	BB	DD	DD	BB	DD	BB	BB	BB	BB
chr16_70573290_70573329	NA	BB	NA	BB	NA	BB	DD	DD	BB	DD	DD	DD	BB	DD	DD	BB	BB	DD	DD	DD	BB	DD	DD	BB	DD	NA	DD	BB	NA	NA	DD	NA	BB	DD	DD	NA	DD	BB	BB	NA	NA	DD	DD	BB	DD	BB	NA	BB	BB
chr16_70608034_70608073	BB	BB	BB	BB	BB	BB	DD	DD	BB	DD	DD	DD	BB	DD	DD	BB	BB	DD	DD	DD	BB	DD	DD	BB	DD	BB	DD	BB	DD	DD	DD	BB	BB	DD	DD	DD	DD	BB	BB	DD	BB	DD	DD	BB	DD	BB	BB	BB	BB
chr16_70609235_70609270	BB	BB	BB	BB	BB	BB	DD	DD	BB	DD	DD	DD	BB	DD	DD	BB	BB	DD	DD	DD	BB	DD	DD	BB	DD	BB	DD	BB	DD	DD	DD	BB	BB	DD	DD	DD	DD	BB	BB	DD	BB	DD	DD	BB	DD	BB	BB	BB	BB
chr16_70609923_70609967	BB	BB	BB	BB	BB	BB	DD	DD	BB	DD	DD	DD	BB	DD	DD	bn	BB	DD	NN	DD	BB	DD	DD	BB	DD	BB	DD	BB	DD	DD	DD	BB	BB	DD	DD	DD	DD	BB	BB	DD	NA	DD	DD	BB	DD	BB	BB	BB	BB
chr16_70624866_70624909	BB	BB	BB	BB	BB	BB	DD	DD	BB	DD	DD	DD	BB	DD	DD	BB	BB	DD	DD	DD	BB	DD	DD	BB	DD	BB	DD	BB	DD	DD	DD	BB	BB	DD	DD	DD	DD	BB	BB	DD	BB	DD	DD	BB	DD	BB	BB	BB	BB
chr16_70639847_70639881	BB	BB	BB	BB	BB	BB	DD	DD	BB	dn	DD	DD	BB	DD	DD	BB	BB	DD	DD	DD	BB	DD	DD	BB	DD	BB	DD	BB	DD	DD	DD	BB	BB	DD	DD	DD	DD	BB	BB	DD	BB	DD	DD	BB	DD	BB	BB	BB	BB
chr16_70643247_70643266	bn	BB	BB	BB	BB	BB	dd	dd	BB	dd	dn	dd	BB	dd	DD	BB	BB	dd	dd	dd	BB	dd	dd	BB	dd	BB	dd	BB	dd	dd	dd	BB	BB	dd	dd	dd	dd	BB	BB	dd	BB	dd	dd	BB	dd	BB	BB	BB	BB
chr16_70646808_70646843	BB	BB	BB	BB	BB	NA	DD	DD	BB	NA	DD	NN	BB	NA	DD	BB	NA	dn	DD	DD	BB	DD	DD	BB	DD	BB	DD	BB	NN	NA	DD	NN	BB	dn	DD	NA	DD	BB	BB	DD	bn	NA	DD	BB	DD	NA	BB	BB	NA
chr16_70650700_70650739	BB	BB	BB	BB	BB	BB	DD	DD	BB	DD	DD	DD	BB	DD	DD	BB	BB	DD	DD	DD	BB	DD	DD	BB	DD	BB	DD	BB	DD	DD	DD	BB	BB	DD	DD	DD	DD	BB	BB	DD	BB	DD	DD	BB	DD	BB	BB	BB	BB
chr16_70720540_70720555	BB	BB	BB	BB	BB	BB	DD	DD	BB	DD	DD	DD	BB	DD	DD	BB	BB	DD	DD	dn	BB	DD	DD	BB	DD	BB	DD	BB	DD	DD	DD	BB	BB	DD	DD	DD	DD	BB	BB	DD	BB	DD	DD	BB	dn	BB	BB	BB	BB
chr16_70737884_70737903	BB	BB	BB	BB	BB	BB	DD	DD	BB	DD	DD	DD	BB	DD	DD	BB	BB	DD	DD	DD	BB	DD	DD	BB	DD	BB	DD	BB	dn	DD	DD	BB	BB	DD	DD	DD	DD	BB	BB	DD	BB	DD	DD	BB	DD	BB	BB	bn	BB
chr16_70815569_70815583	BB	BB	BB	BB	BB	BB	DD	DD	BB	DD	DD	DD	BB	DD	DD	BB	BB	DD	DD	DD	BB	DD	DD	BB	DD	BB	DD	BB	DD	DD	DD	BB	BB	DD	DD	DD	DD	BB	BB	DD	BB	DD	DD	BB	DD	BB	BB	BB	BB
chr16_70866305_70866324	BB	BB	BB	BB	BB	BB	DD	DD	BB	DD	DD	DD	BB	DD	DD	BB	BB	DD	DD	DD	BB	DD	DD	BB	DD	BB	DD	BB	DD	DD	DD	BB	BB	DD	DD	DD	DD	BB	BB	DD	BB	DD	DD	BB	DD	BB	BB	BB	BB
chr16_70873687_70873698	BB	BB	BB	BB	BB	BB	DD	DD	BB	DD	DD	DD	BB	DD	DD	BB	BB	DD	DD	dn	BB	DD	DD	BB	DD	BB	DD	BB	DD	DD	DD	BB	BB	DD	DD	DD	DD	BB	BB	DD	BB	DD	DD	BB	DD	BB	BB	BB	BB
chr16_70906308_70906327	BB	BB	BB	BB	BB	BB	DD	DD	BB	DD	DD	DD	BB	DD	DD	BB	BB	DD	DD	DD	BB	DD	DD	BB	DD	BB	DD	BB	DD	DD	DD	BB	BB	DD	DD	DD	DD	BB	BB	DD	BB	DD	DD	BB	DD	BB	BB	BB	BB
chr16_70969034_70969054	BB	BB	BB	BB	BB	BB	DD	DD	BB	DD	DD	DD	BB	DD	DD	BB	BB	DD	DD	DD	BB	DD	DD	BB	DD	BB	DD	BB	DD	DD	DD	BB	BB	DD	DD	DD	DD	BB	BB	DD	BB	DD	DD	BB	DD	BB	BB	BB	BB
chr16_70990325_70990360	BB	BB	BB	NA	BB	BB	DD	DD	BB	DD	DD	DD	BB	DD	DD	BB	BB	DD	DD	DD	BB	DD	DD	BB	DD	BB	DD	BB	DD	DD	DD	BB	BB	DD	DD	DD	DD	BB	BB	DD	NA	DD	DD	BB	DD	BB	BB	BB	BB
chr16_70992315_70992344	BB	BB	BB	BB	BB	BB	DD	DD	BB	DD	DD	DD	BB	DD	DD	BB	BB	DD	DD	DD	BB	DD	DD	BB	DD	BB	DD	BB	DD	DD	DD	BB	BB	DD	DD	DD	DD	BB	BB	DD	BB	DD	DD	BB	DD	BB	BB	BB	BB
chr16_70992379_70992406	BB	BB	BB	BB	BB	BB	DD	DD	BB	DD	DD	DD	BB	DD	DD	BB	BB	DD	DD	DD	BB	DD	DD	BB	DD	BB	DD	BB	DD	DD	DD	BB	BB	DD	DD	DD	DD	BB	BB	DD	BB	DD	DD	BB	DD	BB	BB	BB	BB
chr16_71009614_71009657	BB	BB	BB	BB	BB	BB	DD	DD	BB	DD	DD	DD	BB	DD	DD	BB	BB	DD	DD	DD	BB	DD	DD	BB	DD	BB	DD	BB	DD	DD	DD	BB	BB	DD	DD	DD	DD	BB	BB	DD	BB	DD	DD	BB	DD	BB	BB	BB	BB
chr16_71042523_71042562	BB	BB	BB	BB	BB	BB	DD	DD	BB	DD	DD	DD	BB	DD	DD	BB	BB	DD	DD	DD	BB	DD	DD	BB	DD	BB	DD	BB	DD	DD	DD	BB	BB	DD	DD	DD	DD	BB	BB	DD	BB	DD	DD	BB	DD	BB	BB	BB	BB
chr16_71045118_71045144	FF	FF	FF	FF	FF	NA	FF	FF	FF	FF	FF	FF	FF	NA	FF	FF	FF	FF	FF	FF	FF	FF	FF	FF	FF	FF	FF	FF	FF	FF	FF	FF	FF	FF	NA	FF	FF	FF	NA	FF	FF	FF	FF	FF	FF	FF	FF	NN	NA
chr16_71051120_71051171	BB	BB	BB	BB	BB	BB	dn	DD	NA	DD	DD	NA	BB	DD	DD	BB	BB	NA	DD	DD	BB	dn	NA	BB	DD	BB	DD	BB	DD	NA	DD	BB	BB	NA	DD	DD	DD	BB	BB	DD	BB	DD	DD	BB	DD	BB	BB	NA	BB
chr16_71102907_71102936	BB	BB	BB	BB	BB	BB	DD	DD	BB	DD	DD	DD	BB	DD	DD	BB	BB	DD	DD	DD	BB	DD	DD	BB	DD	BB	DD	BB	DD	DD	DD	BB	BB	DD	DD	DD	DD	BB	BB	DD	BB	DD	DD	BB	DD	BB	BB	BB	BB
chr16_71116492_71116515	BB	BB	BB	BB	BB	BB	DD	DD	BB	DD	DD	DD	BB	DD	DD	BB	BB	DD	DD	DD	BB	DD	DD	BB	DD	BB	DD	BB	DD	DD	DD	BB	BB	DD	DD	DD	DD	BB	BB	DD	BB	DD	DD	BB	DD	BB	BB	BB	BB
chr16_71204590_71204633	BB	BB	BB	BB	NA	BB	DD	DD	BB	NA	DD	DD	BB	DD	DD	BB	BB	DD	DD	DD	BB	DD	DD	BB	DD	BB	DD	NA	DD	DD	DD	BB	BB	DD	DD	DD	DD	BB	BB	DD	BB	DD	DD	BB	DD	BB	BB	BB	BB
chr16_71213938_71213985	BB	NA	BB	BB	BB	NA	DD	DD	BB	NA	DD	dn	BB	DD	DD	BB	BB	DD	DD	DD	BB	DD	NA	BB	DD	NA	DD	NA	DD	DD	DD	BB	BB	DD	DD	NA	DD	BB	BB	DD	bn	DD	DD	BB	DD	BB	NN	BB	BB
chr16_71248995_71249014	BB	BB	BB	BB	BB	BB	DD	DD	BB	DD	DD	DD	BB	DD	DD	BB	BB	DD	DD	DD	BB	DD	DD	BB	DD	BB	DD	BB	DD	DD	DD	BB	BB	DD	DD	DD	dn	BB	BB	DD	BB	DD	DD	BB	DD	BB	BB	BB	BB
chr16_71253573_71253587	BB	BB	BB	BB	BB	BB	DD	DD	BB	DD	DD	DD	BB	DD	DD	BB	BB	DD	DD	DD	BB	DD	DD	BB	DD	BB	DD	BB	DD	DD	DD	BB	BB	DD	DD	DD	DD	BB	BB	DD	BB	DD	DD	BB	DD	BB	BB	BB	BB
chr16_71286533_71286580	BB	BB	BB	BB	BB	BB	DD	DD	BB	DD	DD	DD	BB	DD	DD	BB	BB	DD	DD	DD	BB	DD	DD	BB	DD	BB	DD	BB	DD	DD	DD	BB	BB	DD	DD	DD	DD	BB	BB	DD	BB	DD	DD	BB	DD	BB	BB	BB	BB
chr16_71301615_71301636	FF	FF	FF	NA	FF	FF	NN	FF	FF	FF	FF	FF	FF	FF	FF	NA	NA	FF	FF	FF	FF	FF	FF	FF	FF	FF	FF	FF	FF	NA	FF	NA	FF	FF	FF	FF	NA	FF	FF	FF	NA	FF	FF	FF	FF	FF	FF	NA	FF
chr16_71454963_71455014	BB	BB	BB	BB	BB	BB	DD	DD	BB	DD	DD	DD	NA	DD	DD	BB	BB	DD	DD	DD	BB	DD	dn	BB	DD	BB	DD	BB	DD	DD	DD	BB	BB	DD	DD	DD	DD	BB	BB	DD	NA	NA	DD	BB	DD	BB	BB	BB	BB
chr16_71607525_71607548	FF	FF	NA	FF	NA	NA	FF	FF	NN	FF	FF	NA	FF	FF	FF	NA	NA	FF	NA	FF	FF	FF	NA	FF	FF	NA	NA	FF	FF	FF	FF	FF	NA	FF	FF	FF	FF	FF	FF	FF	FF	FF	FF	FF	FF	FF	NA	FF	FF
chr16_71608546_71608581	BB	BB	BB	BB	BB	BB	DD	DD	BB	DD	DD	DD	BB	DD	DD	BB	BB	DD	DD	DD	BB	DD	DD	BB	DD	BB	DD	BB	DD	DD	DD	BB	BB	DD	DD	DD	DD	BB	BB	DD	BB	DD	DD	BB	DD	bn	BB	BB	BB
chr16_71634660_71634695	FF	FF	FF	NA	FF	FF	FF	NA	FF	FF	FF	FF	FF	FF	FF	FF	FF	FF	FF	FF	FF	FF	FF	FF	FF	FF	FF	FF	FF	FF	FF	FF	FF	FF	FF	FF	FF	FF	FF	FF	NA	FF	FF	FF	FF	FF	FF	FF	FF
chr16_71716726_71716770	NA	NA	BB	NA	BB	NA	DD	DD	NA	DD	DD	NA	BB	DD	NA	NA	NA	NA	DD	DD	BB	DD	DD	NA	DD	NA	DD	BB	DD	DD	DD	BB	BB	DD	DD	DD	DD	NN	NA	DD	NA	NA	DD	NA	NA	NA	BB	BB	BB
chr16_71733158_71733212	BB	BB	BB	BB	BB	BB	DD	DD	BB	DD	DD	DD	BB	DD	DD	BB	BB	DD	DD	DD	BB	DD	DD	BB	DD	BB	DD	BB	DD	DD	DD	BB	BB	DD	DD	DD	DD	BB	BB	DD	BB	DD	DD	BB	DD	BB	BB	BB	BB
chr16_71771859_71771898	BB	BB	BB	BB	BB	BB	DD	DD	BB	DD	DD	DD	BB	DD	DD	BB	BB	DD	DD	DD	BB	DD	DD	BB	DD	BB	DD	BB	DD	DD	DD	BB	BB	DD	DD	DD	DD	BB	BB	DD	BB	DD	DD	BB	DD	BB	BB	BB	BB
chr16_71783326_71783349	BB	BB	BB	BB	BB	BB	DD	DD	BB	DD	DD	DD	BB	DD	DD	BB	BB	DD	DD	DD	BB	DD	DD	BB	DD	BB	DD	BB	DD	DD	DD	BB	BB	DD	DD	DD	DD	BB	BB	DD	BB	DD	DD	BB	DD	BB	BB	BB	BB
chr16_71801881_71801898	BB	bd	BB	BB	BB	BB	DD	DD	BB	DD	DD	DD	BB	DD	DD	BB	BB	DD	DD	DD	BB	DD	DD	BB	DD	BB	DD	BB	DD	DD	DD	BB	BB	DD	DD	DD	DD	BB	BB	DD	BB	DD	DD	BB	DD	BB	BB	BB	BB
chr16_71831609_71831622	FF	FF	FF	FF	FF	FF	FF	FF	FF	FF	FF	NA	FF	FF	NA	FF	FF	FF	FF	FF	FF	FF	FF	FF	NA	FF	FF	FF	FF	fn	NA	FF	FF	FF	FF	NA	FF	FF	FF	FF	FF	NA	FF	FF	FF	FF	FF	FF	FF
chr16_71871611_71871638	BB	BB	BB	BB	BB	BB	DD	DD	BB	DD	DD	DD	BB	DD	DD	BB	BB	DD	DD	DD	BB	DD	DD	BB	DD	BB	DD	BB	DD	DD	DD	BB	BB	DD	DD	DD	DD	BB	BB	DD	BB	DD	DD	BB	DD	BB	BB	BB	BB
chr16_71893614_71893625	BB	BB	BB	BB	BB	BB	DD	DD	BB	DD	DD	DD	BB	DD	DD	BB	BB	DD	DD	DD	BB	DD	DD	BB	DD	BB	DD	BB	DD	DD	DD	BB	BB	DD	DD	DD	DD	BB	BB	DD	BB	DD	DD	BB	DD	BB	BB	BB	BB
chr16_71902127_71902161	BB	BB	BB	BB	BB	BB	DD	DD	BB	DD	DD	DD	BB	DD	DD	BB	BB	DD	DD	DD	BB	DD	DD	BB	DD	BB	DD	BB	DD	DD	DD	BB	BB	DD	DD	DD	DD	BB	BB	DD	BB	DD	DD	BB	DD	BB	BB	BB	BB
chr16_71954391_71954430	BB	BB	BB	BB	BB	BB	DD	DD	BB	DD	DD	DD	BB	DD	DD	BB	BB	DD	DD	DD	BB	DD	DD	BB	DD	BB	DD	BB	DD	DD	DD	BB	BB	DD	DD	DD	DD	BB	BB	DD	BB	DD	DD	BB	DD	BB	BB	BB	BB
chr16_71964398_71964441	BB	BB	BB	BB	BB	BB	DD	DD	BB	DD	DD	DD	BB	DD	DD	BB	BB	DD	DD	DD	BB	DD	DD	BB	DD	BB	DD	BB	DD	DD	DD	BB	BB	DD	DD	DD	DD	BB	BB	DD	BB	DD	DD	BB	DD	bn	BB	BB	BB
chr16_71972237_71972264	BB	BB	BB	BB	BB	BB	DD	DD	BB	DD	DD	DD	BB	DD	DD	BB	BB	DD	DD	DD	BB	DD	DD	BB	DD	BB	DD	BB	DD	DD	DD	BB	BB	DD	DD	DD	DD	BB	BB	DD	BB	DD	DD	BB	DD	BB	BB	BB	BB
chr16_72003707_72003718	FF	FF	FF	FF	FF	FF	df	df	FF	df	df	df	FF	df	df	FF	FF	df	df	df	FF	df	df	FF	df	FF	df	FF	df	df	df	FF	FF	df	df	df	df	FF	FF	df	FF	df	df	FF	df	FF	FF	FF	FF
chr16_72026148_72026183	NA	BB	BB	NA	BB	BB	DD	DD	BB	DD	NA	dn	BB	DD	NA	BB	BB	DD	DD	DD	NA	DD	NA	NA	DD	BB	DD	BB	NA	DD	DD	BB	NA	NN	DD	NA	DD	BB	BB	dn	BB	DD	DD	BB	NA	BB	BB	BB	BB
chr16_72047398_72047409	BB	BB	BB	BB	BB	BB	DD	DD	BB	DD	DD	DD	BB	DD	DD	BB	BB	DD	DD	DD	BB	DD	DD	BB	DD	BB	DD	BB	DD	DD	DD	BB	BB	DD	DD	DD	DD	BB	BB	DD	BB	DD	DD	BB	DD	BB	BB	BB	BB
chr16_72047926_72047953	BB	BB	BB	BB	BB	BB	DD	DD	BB	DD	DD	DD	BB	DD	DD	BB	BB	DD	DD	DD	BB	DD	DD	BB	DD	BB	DD	BB	DD	DD	DD	BB	BB	DD	DD	DD	DD	BB	BB	DD	BB	DD	DD	BB	DD	BB	BB	BB	BB
chr16_72052557_72052604	NN	FF	NA	NA	FF	FF	NA	NA	FF	df	FF	FF	FF	NA	df	NA	FF	NA	df	fn	FF	FF	NA	NA	NA	FF	FF	FF	FF	FF	NA	NA	FF	NA	FF	NA	FF	NA	FF	NA	fn	FF	fn	FF	NA	NA	FF	FF	FF
chr16_72054972_72055007	BB	BB	BB	BB	BB	BB	DD	DD	NA	NN	DD	DD	BB	DD	DD	BB	BB	DD	DD	NA	BB	DD	DD	BB	DD	NA	DD	BB	DD	DD	DD	BB	BB	DD	DD	DD	DD	BB	BB	DD	BB	DD	DD	BB	DD	NA	BB	BB	BB
chr16_72065587_72065610	BB	BB	BB	BB	BB	BB	DD	DD	BB	DD	DD	DD	BB	DD	DD	BB	BB	DD	DD	DD	BB	DD	DD	BB	DD	BB	DD	BB	DD	DD	DD	BB	BB	DD	DD	DD	DD	BB	BB	DD	BB	DD	DD	BB	DD	BB	bn	BB	BB
chr16_72075040_72075067	BB	BB	BB	BB	BB	BB	dd	dd	BB	dd	dd	dd	BB	dd	dd	BB	BB	dd	dd	dd	BB	dd	dd	BB	dd	BB	dd	BB	dd	dd	dd	BB	BB	dd	dd	dd	dd	BB	BB	dd	BB	dd	dd	BB	dd	BB	BB	BB	BB
chr16_72159343_72159360	BB	BB	BB	BB	BB	BB	DD	dd	BB	dd	dd	dd	BB	dd	dd	BB	BB	dd	dd	dd	BB	dd	dd	BB	dd	BB	dd	BB	dd	dd	dd	BB	BB	dd	dd	dd	dd	BB	bn	dd	BB	DD	DD	BB	dd	BB	BB	BB	BB
chr16_72162478_72162491	BB	BB	BB	BB	BB	BB	DD	DD	BB	DD	DD	DD	bd	DD	DD	BB	BB	DD	DD	DD	BB	DD	DD	BB	DD	BB	DD	BB	DD	DD	DD	BB	BB	DD	DD	DD	DD	BB	BB	DD	BB	DD	DD	BB	DD	BB	BB	BB	BB
chr16_72164863_72164874	BB	BB	BB	BB	BB	BB	DD	DD	BB	DD	DD	DD	BB	DD	DD	BB	BB	DD	DD	DD	BB	DD	DD	BB	DD	BB	DD	BB	DD	DD	DD	BB	BB	DD	DD	DD	DD	BB	BB	DD	BB	DD	DD	BB	DD	BB	BB	BB	BB
chr16_72180875_72180914	BB	BB	BB	BB	BB	BB	DD	DD	BB	DD	DD	DD	BB	DD	DD	BB	BB	DD	DD	DD	BB	DD	DD	BB	DD	BB	DD	BB	DD	DD	DD	BB	BB	DD	DD	DD	DD	BB	BB	DD	BB	DD	DD	BB	DD	BB	BB	BB	BB
chr16_72200703_72200716	BB	BB	BB	BB	BB	BB	DD	DD	BB	DD	DD	DD	BB	DD	DD	bn	BB	DD	DD	DD	BB	DD	DD	BB	DD	BB	DD	BB	DD	DD	DD	BB	bn	DD	DD	DD	DD	BB	BB	DD	BB	DD	DD	BB	DD	BB	BB	BB	BB
chr16_72204133_72204144	BB	BB	BB	BB	BB	BB	dn	DD	BB	dn	DD	DD	BB	dn	dn	BB	BB	dn	dn	DD	BB	dn	dn	BB	DD	BB	dn	BB	dn	DD	dn	BB	BB	DD	dn	dn	dn	BB	BB	dn	BB	dn	dn	BB	DD	BB	BB	BB	BB
chr16_72230281_72230307	BB	BB	BB	BB	BB	BB	DD	DD	BB	DD	DD	DD	BB	DD	DD	BB	BB	DD	DD	DD	BB	DD	DD	BB	DD	BB	DD	BB	DD	DD	DD	BB	BB	DD	DD	DD	DD	BB	BB	DD	BB	DD	DD	BB	DD	BB	BB	BB	BB
chr16_72235040_72235055	BB	BB	BB	BB	BB	bd	DD	DD	BB	DD	DD	DD	BB	DD	DD	BB	BB	DD	DD	DD	BB	DD	DD	BB	DD	BB	DD	BB	DD	DD	DD	BB	BB	DD	DD	DD	DD	BB	BB	DD	BB	DD	DD	BB	DD	BB	BB	BB	BB
chr16_72250321_72250340	BB	BB	BB	BB	BB	BB	DD	DD	BB	DD	DD	DD	BB	DD	DD	BB	BB	DD	DD	DD	BB	DD	DD	BB	DD	BB	DD	BB	DD	DD	DD	BB	BB	DD	DD	DD	DD	BB	BB	DD	BB	DD	DD	BB	DD	BB	BB	BB	BB
chr16_72252926_72252961	BB	BB	BB	BB	BB	BB	DD	DD	BB	DD	DD	DD	BB	DD	DD	BB	BB	DD	DD	DD	BB	DD	DD	BB	DD	BB	DD	BB	DD	DD	DD	BB	BB	DD	DD	DD	DD	BB	bn	DD	BB	DD	DD	BB	DD	BB	BB	BB	BB
chr16_72257173_72257184	BB	BB	BB	BB	BB	BB	DD	DD	BB	DD	DD	DD	BB	dn	DD	BB	BB	DD	DD	DD	BB	DD	DD	BB	DD	BB	DD	BB	DD	DD	DD	BB	BB	DD	DD	DD	DD	BB	BB	DD	BB	DD	DD	BB	DD	BB	BB	BB	BB
chr16_72300217_72300240	BB	BB	BB	BB	BB	BB	DD	DD	BB	DD	DD	DD	BB	DD	DD	BB	BB	DD	DD	DD	BB	DD	DD	BB	DD	BB	DD	BB	DD	DD	DD	BB	BB	DD	DD	DD	DD	BB	BB	DD	BB	DD	DD	BB	DD	BB	BB	BB	BB
chr16_72338557_72338608	NA	FF	FF	FF	FF	FF	FF	FF	FF	FF	FF	FF	FF	FF	FF	FF	FF	NA	FF	FF	NA	FF	FF	FF	FF	FF	FF	FF	NA	FF	FF	NA	NA	FF	FF	FF	FF	FF	FF	fn	FF	FF	FF	FF	FF	FF	FF	FF	FF
chr16_72339475_72339496	BB	BB	BB	BB	BB	BB	dd	dd	BB	dd	dd	dd	BB	dd	dd	BB	BB	dd	DD	dd	BB	dd	dd	BB	dd	bn	DD	BB	dd	dd	dd	BB	BB	DD	dd	dd	dd	BB	BB	dd	BB	dd	dd	BB	dd	BB	BB	BB	BB
chr16_72354148_72354195	BB	BB	BB	BB	BB	BB	DD	DD	BB	DD	DD	DD	BB	DD	DD	BB	BB	DD	DD	DD	BB	DD	DD	BB	DD	BB	DD	BB	DD	DD	DD	BB	BB	DD	DD	DD	DD	BB	BB	DD	BB	DD	DD	BB	DD	BB	BB	BB	BB
chr16_72359083_72359118	BB	bn	BB	BB	BB	BB	DD	DD	BB	DD	DD	DD	BB	DD	DD	BB	BB	DD	DD	DD	BB	DD	DD	BB	DD	BB	DD	BB	DD	DD	DD	BB	BB	DD	DD	DD	DD	BB	BB	DD	BB	DD	DD	BB	DD	BB	BB	BB	BB
chr16_72379761_72379815	BB	BB	BB	BB	BB	BB	DD	DD	BB	DD	DD	DD	BB	DD	DD	BB	BB	DD	DD	DD	BB	DD	DD	BB	DD	BB	DD	BB	DD	DD	DD	BB	BB	DD	DD	DD	DD	BB	BB	DD	BB	DD	DD	BB	DD	BB	BB	bn	BB
chr16_72405372_72405407	BB	BB	BB	BB	BB	BB	DD	DD	BB	DD	DD	DD	BB	DD	DD	BB	BB	DD	DD	DD	BB	DD	DD	BB	DD	BB	DD	BB	DD	DD	DD	BB	BB	DD	DD	DD	DD	BB	BB	DD	BB	DD	DD	BB	DD	BB	BB	BB	BB
chr16_72423625_72423660	BB	BB	BB	BB	BB	BB	DD	DD	BB	DD	DD	DD	BB	DD	DD	BB	BB	DD	DD	DD	BB	DD	DD	BB	DD	BB	DD	BB	DD	DD	DD	BB	BB	DD	DD	DD	DD	BB	BB	DD	BB	DD	DD	BB	DD	BB	BB	BB	BB
chr16_72423683_72423694	BB	BB	BB	BB	BB	BB	DD	DD	BB	DD	DD	DD	BB	DD	DD	BB	BB	DD	DD	DD	BB	DD	DD	BB	DD	BB	DD	BB	DD	DD	DD	BB	BB	DD	DD	DD	DD	BB	BB	DD	BB	DD	DD	BB	DD	BB	BB	BB	BB
chr16_72423695_72423706	BB	BB	BB	BB	BB	BB	bd	bd	BB	bd	bd	bd	BB	bd	bd	BB	BB	bd	bd	bd	BB	bd	bd	BB	bd	BB	bd	BB	bd	DD	bd	BB	BB	bd	bd	bd	bd	BB	BB	bd	BB	DD	bd	BB	bd	BB	BB	BB	BB
chr16_72433429_72433480	BB	bn	DD	BB	BB	NN	NA	DD	NA	NA	NA	NA	NA	NA	DD	BB	BB	NA	DD	DD	NA	DD	DD	BB	bd	DD	NA	BB	NA	NA	DD	BB	BB	DD	DD	NA	DD	BB	BB	NA	BB	DD	DD	BB	DD	BB	BB	BB	BB
chr16_72442118_72442129	BB	BB	BB	BB	BB	BB	DD	DD	BB	DD	DD	DD	BB	DD	DD	BB	BB	DD	DD	DD	BB	DD	DD	BB	dn	BB	DD	BB	DD	DD	DD	BB	BB	DD	DD	DD	DD	BB	BB	DD	BB	DD	DD	BB	DD	BB	BB	BB	BB
chr16_72459411_72459446	BB	BB	BB	BB	BB	BB	DD	DD	BB	DD	DD	DD	BB	DD	DD	BB	BB	DD	DD	DD	BB	DD	DD	BB	DD	BB	DD	BB	DD	DD	DD	BB	BB	DD	DD	DD	DD	BB	BB	DD	BB	DD	DD	BB	DD	BB	BB	BB	BB
chr16_72486213_72486232	BB	BB	BB	BB	BB	BB	DD	DD	BB	DD	DD	DD	BB	DD	DD	BB	BB	DD	DD	DD	BB	DD	DD	BB	DD	BB	DD	BB	DD	DD	DD	BB	BB	DD	DD	DD	DD	BB	BB	DD	BB	DD	DD	BB	DD	BB	BB	BB	BB
chr16_72491755_72491802	UU	UU	NA	UU	NA	NA	DD	DD	UU	DD	DD	DD	UU	DD	DD	UU	NA	DD	DD	DD	UU	DD	DD	UU	DD	NA	DD	UU	DD	DD	DD	UU	UU	DD	DD	DD	DD	UU	UU	DD	NA	DD	DD	UU	DD	NA	UU	UU	UU
chr16_72514922_72514969	FF	NA	NA	FF	FF	FF	df	df	FF	df	df	df	FF	df	df	FF	FF	NA	df	df	NA	df	df	FF	df	NA	df	FF	df	NA	df	FF	FF	df	df	df	df	FF	FF	NA	FF	df	df	FF	df	FF	FF	FF	FF
chr16_72550671_72550718	BB	BB	NA	NA	BB	BB	DD	NA	NA	DD	DD	DD	BB	DD	NA	NA	BB	DD	DD	DD	NA	NA	DD	BB	DD	BB	DD	BB	DD	DD	NA	BB	NA	DD	DD	DD	DD	BB	BB	DD	NA	DD	DD	BB	DD	NA	BB	BB	NA
chr16_72556164_72556199	BB	BB	BB	BB	BB	BB	DD	DD	BB	DD	DD	DD	BB	DD	DD	BB	BB	DD	DD	DD	BB	DD	DD	BB	DD	bn	DD	BB	DD	DD	DD	BB	BB	DD	DD	DD	DD	BB	bd	DD	BB	DD	DD	BB	DD	BB	BB	BB	BB
chr16_72563098_72563137	BB	BB	BB	BB	BB	BB	DD	DD	BB	DD	DD	DD	BB	DD	DD	BB	BB	DD	DD	DD	BB	DD	DD	BB	DD	BB	DD	BB	DD	DD	DD	BB	BB	DD	DD	DD	DD	BB	BB	DD	BB	DD	DD	BB	DD	BB	BB	BB	BB
chr16_72567842_72567853	FF	FF	FF	FF	FF	FF	df	df	FF	df	df	df	FF	df	df	FF	FF	df	df	df	FF	df	df	FF	df	FF	df	FF	df	df	df	FF	FF	df	df	df	df	FF	FF	df	FF	df	df	FF	df	FF	FF	FF	FF
chr16_72568172_72568189	BB	BB	BB	BB	BB	BB	DD	DD	BB	DD	DD	DD	BB	DD	DD	BB	BB	DD	DD	DD	BB	DD	DD	BB	DD	BB	DD	BB	DD	DD	DD	BB	BB	DD	DD	DD	DD	BB	BB	DD	BB	DD	DD	BB	DD	BB	BB	BB	BB
chr16_72570372_72570386	BB	BB	BB	BB	BB	BB	DD	DD	BB	DD	DD	DD	BB	DD	DD	BB	BB	DD	DD	DD	BB	DD	DD	BB	DD	BB	DD	BB	DD	DD	DD	BB	BB	DD	DD	DD	DD	BB	BB	DD	BB	DD	DD	BB	DD	BB	BB	BB	BB
chr16_72577624_72577647	FF	FF	FF	FF	FF	FF	DD	DD	FF	DD	df	df	FF	df	df	FF	FF	df	DD	df	FF	df	df	FF	df	FF	df	FF	df	DD	df	FF	FF	DD	DD	DD	DD	FF	FF	df	FF	DD	DD	FF	df	FF	FF	FF	FF
chr16_72593949_72593996	BB	BB	BB	BB	BB	BB	dd	dd	BB	dd	dd	dd	BB	dd	dd	BB	BB	dd	dd	dd	BB	dd	dd	BB	dd	BB	dd	BB	dd	dd	dd	BB	BB	dd	dd	dd	dd	BB	BB	dd	BB	dd	dd	BB	dd	BB	BB	BB	BB
chr16_72609472_72609491	BB	BB	BB	BB	BB	BB	DD	DD	BB	DD	DD	DD	BB	DD	DD	BB	BB	DD	DD	DD	BB	DD	DD	BB	DD	BB	DD	BB	DD	DD	DD	BB	BB	DD	DD	DD	DD	BB	BB	DD	BB	DD	DD	BB	DD	BB	BB	BB	BB
chr16_72635005_72635048	BB	NA	BB	BB	BB	BB	NA	DD	BB	DD	DD	DD	BB	DD	DD	BB	BB	DD	DD	DD	BB	DD	DD	BB	DD	BB	DD	BB	DD	DD	DD	NA	BB	DD	NA	DD	DD	BB	NA	NA	BB	DD	DD	BB	DD	BB	BB	NA	BB
chr16_72639780_72639811	BB	BB	BB	BB	BB	BB	DD	DD	BB	DD	DD	DD	BB	DD	dn	BB	BB	DD	DD	DD	BB	DD	DD	BB	DD	BB	DD	BB	DD	DD	DD	BB	BB	DD	DD	DD	DD	BB	BB	DD	bn	DD	DD	BB	DD	BB	BB	BB	BB
chr16_72649237_72649252	BB	BB	BB	BB	BB	BB	dn	DD	BB	DD	DD	DD	BB	DD	dn	BB	BB	dn	dn	DD	BB	DD	dn	BB	DD	BB	DD	BB	dn	DD	DD	BB	BB	DD	dn	DD	dn	BB	BB	DD	BB	DD	dn	BB	dn	BB	BB	BB	BB
chr16_72671282_72671313	BB	BB	BB	BB	BB	BB	DD	DD	BB	DD	DD	DD	BB	DD	DD	BB	BB	DD	DD	DD	BB	DD	DD	BB	DD	BB	DD	BB	DD	DD	DD	BB	BB	DD	DD	DD	DD	BB	BB	DD	BB	DD	DD	BB	DD	BB	BB	BB	BB
chr16_72674984_72675019	BB	BB	BB	BB	BB	BB	DD	DD	BB	DD	DD	DD	BB	DD	DD	BB	BB	DD	DD	DD	BB	DD	DD	BB	dn	BB	DD	BB	DD	DD	DD	BB	BB	DD	DD	DD	DD	BB	BB	DD	BB	DD	DD	BB	DD	BB	BB	BB	BB
chr16_72676240_72676253	BB	BB	BB	BB	BB	BB	DD	DD	BB	DD	DD	DD	BB	DD	DD	BB	BB	DD	DD	DD	BB	DD	DD	BB	DD	BB	DD	BB	DD	DD	DD	BB	BB	DD	DD	DD	DD	BB	BB	DD	BB	DD	DD	BB	DD	BB	BB	BB	BB
chr16_72686992_72687009	BB	BB	BB	BB	BB	BB	DD	dd	BB	dd	dd	dd	BB	dd	dd	BB	BB	dd	dd	dd	BB	dd	dd	BB	dd	BB	dd	BB	dd	dd	dd	BB	BB	dd	dd	dd	dn	BB	BB	dd	BB	dd	dd	BB	dd	BB	BB	BB	BB
chr16_72701306_72701321	BB	BB	BB	BB	BB	BB	DD	DD	BB	DD	DD	DD	BB	DD	DD	BB	BB	DD	DD	DD	BB	DD	DD	BB	DD	BB	DD	BB	DD	DD	DD	BB	BB	DD	DD	DD	DD	BB	BB	DD	BB	DD	DD	BB	DD	BB	BB	BB	BB
chr16_72718331_72718358	FF	FF	FF	FF	FF	FF	df	df	FF	df	DD	df	FF	df	df	FF	FF	DD	df	df	FF	df	DD	FF	df	FF	df	FF	df	df	df	FF	FF	DD	df	df	DD	FF	FF	df	FF	df	df	FF	df	FF	FF	FF	FF
chr16_72737551_72737566	BB	BB	BB	BB	BB	BB	DD	DD	BB	DD	DD	DD	BB	DD	DD	BB	BB	DD	DD	DD	BB	DD	DD	BB	DD	BB	DD	BB	DD	DD	DD	BB	BB	DD	DD	DD	DD	BB	BB	DD	BB	DD	DD	BB	DD	BB	BB	BB	BB
chr16_72745076_72745099	BB	BB	BB	BB	BB	BB	DD	DD	BB	DD	DD	DD	BB	DD	DD	BB	BB	DD	DD	DD	BB	DD	DD	BB	DD	BB	DD	BB	DD	DD	DD	BB	BB	DD	DD	DD	DD	BB	BB	DD	BB	DD	DD	BB	DD	BB	BB	BB	BB
chr16_72765234_72765245	BB	BB	BB	BB	BB	BB	DD	DD	BB	dd	DD	dd	bd	DD	DD	BB	BB	DD	DD	DD	BB	dd	dd	bd	dd	BB	DD	BB	dd	dd	dd	BB	BB	dd	dd	DD	DD	BB	BB	dd	BB	DD	DD	BB	DD	BB	BB	BB	BB
chr16_72794252_72794295	BB	BB	BB	BB	NA	BB	DD	DD	BB	DD	DD	DD	BB	DD	DD	BB	BB	DD	DD	DD	BB	DD	DD	BB	DD	BB	DD	BB	DD	DD	DD	BB	BB	DD	DD	DD	DD	BB	BB	DD	BB	DD	DD	BB	DD	BB	BB	BB	BB
chr16_72819039_72819070	BB	BB	BB	BB	NA	BB	DD	DD	BB	DD	DD	DD	BB	DD	DD	BB	BB	DD	DD	DD	BB	DD	DD	BB	DD	BB	DD	BB	DD	DD	DD	BB	BB	DD	DD	DD	DD	BB	BB	DD	BB	DD	DD	BB	DD	BB	BB	BB	BB
chr16_72825991_72826030	BB	BB	BB	BB	NA	BB	DD	DD	BB	DD	DD	DD	BB	DD	DD	BB	BB	DD	DD	DD	BB	DD	DD	BB	DD	BB	DD	BB	DD	DD	DD	BB	BB	DD	DD	DD	DD	BB	BB	DD	BB	DD	DD	BB	DD	BB	BB	BB	BB
chr16_72860670_72860697	DD	DD	DD	DD	DD	DD	DD	DD	DD	DD	DD	DD	DD	DD	DD	DD	DD	DD	DD	DD	DD	DD	DD	DD	DD	BB	DD	DD	DD	DD	DD	BB	DD	DD	DD	DD	DD	BB	DD	DD	BB	DD	DD	DD	DD	DD	BB	DD	DD
chr16_72870910_72870969	BB	BB	BB	BB	bn	BB	NA	DD	NA	DD	DD	DD	BB	DD	DD	NA	nn	DD	DD	DD	NN	DD	DD	NA	DD	NA	DD	NA	NN	DD	NA	NA	NA	DD	DD	DD	DD	NA	NA	DD	NA	DD	NA	NA	dn	NN	NA	BB	BB
chr16_72895568_72895615	BB	bn	BB	BB	DD	BB	NN	DD	BB	DD	DD	DD	BB	DD	DD	BB	BB	DD	dn	DD	NA	DD	DD	NA	DD	NA	DD	BB	DD	DD	DD	BB	BB	DD	DD	DD	DD	NA	BB	DD	BB	NA	DD	BB	DD	NA	BB	BB	BB
chr16_72898941_72898992	BB	BB	BB	BB	BB	BB	bd	bn	BB	bd	bd	bd	BB	bd	bd	BB	BB	bd	bd	bd	BB	bd	bd	BB	bd	BB	bd	BB	bd	bd	bn	BB	BB	dd	bd	dd	dd	BB	BB	bd	BB	bd	dd	BB	bd	BB	BB	BB	BB
chr16_72906910_72906954	DD	DD	DD	DD	DD	DD	DD	DD	DD	DD	DD	DD	DD	DD	DD	DD	DD	DD	DD	DD	DD	DD	DD	BB	DD	BB	DD	DD	DD	DD	DD	BB	BB	DD	DD	DD	DD	BB	BB	DD	BB	DD	DD	BB	DD	BB	BB	BB	BB
chr16_73009475_73009502	FF	FF	FF	FF	NA	FF	NA	NA	FF	FF	FF	FF	FF	FF	NN	NA	FF	FF	FF	NA	FF	FF	NA	FF	FF	FF	NA	FF	NA	FF	FF	FF	FF	FF	FF	FF	FF	NA	FF	FF	NA	FF	FF	FF	FF	FF	FF	NA	FF
chr16_73038372_73038392	BB	BB	BB	BB	BB	BB	DD	DD	BB	DD	DD	DD	BB	DD	DD	BB	BB	DD	DD	DD	BB	DD	DD	BB	DD	BB	DD	BB	DD	DD	DD	BB	BB	DD	DD	DD	dn	BB	BB	DD	BB	DD	DD	BB	DD	BB	BB	BB	BB
chr16_73045282_73045302	BB	BB	BB	BB	BB	BB	DD	DD	BB	DD	DD	DD	BB	DD	DD	BB	BB	DD	DD	DD	BB	DD	DD	BB	DD	BB	DD	BB	DD	DD	DD	BB	BB	DD	DD	DD	DD	BB	BB	DD	BB	DD	DD	BB	DD	BB	BB	BB	BB
chr16_73045813_73045848	BB	BB	BB	BB	BB	BB	DD	DD	BB	DD	DD	DD	BB	DD	DD	BB	BB	DD	DD	DD	BB	DD	DD	BB	DD	BB	DD	BB	DD	DD	DD	BB	BB	DD	DD	DD	DD	BB	BB	DD	BB	DD	DD	BB	DD	BB	BB	BB	BB
chr16_73052827_73052858	BB	BB	BB	BB	BB	BB	dd	dd	BB	dd	DD	dd	BB	dd	dd	BB	BB	dd	dd	dd	BB	dd	dd	BB	dd	BB	dd	BB	dd	dd	DD	BB	BB	dd	DD	dd	dd	BB	BB	dd	BB	DD	dd	BB	dd	BB	BB	BB	BB
chr16_73058074_73058089	BB	BB	BB	BB	BB	BB	DD	DD	BB	DD	DD	DD	BB	DD	DD	BB	BB	DD	DD	DD	BB	DD	DD	BB	DD	BB	DD	BB	DD	DD	DD	BB	BB	DD	DD	DD	DD	BB	BB	DD	BB	DD	DD	BB	DD	BB	BB	BB	BB
chr16_73069577_73069601	BB	BB	BB	BB	BB	BB	dn	DD	BB	DD	DD	DD	BB	DD	DD	BB	BB	DD	DD	DD	BB	dn	dn	BB	dn	BB	DD	BB	DD	DD	DD	BB	BB	DD	DD	DD	DD	BB	BB	DD	BB	dn	dn	BB	dn	BB	BB	BB	BB
chr16_73074211_73074222	BB	BB	BB	BB	BB	BB	dd	dd	BB	dd	dd	dd	BB	dd	dd	BB	BB	dd	dd	dd	BB	dd	dd	BB	dd	BB	dd	BB	dd	dd	dd	BB	BB	dd	dd	dd	dd	BB	BB	dd	BB	dd	DD	BB	dd	BB	BB	BB	BB
chr16_73087794_73087819	BB	BB	BB	BB	BB	BB	DD	DD	BB	DD	DD	DD	BB	DD	DD	BB	BB	DD	DD	DD	BB	DD	DD	BB	DD	BB	DD	BB	DD	DD	DD	BB	BB	DD	DD	DD	DD	BB	BB	DD	BB	DD	DD	BB	DD	BB	bn	BB	BB
chr16_73093892_73093915	BB	BB	BB	BB	BB	BB	DD	DD	BB	DD	DD	DD	BB	DD	DD	BB	BB	DD	DD	DD	BB	DD	DD	BB	DD	BB	DD	BB	DD	DD	DD	BB	BB	DD	DD	DD	DD	BB	BB	DD	BB	DD	DD	BB	DD	BB	BB	BB	BB
chr16_73120623_73120654	BB	BB	BB	BB	BB	BB	DD	DD	BB	DD	DD	DD	BB	DD	DD	BB	BB	DD	DD	DD	BB	DD	DD	BB	DD	BB	DD	BB	DD	DD	DD	BB	BB	DD	DD	DD	DD	BB	BB	DD	BB	DD	DD	BB	DD	BB	BB	BB	BB
chr16_73149808_73149851	FF	NA	FF	FF	FF	NN	NA	FF	FF	FF	FF	FF	FF	FF	NA	FF	FF	FF	FF	FF	FF	FF	FF	FF	FF	FF	FF	FF	FF	FF	FF	FF	FF	FF	FF	NA	FF	FF	FF	NA	NA	FF	FF	FF	FF	NA	FF	NA	FF
chr16_73291607_73291650	FF	FF	FF	FF	FF	FF	FF	FF	FF	NN	fn	FF	FF	FF	FF	FF	FF	FF	FF	FF	FF	FF	NA	NA	FF	NA	FF	FF	FF	FF	NA	FF	NA	FF	NA	FF	FF	FF	FF	FF	NA	FF	FF	FF	FF	NA	FF	FF	FF
chr16_73349363_73349418	DD	bn	NA	NA	NA	NN	DD	NN	DD	DD	NA	NN	NA	NA	DD	NA	NN	DD	DD	DD	NN	DD	DD	DD	DD	NA	DD	NN	NN	NN	DD	NA	BB	DD	DD	DD	DD	NA	BB	DD	NN	DD	DD	BB	DD	NA	BB	BB	bn
chr16_73433395_73433418	FF	FF	FF	NA	NA	FF	FF	FF	FF	FF	FF	NN	FF	FF	NA	FF	FF	FF	FF	FF	FF	FF	FF	FF	NA	NA	FF	FF	NA	FF	FF	FF	FF	FF	FF	FF	FF	NA	FF	FF	FF	FF	FF	FF	NA	FF	FF	FF	NA
chr16_73489218_73489261	BB	DD	BB	BB	BB	BB	DD	DD	BB	DD	DD	DD	BB	dn	DD	BB	BB	DD	DD	DD	BB	DD	DD	NN	DD	BB	DD	BB	DD	BB	DD	BB	BB	DD	DD	DD	DD	BB	BB	DD	BB	DD	DD	BB	DD	BB	BB	BB	BB
chr16_73582948_73583003	NA	NN	BB	BB	BB	NA	DD	BB	BB	DD	DD	DD	BB	NA	DD	NA	BB	DD	NN	NA	BB	DD	NN	NA	DD	NN	DD	BB	DD	NA	DD	NA	BB	DD	DD	DD	DD	BB	bn	DD	BB	DD	DD	BB	NA	BB	NA	NA	NA
chr16_73854877_73854928	NA	DD	NA	UU	NA	NA	DD	DD	UU	DD	UU	UU	UU	DD	DD	UU	uu	DD	DD	DD	UU	DD	DD	UU	DD	NA	DD	UU	DD	UU	DD	UU	NA	DD	DD	DD	DD	UU	UU	DD	UU	DD	DD	UU	DD	UU	UU	NA	UU
chr16_73860655_73860682	BB	DD	BB	BB	BB	BB	DD	DD	BB	DD	DD	DD	BB	DD	DD	BB	BB	DD	DD	DD	BB	DD	DD	BB	DD	BB	DD	BB	DD	BB	DD	BB	BB	DD	DD	DD	DD	BB	BB	DD	BB	DD	DD	BB	DD	BB	BB	BB	BB
chr16_73879121_73879138	BB	DD	BB	BB	BB	BB	DD	DD	BB	DD	DD	DD	BB	DD	DD	BB	BB	DD	DD	DD	BB	DD	DD	BB	DD	BB	DD	BB	DD	BB	DD	BB	BB	DD	DD	DD	DD	BB	BB	DD	BB	DD	DD	BB	bd	BB	BB	BB	BB
chr16_73942821_73942846	BB	DD	BB	BB	BB	BB	DD	DD	BB	DD	DD	DD	BB	dn	DD	BB	BB	DD	DD	DD	BB	DD	DD	bd	DD	BB	DD	BB	dn	BB	DD	BB	BB	DD	DD	DD	DD	BB	BB	DD	BB	DD	DD	BB	DD	BB	BB	BB	BB
chr16_73942878_73942922	BB	DD	BB	BB	BB	BB	DD	DD	BB	DD	DD	DD	BB	DD	DD	BB	BB	DD	DD	DD	BB	DD	DD	BB	DD	BB	DD	BB	DD	BB	DD	BB	BB	DD	DD	DD	DD	BB	BB	DD	BB	DD	DD	BB	DD	BB	BB	BB	bn
chr16_73950011_73950050	BB	NA	NA	BB	BB	BB	NA	NN	BB	DD	DD	DD	BB	NA	NA	BB	BB	dn	DD	DD	BB	DD	NA	NA	DD	NA	DD	BB	DD	BB	dn	BB	BB	NA	DD	DD	dn	BB	NA	DD	BB	NA	DD	BB	DD	BB	BB	BB	BB
chr16_73988861_73988872	BB	DD	BB	BB	BB	BB	DD	DD	BB	DD	DD	DD	BB	DD	DD	BB	BB	DD	DD	DD	BB	DD	DD	BB	DD	BB	DD	BB	DD	BB	DD	BB	BB	DD	DD	DD	DD	BB	BB	DD	BB	DD	DD	BB	DD	BB	BB	BB	BB
chr16_74054117_74054130	BB	DD	BB	BB	BB	BB	DD	DD	BB	DD	DD	DD	BB	DD	DD	BB	BB	DD	DD	DD	BB	DD	DD	BB	DD	BB	DD	BB	DD	BB	DD	BB	BB	DD	DD	DD	DD	BB	BB	DD	BB	DD	DD	BB	DD	BB	BB	BB	BB
chr16_74062234_74062278	BB	DD	BB	BB	BB	BB	DD	DD	BB	DD	DD	DD	BB	DD	DD	BB	BB	DD	DD	DD	BB	DD	DD	BB	DD	BB	DD	BB	DD	BB	DD	BB	BB	DD	DD	DD	DD	BB	BB	DD	BB	DD	DD	BB	DD	BB	BB	BB	BB
chr16_74071839_74071882	BB	DD	BB	BB	BB	BB	DD	DD	BB	DD	DD	DD	BB	DD	DD	BB	BB	DD	DD	DD	BB	DD	DD	BB	DD	BB	DD	BB	DD	BB	DD	BB	BB	DD	DD	DD	DD	BB	BB	DD	BB	DD	DD	BB	DD	BB	BB	BB	BB
chr16_74152956_74152975	BB	DD	BB	BB	BB	BB	DD	DD	BB	DD	DD	DD	BB	DD	DD	BB	BB	DD	DD	DD	BB	DD	DD	BB	DD	BB	DD	BB	DD	BB	DD	BB	BB	DD	DD	DD	DD	BB	BB	DD	BB	DD	DD	BB	DD	BB	BB	BB	BB
chr16_74158901_74158915	BB	DD	BB	BB	BB	BB	DD	DD	BB	DD	DD	DD	BB	DD	DD	BB	BB	DD	DD	DD	BB	DD	DD	BB	DD	BB	DD	BB	DD	BB	DD	BB	BB	DD	DD	DD	DD	BB	BB	DD	BB	DD	DD	BB	DD	BB	BB	BB	BB
chr16_74168594_74168633	BB	DD	BB	BB	BB	BB	DD	DD	BB	DD	DD	DD	BB	DD	DD	BB	BB	DD	DD	DD	BB	DD	DD	BB	DD	BB	DD	BB	DD	BB	DD	BB	BB	DD	DD	DD	DD	BB	BB	DD	BB	DD	DD	bn	DD	BB	BB	BB	BB
chr16_74192282_74192293	BB	DD	BB	BB	BB	BB	DD	DD	BB	DD	DD	DD	BB	DD	DD	BB	BB	DD	DD	DD	BB	DD	DD	BB	DD	BB	DD	BB	DD	BB	DD	BB	BB	DD	DD	DD	DD	BB	BB	DD	BB	DD	DD	BB	DD	BB	BB	BB	BB
chr16_74194040_74194111	NA	DD	BB	BB	bn	BB	NA	DD	bn	DD	DD	DD	BB	DD	DD	NN	NA	DD	DD	DD	BB	DD	DD	NA	DD	NA	DD	BB	DD	NA	DD	NA	NA	DD	DD	DD	DD	NA	NA	DD	bn	DD	NA	BB	NA	NA	NA	BB	NA
chr16_74225385_74225406	BB	DD	BB	BB	BB	BB	DD	DD	BB	DD	DD	DD	BB	dn	DD	BB	BB	DD	dn	DD	BB	bd	DD	BB	DD	BB	DD	BB	DD	BB	DD	BB	BB	DD	DD	DD	DD	BB	BB	DD	BB	DD	DD	BB	DD	BB	BB	BB	BB
chr16_74234341_74234356	bn	DD	BB	BB	BB	BB	DD	DD	BB	DD	DD	DD	BB	DD	DD	BB	BB	DD	DD	DD	BB	DD	DD	BB	DD	BB	DD	BB	DD	BB	DD	BB	BB	DD	DD	DD	DD	BB	BB	DD	BB	DD	DD	BB	DD	BB	BB	BB	BB
chr16_74245463_74245497	BB	DD	BB	BB	BB	BB	DD	DD	BB	DD	DD	DD	BB	DD	DD	BB	BB	DD	DD	DD	BB	DD	DD	BB	DD	BB	DD	BB	DD	BB	DD	BB	BB	DD	DD	DD	DD	BB	BB	DD	BB	DD	DD	BB	DD	BB	BB	BB	BB
chr16_74282156_74282185	BB	DD	BB	BB	BB	BB	DD	DD	BB	DD	DD	DD	BB	DD	DD	bn	BB	DD	DD	DD	bn	DD	DD	BB	DD	BB	DD	BB	DD	BB	DD	BB	BB	DD	DD	DD	DD	BB	BB	DD	BB	DD	DD	BB	DD	BB	BB	BB	BB
chr16_74356757_74356774	BB	DD	BB	BB	BB	BB	DD	dn	BB	DD	DD	DD	BB	DD	DD	BB	BB	DD	DD	DD	BB	DD	DD	BB	DD	BB	DD	BB	DD	BB	DD	BB	BB	DD	DD	DD	DD	BB	BB	DD	BB	DD	DD	BB	DD	BB	BB	BB	BB
chr16_74367621_74367654	BB	DD	BB	BB	BB	bn	DD	DD	BB	DD	DD	DD	BB	DD	DD	BB	BB	DD	DD	DD	BB	DD	DD	BB	DD	BB	DD	BB	DD	BB	DD	BB	BB	DD	DD	DD	DD	BB	bn	DD	BB	DD	DD	BB	DD	BB	BB	BB	BB
chr16_74376304_74376321	BB	DD	BB	BB	BB	BB	DD	DD	BB	DD	DD	DD	BB	DD	DD	BB	BB	DD	DD	DD	BB	DD	DD	BB	DD	BB	DD	BB	DD	BB	DD	BB	BB	DD	DD	DD	DD	BB	BB	dn	BB	DD	DD	BB	DD	BB	BB	BB	BB
chr16_74407353_74407376	BB	DD	BB	BB	BB	BB	DD	DD	BB	DD	DD	DD	BB	DD	DD	BB	BB	DD	DD	DD	BB	DD	DD	BB	DD	BB	DD	BB	DD	BB	DD	BB	BB	DD	DD	DD	DD	BB	BB	DD	BB	DD	DD	BB	DD	BB	BB	BB	BB
chr16_74416329_74416368	BB	DD	BB	BB	BB	BB	DD	DD	BB	DD	DD	DD	BB	DD	DD	BB	BB	DD	DD	DD	BB	DD	DD	BB	DD	BB	DD	BB	DD	BB	DD	BB	BB	DD	DD	DD	DD	BB	BB	DD	BB	DD	DD	BB	DD	BB	BB	BB	BB
chr16_74460847_74460902	BB	DD	BB	BB	BB	BB	DD	NA	NA	DD	DD	DD	NA	DD	DD	BB	NA	DD	DD	DD	NA	DD	DD	BB	DD	BB	DD	BB	DD	NA	DD	NA	BB	DD	DD	NA	DD	NA	BB	DD	NA	DD	dn	NA	NA	BB	BB	bn	BB
chr16_74565069_74565100	BB	DD	BB	BB	BB	BB	DD	DD	BB	DD	DD	DD	BB	DD	DD	BB	BB	DD	DD	DD	BB	DD	DD	BB	DD	BB	DD	BB	DD	BB	DD	BB	BB	DD	DD	DD	DD	BB	BB	DD	BB	DD	DD	BB	DD	BB	BB	BB	BB
chr16_74594024_74594035	BB	DD	BB	NA	BB	BB	DD	DD	BB	DD	DD	DD	BB	DD	DD	BB	BB	NA	DD	DD	BB	DD	DD	BB	DD	NA	DD	BB	NA	NA	DD	BB	BB	DD	DD	DD	DD	BB	BB	NA	BB	NN	DD	BB	DD	NA	BB	BB	BB
chr16_74601509_74601520	BB	DD	BB	BB	BB	BB	DD	dn	BB	DD	DD	DD	BB	DD	DD	BB	BB	DD	DD	DD	BB	DD	DD	BB	DD	BB	DD	BB	DD	BB	DD	BB	BB	DD	DD	DD	DD	BB	BB	DD	BB	DD	DD	BB	DD	BB	BB	BB	BB
chr16_74602765_74602800	BB	DD	BB	BB	BB	BB	DD	DD	BB	DD	DD	DD	BB	DD	DD	BB	BB	DD	DD	DD	BB	DD	DD	BB	DD	BB	DD	BB	DD	BB	DD	BB	BB	DD	DD	DD	DD	BB	BB	DD	BB	DD	DD	BB	DD	BB	BB	BB	BB
chr16_74613240_74613260	BB	DD	BB	BB	BB	BB	DD	DD	BB	DD	DD	DD	BB	DD	DD	BB	BB	DD	DD	DD	BB	DD	DD	BB	DD	BB	DD	BB	DD	BB	DD	BB	BB	DD	DD	DD	DD	BB	BB	DD	BB	DD	DD	BB	DD	BB	BB	BB	BB
chr16_74613882_74613893	BB	DD	BB	BB	BB	BB	DD	dn	BB	dn	DD	DD	BB	dn	DD	BB	BB	DD	dn	DD	BB	DD	DD	BB	DD	BB	DD	BB	DD	BB	DD	BB	BB	DD	DD	DD	DD	BB	BB	DD	BB	dn	dn	BB	DD	BB	BB	BB	BB
chr16_74624252_74624266	BB	DD	BB	BB	BB	BB	DD	DD	BB	DD	DD	DD	BB	DD	DD	BB	BB	DD	DD	DD	BB	DD	DD	BB	DD	BB	DD	BB	DD	BB	DD	BB	BB	DD	DD	DD	DD	BB	BB	DD	BB	DD	DD	BB	DD	BB	BB	BB	BB
chr16_74632766_74632789	FF	FF	FF	FF	NN	FF	FF	FF	FF	FF	FF	FF	FF	FF	FF	FF	FF	FF	FF	FF	FF	FF	FF	FF	FF	NA	FF	FF	FF	FF	FF	FF	FF	FF	FF	FF	NA	FF	FF	FF	FF	FF	FF	FF	FF	FF	FF	FF	FF
chr16_74666795_74666814	BB	DD	BB	BB	BB	BB	DD	DD	BB	DD	DD	DD	BB	DD	DD	BB	BB	DD	DD	DD	BB	DD	DD	BB	DD	BB	DD	BB	DD	BB	DD	BB	BB	DD	DD	DD	DD	BB	BB	DD	BB	DD	DD	BB	DD	BB	BB	BB	BB
chr16_74666985_74666999	BB	DD	BB	BB	BB	BB	DD	DD	BB	DD	DD	DD	BB	DD	DD	BB	BB	DD	DD	DD	BB	DD	DD	BB	DD	BB	DD	BB	DD	BB	DD	BB	BB	DD	DD	DD	DD	BB	BB	DD	BB	DD	DD	BB	DD	BB	BB	BB	BB
chr16_74669639_74669658	BB	DD	BB	BB	BB	BB	DD	DD	BB	DD	DD	DD	BB	DD	DD	BB	BB	DD	DD	DD	BB	DD	DD	BB	DD	BB	DD	BB	DD	BB	DD	BB	BB	DD	DD	DD	DD	BB	BB	DD	BB	DD	DD	BB	DD	BB	BB	BB	BB
chr16_74705912_74705931	BB	DD	BB	BB	BB	BB	DD	DD	BB	DD	DD	DD	BB	DD	DD	BB	BB	DD	DD	DD	BB	DD	DD	BB	DD	BB	DD	BB	DD	BB	DD	BB	BB	DD	DD	DD	DD	bn	BB	DD	BB	DD	DD	BB	DD	BB	BB	BB	BB
chr16_74709812_74709823	BB	DD	BB	BB	BB	BB	DD	DD	BB	DD	DD	DD	BB	DD	DD	BB	BB	DD	DD	DD	BB	DD	DD	BB	DD	BB	DD	BB	DD	BB	DD	BB	BB	DD	DD	DD	DD	BB	BB	DD	BB	DD	DD	BB	DD	BB	BB	BB	BB
chr16_74709822_74709839	BB	DD	BB	BB	BB	BB	DD	DD	BB	DD	DD	DD	BB	DD	DD	BB	BB	DD	DD	DD	BB	DD	DD	BB	DD	BB	DD	BB	DD	BB	DD	BB	BB	DD	DD	DD	DD	BB	BB	DD	BB	DD	DD	BB	DD	BB	BB	BB	BB
chr16_74742858_74742869	BB	DD	BB	BB	BB	BB	DD	DD	BB	DD	DD	DD	BB	DD	DD	BB	BB	DD	DD	DD	BB	DD	DD	BB	DD	BB	DD	BB	DD	BB	DD	BB	BB	DD	DD	DD	DD	BB	BB	DD	BB	DD	DD	BB	DD	BB	BB	BB	BB
chr16_74748223_74748234	BB	DD	BB	BB	BB	BB	DD	DD	BB	DD	DD	DD	BB	DD	DD	BB	BB	DD	DD	DD	BB	DD	DD	BB	DD	BB	DD	BB	DD	BB	DD	BB	BB	DD	DD	DD	DD	BB	BB	DD	BB	DD	DD	BB	DD	BB	BB	BB	BB
chr16_74751769_74751789	BB	DD	BB	BB	BB	BB	DD	DD	BB	DD	DD	DD	BB	DD	DD	BB	BB	DD	DD	DD	BB	DD	DD	BB	DD	BB	DD	BB	DD	BB	DD	BB	BB	DD	DD	DD	DD	BB	BB	DD	BB	DD	DD	BB	DD	BB	BB	BB	BB
chr16_74755487_74755513	BB	DD	BB	BB	BB	BB	DD	DD	BB	DD	DD	DD	BB	DD	DD	BB	BB	DD	DD	DD	BB	DD	DD	BB	DD	BB	DD	BB	DD	BB	DD	BB	BB	DD	DD	DD	DD	BB	BB	DD	BB	DD	DD	BB	DD	BB	BB	BB	BB
chr16_74780903_74780938	BB	DD	BB	BB	BB	BB	DD	DD	BB	DD	DD	DD	BB	DD	DD	BB	BB	DD	DD	DD	BB	DD	DD	BB	DD	BB	DD	BB	DD	BB	DD	BB	BB	DD	DD	DD	DD	BB	BB	DD	BB	DD	DD	BB	DD	BB	BB	BB	BB
chr16_74781347_74781374	BB	DD	BB	BB	BB	BB	DD	DD	BB	DD	DD	DD	BB	DD	DD	BB	BB	DD	DD	DD	BB	DD	DD	BB	DD	BB	DD	BB	DD	BB	DD	BB	BB	DD	DD	DD	DD	BB	BB	DD	BB	DD	DD	BB	DD	BB	BB	BB	BB
chr16_74855031_74855055	FF	FF	FF	NA	FF	NN	FF	FF	FF	FF	FF	FF	FF	FF	FF	FF	FF	FF	FF	FF	FF	FF	FF	FF	FF	NA	FF	FF	FF	FF	FF	FF	FF	FF	FF	FF	FF	FF	NA	FF	NA	FF	FF	FF	FF	FF	FF	FF	FF
chr16_74857012_74857039	BB	DD	BB	BB	BB	BB	DD	DD	BB	DD	DD	DD	BB	DD	DD	BB	BB	DD	DD	DD	BB	DD	DD	BB	DD	BB	DD	BB	DD	BB	DD	BB	BB	DD	DD	DD	DD	BB	BB	DD	BB	DD	DD	BB	DD	BB	BB	BB	BB
chr16_74869869_74869884	BB	DD	BB	BB	BB	BB	DD	DD	BB	DD	DD	DD	BB	DD	DD	BB	BB	DD	DD	DD	BB	DD	DD	BB	DD	BB	DD	BB	DD	BB	DD	BB	BB	DD	DD	DD	DD	BB	BB	DD	BB	DD	DD	BB	DD	BB	BB	BB	BB
chr16_74904681_74904700	BB	DD	BB	BB	DD	BB	DD	DD	BB	DD	DD	DD	BB	DD	DD	BB	BB	DD	DD	DD	BB	DD	DD	BB	DD	BB	DD	BB	DD	BB	DD	BB	BB	BB	DD	DD	DD	BB	BB	DD	BB	DD	DD	DD	BB	BB	BB	DD	BB
chr16_74918650_74918689	BB	DD	BB	BB	DD	BB	DD	DD	BB	DD	DD	DD	BB	DD	DD	BB	BB	DD	DD	DD	BB	DD	DD	BB	DD	BB	DD	BB	DD	BB	DD	BB	BB	BB	DD	DD	DD	BB	BB	DD	BB	DD	DD	DD	BB	BB	BB	DD	BB
chr16_74937551_74937574	BB	DD	BB	BB	DD	BB	DD	DD	BB	DD	DD	DD	BB	DD	DD	BB	BB	DD	DD	DD	BB	DD	DD	BB	DD	BB	DD	BB	DD	BB	DD	BB	BB	BB	DD	DD	DD	BB	BB	DD	BB	DD	DD	DD	BB	BB	BB	DD	BB
chr16_75023238_75023251	BB	DD	BB	BB	DD	BB	DD	DD	BB	DD	DD	DD	BB	DD	DD	BB	BB	DD	DD	DD	BB	DD	DD	BB	DD	BB	DD	BB	DD	BB	DD	BB	BB	BB	DD	DD	DD	BB	BB	DD	BB	DD	DD	DD	BB	BB	BB	DD	BB
chr16_75103272_75103327	NA	DD	BB	BB	DD	bn	NA	DD	BB	NA	DD	DD	BB	DD	NA	BB	BB	DD	DD	bd	NA	DD	DD	BB	DD	NA	NA	BB	DD	BB	DD	BB	BB	NA	DD	DD	bd	BB	BB	DD	NA	DD	DD	DD	NA	BB	NA	DD	BB
chr16_75129756_75129793	BB	DD	bn	bn	DD	BB	DD	DD	BB	DD	DD	DD	BB	DD	DD	BB	BB	DD	DD	DD	BB	DD	DD	bn	DD	BB	DD	BB	DD	BB	DD	BB	BB	BB	DD	DD	DD	BB	BB	DD	BB	DD	DD	DD	BB	BB	BB	DD	BB
chr16_75130909_75130926	BB	DD	BB	BB	DD	BB	DD	DD	BB	DD	DD	bd	BB	DD	DD	BB	BB	DD	DD	DD	BB	DD	DD	BB	DD	BB	DD	BB	DD	BB	DD	BB	BB	BB	DD	DD	DD	BB	BB	DD	BB	DD	DD	DD	BB	BB	BB	DD	BB
chr16_75144971_75145018	FF	FF	fn	FF	NA	FF	FF	FF	FF	NA	FF	FF	FF	FF	FF	FF	FF	FF	FF	FF	FF	FF	FF	FF	FF	FF	FF	NA	FF	FF	FF	FF	FF	FF	FF	FF	FF	NA	NN	FF	FF	FF	FF	FF	NA	NA	FF	FF	FF
chr16_75152495_75152533	UU	DD	UU	UU	DD	UU	DD	DD	NA	DD	DD	DD	UU	DD	DD	UU	UU	DD	DD	DD	UU	DD	DD	UU	DD	UU	DD	UU	DD	UU	DD	UU	UU	UU	DD	DD	DD	UU	uu	DD	UU	DD	DD	DD	UU	NA	UU	DD	uu
chr16_75197679_75197728	FF	NA	FF	FF	FF	NA	FF	FF	NN	NA	NA	FF	NA	FF	FF	FF	FF	FF	FF	FF	FF	FF	FF	FF	FF	NA	FF	FF	FF	FF	FF	FF	FF	FF	FF	FF	FF	FF	FF	FF	NA	FF	FF	FF	FF	NA	NN	FF	NA
chr16_75257580_75257615	FF	df	FF	FF	df	FF	df	df	FF	df	df	df	FF	df	df	FF	FF	df	df	df	FF	df	df	FF	df	FF	df	FF	df	FF	dn	FF	FF	FF	df	df	df	FF	FF	df	FF	df	df	df	FF	FF	FF	df	FF
chr16_75371233_75371254	BB	DD	BB	BB	DD	BB	DD	DD	BB	DD	DD	DD	BB	DD	DD	BB	BB	DD	DD	DD	BB	DD	DD	BB	DD	BB	DD	BB	DD	BB	DD	BB	BB	BB	DD	DD	DD	BB	BB	DD	BB	DD	DD	DD	BB	BB	BB	DD	BB
chr16_75502576_75502627	BB	DD	BB	BB	DD	BB	DD	DD	BB	DD	DD	DD	bn	DD	DD	BB	BB	DD	DD	DD	BB	dn	DD	BB	DD	BB	DD	BB	DD	BB	DD	BB	BB	BB	DD	DD	DD	BB	BB	DD	BB	DD	DD	DD	bn	BB	BB	DD	BB
chr16_75583064_75583099	BB	DD	BB	BB	DD	BB	DD	DD	BB	DD	DD	DD	BB	DD	DD	BB	BB	DD	DD	DD	BB	DD	DD	BB	DD	BB	DD	BB	DD	BB	DD	BB	BB	BB	DD	DD	DD	BB	BB	DD	BB	DD	DD	DD	BB	BB	BB	DD	BB
chr16_75672846_75672873	FF	FF	FF	FF	FF	FF	FF	FF	FF	FF	FF	FF	FF	FF	FF	FF	FF	NN	NN	NA	FF	FF	FF	FF	FF	FF	FF	FF	FF	FF	FF	FF	FF	FF	FF	FF	FF	FF	FF	FF	FF	FF	FF	FF	FF	FF	FF	FF	FF
chr16_75695588_75695611	BB	DD	BB	BB	DD	BB	DD	DD	BB	DD	DD	DD	BB	DD	DD	BB	BB	DD	DD	DD	BB	DD	DD	BB	DD	BB	DD	BB	DD	BB	DD	BB	BB	BB	DD	DD	DD	BB	BB	DD	BB	DD	DD	DD	BB	BB	BB	DD	BB
chr16_75764335_75764350	BB	DD	BB	BB	DD	BB	DD	dn	BB	DD	DD	DD	BB	bd	DD	BB	BB	DD	DD	DD	BB	DD	DD	BB	DD	BB	DD	BB	DD	BB	bd	BB	BB	BB	DD	DD	DD	BB	BB	DD	BB	dn	DD	DD	BB	BB	BB	DD	BB
chr16_75764350_75764379	BB	dd	BB	BB	dd	BB	dd	DD	BB	DD	DD	DD	BB	dd	dd	BB	BB	DD	DD	dd	BB	DD	DD	BB	dd	BB	dd	BB	DD	BB	DD	BB	BB	BB	DD	DD	DD	BB	BB	dd	BB	dn	DD	DD	BB	BB	BB	dd	BB
chr16_75769809_75769838	BB	DD	BB	BB	DD	BB	DD	DD	BB	DD	DD	DD	BB	DD	DD	BB	BB	DD	DD	DD	BB	DD	DD	BB	DD	BB	DD	BB	DD	BB	DD	BB	BB	BB	DD	DD	DD	BB	BB	DD	BB	DD	DD	DD	BB	BB	BB	DD	BB
chr16_75793217_75793228	BB	DD	BB	BB	DD	BB	DD	DD	BB	DD	DD	DD	BB	DD	DD	BB	BB	DD	DD	DD	BB	DD	DD	BB	DD	BB	DD	BB	DD	BB	DD	BB	BB	BB	DD	DD	DD	BB	BB	DD	BB	DD	DD	DD	BB	BB	BB	DD	BB
chr16_75818921_75818950	NA	DD	NA	BB	DD	NA	DD	DD	NA	DD	DD	DD	BB	NA	dn	BB	BB	DD	DD	DD	BB	DD	DD	BB	DD	BB	DD	NA	DD	BB	NA	NA	NA	BB	DD	DD	DD	BB	NA	DD	BB	NA	DD	DD	BB	BB	NA	DD	BB
chr16_75824081_75824104	BB	DD	BB	BB	DD	BB	NA	NN	BB	DD	DD	DD	BB	NA	NA	BB	BB	DD	DD	DD	BB	DD	NA	BB	DD	NA	DD	BB	DD	BB	DD	BB	BB	BB	DD	DD	NA	BB	BB	DD	BB	DD	NN	dn	BB	BB	BB	DD	BB
chr16_75825175_75825186	BB	DD	BB	BB	DD	BB	DD	DD	BB	DD	DD	DD	BB	DD	DD	BB	BB	DD	DD	DD	BB	DD	DD	BB	DD	BB	DD	BB	DD	BB	DD	BB	BB	BB	DD	DD	DD	BB	BB	DD	BB	DD	DD	DD	BB	BB	BB	DD	BB
chr16_75830276_75830299	BB	DD	BB	BB	DD	BB	DD	DD	BB	DD	DD	DD	BB	DD	DD	BB	BB	DD	DD	DD	BB	DD	DD	BB	DD	BB	DD	BB	DD	BB	DD	BB	BB	BB	DD	DD	DD	BB	BB	DD	BB	DD	DD	DD	BB	BB	BB	DD	BB
chr16_75837093_75837114	BB	dd	BB	BB	dd	BB	bd	dd	BB	dd	dd	DD	BB	dd	dd	BB	BB	dd	dd	dd	BB	dd	dd	BB	dd	BB	dd	BB	dd	BB	dd	BB	BB	BB	dd	dd	dd	BB	BB	DD	BB	dd	dd	dd	BB	BB	BB	dd	BB
chr16_75880214_75880225	BB	DD	BB	BB	DD	BB	DD	DD	BB	DD	DD	DD	BB	DD	DD	BB	BB	DD	DD	DD	BB	DD	DD	BB	DD	BB	DD	BB	DD	BB	DD	BB	BB	BB	DD	DD	DD	BB	BB	DD	BB	DD	DD	DD	BB	BB	BB	DD	BB
chr16_75937784_75937847	BB	DD	BB	BB	DD	NA	DD	DD	BB	DD	DD	DD	BB	DD	DD	BB	BB	DD	DD	DD	BB	DD	DD	BB	DD	BB	DD	BB	DD	BB	DD	NN	BB	NA	DD	NA	DD	BB	NA	DD	BB	DD	DD	DD	BB	NA	BB	DD	BB
chr16_75947951_75947998	BB	DD	BB	BB	DD	NA	DD	DD	BB	DD	DD	DD	BB	DD	DD	NA	NA	DD	DD	DD	BB	DD	DD	BB	DD	BB	DD	BB	DD	bn	DD	BB	BB	BB	DD	DD	DD	BB	BB	DD	NA	DD	DD	DD	BB	BB	BB	DD	BB
chr16_76078112_76078161	BB	DD	BB	BB	DD	BB	DD	DD	BB	DD	DD	DD	BB	DD	DD	BB	BB	DD	DD	DD	BB	DD	DD	BB	DD	BB	DD	BB	DD	BB	DD	BB	BB	BB	DD	DD	DD	BB	BB	DD	BB	DD	DD	DD	BB	BB	BB	DD	BB
chr16_76113906_76113921	BB	DD	BB	BB	DD	BB	DD	DD	BB	DD	DD	DD	BB	DD	DD	BB	BB	DD	DD	DD	BB	DD	DD	BB	DD	BB	DD	BB	DD	BB	DD	BB	BB	BB	DD	DD	DD	BB	BB	DD	BB	DD	DD	DD	BB	BB	BB	DD	BB
chr16_76122980_76123021	BB	DD	BB	BB	DD	BB	DD	DD	BB	DD	DD	DD	BB	DD	DD	BB	BB	DD	DD	DD	BB	DD	DD	BB	dn	BB	DD	BB	DD	BB	DD	BB	BB	BB	DD	DD	DD	BB	BB	DD	BB	bd	DD	DD	BB	BB	BB	DD	BB
chr16_76165697_76165740	FF	NA	FF	FF	FF	FF	fn	NA	FF	FF	NA	NA	FF	FF	FF	FF	FF	NA	FF	FF	FF	FF	FF	FF	FF	NA	FF	FF	FF	NA	FF	FF	FF	FF	FF	FF	fn	NA	FF	FF	NA	FF	FF	FF	FF	NA	FF	NN	FF
chr16_76211049_76211075	FF	FF	FF	NA	FF	FF	NN	FF	FF	FF	FF	FF	FF	FF	FF	FF	FF	FF	FF	FF	FF	FF	FF	FF	FF	FF	FF	FF	FF	FF	FF	FF	NA	FF	FF	FF	FF	FF	FF	FF	FF	FF	FF	NA	FF	FF	FF	FF	FF
chr16_76218141_76218170	FF	df	FF	FF	df	FF	df	DD	FF	df	df	df	FF	df	df	FF	FF	df	df	df	FF	df	df	FF	df	FF	df	FF	df	FF	df	FF	FF	FF	df	df	df	FF	FF	df	FF	df	df	df	FF	FF	FF	df	FF
chr16_76218171_76218196	FF	df	FF	FF	df	FF	df	df	FF	df	df	df	FF	df	df	FF	FF	df	df	df	FF	df	df	FF	df	FF	df	FF	df	FF	df	FF	FF	FF	df	df	df	FF	FF	df	FF	df	df	dn	FF	FF	FF	df	FF
chr16_76261194_76261241	BB	DD	BB	BB	DD	BB	DD	DD	BB	DD	DD	DD	bb	DD	DD	BB	bb	DD	DD	DD	bb	DD	DD	BB	DD	bb	DD	BB	DD	BB	DD	BB	BB	BB	DD	DD	DD	bb	BB	DD	BB	DD	DD	DD	bb	BB	bd	DD	BB
chr16_76336887_76336926	bb	DD	BB	BB	DD	BB	DD	DD	bb	DD	DD	DD	BB	DD	DD	BB	bb	DD	DD	DD	BB	DD	DD	bb	DD	bb	DD	bb	DD	BB	DD	BB	bb	BB	DD	DD	DD	BB	BB	DD	BB	DD	DD	DD	BB	BB	BB	DD	DD
chr16_76347024_76347058	BB	DD	BB	BB	DD	BB	DD	DD	BB	NN	DD	DD	BB	DD	DD	BB	BB	DD	DD	DD	BB	DD	DD	BB	DD	BB	DD	BB	DD	NA	DD	BB	BB	BB	DD	NA	DD	BB	BB	DD	BB	DD	DD	DD	BB	BB	BB	DD	DD
chr16_76376427_76376454	BB	DD	BB	BB	DD	BB	DD	DD	BB	DD	DD	DD	BB	DD	DD	BB	BB	DD	DD	DD	BB	DD	DD	BB	DD	BB	DD	BB	DD	BB	DD	BB	BB	BB	DD	DD	DD	BB	BB	DD	BB	DD	DD	DD	BB	BB	BB	DD	DD
chr16_76379039_76379056	BB	DD	BB	BB	DD	BB	DD	DD	BB	DD	DD	DD	BB	DD	DD	BB	BB	DD	DD	DD	BB	DD	DD	BB	DD	BB	DD	BB	DD	BB	DD	BB	BB	BB	DD	DD	DD	BB	BB	DD	BB	DD	DD	DD	BB	BB	BB	DD	DD
chr16_76380205_76380216	BB	DD	BB	BB	DD	BB	DD	DD	BB	DD	DD	DD	BB	DD	DD	BB	BB	DD	DD	DD	BB	DD	DD	BB	DD	BB	DD	BB	DD	BB	DD	BB	BB	BB	DD	DD	DD	BB	BB	DD	BB	DD	DD	DD	BB	BB	BB	DD	DD
chr16_76384411_76384422	BB	DD	BB	BB	DD	BB	DD	DD	BB	DD	DD	DD	BB	DD	DD	BB	BB	DD	DD	DD	BB	DD	DD	BB	DD	BB	DD	BB	DD	BB	DD	BB	BB	BB	DD	DD	DD	BB	BB	DD	BB	DD	DD	DD	BB	BB	BB	DD	DD
chr16_76396447_76396458	NA	dn	BB	BB	DD	BB	dn	DD	BB	DD	dn	DD	BB	DD	NA	BB	BB	DD	NA	DD	BB	DD	DD	BB	DD	BB	NA	BB	DD	BB	DD	BB	BB	BB	DD	NN	DD	BB	BB	NA	BB	NA	DD	NA	BB	BB	BB	NA	DD
chr16_76404458_76404477	BB	DD	BB	BB	DD	BB	DD	DD	BB	DD	DD	DD	BB	DD	DD	BB	BB	DD	DD	DD	BB	DD	DD	BB	DD	BB	DD	BB	DD	BB	DD	BB	BB	BB	DD	DD	DD	BB	BB	DD	BB	DD	DD	DD	BB	BB	BB	DD	DD
chr16_76410904_76410927	BB	DD	BB	BB	DD	BB	DD	DD	BB	DD	DD	DD	BB	DD	DD	BB	BB	DD	DD	DD	BB	DD	DD	BB	DD	BB	DD	BB	DD	BB	DD	BB	BB	BB	DD	DD	DD	BB	BB	DD	BB	DD	DD	DD	BB	BB	BB	DD	DD
chr16_76416586_76416625	BB	DD	BB	NN	DD	BB	DD	DD	BB	DD	DD	DD	BB	DD	DD	BB	BB	DD	DD	DD	BB	DD	DD	BB	DD	BB	DD	BB	DD	BB	DD	BB	BB	BB	DD	DD	DD	NA	BB	DD	NA	DD	DD	DD	BB	NA	BB	DD	NA
chr16_76661530_76661551	FF	FF	FF	FF	FF	FF	FF	NA	FF	FF	FF	FF	FF	FF	FF	FF	FF	FF	FF	FF	FF	FF	fn	NA	FF	NA	FF	NA	FF	FF	FF	FF	FF	FF	FF	NA	FF	FF	FF	NA	NA	FF	FF	NA	FF	FF	FF	NA	FF
chr16_76698866_76698889	FF	FF	FF	FF	FF	FF	FF	FF	FF	FF	FF	FF	FF	FF	FF	NA	FF	NN	FF	FF	FF	FF	FF	FF	FF	FF	FF	FF	FF	FF	FF	FF	FF	FF	FF	FF	FF	FF	FF	FF	NA	FF	FF	FF	FF	FF	FF	FF	FF
chr16_76711382_76711413	FF	fn	fn	FF	FF	FF	FF	NA	FF	FF	NA	FF	FF	NA	FF	fn	FF	FF	FF	fn	FF	FF	FF	FF	FF	FF	FF	FF	FF	FF	FF	FF	NN	FF	FF	FF	FF	FF	FF	NA	FF	NA	FF	FF	FF	FF	FF	FF	FF
chr16_76750453_76750476	BB	DD	DD	BB	DD	BB	DD	DD	BB	BB	DD	DD	BB	DD	DD	BB	BB	DD	DD	DD	BB	DD	DD	BB	DD	BB	DD	BB	DD	BB	DD	BB	BB	BB	DD	DD	DD	BB	BB	DD	BB	DD	DD	DD	BB	BB	BB	DD	BB
chr16_76753496_76753531	BB	NA	NA	BB	DD	NN	DD	NA	BB	BB	NA	DD	BB	DD	NA	BB	NA	NA	DD	DD	BB	DD	DD	NA	NA	BB	NA	BB	NA	BB	NA	BB	BB	BB	DD	DD	DD	BB	BB	DD	BB	DD	DD	NA	BB	BB	BB	NA	NA
chr16_76797133_76797148	BB	DD	DD	BB	DD	BB	DD	DD	BB	BB	DD	DD	BB	DD	DD	BB	BB	DD	DD	DD	BB	DD	DD	BB	DD	BB	DD	BB	DD	BB	DD	BB	BB	BB	DD	DD	DD	BB	BB	DD	BB	DD	DD	DD	BB	BB	BB	DD	BB
chr16_76814473_76814488	BB	dn	DD	BB	dn	BB	DD	dn	BB	BB	DD	dn	BB	dn	dn	BB	BB	dn	dn	dn	BB	DD	DD	BB	dn	BB	dn	BB	DD	BB	DD	BB	BB	BB	dn	DD	DD	BB	BB	DD	BB	dn	DD	DD	BB	BB	BB	dn	BB
chr16_76830417_76830436	BB	DD	DD	BB	DD	BB	DD	DD	BB	BB	DD	DD	BB	DD	DD	BB	BB	DD	DD	DD	BB	DD	DD	BB	DD	BB	DD	BB	DD	BB	DD	BB	BB	BB	DD	DD	DD	BB	BB	DD	BB	DD	DD	DD	BB	BB	BB	DD	BB
chr16_76844979_76844998	FF	FF	FF	FF	FF	FF	FF	FF	FF	FF	FF	FF	FF	FF	FF	FF	FF	FF	FF	FF	FF	FF	FF	FF	FF	NA	FF	FF	FF	FF	FF	FF	FF	FF	FF	NA	FF	FF	FF	FF	FF	FF	FF	FF	NA	FF	FF	FF	FF
chr16_76850935_76850973	BB	DD	NA	BB	DD	BB	DD	DD	BB	NN	DD	DD	BB	NA	DD	BB	BB	DD	DD	NA	bn	DD	NA	BB	DD	NA	DD	NA	DD	BB	DD	NA	BB	BB	DD	NA	DD	BB	BB	DD	NA	DD	DD	DD	BB	bn	BB	DD	NA
chr16_76873412_76873441	BB	DD	DD	BB	DD	BB	DD	DD	BB	BB	DD	DD	BB	DD	DD	BB	BB	DD	DD	DD	BB	DD	DD	BB	DD	BB	DD	BB	DD	BB	DD	BB	BB	BB	DD	DD	DD	BB	BB	DD	BB	DD	DD	DD	BB	BB	BB	dn	BB
chr16_76898398_76898415	BB	dn	DD	BB	DD	BB	DD	DD	BB	BB	DD	DD	BB	DD	DD	BB	BB	DD	DD	DD	BB	DD	dn	BB	DD	BB	DD	BB	DD	BB	DD	BB	BB	BB	DD	DD	DD	BB	BB	DD	BB	DD	DD	DD	BB	BB	BB	DD	BB
chr16_76900578_76900593	BB	DD	bd	BB	DD	BB	bd	bd	BB	BB	DD	bd	BB	bd	bd	BB	BB	DD	bd	DD	BB	bd	bd	BB	DD	BB	bd	BB	bd	BB	DD	BB	BB	BB	DD	DD	bd	BB	BB	DD	BB	bd	DD	bd	BB	BB	BB	DD	BB
chr16_76917119_76917133	BB	DD	DD	BB	DD	BB	DD	DD	BB	BB	dn	dn	BB	dn	DD	BB	BB	dn	DD	dn	BB	dn	DD	BB	dn	BB	dn	BB	DD	BB	dn	BB	BB	BB	DD	DD	dn	BB	BB	dn	BB	DD	DD	DD	BB	BB	BB	DD	BB
chr16_76930902_76930921	BB	DD	DD	BB	DD	BB	DD	DD	BB	BB	DD	DD	BB	DD	DD	BB	BB	DD	DD	DD	BB	DD	DD	BB	DD	BB	DD	BB	DD	BB	DD	BB	BB	BB	DD	DD	DD	BB	BB	DD	BB	DD	DD	DD	BB	BB	BB	DD	BB
chr16_76937333_76937368	BB	DD	dn	BB	DD	BB	DD	DD	BB	BB	DD	DD	BB	DD	dn	BB	BB	DD	dn	DD	BB	DD	DD	BB	dn	BB	DD	BB	dn	BB	DD	BB	BB	BB	DD	DD	dn	BB	BB	DD	BB	DD	DD	DD	BB	BB	BB	DD	BB
chr16_76972396_76972427	FF	DD	DD	FF	df	FF	df	df	FF	FF	df	df	FF	df	df	FF	FF	df	df	df	FF	df	df	FF	df	FF	df	FF	df	FF	DD	FF	FF	FF	df	df	df	FF	FF	df	FF	df	df	DD	FF	FF	FF	df	FF
chr16_76996751_76996764	BB	DD	DD	BB	DD	BB	DD	DD	BB	BB	DD	DD	BB	DD	DD	BB	BB	DD	DD	DD	BB	DD	DD	BB	DD	BB	DD	BB	DD	BB	DD	BB	BB	BB	DD	DD	DD	BB	BB	DD	BB	DD	DD	DD	BB	BB	BB	DD	BB
chr16_77002081_77002108	BB	DD	DD	BB	DD	BB	DD	DD	BB	BB	DD	DD	BB	DD	DD	BB	BB	DD	DD	DD	BB	DD	DD	BB	DD	BB	DD	BB	DD	BB	DD	BB	BB	BB	DD	DD	DD	BB	BB	DD	BB	DD	DD	DD	BB	BB	BB	DD	BB
chr16_77032107_77032141	BB	DD	DD	BB	DD	BB	DD	DD	BB	BB	DD	DD	BB	DD	DD	BB	BB	DD	DD	DD	BB	DD	DD	BB	DD	BB	DD	BB	DD	BB	DD	BB	BB	BB	DD	DD	DD	BB	BB	DD	BB	DD	DD	DD	BB	BB	BB	DD	BB
chr16_77051889_77051924	BB	DD	DD	BB	DD	BB	DD	DD	BB	BB	DD	DD	BB	DD	DD	BB	BB	DD	DD	DD	BB	DD	DD	BB	DD	BB	DD	BB	DD	BB	DD	BB	BB	BB	DD	DD	DD	BB	BB	DD	BB	DD	DD	DD	BB	BB	BB	DD	BB
chr16_77103364_77103401	BB	DD	DD	BB	DD	BB	DD	DD	BB	bn	DD	DD	BB	DD	DD	BB	BB	DD	DD	DD	BB	DD	DD	BB	DD	BB	DD	BB	DD	bn	DD	BB	BB	BB	DD	DD	DD	BB	BB	DD	BB	DD	DD	DD	BB	BB	BB	DD	BB
chr16_77113041_77113068	BB	DD	DD	BB	DD	BB	DD	DD	BB	BB	DD	DD	BB	DD	dn	BB	BB	DD	DD	DD	BB	DD	DD	BB	DD	BB	DD	BB	DD	BB	DD	BB	BB	BB	DD	DD	DD	BB	BB	DD	BB	DD	DD	DD	BB	BB	BB	DD	BB
chr16_77114237_77114269	BB	DD	DD	BB	dn	BB	DD	DD	BB	BB	DD	DD	BB	DD	DD	BB	BB	DD	DD	DD	BB	DD	DD	BB	DD	BB	DD	BB	DD	bd	DD	BB	BB	BB	DD	DD	DD	BB	BB	DD	BB	DD	DD	DD	BB	BB	BB	DD	BB
chr16_77148104_77148147	FF	df	df	FF	df	FF	df	df	FF	FF	df	df	FF	df	DD	FF	FF	df	df	df	FF	df	df	FF	FF	FF	df	FF	df	FF	df	FF	FF	FF	df	DD	df	FF	FF	df	FF	df	df	df	FF	FF	FF	df	FF
chr16_77185427_77185462	BB	DD	DD	BB	DD	BB	DD	DD	BB	BB	DD	DD	BB	DD	DD	BB	BB	DD	DD	DD	BB	DD	DD	BB	DD	BB	DD	BB	DD	BB	DD	BB	BB	BB	DD	DD	DD	BB	BB	DD	BB	DD	DD	DD	BB	BB	BB	DD	BB
chr16_77208145_77208162	BB	dn	dn	BB	dn	BB	DD	DD	BB	BB	DD	DD	BB	DD	DD	BB	BB	DD	DD	DD	BB	DD	DD	BB	DD	BB	DD	BB	dn	BB	DD	BB	BB	BB	DD	DD	DD	BB	BB	DD	BB	DD	DD	DD	BB	BB	BB	DD	BB
chr16_77254803_77254846	FF	FF	FF	FF	FF	FF	FF	FF	FF	fn	FF	NA	NA	FF	FF	FF	FF	FF	FF	FF	FF	FF	FF	NA	FF	FF	FF	FF	FF	FF	FF	FF	FF	FF	NA	FF	FF	FF	FF	FF	FF	FF	FF	FF	FF	FF	FF	NA	FF
chr16_77256382_77256393	BB	DD	DD	BB	DD	BB	DD	DD	BB	BB	DD	DD	BB	DD	DD	BB	BB	DD	DD	DD	BB	DD	DD	BB	DD	BB	DD	BB	DD	BB	DD	BB	BB	BB	DD	DD	DD	BB	BB	DD	BB	DD	DD	DD	BB	BB	BB	DD	BB
chr16_77262966_77263001	BB	DD	DD	BB	DD	BB	DD	DD	BB	BB	DD	DD	BB	DD	DD	BB	BB	DD	DD	DD	BB	DD	DD	BB	DD	BB	DD	BB	DD	BB	DD	BB	BB	BB	DD	DD	DD	BB	BB	DD	BB	DD	DD	dn	BB	BB	BB	DD	BB
chr16_77290374_77290387	BB	DD	DD	BB	DD	BB	DD	DD	BB	BB	DD	DD	BB	DD	DD	BB	BB	DD	DD	DD	BB	DD	DD	BB	DD	BB	DD	BB	DD	BB	DD	BB	BB	BB	DD	DD	DD	BB	BB	DD	BB	DD	DD	DD	BB	BB	BB	DD	BB
chr16_77305642_77305657	BB	DD	DD	BB	DD	BB	DD	DD	BB	BB	DD	DD	BB	DD	DD	BB	BB	DD	DD	DD	BB	DD	DD	BB	DD	BB	DD	BB	DD	BB	DD	BB	BB	BB	DD	DD	DD	BB	BB	DD	BB	DD	DD	DD	BB	BB	BB	DD	BB
chr16_77305658_77305673	BB	DD	DD	BB	DD	BB	DD	DD	BB	BB	DD	DD	BB	DD	DD	BB	BB	DD	DD	DD	BB	DD	DD	BB	DD	BB	DD	BB	DD	BB	DD	BB	BB	BB	DD	DD	DD	BB	BB	DD	BB	DD	DD	DD	BB	BB	BB	DD	BB
chr16_77309850_77309861	BB	DD	DD	BB	dn	BB	dn	DD	BB	BB	DD	DD	BB	dn	DD	BB	BB	DD	DD	DD	BB	DD	DD	BB	DD	BB	DD	BB	DD	BB	DD	BB	BB	BB	dn	DD	DD	BB	BB	DD	BB	DD	DD	DD	BB	BB	BB	DD	BB
chr16_77323883_77323894	BB	DD	DD	BB	DD	BB	DD	DD	BB	BB	DD	DD	BB	DD	DD	BB	BB	DD	DD	DD	BB	DD	DD	BB	DD	BB	DD	BB	DD	BB	DD	BB	BB	BB	DD	DD	DD	BB	BB	DD	BB	DD	DD	DD	bn	BB	BB	DD	BB
chr16_77344768_77344783	BB	DD	DD	BB	DD	BB	DD	DD	BB	BB	DD	DD	BB	DD	DD	BB	BB	DD	DD	DD	BB	DD	DD	BB	DD	BB	DD	BB	DD	BB	DD	BB	BB	BB	DD	DD	DD	BB	BB	DD	bd	DD	DD	DD	BB	BB	BB	DD	bd
chr16_77349072_77349107	BB	DD	DD	BB	DD	BB	DD	DD	BB	BB	DD	DD	BB	DD	DD	BB	BB	DD	DD	DD	BB	DD	DD	BB	DD	BB	DD	BB	DD	BB	DD	BB	BB	BB	DD	DD	DD	BB	BB	DD	BB	DD	DD	DD	BB	BB	BB	DD	BB
chr16_77374574_77374593	BB	DD	DD	BB	DD	BB	DD	DD	BB	BB	DD	DD	BB	DD	DD	BB	BB	DD	DD	DD	BB	DD	DD	BB	DD	BB	DD	BB	DD	BB	DD	BB	BB	BB	DD	DD	DD	BB	BB	DD	BB	DD	DD	DD	BB	BB	BB	DD	BB
chr16_77376765_77376789	BB	DD	DD	BB	DD	BB	DD	DD	BB	BB	DD	DD	BB	DD	DD	BB	BB	DD	DD	DD	BB	DD	DD	BB	DD	BB	DD	BB	DD	BB	DD	BB	BB	BB	DD	DD	DD	BB	BB	DD	BB	DD	DD	DD	BB	BB	BB	DD	BB
chr16_77376970_77377025	NN	DD	NA	BB	DD	BB	DD	DD	NA	NN	DD	NA	BB	DD	DD	BB	BB	DD	DD	NA	NN	DD	DD	NN	NA	NA	DD	BB	DD	BB	DD	BB	NA	BB	DD	DD	DD	BB	bn	NA	BB	DD	DD	DD	BB	BB	BB	DD	NA
chr16_77394929_77394940	BB	DD	DD	BB	DD	BB	DD	DD	BB	BB	DD	DD	BB	DD	DD	BB	BB	DD	DD	DD	BB	DD	DD	BB	DD	BB	DD	BB	DD	BB	DD	BB	BB	BB	DD	DD	DD	BB	BB	DD	BB	DD	DD	DD	BB	BB	BB	DD	BB
chr16_77417336_77417353	BB	DD	DD	BB	DD	BB	DD	DD	BB	BB	DD	DD	BB	DD	DD	BB	BB	dn	DD	DD	BB	DD	dn	BB	DD	BB	DD	BB	DD	BB	DD	BB	BB	BB	DD	DD	DD	BB	BB	DD	BB	DD	DD	DD	BB	BB	BB	DD	BB
chr16_77426297_77426310	BB	DD	DD	BB	DD	BB	DD	DD	BB	BB	DD	DD	BB	DD	DD	BB	BB	DD	DD	DD	BB	DD	DD	BB	DD	BB	DD	BB	DD	BB	DD	BB	BB	BB	DD	DD	DD	BB	BB	DD	BB	DD	DD	DD	BB	BB	BB	DD	BB
chr16_77467590_77467625	BB	DD	DD	BB	DD	BB	DD	DD	BB	BB	DD	DD	BB	DD	DD	BB	BB	DD	DD	DD	BB	DD	DD	BB	DD	BB	DD	BB	DD	BB	DD	BB	BB	BB	DD	DD	DD	BB	BB	DD	BB	DD	DD	DD	BB	BB	BB	DD	BB
chr16_77672139_77672182	FF	FF	fn	FF	FF	FF	NN	FF	FF	FF	FF	NA	FF	FF	NA	FF	FF	FF	FF	FF	FF	FF	FF	FF	NN	FF	FF	FF	FF	FF	FF	FF	FF	FF	FF	FF	FF	FF	FF	FF	FF	FF	FF	FF	FF	FF	FF	FF	FF
chr16_77692762_77692801	NN	FF	FF	FF	FF	NN	FF	FF	FF	FF	FF	FF	FF	FF	NA	FF	NN	FF	FF	FF	FF	NA	FF	NA	FF	NA	FF	FF	FF	NA	FF	FF	FF	FF	FF	FF	FF	FF	FF	FF	NA	FF	FF	FF	FF	FF	FF	FF	FF
chr16_77747932_77747967	FF	FF	FF	FF	FF	FF	FF	FF	FF	FF	FF	FF	FF	FF	FF	FF	FF	FF	FF	FF	FF	FF	FF	FF	FF	NA	FF	FF	FF	FF	NN	FF	FF	FF	FF	FF	FF	FF	FF	FF	FF	FF	FF	FF	FF	FF	FF	FF	FF
chr16_77764632_77764655	DD	DD	DD	DD	DD	NA	DD	DD	NA	DD	DD	DD	DD	DD	DD	DD	UU	DD	DD	DD	DD	du	DD	NA	DD	NA	DD	DD	DD	DD	DD	DD	NA	DD	DD	DD	DD	DD	DD	du	NA	DD	DD	DD	DD	DD	DD	DD	DD
chr16_77845720_77845764	FF	FF	NA	FF	FF	FF	FF	FF	FF	NN	FF	FF	FF	NA	fn	FF	NA	FF	FF	FF	FF	FF	FF	FF	FF	FF	FF	FF	FF	FF	FF	FF	FF	FF	FF	FF	FF	FF	FF	FF	FF	FF	FF	FF	FF	FF	FF	FF	FF
chr16_77852102_77852127	FF	FF	FF	FF	FF	FF	FF	FF	FF	FF	FF	FF	NA	FF	NA	FF	NA	NA	FF	FF	FF	FF	FF	NA	FF	FF	FF	FF	FF	FF	NA	FF	NA	FF	FF	FF	FF	FF	FF	fn	FF	FF	NA	FF	FF	FF	FF	FF	FF
chr16_78054839_78054862	FF	FF	FF	NA	FF	FF	FF	FF	FF	FF	FF	FF	FF	FF	NA	FF	FF	FF	FF	FF	NA	FF	FF	FF	FF	FF	FF	FF	NA	FF	NA	FF	FF	NA	FF	FF	FF	FF	FF	FF	FF	FF	FF	FF	FF	FF	FF	NN	NA
chr16_78061988_78062047	FF	FF	FF	FF	NA	NA	FF	FF	NA	FF	FF	FF	FF	FF	FF	FF	FF	NA	FF	FF	FF	NA	FF	FF	FF	FF	FF	FF	FF	FF	FF	FF	FF	FF	FF	FF	FF	NA	fn	FF	FF	FF	NA	FF	FF	NA	FF	fn	FF
chr16_78077448_78077483	BB	DD	DD	BB	DD	BB	DD	DD	BB	DD	DD	DD	BB	DD	DD	BB	BB	DD	DD	DD	BB	DD	DD	BB	DD	BB	DD	BB	DD	BB	DD	BB	BB	BB	DD	DD	DD	BB	BB	DD	BB	DD	DD	DD	BB	BB	BB	DD	BB
chr16_78113937_78113980	BB	bn	DD	BB	DD	BB	DD	bn	BB	DD	DD	DD	BB	DD	DD	BB	DD	DD	DD	DD	BB	DD	DD	BB	DD	BB	DD	BB	DD	BB	DD	BB	BB	BB	DD	dn	DD	BB	BB	DD	BB	DD	DD	DD	BB	BB	BB	DD	BB
chr16_78120760_78120787	BB	DD	DD	BB	DD	BB	DD	DD	BB	DD	DD	DD	BB	DD	DD	BB	BB	DD	DD	DD	BB	DD	DD	BB	DD	BB	DD	BB	DD	BB	DD	BB	BB	BB	DD	DD	DD	BB	BB	DD	BB	DD	DD	DD	BB	BB	BB	DD	BB
chr16_78159440_78159475	BB	DD	DD	BB	DD	BB	DD	DD	BB	DD	DD	DD	BB	DD	DD	BB	BB	DD	DD	DD	BB	DD	DD	BB	DD	BB	DD	BB	DD	BB	DD	BB	BB	BB	DD	DD	DD	BB	BB	DD	BB	DD	DD	DD	BB	BB	BB	DD	BB
chr16_78170489_78170506	BB	DD	DD	BB	DD	BB	DD	DD	BB	DD	DD	DD	BB	bd	DD	BB	BB	DD	DD	DD	BB	DD	DD	BB	DD	BB	DD	BB	DD	BB	DD	BB	BB	BB	DD	DD	DD	BB	BB	DD	BB	DD	DD	DD	BB	BB	BB	DD	BB
chr16_78173140_78173171	BB	DD	DD	BB	DD	BB	DD	DD	BB	DD	DD	DD	BB	DD	DD	BB	BB	DD	DD	DD	BB	DD	DD	BB	DD	BB	DD	BB	DD	BB	DD	BB	BB	BB	DD	DD	DD	BB	BB	DD	BB	DD	DD	DD	BB	BB	BB	DD	BB
chr16_78199504_78199538	BB	DD	DD	BB	DD	BB	DD	DD	BB	DD	DD	DD	BB	DD	DD	BB	BB	DD	DD	DD	BB	DD	DD	BB	DD	BB	DD	BB	DD	BB	DD	BB	BB	BB	DD	DD	DD	BB	BB	DD	BB	DD	DD	DD	BB	BB	BB	DD	BB
[truncated: 553 more rows]
[truncated: 103 more columns]
