# Supplementary material for: A novel quantitative trait locus implicates Msh3 in the propensity for genome-wide short tandem repeat expansions in mice
Source: Genome Res. 2023 May;33(5):689–702. doi: 10.1101/gr.277576.122 (PMC10317118; doi:10.1101/gr.277576.122)
Supplement: Supplemental Material [file supp_gr.277576.122_Supplemental_code.zip › BXD-STR-Mutator-Manuscript-main/Ashbrook_Manuscript/data/all_imputed/chr17.geno]

locus	BXD001	BXD002	BXD005	BXD006	BXD008	BXD009	BXD011	BXD012	BXD013	BXD014	BXD015	BXD016	BXD018	BXD019	BXD020	BXD021	BXD022	BXD024	BXD024_cep	BXD027	BXD028	BXD029	BXD029_trl4	BXD031	BXD032	BXD033	BXD034	BXD036	BXD038	BXD039	BXD040	BXD042	BXD043	BXD044	BXD045	BXD048	BXD048a	BXD049	BXD050	BXD051	BXD053	BXD055	BXD056	BXD060	BXD061	BXD062	BXD063	BXD064	BXD065
chr17_10002228_10002245	DD	DD	DD	DD	BB	BB	BB	DD	BB	BB	BB	BB	DD	BB	BB	BB	BB	DD	DD	BB	DD	BB	BB	DD	DD	DD	DD	DD	DD	DD	BB	BB	BB	DD	BB	BB	BB	BB	BB	BB	BB	DD	DD	DD	BB	DD	DD	DD	BB
chr17_10003319_10003370	DD	DD	NN	NN	NA	BB	BB	NA	BB	NN	BB	NA	DD	BB	BB	BB	NA	NN	NN	BB	NA	BB	BB	DD	NN	DD	DD	DD	DD	dn	BB	NA	BB	DD	BB	BB	BB	BB	BB	BB	BB	DD	NA	DD	BB	DD	NA	NA	BB
chr17_10005316_10005345	DD	DD	DD	DD	BB	BB	BB	DD	BB	BB	BB	BB	DD	BB	BB	BB	BB	DD	DD	BB	DD	BB	BB	DD	DD	DD	DD	DD	DD	DD	BB	BB	BB	DD	BB	BB	BB	BB	BB	BB	BB	DD	DD	DD	BB	DD	DD	DD	BB
chr17_10006743_10006758	DD	DD	DD	DD	BB	BB	BB	DD	BB	BB	BB	BB	DD	BB	BB	BB	BB	DD	DD	BB	DD	BB	BB	DD	DD	DD	DD	DD	DD	DD	BB	BB	BB	DD	BB	BB	BB	BB	BB	BB	BB	DD	DD	DD	BB	DD	DD	DD	BB
chr17_10016873_10016890	DD	DD	DD	dn	BB	BB	BB	DD	BB	BB	BB	BB	DD	BB	BB	BB	BB	DD	DD	BB	DD	BB	BB	DD	DD	DD	DD	DD	DD	DD	BB	BB	BB	DD	BB	BB	BB	BB	BB	BB	BB	DD	DD	DD	BB	DD	DD	DD	BB
chr17_10026181_10026201	DD	DD	DD	DD	BB	BB	BB	DD	BB	BB	BB	BB	DD	BB	BB	BB	BB	DD	DD	BB	DD	BB	BB	DD	DD	DD	DD	DD	DD	DD	BB	BB	BB	DD	BB	BB	BB	BB	BB	BB	BB	DD	DD	DD	BB	DD	DD	DD	BB
chr17_10050109_10050133	DD	DD	DD	DD	BB	BB	BB	DD	BB	BB	BB	BB	DD	BB	BB	BB	BB	DD	DD	BB	DD	bn	BB	DD	DD	DD	DD	DD	DD	DD	BB	BB	BB	DD	BB	BB	BB	BB	BB	BB	BB	DD	DD	DD	BB	DD	DD	DD	BB
chr17_10077550_10077573	DD	DD	DD	DD	BB	BB	BB	DD	BB	BB	BB	BB	DD	BB	BB	BB	BB	DD	DD	BB	DD	BB	BB	DD	DD	DD	DD	DD	DD	DD	BB	BB	BB	DD	BB	BB	BB	BB	BB	BB	BB	DD	DD	DD	BB	DD	DD	DD	BB
chr17_10191657_10191683	DD	DD	DD	DD	BB	BB	BB	DD	BB	BB	BB	BB	DD	BB	BB	BB	BB	DD	DD	BB	DD	BB	BB	DD	DD	DD	DD	DD	DD	DD	BB	BB	BB	DD	BB	BB	BB	BB	BB	BB	BB	DD	DD	DD	BB	DD	DD	DD	BB
chr17_10261233_10261268	DD	DD	DD	DD	BB	BB	BB	DD	BB	BB	BB	BB	DD	BB	BB	BB	BB	DD	DD	BB	DD	BB	BB	DD	DD	DD	DD	DD	DD	DD	BB	BB	BB	DD	DD	BB	BB	BB	BB	DD	BB	DD	DD	dn	BB	DD	DD	DD	BB
chr17_10350228_10350283	NA	bf	bf	FF	NA	NA	FF	FF	NA	FF	FF	FF	NA	fn	NA	FF	NA	NA	FF	NA	FF	FF	FF	fn	FF	FF	FF	FF	FF	FF	FF	FF	FF	FF	bf	NA	fn	NN	FF	FF	NA	FF	fn	FF	FF	NA	FF	FF	fn
chr17_10493075_10493139	FF	FF	NA	FF	NA	FF	FF	NA	FF	FF	NN	NN	NA	FF	FF	FF	FF	FF	NN	FF	FF	NA	FF	FF	FF	NA	FF	FF	NN	FF	FF	FF	FF	NA	FF	FF	NA	FF	FF	FF	NA	fn	FF	FF	FF	fn	NA	NN	FF
chr17_10538170_10538233	DD	DD	DD	DD	NA	NA	bn	DD	BB	BB	BB	BB	NA	BB	BB	DD	BB	DD	NA	BB	NA	BB	BB	bd	DD	NA	DD	DD	NA	DD	BB	bn	NA	NA	DD	NA	NA	BB	bn	NA	NA	DD	BB	bd	NA	NA	dn	DD	BB
chr17_10716536_10716575	DD	DD	DD	DD	BB	BB	BB	DD	BB	BB	BB	BB	DD	BB	BB	BB	BB	DD	DD	BB	DD	BB	BB	DD	DD	DD	DD	DD	DD	DD	BB	BB	BB	DD	DD	BB	BB	BB	bd	DD	BB	DD	DD	DD	BB	DD	DD	DD	BB
chr17_10723161_10723200	DD	DD	DD	DD	NA	BB	BB	DD	BB	BB	BB	BB	DD	BB	BB	BB	BB	DD	DD	BB	DD	NN	NN	DD	DD	DD	DD	DD	DD	DD	BB	BB	BB	DD	DD	BB	BB	NA	BB	DD	BB	DD	DD	DD	BB	DD	DD	DD	BB
chr17_10743259_10743276	DD	DD	DD	DD	BB	BB	BB	DD	BB	BB	BB	BB	DD	BB	BB	BB	BB	DD	DD	BB	DD	BB	BB	DD	DD	bd	DD	DD	DD	DD	BB	BB	BB	DD	DD	BB	BB	BB	BB	DD	BB	DD	DD	DD	BB	DD	DD	DD	BB
chr17_10743456_10743507	NA	NA	DD	NA	BB	BB	BB	DD	BB	NN	BB	BB	DD	BB	NN	BB	BB	DD	NA	BB	DD	BB	NA	NA	DD	dn	NA	NA	NA	DD	BB	BB	BB	DD	NA	DD	NA	BB	BB	NA	BB	dn	DD	DD	BB	NA	NA	NA	BB
chr17_10763331_10763360	DD	DD	DD	DD	BB	BB	BB	DD	BB	BB	BB	BB	DD	BB	BB	BB	BB	DD	DD	BB	DD	BB	BB	DD	DD	DD	DD	DD	DD	DD	BB	BB	BB	DD	DD	BB	BB	BB	BB	DD	BB	DD	DD	DD	BB	DD	DD	DD	BB
chr17_10791775_10791794	DD	DD	DD	DD	BB	BB	BB	DD	BB	BB	BB	BB	DD	BB	BB	BB	BB	DD	DD	BB	DD	BB	BB	DD	DD	DD	DD	DD	DD	DD	BB	BB	BB	DD	DD	BB	BB	BB	BB	DD	BB	DD	DD	DD	BB	DD	DD	DD	BB
chr17_10808140_10808163	DD	DD	DD	DD	BB	BB	BB	DD	BB	BB	BB	BB	DD	BB	BB	BB	BB	DD	DD	BB	DD	BB	BB	DD	DD	DD	DD	DD	DD	DD	BB	BB	BB	DD	DD	BB	BB	BB	BB	DD	BB	DD	DD	DD	BB	DD	DD	DD	BB
chr17_10828751_10828762	DD	DD	DD	DD	BB	BB	BB	DD	BB	BB	BB	BB	DD	BB	BB	BB	BB	DD	DD	BB	DD	BB	BB	DD	DD	DD	DD	DD	DD	DD	BB	BB	BB	DD	DD	BB	BB	BB	BB	DD	BB	DD	DD	DD	BB	DD	DD	DD	BB
chr17_10831657_10831680	DD	DD	DD	DD	BB	bn	BB	DD	BB	BB	BB	BB	dn	BB	BB	BB	BB	DD	DD	BB	DD	BB	BB	DD	DD	DD	DD	DD	DD	DD	BB	BB	BB	DD	DD	BB	BB	BB	BB	DD	BB	DD	DD	DD	BB	DD	DD	DD	BB
chr17_10832882_10832933	NN	NA	NA	NN	BB	DD	BB	NN	BB	NA	NA	BB	NA	DD	DD	DD	BB	NN	NN	BB	NA	BB	BB	NN	NN	BB	BB	DD	NA	DD	BB	BB	BB	DD	DD	BB	BB	BB	BB	DD	BB	DD	BB	DD	BB	DD	DD	DD	BB
chr17_10834339_10834354	DD	DD	DD	DD	BB	BB	BB	DD	BB	BB	BB	BB	DD	BB	BB	BB	BB	DD	DD	BB	DD	BB	BB	DD	DD	bd	DD	DD	DD	DD	BB	BB	BB	DD	DD	BB	BB	BB	BB	DD	BB	DD	DD	DD	BB	DD	DD	DD	BB
chr17_11082113_11082160	DD	DD	NA	DD	BB	BB	BB	DD	bn	BB	BB	BB	NA	NA	BB	BB	BB	DD	DD	NN	DD	BB	BB	DD	DD	DD	DD	DD	DD	DD	BB	NA	BB	DD	DD	BB	BB	BB	BB	DD	BB	DD	DD	DD	BB	DD	DD	DD	BB
chr17_11147212_11147256	DD	DD	DD	DD	BB	NA	NA	DD	BB	BB	BB	BB	DD	BB	BB	BB	BB	DD	DD	BB	DD	BB	BB	DD	DD	DD	DD	DD	DD	DD	BB	BB	NA	DD	DD	BB	NA	BB	BB	DD	NA	DD	DD	NA	BB	NA	DD	DD	BB
chr17_11177176_11177215	DD	DD	DD	DD	BB	BB	BB	NN	BB	BB	BB	BB	DD	BB	BB	BB	BB	DD	DD	BB	DD	BB	BB	DD	DD	NA	DD	DD	DD	DD	BB	BB	BB	DD	DD	BB	BB	BB	BB	DD	BB	DD	DD	DD	BB	DD	DD	DD	BB
chr17_11232588_11232619	FF	FF	FF	NN	FF	FF	FF	FF	FF	FF	FF	FF	FF	FF	FF	FF	FF	FF	FF	FF	FF	FF	FF	FF	FF	NA	FF	FF	FF	FF	FF	FF	FF	FF	FF	FF	FF	FF	FF	FF	FF	FF	FF	FF	FF	FF	FF	FF	FF
chr17_11243070_11243099	DD	DD	DD	DD	BB	BB	BB	DD	BB	BB	BB	BB	DD	BB	BB	BB	BB	DD	DD	BB	DD	BB	BB	DD	DD	DD	DD	DD	DD	DD	BB	BB	BB	DD	DD	BB	BB	BB	BB	DD	BB	DD	DD	DD	BB	DD	DD	DD	BB
chr17_11257131_11257190	DD	DD	DD	DD	NA	UU	NA	du	NA	UU	UU	UU	DD	UU	NA	UU	UU	UU	UU	UU	du	UU	UU	DD	UU	DD	DD	DD	DD	DD	UU	NA	UU	DD	DD	UU	UU	NA	UU	DD	UU	DD	DD	DD	UU	DD	DD	DD	UU
chr17_11259956_11260015	NA	DD	DD	DD	BB	BB	BB	DD	BB	BB	BB	bn	DD	NA	NA	bn	BB	DD	DD	NA	DD	BB	BB	DD	NA	DD	DD	DD	dn	DD	BB	NN	BB	DD	DD	BB	NA	NA	NA	DD	NA	DD	DD	DD	BB	dn	DD	DD	NA
chr17_11280286_11280309	DD	DD	DD	DD	BB	BB	BB	DD	BB	BB	BB	BB	DD	BB	BB	BB	BB	DD	DD	BB	DD	BB	BB	DD	DD	DD	DD	DD	DD	DD	BB	BB	BB	DD	DD	BB	BB	BB	BB	DD	BB	DD	DD	DD	BB	DD	DD	DD	BB
chr17_11283649_11283664	DD	DD	DD	DD	BB	BB	BB	DD	BB	BB	BB	BB	DD	BB	BB	BB	BB	DD	DD	BB	DD	BB	BB	DD	DD	DD	DD	DD	DD	DD	BB	BB	BB	DD	DD	BB	BB	BB	BB	DD	BB	DD	DD	DD	BB	DD	DD	DD	BB
chr17_11331587_11331601	DD	DD	DD	DD	BB	BB	BB	DD	BB	BB	BB	BB	DD	BB	BB	BB	BB	DD	DD	BB	DD	BB	BB	DD	DD	DD	DD	DD	DD	DD	BB	BB	BB	DD	DD	BB	BB	BB	DD	DD	BB	DD	DD	DD	BB	DD	DD	DD	BB
chr17_11360305_11360320	DD	DD	DD	DD	BB	BB	BB	DD	BB	BB	BB	BB	DD	BB	BB	BB	BB	DD	DD	BB	DD	BB	BB	DD	DD	DD	DD	DD	DD	DD	BB	BB	BB	DD	DD	BB	BB	BB	DD	DD	BB	DD	DD	DD	BB	DD	DD	DD	BB
chr17_11391260_11391274	DD	DD	DD	DD	BB	BB	BB	DD	BB	BB	BB	BB	DD	BB	BB	BB	BB	DD	dn	BB	DD	BB	BB	DD	DD	DD	DD	DD	DD	DD	BB	BB	BB	DD	DD	BB	BB	BB	DD	DD	BB	DD	DD	DD	BB	DD	DD	DD	BB
chr17_11393916_11393947	DD	DD	DD	DD	BB	BB	BB	DD	BB	BB	BB	BB	DD	BB	BB	BB	BB	DD	DD	BB	DD	BB	BB	DD	DD	DD	DD	DD	DD	DD	BB	BB	BB	DD	DD	BB	BB	BB	DD	DD	BB	DD	DD	DD	BB	DD	DD	DD	BB
chr17_11418978_11418989	DD	DD	DD	DD	BB	BB	BB	DD	BB	BB	BB	BB	DD	BB	BB	BB	BB	DD	DD	BB	DD	BB	BB	DD	DD	DD	DD	DD	DD	DD	BB	BB	BB	DD	DD	BB	BB	BB	DD	DD	BB	DD	DD	DD	BB	DD	DD	DD	BB
chr17_11423243_11423274	DD	DD	DD	DD	BB	BB	BB	DD	BB	BB	BB	BB	DD	BB	BB	BB	BB	DD	DD	BB	DD	BB	BB	DD	DD	DD	DD	DD	DD	DD	BB	BB	BB	DD	DD	BB	BB	BB	DD	DD	BB	DD	DD	DD	BB	DD	DD	DD	BB
chr17_11425272_11425291	DD	DD	DD	DD	BB	BB	BB	DD	BB	BB	BB	BB	DD	BB	BB	BB	BB	DD	DD	BB	DD	BB	BB	DD	DD	DD	DD	DD	DD	DD	BB	BB	BB	DD	DD	BB	BB	BB	DD	DD	BB	DD	DD	DD	BB	DD	DD	DD	BB
chr17_11434437_11434472	DD	DD	DD	DD	BB	BB	BB	DD	BB	BB	BB	BB	DD	BB	BB	BB	BB	DD	DD	BB	DD	BB	bd	DD	DD	DD	DD	DD	DD	DD	BB	BB	BB	DD	DD	BB	BB	BB	DD	DD	BB	DD	DD	DD	BB	DD	DD	DD	BB
chr17_11434995_11435014	DD	DD	DD	DD	BB	BB	BB	DD	BB	BB	BB	BB	DD	BB	BB	BB	BB	DD	DD	BB	DD	BB	BB	DD	DD	DD	DD	DD	DD	DD	BB	BB	BB	DD	DD	BB	BB	BB	DD	DD	BB	DD	DD	DD	BB	DD	DD	DD	BB
chr17_11447325_11447348	DD	DD	dn	DD	BB	BB	BB	DD	BB	BB	BB	BB	DD	BB	BB	BB	BB	DD	DD	BB	DD	bn	BB	DD	DD	DD	DD	DD	DD	DD	BB	BB	BB	DD	DD	BB	BB	BB	DD	DD	BB	DD	DD	DD	BB	DD	DD	DD	BB
chr17_11464019_11464036	DD	DD	DD	DD	BB	BB	BB	DD	BB	BB	BB	BB	DD	BB	BB	BB	BB	DD	DD	BB	DD	BB	BB	DD	DD	DD	DD	DD	DD	DD	BB	BB	bn	DD	DD	BB	BB	BB	DD	DD	BB	DD	DD	DD	BB	DD	DD	DD	BB
chr17_11470789_11470800	DD	bd	DD	bd	BB	BB	BB	bd	BB	BB	BB	BB	bd	BB	BB	BB	BB	DD	bd	BB	bd	BB	BB	DD	DD	DD	DD	DD	bd	DD	BB	BB	BB	DD	DD	BB	BB	BB	DD	DD	BB	bd	DD	bd	BB	DD	DD	bd	BB
chr17_11478060_11478075	DD	DD	DD	DD	BB	BB	BB	DD	BB	BB	BB	BB	DD	BB	BB	BB	BB	DD	DD	BB	DD	BB	BB	DD	DD	DD	DD	DD	DD	DD	BB	BB	BB	DD	DD	BB	BB	BB	DD	DD	BB	DD	DD	DD	BB	DD	DD	DD	BB
chr17_11480524_11480547	NA	NA	NA	NA	BB	NN	BB	NA	BB	BB	BB	BB	NA	BB	BB	BB	BB	NA	NN	BB	NA	BB	BB	DD	DD	NN	DD	DD	DD	DD	BB	BB	BB	DD	NN	BB	BB	NA	DD	NA	BB	NA	DD	DD	BB	DD	DD	dn	BB
chr17_11518394_11518405	DD	DD	DD	DD	BB	BB	BB	DD	BB	BB	BB	BB	DD	BB	BB	BB	BB	DD	DD	BB	DD	BB	BB	DD	DD	DD	DD	DD	DD	DD	BB	BB	BB	DD	DD	BB	BB	BB	DD	DD	BB	DD	DD	DD	BB	DD	DD	DD	BB
chr17_11532023_11532046	DD	DD	DD	DD	BB	BB	BB	DD	BB	BB	BB	BB	DD	BB	BB	BB	BB	DD	DD	BB	DD	BB	BB	DD	DD	DD	DD	DD	DD	DD	BB	BB	BB	DD	DD	BB	BB	BB	DD	DD	BB	DD	DD	DD	BB	DD	DD	DD	BB
chr17_11537693_11537708	DD	DD	DD	DD	BB	BB	BB	DD	BB	BB	BB	BB	DD	BB	BB	BB	BB	DD	DD	BB	DD	BB	BB	DD	DD	DD	DD	DD	DD	DD	BB	BB	BB	DD	DD	BB	BB	BB	DD	DD	BB	DD	DD	DD	BB	bd	DD	DD	BB
chr17_11546995_11547010	DD	DD	DD	DD	BB	BB	BB	DD	BB	BB	BB	BB	DD	BB	BB	BB	BB	DD	DD	BB	DD	BB	BB	DD	DD	DD	DD	DD	DD	DD	BB	BB	BB	DD	DD	BB	BB	BB	DD	DD	BB	DD	DD	DD	BB	DD	DD	DD	BB
chr17_11582628_11582642	DD	DD	NA	dn	BB	BB	BB	DD	BB	BB	BB	BB	DD	BB	BB	BB	BB	dn	NA	BB	NA	BB	BB	DD	dn	DD	DD	DD	dn	DD	BB	BB	BB	dn	DD	BB	BB	BB	DD	DD	BB	DD	DD	dn	BB	dn	NA	dn	BB
chr17_11584293_11584320	DD	DD	DD	DD	BB	BB	BB	DD	BB	BB	BB	BB	DD	BB	BB	BB	BB	DD	DD	BB	DD	BB	BB	DD	DD	DD	DD	DD	DD	DD	BB	BB	BB	DD	DD	BB	BB	BB	DD	DD	BB	DD	DD	DD	bn	DD	DD	DD	BB
chr17_11586379_11586394	DD	DD	DD	DD	BB	BB	BB	DD	BB	BB	BB	BB	DD	BB	BB	BB	BB	DD	DD	BB	DD	BB	BB	DD	DD	DD	DD	DD	DD	DD	BB	BB	BB	DD	DD	BB	BB	BB	DD	DD	BB	DD	DD	DD	BB	DD	DD	DD	BB
chr17_11594351_11594368	DD	DD	DD	bd	BB	BB	BB	DD	BB	BB	BB	BB	DD	BB	BB	BB	BB	DD	DD	BB	DD	BB	BB	DD	DD	DD	DD	bd	DD	DD	BB	BB	BB	DD	DD	BB	BB	BB	DD	DD	BB	DD	DD	DD	BB	dn	DD	DD	BB
chr17_11622923_11622952	DD	DD	DD	DD	BB	BB	BB	DD	BB	BB	BB	BB	DD	BB	BB	BB	BB	DD	DD	BB	DD	BB	BB	DD	DD	DD	DD	DD	DD	DD	BB	BB	BB	DD	DD	BB	BB	BB	DD	DD	BB	DD	DD	DD	BB	DD	DD	DD	BB
chr17_11634563_11634574	DD	DD	DD	DD	bn	BB	BB	DD	BB	BB	BB	BB	DD	BB	BB	BB	BB	DD	DD	BB	DD	BB	BB	DD	DD	DD	DD	DD	DD	DD	BB	BB	BB	DD	DD	BB	BB	BB	DD	DD	BB	DD	DD	DD	BB	DD	DD	DD	BB
chr17_11662498_11662511	DD	DD	DD	DD	BB	BB	BB	DD	BB	BB	BB	BB	DD	BB	BB	BB	BB	DD	DD	BB	DD	BB	BB	DD	DD	DD	DD	DD	DD	DD	BB	BB	BB	DD	DD	BB	BB	BB	DD	DD	BB	DD	DD	DD	BB	DD	DD	DD	BB
chr17_11697028_11697043	DD	DD	DD	DD	BB	BB	BB	DD	BB	BB	BB	BB	DD	BB	BB	BB	BB	DD	DD	BB	DD	BB	BB	DD	DD	DD	DD	DD	DD	DD	BB	BB	BB	DD	DD	BB	BB	BB	DD	DD	BB	DD	DD	DD	BB	DD	DD	DD	BB
chr17_11734262_11734273	DD	DD	DD	DD	BB	BB	BB	DD	BB	BB	BB	BB	DD	BB	BB	BB	BB	DD	DD	BB	DD	BB	BB	DD	DD	DD	DD	DD	DD	DD	BB	BB	BB	DD	DD	BB	BB	BB	DD	DD	BB	DD	DD	DD	BB	DD	DD	DD	BB
chr17_11747685_11747702	DD	DD	DD	DD	BB	BB	BB	DD	BB	BB	BB	BB	DD	BB	BB	BB	BB	DD	DD	BB	DD	BB	BB	DD	DD	DD	DD	DD	DD	DD	BB	BB	BB	DD	DD	BB	BB	BB	DD	DD	BB	DD	DD	DD	BB	DD	DD	DD	BB
chr17_11782279_11782290	DD	DD	DD	DD	BB	BB	BB	DD	BB	BB	BB	BB	DD	BB	BB	BB	BB	DD	DD	BB	DD	BB	BB	DD	DD	DD	DD	DD	DD	DD	BB	BB	BB	DD	DD	BB	BB	BB	DD	DD	BB	DD	DD	DD	BB	DD	DD	DD	BB
chr17_11785014_11785033	DD	DD	DD	DD	BB	BB	BB	DD	BB	BB	BB	BB	DD	BB	BB	BB	BB	DD	DD	BB	DD	BB	BB	DD	DD	DD	DD	DD	DD	DD	BB	BB	BB	DD	DD	BB	BB	BB	DD	DD	BB	DD	DD	DD	BB	DD	DD	DD	BB
chr17_11793032_11793055	DD	DD	DD	DD	BB	BB	BB	DD	BB	BB	BB	BB	DD	BB	BB	BB	BB	DD	DD	BB	DD	BB	BB	DD	DD	DD	DD	DD	DD	bd	BB	BB	BB	DD	DD	BB	BB	BB	DD	DD	BB	DD	DD	DD	BB	DD	DD	DD	BB
chr17_11795015_11795028	DD	DD	DD	DD	BB	BB	BB	DD	BB	BB	BB	BB	DD	BB	BB	BB	BB	DD	DD	BB	DD	BB	BB	DD	DD	DD	DD	DD	DD	DD	BB	BB	BB	DD	DD	BB	BB	BB	DD	DD	BB	DD	DD	DD	BB	DD	DD	DD	BB
chr17_11799460_11799471	DD	DD	DD	DD	BB	BB	BB	DD	BB	BB	BB	BB	DD	BB	BB	BB	BB	DD	DD	BB	DD	BB	BB	DD	DD	DD	DD	DD	DD	DD	BB	BB	BB	DD	DD	BB	BB	BB	DD	DD	BB	DD	DD	DD	BB	DD	DD	DD	BB
chr17_11800713_11800730	df	df	df	df	FF	FF	FF	df	FF	FF	FF	FF	df	FF	FF	FF	FF	DD	df	FF	df	FF	FF	df	df	df	DD	df	df	df	FF	FF	FF	df	df	FF	FF	FF	df	df	FF	df	df	df	FF	df	df	df	FF
chr17_11832935_11832946	DD	DD	DD	DD	BB	BB	BB	DD	BB	BB	BB	BB	DD	BB	BB	BB	BB	DD	DD	BB	DD	BB	BB	DD	DD	DD	DD	DD	DD	DD	BB	BB	BB	DD	DD	BB	BB	BB	DD	DD	BB	DD	DD	DD	BB	DD	DD	DD	BB
chr17_11843477_11843494	DD	DD	DD	DD	BB	BB	BB	DD	BB	BB	BB	BB	DD	BB	BB	BB	BB	DD	DD	BB	DD	BB	BB	DD	DD	DD	DD	DD	DD	DD	BB	BB	BB	DD	DD	BB	BB	BB	DD	DD	BB	DD	DD	DD	BB	DD	DD	DD	BB
chr17_11850226_11850237	DD	DD	DD	DD	BB	BB	BB	DD	BB	BB	BB	BB	DD	BB	BB	BB	BB	DD	DD	BB	DD	BB	BB	DD	DD	DD	DD	DD	DD	DD	BB	BB	BB	DD	DD	BB	BB	BB	DD	DD	BB	DD	DD	DD	BB	DD	DD	DD	BB
chr17_11850295_11850333	DD	DD	DD	DD	BB	BB	BB	DD	BB	BB	BB	BB	DD	BB	BB	BB	BB	DD	DD	BB	DD	BB	BB	DD	DD	DD	DD	DD	DD	DD	BB	BB	BB	DD	DD	BB	BB	BB	DD	DD	BB	DD	DD	DD	BB	DD	DD	DD	BB
chr17_11854133_11854156	DD	DD	DD	DD	BB	BB	BB	DD	BB	BB	BB	BB	DD	BB	BB	BB	BB	DD	DD	BB	DD	BB	BB	DD	DD	DD	DD	DD	DD	DD	BB	BB	BB	DD	DD	BB	BB	BB	DD	DD	BB	DD	bd	DD	BB	DD	DD	DD	BB
chr17_11865387_11865398	DD	DD	DD	DD	BB	BB	BB	DD	BB	BB	BB	BB	DD	BB	BB	BB	BB	DD	DD	BB	DD	BB	BB	DD	DD	DD	DD	DD	DD	DD	BB	BB	BB	DD	DD	BB	BB	BB	DD	DD	BB	DD	DD	DD	BB	DD	DD	DD	BB
chr17_11889314_11889329	DD	DD	DD	DD	BB	BB	BB	DD	BB	BB	BB	BB	DD	BB	BB	BB	BB	DD	DD	BB	DD	BB	BB	DD	DD	DD	DD	DD	DD	DD	BB	BB	BB	DD	DD	BB	BB	BB	DD	DD	BB	DD	DD	DD	BB	DD	DD	DD	BB
chr17_11901360_11901379	DD	DD	DD	DD	BB	BB	BB	DD	BB	BB	BB	BB	DD	BB	BB	BB	BB	DD	DD	BB	DD	BB	BB	DD	DD	DD	DD	DD	DD	DD	BB	BB	BB	DD	DD	BB	BB	BB	DD	DD	BB	DD	DD	DD	BB	DD	DD	DD	BB
chr17_11905128_11905152	DD	DD	DD	NN	BB	BB	BB	DD	BB	BB	BB	BB	DD	BB	BB	BB	BB	DD	DD	BB	DD	BB	BB	NA	DD	DD	DD	DD	DD	DD	BB	BB	BB	DD	DD	BB	BB	BB	DD	DD	BB	NN	DD	DD	BB	DD	DD	DD	NA
chr17_11935696_11935731	DD	DD	DD	DD	BB	BB	BB	DD	BB	BB	BB	BB	DD	BB	BB	BB	BB	DD	DD	BB	DD	BB	BB	DD	DD	DD	DD	DD	DD	DD	BB	BB	BB	DD	DD	BB	BB	BB	DD	DD	BB	DD	DD	DD	BB	DD	DD	DD	BB
chr17_11939224_11939235	DD	DD	DD	DD	BB	BB	BB	DD	BB	BB	BB	BB	DD	BB	BB	BB	BB	DD	DD	BB	DD	BB	BB	DD	DD	DD	DD	DD	DD	DD	BB	BB	BB	DD	DD	BB	BB	BB	DD	DD	BB	DD	DD	DD	BB	DD	DD	DD	BB
chr17_11952949_11952960	DD	DD	DD	DD	BB	BB	BB	DD	BB	BB	BB	BB	DD	BB	BB	BB	BB	DD	DD	BB	DD	BB	BB	DD	DD	DD	DD	DD	DD	DD	BB	BB	BB	DD	DD	BB	BB	BB	DD	DD	BB	DD	DD	DD	BB	DD	DD	DD	BB
chr17_11962604_11962627	DD	DD	DD	DD	BB	BB	BB	DD	BB	BB	BB	BB	DD	BB	BB	BB	BB	DD	DD	BB	DD	BB	BB	DD	DD	DD	DD	DD	DD	DD	BB	BB	BB	DD	DD	BB	BB	BB	DD	DD	BB	DD	DD	DD	BB	DD	DD	DD	BB
chr17_11970858_11970902	DD	DD	DD	DD	BB	BB	BB	DD	BB	BB	BB	BB	DD	BB	BB	BB	BB	DD	DD	BB	DD	BB	BB	DD	DD	DD	DD	DD	DD	DD	BB	BB	BB	DD	DD	BB	BB	BB	DD	DD	BB	DD	DD	DD	BB	DD	DD	DD	BB
chr17_11999304_11999343	DD	DD	BB	DD	BB	BB	BB	DD	BB	BB	BB	BB	DD	BB	BB	BB	BB	DD	DD	BB	DD	BB	BB	DD	DD	DD	DD	DD	bd	DD	BB	BB	BB	DD	DD	BB	BB	BB	DD	DD	BB	DD	DD	DD	BB	bd	DD	DD	BB
chr17_12002886_12002915	DD	DD	DD	DD	BB	BB	BB	DD	BB	BB	BB	BB	DD	BB	BB	BB	DD	DD	DD	BB	DD	BB	BB	DD	DD	DD	DD	DD	DD	DD	BB	BB	BB	DD	DD	BB	BB	BB	DD	DD	BB	DD	DD	DD	BB	DD	DD	DD	BB
chr17_12024094_12024114	DD	DD	DD	DD	BB	BB	BB	DD	BB	BB	BB	BB	DD	BB	BB	BB	DD	DD	DD	BB	DD	BB	BB	DD	DD	DD	DD	DD	DD	DD	BB	BB	BB	DD	DD	BB	BB	BB	DD	DD	BB	DD	DD	DD	BB	DD	DD	DD	BB
chr17_12027322_12027333	DD	dn	DD	DD	BB	BB	BB	DD	BB	BB	BB	BB	DD	BB	BB	BB	DD	DD	DD	BB	DD	BB	BB	DD	DD	dn	DD	DD	DD	DD	BB	BB	BB	DD	DD	BB	BB	BB	DD	DD	bn	DD	DD	DD	BB	DD	DD	DD	BB
chr17_12036014_12036045	DD	DD	DD	DD	BB	BB	BB	DD	BB	BB	BB	BB	DD	BB	BB	BB	DD	DD	DD	BB	DD	BB	BB	DD	DD	DD	DD	DD	DD	DD	BB	BB	BB	DD	DD	BB	BB	BB	DD	DD	BB	DD	DD	DD	BB	DD	DD	DD	BB
chr17_12040529_12040540	DD	DD	DD	DD	BB	BB	BB	DD	BB	BB	BB	BB	DD	BB	BB	BB	DD	DD	DD	BB	DD	BB	BB	DD	DD	DD	DD	DD	DD	DD	BB	BB	BB	DD	DD	BB	BB	BB	DD	DD	BB	DD	DD	DD	BB	DD	DD	DD	BB
chr17_12042929_12042944	DD	DD	DD	DD	BB	BB	BB	DD	BB	BB	BB	BB	DD	BB	BB	BB	DD	DD	DD	BB	DD	BB	BB	DD	DD	DD	DD	DD	DD	DD	BB	BB	BB	DD	DD	BB	BB	BB	DD	DD	BB	DD	DD	DD	BB	DD	DD	DD	BB
chr17_12043808_12043822	dd	dd	dd	dd	BB	BB	BB	dd	BB	BB	BB	BB	dd	BB	BB	BB	DD	dd	dd	BB	dd	BB	BB	dd	dd	dd	dd	dd	DD	dd	BB	BB	BB	dd	dd	BB	BB	BB	dd	dd	BB	dd	dd	dd	BB	dd	DD	DD	BB
chr17_12046518_12046529	DD	DD	DD	DD	BB	BB	BB	DD	BB	BB	BB	BB	DD	BB	BB	BB	DD	DD	DD	BB	DD	BB	BB	DD	DD	DD	DD	DD	DD	DD	BB	BB	BB	DD	DD	BB	BB	BB	DD	DD	BB	DD	DD	DD	BB	DD	DD	DD	BB
chr17_12051469_12051480	DD	DD	DD	DD	BB	BB	BB	DD	BB	BB	BB	BB	DD	BB	BB	BB	DD	DD	DD	BB	DD	BB	BB	DD	DD	dn	DD	DD	DD	DD	BB	BB	BB	DD	DD	BB	BB	BB	DD	DD	BB	DD	DD	DD	BB	DD	DD	DD	BB
chr17_12063906_12063927	DD	DD	DD	DD	bn	BB	BB	DD	BB	BB	bn	BB	DD	BB	BB	BB	DD	DD	DD	BB	DD	BB	BB	DD	DD	DD	DD	DD	DD	DD	BB	BB	BB	DD	DD	BB	BB	BB	DD	DD	BB	DD	DD	DD	BB	DD	DD	DD	BB
chr17_12066774_12066803	DD	DD	DD	DD	BB	BB	BB	DD	BB	BB	BB	BB	DD	BB	BB	BB	DD	DD	DD	BB	DD	BB	BB	DD	DD	DD	DD	DD	DD	DD	BB	BB	BB	DD	DD	BB	BB	BB	DD	DD	BB	DD	DD	DD	BB	DD	DD	DD	BB
chr17_12081513_12081530	DD	DD	DD	DD	BB	BB	BB	DD	BB	BB	BB	BB	DD	BB	BB	BB	DD	DD	DD	BB	DD	BB	BB	DD	DD	DD	DD	DD	DD	DD	BB	BB	BB	DD	DD	BB	BB	BB	DD	DD	BB	DD	DD	DD	BB	DD	DD	DD	BB
chr17_12085266_12085298	DD	DD	DD	DD	BB	BB	BB	DD	BB	BB	BB	BB	DD	BB	BB	BB	DD	DD	DD	BB	DD	BB	BB	DD	DD	DD	DD	DD	DD	DD	BB	BB	BB	DD	DD	BB	BB	BB	DD	DD	BB	DD	DD	DD	BB	DD	DD	DD	BB
chr17_12105043_12105066	DD	DD	DD	DD	BB	BB	BB	DD	BB	BB	BB	BB	DD	BB	BB	BB	DD	DD	DD	BB	DD	BB	BB	DD	DD	DD	DD	DD	DD	DD	BB	BB	BB	DD	DD	BB	BB	BB	DD	DD	BB	DD	DD	DD	BB	DD	DD	DD	BB
chr17_12117132_12117167	DD	DD	DD	DD	BB	BB	BB	DD	BB	BB	BB	BB	DD	BB	BB	BB	DD	DD	DD	BB	DD	BB	BB	DD	DD	DD	DD	DD	DD	DD	BB	BB	BB	DD	DD	BB	bn	BB	DD	DD	BB	DD	DD	DD	BB	DD	DD	DD	BB
chr17_12143688_12143703	DD	DD	DD	DD	BB	BB	BB	DD	BB	BB	BB	BB	DD	BB	BB	BB	DD	DD	DD	BB	DD	BB	BB	DD	DD	DD	DD	DD	DD	DD	BB	BB	BB	DD	DD	BB	BB	BB	DD	DD	BB	BB	DD	DD	BB	DD	DD	DD	BB
chr17_12145524_12145575	NA	fn	df	df	FF	NA	NN	FF	FF	FF	FF	fn	df	FF	NA	FF	dn	NA	df	FF	df	FF	FF	df	NA	NA	NA	df	df	df	NA	FF	NA	df	df	FF	NA	NA	NA	NA	FF	FF	df	df	FF	df	df	df	FF
chr17_12151341_12151358	DD	NA	DD	DD	BB	BB	BB	DD	BB	BB	BB	BB	dn	BB	BB	BB	DD	dn	DD	BB	DD	BB	BB	DD	DD	DD	DD	DD	DD	DD	BB	BB	BB	DD	DD	BB	BB	BB	DD	DD	BB	BB	dn	DD	BB	DD	DD	DD	BB
chr17_12163667_12163686	DD	BB	DD	DD	BB	BB	BB	DD	BB	BB	BB	BB	DD	BB	BB	BB	DD	DD	DD	BB	DD	BB	BB	DD	DD	DD	DD	DD	DD	DD	BB	BB	BB	DD	DD	BB	BB	BB	DD	DD	BB	BB	DD	DD	BB	DD	DD	DD	BB
chr17_12170306_12170321	DD	BB	DD	DD	BB	BB	BB	DD	BB	BB	BB	BB	DD	BB	BB	BB	DD	DD	DD	BB	DD	BB	BB	DD	DD	DD	DD	DD	DD	DD	BB	BB	BB	DD	DD	BB	BB	BB	DD	DD	BB	BB	DD	DD	BB	DD	DD	DD	BB
chr17_12171789_12171804	DD	BB	DD	DD	BB	BB	BB	DD	BB	BB	BB	BB	DD	BB	BB	BB	DD	DD	DD	BB	DD	BB	BB	DD	DD	DD	DD	DD	DD	DD	BB	BB	BB	DD	DD	BB	BB	BB	DD	DD	BB	BB	DD	DD	BB	DD	DD	DD	BB
chr17_12189394_12189405	DD	BB	DD	DD	BB	BB	BB	DD	BB	BB	BB	BB	DD	BB	BB	BB	DD	DD	DD	BB	DD	BB	BB	DD	DD	DD	DD	DD	DD	DD	BB	BB	BB	DD	DD	BB	BB	BB	DD	DD	BB	BB	DD	DD	BB	DD	DD	DD	BB
chr17_12202930_12202949	DD	BB	DD	DD	BB	BB	BB	DD	BB	BB	BB	BB	DD	BB	BB	BB	DD	DD	DD	BB	DD	BB	BB	DD	DD	DD	DD	DD	DD	DD	BB	BB	BB	DD	DD	BB	BB	BB	DD	DD	BB	BB	DD	DD	BB	DD	DD	DD	BB
chr17_12206706_12206725	DD	BB	DD	DD	BB	BB	BB	DD	BB	BB	BB	BB	DD	BB	BB	BB	DD	DD	DD	BB	DD	BB	BB	DD	DD	DD	DD	DD	DD	DD	BB	BB	BB	DD	DD	BB	BB	BB	DD	DD	BB	BB	DD	DD	BB	DD	DD	DD	BB
chr17_12206867_12206888	DD	BB	DD	DD	BB	BB	BB	DD	BB	BB	BB	BB	DD	BB	BB	BB	DD	dn	DD	BB	DD	BB	BB	DD	DD	DD	DD	DD	DD	bd	BB	BB	BB	DD	DD	BB	BB	BB	DD	DD	BB	BB	DD	DD	BB	DD	DD	DD	BB
chr17_12215899_12215912	DD	BB	DD	DD	BB	BB	BB	DD	BB	BB	BB	BB	DD	BB	BB	BB	DD	dn	DD	BB	DD	BB	BB	DD	DD	DD	DD	DD	DD	DD	BB	BB	BB	DD	DD	BB	BB	BB	DD	DD	BB	BB	DD	DD	BB	DD	DD	DD	BB
chr17_12225708_12225731	DD	BB	DD	DD	BB	BB	BB	DD	BB	BB	BB	BB	DD	BB	BB	BB	DD	DD	DD	BB	DD	BB	BB	DD	DD	DD	DD	DD	DD	DD	BB	BB	BB	DD	DD	BB	BB	BB	DD	DD	BB	BB	DD	DD	BB	DD	DD	DD	BB
chr17_12229899_12229918	DD	BB	DD	DD	BB	BB	BB	DD	BB	BB	BB	BB	DD	BB	BB	BB	DD	DD	DD	BB	DD	BB	BB	dn	DD	DD	DD	DD	DD	DD	BB	BB	BB	DD	DD	BB	BB	BB	DD	DD	BB	BB	DD	DD	BB	DD	DD	DD	BB
chr17_12232850_12232863	DD	BB	DD	DD	BB	BB	BB	DD	BB	BB	BB	BB	DD	BB	BB	BB	DD	DD	DD	BB	DD	BB	BB	DD	DD	DD	DD	DD	DD	DD	BB	BB	BB	DD	DD	BB	BB	BB	DD	DD	BB	BB	DD	DD	BB	DD	DD	DD	BB
chr17_12257485_12257504	DD	BB	DD	DD	BB	BB	BB	DD	BB	BB	BB	BB	DD	BB	BB	BB	DD	DD	DD	BB	DD	BB	BB	DD	DD	DD	DD	DD	DD	DD	BB	BB	BB	DD	DD	BB	BB	BB	DD	DD	BB	BB	DD	DD	BB	DD	DD	DD	BB
chr17_12258657_12258671	DD	BB	DD	DD	BB	BB	BB	DD	BB	BB	BB	BB	DD	BB	BB	BB	DD	DD	DD	BB	DD	BB	BB	DD	DD	DD	DD	DD	DD	DD	BB	BB	BB	DD	DD	BB	BB	BB	DD	DD	BB	BB	DD	DD	BB	DD	DD	DD	BB
chr17_12259853_12259870	DD	BB	DD	DD	BB	BB	BB	DD	BB	BB	BB	BB	DD	BB	BB	BB	bd	DD	DD	BB	DD	BB	BB	bd	bd	DD	DD	bd	bd	DD	BB	BB	BB	DD	DD	BB	BB	BB	DD	DD	BB	BB	DD	DD	BB	DD	DD	DD	BB
chr17_12259881_12259901	DD	BB	DD	DD	BB	BB	BB	DD	BB	BB	BB	BB	DD	BB	BB	BB	DD	DD	DD	BB	DD	BB	BB	DD	DD	DD	DD	DD	DD	DD	BB	BB	BB	DD	DD	BB	BB	BB	DD	DD	BB	BB	DD	DD	BB	DD	DD	DD	BB
chr17_12282075_12282090	DD	BB	DD	DD	BB	BB	BB	DD	BB	BB	BB	BB	DD	BB	BB	BB	DD	DD	DD	BB	DD	BB	BB	DD	DD	DD	DD	DD	DD	DD	BB	BB	BB	DD	DD	BB	BB	BB	DD	DD	BB	BB	DD	DD	BB	DD	DD	DD	BB
chr17_12282168_12282181	DD	BB	DD	DD	BB	BB	BB	DD	BB	BB	BB	BB	DD	BB	BB	BB	DD	DD	DD	BB	DD	BB	BB	DD	DD	DD	DD	DD	DD	DD	BB	BB	BB	DD	DD	BB	BB	BB	DD	DD	BB	BB	DD	DD	BB	DD	DD	DD	BB
chr17_12298643_12298682	DD	BB	DD	DD	BB	BB	BB	DD	BB	BB	BB	BB	DD	BB	BB	BB	DD	DD	DD	BB	DD	BB	BB	DD	DD	DD	DD	DD	DD	DD	BB	BB	BB	DD	DD	BB	BB	BB	DD	DD	BB	BB	DD	DD	BB	DD	DD	DD	BB
chr17_12308163_12308176	DD	BB	DD	DD	BB	BB	BB	DD	BB	BB	BB	BB	DD	BB	BB	BB	DD	DD	DD	BB	DD	BB	BB	DD	DD	DD	DD	DD	DD	DD	BB	BB	BB	DD	DD	BB	BB	BB	DD	DD	BB	BB	DD	DD	BB	DD	DD	DD	BB
chr17_12313593_12313606	DD	BB	DD	DD	BB	BB	BB	DD	BB	BB	BB	BB	DD	BB	BB	BB	DD	DD	DD	BB	DD	BB	BB	DD	DD	DD	DD	DD	DD	DD	BB	BB	BB	DD	DD	BB	BB	BB	DD	DD	BB	BB	DD	DD	BB	DD	DD	DD	BB
chr17_12313991_12314002	DD	BB	DD	DD	BB	BB	BB	DD	BB	BB	BB	BB	DD	BB	BB	BB	DD	DD	DD	BB	DD	BB	BB	DD	DD	DD	DD	DD	DD	DD	BB	BB	BB	DD	DD	BB	BB	BB	DD	DD	BB	BB	DD	DD	BB	DD	DD	DD	BB
chr17_12314846_12314869	DD	BB	DD	DD	BB	BB	BB	DD	BB	BB	BB	BB	DD	BB	BB	BB	DD	DD	DD	BB	DD	BB	BB	DD	DD	DD	DD	DD	DD	DD	BB	BB	BB	DD	DD	BB	BB	BB	DD	DD	BB	BB	DD	DD	BB	DD	DD	DD	BB
chr17_12316134_12316153	DD	BB	DD	DD	BB	BB	BB	DD	BB	BB	BB	BB	DD	BB	BB	BB	DD	DD	DD	BB	DD	BB	BB	DD	DD	DD	DD	DD	DD	DD	BB	BB	BB	DD	DD	BB	BB	BB	DD	DD	BB	BB	DD	DD	BB	DD	DD	DD	BB
chr17_12324284_12324301	DD	BB	DD	DD	BB	BB	BB	DD	BB	BB	BB	BB	DD	BB	BB	BB	DD	DD	DD	BB	DD	BB	BB	DD	DD	DD	DD	DD	DD	DD	BB	BB	BB	DD	DD	BB	BB	BB	DD	DD	BB	BB	DD	DD	BB	DD	DD	DD	BB
chr17_12328502_12328541	DD	BB	DD	DD	BB	BB	BB	DD	BB	BB	BB	BB	DD	BB	BB	BB	DD	DD	DD	BB	DD	BB	BB	DD	DD	DD	DD	DD	DD	DD	BB	BB	BB	DD	DD	BB	BB	BB	DD	DD	BB	BB	DD	DD	BB	DD	DD	DD	BB
chr17_12333976_12334003	DD	BB	DD	DD	BB	BB	BB	DD	BB	BB	BB	BB	DD	BB	BB	BB	DD	DD	DD	BB	DD	BB	BB	DD	DD	DD	DD	DD	DD	DD	BB	BB	BB	DD	DD	BB	BB	BB	DD	DD	BB	BB	DD	DD	BB	DD	DD	DD	BB
chr17_12360416_12360447	DD	BB	DD	DD	BB	BB	BB	DD	BB	BB	BB	BB	DD	BB	BB	BB	DD	DD	DD	BB	DD	BB	BB	DD	DD	DD	DD	DD	DD	DD	BB	BB	BB	DD	DD	BB	BB	BB	DD	DD	BB	BB	DD	DD	BB	DD	DD	DD	BB
chr17_12363095_12363106	DD	BB	DD	DD	BB	BB	BB	DD	BB	BB	BB	BB	DD	BB	BB	BB	DD	DD	DD	BB	DD	BB	BB	DD	DD	DD	DD	DD	DD	DD	BB	BB	BB	DD	DD	BB	BB	BB	DD	DD	BB	BB	DD	DD	BB	DD	DD	DD	BB
chr17_12365312_12365335	DD	BB	DD	DD	bn	BB	BB	DD	BB	BB	BB	BB	DD	BB	BB	BB	DD	DD	DD	BB	DD	BB	BB	DD	DD	DD	DD	DD	DD	DD	BB	BB	BB	DD	DD	BB	BB	BB	DD	DD	BB	bn	DD	DD	BB	DD	DD	DD	BB
chr17_12370674_12370685	DD	BB	DD	DD	BB	BB	BB	DD	BB	BB	BB	BB	DD	BB	BB	BB	DD	DD	DD	BB	DD	BB	BB	DD	DD	DD	DD	DD	DD	DD	BB	BB	BB	DD	DD	BB	BB	BB	DD	DD	BB	BB	DD	DD	BB	DD	DD	DD	BB
chr17_12372900_12372915	dd	BB	dd	dd	BB	BB	BB	dd	BB	BB	BB	BB	dd	BB	BB	BB	dd	dd	dd	BB	dd	BB	BB	dd	dd	dn	dd	dd	dd	dd	BB	BB	BB	dd	dd	BB	BB	BB	dd	dd	BB	BB	dd	dd	BB	dd	dd	dd	BB
chr17_12377703_12377712	DD	BB	DD	DD	BB	BB	BB	DD	BB	BB	BB	BB	DD	BB	BB	BB	DD	DD	DD	BB	DD	BB	BB	DD	DD	DD	DD	DD	DD	DD	BB	BB	BB	DD	DD	BB	BB	BB	DD	DD	BB	BB	DD	DD	BB	DD	DD	DD	BB
chr17_12377714_12377727	DD	BB	DD	DD	BB	BB	BB	DD	BB	BB	BB	BB	DD	BB	BB	BB	DD	DD	DD	BB	DD	BB	BB	DD	DD	DD	DD	DD	DD	DD	BB	BB	BB	DD	DD	BB	BB	BB	DD	DD	BB	BB	DD	DD	BB	DD	DD	DD	BB
chr17_12382004_12382017	DD	BB	DD	DD	BB	BB	BB	DD	BB	BB	BB	BB	DD	BB	BB	BB	DD	DD	DD	BB	DD	BB	BB	DD	DD	DD	DD	DD	DD	DD	BB	BB	BB	DD	DD	BB	BB	BB	DD	DD	BB	BB	DD	DD	BB	DD	DD	DD	BB
chr17_12398830_12398857	DD	BB	DD	DD	BB	BB	BB	DD	BB	BB	BB	BB	DD	BB	BB	BB	DD	DD	DD	BB	DD	BB	BB	dn	DD	DD	DD	dn	DD	DD	BB	BB	BB	DD	DD	BB	BB	BB	DD	DD	BB	BB	DD	DD	BB	DD	DD	DD	BB
chr17_12405687_12405722	DD	BB	DD	DD	BB	BB	BB	DD	BB	BB	BB	BB	DD	BB	BB	BB	DD	DD	DD	BB	DD	BB	BB	DD	DD	DD	DD	DD	DD	DD	BB	BB	BB	DD	DD	BB	BB	BB	DD	DD	BB	BB	DD	DD	BB	DD	DD	DD	BB
chr17_12427724_12427788	dn	BB	DD	DD	BB	BB	BB	DD	BB	BB	BB	BB	DD	BB	BB	BB	DD	DD	DD	BB	DD	BB	BB	DD	DD	DD	DD	DD	DD	DD	BB	BB	BB	DD	DD	BB	BB	BB	DD	DD	BB	BB	DD	DD	BB	DD	DD	DD	BB
chr17_12585653_12585700	NA	FF	FF	NA	FF	NA	FF	FF	NA	FF	FF	FF	NA	FF	NA	NA	FF	FF	FF	NA	NA	FF	FF	FF	FF	NA	FF	NA	NA	NA	FF	FF	FF	FF	NA	NA	FF	FF	NA	FF	NA	FF	FF	FF	NN	FF	FF	NA	FF
chr17_12666219_12666269	FF	FF	NA	FF	FF	FF	FF	FF	NA	FF	FF	FF	NA	FF	FF	NA	NA	NA	FF	FF	FF	fn	FF	fn	FF	FF	FF	FF	FF	NA	FF	FF	FF	FF	FF	FF	fn	NA	FF	FF	FF	NA	FF	NA	FF	NA	FF	NA	FF
chr17_12797547_12797590	FF	FF	FF	NA	FF	FF	FF	FF	FF	FF	FF	FF	FF	NA	fn	FF	NA	NA	FF	FF	NA	FF	FF	FF	FF	NA	NA	FF	FF	FF	FF	FF	FF	FF	NA	FF	FF	NA	FF	FF	NA	FF	FF	FF	NA	FF	FF	NA	NN
chr17_12799236_12799275	DD	BB	DD	DD	BB	BB	BB	DD	BB	BB	BB	BB	DD	BB	BB	BB	DD	DD	DD	BB	DD	BB	BB	DD	DD	DD	DD	DD	DD	DD	BB	BB	BB	DD	DD	BB	BB	bn	DD	DD	BB	BB	DD	DD	BB	DD	DD	DD	BB
chr17_12843233_12843277	DD	BB	DD	DD	BB	NA	BB	DD	BB	BB	BB	BB	DD	NA	NN	NA	DD	DD	DD	BB	DD	dn	BB	DD	DD	DD	DD	NA	DD	DD	BB	NA	BB	DD	NA	BB	bn	BB	DD	NA	NA	BB	DD	DD	BB	NA	DD	DD	BB
chr17_12848406_12848433	DD	BB	DD	DD	BB	BB	BB	DD	BB	BB	BB	BB	DD	BB	BB	BB	DD	DD	DD	BB	DD	BB	BB	DD	DD	DD	DD	DD	DD	DD	BB	BB	BB	DD	DD	BB	BB	BB	DD	dn	BB	BB	DD	DD	BB	DD	DD	DD	BB
chr17_12868477_12868504	DD	BB	DD	DD	BB	BB	BB	DD	BB	BB	BB	BB	DD	BB	BB	BB	DD	DD	DD	BB	DD	BB	BB	DD	DD	DD	DD	DD	DD	DD	BB	BB	BB	DD	DD	BB	BB	BB	DD	DD	BB	BB	DD	DD	BB	dn	DD	DD	BB
chr17_13212907_13212926	DD	BB	DD	DD	BB	BB	BB	DD	BB	BB	BB	BB	DD	BB	BB	BB	DD	DD	DD	BB	DD	BB	BB	DD	DD	DD	DD	DD	DD	DD	BB	BB	BB	DD	DD	BB	BB	BB	DD	DD	BB	BB	DD	DD	BB	DD	DD	DD	BB
chr17_13725254_13725277	DD	BB	DD	DD	BB	BB	BB	DD	BB	BB	BB	BB	DD	BB	BB	BB	DD	DD	DD	BB	DD	BB	BB	DD	DD	DD	DD	DD	DD	DD	BB	BB	BB	DD	DD	BB	BB	BB	DD	DD	BB	BB	DD	DD	BB	DD	DD	DD	BB
chr17_13752896_13752931	DD	BB	DD	DD	BB	BB	BB	DD	BB	BB	BB	BB	DD	BB	BB	BB	DD	DD	DD	BB	DD	BB	BB	DD	DD	DD	DD	DD	DD	DD	BB	BB	BB	DD	DD	BB	BB	BB	DD	DD	BB	BB	DD	DD	BB	DD	DD	DD	BB
chr17_13933874_13933893	FF	NA	FF	FF	NN	NA	FF	FF	FF	FF	FF	FF	FF	FF	FF	FF	FF	FF	FF	NA	NA	FF	FF	FF	FF	FF	FF	FF	FF	FF	FF	FF	FF	FF	FF	FF	FF	FF	FF	FF	NA	FF	FF	FF	NA	FF	FF	FF	FF
chr17_14130019_14130054	DD	BB	DD	DD	BB	BB	BB	DD	BB	BB	BB	BB	DD	BB	BB	BB	DD	DD	dn	BB	DD	BB	bd	DD	DD	DD	DD	DD	DD	DD	BB	BB	BB	DD	DD	BB	DD	BB	DD	DD	BB	BB	DD	bd	BB	DD	DD	DD	BB
chr17_14215066_14215101	DD	BB	DD	DD	BB	BB	BB	DD	BB	BB	BB	BB	DD	BB	BB	BB	DD	DD	DD	BB	DD	BB	BB	DD	DD	DD	DD	DD	DD	DD	BB	BB	BB	DD	DD	BB	BB	BB	DD	DD	bn	BB	DD	DD	BB	DD	DD	DD	BB
chr17_14229394_14229421	DD	FF	DD	df	FF	FF	FF	DD	FF	FF	FF	FF	DD	FF	FF	FF	df	dn	DD	FF	DD	FF	FF	DD	df	DD	df	DD	DD	DD	FF	FF	FF	DD	df	FF	FF	FF	df	dn	FF	FF	df	DD	FF	dn	df	df	FF
chr17_14289070_14289139	dn	bn	DD	dn	bf	bf	bf	df	BB	bf	bn	BB	DD	bd	bf	bn	dn	df	dn	BB	DD	BB	bn	dn	DD	df	DD	DD	DD	df	BB	bf	bn	df	DD	bf	bf	bf	dn	DD	BB	bf	DD	dn	bn	df	dn	DD	bf
chr17_14300977_14301024	DD	BB	NA	DD	BB	NA	BB	DD	BB	NA	BB	BB	NA	BB	BB	BB	DD	DD	DD	BB	NA	BB	BB	DD	DD	DD	DD	DD	DD	DD	NA	BB	BB	DD	DD	BB	BB	BB	DD	DD	BB	BB	NA	DD	NA	DD	NN	DD	BB
chr17_14362587_14362642	dd	bn	dd	dd	bn	bd	bn	dd	bn	BB	bn	bn	dd	bn	BB	bn	dn	dd	dd	bn	dd	bn	bn	dd	dd	dd	dd	dd	dd	dd	bn	bn	bn	dd	dd	BB	bn	bn	dd	dd	BB	bn	dd	dd	BB	dd	dd	dd	BB
chr17_14472163_14472190	DD	BB	DD	DD	BB	bn	BB	DD	BB	BB	BB	BB	DD	BB	BB	BB	DD	DD	DD	BB	DD	BB	BB	DD	DD	DD	DD	DD	DD	DD	BB	BB	BB	DD	DD	BB	BB	BB	DD	DD	BB	BB	DD	DD	BB	DD	DD	DD	BB
chr17_14484083_14484127	df	FF	df	df	FF	FF	FF	df	FF	FF	FF	FF	df	FF	fn	FF	df	df	df	FF	DD	FF	FF	df	df	df	df	df	df	df	FF	FF	FF	df	df	FF	FF	FF	df	df	FF	FF	df	df	FF	df	df	df	FF
chr17_14780656_14780671	DD	BB	DD	DD	BB	BB	BB	dn	bn	BB	BB	BB	DD	BB	BB	BB	DD	DD	DD	BB	DD	BB	BB	DD	DD	DD	DD	DD	DD	DD	BB	BB	BB	DD	DD	BB	BB	BB	DD	DD	BB	bn	DD	DD	BB	DD	DD	DD	BB
chr17_14795824_14795851	DD	BB	DD	DD	BB	BB	BB	DD	BB	BB	BB	BB	DD	BB	BB	BB	DD	DD	DD	BB	DD	BB	BB	DD	DD	DD	DD	DD	DD	DD	BB	BB	BB	DD	DD	BB	BB	BB	DD	DD	BB	BB	DD	DD	BB	DD	DD	DD	BB
chr17_14815342_14815361	DD	BB	DD	DD	BB	BB	BB	DD	BB	BB	BB	BB	DD	BB	BB	BB	DD	DD	DD	BB	DD	BB	BB	DD	DD	DD	DD	DD	DD	DD	BB	BB	BB	DD	DD	BB	BB	BB	DD	DD	BB	BB	DD	DD	BB	DD	DD	DD	BB
chr17_14841497_14841524	DD	BB	DD	DD	BB	BB	BB	DD	bd	BB	BB	BB	DD	BB	BB	BB	DD	DD	DD	BB	DD	BB	BB	DD	DD	DD	DD	DD	DD	DD	BB	BB	BB	DD	DD	BB	BB	BB	DD	DD	BB	BB	DD	DD	BB	DD	DD	DD	BB
chr17_14873449_14873484	FF	FF	FF	FF	FF	FF	FF	FF	FF	FF	FF	FF	FF	FF	FF	NA	FF	FF	FF	FF	FF	FF	FF	FF	FF	NA	FF	FF	FF	FF	FF	FF	FF	FF	FF	FF	FF	FF	FF	FF	NA	FF	FF	FF	FF	FF	FF	FF	FF
chr17_14926576_14926597	DD	BB	DD	DD	BB	BB	BB	DD	BB	BB	BB	BB	DD	BB	BB	BB	DD	DD	DD	BB	DD	BB	BB	DD	DD	DD	DD	DD	DD	DD	BB	BB	BB	DD	DD	BB	BB	BB	DD	DD	BB	BB	DD	DD	BB	DD	DD	DD	BB
chr17_14937304_14937343	DD	BB	DD	DD	BB	BB	BB	DD	BB	BB	BB	BB	DD	BB	BB	BB	DD	DD	DD	BB	DD	BB	BB	DD	NA	DD	DD	DD	NA	NA	BB	BB	BB	DD	DD	NA	BB	BB	DD	DD	NA	BB	NA	DD	BB	DD	DD	DD	BB
chr17_14966946_14966977	NN	FF	FF	FF	FF	FF	FF	FF	FF	FF	FF	FF	FF	FF	FF	FF	FF	FF	FF	FF	FF	FF	FF	FF	FF	FF	FF	FF	FF	FF	FF	FF	FF	FF	FF	FF	FF	FF	FF	FF	FF	FF	FF	FF	FF	FF	FF	FF	FF
chr17_15075883_15075910	DD	BB	DD	DD	BB	BB	BB	DD	BB	BB	BB	BB	DD	BB	BB	BB	DD	DD	DD	BB	DD	BB	BB	DD	DD	DD	DD	DD	DD	DD	BB	BB	BB	DD	DD	BB	BB	BB	DD	DD	BB	BB	DD	DD	BB	DD	DD	DD	BB
chr17_15106662_15106701	DD	BB	DD	DD	BB	BB	BB	DD	BB	BB	BB	BB	DD	BB	BB	BB	DD	DD	DD	NN	DD	BB	BB	NA	DD	DD	DD	DD	DD	DD	BB	BB	BB	DD	DD	BB	BB	BB	DD	DD	BB	BB	DD	DD	BB	DD	BB	DD	BB
chr17_15151389_15151400	dd	BB	dd	dd	BB	BB	BB	dd	BB	BB	BB	BB	dd	BB	BB	BB	dd	dd	dd	BB	dd	BB	BB	dd	dd	dd	dd	dd	dd	dd	BB	BB	BB	dd	dd	BB	BB	BB	dd	dd	BB	BB	dd	dd	BB	dd	dd	dd	BB
chr17_15202434_15202461	DD	BB	DD	DD	BB	BB	BB	DD	BB	BB	BB	BB	DD	BB	BB	BB	DD	DD	DD	BB	NA	BB	BB	DD	NA	DD	DD	DD	DD	DD	BB	BB	BB	DD	DD	BB	BB	BB	DD	DD	BB	BB	DD	DD	BB	DD	DD	NA	NA
chr17_15203271_15203302	DD	BB	DD	DD	BB	BB	BB	DD	BB	BB	BB	BB	DD	BB	BB	BB	DD	DD	DD	BB	DD	BB	BB	DD	DD	DD	DD	DD	DD	DD	BB	BB	BB	DD	DD	BB	BB	BB	DD	DD	BB	BB	DD	DD	BB	DD	DD	DD	BB
chr17_15222074_15222109	DD	BB	NA	NA	NA	BB	NA	DD	BB	BB	BB	BB	NA	BB	BB	BB	DD	DD	NN	BB	DD	BB	BB	DD	DD	NA	DD	DD	DD	DD	BB	BB	BB	DD	DD	NA	BB	BB	DD	DD	BB	BB	DD	DD	BB	DD	DD	DD	BB
chr17_15309460_15309491	DD	BB	DD	DD	BB	BB	BB	DD	BB	BB	BB	BB	DD	BB	BB	BB	DD	DD	DD	BB	NN	BB	BB	DD	DD	DD	DD	DD	DD	DD	BB	BB	BB	DD	DD	BB	BB	BB	DD	DD	BB	BB	DD	DD	BB	DD	DD	DD	NA
chr17_15385383_15385402	FF	FF	FF	FF	NA	FF	FF	FF	FF	FF	FF	FF	FF	FF	FF	FF	FF	FF	FF	FF	FF	FF	FF	FF	FF	NA	FF	FF	FF	NA	NA	NN	FF	FF	FF	FF	FF	FF	FF	FF	FF	FF	FF	FF	FF	FF	FF	FF	FF
chr17_15387954_15387989	DD	BB	DD	DD	BB	BB	BB	DD	BB	BB	BB	BB	DD	BB	BB	BB	DD	DD	DD	BB	DD	BB	BB	DD	DD	DD	DD	DD	DD	DD	BB	BB	BB	DD	DD	BB	BB	BB	DD	DD	BB	BB	DD	DD	BB	DD	DD	DD	BB
chr17_15481803_15481830	DD	BB	DD	DD	BB	BB	BB	DD	BB	BB	BB	BB	DD	BB	BB	BB	DD	DD	DD	BB	DD	BB	BB	DD	DD	DD	DD	DD	DD	DD	BB	BB	BB	DD	DD	BB	BB	BB	DD	DD	BB	BB	DD	DD	BB	DD	DD	DD	BB
chr17_15560346_15560389	DD	NN	DD	NA	BB	BB	NA	DD	BB	BB	BB	NA	DD	NA	bn	BB	DD	DD	dn	BB	DD	BB	BB	NA	DD	NA	DD	DD	DD	DD	NA	BB	BB	DD	DD	NA	BB	BB	DD	DD	NA	NA	DD	DD	BB	NA	DD	DD	NA
chr17_15613480_15613503	DD	BB	DD	DD	BB	BB	BB	DD	BB	BB	BB	BB	DD	BB	BB	BB	DD	DD	DD	BB	DD	BB	BB	DD	DD	DD	DD	DD	DD	DD	BB	BB	BB	DD	DD	BB	BB	BB	DD	DD	BB	BB	DD	DD	BB	DD	DD	DD	BB
chr17_15614334_15614349	DD	BB	DD	DD	BB	BB	BB	DD	BB	BB	BB	BB	DD	BB	BB	BB	DD	DD	DD	BB	DD	BB	BB	DD	DD	DD	DD	DD	DD	DD	BB	BB	BB	DD	DD	BB	BB	BB	DD	DD	BB	BB	DD	DD	BB	DD	DD	DD	BB
chr17_15632862_15632893	DD	BB	DD	DD	BB	BB	BB	DD	BB	BB	BB	BB	DD	BB	BB	BB	DD	DD	DD	BB	DD	DD	BB	DD	DD	DD	DD	DD	DD	DD	BB	BB	BB	DD	DD	BB	BB	BB	DD	DD	BB	BB	DD	DD	BB	DD	DD	DD	BB
chr17_15642344_15642368	NN	BB	DD	DD	BB	BB	BB	DD	BB	BB	BB	BB	DD	BB	BB	BB	DD	DD	DD	BB	DD	BB	BB	DD	DD	DD	DD	DD	DD	DD	BB	BB	BB	DD	DD	BB	BB	BB	DD	DD	BB	BB	DD	DD	BB	DD	DD	DD	BB
chr17_15642938_15642977	DD	BB	DD	DD	BB	BB	BB	DD	BB	BB	BB	BB	DD	bd	BB	BB	DD	DD	DD	BB	DD	BB	BB	DD	DD	DD	DD	DD	DD	DD	BB	BB	BB	DD	DD	BB	bd	BB	DD	DD	BB	BB	DD	DD	BB	DD	DD	DD	BB
chr17_15649246_15649301	FF	NA	fn	FF	FF	FF	NA	FF	FF	FF	FF	NA	FF	FF	FF	FF	FF	FF	FF	FF	NA	FF	FF	NN	FF	NA	FF	FF	FF	NA	FF	FF	NA	NA	NA	NA	FF	FF	FF	fn	fn	FF	FF	FF	FF	NA	FF	FF	FF
chr17_15688740_15688769	DD	BB	DD	DD	BB	bn	BB	DD	BB	BB	BB	BB	DD	BB	BB	BB	DD	DD	DD	BB	DD	BB	BB	DD	DD	DD	DD	DD	DD	DD	BB	BB	BB	DD	DD	BB	BB	BB	DD	DD	BB	BB	DD	DD	BB	DD	DD	DD	BB
chr17_15710110_15710141	DD	BB	DD	DD	BB	BB	BB	DD	BB	BB	BB	BB	DD	BB	BB	BB	DD	DD	DD	BB	DD	BB	BB	DD	DD	DD	DD	DD	DD	DD	BB	BB	BB	DD	DD	BB	BB	BB	DD	DD	BB	BB	DD	DD	BB	DD	DD	DD	BB
chr17_15713883_15713898	DD	BB	DD	DD	BB	BB	BB	DD	BB	BB	BB	BB	DD	BB	BB	BB	DD	DD	DD	BB	DD	BB	BB	DD	DD	DD	DD	DD	DD	DD	BB	BB	BB	DD	DD	BB	BB	BB	DD	DD	BB	BB	DD	DD	BB	DD	DD	DD	BB
chr17_15728047_15728066	DD	BB	DD	DD	BB	BB	BB	DD	BB	BB	BB	BB	DD	BB	BB	BB	DD	DD	DD	BB	DD	BB	BB	DD	DD	DD	DD	DD	DD	DD	BB	BB	BB	DD	DD	BB	bd	BB	DD	DD	BB	BB	DD	DD	BB	DD	DD	DD	BB
chr17_15730195_15730242	DD	BB	DD	DD	BB	BB	BB	DD	BB	BB	BB	BB	DD	DD	BB	BB	DD	NN	NN	BB	NA	NA	BB	DD	DD	NA	DD	DD	DD	DD	BB	NA	BB	DD	dn	BB	BB	BB	DD	NN	NA	NA	DD	DD	BB	NA	NA	DD	NA
chr17_15734747_15734780	FF	BB	FF	FF	BB	bf	bf	FF	bf	bf	BB	bn	FF	bf	bf	bf	FF	FF	FF	BB	FF	bf	bf	FF	FF	FF	FF	FF	FF	FF	BB	bf	bn	FF	FF	bn	bf	bf	FF	FF	BB	BB	FF	FF	bn	FF	FF	FF	BB
chr17_15740708_15740739	DD	BB	DD	DD	BB	BB	BB	DD	BB	BB	BB	BB	DD	BB	BB	BB	DD	DD	DD	BB	DD	BB	BB	DD	DD	DD	DD	DD	DD	DD	BB	BB	BB	DD	DD	BB	BB	BB	DD	DD	BB	BB	DD	DD	BB	DD	DD	DD	BB
chr17_15775724_15775739	df	FF	df	df	FF	FF	FF	df	FF	FF	FF	FF	df	FF	FF	FF	df	df	DD	FF	df	FF	FF	df	df	df	df	df	df	df	FF	FF	FF	df	df	FF	FF	FF	df	df	FF	FF	df	df	FF	df	df	df	FF
chr17_15798159_15798182	DD	BB	DD	DD	BB	BB	BB	DD	BB	BB	BB	BB	DD	BB	BB	BB	DD	DD	DD	BB	DD	BB	BB	DD	DD	DD	DD	DD	DD	DD	BB	BB	BB	DD	DD	BB	BB	BB	DD	DD	bd	BB	DD	DD	BB	DD	DD	DD	BB
chr17_15832322_15832357	DD	BB	DD	DD	BB	BB	bn	DD	BB	BB	BB	BB	DD	BB	BB	BB	DD	DD	DD	BB	DD	BB	BB	DD	DD	DD	DD	DD	DD	DD	BB	BB	BB	DD	DD	BB	BB	BB	DD	DD	BB	BB	DD	DD	BB	DD	DD	DD	BB
chr17_15844894_15844933	DD	BB	DD	DD	BB	BB	BB	DD	BB	BB	BB	bd	DD	BB	BB	BB	DD	DD	DD	BB	DD	BB	BB	DD	DD	DD	DD	DD	DD	DD	BB	BB	BB	DD	DD	BB	BB	BB	DD	DD	BB	BB	DD	DD	BB	DD	DD	DD	BB
chr17_15892273_15892304	FF	FF	FF	FF	FF	FF	FF	FF	FF	FF	FF	FF	FF	FF	FF	FF	NA	FF	FF	fn	FF	FF	FF	FF	FF	NA	FF	FF	FF	FF	FF	FF	FF	FF	FF	FF	FF	FF	FF	FF	FF	FF	FF	FF	FF	FF	FF	FF	FF
chr17_15894187_15894216	DD	BB	DD	DD	BB	BB	BB	DD	BB	BB	BB	BB	DD	BB	BB	BB	DD	DD	DD	BB	DD	BB	BB	DD	DD	DD	DD	DD	DD	DD	BB	BB	BB	DD	DD	BB	BB	BB	DD	DD	BB	BB	DD	DD	BB	DD	DD	DD	BB
chr17_15974285_15974300	DD	BB	DD	DD	BB	BB	BB	DD	BB	BB	BB	BB	DD	BB	BB	BB	DD	DD	DD	BB	DD	BB	BB	DD	DD	DD	DD	DD	DD	DD	BB	BB	BB	DD	DD	BB	BB	BB	DD	DD	BB	BB	DD	DD	BB	DD	DD	DD	BB
chr17_15994736_15994759	DD	BB	DD	DD	BB	BB	BB	DD	BB	BB	BB	BB	DD	BB	BB	BB	DD	DD	DD	BB	DD	BB	BB	DD	DD	DD	DD	DD	DD	DD	BB	BB	BB	DD	DD	BB	BB	BB	DD	DD	BB	BB	DD	DD	BB	DD	DD	DD	BB
chr17_16021579_16021622	FF	FF	FF	FF	FF	FF	FF	FF	FF	FF	NA	FF	FF	NA	FF	NN	FF	FF	FF	FF	NA	FF	FF	FF	NA	FF	NA	FF	FF	NA	FF	FF	FF	FF	FF	FF	FF	FF	NN	NA	FF	FF	FF	FF	FF	NA	FF	FF	FF
chr17_16059729_16059752	DD	BB	DD	DD	BB	BB	BB	DD	BB	BB	BB	BB	DD	BB	BB	BB	DD	DD	DD	BB	DD	BB	BB	DD	DD	DD	DD	DD	DD	DD	BB	BB	BB	DD	DD	BB	BB	BB	DD	DD	BB	BB	DD	DD	BB	DD	DD	DD	BB
chr17_16097992_16098027	FF	FF	FF	NA	NA	FF	NA	FF	FF	NA	FF	NA	FF	FF	FF	FF	FF	NA	FF	FF	FF	FF	FF	FF	FF	NA	FF	FF	FF	NA	FF	FF	FF	FF	FF	FF	NA	FF	FF	FF	NA	FF	NA	FF	FF	NA	FF	NA	fn
chr17_16195010_16195033	DD	BB	DD	DD	BB	BB	BB	DD	BB	BB	BB	BB	DD	BB	BB	BB	DD	DD	DD	BB	DD	bd	BB	DD	DD	DD	DD	DD	DD	DD	BB	BB	BB	DD	DD	BB	BB	BB	DD	DD	BB	BB	DD	DD	BB	DD	DD	DD	BB
chr17_16238040_16238067	DD	BB	DD	DD	BB	BB	BB	DD	BB	BB	BB	BB	DD	BB	BB	BB	DD	DD	DD	BB	DD	BB	BB	DD	DD	DD	DD	DD	DD	DD	BB	BB	BB	DD	DD	BB	BB	BB	DD	DD	BB	BB	DD	DD	BB	DD	DD	DD	BB
chr17_16247362_16247381	DD	BB	DD	DD	BB	BB	BB	DD	BB	BB	BB	BB	DD	BB	BB	BB	DD	DD	DD	BB	DD	BB	BB	DD	DD	DD	DD	DD	DD	DD	BB	BB	BB	DD	DD	BB	BB	BB	DD	DD	BB	BB	DD	DD	BB	DD	DD	DD	BB
chr17_16275468_16275494	DD	BB	DD	DD	BB	BB	BB	DD	BB	BB	BB	BB	DD	BB	BB	BB	DD	DD	DD	BB	DD	BB	BB	DD	DD	DD	DD	DD	DD	DD	BB	BB	BB	DD	DD	BB	BB	BB	DD	DD	BB	BB	DD	DD	BB	DD	DD	DD	BB
chr17_16298505_16298516	df	FF	df	df	FF	FF	FF	df	FF	FF	FF	FF	df	FF	FF	FF	df	df	df	FF	df	FF	FF	df	df	df	df	df	df	df	FF	FF	FF	df	df	FF	FF	FF	df	df	FF	FF	df	df	FF	df	df	df	FF
chr17_16335875_16335898	DD	BB	DD	DD	BB	BB	BB	DD	BB	BB	BB	BB	DD	BB	BB	BB	DD	DD	DD	BB	DD	BB	BB	DD	DD	DD	DD	DD	DD	DD	BB	BB	BB	DD	DD	BB	BB	BB	DD	DD	BB	BB	DD	DD	BB	DD	DD	DD	BB
chr17_16388065_16388082	DD	BB	DD	DD	BB	BB	BB	DD	BB	BB	BB	BB	DD	BB	BB	BB	DD	DD	DD	BB	DD	BB	BB	DD	DD	DD	DD	DD	DD	DD	BB	BB	BB	DD	DD	BB	BB	BB	DD	DD	BB	BB	DD	DD	BB	DD	DD	DD	BB
chr17_16413294_16413313	DD	BB	DD	DD	BB	BB	BB	DD	BB	BB	BB	BB	DD	BB	BB	BB	DD	DD	DD	BB	DD	BB	BB	DD	DD	DD	DD	DD	DD	DD	BB	BB	BB	DD	DD	BB	BB	BB	DD	DD	BB	BB	DD	DD	BB	DD	DD	DD	BB
chr17_16416019_16416030	DD	BB	DD	DD	BB	BB	BB	DD	BB	BB	BB	BB	DD	BB	BB	BB	DD	DD	DD	BB	DD	BB	BB	DD	DD	DD	DD	DD	DD	DD	BB	BB	BB	DD	DD	BB	BB	BB	DD	DD	BB	BB	DD	DD	BB	DD	DD	DD	BB
chr17_16416634_16416645	DD	BB	DD	DD	BB	BB	BB	DD	BB	BB	BB	BB	DD	BB	BB	BB	DD	DD	DD	BB	DD	BB	BB	DD	DD	DD	DD	DD	DD	DD	BB	BB	BB	DD	DD	BB	BB	BB	DD	DD	BB	BB	DD	DD	BB	DD	DD	DD	BB
chr17_16448917_16448930	DD	BB	DD	DD	BB	BB	BB	DD	BB	BB	BB	BB	DD	BB	BB	BB	DD	DD	DD	BB	DD	BB	BB	DD	DD	DD	DD	DD	DD	DD	BB	BB	BB	DD	DD	BB	BB	BB	DD	DD	BB	BB	DD	DD	BB	DD	DD	DD	BB
chr17_16493241_16493254	DD	BB	DD	DD	BB	BB	BB	DD	BB	BB	BB	BB	DD	BB	BB	BB	DD	DD	DD	BB	DD	BB	BB	DD	DD	DD	DD	DD	DD	DD	BB	BB	BB	DD	DD	BB	BB	BB	DD	DD	BB	BB	DD	DD	BB	DD	DD	DD	BB
chr17_16507562_16507631	DD	BB	DD	DD	BB	BB	BB	DD	BB	BB	BB	BB	DD	BB	BB	BB	DD	DD	DD	BB	DD	BB	BB	DD	DD	DD	DD	DD	DD	DD	BB	BB	BB	DD	DD	BB	BB	bn	DD	DD	BB	BB	DD	DD	BB	DD	DD	DD	bn
chr17_16514016_16514051	DD	BB	DD	DD	BB	BB	NA	DD	BB	BB	BB	BB	DD	bd	BB	BB	DD	DD	DD	BB	DD	BB	BB	DD	DD	DD	DD	DD	DD	DD	BB	NN	BB	DD	DD	BB	BB	BB	DD	DD	BB	BB	NA	DD	BB	DD	DD	DD	BB
chr17_16617957_16617988	DD	BB	DD	DD	BB	BB	BB	DD	BB	BB	BB	bn	DD	BB	BB	BB	DD	DD	DD	BB	DD	BB	BB	DD	DD	DD	DD	DD	DD	DD	BB	BB	BB	DD	DD	BB	BB	BB	DD	DD	BB	BB	DD	DD	BB	DD	DD	DD	BB
chr17_16663611_16663622	df	FF	df	DD	FF	FF	FF	df	FF	FF	FF	FF	df	FF	FF	FF	df	df	df	FF	df	FF	FF	df	df	df	DD	df	df	df	FF	FF	FF	df	df	FF	FF	FF	df	DD	FF	FF	df	df	FF	df	df	df	FF
chr17_16700389_16700420	DD	BB	DD	DD	BB	BB	BB	DD	NA	BB	BB	BB	DD	BB	BB	BB	DD	DD	DD	BB	DD	BB	BB	DD	NN	DD	DD	DD	DD	DD	BB	BB	BB	DD	DD	BB	BB	BB	DD	DD	NA	BB	DD	DD	BB	DD	DD	DD	BB
chr17_16885570_16885613	NA	FF	FF	FF	FF	FF	FF	FF	FF	FF	FF	FF	FF	FF	FF	NN	FF	FF	FF	FF	NA	FF	FF	FF	FF	FF	FF	FF	FF	FF	FF	FF	FF	NA	FF	FF	FF	FF	FF	FF	FF	FF	NA	FF	FF	FF	FF	NA	FF
chr17_16947228_16947263	FF	FF	FF	FF	FF	FF	FF	NA	FF	FF	FF	FF	FF	FF	FF	FF	FF	FF	FF	FF	FF	FF	FF	FF	FF	FF	FF	FF	FF	FF	FF	FF	FF	FF	FF	NA	FF	FF	FF	FF	FF	NN	FF	FF	FF	FF	FF	FF	FF
chr17_16964670_16964701	DD	BB	DD	DD	BB	BB	BB	DD	BB	BB	BB	BB	DD	BB	BB	BB	DD	DD	DD	BB	DD	BB	BB	DD	DD	DD	DD	DD	DD	DD	BB	BB	BB	DD	DD	BB	BB	BB	DD	DD	BB	BB	DD	DD	BB	DD	DD	DD	BB
chr17_17298647_17298678	DD	BB	DD	DD	BB	BB	BB	DD	BB	BB	BB	BB	DD	BB	BB	BB	DD	DD	DD	BB	DD	BB	BB	DD	DD	DD	DD	DD	DD	DD	BB	BB	BB	DD	DD	BB	BB	BB	DD	DD	BB	BB	DD	DD	BB	DD	DD	DD	BB
chr17_17371950_17371970	DD	BB	DD	DD	BB	BB	BB	DD	BB	BB	BB	BB	DD	BB	BB	BB	DD	DD	DD	BB	DD	BB	BB	DD	DD	DD	DD	DD	DD	DD	BB	BB	BB	DD	DD	BB	BB	BB	DD	DD	BB	BB	DD	DD	BB	DD	DD	DD	BB
chr17_17507186_17507197	df	FF	df	df	FF	fn	FF	df	FF	FF	FF	FF	df	FF	FF	FF	df	df	df	FF	df	FF	FF	df	df	df	df	df	df	df	fn	FF	FF	df	df	FF	FF	FF	df	df	FF	FF	df	df	FF	df	df	df	FF
chr17_17512859_17512870	DD	BB	DD	DD	BB	BB	BB	DD	BB	BB	BB	BB	DD	BB	BB	BB	DD	DD	DD	BB	DD	BB	BB	DD	DD	DD	DD	DD	DD	DD	BB	BB	BB	DD	DD	BB	BB	BB	DD	DD	BB	BB	DD	DD	BB	DD	DD	DD	BB
chr17_17514648_17514665	DD	BB	DD	DD	BB	BB	BB	DD	BB	BB	BB	BB	DD	BB	BB	BB	DD	DD	DD	BB	DD	BB	BB	DD	DD	DD	DD	DD	DD	DD	BB	BB	BB	DD	DD	BB	BB	BB	DD	DD	BB	BB	DD	DD	BB	DD	DD	DD	BB
chr17_17515418_17515449	DD	BB	DD	DD	BB	BB	BB	DD	bn	BB	BB	BB	DD	BB	BB	BB	DD	DD	DD	BB	DD	BB	BB	DD	DD	DD	DD	DD	DD	DD	BB	BB	BB	DD	DD	BB	BB	BB	DD	DD	BB	BB	DD	DD	BB	DD	DD	DD	BB
chr17_17517677_17517696	DD	BB	DD	DD	BB	BB	BB	DD	BB	BB	BB	BB	DD	BB	BB	BB	DD	DD	DD	BB	DD	BB	BB	DD	DD	DD	DD	DD	DD	DD	BB	BB	BB	DD	DD	BB	BB	BB	DD	DD	BB	BB	DD	DD	BB	DD	DD	DD	BB
chr17_17528608_17528627	DD	BB	DD	DD	BB	BB	BB	DD	BB	BB	BB	BB	DD	BB	BB	BB	DD	DD	DD	BB	DD	BB	BB	DD	DD	DD	DD	DD	DD	DD	BB	BB	BB	DD	DD	BB	BB	BB	DD	DD	BB	BB	DD	DD	BB	DD	DD	DD	BB
chr17_17547254_17547281	DD	BB	DD	DD	BB	BB	BB	DD	BB	BB	BB	BB	DD	BB	BB	BB	DD	DD	DD	BB	DD	BB	BB	DD	DD	DD	DD	DD	DD	DD	BB	BB	BB	DD	DD	BB	BB	BB	DD	DD	BB	BB	DD	DD	BB	DD	DD	DD	BB
chr17_17569178_17569189	dd	BB	dd	dd	BB	BB	BB	dd	BB	BB	BB	BB	dd	BB	BB	BB	dd	dd	dd	BB	dd	BB	BB	dd	dd	DD	dd	dd	dd	dd	BB	BB	BB	dd	dd	BB	BB	BB	DD	DD	BB	BB	DD	dd	BB	dd	dd	dd	BB
chr17_17569189_17569206	DD	BB	DD	DD	BB	BB	BB	DD	BB	BB	BB	BB	DD	BB	BB	BB	DD	DD	DD	BB	DD	BB	BB	DD	DD	DD	DD	DD	DD	DD	BB	BB	BB	DD	DD	BB	BB	BB	DD	DD	BB	BB	DD	DD	BB	DD	DD	DD	BB
chr17_17580271_17580308	DD	bb	DD	DD	BB	BB	bb	DD	bb	bb	BB	bb	DD	BB	bb	BB	DD	DD	DD	bb	DD	BB	BB	DD	DD	DD	DD	DD	DD	DD	bb	bb	BB	DD	DD	bb	BB	bb	DD	DD	BB	bb	DD	DD	BB	DD	DD	DD	bb
chr17_17581915_17581935	DD	BB	DD	DD	BB	BB	BB	DD	BB	BB	BB	BB	DD	BB	BB	BB	DD	DD	DD	BB	DD	BB	BB	DD	DD	DD	DD	DD	DD	DD	BB	BB	BB	DD	DD	BB	BB	BB	DD	DD	BB	BB	DD	DD	BB	DD	DD	DD	BB
chr17_17598986_17598997	dd	BB	DD	dd	BB	BB	BB	dd	BB	BB	BB	BB	dd	BB	BB	BB	dd	dd	dn	BB	dd	BB	BB	dd	dd	dd	dd	dd	dd	DD	BB	BB	BB	dd	dd	BB	BB	BB	dd	dn	BB	BB	dd	dd	BB	dd	dd	dd	BB
chr17_17600039_17600054	DD	bn	DD	DD	BB	BB	BB	DD	BB	BB	BB	BB	DD	BB	BB	BB	DD	DD	DD	BB	DD	BB	BB	DD	DD	DD	DD	DD	DD	DD	BB	BB	BB	DD	DD	BB	BB	BB	DD	DD	BB	BB	DD	DD	BB	DD	DD	DD	BB
chr17_17616034_17616047	bd	BB	bd	DD	BB	BB	BB	bd	BB	BB	BB	BB	DD	BB	BB	BB	bd	bd	bd	BB	bd	BB	BB	DD	bd	bd	DD	DD	DD	DD	BB	BB	bn	DD	DD	BB	BB	BB	DD	DD	BB	BB	DD	DD	BB	DD	DD	DD	BB
chr17_17620767_17620790	DD	BB	DD	DD	BB	BB	BB	DD	BB	BB	BB	BB	DD	BB	BB	BB	DD	DD	DD	BB	DD	BB	BB	DD	DD	DD	DD	DD	DD	DD	BB	BB	BB	DD	DD	bn	BB	BB	DD	DD	BB	BB	DD	DD	BB	DD	DD	DD	BB
chr17_17622212_17622223	DD	BB	DD	DD	BB	BB	BB	DD	BB	BB	BB	BB	DD	BB	BB	BB	DD	DD	DD	BB	DD	BB	BB	DD	DD	DD	DD	DD	DD	DD	BB	BB	BB	DD	DD	BB	BB	BB	DD	DD	BB	BB	DD	DD	BB	DD	DD	DD	BB
chr17_17622467_17622486	DD	BB	DD	DD	BB	BB	BB	DD	BB	BB	BB	BB	DD	BB	BB	BB	DD	DD	DD	BB	DD	BB	BB	DD	DD	DD	DD	DD	DD	DD	BB	BB	BB	DD	DD	BB	BB	BB	DD	DD	BB	BB	DD	DD	BB	DD	DD	DD	BB
chr17_17634142_17634157	DD	BB	DD	DD	BB	BB	BB	DD	BB	BB	BB	BB	DD	BB	BB	BB	DD	DD	DD	BB	DD	BB	BB	DD	DD	DD	DD	DD	DD	DD	BB	BB	BB	DD	DD	BB	BB	BB	DD	DD	BB	BB	DD	DD	BB	DD	DD	DD	BB
chr17_17649932_17649967	DD	BB	DD	DD	BB	BB	BB	DD	BB	BB	BB	BB	DD	BB	BB	BB	DD	DD	DD	BB	DD	BB	BB	DD	DD	bd	DD	DD	DD	DD	BB	BB	BB	DD	DD	BB	BB	BB	DD	DD	BB	BB	DD	DD	BB	DD	DD	DD	BB
chr17_17650007_17650036	DD	BB	dn	DD	BB	BB	BB	DD	BB	BB	BB	BB	DD	BB	BB	BB	DD	DD	DD	BB	DD	BB	BB	DD	DD	DD	DD	DD	DD	DD	BB	BB	BB	DD	DD	BB	BB	BB	DD	DD	BB	BB	DD	DD	BB	DD	DD	DD	BB
chr17_17707897_17707916	DD	BB	DD	DD	BB	BB	BB	DD	BB	BB	BB	BB	DD	BB	BB	BB	DD	DD	DD	BB	DD	BB	BB	DD	DD	DD	DD	DD	DD	DD	BB	BB	BB	DD	DD	BB	BB	BB	DD	DD	BB	BB	DD	DD	BB	DD	DD	DD	BB
chr17_17714773_17714790	DD	BB	DD	DD	BB	BB	BB	DD	BB	BB	BB	BB	DD	BB	BB	BB	DD	DD	DD	BB	DD	BB	BB	DD	DD	DD	DD	DD	DD	DD	BB	BB	BB	DD	DD	BB	BB	BB	DD	DD	BB	BB	DD	DD	BB	DD	DD	DD	BB
chr17_17754250_17754304	DD	BB	DD	DD	BB	BB	BB	DD	BB	BB	BB	BB	DD	BB	BB	BB	DD	DD	DD	BB	DD	BB	BB	DD	DD	DD	DD	DD	DD	DD	BB	BB	BB	DD	DD	BB	BB	BB	DD	DD	BB	BB	DD	DD	BB	DD	DD	DD	BB
chr17_17773782_17773805	DD	BB	DD	DD	BB	BB	BB	DD	BB	BB	BB	BB	DD	BB	BB	BB	DD	DD	DD	BB	DD	BB	BB	DD	DD	DD	DD	DD	DD	DD	BB	BB	BB	DD	DD	BB	BB	BB	DD	DD	bn	BB	DD	DD	BB	DD	DD	DD	BB
chr17_17784824_17784859	DD	BB	DD	DD	BB	BB	BB	DD	BB	BB	BB	BB	DD	BB	BB	BB	DD	dn	DD	BB	dn	BB	BB	DD	DD	DD	DD	DD	DD	DD	BB	BB	BB	DD	DD	BB	BB	BB	dn	DD	BB	BB	DD	DD	BB	dn	dn	DD	BB
chr17_17845321_17845332	DD	BB	DD	DD	BB	BB	BB	DD	BB	BB	BB	BB	DD	BB	BB	BB	DD	DD	DD	BB	DD	BB	BB	DD	DD	DD	DD	DD	DD	DD	BB	BB	BB	DD	DD	BB	BB	BB	DD	DD	BB	BB	DD	DD	BB	DD	DD	DD	BB
chr17_17849679_17849692	df	FF	df	df	FF	FF	FF	df	FF	FF	FF	FF	df	FF	FF	FF	df	df	df	FF	df	FF	FF	df	df	df	df	DD	df	df	FF	FF	FF	df	df	FF	FF	FF	DD	df	FF	FF	df	df	FF	DD	df	df	FF
chr17_17849692_17849713	DD	BB	DD	DD	BB	BB	BB	dn	BB	BB	BB	BB	DD	BB	BB	BB	DD	DD	dn	BB	DD	BB	BB	DD	DD	DD	DD	DD	DD	DD	BB	BB	BB	DD	DD	BB	BB	BB	DD	DD	BB	BB	DD	DD	BB	DD	DD	DD	BB
chr17_17859474_17859521	DD	BB	NA	DD	NA	DD	BB	DD	BB	BB	BB	BB	DD	BB	BB	BB	dn	DD	NN	NA	DD	BB	BB	NN	DD	NA	DD	DD	DD	NA	BB	BB	BB	DD	NA	BB	BB	BB	NA	DD	BB	BB	DD	DD	BB	NA	DD	DD	BB
chr17_17886565_17886582	DD	BB	DD	DD	BB	BB	BB	DD	BB	BB	BB	BB	DD	BB	BB	BB	DD	DD	DD	BB	DD	BB	BB	DD	DD	DD	DD	DD	DD	DD	BB	BB	BB	DD	DD	BB	BB	BB	DD	DD	BB	BB	DD	DD	BB	DD	DD	DD	BB
chr17_17902290_17902309	DD	BB	DD	DD	BB	BB	BB	dn	BB	BB	BB	BB	DD	BB	BB	BB	dn	DD	DD	BB	DD	BB	BB	DD	DD	dn	DD	DD	DD	DD	BB	BB	BB	DD	dn	BB	BB	BB	DD	dn	BB	BB	DD	DD	BB	DD	DD	DD	BB
chr17_17919750_17919781	DD	BB	DD	DD	BB	BB	BB	DD	BB	BB	BB	BB	DD	BB	BB	BB	DD	DD	DD	BB	DD	BB	BB	DD	DD	DD	DD	DD	DD	DD	BB	BB	BB	DD	DD	BB	BB	BB	DD	DD	BB	BB	DD	DD	BB	DD	DD	DD	BB
chr17_17939064_17939113	FF	FF	FF	FF	FF	FF	FF	FF	FF	FF	FF	FF	fn	FF	FF	FF	NA	FF	FF	FF	FF	FF	FF	FF	FF	FF	FF	FF	FF	FF	NA	FF	NA	FF	FF	NN	FF	FF	FF	FF	FF	FF	FF	FF	FF	FF	FF	FF	FF
chr17_17951573_17951608	DD	BB	DD	DD	BB	BB	BB	DD	BB	BB	BB	BB	DD	BB	BB	BB	NA	DD	DD	NN	DD	BB	BB	DD	DD	NA	DD	DD	DD	DD	BB	BB	BB	DD	DD	BB	BB	BB	DD	DD	BB	BB	DD	DD	BB	DD	DD	DD	BB
chr17_18046639_18046654	df	FF	df	df	FF	FF	FF	df	FF	FF	FF	FF	df	FF	FF	FF	df	df	df	FF	df	FF	FF	df	df	df	df	df	df	df	FF	FF	FF	df	df	FF	FF	FF	df	df	FF	FF	df	df	FF	df	df	df	FF
chr17_18046668_18046695	DD	BB	DD	DD	BB	BB	BB	DD	BB	BB	BB	BB	DD	BB	BB	BB	DD	DD	DD	BB	DD	BB	BB	DD	DD	DD	DD	DD	DD	DD	BB	BB	BB	DD	DD	BB	BB	BB	DD	DD	BB	BB	DD	DD	BB	DD	DD	DD	BB
chr17_18373337_18373360	ff	ff	ff	NA	ff	ff	ff	ff	ff	ff	ff	ff	NA	ff	ff	ff	ff	NA	ff	ff	ff	ff	ff	ff	ff	NA	ff	ff	ff	ff	ff	ff	ff	ff	ff	ff	ff	ff	ff	ff	ff	ff	ff	ff	FF	ff	ff	ff	ff
chr17_18476885_18476896	DD	BB	DD	DD	BB	BB	BB	DD	BB	BB	BB	BB	DD	BB	BB	BB	DD	DD	DD	BB	DD	BB	BB	DD	DD	DD	DD	DD	DD	DD	BB	BB	BB	DD	DD	BB	BB	BB	DD	DD	BB	BB	DD	DD	BB	DD	DD	DD	BB
chr17_18676082_18676093	DD	BB	DD	DD	BB	BB	BB	DD	BB	BB	BB	BB	DD	BB	BB	BB	DD	DD	DD	BB	DD	BB	BB	DD	DD	DD	DD	DD	DD	DD	BB	BB	BB	DD	DD	BB	BB	BB	DD	DD	BB	BB	DD	DD	BB	DD	DD	DD	BB
chr17_18868146_18868177	DD	BB	DD	DD	BB	BB	BB	DD	BB	BB	BB	BB	DD	BB	BB	BB	DD	DD	DD	BB	DD	BB	BB	DD	DD	DD	DD	DD	DD	DD	BB	BB	BB	DD	DD	BB	BB	BB	DD	DD	BB	BB	DD	DD	BB	DD	DD	bd	BB
chr17_18906050_18906069	DD	BB	DD	DD	BB	BB	BB	DD	BB	BB	BB	BB	DD	BB	BB	BB	DD	DD	DD	BB	DD	BB	BB	DD	DD	DD	DD	DD	DD	DD	BB	BB	BB	DD	DD	BB	BB	BB	DD	DD	BB	BB	DD	DD	BB	DD	DD	DD	BB
chr17_19002526_19002537	DD	BB	DD	DD	BB	BB	BB	DD	BB	BB	BB	BB	DD	BB	BB	BB	DD	DD	DD	BB	DD	BB	BB	DD	DD	DD	DD	DD	DD	DD	BB	BB	BB	DD	DD	BB	BB	BB	DD	DD	BB	BB	DD	DD	BB	DD	DD	DD	BB
chr17_19011619_19011636	DD	BB	DD	DD	BB	BB	BB	DD	BB	BB	BB	BB	DD	BB	BB	BB	DD	DD	DD	BB	DD	BB	BB	DD	DD	DD	DD	DD	DD	DD	BB	BB	BB	DD	DD	BB	BB	BB	DD	DD	BB	BB	DD	DD	BB	DD	DD	DD	BB
chr17_19034583_19034614	DD	BB	DD	DD	BB	BB	BB	DD	BB	BB	BB	BB	DD	BB	BB	BB	DD	DD	DD	BB	DD	BB	BB	DD	DD	DD	DD	DD	DD	DD	BB	BB	BB	DD	DD	BB	BB	BB	DD	DD	BB	BB	DD	DD	BB	DD	DD	DD	BB
chr17_19071112_19071135	DD	BB	DD	DD	BB	BB	BB	DD	BB	BB	BB	BB	DD	BB	BB	BB	DD	DD	DD	BB	DD	BB	BB	DD	DD	DD	DD	DD	DD	DD	BB	BB	BB	DD	DD	BB	BB	BB	DD	DD	BB	BB	DD	DD	BB	DD	DD	DD	BB
chr17_19099996_19100009	DD	BB	DD	DD	BB	BB	BB	DD	BB	BB	BB	BB	DD	BB	BB	BB	DD	DD	DD	BB	DD	BB	BB	DD	DD	DD	DD	DD	DD	DD	BB	BB	BB	DD	DD	BB	BB	BB	DD	DD	BB	BB	DD	DD	BB	DD	DD	DD	BB
chr17_19138770_19138797	DD	BB	DD	DD	BB	BB	BB	DD	BB	BB	BB	BB	DD	BB	BB	BB	DD	DD	DD	BB	DD	BB	BB	DD	DD	DD	DD	DD	DD	DD	BB	BB	BB	DD	DD	BB	BB	BB	DD	DD	BB	BB	DD	DD	BB	DD	DD	DD	BB
chr17_19214702_19214713	DD	BB	DD	DD	BB	BB	BB	DD	BB	BB	BB	BB	DD	BB	BB	BB	bd	DD	bd	BB	bd	BB	BB	bd	DD	bd	bd	bd	bd	DD	BB	BB	BB	bd	DD	BB	BB	BB	DD	DD	BB	BB	bd	DD	BB	DD	DD	DD	BB
chr17_19316494_19316513	DD	BB	DD	DD	BB	BB	BB	DD	BB	BB	BB	BB	DD	BB	BB	BB	DD	DD	DD	BB	DD	BB	BB	DD	DD	DD	DD	DD	DD	DD	BB	BB	BB	DD	DD	BB	BB	BB	DD	DD	BB	BB	DD	DD	BB	DD	DD	DD	BB
chr17_19317832_19317863	DD	BB	DD	DD	BB	BB	BB	DD	BB	bb	bb	BB	DD	BB	BB	BB	DD	DD	DD	BB	DD	bb	bb	DD	DD	DD	DD	DD	DD	DD	bb	bb	bn	DD	DD	bb	bb	BB	DD	DD	BB	BB	DD	DD	bb	DD	DD	DD	BB
chr17_19373154_19373181	DD	BB	DD	DD	BB	BB	BB	DD	BB	BB	BB	BB	DD	BB	BB	BB	DD	DD	DD	BB	DD	BB	BB	DD	DD	DD	DD	DD	DD	DD	BB	BB	BB	DD	DD	BB	BB	BB	DD	DD	BB	BB	DD	DD	BB	DD	DD	DD	BB
chr17_19389858_19389899	DD	BB	DD	DD	BB	BB	BB	DD	BB	BB	BB	BB	DD	BB	BB	BB	DD	DD	DD	BB	DD	BB	BB	DD	DD	DD	DD	DD	DD	DD	BB	BB	BB	DD	DD	BB	BB	BB	DD	DD	BB	BB	DD	DD	BB	DD	DD	DD	BB
chr17_19413102_19413129	DD	BB	DD	DD	BB	BB	BB	DD	BB	BB	BB	BB	DD	BB	BB	BB	DD	DD	DD	BB	DD	BB	BB	DD	DD	DD	DD	DD	DD	DD	BB	BB	BB	DD	DD	BB	BB	BB	DD	DD	BB	BB	DD	DD	BB	DD	DD	DD	BB
chr17_19455262_19455273	DD	BB	DD	DD	BB	BB	BB	DD	BB	BB	BB	BB	DD	BB	BB	BB	DD	DD	DD	BB	DD	BB	BB	DD	DD	DD	DD	DD	DD	DD	BB	BB	BB	DD	DD	BB	BB	BB	DD	DD	BB	BB	DD	DD	BB	DD	DD	DD	BB
chr17_19489697_19489712	dn	BB	DD	DD	BB	BB	BB	DD	BB	BB	BB	BB	DD	BB	BB	BB	DD	DD	DD	BB	DD	BB	BB	DD	DD	DD	DD	DD	DD	DD	BB	BB	BB	DD	DD	BB	BB	BB	DD	DD	BB	BB	DD	DD	BB	DD	dn	DD	BB
chr17_19513648_19513686	DD	BB	DD	DD	BB	BB	BB	DD	BB	BB	BB	BB	DD	BB	BB	BB	DD	DD	DD	BB	DD	BB	BB	DD	DD	DD	DD	DD	DD	DD	BB	BB	bn	DD	DD	BB	BB	BB	DD	DD	BB	BB	DD	DD	BB	dn	DD	DD	BB
chr17_19565534_19565553	DD	BB	DD	DD	BB	BB	BB	DD	BB	BB	BB	BB	DD	BB	BB	BB	DD	DD	DD	BB	DD	BB	BB	DD	DD	DD	DD	DD	DD	DD	BB	BB	BB	DD	DD	BB	BB	BB	DD	DD	BB	BB	DD	DD	BB	DD	DD	DD	BB
chr17_19571888_19571927	DD	BB	DD	DD	BB	BB	BB	DD	BB	BB	BB	BB	DD	BB	BB	BB	DD	DD	DD	BB	DD	BB	BB	DD	DD	DD	DD	DD	DD	DD	BB	BB	BB	DD	DD	BB	BB	BB	DD	dn	BB	BB	DD	DD	BB	DD	DD	DD	BB
chr17_19593435_19593458	DD	BB	DD	DD	BB	BB	BB	DD	BB	BB	BB	BB	DD	BB	BB	BB	DD	DD	DD	BB	DD	BB	BB	DD	DD	DD	DD	DD	DD	DD	BB	BB	BB	DD	DD	BB	BB	BB	DD	DD	BB	BB	DD	DD	BB	DD	DD	DD	BB
chr17_19603739_19603762	DD	BB	dn	DD	BB	BB	BB	DD	BB	BB	BB	BB	bd	BB	BB	BB	DD	DD	DD	BB	DD	BB	BB	DD	DD	DD	DD	DD	DD	DD	BB	BB	BB	DD	DD	BB	BB	BB	DD	DD	BB	BB	DD	DD	BB	DD	DD	DD	BB
chr17_19646245_19646265	DD	BB	DD	DD	BB	BB	BB	DD	BB	BB	BB	BB	dn	BB	BB	BB	DD	DD	DD	BB	DD	BB	BB	DD	DD	DD	DD	DD	DD	DD	BB	BB	BB	DD	DD	BB	BB	BB	DD	DD	BB	BB	DD	DD	BB	DD	DD	DD	BB
chr17_19847950_19847965	DD	BB	DD	DD	BB	BB	BB	DD	BB	BB	BB	BB	DD	BB	BB	BB	DD	DD	DD	BB	DD	BB	BB	DD	DD	DD	DD	DD	DD	DD	BB	BB	BB	DD	DD	BB	BB	BB	DD	DD	BB	BB	DD	DD	BB	DD	DD	DD	BB
chr17_19863256_19863295	NA	NA	FF	FF	NA	NA	FF	FF	FF	FF	FF	NA	FF	fn	FF	FF	FF	FF	FF	FF	FF	FF	FF	NN	FF	FF	fn	FF	FF	FF	FF	FF	FF	FF	FF	FF	FF	FF	FF	FF	NA	NA	FF	NA	FF	NA	FF	FF	FF
chr17_19911092_19911105	DD	BB	DD	DD	BB	bn	BB	DD	BB	BB	BB	BB	DD	BB	bn	BB	DD	DD	DD	BB	DD	BB	BB	DD	DD	DD	DD	DD	DD	DD	BB	BB	BB	DD	DD	BB	BB	BB	DD	DD	BB	BB	DD	DD	BB	DD	DD	DD	BB
chr17_19922031_19922046	DD	BB	DD	DD	BB	BB	BB	DD	BB	BB	BB	BB	DD	BB	BB	BB	DD	DD	DD	BB	DD	BB	BB	DD	DD	DD	DD	DD	DD	DD	BB	BB	BB	DD	DD	BB	BB	BB	DD	DD	BB	BB	DD	DD	BB	DD	DD	DD	BB
chr17_19943316_19943335	DD	BB	DD	DD	BB	BB	BB	DD	BB	BB	BB	BB	DD	BB	BB	BB	DD	DD	DD	BB	DD	BB	BB	DD	DD	DD	DD	DD	DD	DD	BB	BB	BB	DD	DD	BB	BB	BB	DD	DD	BB	BB	DD	DD	BB	DD	DD	DD	BB
chr17_19959907_19959922	DD	BB	DD	DD	BB	BB	BB	DD	BB	BB	BB	BB	DD	BB	BB	BB	DD	DD	DD	BB	DD	BB	BB	DD	DD	DD	DD	DD	DD	DD	BB	BB	BB	DD	DD	BB	BB	BB	DD	DD	BB	BB	DD	DD	BB	DD	DD	DD	BB
chr17_19970337_19970352	DD	BB	DD	DD	BB	BB	BB	DD	BB	BB	BB	BB	DD	BB	BB	BB	DD	DD	DD	BB	DD	BB	BB	DD	DD	DD	DD	DD	DD	DD	BB	BB	BB	DD	DD	BB	BB	BB	DD	DD	BB	BB	DD	DD	BB	DD	DD	DD	BB
chr17_19972827_19972844	DD	BB	DD	DD	BB	BB	BB	DD	BB	BB	BB	BB	DD	BB	BB	BB	DD	DD	DD	BB	DD	BB	BB	DD	DD	DD	DD	DD	DD	DD	BB	BB	BB	DD	DD	BB	BB	BB	DD	DD	BB	BB	DD	DD	BB	DD	DD	DD	BB
chr17_19976191_19976218	DD	BB	DD	DD	BB	BB	BB	DD	BB	BB	BB	BB	DD	BB	BB	BB	DD	DD	DD	BB	DD	BB	BB	DD	DD	DD	DD	DD	DD	DD	BB	BB	BB	DD	DD	BB	BB	BB	DD	DD	BB	BB	DD	DD	BB	DD	DD	DD	BB
chr17_20007683_20007717	DD	BB	DD	DD	BB	BB	BB	DD	BB	BB	BB	BB	DD	BB	BB	BB	DD	DD	DD	BB	DD	BB	BB	DD	DD	DD	DD	dn	DD	DD	BB	BB	BB	DD	DD	BB	BB	BB	DD	DD	BB	BB	DD	DD	BB	DD	DD	DD	BB
chr17_20072065_20072092	bd	BB	DD	DD	BB	BB	BB	bd	BB	BB	BB	BB	DD	BB	BB	BB	DD	bd	bd	BB	DD	BB	BB	bd	bd	DD	bd	bd	DD	bd	BB	BB	BB	bd	DD	BB	BB	BB	bd	bd	BB	BB	bd	bd	BB	DD	bd	bd	BB
chr17_20089749_20089760	DD	BB	DD	DD	BB	BB	BB	DD	BB	BB	BB	BB	DD	BB	BB	BB	DD	DD	DD	BB	DD	BB	BB	DD	DD	DD	DD	DD	DD	DD	BB	BB	BB	DD	DD	BB	BB	BB	DD	DD	BB	BB	DD	DD	BB	DD	DD	DD	BB
chr17_20120834_20120849	DD	BB	DD	DD	BB	BB	BB	DD	bd	BB	BB	BB	DD	BB	BB	BB	DD	DD	DD	BB	DD	BB	BB	DD	DD	DD	DD	DD	DD	DD	BB	BB	BB	DD	DD	BB	BB	BB	DD	DD	BB	bd	DD	DD	BB	DD	DD	DD	BB
chr17_20137858_20137897	DD	BB	DD	DD	BB	BB	BB	DD	BB	BB	BB	BB	DD	BB	BB	BB	DD	DD	DD	BB	DD	BB	BB	DD	DD	DD	DD	DD	DD	DD	BB	BB	BB	DD	DD	BB	BB	BB	DD	DD	BB	BB	DD	DD	BB	DD	DD	DD	BB
chr17_20168245_20168284	DD	BB	DD	DD	BB	BB	BB	DD	BB	BB	BB	BB	DD	BB	BB	BB	dn	DD	DD	BB	DD	BB	BB	dn	DD	DD	dn	DD	DD	DD	BB	BB	BB	DD	DD	BB	BB	BB	DD	DD	BB	BB	DD	dn	BB	dn	DD	DD	BB
chr17_20168300_20168315	dd	BB	dd	dd	BB	BB	BB	dd	BB	BB	BB	BB	dd	BB	BB	BB	bn	DD	dd	BB	bd	BB	BB	dd	dd	dd	dd	bd	dd	dd	BB	BB	BB	DD	dd	BB	BB	BB	dn	dd	BB	BB	dd	dd	BB	dd	dd	dd	BB
chr17_20168316_20168329	dd	bn	dd	dd	BB	BB	BB	dd	BB	BB	BB	BB	DD	BB	BB	BB	dn	dd	dd	BB	DD	BB	BB	DD	DD	DD	dd	DD	dd	dd	BB	BB	BB	DD	dd	BB	BB	BB	dd	dn	bn	BB	dd	dd	BB	dd	dn	dn	BB
chr17_20168820_20168859	DD	BB	DD	DD	BB	BB	BB	DD	BB	BB	BB	BB	dn	BB	BB	BB	DD	DD	DD	BB	DD	BB	BB	DD	DD	DD	DD	DD	DD	DD	BB	BB	BB	DD	DD	BB	BB	BB	DD	DD	BB	BB	DD	DD	BB	DD	DD	DD	BB
chr17_20169448_20169499	DD	BB	dn	NA	BB	BB	BB	DD	BB	BB	BB	BB	NA	BB	BB	NA	bd	dn	NA	BB	DD	NA	BB	NA	NN	NA	DD	DD	dn	NA	NA	NA	BB	NA	DD	BB	BB	BB	NA	DD	BB	BB	DD	DD	BB	NA	DD	DD	BB
chr17_20172047_20172058	DD	BB	DD	bd	BB	BB	BB	DD	BB	BB	BB	BB	DD	BB	BB	BB	DD	DD	DD	BB	bd	BB	BB	DD	DD	bd	DD	DD	DD	DD	BB	BB	BB	DD	bd	BB	BB	BB	DD	DD	BB	BB	DD	bd	BB	DD	DD	DD	BB
chr17_20198347_20198362	DD	BB	DD	DD	BB	BB	BB	DD	BB	BB	BB	BB	DD	BB	BB	BB	DD	DD	DD	BB	DD	BB	BB	DD	DD	DD	DD	DD	dn	DD	BB	BB	BB	DD	DD	BB	BB	BB	DD	DD	BB	BB	DD	DD	BB	DD	DD	DD	BB
chr17_20201021_20201068	DD	BB	DD	DD	BB	BB	BB	DD	BB	BB	BB	BB	DD	BB	BB	BB	DD	DD	DD	BB	DD	BB	BB	DD	DD	DD	DD	DD	DD	DD	BB	BB	BB	DD	DD	BB	BB	BB	DD	DD	BB	BB	DD	DD	BB	DD	DD	DD	BB
chr17_20204120_20204134	DD	BB	DD	DD	BB	BB	BB	DD	BB	BB	BB	BB	DD	BB	BB	BB	DD	DD	DD	BB	DD	BB	BB	DD	DD	DD	DD	DD	DD	DD	BB	BB	BB	DD	DD	BB	BB	BB	DD	DD	BB	BB	DD	DD	BB	DD	DD	DD	BB
chr17_20215080_20215091	DD	BB	DD	DD	BB	BB	BB	DD	BB	BB	BB	BB	DD	BB	BB	BB	DD	DD	DD	BB	bd	BB	BB	DD	DD	DD	DD	DD	DD	DD	BB	BB	BB	DD	DD	BB	BB	BB	DD	DD	BB	BB	DD	DD	BB	DD	DD	DD	BB
chr17_20260262_20260277	df	FF	df	df	FF	FF	FF	df	FF	FF	FF	FF	df	FF	FF	FF	df	df	df	FF	df	FF	FF	df	df	df	FF	df	df	df	FF	FF	FF	df	df	FF	FF	FF	df	df	FF	FF	df	df	FF	df	df	df	FF
chr17_20274084_20274097	DD	BB	DD	DD	BB	BB	BB	DD	BB	BB	BB	BB	DD	BB	BB	BB	DD	DD	DD	BB	DD	BB	BB	DD	DD	DD	DD	DD	DD	DD	BB	BB	BB	DD	DD	BB	BB	BB	DD	DD	BB	BB	DD	DD	BB	DD	DD	DD	BB
chr17_20320400_20320423	DD	BB	DD	DD	BB	BB	BB	DD	BB	BB	BB	BB	DD	BB	BB	BB	DD	DD	DD	BB	DD	BB	BB	DD	DD	DD	DD	DD	DD	DD	BB	BB	BB	DD	DD	BB	BB	BB	DD	DD	BB	BB	DD	DD	BB	DD	DD	DD	BB
chr17_20334880_20334893	NA	FF	df	df	FF	FF	FF	FF	FF	FF	FF	FF	df	NN	FF	FF	NA	NA	FF	FF	FF	FF	FF	NA	df	NA	df	df	FF	FF	FF	FF	FF	df	df	FF	FF	FF	df	df	FF	FF	NA	NA	FF	FF	NA	df	FF
chr17_20382570_20382589	DD	BB	DD	DD	BB	BB	BB	DD	BB	BB	BB	BB	DD	BB	BB	BB	DD	DD	DD	BB	DD	BB	BB	DD	DD	DD	DD	DD	DD	DD	BB	BB	BB	DD	DD	BB	BB	BB	DD	DD	BB	BB	DD	DD	BB	DD	DD	DD	BB
chr17_20405608_20405619	DD	BB	DD	DD	BB	BB	BB	DD	BB	BB	BB	BB	DD	BB	BB	BB	DD	DD	DD	BB	DD	BB	BB	DD	DD	DD	DD	DD	DD	DD	BB	BB	BB	DD	DD	BB	BB	BB	DD	DD	BB	BB	DD	DD	BB	DD	DD	DD	BB
chr17_20424487_20424500	DD	BB	DD	DD	BB	BB	BB	DD	BB	BB	BB	BB	DD	BB	BB	BB	DD	DD	DD	BB	DD	BB	BB	DD	DD	DD	DD	DD	DD	DD	BB	BB	BB	DD	DD	BB	BB	BB	DD	DD	BB	BB	DD	DD	BB	DD	DD	DD	BB
chr17_20452009_20452036	DD	BB	DD	DD	BB	BB	BB	DD	BB	BB	BB	BB	DD	BB	BB	BB	DD	DD	DD	BB	DD	BB	BB	DD	DD	DD	DD	DD	DD	DD	BB	BB	BB	DD	DD	BB	BB	BB	DD	DD	BB	BB	DD	DD	BB	DD	DD	DD	BB
chr17_20463807_20463818	df	FF	DD	df	FF	FF	FF	df	FF	FF	FF	FF	dn	FF	FF	FF	df	df	df	FF	df	FF	FF	dn	df	df	df	df	df	df	FF	FF	FF	df	df	FF	FF	FF	df	df	FF	FF	df	DD	FF	df	df	df	FF
chr17_20465400_20465413	DD	BB	DD	DD	BB	BB	BB	DD	BB	BB	BB	BB	DD	BB	BB	BB	DD	DD	DD	BB	DD	BB	BB	DD	DD	DD	DD	DD	DD	DD	BB	BB	BB	DD	DD	BB	BB	BB	DD	DD	BB	BB	DD	DD	BB	DD	bd	DD	BB
chr17_20514677_20514711	DD	BB	DD	DD	BB	BB	BB	DD	NN	BB	BB	BB	DD	BB	BB	BB	DD	DD	DD	BB	DD	BB	BB	DD	DD	NA	DD	DD	DD	DD	BB	BB	BB	DD	NA	BB	BB	BB	DD	DD	NA	BB	DD	DD	BB	DD	DD	dn	BB
chr17_20520544_20520558	DD	BB	DD	DD	BB	BB	BB	DD	BB	BB	BB	BB	DD	BB	BB	BB	DD	DD	DD	BB	DD	BB	BB	DD	DD	DD	DD	DD	DD	DD	BB	BB	BB	DD	DD	BB	BB	BB	DD	DD	BB	BB	DD	DD	BB	DD	DD	DD	BB
chr17_20542607_20542634	DD	BB	DD	DD	BB	BB	BB	DD	BB	BB	BB	BB	DD	BB	BB	BB	DD	DD	DD	BB	DD	BB	BB	DD	DD	DD	DD	DD	DD	DD	BB	BB	BB	DD	DD	BB	BB	BB	DD	DD	BB	BB	DD	DD	BB	DD	DD	DD	BB
chr17_20542848_20542903	NA	DD	DD	DD	DD	NA	DD	BB	NA	NA	NA	NA	BB	DD	DD	NA	DD	DD	DD	DD	NA	DD	DD	NA	DD	NA	dn	DD	DD	DD	DD	DD	NA	dn	DD	NA	DD	NA	DD	NA	NA	DD	DD	DD	NA	DD	NA	DD	bd
chr17_20554745_20554772	DD	BB	DD	DD	BB	BB	BB	DD	BB	BB	BB	BB	DD	BB	BB	BB	DD	DD	DD	BB	DD	BB	BB	DD	DD	DD	DD	DD	DD	DD	BB	BB	BB	DD	DD	BB	BB	BB	DD	DD	BB	BB	DD	DD	BB	DD	DD	DD	BB
chr17_20558384_20558419	DD	BB	DD	DD	BB	BB	BB	DD	BB	BB	BB	BB	DD	BB	BB	BB	DD	DD	DD	BB	DD	BB	BB	DD	DD	DD	DD	DD	DD	DD	BB	BB	BB	DD	DD	BB	BB	BB	DD	DD	BB	BB	DD	DD	BB	DD	DD	DD	BB
chr17_20588210_20588253	DD	BB	DD	DD	BB	BB	BB	DD	BB	BB	BB	BB	DD	BB	BB	BB	DD	DD	DD	BB	DD	BB	BB	DD	DD	DD	DD	DD	DD	DD	BB	BB	BB	DD	DD	BB	BB	BB	DD	DD	BB	BB	DD	DD	BB	DD	DD	DD	BB
chr17_20627001_20627028	DD	BB	DD	DD	BB	BB	BB	DD	BB	BB	BB	BB	DD	BB	BB	BB	DD	DD	DD	BB	DD	BB	BB	DD	DD	DD	DD	DD	DD	DD	BB	BB	BB	DD	DD	BB	BB	BB	DD	DD	BB	BB	DD	dn	BB	DD	DD	DD	BB
chr17_20638556_20638587	DD	BB	DD	DD	BB	BB	BB	DD	BB	BB	BB	BB	DD	BB	BB	BB	DD	DD	DD	BB	DD	BB	BB	DD	DD	DD	DD	DD	DD	DD	BB	BB	BB	DD	DD	BB	BB	BB	DD	DD	BB	BB	DD	DD	BB	DD	DD	DD	BB
chr17_20647211_20647224	DD	BB	DD	DD	BB	BB	BB	DD	BB	BB	BB	BB	DD	BB	BB	BB	DD	DD	DD	BB	DD	BB	BB	DD	DD	DD	DD	DD	DD	DD	BB	BB	BB	DD	DD	BB	BB	BB	DD	DD	BB	BB	DD	DD	BB	bd	DD	DD	BB
chr17_20771840_20771867	DD	BB	DD	DD	BB	BB	BB	DD	BB	BB	BB	BB	DD	BB	BB	BB	DD	DD	DD	BB	DD	BB	BB	DD	DD	DD	DD	DD	DD	DD	BB	BB	BB	DD	DD	BB	BB	BB	DD	DD	BB	BB	DD	DD	BB	DD	DD	dn	BB
chr17_20775940_20775957	DD	BB	DD	DD	BB	BB	BB	DD	BB	BB	BB	BB	DD	BB	BB	BB	DD	DD	DD	BB	DD	BB	BB	DD	DD	DD	DD	DD	DD	DD	BB	BB	BB	DD	DD	BB	BB	BB	DD	DD	BB	BB	DD	DD	BB	DD	DD	DD	BB
chr17_20792004_20792031	DD	BB	DD	DD	BB	BB	BB	DD	BB	BB	BB	BB	DD	BB	bn	BB	DD	DD	DD	BB	DD	bn	BB	DD	DD	DD	DD	DD	DD	DD	BB	BB	BB	DD	DD	BB	BB	BB	DD	DD	BB	BB	DD	DD	BB	DD	DD	DD	BB
chr17_20849281_20849292	DD	BB	DD	DD	BB	BB	BB	DD	BB	BB	BB	BB	DD	BB	BB	BB	DD	DD	DD	BB	DD	BB	BB	DD	DD	DD	DD	DD	DD	DD	BB	BB	BB	DD	DD	BB	BB	BB	DD	DD	BB	BB	DD	DD	BB	DD	DD	DD	BB
chr17_20902898_20902921	DD	BB	DD	DD	BB	BB	BB	DD	BB	BB	BB	BB	DD	BB	BB	BB	DD	DD	DD	BB	DD	BB	BB	DD	DD	DD	DD	DD	DD	DD	BB	BB	BB	DD	DD	BB	BB	BB	DD	DD	BB	BB	DD	DD	BB	DD	DD	DD	BB
chr17_20912966_20913017	DD	BB	DD	DD	BB	BB	BB	DD	NA	BB	BB	BB	DD	BB	BB	bn	DD	DD	DD	BB	DD	BB	BB	DD	DD	DD	DD	DD	DD	DD	BB	BB	NA	DD	DD	bn	NN	BB	DD	DD	bn	NA	DD	DD	NA	DD	DD	NN	BB
chr17_20941329_20941368	DD	BB	DD	DD	BB	BB	BB	DD	BB	BB	BB	BB	DD	BB	BB	BB	DD	DD	DD	BB	DD	BB	BB	DD	DD	DD	DD	DD	DD	DD	BB	BB	BB	DD	DD	BB	BB	BB	DD	DD	BB	BB	DD	DD	BB	DD	DD	DD	BB
chr17_20948679_20948693	DD	BB	DD	DD	BB	BB	BB	DD	BB	BB	BB	BB	DD	BB	BB	BB	DD	DD	DD	BB	DD	BB	BB	DD	DD	DD	DD	DD	DD	DD	BB	BB	BB	DD	DD	BB	BB	BB	DD	DD	BB	BB	DD	DD	BB	DD	DD	DD	BB
chr17_20955302_20955336	DD	BB	DD	DD	BB	BB	BB	DD	BB	BB	BB	BB	DD	BB	BB	BB	DD	DD	DD	BB	DD	BB	BB	DD	DD	DD	DD	DD	DD	DD	BB	BB	BB	DD	DD	BB	BB	BB	DD	DD	BB	BB	DD	DD	BB	DD	DD	DD	BB
chr17_20965157_20965182	DD	BB	DD	DD	BB	BB	BB	DD	BB	BB	BB	BB	dn	BB	BB	BB	dn	DD	DD	BB	DD	BB	BB	DD	DD	bd	DD	DD	DD	DD	BB	BB	BB	DD	DD	BB	BB	BB	DD	DD	BB	BB	DD	DD	BB	dn	dn	DD	BB
chr17_21014684_21014719	DD	BB	DD	DD	BB	BB	BB	DD	BB	BB	BB	BB	DD	BB	BB	BB	DD	DD	DD	BB	DD	BB	BB	DD	DD	DD	DD	DD	DD	DD	BB	BB	BB	DD	DD	BB	BB	BB	DD	DD	BB	BB	DD	DD	BB	DD	DD	DD	BB
chr17_21230384_21230419	FF	FF	FF	FF	FF	FF	FF	FF	FF	NN	FF	FF	FF	FF	FF	FF	FF	FF	FF	FF	FF	FF	FF	FF	FF	FF	FF	FF	FF	NA	FF	FF	FF	FF	FF	FF	FF	FF	FF	FF	FF	FF	FF	FF	FF	FF	FF	FF	FF
chr17_21276946_21276963	DD	BB	DD	DD	BB	BB	BB	DD	BB	BB	BB	BB	DD	BB	BB	BB	DD	DD	DD	BB	DD	BB	BB	DD	DD	DD	DD	DD	DD	DD	BB	BB	BB	DD	DD	BB	BB	BB	DD	DD	BB	BB	DD	DD	BB	DD	DD	DD	BB
chr17_21318822_21318863	DD	BB	DD	DD	BB	BB	NA	DD	BB	BB	BB	BB	DD	BB	NN	BB	DD	DD	DD	BB	DD	BB	BB	DD	NA	DD	DD	DD	DD	DD	BB	BB	BB	DD	dn	BB	BB	BB	DD	DD	BB	BB	DD	DD	BB	DD	DD	DD	BB
chr17_21380993_21381010	DD	BB	DD	DD	BB	BB	BB	DD	BB	BB	BB	BB	DD	BB	BB	BB	DD	DD	DD	BB	DD	BB	BB	DD	DD	DD	DD	DD	DD	DD	BB	BB	BB	DD	DD	BB	BB	BB	DD	DD	BB	BB	DD	DD	BB	DD	DD	DD	BB
chr17_21381805_21381828	DD	BB	DD	DD	BB	BB	BB	DD	BB	BB	BB	BB	DD	BB	BB	BB	DD	DD	DD	BB	DD	BB	BB	DD	DD	DD	DD	DD	DD	DD	BB	BB	BB	DD	DD	BB	BB	BB	DD	DD	BB	BB	DD	DD	BB	DD	DD	DD	BB
chr17_21384622_21384646	DD	BB	DD	DD	BB	BB	BB	DD	BB	BB	BB	BB	DD	BB	BB	BB	DD	DD	DD	BB	DD	BB	BB	DD	DD	DD	DD	DD	DD	DD	BB	BB	BB	DD	DD	BB	BB	BB	DD	DD	BB	BB	DD	DD	BB	DD	DD	DD	BB
chr17_21391965_21391991	DD	BB	DD	DD	BB	BB	BB	DD	BB	BB	BB	BB	DD	BB	BB	BB	DD	DD	DD	BB	DD	BB	BB	DD	DD	DD	DD	DD	DD	DD	BB	BB	BB	DD	DD	BB	BB	BB	DD	DD	BB	BB	DD	DD	BB	DD	DD	DD	BB
chr17_21449612_21449631	DD	BB	DD	DD	BB	BB	BB	DD	BB	BB	BB	BB	DD	BB	BB	BB	DD	DD	DD	BB	DD	BB	BB	DD	DD	DD	DD	DD	DD	DD	BB	BB	BB	DD	DD	BB	BB	BB	DD	DD	BB	BB	DD	DD	BB	DD	DD	DD	BB
chr17_21453202_21453213	df	FF	df	df	FF	FF	FF	df	FF	FF	FF	FF	df	FF	FF	FF	df	df	df	FF	df	FF	FF	df	df	df	df	DD	df	df	FF	FF	FF	df	df	fn	FF	FF	df	df	FF	FF	df	df	FF	df	df	df	FF
chr17_21502138_21502157	DD	BB	DD	DD	BB	BB	BB	DD	BB	BB	BB	BB	DD	BB	BB	BB	DD	DD	DD	BB	DD	BB	BB	DD	DD	DD	DD	DD	DD	DD	BB	BB	BB	DD	DD	BB	BB	BB	DD	DD	bn	BB	DD	DD	BB	DD	DD	DD	BB
chr17_21529428_21529452	DD	BB	DD	DD	BB	BB	BB	DD	BB	BB	BB	BB	DD	BB	BB	BB	DD	DD	DD	BB	DD	BB	BB	DD	DD	DD	DD	DD	DD	DD	BB	BB	BB	DD	DD	BB	BB	BB	DD	DD	BB	BB	DD	DD	BB	DD	DD	DD	BB
chr17_21563220_21563235	DD	BB	DD	DD	BB	BB	BB	DD	BB	BB	BB	BB	DD	BB	BB	BB	DD	DD	DD	BB	DD	BB	BB	DD	DD	DD	DD	DD	DD	DD	BB	BB	BB	DD	DD	BB	BB	BB	DD	DD	BB	BB	DD	DD	BB	DD	DD	DD	BB
chr17_21584090_21584149	DD	BB	DD	DD	BB	bn	BB	DD	BB	BB	BB	BB	dd	NN	NN	BB	DD	DD	DD	BB	dd	NA	bd	dd	dd	dd	dd	dd	dd	dd	BB	BB	BB	dd	dd	BB	BB	BB	DD	dd	BB	BB	dd	dd	BB	DD	NA	dd	BB
chr17_21589084_21589095	DD	BB	DD	DD	BB	BB	BB	DD	BB	BB	BB	BB	DD	BB	BB	BB	DD	DD	DD	BB	DD	BB	BB	DD	DD	DD	DD	DD	DD	DD	BB	BB	BB	DD	DD	BB	BB	BB	DD	DD	BB	BB	DD	DD	BB	DD	DD	DD	BB
chr17_21620808_21620831	DD	BB	DD	bd	BB	BB	BB	DD	BB	BB	BB	BB	bd	BB	BB	BB	DD	DD	DD	BB	DD	BB	BB	DD	DD	DD	DD	DD	DD	DD	BB	BB	BB	DD	DD	BB	BB	BB	DD	DD	BB	BB	DD	DD	BB	DD	DD	DD	BB
chr17_21637463_21637512	DD	BB	DD	DD	BB	BB	BB	DD	BB	BB	BB	BB	DD	BB	BB	BB	DD	DD	DD	BB	DD	BB	BB	DD	DD	DD	DD	DD	DD	DD	BB	BB	BB	DD	DD	BB	BB	BB	DD	DD	BB	BB	DD	DD	BB	DD	DD	DD	BB
chr17_21740622_21740645	DD	BB	DD	DD	BB	BB	BB	DD	BB	BB	BB	BB	DD	BB	BB	BB	DD	DD	DD	BB	DD	BB	BB	DD	DD	DD	DD	DD	DD	DD	BB	BB	BB	DD	BB	BB	BB	BB	DD	BB	BB	BB	DD	BB	BB	DD	DD	DD	BB
chr17_21823344_21823364	DD	BB	DD	DD	BB	BB	BB	DD	BB	BB	BB	BB	DD	BB	BB	BB	DD	DD	DD	BB	DD	BB	BB	DD	DD	DD	DD	DD	DD	DD	BB	BB	BB	DD	BB	BB	BB	BB	DD	BB	BB	BB	DD	BB	BB	DD	DD	DD	BB
chr17_21828164_21828183	DD	BB	DD	DD	BB	BB	BB	DD	BB	BB	BB	BB	DD	BB	BB	BB	DD	DD	DD	BB	DD	BB	BB	DD	DD	DD	DD	DD	DD	DD	BB	BB	BB	DD	BB	BB	BB	BB	DD	BB	BB	BB	DD	BB	BB	DD	DD	DD	BB
chr17_21951648_21951671	DD	BB	DD	DD	BB	BB	BB	DD	BB	BB	BB	BB	DD	BB	BB	BB	DD	DD	DD	BB	DD	BB	BB	DD	DD	DD	DD	DD	DD	DD	BB	BB	BB	DD	BB	BB	BB	BB	DD	BB	BB	BB	DD	BB	BB	DD	DD	DD	BB
chr17_21954802_21954813	DD	BB	DD	DD	BB	BB	BB	DD	BB	BB	BB	BB	DD	BB	BB	BB	DD	DD	DD	BB	DD	BB	BB	DD	DD	DD	DD	DD	DD	DD	BB	BB	BB	DD	BB	BB	BB	BB	DD	BB	BB	BB	DD	BB	BB	DD	DD	DD	BB
chr17_21961551_21961566	DD	BB	DD	DD	BB	BB	BB	DD	BB	BB	BB	BB	DD	BB	BB	BB	DD	DD	DD	BB	DD	BB	BB	DD	DD	DD	DD	DD	DD	DD	BB	BB	BB	DD	BB	BB	BB	BB	DD	BB	BB	BB	DD	BB	BB	DD	DD	DD	BB
chr17_22024847_22024867	DD	BB	DD	DD	BB	BB	BB	DD	BB	BB	BB	BB	DD	BB	BB	BB	DD	DD	DD	BB	DD	BB	BB	DD	DD	DD	DD	DD	DD	DD	BB	BB	BB	DD	BB	BB	BB	BB	DD	BB	BB	BB	DD	BB	BB	DD	DD	DD	BB
chr17_22119662_22119673	df	FF	df	DD	FF	FF	FF	df	FF	fn	FF	FF	df	FF	FF	FF	df	df	DD	FF	df	FF	FF	DD	DD	df	df	df	df	df	FF	FF	FF	df	FF	FF	FF	FF	df	FF	FF	FF	df	FF	FF	df	df	df	FF
chr17_22171238_22171257	DD	BB	DD	DD	BB	BB	BB	DD	BB	BB	BB	BB	DD	BB	BB	BB	DD	DD	DD	BB	DD	BB	BB	DD	DD	DD	DD	DD	DD	DD	BB	BB	BB	DD	BB	BB	BB	BB	DD	BB	BB	BB	DD	BB	BB	dn	DD	DD	BB
chr17_22268662_22268688	DD	BB	DD	DD	BB	BB	BB	DD	BB	BB	BB	BB	DD	BB	BB	BB	DD	DD	DD	BB	DD	BB	BB	DD	DD	DD	DD	DD	DD	DD	BB	BB	BB	DD	BB	BB	BB	BB	DD	BB	BB	BB	DD	BB	BB	DD	DD	DD	BB
chr17_22360994_22361013	DD	BB	DD	DD	BB	BB	BB	DD	BB	BB	BB	BB	DD	BB	BB	BB	DD	DD	DD	BB	DD	BB	BB	DD	DD	DD	DD	DD	DD	DD	BB	BB	BB	DD	BB	BB	BB	BB	DD	BB	BB	BB	DD	BB	BB	DD	DD	DD	BB
chr17_22415794_22415809	DD	BB	DD	DD	BB	BB	BB	DD	BB	BB	BB	BB	DD	BB	BB	BB	DD	DD	DD	BB	DD	BB	BB	DD	DD	DD	DD	DD	DD	DD	BB	BB	BB	DD	BB	BB	BB	BB	DD	BB	BB	BB	DD	BB	BB	DD	DD	DD	BB
chr17_22430400_22430443	DD	NA	DD	DD	NA	BB	BB	DD	BB	BB	BB	BB	DD	BB	BB	NA	DD	DD	DD	BB	DD	BB	bd	DD	DD	DD	NN	DD	DD	DD	BB	NA	BB	DD	BB	BB	BB	BB	DD	NA	NA	BB	DD	BB	BB	DD	DD	DD	BB
chr17_22481676_22481715	NN	FF	fn	NN	FF	NA	FF	FF	FF	FF	FF	FF	NN	FF	fn	FF	NN	NN	NA	FF	NN	FF	FF	FF	FF	NA	NA	FF	FF	NA	FF	NN	FF	FF	FF	FF	FF	FF	FF	FF	NA	FF	NA	FF	FF	FF	FF	FF	FF
chr17_22576379_22576390	DD	BB	DD	DD	BB	BB	BB	DD	BB	BB	BB	BB	DD	BB	BB	BB	DD	DD	DD	BB	DD	BB	BB	DD	DD	DD	DD	DD	DD	DD	BB	BB	BB	DD	BB	BB	BB	BB	DD	BB	BB	BB	DD	BB	BB	DD	DD	DD	BB
chr17_22592317_22592328	DD	BB	DD	DD	BB	BB	BB	DD	BB	BB	BB	BB	DD	BB	BB	BB	DD	DD	DD	BB	DD	BB	BB	DD	DD	DD	DD	DD	DD	DD	BB	BB	BB	DD	BB	BB	BB	BB	DD	BB	BB	BB	DD	BB	BB	DD	DD	DD	BB
chr17_22631119_22631130	DD	BB	DD	DD	BB	BB	BB	DD	BB	BB	BB	BB	DD	BB	BB	BB	DD	DD	DD	BB	DD	BB	BB	DD	DD	DD	DD	DD	DD	DD	BB	BB	BB	DD	BB	BB	BB	BB	DD	BB	BB	BB	DD	BB	BB	DD	DD	DD	BB
chr17_22683251_22683276	DD	BB	DD	DD	BB	BB	BB	DD	bn	BB	BB	BB	DD	BB	BB	BB	DD	DD	DD	BB	DD	BB	BB	DD	DD	DD	DD	DD	DD	DD	BB	BB	BB	DD	BB	BB	BB	BB	DD	BB	BB	BB	DD	BB	BB	DD	DD	dn	BB
chr17_22694331_22694348	DD	BB	DD	DD	BB	BB	BB	DD	BB	BB	BB	BB	DD	BB	BB	BB	DD	DD	DD	BB	DD	BB	BB	DD	DD	DD	DD	DD	DD	DD	BB	BB	BB	DD	BB	BB	BB	BB	DD	BB	BB	BB	DD	BB	BB	DD	DD	DD	BB
chr17_22696655_22696680	DD	BB	DD	DD	BB	BB	BB	DD	BB	BB	BB	BB	DD	BB	BB	BB	DD	DD	DD	BB	DD	BB	BB	DD	dn	DD	DD	DD	DD	DD	BB	BB	BB	DD	BB	BB	BB	BB	DD	BB	BB	BB	DD	BB	BB	DD	DD	DD	BB
chr17_22702648_22702680	DD	BB	DD	DD	BB	BB	BB	DD	BB	BB	BB	BB	DD	BB	BB	BB	DD	DD	DD	BB	DD	BB	BB	DD	DD	DD	DD	DD	DD	DD	BB	BB	BB	DD	BB	BB	BB	BB	DD	BB	BB	BB	DD	BB	BB	DD	DD	DD	BB
chr17_22727342_22727365	DD	BB	DD	DD	BB	BB	BB	DD	BB	BB	BB	BB	DD	BB	BB	BB	DD	DD	DD	BB	DD	BB	BB	DD	DD	DD	DD	DD	DD	DD	BB	BB	BB	DD	BB	BB	BB	BB	DD	BB	BB	BB	DD	BB	BB	DD	DD	DD	BB
chr17_22727370_22727381	DD	BB	DD	DD	BB	BB	BB	DD	BB	BB	BB	BB	DD	BB	BB	BB	DD	DD	DD	BB	DD	BB	BB	DD	DD	DD	DD	DD	DD	DD	BB	BB	BB	DD	BB	BB	BB	BB	DD	BB	BB	BB	DD	BB	BB	DD	DD	DD	BB
chr17_22772550_22772565	DD	BB	DD	DD	BB	BB	BB	DD	BB	BB	BB	BB	DD	BB	BB	BB	DD	DD	DD	BB	DD	BB	BB	DD	DD	DD	DD	DD	DD	DD	BB	BB	BB	DD	BB	BB	BB	BB	DD	BB	BB	BB	DD	BB	BB	DD	DD	DD	BB
chr17_22809228_22809248	DD	BB	DD	DD	BB	BB	BB	DD	BB	BB	BB	BB	DD	BB	BB	BB	DD	DD	DD	BB	DD	BB	BB	DD	DD	DD	DD	DD	DD	DD	BB	BB	BB	DD	BB	BB	BB	BB	DD	BB	BB	BB	DD	BB	BB	DD	DD	DD	BB
chr17_22841727_22841738	DD	BB	DD	DD	BB	BB	BB	DD	BB	BB	BB	BB	DD	BB	BB	BB	DD	DD	DD	BB	DD	BB	BB	DD	DD	DD	DD	DD	DD	DD	BB	BB	BB	DD	BB	BB	BB	BB	DD	BB	BB	BB	DD	BB	BB	DD	DD	DD	BB
chr17_22841750_22841767	DD	BB	DD	DD	BB	BB	BB	DD	BB	BB	BB	BB	DD	BB	BB	BB	DD	DD	DD	BB	DD	BB	BB	DD	DD	DD	DD	DD	DD	DD	BB	BB	BB	DD	BB	BB	BB	BB	DD	BB	BB	BB	DD	BB	BB	DD	DD	DD	BB
chr17_22847999_22848031	dn	BB	DD	DD	BB	BB	BB	DD	BB	BB	BB	BB	DD	BB	BB	BB	DD	DD	dn	BB	DD	BB	BB	dn	DD	DD	dn	DD	DD	DD	BB	BB	BB	DD	BB	BB	BB	BB	DD	BB	BB	BB	DD	BB	BB	DD	DD	DD	BB
chr17_22855967_22855990	FF	FF	FF	FF	FF	FF	FF	FF	FF	FF	FF	FF	FF	FF	FF	FF	FF	NA	FF	FF	FF	FF	FF	FF	NA	FF	FF	FF	FF	FF	FF	FF	FF	FF	FF	NA	FF	NN	FF	FF	FF	FF	FF	FF	FF	NA	FF	NA	FF
chr17_22866459_22866476	DD	BB	DD	DD	BB	BB	BB	DD	BB	BB	BB	BB	DD	BB	BB	BB	DD	DD	DD	BB	DD	BB	BB	DD	DD	DD	DD	DD	DD	DD	BB	BB	BB	DD	BB	BB	BB	BB	DD	BB	BB	BB	DD	BB	BB	DD	DD	DD	BB
chr17_22883084_22883104	DD	BB	DD	DD	BB	BB	BB	DD	BB	BB	BB	BB	DD	BB	BB	BB	DD	DD	DD	BB	DD	BB	BB	DD	DD	DD	DD	DD	DD	DD	BB	BB	BB	DD	BB	BB	BB	BB	DD	BB	BB	BB	DD	BB	BB	DD	DD	DD	BB
chr17_23186105_23186116	DD	BB	DD	DD	BB	BB	BB	DD	BB	BB	BB	BB	DD	BB	BB	BB	DD	DD	DD	BB	DD	BB	BB	DD	DD	DD	DD	DD	DD	DD	BB	BB	BB	DD	BB	BB	BB	BB	DD	BB	BB	BB	DD	BB	BB	DD	DD	DD	BB
chr17_23193708_23193719	DD	BB	DD	DD	BB	BB	BB	DD	BB	BB	BB	BB	DD	BB	BB	BB	DD	DD	DD	BB	DD	BB	BB	DD	DD	DD	DD	DD	DD	DD	BB	BB	BB	DD	BB	BB	BB	BB	DD	BB	BB	BB	DD	BB	BB	DD	DD	DD	BB
chr17_23193962_23193985	DD	BB	DD	DD	BB	BB	BB	DD	BB	BB	BB	BB	DD	BB	BB	BB	DD	DD	DD	BB	DD	BB	BB	DD	DD	DD	DD	DD	DD	DD	BB	BB	BB	DD	BB	BB	BB	BB	DD	BB	BB	BB	DD	BB	BB	DD	DD	DD	BB
chr17_23193994_23194018	DD	BB	DD	DD	BB	BB	BB	DD	BB	BB	BB	BB	DD	BB	BB	BB	DD	DD	DD	BB	DD	BB	BB	DD	DD	DD	DD	DD	DD	DD	BB	BB	BB	DD	BB	BB	BB	BB	DD	BB	BB	BB	DD	BB	BB	DD	DD	DD	BB
chr17_23197087_23197106	DD	BB	DD	DD	BB	BB	BB	DD	BB	BB	BB	BB	DD	BB	BB	BB	DD	DD	DD	BB	DD	BB	BB	DD	DD	DD	DD	DD	DD	DD	BB	BB	BB	DD	BB	BB	BB	BB	DD	BB	BB	BB	DD	BB	BB	DD	DD	DD	BB
chr17_23205128_23205139	DD	BB	DD	DD	BB	BB	BB	DD	BB	BB	BB	BB	DD	BB	BB	BB	DD	DD	DD	BB	DD	BB	BB	DD	DD	DD	DD	DD	DD	DD	BB	BB	BB	DD	BB	BB	BB	BB	DD	BB	BB	BB	DD	BB	BB	DD	DD	DD	BB
chr17_23216009_23216024	DD	BB	DD	DD	BB	BB	BB	DD	BB	BB	BB	BB	DD	BB	BB	BB	DD	DD	DD	BB	DD	BB	BB	DD	DD	DD	DD	DD	DD	DD	BB	BB	BB	DD	BB	BB	BB	BB	DD	BB	BB	BB	DD	BB	BB	DD	DD	DD	BB
chr17_23237374_23237393	DD	BB	DD	dn	BB	BB	BB	DD	BB	BB	BB	BB	DD	BB	BB	BB	DD	DD	DD	BB	dn	BB	BB	DD	DD	DD	DD	DD	bd	DD	BB	BB	BB	DD	BB	BB	BB	BB	DD	BB	BB	BB	DD	BB	BB	DD	DD	DD	BB
chr17_23271168_23271179	DD	BB	DD	DD	BB	BB	BB	DD	BB	BB	BB	BB	DD	BB	BB	BB	DD	DD	DD	BB	DD	BB	BB	DD	DD	DD	DD	DD	DD	DD	BB	BB	BB	DD	BB	BB	BB	BB	DD	BB	BB	BB	DD	BB	BB	DD	DD	DD	BB
chr17_23371821_23371860	DD	BB	DD	DD	NA	BB	BB	DD	BB	BB	BB	NA	DD	bn	NA	BB	DD	NA	DD	NA	DD	BB	BB	DD	DD	DD	DD	DD	DD	DD	BB	BB	BB	DD	BB	BB	BB	NA	DD	BB	BB	BB	DD	bn	BB	DD	DD	DD	BB
chr17_23372405_23372424	DD	BB	DD	DD	BB	BB	BB	DD	BB	BB	BB	BB	DD	BB	BB	BB	DD	DD	DD	BB	DD	BB	BB	DD	DD	DD	DD	DD	DD	DD	BB	BB	BB	DD	BB	BB	BB	BB	DD	BB	BB	BB	DD	BB	BB	DD	DD	DD	BB
chr17_23404027_23404082	DD	uu	DD	DD	NA	uu	UU	DD	NA	NA	UU	NA	DD	UU	UU	UU	DD	DD	DD	UU	DD	NA	NA	DD	DD	DD	DD	DD	DD	DD	UU	UU	UU	DD	UU	UU	UU	NA	DD	NA	UU	UU	DD	NA	NA	DD	DD	DD	UU
chr17_23546169_23546186	DD	BB	DD	DD	BB	BB	BB	DD	BB	BB	BB	BB	DD	BB	BB	BB	DD	DD	DD	BB	DD	BB	BB	DD	DD	DD	DD	DD	DD	DD	BB	BB	BB	DD	BB	BB	BB	BB	DD	BB	BB	BB	DD	BB	BB	DD	DD	DD	BB
chr17_23548288_23548331	NA	FF	FF	FF	NA	NA	FF	NA	FF	FF	FF	NA	FF	NA	FF	FF	FF	FF	NA	NA	FF	FF	FF	FF	FF	NA	FF	FF	fn	NA	FF	FF	FF	FF	FF	FF	FF	FF	FF	FF	NA	FF	FF	FF	FF	NA	FF	FF	FF
chr17_23562664_23562687	DD	BB	DD	DD	BB	BB	BB	DD	BB	BB	BB	BB	DD	BB	BB	BB	DD	DD	DD	BB	DD	BB	BB	DD	DD	DD	DD	DD	DD	DD	BB	BB	BB	DD	BB	BB	BB	BB	DD	BB	BB	BB	DD	BB	BB	DD	DD	DD	BB
chr17_23614551_23614566	DD	BB	DD	DD	BB	BB	BB	DD	BB	BB	BB	BB	DD	BB	BB	BB	DD	DD	DD	BB	DD	BB	BB	DD	DD	DD	DD	DD	DD	DD	BB	BB	BB	DD	BB	BB	BB	BB	DD	BB	BB	BB	DD	BB	BB	DD	DD	DD	BB
chr17_23621250_23621279	FF	FF	FF	FF	FF	NA	FF	FF	FF	FF	FF	FF	NA	NA	FF	FF	FF	NN	NN	NA	NA	FF	NA	FF	FF	FF	FF	FF	NA	NA	NA	FF	NA	FF	FF	NA	FF	FF	FF	FF	NA	FF	FF	FF	NA	NA	FF	FF	FF
chr17_23676356_23676373	DD	BB	DD	DD	BB	BB	BB	DD	BB	BB	BB	BB	DD	BB	BB	BB	DD	DD	bd	BB	DD	BB	BB	DD	DD	DD	DD	bd	DD	DD	BB	BB	BB	DD	BB	BB	BB	BB	bd	BB	BB	BB	DD	BB	BB	bd	DD	DD	BB
chr17_23694065_23694088	DD	BB	DD	DD	BB	BB	BB	DD	BB	BB	BB	BB	DD	BB	BB	BB	DD	DD	DD	BB	DD	BB	BB	DD	DD	DD	dn	DD	DD	DD	BB	BB	BB	DD	BB	BB	BB	BB	DD	BB	BB	BB	DD	BB	BB	DD	DD	DD	BB
chr17_23726597_23726626	DD	BB	DD	DD	BB	BB	BB	DD	BB	BB	BB	BB	DD	BB	BB	BB	DD	DD	DD	BB	DD	BB	BB	DD	DD	DD	DD	DD	DD	DD	BB	BB	BB	DD	BB	BB	BB	BB	DD	BB	BB	BB	DD	BB	BB	DD	DD	DD	BB
chr17_23731677_23731692	DD	BB	DD	DD	BB	BB	BB	DD	BB	BB	BB	BB	DD	BB	BB	BB	DD	DD	DD	BB	DD	BB	BB	DD	DD	DD	DD	DD	DD	DD	BB	BB	BB	DD	BB	BB	BB	BB	DD	BB	BB	BB	DD	BB	BB	DD	DD	DD	BB
chr17_23744012_23744031	DD	BB	DD	DD	BB	BB	BB	DD	BB	BB	BB	BB	DD	BB	BB	BB	DD	DD	DD	BB	DD	BB	BB	DD	DD	DD	DD	DD	DD	DD	BB	BB	BB	DD	BB	BB	BB	BB	DD	BB	BB	BB	DD	BB	BB	DD	DD	DD	BB
chr17_23769797_23769820	DD	BB	DD	DD	BB	BB	BB	DD	BB	BB	BB	BB	DD	BB	BB	BB	DD	DD	DD	BB	DD	BB	BB	DD	DD	DD	DD	DD	DD	DD	BB	BB	BB	DD	BB	BB	BB	BB	DD	BB	BB	BB	DD	BB	BB	DD	DD	DD	BB
chr17_23788255_23788314	DD	BB	DD	DD	BB	BB	BB	DD	BB	BB	BB	BB	DD	BB	BB	BB	DD	DD	DD	BB	DD	BB	BB	DD	DD	DD	DD	DD	DD	DD	BB	bn	BB	DD	BB	BB	BB	BB	DD	bn	BB	BB	DD	BB	BB	DD	DD	DD	BB
chr17_23789465_23789480	DD	BB	DD	DD	BB	BB	BB	DD	BB	BB	BB	BB	DD	BB	BB	BB	DD	DD	DD	BB	DD	BB	BB	DD	DD	DD	DD	DD	DD	DD	BB	BB	BB	DD	BB	BB	BB	BB	DD	BB	BB	BB	DD	BB	BB	DD	DD	DD	BB
chr17_23798809_23798824	DD	BB	DD	DD	BB	BB	BB	DD	BB	BB	BB	BB	DD	BB	BB	BB	DD	dn	DD	BB	DD	BB	BB	DD	DD	DD	DD	DD	DD	dn	BB	BB	BB	DD	BB	BB	BB	BB	DD	BB	BB	BB	DD	BB	BB	DD	DD	dn	BB
chr17_23800032_23800047	DD	BB	DD	DD	BB	BB	BB	DD	BB	BB	BB	BB	DD	BB	BB	BB	DD	DD	DD	BB	DD	BB	BB	DD	DD	DD	DD	DD	DD	DD	BB	BB	BB	DD	BB	BB	BB	BB	DD	BB	BB	BB	DD	BB	BB	DD	DD	DD	BB
chr17_23826700_23826711	DD	BB	DD	DD	BB	BB	BB	DD	BB	BB	BB	BB	DD	BB	BB	BB	DD	DD	DD	BB	DD	BB	BB	DD	DD	DD	DD	DD	DD	DD	BB	BB	BB	DD	BB	BB	BB	BB	DD	BB	BB	BB	DD	BB	BB	DD	DD	DD	BB
chr17_23830211_23830230	DD	BB	DD	DD	BB	BB	BB	DD	BB	BB	BB	BB	DD	BB	BB	BB	DD	DD	DD	BB	DD	BB	BB	DD	DD	DD	DD	DD	DD	DD	BB	BB	BB	DD	BB	BB	BB	BB	DD	BB	BB	BB	DD	BB	BB	DD	DD	DD	BB
chr17_23838422_23838447	DD	BB	DD	dn	BB	NA	BB	DD	BB	BB	BB	NA	dn	BB	BB	BB	DD	DD	DD	NN	DD	bn	BB	DD	DD	NA	NA	dn	DD	NA	NA	BB	BB	DD	NA	NA	NA	BB	DD	BB	BB	BB	DD	NA	BB	NA	DD	dn	BB
chr17_23844099_23844116	DD	BB	DD	DD	BB	BB	BB	DD	BB	BB	BB	BB	DD	BB	BB	BB	DD	DD	DD	BB	DD	BB	BB	DD	DD	DD	DD	DD	DD	DD	BB	BB	BB	DD	BB	BB	BB	BB	DD	BB	BB	BB	DD	BB	BB	DD	DD	DD	BB
chr17_23857537_23857558	DD	BB	DD	DD	BB	BB	BB	DD	BB	BB	BB	BB	DD	BB	BB	BB	DD	DD	DD	BB	DD	BB	BB	DD	DD	DD	DD	DD	DD	DD	BB	BB	BB	DD	BB	BB	BB	BB	DD	BB	BB	BB	DD	BB	BB	DD	DD	DD	BB
chr17_23862551_23862565	DD	BB	dn	DD	BB	BB	BB	dn	BB	BB	BB	BB	DD	BB	BB	BB	dn	DD	dn	BB	DD	BB	BB	dn	dn	dn	dn	dn	dn	dn	BB	BB	BB	dn	BB	BB	BB	BB	DD	BB	BB	BB	dn	BB	BB	dn	DD	DD	BB
chr17_23867104_23867123	DD	BB	DD	DD	BB	BB	BB	DD	BB	BB	BB	BB	DD	BB	BB	BB	DD	DD	DD	BB	DD	BB	BB	DD	DD	DD	DD	DD	DD	DD	BB	BB	BB	DD	BB	BB	BB	BB	DD	BB	BB	BB	DD	BB	BB	DD	DD	DD	BB
chr17_23883476_23883487	DD	BB	DD	DD	BB	BB	BB	DD	BB	BB	BB	BB	DD	BB	BB	BB	DD	DD	DD	BB	DD	BB	BB	DD	DD	DD	DD	DD	DD	DD	BB	BB	BB	DD	BB	BB	BB	BB	DD	BB	BB	BB	DD	BB	BB	DD	DD	DD	BB
chr17_23929538_23929549	DD	BB	DD	DD	BB	BB	BB	DD	BB	BB	BB	BB	DD	BB	BB	BB	DD	DD	DD	BB	DD	BB	BB	DD	DD	DD	DD	DD	DD	DD	BB	BB	BB	DD	BB	BB	BB	BB	DD	BB	BB	BB	DD	BB	BB	DD	DD	DD	BB
chr17_23933981_23933992	DD	BB	DD	DD	BB	BB	BB	DD	BB	BB	BB	BB	DD	BB	BB	BB	DD	DD	DD	BB	DD	BB	BB	DD	DD	DD	DD	DD	DD	DD	BB	BB	BB	DD	BB	BB	BB	BB	DD	BB	BB	BB	DD	BB	BB	DD	DD	DD	BB
chr17_23940608_23940619	DD	BB	DD	DD	BB	BB	BB	DD	BB	BB	BB	BB	DD	BB	BB	BB	DD	DD	DD	BB	DD	BB	BB	DD	DD	DD	DD	DD	DD	DD	BB	BB	BB	DD	BB	BB	BB	BB	DD	BB	BB	BB	DD	BB	BB	DD	DD	DD	BB
chr17_23948282_23948301	DD	BB	DD	DD	BB	BB	BB	DD	BB	BB	BB	BB	DD	BB	BB	BB	DD	DD	DD	BB	DD	BB	BB	DD	DD	DD	DD	DD	DD	DD	BB	BB	BB	DD	BB	BB	BB	BB	DD	BB	BB	BB	DD	BB	BB	DD	DD	DD	BB
chr17_23957677_23957701	DD	BB	DD	DD	BB	BB	BB	DD	BB	BB	BB	BB	DD	BB	BB	BB	DD	DD	DD	BB	DD	BB	BB	dn	DD	DD	DD	DD	DD	DD	BB	BB	BB	DD	BB	BB	BB	BB	DD	BB	BB	bd	DD	BB	BB	DD	DD	DD	BB
chr17_23964270_23964299	DD	BB	DD	DD	BB	BB	BB	DD	BB	BB	BB	BB	DD	BB	BB	BB	DD	DD	DD	BB	DD	BB	BB	DD	DD	DD	DD	DD	DD	DD	BB	BB	BB	DD	BB	BB	BB	BB	DD	BB	BB	BB	DD	BB	BB	DD	DD	DD	BB
chr17_23965113_23965140	DD	BB	DD	NA	BB	BB	BB	DD	BB	BB	BB	BB	NA	NA	BB	BB	NA	DD	DD	BB	DD	BB	BB	DD	DD	DD	DD	DD	DD	DD	BB	BB	BB	DD	NA	NA	BB	BB	DD	NA	BB	BB	DD	BB	BB	DD	DD	DD	BB
chr17_23969562_23969577	DD	BB	DD	DD	BB	BB	BB	DD	BB	BB	BB	BB	DD	BB	BB	BB	DD	DD	DD	BB	DD	BB	BB	DD	DD	DD	DD	DD	DD	DD	BB	BB	BB	DD	BB	BB	BB	BB	DD	BB	BB	BB	DD	BB	BB	DD	DD	DD	BB
chr17_23977084_23977116	DD	BB	DD	DD	BB	BB	BB	DD	BB	BB	BB	BB	DD	BB	BB	BB	DD	DD	DD	BB	DD	BB	BB	DD	DD	DD	DD	DD	DD	DD	BB	BB	BB	DD	BB	BB	BB	BB	DD	BB	BB	BB	DD	BB	BB	DD	DD	DD	BB
chr17_23998802_23998817	DD	BB	DD	DD	BB	BB	BB	DD	BB	BB	BB	BB	DD	BB	BB	BB	DD	DD	DD	BB	DD	BB	BB	DD	DD	DD	DD	DD	DD	DD	BB	BB	BB	DD	BB	BB	BB	BB	DD	BB	BB	BB	DD	BB	BB	DD	DD	DD	BB
chr17_24004934_24004957	DD	BB	DD	DD	BB	BB	BB	DD	BB	BB	BB	BB	DD	BB	BB	BB	DD	DD	DD	BB	DD	BB	BB	DD	DD	DD	DD	DD	DD	DD	BB	BB	BB	DD	BB	BB	BB	BB	DD	BB	BB	BB	DD	BB	BB	DD	DD	DD	BB
chr17_24011188_24011215	DD	BB	DD	DD	BB	BB	BB	DD	BB	BB	BB	BB	DD	BB	BB	BB	DD	DD	DD	BB	DD	BB	BB	DD	DD	DD	DD	DD	DD	DD	BB	BB	BB	DD	BB	BB	BB	BB	DD	BB	BB	BB	DD	BB	BB	DD	DD	DD	BB
chr17_24013576_24013599	DD	BB	DD	DD	BB	BB	BB	DD	BB	BB	BB	BB	DD	BB	BB	BB	DD	DD	DD	BB	DD	BB	BB	DD	DD	DD	DD	DD	DD	DD	BB	BB	BB	DD	BB	BB	BB	BB	DD	BB	BB	BB	DD	BB	BB	DD	DD	DD	BB
chr17_24029394_24029413	NA	BB	DD	DD	NA	BB	BB	DD	BB	NA	BB	BB	NA	BB	BB	BB	NN	DD	DD	BB	DD	BB	BB	DD	DD	NA	DD	DD	DD	DD	BB	NA	BB	DD	BB	NA	BB	BB	DD	BB	NA	BB	NA	BB	BB	NA	DD	dn	BB
chr17_24032399_24032418	DD	BB	DD	DD	BB	BB	BB	DD	BB	BB	BB	BB	DD	BB	BB	BB	DD	DD	DD	BB	DD	BB	BB	DD	DD	DD	DD	DD	DD	DD	BB	BB	BB	DD	BB	BB	BB	BB	DD	BB	BB	BB	DD	BB	BB	DD	DD	DD	BB
chr17_24043489_24043504	DD	BB	DD	DD	BB	BB	BB	DD	BB	BB	BB	BB	DD	BB	BB	BB	DD	DD	DD	BB	DD	BB	BB	DD	DD	DD	DD	DD	DD	DD	BB	BB	BB	DD	BB	BB	BB	BB	DD	BB	BB	BB	DD	BB	BB	DD	DD	DD	BB
chr17_24083211_24083230	DD	BB	DD	DD	BB	BB	BB	DD	BB	BB	BB	BB	DD	BB	BB	DD	DD	DD	DD	BB	DD	BB	BB	DD	DD	DD	DD	DD	DD	DD	BB	BB	BB	DD	BB	BB	BB	BB	DD	BB	BB	BB	DD	BB	BB	DD	DD	DD	BB
chr17_24090235_24090246	df	FF	df	df	FF	FF	FF	df	FF	FF	FF	FF	df	FF	FF	df	df	DD	df	FF	df	FF	FF	df	df	df	df	df	df	df	FF	FF	FF	df	FF	FF	FF	FF	df	FF	FF	FF	df	FF	FF	DD	df	df	FF
chr17_24090245_24090268	DD	BB	DD	DD	BB	BB	BB	DD	BB	BB	BB	BB	DD	BB	BB	DD	DD	DD	DD	BB	DD	BB	BB	DD	DD	DD	DD	DD	DD	DD	BB	BB	BB	DD	BB	BB	BB	BB	DD	BB	BB	BB	DD	BB	BB	DD	DD	DD	BB
chr17_24107658_24107677	DD	BB	DD	DD	BB	BB	BB	DD	BB	BB	BB	BB	DD	BB	BB	DD	DD	DD	DD	BB	DD	BB	BB	DD	DD	DD	DD	DD	DD	DD	BB	BB	BB	DD	BB	BB	BB	BB	DD	BB	BB	BB	DD	BB	BB	DD	DD	DD	BB
chr17_24120078_24120093	DD	BB	bd	DD	BB	BB	BB	DD	BB	BB	BB	BB	DD	BB	BB	DD	bd	bd	bd	BB	DD	BB	BB	DD	DD	DD	DD	DD	DD	DD	BB	BB	BB	DD	BB	BB	BB	BB	DD	BB	BB	BB	bd	BB	BB	DD	bd	DD	BB
chr17_24127622_24127649	DD	BB	DD	DD	BB	BB	BB	DD	BB	BB	BB	BB	bd	BB	BB	DD	DD	DD	DD	BB	DD	BB	BB	DD	DD	DD	DD	DD	DD	DD	BB	BB	BB	DD	BB	BB	BB	BB	DD	BB	BB	BB	DD	BB	BB	DD	DD	bd	BB
chr17_24138535_24138550	dn	BB	DD	DD	BB	BB	BB	dn	BB	BB	BB	BB	DD	BB	BB	DD	dn	DD	DD	BB	DD	BB	BB	DD	dn	DD	DD	DD	DD	DD	BB	BB	BB	DD	BB	BB	BB	BB	DD	BB	BB	BB	DD	BB	BB	DD	nn	DD	BB
chr17_24148025_24148052	DD	BB	DD	DD	BB	BB	BB	DD	BB	BB	BB	BB	DD	BB	BB	DD	DD	DD	DD	BB	DD	BB	BB	DD	DD	DD	DD	DD	DD	DD	BB	BB	BB	DD	BB	BB	BB	BB	DD	BB	BB	BB	DD	BB	BB	DD	DD	DD	BB
chr17_24162509_24162524	DD	BB	DD	DD	BB	BB	BB	DD	BB	BB	BB	BB	DD	BB	BB	DD	DD	DD	DD	BB	DD	BB	BB	DD	DD	DD	DD	DD	DD	DD	BB	BB	BB	DD	BB	BB	BB	BB	DD	BB	BB	BB	DD	BB	BB	DD	DD	DD	BB
chr17_24176061_24176075	DD	BB	DD	DD	BB	BB	BB	DD	BB	BB	BB	BB	DD	BB	BB	DD	DD	DD	DD	BB	DD	BB	BB	DD	DD	DD	DD	DD	DD	DD	BB	BB	BB	DD	BB	BB	BB	BB	DD	BB	BB	BB	DD	BB	BB	DD	DD	DD	BB
chr17_24177624_24177675	DD	bn	DD	DD	BB	BB	BB	DD	NA	BB	BB	BB	DD	BB	BB	DD	DD	DD	DD	NA	DD	BB	BB	NA	DD	NA	DD	DD	DD	NA	BB	BB	BB	NA	NA	BB	BB	BB	DD	BB	BB	BB	DD	NA	NA	DD	DD	DD	BB
chr17_24184206_24184229	NA	BB	UU	UU	BB	BB	BB	UU	BB	BB	BB	BB	UU	BB	BB	NA	NA	UU	UU	BB	NA	BB	BB	UU	UU	UU	NA	UU	UU	UU	BB	BB	BB	UU	BB	BB	BB	BB	NA	BB	BB	BB	NA	BB	BB	NA	NA	UU	BB
chr17_24228055_24228069	DD	BB	DD	DD	BB	BB	BB	DD	BB	BB	BB	BB	DD	BB	BB	DD	DD	DD	DD	BB	DD	BB	BB	DD	DD	DD	DD	DD	DD	DD	BB	BB	BB	DD	BB	BB	BB	BB	DD	BB	BB	BB	DD	BB	BB	DD	DD	DD	BB
chr17_24249164_24249177	DD	BB	DD	DD	BB	BB	BB	DD	BB	BB	BB	BB	DD	BB	BB	DD	DD	DD	DD	BB	DD	BB	BB	DD	DD	DD	DD	DD	DD	DD	BB	BB	BB	DD	BB	BB	BB	BB	DD	BB	BB	BB	DD	BB	BB	DD	DD	DD	BB
chr17_24293945_24293956	DD	BB	DD	DD	BB	BB	BB	DD	BB	BB	BB	BB	DD	BB	BB	DD	DD	DD	DD	BB	DD	BB	BB	DD	DD	DD	DD	DD	DD	DD	BB	BB	BB	DD	BB	BB	BB	BB	DD	BB	BB	BB	DD	BB	BB	DD	DD	DD	BB
chr17_24320830_24320849	NA	BB	DD	DD	BB	BB	BB	DD	BB	BB	BB	BB	DD	BB	BB	DD	DD	DD	DD	BB	NA	BB	BB	DD	DD	NA	DD	DD	DD	DD	BB	BB	BB	DD	BB	BB	BB	BB	DD	BB	BB	BB	DD	BB	BB	DD	DD	DD	BB
chr17_24327162_24327185	DD	BB	DD	DD	BB	BB	BB	DD	BB	BB	BB	BB	DD	BB	BB	DD	DD	DD	DD	BB	DD	BB	BB	DD	DD	DD	DD	DD	DD	DD	BB	BB	BB	DD	BB	BB	BB	BB	DD	BB	BB	BB	DD	BB	BB	DD	DD	DD	BB
chr17_24330305_24330328	DD	BB	DD	DD	BB	BB	BB	DD	BB	BB	BB	BB	DD	BB	BB	DD	DD	DD	DD	BB	DD	BB	BB	DD	DD	DD	DD	DD	DD	DD	BB	BB	BB	DD	BB	BB	BB	BB	DD	BB	BB	BB	DD	BB	BB	DD	DD	DD	BB
chr17_24332458_24332469	DD	BB	DD	DD	BB	BB	BB	DD	BB	BB	BB	BB	DD	BB	BB	DD	DD	DD	DD	BB	DD	BB	BB	DD	DD	DD	DD	DD	DD	DD	BB	BB	BB	DD	BB	BB	BB	BB	DD	BB	BB	BB	DD	BB	BB	DD	DD	DD	BB
chr17_24334058_24334101	DD	BB	DD	DD	BB	BB	BB	DD	BB	BB	BB	BB	DD	BB	BB	DD	DD	DD	DD	BB	DD	BB	BB	DD	DD	DD	DD	DD	DD	DD	BB	BB	BB	DD	BB	BB	BB	BB	DD	BB	BB	BB	DD	BB	BB	DD	DD	DD	BB
chr17_24345819_24345883	DD	BB	DD	DD	NA	NA	NA	DD	BB	NA	BB	BB	DD	BB	BB	DD	DD	DD	DD	NA	NA	BB	BB	DD	DD	DD	DD	DD	DD	DD	NN	NA	BB	DD	BB	BB	BB	BB	DD	BB	NN	BB	DD	BB	BB	DD	DD	DD	BB
chr17_24365288_24365299	DD	BB	DD	DD	BB	BB	BB	DD	BB	BB	BB	BB	DD	BB	BB	DD	DD	DD	DD	BB	DD	BB	BB	DD	DD	DD	DD	DD	DD	DD	BB	BB	BB	DD	BB	BB	BB	BB	DD	BB	BB	BB	DD	BB	BB	DD	DD	DD	BB
chr17_24381160_24381175	DD	BB	DD	DD	BB	BB	BB	DD	BB	BB	BB	BB	DD	BB	BB	DD	DD	DD	DD	BB	DD	BB	BB	DD	DD	DD	DD	DD	DD	DD	BB	BB	BB	DD	BB	BB	BB	BB	DD	BB	BB	BB	DD	BB	BB	DD	DD	DD	BB
chr17_24391857_24391892	DD	BB	DD	DD	BB	BB	BB	DD	BB	BB	BB	BB	DD	BB	BB	DD	DD	DD	DD	BB	DD	bn	BB	DD	DD	DD	DD	DD	DD	DD	BB	BB	BB	DD	BB	BB	BB	BB	DD	BB	BB	BB	DD	BB	BB	DD	DD	DD	BB
chr17_24404236_24404255	DD	BB	DD	DD	BB	BB	BB	DD	BB	BB	BB	BB	DD	BB	BB	DD	DD	DD	DD	BB	DD	BB	BB	DD	DD	DD	DD	DD	DD	DD	BB	BB	BB	DD	BB	BB	BB	BB	DD	BB	BB	BB	DD	BB	BB	DD	DD	DD	BB
chr17_24439567_24439590	DD	BB	DD	DD	BB	BB	BB	DD	BB	BB	BB	BB	DD	BB	BB	DD	DD	DD	DD	BB	DD	BB	BB	DD	DD	DD	DD	DD	DD	DD	BB	BB	BB	DD	BB	BB	BB	BB	DD	BB	BB	BB	DD	BB	BB	DD	DD	DD	BB
chr17_24450599_24450618	DD	BB	DD	DD	BB	BB	BB	DD	BB	BB	BB	BB	DD	BB	BB	DD	DD	DD	DD	BB	DD	BB	BB	DD	DD	DD	DD	DD	DD	DD	BB	BB	BB	DD	BB	BB	BB	BB	DD	BB	BB	BB	DD	BB	BB	DD	DD	DD	BB
chr17_24454204_24454235	DD	BB	DD	DD	BB	BB	BB	DD	BB	BB	BB	BB	DD	BB	BB	DD	DD	DD	DD	BB	DD	BB	BB	DD	DD	DD	DD	DD	DD	DD	BB	BB	BB	DD	BB	BB	BB	BB	DD	BB	BB	BB	DD	BB	BB	DD	DD	DD	BB
chr17_24455185_24455196	DD	BB	DD	DD	BB	BB	BB	DD	BB	BB	BB	BB	DD	BB	BB	DD	DD	DD	DD	BB	DD	BB	BB	DD	DD	DD	DD	DD	DD	DD	BB	BB	BB	DD	BB	BB	BB	BB	DD	BB	BB	BB	DD	BB	BB	DD	DD	DD	BB
chr17_24462901_24462924	DD	BB	DD	DD	BB	BB	BB	DD	BB	BB	BB	BB	DD	BB	BB	DD	DD	DD	DD	BB	DD	BB	BB	DD	DD	DD	DD	DD	DD	DD	BB	BB	BB	DD	BB	BB	BB	BB	DD	BB	BB	BB	DD	BB	BB	DD	DD	DD	BB
chr17_24485569_24485588	DD	BB	DD	DD	BB	BB	BB	DD	BB	BB	BB	BB	DD	BB	BB	DD	DD	DD	DD	BB	DD	BB	BB	DD	DD	DD	DD	DD	DD	DD	BB	BB	BB	DD	BB	BB	BB	BB	DD	BB	BB	BB	DD	BB	BB	DD	DD	DD	BB
chr17_24486597_24486612	DD	BB	DD	DD	BB	BB	BB	DD	BB	BB	BB	BB	DD	BB	BB	DD	DD	DD	DD	BB	DD	BB	BB	DD	DD	DD	DD	DD	DD	DD	BB	BB	BB	DD	BB	BB	BB	BB	DD	BB	BB	BB	DD	BB	BB	DD	DD	DD	BB
chr17_24494417_24494472	DD	NA	DD	DD	BB	BB	BB	DD	NA	BB	BB	BB	dn	NA	BB	DD	DD	DD	DD	BB	DD	NA	bn	NA	DD	DD	DD	DD	DD	DD	BB	BB	BB	DD	BB	BB	BB	BB	DD	NA	BB	NA	DD	BB	BB	DD	DD	DD	BB
chr17_24524001_24524012	DD	BB	DD	DD	BB	BB	BB	DD	BB	BB	BB	BB	DD	BB	BB	DD	DD	DD	DD	BB	DD	BB	BB	DD	DD	DD	DD	DD	DD	DD	BB	BB	BB	DD	BB	BB	BB	BB	DD	BB	BB	BB	DD	BB	BB	DD	DD	DD	BB
chr17_24524148_24524159	dn	BB	dn	dn	BB	BB	BB	DD	BB	BB	BB	BB	DD	BB	BB	dn	DD	dn	dn	BB	DD	BB	BB	DD	dn	DD	dn	DD	DD	dn	BB	BB	BB	DD	BB	BB	BB	BB	dn	BB	BB	BB	DD	BB	BB	DD	DD	dn	BB
chr17_24542453_24542467	DD	BB	DD	DD	BB	BB	BB	DD	BB	BB	BB	BB	DD	BB	BB	DD	DD	bd	DD	BB	DD	BB	BB	DD	DD	DD	DD	DD	DD	DD	BB	BB	BB	DD	BB	BB	BB	BB	DD	BB	BB	BB	DD	BB	BB	DD	DD	DD	BB
chr17_24543461_24543472	DD	BB	DD	DD	BB	BB	BB	DD	BB	BB	BB	BB	DD	BB	BB	DD	DD	DD	DD	BB	DD	BB	BB	DD	DD	DD	DD	DD	DD	DD	BB	BB	BB	DD	BB	BB	BB	BB	DD	BB	BB	BB	DD	BB	BB	DD	DD	DD	BB
chr17_24546944_24546963	DD	BB	DD	DD	BB	BB	BB	DD	BB	BB	BB	BB	DD	BB	BB	DD	DD	DD	DD	BB	DD	BB	BB	DD	DD	DD	DD	DD	DD	DD	BB	BB	BB	DD	BB	BB	BB	BB	DD	BB	BB	BB	DD	BB	BB	DD	DD	DD	BB
chr17_24583777_24583791	DD	BB	DD	DD	BB	BB	BB	DD	BB	BB	BB	BB	DD	BB	BB	DD	DD	DD	DD	BB	DD	BB	BB	DD	DD	DD	DD	DD	DD	DD	BB	BB	BB	DD	BB	BB	BB	BB	DD	BB	BB	BB	DD	BB	BB	DD	DD	DD	BB
chr17_24593709_24593724	DD	BB	DD	DD	BB	BB	BB	DD	BB	BB	BB	BB	DD	BB	BB	DD	DD	DD	DD	BB	DD	BB	BB	DD	DD	DD	DD	DD	DD	DD	BB	BB	BB	DD	BB	BB	BB	BB	DD	BB	BB	BB	DD	BB	BB	DD	DD	DD	BB
chr17_24602301_24602320	DD	BB	DD	DD	BB	BB	BB	DD	BB	BB	BB	BB	DD	BB	BB	DD	DD	DD	DD	BB	DD	BB	BB	DD	DD	DD	DD	DD	DD	DD	BB	BB	BB	DD	BB	BB	BB	BB	DD	BB	BB	BB	DD	BB	BB	DD	DD	DD	BB
chr17_24603659_24603683	DD	BB	DD	DD	BB	BB	BB	DD	BB	BB	BB	BB	DD	BB	BB	DD	DD	DD	DD	BB	DD	BB	BB	DD	DD	DD	DD	DD	DD	DD	BB	BB	BB	DD	BB	BB	BB	BB	DD	BB	BB	BB	DD	BB	BB	DD	DD	DD	BB
chr17_24607877_24607888	DD	BB	DD	DD	BB	BB	BB	DD	BB	BB	BB	BB	DD	BB	BB	DD	DD	DD	DD	BB	DD	BB	BB	DD	DD	DD	DD	DD	DD	DD	BB	BB	BB	DD	BB	BB	BB	BB	DD	BB	BB	BB	DD	BB	BB	DD	DD	DD	BB
chr17_24617396_24617416	DD	BB	DD	DD	BB	BB	BB	DD	BB	BB	BB	BB	DD	BB	BB	DD	DD	DD	DD	BB	DD	BB	BB	DD	DD	DD	DD	DD	DD	DD	BB	BB	BB	DD	BB	BB	BB	BB	DD	BB	BB	BB	DD	BB	BB	DD	DD	DD	BB
chr17_24618426_24618437	DD	BB	DD	DD	BB	BB	BB	DD	BB	BB	BB	BB	DD	BB	BB	DD	DD	DD	DD	BB	DD	BB	BB	DD	DD	DD	DD	DD	DD	DD	BB	BB	BB	DD	BB	BB	BB	BB	DD	BB	BB	BB	DD	BB	BB	DD	DD	DD	BB
chr17_24634269_24634300	DD	BB	DD	DD	BB	BB	BB	DD	BB	BB	BB	BB	DD	bn	BB	DD	DD	DD	DD	BB	DD	BB	BB	DD	DD	DD	DD	DD	DD	DD	BB	BB	BB	DD	BB	BB	BB	BB	DD	BB	BB	BB	DD	BB	BB	DD	DD	DD	BB
chr17_24637858_24637889	DD	BB	DD	DD	BB	BB	BB	DD	BB	BB	BB	BB	DD	BB	BB	DD	DD	DD	DD	BB	DD	BB	BB	DD	DD	DD	DD	DD	DD	DD	BB	BB	BB	DD	BB	BB	BB	BB	DD	BB	BB	BB	DD	BB	BB	DD	DD	DD	BB
chr17_24657881_24657892	DD	BB	DD	DD	BB	BB	BB	DD	BB	BB	BB	BB	DD	BB	BB	DD	DD	DD	DD	BB	DD	BB	BB	DD	DD	DD	DD	DD	DD	DD	BB	BB	BB	bd	BB	BB	BB	BB	bd	BB	BB	BB	DD	BB	BB	DD	DD	DD	BB
chr17_24665702_24665721	dd	BB	dd	dd	BB	BB	BB	dd	BB	BB	BB	BB	dd	BB	BB	dd	dd	dd	dd	BB	dd	BB	BB	dd	dd	dd	dd	dd	DD	dd	BB	BB	BB	dd	BB	BB	BB	BB	dd	BB	BB	BB	dd	BB	BB	dd	dd	dd	BB
chr17_24672695_24672718	dd	BB	dd	dd	BB	BB	BB	DD	BB	BB	BB	BB	dd	BB	BB	dd	dd	dd	dd	BB	dd	BB	BB	dd	dd	dd	dd	dd	dd	dd	BB	BB	BB	dd	BB	BB	BB	BB	dd	BB	BB	BB	dd	BB	BB	dd	dd	dd	BB
chr17_24673872_24673895	DD	BB	DD	DD	BB	BB	BB	DD	BB	BB	BB	BB	DD	BB	BB	DD	DD	DD	DD	BB	DD	BB	BB	DD	DD	DD	DD	DD	DD	DD	BB	BB	BB	DD	BB	BB	BB	BB	DD	BB	BB	BB	DD	BB	BB	DD	DD	DD	BB
chr17_24708182_24708193	DD	BB	DD	DD	BB	BB	BB	DD	BB	BB	BB	BB	DD	BB	BB	DD	DD	DD	DD	BB	DD	BB	BB	DD	DD	DD	DD	DD	DD	DD	BB	BB	BB	DD	BB	BB	BB	BB	DD	BB	BB	BB	DD	BB	BB	DD	DD	DD	BB
chr17_24710594_24710609	DD	BB	DD	DD	BB	BB	BB	DD	BB	BB	BB	BB	DD	BB	BB	DD	DD	DD	DD	BB	DD	BB	BB	DD	DD	DD	DD	DD	DD	DD	BB	BB	BB	DD	BB	BB	BB	BB	DD	BB	BB	BB	DD	BB	BB	DD	DD	DD	BB
chr17_24713221_24713236	DD	BB	DD	DD	BB	BB	BB	DD	BB	BB	BB	BB	DD	BB	BB	DD	DD	DD	DD	BB	DD	BB	BB	DD	DD	DD	DD	DD	DD	DD	BB	BB	BB	DD	bn	BB	BB	BB	DD	BB	BB	BB	DD	BB	BB	DD	DD	DD	BB
chr17_24729053_24729076	DD	BB	DD	DD	BB	BB	BB	DD	BB	BB	BB	BB	DD	BB	BB	DD	DD	DD	DD	BB	DD	BB	BB	DD	DD	DD	DD	DD	DD	DD	BB	BB	BB	DD	BB	BB	BB	BB	DD	BB	BB	BB	DD	BB	BB	DD	DD	DD	BB
chr17_24752903_24752947	DD	BB	DD	DD	BB	BB	BB	DD	BB	BB	BB	BB	DD	BB	BB	DD	DD	DD	DD	BB	DD	BB	BB	DD	DD	DD	DD	DD	DD	DD	BB	BB	BB	DD	BB	BB	BB	BB	DD	BB	BB	BB	DD	BB	BB	DD	DD	DD	BB
chr17_24755319_24755346	NA	BB	DD	NA	BB	BB	BB	DD	BB	BB	BB	NA	NA	BB	BB	DD	NA	NA	DD	BB	NA	NA	BB	NA	NN	NA	DD	DD	DD	DD	BB	BB	BB	DD	BB	BB	BB	BB	DD	BB	NA	BB	DD	BB	BB	NA	NA	DD	BB
chr17_24763027_24763041	DD	BB	DD	DD	BB	BB	BB	DD	BB	BB	BB	BB	DD	BB	BB	DD	DD	DD	DD	BB	DD	BB	BB	DD	DD	DD	DD	DD	DD	DD	BB	BB	BB	DD	BB	BB	BB	BB	DD	BB	BB	BB	DD	BB	BB	DD	DD	DD	BB
chr17_24773573_24773588	DD	BB	DD	DD	BB	BB	BB	DD	BB	BB	BB	BB	DD	BB	BB	DD	DD	DD	DD	BB	DD	BB	BB	DD	DD	DD	DD	DD	DD	DD	BB	BB	BB	DD	BB	BB	BB	BB	DD	BB	BB	BB	DD	BB	BB	dn	DD	DD	BB
chr17_24781064_24781099	DD	BB	DD	DD	BB	BB	BB	DD	BB	BB	BB	BB	DD	BB	BB	DD	DD	DD	DD	BB	DD	BB	BB	DD	DD	DD	DD	DD	DD	DD	BB	BB	BB	DD	BB	BB	BB	BB	DD	BB	BB	BB	DD	BB	BB	DD	DD	DD	BB
chr17_24795561_24795580	DD	BB	DD	DD	BB	BB	BB	DD	BB	BB	BB	BB	DD	BB	BB	DD	DD	DD	DD	BB	DD	BB	BB	DD	DD	dn	DD	DD	DD	DD	BB	BB	BB	DD	BB	BB	BB	BB	DD	BB	BB	BB	DD	BB	BB	DD	DD	DD	BB
chr17_24796910_24796929	DD	BB	DD	DD	BB	BB	BB	DD	BB	BB	BB	BB	DD	BB	BB	DD	DD	DD	DD	BB	DD	BB	BB	DD	DD	DD	DD	DD	DD	DD	BB	BB	BB	DD	BB	BB	BB	BB	DD	BB	BB	BB	DD	BB	BB	DD	DD	DD	BB
chr17_24805037_24805052	DD	BB	DD	DD	BB	BB	BB	DD	BB	BB	BB	BB	DD	BB	BB	DD	DD	DD	DD	BB	DD	BB	BB	DD	DD	DD	DD	DD	DD	DD	BB	BB	BB	DD	BB	BB	BB	BB	DD	BB	BB	BB	DD	BB	BB	DD	DD	DD	BB
chr17_24807777_24807806	DD	BB	DD	DD	BB	BB	BB	DD	BB	BB	BB	BB	DD	BB	BB	DD	DD	DD	DD	BB	DD	BB	BB	DD	DD	DD	DD	DD	DD	DD	BB	BB	BB	DD	BB	BB	BB	BB	DD	BB	BB	BB	DD	BB	BB	DD	DD	DD	BB
chr17_24810928_24810939	DD	BB	DD	DD	BB	BB	BB	DD	BB	BB	BB	BB	DD	BB	BB	DD	DD	DD	DD	BB	DD	BB	BB	DD	DD	DD	DD	DD	DD	DD	BB	BB	BB	DD	BB	BB	BB	BB	DD	BB	BB	BB	DD	BB	BB	DD	DD	DD	BB
chr17_24814019_24814043	DD	BB	DD	DD	BB	BB	BB	DD	BB	BB	BB	BB	DD	BB	BB	DD	DD	DD	DD	BB	DD	BB	BB	DD	DD	DD	DD	DD	DD	DD	BB	BB	BB	DD	BB	BB	BB	BB	DD	BB	BB	BB	DD	BB	BB	DD	DD	DD	BB
chr17_24818559_24818594	DD	BB	DD	DD	BB	BB	BB	DD	BB	BB	BB	BB	DD	BB	BB	DD	DD	DD	DD	BB	DD	BB	BB	DD	DD	DD	DD	DD	DD	DD	BB	BB	BB	DD	BB	BB	BB	BB	DD	BB	BB	BB	DD	BB	BB	DD	DD	DD	BB
chr17_24846502_24846573	DD	NA	DD	DD	NA	UU	uu	DD	UU	UU	uu	NA	DD	UU	UU	DD	DD	DD	DD	UU	DD	UU	UU	DD	DD	DD	DD	DD	DD	DD	NA	UU	UU	DD	NA	UU	NA	UU	DD	NA	uu	UU	DD	UU	UU	DD	DD	DD	NA
chr17_24852495_24852506	DD	BB	DD	DD	BB	BB	BB	DD	BB	BB	BB	BB	DD	BB	BB	DD	DD	DD	DD	BB	DD	BB	BB	DD	DD	DD	bd	DD	DD	DD	BB	BB	BB	DD	BB	BB	BB	BB	DD	BB	BB	BB	DD	BB	BB	DD	DD	DD	BB
chr17_24866544_24866557	DD	BB	DD	DD	BB	BB	BB	DD	BB	BB	BB	BB	DD	BB	BB	dn	DD	DD	DD	BB	dn	BB	BB	DD	DD	DD	DD	dn	DD	DD	BB	BB	BB	DD	BB	BB	BB	BB	DD	BB	BB	BB	DD	BB	BB	DD	DD	dn	BB
chr17_24883639_24883656	dn	BB	DD	dn	BB	BB	BB	DD	BB	BB	BB	BB	dn	BB	BB	DD	DD	dn	DD	BB	dn	BB	BB	DD	DD	DD	DD	DD	DD	dn	BB	BB	BB	DD	BB	BB	BB	BB	dn	BB	BB	BB	DD	BB	BB	DD	DD	DD	BB
chr17_24911650_24911663	df	FF	df	df	FF	FF	FF	df	FF	FF	FF	FF	df	FF	FF	df	df	df	df	FF	df	FF	FF	df	df	DD	df	df	df	df	FF	FF	FF	df	FF	FF	FF	FF	df	FF	FF	FF	df	FF	FF	df	df	df	FF
chr17_24926688_24926707	DD	BB	DD	DD	BB	BB	BB	DD	BB	BB	BB	BB	DD	BB	BB	DD	DD	DD	DD	BB	DD	BB	BB	DD	DD	DD	DD	DD	DD	DD	BB	BB	BB	DD	BB	BB	BB	BB	DD	BB	BB	BB	DD	BB	BB	DD	DD	DD	BB
chr17_24940655_24940679	DD	BB	DD	DD	BB	BB	BB	DD	BB	BB	BB	BB	DD	BB	BB	DD	DD	DD	DD	BB	DD	BB	BB	DD	DD	DD	DD	DD	DD	DD	BB	BB	DD	DD	BB	BB	BB	BB	DD	BB	BB	DD	DD	BB	BB	DD	DD	DD	BB
chr17_24951847_24951858	dd	BB	DD	dd	BB	BB	BB	dd	BB	BB	BB	BB	dd	BB	BB	dd	dd	DD	dd	BB	dd	BB	BB	DD	dd	DD	dd	dd	dd	dd	BB	BB	BB	dd	BB	BB	BB	BB	dd	BB	BB	BB	dd	BB	BB	DD	dd	DD	BB
chr17_24951859_24951874	DD	BB	DD	DD	BB	BB	BB	DD	BB	BB	BB	BB	DD	BB	BB	DD	dn	DD	DD	BB	DD	BB	BB	DD	DD	DD	DD	DD	DD	DD	BB	BB	BB	DD	BB	BB	BB	BB	DD	BB	BB	BB	DD	BB	BB	DD	DD	DD	BB
chr17_24963256_24963270	DD	BB	DD	DD	BB	BB	BB	DD	BB	BB	BB	BB	DD	BB	BB	DD	DD	DD	DD	BB	DD	BB	BB	DD	DD	DD	DD	DD	DD	DD	BB	BB	BB	DD	BB	BB	BB	BB	DD	BB	BB	BB	DD	BB	BB	DD	DD	DD	BB
chr17_24969987_24970026	DD	BB	DD	DD	BB	BB	BB	DD	BB	BB	BB	BB	DD	BB	BB	DD	DD	DD	DD	BB	DD	BB	BB	DD	DD	DD	DD	DD	DD	DD	BB	BB	BB	DD	BB	BB	BB	BB	DD	BB	bn	BB	DD	BB	BB	DD	DD	DD	BB
chr17_24974960_24974975	DD	BB	DD	DD	BB	BB	BB	DD	BB	BB	BB	BB	DD	BB	BB	DD	DD	DD	DD	BB	DD	BB	BB	DD	DD	DD	DD	DD	DD	DD	BB	BB	BB	DD	BB	BB	BB	BB	DD	BB	BB	BB	DD	BB	BB	DD	DD	DD	BB
chr17_24983675_24983686	DD	BB	DD	DD	BB	BB	BB	DD	BB	bn	BB	BB	DD	BB	BB	DD	DD	DD	DD	BB	DD	BB	BB	DD	DD	DD	DD	DD	DD	DD	bn	BB	BB	DD	BB	BB	BB	BB	DD	BB	BB	BB	DD	BB	BB	DD	DD	DD	BB
chr17_24987447_24987466	DD	BB	DD	DD	BB	BB	BB	DD	BB	BB	BB	BB	DD	BB	BB	DD	DD	DD	DD	BB	DD	BB	BB	DD	DD	DD	DD	DD	DD	DD	BB	BB	BB	DD	BB	BB	BB	BB	DD	BB	BB	BB	DD	BB	BB	DD	DD	DD	BB
chr17_24990826_24990840	FF	FF	FF	FF	FF	FF	FF	FF	FF	FF	FF	FF	FF	FF	NN	FF	FF	FF	FF	FF	FF	FF	FF	FF	FF	FF	FF	FF	FF	FF	FF	FF	FF	FF	FF	FF	FF	FF	FF	FF	FF	FF	FF	FF	FF	FF	FF	FF	FF
chr17_25014116_25014136	DD	BB	DD	DD	BB	BB	BB	DD	BB	BB	BB	BB	DD	BB	BB	DD	DD	DD	DD	BB	DD	BB	BB	DD	DD	DD	DD	DD	DD	DD	BB	BB	BB	DD	BB	BB	BB	BB	DD	BB	BB	BB	DD	BB	BB	DD	DD	DD	BB
chr17_25022812_25022837	DD	BB	DD	DD	BB	BB	BB	DD	BB	BB	BB	BB	DD	BB	BB	DD	DD	DD	DD	BB	DD	BB	BB	DD	DD	DD	DD	DD	DD	DD	BB	BB	BB	DD	BB	BB	BB	BB	DD	BB	BB	BB	DD	BB	BB	DD	DD	DD	BB
chr17_25023304_25023328	DD	BB	DD	DD	BB	BB	BB	DD	BB	BB	BB	BB	DD	BB	BB	DD	DD	DD	DD	BB	DD	BB	BB	DD	DD	DD	DD	DD	DD	DD	BB	BB	BB	DD	BB	BB	BB	BB	DD	BB	BB	BB	DD	BB	BB	DD	DD	DD	BB
chr17_25026624_25026635	DD	BB	DD	DD	BB	BB	BB	DD	BB	BB	BB	BB	DD	BB	BB	DD	DD	DD	DD	BB	DD	BB	BB	DD	DD	DD	DD	DD	DD	DD	BB	BB	BB	DD	BB	BB	BB	BB	DD	BB	BB	BB	DD	BB	BB	DD	DD	DD	BB
chr17_25032788_25032803	DD	BB	DD	DD	BB	BB	BB	DD	BB	BB	BB	BB	DD	BB	BB	DD	DD	DD	DD	BB	DD	BB	BB	DD	DD	bd	DD	DD	DD	DD	BB	BB	BB	DD	BB	BB	BB	BB	DD	BB	BB	BB	DD	BB	BB	DD	DD	DD	BB
chr17_25052987_25053001	DD	BB	DD	DD	BB	BB	BB	DD	BB	BB	BB	BB	DD	BB	BB	DD	DD	DD	DD	BB	DD	BB	BB	DD	DD	DD	DD	DD	DD	DD	BB	BB	BB	DD	BB	BB	BB	BB	DD	BB	BB	BB	DD	BB	BB	DD	DD	DD	BB
chr17_25065602_25065649	DD	NA	DD	DD	UU	NA	NA	DD	UU	NA	UU	UU	DD	UU	UU	DD	DD	DD	DD	UU	DD	UU	NA	DD	DD	DD	DD	DD	DD	DD	UU	UU	UU	DD	NA	NA	UU	UU	DD	UU	NA	UU	DD	UU	UU	DD	DD	DD	UU
chr17_25077186_25077197	DD	BB	DD	DD	BB	BB	BB	DD	BB	BB	BB	BB	DD	BB	BB	DD	DD	DD	DD	BB	DD	BB	BB	DD	DD	DD	DD	DD	DD	DD	BB	BB	BB	DD	BB	BB	BB	BB	DD	BB	BB	BB	DD	BB	BB	DD	DD	DD	BB
chr17_25081508_25081539	DD	BB	DD	DD	BB	BB	BB	DD	BB	BB	BB	BB	DD	BB	BB	DD	DD	DD	DD	BB	DD	BB	BB	DD	DD	DD	DD	DD	DD	DD	BB	BB	BB	DD	BB	BB	BB	BB	DD	BB	BB	BB	DD	BB	BB	DD	DD	DD	BB
chr17_25091850_25091873	DD	BB	DD	DD	BB	BB	BB	DD	BB	BB	BB	BB	DD	BB	BB	DD	DD	DD	DD	BB	DD	BB	BB	DD	DD	DD	DD	DD	DD	DD	BB	BB	BB	DD	BB	BB	BB	BB	DD	BB	BB	BB	DD	BB	BB	DD	DD	DD	BB
chr17_25114649_25114668	dd	BB	dd	dd	BB	BB	BB	DD	BB	BB	BB	BB	dd	BB	BB	DD	dd	DD	DD	BB	DD	BB	BB	DD	DD	dd	DD	DD	dd	dd	BB	BB	BB	dd	BB	BB	BB	BB	DD	BB	BB	BB	DD	BB	BB	DD	DD	DD	BB
chr17_25127507_25127530	DD	BB	DD	DD	BB	BB	BB	DD	BB	BB	BB	BB	DD	BB	BB	DD	DD	DD	DD	BB	DD	BB	BB	DD	DD	DD	DD	DD	DD	DD	BB	BB	BB	DD	BB	BB	BB	BB	DD	BB	BB	BB	DD	BB	BB	DD	DD	DD	BB
chr17_25130175_25130186	DD	BB	DD	DD	BB	BB	BB	DD	BB	BB	BB	BB	DD	BB	BB	DD	DD	DD	DD	BB	DD	BB	BB	DD	DD	DD	DD	DD	DD	DD	BB	BB	BB	DD	BB	BB	BB	BB	DD	BB	BB	BB	DD	BB	BB	DD	DD	DD	BB
chr17_25137181_25137196	DD	BB	DD	DD	BB	BB	BB	DD	BB	BB	BB	BB	DD	BB	BB	DD	DD	DD	DD	BB	DD	BB	BB	DD	DD	DD	DD	DD	DD	DD	BB	BB	BB	DD	BB	BB	BB	BB	DD	BB	BB	BB	DD	BB	BB	DD	DD	DD	BB
chr17_25141685_25141702	DD	BB	DD	DD	BB	BB	BB	DD	BB	BB	BB	BB	DD	BB	BB	DD	DD	DD	DD	BB	DD	BB	BB	DD	DD	DD	DD	DD	DD	DD	BB	BB	BB	DD	BB	BB	BB	BB	DD	BB	BB	BB	DD	BB	BB	dn	DD	DD	BB
chr17_25165253_25165272	DD	BB	DD	DD	BB	BB	BB	DD	BB	BB	BB	BB	DD	BB	BB	DD	DD	DD	DD	BB	DD	BB	BB	DD	DD	DD	DD	DD	DD	DD	BB	BB	BB	DD	BB	BB	BB	BB	DD	BB	BB	BB	DD	BB	BB	DD	DD	DD	BB
chr17_25174338_25174369	DD	BB	DD	DD	BB	BB	BB	DD	BB	BB	BB	BB	DD	BB	BB	DD	dn	DD	DD	BB	DD	BB	BB	DD	DD	DD	DD	DD	DD	DD	BB	BB	BB	DD	BB	BB	BB	BB	DD	BB	BB	BB	DD	BB	BB	DD	DD	DD	BB
chr17_25179122_25179169	DD	BB	DD	DD	BB	BB	BB	DD	BB	BB	BB	BB	DD	BB	BB	DD	DD	DD	DD	NN	DD	BB	BB	DD	DD	dn	DD	DD	DD	DD	BB	BB	BB	DD	BB	BB	BB	BB	DD	BB	BB	BB	DD	BB	BB	DD	DD	DD	BB
chr17_25181091_25181106	DD	BB	DD	DD	BB	BB	BB	DD	BB	BB	BB	BB	DD	BB	BB	DD	DD	DD	DD	BB	DD	BB	BB	DD	DD	DD	DD	DD	DD	DD	BB	BB	BB	DD	BB	BB	BB	BB	DD	BB	BB	BB	DD	BB	BB	DD	DD	DD	BB
chr17_25198977_25198988	DD	FF	df	df	FF	FF	FF	df	FF	FF	FF	FF	df	FF	FF	df	df	df	df	FF	df	FF	FF	df	df	df	df	df	df	df	FF	FF	FF	df	FF	FF	FF	FF	df	FF	FF	FF	df	FF	FF	df	df	df	FF
chr17_25213561_25213600	DD	BB	DD	DD	BB	BB	BB	DD	BB	BB	BB	BB	DD	BB	BB	DD	DD	DD	DD	BB	DD	BB	BB	DD	DD	DD	DD	DD	DD	DD	BB	BB	BB	DD	BB	BB	BB	BB	DD	BB	BB	BB	DD	BB	BB	DD	DD	DD	BB
chr17_25276362_25276399	DD	BB	DD	DD	bn	BB	BB	DD	BB	BB	BB	BB	DD	BB	bn	DD	DD	DD	DD	BB	DD	BB	BB	DD	DD	DD	DD	DD	DD	DD	bn	BB	BB	DD	BB	BB	BB	BB	DD	BB	bn	BB	DD	BB	BB	DD	DD	DD	BB
chr17_25281304_25281327	DD	BB	DD	DD	BB	BB	BB	DD	BB	bn	BB	BB	DD	BB	BB	DD	DD	DD	DD	BB	DD	BB	BB	DD	DD	DD	DD	DD	DD	DD	BB	BB	BB	DD	BB	BB	BB	BB	DD	BB	BB	BB	DD	BB	BB	DD	DD	DD	bn
chr17_25294704_25294717	DD	BB	DD	DD	BB	BB	BB	DD	BB	BB	BB	BB	DD	BB	BB	DD	DD	DD	DD	BB	DD	BB	BB	DD	DD	DD	DD	DD	DD	DD	BB	BB	BB	DD	BB	BB	BB	BB	DD	BB	BB	BB	DD	BB	BB	DD	DD	DD	BB
chr17_25317580_25317639	DD	NA	DD	DD	NA	BB	BB	DD	BB	BB	NN	NA	DD	BB	BB	DD	NA	DD	DD	BB	DD	NA	bd	DD	DD	NA	DD	DD	DD	NA	BB	BB	BB	DD	NA	NA	BB	BB	DD	BB	BB	NN	DD	BB	BB	DD	DD	DD	bn
chr17_25354309_25354336	DD	BB	DD	DD	BB	BB	BB	DD	BB	BB	BB	BB	DD	BB	BB	DD	DD	DD	DD	BB	DD	BB	BB	DD	DD	DD	DD	DD	DD	DD	BB	BB	BB	DD	BB	BB	BB	BB	DD	BB	BB	BB	dn	BB	BB	DD	DD	DD	BB
chr17_25356521_25356532	DD	BB	DD	DD	BB	BB	BB	DD	BB	BB	BB	BB	DD	BB	BB	DD	DD	DD	DD	BB	DD	BB	BB	DD	DD	DD	DD	DD	DD	DD	BB	BB	BB	DD	BB	BB	BB	BB	DD	BB	BB	BB	DD	BB	BB	DD	DD	DD	BB
chr17_25356620_25356639	DD	BB	DD	DD	BB	BB	BB	DD	BB	BB	BB	BB	DD	BB	BB	DD	DD	DD	DD	BB	DD	BB	BB	DD	DD	DD	DD	DD	DD	DD	BB	BB	BB	DD	BB	BB	BB	BB	DD	BB	BB	BB	DD	BB	BB	DD	DD	DD	BB
chr17_25361175_25361188	DD	BB	DD	DD	BB	BB	BB	DD	BB	BB	BB	BB	DD	BB	BB	DD	DD	DD	DD	BB	DD	BB	BB	DD	DD	DD	DD	DD	DD	DD	BB	BB	BB	DD	BB	BB	BB	BB	DD	BB	BB	BB	DD	BB	BB	DD	DD	DD	BB
chr17_25381283_25381310	DD	BB	DD	DD	BB	BB	BB	DD	BB	BB	BB	BB	DD	BB	BB	DD	DD	DD	DD	BB	DD	BB	BB	DD	DD	DD	DD	DD	DD	DD	BB	BB	BB	DD	BB	BB	BB	BB	DD	BB	BB	BB	DD	BB	BB	DD	DD	DD	BB
chr17_25411863_25411874	df	FF	df	df	FF	FF	FF	df	FF	FF	FF	FF	df	FF	FF	df	DD	DD	df	FF	df	FF	FF	df	df	df	df	df	DD	DD	FF	FF	FF	df	FF	FF	FF	FF	df	FF	FF	FF	df	FF	FF	df	df	df	FF
chr17_25420154_25420197	DD	BB	DD	DD	BB	BB	BB	DD	BB	BB	BB	BB	DD	BB	BB	DD	DD	DD	DD	bn	DD	BB	BB	DD	DD	DD	DD	DD	DD	DD	BB	BB	BB	DD	BB	BB	BB	BB	DD	BB	BB	BB	DD	BB	BB	DD	DD	DD	BB
chr17_25498842_25498853	DD	BB	DD	DD	BB	BB	BB	DD	BB	BB	BB	BB	DD	BB	BB	DD	DD	DD	DD	BB	DD	BB	BB	DD	DD	DD	DD	DD	DD	DD	BB	BB	BB	DD	BB	BB	BB	BB	DD	BB	BB	BB	DD	BB	BB	DD	DD	DD	BB
chr17_25521325_25521356	DD	BB	DD	DD	BB	BB	BB	DD	BB	BB	BB	bd	DD	BB	BB	DD	DD	DD	DD	BB	DD	BB	BB	DD	DD	DD	DD	DD	DD	DD	BB	BB	BB	DD	BB	BB	BB	BB	DD	BB	BB	BB	DD	BB	BB	DD	DD	DD	BB
chr17_25562843_25562890	FF	FF	FF	FF	NA	FF	FF	NN	FF	FF	NA	NA	FF	fn	NA	FF	FF	FF	FF	FF	NA	FF	FF	FF	FF	FF	FF	FF	FF	FF	FF	FF	FF	FF	FF	NA	NA	FF	FF	NN	NA	FF	FF	FF	FF	FF	FF	FF	NA
chr17_25612516_25612555	DD	BB	DD	DD	BB	BB	BB	DD	BB	BB	BB	BB	DD	BB	BB	DD	DD	DD	DD	BB	DD	BB	BB	DD	DD	DD	DD	DD	DD	DD	BB	BB	BB	DD	BB	BB	BB	BB	DD	BB	BB	BB	DD	BB	BB	DD	DD	DD	BB
chr17_25695435_25695470	FF	FF	FF	FF	FF	NA	FF	FF	FF	FF	FF	FF	FF	NN	FF	FF	FF	NA	FF	FF	FF	FF	FF	fn	FF	NA	FF	FF	FF	FF	FF	FF	FF	FF	FF	FF	FF	FF	FF	FF	FF	FF	FF	FF	FF	FF	FF	FF	FF
chr17_25706149_25706170	DD	BB	DD	DD	BB	BB	BB	DD	BB	BB	BB	BB	DD	BB	BB	DD	DD	DD	DD	BB	DD	BB	BB	DD	DD	DD	DD	DD	DD	DD	BB	BB	BB	DD	BB	BB	BB	BB	DD	BB	BB	BB	DD	BB	BB	DD	DD	DD	BB
chr17_25765327_25765350	DD	BB	DD	DD	BB	BB	BB	DD	BB	BB	BB	BB	DD	BB	BB	DD	DD	DD	DD	BB	DD	BB	BB	DD	DD	DD	DD	DD	DD	DD	BB	BB	BB	DD	BB	BB	BB	BB	DD	BB	BB	BB	DD	BB	BB	DD	DD	DD	BB
chr17_25889194_25889237	DD	BB	DD	DD	BB	BB	BB	DD	BB	BB	BB	BB	DD	BB	BB	DD	DD	DD	DD	BB	DD	BB	BB	DD	DD	DD	DD	dn	DD	DD	BB	BB	BB	DD	BB	BB	BB	BB	DD	BB	BB	bn	DD	BB	BB	DD	DD	DD	BB
chr17_25897225_25897268	DD	NA	DD	DD	BB	NA	BB	DD	NA	NN	BB	BB	DD	BB	BB	DD	DD	DD	DD	BB	DD	NA	BB	DD	NA	NA	DD	DD	NA	DD	BB	BB	BB	DD	NA	BB	NA	BB	DD	NA	BB	BB	DD	NA	BB	NA	DD	DD	BB
chr17_25999701_25999716	DD	BB	DD	DD	BB	BB	BB	DD	BB	BB	BB	BB	DD	BB	BB	DD	DD	DD	DD	BB	DD	BB	BB	DD	DD	DD	DD	DD	DD	DD	BB	BB	BB	DD	BB	BB	BB	BB	DD	BB	BB	BB	DD	BB	BB	DD	DD	DD	BB
chr17_26003093_26003104	DD	BB	DD	DD	BB	BB	BB	DD	BB	BB	BB	BB	DD	BB	BB	DD	DD	DD	DD	BB	DD	BB	BB	DD	DD	DD	DD	DD	DD	DD	BB	BB	BB	DD	BB	BB	BB	BB	DD	BB	BB	BB	DD	BB	BB	DD	DD	DD	BB
chr17_26072899_26072938	NN	BB	nn	NN	BB	BB	BB	NN	BB	BB	BB	BB	NN	BB	BB	NN	NN	NN	NN	BB	NN	BB	BB	NN	NN	NA	DD	NA	DD	DD	BB	BB	BB	DD	BB	BB	BB	BB	DD	BB	BB	BB	bd	BB	BB	NA	DD	DD	BB
chr17_26227051_26227082	DD	BB	DD	DD	BB	BB	BB	DD	BB	BB	BB	BB	DD	BB	BB	DD	DD	DD	DD	BB	DD	BB	BB	DD	DD	DD	DD	DD	DD	DD	BB	BB	BB	DD	BB	BB	BB	BB	DD	BB	BB	BB	DD	BB	BB	DD	DD	DD	BB
chr17_26232890_26232909	FF	FF	FF	FF	FF	FF	FF	NA	FF	FF	FF	FF	FF	FF	FF	FF	FF	FF	NN	FF	FF	FF	FF	FF	FF	FF	FF	FF	NA	FF	FF	FF	FF	FF	FF	FF	FF	FF	FF	FF	NA	NA	FF	FF	NA	FF	FF	FF	FF
chr17_26259421_26259432	df	FF	df	df	FF	FF	FF	df	FF	FF	FF	FF	df	FF	FF	df	df	df	df	FF	df	FF	FF	df	df	df	df	df	df	df	FF	FF	FF	df	FF	FF	FF	FF	df	FF	FF	FF	df	FF	FF	df	df	df	FF
chr17_26268899_26268914	DD	BB	DD	DD	BB	bn	BB	DD	BB	BB	BB	BB	DD	BB	BB	DD	DD	DD	DD	BB	DD	BB	BB	DD	DD	DD	DD	DD	DD	DD	BB	BB	BB	DD	BB	BB	BB	BB	bd	BB	BB	BB	DD	BB	BB	DD	DD	DD	BB
chr17_26299314_26299329	DD	BB	DD	DD	BB	BB	BB	DD	BB	BB	BB	BB	DD	BB	BB	DD	DD	DD	DD	BB	DD	BB	BB	DD	DD	DD	DD	DD	DD	DD	BB	BB	BB	DD	BB	BB	BB	BB	DD	BB	BB	BB	DD	BB	BB	DD	DD	DD	BB
chr17_26299486_26299497	DD	BB	DD	DD	BB	BB	BB	DD	BB	BB	BB	BB	DD	BB	BB	DD	DD	DD	DD	BB	DD	BB	BB	DD	DD	DD	DD	DD	DD	DD	BB	BB	BB	DD	BB	BB	BB	BB	DD	BB	BB	BB	DD	BB	BB	DD	DD	DD	BB
chr17_26332052_26332087	DD	BB	DD	DD	BB	BB	BB	DD	BB	BB	BB	BB	DD	BB	BB	DD	DD	DD	DD	BB	DD	BB	BB	DD	DD	DD	DD	DD	DD	DD	BB	BB	BB	DD	BB	BB	BB	BB	DD	BB	BB	BB	DD	BB	BB	DD	DD	DD	BB
chr17_26395733_26395787	DD	BB	DD	DD	BB	NA	BB	DD	BB	BB	NN	BB	DD	NA	BB	DD	DD	DD	DD	BB	DD	BB	BB	DD	NA	NA	DD	DD	DD	DD	NA	BB	BB	DD	NA	NA	BB	BB	DD	NA	NA	BB	DD	BB	BB	DD	DD	DD	NA
chr17_26398580_26398595	DD	BB	DD	DD	BB	BB	BB	DD	BB	BB	BB	BB	DD	BB	BB	DD	DD	DD	DD	BB	DD	BB	BB	DD	DD	DD	DD	DD	DD	DD	BB	BB	BB	DD	BB	BB	BB	BB	DD	BB	BB	BB	DD	BB	BB	DD	DD	DD	BB
chr17_26457638_26457657	DD	BB	DD	DD	BB	BB	BB	DD	BB	BB	BB	BB	DD	BB	BB	DD	DD	DD	DD	BB	DD	BB	BB	DD	DD	DD	DD	DD	DD	DD	BB	BB	BB	DD	BB	BB	BB	BB	DD	BB	BB	BB	DD	BB	BB	DD	DD	DD	BB
chr17_26485443_26485467	DD	BB	DD	DD	BB	BB	BB	DD	BB	BB	BB	BB	DD	BB	BB	DD	DD	DD	DD	BB	DD	BB	BB	DD	DD	DD	DD	DD	DD	DD	BB	BB	BB	DD	BB	BB	BB	BB	DD	BB	BB	BB	DD	BB	BB	DD	DD	DD	BB
chr17_26487146_26487157	DD	BB	DD	DD	BB	BB	BB	DD	BB	BB	BB	BB	DD	BB	BB	DD	DD	DD	DD	BB	DD	BB	BB	DD	DD	DD	DD	DD	DD	DD	BB	BB	BB	DD	BB	BB	BB	BB	DD	BB	BB	BB	DD	BB	BB	DD	DD	DD	BB
chr17_26530836_26530856	DD	BB	DD	DD	BB	BB	BB	DD	BB	BB	BB	BB	DD	BB	BB	DD	DD	DD	DD	BB	DD	BB	BB	DD	DD	DD	DD	DD	DD	DD	BB	BB	BB	DD	BB	BB	BB	BB	DD	BB	BB	BB	DD	BB	BB	DD	DD	DD	BB
chr17_26532781_26532820	DD	BB	DD	DD	BB	BB	BB	DD	BB	BB	BB	BB	DD	BB	BB	DD	DD	DD	DD	BB	DD	BB	BB	DD	DD	DD	DD	DD	DD	DD	BB	BB	BB	DD	BB	BB	BB	BB	DD	BB	BB	BB	DD	BB	BB	DD	DD	DD	BB
chr17_26539588_26539601	DD	BB	DD	DD	BB	BB	BB	DD	BB	BB	BB	BB	DD	BB	BB	dd	dd	dd	dd	BB	dd	BB	BB	DD	dd	dd	dd	dd	dd	DD	BB	BB	BB	dd	BB	BB	BB	BB	dd	BB	BB	BB	DD	BB	BB	dd	DD	dd	BB
chr17_26541789_26541832	DD	BB	DD	DD	BB	BB	BB	DD	BB	BB	BB	BB	DD	BB	BB	DD	DD	DD	DD	BB	DD	BB	BB	DD	DD	DD	DD	DD	DD	DD	BB	BB	BB	DD	BB	BB	BB	BB	DD	BB	BB	BB	DD	BB	BB	DD	DD	DD	BB
chr17_26586869_26586883	DD	BB	DD	DD	BB	BB	BB	DD	BB	BB	BB	DD	DD	BB	BB	DD	DD	DD	DD	BB	DD	BB	BB	DD	DD	DD	DD	DD	DD	DD	BB	BB	BB	DD	BB	BB	BB	BB	DD	BB	BB	BB	DD	BB	BB	DD	DD	DD	BB
chr17_26590221_26590234	DD	BB	DD	DD	BB	BB	BB	DD	BB	BB	BB	DD	DD	BB	BB	DD	DD	DD	DD	BB	DD	BB	BB	DD	DD	DD	DD	DD	DD	DD	BB	BB	BB	DD	BB	BB	BB	BB	DD	BB	BB	BB	DD	BB	BB	DD	DD	DD	BB
chr17_26595562_26595589	DD	BB	DD	DD	BB	BB	BB	DD	BB	BB	BB	DD	DD	BB	BB	DD	DD	DD	DD	BB	DD	BB	BB	DD	DD	DD	DD	DD	DD	DD	BB	BB	BB	DD	BB	BB	BB	BB	DD	BB	BB	BB	DD	BB	BB	DD	DD	DD	BB
chr17_26596964_26596985	DD	BB	DD	DD	BB	BB	BB	dn	BB	BB	BB	DD	DD	BB	BB	DD	DD	DD	DD	BB	DD	BB	BB	DD	DD	DD	DD	DD	DD	DD	BB	BB	BB	DD	BB	BB	BB	BB	DD	BB	BB	BB	DD	BB	BB	DD	DD	DD	BB
chr17_26609466_26609485	DD	BB	DD	DD	BB	BB	BB	DD	BB	BB	BB	DD	DD	BB	BB	DD	DD	DD	DD	BB	DD	BB	BB	DD	DD	DD	DD	DD	DD	dn	BB	BB	BB	DD	BB	BB	BB	BB	DD	BB	BB	BB	DD	BB	BB	DD	DD	DD	BB
chr17_26646446_26646471	DD	BB	DD	DD	BB	BB	NA	DD	BB	BB	BB	DD	DD	BB	BB	DD	DD	DD	DD	BB	DD	BB	BB	DD	DD	DD	DD	DD	DD	DD	BB	BB	BB	DD	BB	BB	BB	BB	DD	BB	BB	BB	DD	BB	BB	DD	DD	DD	BB
chr17_26679316_26679355	FF	FF	FF	FF	FF	FF	FF	FF	FF	FF	FF	FF	FF	FF	FF	FF	FF	FF	FF	FF	FF	NA	FF	FF	FF	NA	FF	FF	FF	FF	FF	FF	FF	FF	FF	FF	FF	FF	FF	FF	FF	FF	FF	FF	FF	NA	FF	fn	FF
chr17_26703542_26703573	DD	BB	DD	DD	BB	BB	DD	DD	BB	BB	BB	DD	DD	BB	BB	DD	DD	DD	DD	BB	DD	BB	BB	DD	DD	DD	DD	DD	DD	DD	BB	BB	BB	DD	BB	BB	BB	BB	DD	BB	BB	BB	DD	BB	BB	DD	DD	DD	BB
chr17_26744427_26744458	DD	BB	DD	DD	BB	BB	DD	DD	BB	BB	BB	DD	DD	BB	BB	DD	DD	DD	DD	BB	DD	BB	BB	DD	DD	DD	DD	DD	DD	DD	BB	BB	BB	DD	BB	BB	BB	BB	DD	BB	BB	BB	DD	BB	BB	DD	DD	DD	BB
chr17_26768251_26768278	FF	FF	FF	NN	FF	NA	FF	FF	FF	FF	FF	FF	FF	FF	FF	FF	FF	FF	FF	FF	FF	FF	FF	FF	FF	FF	FF	FF	FF	FF	FF	FF	FF	FF	FF	NA	FF	FF	FF	FF	FF	FF	FF	FF	FF	FF	FF	FF	FF
chr17_26770150_26770161	DD	BB	DD	DD	BB	BB	DD	DD	BB	BB	BB	DD	DD	BB	BB	DD	DD	DD	DD	BB	DD	BB	BB	DD	DD	DD	DD	DD	DD	DD	BB	BB	BB	DD	BB	BB	BB	BB	DD	BB	BB	BB	DD	BB	BB	DD	DD	DD	BB
chr17_26816432_26816458	DD	BB	DD	DD	BB	BB	DD	DD	BB	BB	BB	DD	DD	BB	BB	DD	DD	DD	DD	BB	DD	BB	BB	DD	DD	DD	DD	DD	DD	DD	BB	BB	BB	DD	BB	BB	BB	BB	DD	BB	BB	BB	DD	BB	BB	DD	DD	DD	BB
chr17_26837136_26837168	FF	FF	FF	FF	FF	FF	FF	FF	FF	FF	FF	FF	FF	FF	FF	FF	FF	FF	FF	FF	FF	FF	FF	FF	FF	FF	FF	FF	FF	FF	FF	FF	FF	FF	FF	NA	NA	FF	FF	FF	FF	FF	FF	FF	FF	FF	FF	FF	FF
chr17_26869352_26869379	DD	BB	DD	DD	BB	BB	DD	DD	BB	BB	BB	DD	DD	BB	BB	DD	DD	DD	DD	BB	DD	BB	BB	DD	DD	DD	DD	DD	DD	DD	BB	BB	BB	DD	BB	BB	BB	BB	DD	BB	BB	BB	DD	BB	BB	DD	DD	DD	BB
chr17_26871013_26871052	DD	BB	DD	DD	BB	BB	DD	DD	BB	BB	BB	DD	DD	BB	BB	DD	DD	DD	DD	BB	DD	BB	BB	DD	DD	DD	DD	DD	DD	DD	BB	BB	BB	DD	BB	BB	BB	BB	DD	BB	BB	BB	DD	BB	DD	DD	DD	DD	BB
chr17_26878615_26878642	DD	BB	DD	DD	BB	BB	DD	DD	BB	bn	BB	DD	DD	BB	bn	DD	DD	DD	DD	BB	DD	BB	BB	DD	DD	DD	DD	DD	DD	DD	BB	BB	BB	DD	BB	BB	BB	BB	DD	BB	BB	BB	DD	BB	BB	DD	DD	DD	BB
chr17_26891436_26891479	DD	BB	DD	DD	BB	BB	DD	DD	BB	BB	BB	DD	DD	BB	BB	DD	DD	DD	DD	BB	DD	BB	BB	DD	DD	DD	DD	DD	DD	DD	BB	BB	BB	DD	BB	BB	BB	BB	DD	BB	BB	BB	DD	BB	BB	DD	DD	DD	BB
chr17_26992686_26992703	DD	BB	DD	DD	BB	NA	DD	DD	BB	BB	BB	dd	dd	BB	BB	dd	dd	dd	DD	BB	dd	BB	BB	DD	DD	DD	dd	DD	DD	dd	BB	BB	BB	dd	BB	BB	BB	BB	dd	BB	BB	BB	dd	BB	BB	DD	DD	DD	BB
chr17_26998221_26998232	df	FF	DD	df	FF	FF	DD	DD	FF	FF	FF	df	DD	FF	FF	df	DD	df	df	FF	df	FF	FF	DD	df	df	DD	df	df	df	FF	FF	FF	DD	FF	FF	FF	FF	df	FF	FF	FF	DD	FF	FF	DD	df	df	FF
chr17_27014860_27014880	DD	BB	DD	DD	BB	DD	DD	DD	BB	BB	BB	DD	DD	BB	BB	DD	DD	DD	DD	BB	DD	BB	BB	DD	DD	DD	DD	DD	DD	DD	BB	BB	BB	DD	BB	BB	BB	BB	DD	BB	BB	BB	DD	BB	BB	DD	DD	DD	BB
chr17_27024784_27024799	DD	BB	DD	DD	BB	DD	DD	DD	BB	BB	BB	DD	DD	BB	BB	DD	DD	DD	DD	BB	DD	BB	BB	DD	DD	DD	DD	DD	DD	DD	BB	BB	BB	DD	BB	BB	BB	BB	DD	BB	BB	BB	DD	BB	BB	DD	DD	DD	BB
chr17_27026369_27026404	DD	BB	DD	DD	BB	DD	DD	DD	BB	BB	BB	DD	DD	BB	BB	DD	DD	DD	DD	BB	DD	BB	BB	DD	DD	DD	DD	DD	DD	DD	BB	BB	BB	DD	BB	BB	BB	BB	DD	BB	BB	BB	DD	BB	BB	DD	DD	DD	bn
chr17_27045423_27045436	DD	BB	DD	DD	BB	DD	DD	DD	BB	BB	BB	DD	DD	BB	BB	DD	DD	DD	DD	BB	DD	BB	BB	DD	DD	DD	DD	DD	DD	DD	BB	BB	BB	DD	BB	BB	BB	BB	DD	BB	BB	BB	DD	BB	BB	DD	DD	bd	BB
chr17_27073422_27073449	df	FF	df	DD	FF	df	df	DD	FF	FF	FF	df	df	FF	FF	df	df	DD	df	FF	df	FF	FF	df	DD	df	DD	df	df	df	FF	FF	FF	DD	FF	FF	FF	FF	df	FF	FF	FF	DD	FF	FF	df	df	DD	FF
chr17_27089548_27089569	DD	BB	DD	DD	BB	DD	DD	DD	BB	BB	BB	DD	DD	BB	BB	DD	DD	DD	DD	BB	DD	BB	BB	DD	DD	DD	DD	DD	DD	DD	BB	BB	BB	DD	BB	BB	BB	BB	DD	BB	BB	BB	DD	BB	BB	DD	DD	DD	BB
chr17_27127252_27127267	DD	BB	DD	DD	BB	DD	DD	DD	BB	BB	BB	DD	DD	BB	BB	DD	DD	DD	DD	BB	DD	BB	BB	DD	DD	DD	DD	DD	DD	DD	BB	BB	BB	DD	BB	BB	BB	BB	DD	BB	BB	BB	DD	BB	BB	DD	DD	DD	BB
chr17_27136514_27136528	DD	BB	DD	DD	BB	DD	DD	DD	BB	BB	BB	DD	DD	BB	BB	DD	DD	DD	DD	BB	DD	BB	BB	DD	DD	DD	DD	DD	DD	DD	BB	BB	BB	DD	BB	BB	BB	BB	DD	BB	BB	BB	DD	BB	BB	DD	DD	DD	BB
chr17_27137768_27137795	DD	BB	DD	DD	BB	DD	DD	DD	BB	BB	BB	DD	DD	BB	BB	DD	DD	DD	DD	BB	DD	BB	BB	DD	DD	DD	DD	DD	DD	DD	BB	BB	BB	DD	BB	BB	BB	BB	DD	BB	BB	BB	DD	BB	BB	DD	DD	DD	BB
chr17_27168129_27168152	DD	BB	DD	DD	BB	DD	DD	DD	BB	BB	BB	DD	DD	BB	BB	DD	DD	DD	DD	BB	DD	BB	BB	DD	DD	DD	DD	DD	DD	DD	BB	BB	BB	DD	BB	BB	BB	BB	DD	BB	BB	BB	DD	BB	BB	DD	DD	DD	BB
chr17_27180482_27180505	DD	BB	DD	DD	BB	DD	DD	DD	BB	BB	BB	DD	DD	BB	BB	DD	DD	DD	DD	BB	DD	BB	BB	DD	DD	DD	DD	DD	DD	DD	BB	BB	BB	DD	BB	BB	BB	BB	DD	BB	BB	BB	DD	BB	BB	DD	DD	DD	BB
chr17_27247318_27247357	DD	BB	DD	DD	BB	DD	DD	DD	BB	BB	BB	DD	DD	BB	BB	DD	DD	DD	DD	BB	DD	BB	BB	DD	DD	DD	DD	DD	DD	DD	BB	BB	BB	DD	BB	BB	BB	BB	DD	BB	BB	BB	DD	BB	BB	DD	DD	DD	BB
chr17_27308604_27308631	FF	FF	df	FF	FF	df	df	df	DD	FF	FF	df	df	FF	FF	df	FF	FF	FF	FF	df	FF	FF	FF	df	df	df	FF	df	FF	FF	FF	FF	df	FF	FF	FF	FF	df	FF	FF	FF	df	FF	FF	FF	df	df	FF
chr17_27330311_27330343	DD	BB	DD	DD	BB	DD	DD	DD	BB	BB	BB	DD	DD	BB	BB	DD	DD	DD	DD	BB	DD	BB	BB	DD	DD	DD	DD	DD	DD	DD	BB	BB	BB	DD	BB	BB	BB	BB	DD	BB	BB	BB	DD	BB	BB	DD	DD	DD	BB
chr17_27364914_27364937	DD	BB	DD	DD	BB	DD	DD	DD	BB	BB	BB	DD	DD	BB	BB	DD	DD	DD	DD	BB	DD	BB	BB	DD	DD	DD	DD	DD	DD	DD	BB	BB	BB	DD	BB	BB	BB	BB	DD	BB	BB	BB	DD	BB	BB	DD	DD	DD	BB
chr17_27374354_27374369	DD	BB	DD	DD	BB	DD	DD	DD	BB	BB	BB	DD	DD	BB	BB	DD	DD	DD	DD	BB	DD	BB	BB	DD	DD	DD	DD	DD	DD	DD	BB	BB	BB	DD	BB	BB	BB	BB	DD	BB	BB	BB	DD	BB	BB	DD	DD	DD	BB
chr17_27393743_27393778	DD	BB	DD	DD	BB	DD	DD	DD	BB	BB	BB	DD	DD	BB	BB	DD	DD	DD	DD	BB	DD	BB	BB	DD	DD	DD	DD	DD	DD	DD	bd	BB	BB	DD	BB	BB	BB	BB	DD	BB	BB	BB	DD	BB	BB	DD	DD	DD	BB
chr17_27416029_27416040	DD	BB	DD	DD	BB	DD	DD	DD	BB	BB	BB	DD	DD	BB	BB	DD	DD	DD	DD	BB	DD	BB	BB	DD	DD	DD	DD	DD	DD	DD	BB	BB	BB	DD	BB	BB	BB	BB	DD	BB	BB	BB	DD	BB	BB	DD	DD	DD	BB
chr17_27416921_27416938	DD	BB	DD	DD	BB	DD	DD	DD	BB	BB	BB	DD	DD	BB	BB	DD	DD	DD	DD	BB	DD	BB	BB	DD	DD	DD	DD	DD	DD	DD	BB	BB	BB	DD	BB	BB	BB	BB	DD	BB	BB	BB	DD	BB	BB	DD	DD	DD	BB
chr17_27420398_27420425	NA	BB	NA	NA	BB	NA	NA	DD	BB	BB	BB	NA	NA	BB	BB	NA	NA	NA	NA	BB	DD	BB	BB	DD	NN	NA	DD	NA	NA	NA	BB	BB	BB	DD	BB	BB	BB	BB	DD	BB	BB	BB	DD	BB	BB	NA	DD	DD	BB
chr17_27498205_27498232	DD	BB	DD	DD	BB	DD	DD	BB	BB	BB	BB	DD	DD	BB	BB	DD	DD	DD	DD	BB	DD	BB	BB	DD	DD	DD	DD	DD	DD	DD	DD	BB	BB	DD	BB	BB	BB	BB	DD	BB	BB	BB	DD	BB	BB	DD	DD	DD	BB
chr17_27513207_27513221	DD	BB	DD	DD	BB	DD	DD	BB	BB	BB	BB	DD	DD	BB	BB	DD	DD	DD	DD	BB	DD	BB	BB	DD	DD	DD	DD	DD	DD	DD	DD	BB	BB	DD	BB	BB	BB	BB	DD	BB	BB	BB	DD	BB	BB	DD	DD	DD	BB
chr17_27533422_27533441	DD	BB	DD	DD	BB	DD	DD	BB	BB	BB	BB	DD	DD	BB	BB	DD	DD	DD	DD	BB	DD	BB	BB	DD	DD	DD	DD	DD	DD	DD	DD	BB	BB	DD	BB	BB	BB	BB	DD	BB	BB	BB	DD	BB	BB	DD	DD	DD	BB
chr17_27540115_27540142	DD	BB	DD	DD	BB	DD	DD	BB	BB	BB	BB	DD	DD	BB	BB	DD	DD	DD	DD	BB	DD	BB	BB	DD	DD	DD	DD	DD	DD	DD	DD	BB	BB	DD	BB	BB	BB	BB	DD	BB	BB	BB	DD	BB	BB	DD	DD	DD	BB
chr17_27569647_27569658	DD	BB	DD	DD	BB	DD	DD	BB	BB	BB	BB	DD	DD	BB	BB	DD	DD	DD	DD	BB	DD	BB	BB	DD	DD	DD	DD	DD	DD	DD	DD	BB	BB	DD	BB	BB	BB	BB	DD	BB	BB	BB	DD	BB	BB	DD	DD	DD	BB
chr17_27572762_27572773	DD	BB	DD	DD	BB	DD	DD	BB	BB	BB	BB	DD	DD	BB	BB	DD	DD	DD	DD	BB	DD	BB	BB	DD	DD	DD	DD	DD	DD	DD	DD	BB	BB	DD	BB	BB	BB	BB	DD	BB	BB	BB	DD	BB	BB	DD	DD	DD	BB
chr17_27591970_27592005	DD	BB	DD	DD	BB	DD	DD	BB	BB	BB	BB	DD	DD	BB	BB	DD	DD	DD	DD	BB	DD	BB	BB	DD	DD	DD	DD	DD	DD	DD	DD	BB	BB	DD	BB	BB	BB	BB	DD	BB	BB	BB	DD	BB	BB	DD	DD	DD	BB
chr17_27594127_27594146	FF	FF	FF	FF	NA	NA	FF	FF	FF	FF	FF	FF	NA	FF	FF	FF	FF	FF	FF	FF	FF	FF	FF	FF	FF	NA	FF	NA	FF	FF	FF	NA	FF	FF	FF	NA	FF	FF	FF	NA	FF	FF	FF	FF	FF	NA	FF	FF	FF
chr17_27598099_27598146	dd	BB	dd	dd	NA	dd	dd	BB	BB	BB	BB	dd	dd	BB	BB	dd	dd	dd	dd	BB	dd	BB	BB	dd	dd	dd	dd	dd	dd	dd	dd	BB	BB	dd	NA	BB	NN	BB	dd	BB	BB	BB	dd	BB	BB	dd	dd	dd	NA
chr17_27622847_27622866	DD	BB	DD	DD	BB	DD	DD	BB	BB	BB	BB	DD	DD	BB	BB	DD	DD	DD	DD	BB	DD	BB	BB	DD	DD	DD	DD	DD	DD	DD	DD	BB	BB	DD	BB	BB	BB	BB	DD	BB	BB	BB	DD	BB	BB	DD	DD	DD	BB
chr17_27660152_27660166	DD	BB	DD	DD	BB	DD	DD	BB	BB	BB	BB	DD	DD	BB	BB	DD	DD	DD	DD	BB	DD	BB	BB	DD	DD	DD	DD	DD	DD	DD	DD	BB	BB	DD	BB	BB	BB	BB	DD	BB	BB	BB	DD	BB	BB	DD	DD	DD	BB
chr17_27664443_27664462	DD	BB	DD	DD	BB	DD	DD	BB	BB	BB	BB	DD	DD	BB	BB	DD	bd	DD	DD	BB	DD	BB	BB	DD	DD	DD	DD	DD	DD	DD	DD	BB	BB	DD	BB	BB	BB	BB	DD	BB	BB	BB	DD	BB	BB	DD	DD	DD	BB
chr17_27666380_27666400	DD	BB	DD	DD	BB	DD	DD	BB	BB	BB	BB	DD	DD	BB	BB	DD	DD	DD	DD	BB	DD	BB	BB	DD	DD	DD	DD	DD	DD	DD	DD	BB	BB	DD	BB	BB	BB	BB	DD	BB	BB	BB	DD	BB	BB	DD	DD	DD	BB
chr17_27681183_27681202	DD	BB	DD	DD	BB	dn	DD	BB	BB	BB	BB	DD	DD	BB	BB	DD	DD	DD	DD	BB	DD	BB	BB	DD	DD	DD	DD	DD	dn	DD	DD	BB	BB	DD	BB	BB	BB	BB	DD	BB	BB	BB	DD	BB	BB	DD	DD	DD	bn
chr17_27719226_27719241	DD	BB	DD	DD	BB	DD	DD	BB	BB	BB	BB	DD	DD	BB	BB	DD	DD	DD	DD	BB	DD	BB	BB	DD	DD	DD	DD	DD	DD	DD	DD	BB	BB	DD	BB	BB	BB	BB	DD	BB	BB	BB	DD	BB	BB	DD	DD	DD	BB
chr17_27783510_27783533	DD	BB	DD	DD	BB	DD	DD	BB	BB	BB	BB	DD	DD	BB	BB	DD	DD	DD	DD	BB	DD	bd	BB	DD	DD	DD	DD	DD	DD	DD	DD	BB	BB	DD	BB	BB	BB	BB	DD	BB	BB	BB	DD	BB	BB	DD	DD	DD	BB
chr17_27799648_27799669	DD	BB	DD	DD	BB	DD	DD	BB	BB	BB	BB	DD	DD	BB	BB	DD	DD	DD	DD	BB	DD	BB	BB	DD	DD	DD	DD	DD	DD	DD	DD	BB	BB	DD	BB	BB	BB	BB	DD	BB	BB	BB	DD	BB	BB	DD	DD	DD	BB
chr17_27801632_27801665	DD	NA	DD	DD	NA	NA	DD	BB	NA	BB	BB	DD	DD	NA	NA	DD	DD	DD	DD	NA	NA	BB	bn	DD	DD	DD	DD	DD	DD	NA	DD	NA	NA	DD	NA	BB	NA	NA	DD	BB	BB	BB	DD	NA	NA	DD	DD	DD	NA
chr17_27828476_27828487	DD	BB	DD	DD	BB	DD	DD	BB	BB	BB	BB	DD	DD	BB	BB	DD	DD	DD	DD	BB	DD	BB	BB	DD	DD	DD	DD	DD	DD	DD	DD	BB	BB	DD	BB	BB	BB	BB	DD	BB	BB	BB	DD	BB	BB	DD	DD	DD	BB
chr17_27829620_27829631	DD	BB	DD	DD	BB	DD	DD	BB	BB	BB	BB	DD	DD	BB	BB	DD	DD	DD	DD	BB	DD	BB	BB	DD	DD	DD	DD	DD	DD	DD	DD	BB	BB	DD	BB	BB	BB	BB	DD	BB	BB	BB	DD	BB	BB	DD	DD	DD	BB
chr17_27853515_27853538	DD	BB	DD	DD	BB	DD	DD	BB	BB	BB	BB	DD	DD	BB	BB	DD	DD	DD	DD	BB	DD	BB	BB	DD	DD	DD	DD	DD	DD	DD	DD	BB	BB	DD	BB	BB	BB	BB	DD	BB	BB	BB	DD	BB	BB	DD	DD	DD	BB
chr17_27858364_27858399	dd	BB	dd	dd	BB	dd	dd	BB	BB	BB	BB	dd	dd	BB	BB	dd	dd	dd	dd	BB	dd	BB	BB	dd	dd	dd	dd	dd	dd	dd	dd	BB	BB	dd	BB	BB	BB	BB	dd	BB	BB	BB	dd	BB	BB	dd	dd	dd	BB
chr17_27862912_27862923	DD	BB	DD	DD	BB	DD	DD	BB	BB	BB	BB	DD	DD	BB	BB	DD	DD	DD	DD	BB	DD	BB	BB	DD	DD	DD	DD	DD	DD	DD	DD	BB	BB	DD	BB	BB	BB	BB	DD	BB	BB	BB	DD	BB	BB	DD	DD	DD	BB
chr17_27878575_27878600	DD	BB	DD	DD	BB	DD	DD	bn	bn	BB	BB	DD	DD	BB	BB	DD	DD	DD	DD	BB	DD	BB	BB	DD	DD	DD	DD	DD	DD	DD	DD	BB	BB	DD	bn	bn	BB	bn	DD	BB	BB	BB	DD	BB	BB	DD	DD	DD	BB
chr17_27912857_27912870	DD	BB	DD	DD	BB	DD	DD	BB	BB	BB	BB	DD	DD	BB	BB	DD	DD	DD	DD	BB	DD	BB	BB	DD	DD	DD	DD	DD	DD	DD	DD	BB	BB	DD	BB	BB	BB	BB	DD	BB	BB	BB	DD	BB	BB	DD	DD	DD	BB
chr17_27922940_27922955	bd	BB	dd	dd	BB	DD	dd	BB	BB	BB	BB	DD	dd	BB	BB	dd	DD	DD	dd	BB	dd	BB	BB	dd	dd	DD	dd	DD	DD	bd	DD	BB	BB	dd	BB	BB	BB	BB	dd	BB	BB	BB	dd	BB	BB	DD	dd	dd	BB
chr17_27922955_27922986	DD	bn	DD	DD	BB	DD	DD	BB	bn	BB	BB	dn	DD	BB	BB	DD	DD	DD	DD	BB	DD	BB	BB	DD	DD	DD	DD	DD	DD	DD	DD	BB	BB	DD	BB	BB	BB	BB	DD	BB	BB	BB	DD	BB	BB	DD	DD	DD	BB
chr17_27933510_27933521	DD	BB	DD	DD	BB	DD	DD	BB	BB	BB	BB	DD	DD	BB	BB	DD	DD	DD	DD	BB	DD	BB	BB	DD	DD	DD	DD	DD	DD	DD	DD	BB	BB	DD	BB	BB	BB	BB	DD	BB	BB	BB	DD	BB	BB	DD	DD	DD	BB
chr17_27947640_27947659	dn	bn	DD	DD	BB	DD	DD	BB	BB	BB	BB	DD	DD	BB	BB	DD	DD	DD	DD	BB	DD	BB	BB	DD	dn	DD	DD	DD	DD	DD	DD	BB	BB	DD	BB	BB	BB	BB	DD	BB	BB	BB	DD	BB	BB	DD	DD	DD	BB
chr17_27954063_27954083	DD	BB	DD	DD	BB	DD	DD	BB	BB	BB	BB	DD	DD	BB	BB	DD	DD	DD	DD	BB	DD	BB	BB	DD	DD	DD	DD	DD	DD	DD	DD	BB	BB	DD	BB	BB	BB	BB	DD	BB	BB	BB	DD	BB	BB	DD	DD	DD	BB
chr17_27954341_27954364	DD	BB	DD	DD	BB	DD	DD	BB	BB	BB	BB	DD	DD	BB	BB	DD	DD	DD	DD	BB	DD	BB	BB	DD	DD	DD	DD	DD	DD	DD	DD	BB	BB	DD	BB	BB	BB	BB	DD	BB	BB	BB	DD	BB	BB	DD	DD	DD	BB
chr17_27998693_27998710	DD	BB	DD	DD	BB	DD	DD	BB	BB	BB	BB	DD	DD	BB	BB	DD	dn	DD	DD	bn	DD	BB	BB	DD	DD	DD	DD	DD	DD	dn	DD	BB	BB	dn	BB	BB	BB	BB	DD	BB	BB	BB	DD	BB	BB	DD	DD	DD	BB
chr17_28010358_28010412	DD	BB	DD	DD	BB	DD	DD	BB	BB	BB	BB	DD	DD	BB	BB	DD	DD	DD	DD	BB	DD	BB	BB	DD	DD	BB	DD	DD	DD	DD	DD	BB	BB	DD	BB	BB	BB	BB	DD	BB	bd	BB	DD	BB	BB	DD	DD	DD	BB
chr17_28019468_28019494	DD	BB	DD	DD	BB	DD	DD	BB	BB	BB	BB	DD	DD	BB	BB	DD	DD	DD	DD	BB	DD	BB	BB	DD	DD	DD	DD	DD	DD	DD	DD	BB	BB	DD	BB	BB	BB	BB	DD	BB	BB	BB	DD	BB	BB	DD	DD	DD	BB
chr17_28021812_28021847	DD	BB	DD	bd	BB	DD	DD	BB	BB	BB	BB	DD	DD	BB	BB	DD	DD	DD	DD	BB	DD	BB	BB	DD	DD	DD	DD	DD	DD	DD	DD	BB	BB	DD	BB	BB	BB	bn	DD	BB	BB	BB	DD	BB	BB	DD	DD	DD	BB
chr17_28072435_28072466	NN	BB	NN	NN	BB	NA	bn	BB	BB	NA	BB	NN	NN	BB	NA	NN	NN	NN	NN	BB	NN	BB	BB	NN	NN	DD	DD	NA	DD	DD	DD	BB	BB	NA	BB	BB	BB	BB	DD	BB	BB	BB	DD	BB	BB	DD	DD	DD	NA
chr17_28387359_28387384	DD	BB	DD	DD	BB	dn	DD	BB	BB	BB	BB	DD	NA	BB	BB	DD	NA	DD	NA	NA	NA	NA	NA	DD	DD	NA	DD	DD	NA	DD	DD	BB	BB	DD	BB	BB	NA	BB	DD	NA	BB	NA	NA	BB	BB	DD	DD	DD	BB
chr17_28426443_28426474	DD	BB	DD	DD	BB	DD	DD	BB	BB	BB	BB	DD	DD	BB	BB	DD	DD	DD	DD	BB	DD	BB	BB	DD	DD	DD	DD	DD	DD	DD	DD	BB	BB	DD	BB	BB	BB	BB	DD	BB	BB	BB	DD	BB	BB	BB	DD	DD	BB
chr17_28434164_28434183	DD	BB	DD	DD	BB	DD	DD	BB	BB	BB	BB	DD	DD	BB	BB	DD	DD	DD	DD	BB	DD	BB	BB	DD	DD	DD	DD	DD	DD	DD	DD	BB	BB	DD	BB	BB	BB	BB	DD	BB	BB	BB	DD	BB	BB	DD	DD	DD	BB
chr17_28450967_28450998	FF	NN	FF	FF	FF	NA	FF	FF	FF	FF	FF	FF	FF	FF	FF	FF	FF	FF	FF	FF	NA	FF	FF	FF	FF	NA	FF	FF	FF	FF	NA	NA	FF	FF	FF	NA	FF	FF	FF	NA	NA	FF	FF	FF	FF	NA	FF	FF	FF
chr17_28498949_28498968	DD	BB	DD	DD	BB	DD	DD	BB	BB	BB	BB	DD	DD	BB	BB	DD	DD	DD	DD	BB	DD	BB	bn	DD	DD	DD	DD	DD	DD	DD	DD	BB	BB	DD	BB	BB	BB	BB	DD	BB	BB	BB	DD	BB	BB	DD	DD	DD	BB
chr17_28610241_28610272	DD	BB	DD	DD	BB	DD	DD	BB	BB	BB	BB	DD	DD	BB	BB	DD	DD	DD	DD	BB	DD	BB	BB	DD	DD	DD	DD	DD	DD	DD	DD	BB	BB	DD	BB	BB	BB	BB	DD	BB	BB	BB	DD	BB	BB	DD	DD	DD	BB
chr17_28610570_28610601	DD	BB	DD	DD	BB	DD	DD	BB	BB	BB	BB	DD	DD	BB	BB	DD	DD	DD	DD	BB	DD	BB	BB	DD	DD	DD	DD	DD	DD	DD	DD	BB	BB	DD	BB	BB	BB	BB	DD	BB	BB	BB	DD	BB	BB	DD	DD	DD	BB
chr17_28614828_28614845	NA	NN	FF	NA	FF	FF	FF	FF	NA	FF	FF	FF	NA	FF	FF	FF	FF	FF	FF	NA	NA	FF	FF	FF	NA	NA	FF	FF	FF	NA	FF	FF	FF	FF	FF	FF	FF	FF	FF	FF	FF	FF	FF	FF	NA	NA	FF	FF	NA
chr17_28798270_28798309	FF	FF	FF	NA	FF	NA	FF	FF	NA	FF	FF	FF	NA	NA	FF	FF	FF	FF	FF	NA	FF	FF	fn	FF	FF	NA	FF	FF	FF	NA	NA	FF	FF	NA	FF	NA	FF	FF	FF	FF	NA	NA	FF	FF	FF	FF	FF	FF	NA
chr17_28911046_28911093	DD	BB	DD	DD	BB	DD	DD	BB	BB	BB	BB	DD	DD	BB	BB	DD	DD	DD	DD	BB	DD	BB	BB	DD	DD	DD	DD	DD	DD	DD	DD	BB	BB	DD	BB	BB	BB	BB	DD	BB	BB	BB	DD	BB	BB	DD	DD	DD	BB
chr17_29019304_29019327	DD	BB	DD	DD	BB	DD	DD	BB	BB	BB	BB	DD	DD	BB	BB	DD	DD	DD	DD	BB	bd	BB	BB	DD	DD	DD	DD	DD	DD	DD	DD	BB	BB	DD	BB	BB	BB	BB	DD	BB	BB	BB	DD	BB	BB	DD	DD	DD	BB
chr17_29026344_29026363	DD	BB	DD	DD	BB	DD	DD	BB	BB	BB	BB	DD	DD	BB	BB	DD	DD	DD	DD	BB	DD	BB	BB	DD	DD	DD	DD	DD	DD	DD	DD	BB	BB	DD	BB	BB	BB	BB	DD	BB	BB	BB	DD	BB	BB	DD	DD	DD	BB
chr17_29118017_29118036	DD	BB	DD	DD	bb	DD	DD	BB	BB	BB	BB	DD	DD	BB	BB	DD	DD	DD	DD	bb	DD	BB	BB	DD	DD	DD	DD	DD	DD	DD	DD	BB	BB	DD	BB	bb	bb	BB	DD	BB	bn	BB	DD	bn	BB	DD	DD	DD	bb
chr17_29128848_29128879	DD	BB	DD	DD	BB	DD	DD	BB	BB	BB	BB	DD	DD	BB	BB	DD	DD	DD	DD	BB	DD	BB	BB	DD	DD	DD	DD	DD	DD	DD	DD	BB	BB	DD	BB	BB	BB	BB	DD	BB	BB	BB	DD	BB	BB	DD	DD	DD	BB
chr17_29184921_29184962	DD	BB	DD	DD	BB	DD	DD	BB	BB	BB	BB	DD	DD	BB	BB	DD	DD	DD	DD	BB	DD	bd	BB	DD	DD	DD	DD	DD	DD	DD	DD	BB	BB	DD	BB	BB	BB	BB	DD	BB	BB	BB	DD	BB	BB	DD	DD	DD	BB
chr17_29214044_29214069	DD	BB	DD	DD	BB	DD	DD	BB	BB	BB	BB	DD	DD	BB	BB	DD	DD	DD	DD	BB	DD	BB	BB	DD	DD	dn	DD	DD	DD	DD	DD	BB	BB	DD	BB	BB	BB	BB	DD	BB	BB	BB	DD	BB	BB	DD	DD	DD	BB
chr17_29258722_29258737	DD	BB	DD	DD	BB	DD	DD	BB	BB	BB	BB	DD	DD	BB	BB	DD	DD	DD	DD	BB	DD	BB	BB	DD	DD	DD	DD	DD	DD	DD	DD	BB	BB	DD	BB	BB	BB	BB	DD	BB	BB	BB	DD	BB	BB	DD	DD	DD	BB
chr17_29261530_29261544	DD	BB	DD	DD	BB	DD	DD	BB	BB	BB	BB	DD	DD	BB	BB	DD	DD	DD	DD	BB	DD	BB	BB	DD	DD	DD	DD	DD	DD	DD	DD	BB	BB	DD	BB	BB	BB	BB	DD	BB	BB	BB	DD	BB	BB	DD	DD	DD	BB
chr17_29268373_29268404	DD	BB	DD	DD	BB	DD	DD	BB	BB	BB	BB	DD	DD	BB	bn	DD	DD	DD	DD	BB	bd	BB	BB	DD	DD	DD	DD	DD	DD	DD	DD	BB	BB	DD	BB	BB	BB	BB	DD	BB	BB	BB	DD	BB	BB	DD	DD	DD	BB
chr17_29287331_29287358	DD	BB	DD	DD	BB	DD	DD	BB	BB	BB	BB	DD	DD	BB	BB	DD	DD	DD	DD	BB	DD	BB	BB	DD	DD	DD	DD	DD	DD	DD	DD	BB	BB	DD	BB	BB	BB	BB	DD	BB	BB	BB	DD	BB	BB	DD	DD	DD	BB
chr17_29331114_29331137	DD	BB	DD	DD	BB	DD	DD	BB	BB	BB	BB	DD	DD	BB	BB	DD	DD	DD	DD	BB	DD	BB	BB	DD	DD	DD	DD	DD	DD	DD	DD	BB	BB	DD	BB	BB	BB	BB	DD	BB	BB	BB	DD	BB	BB	DD	DD	DD	BB
chr17_29375466_29375485	DD	BB	DD	DD	BB	DD	DD	BB	BB	BB	BB	DD	DD	BB	BB	DD	DD	DD	DD	BB	DD	BB	BB	DD	DD	DD	DD	DD	DD	DD	DD	BB	BB	DD	BB	BB	BB	BB	DD	BB	BB	BB	DD	BB	BB	DD	DD	DD	BB
chr17_29375493_29375513	DD	BB	DD	DD	BB	DD	DD	BB	BB	BB	BB	DD	DD	BB	BB	DD	dn	DD	DD	BB	DD	BB	BB	DD	dn	DD	dn	DD	DD	DD	DD	BB	BB	DD	BB	BB	BB	BB	DD	BB	BB	BB	DD	BB	BB	DD	dn	dn	BB
chr17_29406032_29406052	DD	BB	DD	DD	BB	DD	DD	BB	BB	BB	BB	DD	dn	BB	BB	DD	DD	DD	DD	BB	DD	BB	BB	DD	DD	dn	DD	DD	DD	DD	DD	BB	BB	DD	BB	BB	BB	BB	DD	BB	BB	BB	DD	BB	BB	DD	DD	DD	BB
chr17_29417416_29417455	DD	BB	DD	DD	BB	DD	DD	BB	BB	BB	BB	DD	DD	BB	BB	DD	DD	DD	DD	BB	DD	BB	BB	DD	DD	DD	DD	DD	DD	DD	DD	BB	BB	DD	BB	BB	BB	BB	DD	BB	BB	BB	DD	BB	BB	DD	DD	DD	BB
chr17_29441423_29441452	DD	BB	DD	DD	BB	DD	DD	BB	BB	BB	BB	DD	DD	BB	BB	DD	DD	DD	DD	BB	DD	BB	BB	DD	DD	DD	DD	DD	DD	DD	DD	BB	BB	DD	BB	BB	BB	BB	DD	BB	BB	BB	DD	BB	BB	DD	DD	DD	BB
chr17_29473758_29473781	DD	BB	DD	DD	BB	DD	DD	BB	BB	BB	BB	DD	DD	BB	BB	DD	DD	DD	DD	BB	DD	BB	BB	DD	DD	DD	DD	DD	DD	DD	DD	BB	BB	DD	BB	BB	BB	BB	DD	BB	BB	BB	DD	BB	BB	DD	DD	DD	BB
chr17_29481671_29481692	DD	BB	DD	DD	BB	bd	DD	BB	BB	BB	BB	DD	DD	BB	BB	DD	DD	DD	DD	BB	DD	BB	BB	DD	DD	DD	DD	DD	DD	DD	DD	BB	BB	DD	BB	BB	BB	BB	DD	BB	BB	BB	DD	BB	BB	DD	DD	DD	BB
chr17_29482116_29482145	DD	BB	DD	DD	BB	DD	DD	BB	BB	BB	BB	DD	DD	BB	BB	DD	DD	DD	DD	BB	DD	BB	BB	DD	DD	DD	DD	DD	DD	DD	DD	BB	BB	DD	BB	BB	BB	BB	DD	BB	BB	BB	DD	BB	BB	DD	DD	DD	BB
chr17_29484138_29484169	NN	BB	NN	NN	BB	dn	DD	BB	BB	BB	BB	DD	DD	BB	BB	DD	DD	NA	DD	BB	DD	BB	BB	NN	DD	NA	DD	DD	DD	NA	NA	BB	NA	NA	BB	BB	BB	BB	DD	BB	BB	NA	DD	BB	BB	DD	DD	NA	NA
chr17_29492523_29492547	DD	BB	DD	DD	BB	DD	DD	BB	BB	BB	BB	DD	DD	BB	BB	DD	DD	DD	DD	BB	DD	BB	BB	DD	DD	DD	DD	DD	DD	DD	DD	BB	BB	DD	BB	BB	BB	BB	DD	BB	BB	BB	DD	BB	BB	DD	DD	DD	BB
chr17_29525651_29525690	DD	BB	DD	DD	BB	DD	DD	BB	BB	BB	BB	DD	DD	BB	BB	DD	DD	DD	DD	BB	DD	BB	BB	DD	DD	DD	DD	DD	DD	DD	DD	BB	BB	DD	BB	BB	BB	BB	DD	BB	BB	BB	DD	BB	BB	DD	DD	DD	BB
chr17_29529384_29529403	DD	BB	DD	DD	BB	DD	DD	BB	BB	BB	BB	DD	DD	BB	BB	DD	DD	DD	DD	BB	DD	BB	BB	DD	DD	DD	DD	DD	DD	DD	DD	BB	BB	DD	BB	BB	BB	BB	DD	BB	BB	BB	DD	BB	BB	DD	DD	DD	BB
chr17_29531680_29531693	df	FF	DD	df	FF	df	DD	FF	FF	FF	FF	df	df	FF	FF	df	df	df	df	FF	df	FF	FF	df	df	df	df	df	DD	df	DD	FF	FF	DD	FF	FF	FF	FF	df	FF	FF	FF	df	FF	FF	df	DD	df	FF
chr17_29535032_29535073	DD	BB	DD	DD	BB	DD	DD	BB	BB	BB	BB	DD	DD	bn	BB	DD	DD	DD	DD	BB	DD	BB	BB	DD	DD	DD	DD	DD	DD	DD	DD	BB	BB	DD	BB	BB	BB	BB	DD	BB	BB	bn	DD	BB	BB	DD	DD	DD	BB
chr17_29556128_29556142	DD	BB	DD	DD	BB	DD	DD	BB	BB	BB	BB	DD	DD	BB	BB	DD	DD	DD	DD	BB	DD	BB	BB	DD	DD	DD	DD	DD	DD	DD	DD	BB	BB	DD	BB	BB	BB	BB	DD	BB	BB	BB	DD	BB	BB	DD	DD	DD	BB
chr17_29585773_29585787	DD	BB	DD	DD	BB	DD	DD	BB	BB	BB	BB	DD	DD	BB	BB	DD	DD	DD	DD	BB	DD	BB	BB	DD	DD	DD	DD	DD	DD	DD	DD	BB	BB	DD	BB	BB	BB	BB	DD	BB	BB	BB	DD	BB	BB	DD	DD	DD	BB
chr17_29588705_29588734	DD	BB	DD	DD	BB	DD	DD	BB	BB	BB	BB	DD	DD	BB	BB	DD	DD	DD	DD	BB	DD	BB	BB	DD	DD	DD	DD	DD	DD	DD	DD	BB	BB	DD	BB	BB	BB	BB	DD	BB	BB	BB	DD	BB	BB	DD	DD	DD	BB
chr17_29588983_29589026	DD	NN	DD	DD	NA	DD	DD	BB	BB	BB	BB	dn	NA	BB	BB	DD	dn	DD	NA	NA	NA	BB	BB	NA	DD	NA	NA	DD	DD	NA	DD	BB	BB	DD	NA	NA	BB	BB	NA	BB	NA	BB	dn	BB	BB	NA	NA	DD	BB
chr17_29593083_29593124	DD	BB	DD	DD	BB	DD	DD	BB	BB	BB	BB	DD	DD	BB	BB	DD	DD	DD	DD	BB	DD	BB	BB	DD	DD	DD	DD	DD	DD	DD	DD	BB	BB	DD	BB	BB	BB	BB	DD	BB	BB	BB	DD	BB	BB	DD	DD	DD	BB
chr17_29607118_29607129	DD	BB	DD	DD	BB	DD	DD	BB	BB	BB	BB	DD	DD	BB	BB	DD	DD	DD	DD	BB	DD	BB	BB	DD	DD	DD	DD	DD	DD	DD	DD	BB	BB	DD	BB	BB	BB	BB	DD	BB	BB	BB	DD	BB	BB	DD	DD	DD	BB
chr17_29687635_29687679	DD	BB	DD	DD	BB	DD	DD	BB	BB	BB	BB	DD	DD	BB	BB	DD	DD	DD	DD	BB	DD	BB	BB	DD	DD	DD	DD	DD	DD	DD	DD	BB	BB	DD	BB	BB	BB	BB	DD	BB	BB	BB	DD	BB	BB	DD	DD	DD	BB
chr17_29727661_29727684	DD	BB	DD	DD	BB	DD	DD	BB	BB	BB	BB	DD	DD	BB	BB	DD	DD	DD	DD	BB	DD	BB	BB	DD	DD	DD	DD	DD	DD	DD	DD	BB	BB	DD	BB	BB	BB	BB	DD	BB	BB	BB	DD	BB	BB	DD	DD	DD	BB
chr17_29730705_29730722	DD	BB	DD	DD	BB	DD	DD	BB	BB	BB	BB	DD	DD	BB	BB	DD	DD	DD	DD	BB	DD	BB	BB	DD	DD	DD	DD	DD	DD	DD	DD	BB	BB	DD	BB	BB	BB	BB	DD	BB	BB	BB	DD	BB	BB	DD	DD	DD	BB
chr17_29739173_29739204	DD	BB	DD	DD	BB	bd	DD	BB	BB	BB	BB	DD	DD	BB	BB	DD	DD	DD	DD	BB	DD	BB	BB	DD	DD	DD	DD	DD	DD	DD	DD	BB	BB	DD	BB	BB	BB	BB	DD	BB	BB	BB	DD	BB	BB	DD	DD	DD	BB
chr17_29759698_29759737	DD	BB	DD	DD	BB	DD	DD	BB	BB	BB	BB	DD	DD	BB	BB	DD	DD	DD	DD	BB	DD	BB	BB	DD	DD	DD	DD	DD	DD	DD	DD	BB	BB	DD	BB	BB	BB	BB	DD	BB	BB	BB	DD	BB	BB	DD	DD	DD	BB
chr17_29775988_29776015	DD	BB	DD	DD	BB	DD	DD	BB	BB	BB	BB	DD	DD	BB	BB	DD	DD	DD	DD	BB	DD	BB	BB	DD	DD	DD	DD	DD	DD	DD	DD	BB	BB	DD	BB	BB	BB	BB	DD	BB	BB	BB	DD	BB	BB	DD	DD	DD	BB
chr17_29787199_29787212	DD	BB	DD	DD	BB	DD	DD	BB	BB	BB	BB	DD	DD	BB	BB	DD	DD	DD	DD	BB	DD	BB	BB	DD	DD	DD	DD	DD	DD	DD	DD	BB	BB	DD	BB	BB	BB	BB	DD	BB	BB	BB	DD	BB	BB	DD	DD	DD	BB
chr17_29797499_29797530	DD	BB	DD	DD	BB	DD	DD	BB	BB	BB	BB	DD	DD	BB	BB	DD	DD	DD	DD	BB	DD	BB	BB	DD	DD	DD	DD	DD	DD	DD	DD	BB	BB	DD	BB	BB	BB	BB	DD	BB	BB	BB	DD	BB	BB	DD	DD	DD	BB
chr17_29804741_29804788	DD	BB	DD	DD	BB	DD	DD	BB	BB	BB	BB	DD	DD	BB	BB	DD	DD	DD	DD	BB	DD	BB	BB	DD	dn	DD	DD	DD	DD	DD	DD	BB	BB	DD	BB	BB	BB	BB	DD	BB	BB	BB	DD	BB	BB	DD	DD	DD	BB
chr17_29884965_29885030	DD	BB	DD	DD	BB	DD	DD	BB	BB	BB	BB	DD	DD	bn	BB	DD	DD	DD	DD	BB	DD	BB	BB	DD	DD	DD	DD	DD	DD	DD	DD	BB	BB	DD	BB	BB	BB	BB	DD	BB	BB	BB	DD	BB	BB	DD	DD	BB	BB
chr17_29894393_29894419	DD	BB	DD	DD	BB	DD	DD	BB	BB	BB	BB	DD	DD	BB	BB	DD	DD	DD	DD	BB	DD	BB	BB	DD	DD	DD	DD	DD	DD	DD	DD	BB	BB	DD	BB	BB	BB	BB	DD	BB	BB	BB	DD	BB	BB	DD	DD	BB	BB
chr17_29900993_29901004	df	FF	df	df	FF	df	DD	FF	FF	FF	FF	df	df	FF	FF	df	df	df	df	FF	df	FF	FF	df	df	df	df	df	df	df	df	FF	FF	df	FF	FF	FF	FF	df	FF	FF	FF	df	FF	FF	df	df	FF	FF
chr17_29901008_29901027	DD	BB	DD	DD	BB	DD	DD	BB	BB	BB	BB	DD	DD	BB	BB	DD	DD	DD	DD	BB	DD	BB	BB	DD	DD	DD	DD	DD	DD	DD	DD	BB	BB	DD	BB	BB	BB	BB	DD	BB	BB	BB	DD	BB	BB	DD	DD	BB	BB
chr17_29917680_29917699	DD	BB	DD	DD	BB	DD	DD	BB	BB	BB	BB	DD	DD	BB	BB	DD	DD	DD	DD	BB	DD	BB	BB	DD	DD	DD	DD	DD	DD	DD	DD	BB	BB	DD	BB	BB	BB	BB	DD	BB	BB	BB	DD	BB	BB	DD	DD	BB	BB
chr17_29920061_29920096	DD	BB	DD	DD	BB	DD	DD	BB	BB	BB	BB	DD	DD	BB	BB	DD	DD	DD	DD	BB	DD	BB	BB	DD	DD	DD	DD	DD	DD	DD	DD	BB	BB	DD	BB	BB	BB	BB	DD	BB	BB	BB	DD	BB	BB	DD	DD	BB	BB
chr17_29930553_29930568	DD	BB	DD	DD	BB	DD	DD	BB	BB	BB	BB	DD	DD	BB	BB	DD	DD	DD	DD	BB	DD	BB	bd	DD	DD	DD	DD	DD	DD	DD	DD	BB	BB	DD	BB	BB	BB	BB	DD	BB	BB	BB	DD	BB	BB	DD	DD	BB	BB
chr17_29933985_29933996	DD	BB	DD	DD	BB	DD	DD	BB	BB	BB	BB	DD	DD	BB	BB	DD	DD	DD	DD	BB	DD	BB	BB	DD	DD	DD	DD	DD	DD	DD	DD	BB	BB	DD	BB	BB	BB	BB	DD	BB	BB	BB	DD	BB	BB	DD	DD	BB	BB
chr17_29935548_29935579	DD	BB	DD	DD	BB	DD	DD	BB	BB	BB	BB	DD	DD	BB	BB	DD	DD	dn	DD	BB	DD	BB	BB	DD	DD	DD	DD	DD	DD	DD	DD	BB	BB	DD	BB	BB	BB	BB	DD	BB	BB	BB	DD	BB	BB	DD	DD	BB	BB
chr17_29936910_29936939	DD	BB	DD	DD	BB	DD	DD	BB	BB	BB	BB	DD	DD	BB	BB	DD	DD	DD	DD	BB	DD	BB	BB	DD	DD	DD	DD	DD	DD	DD	DD	BB	BB	DD	BB	BB	BB	BB	DD	BB	BB	BB	DD	BB	BB	DD	DD	BB	BB
chr17_29956798_29956825	DD	BB	DD	DD	BB	DD	DD	BB	BB	BB	BB	DD	DD	BB	BB	DD	DD	DD	DD	BB	DD	BB	BB	DD	DD	DD	DD	DD	DD	DD	DD	BB	BB	DD	BB	BB	BB	BB	DD	BB	BB	BB	DD	BB	BB	DD	DD	BB	BB
chr17_29958892_29958903	DD	BB	DD	DD	BB	DD	DD	BB	BB	BB	BB	DD	DD	BB	BB	DD	DD	DD	DD	BB	DD	BB	BB	DD	DD	DD	DD	DD	DD	DD	DD	BB	BB	DD	BB	BB	BB	BB	DD	BB	BB	BB	DD	BB	BB	DD	DD	BB	BB
chr17_29967442_29967465	DD	BB	DD	DD	BB	DD	DD	BB	BB	BB	BB	DD	DD	BB	BB	DD	DD	DD	DD	BB	DD	BB	BB	DD	DD	DD	DD	DD	DD	DD	DD	BB	BB	DD	BB	BB	BB	BB	DD	BB	BB	BB	DD	BB	BB	DD	DD	BB	BB
chr17_30150591_30150638	NN	FF	FF	FF	FF	FF	FF	FF	FF	FF	FF	FF	FF	FF	FF	FF	NA	FF	FF	FF	FF	FF	FF	FF	FF	FF	FF	FF	NN	FF	FF	FF	FF	FF	FF	NA	FF	FF	NA	FF	FF	FF	FF	FF	FF	FF	FF	FF	FF
chr17_30327285_30327332	FF	FF	FF	FF	FF	FF	NN	FF	FF	FF	FF	FF	FF	FF	FF	FF	fn	FF	FF	FF	NA	FF	FF	NA	NA	FF	FF	NA	FF	FF	FF	FF	FF	FF	NA	FF	FF	NA	FF	FF	NA	FF	FF	FF	FF	NA	NA	FF	FF
chr17_30439349_30439388	FF	FF	FF	FF	FF	FF	FF	FF	NN	NA	NA	FF	NA	FF	FF	FF	FF	FF	FF	FF	NA	FF	fn	FF	NA	NA	FF	FF	FF	FF	FF	FF	FF	FF	FF	NA	FF	FF	FF	FF	NA	FF	NN	FF	FF	NA	NA	FF	FF
chr17_30442758_30442802	BB	BB	BB	BB	BB	BB	BB	BB	BB	BB	BB	BB	BB	BB	BB	BB	BB	BB	BB	BB	BB	BB	BB	BB	BB	DD	DD	DD	DD	DD	DD	BB	BB	DD	BB	BB	BB	BB	DD	BB	BB	BB	DD	BB	BB	DD	DD	BB	BB
chr17_30526610_30526623	df	FF	df	df	FF	df	df	FF	FF	FF	FF	df	df	FF	FF	df	df	df	df	FF	df	FF	FF	df	df	df	df	df	FF	df	df	FF	FF	df	FF	FF	FF	FF	df	FF	FF	FF	df	FF	FF	df	df	FF	FF
chr17_30538672_30538685	df	FF	df	df	FF	NA	df	FF	FF	FF	FF	df	fn	FF	FF	df	df	df	df	FF	df	FF	FF	df	df	df	df	df	FF	df	df	FF	FF	df	FF	FF	FF	FF	df	FF	FF	FF	df	FF	FF	df	df	FF	FF
chr17_30549288_30549307	df	FF	df	df	FF	df	df	FF	FF	FF	FF	df	df	FF	FF	df	df	df	df	FF	df	FF	FF	df	df	df	df	df	FF	df	df	FF	FF	df	FF	FF	FF	FF	df	FF	FF	FF	df	FF	FF	df	df	FF	FF
chr17_30551556_30551595	FF	FF	FF	FF	FF	FF	FF	FF	FF	FF	FF	FF	FF	FF	FF	FF	NA	FF	FF	FF	FF	FF	FF	FF	FF	FF	FF	FF	FF	FF	FF	FF	FF	FF	FF	FF	FF	FF	FF	NA	FF	FF	FF	FF	FF	FF	NA	FF	FF
chr17_30561213_30561240	df	FF	df	df	FF	df	df	FF	FF	FF	FF	df	df	FF	FF	df	df	df	df	FF	df	FF	FF	df	df	df	df	df	FF	df	df	FF	FF	df	FF	FF	FF	FF	df	FF	FF	FF	df	FF	FF	df	df	FF	FF
chr17_30589882_30589893	df	FF	df	df	FF	df	df	FF	FF	FF	FF	df	df	FF	FF	df	df	df	df	FF	df	FF	FF	df	df	df	df	df	FF	df	df	FF	FF	df	FF	FF	FF	FF	df	FF	FF	FF	df	FF	FF	df	df	FF	FF
chr17_30610710_30610737	df	FF	df	df	FF	df	df	FF	FF	FF	FF	df	df	FF	FF	df	df	df	df	FF	df	FF	FF	df	df	df	df	df	FF	df	df	FF	FF	df	FF	FF	FF	FF	df	FF	FF	FF	df	FF	FF	df	df	FF	FF
chr17_30617599_30617623	df	FF	df	df	FF	df	df	FF	FF	FF	FF	df	df	FF	FF	df	df	df	df	FF	df	FF	FF	df	df	df	df	df	FF	df	df	FF	FF	df	FF	FF	FF	FF	df	FF	FF	FF	df	FF	FF	df	df	FF	FF
chr17_30618384_30618397	df	FF	df	df	FF	df	df	FF	FF	FF	FF	df	df	FF	FF	df	df	df	df	FF	df	FF	FF	df	df	df	df	df	df	df	df	FF	FF	df	FF	FF	FF	FF	df	FF	FF	FF	df	FF	FF	df	df	FF	FF
chr17_30626186_30626225	df	FF	df	df	FF	df	df	FF	FF	FF	FF	df	df	FF	FF	df	df	df	dn	FF	df	FF	FF	fn	df	df	df	df	df	df	df	FF	FF	df	FF	FF	FF	FF	df	FF	FF	FF	df	FF	FF	df	df	FF	FF
chr17_30659238_30659253	df	FF	df	df	FF	df	df	FF	FF	FF	FF	df	df	FF	FF	df	df	df	df	FF	df	FF	FF	df	df	df	df	df	FF	df	df	FF	FF	df	FF	FF	FF	FF	df	FF	FF	FF	df	FF	FF	df	df	FF	FF
chr17_30669946_30669971	uu	BB	uu	uu	BB	uu	NA	BB	BB	BB	BB	uu	NA	BB	BB	NA	uu	uu	uu	BB	uu	BB	BB	uu	uu	uu	uu	uu	UU	uu	uu	BB	BB	uu	BB	BB	BB	BB	uu	BB	BB	BB	uu	BB	BB	uu	uu	BB	BB
chr17_30693058_30693105	df	FF	df	df	FF	df	df	FF	FF	FF	FF	df	df	FF	FF	NA	df	df	df	DD	df	FF	FF	df	df	df	df	df	FF	df	df	FF	FF	df	FF	FF	FF	FF	df	FF	FF	FF	df	FF	FF	df	df	FF	FF
chr17_30717128_30717162	DD	BB	DD	DD	BB	DD	DD	BB	BB	BB	BB	DD	DD	BB	BB	DD	DD	DD	DD	BB	DD	BB	BB	DD	DD	DD	DD	DD	DD	DD	DD	BB	bd	DD	BB	BB	BB	BB	DD	BB	BB	BB	DD	BB	BB	DD	DD	BB	BB
chr17_30719775_30719798	DD	FF	df	df	FF	df	df	FF	FF	FF	FF	df	df	FF	FF	df	df	df	df	FF	df	FF	FF	df	df	df	df	df	df	df	df	FF	FF	df	FF	FF	FF	FF	df	FF	FF	FF	df	FF	FF	df	df	FF	FF
chr17_30745049_30745082	df	FF	df	df	FF	df	df	FF	FF	FF	df	df	DD	FF	FF	df	df	df	df	FF	df	FF	FF	df	df	df	df	df	DD	df	df	FF	FF	df	FF	FF	FF	FF	fn	FF	FF	FF	df	FF	FF	df	df	FF	FF
chr17_30746501_30746512	df	FF	df	df	FF	df	df	FF	FF	FF	FF	df	df	FF	FF	df	df	df	df	FF	df	FF	FF	df	df	df	df	df	DD	df	df	FF	FF	df	FF	FF	FF	FF	df	FF	FF	FF	df	FF	FF	df	df	FF	FF
chr17_30772359_30772372	df	FF	df	df	FF	df	df	FF	FF	FF	FF	df	df	FF	FF	df	df	df	df	FF	df	FF	FF	df	df	df	df	df	DD	df	df	FF	FF	df	FF	FF	FF	FF	df	FF	FF	FF	df	FF	FF	df	df	FF	FF
chr17_30782825_30782872	fn	FF	df	fn	NA	df	df	FF	FF	FF	FF	fn	df	FF	FF	fn	df	fn	df	FF	df	FF	FF	fn	df	df	fn	df	FF	df	df	FF	NA	df	fn	FF	FF	FF	df	FF	FF	FF	df	NA	FF	df	fn	FF	FF
chr17_30783247_30783270	dd	BB	dd	dd	BB	dd	dd	BB	BB	BB	BB	dd	dn	BB	BB	dd	dd	dd	dd	BB	dd	BB	BB	dd	dd	dd	dd	dd	DD	dd	dd	BB	BB	dd	BB	BB	BB	BB	dd	BB	BB	BB	dd	BB	BB	dd	dd	BB	BB
chr17_30793291_30793306	df	FF	df	df	FF	df	df	FF	FF	FF	FF	df	df	FF	FF	df	df	df	df	FF	df	FF	FF	df	df	df	df	df	FF	df	df	FF	FF	df	FF	FF	FF	FF	df	FF	FF	FF	df	FF	FF	df	df	FF	FF
chr17_30801753_30801784	dd	BB	dd	dd	BB	dd	dd	BB	BB	BB	BB	dd	dd	BB	BB	dd	dd	dd	dd	BB	dd	BB	BB	dd	dd	dd	dd	dd	DD	dd	dd	BB	BB	dd	BB	BB	BB	BB	dd	BB	BB	BB	dd	BB	BB	dd	dd	BB	BB
chr17_30803397_30803410	df	FF	df	df	FF	df	df	FF	FF	FF	FF	df	df	FF	FF	df	df	df	df	FF	df	FF	FF	df	df	df	df	df	FF	df	df	FF	FF	df	FF	FF	FF	FF	df	FF	FF	FF	df	FF	df	df	df	FF	FF
chr17_30814217_30814234	df	FF	df	df	FF	df	df	FF	FF	FF	FF	df	df	FF	FF	df	df	df	df	FF	df	FF	FF	df	df	df	df	df	DD	df	df	FF	FF	df	FF	FF	FF	FF	df	FF	FF	FF	df	FF	FF	df	df	FF	FF
chr17_30816856_30816870	df	FF	df	df	FF	df	df	FF	FF	FF	FF	df	df	FF	FF	df	df	df	df	FF	df	FF	FF	df	df	df	df	df	FF	df	df	FF	FF	df	FF	FF	FF	FF	df	FF	FF	FF	df	FF	FF	df	df	FF	FF
chr17_30817704_30817715	dd	BB	dd	dd	BB	dd	dd	BB	BB	BB	BB	dd	dd	BB	BB	dd	dd	dd	dd	BB	dd	BB	BB	dd	dd	dd	dd	dd	DD	dd	dd	BB	BB	dd	BB	BB	BB	BB	dd	BB	BB	BB	dd	BB	BB	dn	dd	BB	BB
chr17_30820993_30821010	df	FF	df	df	FF	df	df	FF	FF	FF	FF	df	df	FF	FF	df	df	df	df	FF	df	FF	FF	df	df	df	df	df	DD	df	df	FF	FF	df	FF	FF	FF	FF	df	FF	FF	FF	df	FF	FF	df	df	FF	FF
chr17_30830484_30830515	DD	BB	DD	DD	bd	DD	DD	BB	BB	BB	bd	DD	DD	BB	bd	DD	DD	DD	DD	BB	DD	bd	bd	DD	DD	DD	DD	DD	DD	DD	DD	BB	BB	DD	BB	BB	bd	bd	DD	bd	bd	bd	DD	BB	BB	DD	DD	bd	BB
chr17_30840449_30840464	df	FF	df	df	FF	df	df	FF	FF	FF	FF	df	df	FF	FF	df	df	df	df	FF	df	FF	FF	df	df	df	df	df	FF	df	df	FF	FF	df	FF	FF	FF	FF	df	FF	FF	FF	df	FF	FF	df	df	FF	FF
chr17_30849783_30849810	dn	BB	dd	dn	BB	dd	dd	BB	BB	BB	BB	dd	dd	BB	BB	dd	dd	dd	dd	BB	dd	BB	BB	dd	dd	dd	dd	dd	DD	dd	dd	BB	BB	dd	BB	BB	BB	BB	dd	BB	BB	BB	dd	BB	BB	dd	dd	BB	BB
chr17_30852267_30852284	uu	BB	uu	uu	BB	uu	uu	BB	BB	BB	BB	uu	uu	BB	BB	uu	uu	uu	uu	BB	uu	BB	BB	uu	uu	uu	uu	uu	UU	uu	uu	BB	BB	uu	BB	BB	BB	BB	uu	BB	BB	BB	uu	BB	BB	uu	uu	BB	BB
chr17_30856734_30856767	df	FF	FF	df	FF	df	df	FF	FF	FF	FF	df	df	FF	FF	df	df	df	df	FF	df	FF	FF	df	df	df	fn	df	DD	df	df	FF	FF	df	FF	FF	FF	FF	df	FF	FF	FF	df	FF	FF	df	df	FF	FF
chr17_30857900_30857921	dd	BB	dd	dd	BB	dd	dd	BB	BB	BB	BB	dd	dd	BB	BB	dd	dd	dd	dd	BB	dd	BB	BB	dd	dd	dd	dd	dd	DD	dd	dd	BB	BB	dd	BB	BB	BB	BB	dd	BB	BB	BB	dd	BB	BB	dd	dd	BB	BB
chr17_30872948_30872973	dd	BB	dd	dd	BB	dd	dd	BB	BB	BB	BB	dd	dd	BB	BB	dd	dd	dd	dd	BB	dd	BB	BB	dd	dd	dd	dd	dd	DD	dd	dd	BB	BB	dd	BB	BB	BB	BB	dd	BB	BB	BB	dd	BB	BB	dd	dd	BB	BB
chr17_30884060_30884098	dn	BB	dd	dd	BB	dd	dd	BB	BB	BB	BB	dn	dd	BB	BB	dd	dd	dd	dd	BB	dd	BB	BB	dd	dd	dd	dn	dd	dd	dd	dn	BB	BB	dd	BB	BB	BB	BB	dd	BB	BB	BB	dd	BB	BB	dn	dd	BB	BB
chr17_30933498_30933525	DD	BB	DD	DD	BB	DD	DD	BB	BB	BB	BB	DD	DD	BB	BB	DD	DD	DD	DD	BB	DD	BB	BB	DD	DD	DD	DD	DD	DD	DD	DD	BB	BB	DD	BB	BB	BB	BB	DD	BB	BB	BB	DD	BB	BB	DD	DD	BB	BB
chr17_30942760_30942775	DD	BB	DD	DD	BB	DD	DD	BB	BB	BB	BB	DD	DD	BB	BB	DD	DD	DD	DD	BB	DD	BB	BB	DD	DD	DD	DD	DD	DD	DD	DD	BB	BB	DD	BB	BB	BB	BB	NA	BB	BB	BB	DD	BB	BB	DD	DD	BB	BB
chr17_30958331_30958344	DD	BB	DD	DD	BB	DD	DD	BB	BB	BB	BB	DD	DD	BB	BB	DD	DD	DD	DD	BB	DD	BB	BB	DD	DD	DD	DD	DD	DD	DD	DD	BB	BB	dn	BB	BB	BB	BB	BB	BB	BB	BB	DD	BB	BB	DD	DD	BB	BB
chr17_30990249_30990308	NA	BB	NA	NA	BB	NA	NA	BB	BB	BB	BB	NA	NA	BB	BB	NA	NA	NA	NA	BB	NA	BB	BB	NA	NA	NA	NA	NA	NA	NA	NA	BB	BB	NA	BB	BB	BB	BB	BB	BB	BB	BB	NA	BB	BB	NA	NA	BB	BB
chr17_3100530_3100581	DD	NA	DD	NA	BB	BB	BB	NA	bd	BB	BB	BB	BB	BB	BB	NA	NA	DD	DD	BB	NA	BB	NA	DD	NA	NA	DD	DD	DD	NN	BB	BB	BB	DD	BB	DD	DD	DD	DD	BB	BB	DD	BB	DD	NA	NA	DD	NA	NA
chr17_31033120_31033147	DD	BB	dn	DD	BB	DD	DD	BB	BB	BB	BB	DD	DD	BB	BB	DD	DD	DD	DD	BB	DD	BB	BB	DD	DD	DD	DD	DD	DD	DD	DD	BB	BB	DD	BB	BB	BB	BB	BB	BB	BB	BB	DD	BB	BB	DD	DD	BB	BB
chr17_31039598_31039622	DD	BB	DD	DD	BB	DD	DD	BB	BB	BB	BB	DD	DD	BB	BB	DD	DD	DD	DD	BB	DD	BB	BB	DD	DD	DD	DD	DD	DD	DD	DD	BB	BB	DD	BB	BB	BB	BB	BB	BB	BB	BB	DD	BB	BB	DD	DD	BB	BB
chr17_31070329_31070364	DD	BB	DD	DD	BB	DD	DD	BB	BB	BB	BB	DD	DD	BB	BB	DD	DD	DD	DD	BB	DD	BB	BB	DD	DD	DD	DD	DD	DD	DD	DD	bd	BB	DD	BB	BB	BB	BB	BB	BB	BB	BB	DD	BB	BB	DD	DD	BB	BB
chr17_31109963_31109986	DD	BB	DD	DD	BB	DD	DD	BB	BB	BB	BB	DD	DD	BB	BB	DD	DD	DD	dn	BB	DD	BB	BB	DD	DD	DD	DD	DD	DD	DD	DD	BB	BB	DD	BB	BB	BB	BB	BB	BB	BB	BB	DD	BB	BB	DD	DD	BB	BB
chr17_31136929_31136944	DD	BB	DD	DD	BB	DD	DD	BB	BB	BB	BB	DD	DD	BB	BB	DD	DD	DD	DD	BB	DD	BB	BB	DD	DD	DD	DD	DD	DD	DD	DD	BB	BB	DD	BB	BB	BB	BB	BB	BB	BB	BB	DD	BB	BB	DD	DD	BB	BB
chr17_31154670_31154685	dd	BB	dd	dd	BB	dd	dd	BB	BB	BB	BB	dd	dd	BB	BB	dd	dd	dd	dd	BB	dd	BB	BB	dd	dd	dd	dd	dd	dd	dd	dd	BB	BB	dd	BB	BB	BB	BB	BB	BB	BB	BB	dd	BB	BB	dd	dd	BB	BB
chr17_31164930_31164959	DD	BB	DD	DD	BB	DD	DD	BB	BB	BB	BB	DD	DD	BB	BB	DD	DD	DD	DD	BB	DD	BB	BB	DD	DD	DD	DD	DD	DD	DD	DD	BB	BB	DD	BB	BB	BB	BB	BB	BB	BB	BB	DD	BB	BB	DD	DD	BB	BB
chr17_31263591_31263608	DD	BB	DD	DD	BB	DD	DD	BB	BB	BB	BB	DD	DD	BB	BB	DD	DD	DD	DD	BB	DD	BB	BB	DD	DD	DD	DD	DD	DD	DD	DD	BB	BB	DD	BB	BB	BB	BB	BB	BB	BB	BB	DD	BB	BB	DD	DD	BB	BB
chr17_31281212_31281231	DD	BB	DD	DD	BB	DD	DD	BB	BB	BB	BB	DD	DD	BB	BB	DD	DD	DD	DD	BB	DD	BB	BB	DD	DD	DD	DD	DD	DD	DD	DD	BB	BB	DD	BB	BB	BB	BB	BB	BB	BB	BB	DD	BB	BB	DD	DD	BB	BB
chr17_3132905_3132920	NN	DD	DD	DD	BB	BB	BB	DD	BB	BB	BB	BB	BB	BB	BB	BB	DD	DD	DD	BB	DD	BB	BB	DD	DD	DD	DD	DD	DD	BB	BB	BB	BB	DD	BB	DD	DD	DD	DD	BB	BB	DD	BB	DD	BB	DD	DD	BB	BB
chr17_31341637_31341680	FF	FF	FF	FF	FF	FF	FF	FF	FF	FF	NA	NN	FF	NA	NA	NA	NA	FF	FF	FF	FF	NA	FF	FF	FF	NA	FF	FF	FF	FF	FF	FF	FF	FF	NA	NA	NA	NA	FF	FF	FF	FF	FF	FF	FF	NA	FF	FF	FF
chr17_31370695_31370706	DD	BB	DD	DD	BB	DD	DD	BB	BB	BB	BB	DD	DD	BB	BB	DD	DD	DD	DD	BB	DD	BB	BB	DD	DD	DD	DD	DD	DD	DD	DD	BB	BB	DD	BB	BB	BB	BB	BB	BB	BB	BB	DD	BB	BB	DD	DD	BB	BB
chr17_31377495_31377514	DD	BB	DD	DD	BB	DD	DD	BB	BB	BB	BB	DD	DD	BB	BB	DD	DD	DD	DD	BB	DD	BB	BB	DD	DD	DD	DD	DD	DD	DD	DD	BB	BB	DD	BB	BB	BB	BB	BB	BB	BB	BB	DD	BB	BB	DD	DD	BB	BB
chr17_31394266_31394285	DD	BB	DD	DD	BB	DD	DD	BB	BB	BB	BB	DD	DD	BB	BB	DD	DD	DD	DD	BB	DD	BB	BB	DD	DD	DD	DD	DD	DD	DD	DD	BB	BB	DD	BB	BB	BB	BB	BB	BB	BB	BB	DD	BB	BB	DD	DD	BB	BB
chr17_31428459_31428476	DD	BB	DD	DD	BB	DD	DD	BB	BB	BB	BB	DD	DD	BB	BB	DD	DD	DD	DD	BB	DD	BB	BB	DD	DD	DD	DD	DD	DD	NA	DD	BB	BB	DD	BB	BB	BB	BB	BB	BB	BB	BB	DD	BB	BB	DD	DD	BB	BB
chr17_31469579_31469592	dd	BB	DD	dd	BB	dd	dd	BB	BB	BB	BB	dd	dd	BB	BB	dd	dd	DD	dd	BB	dd	BB	BB	dd	dd	dd	dd	dd	dd	BB	dd	BB	BB	dd	BB	BB	BB	BB	BB	BB	BB	BB	dd	BB	BB	dd	dd	BB	BB
chr17_31477693_31477720	bd	BB	DD	BB	BB	DD	DD	NA	BB	BB	BB	DD	DD	bd	BB	DD	DD	DD	DD	BB	DD	BB	BB	DD	DD	DD	DD	DD	DD	BB	DD	BB	BB	DD	BB	BB	BB	BB	DD	BB	BB	BB	DD	BB	BB	DD	DD	BB	BB
chr17_31481886_31481930	NA	BB	DD	DD	NA	NA	DD	DD	BB	BB	BB	NA	NA	BB	NA	DD	DD	NA	DD	NA	NA	BB	BB	DD	DD	NA	DD	DD	DD	NA	DD	BB	BB	DD	BB	BB	BB	NA	DD	BB	BB	BB	DD	BB	BB	DD	NA	BB	NA
chr17_31548617_31548656	DD	NA	DD	DD	BB	DD	DD	DD	BB	BB	BB	DD	DD	BB	BB	DD	DD	DD	DD	BB	DD	BB	BB	DD	BB	DD	DD	DD	DD	BB	DD	BB	BB	DD	BB	BB	BB	BB	DD	BB	BB	BB	DD	BB	BB	DD	DD	bn	BB
chr17_31556756_31556803	DD	DD	DD	DD	DD	NA	DD	DD	DD	dn	DD	DD	DD	DD	DD	DD	DD	DD	DD	DD	DD	DD	DD	DD	NA	NA	DD	DD	DD	DD	DD	BB	BB	DD	DD	DD	DD	DD	DD	DD	NA	DD	DD	DD	DD	NN	NA	DD	DD
chr17_31660290_31660329	DD	NA	DD	DD	BB	DD	NA	DD	BB	BB	BB	DD	DD	bb	BB	DD	NA	DD	DD	BB	DD	BB	BB	DD	DD	NA	DD	DD	DD	BB	DD	NA	NN	bd	BB	BB	BB	bb	DD	BB	NA	bb	DD	BB	bb	DD	DD	BB	BB
chr17_31666839_31666871	FF	FF	NN	NA	FF	FF	FF	FF	FF	FF	FF	FF	FF	FF	FF	FF	FF	FF	FF	FF	FF	FF	FF	FF	FF	NA	NA	FF	FF	FF	FF	FF	FF	FF	FF	NA	FF	FF	FF	FF	FF	NA	FF	FF	FF	FF	FF	FF	FF
chr17_31681263_31681286	DD	BB	DD	DD	BB	DD	DD	DD	BB	BB	BB	DD	DD	BB	BB	DD	DD	DD	DD	BB	DD	BB	BB	DD	DD	DD	DD	DD	DD	BB	DD	BB	BB	DD	BB	BB	BB	BB	DD	BB	BB	BB	DD	BB	BB	DD	DD	BB	BB
chr17_31693010_31693057	DD	BB	DD	DD	BB	DD	DD	DD	BB	BB	BB	DD	DD	BB	BB	DD	DD	DD	DD	BB	DD	BB	BB	DD	DD	DD	DD	DD	DD	BB	DD	BB	BB	DD	BB	BB	BB	BB	DD	BB	BB	BB	DD	BB	BB	DD	DD	BB	BB
chr17_31705201_31705236	NA	BB	NA	DD	BB	DD	DD	DD	NA	BB	BB	DD	DD	BB	BB	DD	NA	DD	NA	BB	NA	BB	BB	NN	DD	NA	DD	DD	NA	BB	DD	BB	NA	DD	BB	NA	NA	NA	DD	NA	NA	BB	DD	BB	BB	NA	DD	BB	BB
chr17_31706104_31706117	DD	BB	DD	DD	BB	bd	DD	DD	BB	BB	BB	DD	DD	BB	BB	DD	DD	DD	DD	BB	DD	BB	BB	DD	DD	DD	DD	DD	DD	BB	DD	BB	BB	DD	BB	BB	BB	BB	DD	BB	BB	BB	DD	BB	BB	DD	DD	BB	BB
chr17_31772172_31772191	DD	BB	DD	DD	BB	DD	DD	DD	BB	BB	BB	DD	DD	BB	BB	DD	DD	DD	DD	DD	DD	BB	BB	DD	DD	DD	DD	DD	DD	BB	DD	BB	BB	DD	BB	bn	BB	BB	DD	BB	BB	BB	DD	BB	BB	DD	DD	BB	BB
chr17_31809211_31809260	DD	BB	DD	DD	BB	DD	DD	DD	BB	BB	BB	DD	DD	BB	BB	DD	DD	DD	DD	DD	DD	BB	BB	DD	DD	DD	DD	DD	DD	BB	DD	BB	BB	DD	BB	BB	BB	BB	DD	BB	BB	BB	DD	BB	BB	DD	DD	BB	BB
chr17_31811723_31811766	DD	BB	DD	DD	BB	DD	DD	DD	BB	BB	BB	DD	DD	BB	BB	DD	DD	DD	DD	DD	DD	BB	BB	DD	DD	DD	DD	DD	DD	BB	DD	BB	BB	DD	BB	BB	BB	BB	DD	bn	BB	BB	DD	BB	BB	DD	DD	BB	BB
chr17_31842722_31842745	DD	BB	DD	DD	BB	DD	DD	DD	BB	BB	BB	DD	DD	BB	BB	DD	DD	DD	DD	DD	DD	BB	BB	DD	DD	DD	DD	DD	DD	BB	DD	BB	BB	DD	BB	BB	BB	BB	DD	BB	BB	BB	DD	BB	BB	DD	DD	BB	BB
chr17_31849252_31849265	DD	BB	DD	DD	BB	DD	DD	DD	BB	BB	BB	DD	DD	BB	BB	DD	DD	DD	DD	DD	DD	BB	BB	DD	DD	DD	DD	DD	DD	BB	DD	BB	BB	DD	BB	BB	BB	BB	DD	BB	BB	BB	DD	BB	BB	DD	DD	BB	BB
chr17_31849269_31849280	DD	BB	DD	DD	BB	DD	DD	DD	BB	BB	BB	DD	DD	BB	BB	DD	DD	DD	DD	DD	DD	BB	BB	DD	DD	DD	DD	DD	DD	BB	DD	BB	BB	DD	BB	BB	BB	BB	DD	BB	BB	BB	DD	BB	BB	DD	DD	BB	BB
chr17_31891569_31891582	dd	BB	dd	dd	BB	dd	dd	dd	BB	BB	BB	bd	dd	BB	BB	dd	dd	dd	bd	dd	dd	BB	BB	dd	dd	dd	dd	dd	dd	BB	dd	BB	BB	dd	BB	BB	BB	BB	dd	BB	BB	BB	dd	BB	BB	bd	dd	BB	BB
chr17_31904411_31904436	DD	BB	DD	DD	BB	DD	DD	DD	BB	BB	BB	DD	DD	BB	BB	DD	DD	DD	DD	DD	DD	BB	BB	DD	DD	DD	DD	DD	DD	BB	DD	BB	BB	DD	BB	BB	BB	BB	DD	BB	BB	BB	DD	BB	BB	DD	DD	BB	BB
chr17_31911621_31911636	DD	BB	DD	DD	BB	DD	DD	DD	BB	BB	BB	DD	DD	BB	BB	DD	DD	DD	DD	DD	DD	BB	BB	DD	DD	DD	DD	DD	DD	BB	DD	BB	BB	DD	BB	BB	BB	BB	DD	BB	BB	BB	DD	BB	BB	DD	DD	BB	BB
chr17_31945113_31945162	FF	FF	FF	FF	NA	NA	FF	FF	FF	FF	FF	FF	FF	FF	NA	NN	NA	FF	FF	FF	FF	FF	FF	FF	FF	NA	FF	FF	FF	FF	FF	FF	FF	FF	FF	FF	FF	FF	FF	FF	NA	FF	FF	FF	FF	NN	FF	NA	FF
chr17_32007179_32007206	FF	FF	FF	FF	FF	FF	FF	FF	FF	FF	FF	FF	FF	NN	FF	FF	FF	FF	FF	FF	FF	FF	FF	FF	FF	NA	FF	FF	FF	FF	FF	FF	FF	FF	FF	FF	FF	FF	FF	FF	FF	FF	FF	FF	FF	NA	FF	FF	FF
chr17_32061647_32061682	FF	FF	FF	FF	FF	FF	FF	FF	FF	FF	NA	FF	FF	FF	FF	FF	FF	FF	FF	FF	FF	FF	FF	FF	FF	NA	FF	FF	FF	NA	FF	FF	NA	FF	FF	FF	NA	FF	NA	FF	NA	FF	FF	FF	FF	FF	FF	FF	FF
chr17_32085519_32085546	FF	FF	FF	NA	NA	NA	FF	FF	FF	FF	FF	FF	FF	NN	FF	FF	FF	FF	FF	FF	FF	FF	FF	FF	FF	NA	FF	NA	FF	FF	FF	FF	FF	FF	FF	FF	NA	FF	FF	NA	FF	NA	FF	FF	FF	FF	FF	NA	FF
chr17_32174732_32174756	FF	FF	FF	FF	FF	FF	FF	FF	FF	FF	FF	FF	FF	FF	FF	FF	FF	FF	FF	FF	FF	FF	FF	FF	FF	NA	FF	FF	FF	FF	FF	FF	FF	FF	FF	FF	FF	FF	FF	FF	FF	FF	FF	FF	FF	FF	NN	FF	FF
chr17_32265916_32265955	DD	BB	NA	DD	BB	NA	DD	DD	BB	BB	BB	DD	NA	BB	BB	DD	DD	DD	DD	NA	NA	BB	BB	DD	NA	DD	DD	DD	DD	BB	DD	BB	BB	DD	DD	BB	BB	BB	DD	BB	BB	BB	DD	BB	BB	DD	DD	bd	BB
chr17_32279070_32279101	FF	FF	FF	FF	FF	FF	FF	FF	FF	FF	FF	FF	FF	FF	FF	NA	NA	NN	FF	FF	FF	FF	FF	FF	FF	FF	FF	FF	NA	FF	FF	FF	FF	FF	FF	FF	FF	FF	FF	fn	FF	FF	FF	FF	FF	FF	FF	FF	FF
chr17_32341736_32341795	NA	DD	NN	NN	NA	NN	NA	NN	DD	DD	NA	NN	NN	nn	DD	NN	NN	NN	NN	NN	NN	dn	NA	NA	NN	DD	dn	DD	NA	NA	DD	BB	BB	NA	BB	NA	NA	NA	dn	BB	NA	BB	DD	BB	BB	DD	NA	NA	NA
chr17_3238853_3238874	DD	DD	DD	DD	BB	BB	BB	DD	BB	BB	BB	BB	BB	BB	BB	BB	DD	DD	DD	BB	DD	BB	BB	DD	DD	DD	DD	DD	DD	BB	BB	BB	BB	DD	BB	DD	DD	DD	DD	BB	BB	DD	BB	DD	BB	DD	DD	BB	BB
chr17_32410111_32410158	BB	BB	BB	BB	BB	BB	BB	BB	BB	BB	bd	BB	BB	BB	BB	bn	BB	NN	NN	BB	BB	NA	BB	NA	BB	DD	DD	DD	DD	BB	DD	BB	BB	DD	BB	BB	NA	BB	DD	BB	BB	NA	DD	NA	BB	DD	DD	BB	bd
chr17_32452085_32452144	NA	BB	DD	DD	BB	NA	DD	DD	BB	BB	BB	BB	DD	BB	BB	DD	NA	DD	DD	DD	NA	BB	BB	DD	NA	DD	DD	DD	DD	BB	DD	BB	BB	DD	BB	BB	BB	BB	DD	BB	BB	BB	DD	BB	BB	DD	DD	BB	BB
chr17_32549550_32549589	FF	FF	FF	FF	NA	FF	FF	FF	NA	NN	FF	FF	FF	FF	FF	FF	FF	FF	FF	FF	FF	FF	FF	NN	FF	NA	FF	FF	FF	NA	fn	FF	FF	FF	FF	FF	FF	FF	FF	FF	FF	NA	FF	FF	FF	FF	FF	FF	FF
chr17_32652525_32652576	FF	fn	NA	FF	NA	FF	FF	FF	FF	NN	FF	FF	FF	FF	FF	FF	FF	FF	FF	NA	FF	FF	FF	NA	FF	NA	FF	NA	FF	FF	FF	FF	NA	FF	FF	fn	FF	FF	FF	FF	NA	FF	FF	NA	FF	FF	FF	FF	FF
chr17_32712069_32712116	FF	FF	FF	FF	FF	FF	NA	FF	FF	FF	NA	FF	FF	NA	FF	FF	FF	NN	NN	FF	FF	FF	FF	FF	FF	FF	FF	FF	NN	FF	FF	NA	NA	FF	FF	FF	FF	FF	NN	FF	NA	FF	FF	FF	FF	NA	FF	FF	FF
chr17_3273456_3273479	DD	DD	DD	DD	BB	BB	BB	DD	BB	BB	BB	BB	BB	BB	BB	BB	DD	DD	DD	BB	DD	BB	BB	DD	DD	DD	DD	DD	DD	BB	BB	BB	BB	DD	BB	DD	DD	DD	DD	BB	BB	DD	BB	DD	BB	DD	DD	BB	BB
chr17_32736386_32736429	NA	BB	DD	BB	BB	DD	NA	DD	NA	BB	BB	DD	DD	NN	BB	DD	DD	DD	DD	DD	DD	BB	BB	DD	DD	dn	DD	DD	DD	BB	DD	BB	BB	DD	BB	BB	BB	BB	DD	BB	BB	NA	DD	BB	BB	NA	BB	BB	BB
chr17_32737611_32737658	NA	BB	DD	NA	BB	DD	DD	DD	BB	BB	DD	DD	DD	BB	BB	DD	DD	bd	DD	DD	DD	BB	DD	DD	DD	DD	DD	DD	DD	BB	DD	DD	BB	DD	BB	BB	BB	BB	DD	BB	BB	NA	DD	BB	BB	DD	DD	BB	BB
chr17_32740526_32740551	NA	NA	FF	NA	FF	NA	FF	FF	FF	FF	FF	NN	FF	NA	FF	FF	NA	NA	FF	FF	FF	FF	FF	FF	FF	NA	FF	NA	FF	FF	FF	NA	NA	FF	FF	NA	FF	FF	FF	FF	NA	FF	FF	FF	FF	FF	FF	FF	FF
chr17_32809856_32809869	FF	FF	FF	FF	FF	FF	FF	FF	FF	FF	FF	FF	NA	FF	FF	FF	FF	FF	FF	FF	FF	FF	FF	FF	FF	FF	FF	FF	FF	FF	FF	NN	FF	FF	FF	FF	FF	FF	FF	FF	FF	FF	FF	FF	FF	FF	FF	FF	FF
chr17_32843181_32843208	FF	FF	FF	FF	FF	FF	FF	FF	FF	FF	FF	FF	FF	FF	FF	FF	NA	FF	FF	FF	FF	FF	FF	FF	FF	NA	FF	FF	FF	FF	FF	FF	FF	FF	FF	FF	FF	FF	FF	FF	NA	FF	NA	FF	FF	NA	FF	FF	NA
chr17_32899018_32899041	FF	FF	FF	FF	FF	FF	FF	FF	FF	FF	FF	FF	FF	FF	FF	FF	NN	NA	FF	FF	FF	FF	FF	FF	FF	FF	NA	FF	FF	NA	NA	FF	FF	FF	FF	NA	FF	FF	FF	FF	NA	FF	FF	FF	FF	NA	FF	FF	FF
chr17_32931493_32931542	NA	FF	FF	FF	FF	FF	FF	FF	FF	FF	FF	NA	FF	FF	FF	FF	FF	FF	FF	FF	FF	FF	FF	FF	FF	FF	NA	FF	FF	FF	FF	FF	FF	FF	FF	FF	FF	FF	FF	FF	FF	FF	FF	FF	FF	NA	FF	FF	NN
chr17_32938681_32938724	DD	nn	DD	DD	BB	DD	DD	DD	BB	BB	BB	DD	DD	BB	bn	DD	DD	DD	DD	DD	DD	BB	BB	DD	DD	NA	DD	NN	DD	BB	DD	NA	BB	DD	BB	BB	BB	NA	DD	BB	NA	DD	DD	NA	BB	NA	DD	BB	BB
chr17_32949937_32949976	FF	FF	NA	FF	FF	FF	FF	FF	FF	FF	FF	FF	NA	NA	FF	FF	FF	FF	FF	FF	FF	FF	FF	NA	NN	FF	FF	FF	FF	FF	FF	FF	FF	FF	FF	FF	FF	FF	FF	FF	FF	FF	FF	FF	fn	FF	FF	NA	FF
chr17_32984085_32984120	FF	FF	FF	FF	FF	FF	FF	FF	FF	FF	FF	NA	FF	FF	FF	FF	FF	FF	FF	FF	FF	FF	FF	NA	FF	FF	NA	FF	FF	fn	NA	FF	FF	FF	NA	FF	FF	FF	FF	FF	NA	FF	FF	FF	FF	FF	FF	FF	FF
chr17_33010288_33010321	FF	fn	NA	FF	NA	FF	FF	FF	NA	FF	FF	NA	NA	FF	FF	FF	FF	NA	fn	FF	FF	FF	NA	NA	FF	NA	FF	FF	NA	FF	FF	NA	FF	FF	NA	FF	FF	NA	FF	FF	FF	FF	FF	FF	FF	FF	FF	NA	FF
chr17_3301808_3301827	DD	DD	DD	DD	BB	BB	BB	DD	BB	BB	BB	BB	BB	BB	BB	BB	DD	DD	DD	BB	DD	BB	BB	DD	DD	DD	DD	DD	DD	BB	BB	BB	BB	DD	BB	DD	DD	DD	DD	BB	BB	DD	BB	DD	BB	DD	DD	BB	BB
chr17_33023675_33023695	DD	DD	DD	DD	NA	DD	DD	DD	DD	DD	DD	DD	DD	DD	DD	DD	DD	DD	DD	DD	DD	NA	DD	DD	DD	DD	DD	DD	DD	DD	DD	DD	DD	DD	DD	DD	DD	NA	DD	NA	DD	NA	DD	NA	NA	DD	DD	DD	DD
chr17_3307800_3307815	DD	DD	DD	DD	BB	BB	BB	DD	BB	BB	BB	BB	BB	BB	BB	BB	DD	DD	DD	BB	DD	BB	BB	DD	DD	DD	DD	DD	DD	BB	BB	BB	BB	DD	BB	DD	DD	DD	DD	BB	BB	DD	BB	DD	BB	DD	DD	BB	BB
chr17_3307958_3307973	DD	DD	DD	DD	BB	BB	BB	DD	BB	BB	BB	BB	BB	BB	BB	BB	DD	DD	DD	BB	DD	BB	BB	DD	DD	DD	DD	DD	DD	BB	BB	BB	BB	DD	BB	DD	DD	DD	DD	BB	BB	DD	BB	DD	BB	DD	DD	BB	BB
chr17_33098892_33098927	NN	FF	FF	FF	FF	FF	FF	FF	FF	FF	NA	FF	NN	FF	FF	FF	FF	FF	FF	FF	FF	FF	FF	FF	FF	FF	FF	FF	FF	FF	FF	FF	FF	FF	FF	FF	FF	FF	FF	FF	FF	FF	FF	FF	FF	FF	FF	FF	FF
chr17_33130281_33130308	DD	BB	DD	DD	BB	DD	DD	DD	BB	BB	BB	DD	DD	BB	BB	DD	DD	DD	DD	DD	DD	BB	BB	DD	DD	DD	DD	DD	DD	BB	DD	BB	BB	DD	BB	BB	BB	BB	DD	BB	BB	BB	DD	BB	BB	DD	DD	BB	BB
chr17_33142182_33142217	DD	BB	DD	DD	BB	DD	DD	DD	BB	BB	BB	DD	DD	BB	BB	DD	DD	DD	DD	DD	DD	BB	BB	DD	DD	DD	DD	DD	DD	BB	DD	BB	BB	DD	BB	BB	BB	BB	DD	BB	BB	BB	DD	BB	BB	DD	DD	BB	BB
chr17_33144832_33144866	DD	BB	DD	DD	BB	DD	DD	DD	BB	BB	BB	DD	DD	BB	BB	DD	dn	DD	DD	DD	DD	BB	BB	DD	DD	DD	DD	DD	DD	BB	DD	BB	BB	DD	BB	BB	BB	BB	DD	BB	BB	BB	DD	BB	BB	DD	DD	BB	BB
chr17_33145996_33146035	DD	BB	DD	DD	BB	DD	DD	DD	BB	BB	BB	DD	DD	BB	BB	DD	DD	DD	DD	DD	DD	BB	BB	DD	DD	DD	DD	DD	DD	BB	DD	BB	BB	DD	BB	BB	BB	BB	DD	BB	BB	BB	DD	bd	BB	DD	DD	BB	BB
chr17_33209481_33209494	DD	BB	DD	DD	BB	DD	DD	DD	BB	BB	BB	DD	DD	BB	BB	DD	DD	DD	DD	DD	DD	BB	BB	DD	DD	DD	DD	DD	DD	BB	DD	BB	BB	DD	BB	BB	BB	BB	DD	BB	BB	BB	DD	BB	BB	DD	DD	BB	BB
chr17_33212053_33212076	DD	BB	DD	DD	BB	DD	DD	DD	BB	BB	BB	DD	DD	BB	BB	DD	DD	DD	DD	DD	DD	BB	BB	DD	DD	DD	DD	DD	DD	BB	DD	BB	BB	DD	BB	BB	BB	BB	DD	BB	BB	BB	DD	BB	BB	DD	DD	BB	BB
chr17_33221271_33221296	DD	BB	DD	DD	BB	DD	DD	DD	BB	BB	BB	DD	DD	BB	BB	DD	DD	DD	DD	DD	DD	BB	BB	DD	DD	DD	DD	DD	DD	BB	DD	BB	BB	DD	BB	BB	BB	BB	DD	BB	BB	BB	DD	BB	BB	DD	DD	BB	BB
chr17_33221859_33221902	NA	FF	FF	FF	FF	FF	FF	FF	NA	FF	FF	FF	FF	FF	FF	FF	FF	NA	FF	NA	FF	FF	FF	FF	FF	NA	FF	FF	FF	FF	FF	FF	FF	FF	FF	FF	FF	FF	FF	FF	NA	FF	FF	FF	FF	FF	FF	FF	FF
chr17_33322767_33322778	DD	BB	DD	DD	BB	DD	DD	DD	BB	BB	BB	DD	DD	BB	BB	DD	DD	DD	DD	DD	DD	BB	BB	DD	DD	DD	DD	DD	DD	BB	DD	BB	BB	DD	BB	BB	BB	BB	DD	BB	BB	BB	DD	BB	BB	DD	DD	BB	BB
chr17_33333155_33333166	DD	BB	DD	DD	BB	DD	DD	DD	BB	BB	BB	DD	DD	BB	BB	DD	DD	DD	DD	DD	DD	BB	BB	DD	DD	DD	DD	DD	DD	BB	DD	BB	BB	DD	BB	BB	BB	BB	DD	BB	BB	BB	DD	BB	BB	DD	DD	BB	BB
chr17_33354824_33354853	DD	BB	DD	DD	BB	DD	DD	DD	BB	BB	BB	DD	DD	BB	BB	DD	DD	DD	DD	DD	DD	BB	BB	DD	DD	DD	DD	DD	DD	BB	DD	BB	BB	DD	BB	BB	BB	BB	DD	BB	BB	BB	DD	BB	BB	DD	DD	BB	BB
chr17_33358349_33358376	dd	BB	dd	dd	BB	dd	dd	dd	BB	BB	BB	dd	dd	BB	BB	dd	dd	dd	dd	dd	dd	BB	BB	dd	dd	dd	dd	dd	DD	BB	dd	BB	BB	dd	BB	BB	BB	BB	dd	BB	BB	BB	dd	BB	BB	dd	dn	BB	BB
chr17_3335994_3336005	DD	DD	DD	dn	BB	BB	BB	DD	BB	BB	BB	BB	BB	BB	BB	BB	DD	DD	DD	BB	DD	BB	BB	DD	DD	DD	DD	DD	DD	BB	BB	BB	BB	DD	BB	DD	DD	DD	DD	BB	BB	DD	BB	DD	BB	DD	DD	BB	BB
chr17_33360014_33360065	NA	BB	DD	DD	BB	DD	DD	DD	BB	BB	BB	DD	DD	BB	BB	DD	DD	DD	DD	DD	DD	BB	BB	DD	DD	DD	DD	DD	DD	BB	dn	NA	NA	DD	NA	BB	NA	BB	DD	BB	NA	NA	DD	BB	NA	DD	DD	BB	NA
chr17_33378862_33378881	DD	BB	DD	DD	BB	DD	DD	DD	BB	BB	BB	DD	DD	BB	BB	DD	DD	DD	DD	DD	DD	BB	BB	DD	DD	DD	DD	DD	DD	BB	DD	BB	BB	DD	BB	BB	BB	BB	DD	BB	BB	BB	DD	BB	BB	DD	DD	BB	BB
chr17_33438496_33438513	DD	BB	DD	DD	BB	DD	DD	DD	BB	BB	BB	DD	DD	BB	BB	DD	DD	DD	DD	DD	DD	BB	BB	DD	DD	DD	DD	DD	DD	BB	DD	BB	BB	DD	BB	BB	BB	BB	DD	BB	BB	BB	DD	BB	BB	DD	DD	BB	BB
chr17_33441793_33441812	DD	BB	DD	DD	BB	DD	DD	bd	BB	BB	BB	bd	DD	BB	BB	bd	bd	DD	DD	bd	DD	BB	BB	DD	DD	DD	DD	DD	DD	BB	DD	BB	BB	DD	BB	BB	BB	BB	bd	BB	BB	BB	DD	BB	BB	DD	DD	BB	BB
chr17_33441813_33441836	DD	BB	DD	DD	BB	DD	DD	DD	BB	BB	BB	DD	DD	BB	BB	DD	DD	DD	DD	DD	DD	BB	BB	DD	DD	DD	DD	DD	DD	BB	DD	BB	BB	DD	BB	BB	BB	BB	DD	BB	BB	BB	DD	BB	BB	DD	DD	BB	BB
chr17_33444739_33444765	DD	BB	DD	DD	BB	DD	DD	DD	BB	BB	BB	DD	DD	BB	BB	DD	dn	DD	DD	DD	DD	BB	BB	DD	DD	DD	DD	DD	DD	BB	DD	BB	BB	DD	BB	BB	BB	BB	DD	BB	BB	BB	DD	BB	BB	DD	DD	BB	BB
chr17_33450475_33450500	dn	BB	DD	DD	BB	DD	DD	DD	BB	BB	BB	DD	DD	BB	BB	DD	DD	DD	DD	DD	DD	BB	BB	DD	DD	DD	DD	DD	DD	BB	DD	BB	BB	DD	BB	BB	BB	BB	DD	BB	BB	BB	DD	BB	BB	DD	DD	BB	BB
chr17_33456864_33456875	DD	BB	DD	DD	BB	DD	DD	DD	BB	BB	BB	DD	DD	BB	BB	DD	DD	DD	DD	DD	DD	BB	BB	DD	DD	DD	DD	DD	DD	BB	DD	BB	BB	DD	BB	BB	BB	BB	DD	BB	BB	BB	DD	BB	BB	DD	DD	BB	BB
chr17_33467038_33467069	DD	BB	DD	DD	BB	NN	NN	DD	BB	BB	BB	NA	DD	BB	BB	DD	DD	NA	NN	DD	dn	BB	BB	NN	NA	NA	NN	NA	NN	BB	NN	BB	BB	dn	BB	BB	BB	BB	NA	BB	BB	BB	DD	BB	NA	NA	DD	BB	BB
chr17_3347736_3347765	DD	DD	DD	DD	BB	BB	BB	DD	BB	BB	BB	BB	BB	BB	BB	BB	DD	DD	DD	BB	DD	BB	BB	DD	DD	DD	DD	DD	DD	bn	BB	BB	BB	DD	BB	DD	DD	DD	DD	BB	BB	DD	BB	DD	BB	DD	DD	BB	BB
chr17_33486178_33486189	df	FF	df	df	FF	df	df	df	FF	FF	FF	DD	df	FF	FF	df	df	df	df	df	df	FF	FF	df	df	DD	df	df	df	FF	df	FF	FF	df	FF	FF	FF	FF	df	FF	FF	FF	df	FF	FF	df	df	FF	FF
chr17_33489295_33489310	DD	BB	DD	DD	BB	DD	DD	DD	BB	BB	BB	DD	DD	BB	BB	DD	DD	DD	DD	DD	DD	BB	BB	DD	DD	DD	DD	DD	DD	BB	DD	BB	BB	DD	BB	BB	BB	BB	DD	BB	BB	BB	DD	BB	BB	DD	DD	BB	BB
chr17_33492477_33492506	DD	BB	DD	DD	BB	DD	DD	DD	BB	BB	BB	DD	DD	BB	BB	DD	DD	DD	DD	DD	DD	bn	BB	DD	DD	DD	DD	DD	DD	BB	DD	BB	BB	DD	BB	BB	BB	BB	DD	BB	BB	BB	DD	BB	BB	DD	DD	BB	BB
chr17_33513943_33513966	DD	BB	DD	DD	BB	DD	DD	DD	BB	BB	BB	DD	DD	BB	BB	DD	DD	DD	DD	DD	DD	BB	BB	DD	DD	DD	DD	DD	DD	BB	DD	BB	BB	DD	BB	BB	BB	BB	DD	BB	BB	BB	DD	BB	BB	DD	DD	BB	BB
chr17_33515816_33515830	DD	BB	DD	DD	BB	DD	DD	DD	BB	BB	BB	DD	DD	BB	BB	DD	DD	DD	DD	DD	DD	BB	BB	DD	DD	DD	DD	DD	DD	BB	DD	BB	BB	DD	BB	BB	BB	BB	DD	BB	BB	BB	DD	BB	BB	DD	DD	BB	BB
chr17_33516429_33516456	DD	BB	DD	DD	BB	DD	DD	DD	BB	BB	BB	DD	DD	BB	BB	DD	DD	DD	DD	DD	DD	BB	BB	DD	DD	DD	DD	DD	DD	BB	DD	BB	BB	DD	BB	BB	BB	BB	DD	BB	BB	BB	DD	BB	BB	DD	DD	BB	BB
chr17_33516807_33516831	DD	BB	DD	DD	BB	DD	DD	DD	BB	BB	BB	DD	DD	BB	BB	DD	DD	DD	DD	DD	DD	BB	BB	DD	DD	DD	DD	DD	DD	BB	DD	BB	BB	DD	BB	BB	BB	BB	DD	BB	BB	BB	DD	BB	BB	DD	DD	BB	BB
chr17_33546697_33546732	DD	BB	DD	DD	BB	DD	DD	DD	BB	BB	BB	DD	DD	BB	BB	DD	DD	DD	DD	DD	DD	BB	BB	DD	DD	DD	DD	DD	DD	BB	DD	BB	BB	DD	BB	BB	BB	BB	DD	BB	BB	BB	DD	BB	BB	DD	DD	BB	BB
chr17_33561728_33561747	DD	BB	DD	DD	BB	DD	DD	DD	BB	BB	BB	DD	DD	BB	BB	DD	DD	DD	DD	DD	DD	BB	BB	DD	DD	DD	DD	DD	DD	BB	DD	BB	BB	DD	BB	BB	BB	BB	DD	BB	BB	BB	DD	BB	BB	DD	DD	BB	BB
chr17_33565121_33565136	DD	BB	DD	DD	BB	DD	DD	DD	BB	BB	BB	DD	DD	BB	BB	DD	DD	dn	DD	DD	DD	BB	BB	DD	DD	DD	DD	DD	DD	BB	DD	BB	BB	DD	BB	BB	BB	BB	DD	BB	BB	BB	DD	BB	BB	DD	DD	BB	BB
chr17_33571357_33571371	DD	BB	DD	DD	BB	DD	DD	DD	BB	BB	BB	DD	DD	BB	BB	DD	DD	DD	DD	DD	DD	BB	BB	DD	DD	DD	DD	DD	DD	BB	DD	BB	BB	DD	BB	BB	BB	BB	DD	BB	BB	BB	DD	BB	BB	DD	DD	BB	BB
chr17_33579701_33579716	DD	BB	DD	DD	BB	DD	DD	DD	BB	BB	BB	DD	DD	BB	BB	DD	DD	DD	DD	DD	DD	BB	BB	DD	DD	DD	DD	DD	DD	BB	DD	BB	BB	DD	BB	BB	BB	BB	DD	BB	BB	BB	DD	BB	BB	DD	DD	BB	BB
chr17_33583183_33583206	DD	BB	DD	DD	BB	DD	DD	DD	BB	BB	BB	DD	DD	BB	BB	DD	DD	DD	DD	DD	DD	BB	BB	DD	DD	DD	DD	DD	DD	BB	DD	BB	BB	DD	BB	BB	BB	BB	DD	BB	BB	BB	DD	BB	BB	DD	DD	BB	BB
chr17_33592385_33592406	DD	BB	DD	DD	BB	DD	DD	DD	BB	BB	BB	dn	DD	BB	BB	DD	DD	DD	DD	DD	DD	BB	BB	DD	DD	DD	DD	DD	DD	BB	DD	BB	BB	DD	BB	BB	BB	BB	DD	BB	BB	BB	DD	BB	BB	dn	DD	BB	BB
chr17_33596966_33596977	DD	BB	DD	DD	BB	DD	DD	DD	BB	BB	BB	DD	DD	BB	BB	DD	DD	DD	DD	DD	DD	BB	BB	DD	DD	DD	DD	DD	DD	BB	DD	BB	BB	DD	BB	BB	BB	BB	DD	BB	BB	BB	DD	BB	BB	DD	DD	BB	BB
chr17_33607985_33608004	DD	BB	DD	DD	BB	DD	DD	DD	BB	BB	BB	DD	DD	BB	BB	DD	DD	DD	DD	DD	DD	BB	BB	DD	DD	DD	DD	DD	dn	BB	DD	BB	BB	DD	BB	BB	BB	BB	DD	BB	BB	BB	DD	BB	BB	DD	DD	BB	BB
chr17_33673465_33673479	DD	BB	DD	DD	BB	DD	DD	DD	BB	BB	BB	DD	DD	BB	BB	DD	DD	DD	DD	DD	DD	BB	BB	DD	DD	DD	DD	DD	DD	BB	DD	BB	BB	DD	BB	BB	BB	BB	DD	BB	BB	BB	DD	BB	BB	DD	DD	BB	BB
chr17_33678412_33678432	DD	BB	DD	DD	BB	DD	DD	DD	BB	BB	BB	DD	bd	BB	BB	DD	DD	DD	DD	DD	DD	BB	BB	DD	DD	DD	DD	DD	DD	BB	DD	BB	BB	DD	BB	BB	BB	BB	DD	BB	BB	BB	DD	BB	BB	DD	DD	BB	BB
chr17_3368663_3368677	DD	DD	DD	DD	BB	BB	BB	DD	BB	BB	BB	BB	BB	BB	BB	BB	DD	DD	DD	BB	DD	BB	BB	DD	DD	DD	DD	DD	DD	BB	BB	BB	BB	DD	BB	DD	DD	DD	DD	BB	BB	DD	BB	DD	BB	DD	DD	BB	BB
chr17_33688545_33688589	FF	FF	FF	FF	NA	FF	FF	FF	NA	fn	FF	FF	FF	NA	fn	FF	FF	FF	NA	FF	FF	FF	FF	FF	NA	NA	NA	FF	FF	NA	FF	FF	FF	FF	FF	NA	FF	FF	FF	FF	NA	NA	FF	NA	FF	FF	FF	FF	FF
chr17_33702010_33702065	FF	FF	FF	NA	NA	NA	FF	FF	fn	FF	FF	FF	FF	FF	FF	fn	FF	FF	FF	NA	NA	NA	fn	FF	FF	FF	FF	FF	FF	FF	FF	FF	FF	NA	NA	FF	NA	NA	NA	FF	FF	NA	NA	FF	FF	FF	FF	FF	FF
chr17_33702728_33702751	DD	BB	DD	DD	BB	DD	DD	DD	BB	BB	BB	DD	DD	BB	BB	DD	DD	DD	DD	DD	DD	BB	BB	DD	DD	DD	DD	DD	DD	BB	DD	BB	BB	DD	BB	BB	BB	BB	DD	BB	BB	BB	DD	BB	BB	DD	DD	BB	BB
chr17_33714835_33714854	DD	BB	DD	DD	BB	DD	DD	DD	BB	BB	BB	DD	DD	BB	BB	DD	DD	DD	DD	DD	DD	BB	BB	DD	DD	DD	DD	DD	DD	BB	DD	BB	BB	DD	BB	BB	BB	BB	DD	BB	BB	BB	DD	BB	BB	DD	DD	BB	BB
chr17_33723557_33723628	NN	BB	NN	NN	BB	NN	NN	NN	NA	NA	BB	NA	NA	NA	BB	NN	NN	NN	NN	NN	DD	NA	NA	NA	NN	NN	NA	NN	NN	NN	NN	BB	BB	DD	BB	BB	BB	BB	DD	BB	BB	BB	DD	BB	BB	DD	NA	BB	BB
chr17_33723649_33723668	DD	BB	DD	DD	BB	DD	DD	DD	BB	BB	BB	DD	DD	BB	BB	DD	DD	DD	DD	DD	DD	BB	BB	DD	DD	DD	DD	DD	DD	BB	DD	BB	BB	DD	BB	BB	BB	BB	DD	BB	BB	BB	DD	BB	BB	DD	DD	BB	BB
chr17_33727779_33727813	DD	BB	DD	DD	BB	DD	DD	DD	BB	BB	BB	DD	DD	BB	BB	DD	DD	DD	DD	DD	DD	BB	BB	DD	DD	DD	DD	DD	DD	BB	DD	BB	BB	DD	BB	BB	BB	BB	DD	BB	BB	BB	DD	BB	BB	DD	DD	BB	BB
chr17_33728968_33729012	FF	FF	FF	FF	FF	FF	FF	FF	FF	FF	FF	NA	FF	FF	FF	FF	NN	FF	fn	NA	NN	FF	FF	FF	FF	NA	FF	FF	FF	FF	FF	FF	FF	FF	FF	FF	fn	FF	FF	FF	FF	FF	FF	FF	FF	NA	NN	FF	FF
chr17_33729462_33729497	DD	BB	DD	DD	BB	DD	DD	DD	BB	BB	BB	DD	DD	BB	BB	DD	DD	DD	DD	DD	DD	BB	BB	DD	DD	DD	DD	DD	DD	BB	DD	BB	BB	DD	BB	BB	BB	BB	DD	BB	BB	BB	DD	BB	BB	DD	DD	BB	BB
chr17_33736648_33736663	DD	BB	DD	DD	BB	DD	DD	DD	BB	BB	BB	DD	DD	BB	BB	DD	DD	DD	DD	DD	DD	BB	BB	DD	DD	DD	DD	bd	DD	BB	DD	BB	BB	DD	BB	BB	BB	BB	DD	BB	BB	BB	DD	BB	BB	DD	DD	BB	BB
chr17_33752935_33752948	DD	BB	DD	DD	BB	DD	DD	DD	BB	BB	BB	DD	dn	BB	BB	DD	DD	DD	DD	DD	DD	BB	BB	DD	DD	DD	DD	DD	DD	BB	DD	BB	BB	DD	BB	BB	BB	BB	DD	BB	BB	BB	DD	BB	BB	DD	DD	BB	BB
chr17_33770801_33770816	dd	BB	dd	dd	BB	dd	dd	dd	BB	BB	BB	dd	dd	BB	BB	dd	dd	dd	dd	dd	DD	BB	BB	DD	dd	dd	dd	dd	dd	BB	dd	BB	BB	dd	BB	BB	BB	BB	dd	BB	BB	BB	dd	BB	BB	dd	dd	BB	BB
chr17_33789256_33789267	DD	BB	DD	DD	BB	DD	DD	DD	BB	BB	BB	DD	DD	BB	BB	DD	DD	DD	DD	DD	DD	BB	BB	DD	DD	DD	DD	DD	DD	BB	DD	BB	BB	DD	BB	BB	BB	BB	DD	BB	BB	BB	DD	BB	BB	DD	DD	BB	BB
chr17_33803581_33803600	DD	BB	DD	DD	BB	DD	DD	DD	BB	BB	BB	DD	DD	BB	BB	DD	DD	DD	DD	DD	DD	BB	BB	DD	DD	DD	DD	DD	DD	BB	DD	BB	BB	DD	BB	BB	BB	BB	DD	BB	BB	BB	DD	BB	BB	DD	DD	BB	BB
chr17_3381949_3381970	DD	DD	DD	DD	BB	BB	BB	DD	BB	BB	BB	BB	BB	BB	BB	BB	DD	DD	DD	BB	DD	BB	BB	DD	DD	DD	DD	DD	DD	BB	BB	BB	BB	DD	BB	DD	DD	DD	DD	BB	BB	DD	BB	DD	BB	DD	DD	BB	BB
chr17_33897705_33897724	DD	BB	DD	DD	BB	DD	DD	DD	BB	BB	BB	DD	DD	BB	BB	DD	DD	DD	DD	DD	DD	BB	BB	DD	DD	DD	DD	DD	DD	BB	DD	BB	BB	DD	BB	BB	BB	BB	DD	BB	BB	BB	DD	BB	BB	DD	DD	BB	BB
chr17_33906130_33906145	DD	BB	DD	DD	BB	DD	DD	DD	BB	BB	BB	DD	DD	BB	BB	DD	DD	DD	DD	DD	DD	BB	BB	DD	DD	DD	DD	DD	DD	BB	DD	BB	BB	DD	BB	BB	BB	BB	DD	BB	BB	BB	DD	BB	BB	DD	DD	BB	BB
chr17_33921717_33921734	DD	BB	DD	DD	BB	DD	DD	DD	BB	BB	BB	DD	DD	BB	BB	DD	DD	DD	DD	DD	DD	BB	BB	DD	DD	DD	DD	DD	DD	BB	DD	BB	BB	DD	BB	BB	BB	BB	DD	BB	BB	BB	DD	bd	BB	DD	DD	BB	BB
chr17_33922567_33922606	DD	NA	DD	NA	BB	NA	DD	DD	BB	BB	NN	DD	DD	BB	BB	DD	DD	DD	DD	DD	DD	BB	BB	DD	DD	DD	DD	DD	DD	BB	NN	BB	NA	DD	BB	NA	NA	BB	DD	BB	BB	BB	NA	BB	NA	DD	DD	BB	BB
chr17_33976913_33976944	DD	BB	DD	DD	BB	DD	NA	DD	BB	BB	BB	DD	DD	BB	BB	DD	DD	DD	DD	DD	DD	BB	BB	DD	DD	DD	DD	NA	DD	BB	DD	BB	BB	DD	BB	NA	BB	BB	DD	BB	NA	BB	DD	BB	NA	DD	DD	BB	BB
chr17_34001860_34001871	dd	BB	dd	DD	BB	dd	dd	dd	BB	BB	BB	DD	dd	BB	BB	dd	dd	DD	dd	dd	DD	BB	BB	DD	dd	dd	dd	DD	DD	BB	dd	BB	BB	DD	BB	BB	BB	BB	dd	BB	BB	BB	dd	BB	BB	dd	dd	BB	BB
chr17_34007270_34007281	DD	BB	DD	DD	BB	DD	DD	DD	BB	BB	BB	DD	DD	BB	BB	DD	DD	DD	DD	DD	DD	BB	BB	DD	DD	DD	DD	DD	DD	BB	DD	BB	BB	DD	BB	BB	BB	BB	DD	BB	BB	BB	DD	BB	BB	DD	DD	BB	BB
chr17_34012916_34012930	dd	BB	dd	dd	BB	dd	dd	dd	BB	BB	BB	dd	dd	BB	BB	dd	dd	dd	dd	dd	dd	BB	BB	dd	dd	dd	dd	dd	dd	BB	dd	BB	BB	dd	BB	BB	BB	BB	dd	BB	BB	BB	dd	BB	BB	dd	dd	BB	BB
chr17_34048487_34048507	DD	BB	DD	DD	BB	DD	DD	DD	BB	BB	BB	DD	DD	BB	BB	DD	DD	DD	DD	DD	DD	BB	BB	DD	DD	dn	DD	DD	DD	BB	DD	BB	BB	DD	BB	BB	BB	BB	DD	BB	BB	BB	DD	BB	BB	DD	DD	BB	BB
chr17_34081205_34081236	DD	BB	DD	DD	BB	DD	DD	DD	BB	BB	BB	DD	DD	BB	BB	DD	DD	DD	DD	DD	DD	BB	BB	DD	DD	DD	DD	DD	DD	BB	DD	BB	BB	DD	BB	BB	BB	BB	DD	BB	BB	BB	DD	BB	BB	DD	DD	BB	BB
chr17_34102158_34102178	NA	BB	DD	NA	BB	DD	DD	DD	BB	BB	BB	NA	NA	BB	BB	NA	dn	NN	NN	NA	NA	BB	BB	NA	DD	NA	DD	DD	DD	BB	NA	BB	BB	NA	bn	NA	BB	BB	NA	BB	NA	BB	NA	BB	BB	DD	NA	BB	NA
chr17_34129921_34129948	DD	BB	DD	DD	BB	DD	DD	DD	BB	BB	BB	DD	DD	BB	BB	DD	DD	DD	DD	DD	DD	BB	BB	DD	DD	DD	DD	DD	DD	BB	DD	BB	BB	DD	BB	BB	BB	BB	DD	BB	BB	BB	DD	BB	BB	DD	DD	BB	BB
chr17_34140540_34140559	DD	BB	DD	DD	BB	DD	DD	DD	BB	BB	BB	DD	DD	BB	BB	DD	DD	DD	DD	DD	DD	BB	BB	DD	DD	DD	DD	DD	DD	BB	DD	BB	BB	DD	BB	BB	BB	BB	DD	BB	BB	BB	DD	BB	BB	DD	DD	BB	BB
chr17_34169211_34169228	DD	BB	DD	DD	BB	DD	DD	DD	BB	BB	BB	DD	DD	BB	BB	DD	DD	DD	DD	DD	DD	BB	BB	bd	DD	DD	DD	DD	DD	BB	DD	BB	BB	DD	BB	BB	BB	BB	DD	BB	BB	BB	DD	bn	BB	DD	DD	BB	BB
chr17_34173219_34173230	DD	BB	DD	DD	BB	DD	DD	DD	BB	BB	BB	DD	DD	BB	BB	DD	DD	DD	DD	DD	DD	BB	BB	DD	DD	DD	DD	DD	DD	BB	DD	BB	BB	DD	BB	BB	BB	BB	DD	BB	BB	BB	DD	BB	BB	DD	DD	BB	BB
chr17_34178675_34178695	DD	BB	DD	DD	BB	DD	DD	DD	BB	BB	BB	DD	DD	BB	BB	DD	DD	DD	DD	DD	DD	BB	BB	DD	DD	DD	DD	DD	DD	BB	DD	BB	BB	DD	BB	BB	BB	BB	DD	BB	BB	BB	DD	BB	BB	DD	DD	BB	BB
chr17_34192289_34192312	DD	BB	DD	DD	BB	DD	DD	DD	BB	BB	BB	DD	DD	BB	BB	DD	DD	DD	DD	DD	DD	BB	BB	DD	DD	DD	DD	DD	DD	BB	DD	BB	BB	DD	BB	BB	BB	BB	DD	BB	BB	BB	DD	BB	BB	DD	DD	BB	BB
chr17_34192581_34192616	DD	BB	DD	DD	BB	DD	DD	DD	BB	BB	BB	DD	DD	BB	BB	DD	DD	DD	DD	DD	DD	BB	BB	DD	DD	DD	DD	DD	DD	BB	DD	BB	BB	DD	BB	BB	BB	BB	DD	BB	BB	BB	DD	BB	BB	DD	DD	BB	BB
chr17_34207147_34207158	DD	BB	DD	DD	BB	DD	DD	DD	BB	BB	BB	DD	DD	BB	BB	DD	DD	DD	DD	DD	DD	BB	BB	DD	DD	DD	DD	DD	DD	BB	DD	BB	BB	DD	BB	BB	BB	BB	DD	BB	BB	BB	DD	BB	BB	DD	DD	BB	BB
chr17_34208125_34208136	dd	BB	DD	dd	BB	dd	dd	dd	BB	BB	BB	dn	dd	BB	bd	dd	dd	dd	dd	dd	dd	BB	BB	dd	dd	dd	dd	dd	dd	BB	dd	BB	BB	dd	BB	BB	BB	BB	dd	BB	BB	BB	dd	BB	BB	dd	dd	BB	BB
chr17_34211345_34211362	DD	BB	DD	DD	BB	DD	DD	DD	BB	BB	BB	DD	DD	BB	BB	DD	DD	DD	DD	DD	DD	BB	BB	DD	DD	DD	DD	DD	DD	BB	DD	BB	BB	DD	BB	BB	BB	BB	DD	BB	BB	BB	DD	BB	BB	DD	DD	BB	BB
chr17_34212094_34212121	DD	BB	DD	DD	BB	DD	DD	DD	BB	BB	BB	DD	DD	BB	BB	DD	DD	DD	DD	DD	DD	BB	BB	DD	DD	DD	DD	DD	DD	BB	DD	BB	BB	DD	BB	BB	BB	BB	DD	BB	BB	BB	DD	BB	BB	DD	DD	BB	BB
chr17_34234105_34234146	DD	BB	DD	DD	BB	DD	DD	DD	BB	BB	BB	DD	DD	BB	BB	DD	DD	DD	DD	DD	DD	BB	BB	bd	DD	DD	DD	DD	DD	BB	DD	BB	BB	DD	BB	BB	BB	bn	DD	BB	BB	BB	DD	BB	BB	DD	DD	BB	BB
chr17_34252207_34252236	DD	BB	DD	DD	BB	DD	DD	DD	BB	BB	BB	DD	DD	BB	BB	DD	DD	DD	DD	DD	DD	BB	BB	DD	DD	DD	DD	DD	DD	BB	DD	BB	BB	DD	BB	BB	BB	BB	DD	BB	BB	BB	DD	BB	BB	DD	DD	BB	BB
chr17_34277451_34277465	DD	BB	DD	DD	BB	DD	DD	DD	BB	BB	BB	DD	DD	BB	BB	DD	DD	DD	DD	DD	DD	BB	BB	DD	DD	DD	DD	DD	DD	BB	DD	BB	BB	DD	BB	BB	BB	BB	DD	BB	BB	BB	DD	BB	BB	DD	DD	BB	BB
chr17_34285814_34285825	DD	BB	DD	DD	BB	DD	DD	DD	BB	BB	BB	DD	DD	BB	BB	DD	DD	DD	DD	DD	DD	BB	BB	DD	DD	DD	DD	DD	DD	BB	DD	BB	BB	DD	BB	BB	BB	BB	DD	BB	BB	BB	DD	BB	BB	DD	DD	BB	BB
chr17_34305458_34305487	DD	BB	DD	DD	BB	DD	DD	DD	BB	BB	BB	DD	dn	BB	BB	DD	DD	DD	DD	DD	DD	BB	BB	dn	DD	DD	DD	DD	DD	BB	DD	BB	BB	dn	BB	BB	BB	BB	DD	BB	BB	BB	DD	BB	BB	DD	DD	BB	BB
chr17_34307844_34307855	DD	BB	DD	DD	BB	DD	DD	DD	BB	BB	BB	DD	DD	BB	BB	DD	DD	DD	DD	DD	DD	BB	BB	DD	DD	DD	DD	DD	DD	BB	DD	BB	BB	DD	BB	BB	BB	BB	DD	BB	BB	BB	DD	BB	BB	DD	DD	BB	BB
chr17_34309102_34309113	DD	BB	DD	DD	BB	DD	DD	DD	BB	BB	BB	DD	DD	BB	BB	DD	DD	DD	DD	DD	DD	BB	BB	DD	DD	DD	DD	DD	DD	BB	DD	BB	BB	DD	BB	BB	BB	BB	DD	BB	BB	BB	DD	BB	BB	DD	DD	BB	BB
chr17_34314081_34314104	dd	BB	dd	dd	BB	DD	DD	dd	BB	BB	BB	dd	dd	BB	BB	dd	dd	dd	dd	DD	dd	BB	BB	DD	dd	dd	dd	dd	dd	BB	dd	BB	BB	DD	BB	BB	BB	BB	dd	BB	BB	BB	dd	BB	BB	dd	DD	BB	BB
chr17_34320621_34320636	DD	BB	dd	dd	BB	dd	dd	dd	BB	BB	BB	dd	dd	BB	BB	dd	dd	dd	dd	dd	dd	BB	BB	dd	dd	dd	dd	dd	dd	BB	dd	BB	BB	dd	BB	BB	BB	BB	dd	BB	BB	BB	dd	BB	BB	dd	dd	BB	BB
chr17_34333645_34333664	DD	BB	DD	DD	BB	DD	DD	DD	BB	BB	BB	DD	DD	BB	BB	DD	DD	DD	DD	DD	DD	BB	BB	DD	DD	DD	DD	DD	DD	BB	DD	BB	BB	DD	BB	BB	BB	BB	DD	BB	BB	BB	DD	BB	BB	DD	DD	BB	BB
chr17_34351525_34351538	DD	BB	DD	DD	BB	DD	DD	DD	BB	BB	BB	DD	DD	BB	BB	DD	DD	DD	DD	DD	DD	BB	BB	DD	DD	DD	DD	DD	DD	BB	DD	BB	BB	DD	BB	BB	BB	BB	DD	BB	BB	BB	DD	BB	BB	DD	DD	BB	BB
chr17_34359985_34360000	DD	BB	DD	DD	BB	DD	DD	DD	BB	BB	BB	DD	DD	BB	BB	DD	DD	DD	DD	DD	DD	BB	BB	DD	DD	DD	DD	DD	DD	BB	DD	BB	BB	DD	BB	BB	BB	BB	DD	BB	BB	BB	DD	BB	BB	dn	DD	BB	BB
chr17_34402734_34402754	DD	BB	DD	DD	BB	DD	DD	DD	BB	BB	BB	DD	DD	BB	BB	DD	DD	DD	DD	DD	DD	BB	BB	DD	DD	DD	DD	DD	DD	BB	DD	BB	BB	DD	BB	BB	BB	BB	DD	BB	BB	BB	DD	BB	BB	DD	DD	BB	BB
chr17_34410744_34410761	dd	BB	dd	dd	BB	dd	DD	dd	BB	BB	BB	dd	dd	BB	BB	DD	dd	dd	dd	dd	dd	BB	BB	DD	dd	dd	dd	dd	DD	BB	dd	BB	BB	dd	BB	BB	BB	BB	dd	BB	BB	BB	DD	BB	BB	dd	DD	BB	BB
chr17_34415294_34415313	DD	BB	DD	DD	BB	DD	DD	DD	BB	BB	BB	DD	DD	BB	BB	DD	DD	DD	DD	DD	DD	BB	BB	DD	DD	DD	DD	DD	DD	BB	DD	BB	BB	DD	BB	BB	BB	BB	DD	BB	BB	BB	DD	BB	BB	DD	DD	BB	BB
chr17_34425169_34425204	DD	NA	DD	DD	BB	DD	DD	DD	BB	BB	BB	NA	DD	NN	BB	DD	DD	DD	NA	NN	DD	BB	BB	DD	NN	NA	DD	DD	DD	BB	DD	BB	BB	DD	BB	BB	BB	BB	DD	BB	BB	BB	DD	BB	BB	DD	DD	BB	BB
chr17_34427283_34427303	DD	BB	DD	DD	BB	DD	DD	DD	BB	BB	BB	DD	DD	BB	BB	DD	DD	DD	DD	DD	DD	BB	BB	DD	DD	DD	DD	DD	DD	BB	DD	BB	BB	DD	BB	BB	BB	BB	DD	BB	BB	BB	DD	BB	BB	DD	DD	BB	BB
chr17_34428469_34428484	DD	BB	DD	DD	BB	DD	DD	DD	BB	BB	BB	DD	DD	BB	BB	DD	DD	DD	DD	DD	DD	BB	BB	DD	DD	DD	DD	DD	DD	BB	DD	BB	BB	DD	BB	BB	BB	BB	DD	BB	BB	BB	DD	BB	BB	DD	DD	BB	BB
chr17_34428891_34428912	DD	BB	DD	DD	BB	DD	DD	DD	BB	BB	BB	DD	DD	BB	BB	DD	DD	DD	DD	DD	DD	BB	BB	DD	DD	dn	DD	DD	DD	BB	DD	BB	BB	DD	BB	BB	BB	BB	DD	BB	BB	BB	DD	BB	BB	DD	DD	BB	BB
chr17_34448767_34448802	DD	BB	DD	DD	BB	DD	DD	DD	BB	BB	BB	DD	DD	BB	BB	DD	DD	DD	bd	DD	DD	BB	BB	DD	DD	DD	DD	bd	DD	BB	DD	BB	BB	DD	BB	BB	BB	BB	DD	BB	BB	BB	DD	BB	BB	DD	DD	BB	BB
chr17_3453564_3453579	DD	DD	DD	DD	BB	BB	BB	DD	BB	BB	BB	BB	BB	BB	BB	BB	DD	DD	DD	BB	DD	BB	BB	DD	DD	DD	DD	DD	DD	BB	BB	BB	BB	DD	BB	DD	DD	DD	DD	BB	BB	DD	BB	DD	BB	DD	DD	BB	bd
chr17_3551193_3551232	DD	DD	NA	DD	NA	BB	BB	DD	BB	BB	BB	BB	BB	BB	BB	BB	DD	DD	NN	BB	DD	BB	BB	DD	DD	NA	DD	DD	DD	BB	BB	BB	BB	DD	BB	DD	DD	DD	DD	BB	BB	bd	BB	NA	BB	DD	DD	BB	BB
chr17_3574983_3575006	DD	DD	DD	DD	BB	BB	BB	DD	BB	BB	BB	BB	BB	BB	BB	BB	DD	DD	DD	BB	DD	BB	BB	DD	DD	DD	DD	DD	DD	BB	BB	BB	BB	DD	BB	DD	DD	DD	DD	BB	BB	DD	BB	DD	BB	DD	DD	BB	BB
chr17_3650748_3650787	DD	DD	DD	DD	BB	BB	BB	DD	BB	BB	BB	BB	BB	BB	BB	BB	DD	DD	DD	BB	DD	BB	BB	DD	DD	DD	DD	DD	DD	BB	BB	BB	BB	DD	BB	DD	DD	DD	DD	BB	BB	DD	BB	DD	BB	DD	DD	BB	BB
chr17_3653264_3653287	DD	DD	DD	DD	BB	BB	BB	DD	BB	BB	BB	BB	BB	BB	BB	BB	DD	DD	DD	BB	DD	BB	BB	DD	DD	DD	DD	DD	DD	BB	BB	BB	BB	DD	BB	DD	DD	DD	DD	BB	BB	DD	BB	DD	BB	DD	DD	BB	BB
chr17_3653305_3653340	DD	DD	DD	DD	BB	BB	BB	DD	BB	BB	BB	BB	BB	BB	BB	BB	DD	DD	DD	BB	DD	BB	BB	DD	DD	DD	DD	DD	DD	BB	BB	BB	BB	DD	BB	DD	DD	DD	DD	BB	BB	DD	BB	DD	BB	DD	DD	BB	BB
chr17_3657730_3657757	DD	DD	DD	DD	BB	BB	BB	DD	BB	BB	BB	BB	BB	BB	BB	BB	DD	DD	DD	BB	DD	BB	BB	DD	DD	DD	DD	DD	DD	BB	BB	BB	BB	DD	BB	DD	DD	DD	DD	BB	BB	DD	BB	DD	BB	DD	DD	BB	BB
chr17_3704365_3704406	DD	DD	DD	DD	BB	BB	BB	DD	BB	BB	BB	BB	BB	BB	BB	BB	DD	DD	DD	BB	DD	BB	BB	DD	DD	DD	DD	DD	DD	BB	BB	BB	BB	DD	BB	DD	DD	DD	DD	BB	BB	DD	BB	DD	BB	DD	DD	BB	BB
chr17_3771141_3771176	DD	DD	DD	DD	BB	BB	BB	DD	BB	BB	BB	NA	BB	BB	BB	BB	DD	DD	DD	BB	NA	BB	BB	NA	DD	DD	DD	DD	DD	BB	BB	BB	BB	DD	BB	DD	DD	DD	DD	BB	BB	DD	BB	DD	BB	DD	NA	BB	BB
chr17_3892448_3892483	FF	NN	FF	FF	FF	FF	FF	FF	FF	FF	FF	FF	FF	FF	FF	FF	FF	FF	FF	FF	FF	FF	NA	FF	FF	FF	FF	FF	FF	FF	FF	FF	FF	FF	FF	FF	FF	NA	FF	FF	FF	NN	FF	FF	FF	FF	FF	NA	FF
chr17_4072647_4072694	DD	bd	NN	NN	BB	DD	BB	BB	BB	BB	BB	DD	BB	BB	BB	BB	BB	BB	BB	BB	BB	BB	BB	BB	BB	NA	BB	BB	BB	BB	BB	BB	BB	BB	BB	BB	BB	NA	BB	NA	NA	BB	BB	BB	BB	BB	BB	NA	BB
chr17_4179606_4179641	FF	FF	FF	FF	FF	FF	FF	FF	FF	FF	FF	FF	FF	FF	NA	FF	FF	FF	FF	FF	FF	FF	NN	FF	FF	NA	FF	FF	FF	FF	FF	FF	FF	FF	FF	FF	FF	NA	FF	FF	FF	FF	FF	FF	FF	NA	NN	FF	FF
chr17_4288091_4288110	DD	DD	DD	DD	BB	BB	BB	DD	BB	BB	BB	BB	BB	BB	BB	BB	DD	DD	DD	BB	NA	BB	BB	DD	DD	DD	DD	DD	DD	BB	BB	BB	BB	DD	BB	DD	DD	DD	DD	BB	BB	dn	BB	DD	BB	DD	DD	BB	BB
chr17_4303466_4303513	dn	DD	NA	NN	BB	BB	BB	DD	BB	BB	BB	BB	BB	BB	NA	BB	DD	DD	DD	NA	NA	BB	BB	DD	DD	DD	DD	DD	DD	BB	BB	NA	BB	DD	NA	DD	DD	DD	DD	BB	bn	DD	NA	DD	NA	DD	DD	BB	NA
chr17_4316431_4316454	DD	DD	DD	DD	BB	BB	BB	DD	BB	BB	BB	BB	BB	BB	BB	BB	DD	DD	DD	BB	DD	BB	BB	DD	DD	DD	DD	DD	DD	BB	BB	BB	BB	DD	BB	DD	DD	DD	DD	BB	BB	DD	BB	DD	BB	DD	DD	BB	BB
chr17_4323009_4323033	DD	DD	DD	DD	BB	BB	BB	DD	BB	BB	BB	BB	BB	BB	BB	BB	DD	DD	DD	BB	DD	BB	BB	DD	DD	DD	DD	DD	DD	BB	BB	BB	BB	DD	BB	DD	DD	DD	DD	BB	BB	DD	BB	DD	BB	DD	DD	BB	BB
chr17_4335103_4335114	DD	DD	DD	DD	BB	BB	BB	DD	BB	BB	BB	BB	BB	BB	BB	BB	DD	DD	DD	BB	DD	BB	BB	DD	DD	DD	DD	DD	DD	BB	BB	BB	BB	DD	BB	DD	DD	DD	DD	BB	BB	DD	BB	DD	BB	DD	DD	BB	BB
chr17_4352440_4352475	NA	DD	DD	DD	BB	BB	BB	NN	BB	BB	BB	BB	BB	NA	BB	BB	DD	DD	DD	BB	DD	BB	BB	DD	NA	NA	DD	DD	DD	BB	BB	BB	BB	DD	BB	NA	dn	DD	NN	BB	NA	NA	BB	NA	BB	DD	DD	BB	NA
chr17_4371873_4371905	NA	dn	DD	NN	BB	BB	BB	DD	BB	BB	BB	BB	BB	BB	BB	BB	DD	NA	DD	BB	DD	BB	BB	DD	DD	DD	NA	DD	DD	BB	BB	BB	BB	DD	bn	DD	DD	NA	NA	BB	BB	DD	BB	DD	BB	NA	NA	BB	BB
chr17_4383305_4383320	DD	DD	DD	DD	BB	BB	BB	DD	BB	BB	BB	BB	BB	BB	BB	BB	DD	DD	DD	BB	DD	BB	BB	DD	DD	DD	DD	DD	DD	BB	BB	BB	BB	DD	BB	DD	DD	DD	DD	BB	BB	DD	BB	DD	BB	DD	DD	BB	BB
chr17_4396774_4396785	DD	DD	DD	DD	BB	BB	BB	DD	BB	BB	BB	BB	BB	BB	BB	BB	DD	DD	DD	BB	DD	BB	BB	DD	DD	DD	DD	DD	DD	BB	BB	BB	BB	DD	BB	DD	DD	DD	DD	BB	BB	DD	BB	DD	BB	DD	DD	BB	BB
chr17_4418656_4418683	df	df	df	df	FF	FF	FF	df	FF	FF	FF	FF	FF	FF	FF	FF	df	df	df	FF	df	FF	FF	df	df	df	df	df	df	FF	FF	FF	FF	df	FF	df	df	df	df	FF	FF	df	FF	df	FF	DD	df	FF	FF
chr17_4517981_4517998	DD	DD	DD	DD	BB	BB	BB	DD	BB	BB	BB	BB	BB	BB	BB	BB	DD	DD	DD	BB	DD	BB	BB	DD	DD	DD	DD	DD	DD	BB	BB	BB	BB	DD	BB	DD	DD	DD	DD	BB	BB	DD	BB	DD	BB	DD	DD	BB	BB
chr17_4520680_4520701	DD	DD	DD	DD	BB	BB	BB	DD	BB	BB	BB	BB	BB	BB	BB	BB	DD	DD	DD	BB	DD	BB	BB	DD	DD	DD	DD	DD	DD	BB	BB	BB	BB	DD	BB	DD	DD	DD	DD	BB	BB	DD	BB	DD	BB	DD	DD	BB	BB
chr17_4530373_4530392	DD	DD	DD	DD	BB	BB	BB	DD	BB	BB	BB	BB	BB	BB	BB	BB	DD	DD	DD	BB	DD	BB	BB	DD	DD	DD	DD	DD	DD	BB	BB	BB	BB	DD	BB	DD	DD	DD	DD	BB	BB	DD	BB	DD	BB	DD	DD	BB	BB
chr17_4539334_4539353	DD	DD	DD	DD	BB	BB	BB	DD	BB	BB	BB	BB	BB	BB	BB	BB	DD	DD	DD	BB	DD	BB	BB	DD	DD	DD	DD	DD	DD	BB	BB	BB	BB	DD	BB	DD	DD	DD	DD	BB	BB	bd	BB	DD	BB	DD	DD	BB	BB
chr17_4562546_4562575	DD	DD	DD	DD	BB	BB	bn	DD	BB	BB	BB	BB	BB	BB	BB	BB	DD	DD	DD	BB	DD	BB	BB	DD	DD	DD	DD	DD	DD	BB	BB	BB	BB	DD	BB	DD	DD	DD	DD	BB	BB	DD	BB	DD	BB	DD	DD	BB	BB
chr17_4577469_4577496	DD	DD	DD	DD	BB	BB	BB	DD	BB	BB	BB	BB	BB	BB	BB	BB	DD	DD	DD	BB	DD	BB	BB	DD	DD	DD	DD	DD	DD	BB	BB	BB	BB	DD	BB	DD	DD	DD	DD	BB	BB	DD	BB	DD	BB	DD	DD	BB	BB
chr17_4651882_4651905	DD	DD	DD	DD	BB	BB	BB	DD	BB	BB	BB	BB	BB	BB	BB	BB	DD	DD	DD	BB	DD	BB	BB	DD	DD	DD	DD	DD	DD	BB	BB	BB	BB	DD	BB	DD	DD	DD	DD	BB	BB	DD	BB	DD	BB	DD	DD	BB	BB
chr17_4656933_4656974	DD	DD	DD	DD	BB	BB	BB	DD	BB	BB	BB	BB	BB	BB	BB	BB	DD	DD	DD	BB	DD	BB	BB	DD	DD	DD	DD	DD	DD	BB	BB	BB	BB	DD	BB	DD	DD	DD	DD	BB	BB	DD	BB	DD	BB	DD	DD	BB	BB
chr17_4666436_4666479	DD	DD	DD	DD	BB	NA	BB	DD	BB	BB	BB	BB	NN	BB	BB	BB	NA	DD	DD	NA	DD	BB	BB	DD	DD	DD	DD	DD	DD	BB	NA	BB	BB	DD	BB	NA	NA	NA	DD	BB	NA	NA	NA	DD	NA	DD	DD	BB	BB
chr17_4674063_4674084	DD	dd	dd	dd	BB	BB	BB	dd	BB	BB	BB	BB	BB	BB	BB	BB	dd	dd	dd	BB	dd	BB	BB	dn	dd	dd	dd	dd	dd	BB	BB	BB	BB	dd	BB	dd	dd	dd	dd	BB	BB	dd	BB	dd	BB	dd	dd	BB	BB
chr17_4759632_4759671	FF	FF	FF	fn	FF	FF	NA	FF	FF	FF	FF	NA	fn	FF	FF	NA	FF	NA	FF	FF	NA	FF	FF	FF	FF	FF	NA	FF	FF	NA	NA	FF	FF	FF	FF	NA	FF	NA	FF	FF	FF	FF	FF	FF	FF	NA	FF	FF	NA
chr17_4770790_4770824	FF	FF	NA	NA	FF	FF	FF	FF	NA	FF	FF	FF	FF	NA	FF	fn	FF	FF	FF	FF	NN	FF	NA	FF	NA	FF	FF	FF	FF	NA	FF	FF	FF	FF	FF	FF	FF	FF	FF	FF	FF	FF	FF	FF	FF	FF	FF	FF	FF
chr17_4775889_4775914	FF	FF	FF	FF	FF	FF	FF	FF	FF	FF	FF	FF	FF	FF	FF	FF	FF	FF	FF	FF	FF	FF	FF	FF	FF	FF	FF	FF	FF	FF	FF	FF	FF	FF	FF	FF	FF	NA	FF	NN	FF	FF	FF	FF	FF	FF	FF	FF	FF
chr17_4794078_4794105	NA	FF	FF	NA	FF	FF	NA	FF	NA	FF	FF	FF	NA	FF	FF	FF	FF	FF	FF	FF	FF	FF	FF	FF	FF	NA	FF	FF	FF	NA	FF	FF	FF	FF	FF	FF	FF	FF	FF	FF	FF	FF	FF	FF	FF	NA	FF	FF	FF
chr17_4901873_4901896	FF	FF	FF	NA	FF	FF	FF	FF	FF	FF	FF	FF	FF	FF	FF	FF	FF	FF	FF	FF	FF	FF	NN	FF	FF	NA	FF	FF	FF	FF	FF	FF	FF	FF	FF	NA	FF	FF	FF	FF	FF	FF	FF	FF	FF	FF	FF	FF	FF
chr17_5311644_5311703	FF	FF	NA	FF	FF	NA	FF	FF	FF	FF	FF	FF	FF	FF	FF	FF	NA	FF	FF	FF	FF	FF	FF	NA	FF	FF	FF	FF	FF	FF	FF	FF	FF	FF	FF	NA	NA	FF	FF	NA	FF	NA	FF	FF	FF	NA	NA	FF	FF
chr17_5528634_5528663	FF	FF	FF	FF	FF	FF	FF	FF	FF	FF	FF	FF	FF	FF	FF	FF	FF	FF	FF	FF	NA	FF	FF	FF	NN	FF	FF	FF	FF	FF	NA	FF	FF	FF	FF	FF	FF	FF	FF	FF	FF	FF	FF	FF	FF	FF	FF	FF	FF
chr17_5606744_5606783	FF	FF	FF	FF	FF	FF	FF	FF	NA	FF	FF	FF	FF	FF	FF	NN	FF	FF	NA	FF	FF	FF	FF	FF	FF	FF	FF	FF	FF	FF	FF	FF	FF	FF	FF	FF	FF	FF	FF	FF	FF	FF	FF	FF	FF	fn	FF	FF	FF
chr17_6030388_6030411	DD	DD	DD	DD	BB	BB	BB	DD	BB	BB	BB	BB	BB	BB	BB	BB	DD	DD	DD	BB	DD	BB	BB	DD	DD	DD	DD	DD	DD	BB	BB	BB	BB	DD	BB	BB	BB	BB	BB	BB	BB	DD	DD	DD	BB	DD	DD	BB	BB
chr17_6060784_6060835	NA	NA	dd	dd	NA	NA	BB	dd	NA	BB	BB	BB	NA	BB	BB	NA	dd	dd	dd	BB	dd	BB	BB	dd	dd	NA	dd	dd	dd	NN	NA	BB	BB	dd	NA	NA	BB	BB	NA	NA	NA	dd	dd	dd	BB	NA	NA	BB	NA
chr17_6062246_6062270	DD	DD	DD	DD	BB	BB	BB	DD	BB	BB	BB	BB	BB	BB	BB	BB	DD	DD	DD	BB	bd	BB	BB	DD	DD	DD	DD	DD	DD	BB	BB	BB	BB	DD	BB	BB	BB	BB	BB	BB	BB	DD	DD	DD	BB	DD	DD	BB	BB
chr17_6076911_6076930	DD	DD	DD	DD	BB	BB	BB	DD	BB	BB	BB	BB	BB	BB	BB	BB	DD	DD	DD	BB	DD	BB	BB	DD	DD	DD	DD	DD	DD	BB	BB	BB	BB	DD	BB	BB	BB	BB	BB	BB	BB	DD	DD	DD	BB	DD	DD	BB	BB
chr17_6080950_6080963	DD	DD	DD	DD	BB	BB	BB	DD	BB	BB	BB	BB	BB	BB	BB	BB	DD	DD	DD	BB	DD	BB	BB	DD	DD	DD	DD	DD	DD	BB	BB	BB	BB	DD	BB	BB	BB	BB	BB	BB	BB	DD	DD	DD	BB	DD	DD	BB	BB
chr17_6082167_6082191	DD	DD	DD	DD	BB	BB	BB	DD	BB	BB	BB	BB	BB	BB	BB	BB	DD	DD	DD	BB	DD	BB	BB	DD	DD	DD	DD	DD	DD	BB	BB	BB	BB	DD	BB	BB	BB	BB	BB	BB	BB	DD	DD	DD	BB	DD	DD	BB	BB
chr17_6082423_6082443	NA	DD	DD	NA	BB	BB	BB	DD	BB	BB	BB	BB	BB	NN	BB	BB	NA	NA	DD	BB	NA	BB	BB	DD	NA	dn	NA	DD	DD	BB	BB	BB	BB	NA	BB	BB	BB	BB	BB	BB	BB	DD	DD	NA	BB	NA	DD	BB	bn
chr17_6094075_6094090	DD	DD	DD	DD	BB	BB	BB	DD	BB	BB	BB	bn	BB	BB	BB	BB	DD	DD	DD	BB	DD	BB	BB	DD	DD	DD	DD	DD	DD	BB	BB	BB	BB	DD	BB	BB	BB	BB	BB	BB	BB	DD	DD	DD	BB	DD	DD	BB	BB
chr17_6116155_6116166	DD	DD	DD	DD	BB	BB	BB	DD	BB	BB	BB	BB	BB	BB	BB	BB	DD	DD	DD	BB	DD	BB	BB	DD	DD	DD	DD	DD	DD	BB	BB	BB	BB	DD	BB	BB	BB	BB	BB	BB	BB	DD	DD	DD	BB	DD	DD	BB	BB
chr17_6137170_6137181	bd	DD	dn	DD	BB	BB	BB	DD	BB	BB	BB	BB	BB	BB	BB	BB	DD	DD	DD	BB	DD	BB	BB	DD	DD	DD	DD	bd	DD	BB	BB	BB	BB	bd	BB	BB	BB	BB	BB	BB	BB	DD	DD	bd	bd	DD	DD	BB	BB
chr17_6145247_6145261	DD	DD	DD	DD	BB	BB	BB	DD	BB	BB	BB	BB	BB	BB	BB	BB	DD	DD	DD	BB	DD	BB	BB	DD	DD	DD	DD	DD	DD	BB	BB	BB	BB	DD	BB	BB	BB	BB	BB	BB	BB	DD	DD	DD	BB	DD	DD	BB	BB
chr17_6180899_6180924	DD	DD	DD	DD	BB	BB	BB	DD	BB	BB	BB	BB	BB	BB	BB	BB	DD	DD	DD	BB	DD	BB	BB	DD	DD	DD	DD	DD	bd	BB	BB	BB	BB	DD	BB	BB	BB	BB	BB	BB	BB	DD	DD	DD	BB	DD	DD	BB	BB
chr17_6181699_6181722	DD	DD	DD	DD	BB	BB	BB	DD	BB	BB	BB	BB	BB	BB	BB	BB	DD	dn	DD	BB	DD	BB	BB	DD	DD	DD	DD	DD	DD	BB	BB	BB	BB	DD	BB	BB	BB	BB	BB	BB	BB	DD	DD	DD	BB	DD	DD	BB	BB
chr17_6763931_6763944	DD	DD	DD	DD	BB	BB	BB	DD	BB	BB	BB	BB	BB	BB	BB	BB	DD	DD	DD	BB	DD	BB	BB	BB	DD	DD	DD	DD	DD	BB	BB	BB	BB	DD	BB	BB	BB	BB	BB	BB	BB	DD	DD	DD	BB	DD	DD	BB	BB
chr17_6773182_6773197	DD	DD	DD	DD	BB	BB	BB	DD	BB	BB	BB	BB	BB	BB	BB	BB	DD	DD	DD	BB	DD	BB	BB	DD	DD	DD	DD	DD	DD	BB	BB	BB	BB	DD	BB	BB	BB	BB	BB	BB	BB	DD	DD	DD	BB	DD	DD	BB	BB
chr17_6782702_6782719	DD	DD	DD	DD	BB	BB	BB	DD	BB	BB	BB	BB	BB	BB	BB	BB	DD	DD	DD	BB	DD	BB	BB	DD	DD	DD	DD	DD	DD	BB	BB	BB	BB	DD	BB	BB	BB	BB	BB	BB	BB	DD	DD	DD	BB	DD	DD	BB	BB
chr17_6873253_6873266	DD	DD	DD	DD	BB	BB	BB	DD	BB	BB	BB	BB	BB	BB	BB	BB	DD	DD	DD	BB	DD	BB	BB	DD	DD	DD	DD	DD	DD	BB	BB	BB	BB	DD	BB	BB	BB	BB	BB	BB	BB	DD	DD	DD	BB	DD	DD	BB	BB
chr17_6880742_6880793	DD	DD	DD	DD	BB	NN	BB	DD	BB	BB	BB	BB	BB	BB	BB	BB	DD	DD	DD	BB	DD	BB	BB	DD	DD	DD	DD	DD	DD	BB	BB	BB	BB	DD	NA	BB	BB	BB	BB	BB	BB	NN	DD	DD	NA	DD	DD	BB	BB
chr17_6881207_6881250	DD	DD	DD	BB	BB	BB	BB	DD	BB	BB	BB	BB	BB	BB	NA	BB	DD	DD	DD	NN	DD	BB	NA	DD	DD	DD	DD	DD	DD	BB	BB	BB	BB	DD	BB	NA	NA	BB	BB	NA	NA	DD	NA	DD	BB	DD	DD	bd	NA
chr17_7137523_7137544	DD	DD	DD	DD	BB	BB	BB	DD	BB	BB	BB	BB	BB	BB	BB	BB	DD	DD	DD	BB	DD	BB	BB	DD	DD	DD	DD	DD	DD	BB	BB	BB	BB	DD	BB	BB	BB	BB	BB	BB	BB	DD	DD	DD	BB	DD	DD	BB	BB
chr17_7137547_7137560	DD	DD	DD	DD	BB	BB	BB	DD	BB	BB	BB	BB	BB	BB	BB	BB	DD	DD	DD	BB	DD	BB	BB	DD	DD	DD	DD	DD	DD	BB	BB	BB	BB	DD	BB	BB	BB	BB	BB	BB	BB	DD	DD	DD	BB	DD	DD	BB	BB
chr17_7141689_7141708	DD	DD	DD	DD	BB	BB	BB	DD	BB	BB	BB	BB	BB	BB	BB	BB	DD	DD	DD	BB	DD	BB	BB	dn	DD	DD	DD	DD	DD	BB	BB	BB	BB	DD	BB	BB	BB	BB	BB	BB	BB	DD	DD	DD	BB	DD	DD	BB	BB
chr17_7438877_7438888	DD	DD	DD	DD	BB	BB	BB	DD	BB	BB	BB	BB	BB	BB	BB	BB	DD	DD	DD	BB	DD	BB	BB	DD	DD	DD	DD	DD	DD	BB	BB	BB	BB	DD	BB	BB	BB	BB	BB	BB	BB	DD	DD	DD	BB	DD	DD	BB	BB
chr17_7574289_7574300	DD	DD	DD	DD	BB	BB	BB	DD	BB	BB	BB	BB	BB	BB	BB	BB	DD	DD	DD	BB	DD	BB	BB	DD	DD	DD	DD	DD	DD	BB	BB	BB	BB	DD	BB	BB	BB	BB	BB	BB	BB	DD	DD	DD	BB	DD	DD	BB	BB
chr17_7580007_7580054	DD	DD	DD	DD	BB	BB	BB	DD	BB	BB	BB	BB	BB	BB	BB	BB	DD	DD	DD	BB	DD	BB	BB	DD	DD	DD	DD	DD	DD	BB	BB	BB	BB	DD	BB	BB	BB	BB	BB	BB	BB	DD	DD	DD	BB	DD	DD	BB	BB
chr17_7613664_7613687	DD	DD	DD	DD	BB	BB	BB	DD	BB	BB	BB	BB	BB	BB	BB	BB	DD	DD	DD	BB	DD	BB	BB	DD	DD	DD	DD	DD	DD	BB	BB	BB	BB	DD	BB	BB	BB	BB	BB	BB	BB	DD	DD	DD	BB	DD	DD	BB	BB
chr17_7623776_7623823	dd	dd	bd	dd	BB	BB	BB	dd	BB	BB	BB	BB	BB	BB	BB	BB	dn	dd	bd	BB	dd	BB	BB	bd	bd	dd	dd	dd	dd	BB	BB	BB	BB	dd	BB	BB	BB	BB	BB	BB	BB	bd	dd	dd	BB	dd	dd	BB	BB
chr17_7689819_7689838	DD	DD	DD	DD	BB	BB	BB	DD	BB	BB	BB	BB	BB	BB	BB	BB	DD	DD	DD	BB	DD	BB	BB	DD	DD	DD	DD	DD	DD	BB	BB	BB	BB	DD	BB	BB	BB	BB	BB	BB	BB	DD	DD	DD	BB	DD	DD	BB	BB
chr17_7702423_7702436	DD	DD	DD	DD	BB	BB	BB	DD	BB	BB	BB	BB	BB	BB	BB	BB	DD	DD	DD	BB	DD	BB	BB	DD	DD	DD	DD	DD	DD	BB	BB	BB	BB	DD	BB	BB	BB	BB	BB	BB	BB	DD	DD	DD	BB	DD	DD	BB	BB
chr17_7716384_7716403	DD	DD	DD	DD	BB	BB	BB	DD	BB	BB	BB	BB	BB	BB	BB	BB	DD	DD	DD	BB	DD	BB	BB	DD	DD	DD	DD	DD	DD	BB	BB	BB	BB	DD	BB	BB	BB	BB	BB	BB	BB	DD	dn	DD	BB	DD	DD	BB	BB
chr17_7733234_7733283	DD	DD	DD	DD	BB	BB	BB	DD	BB	BB	BB	BB	BB	BB	BB	BB	DD	DD	DD	BB	DD	BB	BB	DD	DD	DD	DD	DD	DD	BB	bn	BB	BB	DD	BB	BB	BB	BB	BB	BB	BB	DD	DD	DD	BB	DD	DD	BB	BB
chr17_7745318_7745335	DD	DD	DD	DD	BB	BB	BB	DD	BB	BB	BB	BB	BB	BB	BB	BB	DD	DD	DD	BB	DD	BB	BB	DD	DD	DD	DD	DD	DD	BB	BB	BB	BB	DD	BB	BB	BB	BB	BB	BB	BB	DD	DD	DD	BB	DD	DD	BB	BB
chr17_7747003_7747062	DD	DD	DD	DD	BB	BB	BB	DD	BB	BB	BB	BB	BB	BB	BB	BB	DD	DD	DD	BB	DD	BB	BB	DD	DD	DD	DD	DD	DD	BB	BB	BB	BB	DD	BB	BB	BB	BB	BB	BB	BB	DD	DD	DD	BB	DD	DD	BB	BB
chr17_7751688_7751731	DD	DD	DD	DD	BB	BB	BB	DD	BB	BB	BB	BB	BB	BB	BB	BB	DD	DD	DD	BB	DD	BB	BB	DD	DD	DD	DD	DD	DD	BB	BB	BB	BB	DD	BB	BB	BB	BB	BB	BB	BB	DD	DD	DD	BB	DD	DD	BB	BB
chr17_7755982_7756007	bd	dd	dd	bd	BB	BB	BB	dd	BB	BB	BB	BB	BB	BB	BB	BB	dd	dd	dd	BB	dd	BB	BB	dd	dd	dd	dd	dd	dd	BB	BB	BB	BB	dd	BB	BB	BB	BB	BB	BB	BB	dd	dd	dd	BB	dd	dd	BB	BB
chr17_7756486_7756503	DD	DD	DD	DD	BB	BB	BB	DD	BB	BB	BB	BB	BB	BB	BB	BB	DD	DD	DD	BB	DD	BB	BB	DD	DD	DD	DD	DD	DD	BB	BB	BB	BB	DD	BB	BB	BB	BB	BB	BB	BB	DD	DD	DD	BB	DD	DD	BB	BB
chr17_7767333_7767352	DD	DD	DD	DD	BB	BB	BB	DD	BB	BB	BB	BB	BB	BB	BB	BB	DD	DD	DD	BB	DD	BB	BB	DD	DD	DD	DD	DD	DD	BB	BB	BB	BB	DD	BB	BB	BB	BB	BB	BB	BB	DD	DD	DD	BB	DD	DD	BB	BB
chr17_7816134_7816181	FF	NA	FF	NA	FF	FF	NA	FF	FF	NA	NN	NN	FF	FF	FF	FF	fn	FF	FF	FF	FF	NA	NN	NA	NN	NA	FF	NA	FF	FF	FF	FF	FF	FF	fn	FF	FF	FF	FF	FF	NA	FF	FF	FF	FF	FF	NN	FF	NA
chr17_8200540_8200563	DD	DD	DD	DD	BB	BB	BB	DD	BB	BB	BB	BB	BB	BB	BB	BB	DD	DD	DD	BB	DD	BB	BB	DD	DD	DD	DD	DD	DD	BB	BB	BB	BB	DD	BB	BB	BB	BB	BB	BB	BB	DD	DD	DD	BB	DD	DD	BB	BB
chr17_8226510_8226527	DD	DD	DD	DD	BB	BB	BB	DD	BB	BB	BB	BB	BB	BB	BB	BB	DD	DD	DD	BB	DD	BB	BB	DD	DD	DD	DD	DD	DD	BB	BB	BB	BB	DD	BB	BB	BB	BB	BB	BB	BB	DD	DD	DD	BB	DD	DD	BB	BB
chr17_8259779_8259790	DD	DD	DD	DD	BB	BB	BB	DD	BB	BB	BB	BB	BB	BB	BB	BB	DD	DD	DD	BB	DD	BB	BB	DD	DD	DD	DD	DD	DD	BB	BB	BB	BB	DD	BB	BB	BB	BB	BB	BB	BB	DD	DD	DD	BB	DD	DD	BB	BB
chr17_8271200_8271211	DD	DD	DD	DD	BB	BB	BB	DD	BB	BB	BB	BB	BB	BB	BB	BB	DD	DD	DD	BB	DD	BB	BB	DD	DD	DD	DD	DD	DD	BB	BB	BB	BB	DD	BB	BB	BB	BB	BB	BB	BB	DD	DD	DD	BB	DD	DD	BB	BB
chr17_8282616_8282633	DD	DD	DD	DD	BB	BB	BB	DD	BB	BB	BB	BB	BB	BB	BB	BB	DD	DD	DD	BB	DD	BB	bd	DD	DD	DD	DD	DD	DD	BB	BB	BB	BB	DD	BB	BB	BB	BB	BB	BB	BB	DD	DD	DD	BB	DD	DD	BB	BB
chr17_8286502_8286517	DD	DD	DD	dn	BB	BB	BB	DD	BB	BB	BB	BB	BB	BB	BB	BB	DD	DD	DD	BB	DD	BB	BB	DD	DD	DD	DD	DD	DD	BB	BB	BB	BB	DD	BB	BB	BB	BB	BB	BB	BB	DD	DD	DD	BB	DD	DD	BB	bn
chr17_8315794_8315805	DD	DD	DD	DD	BB	BB	BB	DD	BB	BB	BB	BB	BB	BB	BB	BB	DD	DD	DD	BB	DD	BB	BB	DD	DD	DD	DD	DD	DD	BB	BB	BB	BB	DD	BB	BB	BB	BB	BB	BB	BB	DD	DD	DD	BB	DD	DD	BB	BB
chr17_8322641_8322652	df	df	df	df	FF	FF	FF	DD	FF	FF	FF	FF	FF	FF	FF	FF	df	df	df	FF	DD	FF	FF	DD	df	df	df	df	df	FF	FF	FF	FF	df	FF	FF	FF	FF	FF	FF	FF	DD	df	DD	FF	DD	DD	FF	FF
chr17_8325513_8325532	DD	DD	DD	DD	BB	BB	BB	DD	BB	BB	BB	BB	BB	BB	BB	BB	DD	DD	DD	BB	DD	BB	BB	DD	DD	DD	DD	DD	DD	BB	BB	BB	BB	DD	BB	BB	BB	BB	BB	BB	BB	DD	DD	DD	BB	DD	DD	BB	BB
chr17_8345906_8345930	DD	DD	DD	DD	BB	BB	BB	DD	BB	BB	BB	BB	BB	BB	BB	BB	DD	DD	DD	BB	DD	BB	BB	DD	DD	DD	DD	DD	DD	BB	BB	BB	BB	DD	BB	BB	BB	BB	BB	BB	BB	DD	DD	DD	BB	DD	DD	BB	BB
chr17_8360495_8360524	DD	DD	DD	DD	BB	bb	BB	DD	BB	BB	BB	BB	bb	BB	bn	BB	DD	DD	DD	bb	DD	bb	BB	DD	DD	DD	DD	DD	DD	bb	BB	bb	BB	DD	BB	bb	BB	bb	BB	BB	bb	DD	DD	DD	BB	DD	DD	bb	BB
chr17_8377333_8377372	DD	DD	DD	DD	BB	BB	BB	DD	BB	BB	BB	BB	BB	BB	BB	BB	DD	DD	DD	BB	DD	BB	BB	DD	DD	DD	DD	DD	DD	BB	BB	BB	BB	DD	BB	BB	BB	BB	BB	BB	BB	DD	DD	DD	BB	DD	DD	BB	BB
chr17_8379407_8379424	DD	DD	DD	DD	BB	BB	BB	DD	BB	BB	BB	BB	BB	BB	BB	BB	DD	DD	DD	BB	DD	BB	BB	DD	DD	DD	DD	DD	DD	BB	BB	BB	BB	DD	BB	BB	BB	BB	BB	BB	BB	DD	DD	DD	BB	DD	DD	BB	BB
chr17_8381172_8381186	DD	DD	DD	DD	BB	BB	BB	DD	BB	BB	BB	BB	BB	BB	BB	BB	DD	DD	DD	BB	DD	BB	BB	DD	DD	DD	DD	DD	DD	BB	BB	BB	BB	DD	BB	BB	BB	BB	BB	BB	BB	DD	DD	DD	BB	DD	DD	BB	BB
chr17_8398545_8398574	DD	DD	DD	DD	BB	BB	BB	DD	BB	BB	bn	BB	BB	BB	BB	bn	DD	DD	dn	BB	DD	BB	BB	DD	DD	DD	dn	dn	dn	bn	BB	BB	BB	DD	BB	BB	BB	BB	BB	BB	BB	DD	DD	DD	BB	DD	dn	BB	BB
chr17_8420071_8420102	DD	DD	DD	DD	BB	BB	BB	DD	BB	BB	BB	BB	BB	BB	BB	BB	DD	DD	DD	BB	DD	BB	BB	DD	DD	DD	DD	DD	DD	BB	BB	BB	BB	DD	BB	BB	BB	BB	BB	BB	BB	DD	DD	DD	BB	DD	DD	BB	BB
chr17_8424750_8424773	DD	DD	DD	DD	BB	BB	BB	DD	BB	BB	BB	BB	BB	BB	BB	BB	DD	DD	DD	BB	DD	BB	BB	DD	DD	DD	DD	DD	DD	BB	BB	BB	BB	DD	BB	BB	BB	BB	BB	BB	BB	DD	DD	DD	BB	DD	DD	BB	BB
chr17_8449523_8449567	dd	dd	dd	dd	BB	BB	BB	dd	BB	BB	BB	BB	BB	BB	BB	BB	dd	dd	dd	BB	dd	BB	BB	DD	dd	dd	dd	DD	dd	BB	BB	BB	BB	dd	BB	BB	BB	BB	BB	BB	BB	dd	dd	dd	BB	dd	dd	BB	BB
chr17_8597030_8597049	DD	DD	DD	DD	BB	BB	BB	DD	BB	BB	BB	BB	BB	BB	BB	BB	DD	DD	DD	BB	DD	BB	BB	DD	DD	DD	DD	DD	DD	BB	BB	BB	BB	DD	BB	BB	BB	BB	BB	BB	BB	DD	DD	DD	BB	DD	DD	BB	BB
chr17_8658409_8658440	dd	dd	dd	dd	BB	BB	BB	dd	BB	BB	BB	BB	BB	BB	BB	BB	DD	DD	dd	BB	dd	BB	BB	dd	dd	dd	dd	dd	dd	BB	BB	BB	BB	dd	BB	BB	BB	BB	BB	BB	bd	dd	dd	dd	BB	dd	dd	bn	BB
chr17_8665924_8665975	NA	NA	fn	FF	FF	NA	FF	nn	df	df	FF	FF	FF	FF	fn	FF	NA	FF	FF	df	FF	FF	FF	NN	NA	NA	DD	df	NA	FF	FF	FF	FF	NA	FF	NA	FF	FF	NA	NA	NA	df	NA	NA	FF	fn	df	FF	FF
chr17_8701730_8701765	DD	DD	DD	DD	BB	BB	BB	DD	BB	BB	BB	BB	BB	BB	BB	BB	DD	DD	DD	BB	DD	BB	BB	DD	DD	DD	DD	dn	dn	BB	BB	BB	BB	DD	BB	BB	BB	BB	BB	BB	BB	DD	DD	DD	BB	DD	DD	BB	BB
chr17_8771306_8771341	FF	FF	FF	FF	FF	FF	FF	FF	FF	NA	FF	FF	FF	FF	FF	NA	FF	FF	FF	FF	FF	NA	FF	FF	FF	FF	FF	FF	FF	FF	FF	FF	FF	FF	FF	FF	FF	fn	FF	FF	FF	FF	NA	FF	FF	FF	FF	FF	FF
chr17_8803023_8803038	DD	DD	DD	DD	BB	BB	BB	DD	BB	BB	BB	BB	BB	BB	BB	BB	DD	DD	DD	BB	DD	BB	BB	DD	DD	DD	DD	DD	DD	BB	BB	BB	BB	DD	BB	BB	BB	BB	BB	BB	BB	DD	DD	DD	BB	DD	DD	BB	BB
chr17_8803041_8803056	DD	df	df	df	FF	FF	FF	df	FF	FF	FF	FF	FF	FF	FF	FF	df	df	df	FF	df	FF	FF	DD	df	df	df	df	df	FF	FF	FF	FF	df	FF	FF	FF	FF	FF	FF	FF	df	df	df	FF	df	df	FF	FF
chr17_8808170_8808202	DD	DD	bd	DD	BB	BB	BB	DD	BB	BB	BB	BB	BB	DD	BB	BB	DD	DD	DD	BB	DD	BB	BB	DD	DD	DD	DD	DD	DD	BB	BB	BB	BB	DD	BB	BB	BB	bn	BB	BB	BB	DD	DD	DD	BB	DD	DD	BB	BB
chr17_8811040_8811087	DD	DD	DD	DD	BB	NA	BB	NA	BB	BB	NA	BB	NA	BB	NA	BB	DD	NA	DD	BB	DD	BB	BB	NA	DD	DD	DD	DD	DD	BB	BB	BB	BB	DD	BB	BB	NA	BB	BB	BB	BB	DD	DD	DD	BB	NA	DD	BB	NA
chr17_9147511_9147554	FF	FF	FF	FF	FF	NA	FF	FF	fn	FF	FF	NA	NA	FF	FF	FF	FF	NA	FF	FF	FF	FF	FF	NA	FF	FF	FF	NA	fn	NA	FF	FF	FF	FF	NA	FF	FF	fn	NA	FF	FF	FF	NA	FF	FF	NA	NA	FF	FF
chr17_9215433_9215474	FF	FF	NA	FF	FF	FF	FF	FF	FF	FF	FF	FF	FF	FF	FF	FF	FF	FF	FF	FF	FF	fn	FF	FF	FF	FF	FF	FF	FF	FF	FF	FF	FF	NA	FF	FF	FF	FF	FF	FF	FF	FF	FF	FF	FF	FF	FF	FF	FF
chr17_9222003_9222026	FF	FF	FF	FF	FF	FF	FF	FF	FF	FF	FF	FF	FF	FF	FF	FF	NN	FF	FF	FF	FF	FF	FF	FF	FF	FF	FF	FF	FF	FF	FF	FF	FF	FF	FF	FF	NA	FF	FF	FF	FF	FF	FF	FF	FF	FF	FF	FF	FF
chr17_9296937_9296948	DD	DD	DD	DD	BB	BB	BB	DD	BB	BB	BB	BB	NA	BB	BB	BB	BB	DD	DD	BB	DD	BB	BB	DD	DD	DD	DD	DD	DD	NA	BB	BB	BB	DD	BB	BB	BB	BB	BB	BB	BB	DD	DD	DD	BB	DD	DD	BB	BB
chr17_9313245_9313292	df	df	df	df	NN	FF	NA	df	FF	FF	FF	FF	NA	FF	FF	FF	FF	df	df	FF	df	FF	FF	df	df	df	df	df	df	df	NN	FF	FF	df	FF	NN	FF	FF	NA	FF	NA	df	df	df	FF	df	df	FF	NA
chr17_9333493_9333534	DD	DD	DD	DD	BB	BB	BB	DD	BB	BB	BB	BB	DD	BB	BB	BB	BB	DD	DD	BB	DD	BB	BB	DD	DD	DD	DD	DD	DD	DD	BB	BB	BB	DD	BB	BB	BB	BB	BB	BB	BB	DD	DD	DD	BB	DD	DD	BB	BB
chr17_9344836_9344856	DD	DD	DD	DD	BB	BB	BB	DD	BB	BB	BB	BB	DD	BB	BB	BB	BB	DD	DD	BB	DD	BB	BB	DD	DD	DD	DD	DD	DD	DD	BB	BB	BB	DD	BB	BB	BB	BB	BB	BB	BB	DD	DD	DD	BB	DD	DD	BB	BB
chr17_9379219_9379254	DD	DD	DD	DD	BB	BB	BB	DD	BB	BB	BB	BB	DD	BB	BB	BB	BB	DD	DD	BB	DD	BB	BB	DD	DD	DD	DD	DD	DD	DD	BB	BB	BB	DD	BB	BB	BB	BB	BB	BB	BB	DD	DD	DD	BB	DD	DD	BB	BB
chr17_9409184_9409223	DD	DD	DD	DD	BB	BB	BB	DD	BB	BB	BB	NA	DD	BB	BB	BB	BB	DD	DD	BB	DD	BB	NA	DD	DD	DD	DD	DD	DD	DD	BB	BB	BB	DD	BB	BB	BB	BB	BB	BB	BB	DD	DD	DD	BB	DD	NN	BB	BB
chr17_9431881_9431925	DD	DD	DD	DD	BB	BB	BB	DD	BB	BB	BB	BB	DD	BB	BB	BB	BB	DD	DD	BB	DD	BB	BB	DD	DD	DD	DD	DD	DD	DD	BB	BB	BB	DD	BB	BB	BB	BB	BB	BB	BB	DD	DD	DD	BB	DD	DD	BB	BB
chr17_9443810_9443857	DD	DD	DD	DD	NN	NN	NN	DD	BB	NN	NN	NN	DD	NN	NN	NN	NN	DD	DD	NN	DD	NN	NN	NA	DD	DD	DD	DD	DD	DD	NN	NN	NN	DD	NN	NN	NN	NN	NA	NN	NA	DD	DD	DD	NN	DD	DD	NN	NN
chr17_9466790_9466801	DD	DD	DD	DD	BB	BB	BB	DD	BB	BB	BB	BB	DD	BB	BB	BB	BB	DD	DD	BB	DD	BB	BB	DD	DD	DD	DD	DD	DD	DD	BB	BB	BB	DD	BB	BB	BB	BB	BB	BB	BB	DD	DD	DD	BB	DD	DD	BB	BB
chr17_9467059_9467082	DD	DD	DD	DD	BB	BB	BB	DD	BB	BB	BB	BB	DD	BB	BB	BB	BB	DD	DD	BB	DD	BB	BB	DD	DD	DD	DD	DD	DD	DD	BB	BB	BB	DD	BB	BB	BB	BB	BB	BB	BB	DD	DD	DD	BB	DD	DD	BB	BB
chr17_9544136_9544185	FF	FF	FF	FF	FF	FF	FF	FF	FF	FF	FF	FF	FF	FF	FF	FF	FF	FF	FF	FF	FF	FF	FF	FF	FF	NA	FF	FF	FF	FF	FF	FF	NA	FF	FF	FF	FF	FF	FF	FF	FF	FF	FF	FF	FF	FF	FF	FF	FF
chr17_9546228_9546257	DD	DD	DD	DD	BB	BB	BB	DD	BB	BB	BB	BB	DD	BB	BB	BB	BB	DD	DD	BB	DD	BB	BB	DD	DD	DD	DD	DD	DD	DD	BB	BB	BB	DD	BB	BB	BB	BB	BB	BB	BB	DD	DD	DD	BB	DD	DD	BB	BB
chr17_9554067_9554092	DD	DD	DD	DD	BB	BB	BB	DD	BB	BB	BB	BB	DD	BB	BB	BB	BB	DD	DD	BB	DD	BB	BB	DD	DD	DD	DD	DD	DD	DD	BB	BB	BB	DD	BB	BB	BB	BB	BB	BB	BB	DD	DD	DD	BB	DD	DD	BB	BB
chr17_9559793_9559840	DD	NA	DD	DD	BB	BB	BB	DD	BB	DD	DD	DD	DD	BB	BB	BB	BB	DD	DD	NA	DD	DD	DD	DD	DD	DD	DD	DD	DD	DD	BB	BB	BB	DD	BB	BB	BB	BB	BB	BB	BB	DD	DD	DD	BB	DD	DD	BB	BB
chr17_9566803_9566830	DD	DD	DD	DD	BB	BB	BB	DD	BB	BB	BB	BB	DD	BB	BB	BB	BB	DD	DD	BB	DD	BB	BB	DD	DD	DD	DD	DD	DD	DD	BB	BB	BB	DD	BB	BB	BB	BB	BB	BB	BB	DD	DD	DD	BB	DD	DD	BB	BB
chr17_9568717_9568744	FF	FF	FF	FF	FF	FF	FF	FF	FF	NN	FF	FF	FF	FF	FF	FF	FF	FF	FF	FF	FF	FF	FF	FF	FF	FF	FF	FF	FF	FF	FF	FF	FF	FF	FF	FF	FF	FF	FF	FF	FF	FF	FF	FF	FF	FF	FF	FF	FF
chr17_9570095_9570134	DD	DD	DD	DD	BB	BB	BB	DD	BB	BB	BB	BB	DD	BB	BB	BB	BB	DD	DD	BB	DD	BB	BB	DD	DD	DD	DD	DD	DD	DD	BB	BB	BB	DD	BB	BB	BB	BB	BB	BB	BB	DD	DD	DD	BB	DD	DD	BB	BB
chr17_9582282_9582329	FF	FF	FF	FF	FF	FF	FF	FF	FF	FF	FF	FF	FF	FF	FF	FF	FF	FF	FF	FF	FF	FF	fn	FF	FF	FF	FF	FF	FF	FF	NA	NN	FF	FF	FF	FF	FF	NA	FF	FF	NA	FF	FF	FF	FF	FF	FF	FF	FF
chr17_9625494_9625537	DD	DD	DD	DD	BB	BB	BB	DD	BB	BB	BB	BB	DD	BB	BB	BB	BB	DD	DD	BB	DD	BB	BB	DD	DD	DD	DD	DD	DD	DD	BB	BB	BB	DD	BB	bn	BB	BB	BB	BB	BB	DD	DD	DD	BB	dn	DD	NA	BB
chr17_9637974_9638007	FF	NN	FF	FF	NA	FF	NA	NA	FF	NA	FF	FF	FF	NA	FF	NA	FF	NA	FF	FF	NA	NA	FF	FF	FF	FF	NA	FF	FF	NA	FF	fn	FF	FF	FF	NA	FF	FF	fn	FF	fn	FF	FF	FF	FF	FF	NA	FF	FF
chr17_9655328_9655379	DD	DD	DD	DD	BB	BB	BB	DD	BB	NA	NA	BB	NA	BB	NN	BB	BB	BB	DD	BB	DD	BB	BB	DD	DD	NA	DD	DD	DD	DD	BB	BB	BB	DD	NN	NA	BB	NA	BB	BB	NA	DD	DD	NA	bn	NA	DD	DD	BB
chr17_9670052_9670096	FF	FF	FF	NA	FF	FF	FF	FF	FF	FF	FF	NA	FF	FF	FF	FF	FF	FF	FF	FF	NA	FF	FF	FF	FF	FF	FF	FF	fn	FF	FF	NA	NA	FF	FF	NA	FF	NA	fn	FF	FF	FF	FF	NN	NA	FF	FF	FF	FF
chr17_9765444_9765455	DD	DD	DD	DD	BB	BB	BB	DD	BB	BB	BB	BB	DD	BB	BB	BB	BB	DD	DD	BB	DD	BB	BB	DD	DD	DD	DD	DD	DD	DD	BB	BB	BB	DD	BB	BB	BB	BB	BB	BB	BB	DD	DD	DD	BB	DD	DD	DD	BB
chr17_9828707_9828720	DD	DD	DD	DD	BB	BB	BB	DD	BB	BB	BB	BB	dn	BB	BB	BB	BB	DD	DD	BB	DD	BB	BB	DD	DD	DD	DD	DD	DD	DD	BB	BB	BB	DD	BB	BB	BB	BB	BB	BB	BB	DD	DD	DD	BB	DD	DD	DD	BB
chr17_9840189_9840220	DD	DD	DD	DD	BB	BB	BB	DD	BB	BB	BB	BB	DD	BB	BB	BB	BB	DD	DD	BB	DD	BB	BB	DD	DD	DD	DD	DD	DD	DD	BB	BB	BB	DD	BB	BB	BB	BB	BB	BB	BB	DD	DD	DD	BB	DD	DD	DD	BB
chr17_9841036_9841053	DD	df	DD	df	FF	FF	FF	df	FF	FF	FF	FF	DD	FF	FF	FF	FF	DD	DD	FF	DD	FF	FF	df	df	df	DD	df	df	DD	FF	FF	FF	df	FF	FF	FF	FF	FF	FF	FF	DD	DD	df	FF	df	DD	df	FF
chr17_9905807_9905818	DD	DD	DD	DD	BB	BB	BB	DD	BB	BB	BB	BB	DD	BB	BB	BB	BB	DD	DD	BB	DD	BB	BB	DD	DD	DD	DD	DD	DD	DD	BB	BB	BB	DD	BB	BB	BB	BB	BB	BB	BB	DD	DD	DD	BB	DD	DD	DD	BB
chr17_9937075_9937088	DD	DD	DD	DD	BB	BB	BB	DD	BB	BB	BB	BB	DD	BB	BB	BB	BB	DD	DD	BB	DD	BB	BB	DD	DD	DD	DD	DD	DD	DD	BB	BB	BB	DD	BB	BB	BB	BB	BB	BB	BB	DD	DD	DD	BB	DD	DD	DD	BB
chr17_9953974_9954003	DD	DD	DD	DD	BB	BB	BB	DD	BB	BB	BB	BB	DD	BB	BB	BB	BB	DD	DD	BB	DD	BB	BB	DD	DD	DD	DD	DD	DD	DD	BB	BB	BB	DD	BB	BB	BB	BB	BB	BB	BB	DD	DD	DD	BB	DD	DD	DD	BB
chr17_9969419_9969430	DD	DD	DD	DD	BB	BB	BB	DD	BB	BB	BB	BB	DD	BB	BB	BB	BB	DD	DD	BB	DD	BB	BB	DD	DD	DD	DD	DD	DD	DD	BB	BB	BB	DD	BB	BB	BB	BB	BB	BB	BB	DD	DD	DD	BB	DD	DD	DD	BB
chr17_9980386_9980409	DD	DD	DD	DD	BB	BB	BB	DD	BB	BB	BB	BB	DD	BB	BB	BB	BB	DD	DD	BB	DD	BB	BB	DD	DD	DD	DD	DD	DD	DD	BB	BB	BB	DD	BB	BB	BB	BB	BB	BB	BB	DD	DD	DD	BB	DD	DD	DD	BB
chr17_9996903_9996932	DD	DD	DD	DD	bb	bb	BB	DD	bb	BB	BB	BB	DD	BB	bb	BB	BB	DD	DD	BB	DD	bb	BB	DD	DD	DD	DD	DD	DD	DD	bb	BB	BB	DD	bb	BB	bb	bb	BB	BB	bb	DD	DD	DD	BB	DD	DD	DD	bb
chr17_34466548_34466567	DD	BB	DD	DD	BB	DD	DD	DD	BB	BB	BB	DD	DD	BB	BB	DD	DD	DD	DD	DD	DD	BB	BB	DD	DD	DD	DD	DD	DD	BB	DD	BB	BB	DD	BB	BB	BB	BB	DD	BB	BB	BB	DD	BB	BB	DD	DD	BB	BB
chr17_34468274_34468301	DD	BB	DD	DD	BB	DD	DD	DD	BB	BB	BB	DD	DD	BB	BB	DD	DD	DD	DD	DD	DD	BB	BB	DD	DD	DD	DD	DD	DD	BB	DD	BB	BB	DD	BB	BB	BB	BB	DD	BB	BB	BB	DD	BB	BB	DD	DD	BB	BB
chr17_34483014_34483037	DD	FF	df	DD	FF	DD	DD	DD	FF	FF	FF	DD	df	FF	FF	df	df	df	df	df	df	FF	FF	df	DD	DD	df	DD	DD	FF	df	FF	FF	df	FF	FF	FF	FF	DD	FF	FF	FF	df	FF	FF	df	df	FF	FF
chr17_34487795_34487806	DD	BB	DD	DD	BB	DD	DD	DD	BB	BB	BB	DD	DD	BB	BB	DD	DD	DD	DD	DD	DD	BB	BB	DD	DD	DD	DD	DD	DD	BB	DD	BB	BB	DD	BB	BB	BB	BB	DD	BB	BB	BB	DD	BB	BB	DD	DD	BB	BB
chr17_34509252_34509263	DD	BB	DD	DD	BB	bd	DD	DD	BB	BB	BB	DD	DD	BB	BB	DD	DD	DD	DD	DD	DD	BB	BB	DD	DD	dn	dn	DD	DD	BB	DD	BB	BB	DD	BB	BB	BB	BB	DD	BB	BB	BB	DD	BB	BB	DD	DD	BB	BB
chr17_34535550_34535573	DD	BB	DD	dn	BB	DD	DD	DD	BB	BB	BB	DD	DD	BB	BB	DD	DD	DD	DD	DD	DD	BB	BB	DD	DD	DD	DD	DD	DD	BB	DD	BB	BB	DD	BB	BB	BB	BB	DD	BB	BB	BB	DD	BB	BB	dn	DD	BB	BB
chr17_34551687_34551710	DD	BB	dn	DD	BB	DD	DD	DD	BB	BB	BB	DD	DD	BB	BB	DD	NA	DD	DD	DD	DD	BB	BB	NN	DD	DD	DD	DD	DD	BB	DD	BB	BB	DD	BB	BB	BB	BB	DD	BB	BB	NA	DD	BB	BB	NA	DD	BB	BB
chr17_34553173_34553190	DD	BB	DD	DD	BB	DD	DD	DD	BB	BB	BB	DD	DD	BB	BB	DD	DD	DD	DD	DD	DD	BB	BB	DD	DD	DD	DD	DD	DD	BB	DD	BB	BB	DD	BB	BB	BB	BB	DD	BB	BB	BB	DD	BB	BB	DD	DD	BB	BB
chr17_34569587_34569614	DD	BB	DD	DD	BB	DD	DD	DD	BB	BB	BB	DD	DD	BB	BB	DD	DD	DD	DD	DD	DD	BB	BB	DD	DD	DD	DD	DD	DD	BB	DD	BB	BB	DD	BB	BB	BB	BB	DD	BB	BB	BB	DD	BB	BB	DD	DD	BB	BB
chr17_34573563_34573574	DD	BB	DD	DD	BB	DD	DD	DD	BB	BB	BB	DD	DD	BB	BB	DD	DD	DD	DD	DD	DD	BB	BB	DD	DD	DD	DD	DD	DD	BB	DD	BB	BB	DD	BB	BB	BB	BB	DD	BB	BB	BB	DD	BB	BB	DD	DD	BB	BB
chr17_34612094_34612129	DD	BB	DD	DD	BB	DD	DD	DD	BB	BB	BB	DD	DD	BB	BB	DD	DD	DD	DD	DD	DD	BB	BB	DD	DD	DD	DD	DD	DD	BB	DD	BB	BB	DD	BB	BB	BB	BB	DD	BB	BB	BB	DD	BB	BB	DD	DD	BB	BB
chr17_34617981_34618012	DD	BB	DD	DD	BB	DD	DD	DD	BB	BB	BB	DD	DD	bn	BB	DD	DD	DD	DD	DD	DD	BB	BB	DD	DD	DD	DD	DD	DD	BB	DD	BB	BB	DD	bn	NA	BB	BB	DD	BB	NA	BB	DD	BB	BB	DD	DD	BB	NA
chr17_34642780_34642801	DD	BB	DD	DD	BB	DD	DD	DD	BB	BB	bn	DD	DD	BB	BB	DD	DD	DD	DD	DD	DD	BB	BB	DD	DD	DD	DD	DD	DD	BB	DD	BB	BB	DD	BB	BB	BB	BB	DD	BB	BB	BB	DD	BB	BB	DD	DD	BB	BB
chr17_34680561_34680584	DD	BB	DD	DD	BB	DD	DD	DD	BB	BB	BB	DD	DD	BB	BB	DD	DD	DD	DD	DD	DD	BB	BB	DD	DD	DD	DD	DD	DD	BB	DD	BB	BB	DD	BB	BB	BB	BB	DD	BB	BB	BB	DD	BB	BB	DD	DD	BB	BB
chr17_34689895_34689906	DD	BB	DD	DD	BB	DD	DD	DD	BB	BB	BB	DD	DD	BB	BB	DD	DD	DD	DD	DD	DD	BB	BB	DD	DD	DD	DD	DD	DD	BB	DD	BB	BB	DD	BB	BB	BB	BB	DD	BB	BB	BB	DD	BB	BB	DD	DD	BB	BB
chr17_34848629_34848644	df	FF	df	df	FF	df	df	df	FF	FF	FF	df	df	FF	FF	df	DD	df	DD	df	df	FF	FF	df	df	df	df	df	df	FF	df	FF	FF	df	FF	FF	FF	FF	df	FF	FF	FF	df	FF	FF	df	df	FF	FF
chr17_34848862_34848879	DD	BB	DD	DD	BB	DD	DD	DD	BB	BB	BB	DD	DD	BB	BB	DD	DD	DD	DD	DD	DD	BB	BB	DD	DD	DD	DD	DD	DD	BB	DD	BB	BB	DD	BB	BB	BB	BB	DD	BB	BB	BB	DD	BB	BB	DD	DD	BB	BB
chr17_34869483_34869502	FF	FF	FF	FF	FF	FF	FF	FF	FF	FF	NN	FF	FF	FF	FF	FF	FF	FF	FF	FF	FF	FF	FF	FF	FF	FF	FF	FF	FF	FF	FF	FF	FF	FF	FF	FF	FF	FF	FF	FF	FF	FF	FF	FF	FF	NA	FF	FF	fn
chr17_34925614_34925653	DD	BB	DD	DD	BB	DD	DD	DD	BB	BB	BB	DD	DD	BB	BB	DD	DD	DD	DD	DD	DD	BB	BB	DD	DD	DD	DD	DD	DD	BB	DD	BB	BB	DD	BB	BB	BB	BB	DD	BB	BB	BB	DD	BB	BB	DD	DD	BB	BB
chr17_35036229_35036256	DD	BB	DD	DD	bn	DD	DD	DD	BB	BB	BB	DD	DD	BB	BB	DD	DD	DD	DD	DD	DD	BB	BB	DD	DD	DD	DD	DD	DD	BB	DD	BB	BB	DD	BB	BB	BB	BB	DD	BB	BB	BB	DD	BB	BB	DD	DD	BB	BB
chr17_35038704_35038728	DD	BB	DD	DD	BB	DD	DD	DD	BB	BB	BB	DD	DD	BB	BB	DD	DD	DD	DD	DD	DD	BB	BB	DD	DD	DD	DD	DD	DD	BB	DD	BB	BB	DD	BB	BB	BB	BB	DD	BB	BB	BB	DD	BB	BB	DD	DD	BB	BB
chr17_35043237_35043268	DD	BB	DD	DD	BB	DD	DD	DD	BB	BB	BB	DD	DD	BB	BB	DD	DD	DD	DD	DD	DD	BB	BB	DD	DD	DD	DD	DD	DD	BB	DD	BB	BB	DD	BB	BB	BB	BB	DD	BB	BB	BB	DD	BB	BB	DD	DD	BB	BB
chr17_35049884_35049908	DD	BB	DD	DD	BB	DD	DD	DD	BB	BB	BB	DD	DD	BB	BB	DD	DD	DD	DD	DD	DD	BB	BB	DD	DD	DD	DD	DD	DD	BB	DD	BB	BB	DD	BB	BB	BB	BB	DD	BB	BB	BB	DD	BB	BB	DD	DD	BB	BB
chr17_35054681_35054704	DD	BB	DD	DD	bn	DD	DD	DD	BB	BB	BB	DD	DD	BB	BB	DD	DD	DD	DD	DD	DD	BB	BB	DD	DD	DD	DD	DD	DD	BB	DD	BB	BB	DD	BB	BB	BB	BB	DD	BB	BB	BB	bd	BB	BB	DD	DD	BB	BB
chr17_35075170_35075185	DD	BB	DD	DD	BB	DD	DD	DD	BB	BB	BB	DD	DD	BB	BB	DD	DD	DD	DD	DD	DD	BB	BB	DD	DD	DD	DD	DD	DD	BB	DD	BB	BB	DD	BB	BB	BB	BB	DD	BB	BB	BB	DD	BB	BB	DD	DD	BB	BB
chr17_35078762_35078793	DD	BB	DD	DD	BB	DD	DD	DD	BB	BB	BB	DD	DD	BB	BB	DD	DD	DD	DD	DD	DD	BB	BB	DD	DD	DD	DD	DD	DD	BB	DD	BB	BB	DD	BB	BB	BB	BB	DD	BB	BB	BB	DD	BB	BB	DD	DD	BB	bn
chr17_35135238_35135252	DD	BB	DD	DD	BB	DD	DD	DD	BB	BB	BB	DD	DD	BB	BB	DD	DD	DD	DD	DD	DD	BB	BB	DD	DD	DD	DD	DD	DD	BB	DD	BB	BB	DD	BB	BB	BB	BB	DD	BB	BB	BB	DD	BB	BB	DD	DD	BB	BB
chr17_35145045_35145060	DD	BB	DD	DD	BB	DD	DD	DD	BB	BB	BB	DD	DD	BB	BB	DD	DD	DD	DD	DD	DD	BB	BB	DD	DD	DD	DD	DD	DD	BB	DD	BB	BB	DD	BB	BB	BB	BB	DD	BB	BB	BB	DD	bn	BB	DD	DD	BB	BB
chr17_35145058_35145073	DD	BB	DD	bd	BB	DD	bd	DD	BB	BB	BB	DD	DD	BB	BB	DD	DD	DD	DD	DD	DD	BB	BB	DD	DD	DD	DD	DD	bd	BB	DD	BB	BB	bd	BB	BB	BB	BB	bd	BB	BB	BB	DD	BB	BB	DD	DD	BB	BB
chr17_35154289_35154303	DD	BB	DD	DD	BB	DD	DD	DD	BB	BB	BB	DD	DD	BB	BB	DD	DD	DD	DD	DD	DD	BB	BB	DD	DD	DD	DD	DD	DD	BB	DD	BB	BB	DD	BB	BB	BB	BB	DD	BB	BB	BB	DD	BB	BB	DD	DD	BB	BB
chr17_35186219_35186234	DD	BB	DD	DD	BB	DD	DD	DD	BB	BB	BB	DD	DD	BB	BB	DD	DD	DD	DD	DD	DD	BB	BB	DD	DD	DD	DD	DD	DD	BB	DD	BB	BB	DD	BB	BB	BB	BB	DD	BB	BB	BB	DD	BB	BB	DD	DD	BB	BB
chr17_35187374_35187393	DD	BB	DD	DD	BB	DD	DD	DD	BB	BB	BB	DD	DD	BB	BB	DD	DD	DD	DD	DD	DD	BB	BB	DD	DD	DD	DD	DD	DD	BB	DD	BB	BB	DD	BB	BB	BB	BB	DD	BB	BB	BB	DD	BB	BB	DD	DD	BB	BB
chr17_35196902_35196973	DD	BB	DD	DD	NA	NA	DD	DD	NA	dn	NA	DD	NA	NA	NA	DD	DD	NA	NA	DD	NN	BB	NA	DD	NN	NA	DD	NA	DD	BB	DD	NA	NN	dn	NA	NA	BB	NA	DD	NA	NA	BB	DD	BB	NN	DD	DD	BB	BB
chr17_35227765_35227782	DD	BB	DD	DD	BB	DD	DD	DD	BB	BB	BB	DD	DD	BB	BB	DD	DD	DD	DD	DD	DD	BB	BB	DD	DD	DD	DD	DD	DD	BB	DD	BB	BB	DD	BB	BB	BB	BB	DD	BB	BB	BB	DD	BB	BB	DD	DD	BB	BB
chr17_35235532_35235549	DD	BB	DD	DD	BB	DD	DD	DD	BB	BB	BB	DD	DD	BB	BB	DD	DD	DD	DD	DD	DD	BB	BB	DD	DD	DD	DD	DD	DD	BB	DD	BB	BB	DD	BB	BB	BB	BB	DD	BB	BB	BB	DD	BB	BB	DD	DD	BB	BB
chr17_35237073_35237090	DD	BB	DD	DD	BB	DD	DD	DD	BB	BB	BB	DD	DD	BB	BB	DD	DD	DD	DD	DD	DD	BB	BB	DD	DD	DD	DD	DD	DD	BB	DD	BB	BB	DD	BB	BB	BB	BB	DD	BB	BB	BB	DD	BB	BB	DD	DD	BB	BB
chr17_35248155_35248174	dd	BB	dd	dd	BB	dd	dd	dd	BB	BB	bn	dd	dd	BB	BB	dd	dd	DD	dd	dd	dd	BB	BB	dd	dd	dd	dd	dd	dd	BB	dd	BB	BB	dd	BB	BB	BB	BB	dd	BB	BB	BB	dd	BB	BB	dd	dd	BB	BB
chr17_35257444_35257459	DD	BB	DD	DD	BB	DD	DD	DD	BB	BB	BB	DD	DD	BB	BB	DD	DD	DD	DD	DD	DD	BB	BB	DD	DD	DD	DD	DD	DD	BB	DD	BB	BB	DD	BB	BB	BB	BB	DD	BB	BB	BB	DD	BB	BB	DD	DD	BB	BB
chr17_35284807_35284822	DD	BB	DD	DD	BB	DD	DD	DD	BB	BB	BB	DD	DD	BB	BB	DD	DD	DD	DD	DD	DD	BB	BB	DD	DD	DD	DD	DD	DD	BB	DD	BB	BB	DD	BB	BB	BB	BB	DD	BB	BB	BB	DD	BB	BB	DD	DD	BB	BB
chr17_35286691_35286718	DD	BB	DD	DD	BB	NA	DD	DD	BB	BB	BB	DD	DD	BB	BB	DD	DD	DD	DD	dn	DD	BB	BB	DD	DD	NA	NA	DD	DD	BB	DD	BB	BB	DD	BB	BB	NA	BB	DD	BB	BB	BB	DD	BB	BB	DD	DD	BB	BB
chr17_35491817_35491832	DD	BB	dn	DD	BB	DD	DD	DD	BB	BB	BB	DD	DD	BB	BB	DD	DD	DD	DD	DD	DD	BB	BB	DD	dn	DD	DD	dn	dn	BB	DD	BB	BB	DD	BB	BB	BB	BB	DD	BB	BB	BB	DD	BB	BB	DD	dn	BB	BB
chr17_35493112_35493123	DD	BB	DD	DD	BB	DD	DD	DD	BB	BB	BB	DD	DD	BB	BB	DD	DD	DD	DD	DD	DD	BB	BB	DD	DD	DD	DD	DD	DD	BB	DD	BB	BB	DD	BB	BB	BB	BB	DD	BB	BB	BB	DD	BB	BB	DD	DD	BB	BB
chr17_35497819_35497834	DD	BB	DD	DD	BB	DD	DD	DD	BB	BB	BB	DD	DD	BB	BB	DD	DD	DD	DD	DD	DD	BB	BB	DD	DD	DD	DD	DD	DD	BB	dn	BB	BB	DD	BB	BB	BB	BB	DD	BB	BB	BB	DD	BB	BB	DD	DD	BB	BB
chr17_35497939_35497989	DD	BB	DD	DD	bn	DD	DD	DD	BB	BB	BB	DD	DD	BB	BB	DD	DD	DD	DD	DD	DD	BB	BB	DD	DD	DD	DD	DD	DD	BB	DD	BB	BB	DD	bn	BB	BB	BB	DD	BB	BB	BB	DD	BB	BB	DD	DD	BB	BB
chr17_35498456_35498475	DD	BB	DD	DD	BB	DD	DD	DD	BB	BB	BB	DD	DD	BB	BB	DD	DD	DD	DD	DD	DD	BB	BB	DD	DD	DD	DD	bd	DD	BB	DD	BB	BB	DD	BB	BB	BB	BB	DD	BB	BB	BB	DD	BB	BB	DD	DD	BB	BB
chr17_35523809_35523826	DD	BB	DD	DD	BB	DD	DD	DD	BB	BB	BB	DD	DD	BB	BB	DD	DD	DD	DD	DD	DD	BB	BB	DD	DD	DD	DD	DD	DD	BB	DD	BB	BB	DD	BB	BB	BB	BB	DD	BB	BB	BB	DD	BB	BB	DD	DD	BB	BB
chr17_35532466_35532489	dn	BB	DD	DD	BB	DD	DD	DD	BB	BB	BB	DD	DD	BB	BB	DD	DD	DD	DD	DD	DD	BB	BB	DD	DD	DD	DD	DD	DD	BB	DD	BB	BB	DD	BB	BB	BB	BB	DD	BB	BB	BB	DD	BB	BB	DD	DD	BB	BB
chr17_35576594_35576609	DD	BB	DD	DD	BB	DD	DD	DD	BB	BB	BB	DD	DD	BB	BB	DD	DD	DD	DD	DD	DD	BB	BB	DD	DD	DD	DD	DD	DD	BB	DD	BB	BB	DD	BB	BB	BB	BB	DD	BB	BB	BB	DD	BB	BB	DD	DD	BB	BB
chr17_35590354_35590373	DD	BB	DD	DD	BB	DD	DD	DD	BB	BB	BB	DD	DD	BB	BB	DD	DD	DD	DD	DD	DD	BB	BB	DD	DD	DD	DD	DD	DD	BB	DD	BB	BB	DD	BB	BB	BB	BB	DD	BB	BB	BB	DD	BB	BB	DD	DD	BB	BB
chr17_35590408_35590423	DD	BB	DD	DD	BB	DD	DD	DD	BB	BB	BB	DD	DD	BB	BB	DD	DD	DD	DD	DD	DD	BB	BB	DD	DD	DD	DD	DD	DD	BB	DD	BB	BB	DD	BB	BB	BB	BB	DD	BB	BB	BB	DD	BB	BB	DD	DD	BB	BB
chr17_35599897_35599912	df	FF	df	df	fn	df	df	df	FF	FF	FF	df	df	FF	FF	df	df	df	df	df	df	FF	FF	df	df	df	df	df	df	FF	df	FF	FF	df	FF	FF	FF	FF	df	FF	FF	FF	df	FF	FF	df	df	FF	FF
chr17_35606989_35607000	DD	BB	DD	DD	BB	DD	DD	DD	BB	BB	BB	DD	DD	BB	BB	DD	DD	DD	DD	DD	DD	BB	BB	DD	DD	DD	DD	DD	DD	BB	DD	BB	BB	DD	BB	BB	BB	BB	DD	BB	BB	BB	DD	BB	BB	DD	DD	BB	BB
chr17_35614315_35614342	DD	BB	DD	DD	BB	DD	DD	DD	BB	BB	BB	DD	DD	BB	BB	DD	DD	DD	DD	DD	DD	BB	BB	DD	DD	DD	DD	DD	DD	BB	DD	BB	BB	DD	BB	BB	BB	BB	DD	BB	BB	BB	DD	BB	BB	DD	DD	BB	BB
chr17_35623930_35623953	DD	BB	DD	DD	BB	DD	DD	DD	BB	BB	BB	DD	DD	BB	BB	DD	DD	DD	DD	DD	DD	BB	BB	DD	DD	DD	DD	DD	DD	BB	DD	BB	BB	DD	BB	BB	BB	BB	DD	BB	BB	BB	DD	BB	BB	DD	DD	BB	BB
chr17_35656909_35656923	DD	BB	DD	DD	BB	DD	DD	DD	BB	BB	BB	DD	DD	BB	BB	DD	DD	DD	DD	DD	DD	BB	BB	DD	DD	DD	DD	DD	DD	BB	DD	BB	BB	DD	BB	BB	BB	BB	DD	BB	BB	BB	DD	BB	BB	DD	DD	BB	BB
chr17_35674895_35674922	DD	BB	DD	DD	BB	DD	DD	DD	BB	BB	BB	DD	DD	BB	BB	DD	DD	DD	DD	DD	DD	BB	BB	DD	DD	DD	DD	DD	DD	BB	DD	BB	BB	DD	BB	BB	BB	BB	DD	BB	BB	BB	DD	BB	BB	DD	DD	BB	BB
chr17_35678233_35678264	DD	BB	DD	DD	BB	DD	DD	DD	BB	BB	BB	DD	DD	BB	BB	DD	DD	DD	DD	DD	DD	BB	BB	DD	DD	DD	DD	DD	DD	BB	DD	BB	BB	DD	BB	BB	BB	BB	DD	BB	BB	BB	DD	BB	BB	DD	DD	BB	BB
chr17_35689468_35689495	DD	BB	DD	DD	BB	DD	DD	DD	BB	BB	BB	DD	DD	BB	BB	DD	DD	DD	DD	DD	DD	BB	BB	DD	DD	DD	DD	DD	DD	BB	DD	BB	BB	DD	BB	BB	BB	BB	DD	BB	BB	BB	DD	BB	BB	DD	DD	BB	BB
chr17_35702619_35702630	DD	BB	DD	DD	BB	DD	DD	DD	BB	BB	BB	DD	DD	BB	BB	DD	DD	DD	DD	DD	DD	BB	BB	DD	DD	DD	DD	DD	DD	BB	DD	BB	BB	DD	BB	BB	BB	BB	DD	BB	BB	BB	DD	BB	BB	DD	DD	BB	BB
chr17_35706628_35706663	DD	BB	NA	NA	BB	NA	DD	DD	BB	BB	BB	DD	DD	BB	NN	DD	NA	NA	DD	NA	DD	BB	BB	DD	DD	NA	NA	DD	DD	BB	DD	BB	BB	DD	BB	BB	BB	BB	DD	BB	BB	BB	DD	BB	BB	NA	DD	BB	BB
chr17_35714329_35714352	DD	BB	DD	DD	BB	DD	DD	DD	BB	BB	BB	DD	DD	BB	BB	DD	DD	DD	DD	DD	DD	BB	BB	DD	DD	DD	DD	DD	DD	BB	DD	BB	BB	DD	BB	BB	BB	BB	DD	BB	BB	BB	DD	BB	BB	DD	DD	BB	BB
chr17_35733755_35733802	NA	BB	NA	NA	BB	NA	NA	NA	BB	BB	BB	NA	NA	UU	BB	NA	NA	NA	NA	NA	NA	BB	BB	NA	NA	NA	NA	NA	NA	BB	NA	BB	BB	NA	BB	BB	BB	BB	NA	UU	BB	BB	NA	BB	BB	NA	NA	BB	BB
chr17_35750450_35750477	DD	BB	DD	DD	BB	DD	DD	DD	BB	BB	BB	DD	DD	BB	BB	DD	DD	DD	DD	DD	DD	BB	BB	DD	DD	DD	DD	DD	DD	BB	DD	BB	BB	DD	BB	BB	BB	BB	DD	BB	BB	BB	DD	BB	BB	DD	DD	BB	BB
chr17_35751423_35751452	DD	BB	DD	DD	BB	DD	DD	DD	BB	bn	BB	DD	DD	BB	BB	DD	DD	DD	DD	DD	DD	BB	BB	DD	DD	DD	DD	DD	DD	BB	DD	BB	BB	DD	BB	BB	BB	BB	DD	BB	bn	BB	DD	BB	BB	DD	DD	BB	BB
chr17_35754268_35754285	DD	BB	DD	DD	BB	DD	DD	DD	BB	BB	BB	DD	DD	BB	BB	DD	DD	DD	DD	DD	DD	BB	BB	DD	DD	DD	DD	DD	DD	BB	DD	BB	BB	DD	BB	BB	bn	BB	DD	BB	BB	BB	DD	BB	BB	DD	DD	BB	BB
chr17_35767863_35767884	DD	BB	DD	DD	BB	DD	DD	DD	BB	BB	BB	dn	dn	BB	BB	DD	DD	DD	DD	DD	DD	BB	BB	DD	DD	DD	DD	DD	DD	BB	DD	BB	BB	DD	BB	BB	BB	BB	DD	BB	BB	BB	DD	BB	BB	DD	DD	BB	BB
chr17_35778445_35778476	DD	bn	DD	DD	BB	DD	DD	DD	BB	BB	BB	DD	DD	BB	BB	DD	DD	DD	DD	DD	DD	BB	BB	DD	DD	DD	DD	DD	DD	BB	DD	BB	bn	DD	BB	BB	BB	BB	DD	BB	BB	BB	DD	BB	BB	DD	DD	BB	BB
chr17_35782833_35782872	DD	BB	DD	DD	BB	dd	DD	DD	BB	BB	BB	DD	DD	BB	BB	DD	DD	DD	DD	DD	DD	BB	BB	DD	DD	DD	DD	DD	DD	BB	DD	BB	BB	DD	BB	BB	BB	BB	DD	BB	BB	BB	DD	BB	BB	DD	DD	BB	BB
chr17_35795178_35795205	DD	BB	DD	DD	BB	DD	DD	DD	BB	BB	BB	DD	DD	BB	BB	DD	DD	DD	DD	DD	DD	BB	BB	DD	DD	DD	DD	DD	DD	BB	DD	BB	BB	DD	BB	BB	BB	BB	DD	BB	BB	BB	DD	BB	BB	DD	DD	BB	BB
chr17_35810928_35810943	DD	BB	DD	DD	BB	DD	DD	DD	BB	BB	BB	DD	DD	BB	BB	DD	DD	DD	DD	DD	DD	BB	BB	DD	DD	DD	DD	DD	DD	BB	DD	BB	BB	DD	BB	BB	BB	BB	DD	BB	BB	BB	DD	BB	BB	DD	DD	BB	BB
chr17_35814349_35814372	DD	BB	DD	DD	BB	DD	DD	DD	BB	BB	BB	DD	DD	BB	BB	DD	DD	DD	DD	DD	DD	BB	BB	DD	DD	DD	DD	DD	DD	BB	DD	BB	BB	DD	BB	BB	BB	BB	DD	BB	BB	BB	DD	BB	BB	DD	DD	BB	BB
chr17_35831941_35831958	DD	BB	DD	DD	BB	DD	DD	DD	BB	BB	BB	DD	DD	BB	BB	DD	DD	DD	DD	DD	DD	BB	BB	DD	DD	DD	DD	DD	DD	BB	DD	BB	BB	DD	BB	BB	BB	BB	DD	BB	BB	BB	DD	BB	BB	DD	DD	BB	BB
chr17_35840490_35840507	DD	BB	DD	DD	BB	DD	DD	DD	BB	BB	BB	DD	DD	BB	BB	DD	DD	DD	DD	DD	DD	BB	BB	DD	DD	DD	DD	DD	DD	BB	DD	BB	BB	DD	BB	BB	BB	BB	DD	BB	BB	BB	DD	BB	BB	DD	DD	BB	BB
chr17_35847894_35847920	DD	BB	DD	DD	BB	DD	DD	DD	BB	BB	BB	DD	DD	BB	BB	DD	DD	DD	DD	DD	DD	BB	BB	DD	DD	DD	DD	DD	DD	BB	DD	BB	BB	DD	BB	BB	BB	BB	DD	BB	BB	BB	DD	BB	BB	DD	DD	BB	BB
chr17_35851793_35851812	DD	BB	DD	DD	BB	DD	DD	DD	BB	BB	BB	DD	DD	BB	BB	DD	DD	DD	DD	DD	DD	BB	BB	DD	DD	DD	DD	DD	DD	BB	DD	BB	BB	DD	BB	BB	BB	BB	DD	BB	BB	BB	DD	BB	BB	DD	DD	BB	BB
chr17_35870469_35870486	DD	BB	DD	DD	BB	DD	DD	DD	BB	BB	BB	DD	DD	BB	BB	DD	DD	DD	DD	DD	DD	BB	BB	DD	DD	DD	DD	DD	DD	BB	DD	BB	BB	DD	BB	BB	BB	BB	DD	BB	BB	BB	DD	BB	BB	DD	DD	BB	BB
chr17_35962390_35962422	DD	BB	DD	DD	BB	DD	DD	DD	BB	BB	BB	DD	DD	BB	BB	DD	DD	DD	DD	DD	DD	BB	BB	DD	DD	DD	dn	DD	DD	BB	DD	BB	BB	DD	BB	BB	BB	BB	DD	BB	BB	BB	DD	BB	BB	DD	DD	BB	BB
chr17_35963190_35963201	DD	BB	DD	DD	BB	DD	DD	DD	BB	BB	BB	DD	DD	BB	BB	DD	DD	DD	DD	DD	DD	BB	BB	DD	DD	DD	DD	DD	DD	BB	DD	BB	BB	DD	BB	BB	BB	BB	DD	BB	BB	BB	DD	BB	BB	DD	DD	BB	BB
chr17_35998704_35998721	FF	FF	FF	FF	FF	FF	FF	FF	FF	FF	FF	FF	FF	FF	FF	FF	FF	FF	FF	NA	FF	FF	FF	FF	FF	NA	FF	NN	FF	FF	NA	FF	FF	FF	FF	FF	FF	FF	FF	FF	FF	FF	FF	FF	FF	FF	FF	FF	FF
chr17_36001455_36001499	NA	FF	FF	NA	FF	NA	FF	FF	FF	FF	fn	FF	FF	FF	NN	FF	FF	FF	FF	FF	FF	NA	NA	FF	FF	NA	FF	FF	FF	FF	FF	NA	FF	FF	NA	FF	FF	FF	FF	FF	NA	FF	FF	FF	FF	FF	FF	NA	FF
chr17_36188242_36188261	FF	FF	FF	FF	FF	FF	FF	FF	FF	FF	FF	FF	FF	NA	FF	FF	FF	FF	FF	NN	FF	FF	FF	FF	FF	FF	FF	FF	FF	NA	FF	FF	FF	FF	FF	FF	FF	FF	FF	FF	NA	FF	FF	FF	FF	FF	FF	FF	FF
chr17_36216949_36216984	dd	BB	dd	dd	BB	dd	dd	dd	BB	BB	BB	dd	dd	BB	BB	dd	dd	dd	dd	dd	dd	BB	BB	dd	dd	dd	dd	dd	dd	BB	dd	BB	BB	dd	BB	BB	BB	BB	dd	BB	BB	BB	dd	BB	BB	dd	dd	BB	BB
chr17_36225809_36225838	DD	NA	NA	NA	BB	NA	NN	DD	BB	BB	BB	DD	NA	BB	NA	DD	DD	DD	DD	DD	DD	BB	BB	DD	DD	NA	DD	DD	NA	BB	NA	BB	BB	DD	BB	BB	NA	BB	DD	BB	NA	BB	DD	BB	BB	NA	DD	BB	NA
chr17_36246083_36246137	DD	NA	DD	DD	BB	DD	DD	DD	BB	BB	BB	DD	DD	BB	BB	DD	DD	DD	DD	DD	NA	BB	BB	DD	DD	NA	DD	DD	DD	BB	DD	BB	BB	DD	BB	BB	BB	BB	DD	BB	BB	BB	DD	BB	BB	DD	DD	BB	BB
chr17_36246446_36246477	dd	bn	dd	dd	bn	dd	dd	dd	BB	BB	BB	dd	dd	BB	bn	dd	dd	dd	dd	dd	dd	bn	bn	dd	dd	dd	dd	dd	dd	BB	dd	bn	BB	dd	BB	BB	BB	BB	dd	BB	BB	BB	dd	BB	BB	dd	dd	BB	BB
chr17_36246479_36246530	fn	NN	dn	NA	NN	fn	df	df	NN	NN	FF	df	NA	FF	NN	df	fn	dn	df	fn	fn	NN	fn	dn	dn	NA	df	df	df	FF	fn	fn	FF	df	NA	FF	NA	FF	dn	FF	FF	fn	NA	fn	FF	df	NA	FF	FF
chr17_36247022_36247039	DD	BB	DD	DD	BB	DD	DD	DD	BB	BB	BB	DD	DD	BB	BB	DD	DD	DD	DD	DD	DD	BB	BB	DD	DD	DD	DD	DD	DD	BB	DD	BB	BB	DD	BB	BB	BB	BB	DD	BB	BB	BB	DD	BB	bn	DD	DD	BB	BB
chr17_36252936_36252961	DD	BB	DD	DD	BB	DD	DD	DD	BB	BB	BB	DD	DD	BB	BB	DD	DD	DD	DD	DD	DD	BB	BB	DD	DD	DD	DD	DD	DD	BB	DD	BB	BB	DD	BB	BB	BB	BB	DD	BB	BB	BB	DD	BB	BB	DD	DD	BB	BB
chr17_36253811_36253830	DD	BB	DD	DD	BB	DD	DD	DD	BB	BB	BB	DD	DD	BB	BB	DD	DD	DD	DD	DD	DD	BB	BB	DD	DD	DD	DD	DD	DD	BB	DD	BB	BB	DD	BB	BB	BB	BB	DD	BB	BB	BB	DD	BB	BB	DD	DD	BB	BB
chr17_36266569_36266592	DD	BB	DD	DD	BB	DD	DD	DD	BB	bn	BB	DD	DD	BB	BB	DD	DD	DD	DD	DD	DD	BB	BB	DD	DD	DD	DD	DD	DD	BB	DD	BB	BB	DD	BB	bn	BB	BB	DD	BB	BB	BB	DD	BB	BB	DD	DD	BB	BB
chr17_36305215_36305246	DD	BB	DD	DD	BB	DD	DD	DD	BB	BB	BB	DD	DD	BB	BB	DD	DD	DD	DD	DD	DD	BB	BB	DD	DD	NA	DD	DD	DD	BB	DD	BB	BB	DD	BB	bn	BB	BB	DD	BB	BB	BB	DD	BB	BB	NN	DD	BB	BB
chr17_36628867_36628922	FF	FF	FF	NN	NA	FF	FF	FF	FF	FF	FF	FF	FF	FF	FF	FF	FF	FF	FF	NA	FF	NA	FF	FF	FF	NA	fn	FF	FF	NA	FF	FF	FF	FF	FF	FF	FF	FF	FF	FF	FF	FF	NA	FF	NA	NA	FF	FF	FF
chr17_36704234_36704245	DD	BB	DD	DD	BB	DD	DD	DD	BB	BB	BB	DD	DD	BB	BB	DD	DD	DD	DD	DD	DD	BB	BB	DD	DD	DD	DD	DD	DD	BB	DD	BB	BB	DD	BB	BB	BB	BB	DD	BB	BB	BB	DD	BB	BB	DD	DD	BB	BB
chr17_36723835_36723869	DD	BB	DD	DD	BB	DD	DD	DD	BB	BB	BB	DD	DD	BB	BB	DD	DD	DD	DD	DD	DD	BB	BB	DD	DD	DD	DD	DD	DD	BB	DD	BB	BB	DD	BB	BB	BB	BB	DD	BB	BB	BB	DD	BB	BB	DD	DD	BB	BB
chr17_36782209_36782220	DD	BB	DD	DD	BB	DD	DD	DD	BB	BB	BB	DD	DD	BB	BB	DD	DD	DD	DD	DD	DD	BB	BB	DD	DD	DD	DD	DD	DD	BB	DD	BB	BB	DD	BB	BB	BB	BB	DD	BB	BB	BB	DD	BB	BB	DD	DD	BB	BB
chr17_36811556_36811573	DD	BB	DD	DD	BB	DD	DD	DD	BB	BB	BB	DD	DD	BB	BB	DD	DD	DD	DD	DD	DD	BB	BB	DD	DD	DD	DD	DD	DD	BB	DD	BB	BB	DD	BB	BB	BB	BB	DD	BB	BB	BB	DD	BB	BB	DD	DD	BB	BB
chr17_36849995_36850006	DD	BB	DD	DD	BB	DD	dn	DD	BB	BB	BB	DD	DD	BB	BB	DD	DD	DD	DD	DD	DD	BB	BB	DD	DD	dn	dn	DD	dn	BB	DD	BB	BB	DD	BB	BB	BB	BB	DD	BB	BB	BB	DD	BB	BB	DD	DD	BB	BB
chr17_36851852_36851867	DD	BB	DD	DD	BB	DD	DD	DD	BB	BB	BB	DD	DD	BB	BB	DD	DD	DD	DD	DD	DD	BB	BB	DD	DD	DD	DD	DD	DD	BB	DD	BB	BB	DD	BB	BB	BB	BB	DD	BB	BB	BB	DD	BB	BB	DD	DD	BB	BB
chr17_36860196_36860223	DD	BB	DD	DD	BB	DD	DD	DD	BB	BB	BB	DD	DD	BB	BB	NA	DD	DD	DD	DD	DD	BB	BB	DD	DD	NN	DD	DD	DD	BB	DD	BB	BB	DD	BB	BB	BB	BB	DD	BB	BB	BB	DD	BB	BB	DD	DD	BB	BB
chr17_36862964_36862973	DD	BB	DD	DD	BB	DD	DD	DD	BB	BB	BB	DD	DD	BB	BB	DD	DD	DD	DD	DD	DD	BB	BB	DD	DD	DD	DD	DD	DD	BB	DD	BB	BB	DD	BB	BB	BB	BB	DD	BB	BB	BB	DD	BB	BB	DD	DD	BB	BB
chr17_36869210_36869245	NA	BB	DD	DD	BB	NA	DD	DD	BB	BB	BB	NA	NA	BB	NA	NA	DD	NA	DD	DD	DD	BB	BB	DD	NN	NA	DD	NN	DD	BB	DD	BB	BB	DD	BB	BB	BB	BB	DD	BB	BB	BB	DD	BB	BB	NA	NA	BB	BB
chr17_36869280_36869303	DD	BB	DD	DD	BB	DD	DD	DD	BB	BB	BB	DD	DD	BB	BB	DD	DD	DD	DD	DD	DD	BB	BB	DD	DD	DD	DD	DD	DD	BB	DD	BB	BB	DD	BB	BB	BB	BB	DD	BB	BB	BB	DD	BB	BB	DD	DD	BB	BB
chr17_36870560_36870571	DD	BB	DD	DD	BB	DD	DD	DD	BB	BB	BB	DD	DD	BB	BB	DD	DD	DD	DD	DD	DD	BB	BB	DD	DD	DD	DD	DD	DD	BB	DD	BB	BB	DD	BB	BB	BB	BB	DD	BB	BB	BB	DD	BB	BB	DD	DD	BB	BB
chr17_36883590_36883605	DD	BB	DD	DD	BB	DD	DD	DD	BB	BB	BB	DD	DD	BB	BB	DD	DD	DD	DD	DD	DD	BB	BB	DD	DD	DD	DD	DD	DD	BB	DD	BB	BB	DD	BB	BB	BB	BB	DD	BB	BB	BB	DD	BB	BB	DD	DD	BB	BB
chr17_36887877_36887908	DD	BB	DD	DD	BB	DD	DD	DD	BB	BB	BB	DD	DD	BB	BB	DD	DD	DD	DD	DD	DD	BB	BB	DD	DD	DD	DD	DD	DD	BB	DD	BB	BB	DD	BB	BB	BB	BB	DD	BB	BB	BB	DD	BB	BB	DD	DD	BB	BB
chr17_36897778_36897791	DD	BB	DD	DD	BB	dn	dn	DD	BB	BB	BB	dn	DD	BB	BB	DD	DD	DD	DD	DD	DD	BB	BB	DD	DD	DD	DD	DD	dn	BB	dn	BB	BB	DD	BB	BB	BB	BB	DD	BB	BB	BB	DD	BB	BB	dn	DD	BB	BB
chr17_36909009_36909030	dn	BB	DD	DD	BB	DD	DD	DD	BB	BB	BB	DD	DD	BB	BB	DD	DD	DD	DD	DD	DD	BB	BB	DD	DD	DD	DD	DD	DD	BB	DD	BB	BB	DD	BB	BB	BB	BB	DD	BB	BB	BB	DD	BB	BB	DD	DD	BB	BB
chr17_36915527_36915541	DD	BB	DD	DD	BB	DD	DD	DD	BB	BB	BB	DD	DD	BB	BB	DD	DD	DD	DD	DD	DD	BB	BB	DD	DD	DD	DD	DD	DD	BB	DD	BB	BB	DD	BB	BB	BB	BB	DD	BB	BB	BB	DD	BB	BB	DD	DD	BB	BB
chr17_36919859_36919874	uu	BB	NA	uu	BB	NA	NA	UU	BB	BB	BB	UU	uu	BB	BB	NA	uu	NA	UU	UU	NA	BB	BB	NA	NA	NA	UU	uu	uu	BB	NA	BB	BB	UU	BB	BB	BB	BB	NA	BB	BB	BB	UU	BB	BB	UU	UU	BB	BB
chr17_36924508_36924522	DD	BB	DD	DD	BB	DD	DD	DD	BB	BB	BB	DD	DD	BB	BB	DD	DD	DD	DD	DD	DD	BB	BB	DD	DD	DD	DD	DD	DD	BB	DD	BB	BB	DD	BB	BB	BB	BB	DD	BB	BB	BB	DD	BB	BB	DD	DD	BB	BB
chr17_36938637_36938668	DD	BB	DD	DD	BB	DD	DD	DD	BB	BB	BB	DD	DD	bd	BB	DD	DD	DD	DD	DD	DD	BB	BB	DD	DD	DD	DD	DD	DD	BB	DD	BB	BB	DD	BB	BB	BB	BB	DD	BB	BB	BB	DD	BB	BB	DD	DD	BB	BB
chr17_36945907_36945920	DD	BB	DD	DD	BB	DD	DD	DD	BB	BB	BB	DD	DD	BB	BB	DD	DD	DD	DD	DD	DD	BB	BB	DD	DD	DD	DD	DD	DD	BB	DD	BB	BB	DD	BB	BB	BB	BB	DD	BB	BB	BB	dn	BB	BB	DD	bd	BB	BB
chr17_36962278_36962293	df	FF	df	df	FF	df	df	df	FF	FF	FF	df	df	FF	FF	df	df	DD	df	df	df	FF	FF	DD	df	df	df	df	df	FF	df	FF	FF	df	FF	FF	FF	FF	df	FF	FF	FF	df	FF	FF	df	df	FF	FF
chr17_36962302_36962313	DD	BB	DD	DD	BB	DD	DD	DD	BB	BB	BB	DD	DD	BB	BB	DD	DD	DD	DD	DD	DD	BB	BB	DD	DD	DD	DD	DD	DD	BB	DD	BB	BB	DD	BB	BB	BB	BB	DD	BB	BB	BB	DD	BB	BB	DD	DD	BB	BB
chr17_36980232_36980253	DD	BB	DD	DD	BB	DD	DD	DD	BB	BB	BB	DD	DD	BB	BB	DD	DD	DD	DD	DD	DD	BB	BB	DD	DD	DD	DD	DD	DD	BB	DD	BB	BB	DD	BB	BB	BB	BB	DD	BB	BB	BB	DD	BB	BB	DD	DD	BB	BB
chr17_36990543_36990566	DD	BB	DD	DD	BB	DD	DD	DD	BB	BB	BB	DD	DD	BB	BB	DD	DD	DD	DD	DD	DD	BB	BB	DD	DD	DD	DD	DD	DD	BB	DD	BB	BB	DD	BB	BB	BB	BB	DD	BB	BB	BB	DD	BB	BB	DD	DD	BB	BB
chr17_37018105_37018128	DD	BB	DD	DD	BB	DD	DD	DD	BB	BB	BB	DD	DD	BB	BB	DD	DD	DD	DD	DD	DD	BB	BB	DD	DD	DD	DD	DD	DD	BB	DD	BB	BB	DD	BB	BB	BB	BB	DD	BB	BB	BB	DD	BB	BB	DD	DD	BB	BB
chr17_37035299_37035322	DD	BB	DD	DD	BB	DD	DD	DD	BB	BB	bn	DD	DD	BB	BB	DD	DD	DD	DD	DD	DD	BB	BB	DD	DD	DD	DD	DD	DD	BB	DD	BB	BB	DD	BB	BB	BB	BB	DD	BB	BB	BB	DD	BB	BB	DD	DD	BB	BB
chr17_37054588_37054607	DD	BB	DD	DD	BB	DD	DD	DD	BB	BB	BB	DD	DD	BB	BB	DD	DD	DD	DD	DD	DD	BB	BB	DD	DD	DD	DD	DD	DD	BB	DD	BB	BB	DD	BB	BB	BB	BB	DD	BB	BB	BB	DD	BB	BB	DD	DD	BB	BB
chr17_37060317_37060336	DD	BB	DD	DD	BB	DD	DD	DD	BB	BB	BB	DD	DD	BB	BB	DD	DD	DD	DD	DD	DD	BB	BB	DD	DD	DD	DD	DD	DD	BB	DD	BB	BB	DD	BB	BB	BB	BB	DD	BB	BB	BB	DD	BB	BB	DD	DD	BB	BB
chr17_37073791_37073804	DD	BB	DD	DD	BB	DD	DD	DD	BB	BB	BB	DD	DD	BB	BB	DD	DD	DD	DD	DD	DD	BB	BB	DD	DD	DD	DD	DD	DD	BB	DD	BB	BB	DD	BB	BB	BB	BB	DD	BB	BB	BB	DD	BB	BB	DD	DD	BB	BB
chr17_37074092_37074103	DD	BB	DD	DD	BB	DD	DD	DD	BB	BB	BB	DD	DD	BB	BB	DD	DD	DD	DD	DD	DD	BB	BB	DD	DD	DD	DD	DD	DD	BB	DD	BB	BB	DD	BB	BB	BB	BB	DD	BB	BB	BB	DD	BB	BB	DD	DD	BB	BB
chr17_37090424_37090439	df	FF	df	df	FF	df	DD	DD	FF	FF	FF	DD	df	FF	FF	df	DD	df	df	df	DD	FF	FF	DD	df	df	df	df	df	FF	df	FF	FF	df	FF	FF	FF	FF	df	FF	FF	FF	df	FF	FF	df	DD	FF	FF
chr17_37123084_37123095	DD	BB	DD	DD	BB	DD	DD	DD	BB	BB	BB	DD	DD	BB	BB	DD	DD	DD	DD	DD	DD	BB	BB	DD	DD	DD	DD	DD	DD	BB	DD	BB	BB	DD	BB	BB	BB	BB	DD	BB	BB	BB	DD	BB	BB	DD	DD	BB	BB
chr17_37127970_37127993	DD	BB	DD	DD	BB	DD	DD	DD	BB	BB	BB	DD	DD	BB	BB	DD	DD	DD	DD	dn	DD	BB	BB	DD	DD	DD	DD	DD	DD	BB	DD	BB	BB	DD	BB	BB	BB	BB	DD	BB	BB	BB	DD	BB	BB	DD	DD	BB	BB
chr17_37221881_37221920	DD	BB	DD	DD	BB	DD	DD	DD	BB	BB	BB	DD	DD	BB	BB	DD	DD	DD	DD	DD	DD	BB	BB	DD	DD	DD	DD	DD	DD	BB	DD	BB	BB	DD	BB	BB	BB	BB	DD	BB	BB	BB	DD	BB	BB	DD	DD	BB	BB
chr17_37230580_37230595	DD	BB	DD	bd	BB	DD	DD	DD	BB	BB	BB	DD	DD	BB	BB	DD	DD	bd	DD	DD	DD	BB	BB	DD	bd	DD	DD	DD	DD	BB	DD	BB	BB	bd	BB	BB	BB	BB	DD	BB	BB	BB	bd	BB	BB	DD	DD	BB	BB
chr17_37267685_37267708	df	FF	df	df	FF	df	df	df	FF	FF	FF	df	df	FF	FF	df	df	DD	df	df	df	FF	FF	df	df	fn	df	df	df	FF	df	FF	FF	df	FF	FF	FF	FF	df	FF	FF	FF	df	FF	FF	df	df	FF	FF
chr17_37298066_37298077	DD	BB	DD	DD	BB	DD	DD	DD	BB	BB	BB	DD	DD	BB	BB	DD	DD	DD	DD	DD	DD	BB	BB	DD	DD	DD	DD	DD	DD	BB	DD	BB	BB	DD	BB	BB	BB	BB	DD	BB	BB	BB	DD	BB	BB	DD	DD	BB	BB
chr17_37318626_37318645	DD	BB	DD	DD	BB	DD	DD	DD	BB	BB	BB	DD	DD	BB	BB	DD	DD	DD	DD	DD	DD	BB	BB	DD	DD	DD	DD	DD	DD	BB	DD	BB	BB	DD	BB	BB	BB	BB	DD	BB	BB	BB	DD	BB	BB	DD	DD	BB	BB
chr17_37331876_37331920	DD	BB	DD	DD	BB	DD	DD	DD	BB	BB	BB	DD	DD	BB	BB	DD	DD	DD	DD	DD	DD	BB	BB	DD	DD	DD	DD	DD	DD	BB	DD	BB	BB	DD	BB	BB	BB	BB	DD	BB	BB	BB	DD	BB	BB	DD	DD	BB	BB
chr17_37358722_37358736	DD	BB	DD	DD	BB	DD	DD	DD	BB	BB	BB	DD	DD	BB	BB	DD	DD	DD	DD	DD	DD	BB	BB	DD	DD	DD	DD	DD	DD	BB	DD	BB	BB	DD	BB	BB	BB	BB	DD	BB	BB	BB	DD	BB	BB	DD	DD	BB	BB
chr17_37399669_37399682	DD	BB	DD	DD	BB	DD	DD	DD	BB	BB	BB	DD	DD	BB	BB	DD	DD	DD	DD	DD	DD	BB	BB	DD	DD	DD	DD	DD	DD	BB	DD	BB	BB	DD	BB	BB	BB	BB	DD	BB	BB	BB	DD	BB	BB	DD	DD	BB	BB
chr17_37431920_37431934	DD	BB	DD	DD	BB	DD	DD	DD	BB	BB	BB	DD	DD	BB	BB	DD	DD	DD	DD	DD	DD	BB	BB	DD	DD	DD	DD	DD	DD	BB	DD	BB	BB	DD	BB	BB	BB	BB	DD	BB	BB	BB	DD	BB	BB	DD	DD	BB	BB
chr17_37469535_37469549	DD	BB	DD	DD	BB	DD	DD	DD	BB	BB	BB	DD	DD	BB	BB	DD	DD	DD	DD	DD	DD	BB	BB	DD	DD	DD	DD	DD	DD	BB	DD	BB	BB	DD	BB	BB	BB	BB	DD	BB	BB	BB	DD	BB	BB	DD	DD	BB	BB
chr17_37485676_37485697	NA	FF	FF	NN	FF	NA	FF	FF	NA	FF	FF	FF	NA	FF	NA	FF	FF	NA	FF	FF	FF	FF	NA	FF	NA	FF	FF	FF	FF	NA	FF	FF	FF	FF	FF	FF	NA	FF	FF	FF	NA	FF	FF	FF	FF	NA	NA	FF	FF
chr17_37518126_37518137	DD	BB	DD	DD	BB	DD	DD	DD	BB	BB	BB	DD	DD	BB	BB	DD	DD	DD	DD	DD	DD	BB	BB	DD	DD	DD	DD	DD	DD	BB	DD	BB	BB	DD	BB	BB	BB	BB	DD	BB	BB	BB	DD	BB	BB	DD	DD	BB	BB
chr17_37550866_37550883	DD	BB	DD	DD	BB	DD	DD	DD	BB	BB	BB	DD	DD	BB	BB	DD	DD	DD	DD	DD	DD	BB	BB	DD	DD	DD	DD	DD	DD	BB	DD	BB	BB	DD	BB	BB	BB	BB	DD	BB	BB	BB	DD	BB	BB	DD	DD	BB	BB
chr17_37567837_37567848	bd	BB	bd	bd	BB	bd	bd	DD	BB	BB	BB	DD	DD	BB	BB	bd	bd	bd	bd	bd	bd	BB	BB	bd	bd	bd	bd	bd	bd	BB	bd	BB	BB	DD	BB	BB	BB	BB	DD	BB	BB	BB	bd	BB	BB	DD	DD	BB	BB
chr17_37580832_37580855	dd	BB	dd	dd	BB	dd	dd	DD	BB	BB	BB	dd	dd	BB	BB	dd	dd	dd	dd	dd	dd	BB	BB	dd	dd	dd	dd	dd	dd	BB	dd	BB	BB	DD	BB	BB	BB	BB	dd	BB	BB	BB	dd	BB	BB	dd	dd	BB	BB
chr17_37619303_37619316	DD	BB	DD	DD	BB	dn	DD	DD	BB	BB	BB	DD	DD	BB	BB	DD	DD	DD	DD	DD	DD	BB	BB	DD	DD	DD	DD	DD	DD	BB	DD	BB	BB	DD	BB	bd	BB	BB	DD	BB	BB	BB	DD	BB	BB	DD	DD	BB	BB
chr17_37690395_37690424	DD	BB	DD	DD	BB	DD	DD	DD	BB	BB	BB	DD	DD	BB	BB	DD	DD	DD	DD	DD	DD	BB	BB	DD	DD	DD	DD	DD	DD	BB	DD	BB	BB	DD	BB	BB	BB	BB	DD	BB	BB	BB	DD	BB	BB	DD	DD	BB	BB
chr17_37713264_37713277	df	FF	DD	df	FF	df	df	DD	FF	FF	FF	df	df	FF	FF	DD	df	df	df	df	df	FF	FF	df	df	df	df	DD	df	FF	df	FF	FF	df	FF	FF	FF	FF	df	FF	FF	FF	DD	FF	FF	df	df	FF	FF
chr17_37719632_37719649	DD	BB	DD	DD	BB	DD	DD	DD	BB	BB	BB	DD	DD	BB	BB	DD	DD	DD	DD	DD	DD	BB	BB	DD	DD	DD	DD	DD	DD	BB	DD	BB	BB	DD	BB	BB	BB	BB	DD	BB	BB	BB	DD	BB	BB	DD	DD	BB	BB
chr17_37784044_37784078	DD	BB	DD	DD	BB	DD	DD	DD	BB	BB	BB	DD	DD	BB	BB	DD	DD	DD	DD	DD	DD	BB	BB	DD	dn	DD	DD	DD	DD	BB	DD	BB	BB	DD	BB	BB	BB	BB	DD	BB	BB	BB	DD	BB	BB	DD	DD	BB	BB
chr17_37823477_37823520	FF	FF	FF	FF	FF	FF	FF	FF	FF	FF	FF	FF	FF	FF	FF	FF	FF	FF	FF	FF	FF	FF	FF	FF	FF	FF	FF	FF	FF	FF	FF	FF	FF	FF	FF	FF	FF	FF	FF	FF	FF	FF	FF	FF	NN	FF	FF	FF	FF
chr17_37837962_37837981	df	FF	df	df	FF	df	DD	df	FF	FF	FF	df	df	FF	FF	DD	DD	df	DD	df	DD	FF	FF	df	df	DD	DD	DD	df	FF	df	FF	FF	df	FF	FF	FF	FF	df	FF	FF	FF	DD	FF	FF	df	df	FF	FF
chr17_37846006_37846021	DD	BB	DD	DD	BB	DD	DD	DD	BB	BB	BB	DD	DD	BB	BB	DD	DD	DD	DD	DD	DD	BB	BB	DD	DD	DD	DD	DD	DD	BB	DD	BB	BB	DD	BB	BB	BB	BB	DD	bd	BB	BB	DD	BB	BB	DD	DD	BB	BB
chr17_37890609_37890628	DD	BB	DD	DD	BB	DD	DD	DD	BB	BB	BB	DD	DD	BB	BB	DD	DD	DD	DD	DD	DD	BB	BB	DD	DD	DD	DD	DD	DD	BB	DD	BB	BB	DD	BB	BB	BB	BB	DD	BB	BB	BB	DD	BB	BB	DD	DD	BB	BB
chr17_37947045_37947060	DD	BB	DD	DD	BB	DD	DD	DD	BB	BB	BB	DD	DD	BB	BB	DD	DD	DD	DD	DD	DD	BB	BB	DD	DD	DD	DD	DD	DD	BB	DD	BB	BB	DD	BB	BB	BB	BB	DD	BB	BB	BB	DD	BB	BB	DD	DD	BB	BB
chr17_37982382_37982393	DD	BB	DD	DD	BB	DD	DD	DD	BB	BB	BB	DD	DD	BB	BB	DD	DD	DD	DD	DD	DD	BB	BB	DD	DD	DD	DD	DD	DD	BB	DD	BB	BB	DD	BB	BB	BB	BB	DD	BB	BB	BB	DD	BB	BB	DD	DD	BB	BB
chr17_38007690_38007737	DD	NN	DD	DD	NN	NA	DD	DD	NN	NN	NN	DD	DD	NN	NN	DD	DD	DD	DD	DD	DD	NN	NN	DD	DD	dn	DD	DD	DD	NN	DD	NN	NN	DD	NN	NN	NN	NA	DD	NN	NN	NA	DD	NN	NN	DD	DD	NN	NA
chr17_38162336_38162374	DD	BB	DD	DD	BB	DD	DD	DD	BB	BB	BB	DD	DD	BB	BB	DD	DD	DD	DD	DD	DD	BB	BB	DD	DD	DD	DD	DD	DD	BB	DD	BB	BB	DD	BB	bn	BB	BB	DD	BB	BB	BB	DD	BB	BB	DD	DD	BB	BB
chr17_38182554_38182613	DD	BB	DD	DD	BB	DD	DD	DD	BB	BB	BB	DD	DD	BB	BB	DD	DD	DD	DD	DD	DD	BB	BB	DD	DD	DD	DD	DD	DD	BB	DD	BB	BB	DD	BB	BB	BB	BB	DD	BB	BB	BB	DD	BB	BB	DD	DD	BB	BB
chr17_38192583_38192610	DD	BB	DD	DD	BB	DD	DD	DD	BB	BB	BB	DD	DD	BB	BB	DD	DD	DD	DD	DD	DD	BB	BB	DD	DD	DD	DD	DD	DD	BB	DD	BB	BB	DD	BB	BB	BB	BB	DD	BB	BB	BB	DD	BB	BB	DD	DD	BB	BB
chr17_38219833_38219880	DD	BB	DD	DD	BB	DD	DD	DD	NA	BB	NN	DD	DD	BB	BB	DD	DD	DD	DD	DD	DD	NA	BB	DD	NA	DD	DD	DD	DD	BB	DD	BB	BB	NA	BB	NA	BB	BB	DD	NA	BB	BB	DD	BB	BB	DD	DD	NA	BB
chr17_38274580_38274627	DD	BB	DD	DD	BB	DD	DD	DD	BB	BB	BB	DD	DD	BB	BB	DD	DD	DD	DD	DD	DD	BB	BB	DD	DD	dn	DD	DD	DD	BB	DD	BB	BB	DD	BB	BB	BB	BB	DD	BB	BB	BB	DD	BB	BB	DD	DD	BB	BB
chr17_38289828_38289843	DD	BB	DD	DD	BB	DD	DD	DD	BB	BB	BB	DD	DD	BB	BB	DD	DD	DD	DD	DD	DD	BB	BB	DD	DD	DD	DD	DD	DD	BB	DD	BB	BB	DD	BB	BB	BB	BB	DD	BB	BB	BB	DD	BB	BB	DD	DD	BB	BB
chr17_38431667_38431710	DD	bn	DD	DD	BB	DD	DD	DD	BB	BB	BB	DD	DD	bn	BB	DD	DD	DD	DD	DD	DD	BB	BB	DD	DD	DD	DD	DD	DD	BB	DD	BB	BB	DD	bn	BB	BB	BB	DD	BB	BB	bn	DD	BB	BB	DD	DD	BB	BB
chr17_38692917_38692960	dd	NA	dd	dd	BB	dd	dd	dd	BB	BB	BB	dd	dd	BB	BB	dd	NA	dd	dd	dd	dd	BB	BB	dd	dd	NA	dd	dd	dd	BB	dd	BB	BB	dd	BB	BB	BB	BB	dd	BB	BB	BB	dd	BB	BB	NA	dd	BB	BB
chr17_38693577_38693588	DD	BB	DD	DD	BB	DD	DD	DD	BB	BB	BB	DD	DD	BB	BB	DD	DD	DD	DD	DD	DD	BB	BB	DD	DD	DD	DD	DD	DD	BB	DD	BB	BB	DD	BB	BB	BB	BB	DD	BB	BB	BB	DD	BB	BB	DD	DD	BB	BB
chr17_38714725_38714764	DD	BB	DD	DD	BB	DD	DD	DD	BB	BB	BB	DD	DD	NA	BB	DD	DD	DD	NA	DD	DD	BB	NN	DD	DD	DD	DD	DD	DD	BB	DD	BB	BB	DD	BB	BB	BB	BB	DD	BB	NA	BB	DD	BB	NA	DD	DD	BB	BB
chr17_38724621_38724660	DD	BB	NA	NA	BB	DD	DD	DD	BB	BB	BB	DD	DD	BB	BB	DD	NA	DD	DD	DD	DD	BB	BB	DD	DD	DD	DD	DD	NN	BB	DD	BB	BB	DD	BB	BB	BB	BB	DD	BB	BB	BB	DD	BB	BB	NA	DD	BB	BB
chr17_38785316_38785335	DD	BB	DD	DD	BB	DD	DD	DD	BB	BB	BB	DD	DD	BB	BB	DD	DD	DD	DD	DD	DD	BB	BB	DD	DD	DD	DD	DD	DD	BB	DD	BB	BB	DD	BB	BB	BB	BB	DD	BB	BB	BB	DD	BB	BB	DD	DD	BB	BB
chr17_38797919_38797932	DD	BB	DD	DD	BB	DD	DD	DD	BB	BB	BB	DD	DD	BB	BB	DD	DD	DD	DD	DD	DD	BB	BB	DD	DD	DD	DD	DD	DD	BB	DD	BB	BB	DD	BB	BB	BB	BB	DD	BB	BB	BB	DD	BB	BB	DD	DD	BB	BB
chr17_38940479_38940502	DD	BB	DD	DD	bn	DD	DD	DD	BB	BB	BB	DD	DD	BB	BB	DD	DD	DD	DD	DD	DD	BB	BB	DD	DD	DD	DD	DD	DD	BB	DD	BB	BB	DD	BB	BB	BB	BB	DD	BB	BB	BB	DD	BB	BB	DD	DD	BB	BB
chr17_38954096_38954119	DD	BB	DD	DD	BB	DD	DD	DD	BB	BB	BB	dn	NA	BB	BB	DD	DD	NA	NA	DD	NN	BB	BB	dn	NA	DD	DD	DD	DD	BB	NA	BB	BB	NA	BB	BB	BB	NA	DD	NA	NA	BB	DD	BB	BB	NA	NA	BB	BB
chr17_38966010_38966045	DD	BB	DD	DD	BB	DD	DD	DD	BB	BB	BB	DD	DD	BB	BB	DD	DD	DD	DD	DD	DD	BB	BB	DD	DD	DD	DD	DD	DD	BB	DD	BB	BB	DD	BB	BB	BB	BB	DD	BB	BB	BB	DD	BB	BB	DD	DD	BB	BB
chr17_39028605_39028620	DD	BB	DD	DD	BB	DD	DD	DD	BB	BB	BB	DD	DD	BB	BB	DD	DD	DD	DD	DD	DD	BB	BB	DD	DD	DD	DD	DD	DD	BB	DD	BB	BB	DD	BB	BB	BB	BB	DD	BB	BB	BB	DD	BB	BB	DD	DD	BB	BB
chr17_39072216_39072247	DD	BB	DD	DD	BB	DD	DD	DD	BB	BB	BB	DD	DD	BB	BB	DD	DD	DD	DD	DD	DD	BB	BB	DD	DD	DD	DD	DD	DD	BB	DD	BB	BB	DD	BB	BB	BB	BB	DD	BB	BB	BB	DD	BB	BB	DD	DD	BB	BB
chr17_39100590_39100634	DD	BB	DD	DD	BB	DD	DD	DD	NA	BB	BB	DD	DD	BB	BB	DD	DD	DD	DD	DD	DD	BB	BB	DD	NA	NA	DD	DD	DD	NA	DD	BB	BB	DD	BB	BB	BB	BB	NA	BB	NA	NA	DD	BB	NA	DD	NA	NA	BB
chr17_39102021_39102052	NN	NA	NN	NN	BB	NN	BB	NA	BB	BB	BB	NN	NN	NA	BB	NN	NN	NN	NN	NN	NN	BB	BB	NN	NN	NA	DD	DD	DD	BB	DD	BB	BB	DD	NA	BB	BB	BB	NA	BB	BB	BB	DD	BB	NN	DD	DD	BB	BB
chr17_39157481_39157522	DD	BB	DD	DD	BB	DD	NA	DD	BB	BB	BB	NN	DD	BB	BB	DD	DD	DD	DD	NA	DD	BB	BB	DD	DD	NA	DD	DD	DD	NA	DD	BB	BB	DD	BB	BB	BB	BB	DD	BB	NA	NA	DD	BB	BB	DD	DD	BB	BB
chr17_39157921_39157948	DD	BB	DD	DD	BB	DD	DD	DD	BB	BB	BB	DD	DD	BB	BB	DD	DD	DD	DD	DD	DD	BB	BB	DD	DD	DD	DD	DD	DD	BB	DD	BB	BB	DD	BB	BB	BB	BB	DD	BB	BB	BB	DD	BB	BB	DD	DD	BB	BB
chr17_39165500_39165511	DD	BB	DD	DD	BB	DD	DD	DD	BB	BB	BB	DD	DD	BB	BB	DD	DD	DD	DD	DD	DD	BB	BB	DD	DD	DD	DD	DD	DD	BB	DD	BB	BB	DD	BB	BB	BB	BB	DD	BB	BB	BB	DD	BB	BB	DD	DD	BB	BB
chr17_39178196_39178209	DD	BB	DD	DD	BB	DD	DD	DD	BB	BB	BB	DD	DD	BB	BB	DD	DD	DD	DD	DD	DD	BB	BB	DD	DD	DD	DD	DD	DD	BB	DD	BB	BB	DD	BB	BB	BB	BB	DD	BB	BB	BB	DD	BB	BB	DD	DD	BB	BB
chr17_39263071_39263088	DD	BB	DD	DD	BB	bd	DD	DD	BB	BB	BB	DD	DD	BB	BB	DD	DD	bd	DD	DD	DD	BB	BB	DD	DD	DD	DD	DD	DD	BB	DD	BB	BB	DD	BB	BB	BB	BB	bd	BB	BB	BB	DD	BB	bn	DD	DD	BB	BB
chr17_39291083_39291110	DD	BB	DD	DD	BB	bd	DD	DD	BB	BB	BB	DD	DD	BB	BB	DD	DD	DD	DD	DD	DD	BB	BB	DD	DD	DD	DD	DD	DD	BB	DD	BB	BB	DD	BB	BB	BB	BB	DD	BB	BB	BB	DD	BB	BB	DD	DD	BB	BB
chr17_39602199_39602218	DD	BB	DD	DD	BB	DD	DD	DD	BB	BB	BB	DD	DD	BB	BB	DD	DD	DD	DD	DD	DD	BB	BB	DD	DD	DD	DD	DD	DD	BB	DD	BB	BB	DD	BB	BB	BB	BB	DD	BB	BB	BB	DD	BB	BB	DD	DD	BB	BB
chr17_39604448_39604475	DD	BB	DD	DD	BB	DD	DD	DD	BB	BB	BB	DD	DD	BB	BB	DD	DD	DD	DD	DD	DD	BB	BB	DD	DD	DD	DD	DD	DD	BB	DD	BB	BB	DD	BB	BB	BB	BB	DD	BB	BB	BB	DD	BB	BB	DD	DD	BB	BB
chr17_39715697_39715738	DD	BB	DD	DD	BB	DD	DD	DD	BB	BB	BB	DD	DD	BB	BB	DD	DD	DD	DD	DD	DD	BB	BB	DD	DD	DD	DD	DD	DD	BB	DD	BB	BB	DD	BB	BB	BB	BB	DD	BB	BB	BB	DD	BB	BB	DD	DD	BB	BB
chr17_39723417_39723446	DD	BB	DD	DD	BB	DD	DD	DD	BB	BB	BB	DD	DD	BB	BB	DD	DD	DD	DD	DD	DD	BB	BB	DD	DD	DD	DD	DD	DD	bn	DD	BB	BB	DD	BB	bd	BB	BB	DD	BB	BB	BB	DD	BB	BB	DD	DD	BB	BB
chr17_39724151_39724182	FF	FF	FF	FF	NA	FF	FF	FF	FF	NN	FF	FF	FF	FF	FF	FF	FF	NA	FF	FF	FF	NA	FF	FF	FF	FF	FF	NA	FF	FF	FF	fn	FF	FF	FF	FF	FF	FF	FF	FF	FF	FF	FF	FF	FF	FF	FF	FF	FF
chr17_39724314_39724345	DD	BB	DD	DD	BB	DD	DD	DD	BB	BB	BB	DD	DD	BB	BB	DD	DD	DD	DD	DD	DD	BB	BB	DD	DD	DD	DD	DD	DD	BB	DD	BB	BB	DD	BB	BB	BB	BB	DD	BB	BB	BB	DD	BB	BB	DD	DD	BB	BB
chr17_39804012_39804059	FF	FF	FF	FF	FF	NN	FF	FF	NA	FF	FF	FF	FF	NA	FF	FF	NA	FF	FF	NA	FF	NA	FF	FF	FF	NA	FF	FF	FF	FF	NA	NA	FF	FF	FF	FF	NA	FF	FF	FF	NA	FF	FF	FF	NA	FF	NA	FF	FF
chr17_39921423_39921452	DD	BB	DD	DD	BB	DD	DD	DD	BB	BB	BB	DD	DD	BB	BB	DD	DD	DD	DD	DD	DD	BB	BB	DD	DD	DD	DD	DD	DD	NA	DD	BB	BB	DD	BB	BB	BB	BB	DD	BB	BB	BB	DD	BB	BB	DD	DD	BB	BB
chr17_40463068_40463112	DD	BB	DD	DD	BB	DD	DD	DD	BB	BB	BB	DD	DD	BB	BB	DD	DD	DD	DD	DD	DD	BB	BB	DD	DD	DD	DD	DD	DD	DD	DD	BB	BB	DD	BB	BB	BB	BB	DD	BB	BB	BB	DD	BB	BB	DD	DD	BB	BB
chr17_40500420_40500467	NN	BB	NN	NN	NA	NN	NN	BB	BB	BB	BB	NN	NN	BB	BB	nn	NA	DD	DD	NN	NN	BB	BB	NN	NN	NA	DD	DD	NN	DD	DD	BB	BB	NA	BB	NA	BB	BB	DD	BB	BB	NA	NA	BB	BB	NA	DD	BB	DD
chr17_40513906_40513970	DD	BB	DD	DD	BB	DD	DD	BB	BB	BB	BB	DD	DD	BB	BB	DD	DD	DD	DD	DD	DD	BB	BB	DD	DD	DD	DD	DD	DD	DD	DD	BB	BB	DD	BB	BB	BB	BB	DD	BB	BB	DD	DD	BB	BB	DD	DD	BB	DD
chr17_40532037_40532084	DD	BB	DD	DD	bd	DD	DD	BB	BB	NA	NA	DD	NA	NA	DD	DD	DD	NA	DD	NA	NA	BB	NA	DD	NA	NA	DD	DD	DD	NA	NA	NA	NA	DD	bn	NN	BB	NA	DD	BB	NA	DD	NA	NA	BB	DD	NA	BB	DD
chr17_40587942_40587959	DD	BB	DD	DD	BB	DD	DD	BB	BB	BB	BB	DD	DD	BB	BB	DD	DD	DD	DD	DD	DD	BB	BB	DD	DD	DD	DD	DD	DD	DD	DD	BB	BB	DD	BB	BB	BB	BB	DD	bn	BB	DD	DD	BB	BB	DD	DD	BB	DD
chr17_40744157_40744168	DD	BB	DD	DD	BB	DD	DD	BB	BB	BB	BB	DD	DD	BB	BB	DD	DD	DD	DD	DD	DD	BB	BB	DD	DD	DD	DD	DD	DD	DD	DD	BB	BB	DD	BB	BB	BB	BB	DD	BB	BB	DD	DD	BB	BB	DD	DD	BB	DD
chr17_40744930_40744953	DD	BB	DD	DD	BB	DD	DD	BB	BB	BB	BB	DD	DD	BB	BB	DD	DD	DD	DD	DD	DD	BB	BB	DD	DD	DD	DD	DD	DD	DD	DD	BB	BB	DD	BB	BB	BB	BB	DD	BB	BB	DD	DD	BB	BB	DD	DD	BB	DD
chr17_40771575_40771634	DD	BB	DD	DD	BB	DD	DD	BB	BB	NA	BB	DD	DD	BB	NA	DD	DD	DD	DD	DD	DD	BB	BB	DD	DD	NA	DD	DD	DD	DD	DD	BB	BB	DD	BB	bn	BB	BB	DD	BB	NN	DD	DD	BB	NA	DD	DD	BB	DD
chr17_40778735_40778746	DD	BB	DD	DD	BB	DD	DD	BB	BB	BB	BB	DD	DD	BB	BB	DD	DD	DD	DD	DD	DD	BB	BB	DD	DD	DD	DD	DD	DD	DD	DD	BB	BB	DD	BB	BB	BB	BB	DD	BB	BB	DD	DD	BB	BB	DD	DD	BB	DD
chr17_40794579_40794598	DD	BB	DD	DD	BB	DD	DD	BB	BB	BB	BB	DD	DD	BB	BB	DD	DD	DD	DD	DD	DD	BB	BB	DD	DD	DD	DD	DD	DD	DD	DD	BB	BB	DD	BB	BB	BB	BB	DD	BB	BB	DD	DD	BB	BB	DD	DD	BB	DD
chr17_40802717_40802748	DD	BB	DD	DD	BB	DD	DD	BB	BB	BB	BB	DD	DD	BB	BB	DD	DD	DD	DD	DD	DD	BB	BB	DD	DD	DD	DD	DD	DD	DD	DD	BB	BB	DD	BB	BB	BB	BB	DD	BB	BB	DD	DD	BB	BB	DD	DD	BB	DD
chr17_40859686_40859725	DD	BB	DD	NA	bn	DD	NN	BB	NN	BB	BB	DD	NA	BB	BB	NA	DD	NA	NA	dn	DD	BB	BB	NN	NA	NA	DD	NA	NA	DD	DD	BB	BB	DD	BB	BB	BB	BB	dn	BB	BB	NA	DD	BB	BB	DD	NA	BB	NA
chr17_40909475_40909524	DD	BB	DD	DD	BB	DD	DD	BB	BB	BB	BB	DD	DD	BB	BB	DD	DD	DD	DD	DD	DD	BB	BB	DD	DD	DD	DD	DD	DD	DD	DD	BB	BB	DD	BB	BB	BB	BB	DD	BB	BB	DD	DD	BB	BB	DD	DD	BB	DD
chr17_40920069_40920086	DD	BB	DD	DD	BB	DD	DD	BB	BB	BB	BB	DD	DD	BB	BB	DD	DD	DD	DD	DD	DD	BB	BB	DD	DD	DD	DD	DD	DD	DD	DD	BB	BB	DD	BB	BB	BB	BB	DD	BB	BB	DD	DD	BB	BB	DD	DD	BB	DD
chr17_40926852_40926916	DD	BB	DD	DD	BB	DD	DD	BB	BB	DD	BB	DD	DD	BB	BB	DD	DD	DD	DD	DD	DD	BB	BB	DD	DD	DD	DD	DD	DD	DD	DD	BB	BB	DD	BB	BB	BB	BB	DD	BB	BB	DD	DD	BB	BB	DD	DD	BB	DD
chr17_40934348_40934372	DD	BB	DD	DD	BB	DD	DD	BB	BB	BB	BB	DD	DD	BB	BB	DD	DD	DD	DD	DD	DD	BB	BB	DD	DD	DD	DD	DD	DD	DD	DD	BB	BB	DD	BB	BB	BB	BB	DD	BB	BB	DD	DD	BB	BB	DD	DD	BB	DD
chr17_40941650_40941677	DD	BB	DD	DD	BB	DD	DD	BB	BB	BB	BB	DD	DD	BB	BB	DD	DD	DD	DD	DD	DD	BB	BB	DD	DD	DD	DD	DD	DD	DD	DD	BB	BB	DD	BB	BB	BB	BB	DD	BB	BB	DD	DD	BB	BB	DD	DD	BB	DD
chr17_41037100_41037115	DD	BB	DD	DD	BB	DD	DD	BB	BB	bn	BB	DD	DD	BB	BB	DD	DD	DD	DD	DD	DD	BB	BB	DD	DD	dn	DD	DD	DD	DD	DD	BB	BB	DD	BB	BB	BB	BB	DD	BB	BB	DD	DD	BB	BB	DD	DD	BB	DD
chr17_41065056_41065103	NA	FF	FF	FF	FF	FF	FF	FF	FF	FF	NN	FF	FF	FF	FF	FF	FF	FF	FF	FF	FF	FF	FF	FF	NA	FF	FF	FF	FF	FF	FF	NA	FF	FF	fn	FF	FF	NA	FF	FF	FF	FF	FF	FF	FF	FF	FF	FF	FF
chr17_41088009_41088038	DD	BB	DD	DD	BB	DD	DD	BB	BB	BB	BB	DD	DD	BB	BB	DD	DD	DD	DD	DD	DD	BB	BB	DD	DD	DD	DD	DD	DD	DD	DD	BB	BB	DD	BB	BB	BB	BB	DD	BB	BB	DD	DD	BB	BB	DD	DD	bn	DD
chr17_41104196_41104207	DD	BB	DD	DD	BB	DD	DD	BB	BB	BB	BB	DD	DD	BB	BB	DD	DD	DD	DD	DD	DD	BB	BB	DD	DD	DD	DD	DD	DD	DD	DD	BB	BB	DD	BB	BB	BB	BB	DD	BB	BB	DD	DD	BB	BB	DD	DD	BB	DD
chr17_41105567_41105586	DD	BB	DD	DD	BB	DD	DD	BB	BB	BB	BB	DD	DD	BB	BB	DD	DD	DD	DD	DD	DD	BB	BB	DD	DD	DD	DD	DD	DD	DD	DD	BB	BB	DD	BB	BB	BB	BB	DD	BB	BB	DD	DD	BB	BB	DD	DD	BB	DD
chr17_41105872_41105897	DD	BB	DD	DD	BB	DD	DD	BB	BB	BB	BB	DD	DD	BB	BB	DD	DD	DD	DD	DD	DD	BB	BB	DD	DD	DD	DD	DD	DD	DD	DD	BB	BB	DD	BB	BB	BB	BB	DD	BB	BB	DD	DD	BB	BB	DD	DD	BB	DD
chr17_41129800_41129813	DD	BB	DD	DD	BB	DD	DD	BB	BB	BB	BB	DD	DD	BB	BB	DD	DD	DD	DD	DD	DD	BB	BB	DD	DD	DD	DD	DD	DD	DD	DD	BB	BB	DD	BB	BB	BB	BB	DD	BB	BB	DD	DD	BB	BB	DD	DD	BB	DD
chr17_41170593_41170617	dd	BB	dd	dd	BB	dd	dd	BB	BB	BB	BB	dd	dd	BB	BB	dd	dd	dd	dd	dd	dd	BB	BB	dd	dd	dd	dd	dd	dd	dd	dd	BB	BB	dd	BB	BB	BB	BB	dd	BB	BB	dd	dd	BB	BB	dd	dd	BB	dd
chr17_41264333_41264344	DD	BB	DD	DD	BB	DD	DD	BB	BB	BB	BB	DD	DD	BB	BB	DD	DD	DD	DD	DD	DD	BB	BB	DD	DD	DD	DD	DD	DD	DD	DD	BB	BB	DD	BB	BB	BB	BB	DD	BB	BB	DD	DD	BB	BB	DD	DD	BB	DD
chr17_41297683_41297706	dd	BB	dd	dd	BB	dd	DD	BB	BB	BB	BB	dd	dd	BB	BB	dd	dd	dd	dd	dd	dd	BB	BB	dd	dd	dd	dd	dd	dd	dd	dd	BB	BB	dd	BB	BB	BB	BB	dd	BB	BB	DD	dd	BB	BB	dd	dd	BB	dd
chr17_41314491_41314518	dn	BB	DD	DD	BB	dn	DD	BB	BB	BB	BB	dn	DD	BB	BB	DD	DD	DD	dn	dn	DD	BB	BB	DD	DD	dn	dn	dn	DD	DD	dn	BB	BB	DD	BB	BB	BB	BB	DD	BB	BB	dn	dn	BB	BB	DD	dn	BB	dn
chr17_41343572_41343604	DD	NA	DD	DD	NA	NA	DD	BB	BB	BB	BB	DD	DD	BB	BB	DD	DD	DD	NA	NA	DD	BB	BB	DD	DD	NA	NA	DD	NA	DD	DD	BB	BB	DD	BB	BB	NN	NA	NA	BB	BB	DD	DD	NA	BB	DD	DD	BB	NA
chr17_41356311_41356340	DD	bn	DD	DD	BB	DD	DD	BB	BB	BB	BB	DD	DD	BB	BB	DD	DD	DD	DD	DD	DD	BB	BB	DD	DD	DD	DD	DD	DD	DD	DD	BB	BB	DD	BB	BB	BB	BB	DD	BB	BB	DD	DD	BB	BB	DD	DD	BB	DD
chr17_41381983_41382000	DD	BB	DD	DD	BB	DD	DD	BB	BB	bb	BB	DD	DD	bb	bb	DD	DD	DD	DD	DD	DD	BB	BB	DD	DD	DD	DD	DD	DD	DD	DD	BB	BB	DD	BB	BB	bb	BB	DD	BB	bb	DD	DD	BB	BB	DD	DD	BB	DD
chr17_41409382_41409397	DD	BB	DD	DD	BB	DD	DD	BB	BB	BB	BB	DD	DD	BB	BB	DD	DD	DD	DD	DD	DD	BB	BB	DD	DD	DD	DD	DD	DD	DD	DD	BB	BB	DD	BB	BB	BB	BB	DD	BB	BB	DD	DD	BB	BB	DD	DD	BB	DD
chr17_41474932_41474979	DD	BB	DD	DD	BB	DD	DD	BB	BB	BB	BB	DD	DD	BB	BB	DD	DD	DD	DD	DD	DD	BB	BB	DD	DD	DD	DD	DD	DD	DD	DD	BB	BB	DD	BB	BB	BB	BB	DD	BB	BB	DD	DD	bn	BB	DD	DD	BB	DD
chr17_41479134_41479178	DD	BB	DD	DD	BB	DD	DD	BB	BB	BB	BB	DD	DD	BB	BB	DD	DD	DD	DD	DD	DD	BB	BB	DD	DD	DD	DD	DD	DD	DD	DD	BB	BB	DD	BB	BB	BB	BB	DD	BB	BB	DD	DD	BB	BB	DD	DD	BB	DD
chr17_41504199_41504242	DD	BB	DD	DD	NA	DD	DD	BB	BB	NN	BB	DD	DD	BB	BB	DD	DD	DD	DD	DD	DD	NA	BB	DD	DD	DD	DD	DD	DD	DD	NA	BB	BB	DD	BB	BB	BB	NA	DD	NA	bn	DD	DD	NN	BB	DD	DD	BB	DD
chr17_41522014_41522045	FF	FF	FF	NA	FF	NA	FF	FF	FF	FF	FF	FF	NA	FF	FF	NA	NA	NA	NA	NA	FF	FF	NA	FF	FF	NA	NA	FF	NA	FF	FF	FF	NN	FF	FF	NA	FF	FF	bf	FF	FF	NA	FF	FF	FF	NA	NA	FF	NA
chr17_41557764_41557787	DD	BB	DD	DD	BB	DD	DD	BB	BB	BB	BB	DD	DD	BB	BB	DD	DD	DD	DD	DD	DD	BB	BB	DD	DD	DD	DD	DD	DD	DD	DD	BB	BB	DD	BB	BB	BB	BB	DD	BB	BB	DD	DD	BB	BB	DD	DD	BB	DD
chr17_41569731_41569758	DD	BB	DD	DD	BB	DD	DD	BB	BB	BB	BB	DD	DD	BB	BB	DD	DD	DD	DD	DD	DD	BB	BB	DD	DD	DD	DD	DD	DD	DD	DD	BB	BB	DD	BB	BB	BB	BB	DD	BB	BB	DD	DD	BB	BB	DD	DD	BB	DD
chr17_41624697_41624720	DD	BB	DD	DD	BB	DD	DD	BB	BB	BB	BB	DD	DD	BB	BB	DD	DD	DD	DD	DD	DD	BB	BB	DD	DD	DD	DD	DD	DD	DD	DD	BB	BB	DD	BB	BB	BB	BB	DD	BB	BB	DD	DD	BB	BB	DD	DD	BB	DD
chr17_41638519_41638568	DD	BB	DD	DD	BB	DD	DD	BB	BB	BB	BB	DD	DD	BB	BB	dn	DD	DD	DD	DD	DD	BB	BB	DD	DD	DD	DD	DD	DD	DD	DD	BB	BB	DD	BB	BB	BB	BB	DD	BB	BB	DD	DD	BB	BB	DD	DD	BB	dn
chr17_41698686_41698709	DD	BB	DD	DD	BB	DD	DD	BB	BB	BB	BB	DD	DD	BB	BB	DD	DD	DD	DD	DD	DD	BB	BB	DD	DD	DD	DD	DD	DD	DD	DD	BB	BB	DD	BB	BB	BB	BB	DD	BB	BB	DD	DD	BB	BB	DD	DD	BB	DD
chr17_41735895_41735906	DD	BB	DD	DD	BB	DD	bd	BB	BB	BB	BB	DD	DD	BB	BB	DD	DD	DD	DD	DD	DD	BB	BB	DD	DD	DD	DD	DD	DD	DD	bd	BB	BB	DD	BB	BB	BB	BB	DD	BB	BB	DD	DD	BB	BB	DD	DD	bn	DD
chr17_41735906_41735933	DD	BB	DD	DD	BB	DD	DD	BB	BB	BB	BB	DD	DD	BB	BB	DD	DD	DD	DD	DD	DD	BB	BB	DD	DD	DD	DD	DD	DD	DD	dn	BB	BB	DD	BB	BB	BB	BB	DD	BB	BB	DD	DD	BB	BB	DD	DD	BB	DD
chr17_41758339_41758378	DD	NN	NA	DD	NN	DD	DD	NN	NN	NN	NA	DD	NA	NA	NN	DD	DD	NA	DD	DD	DD	NN	NN	DD	DD	NA	DD	DD	NA	DD	DD	BB	NA	DD	BB	BB	BB	BB	DD	BB	NA	DD	DD	BB	NA	NA	DD	BB	DD
chr17_41829054_41829069	DD	BB	DD	DD	BB	DD	DD	BB	BB	BB	BB	DD	DD	BB	BB	DD	DD	DD	DD	DD	DD	BB	BB	DD	DD	DD	DD	DD	DD	DD	DD	BB	BB	DD	BB	BB	BB	BB	DD	bn	BB	DD	DD	BB	BB	DD	DD	BB	DD
chr17_41837198_41837217	DD	BB	DD	DD	BB	DD	DD	BB	BB	BB	BB	DD	DD	BB	BB	DD	DD	DD	DD	DD	DD	BB	BB	DD	DD	DD	DD	DD	DD	DD	DD	BB	BB	DD	BB	BB	BB	BB	DD	BB	BB	DD	DD	BB	BB	DD	DD	BB	DD
chr17_41869433_41869444	DD	BB	DD	DD	BB	DD	DD	BB	BB	BB	BB	DD	DD	BB	BB	DD	DD	DD	DD	DD	DD	BB	BB	DD	DD	DD	DD	DD	DD	DD	DD	BB	BB	DD	BB	BB	BB	BB	DD	BB	BB	DD	DD	BB	BB	DD	DD	BB	DD
chr17_41870107_41870124	DD	BB	DD	DD	BB	DD	DD	BB	BB	BB	BB	DD	DD	BB	BB	DD	DD	DD	DD	DD	DD	BB	BB	DD	DD	DD	DD	DD	DD	DD	DD	BB	BB	DD	BB	BB	BB	BB	DD	BB	BB	DD	DD	BB	BB	DD	DD	BB	DD
chr17_41884743_41884754	dd	BB	dd	dd	BB	DD	dd	BB	BB	BB	BB	dd	dd	BB	BB	dd	dd	dd	dd	dd	dd	BB	BB	dd	dd	dd	DD	DD	dd	dd	dd	BB	BB	dd	BB	BB	BB	BB	dd	BB	BB	dd	dd	BB	BB	dd	dd	BB	dd
chr17_41902967_41902990	DD	BB	DD	DD	BB	DD	DD	BB	BB	BB	BB	DD	DD	BB	BB	DD	DD	DD	DD	DD	DD	BB	BB	DD	DD	dn	DD	DD	DD	DD	DD	BB	BB	DD	BB	BB	BB	BB	DD	BB	BB	DD	DD	BB	BB	DD	DD	BB	DD
chr17_41923875_41923888	DD	BB	DD	DD	BB	DD	DD	BB	BB	BB	BB	DD	DD	BB	BB	DD	DD	DD	DD	DD	DD	BB	BB	DD	DD	DD	DD	DD	DD	DD	DD	BB	BB	DD	BB	BB	BB	BB	DD	BB	BB	DD	DD	BB	BB	DD	DD	BB	DD
chr17_41930377_41930424	BB	BB	BB	BB	BB	BB	BB	BB	BB	BB	BB	BB	NN	BB	BB	BB	BB	BB	NN	BB	BB	BB	BB	BB	BB	NA	BB	NA	BB	BB	NA	BB	NA	bn	BB	BB	BB	BB	BB	BB	BB	NA	BB	BB	BB	BB	BB	NA	NA
chr17_41936855_41936904	DD	BB	DD	DD	BB	DD	DD	BB	BB	BB	BB	DD	DD	BB	BB	DD	DD	DD	DD	DD	DD	BB	BB	DD	DD	DD	DD	DD	DD	DD	DD	BB	BB	DD	BB	BB	BB	BB	DD	BB	BB	DD	DD	BB	BB	DD	DD	BB	DD
chr17_41973462_41973481	DD	BB	DD	DD	BB	DD	DD	BB	BB	BB	bn	DD	DD	BB	BB	DD	DD	DD	DD	DD	DD	BB	BB	DD	DD	DD	DD	DD	DD	DD	DD	BB	BB	DD	BB	BB	BB	BB	DD	BB	BB	DD	DD	BB	BB	DD	DD	BB	DD
chr17_41977820_41977851	DD	BB	DD	DD	BB	DD	DD	BB	BB	BB	BB	DD	DD	BB	BB	DD	DD	DD	DD	DD	DD	BB	BB	DD	DD	DD	DD	DD	DD	DD	DD	BB	BB	DD	BB	BB	BB	BB	DD	BB	BB	DD	DD	BB	BB	DD	DD	BB	DD
chr17_42066496_42066520	DD	BB	DD	DD	BB	DD	DD	BB	BB	BB	BB	DD	DD	BB	BB	DD	DD	DD	DD	DD	DD	BB	BB	DD	DD	DD	DD	DD	DD	DD	DD	BB	BB	DD	BB	BB	BB	BB	DD	BB	BB	DD	DD	BB	BB	DD	DD	BB	DD
chr17_42094683_42094710	DD	BB	DD	DD	BB	DD	DD	BB	BB	BB	BB	DD	DD	BB	BB	DD	DD	DD	DD	DD	DD	BB	BB	DD	DD	DD	DD	DD	DD	DD	DD	BB	BB	DD	BB	BB	BB	BB	DD	BB	BB	DD	DD	BB	BB	DD	DD	BB	DD
chr17_42096902_42096946	DD	BB	DD	DD	BB	DD	DD	BB	BB	BB	BB	DD	DD	BB	BB	DD	dn	dn	dn	DD	dn	BB	BB	dn	DD	DD	DD	dn	DD	DD	dn	BB	BB	DD	BB	BB	BB	BB	dn	BB	BB	dn	dn	BB	BB	DD	DD	BB	dn
chr17_42098142_42098162	DD	BB	DD	DD	BB	DD	DD	BB	BB	BB	BB	DD	DD	BB	BB	DD	DD	DD	DD	DD	DD	BB	BB	DD	DD	DD	DD	DD	DD	DD	DD	BB	BB	DD	BB	BB	BB	BB	DD	BB	BB	DD	DD	BB	BB	DD	DD	BB	DD
chr17_42105709_42105736	DD	BB	DD	DD	BB	DD	DD	BB	BB	BB	BB	DD	DD	BB	BB	DD	DD	DD	DD	DD	DD	BB	BB	DD	DD	DD	DD	DD	DD	DD	DD	BB	BB	DD	BB	BB	BB	BB	DD	BB	BB	DD	DD	BB	BB	DD	DD	BB	DD
chr17_42129847_42129891	NA	NA	NA	DD	BB	NA	NA	BB	BB	BB	BB	DD	DD	BB	BB	DD	DD	NA	DD	NN	DD	BB	BB	NA	DD	DD	DD	DD	DD	DD	DD	BB	BB	DD	BB	BB	NA	BB	DD	BB	NA	DD	NN	BB	BB	DD	DD	BB	DD
chr17_42136800_42136831	DD	BB	DD	DD	BB	DD	DD	BB	BB	BB	BB	DD	DD	BB	BB	DD	DD	DD	DD	DD	DD	BB	BB	DD	DD	DD	DD	DD	DD	DD	DD	BB	BB	DD	BB	BB	BB	BB	DD	BB	BB	DD	DD	BB	BB	DD	DD	BB	DD
chr17_42139862_42139896	DD	BB	DD	DD	BB	DD	DD	BB	BB	BB	BB	DD	DD	BB	BB	DD	DD	DD	DD	DD	DD	BB	BB	DD	DD	DD	DD	DD	DD	DD	DD	BB	BB	DD	BB	BB	BB	BB	DD	BB	BB	DD	DD	BB	BB	DD	DD	BB	DD
chr17_42159304_42159348	NA	BB	NA	NA	BB	NA	NA	BB	BB	BB	UU	NA	NA	BB	BB	NA	NA	NA	NA	NA	NA	BB	BB	NA	NA	NA	NA	NA	NA	NA	NA	BB	BB	NA	BB	BB	BB	bu	NA	BB	BB	NA	NA	BB	BB	NA	NA	BB	NA
chr17_42161912_42161932	DD	BB	DD	DD	BB	DD	DD	BB	BB	BB	BB	DD	DD	BB	BB	DD	DD	DD	DD	DD	DD	BB	BB	DD	DD	DD	DD	DD	DD	DD	DD	BB	BB	DD	BB	BB	BB	BB	DD	BB	BB	DD	DD	BB	BB	DD	DD	BB	DD
chr17_42186926_42186941	DD	BB	DD	DD	BB	DD	DD	BB	BB	BB	BB	DD	DD	BB	BB	DD	DD	DD	DD	DD	DD	BB	BB	DD	DD	DD	DD	DD	DD	DD	DD	BB	BB	DD	BB	BB	BB	BB	DD	BB	bd	DD	DD	BB	BB	DD	DD	BB	DD
chr17_42200351_42200374	DD	BB	DD	DD	BB	DD	DD	BB	BB	BB	BB	DD	DD	BB	BB	DD	DD	DD	DD	DD	DD	BB	BB	DD	DD	DD	DD	DD	DD	DD	DD	BB	BB	DD	BB	BB	BB	BB	DD	BB	BB	DD	DD	BB	BB	DD	DD	BB	DD
chr17_42238335_42238355	DD	BB	DD	DD	BB	DD	DD	BB	BB	BB	BB	DD	DD	BB	BB	DD	DD	DD	DD	DD	DD	BB	BB	DD	DD	DD	DD	DD	DD	DD	DD	BB	BB	DD	BB	BB	BB	BB	DD	BB	BB	DD	DD	BB	BB	DD	DD	BB	DD
chr17_42254248_42254289	DD	NA	DD	DD	NA	DD	DD	UU	UU	UU	UU	DD	DD	NA	UU	DD	DD	DD	DD	DD	DD	UU	NA	DD	DD	DD	DD	DD	DD	DD	DD	NA	UU	DD	NA	UU	UU	UU	DD	NA	NA	DD	DD	uu	NA	DD	DD	UU	DD
chr17_42256722_42256757	DD	NA	NA	DD	BB	NA	DD	BB	BB	NA	BB	DD	NA	BB	BB	DD	DD	DD	DD	DD	DD	BB	BB	dn	DD	NA	DD	DD	DD	DD	DD	BB	BB	DD	BB	BB	BB	NA	DD	BB	NA	DD	NA	BB	BB	DD	NA	bn	DD
chr17_42274935_42274982	DD	BB	DD	NA	NN	DD	DD	BB	BB	NN	BB	DD	NA	DD	BB	DD	NA	DD	DD	DD	DD	BB	BB	DD	DD	DD	DD	NA	DD	NA	NA	BB	BB	DD	BB	BB	BB	BB	DD	BB	BB	DD	DD	NA	BB	DD	DD	BB	DD
chr17_42302666_42302691	DD	BB	DD	DD	BB	DD	DD	BB	BB	BB	BB	DD	DD	BB	BB	DD	DD	DD	DD	DD	DD	BB	BB	DD	DD	DD	DD	DD	DD	DD	DD	BB	BB	DD	BB	BB	BB	BB	DD	BB	BB	DD	DD	BB	BB	dn	DD	BB	DD
chr17_42339315_42339353	DD	BB	DD	DD	BB	DD	DD	BB	BB	BB	BB	DD	DD	BB	BB	DD	DD	DD	DD	DD	DD	BB	BB	DD	DD	DD	DD	DD	dn	DD	DD	BB	BB	DD	BB	BB	BB	BB	DD	BB	BB	DD	DD	BB	BB	DD	DD	BB	DD
chr17_42356436_42356479	dd	BB	dd	dd	BB	dd	dd	BB	BB	BB	BB	dn	dd	BB	BB	dd	dd	dd	dd	dd	dd	BB	BB	dd	dd	dd	DD	dd	dd	dd	dd	BB	BB	dd	BB	BB	BB	BB	dd	BB	BB	dd	dd	BB	BB	dd	dd	BB	dd
chr17_42420686_42420701	DD	BB	DD	DD	BB	DD	DD	BB	BB	BB	BB	DD	DD	BB	BB	DD	DD	DD	DD	DD	DD	BB	BB	DD	DD	DD	DD	DD	DD	DD	DD	BB	BB	DD	BB	BB	BB	BB	DD	BB	BB	DD	DD	BB	BB	DD	DD	BB	DD
chr17_42451691_42451702	DD	BB	DD	dn	BB	DD	DD	BB	BB	BB	BB	DD	DD	BB	BB	DD	dn	NN	NN	DD	DD	BB	BB	DD	DD	NA	DD	DD	DD	DD	DD	BB	BB	DD	BB	BB	BB	BB	DD	BB	BB	DD	NA	BB	BB	NA	DD	BB	DD
chr17_42459360_42459379	DD	BB	DD	DD	BB	DD	DD	BB	BB	BB	BB	DD	DD	BB	BB	DD	DD	DD	DD	DD	DD	BB	BB	DD	DD	DD	DD	DD	DD	DD	DD	BB	BB	DD	BB	BB	BB	BB	DD	BB	BB	DD	DD	BB	BB	DD	DD	BB	DD
chr17_42519630_42519654	DD	BB	DD	DD	BB	DD	DD	BB	BB	BB	BB	DD	DD	BB	BB	DD	DD	DD	DD	DD	DD	BB	BB	DD	DD	DD	DD	DD	DD	DD	DD	BB	BB	DD	BB	BB	BB	BB	DD	BB	BB	DD	DD	BB	BB	DD	DD	BB	DD
chr17_42549430_42549469	FF	FF	FF	FF	FF	FF	FF	FF	NA	FF	FF	FF	FF	FF	FF	FF	FF	FF	FF	FF	FF	FF	FF	FF	FF	FF	FF	FF	FF	FF	FF	FF	FF	FF	FF	FF	FF	FF	FF	FF	FF	FF	FF	FF	NN	FF	FF	FF	FF
chr17_42614430_42614471	DD	BB	DD	DD	BB	DD	DD	BB	BB	BB	BB	DD	DD	BB	BB	DD	DD	DD	dn	DD	DD	BB	BB	DD	DD	DD	DD	DD	DD	DD	DD	BB	BB	DD	BB	BB	bd	bn	DD	BB	BB	DD	DD	BB	BB	DD	DD	BB	DD
chr17_42615391_42615402	DD	BB	DD	DD	BB	DD	DD	BB	BB	BB	BB	DD	DD	BB	BB	DD	DD	DD	DD	DD	DD	BB	BB	bd	DD	DD	DD	DD	DD	DD	DD	BB	BB	DD	BB	BB	BB	BB	DD	BB	BB	DD	DD	BB	BB	DD	DD	BB	DD
chr17_42618591_42618602	DD	BB	DD	DD	BB	DD	DD	BB	BB	BB	BB	DD	DD	BB	BB	DD	DD	DD	DD	DD	DD	BB	BB	DD	DD	DD	DD	DD	DD	DD	DD	BB	BB	DD	BB	BB	BB	BB	DD	BB	BB	DD	DD	BB	BB	DD	DD	BB	DD
chr17_42626569_42626592	DD	BB	DD	DD	BB	DD	DD	BB	BB	BB	BB	DD	DD	BB	BB	DD	DD	DD	DD	DD	DD	BB	BB	DD	DD	DD	DD	DD	DD	DD	DD	BB	BB	DD	BB	BB	BB	BB	DD	BB	BB	DD	DD	BB	BB	DD	DD	BB	DD
chr17_42628478_42628497	DD	BB	DD	DD	BB	dn	DD	BB	BB	BB	BB	DD	DD	BB	BB	DD	DD	DD	DD	DD	DD	BB	BB	DD	DD	DD	DD	DD	DD	DD	DD	BB	BB	DD	BB	BB	BB	BB	DD	BB	BB	DD	DD	BB	BB	DD	DD	bn	DD
chr17_42652735_42652770	DD	BB	DD	DD	BB	DD	DD	BB	BB	bn	BB	DD	DD	BB	BB	DD	DD	DD	DD	DD	DD	BB	BB	DD	DD	bd	DD	DD	DD	DD	DD	BB	BB	DD	BB	BB	BB	BB	DD	BB	BB	DD	DD	BB	BB	DD	DD	BB	DD
chr17_42660692_42660715	DD	BB	DD	DD	BB	DD	DD	BB	BB	BB	BB	DD	DD	BB	BB	DD	DD	DD	DD	DD	DD	BB	BB	DD	DD	DD	DD	DD	DD	DD	DD	BB	BB	DD	BB	BB	BB	BB	DD	BB	BB	DD	DD	BB	BB	DD	DD	BB	DD
chr17_42677561_42677592	DD	BB	DD	DD	BB	DD	DD	BB	BB	BB	BB	DD	DD	BB	BB	DD	DD	DD	DD	DD	DD	BB	BB	DD	DD	DD	DD	DD	DD	DD	DD	BB	BB	DD	BB	BB	BB	BB	DD	BB	BB	DD	DD	BB	BB	DD	DD	BB	DD
chr17_42677708_42677723	DD	BB	DD	DD	BB	DD	DD	BB	BB	BB	BB	DD	DD	BB	BB	DD	DD	DD	DD	DD	DD	BB	BB	DD	DD	DD	DD	DD	DD	DD	DD	BB	BB	DD	BB	BB	BB	BB	DD	BB	BB	DD	DD	BB	BB	DD	DD	BB	DD
chr17_42742809_42742848	DD	BB	DD	DD	BB	DD	DD	BB	BB	BB	BB	DD	DD	BB	BB	DD	DD	DD	DD	DD	DD	BB	BB	DD	DD	DD	DD	DD	DD	DD	DD	BB	BB	DD	BB	BB	BB	BB	DD	BB	BB	DD	DD	BB	BB	DD	DD	BB	DD
chr17_42757081_42757094	DD	BB	DD	DD	BB	DD	DD	BB	BB	BB	BB	DD	DD	BB	BB	DD	DD	DD	DD	DD	DD	BB	BB	DD	DD	DD	DD	DD	DD	DD	DD	BB	BB	DD	BB	BB	BB	BB	DD	BB	BB	DD	DD	BB	BB	DD	DD	BB	DD
chr17_42782851_42782894	DD	BB	DD	DD	BB	DD	DD	BB	BB	BB	BB	DD	DD	BB	BB	DD	DD	DD	DD	DD	DD	BB	BB	DD	DD	DD	DD	DD	DD	DD	DD	BB	BB	DD	BB	BB	BB	BB	DD	BB	BB	DD	DD	BB	BB	DD	DD	BB	DD
chr17_42808313_42808340	DD	BB	DD	DD	BB	DD	DD	BB	BB	BB	BB	DD	DD	BB	BB	DD	DD	DD	DD	DD	DD	BB	BB	DD	DD	DD	DD	DD	DD	DD	DD	BB	BB	DD	BB	BB	BB	BB	dn	BB	BB	DD	DD	BB	BB	DD	DD	BB	DD
chr17_42811663_42811706	dd	BB	DD	DD	BB	NA	NA	BB	BB	BB	NA	NA	dd	BB	BB	DD	dd	NA	dd	dd	NA	BB	NN	DD	dd	NA	dd	NA	DD	DD	NA	BB	BB	dd	BB	BB	BB	BB	dd	BB	BB	NA	dd	BB	BB	dd	NA	BB	NA
chr17_42813345_42813359	DD	BB	DD	DD	BB	DD	DD	BB	BB	BB	BB	DD	DD	BB	BB	DD	DD	DD	DD	DD	DD	BB	BB	DD	DD	DD	DD	DD	DD	DD	DD	BB	BB	DD	BB	BB	BB	BB	DD	BB	BB	DD	DD	BB	BB	DD	DD	BB	DD
chr17_42850199_42850216	DD	BB	DD	DD	BB	DD	DD	BB	BB	BB	BB	DD	DD	BB	BB	DD	DD	DD	DD	DD	DD	BB	BB	DD	DD	DD	DD	DD	DD	DD	DD	BB	BB	DD	BB	BB	BB	BB	DD	BB	BB	DD	DD	BB	BB	DD	DD	BB	DD
chr17_42865181_42865192	bd	BB	DD	DD	BB	DD	DD	BB	BB	BB	BB	DD	DD	BB	BB	DD	DD	DD	DD	DD	DD	BB	BB	DD	DD	DD	DD	DD	DD	DD	DD	BB	BB	DD	BB	BB	BB	BB	DD	BB	BB	DD	DD	BB	BB	DD	DD	BB	DD
chr17_42875623_42875636	DD	BB	DD	DD	BB	DD	DD	BB	BB	BB	BB	DD	DD	BB	BB	DD	DD	DD	DD	DD	DD	BB	BB	DD	DD	DD	DD	DD	DD	DD	DD	BB	BB	DD	BB	BB	BB	BB	DD	BB	BB	DD	DD	BB	BB	DD	DD	BB	DD
chr17_42878853_42878888	DD	BB	DD	DD	BB	DD	DD	BB	BB	BB	BB	DD	DD	BB	BB	DD	DD	DD	DD	DD	DD	BB	BB	DD	DD	DD	DD	DD	DD	DD	DD	BB	BB	DD	BB	BB	BB	BB	DD	BB	BB	DD	DD	BB	BB	DD	DD	BB	DD
chr17_42901182_42901201	DD	BB	DD	DD	BB	DD	DD	BB	BB	BB	BB	DD	DD	BB	BB	DD	DD	DD	DD	DD	DD	BB	BB	DD	DD	DD	DD	DD	DD	DD	DD	BB	BB	DD	BB	BB	BB	BB	DD	BB	BB	DD	DD	BB	BB	DD	DD	BB	DD
chr17_42906355_42906374	DD	BB	DD	DD	BB	DD	DD	BB	BB	BB	BB	DD	DD	BB	BB	DD	DD	DD	DD	DD	DD	BB	BB	DD	DD	DD	DD	DD	DD	DD	DD	BB	BB	DD	BB	BB	BB	BB	DD	BB	BB	DD	DD	BB	BB	DD	DD	BB	DD
chr17_42933942_42933961	DD	BB	DD	DD	BB	DD	DD	BB	BB	BB	BB	DD	DD	BB	BB	DD	DD	DD	DD	DD	DD	BB	BB	DD	DD	DD	DD	DD	DD	DD	DD	BB	BB	DD	BB	BB	BB	BB	DD	BB	BB	DD	DD	BB	BB	DD	DD	BB	DD
chr17_42948389_42948424	DD	BB	DD	DD	BB	DD	DD	BB	BB	BB	BB	dn	DD	BB	BB	DD	DD	DD	DD	DD	DD	BB	BB	DD	DD	DD	DD	DD	DD	DD	DD	BB	BB	DD	BB	BB	BB	BB	DD	BB	BB	DD	DD	BB	BB	DD	DD	BB	dn
chr17_42976187_42976201	DD	BB	DD	DD	BB	DD	DD	BB	BB	BB	BB	DD	DD	BB	BB	DD	DD	DD	DD	DD	DD	BB	BB	DD	DD	DD	DD	DD	DD	DD	DD	BB	BB	DD	BB	BB	BB	BB	DD	BB	BB	DD	DD	BB	BB	DD	DD	BB	DD
chr17_42976560_42976603	DD	BB	DD	DD	BB	DD	DD	BB	BB	NA	BB	DD	DD	BB	NN	DD	DD	DD	DD	DD	DD	BB	BB	DD	DD	NA	DD	DD	DD	DD	DD	BB	BB	DD	BB	NA	BB	BB	DD	BB	BB	DD	DD	BB	BB	DD	DD	BB	DD
chr17_42979115_42979126	DD	BB	DD	DD	BB	DD	DD	BB	BB	BB	BB	DD	DD	BB	BB	DD	DD	DD	DD	DD	DD	BB	BB	DD	DD	DD	DD	DD	DD	DD	DD	BB	BB	DD	BB	bd	BB	BB	DD	bn	BB	DD	DD	BB	BB	DD	DD	BB	DD
chr17_42979875_42979898	FF	FF	FF	FF	FF	NN	FF	NA	FF	FF	FF	FF	FF	FF	FF	FF	FF	FF	FF	FF	FF	NA	FF	fn	FF	NA	FF	FF	FF	NA	FF	FF	FF	FF	NA	FF	FF	FF	FF	FF	FF	FF	FF	FF	FF	FF	fn	FF	FF
chr17_42983552_42983575	DD	BB	DD	DD	BB	DD	DD	BB	BB	BB	BB	DD	DD	BB	BB	DD	DD	DD	DD	DD	DD	BB	BB	DD	DD	DD	DD	DD	DD	DD	DD	BB	BB	DD	BB	BB	BB	BB	DD	BB	BB	DD	DD	BB	BB	DD	DD	BB	DD
chr17_42998304_42998331	DD	BB	DD	DD	BB	DD	DD	BB	BB	BB	BB	DD	DD	BB	BB	DD	DD	DD	DD	DD	DD	BB	BB	DD	DD	DD	DD	DD	DD	DD	DD	BB	BB	DD	BB	BB	BB	BB	DD	BB	BB	DD	DD	BB	BB	DD	DD	BB	DD
chr17_43014287_43014302	DD	BB	DD	DD	BB	DD	DD	BB	BB	BB	BB	DD	DD	BB	BB	DD	DD	DD	DD	DD	DD	BB	BB	DD	DD	DD	DD	DD	DD	DD	DD	BB	BB	DD	BB	BB	BB	BB	DD	BB	BB	DD	DD	BB	BB	DD	DD	BB	DD
chr17_43014648_43014667	DD	BB	DD	DD	BB	DD	DD	BB	BB	BB	BB	DD	DD	BB	BB	DD	DD	DD	DD	DD	DD	BB	BB	DD	DD	DD	DD	DD	DD	DD	DD	BB	BB	DD	BB	BB	BB	BB	DD	BB	BB	DD	DD	BB	BB	DD	DD	BB	DD
chr17_43017738_43017755	DD	BB	DD	DD	BB	DD	DD	BB	BB	BB	BB	DD	DD	BB	BB	DD	DD	dn	DD	DD	DD	BB	BB	DD	DD	DD	DD	DD	DD	DD	DD	BB	BB	DD	BB	BB	BB	BB	DD	BB	BB	DD	DD	BB	BB	DD	DD	BB	DD
chr17_43020849_43020868	DD	BB	DD	DD	BB	DD	DD	BB	BB	BB	BB	DD	DD	BB	BB	DD	DD	DD	DD	DD	DD	BB	BB	DD	DD	DD	DD	DD	DD	DD	DD	BB	BB	DD	BB	BB	BB	BB	DD	BB	BB	DD	DD	BB	BB	DD	DD	BB	DD
chr17_43020893_43020928	DD	BB	DD	DD	BB	DD	DD	BB	BB	BB	BB	DD	DD	BB	BB	DD	DD	DD	DD	DD	DD	BB	BB	DD	DD	DD	DD	DD	DD	DD	DD	BB	BB	DD	BB	BB	BB	BB	DD	BB	BB	DD	DD	BB	BB	DD	DD	BB	DD
chr17_43035062_43035077	DD	BB	DD	DD	BB	DD	DD	BB	BB	BB	BB	DD	DD	BB	BB	DD	DD	DD	DD	DD	DD	BB	BB	DD	DD	DD	DD	DD	DD	DD	DD	BB	BB	DD	BB	BB	BB	BB	DD	BB	BB	DD	DD	BB	BB	DD	DD	BB	DD
chr17_43037373_43037402	DD	BB	DD	DD	BB	DD	DD	BB	BB	BB	BB	DD	DD	BB	BB	DD	DD	DD	DD	DD	DD	BB	BB	DD	DD	DD	DD	DD	DD	DD	DD	BB	BB	DD	BB	BB	BB	BB	DD	BB	BB	DD	DD	BB	BB	DD	DD	BB	DD
chr17_43045950_43045969	DD	BB	DD	DD	BB	DD	DD	BB	BB	BB	BB	DD	DD	BB	BB	DD	DD	DD	DD	DD	DD	BB	BB	DD	DD	DD	DD	DD	DD	DD	DD	BB	BB	DD	BB	BB	BB	BB	DD	BB	BB	DD	DD	BB	BB	DD	DD	BB	DD
chr17_43071992_43072011	DD	BB	DD	DD	BB	DD	DD	BB	BB	BB	BB	DD	DD	BB	BB	DD	DD	DD	DD	DD	DD	BB	BB	DD	DD	DD	DD	DD	DD	DD	DD	BB	BB	DD	BB	BB	BB	BB	DD	BB	BB	DD	DD	BB	BB	DD	DD	BB	DD
chr17_43074738_43074755	DD	BB	DD	DD	BB	DD	DD	BB	BB	BB	BB	DD	DD	BB	BB	DD	DD	DD	DD	DD	DD	BB	BB	DD	DD	DD	DD	DD	DD	DD	DD	BB	BB	DD	BB	BB	BB	BB	DD	BB	BB	DD	DD	BB	BB	DD	DD	BB	DD
chr17_43082430_43082461	DD	BB	DD	DD	bd	DD	DD	BB	BB	BB	BB	DD	DD	BB	BB	DD	DD	DD	DD	DD	DD	BB	BB	DD	DD	DD	DD	DD	DD	DD	DD	BB	BB	DD	BB	BB	BB	BB	DD	BB	BB	DD	DD	BB	BB	DD	DD	BB	DD
chr17_43087435_43087452	DD	BB	DD	DD	BB	DD	DD	BB	BB	BB	BB	DD	DD	BB	BB	DD	DD	DD	DD	DD	DD	BB	BB	DD	DD	DD	DD	DD	DD	DD	DD	BB	BB	DD	BB	BB	BB	BB	DD	BB	BB	DD	DD	BB	BB	DD	NA	BB	DD
chr17_43118541_43118564	DD	BB	DD	DD	BB	DD	DD	BB	BB	BB	BB	DD	DD	BB	BB	DD	DD	DD	DD	DD	DD	BB	BB	DD	DD	DD	DD	DD	bd	DD	DD	BB	BB	DD	BB	BB	BB	BB	DD	BB	BB	DD	DD	BB	BB	DD	BB	BB	DD
chr17_43128363_43128380	UU	BB	NA	UU	BB	UU	NA	BB	BB	BB	BB	UU	UU	BB	BB	NA	UU	UU	UU	UU	UU	BB	BB	UU	UU	NA	UU	UU	UU	UU	UU	BB	BB	UU	BB	BB	BB	BB	UU	BB	BB	UU	UU	BB	BB	UU	BB	BB	UU
chr17_43132040_43132067	DD	BB	DD	DD	BB	DD	DD	BB	BB	BB	BB	DD	DD	BB	BB	DD	DD	DD	DD	DD	DD	BB	BB	DD	DD	DD	DD	DD	DD	DD	DD	BB	BB	DD	BB	BB	BB	BB	DD	BB	BB	DD	DD	BB	BB	DD	BB	BB	DD
chr17_43138374_43138397	DD	BB	DD	DD	BB	DD	DD	BB	BB	BB	BB	DD	DD	BB	BB	DD	DD	DD	DD	DD	DD	BB	BB	DD	DD	DD	DD	DD	DD	DD	DD	BB	BB	DD	BB	BB	BB	BB	DD	BB	BB	DD	DD	BB	BB	DD	BB	BB	DD
chr17_43142568_43142585	DD	BB	DD	DD	BB	DD	DD	BB	BB	BB	BB	DD	DD	BB	BB	DD	DD	DD	DD	DD	DD	BB	BB	DD	DD	DD	DD	DD	DD	DD	DD	BB	BB	DD	BB	BB	BB	BB	DD	BB	BB	DD	DD	BB	BB	DD	BB	BB	DD
chr17_43143450_43143465	DD	BB	DD	DD	BB	DD	DD	BB	BB	BB	BB	DD	DD	BB	BB	DD	DD	DD	DD	DD	DD	BB	BB	DD	DD	DD	DD	DD	DD	DD	DD	BB	BB	DD	BB	BB	BB	BB	DD	BB	BB	DD	DD	BB	BB	DD	BB	BB	DD
chr17_43203525_43203548	DD	BB	DD	DD	BB	DD	DD	BB	BB	BB	BB	DD	DD	BB	BB	DD	DD	DD	DD	DD	DD	BB	BB	DD	DD	DD	DD	DD	DD	DD	DD	BB	BB	DD	BB	BB	BB	BB	DD	BB	BB	DD	DD	BB	BB	DD	BB	BB	DD
chr17_43213966_43213991	DD	BB	DD	DD	BB	DD	DD	BB	BB	BB	BB	DD	DD	BB	BB	DD	DD	DD	DD	DD	DD	BB	BB	DD	DD	DD	DD	DD	DD	DD	DD	BB	BB	DD	BB	BB	BB	BB	DD	BB	BB	DD	DD	BB	BB	DD	BB	BB	DD
chr17_43221968_43221979	DD	BB	DD	DD	BB	DD	DD	BB	BB	BB	BB	DD	DD	BB	BB	DD	DD	DD	DD	DD	DD	BB	BB	DD	DD	DD	DD	DD	DD	DD	DD	BB	BB	DD	BB	BB	BB	BB	DD	BB	BB	DD	DD	BB	BB	DD	BB	BB	DD
chr17_43237768_43237791	FF	FF	NN	FF	FF	FF	FF	FF	FF	FF	FF	FF	FF	FF	FF	FF	FF	FF	FF	FF	NA	NA	FF	FF	FF	NA	FF	FF	FF	FF	FF	FF	FF	FF	FF	FF	NA	FF	FF	FF	FF	FF	FF	FF	FF	FF	FF	FF	FF
chr17_43258500_43258531	FF	FF	FF	FF	FF	FF	FF	FF	FF	FF	FF	FF	FF	FF	FF	FF	FF	FF	FF	FF	NN	FF	FF	FF	FF	NA	FF	FF	FF	FF	FF	FF	FF	FF	FF	FF	FF	FF	FF	FF	FF	FF	FF	FF	FF	NA	FF	FF	NA
chr17_43272608_43272635	DD	BB	DD	DD	BB	DD	DD	BB	BB	BB	BB	DD	DD	BB	BB	DD	DD	DD	DD	DD	DD	BB	BB	DD	DD	DD	DD	DD	DD	DD	DD	BB	BB	DD	BB	BB	BB	BB	DD	BB	BB	DD	DD	BB	BB	DD	BB	BB	DD
chr17_43285733_43285784	dn	NN	DD	DD	BB	dn	DD	bn	BB	BB	BB	DD	DD	bn	BB	DD	DD	DD	DD	DD	DD	NA	NA	DD	DD	DD	DD	DD	DD	NA	DD	BB	BB	DD	NN	NA	BB	NA	DD	BB	NA	DD	DD	NA	BB	DD	BB	NA	NA
chr17_43299545_43299560	DD	BB	DD	DD	BB	DD	DD	BB	BB	BB	BB	DD	DD	BB	BB	DD	DD	DD	DD	DD	DD	BB	BB	DD	DD	DD	DD	DD	DD	DD	DD	BB	BB	DD	BB	BB	BB	BB	DD	BB	BB	dn	DD	BB	BB	DD	BB	BB	DD
chr17_43320819_43320870	UU	UU	UU	UU	UU	uu	UU	UU	BB	UU	BB	UU	UU	UU	UU	UU	BB	UU	NA	UU	UU	UU	UU	BB	UU	UU	UU	UU	UU	UU	UU	BB	BB	UU	BB	BB	BB	BB	UU	BB	BB	UU	UU	BB	UU	NA	UU	BB	UU
chr17_43344795_43344815	DD	BB	DD	DD	BB	DD	DD	BB	BB	BB	BB	DD	DD	BB	BB	DD	DD	DD	DD	DD	DD	BB	BB	DD	DD	DD	DD	DD	DD	DD	DD	BB	BB	DD	BB	BB	BB	BB	DD	BB	BB	DD	DD	BB	BB	DD	BB	BB	DD
chr17_43355256_43355269	DD	BB	DD	DD	BB	DD	DD	BB	BB	BB	BB	DD	DD	BB	BB	DD	DD	DD	DD	DD	DD	BB	BB	DD	DD	DD	DD	DD	DD	DD	DD	BB	BB	DD	BB	BB	BB	BB	DD	BB	BB	DD	DD	BB	BB	DD	BB	BB	DD
chr17_43382819_43382842	DD	BB	DD	DD	BB	DD	DD	BB	BB	BB	BB	DD	DD	BB	BB	DD	DD	DD	DD	DD	DD	BB	BB	DD	DD	DD	DD	DD	DD	DD	DD	BB	BB	DD	BB	BB	BB	BB	DD	BB	BB	DD	DD	BB	BB	DD	BB	BB	DD
chr17_43384985_43385014	DD	BB	DD	DD	BB	DD	DD	BB	BB	BB	BB	DD	DD	BB	BB	DD	DD	DD	DD	DD	DD	BB	BB	DD	DD	DD	DD	DD	DD	DD	DD	BB	BB	DD	BB	BB	BB	BB	DD	BB	BB	DD	DD	BB	BB	DD	BB	BB	DD
chr17_43387536_43387555	DD	BB	DD	DD	BB	DD	DD	BB	BB	BB	BB	DD	DD	BB	BB	DD	DD	DD	DD	DD	DD	BB	BB	DD	DD	DD	DD	DD	DD	DD	DD	BB	BB	DD	BB	BB	BB	BB	DD	BB	BB	DD	DD	BB	BB	DD	BB	BB	DD
chr17_43388173_43388186	DD	BB	DD	DD	BB	DD	DD	BB	BB	BB	BB	DD	DD	BB	BB	DD	DD	DD	DD	DD	DD	BB	BB	DD	DD	DD	DD	DD	DD	DD	DD	BB	BB	DD	BB	BB	BB	BB	DD	BB	BB	DD	DD	BB	BB	DD	BB	BB	DD
chr17_43410758_43410785	dd	BB	dd	dd	BB	dd	dd	BB	BB	BB	BB	dd	dd	bn	BB	dd	dd	dd	dd	dd	dd	BB	BB	dd	dd	dd	dd	dd	DD	dd	dd	BB	BB	dd	BB	BB	BB	BB	dd	BB	BB	dd	dd	BB	BB	dd	BB	BB	dd
chr17_43416036_43416051	DD	BB	DD	DD	BB	DD	DD	BB	BB	BB	BB	DD	DD	BB	BB	dn	DD	DD	DD	DD	DD	BB	BB	DD	DD	DD	DD	DD	DD	DD	DD	BB	BB	DD	BB	BB	BB	BB	DD	BB	BB	DD	DD	BB	BB	DD	BB	BB	DD
chr17_43418393_43418419	dn	BB	dd	dd	BB	dd	bd	BB	BB	BB	BB	dn	dd	bn	BB	DD	dd	DD	DD	dd	dd	BB	BB	dd	bd	dd	dd	dd	dd	dd	dd	BB	BB	bd	BB	BB	BB	BB	dd	BB	BB	dd	bd	BB	BB	dd	BB	BB	dd
chr17_43423760_43423803	NN	NN	NA	NN	NN	DD	DD	NN	NN	NN	NN	DD	DD	NN	NN	DD	DD	NA	DD	NA	DD	NA	NN	DD	DD	DD	DD	DD	DD	NA	DD	BB	BB	DD	BB	NN	BB	BB	NA	BB	NA	DD	DD	BB	BB	DD	BB	BB	DD
chr17_43461918_43461947	DD	BB	DD	DD	BB	DD	DD	BB	BB	BB	BB	DD	DD	BB	BB	DD	DD	DD	DD	DD	DD	BB	BB	DD	DD	DD	DD	DD	DD	DD	DD	BB	BB	DD	BB	BB	BB	BB	DD	BB	BB	DD	DD	BB	BB	DD	BB	BB	DD
chr17_43486862_43486905	FF	FF	NA	FF	NA	NA	FF	FF	FF	NA	FF	FF	NN	FF	NN	FF	FF	FF	NN	FF	FF	FF	FF	FF	FF	NA	FF	FF	FF	FF	FF	FF	NN	FF	FF	FF	FF	FF	FF	FF	NA	FF	FF	NA	FF	FF	FF	FF	FF
chr17_43494608_43494647	DD	BB	DD	DD	BB	DD	DD	BB	BB	BB	BB	DD	DD	BB	BB	DD	DD	DD	DD	DD	DD	BB	BB	DD	DD	DD	DD	DD	DD	DD	DD	BB	BB	DD	BB	BB	BB	BB	DD	BB	BB	DD	DD	BB	BB	DD	BB	BB	DD
chr17_43508182_43508229	DD	BB	DD	DD	BB	DD	DD	BB	BB	BB	BB	DD	DD	BB	BB	DD	DD	DD	dn	DD	DD	BB	BB	DD	DD	DD	DD	BB	DD	DD	DD	BB	BB	DD	BB	BB	BB	BB	DD	BB	BB	DD	DD	BB	BB	DD	BB	BB	DD
chr17_43557110_43557151	df	FF	df	df	FF	df	df	FF	FF	FF	fn	df	df	FF	FF	df	df	df	DD	df	df	FF	FF	df	df	df	df	df	df	df	df	FF	FF	df	FF	FF	FF	FF	df	FF	FF	df	df	FF	FF	df	FF	FF	df
chr17_43562975_43563006	DD	BB	DD	DD	BB	DD	DD	BB	BB	BB	BB	DD	DD	BB	BB	DD	DD	DD	DD	DD	DD	BB	BB	DD	DD	DD	DD	DD	DD	dn	DD	BB	BB	DD	BB	BB	BB	BB	DD	BB	BB	DD	DD	BB	BB	DD	BB	BB	DD
chr17_43574167_43574192	DD	BB	DD	DD	BB	DD	DD	BB	BB	BB	BB	DD	DD	BB	BB	DD	DD	DD	DD	DD	DD	BB	BB	DD	DD	DD	DD	DD	DD	DD	DD	BB	BB	DD	BB	BB	BB	BB	DD	BB	BB	DD	DD	BB	BB	DD	BB	BB	DD
chr17_43579146_43579157	DD	BB	DD	DD	BB	DD	DD	BB	BB	BB	BB	DD	DD	BB	BB	DD	DD	DD	DD	DD	DD	BB	BB	DD	DD	DD	DD	DD	DD	DD	DD	BB	BB	DD	BB	BB	BB	BB	DD	BB	BB	DD	DD	BB	BB	DD	BB	BB	DD
chr17_43601437_43601508	DD	NN	DD	DD	BB	DD	DD	BB	BB	BB	BB	DD	DD	BB	BB	DD	DD	DD	DD	DD	DD	NA	BB	DD	DD	DD	DD	DD	DD	DD	DD	BB	BB	DD	BB	BB	BB	NA	DD	NA	BB	DD	DD	BB	BB	DD	BB	NA	DD
chr17_43691000_43691027	DD	BB	DD	DD	BB	DD	DD	BB	BB	BB	BB	DD	DD	BB	BB	DD	DD	DD	DD	DD	DD	BB	BB	DD	DD	DD	DD	DD	DD	DD	DD	BB	BB	DD	BB	BB	BB	BB	DD	BB	BB	DD	DD	BB	BB	DD	BB	BB	DD
chr17_43704606_43704629	DD	BB	DD	DD	BB	DD	DD	BB	BB	BB	BB	DD	DD	BB	BB	DD	DD	DD	DD	DD	DD	BB	BB	DD	DD	DD	DD	DD	DD	DD	DD	BB	BB	DD	BB	BB	BB	BB	DD	BB	BB	DD	DD	BB	BB	DD	BB	BB	DD
chr17_43780102_43780113	DD	BB	DD	DD	BB	DD	DD	BB	BB	BB	BB	DD	DD	BB	BB	DD	DD	DD	DD	DD	DD	BB	BB	DD	DD	DD	DD	DD	DD	DD	DD	BB	BB	DD	BB	BB	BB	BB	DD	BB	BB	DD	DD	BB	BB	DD	BB	BB	DD
chr17_43783428_43783477	DD	BB	DD	DD	BB	DD	DD	BB	BB	BB	BB	DD	DD	BB	BB	bd	DD	DD	DD	DD	DD	BB	BB	DD	DD	DD	DD	DD	DD	DD	DD	BB	BB	DD	BB	BB	BB	BB	DD	BB	BB	DD	DD	BB	BB	DD	BB	bd	DD
chr17_43786042_43786085	DD	NA	DD	DD	BB	DD	DD	BB	BB	BB	BB	DD	DD	BB	NN	DD	DD	NA	DD	DD	DD	BB	BB	DD	DD	DD	DD	DD	DD	NA	DD	NA	BB	DD	BB	BB	BB	BB	DD	BB	NA	DD	DD	BB	BB	DD	BB	BB	DD
chr17_43787360_43787391	DD	BB	NN	DD	BB	DD	DD	BB	BB	BB	BB	DD	NN	BB	BB	DD	DD	DD	DD	DD	DD	BB	BB	DD	DD	DD	DD	DD	DD	DD	dn	BB	BB	DD	BB	BB	BB	BB	DD	BB	BB	dn	NA	BB	BB	DD	BB	BB	NA
chr17_43806842_43806869	dn	BB	NA	NA	BB	NN	NN	BB	BB	BB	BB	NA	NN	BB	BB	NA	NN	NA	NN	NA	NA	BB	BB	NA	dn	NA	NA	dn	NN	NA	NA	BB	BB	DD	BB	BB	BB	BB	NN	NA	BB	NA	NA	BB	BB	NA	BB	BB	NA
chr17_43830515_43830542	DD	BB	DD	DD	BB	DD	DD	BB	BB	BB	BB	DD	DD	BB	BB	DD	DD	DD	DD	DD	DD	BB	BB	DD	DD	DD	DD	DD	DD	DD	DD	BB	BB	DD	BB	BB	BB	BB	DD	BB	BB	DD	DD	BB	BB	DD	BB	BB	DD
chr17_43831673_43831688	DD	BB	DD	DD	BB	DD	DD	BB	BB	BB	BB	DD	DD	BB	BB	DD	DD	DD	DD	DD	DD	BB	BB	DD	DD	DD	DD	DD	DD	DD	DD	BB	BB	DD	BB	BB	BB	BB	DD	BB	BB	DD	DD	BB	BB	DD	BB	BB	DD
chr17_43848030_43848049	DD	BB	DD	DD	BB	DD	DD	BB	BB	BB	BB	DD	DD	BB	BB	DD	DD	DD	DD	DD	DD	BB	BB	DD	DD	DD	DD	DD	DD	DD	DD	BB	BB	DD	BB	BB	BB	BB	DD	BB	BB	DD	DD	BB	BB	DD	BB	BB	DD
chr17_43882165_43882188	DD	BB	DD	DD	BB	DD	dn	BB	BB	BB	BB	DD	DD	BB	BB	DD	DD	DD	DD	DD	DD	BB	BB	DD	DD	DD	DD	DD	DD	DD	DD	BB	BB	DD	BB	BB	BB	BB	DD	BB	BB	DD	DD	BB	BB	DD	BB	BB	DD
chr17_43906277_43906321	DD	BB	DD	DD	BB	DD	DD	BB	BB	BB	BB	DD	DD	BB	BB	DD	DD	DD	DD	DD	DD	BB	BB	DD	DD	DD	DD	DD	DD	DD	DD	BB	BB	DD	BB	BB	BB	BB	DD	BB	BB	DD	DD	BB	BB	DD	BB	BB	DD
chr17_43917111_43917162	NA	FF	FF	NA	NA	NA	FF	FF	FF	FF	FF	FF	NA	FF	FF	FF	FF	NA	FF	FF	FF	FF	FF	FF	FF	NA	FF	FF	FF	NA	FF	NA	FF	FF	FF	FF	FF	FF	FF	NA	NA	FF	FF	NN	FF	NA	FF	FF	FF
chr17_43969356_43969421	DD	NA	DD	DD	BB	DD	DD	BB	BB	NA	BB	DD	DD	NA	BB	DD	DD	DD	DD	DD	DD	BB	BB	DD	DD	NA	DD	DD	DD	NA	DD	BB	NA	DD	NN	BB	BB	NA	DD	BB	NA	DD	NN	BB	NA	DD	NA	NA	DD
chr17_43970481_43970520	DD	BB	DD	DD	BB	DD	DD	BB	BB	BB	BB	DD	DD	BB	BB	DD	DD	DD	DD	DD	DD	BB	BB	DD	DD	DD	DD	DD	DD	DD	DD	BB	BB	DD	BB	BB	BB	BB	DD	BB	BB	DD	DD	BB	BB	DD	BB	BB	DD
chr17_43976825_43976844	DD	BB	DD	DD	BB	DD	DD	BB	BB	BB	BB	DD	DD	BB	BB	DD	DD	DD	DD	DD	DD	BB	BB	DD	DD	DD	DD	DD	DD	DD	DD	BB	BB	DD	BB	BB	BB	BB	DD	BB	BB	DD	DD	BB	BB	DD	BB	BB	DD
chr17_43993305_43993330	DD	BB	DD	DD	BB	DD	DD	BB	BB	BB	BB	DD	DD	BB	BB	DD	DD	DD	DD	DD	DD	BB	BB	DD	DD	DD	DD	DD	dn	DD	DD	BB	BB	DD	BB	BB	BB	BB	DD	BB	BB	DD	DD	BB	BB	DD	BB	BB	DD
chr17_44020019_44020034	DD	BB	DD	DD	BB	DD	DD	BB	BB	BB	BB	DD	DD	BB	BB	DD	DD	DD	DD	DD	DD	BB	BB	DD	DD	DD	DD	DD	DD	DD	DD	BB	BB	DD	BB	BB	BB	BB	DD	BB	BB	DD	DD	BB	BB	DD	BB	BB	DD
chr17_44033321_44033342	DD	BB	DD	DD	BB	DD	DD	BB	BB	BB	BB	DD	DD	BB	BB	DD	DD	DD	DD	DD	DD	BB	BB	DD	DD	DD	DD	DD	DD	DD	DD	BB	BB	DD	BB	BB	BB	BB	DD	BB	BB	DD	DD	BB	BB	DD	BB	BB	DD
chr17_44072612_44072625	DD	BB	DD	DD	BB	DD	DD	BB	BB	BB	BB	DD	DD	BB	BB	BB	DD	DD	DD	DD	DD	BB	BB	DD	DD	DD	DD	DD	DD	dn	DD	BB	BB	DD	BB	BB	BB	BB	DD	BB	BB	DD	DD	BB	BB	DD	BB	BB	DD
chr17_44080443_44080470	DD	BB	DD	DD	BB	DD	DD	BB	BB	BB	BB	DD	DD	BB	BB	BB	DD	DD	DD	DD	DD	BB	BB	DD	DD	DD	DD	DD	DD	DD	DD	BB	BB	DD	BB	BB	BB	BB	DD	BB	BB	DD	DD	BB	BB	DD	BB	BB	DD
chr17_44122521_44122552	DD	BB	DD	DD	BB	DD	DD	BB	BB	BB	BB	DD	DD	BB	BB	BB	DD	DD	DD	DD	DD	BB	BB	DD	DD	DD	DD	DD	DD	DD	DD	BB	BB	DD	BB	BB	BB	BB	DD	BB	BB	DD	DD	BB	BB	DD	BB	BB	DD
chr17_44126835_44126886	DD	NA	DD	DD	DD	DD	NA	DD	DD	DD	NA	DD	DD	DD	DD	DD	NN	DD	DD	NA	DD	NA	NA	bd	DD	NA	DD	DD	DD	DD	DD	DD	NA	DD	DD	DD	DD	BB	NA	DD	NA	DD	DD	DD	DD	NA	NA	DD	DD
chr17_44129130_44129165	DD	BB	DD	DD	BB	DD	DD	BB	BB	BB	BB	DD	DD	BB	BB	BB	DD	DD	DD	NN	DD	BB	BB	DD	DD	DD	DD	DD	DD	DD	DD	BB	BB	DD	BB	BB	BB	BB	DD	BB	BB	DD	DD	BB	BB	DD	BB	BB	DD
chr17_44138650_44138681	DD	BB	DD	DD	BB	DD	DD	BB	BB	BB	BB	DD	DD	BB	BB	BB	DD	DD	DD	DD	DD	BB	BB	DD	DD	DD	DD	DD	DD	DD	DD	BB	BB	DD	BB	BB	BB	BB	DD	BB	BB	DD	DD	BB	BB	DD	BB	BB	DD
chr17_44143634_44143648	DD	BB	DD	DD	BB	DD	DD	BB	BB	BB	BB	DD	DD	BB	BB	BB	DD	DD	DD	DD	DD	BB	BB	DD	DD	DD	DD	DD	DD	DD	DD	BB	BB	DD	BB	BB	BB	BB	DD	BB	BB	DD	DD	BB	BB	DD	BB	BB	DD
chr17_44152859_44152876	DD	BB	DD	DD	BB	DD	DD	BB	BB	BB	BB	DD	DD	BB	BB	BB	DD	DD	DD	DD	DD	BB	BB	DD	DD	DD	DD	DD	DD	DD	DD	BB	BB	DD	BB	BB	BB	BB	DD	BB	BB	DD	DD	BB	BB	DD	BB	BB	DD
chr17_44175395_44175426	DD	BB	DD	DD	BB	DD	DD	BB	DD	BB	BB	DD	DD	BB	BB	BB	DD	DD	DD	DD	DD	BB	BB	DD	DD	DD	DD	DD	DD	DD	DD	BB	BB	DD	BB	BB	BB	BB	DD	BB	BB	DD	DD	BB	BB	DD	BB	BB	DD
chr17_44180104_44180139	DD	BB	DD	DD	BB	DD	DD	BB	DD	BB	BB	DD	DD	BB	BB	BB	DD	DD	DD	DD	DD	BB	BB	DD	DD	DD	DD	DD	DD	DD	DD	BB	BB	DD	BB	BB	BB	BB	DD	BB	BB	DD	DD	BB	BB	DD	BB	BB	DD
chr17_44223482_44223493	df	FF	df	df	FF	df	df	FF	df	FF	FF	df	df	FF	FF	FF	df	df	df	df	df	FF	FF	df	df	df	df	df	df	FF	df	FF	FF	df	FF	FF	FF	FF	df	FF	FF	df	df	FF	FF	df	FF	FF	df
chr17_44242653_44242692	DD	BB	NN	NA	BB	NA	DD	BB	DD	BB	BB	DD	DD	NA	BB	BB	dn	DD	DD	DD	DD	BB	BB	DD	DD	DD	DD	DD	DD	BB	DD	BB	BB	DD	BB	bn	BB	BB	DD	BB	BB	DD	DD	BB	BB	DD	BB	BB	DD
chr17_44253583_44253594	DD	BB	DD	DD	BB	DD	DD	BB	DD	BB	BB	DD	DD	BB	BB	BB	DD	DD	DD	DD	DD	BB	BB	DD	DD	DD	DD	DD	DD	BB	DD	BB	BB	DD	BB	BB	BB	BB	DD	BB	BB	DD	DD	BB	BB	DD	BB	BB	DD
chr17_44280619_44280642	FF	FF	FF	FF	FF	FF	FF	FF	FF	NA	FF	FF	FF	FF	FF	FF	FF	FF	FF	FF	FF	FF	FF	FF	FF	NA	FF	FF	FF	FF	FF	FF	FF	FF	FF	FF	FF	FF	FF	FF	NN	FF	FF	FF	FF	FF	FF	FF	FF
chr17_44442494_44442521	FF	FF	FF	FF	NA	FF	FF	FF	FF	NN	FF	FF	FF	FF	FF	FF	FF	FF	FF	NA	FF	FF	FF	FF	FF	FF	FF	FF	FF	FF	FF	FF	FF	FF	NA	FF	FF	FF	FF	FF	FF	FF	FF	FF	FF	NA	FF	NA	FF
chr17_44584368_44584407	FF	FF	NA	FF	FF	NA	FF	FF	FF	NA	fn	NA	FF	FF	FF	FF	FF	FF	FF	FF	NA	FF	FF	FF	NA	NA	FF	FF	FF	FF	FF	FF	FF	FF	FF	NA	FF	FF	FF	FF	NA	FF	FF	FF	FF	NN	NA	NA	NA
chr17_44628101_44628118	FF	FF	FF	FF	FF	FF	NA	FF	FF	FF	FF	FF	FF	FF	FF	FF	FF	FF	FF	FF	FF	FF	FF	FF	FF	NA	NA	FF	FF	FF	NA	FF	FF	FF	FF	FF	FF	NN	FF	FF	FF	FF	FF	FF	FF	FF	NA	NA	FF
chr17_44727653_44727696	FF	FF	FF	FF	FF	FF	FF	FF	FF	FF	FF	FF	FF	FF	FF	FF	FF	FF	NA	FF	FF	FF	FF	FF	FF	NA	FF	FF	FF	FF	FF	FF	FF	FF	NA	FF	FF	FF	FF	FF	FF	FF	FF	FF	FF	FF	FF	FF	FF
chr17_44823297_44823340	FF	FF	FF	FF	FF	FF	FF	NN	FF	FF	FF	FF	FF	FF	FF	FF	FF	FF	FF	FF	FF	FF	NN	FF	FF	FF	FF	FF	FF	FF	FF	FF	FF	FF	FF	FF	FF	FF	FF	FF	FF	FF	NA	FF	FF	FF	FF	FF	FF
chr17_44851647_44851690	FF	FF	FF	fn	FF	NA	FF	NN	FF	NA	FF	FF	FF	NN	FF	NA	FF	FF	FF	FF	FF	FF	NA	NA	FF	NA	FF	FF	FF	FF	NA	FF	FF	NA	FF	FF	FF	NA	NA	NA	FF	FF	FF	FF	FF	FF	FF	FF	FF
chr17_44875083_44875100	FF	FF	FF	FF	FF	NA	FF	NA	NA	FF	FF	NA	NN	FF	NA	FF	FF	FF	FF	FF	FF	FF	FF	FF	FF	NA	FF	FF	FF	NA	FF	FF	FF	FF	FF	NA	FF	NA	FF	FF	FF	FF	FF	FF	FF	FF	FF	FF	NA
chr17_45066713_45066747	FF	FF	FF	FF	FF	FF	FF	FF	FF	FF	FF	FF	FF	FF	FF	FF	FF	FF	FF	FF	FF	FF	FF	FF	NN	FF	FF	FF	FF	FF	FF	FF	FF	FF	FF	NA	FF	FF	FF	NA	NA	FF	FF	FF	FF	FF	FF	FF	FF
chr17_45159358_45159393	FF	FF	FF	FF	NA	FF	NN	FF	FF	FF	FF	NA	FF	FF	FF	FF	FF	FF	FF	FF	FF	FF	FF	NA	FF	FF	NA	FF	FF	FF	FF	FF	FF	FF	FF	NA	FF	FF	FF	FF	FF	FF	FF	FF	FF	FF	FF	FF	FF
chr17_45185251_45185298	NN	FF	NA	NA	FF	FF	FF	FF	FF	FF	FF	fn	FF	FF	NA	FF	FF	FF	FF	FF	FF	FF	FF	FF	NN	NA	FF	FF	FF	FF	NA	FF	FF	FF	NA	FF	FF	FF	NA	FF	FF	FF	NA	FF	FF	FF	NA	FF	FF
chr17_45233795_45233815	DD	BB	DD	DD	BB	BB	DD	BB	DD	BB	BB	DD	DD	BB	BB	BB	DD	DD	DD	DD	DD	BB	BB	DD	DD	DD	DD	DD	DD	BB	DD	DD	BB	DD	BB	BB	BB	BB	DD	BB	BB	DD	DD	BB	BB	DD	BB	BB	DD
chr17_45235990_45236013	DD	BB	DD	DD	BB	BB	DD	BB	DD	BB	BB	DD	DD	BB	BB	BB	DD	DD	DD	DD	DD	BB	BB	DD	DD	DD	DD	DD	DD	BB	DD	DD	BB	DD	BB	BB	BB	BB	DD	BB	BB	DD	DD	BB	BB	DD	BB	BB	DD
chr17_45251724_45251775	DD	BB	DD	DD	BB	BB	DD	BB	DD	BB	BB	NA	DD	BB	BB	BB	DD	DD	NA	DD	DD	NA	BB	NA	DD	NA	DD	DD	NA	BB	DD	DD	BB	DD	BB	NA	BB	bn	DD	BB	BB	DD	DD	NN	BB	NA	BB	NA	DD
chr17_45255336_45255355	DD	BB	DD	DD	BB	BB	DD	BB	DD	BB	BB	DD	DD	BB	BB	BB	DD	DD	DD	DD	DD	BB	BB	DD	DD	DD	DD	DD	DD	BB	DD	DD	BB	DD	BB	BB	BB	BB	DD	BB	BB	DD	DD	BB	BB	DD	BB	BB	DD
chr17_45259591_45259618	du	UU	du	DD	UU	UU	du	UU	DD	UU	UU	du	du	UU	UU	UU	DD	DD	du	du	du	NA	UU	DD	DD	DD	du	du	DD	UU	DD	du	NA	DD	UU	UU	UU	UU	DD	UU	UU	du	DD	NA	UU	DD	NA	UU	du
chr17_45268668_45268691	dd	BB	dd	dd	BB	BB	DD	BB	dd	BB	BB	dd	dd	BB	BB	BB	dd	dd	dd	dd	dd	BB	BB	dd	dd	dd	dd	dd	dd	BB	dd	dd	BB	dd	BB	BB	BB	BB	dd	BB	BB	dd	dd	BB	BB	dd	BB	BB	dd
chr17_45304337_45304368	DD	BB	DD	DD	BB	BB	DD	BB	DD	BB	BB	DD	DD	BB	BB	BB	DD	DD	dn	DD	DD	BB	BB	DD	DD	DD	DD	DD	DD	BB	DD	DD	BB	DD	BB	BB	BB	BB	DD	BB	BB	DD	DD	BB	BB	DD	BB	BB	DD
chr17_45319083_45319102	DD	BB	DD	DD	BB	BB	DD	BB	DD	BB	BB	DD	DD	BB	BB	BB	DD	DD	DD	DD	DD	BB	BB	DD	DD	DD	DD	DD	DD	BB	DD	DD	BB	DD	BB	BB	BB	BB	DD	BB	BB	DD	DD	BB	BB	DD	BB	BB	DD
chr17_45325767_45325794	DD	BB	DD	DD	BB	BB	DD	BB	DD	BB	BB	DD	DD	BB	BB	BB	DD	DD	DD	DD	DD	BB	BB	DD	DD	DD	DD	DD	DD	BB	DD	DD	BB	DD	BB	BB	BB	BB	DD	BB	BB	DD	DD	BB	BB	DD	BB	BB	DD
chr17_45331279_45331300	DD	BB	DD	DD	BB	BB	DD	BB	DD	BB	BB	DD	DD	BB	BB	BB	DD	DD	DD	DD	DD	BB	BB	DD	DD	DD	DD	DD	DD	BB	DD	DD	BB	DD	BB	BB	BB	BB	DD	BB	BB	DD	DD	BB	BB	DD	BB	BB	DD
chr17_45360881_45360908	FF	FF	FF	FF	FF	FF	FF	FF	FF	NA	FF	FF	FF	FF	FF	FF	FF	FF	FF	NA	FF	FF	FF	FF	NA	NA	NA	FF	FF	NA	FF	FF	FF	FF	NA	FF	FF	FF	FF	FF	FF	FF	FF	FF	FF	FF	FF	FF	NA
chr17_45375365_45375376	df	FF	df	df	FF	FF	df	FF	df	FF	FF	df	df	FF	FF	FF	df	df	df	df	df	FF	FF	df	df	df	df	df	df	FF	df	df	df	df	FF	FF	FF	FF	df	FF	FF	df	df	FF	FF	df	FF	FF	df
chr17_45376933_45376956	DD	BB	DD	DD	BB	BB	DD	BB	DD	BB	BB	DD	DD	BB	BB	BB	DD	DD	DD	DD	DD	BB	BB	DD	DD	DD	DD	DD	DD	BB	DD	DD	DD	DD	BB	BB	BB	BB	DD	BB	BB	DD	DD	BB	BB	DD	BB	BB	DD
chr17_45391253_45391280	DD	BB	DD	DD	BB	BB	DD	BB	DD	BB	BB	DD	DD	BB	BB	BB	DD	DD	DD	DD	DD	BB	BB	DD	DD	DD	DD	DD	DD	BB	DD	DD	DD	DD	BB	BB	BB	BB	DD	BB	BB	DD	DD	BB	BB	DD	BB	BB	DD
chr17_45418796_45418823	DD	BB	DD	DD	BB	BB	DD	BB	DD	BB	bn	DD	DD	BB	BB	BB	DD	DD	DD	DD	DD	BB	BB	DD	DD	DD	DD	DD	DD	BB	DD	DD	DD	DD	BB	BB	BB	BB	DD	BB	BB	DD	DD	BB	BB	DD	BB	BB	DD
chr17_45470163_45470218	DD	BB	DD	DD	BB	BB	DD	BB	DD	BB	BB	DD	DD	BB	BB	BB	DD	DD	DD	DD	DD	BB	BB	DD	DD	DD	DD	DD	DD	BB	DD	DD	DD	DD	BB	BB	BB	BB	DD	BB	BB	DD	DD	BB	BB	DD	BB	BB	DD
chr17_45496931_45496970	FF	FF	FF	NA	FF	FF	FF	FF	FF	FF	FF	FF	FF	FF	FF	FF	FF	FF	FF	FF	FF	FF	FF	FF	NN	FF	FF	FF	FF	FF	FF	FF	FF	FF	FF	FF	FF	FF	FF	FF	FF	FF	FF	FF	FF	FF	FF	FF	FF
chr17_45524130_45524157	DD	BB	DD	DD	BB	BB	DD	BB	DD	BB	BB	DD	DD	BB	BB	BB	DD	DD	DD	DD	DD	BB	BB	DD	DD	DD	DD	DD	DD	BB	DD	DD	DD	DD	BB	BB	BB	BB	DD	BB	BB	DD	DD	BB	BB	DD	BB	BB	DD
chr17_45565301_45565314	DD	BB	DD	DD	BB	BB	DD	BB	DD	BB	BB	DD	DD	BB	BB	BB	DD	DD	DD	DD	DD	BB	BB	DD	DD	DD	DD	DD	DD	BB	DD	DD	DD	DD	BB	BB	BB	BB	DD	BB	BB	DD	DD	BB	BB	DD	BB	BB	DD
chr17_45571711_45571724	DD	BB	DD	DD	BB	BB	DD	BB	DD	BB	BB	DD	DD	BB	BB	BB	DD	DD	DD	DD	DD	BB	BB	DD	DD	DD	DD	DD	DD	BB	DD	DD	DD	DD	BB	BB	BB	BB	DD	BB	BB	DD	DD	BB	BB	DD	BB	BB	DD
chr17_45605279_45605306	DD	BB	DD	DD	BB	BB	DD	BB	DD	BB	BB	DD	DD	BB	BB	BB	DD	DD	DD	DD	DD	BB	BB	DD	DD	dn	DD	DD	DD	BB	DD	DD	DD	DD	BB	BB	BB	BB	DD	BB	BB	DD	DD	BB	BB	DD	BB	BB	DD
chr17_45664129_45664168	BB	BB	BB	BB	BB	BB	BB	BB	BB	BB	BB	BB	BB	BB	BB	BB	BB	BB	BB	BB	DD	BB	BB	BB	DD	DD	BB	BB	BB	BB	DD	BB	BB	DD	BB	BB	BB	BB	BB	BB	BB	BB	BB	BB	BB	BB	BB	BB	DD
chr17_45707056_45707107	DD	BB	DD	DD	BB	BB	DD	BB	DD	BB	BB	DD	DD	BB	BB	BB	DD	DD	DD	dn	DD	BB	BB	DD	DD	DD	DD	DD	DD	BB	DD	DD	DD	DD	BB	BB	BB	BB	DD	BB	BB	DD	DD	BB	BB	DD	BB	BB	DD
chr17_45740850_45740873	DD	BB	DD	DD	BB	BB	DD	BB	DD	BB	BB	DD	DD	BB	BB	BB	DD	DD	DD	DD	DD	BB	BB	DD	DD	DD	DD	DD	DD	BB	DD	DD	DD	DD	BB	BB	BB	BB	DD	BB	BB	DD	DD	BB	BB	DD	BB	BB	DD
chr17_45744344_45744367	DD	BB	DD	DD	BB	BB	DD	BB	DD	BB	BB	DD	DD	BB	BB	BB	DD	DD	DD	DD	DD	bd	BB	DD	DD	DD	DD	DD	DD	BB	DD	DD	DD	DD	BB	BB	BB	BB	DD	BB	BB	DD	DD	BB	BB	DD	BB	BB	DD
chr17_45758020_45758039	DD	BB	DD	DD	BB	BB	DD	BB	DD	BB	BB	DD	DD	BB	BB	BB	DD	DD	DD	DD	DD	BB	BB	DD	DD	DD	DD	DD	DD	BB	DD	DD	DD	DD	BB	BB	BB	BB	DD	BB	BB	DD	DD	BB	BB	DD	BB	BB	DD
chr17_45760270_45760301	DD	BB	DD	DD	BB	BB	DD	BB	DD	BB	BB	DD	DD	BB	BB	BB	DD	DD	DD	DD	DD	BB	BB	DD	DD	DD	DD	DD	DD	BB	DD	DD	DD	DD	BB	BB	BB	BB	DD	BB	BB	DD	DD	BB	BB	DD	BB	BB	DD
chr17_45766431_45766452	DD	BB	DD	DD	BB	BB	DD	BB	DD	BB	BB	DD	DD	BB	BB	BB	DD	DD	DD	DD	DD	BB	BB	DD	DD	dn	DD	DD	DD	BB	DD	DD	dn	DD	BB	BB	BB	BB	DD	BB	BB	dn	DD	BB	BB	DD	BB	BB	DD
chr17_45769940_45769979	BB	BB	BB	DD	BB	BB	BB	BB	DD	BB	BB	DD	DD	BB	BB	BB	BB	BB	BB	BB	DD	BB	BB	BB	BB	DD	BB	BB	BB	BB	DD	BB	BB	BB	BB	BB	BB	BB	BB	BB	BB	BB	BB	BB	BB	DD	BB	BB	DD
chr17_45891941_45891952	DD	BB	DD	DD	BB	BB	DD	BB	DD	BB	BB	DD	DD	BB	BB	BB	DD	DD	DD	DD	DD	BB	BB	DD	DD	DD	DD	DD	DD	BB	DD	DD	DD	DD	BB	BB	BB	BB	DD	BB	BB	DD	DD	BB	BB	DD	BB	BB	DD
chr17_45986100_45986147	FF	FF	NA	FF	FF	FF	NN	FF	FF	FF	FF	FF	FF	fn	FF	FF	FF	fn	NA	FF	FF	FF	NA	FF	FF	NA	FF	NA	NA	FF	FF	FF	FF	NA	FF	FF	FF	NN	FF	FF	FF	FF	FF	FF	FF	NA	NA	FF	NN
chr17_46146637_46146688	DD	BB	DD	DD	BB	BB	DD	BB	DD	BB	BB	DD	DD	BB	bn	BB	DD	DD	DD	DD	DD	BB	BB	DD	DD	DD	DD	DD	DD	BB	DD	DD	DD	DD	BB	BB	BB	BB	DD	BB	BB	DD	DD	BB	BB	DD	BB	BB	DD
chr17_46250374_46250403	FF	FF	FF	NA	FF	FF	FF	FF	FF	FF	FF	FF	NA	FF	FF	FF	FF	FF	FF	FF	FF	FF	FF	FF	FF	NA	FF	FF	FF	NA	FF	FF	FF	FF	FF	NA	FF	FF	FF	FF	NA	FF	FF	FF	FF	NA	FF	FF	FF
chr17_46336577_46336628	FF	FF	FF	FF	FF	FF	FF	FF	FF	FF	FF	FF	FF	FF	FF	FF	FF	FF	FF	FF	FF	FF	FF	FF	FF	FF	FF	FF	FF	FF	fn	FF	FF	NA	FF	FF	FF	FF	FF	FF	FF	FF	FF	FF	FF	FF	FF	FF	FF
chr17_46417389_46417436	DD	NA	DD	NA	NA	NA	DD	BB	DD	BB	BB	DD	NA	NN	NA	BB	DD	DD	DD	DD	DD	NA	BB	DD	NA	NA	DD	DD	DD	BB	DD	DD	DD	BB	BB	NN	BB	BB	NA	BB	BB	DD	DD	BB	BB	NA	BB	BB	DD
chr17_47055792_47055839	FF	FF	FF	FF	FF	FF	FF	FF	NA	FF	FF	FF	FF	FF	NA	FF	FF	FF	NN	FF	NA	NA	FF	FF	NA	NA	NA	FF	FF	NA	FF	FF	FF	FF	FF	FF	NA	FF	FF	FF	NA	FF	FF	FF	FF	FF	FF	FF	NA
chr17_47187783_47187815	NA	FF	fn	FF	FF	FF	FF	FF	fn	FF	FF	FF	NA	NA	NA	FF	NN	fn	FF	FF	FF	NA	FF	fn	FF	FF	FF	FF	FF	FF	NA	FF	FF	FF	NA	NA	FF	FF	FF	FF	FF	FF	FF	FF	FF	NA	FF	FF	FF
chr17_47207953_47208000	FF	NA	FF	FF	NA	FF	FF	FF	FF	FF	FF	FF	FF	FF	FF	FF	fn	NA	NA	FF	FF	FF	FF	FF	FF	NA	FF	FF	FF	FF	FF	FF	FF	NA	FF	FF	NA	FF	FF	FF	FF	FF	FF	FF	FF	NA	FF	FF	FF
chr17_47218008_47218043	FF	FF	FF	FF	FF	FF	FF	FF	FF	FF	FF	FF	NA	FF	NN	FF	FF	NA	FF	FF	FF	FF	FF	FF	FF	fn	FF	FF	FF	NA	FF	FF	FF	FF	FF	FF	FF	NA	FF	FF	FF	FF	FF	FF	FF	NA	FF	FF	FF
chr17_47282066_47282109	NA	FF	FF	FF	FF	FF	FF	FF	FF	FF	FF	FF	FF	NN	FF	FF	fn	FF	fn	FF	fn	FF	FF	FF	FF	NA	FF	FF	NA	FF	FF	FF	FF	FF	FF	FF	FF	FF	FF	FF	NN	NA	FF	fn	FF	FF	FF	FF	FF
chr17_47373065_47373088	DD	DD	DD	DD	NA	NA	DD	DD	DD	DD	DD	DD	DD	DD	DD	DD	DD	DD	DD	DD	DD	NA	NA	DD	DD	DD	DD	DD	DD	du	DD	DD	DD	DD	DD	UU	NA	DD	DD	DD	NA	DD	DD	NA	DD	DD	DD	DD	DD
chr17_47421375_47421430	NA	DD	NA	DD	NA	bd	DD	NA	DD	NA	NA	DD	DD	BB	BB	BB	DD	NA	DD	DD	dn	NA	BB	NA	dn	NA	DD	DD	NA	NA	DD	DD	DD	DD	NA	BB	BB	BB	DD	NA	BB	NA	bd	BB	BB	NA	NA	BB	NA
chr17_47457813_47457844	DD	DD	DD	DD	BB	BB	DD	BB	DD	BB	BB	DD	DD	BB	BB	BB	DD	DD	DD	DD	DD	BB	BB	DD	DD	DD	DD	DD	DD	BB	DD	DD	DD	DD	BB	BB	BB	BB	DD	BB	BB	DD	BB	BB	BB	DD	BB	BB	DD
chr17_47459138_47459153	DD	DD	DD	DD	BB	BB	DD	BB	DD	BB	BB	DD	DD	BB	BB	BB	DD	DD	DD	DD	DD	BB	BB	DD	DD	DD	DD	DD	DD	BB	DD	DD	DD	DD	BB	BB	BB	BB	DD	BB	BB	DD	BB	BB	BB	DD	BB	BB	DD
chr17_47510956_47510982	DD	DD	DD	DD	BB	BB	DD	BB	DD	BB	BB	DD	DD	BB	BB	BB	DD	DD	DD	DD	DD	BB	BB	DD	DD	DD	DD	DD	DD	BB	DD	DD	DD	DD	BB	BB	BB	BB	DD	BB	BB	DD	BB	BB	BB	DD	BB	BB	DD
chr17_47540794_47540829	DD	DD	DD	DD	BB	BB	DD	BB	DD	BB	BB	DD	DD	BB	BB	BB	DD	DD	DD	DD	DD	BB	BB	DD	DD	DD	DD	DD	DD	BB	DD	DD	DD	DD	BB	BB	BB	BB	DD	BB	BB	DD	BB	BB	BB	DD	BB	BB	DD
chr17_47544058_47544097	DD	DD	DD	DD	BB	BB	DD	BB	DD	BB	BB	DD	DD	BB	BB	BB	DD	DD	DD	DD	DD	BB	BB	DD	DD	DD	DD	DD	DD	BB	DD	DD	DD	DD	BB	BB	BB	BB	DD	BB	BB	DD	BB	BB	BB	DD	BB	BB	DD
chr17_47556346_47556380	DD	DD	DD	DD	BB	BB	DD	BB	DD	BB	BB	DD	DD	BB	BB	BB	DD	DD	DD	DD	DD	BB	BB	DD	DD	DD	DD	DD	DD	BB	DD	DD	DD	DD	BB	BB	BB	BB	DD	BB	BB	DD	BB	BB	BB	DD	BB	BB	DD
chr17_47561627_47561658	DD	DD	DD	DD	BB	BB	DD	BB	DD	BB	BB	DD	DD	BB	BB	BB	DD	DD	DD	DD	DD	BB	BB	DD	DD	DD	DD	DD	DD	BB	DD	DD	DD	DD	BB	BB	BB	BB	DD	BB	BB	DD	BB	BB	BB	DD	BB	BB	DD
chr17_47561768_47561803	FF	NA	FF	FF	NA	NA	FF	FF	FF	FF	FF	FF	FF	FF	FF	FF	FF	FF	FF	FF	FF	FF	FF	FF	FF	FF	NN	FF	FF	FF	FF	FF	FF	FF	fn	NA	FF	FF	FF	NA	FF	FF	FF	FF	FF	FF	FF	FF	FF
chr17_47564629_47564643	DD	DD	DD	DD	BB	BB	DD	BB	DD	BB	BB	DD	DD	BB	BB	BB	DD	DD	DD	DD	DD	BB	BB	DD	DD	DD	DD	DD	DD	BB	DD	DD	DD	DD	BB	BB	BB	BB	DD	BB	BB	DD	BB	BB	BB	DD	BB	BB	DD
chr17_47566794_47566817	DD	DD	DD	DD	BB	BB	DD	BB	DD	BB	BB	DD	DD	BB	BB	BB	DD	DD	DD	DD	DD	BB	BB	DD	DD	DD	DD	DD	DD	BB	DD	DD	DD	DD	BB	BB	BB	BB	DD	BB	BB	DD	BB	BB	BB	DD	BB	BB	DD
chr17_47634378_47634407	DD	DD	DD	DD	BB	BB	DD	BB	DD	BB	BB	DD	DD	BB	BB	BB	DD	DD	DD	DD	DD	BB	BB	DD	DD	DD	DD	DD	DD	BB	DD	DD	DD	DD	BB	BB	BB	BB	DD	BB	BB	DD	BB	BB	BB	DD	BB	BB	DD
chr17_47655604_47655633	DD	DD	DD	DD	BB	BB	DD	BB	DD	BB	BB	DD	DD	BB	BB	BB	DD	DD	DD	DD	DD	BB	BB	DD	DD	DD	DD	DD	DD	BB	DD	DD	DD	DD	BB	BB	BB	BB	DD	BB	BB	DD	BB	BB	BB	DD	BB	BB	DD
chr17_47683074_47683103	DD	DD	DD	DD	BB	BB	DD	BB	DD	BB	BB	DD	DD	BB	BB	BB	DD	DD	DD	DD	DD	BB	BB	DD	DD	DD	DD	DD	DD	BB	DD	DD	DD	DD	BB	BB	BB	BB	DD	BB	BB	DD	BB	BB	BB	DD	BB	BB	DD
chr17_47712242_47712257	dn	DD	DD	bd	BB	BB	DD	BB	DD	bd	BB	DD	DD	BB	BB	BB	dn	DD	DD	DD	DD	BB	BB	DD	dn	DD	DD	DD	DD	BB	DD	bd	dn	DD	bd	BB	BB	BB	DD	BB	BB	DD	BB	BB	BB	DD	BB	BB	DD
chr17_47721679_47721692	DD	DD	DD	DD	BB	BB	DD	BB	DD	BB	BB	DD	DD	BB	BB	BB	DD	DD	DD	DD	DD	BB	BB	DD	DD	DD	DD	DD	DD	BB	DD	DD	DD	DD	BB	BB	BB	BB	DD	BB	BB	DD	BB	BB	BB	DD	BB	BB	DD
chr17_47733133_47733148	DD	DD	DD	DD	BB	BB	DD	BB	DD	BB	BB	DD	DD	BB	BB	BB	DD	DD	DD	DD	DD	BB	BB	DD	DD	DD	DD	DD	DD	BB	DD	DD	DD	DD	BB	BB	BB	BB	DD	BB	BB	DD	BB	BB	BB	DD	BB	BB	dn
chr17_47744472_47744507	df	df	df	df	FF	FF	df	FF	df	FF	FF	df	df	FF	FF	FF	df	df	df	df	df	FF	FF	df	df	df	df	df	df	FF	df	df	df	df	FF	FF	FF	FF	df	FF	FF	df	FF	FF	FF	df	FF	FF	df
chr17_47776307_47776326	DD	DD	DD	DD	BB	BB	DD	BB	DD	BB	BB	DD	DD	BB	BB	BB	DD	DD	DD	DD	bd	BB	BB	DD	DD	DD	DD	DD	DD	BB	DD	DD	DD	DD	BB	BB	BB	BB	DD	BB	BB	DD	BB	BB	BB	DD	BB	BB	DD
chr17_47790916_47790933	DD	DD	DD	DD	BB	BB	DD	BB	DD	BB	BB	DD	DD	BB	BB	BB	DD	DD	DD	DD	DD	BB	BB	DD	DD	DD	DD	DD	DD	BB	DD	DD	DD	DD	BB	BB	BB	BB	DD	BB	BB	DD	BB	BB	BB	DD	BB	BB	DD
chr17_47794114_47794129	DD	DD	DD	DD	BB	BB	DD	BB	DD	BB	BB	DD	DD	BB	BB	BB	DD	DD	DD	DD	DD	BB	BB	DD	DD	DD	DD	DD	DD	BB	DD	DD	DD	DD	BB	BB	BB	BB	DD	BB	BB	DD	BB	BB	BB	DD	BB	BB	DD
chr17_47839209_47839232	DD	DD	DD	DD	BB	BB	DD	BB	DD	BB	BB	DD	DD	BB	BB	BB	DD	DD	DD	DD	DD	BB	BB	DD	DD	DD	DD	DD	DD	BB	DD	DD	DD	DD	BB	BB	BB	BB	DD	BB	BB	DD	BB	BB	BB	DD	BB	BB	DD
chr17_47849859_47849888	DD	DD	DD	bd	BB	BB	DD	BB	DD	BB	BB	dn	dn	BB	BB	BB	DD	DD	DD	DD	DD	bn	BB	DD	dn	DD	DD	DD	DD	BB	dn	DD	DD	DD	BB	BB	BB	BB	dn	BB	BB	dn	BB	BB	BB	DD	BB	BB	DD
chr17_47852831_47852854	DD	DD	DD	DD	BB	BB	DD	BB	DD	BB	BB	DD	DD	BB	BB	BB	DD	DD	DD	DD	DD	BB	BB	DD	DD	DD	DD	DD	DD	BB	DD	DD	DD	DD	BB	BB	BB	BB	DD	BB	BB	DD	BB	BB	BB	DD	BB	BB	DD
chr17_47885169_47885200	DD	DD	DD	DD	BB	BB	DD	BB	DD	BB	BB	DD	DD	BB	BB	BB	DD	DD	DD	DD	DD	BB	BB	DD	DD	DD	DD	DD	DD	BB	DD	DD	DD	DD	BB	BB	BB	BB	DD	BB	BB	DD	BB	BB	BB	DD	BB	BB	DD
chr17_47917687_47917698	DD	DD	DD	DD	BB	BB	DD	BB	DD	BB	BB	DD	DD	BB	BB	BB	DD	DD	DD	DD	DD	BB	BB	DD	DD	DD	DD	DD	DD	BB	DD	DD	DD	DD	BB	BB	BB	BB	DD	BB	BB	DD	BB	BB	BB	DD	BB	BB	DD
chr17_47937144_47937165	DD	DD	DD	DD	BB	BB	DD	BB	DD	BB	BB	DD	DD	BB	BB	BB	DD	DD	DD	DD	DD	BB	BB	DD	DD	DD	DD	DD	DD	BB	DD	DD	DD	DD	BB	BB	BB	BB	DD	BB	BB	DD	BB	BB	BB	DD	BB	BB	DD
chr17_47972938_47972985	FF	NN	FF	FF	NN	FF	FF	FF	FF	FF	FF	FF	FF	NN	NN	FF	NA	FF	FF	FF	FF	FF	FF	NN	FF	FF	FF	FF	FF	FF	FF	FF	FF	FF	FF	FF	NA	FF	FF	FF	FF	FF	FF	FF	FF	FF	FF	NA	FF
chr17_47978460_47978479	DD	DD	DD	DD	BB	BB	DD	BB	DD	BB	BB	DD	DD	BB	BB	BB	DD	DD	DD	DD	DD	BB	BB	DD	DD	DD	DD	DD	DD	BB	DD	DD	DD	DD	BB	BB	BB	BB	DD	BB	BB	DD	BB	BB	BB	DD	BB	BB	DD
chr17_47982135_47982162	DD	DD	DD	DD	BB	BB	DD	BB	DD	BB	BB	DD	DD	BB	BB	BB	DD	DD	DD	DD	DD	BB	BB	DD	DD	DD	DD	DD	DD	BB	DD	DD	DD	DD	BB	BB	BB	BB	DD	BB	BB	DD	BB	BB	BB	DD	BB	BB	DD
chr17_47982857_47982871	NA	DD	DD	DD	FF	FF	DD	FF	DD	FF	FF	DD	DD	FF	FF	FF	NA	DD	DD	DD	DD	FF	FF	DD	DD	DD	NA	dn	DD	FF	DD	DD	DD	DD	FF	FF	FF	FF	DD	FF	FF	DD	FF	NA	FF	DD	FF	FF	NA
chr17_47993125_47993172	DD	df	df	DD	FF	FF	df	FF	df	FF	FF	df	df	FF	FF	FF	df	df	df	df	DD	FF	FF	df	df	df	df	df	df	FF	df	fn	df	df	FF	FF	FF	FF	df	FF	FF	df	FF	FF	FF	DD	FF	FF	df
chr17_48014242_48014256	DD	DD	DD	DD	BB	BB	DD	BB	DD	BB	BB	DD	DD	BB	BB	BB	DD	DD	DD	DD	DD	BB	BB	DD	DD	DD	DD	DD	DD	BB	DD	DD	DD	DD	BB	BB	BB	BB	DD	BB	BB	DD	BB	BB	BB	DD	BB	BB	DD
chr17_48019092_48019106	DD	DD	DD	DD	BB	BB	DD	BB	DD	BB	BB	DD	DD	BB	BB	BB	DD	DD	DD	DD	DD	BB	BB	DD	DD	DD	DD	DD	DD	BB	DD	DD	DD	DD	BB	BB	BB	BB	DD	BB	BB	DD	BB	BB	BB	DD	BB	BB	DD
chr17_48242410_48242461	NN	FF	FF	FF	NN	NN	FF	NN	NA	NN	NN	fn	FF	NN	NN	nn	NA	FF	FF	NA	FF	NN	NN	FF	FF	FF	FF	FF	FF	NN	NN	NN	NA	NN	FF	NN	FF	FF	FF	FF	FF	FF	FF	FF	NN	NA	NN	FF	FF
chr17_48246697_48246735	FF	FF	FF	FF	FF	FF	FF	FF	FF	NA	FF	FF	FF	FF	FF	FF	NN	FF	FF	FF	FF	FF	FF	FF	FF	FF	FF	FF	FF	FF	FF	FF	FF	NA	FF	FF	FF	FF	FF	FF	FF	FF	FF	FF	FF	FF	NA	NA	FF
chr17_48268855_48268898	DD	DD	NA	NA	BB	BB	DD	NA	DD	NA	NN	DD	DD	BB	BB	BB	DD	DD	DD	DD	DD	BB	BB	DD	DD	DD	DD	DD	DD	BB	DD	DD	DD	DD	BB	BB	bn	BB	DD	BB	NA	DD	BB	BB	NA	DD	BB	BB	DD
chr17_48276261_48276274	DD	DD	DD	DD	BB	BB	DD	BB	DD	BB	BB	DD	DD	BB	BB	BB	DD	DD	DD	DD	DD	BB	BB	DD	DD	DD	DD	DD	DD	BB	DD	DD	DD	DD	BB	BB	BB	bd	DD	BB	BB	DD	BB	BB	BB	DD	BB	BB	DD
chr17_48281188_48281213	DD	DD	DD	DD	bd	BB	DD	BB	DD	BB	BB	DD	DD	BB	BB	BB	DD	DD	DD	DD	DD	BB	BB	DD	DD	DD	DD	DD	DD	BB	DD	DD	DD	DD	bn	BB	BB	BB	DD	BB	bd	DD	BB	BB	BB	DD	BB	bn	DD
chr17_48294972_48295004	DD	DD	DD	DD	BB	BB	DD	BB	dn	BB	BB	DD	DD	BB	BB	BB	DD	DD	DD	DD	DD	BB	BB	DD	DD	DD	DD	DD	DD	BB	DD	DD	DD	DD	BB	BB	BB	BB	DD	BB	BB	DD	BB	BB	BB	DD	BB	BB	DD
chr17_48401641_48401655	DD	DD	DD	DD	BB	BB	DD	BB	DD	BB	BB	DD	DD	BB	BB	BB	DD	DD	DD	DD	DD	BB	BB	DD	DD	DD	DD	DD	DD	BB	DD	DD	DD	DD	BB	BB	BB	BB	DD	BB	BB	DD	BB	BB	BB	DD	BB	BB	DD
chr17_48406083_48406096	dn	DD	dn	DD	BB	BB	DD	BB	DD	BB	BB	DD	DD	BB	BB	BB	DD	DD	DD	DD	DD	BB	BB	DD	dn	DD	DD	DD	DD	BB	DD	DD	DD	DD	BB	BB	BB	BB	DD	BB	BB	DD	BB	BB	BB	DD	BB	BB	DD
chr17_48414008_48414035	DD	DD	DD	DD	BB	BB	DD	BB	DD	BB	BB	DD	DD	BB	BB	BB	DD	DD	DD	DD	DD	BB	BB	DD	DD	DD	DD	DD	DD	BB	DD	DD	DD	DD	BB	BB	BB	BB	DD	BB	BB	DD	BB	BB	BB	DD	BB	BB	DD
chr17_48420780_48420795	DD	DD	DD	DD	BB	BB	DD	BB	DD	BB	BB	DD	DD	BB	BB	BB	DD	DD	DD	DD	DD	BB	BB	DD	DD	DD	DD	DD	DD	BB	DD	DD	DD	DD	BB	BB	BB	BB	DD	BB	BB	DD	BB	BB	BB	DD	BB	BB	DD
chr17_48428930_48428947	DD	DD	DD	DD	BB	BB	DD	BB	DD	BB	BB	DD	DD	BB	BB	BB	DD	DD	DD	DD	DD	BB	BB	DD	DD	DD	DD	DD	DD	BB	DD	DD	DD	DD	BB	BB	BB	BB	DD	BB	BB	DD	BB	BB	BB	DD	BB	BB	DD
chr17_48458737_48458751	DD	DD	DD	DD	BB	BB	DD	BB	DD	BB	BB	DD	DD	BB	BB	BB	DD	DD	DD	DD	DD	BB	BB	DD	DD	DD	DD	dn	DD	BB	DD	DD	DD	DD	BB	BB	BB	BB	DD	BB	BB	DD	BB	BB	BB	DD	BB	BB	DD
chr17_48461351_48461370	DD	DD	DD	DD	BB	BB	DD	BB	DD	BB	BB	DD	DD	BB	BB	BB	DD	DD	DD	DD	DD	BB	BB	DD	DD	DD	DD	DD	DD	BB	DD	DD	DD	DD	BB	BB	BB	BB	DD	BB	BB	DD	BB	BB	BB	DD	BB	BB	DD
chr17_48472378_48472401	DD	DD	DD	DD	BB	BB	DD	BB	DD	BB	BB	DD	DD	BB	BB	BB	DD	DD	DD	DD	DD	BB	BB	DD	DD	DD	DD	DD	DD	BB	DD	DD	DD	DD	BB	BB	BB	BB	DD	BB	BB	DD	BB	BB	BB	DD	BB	BB	DD
chr17_48479021_48479068	NA	DD	DD	DD	BB	BB	DD	BB	NA	NA	BB	DD	DD	BB	DD	BB	NA	DD	DD	DD	DD	NA	BB	DD	bd	DD	DD	NA	DD	BB	NN	DD	DD	DD	NA	BB	BB	BB	DD	BB	BB	DD	BB	BB	BB	bd	NA	BB	NA
chr17_48479512_48479543	DD	DD	DD	DD	BB	BB	DD	BB	DD	BB	BB	DD	DD	BB	BB	BB	DD	DD	DD	DD	DD	BB	BB	DD	DD	DD	DD	DD	DD	BB	DD	DD	DD	DD	BB	BB	bd	BB	DD	BB	BB	DD	BB	BB	BB	DD	BB	BB	DD
chr17_48480725_48480740	DD	DD	DD	NA	BB	BB	DD	BB	DD	BB	BB	DD	NA	NA	BB	BB	DD	NN	DD	NA	DD	BB	BB	NA	DD	NA	DD	DD	DD	BB	DD	DD	DD	DD	BB	BB	BB	BB	DD	BB	BB	DD	NA	BB	BB	DD	BB	BB	DD
chr17_48484431_48484466	DD	DD	DD	DD	BB	BB	DD	BB	DD	BB	BB	DD	DD	BB	BB	BB	DD	DD	DD	DD	DD	BB	BB	DD	DD	DD	DD	DD	DD	BB	DD	DD	DD	DD	BB	BB	BB	BB	DD	BB	BB	DD	BB	BB	BB	DD	BB	BB	DD
chr17_48487401_48487420	DD	DD	DD	DD	BB	BB	DD	BB	DD	BB	BB	DD	DD	BB	BB	BB	DD	DD	DD	DD	DD	BB	BB	DD	DD	DD	DD	DD	DD	BB	DD	DD	DD	DD	BB	BB	BB	BB	DD	BB	BB	DD	BB	BB	BB	DD	BB	BB	DD
chr17_48488123_48488134	DD	DD	DD	DD	BB	BB	DD	BB	DD	BB	BB	DD	DD	BB	BB	BB	dn	DD	DD	DD	DD	BB	BB	DD	DD	DD	DD	DD	DD	BB	DD	DD	DD	DD	BB	BB	BB	BB	DD	BB	BB	DD	BB	BB	BB	DD	BB	BB	DD
chr17_48490278_48490305	DD	DD	DD	DD	BB	BB	DD	BB	DD	BB	BB	DD	DD	BB	BB	BB	DD	DD	DD	DD	DD	BB	BB	DD	DD	DD	DD	DD	DD	BB	DD	DD	DD	DD	BB	BB	BB	BB	DD	BB	BB	DD	BB	BB	BB	DD	BB	BB	DD
chr17_48494560_48494571	DD	DD	DD	DD	BB	BB	DD	BB	DD	BB	BB	DD	DD	BB	BB	BB	DD	DD	DD	DD	DD	BB	BB	DD	DD	DD	DD	DD	DD	BB	DD	DD	DD	DD	BB	BB	BB	BB	DD	BB	BB	DD	BB	BB	BB	DD	BB	BB	DD
chr17_48497891_48497930	dd	dd	dd	dd	BB	BB	dd	BB	dd	BB	BB	dd	dd	BB	bn	BB	dd	dd	dd	dd	dd	BB	BB	dd	dd	dd	dd	dd	dd	BB	DD	dd	DD	dd	BB	BB	BB	BB	dd	BB	BB	DD	BB	BB	BB	dd	BB	BB	dd
chr17_48540403_48540430	DD	DD	DD	DD	BB	BB	DD	BB	DD	BB	BB	DD	DD	BB	BB	BB	DD	DD	DD	DD	DD	BB	BB	DD	DD	DD	DD	DD	DD	BB	DD	DD	DD	DD	BB	BB	BB	BB	DD	BB	BB	DD	BB	BB	BB	DD	BB	BB	DD
chr17_48554477_48554504	bd	DD	DD	DD	BB	BB	DD	BB	bd	BB	BB	DD	DD	BB	BB	BB	DD	bd	DD	DD	DD	BB	BB	bn	DD	DD	DD	DD	bd	BB	DD	bd	DD	bd	BB	BB	BB	BB	bd	BB	BB	bd	BB	BB	BB	DD	BB	BB	bd
chr17_48587703_48587734	FF	FF	FF	FF	FF	FF	FF	FF	NA	FF	FF	NA	FF	FF	FF	FF	NN	FF	FF	FF	FF	FF	FF	FF	FF	NA	FF	FF	FF	FF	FF	FF	FF	FF	FF	NA	FF	FF	FF	FF	FF	FF	FF	FF	FF	NA	FF	NA	FF
chr17_48596824_48596844	FF	FF	FF	NA	FF	NA	fn	FF	NN	FF	FF	FF	FF	FF	FF	FF	NA	FF	FF	FF	NA	FF	fn	FF	FF	FF	FF	FF	FF	FF	NA	FF	FF	FF	FF	FF	FF	FF	FF	FF	FF	FF	FF	FF	FF	FF	FF	FF	FF
chr17_48597610_48597660	DD	DD	UU	DD	du	NA	DD	UU	DD	UU	UU	DD	DD	UU	DD	UU	DD	DD	DD	UU	DD	UU	uu	DD	DD	DD	DD	DD	DD	UU	DD	DD	DD	DD	NA	NA	UU	UU	DD	UU	NA	DD	NA	uu	UU	du	UU	UU	du
chr17_48624530_48624547	DD	DD	DD	DD	BB	BB	DD	BB	DD	BB	BB	DD	DD	BB	BB	BB	DD	DD	DD	DD	DD	BB	BB	DD	DD	DD	DD	DD	DD	BB	DD	DD	DD	DD	DD	BB	BB	BB	DD	BB	BB	DD	BB	BB	BB	DD	BB	BB	DD
chr17_48677254_48677298	NA	NA	NA	NA	BB	BB	NA	UU	NA	BB	BB	NA	NA	BB	BB	BB	NA	NA	NA	NA	NA	BB	BB	NA	NA	NA	NA	NA	NA	BB	NA	NA	NA	NA	NA	BB	BB	BB	NA	BB	BB	NA	BB	BB	BB	NA	BB	BB	NA
chr17_48690438_48690449	dd	dd	dd	dd	BB	BB	dd	BB	dd	BB	BB	dd	dd	BB	BB	BB	DD	dd	dd	dd	dd	BB	BB	dd	dd	dd	dd	dd	dd	BB	dd	dd	dd	dd	dd	BB	BB	BB	dd	BB	BB	dd	BB	BB	BB	dd	BB	BB	dd
chr17_48695345_48695374	DD	DD	DD	DD	BB	BB	DD	BB	DD	BB	BB	DD	DD	BB	BB	BB	DD	DD	DD	DD	DD	BB	BB	DD	DD	DD	DD	DD	DD	BB	DD	DD	DD	DD	DD	BB	BB	BB	DD	BB	BB	DD	BB	BB	BB	DD	BB	BB	DD
chr17_48696597_48696628	DD	DD	DD	DD	BB	BB	DD	BB	DD	BB	BB	DD	DD	BB	BB	BB	DD	DD	DD	DD	DD	BB	BB	DD	DD	DD	DD	DD	DD	BB	DD	DD	DD	DD	DD	BB	BB	BB	DD	BB	bn	DD	BB	BB	BB	DD	BB	BB	DD
chr17_48736228_48736243	FF	FF	FF	FF	FF	FF	FF	FF	FF	FF	FF	FF	FF	FF	FF	FF	FF	FF	FF	FF	FF	FF	FF	FF	FF	FF	FF	FF	FF	FF	FF	FF	FF	FF	FF	FF	FF	FF	FF	FF	FF	FF	FF	FF	FF	FF	FF	FF	FF
chr17_48737182_48737225	DD	DD	DD	DD	BB	BB	DD	BB	DD	BB	BB	DD	DD	BB	BB	BB	DD	DD	DD	DD	DD	BB	BB	DD	DD	DD	DD	DD	DD	BB	DD	DD	DD	DD	DD	BB	BB	BB	DD	BB	BB	DD	BB	BB	BB	DD	BB	BB	DD
chr17_48753969_48753988	DD	DD	DD	DD	BB	BB	DD	BB	DD	BB	BB	DD	DD	BB	BB	BB	DD	DD	DD	DD	DD	BB	BB	DD	DD	DD	DD	DD	DD	BB	DD	DD	DD	DD	DD	BB	BB	BB	DD	BB	BB	DD	BB	BB	BB	DD	BB	BB	DD
chr17_48762545_48762558	DD	DD	DD	DD	BB	BB	DD	BB	DD	BB	BB	DD	DD	BB	BB	BB	DD	DD	DD	DD	DD	BB	BB	DD	DD	DD	DD	DD	DD	BB	DD	DD	DD	DD	DD	BB	BB	BB	DD	BB	BB	DD	BB	BB	BB	DD	BB	BB	DD
chr17_48770838_48770897	DD	DD	DD	DD	NA	BB	DD	bd	DD	NA	BB	DD	NA	bn	BB	bn	DD	DD	DD	NN	DD	BB	BB	NA	DD	DD	dn	NA	DD	BB	dn	NA	DD	DD	DD	BB	BB	BB	DD	bn	bn	DD	NA	BB	BB	NA	NA	BB	DD
chr17_48789230_48789274	DD	DD	DD	DD	BB	BB	DD	BB	DD	BB	BB	DD	DD	BB	BB	BB	DD	DD	DD	DD	DD	BB	BB	DD	DD	DD	DD	DD	DD	BB	DD	DD	DD	DD	DD	BB	BB	BB	DD	BB	BB	DD	BB	BB	BB	DD	BB	BB	DD
chr17_48796893_48796924	FF	FF	NA	FF	FF	FF	FF	FF	NA	FF	FF	FF	NA	NN	FF	FF	FF	FF	FF	FF	FF	FF	fn	FF	FF	NA	FF	FF	FF	FF	NA	FF	NA	FF	FF	FF	FF	FF	FF	FF	FF	FF	FF	FF	FF	FF	FF	FF	FF
chr17_48920567_48920578	DD	DD	DD	DD	BB	BB	DD	BB	DD	BB	BB	DD	DD	BB	BB	BB	DD	DD	DD	DD	DD	BB	BB	DD	DD	DD	DD	DD	DD	BB	DD	DD	DD	DD	DD	BB	BB	BB	DD	BB	BB	DD	BB	BB	BB	DD	BB	BB	DD
chr17_48957198_48957213	DD	DD	DD	dn	BB	BB	dn	BB	DD	BB	BB	DD	DD	BB	BB	BB	DD	DD	DD	DD	DD	BB	BB	dn	DD	DD	DD	DD	DD	BB	DD	DD	DD	DD	DD	BB	BB	BB	DD	BB	BB	DD	BB	BB	BB	DD	BB	BB	DD
chr17_48957339_48957358	dd	dd	dd	dd	BB	BB	dd	BB	dd	BB	BB	dd	dd	BB	BB	BB	dd	dd	dd	dd	dd	BB	BB	dd	DD	DD	dd	dd	dd	BB	dd	dd	dd	dd	dd	BB	BB	BB	dd	BB	BB	dd	BB	BB	BB	dd	BB	BB	dd
chr17_48963139_48963166	DD	DD	DD	DD	BB	BB	DD	BB	DD	BB	BB	DD	DD	BB	BB	BB	DD	DD	DD	DD	DD	BB	bd	DD	DD	DD	DD	DD	DD	BB	DD	DD	DD	DD	DD	BB	BB	BB	DD	BB	BB	DD	BB	BB	BB	DD	BB	BB	DD
chr17_48996902_48996921	DD	DD	DD	DD	BB	BB	DD	BB	DD	BB	BB	DD	DD	BB	BB	BB	DD	DD	DD	DD	DD	BB	BB	DD	DD	DD	DD	DD	DD	BB	DD	DD	DD	DD	DD	BB	BB	BB	DD	BB	BB	DD	BB	BB	BB	DD	BB	BB	DD
chr17_48998151_48998168	DD	DD	DD	DD	BB	BB	DD	BB	DD	BB	BB	DD	DD	BB	BB	BB	DD	DD	DD	DD	DD	BB	BB	DD	DD	DD	DD	DD	DD	BB	DD	DD	DD	DD	DD	BB	BB	BB	DD	BB	BB	DD	BB	BB	BB	DD	BB	BB	DD
chr17_48998167_48998187	DD	df	df	df	FF	FF	DD	FF	df	FF	FF	dn	DD	FF	FF	fn	df	df	df	df	DD	FF	FF	DD	df	df	df	df	df	FF	DD	df	df	DD	df	FF	FF	FF	df	FF	FF	df	FF	FF	FF	df	FF	FF	df
chr17_49042529_49042552	DD	DD	DD	DD	BB	BB	DD	BB	DD	BB	BB	DD	DD	BB	BB	BB	DD	DD	DD	DD	DD	BB	BB	DD	DD	DD	DD	DD	DD	BB	DD	DD	DD	DD	DD	BB	BB	BB	DD	BB	BB	DD	BB	BB	BB	DD	BB	BB	DD
chr17_49047600_49047627	DD	DD	DD	DD	BB	BB	DD	BB	DD	BB	BB	DD	DD	BB	BB	BB	DD	DD	DD	DD	DD	BB	BB	DD	DD	DD	DD	DD	DD	BB	DD	DD	DD	DD	DD	BB	BB	BB	DD	BB	BB	DD	BB	BB	BB	DD	BB	BB	DD
chr17_49064358_49064369	DD	DD	DD	DD	BB	BB	DD	BB	DD	BB	BB	DD	DD	BB	BB	BB	DD	DD	DD	dn	DD	BB	BB	DD	DD	DD	DD	DD	DD	BB	DD	DD	DD	DD	DD	BB	BB	BB	DD	BB	BB	dn	BB	BB	BB	DD	BB	BB	DD
chr17_49071889_49071902	DD	DD	DD	DD	BB	BB	DD	BB	DD	BB	BB	DD	DD	BB	BB	BB	DD	DD	DD	DD	DD	BB	BB	DD	DD	DD	DD	DD	DD	BB	DD	DD	DD	DD	DD	BB	BB	BB	DD	BB	BB	DD	BB	BB	BB	DD	BB	BB	DD
chr17_49074519_49074558	DD	DD	DD	DD	BB	BB	DD	BB	DD	BB	BB	DD	DD	BB	BB	BB	DD	DD	DD	DD	DD	BB	BB	DD	DD	DD	DD	DD	DD	BB	DD	DD	DD	DD	DD	BB	BB	BB	DD	BB	BB	DD	BB	BB	BB	DD	BB	BB	DD
chr17_49087455_49087498	DD	DD	DD	DD	BB	BB	DD	BB	DD	BB	BB	DD	DD	BB	BB	BB	DD	DD	DD	DD	DD	BB	BB	DD	DD	DD	DD	DD	DD	BB	DD	DD	DD	DD	DD	BB	BB	BB	DD	BB	BB	DD	BB	BB	BB	DD	BB	BB	DD
chr17_49090610_49090633	dn	DD	DD	DD	BB	BB	DD	BB	DD	BB	BB	DD	DD	BB	BB	BB	DD	DD	DD	DD	DD	BB	BB	DD	DD	DD	DD	DD	DD	BB	DD	DD	DD	DD	DD	BB	BB	BB	DD	BB	BB	DD	BB	BB	BB	DD	BB	BB	DD
chr17_49106689_49106704	DD	DD	DD	DD	BB	BB	DD	BB	DD	BB	BB	DD	DD	BB	BB	BB	DD	DD	DD	DD	DD	BB	BB	DD	DD	NA	DD	DD	DD	BB	DD	DD	DD	DD	DD	BB	BB	BB	DD	BB	BB	DD	BB	BB	BB	DD	BB	BB	DD
chr17_49117560_49117603	DD	DD	DD	DD	BB	NA	DD	BB	DD	BB	BB	DD	DD	BB	BB	BB	DD	DD	DD	DD	DD	BB	BB	DD	DD	NA	DD	DD	DD	NN	DD	DD	DD	DD	DD	NA	BB	BB	DD	BB	BB	DD	NA	BB	BB	DD	BB	BB	DD
chr17_49125293_49125312	DD	DD	DD	DD	BB	BB	DD	BB	DD	BB	BB	DD	DD	BB	BB	BB	DD	DD	DD	DD	DD	BB	BB	DD	DD	NA	DD	DD	DD	BB	DD	DD	DD	DD	DD	BB	BB	BB	DD	BB	BB	DD	BB	BB	BB	DD	BB	BB	DD
chr17_49198294_49198333	FF	FF	FF	FF	NN	NA	FF	NA	NA	NA	NN	FF	NA	NN	NN	NN	NA	FF	NA	FF	FF	NN	NA	FF	NN	NA	FF	NA	FF	NN	FF	FF	FF	NA	NA	NN	NN	NN	FF	NN	NA	FF	NN	NA	NA	NA	NN	NN	FF
chr17_49210751_49210782	DD	DD	DD	DD	BB	BB	DD	BB	DD	BB	BB	DD	DD	BB	BB	BB	DD	DD	DD	DD	DD	BB	BB	DD	DD	NA	DD	DD	DD	BB	DD	DD	DD	DD	DD	BB	BB	BB	DD	BB	BB	DD	BB	BB	BB	DD	BB	BB	DD
chr17_49330851_49330862	DD	DD	DD	DD	BB	BB	DD	BB	DD	BB	BB	DD	DD	BB	BB	BB	DD	dn	DD	DD	DD	BB	BB	DD	DD	NA	DD	DD	DD	BB	DD	DD	DD	DD	DD	BB	BB	BB	DD	BB	BB	DD	BB	BB	BB	DD	BB	BB	DD
chr17_49342925_49342964	DD	DD	DD	DD	BB	BB	DD	BB	DD	BB	BB	DD	DD	BB	BB	BB	DD	DD	DD	DD	DD	BB	BB	DD	DD	NA	DD	DD	DD	BB	DD	DD	DD	DD	DD	BB	BB	BB	DD	BB	BB	DD	BB	BB	BB	DD	BB	BB	DD
chr17_49362840_49362869	DD	bd	DD	DD	BB	BB	BB	BB	DD	BB	BB	DD	DD	BB	BB	BB	bd	DD	bd	DD	DD	BB	BB	dn	DD	BB	DD	DD	DD	BB	DD	DD	DD	DD	DD	BB	BB	BB	DD	bn	BB	DD	BB	BB	BB	DD	BB	BB	bd
chr17_49389846_49389861	DD	DD	DD	DD	BB	bd	DD	BB	DD	BB	BB	DD	DD	BB	BB	BB	DD	DD	DD	DD	DD	BB	BB	DD	DD	BB	DD	DD	DD	BB	DD	DD	DD	DD	DD	BB	BB	BB	DD	BB	BB	DD	BB	BB	BB	DD	BB	BB	DD
chr17_49394884_49394919	DD	DD	DD	DD	BB	BB	DD	BB	DD	BB	BB	DD	DD	BB	BB	BB	DD	DD	DD	DD	DD	BB	BB	DD	DD	BB	DD	DD	DD	BB	DD	DD	DD	DD	DD	BB	BB	BB	DD	BB	BB	DD	BB	BB	BB	DD	BB	BB	DD
chr17_49417584_49417607	DD	DD	DD	DD	BB	BB	DD	BB	DD	BB	BB	DD	DD	BB	BB	BB	DD	DD	DD	DD	DD	BB	BB	DD	DD	BB	DD	DD	DD	BB	DD	DD	DD	DD	DD	BB	BB	BB	DD	BB	BB	DD	bn	BB	BB	DD	bn	BB	DD
chr17_49434083_49434108	DD	DD	DD	DD	BB	BB	DD	BB	DD	BB	BB	DD	DD	BB	BB	BB	DD	DD	DD	DD	DD	BB	BB	DD	DD	bn	DD	DD	DD	BB	DD	DD	DD	DD	DD	BB	BB	BB	DD	BB	BB	DD	BB	BB	BB	DD	BB	BB	DD
chr17_49503194_49503221	DD	DD	DD	DD	BB	BB	DD	BB	DD	BB	BB	DD	DD	BB	BB	BB	DD	DD	DD	DD	DD	BB	BB	DD	DD	BB	DD	DD	DD	BB	DD	DD	BB	DD	DD	BB	BB	BB	DD	BB	BB	DD	BB	BB	BB	DD	NA	BB	DD
chr17_49516568_49516587	DD	DD	DD	DD	BB	BB	DD	BB	DD	BB	BB	DD	DD	BB	BB	BB	DD	DD	DD	DD	DD	BB	BB	DD	DD	BB	DD	DD	DD	BB	DD	DD	BB	DD	DD	BB	BB	BB	DD	BB	BB	DD	BB	BB	BB	DD	DD	BB	DD
chr17_49523006_49523019	DD	DD	DD	DD	BB	BB	DD	BB	DD	BB	BB	DD	DD	BB	BB	BB	DD	DD	DD	DD	DD	BB	BB	DD	DD	BB	DD	DD	DD	BB	DD	DD	BB	DD	DD	BB	BB	BB	DD	BB	BB	DD	BB	BB	BB	DD	DD	BB	DD
chr17_49526607_49526618	DD	DD	DD	DD	BB	BB	DD	BB	DD	BB	BB	DD	DD	BB	BB	BB	DD	DD	DD	DD	DD	BB	BB	DD	DD	BB	DD	DD	DD	BB	DD	DD	BB	DD	DD	BB	BB	BB	DD	BB	BB	DD	BB	BB	BB	DD	DD	BB	DD
chr17_49535969_49535980	DD	DD	DD	DD	BB	BB	DD	BB	DD	BB	BB	DD	DD	BB	BB	BB	DD	DD	DD	DD	DD	BB	BB	DD	DD	BB	DD	DD	DD	BB	DD	DD	BB	DD	DD	BB	BB	BB	DD	BB	BB	DD	BB	BB	BB	DD	DD	BB	DD
chr17_49586560_49586595	DD	DD	DD	DD	BB	BB	DD	BB	DD	BB	BB	DD	DD	BB	DD	BB	DD	DD	DD	DD	DD	BB	BB	DD	DD	BB	DD	DD	DD	BB	DD	DD	BB	DD	DD	BB	BB	BB	DD	BB	BB	DD	BB	BB	BB	DD	DD	BB	DD
chr17_49596875_49596909	DD	DD	DD	dn	BB	BB	DD	BB	DD	BB	BB	DD	DD	BB	BB	BB	DD	DD	DD	DD	DD	BB	BB	DD	DD	BB	DD	DD	dn	BB	DD	DD	BB	DD	DD	BB	BB	BB	DD	BB	BB	DD	BB	BB	BB	DD	DD	BB	DD
chr17_49609603_49609642	DD	DD	DD	DD	BB	BB	DD	BB	DD	BB	BB	DD	DD	BB	BB	BB	DD	DD	DD	DD	DD	BB	BB	DD	DD	BB	DD	DD	DD	BB	DD	DD	BB	DD	DD	bd	BB	BB	DD	BB	BB	DD	BB	BB	BB	DD	DD	BB	DD
chr17_49611658_49611693	DD	DD	DD	DD	BB	BB	DD	BB	DD	BB	BB	DD	DD	BB	BB	BB	DD	DD	DD	NA	DD	BB	BB	DD	DD	NA	DD	NA	dn	BB	DD	NA	BB	DD	DD	BB	BB	NA	DD	BB	BB	NA	BB	BB	BB	DD	DD	BB	NA
chr17_49616605_49616640	DD	DD	DD	DD	BB	BB	DD	BB	DD	BB	BB	DD	DD	BB	BB	BB	DD	DD	DD	DD	DD	BB	BB	DD	DD	BB	DD	DD	DD	BB	DD	DD	BB	DD	DD	BB	BB	BB	DD	BB	BB	DD	BB	BB	BB	DD	DD	BB	DD
chr17_49627987_49628018	DD	DD	DD	DD	BB	BB	DD	BB	DD	BB	BB	DD	DD	BB	BB	BB	DD	DD	DD	DD	DD	BB	BB	DD	DD	BB	DD	DD	DD	BB	DD	DD	BB	DD	DD	BB	BB	BB	DD	BB	BB	DD	BB	BB	BB	DD	DD	BB	DD
chr17_49632484_49632505	DD	DD	DD	DD	BB	BB	DD	BB	DD	BB	BB	DD	DD	BB	BB	BB	DD	DD	DD	DD	DD	BB	BB	DD	DD	BB	DD	DD	DD	BB	DD	DD	BB	DD	DD	BB	BB	BB	DD	BB	BB	DD	BB	BB	BB	DD	DD	BB	DD
chr17_49674920_49674931	DD	DD	DD	DD	BB	BB	DD	BB	DD	BB	BB	DD	DD	BB	BB	BB	DD	DD	DD	DD	DD	BB	BB	DD	DD	BB	DD	DD	DD	BB	DD	DD	BB	DD	DD	BB	BB	BB	DD	BB	BB	DD	BB	BB	BB	DD	DD	BB	DD
chr17_49700102_49700127	DD	DD	DD	DD	BB	BB	bd	BB	DD	BB	BB	DD	DD	BB	BB	BB	DD	DD	DD	DD	DD	BB	BB	DD	DD	BB	DD	DD	DD	BB	DD	DD	BB	DD	DD	BB	BB	BB	DD	BB	BB	DD	BB	BB	BB	DD	DD	BB	DD
chr17_49703252_49703275	DD	DD	DD	DD	BB	BB	DD	BB	DD	BB	BB	dn	DD	BB	BB	BB	DD	DD	DD	DD	DD	BB	BB	DD	DD	BB	DD	DD	DD	BB	DD	DD	BB	DD	DD	BB	BB	BB	DD	BB	BB	DD	BB	BB	BB	DD	DD	BB	DD
chr17_49723365_49723392	DD	DD	DD	DD	BB	BB	DD	BB	DD	BB	BB	DD	DD	BB	BB	BB	DD	DD	DD	DD	DD	BB	BB	DD	DD	BB	DD	DD	DD	BB	DD	DD	BB	DD	DD	BB	BB	BB	DD	BB	BB	DD	BB	BB	BB	DD	DD	BB	DD
chr17_49729237_49729272	DD	DD	DD	DD	BB	BB	DD	BB	DD	BB	BB	DD	DD	BB	BB	BB	DD	DD	bd	bd	DD	BB	BB	DD	DD	BB	DD	bd	DD	BB	bd	DD	BB	bd	DD	BB	BB	BB	DD	BB	BB	DD	BB	BB	BB	DD	bd	BB	DD
chr17_49731145_49731172	DD	DD	DD	DD	BB	BB	DD	BB	DD	BB	BB	DD	DD	BB	BB	BB	DD	DD	DD	DD	DD	BB	BB	DD	DD	BB	DD	DD	DD	BB	DD	DD	BB	DD	DD	BB	BB	BB	DD	BB	BB	DD	BB	BB	BB	DD	DD	BB	DD
chr17_49836501_49836520	DD	DD	DD	DD	BB	BB	DD	BB	DD	BB	BB	DD	DD	BB	BB	BB	DD	DD	DD	DD	DD	BB	BB	DD	DD	BB	DD	DD	DD	BB	DD	DD	BB	DD	DD	BB	BB	BB	DD	BB	BB	DD	BB	BB	BB	DD	DD	BB	DD
chr17_49847251_49847274	DD	DD	DD	DD	BB	BB	DD	BB	DD	BB	BB	DD	DD	BB	BB	BB	DD	DD	DD	DD	DD	BB	BB	DD	DD	BB	DD	DD	DD	BB	DD	DD	BB	DD	DD	BB	BB	BB	DD	BB	BB	DD	BB	BB	BB	DD	DD	BB	DD
chr17_49848567_49848598	DD	DD	DD	DD	BB	BB	DD	BB	DD	BB	BB	DD	DD	BB	BB	BB	bd	DD	dn	DD	DD	BB	BB	bd	DD	BB	DD	DD	DD	BB	DD	DD	BB	DD	DD	BB	BB	BB	DD	BB	BB	DD	BB	BB	BB	DD	DD	BB	bd
chr17_49880729_49880743	DD	DD	DD	DD	BB	BB	DD	BB	DD	BB	BB	DD	DD	BB	BB	BB	DD	DD	DD	DD	DD	BB	BB	DD	DD	BB	DD	DD	DD	BB	DD	DD	BB	DD	DD	BB	BB	BB	DD	BB	BB	DD	BB	BB	BB	DD	DD	BB	DD
chr17_49900051_49900074	DD	DD	DD	DD	BB	BB	DD	BB	DD	BB	BB	DD	DD	BB	BB	BB	DD	DD	DD	DD	DD	BB	BB	DD	DD	BB	DD	DD	DD	BB	DD	DD	BB	DD	DD	BB	BB	BB	DD	BB	BB	DD	BB	BB	BB	DD	DD	BB	DD
chr17_49961410_49961421	DD	DD	DD	DD	BB	BB	DD	BB	DD	BB	BB	DD	DD	BB	BB	BB	DD	DD	DD	DD	DD	BB	BB	DD	DD	BB	DD	DD	DD	BB	DD	DD	BB	DD	DD	BB	BB	BB	DD	BB	BB	DD	BB	BB	BB	DD	DD	BB	DD
chr17_49973807_49973846	DD	DD	DD	DD	BB	BB	DD	BB	DD	BB	BB	DD	DD	BB	BB	BB	DD	DD	DD	DD	DD	BB	BB	DD	DD	BB	DD	DD	DD	BB	DD	DD	BB	DD	DD	BB	BB	BB	DD	BB	BB	DD	BB	BB	BB	DD	DD	BB	DD
chr17_49980683_49980696	DD	DD	DD	DD	BB	BB	DD	BB	DD	BB	BB	DD	DD	bd	BB	BB	DD	DD	DD	DD	DD	BB	BB	DD	DD	BB	DD	DD	DD	BB	DD	DD	BB	DD	DD	BB	BB	BB	DD	BB	BB	DD	BB	BB	BB	DD	DD	BB	DD
chr17_49998376_49998393	DD	DD	DD	DD	BB	BB	DD	BB	DD	BB	BB	DD	DD	BB	BB	BB	DD	DD	DD	DD	DD	BB	BB	DD	DD	BB	DD	DD	DD	BB	DD	DD	BB	DD	DD	BB	BB	BB	DD	BB	BB	DD	BB	BB	BB	DD	DD	BB	DD
chr17_50061874_50061929	DD	DD	DD	DD	BB	BB	DD	bn	DD	BB	BB	DD	DD	bn	BB	BB	DD	DD	bd	DD	bd	BB	BB	DD	DD	BB	DD	DD	DD	BB	DD	DD	BB	bd	DD	BB	BB	BB	DD	BB	BB	DD	BB	BB	BB	DD	DD	BB	DD
chr17_50086862_50086889	FF	FF	FF	FF	NA	FF	FF	FF	FF	FF	FF	FF	FF	FF	NN	FF	FF	FF	FF	FF	FF	FF	FF	FF	FF	NA	FF	FF	FF	FF	FF	FF	FF	FF	FF	FF	FF	FF	FF	NA	NA	FF	FF	FF	FF	FF	FF	FF	FF
chr17_50141278_50141289	DD	DD	DD	DD	BB	BB	DD	BB	DD	BB	BB	DD	DD	BB	BB	BB	DD	DD	DD	DD	DD	BB	BB	DD	DD	BB	DD	DD	DD	BB	DD	DD	BB	DD	DD	BB	BB	BB	DD	BB	BB	DD	BB	BB	BB	DD	DD	BB	DD
chr17_50145782_50145809	df	df	df	DD	FF	FF	df	FF	df	FF	FF	df	df	FF	FF	FF	df	df	DD	df	df	FF	FF	DD	df	FF	df	df	DD	FF	DD	df	FF	df	df	FF	FF	FF	df	FF	FF	df	FF	FF	FF	df	df	FF	df
chr17_50160296_50160349	FF	NN	NA	FF	FF	NA	FF	FF	FF	NA	NA	fn	NA	FF	FF	FF	NA	FF	fn	FF	NA	FF	FF	FF	fn	FF	FF	FF	FF	NA	FF	fn	NA	fn	FF	FF	NA	FF	NA	fn	FF	FF	fn	fn	NA	FF	FF	NA	FF
chr17_50257266_50257305	DD	DD	DD	DD	BB	BB	DD	BB	DD	BB	BB	DD	DD	BB	BB	BB	DD	DD	DD	DD	DD	BB	BB	DD	DD	BB	DD	DD	DD	BB	DD	DD	BB	DD	DD	BB	BB	BB	DD	BB	BB	DD	BB	BB	BB	DD	DD	BB	DD
chr17_50295561_50295576	DD	DD	DD	DD	BB	BB	DD	BB	DD	BB	BB	DD	DD	BB	BB	BB	DD	DD	DD	DD	DD	BB	BB	DD	DD	BB	DD	DD	DD	BB	DD	DD	BB	DD	DD	BB	BB	BB	DD	BB	BB	DD	BB	BB	BB	DD	DD	BB	DD
chr17_50322637_50322648	DD	DD	DD	DD	BB	BB	DD	BB	DD	BB	BB	DD	DD	BB	BB	BB	DD	DD	DD	DD	DD	BB	BB	DD	DD	BB	DD	DD	DD	BB	DD	DD	BB	DD	DD	BB	BB	BB	DD	BB	BB	DD	BB	BB	BB	DD	DD	BB	DD
chr17_50326795_50326808	DD	DD	DD	DD	BB	BB	DD	BB	DD	BB	BB	DD	DD	BB	BB	BB	DD	DD	DD	DD	DD	BB	BB	DD	DD	BB	DD	DD	DD	BB	DD	DD	BB	DD	DD	BB	BB	BB	DD	BB	BB	DD	BB	BB	BB	DD	DD	BB	DD
chr17_50327071_50327122	NA	NA	DD	NA	BB	BB	NA	BB	DD	DD	DD	DD	NA	DD	DD	NA	BB	DD	DD	DD	NA	BB	BB	bd	DD	NA	DD	DD	NN	BB	DD	DD	BB	DD	bd	NA	BB	BB	NA	BB	NA	DD	NA	NA	NA	DD	NA	BB	DD
chr17_50329263_50329287	DD	DD	DD	DD	BB	BB	DD	BB	DD	BB	BB	DD	DD	BB	BB	BB	DD	DD	DD	DD	DD	BB	BB	DD	DD	BB	DD	DD	DD	BB	DD	DD	BB	DD	DD	BB	BB	BB	DD	BB	BB	DD	BB	BB	BB	DD	DD	BB	DD
chr17_50357032_50357047	DD	DD	DD	DD	BB	BB	DD	BB	DD	BB	BB	DD	DD	BB	BB	BB	DD	DD	DD	DD	DD	BB	BB	DD	DD	BB	DD	dn	DD	BB	DD	DD	BB	DD	DD	BB	BB	BB	DD	BB	BB	DD	BB	BB	BB	bd	DD	BB	DD
chr17_50372087_50372106	DD	DD	DD	DD	BB	BB	DD	BB	DD	BB	BB	DD	DD	BB	BB	BB	DD	DD	DD	DD	DD	BB	BB	DD	DD	BB	DD	DD	DD	BB	DD	DD	BB	DD	DD	BB	bn	BB	DD	BB	BB	DD	BB	BB	BB	DD	DD	BB	DD
chr17_50399206_50399257	DD	DD	NA	DD	BB	BB	DD	BB	DD	BB	BB	DD	DD	BB	BB	BB	DD	DD	BB	DD	DD	BB	BB	BB	DD	BB	BB	DD	DD	BB	DD	DD	BB	NA	DD	BB	BB	BB	DD	BB	BB	DD	BB	BB	BB	NA	DD	BB	DD
chr17_50399260_50399301	NA	FF	NN	FF	FF	FF	FF	FF	FF	FF	FF	FF	NA	FF	FF	FF	FF	FF	FF	FF	FF	FF	FF	FF	FF	FF	FF	FF	FF	FF	FF	FF	FF	FF	FF	FF	FF	NA	FF	FF	FF	FF	FF	FF	FF	NA	FF	NA	NA
chr17_50431091_50431108	DD	DD	DD	DD	BB	BB	DD	BB	DD	bn	BB	DD	DD	BB	BB	BB	DD	DD	DD	DD	DD	BB	BB	DD	DD	bn	DD	DD	DD	BB	DD	DD	BB	DD	DD	BB	BB	bn	DD	BB	BB	DD	BB	BB	BB	DD	DD	BB	DD
chr17_50440580_50440607	DD	DD	dn	DD	BB	BB	DD	BB	DD	BB	BB	DD	DD	BB	BB	BB	DD	DD	DD	DD	DD	BB	BB	DD	DD	BB	DD	DD	DD	BB	DD	DD	BB	DD	DD	BB	BB	BB	DD	BB	BB	DD	BB	BB	BB	DD	DD	BB	DD
chr17_50472611_50472630	DD	DD	DD	DD	BB	BB	DD	BB	DD	BB	BB	DD	DD	BB	BB	BB	DD	DD	DD	DD	DD	BB	BB	DD	DD	BB	DD	DD	DD	BB	DD	DD	BB	DD	DD	BB	BB	BB	DD	BB	BB	DD	BB	BB	BB	DD	DD	BB	DD
chr17_50525533_50525548	DD	DD	DD	DD	BB	BB	DD	BB	DD	BB	BB	DD	DD	BB	BB	BB	DD	DD	DD	DD	DD	BB	BB	DD	DD	BB	DD	DD	DD	BB	DD	DD	BB	DD	DD	BB	BB	BB	DD	BB	BB	DD	BB	BB	BB	DD	DD	BB	DD
chr17_50543642_50543653	df	df	df	df	FF	FF	df	FF	df	FF	FF	df	df	FF	FF	FF	df	df	df	df	df	FF	FF	df	df	FF	df	df	df	FF	df	df	FF	DD	df	FF	FF	FF	df	FF	FF	df	FF	FF	FF	df	df	FF	df
chr17_50543653_50543688	DD	DD	DD	DD	BB	BB	DD	BB	DD	BB	BB	DD	DD	BB	BB	BB	DD	DD	DD	DD	DD	BB	BB	DD	DD	BB	DD	DD	DD	BB	DD	DD	BB	DD	DD	BB	BB	BB	DD	BB	BB	DD	BB	BB	BB	DD	DD	BB	DD
chr17_50564836_50564871	dn	DD	DD	DD	BB	BB	DD	BB	DD	BB	BB	DD	DD	BB	BB	BB	DD	DD	DD	DD	DD	BB	BB	DD	DD	BB	DD	DD	DD	BB	DD	DD	BB	DD	DD	BB	bd	BB	DD	BB	BB	DD	BB	BB	BB	DD	DD	BB	DD
chr17_50569567_50569598	DD	DD	DD	DD	BB	BB	DD	NN	DD	BB	BB	DD	DD	BB	BB	BB	DD	DD	DD	DD	DD	BB	BB	DD	DD	BB	DD	DD	DD	BB	DD	DD	BB	DD	DD	NN	BB	BB	DD	BB	BB	DD	BB	BB	BB	DD	DD	BB	DD
chr17_50573600_50573623	DD	DD	DD	DD	BB	BB	DD	BB	DD	BB	BB	DD	DD	BB	BB	BB	DD	DD	DD	DD	DD	BB	BB	DD	DD	BB	DD	DD	DD	BB	DD	DD	BB	DD	DD	BB	BB	BB	DD	BB	BB	DD	BB	BB	BB	DD	DD	BB	DD
chr17_50596723_50596756	dn	DD	DD	DD	BB	BB	DD	bn	DD	BB	BB	DD	DD	BB	BB	BB	DD	DD	DD	DD	DD	bn	BB	DD	DD	BB	DD	DD	DD	BB	DD	DD	BB	DD	DD	BB	BB	BB	DD	BB	bn	DD	BB	BB	BB	DD	DD	BB	DD
chr17_50601156_50601179	FF	FF	FF	FF	FF	FF	NN	FF	FF	FF	FF	FF	FF	NA	FF	FF	FF	NA	FF	FF	FF	FF	FF	FF	FF	NA	FF	FF	FF	FF	FF	FF	FF	FF	FF	NA	FF	FF	FF	FF	FF	FF	FF	FF	FF	NA	FF	FF	FF
chr17_50653649_50653672	DD	DD	DD	DD	BB	BB	DD	BB	DD	BB	BB	DD	DD	BB	BB	BB	DD	DD	DD	DD	DD	BB	BB	DD	DD	BB	DD	DD	DD	BB	DD	DD	BB	DD	DD	BB	BB	BB	DD	BB	BB	DD	BB	BB	BB	DD	DD	BB	DD
chr17_50676336_50676350	DD	DD	DD	DD	BB	BB	DD	BB	DD	BB	BB	DD	DD	BB	BB	BB	DD	DD	DD	DD	DD	BB	BB	DD	DD	BB	DD	DD	DD	BB	DD	DD	BB	DD	DD	BB	BB	BB	DD	BB	BB	DD	BB	BB	BB	DD	DD	BB	DD
chr17_50727053_50727108	NN	NN	NA	NA	BB	BB	NN	BB	NN	NN	NA	NA	NN	NN	NA	BB	NA	NA	NN	NN	NA	BB	BB	NN	NA	NA	DD	DD	DD	BB	DD	DD	BB	DD	DD	NA	BB	BB	DD	BB	BB	DD	BB	BB	BB	DD	DD	NA	DD
chr17_50833883_50833896	DD	DD	DD	DD	BB	BB	DD	BB	DD	BB	BB	DD	DD	BB	BB	BB	DD	DD	DD	DD	DD	BB	BB	DD	BB	BB	DD	DD	DD	BB	DD	DD	BB	DD	DD	BB	BB	BB	DD	BB	BB	DD	BB	BB	BB	DD	DD	BB	DD
chr17_50859565_50859592	DD	DD	DD	DD	BB	BB	DD	BB	DD	BB	BB	DD	DD	BB	BB	BB	DD	DD	DD	DD	DD	BB	BB	DD	BB	BB	DD	DD	DD	BB	DD	DD	BB	DD	DD	BB	BB	BB	DD	BB	BB	DD	BB	BB	BB	DD	DD	BB	DD
chr17_50867162_50867175	fn	FF	FF	FF	BB	BB	FF	BB	FF	BB	BB	FF	FF	BB	BB	BB	FF	FF	FF	FF	FF	BB	BB	FF	BB	bf	FF	FF	FF	BB	FF	FF	BB	FF	FF	bf	BB	BB	FF	BB	BB	FF	BB	BB	BB	FF	FF	BB	FF
chr17_50870025_50870052	DD	DD	DD	DD	BB	BB	DD	BB	DD	BB	BB	DD	DD	BB	BB	BB	DD	DD	DD	DD	DD	BB	BB	DD	BB	BB	DD	DD	DD	BB	DD	DD	BB	DD	DD	BB	BB	BB	DD	BB	BB	DD	BB	BB	BB	DD	DD	BB	DD
chr17_50878539_50878598	DD	DD	DD	DD	UU	UU	UU	du	DD	UU	UU	DD	DD	uu	UU	UU	DD	DD	DD	DD	DD	NA	UU	DD	UU	NA	DD	DD	DD	UU	DD	DD	UU	du	DD	UU	UU	NA	DD	UU	UU	DD	UU	UU	UU	DD	DD	UU	DD
chr17_50889118_50889157	NA	DD	DD	DD	BB	NA	NA	BB	DD	BB	NA	NA	NA	BB	NA	BB	DD	DD	DD	DD	NA	BB	BB	DD	NA	NA	DD	DD	DD	BB	DD	DD	BB	DD	DD	BB	BB	bd	DD	NA	BB	DD	NN	BB	NA	NA	NA	BB	DD
chr17_50915662_50915703	NA	NA	NN	DD	BB	BB	NA	BB	DD	BB	BB	NA	DD	BB	bn	BB	NA	NA	DD	NA	DD	BB	BB	NA	BB	BB	DD	DD	DD	NA	NA	NA	BB	DD	NA	BB	BB	NA	DD	NA	NA	NA	BB	BB	bn	NA	DD	BB	DD
chr17_50925936_50925971	FF	FF	FF	FF	FF	NN	FF	FF	FF	FF	FF	FF	FF	FF	FF	FF	FF	FF	FF	FF	FF	FF	FF	FF	FF	FF	FF	FF	FF	FF	FF	FF	FF	FF	NA	FF	FF	FF	FF	FF	FF	FF	FF	FF	FF	FF	FF	FF	FF
chr17_50966145_50966166	NA	NA	FF	FF	FF	FF	FF	FF	FF	FF	FF	FF	NA	FF	FF	FF	FF	NA	FF	FF	FF	FF	FF	FF	FF	FF	FF	FF	FF	FF	FF	FF	NA	FF	FF	FF	NA	NN	FF	FF	FF	FF	FF	FF	FF	NA	FF	FF	FF
chr17_51120874_51120917	DD	DD	DD	DD	BB	BB	DD	BB	DD	BB	DD	DD	DD	DD	BB	BB	DD	DD	DD	DD	DD	BB	BB	DD	BB	BB	DD	DD	DD	BB	DD	DD	BB	DD	DD	BB	BB	BB	DD	BB	BB	DD	BB	BB	BB	DD	DD	BB	DD
chr17_51128087_51128130	DD	DD	DD	NA	BB	NA	DD	NN	DD	BB	BB	dn	DD	BB	BB	BB	NA	DD	DD	DD	NA	BB	NA	DD	NA	BB	DD	DD	DD	NA	DD	DD	BB	DD	DD	BB	BB	BB	DD	BB	BB	DD	NA	BB	BB	NA	DD	BB	DD
chr17_51166500_51166523	DD	DD	DD	DD	BB	BB	DD	BB	DD	BB	BB	DD	DD	BB	BB	BB	DD	DD	DD	DD	DD	BB	BB	DD	BB	BB	DD	DD	DD	BB	DD	DD	BB	DD	DD	BB	BB	BB	DD	BB	BB	DD	BB	BB	BB	DD	DD	BB	DD
chr17_51177583_51177614	FF	NA	FF	FF	FF	NA	FF	FF	FF	FF	NA	FF	NA	FF	FF	FF	FF	FF	FF	FF	FF	FF	NA	FF	FF	FF	FF	FF	FF	NA	FF	FF	FF	FF	FF	FF	FF	FF	FF	FF	FF	FF	FF	FF	FF	FF	FF	FF	FF
chr17_51182170_51182219	DD	DD	DD	DD	BB	bd	DD	BB	DD	BB	BB	DD	BB	BB	BB	BB	DD	DD	DD	DD	DD	BB	BB	DD	BB	BB	DD	DD	DD	BB	DD	DD	BB	DD	DD	BB	BB	BB	DD	BB	BB	DD	BB	BB	BB	DD	DD	BB	DD
chr17_51263672_51263716	NA	DD	DD	DD	BB	BB	DD	BB	DD	NA	BB	DD	NA	BB	BB	BB	DD	DD	DD	NA	DD	BB	BB	DD	BB	BB	DD	DD	DD	BB	DD	DD	BB	DD	DD	BB	BB	BB	NA	BB	BB	DD	BB	BB	BB	DD	DD	NN	NA
chr17_51273703_51273716	DD	DD	DD	DD	BB	BB	DD	BB	DD	BB	BB	DD	DD	BB	BB	BB	DD	DD	DD	DD	DD	BB	BB	DD	BB	BB	DD	DD	DD	BB	DD	DD	BB	DD	DD	BB	BB	BB	DD	BB	BB	DD	BB	BB	BB	DD	DD	BB	DD
chr17_51292702_51292741	DD	NA	DD	DD	BB	BB	DD	NA	DD	BB	BB	DD	DD	NN	NA	BB	DD	DD	DD	DD	DD	BB	BB	DD	BB	NA	DD	DD	DD	BB	NA	DD	BB	DD	NA	BB	BB	BB	DD	BB	BB	DD	BB	NN	BB	DD	DD	BB	DD
chr17_51318924_51318962	DD	DD	DD	DD	BB	BB	DD	BB	DD	BB	BB	DD	DD	BB	BB	BB	DD	DD	DD	DD	DD	BB	BB	DD	BB	BB	DD	DD	DD	BB	DD	DD	BB	DD	DD	BB	BB	BB	DD	BB	BB	DD	BB	BB	BB	DD	DD	BB	DD
chr17_51331174_51331193	DD	DD	DD	DD	BB	BB	DD	BB	DD	BB	BB	DD	DD	BB	BB	BB	DD	DD	DD	DD	DD	BB	BB	DD	BB	BB	DD	DD	DD	BB	DD	DD	BB	DD	DD	BB	BB	BB	DD	BB	BB	DD	BB	BB	BB	DD	DD	BB	DD
chr17_51345229_51345260	DD	dn	DD	DD	BB	BB	NA	BB	DD	BB	BB	DD	NN	BB	BB	BB	DD	DD	DD	DD	NA	BB	BB	DD	BB	BB	NA	DD	DD	BB	DD	NN	BB	DD	DD	BB	BB	BB	DD	BB	BB	DD	BB	BB	BB	DD	DD	BB	DD
chr17_51400735_51400750	FF	FF	FF	FF	FF	FF	FF	FF	FF	FF	FF	FF	FF	FF	FF	FF	FF	FF	FF	FF	FF	FF	FF	FF	FF	FF	FF	FF	FF	FF	FF	FF	FF	FF	FF	FF	FF	FF	FF	FF	fn	FF	FF	FF	FF	FF	FF	FF	FF
chr17_51436513_51436548	FF	FF	FF	FF	FF	FF	FF	FF	FF	NN	FF	FF	FF	FF	FF	FF	fn	FF	FF	FF	FF	FF	FF	NA	FF	FF	FF	FF	FF	FF	NA	FF	FF	FF	fn	FF	fn	FF	FF	FF	FF	FF	FF	FF	FF	NA	FF	FF	NA
chr17_51437893_51437940	DD	DD	DD	DD	bn	BB	DD	NA	DD	BB	BB	DD	NA	BB	NN	NA	DD	DD	DD	DD	DD	BB	NA	DD	BB	BB	DD	DD	DD	BB	DD	DD	BB	DD	DD	BB	BB	BB	DD	NA	NA	DD	NA	BB	BB	DD	DD	BB	NA
chr17_51451045_51451070	DD	DD	DD	DD	BB	BB	DD	BB	DD	BB	BB	DD	DD	BB	BB	BB	DD	DD	DD	DD	DD	BB	BB	DD	BB	BB	DD	DD	DD	bn	DD	DD	BB	DD	DD	BB	BB	BB	DD	BB	BB	DD	BB	BB	BB	DD	DD	BB	DD
chr17_51507660_51507711	NA	FF	NN	FF	FF	FF	FF	FF	FF	FF	FF	FF	FF	FF	FF	FF	FF	FF	FF	FF	FF	FF	FF	FF	FF	FF	NN	FF	FF	FF	FF	FF	NA	FF	FF	FF	fn	FF	FF	FF	NA	FF	FF	FF	FF	FF	FF	FF	FF
chr17_51544597_51544648	FF	FF	FF	FF	FF	FF	FF	FF	FF	FF	NA	fn	FF	FF	FF	NA	NA	FF	FF	NA	NA	FF	FF	FF	NN	FF	FF	NA	FF	bf	FF	FF	FF	FF	NA	NA	FF	FF	NA	FF	NA	FF	NA	FF	FF	NA	FF	FF	NA
chr17_51603241_51603266	FF	FF	FF	NA	NA	NA	FF	FF	FF	FF	FF	FF	FF	FF	FF	NA	NA	FF	FF	FF	FF	FF	NA	FF	FF	NN	FF	FF	FF	FF	FF	FF	FF	FF	FF	FF	NA	NA	FF	FF	FF	FF	FF	NA	NA	FF	FF	NA	FF
chr17_51607593_51607632	DD	DD	DD	DD	BB	NA	DD	BB	DD	BB	BB	DD	DD	BB	BB	BB	DD	DD	DD	DD	DD	BB	BB	DD	BB	BB	DD	DD	DD	BB	DD	DD	DD	DD	DD	BB	BB	BB	DD	BB	BB	DD	BB	BB	BB	DD	DD	BB	DD
chr17_51675659_51675686	FF	FF	NA	FF	FF	FF	FF	FF	FF	NN	FF	FF	FF	FF	FF	FF	FF	FF	FF	FF	FF	FF	FF	FF	FF	FF	FF	FF	FF	NA	NA	FF	FF	FF	FF	FF	FF	FF	NA	FF	NA	fn	FF	FF	FF	FF	FF	FF	FF
chr17_51676243_51676278	DD	DD	DD	DD	DD	DD	DD	DD	DD	BB	DD	DD	DD	DD	DD	DD	DD	DD	DD	DD	DD	DD	DD	DD	DD	BB	DD	DD	DD	BB	DD	DD	DD	DD	DD	BB	BB	BB	DD	BB	BB	DD	BB	BB	BB	DD	DD	BB	DD
chr17_51685570_51685621	dn	DD	DD	DD	BB	NN	DD	BB	DD	BB	NN	DD	DD	NA	BB	BB	NA	DD	DD	DD	DD	NA	BB	DD	BB	NA	DD	bd	DD	NA	DD	DD	DD	DD	DD	NN	BB	BB	DD	BB	bn	DD	BB	BB	BB	NA	DD	BB	NA
chr17_51696192_51696230	DD	DD	DD	DD	BB	BB	DD	BB	DD	BB	NA	DD	DD	NA	BB	BB	DD	DD	DD	DD	DD	bn	BB	DD	BB	NA	DD	DD	DD	BB	DD	DD	DD	DD	DD	BB	bn	NN	DD	BB	NA	DD	BB	BB	NA	DD	DD	BB	DD
chr17_51714068_51714091	DD	dd	dd	dd	BB	BB	DD	BB	DD	BB	BB	dd	dd	BB	BB	BB	DD	DD	dd	dd	dd	BB	BB	dd	BB	BB	dd	dd	DD	BB	dd	dd	dd	dd	dd	BB	BB	BB	DD	BB	BB	DD	BB	BB	BB	dd	dd	BB	dd
chr17_51727018_51727029	DD	DD	DD	DD	BB	BB	DD	BB	DD	BB	BB	DD	DD	BB	BB	BB	DD	DD	DD	DD	DD	BB	BB	DD	BB	BB	DD	DD	DD	BB	DD	DD	DD	DD	DD	BB	BB	BB	DD	BB	BB	DD	BB	BB	BB	DD	DD	BB	DD
chr17_51830888_51830947	DD	DD	DD	DD	NA	NA	DD	NN	NA	NN	NA	DD	DD	NN	NN	NN	DD	DD	DD	DD	DD	nn	NA	DD	NN	NA	NA	DD	DD	NA	DD	DD	DD	DD	DD	bn	BB	bn	DD	BB	BB	DD	bn	BB	nn	NA	DD	NA	DD
chr17_51861903_51861942	DD	DD	DD	DD	BB	BB	DD	BB	DD	BB	BB	DD	DD	BB	BB	BB	DD	DD	DD	DD	DD	BB	BB	DD	BB	BB	DD	DD	DD	BB	DD	DD	DD	DD	DD	BB	BB	BB	DD	BB	BB	DD	BB	BB	BB	DD	DD	BB	DD
chr17_51890245_51890304	DD	DD	DD	DD	BB	BB	DD	BB	DD	BB	BB	DD	DD	BB	BB	NA	DD	DD	NA	DD	DD	BB	BB	DD	bn	NA	DD	DD	DD	NA	DD	DD	DD	DD	DD	BB	BB	BB	DD	BB	NA	DD	NN	BB	NA	DD	DD	BB	DD
chr17_51908596_51908611	DD	DD	DD	DD	BB	BB	DD	BB	DD	BB	BB	DD	DD	BB	BB	BB	DD	DD	DD	DD	DD	BB	BB	DD	BB	BB	DD	DD	DD	BB	DD	DD	DD	DD	DD	BB	BB	BB	DD	BB	BB	DD	BB	BB	BB	DD	DD	BB	DD
chr17_51913967_51913999	DD	DD	DD	DD	BB	BB	DD	BB	DD	BB	BB	DD	DD	BB	BB	BB	DD	DD	DD	DD	NA	BB	BB	DD	NA	NA	DD	NA	DD	BB	DD	DD	NA	DD	NA	BB	BB	BB	DD	BB	BB	NA	BB	BB	BB	DD	DD	BB	DD
chr17_52021287_52021318	DD	DD	DD	DD	BB	BB	DD	BB	DD	BB	BB	DD	DD	BB	BB	BB	DD	DD	DD	DD	DD	BB	BB	DD	BB	BB	DD	DD	DD	BB	DD	DD	DD	DD	DD	BB	BB	BB	DD	BB	BB	DD	BB	BB	BB	DD	DD	BB	DD
chr17_52031952_52031979	DD	DD	DD	DD	BB	BB	DD	BB	DD	BB	BB	DD	DD	BB	BB	BB	DD	DD	DD	DD	DD	BB	BB	DD	BB	BB	DD	DD	DD	BB	DD	DD	DD	DD	DD	BB	BB	BB	DD	BB	BB	DD	BB	BB	BB	DD	DD	BB	DD
chr17_52039920_52039959	DD	DD	DD	DD	BB	NA	DD	BB	DD	NA	NA	DD	DD	BB	NA	BB	NA	DD	DD	DD	NA	BB	BB	DD	BB	NA	DD	DD	NA	NA	DD	DD	DD	DD	DD	NA	BB	BB	DD	NA	NA	DD	NA	BB	BB	DD	DD	BB	DD
chr17_52047663_52047690	DD	DD	DD	DD	BB	BB	DD	BB	DD	BB	BB	DD	DD	BB	BB	BB	DD	DD	DD	DD	DD	BB	BB	DD	BB	BB	DD	DD	DD	BB	DD	DD	DD	DD	DD	BB	BB	BB	DD	BB	BB	DD	BB	BB	BB	DD	DD	BB	DD
chr17_52053353_52053412	DD	DD	DD	DD	BB	NN	DD	BB	DD	BB	NA	DD	DD	BB	NN	BB	DD	DD	DD	DD	DD	NA	NN	DD	BB	BB	DD	DD	NA	NA	DD	DD	DD	DD	DD	BB	BB	BB	DD	BB	BB	DD	BB	BB	BB	DD	DD	BB	DD
chr17_52054067_52054090	DD	DD	DD	DD	BB	BB	DD	BB	DD	BB	BB	DD	DD	BB	BB	BB	DD	DD	DD	DD	DD	BB	BB	DD	BB	BB	DD	DD	DD	BB	DD	DD	DD	DD	DD	BB	BB	BB	DD	BB	BB	DD	BB	BB	BB	DD	DD	BB	DD
chr17_52059505_52059532	DD	DD	NN	DD	NA	BB	DD	BB	DD	BB	BB	DD	NA	BB	BB	BB	DD	DD	DD	DD	DD	BB	BB	DD	BB	NA	DD	DD	DD	NA	DD	DD	DD	DD	DD	NA	BB	BB	DD	BB	BB	DD	BB	BB	BB	dn	DD	BB	NA
chr17_52060871_52060886	DD	DD	DD	DD	BB	BB	DD	BB	DD	BB	BB	DD	DD	BB	BB	BB	DD	DD	DD	DD	DD	BB	BB	DD	BB	BB	DD	DD	DD	BB	DD	DD	DD	DD	DD	BB	BB	BB	DD	BB	BB	DD	BB	BB	BB	DD	DD	BB	DD
chr17_52127954_52127978	DD	DD	DD	DD	BB	BB	DD	BB	DD	BB	BB	DD	DD	BB	BB	BB	DD	DD	DD	DD	DD	BB	BB	DD	BB	BB	DD	DD	DD	BB	DD	DD	DD	DD	DD	BB	BB	BB	DD	BB	BB	DD	BB	BB	BB	DD	DD	BB	DD
chr17_52129616_52129631	DD	DD	DD	DD	BB	BB	DD	BB	DD	BB	BB	DD	DD	BB	BB	BB	DD	DD	DD	DD	DD	BB	BB	DD	BB	BB	DD	DD	DD	BB	DD	DD	DD	DD	DD	BB	BB	BB	DD	BB	BB	DD	BB	BB	BB	DD	DD	BB	DD
chr17_52130657_52130676	DD	DD	DD	DD	BB	BB	DD	BB	DD	BB	BB	DD	DD	BB	BB	BB	DD	DD	DD	DD	DD	BB	BB	DD	BB	BB	DD	DD	DD	BB	DD	DD	DD	DD	DD	BB	BB	BB	DD	BB	BB	DD	BB	BB	BB	DD	DD	BB	DD
chr17_52131880_52131893	DD	DD	DD	DD	BB	BB	DD	BB	DD	BB	BB	DD	DD	BB	BB	BB	DD	DD	DD	DD	DD	BB	BB	DD	BB	BB	DD	DD	DD	BB	DD	DD	DD	DD	DD	BB	BB	BB	DD	BB	BB	DD	BB	BB	BB	DD	DD	BB	DD
chr17_52169362_52169373	DD	DD	DD	DD	BB	BB	DD	BB	DD	BB	BB	DD	DD	BB	BB	BB	DD	DD	DD	DD	DD	BB	BB	DD	BB	BB	DD	DD	DD	BB	DD	DD	DD	DD	DD	BB	BB	BB	DD	BB	BB	DD	DD	BB	BB	DD	DD	BB	DD
chr17_52193652_52193687	DD	DD	DD	DD	BB	BB	DD	BB	DD	BB	BB	DD	DD	BB	BB	BB	DD	DD	DD	DD	DD	BB	BB	DD	BB	BB	DD	DD	DD	BB	DD	DD	DD	DD	DD	BB	BB	BB	DD	BB	BB	DD	DD	BB	BB	DD	DD	BB	DD
chr17_52203093_52203128	DD	DD	DD	DD	UU	UU	DD	UU	DD	UU	UU	DD	DD	UU	UU	UU	DD	DD	DD	DD	DD	UU	UU	DD	NA	UU	DD	DD	DD	UU	DD	DD	DD	DD	DD	UU	UU	UU	DD	NA	NA	DD	DD	UU	UU	DD	DD	UU	DD
chr17_52241987_52242038	DD	DD	DD	DD	BB	BB	DD	BB	DD	BB	BB	DD	DD	BB	BB	BB	DD	DD	DD	DD	DD	BB	BB	DD	BB	BB	DD	DD	DD	BB	DD	DD	DD	DD	DD	BB	BB	BB	DD	BB	BB	DD	DD	BB	BB	DD	DD	BB	DD
chr17_52310221_52310272	NA	DD	bd	NA	NN	NN	NA	NN	DD	NN	NA	NA	DD	NN	NN	nn	DD	NA	BB	DD	DD	NN	NN	BB	NN	BB	NA	DD	DD	BB	NA	BB	DD	DD	DD	BB	BB	NA	DD	BB	BB	NA	DD	BB	NA	DD	DD	BB	DD
chr17_52334102_52334133	DD	DD	DD	DD	BB	BB	DD	BB	DD	BB	BB	DD	DD	BB	BB	BB	DD	DD	DD	DD	DD	BB	BB	DD	BB	BB	DD	DD	DD	BB	DD	DD	DD	DD	DD	BB	BB	BB	DD	BB	BB	DD	DD	BB	BB	DD	DD	BB	DD
chr17_52350332_52350355	DD	DD	DD	DD	BB	BB	DD	BB	DD	BB	BB	DD	DD	BB	BB	BB	DD	DD	DD	DD	DD	BB	BB	DD	BB	BB	DD	DD	DD	BB	DD	DD	DD	DD	DD	BB	BB	BB	DD	BB	BB	DD	DD	BB	BB	DD	DD	BB	DD
chr17_52366663_52366674	DD	DD	DD	DD	BB	BB	DD	BB	DD	BB	BB	DD	DD	BB	BB	BB	DD	DD	DD	DD	DD	BB	BB	DD	BB	BB	DD	DD	DD	BB	DD	DD	DD	DD	DD	BB	BB	BB	DD	BB	BB	DD	DD	BB	BB	DD	DD	BB	DD
chr17_52433151_52433185	DD	DD	DD	DD	BB	BB	DD	BB	DD	BB	BB	NA	DD	BB	BB	BB	dn	DD	DD	DD	DD	BB	NA	DD	NA	BB	DD	DD	DD	BB	DD	DD	DD	NA	DD	BB	BB	BB	DD	BB	NA	DD	DD	BB	BB	DD	dn	BB	DD
chr17_52447569_52447604	DD	DD	DD	DD	BB	BB	DD	BB	DD	BB	BB	DD	DD	BB	BB	BB	DD	DD	DD	DD	DD	BB	BB	DD	BB	BB	DD	DD	DD	BB	DD	DD	DD	DD	DD	BB	BB	BB	DD	BB	BB	DD	DD	BB	BB	DD	DD	BB	DD
chr17_52457566_52457581	DD	DD	DD	DD	BB	BB	DD	BB	DD	BB	BB	DD	DD	BB	BB	BB	DD	DD	DD	DD	DD	BB	BB	DD	BB	BB	DD	DD	DD	BB	DD	DD	DD	DD	DD	BB	BB	BB	DD	BB	BB	DD	DD	BB	BB	DD	DD	BB	DD
chr17_52502354_52502369	DD	DD	DD	DD	BB	BB	DD	BB	DD	BB	BB	DD	DD	BB	BB	BB	DD	dn	DD	DD	DD	BB	BB	DD	BB	BB	dn	DD	DD	BB	DD	DD	DD	DD	DD	BB	BB	BB	DD	BB	BB	DD	DD	BB	BB	DD	DD	BB	dn
chr17_52509016_52509047	DD	DD	DD	DD	BB	BB	DD	BB	DD	BB	BB	DD	DD	BB	BB	BB	DD	DD	DD	DD	DD	BB	BB	DD	BB	BB	DD	DD	DD	BB	dn	DD	DD	DD	DD	BB	BB	BB	DD	BB	BB	DD	DD	BB	BB	DD	DD	BB	DD
chr17_52528002_52528033	DD	NA	NA	DD	BB	BB	DD	BB	DD	BB	BB	DD	NA	BB	BB	BB	NA	DD	DD	NN	DD	BB	BB	DD	BB	NA	DD	NA	DD	BB	DD	NA	NA	NA	DD	BB	BB	BB	DD	BB	BB	DD	DD	BB	BB	NA	NA	BB	DD
chr17_52550542_52550573	DD	DD	DD	DD	BB	BB	DD	BB	DD	BB	BB	DD	DD	BB	BB	BB	DD	DD	DD	DD	NA	BB	BB	DD	BB	BB	DD	DD	DD	BB	DD	DD	DD	DD	DD	NN	NN	BB	DD	BB	BB	DD	DD	BB	BB	DD	DD	BB	DD
chr17_52582310_52582341	DD	DD	DD	DD	BB	BB	DD	BB	DD	BB	BB	DD	DD	BB	BB	BB	DD	DD	DD	DD	DD	BB	BB	DD	BB	BB	DD	DD	DD	BB	DD	DD	BB	DD	DD	BB	BB	BB	DD	BB	BB	DD	DD	BB	BB	DD	DD	BB	DD
chr17_52594846_52594889	DD	NA	DD	DD	bn	BB	NN	BB	NN	BB	BB	dn	NN	BB	BB	BB	dn	NN	NA	NN	dn	BB	BB	NA	BB	BB	NA	NN	NN	NA	NA	NN	BB	dn	NA	BB	BB	BB	dn	BB	NA	NN	DD	BB	BB	DD	bd	BB	NN
chr17_52598075_52598088	DD	DD	DD	DD	BB	BB	DD	BB	DD	BB	BB	DD	DD	BB	BB	BB	DD	DD	DD	DD	DD	BB	BB	DD	BB	BB	DD	DD	DD	BB	DD	DD	BB	DD	DD	BB	BB	BB	DD	BB	BB	DD	DD	BB	BB	DD	DD	BB	DD
chr17_52607079_52607106	FF	FF	FF	FF	FF	FF	FF	FF	FF	FF	FF	FF	FF	FF	FF	FF	FF	FF	FF	FF	FF	FF	FF	FF	FF	FF	FF	FF	FF	FF	FF	FF	FF	FF	FF	FF	FF	FF	FF	FF	NA	FF	FF	FF	FF	FF	FF	FF	FF
chr17_52608178_52608212	DD	DD	DD	DD	BB	BB	DD	BB	DD	BB	BB	DD	DD	BB	BB	BB	DD	DD	DD	DD	DD	BB	BB	DD	BB	BB	DD	DD	DD	BB	DD	DD	BB	DD	DD	BB	BB	BB	DD	BB	BB	DD	DD	BB	BB	DD	DD	BB	DD
chr17_52609669_52609710	DD	DD	DD	DD	BB	BB	DD	BB	DD	BB	BB	DD	DD	BB	BB	BB	DD	DD	DD	DD	DD	BB	BB	DD	BB	BB	DD	DD	DD	BB	DD	DD	BB	DD	DD	BB	BB	BB	DD	BB	BB	DD	DD	BB	BB	DD	DD	BB	DD
chr17_52610744_52610775	DD	DD	DD	DD	BB	BB	DD	BB	DD	BB	BB	DD	DD	BB	BB	BB	DD	DD	DD	DD	DD	BB	BB	DD	BB	BB	DD	DD	DD	BB	DD	DD	BB	DD	DD	BB	BB	BB	DD	BB	BB	DD	DD	BB	BB	DD	DD	BB	DD
chr17_52613593_52613619	DD	DD	DD	DD	BB	BB	DD	BB	DD	BB	BB	DD	DD	BB	BB	BB	DD	DD	DD	DD	DD	BB	BB	DD	BB	BB	DD	DD	DD	BB	DD	DD	BB	DD	DD	BB	BB	BB	DD	BB	BB	DD	DD	BB	BB	DD	DD	BB	DD
chr17_52625282_52625296	DD	DD	DD	DD	BB	BB	dn	BB	dn	BB	BB	bd	dn	BB	BB	BB	DD	DD	DD	DD	dn	BB	BB	dn	BB	BB	DD	dn	DD	BB	DD	DD	BB	DD	DD	BB	BB	BB	DD	BB	BB	DD	DD	BB	BB	DD	DD	BB	DD
chr17_52635185_52635204	DD	DD	DD	DD	BB	BB	DD	BB	DD	BB	BB	DD	DD	BB	BB	BB	DD	DD	DD	DD	dn	BB	BB	DD	BB	BB	DD	DD	DD	BB	DD	DD	BB	DD	DD	BB	BB	BB	dn	BB	BB	DD	DD	BB	BB	DD	DD	BB	DD
chr17_52671934_52671945	DD	DD	DD	DD	BB	BB	DD	BB	DD	BB	BB	DD	DD	BB	BB	BB	DD	DD	DD	DD	DD	BB	BB	DD	BB	BB	DD	DD	DD	BB	DD	DD	BB	DD	DD	BB	BB	BB	DD	BB	BB	DD	DD	BB	BB	DD	DD	BB	DD
chr17_52691969_52692013	DD	DD	DD	DD	BB	BB	DD	BB	DD	BB	BB	DD	DD	BB	BB	BB	DD	DD	DD	DD	DD	BB	BB	DD	BB	BB	DD	DD	DD	BB	DD	DD	BB	DD	DD	BB	BB	BB	DD	BB	BB	DD	DD	BB	BB	DD	DD	BB	DD
chr17_52731688_52731759	NA	DD	DD	DD	BB	BB	DD	BB	DD	BB	BB	DD	DD	BB	BB	NA	DD	DD	DD	DD	DD	BB	NA	NA	DD	NA	DD	dn	DD	BB	NA	NA	BB	NA	NA	BB	NA	BB	DD	BB	BB	NA	DD	BB	NA	DD	DD	BB	NA
chr17_52795018_52795047	DD	DD	DD	DD	BB	BB	DD	BB	DD	BB	BB	DD	DD	BB	BB	BB	DD	DD	DD	DD	DD	BB	BB	DD	BB	BB	DD	DD	DD	BB	DD	DD	BB	DD	DD	BB	BB	BB	DD	BB	BB	DD	DD	BB	BB	DD	DD	BB	DD
chr17_52805418_52805447	FF	FF	FF	NN	FF	FF	FF	FF	NA	FF	FF	FF	FF	FF	FF	FF	FF	FF	FF	FF	FF	FF	FF	FF	FF	FF	FF	FF	FF	FF	FF	FF	FF	FF	FF	FF	FF	FF	FF	FF	FF	FF	FF	FF	FF	FF	FF	FF	FF
chr17_52840565_52840588	DD	DD	DD	DD	BB	BB	DD	BB	DD	BB	BB	DD	DD	BB	BB	BB	DD	DD	DD	DD	DD	BB	BB	DD	BB	BB	DD	DD	DD	BB	DD	DD	BB	DD	DD	BB	BB	BB	DD	BB	BB	DD	DD	BB	BB	DD	DD	BB	DD
chr17_52887311_52887334	DD	DD	DD	DD	BB	BB	DD	BB	DD	BB	BB	DD	DD	BB	BB	BB	DD	DD	DD	DD	DD	BB	BB	DD	BB	BB	DD	DD	DD	BB	DD	DD	BB	DD	DD	BB	BB	BB	DD	BB	BB	DD	DD	BB	BB	DD	DD	BB	DD
chr17_52893658_52893702	UU	UU	UU	UU	NA	UU	NA	UU	UU	NA	UU	NA	UU	UU	UU	UU	UU	UU	UU	UU	UU	UU	UU	UU	UU	NA	NA	UU	UU	NA	NA	UU	NA	UU	NA	UU	NA	UU	UU	NA	UU	UU	UU	UU	NA	NA	UU	UU	UU
chr17_52915006_52915061	NN	NA	NA	NN	BB	NA	NN	BB	NN	NA	BB	NN	NN	BB	BB	NN	nn	NN	NN	NA	NA	BB	NA	NN	NN	NA	NN	NN	NN	BB	NA	NN	BB	NN	NN	NA	BB	BB	NN	NN	BB	NN	nn	BB	BB	NN	DD	BB	DD
chr17_53085543_53085598	DD	DD	BB	DD	BB	bn	DD	NN	DD	NN	NN	DD	DD	NN	bn	NA	DD	DD	DD	DD	DD	NN	nn	NA	NA	NA	DD	DD	DD	NA	DD	DD	NN	DD	DD	NA	NN	nn	NA	NN	BB	DD	DD	NN	NA	DD	NA	NN	DD
chr17_53195689_53195706	NA	FF	FF	FF	FF	FF	FF	FF	FF	FF	FF	FF	NA	FF	FF	FF	FF	NA	FF	FF	fn	FF	FF	FF	FF	FF	FF	NA	FF	NA	fn	FF	FF	fn	FF	NA	FF	FF	FF	FF	NA	FF	fn	FF	FF	FF	FF	FF	FF
chr17_53206357_53206384	NA	NA	DD	DD	NA	NA	DD	BB	DD	BB	BB	DD	NA	BB	BB	BB	BB	NA	DD	NA	DD	BB	BB	NA	BB	BB	DD	DD	DD	BB	DD	NA	BB	DD	DD	BB	NA	BB	DD	NA	NA	NA	DD	BB	BB	DD	DD	BB	NA
chr17_53295072_53295116	DD	DD	DD	DD	BB	BB	DD	BB	DD	BB	BB	DD	DD	BB	BB	BB	DD	DD	DD	DD	DD	BB	BB	DD	BB	BB	DD	DD	DD	BB	DD	DD	BB	DD	DD	BB	BB	BB	DD	BB	BB	DD	DD	BB	BB	DD	DD	BB	DD
chr17_53298939_53298978	DD	DD	NA	DD	BB	BB	DD	BB	NA	BB	BB	DD	DD	BB	BB	BB	DD	NA	DD	NA	DD	BB	BB	DD	BB	BB	DD	NA	DD	BB	DD	DD	NA	DD	DD	BB	BB	BB	DD	BB	BB	NA	NN	BB	BB	DD	DD	BB	DD
chr17_53310105_53310120	DD	DD	DD	DD	BB	BB	DD	BB	DD	BB	BB	DD	DD	BB	BB	BB	DD	DD	DD	DD	DD	BB	BB	DD	DD	BB	DD	DD	DD	BB	DD	DD	BB	DD	DD	BB	BB	BB	DD	BB	BB	DD	DD	BB	BB	DD	DD	BB	DD
chr17_53324406_53324465	FF	FF	FF	FF	NA	NA	FF	FF	FF	FF	FF	FF	FF	FF	FF	FF	FF	FF	NA	FF	NA	FF	FF	FF	FF	FF	FF	FF	NN	FF	FF	FF	FF	FF	FF	FF	NA	FF	FF	FF	FF	FF	NA	FF	FF	NA	NA	FF	FF
chr17_53340106_53340145	DD	DD	DD	DD	BB	BB	DD	BB	DD	BB	BB	DD	DD	BB	BB	BB	DD	DD	DD	DD	DD	BB	BB	DD	DD	BB	DD	DD	DD	BB	DD	DD	BB	DD	DD	BB	BB	BB	DD	BB	BB	DD	DD	BB	BB	DD	DD	BB	DD
chr17_53368427_53368458	DD	DD	DD	DD	BB	BB	DD	BB	DD	BB	BB	DD	DD	bd	BB	BB	DD	DD	DD	DD	DD	BB	BB	DD	DD	BB	DD	DD	DD	BB	DD	DD	BB	DD	DD	BB	BB	BB	DD	BB	BB	DD	DD	BB	BB	DD	DD	BB	DD
chr17_53387829_53387876	DD	DD	DD	DD	BB	BB	DD	NA	DD	bn	BB	DD	DD	BB	BB	BB	DD	DD	DD	DD	DD	BB	BB	NA	DD	BB	DD	DD	DD	BB	DD	NA	NA	DD	DD	NA	NN	bn	DD	BB	BB	DD	DD	BB	BB	DD	DD	BB	DD
chr17_53436800_53436851	FF	NA	NN	NN	NA	NA	FF	NA	FF	NN	FF	NA	FF	NN	FF	FF	NA	FF	FF	NN	NA	FF	FF	FF	FF	NA	NN	FF	FF	NA	NN	FF	FF	FF	NA	NA	FF	NA	FF	FF	NA	FF	FF	FF	FF	FF	NN	FF	NN
chr17_53480983_53480994	DD	DD	bd	DD	BB	BB	DD	BB	DD	BB	BB	bd	DD	BB	BB	BB	DD	DD	bd	bd	bd	BB	BB	bd	DD	BB	bd	DD	DD	BB	bd	bd	BB	bd	bd	BB	BB	BB	bd	BB	BB	bd	bd	BB	BB	DD	bd	BB	bd
chr17_53491597_53491624	df	DD	df	df	FF	FF	df	FF	df	FF	FF	df	df	FF	FF	FF	df	df	df	dn	df	FF	FF	df	df	FF	df	df	df	FF	df	dn	FF	df	dn	FF	FF	FF	df	FF	FF	dn	df	FF	FF	df	df	FF	df
chr17_53518110_53518149	DD	DD	DD	DD	BB	BB	DD	BB	DD	BB	BB	DD	DD	BB	BB	BB	DD	DD	DD	DD	DD	BB	BB	DD	DD	BB	DD	DD	DD	BB	BB	DD	BB	DD	DD	BB	BB	BB	DD	BB	BB	DD	DD	BB	BB	DD	DD	BB	DD
chr17_53518250_53518269	DD	DD	DD	DD	BB	BB	DD	BB	DD	BB	BB	DD	DD	BB	BB	BB	DD	DD	DD	DD	DD	BB	BB	DD	DD	BB	DD	DD	DD	BB	DD	DD	BB	DD	DD	BB	BB	BB	DD	BB	BB	DD	DD	BB	BB	DD	DD	BB	DD
chr17_53518290_53518301	DD	DD	DD	DD	BB	BB	DD	BB	DD	BB	BB	DD	DD	BB	BB	BB	DD	DD	DD	DD	DD	BB	BB	DD	DD	BB	DD	DD	DD	BB	DD	DD	BB	DD	DD	BB	BB	BB	DD	BB	BB	DD	DD	BB	BB	DD	DD	BB	DD
chr17_53521331_53521374	DD	DD	DD	DD	BB	BB	DD	BB	DD	BB	BB	DD	DD	BB	BB	BB	DD	DD	DD	DD	DD	BB	BB	DD	DD	BB	DD	DD	DD	BB	DD	DD	BB	DD	DD	bn	BB	BB	DD	BB	BB	DD	DD	BB	BB	DD	DD	BB	DD
chr17_53533690_53533729	NA	NA	DD	NA	NA	BB	NA	BB	DD	NA	BB	DD	DD	BB	NA	BB	DD	NA	DD	NN	DD	BB	BB	DD	DD	NA	DD	DD	DD	BB	NA	DD	BB	DD	DD	BB	BB	BB	DD	BB	BB	DD	DD	BB	BB	NA	NA	BB	DD
chr17_53542290_53542324	DD	DD	DD	DD	BB	BB	DD	BB	DD	BB	BB	DD	DD	BB	BB	BB	DD	DD	DD	DD	DD	BB	BB	DD	DD	BB	DD	DD	DD	BB	DD	DD	BB	DD	DD	BB	BB	BB	DD	BB	BB	DD	DD	BB	BB	DD	DD	BB	DD
chr17_53599614_53599625	DD	DD	DD	DD	BB	BB	DD	BB	DD	BB	BB	DD	DD	BB	BB	BB	DD	DD	DD	DD	DD	BB	BB	DD	DD	BB	DD	DD	DD	BB	DD	DD	BB	DD	DD	BB	BB	BB	DD	BB	BB	DD	DD	BB	BB	DD	DD	BB	DD
chr17_53599966_53599983	DD	DD	DD	DD	BB	BB	DD	BB	DD	BB	BB	DD	DD	BB	BB	BB	DD	DD	DD	DD	DD	BB	BB	DD	DD	BB	DD	DD	DD	BB	DD	DD	BB	DD	DD	BB	BB	BB	DD	BB	BB	DD	DD	BB	BB	DD	DD	BB	DD
chr17_53610653_53610667	DD	DD	DD	DD	BB	BB	DD	BB	DD	BB	BB	DD	DD	BB	BB	BB	DD	DD	DD	DD	DD	BB	BB	DD	DD	BB	DD	DD	DD	BB	DD	DD	BB	DD	DD	BB	BB	BB	DD	BB	BB	DD	DD	BB	BB	DD	DD	BB	DD
chr17_53615454_53615474	DD	DD	DD	DD	BB	BB	DD	BB	DD	BB	BB	DD	DD	BB	BB	BB	DD	DD	DD	DD	DD	BB	BB	DD	DD	BB	DD	DD	DD	BB	DD	DD	BB	DD	DD	BB	BB	BB	dn	BB	BB	DD	DD	BB	BB	DD	DD	BB	DD
chr17_53616373_53616400	DD	DD	DD	DD	BB	BB	DD	BB	DD	BB	BB	DD	DD	BB	BB	BB	DD	DD	DD	DD	DD	bn	BB	DD	DD	BB	DD	DD	DD	BB	DD	DD	BB	DD	DD	BB	BB	BB	DD	BB	BB	DD	DD	BB	BB	DD	DD	BB	DD
chr17_53637303_53637346	BB	BB	BB	BB	bu	BB	BB	BB	NA	BB	BB	UU	BB	BB	BB	BB	NA	NA	NA	BB	uu	BB	BB	BB	BB	BB	BB	BB	BB	BB	BB	BB	BB	BB	BB	BB	BB	BB	BB	BB	BB	NA	BB	BB	BB	NA	BB	BB	BB
chr17_53651019_53651039	DD	DD	DD	DD	BB	BB	DD	BB	DD	BB	BB	DD	DD	BB	BB	BB	DD	DD	DD	DD	DD	BB	BB	DD	DD	BB	DD	DD	DD	BB	DD	DD	BB	DD	DD	BB	BB	BB	DD	BB	BB	DD	DD	BB	BB	DD	DD	BB	DD
chr17_53653773_53653808	FF	FF	FF	FF	NA	FF	FF	FF	FF	FF	FF	FF	FF	FF	FF	FF	FF	FF	FF	FF	FF	FF	FF	FF	FF	NA	FF	FF	FF	FF	FF	FF	FF	FF	FF	NA	FF	FF	FF	FF	FF	FF	FF	FF	FF	NA	FF	FF	FF
chr17_53668565_53668592	DD	DD	DD	DD	BB	BB	DD	BB	DD	BB	BB	DD	DD	BB	BB	BB	DD	DD	DD	DD	DD	BB	BB	dn	DD	BB	DD	DD	DD	BB	DD	DD	BB	DD	DD	BB	BB	BB	DD	BB	BB	DD	DD	BB	BB	DD	DD	BB	DD
chr17_53711763_53711774	DD	DD	DD	DD	BB	BB	DD	BB	DD	BB	BB	DD	DD	BB	BB	BB	DD	DD	DD	DD	DD	BB	BB	DD	DD	BB	DD	DD	DD	BB	DD	DD	BB	DD	DD	BB	BB	BB	DD	BB	BB	DD	DD	BB	BB	DD	DD	BB	DD
chr17_53756431_53756457	DD	DD	DD	DD	BB	BB	DD	BB	DD	BB	BB	DD	DD	BB	BB	BB	DD	DD	DD	DD	DD	BB	BB	DD	DD	BB	DD	DD	DD	BB	DD	DD	BB	DD	DD	BB	BB	BB	DD	BB	BB	DD	DD	BB	BB	DD	DD	BB	DD
chr17_53799039_53799090	DD	DD	DD	DD	NA	NA	DD	BB	DD	BB	BB	DD	DD	BB	BB	BB	DD	DD	DD	DD	DD	BB	BB	DD	DD	NA	DD	DD	DD	NA	DD	DD	BB	DD	DD	BB	NA	BB	DD	BB	BB	DD	DD	BB	BB	DD	DD	NA	DD
chr17_53803528_53803569	DD	DD	DD	DD	BB	BB	DD	BB	DD	BB	BB	DD	DD	bb	bb	bb	DD	DD	DD	DD	DD	bb	bb	DD	DD	bb	DD	DD	DD	BB	DD	DD	bb	DD	DD	BB	BB	bb	DD	bb	bb	DD	DD	bb	BB	DD	DD	bb	DD
chr17_53803951_53803964	df	df	df	df	fn	FF	df	FF	dn	FF	FF	df	df	FF	FF	FF	df	df	df	df	df	FF	FF	df	df	FF	df	df	df	FF	df	df	FF	df	df	FF	FF	FF	df	FF	FF	df	df	FF	FF	df	df	FF	df
chr17_53846835_53846858	DD	DD	DD	DD	BB	BB	DD	BB	DD	BB	BB	DD	DD	BB	BB	BB	DD	DD	DD	DD	DD	BB	BB	DD	DD	BB	DD	DD	DD	BB	DD	DD	BB	DD	DD	BB	BB	BB	DD	BB	BB	DD	DD	BB	BB	DD	DD	BB	DD
chr17_54033354_54033389	DD	DD	DD	DD	BB	BB	DD	BB	DD	BB	BB	DD	DD	BB	BB	BB	DD	DD	DD	DD	DD	BB	BB	DD	DD	BB	DD	DD	DD	BB	DD	DD	BB	DD	DD	BB	BB	BB	DD	BB	BB	DD	DD	BB	BB	DD	DD	BB	DD
chr17_54057294_54057333	DD	DD	DD	DD	BB	BB	DD	BB	DD	BB	BB	DD	DD	BB	BB	BB	DD	DD	DD	DD	DD	BB	BB	DD	DD	BB	DD	DD	DD	BB	DD	DD	BB	DD	DD	BB	BB	BB	DD	BB	BB	DD	DD	BB	BB	DD	DD	BB	DD
chr17_54077604_54077624	dd	DD	DD	DD	BB	BB	DD	BB	DD	BB	BB	DD	DD	BB	BB	BB	dd	DD	DD	DD	DD	BB	BB	DD	DD	BB	dd	dd	DD	bd	dd	dd	BB	DD	DD	BB	BB	BB	DD	BB	BB	DD	DD	BB	BB	DD	DD	BB	DD
chr17_54160814_54160849	DD	DD	DD	DD	BB	BB	DD	BB	DD	BB	BB	DD	DD	BB	BB	BB	DD	DD	DD	DD	DD	BB	BB	DD	DD	BB	DD	DD	DD	BB	DD	DD	BB	DD	DD	BB	BB	BB	DD	BB	BB	DD	DD	BB	BB	DD	DD	BB	DD
chr17_54165384_54165395	DD	DD	DD	bd	BB	BB	DD	BB	DD	BB	BB	DD	bd	BB	BB	BB	DD	DD	DD	DD	bd	BB	BB	DD	DD	BB	bd	DD	bd	BB	DD	bd	BB	DD	DD	BB	BB	BB	bd	BB	BB	DD	DD	BB	BB	DD	DD	BB	DD
chr17_54201028_54201057	DD	DD	NA	DD	BB	BB	NN	BB	DD	BB	BB	NA	DD	BB	BB	BB	DD	dn	DD	DD	NA	BB	BB	DD	DD	NA	DD	DD	DD	BB	DD	NA	BB	DD	DD	BB	NA	BB	DD	NA	BB	DD	DD	BB	BB	NA	NA	BB	DD
chr17_54224052_54224075	DD	DD	DD	DD	BB	BB	DD	BB	DD	BB	BB	DD	DD	BB	BB	BB	DD	DD	DD	DD	DD	BB	BB	DD	DD	BB	DD	DD	DD	BB	DD	DD	BB	DD	DD	BB	BB	BB	DD	BB	BB	DD	DD	BB	BB	DD	DD	BB	DD
chr17_54226390_54226410	DD	dn	DD	DD	BB	BB	DD	BB	DD	BB	BB	DD	DD	BB	BB	BB	DD	dn	DD	DD	DD	BB	BB	DD	DD	BB	DD	DD	DD	BB	DD	dn	BB	DD	DD	BB	BB	BB	DD	BB	BB	DD	DD	BB	BB	DD	DD	BB	DD
chr17_54240451_54240482	DD	DD	DD	DD	BB	BB	DD	BB	DD	BB	BB	DD	DD	BB	BB	BB	DD	DD	DD	DD	DD	BB	BB	DD	DD	BB	DD	DD	DD	BB	DD	DD	BB	DD	DD	BB	BB	BB	DD	BB	BB	DD	DD	BB	BB	DD	DD	BB	DD
chr17_54299907_54299966	NA	NN	NN	nn	FF	FF	NN	NN	NN	fn	FF	NN	NA	FF	FF	FF	NN	NN	NA	NN	NN	FF	NA	FF	NN	NA	FF	FF	FF	FF	NA	FF	FF	FF	FF	FF	FF	FF	FF	FF	FF	NA	FF	fn	fn	NA	FF	FF	FF
chr17_54315581_54315635	DD	DD	DD	NA	BB	BB	DD	BB	DD	BB	BB	DD	DD	BB	BB	BB	DD	DD	DD	DD	DD	BB	BB	NA	DD	BB	DD	DD	DD	BB	DD	NN	BB	DD	DD	BB	BB	BB	DD	BB	BB	DD	DD	BB	BB	DD	DD	NA	DD
chr17_54321001_54321044	dd	dd	dd	dd	BB	BB	dd	BB	dd	BB	BB	nn	dd	BB	BB	BB	dd	dd	dd	dd	DD	BB	BB	dd	dd	BB	dd	dd	dd	bn	dd	dd	BB	dd	dd	BB	BB	BB	dd	BB	BB	dd	dd	BB	BB	dd	dd	BB	dd
chr17_54330763_54330796	DD	DD	DD	DD	bn	BB	DD	BB	DD	bn	BB	DD	DD	BB	BB	BB	DD	DD	DD	DD	DD	BB	BB	DD	DD	BB	dn	DD	DD	BB	DD	DD	BB	DD	DD	BB	BB	BB	DD	BB	BB	DD	DD	BB	BB	DD	DD	BB	DD
chr17_54332618_54332643	DD	NA	DD	dn	BB	NA	dn	BB	NA	BB	bn	NA	DD	BB	BB	BB	DD	DD	DD	DD	DD	BB	NN	NA	DD	BB	DD	DD	DD	BB	NA	DD	BB	DD	DD	BB	bn	BB	DD	BB	BB	NA	NA	BB	BB	NA	DD	NA	DD
chr17_54347394_54347411	DD	DD	DD	DD	BB	BB	DD	BB	DD	BB	BB	DD	DD	BB	BB	BB	DD	DD	DD	DD	DD	BB	BB	DD	DD	BB	DD	DD	DD	BB	DD	DD	BB	DD	DD	BB	BB	BB	DD	BB	BB	DD	DD	BB	BB	DD	DD	BB	DD
chr17_54351220_54351237	DD	DD	DD	DD	BB	BB	DD	BB	DD	BB	BB	DD	DD	BB	BB	BB	DD	DD	DD	DD	DD	BB	BB	DD	DD	BB	DD	DD	DD	BB	DD	DD	BB	DD	DD	BB	BB	BB	DD	BB	BB	DD	DD	BB	BB	DD	DD	BB	DD
chr17_54377120_54377133	dn	DD	DD	DD	BB	BB	DD	BB	DD	BB	BB	DD	DD	BB	BB	BB	DD	DD	DD	DD	DD	BB	BB	DD	DD	BB	DD	DD	DD	BB	DD	DD	BB	DD	dn	BB	BB	BB	DD	BB	BB	DD	DD	BB	BB	DD	DD	BB	DD
chr17_54415274_54415293	DD	DD	DD	DD	BB	BB	DD	BB	DD	BB	BB	DD	DD	BB	BB	BB	DD	DD	DD	DD	DD	BB	BB	DD	DD	BB	DD	DD	DD	BB	DD	DD	BB	DD	DD	BB	BB	BB	DD	BB	BB	DD	DD	BB	BB	DD	DD	BB	DD
chr17_54418440_54418463	DD	DD	DD	DD	BB	BB	DD	BB	DD	BB	BB	DD	DD	BB	BB	BB	DD	DD	DD	DD	DD	BB	BB	DD	DD	BB	DD	DD	DD	BB	DD	DD	BB	DD	DD	BB	BB	BB	DD	BB	BB	DD	DD	BB	BB	DD	DD	BB	DD
chr17_54434131_54434146	DD	DD	DD	DD	BB	BB	DD	BB	DD	BB	BB	DD	DD	BB	BB	BB	DD	DD	DD	DD	DD	BB	BB	DD	DD	BB	DD	DD	DD	BB	DD	DD	BB	DD	DD	BB	BB	BB	DD	BB	BB	DD	DD	BB	BB	DD	DD	BB	DD
chr17_54456202_54456221	DD	DD	DD	DD	BB	BB	DD	BB	DD	BB	BB	DD	DD	BB	BB	BB	DD	DD	DD	DD	DD	BB	BB	DD	DD	BB	DD	DD	DD	BB	DD	DD	BB	DD	DD	BB	BB	BB	DD	BB	BB	DD	DD	BB	BB	DD	DD	BB	DD
chr17_54463370_54463389	DD	DD	DD	DD	BB	BB	DD	BB	DD	BB	BB	DD	DD	BB	BB	BB	DD	DD	DD	DD	DD	BB	BB	DD	DD	BB	DD	DD	DD	BB	DD	DD	BB	DD	DD	BB	BB	BB	DD	BB	BB	DD	DD	BB	BB	DD	DD	BB	DD
chr17_54473022_54473042	DD	DD	DD	DD	BB	BB	DD	BB	DD	BB	BB	DD	DD	BB	BB	BB	DD	DD	DD	DD	DD	BB	BB	DD	DD	BB	DD	DD	DD	BB	DD	DD	BB	DD	DD	BB	BB	BB	DD	BB	BB	DD	DD	BB	BB	DD	DD	BB	DD
chr17_54484625_54484646	DD	DD	DD	DD	BB	BB	DD	BB	DD	BB	BB	DD	DD	BB	BB	BB	DD	DD	DD	DD	DD	BB	BB	DD	DD	BB	DD	DD	DD	BB	DD	DD	BB	DD	DD	BB	BB	BB	DD	BB	BB	DD	DD	BB	BB	DD	DD	BB	DD
chr17_54486167_54486178	DD	DD	DD	DD	BB	BB	DD	BB	DD	BB	BB	DD	DD	BB	BB	BB	DD	DD	DD	DD	DD	BB	BB	DD	DD	BB	DD	DD	DD	BB	DD	DD	BB	DD	DD	BB	BB	BB	DD	BB	BB	DD	DD	BB	BB	DD	dn	BB	DD
chr17_54516515_54516535	DD	DD	DD	DD	BB	BB	DD	BB	DD	BB	BB	DD	DD	BB	BB	BB	DD	DD	DD	DD	DD	BB	BB	DD	DD	BB	DD	DD	DD	BB	DD	DD	BB	DD	DD	BB	BB	BB	DD	BB	BB	DD	DD	BB	BB	DD	DD	BB	DD
chr17_54521787_54521826	DD	DD	DD	DD	BB	BB	DD	BB	DD	BB	BB	DD	DD	BB	BB	BB	DD	DD	DD	DD	DD	BB	BB	DD	DD	BB	DD	DD	DD	BB	DD	DD	BB	DD	DD	BB	BB	BB	DD	BB	BB	DD	DD	BB	BB	DD	DD	BB	DD
chr17_54556474_54556493	DD	DD	DD	DD	BB	BB	DD	BB	DD	BB	BB	DD	DD	BB	BB	BB	DD	DD	DD	DD	DD	BB	BB	DD	DD	BB	DD	DD	DD	BB	DD	DD	BB	DD	DD	BB	BB	BB	DD	BB	BB	DD	DD	BB	BB	DD	DD	BB	DD
chr17_54613356_54613371	DD	DD	DD	DD	BB	BB	DD	BB	DD	BB	BB	DD	DD	BB	BB	BB	DD	DD	DD	DD	DD	BB	BB	DD	DD	BB	DD	DD	DD	BB	DD	DD	BB	DD	DD	BB	BB	BB	DD	BB	BB	DD	DD	BB	BB	DD	DD	BB	DD
chr17_54629267_54629301	DD	DD	DD	DD	BB	BB	DD	BB	DD	BB	BB	DD	DD	BB	BB	BB	DD	DD	DD	DD	DD	BB	BB	DD	DD	BB	DD	DD	DD	BB	DD	DD	BB	DD	DD	BB	BB	BB	DD	BB	BB	DD	DD	BB	BB	DD	DD	BB	DD
chr17_54674086_54674117	DD	DD	DD	DD	BB	BB	DD	BB	DD	BB	BB	DD	DD	BB	BB	BB	DD	DD	DD	DD	DD	bn	BB	DD	DD	BB	DD	dn	DD	BB	DD	DD	BB	DD	DD	BB	BB	BB	DD	BB	BB	DD	DD	BB	BB	DD	dn	BB	DD
chr17_54723136_54723180	DD	DD	DD	DD	NA	BB	BB	BB	DD	BB	BB	DD	DD	BB	BB	BB	DD	DD	BB	DD	DD	BB	BB	DD	NN	BB	DD	DD	DD	BB	DD	DD	BB	dn	DD	NA	BB	BB	DD	BB	BB	DD	NN	BB	BB	DD	DD	BB	NA
chr17_54751981_54752016	NN	DD	DD	DD	BB	BB	DD	BB	DD	BB	BB	DD	DD	BB	BB	BB	DD	DD	DD	DD	DD	BB	BB	DD	DD	NA	DD	DD	DD	BB	DD	DD	NA	DD	DD	BB	BB	BB	DD	BB	BB	DD	DD	BB	BB	DD	DD	BB	DD
chr17_54906500_54906529	FF	FF	FF	FF	FF	FF	FF	FF	FF	FF	FF	FF	FF	FF	FF	FF	FF	FF	FF	FF	FF	FF	FF	FF	FF	FF	FF	FF	FF	FF	FF	FF	FF	FF	FF	FF	FF	FF	FF	FF	FF	FF	FF	FF	FF	FF	FF	FF	FF
chr17_54947569_54947586	DD	DD	DD	DD	BB	BB	DD	BB	DD	BB	BB	DD	DD	BB	BB	BB	DD	DD	DD	DD	DD	BB	BB	DD	DD	BB	DD	DD	DD	BB	DD	DD	BB	DD	DD	BB	BB	BB	DD	BB	BB	DD	DD	BB	BB	DD	DD	BB	bd
chr17_54980610_54980681	NN	NN	NA	NA	NA	NA	NN	BB	NA	BB	BB	NA	NA	BB	BB	BB	NN	NA	NA	NN	NN	BB	BB	NA	NN	BB	NA	DD	DD	BB	NA	NN	BB	NA	NA	BB	NA	BB	DD	BB	NA	DD	DD	BB	BB	NA	NA	BB	NA
chr17_55065150_55065209	DD	DD	DD	DD	BB	BB	DD	BB	DD	BB	BB	DD	DD	BB	BB	BB	DD	DD	DD	DD	DD	BB	BB	DD	DD	BB	DD	DD	DD	BB	DD	DD	BB	DD	DD	BB	BB	BB	DD	BB	BB	DD	DD	BB	BB	DD	DD	BB	DD
chr17_55083768_55083795	DD	DD	DD	DD	BB	BB	DD	BB	DD	BB	BB	DD	DD	BB	BB	BB	DD	DD	DD	DD	DD	BB	BB	DD	DD	BB	DD	DD	DD	BB	DD	DD	BB	DD	DD	BB	BB	BB	DD	BB	BB	DD	DD	BB	BB	DD	DD	BB	DD
chr17_55094004_55094035	DD	DD	DD	DD	BB	BB	DD	BB	DD	BB	BB	DD	DD	BB	BB	BB	DD	DD	DD	DD	DD	BB	BB	DD	DD	BB	DD	dn	DD	BB	DD	DD	BB	DD	DD	BB	BB	BB	DD	BB	BB	DD	DD	BB	BB	DD	DD	BB	DD
chr17_55105031_55105075	DD	DD	DD	DD	BB	BB	DD	BB	DD	BB	BB	DD	DD	BB	BB	BB	DD	DD	DD	DD	DD	BB	BB	DD	DD	BB	DD	DD	DD	BB	DD	DD	BB	DD	DD	BB	BB	BB	DD	BB	BB	DD	DD	BB	BB	DD	DD	BB	DD
chr17_55201071_55201086	DD	DD	DD	DD	BB	BB	DD	BB	DD	BB	BB	DD	DD	BB	BB	BB	DD	DD	DD	DD	DD	BB	BB	DD	DD	BB	DD	DD	DD	BB	DD	DD	BB	DD	DD	BB	BB	BB	DD	BB	BB	DD	DD	BB	BB	DD	DD	BB	DD
chr17_55205260_55205280	DD	DD	DD	DD	BB	BB	DD	BB	DD	BB	BB	DD	DD	BB	BB	BB	DD	DD	DD	DD	DD	BB	BB	DD	DD	BB	DD	DD	DD	BB	DD	DD	BB	DD	DD	BB	BB	BB	DD	BB	BB	DD	DD	BB	BB	DD	DD	BB	DD
chr17_55222602_55222621	DD	DD	DD	DD	BB	BB	DD	BB	DD	BB	BB	DD	DD	BB	BB	BB	DD	DD	DD	DD	DD	BB	BB	DD	DD	BB	DD	DD	DD	BB	DD	DD	BB	DD	DD	BB	BB	BB	DD	BB	BB	DD	DD	BB	BB	DD	DD	BB	DD
chr17_55228144_55228163	DD	DD	DD	DD	BB	BB	DD	BB	DD	BB	BB	DD	DD	BB	BB	BB	DD	DD	DD	DD	DD	BB	BB	DD	DD	BB	DD	DD	DD	BB	DD	DD	BB	DD	DD	BB	BB	BB	DD	BB	BB	DD	DD	BB	BB	DD	DD	BB	DD
chr17_55286933_55286948	DD	DD	DD	DD	BB	BB	DD	BB	DD	BB	BB	DD	DD	BB	BB	BB	DD	DD	DD	DD	DD	BB	BB	DD	DD	BB	DD	DD	DD	BB	DD	DD	BB	DD	DD	BB	BB	BB	DD	BB	BB	DD	DD	BB	BB	DD	DD	BB	DD
chr17_55290598_55290609	DD	DD	BB	DD	BB	BB	DD	BB	DD	BB	BB	DD	DD	BB	BB	BB	DD	DD	DD	DD	DD	BB	BB	DD	DD	BB	DD	DD	DD	BB	DD	BB	BB	DD	DD	BB	BB	BB	DD	BB	BB	DD	DD	BB	BB	DD	DD	BB	DD
chr17_55358702_55358715	DD	DD	BB	DD	BB	BB	DD	BB	dd	BB	BB	DD	DD	BB	BB	BB	DD	DD	DD	DD	DD	BB	BB	DD	DD	BB	dd	DD	DD	BB	dd	BB	BB	DD	DD	BB	BB	BB	DD	BB	BB	dd	NA	BB	BB	DD	DD	BB	dd
chr17_55430988_55431005	dn	DD	BB	DD	BB	BB	DD	BB	dn	BB	BB	DD	dn	BB	BB	BB	DD	dn	dn	DD	dn	BB	BB	dn	DD	BB	DD	dn	dn	BB	dn	BB	BB	dn	dn	BB	BB	BB	dn	BB	BB	dn	BB	BB	BB	DD	dn	BB	DD
chr17_55441879_55441890	DD	DD	BB	DD	BB	BB	DD	BB	DD	BB	BB	DD	DD	BB	BB	BB	DD	DD	DD	DD	DD	BB	BB	DD	DD	BB	DD	DD	DD	BB	DD	BB	BB	DD	DD	BB	BB	BB	DD	BB	BB	DD	BB	BB	BB	DD	DD	BB	DD
chr17_55444045_55444059	DD	DD	BB	DD	BB	BB	DD	BB	DD	BB	BB	DD	DD	BB	BB	BB	DD	DD	DD	DD	DD	BB	BB	DD	DD	BB	DD	DD	DD	BB	DD	BB	BB	DD	DD	BB	BB	BB	DD	BB	BB	DD	BB	BB	BB	DD	DD	BB	DD
chr17_55455399_55455424	df	df	FF	df	FF	fn	df	fn	df	FF	FF	df	dn	FF	FF	FF	df	df	df	df	df	FF	fn	df	df	FF	df	df	df	FF	df	FF	FF	df	df	FF	FF	FF	df	FF	FF	df	FF	FF	FF	df	df	FF	df
chr17_55459309_55459328	DD	DD	BB	DD	BB	BB	DD	BB	DD	BB	BB	DD	DD	BB	BB	BB	DD	DD	DD	DD	DD	BB	BB	DD	DD	BB	DD	DD	DD	BB	DD	BB	BB	DD	DD	BB	BB	BB	DD	BB	BB	DD	BB	BB	BB	DD	DD	BB	DD
chr17_55464521_55464532	DD	DD	bd	DD	BB	BB	DD	BB	DD	BB	BB	DD	DD	BB	BB	BB	DD	DD	DD	DD	DD	BB	BB	DD	DD	BB	DD	DD	DD	BB	DD	BB	BB	DD	DD	BB	BB	BB	DD	BB	BB	DD	BB	BB	BB	DD	DD	BB	DD
chr17_55493651_55493665	DD	DD	BB	DD	BB	BB	DD	BB	DD	BB	BB	DD	DD	BB	BB	BB	DD	DD	DD	DD	DD	BB	BB	DD	DD	BB	DD	DD	DD	BB	DD	BB	BB	DD	DD	BB	BB	BB	DD	BB	BB	DD	BB	BB	BB	DD	DD	BB	DD
chr17_55522070_55522081	DD	DD	BB	DD	BB	BB	DD	BB	DD	BB	BB	DD	DD	BB	BB	BB	DD	DD	DD	DD	DD	BB	BB	DD	DD	BB	DD	DD	DD	BB	DD	BB	BB	DD	DD	bd	BB	BB	DD	BB	BB	DD	BB	BB	BB	DD	DD	BB	DD
chr17_55536470_55536493	DD	DD	BB	DD	BB	BB	DD	BB	DD	BB	BB	DD	DD	BB	BB	BB	DD	DD	DD	DD	DD	BB	BB	DD	DD	BB	DD	DD	DD	BB	DD	BB	BB	DD	DD	BB	BB	BB	DD	BB	BB	DD	BB	BB	BB	DD	DD	BB	DD
chr17_55588372_55588401	DD	DD	BB	DD	BB	BB	DD	BB	DD	BB	BB	DD	DD	BB	BB	BB	DD	DD	DD	DD	DD	BB	BB	DD	DD	BB	DD	DD	dn	BB	DD	BB	BB	DD	DD	BB	BB	BB	DD	BB	BB	DD	BB	BB	BB	DD	DD	BB	DD
chr17_55618867_55618882	DD	DD	BB	DD	BB	BB	DD	BB	DD	BB	BB	DD	DD	BB	BB	BB	DD	DD	DD	DD	DD	BB	BB	DD	DD	BB	DD	DD	DD	BB	DD	BB	BB	DD	DD	BB	BB	BB	DD	BB	BB	DD	BB	BB	BB	DD	DD	BB	DD
chr17_55729005_55729039	FF	FF	FF	FF	FF	FF	FF	FF	NA	FF	FF	FF	FF	NA	FF	FF	FF	FF	FF	NA	FF	FF	FF	FF	FF	NA	FF	FF	FF	FF	FF	FF	FF	FF	FF	FF	FF	FF	FF	NN	NA	FF	FF	FF	FF	FF	FF	FF	NA
chr17_55917345_55917376	FF	FF	FF	FF	FF	FF	FF	FF	FF	FF	FF	FF	FF	FF	FF	FF	FF	FF	FF	FF	FF	FF	FF	FF	FF	FF	FF	FF	FF	FF	FF	FF	FF	FF	FF	FF	FF	FF	FF	FF	FF	FF	FF	FF	FF	FF	FF	FF	FF
chr17_55935277_55935320	FF	FF	FF	FF	FF	FF	FF	FF	FF	FF	FF	FF	FF	NA	NA	FF	FF	FF	FF	FF	FF	FF	FF	NA	FF	FF	FF	FF	FF	FF	FF	NN	FF	FF	FF	FF	FF	FF	FF	FF	FF	FF	FF	FF	FF	FF	FF	FF	FF
chr17_55947193_55947220	FF	FF	FF	FF	FF	FF	NA	FF	FF	FF	FF	FF	FF	FF	FF	FF	FF	FF	FF	FF	FF	FF	FF	FF	FF	FF	FF	FF	FF	FF	FF	FF	FF	FF	FF	FF	FF	FF	FF	FF	NN	FF	FF	FF	FF	NA	FF	FF	FF
chr17_56223175_56223210	FF	FF	NN	NA	FF	NA	FF	FF	FF	FF	FF	FF	FF	FF	FF	FF	FF	FF	FF	FF	FF	FF	NA	NA	FF	FF	NA	FF	FF	NA	FF	FF	FF	NA	NA	NA	NA	FF	FF	FF	NA	FF	NA	FF	FF	FF	FF	FF	FF
chr17_56298169_56298220	FF	NA	NN	FF	FF	FF	FF	FF	NA	FF	FF	NA	FF	FF	FF	FF	FF	FF	FF	NA	FF	FF	FF	FF	FF	NA	FF	FF	FF	FF	FF	FF	FF	FF	FF	FF	FF	FF	NA	fn	NA	FF	FF	NA	FF	FF	FF	NA	FF
chr17_56373848_56373865	DD	DD	BB	DD	BB	BB	DD	BB	DD	BB	BB	DD	DD	BB	bd	BB	DD	DD	DD	DD	DD	BB	BB	DD	DD	BB	DD	DD	DD	BB	DD	BB	BB	DD	DD	BB	BB	BB	DD	BB	BB	DD	BB	BB	BB	DD	DD	BB	DD
chr17_56427376_56427403	FF	FF	FF	FF	FF	FF	FF	FF	FF	FF	FF	FF	FF	NN	FF	FF	FF	FF	FF	FF	FF	FF	FF	FF	FF	FF	FF	FF	FF	FF	NA	FF	FF	FF	NA	NA	NA	FF	FF	FF	NA	FF	FF	FF	FF	FF	FF	FF	FF
chr17_56672308_56672328	NA	FF	FF	NA	FF	FF	fn	FF	NA	FF	FF	FF	NA	FF	FF	NA	FF	FF	FF	FF	FF	fn	FF	NA	FF	FF	FF	fn	NA	NA	FF	NA	FF	FF	FF	NA	FF	FF	FF	NA	FF	FF	fn	FF	FF	NA	FF	fn	FF
chr17_56798257_56798312	NA	FF	FF	FF	FF	FF	NA	fn	FF	NA	NA	FF	FF	fn	FF	FF	FF	NA	FF	FF	FF	FF	NA	FF	FF	NN	NA	FF	FF	FF	NA	FF	FF	FF	FF	FF	NA	fn	FF	FF	NA	NA	NA	FF	FF	FF	FF	fn	FF
chr17_56874637_56874668	FF	FF	FF	FF	FF	FF	FF	FF	FF	FF	FF	FF	FF	FF	FF	FF	FF	FF	FF	FF	FF	FF	FF	FF	FF	FF	FF	FF	FF	FF	FF	FF	FF	FF	FF	FF	FF	FF	FF	FF	FF	FF	FF	FF	FF	FF	FF	FF	FF
chr17_57046783_57046830	DD	DD	BB	BB	BB	bd	DD	BB	DD	BB	BB	DD	DD	BB	BB	BB	DD	DD	DD	DD	DD	BB	BB	DD	DD	BB	DD	DD	DD	BB	DD	BB	BB	DD	DD	BB	BB	BB	DD	BB	BB	DD	BB	BB	BB	DD	DD	BB	DD
chr17_57071334_57071360	FF	FF	FF	FF	FF	FF	FF	FF	FF	FF	FF	FF	FF	FF	FF	FF	FF	FF	FF	FF	FF	NA	FF	FF	FF	FF	FF	FF	FF	FF	FF	FF	FF	FF	FF	NA	FF	FF	FF	FF	fn	FF	FF	FF	FF	NA	FF	NA	FF
chr17_57082306_57082353	NN	NN	FF	FF	NA	FF	NN	FF	NN	FF	FF	NN	NN	FF	FF	FF	NN	NN	NA	NN	NN	FF	FF	NN	NN	NA	NN	NA	NN	FF	NN	FF	FF	NN	NN	FF	FF	FF	NN	FF	NA	NN	FF	FF	FF	NN	NA	NA	NN
chr17_57084921_57084944	DD	DD	BB	BB	BB	BB	DD	BB	DD	BB	BB	DD	DD	BB	BB	BB	DD	DD	DD	DD	DD	BB	BB	DD	DD	BB	DD	DD	DD	BB	DD	BB	BB	DD	DD	BB	BB	BB	DD	BB	BB	DD	BB	BB	BB	DD	DD	BB	DD
chr17_57103286_57103299	DD	DD	BB	BB	BB	BB	DD	BB	DD	BB	BB	DD	DD	BB	BB	BB	DD	DD	DD	DD	DD	BB	BB	DD	DD	bd	DD	DD	DD	BB	DD	BB	BB	DD	DD	BB	BB	BB	DD	BB	BB	DD	BB	BB	BB	DD	DD	BB	DD
chr17_57153499_57153525	fn	FF	FF	FF	FF	NA	FF	FF	FF	FF	FF	FF	FF	FF	FF	FF	NA	NA	FF	FF	NN	FF	FF	FF	FF	NA	FF	FF	NA	NA	FF	FF	NA	FF	FF	NA	FF	FF	FF	FF	NA	FF	FF	NA	FF	FF	FF	FF	NA
chr17_57167409_57167448	DD	DD	BB	BB	BB	BB	DD	BB	DD	BB	BB	DD	DD	BB	BB	BB	DD	DD	DD	DD	DD	BB	BB	DD	DD	BB	DD	DD	DD	BB	DD	BB	BB	DD	DD	BB	BB	BB	DD	BB	BB	DD	BB	BB	BB	DD	DD	BB	DD
chr17_57227536_57227587	DD	DD	BB	BB	BB	BB	NN	BB	DD	BB	bn	DD	DD	BB	BB	BB	DD	DD	DD	DD	DD	BB	BB	DD	DD	BB	DD	DD	DD	BB	DD	BB	BB	DD	DD	BB	BB	BB	DD	BB	BB	DD	BB	BB	BB	DD	DD	BB	DD
chr17_57273783_57273814	DD	NN	BB	BB	BB	BB	DD	BB	DD	BB	BB	DD	NA	BB	BB	BB	NA	DD	DD	DD	DD	BB	BB	DD	NA	BB	DD	DD	DD	BB	NA	BB	BB	DD	NA	BB	BB	BB	DD	BB	BB	DD	BB	BB	BB	NA	DD	BB	DD
chr17_57287456_57287491	DD	DD	BB	BB	BB	BB	BB	BB	DD	BB	BB	DD	DD	BB	BB	bn	DD	DD	DD	DD	DD	BB	BB	DD	DD	BB	DD	DD	DD	BB	DD	BB	BB	DD	bd	BB	BB	BB	DD	BB	BB	DD	BB	BB	BB	DD	DD	BB	DD
chr17_57291749_57291766	DD	df	FF	FF	FF	FF	DD	FF	DD	FF	FF	df	DD	FF	FF	FF	df	DD	df	df	DD	FF	FF	DD	DD	FF	df	df	df	FF	df	FF	FF	DD	df	FF	FF	FF	df	FF	FF	df	FF	FF	FF	df	df	FF	df
chr17_57312740_57312791	NA	NA	FF	FF	NA	FF	FF	FF	FF	FF	FF	NN	FF	FF	FF	FF	FF	FF	NA	FF	FF	NA	FF	FF	NA	NA	FF	FF	NA	NN	FF	FF	FF	FF	FF	FF	FF	FF	FF	FF	NA	FF	FF	fn	FF	NA	FF	FF	NA
chr17_57325300_57325347	DD	DD	BB	BB	BB	NA	DD	BB	DD	BB	BB	DD	DD	BB	BB	BB	DD	DD	DD	DD	NA	BB	BB	DD	DD	BB	DD	DD	DD	BB	DD	BB	BB	DD	DD	BB	BB	BB	NA	BB	BB	NA	NA	BB	BB	DD	DD	BB	DD
chr17_57326796_57326839	DD	DD	BB	BB	BB	BB	DD	BB	DD	BB	BB	DD	DD	BB	BB	BB	DD	DD	DD	DD	DD	BB	BB	DD	DD	BB	DD	DD	DD	BB	DD	BB	BB	DD	DD	BB	BB	BB	DD	BB	BB	DD	BB	BB	BB	DD	DD	BB	DD
chr17_57347622_57347665	DD	DD	BB	BB	BB	BB	DD	BB	DD	NA	BB	DD	DD	BB	BB	BB	DD	DD	DD	DD	DD	BB	BB	DD	DD	BB	DD	DD	DD	BB	DD	BB	BB	DD	DD	BB	BB	BB	DD	BB	BB	DD	BB	BB	BB	DD	DD	BB	DD
chr17_57415191_57415245	NA	FF	FF	FF	FF	FF	FF	FF	FF	FF	NN	FF	FF	FF	FF	FF	FF	FF	FF	FF	FF	FF	FF	FF	FF	FF	FF	FF	fn	NA	FF	FF	FF	FF	FF	FF	FF	FF	FF	FF	FF	FF	FF	FF	NA	FF	FF	NN	FF
chr17_57439988_57440027	FF	FF	FF	FF	FF	NA	FF	FF	FF	FF	NN	FF	FF	FF	FF	FF	FF	FF	FF	FF	FF	FF	FF	FF	NN	FF	FF	fn	FF	FF	FF	FF	NA	FF	FF	FF	FF	FF	FF	FF	FF	FF	FF	FF	FF	FF	fn	FF	FF
chr17_57442133_57442180	NN	FF	FF	FF	FF	FF	FF	FF	FF	NN	FF	NN	FF	NN	FF	FF	FF	NA	FF	fn	FF	NA	FF	FF	FF	FF	FF	FF	FF	FF	FF	FF	FF	FF	FF	FF	FF	FF	FF	FF	FF	FF	NA	FF	FF	NA	FF	FF	FF
chr17_57560896_57560951	NA	BB	BB	dn	DD	NA	BB	BB	BB	DD	BB	BB	NA	NN	BB	BB	BB	BB	BB	BB	BB	NA	BB	BB	DD	BB	DD	DD	DD	BB	DD	BB	BB	NN	DD	BB	BB	BB	DD	BB	NA	DD	BB	NA	NN	NA	DD	BB	bd
chr17_57563671_57563718	NA	FF	NA	FF	FF	FF	FF	FF	FF	FF	FF	FF	FF	NA	FF	FF	FF	FF	NA	FF	NA	FF	FF	FF	NA	FF	FF	FF	NA	FF	FF	NN	FF	FF	FF	NA	FF	FF	FF	FF	FF	FF	FF	FF	NA	FF	FF	fn	FF
chr17_57592185_57592228	fn	FF	FF	FF	FF	FF	FF	FF	FF	FF	FF	NA	FF	FF	FF	FF	FF	FF	FF	FF	FF	FF	FF	FF	FF	NA	NA	FF	FF	FF	FF	FF	FF	FF	NA	FF	FF	FF	FF	FF	FF	FF	FF	FF	FF	FF	FF	FF	FF
chr17_57607675_57607710	DD	DD	BB	BB	NA	BB	NA	BB	DD	NA	BB	NA	DD	BB	BB	BB	DD	NA	DD	DD	DD	BB	BB	BB	DD	BB	DD	DD	DD	BB	DD	BB	BB	DD	DD	BB	BB	BB	dn	BB	BB	DD	BB	BB	BB	DD	DD	BB	DD
chr17_57751927_57751970	FF	FF	NA	FF	FF	FF	FF	NA	FF	FF	fn	FF	FF	FF	FF	FF	FF	FF	FF	NA	FF	FF	FF	FF	FF	NA	FF	NA	FF	FF	NA	NN	FF	NA	FF	NA	fn	FF	FF	FF	NA	FF	fn	fn	NA	FF	NA	FF	NA
chr17_57803071_57803092	DD	DD	BB	BB	BB	BB	DD	BB	DD	NA	BB	DD	DD	BB	BB	BB	NA	DD	DD	NA	DD	BB	BB	bd	DD	BB	DD	DD	DD	BB	NA	BB	BB	DD	DD	BB	BB	BB	DD	BB	BB	DD	BB	BB	BB	NA	DD	BB	DD
chr17_58038239_58038282	BB	NA	BB	BB	BB	BB	DD	BB	BB	NA	BB	NA	BB	bd	BB	BB	BB	BB	BB	NA	NA	BB	BB	BB	BB	BB	DD	DD	DD	BB	DD	BB	BB	DD	bd	BB	BB	BB	NA	BB	BB	DD	BB	BB	BB	DD	DD	BB	DD
chr17_58128507_58128554	FF	FF	FF	NN	FF	FF	FF	FF	NA	NN	FF	NA	FF	FF	FF	FF	FF	FF	FF	NA	FF	FF	FF	FF	FF	NA	FF	FF	FF	FF	FF	FF	NN	FF	FF	FF	FF	FF	FF	FF	NA	FF	FF	FF	FF	FF	FF	FF	FF
chr17_58358419_58358442	DD	DD	DD	NA	DD	NA	DD	DD	NA	NA	DD	NA	DD	DD	DD	DD	DD	DD	DD	DD	DD	DD	DD	DD	DD	NA	DD	DD	DD	DD	DD	DD	DD	DD	DD	NA	DD	NA	DD	DD	du	DD	DD	DD	DD	NA	DD	NA	DD
chr17_58397931_58397982	NN	BB	BB	BB	NA	NA	NA	BB	BB	BB	BB	BB	NA	BB	BB	BB	BB	bd	BB	BB	BB	BB	NA	BB	BB	NA	BB	BB	BB	BB	BB	BB	BB	BB	BB	BB	BB	NA	BB	BB	NA	BB	BB	BB	BB	BB	NA	NA	BB
chr17_58402847_58402885	FF	FF	NN	FF	FF	FF	FF	FF	FF	FF	FF	FF	FF	FF	FF	FF	FF	FF	FF	FF	FF	FF	FF	FF	FF	FF	FF	FF	FF	FF	FF	FF	FF	FF	FF	FF	FF	FF	FF	FF	FF	FF	FF	FF	FF	FF	FF	FF	FF
chr17_58625669_58625713	FF	FF	FF	FF	FF	NA	FF	FF	FF	FF	FF	FF	NN	FF	FF	FF	FF	NA	FF	FF	FF	FF	FF	NN	FF	NA	FF	FF	FF	NA	FF	FF	FF	NA	FF	NA	FF	FF	FF	FF	FF	FF	FF	FF	FF	FF	FF	FF	FF
chr17_58629394_58629453	BB	BB	BB	BB	BB	NA	BB	BB	BB	BB	BB	BB	BB	BB	BB	BB	NA	BB	BB	NA	UU	BB	BB	NA	BB	BB	BB	NA	BB	BB	NA	bu	BB	BB	BB	BB	BB	BB	BB	BB	BB	NA	BB	BB	BB	BB	UU	BB	BB
chr17_58704706_58704755	FF	FF	NA	NA	FF	FF	FF	FF	FF	NA	FF	NA	NA	FF	FF	FF	FF	NA	FF	NA	NA	FF	NA	FF	FF	NA	FF	FF	NA	FF	FF	FF	NA	FF	fn	FF	NA	FF	FF	FF	FF	fn	FF	FF	FF	FF	FF	NA	FF
chr17_58834210_58834253	FF	FF	FF	FF	FF	FF	FF	FF	FF	FF	FF	FF	FF	NA	FF	FF	FF	FF	FF	FF	FF	FF	FF	FF	FF	bf	NA	FF	FF	bf	NA	bf	bf	FF	FF	FF	FF	FF	FF	FF	bf	NA	FF	FF	FF	FF	FF	FF	FF
chr17_58900288_58900313	FF	FF	FF	NA	FF	NA	FF	FF	FF	FF	FF	FF	FF	NA	FF	FF	FF	FF	FF	NN	FF	FF	FF	FF	FF	NA	FF	FF	FF	FF	FF	FF	FF	FF	NA	FF	FF	FF	NA	FF	FF	FF	FF	FF	FF	NA	FF	FF	NA
chr17_58926864_58926941	NA	FF	FF	FF	NA	FF	FF	NA	NA	FF	FF	FF	NA	NN	NN	FF	NA	FF	FF	FF	FF	FF	FF	NA	FF	NA	FF	FF	FF	NA	NA	FF	FF	FF	FF	FF	FF	NA	fn	FF	FF	NA	FF	NA	fn	NA	NA	FF	FF
chr17_58989818_58989861	FF	FF	FF	FF	NA	FF	FF	FF	FF	NA	FF	NA	FF	FF	FF	FF	NA	FF	FF	FF	NA	FF	FF	FF	NN	NA	FF	FF	FF	NA	FF	FF	FF	FF	FF	NA	FF	NA	FF	FF	NA	FF	FF	FF	FF	NA	NA	FF	FF
chr17_59138148_59138201	FF	FF	FF	FF	FF	FF	FF	FF	FF	FF	FF	FF	FF	FF	FF	NA	FF	FF	FF	FF	FF	FF	NA	FF	FF	FF	FF	FF	FF	NA	FF	FF	FF	FF	FF	FF	FF	FF	FF	NA	NA	FF	FF	FF	FF	FF	NA	FF	FF
chr17_59175634_59175653	FF	FF	FF	FF	FF	FF	FF	FF	FF	FF	FF	FF	FF	FF	FF	FF	FF	FF	FF	FF	FF	FF	FF	FF	FF	FF	FF	FF	FF	FF	FF	FF	FF	FF	FF	FF	FF	FF	FF	FF	FF	FF	FF	FF	FF	FF	FF	FF	FF
chr17_59329651_59329689	FF	NA	FF	NA	NA	FF	FF	FF	NN	FF	FF	FF	NA	FF	FF	NA	NA	NA	FF	NA	FF	FF	FF	FF	fn	NA	NA	FF	FF	FF	FF	FF	FF	FF	FF	FF	FF	FF	NA	FF	FF	fn	NA	FF	FF	FF	FF	FF	FF
chr17_59345294_59345325	FF	FF	NA	FF	NA	FF	FF	FF	NN	FF	FF	FF	FF	FF	FF	FF	FF	FF	FF	FF	FF	FF	FF	FF	FF	NA	FF	FF	FF	FF	FF	FF	FF	FF	FF	FF	NA	FF	FF	FF	NA	FF	FF	FF	FF	FF	FF	FF	FF
chr17_59510226_59510261	FF	NA	FF	FF	FF	FF	FF	FF	FF	FF	NA	FF	FF	FF	NN	FF	FF	NA	FF	FF	NA	FF	NA	FF	FF	FF	FF	FF	FF	FF	FF	FF	FF	NA	FF	FF	FF	NA	FF	FF	fn	FF	NA	FF	NA	FF	FF	NA	FF
chr17_59552749_59552770	FF	FF	FF	FF	NA	NA	NA	FF	FF	FF	FF	FF	FF	FF	FF	FF	NA	FF	FF	FF	FF	FF	FF	FF	FF	FF	FF	FF	FF	NA	FF	FF	FF	FF	FF	FF	NA	NA	FF	FF	FF	FF	FF	FF	FF	NA	FF	FF	FF
chr17_59612257_59612304	FF	FF	NN	fn	NA	NA	FF	FF	FF	FF	FF	NA	FF	FF	FF	FF	FF	FF	FF	FF	NA	FF	FF	FF	NA	FF	FF	FF	NA	FF	FF	FF	FF	NA	FF	FF	FF	FF	FF	FF	FF	FF	NA	FF	FF	FF	FF	FF	FF
chr17_59633391_59633440	NA	FF	FF	FF	FF	FF	FF	FF	FF	FF	FF	FF	FF	FF	NA	FF	FF	FF	NA	FF	FF	FF	FF	FF	FF	FF	FF	FF	FF	FF	FF	FF	FF	FF	FF	FF	FF	FF	FF	FF	FF	FF	FF	FF	FF	FF	FF	FF	FF
chr17_59680271_59680310	FF	FF	FF	FF	FF	FF	FF	FF	FF	FF	FF	FF	NN	FF	FF	FF	fn	FF	FF	FF	FF	NA	FF	FF	FF	NA	FF	FF	FF	FF	FF	FF	FF	FF	NA	FF	FF	NA	FF	NA	NA	FF	FF	FF	FF	FF	FF	FF	FF
chr17_59724938_59724976	FF	NA	FF	FF	FF	NN	FF	fn	FF	NA	FF	FF	FF	FF	FF	NA	NA	FF	FF	FF	NA	FF	NA	NA	NA	FF	FF	FF	FF	NA	FF	FF	FF	FF	FF	NA	FF	FF	NA	NA	NA	FF	FF	FF	FF	NA	FF	NA	FF
chr17_59773702_59773745	FF	FF	NA	NA	fn	FF	FF	FF	NA	FF	FF	FF	FF	FF	NA	FF	FF	NA	FF	FF	FF	FF	NA	NA	FF	FF	FF	NA	NA	FF	FF	FF	NN	FF	FF	FF	FF	fn	FF	FF	NN	NA	FF	FF	FF	FF	FF	FF	FF
chr17_59901707_59901754	FF	FF	FF	FF	FF	NA	FF	FF	FF	FF	FF	FF	FF	FF	NA	FF	FF	FF	FF	FF	FF	FF	NA	FF	FF	FF	FF	FF	FF	NA	FF	FF	FF	FF	FF	FF	FF	FF	FF	FF	NA	NA	FF	FF	FF	NN	FF	FF	FF
chr17_60168546_60168577	FF	FF	FF	FF	FF	NA	FF	FF	FF	FF	FF	FF	FF	FF	FF	FF	FF	NA	FF	NA	FF	FF	FF	NA	FF	NA	FF	FF	FF	FF	NA	FF	FF	FF	FF	FF	FF	FF	FF	FF	NA	NA	FF	NN	FF	FF	FF	FF	NA
chr17_60172337_60172368	FF	FF	FF	FF	FF	FF	FF	FF	FF	FF	FF	FF	FF	FF	FF	FF	FF	FF	FF	FF	FF	FF	FF	FF	FF	FF	FF	FF	FF	NN	FF	FF	FF	FF	FF	FF	FF	FF	FF	FF	FF	FF	FF	FF	FF	NA	FF	FF	FF
chr17_60202220_60202267	FF	FF	NN	FF	FF	FF	NA	FF	FF	FF	FF	FF	FF	FF	FF	FF	FF	FF	FF	NA	FF	FF	FF	FF	FF	FF	FF	FF	FF	FF	FF	FF	FF	FF	NA	FF	FF	NA	FF	FF	FF	FF	FF	FF	FF	FF	fn	FF	FF
chr17_60214907_60214938	NA	FF	FF	FF	FF	FF	FF	FF	FF	FF	FF	NA	FF	FF	FF	FF	FF	NA	FF	FF	FF	FF	NA	NA	FF	NA	FF	FF	FF	NA	FF	FF	FF	FF	FF	FF	NA	FF	FF	NA	NA	FF	FF	NA	FF	FF	NA	NA	FF
chr17_60361036_60361087	UU	NA	DD	NA	DD	DD	UU	UU	DD	NA	DD	UU	UU	DD	DD	DD	NA	UU	NA	DD	NA	DD	DD	DD	NA	NA	UU	NA	NA	DD	UU	DD	DD	DD	UU	DD	DD	DD	NA	DD	NA	DD	DD	DD	NA	NA	DD	NA	DD
chr17_60395865_60395896	FF	FF	FF	FF	FF	FF	FF	FF	FF	NA	fn	FF	FF	FF	FF	FF	FF	NA	FF	FF	FF	FF	FF	FF	FF	FF	FF	FF	FF	FF	FF	FF	NA	FF	FF	FF	FF	fn	NN	FF	FF	FF	FF	FF	FF	FF	FF	FF	NA
chr17_60397455_60397490	FF	FF	FF	NA	FF	FF	FF	FF	FF	FF	NA	NA	FF	NA	FF	NA	FF	NA	FF	FF	FF	fn	FF	NA	NA	FF	FF	FF	NA	FF	NA	FF	NA	FF	FF	FF	FF	FF	NA	fn	NA	FF	FF	FF	FF	NA	FF	FF	FF
chr17_60474948_60474991	FF	FF	FF	FF	NA	FF	FF	FF	FF	NN	FF	FF	FF	FF	FF	FF	FF	FF	FF	FF	FF	FF	FF	NA	NA	NA	NA	FF	FF	FF	FF	FF	FF	FF	FF	FF	FF	FF	FF	FF	FF	FF	FF	FF	FF	FF	FF	FF	NA
chr17_60707479_60707518	FF	FF	FF	FF	NA	FF	FF	FF	FF	FF	FF	FF	FF	NA	FF	FF	FF	NA	FF	NA	FF	NA	FF	FF	FF	NA	FF	FF	NA	FF	FF	NA	FF	FF	FF	FF	FF	NN	FF	FF	NA	FF	FF	FF	FF	FF	FF	FF	FF
chr17_60721535_60721555	FF	FF	FF	FF	FF	FF	FF	FF	FF	FF	FF	FF	FF	FF	FF	FF	FF	FF	FF	FF	FF	FF	FF	FF	FF	FF	FF	FF	FF	FF	FF	FF	FF	FF	FF	FF	FF	FF	FF	FF	FF	FF	FF	FF	FF	FF	FF	FF	NA
chr17_60739996_60740010	FF	FF	FF	FF	FF	FF	FF	FF	FF	FF	FF	FF	FF	FF	FF	FF	FF	FF	FF	FF	FF	FF	FF	FF	FF	NA	FF	FF	FF	FF	FF	FF	FF	FF	FF	NA	FF	FF	FF	FF	FF	FF	FF	FF	NN	FF	FF	FF	FF
chr17_60865089_60865100	FF	FF	FF	FF	FF	FF	FF	FF	FF	FF	FF	FF	FF	FF	FF	FF	FF	FF	FF	FF	NA	FF	NA	FF	FF	NA	FF	FF	FF	FF	FF	FF	FF	FF	FF	FF	NA	FF	FF	FF	FF	FF	FF	FF	FF	FF	NA	FF	FF
chr17_60938941_60938982	NA	NA	NA	NA	FF	FF	FF	FF	fn	FF	FF	fn	NA	FF	FF	FF	NA	FF	FF	NA	FF	FF	NA	NA	FF	FF	NN	FF	FF	NA	FF	NA	FF	FF	NA	FF	NA	NA	NA	FF	NA	NA	FF	NA	FF	FF	FF	FF	FF
chr17_60945783_60945834	NA	FF	FF	FF	FF	NA	NA	FF	NA	FF	FF	FF	FF	FF	NN	FF	FF	FF	FF	FF	FF	FF	FF	FF	FF	FF	NA	FF	NA	NA	FF	FF	NA	FF	FF	NA	FF	NA	FF	FF	NA	NA	FF	FF	FF	FF	FF	FF	FF
chr17_61239101_61239136	FF	FF	FF	FF	FF	fn	FF	FF	FF	FF	FF	FF	fn	FF	FF	FF	FF	FF	FF	FF	FF	FF	fn	NN	FF	FF	FF	FF	NA	FF	FF	FF	FF	FF	FF	FF	FF	FF	FF	FF	NA	FF	FF	FF	NA	FF	FF	FF	FF
chr17_61245112_61245150	FF	FF	fn	NA	FF	fn	FF	FF	FF	FF	FF	FF	NA	FF	FF	FF	FF	NA	FF	fn	FF	FF	FF	FF	FF	NA	FF	FF	FF	FF	FF	FF	FF	FF	NA	NA	FF	FF	FF	FF	FF	FF	FF	FF	FF	NA	FF	NA	FF
chr17_61317770_61317829	NA	FF	FF	NN	FF	FF	FF	FF	NA	FF	FF	FF	FF	FF	FF	NA	FF	FF	FF	FF	FF	FF	NA	FF	FF	NA	FF	FF	FF	FF	FF	FF	FF	FF	FF	FF	FF	FF	FF	FF	FF	FF	FF	fn	FF	FF	FF	FF	NA
chr17_61557115_61557141	NN	FF	FF	FF	FF	FF	FF	FF	FF	FF	FF	FF	FF	FF	FF	FF	FF	FF	FF	FF	FF	FF	FF	FF	FF	FF	FF	FF	FF	FF	FF	FF	FF	FF	FF	FF	FF	FF	FF	FF	FF	FF	FF	FF	FF	FF	FF	FF	FF
chr17_61653118_61653147	NA	FF	FF	NA	NA	FF	FF	FF	NA	NA	FF	FF	NA	FF	FF	FF	FF	FF	FF	FF	FF	fn	FF	FF	FF	NA	FF	FF	FF	FF	NA	FF	FF	FF	FF	NA	FF	FF	FF	NA	FF	FF	FF	FF	FF	FF	FF	NA	FF
chr17_61653514_61653564	FF	NA	FF	NA	NA	NA	FF	FF	NN	FF	fn	NA	FF	NA	FF	FF	FF	FF	FF	fn	FF	NA	FF	NA	FF	FF	FF	FF	FF	NA	FF	FF	FF	FF	FF	FF	FF	FF	FF	FF	NA	NA	FF	FF	FF	fn	NA	NA	NA
chr17_61674108_61674151	NA	FF	FF	FF	NA	FF	FF	NA	FF	NN	FF	NA	NA	NA	NA	FF	FF	FF	FF	FF	NA	FF	FF	FF	FF	NA	FF	FF	NA	FF	FF	FF	NA	FF	FF	FF	FF	FF	FF	NA	NA	FF	FF	NA	NA	NA	FF	FF	FF
chr17_61702636_61702683	NN	NN	FF	NA	NA	NA	NN	FF	NN	NA	FF	NN	NA	FF	FF	FF	NN	NA	NN	NN	NN	FF	FF	NN	NN	NA	NN	FF	NN	FF	NN	FF	FF	FF	FF	FF	FF	NA	FF	NA	NA	NA	FF	FF	FF	FF	FF	FF	FF
chr17_61728553_61728573	FF	FF	FF	FF	FF	FF	FF	FF	FF	FF	FF	FF	fn	FF	FF	FF	FF	FF	FF	FF	FF	FF	FF	FF	FF	FF	FF	FF	NA	FF	FF	FF	FF	FF	FF	FF	FF	FF	FF	FF	FF	FF	FF	FF	FF	FF	FF	FF	FF
chr17_61734111_61734155	FF	NA	FF	NA	FF	NA	FF	NA	FF	NA	FF	FF	FF	FF	FF	FF	NA	NN	NN	FF	FF	FF	NA	FF	FF	NA	FF	NA	FF	FF	FF	FF	FF	FF	FF	FF	FF	NA	FF	FF	FF	NA	FF	NA	FF	FF	NA	FF	FF
chr17_61767452_61767484	FF	NA	NA	FF	NA	FF	FF	NA	FF	NA	FF	FF	FF	FF	FF	FF	FF	FF	FF	FF	FF	FF	FF	FF	FF	FF	NN	FF	NA	NA	FF	FF	FF	FF	FF	NA	FF	NA	FF	FF	NA	FF	FF	FF	FF	FF	NA	FF	FF
chr17_61843448_61843459	FF	NA	FF	FF	FF	FF	FF	FF	FF	FF	FF	FF	FF	FF	FF	FF	FF	FF	FF	FF	FF	FF	FF	FF	FF	FF	FF	FF	FF	FF	FF	FF	FF	FF	FF	FF	FF	FF	FF	FF	NA	FF	FF	NA	FF	NA	FF	FF	FF
chr17_61854957_61854986	DD	DD	DD	BB	DD	DD	BB	DD	DD	DD	DD	DD	DD	DD	DD	DD	DD	DD	DD	DD	DD	DD	DD	DD	DD	BB	DD	DD	DD	BB	DD	BB	BB	DD	DD	BB	BB	BB	DD	BB	BB	DD	BB	BB	BB	DD	DD	bn	DD
chr17_61873639_61873673	DD	DD	BB	BB	BB	NA	DD	BB	DD	DD	BB	DD	DD	BB	BB	BB	DD	DD	DD	DD	DD	BB	BB	DD	DD	BB	DD	DD	DD	BB	DD	BB	BB	DD	DD	BB	BB	BB	DD	BB	BB	DD	BB	BB	BB	DD	DD	BB	DD
chr17_62074106_62074170	DD	DD	UU	UU	UU	UU	DD	UU	DD	UU	UU	DD	UU	NA	UU	UU	DD	DD	DD	DD	DD	UU	UU	DD	DD	UU	DD	DD	DD	UU	DD	UU	UU	DD	DD	UU	UU	UU	DD	UU	uu	DD	UU	UU	UU	DD	DD	UU	DD
chr17_62246410_62246459	FF	FF	FF	fn	FF	NA	FF	NN	FF	NA	FF	FF	FF	FF	FF	FF	FF	NA	FF	FF	FF	FF	FF	FF	FF	FF	FF	FF	FF	NA	FF	FF	NA	FF	FF	FF	NA	NA	FF	FF	NA	NA	FF	FF	FF	NA	FF	FF	NA
chr17_62317866_62317913	FF	FF	FF	NA	FF	FF	FF	FF	FF	FF	FF	FF	FF	FF	FF	FF	FF	NA	NA	FF	FF	FF	FF	FF	FF	NA	NA	FF	NA	NA	FF	FF	FF	FF	FF	FF	FF	FF	NA	FF	NA	NA	FF	FF	FF	FF	FF	NA	FF
chr17_62463727_62463758	FF	FF	FF	FF	NA	FF	FF	FF	FF	NA	FF	FF	FF	NA	FF	NA	NA	NA	FF	FF	FF	FF	FF	NA	FF	NA	FF	FF	FF	FF	NA	FF	FF	FF	FF	NA	FF	NA	FF	NA	FF	FF	FF	FF	FF	FF	FF	FF	FF
chr17_62485822_62485869	DD	DD	bn	NA	BB	BB	DD	NA	DD	DD	BB	DD	DD	BB	BB	BB	DD	DD	DD	DD	DD	BB	BB	DD	DD	NA	DD	DD	DD	BB	DD	BB	BB	DD	DD	BB	NA	BB	DD	NA	NA	DD	BB	BB	BB	DD	DD	BB	NA
chr17_62493102_62493137	df	dn	FF	NA	FF	DD	NN	FF	DD	FF	FF	DD	DD	FF	NA	FF	DD	DD	DD	NA	NA	FF	FF	DD	DD	NA	DD	NA	NA	FF	DD	FF	FF	df	DD	FF	FF	FF	DD	FF	FF	DD	NA	FF	FF	DD	df	NA	NA
chr17_62750156_62750195	NA	FF	FF	NA	NA	FF	NA	NA	NA	FF	NA	FF	FF	NA	FF	FF	FF	FF	FF	FF	FF	NA	FF	FF	FF	NA	FF	NA	FF	FF	NA	FF	FF	FF	FF	NA	FF	NA	NA	NA	FF	FF	NA	NA	FF	FF	NA	NA	FF
chr17_62802558_62802607	FF	NA	FF	NA	FF	NA	FF	FF	FF	FF	FF	FF	FF	NA	FF	FF	FF	FF	NA	FF	FF	NA	FF	FF	FF	NA	FF	FF	FF	FF	FF	FF	FF	FF	FF	NN	FF	FF	FF	FF	NA	FF	FF	FF	FF	NA	fn	FF	FF
chr17_62835189_62835220	FF	FF	FF	FF	FF	FF	FF	FF	FF	FF	FF	FF	FF	FF	FF	FF	FF	FF	FF	FF	FF	FF	FF	FF	FF	NA	FF	FF	FF	FF	FF	FF	FF	FF	FF	FF	FF	FF	FF	FF	FF	FF	FF	FF	FF	FF	FF	FF	FF
chr17_62916146_62916173	FF	FF	FF	FF	FF	FF	FF	FF	FF	FF	FF	FF	FF	FF	FF	FF	FF	FF	FF	FF	FF	FF	FF	FF	FF	NA	FF	FF	FF	FF	NA	NN	FF	FF	FF	NA	fn	FF	FF	FF	FF	FF	FF	FF	NA	NA	FF	FF	FF
chr17_63030964_63030993	FF	FF	FF	FF	FF	FF	FF	FF	FF	FF	FF	FF	FF	FF	FF	FF	FF	FF	FF	FF	FF	FF	FF	FF	FF	FF	FF	FF	FF	FF	FF	FF	NN	FF	FF	FF	FF	FF	FF	FF	NN	FF	FF	FF	FF	FF	FF	FF	FF
chr17_63176989_63177033	FF	FF	FF	FF	fn	FF	NA	FF	FF	FF	FF	FF	FF	FF	FF	FF	FF	FF	FF	FF	FF	FF	FF	NN	FF	FF	FF	NA	NA	FF	FF	FF	FF	NA	FF	FF	FF	FF	FF	FF	NA	FF	NA	FF	FF	FF	FF	FF	FF
chr17_63373113_63373144	NA	UU	bu	BB	BB	BB	bu	BB	UU	bu	bu	NA	UU	BB	BB	BB	bu	UU	BB	NA	UU	BB	BB	bu	bu	BB	bu	UU	NA	BB	bu	BB	BB	NA	bu	BB	BB	BB	bu	BB	BB	UU	BB	BB	BB	bu	NA	BB	bu
chr17_63379995_63380036	FF	FF	FF	FF	FF	FF	FF	FF	FF	FF	FF	FF	FF	FF	FF	FF	NA	FF	FF	FF	FF	FF	FF	FF	FF	FF	FF	FF	FF	FF	FF	FF	NA	FF	FF	FF	FF	FF	FF	FF	FF	FF	FF	FF	FF	FF	FF	FF	FF
chr17_63518120_63518131	DD	DD	BB	BB	BB	BB	DD	BB	DD	DD	BB	DD	DD	BB	BB	BB	DD	DD	DD	DD	DD	BB	BB	DD	DD	BB	DD	DD	DD	BB	DD	BB	BB	DD	DD	BB	BB	BB	DD	BB	BB	DD	BB	BB	BB	DD	DD	BB	DD
chr17_63526197_63526214	DD	dd	BB	BB	BB	BB	dd	BB	dd	dd	BB	dd	dd	BB	BB	BB	dd	dd	dd	dd	dd	BB	BB	dd	dd	BB	dd	dd	dd	BB	dd	BB	BB	dd	dd	BB	BB	BB	dd	BB	BB	dd	BB	BB	BB	dd	dd	BB	dd
chr17_63538093_63538152	DD	DD	BB	BB	BB	NA	DD	bn	DD	DD	BB	DD	DD	BB	BB	BB	DD	DD	DD	DD	DD	NA	BB	DD	DD	BB	DD	DD	DD	BB	DD	BB	NA	DD	DD	BB	NA	BB	DD	BB	BB	DD	BB	NA	BB	DD	DD	BB	DD
chr17_63582148_63582165	DD	DD	BB	BB	BB	BB	DD	BB	DD	DD	BB	DD	DD	BB	BB	BB	DD	DD	DD	DD	DD	BB	BB	DD	DD	BB	DD	DD	DD	BB	DD	BB	BB	DD	DD	BB	BB	BB	DD	BB	BB	DD	BB	BB	BB	DD	DD	BB	DD
chr17_63598727_63598759	DD	DD	BB	BB	BB	BB	DD	BB	DD	DD	BB	DD	DD	BB	BB	BB	DD	DD	DD	DD	DD	BB	BB	DD	DD	BB	DD	DD	DD	BB	DD	BB	BB	DD	DD	BB	bn	BB	DD	BB	BB	DD	BB	BB	BB	DD	DD	BB	DD
chr17_63606714_63606758	NA	FF	FF	FF	FF	FF	FF	FF	FF	FF	FF	FF	FF	FF	FF	FF	FF	FF	FF	FF	NA	FF	FF	FF	FF	FF	FF	FF	FF	FF	FF	FF	FF	FF	FF	FF	FF	FF	FF	FF	FF	FF	FF	FF	FF	FF	FF	FF	FF
chr17_63628396_63628435	NA	NA	BB	NN	NA	BB	DD	BB	DD	DD	BB	DD	DD	NA	BB	BB	DD	DD	DD	DD	DD	BB	BB	DD	NN	NA	DD	DD	DD	BB	NN	BB	BB	DD	DD	BB	BB	BB	DD	BB	NA	NA	BB	BB	BB	DD	DD	BB	DD
chr17_63637555_63637578	DD	BB	BB	BB	BB	BB	DD	BB	DD	DD	BB	DD	DD	BB	BB	BB	DD	DD	DD	DD	DD	BB	BB	DD	DD	BB	DD	DD	DD	BB	DD	BB	BB	DD	DD	BB	BB	BB	DD	BB	BB	DD	BB	BB	BB	DD	DD	BB	DD
chr17_63664272_63664306	DD	BB	BB	BB	BB	BB	DD	BB	DD	DD	bd	DD	DD	BB	BB	BB	DD	DD	DD	DD	DD	BB	BB	DD	DD	BB	DD	DD	DD	BB	DD	BB	BB	DD	DD	BB	BB	BB	DD	BB	BB	DD	BB	BB	BB	DD	dn	BB	DD
chr17_63703020_63703061	DD	FF	df	FF	FF	FF	DD	FF	DD	df	FF	df	df	FF	FF	FF	df	DD	DD	DD	df	FF	FF	DD	DD	FF	DD	df	DD	FF	df	FF	FF	df	df	FF	FF	FF	df	FF	FF	df	FF	FF	FF	df	df	FF	df
chr17_63713711_63713722	DD	BB	BB	BB	BB	BB	DD	BB	DD	DD	BB	DD	DD	BB	BB	BB	DD	DD	DD	DD	DD	BB	BB	DD	DD	BB	DD	DD	DD	BB	DD	BB	BB	bd	DD	BB	BB	BB	DD	BB	BB	DD	BB	BB	BB	DD	DD	BB	DD
chr17_63714286_63714297	DD	BB	BB	BB	BB	BB	DD	BB	DD	DD	BB	DD	DD	BB	BB	BB	DD	DD	DD	DD	DD	BB	BB	DD	DD	BB	DD	DD	DD	BB	DD	BB	BB	DD	DD	BB	BB	BB	DD	BB	BB	DD	BB	BB	BB	DD	DD	BB	DD
chr17_63715209_63715228	DD	BB	BB	BB	BB	BB	DD	BB	DD	DD	BB	DD	DD	BB	BB	BB	DD	DD	DD	DD	DD	BB	BB	DD	DD	BB	DD	DD	DD	BB	DD	BB	BB	DD	DD	BB	BB	BB	DD	BB	BB	DD	BB	BB	BB	DD	DD	BB	DD
chr17_63715446_63715457	DD	BB	BB	BB	BB	BB	DD	BB	DD	DD	BB	DD	DD	BB	BB	BB	DD	DD	DD	DD	DD	BB	BB	DD	DD	BB	DD	DD	DD	BB	DD	BB	BB	DD	DD	BB	BB	BB	DD	BB	BB	DD	BB	BB	BB	DD	DD	BB	DD
chr17_63717734_63717757	DD	BB	BB	BB	BB	BB	DD	BB	DD	DD	BB	DD	DD	BB	BB	BB	DD	DD	DD	DD	DD	BB	BB	DD	DD	BB	DD	DD	DD	BB	DD	BB	BB	DD	DD	BB	BB	BB	DD	BB	BB	DD	BB	BB	BB	DD	DD	BB	DD
chr17_63775826_63775857	DD	BB	BB	BB	BB	BB	DD	BB	DD	DD	BB	DD	DD	BB	BB	BB	DD	DD	DD	DD	DD	BB	BB	DD	DD	BB	DD	DD	DD	BB	DD	BB	BB	DD	DD	BB	BB	BB	DD	BB	BB	DD	BB	BB	BB	DD	BB	BB	DD
chr17_63826661_63826700	DD	BB	BB	bn	BB	BB	DD	BB	DD	DD	BB	DD	DD	BB	BB	BB	DD	DD	DD	DD	DD	BB	BB	DD	DD	BB	DD	DD	DD	BB	DD	BB	BB	DD	DD	BB	BB	BB	DD	BB	BB	DD	BB	BB	BB	DD	BB	BB	DD
chr17_63925999_63926038	DD	BB	BB	BB	BB	NA	DD	BB	NA	NA	BB	DD	NN	BB	bn	BB	DD	NN	NN	DD	NA	BB	BB	DD	DD	BB	DD	NA	DD	BB	NN	BB	BB	DD	DD	bn	NA	NA	NN	BB	NA	DD	BB	BB	BB	DD	BB	BB	NA
chr17_63931543_63931566	DD	BB	BB	BB	BB	BB	DD	BB	DD	DD	BB	DD	DD	BB	BB	BB	DD	DD	DD	DD	DD	BB	BB	DD	DD	BB	DD	DD	DD	BB	DD	BB	BB	DD	DD	BB	BB	BB	DD	BB	BB	DD	BB	BB	BB	DD	BB	BB	DD
chr17_63969475_63969519	DD	BB	BB	BB	BB	BB	DD	BB	DD	DD	BB	DD	DD	BB	BB	BB	DD	DD	DD	DD	DD	BB	BB	DD	DD	BB	DD	DD	DD	BB	DD	BB	bn	DD	DD	BB	BB	BB	DD	BB	BB	DD	BB	BB	BB	DD	BB	BB	DD
chr17_63989728_63989767	DD	BB	BB	BB	BB	BB	DD	BB	DD	DD	BB	DD	DD	BB	BB	BB	DD	DD	DD	DD	DD	BB	BB	DD	DD	BB	DD	DD	DD	BB	DD	BB	BB	DD	DD	BB	BB	BB	DD	BB	BB	DD	BB	BB	BB	DD	BB	BB	DD
chr17_64088977_64089016	FF	FF	FF	FF	FF	FF	FF	FF	FF	FF	FF	FF	FF	FF	FF	FF	NA	FF	FF	fn	FF	FF	FF	FF	FF	NN	FF	FF	FF	FF	FF	NA	NA	FF	FF	FF	FF	FF	FF	FF	FF	FF	FF	FF	FF	NA	NA	FF	FF
chr17_64227792_64227827	NN	BB	BB	BB	NA	BB	DD	BB	DD	DD	BB	DD	DD	BB	BB	BB	NA	dn	DD	DD	DD	BB	BB	DD	DD	BB	NA	DD	NA	BB	DD	BB	BB	DD	NA	BB	BB	BB	DD	BB	BB	DD	BB	BB	BB	DD	BB	BB	DD
chr17_64259046_64259066	DD	BB	BB	BB	BB	BB	DD	BB	DD	DD	BB	DD	DD	BB	BB	BB	DD	DD	DD	DD	DD	BB	BB	DD	DD	BB	DD	DD	DD	BB	DD	BB	BB	DD	DD	BB	BB	BB	DD	BB	BB	DD	BB	BB	BB	DD	BB	BB	DD
chr17_64516558_64516597	DD	BB	BB	BB	BB	BB	DD	BB	DD	DD	BB	DD	DD	BB	BB	BB	DD	DD	DD	DD	DD	BB	BB	DD	DD	BB	DD	DD	DD	BB	DD	BB	BB	DD	DD	BB	BB	BB	DD	BB	BB	DD	BB	BB	BB	DD	BB	BB	DD
chr17_64521117_64521134	dd	BB	BB	BB	BB	BB	NA	BB	dd	dd	BB	dd	dd	BB	NA	BB	dd	dd	dd	dd	dd	BB	BB	dd	dd	BB	dd	dd	dd	BB	dd	BB	BB	dd	dd	BB	BB	BB	dd	BB	BB	dd	BB	BB	BB	dd	BB	BB	dd
chr17_64521134_64521165	NA	BB	BB	BB	BB	BB	UU	BB	UU	UU	BB	UU	UU	BB	BB	BB	UU	UU	UU	UU	NA	BB	BB	NA	UU	BB	NA	NA	UU	BB	UU	BB	BB	NA	UU	BB	BB	BB	UU	BB	BB	NA	BB	BB	BB	UU	BB	BB	UU
chr17_64527806_64527832	FF	FF	NN	NA	NA	NA	FF	FF	FF	FF	FF	FF	NA	FF	FF	FF	FF	FF	FF	NA	FF	FF	FF	FF	FF	NA	FF	FF	NA	FF	FF	FF	FF	FF	FF	NA	FF	FF	FF	FF	FF	FF	FF	FF	FF	NA	FF	FF	FF
chr17_64549508_64549537	FF	NA	FF	FF	FF	FF	NA	FF	FF	NA	FF	fn	NA	FF	FF	NA	FF	FF	NA	FF	NA	FF	NA	FF	FF	FF	FF	FF	FF	FF	NA	FF	FF	FF	FF	FF	FF	FF	NA	FF	FF	FF	FF	FF	FF	NA	FF	NA	NA
chr17_64634844_64634873	FF	NA	FF	FF	FF	FF	FF	FF	FF	FF	FF	FF	FF	NA	FF	FF	FF	FF	FF	FF	NA	FF	FF	fn	FF	NA	FF	FF	FF	FF	FF	FF	FF	FF	FF	FF	FF	NA	NA	FF	FF	FF	FF	FF	FF	FF	FF	FF	FF
chr17_64723143_64723182	FF	FF	FF	FF	FF	FF	FF	FF	FF	FF	FF	NA	NN	FF	FF	NA	FF	FF	FF	FF	FF	FF	FF	NA	FF	FF	FF	FF	FF	FF	FF	FF	FF	FF	FF	FF	FF	NA	FF	FF	FF	FF	FF	FF	FF	FF	FF	FF	FF
chr17_64852726_64852781	DD	BB	NN	NA	BB	BB	DD	NA	NA	DD	BB	DD	DD	BB	BB	BB	DD	DD	DD	DD	NA	BB	BB	DD	DD	BB	DD	DD	NA	NA	NA	BB	BB	BB	DD	NA	BB	NN	DD	BB	BB	DD	BB	BB	BB	DD	BB	bn	DD
chr17_64912307_64912336	FF	NA	FF	FF	FF	NA	FF	FF	FF	FF	NN	NA	FF	FF	NA	FF	FF	NA	FF	NA	NA	FF	FF	NA	FF	NA	FF	FF	FF	NA	FF	FF	FF	FF	fn	NA	FF	FF	NA	FF	NA	FF	FF	NA	FF	NA	FF	FF	FF
chr17_64945964_64945987	FF	FF	bf	FF	bf	FF	FF	bf	FF	FF	FF	FF	FF	FF	bf	FF	FF	BB	BB	FF	BB	FF	FF	FF	FF	FF	FF	FF	FF	FF	FF	FF	FF	FF	bf	FF	FF	bf	FF	bf	bf	FF	FF	FF	FF	FF	bf	bf	FF
chr17_65038418_65038462	NA	FF	FF	FF	NA	NA	FF	FF	NA	FF	NA	FF	FF	FF	FF	FF	NA	FF	FF	NA	FF	FF	FF	NA	FF	FF	NN	FF	FF	NA	FF	NA	NA	FF	fn	FF	FF	FF	NA	FF	NA	FF	NA	FF	FF	FF	FF	FF	NA
chr17_65101743_65101772	FF	NN	FF	FF	FF	FF	FF	FF	FF	FF	FF	FF	FF	FF	FF	FF	FF	FF	FF	FF	FF	FF	FF	FF	FF	FF	FF	FF	FF	FF	FF	FF	FF	FF	FF	FF	FF	FF	FF	FF	FF	FF	FF	FF	FF	FF	FF	FF	NA
chr17_65104259_65104286	DD	BB	BB	BB	BB	BB	DD	BB	DD	DD	BB	DD	DD	BB	BB	BB	DD	DD	DD	DD	DD	BB	BB	DD	DD	BB	DD	DD	DD	BB	DD	BB	BB	BB	DD	BB	BB	BB	DD	BB	BB	DD	BB	BB	BB	DD	BB	BB	DD
chr17_65148890_65148916	DD	BB	BB	BB	BB	BB	DD	BB	DD	DD	BB	DD	DD	BB	BB	BB	DD	DD	DD	DD	DD	BB	BB	DD	DD	BB	DD	DD	DD	BB	DD	BB	BB	BB	DD	BB	BB	BB	DD	BB	BB	DD	BB	BB	BB	DD	BB	BB	DD
chr17_65172858_65172901	DD	BB	BB	BB	BB	BB	DD	BB	DD	DD	BB	DD	DD	BB	BB	BB	DD	DD	DD	DD	DD	BB	BB	DD	DD	BB	DD	DD	DD	BB	DD	BB	BB	BB	DD	BB	BB	BB	DD	BB	BB	DD	BB	BB	BB	DD	BB	BB	DD
chr17_65225317_65225336	DD	BB	BB	BB	BB	BB	DD	BB	DD	DD	BB	DD	DD	BB	BB	BB	DD	DD	DD	DD	DD	BB	BB	DD	DD	BB	DD	DD	DD	BB	DD	BB	BB	BB	DD	BB	BB	BB	DD	BB	BB	DD	BB	BB	BB	DD	BB	BB	DD
chr17_65231892_65231915	DD	BB	BB	BB	BB	BB	DD	BB	DD	DD	BB	DD	DD	BB	BB	BB	DD	DD	bd	DD	DD	BB	BB	bd	DD	BB	DD	DD	DD	BB	DD	BB	BB	BB	DD	BB	BB	BB	DD	BB	BB	DD	BB	BB	BB	DD	BB	BB	DD
chr17_65236094_65236133	DD	BB	BB	BB	BB	BB	DD	BB	DD	DD	BB	DD	DD	BB	BB	BB	DD	DD	DD	DD	DD	BB	BB	DD	DD	BB	DD	DD	DD	BB	DD	BB	BB	BB	DD	BB	BB	BB	DD	BB	BB	DD	BB	BB	BB	DD	BB	BB	DD
chr17_65257542_65257589	NA	NA	BB	BB	BB	NA	DD	NA	DD	NA	BB	NA	DD	BB	BB	BB	DD	NN	DD	DD	DD	BB	BB	NA	NA	bn	DD	NA	DD	BB	NA	BB	BB	NN	DD	BB	BB	NA	NA	BB	NA	NA	BB	BB	NN	DD	NA	BB	DD
chr17_65317455_65317466	DD	BB	BB	BB	BB	BB	DD	BB	DD	DD	BB	DD	DD	BB	BB	BB	DD	DD	DD	DD	DD	BB	BB	DD	DD	BB	DD	DD	DD	BB	DD	BB	BB	BB	DD	BB	BB	BB	DD	BB	BB	DD	BB	BB	BB	DD	BB	BB	DD
chr17_65349156_65349183	DD	BB	BB	BB	BB	BB	DD	BB	DD	DD	BB	DD	DD	BB	BB	BB	DD	DD	DD	DD	DD	BB	BB	DD	DD	BB	DD	DD	DD	BB	DD	BB	bd	BB	DD	BB	BB	BB	DD	BB	BB	DD	BB	BB	BB	DD	BB	BB	DD
chr17_65360785_65360804	DD	BB	BB	BB	BB	BB	DD	BB	DD	DD	BB	DD	DD	BB	BB	BB	DD	DD	DD	DD	DD	BB	BB	DD	DD	BB	DD	DD	DD	BB	DD	BB	BB	BB	DD	BB	BB	BB	DD	BB	BB	DD	BB	BB	BB	DD	BB	BB	DD
chr17_65371658_65371669	DD	BB	BB	BB	BB	BB	DD	BB	DD	DD	BB	DD	DD	BB	BB	BB	DD	DD	DD	DD	DD	BB	BB	DD	DD	BB	DD	DD	DD	BB	DD	BB	BB	BB	DD	BB	BB	BB	DD	BB	BB	DD	BB	BB	BB	DD	BB	BB	DD
chr17_65374094_65374111	DD	BB	BB	BB	BB	BB	DD	BB	DD	DD	BB	DD	DD	BB	BB	BB	DD	DD	DD	DD	DD	BB	BB	DD	DD	BB	DD	DD	DD	BB	DD	BB	BB	BB	DD	BB	BB	BB	DD	BB	BB	DD	BB	BB	BB	DD	BB	BB	DD
chr17_65380120_65380159	DD	BB	BB	BB	BB	BB	NA	BB	DD	NA	BB	NA	NA	BB	BB	BB	NA	DD	NA	DD	BB	BB	BB	NA	DD	BB	NA	DD	NA	BB	DD	BB	BB	BB	DD	BB	BB	BB	DD	BB	BB	NA	BB	BB	BB	NA	BB	BB	NA
chr17_65400483_65400527	DD	BB	BB	BB	BB	BB	DD	BB	DD	DD	BB	DD	DD	BB	BB	BB	DD	DD	DD	DD	DD	BB	BB	DD	DD	BB	DD	DD	DD	BB	DD	BB	BB	BB	DD	BB	BB	BB	DD	BB	BB	DD	BB	BB	BB	DD	BB	BB	DD
chr17_65411293_65411307	DD	BB	BB	BB	BB	BB	DD	BB	DD	DD	BB	DD	DD	BB	BB	BB	DD	DD	DD	DD	DD	BB	BB	DD	DD	BB	DD	DD	DD	BB	DD	BB	BB	BB	DD	BB	BB	BB	DD	BB	BB	DD	BB	BB	BB	DD	BB	BB	DD
chr17_65424412_65424435	DD	BB	BB	BB	BB	BB	DD	BB	DD	DD	BB	DD	DD	BB	BB	BB	DD	DD	DD	DD	dn	BB	BB	DD	DD	BB	DD	DD	DD	BB	DD	BB	BB	BB	DD	BB	BB	BB	DD	BB	BB	DD	BB	BB	BB	DD	BB	BB	DD
chr17_65485433_65485447	df	FF	FF	FF	FF	FF	df	FF	df	df	FF	df	df	FF	FF	FF	df	df	df	df	df	FF	FF	df	df	FF	df	df	df	FF	df	FF	FF	FF	df	FF	FF	FF	df	FF	FF	df	FF	FF	FF	df	FF	FF	df
chr17_65509328_65509357	DD	BB	BB	BB	BB	BB	DD	BB	DD	DD	BB	DD	DD	BB	BB	BB	DD	DD	DD	DD	DD	BB	BB	DD	DD	BB	DD	DD	DD	BB	DD	BB	BB	BB	DD	BB	BB	BB	DD	BB	BB	DD	BB	BB	BB	DD	BB	BB	DD
chr17_65517835_65517858	DD	BB	BB	BB	BB	BB	DD	BB	DD	DD	BB	DD	DD	BB	BB	BB	DD	DD	DD	DD	DD	BB	BB	DD	DD	BB	DD	DD	DD	BB	DD	BB	BB	BB	DD	BB	BB	BB	DD	BB	BB	DD	BB	BB	BB	DD	BB	BB	DD
chr17_65518003_65518026	DD	BB	BB	BB	BB	BB	DD	BB	DD	DD	BB	DD	DD	BB	BB	BB	DD	DD	DD	DD	DD	BB	BB	DD	DD	BB	DD	DD	DD	BB	DD	BB	BB	BB	DD	BB	BB	BB	DD	BB	BB	DD	BB	BB	BB	DD	BB	BB	DD
chr17_65540914_65540931	DD	BB	BB	BB	BB	BB	DD	BB	DD	DD	BB	DD	DD	BB	BB	BB	DD	DD	DD	DD	DD	BB	BB	DD	DD	BB	DD	DD	DD	BB	DD	BB	BB	BB	DD	BB	BB	BB	DD	BB	BB	DD	BB	BB	BB	DD	BB	BB	DD
chr17_65691993_65692044	DD	BB	bn	NA	NA	BB	DD	BB	DD	DD	NA	DD	NN	BB	BB	NA	dn	NA	DD	DD	DD	BB	BB	DD	DD	BB	DD	DD	DD	NA	DD	BB	NA	NA	DD	BB	BB	BB	DD	BB	BB	DD	BB	BB	BB	DD	BB	BB	DD
chr17_65733646_65733671	dn	BB	BB	BB	BB	BB	dn	BB	dn	dn	BB	DD	dn	BB	BB	BB	dn	dn	DD	dn	DD	BB	BB	dn	dn	BB	DD	dn	dn	BB	DD	BB	BB	BB	dn	BB	BB	BB	DD	BB	BB	dn	BB	BB	BB	dn	BB	BB	dn
chr17_65740874_65740905	DD	BB	BB	BB	BB	BB	DD	BB	DD	DD	BB	DD	DD	BB	BB	BB	DD	DD	DD	DD	DD	BB	BB	DD	DD	BB	DD	DD	DD	BB	DD	BB	BB	BB	DD	BB	BB	BB	DD	BB	BB	DD	BB	BB	BB	DD	BB	BB	DD
chr17_65750813_65750832	DD	BB	BB	BB	BB	BB	DD	BB	DD	DD	BB	DD	DD	BB	BB	BB	DD	DD	DD	DD	DD	BB	BB	dn	DD	BB	DD	DD	DD	BB	DD	BB	BB	BB	DD	BB	BB	BB	DD	BB	BB	DD	BB	BB	BB	DD	BB	BB	DD
chr17_65777337_65777384	NN	bn	BB	BB	NA	BB	NN	BB	NN	NA	NA	NA	NA	BB	BB	BB	NA	DD	NA	DD	DD	BB	BB	DD	DD	NA	DD	DD	NA	BB	DD	BB	BB	BB	DD	BB	BB	BB	DD	NA	BB	NA	BB	BB	BB	NA	NN	BB	DD
chr17_65788356_65788369	DD	BB	BB	BB	BB	BB	DD	BB	DD	DD	BB	DD	DD	BB	BB	BB	DD	DD	DD	DD	DD	BB	BB	DD	DD	BB	DD	DD	DD	BB	DD	BB	BB	BB	DD	BB	BB	BB	DD	BB	BB	DD	BB	BB	BB	DD	BB	BB	DD
chr17_65802780_65802799	DD	BB	BB	BB	BB	BB	DD	BB	NN	DD	BB	DD	dn	BB	BB	BB	DD	DD	DD	NA	DD	BB	BB	DD	NA	BB	DD	DD	DD	BB	DD	BB	BB	BB	DD	BB	NA	BB	DD	BB	BB	DD	BB	BB	BB	DD	BB	BB	DD
chr17_65808988_65809007	DD	BB	BB	BB	BB	BB	DD	BB	DD	DD	BB	DD	DD	BB	BB	BB	DD	DD	DD	DD	DD	BB	BB	DD	DD	BB	DD	DD	DD	BB	DD	BB	BB	BB	DD	BB	bn	BB	DD	BB	BB	DD	BB	BB	BB	DD	BB	BB	DD
chr17_65809692_65809705	DD	BB	BB	BB	BB	BB	DD	BB	DD	DD	BB	DD	DD	BB	BB	bd	DD	DD	DD	DD	DD	BB	BB	DD	DD	BB	DD	DD	DD	BB	DD	BB	BB	BB	DD	BB	BB	BB	DD	BB	BB	DD	BB	BB	BB	DD	BB	BB	DD
chr17_65813086_65813136	DD	BB	BB	BB	BB	BB	DD	BB	DD	DD	BB	DD	DD	BB	BB	BB	DD	DD	DD	DD	DD	BB	BB	DD	DD	BB	DD	DD	DD	BB	DD	BB	BB	BB	DD	bd	BB	BB	DD	BB	BB	DD	BB	BB	BB	DD	BB	BB	DD
chr17_65832698_65832733	DD	BB	BB	BB	BB	BB	DD	BB	DD	DD	BB	DD	DD	BB	BB	BB	DD	DD	DD	DD	DD	BB	BB	DD	DD	BB	DD	DD	DD	BB	DD	BB	BB	BB	DD	BB	BB	BB	DD	BB	BB	DD	BB	BB	BB	DD	BB	BB	DD
chr17_65865688_65865722	bd	BB	BB	BB	BB	BB	DD	BB	bd	DD	BB	DD	DD	BB	BB	BB	DD	DD	DD	DD	DD	bd	BB	DD	DD	BB	DD	DD	DD	BB	DD	BB	BB	BB	DD	BB	BB	BB	DD	BB	BB	DD	BB	BB	BB	DD	BB	BB	DD
chr17_65874053_65874088	DD	BB	BB	BB	BB	BB	DD	BB	DD	DD	BB	DD	DD	BB	BB	BB	DD	DD	DD	DD	DD	BB	BB	DD	DD	BB	DD	DD	DD	BB	DD	BB	BB	BB	DD	BB	BB	BB	DD	BB	BB	DD	BB	BB	BB	DD	BB	BB	DD
chr17_65886647_65886674	DD	BB	BB	BB	BB	BB	DD	BB	DD	DD	BB	DD	DD	BB	BB	BB	DD	DD	DD	DD	DD	BB	BB	DD	DD	BB	DD	DD	DD	BB	DD	BB	BB	BB	DD	BB	BB	BB	DD	BB	BB	DD	BB	BB	BB	DD	BB	BB	DD
chr17_65898770_65898783	DD	BB	BB	BB	BB	BB	DD	BB	DD	DD	BB	DD	DD	BB	BB	BB	DD	DD	DD	DD	DD	BB	BB	DD	DD	BB	DD	DD	DD	BB	DD	BB	BB	BB	DD	BB	BB	BB	DD	BB	BB	DD	BB	BB	BB	DD	BB	BB	DD
chr17_65901366_65901393	DD	BB	BB	BB	BB	BB	DD	BB	DD	DD	BB	DD	DD	BB	BB	BB	DD	DD	DD	DD	DD	BB	BB	DD	DD	BB	DD	DD	DD	BB	DD	BB	BB	BB	DD	BB	BB	BB	DD	BB	BB	DD	BB	BB	BB	DD	BB	BB	DD
chr17_65912505_65912540	DD	BB	BB	NA	BB	BB	NA	BB	DD	DD	BB	DD	DD	NN	BB	BB	DD	NA	DD	DD	NA	BB	BB	DD	DD	BB	DD	DD	DD	BB	DD	BB	BB	BB	DD	BB	BB	BB	DD	BB	BB	DD	BB	BB	BB	NA	BB	BB	DD
chr17_65999768_65999787	NA	FF	FF	NA	FF	FF	FF	FF	FF	FF	FF	FF	FF	FF	FF	NA	FF	FF	FF	FF	FF	FF	FF	FF	FF	FF	NA	FF	FF	NA	FF	FF	FF	FF	FF	FF	NA	FF	FF	FF	NA	FF	FF	FF	FF	FF	FF	FF	NA
chr17_66022804_66022831	DD	BB	BB	BB	BB	BB	DD	BB	DD	DD	BB	DD	DD	BB	BB	BB	DD	DD	DD	DD	DD	BB	BB	DD	DD	BB	DD	DD	DD	BB	DD	BB	BB	BB	DD	BB	BB	BB	DD	BB	BB	DD	BB	BB	BB	DD	BB	BB	DD
chr17_66048830_66048853	DD	BB	BB	BB	BB	BB	DD	BB	DD	DD	BB	DD	DD	BB	BB	BB	DD	DD	DD	DD	DD	BB	BB	DD	DD	BB	DD	DD	DD	BB	DD	BB	BB	BB	DD	BB	BB	BB	DD	BB	BB	DD	BB	BB	BB	DD	BB	BB	DD
[truncated: 1,192 more rows]
[truncated: 103 more columns]
