# Supplementary material for: A novel quantitative trait locus implicates Msh3 in the propensity for genome-wide short tandem repeat expansions in mice
Source: Genome Res. 2023 May;33(5):689–702. doi: 10.1101/gr.277576.122 (PMC10317118; doi:10.1101/gr.277576.122)
Supplement: Supplemental Material [file supp_gr.277576.122_Supplemental_code.zip › BXD-STR-Mutator-Manuscript-main/Ashbrook_Manuscript/data/all_imputed/chr18.geno]

locus	BXD001	BXD002	BXD005	BXD006	BXD008	BXD009	BXD011	BXD012	BXD013	BXD014	BXD015	BXD016	BXD018	BXD019	BXD020	BXD021	BXD022	BXD024	BXD024_cep	BXD027	BXD028	BXD029	BXD029_trl4	BXD031	BXD032	BXD033	BXD034	BXD036	BXD038	BXD039	BXD040	BXD042	BXD043	BXD044	BXD045	BXD048	BXD048a	BXD049	BXD050	BXD051	BXD053	BXD055	BXD056	BXD060	BXD061	BXD062	BXD063	BXD064	BXD065
chr18_10047917_10047960	FF	FF	FF	FF	NA	FF	FF	NA	FF	FF	NA	FF	FF	FF	NA	fn	FF	FF	fn	FF	FF	FF	FF	FF	NA	NA	FF	FF	FF	FF	FF	FF	FF	FF	FF	FF	FF	FF	fn	FF	NA	FF	NA	FF	FF	FF	NN	FF	FF
chr18_10092655_10092694	FF	FF	FF	FF	FF	FF	FF	FF	FF	FF	FF	FF	FF	FF	FF	FF	FF	FF	FF	FF	FF	FF	FF	FF	FF	FF	FF	FF	FF	FF	FF	FF	FF	FF	NN	FF	FF	FF	FF	FF	FF	FF	FF	FF	FF	FF	FF	NA	FF
chr18_10169552_10169583	FF	FF	FF	FF	FF	FF	FF	FF	FF	FF	FF	FF	FF	NN	FF	FF	NA	FF	FF	FF	FF	FF	FF	FF	FF	NA	FF	FF	NA	FF	FF	FF	FF	FF	FF	FF	FF	FF	FF	NA	FF	FF	FF	FF	FF	FF	FF	FF	FF
chr18_10377374_10377438	NA	FF	FF	FF	NA	FF	FF	FF	FF	FF	FF	FF	FF	FF	NA	FF	FF	FF	NA	FF	FF	NN	FF	FF	FF	FF	FF	FF	fn	FF	FF	FF	FF	FF	FF	FF	FF	NA	FF	FF	FF	FF	FF	FF	FF	FF	FF	FF	FF
chr18_10516198_10516257	BB	DD	DD	NA	BB	DD	DD	BB	DD	BB	dn	DD	BB	BB	DD	BB	DD	DD	DD	DD	dn	BB	bn	BB	DD	DD	DD	DD	BB	DD	BB	BB	DD	DD	DD	BB	BB	DD	DD	DD	BB	DD	BB	BB	BB	DD	DD	DD	BB
chr18_10590352_10590371	FF	NN	FF	FF	FF	NA	FF	FF	NA	FF	NA	FF	NA	FF	FF	FF	FF	FF	FF	NA	NA	FF	FF	FF	FF	NA	FF	FF	FF	FF	NA	FF	FF	FF	FF	NA	FF	FF	FF	FF	NA	FF	FF	FF	FF	NA	FF	FF	NA
chr18_10600088_10600127	FF	FF	FF	FF	NA	FF	FF	FF	FF	FF	FF	FF	FF	FF	NA	FF	FF	FF	NA	FF	FF	FF	FF	FF	FF	FF	FF	fn	FF	NA	FF	FF	NA	FF	NA	FF	FF	NA	FF	NA	NA	FF	FF	NA	FF	FF	NA	FF	FF
chr18_10720653_10720696	FF	fn	FF	FF	FF	FF	FF	NN	FF	FF	FF	FF	FF	FF	FF	FF	FF	fn	FF	NN	FF	FF	FF	FF	FF	FF	FF	FF	FF	FF	fn	FF	FF	FF	FF	NA	FF	NA	FF	FF	FF	FF	FF	FF	FF	FF	FF	FF	FF
chr18_10923182_10923202	FF	FF	FF	NA	FF	FF	FF	FF	FF	FF	FF	FF	FF	FF	FF	FF	FF	FF	FF	FF	FF	FF	FF	FF	FF	FF	FF	FF	FF	FF	FF	FF	FF	FF	FF	NA	FF	FF	FF	FF	FF	FF	FF	FF	FF	FF	FF	FF	FF
chr18_11020857_11020871	BB	DD	DD	BB	BB	DD	DD	BB	DD	BB	DD	DD	BB	BB	DD	BB	DD	DD	DD	DD	DD	BB	BB	BB	DD	DD	DD	DD	BB	DD	BB	BB	DD	DD	DD	BB	BB	DD	DD	DD	BB	DD	BB	BB	BB	DD	DD	DD	BB
chr18_11025272_11025283	BB	DD	DD	BB	BB	DD	DD	BB	DD	BB	DD	DD	BB	BB	DD	BB	DD	DD	DD	DD	DD	BB	BB	BB	DD	DD	DD	DD	BB	DD	BB	BB	DD	DD	DD	BB	BB	DD	DD	DD	BB	DD	BB	BB	BB	DD	DD	DD	BB
chr18_11061492_11061545	BB	DD	DD	NN	NA	DD	DD	BB	DD	NA	DD	DD	BB	BB	DD	BB	DD	DD	DD	DD	DD	NA	BB	BB	DD	NA	DD	DD	BB	DD	BB	BB	DD	DD	DD	BB	BB	NA	DD	DD	NA	DD	BB	BB	BB	DD	DD	DD	BB
chr18_11072271_11072294	BB	DD	DD	BB	BB	DD	DD	BB	DD	BB	DD	DD	BB	BB	DD	BB	DD	DD	DD	DD	DD	BB	BB	BB	DD	DD	DD	DD	BB	DD	BB	BB	DD	DD	DD	BB	BB	DD	DD	DD	bn	DD	BB	BB	BB	DD	DD	DD	BB
chr18_11102244_11102257	BB	dn	dn	BB	BB	DD	DD	BB	dn	BB	dn	DD	BB	BB	DD	BB	DD	DD	dn	dn	DD	BB	BB	BB	dn	DD	DD	dn	BB	DD	BB	BB	dn	dn	DD	BB	BB	dn	dn	dn	BB	DD	BB	BB	BB	DD	DD	dn	BB
chr18_11125380_11125415	BB	DD	DD	BB	BB	DD	DD	BB	DD	BB	DD	DD	BB	BB	DD	BB	DD	DD	DD	DD	DD	BB	BB	BB	DD	DD	DD	DD	BB	DD	BB	BB	DD	DD	dn	BB	BB	DD	DD	DD	BB	DD	BB	BB	BB	DD	DD	DD	BB
chr18_11152053_11152077	BB	DD	DD	BB	BB	DD	DD	BB	DD	BB	DD	DD	BB	BB	DD	BB	DD	DD	DD	DD	DD	BB	BB	BB	DD	DD	DD	DD	BB	DD	BB	BB	DD	DD	DD	BB	BB	DD	DD	DD	BB	DD	BB	BB	BB	DD	DD	DD	BB
chr18_11166300_11166311	BB	DD	DD	BB	BB	DD	dn	BB	DD	BB	DD	DD	BB	BB	DD	BB	DD	DD	DD	DD	DD	BB	BB	BB	DD	DD	DD	DD	BB	DD	BB	BB	DD	DD	DD	BB	BB	DD	DD	DD	BB	DD	BB	BB	BB	DD	DD	DD	BB
chr18_11200204_11200245	BB	DD	DD	BB	BB	DD	DD	BB	DD	BB	DD	DD	BB	BB	DD	BB	DD	DD	DD	DD	DD	BB	BB	BB	DD	DD	DD	DD	BB	DD	BB	BB	DD	DD	DD	BB	BB	dn	DD	DD	BB	DD	BB	BB	BB	DD	DD	DD	BB
chr18_11204262_11204285	BB	DD	DD	BB	BB	DD	DD	BB	DD	BB	DD	DD	BB	BB	DD	BB	DD	DD	DD	DD	DD	BB	BB	BB	DD	DD	DD	DD	BB	DD	BB	BB	DD	DD	DD	BB	BB	DD	DD	DD	BB	DD	BB	BB	BB	DD	DD	DD	bn
chr18_11220224_11220237	BB	DD	DD	BB	BB	DD	DD	BB	DD	BB	DD	DD	BB	BB	DD	BB	DD	DD	DD	DD	DD	BB	BB	BB	DD	DD	DD	DD	BB	DD	BB	BB	DD	DD	DD	BB	BB	DD	DD	DD	BB	DD	BB	BB	BB	DD	DD	DD	BB
chr18_11231489_11231528	FF	FF	FF	FF	FF	NN	FF	NN	NA	FF	FF	FF	FF	FF	FF	FF	FF	NA	NA	NA	NA	NA	FF	FF	FF	NA	FF	FF	FF	FF	FF	FF	FF	FF	NA	FF	FF	FF	FF	FF	FF	FF	FF	FF	FF	FF	FF	FF	FF
chr18_11259191_11259211	BB	DD	DD	BB	BB	DD	DD	BB	DD	BB	DD	DD	BB	BB	DD	BB	DD	DD	DD	DD	DD	BB	BB	BB	DD	DD	DD	DD	BB	DD	BB	BB	DD	DD	DD	BB	BB	DD	DD	DD	BB	DD	BB	BB	BB	DD	DD	DD	BB
chr18_11272338_11272361	BB	DD	DD	BB	BB	DD	DD	BB	DD	BB	DD	DD	BB	BB	DD	BB	DD	DD	DD	DD	DD	BB	BB	BB	DD	DD	DD	DD	BB	DD	BB	BB	DD	DD	DD	BB	BB	NA	DD	DD	BB	DD	BB	BB	BB	DD	DD	DD	BB
chr18_11322725_11322760	BB	DD	DD	BB	BB	DD	DD	BB	DD	BB	DD	DD	BB	BB	DD	BB	DD	DD	DD	DD	DD	BB	BB	BB	DD	DD	DD	DD	BB	DD	BB	BB	DD	DD	DD	BB	BB	BB	DD	DD	BB	DD	BB	BB	BB	DD	DD	DD	BB
chr18_11326650_11326661	BB	DD	DD	BB	BB	DD	DD	BB	DD	BB	DD	DD	BB	BB	DD	BB	DD	DD	DD	DD	DD	BB	BB	BB	DD	DD	DD	DD	BB	DD	BB	BB	DD	DD	DD	BB	BB	BB	DD	DD	BB	DD	BB	BB	BB	DD	DD	DD	BB
chr18_11362341_11362358	NA	DD	DD	BB	BB	NA	DD	BB	NA	BB	DD	DD	NA	BB	DD	BB	DD	NA	DD	NA	NA	NA	BB	bd	DD	NA	DD	DD	BB	NA	NA	BB	NA	DD	DD	NA	BB	NA	DD	NA	NA	DD	BB	BB	BB	NA	NA	DD	BB
chr18_11373658_11373685	BB	DD	DD	BB	BB	DD	DD	BB	DD	BB	DD	DD	BB	BB	DD	BB	DD	DD	DD	DD	DD	BB	BB	BB	DD	DD	DD	DD	BB	DD	BB	BB	DD	DD	DD	BB	BB	BB	DD	DD	BB	DD	BB	BB	BB	DD	DD	DD	BB
chr18_11457203_11457214	BB	DD	DD	BB	BB	DD	DD	BB	DD	BB	DD	DD	BB	BB	DD	BB	DD	DD	DD	DD	DD	BB	BB	BB	DD	DD	DD	DD	BB	DD	BB	BB	DD	DD	DD	BB	BB	BB	DD	DD	BB	DD	BB	BB	BB	DD	DD	DD	BB
chr18_11493968_11493979	FF	df	DD	FF	FF	df	df	FF	df	FF	df	DD	FF	FF	df	FF	df	df	DD	DD	DD	FF	FF	FF	df	df	df	df	FF	df	FF	FF	df	df	df	FF	FF	FF	df	df	FF	df	FF	fn	FF	df	df	df	FF
chr18_11500311_11500335	BB	DD	DD	BB	BB	DD	DD	BB	DD	BB	DD	DD	BB	BB	DD	BB	DD	DD	DD	DD	DD	BB	BB	BB	DD	DD	DD	DD	BB	DD	BB	BB	DD	DD	DD	BB	BB	BB	DD	DD	BB	DD	BB	BB	BB	DD	DD	DD	BB
chr18_11507789_11507812	BB	DD	DD	BB	BB	DD	DD	BB	DD	BB	DD	DD	BB	BB	DD	BB	DD	DD	DD	DD	DD	BB	BB	BB	DD	DD	DD	DD	BB	DD	BB	BB	DD	DD	DD	BB	BB	bn	DD	DD	BB	DD	BB	BB	BB	DD	DD	DD	bn
chr18_11545453_11545497	BB	DD	DD	BB	BB	DD	DD	BB	DD	BB	DD	DD	BB	BB	DD	BB	DD	DD	DD	DD	DD	BB	BB	BB	DD	DD	DD	DD	BB	DD	BB	BB	DD	DD	DD	BB	BB	BB	DD	DD	BB	DD	BB	BB	BB	DD	DD	DD	BB
chr18_11547257_11547276	BB	dd	dd	BB	bd	dd	DD	BB	dd	BB	DD	dd	BB	BB	dd	BB	dd	dd	dd	dd	dd	BB	BB	BB	dd	dd	dd	dd	BB	dd	BB	BB	DD	DD	dd	BB	BB	BB	DD	dd	BB	DD	bd	BB	BB	dd	dd	DD	BB
chr18_11556326_11556365	BB	DD	DD	NA	BB	DD	DD	BB	DD	BB	DD	NA	bn	BB	DD	BB	DD	DD	DD	DD	NA	BB	BB	BB	DD	NA	DD	DD	BB	NA	BB	BB	NA	DD	DD	NN	BB	BB	NA	DD	NA	DD	BB	BB	NA	NA	DD	DD	NA
chr18_11598570_11598593	BB	DD	DD	BB	BB	DD	DD	BB	DD	BB	DD	DD	BB	BB	DD	BB	DD	DD	DD	DD	DD	BB	BB	BB	DD	DD	DD	DD	BB	DD	BB	BB	DD	DD	DD	BB	BB	BB	DD	DD	BB	dn	bn	BB	BB	DD	DD	DD	BB
chr18_11618536_11618591	BB	NA	DD	BB	NA	DD	NA	BB	DD	BB	NA	DD	BB	BB	DD	NA	DD	DD	dn	DD	NA	BB	BB	BB	DD	NA	NA	DD	BB	DD	NA	NA	DD	DD	DD	NA	BB	BB	NA	DD	BB	NA	NA	BB	BB	DD	DD	DD	BB
chr18_11648362_11648381	BB	DD	DD	BB	BB	DD	DD	BB	DD	BB	DD	DD	BB	BB	DD	BB	DD	DD	DD	DD	DD	BB	BB	BB	DD	DD	DD	DD	BB	DD	BB	BB	DD	DD	DD	BB	BB	BB	DD	DD	BB	DD	BB	BB	BB	DD	DD	DD	BB
chr18_11648416_11648450	BB	NA	DD	BB	BB	NA	DD	BB	DD	BB	NA	DD	BB	BB	NA	BB	DD	NA	NN	DD	DD	BB	BB	BB	DD	NA	NA	DD	BB	DD	BB	BB	DD	NA	DD	NA	BB	BB	NA	DD	NA	NA	BB	BB	BB	DD	DD	DD	BB
chr18_11654067_11654094	BB	DD	DD	BB	BB	DD	DD	BB	DD	BB	DD	DD	BB	BB	DD	BB	DD	DD	DD	DD	DD	BB	BB	BB	DD	DD	DD	DD	BB	DD	BB	BB	DD	DD	DD	BB	BB	BB	DD	DD	BB	DD	BB	BB	BB	DD	DD	DD	BB
chr18_11954305_11954354	BB	DD	DD	BB	BB	DD	DD	BB	DD	BB	DD	DD	BB	BB	DD	BB	DD	DD	DD	DD	DD	BB	BB	BB	DD	DD	DD	DD	BB	DD	BB	BB	DD	DD	DD	BB	BB	BB	DD	DD	NA	DD	NN	BB	BB	DD	DD	DD	BB
chr18_12185068_12185115	FF	FF	FF	FF	FF	FF	FF	FF	FF	NN	FF	FF	FF	FF	FF	FF	FF	FF	FF	FF	FF	FF	FF	FF	NA	NA	FF	FF	FF	FF	FF	FF	FF	FF	FF	FF	FF	FF	FF	FF	NA	FF	NA	FF	FF	FF	FF	FF	NA
chr18_12411441_12411485	BB	DD	bd	BB	BB	DD	DD	BB	DD	BB	DD	DD	BB	BB	DD	BB	DD	DD	DD	DD	NA	BB	BB	BB	DD	DD	DD	DD	BB	DD	BB	BB	DD	DD	DD	BB	BB	bd	DD	DD	BB	DD	BB	BB	BB	DD	DD	DD	BB
chr18_12427962_12427989	FF	FF	FF	FF	FF	FF	FF	FF	FF	FF	FF	FF	NA	FF	FF	FF	FF	FF	FF	FF	FF	FF	FF	FF	FF	FF	FF	FF	FF	FF	FF	FF	FF	FF	FF	NA	FF	FF	FF	FF	NA	FF	FF	NN	FF	FF	FF	FF	FF
chr18_12526448_12526495	FF	FF	FF	FF	FF	NA	FF	FF	FF	FF	NN	FF	FF	FF	NA	fn	FF	FF	NA	FF	NA	NN	FF	FF	FF	FF	FF	FF	FF	FF	FF	fn	FF	NA	FF	FF	NA	FF	FF	FF	NA	FF	FF	FF	FF	FF	fn	FF	FF
chr18_12526885_12526924	BB	DD	DD	BB	BB	DD	DD	BB	DD	bn	DD	DD	BB	BB	DD	BB	DD	DD	DD	DD	NA	BB	BB	BB	DD	DD	bd	DD	BB	DD	BB	BB	DD	DD	DD	BB	BB	BB	DD	DD	BB	DD	BB	BB	BB	DD	DD	DD	BB
chr18_12697359_12697409	BB	DD	DD	bn	BB	DD	DD	BB	DD	BB	bd	DD	BB	BB	DD	BB	DD	DD	DD	DD	BB	BB	BB	BB	DD	DD	DD	DD	BB	DD	BB	BB	DD	DD	DD	BB	BB	BB	DD	DD	BB	DD	BB	BB	BB	DD	DD	DD	BB
chr18_12703111_12703165	BB	DD	DD	BB	BB	DD	DD	BB	DD	BB	DD	DD	BB	BB	DD	BB	DD	DD	DD	DD	BB	BB	BB	bd	DD	DD	DD	DD	BB	DD	BB	BB	DD	DD	DD	BB	BB	BB	DD	DD	BB	DD	BB	BB	BB	DD	DD	DD	BB
chr18_12746066_12746101	BB	DD	DD	BB	BB	DD	DD	BB	BB	BB	DD	DD	BB	BB	DD	BB	DD	DD	DD	DD	BB	BB	BB	BB	DD	DD	DD	DD	BB	DD	BB	BB	DD	DD	DD	BB	BB	BB	DD	DD	BB	DD	BB	BB	BB	DD	DD	DD	BB
chr18_12814432_12814483	BB	DD	DD	BB	BB	dn	DD	BB	DD	DD	DD	DD	BB	bn	DD	BB	DD	DD	NA	DD	BB	BB	BB	BB	NA	NA	DD	DD	BB	NA	BB	BB	DD	NA	DD	BB	BB	NA	DD	DD	BB	DD	BB	NA	BB	NA	NA	DD	BB
chr18_12927211_12927230	NA	FF	FF	FF	FF	FF	FF	FF	FF	FF	FF	FF	FF	FF	FF	FF	FF	FF	FF	FF	NA	FF	FF	FF	FF	NA	FF	FF	FF	NA	FF	FF	FF	FF	NA	NA	FF	FF	FF	FF	FF	FF	FF	FF	FF	NA	FF	NA	FF
chr18_12952614_12952631	BB	DD	DD	BB	BB	DD	DD	BB	DD	NA	DD	DD	BB	BB	bd	BB	DD	DD	DD	DD	BB	BB	BB	BB	bd	DD	bd	DD	BB	DD	BB	BB	DD	DD	DD	BB	BB	BB	DD	DD	BB	bd	BB	BB	BB	DD	DD	DD	BB
chr18_13017291_13017317	BB	DD	DD	BB	BB	DD	DD	BB	DD	BB	DD	DD	BB	BB	DD	BB	DD	DD	DD	DD	BB	BB	BB	BB	DD	DD	DD	DD	BB	DD	BB	BB	DD	DD	DD	BB	BB	BB	DD	DD	BB	DD	BB	BB	BB	DD	DD	DD	BB
chr18_13027164_13027199	BB	DD	DD	BB	BB	DD	DD	BB	DD	BB	DD	DD	BB	BB	DD	BB	DD	DD	DD	DD	BB	BB	BB	BB	DD	DD	DD	DD	BB	DD	BB	BB	DD	DD	DD	BB	BB	BB	DD	DD	BB	DD	BB	BB	BB	DD	DD	DD	BB
chr18_13032398_13032421	BB	DD	DD	BB	BB	DD	DD	BB	DD	BB	DD	DD	BB	BB	DD	BB	DD	DD	DD	DD	BB	BB	BB	BB	DD	DD	DD	DD	BB	DD	BB	BB	DD	DD	DD	BB	BB	BB	DD	DD	BB	DD	BB	BB	BB	DD	DD	DD	BB
chr18_13054503_13054544	BB	DD	DD	BB	BB	DD	DD	BB	DD	BB	DD	DD	BB	BB	DD	BB	DD	DD	DD	DD	BB	BB	BB	BB	DD	DD	DD	DD	BB	DD	BB	BB	DD	bd	DD	BB	BB	BB	DD	DD	BB	DD	BB	BB	BB	DD	DD	DD	BB
chr18_13057758_13057805	NA	DD	DD	NA	BB	NN	DD	BB	DD	BB	DD	DD	NA	NN	DD	BB	DD	DD	NN	DD	BB	BB	NA	BB	DD	dn	NN	dn	BB	dn	BB	NA	DD	NA	DD	BB	NN	BB	DD	DD	NA	DD	BB	BB	NN	DD	NA	DD	bn
chr18_13058803_13058826	BB	DD	DD	BB	BB	DD	DD	BB	DD	BB	DD	DD	BB	BB	DD	BB	DD	DD	DD	DD	BB	BB	BB	BB	DD	DD	DD	DD	BB	DD	BB	BB	DD	DD	DD	BB	BB	BB	DD	DD	BB	DD	BB	BB	BB	DD	DD	DD	BB
chr18_13069555_13069602	BB	DD	DD	BB	BB	DD	DD	BB	DD	BB	DD	DD	BB	BB	DD	bn	DD	DD	DD	DD	BB	BB	BB	BB	DD	DD	DD	DD	BB	DD	BB	BB	DD	DD	DD	BB	BB	BB	DD	DD	BB	DD	BB	BB	BB	DD	DD	DD	BB
chr18_13075407_13075454	BB	DD	DD	BB	BB	DD	DD	BB	DD	BB	DD	DD	BB	BB	DD	BB	DD	DD	DD	DD	BB	BB	BB	BB	DD	DD	DD	DD	BB	DD	BB	BB	DD	DD	DD	BB	BB	BB	DD	DD	BB	DD	BB	BB	BB	DD	DD	DD	BB
chr18_13075820_13075875	NA	BB	NN	BB	NA	NA	NN	BB	BB	NA	DD	NA	BB	BB	NN	NN	NN	NN	NN	NN	BB	NN	NN	BB	NN	NA	NN	dn	bn	NN	BB	BB	NN	bn	NN	BB	BB	BB	NA	NN	NA	NN	BB	NA	BB	NA	NN	DD	BB
chr18_13090204_13090217	BB	DD	DD	BB	BB	DD	DD	BB	DD	BB	DD	DD	BB	BB	DD	BB	DD	DD	DD	DD	BB	BB	BB	BB	DD	DD	DD	DD	BB	DD	BB	BB	DD	DD	DD	BB	BB	BB	DD	DD	BB	DD	BB	BB	BB	DD	DD	DD	BB
chr18_13094530_13094579	BB	DD	DD	BB	BB	DD	DD	BB	DD	BB	DD	DD	BB	BB	DD	BB	DD	DD	DD	DD	BB	BB	BB	BB	DD	DD	DD	DD	BB	DD	BB	BB	DD	DD	DD	BB	BB	BB	DD	DD	BB	DD	BB	BB	BB	DD	DD	DD	BB
chr18_13195098_13195109	FF	FF	FF	FF	FF	FF	FF	FF	FF	FF	FF	FF	FF	FF	FF	FF	fn	NN	NN	FF	FF	FF	FF	FF	FF	FF	FF	FF	FF	FF	FF	FF	FF	FF	FF	FF	FF	FF	FF	FF	FF	FF	FF	FF	FF	NA	FF	FF	FF
chr18_13349030_13349077	fn	NN	FF	FF	FF	FF	FF	NA	FF	FF	FF	FF	FF	FF	FF	FF	FF	NA	FF	FF	NA	FF	FF	FF	FF	NA	FF	FF	FF	NA	FF	FF	NA	FF	FF	FF	FF	FF	FF	NA	NA	FF	FF	fn	FF	FF	FF	FF	FF
chr18_13378366_13378405	FF	NA	FF	FF	FF	FF	FF	FF	FF	FF	FF	FF	FF	NA	FF	FF	fn	NA	FF	FF	FF	FF	FF	FF	FF	NA	FF	NA	FF	FF	NA	FF	FF	FF	NA	NA	FF	NA	NA	NA	NA	FF	FF	FF	FF	FF	FF	NA	FF
chr18_13400959_13401006	FF	FF	FF	FF	NA	FF	FF	FF	FF	FF	FF	FF	FF	FF	FF	FF	FF	FF	FF	FF	FF	FF	FF	FF	FF	FF	FF	NA	FF	FF	fn	FF	FF	FF	FF	FF	FF	FF	NA	FF	NA	FF	FF	FF	FF	FF	NA	FF	FF
chr18_13402354_13402397	FF	NA	NN	FF	NA	FF	NN	FF	FF	FF	FF	FF	FF	FF	NA	FF	FF	NN	FF	NA	NA	NN	fn	FF	NN	NA	FF	FF	FF	FF	FF	FF	FF	FF	NA	FF	FF	NA	FF	NA	FF	FF	FF	FF	FF	NA	FF	FF	FF
chr18_13503528_13503567	NA	FF	FF	FF	NA	NA	FF	NN	FF	NA	NA	FF	FF	FF	FF	FF	FF	NA	FF	FF	FF	FF	FF	FF	NA	fn	FF	FF	NA	FF	FF	FF	NA	FF	FF	NA	FF	NN	NA	NA	NA	FF	FF	FF	FF	FF	FF	FF	FF
chr18_13550653_13550687	BB	DD	DD	BB	BB	DD	DD	BB	DD	BB	DD	DD	BB	BB	DD	BB	DD	DD	DD	DD	BB	BB	BB	BB	DD	DD	DD	DD	BB	DD	BB	BB	DD	DD	DD	BB	BB	BB	DD	DD	BB	DD	BB	BB	BB	DD	DD	DD	BB
chr18_13597867_13597890	FF	FF	NA	FF	NA	FF	FF	FF	FF	FF	FF	FF	FF	FF	FF	FF	FF	FF	FF	FF	FF	FF	FF	FF	NA	NA	FF	FF	NA	NA	NA	NA	FF	fn	NA	FF	FF	FF	FF	NN	NA	NA	NA	FF	NA	NA	FF	FF	FF
chr18_13728173_13728212	BB	DD	dn	BB	BB	DD	DD	BB	DD	BB	DD	DD	BB	BB	DD	BB	DD	DD	DD	DD	BB	BB	BB	BB	DD	DD	DD	DD	BB	DD	BB	BB	DD	DD	bd	BB	BB	BB	DD	DD	BB	DD	BB	bd	BB	DD	DD	DD	BB
chr18_13735355_13735399	BB	DD	DD	BB	BB	DD	NN	BB	DD	BB	DD	DD	BB	BB	DD	BB	NN	DD	DD	DD	BB	BB	BB	BB	DD	NA	DD	DD	BB	NA	BB	BB	DD	DD	DD	BB	BB	BB	DD	DD	NA	DD	BB	BB	BB	DD	DD	DD	BB
chr18_13836075_13836114	FF	FF	FF	FF	FF	FF	FF	FF	FF	FF	FF	FF	FF	FF	FF	FF	FF	FF	FF	NA	FF	FF	FF	FF	FF	FF	FF	FF	FF	FF	FF	FF	FF	FF	FF	FF	FF	FF	FF	FF	FF	FF	FF	FF	FF	FF	FF	FF	FF
chr18_14098991_14099020	FF	FF	FF	NN	fn	NA	NA	NA	FF	NA	FF	FF	FF	FF	NA	NN	NA	FF	FF	NA	FF	FF	NA	FF	FF	NA	FF	FF	FF	FF	FF	FF	FF	NA	FF	fn	FF	FF	NA	NA	NA	FF	NA	NA	FF	FF	NA	NA	NN
chr18_14171606_14171653	FF	FF	FF	FF	FF	NA	FF	FF	FF	FF	NA	NN	NA	NA	FF	FF	NA	FF	FF	NA	FF	FF	FF	FF	FF	NA	FF	FF	NN	FF	FF	FF	FF	FF	FF	NA	FF	NA	NA	FF	NA	FF	NA	FF	FF	FF	FF	FF	FF
chr18_14234560_14234611	FF	FF	FF	FF	NA	FF	FF	NA	FF	FF	FF	NA	NN	FF	FF	FF	FF	FF	NA	fn	NA	FF	FF	FF	FF	NA	FF	NA	FF	FF	FF	FF	FF	FF	FF	FF	FF	FF	FF	NA	NA	NA	FF	FF	FF	NA	FF	NN	FF
chr18_14267581_14267628	FF	FF	NN	FF	NA	NN	NA	NA	FF	FF	FF	FF	NA	FF	FF	FF	FF	NN	NN	FF	FF	FF	FF	FF	FF	FF	FF	FF	FF	FF	FF	FF	FF	FF	fn	fn	FF	FF	FF	FF	FF	FF	FF	FF	FF	FF	FF	FF	FF
chr18_14406906_14406949	FF	FF	FF	FF	FF	FF	FF	FF	NA	FF	NA	FF	FF	FF	FF	fn	FF	FF	FF	FF	FF	FF	FF	FF	FF	NA	FF	FF	FF	NA	FF	FF	FF	FF	FF	FF	NA	FF	NA	FF	FF	FF	NA	FF	FF	FF	FF	FF	FF
chr18_14723838_14723877	FF	NA	NA	NA	NA	FF	FF	FF	FF	FF	NA	NN	FF	NA	FF	FF	FF	FF	FF	FF	FF	FF	FF	FF	FF	NA	FF	FF	FF	FF	FF	NA	FF	FF	NA	FF	FF	FF	NN	FF	NA	FF	fn	FF	FF	FF	FF	FF	FF
chr18_14726839_14726868	FF	FF	FF	FF	FF	FF	FF	FF	FF	FF	FF	FF	FF	FF	FF	FF	FF	FF	FF	FF	FF	FF	FF	FF	FF	NA	FF	FF	FF	FF	FF	FF	FF	FF	FF	FF	FF	FF	FF	FF	FF	fn	FF	FF	FF	FF	FF	FF	FF
chr18_14965835_14965858	FF	FF	FF	FF	FF	FF	FF	FF	FF	FF	FF	FF	FF	FF	FF	FF	FF	FF	FF	FF	FF	FF	FF	FF	FF	FF	FF	FF	FF	FF	FF	FF	FF	FF	FF	FF	FF	FF	FF	FF	FF	FF	FF	FF	FF	FF	FF	FF	NA
chr18_15255759_15255808	FF	FF	NN	FF	NN	NA	FF	FF	NA	FF	FF	FF	FF	FF	FF	FF	FF	FF	NA	FF	FF	NA	FF	NN	FF	NA	FF	FF	FF	FF	NA	FF	FF	FF	NN	FF	FF	NN	FF	FF	FF	FF	FF	FF	FF	FF	FF	FF	FF
chr18_15395445_15395484	FF	FF	FF	FF	FF	FF	FF	FF	FF	FF	NA	FF	FF	FF	FF	FF	FF	FF	FF	FF	FF	FF	FF	FF	FF	FF	NA	FF	FF	FF	NN	FF	FF	FF	FF	FF	FF	FF	FF	FF	FF	FF	FF	FF	FF	FF	FF	FF	FF
chr18_15417513_15417548	DD	DD	NA	DD	DD	DD	DD	DD	DD	DD	DD	DD	DD	BB	DD	DD	DD	DD	DD	DD	DD	DD	DD	DD	DD	DD	DD	DD	DD	DD	DD	DD	DD	DD	DD	BB	BB	BB	DD	BB	BB	DD	BB	DD	BB	DD	DD	DD	BB
chr18_15418887_15418910	FF	FF	FF	NA	fn	FF	FF	FF	FF	FF	FF	FF	NN	NA	FF	FF	FF	FF	FF	FF	FF	FF	FF	FF	FF	FF	FF	FF	FF	FF	FF	NA	FF	FF	FF	FF	FF	FF	FF	FF	FF	FF	FF	FF	FF	FF	FF	FF	FF
chr18_15447148_15447195	FF	NN	NN	NN	FF	NN	NN	NA	NN	FF	FF	NN	FF	FF	NA	FF	NN	NN	NA	NA	NA	FF	NA	NA	NN	FF	FF	FF	FF	FF	NA	FF	NA	FF	NA	FF	FF	NN	FF	NN	FF	FF	FF	FF	FF	FF	FF	FF	FF
chr18_15476769_15476780	FF	FF	FF	FF	NN	FF	FF	FF	FF	NA	FF	FF	FF	FF	FF	FF	NA	FF	FF	FF	FF	FF	FF	FF	FF	NA	FF	FF	FF	FF	FF	FF	FF	FF	FF	NA	FF	FF	FF	FF	FF	FF	FF	FF	FF	FF	FF	FF	FF
chr18_15582981_15583036	NA	FF	NA	NA	FF	FF	FF	FF	NA	FF	FF	FF	FF	FF	FF	FF	FF	FF	FF	FF	NA	NA	NA	FF	FF	NA	FF	FF	FF	NA	FF	NA	FF	FF	FF	FF	FF	NA	fn	FF	NA	FF	FF	NA	FF	NA	FF	FF	NA
chr18_15610449_15610472	FF	FF	FF	FF	FF	FF	FF	FF	FF	FF	FF	FF	FF	NN	FF	FF	FF	FF	FF	FF	NA	FF	FF	FF	FF	FF	FF	FF	FF	FF	FF	FF	FF	FF	FF	FF	FF	FF	FF	FF	NA	FF	FF	FF	FF	FF	FF	FF	FF
chr18_16094435_16094479	FF	NA	NA	NA	FF	NA	FF	FF	NA	FF	FF	FF	NA	FF	FF	NA	FF	FF	FF	FF	FF	FF	FF	NN	FF	NA	FF	FF	FF	NA	FF	FF	FF	FF	FF	FF	NA	FF	NA	FF	FF	FF	NA	FF	FF	NA	FF	FF	NA
chr18_16335353_16335373	BB	DD	BB	BB	BB	DD	DD	BB	DD	BB	DD	BB	BB	BB	DD	BB	DD	DD	DD	DD	BB	BB	BB	BB	DD	DD	DD	DD	BB	DD	BB	BB	DD	DD	DD	NA	DD	BB	DD	BB	BB	DD	BB	DD	BB	DD	DD	DD	BB
chr18_16335618_16335645	BB	NA	BB	BB	BB	DD	NN	BB	DD	BB	DD	BB	BB	BB	NA	BB	DD	DD	NA	DD	BB	NA	BB	BB	DD	NA	DD	dn	BB	DD	BB	BB	DD	DD	DD	NA	NA	BB	DD	BB	NA	DD	BB	DD	BB	DD	NA	DD	BB
chr18_16349611_16349622	BB	DD	BB	BB	BB	DD	DD	BB	DD	BB	DD	BB	BB	BB	DD	BB	DD	DD	DD	DD	BB	BB	BB	BB	DD	DD	DD	DD	BB	DD	BB	BB	DD	DD	DD	NA	DD	BB	DD	BB	BB	DD	BB	DD	BB	DD	DD	DD	BB
chr18_16418277_16418290	BB	DD	BB	BB	BB	DD	DD	BB	DD	BB	DD	BB	BB	BB	DD	BB	DD	DD	DD	DD	BB	BB	BB	BB	DD	DD	DD	DD	BB	DD	BB	BB	DD	DD	DD	DD	DD	BB	DD	BB	BB	DD	BB	DD	BB	DD	DD	DD	BB
chr18_16446707_16446724	BB	DD	BB	BB	BB	DD	DD	BB	DD	BB	DD	BB	BB	BB	DD	BB	DD	DD	DD	DD	BB	BB	BB	BB	DD	DD	DD	DD	BB	DD	BB	BB	DD	DD	DD	DD	DD	BB	DD	BB	BB	DD	BB	DD	BB	DD	DD	DD	BB
chr18_16478548_16478583	BB	DD	BB	BB	BB	DD	DD	BB	DD	BB	DD	BB	BB	BB	DD	BB	DD	DD	DD	DD	BB	BB	BB	BB	DD	DD	DD	DD	BB	DD	BB	BB	DD	DD	DD	DD	DD	BB	DD	BB	BB	DD	BB	DD	BB	DD	DD	DD	BB
chr18_16486431_16486450	FF	DD	FF	FF	FF	DD	df	FF	df	FF	df	FF	FF	FF	DD	FF	df	DD	df	DD	FF	FF	FF	FF	df	df	df	df	FF	df	FF	FF	df	df	df	DD	df	FF	df	FF	FF	DD	FF	df	FF	DD	df	df	FF
chr18_16521619_16521650	BB	DD	BB	BB	BB	DD	DD	BB	DD	BB	DD	BB	BB	bd	DD	BB	dn	DD	DD	DD	BB	BB	BB	BB	DD	DD	DD	DD	BB	DD	BB	BB	dn	DD	DD	DD	DD	BB	DD	BB	BB	DD	BB	DD	BB	DD	DD	DD	BB
chr18_16533119_16533157	BB	DD	BB	BB	BB	DD	DD	BB	DD	BB	DD	BB	BB	BB	DD	BB	DD	DD	dn	DD	BB	BB	BB	BB	DD	DD	DD	DD	BB	DD	BB	BB	dn	DD	DD	DD	DD	BB	DD	BB	BB	DD	BB	DD	BB	DD	DD	DD	BB
chr18_16546500_16546511	FF	DD	FF	FF	FF	df	df	FF	df	FF	DD	FF	FF	FF	df	FF	DD	df	DD	DD	FF	FF	FF	FF	DD	DD	df	DD	FF	df	FF	FF	df	DD	df	df	df	FF	df	FF	FF	df	FF	df	FF	df	df	df	FF
chr18_16585063_16585107	BB	DD	BB	BB	BB	DD	DD	BB	DD	BB	DD	BB	BB	BB	DD	BB	DD	DD	DD	DD	BB	BB	BB	BB	DD	DD	DD	DD	BB	DD	BB	BB	DD	DD	DD	DD	DD	BB	DD	BB	BB	DD	BB	DD	BB	DD	DD	DD	BB
chr18_16604899_16604910	BB	DD	BB	BB	BB	DD	DD	BB	DD	BB	DD	BB	BB	BB	DD	BB	DD	DD	DD	DD	BB	BB	BB	BB	DD	DD	DD	DD	BB	DD	BB	BB	DD	DD	DD	DD	DD	BB	DD	BB	BB	DD	BB	DD	BB	DD	DD	DD	BB
chr18_16619475_16619488	BB	DD	BB	BB	BB	DD	DD	BB	DD	BB	DD	BB	BB	BB	DD	BB	DD	DD	DD	DD	BB	BB	BB	BB	DD	DD	DD	DD	BB	DD	BB	BB	DD	DD	DD	DD	DD	BB	DD	BB	BB	DD	BB	DD	BB	DD	DD	DD	BB
chr18_16651642_16651656	BB	DD	BB	BB	BB	DD	DD	BB	DD	BB	DD	BB	BB	BB	DD	BB	DD	DD	DD	DD	BB	BB	BB	BB	DD	DD	DD	DD	BB	DD	BB	BB	DD	DD	DD	DD	DD	BB	DD	BB	BB	DD	BB	DD	BB	DD	DD	DD	BB
chr18_16670749_16670766	BB	DD	BB	BB	BB	DD	DD	BB	DD	BB	DD	BB	BB	BB	DD	BB	DD	DD	DD	DD	BB	BB	BB	BB	DD	DD	DD	DD	BB	DD	BB	BB	DD	DD	DD	DD	DD	BB	DD	BB	BB	DD	BB	DD	BB	DD	DD	DD	BB
chr18_16711642_16711683	BB	DD	BB	BB	BB	DD	DD	NA	DD	NA	DD	BB	NA	BB	NA	BB	DD	DD	NA	DD	BB	BB	BB	BB	DD	NA	DD	DD	NA	NA	BB	NA	NA	DD	NA	DD	DD	BB	DD	BB	BB	NA	BB	DD	BB	DD	NA	NA	BB
chr18_16756640_16756684	BB	NA	BB	BB	UU	BB	NA	BB	BB	BB	BB	BB	BB	BB	BB	BB	BB	BB	BB	BB	BB	BB	BB	BB	BB	BB	BB	BB	BB	BB	BB	BB	NA	NA	BB	NA	BB	BB	BB	BB	BB	BB	BB	BB	BB	BB	BB	BB	BB
chr18_16768905_16768926	FF	dn	FF	FF	FF	df	df	FF	df	FF	df	FF	FF	FF	DD	FF	df	df	df	df	FF	FF	FF	FF	dn	df	df	df	FF	dn	FF	FF	df	df	df	df	df	FF	df	FF	FF	df	FF	df	FF	df	df	df	FF
chr18_16790491_16790502	BB	DD	BB	BB	BB	DD	DD	BB	DD	BB	DD	BB	BB	BB	DD	BB	DD	DD	DD	DD	BB	BB	BB	BB	DD	DD	DD	DD	BB	DD	BB	BB	DD	DD	DD	DD	DD	BB	DD	BB	BB	DD	BB	DD	BB	DD	DD	DD	BB
chr18_16795080_16795099	BB	DD	BB	BB	BB	DD	DD	BB	DD	BB	DD	BB	BB	BB	DD	BB	DD	DD	DD	DD	BB	BB	BB	BB	DD	DD	DD	DD	BB	DD	BB	BB	DD	DD	DD	DD	DD	BB	DD	BB	BB	DD	BB	DD	BB	DD	DD	DD	BB
chr18_16814118_16814153	BB	DD	BB	BB	BB	DD	DD	BB	DD	BB	DD	BB	BB	BB	DD	BB	DD	DD	DD	dn	BB	BB	BB	BB	DD	DD	DD	DD	BB	DD	BB	BB	DD	DD	DD	DD	DD	BB	DD	BB	BB	DD	BB	DD	BB	DD	DD	DD	BB
chr18_16837939_16837966	BB	NA	BB	BB	BB	NN	NN	BB	NN	BB	NN	BB	BB	BB	NN	BB	NN	NN	NN	NN	BB	BB	BB	BB	NN	NA	DD	NA	BB	DD	BB	BB	NA	DD	DD	DD	DD	BB	DD	BB	BB	DD	BB	DD	BB	DD	DD	DD	BB
chr18_16840844_16840891	BB	NA	BB	BB	BB	UU	NA	BB	UU	bu	NA	BB	BB	BB	NA	BB	UU	NA	NA	UU	BB	BB	BB	BB	UU	NA	NA	NA	BB	NA	BB	BB	UU	UU	NA	NA	NA	BB	UU	BB	BB	NA	BB	NA	BB	NA	UU	UU	BB
chr18_16875205_16875248	BB	DD	BB	BB	BB	DD	DD	BB	bd	BB	DD	BB	BB	BB	BB	BB	DD	DD	DD	DD	BB	BB	BB	BB	DD	DD	DD	DD	BB	DD	BB	BB	DD	DD	DD	DD	DD	BB	DD	BB	BB	DD	BB	DD	BB	DD	DD	DD	BB
chr18_16916925_16916964	BB	DD	BB	BB	BB	DD	DD	BB	DD	BB	DD	BB	BB	BB	DD	BB	DD	DD	DD	DD	BB	BB	BB	BB	DD	DD	DD	DD	BB	DD	BB	BB	DD	DD	DD	DD	DD	BB	DD	BB	BB	DD	BB	DD	BB	DD	DD	DD	BB
chr18_16918116_16918147	BB	dd	BB	BB	BB	dd	dd	BB	dd	BB	dd	BB	BB	BB	dd	BB	dd	dd	dd	DD	BB	BB	BB	BB	dd	dd	dd	dd	BB	dd	BB	BB	dd	dd	dd	dd	dd	BB	dd	BB	BB	dd	BB	dd	BB	dd	dd	dd	BB
chr18_16944000_16944013	FF	FF	FF	FF	FF	FF	FF	FF	FF	FF	FF	FF	FF	FF	FF	FF	FF	FF	FF	FF	FF	FF	FF	NA	FF	NA	FF	FF	FF	NA	FF	FF	FF	FF	FF	FF	FF	FF	FF	FF	NA	FF	FF	FF	FF	FF	FF	FF	FF
chr18_16970969_16971012	BB	DD	BB	BB	BB	DD	DD	BB	DD	BB	DD	BB	BB	BB	DD	BB	DD	DD	DD	DD	BB	BB	BB	BB	DD	DD	DD	DD	BB	DD	BB	BB	DD	DD	DD	DD	BB	bd	DD	BB	BB	DD	BB	DD	BB	DD	DD	DD	BB
chr18_17071774_17071795	BB	DD	BB	BB	BB	DD	DD	BB	DD	BB	DD	BB	BB	BB	DD	BB	DD	DD	DD	DD	BB	BB	BB	BB	DD	DD	DD	DD	BB	DD	BB	BB	DD	DD	dd	DD	dn	BB	DD	BB	BB	DD	BB	DD	BB	DD	DD	DD	BB
chr18_17086805_17086828	BB	DD	BB	BB	BB	DD	DD	BB	DD	BB	DD	BB	BB	BB	DD	BB	DD	DD	DD	DD	BB	BB	BB	BB	DD	DD	DD	DD	BB	DD	BB	BB	DD	DD	DD	DD	DD	BB	DD	BB	BB	DD	BB	DD	BB	DD	DD	DD	BB
chr18_17124613_17124664	NN	DD	NN	NN	NN	DD	DD	NN	DD	BB	DD	NA	NN	NA	dn	NN	DD	DD	DD	DD	NA	NN	NN	NN	DD	DD	DD	DD	NA	DD	BB	BB	NN	DD	DD	DD	DD	NA	DD	BB	BB	DD	BB	DD	bn	DD	DD	DD	BB
chr18_17130211_17130246	BB	DD	BB	BB	BB	DD	DD	BB	DD	BB	DD	BB	BB	BB	DD	BB	DD	DD	DD	DD	BB	BB	BB	BB	DD	DD	DD	DD	BB	DD	BB	BB	DD	DD	DD	DD	DD	BB	DD	BB	BB	DD	BB	DD	BB	DD	DD	DD	BB
chr18_17175171_17175222	NA	FF	FF	FF	NA	NA	FF	NA	NN	FF	FF	FF	FF	FF	FF	FF	NA	NN	FF	FF	FF	FF	FF	NA	FF	NA	FF	NA	FF	NN	NA	NA	FF	FF	NA	FF	fn	NA	nn	FF	NA	fn	FF	FF	FF	NA	FF	FF	fn
chr18_17182027_17182046	bn	DD	BB	BB	BB	DD	DD	BB	DD	BB	DD	BB	BB	BB	DD	BB	DD	DD	DD	DD	BB	BB	BB	BB	DD	DD	DD	DD	BB	DD	BB	BB	DD	DD	DD	DD	DD	BB	DD	BB	BB	DD	BB	DD	BB	DD	DD	DD	BB
chr18_17187346_17187393	BB	NA	BB	BB	BB	DD	DD	BB	DD	NA	DD	BB	BB	BB	DD	BB	DD	DD	DD	DD	BB	BB	BB	NA	DD	DD	DD	DD	BB	DD	BB	BB	DD	DD	NA	DD	DD	BB	DD	BB	BB	DD	BB	DD	NN	DD	DD	DD	NN
chr18_17201294_17201311	BB	DD	BB	BB	BB	DD	DD	BB	DD	BB	DD	BB	BB	BB	DD	BB	DD	DD	DD	DD	BB	BB	BB	BB	DD	DD	DD	DD	BB	DD	BB	BB	DD	DD	DD	DD	DD	BB	DD	BB	BB	DD	BB	DD	BB	DD	DD	DD	BB
chr18_17236438_17236479	BB	DD	BB	BB	BB	DD	DD	BB	DD	BB	DD	BB	BB	BB	DD	BB	DD	DD	DD	DD	BB	BB	BB	BB	DD	DD	DD	DD	BB	dn	BB	BB	DD	DD	DD	dn	DD	BB	DD	BB	BB	DD	BB	DD	BB	DD	DD	DD	BB
chr18_17236481_17236495	BB	DD	BB	BB	BB	DD	DD	BB	DD	BB	DD	BB	BB	BB	DD	BB	DD	DD	DD	DD	BB	BB	BB	BB	DD	DD	DD	DD	BB	DD	BB	BB	DD	DD	DD	DD	DD	BB	DD	BB	BB	DD	BB	DD	BB	DD	DD	DD	BB
chr18_17312794_17312809	BB	DD	BB	BB	BB	DD	DD	BB	DD	BB	DD	BB	BB	BB	DD	BB	DD	DD	DD	DD	BB	BB	BB	BB	DD	DD	DD	DD	BB	DD	BB	BB	DD	DD	DD	DD	DD	BB	DD	BB	BB	DD	BB	DD	BB	DD	DD	DD	BB
chr18_17366093_17366126	bn	DD	BB	BB	bd	DD	DD	BB	DD	BB	DD	BB	BB	BB	DD	BB	DD	DD	DD	DD	bn	BB	BB	BB	DD	DD	DD	DD	BB	DD	BB	BB	DD	DD	DD	DD	DD	BB	DD	BB	BB	DD	BB	DD	BB	DD	DD	DD	BB
chr18_17371183_17371208	BB	dd	BB	BB	bb	dd	dd	BB	dd	BB	dd	BB	BB	bb	dd	BB	dd	dd	dd	dd	BB	BB	BB	BB	dd	dd	dd	dd	BB	dd	BB	BB	dd	DD	dd	dd	dd	bb	dd	BB	bb	dd	BB	dd	BB	dd	dd	dd	BB
chr18_17375755_17375774	BB	DD	BB	BB	BB	DD	DD	BB	DD	BB	DD	BB	BB	BB	DD	BB	DD	DD	DD	DD	BB	BB	BB	BB	DD	DD	DD	DD	BB	DD	BB	BB	DD	DD	DD	DD	DD	BB	DD	BB	BB	DD	BB	DD	BB	DD	DD	DD	BB
chr18_17379810_17379825	BB	DD	BB	BB	BB	DD	DD	BB	DD	BB	DD	BB	BB	BB	DD	BB	DD	DD	DD	DD	BB	BB	BB	BB	DD	DD	DD	DD	BB	DD	BB	BB	DD	DD	DD	DD	DD	BB	DD	BB	BB	DD	BB	DD	BB	DD	DD	DD	BB
chr18_17396694_17396735	nn	DD	NN	NN	NA	DD	DD	NA	DD	NN	DD	NN	NN	NA	NA	NA	DD	DD	DD	DD	NN	NN	NN	NN	DD	DD	DD	DD	NN	DD	NN	NA	DD	DD	DD	DD	DD	NA	DD	NN	bn	DD	NN	DD	NA	DD	DD	DD	NA
chr18_17478408_17478451	BB	DD	BB	BB	BB	DD	DD	BB	DD	BB	DD	BB	BB	BB	DD	BB	DD	DD	DD	DD	BB	BB	BB	BB	DD	DD	DD	DD	BB	DD	BB	BB	DD	DD	DD	DD	DD	BB	DD	BB	BB	DD	BB	DD	BB	DD	DD	DD	BB
chr18_17494465_17494484	BB	DD	BB	BB	BB	DD	DD	BB	DD	BB	DD	BB	BB	BB	DD	BB	DD	DD	DD	DD	BB	BB	BB	BB	DD	DD	DD	DD	BB	DD	BB	BB	DD	DD	DD	DD	DD	BB	DD	BB	BB	DD	BB	DD	BB	DD	DD	DD	BB
chr18_17524942_17524955	BB	DD	BB	BB	BB	DD	DD	BB	DD	BB	DD	BB	BB	BB	DD	BB	DD	DD	DD	DD	BB	BB	BB	BB	DD	DD	DD	DD	BB	DD	BB	BB	DD	DD	DD	DD	DD	BB	DD	BB	BB	DD	BB	DD	BB	DD	DD	DD	BB
chr18_17550496_17550515	BB	DD	BB	BB	BB	DD	DD	BB	DD	BB	DD	BB	BB	BB	DD	BB	DD	DD	DD	DD	BB	BB	BB	BB	DD	DD	DD	DD	BB	DD	BB	BB	DD	DD	DD	DD	DD	BB	DD	BB	BB	DD	BB	DD	BB	DD	DD	DD	BB
chr18_17565748_17565775	BB	DD	BB	BB	BB	DD	DD	BB	DD	BB	DD	BB	BB	BB	DD	BB	DD	DD	DD	DD	BB	BB	BB	BB	DD	DD	DD	DD	BB	DD	BB	BB	DD	DD	DD	DD	DD	BB	DD	BB	BB	DD	BB	DD	BB	DD	DD	DD	BB
chr18_17626294_17626314	FF	df	FF	FF	FF	df	df	FF	df	FF	df	FF	FF	FF	df	FF	df	df	df	df	FF	FF	FF	FF	df	df	df	df	FF	df	FF	FF	df	df	df	df	df	FF	df	FF	FF	df	FF	df	FF	df	df	df	FF
chr18_17626315_17626326	FF	df	FF	FF	FF	df	df	FF	df	FF	df	FF	FF	FF	df	FF	df	df	df	DD	FF	FF	FF	FF	df	df	df	df	FF	df	FF	FF	DD	df	df	DD	df	FF	df	FF	FF	DD	FF	df	FF	df	df	df	FF
chr18_17639441_17639464	BB	DD	BB	BB	BB	DD	DD	BB	DD	BB	DD	BB	BB	BB	DD	BB	DD	DD	DD	DD	BB	BB	BB	BB	DD	DD	DD	DD	BB	DD	BB	BB	DD	DD	DD	DD	DD	BB	DD	BB	BB	DD	BB	DD	BB	DD	DD	DD	BB
chr18_17645866_17645877	BB	DD	BB	BB	BB	DD	DD	BB	DD	BB	DD	BB	BB	BB	DD	BB	DD	DD	DD	DD	BB	BB	BB	BB	DD	DD	DD	DD	BB	DD	BB	BB	DD	DD	DD	DD	DD	BB	DD	BB	BB	DD	BB	DD	BB	DD	DD	DD	BB
chr18_17646279_17646306	BB	DD	BB	BB	BB	DD	DD	BB	DD	BB	DD	BB	BB	BB	DD	BB	DD	DD	DD	DD	BB	BB	BB	BB	DD	DD	DD	DD	BB	DD	BB	BB	DD	DD	DD	DD	DD	BB	DD	BB	BB	DD	BB	DD	BB	DD	DD	DD	BB
chr18_17653607_17653630	BB	dd	BB	BB	BB	dd	dd	BB	dd	BB	dd	BB	BB	BB	dd	BB	dd	dd	dd	dd	BB	BB	BB	BB	dd	dd	dd	dd	BB	dd	BB	BB	dd	dd	dd	dd	dd	BB	dd	BB	BB	dd	BB	dd	BB	dd	dd	dd	BB
chr18_17681243_17681262	BB	DD	BB	BB	BB	DD	DD	BB	DD	BB	DD	BB	BB	BB	bd	BB	DD	DD	DD	DD	BB	BB	BB	BB	DD	DD	DD	DD	BB	DD	BB	BB	DD	DD	DD	DD	DD	BB	DD	BB	BB	DD	BB	DD	BB	DD	DD	DD	BB
chr18_17740441_17740461	BB	DD	BB	BB	BB	DD	DD	BB	DD	BB	DD	BB	BB	BB	DD	BB	DD	DD	DD	DD	BB	BB	BB	BB	DD	DD	DD	DD	BB	DD	BB	BB	DD	DD	DD	DD	DD	BB	DD	BB	BB	DD	BB	DD	BB	DD	DD	DD	BB
chr18_17751513_17751532	BB	DD	BB	BB	BB	DD	DD	BB	DD	BB	DD	BB	BB	BB	DD	BB	DD	DD	DD	DD	BB	BB	BB	BB	DD	DD	DD	DD	BB	DD	BB	BB	DD	DD	DD	DD	DD	BB	DD	BB	BB	DD	BB	DD	BB	DD	DD	DD	BB
chr18_17764203_17764246	BB	DD	BB	NA	BB	NA	DD	BB	NA	BB	NN	BB	BB	NN	DD	NA	NA	DD	NA	DD	NA	BB	BB	BB	DD	NA	DD	DD	NA	DD	BB	BB	DD	DD	DD	DD	NA	BB	NA	BB	BB	NA	NA	DD	BB	NA	NA	NA	BB
chr18_17766250_17766297	BB	DD	NA	BB	BB	DD	DD	BB	DD	BB	DD	NA	NN	NA	DD	NA	NA	DD	DD	DD	NA	BB	BB	BB	DD	NA	DD	DD	BB	NA	BB	BB	DD	DD	NA	DD	DD	BB	DD	BB	NA	DD	BB	DD	NA	DD	DD	DD	BB
chr18_17773774_17773789	BB	DD	BB	BB	BB	DD	DD	BB	DD	BB	DD	BB	BB	BB	DD	BB	DD	DD	DD	DD	BB	BB	BB	BB	DD	DD	DD	DD	BB	DD	bd	BB	DD	DD	DD	DD	DD	BB	DD	BB	BB	DD	BB	DD	BB	DD	DD	DD	BB
chr18_17795912_17795935	BB	DD	BB	BB	BB	DD	DD	BB	DD	BB	DD	BB	BB	BB	DD	BB	DD	DD	DD	DD	BB	BB	BB	BB	DD	DD	DD	DD	BB	DD	BB	BB	DD	DD	DD	DD	DD	BB	DD	BB	BB	DD	BB	DD	BB	DD	DD	DD	BB
chr18_17811794_17811809	BB	DD	BB	BB	BB	DD	DD	BB	DD	BB	DD	BB	BB	BB	DD	BB	DD	DD	DD	DD	BB	BB	BB	BB	DD	DD	DD	DD	BB	DD	BB	BB	DD	DD	DD	DD	DD	BB	DD	BB	BB	DD	BB	DD	BB	DD	DD	DD	BB
chr18_17843326_17843345	BB	DD	BB	BB	BB	DD	DD	BB	DD	BB	DD	BB	BB	BB	DD	BB	DD	DD	DD	DD	BB	BB	BB	BB	DD	DD	DD	DD	BB	DD	BB	BB	DD	DD	DD	DD	DD	BB	DD	BB	BB	DD	BB	DD	BB	DD	DD	DD	BB
chr18_17844842_17844861	BB	DD	BB	BB	BB	DD	DD	BB	DD	BB	DD	BB	BB	BB	DD	BB	DD	DD	DD	DD	BB	BB	BB	BB	DD	DD	DD	DD	BB	DD	BB	BB	DD	DD	DD	DD	DD	BB	DD	BB	BB	DD	BB	DD	BB	DD	DD	DD	BB
chr18_17865149_17865160	BB	DD	BB	BB	BB	DD	DD	BB	DD	BB	DD	BB	BB	BB	DD	BB	DD	DD	DD	DD	BB	BB	BB	BB	DD	DD	DD	DD	BB	DD	BB	BB	DD	DD	DD	DD	DD	BB	DD	BB	BB	DD	BB	DD	BB	DD	DD	DD	BB
chr18_17883486_17883533	NA	DD	NA	BB	BB	DD	DD	BB	NA	NA	DD	BB	BB	BB	DD	NA	NA	DD	DD	DD	BB	BB	BB	BB	DD	DD	NA	DD	NN	NA	BB	NA	DD	NA	DD	DD	DD	NA	DD	NA	BB	NA	BB	DD	BB	NA	DD	DD	BB
chr18_17888601_17888628	BB	DD	BB	BB	BB	DD	DD	BB	DD	BB	DD	BB	BB	BB	DD	BB	DD	DD	DD	DD	BB	BB	BB	BB	DD	DD	DD	DD	BB	DD	BB	BB	DD	DD	DD	DD	DD	BB	DD	BB	BB	DD	BB	DD	BB	DD	DD	DD	BB
chr18_17924670_17924683	bn	DD	BB	BB	BB	DD	DD	BB	DD	BB	DD	BB	BB	BB	DD	BB	DD	DD	DD	DD	BB	BB	BB	BB	DD	DD	DD	DD	BB	DD	BB	BB	DD	DD	DD	DD	DD	BB	DD	BB	BB	DD	BB	DD	BB	dn	DD	DD	BB
chr18_17989550_17989593	FF	NA	FF	NN	FF	FF	FF	FF	FF	FF	FF	NA	FF	FF	FF	FF	FF	FF	FF	FF	FF	FF	FF	FF	FF	FF	FF	FF	FF	FF	FF	FF	FF	FF	NA	FF	FF	FF	FF	FF	NA	FF	FF	FF	FF	NA	NA	FF	FF
chr18_17992390_17992425	BB	DD	BB	BB	BB	DD	DD	BB	DD	BB	DD	BB	BB	BB	DD	BB	DD	DD	DD	DD	BB	BB	BB	BB	DD	DD	DD	DD	BB	DD	BB	BB	DD	DD	DD	DD	DD	BB	DD	BB	BB	DD	BB	DD	BB	DD	DD	DD	BB
chr18_18001213_18001266	BB	DD	BB	BB	BB	DD	DD	BB	DD	BB	DD	BB	BB	BB	DD	BB	DD	DD	DD	DD	BB	BB	BB	BB	DD	DD	DD	DD	BB	DD	BB	BB	DD	DD	DD	DD	DD	BB	DD	BB	BB	DD	BB	DD	BB	DD	DD	DD	BB
chr18_18047146_18047166	BB	DD	BB	BB	BB	DD	DD	BB	DD	BB	DD	BB	BB	BB	DD	BB	DD	DD	DD	DD	BB	BB	BB	BB	DD	DD	DD	DD	BB	DD	BB	BB	DD	DD	DD	DD	DD	BB	DD	BB	BB	DD	BB	DD	BB	DD	DD	DD	BB
chr18_18058654_18058665	BB	DD	BB	BB	BB	DD	DD	BB	DD	BB	DD	BB	BB	BB	DD	BB	DD	DD	DD	DD	BB	BB	BB	BB	DD	DD	DD	DD	BB	DD	BB	BB	DD	DD	DD	DD	DD	BB	DD	BB	BB	DD	BB	DD	BB	DD	DD	DD	BB
chr18_18091230_18091253	BB	DD	BB	BB	BB	DD	DD	BB	DD	BB	DD	BB	BB	BB	DD	BB	DD	DD	DD	DD	BB	BB	BB	BB	DD	DD	DD	DD	BB	DD	BB	BB	DD	DD	DD	DD	DD	BB	DD	BB	BB	DD	BB	DD	BB	DD	DD	DD	BB
chr18_18102839_18102866	BB	DD	BB	BB	BB	DD	DD	BB	DD	BB	DD	BB	BB	BB	DD	BB	DD	DD	DD	DD	BB	BB	BB	BB	DD	DD	DD	DD	BB	DD	BB	BB	DD	DD	DD	DD	DD	BB	DD	BB	BB	DD	BB	DD	BB	DD	DD	DD	BB
chr18_18110239_18110290	NA	DD	NA	BB	NA	DD	DD	BB	DD	BB	DD	BB	NA	BB	DD	BB	DD	DD	DD	NA	BB	BB	BB	BB	DD	DD	DD	DD	NA	DD	BB	BB	DD	DD	DD	DD	DD	BB	DD	BB	BB	DD	BB	DD	BB	DD	NA	DD	bn
chr18_18123455_18123480	BB	DD	BB	BB	BB	DD	DD	BB	DD	BB	DD	BB	BB	BB	DD	BB	DD	DD	DD	DD	BB	BB	BB	BB	DD	DD	DD	DD	BB	DD	BB	BB	DD	DD	DD	DD	DD	BB	DD	BB	BB	DD	BB	DD	bn	DD	DD	DD	BB
chr18_18125411_18125430	BB	DD	BB	BB	BB	DD	DD	BB	DD	BB	DD	BB	BB	BB	DD	BB	DD	DD	DD	DD	BB	BB	BB	BB	DD	DD	DD	DD	BB	DD	BB	BB	DD	DD	DD	DD	DD	BB	DD	BB	BB	DD	BB	DD	BB	DD	DD	DD	BB
chr18_18134197_18134232	BB	DD	BB	BB	BB	DD	DD	BB	DD	BB	DD	BB	BB	BB	DD	BB	DD	DD	DD	DD	BB	BB	BB	BB	DD	DD	DD	DD	BB	DD	BB	BB	dn	dn	DD	DD	DD	BB	DD	BB	BB	DD	BB	DD	BB	DD	DD	DD	BB
chr18_18142290_18142319	BB	dd	BB	BB	BB	dd	dd	BB	dd	BB	NA	BB	BB	BB	dd	BB	NA	dd	dd	dd	BB	BB	BB	BB	NA	dd	dd	dd	BB	dd	BB	BB	dd	dd	dd	NA	dd	BB	dd	BB	BB	dd	BB	dd	BB	dd	dd	dd	NN
chr18_18212417_18212446	BB	DD	BB	BB	BB	DD	DD	BB	DD	BB	DD	BB	BB	BB	DD	BB	DD	DD	DD	DD	BB	BB	BB	BB	DD	DD	DD	DD	BB	DD	BB	BB	DD	DD	DD	DD	DD	BB	DD	BB	BB	DD	BB	DD	BB	DD	DD	DD	BB
chr18_18242201_18242212	FF	df	FF	FF	FF	df	df	FF	df	FF	df	FF	FF	FF	df	FF	df	df	df	df	FF	FF	FF	FF	df	DD	df	df	FF	df	FF	FF	df	df	df	df	df	FF	df	FF	FF	df	FF	df	FF	df	df	df	FF
chr18_18242213_18242232	BB	DD	BB	BB	BB	DD	DD	BB	DD	BB	DD	BB	BB	BB	DD	BB	DD	DD	DD	DD	BB	BB	BB	BB	DD	DD	DD	DD	BB	DD	BB	BB	DD	DD	DD	DD	DD	BB	DD	BB	BB	DD	BB	DD	BB	DD	DD	DD	BB
chr18_18263847_18263878	FF	df	FF	FF	FF	df	df	FF	df	FF	df	FF	FF	FF	DD	FF	df	df	df	df	FF	FF	FF	FF	df	df	df	df	FF	df	FF	DD	df	df	df	df	df	FF	df	FF	FF	df	FF	df	FF	df	df	df	FF
chr18_18277124_18277159	BB	DD	BB	BB	BB	DD	DD	BB	DD	BB	DD	BB	BB	BB	DD	BB	DD	DD	DD	DD	BB	BB	BB	BB	DD	DD	DD	DD	BB	DD	BB	BB	DD	DD	DD	dn	DD	BB	DD	BB	BB	DD	BB	DD	BB	DD	DD	DD	BB
chr18_18316818_18316853	BB	DD	BB	BB	BB	DD	DD	BB	DD	BB	DD	BB	BB	BB	DD	BB	DD	DD	DD	DD	BB	BB	BB	BB	dn	DD	DD	DD	BB	DD	BB	BB	DD	DD	DD	DD	DD	BB	DD	BB	BB	DD	BB	DD	BB	DD	DD	DD	BB
chr18_18340580_18340595	BB	DD	BB	BB	BB	DD	DD	BB	DD	BB	DD	BB	BB	BB	DD	BB	DD	DD	DD	DD	BB	BB	BB	BB	DD	DD	DD	DD	BB	DD	BB	BB	DD	DD	DD	DD	DD	BB	DD	BB	BB	DD	BB	DD	BB	DD	DD	DD	BB
chr18_18342427_18342481	BB	bd	NA	BB	bn	DD	DD	BB	DD	bn	NN	BB	BB	BB	NN	BB	DD	NA	DD	dn	NA	BB	BB	NA	DD	NA	DD	DD	BB	NA	BB	NA	DD	DD	DD	DD	NA	BB	DD	BB	NA	DD	BB	DD	BB	DD	DD	DD	BB
chr18_18360136_18360189	BB	FF	bf	bf	BB	FF	FF	bn	FF	BB	FF	bf	bn	bf	FF	BB	FF	FF	FF	FF	bf	bf	BB	bf	FF	FF	FF	fn	bf	fn	BB	bn	FF	FF	FF	FF	FF	BB	FF	BB	BB	FF	BB	FF	BB	FF	FF	FF	BB
chr18_18385470_18385493	BB	DD	BB	BB	BB	DD	DD	BB	DD	BB	DD	BB	BB	BB	DD	BB	DD	DD	DD	DD	BB	BB	BB	BB	DD	DD	DD	DD	BB	DD	BB	BB	DD	DD	DD	DD	DD	BB	DD	BB	BB	DD	BB	DD	BB	DD	DD	DD	BB
chr18_18416315_18416350	BB	DD	BB	BB	BB	DD	DD	BB	DD	BB	DD	BB	BB	BB	DD	BB	DD	DD	DD	DD	BB	BB	BB	BB	DD	DD	DD	DD	BB	DD	BB	BB	DD	DD	DD	DD	DD	BB	DD	BB	BB	DD	BB	DD	BB	DD	DD	DD	BB
chr18_18426132_18426151	BB	DD	BB	BB	NA	DD	DD	BB	DD	BB	DD	BB	BB	BB	DD	BB	DD	DD	DD	DD	BB	BB	BB	BB	DD	NA	DD	DD	BB	DD	NA	BB	DD	DD	DD	DD	DD	BB	DD	BB	BB	DD	BB	DD	BB	NA	NA	NA	NA
chr18_18437922_18437941	BB	DD	BB	BB	BB	DD	dn	BB	dn	BB	DD	BB	BB	BB	DD	BB	DD	DD	DD	DD	BB	BB	BB	BB	DD	DD	DD	DD	BB	DD	BB	BB	DD	dn	DD	DD	DD	BB	DD	BB	BB	DD	BB	DD	BB	DD	DD	DD	BB
chr18_18456033_18456046	BB	DD	BB	BB	BB	DD	DD	BB	DD	BB	DD	BB	BB	BB	DD	BB	DD	DD	DD	DD	BB	BB	BB	BB	DD	DD	DD	DD	BB	DD	BB	BB	DD	DD	DD	DD	DD	BB	DD	BB	BB	DD	BB	DD	BB	DD	DD	DD	BB
chr18_18458923_18458974	BB	DD	BB	BB	BB	bd	DD	BB	DD	BB	NA	BB	BB	BB	DD	BB	DD	DD	DD	bd	BB	BB	BB	BB	DD	DD	DD	DD	BB	DD	BB	BB	DD	DD	NA	DD	DD	NA	DD	BB	BB	DD	BB	DD	BB	DD	NA	NA	BB
chr18_18496371_18496397	BB	DD	BB	BB	BB	DD	DD	BB	DD	BB	DD	BB	BB	BB	DD	BB	DD	DD	DD	DD	BB	BB	BB	BB	DD	DD	DD	DD	BB	DD	BB	BB	DD	DD	DD	DD	DD	BB	DD	BB	BB	DD	BB	DD	BB	DD	DD	DD	BB
chr18_18497568_18497611	NA	DD	BB	BB	BB	DD	DD	BB	DD	BB	NA	BB	BB	BB	DD	NA	DD	DD	DD	DD	BB	BB	BB	bn	DD	NA	DD	DD	BB	NA	NA	BB	DD	DD	NA	DD	DD	NA	DD	BB	BB	DD	BB	DD	bn	DD	DD	DD	BB
chr18_18504825_18504850	BB	DD	BB	NA	BB	DD	DD	BB	DD	BB	DD	NA	BB	BB	DD	BB	DD	DD	NA	DD	BB	BB	BB	NA	DD	NA	DD	DD	BB	DD	BB	BB	NA	NA	DD	NA	DD	BB	DD	BB	BB	DD	BB	DD	bd	DD	DD	DD	BB
chr18_18532470_18532497	BB	DD	BB	BB	BB	DD	DD	BB	DD	BB	DD	BB	BB	BB	DD	BB	DD	DD	DD	DD	BB	BB	BB	BB	DD	dn	DD	DD	BB	DD	BB	BB	DD	DD	DD	DD	DD	BB	DD	BB	BB	DD	BB	DD	BB	DD	DD	DD	BB
chr18_18547186_18547221	BB	DD	BB	BB	BB	DD	DD	BB	DD	BB	DD	BB	BB	BB	DD	BB	DD	DD	DD	DD	BB	BB	BB	BB	DD	DD	DD	DD	BB	DD	BB	BB	DD	DD	DD	DD	DD	BB	DD	BB	BB	DD	BB	DD	BB	DD	DD	DD	BB
chr18_18561032_18561055	BB	DD	BB	BB	BB	DD	DD	BB	DD	BB	DD	BB	BB	BB	DD	BB	DD	DD	DD	DD	BB	BB	BB	BB	DD	DD	DD	DD	BB	DD	BB	BB	DD	DD	DD	DD	DD	BB	DD	BB	BB	DD	BB	DD	BB	DD	DD	DD	BB
chr18_18596955_18596978	BB	DD	BB	BB	BB	DD	DD	BB	DD	BB	DD	BB	BB	BB	DD	BB	DD	DD	DD	DD	BB	BB	BB	BB	DD	DD	DD	DD	BB	DD	BB	BB	DD	DD	DD	DD	DD	BB	DD	BB	BB	DD	BB	DD	BB	DD	DD	DD	BB
chr18_18622476_18622491	BB	DD	BB	BB	BB	DD	DD	BB	DD	BB	DD	BB	BB	BB	DD	BB	DD	DD	DD	DD	BB	BB	BB	BB	DD	DD	DD	DD	BB	DD	BB	BB	DD	DD	DD	DD	DD	BB	DD	BB	BB	DD	BB	DD	BB	DD	DD	DD	BB
chr18_18637849_18637872	BB	DD	BB	BB	BB	DD	DD	BB	DD	BB	DD	BB	BB	BB	DD	BB	DD	DD	DD	DD	BB	BB	BB	BB	DD	DD	DD	DD	BB	DD	BB	BB	DD	DD	DD	DD	DD	BB	DD	BB	BB	DD	BB	DD	BB	DD	DD	DD	BB
chr18_18682794_18682805	BB	DD	BB	BB	BB	DD	DD	BB	DD	BB	DD	BB	BB	BB	DD	BB	DD	DD	DD	DD	BB	BB	BB	BB	DD	DD	DD	DD	BB	DD	BB	BB	DD	DD	DD	DD	DD	BB	DD	BB	BB	DD	BB	DD	BB	DD	DD	DD	BB
chr18_18698795_18698814	BB	DD	BB	BB	BB	DD	DD	BB	DD	BB	DD	BB	BB	BB	DD	BB	DD	DD	DD	DD	BB	BB	BB	BB	DD	DD	DD	DD	BB	DD	BB	BB	DD	DD	DD	DD	DD	BB	DD	BB	BB	DD	BB	DD	BB	DD	DD	DD	BB
chr18_18743803_18743853	BB	DD	BB	BB	BB	DD	DD	BB	DD	BB	DD	BB	BB	BB	DD	BB	DD	DD	DD	DD	BB	BB	BB	BB	DD	DD	DD	DD	BB	DD	BB	BB	DD	DD	DD	DD	DD	BB	DD	BB	BB	DD	BB	DD	BB	dn	DD	DD	BB
chr18_18757764_18757779	BB	DD	BB	BB	BB	DD	DD	BB	DD	BB	DD	BB	BB	BB	DD	BB	DD	DD	DD	DD	BB	BB	BB	BB	DD	DD	DD	DD	BB	DD	BB	BB	DD	DD	DD	DD	DD	BB	DD	BB	BB	DD	BB	DD	BB	DD	DD	DD	BB
chr18_18846859_18846870	BB	DD	BB	BB	BB	DD	DD	BB	DD	BB	DD	BB	BB	BB	DD	BB	DD	DD	DD	DD	BB	BB	BB	BB	DD	DD	DD	DD	BB	DD	BB	BB	DD	DD	DD	DD	DD	BB	DD	BB	BB	DD	BB	DD	BB	DD	DD	DD	BB
chr18_18862528_18862539	BB	dd	bb	bb	bb	dd	dd	BB	dd	bb	dd	bb	BB	bb	DD	bb	DD	dd	dd	dd	BB	BB	BB	BB	dd	dd	dd	dd	BB	dd	BB	bb	dd	dd	dd	DD	dd	BB	dd	BB	BB	dd	bb	dd	BB	dd	dd	DD	bb
chr18_18902810_18902839	bb	DD	BB	bb	BB	DD	DD	BB	DD	BB	DD	bb	BB	BB	DD	BB	DD	DD	DD	DD	BB	BB	bb	bb	DD	DD	DD	DD	BB	DD	BB	BB	DD	DD	DD	DD	dn	BB	DD	BB	bn	DD	BB	DD	BB	DD	DD	DD	BB
chr18_19011450_19011481	BB	DD	BB	BB	BB	DD	DD	BB	DD	BB	DD	BB	BB	BB	DD	BB	DD	DD	DD	DD	BB	BB	BB	BB	DD	DD	DD	DD	BB	DD	BB	BB	DD	DD	DD	DD	DD	bn	DD	BB	BB	DD	BB	DD	BB	DD	DD	DD	BB
chr18_19146853_19146908	NN	DD	NN	NN	NN	DD	DD	NN	DD	NN	DD	NN	NN	NN	DD	NA	DD	DD	DD	DD	NN	NN	NN	NA	DD	NA	DD	NA	NN	DD	NN	NA	DD	DD	DD	DD	DD	NA	DD	NN	NA	NA	NN	NA	NN	NA	DD	DD	NN
chr18_19305179_19305208	BB	DD	BB	BB	BB	DD	DD	BB	DD	BB	DD	BB	BB	BB	DD	BB	DD	DD	DD	DD	BB	BB	BB	BB	DD	DD	DD	DD	BB	DD	BB	BB	DD	DD	DD	DD	DD	BB	DD	BB	BB	DD	BB	DD	BB	DD	DD	DD	BB
chr18_19407313_19407340	BB	DD	BB	BB	BB	DD	DD	BB	DD	BB	DD	BB	BB	BB	DD	BB	DD	DD	DD	DD	BB	BB	BB	BB	DD	DD	DD	DD	BB	dn	BB	BB	DD	DD	DD	DD	DD	BB	DD	BB	BB	dn	BB	DD	BB	DD	DD	DD	BB
chr18_19421961_19421993	BB	dd	BB	BB	BB	dd	dd	DD	dd	BB	dd	BB	BB	BB	dd	BB	dd	dd	dd	dd	BB	BB	BB	BB	dd	dd	dd	dd	BB	dd	BB	BB	dd	dd	dd	dd	dd	BB	dd	BB	BB	dd	BB	dd	BB	dd	dd	dd	BB
chr18_19425309_19425350	bn	DD	BB	BB	BB	DD	DD	BB	DD	BB	DD	BB	BB	BB	DD	BB	DD	DD	DD	DD	BB	BB	BB	BB	DD	DD	DD	DD	BB	DD	BB	BB	DD	DD	DD	DD	DD	bn	DD	BB	BB	DD	BB	DD	BB	DD	DD	DD	BB
chr18_19476762_19476800	BB	NA	BB	BB	BB	DD	DD	NN	DD	BB	DD	BB	BB	BB	DD	BB	DD	NA	DD	DD	BB	BB	BB	NA	DD	NA	DD	DD	BB	NA	BB	BB	NA	DD	DD	DD	DD	BB	DD	BB	NA	DD	BB	DD	NA	DD	DD	DD	BB
chr18_19588190_19588233	BB	dn	BB	BB	BB	dd	dn	BB	dd	BB	dd	BB	BB	BB	dd	BB	dd	dn	dn	dd	BB	BB	BB	BB	dd	dd	dd	dd	BB	dd	BB	BB	dd	dd	dd	dd	dd	BB	dd	BB	BB	dd	BB	dd	BB	dd	dd	dd	BB
chr18_19601194_19601221	BB	DD	BB	BB	BB	DD	DD	BB	DD	BB	DD	BB	BB	BB	DD	BB	DD	DD	DD	DD	BB	BB	BB	BB	DD	DD	DD	DD	BB	DD	BB	BB	DD	DD	DD	DD	DD	BB	DD	BB	BB	DD	BB	DD	BB	DD	DD	DD	BB
chr18_19609976_19609987	BB	DD	BB	BB	BB	DD	DD	BB	DD	BB	DD	BB	BB	BB	DD	BB	DD	DD	DD	DD	BB	BB	BB	BB	DD	DD	DD	DD	BB	DD	BB	BB	DD	DD	DD	DD	DD	BB	DD	BB	BB	DD	BB	DD	BB	DD	DD	DD	BB
chr18_19630899_19630922	BB	DD	BB	BB	BB	DD	DD	BB	DD	BB	DD	BB	BB	BB	DD	BB	DD	DD	DD	DD	BB	BB	BB	BB	DD	DD	DD	DD	BB	DD	BB	BB	DD	DD	DD	DD	DD	BB	DD	BB	BB	DD	BB	DD	BB	DD	DD	DD	BB
chr18_19643050_19643073	BB	DD	BB	BB	BB	DD	DD	BB	DD	BB	DD	BB	BB	BB	DD	BB	DD	DD	DD	DD	BB	BB	BB	BB	DD	DD	DD	DD	BB	DD	BB	BB	DD	DD	DD	DD	DD	BB	DD	BB	BB	DD	BB	DD	BB	DD	DD	DD	BB
chr18_19668745_19668774	BB	NA	BB	NA	BB	DD	DD	BB	DD	BB	NA	BB	BB	BB	DD	BB	DD	DD	DD	DD	BB	BB	BB	BB	NA	NA	DD	DD	BB	NA	BB	BB	DD	DD	DD	NA	NA	BB	DD	BB	BB	DD	BB	DD	BB	NA	DD	DD	NA
chr18_19707665_19707704	BB	DD	BB	NA	BB	DD	NN	BB	DD	BB	BB	BB	BB	BB	DD	BB	DD	DD	DD	DD	BB	BB	BB	BB	DD	NA	DD	DD	BB	DD	BB	BB	DD	DD	DD	DD	NA	NA	DD	BB	NA	NA	BB	NA	BB	DD	DD	DD	NA
chr18_19729999_19730026	BB	DD	NA	BB	NA	NA	DD	BB	DD	BB	DD	BB	BB	BB	DD	BB	NN	DD	DD	DD	NA	BB	BB	BB	NA	NA	NA	NA	BB	NA	BB	BB	NA	NA	DD	NN	DD	BB	NA	BB	BB	NA	BB	NA	BB	DD	NA	DD	BB
chr18_19743345_19743374	BB	dd	BB	BB	BB	dd	dd	BB	dd	BB	DD	BB	BB	BB	dd	BB	dd	dd	dd	dd	BB	BB	BB	BB	dd	dd	dd	dd	BB	dd	BB	BB	dd	dd	dd	DD	dd	BB	dd	BB	BB	dd	BB	dd	BB	dd	dd	dd	BB
chr18_19779086_19779099	BB	DD	BB	BB	BB	DD	DD	BB	DD	BB	DD	BB	BB	BB	DD	BB	DD	DD	DD	DD	BB	BB	BB	BB	DD	DD	DD	DD	BB	DD	BB	BB	DD	DD	DD	DD	DD	BB	DD	BB	BB	DD	BB	DD	BB	DD	DD	DD	BB
chr18_19807732_19807746	BB	DD	BB	BB	BB	DD	DD	BB	DD	BB	DD	BB	BB	BB	DD	BB	DD	DD	DD	DD	BB	BB	BB	BB	DD	DD	DD	DD	BB	DD	BB	BB	DD	DD	DD	DD	DD	BB	DD	BB	BB	DD	BB	DD	BB	DD	DD	DD	BB
chr18_19877869_19877912	DD	DD	DD	NA	DD	DD	DD	DD	DD	DD	DD	DD	NA	DD	DD	DD	DD	DD	DD	UU	NA	DD	DD	NA	DD	DD	DD	DD	DD	DD	NA	UU	DD	DD	DD	DD	DD	DD	du	NA	NA	DD	DD	DD	NA	DD	DD	DD	DD
chr18_19925004_19925023	BB	DD	BB	BB	BB	DD	DD	BB	DD	BB	DD	BB	BB	BB	DD	BB	DD	DD	dn	DD	BB	BB	BB	BB	DD	DD	DD	DD	BB	DD	BB	BB	DD	DD	DD	DD	DD	BB	DD	BB	BB	DD	BB	DD	BB	DD	DD	DD	BB
chr18_19941309_19941329	BB	DD	BB	BB	BB	DD	DD	BB	DD	BB	DD	BB	BB	BB	DD	BB	DD	DD	DD	DD	BB	BB	BB	BB	DD	DD	DD	DD	BB	DD	BB	BB	DD	dn	DD	DD	DD	BB	DD	BB	BB	DD	BB	DD	BB	DD	DD	DD	BB
chr18_19952242_19952257	BB	DD	BB	BB	BB	DD	DD	BB	DD	BB	DD	BB	BB	BB	DD	BB	DD	DD	DD	DD	BB	BB	BB	BB	DD	DD	DD	DD	BB	DD	BB	BB	DD	DD	DD	DD	DD	BB	DD	BB	BB	DD	BB	DD	BB	DD	DD	DD	BB
chr18_19958896_19958923	BB	DD	BB	BB	BB	DD	DD	BB	DD	BB	DD	BB	BB	BB	DD	BB	DD	DD	DD	DD	BB	BB	BB	BB	DD	DD	DD	DD	BB	DD	BB	BB	DD	DD	DD	DD	DD	BB	DD	BB	BB	DD	BB	DD	BB	DD	DD	DD	BB
chr18_19984876_19984891	BB	DD	BB	BB	BB	DD	DD	BB	DD	BB	DD	BB	BB	BB	DD	BB	DD	DD	DD	DD	BB	BB	BB	BB	DD	DD	DD	DD	BB	DD	BB	BB	DD	DD	DD	DD	DD	BB	DD	BB	BB	DD	BB	DD	BB	DD	DD	DD	BB
chr18_19990681_19990692	BB	DD	BB	BB	BB	DD	DD	BB	DD	BB	DD	BB	BB	BB	DD	BB	DD	DD	DD	DD	BB	BB	BB	BB	DD	DD	DD	DD	BB	DD	BB	BB	DD	DD	DD	DD	DD	BB	DD	BB	BB	DD	BB	DD	BB	DD	DD	DD	BB
chr18_19991988_19992001	BB	DD	BB	BB	BB	DD	DD	BB	DD	BB	DD	BB	BB	BB	DD	BB	DD	DD	DD	DD	BB	BB	BB	BB	DD	DD	DD	DD	BB	DD	BB	BB	DD	DD	DD	DD	DD	BB	DD	BB	BB	DD	BB	DD	BB	DD	DD	DD	BB
chr18_20144917_20144944	FF	FF	FF	FF	FF	FF	FF	FF	FF	FF	FF	FF	FF	FF	FF	FF	FF	FF	FF	FF	FF	FF	FF	FF	FF	FF	FF	FF	FF	FF	FF	FF	FF	FF	FF	FF	FF	FF	FF	FF	FF	FF	FF	FF	FF	FF	NA	FF	NA
chr18_20228911_20228930	FF	df	FF	FF	FF	df	df	FF	df	FF	df	FF	FF	FF	df	FF	df	df	df	df	FF	FF	FF	FF	df	df	df	df	FF	df	FF	FF	df	df	df	df	df	FF	df	FF	FF	df	FF	df	FF	df	df	df	FF
chr18_20439989_20440008	BB	DD	BB	BB	BB	DD	DD	BB	DD	BB	DD	BB	BB	BB	DD	BB	DD	DD	DD	DD	BB	BB	BB	BB	DD	DD	DD	DD	BB	DD	BB	BB	DD	DD	DD	DD	DD	BB	DD	BB	BB	DD	BB	DD	BB	DD	DD	DD	BB
chr18_20493951_20493964	BB	DD	BB	BB	BB	DD	DD	BB	DD	BB	DD	BB	BB	BB	DD	BB	DD	DD	DD	DD	BB	BB	BB	BB	DD	DD	DD	DD	BB	DD	BB	BB	DD	DD	DD	DD	DD	BB	DD	BB	BB	DD	BB	DD	BB	DD	DD	DD	BB
chr18_20533342_20533359	BB	DD	BB	BB	BB	DD	DD	BB	DD	BB	DD	BB	BB	BB	DD	BB	DD	DD	DD	DD	BB	BB	BB	BB	DD	DD	DD	DD	BB	DD	BB	BB	DD	DD	DD	DD	DD	BB	DD	BB	BB	DD	BB	DD	BB	DD	DD	DD	BB
chr18_20536319_20536354	BB	DD	BB	BB	BB	DD	DD	BB	DD	BB	DD	BB	BB	BB	DD	BB	DD	DD	DD	DD	BB	BB	BB	BB	DD	DD	DD	DD	BB	DD	BB	BB	DD	DD	DD	DD	DD	BB	DD	BB	BB	DD	BB	DD	BB	DD	DD	DD	BB
chr18_20540776_20540840	NA	DD	BB	BB	BB	DD	DD	BB	DD	BB	DD	BB	NA	BB	DD	BB	NA	DD	DD	DD	BB	bn	BB	NA	DD	NA	DD	DD	NA	DD	BB	NN	DD	DD	DD	DD	DD	BB	DD	NA	BB	DD	NA	DD	BB	NA	DD	DD	BB
chr18_20553663_20553682	BB	DD	BB	BB	BB	DD	DD	BB	DD	BB	DD	BB	BB	BB	DD	BB	DD	DD	DD	DD	BB	BB	BB	BB	DD	DD	DD	DD	BB	DD	BB	BB	DD	DD	DD	DD	DD	BB	DD	BB	BB	DD	BB	DD	BB	DD	DD	DD	BB
chr18_20648492_20648503	BB	DD	BB	BB	BB	DD	DD	BB	DD	BB	DD	BB	BB	BB	DD	BB	DD	DD	DD	DD	BB	BB	BB	BB	DD	DD	DD	DD	BB	DD	BB	BB	DD	DD	DD	DD	DD	BB	DD	BB	BB	DD	BB	DD	BB	DD	DD	DD	BB
chr18_20651502_20651528	BB	DD	BB	BB	BB	DD	DD	BB	DD	BB	DD	BB	BB	BB	DD	BB	DD	DD	DD	DD	BB	BB	BB	BB	DD	DD	DD	DD	BB	DD	BB	BB	DD	DD	DD	DD	DD	BB	DD	BB	BB	DD	BB	DD	BB	DD	DD	DD	BB
chr18_20798126_20798153	BB	DD	BB	BB	BB	DD	DD	BB	DD	BB	DD	BB	BB	BB	DD	BB	DD	DD	DD	DD	BB	BB	BB	BB	DD	DD	DD	DD	BB	DD	BB	BB	DD	DD	DD	DD	DD	BB	DD	BB	BB	DD	BB	DD	BB	DD	DD	DD	BB
chr18_20808510_20808537	BB	DD	BB	BB	BB	DD	DD	BB	DD	BB	DD	BB	BB	BB	DD	BB	DD	DD	DD	DD	BB	BB	BB	BB	DD	DD	DD	DD	BB	DD	BB	BB	DD	DD	DD	DD	DD	BB	DD	BB	BB	DD	BB	DD	BB	DD	DD	DD	BB
chr18_20838450_20838473	BB	DD	BB	BB	BB	DD	DD	BB	DD	BB	DD	BB	BB	BB	DD	BB	DD	DD	DD	DD	BB	BB	BB	BB	DD	DD	DD	DD	BB	DD	BB	BB	DD	DD	DD	DD	DD	BB	DD	BB	BB	DD	BB	DD	BB	DD	DD	DD	BB
chr18_20843208_20843235	BB	DD	BB	BB	BB	DD	DD	BB	DD	BB	DD	BB	BB	BB	DD	BB	DD	DD	DD	NA	BB	BB	BB	BB	DD	DD	DD	DD	NA	NN	BB	BB	DD	DD	DD	DD	DD	BB	DD	BB	NA	DD	BB	DD	BB	DD	DD	DD	BB
chr18_20844389_20844404	BB	DD	BB	BB	BB	DD	DD	BB	DD	BB	DD	BB	BB	BB	DD	BB	DD	DD	DD	DD	BB	BB	BB	BB	DD	DD	DD	DD	BB	DD	BB	BB	DD	DD	DD	DD	DD	BB	DD	BB	BB	DD	BB	DD	BB	DD	DD	DD	BB
chr18_20856945_20856960	BB	DD	BB	BB	BB	DD	DD	BB	DD	BB	DD	BB	BB	BB	DD	BB	DD	DD	DD	DD	BB	BB	BB	BB	DD	DD	DD	DD	BB	DD	BB	BB	DD	DD	DD	DD	DD	BB	DD	BB	BB	DD	BB	DD	BB	DD	DD	DD	BB
chr18_20875882_20875911	FF	df	FF	FF	FF	df	df	FF	df	FF	df	FF	FF	fn	df	FF	df	df	df	df	FF	FF	FF	FF	df	df	df	df	FF	df	FF	FF	df	df	df	df	df	FF	df	FF	FF	df	FF	df	FF	df	df	df	FF
chr18_20876218_20876235	BB	DD	BB	BB	BB	DD	DD	BB	DD	BB	DD	BB	BB	BB	DD	BB	bd	DD	DD	bd	BB	BB	BB	BB	bd	DD	bd	DD	BB	bd	BB	BB	DD	bd	bd	bd	DD	BB	DD	BB	BB	DD	BB	bd	BB	DD	bd	bd	BB
chr18_20885264_20885287	FF	FF	FF	FF	FF	NA	FF	FF	NN	FF	FF	FF	NA	FF	FF	FF	FF	FF	FF	FF	NA	NA	FF	FF	FF	FF	FF	fn	FF	NA	FF	FF	FF	FF	FF	FF	NA	FF	FF	FF	NA	FF	FF	FF	NA	NA	FF	FF	FF
chr18_20912999_20913010	BB	DD	BB	BB	BB	DD	DD	BB	DD	BB	DD	BB	BB	BB	DD	BB	DD	DD	DD	DD	BB	BB	BB	BB	DD	DD	DD	DD	BB	DD	BB	BB	DD	DD	DD	DD	DD	BB	DD	BB	BB	DD	BB	DD	BB	DD	DD	DD	BB
chr18_20913274_20913297	BB	DD	BB	BB	BB	DD	DD	BB	DD	BB	DD	BB	BB	BB	DD	BB	DD	DD	DD	DD	BB	BB	BB	BB	DD	DD	DD	DD	BB	DD	BB	BB	DD	DD	DD	DD	DD	BB	DD	BB	BB	DD	BB	dn	BB	DD	DD	DD	BB
chr18_20921249_20921260	BB	DD	BB	BB	BB	DD	DD	BB	DD	BB	DD	BB	BB	BB	DD	BB	DD	DD	DD	DD	BB	BB	BB	BB	DD	DD	DD	DD	BB	DD	BB	BB	DD	DD	DD	DD	DD	BB	DD	BB	BB	DD	BB	DD	BB	DD	DD	DD	BB
chr18_20921595_20921626	BB	DD	BB	BB	BB	DD	DD	BB	DD	BB	DD	BB	BB	BB	DD	NN	DD	DD	DD	DD	BB	BB	BB	BB	DD	DD	DD	DD	BB	DD	BB	BB	DD	DD	DD	DD	DD	BB	DD	BB	BB	DD	BB	DD	BB	NA	DD	DD	BB
chr18_20924646_20924669	BB	dd	BB	BB	BB	dd	dd	BB	dd	BB	dd	BB	BB	BB	dd	BB	dd	dd	dd	dd	BB	BB	BB	BB	dd	dd	dd	dd	BB	dd	BB	BB	dd	dd	dd	dd	dd	BB	dd	BB	BB	dd	BB	dd	BB	dd	dd	dd	BB
chr18_20934322_20934341	BB	DD	BB	BB	BB	DD	DD	BB	DD	BB	DD	BB	BB	BB	DD	BB	DD	DD	DD	DD	BB	BB	BB	BB	DD	DD	DD	DD	BB	DD	BB	BB	DD	DD	DD	DD	DD	BB	DD	BB	BB	DD	BB	DD	BB	DD	DD	DD	BB
chr18_20954016_20954033	BB	DD	BB	BB	BB	DD	DD	BB	DD	BB	DD	BB	BB	BB	DD	BB	DD	DD	DD	DD	BB	BB	BB	BB	DD	DD	DD	DD	BB	DD	BB	BB	DD	DD	DD	DD	DD	bn	DD	BB	BB	DD	BB	DD	BB	DD	DD	DD	bn
chr18_20957908_20957925	BB	DD	BB	BB	BB	DD	DD	BB	DD	BB	DD	BB	BB	BB	DD	BB	DD	DD	DD	DD	BB	BB	BB	BB	DD	DD	DD	DD	BB	DD	BB	BB	DD	DD	DD	DD	DD	BB	DD	BB	BB	DD	BB	DD	BB	DD	DD	DD	BB
chr18_20958668_20958683	BB	DD	BB	BB	BB	DD	DD	BB	DD	BB	DD	BB	BB	BB	DD	BB	DD	DD	DD	DD	BB	BB	BB	BB	DD	DD	DD	DD	BB	DD	BB	BB	DD	DD	DD	DD	DD	BB	DD	BB	BB	DD	BB	DD	BB	DD	DD	DD	BB
chr18_20974941_20974980	FF	FF	FF	FF	FF	FF	FF	FF	FF	FF	NN	FF	FF	FF	FF	FF	FF	NA	FF	FF	FF	FF	FF	FF	FF	FF	FF	FF	FF	FF	FF	FF	FF	FF	FF	NA	FF	FF	FF	FF	FF	FF	FF	FF	FF	FF	FF	FF	FF
chr18_20992442_20992493	BB	DD	NN	NA	BB	NA	DD	bn	DD	BB	DD	NA	BB	NA	DD	BB	DD	DD	DD	DD	BB	BB	BB	BB	DD	NA	DD	DD	BB	DD	BB	BB	DD	DD	DD	DD	DD	BB	NA	BB	BB	DD	bn	DD	BB	DD	DD	DD	BB
chr18_21031413_21031436	FF	df	FF	FF	FF	df	df	FF	df	FF	fn	FF	FF	FF	df	FF	df	df	df	fn	FF	FF	FF	FF	df	df	df	df	FF	df	FF	FF	dn	df	df	df	df	FF	df	FF	FF	df	FF	df	FF	df	df	df	FF
chr18_21042298_21042337	BB	bd	BB	BB	BB	DD	DD	BB	DD	BB	DD	BB	BB	BB	DD	BB	DD	DD	DD	DD	BB	BB	BB	BB	DD	DD	DD	DD	BB	DD	BB	BB	DD	DD	DD	DD	DD	BB	DD	BB	BB	DD	BB	DD	BB	DD	DD	DD	BB
chr18_21079824_21079847	BB	DD	BB	BB	BB	DD	DD	BB	DD	BB	DD	BB	BB	BB	DD	BB	DD	DD	DD	DD	BB	BB	BB	BB	DD	DD	DD	DD	BB	DD	BB	BB	DD	DD	DD	DD	DD	BB	DD	BB	BB	DD	BB	DD	BB	DD	DD	DD	BB
chr18_21081830_21081849	BB	DD	BB	BB	BB	DD	DD	BB	DD	BB	DD	BB	BB	BB	DD	BB	DD	DD	DD	DD	BB	BB	BB	BB	DD	DD	DD	DD	BB	DD	BB	BB	DD	DD	DD	DD	DD	BB	DD	BB	BB	DD	BB	DD	BB	DD	DD	DD	BB
chr18_21117717_21117730	BB	DD	BB	BB	BB	DD	DD	BB	DD	BB	DD	BB	BB	BB	DD	BB	DD	DD	DD	DD	BB	BB	BB	BB	DD	DD	DD	DD	BB	DD	BB	BB	DD	DD	DD	DD	DD	BB	DD	BB	BB	DD	BB	DD	BB	DD	DD	DD	BB
chr18_21151951_21151966	BB	DD	BB	BB	BB	DD	DD	BB	DD	BB	DD	BB	BB	BB	DD	BB	DD	DD	DD	DD	BB	BB	BB	BB	DD	DD	DD	DD	BB	BB	BB	BB	DD	DD	DD	DD	DD	BB	DD	BB	BB	DD	BB	DD	BB	DD	DD	DD	BB
chr18_21202148_21202163	BB	DD	BB	BB	BB	DD	DD	BB	DD	BB	DD	BB	BB	BB	DD	BB	DD	DD	DD	DD	BB	BB	BB	BB	DD	DD	DD	DD	BB	DD	BB	BB	DD	DD	DD	DD	DD	BB	DD	BB	BB	DD	BB	DD	BB	DD	DD	DD	BB
chr18_21205672_21205697	BB	DD	BB	BB	BB	DD	DD	BB	DD	BB	DD	BB	BB	BB	DD	BB	DD	DD	DD	DD	BB	BB	BB	BB	DD	DD	DD	DD	BB	DD	BB	BB	DD	DD	DD	DD	DD	BB	DD	BB	BB	DD	BB	DD	BB	DD	DD	DD	BB
chr18_21210468_21210482	BB	DD	BB	BB	BB	DD	DD	BB	DD	BB	DD	BB	BB	BB	DD	BB	DD	DD	DD	DD	BB	BB	BB	BB	DD	DD	DD	DD	BB	DD	BB	BB	DD	DD	DD	DD	DD	BB	DD	BB	BB	DD	BB	DD	BB	DD	DD	DD	BB
chr18_21230130_21230147	FF	df	FF	FF	FF	df	df	FF	df	FF	df	FF	FF	FF	df	FF	df	df	df	df	FF	FF	FF	FF	df	df	df	df	FF	df	FF	FF	df	df	df	df	df	FF	df	FF	FF	df	FF	df	FF	df	df	df	FF
chr18_21236494_21236508	BB	DD	BB	BB	BB	DD	DD	BB	DD	BB	DD	BB	BB	BB	DD	BB	DD	DD	DD	DD	BB	BB	BB	BB	DD	DD	DD	DD	BB	DD	BB	BB	DD	DD	DD	DD	DD	BB	DD	BB	BB	DD	BB	DD	BB	DD	DD	DD	BB
chr18_21238617_21238672	DD	DD	DD	DD	DD	DD	DD	DD	DD	DD	DD	DD	BB	DD	DD	DD	BB	DD	DD	BB	DD	BB	DD	BB	DD	DD	DD	DD	BB	DD	BB	BB	DD	DD	DD	DD	DD	BB	DD	BB	BB	DD	BB	DD	BB	DD	DD	DD	bd
chr18_21243269_21243284	BB	DD	BB	BB	BB	DD	DD	BB	DD	BB	DD	BB	BB	BB	DD	BB	DD	DD	DD	DD	BB	BB	BB	BB	DD	DD	DD	DD	BB	DD	BB	BB	DD	DD	DD	DD	DD	BB	DD	BB	BB	DD	BB	DD	BB	DD	DD	DD	BB
chr18_21253025_21253036	BB	DD	BB	BB	BB	DD	DD	BB	DD	BB	DD	BB	BB	BB	dn	BB	DD	DD	DD	DD	BB	BB	BB	BB	DD	DD	DD	DD	BB	DD	BB	BB	DD	DD	DD	DD	DD	BB	DD	BB	BB	DD	BB	dn	BB	DD	DD	DD	BB
chr18_21256566_21256585	BB	DD	BB	BB	BB	DD	DD	BB	DD	BB	DD	BB	BB	BB	DD	BB	DD	DD	DD	DD	BB	BB	BB	BB	DD	DD	DD	DD	BB	DD	BB	BB	DD	DD	DD	DD	DD	BB	DD	BB	BB	DD	BB	DD	BB	DD	DD	DD	BB
chr18_21297668_21297685	BB	DD	BB	BB	BB	DD	DD	BB	DD	BB	DD	BB	BB	BB	DD	BB	DD	DD	DD	DD	BB	BB	BB	BB	DD	DD	DD	DD	BB	DD	BB	BB	DD	DD	DD	DD	DD	BB	DD	BB	BB	DD	BB	DD	BB	DD	DD	DD	BB
chr18_21314144_21314168	BB	DD	BB	BB	BB	DD	DD	BB	DD	BB	DD	BB	BB	BB	DD	BB	DD	DD	DD	DD	BB	BB	BB	BB	DD	DD	DD	DD	BB	DD	BB	BB	DD	DD	DD	DD	DD	BB	DD	BB	BB	DD	BB	DD	BB	DD	DD	DD	BB
chr18_21328033_21328077	BB	DD	BB	BB	NA	DD	NA	NA	DD	BB	NN	bn	NA	BB	DD	BB	DD	DD	DD	DD	BB	BB	BB	BB	DD	NA	DD	DD	BB	DD	BB	BB	DD	DD	DD	DD	NA	BB	DD	NA	BB	DD	NA	DD	BB	DD	DD	DD	BB
chr18_21357882_21357903	BB	DD	BB	bn	BB	DD	DD	BB	DD	BB	DD	BB	BB	bn	DD	BB	DD	DD	DD	DD	BB	BB	BB	bn	DD	DD	DD	DD	BB	DD	BB	BB	DD	DD	DD	DD	DD	BB	DD	BB	BB	DD	BB	DD	BB	DD	DD	DD	BB
chr18_21359506_21359521	BB	DD	BB	BB	BB	DD	DD	BB	DD	BB	DD	BB	BB	BB	DD	BB	DD	DD	DD	DD	BB	BB	BB	BB	DD	DD	DD	DD	BB	DD	BB	BB	DD	DD	DD	DD	DD	BB	DD	BB	BB	DD	BB	DD	BB	DD	DD	DD	BB
chr18_21382347_21382358	BB	DD	BB	BB	BB	DD	DD	BB	DD	BB	DD	BB	BB	BB	DD	BB	DD	DD	DD	DD	BB	BB	BB	BB	DD	DD	DD	DD	BB	DD	BB	BB	DD	DD	DD	DD	DD	BB	DD	BB	BB	DD	BB	DD	BB	DD	DD	DD	BB
chr18_21397742_21397761	BB	DD	BB	BB	BB	DD	DD	BB	DD	BB	DD	BB	BB	BB	DD	BB	DD	DD	DD	DD	BB	BB	BB	BB	DD	DD	DD	DD	BB	DD	BB	BB	DD	DD	DD	DD	DD	BB	DD	BB	BB	DD	BB	DD	BB	DD	DD	DD	BB
chr18_21418268_21418297	bd	DD	BB	BB	BB	DD	DD	BB	DD	BB	DD	BB	BB	BB	DD	BB	DD	DD	DD	DD	BB	BB	BB	BB	DD	DD	DD	DD	BB	DD	BB	BB	DD	DD	DD	DD	DD	BB	DD	BB	BB	DD	BB	DD	BB	DD	DD	DD	BB
chr18_21513358_21513387	NA	DD	BB	NA	NA	NA	DD	BB	DD	BB	DD	NA	NA	NN	DD	BB	DD	NA	DD	DD	NA	BB	BB	NA	DD	NA	DD	DD	BB	NA	NA	BB	DD	DD	NA	DD	DD	NA	DD	BB	NA	DD	NA	DD	NA	DD	DD	DD	BB
chr18_21516157_21516168	BB	DD	BB	BB	BB	DD	DD	BB	DD	BB	DD	BB	BB	BB	DD	BB	DD	DD	DD	DD	BB	BB	BB	BB	DD	DD	DD	DD	BB	DD	BB	BB	DD	DD	DD	DD	DD	BB	DD	BB	BB	DD	BB	DD	BB	DD	DD	DD	BB
chr18_21613662_21613697	BB	DD	BB	BB	BB	DD	DD	BB	DD	BB	DD	BB	BB	BB	DD	BB	DD	DD	DD	DD	BB	BB	BB	BB	DD	DD	DD	DD	BB	DD	BB	BB	DD	DD	DD	DD	DD	BB	DD	BB	BB	DD	BB	DD	BB	DD	DD	DD	BB
chr18_21620179_21620212	bd	DD	bb	bb	bd	DD	DD	BB	DD	BB	DD	DD	BB	BB	DD	bb	DD	DD	bd	DD	BB	bb	bd	BB	DD	DD	bd	DD	BB	DD	BB	bb	DD	bd	DD	DD	DD	bb	DD	bb	bb	DD	BB	DD	bb	DD	DD	DD	BB
chr18_21722817_21722864	BB	DD	bn	BB	BB	DD	NN	BB	dn	BB	DD	BB	BB	BB	DD	BB	dn	DD	NA	nn	BB	BB	BB	BB	DD	NA	DD	dn	BB	DD	BB	BB	DD	NA	DD	DD	DD	BB	DD	BB	NA	NA	BB	DD	NN	NA	DD	DD	BB
chr18_21726691_21726710	BB	DD	BB	BB	BB	DD	DD	BB	DD	BB	DD	BB	BB	BB	DD	BB	DD	DD	DD	DD	BB	BB	BB	BB	DD	DD	DD	DD	BB	DD	BB	BB	DD	DD	DD	DD	DD	BB	DD	BB	BB	DD	BB	DD	BB	DD	DD	DD	BB
chr18_21742865_21742896	BB	DD	BB	BB	BB	DD	DD	BB	DD	BB	DD	BB	BB	bn	DD	BB	DD	DD	DD	DD	BB	BB	BB	BB	DD	DD	DD	DD	BB	DD	BB	BB	DD	DD	DD	DD	DD	BB	DD	BB	BB	DD	BB	DD	BB	DD	DD	DD	BB
chr18_21744010_21744033	BB	DD	BB	BB	BB	DD	DD	BB	DD	BB	DD	BB	BB	BB	DD	BB	DD	DD	DD	DD	BB	BB	BB	BB	DD	DD	DD	DD	BB	DD	BB	BB	DD	DD	DD	DD	DD	BB	DD	BB	BB	DD	BB	DD	BB	DD	DD	DD	BB
chr18_21810074_21810089	BB	dn	BB	BB	BB	dd	DD	BB	dd	bn	DD	BB	bn	BB	dd	BB	DD	DD	DD	dd	BB	BB	BB	BB	dd	dd	dn	DD	bn	DD	BB	bn	DD	DD	dd	DD	dd	BB	DD	BB	BB	DD	BB	dd	BB	dd	dd	dd	bn
chr18_21835792_21835811	BB	DD	BB	BB	BB	DD	DD	BB	DD	BB	DD	BB	BB	BB	DD	BB	DD	DD	DD	DD	BB	BB	BB	BB	DD	DD	DD	DD	BB	DD	BB	BB	DD	DD	DD	DD	DD	BB	DD	BB	BB	DD	BB	DD	BB	DD	DD	DD	BB
chr18_21839728_21839741	BB	DD	BB	BB	BB	DD	DD	BB	DD	BB	DD	BB	BB	BB	DD	BB	DD	DD	DD	DD	BB	BB	BB	BB	DD	DD	DD	DD	BB	DD	BB	BB	DD	DD	DD	DD	DD	BB	DD	BB	BB	dn	BB	DD	BB	DD	DD	DD	BB
chr18_21843573_21843587	BB	DD	BB	BB	BB	DD	DD	BB	DD	BB	DD	BB	BB	BB	DD	BB	DD	DD	DD	DD	BB	BB	BB	BB	DD	DD	DD	DD	BB	DD	BB	BB	DD	DD	DD	DD	DD	BB	DD	BB	BB	DD	BB	DD	BB	DD	DD	DD	BB
chr18_21843588_21843602	FF	df	FF	FF	FF	DD	df	FF	df	FF	df	FF	FF	FF	df	FF	DD	df	DD	df	FF	FF	FF	FF	df	DD	DD	DD	FF	df	FF	FF	df	DD	df	DD	df	FF	df	FF	FF	DD	FF	df	FF	df	df	DD	FF
chr18_21870008_21870028	BB	DD	BB	BB	BB	DD	DD	BB	DD	BB	DD	BB	BB	BB	DD	BB	DD	DD	DD	DD	BB	BB	BB	BB	DD	DD	DD	DD	BB	DD	BB	BB	DD	DD	DD	DD	DD	BB	DD	BB	BB	DD	BB	DD	BB	DD	DD	DD	BB
chr18_21903367_21903402	BB	DD	BB	BB	BB	DD	NA	BB	NA	BB	DD	BB	BB	BB	DD	BB	DD	NA	DD	DD	BB	BB	BB	BB	NA	NN	DD	NN	BB	DD	BB	BB	DD	DD	DD	DD	DD	BB	NA	BB	BB	DD	BB	DD	BB	DD	DD	dn	BB
chr18_21905139_21905158	BB	DD	BB	BB	BB	DD	DD	BB	DD	BB	DD	BB	BB	BB	DD	BB	DD	DD	DD	DD	BB	BB	BB	BB	DD	DD	DD	DD	BB	DD	BB	BB	DD	DD	DD	DD	DD	BB	DD	BB	bn	DD	BB	DD	BB	DD	DD	DD	BB
chr18_21906540_21906579	BB	DD	BB	BB	BB	DD	DD	BB	DD	BB	DD	BB	dn	BB	DD	BB	DD	NA	DD	DD	BB	BB	BB	BB	DD	DD	DD	DD	BB	DD	BB	BB	DD	DD	DD	DD	DD	BB	DD	BB	bn	DD	BB	NN	BB	DD	DD	DD	BB
chr18_21930043_21930078	BB	DD	BB	BB	BB	DD	DD	BB	DD	BB	DD	BB	BB	BB	DD	BB	DD	DD	DD	DD	BB	BB	BB	BB	DD	DD	DD	DD	BB	DD	BB	BB	DD	DD	DD	DD	DD	BB	DD	BB	BB	bd	BB	DD	BB	DD	DD	DD	BB
chr18_21942901_21942912	BB	DD	BB	BB	BB	DD	DD	BB	DD	BB	DD	BB	BB	BB	DD	BB	DD	DD	DD	DD	BB	BB	BB	BB	DD	DD	DD	DD	BB	DD	BB	BB	DD	DD	DD	DD	DD	BB	DD	BB	BB	DD	BB	DD	BB	DD	DD	DD	BB
chr18_21976850_21976879	FF	FF	FF	FF	FF	FF	FF	FF	NA	FF	FF	FF	FF	FF	FF	FF	FF	FF	FF	FF	FF	FF	FF	FF	FF	NA	FF	FF	FF	FF	FF	FF	FF	FF	FF	FF	FF	FF	FF	FF	FF	FF	FF	FF	FF	FF	FF	FF	FF
chr18_21978133_21978183	BB	DD	BB	BB	BB	DD	DD	BB	DD	BB	DD	BB	BB	BB	DD	BB	DD	DD	DD	DD	BB	BB	BB	BB	DD	DD	DD	DD	BB	DD	bn	BB	DD	DD	DD	DD	DD	BB	DD	BB	BB	DD	BB	DD	BB	DD	DD	DD	bn
chr18_21991172_21991195	BB	DD	BB	BB	BB	DD	DD	BB	DD	BB	DD	BB	BB	BB	DD	BB	DD	DD	DD	DD	BB	BB	BB	BB	DD	DD	DD	DD	BB	DD	BB	BB	DD	DD	DD	DD	DD	BB	dn	BB	BB	DD	BB	DD	BB	DD	DD	DD	BB
chr18_22006400_22006443	BB	DD	BB	BB	BB	DD	DD	BB	DD	BB	dn	BB	BB	BB	DD	BB	DD	DD	DD	DD	BB	BB	BB	BB	DD	DD	DD	DD	BB	DD	BB	BB	DD	DD	DD	DD	DD	bn	DD	BB	BB	DD	bn	DD	BB	DD	DD	DD	BB
chr18_22007328_22007359	BB	DD	BB	BB	BB	dn	NA	BB	NA	BB	NA	BB	BB	BB	DD	BB	DD	DD	NA	NA	BB	BB	BB	BB	NN	NA	DD	DD	BB	DD	BB	BB	DD	DD	DD	NN	NA	BB	NA	BB	BB	NA	BB	DD	BB	NA	DD	DD	BB
chr18_22037318_22037377	BB	dn	BB	BB	BB	dn	DD	BB	dn	bn	DD	BB	BB	BB	DD	BB	DD	DD	DD	DD	bn	BB	BB	bn	DD	dn	DD	DD	bn	BB	BB	BB	DD	DD	DD	DD	bd	BB	dn	BB	BB	dn	bn	DD	BB	dn	dn	dn	BB
chr18_22046867_22046910	FF	FF	FF	FF	FF	FF	FF	FF	FF	FF	FF	fn	FF	FF	FF	FF	NA	FF	FF	FF	FF	FF	FF	NA	FF	NA	FF	NA	FF	FF	fn	NN	FF	FF	FF	FF	NA	FF	FF	FF	FF	FF	FF	FF	NA	FF	FF	FF	FF
chr18_22047411_22047446	BB	DD	BB	NN	BB	DD	NA	BB	DD	BB	DD	BB	BB	BB	DD	BB	DD	DD	DD	DD	NA	BB	NA	BB	DD	DD	DD	dn	BB	DD	BB	BB	dn	DD	NA	NA	DD	BB	DD	BB	BB	DD	NA	DD	BB	DD	DD	DD	BB
chr18_22189352_22189390	BB	DD	BB	BB	BB	DD	DD	BB	DD	BB	DD	BB	BB	BB	DD	BB	DD	DD	DD	DD	BB	BB	BB	BB	DD	DD	DD	DD	BB	DD	BB	BB	DD	DD	DD	DD	DD	BB	DD	BB	BB	DD	BB	DD	BB	DD	DD	DD	BB
chr18_22190807_22190861	BB	bn	BB	BB	BB	bd	bd	BB	DD	BB	bd	BB	BB	BB	bd	BB	NA	bd	DD	DD	BB	BB	BB	BB	bd	bd	bd	bd	BB	bd	BB	BB	bd	bd	bd	DD	bd	BB	bd	BB	BB	bd	BB	bd	BB	bd	bd	bd	BB
chr18_22216631_22216694	uu	DD	NA	UU	UU	DD	DD	NA	DD	UU	DD	UU	UU	UU	DD	UU	DD	DD	DD	DD	UU	UU	UU	NA	DD	DD	DD	du	uu	DD	UU	UU	DD	DD	DD	DD	DD	NA	DD	NA	UU	DD	UU	DD	UU	DD	DD	DD	UU
chr18_22225157_22225200	BB	DD	BB	BB	BB	DD	DD	BB	DD	BB	DD	BB	BB	BB	bd	BB	BB	DD	DD	DD	BB	BB	BB	BB	DD	DD	DD	DD	BB	DD	BB	BB	DD	DD	DD	DD	DD	BB	DD	BB	BB	DD	BB	DD	BB	DD	DD	DD	BB
chr18_22265124_22265145	BB	DD	BB	BB	BB	DD	DD	BB	DD	BB	DD	BB	BB	BB	DD	BB	DD	DD	DD	DD	BB	BB	BB	BB	DD	DD	DD	DD	BB	DD	BB	BB	DD	DD	DD	DD	DD	BB	DD	BB	BB	DD	BB	DD	BB	DD	DD	DD	BB
chr18_22291775_22291802	BB	DD	BB	BB	BB	DD	DD	BB	DD	BB	DD	BB	BB	BB	DD	BB	DD	DD	DD	DD	BB	BB	BB	BB	DD	DD	DD	DD	BB	DD	BB	BB	DD	DD	DD	DD	DD	BB	DD	BB	BB	DD	BB	DD	BB	DD	DD	DD	BB
chr18_22354046_22354117	FF	FF	FF	FF	fn	FF	FF	DD	FF	FF	FF	FF	FF	FF	FF	FF	DD	FF	FF	df	FF	FF	FF	FF	FF	FF	FF	FF	FF	FF	FF	FF	FF	FF	FF	fn	FF	FF	FF	FF	FF	FF	FF	FF	FF	FF	FF	FF	FF
chr18_22368455_22368490	BB	DD	BB	BB	BB	DD	DD	BB	DD	BB	DD	BB	BB	BB	NA	BB	DD	DD	DD	DD	BB	BB	BB	BB	DD	NA	DD	DD	BB	DD	BB	BB	DD	DD	NA	DD	DD	BB	DD	BB	BB	DD	BB	DD	BB	NA	NA	DD	BB
chr18_22426262_22426313	BB	DD	BB	BB	BB	DD	DD	BB	DD	BB	DD	BB	BB	BB	DD	BB	DD	DD	DD	DD	BB	BB	BB	BB	DD	dn	DD	DD	BB	DD	BB	BB	DD	DD	DD	DD	DD	BB	DD	BB	BB	DD	BB	DD	BB	DD	DD	DD	BB
chr18_22499793_22499818	BB	DD	BB	BB	BB	DD	DD	BB	DD	BB	DD	BB	BB	BB	DD	BB	DD	DD	DD	DD	BB	BB	bn	BB	DD	DD	DD	DD	BB	DD	BB	BB	DD	DD	DD	DD	DD	BB	DD	BB	BB	DD	BB	DD	BB	DD	DD	DD	BB
chr18_22513778_22513829	FF	DD	FF	NA	FF	DD	DD	FF	DD	FF	DD	FF	fn	FF	DD	FF	DD	DD	DD	DD	FF	NN	fn	df	DD	NA	DD	DD	FF	DD	FF	NA	DD	DD	NA	DD	DD	NA	NA	FF	FF	DD	FF	DD	FF	DD	DD	DD	FF
chr18_22518196_22518219	BB	DD	BB	BB	BB	DD	DD	BB	DD	BB	DD	BB	BB	BB	DD	BB	DD	DD	DD	DD	BB	BB	BB	BB	DD	DD	DD	DD	BB	DD	BB	BB	DD	DD	DD	DD	DD	BB	DD	BB	BB	DD	BB	DD	BB	DD	DD	DD	BB
chr18_22520583_22520638	NN	DD	NN	NN	NA	DD	DD	NN	DD	NN	DD	NN	NN	NN	DD	NN	DD	DD	DD	NA	NN	NN	NN	NN	DD	NA	DD	DD	BB	NA	NA	BB	DD	DD	DD	DD	NA	NA	DD	BB	BB	DD	BB	dn	BB	DD	DD	DD	bn
chr18_22535247_22535258	BB	DD	BB	BB	BB	DD	DD	BB	DD	BB	DD	BB	BB	BB	DD	BB	DD	DD	DD	DD	BB	BB	BB	BB	DD	DD	DD	DD	BB	DD	BB	BB	DD	DD	DD	DD	DD	BB	DD	BB	BB	DD	BB	DD	BB	DD	DD	DD	BB
chr18_22641142_22641153	BB	DD	BB	BB	BB	DD	DD	BB	DD	BB	DD	BB	BB	BB	DD	BB	DD	DD	DD	DD	BB	BB	BB	BB	DD	DD	DD	DD	BB	DD	BB	BB	DD	DD	DD	DD	DD	BB	DD	BB	BB	DD	BB	DD	BB	DD	DD	DD	BB
chr18_22648133_22648148	FF	DD	FF	FF	FF	df	df	FF	df	FF	df	FF	FF	FF	df	FF	df	df	df	df	FF	FF	FF	FF	df	df	df	df	FF	df	FF	FF	df	df	df	df	df	FF	df	FF	FF	df	FF	df	FF	df	df	df	FF
chr18_22659857_22659882	BB	DD	BB	BB	BB	DD	DD	BB	DD	BB	DD	BB	BB	BB	DD	BB	DD	DD	DD	DD	BB	BB	BB	BB	DD	DD	DD	DD	BB	DD	BB	BB	DD	DD	DD	DD	DD	BB	DD	BB	BB	DD	BB	DD	BB	DD	DD	DD	BB
chr18_22699421_22699432	BB	DD	BB	BB	BB	DD	DD	BB	DD	BB	DD	BB	BB	BB	DD	BB	DD	DD	DD	DD	BB	BB	BB	BB	DD	DD	DD	DD	BB	DD	BB	BB	DD	DD	DD	DD	DD	BB	dn	BB	BB	DD	BB	DD	BB	DD	DD	DD	BB
chr18_22721047_22721076	BB	DD	BB	BB	BB	DD	DD	BB	DD	BB	DD	BB	BB	BB	DD	bn	DD	DD	DD	DD	BB	BB	BB	BB	DD	DD	DD	DD	BB	DD	BB	BB	DD	DD	DD	DD	DD	BB	DD	BB	BB	DD	BB	DD	BB	DD	DD	DD	BB
chr18_22729608_22729627	BB	DD	BB	BB	BB	DD	DD	BB	DD	BB	DD	BB	BB	BB	DD	BB	DD	DD	DD	DD	BB	BB	BB	BB	DD	DD	DD	DD	BB	DD	BB	BB	DD	DD	DD	DD	DD	BB	DD	BB	BB	DD	BB	DD	BB	DD	DD	DD	BB
chr18_22729699_22729710	BB	DD	BB	BB	BB	DD	DD	BB	DD	BB	DD	BB	BB	BB	DD	BB	DD	DD	dn	DD	BB	BB	BB	BB	DD	DD	DD	DD	BB	DD	BB	BB	DD	DD	DD	DD	DD	BB	DD	BB	BB	DD	BB	DD	BB	DD	DD	DD	BB
chr18_22888254_22888298	DD	DD	NA	DD	DD	DD	DD	DD	DD	DD	DD	NA	DD	DD	DD	DD	DD	DD	DD	DD	DD	DD	DD	UU	DD	DD	DD	DD	DD	DD	NA	DD	DD	DD	DD	DD	DD	DD	DD	DD	NA	DD	NA	DD	NA	DD	DD	DD	NA
chr18_22907436_22907467	BB	DD	BB	BB	BB	DD	DD	BB	DD	BB	DD	BB	BB	BB	DD	BB	DD	DD	DD	DD	BB	BB	BB	BB	DD	DD	DD	DD	BB	DD	BB	BB	DD	DD	DD	DD	DD	BB	DD	BB	BB	DD	BB	DD	BB	DD	DD	DD	BB
chr18_23006165_23006216	bd	DD	BB	BB	BB	DD	DD	BB	DD	BB	DD	BB	BB	DD	DD	bd	DD	DD	DD	DD	BB	BB	NA	NA	DD	NA	DD	DD	bn	DD	BB	BB	NA	DD	DD	DD	DD	BB	DD	BB	BB	DD	BB	DD	NA	NA	DD	NA	BB
chr18_23036490_23036537	FF	NA	NA	fn	FF	FF	FF	NN	FF	FF	FF	FF	fn	FF	FF	NA	FF	NA	FF	FF	NA	FF	FF	FF	FF	NA	FF	FF	NN	FF	NA	FF	NA	FF	FF	FF	FF	FF	FF	FF	NA	NA	FF	FF	FF	FF	NA	FF	NA
chr18_23073997_23074040	BB	DD	NN	BB	BB	DD	DD	BB	DD	BB	DD	BB	NA	BB	DD	BB	DD	DD	DD	DD	BB	BB	BB	BB	DD	NA	DD	DD	BB	DD	BB	BB	DD	DD	DD	DD	DD	BB	DD	BB	NA	DD	BB	DD	BB	DD	DD	DD	BB
chr18_23254644_23254687	BB	DD	BB	BB	BB	DD	NA	BB	NA	BB	NA	NA	BB	BB	DD	BB	NA	DD	DD	DD	BB	BB	NA	BB	NA	NA	DD	DD	NA	DD	BB	BB	NA	DD	DD	NN	DD	BB	DD	BB	BB	NA	BB	DD	BB	DD	NA	DD	BB
chr18_23447739_23447774	NA	FF	FF	NA	FF	NA	FF	FF	NA	NA	FF	FF	FF	FF	FF	FF	FF	NA	FF	FF	FF	NA	FF	FF	FF	NA	FF	FF	FF	FF	FF	NA	FF	FF	FF	FF	FF	FF	FF	FF	NA	FF	FF	FF	FF	NA	FF	FF	NA
chr18_23491110_23491135	bn	DD	BB	BB	BB	DD	DD	BB	DD	NA	DD	BB	NA	NN	DD	NA	DD	DD	DD	DD	BB	BB	BB	BB	DD	DD	DD	DD	BB	NA	BB	BB	DD	DD	DD	DD	DD	bn	DD	BB	BB	DD	NA	DD	BB	DD	DD	DD	NA
chr18_23525239_23525254	BB	DD	BB	BB	BB	DD	DD	BB	DD	BB	DD	BB	BB	BB	DD	BB	DD	DD	DD	DD	BB	BB	BB	BB	DD	DD	DD	dn	BB	DD	BB	BB	DD	DD	DD	DD	DD	BB	DD	BB	BB	DD	BB	DD	BB	DD	DD	DD	BB
chr18_23531134_23531188	BB	DD	BB	BB	BB	DD	DD	BB	DD	NA	DD	BB	BB	BB	DD	NA	DD	DD	DD	DD	BB	BB	NA	NN	DD	NA	DD	DD	BB	DD	NA	NA	DD	DD	DD	NA	DD	BB	DD	BB	BB	DD	BB	DD	BB	DD	DD	DD	BB
chr18_23531612_23531643	BB	NN	BB	BB	BB	NN	NN	NA	NN	BB	NN	BB	BB	BB	NN	BB	NN	NN	NN	NN	BB	BB	NA	NA	NN	NA	DD	DD	BB	DD	BB	BB	NA	DD	DD	DD	DD	bn	DD	BB	BB	DD	BB	DD	BB	NA	NN	NA	BB
chr18_23557420_23557451	BB	dd	BB	BB	BB	dd	dd	BB	dd	bn	dd	bn	BB	BB	dd	BB	dd	dd	dd	dd	BB	BB	BB	bn	dd	dd	dd	dd	BB	dd	BB	BB	dd	dd	dd	dd	dd	BB	dd	BB	BB	dn	BB	dd	BB	dd	dd	dd	BB
chr18_23574782_23574801	BB	DD	BB	BB	BB	DD	DD	BB	DD	BB	DD	BB	BB	BB	DD	BB	DD	DD	DD	DD	BB	BB	BB	BB	DD	DD	DD	DD	BB	DD	BB	BB	DD	DD	DD	DD	DD	BB	DD	BB	BB	DD	BB	DD	BB	DD	dn	DD	BB
chr18_23587620_23587653	BB	DD	BB	BB	BB	DD	DD	BB	DD	BB	DD	BB	BB	BB	DD	BB	DD	DD	DD	DD	BB	BB	BB	BB	DD	DD	DD	DD	BB	DD	BB	BB	DD	DD	DD	DD	DD	BB	DD	BB	BB	DD	BB	DD	BB	DD	DD	DD	BB
chr18_23641035_23641078	FF	df	FF	FF	FF	DD	DD	FF	df	FF	DD	FF	FF	FF	df	FF	df	df	DD	DD	FF	FF	FF	FF	DD	dn	df	DD	FF	df	FF	FF	df	DD	DD	DD	DD	FF	DD	FF	FF	df	FF	df	FF	DD	DD	DD	FF
chr18_23659572_23659605	FF	FF	FF	NA	NA	FF	FF	NA	FF	FF	NA	FF	FF	FF	NA	NA	FF	FF	NA	NA	NA	FF	FF	FF	FF	FF	FF	FF	FF	NA	FF	FF	FF	FF	NA	NA	FF	NA	FF	FF	FF	FF	fn	NA	FF	NA	NA	FF	FF
chr18_23723431_23723474	BB	DD	NA	NA	BB	DD	DD	BB	DD	BB	DD	BB	BB	NN	DD	BB	DD	DD	NA	NA	BB	BB	BB	BB	DD	DD	DD	DD	BB	DD	BB	BB	DD	DD	DD	DD	DD	BB	DD	NA	BB	DD	BB	DD	BB	DD	DD	DD	NA
chr18_23755683_23755710	BB	DD	BB	BB	BB	DD	DD	BB	DD	BB	DD	BB	BB	BB	DD	BB	DD	DD	DD	DD	BB	BB	BB	BB	DD	DD	DD	DD	BB	DD	BB	BB	DD	DD	DD	DD	DD	BB	DD	BB	BB	DD	BB	DD	BB	DD	DD	DD	BB
chr18_23769572_23769591	BB	DD	BB	BB	BB	DD	DD	BB	DD	BB	DD	BB	BB	BB	DD	BB	DD	DD	DD	DD	BB	BB	BB	BB	DD	DD	DD	DD	BB	DD	BB	BB	DD	DD	DD	DD	DD	BB	DD	BB	BB	DD	BB	DD	BB	DD	DD	DD	BB
chr18_23801411_23801430	BB	NA	BB	BB	BB	DD	DD	BB	DD	BB	NN	BB	BB	BB	DD	bn	DD	DD	DD	DD	BB	BB	BB	BB	DD	NA	DD	NA	BB	NA	NA	BB	DD	DD	DD	DD	DD	BB	DD	BB	NA	DD	BB	DD	BB	NA	NA	DD	NA
chr18_23884191_23884225	FF	fn	FF	FF	FF	FF	FF	FF	FF	FF	FF	FF	FF	FF	FF	FF	FF	FF	FF	FF	FF	FF	FF	FF	FF	FF	FF	FF	FF	FF	FF	FF	FF	FF	FF	NA	FF	FF	FF	FF	FF	FF	FF	FF	FF	FF	FF	FF	FF
chr18_24182160_24182199	BB	DD	BB	BB	BB	DD	DD	DD	DD	BB	DD	BB	BB	BB	DD	BB	DD	DD	DD	DD	BB	BB	BB	BB	BB	DD	DD	DD	BB	DD	BB	BB	DD	DD	DD	DD	DD	BB	DD	BB	BB	DD	BB	DD	BB	DD	DD	DD	BB
chr18_24194909_24194928	BB	DD	BB	BB	BB	DD	DD	DD	DD	BB	DD	BB	BB	BB	DD	BB	DD	DD	DD	DD	BB	BB	BB	BB	DD	DD	DD	DD	BB	DD	BB	BB	DD	DD	DD	DD	DD	BB	DD	BB	BB	DD	BB	DD	BB	DD	DD	DD	BB
chr18_24200775_24200788	BB	bd	BB	BB	BB	DD	bd	DD	DD	BB	bd	BB	BB	BB	bd	BB	DD	DD	DD	bd	BB	BB	BB	BB	bd	DD	DD	DD	BB	DD	BB	BB	bd	bd	bd	bd	bd	BB	bd	BB	BB	DD	BB	bd	BB	DD	DD	bd	BB
chr18_24243855_24243874	BB	DD	BB	BB	BB	DD	DD	DD	DD	BB	DD	BB	BB	BB	DD	BB	DD	DD	DD	DD	BB	BB	BB	BB	DD	DD	DD	DD	BB	DD	BB	BB	DD	DD	DD	DD	DD	BB	DD	BB	BB	DD	BB	DD	BB	DD	DD	DD	BB
chr18_24251114_24251125	BB	DD	BB	BB	BB	DD	DD	DD	DD	BB	DD	BB	BB	BB	DD	BB	DD	DD	DD	DD	BB	BB	BB	BB	DD	DD	DD	DD	BB	DD	BB	BB	DD	DD	DD	DD	DD	BB	DD	BB	BB	DD	BB	DD	BB	DD	DD	DD	BB
chr18_24281394_24281405	BB	DD	BB	BB	BB	DD	DD	DD	DD	BB	DD	BB	BB	BB	DD	BB	DD	DD	DD	DD	BB	BB	BB	BB	DD	DD	DD	DD	BB	DD	BB	BB	DD	DD	DD	DD	DD	BB	DD	BB	BB	DD	BB	DD	BB	DD	DD	DD	BB
chr18_24290357_24290380	BB	DD	BB	BB	BB	DD	DD	DD	DD	BB	DD	BB	BB	BB	DD	BB	DD	DD	DD	DD	BB	BB	BB	BB	DD	DD	DD	bd	BB	DD	BB	BB	DD	DD	DD	DD	DD	BB	DD	BB	BB	DD	bd	DD	BB	DD	DD	DD	BB
chr18_24308980_24309024	BB	DD	BB	BB	BB	DD	DD	DD	DD	BB	DD	BB	BB	BB	DD	BB	DD	DD	DD	DD	BB	BB	BB	BB	DD	DD	DD	DD	BB	DD	BB	BB	DD	DD	DD	DD	DD	BB	DD	BB	BB	DD	BB	DD	BB	DD	DD	DD	BB
chr18_24337857_24337900	BB	DD	BB	BB	BB	DD	DD	DD	DD	BB	DD	BB	BB	BB	DD	BB	DD	DD	DD	BB	BB	BB	BB	BB	DD	DD	DD	DD	BB	DD	BB	BB	DD	DD	DD	DD	DD	BB	DD	BB	BB	DD	BB	DD	BB	dn	DD	DD	BB
chr18_24363555_24363590	BB	DD	BB	BB	BB	DD	DD	DD	DD	BB	DD	BB	BB	BB	DD	BB	DD	DD	DD	BB	BB	BB	BB	BB	DD	DD	DD	DD	BB	DD	BB	BB	DD	DD	DD	DD	DD	BB	DD	BB	BB	DD	BB	DD	BB	DD	DD	DD	BB
chr18_24506070_24506101	BB	DD	BB	BB	BB	DD	DD	DD	DD	BB	DD	BB	BB	BB	DD	BB	DD	DD	DD	BB	BB	BB	BB	BB	DD	DD	DD	DD	BB	DD	BB	BB	DD	DD	DD	DD	DD	BB	DD	BB	BB	DD	BB	DD	BB	DD	DD	DD	BB
chr18_24559167_24559194	bn	DD	BB	BB	BB	DD	DD	DD	DD	BB	DD	BB	BB	BB	DD	BB	DD	DD	DD	BB	BB	BB	BB	BB	DD	DD	DD	DD	BB	DD	BB	BB	DD	DD	DD	DD	DD	BB	DD	BB	BB	DD	BB	DD	BB	DD	DD	DD	BB
chr18_24616679_24616690	BB	DD	BB	BB	BB	DD	DD	DD	DD	BB	DD	BB	BB	BB	bd	BB	DD	DD	DD	BB	BB	BB	BB	BB	DD	DD	bd	DD	BB	bd	BB	BB	DD	bd	DD	DD	bd	BB	DD	BB	BB	DD	BB	DD	BB	DD	DD	DD	BB
chr18_24616692_24616719	BB	DD	BB	BB	BB	DD	DD	DD	DD	BB	DD	BB	BB	BB	DD	BB	DD	DD	DD	BB	BB	BB	BB	BB	DD	DD	DD	DD	BB	DD	BB	BB	DD	DD	DD	DD	DD	BB	DD	BB	BB	DD	BB	DD	BB	DD	DD	DD	BB
chr18_24679898_24679925	BB	DD	BB	BB	BB	DD	DD	DD	DD	BB	DD	BB	BB	BB	DD	BB	DD	DD	DD	BB	BB	BB	BB	BB	DD	DD	DD	DD	BB	DD	BB	BB	DD	DD	DD	DD	DD	BB	DD	BB	BB	DD	BB	DD	BB	DD	DD	DD	BB
chr18_24707122_24707161	FF	FF	FF	NN	FF	FF	FF	FF	FF	FF	FF	FF	FF	FF	FF	FF	FF	FF	FF	FF	FF	FF	FF	FF	FF	FF	FF	FF	FF	FF	FF	FF	FF	FF	FF	FF	FF	FF	FF	FF	FF	FF	FF	FF	FF	FF	FF	FF	FF
chr18_24727993_24728007	BB	DD	BB	BB	BB	DD	DD	DD	DD	BB	DD	BB	BB	BB	DD	BB	DD	DD	DD	BB	BB	BB	BB	BB	DD	DD	DD	DD	BB	DD	BB	BB	DD	DD	DD	DD	DD	BB	DD	BB	BB	DD	BB	DD	BB	DD	DD	DD	BB
chr18_24729036_24729070	BB	DD	BB	BB	BB	DD	DD	DD	DD	BB	DD	BB	BB	BB	DD	BB	DD	DD	DD	BB	BB	BB	BB	BB	DD	DD	DD	DD	BB	DD	BB	BB	DD	DD	DD	DD	DD	BB	DD	BB	BB	DD	BB	DD	BB	DD	DD	DD	BB
chr18_24774552_24774563	BB	DD	BB	BB	BB	DD	DD	DD	DD	BB	DD	BB	BB	BB	DD	BB	DD	DD	DD	BB	BB	BB	BB	BB	DD	DD	DD	DD	BB	DD	BB	BB	DD	DD	DD	DD	DD	BB	DD	BB	BB	DD	BB	DD	BB	DD	DD	DD	BB
chr18_24781133_24781148	BB	DD	BB	BB	BB	DD	DD	DD	DD	BB	DD	BB	BB	BB	DD	BB	DD	DD	DD	BB	BB	BB	BB	BB	DD	DD	DD	DD	BB	DD	BB	BB	DD	DD	DD	DD	DD	BB	DD	BB	BB	DD	BB	DD	BB	DD	DD	DD	BB
chr18_24792923_24792958	BB	NN	BB	BB	BB	NN	DD	DD	DD	BB	DD	BB	BB	BB	DD	BB	NA	NA	NA	BB	BB	BB	BB	NA	DD	dn	DD	NA	BB	NA	NA	BB	DD	NA	DD	NA	NA	NA	DD	BB	BB	DD	BB	DD	BB	NA	NA	NA	BB
chr18_24793390_24793417	FF	FF	FF	FF	FF	NA	FF	FF	FF	FF	FF	FF	FF	FF	FF	FF	FF	FF	FF	FF	NN	FF	FF	FF	FF	NA	FF	FF	FF	FF	FF	NA	FF	FF	FF	NA	FF	NA	FF	NA	NA	FF	FF	FF	FF	FF	FF	FF	FF
chr18_24808506_24808527	BB	DD	BB	BB	BB	DD	DD	DD	DD	BB	DD	BB	BB	BB	DD	BB	DD	DD	DD	BB	BB	BB	BB	BB	dn	DD	DD	DD	BB	DD	BB	BB	dn	DD	DD	DD	DD	BB	DD	BB	BB	DD	BB	DD	BB	DD	DD	DD	BB
chr18_24819766_24819777	BB	DD	BB	BB	BB	DD	DD	DD	DD	BB	DD	BB	BB	BB	DD	BB	DD	DD	DD	BB	BB	BB	BB	BB	DD	DD	DD	DD	BB	DD	BB	BB	DD	DD	DD	DD	DD	BB	DD	BB	BB	DD	BB	DD	BB	DD	DD	DD	BB
chr18_24847873_24847884	BB	dn	BB	BB	BB	DD	DD	DD	DD	BB	DD	BB	BB	BB	DD	BB	DD	DD	DD	BB	BB	BB	BB	BB	DD	DD	DD	DD	BB	DD	BB	BB	DD	DD	DD	DD	DD	BB	DD	BB	BB	DD	BB	DD	BB	DD	DD	DD	BB
chr18_24854417_24854464	BB	DD	BB	BB	BB	DD	DD	DD	DD	BB	DD	BB	BB	BB	DD	BB	DD	DD	DD	BB	BB	BB	BB	BB	DD	DD	DD	DD	BB	DD	BB	BB	DD	DD	DD	DD	DD	BB	DD	BB	BB	DD	BB	DD	BB	DD	DD	DD	BB
chr18_24889106_24889135	BB	DD	BB	BB	BB	DD	DD	DD	DD	BB	DD	BB	BB	BB	DD	BB	DD	DD	DD	BB	BB	BB	BB	BB	DD	DD	DD	DD	BB	DD	BB	BB	DD	DD	DD	DD	DD	BB	DD	BB	BB	DD	BB	DD	BB	DD	DD	DD	BB
chr18_24901208_24901257	BB	DD	BB	BB	BB	DD	DD	DD	DD	BB	DD	BB	BB	BB	DD	BB	DD	DD	DD	BB	BB	BB	BB	BB	DD	DD	DD	DD	BB	DD	BB	BB	DD	DD	DD	DD	DD	BB	DD	BB	BB	DD	BB	DD	BB	DD	DD	DD	BB
chr18_24922511_24922554	BB	DD	BB	NA	BB	DD	DD	DD	DD	BB	NN	BB	BB	NA	DD	BB	DD	DD	DD	NN	NA	BB	BB	BB	NN	NA	DD	DD	BB	NA	BB	BB	DD	DD	DD	DD	DD	BB	DD	BB	BB	DD	BB	DD	BB	DD	DD	DD	BB
chr18_25031232_25031283	FF	NA	FF	FF	FF	FF	FF	FF	FF	FF	NA	FF	NA	FF	NA	FF	FF	FF	NA	NA	fn	FF	FF	FF	FF	FF	NA	FF	FF	NA	FF	FF	FF	FF	FF	NA	FF	FF	FF	FF	FF	FF	FF	FF	FF	FF	FF	FF	NA
chr18_25041145_25041164	BB	DD	BB	BB	BB	DD	DD	DD	DD	BB	DD	BB	BB	BB	DD	BB	DD	DD	DD	BB	BB	BB	BB	BB	DD	DD	DD	DD	BB	DD	BB	BB	DD	DD	DD	DD	DD	BB	DD	BB	BB	DD	BB	DD	BB	DD	DD	DD	BB
chr18_25053864_25053887	BB	dd	BB	BB	BB	bd	dd	dd	dd	BB	dd	BB	BB	BB	dd	BB	dd	DD	dd	BB	BB	BB	BB	BB	dd	dd	dd	dd	BB	dd	BB	BB	dd	dd	dd	dd	dd	BB	dd	BB	BB	dd	BB	dd	BB	dd	dd	dd	BB
chr18_25055820_25055837	BB	DD	BB	BB	BB	DD	DD	DD	DD	BB	DD	BB	BB	BB	DD	BB	DD	DD	DD	BB	BB	BB	BB	BB	DD	DD	DD	DD	BB	DD	BB	BB	DD	DD	DD	DD	DD	BB	DD	BB	BB	DD	BB	DD	BB	DD	DD	DD	BB
chr18_25135076_25135090	BB	DD	BB	BB	BB	DD	DD	DD	DD	BB	DD	BB	BB	BB	DD	BB	DD	DD	DD	BB	BB	BB	BB	BB	DD	DD	DD	DD	BB	DD	BB	BB	DD	DD	DD	DD	DD	BB	DD	BB	BB	DD	BB	DD	BB	DD	DD	DD	BB
chr18_25152019_25152062	FF	FF	FF	NN	FF	FF	FF	FF	FF	FF	FF	FF	FF	FF	FF	fn	FF	FF	FF	FF	FF	FF	FF	FF	FF	NA	FF	FF	FF	FF	FF	FF	FF	FF	FF	FF	FF	FF	FF	FF	NA	NA	NA	FF	FF	FF	FF	FF	FF
chr18_25168634_25168651	BB	DD	BB	BB	BB	DD	DD	DD	DD	BB	DD	BB	BB	BB	DD	BB	DD	DD	DD	BB	BB	BB	BB	BB	DD	DD	DD	DD	BB	DD	BB	BB	DD	DD	DD	DD	DD	BB	DD	BB	BB	DD	BB	DD	BB	DD	DD	DD	BB
chr18_25295581_25295604	BB	DD	BB	BB	BB	DD	DD	DD	DD	BB	DD	BB	BB	BB	DD	BB	DD	DD	DD	BB	BB	BB	BB	BB	DD	DD	DD	DD	BB	DD	BB	BB	DD	DD	DD	DD	DD	BB	DD	BB	BB	DD	BB	DD	BB	DD	DD	DD	BB
chr18_25369510_25369523	bn	DD	BB	BB	BB	DD	DD	DD	DD	BB	DD	BB	BB	BB	DD	BB	DD	DD	DD	BB	BB	BB	BB	BB	DD	DD	DD	DD	BB	DD	BB	BB	DD	DD	DD	DD	DD	BB	DD	BB	BB	DD	BB	DD	BB	DD	DD	DD	BB
chr18_25374670_25374681	BB	dd	BB	BB	BB	dd	DD	dd	dd	BB	dd	BB	BB	BB	dd	BB	DD	dn	DD	BB	BB	BB	BB	BB	dd	dd	dd	dd	BB	DD	BB	BB	dn	dd	dd	dd	dd	BB	dd	BB	BB	DD	BB	dd	BB	dd	dd	dd	BB
chr18_25430393_25430412	BB	DD	BB	BB	BB	DD	DD	DD	DD	BB	DD	BB	BB	BB	DD	BB	DD	DD	DD	BB	BB	BB	BB	BB	DD	DD	DD	DD	BB	DD	BB	BB	DD	DD	DD	DD	DD	BB	DD	BB	BB	DD	BB	DD	BB	DD	DD	DD	BB
chr18_25440115_25440162	BB	DD	BB	BB	BB	DD	DD	DD	DD	BB	DD	BB	BB	BB	DD	BB	DD	BB	DD	BB	BB	BB	BB	BB	DD	DD	dn	DD	BB	DD	BB	BB	DD	DD	DD	DD	DD	BB	NN	BB	BB	DD	BB	DD	BB	DD	DD	DD	BB
chr18_25446256_25446275	BB	DD	BB	BB	BB	DD	DD	DD	DD	BB	DD	BB	BB	BB	DD	BB	DD	DD	DD	BB	BB	BB	BB	BB	DD	DD	DD	DD	BB	DD	BB	BB	DD	DD	DD	DD	DD	BB	DD	BB	BB	DD	BB	DD	BB	DD	DD	DD	BB
chr18_25457724_25457758	BB	DD	BB	BB	BB	DD	DD	DD	DD	BB	DD	BB	BB	BB	DD	BB	DD	DD	DD	BB	BB	BB	BB	BB	DD	DD	DD	DD	BB	DD	BB	BB	DD	DD	DD	DD	DD	BB	DD	BB	BB	DD	BB	DD	BB	DD	DD	DD	BB
chr18_25750413_25750440	FF	FF	FF	FF	FF	FF	FF	FF	FF	FF	FF	FF	NA	FF	FF	FF	FF	FF	NN	FF	FF	FF	FF	FF	FF	FF	FF	FF	FF	FF	NA	FF	FF	FF	FF	FF	FF	FF	FF	FF	NA	FF	FF	FF	FF	FF	FF	FF	FF
chr18_25756786_25756812	FF	FF	FF	FF	FF	FF	FF	FF	FF	FF	FF	FF	FF	NN	FF	FF	FF	FF	NA	FF	FF	FF	NN	FF	FF	NA	FF	FF	NA	FF	FF	FF	FF	FF	FF	FF	FF	FF	NA	FF	FF	FF	FF	FF	FF	NA	FF	FF	FF
chr18_25914077_25914128	BB	DD	bn	BB	BB	DD	NA	DD	NA	BB	DD	BB	NA	NA	DD	BB	bd	DD	DD	NA	BB	NA	DD	BB	DD	DD	dn	DD	BB	DD	BB	DD	DD	DD	DD	DD	DD	BB	DD	BB	BB	DD	bd	BB	NA	DD	DD	NA	NA
chr18_26052841_26052888	FF	FF	FF	NA	FF	FF	FF	FF	NA	FF	FF	FF	NA	FF	FF	FF	FF	FF	FF	FF	FF	FF	FF	FF	FF	NA	FF	NA	NA	NA	FF	FF	NA	NN	NA	FF	FF	FF	FF	FF	NA	FF	FF	FF	FF	FF	NA	FF	fn
chr18_26102232_26102276	FF	FF	FF	NA	NN	FF	FF	NA	FF	FF	FF	FF	NA	NA	FF	FF	FF	FF	FF	FF	NA	FF	FF	FF	FF	NA	FF	NA	FF	FF	FF	fn	FF	FF	NA	FF	FF	FF	FF	FF	NA	FF	FF	FF	FF	FF	FF	FF	NA
chr18_26114430_26114469	FF	FF	FF	FF	FF	FF	FF	FF	FF	FF	FF	NN	FF	FF	FF	fn	FF	FF	NA	FF	FF	FF	FF	FF	FF	FF	FF	FF	FF	FF	FF	FF	FF	FF	FF	FF	FF	FF	FF	FF	FF	FF	FF	FF	FF	FF	FF	FF	FF
chr18_26349246_26349293	FF	FF	FF	FF	NA	FF	FF	FF	FF	FF	NA	NN	FF	FF	FF	FF	FF	FF	FF	FF	FF	FF	FF	fn	FF	NA	FF	FF	FF	FF	FF	FF	FF	FF	FF	FF	FF	FF	NA	FF	NA	FF	FF	FF	FF	FF	FF	NA	NN
chr18_26394689_26394718	BB	DD	BB	BB	BB	DD	DD	DD	DD	BB	DD	BB	BB	BB	DD	BB	DD	DD	DD	BB	BB	BB	NA	BB	DD	DD	DD	DD	BB	DD	BB	BB	DD	DD	DD	DD	DD	BB	DD	BB	BB	DD	BB	BB	BB	DD	DD	DD	BB
chr18_26490931_26490970	FF	FF	FF	FF	FF	FF	FF	FF	FF	FF	FF	FF	FF	FF	FF	FF	FF	FF	FF	FF	FF	FF	FF	fn	FF	FF	FF	FF	FF	FF	FF	FF	FF	FF	FF	FF	FF	FF	FF	FF	NA	FF	NN	FF	FF	FF	FF	FF	FF
chr18_26582576_26582620	FF	FF	FF	NA	FF	NA	FF	NN	FF	NA	FF	FF	NA	FF	FF	FF	FF	FF	FF	fn	FF	NA	FF	FF	NA	FF	FF	FF	NA	NA	FF	NA	FF	FF	NA	FF	FF	FF	FF	FF	FF	FF	FF	FF	FF	FF	NA	NA	FF
chr18_26646123_26646166	FF	FF	FF	FF	FF	FF	FF	FF	FF	FF	FF	FF	NA	FF	FF	FF	FF	FF	FF	FF	FF	FF	FF	FF	FF	FF	FF	FF	FF	FF	FF	FF	FF	FF	FF	FF	FF	FF	FF	FF	FF	FF	FF	FF	FF	NA	FF	NN	FF
chr18_26670473_26670508	NA	FF	FF	FF	NA	FF	FF	FF	FF	NA	FF	NN	FF	NA	FF	FF	FF	FF	FF	FF	FF	FF	FF	NA	FF	NA	FF	FF	FF	NA	FF	FF	FF	FF	FF	FF	NA	FF	FF	FF	NA	FF	FF	FF	FF	FF	FF	FF	FF
chr18_26673123_26673162	NA	FF	FF	NA	NN	FF	FF	FF	FF	FF	FF	FF	FF	FF	FF	FF	FF	FF	NA	FF	NA	FF	FF	FF	FF	NA	FF	FF	NA	FF	FF	FF	NA	FF	NA	FF	FF	NA	FF	FF	NA	NA	FF	FF	NA	NA	FF	FF	FF
chr18_26775077_26775121	BB	DD	NA	NA	BB	DD	DD	DD	NA	BB	DD	NA	BB	NA	DD	BB	DD	DD	DD	NA	BB	BB	NA	BB	DD	DD	DD	DD	BB	DD	BB	NA	NA	NA	DD	DD	NA	NA	DD	BB	BB	DD	BB	BB	NA	DD	DD	DD	BB
chr18_26818982_26819025	FF	NA	NA	FF	FF	FF	NA	FF	FF	FF	FF	FF	NA	FF	FF	FF	NA	FF	FF	FF	FF	FF	FF	FF	FF	NA	FF	FF	FF	fn	FF	FF	FF	FF	FF	fn	FF	FF	FF	NA	FF	FF	NN	FF	FF	FF	NA	FF	FF
chr18_26886062_26886106	DD	DD	DD	DD	DD	DD	DD	DD	DD	DD	DD	DD	DD	du	DD	du	DD	DD	DD	DD	DD	DD	DD	DD	DD	UU	DD	DD	du	DD	DD	DD	DD	DD	DD	DD	DD	DD	du	NA	NA	DD	NA	DD	du	DD	DD	DD	DD
chr18_26910853_26910897	BB	DD	BB	BB	BB	DD	DD	DD	DD	BB	DD	BB	BB	BB	DD	BB	DD	DD	DD	BB	BB	BB	BB	BB	DD	DD	DD	DD	BB	DD	BB	BB	DD	dn	DD	DD	DD	BB	DD	BB	BB	DD	BB	BB	BB	DD	DD	DD	BB
chr18_26981799_26981838	FF	FF	NA	FF	NA	NA	FF	FF	FF	NA	FF	NA	NA	FF	NA	FF	FF	FF	NN	FF	NA	FF	NA	FF	FF	NA	FF	FF	FF	NA	fn	FF	FF	FF	FF	FF	FF	FF	FF	FF	FF	FF	FF	FF	FF	FF	FF	FF	NA
chr18_27141647_27141702	NA	DD	BB	DD	BB	DD	DD	BB	NA	BB	DD	BB	BB	BB	NA	DD	DD	DD	DD	BB	BB	BB	BB	BB	DD	NN	NN	DD	BB	DD	BB	BB	NA	NA	DD	DD	DD	BB	NA	BB	NA	DD	BB	NA	BB	NA	DD	DD	NA
chr18_27223321_27223365	BB	DD	BB	BB	bn	DD	DD	NA	DD	BB	DD	NN	BB	NN	DD	BB	DD	DD	DD	BB	BB	NA	BB	NA	DD	DD	DD	DD	BB	NA	BB	BB	DD	DD	DD	DD	NA	BB	DD	BB	NA	DD	BB	BB	BB	NA	DD	DD	BB
chr18_27253183_27253230	UU	DD	UU	UU	UU	DD	DD	NA	DD	UU	DD	UU	UU	UU	DD	UU	DD	DD	DD	UU	UU	UU	DD	UU	DD	DD	DD	DD	UU	DD	DD	UU	DD	DD	DD	DD	DD	UU	DD	UU	NA	DD	UU	UU	DD	DD	DD	DD	du
chr18_27289613_27289656	FF	FF	FF	FF	FF	FF	FF	FF	FF	FF	FF	FF	NA	NN	FF	FF	NN	FF	FF	FF	FF	NA	FF	FF	FF	FF	FF	FF	FF	FF	FF	FF	FF	FF	FF	FF	FF	NA	FF	FF	FF	FF	FF	FF	FF	FF	FF	FF	FF
chr18_27312512_27312567	NA	NA	fn	FF	FF	NN	FF	FF	NA	FF	NA	FF	FF	FF	FF	FF	FF	FF	FF	FF	NA	FF	FF	FF	FF	FF	FF	NA	FF	NA	FF	fn	FF	FF	FF	FF	FF	NA	FF	NA	FF	FF	FF	FF	FF	FF	FF	FF	FF
chr18_27414570_27414597	NA	FF	FF	NA	FF	FF	FF	FF	FF	FF	FF	FF	FF	FF	FF	FF	FF	FF	FF	FF	FF	FF	FF	NN	FF	FF	FF	FF	FF	FF	FF	FF	FF	FF	FF	FF	fn	FF	FF	FF	FF	FF	FF	FF	FF	FF	FF	FF	FF
chr18_27707757_27707784	FF	NA	FF	FF	FF	FF	FF	FF	FF	FF	FF	FF	NA	FF	FF	FF	FF	FF	FF	FF	FF	FF	FF	FF	FF	FF	FF	FF	FF	NA	FF	FF	FF	FF	FF	FF	FF	FF	FF	FF	NA	NA	FF	FF	FF	FF	FF	FF	FF
chr18_27723217_27723240	BB	DD	BB	BB	BB	DD	DD	DD	DD	BB	DD	BB	BB	BB	DD	BB	DD	DD	DD	BB	BB	BB	BB	BB	DD	DD	DD	DD	BB	DD	BB	BB	DD	DD	DD	DD	DD	BB	DD	BB	BB	DD	BB	BB	BB	DD	DD	DD	BB
chr18_27779851_27779902	FF	NN	FF	NA	NA	FF	FF	FF	FF	FF	FF	NN	FF	NA	FF	FF	NN	FF	FF	FF	FF	FF	NN	FF	FF	NA	FF	FF	FF	FF	fn	FF	FF	FF	NN	FF	FF	FF	FF	NN	FF	FF	FF	FF	FF	FF	FF	FF	NA
chr18_27786357_27786406	FF	NA	FF	FF	FF	FF	FF	FF	FF	FF	FF	FF	FF	FF	FF	FF	FF	FF	FF	FF	FF	FF	FF	NA	FF	FF	FF	FF	FF	FF	FF	FF	FF	FF	FF	FF	FF	NA	FF	FF	NA	FF	FF	FF	FF	fn	FF	FF	NA
chr18_27872302_27872365	BB	DD	BB	NN	bd	DD	DD	dn	DD	NA	DD	NN	NA	BB	DD	BB	bd	DD	DD	DD	BB	BB	BB	NA	NA	NA	DD	DD	BB	DD	NA	NA	DD	NA	DD	DD	DD	BB	DD	BB	NA	DD	BB	BB	NA	NA	DD	NA	BB
chr18_27908960_27908983	FF	FF	FF	FF	FF	FF	FF	FF	FF	FF	FF	FF	FF	FF	FF	FF	FF	FF	FF	FF	FF	FF	FF	FF	NN	FF	FF	FF	FF	FF	FF	FF	FF	FF	FF	FF	FF	NA	FF	FF	FF	FF	FF	FF	FF	FF	FF	FF	FF
chr18_28109250_28109289	FF	FF	FF	FF	FF	FF	NA	FF	FF	FF	FF	FF	FF	FF	FF	FF	FF	FF	FF	FF	FF	FF	FF	FF	FF	FF	FF	FF	FF	FF	FF	FF	FF	FF	FF	FF	FF	FF	FF	FF	FF	FF	FF	FF	FF	NA	FF	FF	FF
chr18_28160692_28160715	FF	FF	FF	NA	FF	FF	FF	FF	NA	FF	NN	NA	NA	FF	NA	FF	NA	FF	FF	FF	FF	NA	FF	FF	FF	FF	FF	FF	FF	FF	FF	FF	FF	FF	FF	FF	FF	NA	FF	FF	NA	FF	FF	FF	FF	FF	FF	NA	FF
chr18_28262783_28262838	FF	FF	FF	NA	FF	FF	FF	FF	FF	FF	FF	NN	FF	FF	NN	FF	NA	NA	FF	FF	FF	FF	FF	NN	FF	NA	FF	FF	FF	FF	FF	FF	FF	FF	FF	FF	FF	FF	FF	NA	FF	FF	FF	FF	NA	FF	FF	FF	FF
chr18_28394429_28394472	BB	BB	BB	NA	BB	BB	BB	BB	UU	BB	BB	BB	BB	BB	NA	BB	BB	BB	BB	BB	BB	BB	BB	BB	BB	BB	BB	BB	BB	BB	BB	BB	BB	BB	BB	BB	BB	BB	BB	BB	BB	BB	BB	BB	BB	BB	BB	NA	BB
chr18_28488160_28488199	FF	FF	FF	NA	FF	FF	FF	FF	FF	FF	FF	FF	NA	FF	FF	FF	FF	FF	FF	FF	FF	NA	FF	FF	FF	NA	FF	FF	FF	FF	FF	FF	FF	FF	FF	FF	FF	FF	NA	FF	FF	FF	NA	FF	FF	NA	FF	FF	FF
chr18_28491449_28491484	FF	FF	FF	NA	NA	FF	FF	FF	FF	NA	FF	FF	NA	FF	FF	FF	FF	FF	FF	FF	NA	FF	NA	FF	FF	NA	FF	NA	FF	NA	FF	FF	FF	FF	FF	FF	FF	FF	FF	FF	NA	FF	FF	FF	FF	FF	FF	FF	NA
chr18_28585573_28585612	BB	DD	BB	DD	BB	NA	DD	DD	DD	BB	DD	BB	BB	BB	DD	BB	DD	DD	dn	BB	NA	BB	BB	BB	DD	NA	DD	bd	BB	DD	BB	NA	DD	DD	DD	DD	DD	BB	bd	BB	BB	DD	DD	DD	DD	NA	DD	DD	NN
chr18_28663142_28663176	NN	FF	FF	FF	FF	FF	FF	FF	FF	FF	FF	FF	FF	NA	FF	FF	NA	FF	FF	FF	FF	FF	FF	FF	FF	NA	FF	FF	FF	FF	FF	FF	FF	FF	FF	NA	FF	FF	FF	FF	NA	FF	FF	NA	FF	FF	FF	FF	FF
chr18_28686728_28686792	NA	NA	FF	FF	NA	FF	NA	NA	FF	FF	NA	FF	fn	FF	NN	FF	NA	NA	FF	FF	FF	NA	FF	FF	NA	FF	FF	FF	FF	FF	FF	FF	FF	NA	FF	fn	FF	FF	FF	NA	NA	FF	FF	FF	FF	FF	FF	FF	FF
chr18_28810829_28810856	FF	FF	FF	FF	FF	FF	FF	FF	FF	FF	FF	FF	FF	FF	FF	FF	FF	NA	FF	FF	FF	FF	FF	FF	FF	NA	FF	FF	FF	FF	FF	FF	FF	FF	FF	FF	FF	FF	FF	NN	FF	FF	FF	FF	FF	FF	FF	FF	FF
chr18_29005493_29005528	FF	FF	NN	FF	FF	FF	FF	FF	FF	FF	FF	FF	FF	FF	FF	FF	FF	FF	FF	FF	FF	FF	FF	FF	FF	FF	FF	FF	FF	FF	FF	FF	FF	FF	NA	FF	FF	FF	FF	FF	NA	FF	FF	FF	FF	FF	FF	NA	FF
chr18_29032506_29032561	NA	DD	DD	DD	UU	DD	du	UU	DD	NA	DD	DD	DD	DD	DD	DD	DD	DD	DD	DD	DD	DD	DD	DD	UU	DD	DD	DD	UU	DD	DD	DD	DD	DD	DD	DD	DD	DD	DD	DD	NA	DD	DD	DD	DD	DD	DD	DD	du
chr18_29280849_29280880	FF	FF	FF	FF	FF	FF	FF	FF	FF	FF	FF	FF	FF	NA	FF	FF	FF	FF	FF	FF	FF	FF	FF	NA	FF	FF	NN	FF	FF	FF	FF	FF	FF	FF	FF	NA	FF	FF	FF	FF	NA	FF	FF	FF	FF	FF	FF	NA	FF
chr18_29285786_29285835	ff	FF	fn	ff	ff	ff	ff	FF	ff	FF	ff	FF	FF	FF	FF	FF	ff	FF	FF	FF	FF	FF	FF	FF	ff	ff	ff	ff	FF	ff	FF	FF	ff	ff	ff	ff	ff	FF	ff	FF	FF	ff	ff	ff	ff	ff	ff	FF	FF
chr18_29319595_29319642	DD	DD	BB	DD	DD	DD	DD	DD	DD	BB	DD	BB	bd	BB	DD	bd	DD	DD	DD	DD	BB	BB	BB	BB	DD	DD	DD	bd	BB	DD	BB	BB	DD	DD	DD	DD	DD	BB	DD	BB	BB	DD	DD	DD	DD	DD	DD	DD	BB
chr18_29319728_29319769	BB	BB	BB	BB	BB	BB	BB	BB	BB	BB	BB	BB	BB	bu	BB	BB	bu	BB	bu	BB	BB	BB	BB	bb	BB	NA	BB	BB	BB	BB	BB	BB	BB	BB	BB	NA	NA	BB	BB	BB	BB	BB	BB	bu	BB	BB	BB	BB	BB
chr18_29386716_29386755	NA	FF	FF	FF	FF	FF	FF	FF	FF	FF	FF	NA	NA	FF	NA	FF	NA	FF	FF	FF	FF	FF	fn	FF	NN	NA	FF	FF	NA	NA	NA	NA	FF	FF	FF	FF	NA	FF	FF	FF	NA	FF	FF	FF	FF	FF	NA	FF	NA
chr18_29392588_29392617	NA	FF	FF	FF	FF	FF	FF	FF	FF	FF	NA	FF	NA	FF	FF	FF	FF	FF	NA	FF	FF	FF	FF	NA	FF	FF	FF	FF	FF	FF	FF	NA	NA	FF	FF	NA	FF	FF	FF	NA	NA	FF	FF	NA	FF	NA	FF	FF	FF
chr18_29544553_29544604	DD	DD	BB	DD	DD	DD	DD	DD	DD	BB	DD	BB	DD	BB	DD	DD	DD	DD	DD	BB	BB	BB	BB	BB	DD	DD	DD	bd	BB	DD	BB	BB	DD	NA	NN	DD	DD	NA	DD	BB	NA	DD	DD	DD	DD	DD	DD	DD	BB
chr18_29623491_29623510	FF	FF	FF	FF	FF	FF	FF	FF	FF	FF	FF	FF	FF	FF	FF	FF	FF	FF	FF	FF	FF	FF	NA	FF	FF	FF	FF	FF	FF	FF	FF	FF	FF	FF	FF	FF	FF	FF	FF	FF	FF	FF	FF	FF	FF	FF	FF	FF	FF
chr18_29635037_29635092	NA	NA	NA	FF	FF	NA	NA	FF	fn	NN	NN	NA	NN	NA	FF	NN	NA	FF	fn	NN	NN	NA	NN	NN	FF	NA	FF	FF	FF	FF	FF	FF	FF	FF	NA	FF	FF	NN	FF	FF	FF	FF	NA	FF	NA	NA	NA	NN	FF
chr18_29680919_29680968	FF	FF	FF	NA	FF	FF	FF	FF	FF	FF	FF	FF	FF	FF	FF	FF	FF	NN	NN	FF	FF	FF	FF	FF	FF	NA	FF	FF	FF	FF	FF	FF	FF	FF	FF	fn	FF	NA	FF	FF	FF	FF	FF	FF	FF	FF	FF	FF	NA
chr18_29739351_29739374	FF	NA	FF	FF	FF	FF	FF	FF	FF	FF	FF	FF	FF	FF	FF	FF	FF	FF	FF	FF	FF	FF	FF	FF	FF	NA	FF	FF	FF	FF	NA	FF	FF	FF	FF	FF	FF	FF	FF	NA	FF	FF	NN	FF	FF	FF	NA	FF	FF
chr18_29868192_29868239	DD	DD	BB	DD	BB	DD	DD	DD	DD	BB	DD	BB	BB	BB	DD	BB	DD	DD	DD	BB	BB	BB	BB	BB	DD	DD	DD	bd	BB	DD	BB	BB	DD	DD	DD	DD	DD	BB	DD	BB	BB	DD	DD	DD	DD	DD	DD	DD	BB
chr18_30234937_30234960	NA	FF	FF	FF	FF	FF	NN	FF	FF	NA	FF	FF	FF	NA	NA	FF	FF	FF	NA	FF	FF	NA	FF	FF	FF	FF	FF	FF	FF	FF	FF	NA	FF	FF	FF	FF	FF	FF	FF	NA	FF	FF	FF	FF	FF	FF	FF	FF	FF
chr18_30247254_30247293	FF	FF	FF	FF	FF	FF	FF	FF	FF	NN	NA	FF	NA	FF	FF	FF	FF	FF	FF	FF	FF	FF	FF	FF	FF	NA	FF	FF	FF	NA	FF	FF	FF	FF	FF	NA	FF	FF	FF	NA	NA	FF	FF	FF	FF	FF	FF	NA	FF
chr18_30362313_30362324	df	DD	FF	DD	FF	DD	DD	df	df	FF	DD	FF	FF	FF	DD	FF	DD	DD	DD	FF	FF	FF	FF	FF	df	df	df	df	FF	DD	FF	FF	DD	df	DD	df	DD	FF	DD	FF	FF	df	df	DD	DD	DD	DD	DD	FF
chr18_30397080_30397135	NA	FF	FF	FF	FF	FF	FF	FF	FF	NN	FF	FF	FF	FF	FF	FF	NA	FF	FF	FF	FF	FF	FF	NA	FF	NA	FF	FF	FF	FF	FF	FF	FF	FF	FF	FF	FF	fn	FF	FF	NA	FF	FF	FF	FF	FF	FF	FF	FF
chr18_30438202_30438245	DD	DD	BB	DD	BB	DD	DD	DD	DD	BB	DD	BB	BB	BB	DD	BB	DD	DD	DD	BB	BB	BB	BB	BB	DD	DD	DD	bd	BB	DD	BB	BB	DD	DD	DD	DD	DD	BB	DD	BB	BB	BB	DD	DD	DD	DD	DD	DD	BB
chr18_30449459_30449493	FF	FF	FF	FF	FF	NA	FF	NA	FF	FF	FF	FF	FF	FF	FF	FF	FF	FF	FF	FF	FF	FF	FF	FF	FF	NA	NN	FF	FF	FF	FF	FF	FF	FF	FF	NA	FF	FF	FF	FF	FF	FF	FF	NA	FF	NA	FF	FF	FF
chr18_30452105_30452116	DD	DD	BB	DD	BB	DD	DD	DD	DD	BB	DD	BB	BB	BB	DD	BB	DD	DD	DD	BB	BB	BB	BB	BB	DD	DD	DD	bd	BB	DD	BB	BB	DD	DD	DD	DD	DD	BB	DD	BB	bd	BB	DD	DD	DD	DD	DD	DD	BB
chr18_30455096_30455111	DD	DD	BB	DD	BB	DD	DD	DD	DD	BB	DD	BB	BB	BB	DD	BB	DD	DD	DD	BB	BB	BB	BB	BB	DD	DD	DD	bd	BB	DD	BB	BB	DD	DD	DD	DD	DD	BB	DD	BB	BB	BB	DD	DD	DD	DD	DD	DD	BB
chr18_30471648_30471662	DD	DD	BB	DD	BB	DD	DD	DD	DD	BB	DD	BB	BB	BB	DD	BB	DD	DD	DD	BB	BB	BB	BB	BB	DD	DD	DD	bd	BB	DD	BB	BB	DD	DD	DD	DD	DD	BB	DD	BB	BB	BB	DD	DD	DD	DD	DD	DD	BB
chr18_30480862_30480873	df	df	FF	df	FF	df	df	df	df	FF	df	FF	FF	FF	DD	FF	df	df	df	FF	FF	FF	FF	FF	df	df	df	df	FF	df	FF	FF	df	df	df	df	df	FF	df	FF	FF	FF	df	df	df	df	df	df	FF
chr18_30488138_30488155	DD	DD	BB	DD	BB	DD	DD	DD	DD	BB	DD	BB	BB	BB	DD	BB	DD	DD	DD	BB	BB	BB	BB	BB	DD	DD	DD	bd	BB	DD	BB	BB	DD	DD	DD	DD	DD	BB	DD	BB	BB	BB	DD	DD	DD	DD	DD	DD	BB
chr18_30499002_30499019	DD	DD	BB	DD	BB	DD	DD	DD	DD	BB	DD	BB	BB	BB	DD	BB	DD	DD	DD	BB	BB	BB	BB	BB	DD	DD	DD	bd	BB	DD	BB	BB	DD	DD	DD	DD	DD	BB	DD	BB	BB	BB	DD	DD	DD	DD	DD	DD	BB
chr18_30531383_30531409	DD	DD	BB	DD	BB	DD	DD	DD	DD	BB	DD	BB	BB	BB	DD	BB	DD	DD	DD	BB	BB	BB	BB	BB	DD	DD	DD	bd	BB	DD	BB	BB	DD	DD	DD	DD	DD	BB	DD	BB	BB	BB	DD	DD	DD	DD	DD	DD	BB
chr18_30539089_30539116	DD	DD	BB	DD	BB	DD	DD	DD	DD	BB	DD	BB	BB	BB	DD	BB	DD	DD	DD	BB	BB	BB	BB	BB	DD	DD	DD	bd	BB	DD	BB	BB	DD	DD	DD	DD	DD	BB	DD	BB	BB	BB	DD	DD	DD	DD	DD	DD	BB
chr18_30553021_30553035	DD	DD	BB	DD	BB	DD	DD	DD	DD	BB	DD	BB	BB	BB	DD	BB	DD	DD	DD	BB	BB	BB	BB	BB	DD	DD	DD	bd	BB	DD	BB	BB	DD	DD	DD	DD	DD	BB	DD	BB	BB	BB	DD	DD	DD	DD	DD	DD	BB
chr18_30559600_30559651	NA	NA	BB	NA	BB	NA	NA	NA	NA	BB	NA	BB	BB	bu	NA	BB	NA	NA	NA	BB	BB	BB	BB	BB	NA	NA	NA	NA	BB	NA	BB	BB	NA	NA	NA	NA	NA	bu	NA	BB	BB	BB	NA	NA	NA	NA	NA	NA	BB
chr18_30563135_30563146	DD	DD	BB	DD	BB	DD	DD	DD	DD	BB	DD	BB	BB	BB	DD	BB	DD	DD	DD	BB	BB	BB	BB	BB	DD	DD	DD	bd	BB	DD	BB	BB	DD	DD	DD	DD	DD	BB	DD	BB	BB	BB	DD	DD	DD	DD	DD	DD	BB
chr18_30586492_30586519	DD	DD	BB	DD	BB	DD	DD	DD	DD	BB	DD	BB	BB	BB	DD	BB	DD	DD	DD	BB	BB	BB	BB	BB	DD	DD	DD	bd	BB	DD	BB	BB	DD	DD	DD	DD	DD	BB	DD	BB	BB	BB	DD	DD	DD	DD	DD	DD	BB
chr18_30595587_30595610	DD	DD	BB	DD	BB	DD	DD	DD	DD	BB	DD	BB	BB	BB	DD	BB	DD	DD	DD	BB	BB	BB	BB	BB	DD	DD	DD	bd	BB	DD	BB	BB	DD	DD	DD	DD	DD	BB	DD	BB	BB	BB	DD	DD	DD	DD	DD	DD	BB
chr18_30650542_30650573	DD	DD	BB	DD	BB	DD	DD	DD	DD	BB	DD	bn	BB	BB	DD	BB	DD	DD	DD	BB	BB	BB	BB	BB	DD	DD	DD	bd	BB	DD	BB	BB	DD	DD	DD	DD	DD	BB	DD	BB	BB	BB	DD	DD	DD	DD	DD	DD	BB
chr18_30674761_30674830	DD	DD	NA	DD	UU	DD	DD	DD	DD	UU	DD	UU	UU	NA	DD	UU	DD	DD	DD	UU	UU	UU	UU	NA	DD	DD	DD	du	UU	DD	uu	UU	DD	DD	DD	DD	DD	UU	DD	UU	UU	UU	DD	DD	DD	DD	DD	DD	UU
chr18_30681042_30681055	DD	DD	BB	DD	BB	DD	DD	DD	DD	BB	DD	bn	BB	BB	DD	BB	DD	DD	DD	BB	BB	BB	BB	bn	DD	DD	DD	bd	BB	DD	BB	BB	DD	DD	DD	DD	DD	BB	DD	BB	BB	BB	DD	DD	DD	DD	DD	DD	BB
chr18_30925032_30925063	DD	DD	BB	DD	BB	DD	DD	DD	DD	BB	DD	BB	BB	BB	DD	BB	DD	DD	DD	BB	BB	BB	BB	BB	DD	DD	DD	bd	BB	DD	BB	BB	DD	DD	DD	DD	DD	BB	DD	BB	BB	BB	DD	DD	DD	DD	DD	DD	BB
chr18_30999893_30999942	DD	DD	BB	DD	BB	DD	DD	DD	DD	BB	DD	BB	BB	BB	DD	BB	DD	DD	DD	BB	BB	BB	BB	BB	DD	DD	DD	bd	BB	DD	BB	BB	DD	DD	DD	DD	DD	BB	DD	BB	BB	BB	DD	DD	DD	DD	DD	DD	BB
chr18_31037321_31037356	DD	DD	BB	DD	BB	DD	DD	DD	DD	BB	DD	BB	BB	BB	DD	BB	DD	DD	DD	BB	BB	BB	BB	BB	DD	DD	DD	bd	BB	DD	BB	BB	DD	dn	DD	DD	DD	BB	DD	BB	BB	BB	DD	DD	DD	DD	DD	DD	BB
chr18_31117767_31117821	DD	DD	BB	DD	BB	DD	DD	DD	DD	BB	DD	BB	BB	BB	DD	BB	DD	DD	DD	BB	BB	BB	BB	BB	DD	DD	DD	bd	BB	DD	BB	BB	DD	DD	DD	DD	DD	BB	DD	BB	BB	BB	DD	DD	DD	DD	dn	DD	BB
chr18_31202110_31202159	bd	bd	BB	DD	BB	DD	DD	DD	DD	BB	DD	BB	BB	BB	DD	BB	DD	bd	DD	BB	BB	BB	BB	BB	bd	DD	DD	NA	BB	DD	BB	BB	DD	DD	DD	DD	DD	BB	DD	BB	BB	BB	DD	DD	DD	DD	DD	DD	BB
chr18_31267824_31267847	DD	DD	BB	DD	BB	DD	DD	DD	DD	BB	DD	BB	BB	BB	DD	BB	DD	DD	DD	BB	BB	BB	BB	BB	DD	DD	DD	bd	BB	DD	BB	BB	DD	DD	DD	DD	DD	BB	DD	BB	BB	BB	DD	DD	DD	DD	DD	DD	BB
chr18_31298654_31298705	DD	DD	BB	DD	BB	DD	DD	DD	DD	bn	DD	BB	BB	BB	DD	BB	DD	DD	DD	BB	BB	BB	BB	BB	DD	DD	DD	bd	BB	DD	BB	BB	DD	DD	DD	DD	DD	BB	DD	BB	BB	BB	DD	DD	DD	dn	DD	DD	bn
chr18_31330725_31330760	DD	DD	BB	DD	BB	DD	DD	DD	DD	BB	DD	BB	BB	BB	DD	BB	DD	DD	DD	BB	BB	BB	BB	BB	DD	DD	DD	bd	BB	DD	BB	BB	DD	DD	DD	DD	DD	BB	DD	BB	BB	BB	DD	BB	DD	DD	DD	DD	BB
chr18_31472558_31472592	DD	DD	BB	DD	BB	DD	DD	DD	DD	BB	DD	BB	BB	BB	DD	BB	DD	DD	DD	BB	BB	BB	BB	BB	DD	DD	DD	bd	BB	DD	BB	BB	DD	DD	DD	DD	DD	BB	DD	BB	BB	BB	DD	BB	DD	DD	DD	DD	BB
chr18_31526588_31526626	DD	DD	BB	DD	BB	DD	DD	DD	DD	BB	DD	BB	BB	BB	DD	BB	dn	DD	DD	BB	BB	BB	BB	BB	DD	DD	DD	bd	BB	DD	BB	BB	DD	DD	DD	DD	DD	BB	DD	BB	BB	BB	DD	BB	DD	DD	DD	DD	BB
chr18_31562820_31562874	DD	DD	DD	DD	DD	DD	DD	DD	DD	DD	DD	DD	DD	DD	DD	DD	DD	DD	DD	DD	DD	DD	DD	DD	DD	DD	DD	DD	DD	DD	DD	DD	DD	DD	DD	DD	DD	DD	DD	NA	NA	DD	DD	DD	DD	DD	DD	DD	DD
chr18_31649411_31649443	DD	DD	BB	NA	BB	DD	DD	DD	DD	BB	DD	BB	NN	BB	DD	BB	DD	DD	DD	BB	BB	BB	BB	BB	DD	DD	DD	bd	BB	NA	BB	BB	DD	DD	DD	DD	DD	BB	DD	NA	BB	BB	DD	BB	DD	NA	DD	DD	NA
chr18_31660066_31660080	DD	DD	BB	DD	BB	DD	DD	DD	DD	BB	DD	BB	BB	BB	DD	BB	DD	DD	DD	BB	BB	BB	BB	BB	DD	DD	DD	bd	BB	DD	BB	BB	DD	DD	DD	DD	DD	BB	DD	BB	BB	BB	DD	BB	DD	DD	DD	DD	BB
chr18_31686459_31686473	DD	DD	BB	DD	BB	DD	DD	DD	DD	BB	DD	BB	BB	BB	DD	BB	DD	DD	DD	BB	BB	BB	BB	BB	DD	DD	DD	bd	BB	DD	BB	BB	DD	DD	DD	DD	DD	BB	DD	BB	BB	BB	DD	BB	DD	DD	DD	DD	BB
chr18_31708981_31709020	DD	DD	BB	DD	BB	DD	DD	DD	DD	BB	DD	BB	BB	BB	DD	BB	DD	DD	DD	BB	BB	BB	BB	BB	DD	DD	DD	bd	BB	DD	BB	BB	DD	DD	DD	DD	DD	BB	DD	BB	BB	BB	DD	BB	DD	DD	DD	DD	BB
chr18_31709606_31709631	DD	DD	BB	DD	BB	DD	DD	DD	DD	BB	DD	BB	BB	BB	DD	BB	DD	dn	DD	BB	BB	BB	BB	BB	DD	DD	DD	NA	BB	DD	BB	BB	DD	DD	DD	DD	DD	BB	dn	BB	BB	BB	DD	BB	DD	DD	DD	DD	BB
chr18_31726692_31726703	DD	DD	BB	DD	BB	DD	DD	DD	DD	BB	DD	BB	BB	BB	DD	BB	DD	DD	DD	BB	BB	BB	BB	BB	DD	DD	DD	bd	BB	DD	BB	BB	DD	DD	DD	DD	DD	BB	DD	BB	BB	BB	DD	BB	DD	DD	DD	DD	BB
chr18_31735991_31736010	DD	DD	BB	DD	BB	DD	DD	DD	DD	BB	DD	BB	BB	BB	DD	BB	DD	DD	DD	BB	BB	BB	BB	BB	DD	DD	DD	bd	BB	DD	BB	BB	DD	DD	DD	DD	DD	BB	DD	BB	BB	BB	DD	BB	DD	DD	DD	DD	BB
chr18_31737757_31737776	DD	DD	BB	DD	BB	DD	DD	DD	DD	BB	DD	BB	BB	BB	DD	BB	DD	DD	DD	BB	BB	BB	BB	BB	DD	DD	DD	bd	BB	DD	BB	BB	DD	DD	DD	DD	DD	BB	DD	BB	BB	BB	DD	BB	DD	DD	DD	DD	BB
chr18_31742754_31742777	DD	DD	BB	DD	BB	DD	DD	DD	DD	BB	DD	BB	BB	BB	DD	BB	DD	DD	DD	BB	BB	BB	BB	BB	DD	DD	DD	bd	BB	DD	BB	BB	DD	DD	DD	DD	DD	BB	DD	BB	BB	BB	DD	BB	DD	DD	DD	DD	BB
chr18_31757673_31757692	df	df	FF	df	FF	df	df	df	df	FF	DD	FF	FF	FF	df	FF	df	df	df	FF	FF	FF	FF	FF	df	df	df	df	FF	df	FF	FF	df	df	df	df	df	FF	df	FF	FF	FF	df	FF	df	df	df	df	FF
chr18_31768973_31768996	DD	DD	BB	DD	BB	DD	DD	DD	DD	BB	DD	BB	BB	BB	DD	BB	DD	DD	DD	BB	BB	BB	BB	BB	DD	DD	DD	bd	BB	DD	BB	BB	DD	DD	DD	DD	DD	BB	DD	BB	BB	BB	DD	BB	DD	DD	DD	DD	BB
chr18_31777177_31777200	DD	DD	BB	DD	BB	DD	DD	DD	DD	BB	DD	BB	BB	BB	DD	BB	DD	DD	DD	BB	BB	BB	BB	BB	DD	DD	DD	bd	BB	DD	BB	BB	DD	DD	DD	DD	DD	BB	DD	BB	BB	BB	DD	BB	DD	DD	DD	DD	BB
chr18_31788875_31788894	DD	DD	BB	DD	BB	DD	DD	DD	DD	BB	DD	BB	BB	BB	DD	BB	DD	DD	DD	BB	BB	BB	BB	BB	DD	DD	DD	bd	BB	DD	BB	BB	DD	DD	DD	DD	DD	BB	DD	BB	BB	BB	DD	BB	DD	DD	DD	DD	BB
chr18_31792856_31792879	DD	DD	BB	DD	BB	DD	DD	DD	DD	BB	DD	BB	BB	BB	DD	BB	DD	DD	DD	BB	BB	BB	BB	BB	DD	DD	DD	bd	BB	DD	BB	BB	DD	DD	DD	DD	DD	BB	DD	BB	BB	BB	DD	BB	DD	DD	DD	DD	BB
chr18_31795820_31795834	DD	DD	BB	DD	BB	DD	DD	DD	DD	BB	DD	BB	BB	BB	DD	BB	DD	DD	DD	BB	BB	BB	BB	BB	DD	DD	DD	bd	BB	DD	BB	BB	DD	DD	DD	DD	DD	BB	DD	BB	BB	BB	DD	BB	DD	DD	DD	DD	BB
chr18_31803719_31803742	DD	DD	BB	DD	BB	DD	DD	DD	DD	BB	DD	BB	BB	BB	DD	BB	DD	DD	DD	BB	BB	BB	BB	BB	DD	DD	DD	bd	BB	DD	BB	BB	DD	DD	DD	DD	DD	BB	DD	BB	BB	BB	DD	BB	DD	DD	DD	DD	BB
chr18_3181643_3181670	FF	NA	FF	FF	NA	FF	FF	FF	FF	FF	FF	NA	FF	FF	NA	FF	FF	NA	FF	FF	FF	FF	FF	FF	NA	NA	FF	FF	FF	NA	FF	FF	FF	FF	NA	FF	FF	NA	FF	FF	fn	NA	FF	FF	FF	NA	FF	NN	NA
chr18_31832739_31832750	DD	DD	BB	DD	BB	DD	DD	DD	DD	BB	DD	BB	BB	BB	DD	BB	DD	DD	DD	BB	BB	BB	BB	BB	DD	DD	DD	bd	BB	DD	BB	BB	DD	DD	DD	DD	DD	BB	DD	BB	BB	BB	DD	BB	DD	DD	DD	DD	BB
chr18_31852852_31852869	DD	DD	BB	DD	BB	DD	DD	DD	DD	BB	DD	BB	BB	BB	DD	BB	DD	DD	dn	BB	BB	BB	BB	BB	DD	DD	DD	bd	BB	DD	BB	BB	DD	DD	DD	DD	DD	BB	DD	BB	BB	BB	DD	BB	DD	DD	DD	DD	BB
chr18_31886608_31886619	DD	DD	BB	DD	BB	DD	DD	DD	DD	BB	DD	BB	BB	BB	DD	BB	DD	DD	DD	BB	BB	BB	BB	BB	DD	DD	DD	bd	BB	DD	BB	BB	DD	DD	DD	DD	DD	BB	DD	BB	BB	BB	DD	BB	DD	DD	DD	DD	BB
chr18_31887961_31887976	DD	DD	BB	DD	BB	DD	DD	DD	DD	BB	DD	BB	BB	BB	DD	BB	DD	DD	DD	BB	BB	BB	BB	BB	DD	DD	DD	bd	BB	DD	BB	BB	DD	DD	DD	DD	DD	BB	DD	BB	BB	BB	DD	BB	DD	DD	DD	DD	BB
chr18_31933120_31933131	DD	DD	BB	DD	BB	DD	DD	DD	DD	BB	DD	BB	BB	BB	DD	BB	DD	DD	DD	BB	BB	BB	BB	BB	DD	DD	DD	bd	BB	DD	BB	BB	DD	DD	DD	DD	DD	BB	DD	BB	BB	BB	DD	BB	DD	DD	DD	DD	BB
chr18_31935936_31935963	FF	FF	FF	NA	FF	FF	FF	FF	FF	FF	FF	FF	FF	FF	FF	FF	NN	FF	FF	FF	FF	FF	FF	FF	FF	FF	FF	FF	FF	FF	FF	FF	FF	FF	FF	FF	FF	FF	FF	FF	FF	FF	FF	FF	FF	FF	FF	FF	NA
chr18_31936044_31936083	FF	NA	FF	NA	FF	NA	FF	FF	NA	FF	NA	FF	FF	NA	NA	FF	NN	FF	FF	FF	FF	FF	FF	FF	FF	FF	FF	FF	FF	NA	FF	FF	NA	NA	FF	FF	FF	FF	FF	FF	NA	FF	FF	FF	FF	FF	FF	FF	FF
chr18_31988916_31988954	DD	NA	NA	DD	BB	DD	DD	DD	NA	BB	DD	BB	BB	BB	DD	BB	DD	DD	NA	BB	BB	BB	BB	BB	DD	NA	DD	bd	BB	NA	BB	BB	DD	DD	NA	NA	DD	BB	NA	BB	NA	BB	DD	BB	DD	NA	NA	NN	BB
chr18_32006472_32006507	FF	FF	FF	FF	FF	FF	FF	FF	FF	FF	FF	FF	FF	FF	FF	FF	NA	FF	FF	FF	NA	FF	FF	FF	FF	NA	FF	FF	FF	FF	FF	FF	FF	FF	NA	FF	FF	FF	FF	FF	FF	FF	FF	FF	FF	FF	FF	FF	FF
chr18_32011293_32011328	bd	DD	BB	bd	BB	DD	bd	bd	bd	BB	bd	BB	bn	BB	DD	BB	bd	DD	bd	BB	BB	BB	BB	BB	DD	DD	bd	bd	BB	DD	BB	BB	bd	DD	DD	DD	DD	BB	DD	BB	BB	BB	DD	BB	bd	DD	bd	DD	BB
chr18_32052704_32052721	DD	DD	BB	DD	BB	DD	DD	DD	DD	BB	DD	BB	BB	BB	DD	BB	DD	DD	DD	BB	BB	BB	BB	BB	DD	DD	DD	bd	BB	DD	BB	BB	DD	DD	DD	DD	DD	BB	DD	BB	BB	BB	DD	BB	DD	DD	DD	DD	BB
chr18_32062360_32062409	DD	DD	BB	DD	BB	DD	DD	DD	DD	BB	DD	BB	BB	BB	DD	BB	DD	DD	DD	BB	BB	BB	BB	BB	DD	DD	DD	bd	BB	DD	BB	BB	DD	DD	DD	DD	DD	BB	DD	BB	BB	BB	DD	BB	DD	DD	DD	DD	BB
chr18_32071709_32071732	DD	DD	BB	DD	BB	DD	DD	DD	DD	BB	DD	BB	BB	BB	DD	BB	DD	DD	DD	BB	BB	BB	BB	BB	DD	DD	DD	bd	BB	DD	BB	BB	DD	DD	DD	DD	DD	BB	DD	BB	BB	BB	bd	BB	DD	DD	DD	bd	BB
chr18_32108962_32109001	DD	DD	BB	DD	BB	DD	DD	DD	DD	BB	DD	BB	BB	BB	DD	BB	DD	DD	DD	BB	BB	BB	BB	BB	DD	DD	DD	bd	BB	DD	BB	BB	DD	DD	DD	DD	DD	BB	DD	BB	BB	BB	DD	BB	DD	DD	DD	DD	BB
chr18_32147119_32147142	DD	DD	BB	DD	BB	DD	DD	DD	DD	BB	DD	BB	BB	BB	DD	BB	DD	DD	DD	BB	BB	BB	BB	BB	DD	DD	DD	bd	BB	DD	BB	BB	DD	DD	DD	DD	DD	BB	DD	BB	BB	BB	DD	BB	DD	DD	DD	DD	BB
chr18_32151389_32151428	DD	DD	BB	DD	BB	DD	DD	DD	DD	BB	DD	BB	BB	BB	DD	BB	bd	NA	DD	BB	BB	BB	BB	BB	DD	DD	DD	bd	NA	DD	BB	BB	DD	DD	BB	DD	DD	BB	DD	NA	BB	BB	DD	BB	NA	DD	DD	DD	BB
chr18_32190039_32190074	DD	DD	BB	DD	BB	DD	DD	DD	DD	BB	DD	BB	bd	bd	DD	BB	DD	DD	DD	BB	BB	BB	BB	BB	DD	DD	DD	bd	BB	DD	BB	DD	DD	DD	DD	DD	DD	BB	DD	BB	BB	BB	DD	BB	DD	dn	DD	DD	BB
chr18_32282126_32282169	DD	DD	BB	DD	BB	DD	DD	DD	DD	BB	DD	BB	BB	BB	DD	BB	DD	DD	DD	BB	BB	BB	BB	BB	DD	DD	DD	bd	BB	DD	BB	BB	DD	DD	DD	DD	DD	BB	DD	BB	BB	BB	DD	BB	DD	dn	DD	DD	BB
chr18_32295483_32295526	FF	FF	FF	fn	FF	FF	FF	FF	FF	FF	FF	FF	FF	FF	FF	NA	FF	NA	FF	NA	FF	FF	FF	FF	FF	NA	FF	FF	FF	FF	FF	FF	NA	FF	FF	fn	FF	FF	FF	FF	FF	FF	NN	FF	FF	FF	FF	FF	FF
chr18_32358939_32358958	FF	FF	FF	NA	FF	FF	FF	FF	FF	FF	FF	FF	FF	NA	FF	FF	FF	FF	FF	NA	NA	FF	FF	FF	NA	fn	FF	FF	FF	FF	FF	NA	FF	FF	NA	NA	FF	NA	NA	FF	FF	FF	NA	FF	FF	NA	NA	FF	FF
chr18_32393682_32393725	UU	UU	BB	NA	BB	UU	UU	UU	UU	BB	UU	BB	BB	BB	UU	BB	UU	UU	UU	BB	BB	BB	BB	BB	BB	NA	UU	bu	BB	UU	BB	BB	UU	UU	UU	UU	NA	BB	UU	BB	BB	BB	UU	BB	UU	UU	UU	UU	BB
chr18_32398471_32398502	DD	DD	BB	DD	BB	DD	DD	DD	DD	BB	DD	BB	BB	BB	DD	BB	DD	DD	DD	BB	BB	BB	BB	BB	DD	DD	DD	bd	BB	DD	BB	BB	DD	DD	DD	DD	DD	BB	DD	BB	BB	BB	DD	BB	DD	DD	DD	DD	BB
chr18_32440653_32440688	DD	DD	BB	DD	BB	DD	DD	DD	DD	BB	DD	BB	BB	BB	DD	BB	DD	DD	DD	BB	BB	BB	BB	BB	DD	DD	DD	bd	BB	DD	BB	BB	DD	DD	DD	DD	DD	BB	DD	BB	BB	BB	DD	BB	DD	DD	DD	DD	BB
chr18_32475800_32475834	DD	DD	BB	NA	BB	DD	DD	DD	DD	BB	DD	BB	BB	BB	NA	BB	DD	DD	DD	BB	BB	BB	NA	bn	DD	NA	DD	bd	BB	NA	BB	BB	DD	DD	DD	DD	DD	BB	DD	BB	BB	BB	DD	BB	DD	DD	DD	DD	BB
chr18_32655146_32655175	DD	DD	BB	DD	BB	DD	DD	DD	DD	BB	DD	BB	BB	BB	DD	BB	DD	DD	DD	BB	BB	BB	BB	BB	DD	DD	DD	bd	BB	DD	BB	BB	DD	DD	DD	DD	DD	BB	DD	BB	BB	BB	DD	BB	DD	DD	DD	DD	BB
chr18_32670782_32670830	DD	DD	BB	DD	BB	DD	DD	DD	DD	BB	DD	BB	BB	BB	DD	BB	DD	DD	DD	bn	BB	BB	bd	bn	DD	DD	DD	bd	BB	DD	BB	BB	DD	DD	DD	DD	DD	BB	DD	BB	BB	BB	DD	BB	DD	DD	DD	DD	BB
chr18_32692938_32692949	DD	DD	BB	DD	BB	DD	DD	DD	DD	BB	DD	BB	BB	BB	DD	BB	DD	DD	DD	BB	BB	BB	BB	BB	DD	DD	DD	bd	BB	DD	BB	BB	DD	DD	DD	DD	DD	BB	DD	BB	BB	BB	DD	BB	DD	DD	DD	DD	BB
chr18_32715262_32715317	DD	DD	BB	DD	BB	DD	DD	DD	DD	NN	DD	NA	NA	bn	DD	BB	NA	DD	DD	BB	NA	BB	BB	NA	DD	NA	DD	bd	BB	DD	BB	NA	DD	DD	DD	NA	DD	NA	DD	NA	NA	BB	DD	BB	DD	DD	DD	DD	NN
chr18_32725944_32725991	DD	DD	BB	DD	BB	DD	DD	DD	DD	BB	DD	BB	BB	BB	DD	BB	DD	DD	DD	BB	BB	BB	BB	BB	DD	dn	DD	bd	BB	DD	BB	bd	DD	DD	DD	DD	DD	BB	DD	BB	BB	BB	DD	bn	DD	DD	DD	DD	bn
chr18_32737286_32737317	DD	df	FF	df	FF	DD	df	DD	DD	fn	DD	FF	FF	FF	df	FF	DD	df	df	FF	FF	FF	FF	FF	DD	df	DD	df	FF	DD	FF	FF	DD	df	DD	DD	DD	FF	DD	FF	FF	FF	DD	FF	DD	df	DD	DD	FF
chr18_32744959_32744998	DD	DD	BB	dn	BB	DD	DD	DD	DD	BB	DD	BB	BB	BB	DD	BB	DD	DD	DD	BB	BB	BB	BB	BB	DD	DD	DD	bd	BB	DD	BB	BB	DD	DD	DD	DD	DD	BB	DD	BB	BB	BB	DD	BB	DD	DD	DD	DD	BB
chr18_3278196_3278223	DD	DD	DD	DD	DD	DD	DD	BB	DD	DD	DD	DD	BB	DD	DD	DD	DD	DD	DD	DD	DD	DD	DD	DD	DD	DD	DD	DD	BB	DD	BB	BB	DD	DD	BB	BB	BB	DD	DD	DD	BB	DD	BB	BB	BB	DD	bd	DD	BB
chr18_32812354_32812385	DD	DD	bn	DD	BB	DD	DD	DD	DD	BB	DD	BB	bn	BB	DD	BB	DD	DD	DD	BB	BB	BB	BB	BB	DD	DD	DD	NA	bn	DD	BB	BB	DD	DD	DD	DD	DD	BB	DD	BB	BB	BB	DD	BB	DD	DD	DD	DD	BB
chr18_32867226_32867237	df	df	FF	df	FF	df	df	df	df	FF	df	FF	FF	FF	df	FF	df	df	df	FF	FF	FF	FF	FF	df	df	df	df	FF	df	FF	FF	df	DD	df	df	df	FF	df	FF	FF	FF	df	FF	df	df	df	df	FF
chr18_32919645_32919680	DD	DD	BB	DD	BB	DD	DD	DD	DD	BB	DD	BB	BB	BB	DD	BB	DD	DD	DD	BB	BB	BB	BB	BB	DD	DD	DD	bd	BB	DD	BB	BB	DD	DD	DD	DD	DD	BB	DD	BB	BB	BB	DD	BB	DD	DD	DD	DD	BB
chr18_32920671_32920706	DD	DD	BB	DD	BB	DD	DD	DD	DD	BB	DD	BB	BB	BB	DD	BB	DD	DD	DD	BB	BB	BB	BB	BB	dn	DD	DD	bd	BB	DD	BB	BB	DD	DD	DD	DD	DD	BB	DD	BB	BB	BB	DD	BB	DD	DD	DD	DD	BB
chr18_32925981_32926000	DD	DD	BB	DD	BB	DD	DD	DD	DD	BB	DD	BB	BB	BB	DD	BB	DD	DD	DD	BB	BB	BB	BB	BB	DD	DD	DD	bd	BB	DD	BB	BB	DD	DD	DD	DD	DD	BB	DD	BB	BB	BB	DD	BB	DD	DD	DD	DD	BB
chr18_32940664_32940691	DD	DD	BB	DD	BB	DD	DD	DD	DD	BB	DD	BB	BB	BB	DD	BB	DD	DD	DD	BB	BB	BB	BB	BB	DD	DD	DD	bd	BB	DD	BB	BB	DD	DD	DD	DD	DD	BB	DD	BB	BB	BB	DD	BB	DD	DD	DD	DD	BB
chr18_32941287_32941298	DD	DD	BB	DD	BB	DD	DD	DD	DD	BB	DD	BB	BB	BB	DD	BB	DD	DD	DD	BB	BB	BB	BB	BB	DD	DD	DD	bd	BB	DD	BB	BB	DD	DD	DD	DD	DD	BB	DD	BB	BB	BB	DD	BB	DD	DD	DD	DD	BB
chr18_32943003_32943038	dd	dd	BB	dd	bn	dd	dd	dd	dd	BB	dd	BB	BB	BB	dd	BB	DD	dd	dd	BB	BB	BB	BB	BB	dd	dd	dd	bd	BB	dd	BB	BB	dd	dd	dd	dd	dd	BB	dd	BB	BB	BB	dd	BB	dd	dd	dd	DD	BB
chr18_32974008_32974037	DD	DD	BB	DD	BB	DD	DD	DD	DD	BB	DD	BB	BB	BB	DD	BB	DD	DD	DD	BB	BB	BB	BB	BB	dn	DD	DD	bd	BB	DD	BB	BB	DD	DD	DD	DD	DD	BB	DD	BB	BB	BB	DD	BB	DD	DD	DD	DD	BB
chr18_32995908_32995935	DD	DD	BB	DD	BB	DD	DD	DD	DD	BB	DD	BB	BB	BB	DD	BB	DD	DD	DD	BB	BB	BB	BB	BB	DD	DD	DD	bd	BB	DD	BB	BB	DD	DD	DD	DD	DD	BB	DD	BB	BB	BB	DD	BB	DD	DD	DD	DD	BB
chr18_33037184_33037199	DD	DD	BB	DD	BB	DD	DD	DD	DD	BB	DD	BB	BB	BB	DD	BB	DD	DD	DD	BB	BB	BB	BB	BB	DD	DD	DD	bd	BB	DD	BB	BB	DD	DD	DD	DD	DD	BB	DD	BB	BB	BB	DD	BB	DD	DD	DD	DD	BB
chr18_33040179_33040190	DD	DD	BB	DD	BB	DD	DD	DD	DD	BB	DD	BB	BB	BB	DD	BB	DD	DD	DD	BB	BB	BB	BB	BB	DD	DD	DD	bd	BB	DD	BB	BB	DD	DD	DD	DD	DD	BB	DD	BB	BB	BB	DD	BB	DD	DD	DD	DD	BB
chr18_33068147_33068166	DD	DD	BB	DD	BB	DD	DD	DD	DD	BB	DD	BB	BB	BB	DD	BB	DD	DD	DD	BB	BB	BB	BB	BB	DD	DD	DD	bd	BB	DD	BB	BB	DD	DD	DD	dn	DD	BB	DD	BB	BB	BB	dn	BB	DD	DD	DD	DD	BB
chr18_33103771_33103825	FF	FF	NA	fn	NA	FF	NN	FF	FF	NN	FF	NN	NN	NN	FF	NA	FF	NA	NA	NN	NN	NN	NN	NN	FF	NA	FF	fn	NN	FF	NN	NN	NA	FF	NA	FF	FF	NN	FF	NA	NA	NN	FF	NN	FF	FF	FF	FF	NA
chr18_33105866_33105931	NA	DD	BB	DD	NN	DD	DD	DD	DD	NA	NA	BB	BB	BB	DD	NA	DD	DD	DD	BB	NA	BB	BB	BB	NN	NA	DD	bd	BB	DD	BB	BB	DD	DD	DD	DD	NA	NA	DD	BB	BB	BB	DD	BB	DD	DD	DD	DD	BB
chr18_33118069_33118088	DD	DD	BB	DD	BB	DD	DD	DD	DD	BB	DD	BB	BB	BB	DD	BB	DD	DD	DD	BB	BB	BB	BB	BB	DD	DD	DD	bd	BB	DD	BB	BB	DD	DD	DD	DD	DD	BB	DD	BB	BB	BB	DD	BB	DD	DD	DD	DD	BB
chr18_33232751_33232765	DD	DD	BB	DD	BB	DD	DD	DD	DD	BB	DD	BB	BB	BB	DD	BB	DD	DD	DD	BB	BB	BB	BB	BB	DD	DD	DD	bd	BB	DD	BB	BB	DD	DD	DD	DD	DD	BB	DD	BB	BB	BB	DD	BB	DD	DD	DD	DD	BB
chr18_33262485_33262496	DD	DD	BB	DD	BB	DD	DD	DD	DD	BB	DD	BB	BB	BB	DD	BB	DD	DD	DD	BB	BB	BB	BB	BB	DD	DD	DD	bd	BB	DD	BB	BB	DD	DD	DD	DD	DD	BB	DD	BB	BB	BB	DD	BB	DD	DD	DD	DD	BB
chr18_33263560_33263594	NA	DD	BB	DD	NA	DD	DD	DD	DD	BB	DD	BB	BB	NN	DD	BB	NA	DD	DD	BB	BB	BB	BB	BB	DD	DD	DD	bd	BB	DD	BB	BB	NN	DD	DD	DD	DD	BB	DD	BB	NA	BB	DD	BB	NA	NA	DD	DD	BB
chr18_33274849_33274880	DD	DD	BB	DD	BB	DD	DD	DD	DD	BB	DD	BB	BB	BB	DD	BB	DD	DD	DD	BB	BB	BB	BB	BB	DD	DD	DD	bd	BB	DD	BB	BB	DD	DD	DD	DD	DD	BB	DD	BB	BB	BB	DD	BB	DD	DD	DD	DD	BB
chr18_33293795_33293830	DD	DD	BB	DD	BB	DD	DD	DD	DD	BB	DD	BB	BB	BB	DD	BB	DD	DD	DD	BB	BB	BB	BB	BB	DD	DD	DD	bd	BB	DD	BB	BB	DD	DD	DD	DD	DD	BB	DD	BB	BB	BB	DD	BB	DD	DD	DD	DD	BB
chr18_33323870_33323893	DD	DD	BB	DD	BB	DD	DD	DD	DD	BB	DD	BB	BB	BB	DD	BB	DD	DD	DD	BB	BB	BB	BB	BB	DD	DD	DD	bd	BB	DD	BB	BB	DD	DD	DD	DD	DD	BB	DD	BB	BB	BB	DD	BB	DD	DD	DD	DD	BB
chr18_33372420_33372454	DD	DD	BB	DD	BB	DD	DD	DD	DD	BB	DD	BB	BB	BB	DD	BB	DD	DD	DD	BB	BB	BB	BB	BB	DD	DD	DD	bd	BB	DD	BB	BB	DD	DD	DD	DD	DD	BB	DD	BB	BB	BB	DD	BB	DD	DD	DD	DD	BB
chr18_33374960_33374979	DD	DD	BB	DD	BB	DD	DD	DD	DD	BB	DD	BB	BB	BB	DD	BB	DD	DD	dn	BB	BB	BB	BB	BB	DD	DD	DD	NA	BB	DD	BB	BB	DD	DD	DD	DD	DD	BB	DD	BB	BB	BB	DD	BB	DD	DD	DD	DD	BB
chr18_33394092_33394103	DD	DD	BB	DD	BB	DD	DD	DD	DD	BB	DD	BB	BB	BB	DD	BB	DD	DD	DD	BB	BB	BB	BB	BB	DD	DD	DD	bd	BB	DD	BB	BB	DD	DD	DD	DD	DD	BB	DD	BB	BB	BB	DD	BB	DD	DD	DD	DD	BB
chr18_33412154_33412197	FF	NA	FF	FF	FF	FF	FF	FF	FF	NN	FF	NN	NA	FF	FF	FF	FF	NN	NN	FF	FF	NN	fn	FF	FF	FF	FF	FF	NN	FF	FF	FF	FF	FF	FF	FF	FF	FF	FF	FF	NA	FF	fn	FF	FF	FF	FF	FF	FF
chr18_33424192_33424203	DD	DD	BB	DD	BB	DD	DD	DD	DD	BB	DD	BB	BB	BB	DD	BB	DD	DD	DD	BB	BB	BB	BB	BB	DD	DD	DD	bd	BB	DD	BB	BB	DD	DD	DD	DD	DD	BB	DD	BB	BB	BB	DD	BB	DD	DD	DD	DD	BB
chr18_33442093_33442112	DD	DD	BB	DD	BB	DD	DD	dn	DD	BB	DD	BB	BB	BB	DD	BB	DD	DD	DD	BB	BB	BB	BB	BB	DD	DD	DD	bd	BB	DD	BB	BB	DD	DD	DD	DD	DD	BB	DD	BB	BB	BB	DD	BB	DD	DD	DD	DD	BB
chr18_33467063_33467126	dd	dd	BB	dd	NA	NA	dn	dd	dd	bn	DD	NA	BB	NN	dd	BB	dd	dd	dd	NA	NA	NA	BB	BB	dn	NA	NA	bd	BB	NA	NN	NA	dd	dd	dd	NA	dd	NA	NA	BB	NA	NA	dd	NA	dd	dd	dd	dd	BB
chr18_33471935_33471974	DD	NA	BB	NA	BB	DD	DD	DD	DD	BB	NA	BB	BB	BB	DD	bn	DD	DD	DD	BB	BB	BB	BB	BB	DD	DD	DD	bd	NN	DD	BB	BB	DD	DD	DD	DD	DD	BB	DD	BB	BB	BB	DD	BB	DD	DD	DD	DD	BB
chr18_33478365_33478420	DD	DD	NN	DD	NA	DD	DD	DD	DD	NN	DD	NN	NA	NN	DD	NN	DD	DD	DD	BB	NA	NN	nn	NN	DD	NA	DD	dn	BB	DD	bn	bn	DD	NA	NA	NA	NN	bn	NA	BB	NA	BB	DD	BB	DD	DD	NA	DD	nn
chr18_33487376_33487391	DD	DD	BB	DD	BB	DD	DD	DD	DD	BB	DD	BB	BB	BB	DD	BB	DD	DD	DD	BB	BB	BB	BB	BB	DD	DD	DD	bd	BB	DD	BB	BB	DD	DD	DD	DD	DD	BB	DD	BB	BB	BB	DD	BB	DD	DD	DD	DD	BB
chr18_33499409_33499448	DD	DD	NA	DD	BB	NN	DD	NN	DD	BB	DD	BB	NA	BB	DD	BB	DD	DD	DD	BB	BB	NA	NA	BB	DD	NA	DD	bd	BB	bd	BB	NA	DD	DD	NA	DD	DD	BB	DD	BB	BB	BB	NA	BB	DD	DD	DD	NA	BB
chr18_33506730_33506750	DD	DD	BB	dn	BB	DD	DD	DD	DD	BB	DD	BB	BB	BB	DD	BB	DD	DD	DD	BB	BB	BB	BB	BB	DD	DD	DD	bd	BB	DD	BB	BB	DD	DD	DD	DD	dn	BB	DD	BB	BB	BB	DD	BB	DD	DD	DD	DD	BB
chr18_33538855_33538878	dd	dd	BB	dd	BB	dd	dd	dd	dd	BB	dd	BB	BB	BB	dd	BB	dd	dd	dd	BB	BB	BB	BB	BB	DD	dd	dd	bd	BB	dd	BB	BB	dd	dd	dd	dd	dd	BB	dd	BB	BB	BB	dd	BB	dd	dd	DD	dd	BB
chr18_33542721_33542732	DD	DD	BB	DD	BB	DD	DD	DD	DD	BB	DD	BB	BB	BB	DD	BB	DD	DD	DD	BB	BB	BB	BB	BB	DD	DD	DD	bd	BB	DD	BB	BB	DD	DD	DD	DD	DD	BB	DD	BB	BB	BB	DD	BB	DD	DD	DD	DD	BB
chr18_33589398_33589441	DD	DD	BB	DD	NA	DD	DD	DD	DD	BB	DD	NN	NA	BB	DD	NA	DD	DD	DD	BB	BB	BB	BB	BB	DD	NA	DD	bd	BB	DD	BB	NA	DD	DD	DD	DD	NA	BB	DD	BB	NA	BB	DD	BB	DD	DD	DD	DD	BB
chr18_33591172_33591185	DD	DD	BB	DD	BB	DD	DD	DD	DD	BB	DD	BB	BB	BB	DD	BB	DD	DD	DD	BB	BB	BB	BB	BB	DD	dn	DD	bd	BB	DD	BB	BB	DD	dn	DD	DD	DD	BB	DD	BB	BB	BB	DD	BB	DD	DD	DD	DD	BB
chr18_33599161_33599186	DD	DD	BB	DD	BB	DD	DD	DD	DD	BB	DD	BB	BB	BB	DD	BB	DD	DD	dn	BB	BB	BB	BB	BB	DD	DD	DD	NA	BB	DD	BB	BB	DD	DD	DD	DD	DD	BB	DD	BB	BB	BB	DD	BB	DD	DD	DD	DD	BB
chr18_33607160_33607179	DD	DD	BB	DD	BB	DD	DD	DD	DD	BB	DD	BB	BB	BB	DD	BB	DD	DD	DD	BB	BB	BB	BB	BB	DD	DD	DD	bd	BB	DD	BB	BB	DD	DD	DD	DD	DD	BB	DD	BB	BB	BB	DD	BB	DD	DD	DD	DD	BB
chr18_33621194_33621243	DD	DD	BB	DD	BB	DD	DD	DD	DD	BB	DD	BB	BB	BB	DD	BB	DD	DD	DD	BB	BB	BB	BB	BB	DD	DD	DD	bd	BB	DD	BB	BB	DD	DD	DD	DD	DD	BB	DD	BB	BB	BB	DD	BB	DD	DD	DD	DD	BB
chr18_33660737_33660757	DD	DD	BB	DD	BB	DD	DD	DD	DD	BB	DD	BB	BB	BB	DD	BB	DD	DD	DD	BB	BB	BB	BB	BB	DD	DD	DD	bd	BB	DD	BB	BB	DD	DD	DD	DD	DD	BB	DD	BB	BB	BB	DD	BB	DD	DD	DD	DD	BB
chr18_33670689_33670700	DD	DD	BB	DD	BB	DD	DD	DD	DD	BB	DD	BB	BB	BB	DD	BB	DD	DD	DD	BB	BB	BB	BB	BB	DD	DD	DD	bd	BB	DD	BB	BB	DD	DD	DD	DD	DD	BB	DD	BB	BB	BB	DD	BB	DD	DD	DD	DD	BB
chr18_33705546_33705583	DD	DD	BB	DD	BB	DD	DD	DD	DD	BB	DD	bn	BB	BB	DD	BB	DD	DD	DD	BB	BB	BB	BB	BB	DD	DD	DD	bd	bn	DD	BB	BB	DD	DD	DD	DD	DD	BB	DD	BB	BB	BB	DD	bn	DD	DD	DD	DD	BB
chr18_33767684_33767703	FF	FF	FF	NA	FF	FF	FF	FF	FF	FF	FF	FF	NA	FF	FF	FF	FF	FF	FF	FF	FF	FF	FF	FF	FF	NA	FF	FF	FF	NA	FF	NA	FF	FF	FF	FF	FF	FF	FF	FF	NA	FF	FF	FF	FF	FF	FF	FF	NA
chr18_33799088_33799103	NA	FF	FF	FF	NA	FF	FF	FF	FF	FF	FF	FF	NA	FF	NA	FF	FF	FF	FF	FF	NA	FF	FF	FF	FF	FF	FF	FF	FF	NA	NA	FF	FF	FF	NA	NA	FF	FF	FF	NA	FF	NA	FF	NA	FF	FF	FF	FF	FF
chr18_33805660_33805703	DD	DD	BB	DD	BB	DD	DD	DD	NA	BB	DD	NN	BB	BB	DD	BB	DD	DD	DD	BB	NA	BB	BB	BB	DD	DD	DD	bd	BB	DD	NA	BB	DD	DD	DD	DD	DD	BB	DD	BB	NA	BB	DD	NA	DD	DD	NA	DD	BB
chr18_33817249_33817288	FF	FF	FF	FF	FF	NA	FF	NN	FF	FF	FF	FF	FF	FF	FF	FF	FF	FF	FF	FF	NA	FF	FF	NA	FF	FF	FF	FF	FF	FF	FF	FF	FF	FF	FF	FF	FF	FF	FF	FF	FF	FF	FF	NA	FF	FF	FF	FF	FF
chr18_33818017_33818036	DD	DD	BB	DD	BB	DD	DD	DD	DD	BB	DD	BB	BB	BB	DD	BB	DD	DD	DD	BB	BB	BB	BB	BB	DD	DD	DD	bd	BB	DD	BB	BB	DD	DD	DD	DD	DD	BB	DD	BB	BB	BB	DD	BB	DD	DD	DD	DD	BB
chr18_33820692_33820721	DD	DD	BB	DD	BB	DD	DD	DD	NA	BB	NA	BB	BB	BB	NA	BB	DD	NA	DD	BB	BB	NA	BB	NA	DD	DD	DD	bd	BB	NA	BB	BB	DD	DD	DD	DD	DD	NN	NA	BB	NA	BB	DD	BB	DD	DD	DD	DD	NA
chr18_3383297_3383311	BB	DD	DD	DD	BB	DD	DD	BB	DD	BB	DD	DD	BB	BB	DD	DD	DD	DD	DD	DD	DD	BB	BB	BB	DD	DD	DD	DD	BB	DD	BB	BB	DD	DD	BB	BB	BB	DD	DD	DD	BB	DD	BB	BB	BB	DD	DD	DD	BB
chr18_33861960_33861985	DD	DD	BB	DD	BB	dn	DD	DD	DD	BB	DD	BB	BB	BB	DD	BB	DD	DD	DD	BB	BB	BB	BB	BB	DD	DD	DD	bd	BB	DD	BB	BB	DD	DD	DD	DD	DD	BB	dn	BB	BB	BB	DD	BB	DD	DD	DD	DD	BB
chr18_33888449_33888480	DD	DD	BB	DD	BB	DD	DD	DD	DD	BB	DD	BB	BB	BB	DD	BB	DD	DD	DD	BB	BB	BB	BB	BB	DD	DD	DD	bd	BB	DD	BB	BB	DD	DD	DD	DD	DD	BB	DD	BB	BB	BB	DD	BB	DD	DD	DD	DD	BB
chr18_33892052_33892065	DD	DD	BB	dn	BB	DD	DD	DD	DD	BB	DD	BB	BB	BB	DD	BB	DD	DD	DD	BB	BB	BB	BB	BB	dn	DD	dn	bd	BB	DD	BB	BB	DD	DD	dn	DD	DD	BB	DD	BB	BB	BB	dn	BB	DD	dn	dn	DD	BB
chr18_33907138_33907165	DD	DD	BB	DD	BB	DD	DD	DD	DD	BB	DD	BB	BB	BB	DD	BB	DD	DD	DD	BB	BB	BB	BB	BB	DD	DD	DD	bd	bn	DD	BB	BB	DD	DD	DD	DD	DD	BB	DD	BB	BB	BB	DD	BB	DD	DD	DD	DD	BB
chr18_33929845_33929880	DD	DD	BB	DD	BB	DD	DD	DD	DD	BB	DD	BB	BB	BB	DD	BB	DD	DD	DD	BB	BB	BB	BB	BB	DD	DD	DD	bd	BB	DD	BB	BB	DD	DD	DD	DD	DD	BB	DD	BB	BB	BB	DD	BB	DD	DD	DD	DD	BB
chr18_33941036_33941075	dn	DD	BB	DD	BB	DD	DD	DD	DD	BB	DD	BB	BB	BB	DD	BB	DD	DD	DD	BB	BB	BB	BB	BB	DD	DD	DD	bd	BB	DD	BB	BB	DD	DD	DD	DD	DD	NA	DD	BB	BB	BB	DD	BB	DD	DD	DD	DD	BB
chr18_33980516_33980563	DD	DD	BB	DD	BB	DD	DD	DD	DD	BB	DD	BB	BB	BB	DD	BB	DD	DD	DD	BB	BB	BB	BB	BB	DD	DD	DD	bd	BB	DD	BB	BB	DD	DD	DD	DD	DD	DD	DD	BB	BB	BB	DD	BB	DD	DD	DD	DD	BB
chr18_34028121_34028145	DD	DD	BB	DD	BB	DD	DD	DD	DD	BB	DD	BB	BB	BB	DD	BB	DD	DD	DD	BB	BB	BB	BB	BB	DD	DD	DD	bd	BB	DD	BB	BB	DD	DD	DD	DD	DD	DD	DD	BB	BB	BB	DD	BB	DD	DD	DD	DD	BB
chr18_34113161_34113188	DD	DD	BB	DD	BB	DD	DD	DD	DD	BB	DD	BB	BB	BB	DD	BB	DD	DD	DD	BB	BB	BB	BB	BB	DD	DD	DD	bd	BB	DD	BB	BB	DD	DD	DD	DD	DD	DD	DD	BB	BB	BB	DD	BB	DD	DD	DD	DD	BB
chr18_34144273_34144312	FF	FF	FF	FF	NA	NA	FF	FF	FF	FF	FF	NA	FF	FF	FF	FF	FF	FF	FF	FF	FF	FF	FF	FF	NN	FF	FF	FF	NA	FF	NA	NA	FF	FF	NA	FF	NA	FF	FF	FF	NA	NA	FF	NA	FF	FF	FF	FF	FF
chr18_34161818_34161873	NA	NA	BB	NN	NN	NN	NN	NN	NN	BB	NN	BB	BB	NA	NN	BB	NA	BB	BB	BB	BB	BB	BB	NN	NN	NA	NA	bn	NN	NA	BB	BB	NN	NN	NA	NA	NN	NA	NN	NN	BB	BB	NN	BB	NN	NN	NN	NN	BB
chr18_34178441_34178452	DD	DD	BB	DD	BB	DD	DD	DD	DD	BB	DD	BB	BB	BB	DD	BB	DD	BB	BB	BB	BB	BB	BB	BB	DD	DD	DD	bd	BB	DD	BB	BB	DD	DD	DD	DD	DD	DD	DD	BB	BB	BB	DD	BB	DD	DD	DD	DD	BB
chr18_34180535_34180558	DD	DD	BB	DD	BB	DD	DD	DD	DD	BB	DD	BB	BB	BB	DD	BB	DD	BB	BB	BB	BB	BB	BB	BB	DD	DD	DD	bd	BB	DD	BB	BB	DD	DD	DD	DD	DD	DD	DD	BB	BB	BB	DD	BB	DD	DD	DD	DD	BB
chr18_34237664_34237698	DD	DD	BB	DD	BB	DD	DD	DD	DD	BB	DD	BB	BB	BB	DD	BB	DD	BB	BB	BB	BB	BB	BB	BB	DD	DD	DD	bd	BB	DD	BB	BB	DD	DD	DD	DD	DD	DD	DD	BB	BB	BB	DD	BB	DD	DD	DD	DD	BB
chr18_34292295_34292326	DD	DD	BB	DD	BB	DD	DD	DD	DD	BB	DD	BB	BB	BB	DD	BB	DD	BB	bd	BB	BB	BB	BB	BB	DD	DD	DD	NA	BB	DD	BB	BB	DD	DD	DD	DD	DD	DD	DD	BB	BB	BB	DD	BB	DD	DD	DD	DD	BB
chr18_34293437_34293456	DD	DD	BB	DD	BB	DD	DD	DD	DD	BB	DD	BB	BB	BB	DD	BB	DD	BB	BB	BB	BB	BB	BB	BB	DD	DD	DD	bd	BB	DD	BB	BB	DD	DD	DD	DD	DD	DD	DD	BB	BB	BB	DD	BB	DD	DD	DD	DD	BB
chr18_34299040_34299051	DD	DD	BB	DD	BB	DD	DD	DD	DD	BB	DD	BB	BB	BB	DD	BB	DD	BB	BB	BB	BB	BB	BB	BB	DD	DD	DD	bd	BB	DD	BB	BB	DD	DD	DD	DD	DD	DD	DD	BB	BB	BB	DD	BB	DD	DD	DD	DD	BB
chr18_34332709_34332730	DD	DD	BB	DD	BB	DD	DD	DD	DD	BB	DD	BB	BB	BB	DD	BB	DD	BB	BB	BB	BB	BB	BB	BB	DD	DD	DD	bd	BB	DD	BB	BB	DD	DD	DD	DD	DD	DD	DD	BB	BB	BB	DD	BB	DD	DD	DD	DD	BB
chr18_34344820_34344857	DD	DD	BB	DD	BB	DD	DD	DD	DD	BB	DD	BB	BB	BB	DD	BB	DD	bn	BB	BB	BB	BB	BB	BB	DD	DD	DD	bd	BB	DD	BB	BB	DD	DD	DD	DD	DD	DD	DD	BB	BB	BB	DD	BB	DD	DD	DD	DD	BB
chr18_34361136_34361159	FF	FF	FF	FF	FF	FF	FF	FF	NN	FF	FF	FF	FF	FF	FF	FF	FF	FF	FF	FF	FF	FF	FF	FF	FF	NA	FF	FF	FF	FF	FF	FF	FF	FF	FF	FF	FF	FF	FF	FF	NA	FF	FF	FF	FF	FF	FF	FF	FF
chr18_34417552_34417567	DD	DD	BB	DD	BB	DD	DD	DD	DD	BB	DD	BB	BB	BB	DD	BB	DD	BB	BB	BB	BB	BB	BB	BB	DD	DD	DD	bd	BB	DD	BB	BB	DD	DD	DD	DD	DD	DD	DD	BB	BB	BB	DD	BB	DD	DD	DD	DD	BB
chr18_34430539_34430562	DD	DD	BB	DD	BB	DD	DD	DD	DD	BB	DD	BB	BB	BB	DD	BB	DD	BB	BB	BB	BB	BB	BB	BB	DD	DD	DD	bd	BB	DD	BB	BB	DD	DD	DD	DD	DD	DD	DD	BB	BB	BB	DD	BB	DD	DD	DD	DD	BB
chr18_34451817_34451841	DD	DD	BB	DD	BB	DD	DD	DD	DD	BB	DD	BB	BB	BB	DD	BB	DD	BB	BB	BB	BB	BB	BB	BB	DD	DD	DD	bd	BB	DD	BB	BB	DD	DD	DD	DD	DD	DD	DD	BB	BB	BB	DD	BB	DD	DD	DD	DD	BB
chr18_34480848_34480872	DD	DD	BB	DD	BB	DD	DD	DD	DD	BB	DD	BB	BB	BB	DD	BB	DD	BB	BB	BB	BB	BB	BB	BB	DD	DD	DD	bd	BB	DD	BB	BB	DD	DD	DD	DD	DD	DD	DD	BB	BB	bn	DD	BB	DD	DD	DD	DD	BB
chr18_34514848_34514859	df	df	FF	df	FF	df	df	df	df	FF	df	FF	FF	FF	df	FF	df	FF	FF	FF	FF	FF	FF	FF	df	df	df	df	FF	df	FF	df	df	df	df	df	df	df	df	FF	FF	FF	df	FF	df	df	df	df	FF
chr18_34520913_34520928	DD	DD	BB	DD	BB	DD	DD	DD	DD	BB	DD	BB	BB	BB	DD	BB	DD	BB	BB	BB	BB	BB	BB	BB	DD	DD	DD	bd	BB	DD	BB	BB	DD	DD	DD	DD	DD	DD	DD	BB	BB	BB	DD	BB	DD	DD	DD	DD	BB
chr18_34529375_34529404	NA	NA	BB	NA	BB	NA	NA	NA	NA	BB	NA	BB	BB	BB	NA	BB	NA	BB	BB	BB	BB	BB	BB	BB	NA	NA	NA	NA	BB	NA	BB	BB	NA	NA	NA	NA	NA	NA	NA	BB	BB	BB	NA	BB	NA	NA	NA	NA	BB
chr18_34538020_34538047	DD	DD	BB	DD	BB	DD	DD	DD	DD	BB	DD	BB	BB	BB	DD	BB	DD	BB	BB	BB	BB	BB	BB	BB	DD	DD	DD	bd	BB	DD	BB	BB	DD	DD	DD	DD	DD	DD	DD	BB	BB	BB	DD	BB	DD	DD	DD	DD	BB
chr18_34540213_34540226	DD	DD	BB	DD	BB	DD	DD	DD	DD	BB	DD	BB	BB	BB	DD	BB	DD	BB	BB	BB	BB	BB	BB	BB	DD	DD	DD	bd	BB	DD	BB	BB	DD	DD	DD	DD	DD	DD	DD	BB	BB	BB	DD	BB	DD	DD	DD	DD	BB
chr18_34555269_34555292	dd	dd	BB	dd	BB	dd	dd	dd	dd	BB	DD	BB	BB	BB	dd	BB	dd	BB	BB	BB	BB	BB	BB	BB	dd	dd	dd	bd	BB	dd	BB	bn	DD	dd	dd	dd	dd	dd	dd	BB	BB	BB	dd	BB	dd	dd	dd	dd	BB
chr18_34560669_34560690	DD	DD	BB	DD	BB	DD	DD	DD	DD	BB	DD	BB	BB	BB	DD	BB	DD	BB	BB	BB	BB	BB	BB	BB	DD	DD	DD	bd	BB	DD	BB	BB	DD	DD	DD	DD	DD	DD	DD	BB	BB	BB	DD	BB	DD	DD	DD	DD	BB
chr18_34562453_34562480	DD	DD	BB	DD	BB	DD	DD	DD	DD	BB	DD	BB	BB	BB	DD	BB	DD	BB	BB	BB	BB	BB	BB	BB	DD	DD	DD	bd	BB	DD	BB	BB	DD	DD	DD	DD	DD	DD	DD	BB	BB	BB	DD	BB	DD	DD	DD	DD	BB
chr18_34574837_34574864	DD	DD	BB	DD	BB	DD	DD	DD	DD	BB	DD	BB	BB	BB	DD	BB	DD	BB	BB	BB	BB	BB	BB	BB	DD	DD	DD	bd	BB	DD	BB	BB	DD	DD	DD	DD	DD	DD	DD	BB	BB	BB	DD	BB	DD	DD	DD	DD	BB
chr18_34589356_34589380	DD	DD	BB	DD	BB	DD	DD	DD	DD	BB	DD	BB	BB	BB	DD	BB	DD	BB	BB	BB	BB	BB	BB	BB	DD	DD	DD	bd	BB	DD	BB	BB	DD	DD	DD	DD	DD	DD	DD	BB	BB	BB	DD	BB	DD	DD	DD	DD	BB
chr18_34598377_34598404	DD	DD	BB	DD	BB	DD	DD	DD	DD	BB	DD	BB	BB	BB	DD	BB	DD	BB	BB	BB	BB	BB	BB	BB	DD	DD	DD	bd	BB	DD	BB	BB	DD	DD	DD	DD	DD	DD	DD	BB	BB	BB	DD	BB	DD	DD	DD	DD	BB
chr18_34603886_34603901	DD	DD	BB	DD	BB	DD	DD	DD	DD	BB	DD	BB	BB	BB	DD	BB	DD	BB	BB	BB	BB	BB	BB	BB	DD	DD	DD	bd	BB	DD	BB	BB	DD	DD	DD	DD	DD	DD	DD	BB	BB	BB	DD	BB	DD	DD	DD	DD	BB
chr18_34604303_34604322	DD	DD	BB	DD	BB	DD	DD	DD	DD	BB	DD	BB	BB	BB	DD	BB	DD	BB	BB	BB	BB	BB	BB	BB	DD	DD	DD	bd	BB	DD	BB	BB	DD	DD	DD	DD	DD	DD	DD	BB	BB	BB	DD	BB	DD	DD	DD	DD	BB
chr18_34618450_34618469	DD	DD	BB	DD	BB	DD	DD	DD	DD	BB	DD	BB	BB	BB	DD	BB	DD	BB	BB	BB	BB	BB	BB	BB	DD	DD	DD	bd	BB	DD	BB	BB	DD	DD	DD	DD	DD	DD	DD	BB	BB	BB	DD	BB	DD	DD	DD	DD	BB
chr18_34626024_34626043	DD	DD	BB	DD	BB	DD	DD	DD	DD	BB	DD	BB	BB	BB	DD	BB	DD	BB	BB	BB	BB	BB	BB	BB	DD	DD	DD	bd	BB	DD	BB	BB	DD	DD	DD	DD	DD	DD	DD	BB	BB	BB	DD	BB	DD	DD	DD	DD	BB
chr18_34635350_34635370	DD	DD	BB	DD	BB	DD	DD	DD	DD	BB	DD	BB	BB	BB	DD	BB	DD	BB	BB	BB	BB	BB	BB	BB	DD	DD	DD	bd	BB	DD	BB	BB	DD	DD	DD	DD	DD	DD	DD	BB	BB	BB	DD	BB	DD	DD	DD	DD	BB
chr18_34638773_34638790	DD	DD	BB	DD	BB	DD	DD	DD	DD	BB	DD	BB	BB	BB	DD	BB	DD	BB	BB	BB	BB	BB	BB	BB	DD	DD	DD	bd	BB	DD	BB	BB	DD	DD	DD	DD	DD	DD	DD	BB	BB	BB	DD	BB	DD	DD	DD	DD	BB
chr18_34641858_34641869	DD	DD	BB	DD	BB	DD	DD	DD	DD	BB	DD	BB	BB	BB	DD	BB	DD	BB	BB	BB	BB	BB	BB	BB	DD	DD	DD	bd	BB	DD	BB	BB	DD	DD	DD	DD	DD	DD	DD	BB	BB	BB	DD	BB	DD	DD	DD	DD	BB
chr18_34658578_34658593	DD	DD	BB	DD	BB	DD	DD	DD	DD	BB	DD	BB	BB	BB	DD	BB	DD	BB	BB	BB	BB	BB	BB	BB	DD	DD	DD	bd	BB	DD	BB	BB	DD	DD	DD	DD	DD	DD	DD	BB	BB	BB	DD	BB	DD	DD	DD	DD	BB
chr18_34685640_34685671	DD	DD	BB	DD	BB	DD	DD	DD	DD	BB	DD	BB	BB	BB	DD	BB	DD	BB	BB	BB	BB	BB	BB	BB	DD	DD	DD	bd	BB	DD	BB	BB	DD	DD	DD	DD	DD	DD	DD	BB	BB	BB	DD	BB	DD	DD	DD	DD	BB
chr18_34688030_34688055	NA	NA	BB	DD	BB	DD	DD	NN	NA	BB	DD	BB	BB	BB	DD	BB	DD	BB	BB	BB	BB	NA	BB	BB	DD	DD	NA	bd	BB	DD	BB	BB	NA	DD	DD	DD	NA	NA	DD	BB	NA	BB	NA	BB	DD	DD	NA	DD	BB
chr18_34689623_34689642	DD	DD	BB	DD	BB	DD	DD	DD	DD	BB	DD	BB	BB	BB	DD	BB	DD	BB	BB	BB	BB	BB	BB	BB	DD	DD	DD	bd	BB	DD	BB	BB	DD	DD	DD	DD	DD	DD	DD	BB	BB	BB	DD	BB	DD	DD	DD	DD	BB
chr18_34695113_34695147	DD	DD	BB	DD	BB	DD	DD	DD	DD	BB	DD	BB	BB	BB	DD	BB	DD	BB	BB	BB	BB	BB	BB	BB	DD	DD	DD	bd	BB	DD	BB	BB	DD	DD	DD	DD	DD	DD	DD	BB	BB	BB	DD	BB	DD	DD	DD	DD	BB
chr18_34708595_34708606	df	df	FF	DD	FF	DD	DD	DD	DD	FF	DD	FF	FF	fn	df	FF	df	fn	FF	FF	FF	FF	FF	fn	df	DD	df	df	FF	DD	FF	fn	df	df	df	df	DD	df	DD	FF	FF	FF	df	FF	df	df	DD	DD	FF
chr18_34722765_34722776	DD	DD	BB	DD	BB	DD	DD	DD	DD	BB	DD	BB	BB	BB	DD	BB	DD	BB	BB	BB	BB	BB	BB	BB	DD	NA	DD	bd	BB	DD	BB	BB	DD	DD	DD	DD	DD	DD	DD	BB	BB	BB	DD	BB	DD	NA	DD	DD	BB
chr18_34727862_34727881	DD	DD	BB	DD	BB	DD	DD	DD	DD	BB	DD	BB	BB	BB	DD	BB	DD	BB	BB	BB	BB	BB	BB	BB	DD	DD	DD	bd	BB	DD	BB	BB	DD	DD	DD	DD	DD	DD	DD	BB	BB	BB	DD	BB	DD	DD	DD	DD	BB
chr18_34734197_34734221	DD	DD	BB	DD	BB	DD	DD	DD	DD	BB	DD	BB	BB	BB	DD	BB	DD	BB	BB	BB	BB	BB	BB	BB	DD	DD	DD	bd	BB	DD	BB	BB	DD	DD	DD	DD	DD	DD	DD	BB	BB	BB	DD	BB	DD	DD	DD	DD	BB
chr18_34769661_34769704	DD	DD	BB	DD	BB	DD	DD	DD	DD	BB	dn	BB	BB	BB	DD	BB	dn	BB	BB	BB	BB	BB	BB	BB	DD	DD	DD	bd	BB	DD	BB	BB	DD	DD	DD	DD	DD	DD	DD	BB	BB	BB	DD	BB	DD	DD	DD	DD	BB
chr18_34783934_34783951	df	df	FF	df	FF	DD	df	df	df	FF	df	FF	FF	FF	df	FF	df	FF	FF	FF	FF	FF	FF	FF	df	DD	df	df	FF	df	FF	FF	df	df	df	df	df	df	DD	FF	FF	FF	df	FF	DD	df	df	df	FF
chr18_34981611_34981626	DD	DD	BB	DD	BB	DD	DD	DD	DD	BB	DD	BB	BB	BB	DD	BB	DD	BB	BB	BB	BB	BB	BB	BB	DD	DD	DD	bd	BB	DD	BB	BB	DD	DD	DD	DD	DD	DD	DD	BB	BB	BB	DD	BB	DD	DD	DD	DD	BB
chr18_34986712_34986751	DD	DD	BB	DD	BB	DD	DD	DD	DD	BB	DD	BB	BB	BB	DD	BB	DD	BB	BB	BB	BB	BB	BB	BB	DD	DD	DD	bd	BB	DD	BB	BB	DD	DD	DD	DD	DD	DD	DD	BB	BB	BB	DD	BB	DD	DD	DD	DD	BB
chr18_35030962_35030983	DD	DD	BB	DD	BB	DD	DD	DD	DD	BB	DD	BB	BB	BB	DD	BB	DD	BB	BB	BB	BB	BB	BB	BB	DD	DD	DD	bd	BB	DD	BB	bn	DD	DD	DD	DD	DD	DD	DD	BB	BB	BB	DD	BB	DD	DD	DD	DD	BB
chr18_3505851_3505864	BB	DD	DD	DD	BB	DD	DD	BB	DD	BB	DD	DD	BB	BB	DD	DD	DD	DD	DD	DD	DD	BB	BB	BB	DD	DD	DD	DD	BB	DD	BB	BB	DD	DD	BB	BB	BB	DD	DD	DD	BB	DD	BB	BB	BB	DD	DD	DD	BB
chr18_35061259_35061280	DD	DD	BB	DD	BB	DD	DD	DD	DD	BB	DD	BB	bb	bb	DD	BB	DD	BB	BB	bb	bb	bb	BB	bb	DD	DD	DD	bd	bb	DD	bb	BB	DD	DD	DD	DD	DD	DD	DD	BB	bb	BB	DD	bb	DD	DD	DD	DD	BB
chr18_35061472_35061511	NN	NN	NN	NN	FF	NA	NN	NN	NN	FF	NN	FF	FF	FF	NN	FF	NA	FF	FF	FF	NA	FF	FF	FF	NN	FF	FF	FF	FF	FF	FF	NA	FF	FF	FF	FF	NA	FF	NA	FF	FF	NN	NA	FF	FF	fn	FF	NA	FF
chr18_35062997_35063026	DD	DD	BB	DD	BB	DD	DD	DD	DD	BB	DD	BB	BB	BB	DD	BB	DD	BB	BB	BB	BB	BB	BB	BB	DD	DD	DD	bd	BB	DD	BB	BB	DD	DD	DD	DD	DD	DD	DD	BB	BB	BB	DD	BB	DD	DD	DD	DD	BB
chr18_35066156_35066199	DD	DD	BB	DD	BB	DD	DD	DD	DD	BB	DD	BB	BB	BB	DD	BB	DD	BB	BB	BB	BB	BB	BB	BB	DD	DD	DD	bd	BB	DD	BB	BB	DD	DD	DD	DD	DD	DD	DD	BB	BB	BB	DD	BB	DD	DD	DD	DD	BB
chr18_35080737_35080748	DD	DD	BB	DD	BB	DD	DD	DD	DD	BB	DD	BB	BB	BB	DD	BB	DD	BB	BB	BB	BB	BB	BB	BB	DD	DD	DD	bd	BB	DD	BB	BB	DD	DD	DD	DD	DD	DD	DD	BB	BB	BB	DD	BB	DD	DD	DD	DD	BB
chr18_35083183_35083210	DD	DD	BB	DD	BB	DD	DD	DD	DD	BB	DD	BB	BB	BB	DD	BB	DD	BB	BB	BB	BB	BB	BB	BB	DD	DD	DD	bd	BB	DD	BB	BB	DD	DD	DD	DD	DD	DD	DD	BB	BB	BB	DD	BB	DD	DD	DD	DD	BB
chr18_35106623_35106638	DD	DD	BB	DD	BB	DD	DD	DD	DD	BB	DD	BB	BB	BB	DD	BB	DD	BB	BB	BB	BB	BB	BB	BB	DD	DD	DD	bd	BB	DD	BB	BB	DD	DD	DD	DD	DD	DD	DD	BB	BB	BB	DD	BB	DD	DD	DD	DD	BB
chr18_35107712_35107735	DD	DD	BB	DD	BB	DD	DD	DD	DD	BB	DD	BB	BB	BB	DD	BB	DD	BB	BB	BB	BB	BB	BB	BB	DD	DD	DD	bd	BB	DD	BB	BB	DD	DD	DD	DD	DD	DD	DD	BB	BB	BB	DD	BB	DD	DD	DD	DD	BB
chr18_35109751_35109778	DD	DD	BB	DD	BB	DD	DD	DD	DD	BB	DD	BB	BB	BB	DD	BB	DD	BB	BB	BB	BB	BB	BB	BB	DD	DD	DD	bd	BB	DD	BB	BB	DD	DD	DD	DD	DD	DD	DD	BB	BB	BB	DD	BB	DD	DD	DD	DD	BB
chr18_35136776_35136815	DD	DD	BB	DD	BB	DD	BB	DD	DD	BB	DD	BB	DD	BB	DD	BB	DD	BB	BB	BB	BB	BB	BB	BB	NA	NA	DD	bn	BB	DD	BB	BB	DD	DD	DD	DD	DD	DD	DD	BB	NA	BB	DD	BB	NA	DD	DD	DD	BB
chr18_35137673_35137720	FF	FF	FF	FF	NA	FF	FF	FF	FF	FF	FF	FF	FF	FF	NA	NA	fn	FF	FF	FF	NA	NN	FF	FF	FF	NA	NA	FF	FF	FF	NA	FF	FF	FF	FF	NA	FF	FF	FF	FF	FF	FF	FF	FF	FF	FF	FF	FF	NA
chr18_35150552_35150583	FF	FF	FF	FF	NN	FF	FF	FF	FF	FF	FF	FF	FF	FF	FF	FF	FF	FF	FF	FF	FF	FF	FF	FF	FF	NA	FF	FF	FF	FF	FF	FF	FF	FF	FF	FF	FF	FF	FF	FF	NA	FF	FF	FF	FF	FF	FF	FF	FF
chr18_35248692_35248743	FF	NN	FF	FF	FF	FF	NN	NA	NN	FF	FF	FF	NA	fn	FF	FF	NN	FF	FF	NN	FF	NA	NN	NA	FF	FF	FF	fn	FF	FF	FF	FF	FF	FF	FF	FF	FF	NA	FF	NA	FF	NN	FF	FF	FF	NA	FF	FF	FF
chr18_35301422_35301437	NA	NA	FF	NA	NA	FF	FF	FF	FF	FF	FF	FF	FF	FF	FF	NA	FF	FF	FF	FF	FF	FF	FF	FF	FF	NA	FF	FF	FF	FF	FF	FF	NA	FF	FF	FF	FF	FF	FF	FF	NA	FF	FF	FF	FF	NA	FF	NA	FF
chr18_35342660_35342695	BB	BB	BB	BB	BB	BB	BB	BB	NA	BB	NA	BB	BB	BB	BB	BB	BB	BB	BB	BB	BB	BB	BB	BB	BB	NA	BB	BB	BB	UU	BB	BB	NA	BB	NA	BB	BB	BB	BB	BB	BB	BB	BB	BB	BB	BB	NA	BB	BB
chr18_35415079_35415122	FF	FF	FF	FF	FF	FF	FF	FF	FF	FF	FF	FF	FF	FF	FF	FF	FF	NN	FF	FF	FF	FF	FF	FF	FF	FF	FF	FF	FF	FF	FF	FF	FF	FF	FF	FF	FF	FF	FF	FF	FF	FF	FF	FF	FF	FF	FF	FF	FF
chr18_3546309_3546353	BB	DD	DD	BB	BB	DD	DD	BB	DD	BB	DD	DD	BB	BB	DD	DD	DD	DD	DD	DD	DD	BB	BB	BB	DD	DD	DD	DD	BB	DD	BB	BB	DD	DD	BB	BB	BB	DD	DD	DD	BB	DD	BB	BB	BB	DD	DD	DD	BB
chr18_35546205_35546248	FF	FF	FF	FF	NA	FF	FF	NA	FF	FF	FF	FF	FF	FF	FF	FF	FF	FF	NA	FF	FF	FF	NA	FF	FF	FF	FF	FF	FF	NA	FF	FF	FF	FF	NA	FF	FF	FF	FF	FF	FF	FF	FF	FF	FF	FF	FF	FF	FF
chr18_35549081_35549116	FF	FF	FF	FF	FF	FF	FF	FF	FF	FF	FF	FF	FF	FF	FF	FF	FF	NA	FF	NN	FF	FF	FF	FF	NA	NA	FF	FF	FF	FF	FF	FF	FF	NA	FF	FF	FF	FF	FF	FF	FF	FF	FF	FF	NA	FF	FF	FF	FF
chr18_35587501_35587525	FF	FF	FF	FF	FF	NA	FF	FF	FF	FF	FF	FF	FF	FF	NA	FF	FF	FF	FF	FF	FF	FF	FF	FF	FF	FF	FF	FF	FF	NA	NA	FF	FF	FF	FF	FF	FF	NN	FF	FF	NA	FF	FF	FF	FF	NA	FF	FF	FF
chr18_35644221_35644268	FF	FF	FF	FF	NA	NN	FF	FF	FF	FF	FF	NN	FF	FF	FF	FF	FF	FF	NA	NN	FF	FF	FF	FF	FF	FF	FF	FF	FF	FF	FF	FF	FF	FF	FF	FF	FF	FF	FF	FF	FF	FF	FF	FF	FF	NA	FF	FF	FF
chr18_35746567_35746614	ff	ff	ff	ff	ff	ff	ff	ff	ff	ff	ff	ff	ff	ff	ff	ff	ff	ff	ff	ff	ff	ff	ff	FF	FF	ff	ff	ff	FF	ff	FF	ff	ff	ff	ff	ff	ff	ff	ff	ff	ff	ff	ff	ff	ff	ff	ff	ff	ff
chr18_35775846_35775873	DD	DD	BB	DD	BB	DD	DD	DD	DD	BB	DD	BB	DD	BB	DD	BB	DD	BB	BB	BB	BB	BB	BB	BB	DD	DD	DD	bd	BB	DD	BB	BB	DD	DD	DD	DD	DD	DD	DD	BB	BB	BB	DD	BB	DD	DD	DD	DD	BB
chr18_35782472_35782503	dd	dd	BB	dd	BB	dd	dd	dd	dd	BB	dd	BB	dd	BB	dd	BB	dd	BB	BB	BB	BB	BB	BB	BB	dd	dd	dd	bd	BB	dd	BB	BB	dd	dd	dd	dd	dd	dd	dd	BB	BB	BB	dd	BB	dd	dd	dd	dd	BB
chr18_35793952_35793971	DD	DD	BB	DD	BB	DD	DD	DD	DD	BB	DD	BB	DD	BB	DD	BB	DD	BB	BB	BB	BB	BB	BB	BB	DD	DD	DD	bd	BB	DD	BB	BB	DD	DD	DD	DD	DD	DD	DD	BB	BB	BB	DD	BB	DD	DD	DD	DD	BB
chr18_35837104_35837123	DD	DD	BB	DD	BB	DD	DD	DD	DD	BB	DD	BB	DD	BB	DD	BB	DD	BB	BB	BB	BB	BB	BB	BB	DD	DD	DD	bd	BB	DD	BB	BB	DD	DD	DD	DD	DD	DD	DD	BB	BB	BB	DD	BB	DD	DD	DD	DD	BB
chr18_35838155_35838188	DD	DD	BB	DD	BB	DD	DD	DD	DD	BB	DD	BB	DD	BB	DD	BB	DD	BB	BB	BB	BB	BB	BB	BB	DD	DD	DD	bd	BB	DD	BB	BB	DD	DD	DD	DD	DD	DD	DD	BB	BB	BB	DD	BB	DD	DD	DD	DD	BB
chr18_35866753_35866776	DD	DD	BB	DD	BB	DD	DD	DD	DD	BB	DD	BB	DD	BB	DD	BB	DD	BB	BB	BB	BB	BB	BB	BB	DD	DD	DD	bd	BB	DD	BB	BB	DD	DD	DD	DD	DD	DD	DD	BB	BB	BB	DD	BB	DD	DD	DD	DD	BB
chr18_35870603_35870626	DD	DD	BB	DD	BB	DD	DD	DD	DD	BB	DD	BB	DD	BB	DD	BB	DD	BB	BB	BB	BB	BB	BB	BB	DD	DD	DD	bd	BB	DD	BB	BB	DD	DD	DD	DD	DD	DD	DD	BB	BB	BB	DD	BB	DD	DD	DD	DD	BB
chr18_35872789_35872828	FF	NN	FF	FF	FF	FF	FF	FF	FF	FF	FF	FF	FF	FF	FF	FF	NA	FF	FF	FF	NA	FF	fn	NA	NA	FF	FF	FF	FF	FF	FF	FF	FF	FF	FF	FF	FF	FF	FF	FF	FF	FF	FF	FF	FF	fn	FF	FF	FF
chr18_3596477_3596500	BB	DD	DD	DD	BB	DD	DD	BB	DD	BB	DD	DD	BB	BB	DD	DD	DD	DD	DD	DD	DD	BB	BB	BB	DD	DD	DD	DD	BB	DD	BB	BB	DD	DD	BB	BB	BB	DD	DD	DD	BB	DD	BB	BB	BB	DD	DD	DD	BB
chr18_35983143_35983192	DD	DD	BB	DD	bd	DD	DD	DD	DD	BB	DD	BB	DD	BB	DD	BB	DD	BB	BB	BB	BB	BB	BB	BB	DD	DD	DD	bd	BB	DD	BB	BB	DD	DD	DD	DD	DD	DD	DD	BB	BB	BB	DD	BB	DD	DD	DD	DD	bn
chr18_36002066_36002100	DD	DD	BB	DD	BB	DD	DD	DD	DD	BB	DD	BB	DD	BB	DD	BB	DD	BB	BB	BB	BB	BB	BB	BB	DD	DD	DD	bd	BB	DD	BB	BB	DD	DD	DD	DD	DD	DD	DD	BB	BB	BB	DD	BB	DD	DD	DD	DD	BB
chr18_36080597_36080628	DD	DD	BB	DD	BB	DD	DD	DD	DD	BB	DD	BB	DD	BB	DD	BB	DD	BB	BB	BB	BB	BB	BB	BB	DD	DD	DD	bd	BB	DD	BB	BB	DD	DD	DD	DD	DD	DD	DD	BB	BB	BB	DD	BB	dn	DD	DD	DD	BB
chr18_36126765_36126796	FF	FF	FF	FF	FF	FF	FF	FF	FF	FF	FF	FF	FF	NA	FF	FF	FF	FF	FF	FF	FF	FF	FF	FF	FF	FF	FF	FF	FF	FF	FF	FF	FF	FF	FF	FF	FF	FF	NA	FF	FF	FF	FF	FF	NN	NA	FF	FF	NA
chr18_36168591_36168622	DD	DD	BB	DD	BB	DD	DD	DD	DD	BB	DD	BB	DD	BB	DD	BB	DD	BB	BB	BB	BB	BB	BB	BB	DD	DD	DD	bd	BB	DD	BB	BB	DD	DD	DD	DD	DD	DD	DD	BB	BB	BB	DD	BB	DD	DD	DD	DD	BB
chr18_36211252_36211307	DD	DD	BB	DD	BB	DD	DD	DD	DD	BB	DD	BB	DD	BB	DD	BB	DD	BB	bn	BB	BB	BB	BB	BB	DD	DD	DD	bd	BB	DD	nn	BB	DD	DD	DD	DD	DD	DD	DD	BB	BB	BB	DD	BB	DD	DD	DD	DD	BB
chr18_36214620_36214664	NA	DD	BB	DD	BB	DD	DD	NA	DD	BB	DD	BB	DD	NA	DD	BB	DD	BB	NA	BB	NA	BB	BB	NN	DD	NA	DD	bd	BB	DD	BB	NA	NA	DD	DD	DD	DD	DD	DD	BB	NA	BB	DD	NA	DD	DD	DD	DD	NA
chr18_36240882_36240929	FF	NA	FF	FF	FF	NA	FF	FF	NA	FF	FF	NN	NA	NA	FF	NA	FF	FF	NA	NA	FF	FF	FF	FF	NN	NA	FF	FF	FF	NA	FF	FF	fn	FF	FF	FF	FF	NN	FF	FF	NA	FF	FF	FF	NA	NA	FF	FF	NA
chr18_36264358_36264373	DD	DD	BB	DD	BB	DD	DD	DD	DD	BB	DD	BB	DD	BB	DD	BB	DD	BB	BB	BB	BB	BB	BB	BB	DD	DD	DD	bd	BB	DD	BB	BB	DD	DD	DD	DD	DD	DD	DD	BB	BB	BB	DD	BB	DD	DD	DD	DD	BB
chr18_36276508_36276519	DD	DD	BB	DD	BB	DD	DD	dn	DD	BB	DD	BB	dn	BB	DD	BB	DD	BB	BB	BB	BB	BB	BB	BB	DD	DD	DD	bd	BB	dn	BB	BB	DD	DD	DD	DD	DD	DD	dn	BB	BB	BB	dn	BB	DD	DD	DD	DD	BB
chr18_36351377_36351396	DD	DD	BB	DD	BB	DD	DD	DD	DD	BB	DD	BB	DD	BB	DD	BB	DD	BB	BB	BB	BB	BB	BB	BB	DD	DD	DD	bd	BB	DD	BB	BB	DD	DD	DD	DD	DD	DD	DD	BB	BB	BB	DD	BB	DD	DD	DD	DD	BB
chr18_36358078_36358109	NN	NN	FF	NN	FF	NN	NN	nn	NN	FF	NN	FF	NN	NA	NN	FF	NN	FF	FF	FF	FF	FF	FF	FF	NN	FF	FF	FF	FF	fn	FF	FF	FF	FF	FF	FF	FF	FF	FF	FF	NA	FF	FF	FF	FF	NA	FF	FF	FF
chr18_36410089_36410124	NA	NA	NN	FF	NN	FF	FF	FF	FF	NN	FF	NN	FF	NN	FF	NA	FF	NN	NN	NN	NN	NN	NN	NN	FF	FF	FF	fn	NN	FF	NN	NN	FF	FF	FF	FF	FF	NA	FF	NN	NA	NN	FF	NN	FF	NA	FF	FF	NN
chr18_36427230_36427265	DD	DD	BB	DD	BB	DD	DD	DD	DD	BB	DD	BB	DD	BB	DD	BB	DD	BB	BB	BB	BB	BB	BB	BB	DD	DD	DD	bd	BB	DD	BB	BB	DD	DD	DD	DD	DD	DD	DD	BB	BB	BB	DD	BB	DD	DD	DD	DD	BB
chr18_36429667_36429696	DD	DD	BB	DD	BB	DD	DD	DD	DD	BB	DD	BB	DD	BB	DD	BB	DD	BB	BB	BB	BB	BB	BB	BB	DD	DD	DD	bd	BB	DD	BB	BB	DD	DD	DD	DD	DD	DD	DD	BB	BB	BB	DD	BB	DD	DD	DD	DD	BB
chr18_36433555_36433586	DD	DD	BB	dn	bn	DD	DD	DD	DD	BB	DD	BB	DD	BB	DD	BB	DD	BB	BB	BB	BB	BB	BB	BB	DD	NA	DD	bd	BB	DD	BB	BB	NN	DD	NA	DD	DD	NA	DD	BB	BB	BB	DD	BB	DD	DD	NA	DD	BB
chr18_36453130_36453145	bd	DD	BB	DD	BB	DD	DD	DD	DD	BB	DD	BB	DD	BB	DD	BB	DD	BB	BB	BB	BB	BB	BB	BB	DD	DD	DD	bd	BB	DD	BB	BB	DD	DD	DD	DD	DD	DD	DD	BB	BB	BB	DD	BB	bd	DD	DD	DD	BB
chr18_36458567_36458606	DD	DD	BB	DD	BB	DD	DD	DD	DD	BB	DD	BB	DD	BB	DD	BB	DD	BB	BB	BB	BB	BB	BB	BB	DD	DD	DD	BB	BB	DD	BB	BB	DD	DD	DD	DD	DD	DD	DD	BB	BB	BB	DD	BB	DD	DD	DD	DD	BB
chr18_36462310_36462323	DD	DD	BB	DD	BB	DD	DD	DD	DD	BB	DD	BB	DD	BB	DD	BB	DD	BB	BB	BB	BB	BB	BB	BB	DD	DD	DD	bd	BB	DD	BB	BB	DD	DD	DD	DD	DD	DD	DD	BB	BB	BB	DD	BB	DD	DD	DD	DD	BB
chr18_36463665_36463686	DD	DD	BB	DD	BB	DD	DD	DD	DD	BB	DD	BB	DD	BB	DD	BB	DD	BB	BB	BB	BB	BB	BB	BB	DD	DD	DD	bd	BB	DD	BB	BB	DD	DD	DD	DD	DD	DD	DD	BB	BB	BB	DD	BB	DD	DD	DD	DD	BB
chr18_36482818_36482841	DD	DD	BB	DD	BB	DD	DD	DD	DD	BB	DD	BB	DD	BB	DD	BB	DD	BB	BB	BB	BB	BB	BB	BB	DD	DD	DD	bd	BB	DD	BB	BB	DD	DD	DD	DD	DD	DD	DD	BB	BB	BB	DD	BB	DD	DD	DD	DD	BB
chr18_36487449_36487474	DD	DD	bb	DD	bb	DD	DD	DD	DD	BB	DD	BB	DD	bb	DD	BB	DD	bb	bb	bn	bn	bb	BB	BB	DD	DD	DD	bd	BB	DD	BB	BB	DD	DD	DD	DD	DD	DD	dn	bb	bb	BB	DD	BB	DD	DD	DD	DD	bn
chr18_36490894_36490914	DD	DD	BB	DD	BB	DD	DD	DD	DD	BB	DD	BB	DD	BB	DD	BB	DD	BB	BB	BB	BB	BB	BB	BB	DD	DD	DD	bd	BB	DD	BB	BB	DD	DD	DD	DD	DD	DD	DD	BB	BB	BB	DD	BB	DD	dn	DD	DD	BB
chr18_36497178_36497213	DD	DD	BB	DD	NA	DD	DD	DD	DD	BB	DD	BB	DD	BB	DD	BB	DD	BB	BB	BB	BB	BB	BB	BB	DD	DD	DD	bd	BB	DD	BB	NN	DD	DD	DD	DD	DD	DD	DD	BB	BB	BB	DD	BB	DD	DD	DD	DD	BB
chr18_36503649_36503668	DD	DD	BB	DD	BB	DD	DD	DD	DD	BB	DD	BB	DD	BB	DD	BB	DD	BB	BB	BB	BB	BB	BB	BB	DD	DD	DD	bd	BB	DD	BB	BB	DD	DD	DD	DD	DD	DD	DD	BB	BB	BB	DD	BB	DD	DD	DD	DD	BB
chr18_36512221_36512248	dd	dd	BB	dd	BB	dd	DD	DD	dd	BB	dd	BB	DD	BB	dn	BB	dd	BB	BB	BB	BB	BB	BB	BB	dd	dd	dd	bd	BB	dd	BB	BB	dn	DD	dd	dd	dd	dd	dd	BB	BB	BB	dd	BB	DD	DD	DD	dd	BB
chr18_36519806_36519837	DD	DD	BB	DD	BB	DD	DD	DD	DD	BB	DD	BB	DD	BB	DD	BB	DD	BB	BB	BB	BB	BB	BB	BB	DD	DD	DD	bd	BB	DD	BB	BB	DD	DD	DD	DD	DD	DD	DD	BB	BB	BB	DD	BB	DD	DD	DD	DD	BB
chr18_36519967_36519982	DD	DD	BB	DD	BB	DD	DD	DD	DD	BB	DD	BB	DD	BB	DD	BB	DD	BB	BB	BB	BB	BB	BB	BB	DD	DD	DD	bd	BB	DD	BB	BB	DD	DD	DD	DD	DD	DD	DD	BB	BB	BB	DD	BB	DD	DD	DD	DD	BB
chr18_36537159_36537206	DD	DD	BB	DD	BB	DD	DD	DD	DD	BB	DD	bn	DD	NA	DD	NA	DD	NA	BB	BB	BB	BB	BB	BB	DD	NA	DD	bd	BB	NA	BB	BB	DD	DD	DD	DD	DD	DD	DD	BB	NA	BB	DD	BB	DD	DD	NA	DD	BB
chr18_36547955_36547972	DD	DD	BB	DD	BB	DD	DD	DD	DD	BB	DD	BB	DD	BB	DD	BB	DD	BB	BB	BB	BB	BB	BB	BB	DD	DD	DD	bd	BB	DD	BB	BB	DD	DD	DD	DD	DD	DD	DD	BB	BB	BB	DD	BB	DD	DD	DD	DD	BB
chr18_36554825_36554850	DD	DD	BB	DD	BB	DD	DD	DD	DD	BB	DD	BB	DD	BB	DD	BB	DD	BB	BB	BB	BB	BB	BB	BB	DD	DD	DD	bd	BB	DD	BB	BB	DD	DD	DD	DD	DD	DD	DD	BB	BB	BB	DD	BB	DD	DD	DD	DD	BB
chr18_36560911_36560931	dd	dd	BB	dd	BB	DD	dd	dd	dd	BB	dd	BB	DD	BB	dd	BB	dd	BB	BB	BB	BB	BB	BB	BB	dd	dd	dd	bd	BB	dd	BB	BB	dd	dd	dd	dd	dd	dd	dd	BB	BB	BB	dd	BB	dd	dd	dd	dd	BB
chr18_36570045_36570064	DD	DD	BB	DD	BB	DD	DD	DD	DD	BB	DD	BB	DD	BB	DD	BB	DD	BB	BB	BB	BB	BB	BB	BB	DD	DD	DD	bd	BB	DD	BB	BB	DD	DD	DD	DD	DD	DD	DD	BB	BB	BB	DD	BB	DD	DD	DD	DD	BB
chr18_36580832_36580855	dn	DD	BB	DD	BB	DD	DD	DD	DD	BB	DD	BB	DD	BB	DD	BB	DD	BB	BB	BB	BB	BB	BB	BB	DD	DD	DD	bd	BB	DD	BB	BB	dn	DD	DD	DD	DD	DD	DD	BB	BB	BB	DD	BB	DD	DD	DD	DD	BB
chr18_36594352_36594399	NA	NA	BB	DD	NA	DD	DD	NA	DD	NA	NA	NA	NA	BB	DD	BB	DD	NN	NN	BB	NA	BB	BB	BB	DD	NA	NA	bd	BB	NA	BB	NA	DD	DD	DD	NA	NA	DD	DD	BB	BB	BB	DD	BB	DD	DD	DD	DD	BB
chr18_36601137_36601160	DD	DD	BB	DD	BB	DD	DD	DD	DD	BB	DD	BB	DD	BB	DD	BB	DD	BB	BB	BB	BB	BB	BB	BB	DD	DD	DD	bd	BB	DD	BB	BB	DD	DD	DD	DD	DD	DD	DD	BB	BB	BB	DD	BB	DD	DD	DD	dn	BB
chr18_36621693_36621732	DD	DD	BB	DD	BB	DD	DD	DD	DD	BB	DD	BB	DD	BB	DD	BB	DD	BB	BB	BB	BB	BB	BB	BB	DD	DD	DD	bd	BB	DD	BB	BB	DD	DD	DD	DD	DD	DD	DD	BB	BB	BB	DD	BB	DD	DD	DD	DD	BB
chr18_36627209_36627220	DD	DD	BB	DD	BB	DD	DD	DD	DD	BB	DD	BB	DD	BB	DD	BB	DD	BB	BB	BB	BB	BB	BB	BB	DD	DD	DD	bd	BB	DD	BB	BB	DD	DD	DD	DD	DD	DD	DD	BB	BB	BB	DD	BB	DD	DD	DD	DD	BB
chr18_36636909_36636948	DD	DD	BB	DD	BB	DD	DD	DD	DD	BB	DD	BB	DD	BB	DD	BB	DD	BB	BB	BB	BB	BB	BB	BB	DD	DD	DD	bd	BB	DD	NA	BB	DD	DD	DD	DD	DD	DD	DD	BB	BB	BB	DD	BB	NN	DD	DD	DD	BB
chr18_36646346_36646381	DD	DD	BB	DD	BB	DD	DD	DD	DD	BB	DD	BB	DD	BB	DD	BB	DD	BB	BB	BB	BB	BB	bn	BB	DD	DD	DD	bd	BB	DD	BB	BB	DD	DD	DD	DD	DD	DD	DD	BB	BB	BB	DD	BB	DD	DD	DD	DD	BB
chr18_36680660_36680679	DD	DD	BB	DD	BB	DD	DD	DD	DD	BB	DD	BB	DD	BB	DD	BB	DD	BB	BB	BB	BB	BB	BB	BB	DD	DD	DD	bd	BB	DD	BB	BB	DD	DD	DD	DD	DD	DD	DD	BB	BB	BB	DD	BB	DD	DD	DD	DD	BB
chr18_36689593_36689604	DD	DD	BB	DD	BB	DD	DD	DD	DD	BB	DD	BB	DD	BB	DD	BB	DD	BB	BB	BB	BB	BB	BB	BB	DD	DD	DD	BB	BB	DD	BB	BB	DD	DD	DD	DD	DD	DD	DD	BB	BB	BB	DD	BB	DD	DD	DD	DD	BB
chr18_36699223_36699270	NA	DD	BB	NN	BB	NA	DD	DD	DD	BB	DD	BB	DD	NA	DD	BB	DD	BB	NA	BB	BB	BB	BB	BB	DD	NA	DD	bd	BB	NA	BB	BB	DD	DD	NN	NA	DD	DD	NA	BB	NA	BB	NA	BB	DD	DD	DD	DD	BB
chr18_36705047_36705066	DD	DD	BB	DD	BB	DD	DD	DD	DD	BB	DD	BB	DD	BB	DD	BB	DD	BB	BB	BB	BB	BB	BB	BB	DD	DD	DD	bd	BB	DD	BB	BB	DD	DD	DD	DD	DD	DD	DD	BB	BB	BB	DD	BB	DD	DD	DD	DD	BB
chr18_36709575_36709634	DD	DD	DD	DD	BB	DD	DD	DD	DD	BB	DD	BB	NA	BB	NN	BB	DD	BB	BB	BB	BB	BB	BB	BB	DD	NA	DD	bd	BB	DD	BB	BB	DD	DD	DD	DD	DD	DD	DD	BB	BB	BB	DD	BB	NA	DD	NA	DD	BB
chr18_36709803_36709838	DD	DD	BB	DD	BB	DD	DD	DD	NA	BB	DD	BB	NN	BB	DD	BB	DD	BB	BB	BB	BB	BB	BB	BB	NA	DD	DD	bd	BB	DD	BB	BB	DD	DD	DD	DD	DD	DD	NN	BB	BB	BB	DD	BB	DD	NA	NA	NA	BB
chr18_36712893_36712916	DD	DD	BB	DD	BB	DD	DD	DD	DD	BB	DD	BB	DD	BB	DD	BB	DD	BB	BB	BB	BB	BB	BB	BB	DD	DD	DD	bd	BB	DD	BB	BB	DD	DD	DD	DD	DD	DD	DD	BB	BB	BB	DD	BB	DD	DD	DD	DD	BB
chr18_36747968_36748007	DD	DD	BB	DD	BB	DD	DD	DD	DD	BB	DD	BB	DD	BB	DD	BB	DD	BB	BB	BB	BB	BB	BB	BB	DD	DD	DD	bd	BB	DD	BB	BB	DD	DD	DD	DD	DD	DD	DD	BB	BB	BB	DD	BB	DD	DD	DD	DD	BB
chr18_36767648_36767703	DD	DD	BB	DD	BB	DD	DD	DD	DD	BB	DD	BB	DD	NA	NA	BB	DD	NN	NN	NA	bn	BB	BB	BB	DD	DD	DD	bd	BB	DD	BB	BB	DD	DD	DD	DD	DD	DD	DD	NA	BB	BB	DD	BB	DD	DD	DD	DD	NA
chr18_36770581_36770620	DD	DD	BB	DD	BB	DD	DD	DD	DD	BB	DD	BB	DD	BB	DD	BB	DD	BB	BB	BB	BB	BB	BB	BB	DD	DD	DD	bd	BB	DD	BB	BB	DD	DD	DD	DD	DD	DD	DD	BB	BB	BB	DD	BB	DD	DD	DD	DD	BB
chr18_36771675_36771710	DD	DD	BB	DD	BB	DD	DD	DD	DD	BB	DD	BB	DD	BB	DD	BB	DD	BB	BB	BB	BB	BB	BB	BB	DD	DD	DD	bd	BB	DD	BB	BB	DD	DD	DD	DD	DD	DD	DD	BB	BB	BB	DD	BB	DD	DD	DD	DD	BB
chr18_36779062_36779101	DD	DD	BB	DD	BB	DD	DD	DD	DD	BB	DD	BB	DD	BB	DD	BB	DD	BB	BB	BB	BB	BB	BB	BB	DD	DD	DD	bd	BB	DD	BB	BB	DD	DD	DD	DD	DD	DD	DD	BB	BB	BB	DD	BB	DD	DD	DD	DD	BB
chr18_36784707_36784742	DD	dn	BB	DD	BB	DD	DD	DD	DD	BB	DD	BB	DD	BB	DD	BB	DD	BB	BB	BB	BB	BB	BB	BB	DD	DD	DD	bd	BB	DD	BB	BB	DD	DD	DD	DD	DD	dn	DD	BB	BB	BB	dn	BB	DD	DD	DD	DD	BB
chr18_36812988_36813011	DD	DD	BB	DD	BB	DD	DD	DD	DD	BB	DD	BB	DD	BB	DD	BB	DD	BB	BB	BB	BB	BB	BB	BB	DD	DD	DD	bd	BB	DD	BB	BB	DD	DD	DD	DD	DD	DD	DD	BB	BB	BB	DD	BB	DD	DD	DD	DD	BB
chr18_36936774_36936809	DD	DD	BB	NA	BB	DD	DD	DD	DD	BB	DD	BB	DD	BB	DD	BB	DD	BB	BB	BB	BB	BB	BB	BB	DD	DD	DD	bd	NA	DD	BB	BB	DD	DD	DD	DD	DD	DD	DD	BB	NA	BB	NN	BB	DD	DD	DD	BB	BB
chr18_36941963_36942002	DD	DD	BB	DD	BB	DD	DD	DD	DD	BB	DD	BB	DD	BB	NA	BB	DD	BB	BB	BB	BB	BB	BB	NN	DD	DD	DD	bd	BB	DD	BB	BB	DD	DD	DD	DD	DD	DD	DD	NN	NA	BB	DD	BB	DD	DD	DD	DD	NA
chr18_36965359_36965378	DD	DD	BB	DD	BB	DD	DD	DD	DD	BB	DD	BB	DD	BB	DD	BB	DD	BB	BB	BB	BB	BB	BB	BB	DD	DD	DD	bd	BB	DD	BB	BB	DD	DD	DD	DD	DD	DD	DD	BB	BB	BB	DD	BB	DD	DD	DD	DD	BB
chr18_37008344_37008391	FF	fn	NN	NA	NA	FF	FF	FF	FF	FF	FF	FF	FF	FF	FF	FF	FF	FF	fn	FF	FF	FF	FF	FF	FF	NA	FF	FF	FF	FF	FF	NA	FF	NA	FF	FF	FF	NA	FF	NA	FF	FF	FF	FF	FF	FF	NA	NA	FF
chr18_37172022_37172051	DD	DD	BB	DD	BB	DD	DD	DD	DD	BB	DD	BB	DD	BB	DD	BB	DD	BB	BB	BB	BB	BB	BB	BB	DD	DD	DD	bd	BB	DD	BB	BB	DD	DD	DD	DD	DD	DD	DD	BB	BB	BB	DD	BB	DD	DD	DD	DD	BB
chr18_37184626_37184653	DD	DD	BB	DD	BB	DD	DD	DD	DD	BB	DD	BB	DD	BB	DD	bn	DD	BB	BB	BB	BB	BB	BB	BB	DD	DD	DD	bd	BB	DD	BB	BB	DD	DD	DD	DD	DD	DD	DD	BB	BB	BB	DD	BB	DD	DD	DD	DD	BB
chr18_37185444_37185455	DD	DD	BB	DD	BB	DD	DD	DD	DD	BB	DD	BB	DD	BB	DD	BB	DD	BB	BB	BB	BB	BB	BB	BB	DD	DD	DD	bd	BB	DD	BB	BB	DD	DD	DD	DD	DD	DD	DD	BB	BB	BB	DD	BB	DD	DD	DD	DD	BB
chr18_37200077_37200120	DD	DD	BB	DD	BB	DD	DD	DD	DD	BB	DD	BB	DD	BB	DD	BB	DD	BB	BB	BB	BB	NN	BB	BB	DD	DD	NA	bd	BB	DD	BB	BB	DD	DD	DD	DD	DD	DD	DD	BB	BB	BB	DD	BB	DD	DD	DD	DD	BB
chr18_37219053_37219064	DD	DD	BB	DD	BB	DD	DD	DD	DD	BB	DD	BB	DD	BB	DD	BB	DD	BB	BB	BB	BB	BB	BB	BB	DD	DD	DD	bd	BB	DD	BB	BB	DD	DD	DD	DD	DD	DD	DD	BB	BB	BB	DD	BB	DD	DD	DD	DD	BB
chr18_3724425_3724460	FF	FF	FF	FF	FF	FF	FF	FF	FF	FF	FF	FF	FF	FF	FF	FF	FF	FF	FF	FF	FF	FF	FF	FF	FF	NA	FF	FF	FF	FF	FF	FF	FF	FF	FF	FF	FF	FF	FF	FF	FF	FF	FF	FF	FF	FF	FF	FF	FF
chr18_37257737_37257784	NA	DD	BB	DD	BB	DD	DD	DD	NA	BB	DD	BB	DD	BB	DD	BB	DD	BB	BB	BB	NA	BB	BB	BB	NN	NA	DD	bd	BB	DD	BB	BB	DD	DD	DD	NA	DD	DD	NA	NA	BB	BB	DD	BB	DD	NA	NA	NA	BB
chr18_37310707_37310721	DD	DD	BB	DD	BB	DD	DD	DD	DD	BB	DD	BB	DD	BB	DD	BB	DD	BB	BB	BB	BB	BB	BB	BB	DD	DD	DD	bd	BB	DD	BB	BB	DD	DD	DD	DD	DD	DD	DD	BB	BB	BB	DD	BB	DD	bd	DD	DD	BB
chr18_37336532_37336546	df	DD	FF	df	FF	df	df	df	DD	FF	DD	FF	df	FF	df	FF	df	FF	FF	FF	FF	FF	FF	FF	DD	df	DD	df	FF	df	FF	FF	DD	df	DD	df	df	DD	df	FF	FF	FF	df	FF	df	df	df	DD	FF
chr18_37417258_37417285	DD	DD	BB	DD	BB	DD	DD	DD	DD	BB	DD	BB	DD	BB	DD	BB	DD	BB	BB	BB	BB	BB	BB	BB	DD	DD	DD	bd	BB	DD	BB	BB	DD	DD	DD	DD	DD	DD	DD	BB	BB	BB	DD	BB	DD	DD	DD	DD	BB
chr18_37420574_37420639	dn	DD	BB	DD	BB	DD	DD	DD	DD	BB	DD	BB	DD	BB	DD	BB	DD	BB	BB	BB	BB	BB	BB	bn	DD	DD	DD	bd	BB	DD	BB	BB	DD	DD	DD	DD	DD	DD	DD	BB	BB	BB	DD	BB	DD	DD	DD	DD	BB
chr18_37469113_37469134	DD	DD	BB	DD	BB	DD	DD	DD	DD	BB	DD	BB	DD	BB	DD	BB	DD	BB	BB	BB	BB	BB	BB	BB	DD	DD	DD	bd	BB	DD	BB	BB	DD	DD	DD	DD	DD	DD	DD	BB	BB	BB	DD	BB	DD	DD	DD	DD	BB
chr18_37476932_37476957	DD	DD	BB	DD	BB	DD	DD	DD	DD	BB	DD	BB	DD	BB	DD	BB	DD	BB	BB	BB	BB	BB	BB	BB	DD	DD	DD	bd	BB	DD	BB	BB	DD	DD	DD	DD	DD	DD	DD	BB	BB	BB	DD	BB	DD	DD	DD	DD	BB
chr18_37482995_37483026	DD	DD	BB	DD	BB	DD	DD	DD	DD	BB	dn	BB	DD	BB	DD	BB	DD	BB	BB	BB	BB	BB	BB	BB	DD	DD	DD	bd	BB	DD	BB	BB	DD	DD	DD	DD	DD	DD	DD	BB	BB	BB	DD	BB	DD	DD	DD	DD	BB
chr18_37597470_37597501	DD	DD	BB	DD	BB	DD	DD	DD	DD	BB	DD	BB	DD	BB	DD	BB	DD	BB	BB	BB	BB	BB	BB	BB	DD	DD	DD	bd	BB	DD	BB	BB	DD	DD	DD	DD	DD	DD	DD	BB	BB	BB	DD	BB	DD	DD	DD	DD	BB
chr18_37599197_37599244	DD	DD	BB	NA	DD	DD	DD	DD	DD	BB	DD	BB	DD	NA	DD	BB	DD	BB	BB	BB	BB	BB	BB	BB	DD	DD	DD	bd	BB	DD	BB	BB	DD	DD	DD	DD	DD	DD	DD	BB	BB	BB	DD	BB	DD	DD	DD	DD	BB
chr18_37736338_37736357	DD	DD	BB	DD	BB	DD	DD	DD	DD	BB	DD	BB	DD	BB	DD	BB	DD	BB	BB	BB	BB	BB	BB	BB	DD	DD	DD	bd	BB	DD	BB	BB	DD	DD	DD	DD	DD	DD	DD	BB	BB	BB	DD	BB	DD	DD	DD	DD	BB
chr18_37775929_37775946	DD	DD	BB	DD	BB	DD	DD	DD	DD	BB	DD	BB	DD	BB	DD	BB	DD	BB	BB	BB	BB	BB	BB	BB	DD	DD	DD	bd	BB	DD	BB	BB	DD	DD	DD	DD	DD	DD	DD	BB	BB	BB	DD	BB	DD	DD	DD	DD	BB
chr18_37794964_37795003	DD	DD	BB	DD	BB	DD	DD	DD	DD	BB	DD	BB	DD	BB	DD	BB	DD	BB	BB	BB	BB	BB	BB	BB	DD	DD	DD	bd	BB	DD	BB	BB	DD	DD	DD	DD	DD	DD	DD	BB	BB	BB	DD	BB	DD	DD	DD	DD	BB
chr18_37809970_37810004	DD	DD	BB	DD	BB	DD	DD	DD	DD	BB	DD	BB	DD	BB	DD	BB	DD	BB	BB	BB	BB	BB	BB	BB	DD	DD	DD	bd	BB	DD	BB	BB	DD	DD	DD	DD	DD	DD	DD	BB	BB	BB	DD	BB	DD	dn	DD	DD	BB
chr18_37810803_37810846	DD	DD	BB	DD	BB	DD	DD	DD	DD	BB	DD	BB	DD	BB	DD	BB	DD	BB	BB	BB	BB	BB	BB	BB	DD	DD	DD	bd	BB	DD	BB	BB	DD	DD	DD	DD	DD	DD	DD	BB	BB	BB	DD	BB	DD	DD	DD	DD	BB
chr18_37825517_37825532	DD	DD	BB	DD	BB	DD	DD	DD	DD	BB	DD	BB	DD	bn	DD	BB	DD	BB	BB	BB	BB	BB	BB	BB	DD	DD	DD	bd	BB	DD	BB	BB	DD	DD	DD	DD	DD	DD	DD	BB	BB	BB	DD	BB	DD	DD	DD	DD	BB
chr18_37840407_37840434	DD	DD	BB	DD	BB	DD	DD	DD	DD	BB	DD	BB	DD	BB	DD	BB	DD	BB	bd	BB	BB	BB	BB	BB	DD	DD	DD	bd	BB	DD	BB	BB	DD	DD	DD	DD	DD	DD	DD	BB	BB	BB	DD	BB	DD	DD	DD	DD	BB
chr18_38032778_38032817	DD	DD	BB	DD	BB	DD	DD	DD	DD	BB	DD	BB	DD	BB	DD	BB	DD	BB	BB	BB	BB	BB	BB	BB	DD	DD	DD	bd	BB	DD	BB	BB	DD	DD	DD	DD	DD	DD	DD	BB	BB	BB	DD	BB	DD	DD	DD	DD	BB
chr18_38080372_38080383	DD	DD	BB	DD	BB	DD	DD	DD	DD	BB	DD	BB	DD	BB	DD	BB	DD	BB	BB	BB	BB	BB	BB	BB	DD	DD	DD	NA	BB	DD	BB	BB	DD	DD	DD	DD	DD	DD	DD	BB	BB	BB	DD	BB	DD	DD	DD	DD	BB
chr18_38090203_38090234	DD	DD	BB	DD	NA	DD	DD	DD	DD	NA	DD	BB	DD	BB	DD	BB	DD	BB	BB	BB	BB	BB	BB	NN	DD	NA	DD	bd	BB	DD	BB	BB	DD	DD	DD	NA	DD	NA	NA	BB	NA	BB	DD	BB	DD	NA	DD	DD	BB
chr18_3811627_3811640	FF	NA	NA	NA	FF	FF	FF	FF	FF	FF	FF	FF	NA	FF	NA	FF	FF	NA	FF	FF	FF	FF	FF	FF	FF	NA	FF	FF	FF	NA	FF	FF	NA	FF	FF	FF	FF	FF	FF	NA	FF	FF	FF	FF	FF	FF	FF	FF	NA
chr18_38157089_38157106	DD	DD	BB	DD	BB	DD	DD	DD	DD	BB	DD	BB	DD	BB	DD	BB	DD	BB	BB	BB	BB	BB	BB	BB	DD	DD	DD	bd	BB	DD	BB	BB	DD	DD	DD	DD	DD	DD	DD	BB	BB	BB	DD	BB	DD	DD	DD	DD	BB
chr18_38164561_38164580	DD	DD	BB	DD	BB	DD	DD	DD	DD	BB	DD	BB	DD	BB	DD	BB	DD	BB	BB	BB	BB	BB	BB	BB	DD	DD	DD	bd	BB	DD	BB	BB	DD	DD	DD	DD	DD	DD	DD	BB	BB	BB	DD	BB	DD	DD	DD	DD	BB
chr18_38183640_38183659	df	df	FF	df	FF	df	df	df	df	FF	df	FF	df	FF	df	FF	df	FF	FF	FF	FF	FF	FF	FF	df	df	df	df	FF	df	FF	FF	df	df	df	df	df	df	df	FF	FF	FF	df	FF	df	df	df	df	FF
chr18_38200792_38200807	DD	DD	BB	DD	BB	DD	DD	DD	DD	BB	DD	BB	DD	BB	DD	BB	DD	BB	BB	BB	BB	BB	BB	BB	DD	DD	DD	bd	BB	DD	BB	BB	DD	DD	DD	DD	DD	DD	DD	BB	BB	BB	DD	BB	DD	DD	DD	DD	BB
chr18_38224973_38225008	DD	DD	BB	DD	BB	DD	DD	DD	DD	BB	DD	BB	DD	BB	DD	BB	DD	BB	BB	BB	BB	BB	BB	BB	DD	DD	DD	bd	BB	DD	BB	BB	DD	DD	DD	DD	DD	DD	DD	BB	BB	BB	DD	BB	DD	DD	DD	DD	BB
chr18_38225633_38225672	DD	DD	BB	DD	BB	DD	DD	DD	DD	BB	DD	NA	DD	BB	DD	BB	DD	BB	BB	BB	NA	BB	BB	NA	DD	NA	DD	bd	BB	dn	BB	BB	DD	DD	DD	DD	DD	DD	DD	NA	BB	BB	DD	NA	DD	NA	DD	DD	BB
chr18_38237079_38237094	DD	DD	BB	DD	BB	DD	DD	DD	DD	BB	DD	BB	DD	BB	DD	BB	DD	BB	BB	BB	BB	BB	BB	BB	DD	DD	DD	bd	BB	DD	BB	BB	DD	DD	DD	DD	DD	DD	DD	BB	bd	BB	DD	BB	DD	DD	DD	DD	BB
chr18_38271873_38271904	DD	DD	BB	DD	BB	DD	DD	DD	DD	BB	DD	BB	DD	BB	DD	BB	DD	BB	BB	BB	BB	BB	BB	BB	DD	DD	DD	bd	BB	DD	BB	BB	DD	DD	DD	DD	DD	DD	DD	BB	BB	BB	DD	BB	DD	DD	DD	DD	BB
chr18_38308996_38309023	FF	FF	FF	FF	FF	FF	FF	FF	FF	FF	FF	FF	FF	NN	FF	FF	NA	FF	FF	FF	FF	FF	NA	FF	FF	FF	FF	FF	FF	NA	FF	FF	NA	FF	FF	FF	FF	FF	FF	FF	FF	FF	FF	FF	FF	NA	FF	FF	FF
chr18_38426414_38426437	FF	FF	FF	FF	FF	FF	FF	FF	FF	FF	FF	FF	FF	FF	FF	FF	FF	FF	FF	FF	FF	FF	FF	FF	FF	FF	FF	FF	FF	FF	FF	FF	FF	FF	FF	FF	FF	NN	FF	FF	FF	FF	FF	FF	FF	FF	FF	FF	FF
chr18_38526918_38526961	FF	FF	FF	FF	FF	NA	FF	FF	NA	FF	FF	FF	NA	FF	FF	FF	FF	FF	FF	FF	NA	NN	FF	FF	FF	FF	FF	FF	FF	FF	FF	FF	NA	FF	FF	NA	FF	FF	FF	FF	FF	FF	FF	NN	FF	FF	FF	FF	fn
chr18_3857672_3857723	FF	NN	FF	NA	NN	FF	FF	FF	FF	FF	FF	FF	NA	FF	FF	FF	NA	FF	FF	FF	FF	FF	FF	FF	FF	NA	FF	FF	FF	NA	NA	FF	FF	FF	FF	FF	FF	FF	NA	FF	NA	FF	NA	FF	FF	NA	fn	FF	FF
chr18_38603946_38603989	DD	dn	BB	DD	BB	DD	DD	DD	DD	DD	bn	BB	DD	BB	DD	BB	DD	BB	BB	BB	BB	BB	BB	BB	DD	DD	DD	DD	BB	DD	BB	BB	DD	DD	DD	DD	dn	DD	DD	BB	BB	BB	DD	BB	DD	DD	DD	DD	BB
chr18_38619395_38619418	DD	DD	BB	DD	BB	DD	DD	DD	DD	DD	BB	BB	DD	BB	DD	BB	DD	BB	BB	BB	BB	BB	BB	BB	DD	DD	DD	DD	BB	DD	BB	BB	DD	DD	DD	DD	DD	DD	DD	BB	BB	BB	DD	BB	DD	DD	DD	DD	BB
chr18_38626176_38626191	DD	DD	BB	DD	BB	DD	DD	DD	DD	DD	BB	BB	DD	BB	DD	BB	DD	BB	BB	BB	BB	BB	BB	BB	DD	DD	DD	DD	BB	DD	BB	BB	DD	DD	DD	DD	DD	DD	DD	BB	BB	BB	DD	BB	DD	DD	DD	DD	BB
chr18_38634339_38634358	DD	DD	BB	DD	BB	DD	DD	DD	DD	DD	BB	BB	DD	BB	DD	BB	DD	BB	BB	BB	BB	BB	BB	BB	DD	DD	DD	DD	BB	DD	BB	BB	DD	DD	DD	DD	DD	DD	DD	BB	BB	BB	DD	BB	DD	DD	DD	DD	BB
chr18_38644572_38644595	DD	DD	BB	DD	BB	DD	DD	DD	DD	DD	BB	BB	DD	BB	DD	BB	DD	BB	BB	BB	BB	BB	BB	BB	DD	DD	DD	DD	BB	DD	BB	BB	DD	DD	DD	DD	DD	DD	DD	BB	BB	BB	DD	BB	DD	DD	DD	DD	BB
chr18_38646501_38646512	DD	DD	BB	DD	BB	DD	DD	DD	DD	DD	BB	BB	DD	BB	DD	BB	DD	BB	BB	BB	BB	BB	BB	BB	DD	DD	DD	DD	BB	DD	BB	BB	DD	DD	DD	DD	DD	DD	DD	BB	BB	BB	DD	BB	DD	DD	DD	DD	BB
chr18_38647662_38647676	DD	DD	BB	DD	BB	DD	DD	DD	DD	DD	BB	BB	DD	BB	DD	BB	DD	BB	BB	BB	BB	BB	BB	BB	DD	DD	DD	DD	BB	DD	BB	BB	DD	DD	DD	DD	DD	DD	DD	BB	BB	BB	DD	BB	DD	DD	DD	DD	BB
chr18_38658224_38658253	dd	dd	BB	dd	BB	dd	dd	dd	dd	dd	BB	BB	dd	BB	dd	BB	dd	BB	BB	BB	BB	bd	BB	BB	dd	dd	dd	dd	BB	dd	BB	BB	dd	dd	dd	dd	DD	dd	dd	BB	BB	BB	DD	BB	dd	dd	dd	DD	BB
chr18_38658399_38658423	DD	DD	BB	DD	BB	DD	DD	DD	DD	DD	bd	BB	DD	BB	DD	BB	DD	BB	BB	BB	BB	BB	BB	BB	DD	DD	DD	DD	BB	DD	BB	BB	DD	DD	DD	DD	DD	DD	DD	BB	BB	BB	DD	BB	DD	DD	DD	DD	BB
chr18_38671090_38671107	DD	DD	BB	DD	BB	DD	DD	DD	DD	DD	BB	BB	DD	BB	DD	BB	DD	BB	BB	BB	BB	BB	BB	BB	DD	DD	DD	DD	BB	DD	BB	BB	DD	DD	DD	DD	DD	DD	DD	BB	BB	BB	DD	BB	DD	DD	DD	DD	BB
chr18_38673136_38673170	DD	DD	BB	DD	BB	DD	DD	DD	DD	DD	BB	BB	DD	BB	DD	BB	DD	BB	BB	BB	BB	BB	BB	BB	DD	DD	DD	DD	BB	DD	BB	BB	DD	DD	DD	DD	DD	DD	DD	BB	bn	BB	DD	BB	DD	DD	DD	DD	BB
chr18_38673550_38673573	DD	DD	BB	DD	BB	DD	DD	DD	dn	DD	BB	BB	DD	BB	DD	BB	DD	BB	BB	BB	BB	BB	BB	BB	DD	DD	DD	dn	BB	DD	BB	BB	DD	DD	DD	DD	DD	DD	DD	BB	BB	bn	DD	BB	DD	DD	DD	DD	BB
chr18_38713289_38713316	DD	DD	BB	DD	BB	DD	DD	DD	DD	DD	BB	BB	DD	BB	DD	BB	DD	BB	BB	BB	BB	BB	BB	BB	DD	DD	DD	DD	BB	DD	BB	BB	DD	DD	DD	DD	DD	DD	DD	BB	BB	BB	DD	BB	DD	DD	DD	DD	BB
chr18_38756289_38756312	DD	DD	BB	DD	BB	DD	DD	DD	DD	DD	BB	BB	DD	BB	DD	BB	DD	BB	BB	BB	BB	BB	BB	BB	DD	DD	DD	DD	BB	DD	BB	BB	DD	DD	DD	DD	DD	DD	DD	BB	BB	BB	DD	BB	DD	DD	DD	DD	BB
chr18_38759367_38759382	DD	DD	BB	DD	BB	DD	DD	DD	DD	DD	BB	BB	DD	BB	DD	BB	DD	BB	BB	BB	BB	BB	BB	BB	DD	DD	DD	DD	BB	DD	BB	BB	DD	DD	DD	DD	DD	DD	DD	BB	BB	BB	DD	BB	DD	DD	DD	DD	BB
chr18_3876787_3876810	BB	DD	NA	DD	BB	NA	DD	BB	DD	BB	DD	NA	BB	BB	NA	DD	DD	DD	DD	DD	NA	NA	BB	BB	NN	NA	DD	dn	BB	NA	BB	BB	DD	DD	BB	BB	BB	dn	NA	DD	BB	DD	BB	BB	BB	DD	NA	NA	BB
chr18_38778981_38779000	DD	DD	BB	DD	BB	DD	DD	DD	DD	DD	BB	BB	DD	BB	DD	BB	DD	BB	BB	BB	BB	BB	BB	BB	DD	DD	DD	DD	BB	DD	BB	BB	DD	DD	DD	DD	DD	DD	DD	BB	BB	BB	DD	BB	DD	DD	DD	DD	BB
chr18_38786980_38787003	DD	DD	BB	DD	BB	DD	DD	DD	DD	DD	BB	BB	DD	BB	DD	BB	DD	BB	BB	BB	BB	BB	BB	BB	DD	DD	DD	DD	BB	DD	BB	BB	NA	DD	DD	NA	NA	DD	NN	BB	BB	BB	DD	BB	DD	DD	DD	DD	BB
chr18_38797687_38797710	DD	DD	BB	DD	BB	DD	DD	DD	DD	DD	BB	BB	dn	BB	DD	BB	DD	BB	BB	BB	BB	BB	BB	BB	DD	DD	DD	DD	BB	DD	BB	BB	DD	DD	DD	DD	DD	DD	DD	BB	BB	BB	DD	BB	DD	DD	DD	DD	BB
chr18_38799292_38799327	DD	DD	BB	DD	BB	DD	DD	DD	DD	DD	BB	BB	DD	BB	DD	BB	DD	BB	BB	BB	BB	BB	BB	BB	DD	DD	DD	DD	BB	DD	BB	BB	DD	DD	DD	DD	DD	DD	DD	BB	BB	BB	DD	BB	DD	DD	DD	DD	BB
chr18_38807338_38807377	DD	DD	BB	DD	BB	DD	DD	DD	DD	DD	BB	BB	DD	BB	DD	BB	DD	BB	bn	BB	BB	BB	BB	BB	DD	DD	DD	DD	BB	DD	BB	BB	DD	DD	DD	DD	DD	DD	DD	BB	BB	BB	DD	BB	DD	DD	DD	DD	BB
chr18_38813465_38813516	DD	DD	BB	DD	BB	DD	DD	DD	DD	DD	BB	BB	DD	bn	DD	BB	DD	BB	NA	BB	BB	bd	BB	NN	NN	NA	DD	DD	BB	DD	BB	BB	DD	DD	DD	DD	DD	DD	DD	BB	BB	BB	DD	BB	DD	DD	DD	NA	BB
chr18_38873195_38873210	DD	DD	BB	DD	BB	DD	DD	DD	DD	DD	BB	BB	DD	BB	DD	BB	DD	BB	BB	BB	BB	BB	BB	BB	DD	DD	DD	DD	BB	DD	BB	BB	DD	DD	DD	DD	DD	DD	DD	BB	BB	DD	DD	BB	DD	DD	DD	DD	BB
chr18_38892904_38892915	DD	DD	BB	DD	BB	DD	DD	DD	DD	DD	BB	BB	DD	BB	DD	BB	DD	BB	BB	BB	BB	BB	BB	BB	DD	DD	DD	DD	BB	DD	BB	BB	DD	DD	DD	DD	DD	DD	DD	BB	BB	DD	DD	BB	DD	DD	DD	DD	BB
chr18_38899156_38899175	DD	DD	BB	DD	BB	DD	DD	DD	DD	DD	BB	BB	DD	BB	DD	BB	DD	BB	BB	BB	BB	BB	BB	BB	DD	DD	DD	DD	BB	DD	BB	BB	DD	DD	DD	DD	DD	DD	DD	BB	BB	DD	DD	BB	DD	DD	DD	DD	BB
chr18_38899350_38899385	NA	NA	BB	DD	BB	DD	DD	DD	DD	DD	BB	BB	NA	BB	DD	NA	DD	BB	BB	NN	BB	BB	BB	BB	DD	NA	DD	DD	BB	NA	BB	BB	NA	DD	DD	NA	DD	DD	DD	BB	NA	NA	DD	BB	NA	bd	DD	DD	BB
chr18_38916933_38916944	DD	DD	BB	DD	BB	DD	DD	DD	DD	DD	BB	BB	DD	BB	DD	BB	DD	BB	BB	BB	BB	BB	BB	BB	DD	DD	DD	DD	BB	DD	BB	BB	DD	DD	DD	DD	DD	DD	DD	BB	BB	DD	DD	BB	DD	DD	DD	DD	BB
chr18_38926987_38927006	DD	DD	BB	DD	BB	DD	DD	DD	DD	DD	BB	BB	DD	BB	DD	BB	DD	BB	BB	BB	BB	BB	BB	BB	DD	DD	DD	DD	BB	DD	BB	BB	DD	DD	DD	DD	DD	DD	DD	BB	BB	DD	DD	BB	DD	DD	DD	DD	BB
chr18_38960085_38960096	FF	FF	FF	FF	FF	FF	FF	FF	FF	FF	FF	NN	FF	FF	FF	FF	FF	FF	FF	FF	FF	FF	FF	FF	FF	FF	FF	FF	FF	NA	FF	FF	FF	FF	FF	FF	FF	FF	FF	FF	FF	FF	FF	FF	FF	FF	FF	FF	FF
chr18_38960404_38960421	DD	DD	BB	DD	BB	DD	DD	DD	DD	DD	BB	BB	DD	BB	DD	BB	DD	BB	BB	BB	BB	BB	BB	BB	DD	DD	DD	DD	BB	DD	BB	BB	DD	DD	DD	DD	DD	DD	DD	BB	BB	DD	DD	BB	DD	DD	DD	DD	BB
chr18_38984479_38984496	DD	DD	BB	DD	BB	DD	DD	DD	DD	DD	BB	NA	DD	BB	DD	BB	DD	BB	BB	BB	BB	BB	BB	BB	DD	DD	DD	DD	BB	DD	BB	BB	DD	DD	DD	DD	DD	DD	DD	BB	BB	DD	DD	BB	DD	DD	DD	DD	BB
chr18_38988642_38988656	DD	DD	BB	DD	BB	DD	DD	DD	DD	DD	BB	DD	DD	BB	DD	BB	DD	BB	BB	BB	BB	BB	BB	BB	DD	DD	DD	DD	BB	DD	BB	BB	DD	DD	DD	DD	DD	DD	DD	BB	BB	DD	DD	BB	DD	DD	DD	DD	BB
chr18_39037898_39037937	FF	FF	FF	FF	FF	FF	FF	FF	FF	FF	FF	FF	FF	FF	FF	FF	FF	NA	FF	FF	FF	FF	FF	FF	FF	FF	FF	FF	FF	FF	FF	FF	FF	FF	FF	FF	FF	NA	FF	FF	NA	NA	FF	FF	FF	NA	FF	FF	FF
chr18_39093960_39093977	DD	DD	BB	DD	BB	DD	DD	DD	DD	DD	BB	DD	DD	BB	DD	BB	DD	BB	BB	BB	BB	BB	BB	BB	DD	DD	DD	DD	BB	DD	BB	BB	DD	DD	DD	DD	DD	DD	DD	BB	BB	DD	DD	BB	DD	DD	DD	DD	BB
chr18_39113969_39113986	DD	DD	BB	DD	BB	DD	DD	DD	DD	DD	BB	DD	DD	BB	DD	BB	DD	BB	BB	BB	BB	BB	BB	BB	DD	DD	DD	DD	BB	DD	BB	BB	DD	DD	DD	DD	DD	DD	DD	BB	BB	DD	DD	BB	DD	DD	DD	DD	BB
chr18_39128625_39128669	DD	DD	BB	DD	BB	DD	DD	DD	DD	DD	BB	DD	DD	BB	DD	BB	DD	BB	BB	BB	BB	BB	BB	BB	DD	DD	DD	DD	BB	DD	bn	BB	DD	DD	DD	DD	DD	DD	DD	BB	bn	DD	DD	BB	DD	DD	DD	DD	BB
chr18_3912982_3913021	BB	DD	DD	DD	BB	DD	DD	BB	DD	BB	DD	DD	BB	BB	bd	DD	DD	DD	dn	DD	DD	BB	BB	BB	DD	DD	DD	DD	BB	DD	BB	BB	DD	DD	BB	BB	BB	DD	DD	DD	BB	DD	BB	BB	BB	DD	DD	DD	BB
chr18_39142307_39142350	DD	DD	BB	DD	BB	DD	DD	DD	DD	DD	BB	DD	DD	BB	DD	BB	DD	BB	BB	BB	BB	BB	BB	BB	DD	DD	dn	DD	BB	DD	BB	BB	DD	DD	DD	DD	DD	DD	DD	BB	BB	DD	DD	BB	DD	DD	DD	DD	BB
chr18_39181206_39181220	DD	DD	BB	DD	BB	DD	DD	DD	DD	DD	BB	DD	DD	BB	DD	BB	DD	BB	BB	BB	BB	BB	BB	BB	DD	DD	DD	DD	BB	DD	BB	BB	DD	DD	DD	DD	DD	DD	DD	BB	BB	DD	DD	BB	DD	DD	DD	DD	BB
chr18_39184570_39184597	DD	DD	BB	DD	BB	DD	DD	DD	DD	DD	BB	DD	DD	BB	DD	BB	DD	BB	BB	BB	BB	BB	BB	BB	DD	DD	DD	DD	BB	DD	BB	BB	DD	DD	DD	DD	DD	DD	DD	BB	BB	DD	DD	BB	DD	DD	DD	DD	BB
chr18_39212997_39213024	DD	DD	BB	DD	BB	DD	DD	DD	DD	DD	BB	DD	DD	BB	DD	BB	DD	BB	BB	BB	BB	BB	BB	BB	DD	DD	DD	DD	BB	dn	BB	BB	DD	DD	DD	DD	DD	DD	DD	BB	BB	DD	DD	BB	DD	DD	DD	DD	BB
chr18_39219622_39219663	DD	DD	BB	DD	BB	DD	DD	DD	DD	DD	BB	DD	DD	BB	DD	BB	DD	BB	BB	BB	BB	BB	BB	BB	DD	DD	DD	DD	BB	DD	BB	BB	DD	DD	DD	DD	DD	DD	DD	BB	BB	DD	DD	BB	DD	DD	DD	DD	BB
chr18_3923870_3923881	BB	DD	DD	DD	BB	DD	DD	BB	DD	BB	DD	DD	BB	BB	DD	DD	DD	DD	DD	DD	DD	BB	BB	BB	DD	DD	DD	DD	BB	DD	BB	BB	DD	DD	BB	BB	BB	DD	DD	DD	BB	DD	BB	BB	BB	DD	DD	DD	BB
chr18_39253603_39253646	bd	DD	BB	bd	BB	bn	bd	bd	dn	dn	BB	bd	bd	BB	dn	BB	dn	BB	BB	BB	BB	BB	BB	BB	bd	DD	nn	bd	BB	dn	BB	BB	bd	dn	bd	dn	bd	DD	dn	BB	BB	bd	bd	BB	bd	bd	bd	bd	bn
chr18_39273927_39273938	DD	DD	BB	DD	BB	DD	DD	DD	DD	DD	BB	DD	DD	BB	DD	BB	DD	BB	BB	BB	BB	BB	BB	BB	DD	DD	DD	DD	BB	DD	BB	BB	DD	DD	DD	DD	DD	DD	DD	BB	BB	DD	DD	BB	DD	DD	DD	DD	BB
chr18_39306242_39306261	DD	DD	BB	DD	BB	DD	DD	DD	DD	DD	BB	DD	DD	BB	DD	BB	DD	BB	BB	BB	BB	BB	BB	BB	DD	DD	DD	DD	BB	DD	BB	BB	DD	DD	DD	DD	DD	DD	DD	BB	BB	DD	DD	BB	DD	DD	DD	DD	BB
chr18_3931379_3931400	FF	FF	FF	NA	FF	NA	FF	FF	NA	FF	FF	NA	FF	FF	FF	FF	FF	FF	FF	FF	FF	FF	FF	FF	FF	NA	FF	FF	FF	FF	NA	FF	NA	NA	FF	FF	FF	NA	NA	FF	FF	FF	FF	NA	FF	NA	FF	NA	FF
chr18_39321758_39321773	df	df	FF	df	FF	df	df	df	df	df	FF	df	df	FF	df	FF	df	FF	FF	FF	FF	FF	FF	FF	df	dn	df	df	FF	df	FF	FF	df	df	df	df	df	df	df	FF	FF	dn	df	FF	df	df	dn	DD	FF
chr18_39352419_39352439	DD	DD	BB	DD	BB	DD	DD	DD	DD	DD	BB	DD	DD	BB	DD	BB	DD	BB	BB	BB	BB	BB	BB	BB	DD	DD	DD	DD	BB	DD	BB	BB	DD	DD	dn	DD	DD	DD	DD	BB	BB	DD	DD	BB	DD	DD	DD	DD	BB
chr18_39392385_39392414	DD	DD	BB	DD	BB	DD	DD	DD	DD	DD	BB	DD	DD	BB	DD	BB	DD	BB	BB	BB	BB	BB	BB	BB	DD	DD	DD	DD	BB	DD	BB	BB	DD	DD	DD	DD	DD	DD	DD	BB	BB	DD	DD	BB	DD	DD	DD	DD	BB
chr18_39395558_39395597	DD	DD	BB	DD	BB	DD	DD	DD	DD	DD	BB	DD	DD	BB	DD	BB	DD	BB	BB	BB	BB	BB	BB	BB	DD	DD	DD	DD	BB	DD	BB	BB	DD	DD	DD	DD	DD	DD	DD	BB	BB	DD	DD	BB	DD	DD	DD	DD	BB
chr18_39403112_39403129	DD	DD	BB	DD	BB	DD	DD	DD	DD	DD	BB	DD	DD	BB	DD	BB	DD	BB	BB	BB	BB	BB	BB	BB	DD	DD	DD	DD	BB	DD	BB	BB	DD	DD	DD	DD	DD	DD	DD	BB	BB	DD	DD	BB	DD	DD	DD	DD	BB
chr18_39408858_39408887	DD	DD	BB	DD	BB	DD	DD	DD	DD	DD	BB	DD	DD	BB	DD	BB	DD	BB	BB	BB	BB	BB	BB	BB	DD	DD	DD	DD	BB	DD	BB	BB	DD	DD	DD	DD	DD	DD	DD	BB	BB	DD	DD	BB	DD	DD	DD	DD	BB
chr18_39460264_39460295	DD	DD	BB	DD	bn	DD	DD	DD	DD	DD	bn	DD	DD	BB	DD	BB	DD	BB	BB	BB	BB	BB	BB	BB	DD	DD	DD	DD	bn	DD	BB	BB	DD	DD	DD	DD	DD	DD	DD	BB	nn	DD	DD	bn	DD	dn	DD	DD	BB
chr18_39471411_39471426	dd	dd	BB	DD	BB	dd	dd	dd	DD	dd	BB	dd	dd	BB	dd	bn	dd	BB	BB	BB	BB	BB	BB	BB	dd	dd	dd	dd	BB	dd	BB	BB	dd	DD	dd	dd	dd	dd	dd	BB	BB	DD	dd	BB	DD	dd	DD	dd	BB
chr18_39471427_39471438	DD	DD	BB	DD	BB	DD	dn	DD	DD	DD	BB	dn	DD	BB	DD	BB	DD	BB	BB	BB	BB	BB	BB	BB	DD	DD	DD	DD	BB	DD	BB	BB	DD	DD	DD	DD	DD	DD	DD	BB	BB	DD	DD	BB	DD	DD	DD	DD	BB
chr18_39471583_39471598	DD	DD	BB	DD	BB	DD	DD	DD	DD	DD	BB	DD	DD	BB	DD	BB	DD	BB	BB	BB	BB	BB	BB	BB	DD	DD	DD	DD	BB	DD	BB	BB	DD	DD	DD	DD	DD	DD	DD	BB	BB	DD	DD	BB	DD	DD	DD	DD	BB
chr18_39477080_39477101	DD	DD	BB	DD	BB	DD	DD	DD	DD	DD	BB	DD	DD	BB	DD	BB	DD	BB	BB	BB	BB	BB	BB	BB	DD	DD	DD	DD	BB	DD	BB	BB	DD	DD	DD	DD	DD	DD	DD	BB	BB	DD	DD	BB	DD	DD	DD	DD	BB
chr18_39486959_39487009	DD	DD	BB	DD	bn	DD	DD	DD	DD	DD	BB	DD	DD	BB	DD	BB	DD	BB	BB	BB	BB	BB	BB	BB	DD	DD	DD	DD	BB	DD	BB	BB	DD	DD	DD	DD	DD	DD	DD	BB	BB	DD	DD	BB	DD	DD	DD	DD	BB
chr18_39514067_39514106	DD	DD	BB	DD	BB	DD	DD	DD	DD	DD	BB	DD	DD	BB	DD	BB	DD	BB	BB	BB	BB	BB	BB	BB	DD	DD	DD	DD	BB	DD	BB	BB	DD	DD	DD	DD	DD	DD	DD	BB	BB	DD	DD	BB	DD	DD	DD	DD	BB
chr18_39553121_39553160	NA	FF	FF	FF	FF	FF	FF	NA	FF	NA	FF	FF	FF	FF	FF	FF	FF	FF	NA	NA	FF	NA	NA	FF	FF	FF	FF	FF	FF	FF	FF	NN	FF	FF	FF	NN	FF	FF	FF	FF	NA	FF	FF	FF	FF	FF	FF	FF	FF
chr18_39566949_39566996	FF	NA	NA	NA	FF	NA	FF	FF	FF	FF	FF	NA	FF	FF	NA	FF	FF	NA	NA	FF	NA	FF	FF	NN	FF	FF	FF	FF	NA	FF	fn	FF	NA	NA	NA	NA	FF	FF	NA	FF	NA	FF	FF	FF	FF	FF	FF	FF	NA
chr18_39572046_39572089	DD	DD	BB	DD	NA	DD	DD	DD	DD	DD	NA	DD	DD	BB	DD	BB	DD	BB	BB	BB	BB	BB	BB	NN	DD	NA	DD	DD	BB	NA	BB	BB	DD	DD	DD	DD	DD	DD	dn	NA	BB	DD	DD	BB	DD	DD	DD	DD	BB
chr18_39642302_39642317	df	DD	FF	df	FF	df	df	df	df	df	FF	df	df	FF	df	FF	df	FF	FF	FF	FF	FF	FF	NA	df	df	df	df	FF	df	FF	FF	df	df	df	df	df	df	df	FF	FF	df	df	FF	DD	df	df	df	FF
chr18_39692207_39692236	DD	DD	bb	DD	BB	DD	DD	DD	DD	DD	BB	DD	DD	bb	DD	bb	DD	bb	BB	bb	bb	bb	bb	NA	DD	DD	DD	DD	BB	DD	BB	bb	DD	DD	DD	DD	DD	DD	DD	BB	bb	DD	DD	bb	DD	DD	DD	DD	BB
chr18_39743543_39743581	DD	DD	BB	DD	BB	DD	DD	DD	DD	DD	BB	DD	DD	BB	DD	BB	DD	BB	BB	BB	BB	BB	BB	NA	DD	DD	DD	bd	BB	DD	BB	BB	DD	DD	NA	DD	DD	DD	DD	BB	BB	DD	DD	BB	DD	DD	DD	DD	BB
chr18_39812224_39812263	DD	DD	BB	NA	BB	NA	DD	DD	DD	DD	BB	DD	DD	NA	DD	BB	NA	BB	BB	BB	BB	BB	BB	DD	DD	DD	DD	DD	BB	DD	BB	BB	NA	DD	BB	DD	NA	DD	DD	BB	BB	DD	NA	BB	DD	DD	DD	DD	BB
chr18_39829599_39829642	DD	NA	BB	DD	BB	DD	DD	DD	NA	DD	NA	DD	DD	NA	DD	BB	NA	BB	BB	BB	NA	BB	BB	DD	DD	NA	DD	DD	BB	DD	BB	BB	DD	DD	NA	NA	DD	DD	DD	BB	NA	DD	DD	BB	DD	DD	NA	DD	BB
chr18_39861861_39861912	NA	DD	NN	NA	NN	DD	NA	DD	NA	DD	NN	DD	NA	NN	DD	NA	DD	NA	NN	NN	NN	NN	NN	DD	NA	NA	DD	DD	BB	DD	NN	BB	DD	NA	NA	DD	DD	DD	DD	BB	BB	DD	DD	NA	DD	NA	DD	DD	NA
chr18_39875025_39875060	DD	DD	BB	DD	BB	DD	DD	DD	DD	dn	BB	DD	DD	BB	DD	BB	DD	BB	BB	BB	BB	BB	BB	DD	DD	dn	DD	DD	BB	DD	BB	BB	DD	DD	BB	DD	DD	DD	DD	BB	BB	DD	DD	bd	DD	DD	DD	DD	BB
chr18_3990879_3990906	BB	DD	DD	DD	BB	DD	DD	BB	DD	BB	DD	DD	BB	BB	DD	DD	DD	DD	bd	DD	DD	BB	BB	BB	DD	DD	DD	DD	BB	DD	BB	BB	DD	DD	BB	BB	BB	DD	DD	DD	BB	DD	BB	BB	BB	DD	DD	DD	bn
chr18_39915348_39915377	dd	dd	BB	dd	BB	dd	dd	dd	dd	dd	BB	dd	dd	BB	dd	BB	dd	BB	BB	BB	BB	BB	BB	DD	dd	dd	dd	dd	BB	dd	BB	BB	dd	dd	BB	dd	dd	dd	dd	BB	BB	dd	dd	BB	dd	dd	dd	dd	BB
chr18_39915377_39915406	dd	dd	BB	dd	BB	DD	dd	dd	dd	dd	BB	dd	dd	BB	dd	BB	dd	BB	BB	BB	BB	BB	BB	dd	dd	dd	DD	DD	BB	dd	BB	BB	dd	dd	BB	dd	dd	DD	dd	BB	BB	dd	dd	BB	dd	dd	dd	dd	BB
chr18_39988965_39989000	df	df	FF	df	FF	df	df	df	df	df	FF	df	df	FF	df	FF	df	FF	FF	FF	FF	FF	FF	DD	df	df	DD	df	FF	df	FF	FF	df	df	FF	df	df	df	df	FF	FF	DD	df	FF	df	df	df	df	FF
chr18_40039638_40039673	DD	DD	BB	DD	BB	DD	DD	DD	DD	DD	BB	DD	DD	BB	DD	BB	DD	BB	BB	BB	BB	BB	BB	DD	DD	DD	DD	DD	BB	DD	BB	BB	DD	DD	BB	DD	DD	DD	DD	BB	BB	DD	DD	BB	DD	DD	DD	DD	BB
chr18_40043520_40043559	DD	DD	NA	NN	BB	DD	DD	DD	DD	DD	NA	DD	DD	NA	DD	BB	DD	BB	BB	BB	NA	BB	BB	DD	DD	NA	DD	DD	BB	DD	BB	BB	DD	NA	BB	DD	DD	DD	DD	BB	bd	DD	DD	BB	NA	DD	DD	DD	BB
chr18_4013386_4013430	BB	DD	DD	DD	BB	DD	DD	BB	DD	BB	DD	dn	BB	BB	DD	DD	DD	DD	DD	DD	DD	BB	BB	BB	DD	DD	DD	DD	BB	DD	BB	BB	DD	DD	BB	BB	BB	DD	DD	DD	BB	DD	BB	BB	BB	DD	DD	DD	BB
chr18_40237618_40237677	NA	NA	NA	DD	NA	DD	DD	DD	DD	DD	NN	NA	DD	BB	NA	NA	NN	BB	BB	NA	BB	BB	NA	DD	DD	NA	DD	DD	BB	DD	BB	BB	DD	DD	BB	NA	NA	DD	NA	NA	NA	DD	DD	NA	NA	DD	NN	NA	BB
chr18_40276698_40276757	dn	DD	BB	NA	BB	bn	nn	NN	NA	dn	bn	DD	DD	bn	NA	BB	NN	BB	bn	BB	bn	BB	BB	DD	DD	NA	DD	dn	BB	NA	BB	bn	DD	DD	BB	DD	dn	dn	NA	bn	NA	dn	DD	bn	NN	NA	dn	dn	DD
chr18_40325893_40325904	DD	DD	BB	DD	BB	DD	DD	DD	DD	DD	BB	DD	DD	BB	DD	BB	DD	BB	BB	BB	BB	BB	BB	DD	DD	DD	DD	DD	BB	DD	BB	BB	DD	DD	BB	DD	DD	DD	DD	BB	BB	DD	DD	BB	DD	DD	DD	DD	BB
chr18_40338666_40338692	DD	DD	BB	DD	BB	DD	NA	DD	DD	DD	BB	DD	NA	bn	NA	BB	DD	BB	BB	NA	BB	BB	BB	NN	NA	NA	DD	DD	BB	DD	BB	BB	NA	NA	BB	DD	DD	NA	DD	BB	NA	NA	DD	BB	NA	DD	NA	DD	NA
chr18_40413959_40413978	DD	DD	BB	DD	BB	DD	DD	DD	DD	DD	BB	DD	DD	BB	DD	BB	DD	BB	BB	BB	BB	BB	BB	DD	DD	DD	DD	DD	BB	DD	BB	BB	DD	DD	BB	DD	DD	DD	DD	BB	BB	DD	DD	BB	DD	DD	DD	DD	BB
chr18_40441376_40441419	DD	DD	BB	DD	BB	DD	DD	DD	DD	DD	BB	DD	DD	BB	DD	BB	DD	BB	BB	BB	BB	BB	BB	DD	DD	DD	DD	DD	BB	DD	BB	BB	DD	DD	BB	DD	DD	DD	DD	BB	BB	DD	DD	BB	DD	DD	DD	DD	BB
chr18_40508909_40508942	DD	DD	BB	DD	BB	DD	DD	DD	DD	DD	BB	DD	DD	BB	DD	BB	DD	BB	BB	BB	BB	BB	BB	DD	DD	DD	DD	DD	BB	DD	BB	BB	bd	DD	BB	DD	DD	DD	DD	BB	BB	DD	DD	BB	DD	DD	bd	DD	bn
chr18_40524273_40524327	FF	FF	NN	FF	FF	FF	FF	FF	FF	FF	NA	FF	NA	FF	FF	FF	FF	FF	NA	FF	FF	FF	FF	FF	FF	FF	NA	FF	FF	FF	FF	FF	NA	FF	FF	FF	FF	FF	FF	FF	FF	FF	FF	FF	FF	FF	FF	FF	FF
chr18_40559648_40559691	NN	DD	NA	NA	NA	NN	NN	DD	DD	dn	NA	NA	NN	BB	NA	BB	DD	NN	BB	BB	BB	BB	NA	NA	DD	DD	DD	DD	BB	DD	BB	BB	NN	DD	BB	DD	DD	DD	DD	BB	NA	DD	DD	BB	DD	DD	DD	DD	BB
chr18_4057814_4057861	NA	DD	DD	NA	BB	DD	DD	BB	DD	BB	NA	NA	NA	BB	NA	DD	DD	NA	DD	DD	DD	BB	BB	NA	DD	dn	dn	DD	BB	DD	NA	BB	NA	NA	BB	BB	BB	NA	dn	DD	NA	NA	NA	NA	BB	DD	NA	dn	BB
chr18_40600731_40600778	DD	DD	NA	DD	NA	DD	NA	BB	NA	DD	BB	DD	bd	BB	DD	BB	DD	BB	BB	BB	BB	BB	BB	DD	DD	NA	DD	DD	BB	NA	BB	BB	DD	DD	BB	DD	DD	DD	DD	BB	NA	DD	DD	BB	DD	DD	NA	BB	BB
chr18_40675726_40675755	DD	DD	BB	DD	BB	DD	DD	DD	DD	DD	BB	DD	DD	BB	DD	BB	DD	BB	BB	BB	BB	BB	BB	DD	DD	DD	DD	DD	BB	DD	BB	BB	DD	DD	BB	DD	DD	DD	DD	BB	BB	DD	DD	BB	DD	DD	DD	DD	BB
chr18_40691611_40691658	FF	FF	FF	FF	FF	FF	FF	FF	FF	FF	FF	FF	NN	FF	NN	FF	fn	NA	FF	FF	FF	FF	FF	NN	NN	FF	FF	FF	FF	FF	FF	FF	FF	FF	FF	FF	FF	FF	FF	FF	FF	FF	FF	fn	FF	FF	FF	FF	FF
chr18_40856150_40856185	DD	DD	BB	DD	BB	DD	DD	DD	DD	DD	BB	DD	DD	BB	DD	BB	DD	BB	BB	BB	BB	BB	BB	DD	DD	dn	DD	DD	BB	DD	BB	BB	DD	DD	BB	DD	DD	DD	DD	BB	BB	DD	DD	BB	DD	DD	DD	DD	BB
chr18_40904308_40904347	dd	dd	BB	dd	BB	dd	dd	dd	dd	dd	BB	dd	dd	BB	dd	BB	dd	BB	BB	BB	BB	BB	BB	dd	dd	dd	dd	dd	BB	dd	BB	BB	dd	DD	BB	dd	dd	dd	dd	BB	BB	dd	dd	BB	DD	dd	dd	DD	BB
chr18_40926304_40926323	df	df	FF	DD	FF	DD	df	DD	DD	df	FF	df	df	FF	df	FF	df	FF	FF	FF	FF	FF	FF	df	df	df	df	df	FF	df	FF	FF	df	df	FF	df	df	df	df	FF	FF	df	df	FF	df	df	df	df	FF
chr18_40944174_40944203	DD	DD	BB	DD	BB	DD	DD	DD	DD	DD	BB	DD	DD	BB	DD	BB	DD	BB	BB	BB	BB	BB	BB	DD	DD	DD	DD	DD	BB	DD	BB	BB	DD	DD	BB	DD	DD	DD	DD	BB	BB	DD	bd	BB	DD	DD	DD	DD	BB
chr18_40944341_40944360	DD	DD	BB	DD	BB	DD	DD	DD	DD	DD	BB	DD	DD	BB	DD	BB	DD	BB	BB	BB	BB	BB	BB	DD	DD	DD	DD	DD	BB	DD	BB	BB	DD	DD	BB	DD	DD	DD	DD	BB	BB	DD	DD	BB	DD	DD	DD	DD	BB
chr18_41054008_41054042	DD	DD	BB	DD	BB	DD	DD	DD	DD	DD	BB	DD	DD	BB	DD	BB	DD	BB	BB	BB	BB	BB	BB	DD	DD	DD	bd	DD	BB	DD	BB	BB	DD	DD	BB	DD	DD	DD	DD	BB	BB	DD	bd	BB	DD	bd	DD	DD	BB
chr18_41085840_41085875	DD	DD	BB	DD	BB	DD	DD	DD	DD	DD	BB	DD	DD	BB	DD	BB	DD	BB	BB	BB	BB	BB	BB	DD	DD	DD	DD	DD	BB	DD	BB	BB	DD	DD	BB	DD	DD	DD	DD	BB	BB	DD	DD	BB	DD	DD	DD	DD	BB
chr18_41111937_41111956	DD	DD	BB	DD	BB	DD	DD	DD	DD	DD	BB	DD	DD	BB	DD	BB	DD	BB	BB	BB	BB	BB	BB	DD	DD	DD	DD	DD	BB	DD	BB	BB	DD	DD	BB	DD	DD	DD	DD	BB	BB	DD	DD	BB	DD	DD	DD	DD	BB
chr18_41120880_41120931	DD	DD	BB	NA	BB	NA	DD	DD	DD	DD	BB	DD	DD	BB	NA	NN	DD	BB	BB	BB	NA	BB	BB	NA	DD	DD	DD	DD	NA	NA	BB	BB	DD	DD	BB	DD	DD	NA	NA	bn	NA	DD	NA	NA	DD	NA	NA	NA	BB
chr18_41129162_41129177	DD	DD	BB	DD	BB	DD	DD	DD	DD	DD	BB	DD	DD	BB	DD	BB	DD	BB	BB	BB	BB	BB	BB	DD	DD	DD	DD	DD	BB	DD	BB	BB	DD	DD	BB	DD	DD	DD	DD	BB	BB	DD	DD	BB	DD	DD	DD	DD	BB
chr18_41138853_41138882	DD	DD	BB	DD	BB	DD	DD	DD	DD	DD	BB	DD	DD	BB	DD	BB	DD	BB	BB	BB	BB	BB	BB	DD	DD	DD	DD	DD	BB	DD	BB	BB	DD	DD	BB	DD	DD	DD	DD	BB	BB	DD	DD	BB	DD	DD	DD	DD	BB
chr18_41163779_41163820	DD	NA	NA	DD	bd	DD	DD	DD	DD	DD	BB	DD	NA	NN	NA	BB	DD	BB	bn	BB	BB	BB	BB	DD	DD	DD	DD	DD	BB	NA	BB	BB	DD	DD	BB	DD	DD	DD	DD	BB	BB	DD	DD	BB	NA	NA	DD	DD	bn
chr18_41190276_41190287	df	df	FF	df	FF	df	df	df	df	df	FF	df	df	FF	df	FF	df	FF	FF	FF	FF	FF	FF	df	df	df	df	df	FF	df	FF	FF	df	df	FF	df	df	df	df	FF	FF	df	DD	FF	df	df	df	df	FF
chr18_41206857_41206900	DD	DD	BB	DD	BB	DD	DD	DD	DD	DD	BB	DD	DD	BB	DD	BB	bd	BB	BB	BB	BB	BB	BB	NA	DD	DD	DD	DD	BB	DD	BB	NA	DD	bd	BB	DD	DD	NA	DD	BB	BB	NA	DD	BB	NN	NA	DD	dn	BB
chr18_41222944_41222969	DD	dn	BB	DD	BB	DD	DD	DD	DD	DD	BB	DD	DD	BB	DD	BB	DD	BB	BB	BB	BB	BB	BB	DD	DD	DD	DD	DD	BB	DD	BB	BB	DD	DD	BB	DD	DD	DD	DD	BB	BB	DD	DD	BB	DD	DD	DD	DD	BB
chr18_41230344_41230363	DD	DD	BB	DD	BB	DD	DD	DD	DD	DD	BB	DD	DD	BB	DD	BB	DD	BB	BB	BB	BB	BB	BB	DD	DD	DD	DD	DD	BB	DD	BB	BB	DD	DD	BB	DD	DD	DD	DD	BB	BB	DD	DD	BB	DD	DD	DD	DD	BB
chr18_41236008_41236021	dd	dd	BB	dd	BB	dd	DD	dd	dd	dd	BB	dd	dd	BB	dd	BB	dd	BB	BB	BB	BB	BB	BB	dd	dd	dd	dd	DD	BB	dd	BB	BB	DD	dd	BB	dd	dd	dd	dd	BB	BB	dd	DD	BB	dd	dd	dd	dd	BB
chr18_41238732_41238749	DD	DD	BB	DD	BB	DD	DD	DD	DD	DD	BB	DD	DD	BB	DD	BB	DD	BB	BB	BB	BB	BB	BB	DD	DD	DD	DD	DD	BB	DD	BB	BB	DD	DD	BB	DD	DD	DD	DD	BB	BB	DD	DD	BB	DD	DD	DD	DD	BB
chr18_41258558_41258575	DD	DD	BB	DD	BB	DD	DD	DD	DD	DD	BB	DD	DD	BB	DD	BB	DD	BB	BB	BB	BB	BB	BB	DD	DD	DD	DD	DD	BB	DD	BB	BB	DD	DD	BB	DD	DD	DD	DD	BB	BB	DD	DD	BB	DD	DD	DD	DD	BB
chr18_41282923_41282942	DD	DD	BB	DD	BB	DD	DD	DD	DD	DD	BB	DD	DD	BB	DD	BB	DD	BB	BB	BB	BB	BB	BB	DD	DD	DD	DD	DD	BB	DD	BB	BB	DD	DD	BB	DD	DD	DD	DD	BB	BB	DD	DD	BB	DD	DD	DD	DD	BB
chr18_41292229_41292250	DD	DD	BB	DD	BB	DD	DD	dn	DD	DD	BB	DD	DD	BB	DD	BB	DD	BB	BB	BB	BB	BB	BB	DD	DD	DD	DD	DD	BB	DD	BB	BB	DD	DD	BB	DD	DD	DD	DD	BB	BB	DD	DD	BB	DD	DD	DD	DD	bn
chr18_41313915_41313926	DD	DD	BB	DD	BB	DD	DD	DD	DD	DD	BB	DD	DD	BB	DD	BB	DD	BB	BB	BB	BB	BB	BB	DD	DD	DD	DD	DD	BB	DD	BB	BB	DD	DD	BB	DD	DD	DD	DD	BB	BB	DD	DD	BB	DD	DD	DD	DD	BB
chr18_41314258_41314269	FF	FF	FF	FF	NN	FF	FF	FF	FF	FF	FF	FF	FF	FF	FF	FF	FF	FF	FF	FF	FF	FF	FF	FF	FF	FF	FF	FF	FF	FF	FF	FF	FF	FF	FF	FF	FF	FF	FF	FF	NA	FF	FF	FF	FF	FF	FF	FF	FF
chr18_41315136_41315157	DD	DD	BB	DD	BB	DD	DD	DD	DD	DD	BB	DD	DD	bn	DD	BB	DD	BB	BB	BB	BB	BB	BB	DD	DD	DD	DD	DD	BB	DD	BB	BB	DD	DD	BB	DD	DD	DD	DD	BB	BB	DD	DD	BB	DD	DD	DD	DD	BB
chr18_41321959_41321994	DD	DD	BB	DD	BB	DD	DD	DD	DD	DD	BB	DD	DD	BB	DD	BB	DD	bn	BB	bn	BB	BB	BB	DD	DD	DD	DD	DD	BB	DD	BB	BB	DD	DD	BB	DD	DD	DD	DD	BB	BB	DD	DD	bn	DD	DD	DD	DD	BB
chr18_41329454_41329477	DD	DD	BB	DD	BB	DD	DD	DD	DD	DD	BB	DD	DD	BB	DD	BB	DD	BB	BB	BB	BB	BB	BB	DD	DD	DD	DD	DD	BB	DD	BB	BB	DD	DD	BB	DD	DD	DD	DD	BB	BB	DD	DD	BB	DD	DD	DD	DD	BB
chr18_41349690_41349741	BB	DD	BB	DD	NA	DD	DD	DD	DD	NA	BB	NA	DD	bd	NN	BB	DD	NA	BB	BB	NA	BB	NA	NA	DD	DD	DD	DD	BB	NA	BB	NA	DD	DD	BB	NA	DD	DD	NA	BB	NA	DD	DD	BB	DD	DD	DD	NA	BB
chr18_41376549_41376568	df	df	FF	df	FF	df	df	df	df	df	FF	df	df	FF	df	FF	df	FF	FF	FF	FF	FF	FF	df	df	df	df	df	FF	df	FF	FF	df	df	FF	df	df	df	df	FF	FF	df	df	FF	df	df	df	df	FF
chr18_41390131_41390182	DD	DD	NA	DD	UU	DD	DD	DD	DD	DD	UU	DD	DD	UU	DD	UU	DD	UU	UU	UU	UU	UU	UU	DD	DD	DD	DD	DD	UU	DD	UU	UU	DD	DD	NA	du	DD	DD	DD	UU	UU	DD	DD	NA	DD	DD	DD	DD	UU
chr18_41397876_41397919	DD	NA	BB	DD	BB	DD	DD	DD	DD	DD	BB	DD	DD	BB	NN	BB	DD	BB	BB	NA	BB	BB	BB	NA	NN	NA	DD	DD	BB	DD	BB	BB	DD	DD	BB	DD	DD	DD	DD	NA	NA	DD	DD	BB	DD	DD	DD	DD	BB
chr18_41412178_41412213	DD	DD	BB	DD	BB	DD	DD	DD	DD	dn	BB	DD	DD	BB	DD	NA	DD	BB	BB	BB	BB	BB	BB	DD	DD	DD	DD	DD	BB	DD	BB	BB	DD	DD	BB	DD	DD	DD	NA	BB	BB	DD	DD	BB	DD	NA	DD	DD	BB
chr18_41418682_41418708	DD	dd	BB	bd	BB	bd	dd	dd	dd	dd	BB	dd	dd	BB	dd	BB	DD	BB	BB	BB	DD	BB	BB	dd	DD	dd	dd	DD	BB	dd	BB	BB	dd	dd	BB	dd	dd	bd	bd	BB	BB	bd	DD	BB	bd	dd	dd	dd	BB
chr18_41435728_41435743	DD	DD	BB	DD	BB	DD	DD	DD	DD	DD	BB	DD	DD	BB	DD	BB	DD	BB	BB	BB	BB	BB	BB	DD	DD	DD	DD	DD	BB	DD	BB	BB	DD	DD	BB	DD	DD	DD	DD	BB	BB	DD	DD	BB	DD	DD	DD	DD	BB
chr18_41443942_41443981	FF	FF	FF	fn	FF	FF	FF	FF	FF	FF	FF	FF	FF	FF	FF	NA	FF	FF	FF	FF	FF	FF	FF	FF	FF	FF	FF	FF	FF	FF	FF	FF	FF	FF	FF	FF	FF	NA	FF	FF	FF	FF	FF	FF	FF	FF	NA	FF	FF
chr18_41452567_41452578	DD	DD	BB	DD	BB	DD	DD	DD	DD	DD	BB	DD	DD	BB	DD	BB	DD	BB	BB	BB	BB	BB	BB	DD	DD	DD	DD	DD	BB	DD	BB	BB	DD	DD	BB	DD	DD	DD	DD	BB	BB	DD	DD	BB	DD	DD	DD	DD	BB
chr18_41462556_41462569	DD	DD	BB	DD	BB	DD	DD	DD	DD	DD	BB	DD	DD	BB	DD	BB	DD	BB	BB	BB	BB	BB	BB	DD	DD	DD	DD	DD	BB	DD	BB	BB	DD	DD	BB	DD	DD	DD	DD	BB	BB	DD	DD	BB	DD	DD	DD	DD	BB
chr18_41530330_41530351	DD	DD	BB	DD	BB	DD	DD	DD	DD	DD	BB	DD	DD	BB	DD	BB	DD	BB	BB	BB	BB	BB	BB	DD	DD	DD	DD	DD	BB	DD	BB	BB	DD	DD	BB	DD	DD	DD	DD	BB	BB	DD	DD	BB	DD	DD	DD	DD	BB
chr18_41532539_41532574	DD	dn	BB	NA	BB	DD	DD	DD	NA	DD	BB	DD	NA	BB	DD	BB	DD	BB	BB	NN	BB	BB	BB	DD	DD	DD	DD	DD	BB	DD	BB	BB	DD	NA	BB	NA	DD	DD	DD	BB	BB	DD	DD	BB	NA	DD	DD	DD	NA
chr18_41544293_41544310	DD	dd	BB	dd	BB	dd	DD	dd	dd	dd	BB	dd	dd	BB	dd	BB	DD	BB	BB	BB	BB	BB	BB	dd	DD	dd	DD	dd	BB	DD	BB	BB	dd	dd	BB	dd	dd	dd	dd	bn	BB	DD	dd	BB	DD	dd	dd	DD	BB
chr18_41546968_41547007	DD	DD	BB	DD	BB	DD	DD	DD	DD	DD	BB	DD	DD	BB	DD	BB	DD	BB	BB	BB	BB	BB	BB	DD	DD	DD	DD	DD	BB	DD	BB	BB	DD	DD	BB	DD	DD	DD	DD	BB	BB	DD	DD	BB	DD	DD	DD	DD	BB
chr18_41561439_41561468	DD	DD	bn	DD	BB	DD	DD	DD	DD	DD	BB	DD	DD	BB	DD	BB	DD	BB	BB	BB	BB	BB	BB	DD	DD	DD	DD	DD	BB	DD	BB	BB	DD	DD	BB	DD	DD	DD	DD	BB	BB	DD	DD	BB	DD	DD	DD	DD	BB
chr18_41575171_41575186	dd	DD	BB	DD	BB	DD	dd	dd	dd	dd	BB	DD	DD	BB	DD	BB	dd	BB	BB	BB	BB	BB	BB	DD	dd	DD	DD	DD	BB	DD	BB	BB	dd	DD	BB	dd	dd	dd	dd	BB	BB	dd	dd	BB	dd	dd	dd	dd	BB
chr18_41588711_41588740	DD	DD	BB	DD	BB	dn	DD	DD	DD	DD	BB	DD	DD	BB	DD	BB	DD	BB	BB	BB	BB	BB	BB	DD	DD	DD	DD	DD	BB	DD	BB	BB	DD	DD	BB	DD	DD	DD	DD	BB	BB	DD	DD	BB	DD	DD	DD	DD	BB
chr18_41589028_41589048	DD	DD	BB	DD	BB	DD	DD	DD	DD	DD	BB	DD	DD	BB	DD	BB	DD	BB	BB	BB	BB	BB	BB	DD	DD	DD	DD	DD	BB	DD	BB	BB	DD	DD	BB	DD	DD	DD	DD	BB	BB	DD	DD	BB	DD	DD	DD	DD	BB
chr18_41601593_41601604	DD	DD	BB	DD	BB	DD	DD	DD	DD	DD	BB	DD	DD	BB	DD	BB	DD	BB	BB	BB	BB	BB	BB	DD	DD	DD	DD	DD	BB	DD	BB	BB	DD	DD	BB	DD	DD	DD	DD	BB	BB	DD	DD	BB	DD	DD	DD	DD	BB
chr18_41610600_41610641	DD	DD	bn	NA	BB	DD	DD	DD	DD	DD	NA	DD	NA	NA	DD	BB	DD	NA	BB	BB	BB	NA	BB	DD	DD	DD	DD	DD	BB	DD	BB	BB	DD	DD	bn	DD	DD	DD	DD	BB	NN	DD	DD	BB	DD	DD	NA	DD	BB
chr18_41706081_41706096	DD	DD	BB	DD	BB	DD	DD	DD	DD	DD	BB	DD	DD	BB	DD	BB	DD	BB	BB	BB	BB	BB	BB	DD	DD	DD	DD	DD	BB	DD	BB	BB	DD	DD	BB	DD	DD	DD	DD	BB	BB	DD	DD	BB	DD	DD	DD	DD	BB
chr18_4178193_4178236	FF	FF	FF	FF	FF	NA	FF	FF	FF	FF	FF	FF	FF	FF	FF	FF	FF	FF	FF	FF	FF	FF	FF	FF	FF	FF	FF	FF	FF	FF	FF	FF	FF	FF	FF	fn	FF	FF	FF	FF	FF	FF	FF	FF	FF	FF	FF	FF	FF
chr18_41815965_41816016	NN	NA	BB	NA	NA	DD	NA	NA	NA	NA	NA	DD	DD	BB	NN	BB	dn	BB	BB	BB	BB	BB	BB	NA	dn	DD	DD	NA	BB	DD	BB	BB	dn	NA	NA	BB	BB	NA	DD	BB	BB	DD	DD	BB	DD	DD	NN	DD	BB
chr18_41816067_41816096	NA	FF	FF	FF	FF	NA	FF	FF	NA	FF	FF	FF	FF	FF	FF	FF	FF	FF	FF	FF	FF	FF	FF	FF	FF	FF	FF	NA	FF	FF	FF	NA	FF	FF	FF	FF	FF	NN	FF	NA	FF	FF	FF	FF	FF	FF	FF	FF	FF
chr18_41882184_41882243	dd	dd	BB	dd	BB	dd	dd	dd	dd	dd	BB	dd	bd	BB	dd	BB	dd	BB	BB	BB	BB	BB	BB	dd	dd	dd	dd	dd	BB	dd	BB	bd	dd	dd	BB	BB	BB	dd	dd	BB	BB	dd	dd	BB	dd	dd	dd	dd	BB
chr18_41967924_41967958	NA	DD	NN	NA	BB	DD	NA	DD	NA	NA	NN	DD	DD	BB	NA	BB	DD	BB	BB	BB	BB	BB	BB	DD	DD	NA	NA	DD	BB	DD	BB	BB	NA	DD	BB	BB	BB	NA	DD	BB	BB	DD	DD	BB	DD	NA	DD	NA	BB
chr18_41970975_41970992	DD	DD	BB	DD	BB	DD	DD	DD	DD	DD	BB	DD	DD	BB	DD	BB	DD	BB	BB	BB	BB	BB	BB	DD	DD	DD	DD	DD	BB	DD	BB	BB	DD	DD	BB	BB	BB	DD	DD	BB	BB	DD	DD	BB	DD	DD	DD	DD	BB
chr18_41975075_41975098	DD	DD	BB	DD	BB	DD	DD	DD	DD	DD	BB	DD	DD	BB	DD	BB	DD	BB	BB	BB	BB	BB	BB	DD	DD	DD	dn	DD	BB	DD	BB	BB	DD	DD	BB	BB	BB	DD	DD	BB	BB	DD	DD	BB	DD	DD	DD	DD	BB
chr18_41989049_41989066	DD	DD	BB	DD	BB	DD	DD	DD	DD	DD	BB	DD	DD	BB	DD	BB	DD	BB	BB	BB	BB	BB	BB	DD	DD	DD	DD	DD	BB	DD	BB	BB	DD	bd	BB	BB	BB	DD	DD	BB	BB	DD	DD	BB	DD	DD	DD	DD	BB
chr18_41991421_41991464	DD	DD	BB	DD	NA	DD	DD	NA	NA	NA	BB	DD	NA	BB	NA	BB	DD	BB	BB	BB	NA	BB	NA	DD	DD	NA	DD	DD	BB	NA	NA	NA	DD	DD	BB	bn	BB	DD	DD	NA	bn	DD	DD	BB	DD	DD	DD	DD	BB
chr18_41995573_41995608	DD	DD	BB	DD	BB	DD	bd	DD	DD	DD	BB	DD	DD	BB	DD	BB	dn	BB	bn	BB	BB	BB	BB	DD	DD	DD	DD	dn	bn	DD	bn	BB	DD	DD	BB	BB	BB	dn	DD	BB	bn	DD	DD	BB	DD	DD	DD	DD	BB
chr18_42024498_42024525	DD	NA	BB	DD	BB	DD	NA	DD	DD	dn	BB	NA	NA	BB	DD	BB	NA	BB	BB	BB	BB	BB	BB	DD	DD	NA	DD	NA	BB	DD	BB	BB	dn	NA	BB	BB	BB	DD	NA	BB	NA	DD	NN	BB	DD	NA	DD	DD	BB
chr18_42076014_42076063	NA	DD	BB	DD	NA	DD	DD	DD	DD	DD	NA	NA	DD	NA	NA	BB	DD	BB	BB	BB	NA	BB	BB	DD	NA	NA	DD	DD	BB	DD	BB	BB	DD	NA	NA	BB	BB	DD	DD	NA	NA	NA	DD	NA	DD	DD	NA	DD	BB
chr18_42090270_42090283	DD	DD	BB	DD	BB	DD	DD	DD	DD	DD	BB	DD	DD	BB	DD	BB	DD	BB	BB	BB	BB	BB	BB	DD	DD	DD	DD	DD	BB	DD	BB	BB	DD	DD	BB	BB	BB	DD	DD	BB	BB	DD	DD	BB	DD	DD	DD	DD	BB
chr18_42090596_42090655	DD	DD	BB	DD	BB	DD	DD	DD	DD	DD	BB	DD	DD	BB	DD	BB	DD	BB	BB	BB	BB	BB	BB	DD	DD	dn	DD	DD	BB	DD	BB	BB	DD	DD	BB	BB	BB	DD	DD	BB	BB	DD	DD	BB	DD	DD	DD	DD	BB
chr18_42114399_42114438	DD	DD	BB	DD	BB	DD	DD	DD	DD	DD	BB	DD	DD	BB	DD	BB	DD	BB	BB	BB	BB	BB	BB	DD	DD	DD	DD	DD	BB	DD	BB	BB	DD	DD	BB	BB	BB	DD	DD	BB	BB	DD	DD	BB	DD	DD	DD	DD	BB
chr18_42138309_42138332	DD	DD	BB	DD	BB	DD	DD	DD	DD	DD	BB	DD	DD	BB	DD	BB	DD	BB	BB	BB	BB	BB	BB	DD	DD	DD	DD	DD	BB	DD	BB	BB	DD	DD	BB	BB	BB	DD	DD	bn	BB	DD	DD	BB	DD	DD	DD	DD	BB
chr18_42158983_42159027	FF	FF	FF	FF	FF	FF	FF	FF	FF	FF	NA	FF	FF	FF	FF	FF	FF	FF	FF	FF	FF	NA	FF	FF	FF	FF	FF	FF	FF	FF	FF	FF	FF	FF	FF	FF	FF	FF	FF	FF	FF	FF	FF	FF	FF	FF	FF	FF	NA
chr18_42231420_42231451	DD	DD	BB	DD	BB	DD	DD	DD	DD	DD	BB	DD	DD	BB	DD	BB	DD	BB	BB	BB	BB	BB	BB	DD	DD	DD	DD	DD	BB	DD	BB	BB	DD	DD	BB	BB	BB	DD	DD	BB	BB	DD	DD	BB	DD	dn	DD	DD	BB
chr18_42247578_42247605	DD	DD	BB	DD	BB	DD	DD	DD	DD	DD	BB	DD	DD	BB	DD	BB	DD	BB	BB	BB	BB	BB	BB	DD	DD	DD	DD	DD	BB	DD	BB	BB	DD	DD	BB	BB	BB	DD	DD	BB	BB	DD	DD	BB	DD	DD	DD	DD	BB
chr18_42255749_42255768	DD	DD	BB	DD	BB	DD	DD	DD	DD	DD	BB	DD	DD	BB	DD	BB	DD	BB	BB	BB	BB	BB	BB	DD	DD	DD	DD	DD	BB	DD	BB	BB	DD	DD	BB	BB	BB	DD	DD	BB	BB	DD	DD	BB	DD	DD	DD	DD	BB
chr18_42256274_42256293	DD	DD	BB	DD	BB	DD	DD	DD	DD	DD	BB	DD	DD	BB	DD	BB	DD	BB	BB	BB	BB	BB	BB	DD	DD	DD	DD	DD	BB	DD	BB	BB	DD	DD	BB	BB	BB	DD	DD	BB	BB	DD	DD	BB	DD	DD	DD	DD	BB
chr18_42261258_42261273	DD	DD	BB	DD	BB	DD	DD	DD	DD	DD	BB	DD	DD	BB	DD	BB	DD	BB	BB	BB	BB	BB	BB	DD	DD	DD	DD	DD	BB	DD	BB	BB	DD	DD	BB	BB	BB	DD	DD	BB	BB	DD	DD	BB	DD	DD	DD	DD	BB
chr18_42283359_42283406	DD	DD	NA	DD	dn	DD	DD	DD	DD	DD	BB	DD	DD	BB	DD	BB	DD	NA	BB	BB	NN	BB	NA	DD	DD	DD	DD	DD	NA	DD	BB	BB	NA	DD	BB	bn	NA	DD	DD	NA	BB	DD	NA	BB	DD	DD	NA	DD	NA
chr18_42310221_42310260	FF	FF	FF	NA	FF	FF	NA	NA	FF	FF	FF	FF	FF	FF	FF	FF	FF	FF	FF	FF	FF	FF	NA	NA	FF	NA	FF	FF	FF	NA	FF	FF	FF	FF	FF	FF	FF	FF	NA	FF	NA	FF	FF	FF	NA	NA	FF	FF	NN
chr18_42310447_42310486	df	df	FF	df	FF	df	df	DD	df	DD	FF	df	df	FF	df	FF	df	FF	FF	FF	FF	FF	FF	DD	DD	df	DD	DD	FF	df	FF	FF	DD	DD	FF	FF	FF	df	df	FF	FF	df	DD	FF	df	df	df	df	FF
chr18_42326880_42326914	FF	FF	FF	FF	FF	NA	FF	FF	FF	FF	FF	FF	FF	FF	FF	FF	FF	FF	FF	FF	FF	FF	FF	NA	FF	FF	FF	FF	FF	NN	FF	FF	FF	FF	FF	FF	FF	FF	FF	FF	NA	FF	FF	FF	FF	FF	FF	NA	FF
chr18_4236858_4236885	BB	DD	DD	DD	BB	DD	DD	BB	DD	BB	DD	DD	BB	BB	DD	DD	DD	DD	DD	DD	DD	BB	BB	BB	DD	DD	DD	DD	BB	DD	BB	BB	DD	DD	BB	BB	BB	DD	DD	DD	BB	DD	BB	BB	BB	DD	DD	DD	BB
chr18_42416033_42416050	DD	DD	BB	DD	BB	DD	DD	DD	DD	DD	BB	DD	DD	BB	DD	BB	DD	BB	BB	BB	BB	BB	BB	DD	DD	DD	DD	DD	BB	DD	BB	BB	DD	DD	BB	BB	BB	DD	DD	BB	BB	DD	DD	BB	DD	DD	DD	DD	BB
chr18_42416266_42416289	DD	DD	BB	DD	BB	DD	DD	dn	DD	DD	BB	DD	DD	BB	DD	BB	DD	BB	BB	BB	BB	BB	BB	DD	DD	DD	DD	DD	BB	DD	BB	BB	DD	DD	BB	BB	BB	DD	DD	BB	BB	DD	DD	BB	DD	DD	DD	DD	BB
chr18_42447661_42447684	DD	DD	BB	DD	BB	DD	DD	DD	DD	DD	BB	DD	DD	BB	DD	BB	DD	BB	BB	BB	BB	BB	BB	DD	DD	DD	DD	DD	BB	DD	BB	BB	DD	DD	BB	BB	BB	DD	DD	BB	BB	DD	DD	BB	DD	DD	DD	DD	BB
chr18_42454861_42454896	DD	DD	BB	DD	BB	DD	DD	DD	DD	DD	BB	DD	DD	BB	DD	BB	DD	BB	BB	BB	BB	BB	BB	DD	DD	DD	DD	DD	BB	DD	BB	BB	DD	DD	BB	BB	BB	DD	DD	BB	BB	DD	DD	BB	DD	DD	DD	DD	BB
chr18_42455128_42455163	DD	DD	BB	DD	BB	DD	DD	DD	DD	DD	BB	DD	DD	BB	DD	BB	DD	BB	BB	BB	BB	BB	BB	DD	DD	DD	DD	DD	BB	DD	BB	BB	DD	DD	BB	BB	BB	DD	DD	BB	BB	DD	DD	BB	DD	DD	DD	DD	BB
chr18_42488391_42488410	DD	DD	BB	DD	BB	DD	DD	DD	DD	DD	BB	DD	DD	BB	DD	BB	DD	BB	BB	BB	BB	BB	BB	DD	DD	DD	DD	DD	BB	DD	BB	BB	DD	DD	BB	BB	BB	DD	DD	BB	BB	DD	DD	BB	DD	DD	DD	DD	BB
chr18_42488606_42488657	nn	NN	NA	NA	FF	FF	NN	FF	FF	fn	FF	NN	FF	NA	NN	FF	FF	fn	NA	NA	FF	FF	FF	NN	FF	NN	NN	FF	NA	NA	NN	FF	FF	FF	FF	FF	FF	FF	NN	FF	NA	FF	FF	FF	NN	NA	NN	NA	FF
chr18_42496292_42496315	DD	DD	BB	DD	BB	DD	DD	DD	DD	DD	BB	DD	DD	BB	DD	BB	DD	BB	BB	BB	BB	BB	BB	DD	DD	DD	DD	DD	BB	DD	BB	BB	DD	DD	BB	BB	BB	DD	DD	BB	BB	DD	DD	BB	DD	DD	DD	DD	BB
chr18_42503667_42503680	DD	DD	BB	DD	BB	DD	DD	DD	DD	DD	BB	DD	DD	BB	DD	BB	DD	BB	BB	BB	BB	BB	BB	DD	DD	DD	DD	DD	BB	DD	BB	BB	DD	DD	BB	BB	BB	DD	DD	BB	BB	DD	DD	BB	DD	DD	DD	DD	BB
chr18_42507417_42507436	DD	DD	BB	DD	BB	DD	DD	DD	DD	DD	BB	DD	DD	BB	DD	BB	DD	BB	BB	BB	BB	BB	BB	DD	DD	DD	DD	DD	BB	DD	BB	BB	DD	DD	BB	BB	BB	DD	DD	BB	BB	DD	DD	BB	DD	DD	DD	DD	BB
chr18_42507814_42507829	DD	DD	BB	DD	BB	DD	DD	DD	DD	DD	BB	DD	DD	BB	DD	BB	DD	BB	BB	BB	BB	BB	BB	DD	DD	DD	DD	DD	BB	DD	BB	BB	DD	DD	BB	BB	BB	DD	DD	BB	BB	DD	DD	BB	DD	DD	DD	DD	BB
chr18_42534012_42534035	DD	DD	BB	DD	BB	DD	DD	DD	DD	DD	BB	DD	DD	BB	DD	BB	DD	BB	BB	BB	BB	BB	BB	DD	DD	DD	DD	DD	BB	DD	BB	BB	DD	DD	BB	BB	BB	DD	DD	BB	BB	DD	DD	BB	DD	DD	DD	DD	BB
chr18_42585100_42585119	DD	DD	BB	DD	BB	DD	DD	DD	DD	DD	BB	DD	DD	BB	DD	BB	DD	BB	BB	BB	BB	BB	BB	DD	DD	DD	DD	DD	BB	DD	BB	BB	DD	DD	BB	BB	BB	DD	DD	BB	BB	DD	DD	BB	DD	DD	DD	DD	BB
chr18_42617893_42617925	DD	DD	BB	DD	BB	DD	DD	DD	DD	DD	BB	DD	DD	BB	DD	BB	DD	BB	BB	BB	BB	BB	BB	DD	DD	DD	DD	DD	BB	DD	BB	BB	DD	DD	BB	BB	BB	DD	DD	BB	BB	DD	DD	BB	DD	DD	DD	DD	BB
chr18_42633304_42633357	DD	DD	BB	DD	BB	DD	DD	DD	DD	DD	BB	DD	DD	BB	DD	BB	DD	BB	BB	BB	BB	BB	BB	DD	DD	DD	DD	DD	BB	DD	BB	BB	DD	DD	BB	BB	BB	DD	DD	BB	BB	DD	DD	BB	DD	DD	DD	DD	BB
chr18_42649011_42649040	FF	FF	FF	NA	FF	FF	FF	FF	FF	FF	FF	FF	NA	FF	FF	FF	NN	FF	NA	FF	FF	FF	FF	FF	NA	FF	FF	FF	FF	FF	FF	FF	FF	FF	FF	FF	FF	FF	FF	FF	FF	FF	FF	FF	FF	FF	FF	FF	FF
chr18_42649895_42649948	FF	fn	NA	FF	NA	fn	FF	FF	FF	FF	FF	FF	FF	FF	FF	FF	NA	FF	FF	FF	NN	FF	NN	FF	FF	FF	FF	FF	FF	FF	NA	FF	FF	FF	FF	NA	FF	FF	NA	FF	FF	NA	FF	FF	FF	FF	NA	FF	NA
chr18_42665691_42665728	DD	DD	BB	DD	BB	DD	DD	DD	DD	DD	BB	DD	DD	BB	DD	BB	DD	BB	BB	BB	BB	BB	BB	DD	DD	DD	DD	DD	BB	DD	BB	BB	DD	DD	BB	BB	BB	DD	DD	BB	bn	DD	DD	BB	DD	dn	DD	DD	BB
chr18_42707976_42708007	DD	DD	BB	DD	BB	DD	DD	DD	DD	DD	BB	DD	DD	BB	DD	BB	DD	BB	BB	BB	BB	BB	BB	DD	DD	DD	DD	DD	BB	DD	BB	BB	DD	DD	BB	BB	BB	DD	DD	BB	BB	DD	DD	BB	DD	DD	DD	DD	BB
chr18_42732491_42732526	DD	DD	BB	DD	BB	DD	DD	DD	DD	DD	BB	DD	DD	BB	DD	BB	DD	BB	BB	BB	BB	BB	BB	DD	DD	DD	DD	DD	BB	DD	BB	BB	DD	bd	BB	BB	BB	DD	DD	BB	BB	DD	DD	BB	DD	DD	DD	DD	BB
chr18_42753941_42753984	NA	FF	FF	FF	FF	FF	FF	FF	FF	FF	FF	FF	FF	FF	NA	FF	FF	FF	FF	FF	NA	FF	FF	NA	FF	FF	FF	FF	FF	FF	FF	NA	NA	FF	FF	fn	FF	FF	FF	FF	FF	FF	NA	FF	FF	FF	FF	FF	FF
chr18_42934088_42934107	DD	DD	BB	DD	BB	DD	DD	DD	DD	DD	BB	DD	DD	BB	DD	BB	DD	BB	BB	BB	BB	BB	BB	DD	DD	DD	DD	DD	BB	DD	BB	BB	DD	DD	BB	BB	BB	DD	DD	BB	BB	DD	DD	BB	DD	DD	DD	DD	BB
chr18_42942507_42942554	FF	NN	NN	NA	FF	NN	NN	NN	NN	nn	NA	NN	NN	NN	NA	FF	NA	FF	FF	FF	FF	FF	FF	NN	NN	NA	FF	FF	FF	FF	FF	FF	NA	FF	FF	NA	FF	FF	FF	FF	NA	NA	NA	FF	FF	NA	FF	NA	FF
chr18_42948890_42948901	DD	DD	BB	DD	BB	DD	DD	DD	DD	DD	BB	DD	DD	BB	DD	BB	DD	BB	BB	BB	BB	BB	BB	DD	DD	DD	DD	DD	BB	DD	BB	BB	DD	DD	BB	BB	BB	DD	DD	BB	BB	DD	DD	BB	DD	DD	DD	DD	BB
chr18_42988364_42988383	dn	DD	BB	dn	BB	DD	DD	DD	DD	DD	BB	DD	DD	BB	DD	BB	dn	BB	BB	BB	BB	BB	BB	DD	DD	DD	DD	dn	BB	DD	BB	BB	DD	dn	BB	BB	BB	DD	DD	BB	BB	DD	BB	BB	DD	DD	DD	DD	BB
chr18_43012973_43013004	DD	DD	BB	DD	BB	DD	DD	DD	DD	DD	BB	DD	DD	BB	DD	BB	DD	BB	BB	BB	BB	BB	BB	DD	DD	DD	DD	DD	BB	DD	BB	BB	DD	DD	BB	BB	BB	DD	dn	BB	BB	DD	BB	BB	DD	DD	DD	DD	BB
chr18_43039859_43039902	DD	DD	BB	DD	BB	DD	DD	DD	DD	DD	BB	DD	DD	BB	DD	BB	DD	BB	BB	BB	BB	BB	BB	DD	DD	DD	DD	DD	BB	DD	BB	BB	DD	DD	BB	BB	BB	DD	DD	BB	BB	DD	BB	BB	DD	DD	DD	DD	BB
chr18_43087388_43087423	DD	DD	BB	DD	BB	NN	NA	DD	DD	DD	BB	DD	DD	BB	DD	BB	DD	BB	BB	BB	NA	BB	BB	DD	DD	NA	DD	DD	BB	DD	BB	BB	DD	DD	BB	BB	BB	DD	DD	BB	NA	DD	BB	BB	DD	DD	DD	DD	BB
chr18_43089834_43089878	NA	DD	BB	DD	BB	DD	DD	DD	DD	DD	BB	DD	DD	BB	DD	BB	DD	BB	BB	BB	NA	NA	BB	DD	DD	NA	DD	DD	BB	DD	BB	BB	NA	DD	BB	BB	BB	NA	DD	BB	NA	DD	BB	BB	DD	DD	DD	DD	NN
chr18_43097654_43097698	FF	FF	FF	FF	FF	FF	FF	FF	FF	FF	FF	FF	FF	FF	FF	NA	FF	FF	FF	FF	FF	FF	FF	FF	FF	FF	FF	FF	FF	FF	FF	FF	FF	FF	FF	FF	FF	FF	FF	FF	NA	fn	FF	FF	FF	FF	FF	FF	FF
chr18_43129991_43130002	DD	DD	BB	DD	BB	DD	DD	DD	DD	DD	BB	DD	DD	BB	DD	BB	DD	BB	BB	BB	BB	BB	BB	DD	DD	DD	DD	DD	BB	DD	BB	BB	DD	DD	BB	DD	DD	DD	DD	BB	BB	DD	BB	BB	DD	DD	DD	DD	BB
chr18_43156318_43156331	DD	DD	BB	DD	BB	DD	DD	DD	DD	DD	BB	DD	DD	BB	DD	BB	DD	BB	BB	BB	BB	BB	BB	DD	DD	DD	DD	DD	BB	DD	BB	BB	DD	DD	BB	DD	DD	DD	DD	BB	BB	DD	BB	BB	DD	DD	DD	DD	BB
chr18_43181722_43181742	DD	DD	BB	DD	BB	DD	DD	DD	DD	DD	BB	DD	DD	BB	DD	BB	DD	BB	BB	BB	BB	BB	BB	DD	DD	DD	DD	DD	BB	DD	BB	BB	DD	DD	BB	DD	DD	DD	DD	BB	BB	DD	BB	BB	DD	DD	DD	DD	BB
chr18_43189154_43189189	DD	DD	BB	DD	BB	DD	DD	DD	DD	DD	BB	DD	DD	BB	DD	BB	DD	BB	BB	BB	nn	BB	BB	DD	DD	DD	DD	DD	BB	DD	BB	BB	DD	DD	BB	DD	DD	DD	DD	bn	BB	DD	BB	BB	DD	DD	DD	DD	BB
chr18_43196336_43196355	DD	DD	BB	DD	BB	DD	DD	DD	DD	DD	BB	DD	DD	BB	DD	BB	DD	BB	BB	BB	BB	BB	BB	DD	DD	DD	DD	DD	BB	DD	BB	BB	DD	DD	BB	DD	DD	DD	DD	BB	BB	DD	BB	BB	DD	DD	DD	DD	BB
chr18_43204879_43204898	DD	DD	BB	DD	BB	DD	DD	DD	DD	DD	BB	DD	DD	BB	DD	BB	DD	BB	BB	BB	BB	BB	BB	DD	DD	DD	DD	DD	BB	DD	bn	BB	DD	DD	BB	DD	DD	DD	DD	BB	BB	DD	BB	BB	DD	DD	DD	DD	BB
chr18_43255118_43255157	DD	DD	DD	DD	BB	DD	DD	DD	DD	DD	BB	bd	DD	BB	DD	BB	DD	BB	BB	BB	BB	BB	BB	DD	DD	DD	DD	DD	bn	DD	BB	BB	DD	DD	BB	DD	DD	DD	DD	BB	BB	DD	BB	BB	DD	DD	DD	DD	BB
chr18_43268945_43268979	DD	DD	BB	DD	BB	DD	DD	DD	DD	DD	BB	DD	DD	BB	DD	BB	DD	BB	BB	BB	BB	BB	BB	DD	DD	DD	DD	DD	BB	DD	BB	BB	DD	DD	BB	DD	DD	DD	DD	BB	BB	DD	BB	BB	DD	DD	DD	DD	BB
chr18_43289344_43289387	DD	DD	BB	DD	BB	DD	DD	DD	NA	DD	BB	NN	DD	BB	DD	BB	NA	BB	BB	BB	NA	BB	BB	DD	DD	NA	DD	NA	BB	DD	BB	BB	DD	DD	BB	DD	DD	DD	DD	BB	NA	DD	BB	BB	NA	NA	NA	DD	BB
chr18_43343249_43343262	DD	DD	BB	DD	BB	DD	DD	DD	DD	DD	BB	DD	DD	BB	DD	BB	DD	BB	BB	BB	BB	BB	BB	DD	DD	DD	DD	DD	BB	DD	BB	BB	DD	DD	BB	DD	DD	DD	DD	BB	BB	DD	BB	BB	DD	dn	DD	DD	BB
chr18_43354879_43354902	DD	DD	BB	DD	BB	DD	DD	DD	DD	DD	BB	DD	DD	BB	DD	BB	DD	BB	BB	BB	BB	BB	BB	DD	DD	DD	DD	DD	BB	DD	BB	BB	DD	DD	BB	DD	DD	DD	DD	BB	BB	DD	BB	BB	DD	DD	DD	DD	BB
chr18_43542548_43542572	DD	DD	BB	DD	BB	DD	DD	DD	DD	DD	BB	DD	DD	BB	DD	BB	DD	BB	BB	BB	BB	BB	BB	DD	DD	DD	DD	DD	BB	DD	BB	BB	DD	DD	BB	DD	DD	DD	DD	BB	BB	DD	BB	BB	DD	DD	DD	DD	BB
chr18_43564666_43564713	DD	DD	BB	DD	BB	DD	DD	DD	DD	DD	BB	DD	DD	BB	DD	BB	DD	BB	BB	BB	BB	BB	BB	DD	DD	bd	DD	DD	BB	DD	BB	BB	DD	DD	BB	DD	DD	DD	DD	BB	BB	DD	BB	BB	DD	DD	DD	DD	BB
chr18_43581299_43581342	FF	FF	FF	FF	NA	fn	NA	FF	NA	NA	FF	FF	FF	FF	FF	FF	FF	NN	FF	FF	NA	FF	FF	FF	NN	NA	FF	FF	FF	NA	FF	NA	FF	FF	NA	FF	FF	FF	FF	FF	FF	NA	FF	FF	FF	NA	FF	FF	NA
chr18_43622448_43622471	DD	DD	BB	DD	BB	DD	DD	DD	DD	DD	BB	bd	DD	BB	DD	BB	DD	BB	BB	BB	BB	BB	BB	DD	DD	DD	DD	DD	BB	DD	BB	BB	DD	DD	BB	DD	DD	DD	DD	BB	BB	DD	BB	BB	DD	DD	DD	DD	BB
chr18_43624266_43624279	DD	DD	BB	DD	BB	DD	DD	DD	DD	DD	BB	DD	DD	BB	DD	BB	DD	BB	BB	BB	BB	BB	BB	DD	DD	bd	DD	DD	BB	DD	BB	BB	DD	DD	BB	DD	DD	DD	DD	BB	BB	DD	BB	BB	DD	DD	DD	DD	BB
chr18_43624334_43624361	DD	DD	BB	DD	BB	DD	DD	DD	DD	DD	BB	DD	DD	BB	DD	BB	DD	BB	BB	BB	BB	BB	BB	DD	DD	DD	DD	DD	BB	DD	BB	BB	DD	DD	BB	DD	DD	DD	DD	BB	BB	DD	BB	BB	DD	dn	DD	DD	BB
chr18_43637921_43637932	DD	DD	BB	DD	BB	DD	DD	DD	DD	DD	BB	DD	DD	BB	DD	BB	DD	BB	BB	BB	BB	BB	BB	DD	DD	DD	DD	DD	BB	DD	BB	BB	DD	DD	BB	DD	DD	DD	DD	BB	BB	DD	BB	BB	DD	DD	DD	DD	BB
chr18_43748851_43748895	DD	DD	BB	DD	BB	DD	DD	DD	DD	DD	BB	DD	DD	BB	DD	BB	DD	BB	BB	BB	BB	BB	BB	DD	DD	DD	DD	DD	BB	DD	BB	BB	DD	DD	BB	DD	DD	DD	DD	BB	BB	DD	BB	BB	DD	DD	DD	DD	BB
chr18_43758209_43758232	DD	DD	BB	DD	BB	DD	DD	DD	DD	DD	BB	DD	DD	BB	DD	BB	DD	BB	BB	BB	BB	BB	BB	DD	DD	DD	DD	DD	BB	DD	BB	BB	DD	DD	BB	DD	DD	DD	DD	BB	BB	DD	BB	BB	DD	DD	DD	DD	BB
chr18_43791519_43791543	DD	DD	BB	DD	BB	DD	DD	DD	DD	DD	BB	DD	DD	BB	DD	BB	DD	BB	BB	BB	BB	BB	BB	DD	DD	DD	DD	DD	BB	DD	BB	BB	DD	DD	BB	DD	DD	DD	DD	BB	BB	DD	BB	BB	DD	DD	DD	DD	BB
chr18_43795572_43795627	DD	dn	NA	DD	BB	DD	DD	DD	DD	DD	BB	dn	DD	BB	DD	BB	NA	BB	BB	BB	NN	NN	BB	DD	DD	NA	DD	DD	BB	NA	bn	NN	DD	DD	BB	DD	DD	DD	DD	BB	NA	DD	NA	BB	DD	NA	NA	DD	BB
chr18_43877294_43877345	NN	NN	FF	NA	NA	NN	NN	NN	NN	fn	FF	NN	NN	FF	NN	FF	NN	FF	FF	FF	FF	FF	FF	NN	NN	NN	NN	FF	FF	NN	fn	NA	FF	NA	FF	fn	NA	NA	FF	NA	FF	FF	FF	FF	FF	FF	NA	FF	FF
chr18_43904927_43904946	NA	DD	BB	NA	BB	DD	DD	DD	DD	NA	BB	DD	DD	BB	DD	BB	DD	NA	BB	BB	BB	BB	BB	DD	DD	DD	DD	DD	BB	DD	BB	BB	DD	DD	BB	DD	DD	DD	DD	BB	BB	DD	BB	BB	NA	DD	DD	NA	NA
chr18_43990589_43990648	NN	NN	BB	NN	NA	NN	NN	NN	NA	NN	BB	NN	NN	BB	nn	BB	NN	BB	BB	BB	BB	NA	BB	nn	NN	NA	DD	DD	BB	NA	NA	BB	DD	DD	NA	DD	NA	DD	DD	BB	NA	NA	BB	BB	DD	NA	DD	NA	NA
chr18_43998373_43998399	NA	FF	FF	FF	FF	FF	NN	FF	NA	NA	FF	FF	FF	NA	FF	FF	FF	FF	FF	FF	FF	FF	FF	FF	FF	FF	FF	FF	FF	FF	NA	FF	FF	FF	FF	FF	FF	FF	FF	FF	FF	FF	FF	FF	FF	FF	FF	NA	NA
chr18_44045086_44045097	DD	DD	BB	DD	BB	DD	DD	DD	DD	DD	BB	DD	DD	BB	DD	BB	DD	BB	BB	BB	BB	BB	BB	DD	DD	DD	DD	DD	BB	DD	BB	BB	DD	DD	BB	DD	DD	DD	DD	BB	BB	DD	BB	BB	DD	DD	DD	DD	BB
chr18_44095421_44095440	DD	DD	BB	DD	BB	DD	DD	DD	DD	DD	BB	DD	DD	BB	DD	BB	DD	BB	BB	BB	BB	BB	BB	DD	DD	DD	DD	DD	BB	DD	BB	BB	DD	DD	BB	DD	DD	DD	DD	BB	BB	DD	BB	BB	DD	DD	DD	DD	BB
chr18_44107018_44107077	DD	DD	BB	DD	BB	DD	DD	DD	DD	DD	BB	DD	DD	BB	DD	bb	DD	BB	BB	BB	BB	BB	bb	DD	DD	DD	DD	DD	BB	DD	BB	BB	DD	DD	BB	DD	DD	DD	DD	BB	BB	DD	BB	BB	DD	DD	DD	DD	BB
chr18_44111570_44111605	dn	dn	BB	dn	BB	dn	dd	dn	dn	dd	BB	dn	dn	BB	dd	BB	dn	BB	BB	BB	BB	DD	BB	dn	dd	dn	dn	dd	BB	dn	BB	BB	dd	dd	BB	dd	dn	dn	dn	BB	BB	dd	BB	BB	dn	dd	dn	dn	BB
chr18_44132095_44132118	DD	DD	BB	DD	BB	DD	DD	DD	DD	DD	BB	DD	DD	BB	DD	BB	DD	BB	BB	BB	BB	BB	BB	DD	DD	DD	DD	DD	BB	DD	BB	BB	DD	DD	BB	DD	DD	DD	DD	BB	BB	DD	BB	BB	DD	DD	DD	DD	BB
chr18_44138050_44138081	DD	DD	BB	DD	BB	DD	DD	DD	DD	DD	BB	DD	DD	BB	DD	BB	DD	BB	BB	BB	BB	BB	BB	DD	DD	DD	DD	DD	BB	DD	BB	BB	DD	DD	BB	DD	DD	DD	DD	BB	BB	DD	BB	BB	DD	DD	DD	DD	BB
chr18_4415129_4415158	FF	FF	NA	FF	FF	FF	FF	FF	FF	NA	NA	FF	FF	NN	NA	FF	FF	FF	FF	FF	FF	FF	FF	FF	FF	FF	FF	FF	FF	FF	NA	FF	fn	FF	FF	FF	NA	FF	FF	FF	fn	FF	FF	FF	NA	FF	NA	FF	NA
chr18_44157855_44157876	DD	DD	BB	DD	BB	DD	DD	DD	DD	DD	BB	DD	DD	BB	DD	BB	DD	BB	BB	BB	BB	BB	BB	DD	DD	DD	DD	DD	BB	DD	BB	BB	DD	DD	BB	DD	DD	DD	DD	BB	BB	DD	BB	BB	DD	DD	DD	DD	BB
chr18_44159536_44159571	dd	dd	BB	dd	BB	dd	dd	dd	dd	dd	BB	dd	dd	BB	dd	BB	DD	BB	BB	BB	BB	BB	BB	dd	dd	dd	dd	dd	BB	dd	BB	BB	dd	dd	BB	dd	dd	dd	dd	BB	BB	dd	BB	BB	dd	dd	dd	dd	BB
chr18_44159595_44159614	DD	DD	BB	DD	BB	DD	DD	DD	DD	DD	BB	DD	DD	BB	DD	BB	DD	BB	BB	BB	BB	BB	BB	DD	DD	DD	DD	DD	BB	DD	BB	BB	DD	DD	BB	DD	DD	DD	DD	BB	BB	DD	BB	BB	DD	DD	DD	DD	BB
chr18_44169798_44169853	DD	NA	NN	NA	NN	DD	DD	DD	DD	DD	NN	NA	DD	NA	DD	NN	DD	NN	NN	NN	NA	NA	NN	dn	DD	DD	DD	DD	BB	DD	BB	BB	DD	DD	BB	DD	DD	NA	DD	BB	BB	DD	BB	NA	DD	DD	DD	NA	BB
chr18_4425173_4425220	FF	FF	FF	FF	FF	FF	FF	FF	FF	FF	FF	FF	FF	FF	FF	NA	FF	FF	NA	FF	FF	FF	FF	FF	FF	FF	FF	FF	FF	FF	FF	FF	FF	FF	FF	FF	FF	FF	FF	FF	FF	FF	FF	NA	FF	FF	FF	FF	FF
chr18_44268783_44268810	FF	FF	FF	FF	FF	FF	FF	FF	FF	NN	FF	FF	FF	FF	FF	FF	FF	FF	FF	FF	FF	NA	FF	FF	FF	FF	FF	FF	FF	FF	FF	FF	FF	FF	FF	FF	FF	FF	FF	FF	FF	FF	FF	FF	FF	FF	FF	FF	FF
chr18_44400834_44400861	DD	DD	BB	DD	BB	DD	DD	DD	DD	DD	BB	DD	DD	BB	DD	BB	DD	BB	BB	BB	BB	BB	BB	DD	DD	DD	DD	DD	BB	DD	BB	BB	DD	DD	BB	DD	DD	DD	DD	BB	BB	DD	BB	BB	DD	DD	DD	DD	BB
chr18_44420969_44420980	DD	DD	BB	DD	BB	DD	DD	DD	DD	DD	BB	DD	DD	BB	DD	BB	DD	BB	BB	BB	BB	BB	BB	DD	DD	DD	DD	DD	BB	DD	BB	BB	DD	DD	BB	DD	DD	DD	DD	BB	bd	DD	BB	BB	DD	DD	DD	DD	BB
chr18_44453943_44453957	DD	DD	BB	DD	BB	DD	DD	DD	DD	DD	BB	DD	DD	BB	DD	BB	DD	BB	BB	BB	BB	BB	BB	DD	DD	DD	DD	DD	BB	DD	BB	BB	DD	DD	BB	DD	DD	DD	DD	BB	BB	DD	BB	BB	DD	DD	DD	DD	BB
chr18_44494124_44494159	DD	DD	BB	DD	BB	DD	DD	DD	DD	DD	BB	DD	DD	BB	DD	BB	DD	BB	BB	BB	BB	BB	BB	DD	DD	DD	DD	DD	BB	DD	BB	BB	DD	DD	BB	DD	DD	DD	DD	BB	BB	DD	BB	BB	DD	DD	DD	DD	BB
chr18_44507985_44507996	DD	DD	BB	DD	BB	DD	DD	DD	DD	DD	BB	DD	DD	BB	DD	BB	DD	BB	BB	BB	BB	BB	BB	DD	DD	DD	DD	DD	BB	DD	BB	BB	DD	DD	BB	DD	DD	DD	DD	BB	BB	DD	BB	BB	DD	DD	DD	DD	BB
chr18_44524877_44524892	DD	DD	BB	DD	BB	DD	DD	DD	DD	DD	BB	DD	DD	BB	DD	BB	DD	BB	BB	BB	BB	BB	BB	DD	DD	DD	DD	DD	BB	DD	BB	BB	DD	DD	BB	DD	DD	DD	DD	BB	BB	DD	BB	BB	DD	DD	DD	DD	BB
chr18_44525760_44525784	DD	DD	BB	DD	BB	DD	DD	DD	DD	DD	BB	DD	DD	BB	DD	BB	DD	BB	BB	BB	BB	BB	BB	DD	DD	DD	DD	DD	BB	DD	BB	BB	DD	DD	BB	DD	DD	DD	DD	BB	BB	DD	BB	BB	DD	DD	DD	DD	BB
chr18_44526016_44526029	DD	DD	BB	DD	BB	DD	DD	DD	DD	DD	BB	DD	DD	BB	DD	BB	DD	BB	BB	BB	BB	BB	BB	DD	DD	DD	DD	DD	BB	DD	BB	BB	DD	DD	BB	DD	DD	DD	DD	BB	BB	DD	BB	BB	DD	DD	DD	DD	BB
chr18_44554500_44554523	DD	DD	BB	DD	BB	DD	DD	DD	DD	DD	BB	DD	DD	BB	DD	BB	DD	BB	BB	BB	BB	BB	BB	DD	DD	DD	DD	DD	BB	DD	BB	BB	DD	DD	BB	DD	DD	DD	dn	BB	BB	DD	bd	BB	DD	DD	DD	DD	BB
chr18_44563216_44563235	DD	DD	BB	DD	BB	DD	DD	DD	DD	DD	BB	DD	DD	BB	DD	BB	DD	BB	BB	BB	BB	BB	BB	DD	DD	DD	DD	DD	BB	DD	BB	BB	DD	DD	BB	DD	DD	DD	DD	BB	BB	DD	BB	BB	DD	DD	DD	DD	BB
chr18_44581050_44581061	DD	DD	BB	DD	BB	DD	DD	DD	DD	DD	BB	DD	DD	BB	DD	BB	DD	BB	BB	BB	BB	BB	BB	DD	DD	DD	DD	DD	BB	DD	BB	BB	DD	DD	BB	DD	DD	DD	DD	BB	BB	DD	BB	BB	DD	DD	DD	DD	BB
chr18_44581182_44581193	DD	DD	BB	DD	BB	DD	DD	DD	DD	DD	BB	DD	DD	BB	DD	BB	DD	BB	BB	BB	BB	BB	BB	DD	DD	DD	DD	DD	BB	DD	BB	BB	DD	DD	BB	DD	DD	DD	DD	BB	BB	DD	BB	BB	DD	DD	DD	DD	BB
chr18_44595843_44595872	DD	DD	BB	DD	BB	DD	DD	DD	DD	DD	BB	DD	DD	BB	DD	BB	DD	BB	BB	BB	BB	BB	BB	DD	DD	DD	DD	DD	BB	DD	BB	BB	DD	DD	BB	DD	DD	DD	DD	BB	BB	DD	BB	BB	DD	DD	DD	DD	BB
chr18_44600871_44600898	DD	DD	BB	DD	BB	DD	DD	DD	DD	DD	BB	DD	DD	BB	DD	BB	DD	BB	BB	BB	BB	BB	BB	DD	DD	DD	DD	DD	BB	DD	BB	BB	DD	DD	BB	DD	DD	DD	DD	BB	BB	DD	BB	BB	DD	DD	DD	DD	BB
chr18_44609950_44609963	df	df	FF	df	FF	df	df	df	df	df	FF	df	df	FF	DD	FF	df	FF	FF	FF	FF	FF	FF	df	df	df	df	df	FF	df	FF	FF	df	df	FF	df	df	df	df	FF	FF	df	FF	FF	df	df	df	df	FF
chr18_44636507_44636524	DD	DD	BB	DD	BB	DD	DD	DD	DD	DD	bn	DD	DD	BB	DD	BB	DD	BB	BB	BB	BB	BB	BB	DD	DD	DD	DD	DD	BB	DD	BB	BB	DD	DD	BB	DD	DD	DD	DD	BB	BB	DD	BB	BB	DD	DD	DD	DD	BB
chr18_44716753_44716794	DD	DD	BB	DD	BB	DD	DD	DD	DD	DD	BB	DD	DD	BB	DD	BB	DD	BB	BB	BB	BB	BB	BB	DD	DD	DD	DD	DD	BB	DD	BB	BB	DD	DD	BB	DD	DD	DD	DD	BB	BB	DD	BB	BB	DD	DD	DD	DD	BB
chr18_44719601_44719640	DD	DD	BB	DD	BB	DD	DD	DD	DD	DD	BB	DD	DD	BB	DD	BB	DD	BB	BB	BB	BB	BB	BB	DD	DD	DD	DD	DD	BB	DD	BB	BB	DD	DD	BB	DD	DD	DD	DD	BB	BB	DD	BB	BB	DD	DD	DD	DD	BB
chr18_44726140_44726163	DD	DD	BB	DD	BB	DD	DD	DD	DD	DD	BB	DD	DD	BB	DD	BB	DD	BB	BB	BB	BB	BB	BB	DD	DD	DD	DD	DD	BB	DD	BB	BB	DD	DD	BB	DD	DD	DD	DD	BB	BB	DD	BB	BB	DD	DD	DD	DD	BB
chr18_44759486_44759500	DD	DD	BB	DD	BB	DD	DD	DD	DD	DD	BB	DD	DD	BB	DD	BB	DD	BB	BB	BB	BB	BB	BB	DD	DD	DD	DD	DD	BB	DD	BB	BB	DD	DD	BB	DD	DD	DD	DD	BB	BB	DD	BB	BB	DD	DD	DD	DD	BB
chr18_44790464_44790507	DD	DD	BB	DD	BB	DD	DD	DD	DD	DD	BB	DD	DD	BB	DD	BB	DD	BB	BB	BB	BB	BB	BB	DD	DD	DD	DD	DD	BB	DD	BB	BB	DD	DD	BB	DD	DD	DD	DD	BB	BB	DD	BB	BB	DD	DD	DD	DD	BB
chr18_44792730_44792761	DD	DD	BB	DD	BB	DD	DD	DD	DD	DD	BB	DD	DD	NA	DD	BB	DD	BB	BB	BB	BB	BB	NA	DD	DD	DD	NA	DD	BB	DD	BB	BB	dn	DD	BB	DD	DD	DD	DD	BB	BB	DD	BB	BB	DD	NA	DD	DD	BB
chr18_44808094_44808105	DD	DD	BB	DD	BB	DD	dn	DD	DD	DD	BB	DD	DD	BB	DD	BB	DD	BB	BB	BB	BB	BB	BB	DD	DD	DD	DD	DD	BB	DD	BB	BB	DD	dn	BB	DD	DD	DD	DD	BB	BB	DD	BB	BB	DD	DD	DD	DD	BB
chr18_44826997_44827011	DD	DD	BB	DD	BB	DD	DD	DD	DD	dn	BB	DD	DD	BB	DD	BB	DD	BB	BB	BB	BB	BB	BB	DD	DD	DD	DD	DD	BB	DD	BB	BB	DD	DD	BB	DD	DD	dn	DD	BB	BB	DD	BB	BB	DD	DD	DD	DD	BB
chr18_44828472_44828487	DD	DD	BB	DD	BB	DD	DD	DD	DD	DD	BB	DD	DD	BB	DD	BB	DD	BB	BB	BB	BB	BB	BB	DD	DD	DD	DD	DD	BB	DD	BB	BB	DD	DD	BB	DD	DD	DD	DD	BB	BB	DD	BB	BB	DD	DD	DD	DD	BB
chr18_44847280_44847301	DD	DD	BB	DD	BB	DD	DD	DD	DD	DD	BB	DD	DD	BB	DD	BB	DD	BB	BB	bn	BB	BB	BB	DD	DD	DD	DD	DD	BB	DD	BB	BB	DD	DD	BB	DD	DD	DD	DD	BB	BB	DD	BB	bn	DD	DD	DD	DD	BB
chr18_4486056_4486103	BB	DD	DD	DD	BB	DD	DD	DD	DD	BB	DD	DD	DD	BB	BB	DD	DD	DD	DD	DD	DD	bn	BB	BB	DD	DD	DD	DD	BB	DD	BB	BB	DD	DD	BB	BB	BB	BB	DD	DD	BB	DD	BB	BB	BB	DD	DD	DD	BB
chr18_44864838_44864853	DD	DD	BB	DD	BB	DD	DD	DD	DD	bd	BB	DD	DD	BB	DD	BB	DD	BB	BB	BB	BB	BB	BB	DD	DD	DD	DD	DD	BB	DD	BB	BB	DD	DD	BB	DD	DD	DD	DD	BB	BB	DD	BB	BB	DD	DD	DD	DD	BB
chr18_44903213_44903224	DD	DD	BB	DD	BB	DD	DD	DD	DD	DD	BB	DD	DD	BB	DD	BB	DD	BB	BB	BB	BB	BB	BB	DD	DD	DD	DD	DD	BB	DD	BB	BB	DD	DD	BB	DD	DD	DD	DD	BB	BB	DD	BB	BB	DD	DD	DD	DD	BB
chr18_44923100_44923114	DD	DD	BB	DD	BB	DD	DD	DD	DD	DD	BB	DD	DD	BB	DD	BB	DD	BB	BB	BB	BB	BB	BB	DD	DD	DD	DD	DD	BB	DD	BB	BB	DD	DD	BB	DD	DD	DD	DD	BB	BB	DD	BB	BB	DD	DD	DD	DD	BB
chr18_44943534_44943547	dd	DD	BB	dd	BB	dd	DD	DD	dd	DD	BB	dd	dd	BB	dd	BB	dd	BB	BB	BB	BB	BB	BB	DD	DD	DD	DD	dd	BB	DD	BB	BB	dd	dd	BB	dd	DD	dd	dd	BB	BB	DD	BB	BB	DD	dd	DD	DD	BB
chr18_44945285_44945302	df	df	FF	df	FF	df	DD	df	df	df	FF	df	df	FF	df	FF	df	FF	FF	FF	FF	FF	FF	df	df	DD	df	df	FF	df	FF	FF	df	DD	FF	df	df	df	df	FF	FF	df	FF	FF	df	df	df	df	FF
chr18_44954544_44954587	DD	DD	BB	NA	BB	NA	DD	NA	NA	dn	BB	dn	DD	BB	dn	BB	NA	BB	BB	BB	NN	BB	BB	DD	NA	DD	DD	NA	BB	NA	BB	BB	NA	NA	BB	NA	DD	NA	DD	BB	BB	DD	BB	BB	dn	NA	DD	DD	NA
chr18_44994545_44994560	DD	DD	BB	DD	BB	DD	DD	DD	DD	DD	BB	DD	DD	BB	DD	BB	DD	BB	BB	BB	BB	BB	BB	DD	DD	DD	DD	DD	BB	DD	BB	BB	DD	DD	BB	DD	DD	DD	DD	BB	BB	DD	BB	BB	DD	DD	DD	DD	BB
chr18_45004512_45004551	DD	DD	BB	DD	NA	DD	DD	DD	DD	DD	BB	DD	NA	NA	DD	BB	DD	BB	BB	BB	BB	BB	BB	DD	DD	DD	DD	DD	BB	DD	BB	BB	DD	DD	NA	DD	NN	DD	DD	BB	BB	DD	BB	BB	DD	DD	DD	DD	BB
chr18_45013781_45013850	NA	DD	BB	DD	BB	DD	DD	DD	NA	DD	NA	DD	NA	NA	DD	NA	DD	NA	NA	BB	NA	NA	BB	DD	DD	DD	DD	DD	NA	DD	BB	BB	dn	DD	BB	NA	DD	DD	DD	BB	NA	DD	BB	BB	DD	DD	DD	DD	BB
chr18_45034941_45034966	DD	DD	BB	DD	BB	DD	DD	DD	DD	DD	BB	DD	DD	BB	DD	BB	DD	BB	BB	bn	BB	BB	BB	DD	DD	DD	DD	DD	BB	DD	BB	BB	DD	DD	BB	DD	DD	DD	DD	BB	BB	DD	BB	BB	DD	DD	DD	DD	BB
chr18_45035865_45035876	DD	DD	BB	DD	BB	DD	DD	DD	DD	DD	BB	DD	DD	BB	DD	BB	DD	BB	BB	BB	BB	BB	BB	DD	DD	DD	DD	DD	BB	DD	BB	BB	DD	DD	BB	DD	DD	DD	DD	BB	BB	DD	BB	BB	DD	DD	DD	DD	BB
chr18_45129545_45129559	DD	DD	BB	DD	BB	DD	DD	DD	DD	DD	BB	DD	DD	BB	DD	BB	DD	BB	BB	BB	BB	BB	BB	BB	DD	DD	DD	DD	BB	DD	BB	BB	DD	DD	BB	DD	DD	DD	DD	BB	BB	DD	BB	BB	DD	DD	DD	DD	BB
chr18_45154231_45154256	DD	DD	BB	DD	BB	DD	DD	DD	DD	DD	bd	DD	DD	BB	DD	BB	DD	BB	BB	BB	BB	BB	BB	BB	DD	DD	DD	DD	BB	DD	BB	BB	DD	DD	BB	DD	DD	DD	DD	BB	BB	DD	BB	BB	DD	DD	DD	DD	BB
chr18_45250284_45250299	DD	DD	BB	DD	BB	DD	DD	DD	DD	DD	BB	DD	DD	BB	DD	BB	DD	BB	BB	BB	BB	BB	BB	BB	DD	DD	DD	DD	BB	DD	BB	BB	DD	DD	BB	DD	DD	DD	DD	BB	BB	DD	BB	BB	DD	DD	DD	DD	BB
chr18_45257787_45257802	DD	DD	BB	DD	BB	DD	DD	DD	DD	DD	BB	DD	DD	BB	DD	BB	DD	BB	BB	BB	BB	BB	BB	BB	DD	DD	DD	DD	BB	DD	BB	BB	DD	DD	BB	DD	DD	DD	DD	BB	BB	DD	BB	BB	DD	DD	DD	DD	BB
chr18_45261838_45261869	DD	DD	BB	DD	bn	DD	DD	DD	DD	DD	BB	DD	DD	BB	DD	BB	DD	BB	BB	BB	BB	BB	BB	BB	dn	DD	DD	DD	BB	DD	BB	BB	DD	DD	BB	DD	DD	DD	DD	bn	BB	DD	BB	BB	DD	DD	DD	DD	BB
chr18_45283292_45283307	DD	DD	BB	DD	BB	DD	DD	DD	DD	DD	BB	DD	DD	BB	DD	BB	DD	BB	BB	BB	BB	BB	BB	BB	DD	DD	DD	DD	BB	DD	BB	BB	DD	DD	BB	DD	DD	DD	DD	BB	BB	DD	BB	BB	DD	DD	DD	DD	BB
chr18_45297398_45297441	NA	DD	BB	dn	BB	DD	NA	NN	NN	DD	BB	DD	DD	NA	DD	NA	DD	BB	BB	BB	BB	BB	NN	BB	DD	NA	DD	DD	BB	DD	BB	BB	NA	DD	BB	DD	NN	NN	DD	BB	BB	DD	BB	BB	DD	DD	DD	DD	BB
chr18_45349527_45349570	DD	DD	BB	DD	BB	DD	DD	DD	DD	DD	BB	DD	DD	bn	DD	BB	DD	BB	BB	BB	BB	BB	BB	BB	DD	DD	DD	DD	BB	DD	BB	BB	DD	DD	BB	dn	DD	DD	DD	BB	BB	DD	BB	BB	DD	DD	DD	DD	BB
chr18_45364811_45364854	DD	DD	BB	DD	BB	DD	DD	DD	DD	DD	BB	DD	DD	BB	DD	BB	DD	BB	BB	BB	BB	BB	BB	BB	DD	DD	DD	DD	BB	DD	BB	BB	DD	DD	BB	DD	DD	DD	DD	BB	BB	DD	BB	BB	DD	DD	DD	DD	BB
chr18_45423158_45423205	BB	DD	BB	DD	BB	DD	DD	DD	DD	DD	BB	DD	DD	BB	DD	BB	DD	BB	BB	BB	BB	BB	BB	BB	DD	DD	DD	DD	BB	DD	BB	BB	DD	DD	dn	DD	DD	DD	DD	BB	BB	DD	BB	BB	DD	DD	DD	DD	BB
chr18_45518926_45518943	NA	DD	BB	DD	BB	DD	DD	DD	DD	DD	BB	DD	DD	BB	DD	BB	DD	BB	BB	BB	BB	BB	BB	BB	DD	DD	DD	DD	BB	DD	BB	BB	DD	DD	BB	DD	dn	DD	DD	BB	BB	DD	BB	BB	DD	DD	DD	DD	BB
chr18_45522776_45522815	NA	DD	BB	DD	BB	DD	DD	DD	DD	DD	BB	DD	DD	BB	DD	BB	DD	BB	BB	BB	BB	BB	BB	BB	DD	DD	DD	DD	BB	DD	BB	BB	DD	DD	BB	DD	DD	DD	DD	BB	BB	DD	BB	BB	DD	DD	DD	DD	BB
chr18_45630293_45630318	DD	DD	BB	DD	BB	DD	DD	DD	DD	DD	BB	DD	DD	BB	DD	BB	DD	BB	BB	BB	BB	BB	BB	BB	DD	DD	DD	DD	BB	DD	BB	BB	DD	bd	BB	DD	DD	DD	DD	BB	BB	DD	BB	BB	DD	DD	DD	DD	BB
chr18_45718093_45718162	df	df	FF	df	FF	df	df	df	df	df	df	nn	df	FF	df	FF	df	FF	FF	FF	FF	FF	FF	FF	df	DD	df	df	FF	DD	FF	FF	df	df	FF	df	df	DD	df	FF	FF	df	FF	FF	df	nn	df	df	FF
chr18_45731134_45731173	DD	DD	BB	DD	BB	DD	DD	DD	DD	DD	DD	DD	DD	BB	DD	BB	DD	BB	BB	BB	BB	BB	BB	BB	DD	DD	DD	DD	BB	DD	BB	BB	DD	DD	BB	DD	DD	DD	DD	BB	bn	DD	BB	BB	DD	DD	DD	DD	BB
chr18_4574739_4574778	BB	NN	NN	NN	NA	NN	NN	BB	NA	BB	NN	NN	NA	BB	NN	NN	NN	NA	NN	NN	NA	BB	BB	BB	NN	NA	NN	NN	BB	NN	BB	BB	NA	NN	BB	NA	BB	NA	NN	NA	BB	NA	BB	BB	BB	NA	NN	NN	NA
chr18_45772963_45772986	DD	DD	BB	DD	BB	DD	DD	DD	DD	DD	DD	DD	DD	BB	DD	BB	DD	BB	BB	BB	BB	BB	BB	BB	DD	DD	DD	DD	BB	DD	BB	BB	DD	DD	BB	DD	DD	DD	DD	BB	BB	DD	BB	BB	DD	DD	DD	DD	BB
chr18_45775732_45775775	DD	DD	BB	DD	BB	DD	DD	DD	DD	NN	DD	NA	NN	BB	NN	BB	DD	BB	BB	BB	BB	BB	BB	BB	DD	DD	NA	DD	BB	DD	NN	BB	DD	DD	BB	DD	DD	DD	DD	BB	BB	NA	BB	BB	DD	DD	dn	DD	NA
chr18_45776172_45776215	DD	DD	BB	DD	NA	DD	DD	DD	DD	DD	DD	NA	DD	BB	DD	BB	DD	BB	BB	BB	BB	BB	NA	BB	DD	DD	DD	DD	BB	NA	BB	BB	NA	NA	BB	DD	DD	DD	DD	BB	BB	DD	BB	BB	DD	DD	DD	DD	BB
chr18_45778087_45778098	DD	DD	BB	DD	BB	DD	DD	DD	DD	DD	DD	DD	DD	BB	DD	BB	DD	BB	BB	BB	BB	BB	BB	BB	DD	DD	DD	DD	BB	DD	BB	BB	DD	DD	BB	DD	DD	DD	DD	BB	BB	DD	BB	BB	DD	DD	DD	DD	BB
chr18_45779365_45779404	DD	DD	BB	DD	BB	DD	DD	DD	DD	DD	DD	DD	DD	BB	DD	BB	dn	BB	BB	BB	BB	BB	BB	BB	DD	DD	DD	DD	BB	DD	BB	BB	DD	DD	BB	DD	DD	DD	DD	BB	BB	DD	BB	BB	DD	DD	DD	DD	BB
chr18_45791162_45791189	DD	DD	BB	DD	BB	DD	DD	DD	DD	DD	DD	DD	DD	BB	DD	BB	DD	BB	BB	BB	BB	BB	BB	BB	DD	DD	DD	DD	BB	DD	BB	BB	DD	DD	BB	DD	DD	DD	DD	BB	BB	DD	BB	BB	DD	DD	DD	DD	BB
chr18_45845373_45845392	DD	DD	BB	DD	BB	DD	DD	DD	DD	DD	DD	DD	DD	BB	DD	BB	DD	BB	BB	BB	BB	BB	BB	BB	DD	DD	DD	DD	BB	DD	BB	BB	DD	DD	BB	DD	DD	DD	DD	BB	BB	DD	BB	BB	DD	DD	DD	DD	BB
chr18_45891048_45891059	df	df	FF	DD	FF	df	df	df	df	df	df	df	df	FF	df	FF	df	FF	FF	FF	FF	FF	FF	FF	df	df	df	df	FF	DD	FF	FF	df	DD	FF	df	df	df	df	FF	FF	df	FF	FF	df	df	df	df	FF
chr18_45919220_45919234	DD	DD	BB	DD	BB	DD	DD	DD	DD	DD	DD	DD	DD	BB	DD	BB	DD	BB	BB	BB	BB	BB	BB	BB	DD	DD	DD	DD	BB	DD	BB	BB	DD	DD	BB	DD	DD	DD	DD	BB	BB	DD	BB	BB	DD	DD	DD	DD	BB
chr18_45920754_45920774	DD	DD	BB	DD	BB	DD	DD	DD	DD	DD	DD	DD	DD	BB	DD	BB	DD	BB	BB	BB	BB	BB	BB	BB	DD	DD	DD	DD	BB	DD	BB	BB	DD	DD	BB	DD	DD	DD	DD	BB	BB	DD	BB	BB	DD	DD	DD	DD	BB
chr18_45932976_45933015	DD	DD	BB	DD	BB	DD	DD	DD	DD	DD	DD	DD	DD	BB	DD	BB	DD	BB	BB	BB	BB	BB	BB	BB	DD	DD	DD	DD	BB	DD	BB	BB	DD	DD	BB	DD	DD	DD	DD	BB	BB	DD	BB	BB	DD	DD	DD	DD	BB
chr18_45984811_45984854	DD	DD	BB	DD	BB	DD	DD	DD	DD	DD	DD	DD	DD	BB	DD	BB	BB	BB	BB	BB	BB	BB	BB	BB	DD	DD	DD	DD	BB	DD	BB	BB	DD	DD	BB	DD	DD	DD	DD	BB	BB	DD	BB	NA	DD	DD	DD	DD	BB
chr18_4614462_4614476	BB	DD	DD	DD	BB	DD	DD	BB	DD	BB	DD	DD	BB	BB	DD	DD	DD	DD	DD	DD	DD	BB	BB	BB	DD	DD	DD	DD	BB	DD	BB	BB	DD	DD	BB	BB	BB	DD	DD	DD	BB	DD	BB	BB	BB	DD	DD	DD	BB
chr18_46147758_46147781	DD	DD	BB	DD	BB	DD	DD	DD	DD	DD	DD	DD	DD	BB	DD	BB	DD	BB	BB	BB	BB	BB	BB	BB	DD	DD	DD	DD	BB	DD	BB	BB	DD	DD	BB	DD	DD	DD	DD	BB	BB	DD	BB	DD	DD	DD	DD	DD	BB
chr18_46150546_46150561	DD	DD	BB	DD	BB	DD	DD	DD	DD	DD	DD	DD	DD	BB	DD	BB	DD	BB	BB	BB	BB	BB	BB	BB	DD	DD	DD	DD	BB	DD	BB	BB	DD	DD	BB	DD	DD	DD	DD	BB	BB	DD	BB	DD	DD	DD	DD	DD	BB
chr18_46159258_46159285	DD	DD	BB	DD	BB	DD	DD	DD	DD	DD	DD	DD	DD	BB	DD	BB	DD	BB	BB	BB	BB	BB	BB	BB	DD	DD	DD	DD	BB	DD	BB	BB	DD	DD	BB	DD	DD	DD	DD	BB	BB	DD	BB	DD	DD	DD	DD	DD	BB
chr18_46168593_46168622	DD	DD	BB	DD	BB	DD	DD	DD	DD	DD	DD	DD	DD	BB	DD	BB	DD	BB	BB	BB	BB	BB	BB	BB	DD	DD	DD	DD	BB	DD	BB	BB	DD	DD	BB	DD	DD	DD	DD	BB	BB	DD	BB	DD	DD	DD	DD	DD	BB
chr18_46182966_46182993	DD	DD	BB	DD	BB	DD	DD	DD	DD	DD	DD	DD	DD	BB	DD	BB	DD	BB	BB	BB	BB	BB	BB	BB	DD	DD	DD	DD	BB	DD	BB	BB	DD	DD	BB	DD	DD	DD	DD	BB	BB	DD	BB	DD	DD	DD	DD	DD	BB
chr18_46183762_46183801	DD	DD	NA	DD	BB	DD	DD	DD	DD	DD	DD	DD	DD	BB	DD	BB	DD	bn	BB	BB	BB	BB	BB	BB	DD	NA	DD	DD	BB	DD	NN	bn	DD	DD	BB	DD	NA	DD	DD	BB	BB	DD	BB	DD	DD	DD	DD	DD	BB
chr18_46192898_46192937	DD	DD	BB	dn	BB	DD	DD	DD	DD	DD	DD	DD	DD	BB	DD	BB	DD	BB	BB	BB	BB	BB	BB	BB	DD	DD	DD	DD	BB	DD	BB	BB	DD	DD	BB	DD	DD	DD	DD	BB	BB	DD	BB	DD	DD	DD	DD	DD	BB
chr18_46208574_46208605	BB	bd	BB	DD	BB	DD	DD	dn	DD	DD	DD	DD	DD	BB	DD	DD	DD	BB	BB	BB	BB	BB	BB	BB	DD	DD	DD	DD	BB	DD	BB	BB	DD	DD	BB	DD	DD	DD	DD	BB	BB	DD	BB	DD	DD	DD	DD	DD	BB
chr18_46213344_46213379	BB	dn	bn	dn	BB	DD	DD	DD	DD	DD	DD	DD	DD	bn	DD	DD	DD	BB	BB	BB	BB	BB	BB	BB	DD	DD	DD	DD	BB	DD	BB	BB	DD	DD	BB	DD	DD	DD	DD	BB	BB	DD	BB	DD	DD	DD	DD	DD	BB
chr18_46229158_46229197	BB	DD	BB	DD	BB	DD	DD	DD	DD	DD	DD	DD	DD	BB	DD	DD	DD	BB	BB	nn	BB	BB	BB	BB	DD	DD	DD	DD	BB	DD	BB	BB	DD	DD	BB	DD	DD	DD	DD	BB	BB	DD	BB	DD	DD	DD	DD	DD	BB
chr18_46239117_46239143	BB	DD	BB	DD	BB	DD	DD	DD	DD	DD	DD	DD	DD	BB	DD	DD	DD	BB	BB	BB	BB	BB	BB	BB	DD	DD	DD	DD	BB	DD	BB	BB	DD	DD	BB	DD	DD	DD	DD	BB	BB	DD	BB	DD	DD	DD	DD	DD	BB
chr18_4626215_4626246	BB	DD	DD	DD	BB	DD	DD	BB	DD	BB	DD	DD	BB	BB	DD	DD	DD	DD	DD	DD	DD	BB	BB	BB	DD	DD	DD	DD	DD	DD	BB	BB	DD	bd	BB	BB	BB	DD	DD	DD	BB	DD	BB	BB	BB	DD	DD	DD	BB
chr18_46264852_46264869	bn	DD	BB	DD	BB	DD	DD	DD	DD	DD	DD	DD	DD	BB	DD	DD	DD	BB	BB	BB	BB	BB	BB	BB	DD	DD	DD	DD	BB	DD	BB	BB	DD	DD	BB	DD	DD	DD	DD	BB	BB	DD	BB	DD	DD	DD	DD	DD	BB
chr18_46271091_46271108	BB	DD	BB	DD	BB	DD	DD	DD	DD	DD	DD	DD	DD	BB	DD	DD	DD	BB	BB	BB	BB	BB	BB	BB	DD	DD	DD	DD	BB	DD	BB	BB	DD	DD	BB	DD	DD	DD	DD	BB	BB	DD	BB	DD	DD	DD	DD	DD	BB
chr18_4630149_4630164	BB	DD	DD	DD	BB	DD	DD	BB	DD	BB	DD	DD	BB	BB	DD	DD	DD	DD	DD	DD	DD	BB	BB	BB	DD	DD	DD	DD	BB	DD	BB	BB	DD	DD	BB	BB	BB	DD	DD	DD	BB	DD	BB	BB	BB	DD	DD	DD	BB
chr18_46337677_46337703	FF	FF	FF	FF	FF	NA	FF	FF	FF	NN	FF	FF	FF	FF	FF	FF	FF	FF	FF	FF	FF	FF	FF	FF	FF	NA	FF	FF	fn	FF	FF	FF	FF	FF	FF	FF	FF	FF	FF	FF	NA	FF	FF	FF	fn	FF	FF	FF	FF
chr18_4641006_4641019	BB	DD	DD	DD	BB	DD	DD	BB	DD	BB	DD	DD	BB	BB	DD	DD	DD	DD	DD	DD	DD	BB	BB	BB	DD	DD	DD	DD	BB	DD	BB	BB	DD	DD	BB	BB	BB	DD	DD	DD	BB	DD	BB	BB	BB	DD	DD	DD	BB
chr18_4641563_4641577	BB	DD	DD	DD	BB	DD	DD	BB	DD	BB	DD	DD	BB	BB	DD	DD	DD	DD	DD	DD	DD	BB	BB	BB	DD	DD	DD	DD	BB	DD	BB	BB	DD	DD	BB	BB	BB	DD	DD	DD	BB	DD	BB	BB	BB	DD	DD	DD	BB
chr18_46445655_46445674	BB	DD	BB	DD	BB	DD	DD	DD	DD	DD	DD	DD	DD	BB	DD	DD	DD	BB	BB	BB	BB	BB	BB	BB	DD	DD	DD	DD	BB	DD	BB	BB	DD	DD	BB	DD	DD	DD	DD	BB	BB	DD	BB	DD	DD	DD	DD	DD	BB
chr18_46445674_46445693	FF	df	FF	df	FF	df	df	df	df	df	df	df	df	FF	df	df	df	FF	FF	FF	FF	FF	FF	FF	df	df	DD	df	FF	df	FF	FF	DD	df	FF	df	df	df	df	FF	FF	DD	FF	df	df	df	df	df	FF
chr18_46531905_46531949	BB	DD	BB	DD	BB	DD	DD	DD	DD	DD	DD	DD	DD	bd	dn	DD	DD	BB	bn	BB	BB	BB	BB	BB	DD	DD	DD	DD	BB	DD	bn	BB	DD	DD	bn	DD	DD	DD	DD	BB	BB	dn	BB	DD	DD	dn	dn	DD	BB
chr18_46569209_46569240	BB	DD	BB	DD	BB	DD	DD	DD	DD	DD	DD	DD	bd	BB	DD	DD	DD	BB	BB	BB	BB	BB	BB	BB	DD	DD	DD	DD	BB	DD	BB	BB	DD	DD	BB	DD	DD	DD	DD	BB	BB	DD	BB	DD	DD	DD	DD	DD	BB
chr18_46614505_46614524	BB	DD	BB	DD	BB	DD	DD	DD	DD	DD	DD	DD	DD	BB	DD	DD	DD	BB	BB	BB	BB	BB	BB	BB	DD	DD	DD	DD	BB	DD	BB	BB	DD	DD	BB	DD	DD	DD	DD	BB	BB	DD	BB	DD	DD	DD	DD	DD	BB
chr18_46628152_46628169	BB	DD	BB	DD	BB	DD	DD	DD	DD	DD	DD	DD	DD	BB	DD	DD	bd	BB	BB	BB	BB	BB	BB	BB	DD	DD	DD	DD	BB	DD	BB	BB	DD	DD	BB	DD	DD	DD	DD	BB	BB	DD	BB	DD	DD	DD	DD	DD	BB
chr18_46632830_46632859	BB	DD	BB	DD	BB	DD	DD	DD	DD	DD	DD	DD	DD	BB	DD	DD	DD	BB	BB	BB	BB	BB	BB	BB	DD	DD	DD	DD	BB	DD	BB	BB	DD	DD	BB	DD	DD	DD	DD	BB	BB	DD	BB	DD	DD	DD	DD	DD	BB
chr18_46651572_46651589	FF	FF	FF	FF	NA	FF	FF	FF	FF	FF	FF	FF	FF	FF	NN	FF	FF	FF	FF	FF	FF	FF	FF	FF	FF	NA	FF	FF	FF	FF	FF	FF	FF	FF	FF	FF	FF	FF	FF	FF	FF	FF	FF	FF	FF	FF	FF	FF	FF
chr18_46660026_46660079	BB	nn	BB	DD	BB	DD	DD	DD	DD	dn	DD	DD	DD	bn	DD	DD	DD	BB	BB	BB	BB	bn	BB	BB	DD	dn	DD	DD	BB	DD	bn	BB	dn	DD	BB	DD	DD	DD	DD	bn	BB	DD	BB	DD	DD	DD	DD	DD	BB
chr18_4666177_4666208	FF	FF	FF	FF	FF	FF	FF	FF	FF	FF	FF	FF	FF	FF	FF	FF	FF	FF	NN	FF	FF	FF	FF	FF	FF	FF	FF	FF	FF	FF	FF	FF	FF	FF	FF	FF	FF	FF	FF	FF	FF	FF	FF	FF	FF	NA	FF	FF	FF
chr18_46827911_46827928	BB	NA	BB	NN	BB	NA	NA	NA	NN	NN	NA	NN	NN	BB	NN	NN	NN	BB	BB	BB	BB	BB	BB	BB	nn	NA	dn	DD	BB	DD	BB	BB	DD	DD	BB	DD	NA	NA	DD	BB	BB	DD	BB	NA	DD	DD	DD	DD	BB
chr18_46848025_46848068	BB	DD	BB	DD	BB	DD	DD	DD	DD	DD	DD	DD	DD	BB	DD	DD	DD	BB	BB	BB	BB	BB	BB	BB	dn	DD	DD	bd	BB	DD	BB	BB	DD	DD	BB	DD	DD	DD	DD	BB	BB	DD	BB	DD	DD	DD	DD	DD	DD
chr18_46853763_46853806	BB	DD	NA	NA	BB	DD	DD	DD	DD	DD	NA	DD	NA	bd	DD	DD	DD	BB	BB	BB	BB	BB	NA	BB	NA	DD	DD	DD	BB	NA	NA	BB	DD	DD	BB	NA	DD	DD	NA	BB	NA	DD	NA	DD	DD	DD	DD	DD	BB
chr18_46884990_46885009	BB	DD	BB	DD	BB	DD	DD	DD	DD	DD	DD	DD	DD	BB	DD	DD	DD	BB	BB	BB	BB	BB	BB	BB	DD	DD	DD	DD	BB	DD	BB	BB	DD	DD	BB	DD	DD	DD	DD	BB	BB	DD	BB	DD	DD	DD	DD	DD	BB
chr18_46929921_46929956	BB	DD	BB	DD	BB	DD	DD	DD	DD	DD	DD	DD	DD	BB	DD	DD	DD	BB	BB	BB	BB	BB	BB	BB	DD	DD	DD	DD	BB	DD	BB	BB	DD	DD	BB	DD	DD	DD	dn	BB	BB	DD	BB	DD	DD	DD	DD	DD	BB
chr18_46981811_46981846	BB	NA	BB	NA	BB	NA	DD	DD	DD	DD	DD	DD	DD	BB	NA	DD	NA	BB	BB	BB	BB	BB	BB	BB	DD	NA	DD	DD	BB	DD	NA	BB	DD	DD	BB	DD	DD	NA	NA	BB	BB	DD	NA	DD	DD	NA	NA	DD	BB
chr18_46985303_46985326	BB	DD	BB	DD	BB	DD	DD	DD	DD	DD	DD	DD	DD	BB	DD	DD	DD	BB	BB	BB	BB	BB	BB	BB	DD	DD	DD	DD	BB	DD	BB	BB	DD	DD	BB	DD	DD	DD	DD	BB	BB	DD	BB	DD	DD	DD	DD	DD	BB
chr18_46998450_46998467	BB	DD	BB	DD	BB	DD	DD	DD	DD	DD	DD	DD	DD	BB	DD	DD	DD	BB	BB	BB	BB	BB	BB	BB	DD	DD	DD	DD	BB	DD	BB	BB	DD	DD	BB	DD	DD	DD	DD	BB	BB	DD	BB	DD	DD	DD	DD	DD	BB
chr18_47042181_47042207	BB	DD	BB	DD	NA	NN	DD	DD	DD	DD	DD	DD	DD	BB	dn	DD	DD	BB	BB	BB	BB	BB	BB	BB	DD	NA	NA	DD	BB	DD	BB	BB	NA	DD	BB	DD	DD	NA	DD	NA	BB	DD	BB	DD	DD	NA	DD	DD	BB
chr18_47064442_47064471	BB	DD	BB	DD	BB	DD	DD	DD	DD	DD	DD	DD	DD	BB	DD	DD	DD	BB	BB	BB	BB	BB	BB	BB	DD	DD	DD	DD	BB	DD	BB	BB	DD	DD	BB	DD	DD	DD	DD	BB	BB	DD	BB	DD	DD	DD	DD	DD	BB
chr18_47079996_47080010	BB	DD	BB	DD	BB	DD	DD	DD	DD	DD	DD	DD	DD	BB	DD	DD	DD	BB	BB	BB	BB	BB	BB	BB	DD	DD	DD	DD	BB	DD	BB	BB	DD	DD	BB	DD	DD	DD	DD	BB	BB	DD	BB	DD	DD	DD	DD	DD	BB
chr18_47081190_47081213	BB	DD	BB	DD	BB	DD	DD	DD	DD	DD	DD	DD	DD	BB	DD	DD	DD	BB	BB	BB	BB	BB	BB	BB	DD	DD	DD	DD	BB	DD	BB	BB	DD	DD	BB	DD	DD	DD	DD	BB	BB	DD	BB	DD	DD	DD	DD	DD	BB
chr18_47105466_47105479	BB	DD	BB	DD	BB	DD	DD	DD	DD	DD	DD	DD	DD	BB	DD	DD	DD	BB	BB	BB	BB	BB	BB	BB	DD	DD	DD	DD	BB	DD	BB	BB	DD	DD	BB	DD	DD	DD	DD	BB	BB	DD	BB	DD	DD	DD	DD	DD	BB
chr18_47110024_47110047	BB	DD	BB	DD	BB	DD	DD	DD	DD	DD	DD	DD	DD	BB	DD	DD	DD	BB	BB	BB	BB	BB	BB	BB	DD	DD	DD	DD	BB	DD	BB	BB	DD	DD	BB	DD	DD	DD	DD	BB	BB	DD	BB	DD	DD	DD	DD	DD	BB
chr18_47129632_47129659	BB	DD	BB	DD	BB	DD	DD	DD	DD	DD	DD	DD	DD	BB	DD	DD	DD	BB	BB	BB	BB	BB	BB	BB	DD	DD	DD	DD	BB	DD	BB	BB	DD	DD	BB	DD	DD	DD	DD	BB	BB	DD	BB	DD	DD	DD	DD	DD	BB
chr18_47135083_47135098	bd	dd	BB	DD	BB	dd	dd	dd	dd	dd	dd	dd	dd	BB	dd	dd	dd	BB	BB	BB	BB	bd	BB	BB	dd	dd	dd	dd	BB	dd	BB	BB	dd	dd	BB	dd	dd	dd	dd	BB	BB	dd	BB	DD	dd	bd	dd	dd	BB
chr18_47155751_47155768	BB	DD	BB	DD	BB	DD	DD	DD	DD	DD	DD	DD	DD	BB	DD	DD	DD	BB	BB	BB	BB	BB	BB	BB	DD	DD	DD	DD	BB	DD	BB	BB	DD	DD	BB	DD	DD	DD	DD	BB	BB	DD	BB	DD	DD	DD	DD	DD	BB
chr18_47157830_47157841	BB	DD	BB	DD	BB	DD	DD	DD	DD	DD	DD	DD	DD	BB	DD	DD	DD	BB	BB	BB	BB	BB	BB	BB	DD	DD	DD	DD	BB	DD	BB	BB	DD	DD	BB	DD	DD	DD	DD	BB	BB	DD	BB	DD	DD	DD	DD	DD	BB
chr18_47165447_47165461	BB	DD	BB	DD	BB	DD	DD	DD	DD	DD	DD	DD	DD	BB	DD	DD	DD	BB	BB	BB	BB	BB	BB	BB	DD	DD	DD	DD	BB	DD	BB	BB	DD	DD	BB	DD	DD	DD	DD	BB	BB	DD	BB	DD	DD	DD	DD	DD	BB
chr18_47175710_47175724	BB	DD	BB	DD	BB	DD	DD	DD	DD	DD	DD	DD	DD	BB	DD	DD	DD	BB	BB	BB	BB	BB	BB	BB	DD	DD	DD	DD	BB	DD	BB	BB	DD	DD	BB	DD	DD	DD	DD	BB	BB	DD	BB	DD	DD	DD	DD	DD	BB
chr18_47176414_47176425	BB	DD	BB	DD	BB	DD	DD	DD	DD	DD	DD	DD	DD	BB	DD	DD	DD	BB	BB	BB	BB	BB	BB	BB	DD	DD	DD	DD	BB	DD	BB	BB	DD	DD	BB	DD	DD	DD	DD	BB	BB	DD	BB	DD	DD	DD	DD	DD	BB
chr18_47182253_47182266	BB	DD	BB	DD	BB	DD	DD	DD	DD	DD	DD	DD	DD	BB	DD	DD	DD	BB	BB	BB	BB	BB	BB	BB	DD	DD	DD	DD	BB	DD	BB	BB	DD	DD	BB	DD	DD	DD	DD	BB	BB	DD	BB	DD	DD	DD	DD	DD	BB
chr18_47199229_47199252	BB	DD	BB	DD	BB	DD	DD	DD	DD	DD	DD	DD	DD	BB	DD	DD	DD	BB	BB	BB	BB	BB	BB	BB	DD	DD	DD	DD	BB	DD	BB	BB	DD	DD	BB	DD	DD	DD	DD	BB	BB	DD	BB	DD	DD	DD	DD	DD	BB
chr18_47208326_47208367	BB	DD	bn	DD	BB	DD	DD	DD	DD	DD	DD	DD	DD	BB	DD	DD	DD	BB	BB	BB	BB	BB	BB	BB	DD	DD	DD	DD	BB	DD	BB	BB	DD	DD	BB	DD	DD	DD	DD	BB	BB	DD	BB	DD	DD	DD	DD	DD	BB
chr18_47209015_47209032	BB	DD	BB	DD	BB	DD	DD	DD	DD	DD	DD	DD	DD	BB	DD	DD	DD	BB	BB	BB	BB	BB	BB	BB	DD	DD	DD	DD	BB	DD	BB	BB	DD	DD	BB	DD	DD	DD	DD	BB	BB	DD	BB	DD	DD	DD	DD	DD	BB
chr18_47220943_47220990	NA	NA	NA	FF	NA	FF	FF	NA	NA	FF	FF	FF	FF	NA	FF	NA	FF	FF	NA	FF	NN	FF	FF	FF	FF	NA	NA	FF	FF	NA	FF	NA	FF	FF	NA	FF	NA	NA	NA	FF	NA	FF	FF	FF	FF	NA	FF	fn	FF
chr18_47222523_47222550	BB	DD	BB	DD	BB	DD	DD	DD	DD	DD	DD	DD	DD	BB	DD	DD	DD	BB	BB	BB	BB	BB	BB	BB	DD	DD	DD	DD	BB	DD	BB	BB	DD	DD	BB	DD	DD	DD	DD	BB	BB	DD	BB	DD	DD	DD	DD	DD	BB
chr18_47260457_47260481	BB	DD	BB	DD	BB	DD	NN	DD	DD	DD	DD	DD	DD	BB	DD	DD	DD	BB	BB	BB	BB	BB	BB	BB	DD	NA	DD	DD	BB	DD	BB	BB	DD	DD	BB	DD	DD	DD	DD	BB	BB	DD	BB	DD	DD	NA	DD	DD	BB
chr18_47264785_47264820	BB	DD	BB	DD	BB	DD	DD	DD	DD	DD	DD	DD	DD	BB	DD	DD	DD	BB	BB	BB	BB	BB	BB	BB	DD	DD	DD	DD	BB	DD	BB	BB	DD	DD	BB	DD	DD	DD	DD	BB	BB	DD	BB	DD	DD	DD	DD	DD	BB
chr18_47346789_47346816	DD	DD	DD	DD	DD	DD	DD	DD	DD	DD	DD	DD	DD	UU	DD	DD	DD	DD	DD	DD	DD	DD	DD	DD	DD	DD	DD	DD	DD	DD	DD	DD	DD	DD	DD	du	DD	DD	du	DD	NA	DD	du	DD	DD	DD	DD	du	NA
chr18_47383277_47383290	BB	DD	BB	DD	BB	DD	DD	DD	DD	DD	DD	DD	DD	BB	DD	DD	DD	BB	BB	BB	BB	BB	BB	BB	DD	DD	DD	DD	BB	DD	BB	BB	DD	DD	BB	DD	DD	DD	DD	BB	BB	DD	BB	DD	DD	DD	DD	DD	BB
chr18_47396646_47396659	BB	DD	BB	DD	BB	DD	DD	DD	DD	DD	DD	DD	DD	BB	DD	DD	DD	BB	BB	BB	BB	BB	BB	BB	DD	DD	DD	DD	BB	DD	BB	BB	DD	DD	BB	DD	DD	DD	DD	BB	BB	DD	BB	DD	DD	DD	DD	DD	BB
chr18_47445107_47445126	BB	DD	BB	DD	BB	DD	DD	NN	DD	NA	DD	DD	DD	BB	DD	NA	NA	BB	BB	BB	BB	BB	BB	BB	DD	DD	DD	dn	BB	NN	BB	BB	DD	DD	BB	DD	DD	DD	DD	BB	NA	DD	BB	DD	DD	DD	NA	DD	BB
chr18_4917355_4917398	FF	df	df	df	FF	df	df	FF	df	FF	df	df	FF	FF	NA	df	df	DD	df	df	df	FF	FF	FF	df	df	df	df	FF	df	FF	FF	DD	df	FF	FF	FF	df	df	DD	FF	df	FF	FF	FF	DD	DD	df	FF
chr18_5242566_5242597	FF	FF	FF	FF	FF	FF	FF	FF	FF	FF	FF	NN	FF	FF	FF	FF	FF	FF	FF	FF	FF	FF	FF	FF	FF	fn	FF	FF	FF	FF	FF	FF	FF	FF	NA	FF	FF	FF	FF	FF	FF	FF	FF	FF	FF	FF	FF	FF	FF
chr18_5330564_5330595	FF	FF	FF	FF	FF	FF	FF	FF	FF	FF	FF	FF	FF	FF	NN	FF	FF	FF	FF	FF	FF	FF	FF	FF	FF	FF	FF	FF	FF	FF	FF	FF	FF	FF	FF	FF	FF	FF	FF	FF	FF	NA	FF	FF	fn	FF	FF	FF	FF
chr18_5457117_5457160	BB	DD	DD	DD	BB	DD	DD	NN	NA	NA	DD	DD	BB	BB	bd	DD	NA	DD	DD	DD	NA	BB	NA	BB	BB	DD	DD	NA	BB	NA	BB	NA	DD	BB	BB	BB	BB	BB	DD	BB	BB	NA	BB	BB	BB	DD	DD	DD	BB
chr18_5502786_5502825	FF	FF	FF	FF	FF	FF	FF	FF	FF	FF	NN	FF	fn	FF	FF	FF	NN	FF	NA	FF	FF	NA	FF	NN	FF	NA	FF	FF	FF	NA	fn	FF	FF	FF	FF	FF	FF	FF	FF	FF	NA	FF	FF	FF	FF	FF	FF	FF	FF
chr18_5804140_5804166	FF	FF	FF	NA	FF	FF	FF	FF	FF	FF	FF	FF	FF	NN	FF	FF	FF	FF	FF	FF	FF	FF	FF	FF	FF	NA	FF	FF	FF	NA	FF	FF	FF	FF	FF	FF	FF	FF	FF	FF	FF	FF	FF	FF	FF	FF	FF	FF	FF
chr18_5843568_5843619	FF	FF	FF	NA	FF	FF	NN	FF	FF	NA	NA	NA	FF	FF	FF	FF	FF	FF	FF	FF	NA	FF	FF	FF	NA	FF	FF	FF	NA	FF	FF	NA	FF	FF	FF	NA	NA	FF	FF	FF	NA	FF	FF	FF	FF	FF	NN	FF	FF
chr18_5932861_5932905	NA	BB	NA	BB	BB	BB	BB	BB	BB	BB	BB	BB	NA	BB	BB	BB	BB	BB	BB	BB	NA	BB	BB	BB	BB	NA	DD	DD	BB	NA	BB	BB	DD	DD	BB	NA	NA	NA	NA	BB	BB	DD	BB	BB	BB	DD	DD	DD	NA
chr18_6151481_6151535	FF	FF	FF	NA	FF	FF	FF	FF	FF	FF	FF	FF	FF	FF	FF	FF	FF	FF	FF	FF	NA	FF	NN	FF	NA	NA	FF	FF	FF	FF	FF	NA	NA	FF	NA	FF	FF	NA	FF	FF	NA	FF	FF	FF	FF	NA	FF	FF	FF
chr18_6196996_6197011	FF	FF	NA	FF	FF	FF	FF	FF	FF	FF	FF	FF	NA	FF	FF	FF	FF	FF	FF	FF	FF	FF	NA	FF	FF	NA	NA	FF	NA	FF	FF	FF	FF	FF	NA	FF	FF	FF	FF	FF	FF	NA	FF	NA	NN	FF	FF	FF	FF
chr18_6294620_6294655	FF	NA	FF	fn	NA	fn	FF	FF	FF	FF	FF	FF	fn	NA	fn	FF	FF	fn	FF	FF	FF	FF	FF	FF	fn	NN	FF	FF	FF	FF	FF	FF	FF	FF	FF	FF	FF	FF	FF	FF	FF	FF	FF	FF	FF	FF	FF	NA	NA
chr18_6336167_6336186	FF	FF	FF	FF	FF	FF	FF	FF	FF	FF	FF	FF	FF	FF	NA	FF	FF	FF	FF	FF	FF	FF	FF	FF	FF	NA	FF	FF	FF	FF	FF	FF	FF	FF	FF	FF	FF	FF	FF	FF	FF	FF	FF	FF	FF	FF	FF	FF	FF
chr18_6409789_6409848	FF	FF	FF	FF	FF	NA	FF	NA	FF	FF	FF	FF	FF	NA	FF	FF	FF	NA	FF	FF	fn	FF	NA	FF	FF	NA	FF	FF	NA	FF	FF	fn	FF	FF	FF	FF	FF	FF	FF	FF	FF	FF	FF	FF	NA	FF	FF	FF	NA
chr18_6733079_6733114	fn	NA	FF	FF	NA	FF	FF	FF	FF	FF	fn	FF	FF	FF	FF	FF	FF	FF	FF	FF	FF	FF	FF	FF	NA	NA	FF	FF	FF	FF	FF	FF	FF	FF	FF	FF	FF	NA	NA	FF	NA	FF	FF	FF	FF	FF	FF	FF	FF
chr18_6765792_6765827	FF	fn	FF	FF	FF	NA	NN	FF	NA	FF	FF	FF	NA	FF	NA	FF	FF	NN	FF	FF	FF	FF	NA	FF	NA	NA	FF	FF	FF	NA	FF	NA	FF	FF	FF	FF	fn	NA	FF	FF	NA	FF	FF	FF	FF	FF	FF	FF	FF
chr18_6904588_6904615	FF	FF	FF	FF	FF	FF	FF	FF	FF	NN	FF	FF	FF	FF	FF	FF	FF	FF	FF	FF	FF	FF	FF	FF	FF	FF	FF	FF	FF	FF	FF	FF	FF	FF	FF	FF	FF	FF	FF	FF	FF	FF	FF	FF	FF	FF	FF	FF	FF
chr18_6931905_6931943	FF	NA	FF	FF	FF	FF	FF	NA	FF	NN	NA	FF	NA	FF	FF	FF	FF	FF	fn	FF	NA	FF	NA	NN	FF	FF	FF	NA	FF	NA	FF	FF	NA	FF	FF	NA	NA	NA	FF	NA	FF	NA	NA	FF	FF	FF	FF	FF	NA
chr18_7030360_7030379	NN	FF	FF	FF	FF	FF	FF	FF	FF	FF	FF	NA	FF	FF	FF	FF	FF	FF	FF	FF	FF	FF	FF	FF	FF	FF	FF	FF	FF	FF	FF	NA	FF	FF	FF	FF	FF	FF	FF	NA	NA	FF	FF	FF	FF	FF	FF	NA	FF
chr18_7109481_7109516	FF	FF	FF	FF	FF	FF	FF	FF	FF	FF	FF	FF	FF	FF	FF	FF	FF	FF	FF	FF	FF	FF	NA	FF	FF	FF	FF	FF	NA	FF	FF	FF	FF	NA	FF	FF	fn	FF	FF	FF	NA	FF	FF	FF	FF	FF	FF	FF	FF
chr18_7358245_7358289	FF	FF	FF	FF	FF	FF	FF	FF	FF	FF	FF	FF	FF	NN	NN	FF	NA	FF	FF	FF	FF	FF	FF	FF	FF	FF	FF	FF	FF	FF	FF	FF	FF	FF	FF	FF	FF	FF	FF	FF	FF	FF	FF	FF	FF	FF	FF	FF	FF
chr18_7384375_7384414	NN	FF	FF	FF	FF	FF	FF	FF	FF	FF	FF	FF	FF	FF	FF	FF	FF	FF	FF	NA	FF	FF	FF	FF	FF	NA	FF	fn	FF	FF	FF	FF	FF	FF	FF	FF	FF	FF	FF	FF	FF	FF	FF	FF	FF	FF	FF	FF	FF
chr18_7723665_7723700	BB	DD	DD	DD	BB	DD	DD	BB	NA	BB	DD	NA	BB	BB	DD	DD	DD	dn	DD	DD	DD	BB	BB	BB	DD	DD	DD	DD	BB	DD	BB	BB	DD	DD	BB	BB	BB	DD	DD	BB	BB	DD	BB	BB	BB	DD	DD	DD	BB
chr18_7791868_7791902	FF	NA	FF	FF	FF	FF	FF	FF	FF	FF	FF	FF	FF	FF	FF	FF	FF	NA	FF	FF	FF	FF	FF	FF	FF	FF	FF	FF	FF	FF	FF	FF	FF	FF	FF	FF	FF	FF	FF	FF	NN	FF	FF	FF	FF	FF	FF	FF	FF
chr18_8441876_8441919	FF	FF	FF	NA	FF	FF	FF	FF	FF	FF	FF	FF	FF	FF	FF	FF	FF	FF	FF	FF	FF	FF	FF	FF	FF	NN	NN	fn	FF	NN	FF	FF	FF	FF	FF	FF	FF	FF	FF	FF	FF	FF	FF	FF	FF	FF	fn	FF	FF
chr18_8593890_8593945	FF	FF	FF	FF	FF	FF	FF	FF	FF	FF	FF	FF	FF	FF	FF	FF	FF	FF	NA	FF	FF	FF	FF	FF	FF	NA	FF	FF	FF	NA	NA	FF	FF	NA	FF	NA	FF	FF	FF	FF	FF	FF	FF	FF	FF	FF	NA	FF	FF
chr18_8634596_8634637	FF	FF	FF	FF	NA	FF	FF	FF	FF	FF	FF	FF	FF	FF	FF	FF	FF	FF	FF	FF	NA	FF	FF	FF	FF	FF	FF	FF	FF	FF	FF	FF	FF	NA	FF	FF	FF	FF	FF	FF	FF	FF	FF	FF	FF	FF	FF	FF	FF
chr18_8971722_8971769	FF	FF	FF	FF	FF	FF	fn	FF	FF	FF	NA	FF	FF	FF	FF	FF	FF	FF	FF	FF	NA	FF	FF	FF	NN	FF	FF	NA	fn	FF	FF	FF	FF	NN	FF	FF	FF	NA	FF	FF	FF	FF	FF	FF	FF	FF	FF	FF	FF
chr18_8975585_8975632	FF	FF	FF	FF	FF	NA	FF	NA	FF	FF	FF	FF	NA	FF	FF	FF	FF	FF	FF	FF	NA	FF	FF	FF	FF	NA	FF	FF	FF	NA	NN	FF	FF	FF	FF	FF	NN	NA	FF	FF	FF	FF	NA	FF	FF	FF	FF	FF	FF
chr18_9099202_9099237	FF	NA	FF	FF	FF	NA	FF	FF	NA	FF	FF	FF	NA	FF	NA	FF	FF	FF	FF	FF	FF	FF	FF	FF	NA	NA	FF	FF	FF	NA	FF	NA	FF	FF	NA	FF	FF	NA	FF	NN	FF	FF	FF	FF	FF	FF	FF	NA	NA
chr18_9333386_9333420	FF	NA	FF	FF	FF	NA	FF	FF	FF	FF	FF	FF	FF	FF	FF	FF	FF	FF	FF	NA	NA	FF	FF	FF	NN	FF	NA	FF	FF	NA	FF	FF	NA	FF	FF	FF	FF	FF	FF	FF	NA	FF	FF	FF	FF	FF	FF	FF	NA
chr18_9416580_9416623	FF	FF	FF	FF	FF	FF	NA	FF	FF	FF	FF	NN	FF	FF	FF	FF	FF	FF	FF	FF	FF	FF	FF	NA	FF	NA	FF	FF	NA	FF	FF	FF	NN	FF	FF	FF	FF	FF	NA	FF	FF	NA	FF	FF	FF	FF	FF	FF	NA
chr18_9562374_9562413	FF	FF	FF	NA	FF	FF	FF	FF	FF	FF	FF	FF	FF	FF	FF	fn	FF	FF	FF	FF	fn	FF	FF	FF	FF	FF	FF	FF	FF	FF	FF	FF	FF	FF	FF	FF	FF	FF	FF	FF	FF	FF	FF	FF	FF	FF	FF	FF	FF
chr18_9793556_9793594	FF	NA	FF	NA	FF	FF	FF	NN	FF	FF	FF	FF	FF	NA	FF	NA	FF	FF	FF	fn	FF	FF	FF	FF	FF	NA	FF	FF	FF	FF	FF	NA	FF	FF	FF	FF	FF	FF	FF	NA	FF	FF	FF	FF	FF	NA	FF	NA	NA
chr18_47469452_47469467	BB	DD	BB	DD	BB	DD	DD	DD	DD	DD	DD	DD	DD	BB	DD	DD	DD	BB	BB	BB	BB	BB	BB	BB	DD	DD	DD	DD	BB	DD	BB	BB	DD	DD	BB	DD	DD	DD	DD	BB	BB	DD	BB	DD	DD	DD	DD	DD	BB
chr18_47504795_47504816	BB	DD	BB	DD	BB	DD	DD	DD	DD	DD	DD	DD	DD	BB	DD	DD	DD	BB	BB	BB	BB	BB	BB	BB	DD	DD	DD	DD	BB	DD	BB	BB	DD	DD	BB	DD	DD	DD	DD	BB	BB	DD	BB	DD	DD	DD	DD	DD	BB
chr18_47517297_47517312	BB	DD	BB	DD	BB	DD	DD	DD	DD	DD	DD	DD	DD	BB	DD	DD	DD	BB	BB	BB	BB	BB	BB	BB	DD	DD	DD	DD	BB	DD	BB	BB	DD	DD	BB	DD	DD	DD	DD	BB	BB	DD	BB	DD	DD	DD	DD	DD	BB
chr18_47519422_47519465	BB	DD	BB	DD	BB	dd	DD	DD	DD	dd	dd	DD	dd	BB	dd	dd	DD	BB	BB	BB	BB	BB	BB	BB	dd	dd	dd	DD	BB	DD	BB	BB	dd	dd	BB	dd	DD	DD	dd	BB	BB	DD	BB	dd	dd	dd	dd	dd	BB
chr18_47519728_47519747	BB	DD	BB	DD	BB	DD	DD	DD	DD	DD	DD	DD	DD	BB	DD	DD	DD	BB	BB	BB	BB	BB	BB	BB	DD	DD	DD	DD	BB	DD	BB	BB	DD	DD	BB	DD	DD	DD	DD	BB	BB	DD	BB	DD	DD	DD	DD	DD	BB
chr18_47521155_47521194	BB	DD	BB	DD	BB	DD	DD	DD	DD	DD	DD	DD	DD	BB	DD	DD	DD	BB	BB	BB	BB	BB	BB	BB	DD	DD	DD	DD	BB	DD	BB	BB	DD	DD	BB	DD	DD	DD	DD	BB	BB	DD	BB	DD	DD	DD	DD	DD	BB
chr18_47528574_47528609	BB	DD	BB	DD	BB	DD	DD	DD	DD	DD	DD	DD	DD	BB	DD	DD	DD	BB	BB	BB	BB	BB	BB	BB	DD	DD	DD	DD	BB	DD	BB	BB	DD	DD	BB	DD	DD	DD	DD	BB	BB	DD	bn	DD	DD	DD	DD	DD	BB
chr18_47578864_47578887	BB	DD	BB	DD	BB	DD	DD	DD	DD	DD	DD	DD	DD	BB	DD	DD	DD	BB	BB	BB	BB	BB	BB	BB	DD	DD	DD	DD	BB	DD	BB	BB	DD	DD	BB	bd	DD	DD	DD	BB	BB	DD	BB	DD	DD	DD	DD	DD	BB
chr18_47588110_47588129	BB	DD	BB	DD	BB	DD	DD	DD	DD	DD	DD	DD	DD	BB	DD	DD	DD	BB	BB	BB	BB	bn	BB	BB	DD	DD	DD	DD	BB	DD	BB	BB	DD	DD	BB	DD	DD	DD	DD	BB	BB	DD	BB	DD	DD	DD	DD	DD	BB
chr18_47594914_47594925	BB	DD	BB	DD	BB	DD	DD	DD	DD	DD	DD	DD	DD	BB	DD	DD	DD	BB	BB	BB	BB	BB	BB	BB	DD	DD	DD	DD	BB	DD	BB	BB	DD	DD	BB	DD	DD	DD	DD	BB	BB	DD	BB	DD	DD	DD	DD	DD	BB
chr18_47606039_47606070	BB	dd	BB	dd	BB	dd	dd	dd	dd	dd	dd	dd	dd	bn	dd	dd	dn	BB	bn	BB	BB	BB	BB	BB	dd	dd	dd	dd	BB	dd	BB	BB	dd	dd	BB	dd	dd	dd	dd	bd	BB	dd	BB	dd	dd	dn	dd	dd	BB
chr18_47632702_47632745	BB	DD	BB	DD	bn	DD	DD	DD	DD	DD	DD	DD	DD	BB	DD	DD	DD	BB	BB	BB	BB	BB	BB	BB	DD	DD	DD	DD	BB	DD	BB	BB	DD	DD	BB	DD	DD	DD	DD	BB	BB	DD	BB	DD	DD	DD	DD	DD	BB
chr18_47668088_47668115	BB	DD	BB	DD	BB	DD	DD	DD	DD	DD	DD	DD	DD	BB	DD	DD	DD	BB	bn	BB	BB	BB	BB	BB	DD	DD	DD	DD	BB	DD	BB	BB	DD	DD	BB	DD	DD	DD	DD	BB	BB	DD	BB	DD	DD	DD	DD	DD	BB
chr18_47673500_47673543	BB	DD	BB	DD	BB	DD	DD	DD	DD	dn	DD	DD	DD	BB	DD	DD	DD	BB	BB	BB	BB	BB	BB	DD	DD	DD	DD	DD	BB	DD	BB	BB	DD	DD	BB	DD	DD	DD	DD	BB	BB	DD	BB	DD	DD	DD	DD	DD	BB
chr18_47695767_47695806	BB	DD	BB	DD	BB	DD	DD	DD	DD	DD	DD	DD	BB	BB	DD	DD	DD	BB	BB	BB	BB	BB	BB	BB	DD	DD	DD	DD	BB	DD	BB	BB	DD	DD	BB	DD	DD	DD	DD	BB	BB	DD	BB	DD	DD	bd	DD	DD	BB
chr18_47711309_47711348	BB	DD	BB	DD	BB	DD	DD	DD	DD	DD	DD	NA	DD	BB	DD	DD	DD	BB	NA	BB	BB	BB	BB	BB	DD	DD	DD	DD	NA	DD	BB	BB	DD	DD	BB	NA	DD	DD	DD	BB	BB	DD	BB	DD	DD	DD	DD	DD	BB
chr18_47719107_47719134	BB	NA	BB	DD	BB	DD	DD	DD	DD	DD	DD	DD	DD	BB	DD	DD	DD	BB	BB	NN	BB	BB	BB	BB	NA	NA	DD	DD	BB	NA	BB	BB	DD	DD	BB	DD	DD	DD	DD	BB	NA	DD	BB	dn	DD	DD	DD	DD	BB
chr18_47755892_47755927	BB	DD	BB	DD	BB	DD	DD	DD	DD	DD	DD	DD	DD	BB	DD	DD	DD	BB	BB	BB	BB	BB	BB	BB	DD	DD	DD	DD	BB	DD	BB	BB	DD	DD	BB	DD	DD	bd	DD	BB	BB	DD	BB	DD	DD	DD	DD	DD	BB
chr18_47777857_47777868	BB	dd	BB	dd	BB	dd	dd	dd	dd	dd	dd	dd	dd	BB	dd	dd	dd	BB	BB	BB	BB	BB	BB	BB	dd	dd	dd	DD	BB	dn	BB	BB	dd	dd	BB	DD	dd	dd	dd	BB	BB	dd	BB	dd	bd	dd	DD	dd	BB
chr18_47790939_47790958	BB	DD	BB	DD	BB	DD	DD	DD	DD	DD	DD	DD	DD	BB	DD	DD	DD	BB	BB	BB	bn	BB	BB	BB	dn	DD	DD	DD	BB	DD	BB	BB	DD	DD	BB	DD	DD	DD	DD	BB	BB	DD	BB	DD	DD	DD	DD	dn	BB
chr18_47800405_47800440	bn	DD	BB	DD	BB	DD	DD	DD	DD	DD	DD	DD	DD	BB	DD	DD	DD	BB	BB	BB	BB	BB	BB	BB	DD	DD	DD	DD	BB	DD	BB	BB	DD	DD	BB	DD	DD	DD	DD	BB	BB	DD	BB	DD	DD	DD	DD	DD	BB
chr18_47802836_47802850	FF	df	FF	df	FF	df	df	df	df	df	df	df	df	FF	df	df	df	FF	FF	FF	FF	FF	FF	FF	df	df	df	df	FF	df	FF	FF	df	DD	FF	df	df	df	df	FF	FF	df	FF	df	df	df	df	df	FF
chr18_47836141_47836160	BB	DD	BB	DD	BB	DD	DD	DD	DD	DD	DD	DD	DD	BB	DD	DD	DD	BB	BB	BB	BB	BB	BB	BB	DD	DD	DD	DD	BB	DD	BB	BB	DD	DD	BB	DD	DD	DD	DD	BB	BB	DD	BB	DD	DD	DD	DD	DD	BB
chr18_47838760_47838775	BB	DD	BB	DD	BB	DD	DD	DD	DD	DD	DD	DD	DD	BB	DD	DD	DD	BB	BB	BB	BB	BB	BB	BB	DD	DD	DD	DD	BB	DD	BB	BB	DD	DD	BB	DD	DD	DD	DD	BB	BB	DD	BB	DD	DD	DD	DD	DD	BB
chr18_47846694_47846726	BB	dd	bn	dd	BB	dd	dd	dd	dd	dd	dd	dd	dd	BB	dd	dd	dd	BB	BB	BB	BB	BB	BB	BB	bd	DD	dd	dd	BB	dd	BB	BB	dd	dd	BB	DD	dd	DD	dd	BB	BB	dd	BB	dd	dd	dd	dd	dd	BB
chr18_47846725_47846754	BB	bd	BB	dd	BB	dd	dd	dd	dd	bd	dd	DD	dd	BB	bd	dd	dd	BB	BB	BB	BB	BB	BB	BB	dd	DD	bd	bd	BB	bd	BB	BB	bd	dd	BB	dd	dd	bd	dd	BB	BB	dd	BB	dd	dd	dd	bd	dd	BB
chr18_47857607_47857621	BB	DD	BB	DD	BB	DD	DD	DD	DD	DD	DD	DD	DD	BB	DD	DD	DD	BB	BB	BB	BB	BB	BB	BB	DD	DD	DD	DD	BB	DD	BB	BB	DD	DD	BB	DD	DD	DD	DD	BB	BB	DD	BB	DD	DD	DD	DD	DD	BB
chr18_47858029_47858064	BB	DD	BB	DD	bb	DD	DD	DD	DD	DD	DD	DD	DD	bb	DD	DD	DD	BB	bb	BB	bb	BB	bb	bb	DD	DD	DD	DD	bb	DD	BB	bb	DD	DD	bb	DD	DD	DD	DD	bb	bb	DD	bb	DD	DD	DD	DD	DD	BB
chr18_47911077_47911090	BB	DD	BB	DD	BB	DD	DD	DD	DD	DD	DD	DD	DD	BB	DD	DD	dn	bd	BB	BB	BB	BB	BB	BB	DD	DD	DD	DD	BB	DD	BB	BB	DD	DD	BB	DD	DD	DD	DD	BB	BB	DD	BB	DD	DD	DD	DD	DD	BB
chr18_47954946_47954985	BB	DD	BB	DD	BB	DD	DD	DD	DD	DD	DD	DD	DD	BB	DD	DD	DD	BB	BB	BB	BB	BB	BB	BB	DD	DD	DD	DD	BB	DD	BB	BB	DD	DD	BB	DD	DD	DD	DD	BB	BB	DD	BB	DD	DD	DD	DD	DD	BB
chr18_47985512_47985563	BB	BB	BB	NA	NA	NA	BB	BB	BB	BB	BB	NN	DD	NA	NA	BB	NA	NA	DD	BB	BB	BB	BB	NN	BB	BB	BB	NA	BB	BB	BB	NA	BB	NA	BB	NA	BB	NA	BB	BB	BB	BB	BB	BB	BB	BB	BB	BB	BB
chr18_48112150_48112169	BB	DD	BB	DD	BB	DD	DD	DD	DD	DD	DD	DD	DD	BB	DD	DD	DD	BB	BB	BB	BB	BB	BB	BB	DD	DD	DD	DD	BB	DD	BB	BB	DD	DD	BB	DD	DD	DD	DD	BB	BB	DD	BB	DD	DD	DD	DD	DD	BB
chr18_48154391_48154418	BB	DD	BB	DD	BB	DD	DD	DD	DD	DD	DD	DD	DD	BB	DD	DD	DD	BB	BB	BB	BB	BB	BB	BB	DD	DD	DD	DD	BB	DD	BB	BB	DD	DD	BB	DD	DD	DD	DD	BB	BB	DD	BB	DD	DD	DD	DD	DD	BB
chr18_48177092_48177124	BB	DD	BB	DD	BB	DD	DD	DD	DD	DD	DD	DD	DD	BB	DD	DD	DD	BB	BB	BB	BB	BB	BB	BB	DD	DD	DD	DD	BB	DD	BB	BB	DD	DD	BB	DD	DD	DD	DD	BB	BB	DD	BB	DD	DD	DD	DD	DD	BB
chr18_48181344_48181367	BB	DD	BB	DD	BB	DD	DD	DD	DD	DD	DD	DD	DD	BB	DD	DD	DD	BB	BB	BB	BB	BB	BB	BB	DD	DD	DD	DD	BB	DD	BB	BB	DD	DD	BB	DD	DD	DD	DD	BB	BB	DD	BB	DD	DD	DD	DD	DD	BB
chr18_48230900_48230944	FF	FF	FF	FF	FF	FF	NN	FF	FF	FF	FF	FF	FF	FF	FF	FF	FF	FF	FF	FF	FF	FF	FF	FF	NA	NA	FF	FF	FF	FF	FF	FF	NA	FF	FF	FF	FF	FF	FF	FF	FF	FF	FF	FF	FF	FF	FF	FF	FF
chr18_48302632_48302651	BB	DD	BB	DD	BB	DD	DD	DD	DD	DD	DD	DD	DD	BB	DD	DD	DD	BB	BB	BB	BB	BB	BB	BB	DD	DD	DD	DD	BB	DD	BB	BB	DD	DD	BB	DD	DD	DD	DD	BB	BB	DD	BB	DD	DD	DD	DD	DD	BB
chr18_48339548_48339561	FF	FF	NA	FF	FF	FF	FF	NN	FF	FF	NA	FF	FF	FF	FF	FF	FF	FF	FF	FF	FF	FF	FF	NA	FF	NA	FF	FF	FF	FF	FF	FF	FF	FF	FF	FF	FF	FF	NA	NA	FF	FF	FF	FF	FF	NA	FF	FF	FF
chr18_48381652_48381699	BB	NN	BB	NA	BB	NA	NN	NN	NN	NN	NN	NN	NN	BB	NN	NN	NN	BB	BB	BB	NA	BB	BB	BB	NN	NA	DD	DD	BB	DD	BB	BB	DD	DD	BB	NA	DD	NA	DD	BB	BB	DD	BB	DD	DD	DD	DD	DD	BB
chr18_48421512_48421583	UU	DD	UU	DD	UU	DD	UU	UU	DD	DD	DD	DD	DD	UU	DD	DD	DD	UU	UU	DD	NA	UU	UU	UU	DD	DD	DD	DD	NA	DD	NA	UU	DD	DD	UU	DD	DD	DD	DD	UU	UU	UU	UU	DD	DD	DD	DD	DD	NA
chr18_48584974_48584989	BB	DD	BB	DD	BB	DD	DD	DD	DD	DD	DD	DD	DD	BB	DD	DD	DD	BB	BB	BB	BB	BB	BB	BB	DD	DD	DD	DD	BB	DD	BB	BB	DD	DD	BB	DD	DD	dn	DD	BB	BB	DD	BB	DD	DD	DD	DD	DD	BB
chr18_48604084_48604107	BB	DD	BB	DD	BB	DD	DD	DD	DD	DD	DD	DD	DD	BB	DD	DD	DD	BB	BB	BB	BB	BB	BB	BB	DD	DD	DD	DD	BB	DD	BB	BB	DD	DD	BB	DD	DD	DD	DD	BB	BB	DD	BB	DD	DD	DD	DD	DD	BB
chr18_48608786_48608799	BB	DD	BB	dd	BB	dd	dd	dd	dd	dd	DD	dd	DD	BB	DD	dd	DD	BB	BB	BB	BB	BB	BB	BB	dd	DD	dd	DD	BB	DD	BB	BB	dd	dd	BB	DD	dd	DD	dd	BB	BB	dd	BB	dd	DD	dd	DD	dd	BB
chr18_48617621_48617642	BB	NA	BB	UU	BB	UU	UU	UU	NA	UU	NA	UU	UU	BB	UU	UU	UU	BB	BB	BB	BB	BB	BB	BB	UU	NA	UU	UU	BB	UU	BB	BB	NA	NA	BB	UU	NA	NA	UU	BB	BB	NA	BB	NA	uu	NA	UU	UU	BB
chr18_48619509_48619552	BB	DD	BB	DD	BB	DD	DD	DD	DD	DD	DD	DD	DD	BB	DD	DD	DD	BB	BB	BB	BB	BB	BB	BB	DD	DD	DD	DD	BB	DD	BB	BB	DD	DD	BB	DD	DD	DD	DD	BB	BB	DD	BB	DD	DD	DD	DD	DD	BB
chr18_48637911_48637946	FF	FF	FF	FF	FF	FF	FF	FF	FF	FF	FF	FF	FF	FF	FF	NA	FF	FF	FF	FF	FF	FF	FF	FF	FF	NA	NA	FF	FF	FF	NN	FF	NA	FF	FF	FF	FF	NA	FF	NA	NA	FF	FF	FF	FF	FF	NA	FF	FF
chr18_48646717_48646749	BB	DD	BB	DD	BB	DD	DD	DD	DD	DD	DD	DD	DD	BB	DD	DD	DD	BB	BB	BB	BB	BB	BB	BB	DD	DD	DD	DD	BB	DD	BB	BB	DD	DD	BB	DD	DD	DD	DD	BB	BB	DD	BB	DD	DD	DD	DD	DD	BB
chr18_48702259_48702270	BB	DD	BB	DD	BB	DD	DD	DD	DD	DD	DD	DD	DD	BB	DD	DD	DD	BB	BB	BB	BB	BB	BB	BB	DD	DD	DD	DD	BB	DD	BB	BB	DD	DD	BB	DD	DD	DD	DD	BB	BB	DD	BB	DD	DD	DD	DD	DD	BB
chr18_48723810_48723837	BB	DD	bd	DD	BB	DD	DD	DD	DD	DD	DD	DD	DD	BB	DD	DD	DD	BB	BB	BB	BB	BB	BB	BB	DD	DD	DD	DD	BB	DD	BB	BB	DD	DD	BB	DD	DD	DD	DD	BB	BB	DD	BB	DD	DD	DD	DD	DD	BB
chr18_48757967_48757988	BB	dn	BB	dn	BB	dn	dn	dn	DD	dn	dn	dn	DD	BB	dn	dn	dn	BB	BB	BB	BB	BB	BB	BB	dn	dn	dn	dn	BB	DD	BB	BB	DD	dn	BB	dn	dn	DD	dn	bn	BB	dn	BB	DD	bd	dn	dn	dn	BB
chr18_48791111_48791145	BB	DD	BB	DD	BB	DD	DD	DD	DD	DD	DD	DD	DD	BB	DD	DD	DD	BB	BB	BB	BB	BB	BB	BB	DD	DD	DD	DD	BB	DD	BB	BB	DD	DD	BB	DD	DD	DD	DD	BB	BB	DD	BB	DD	DD	DD	DD	DD	BB
chr18_48840226_48840247	BB	DD	BB	DD	BB	DD	DD	DD	DD	DD	DD	DD	DD	BB	DD	DD	DD	BB	BB	BB	BB	BB	BB	BB	DD	DD	DD	DD	BB	DD	BB	BB	DD	DD	BB	DD	DD	DD	DD	BB	BB	DD	BB	DD	DD	DD	DD	DD	BB
chr18_48859958_48859991	BB	DD	BB	DD	BB	DD	DD	DD	DD	DD	DD	DD	DD	BB	DD	DD	DD	BB	BB	BB	BB	BB	BB	BB	DD	DD	DD	DD	BB	DD	BB	BB	DD	DD	BB	DD	DD	DD	DD	BB	BB	DD	BB	DD	DD	DD	DD	DD	BB
chr18_48875237_48875260	BB	DD	BB	DD	BB	DD	DD	DD	DD	DD	DD	DD	DD	BB	DD	DD	DD	BB	BB	BB	BB	BB	BB	BB	DD	DD	DD	DD	BB	DD	BB	BB	DD	DD	BB	DD	DD	DD	DD	BB	BB	DD	BB	DD	DD	DD	DD	DD	BB
chr18_48891914_48891937	BB	DD	BB	DD	BB	DD	DD	DD	DD	DD	DD	DD	DD	BB	DD	DD	DD	BB	BB	BB	BB	BB	BB	BB	DD	DD	DD	DD	BB	DD	BB	BB	DD	DD	BB	DD	DD	DD	DD	BB	BB	DD	BB	DD	DD	DD	DD	DD	BB
chr18_48909567_48909586	BB	DD	BB	DD	BB	DD	DD	DD	DD	DD	DD	DD	DD	BB	DD	DD	DD	BB	BB	BB	BB	BB	BB	BB	DD	DD	DD	DD	BB	DD	BB	BB	DD	DD	BB	DD	DD	DD	DD	BB	BB	DD	BB	DD	DD	DD	DD	DD	BB
chr18_48927236_48927271	BB	DD	BB	DD	BB	DD	NN	DD	DD	DD	DD	NA	DD	BB	DD	DD	DD	NA	BB	BB	BB	BB	BB	BB	DD	dn	DD	DD	NA	DD	BB	BB	DD	DD	BB	DD	DD	DD	DD	NA	BB	DD	BB	DD	DD	NA	NA	DD	BB
chr18_49046472_49046527	BB	NA	BB	DD	BB	DD	BB	DD	DD	DD	NA	NA	DD	BB	DD	DD	DD	NN	NN	DD	BB	NA	NA	BB	DD	DD	DD	NA	BB	DD	BB	BB	DD	DD	BB	DD	NA	NA	DD	BB	BB	DD	BB	DD	DD	bd	NA	DD	NA
chr18_49061260_49061299	BB	DD	BB	DD	BB	DD	DD	DD	DD	DD	DD	DD	DD	BB	DD	DD	DD	BB	BB	BB	BB	BB	BB	BB	DD	DD	DD	DD	BB	DD	BB	BB	DD	DD	BB	DD	DD	DD	DD	BB	BB	DD	BB	DD	DD	NA	DD	DD	BB
chr18_49120815_49120854	BB	DD	BB	DD	BB	DD	DD	DD	DD	DD	DD	DD	DD	BB	DD	DD	DD	BB	BB	BB	BB	BB	BB	BB	DD	DD	DD	DD	BB	DD	BB	BB	DD	DD	BB	bd	DD	DD	bd	BB	BB	DD	BB	DD	DD	BB	DD	DD	BB
chr18_49121780_49121827	FF	FF	FF	NA	FF	NA	FF	FF	FF	FF	NA	NA	NA	FF	FF	NA	FF	FF	FF	FF	FF	FF	FF	FF	FF	FF	FF	FF	FF	FF	FF	FF	FF	FF	FF	FF	FF	FF	FF	FF	FF	FF	FF	FF	NA	FF	FF	NA	FF
chr18_49137546_49137605	BB	DD	BB	DD	BB	NA	DD	DD	DD	DD	DD	DD	DD	BB	DD	NA	NA	BB	BB	BB	BB	BB	BB	NN	DD	NA	NA	DD	BB	DD	BB	BB	DD	DD	BB	DD	dn	NA	DD	BB	BB	DD	BB	NA	NA	NA	DD	DD	BB
chr18_49250404_49250429	BB	DD	BB	DD	DD	dn	DD	DD	DD	DD	DD	DD	DD	BB	DD	DD	DD	BB	BB	BB	BB	BB	BB	BB	DD	DD	DD	DD	BB	DD	BB	BB	DD	DD	BB	DD	DD	DD	DD	BB	BB	DD	BB	DD	DD	BB	DD	DD	BB
chr18_49259043_49259062	BB	DD	BB	DD	DD	DD	DD	DD	DD	DD	DD	DD	DD	BB	DD	DD	DD	BB	BB	BB	BB	BB	BB	BB	DD	DD	DD	DD	BB	DD	BB	BB	DD	DD	BB	DD	DD	DD	DD	BB	BB	DD	BB	DD	DD	BB	DD	DD	BB
chr18_49343587_49343626	BB	DD	BB	DD	DD	DD	DD	DD	DD	DD	DD	DD	DD	BB	DD	DD	DD	BB	BB	BB	BB	BB	BB	BB	DD	DD	DD	DD	BB	DD	BB	BB	DD	DD	BB	DD	DD	DD	DD	BB	BB	DD	BB	DD	DD	BB	DD	DD	BB
chr18_49365889_49365936	BB	DD	BB	NA	DD	DD	DD	DD	DD	DD	DD	DD	NN	BB	DD	DD	DD	BB	BB	NA	BB	BB	BB	BB	DD	NA	DD	DD	BB	NA	BB	BB	DD	DD	BB	DD	DD	DD	DD	BB	NA	DD	BB	DD	DD	BB	DD	DD	BB
chr18_49507996_49508050	NA	DD	DD	DD	DD	DD	NN	DD	DD	DD	DD	DD	NA	NA	DD	DD	DD	NA	BB	NA	BB	BB	NA	BB	DD	DD	DD	DD	BB	NA	NA	NA	DD	NA	NA	DD	DD	DD	DD	NA	BB	DD	BB	DD	DD	bn	NA	NN	DD
chr18_49575781_49575806	BB	DD	DD	DD	DD	DD	DD	DD	DD	DD	DD	DD	bd	BB	DD	DD	DD	BB	BB	BB	BB	BB	BB	BB	DD	DD	DD	DD	BB	DD	BB	BB	DD	BB	BB	DD	DD	DD	DD	BB	BB	DD	BB	DD	DD	BB	DD	DD	DD
chr18_49582925_49582964	BB	DD	DD	DD	DD	DD	DD	DD	DD	DD	DD	DD	DD	BB	DD	DD	DD	BB	BB	BB	BB	BB	BB	BB	DD	DD	DD	DD	BB	DD	BB	BB	DD	BB	BB	DD	DD	DD	DD	BB	BB	DD	BB	DD	DD	BB	DD	DD	DD
chr18_49638064_49638087	BB	DD	DD	DD	DD	DD	DD	DD	DD	DD	DD	DD	DD	BB	DD	DD	DD	BB	BB	BB	BB	BB	BB	BB	DD	DD	bd	DD	BB	DD	BB	BB	DD	BB	BB	DD	DD	DD	DD	BB	BB	DD	BB	DD	DD	BB	DD	DD	DD
chr18_49664183_49664222	FF	FF	FF	FF	FF	NA	FF	FF	FF	FF	NA	FF	FF	FF	FF	FF	FF	FF	FF	FF	FF	FF	FF	NN	FF	NA	FF	FF	FF	FF	FF	NA	FF	FF	NN	NA	FF	NA	FF	NA	FF	FF	FF	FF	FF	NA	FF	FF	FF
chr18_49767983_49768032	BB	DD	DD	DD	DD	DD	DD	DD	DD	DD	DD	DD	DD	BB	DD	BB	DD	BB	BB	BB	BB	BB	BB	BB	DD	DD	DD	DD	BB	DD	BB	BB	DD	BB	BB	DD	DD	DD	DD	BB	BB	DD	BB	DD	DD	BB	DD	DD	DD
chr18_49825413_49825438	FF	FF	FF	FF	FF	FF	NA	FF	NA	FF	FF	FF	FF	NA	NA	FF	FF	FF	FF	FF	FF	NA	FF	NA	FF	NA	NA	FF	FF	FF	FF	FF	FF	FF	NA	FF	FF	NA	FF	FF	NA	FF	FF	FF	FF	FF	FF	NA	FF
chr18_49856423_49856458	FF	FF	FF	NN	FF	FF	FF	FF	FF	FF	FF	FF	FF	FF	FF	FF	FF	FF	FF	FF	FF	FF	FF	FF	FF	FF	FF	FF	FF	FF	FF	FF	FF	FF	NA	FF	FF	FF	FF	FF	FF	FF	FF	FF	FF	FF	FF	FF	FF
chr18_49868666_49868713	NA	DD	NA	DD	DD	DD	DD	DD	DD	DD	DD	DD	DD	BB	DD	DD	DD	BB	BB	BB	BB	BB	BB	BB	DD	DD	DD	DD	BB	DD	BB	BB	bd	BB	BB	DD	DD	DD	DD	BB	BB	DD	BB	DD	DD	BB	DD	DD	DD
chr18_49881113_49881167	FF	FF	FF	FF	NA	NA	FF	FF	FF	FF	FF	FF	FF	FF	FF	FF	FF	FF	NA	FF	FF	FF	FF	FF	FF	FF	FF	FF	FF	FF	FF	FF	FF	FF	FF	FF	FF	NA	FF	FF	FF	FF	FF	FF	FF	NA	FF	NN	FF
chr18_49954038_49954077	BB	DD	DD	DD	DD	DD	DD	DD	DD	DD	DD	DD	DD	BB	DD	DD	DD	BB	BB	BB	BB	BB	BB	BB	DD	DD	DD	DD	BB	DD	BB	BB	DD	BB	BB	DD	DD	DD	DD	BB	BB	DD	BB	DD	DD	BB	DD	DD	DD
chr18_49976577_49976600	NA	DD	DD	DD	DD	DD	DD	DD	DD	DD	DD	DD	DD	BB	DD	DD	DD	BB	BB	BB	BB	BB	BB	BB	DD	DD	DD	DD	BB	DD	BB	BB	DD	BB	BB	DD	DD	DD	DD	BB	NA	DD	NN	DD	DD	NA	DD	DD	DD
chr18_49985803_49985834	BB	DD	dn	DD	DD	DD	DD	DD	DD	DD	DD	DD	DD	BB	DD	DD	DD	BB	BB	BB	BB	BB	BB	BB	DD	DD	DD	DD	BB	DD	BB	BB	DD	BB	BB	DD	DD	DD	DD	BB	BB	DD	BB	DD	DD	BB	DD	DD	DD
chr18_50011890_50011919	BB	DD	DD	DD	dn	DD	DD	DD	DD	DD	DD	DD	DD	BB	DD	DD	DD	BB	BB	BB	BB	BB	BB	BB	DD	DD	DD	DD	BB	DD	BB	BB	DD	BB	BB	DD	DD	DD	DD	BB	BB	DD	BB	DD	DD	BB	DD	DD	DD
chr18_50013592_50013631	BB	DD	DD	DD	DD	DD	DD	DD	DD	DD	DD	DD	DD	BB	DD	DD	DD	BB	BB	BB	BB	BB	BB	BB	BB	DD	DD	DD	BB	DD	BB	BB	DD	BB	BB	DD	DD	DD	DD	BB	BB	DD	BB	DD	DD	BB	DD	DD	DD
chr18_50014230_50014261	BB	DD	DD	DD	NA	DD	DD	NA	DD	NA	NA	DD	DD	BB	DD	DD	DD	BB	BB	BB	BB	BB	BB	BB	NA	NA	DD	DD	BB	DD	NA	BB	DD	BB	BB	DD	DD	NA	DD	BB	NA	DD	BB	DD	DD	BB	NA	DD	NA
chr18_50015040_50015071	BB	DD	DD	DD	NA	NA	NA	DD	DD	NN	DD	DD	DD	NA	NA	DD	DD	BB	BB	NN	NA	BB	BB	BB	NA	NA	DD	DD	BB	DD	BB	BB	DD	BB	BB	DD	DD	DD	DD	NA	NA	DD	BB	DD	DD	BB	DD	DD	DD
chr18_50037056_50037070	BB	DD	DD	DD	DD	DD	DD	DD	DD	DD	DD	DD	DD	BB	DD	DD	DD	BB	BB	BB	BB	BB	BB	BB	DD	DD	DD	DD	BB	DD	BB	BB	DD	BB	BB	DD	DD	DD	DD	BB	BB	DD	BB	DD	DD	BB	DD	DD	DD
chr18_50061208_50061219	BB	DD	DD	DD	DD	DD	DD	DD	DD	DD	DD	DD	DD	BB	DD	DD	DD	BB	BB	BB	BB	BB	BB	BB	DD	DD	DD	DD	BB	DD	BB	BB	DD	BB	BB	DD	DD	DD	DD	BB	BB	DD	BB	DD	DD	BB	DD	DD	DD
chr18_50084876_50084911	BB	DD	DD	DD	DD	DD	DD	DD	DD	DD	DD	DD	DD	BB	DD	DD	DD	BB	BB	BB	BB	BB	BB	BB	DD	DD	DD	DD	BB	DD	BB	BB	DD	BB	BB	DD	DD	DD	DD	BB	BB	DD	BB	DD	DD	BB	DD	DD	DD
chr18_50131598_50131642	BB	DD	DD	DD	DD	DD	DD	DD	DD	DD	DD	DD	DD	BB	DD	DD	DD	BB	BB	BB	BB	BB	BB	BB	DD	DD	DD	DD	BB	DD	BB	BB	DD	BB	BB	DD	DD	DD	DD	BB	BB	DD	BB	DD	DD	BB	DD	DD	DD
chr18_50132482_50132499	BB	DD	DD	DD	DD	DD	DD	DD	DD	DD	DD	DD	DD	BB	DD	DD	DD	BB	BB	BB	BB	BB	BB	BB	DD	DD	DD	DD	BB	DD	BB	BB	DD	BB	BB	DD	DD	DD	DD	BB	BB	DD	BB	DD	DD	BB	DD	DD	DD
chr18_50154018_50154038	BB	DD	DD	DD	DD	DD	DD	DD	DD	DD	DD	DD	DD	BB	DD	DD	DD	BB	BB	BB	BB	BB	BB	BB	DD	DD	DD	DD	BB	DD	BB	BB	DD	BB	BB	DD	DD	DD	DD	BB	BB	DD	BB	DD	DD	BB	DD	DD	DD
chr18_50198827_50198858	BB	DD	DD	DD	DD	DD	DD	DD	DD	DD	DD	DD	DD	BB	DD	DD	DD	BB	bd	BB	BB	BB	BB	BB	DD	DD	DD	DD	BB	DD	BB	BB	DD	DD	BB	DD	DD	DD	DD	BB	BB	DD	BB	DD	DD	BB	DD	DD	DD
chr18_50234318_50234359	BB	UU	UU	NA	NA	UU	UU	UU	NA	UU	UU	UU	NA	BB	NA	NA	NA	BB	bu	BB	BB	BB	BB	BB	NA	NA	bu	bu	BB	NA	BB	BB	UU	bu	BB	UU	UU	bu	BB	BB	BB	bu	BB	UU	UU	BB	bu	UU	uu
chr18_50241380_50241424	BB	DD	DD	DD	DD	DD	DD	DD	DD	DD	DD	DD	DD	BB	DD	DD	DD	BB	BB	BB	BB	BB	BB	BB	DD	DD	DD	DD	BB	DD	BB	BB	DD	BB	BB	DD	DD	DD	DD	BB	BB	DD	BB	DD	DD	BB	DD	DD	DD
chr18_50249587_50249608	BB	DD	DD	DD	DD	DD	DD	DD	DD	DD	DD	DD	DD	BB	DD	DD	DD	BB	BB	BB	BB	BB	BB	BB	DD	DD	DD	DD	BB	DD	BB	BB	DD	BB	BB	DD	DD	DD	DD	BB	BB	DD	BB	dn	DD	BB	DD	DD	DD
chr18_50289029_50289064	BB	DD	DD	DD	DD	DD	DD	DD	DD	DD	DD	DD	DD	BB	DD	DD	DD	BB	BB	BB	BB	BB	BB	BB	DD	DD	DD	DD	BB	DD	BB	BB	DD	BB	BB	DD	DD	DD	DD	BB	BB	DD	BB	DD	DD	BB	DD	DD	dn
chr18_50291958_50291989	BB	NN	NA	NN	NN	nn	NN	NN	NA	nn	NN	NA	NN	BB	NN	NN	NN	BB	BB	BB	BB	BB	BB	BB	NN	NA	NN	NA	BB	NN	BB	BB	NN	BB	BB	NN	NN	NN	NN	BB	BB	NN	BB	NN	NN	BB	NA	NA	NN
chr18_50356259_50356286	BB	DD	DD	DD	DD	DD	DD	DD	DD	DD	DD	DD	DD	BB	DD	DD	DD	BB	BB	BB	BB	BB	BB	BB	DD	DD	DD	DD	BB	DD	BB	BB	DD	BB	BB	DD	DD	DD	DD	BB	BB	DD	BB	DD	DD	BB	DD	DD	DD
chr18_50380992_50381047	UU	DD	du	DD	du	DD	DD	UU	DD	DD	DD	DD	DD	UU	UU	DD	du	UU	UU	UU	NA	UU	UU	NA	DD	DD	DD	DD	NA	DD	UU	UU	UU	UU	NA	DD	DD	DD	DD	NA	NA	DD	UU	DD	UU	NA	DD	DD	DD
chr18_50531313_50531364	FF	NN	NA	NN	NN	NA	NA	NN	NA	NN	NN	NN	FF	FF	NA	NN	NN	FF	FF	FF	FF	FF	fn	FF	NN	FF	FF	FF	FF	FF	FF	FF	FF	FF	FF	FF	FF	FF	FF	NA	NA	FF	FF	NA	FF	NA	NN	FF	FF
chr18_50545603_50545647	BB	DD	DD	DD	DD	DD	DD	DD	DD	DD	DD	DD	DD	BB	DD	DD	DD	BB	BB	BB	BB	BB	BB	BB	DD	DD	DD	DD	BB	DD	BB	BB	DD	BB	BB	DD	DD	DD	DD	BB	BB	DD	BB	DD	DD	BB	DD	DD	DD
chr18_50557105_50557148	BB	DD	DD	DD	DD	DD	DD	DD	NA	dn	DD	DD	NN	BB	DD	DD	NN	BB	BB	BB	BB	BB	BB	BB	NA	NA	DD	NN	BB	DD	BB	BB	dn	BB	BB	DD	DD	DD	DD	BB	BB	DD	BB	DD	DD	BB	NA	DD	NA
chr18_50588930_50588941	BB	DD	DD	DD	DD	DD	DD	DD	DD	DD	DD	DD	DD	BB	DD	DD	DD	BB	BB	BB	BB	BB	BB	BB	DD	DD	DD	DD	BB	DD	BB	BB	DD	BB	BB	DD	DD	DD	DD	BB	BB	DD	BB	DD	DD	BB	DD	DD	DD
chr18_50686712_50686763	BB	DD	DD	DD	DD	DD	DD	DD	DD	DD	DD	DD	DD	BB	DD	DD	DD	NA	BB	BB	BB	BB	bn	BB	DD	DD	DD	DD	BB	DD	BB	BB	DD	BB	BB	DD	DD	DD	DD	BB	BB	DD	BB	DD	DD	BB	DD	DD	DD
chr18_50716846_50716889	NA	DD	DD	BB	DD	DD	NN	NA	DD	DD	DD	DD	DD	BB	BB	DD	DD	NN	NN	BB	BB	BB	BB	BB	DD	DD	DD	DD	BB	DD	NA	NA	DD	BB	BB	BB	DD	DD	DD	BB	BB	DD	BB	DD	DD	BB	NA	DD	NA
chr18_50726977_50727016	FF	FF	FF	FF	FF	NA	FF	FF	FF	FF	FF	FF	FF	FF	FF	FF	NA	NN	FF	FF	FF	FF	FF	FF	NA	FF	FF	FF	FF	FF	FF	NA	FF	FF	FF	FF	FF	FF	FF	FF	FF	FF	FF	FF	FF	NA	FF	FF	FF
chr18_50759940_50759978	NA	DD	DD	DD	DD	DD	DD	DD	DD	DD	DD	bd	DD	BB	DD	DD	DD	BB	BB	BB	NA	BB	BB	BB	DD	DD	DD	DD	BB	DD	BB	BB	DD	BB	BB	DD	DD	dn	DD	BB	BB	DD	BB	DD	DD	BB	DD	DD	DD
chr18_50771468_50771511	DD	DD	DD	DD	DD	DD	BB	DD	DD	DD	DD	DD	DD	DD	DD	DD	DD	DD	DD	dn	DD	DD	DD	DD	DD	DD	DD	DD	BB	DD	DD	BB	DD	DD	BB	DD	DD	DD	DD	BB	BB	DD	DD	DD	DD	bd	DD	DD	DD
chr18_50837069_50837108	FF	FF	FF	FF	FF	fn	FF	FF	FF	FF	FF	FF	FF	FF	NN	FF	FF	FF	FF	FF	FF	FF	NA	FF	FF	FF	FF	FF	FF	FF	FF	FF	FF	FF	FF	FF	FF	FF	FF	FF	FF	FF	FF	FF	FF	FF	FF	FF	FF
chr18_50871724_50871775	FF	FF	FF	NA	FF	FF	FF	FF	FF	FF	FF	FF	NN	NA	FF	FF	FF	FF	FF	FF	FF	FF	FF	FF	FF	NN	FF	FF	FF	FF	FF	FF	FF	FF	FF	NN	FF	FF	FF	FF	NA	NA	FF	FF	FF	FF	FF	FF	FF
chr18_50880098_50880129	BB	DD	DD	DD	DD	DD	DD	DD	BB	DD	DD	DD	DD	BB	DD	DD	DD	BB	BB	BB	BB	NA	BB	BB	DD	DD	DD	DD	BB	DD	BB	BB	DD	BB	BB	DD	DD	DD	DD	BB	BB	DD	BB	DD	DD	BB	DD	DD	DD
chr18_50964245_50964284	NA	DD	DD	NA	DD	DD	DD	DD	BB	DD	DD	DD	DD	BB	DD	DD	DD	NA	BB	BB	NN	BB	BB	BB	DD	DD	DD	DD	BB	DD	NA	BB	DD	NA	BB	DD	DD	NA	DD	BB	NA	DD	NA	DD	DD	NA	DD	DD	NA
chr18_51031376_51031423	BB	DD	DD	DD	DD	DD	DD	DD	BB	DD	DD	DD	DD	BB	DD	DD	DD	BB	BB	BB	BB	BB	BB	BB	DD	DD	DD	DD	BB	DD	BB	BB	DD	BB	BB	DD	DD	DD	DD	BB	BB	DD	BB	DD	DD	BB	DD	DD	DD
chr18_51032520_51032567	BB	DD	DD	DD	DD	DD	DD	DD	BB	DD	DD	DD	DD	BB	DD	DD	DD	BB	BB	BB	BB	BB	BB	BB	DD	DD	DD	dn	BB	DD	BB	BB	DD	BB	BB	DD	DD	DD	DD	BB	BB	DD	BB	DD	DD	BB	DD	DD	DD
chr18_51071086_51071135	FF	FF	FF	FF	FF	FF	NA	NN	FF	FF	FF	NA	FF	FF	FF	FF	NA	FF	FF	NN	FF	FF	FF	FF	FF	fn	df	FF	FF	NA	FF	FF	FF	FF	FF	FF	FF	FF	FF	FF	NA	FF	FF	FF	NA	NA	FF	FF	FF
chr18_51081095_51081159	BB	DD	DD	DD	DD	DD	DD	DD	BB	DD	DD	DD	DD	BB	DD	DD	DD	BB	BB	BB	BB	BB	BB	BB	DD	DD	DD	DD	bn	DD	BB	BB	DD	BB	BB	DD	DD	DD	DD	BB	BB	DD	BB	DD	DD	BB	DD	DD	DD
chr18_51126632_51126671	BB	DD	DD	DD	DD	DD	DD	DD	BB	DD	DD	DD	DD	BB	DD	DD	DD	BB	BB	BB	BB	BB	BB	BB	DD	DD	DD	DD	BB	DD	BB	BB	DD	BB	BB	DD	DD	DD	DD	BB	BB	DD	BB	DD	DD	BB	DD	DD	DD
chr18_51141172_51141191	BB	DD	DD	DD	DD	DD	DD	DD	BB	DD	DD	DD	DD	BB	DD	DD	DD	BB	BB	BB	BB	BB	BB	BB	DD	DD	DD	DD	BB	DD	BB	BB	DD	BB	BB	DD	DD	DD	DD	BB	BB	DD	BB	DD	DD	BB	DD	DD	DD
chr18_51266543_51266557	BB	DD	DD	DD	DD	DD	DD	DD	BB	DD	DD	DD	DD	BB	DD	DD	DD	BB	BB	BB	BB	BB	BB	BB	DD	DD	DD	DD	BB	DD	BB	BB	DD	BB	BB	DD	DD	DD	DD	BB	BB	DD	BB	DD	DD	BB	DD	DD	DD
chr18_51314681_51314704	BB	DD	DD	DD	DD	DD	DD	DD	BB	DD	DD	DD	DD	BB	DD	DD	DD	BB	BB	BB	BB	BB	BB	BB	DD	DD	DD	DD	BB	DD	BB	BB	DD	BB	BB	DD	DD	DD	DD	BB	BB	DD	BB	DD	DD	BB	DD	DD	DD
chr18_51317071_51317082	FF	DD	df	df	df	df	df	df	FF	df	df	df	df	FF	df	df	DD	FF	FF	FF	FF	FF	FF	FF	df	df	df	df	FF	df	FF	FF	df	FF	FF	df	df	df	df	FF	FF	df	FF	DD	df	FF	df	df	df
chr18_51317082_51317097	BB	DD	DD	DD	DD	DD	DD	DD	BB	DD	DD	DD	DD	BB	DD	DD	DD	BB	BB	BB	BB	BB	BB	BB	DD	DD	DD	DD	BB	DD	BB	BB	DD	BB	BB	DD	DD	DD	DD	BB	BB	DD	BB	DD	DD	BB	DD	DD	DD
chr18_51318771_51318782	BB	DD	DD	DD	DD	DD	DD	DD	BB	DD	DD	DD	DD	BB	DD	DD	DD	BB	BB	BB	BB	BB	BB	BB	DD	DD	DD	DD	BB	DD	BB	BB	DD	BB	BB	DD	DD	DD	DD	BB	BB	DD	BB	DD	DD	BB	DD	DD	DD
chr18_51338002_51338025	BB	DD	DD	DD	DD	DD	DD	DD	BB	DD	DD	DD	DD	BB	DD	DD	DD	BB	BB	BB	BB	BB	BB	BB	DD	DD	DD	DD	BB	DD	BB	BB	DD	BB	BB	DD	DD	DD	DD	BB	BB	DD	BB	DD	DD	BB	DD	DD	DD
chr18_51348798_51348815	BB	DD	DD	DD	DD	DD	DD	DD	BB	DD	DD	DD	DD	BB	DD	DD	DD	BB	BB	BB	BB	BB	BB	BB	DD	DD	DD	DD	BB	DD	BB	BB	DD	BB	BB	DD	DD	DD	DD	BB	BB	DD	BB	DD	DD	BB	DD	DD	DD
chr18_51378798_51378845	NA	DD	DD	DD	NN	DD	DD	DD	BB	DD	DD	DD	DD	BB	DD	DD	DD	BB	BB	BB	DD	BB	BB	BB	DD	NA	NA	NA	BB	DD	BB	BB	DD	BB	BB	DD	DD	DD	DD	NA	BB	DD	BB	DD	NA	BB	DD	DD	DD
chr18_51503930_51503953	BB	DD	DD	DD	DD	DD	DD	DD	BB	DD	DD	DD	DD	BB	DD	DD	DD	BB	BB	BB	BB	BB	BB	BB	DD	DD	DD	DD	BB	DD	BB	BB	DD	BB	BB	DD	DD	DD	DD	BB	BB	DD	BB	DD	DD	BB	DD	DD	DD
chr18_51517844_51517859	BB	DD	DD	DD	DD	DD	DD	DD	BB	DD	DD	DD	DD	BB	DD	DD	DD	BB	BB	BB	BB	BB	BB	BB	DD	DD	DD	DD	BB	DD	BB	BB	DD	BB	BB	DD	DD	DD	DD	BB	BB	DD	BB	DD	DD	BB	DD	DD	DD
chr18_51520579_51520598	BB	DD	DD	DD	DD	DD	DD	DD	BB	DD	DD	DD	DD	BB	DD	DD	DD	BB	BB	BB	BB	BB	BB	BB	DD	DD	DD	DD	BB	DD	BB	BB	DD	BB	BB	DD	DD	DD	DD	BB	BB	DD	BB	DD	DD	BB	DD	DD	DD
chr18_51525429_51525460	BB	DD	DD	DD	DD	DD	DD	DD	BB	DD	DD	DD	DD	BB	DD	DD	DD	BB	BB	BB	BB	BB	BB	BB	DD	DD	DD	DD	BB	DD	BB	BB	DD	BB	BB	DD	DD	DD	DD	BB	BB	DD	BB	DD	DD	BB	DD	DD	DD
chr18_51530011_51530038	BB	DD	DD	DD	DD	DD	DD	DD	BB	DD	DD	DD	DD	BB	DD	DD	DD	BB	BB	BB	BB	BB	BB	BB	DD	DD	DD	DD	BB	DD	BB	BB	DD	BB	BB	DD	DD	DD	DD	BB	BB	DD	BB	DD	DD	BB	DD	DD	DD
chr18_51600110_51600139	BB	DD	DD	DD	DD	DD	DD	DD	BB	DD	DD	DD	DD	BB	DD	DD	DD	BB	BB	BB	BB	BB	BB	BB	DD	DD	DD	DD	BB	DD	BB	BB	DD	BB	BB	DD	DD	DD	DD	BB	BB	DD	BB	DD	DD	BB	DD	DD	DD
chr18_51600549_51600560	BB	DD	DD	DD	DD	DD	DD	DD	BB	DD	DD	DD	DD	BB	DD	DD	DD	BB	BB	BB	BB	BB	BB	BB	DD	DD	DD	DD	BB	DD	BB	BB	DD	BB	BB	DD	DD	DD	DD	BB	BB	DD	BB	DD	DD	BB	DD	DD	DD
chr18_51644410_51644437	BB	DD	DD	DD	DD	DD	DD	DD	BB	DD	DD	DD	DD	BB	DD	DD	DD	BB	BB	BB	BB	BB	BB	BB	DD	DD	DD	DD	BB	DD	BB	BB	DD	BB	BB	DD	DD	DD	DD	BB	BB	DD	BB	DD	DD	BB	DD	DD	DD
chr18_51648069_51648112	BB	DD	DD	DD	DD	DD	DD	DD	BB	DD	DD	DD	DD	BB	DD	DD	DD	BB	BB	BB	BB	BB	BB	BB	DD	DD	DD	DD	BB	DD	BB	bn	DD	BB	BB	DD	DD	DD	DD	BB	BB	DD	BB	DD	DD	BB	DD	DD	DD
chr18_51667019_51667042	BB	DD	DD	DD	DD	DD	DD	DD	BB	DD	DD	DD	DD	BB	DD	DD	DD	BB	BB	BB	BB	BB	BB	BB	DD	DD	DD	DD	BB	DD	BB	BB	DD	BB	BB	DD	DD	DD	DD	BB	BB	dn	BB	DD	DD	BB	DD	DD	DD
chr18_51703869_51703886	BB	DD	DD	DD	DD	DD	DD	DD	BB	DD	DD	DD	DD	BB	DD	DD	DD	BB	BB	BB	BB	BB	BB	BB	DD	DD	DD	DD	BB	DD	BB	BB	DD	BB	BB	DD	DD	DD	DD	BB	BB	DD	BB	DD	DD	BB	DD	DD	DD
chr18_51733733_51733776	FF	FF	FF	FF	FF	FF	FF	FF	FF	FF	FF	FF	FF	nn	FF	fn	fn	FF	FF	FF	FF	FF	FF	FF	FF	FF	FF	FF	FF	FF	FF	FF	FF	FF	FF	FF	FF	FF	FF	FF	NA	FF	FF	FF	FF	NA	FF	NA	FF
chr18_51795483_51795498	BB	DD	DD	DD	DD	DD	DD	DD	BB	DD	DD	DD	DD	BB	DD	DD	DD	BB	BB	BB	BB	BB	BB	BB	DD	DD	DD	DD	BB	DD	BB	BB	DD	BB	BB	DD	DD	DD	DD	BB	BB	DD	BB	DD	DD	BB	DD	DD	DD
chr18_51878776_51878811	BB	DD	DD	DD	DD	DD	DD	DD	BB	DD	DD	DD	DD	BB	DD	DD	DD	BB	BB	BB	BB	BB	BB	BB	DD	DD	DD	DD	BB	DD	BB	BB	DD	BB	BB	DD	DD	DD	DD	BB	BB	DD	BB	DD	DD	BB	DD	DD	DD
chr18_51889325_51889345	BB	DD	DD	DD	DD	DD	DD	DD	BB	DD	DD	DD	DD	BB	DD	DD	DD	BB	BB	BB	BB	BB	BB	BB	DD	DD	DD	DD	BB	DD	BB	BB	DD	BB	BB	DD	DD	DD	DD	BB	BB	DD	BB	DD	DD	BB	DD	DD	DD
chr18_51957239_51957270	BB	DD	DD	DD	DD	DD	DD	DD	BB	DD	DD	DD	DD	BB	DD	DD	DD	BB	BB	BB	BB	BB	BB	BB	DD	DD	DD	DD	BB	DD	BB	BB	DD	BB	BB	DD	DD	DD	DD	BB	BB	DD	BB	DD	DD	BB	DD	DD	DD
chr18_51986810_51986845	BB	DD	DD	DD	DD	DD	DD	DD	BB	DD	DD	DD	DD	BB	DD	DD	DD	BB	bn	BB	bn	BB	BB	BB	DD	DD	DD	DD	BB	DD	BB	BB	DD	BB	BB	DD	DD	DD	DD	BB	BB	dn	BB	DD	DD	BB	DD	DD	DD
chr18_52065413_52065433	BB	DD	DD	DD	DD	DD	DD	DD	BB	DD	DD	DD	DD	BB	DD	DD	DD	BB	BB	BB	BB	BB	BB	BB	DD	dn	DD	DD	BB	DD	BB	bn	DD	BB	BB	DD	DD	DD	DD	BB	BB	DD	BB	DD	DD	BB	DD	DD	DD
chr18_52069631_52069686	DD	NA	DD	DD	DD	NA	DD	DD	NN	DD	DD	DD	DD	BB	NA	DD	DD	NA	BB	BB	BB	BB	BB	DD	NN	NA	DD	DD	BB	NA	BB	BB	NA	BB	BB	DD	DD	BB	DD	BB	NA	DD	BB	DD	DD	NA	DD	DD	DD
chr18_52071083_52071097	BB	DD	DD	DD	DD	DD	DD	DD	BB	DD	DD	DD	DD	BB	DD	DD	DD	BB	BB	BB	BB	BB	BB	BB	DD	DD	DD	DD	BB	DD	BB	BB	DD	BB	BB	DD	DD	DD	DD	BB	BB	DD	BB	DD	DD	BB	DD	DD	DD
chr18_52074221_52074256	FF	FF	FF	FF	FF	FF	FF	FF	FF	FF	FF	FF	FF	FF	FF	FF	FF	FF	FF	FF	FF	FF	FF	FF	FF	NA	FF	FF	FF	FF	FF	FF	FF	NA	FF	FF	FF	FF	FF	FF	FF	FF	FF	FF	FF	NA	FF	FF	FF
chr18_52117253_52117318	bn	DD	DD	dn	DD	dn	DD	NA	BB	dn	DD	DD	DD	bn	DD	NA	dn	bn	BB	BB	BB	NA	bn	BB	dn	DD	NA	DD	BB	dn	bn	NA	DD	BB	BB	NA	DD	NA	NA	BB	NA	DD	NA	DD	DD	BB	DD	dn	DD
chr18_52129418_52129444	BB	DD	DD	DD	DD	DD	DD	DD	BB	NA	NA	DD	NA	BB	DD	NA	dn	BB	BB	BB	BB	BB	BB	BB	DD	DD	dn	NA	BB	NA	NA	BB	DD	BB	BB	DD	DD	NA	NA	BB	BB	DD	BB	DD	DD	NA	NA	dn	NA
chr18_52189584_52189599	FF	FF	FF	FF	FF	FF	FF	FF	FF	NN	FF	FF	FF	FF	FF	FF	FF	FF	FF	FF	FF	FF	FF	NA	FF	FF	FF	FF	NA	FF	FF	FF	FF	FF	FF	FF	FF	FF	FF	FF	FF	FF	FF	FF	FF	FF	FF	FF	FF
chr18_52267190_52267244	NA	DD	DD	DD	NA	DD	DD	DD	NN	DD	DD	DD	DD	NA	DD	DD	DD	BB	BB	NA	NA	BB	BB	BB	DD	DD	NA	DD	NA	DD	NA	BB	DD	NA	BB	DD	DD	DD	DD	BB	NA	DD	NA	DD	DD	NA	DD	DD	DD
chr18_52275560_52275587	BB	DD	DD	DD	DD	DD	DD	DD	BB	DD	DD	DD	DD	BB	DD	DD	DD	BB	BB	BB	BB	BB	BB	BB	DD	DD	DD	DD	BB	DD	BB	BB	DD	BB	BB	DD	DD	DD	DD	BB	BB	DD	BB	DD	DD	BB	DD	DD	DD
chr18_52284618_52284647	BB	dd	dd	DD	dd	dd	dd	dd	BB	dd	dd	dd	dd	BB	dd	dd	dd	BB	BB	BB	BB	BB	BB	BB	dd	dd	dd	dd	BB	dd	BB	BB	dd	BB	BB	DD	dd	dd	dd	BB	BB	dd	BB	dd	dd	BB	dd	dd	dd
chr18_52297810_52297833	BB	DD	DD	DD	DD	DD	DD	DD	BB	DD	DD	DD	DD	BB	DD	DD	DD	BB	BB	BB	BB	BB	BB	BB	DD	DD	DD	DD	BB	DD	BB	BB	DD	BB	BB	DD	DD	DD	DD	BB	BB	DD	BB	DD	DD	BB	DD	DD	DD
chr18_52306606_52306633	BB	DD	DD	DD	DD	DD	DD	DD	BB	DD	DD	DD	DD	BB	DD	DD	DD	BB	BB	BB	BB	BB	BB	BB	DD	DD	DD	DD	BB	DD	BB	BB	DD	BB	BB	DD	DD	DD	DD	BB	BB	DD	BB	DD	DD	BB	DD	DD	DD
chr18_52333620_52333652	BB	DD	DD	DD	DD	DD	DD	DD	BB	DD	DD	DD	DD	BB	DD	DD	DD	BB	BB	BB	BB	BB	BB	bn	DD	DD	DD	DD	BB	DD	bn	BB	DD	BB	BB	DD	DD	DD	DD	bn	BB	DD	BB	DD	DD	BB	DD	DD	DD
chr18_52337228_52337247	BB	DD	DD	DD	DD	DD	DD	DD	BB	DD	DD	DD	DD	BB	DD	DD	DD	BB	BB	BB	BB	BB	BB	BB	DD	DD	DD	DD	BB	DD	BB	BB	DD	BB	BB	DD	DD	DD	DD	BB	BB	DD	BB	DD	DD	BB	DD	DD	DD
chr18_52344458_52344493	BB	DD	DD	DD	DD	DD	DD	DD	BB	DD	DD	DD	DD	BB	DD	DD	DD	BB	BB	BB	BB	BB	BB	BB	DD	DD	DD	DD	BB	DD	BB	BB	DD	BB	BB	DD	DD	DD	DD	BB	BB	DD	BB	DD	DD	BB	DD	DD	DD
chr18_52346080_52346093	BB	dd	dd	dd	dd	DD	DD	dd	BB	dd	dd	DD	dd	BB	dd	dd	dd	BB	BB	BB	BB	BB	BB	BB	dd	dd	dd	DD	BB	dd	BB	BB	DD	BB	BB	dd	dd	dd	dd	BB	BB	dd	BB	dd	DD	BB	dd	DD	DD
chr18_52350327_52350340	BB	DD	DD	DD	DD	DD	DD	DD	BB	DD	DD	DD	DD	BB	DD	DD	DD	BB	BB	BB	BB	BB	BB	BB	DD	DD	DD	DD	BB	DD	BB	BB	DD	BB	BB	DD	DD	DD	DD	BB	BB	DD	BB	DD	DD	BB	DD	DD	DD
chr18_52373433_52373444	BB	DD	DD	DD	DD	DD	DD	DD	BB	DD	DD	DD	DD	BB	DD	DD	DD	BB	BB	BB	BB	BB	BB	BB	DD	DD	DD	DD	BB	DD	BB	BB	DD	BB	BB	DD	DD	DD	DD	BB	BB	DD	BB	DD	DD	BB	DD	DD	DD
chr18_52384532_52384549	BB	DD	DD	DD	DD	DD	DD	DD	BB	DD	DD	DD	DD	BB	DD	DD	DD	BB	BB	BB	BB	BB	BB	BB	DD	DD	DD	DD	BB	DD	BB	BB	DD	BB	BB	DD	DD	DD	DD	BB	BB	DD	BB	DD	DD	BB	DD	DD	DD
chr18_52395957_52395972	BB	DD	DD	DD	DD	DD	DD	DD	BB	DD	DD	DD	DD	BB	DD	DD	DD	BB	BB	BB	BB	BB	BB	BB	DD	DD	DD	DD	BB	DD	BB	BB	DD	BB	BB	DD	DD	DD	DD	BB	BB	DD	BB	DD	DD	BB	DD	DD	DD
chr18_52408624_52408643	BB	DD	DD	DD	DD	DD	DD	DD	BB	DD	DD	DD	DD	BB	DD	DD	DD	BB	BB	BB	BB	BB	BB	BB	DD	DD	DD	DD	BB	DD	BB	BB	DD	BB	BB	DD	DD	DD	DD	BB	BB	DD	BB	DD	DD	BB	DD	DD	DD
chr18_52423899_52423938	BB	DD	DD	DD	DD	DD	DD	DD	BB	DD	DD	DD	DD	BB	DD	DD	DD	BB	BB	BB	BB	BB	BB	BB	dn	DD	DD	DD	BB	DD	BB	BB	DD	BB	BB	DD	DD	DD	DD	BB	BB	DD	BB	dn	DD	BB	DD	DD	DD
chr18_52469579_52469604	bn	DD	DD	DD	DD	DD	DD	DD	BB	DD	DD	DD	DD	BB	DD	DD	DD	BB	BB	BB	BB	bn	BB	BB	DD	DD	DD	DD	BB	DD	BB	BB	DD	BB	BB	DD	DD	DD	DD	BB	BB	DD	bn	DD	DD	BB	DD	DD	DD
chr18_52478990_52479001	BB	dd	dd	dd	dd	DD	dd	dd	BB	dd	dd	dd	dd	BB	dd	dd	dd	BB	BB	BB	BB	BB	BB	BB	dd	dd	dd	dd	BB	dd	BB	BB	dd	BB	BB	dd	dd	dd	dd	BB	BB	dd	BB	dd	dd	BB	dd	dd	dd
chr18_52506032_52506055	BB	DD	DD	DD	DD	DD	DD	DD	BB	DD	DD	DD	DD	BB	DD	DD	DD	BB	BB	BB	BB	BB	BB	BB	DD	DD	DD	DD	BB	DD	BB	BB	DD	BB	BB	DD	DD	DD	DD	BB	BB	DD	BB	DD	DD	BB	DD	DD	DD
chr18_52506958_52506975	BB	DD	DD	DD	DD	DD	DD	DD	BB	DD	DD	DD	DD	BB	DD	DD	DD	BB	BB	BB	BB	BB	BB	BB	DD	DD	DD	DD	BB	DD	BB	BB	DD	BB	BB	DD	DD	DD	DD	BB	BB	DD	BB	DD	DD	BB	DD	DD	DD
chr18_52515151_52515210	BB	DD	DD	DD	DD	DD	DD	DD	BB	DD	DD	DD	dn	BB	DD	DD	DD	BB	BB	BB	BB	BB	BB	BB	DD	DD	DD	DD	BB	DD	BB	BB	DD	BB	BB	DD	DD	DD	DD	BB	BB	DD	BB	DD	DD	BB	DD	DD	DD
chr18_52598371_52598415	FF	NA	FF	FF	FF	NA	FF	FF	FF	FF	FF	FF	FF	NA	FF	FF	FF	FF	FF	FF	NA	FF	FF	FF	FF	NA	FF	FF	FF	FF	FF	FF	FF	FF	FF	FF	NA	FF	FF	NN	FF	FF	FF	FF	FF	NA	FF	FF	FF
chr18_52632561_52632590	BB	DD	DD	DD	DD	DD	DD	DD	BB	DD	DD	DD	DD	BB	DD	DD	DD	BB	BB	BB	BB	BB	BB	BB	DD	DD	DD	DD	BB	DD	BB	BB	DD	BB	BB	DD	DD	DD	DD	BB	BB	DD	BB	DD	DD	BB	DD	DD	DD
chr18_52648145_52648168	BB	DD	DD	DD	DD	DD	DD	DD	BB	DD	DD	DD	DD	BB	DD	DD	DD	BB	BB	BB	BB	BB	BB	BB	DD	DD	DD	DD	BB	DD	BB	BB	DD	BB	BB	DD	DD	DD	DD	BB	BB	DD	BB	DD	DD	BB	DD	DD	DD
chr18_52661819_52661833	BB	DD	DD	DD	DD	DD	DD	DD	BB	DD	DD	DD	DD	BB	DD	DD	DD	BB	BB	BB	BB	BB	BB	BB	DD	DD	DD	DD	BB	DD	BB	BB	DD	BB	BB	DD	DD	DD	DD	BB	BB	DD	BB	DD	DD	BB	DD	DD	DD
chr18_52666621_52666632	BB	DD	DD	DD	DD	DD	DD	DD	BB	DD	DD	DD	DD	BB	DD	DD	DD	BB	BB	BB	BB	BB	BB	BB	DD	DD	DD	DD	BB	DD	BB	BB	DD	BB	BB	DD	DD	DD	DD	BB	BB	DD	BB	DD	DD	BB	DD	DD	DD
chr18_52697100_52697135	FF	FF	FF	FF	FF	FF	FF	FF	FF	FF	FF	FF	FF	FF	FF	FF	FF	FF	FF	FF	FF	FF	FF	FF	FF	FF	FF	FF	FF	FF	FF	FF	FF	FF	FF	NA	FF	FF	FF	FF	FF	FF	FF	FF	NA	FF	NA	NN	FF
chr18_52719478_52719505	BB	DD	DD	DD	DD	DD	DD	DD	BB	DD	DD	DD	DD	BB	DD	DD	DD	BB	BB	BB	BB	BB	BB	BB	DD	DD	DD	DD	BB	DD	BB	BB	DD	BB	BB	DD	DD	DD	DD	BB	BB	DD	BB	DD	DD	BB	DD	DD	DD
chr18_52722248_52722312	BB	DD	DD	DD	DD	DD	DD	DD	BB	DD	DD	DD	DD	BB	DD	DD	DD	BB	BB	BB	BB	BB	BB	BB	DD	DD	DD	DD	BB	DD	BB	BB	DD	bn	BB	DD	DD	DD	DD	BB	BB	DD	BB	DD	DD	BB	DD	DD	DD
chr18_52758931_52758958	BB	DD	DD	DD	DD	DD	DD	DD	BB	DD	DD	DD	DD	BB	DD	DD	DD	BB	BB	BB	BB	BB	BB	BB	DD	DD	DD	DD	BB	DD	BB	BB	DD	BB	BB	DD	DD	dn	DD	BB	BB	DD	bn	DD	DD	BB	DD	DD	DD
chr18_52763087_52763134	NA	DD	DD	DD	DD	DD	DD	DD	BB	DD	DD	DD	NA	bn	DD	DD	DD	BB	NN	NA	NA	BB	BB	NA	DD	NA	DD	DD	BB	DD	BB	BB	DD	BB	BB	NA	DD	DD	DD	NA	NA	DD	BB	NA	DD	BB	DD	NA	DD
chr18_52783172_52783216	BB	DD	DD	DD	DD	DD	DD	DD	BB	DD	DD	DD	DD	BB	DD	DD	DD	BB	BB	BB	BB	BB	BB	BB	DD	DD	DD	DD	BB	DD	BB	BB	DD	BB	BB	DD	DD	DD	DD	BB	BB	DD	BB	DD	DD	BB	DD	DD	DD
chr18_52828659_52828682	BB	DD	DD	DD	DD	DD	DD	DD	BB	DD	DD	DD	DD	BB	DD	DD	DD	BB	BB	BB	BB	BB	BB	BB	DD	DD	DD	DD	BB	DD	BB	BB	DD	BB	BB	DD	DD	DD	DD	BB	BB	DD	BB	DD	DD	BB	DD	DD	DD
chr18_52850395_52850439	NN	DD	DD	DD	DD	DD	DD	DD	NN	DD	DD	DD	DD	BB	DD	DD	DD	BB	BB	BB	BB	BB	BB	NN	DD	NA	DD	DD	BB	DD	BB	BB	DD	BB	BB	DD	DD	DD	DD	NA	NA	DD	BB	DD	DD	BB	DD	DD	NA
chr18_52852545_52852562	BB	DD	DD	dn	dn	DD	dn	DD	BB	DD	DD	DD	DD	BB	DD	DD	dn	BB	BB	BB	BB	BB	BB	BB	DD	DD	DD	DD	BB	DD	BB	BB	DD	BB	BB	DD	DD	DD	DD	BB	BB	DD	BB	DD	DD	BB	DD	DD	DD
chr18_52869416_52869443	BB	DD	DD	DD	DD	DD	DD	DD	BB	DD	DD	DD	DD	BB	DD	DD	DD	BB	BB	BB	BB	BB	BB	BB	DD	DD	DD	DD	BB	DD	BB	BB	DD	BB	BB	DD	DD	DD	DD	BB	BB	DD	BB	DD	DD	BB	DD	DD	DD
chr18_52873509_52873540	BB	DD	DD	DD	DD	DD	DD	DD	BB	DD	DD	DD	DD	BB	DD	DD	DD	BB	BB	BB	BB	BB	BB	BB	DD	DD	DD	DD	BB	DD	BB	BB	DD	BB	BB	DD	DD	DD	DD	BB	BB	DD	BB	DD	DD	BB	DD	DD	DD
chr18_53060584_53060615	BB	DD	DD	DD	DD	DD	DD	DD	BB	DD	dn	DD	DD	BB	DD	DD	DD	BB	BB	BB	BB	BB	BB	BB	dn	DD	DD	DD	BB	DD	BB	BB	DD	BB	BB	DD	dn	DD	DD	BB	BB	DD	BB	DD	DD	bn	DD	DD	DD
chr18_53117656_53117699	FF	FF	FF	NN	FF	FF	FF	FF	FF	FF	FF	FF	NA	FF	FF	FF	FF	FF	FF	FF	FF	FF	FF	FF	fn	FF	FF	FF	FF	NN	FF	FF	NA	FF	NN	FF	FF	FF	FF	FF	NA	FF	FF	FF	FF	FF	FF	FF	FF
chr18_53179080_53179139	BB	DD	DD	DD	DD	DD	DD	DD	BB	DD	DD	DD	DD	BB	DD	DD	DD	BB	BB	BB	BB	BB	BB	BB	DD	DD	DD	DD	BB	DD	BB	BB	DD	BB	BB	DD	DD	DD	dn	BB	BB	DD	BB	DD	DD	BB	DD	DD	DD
chr18_53225981_53226016	BB	DD	DD	DD	DD	DD	DD	DD	BB	DD	DD	DD	DD	BB	DD	DD	DD	BB	BB	BB	BB	BB	BB	BB	DD	DD	DD	DD	BB	DD	BB	BB	DD	BB	BB	DD	DD	DD	DD	bd	BB	DD	BB	DD	DD	BB	DD	DD	DD
chr18_53259063_53259090	BB	DD	DD	DD	DD	DD	DD	DD	BB	DD	DD	DD	DD	BB	DD	DD	DD	BB	BB	BB	BB	BB	BB	BB	DD	DD	DD	DD	BB	DD	BB	BB	DD	BB	BB	DD	DD	DD	DD	BB	BB	DD	BB	DD	DD	BB	DD	DD	DD
chr18_53271457_53271496	BB	DD	DD	DD	DD	DD	DD	DD	BB	DD	DD	DD	DD	BB	DD	DD	DD	BB	BB	BB	NN	BB	BB	BB	DD	NA	NA	DD	BB	DD	NN	bd	DD	BB	BB	NA	DD	DD	DD	BB	BB	DD	BB	DD	DD	BB	DD	DD	DD
chr18_53376585_53376600	BB	DD	DD	DD	DD	DD	DD	DD	BB	DD	DD	DD	DD	BB	DD	DD	DD	BB	BB	BB	BB	BB	BB	BB	DD	DD	dn	DD	BB	DD	BB	BB	DD	BB	BB	DD	DD	DD	DD	BB	BB	DD	BB	DD	DD	BB	DD	DD	DD
chr18_53387442_53387467	BB	DD	DD	DD	DD	DD	DD	DD	BB	DD	DD	DD	DD	BB	DD	DD	DD	BB	bn	BB	BB	BB	BB	BB	DD	DD	DD	DD	BB	DD	BB	BB	DD	bn	BB	DD	DD	DD	DD	BB	BB	DD	BB	DD	DD	BB	DD	DD	DD
chr18_53415306_53415353	FF	FF	FF	FF	FF	FF	NN	FF	FF	FF	FF	NA	FF	FF	FF	FF	FF	FF	FF	FF	FF	FF	FF	FF	FF	NA	FF	FF	FF	FF	FF	NA	FF	FF	FF	NA	FF	FF	FF	NA	NA	FF	FF	FF	FF	NA	FF	FF	NN
chr18_53437920_53437943	FF	DD	df	df	df	df	df	df	FF	df	df	df	df	FF	df	DD	df	FF	FF	FF	FF	FF	FF	FF	df	df	df	DD	FF	df	FF	FF	df	FF	FF	df	df	df	df	FF	FF	df	df	df	df	FF	df	DD	df
chr18_53448186_53448219	BB	DD	DD	DD	DD	DD	DD	DD	BB	DD	DD	DD	dn	BB	DD	DD	DD	BB	BB	BB	BB	BB	BB	BB	DD	DD	DD	DD	BB	DD	BB	BB	DD	BB	BB	DD	DD	DD	DD	BB	BB	DD	BB	DD	DD	BB	DD	DD	DD
chr18_53479242_53479262	BB	DD	DD	DD	DD	DD	DD	DD	BB	DD	DD	DD	DD	BB	DD	DD	DD	BB	BB	BB	BB	BB	BB	BB	DD	DD	DD	DD	BB	DD	BB	BB	DD	BB	BB	DD	DD	DD	DD	BB	BB	NA	BB	DD	DD	BB	DD	DD	DD
chr18_53497458_53497513	BB	dn	NN	NN	NA	DD	NN	NN	BB	NA	NN	NN	NN	BB	NA	NN	NA	BB	NA	NA	BB	NA	BB	NA	dn	NA	DD	DD	BB	DD	NA	BB	NA	NA	NA	NA	DD	DD	DD	NA	NA	NN	BB	DD	DD	NA	DD	DD	NA
chr18_53508149_53508169	BB	DD	DD	DD	DD	DD	DD	DD	BB	DD	DD	DD	DD	BB	DD	DD	DD	BB	BB	BB	BB	BB	BB	BB	DD	DD	DD	DD	BB	DD	BB	BB	DD	BB	BB	DD	DD	DD	DD	BB	BB	BB	BB	DD	DD	BB	DD	DD	DD
chr18_53550400_53550447	FF	FF	FF	FF	fn	FF	FF	FF	FF	FF	FF	FF	NA	FF	FF	FF	FF	FF	FF	FF	FF	FF	FF	FF	FF	FF	FF	FF	FF	FF	FF	FF	FF	FF	FF	FF	FF	FF	FF	FF	FF	FF	NA	FF	FF	FF	FF	FF	FF
chr18_53687564_53687607	FF	FF	fn	FF	NA	FF	FF	FF	FF	FF	NA	FF	FF	NN	FF	NA	FF	FF	FF	FF	FF	FF	NA	FF	FF	NA	FF	FF	NA	FF	fn	NA	NA	FF	FF	FF	FF	FF	NA	FF	NA	FF	FF	FF	FF	fn	FF	FF	FF
chr18_53687695_53687746	fn	FF	FF	NA	FF	FF	FF	FF	FF	fn	NA	NA	NA	FF	FF	FF	FF	NA	NN	FF	FF	NA	NA	NA	fn	NA	NA	FF	FF	fn	FF	FF	FF	NA	FF	FF	NA	FF	NA	NA	NA	FF	NA	FF	NA	NA	FF	fn	FF
chr18_53760169_53760216	NA	fn	FF	FF	NA	NA	FF	FF	FF	NA	FF	FF	FF	FF	FF	FF	NA	FF	FF	FF	FF	FF	FF	FF	FF	NA	FF	FF	FF	FF	FF	FF	FF	FF	FF	FF	FF	NA	FF	FF	NA	FF	FF	NA	FF	NN	FF	NA	FF
chr18_53796651_53796694	FF	FF	FF	NA	FF	FF	FF	NA	FF	FF	FF	FF	FF	FF	FF	FF	FF	FF	FF	FF	FF	FF	FF	FF	NA	FF	FF	FF	FF	FF	FF	FF	FF	FF	FF	NA	FF	FF	FF	FF	FF	FF	FF	NA	FF	NA	FF	FF	FF
chr18_53809532_53809563	FF	FF	FF	FF	FF	FF	FF	FF	FF	FF	FF	FF	FF	FF	NN	FF	FF	FF	FF	FF	FF	FF	FF	FF	FF	FF	FF	FF	FF	FF	FF	FF	FF	FF	FF	FF	FF	FF	FF	FF	FF	FF	FF	FF	FF	FF	FF	FF	FF
chr18_53974753_53974812	FF	NN	FF	FF	FF	NA	NA	FF	FF	FF	FF	FF	FF	NA	FF	FF	FF	FF	FF	NA	FF	FF	FF	FF	NA	fn	FF	FF	FF	FF	FF	FF	FF	FF	NA	NA	FF	FF	fn	FF	FF	FF	FF	FF	FF	NA	FF	NA	NA
chr18_54048619_54048658	FF	FF	FF	FF	fn	FF	FF	FF	FF	FF	FF	FF	FF	FF	FF	FF	NA	NN	NN	FF	FF	FF	FF	FF	FF	NA	FF	FF	FF	FF	FF	FF	FF	FF	FF	FF	FF	FF	FF	FF	FF	FF	FF	FF	FF	FF	FF	FF	FF
chr18_54196680_54196727	FF	FF	NA	FF	FF	FF	NN	FF	FF	FF	FF	FF	FF	FF	FF	FF	FF	FF	FF	FF	FF	FF	FF	NN	FF	FF	NA	FF	FF	NA	FF	FF	FF	FF	NA	NA	FF	NA	FF	FF	FF	NA	FF	FF	FF	FF	FF	FF	FF
chr18_54531644_54531695	BB	DD	DD	DD	DD	DD	DD	DD	BB	DD	DD	DD	DD	BB	DD	DD	NN	BB	BB	BB	BB	BB	BB	BB	DD	DD	DD	DD	BB	DD	BB	BB	DD	NA	BB	DD	DD	DD	NN	BB	BB	BB	BB	DD	DD	DD	DD	DD	DD
chr18_54547390_54547419	FF	FF	FF	FF	FF	NA	FF	FF	FF	FF	FF	FF	FF	FF	FF	FF	FF	NA	FF	FF	FF	FF	FF	FF	FF	NN	FF	FF	FF	FF	FF	FF	FF	FF	FF	FF	FF	NA	FF	FF	FF	FF	FF	FF	FF	FF	FF	FF	FF
chr18_54570549_54570588	FF	FF	FF	NA	FF	FF	FF	FF	FF	FF	FF	FF	FF	FF	FF	FF	fn	FF	FF	FF	FF	FF	FF	FF	FF	NA	FF	FF	FF	FF	NN	FF	NA	FF	FF	NA	FF	FF	FF	NA	NA	FF	FF	FF	FF	FF	FF	FF	NA
chr18_54616016_54616060	BB	NA	NN	DD	DD	DD	DD	DD	BB	DD	DD	NA	DD	NA	DD	DD	DD	NN	NN	BB	BB	NA	NA	BB	DD	NA	DD	DD	BB	NA	BB	BB	NN	BB	BB	DD	DD	DD	DD	BB	NA	BB	BB	DD	DD	NA	NA	DD	DD
chr18_54619594_54619621	FF	FF	FF	FF	FF	FF	FF	FF	FF	FF	FF	NN	FF	FF	FF	FF	FF	FF	FF	FF	FF	FF	FF	FF	FF	FF	FF	FF	FF	FF	FF	FF	FF	FF	FF	FF	FF	FF	FF	FF	FF	FF	FF	FF	FF	FF	FF	FF	FF
chr18_54669842_54669869	DD	DD	DD	DD	DD	DD	DD	DD	DD	DD	DD	DD	DD	UU	DD	DD	du	DD	DD	DD	DD	DD	DD	NA	DD	DD	DD	DD	DD	DD	DD	DD	DD	DD	NA	DD	DD	DD	DD	DD	DD	DD	DD	DD	DD	NA	DD	DD	DD
chr18_54777812_54777877	NA	FF	FF	FF	NA	FF	FF	FF	NA	FF	FF	FF	NA	NA	FF	NN	NA	NA	FF	NA	FF	FF	NA	NA	NA	fn	FF	FF	FF	fn	NA	FF	FF	NA	FF	NA	FF	NA	NA	FF	FF	FF	FF	FF	FF	NA	FF	FF	FF
chr18_54863734_54863781	FF	FF	FF	FF	FF	FF	FF	FF	FF	FF	NA	FF	FF	FF	FF	FF	FF	FF	FF	FF	FF	FF	FF	FF	FF	NA	FF	FF	FF	FF	FF	FF	FF	NA	FF	FF	FF	FF	FF	FF	FF	FF	FF	FF	FF	NA	FF	FF	FF
chr18_54874200_54874239	FF	FF	FF	FF	FF	FF	FF	FF	FF	FF	FF	FF	FF	FF	FF	FF	FF	FF	FF	FF	NA	FF	FF	FF	NN	FF	FF	FF	FF	FF	FF	FF	FF	FF	FF	FF	FF	FF	FF	NN	FF	FF	FF	FF	FF	FF	FF	FF	FF
chr18_54993424_54993451	FF	FF	FF	FF	FF	FF	FF	FF	FF	FF	FF	FF	FF	FF	FF	FF	NA	FF	FF	FF	NA	NA	FF	FF	FF	NA	FF	FF	FF	FF	FF	FF	FF	FF	FF	NA	FF	FF	NA	FF	NA	FF	NA	FF	FF	NA	FF	FF	FF
chr18_55010565_55010600	NA	FF	FF	FF	NA	FF	FF	FF	NA	FF	FF	FF	FF	NA	FF	FF	FF	FF	FF	FF	NA	FF	NA	FF	FF	FF	FF	FF	FF	FF	FF	NA	FF	FF	FF	NA	FF	FF	NA	FF	FF	NA	FF	FF	fn	FF	FF	FF	NA
chr18_55113873_55113910	NA	DD	DD	DD	DD	DD	DD	DD	DD	DD	DD	DD	DD	bb	DD	DD	DD	dn	dn	DD	DD	NA	DD	DD	DD	DD	DD	DD	BB	dn	BB	BB	DD	bb	BB	DD	DD	DD	DD	BB	BB	BB	bb	DD	DD	BB	DD	DD	DD
chr18_55181277_55181324	FF	NN	NN	NN	NA	NA	FF	FF	FF	FF	NA	FF	FF	FF	FF	FF	FF	FF	FF	NA	FF	FF	FF	FF	FF	NA	FF	FF	FF	FF	FF	fn	FF	NA	FF	FF	FF	NN	FF	NN	FF	NA	FF	FF	FF	NA	NA	FF	FF
chr18_55227672_55227723	FF	NA	FF	NA	NA	FF	FF	FF	FF	FF	FF	FF	NA	FF	NA	NA	FF	FF	FF	FF	NA	FF	FF	FF	NA	FF	FF	FF	NA	FF	NA	FF	FF	NA	NA	fn	FF	fn	FF	FF	NA	FF	FF	FF	NA	FF	FF	FF	FF
chr18_55253373_55253390	NA	FF	FF	FF	NA	FF	FF	NA	FF	NA	NN	NA	FF	FF	FF	NA	FF	FF	FF	FF	FF	FF	FF	FF	NA	NA	NA	NA	FF	NA	FF	FF	FF	FF	FF	FF	NA	FF	NA	NA	NA	NA	NA	FF	FF	FF	FF	FF	NA
chr18_55358995_55359038	FF	FF	NA	FF	FF	FF	FF	FF	FF	FF	FF	FF	FF	FF	FF	FF	FF	FF	FF	FF	FF	FF	FF	FF	FF	FF	FF	FF	NN	FF	FF	FF	FF	FF	FF	FF	FF	FF	FF	FF	NA	FF	FF	FF	FF	FF	FF	NA	NA
chr18_55378252_55378295	FF	FF	NA	FF	FF	FF	NN	NA	FF	FF	FF	FF	NA	FF	FF	FF	NN	FF	NA	FF	NA	NA	FF	NA	FF	FF	FF	FF	FF	FF	FF	NA	NN	FF	FF	FF	FF	FF	FF	FF	FF	FF	FF	FF	NA	FF	FF	FF	FF
chr18_55488074_55488109	FF	FF	FF	NA	FF	FF	NA	NA	FF	FF	FF	FF	NA	FF	FF	FF	FF	NA	FF	FF	FF	FF	FF	FF	FF	NA	FF	FF	NA	NA	FF	FF	FF	FF	FF	FF	FF	NA	FF	NA	NA	FF	FF	FF	FF	NA	FF	FF	FF
chr18_55512129_55512158	FF	FF	NA	NA	NA	FF	NA	FF	FF	FF	FF	NA	fn	FF	FF	fn	FF	FF	FF	FF	FF	FF	FF	fn	FF	FF	NA	NA	FF	FF	FF	NN	FF	FF	fn	NA	FF	FF	NA	FF	NA	FF	FF	NA	FF	NA	NA	FF	FF
chr18_55521645_55521692	DD	NA	NA	BB	NA	DD	DD	NA	NA	NA	DD	DD	DD	bd	DD	DD	DD	DD	DD	NA	DD	DD	DD	NA	DD	NA	DD	DD	BB	DD	BB	DD	DD	BB	BB	NA	DD	DD	DD	BB	NA	BB	BB	DD	DD	BB	DD	DD	DD
chr18_55583905_55583940	FF	FF	FF	FF	FF	FF	NA	FF	FF	FF	FF	FF	FF	FF	FF	NN	fn	FF	FF	FF	FF	FF	FF	FF	FF	FF	FF	fn	FF	FF	FF	FF	FF	FF	FF	FF	FF	FF	FF	FF	FF	FF	FF	FF	FF	FF	FF	FF	NA
chr18_55632833_55632872	FF	FF	FF	FF	FF	FF	FF	FF	FF	FF	FF	FF	FF	NN	FF	FF	FF	FF	FF	FF	FF	FF	FF	FF	FF	NA	FF	NA	FF	FF	NA	FF	FF	FF	FF	FF	FF	FF	FF	FF	FF	FF	FF	NA	FF	FF	NA	FF	FF
chr18_55687207_55687246	DD	DD	DD	NA	DD	DD	DD	DD	NA	DD	DD	DD	DD	UU	DD	DD	DD	DD	DD	DD	UU	NA	DD	DD	DD	DD	DD	DD	DD	DD	DD	DD	DD	DD	NA	DD	DD	DD	DD	NA	DD	DD	DD	DD	DD	DD	DD	DD	DD
chr18_55767055_55767066	FF	FF	FF	FF	FF	FF	FF	FF	FF	FF	FF	FF	FF	FF	NA	FF	FF	FF	FF	FF	FF	FF	FF	FF	FF	FF	FF	FF	FF	FF	FF	FF	FF	NA	FF	NA	FF	FF	FF	FF	FF	FF	FF	FF	FF	FF	FF	FF	FF
chr18_55777480_55777515	FF	FF	NN	FF	FF	FF	FF	FF	FF	FF	FF	FF	FF	FF	FF	FF	FF	FF	FF	FF	NA	FF	FF	FF	FF	FF	FF	FF	FF	FF	FF	FF	FF	FF	FF	FF	FF	FF	FF	FF	FF	FF	FF	FF	FF	FF	FF	FF	FF
chr18_55798198_55798233	NA	FF	FF	FF	NA	NA	FF	FF	FF	FF	FF	NA	FF	FF	FF	FF	FF	FF	FF	FF	FF	FF	FF	NA	FF	FF	FF	FF	FF	NA	FF	FF	FF	FF	NA	FF	NN	FF	FF	FF	FF	FF	FF	FF	FF	NA	FF	FF	FF
chr18_55810694_55810719	FF	NA	NA	FF	NA	FF	FF	FF	FF	FF	NA	NA	FF	FF	FF	NA	NA	NA	fn	NA	FF	FF	FF	FF	FF	FF	FF	FF	FF	FF	NA	FF	FF	FF	FF	FF	FF	NA	FF	FF	FF	NA	FF	NN	NA	NA	FF	FF	FF
chr18_55973487_55973502	NA	DD	DD	DD	DD	DD	DD	bd	BB	DD	DD	DD	DD	BB	DD	DD	DD	BB	BB	BB	BB	BB	BB	BB	DD	DD	DD	DD	BB	DD	BB	BB	DD	DD	BB	DD	DD	DD	DD	BB	BB	BB	DD	BB	DD	BB	DD	DD	DD
chr18_56021125_56021136	BB	DD	DD	DD	DD	DD	DD	DD	BB	DD	DD	DD	DD	BB	DD	DD	DD	BB	BB	BB	BB	BB	BB	BB	DD	DD	DD	DD	BB	DD	BB	BB	DD	DD	BB	DD	DD	DD	DD	BB	BB	BB	DD	BB	DD	BB	DD	DD	DD
chr18_56032277_56032288	BB	DD	DD	DD	DD	DD	DD	DD	BB	DD	DD	DD	DD	BB	DD	DD	DD	BB	BB	BB	BB	BB	BB	BB	DD	DD	DD	DD	BB	DD	BB	BB	DD	DD	BB	DD	DD	DD	DD	BB	BB	BB	DD	BB	DD	NA	DD	DD	DD
chr18_56076047_56076062	BB	DD	DD	DD	DD	DD	DD	DD	BB	DD	DD	DD	DD	BB	DD	DD	DD	BB	BB	BB	BB	BB	BB	BB	DD	DD	DD	DD	BB	DD	BB	BB	DD	BB	BB	DD	DD	DD	DD	BB	BB	BB	DD	BB	DD	DD	DD	DD	DD
chr18_56078550_56078561	BB	DD	DD	DD	DD	DD	DD	DD	BB	DD	DD	DD	DD	BB	DD	DD	DD	BB	BB	BB	BB	BB	BB	BB	DD	DD	DD	DD	BB	DD	BB	BB	DD	BB	BB	DD	DD	DD	DD	BB	BB	BB	DD	BB	DD	DD	DD	DD	DD
chr18_56079502_56079541	BB	DD	DD	DD	DD	DD	DD	DD	BB	DD	DD	DD	DD	BB	DD	DD	DD	BB	BB	BB	BB	BB	BB	BB	DD	DD	DD	DD	BB	DD	BB	BB	DD	BB	BB	DD	DD	DD	DD	BB	BB	BB	DD	BB	DD	DD	DD	DD	DD
chr18_56096425_56096439	BB	DD	DD	DD	DD	DD	DD	DD	BB	DD	DD	DD	DD	BB	DD	DD	DD	BB	BB	BB	BB	BB	BB	BB	DD	DD	DD	DD	BB	DD	BB	BB	DD	BB	BB	DD	DD	DD	DD	BB	BB	BB	DD	BB	DD	DD	DD	DD	DD
chr18_56101918_56101929	BB	NA	NA	UU	UU	UU	NA	UU	BB	UU	UU	UU	UU	BB	UU	UU	NA	BB	BB	BB	BB	BB	BB	BB	UU	uu	UU	uu	BB	UU	BB	BB	UU	BB	BB	NA	UU	UU	UU	BB	BB	BB	UU	BB	NA	UU	UU	UU	uu
chr18_56103065_56103116	BB	NN	DD	DD	NA	DD	DD	DD	BB	NA	DD	BB	DD	BB	DD	NA	DD	BB	BB	BB	bd	BB	BB	BB	DD	DD	NA	DD	NN	DD	NA	BB	DD	BB	NA	DD	DD	DD	DD	BB	NA	BB	DD	NN	DD	DD	DD	DD	DD
chr18_56121500_56121519	BB	DD	DD	DD	DD	DD	DD	DD	BB	DD	DD	DD	DD	BB	DD	DD	DD	BB	BB	BB	BB	BB	BB	BB	DD	DD	DD	DD	BB	DD	BB	BB	DD	BB	BB	DD	DD	DD	DD	BB	BB	BB	DD	BB	DD	DD	DD	DD	DD
chr18_56122478_56122501	BB	DD	DD	DD	DD	DD	DD	DD	BB	DD	DD	DD	DD	BB	DD	DD	DD	BB	BB	BB	BB	BB	BB	BB	DD	DD	DD	DD	BB	DD	BB	BB	DD	BB	BB	DD	DD	DD	DD	BB	BB	BB	DD	BB	DD	DD	DD	DD	DD
chr18_56160611_56160622	BB	DD	DD	DD	DD	DD	DD	DD	BB	DD	DD	DD	DD	BB	DD	DD	DD	BB	BB	BB	BB	BB	BB	BB	DD	DD	DD	DD	BB	DD	BB	BB	DD	BB	BB	DD	DD	DD	DD	BB	BB	BB	DD	BB	DD	DD	DD	DD	DD
chr18_56199551_56199585	BB	DD	DD	DD	DD	DD	DD	DD	BB	DD	DD	DD	DD	BB	DD	DD	DD	BB	BB	BB	BB	BB	BB	BB	DD	DD	DD	DD	BB	DD	BB	BB	DD	BB	BB	DD	DD	DD	DD	BB	bd	BB	DD	BB	DD	DD	DD	DD	DD
chr18_56247022_56247065	DD	DD	DD	NA	NA	NA	DD	DD	BB	DD	DD	NA	NA	DD	DD	DD	DD	NA	BB	DD	NA	BB	BB	BB	DD	NA	DD	DD	BB	NA	BB	BB	DD	BB	BB	DD	DD	DD	DD	BB	BB	BB	DD	BB	DD	NA	DD	DD	DD
chr18_56286933_56286976	DD	NN	NA	NN	BB	DD	DD	NN	BB	DD	DD	NA	NN	BB	DD	DD	DD	BB	BB	BB	BB	BB	BB	BB	DD	NA	DD	DD	BB	DD	NA	BB	DD	BB	BB	DD	DD	DD	DD	NA	NA	BB	DD	BB	bd	NN	DD	DD	DD
chr18_56331355_56331402	BB	DD	DD	DD	DD	DD	DD	DD	BB	DD	DD	DD	DD	NN	DD	BB	BB	BB	BB	BB	BB	BB	BB	BB	DD	DD	DD	DD	BB	DD	NN	NA	DD	BB	BB	DD	BB	DD	DD	BB	BB	BB	DD	BB	DD	DD	DD	DD	DD
chr18_56381006_56381030	BB	DD	DD	DD	DD	DD	DD	NN	BB	BB	DD	DD	DD	BB	DD	DD	DD	NA	BB	DD	BB	BB	BB	BB	DD	DD	DD	DD	BB	DD	BB	BB	DD	BB	BB	DD	DD	DD	DD	BB	BB	BB	DD	BB	DD	DD	DD	DD	DD
chr18_56468861_56468884	BB	DD	DD	DD	DD	DD	DD	DD	BB	DD	DD	DD	DD	BB	DD	DD	DD	BB	BB	BB	BB	BB	BB	BB	DD	DD	DD	DD	BB	DD	BB	BB	DD	BB	BB	DD	DD	DD	DD	BB	BB	BB	DD	BB	DD	DD	DD	DD	DD
chr18_56470234_56470251	BB	DD	DD	DD	DD	DD	DD	DD	BB	DD	DD	DD	DD	BB	DD	DD	DD	BB	BB	BB	BB	BB	BB	BB	DD	DD	DD	DD	BB	DD	BB	BB	DD	BB	BB	DD	DD	DD	DD	BB	BB	BB	DD	BB	DD	DD	DD	DD	DD
chr18_56473217_56473236	BB	DD	DD	DD	DD	DD	DD	DD	BB	DD	DD	DD	DD	BB	DD	DD	DD	BB	BB	BB	BB	BB	BB	BB	DD	DD	DD	DD	BB	DD	BB	BB	DD	BB	BB	DD	DD	DD	DD	BB	BB	BB	DD	BB	DD	DD	DD	DD	DD
chr18_56500889_56500902	BB	DD	DD	DD	DD	DD	DD	DD	BB	DD	DD	DD	DD	BB	DD	DD	DD	BB	BB	BB	BB	BB	BB	BB	DD	DD	DD	DD	BB	dn	BB	BB	DD	BB	BB	DD	DD	DD	DD	BB	BB	BB	DD	BB	DD	DD	DD	DD	DD
chr18_56503898_56503921	BB	DD	DD	DD	DD	DD	DD	DD	BB	DD	DD	DD	DD	BB	DD	DD	DD	BB	BB	BB	BB	BB	BB	BB	DD	DD	DD	DD	BB	DD	BB	BB	DD	BB	BB	DD	DD	DD	DD	BB	BB	BB	DD	BB	DD	DD	DD	DD	DD
chr18_56504293_56504328	BB	DD	DD	DD	DD	DD	DD	DD	BB	DD	DD	DD	DD	BB	DD	DD	DD	BB	BB	BB	BB	BB	BB	BB	DD	DD	DD	DD	BB	DD	BB	BB	DD	BB	BB	DD	DD	DD	DD	BB	BB	BB	DD	BB	DD	DD	DD	DD	DD
chr18_56524445_56524458	BB	DD	DD	DD	DD	DD	DD	DD	BB	DD	DD	DD	DD	BB	DD	DD	DD	BB	BB	BB	BB	BB	BB	BB	DD	DD	DD	DD	BB	DD	BB	BB	DD	BB	BB	DD	DD	DD	DD	BB	BB	BB	DD	BB	DD	DD	DD	DD	DD
chr18_56559543_56559570	BB	DD	DD	DD	DD	DD	DD	DD	BB	DD	DD	DD	DD	BB	DD	DD	DD	BB	BB	BB	BB	BB	BB	BB	DD	DD	DD	DD	BB	DD	BB	BB	DD	BB	BB	DD	DD	DD	DD	BB	BB	BB	DD	BB	DD	DD	DD	DD	DD
chr18_56569518_56569541	BB	DD	dn	DD	DD	DD	DD	DD	BB	DD	DD	DD	DD	BB	DD	DD	DD	BB	BB	BB	BB	BB	BB	BB	DD	DD	DD	DD	BB	DD	BB	BB	DD	BB	BB	DD	DD	DD	DD	BB	BB	BB	DD	BB	DD	DD	DD	dn	DD
chr18_56576926_56576940	BB	DD	DD	DD	DD	DD	DD	DD	BB	DD	DD	DD	DD	BB	DD	DD	DD	BB	BB	BB	BB	BB	BB	BB	DD	DD	DD	DD	BB	DD	BB	BB	DD	BB	BB	DD	DD	DD	DD	BB	BB	BB	DD	BB	DD	DD	DD	DD	DD
chr18_56579363_56579387	BB	DD	DD	DD	DD	DD	DD	DD	BB	DD	DD	DD	DD	BB	DD	DD	DD	BB	BB	BB	BB	BB	BB	BB	DD	DD	DD	DD	BB	DD	BB	BB	DD	BB	BB	DD	DD	DD	DD	BB	BB	BB	DD	BB	DD	DD	DD	DD	DD
chr18_56604239_56604278	BB	DD	DD	DD	DD	DD	DD	DD	BB	DD	DD	DD	DD	BB	DD	DD	DD	BB	BB	BB	bn	BB	BB	BB	DD	DD	DD	DD	BB	DD	BB	BB	DD	BB	BB	DD	DD	DD	DD	BB	BB	BB	DD	bn	DD	DD	DD	DD	DD
chr18_56607732_56607749	BB	DD	DD	DD	DD	DD	DD	DD	BB	DD	DD	DD	DD	BB	DD	DD	DD	BB	BB	BB	BB	BB	BB	BB	DD	DD	DD	DD	BB	DD	BB	BB	DD	BB	BB	DD	DD	DD	DD	BB	BB	BB	DD	BB	DD	DD	DD	DD	DD
chr18_56613764_56613783	BB	DD	DD	DD	DD	DD	DD	DD	BB	DD	DD	DD	DD	BB	DD	DD	DD	BB	BB	BB	BB	BB	BB	BB	DD	DD	DD	DD	BB	DD	BB	BB	DD	BB	BB	DD	DD	DD	DD	BB	BB	BB	DD	BB	DD	DD	DD	DD	DD
chr18_56648868_56648912	NA	DD	DD	DD	DD	DD	DD	DD	BB	DD	DD	DD	DD	BB	DD	DD	DD	BB	BB	BB	BB	BB	BB	BB	DD	DD	DD	DD	BB	DD	BB	BB	DD	BB	BB	DD	DD	DD	DD	BB	BB	BB	DD	BB	DD	DD	DD	DD	DD
chr18_56742006_56742035	DD	DD	DD	DD	DD	DD	DD	DD	BB	DD	DD	DD	DD	BB	DD	DD	DD	BB	BB	BB	BB	BB	BB	BB	DD	DD	DD	DD	BB	DD	DD	BB	DD	BB	BB	DD	DD	DD	DD	BB	BB	BB	DD	BB	DD	DD	DD	DD	DD
chr18_56767597_56767628	DD	DD	DD	DD	DD	DD	DD	DD	BB	DD	DD	DD	DD	BB	DD	DD	DD	BB	BB	BB	BB	BB	BB	BB	DD	DD	DD	DD	BB	DD	DD	BB	DD	BB	BB	DD	DD	DD	DD	BB	BB	BB	DD	BB	DD	DD	DD	DD	DD
chr18_56873504_56873527	DD	DD	DD	DD	DD	DD	DD	DD	BB	DD	DD	DD	DD	BB	DD	DD	DD	BB	BB	BB	BB	BB	BB	BB	DD	DD	DD	DD	BB	DD	DD	BB	DD	BB	BB	DD	DD	DD	DD	BB	BB	BB	DD	BB	DD	DD	DD	DD	DD
chr18_56905414_56905461	FF	FF	FF	FF	FF	FF	NA	FF	FF	FF	NA	FF	NA	FF	FF	FF	FF	FF	NA	FF	FF	FF	FF	NA	NA	NA	NN	FF	FF	NA	NN	FF	FF	FF	NA	FF	FF	FF	FF	FF	FF	FF	FF	FF	NA	fn	FF	FF	FF
chr18_56935074_56935133	DD	DD	DD	DD	DD	DD	DD	DD	BB	DD	DD	DD	DD	BB	DD	DD	DD	BB	BB	BB	BB	BB	BB	BB	DD	DD	DD	DD	BB	DD	DD	BB	DD	BB	bn	DD	DD	DD	DD	BB	BB	BB	DD	BB	DD	DD	DD	DD	DD
chr18_56955126_56955149	DD	DD	DD	DD	DD	bd	DD	DD	BB	DD	DD	DD	DD	BB	DD	DD	DD	BB	BB	BB	BB	BB	BB	BB	DD	DD	DD	DD	BB	DD	DD	BB	DD	BB	BB	DD	DD	DD	DD	BB	BB	bd	DD	BB	DD	DD	DD	DD	DD
chr18_56961725_56961760	DD	DD	DD	DD	DD	DD	DD	DD	BB	DD	DD	DD	DD	BB	DD	DD	DD	NA	BB	BB	BB	BB	BB	NN	DD	DD	DD	DD	BB	DD	DD	NA	DD	BB	BB	DD	DD	DD	DD	BB	BB	BB	DD	BB	DD	DD	DD	DD	DD
chr18_56981845_56981876	NA	NN	NN	NA	NN	NA	NN	NN	BB	NN	nn	NA	NN	NA	NN	NN	NN	BB	BB	BB	BB	BB	BB	BB	DD	DD	NA	NA	BB	NA	NA	BB	dn	BB	BB	NA	NN	DD	DD	BB	BB	BB	dn	NA	DD	NA	NA	DD	dn
chr18_56983065_56983100	dd	dd	dd	dd	dd	dd	dd	dd	BB	dd	dd	dd	DD	BB	dd	dd	dd	BB	BB	BB	BB	BB	BB	BB	dd	dd	dd	dd	BB	dd	dd	BB	dd	BB	BB	dd	dd	dd	dd	BB	BB	BB	dd	BB	dd	dd	dd	dd	DD
chr18_56984402_56984436	DD	DD	dn	DD	DD	DD	DD	DD	BB	DD	DD	DD	DD	BB	DD	DD	DD	BB	BB	BB	BB	BB	BB	BB	DD	DD	DD	DD	BB	DD	DD	BB	DD	BB	BB	DD	dn	DD	DD	BB	BB	BB	DD	BB	DD	DD	DD	DD	DD
chr18_57001569_57001592	DD	DD	DD	DD	DD	DD	DD	DD	BB	DD	DD	DD	DD	BB	DD	DD	DD	BB	BB	BB	BB	BB	BB	BB	DD	DD	DD	DD	BB	DD	DD	BB	DD	BB	BB	DD	DD	DD	DD	BB	BB	BB	DD	BB	DD	DD	DD	DD	DD
chr18_57015294_57015313	DD	DD	DD	DD	DD	DD	DD	DD	BB	DD	DD	DD	DD	BB	DD	DD	DD	BB	BB	BB	BB	BB	BB	BB	DD	DD	DD	DD	BB	DD	DD	BB	DD	BB	BB	DD	DD	DD	DD	BB	BB	BB	DD	BB	DD	DD	DD	DD	DD
chr18_57028346_57028366	DD	DD	DD	DD	DD	DD	DD	DD	BB	DD	DD	DD	DD	BB	DD	DD	DD	BB	BB	BB	BB	BB	BB	BB	DD	DD	DD	DD	BB	DD	DD	BB	DD	BB	BB	DD	DD	DD	DD	BB	BB	BB	DD	BB	DD	DD	DD	DD	DD
chr18_57028562_57028573	DD	DD	DD	DD	DD	DD	DD	DD	BB	DD	DD	DD	DD	BB	DD	DD	DD	BB	BB	BB	BB	BB	BB	BB	DD	DD	DD	DD	BB	DD	DD	BB	DD	BB	BB	DD	DD	DD	DD	BB	BB	BB	DD	BB	DD	DD	DD	DD	DD
chr18_57041218_57041241	DD	DD	DD	DD	DD	DD	DD	DD	BB	DD	DD	DD	DD	BB	DD	DD	DD	BB	BB	BB	BB	BB	BB	BB	DD	DD	DD	DD	BB	DD	DD	BB	DD	BB	BB	DD	DD	DD	DD	BB	BB	BB	DD	BB	DD	DD	DD	DD	DD
chr18_57044510_57044530	dd	DD	DD	DD	DD	dd	dn	dn	BB	dd	dn	dd	DD	BB	DD	DD	dd	BB	BB	BB	BB	BB	BB	BB	DD	dd	dd	DD	BB	DD	DD	BB	DD	BB	BB	dd	DD	DD	dd	BB	BB	BB	dd	BB	DD	dd	DD	dd	dn
chr18_57068918_57068933	df	df	df	df	df	df	df	df	FF	df	df	df	df	FF	df	df	df	FF	FF	FF	FF	FF	FF	FF	df	df	df	df	FF	df	df	FF	df	FF	FF	df	df	df	df	FF	FF	FF	df	FF	df	df	df	df	df
chr18_57068934_57068953	DD	DD	DD	DD	DD	DD	DD	DD	BB	DD	DD	DD	DD	BB	DD	dn	DD	BB	BB	BB	BB	BB	BB	BB	dn	DD	dn	dn	BB	DD	DD	BB	DD	BB	BB	DD	DD	DD	DD	BB	BB	BB	DD	BB	DD	DD	DD	DD	DD
chr18_57103883_57103934	FF	FF	NA	FF	FF	FF	FF	FF	FF	FF	FF	FF	FF	NN	FF	FF	FF	FF	FF	FF	NN	FF	FF	fn	FF	NA	FF	FF	FF	FF	FF	FF	NA	FF	FF	FF	FF	NA	FF	FF	FF	FF	NN	FF	FF	NA	FF	FF	FF
chr18_57113737_57113776	FF	FF	FF	FF	FF	NA	FF	FF	FF	FF	FF	FF	FF	FF	FF	FF	NA	NA	FF	FF	FF	NA	FF	FF	FF	NA	FF	FF	FF	NA	FF	FF	NA	FF	NA	FF	FF	NN	FF	NA	NA	FF	FF	FF	FF	FF	FF	FF	FF
chr18_57135020_57135058	DD	DD	DD	DD	DD	DD	DD	DD	BB	DD	DD	DD	DD	BB	DD	DD	DD	BB	BB	BB	BB	BB	BB	BB	DD	DD	DD	DD	BB	DD	DD	BB	DD	BB	BB	DD	DD	DD	DD	BB	BB	BB	DD	BB	DD	DD	DD	DD	DD
chr18_57146671_57146722	DD	DD	NA	DD	DD	NA	DD	DD	BB	DD	DD	DD	DD	BB	DD	DD	DD	bd	BB	BB	BB	BB	BB	BB	DD	DD	DD	dn	BB	DD	DD	BB	DD	BB	BB	DD	DD	DD	DD	BB	NA	BB	DD	BB	DD	DD	NN	DD	NA
chr18_57160602_57160617	FF	FF	FF	FF	FF	FF	FF	FF	FF	FF	FF	FF	NN	FF	FF	FF	FF	FF	FF	FF	FF	FF	FF	FF	FF	FF	FF	FF	FF	FF	FF	FF	FF	FF	FF	FF	FF	FF	FF	FF	FF	FF	FF	FF	FF	NA	FF	FF	NA
chr18_57164926_57164973	DD	DD	DD	DD	DD	DD	BB	DD	BB	DD	DD	DD	DD	BB	DD	DD	DD	BB	BB	BB	BB	BB	BB	BB	DD	DD	DD	DD	BB	DD	DD	BB	DD	BB	BB	DD	DD	DD	DD	BB	BB	BB	DD	BB	DD	DD	DD	DD	DD
chr18_57177793_57177848	FF	FF	FF	FF	FF	NA	FF	FF	FF	FF	FF	NA	FF	FF	FF	NA	NN	FF	NA	FF	FF	FF	FF	NN	FF	FF	FF	FF	FF	fn	NN	FF	FF	FF	FF	FF	FF	FF	FF	FF	FF	FF	FF	FF	FF	NA	FF	fn	FF
chr18_57180277_57180302	DD	DD	DD	DD	DD	DD	DD	DD	BB	DD	DD	DD	DD	BB	DD	DD	DD	BB	BB	BB	BB	BB	BB	BB	DD	DD	DD	DD	BB	DD	DD	BB	DD	BB	BB	DD	DD	DD	DD	BB	BB	BB	DD	BB	DD	DD	DD	DD	DD
chr18_57200348_57200386	DD	DD	DD	DD	DD	DD	DD	DD	BB	DD	DD	DD	DD	BB	DD	DD	DD	BB	BB	BB	BB	BB	BB	BB	DD	DD	DD	DD	BB	DD	DD	BB	DD	BB	BB	DD	DD	DD	DD	BB	BB	BB	DD	BB	DD	DD	DD	DD	DD
chr18_57227276_57227295	DD	DD	DD	DD	DD	DD	DD	DD	BB	DD	DD	DD	DD	BB	DD	DD	DD	BB	BB	BB	BB	BB	BB	BB	DD	DD	DD	DD	BB	DD	DD	BB	DD	BB	BB	DD	DD	DD	DD	BB	BB	BB	DD	BB	DD	DD	DD	DD	DD
chr18_57247789_57247800	DD	DD	DD	DD	DD	DD	DD	DD	BB	DD	DD	DD	DD	BB	DD	DD	DD	BB	BB	BB	BB	BB	BB	BB	DD	DD	DD	DD	BB	DD	DD	BB	DD	BB	BB	DD	DD	DD	DD	BB	BB	BB	DD	BB	DD	DD	DD	DD	DD
chr18_57385908_57385935	BB	DD	DD	NA	DD	DD	DD	DD	BB	DD	DD	dn	DD	BB	DD	DD	DD	BB	BB	BB	BB	BB	BB	NA	DD	NA	DD	DD	BB	DD	DD	BB	DD	BB	BB	DD	DD	BB	DD	BB	BB	BB	DD	BB	DD	DD	DD	NA	DD
chr18_57392245_57392262	BB	DD	DD	DD	DD	DD	DD	DD	BB	DD	DD	DD	DD	BB	DD	DD	DD	BB	BB	BB	BB	BB	BB	BB	DD	DD	DD	DD	BB	DD	DD	BB	DD	BB	BB	DD	DD	BB	DD	BB	BB	BB	DD	BB	DD	DD	DD	DD	DD
chr18_57395105_57395122	BB	DD	DD	DD	DD	DD	DD	DD	BB	DD	DD	DD	DD	BB	DD	DD	DD	BB	BB	BB	BB	BB	BB	BB	DD	DD	DD	DD	BB	DD	DD	BB	DD	BB	BB	DD	DD	BB	DD	BB	BB	BB	DD	BB	DD	DD	DD	DD	DD
chr18_57404850_57404867	FF	df	DD	df	df	df	df	df	FF	df	df	DD	df	FF	df	df	DD	FF	FF	FF	FF	FF	FF	FF	df	df	df	df	FF	df	df	FF	df	FF	FF	df	df	FF	df	FF	FF	FF	DD	FF	df	DD	df	DD	df
chr18_57434988_57435007	BB	DD	DD	DD	DD	DD	DD	DD	BB	DD	dn	DD	DD	BB	DD	DD	DD	BB	BB	BB	BB	BB	BB	BB	DD	DD	DD	DD	BB	DD	DD	BB	DD	BB	BB	DD	DD	BB	dn	BB	BB	BB	DD	BB	DD	DD	DD	DD	DD
chr18_57453282_57453321	NA	DD	DD	DD	NA	DD	NA	DD	BB	DD	DD	NA	DD	NA	DD	DD	DD	NA	BB	BB	BB	BB	BB	BB	DD	DD	DD	DD	BB	NA	DD	BB	NN	BB	NA	NA	DD	BB	NA	BB	NA	NA	DD	BB	DD	DD	NA	DD	DD
chr18_57472632_57472647	BB	DD	DD	DD	DD	DD	DD	DD	BB	DD	DD	DD	DD	BB	DD	DD	DD	BB	BB	BB	BB	BB	BB	BB	DD	DD	DD	DD	BB	DD	DD	BB	DD	BB	BB	DD	DD	BB	DD	BB	BB	BB	DD	BB	DD	DD	DD	DD	DD
chr18_57474063_57474074	BB	DD	DD	DD	DD	DD	DD	DD	BB	DD	DD	DD	DD	BB	DD	DD	DD	BB	BB	BB	BB	BB	BB	BB	DD	DD	DD	DD	BB	DD	DD	BB	DD	BB	BB	DD	DD	BB	DD	BB	BB	BB	DD	BB	DD	DD	DD	DD	DD
chr18_57493605_57493620	BB	DD	DD	DD	DD	DD	DD	DD	BB	DD	DD	DD	DD	BB	DD	DD	bd	BB	BB	BB	BB	BB	BB	BB	DD	DD	DD	DD	BB	DD	DD	BB	bd	BB	BB	bd	DD	BB	DD	BB	BB	BB	DD	BB	DD	DD	DD	bd	DD
chr18_57499994_57500011	BB	DD	DD	DD	DD	DD	DD	DD	BB	DD	DD	DD	DD	BB	DD	DD	DD	BB	BB	BB	BB	BB	BB	BB	DD	DD	DD	DD	BB	DD	DD	BB	DD	BB	BB	DD	DD	BB	DD	BB	BB	BB	DD	BB	DD	DD	DD	DD	DD
chr18_57507269_57507289	BB	NA	DD	NN	DD	DD	DD	DD	BB	DD	DD	DD	DD	BB	DD	DD	DD	BB	BB	BB	BB	BB	BB	BB	DD	DD	DD	DD	BB	DD	dn	BB	DD	BB	BB	DD	DD	BB	DD	BB	BB	BB	DD	BB	DD	NA	DD	DD	DD
chr18_57509503_57509550	BB	DD	DD	DD	DD	DD	DD	DD	BB	DD	DD	DD	DD	BB	DD	DD	DD	BB	BB	BB	BB	BB	BB	BB	DD	DD	DD	DD	BB	DD	DD	BB	DD	BB	BB	DD	DD	BB	DD	BB	BB	BB	DD	BB	DD	DD	DD	DD	DD
chr18_57557028_57557072	BB	DD	DD	DD	DD	DD	DD	DD	BB	DD	DD	DD	DD	BB	DD	DD	DD	BB	BB	BB	BB	BB	BB	BB	DD	DD	DD	DD	BB	DD	DD	BB	DD	BB	BB	DD	DD	BB	DD	BB	BB	BB	DD	BB	DD	DD	DD	DD	DD
chr18_57575511_57575542	BB	DD	DD	DD	DD	DD	bn	dn	BB	DD	DD	DD	dn	BB	dn	DD	DD	BB	BB	BB	BB	BB	BB	BB	DD	dn	dn	dn	BB	DD	DD	BB	DD	BB	BB	DD	DD	BB	DD	BB	BB	BB	dn	BB	dn	bn	DD	dn	DD
chr18_57623362_57623406	BB	BB	BB	BB	NA	BB	BB	UU	BB	BB	BB	BB	BB	BB	NA	BB	BB	BB	BB	BB	BB	BB	BB	BB	BB	BB	NA	BB	BB	NA	BB	BB	BB	BB	BB	NA	BB	BB	BB	bu	BB	BB	BB	BB	NA	BB	BB	BB	BB
chr18_57640888_57640907	BB	DD	DD	DD	DD	DD	DD	DD	BB	DD	DD	DD	DD	BB	DD	DD	DD	BB	BB	BB	BB	BB	BB	BB	DD	DD	DD	DD	BB	DD	DD	BB	DD	BB	BB	DD	DD	BB	DD	BB	BB	BB	DD	BB	DD	DD	DD	DD	DD
chr18_57651984_57651997	BB	DD	DD	DD	DD	DD	DD	DD	BB	DD	DD	DD	DD	BB	DD	DD	DD	BB	BB	BB	BB	BB	BB	BB	DD	DD	DD	DD	BB	DD	DD	BB	DD	BB	BB	DD	DD	BB	DD	BB	BB	BB	DD	BB	DD	DD	DD	DD	DD
chr18_57669772_57669799	BB	DD	DD	DD	DD	DD	DD	DD	BB	DD	DD	DD	DD	BB	DD	DD	DD	BB	BB	BB	BB	BB	BB	BB	DD	DD	DD	DD	BB	DD	DD	BB	DD	BB	BB	DD	DD	BB	DD	BB	BB	BB	DD	BB	DD	DD	DD	DD	DD
chr18_57670588_57670631	BB	DD	DD	DD	DD	DD	DD	DD	BB	DD	DD	DD	DD	BB	DD	DD	DD	BB	BB	BB	BB	BB	BB	BB	DD	DD	DD	DD	BB	DD	DD	BB	DD	BB	BB	DD	DD	BB	DD	BB	BB	BB	DD	BB	DD	DD	DD	DD	DD
chr18_57673144_57673187	FF	NA	FF	FF	FF	FF	FF	FF	FF	FF	FF	FF	FF	FF	FF	FF	FF	FF	NA	FF	FF	FF	FF	FF	FF	FF	FF	FF	FF	FF	FF	FF	FF	FF	NA	FF	FF	NA	FF	FF	FF	FF	FF	FF	FF	FF	NA	FF	FF
chr18_57684923_57684962	BB	UU	UU	UU	NA	UU	UU	NA	BB	UU	UU	UU	NA	BB	UU	UU	UU	BB	BB	BB	BB	BB	BB	BB	UU	UU	UU	UU	BB	UU	UU	BB	NA	BB	BB	UU	UU	BB	UU	BB	BB	BB	UU	BB	NA	UU	NA	NA	UU
chr18_57685224_57685241	BB	DD	DD	DD	DD	DD	DD	DD	BB	DD	DD	DD	DD	BB	DD	DD	DD	BB	BB	BB	BB	BB	BB	BB	DD	DD	DD	DD	BB	DD	DD	BB	DD	BB	BB	DD	DD	BB	DD	BB	BB	BB	DD	BB	DD	DD	DD	DD	DD
chr18_57702942_57702961	BB	DD	DD	DD	DD	DD	DD	DD	BB	DD	DD	DD	DD	BB	DD	DD	DD	BB	BB	BB	BB	BB	BB	BB	DD	DD	DD	DD	BB	DD	DD	BB	DD	BB	BB	DD	DD	BB	DD	BB	BB	BB	DD	BB	DD	DD	DD	DD	DD
chr18_57720521_57720545	BB	DD	DD	DD	DD	DD	DD	DD	BB	DD	DD	DD	DD	BB	DD	DD	DD	BB	BB	BB	BB	BB	BB	BB	DD	DD	DD	DD	BB	DD	DD	BB	DD	BB	BB	DD	DD	BB	DD	BB	BB	BB	DD	BB	DD	DD	DD	DD	DD
chr18_57774036_57774071	BB	NA	DD	DD	DD	NA	DD	DD	BB	DD	DD	DD	DD	BB	DD	NA	DD	NA	BB	BB	BB	BB	BB	BB	DD	NA	DD	DD	BB	DD	DD	BB	DD	BB	BB	DD	DD	BB	NA	BB	NA	BB	NN	NA	DD	NA	DD	DD	NA
chr18_57787349_57787360	FF	df	df	df	df	df	df	df	FF	df	df	df	df	FF	df	df	df	FF	FF	FF	FF	FF	FF	FF	df	df	df	df	FF	df	df	FF	df	FF	FF	df	df	FF	df	FF	FF	FF	df	FF	df	df	df	df	df
chr18_57787372_57787399	BB	DD	DD	DD	DD	DD	DD	DD	BB	DD	DD	DD	DD	BB	DD	DD	DD	BB	BB	BB	BB	BB	BB	BB	DD	DD	DD	DD	BB	DD	DD	BB	DD	BB	BB	DD	DD	BB	DD	BB	BB	BB	DD	BB	DD	DD	DD	DD	DD
chr18_57804047_57804076	BB	DD	DD	DD	DD	DD	DD	DD	BB	DD	DD	DD	DD	BB	DD	DD	DD	BB	BB	BB	BB	BB	BB	BB	DD	DD	DD	DD	BB	DD	DD	BB	DD	BB	BB	DD	DD	BB	DD	BB	BB	BB	DD	BB	DD	DD	DD	DD	DD
chr18_57808142_57808165	BB	DD	DD	DD	DD	DD	DD	DD	BB	DD	DD	DD	DD	BB	DD	DD	DD	BB	BB	BB	BB	BB	BB	BB	DD	DD	DD	DD	BB	DD	DD	BB	DD	BB	BB	DD	DD	BB	DD	BB	BB	BB	DD	BB	DD	DD	DD	DD	DD
chr18_57817338_57817361	BB	DD	DD	DD	DD	DD	DD	DD	BB	DD	DD	DD	DD	BB	DD	DD	DD	BB	BB	BB	BB	BB	BB	BB	DD	DD	DD	DD	BB	DD	DD	BB	DD	BB	BB	DD	DD	BB	DD	BB	BB	BB	DD	BB	DD	DD	DD	DD	DD
chr18_57822087_57822122	BB	BB	BB	BB	BB	BB	BB	BB	BB	BB	BB	BB	BB	BB	BB	BB	BB	BB	BB	BB	BB	BB	BB	BB	BB	NA	BB	BB	BB	BB	BB	BB	BB	BB	BB	BB	BB	BB	BB	BB	BB	UU	BB	BB	BB	BB	BB	BB	BB
chr18_57849739_57849754	BB	DD	DD	DD	DD	DD	DD	DD	BB	DD	DD	DD	DD	BB	DD	DD	DD	BB	BB	BB	BB	BB	BB	BB	DD	DD	DD	DD	BB	DD	DD	BB	DD	BB	BB	DD	DD	BB	DD	BB	BB	BB	DD	BB	DD	DD	DD	DD	DD
chr18_57861047_57861058	BB	DD	DD	DD	DD	DD	DD	DD	BB	DD	DD	DD	DD	BB	DD	DD	DD	BB	BB	BB	BB	BB	BB	BB	DD	DD	DD	DD	BB	DD	DD	BB	DD	BB	BB	DD	DD	BB	DD	BB	BB	BB	DD	BB	DD	DD	DD	DD	DD
chr18_57867671_57867682	BB	DD	DD	DD	DD	DD	DD	DD	BB	DD	DD	DD	DD	BB	DD	DD	DD	BB	BB	BB	BB	BB	BB	BB	DD	DD	DD	DD	BB	DD	DD	BB	DD	BB	BB	DD	DD	BB	DD	BB	BB	BB	DD	BB	DD	DD	DD	DD	DD
chr18_57869786_57869809	BB	DD	DD	DD	DD	DD	DD	DD	BB	DD	DD	DD	DD	BB	DD	DD	DD	BB	BB	BB	BB	BB	BB	BB	DD	DD	DD	DD	BB	DD	DD	BB	DD	BB	BB	DD	DD	BB	DD	BB	BB	BB	DD	BB	DD	DD	DD	DD	DD
chr18_57873935_57873972	BB	DD	DD	DD	DD	DD	DD	DD	BB	DD	DD	DD	DD	BB	DD	DD	DD	BB	BB	BB	BB	BB	BB	bn	DD	DD	DD	DD	BB	DD	DD	BB	DD	BB	bn	DD	DD	BB	DD	BB	bn	BB	DD	BB	DD	DD	DD	DD	DD
chr18_57958090_57958144	BB	DD	DD	DD	DD	DD	DD	DD	BB	DD	DD	DD	DD	BB	DD	DD	DD	BB	BB	BB	BB	BB	BB	BB	DD	DD	DD	DD	BB	DD	DD	BB	DD	BB	BB	DD	DD	BB	DD	bn	BB	BB	DD	BB	DD	DD	DD	DD	DD
chr18_57963365_57963404	BB	DD	DD	DD	DD	NA	DD	DD	BB	DD	DD	DD	DD	BB	DD	NN	DD	BB	BB	BB	BB	BB	BB	DD	DD	NA	DD	dn	BB	NN	DD	BB	DD	BB	BB	DD	DD	NA	DD	NA	BB	BB	DD	BB	DD	NA	DD	DD	DD
chr18_57973853_57973877	FF	DD	DD	df	df	DD	df	df	FF	DD	df	df	df	FF	DD	df	df	FF	FF	FF	FF	FF	FF	FF	df	DD	df	df	FF	df	df	FF	df	FF	FF	df	df	FF	DD	FF	FF	FF	DD	FF	df	df	df	DD	df
chr18_58028549_58028564	BB	DD	DD	DD	DD	DD	DD	DD	BB	DD	DD	DD	DD	BB	DD	DD	DD	BB	BB	BB	BB	BB	BB	BB	DD	DD	DD	DD	BB	DD	DD	BB	DD	BB	BB	DD	DD	BB	DD	BB	BB	BB	DD	BB	DD	DD	DD	DD	DD
chr18_58031450_58031469	BB	DD	DD	DD	DD	DD	DD	DD	BB	DD	DD	DD	DD	BB	DD	DD	DD	BB	BB	BB	BB	BB	BB	BB	DD	DD	DD	DD	BB	DD	DD	BB	DD	BB	BB	DD	DD	BB	DD	BB	BB	BB	DD	BB	DD	DD	DD	DD	DD
chr18_58039260_58039277	BB	DD	DD	DD	DD	DD	DD	DD	BB	DD	DD	DD	DD	BB	DD	DD	DD	BB	BB	BB	BB	BB	BB	BB	DD	DD	DD	DD	BB	DD	DD	BB	DD	BB	BB	DD	DD	BB	DD	BB	BB	BB	DD	BB	DD	DD	DD	DD	DD
chr18_58050792_58050831	BB	bd	bd	DD	DD	DD	DD	DD	BB	DD	DD	bd	DD	BB	DD	DD	bd	BB	BB	BB	BB	BB	BB	BB	DD	DD	DD	DD	BB	DD	bd	BB	bd	BB	BB	DD	bd	BB	DD	BB	BB	BB	DD	BB	bd	DD	dn	DD	bd
chr18_58176423_58176455	BB	DD	DD	DD	DD	DD	DD	DD	BB	DD	DD	DD	DD	BB	DD	DD	DD	BB	BB	BB	BB	BB	BB	BB	DD	DD	DD	DD	BB	DD	DD	BB	DD	BB	BB	DD	DD	BB	DD	BB	BB	BB	DD	BB	DD	DD	DD	DD	DD
chr18_58198980_58198991	BB	DD	DD	DD	DD	DD	DD	bd	BB	DD	DD	DD	DD	BB	DD	DD	DD	BB	BB	BB	BB	BB	BB	BB	DD	DD	DD	DD	BB	DD	bd	BB	DD	BB	BB	bd	DD	BB	DD	BB	BB	BB	bd	BB	DD	DD	DD	DD	DD
chr18_58198992_58199011	FF	df	df	df	df	df	df	df	FF	df	df	DD	DD	FF	df	df	df	FF	FF	FF	FF	FF	FF	FF	DD	df	DD	DD	FF	df	df	FF	df	FF	FF	df	df	FF	df	FF	FF	FF	df	FF	DD	df	df	DD	DD
chr18_58245520_58245559	FF	FF	FF	FF	FF	FF	FF	FF	FF	FF	FF	FF	FF	FF	FF	FF	FF	FF	FF	FF	NA	FF	FF	FF	FF	FF	FF	FF	FF	FF	FF	FF	FF	FF	FF	FF	FF	fn	FF	FF	FF	FF	FF	FF	FF	FF	FF	NA	FF
chr18_58277243_58277302	BB	DD	DD	DD	DD	DD	DD	DD	BB	DD	DD	DD	DD	BB	DD	DD	DD	BB	BB	BB	BB	BB	BB	BB	DD	DD	DD	DD	BB	DD	DD	DD	BB	BB	BB	DD	DD	BB	DD	BB	BB	BB	DD	BB	DD	DD	DD	DD	DD
chr18_58298658_58298673	BB	DD	DD	DD	DD	DD	DD	DD	BB	DD	DD	DD	DD	BB	DD	DD	DD	BB	BB	BB	BB	BB	BB	BB	DD	DD	DD	DD	BB	DD	DD	DD	DD	BB	BB	DD	DD	BB	DD	BB	BB	BB	DD	BB	DD	DD	DD	DD	DD
chr18_58314931_58314954	BB	DD	DD	DD	DD	DD	DD	DD	BB	DD	DD	DD	DD	BB	DD	DD	DD	BB	BB	BB	BB	BB	BB	BB	DD	DD	DD	DD	BB	DD	DD	DD	DD	BB	BB	DD	DD	BB	DD	BB	BB	BB	DD	BB	DD	DD	DD	DD	DD
chr18_58322981_58323012	BB	DD	DD	DD	DD	DD	DD	DD	BB	DD	DD	DD	DD	BB	DD	DD	DD	BB	BB	BB	BB	BB	BB	BB	DD	DD	DD	DD	BB	DD	DD	DD	DD	BB	BB	DD	DD	BB	DD	BB	BB	BB	DD	BB	DD	DD	DD	DD	DD
chr18_58336506_58336545	NN	FF	FF	FF	FF	FF	FF	FF	FF	FF	NN	FF	FF	FF	FF	NA	FF	FF	FF	FF	FF	FF	FF	FF	FF	FF	FF	FF	FF	FF	FF	FF	FF	FF	FF	FF	FF	FF	FF	FF	NA	FF	FF	FF	FF	FF	FF	FF	FF
chr18_58585090_58585125	NA	FF	FF	FF	FF	FF	FF	FF	FF	FF	FF	FF	FF	FF	FF	FF	FF	FF	FF	FF	NA	FF	FF	FF	FF	FF	FF	FF	FF	FF	FF	FF	FF	FF	FF	FF	FF	FF	FF	FF	FF	FF	FF	FF	FF	FF	FF	FF	FF
chr18_58603692_58603735	BB	DD	DD	DD	DD	DD	BB	DD	BB	DD	DD	DD	DD	BB	DD	DD	DD	BB	BB	BB	BB	BB	BB	DD	DD	DD	DD	DD	BB	DD	DD	DD	DD	BB	BB	DD	DD	BB	BB	BB	BB	NA	BB	BB	DD	DD	DD	DD	DD
chr18_58710608_58710647	FF	FF	FF	FF	FF	FF	FF	FF	FF	FF	FF	FF	FF	FF	NN	FF	FF	FF	FF	FF	FF	FF	FF	FF	FF	FF	FF	NA	FF	FF	FF	FF	FF	FF	FF	FF	FF	FF	FF	FF	FF	FF	FF	FF	FF	FF	FF	FF	FF
chr18_59174289_59174323	NA	FF	FF	NN	FF	FF	NA	FF	FF	FF	FF	FF	FF	FF	FF	FF	FF	FF	FF	FF	NA	FF	FF	FF	FF	FF	FF	FF	FF	FF	FF	FF	FF	FF	FF	FF	FF	NA	NA	FF	NA	NA	NA	FF	FF	FF	FF	FF	NA
chr18_59485385_59485436	FF	FF	FF	FF	FF	FF	FF	FF	FF	FF	NA	FF	NN	FF	FF	FF	FF	NA	FF	FF	FF	FF	FF	FF	FF	FF	FF	fn	FF	FF	FF	FF	FF	FF	FF	FF	FF	fn	FF	FF	NA	FF	FF	FF	FF	FF	NA	FF	NA
chr18_59502060_59502085	NA	NA	NA	NA	FF	NA	FF	FF	FF	FF	FF	FF	FF	FF	NN	FF	FF	FF	FF	FF	FF	FF	NA	fn	FF	FF	FF	FF	FF	NA	FF	FF	FF	NA	FF	FF	FF	FF	FF	FF	NA	FF	FF	FF	NA	FF	fn	FF	NA
chr18_59645325_59645394	NA	FF	FF	fn	NA	NN	FF	FF	FF	FF	FF	FF	NA	NA	FF	FF	NA	NA	NA	FF	NA	NA	FF	NN	fn	NA	FF	FF	fn	NA	FF	FF	FF	FF	FF	NA	FF	FF	FF	NA	NA	FF	FF	FF	FF	NN	NA	fn	FF
chr18_59906404_59906445	FF	NN	FF	FF	FF	FF	FF	FF	FF	FF	FF	FF	FF	FF	FF	FF	FF	FF	FF	FF	FF	FF	FF	FF	FF	NA	FF	FF	FF	FF	FF	FF	FF	FF	FF	FF	FF	FF	FF	FF	FF	FF	FF	FF	FF	FF	FF	FF	FF
chr18_59906446_59906480	FF	FF	FF	FF	FF	FF	FF	FF	FF	FF	FF	FF	FF	FF	FF	FF	FF	FF	FF	FF	FF	FF	FF	FF	FF	FF	FF	FF	FF	FF	FF	FF	FF	FF	FF	FF	NA	FF	FF	FF	FF	FF	FF	FF	FF	NA	FF	FF	FF
chr18_59962820_59962879	NA	FF	FF	FF	NA	FF	FF	FF	FF	FF	FF	FF	NA	FF	FF	FF	FF	FF	FF	FF	FF	FF	FF	NA	FF	NA	FF	FF	FF	FF	FF	NA	FF	NA	FF	fn	FF	FF	FF	FF	FF	FF	FF	NN	NA	FF	FF	FF	fn
chr18_60003185_60003232	BB	NA	DD	dn	DD	DD	BB	DD	NA	NA	DD	DD	DD	BB	NA	DD	DD	bd	BB	BB	NA	BB	bd	DD	NA	DD	DD	DD	BB	NA	dn	DD	DD	BB	BB	BB	NA	BB	BB	NA	NA	DD	DD	BB	NN	NA	DD	DD	NA
chr18_60091041_60091084	BB	NA	BB	BB	BB	BB	BB	BB	BB	BB	BB	BB	BB	BB	NA	BB	NA	BB	BB	BB	BB	BB	BB	NA	BB	NA	NA	BB	BB	BB	BB	BB	BB	BB	BB	BB	BB	BB	BB	BB	BB	BB	BB	BB	BB	BB	BB	BB	BB
chr18_60145708_60145751	NA	FF	FF	FF	fn	FF	FF	NA	FF	FF	FF	NN	FF	FF	FF	FF	FF	FF	FF	NA	FF	FF	FF	FF	FF	FF	FF	FF	FF	FF	FF	FF	NA	FF	FF	FF	FF	FF	FF	FF	FF	NA	FF	FF	FF	FF	FF	FF	FF
chr18_60351250_60351289	FF	FF	NA	NA	NA	NN	FF	NA	FF	FF	FF	FF	FF	FF	FF	FF	FF	NA	FF	FF	NN	FF	FF	NN	FF	NA	FF	FF	FF	FF	FF	FF	FF	FF	FF	FF	FF	FF	FF	FF	FF	NA	FF	FF	FF	FF	FF	FF	FF
chr18_60460852_60460891	NA	UU	UU	UU	NA	UU	UU	UU	UU	UU	UU	UU	NA	UU	UU	UU	NA	NA	UU	NA	UU	UU	UU	uu	UU	UU	UU	UU	UU	NA	uu	NA	UU	UU	NA	UU	UU	UU	UU	UU	UU	UU	UU	UU	UU	UU	UU	NA	UU
chr18_60492850_60492903	FF	FF	FF	FF	FF	FF	FF	NA	FF	FF	FF	FF	NA	NA	NA	FF	FF	NA	FF	FF	FF	FF	FF	FF	NN	fn	FF	FF	FF	FF	FF	NA	FF	FF	FF	FF	NA	FF	FF	FF	FF	FF	NA	FF	FF	FF	FF	FF	NA
chr18_60611795_60611842	NN	FF	FF	FF	FF	FF	FF	FF	FF	FF	FF	FF	FF	FF	FF	FF	FF	FF	FF	FF	NN	FF	FF	FF	FF	NA	FF	FF	FF	FF	FF	FF	FF	FF	FF	FF	FF	FF	FF	FF	NA	FF	FF	FF	FF	NA	FF	FF	FF
chr18_60644479_60644522	FF	FF	FF	FF	FF	FF	fn	NA	FF	FF	FF	FF	FF	FF	FF	FF	FF	NN	FF	FF	FF	FF	FF	FF	NA	FF	FF	FF	FF	FF	FF	FF	FF	FF	FF	FF	FF	FF	FF	FF	FF	FF	FF	FF	FF	FF	FF	FF	FF
chr18_60734530_60734565	BB	DD	DD	DD	DD	DD	BB	DD	BB	DD	DD	DD	DD	BB	DD	DD	DD	BB	BB	BB	BB	BB	BB	DD	DD	DD	DD	DD	BB	BB	DD	DD	DD	BB	BB	NA	BB	BB	BB	BB	BB	DD	DD	BB	DD	DD	DD	DD	DD
chr18_60740309_60740352	FF	FF	NN	FF	NA	FF	NA	FF	NA	FF	FF	FF	FF	NA	FF	FF	FF	FF	FF	FF	FF	FF	FF	FF	FF	NA	FF	NA	FF	FF	FF	FF	FF	NA	NA	FF	FF	FF	FF	NA	NA	FF	FF	FF	FF	NA	FF	FF	FF
chr18_60857496_60857523	FF	NA	FF	NA	FF	NA	FF	FF	FF	NN	FF	FF	FF	FF	FF	FF	FF	FF	FF	FF	FF	FF	FF	FF	FF	NA	FF	FF	FF	FF	FF	FF	FF	FF	FF	FF	FF	FF	FF	FF	NA	FF	FF	FF	FF	FF	FF	FF	FF
chr18_61333771_61333830	NA	DD	bd	DD	DD	DD	BB	NN	BB	dn	DD	DD	DD	BB	DD	NA	NN	NA	DD	BB	NN	BB	BB	dn	DD	DD	DD	DD	NA	BB	DD	NA	NA	BB	NA	DD	DD	BB	BB	BB	BB	DD	DD	DD	DD	DD	DD	DD	dn
chr18_61442425_61442480	NN	NN	NA	NN	NN	NN	NN	NA	NN	NN	BB	NN	NN	NN	NN	NA	NN	NN	NN	NA	NA	NN	NN	NN	NN	NA	NN	NN	BB	BB	NA	NN	NN	BB	BB	NN	NN	BB	BB	BB	NA	NA	NN	NA	NA	NN	NA	NN	NN
chr18_61523461_61523504	NA	FF	FF	FF	NA	FF	FF	FF	NA	FF	FF	FF	FF	FF	FF	NA	NN	FF	FF	FF	FF	FF	FF	NN	FF	FF	FF	FF	FF	FF	NA	FF	FF	FF	FF	NA	FF	NA	FF	FF	FF	FF	FF	FF	FF	NA	FF	FF	FF
chr18_61538490_61538510	FF	FF	FF	NA	FF	FF	FF	FF	NA	FF	FF	FF	FF	NN	FF	FF	FF	NA	FF	FF	FF	FF	FF	FF	FF	FF	FF	FF	FF	FF	FF	FF	FF	FF	FF	NA	FF	FF	FF	FF	NA	NA	FF	FF	FF	FF	FF	FF	FF
chr18_61604829_61604856	FF	FF	FF	fn	FF	NA	FF	FF	FF	FF	FF	FF	FF	FF	NN	fn	FF	NA	FF	FF	FF	FF	NA	FF	FF	FF	FF	FF	FF	FF	FF	NA	FF	NA	NA	FF	FF	FF	NA	FF	NA	FF	FF	FF	FF	FF	NA	FF	NA
chr18_61642573_61642604	FF	NN	NN	FF	FF	NN	FF	FF	FF	FF	FF	NA	FF	FF	FF	FF	FF	FF	FF	FF	FF	FF	FF	FF	FF	FF	FF	FF	FF	FF	FF	FF	FF	FF	NA	FF	FF	FF	FF	FF	FF	FF	FF	FF	FF	FF	FF	FF	FF
chr18_61708962_61708993	FF	FF	FF	FF	FF	FF	FF	FF	FF	FF	FF	FF	NA	FF	FF	NA	FF	FF	FF	FF	FF	FF	FF	NA	FF	FF	FF	FF	FF	FF	FF	FF	FF	FF	FF	FF	FF	FF	FF	FF	FF	FF	FF	FF	FF	FF	FF	FF	FF
chr18_61780800_61780819	FF	FF	FF	FF	FF	FF	FF	FF	FF	FF	FF	FF	FF	FF	FF	FF	FF	FF	FF	FF	FF	FF	FF	FF	FF	FF	FF	FF	NA	FF	FF	FF	FF	FF	FF	FF	FF	FF	FF	FF	FF	FF	FF	FF	FF	FF	FF	FF	FF
chr18_61784632_61784666	FF	FF	FF	FF	NA	NA	FF	FF	FF	FF	FF	NA	FF	FF	FF	FF	FF	NN	NN	FF	FF	FF	FF	FF	FF	FF	FF	FF	FF	FF	FF	FF	FF	FF	FF	FF	FF	FF	FF	FF	NA	FF	FF	FF	FF	FF	FF	FF	FF
chr18_61792509_61792544	FF	FF	FF	FF	NA	FF	FF	FF	FF	FF	FF	FF	FF	FF	NA	FF	FF	NA	NA	FF	FF	FF	FF	FF	FF	FF	FF	FF	FF	FF	FF	FF	FF	FF	FF	FF	NN	FF	FF	FF	NA	FF	FF	FF	FF	NA	NA	FF	NA
chr18_61877234_61877265	FF	NA	NN	FF	FF	FF	FF	FF	FF	FF	FF	FF	FF	FF	FF	FF	FF	FF	FF	FF	NA	FF	FF	FF	FF	FF	FF	NA	FF	NA	FF	FF	FF	FF	FF	FF	FF	FF	FF	NN	NA	NA	FF	FF	FF	NA	NA	FF	NA
chr18_61941941_61941972	FF	FF	FF	FF	FF	FF	FF	FF	FF	FF	NA	FF	FF	FF	NA	FF	FF	NA	FF	FF	NA	FF	NA	NN	FF	NA	FF	FF	FF	FF	NA	FF	FF	FF	FF	NA	FF	FF	FF	NA	NA	FF	FF	FF	NA	NA	FF	NA	NA
chr18_61945522_61945577	DD	DD	DD	du	du	DD	UU	DD	DD	DD	DD	DD	UU	DD	DD	DD	DD	DD	DD	NA	DD	NA	NA	DD	UU	DD	DD	DD	NA	NA	DD	DD	DD	DD	NA	DD	DD	DD	DD	NA	du	DD	DD	DD	DD	DD	du	DD	DD
chr18_61995580_61995619	BB	BB	BB	BB	BB	BB	BB	BB	BB	BB	BB	BB	NA	BB	BB	BB	BB	BB	BB	BB	BB	BB	BB	BB	BB	NA	BB	BB	UU	BB	BB	BB	BB	BB	BB	UU	BB	BB	BB	BB	BB	NA	BB	BB	BB	BB	BB	BB	BB
chr18_62013269_62013304	FF	FF	FF	FF	FF	FF	FF	FF	FF	FF	FF	FF	FF	FF	FF	FF	FF	FF	FF	FF	NA	NA	FF	NA	FF	NA	FF	FF	NN	FF	FF	FF	fn	FF	FF	FF	NA	FF	FF	NA	FF	NA	NA	FF	FF	FF	FF	FF	NA
chr18_62378696_62378739	FF	FF	FF	FF	FF	FF	FF	FF	FF	FF	NA	NN	FF	FF	FF	FF	FF	FF	FF	FF	FF	FF	FF	FF	FF	NA	FF	FF	FF	FF	NA	FF	FF	FF	FF	FF	FF	FF	FF	FF	NA	fn	FF	FF	FF	NA	FF	FF	FF
chr18_62469802_62469851	NA	FF	NA	FF	FF	FF	FF	FF	FF	FF	NA	NA	FF	FF	FF	FF	FF	FF	FF	FF	NA	FF	FF	FF	FF	FF	NA	FF	FF	FF	FF	NA	FF	FF	FF	NA	FF	FF	FF	FF	FF	FF	FF	FF	FF	FF	FF	FF	FF
chr18_62766449_62766484	NA	FF	FF	NA	FF	NA	FF	FF	FF	NA	FF	NA	NA	FF	NA	FF	FF	FF	FF	NA	FF	NA	FF	FF	FF	NA	FF	NA	NN	NA	FF	FF	FF	FF	FF	FF	NA	FF	FF	FF	NA	FF	FF	FF	FF	FF	FF	FF	FF
chr18_62954376_62954453	BB	DD	NA	DD	NA	DD	BB	DD	BB	DD	BB	DD	BB	DD	DD	DD	DD	BB	NA	BB	BB	BB	BB	DD	DD	DD	DD	DD	BB	BB	DD	DD	DD	BB	NA	DD	DD	BB	BB	BB	BB	DD	DD	BB	DD	NA	DD	DD	DD
chr18_63368259_63368302	FF	FF	FF	FF	FF	FF	FF	FF	FF	FF	NA	FF	FF	FF	FF	FF	FF	FF	FF	FF	NA	NA	NA	FF	FF	NA	FF	FF	FF	FF	NA	NA	FF	FF	FF	FF	FF	fn	FF	FF	FF	FF	NA	FF	FF	NA	FF	FF	FF
chr18_63424049_63424088	fn	FF	FF	NA	FF	FF	FF	FF	FF	FF	FF	FF	FF	FF	FF	FF	FF	FF	FF	FF	FF	FF	FF	FF	FF	FF	FF	NA	FF	FF	FF	FF	FF	FF	NA	FF	FF	FF	FF	FF	FF	NN	FF	NA	FF	fn	FF	FF	FF
chr18_63489632_63489655	FF	FF	FF	FF	FF	FF	FF	FF	FF	FF	FF	FF	FF	FF	FF	FF	FF	FF	FF	FF	FF	FF	FF	FF	FF	FF	FF	FF	FF	FF	FF	FF	FF	FF	FF	NA	FF	FF	FF	FF	FF	FF	FF	FF	FF	FF	FF	FF	FF
chr18_63586200_63586231	FF	FF	FF	FF	FF	NA	FF	FF	NA	FF	FF	FF	FF	FF	FF	FF	FF	FF	FF	FF	FF	FF	FF	FF	FF	FF	FF	FF	FF	FF	FF	FF	FF	FF	FF	FF	FF	FF	FF	FF	FF	FF	FF	FF	FF	FF	FF	FF	FF
chr18_63745792_63745819	FF	FF	FF	FF	NN	FF	FF	FF	FF	FF	FF	FF	FF	FF	FF	FF	FF	FF	FF	FF	FF	FF	FF	FF	FF	NA	FF	FF	FF	FF	FF	FF	FF	FF	FF	FF	FF	FF	FF	FF	FF	FF	FF	FF	FF	FF	FF	FF	FF
chr18_63902665_63902724	BB	NN	BB	DD	BB	NN	BB	NN	BB	BB	BB	NN	DD	BB	NN	NN	NN	NN	BB	BB	BB	NN	NN	NN	NN	NA	DD	DD	BB	bn	DD	DD	dn	NN	DD	DD	DD	BB	BB	BB	BB	NA	DD	BB	NN	NA	DD	DD	DD
chr18_63963361_63963384	FF	FF	FF	FF	FF	FF	FF	FF	FF	FF	FF	FF	FF	FF	FF	FF	NA	FF	FF	FF	FF	FF	FF	FF	FF	FF	FF	FF	FF	FF	FF	FF	FF	FF	FF	FF	FF	FF	FF	FF	FF	FF	FF	FF	FF	FF	FF	FF	FF
chr18_64241769_64241816	FF	FF	FF	FF	FF	FF	NN	FF	FF	NA	NA	FF	FF	FF	FF	FF	FF	FF	FF	NA	FF	FF	FF	FF	FF	FF	FF	FF	FF	FF	FF	FF	FF	FF	NA	FF	FF	FF	FF	FF	FF	FF	FF	FF	FF	FF	FF	FF	FF
chr18_64523934_64523965	FF	FF	FF	FF	NA	FF	FF	NA	FF	FF	FF	FF	FF	FF	FF	FF	FF	FF	FF	FF	FF	FF	FF	FF	FF	NA	FF	FF	FF	FF	FF	FF	FF	FF	FF	FF	FF	FF	FF	FF	FF	FF	FF	FF	FF	FF	FF	FF	FF
chr18_64696490_64696515	FF	NA	FF	NN	FF	fn	FF	FF	FF	FF	FF	FF	FF	NA	FF	NA	FF	FF	NA	NA	FF	FF	FF	FF	NA	NA	FF	FF	NA	NA	FF	FF	FF	FF	FF	NA	FF	FF	FF	FF	FF	FF	FF	FF	NA	FF	FF	FF	FF
chr18_64724453_64724488	FF	FF	FF	FF	FF	FF	FF	NA	FF	FF	FF	FF	FF	FF	FF	FF	FF	FF	FF	FF	FF	FF	FF	FF	FF	NA	FF	FF	FF	FF	FF	FF	FF	FF	NA	FF	FF	FF	FF	FF	FF	FF	FF	FF	FF	FF	FF	FF	FF
chr18_64768500_64768529	FF	FF	FF	NA	FF	FF	FF	FF	NA	NA	FF	FF	NA	FF	FF	FF	FF	FF	FF	NA	FF	NA	FF	FF	FF	NA	FF	NA	FF	NA	FF	FF	NA	FF	FF	FF	FF	FF	FF	FF	NA	FF	NA	FF	FF	FF	NA	FF	NA
chr18_64809451_64809494	BB	DD	BB	DD	BB	DD	BB	DD	BB	DD	DD	DD	DD	BB	DD	DD	DD	BB	BB	BB	BB	BB	BB	DD	DD	DD	DD	DD	BB	BB	DD	DD	DD	BB	DD	DD	DD	BB	BB	BB	bd	DD	DD	BB	DD	BB	DD	DD	DD
chr18_64816467_64816514	FF	FF	FF	FF	FF	FF	FF	FF	NA	NN	FF	FF	NA	FF	FF	FF	FF	FF	FF	FF	NA	FF	FF	NN	fn	NA	FF	NA	FF	FF	NA	NA	FF	FF	NN	NA	FF	NA	NA	NA	NA	FF	NN	FF	FF	NA	FF	FF	FF
chr18_64950380_64950405	BB	DD	BB	DD	BB	DD	BB	DD	BB	DD	DD	DD	DD	BB	DD	DD	DD	BB	BB	BB	BB	BB	BB	DD	DD	DD	DD	DD	BB	BB	DD	DD	DD	BB	DD	DD	DD	BB	BB	BB	BB	DD	DD	BB	DD	BB	DD	DD	DD
chr18_65036620_65036659	FF	FF	FF	NA	FF	FF	FF	FF	FF	FF	FF	FF	FF	FF	FF	FF	FF	FF	FF	FF	NA	FF	FF	FF	FF	FF	FF	FF	FF	FF	FF	FF	NA	FF	FF	FF	FF	FF	FF	FF	NA	FF	FF	FF	FF	FF	NA	FF	FF
chr18_65049784_65049817	BB	DD	DD	DD	DD	DD	DD	DD	BB	DD	dn	DD	DD	bd	DD	DD	DD	BB	DD	DD	DD	BB	DD	DD	DD	DD	DD	DD	BB	BB	DD	DD	DD	BB	NA	DD	DD	BB	BB	BB	BB	DD	DD	BB	DD	BB	bd	dn	DD
chr18_65114279_65114323	fn	FF	FF	FF	NA	FF	FF	FF	FF	FF	FF	FF	FF	FF	FF	FF	FF	FF	FF	FF	FF	FF	FF	FF	FF	NA	FF	FF	FF	FF	FF	FF	FF	FF	FF	FF	FF	FF	FF	FF	FF	FF	FF	FF	FF	FF	FF	FF	FF
chr18_65123638_65123663	NA	FF	fn	FF	FF	NN	FF	NA	FF	FF	FF	NA	NA	NA	NA	FF	FF	FF	FF	NA	NA	FF	FF	FF	FF	NA	FF	FF	FF	FF	NA	FF	NA	NA	NA	NA	FF	NA	FF	FF	fn	FF	FF	FF	FF	NA	FF	FF	NA
chr18_65250415_65250450	BB	DD	NA	DD	BB	DD	BB	DD	BB	DD	DD	DD	DD	BB	DD	DD	DD	BB	NA	NA	BB	BB	BB	DD	DD	DD	DD	DD	BB	BB	DD	DD	DD	BB	NA	DD	DD	NA	BB	BB	bd	DD	DD	BB	DD	BB	DD	DD	DD
chr18_65335993_65336046	BB	DD	BB	DD	NA	DD	BB	DD	BB	DD	DD	DD	DD	BB	DD	NA	DD	BB	BB	BB	BB	BB	BB	DD	DD	DD	DD	DD	BB	BB	DD	DD	DD	BB	BB	DD	DD	DD	BB	BB	BB	DD	DD	BB	DD	BB	dn	DD	DD
chr18_65532354_65532365	BB	DD	BB	DD	BB	DD	BB	DD	BB	DD	DD	DD	DD	BB	DD	BB	DD	DD	DD	BB	BB	BB	BB	DD	DD	DD	DD	DD	BB	BB	DD	DD	DD	BB	DD	DD	DD	DD	BB	BB	BB	DD	DD	BB	DD	BB	DD	DD	DD
chr18_65533226_65533241	BB	DD	BB	DD	BB	DD	BB	DD	BB	DD	DD	DD	DD	BB	DD	BB	DD	DD	DD	BB	BB	BB	BB	DD	DD	DD	DD	DD	BB	BB	DD	DD	DD	BB	DD	DD	DD	DD	BB	BB	BB	DD	DD	BB	DD	BB	DD	DD	DD
chr18_65596131_65596165	BB	DD	BB	DD	BB	DD	BB	DD	BB	DD	DD	DD	DD	BB	DD	BB	DD	DD	DD	BB	BB	BB	BB	DD	DD	DD	DD	DD	BB	BB	DD	DD	DD	BB	DD	DD	DD	DD	BB	BB	BB	DD	DD	BB	DD	BB	DD	DD	DD
chr18_65597559_65597582	BB	DD	BB	DD	BB	DD	BB	DD	BB	DD	DD	DD	DD	BB	DD	BB	DD	DD	DD	BB	BB	BB	BB	DD	DD	DD	DD	DD	BB	BB	DD	DD	DD	BB	DD	DD	DD	DD	BB	BB	BB	DD	DD	BB	DD	BB	DD	DD	DD
chr18_65612772_65612785	BB	DD	BB	DD	BB	DD	BB	DD	BB	DD	DD	DD	DD	BB	DD	BB	DD	DD	DD	BB	BB	BB	BB	DD	DD	DD	DD	DD	BB	BB	DD	DD	DD	BB	DD	DD	DD	DD	BB	BB	BB	DD	DD	BB	DD	BB	DD	DD	DD
chr18_65704691_65704720	BB	DD	BB	DD	bb	DD	bb	DD	BB	DD	DD	DD	DD	bb	DD	bb	DD	DD	DD	BB	bb	bb	bb	DD	DD	DD	DD	DD	bb	bb	DD	DD	DD	BB	DD	DD	DD	DD	bb	bb	BB	DD	DD	bb	DD	BB	DD	DD	DD
chr18_65706278_65706304	BB	DD	BB	DD	BB	DD	BB	DD	BB	DD	DD	DD	DD	BB	DD	BB	DD	DD	DD	BB	BB	BB	BB	DD	DD	DD	DD	DD	BB	BB	DD	DD	DD	BB	DD	DD	DD	DD	BB	BB	BB	DD	DD	BB	DD	BB	DD	DD	DD
chr18_65715523_65715552	BB	DD	BB	DD	BB	DD	BB	DD	BB	DD	DD	DD	DD	BB	DD	BB	DD	DD	DD	BB	BB	BB	BB	DD	DD	DD	DD	DD	BB	BB	DD	DD	DD	BB	DD	DD	DD	DD	BB	BB	BB	DD	DD	BB	DD	BB	DD	DD	DD
chr18_65727763_65727797	BB	DD	BB	DD	BB	DD	BB	DD	BB	DD	DD	DD	DD	BB	DD	BB	DD	DD	DD	BB	BB	BB	BB	DD	DD	DD	DD	DD	BB	BB	DD	DD	DD	BB	DD	DD	DD	DD	BB	BB	BB	DD	DD	BB	DD	BB	DD	DD	DD
chr18_65757896_65757911	BB	DD	BB	DD	BB	DD	BB	DD	BB	DD	DD	DD	DD	BB	DD	BB	DD	DD	DD	BB	BB	BB	BB	DD	DD	DD	DD	DD	BB	BB	DD	DD	DD	BB	DD	DD	DD	DD	BB	BB	BB	DD	DD	BB	DD	BB	DD	DD	DD
chr18_65826200_65826211	FF	NA	FF	FF	FF	FF	FF	FF	FF	FF	FF	FF	NA	FF	FF	FF	FF	FF	FF	FF	FF	FF	FF	NN	FF	FF	FF	FF	FF	FF	FF	FF	FF	FF	FF	FF	FF	FF	FF	FF	FF	FF	FF	FF	FF	FF	FF	FF	FF
chr18_65847617_65847672	BB	DD	NN	DD	BB	DD	BB	DD	NA	DD	DD	DD	DD	BB	dn	BB	DD	DD	DD	BB	bn	BB	bn	DD	NN	NA	NN	DD	BB	BB	DD	DD	DD	BB	NA	DD	DD	DD	NN	bn	NN	DD	DD	NA	DD	NA	DD	DD	DD
chr18_65862675_65862728	BB	DD	BB	DD	bn	DD	BB	DD	BB	DD	DD	DD	DD	BB	DD	BB	DD	DD	DD	BB	bn	BB	BB	DD	DD	DD	DD	DD	BB	BB	DD	DD	DD	BB	DD	DD	DD	DD	BB	BB	BB	DD	DD	BB	DD	BB	DD	DD	DD
chr18_65871200_65871211	BB	DD	BB	DD	BB	DD	BB	DD	BB	DD	DD	DD	DD	BB	DD	BB	DD	DD	DD	BB	BB	BB	BB	DD	DD	DD	DD	DD	BB	BB	DD	DD	DD	BB	DD	DD	DD	DD	BB	BB	BB	DD	DD	BB	DD	BB	DD	DD	DD
chr18_65873169_65873186	BB	DD	BB	DD	BB	DD	BB	DD	BB	DD	DD	DD	DD	BB	DD	BB	DD	DD	DD	BB	BB	BB	BB	DD	DD	DD	DD	DD	BB	BB	DD	DD	DD	BB	DD	DD	DD	DD	BB	BB	BB	DD	DD	BB	DD	BB	DD	DD	DD
chr18_65888481_65888504	BB	DD	BB	DD	BB	DD	BB	DD	BB	DD	DD	DD	DD	BB	DD	BB	DD	DD	DD	BB	BB	BB	BB	DD	DD	DD	DD	DD	BB	BB	DD	DD	DD	BB	DD	DD	DD	DD	BB	BB	BB	DD	DD	BB	DD	BB	DD	DD	DD
chr18_65898156_65898167	BB	DD	BB	DD	BB	DD	BB	DD	BB	DD	DD	DD	DD	BB	DD	BB	DD	DD	DD	BB	BB	BB	BB	DD	DD	DD	DD	DD	BB	BB	DD	DD	DD	BB	DD	DD	DD	DD	BB	BB	BB	DD	DD	BB	DD	BB	DD	DD	DD
chr18_65924461_65924484	BB	DD	BB	DD	BB	DD	BB	DD	BB	DD	DD	DD	DD	BB	DD	BB	DD	DD	DD	BB	BB	BB	BB	DD	DD	DD	DD	DD	BB	BB	DD	DD	DD	BB	DD	DD	DD	DD	BB	BB	BB	DD	DD	BB	DD	BB	DD	DD	DD
chr18_65928603_65928627	BB	DD	BB	DD	BB	DD	BB	DD	BB	DD	DD	DD	DD	BB	DD	BB	DD	DD	DD	BB	BB	BB	BB	DD	DD	DD	DD	DD	BB	BB	DD	DD	DD	BB	DD	DD	DD	DD	BB	BB	BB	DD	DD	BB	DD	BB	DD	DD	DD
chr18_65933585_65933598	BB	dd	BB	dd	BB	dd	BB	dd	BB	dd	dd	dd	dd	BB	dd	BB	dd	dd	dd	BB	BB	BB	BB	dd	dd	dd	dd	dd	BB	BB	dd	dd	dd	BB	dd	dd	dd	dd	BB	BB	BB	dd	dd	BB	dd	BB	dd	dd	dd
chr18_65977398_65977457	BB	DD	BB	DD	NA	DD	BB	DD	BB	NA	DD	DD	DD	BB	DD	NA	NA	DD	DD	BB	BB	BB	bn	DD	DD	NA	DD	DD	bn	BB	NA	DD	DD	BB	DD	DD	DD	NA	BB	NA	NA	DD	DD	BB	DD	NA	DD	DD	dn
chr18_66014292_66014303	BB	DD	BB	DD	BB	DD	BB	DD	BB	DD	DD	DD	DD	BB	DD	BB	DD	DD	DD	BB	BB	BB	BB	DD	DD	DD	DD	DD	BB	BB	DD	DD	DD	BB	DD	DD	DD	DD	BB	BB	BB	DD	DD	BB	DD	BB	DD	DD	DD
chr18_66017988_66018023	FF	FF	FF	NA	FF	FF	FF	FF	FF	FF	FF	FF	FF	FF	FF	NA	FF	FF	FF	FF	FF	FF	FF	FF	FF	NA	FF	FF	FF	FF	FF	FF	FF	FF	FF	NN	FF	FF	FF	FF	FF	FF	FF	FF	FF	FF	FF	FF	FF
chr18_66021585_66021629	UU	DD	UU	DD	UU	DD	UU	DD	UU	DD	du	DD	DD	UU	DD	UU	DD	DD	DD	UU	UU	UU	UU	DD	DD	DD	DD	DD	UU	UU	DD	DD	DD	UU	DD	DD	DD	DD	UU	UU	UU	DD	DD	UU	DD	NA	DD	DD	DD
chr18_66035371_66035385	BB	DD	BB	DD	BB	DD	BB	DD	BB	DD	DD	DD	DD	BB	DD	BB	DD	DD	DD	BB	BB	BB	BB	DD	DD	DD	DD	DD	BB	BB	DD	DD	DD	BB	DD	DD	DD	DD	BB	BB	BB	DD	DD	BB	DD	BB	DD	DD	DD
chr18_66037669_66037698	BB	DD	BB	DD	BB	DD	BB	DD	BB	DD	DD	DD	DD	BB	DD	BB	DD	DD	DD	BB	BB	BB	BB	DD	DD	DD	DD	DD	BB	BB	DD	DD	DD	BB	DD	DD	DD	DD	BB	BB	BB	DD	DD	BB	DD	BB	DD	DD	DD
chr18_66044429_66044450	BB	DD	BB	DD	BB	DD	BB	DD	BB	DD	DD	DD	DD	BB	DD	BB	DD	DD	DD	BB	BB	BB	BB	DD	DD	DD	DD	DD	BB	BB	DD	DD	DD	BB	DD	DD	DD	DD	BB	BB	BB	DD	DD	BB	DD	BB	DD	DD	DD
chr18_66050096_66050107	BB	DD	BB	DD	BB	DD	BB	DD	BB	DD	DD	DD	DD	BB	DD	BB	DD	DD	DD	BB	BB	BB	BB	DD	DD	DD	DD	DD	BB	BB	DD	DD	DD	BB	DD	DD	DD	DD	BB	BB	BB	DD	DD	BB	DD	BB	DD	DD	DD
chr18_66054903_66054918	BB	DD	BB	DD	BB	DD	BB	DD	BB	DD	DD	DD	DD	BB	DD	BB	DD	DD	DD	BB	BB	BB	BB	DD	DD	DD	DD	DD	BB	BB	DD	DD	DD	BB	DD	DD	DD	DD	BB	BB	BB	DD	DD	BB	DD	BB	DD	DD	DD
chr18_66056235_66056250	BB	DD	BB	DD	BB	DD	BB	DD	BB	DD	DD	DD	DD	BB	DD	BB	DD	DD	DD	BB	BB	BB	BB	DD	DD	DD	DD	DD	BB	BB	DD	DD	DD	BB	DD	DD	DD	DD	BB	BB	BB	DD	DD	BB	DD	BB	DD	DD	DD
chr18_66057808_66057819	BB	DD	BB	DD	BB	DD	BB	DD	BB	DD	DD	DD	DD	BB	DD	BB	DD	DD	DD	BB	BB	BB	BB	DD	DD	DD	DD	DD	BB	BB	DD	DD	DD	BB	DD	DD	DD	DD	BB	BB	BB	DD	DD	BB	DD	BB	DD	DD	DD
chr18_66065069_66065082	BB	DD	BB	DD	BB	dn	BB	DD	BB	DD	DD	DD	DD	BB	DD	BB	DD	DD	DD	BB	BB	BB	BB	DD	DD	DD	DD	DD	BB	BB	DD	DD	DD	BB	DD	DD	DD	DD	BB	BB	BB	DD	DD	BB	DD	BB	DD	DD	DD
chr18_66073357_66073404	BB	DD	BB	DD	BB	BB	BB	DD	BB	DD	DD	DD	DD	BB	DD	BB	DD	DD	DD	BB	BB	BB	BB	DD	DD	DD	DD	DD	bn	BB	dn	DD	DD	BB	DD	dn	DD	DD	BB	BB	BB	DD	DD	BB	DD	bn	DD	DD	DD
chr18_66108583_66108602	BB	DD	BB	DD	BB	DD	BB	DD	BB	DD	DD	DD	DD	BB	DD	BB	DD	DD	DD	BB	BB	BB	BB	DD	DD	DD	DD	DD	BB	BB	dn	DD	DD	BB	DD	DD	DD	DD	BB	BB	BB	DD	DD	BB	DD	BB	DD	DD	DD
chr18_66114566_66114613	BB	DD	BB	DD	NA	DD	NA	DD	BB	NA	DD	DD	DD	BB	DD	BB	DD	DD	DD	BB	BB	BB	BB	DD	DD	DD	DD	DD	BB	BB	DD	NA	DD	BB	DD	DD	DD	DD	BB	BB	BB	DD	DD	NA	DD	BB	NN	NA	DD
chr18_66146264_66146284	BB	DD	BB	DD	BB	DD	BB	DD	BB	DD	DD	DD	DD	BB	DD	BB	DD	DD	DD	BB	BB	BB	BB	DD	DD	DD	DD	DD	BB	BB	DD	DD	DD	BB	DD	DD	DD	DD	BB	BB	BB	DD	DD	BB	DD	BB	DD	DD	DD
chr18_66182459_66182498	BB	DD	BB	DD	BB	DD	BB	DD	BB	DD	DD	DD	DD	BB	DD	BB	DD	DD	DD	BB	BB	BB	BB	dn	DD	DD	DD	DD	BB	BB	dn	bd	DD	BB	DD	DD	DD	DD	BB	BB	BB	DD	DD	BB	DD	BB	DD	DD	DD
chr18_66242468_66242485	BB	DD	BB	DD	BB	DD	BB	DD	BB	DD	DD	DD	DD	BB	DD	BB	DD	DD	DD	BB	BB	BB	BB	DD	DD	DD	DD	DD	BB	BB	DD	DD	DD	BB	DD	DD	DD	DD	BB	BB	BB	DD	DD	BB	DD	BB	DD	DD	DD
chr18_66242486_66242500	FF	df	FF	df	FF	df	FF	df	FF	df	df	df	df	FF	df	FF	df	DD	df	FF	FF	FF	FF	df	df	df	df	df	FF	FF	df	df	df	FF	df	df	df	df	fn	FF	FF	df	df	FF	df	FF	df	df	df
chr18_66242785_66242802	BB	DD	BB	DD	BB	DD	BB	DD	BB	DD	DD	DD	DD	BB	DD	BB	dn	DD	DD	BB	BB	BB	BB	DD	DD	DD	DD	DD	BB	BB	DD	DD	DD	BB	DD	DD	DD	DD	BB	BB	BB	DD	DD	BB	DD	BB	DD	DD	dn
chr18_66243321_66243353	BB	DD	BB	DD	BB	DD	BB	DD	BB	DD	DD	DD	DD	BB	DD	BB	DD	DD	DD	BB	BB	BB	BB	DD	DD	DD	DD	DD	BB	BB	DD	DD	DD	BB	DD	DD	DD	DD	BB	BB	BB	DD	DD	BB	DD	BB	DD	DD	DD
chr18_66257804_66257833	BB	DD	BB	DD	BB	DD	BB	DD	BB	DD	DD	DD	DD	BB	DD	BB	DD	DD	DD	BB	BB	BB	BB	DD	DD	DD	DD	DD	BB	BB	DD	DD	DD	BB	DD	DD	DD	DD	BB	BB	BB	DD	DD	BB	DD	BB	DD	DD	DD
chr18_66258756_66258800	BB	DD	BB	DD	BB	DD	BB	DD	BB	DD	DD	DD	DD	BB	DD	BB	DD	DD	DD	BB	BB	BB	BB	DD	DD	DD	DD	DD	BB	BB	DD	DD	DD	BB	DD	DD	DD	DD	BB	BB	BB	DD	DD	BB	DD	BB	DD	DD	DD
chr18_66264745_66264758	BB	DD	BB	DD	BB	DD	BB	DD	BB	DD	DD	DD	DD	BB	DD	BB	DD	DD	DD	BB	BB	BB	BB	DD	DD	DD	DD	DD	BB	BB	DD	DD	DD	BB	DD	DD	DD	DD	BB	BB	BB	DD	DD	BB	DD	BB	DD	DD	DD
chr18_66299129_66299152	BB	DD	BB	DD	BB	DD	BB	DD	BB	DD	DD	DD	DD	BB	DD	BB	DD	DD	DD	BB	BB	BB	BB	DD	DD	DD	DD	DD	BB	BB	DD	DD	DD	BB	DD	DD	DD	DD	BB	BB	BB	DD	DD	BB	DD	BB	DD	DD	DD
chr18_66328394_66328441	NA	NA	NN	DD	NN	DD	NN	DD	NN	DD	NA	NA	DD	NN	DD	NN	DD	NA	DD	NN	NN	NN	NN	DD	DD	DD	DD	DD	NA	BB	DD	DD	NA	BB	DD	NA	NA	DD	BB	BB	BB	DD	DD	BB	DD	NA	NA	DD	DD
chr18_66331328_66331375	BB	NA	BB	NA	BB	DD	BB	DD	BB	DD	DD	DD	DD	BB	DD	BB	DD	NA	NN	BB	BB	BB	BB	DD	DD	NN	DD	NA	BB	BB	NA	DD	DD	NA	NA	DD	DD	DD	BB	BB	BB	DD	DD	BB	DD	BB	dn	DD	DD
chr18_66366649_66366693	BB	NA	BB	DD	NA	DD	BB	NA	BB	DD	NA	NA	DD	BB	NA	BB	NA	NA	NA	BB	BB	BB	BB	NA	DD	NA	NA	DD	BB	BB	NA	NA	NN	BB	DD	NA	DD	DD	BB	BB	BB	DD	NA	BB	NA	NA	DD	DD	DD
chr18_66394877_66394920	bn	DD	BB	DD	BB	DD	BB	DD	BB	DD	DD	DD	DD	BB	DD	BB	DD	DD	DD	BB	BB	BB	BB	DD	DD	DD	DD	DD	BB	BB	DD	DD	DD	BB	DD	DD	DD	DD	BB	BB	BB	DD	DD	BB	DD	BB	DD	DD	DD
chr18_66434509_66434520	BB	DD	BB	DD	BB	DD	BB	DD	BB	DD	DD	DD	DD	BB	DD	BB	DD	DD	DD	BB	BB	BB	BB	DD	DD	DD	DD	DD	BB	BB	DD	DD	DD	BB	DD	DD	DD	DD	BB	BB	BB	DD	DD	BB	DD	BB	DD	DD	DD
chr18_66434720_66434734	BB	dd	BB	dd	BB	dd	BB	dd	BB	dd	dd	dd	dd	BB	dd	BB	DD	dd	DD	BB	BB	BB	BB	dd	dd	dd	dd	dd	BB	BB	dd	dd	dd	BB	dd	dd	dd	dd	BB	BB	BB	dd	dd	BB	dd	BB	DD	dd	dd
chr18_66434734_66434754	BB	DD	BB	DD	BB	DD	BB	DD	BB	DD	DD	DD	DD	BB	DD	BB	DD	DD	DD	BB	BB	BB	BB	DD	DD	DD	DD	DD	BB	BB	DD	DD	DD	BB	DD	DD	DD	DD	BB	BB	BB	DD	DD	BB	DD	BB	DD	DD	DD
chr18_66436159_66436186	BB	dd	BB	dd	BB	dd	BB	dd	BB	dd	dd	dd	dd	BB	dd	BB	dd	DD	dd	BB	BB	BB	BB	DD	dd	dd	dd	dd	BB	BB	dd	dd	dd	BB	dd	dd	dd	dd	BB	BB	BB	DD	dd	BB	dd	BB	dd	dd	dd
chr18_66447284_66447303	BB	DD	BB	DD	BB	DD	BB	DD	BB	DD	DD	DD	DD	BB	DD	BB	DD	DD	DD	BB	BB	BB	BB	DD	DD	DD	DD	DD	BB	BB	DD	DD	DD	BB	DD	DD	DD	DD	BB	BB	BB	DD	DD	BB	DD	BB	DD	DD	DD
chr18_66454650_66454669	FF	NN	FF	FF	FF	FF	FF	FF	FF	FF	FF	FF	NA	FF	FF	FF	NA	FF	FF	FF	FF	FF	FF	FF	NA	NA	FF	FF	FF	FF	NA	NA	FF	FF	NA	FF	FF	FF	FF	FF	NA	FF	FF	FF	FF	FF	FF	FF	FF
chr18_66457022_66457065	BB	DD	BB	DD	BB	DD	BB	DD	BB	DD	DD	DD	DD	BB	DD	NA	DD	DD	DD	BB	BB	BB	BB	DD	DD	DD	DD	DD	BB	BB	DD	DD	DD	BB	DD	DD	DD	DD	BB	BB	BB	DD	DD	BB	DD	BB	DD	DD	DD
chr18_66473584_66473599	BB	DD	BB	DD	BB	DD	BB	DD	BB	DD	DD	DD	DD	BB	DD	BB	DD	DD	DD	BB	BB	BB	BB	DD	DD	DD	DD	DD	BB	BB	DD	DD	DD	BB	DD	DD	DD	DD	BB	BB	BB	DD	DD	BB	DD	BB	DD	DD	DD
chr18_66479904_66479943	FF	df	FF	df	FF	df	FF	df	FF	df	df	df	df	FF	df	FF	df	df	df	FF	FF	FF	FF	df	df	df	df	df	FF	FF	df	df	df	FF	df	df	dn	df	FF	FF	FF	df	df	FF	df	FF	df	df	df
chr18_66482437_66482492	FF	FF	FF	FF	FF	NA	FF	FF	NA	FF	NA	NA	FF	FF	NA	FF	FF	FF	NA	FF	NA	fn	NA	FF	FF	NA	FF	fn	FF	NA	NA	NA	FF	NA	NA	FF	FF	FF	FF	FF	FF	FF	NA	FF	FF	NA	NA	FF	NA
chr18_66497315_66497342	BB	DD	BB	DD	BB	DD	BB	DD	BB	DD	DD	DD	DD	BB	DD	BB	DD	DD	DD	BB	BB	BB	BB	DD	DD	DD	DD	DD	BB	BB	DD	DD	DD	BB	DD	DD	DD	DD	BB	BB	BB	DD	DD	BB	DD	BB	DD	DD	DD
chr18_66497511_66497558	FF	FF	FF	NA	FF	FF	FF	FF	FF	NA	FF	FF	FF	FF	FF	FF	FF	FF	FF	FF	NA	NA	FF	FF	FF	FF	NA	FF	FF	FF	FF	FF	FF	fn	FF	NA	FF	FF	FF	FF	FF	FF	FF	FF	FF	NN	FF	FF	FF
chr18_66503146_66503185	BB	DD	BB	DD	BB	DD	BB	DD	BB	DD	DD	DD	DD	BB	DD	BB	DD	DD	DD	BB	BB	BB	BB	DD	DD	DD	DD	DD	BB	BB	DD	DD	DD	BB	DD	DD	DD	DD	BB	BB	BB	DD	DD	BB	DD	BB	DD	DD	DD
chr18_66505882_66505909	BB	DD	BB	DD	BB	DD	BB	DD	BB	DD	DD	DD	DD	BB	DD	BB	DD	DD	DD	BB	BB	BB	BB	DD	DD	DD	DD	DD	BB	BB	DD	DD	DD	BB	DD	DD	DD	DD	BB	BB	BB	DD	DD	BB	DD	BB	DD	DD	DD
chr18_66507757_66507768	BB	DD	BB	DD	BB	DD	BB	DD	BB	DD	DD	DD	DD	BB	DD	BB	DD	DD	DD	BB	BB	BB	BB	DD	DD	DD	DD	DD	BB	BB	DD	DD	DD	BB	DD	DD	DD	DD	BB	BB	BB	DD	DD	BB	DD	BB	DD	DD	DD
chr18_66515814_66515825	BB	dn	BB	DD	BB	DD	BB	DD	BB	DD	DD	DD	DD	BB	DD	BB	DD	DD	DD	BB	BB	BB	BB	DD	DD	DD	DD	DD	BB	BB	DD	DD	DD	BB	DD	DD	DD	dn	BB	BB	BB	DD	DD	BB	DD	BB	DD	DD	DD
chr18_66520626_66520652	BB	DD	BB	DD	BB	DD	BB	NA	BB	DD	NA	DD	NA	BB	NA	BB	DD	DD	DD	BB	bn	BB	BB	dn	DD	NA	DD	NA	BB	NA	NA	DD	DD	BB	DD	NA	DD	DD	BB	BB	BB	DD	DD	BB	DD	NA	DD	DD	DD
chr18_66536037_66536066	BB	bd	BB	DD	BB	DD	BB	DD	BB	DD	DD	DD	DD	BB	DD	BB	DD	DD	DD	BB	BB	BB	BB	DD	DD	DD	DD	DD	BB	BB	DD	DD	DD	BB	DD	DD	DD	DD	BB	BB	BB	DD	DD	BB	bd	BB	DD	DD	DD
chr18_66538791_66538806	BB	DD	BB	DD	BB	DD	BB	DD	BB	DD	DD	DD	DD	BB	DD	BB	DD	DD	DD	BB	BB	BB	BB	DD	DD	DD	DD	DD	BB	BB	DD	DD	DD	BB	DD	DD	DD	DD	BB	BB	BB	DD	DD	BB	DD	BB	DD	DD	DD
chr18_66562815_66562862	NN	DD	BB	DD	BB	NA	NN	DD	BB	DD	DD	DD	NA	BB	DD	NA	NN	BB	NN	BB	BB	BB	BB	DD	DD	BB	DD	DD	BB	NN	DD	BB	DD	BB	DD	NA	DD	DD	NN	BB	BB	DD	DD	NA	DD	BB	DD	DD	DD
chr18_66566632_66566675	bd	DD	BB	DD	BB	DD	BB	DD	BB	DD	BB	DD	DD	BB	DD	BB	DD	DD	DD	DD	BB	BB	BB	DD	DD	DD	DD	DD	BB	BB	DD	bd	DD	BB	DD	DD	DD	DD	BB	BB	BB	DD	DD	BB	BB	BB	DD	DD	DD
chr18_66568447_66568464	BB	DD	BB	DD	BB	DD	BB	DD	BB	DD	DD	DD	DD	BB	DD	BB	DD	DD	DD	BB	BB	BB	BB	DD	DD	DD	DD	DD	BB	BB	DD	DD	DD	BB	DD	DD	DD	DD	BB	BB	BB	DD	DD	BB	DD	BB	DD	DD	DD
chr18_66576490_66576515	BB	DD	BB	DD	BB	DD	BB	DD	BB	DD	DD	DD	DD	BB	DD	BB	DD	DD	DD	BB	BB	BB	BB	DD	DD	DD	DD	DD	BB	BB	DD	DD	DD	BB	dn	DD	DD	DD	BB	BB	BB	DD	DD	BB	DD	BB	DD	DD	DD
chr18_66590490_66590525	BB	NA	BB	UU	BB	UU	BB	UU	BB	UU	UU	UU	NA	BB	UU	BB	UU	UU	UU	BB	BB	BB	BB	UU	UU	NA	UU	UU	BB	BB	NA	UU	UU	BB	UU	UU	UU	UU	BB	BB	BB	NA	UU	BB	NA	BB	UU	UU	NA
chr18_66593083_66593106	BB	DD	BB	DD	BB	DD	BB	DD	BB	DD	DD	DD	DD	BB	DD	BB	DD	DD	DD	BB	BB	BB	bn	DD	DD	DD	DD	DD	BB	BB	DD	DD	DD	BB	DD	DD	DD	DD	BB	BB	BB	DD	DD	BB	DD	BB	DD	DD	NA
chr18_66624691_66624702	BB	DD	BB	DD	BB	DD	BB	DD	BB	DD	DD	DD	DD	BB	DD	BB	DD	DD	DD	BB	BB	BB	BB	DD	DD	DD	DD	DD	BB	BB	DD	DD	DD	BB	DD	DD	DD	DD	BB	BB	BB	DD	DD	BB	DD	BB	DD	DD	BB
chr18_66634085_66634104	BB	DD	BB	DD	BB	DD	BB	DD	BB	DD	DD	DD	DD	BB	DD	BB	DD	DD	DD	BB	BB	BB	BB	DD	DD	DD	DD	DD	BB	BB	DD	DD	DD	BB	DD	DD	DD	DD	BB	BB	BB	DD	DD	BB	DD	BB	DD	DD	BB
chr18_66657389_66657430	BB	DD	BB	DD	BB	DD	BB	DD	BB	DD	DD	DD	DD	BB	DD	bd	DD	DD	DD	BB	BB	BB	BB	DD	DD	DD	DD	DD	BB	BB	DD	DD	DD	BB	DD	DD	DD	DD	BB	BB	BB	DD	DD	BB	DD	BB	DD	DD	BB
chr18_66672681_66672725	NA	DD	BB	NA	BB	DD	BB	DD	BB	NA	DD	DD	DD	BB	DD	BB	DD	NA	DD	BB	NA	BB	BB	NN	DD	NA	DD	DD	BB	NA	DD	NA	DD	BB	DD	DD	DD	DD	BB	BB	NA	dn	DD	BB	DD	NA	NA	DD	BB
chr18_66679797_66679810	BB	DD	BB	DD	BB	DD	BB	DD	BB	DD	DD	DD	DD	BB	DD	BB	DD	DD	DD	BB	BB	BB	BB	DD	DD	DD	DD	DD	BB	BB	DD	DD	DD	BB	DD	DD	DD	DD	BB	BB	BB	DD	DD	BB	DD	BB	DD	DD	BB
chr18_66705831_66705846	BB	dd	BB	dd	BB	dd	BB	dd	BB	dd	dd	dd	DD	BB	DD	BB	DD	dd	DD	BB	BB	BB	BB	dd	dd	dd	DD	dd	BB	BB	dd	dd	dd	BB	dd	dd	DD	dd	BB	BB	BB	DD	DD	BB	DD	BB	dd	dd	BB
chr18_66711342_66711359	BB	DD	BB	DD	BB	DD	BB	DD	BB	DD	DD	DD	DD	BB	DD	BB	DD	DD	DD	BB	BB	BB	BB	DD	DD	DD	DD	DD	BB	BB	DD	DD	DD	BB	DD	DD	DD	DD	BB	BB	BB	DD	DD	BB	DD	BB	DD	DD	BB
chr18_66727641_66727684	NA	NA	BB	NN	BB	NN	BB	NN	NA	DD	NA	NN	NN	BB	NN	DD	NA	NN	NN	BB	BB	BB	BB	NN	NA	NA	DD	DD	BB	BB	NN	DD	DD	BB	DD	DD	DD	DD	NN	BB	BB	DD	DD	BB	DD	BB	NA	NA	BB
chr18_66737678_66737691	BB	DD	BB	DD	BB	DD	BB	DD	BB	DD	DD	DD	DD	BB	DD	BB	DD	DD	DD	BB	BB	BB	BB	DD	DD	DD	DD	DD	BB	BB	DD	DD	DD	BB	DD	DD	DD	DD	BB	BB	BB	DD	DD	BB	DD	bd	DD	DD	BB
chr18_66745465_66745476	FF	df	FF	df	FF	df	FF	df	FF	df	df	DD	df	FF	df	FF	df	df	df	FF	FF	FF	FF	df	DD	df	df	df	FF	FF	df	df	df	FF	df	df	df	df	FF	FF	FF	df	df	FF	df	FF	df	df	FF
chr18_66783432_66783461	BB	DD	BB	DD	BB	DD	BB	DD	BB	DD	DD	DD	DD	BB	DD	BB	DD	DD	DD	BB	BB	BB	BB	DD	DD	DD	DD	dn	BB	BB	DD	DD	dn	BB	DD	DD	DD	DD	BB	BB	BB	DD	DD	BB	DD	BB	DD	DD	BB
chr18_66786141_66786170	BB	DD	BB	DD	BB	DD	BB	DD	BB	bd	DD	DD	DD	BB	DD	BB	DD	DD	DD	BB	BB	BB	bn	DD	DD	DD	DD	DD	BB	bn	DD	DD	DD	BB	DD	DD	DD	DD	BB	BB	BB	DD	DD	BB	DD	BB	DD	DD	BB
chr18_66807886_66807927	BB	DD	BB	DD	BB	DD	BB	DD	BB	DD	DD	DD	DD	BB	DD	BB	DD	DD	DD	bn	BB	bd	bn	DD	DD	DD	DD	DD	BB	BB	DD	DD	DD	BB	DD	DD	DD	DD	BB	BB	BB	DD	DD	BB	DD	BB	DD	DD	bn
chr18_66808460_66808491	BB	DD	BB	DD	BB	DD	BB	DD	BB	NA	DD	DD	DD	BB	DD	NN	DD	DD	DD	BB	BB	BB	BB	DD	DD	DD	DD	DD	BB	BB	DD	DD	DD	BB	DD	DD	DD	DD	BB	BB	BB	DD	DD	BB	DD	BB	DD	DD	BB
chr18_66867539_66867554	BB	NA	BB	DD	BB	DD	BB	DD	BB	DD	DD	DD	DD	BB	DD	BB	DD	NN	NN	BB	BB	NA	BB	DD	DD	DD	DD	DD	BB	BB	DD	DD	DD	BB	DD	NA	DD	DD	BB	BB	BB	DD	DD	BB	NA	BB	DD	DD	BB
chr18_66869386_66869397	BB	DD	BB	DD	BB	DD	BB	DD	BB	DD	DD	DD	DD	BB	DD	BB	DD	DD	DD	BB	BB	BB	BB	DD	DD	DD	DD	DD	BB	BB	DD	DD	DD	BB	DD	DD	DD	DD	BB	BB	BB	DD	DD	BB	DD	BB	DD	DD	BB
chr18_66903144_66903191	UU	UU	UU	DD	UU	DD	UU	DD	UU	DD	DD	DD	DD	uu	DD	UU	DD	DD	DD	UU	UU	UU	UU	DD	DD	DD	DD	DD	UU	UU	DD	DD	DD	UU	DD	DD	DD	DD	UU	UU	NA	DD	DD	UU	DD	NA	DD	DD	UU
chr18_66907402_66907425	BB	DD	BB	DD	BB	DD	BB	DD	BB	DD	DD	DD	DD	BB	DD	BB	DD	DD	DD	BB	BB	BB	BB	DD	DD	DD	DD	DD	BB	BB	DD	bd	DD	BB	DD	DD	DD	DD	BB	BB	BB	DD	dn	BB	DD	BB	DD	dn	BB
chr18_66925778_66925817	BB	DD	BB	DD	BB	DD	BB	DD	BB	DD	DD	NA	DD	BB	DD	BB	NA	DD	DD	BB	BB	BB	BB	DD	DD	DD	DD	DD	BB	NA	DD	NN	DD	BB	DD	DD	DD	NA	BB	NA	BB	DD	DD	BB	DD	BB	DD	DD	BB
chr18_66927708_66927723	BB	DD	BB	DD	BB	DD	BB	DD	BB	DD	DD	DD	DD	BB	DD	BB	DD	DD	DD	BB	BB	BB	BB	DD	DD	DD	DD	DD	BB	BB	DD	DD	DD	BB	DD	DD	DD	DD	BB	BB	BB	DD	DD	BB	DD	BB	DD	DD	BB
chr18_66934128_66934147	NN	FF	NN	NA	NA	FF	NN	FF	NN	NA	FF	FF	NA	NN	FF	NN	FF	FF	FF	NN	NN	NN	NN	FF	NA	NA	FF	FF	NN	NA	FF	FF	FF	NN	FF	NA	FF	FF	NN	NN	FF	FF	FF	NN	FF	NA	FF	FF	NN
chr18_66954658_66954697	BB	DD	BB	DD	BB	DD	DD	DD	BB	DD	DD	DD	DD	BB	DD	BB	DD	DD	DD	BB	BB	BB	BB	DD	DD	DD	DD	DD	BB	BB	DD	DD	DD	BB	DD	DD	DD	DD	BB	BB	BB	DD	DD	BB	DD	BB	DD	DD	BB
chr18_66960498_66960545	NA	NN	BB	NA	BB	DD	BB	DD	BB	NN	DD	NN	NN	NN	DD	BB	NA	DD	nn	BB	BB	BB	BB	DD	NA	NA	DD	DD	BB	BB	DD	NN	DD	BB	DD	NA	DD	DD	BB	BB	BB	DD	NA	BB	NA	BB	DD	DD	bn
chr18_66964034_66964045	BB	DD	BB	DD	BB	DD	BB	DD	BB	DD	DD	DD	DD	BB	DD	BB	DD	DD	DD	BB	BB	BB	BB	DD	DD	DD	DD	DD	BB	BB	DD	DD	DD	BB	DD	DD	DD	DD	BB	BB	BB	DD	DD	BB	DD	BB	DD	DD	BB
chr18_66988922_66988948	BB	DD	BB	DD	BB	DD	BB	DD	BB	DD	DD	DD	DD	BB	DD	BB	DD	DD	DD	BB	BB	BB	BB	DD	DD	DD	DD	DD	BB	BB	DD	DD	DD	BB	DD	DD	DD	DD	BB	BB	BB	DD	DD	BB	DD	BB	DD	DD	BB
chr18_67018941_67018979	BB	uu	BB	NA	BB	NA	BB	UU	BB	UU	NA	UU	UU	BB	UU	BB	UU	UU	UU	BB	UU	BB	BB	UU	UU	NA	UU	UU	BB	BB	UU	UU	UU	BB	NA	NA	UU	UU	BB	BB	BB	NA	NA	BB	UU	BB	UU	UU	BB
chr18_67086602_67086619	BB	dd	BB	dd	BB	dd	BB	dd	BB	dd	dd	dd	dd	BB	dd	BB	dd	dd	dd	BB	BB	BB	BB	dd	dd	dd	dd	dd	BB	BB	dd	dd	dd	BB	dd	dd	dd	dd	BB	bn	BB	dd	dd	BB	dd	bn	dd	dd	BB
chr18_67086847_67086870	BB	DD	BB	DD	BB	DD	BB	DD	BB	DD	DD	DD	DD	BB	DD	BB	DD	DD	DD	BB	BB	BB	BB	DD	DD	DD	DD	DD	BB	BB	DD	DD	DD	BB	DD	DD	DD	DD	BB	BB	BB	DD	DD	BB	DD	BB	DD	DD	BB
chr18_67097637_67097680	BB	DD	BB	NA	BB	DD	BB	DD	BB	NA	DD	DD	NA	NA	NA	BB	NA	NA	DD	BB	NA	BB	NA	NN	DD	NA	NN	DD	BB	NA	NA	DD	DD	BB	NA	DD	dn	NA	BB	NA	BB	DD	DD	BB	DD	BB	NA	NA	NA
chr18_67102998_67103025	BB	DD	BB	DD	BB	DD	BB	DD	BB	DD	DD	DD	DD	BB	DD	BB	DD	DD	DD	BB	BB	BB	BB	DD	DD	DD	DD	DD	BB	BB	DD	DD	DD	BB	DD	DD	dn	DD	BB	BB	BB	DD	DD	BB	DD	BB	dn	DD	BB
chr18_67108291_67108320	BB	DD	BB	DD	BB	DD	BB	DD	BB	DD	DD	DD	DD	BB	DD	BB	DD	DD	DD	BB	BB	BB	BB	DD	DD	DD	DD	DD	BB	BB	DD	DD	DD	BB	DD	DD	DD	DD	BB	BB	BB	DD	DD	BB	DD	BB	DD	DD	BB
chr18_67123725_67123742	FF	df	FF	df	FF	df	FF	df	FF	df	df	df	df	FF	df	FF	df	df	df	FF	FF	FF	FF	df	df	df	DD	df	FF	FF	df	df	df	FF	DD	df	df	df	FF	fn	FF	df	df	FF	df	FF	df	df	FF
chr18_67123742_67123774	BB	DD	BB	DD	BB	DD	BB	DD	BB	DD	DD	DD	DD	BB	DD	BB	DD	DD	DD	BB	BB	BB	BB	DD	DD	DD	DD	DD	bd	BB	DD	DD	DD	BB	DD	DD	DD	DD	BB	BB	BB	DD	DD	BB	DD	BB	DD	DD	BB
chr18_67150542_67150581	BB	DD	BB	DD	BB	DD	BB	DD	BB	BB	DD	DD	bn	BB	BB	BB	DD	BB	DD	BB	BB	BB	BB	DD	DD	NA	DD	DD	BB	BB	DD	DD	DD	BB	DD	DD	DD	DD	BB	BB	NA	DD	DD	BB	DD	NA	DD	DD	BB
chr18_67157480_67157494	BB	DD	BB	DD	BB	DD	BB	DD	BB	DD	DD	DD	DD	BB	DD	BB	DD	DD	DD	BB	BB	BB	BB	DD	DD	DD	DD	DD	BB	BB	DD	DD	DD	BB	DD	DD	DD	DD	BB	BB	BB	DD	DD	BB	DD	BB	DD	DD	BB
chr18_67161597_67161628	FF	FF	FF	FF	FF	FF	NN	NA	FF	FF	FF	FF	FF	FF	NA	FF	FF	NA	FF	FF	NA	FF	FF	FF	NA	NA	FF	FF	FF	FF	NA	NA	NA	FF	FF	FF	FF	FF	FF	FF	FF	FF	FF	FF	FF	FF	FF	FF	FF
chr18_67173342_67173369	BB	dd	BB	dd	BB	dd	BB	dd	BB	DD	dd	dd	dd	BB	dd	BB	dd	dd	dd	BB	BB	BB	BB	dd	dd	dd	dd	dd	BB	BB	dd	dd	dd	BB	dd	dd	dd	dd	BB	BB	BB	dd	dd	BB	dd	BB	dd	dd	BB
chr18_67175456_67175469	BB	DD	BB	DD	BB	DD	BB	DD	BB	DD	DD	DD	DD	BB	DD	BB	DD	DD	DD	BB	BB	BB	BB	DD	DD	DD	DD	DD	BB	BB	DD	DD	DD	BB	DD	DD	DD	DD	BB	BB	BB	DD	DD	BB	DD	BB	DD	DD	BB
chr18_67181558_67181593	BB	DD	BB	DD	BB	DD	BB	DD	BB	DD	DD	DD	DD	BB	DD	BB	DD	DD	DD	BB	BB	BB	BB	DD	DD	DD	DD	DD	BB	BB	DD	DD	DD	BB	DD	DD	DD	DD	BB	BB	BB	DD	DD	BB	DD	BB	DD	DD	BB
chr18_67262625_67262660	BB	DD	BB	DD	BB	DD	BB	DD	BB	DD	DD	DD	DD	BB	DD	BB	DD	DD	DD	BB	BB	BB	bn	DD	DD	DD	DD	DD	BB	BB	DD	DD	DD	BB	DD	DD	DD	DD	BB	BB	BB	DD	DD	BB	DD	BB	DD	DD	BB
chr18_67285501_67285544	BB	DD	BB	DD	BB	DD	BB	DD	BB	DD	DD	DD	DD	BB	DD	BB	DD	DD	bd	BB	BB	BB	BB	DD	DD	DD	DD	DD	BB	BB	DD	DD	DD	BB	DD	DD	DD	DD	BB	BB	BB	DD	DD	BB	DD	BB	dn	DD	BB
chr18_67299327_67299338	BB	DD	BB	DD	BB	bd	BB	DD	BB	DD	DD	DD	DD	BB	DD	BB	DD	bd	bd	BB	BB	BB	BB	DD	bd	DD	DD	bd	BB	BB	bd	DD	DD	BB	DD	DD	DD	DD	BB	BB	BB	bd	dn	BB	bd	BB	bd	DD	BB
chr18_67299338_67299363	BB	DD	BB	DD	BB	DD	BB	DD	BB	DD	DD	DD	DD	BB	DD	BB	DD	DD	DD	BB	BB	BB	BB	DD	DD	DD	DD	DD	BB	BB	DD	DD	DD	BB	DD	DD	DD	DD	BB	BB	BB	DD	DD	BB	DD	BB	DD	DD	BB
chr18_67330904_67330939	BB	DD	BB	DD	BB	DD	BB	BB	BB	DD	DD	DD	DD	BB	DD	BB	DD	DD	DD	BB	BB	BB	BB	DD	DD	DD	DD	DD	BB	BB	DD	DD	DD	BB	DD	DD	DD	DD	BB	BB	BB	DD	DD	BB	DD	BB	DD	DD	BB
chr18_67348016_67348043	BB	DD	BB	DD	BB	DD	BB	DD	BB	DD	DD	DD	DD	BB	DD	BB	DD	DD	DD	BB	BB	BB	BB	DD	DD	DD	DD	DD	BB	BB	DD	DD	DD	BB	DD	DD	DD	DD	bn	BB	BB	DD	DD	BB	DD	BB	DD	DD	BB
chr18_67371908_67371955	BB	DD	BB	DD	BB	DD	BB	DD	BB	DD	DD	DD	DD	BB	DD	BB	DD	DD	DD	bn	BB	BB	BB	DD	DD	DD	DD	DD	BB	BB	DD	DD	DD	BB	DD	DD	DD	DD	BB	BB	BB	DD	DD	BB	DD	BB	DD	DD	BB
chr18_67382450_67382489	BB	NA	BB	NA	NA	NA	BB	DD	BB	DD	DD	DD	DD	BB	DD	BB	DD	DD	DD	BB	BB	NA	NA	DD	DD	NA	DD	DD	BB	NA	DD	DD	NA	NA	DD	DD	DD	DD	BB	BB	BB	DD	DD	BB	DD	NA	DD	DD	BB
chr18_67397320_67397331	BB	DD	BB	DD	BB	DD	BB	DD	BB	DD	DD	DD	DD	BB	bd	BB	DD	DD	DD	BB	BB	BB	BB	DD	DD	DD	DD	DD	BB	BB	DD	DD	DD	BB	DD	DD	DD	bd	BB	BB	BB	DD	DD	BB	DD	BB	DD	DD	BB
chr18_67405308_67405325	BB	DD	BB	DD	BB	DD	BB	DD	BB	DD	DD	DD	DD	BB	DD	BB	DD	DD	DD	BB	BB	BB	BB	DD	DD	DD	DD	DD	BB	BB	DD	DD	DD	BB	DD	DD	DD	DD	BB	BB	BB	DD	DD	BB	DD	BB	DD	DD	BB
chr18_67411140_67411155	BB	DD	BB	DD	BB	DD	BB	DD	BB	DD	DD	DD	DD	BB	DD	BB	DD	DD	DD	BB	BB	BB	BB	DD	DD	DD	DD	DD	BB	BB	DD	DD	DD	BB	DD	DD	DD	DD	BB	BB	BB	DD	DD	BB	DD	BB	DD	DD	BB
chr18_67425194_67425211	BB	DD	BB	DD	BB	DD	BB	DD	BB	DD	DD	DD	DD	BB	DD	BB	DD	DD	DD	BB	BB	BB	BB	DD	DD	DD	DD	DD	BB	BB	DD	DD	DD	BB	DD	DD	DD	DD	BB	BB	BB	DD	DD	BB	DD	BB	DD	DD	BB
chr18_67443790_67443810	BB	DD	BB	DD	BB	DD	BB	DD	BB	DD	DD	DD	DD	BB	DD	BB	DD	DD	DD	BB	BB	BB	BB	DD	DD	DD	DD	DD	BB	BB	DD	DD	DD	BB	DD	DD	DD	DD	BB	BB	BB	DD	DD	BB	DD	BB	DD	DD	BB
chr18_67457810_67457824	BB	DD	BB	DD	BB	DD	BB	DD	BB	DD	DD	DD	DD	BB	DD	BB	DD	dn	DD	BB	BB	BB	BB	DD	DD	DD	DD	DD	BB	BB	DD	DD	DD	BB	DD	DD	DD	DD	BB	BB	BB	DD	DD	BB	DD	BB	DD	DD	BB
chr18_67474444_67474493	BB	DD	BB	DD	BB	DD	BB	DD	BB	DD	DD	DD	DD	BB	DD	BB	DD	DD	DD	BB	BB	BB	BB	DD	DD	DD	DD	DD	BB	BB	DD	DD	DD	BB	DD	DD	DD	DD	BB	BB	BB	DD	DD	BB	DD	BB	DD	DD	BB
chr18_67488272_67488287	BB	DD	BB	DD	BB	DD	BB	DD	BB	DD	DD	DD	DD	BB	DD	BB	DD	DD	DD	BB	BB	bd	BB	DD	DD	DD	DD	DD	BB	BB	DD	DD	DD	BB	DD	DD	DD	DD	BB	BB	BB	DD	DD	BB	DD	BB	DD	DD	BB
chr18_67499582_67499613	BB	DD	BB	DD	BB	DD	BB	DD	BB	DD	DD	DD	DD	BB	DD	BB	DD	NA	DD	BB	BB	BB	BB	DD	DD	NA	DD	DD	BB	BB	DD	DD	DD	BB	DD	DD	DD	DD	BB	BB	BB	DD	DD	BB	DD	BB	DD	DD	BB
chr18_67507589_67507604	BB	DD	BB	DD	BB	DD	BB	DD	BB	DD	DD	DD	DD	BB	DD	BB	bd	DD	DD	BB	BB	BB	BB	DD	DD	DD	DD	DD	BB	BB	DD	DD	DD	BB	DD	DD	DD	DD	BB	BB	BB	DD	DD	BB	DD	BB	dn	DD	BB
chr18_67513593_67513620	BB	DD	BB	DD	BB	DD	BB	DD	BB	DD	DD	DD	DD	BB	DD	BB	DD	DD	DD	BB	BB	BB	BB	DD	DD	DD	DD	DD	BB	BB	DD	DD	DD	BB	DD	DD	DD	DD	BB	BB	BB	DD	DD	BB	DD	BB	DD	DD	BB
chr18_67518415_67518436	BB	DD	BB	DD	BB	DD	BB	DD	BB	DD	DD	DD	DD	BB	DD	BB	DD	DD	DD	BB	BB	BB	BB	DD	DD	DD	DD	DD	BB	BB	DD	DD	DD	BB	DD	DD	DD	DD	BB	BB	BB	DD	DD	BB	DD	BB	DD	DD	BB
chr18_67541102_67541133	BB	DD	BB	DD	BB	DD	BB	DD	BB	DD	DD	DD	DD	BB	DD	BB	DD	DD	DD	BB	BB	BB	BB	DD	DD	DD	DD	DD	BB	BB	DD	DD	DD	BB	DD	DD	DD	DD	BB	BB	BB	DD	DD	BB	DD	BB	DD	DD	BB
chr18_67585617_67585643	BB	DD	BB	DD	BB	DD	BB	DD	BB	DD	DD	DD	DD	BB	DD	BB	DD	DD	DD	BB	BB	BB	BB	DD	DD	DD	DD	DD	BB	BB	DD	DD	DD	BB	DD	DD	DD	DD	BB	BB	BB	DD	DD	BB	DD	BB	DD	DD	BB
chr18_67646476_67646515	BB	DD	BB	DD	BB	DD	BB	DD	BB	DD	DD	DD	DD	BB	DD	BB	DD	DD	DD	NA	NA	BB	BB	DD	DD	NA	DD	DD	BB	BB	DD	DD	DD	BB	DD	NA	DD	DD	BB	BB	NA	DD	DD	NA	DD	BB	DD	DD	NA
chr18_67653333_67653356	BB	DD	BB	DD	BB	DD	BB	DD	BB	DD	DD	DD	DD	BB	DD	BB	DD	DD	DD	BB	BB	BB	BB	DD	DD	DD	DD	DD	BB	BB	DD	DD	DD	BB	DD	DD	DD	DD	BB	BB	BB	DD	DD	BB	DD	BB	DD	DD	BB
chr18_67665335_67665364	BB	DD	BB	DD	BB	DD	BB	DD	BB	DD	DD	DD	DD	BB	DD	BB	DD	DD	DD	BB	BB	BB	BB	DD	DD	DD	DD	DD	BB	BB	DD	NN	DD	BB	DD	DD	DD	DD	BB	BB	BB	DD	DD	BB	DD	BB	DD	DD	BB
chr18_67707399_67707433	BB	DD	BB	DD	BB	DD	BB	DD	BB	DD	DD	DD	DD	BB	DD	BB	DD	DD	DD	BB	BB	BB	BB	DD	DD	DD	DD	DD	BB	BB	DD	DD	DD	BB	DD	DD	DD	DD	BB	BB	BB	DD	DD	BB	DD	BB	DD	DD	BB
chr18_67710008_67710037	BB	DD	BB	DD	BB	DD	BB	DD	BB	DD	DD	DD	DD	BB	DD	BB	DD	DD	DD	BB	BB	BB	bd	DD	DD	DD	DD	DD	BB	BB	DD	DD	DD	BB	DD	DD	DD	DD	BB	BB	BB	DD	DD	BB	DD	BB	DD	DD	BB
chr18_67734662_67734693	BB	DD	BB	DD	BB	DD	BB	DD	BB	DD	DD	DD	DD	BB	DD	BB	DD	DD	DD	BB	BB	BB	BB	DD	DD	DD	DD	DD	BB	BB	DD	DD	DD	BB	DD	DD	DD	DD	BB	BB	BB	DD	DD	BB	DD	BB	DD	DD	BB
chr18_67737054_67737079	BB	DD	BB	DD	BB	DD	BB	DD	BB	DD	DD	DD	DD	BB	DD	BB	DD	DD	DD	BB	BB	BB	BB	DD	DD	DD	DD	DD	BB	BB	DD	DD	DD	BB	DD	DD	DD	DD	BB	BB	BB	DD	DD	BB	DD	BB	DD	DD	BB
chr18_67738802_67738841	BB	NA	BB	DD	BB	DD	BB	DD	BB	NN	DD	DD	DD	BB	DD	BB	DD	DD	NA	BB	BB	BB	BB	DD	DD	NA	DD	DD	BB	BB	dn	DD	DD	BB	NA	NA	DD	NA	BB	BB	NA	DD	DD	BB	DD	BB	DD	DD	BB
chr18_67755093_67755125	NA	DD	BB	DD	NN	DD	NA	DD	BB	DD	DD	DD	NA	BB	DD	NA	DD	NA	DD	BB	BB	BB	BB	DD	DD	NA	DD	DD	BB	BB	DD	DD	NA	BB	DD	DD	DD	DD	BB	BB	BB	DD	DD	BB	DD	BB	DD	NA	BB
chr18_67784482_67784521	BB	DD	BB	NA	BB	DD	BB	DD	BB	DD	NA	DD	NA	NA	DD	BB	NA	DD	DD	BB	BB	BB	BB	DD	NN	NA	DD	DD	NA	BB	DD	DD	DD	BB	NA	DD	DD	NA	BB	BB	BB	DD	DD	BB	NA	BB	DD	DD	BB
chr18_67799577_67799600	BB	DD	BB	DD	BB	DD	BB	DD	BB	DD	DD	DD	DD	BB	DD	BB	DD	DD	DD	BB	BB	BB	BB	DD	DD	DD	DD	DD	BB	BB	DD	DD	DD	BB	DD	DD	DD	DD	BB	BB	BB	DD	DD	BB	DD	BB	DD	DD	BB
chr18_67803567_67803618	BB	DD	NN	DD	BB	NA	NA	DD	NA	DD	DD	DD	NA	NA	DD	BB	DD	DD	DD	BB	BB	NA	BB	DD	DD	NA	DD	DD	BB	NA	NA	NA	DD	BB	DD	NA	DD	DD	BB	BB	NA	DD	DD	BB	NA	NA	DD	DD	NA
chr18_67810283_67810300	BB	DD	bd	DD	bd	DD	BB	DD	bd	DD	DD	DD	DD	BB	DD	BB	DD	DD	DD	BB	BB	BB	bd	DD	DD	DD	DD	DD	bd	BB	DD	DD	DD	BB	DD	DD	DD	DD	bd	BB	BB	DD	DD	BB	DD	BB	DD	DD	BB
chr18_67811432_67811471	BB	DD	BB	DD	BB	DD	BB	DD	BB	DD	DD	DD	DD	BB	DD	BB	DD	DD	DD	BB	BB	BB	BB	DD	DD	DD	DD	DD	BB	BB	DD	DD	DD	BB	DD	DD	DD	DD	BB	BB	BB	DD	DD	BB	DD	BB	DD	DD	BB
chr18_67868268_67868291	BB	DD	BB	DD	BB	DD	BB	DD	BB	DD	DD	DD	DD	BB	DD	BB	DD	DD	DD	BB	BB	BB	BB	DD	DD	DD	DD	DD	BB	BB	DD	DD	DD	BB	DD	DD	DD	DD	BB	BB	BB	DD	DD	BB	DD	BB	DD	DD	BB
chr18_67875766_67875793	BB	DD	BB	DD	BB	DD	BB	DD	BB	DD	DD	DD	DD	BB	DD	BB	DD	DD	DD	BB	BB	BB	BB	DD	DD	DD	DD	DD	BB	BB	DD	DD	DD	BB	DD	DD	DD	DD	BB	BB	BB	DD	DD	BB	DD	BB	DD	DD	BB
chr18_67878414_67878429	BB	DD	BB	DD	BB	DD	BB	DD	BB	DD	DD	DD	DD	BB	DD	BB	DD	DD	DD	BB	BB	BB	BB	DD	DD	DD	DD	DD	BB	BB	DD	DD	DD	BB	DD	DD	DD	DD	BB	BB	BB	DD	DD	BB	DD	BB	DD	DD	BB
chr18_67892226_67892255	BB	DD	BB	dn	BB	DD	BB	DD	BB	DD	DD	DD	DD	BB	DD	BB	DD	DD	DD	BB	BB	BB	BB	DD	DD	DD	DD	DD	BB	BB	DD	bd	DD	BB	DD	DD	DD	DD	BB	BB	BB	DD	DD	BB	DD	BB	DD	DD	BB
chr18_67902042_67902104	BB	DD	BB	DD	BB	DD	BB	DD	BB	DD	DD	DD	DD	BB	DD	BB	DD	DD	DD	BB	BB	BB	BB	DD	DD	DD	DD	DD	BB	BB	DD	DD	DD	BB	DD	DD	DD	DD	BB	BB	BB	DD	DD	BB	DD	BB	DD	DD	BB
chr18_67919118_67919143	BB	DD	BB	DD	BB	DD	BB	DD	BB	DD	DD	DD	DD	BB	DD	BB	DD	DD	DD	BB	BB	BB	BB	DD	DD	DD	DD	DD	BB	BB	DD	DD	DD	BB	DD	DD	DD	DD	BB	BB	BB	DD	DD	BB	DD	BB	DD	DD	BB
chr18_67931118_67931133	BB	DD	BB	DD	BB	DD	BB	DD	BB	DD	DD	DD	DD	BB	DD	BB	DD	DD	DD	BB	BB	BB	BB	DD	DD	DD	DD	DD	BB	BB	DD	DD	DD	BB	DD	DD	DD	DD	BB	BB	BB	DD	DD	BB	DD	BB	DD	DD	BB
chr18_67961620_67961643	BB	DD	BB	DD	BB	DD	BB	DD	BB	DD	DD	DD	DD	BB	DD	BB	DD	DD	DD	BB	BB	BB	BB	DD	DD	DD	DD	DD	BB	BB	DD	DD	DD	BB	DD	DD	DD	DD	BB	BB	BB	DD	DD	BB	DD	BB	DD	DD	BB
chr18_67982274_67982291	BB	DD	BB	DD	BB	DD	BB	DD	BB	DD	DD	DD	DD	BB	DD	BB	DD	DD	DD	BB	BB	BB	BB	DD	DD	DD	DD	DD	BB	BB	DD	DD	DD	BB	DD	DD	DD	DD	BB	BB	BB	DD	DD	BB	DD	BB	DD	DD	BB
chr18_67996815_67996830	BB	DD	BB	DD	BB	DD	BB	DD	BB	DD	DD	DD	DD	BB	DD	BB	DD	DD	DD	BB	BB	BB	BB	DD	DD	DD	DD	DD	BB	BB	DD	DD	DD	BB	DD	DD	DD	DD	BB	BB	BB	DD	DD	BB	DD	BB	DD	DD	BB
chr18_67999405_67999424	BB	DD	BB	DD	BB	DD	BB	DD	BB	DD	DD	DD	DD	BB	DD	BB	DD	DD	DD	BB	BB	BB	BB	DD	DD	DD	DD	DD	BB	BB	DD	DD	DD	BB	DD	DD	DD	DD	BB	BB	BB	DD	DD	BB	DD	BB	DD	DD	BB
chr18_68004592_68004635	BB	DD	BB	DD	BB	DD	BB	DD	BB	DD	DD	DD	DD	BB	DD	BB	DD	DD	DD	BB	BB	BB	BB	DD	DD	DD	DD	DD	BB	BB	DD	DD	DD	BB	DD	DD	DD	DD	BB	BB	BB	DD	DD	BB	DD	BB	DD	DD	BB
chr18_68023674_68023717	NA	FF	FF	FF	FF	FF	NA	NN	FF	FF	FF	FF	FF	FF	FF	FF	NA	FF	FF	FF	FF	FF	FF	FF	FF	FF	FF	FF	FF	NA	FF	FF	NA	FF	NA	NA	FF	FF	FF	FF	FF	FF	FF	FF	FF	FF	FF	FF	FF
chr18_68060070_68060084	BB	DD	BB	DD	BB	DD	BB	DD	BB	DD	bd	DD	DD	BB	DD	BB	DD	DD	DD	BB	BB	BB	BB	DD	DD	DD	DD	DD	BB	BB	bd	DD	DD	BB	DD	DD	DD	DD	BB	BB	BB	bd	DD	BB	bd	BB	DD	DD	BB
chr18_68060085_68060117	FF	df	FF	df	FF	df	FF	df	FF	df	df	df	df	FF	df	FF	df	df	df	FF	FF	FF	FF	df	df	df	df	DD	FF	FF	df	df	df	FF	df	df	df	df	FF	FF	FF	df	df	FF	df	FF	df	df	FF
chr18_68082507_68082546	BB	NA	BB	UU	BB	UU	UU	UU	BB	UU	UU	BB	UU	BB	UU	BB	UU	UU	UU	BB	BB	BB	BB	UU	UU	UU	UU	UU	BB	BB	UU	UU	UU	BB	NA	UU	UU	UU	BB	BB	BB	UU	bu	BB	UU	BB	UU	UU	BB
chr18_68105051_68105098	FF	FF	FF	NA	FF	FF	NA	FF	FF	FF	FF	fn	FF	FF	FF	FF	FF	FF	FF	NA	FF	FF	FF	FF	FF	FF	FF	FF	NA	NN	FF	FF	FF	FF	NA	FF	FF	FF	FF	FF	FF	FF	FF	FF	NA	NA	NA	FF	FF
chr18_68131250_68131267	BB	DD	BB	DD	BB	DD	BB	DD	BB	DD	DD	DD	DD	BB	DD	BB	DD	DD	DD	BB	BB	BB	BB	DD	DD	DD	DD	DD	BB	BB	DD	DD	DD	BB	DD	DD	DD	DD	BB	BB	BB	DD	DD	BB	DD	BB	DD	DD	BB
chr18_68204223_68204236	NA	DD	BB	DD	BB	DD	BB	DD	NA	DD	DD	DD	DD	BB	BB	BB	DD	DD	DD	BB	BB	BB	BB	DD	DD	DD	DD	DD	BB	BB	DD	DD	DD	BB	DD	DD	DD	BB	BB	BB	BB	DD	DD	BB	DD	BB	DD	DD	BB
chr18_68209575_68209588	DD	DD	BB	DD	BB	DD	BB	DD	DD	DD	DD	DD	DD	BB	BB	BB	DD	DD	DD	BB	BB	BB	BB	DD	DD	DD	DD	DD	BB	BB	DD	DD	DD	BB	DD	DD	DD	BB	BB	BB	BB	DD	DD	BB	DD	BB	DD	DD	BB
chr18_68210858_68210873	DD	DD	BB	DD	BB	DD	BB	DD	DD	DD	DD	DD	DD	BB	BB	BB	DD	bd	DD	BB	BB	BB	BB	DD	DD	DD	DD	DD	BB	BB	DD	DD	DD	BB	DD	DD	DD	BB	BB	BB	BB	DD	DD	BB	DD	BB	DD	DD	BB
chr18_68222335_68222352	DD	DD	BB	DD	BB	DD	BB	DD	DD	DD	DD	DD	DD	BB	BB	BB	DD	DD	DD	BB	BB	BB	BB	DD	DD	DD	DD	DD	BB	BB	DD	DD	DD	BB	DD	DD	DD	BB	BB	BB	BB	DD	DD	BB	DD	BB	DD	DD	BB
chr18_68257026_68257051	FF	FF	NA	FF	FF	FF	FF	NN	FF	FF	FF	NA	FF	FF	FF	FF	FF	FF	FF	FF	FF	FF	NA	NA	FF	NA	NA	NA	FF	FF	NA	FF	FF	FF	FF	FF	FF	FF	FF	FF	FF	FF	FF	FF	FF	FF	FF	FF	NA
chr18_68302972_68302995	FF	FF	FF	NA	NA	FF	FF	FF	FF	FF	FF	FF	NA	FF	FF	FF	FF	FF	FF	FF	NN	FF	FF	FF	FF	FF	FF	FF	FF	NA	FF	NA	FF	FF	FF	NA	NA	FF	FF	FF	NA	FF	FF	FF	FF	FF	FF	FF	FF
chr18_68379444_68379478	DD	DD	BB	DD	BB	DD	BB	DD	DD	DD	DD	DD	dn	BB	BB	BB	DD	DD	DD	BB	BB	BB	BB	DD	DD	DD	DD	DD	BB	BB	DD	DD	DD	BB	DD	DD	DD	BB	BB	BB	BB	DD	DD	BB	DD	BB	DD	DD	BB
chr18_68423272_68423325	dn	DD	BB	DD	bn	DD	BB	DD	DD	DD	DD	DD	DD	bn	BB	BB	DD	DD	DD	BB	bn	BB	BB	DD	DD	DD	dn	DD	BB	BB	DD	DD	DD	BB	DD	DD	DD	BB	BB	BB	BB	DD	DD	BB	DD	BB	DD	DD	BB
chr18_68466882_68466936	DD	DD	BB	DD	BB	DD	BB	DD	DD	DD	DD	DD	DD	BB	BB	BB	DD	DD	DD	BB	BB	BB	BB	DD	DD	DD	DD	DD	BB	BB	DD	DD	DD	BB	DD	DD	DD	BB	BB	BB	BB	DD	DD	BB	DD	BB	DD	DD	BB
chr18_68474401_68474448	DD	DD	BB	NA	NA	DD	BB	DD	DD	DD	DD	DD	NA	BB	BB	BB	DD	DD	DD	BB	BB	BB	BB	NA	DD	NA	NA	DD	BB	NA	DD	DD	DD	bn	NA	NA	NA	BB	BB	NA	BB	DD	DD	NN	DD	BB	DD	DD	BB
chr18_68561818_68561847	DD	DD	BB	DD	BB	DD	BB	DD	DD	DD	DD	DD	DD	BB	BB	BB	DD	DD	DD	BB	BB	BB	BB	DD	DD	DD	DD	DD	BB	BB	DD	DD	DD	BB	DD	DD	DD	BB	BB	BB	BB	DD	DD	BB	DD	BB	DD	DD	bn
chr18_68583781_68583802	DD	DD	BB	DD	BB	DD	BB	DD	DD	DD	DD	DD	DD	BB	BB	BB	DD	DD	DD	BB	BB	BB	BB	DD	DD	DD	DD	DD	BB	BB	DD	DD	DD	BB	DD	DD	DD	BB	BB	BB	BB	DD	DD	BB	DD	BB	DD	DD	BB
chr18_68619686_68619705	DD	DD	BB	DD	BB	DD	BB	DD	DD	DD	DD	DD	DD	BB	BB	BB	DD	DD	DD	BB	BB	BB	BB	DD	DD	DD	DD	DD	BB	BB	DD	DD	DD	BB	DD	DD	DD	BB	BB	BB	BB	DD	DD	BB	DD	BB	DD	DD	BB
chr18_68626385_68626416	DD	DD	BB	DD	BB	DD	BB	DD	DD	DD	DD	DD	DD	BB	BB	BB	DD	DD	DD	BB	BB	BB	BB	DD	DD	DD	DD	DD	BB	BB	DD	DD	DD	BB	DD	DD	DD	BB	BB	BB	BB	DD	DD	BB	DD	BB	DD	DD	BB
chr18_68642099_68642128	DD	DD	NA	DD	BB	DD	NA	DD	DD	DD	DD	DD	NA	BB	BB	BB	DD	DD	DD	BB	BB	BB	BB	DD	DD	DD	DD	NN	BB	BB	DD	DD	DD	BB	DD	DD	DD	NA	BB	BB	BB	DD	NA	BB	DD	BB	DD	DD	BB
chr18_68661243_68661267	DD	DD	BB	DD	BB	DD	BB	DD	DD	DD	DD	DD	DD	BB	BB	BB	DD	DD	DD	BB	BB	BB	BB	DD	DD	DD	DD	DD	BB	BB	DD	DD	DD	BB	DD	DD	DD	BB	BB	BB	BB	DD	DD	BB	DD	BB	DD	DD	BB
chr18_68672355_68672375	DD	DD	BB	DD	BB	DD	BB	DD	DD	DD	DD	DD	DD	BB	BB	BB	DD	DD	DD	BB	BB	BB	BB	DD	DD	DD	DD	DD	BB	BB	DD	DD	DD	BB	DD	DD	DD	BB	BB	BB	BB	DD	DD	BB	DD	BB	DD	DD	BB
chr18_68689218_68689231	DD	DD	BB	DD	BB	DD	BB	DD	DD	DD	DD	DD	DD	BB	BB	BB	DD	DD	DD	BB	BB	BB	BB	DD	DD	DD	DD	DD	BB	BB	DD	DD	DD	BB	DD	DD	DD	BB	BB	BB	BB	DD	DD	BB	DD	BB	DD	DD	BB
chr18_68744829_68744849	DD	DD	BB	DD	BB	DD	BB	DD	DD	DD	DD	DD	DD	BB	BB	BB	DD	DD	DD	BB	BB	BB	BB	DD	DD	DD	DD	DD	BB	BB	DD	DD	DD	BB	DD	DD	DD	BB	BB	BB	BB	DD	DD	BB	DD	bd	DD	DD	BB
chr18_68798851_68798860	DD	DD	BB	dd	BB	dd	BB	dd	dd	dd	DD	dn	dd	BB	BB	BB	DD	DD	DD	BB	BB	BB	BB	dd	dd	dd	dd	dn	BB	BB	DD	DD	dd	BB	DD	dd	dd	BB	BB	BB	BB	dd	dd	BB	dd	BB	DD	dd	BB
chr18_68828241_68828256	DD	DD	BB	DD	BB	DD	bn	DD	DD	DD	DD	DD	DD	BB	BB	BB	DD	DD	DD	BB	BB	BB	BB	DD	DD	DD	DD	DD	BB	BB	DD	DD	DD	BB	DD	DD	DD	BB	BB	BB	BB	DD	DD	BB	DD	bn	DD	DD	BB
chr18_68838276_68838305	DD	DD	BB	DD	BB	DD	BB	DD	DD	DD	DD	DD	DD	BB	BB	bd	DD	DD	DD	BB	BB	BB	BB	DD	DD	DD	DD	DD	BB	BB	DD	DD	DD	BB	DD	DD	DD	BB	bn	BB	BB	DD	DD	BB	DD	BB	DD	DD	BB
chr18_68838333_68838346	DD	DD	BB	DD	BB	DD	BB	DD	dn	DD	DD	DD	DD	BB	BB	BB	dn	DD	DD	BB	BB	BB	BB	DD	DD	DD	DD	DD	BB	BB	DD	DD	DD	BB	DD	DD	DD	BB	BB	BB	BB	dn	DD	BB	DD	BB	DD	DD	BB
chr18_68854827_68854842	DD	DD	BB	DD	BB	DD	BB	DD	DD	DD	DD	DD	DD	BB	BB	BB	DD	DD	DD	BB	BB	BB	BB	DD	DD	DD	DD	DD	BB	BB	DD	DD	DD	BB	DD	DD	DD	BB	BB	NA	BB	DD	DD	BB	DD	BB	DD	DD	BB
chr18_68884259_68884303	DD	DD	BB	DD	BB	DD	BB	DD	DD	NA	DD	DD	dn	BB	BB	BB	DD	NN	NN	BB	BB	BB	BB	DD	DD	NA	DD	DD	BB	BB	DD	DD	DD	BB	DD	NA	DD	BB	NN	DD	BB	DD	DD	BB	DD	BB	DD	DD	BB
chr18_68919448_68919473	DD	DD	BB	DD	BB	dn	BB	DD	dn	DD	DD	DD	DD	BB	BB	BB	DD	DD	DD	BB	BB	BB	BB	DD	DD	DD	DD	DD	BB	BB	DD	DD	DD	BB	DD	DD	DD	bn	BB	DD	BB	DD	DD	BB	DD	BB	DD	DD	BB
chr18_68928434_68928447	DD	DD	BB	DD	BB	DD	BB	DD	DD	DD	DD	DD	DD	BB	BB	BB	DD	DD	DD	BB	BB	BB	BB	DD	DD	DD	DD	DD	BB	BB	DD	DD	DD	BB	DD	DD	DD	BB	BB	DD	BB	DD	DD	BB	DD	BB	DD	DD	BB
chr18_68960055_68960110	FF	FF	FF	NA	FF	NA	FF	FF	NA	NA	NA	FF	FF	FF	FF	FF	fn	FF	FF	FF	NN	fn	FF	FF	FF	fn	NA	FF	FF	FF	FF	FF	FF	FF	FF	FF	FF	FF	FF	NA	NA	NA	FF	NA	FF	FF	FF	FF	FF
chr18_68984550_68984589	DD	DD	NA	DD	BB	DD	BB	DD	DD	DD	DD	DD	DD	BB	BB	NA	DD	DD	DD	BB	BB	BB	BB	DD	DD	DD	DD	DD	BB	BB	DD	NA	DD	BB	DD	DD	NA	BB	BB	DD	BB	DD	DD	BB	DD	BB	DD	DD	BB
chr18_69004091_69004122	DD	DD	BB	DD	BB	DD	BB	DD	DD	DD	DD	DD	DD	BB	BB	BB	DD	DD	DD	BB	BB	BB	BB	DD	DD	DD	DD	DD	BB	BB	DD	DD	DD	BB	DD	DD	DD	BB	BB	DD	BB	DD	DD	BB	DD	BB	DD	DD	BB
chr18_69006609_69006656	DD	dd	bn	dd	BB	dd	BB	dd	dd	dd	dd	dd	dd	BB	BB	BB	dd	dd	dd	BB	BB	bn	BB	dd	dd	dd	dd	dd	BB	bn	dd	dd	dd	BB	dd	dd	dd	bn	BB	dd	BB	dd	dd	BB	dd	BB	dd	dd	BB
chr18_69010876_69010911	DD	DD	BB	DD	BB	DD	BB	DD	DD	DD	DD	DD	DD	BB	BB	BB	DD	DD	DD	BB	BB	BB	BB	DD	DD	DD	DD	DD	BB	BB	DD	DD	DD	BB	DD	DD	DD	BB	BB	DD	BB	DD	DD	BB	DD	BB	DD	DD	BB
chr18_69055550_69055577	DD	DD	BB	DD	BB	DD	BB	DD	DD	DD	DD	DD	DD	BB	BB	BB	DD	DD	DD	BB	BB	BB	BB	DD	DD	DD	DD	DD	BB	BB	DD	DD	DD	BB	DD	DD	DD	BB	BB	DD	BB	DD	DD	BB	DD	BB	DD	DD	BB
chr18_69056375_69056395	DD	DD	BB	DD	BB	DD	BB	DD	DD	DD	DD	DD	DD	BB	BB	BB	DD	DD	DD	BB	BB	BB	BB	DD	DD	DD	DD	DD	BB	BB	DD	DD	DD	BB	DD	DD	DD	BB	BB	DD	BB	DD	DD	BB	DD	BB	DD	DD	BB
chr18_69066476_69066503	DD	DD	BB	DD	BB	DD	BB	DD	DD	DD	DD	DD	DD	BB	BB	BB	DD	DD	DD	BB	BB	BB	BB	DD	DD	DD	DD	DD	BB	BB	DD	DD	DD	BB	DD	DD	DD	BB	BB	DD	BB	DD	bd	BB	DD	BB	DD	DD	BB
chr18_69080854_69080865	DD	DD	BB	DD	BB	DD	BB	DD	DD	DD	DD	DD	DD	BB	BB	BB	DD	DD	DD	BB	BB	BB	BB	DD	DD	DD	DD	DD	BB	BB	DD	DD	DD	BB	DD	DD	NA	BB	BB	DD	BB	DD	DD	BB	DD	BB	DD	DD	BB
chr18_69083839_69083859	DD	DD	BB	DD	BB	DD	BB	DD	DD	DD	DD	DD	DD	BB	BB	BB	DD	DD	DD	BB	BB	BB	BB	DD	DD	DD	DD	DD	BB	BB	DD	DD	DD	BB	DD	BB	BB	BB	BB	DD	BB	DD	DD	BB	DD	BB	DD	DD	BB
chr18_69106557_69106588	FF	FF	FF	FF	FF	FF	FF	FF	FF	FF	FF	FF	FF	FF	FF	FF	FF	FF	FF	FF	FF	FF	FF	FF	FF	FF	FF	FF	FF	FF	FF	FF	FF	FF	FF	FF	FF	FF	FF	FF	NA	FF	FF	FF	FF	FF	FF	FF	FF
chr18_69166327_69166346	DD	DD	BB	DD	BB	DD	BB	DD	DD	DD	DD	DD	DD	BB	BB	BB	DD	DD	DD	BB	BB	BB	BB	DD	DD	DD	DD	DD	BB	BB	DD	DD	DD	BB	DD	BB	BB	BB	BB	DD	BB	DD	DD	BB	DD	BB	DD	DD	BB
chr18_69197417_69197436	DD	DD	BB	DD	BB	DD	BB	DD	DD	DD	DD	DD	DD	BB	BB	bn	DD	DD	DD	BB	BB	BB	BB	DD	DD	DD	DD	DD	BB	BB	DD	DD	DD	BB	DD	BB	BB	BB	BB	DD	BB	DD	DD	BB	DD	BB	DD	DD	BB
chr18_69199742_69199786	DD	DD	BB	DD	BB	DD	BB	DD	DD	DD	NA	DD	DD	BB	BB	bn	NA	DD	DD	BB	BB	BB	NA	DD	DD	NA	DD	DD	BB	BB	DD	DD	DD	bn	DD	NA	BB	BB	BB	DD	BB	DD	DD	BB	DD	NA	DD	DD	NA
chr18_69204983_69205006	DD	DD	BB	DD	BB	DD	BB	DD	dn	DD	DD	DD	DD	BB	BB	BB	DD	DD	DD	BB	BB	BB	BB	DD	DD	DD	DD	dn	BB	BB	DD	DD	DD	BB	DD	bn	BB	BB	BB	DD	BB	DD	DD	BB	DD	BB	DD	DD	BB
chr18_69211868_69211894	DD	DD	BB	DD	BB	DD	BB	DD	DD	DD	DD	DD	DD	BB	BB	BB	DD	DD	DD	BB	BB	BB	BB	DD	DD	DD	DD	DD	BB	BB	DD	DD	DD	BB	DD	BB	bn	BB	BB	DD	BB	DD	DD	BB	DD	BB	DD	DD	BB
chr18_69233139_69233150	DD	DD	BB	DD	BB	DD	BB	DD	DD	DD	DD	DD	DD	BB	BB	BB	DD	DD	DD	BB	BB	BB	BB	DD	DD	DD	DD	DD	BB	BB	DD	DD	DD	BB	DD	BB	BB	BB	BB	DD	BB	DD	DD	BB	DD	BB	DD	DD	BB
chr18_69240790_69240817	DD	dd	BB	dd	BB	dd	BB	dd	dd	dd	dd	dd	dd	BB	BB	BB	dd	dd	dd	BB	BB	BB	BB	dd	dd	dd	dd	dd	BB	BB	dd	dd	dd	BB	dd	BB	BB	BB	BB	dd	BB	dd	dd	BB	dd	BB	dd	dd	BB
chr18_69272174_69272225	NA	fn	FF	fn	NA	df	FF	df	df	NA	NA	nn	nn	FF	fn	FF	df	df	df	FF	FF	FF	FF	FF	df	NA	df	df	FF	FF	df	NA	df	FF	df	FF	NA	NN	FF	df	fn	fn	df	FF	df	NA	df	df	FF
chr18_69301802_69301819	DD	DD	BB	DD	BB	DD	BB	DD	DD	DD	DD	DD	DD	BB	BB	BB	DD	DD	DD	BB	BB	BB	BB	DD	DD	dn	DD	DD	BB	BB	DD	DD	DD	BB	DD	BB	BB	BB	BB	DD	BB	DD	DD	BB	DD	BB	DD	DD	BB
chr18_69302776_69302793	DD	DD	BB	DD	BB	DD	BB	DD	DD	DD	DD	DD	DD	BB	BB	BB	DD	DD	DD	BB	BB	BB	BB	DD	DD	DD	DD	DD	BB	BB	DD	DD	DD	BB	DD	BB	BB	BB	BB	DD	BB	DD	DD	BB	DD	BB	DD	DD	BB
chr18_69307949_69307984	FF	fn	FF	NA	FF	FF	FF	NA	FF	FF	FF	FF	FF	FF	FF	FF	FF	FF	FF	FF	NA	FF	FF	FF	FF	FF	FF	FF	FF	FF	FF	FF	NA	FF	FF	FF	FF	FF	FF	FF	FF	FF	FF	NN	FF	FF	FF	FF	FF
chr18_69315089_69315112	DD	DD	BB	DD	BB	DD	BB	DD	DD	DD	DD	DD	DD	BB	BB	BB	DD	DD	DD	BB	BB	BB	BB	DD	DD	DD	DD	DD	BB	BB	DD	DD	DD	BB	DD	BB	BB	BB	BB	DD	BB	DD	DD	BB	DD	BB	DD	DD	BB
chr18_69317455_69317481	DD	DD	BB	DD	BB	DD	BB	DD	DD	DD	DD	DD	DD	BB	BB	BB	DD	DD	DD	BB	BB	BB	BB	DD	DD	DD	DD	DD	BB	BB	DD	DD	DD	BB	DD	BB	BB	BB	BB	DD	BB	DD	DD	BB	DD	BB	DD	DD	BB
chr18_69326510_69326523	DD	DD	BB	DD	BB	DD	BB	DD	DD	DD	DD	DD	DD	BB	BB	BB	DD	DD	DD	BB	BB	BB	BB	DD	DD	DD	DD	DD	BB	BB	DD	DD	DD	BB	DD	BB	BB	BB	BB	DD	BB	DD	DD	BB	DD	BB	DD	DD	BB
chr18_69329085_69329135	DD	DD	NA	NA	bn	DD	NA	DD	DD	DD	DD	NA	DD	NA	BB	NA	DD	DD	DD	BB	BB	BB	BB	DD	DD	DD	DD	DD	NA	BB	DD	NA	NA	BB	DD	BB	BB	BB	BB	DD	bn	NA	DD	bn	DD	NN	DD	DD	BB
chr18_69334927_69334954	DD	DD	BB	DD	BB	DD	BB	DD	DD	DD	DD	DD	DD	BB	BB	BB	DD	DD	DD	BB	BB	BB	BB	DD	DD	DD	DD	DD	BB	BB	DD	DD	DD	BB	DD	BB	BB	BB	BB	DD	BB	DD	DD	BB	DD	BB	DD	DD	BB
chr18_69377624_69377647	DD	DD	BB	DD	BB	DD	BB	DD	DD	DD	DD	DD	DD	BB	BB	BB	DD	DD	DD	BB	BB	BB	BB	DD	DD	DD	DD	DD	BB	BB	DD	DD	DD	BB	DD	BB	BB	BB	BB	DD	BB	DD	DD	BB	DD	BB	DD	DD	BB
chr18_69453906_69453927	BB	DD	BB	DD	BB	DD	BB	DD	DD	DD	DD	DD	DD	BB	BB	BB	DD	DD	DD	BB	BB	BB	BB	DD	DD	DD	DD	DD	BB	BB	DD	DD	DD	BB	DD	BB	BB	BB	BB	DD	BB	DD	DD	BB	DD	BB	DD	DD	BB
chr18_69455466_69455505	FF	NN	FF	NN	FF	NN	FF	FF	NN	NN	NN	NN	NN	FF	FF	FF	NN	NN	NN	FF	FF	FF	FF	NN	NN	FF	FF	FF	FF	FF	FF	FF	FF	FF	FF	FF	FF	FF	FF	FF	FF	FF	FF	FF	FF	FF	FF	FF	FF
chr18_69476078_69476109	BB	NA	BB	NN	BB	NN	BB	NA	NA	NN	NN	NA	NA	NA	NA	bn	NN	NN	NN	BB	BB	BB	BB	NN	NN	NA	NN	NN	BB	NA	NN	NN	NN	BB	NN	BB	BB	BB	BB	NN	BB	NN	NN	BB	NN	BB	NN	NN	BB
chr18_69498341_69498362	BB	DD	BB	DD	BB	DD	BB	DD	DD	DD	DD	DD	DD	BB	BB	BB	DD	DD	DD	BB	BB	BB	BB	DD	DD	DD	DD	DD	BB	BB	dn	DD	DD	BB	DD	bd	BB	BB	BB	DD	BB	DD	DD	BB	DD	BB	DD	DD	BB
chr18_69502059_69502074	BB	DD	BB	DD	BB	DD	BB	DD	DD	DD	DD	DD	DD	BB	BB	BB	DD	DD	DD	BB	BB	BB	BB	dn	DD	DD	DD	DD	BB	BB	DD	DD	DD	BB	DD	BB	BB	BB	BB	DD	BB	DD	DD	BB	DD	BB	DD	DD	BB
chr18_69518036_69518059	BB	DD	BB	DD	BB	DD	BB	DD	DD	DD	DD	DD	DD	BB	BB	BB	DD	DD	DD	BB	BB	BB	BB	DD	DD	DD	DD	DD	BB	BB	DD	DD	DD	BB	DD	BB	BB	BB	BB	DD	BB	DD	DD	BB	DD	BB	DD	DD	BB
chr18_69558230_69558245	BB	DD	BB	DD	BB	DD	BB	DD	DD	DD	DD	DD	DD	BB	BB	BB	DD	DD	DD	BB	BB	BB	BB	DD	DD	DD	DD	DD	BB	BB	DD	DD	DD	BB	DD	BB	BB	BB	BB	DD	BB	DD	DD	BB	DD	BB	DD	DD	BB
chr18_69602422_69602433	BB	DD	BB	DD	BB	DD	BB	DD	DD	DD	DD	DD	DD	BB	BB	BB	DD	DD	DD	BB	BB	BB	BB	DD	DD	DD	DD	DD	BB	BB	DD	DD	DD	BB	DD	BB	BB	BB	BB	DD	BB	DD	DD	BB	DD	BB	DD	DD	BB
chr18_69668030_69668047	BB	DD	BB	DD	BB	DD	BB	DD	DD	bd	DD	DD	DD	BB	BB	BB	DD	DD	DD	BB	BB	BB	BB	DD	DD	DD	DD	DD	BB	BB	DD	DD	DD	BB	DD	BB	BB	BB	BB	DD	BB	DD	DD	BB	DD	BB	DD	DD	BB
chr18_69682850_69682906	FF	df	FF	df	FF	df	FF	df	df	df	df	df	df	FF	FF	FF	df	df	df	FF	FF	FF	FF	df	df	df	df	df	FF	FF	df	df	df	FF	df	FF	FF	FF	FF	df	FF	DD	df	FF	df	FF	df	df	FF
chr18_69686666_69686692	BB	DD	BB	DD	BB	DD	BB	DD	DD	DD	DD	NA	DD	BB	BB	BB	DD	DD	DD	BB	BB	BB	BB	DD	DD	DD	DD	DD	BB	NN	DD	DD	NA	BB	DD	bd	BB	BB	BB	NA	BB	NA	DD	BB	DD	BB	DD	DD	NA
chr18_69686894_69686913	BB	DD	BB	DD	BB	DD	BB	DD	DD	DD	DD	DD	DD	BB	BB	BB	DD	DD	DD	BB	BB	BB	BB	DD	DD	DD	DD	DD	BB	BB	DD	DD	DD	BB	DD	BB	BB	BB	BB	DD	BB	DD	DD	BB	DD	BB	DD	DD	BB
chr18_69738053_69738064	BB	DD	BB	DD	BB	DD	BB	DD	DD	DD	DD	DD	DD	BB	BB	BB	DD	DD	DD	BB	BB	BB	BB	DD	DD	DD	DD	DD	BB	BB	DD	DD	DD	BB	DD	BB	BB	BB	BB	DD	BB	DD	DD	BB	DD	BB	DD	DD	BB
chr18_69738142_69738157	BB	DD	BB	DD	BB	DD	BB	DD	DD	DD	DD	DD	DD	BB	BB	BB	DD	DD	DD	BB	BB	BB	BB	DD	DD	DD	DD	DD	BB	BB	DD	DD	DD	BB	DD	BB	BB	BB	BB	DD	BB	DD	DD	BB	DD	BB	DD	DD	BB
chr18_69739963_69739992	BB	DD	BB	DD	BB	DD	BB	DD	DD	DD	DD	DD	DD	BB	BB	BB	DD	DD	DD	BB	BB	BB	BB	DD	DD	DD	DD	DD	BB	BB	DD	DD	DD	BB	DD	BB	BB	BB	BB	DD	BB	DD	DD	BB	DD	BB	DD	DD	BB
chr18_69764506_69764525	BB	DD	BB	DD	BB	DD	BB	DD	DD	DD	DD	DD	DD	BB	BB	BB	DD	DD	DD	BB	BB	BB	BB	DD	DD	DD	DD	DD	BB	BB	DD	DD	DD	BB	DD	BB	BB	BB	BB	DD	BB	DD	DD	BB	DD	BB	DD	DD	BB
chr18_69774477_69774494	BB	DD	BB	DD	BB	DD	BB	DD	DD	DD	DD	DD	DD	BB	BB	BB	DD	DD	DD	BB	BB	BB	BB	DD	DD	DD	DD	DD	BB	BB	DD	DD	DD	BB	DD	BB	BB	BB	BB	DD	BB	DD	DD	BB	DD	BB	DD	DD	BB
chr18_69774753_69774774	BB	DD	BB	DD	BB	DD	BB	DD	DD	DD	DD	DD	DD	BB	BB	BB	DD	DD	DD	BB	BB	BB	BB	DD	DD	DD	DD	DD	BB	BB	DD	DD	DD	BB	DD	BB	BB	BB	BB	DD	BB	DD	DD	BB	DD	BB	DD	DD	BB
chr18_69788144_69788167	BB	DD	BB	DD	BB	DD	BB	DD	DD	DD	DD	DD	DD	BB	BB	BB	DD	DD	DD	BB	BB	BB	NA	DD	DD	NA	DD	DD	BB	BB	DD	DD	DD	BB	DD	BB	BB	BB	BB	DD	BB	DD	DD	NA	DD	BB	DD	DD	BB
chr18_69811859_69811894	BB	DD	BB	DD	BB	DD	BB	DD	DD	DD	DD	DD	DD	BB	BB	BB	DD	DD	DD	BB	BB	BB	BB	DD	DD	DD	DD	DD	BB	BB	DD	DD	DD	BB	DD	BB	BB	BB	BB	DD	BB	DD	DD	BB	DD	BB	DD	DD	BB
chr18_69817820_69817855	BB	DD	BB	DD	BB	DD	BB	DD	DD	DD	DD	DD	DD	BB	BB	BB	DD	DD	DD	BB	BB	BB	BB	DD	DD	DD	DD	DD	BB	BB	DD	DD	DD	BB	DD	BB	BB	BB	BB	DD	BB	DD	DD	BB	DD	BB	DD	DD	BB
chr18_69831836_69831847	BB	DD	BB	DD	BB	DD	BB	DD	DD	DD	DD	DD	DD	BB	BB	BB	DD	DD	DD	BB	BB	BB	BB	DD	DD	DD	DD	DD	BB	BB	DD	DD	DD	BB	DD	BB	BB	BB	BB	DD	BB	DD	DD	BB	DD	BB	DD	DD	BB
chr18_69861442_69861469	BB	DD	BB	DD	BB	DD	BB	DD	DD	BB	DD	DD	DD	BB	BB	BB	DD	DD	DD	BB	BB	BB	BB	DD	DD	DD	DD	DD	BB	BB	DD	DD	DD	BB	DD	BB	BB	BB	BB	DD	BB	DD	DD	BB	DD	BB	DD	BB	BB
chr18_69897863_69897882	BB	DD	BB	DD	BB	DD	BB	DD	DD	BB	DD	DD	DD	BB	BB	BB	DD	DD	DD	BB	BB	BB	BB	DD	DD	DD	DD	DD	BB	BB	DD	DD	DD	BB	DD	BB	BB	BB	BB	DD	BB	DD	DD	BB	DD	BB	NA	BB	BB
chr18_70002193_70002244	NN	DD	BB	DD	BB	DD	BB	DD	DD	BB	BB	DD	DD	BB	BB	BB	DD	DD	BB	BB	BB	NA	BB	DD	DD	DD	DD	DD	BB	BB	DD	DD	DD	BB	DD	BB	BB	BB	BB	DD	BB	DD	DD	BB	DD	BB	BB	BB	BB
chr18_70036931_70036966	BB	DD	BB	DD	BB	DD	BB	DD	DD	BB	DD	DD	DD	BB	BB	BB	DD	DD	DD	BB	BB	BB	BB	DD	DD	DD	DD	DD	BB	BB	DD	DD	DD	BB	DD	BB	BB	BB	BB	DD	BB	DD	DD	BB	DD	bn	BB	BB	BB
chr18_70057511_70057554	DD	DD	UU	DD	UU	DD	UU	DD	DD	UU	DD	DD	DD	UU	UU	UU	DD	DD	DD	UU	UU	UU	UU	DD	DD	DD	DD	DD	UU	UU	DD	UU	DD	UU	DD	UU	UU	UU	UU	DD	UU	DD	DD	UU	DD	UU	UU	UU	UU
chr18_70084936_70084975	FF	FF	FF	FF	FF	FF	NA	FF	FF	FF	NA	FF	FF	NA	FF	FF	FF	FF	FF	NA	FF	FF	FF	NA	FF	FF	FF	FF	FF	FF	FF	NA	FF	FF	NA	FF	FF	FF	FF	FF	FF	FF	FF	FF	FF	NA	FF	FF	FF
chr18_70084986_70085045	BB	DD	BB	DD	BB	DD	BB	DD	DD	BB	BB	DD	DD	NA	BB	BB	DD	DD	NN	NN	BB	BB	BB	DD	DD	NA	DD	DD	BB	BB	bd	BB	bd	BB	DD	BB	BB	BB	BB	DD	BB	DD	NA	BB	DD	BB	BB	BB	BB
chr18_70155692_70155735	NA	FF	FF	FF	NA	FF	NA	FF	FF	FF	FF	FF	FF	FF	FF	FF	fn	NA	fn	FF	NA	FF	FF	FF	NA	NA	fn	FF	FF	FF	FF	NA	FF	FF	FF	FF	FF	FF	FF	FF	FF	FF	FF	FF	FF	NA	FF	FF	fn
chr18_70170610_70170633	FF	FF	FF	FF	FF	FF	FF	FF	FF	FF	FF	FF	FF	FF	FF	FF	FF	FF	FF	FF	FF	FF	FF	FF	FF	NA	FF	FF	FF	FF	FF	FF	FF	FF	FF	FF	FF	FF	FF	FF	FF	FF	FF	FF	FF	FF	FF	FF	FF
chr18_70181283_70181312	FF	FF	FF	FF	FF	FF	FF	FF	FF	FF	FF	FF	NA	FF	FF	FF	FF	FF	FF	FF	FF	FF	FF	FF	FF	NA	FF	FF	FF	FF	FF	FF	FF	FF	FF	FF	FF	FF	FF	FF	NA	FF	FF	NA	FF	FF	FF	FF	FF
chr18_70199454_70199497	FF	FF	NA	NA	FF	NA	FF	FF	NA	NA	FF	FF	FF	FF	FF	FF	FF	NA	FF	FF	FF	FF	NA	NA	FF	NA	NA	FF	FF	FF	FF	FF	FF	FF	FF	NA	FF	FF	NA	FF	NA	FF	FF	FF	NA	NA	FF	NN	FF
chr18_70232714_70232745	NN	DD	BB	DD	BB	DD	BB	DD	DD	BB	DD	DD	DD	BB	BB	BB	DD	DD	DD	BB	BB	BB	BB	DD	DD	DD	NA	DD	BB	BB	DD	BB	DD	BB	DD	BB	BB	BB	BB	DD	BB	DD	DD	BB	DD	BB	BB	BB	BB
chr18_70256201_70256255	FF	FF	FF	FF	FF	FF	FF	FF	fn	FF	FF	FF	FF	FF	FF	FF	FF	FF	FF	FF	FF	FF	NA	FF	FF	FF	FF	NA	NA	FF	NA	FF	NN	FF	FF	FF	NA	FF	NA	NA	FF	FF	FF	NA	NA	NA	FF	FF	FF
chr18_70290598_70290641	NN	DD	BB	DD	BB	NA	BB	DD	DD	BB	DD	DD	NA	BB	BB	BB	NN	DD	DD	BB	BB	BB	NA	DD	DD	NA	DD	DD	BB	BB	DD	BB	DD	BB	DD	NA	BB	BB	BB	DD	BB	DD	DD	BB	DD	BB	BB	BB	BB
chr18_70368672_70368686	BB	DD	BB	DD	BB	DD	DD	DD	DD	BB	DD	DD	DD	BB	BB	BB	DD	DD	DD	BB	BB	BB	BB	DD	DD	DD	DD	DD	BB	BB	DD	BB	DD	BB	DD	BB	BB	BB	BB	DD	BB	DD	DD	BB	DD	BB	BB	BB	BB
chr18_70401447_70401470	BB	DD	BB	DD	BB	DD	DD	DD	DD	BB	DD	DD	DD	BB	BB	BB	DD	DD	DD	BB	BB	BB	BB	DD	DD	DD	DD	DD	BB	BB	DD	BB	DD	BB	DD	BB	BB	BB	BB	DD	BB	DD	DD	BB	DD	BB	BB	BB	BB
chr18_70407748_70407775	BB	DD	BB	DD	BB	DD	DD	DD	DD	BB	DD	DD	DD	BB	BB	BB	DD	DD	DD	BB	BB	BB	BB	DD	DD	DD	DD	DD	BB	BB	DD	BB	DD	BB	DD	BB	BB	BB	BB	DD	BB	DD	DD	BB	DD	BB	BB	BB	BB
chr18_70409258_70409269	BB	DD	BB	DD	BB	DD	DD	DD	DD	BB	DD	DD	DD	BB	BB	BB	DD	DD	DD	BB	BB	BB	BB	DD	DD	DD	DD	DD	BB	BB	DD	BB	DD	BB	DD	BB	BB	BB	BB	DD	BB	DD	DD	BB	DD	BB	BB	BB	BB
chr18_70449458_70449469	BB	DD	BB	DD	BB	DD	DD	DD	DD	BB	DD	DD	DD	BB	BB	BB	DD	DD	DD	BB	BB	BB	BB	DD	DD	DD	DD	DD	BB	BB	DD	BB	DD	BB	DD	BB	BB	BB	BB	DD	BB	DD	DD	BB	DD	BB	BB	BB	BB
chr18_70450971_70451000	BB	DD	BB	DD	BB	DD	DD	DD	DD	BB	DD	DD	DD	BB	BB	BB	DD	DD	DD	BB	BB	BB	BB	DD	DD	DD	DD	DD	BB	BB	DD	BB	DD	BB	DD	BB	BB	BB	BB	DD	BB	DD	DD	BB	DD	BB	BB	BB	BB
chr18_70476305_70476319	BB	DD	BB	DD	BB	DD	DD	DD	DD	BB	DD	DD	DD	BB	BB	BB	DD	DD	DD	BB	BB	BB	BB	DD	DD	DD	DD	DD	BB	BB	DD	BB	DD	BB	DD	BB	BB	BB	BB	DD	BB	DD	DD	BB	DD	BB	BB	BB	BB
chr18_70558450_70558469	BB	DD	BB	DD	BB	DD	DD	DD	DD	BB	DD	DD	DD	BB	BB	BB	DD	DD	DD	BB	BB	BB	BB	DD	DD	DD	DD	DD	BB	BB	DD	BB	DD	BB	DD	BB	BB	BB	BB	DD	BB	DD	DD	BB	DD	BB	BB	BB	BB
chr18_70559100_70559123	BB	DD	BB	DD	BB	DD	DD	DD	DD	BB	DD	DD	DD	BB	BB	BB	DD	DD	DD	BB	BB	BB	BB	DD	DD	DD	DD	DD	BB	BB	DD	BB	DD	BB	DD	BB	BB	BB	BB	DD	BB	DD	DD	BB	DD	BB	BB	BB	BB
chr18_70589164_70589179	BB	DD	BB	DD	BB	DD	DD	DD	DD	BB	DD	DD	DD	BB	BB	BB	DD	DD	DD	BB	BB	BB	BB	DD	DD	DD	DD	DD	BB	BB	DD	BB	DD	BB	DD	BB	BB	BB	BB	DD	BB	DD	DD	BB	DD	BB	BB	BB	BB
chr18_70653731_70653750	BB	DD	BB	DD	BB	DD	DD	DD	DD	BB	DD	DD	DD	BB	BB	BB	DD	DD	DD	BB	BB	BB	BB	DD	DD	DD	DD	DD	BB	BB	DD	BB	DD	BB	DD	BB	BB	BB	BB	DD	BB	DD	DD	BB	DD	BB	BB	BB	BB
chr18_70661519_70661533	BB	DD	BB	DD	BB	DD	DD	DD	DD	BB	DD	DD	DD	BB	BB	BB	DD	DD	DD	BB	BB	BB	BB	DD	DD	DD	DD	DD	BB	BB	DD	BB	DD	BB	DD	BB	BB	BB	BB	DD	BB	DD	DD	BB	DD	BB	BB	BB	BB
chr18_70681364_70681375	FF	df	FF	df	FF	df	df	df	df	FF	df	df	df	FF	FF	FF	df	df	df	FF	FF	FF	FF	df	df	df	df	DD	FF	FF	df	FF	df	FF	df	FF	FF	FF	FF	df	FF	df	df	FF	df	FF	FF	FF	FF
chr18_70717989_70718012	BB	DD	BB	DD	BB	DD	BB	DD	DD	BB	DD	DD	DD	BB	BB	BB	DD	DD	DD	BB	BB	BB	BB	DD	DD	DD	DD	DD	BB	BB	DD	BB	DD	BB	DD	BB	BB	BB	BB	DD	BB	DD	DD	BB	DD	BB	BB	BB	BB
chr18_70719460_70719475	BB	DD	BB	DD	BB	DD	BB	DD	DD	BB	dn	DD	DD	BB	BB	BB	dn	DD	dn	BB	BB	BB	BB	DD	DD	DD	DD	DD	BB	BB	DD	BB	DD	BB	DD	bn	BB	BB	BB	DD	BB	DD	DD	BB	DD	BB	BB	BB	BB
chr18_70745978_70745991	BB	DD	BB	DD	BB	DD	BB	DD	DD	BB	DD	DD	DD	BB	BB	BB	DD	DD	DD	BB	BB	BB	BB	DD	DD	DD	DD	DD	BB	BB	DD	BB	DD	BB	dn	BB	BB	BB	BB	DD	BB	DD	DD	BB	DD	BB	BB	BB	BB
chr18_70758405_70758422	BB	DD	BB	DD	BB	DD	BB	DD	DD	BB	DD	DD	DD	BB	BB	BB	dn	DD	DD	BB	BB	BB	BB	DD	DD	DD	DD	DD	BB	BB	DD	BB	DD	BB	DD	BB	BB	BB	BB	DD	BB	dn	DD	BB	DD	BB	BB	BB	BB
chr18_70796191_70796222	BB	DD	BB	DD	BB	DD	BB	DD	DD	BB	DD	DD	DD	BB	BB	bn	DD	DD	DD	BB	BB	BB	BB	DD	DD	DD	DD	DD	BB	BB	DD	BB	DD	BB	DD	BB	bn	BB	BB	DD	BB	DD	DD	BB	DD	BB	BB	BB	bn
chr18_70831298_70831329	BB	DD	BB	DD	BB	DD	BB	DD	DD	BB	DD	DD	DD	BB	BB	BB	DD	DD	DD	BB	BB	BB	BB	DD	DD	DD	DD	DD	BB	BB	DD	BB	DD	BB	DD	BB	BB	BB	BB	DD	BB	DD	DD	BB	DD	BB	BB	BB	BB
chr18_70871413_70871430	BB	DD	BB	DD	BB	DD	BB	DD	DD	BB	DD	DD	DD	BB	BB	BB	DD	DD	DD	BB	BB	BB	BB	DD	DD	DD	DD	DD	BB	BB	DD	BB	DD	BB	DD	BB	BB	BB	BB	DD	BB	DD	DD	BB	DD	BB	BB	BB	BB
chr18_70931811_70931832	BB	DD	BB	DD	BB	DD	BB	DD	DD	BB	DD	DD	DD	BB	BB	BB	DD	DD	DD	BB	BB	BB	BB	DD	DD	DD	DD	DD	BB	BB	DD	BB	DD	BB	DD	BB	BB	BB	BB	DD	BB	DD	DD	BB	DD	BB	BB	BB	BB
chr18_70951279_70951292	BB	DD	BB	DD	BB	DD	BB	DD	DD	BB	DD	DD	DD	BB	BB	BB	DD	DD	DD	BB	BB	BB	BB	DD	DD	DD	DD	DD	BB	BB	DD	BB	DD	BB	DD	BB	BB	BB	BB	DD	BB	DD	DD	BB	DD	BB	BB	BB	BB
chr18_70968442_70968453	BB	DD	BB	DD	BB	DD	BB	DD	DD	BB	DD	DD	DD	BB	BB	BB	DD	DD	DD	BB	BB	BB	BB	DD	DD	DD	DD	DD	BB	BB	DD	BB	DD	BB	DD	BB	BB	BB	BB	DD	BB	DD	DD	BB	DD	BB	BB	BB	BB
chr18_70976777_70976804	BB	NN	BB	DD	NA	DD	BB	DD	DD	BB	DD	NA	DD	NA	BB	BB	DD	DD	DD	NA	BB	BB	BB	DD	DD	NA	DD	DD	BB	BB	DD	BB	DD	BB	DD	BB	BB	BB	BB	DD	NA	DD	DD	BB	DD	BB	BB	BB	BB
chr18_70984715_70984742	BB	DD	BB	DD	BB	DD	BB	DD	DD	BB	DD	DD	DD	BB	BB	BB	DD	DD	DD	BB	BB	BB	BB	DD	DD	DD	DD	DD	BB	BB	DD	BB	DD	BB	DD	BB	BB	BB	BB	DD	BB	DD	DD	BB	DD	BB	BB	BB	BB
chr18_70989363_70989410	BB	DD	BB	DD	BB	DD	BB	DD	DD	BB	DD	DD	DD	BB	NA	BB	DD	DD	DD	BB	BB	BB	BB	NA	DD	DD	DD	bd	BB	BB	BB	BB	DD	BB	DD	bd	BB	BB	BB	bd	BB	DD	DD	BB	DD	BB	BB	BB	bd
chr18_71010968_71010979	BB	DD	BB	DD	BB	DD	BB	DD	DD	BB	DD	DD	DD	BB	BB	BB	DD	DD	DD	BB	BB	BB	BB	DD	DD	DD	DD	DD	BB	BB	DD	BB	DD	BB	DD	BB	BB	BB	BB	DD	BB	DD	DD	BB	DD	BB	BB	BB	BB
chr18_71014709_71014728	BB	DD	BB	DD	BB	DD	BB	DD	DD	BB	DD	DD	DD	BB	BB	BB	DD	DD	DD	BB	BB	BB	BB	DD	DD	DD	DD	DD	BB	BB	DD	BB	DD	BB	DD	BB	BB	BB	BB	DD	BB	DD	DD	BB	DD	BB	BB	BB	BB
chr18_71017038_71017057	BB	DD	BB	DD	BB	DD	BB	DD	DD	BB	DD	DD	DD	BB	BB	BB	DD	DD	DD	BB	BB	BB	BB	DD	DD	DD	DD	DD	BB	BB	DD	BB	DD	BB	DD	BB	BB	BB	BB	DD	BB	DD	DD	BB	DD	BB	BB	BB	BB
chr18_71017057_71017068	FF	df	FF	df	FF	DD	FF	df	df	FF	df	df	df	FF	FF	FF	df	df	df	FF	FF	FF	FF	df	df	df	df	df	FF	FF	df	FF	df	FF	df	FF	FF	FF	FF	df	FF	df	df	FF	df	FF	FF	FF	FF
chr18_71019041_71019068	BB	DD	BB	DD	BB	DD	BB	DD	DD	BB	DD	DD	DD	BB	BB	BB	DD	DD	DD	BB	BB	BB	BB	DD	DD	DD	DD	DD	BB	BB	DD	BB	DD	BB	DD	BB	BB	BB	BB	DD	BB	DD	DD	BB	DD	BB	BB	BB	BB
chr18_71058278_71058301	BB	DD	BB	DD	BB	DD	BB	DD	DD	BB	DD	DD	DD	BB	BB	BB	DD	DD	DD	BB	BB	BB	BB	DD	DD	DD	DD	DD	BB	BB	DD	BB	DD	BB	DD	BB	BB	BB	BB	DD	BB	DD	DD	BB	DD	BB	BB	BB	BB
chr18_71062534_71062555	BB	DD	BB	DD	BB	DD	BB	DD	DD	BB	DD	DD	DD	BB	BB	BB	DD	DD	DD	BB	BB	BB	BB	DD	DD	DD	DD	DD	BB	BB	DD	BB	DD	BB	DD	BB	BB	BB	BB	DD	BB	DD	DD	BB	DD	BB	BB	BB	BB
chr18_71121886_71121921	BB	DD	BB	DD	BB	DD	BB	DD	DD	BB	DD	DD	DD	BB	BB	BB	DD	DD	DD	BB	BB	BB	BB	DD	DD	DD	DD	DD	BB	BB	DD	BB	DD	BB	DD	BB	BB	BB	BB	DD	BB	DD	DD	BB	DD	BB	BB	BB	BB
chr18_71150064_71150077	BB	DD	BB	DD	BB	DD	BB	DD	DD	BB	DD	DD	DD	BB	BB	BB	DD	DD	DD	BB	BB	BB	BB	DD	DD	DD	DD	DD	BB	BB	DD	BB	DD	BB	DD	BB	BB	BB	BB	DD	BB	DD	DD	BB	DD	BB	BB	BB	BB
chr18_71172337_71172348	BB	DD	BB	DD	BB	DD	BB	DD	DD	BB	DD	DD	DD	BB	BB	BB	DD	DD	DD	BB	BB	BB	BB	DD	DD	DD	DD	DD	BB	BB	DD	BB	DD	BB	DD	BB	BB	BB	BB	DD	BB	DD	DD	BB	DD	BB	BB	BB	BB
chr18_71204187_71204198	FF	df	FF	df	FF	df	FF	df	df	FF	df	df	df	FF	FF	FF	df	df	df	FF	FF	FF	FF	df	df	df	df	df	FF	FF	df	FF	DD	FF	df	FF	fn	FF	FF	df	FF	df	df	FF	df	FF	FF	FF	FF
chr18_71218873_71218899	BB	DD	BB	DD	BB	DD	BB	DD	DD	BB	DD	DD	DD	BB	BB	BB	DD	DD	DD	BB	BB	BB	BB	DD	DD	DD	DD	DD	BB	BB	DD	BB	DD	BB	DD	BB	BB	BB	BB	DD	BB	DD	DD	BB	DD	BB	BB	BB	BB
chr18_71228103_71228126	BB	DD	BB	DD	BB	DD	BB	DD	DD	BB	DD	DD	DD	BB	BB	BB	DD	DD	DD	BB	BB	BB	BB	DD	DD	DD	DD	DD	BB	BB	DD	BB	DD	BB	DD	BB	BB	BB	BB	DD	BB	DD	DD	BB	DD	BB	BB	BB	BB
chr18_71262502_71262527	BB	DD	BB	DD	BB	DD	BB	DD	dn	BB	DD	DD	DD	BB	BB	BB	DD	DD	dn	BB	BB	BB	BB	DD	DD	DD	dn	dn	BB	BB	DD	BB	DD	BB	DD	BB	BB	BB	BB	DD	BB	dn	DD	BB	DD	BB	BB	BB	BB
chr18_71266260_71266298	BB	DD	BB	DD	BB	DD	BB	DD	DD	BB	DD	DD	DD	BB	BB	BB	DD	DD	DD	BB	BB	BB	BB	DD	DD	DD	DD	DD	BB	BB	DD	BB	DD	BB	DD	BB	BB	BB	BB	DD	BB	DD	DD	BB	DD	BB	BB	BB	BB
chr18_71339424_71339455	BB	DD	BB	DD	BB	DD	BB	DD	DD	BB	DD	DD	DD	BB	BB	BB	DD	DD	DD	BB	BB	BB	BB	DD	DD	DD	DD	DD	BB	BB	DD	BB	DD	BB	DD	BB	BB	BB	BB	DD	BB	DD	DD	BB	DD	BB	BB	BB	BB
chr18_71380918_71380947	BB	DD	BB	DD	BB	DD	BB	DD	DD	BB	DD	DD	DD	BB	BB	BB	DD	DD	DD	BB	BB	BB	BB	DD	DD	DD	DD	DD	BB	BB	DD	BB	DD	BB	DD	BB	BB	BB	BB	DD	BB	DD	DD	BB	DD	BB	BB	BB	BB
chr18_71398599_71398610	BB	DD	BB	DD	BB	DD	BB	DD	DD	BB	DD	DD	DD	BB	BB	BB	DD	DD	DD	BB	BB	BB	BB	DD	DD	DD	DD	DD	BB	BB	DD	BB	DD	BB	DD	BB	BB	BB	BB	DD	BB	DD	DD	BB	DD	BB	BB	BB	BB
chr18_71422775_71422822	FF	NN	FF	FF	FF	FF	FF	FF	FF	FF	NA	NA	NA	FF	FF	fn	FF	FF	FF	FF	FF	FF	FF	FF	FF	FF	NA	FF	FF	FF	FF	FF	NA	FF	FF	NA	FF	FF	FF	FF	FF	FF	FF	NA	FF	FF	NA	FF	FF
chr18_71423864_71423875	FF	df	FF	df	FF	df	FF	df	df	FF	df	df	df	FF	FF	FF	df	df	df	FF	FF	FF	FF	df	df	dn	df	df	FF	FF	df	FF	df	FF	df	FF	FF	FF	FF	df	FF	df	df	FF	df	FF	FF	FF	FF
chr18_71544320_71544371	FF	FF	FF	FF	FF	FF	fn	FF	NA	FF	FF	NA	FF	NA	FF	FF	fn	FF	FF	FF	FF	FF	FF	NN	FF	FF	FF	FF	FF	FF	FF	FF	FF	NA	FF	NA	NA	FF	NN	FF	NA	NN	FF	NA	NA	FF	FF	NA	NA
chr18_71595171_71595196	BB	DD	BB	DD	BB	DD	BB	DD	DD	BB	DD	DD	DD	BB	BB	BB	DD	DD	DD	BB	BB	BB	BB	DD	DD	DD	DD	DD	BB	BB	DD	BB	DD	BB	DD	BB	BB	BB	BB	DD	BB	DD	DD	BB	DD	BB	BB	BB	BB
chr18_71654710_71654761	bd	DD	BB	DD	BB	DD	BB	DD	DD	BB	DD	DD	DD	BB	BB	BB	DD	dn	DD	BB	BB	BB	BB	DD	DD	DD	DD	DD	BB	BB	bd	BB	DD	BB	DD	BB	BB	BB	BB	DD	BB	DD	DD	BB	DD	BB	BB	BB	BB
chr18_71656299_71656312	BB	DD	BB	DD	BB	DD	BB	DD	DD	BB	DD	DD	DD	BB	BB	BB	DD	DD	DD	BB	BB	BB	BB	DD	DD	DD	DD	DD	BB	BB	DD	BB	DD	BB	DD	BB	BB	BB	BB	bd	BB	DD	DD	BB	DD	BB	BB	BB	BB
chr18_71660463_71660517	NA	DD	BB	NA	NA	DD	BB	DD	DD	BB	DD	BB	NA	NA	BB	BB	DD	DD	DD	BB	BB	BB	BB	DD	DD	NA	DD	DD	BB	NA	DD	BB	DD	BB	DD	BB	BB	BB	NA	DD	BB	DD	DD	BB	DD	BB	BB	BB	BB
chr18_71678781_71678816	BB	DD	BB	DD	BB	DD	BB	DD	DD	BB	DD	DD	DD	BB	BB	BB	DD	DD	DD	BB	BB	BB	BB	DD	DD	DD	DD	DD	BB	BB	DD	BB	DD	BB	DD	BB	BB	BB	BB	DD	BB	DD	DD	BB	DD	BB	BB	BB	BB
chr18_71715732_71715779	BB	DD	BB	DD	BB	DD	BB	DD	DD	BB	DD	DD	DD	bn	BB	BB	DD	DD	DD	BB	BB	BB	BB	DD	DD	DD	DD	DD	BB	BB	DD	BB	DD	BB	DD	bn	BB	BB	BB	DD	BB	DD	DD	BB	DD	BB	BB	bn	BB
chr18_71772803_71772846	BB	DD	BB	BB	BB	DD	BB	DD	DD	BB	DD	DD	DD	BB	BB	BB	DD	DD	DD	BB	BB	BB	BB	DD	DD	DD	DD	DD	BB	BB	DD	BB	DD	BB	DD	BB	BB	BB	BB	DD	BB	DD	DD	BB	DD	BB	BB	BB	BB
chr18_71804386_71804407	BB	DD	NA	DD	BB	NA	BB	DD	NA	BB	DD	DD	DD	BB	BB	BB	NN	dn	NA	BB	BB	BB	BB	NA	dn	NA	DD	dn	BB	BB	DD	BB	DD	BB	DD	BB	BB	BB	BB	NA	BB	DD	DD	BB	DD	BB	BB	BB	BB
chr18_71852629_71852684	BB	DD	BB	NN	BB	DD	BB	DD	NA	BB	DD	DD	DD	BB	BB	BB	DD	dn	DD	BB	BB	BB	NN	DD	NN	NA	DD	NN	BB	NA	NA	NA	DD	BB	DD	BB	BB	NA	BB	DD	BB	dn	NA	BB	NA	NA	BB	BB	BB
chr18_71880772_71880798	BB	DD	BB	DD	BB	DD	BB	DD	DD	BB	DD	DD	DD	BB	BB	BB	DD	DD	DD	BB	BB	BB	BB	DD	DD	DD	DD	DD	BB	BB	dn	BB	DD	BB	DD	BB	BB	BB	BB	DD	BB	DD	DD	BB	DD	BB	BB	BB	BB
chr18_71988096_71988131	BB	DD	NN	DD	BB	DD	BB	DD	DD	BB	DD	DD	DD	BB	BB	BB	DD	DD	DD	BB	BB	BB	BB	DD	DD	DD	DD	DD	BB	BB	DD	BB	DD	BB	DD	BB	BB	BB	BB	DD	BB	DD	DD	BB	DD	BB	BB	BB	BB
chr18_71997062_71997076	FF	df	FF	df	FF	df	FF	df	df	FF	df	df	df	FF	FF	FF	df	df	df	FF	FF	FF	FF	df	df	df	df	df	FF	FF	df	FF	df	FF	df	FF	FF	FF	FF	df	FF	df	df	FF	df	FF	FF	FF	FF
chr18_71997077_71997091	BB	DD	BB	DD	BB	DD	BB	DD	DD	BB	DD	DD	DD	BB	BB	BB	DD	DD	DD	BB	BB	BB	BB	DD	DD	DD	DD	DD	BB	BB	DD	BB	DD	BB	DD	BB	BB	BB	BB	DD	BB	DD	DD	BB	DD	BB	BB	BB	BB
chr18_72037997_72038024	BB	DD	BB	DD	BB	DD	BB	DD	DD	BB	DD	DD	DD	BB	BB	BB	DD	DD	DD	BB	BB	BB	BB	DD	DD	DD	DD	DD	BB	BB	DD	BB	DD	BB	DD	BB	BB	BB	BB	DD	BB	DD	DD	BB	DD	BB	BB	BB	BB
chr18_72056758_72056787	BB	DD	BB	DD	BB	DD	BB	DD	DD	BB	DD	DD	DD	BB	BB	BB	DD	DD	DD	BB	BB	BB	BB	DD	DD	dn	DD	DD	BB	BB	DD	BB	DD	BB	DD	BB	BB	BB	BB	DD	BB	DD	DD	BB	DD	BB	BB	BB	BB
chr18_72063390_72063401	BB	DD	BB	DD	BB	DD	BB	DD	DD	BB	DD	DD	DD	BB	BB	BB	DD	DD	DD	BB	BB	BB	BB	DD	DD	DD	DD	DD	BB	BB	DD	BB	DD	BB	DD	BB	BB	BB	BB	DD	BB	DD	DD	BB	DD	BB	BB	BB	BB
chr18_72077713_72077739	BB	DD	BB	DD	BB	DD	BB	DD	DD	BB	DD	DD	DD	BB	BB	BB	DD	DD	DD	BB	BB	BB	BB	DD	DD	DD	DD	DD	BB	BB	DD	BB	DD	BB	DD	BB	BB	BB	BB	DD	BB	DD	DD	BB	DD	BB	BB	BB	BB
chr18_72079391_72079422	BB	DD	BB	DD	BB	DD	BB	DD	DD	BB	DD	DD	DD	BB	BB	BB	DD	DD	DD	BB	BB	BB	BB	DD	DD	DD	DD	DD	BB	BB	DD	BB	DD	BB	DD	BB	BB	BB	BB	DD	BB	DD	DD	BB	DD	BB	BB	BB	BB
chr18_72102952_72102971	BB	DD	BB	DD	BB	DD	BB	DD	DD	BB	DD	DD	DD	BB	BB	BB	DD	DD	DD	BB	BB	BB	BB	DD	DD	DD	DD	DD	BB	BB	DD	BB	DD	BB	DD	BB	BB	BB	BB	DD	BB	DD	DD	BB	DD	BB	BB	BB	BB
chr18_72133452_72133466	BB	DD	BB	bd	BB	DD	BB	bd	bd	BB	bd	bd	bd	BB	BB	BB	bd	bd	bd	BB	BB	BB	BB	bd	bd	bd	DD	bd	BB	BB	DD	BB	bd	BB	bd	BB	BB	BB	BB	DD	BB	bd	bd	BB	DD	BB	BB	BB	BB
chr18_72156060_72156092	BB	NN	NA	DD	BB	DD	BB	DD	NA	NA	DD	DD	DD	NA	BB	NA	DD	NA	NA	BB	BB	BB	BB	DD	DD	NA	DD	DD	BB	BB	DD	BB	DD	BB	DD	BB	BB	NA	BB	DD	BB	DD	DD	BB	DD	BB	BB	BB	BB
chr18_72157137_72157154	BB	DD	BB	DD	BB	DD	BB	DD	dn	BB	DD	DD	DD	BB	BB	BB	DD	DD	DD	BB	BB	BB	BB	DD	DD	DD	DD	DD	BB	BB	DD	BB	DD	BB	DD	BB	BB	BB	BB	DD	BB	DD	DD	BB	DD	BB	BB	BB	BB
chr18_72177334_72177347	BB	DD	BB	DD	BB	DD	BB	DD	DD	BB	DD	DD	DD	BB	BB	BB	DD	DD	DD	BB	BB	BB	BB	DD	DD	DD	DD	DD	BB	BB	DD	BB	DD	BB	DD	BB	BB	BB	BB	DD	BB	DD	DD	BB	DD	BB	BB	BB	BB
chr18_72212153_72212188	BB	DD	BB	DD	BB	DD	BB	BB	BB	BB	DD	DD	DD	BB	BB	BB	BB	DD	DD	BB	BB	BB	BB	BB	BB	DD	DD	DD	BB	BB	DD	BB	DD	BB	DD	BB	BB	BB	BB	DD	BB	DD	DD	BB	DD	BB	BB	BB	BB
chr18_72220902_72220933	BB	DD	BB	DD	BB	DD	BB	DD	DD	BB	DD	DD	DD	BB	BB	BB	DD	DD	DD	BB	BB	BB	BB	DD	DD	DD	DD	DD	BB	BB	DD	BB	DD	BB	DD	BB	BB	BB	BB	bd	BB	DD	DD	BB	DD	BB	BB	BB	BB
chr18_72233555_72233582	BB	DD	BB	DD	BB	DD	BB	DD	DD	BB	DD	DD	DD	BB	BB	BB	DD	DD	DD	BB	BB	BB	BB	DD	DD	DD	DD	DD	BB	BB	DD	BB	DD	BB	BB	BB	BB	BB	BB	DD	BB	DD	DD	BB	DD	BB	BB	BB	BB
chr18_72236910_72236921	FF	df	FF	df	FF	df	FF	df	df	FF	df	df	df	FF	NN	FF	df	df	df	FF	FF	NA	FF	df	df	df	df	df	FF	FF	df	FF	df	FF	FF	FF	FF	FF	FF	df	FF	df	df	FF	df	FF	FF	FF	FF
chr18_72245089_72245104	BB	bd	BB	bd	BB	DD	BB	bd	bd	BB	DD	DD	bd	BB	BB	BB	DD	bd	DD	BB	BB	BB	BB	DD	DD	DD	DD	bd	BB	BB	bd	BB	bd	BB	BB	BB	BB	BB	BB	bd	BB	bd	bd	BB	bd	BB	BB	BB	BB
chr18_72261600_72261620	BB	DD	BB	DD	BB	DD	BB	DD	DD	BB	DD	DD	DD	BB	BB	BB	DD	DD	DD	BB	BB	BB	BB	DD	DD	DD	DD	DD	BB	BB	DD	BB	DD	BB	BB	BB	BB	BB	BB	DD	BB	DD	DD	BB	DD	BB	BB	BB	BB
chr18_72267304_72267331	BB	DD	BB	DD	BB	DD	BB	DD	DD	BB	DD	DD	DD	BB	BB	BB	DD	DD	DD	BB	BB	BB	BB	DD	DD	DD	DD	DD	BB	BB	DD	BB	DD	BB	BB	BB	BB	BB	BB	DD	BB	DD	DD	BB	DD	BB	BB	BB	BB
chr18_72313697_72313724	BB	NA	BB	DD	BB	DD	BB	DD	DD	BB	DD	DD	DD	NA	BB	BB	DD	NN	NN	BB	BB	BB	BB	DD	DD	NA	DD	DD	BB	BB	NA	BB	DD	BB	BB	BB	BB	BB	BB	NA	NA	DD	DD	BB	DD	NA	BB	BB	BB
chr18_72322656_72322685	BB	DD	BB	DD	BB	DD	BB	DD	DD	BB	DD	DD	DD	BB	BB	BB	DD	DD	DD	BB	BB	BB	BB	DD	dn	DD	dn	DD	BB	BB	DD	BB	DD	BB	BB	BB	BB	BB	BB	DD	BB	DD	DD	BB	DD	BB	BB	BB	BB
chr18_72330471_72330482	FF	df	FF	df	FF	df	FF	df	df	FF	df	FF	df	FF	FF	FF	df	df	df	FF	FF	FF	FF	df	df	df	df	df	FF	FF	df	FF	df	FF	FF	FF	FF	FF	FF	df	FF	df	df	FF	df	FF	FF	FF	FF
chr18_72331583_72331615	FF	FF	FF	NN	FF	FF	FF	FF	FF	FF	FF	FF	FF	FF	FF	FF	FF	FF	FF	FF	FF	FF	FF	FF	FF	FF	FF	FF	FF	FF	FF	FF	FF	FF	FF	FF	FF	FF	FF	FF	FF	FF	FF	FF	FF	FF	FF	FF	FF
chr18_72351860_72351891	BB	DD	BB	DD	BB	DD	BB	DD	DD	BB	DD	DD	DD	BB	BB	BB	DD	DD	DD	NN	BB	BB	BB	DD	DD	DD	DD	DD	BB	BB	DD	BB	DD	BB	BB	BB	BB	BB	BB	DD	BB	DD	DD	BB	DD	BB	BB	BB	BB
chr18_72366013_72366062	FF	FF	FF	FF	FF	NN	FF	FF	FF	FF	FF	FF	NA	NA	FF	FF	FF	FF	FF	NA	FF	FF	FF	FF	FF	FF	FF	FF	FF	FF	NA	FF	FF	NA	FF	FF	FF	NA	FF	FF	NA	FF	FF	FF	FF	FF	FF	FF	FF
chr18_72405204_72405247	BB	DD	BB	DD	BB	DD	BB	DD	DD	BB	DD	DD	DD	NA	BB	BB	NA	DD	DD	NA	BB	BB	BB	DD	DD	NA	DD	DD	BB	BB	DD	NA	DD	BB	BB	BB	BB	BB	BB	DD	NA	DD	DD	BB	DD	BB	BB	BB	BB
chr18_72420811_72420838	FF	FF	FF	FF	NA	FF	FF	FF	FF	FF	FF	FF	NA	FF	FF	FF	FF	FF	FF	FF	FF	FF	FF	FF	NA	NN	FF	FF	FF	NA	FF	FF	FF	FF	FF	FF	FF	FF	FF	FF	FF	FF	FF	FF	FF	FF	FF	FF	FF
chr18_72460146_72460177	FF	NA	FF	FF	FF	FF	FF	FF	FF	FF	FF	FF	FF	FF	FF	FF	FF	FF	FF	NN	FF	FF	FF	FF	FF	FF	FF	FF	FF	FF	NA	FF	FF	FF	FF	NA	FF	FF	FF	FF	FF	FF	FF	FF	FF	FF	FF	FF	FF
chr18_72463329_72463348	BB	DD	BB	DD	BB	DD	BB	DD	DD	BB	DD	DD	DD	BB	BB	BB	DD	DD	DD	BB	BB	BB	BB	DD	DD	DD	DD	DD	BB	BB	DD	BB	DD	BB	BB	BB	BB	BB	BB	DD	bn	DD	DD	BB	DD	BB	BB	BB	BB
chr18_72545915_72545940	BB	DD	BB	DD	BB	DD	BB	DD	DD	BB	DD	DD	DD	BB	BB	bd	DD	DD	DD	BB	BB	BB	BB	DD	DD	DD	DD	DD	BB	BB	DD	BB	DD	BB	BB	BB	BB	BB	BB	DD	BB	DD	DD	BB	DD	bd	BB	BB	BB
chr18_72574330_72574361	BB	DD	BB	DD	BB	DD	BB	DD	DD	BB	DD	DD	DD	BB	BB	BB	DD	DD	DD	BB	BB	BB	BB	DD	DD	DD	DD	DD	BB	BB	DD	BB	DD	BB	BB	BB	BB	BB	BB	DD	BB	DD	DD	BB	DD	BB	BB	BB	BB
chr18_72671041_72671085	BB	DD	BB	DD	BB	DD	BB	DD	DD	BB	DD	DD	DD	BB	BB	BB	DD	DD	DD	BB	BB	BB	BB	DD	DD	DD	DD	DD	BB	BB	DD	BB	DD	BB	BB	BB	BB	BB	BB	DD	BB	DD	DD	BB	DD	BB	BB	BB	BB
chr18_72673161_72673192	BB	DD	BB	DD	BB	DD	BB	DD	DD	BB	DD	DD	DD	BB	BB	BB	DD	DD	DD	BB	BB	BB	BB	DD	DD	DD	DD	DD	BB	BB	DD	BB	DD	BB	BB	BB	BB	BB	BB	DD	BB	DD	DD	BB	DD	BB	BB	BB	BB
chr18_72682437_72682448	FF	df	FF	df	FF	df	FF	df	df	FF	df	df	df	FF	FF	FF	df	df	df	FF	FF	FF	FF	df	df	df	df	df	FF	FF	df	FF	df	FF	FF	FF	FF	FF	FF	df	FF	df	df	FF	df	FF	FF	FF	FF
chr18_72746539_72746583	FF	FF	FF	FF	FF	FF	NA	FF	FF	FF	FF	FF	FF	FF	FF	FF	FF	FF	FF	NN	FF	FF	FF	FF	FF	NA	FF	NA	FF	FF	FF	FF	FF	FF	FF	FF	FF	FF	FF	FF	FF	FF	FF	FF	NA	FF	FF	FF	FF
chr18_72841128_72841162	BB	DD	BB	DD	BB	DD	BB	DD	DD	BB	DD	DD	DD	BB	BB	BB	DD	DD	DD	BB	BB	BB	BB	DD	DD	DD	DD	DD	BB	BB	DD	BB	DD	BB	BB	BB	BB	BB	BB	DD	BB	DD	DD	BB	DD	BB	BB	BB	BB
chr18_72859587_72859618	BB	DD	BB	DD	BB	DD	BB	DD	DD	BB	DD	DD	DD	BB	BB	BB	DD	DD	DD	BB	BB	BB	BB	DD	DD	DD	DD	DD	BB	BB	DD	BB	DD	BB	BB	bn	BB	BB	BB	DD	BB	DD	DD	BB	DD	BB	BB	BB	BB
chr18_72897607_72897626	BB	DD	BB	DD	BB	DD	BB	DD	DD	BB	DD	DD	DD	BB	BB	BB	DD	DD	DD	BB	BB	BB	BB	DD	DD	DD	DD	DD	BB	BB	DD	BB	DD	BB	BB	BB	BB	BB	BB	DD	BB	DD	DD	BB	DD	BB	BB	BB	BB
chr18_72900511_72900524	BB	DD	BB	NA	BB	DD	BB	DD	DD	BB	DD	DD	DD	BB	BB	NA	DD	DD	DD	BB	NA	BB	BB	DD	DD	DD	DD	DD	BB	BB	DD	BB	DD	BB	BB	BB	NA	BB	BB	NA	NA	DD	DD	BB	NA	BB	BB	BB	BB
chr18_72906252_72906263	FF	df	FF	df	FF	DD	FF	df	df	FF	df	df	df	FF	FF	FF	df	df	df	FF	FF	FF	FF	df	df	df	df	df	FF	FF	df	FF	df	FF	FF	FF	FF	FF	FF	df	FF	df	df	FF	df	FF	FF	FF	FF
chr18_72913437_72913484	BB	DD	BB	dn	BB	DD	BB	DD	DD	BB	DD	DD	DD	BB	BB	BB	dn	DD	DD	BB	BB	BB	BB	DD	DD	DD	DD	DD	BB	BB	DD	BB	DD	BB	BB	BB	BB	BB	BB	DD	BB	DD	DD	BB	DD	BB	BB	BB	BB
chr18_72977280_72977299	BB	DD	BB	DD	BB	DD	BB	DD	DD	BB	DD	DD	DD	BB	BB	BB	DD	DD	DD	BB	BB	BB	BB	DD	DD	DD	DD	DD	BB	BB	DD	BB	DD	BB	BB	BB	BB	BB	BB	DD	BB	DD	DD	BB	DD	BB	BB	BB	BB
chr18_73049158_73049193	NA	DD	BB	NA	NA	DD	NN	DD	NA	BB	DD	DD	NA	NN	BB	BB	DD	NA	DD	BB	BB	BB	BB	DD	DD	NA	DD	DD	BB	NA	DD	BB	NA	BB	BB	BB	BB	BB	NA	NA	NA	NA	DD	BB	DD	BB	BB	BB	BB
chr18_73096061_73096076	BB	DD	BB	DD	BB	DD	BB	DD	DD	BB	DD	DD	DD	BB	BB	BB	DD	DD	DD	BB	BB	BB	BB	DD	DD	DD	DD	DD	BB	BB	DD	BB	DD	BB	BB	BB	BB	BB	BB	DD	BB	DD	DD	BB	DD	BB	BB	BB	BB
chr18_73222517_73222552	BB	DD	BB	DD	BB	DD	BB	DD	DD	BB	DD	DD	DD	BB	DD	BB	DD	DD	DD	BB	BB	BB	BB	DD	DD	DD	NA	DD	BB	BB	DD	BB	DD	BB	BB	BB	BB	BB	BB	DD	BB	DD	DD	BB	DD	BB	BB	BB	BB
chr18_73283899_73283934	BB	DD	BB	DD	BB	DD	BB	DD	DD	BB	DD	DD	DD	BB	DD	BB	DD	DD	DD	DD	BB	BB	BB	DD	DD	DD	BB	DD	BB	BB	DD	BB	DD	BB	BB	BB	BB	BB	BB	DD	BB	DD	DD	BB	DD	BB	BB	BB	BB
chr18_73407338_73407372	BB	DD	BB	DD	BB	DD	BB	DD	DD	BB	DD	DD	DD	BB	DD	BB	DD	DD	DD	DD	BB	BB	BB	DD	DD	DD	BB	DD	BB	BB	DD	BB	DD	BB	BB	BB	BB	BB	BB	DD	BB	DD	DD	BB	DD	BB	BB	BB	BB
chr18_73411974_73412017	NN	FF	NN	FF	NN	FF	NN	NA	NA	NN	FF	NA	NN	NA	NA	NN	NN	FF	FF	NA	NN	NN	NN	FF	FF	fn	FF	FF	NN	FF	FF	FF	NA	FF	FF	fn	NA	FF	FF	FF	NA	NA	NA	FF	FF	FF	FF	FF	FF
chr18_73431216_73431248	BB	DD	BB	DD	BB	DD	BB	DD	DD	BB	DD	DD	DD	BB	DD	BB	DD	DD	DD	DD	BB	BB	BB	DD	DD	DD	BB	DD	BB	BB	DD	BB	DD	BB	BB	BB	BB	bn	BB	DD	BB	DD	DD	BB	DD	BB	BB	BB	BB
chr18_73444838_73444849	BB	DD	BB	DD	BB	DD	BB	DD	BB	BB	DD	DD	DD	BB	DD	BB	DD	DD	DD	BB	BB	BB	BB	DD	DD	DD	BB	DD	BB	BB	DD	BB	DD	BB	DD	BB	BB	BB	BB	DD	BB	DD	DD	BB	DD	BB	BB	BB	BB
chr18_73478793_73478824	BB	NA	BB	NA	BB	NA	BB	DD	BB	BB	NA	NA	NA	NN	DD	BB	dn	DD	NA	BB	BB	NA	BB	DD	NA	DD	BB	DD	BB	BB	NA	BB	NA	NA	NA	BB	BB	BB	BB	DD	NA	NA	DD	BB	NA	BB	BB	BB	BB
chr18_73523536_73523567	BB	DD	BB	DD	BB	DD	BB	DD	BB	BB	DD	DD	DD	BB	DD	BB	DD	DD	DD	BB	BB	BB	BB	DD	DD	DD	BB	DD	BB	BB	DD	BB	DD	BB	DD	BB	BB	BB	BB	DD	BB	DD	DD	BB	DD	BB	BB	BB	BB
chr18_73538202_73538217	BB	DD	BB	DD	BB	DD	BB	DD	BB	BB	DD	DD	DD	BB	DD	BB	DD	DD	DD	BB	BB	BB	BB	DD	DD	DD	BB	DD	BB	BB	DD	BB	DD	BB	DD	BB	BB	BB	BB	DD	BB	DD	DD	BB	DD	BB	BB	BB	BB
chr18_73551868_73551879	BB	DD	BB	DD	BB	DD	BB	DD	BB	BB	DD	DD	DD	BB	DD	BB	DD	DD	DD	BB	BB	BB	BB	DD	DD	DD	BB	DD	BB	BB	DD	BB	DD	BB	DD	BB	BB	BB	BB	DD	BB	DD	DD	BB	DD	BB	BB	BB	BB
chr18_73560168_73560187	BB	DD	BB	DD	BB	DD	BB	NN	BB	BB	NA	DD	DD	BB	DD	BB	DD	NA	NA	BB	BB	BB	BB	DD	DD	DD	BB	DD	BB	BB	DD	BB	DD	BB	DD	BB	BB	BB	BB	NA	BB	DD	DD	BB	DD	BB	BB	BB	BB
chr18_73568258_73568272	BB	DD	BB	DD	BB	DD	BB	DD	BB	BB	DD	DD	DD	BB	DD	BB	DD	DD	DD	BB	BB	BB	BB	DD	DD	DD	BB	DD	BB	BB	DD	BB	DD	BB	DD	BB	BB	BB	BB	DD	BB	DD	DD	BB	DD	BB	BB	BB	BB
chr18_73569030_73569049	BB	DD	BB	DD	BB	DD	BB	DD	BB	BB	DD	DD	DD	BB	DD	BB	DD	DD	DD	BB	BB	BB	BB	DD	DD	DD	BB	DD	BB	BB	DD	BB	DD	BB	DD	BB	BB	BB	BB	DD	BB	DD	DD	BB	DD	BB	BB	BB	BB
chr18_73570879_73570894	BB	DD	BB	DD	BB	DD	BB	DD	BB	BB	DD	DD	DD	BB	DD	BB	DD	DD	DD	BB	BB	BB	BB	DD	DD	DD	BB	DD	BB	BB	DD	BB	DD	BB	DD	BB	BB	BB	BB	DD	BB	DD	DD	BB	DD	BB	BB	BB	BB
chr18_73572728_73572742	BB	DD	BB	DD	BB	DD	BB	DD	BB	BB	DD	DD	DD	BB	DD	BB	DD	DD	DD	BB	BB	BB	BB	DD	DD	DD	BB	DD	BB	BB	DD	BB	DD	BB	DD	BB	BB	BB	BB	DD	BB	DD	DD	BB	DD	BB	BB	BB	BB
chr18_73573004_73573021	BB	DD	BB	DD	BB	DD	BB	DD	BB	BB	DD	DD	DD	BB	DD	BB	DD	DD	DD	BB	BB	BB	BB	DD	DD	DD	BB	DD	BB	BB	DD	BB	DD	BB	DD	BB	BB	BB	BB	DD	BB	DD	DD	BB	DD	BB	BB	BB	BB
chr18_73581099_73581110	BB	DD	BB	DD	BB	DD	BB	DD	BB	BB	DD	DD	DD	BB	DD	BB	DD	DD	DD	BB	BB	BB	BB	DD	DD	DD	BB	DD	BB	BB	DD	BB	DD	BB	DD	BB	BB	BB	BB	DD	BB	DD	DD	BB	DD	BB	BB	BB	BB
chr18_73588897_73588908	BB	DD	BB	DD	BB	DD	BB	DD	BB	BB	DD	DD	DD	BB	DD	BB	DD	DD	DD	BB	BB	BB	BB	DD	DD	DD	BB	DD	BB	BB	DD	BB	DD	BB	DD	BB	BB	BB	BB	DD	BB	DD	DD	BB	DD	BB	BB	BB	BB
chr18_73590798_73590809	BB	DD	BB	DD	BB	DD	BB	DD	BB	BB	DD	DD	DD	BB	DD	BB	DD	DD	DD	BB	BB	BB	BB	DD	DD	DD	BB	DD	BB	BB	DD	BB	DD	BB	DD	BB	BB	BB	BB	DD	BB	DD	DD	BB	DD	BB	BB	BB	BB
chr18_73600060_73600077	BB	DD	BB	DD	BB	DD	BB	DD	BB	BB	DD	DD	DD	BB	DD	BB	DD	DD	DD	bn	BB	BB	BB	DD	DD	DD	BB	DD	BB	BB	DD	BB	DD	BB	DD	BB	BB	BB	BB	DD	BB	DD	DD	BB	DD	BB	BB	BB	BB
chr18_73643035_73643052	BB	DD	BB	DD	BB	DD	BB	DD	BB	BB	DD	DD	DD	BB	DD	BB	DD	DD	DD	BB	BB	BB	BB	DD	DD	DD	BB	DD	BB	BB	DD	BB	DD	BB	DD	BB	BB	BB	BB	DD	BB	DD	DD	BB	DD	BB	BB	BB	BB
chr18_73659310_73659339	BB	DD	BB	DD	BB	DD	BB	DD	BB	BB	DD	DD	DD	BB	DD	BB	DD	DD	DD	BB	BB	BB	BB	DD	DD	DD	BB	DD	BB	BB	DD	BB	DD	BB	DD	BB	BB	BB	BB	DD	BB	DD	DD	BB	DD	BB	BB	BB	BB
chr18_73667894_73667909	BB	dd	BB	dd	BB	dd	BB	dd	BB	BB	dd	dd	dd	BB	dd	BB	dd	dd	dd	BB	BB	BB	BB	dd	dd	dd	BB	dd	BB	BB	dd	BB	dd	BB	dd	BB	BB	BB	BB	dd	BB	dd	dd	BB	dd	BB	BB	BB	BB
chr18_73679146_73679169	BB	DD	BB	DD	BB	DD	BB	DD	BB	BB	DD	DD	DD	BB	DD	BB	DD	DD	DD	BB	BB	BB	BB	DD	DD	DD	BB	DD	BB	BB	DD	BB	DD	BB	DD	BB	BB	BB	BB	DD	BB	DD	DD	BB	DD	BB	BB	BB	BB
chr18_73706868_73706879	FF	df	FF	df	FF	df	FF	df	FF	FF	df	df	df	FF	df	FF	df	df	df	FF	FF	FF	FF	df	df	df	FF	df	FF	FF	df	FF	df	FF	df	FF	FF	FF	FF	df	FF	df	df	FF	df	FF	FF	FF	FF
chr18_73711914_73711945	BB	DD	BB	DD	BB	DD	BB	DD	BB	BB	DD	DD	DD	BB	DD	BB	DD	DD	DD	BB	BB	BB	BB	DD	DD	DD	BB	DD	BB	BB	DD	BB	DD	BB	DD	BB	BB	BB	BB	DD	BB	DD	DD	BB	DD	BB	BB	BB	BB
chr18_73714055_73714102	BB	DD	BB	DD	BB	DD	BB	DD	BB	BB	DD	DD	DD	BB	DD	BB	DD	DD	DD	BB	BB	BB	BB	DD	DD	DD	BB	DD	BB	BB	DD	BB	DD	BB	DD	BB	BB	BB	BB	DD	BB	DD	DD	BB	DD	BB	BB	BB	BB
chr18_73720296_73720307	BB	DD	BB	DD	BB	DD	BB	DD	BB	BB	DD	DD	DD	BB	DD	BB	DD	DD	DD	BB	BB	BB	BB	DD	DD	DD	BB	DD	BB	BB	DD	BB	DD	BB	DD	BB	BB	BB	BB	DD	BB	DD	DD	BB	DD	BB	BB	BB	BB
chr18_73720437_73720454	BB	DD	BB	DD	BB	DD	BB	DD	BB	BB	DD	DD	DD	BB	DD	BB	DD	DD	DD	BB	BB	BB	BB	DD	DD	DD	BB	DD	BB	BB	DD	BB	DD	BB	DD	BB	BB	BB	BB	DD	BB	DD	DD	BB	DD	BB	BB	BB	BB
chr18_73732683_73732702	BB	DD	BB	DD	BB	DD	BB	DD	BB	BB	DD	DD	DD	BB	DD	BB	DD	DD	DD	BB	BB	BB	BB	DD	DD	DD	BB	DD	BB	BB	DD	BB	DD	BB	DD	BB	BB	BB	BB	DD	BB	DD	DD	BB	DD	BB	BB	BB	BB
chr18_73743948_73743968	BB	DD	BB	DD	BB	DD	BB	DD	BB	BB	DD	DD	DD	BB	DD	BB	DD	DD	DD	BB	BB	BB	BB	DD	DD	DD	BB	DD	BB	BB	DD	BB	DD	BB	DD	BB	BB	BB	BB	DD	BB	DD	DD	BB	DD	BB	BB	BB	BB
chr18_73762491_73762506	BB	DD	BB	DD	BB	DD	BB	DD	BB	BB	DD	DD	DD	BB	DD	BB	DD	DD	DD	BB	BB	BB	BB	DD	DD	DD	BB	DD	BB	BB	DD	BB	DD	BB	DD	BB	BB	BB	BB	DD	BB	DD	DD	BB	DD	BB	BB	BB	BB
chr18_73765201_73765212	BB	dd	BB	DD	BB	DD	BB	dd	BB	BB	DD	dd	dd	BB	DD	BB	DD	dd	DD	BB	BB	BB	BB	dd	dd	DD	BB	dd	BB	BB	DD	BB	DD	BB	dd	BB	BB	BB	BB	dd	BB	dd	DD	BB	dd	BB	BB	BB	BB
chr18_73767602_73767629	BB	DD	BB	DD	BB	DD	BB	DD	BB	BB	DD	DD	DD	BB	DD	BB	DD	DD	DD	BB	BB	BB	BB	DD	DD	DD	BB	DD	BB	BB	DD	BB	DD	BB	DD	BB	BB	BB	BB	DD	BB	DD	DD	BB	DD	BB	BB	BB	BB
chr18_73769688_73769699	BB	DD	BB	DD	BB	DD	BB	DD	BB	BB	DD	DD	DD	BB	DD	BB	DD	DD	DD	BB	BB	BB	BB	DD	DD	DD	BB	DD	BB	BB	DD	BB	DD	BB	DD	BB	BB	BB	BB	DD	BB	DD	DD	BB	DD	BB	BB	BB	BB
chr18_73786679_73786702	BB	DD	BB	DD	BB	DD	BB	DD	BB	BB	DD	DD	DD	BB	DD	BB	DD	DD	DD	BB	BB	BB	BB	DD	DD	DD	BB	DD	BB	BB	DD	BB	DD	BB	DD	BB	BB	BB	BB	DD	BB	DD	DD	BB	DD	BB	BB	BB	BB
chr18_73790911_73790930	BB	DD	BB	DD	BB	DD	BB	DD	BB	BB	DD	DD	DD	BB	DD	BB	DD	DD	DD	BB	BB	BB	BB	DD	DD	DD	BB	DD	BB	BB	DD	BB	DD	BB	DD	BB	BB	BB	BB	DD	BB	DD	DD	BB	DD	BB	BB	BB	BB
chr18_73806816_73806835	BB	DD	BB	DD	BB	DD	BB	DD	BB	BB	DD	DD	DD	BB	DD	BB	DD	DD	DD	BB	BB	BB	BB	DD	DD	DD	BB	DD	BB	BB	DD	BB	DD	BB	DD	BB	BB	BB	BB	DD	BB	DD	DD	BB	DD	BB	BB	BB	BB
chr18_73836220_73836235	BB	DD	BB	DD	BB	DD	BB	DD	BB	BB	DD	DD	DD	BB	DD	BB	DD	DD	DD	BB	BB	BB	BB	DD	DD	DD	BB	DD	BB	BB	DD	BB	DD	bn	DD	bn	BB	BB	BB	DD	BB	DD	DD	BB	DD	BB	BB	BB	BB
chr18_73838802_73838813	FF	df	FF	df	FF	df	FF	df	FF	FF	df	df	df	FF	df	FF	df	df	df	FF	FF	FF	FF	df	df	df	FF	df	FF	FF	df	FF	df	FF	df	FF	FF	FF	FF	df	FF	df	df	FF	df	FF	FF	FF	FF
chr18_73846513_73846526	BB	DD	BB	DD	BB	DD	BB	DD	BB	BB	DD	DD	DD	BB	DD	BB	DD	DD	DD	BB	BB	BB	BB	DD	DD	DD	BB	DD	BB	BB	DD	BB	DD	BB	DD	BB	BB	BB	BB	DD	BB	DD	DD	BB	DD	BB	BB	BB	BB
chr18_73858745_73858764	BB	DD	BB	DD	BB	DD	BB	DD	BB	BB	DD	DD	DD	BB	DD	BB	DD	DD	DD	BB	BB	BB	BB	DD	DD	DD	BB	DD	BB	BB	DD	BB	DD	BB	DD	BB	BB	BB	BB	DD	BB	DD	DD	BB	DD	BB	BB	BB	BB
chr18_73879241_73879252	BB	DD	BB	DD	BB	DD	BB	DD	BB	BB	DD	DD	DD	BB	DD	BB	DD	DD	DD	BB	BB	BB	BB	DD	DD	DD	BB	DD	BB	BB	DD	BB	DD	BB	DD	BB	BB	BB	BB	DD	BB	DD	DD	BB	DD	BB	BB	BB	BB
chr18_73890996_73891023	BB	DD	BB	DD	BB	DD	BB	DD	BB	BB	DD	DD	DD	BB	DD	BB	DD	DD	DD	BB	BB	BB	BB	DD	DD	dn	BB	DD	BB	BB	DD	BB	DD	BB	DD	BB	BB	BB	BB	DD	BB	DD	DD	BB	DD	BB	BB	BB	BB
chr18_73925018_73925053	BB	NA	BB	DD	NA	DD	BB	DD	BB	BB	DD	DD	NA	NA	DD	BB	dn	NA	NA	BB	BB	BB	BB	DD	DD	NA	BB	NA	NA	BB	DD	NA	NA	BB	NA	BB	BB	BB	BB	NA	BB	DD	DD	BB	DD	BB	NA	BB	BB
chr18_73934890_73934910	BB	DD	BB	DD	BB	DD	BB	DD	BB	BB	DD	DD	DD	BB	DD	BB	DD	dn	DD	BB	BB	BB	BB	DD	DD	DD	BB	DD	BB	BB	dn	BB	DD	BB	DD	BB	BB	BB	BB	DD	BB	dn	DD	BB	dn	BB	BB	BB	BB
chr18_73955362_73955385	BB	DD	BB	DD	BB	DD	BB	DD	BB	BB	DD	DD	DD	BB	DD	BB	DD	DD	DD	BB	BB	BB	BB	DD	DD	DD	BB	DD	BB	BB	DD	BB	DD	BB	DD	BB	BB	BB	BB	DD	BB	DD	DD	BB	DD	BB	BB	BB	BB
chr18_74046696_74046713	BB	DD	BB	DD	BB	DD	BB	DD	BB	BB	DD	DD	DD	BB	DD	BB	DD	DD	DD	BB	BB	BB	BB	DD	DD	DD	BB	DD	BB	BB	DD	BB	DD	BB	DD	BB	BB	BB	BB	DD	BB	DD	DD	BB	DD	BB	BB	BB	BB
chr18_74073769_74073784	BB	DD	BB	DD	BB	DD	BB	DD	BB	BB	DD	DD	DD	BB	DD	BB	DD	DD	DD	BB	BB	BB	BB	DD	DD	DD	BB	DD	BB	BB	DD	BB	DD	BB	DD	BB	BB	BB	BB	DD	BB	DD	DD	BB	DD	BB	BB	BB	BB
chr18_74090585_74090600	FF	df	FF	df	FF	df	FF	df	FF	FF	df	DD	df	FF	df	FF	df	df	df	FF	FF	FF	FF	df	df	DD	FF	DD	FF	FF	DD	FF	df	FF	df	FF	FF	FF	FF	df	FF	df	df	FF	df	FF	FF	FF	FF
chr18_74091348_74091367	BB	DD	BB	DD	BB	DD	BB	DD	BB	BB	DD	DD	DD	BB	DD	BB	DD	DD	DD	BB	BB	BB	BB	DD	DD	DD	BB	DD	BB	BB	DD	BB	DD	BB	DD	BB	BB	BB	BB	DD	BB	DD	DD	BB	DD	BB	BB	BB	BB
chr18_74102034_74102065	BB	DD	BB	DD	BB	DD	BB	DD	BB	BB	DD	DD	DD	BB	DD	BB	DD	DD	DD	BB	BB	bn	BB	DD	DD	DD	BB	DD	BB	BB	DD	BB	DD	BB	DD	BB	BB	BB	BB	DD	BB	DD	DD	BB	DD	BB	BB	BB	BB
chr18_74110728_74110742	BB	DD	BB	DD	BB	DD	BB	DD	BB	BB	DD	DD	DD	BB	DD	BB	DD	DD	DD	BB	BB	BB	BB	DD	DD	DD	BB	DD	BB	BB	DD	BB	DD	BB	DD	BB	BB	BB	BB	DD	BB	DD	DD	BB	DD	BB	BB	BB	BB
chr18_74115886_74115909	BB	DD	BB	DD	BB	DD	BB	DD	BB	BB	DD	DD	DD	BB	DD	BB	DD	DD	DD	BB	BB	BB	BB	DD	DD	DD	BB	DD	BB	BB	DD	BB	DD	BB	DD	BB	BB	BB	BB	DD	BB	DD	DD	BB	DD	BB	BB	BB	BB
chr18_74118303_74118323	BB	DD	BB	DD	BB	DD	BB	DD	BB	BB	DD	DD	DD	BB	DD	BB	DD	DD	DD	BB	BB	BB	BB	DD	DD	DD	BB	DD	BB	BB	DD	BB	DD	BB	DD	BB	BB	BB	BB	DD	BB	DD	DD	BB	DD	BB	BB	BB	BB
chr18_74126896_74126911	BB	DD	BB	DD	BB	DD	BB	DD	BB	BB	DD	DD	DD	BB	DD	BB	DD	DD	DD	BB	BB	BB	BB	DD	DD	DD	BB	DD	BB	BB	DD	BB	DD	BB	DD	BB	BB	BB	BB	DD	BB	DD	DD	BB	DD	BB	BB	BB	BB
chr18_74138352_74138365	BB	DD	BB	DD	BB	DD	BB	DD	BB	BB	DD	DD	DD	BB	DD	BB	DD	DD	DD	BB	BB	BB	BB	DD	DD	DD	BB	DD	BB	BB	DD	BB	DD	BB	DD	BB	BB	BB	BB	DD	BB	DD	DD	BB	DD	BB	BB	BB	BB
chr18_74158205_74158216	BB	DD	BB	DD	BB	DD	BB	DD	BB	BB	DD	DD	DD	BB	DD	BB	DD	DD	DD	BB	BB	BB	BB	DD	DD	DD	BB	DD	BB	BB	DD	BB	DD	BB	DD	BB	BB	BB	BB	DD	BB	DD	DD	BB	DD	BB	BB	BB	BB
chr18_74162690_74162713	BB	dd	BB	dd	BB	dd	BB	dd	BB	BB	dd	dd	dd	BB	dd	BB	dd	dd	DD	BB	BB	BB	BB	dd	dd	dd	BB	dd	BB	BB	dd	BB	dd	BB	dd	BB	bn	BB	BB	dd	BB	dd	dd	BB	dd	BB	BB	BB	BB
chr18_74200988_74201007	BB	DD	BB	DD	BB	DD	BB	DD	BB	BB	DD	DD	DD	BB	DD	BB	DD	DD	DD	BB	BB	BB	BB	DD	DD	DD	BB	DD	BB	BB	DD	BB	DD	BB	DD	BB	BB	BB	BB	DD	BB	DD	DD	BB	DD	BB	BB	BB	BB
chr18_74286886_74286901	BB	DD	BB	DD	BB	DD	BB	DD	BB	BB	DD	DD	DD	BB	DD	BB	DD	DD	DD	BB	BB	BB	BB	DD	DD	DD	BB	DD	BB	BB	DD	BB	DD	BB	DD	BB	BB	BB	BB	DD	BB	DD	DD	BB	DD	BB	BB	BB	BB
chr18_74320230_74320269	BB	DD	BB	DD	BB	DD	BB	DD	BB	BB	DD	DD	DD	BB	DD	BB	DD	DD	DD	BB	BB	BB	BB	DD	DD	DD	BB	DD	BB	BB	DD	BB	DD	BB	DD	BB	BB	BB	BB	DD	BB	DD	DD	BB	DD	BB	BB	BB	BB
chr18_74328192_74328209	BB	DD	BB	DD	BB	DD	BB	DD	BB	BB	DD	DD	DD	BB	DD	BB	DD	DD	DD	BB	BB	BB	BB	DD	DD	DD	BB	DD	BB	BB	DD	BB	DD	BB	DD	BB	BB	BB	BB	DD	BB	DD	DD	BB	DD	BB	BB	BB	BB
chr18_74335064_74335075	BB	DD	BB	DD	BB	DD	BB	DD	BB	BB	DD	DD	DD	BB	DD	BB	DD	DD	DD	BB	BB	BB	BB	DD	DD	DD	BB	DD	BB	BB	DD	BB	DD	BB	DD	BB	BB	BB	BB	DD	BB	DD	DD	BB	DD	BB	BB	BB	BB
chr18_74350379_74350393	BB	DD	BB	DD	BB	DD	BB	DD	BB	BB	DD	DD	DD	BB	DD	BB	DD	DD	DD	BB	BB	BB	BB	DD	DD	DD	BB	DD	BB	BB	DD	BB	DD	BB	DD	BB	BB	BB	BB	DD	BB	DD	DD	BB	DD	BB	BB	BB	BB
chr18_74368238_74368277	BB	DD	BB	DD	BB	DD	BB	DD	BB	BB	DD	DD	DD	BB	DD	BB	DD	DD	DD	BB	BB	BB	BB	DD	DD	DD	BB	DD	BB	BB	DD	BB	DD	BB	DD	BB	BB	BB	BB	DD	BB	DD	DD	BB	DD	BB	BB	BB	BB
chr18_74391106_74391117	FF	df	FF	df	FF	df	FF	df	FF	FF	df	df	df	FF	df	FF	df	DD	df	FF	FF	FF	FF	df	df	df	FF	df	FF	FF	df	FF	df	FF	df	FF	FF	FF	FF	df	FF	df	df	FF	df	FF	FF	FF	FF
chr18_74411601_74411618	BB	DD	BB	dn	BB	DD	BB	DD	BB	BB	DD	DD	DD	BB	DD	BB	DD	DD	DD	BB	BB	BB	BB	DD	DD	DD	BB	DD	BB	BB	DD	BB	DD	BB	DD	BB	BB	BB	BB	dn	BB	DD	DD	BB	DD	BB	BB	BB	BB
chr18_74421744_74421763	BB	DD	BB	DD	BB	DD	BB	DD	BB	BB	DD	DD	DD	BB	DD	BB	DD	DD	DD	BB	BB	BB	BB	DD	DD	DD	BB	DD	BB	BB	DD	BB	DD	BB	DD	BB	BB	BB	BB	DD	BB	DD	DD	BB	DD	BB	BB	BB	BB
chr18_74438962_74438973	BB	DD	BB	DD	BB	DD	BB	DD	BB	BB	dn	DD	DD	BB	DD	BB	DD	DD	DD	BB	BB	BB	BB	DD	DD	DD	BB	DD	BB	BB	DD	BB	DD	BB	DD	BB	BB	BB	BB	DD	BB	DD	DD	BB	DD	BB	BB	BB	BB
chr18_74438976_74438990	BB	DD	BB	dd	BB	dd	BB	DD	BB	BB	dd	dd	dd	BB	DD	BB	DD	dd	DD	BB	BB	BB	BB	DD	dd	dd	BB	dd	BB	BB	dd	BB	dd	BB	DD	BB	BB	BB	BB	dd	BB	dd	DD	BB	dd	BB	BB	BB	BB
chr18_74444034_74444049	BB	DD	BB	DD	BB	DD	BB	DD	BB	BB	DD	DD	DD	BB	DD	BB	DD	DD	DD	BB	BB	BB	BB	DD	DD	DD	BB	DD	BB	BB	DD	BB	DD	BB	DD	BB	BB	BB	BB	DD	BB	DD	DD	BB	DD	BB	BB	BB	BB
[truncated: 319 more rows]
[truncated: 103 more columns]
