# Supplementary material for: A novel quantitative trait locus implicates Msh3 in the propensity for genome-wide short tandem repeat expansions in mice
Source: Genome Res. 2023 May;33(5):689–702. doi: 10.1101/gr.277576.122 (PMC10317118; doi:10.1101/gr.277576.122)
Supplement: Supplemental Material [file supp_gr.277576.122_Supplemental_code.zip › BXD-STR-Mutator-Manuscript-main/Ashbrook_Manuscript/data/all_imputed/chr19.geno]

locus	BXD001	BXD002	BXD005	BXD006	BXD008	BXD009	BXD011	BXD012	BXD013	BXD014	BXD015	BXD016	BXD018	BXD019	BXD020	BXD021	BXD022	BXD024	BXD024_cep	BXD027	BXD028	BXD029	BXD029_trl4	BXD031	BXD032	BXD033	BXD034	BXD036	BXD038	BXD039	BXD040	BXD042	BXD043	BXD044	BXD045	BXD048	BXD048a	BXD049	BXD050	BXD051	BXD053	BXD055	BXD056	BXD060	BXD061	BXD062	BXD063	BXD064	BXD065
chr19_10002282_10002317	FF	FF	FF	FF	FF	FF	FF	FF	FF	FF	FF	FF	FF	NA	FF	NA	FF	FF	FF	FF	FF	FF	FF	FF	FF	NA	FF	FF	FF	FF	FF	FF	NN	NN	FF	NN	NA	NN	NN	FF	NA	FF	NN	FF	FF	FF	FF	FF	FF
chr19_10047255_10047284	DD	BB	BB	DD	DD	BB	BB	BB	DD	BB	BB	BB	BB	BB	DD	BB	BB	DD	DD	DD	BB	BB	BB	DD	BB	BB	DD	DD	DD	DD	BB	BB	DD	DD	BB	DD	DD	DD	DD	BB	BB	DD	DD	DD	DD	DD	DD	BB	DD
chr19_10093814_10093849	DD	BB	BB	DD	DD	BB	BB	BB	DD	BB	BB	BB	BB	BB	DD	BB	BB	DD	DD	DD	BB	BB	BB	DD	BB	BB	DD	DD	DD	DD	BB	BB	DD	DD	BB	DD	DD	DD	DD	BB	BB	DD	DD	DD	DD	DD	DD	BB	DD
chr19_10103219_10103242	DD	BB	BB	DD	DD	BB	BB	BB	DD	BB	BB	BB	BB	BB	DD	BB	BB	DD	DD	DD	BB	BB	BB	DD	BB	BB	DD	DD	DD	DD	BB	BB	DD	DD	BB	DD	DD	DD	DD	BB	BB	DD	DD	DD	DD	DD	DD	BB	DD
chr19_10108479_10108522	DD	BB	BB	DD	DD	BB	BB	BB	DD	BB	BB	BB	BB	BB	DD	BB	BB	DD	DD	DD	BB	BB	BB	DD	BB	BB	DD	DD	DD	DD	BB	BB	DD	DD	BB	DD	DD	DD	DD	BB	BB	DD	DD	DD	DD	DD	DD	BB	DD
chr19_10109780_10109815	DD	BB	BB	DD	DD	BB	BB	BB	DD	BB	BB	BB	BB	BB	DD	BB	BB	DD	DD	DD	BB	BB	BB	DD	BB	BB	DD	DD	DD	DD	BB	BB	DD	DD	BB	DD	DD	DD	DD	BB	BB	DD	DD	DD	DD	DD	DD	BB	DD
chr19_10128094_10128119	DD	BB	BB	DD	DD	BB	BB	BB	DD	BB	BB	BB	BB	BB	DD	BB	BB	DD	DD	DD	BB	BB	BB	DD	BB	BB	DD	DD	DD	DD	BB	BB	DD	DD	BB	DD	DD	DD	DD	BB	bn	DD	DD	DD	DD	DD	DD	BB	DD
chr19_10149689_10149710	df	FF	FF	df	df	FF	FF	FF	df	FF	FF	FF	FF	FF	df	FF	FF	df	df	df	FF	FF	FF	df	FF	FF	df	df	df	df	FF	FF	df	df	FF	df	df	df	df	FF	FF	df	df	df	df	df	df	FF	df
chr19_10149720_10149733	DD	BB	BB	dd	dd	BB	BB	BB	DD	BB	BB	BB	BB	BB	DD	BB	BB	DD	DD	dd	BB	BB	BB	DD	BB	BB	DD	DD	DD	DD	BB	BB	dd	DD	BB	DD	DD	dd	dd	BB	BB	DD	dd	DD	dn	DD	DD	BB	DD
chr19_10154914_10154937	DD	BB	BB	DD	DD	BB	BB	BB	DD	BB	BB	BB	BB	BB	DD	BB	BB	DD	DD	DD	BB	BB	BB	DD	BB	BB	DD	DD	DD	DD	BB	BB	DD	DD	BB	DD	DD	DD	DD	BB	BB	DD	DD	DD	DD	DD	DD	BB	DD
chr19_10159629_10159649	DD	BB	BB	DD	DD	BB	BB	BB	DD	BB	BB	BB	BB	BB	DD	BB	BB	DD	DD	DD	BB	BB	BB	DD	BB	BB	DD	DD	DD	DD	BB	BB	DD	DD	BB	DD	DD	DD	DD	BB	BB	DD	DD	DD	DD	DD	DD	BB	DD
chr19_10161618_10161652	dn	BB	BB	DD	DD	BB	BB	BB	DD	BB	BB	BB	BB	BB	DD	BB	BB	DD	DD	DD	BB	BB	BB	DD	BB	BB	DD	DD	DD	DD	BB	BB	DD	DD	BB	dn	DD	DD	DD	BB	BB	DD	DD	DD	DD	DD	DD	BB	DD
chr19_10163869_10163886	DD	BB	BB	DD	DD	BB	BB	BB	DD	BB	BB	BB	BB	BB	DD	BB	BB	DD	DD	DD	BB	BB	BB	DD	BB	BB	DD	DD	DD	DD	BB	BB	DD	DD	BB	DD	DD	DD	DD	BB	BB	DD	DD	DD	DD	DD	DD	BB	DD
chr19_10310177_10310194	DD	BB	BB	DD	DD	BB	BB	BB	DD	BB	BB	BB	BB	BB	DD	BB	BB	DD	DD	DD	BB	BB	BB	DD	BB	BB	DD	DD	DD	DD	BB	BB	DD	DD	BB	DD	DD	DD	DD	BB	BB	DD	BB	DD	DD	DD	DD	BB	DD
chr19_10315691_10315730	DD	BB	BB	DD	DD	BB	BB	BB	DD	BB	BB	BB	BB	BB	DD	BB	BB	DD	DD	DD	BB	BB	BB	DD	BB	BB	DD	DD	DD	DD	BB	BB	DD	DD	BB	DD	DD	DD	DD	BB	BB	DD	BB	DD	DD	DD	DD	BB	DD
chr19_10347328_10347371	dd	BB	BB	dd	dd	BB	BB	bn	dd	BB	BB	BB	BB	BB	dd	BB	BB	dd	dd	dd	BB	BB	BB	dd	BB	BB	dd	dd	dd	DD	BB	BB	dd	dd	BB	dd	dd	dd	DD	BB	BB	dd	BB	dd	dd	dd	dd	BB	dd
chr19_10361653_10361668	DD	BB	BB	DD	DD	BB	BB	BB	DD	BB	BB	BB	BB	BB	DD	BB	BB	DD	DD	DD	BB	BB	BB	DD	BB	BB	DD	DD	DD	DD	BB	BB	DD	DD	BB	DD	DD	DD	DD	BB	BB	DD	BB	DD	DD	DD	DD	BB	DD
chr19_10372762_10372793	DD	BB	BB	DD	DD	BB	BB	BB	DD	BB	BB	BB	BB	BB	DD	BB	BB	DD	DD	DD	BB	BB	BB	DD	BB	BB	DD	DD	DD	DD	BB	BB	DD	DD	BB	DD	DD	DD	DD	BB	BB	DD	BB	DD	DD	DD	DD	BB	DD
chr19_10441171_10441182	DD	BB	BB	DD	DD	BB	BB	BB	DD	BB	BB	BB	BB	BB	DD	BB	BB	DD	DD	DD	BB	BB	BB	DD	BB	BB	DD	DD	DD	DD	BB	BB	DD	DD	BB	DD	DD	DD	DD	BB	BB	DD	BB	DD	DD	DD	DD	BB	DD
chr19_10490195_10490214	DD	BB	BB	DD	DD	BB	BB	BB	DD	BB	BB	BB	BB	BB	DD	BB	BB	DD	DD	DD	BB	BB	BB	DD	BB	BB	dn	DD	DD	DD	BB	BB	DD	DD	BB	DD	DD	DD	DD	BB	BB	DD	BB	DD	DD	DD	DD	BB	DD
chr19_10499148_10499191	DD	BB	BB	DD	DD	BB	BB	BB	DD	BB	BB	BB	BB	BB	DD	BB	BB	DD	DD	DD	BB	BB	BB	DD	BB	BB	DD	DD	DD	DD	BB	BB	DD	DD	BB	DD	DD	DD	DD	BB	BB	DD	BB	DD	DD	DD	DD	BB	DD
chr19_10506749_10506760	DD	BB	BB	DD	DD	BB	BB	BB	DD	BB	BB	BB	BB	BB	DD	BB	BB	DD	DD	DD	BB	BB	BB	DD	BB	BB	DD	DD	DD	DD	BB	BB	DD	DD	BB	DD	DD	DD	DD	BB	BB	DD	BB	DD	DD	DD	DD	BB	DD
chr19_10507705_10507716	df	FF	FF	df	df	FF	FF	FF	df	FF	FF	FF	FF	FF	df	FF	FF	df	df	df	FF	FF	FF	df	FF	FF	df	df	df	df	FF	FF	df	df	FF	df	df	df	df	FF	FF	df	FF	df	df	df	df	FF	df
chr19_10639636_10639660	BB	BB	BB	DD	DD	BB	BB	BB	DD	BB	BB	BB	BB	BB	DD	BB	BB	DD	bd	DD	BB	BB	BB	DD	BB	BB	DD	DD	bd	DD	BB	BB	DD	DD	BB	DD	DD	DD	DD	BB	BB	DD	BB	DD	DD	DD	DD	BB	DD
chr19_10661927_10661950	BB	BB	BB	DD	DD	BB	BB	BB	DD	BB	BB	BB	BB	BB	DD	BB	BB	DD	DD	DD	BB	BB	BB	DD	BB	bn	DD	DD	DD	DD	BB	BB	DD	DD	BB	DD	DD	DD	DD	BB	BB	DD	BB	DD	DD	DD	DD	BB	DD
chr19_10666642_10666674	NA	BB	NA	DD	NA	BB	BB	BB	DD	NN	BB	BB	BB	bn	DD	NA	NA	DD	NA	DD	BB	BB	BB	DD	BB	BB	DD	DD	DD	NA	NA	BB	DD	DD	BB	NA	NA	DD	DD	BB	BB	DD	BB	DD	DD	DD	DD	BB	DD
chr19_10687643_10687666	BB	BB	BB	DD	DD	BB	BB	BB	DD	BB	BB	BB	BB	BB	DD	BB	BB	DD	DD	DD	BB	BB	BB	DD	BB	BB	DD	DD	DD	DD	BB	BB	DD	DD	BB	DD	DD	DD	DD	DD	BB	BB	BB	DD	DD	DD	DD	BB	DD
chr19_10717282_10717296	BB	BB	BB	DD	DD	BB	BB	BB	DD	BB	BB	BB	BB	BB	DD	BB	BB	DD	DD	DD	BB	BB	BB	DD	BB	BB	DD	DD	DD	DD	BB	BB	DD	DD	BB	DD	DD	DD	DD	DD	BB	BB	BB	DD	DD	DD	DD	BB	DD
chr19_10722568_10722603	BB	BB	BB	DD	DD	BB	BB	BB	DD	BB	BB	bn	BB	BB	DD	BB	BB	DD	DD	DD	BB	BB	BB	DD	BB	BB	DD	DD	DD	DD	BB	BB	DD	DD	BB	DD	DD	DD	DD	DD	BB	BB	BB	DD	DD	DD	DD	BB	DD
chr19_10739858_10739901	BB	BB	BB	DD	DD	BB	BB	BB	DD	BB	NA	BB	BB	NN	DD	BB	BB	DD	DD	DD	BB	BB	NA	DD	BB	BB	DD	DD	DD	NA	BB	BB	DD	DD	NA	DD	DD	DD	DD	DD	NA	BB	BB	DD	DD	DD	DD	BB	DD
chr19_10772171_10772230	BB	BB	BB	DD	DD	BB	bn	BB	DD	BB	BB	BB	BB	BB	DD	BB	BB	DD	DD	DD	BB	BB	BB	DD	BB	BB	DD	DD	DD	DD	BB	BB	DD	DD	BB	DD	DD	dn	DD	DD	BB	BB	BB	DD	DD	DD	DD	BB	DD
chr19_10777576_10777611	BB	BB	BB	DD	DD	BB	BB	BB	DD	BB	BB	BB	BB	BB	DD	BB	BB	DD	DD	DD	BB	BB	BB	DD	BB	BB	DD	DD	DD	DD	BB	BB	DD	DD	BB	DD	DD	DD	DD	DD	BB	BB	BB	DD	DD	DD	DD	BB	DD
chr19_10861168_10861199	BB	BB	BB	DD	DD	BB	BB	BB	DD	BB	BB	BB	BB	BB	DD	BB	BB	DD	DD	DD	BB	BB	BB	DD	BB	BB	DD	DD	DD	DD	BB	BB	DD	DD	BB	DD	DD	DD	DD	DD	BB	BB	BB	DD	DD	DD	DD	BB	DD
chr19_10877634_10877647	BB	BB	BB	DD	DD	BB	BB	BB	DD	BB	BB	BB	BB	BB	DD	BB	BB	DD	DD	DD	BB	BB	BB	DD	BB	BB	DD	DD	DD	DD	BB	BB	DD	DD	BB	DD	DD	DD	DD	DD	BB	BB	BB	DD	DD	DD	DD	BB	DD
chr19_10888019_10888030	BB	BB	BB	DD	DD	BB	BB	BB	DD	BB	BB	BB	BB	BB	DD	BB	BB	DD	DD	DD	BB	BB	BB	DD	BB	BB	DD	DD	DD	DD	BB	BB	DD	DD	BB	DD	DD	DD	DD	DD	BB	BB	BB	DD	DD	DD	DD	BB	DD
chr19_10950514_10950553	FF	NA	FF	FF	NA	FF	FF	FF	FF	FF	FF	FF	FF	FF	NA	FF	FF	FF	FF	FF	NA	FF	FF	FF	FF	FF	FF	FF	FF	FF	FF	NA	FF	FF	FF	FF	FF	FF	NA	FF	FF	NA	FF	FF	FF	FF	FF	FF	FF
chr19_10958781_10958813	FF	FF	FF	df	df	fn	FF	FF	df	FF	df	df	FF	FF	df	FF	FF	df	df	fn	FF	FF	FF	df	FF	FF	df	df	df	df	FF	FF	df	df	FF	df	df	df	df	df	FF	FF	FF	df	df	df	df	FF	df
chr19_11002744_11002791	NA	NN	NN	DD	DD	NN	NN	NN	NN	NN	NN	NN	NA	NN	NA	NN	NA	DD	NA	DD	NN	NN	NN	DD	NN	BB	DD	DD	DD	NA	BB	BB	DD	DD	BB	DD	DD	DD	DD	DD	NA	BB	BB	DD	DD	DD	DD	BB	DD
chr19_11010590_11010609	BB	BB	BB	DD	DD	BB	BB	BB	DD	BB	BB	BB	BB	BB	DD	BB	BB	DD	DD	DD	BB	BB	BB	DD	BB	BB	DD	DD	DD	DD	BB	BB	DD	DD	BB	DD	DD	DD	DD	DD	BB	BB	BB	DD	DD	DD	DD	BB	DD
chr19_11078825_11078864	BB	BB	BB	DD	DD	BB	BB	BB	DD	BB	BB	BB	BB	BB	DD	BB	BB	DD	DD	DD	BB	BB	BB	DD	BB	BB	BB	DD	DD	DD	BB	BB	DD	DD	BB	DD	DD	DD	DD	DD	BB	BB	BB	DD	DD	DD	DD	BB	DD
chr19_11233191_11233222	BB	BB	BB	DD	NA	BB	BB	BB	DD	BB	BB	BB	BB	BB	DD	BB	BB	DD	DD	DD	BB	BB	BB	DD	BB	BB	BB	dn	DD	DD	BB	BB	DD	DD	BB	DD	DD	DD	DD	DD	BB	BB	BB	DD	DD	DD	DD	BB	DD
chr19_11253666_11253701	FF	FF	FF	FF	FF	FF	FF	FF	FF	NN	FF	FF	FF	FF	FF	FF	FF	FF	FF	FF	FF	FF	FF	FF	FF	FF	FF	FF	FF	FF	FF	FF	NA	fn	FF	FF	FF	FF	FF	FF	FF	FF	FF	FF	FF	FF	FF	FF	FF
chr19_11289055_11289106	FF	NN	FF	FF	FF	NA	FF	FF	NA	FF	bf	FF	NA	FF	FF	NA	FF	FF	FF	NA	FF	FF	FF	NA	NA	NA	FF	FF	FF	NA	FF	FF	FF	NA	FF	NA	FF	NA	NA	NA	FF	FF	FF	FF	FF	FF	FF	NA	FF
chr19_11316255_11316306	FF	FF	FF	FF	FF	NN	FF	FF	NA	fn	FF	FF	NA	FF	FF	NA	FF	NA	FF	FF	NA	FF	FF	FF	NA	fn	FF	FF	FF	FF	FF	FF	FF	FF	FF	FF	FF	NA	FF	NA	NA	fn	FF	FF	NA	NA	FF	NA	FF
chr19_11326742_11326777	FF	FF	FF	FF	NA	FF	FF	FF	FF	FF	FF	FF	FF	FF	FF	FF	FF	FF	FF	FF	FF	FF	FF	FF	FF	NA	NN	FF	FF	NA	FF	NA	FF	FF	FF	NA	FF	FF	FF	FF	FF	FF	fn	FF	NA	FF	FF	FF	NA
chr19_11388740_11388775	FF	NA	FF	FF	NA	FF	FF	FF	FF	fn	FF	FF	FF	FF	FF	FF	NA	FF	FF	FF	NA	FF	FF	FF	NA	NA	FF	FF	FF	FF	FF	FF	FF	FF	FF	NA	FF	FF	FF	FF	FF	FF	FF	FF	FF	FF	FF	FF	FF
chr19_11396825_11396868	FF	fn	FF	NA	FF	FF	FF	FF	FF	NA	FF	FF	FF	FF	FF	FF	FF	FF	NA	NA	FF	FF	FF	FF	FF	NA	NA	FF	FF	FF	FF	FF	FF	FF	FF	NA	FF	FF	FF	FF	NA	NN	FF	FF	FF	FF	NA	FF	FF
chr19_11444491_11444534	BB	BB	NA	NA	BB	NA	BB	BB	NA	BB	BB	BB	NA	DD	DD	BB	BB	NN	NA	DD	BB	BB	BB	DD	NA	NN	BB	DD	DD	DD	NA	BB	DD	NA	BB	DD	DD	NA	DD	DD	BB	NA	BB	NA	BB	NN	DD	BB	dn
chr19_11635145_11635176	BB	BB	BB	DD	DD	BB	BB	BB	DD	BB	BB	BB	BB	BB	DD	BB	BB	DD	DD	DD	BB	BB	BB	DD	BB	BB	BB	DD	DD	DD	BB	BB	DD	DD	BB	DD	DD	DD	DD	DD	BB	BB	BB	DD	DD	DD	DD	BB	DD
chr19_11652843_11652887	FF	FF	FF	FF	FF	FF	FF	FF	FF	FF	FF	FF	NA	NA	FF	FF	FF	FF	FF	FF	NA	FF	FF	FF	FF	FF	FF	FF	FF	FF	FF	FF	NN	NA	FF	FF	NA	FF	FF	FF	FF	FF	FF	FF	FF	FF	FF	NA	FF
chr19_11859305_11859354	BB	BB	BB	DD	DD	BB	DD	BB	DD	BB	BB	BB	BB	BB	DD	BB	BB	DD	DD	DD	BB	BB	BB	DD	BB	BB	BB	DD	DD	DD	BB	BB	DD	DD	BB	DD	DD	DD	DD	DD	BB	BB	BB	DD	DD	DD	DD	BB	DD
chr19_11916592_11916603	BB	BB	BB	DD	DD	BB	DD	BB	DD	BB	BB	BB	BB	BB	DD	BB	BB	DD	DD	DD	BB	BB	BB	DD	BB	BB	BB	DD	DD	DD	BB	BB	DD	DD	BB	DD	DD	DD	DD	DD	BB	BB	BB	DD	DD	DD	DD	BB	DD
chr19_11930834_11930845	BB	BB	BB	DD	DD	BB	DD	BB	DD	BB	BB	BB	BB	BB	DD	BB	BB	DD	DD	DD	BB	BB	BB	DD	BB	BB	BB	DD	DD	DD	BB	BB	DD	DD	BB	DD	DD	DD	DD	DD	BB	BB	BB	DD	DD	DD	DD	BB	DD
chr19_11934186_11934205	BB	BB	BB	DD	DD	BB	DD	BB	DD	BB	BB	BB	BB	BB	DD	BB	BB	DD	DD	DD	BB	BB	BB	DD	BB	BB	BB	DD	DD	DD	BB	BB	DD	DD	BB	DD	DD	DD	DD	DD	BB	BB	BB	DD	DD	DD	DD	BB	DD
chr19_11935392_11935415	BB	BB	BB	DD	DD	BB	DD	BB	DD	BB	BB	BB	BB	BB	DD	BB	BB	DD	DD	DD	BB	BB	BB	DD	BB	BB	BB	DD	DD	DD	BB	BB	DD	DD	BB	DD	DD	DD	DD	DD	BB	BB	BB	DD	DD	DD	DD	BB	DD
chr19_11956229_11956260	BB	BB	BB	dd	dd	BB	dd	BB	dd	BB	BB	BB	BB	BB	dd	BB	BB	dd	NA	dd	BB	BB	BB	DD	NN	BB	NA	dd	dd	nn	BB	BB	dd	dd	BB	dd	dd	dd	dd	dd	BB	BB	BB	dd	NA	dd	NA	BB	dd
chr19_11959507_11959530	BB	BB	BB	DD	DD	BB	DD	BB	DD	BB	BB	BB	BB	BB	DD	BB	BB	DD	DD	DD	BB	BB	BB	DD	BB	BB	BB	DD	DD	DD	BB	BB	DD	DD	BB	DD	DD	DD	DD	DD	BB	BB	BB	DD	DD	DD	DD	BB	DD
chr19_11964511_11964540	BB	BB	BB	DD	DD	BB	DD	BB	DD	BB	BB	BB	BB	BB	DD	BB	BB	DD	DD	DD	BB	BB	bn	DD	BB	BB	BB	DD	DD	DD	BB	BB	DD	DD	BB	DD	DD	DD	DD	DD	BB	BB	BB	DD	DD	DD	DD	BB	DD
chr19_12044944_12044955	BB	BB	BB	DD	DD	BB	DD	BB	DD	BB	BB	BB	BB	BB	DD	BB	BB	DD	DD	DD	BB	BB	BB	DD	BB	BB	BB	DD	DD	DD	BB	BB	DD	DD	BB	DD	DD	DD	DD	DD	BB	BB	BB	DD	DD	DD	DD	BB	DD
chr19_12049207_12049218	BB	BB	BB	DD	DD	BB	DD	BB	DD	BB	BB	BB	BB	BB	DD	BB	BB	DD	DD	DD	BB	BB	BB	DD	BB	BB	BB	DD	DD	DD	BB	BB	DD	DD	BB	DD	DD	DD	DD	DD	BB	BB	BB	DD	DD	DD	DD	BB	DD
chr19_12091218_12091277	BB	bb	BB	DD	DD	BB	dn	BB	DD	bn	BB	BB	bb	BB	BB	BB	BB	DD	DD	DD	bd	BB	BB	DD	bb	BB	BB	DD	DD	dn	BB	BB	DD	DD	BB	DD	DD	DD	dn	DD	bn	BB	bn	DD	dn	DD	DD	BB	DD
chr19_12136359_12136406	BB	BB	BB	DD	NA	BB	DD	BB	DD	BB	BB	BB	NA	BB	DD	BB	BB	DD	DD	DD	NN	BB	BB	NA	BB	BB	BB	DD	DD	DD	NA	BB	DD	DD	BB	NA	DD	DD	DD	DD	BB	BB	BB	DD	DD	NA	DD	NN	NA
chr19_12193520_12193573	BB	BB	BB	DD	DD	BB	DD	BB	DD	BB	BB	BB	BB	BB	DD	BB	BB	DD	DD	DD	NA	BB	BB	DD	BB	NA	BB	DD	DD	DD	BB	BB	DD	DD	BB	DD	DD	NA	DD	DD	BB	BB	BB	DD	DD	DD	DD	BB	DD
chr19_12415474_12415509	BB	BB	BB	DD	DD	BB	DD	BB	DD	BB	BB	BB	BB	BB	DD	BB	BB	DD	DD	DD	BB	BB	BB	DD	BB	BB	BB	DD	DD	DD	NN	BB	DD	NA	BB	DD	DD	DD	DD	DD	NA	BB	BB	DD	DD	DD	DD	BB	DD
chr19_12441317_12441356	fn	FF	fn	df	dn	fn	df	FF	df	FF	FF	fn	FF	fn	df	FF	fn	DD	df	dn	FF	fn	FF	df	fn	FF	FF	df	DD	DD	fn	FF	df	df	FF	DD	df	df	DD	df	FF	FF	FF	df	df	df	df	FF	DD
chr19_12459087_12459122	BB	BB	BB	DD	NA	BB	DD	BB	NA	BB	BB	BB	BB	BB	BB	BB	BB	DD	DD	NA	BB	BB	BB	DD	BB	NA	BB	DD	DD	DD	BB	BB	NA	DD	BB	DD	DD	NA	DD	DD	BB	BB	BB	DD	DD	NA	DD	BB	DD
chr19_12480778_12480801	NA	NA	NA	DD	NA	BB	NA	BB	DD	NA	BB	NN	BB	BB	DD	NA	BB	NA	NA	NA	BB	BB	NA	dn	BB	BB	NA	DD	DD	bd	BB	BB	DD	DD	BB	NA	NA	bd	DD	DD	BB	BB	BB	DD	DD	NA	NA	BB	NA
chr19_12500215_12500238	BB	BB	BB	DD	DD	BB	DD	BB	DD	BB	BB	BB	BB	BB	DD	BB	BB	DD	DD	DD	BB	BB	BB	DD	BB	BB	BB	DD	DD	DD	BB	BB	DD	DD	BB	DD	DD	DD	DD	DD	BB	BB	BB	DD	DD	DD	DD	BB	DD
chr19_12519550_12519569	BB	BB	BB	DD	DD	BB	DD	BB	DD	BB	BB	BB	BB	BB	DD	BB	BB	NA	DD	DD	BB	BB	BB	NN	BB	BB	BB	DD	DD	DD	BB	BB	DD	DD	NA	DD	DD	DD	DD	DD	BB	BB	BB	DD	DD	DD	DD	BB	DD
chr19_12574809_12574844	BB	BB	BB	DD	DD	BB	DD	BB	DD	BB	BB	BB	BB	BB	DD	BB	BB	DD	DD	DD	BB	BB	BB	DD	BB	BB	BB	DD	DD	DD	BB	BB	DD	DD	BB	DD	DD	DD	DD	DD	BB	BB	BB	DD	DD	DD	DD	BB	DD
chr19_12626388_12626403	BB	BB	BB	DD	DD	BB	DD	BB	DD	BB	BB	BB	BB	BB	DD	BB	BB	DD	DD	DD	BB	BB	BB	DD	BB	BB	BB	DD	DD	DD	BB	BB	DD	DD	BB	DD	DD	DD	DD	DD	BB	BB	BB	DD	DD	DD	DD	BB	DD
chr19_12640299_12640320	BB	BB	BB	DD	DD	BB	DD	BB	DD	BB	BB	BB	BB	BB	DD	BB	BB	DD	DD	DD	BB	BB	BB	DD	BB	BB	BB	DD	DD	DD	BB	BB	DD	DD	BB	DD	DD	DD	DD	DD	BB	BB	BB	DD	DD	DD	DD	BB	DD
chr19_12658378_12658397	BB	BB	BB	DD	DD	BB	DD	BB	DD	BB	BB	BB	BB	BB	DD	BB	BB	DD	DD	DD	BB	BB	BB	DD	BB	BB	BB	DD	DD	DD	BB	BB	DD	DD	BB	DD	DD	DD	DD	DD	BB	BB	BB	DD	DD	DD	DD	BB	DD
chr19_12668707_12668761	NA	NA	FF	FF	FF	FF	FF	FF	NN	FF	FF	FF	FF	FF	FF	FF	FF	FF	NA	FF	FF	FF	FF	FF	NA	NA	FF	FF	FF	FF	FF	FF	NA	NA	FF	NA	FF	FF	FF	FF	NA	NA	FF	FF	FF	NA	FF	FF	FF
chr19_12670926_12670945	BB	BB	BB	DD	DD	BB	DD	BB	DD	BB	BB	BB	BB	BB	DD	BB	BB	DD	DD	DD	BB	BB	BB	DD	BB	BB	BB	DD	DD	DD	BB	BB	DD	DD	BB	DD	DD	DD	DD	DD	BB	BB	BB	DD	DD	DD	DD	BB	DD
chr19_12693201_12693224	BB	BB	BB	DD	DD	BB	DD	BB	DD	BB	BB	BB	BB	BB	DD	BB	BB	DD	DD	DD	BB	BB	BB	DD	BB	BB	BB	DD	DD	DD	BB	BB	DD	DD	BB	DD	DD	DD	DD	DD	BB	BB	BB	DD	DD	DD	DD	bn	DD
chr19_12705643_12705667	BB	BB	BB	DD	DD	BB	DD	BB	DD	BB	BB	BB	BB	BB	DD	BB	BB	DD	DD	DD	BB	BB	BB	DD	BB	BB	BB	DD	DD	DD	BB	BB	DD	DD	BB	DD	DD	DD	DD	DD	BB	BB	BB	DD	DD	DD	DD	BB	DD
chr19_12714141_12714180	BB	BB	BB	DD	DD	BB	DD	BB	DD	BB	BB	BB	BB	BB	DD	BB	BB	DD	DD	DD	BB	BB	BB	DD	BB	BB	BB	DD	DD	DD	BB	BB	DD	DD	BB	DD	DD	DD	DD	DD	BB	BB	BB	DD	DD	DD	DD	BB	DD
chr19_12725726_12725781	BB	UU	BB	NA	NA	BB	NA	BB	NA	UU	BB	BB	UU	BB	NA	BB	BB	NA	NA	NA	BB	BB	BB	NA	BB	BB	BB	NA	NA	NA	BB	bu	NA	NA	BB	NA	NA	NA	NA	NA	BB	BB	BB	NA	NA	NA	NA	BB	NA
chr19_12748145_12748164	NN	NN	NN	DD	DD	NN	DD	NN	DD	NN	NN	NN	NN	NN	DD	NN	NN	DD	DD	DD	NN	NN	NN	DD	NN	BB	BB	DD	DD	DD	BB	BB	DD	DD	BB	DD	DD	DD	DD	DD	BB	BB	BB	DD	DD	DD	DD	BB	DD
chr19_12755179_12755192	BB	BB	BB	DD	DD	BB	DD	BB	DD	BB	BB	BB	BB	BB	DD	BB	BB	DD	DD	DD	BB	BB	BB	DD	BB	BB	BB	DD	DD	DD	BB	BB	DD	DD	BB	DD	DD	DD	DD	DD	BB	BB	BB	DD	DD	DD	DD	BB	DD
chr19_12771376_12771400	BB	BB	BB	DD	DD	BB	DD	BB	DD	BB	BB	BB	BB	BB	DD	BB	BB	DD	DD	DD	BB	BB	BB	DD	BB	BB	BB	DD	DD	DD	BB	BB	DD	DD	BB	DD	DD	DD	DD	DD	BB	BB	BB	DD	DD	DD	DD	BB	DD
chr19_12771851_12771894	BB	BB	BB	DD	DD	BB	DD	BB	DD	BB	BB	BB	BB	BB	DD	BB	BB	DD	DD	DD	BB	BB	BB	DD	BB	BB	BB	DD	DD	DD	BB	BB	DD	DD	BB	DD	DD	DD	DD	DD	BB	BB	BB	DD	DD	DD	DD	BB	DD
chr19_12797970_12797985	BB	BB	BB	DD	DD	BB	DD	BB	DD	BB	BB	BB	BB	BB	DD	BB	BB	DD	DD	DD	BB	BB	BB	DD	BB	BB	BB	DD	DD	DD	BB	BB	DD	DD	BB	DD	DD	DD	DD	DD	BB	BB	BB	DD	DD	DD	DD	BB	BB
chr19_12799478_12799517	BB	BB	BB	DD	DD	BB	DD	BB	DD	BB	BB	BB	BB	BB	DD	BB	BB	DD	DD	DD	BB	BB	BB	DD	BB	BB	BB	DD	DD	DD	BB	BB	DD	DD	BB	DD	DD	DD	DD	DD	BB	BB	BB	DD	DD	DD	DD	BB	BB
chr19_12805421_12805448	BB	BB	BB	DD	DD	BB	DD	BB	DD	BB	BB	BB	BB	BB	DD	BB	BB	DD	DD	DD	BB	BB	BB	DD	BB	BB	BB	DD	DD	DD	BB	BB	DD	DD	BB	DD	DD	DD	DD	DD	BB	BB	BB	DD	DD	DD	DD	BB	BB
chr19_12850153_12850216	FF	FF	FF	FF	fn	NA	FF	FF	FF	NA	FF	FF	FF	FF	NN	FF	FF	FF	FF	FF	FF	FF	FF	FF	FF	FF	FF	FF	FF	FF	FF	FF	FF	FF	FF	FF	FF	FF	FF	FF	NA	FF	FF	FF	FF	FF	FF	FF	FF
chr19_12854350_12854376	BB	BB	BB	DD	DD	BB	DD	BB	DD	BB	BB	BB	BB	BB	DD	BB	BB	DD	DD	DD	BB	BB	BB	DD	BB	BB	BB	DD	DD	DD	BB	BB	DD	DD	BB	DD	DD	DD	DD	DD	BB	BB	BB	DD	DD	DD	DD	BB	BB
chr19_12868502_12868546	FF	FF	FF	NA	FF	FF	FF	FF	FF	FF	FF	NA	FF	NN	NA	FF	NN	FF	FF	FF	FF	FF	FF	FF	FF	NA	FF	FF	FF	FF	FF	NA	FF	FF	FF	NA	FF	FF	NN	FF	NA	FF	NA	NN	FF	NA	NN	FF	FF
chr19_12891340_12891351	BB	BB	BB	DD	DD	bd	DD	BB	DD	BB	BB	BB	BB	BB	DD	BB	BB	DD	DD	DD	BB	BB	BB	DD	BB	BB	BB	DD	DD	DD	BB	BB	DD	DD	BB	DD	DD	DD	DD	DD	BB	BB	BB	DD	DD	DD	DD	BB	BB
chr19_12946822_12946845	BB	BB	BB	DD	DD	BB	DD	BB	DD	BB	BB	BB	BB	BB	DD	BB	BB	DD	DD	DD	BB	BB	BB	DD	BB	BB	BB	DD	DD	DD	BB	BB	DD	DD	BB	DD	DD	DD	DD	DD	BB	BB	BB	DD	DD	DD	DD	BB	BB
chr19_12987350_12987361	BB	BB	BB	DD	DD	BB	DD	BB	DD	BB	BB	BB	BB	BB	DD	BB	BB	DD	DD	DD	BB	BB	BB	DD	BB	BB	BB	DD	DD	DD	BB	BB	DD	DD	BB	DD	DD	DD	DD	DD	BB	BB	BB	DD	DD	DD	DD	BB	BB
chr19_12996065_12996096	BB	BB	BB	DD	DD	BB	DD	BB	DD	BB	BB	BB	BB	BB	DD	BB	BB	DD	DD	DD	BB	BB	BB	DD	BB	BB	BB	DD	DD	DD	BB	BB	DD	DD	BB	DD	DD	DD	DD	DD	BB	BB	BB	DD	DD	DD	DD	BB	BB
chr19_13107795_13107809	BB	BB	BB	DD	DD	BB	DD	BB	DD	BB	BB	BB	BB	BB	DD	BB	BB	DD	DD	DD	BB	BB	BB	DD	BB	BB	BB	DD	DD	DD	BB	BB	DD	DD	BB	DD	DD	DD	DD	DD	BB	BB	BB	DD	DD	DD	DD	BB	BB
chr19_13148209_13148222	BB	BB	BB	DD	DD	BB	DD	BB	DD	BB	BB	BB	BB	BB	DD	BB	BB	DD	DD	DD	BB	BB	BB	DD	BB	BB	BB	DD	DD	DD	BB	BB	DD	DD	BB	DD	DD	DD	DD	DD	BB	BB	BB	DD	DD	DD	DD	BB	BB
chr19_13183568_13183591	BB	BB	BB	dd	dd	BB	dd	BB	dd	BB	BB	BB	BB	BB	dd	BB	BB	dd	dd	dd	BB	BB	BB	dd	BB	BB	BB	dd	dd	dd	BB	BB	dd	dd	BB	dd	dd	dd	dd	dd	BB	BB	BB	dd	dd	dd	dd	BB	BB
chr19_13223478_13223505	BB	BB	BB	DD	DD	BB	DD	BB	DD	BB	BB	BB	BB	BB	DD	BB	BB	DD	DD	DD	BB	BB	BB	DD	BB	BB	BB	DD	DD	DD	BB	BB	DD	DD	BB	DD	DD	DD	DD	DD	BB	BB	BB	DD	DD	DD	DD	BB	BB
chr19_13229221_13229241	BB	BB	BB	DD	DD	BB	DD	BB	DD	BB	BB	BB	BB	BB	DD	BB	BB	DD	DD	DD	BB	BB	BB	DD	BB	BB	BB	DD	DD	DD	BB	BB	DD	DD	BB	DD	DD	DD	DD	DD	BB	BB	BB	DD	DD	DD	DD	BB	BB
chr19_13250250_13250261	BB	BB	BB	DD	DD	BB	DD	BB	DD	BB	BB	BB	BB	BB	DD	BB	BB	DD	DD	DD	BB	BB	BB	DD	BB	BB	BB	DD	DD	DD	BB	BB	DD	DD	BB	DD	DD	DD	DD	DD	BB	BB	BB	DD	DD	DD	DD	BB	BB
chr19_13269894_13269933	BB	BB	BB	DD	DD	BB	DD	BB	DD	BB	BB	BB	BB	BB	DD	BB	BB	DD	DD	DD	BB	BB	BB	DD	BB	BB	BB	DD	DD	DD	BB	BB	DD	DD	BB	DD	DD	DD	DD	DD	BB	BB	BB	DD	DD	DD	DD	BB	BB
chr19_13278386_13278421	BB	BB	BB	DD	DD	BB	DD	BB	DD	BB	BB	BB	BB	BB	DD	BB	BB	DD	DD	DD	BB	BB	BB	DD	BB	BB	BB	DD	DD	DD	BB	BB	DD	DD	BB	DD	DD	dn	DD	DD	BB	BB	BB	DD	DD	DD	DD	BB	BB
chr19_13346166_13346193	BB	BB	BB	DD	DD	BB	dn	BB	DD	BB	BB	BB	BB	BB	DD	BB	BB	DD	DD	DD	BB	BB	BB	DD	BB	BB	BB	DD	DD	DD	BB	BB	DD	DD	BB	DD	DD	DD	DD	DD	BB	BB	BB	DD	DD	DD	DD	BB	BB
chr19_13383713_13383732	BB	BB	BB	DD	DD	BB	DD	BB	DD	BB	BB	BB	BB	BB	DD	BB	BB	DD	DD	DD	BB	BB	BB	DD	BB	BB	BB	DD	DD	DD	BB	BB	DD	DD	BB	DD	DD	DD	DD	DD	BB	BB	BB	DD	DD	DD	DD	BB	BB
chr19_13387347_13387370	BB	BB	BB	DD	DD	BB	DD	BB	DD	BB	BB	BB	BB	BB	DD	BB	BB	DD	DD	DD	BB	BB	BB	DD	BB	BB	BB	DD	DD	DD	BB	BB	DD	DD	BB	DD	DD	DD	DD	DD	BB	BB	BB	DD	DD	DD	DD	BB	BB
chr19_13395168_13395183	BB	BB	BB	DD	DD	BB	DD	BB	DD	BB	BB	BB	BB	BB	DD	BB	BB	DD	DD	DD	BB	BB	BB	DD	BB	BB	BB	DD	DD	DD	BB	BB	DD	DD	BB	DD	DD	DD	DD	DD	BB	BB	BB	DD	DD	DD	DD	BB	BB
chr19_13406640_13406674	BB	BB	BB	NA	DD	BB	DD	BB	NA	BB	BB	BB	BB	BB	DD	BB	BB	DD	DD	DD	BB	BB	BB	DD	BB	NA	BB	NA	DD	NA	BB	BB	DD	DD	BB	DD	NA	DD	DD	NA	BB	NA	BB	DD	NA	DD	NA	BB	BB
chr19_13414418_13414433	BB	BB	BB	DD	DD	BB	DD	BB	DD	BB	BB	BB	BB	BB	DD	BB	BB	DD	DD	DD	BB	BB	BB	DD	BB	BB	BB	DD	DD	DD	BB	BB	DD	DD	BB	DD	DD	DD	DD	DD	BB	BB	BB	DD	DD	DD	DD	BB	BB
chr19_13425161_13425172	BB	BB	BB	DD	DD	BB	DD	BB	DD	BB	BB	BB	BB	BB	DD	BB	BB	DD	DD	DD	BB	BB	BB	DD	BB	BB	BB	DD	DD	DD	BB	BB	DD	DD	BB	dn	DD	DD	DD	DD	BB	BB	BB	DD	DD	DD	DD	BB	BB
chr19_13461857_13461868	BB	BB	BB	DD	DD	BB	DD	BB	DD	BB	BB	BB	BB	BB	DD	BB	BB	DD	DD	DD	BB	BB	BB	DD	BB	BB	BB	DD	DD	DD	BB	BB	DD	DD	BB	DD	DD	DD	DD	DD	BB	BB	BB	DD	DD	DD	DD	BB	BB
chr19_13634811_13634854	DD	UU	UU	dd	dd	UU	dd	UU	dd	UU	UU	UU	DD	NA	dd	DD	UU	dd	dd	dd	UU	UU	UU	dd	DD	NA	UU	dd	dd	dd	DD	UU	dd	dd	UU	dd	dd	dd	dd	dd	NA	UU	NA	DD	dd	dd	dd	UU	NA
chr19_13715159_13715174	BB	BB	BB	DD	DD	BB	DD	BB	DD	BB	BB	BB	BB	BB	DD	BB	BB	DD	DD	DD	BB	BB	BB	DD	BB	BB	BB	DD	DD	DD	BB	BB	DD	DD	BB	DD	DD	DD	DD	DD	BB	BB	BB	DD	DD	DD	DD	BB	BB
chr19_13762982_13763009	BB	BB	BB	dn	DD	BB	DD	BB	DD	BB	BB	BB	BB	BB	DD	BB	BB	DD	DD	DD	BB	BB	BB	DD	BB	BB	BB	DD	DD	DD	BB	BB	DD	DD	BB	DD	DD	DD	DD	DD	BB	BB	BB	DD	DD	DD	DD	BB	BB
chr19_13780556_13780570	BB	BB	BB	DD	DD	BB	DD	BB	DD	BB	BB	BB	BB	BB	DD	BB	BB	DD	DD	DD	BB	BB	BB	DD	BB	BB	BB	DD	DD	DD	BB	BB	DD	DD	BB	DD	DD	DD	DD	DD	BB	BB	BB	DD	DD	DD	DD	BB	BB
chr19_13791448_13791491	BB	BB	BB	NN	DD	BB	DD	BB	DD	BB	BB	BB	BB	BB	DD	BB	BB	DD	NN	DD	BB	BB	BB	NA	BB	NA	BB	NA	NA	DD	BB	BB	DD	DD	BB	DD	NA	DD	DD	DD	NA	BB	BB	DD	DD	DD	DD	BB	BB
chr19_13796559_13796590	BB	BB	BB	DD	DD	BB	DD	BB	DD	BB	BB	BB	BB	BB	DD	BB	BB	DD	DD	DD	BB	BB	BB	DD	BB	BB	BB	DD	DD	DD	BB	BB	DD	DD	BB	DD	DD	DD	DD	DD	BB	BB	BB	DD	DD	DD	DD	BB	BB
chr19_13836906_13836953	FF	FF	NA	FF	NA	FF	FF	FF	FF	FF	NN	NA	NA	NA	FF	FF	FF	FF	FF	FF	NA	FF	FF	FF	FF	NA	FF	FF	FF	FF	NA	FF	FF	FF	FF	NA	FF	fn	FF	NA	NA	NN	FF	NA	NA	NA	FF	FF	FF
chr19_13893353_13893397	UU	UU	du	DD	DD	UU	DD	NA	DD	NA	UU	UU	UU	UU	DD	NA	UU	DD	DD	DD	UU	uu	UU	DD	UU	NA	UU	DD	DD	DD	UU	NA	DD	DD	UU	DD	DD	DD	DD	DD	UU	UU	UU	DD	DD	DD	DD	NA	UU
chr19_13943657_13943674	BB	BB	BB	DD	DD	BB	DD	BB	DD	BB	BB	BB	BB	BB	DD	BB	BB	DD	DD	DD	BB	BB	BB	DD	BB	BB	BB	DD	DD	DD	BB	BB	DD	DD	BB	DD	DD	DD	DD	DD	BB	BB	BB	DD	DD	DD	DD	BB	BB
chr19_13944114_13944141	BB	BB	BB	DD	DD	BB	DD	BB	DD	BB	BB	BB	BB	BB	DD	BB	BB	DD	DD	DD	BB	BB	BB	DD	BB	BB	BB	DD	DD	DD	BB	BB	DD	DD	BB	DD	DD	DD	DD	DD	BB	BB	BB	DD	DD	DD	DD	BB	BB
chr19_13981128_13981139	BB	BB	BB	DD	DD	BB	DD	BB	DD	BB	BB	BB	BB	BB	DD	BB	BB	DD	DD	DD	BB	BB	BB	DD	BB	BB	BB	DD	DD	DD	BB	BB	DD	DD	BB	DD	DD	DD	DD	DD	BB	BB	BB	DD	DD	DD	DD	BB	BB
chr19_13985571_13985598	BB	BB	BB	DD	DD	BB	DD	BB	DD	BB	BB	BB	BB	BB	DD	BB	BB	DD	DD	DD	BB	BB	BB	DD	BB	BB	BB	DD	DD	DD	BB	BB	DD	DD	BB	DD	DD	DD	DD	DD	BB	BB	BB	DD	DD	DD	DD	BB	BB
chr19_14029087_14029098	BB	BB	BB	DD	DD	BB	DD	BB	DD	BB	BB	BB	BB	BB	DD	BB	BB	DD	DD	DD	BB	BB	BB	DD	BB	BB	BB	DD	DD	DD	BB	BB	DD	DD	BB	DD	DD	DD	DD	DD	BB	BB	BB	DD	DD	DD	DD	BB	BB
chr19_14039539_14039586	BB	NA	BB	DD	DD	NA	NA	bn	DD	BB	BB	BB	BB	BB	DD	NA	BB	DD	NA	DD	BB	BB	NA	DD	BB	NA	BB	DD	DD	DD	BB	NN	DD	DD	BB	DD	dn	DD	DD	DD	NA	NA	BB	DD	NA	DD	DD	BB	BB
chr19_14043523_14043564	BB	BB	BB	dn	dn	BB	DD	BB	dn	BB	BB	BB	BB	BB	dn	BB	BB	dn	DD	dn	BB	BB	BB	dn	BB	BB	BB	dn	DD	DD	BB	BB	dn	DD	BB	DD	DD	DD	DD	dn	BB	BB	BB	DD	dn	DD	DD	BB	BB
chr19_14043571_14043610	UU	UU	NA	DD	DD	UU	DD	NA	DD	UU	NA	UU	UU	UU	DD	NA	UU	DD	DD	DD	uu	uu	NA	DD	NA	NA	UU	DD	DD	DD	UU	NA	DD	DD	UU	DD	du	DD	DD	DD	UU	NA	NA	DD	DD	DD	DD	UU	UU
chr19_14057231_14057266	BB	BB	BB	BB	DD	BB	DD	BB	DD	BB	BB	BB	BB	BB	DD	BB	BB	DD	DD	DD	BB	BB	BB	DD	BB	BB	BB	DD	DD	DD	BB	BB	DD	DD	bn	DD	DD	DD	DD	DD	BB	BB	BB	DD	DD	DD	DD	BB	BB
chr19_14062929_14062944	BB	BB	BB	DD	DD	BB	DD	BB	DD	BB	BB	BB	BB	BB	DD	BB	BB	DD	DD	DD	BB	BB	BB	DD	BB	BB	BB	DD	DD	DD	BB	BB	DD	DD	BB	DD	DD	DD	DD	DD	BB	BB	BB	DD	DD	DD	DD	BB	BB
chr19_14070654_14070691	BB	bb	BB	DD	DD	BB	DD	BB	DD	BB	bn	bn	BB	bb	DD	bn	BB	DD	DD	DD	BB	BB	bb	DD	BB	bb	BB	DD	DD	DD	bb	bb	DD	DD	bb	DD	DD	DD	DD	DD	bb	bb	BB	DD	DD	DD	DD	BB	bb
chr19_14103334_14103361	BB	BB	BB	DD	DD	BB	DD	BB	DD	BB	BB	BB	BB	BB	DD	BB	BB	DD	DD	DD	BB	BB	BB	DD	BB	BB	BB	DD	DD	DD	BB	BB	DD	DD	BB	DD	DD	DD	DD	DD	BB	BB	BB	DD	DD	DD	DD	BB	BB
chr19_14108158_14108181	BB	BB	BB	DD	DD	BB	DD	BB	DD	BB	BB	BB	BB	BB	DD	BB	BB	DD	DD	DD	BB	BB	BB	DD	BB	BB	BB	DD	DD	DD	BB	BB	DD	DD	BB	DD	DD	DD	DD	DD	BB	BB	BB	DD	DD	DD	DD	BB	BB
chr19_14119357_14119380	BB	BB	BB	DD	DD	BB	DD	BB	DD	BB	BB	BB	BB	BB	DD	BB	BB	DD	DD	DD	BB	BB	BB	DD	BB	BB	BB	DD	DD	DD	BB	BB	DD	DD	BB	DD	DD	DD	DD	DD	BB	BB	BB	DD	DD	bd	DD	BB	BB
chr19_14148259_14148308	FF	FF	FF	FF	FF	FF	FF	FF	FF	FF	FF	FF	NA	FF	FF	FF	FF	FF	FF	FF	FF	FF	FF	FF	FF	FF	FF	FF	FF	NA	NA	FF	FF	FF	FF	FF	NA	FF	FF	NN	FF	FF	FF	FF	FF	NA	FF	FF	FF
chr19_14151615_14151650	FF	FF	FF	FF	NA	FF	FF	FF	FF	FF	FF	FF	FF	FF	FF	FF	FF	NA	FF	NA	FF	FF	FF	FF	FF	NA	FF	FF	FF	FF	NN	NA	FF	FF	NA	FF	FF	FF	NA	FF	NA	NA	FF	FF	FF	FF	FF	NA	FF
chr19_14161794_14161817	BB	BB	BB	DD	DD	BB	DD	BB	DD	BB	BB	BB	BB	BB	DD	BB	BB	DD	DD	DD	BB	BB	BB	DD	BB	BB	BB	DD	DD	DD	BB	BB	DD	DD	BB	DD	DD	DD	DD	DD	BB	BB	BB	DD	DD	DD	DD	BB	BB
chr19_14172121_14172140	BB	BB	BB	DD	DD	BB	DD	BB	DD	BB	BB	BB	BB	BB	DD	BB	BB	DD	DD	DD	BB	BB	BB	DD	BB	BB	BB	DD	DD	DD	BB	BB	DD	DD	BB	DD	DD	DD	DD	DD	BB	BB	BB	DD	DD	DD	DD	BB	BB
chr19_14175388_14175399	BB	BB	BB	DD	DD	BB	DD	BB	DD	BB	BB	BB	BB	BB	DD	BB	BB	DD	DD	DD	BB	BB	BB	DD	BB	BB	BB	DD	DD	DD	BB	BB	DD	DD	BB	DD	DD	DD	DD	DD	BB	BB	BB	DD	DD	DD	DD	BB	BB
chr19_14194138_14194152	BB	BB	BB	DD	DD	BB	DD	BB	DD	BB	BB	BB	BB	BB	DD	BB	BB	DD	DD	DD	BB	BB	BB	DD	BB	BB	BB	DD	DD	DD	BB	BB	DD	DD	BB	DD	DD	DD	DD	DD	BB	BB	BB	DD	DD	DD	DD	BB	BB
chr19_14278565_14278584	BB	BB	BB	DD	DD	BB	dn	BB	DD	BB	BB	BB	BB	BB	DD	BB	BB	DD	DD	DD	BB	BB	BB	DD	BB	BB	BB	DD	DD	DD	BB	BB	DD	DD	BB	DD	DD	DD	DD	DD	BB	BB	BB	DD	DD	DD	DD	BB	BB
chr19_14281463_14281486	BB	BB	BB	DD	DD	BB	DD	BB	DD	BB	BB	BB	BB	BB	DD	BB	BB	DD	DD	DD	BB	BB	BB	DD	BB	BB	BB	DD	DD	DD	BB	BB	DD	DD	BB	DD	DD	DD	DD	DD	BB	BB	BB	DD	DD	DD	DD	BB	BB
chr19_14290653_14290672	BB	BB	BB	DD	DD	BB	DD	BB	DD	BB	BB	BB	BB	BB	DD	BB	BB	DD	DD	DD	BB	BB	BB	DD	BB	BB	BB	DD	DD	DD	BB	BB	DD	DD	bn	DD	DD	DD	DD	DD	BB	BB	BB	DD	DD	DD	DD	BB	BB
chr19_14298176_14298211	BB	BB	BB	DD	DD	BB	DD	BB	DD	BB	BB	BB	BB	BB	DD	BB	BB	DD	DD	DD	BB	BB	BB	DD	BB	BB	BB	DD	DD	DD	BB	BB	DD	DD	BB	DD	DD	DD	DD	DD	BB	BB	BB	DD	DD	DD	DD	BB	BB
chr19_14327130_14327149	BB	BB	BB	DD	DD	BB	DD	BB	DD	BB	BB	BB	BB	BB	DD	BB	BB	DD	DD	DD	BB	BB	BB	DD	BB	BB	BB	DD	DD	DD	BB	BB	DD	DD	BB	DD	DD	DD	DD	DD	BB	BB	BB	DD	DD	DD	DD	BB	BB
chr19_14330535_14330552	BB	BB	BB	DD	DD	BB	DD	BB	DD	BB	BB	BB	BB	BB	DD	BB	BB	DD	DD	DD	BB	BB	BB	DD	BB	BB	BB	DD	DD	DD	BB	BB	DD	DD	BB	DD	DD	DD	DD	DD	BB	BB	BB	DD	DD	DD	DD	BB	BB
chr19_14367815_14367829	BB	BB	BB	DD	DD	BB	DD	BB	DD	BB	BB	BB	BB	BB	DD	BB	BB	DD	DD	DD	BB	BB	BB	DD	BB	BB	BB	DD	DD	DD	BB	BB	DD	DD	BB	DD	DD	DD	DD	DD	BB	BB	BB	DD	DD	DD	DD	BB	BB
chr19_14378785_14378814	BB	BB	BB	DD	DD	BB	DD	BB	DD	BB	BB	BB	BB	BB	DD	BB	BB	DD	DD	DD	BB	BB	BB	DD	BB	BB	BB	DD	DD	DD	BB	BB	DD	DD	BB	DD	DD	DD	DD	DD	BB	BB	BB	DD	DD	DD	DD	BB	BB
chr19_14411331_14411351	BB	BB	BB	DD	DD	BB	DD	BB	DD	BB	BB	BB	BB	BB	DD	BB	BB	DD	DD	DD	BB	BB	BB	DD	BB	BB	BB	DD	DD	DD	BB	BB	DD	DD	BB	DD	DD	DD	DD	DD	BB	BB	BB	DD	DD	DD	DD	BB	BB
chr19_14419969_14419980	BB	BB	BB	DD	DD	BB	DD	BB	DD	BB	BB	BB	BB	BB	DD	BB	BB	DD	DD	DD	BB	BB	BB	DD	BB	BB	BB	DD	DD	DD	BB	BB	DD	DD	BB	DD	DD	DD	DD	DD	BB	BB	BB	DD	DD	DD	DD	BB	BB
chr19_14420569_14420608	NA	BB	BB	DD	DD	BB	DD	BB	DD	BB	BB	BB	BB	BB	DD	BB	BB	DD	DD	NA	NN	BB	BB	DD	BB	NA	BB	DD	DD	DD	BB	BB	DD	DD	BB	DD	DD	NA	DD	DD	BB	NA	BB	DD	DD	DD	DD	BB	BB
chr19_14462983_14463022	DD	DD	DD	DD	DD	DD	DD	DD	bd	DD	DD	DD	DD	DD	DD	DD	DD	DD	DD	DD	DD	DD	DD	DD	DD	DD	DD	DD	DD	DD	DD	DD	DD	DD	DD	DD	DD	DD	DD	DD	BB	DD	DD	DD	DD	DD	DD	DD	DD
chr19_14466055_14466084	BB	BB	BB	DD	DD	BB	DD	BB	DD	BB	BB	BB	BB	BB	DD	BB	BB	DD	DD	DD	BB	BB	BB	DD	BB	BB	BB	DD	DD	DD	BB	BB	DD	DD	BB	DD	DD	DD	DD	DD	BB	BB	BB	DD	DD	DD	DD	BB	BB
chr19_14473392_14473403	BB	BB	BB	DD	DD	BB	DD	BB	DD	BB	BB	BB	BB	BB	DD	BB	BB	DD	DD	DD	BB	BB	BB	DD	BB	BB	BB	DD	DD	DD	BB	BB	DD	DD	BB	DD	DD	DD	DD	DD	BB	BB	BB	DD	DD	DD	DD	BB	BB
chr19_14478983_14479002	BB	BB	BB	DD	DD	BB	DD	BB	DD	BB	BB	BB	BB	BB	DD	BB	BB	DD	DD	DD	BB	BB	BB	DD	BB	BB	BB	DD	DD	DD	BB	BB	DD	DD	BB	DD	DD	DD	DD	DD	BB	BB	BB	DD	DD	DD	DD	BB	BB
chr19_14496079_14496102	BB	BB	BB	DD	bd	BB	DD	BB	DD	BB	BB	BB	BB	BB	DD	BB	BB	DD	DD	DD	BB	BB	BB	DD	BB	BB	BB	DD	DD	DD	BB	BB	DD	DD	BB	DD	DD	DD	DD	DD	BB	BB	BB	DD	DD	DD	DD	BB	BB
chr19_14506152_14506181	BB	BB	BB	DD	DD	BB	DD	BB	DD	BB	BB	BB	BB	BB	DD	BB	BB	DD	DD	DD	BB	BB	BB	DD	BB	BB	BB	DD	DD	DD	BB	BB	DD	DD	BB	DD	DD	DD	DD	DD	BB	BB	BB	DD	DD	DD	DD	BB	BB
chr19_14508524_14508539	FF	FF	FF	FF	FF	FF	FF	FF	FF	FF	FF	FF	FF	FF	FF	FF	FF	FF	FF	FF	FF	FF	FF	FF	FF	FF	FF	FF	FF	FF	FF	NN	FF	FF	FF	FF	FF	FF	FF	NA	FF	FF	FF	FF	FF	FF	FF	FF	FF
chr19_14516881_14516898	BB	BB	BB	dn	DD	BB	DD	BB	DD	BB	BB	bn	BB	BB	DD	BB	BB	DD	DD	DD	BB	BB	BB	DD	BB	BB	BB	DD	DD	DD	BB	BB	DD	DD	BB	DD	DD	DD	DD	DD	BB	BB	BB	DD	DD	dn	DD	BB	BB
chr19_14526477_14526511	BB	BB	BB	DD	DD	BB	DD	BB	DD	BB	BB	BB	BB	BB	DD	BB	BB	DD	DD	DD	BB	BB	BB	DD	BB	BB	BB	DD	DD	DD	BB	BB	DD	DD	BB	DD	DD	DD	DD	DD	BB	BB	BB	DD	DD	DD	DD	BB	BB
chr19_14528024_14528037	BB	BB	BB	DD	DD	BB	DD	BB	DD	BB	BB	BB	BB	BB	DD	BB	BB	DD	dn	DD	BB	BB	BB	DD	BB	BB	BB	DD	DD	DD	BB	BB	DD	DD	BB	DD	DD	DD	DD	DD	BB	BB	BB	DD	DD	DD	DD	BB	BB
chr19_14535777_14535792	BB	BB	BB	DD	DD	BB	DD	BB	DD	BB	BB	BB	BB	BB	DD	BB	BB	DD	DD	DD	BB	BB	BB	DD	BB	BB	BB	DD	DD	DD	BB	BB	DD	DD	BB	DD	DD	DD	DD	DD	BB	BB	BB	DD	DD	DD	DD	BB	BB
chr19_14536333_14536354	BB	BB	BB	DD	DD	BB	DD	BB	DD	BB	BB	BB	BB	BB	DD	BB	BB	DD	DD	DD	BB	BB	BB	DD	BB	BB	BB	DD	DD	DD	BB	BB	DD	DD	BB	DD	DD	DD	DD	DD	BB	BB	BB	DD	DD	DD	DD	BB	BB
chr19_14540448_14540471	BB	BB	BB	DD	DD	BB	DD	BB	DD	BB	BB	BB	BB	BB	DD	BB	BB	DD	DD	DD	BB	BB	BB	DD	BB	NA	BB	DD	DD	DD	NA	BB	DD	DD	BB	DD	DD	DD	DD	DD	NA	BB	BB	DD	DD	DD	DD	BB	BB
chr19_14545585_14545596	BB	BB	BB	DD	DD	BB	DD	BB	DD	BB	BB	BB	BB	BB	DD	bd	BB	DD	DD	DD	BB	BB	BB	DD	BB	BB	BB	DD	bd	DD	BB	BB	bd	DD	BB	bd	DD	DD	DD	bd	BB	BB	BB	bd	bd	DD	DD	BB	BB
chr19_14620151_14620166	BB	BB	BB	DD	DD	BB	DD	BB	DD	BB	BB	BB	BB	BB	DD	BB	BB	DD	DD	DD	BB	BB	BB	DD	BB	BB	BB	DD	DD	DD	BB	BB	DD	DD	BB	DD	DD	DD	DD	DD	BB	BB	BB	DD	DD	DD	DD	BB	BB
chr19_14628683_14628706	BB	BB	BB	DD	DD	BB	DD	BB	DD	BB	BB	BB	BB	BB	DD	BB	BB	DD	DD	DD	BB	BB	BB	DD	BB	BB	BB	DD	DD	DD	BB	BB	DD	DD	BB	DD	DD	DD	DD	DD	BB	BB	BB	DD	DD	DD	DD	BB	BB
chr19_14634544_14634558	BB	BB	BB	DD	DD	BB	DD	BB	DD	BB	BB	BB	BB	BB	DD	BB	BB	DD	DD	DD	BB	BB	BB	DD	BB	BB	BB	DD	DD	DD	BB	BB	DD	DD	BB	DD	DD	DD	DD	DD	BB	BB	BB	DD	DD	DD	DD	BB	BB
chr19_14647340_14647357	BB	BB	BB	DD	DD	BB	DD	BB	DD	BB	BB	BB	BB	BB	DD	BB	BB	DD	DD	DD	BB	BB	BB	DD	BB	BB	BB	DD	DD	DD	BB	BB	DD	DD	BB	DD	DD	DD	DD	DD	BB	BB	BB	DD	DD	DD	DD	BB	BB
chr19_14647740_14647779	BB	BB	NA	DD	DD	BB	DD	BB	DD	BB	BB	BB	BB	BB	DD	BB	BB	DD	DD	DD	BB	BB	BB	DD	BB	BB	BB	DD	DD	DD	BB	BB	DD	DD	BB	DD	DD	DD	DD	DD	BB	BB	BB	DD	DD	DD	DD	BB	NA
chr19_14669620_14669655	BB	BB	BB	DD	DD	BB	DD	BB	DD	BB	BB	BB	BB	BB	DD	BB	BB	DD	DD	DD	BB	BB	BB	DD	BB	BB	BB	DD	DD	DD	BB	BB	DD	DD	BB	DD	DD	DD	DD	DD	BB	BB	BB	DD	DD	DD	DD	BB	BB
chr19_14700061_14700072	BB	BB	BB	DD	DD	BB	DD	BB	DD	BB	BB	BB	BB	BB	DD	BB	BB	DD	DD	DD	BB	BB	BB	DD	BB	BB	BB	DD	DD	DD	BB	BB	DD	DD	BB	DD	DD	DD	DD	DD	BB	BB	BB	DD	DD	DD	DD	BB	BB
chr19_14752199_14752231	BB	BB	BB	NA	NN	BB	DD	NA	DD	BB	BB	BB	BB	BB	DD	BB	BB	DD	NN	DD	BB	NA	BB	NA	BB	NA	BB	DD	DD	DD	BB	BB	DD	NA	NA	NA	DD	DD	NA	NA	NA	BB	BB	DD	DD	DD	DD	BB	BB
chr19_14758997_14759024	BB	BB	BB	DD	DD	BB	DD	BB	DD	BB	BB	BB	BB	BB	DD	BB	BB	DD	DD	DD	BB	BB	BB	DD	BB	BB	BB	DD	DD	DD	BB	BB	DD	DD	BB	DD	DD	DD	DD	DD	BB	BB	BB	DD	DD	DD	DD	BB	BB
chr19_14770414_14770441	BB	BB	BB	DD	DD	BB	DD	BB	DD	BB	bd	BB	BB	BB	DD	BB	BB	DD	DD	DD	BB	BB	BB	DD	BB	BB	BB	DD	DD	DD	BB	BB	DD	DD	BB	DD	DD	DD	DD	DD	BB	BB	BB	DD	DD	DD	DD	bn	BB
chr19_14777675_14777688	BB	BB	BB	DD	DD	BB	DD	BB	DD	BB	BB	BB	bn	BB	DD	BB	BB	DD	DD	DD	BB	BB	BB	DD	BB	BB	BB	DD	DD	DD	BB	BB	DD	DD	BB	DD	DD	DD	dn	DD	BB	BB	BB	DD	DD	DD	DD	BB	BB
chr19_14789210_14789227	BB	BB	BB	DD	DD	BB	DD	BB	DD	BB	BB	BB	BB	BB	DD	BB	BB	DD	DD	DD	BB	BB	BB	DD	BB	BB	BB	DD	DD	DD	BB	BB	DD	DD	BB	DD	DD	DD	DD	DD	BB	BB	BB	DD	DD	DD	DD	BB	BB
chr19_14802209_14802235	BB	BB	BB	DD	DD	BB	DD	BB	DD	BB	BB	BB	BB	BB	DD	BB	BB	DD	DD	DD	BB	BB	BB	DD	BB	BB	BB	DD	DD	DD	BB	BB	DD	DD	BB	DD	DD	DD	DD	DD	BB	BB	BB	DD	DD	DD	DD	BB	BB
chr19_14807588_14807601	FF	FF	FF	FF	FF	FF	FF	FF	NN	FF	FF	FF	FF	FF	FF	FF	FF	FF	FF	FF	FF	FF	FF	FF	FF	FF	FF	FF	FF	FF	FF	FF	FF	FF	FF	FF	FF	FF	FF	FF	FF	FF	FF	FF	FF	FF	FF	FF	FF
chr19_14808464_14808477	BB	BB	BB	DD	DD	BB	DD	BB	DD	BB	BB	BB	BB	BB	DD	bd	BB	DD	DD	DD	bn	BB	BB	DD	BB	BB	BB	DD	DD	DD	BB	BB	DD	DD	BB	DD	DD	DD	DD	DD	BB	BB	BB	DD	DD	DD	DD	BB	BB
chr19_14822569_14822580	BB	BB	BB	DD	DD	BB	DD	BB	DD	BB	BB	BB	BB	BB	DD	BB	BB	DD	DD	DD	BB	BB	BB	DD	BB	BB	BB	DD	DD	DD	BB	BB	DD	DD	BB	DD	DD	DD	DD	DD	BB	BB	BB	DD	DD	DD	DD	BB	BB
chr19_14834106_14834117	BB	BB	BB	DD	DD	BB	DD	BB	DD	BB	BB	BB	BB	BB	DD	BB	BB	DD	DD	DD	BB	BB	BB	DD	BB	BB	BB	DD	DD	DD	BB	BB	DD	DD	BB	DD	DD	DD	DD	DD	BB	BB	BB	DD	DD	DD	DD	BB	BB
chr19_14837006_14837043	BB	BB	BB	DD	DD	BB	DD	BB	DD	BB	BB	BB	BB	BB	DD	BB	BB	DD	DD	DD	BB	BB	BB	DD	BB	BB	BB	DD	DD	DD	BB	BB	DD	DD	BB	DD	DD	DD	DD	DD	BB	BB	BB	DD	dn	DD	DD	BB	BB
chr19_14893386_14893405	BB	BB	BB	DD	DD	BB	DD	BB	DD	BB	BB	DD	BB	BB	DD	BB	BB	DD	DD	DD	BB	BB	BB	DD	BB	DD	BB	DD	DD	DD	BB	BB	DD	DD	BB	BB	BB	BB	DD	DD	BB	BB	BB	DD	DD	DD	DD	BB	BB
chr19_14894183_14894210	BB	BB	BB	DD	DD	BB	DD	BB	DD	BB	BB	DD	BB	BB	DD	BB	BB	DD	DD	DD	BB	BB	BB	DD	BB	DD	BB	DD	DD	DD	BB	BB	DD	DD	BB	BB	BB	BB	DD	DD	BB	BB	BB	DD	DD	DD	DD	BB	BB
chr19_14905428_14905457	BB	BB	BB	DD	DD	BB	DD	BB	DD	BB	BB	DD	BB	BB	DD	BB	BB	DD	DD	DD	BB	BB	BB	DD	BB	DD	BB	DD	DD	DD	BB	BB	DD	DD	BB	BB	BB	BB	DD	DD	BB	BB	BB	DD	DD	DD	DD	BB	BB
chr19_14906161_14906188	BB	BB	BB	DD	DD	BB	DD	BB	DD	BB	BB	DD	BB	BB	DD	BB	BB	DD	DD	DD	BB	BB	BB	DD	BB	DD	BB	DD	DD	DD	BB	BB	DD	DD	BB	BB	BB	BB	DD	DD	BB	BB	BB	DD	DD	DD	DD	BB	BB
chr19_14909454_14909489	BB	BB	BB	DD	DD	BB	NA	BB	DD	BB	BB	DD	BB	BB	DD	BB	NA	DD	DD	DD	BB	BB	BB	NA	BB	NA	BB	DD	DD	NA	BB	BB	DD	NA	BB	BB	BB	BB	dn	DD	NA	BB	BB	NA	DD	NA	NA	BB	BB
chr19_14919360_14919371	FF	FF	FF	df	df	FF	df	FF	df	FF	FF	df	FF	FF	df	FF	FF	df	df	df	FF	FF	FF	df	FF	df	FF	df	df	df	FF	FF	df	df	FF	FF	FF	FF	df	df	FF	FF	FF	df	df	DD	df	FF	FF
chr19_14932539_14932552	BB	BB	BB	DD	DD	BB	DD	BB	DD	BB	BB	DD	BB	BB	DD	BB	BB	DD	DD	DD	BB	BB	BB	DD	BB	DD	BB	DD	DD	DD	BB	BB	DD	DD	BB	BB	BB	BB	DD	DD	BB	BB	BB	DD	DD	DD	DD	BB	BB
chr19_14943422_14943457	BB	BB	BB	DD	DD	BB	DD	BB	DD	BB	BB	DD	BB	BB	DD	BB	BB	DD	DD	DD	BB	BB	BB	DD	BB	DD	BB	DD	DD	DD	BB	BB	DD	DD	BB	BB	BB	BB	DD	DD	BB	BB	BB	DD	DD	DD	DD	BB	BB
chr19_15008836_15008875	FF	FF	FF	FF	FF	FF	FF	FF	FF	FF	FF	FF	FF	FF	FF	NA	FF	FF	NA	FF	NA	FF	FF	FF	FF	FF	NA	FF	FF	FF	FF	FF	FF	FF	FF	FF	FF	FF	FF	FF	FF	FF	FF	FF	NA	FF	FF	FF	NN
chr19_15044445_15044468	BB	BB	BB	DD	DD	BB	bd	BB	DD	BB	BB	DD	BB	BB	bd	BB	BB	bd	DD	DD	BB	BB	BB	bd	BB	DD	BB	bd	bd	bd	BB	BB	DD	DD	BB	BB	BB	BB	bd	DD	BB	BB	BB	DD	bd	DD	bd	BB	BB
chr19_15062909_15062948	FF	FF	FF	FF	FF	FF	FF	FF	FF	FF	FF	FF	NA	FF	FF	FF	NA	FF	FF	FF	NA	NN	NN	FF	NA	FF	FF	FF	FF	FF	FF	FF	NA	FF	FF	FF	FF	FF	FF	FF	FF	FF	NA	FF	NA	FF	FF	FF	FF
chr19_15078871_15078906	BB	BB	BB	DD	DD	BB	NA	BB	DD	BB	BB	NA	BB	BB	DD	NN	BB	DD	dn	DD	BB	BB	BB	NN	BB	NA	BB	DD	DD	NN	BB	BB	DD	DD	BB	bn	BB	BB	DD	DD	BB	BB	BB	DD	NA	DD	DD	BB	BB
chr19_15103680_15103727	NA	FF	FF	FF	FF	FF	FF	FF	FF	NA	NA	NA	FF	NN	FF	NA	FF	NA	fn	FF	FF	FF	FF	FF	NA	NA	NA	FF	NA	FF	FF	NA	FF	FF	FF	FF	FF	FF	NA	FF	FF	FF	FF	FF	FF	FF	FF	FF	FF
chr19_15145218_15145249	FF	NN	NA	FF	FF	FF	FF	FF	FF	FF	FF	FF	FF	FF	FF	FF	FF	FF	FF	FF	FF	FF	FF	FF	FF	NA	FF	FF	FF	FF	FF	FF	FF	FF	FF	FF	FF	FF	FF	FF	FF	FF	FF	FF	FF	FF	FF	FF	FF
chr19_15152493_15152520	NA	NA	BB	NN	NA	bd	DD	NA	NA	NA	NA	NA	bn	BB	DD	BB	BB	NA	DD	DD	BB	BB	BB	DD	BB	DD	BB	DD	DD	DD	BB	NA	BB	NA	BB	BB	NA	NA	DD	DD	NA	NA	NA	DD	NA	dn	DD	BB	NA
chr19_15166306_15166341	FF	NA	FF	NN	FF	FF	FF	FF	FF	FF	FF	FF	FF	FF	FF	FF	FF	FF	NA	FF	FF	FF	FF	FF	FF	FF	FF	FF	FF	FF	FF	FF	FF	FF	FF	FF	FF	FF	FF	FF	FF	FF	FF	FF	NA	FF	FF	FF	FF
chr19_15214408_15214439	BB	BB	BB	DD	DD	BB	DD	BB	DD	BB	BB	DD	BB	BB	DD	BB	BB	DD	DD	DD	BB	BB	BB	BB	BB	DD	BB	DD	DD	DD	BB	BB	BB	DD	BB	BB	BB	BB	DD	DD	BB	BB	BB	DD	DD	DD	DD	BB	BB
chr19_15242010_15242053	BB	BB	BB	DD	DD	BB	DD	BB	DD	BB	BB	DD	BB	BB	DD	BB	BB	DD	dn	DD	BB	BB	BB	BB	BB	DD	BB	DD	DD	DD	BB	BB	BB	DD	BB	BB	BB	BB	DD	DD	BB	BB	BB	DD	DD	DD	DD	BB	BB
chr19_15289602_15289629	BB	BB	BB	DD	DD	BB	DD	BB	DD	BB	BB	DD	BB	BB	DD	BB	BB	DD	DD	DD	BB	BB	BB	BB	BB	DD	BB	DD	DD	DD	BB	BB	BB	DD	BB	BB	BB	BB	DD	DD	BB	BB	BB	DD	DD	DD	DD	BB	BB
chr19_15356180_15356200	BB	BB	BB	DD	DD	BB	DD	BB	DD	BB	BB	DD	BB	BB	DD	BB	BB	DD	DD	DD	BB	BB	BB	BB	BB	DD	BB	DD	DD	DD	BB	BB	BB	DD	BB	BB	BB	BB	DD	DD	BB	BB	BB	DD	DD	DD	DD	BB	BB
chr19_15400605_15400622	BB	BB	BB	DD	DD	BB	DD	BB	DD	BB	BB	DD	BB	BB	DD	BB	BB	DD	DD	DD	BB	BB	BB	BB	BB	DD	BB	DD	DD	DD	BB	BB	BB	DD	BB	BB	BB	BB	DD	DD	BB	BB	BB	DD	DD	DD	DD	BB	BB
chr19_15411538_15411555	BB	BB	BB	DD	DD	BB	DD	BB	dn	BB	BB	DD	BB	BB	DD	BB	BB	DD	DD	DD	BB	BB	BB	BB	BB	DD	BB	DD	DD	DD	BB	BB	BB	DD	BB	BB	BB	BB	DD	DD	BB	BB	BB	DD	DD	DD	DD	BB	BB
chr19_15446630_15446663	BB	BB	bd	DD	dd	BB	dd	BB	dd	bn	BB	dd	BB	BB	dd	BB	BB	dd	DD	DD	BB	BB	BB	BB	BB	dd	BB	dd	bd	DD	BB	BB	BB	dd	bn	bn	BB	BB	dd	bd	BB	BB	BB	DD	DD	dd	dd	BB	BB
chr19_15456018_15456041	BB	BB	BB	dd	dd	BB	dd	BB	dd	BB	BB	DD	BB	BB	dd	BB	BB	dd	dd	dd	BB	BB	BB	BB	BB	dd	BB	dd	dd	dd	BB	BB	BB	dd	BB	BB	BB	BB	dd	dd	BB	BB	BB	dd	dd	dd	dd	BB	BB
chr19_15482358_15482371	BB	BB	BB	DD	DD	BB	DD	BB	DD	BB	BB	DD	BB	BB	DD	BB	BB	DD	DD	DD	BB	BB	BB	BB	BB	DD	BB	DD	DD	DD	BB	BB	BB	DD	BB	BB	BB	BB	DD	DD	BB	BB	BB	DD	DD	DD	DD	BB	BB
chr19_15484685_15484724	BB	BB	BB	DD	DD	BB	DD	BB	DD	BB	BB	DD	BB	BB	DD	BB	BB	DD	DD	DD	BB	BB	BB	BB	BB	DD	BB	DD	DD	DD	BB	BB	BB	DD	BB	BB	BB	BB	DD	DD	BB	BB	bn	DD	DD	DD	DD	BB	BB
chr19_15538169_15538196	BB	BB	BB	DD	DD	BB	DD	BB	DD	BB	BB	DD	BB	BB	DD	BB	BB	DD	DD	DD	BB	bd	BB	BB	BB	DD	BB	DD	DD	DD	BB	BB	BB	DD	BB	BB	BB	BB	DD	DD	BB	BB	BB	DD	dn	DD	DD	BB	BB
chr19_15553472_15553483	BB	BB	BB	DD	DD	BB	DD	BB	DD	BB	BB	DD	BB	BB	DD	BB	BB	DD	DD	DD	BB	BB	BB	BB	BB	DD	BB	DD	DD	DD	BB	BB	BB	DD	BB	BB	BB	BB	DD	DD	BB	BB	BB	DD	DD	DD	DD	BB	BB
chr19_15556527_15556551	BB	BB	BB	DD	DD	BB	DD	BB	DD	BB	BB	DD	BB	BB	DD	BB	BB	DD	DD	DD	BB	BB	BB	BB	BB	DD	BB	DD	DD	DD	BB	BB	BB	DD	BB	BB	BB	BB	DD	DD	BB	BB	BB	DD	DD	DD	DD	BB	BB
chr19_15581103_15581146	NA	BB	BB	NA	NN	BB	NN	BB	NN	BB	NA	NN	NN	NN	NN	NN	BB	NN	BB	nn	BB	NA	BB	BB	NN	NA	BB	DD	nn	NA	BB	BB	NA	DD	BB	BB	BB	BB	DD	DD	BB	NA	BB	DD	DD	NA	DD	BB	BB
chr19_15630559_15630606	BB	BB	BB	DD	DD	BB	DD	BB	DD	BB	BB	DD	NN	BB	DD	BB	BB	BB	BB	DD	BB	BB	BB	BB	BB	NA	BB	DD	DD	DD	BB	BB	NA	DD	BB	BB	BB	BB	DD	DD	BB	BB	BB	DD	DD	DD	DD	BB	BB
chr19_15700232_15700266	FF	FF	FF	FF	FF	FF	FF	FF	FF	FF	NN	FF	FF	FF	FF	FF	FF	FF	FF	FF	FF	FF	FF	FF	FF	NA	FF	FF	FF	FF	FF	FF	FF	FF	FF	FF	FF	FF	FF	FF	FF	FF	FF	FF	FF	FF	FF	FF	FF
chr19_15780386_15780397	BB	BB	BB	DD	DD	BB	DD	BB	DD	BB	BB	DD	BB	BB	DD	BB	BB	BB	BB	DD	BB	BB	BB	BB	BB	DD	BB	DD	DD	DD	BB	BB	BB	DD	BB	BB	BB	BB	DD	DD	BB	BB	BB	DD	DD	DD	DD	BB	BB
chr19_15848864_15848875	BB	BB	BB	DD	DD	BB	DD	BB	DD	BB	BB	DD	BB	BB	DD	BB	BB	BB	BB	DD	BB	BB	BB	BB	BB	DD	BB	DD	DD	DD	BB	BB	BB	DD	BB	BB	BB	BB	DD	DD	BB	BB	BB	DD	DD	DD	DD	BB	BB
chr19_15898575_15898600	BB	BB	BB	DD	DD	BB	DD	BB	DD	BB	BB	DD	BB	BB	DD	BB	BB	BB	bn	DD	BB	BB	BB	BB	BB	DD	BB	DD	DD	DD	BB	BB	BB	DD	BB	BB	BB	BB	DD	DD	BB	BB	bn	DD	DD	DD	DD	BB	BB
chr19_15920361_15920384	BB	BB	BB	DD	DD	BB	DD	BB	DD	BB	BB	DD	BB	BB	DD	BB	BB	BB	BB	DD	BB	BB	BB	BB	BB	DD	BB	DD	DD	DD	BB	BB	BB	DD	BB	BB	BB	BB	DD	DD	BB	BB	BB	DD	DD	DD	DD	BB	BB
chr19_15940131_15940154	BB	BB	BB	DD	DD	BB	DD	BB	DD	BB	BB	DD	BB	BB	DD	BB	BB	BB	BB	DD	BB	BB	BB	BB	BB	DD	BB	DD	DD	DD	BB	BB	BB	DD	BB	BB	BB	BB	DD	DD	BB	BB	BB	DD	DD	DD	DD	BB	BB
chr19_15953397_15953408	FF	FF	FF	df	df	FF	df	FF	df	FF	FF	df	FF	FF	df	FF	FF	FF	FF	df	FF	FF	FF	fn	FF	df	FF	df	df	df	FF	FF	FF	df	FF	FF	FF	FF	df	df	FF	FF	FF	df	df	df	df	FF	FF
chr19_15953409_15953442	BB	BB	BB	DD	DD	BB	DD	BB	DD	BB	BB	dn	BB	bn	DD	BB	BB	BB	BB	DD	BB	BB	BB	BB	BB	DD	BB	DD	DD	DD	BB	BB	BB	DD	BB	BB	BB	BB	DD	DD	BB	BB	BB	dn	dn	DD	DD	BB	BB
chr19_15971431_15971448	BB	BB	BB	DD	DD	BB	DD	BB	DD	BB	BB	DD	BB	BB	DD	BB	BB	BB	BB	DD	BB	BB	BB	BB	BB	DD	BB	DD	DD	DD	BB	BB	BB	DD	BB	BB	BB	BB	DD	DD	BB	BB	BB	DD	DD	DD	DD	BB	BB
chr19_16017497_16017520	BB	BB	BB	DD	DD	BB	DD	BB	NA	BB	BB	DD	BB	BB	DD	BB	BB	BB	BB	DD	BB	BB	BB	BB	BB	DD	BB	DD	DD	DD	BB	BB	BB	DD	BB	BB	BB	BB	DD	DD	BB	BB	BB	DD	DD	DD	NA	BB	BB
chr19_16073462_16073489	BB	BB	BB	DD	DD	BB	DD	BB	DD	BB	BB	DD	BB	BB	DD	BB	BB	BB	BB	DD	BB	BB	BB	BB	BB	DD	BB	DD	DD	DD	BB	BB	BB	DD	BB	BB	BB	BB	DD	DD	BB	BB	BB	DD	NA	DD	DD	BB	BB
chr19_16120244_16120287	FF	FF	FF	FF	NN	FF	FF	FF	FF	FF	FF	FF	FF	FF	FF	FF	FF	FF	FF	FF	NA	FF	NA	FF	NN	FF	NA	FF	FF	FF	NA	NN	NA	FF	FF	FF	FF	FF	FF	FF	FF	FF	FF	FF	FF	FF	FF	FF	FF
chr19_16169810_16169849	FF	FF	NN	NA	FF	fn	FF	FF	FF	FF	FF	FF	FF	FF	FF	FF	NA	FF	FF	FF	FF	FF	FF	FF	FF	FF	FF	FF	FF	FF	FF	FF	FF	FF	FF	NA	FF	FF	FF	FF	NA	FF	FF	FF	FF	NA	FF	FF	FF
chr19_16214323_16214370	BB	BB	BB	DD	NA	BB	DD	BB	dn	BB	BB	DD	BB	BB	DD	BB	BB	BB	BB	DD	BB	NA	BB	BB	BB	DD	NA	DD	DD	DD	BB	BB	NN	DD	BB	BB	bd	BB	DD	NA	BB	BB	BB	DD	BB	NA	DD	BB	BB
chr19_16229236_16229256	FF	FF	FF	NA	NA	FF	FF	FF	FF	FF	FF	FF	FF	FF	FF	FF	FF	FF	FF	FF	FF	FF	FF	FF	FF	FF	FF	FF	FF	FF	FF	FF	FF	FF	FF	NA	FF	NA	FF	FF	NA	FF	FF	FF	FF	FF	FF	FF	FF
chr19_16234634_16234677	FF	FF	FF	NN	NN	FF	FF	FF	NN	FF	FF	FF	FF	FF	FF	FF	FF	FF	FF	FF	FF	FF	NN	FF	FF	FF	FF	FF	FF	NA	FF	FF	FF	FF	FF	FF	FF	fn	FF	FF	NA	NA	FF	NA	FF	NA	FF	FF	FF
chr19_16313982_16314029	BB	BB	BB	DD	DD	BB	DD	BB	DD	BB	BB	DD	BB	BB	DD	BB	BB	BB	BB	DD	BB	BB	BB	BB	BB	DD	BB	DD	DD	DD	BB	BB	BB	DD	BB	BB	BB	BB	DD	DD	BB	BB	BB	DD	BB	DD	DD	BB	BB
chr19_16390596_16390615	BB	BB	BB	DD	DD	BB	DD	BB	DD	BB	BB	DD	BB	BB	DD	BB	BB	BB	BB	DD	BB	BB	BB	BB	BB	DD	BB	DD	DD	DD	BB	BB	BB	DD	BB	BB	BB	BB	DD	DD	BB	BB	BB	DD	BB	DD	DD	BB	BB
chr19_16404015_16404026	BB	BB	BB	DD	DD	BB	DD	BB	DD	BB	BB	DD	BB	BB	DD	BB	BB	BB	BB	DD	BB	BB	BB	BB	BB	DD	BB	DD	DD	DD	BB	BB	BB	DD	BB	BB	BB	BB	DD	DD	BB	BB	BB	DD	BB	DD	DD	BB	BB
chr19_16413346_16413405	FF	NA	NA	FF	FF	FF	FF	FF	FF	NA	FF	FF	FF	FF	FF	FF	FF	NA	FF	FF	FF	FF	FF	NA	FF	NA	FF	FF	FF	FF	FF	NA	FF	NA	FF	NA	FF	FF	FF	FF	FF	FF	FF	FF	FF	FF	FF	FF	FF
chr19_16452473_16452528	FF	fn	FF	FF	FF	FF	NA	FF	FF	FF	FF	FF	FF	NA	FF	FF	NA	FF	FF	FF	FF	FF	FF	FF	FF	NA	FF	FF	FF	FF	FF	FF	fn	FF	NA	FF	NA	FF	FF	NA	NA	NA	FF	FF	FF	NA	FF	FF	FF
chr19_16473039_16473062	BB	BB	BB	DD	DD	BB	DD	BB	DD	BB	BB	DD	BB	BB	DD	BB	BB	BB	BB	DD	BB	BB	BB	BB	BB	DD	BB	DD	DD	DD	BB	BB	BB	DD	BB	BB	BB	BB	DD	DD	BB	BB	BB	DD	BB	DD	DD	BB	BB
chr19_16477082_16477117	BB	BB	BB	DD	dn	BB	DD	BB	DD	BB	BB	DD	BB	BB	DD	BB	BB	BB	BB	DD	BB	BB	BB	BB	BB	DD	BB	DD	DD	DD	BB	BB	BB	DD	BB	BB	BB	BB	DD	DD	BB	BB	BB	DD	BB	DD	DD	BB	BB
chr19_16486500_16486549	BB	NA	NA	NA	DD	BB	DD	BB	DD	BB	BB	DD	NA	BB	DD	BB	BB	BB	BB	DD	BB	BB	BB	BB	NN	DD	BB	DD	DD	DD	NA	BB	BB	DD	BB	BB	BB	BB	DD	DD	NA	BB	BB	DD	BB	DD	DD	BB	BB
chr19_16499128_16499145	BB	BB	BB	DD	DD	BB	DD	BB	DD	BB	BB	DD	BB	BB	DD	BB	BB	BB	BB	DD	BB	BB	BB	BB	BB	DD	BB	DD	DD	DD	BB	BB	BB	DD	BB	BB	BB	BB	DD	DD	BB	BB	BB	DD	BB	DD	DD	BB	BB
chr19_16507731_16507770	BB	BB	BB	DD	DD	BB	DD	BB	DD	BB	BB	DD	BB	BB	DD	BB	BB	BB	BB	DD	BB	BB	BB	BB	BB	DD	BB	DD	DD	DD	BB	BB	BB	DD	BB	BB	BB	BB	DD	DD	BB	BB	BB	DD	BB	DD	DD	BB	BB
chr19_16623860_16623895	BB	BB	BB	DD	NA	BB	NA	BB	DD	BB	BB	DD	BB	BB	NN	NA	BB	BB	BB	DD	BB	BB	BB	BB	BB	DD	BB	DD	DD	NA	BB	BB	BB	DD	BB	BB	BB	BB	DD	DD	BB	BB	BB	DD	BB	NA	DD	BB	NA
chr19_16656734_16656754	BB	BB	BB	DD	DD	BB	DD	BB	DD	BB	BB	DD	BB	BB	DD	BB	BB	BB	BB	DD	BB	BB	BB	BB	BB	DD	BB	DD	DD	DD	BB	BB	BB	DD	BB	BB	BB	BB	DD	DD	BB	BB	BB	DD	BB	DD	DD	BB	BB
chr19_16777465_16777504	FF	FF	FF	NN	NN	FF	NN	FF	NN	FF	FF	FF	NA	FF	FF	FF	FF	FF	NA	NN	FF	FF	FF	FF	FF	NA	FF	FF	FF	NA	FF	NA	FF	FF	FF	FF	FF	FF	NA	FF	FF	NA	FF	FF	FF	FF	NN	NA	FF
chr19_16820495_16820509	BB	BB	BB	DD	DD	BB	DD	BB	DD	BB	BB	DD	BB	BB	DD	BB	BB	BB	BB	DD	BB	BB	bd	BB	BB	DD	BB	DD	DD	DD	BB	BB	BB	DD	BB	BB	BB	BB	DD	DD	BB	BB	BB	DD	DD	DD	DD	BB	BB
chr19_16822696_16822711	BB	BB	BB	DD	DD	BB	DD	BB	DD	BB	BB	DD	BB	BB	DD	BB	BB	BB	BB	DD	BB	BB	BB	BB	BB	DD	BB	DD	DD	DD	BB	BB	BB	DD	BB	BB	BB	BB	DD	DD	BB	BB	BB	DD	DD	DD	DD	BB	BB
chr19_16833540_16833555	BB	BB	BB	DD	DD	BB	DD	BB	DD	BB	BB	DD	BB	BB	DD	BB	BB	BB	BB	DD	BB	BB	BB	BB	BB	DD	BB	DD	DD	DD	BB	BB	BB	DD	BB	BB	BB	BB	DD	DD	BB	BB	BB	DD	DD	DD	DD	BB	BB
chr19_16840250_16840274	BB	BB	BB	DD	DD	BB	DD	BB	DD	BB	BB	DD	BB	BB	DD	BB	BB	BB	BB	DD	BB	BB	BB	BB	BB	DD	BB	DD	DD	DD	BB	BB	BB	DD	BB	BB	BB	BB	DD	DD	BB	BB	BB	DD	DD	DD	DD	BB	BB
chr19_16851055_16851070	BB	BB	BB	DD	DD	BB	DD	BB	DD	BB	BB	DD	BB	BB	DD	BB	BB	BB	BB	DD	BB	BB	BB	BB	BB	DD	BB	DD	DD	DD	BB	BB	BB	DD	BB	BB	BB	BB	DD	DD	BB	BB	BB	DD	DD	DD	DD	BB	BB
chr19_16857080_16857091	BB	BB	BB	DD	DD	BB	DD	BB	DD	BB	BB	DD	BB	BB	DD	BB	BB	BB	BB	DD	BB	BB	BB	BB	BB	DD	BB	bd	DD	DD	BB	BB	BB	DD	BB	BB	BB	BB	DD	DD	BB	BB	BB	DD	DD	DD	DD	BB	BB
chr19_16862479_16862506	NA	BB	BB	DD	DD	NA	DD	BB	DD	BB	BB	DD	NA	BB	NA	BB	BB	BB	BB	DD	NA	NA	NA	BB	BB	NA	bn	DD	DD	DD	BB	BB	BB	DD	BB	BB	BB	BB	DD	DD	BB	BB	BB	DD	DD	NA	DD	BB	BB
chr19_16864656_16864667	FF	FF	FF	df	df	FF	df	FF	df	FF	FF	DD	FF	FF	df	FF	FF	FF	FF	df	FF	FF	FF	FF	FF	df	FF	df	df	df	FF	FF	FF	df	FF	FF	FF	FF	df	df	FF	FF	FF	df	DD	DD	df	FF	FF
chr19_16864774_16864817	BB	BB	BB	DD	bd	BB	DD	BB	DD	BB	BB	DD	BB	BB	BB	BB	BB	BB	BB	DD	BB	BB	BB	BB	BB	DD	BB	DD	bd	DD	BB	BB	BB	DD	BB	BB	BB	BB	DD	DD	BB	BB	BB	DD	DD	DD	DD	BB	BB
chr19_16874642_16874653	BB	BB	BB	DD	DD	BB	DD	BB	DD	BB	BB	DD	BB	BB	DD	BB	BB	BB	BB	DD	BB	BB	BB	BB	BB	DD	BB	DD	DD	DD	BB	BB	BB	DD	BB	BB	BB	BB	DD	DD	BB	BB	BB	DD	DD	DD	DD	BB	BB
chr19_16887015_16887054	BB	BB	BB	DD	NA	BB	DD	BB	DD	BB	BB	DD	BB	BB	NA	NN	BB	BB	BB	DD	BB	BB	BB	BB	BB	DD	BB	DD	DD	NA	BB	NA	BB	DD	BB	BB	BB	BB	DD	DD	dn	BB	BB	DD	DD	DD	DD	BB	BB
chr19_16887254_16887277	BB	BB	BB	DD	DD	BB	DD	BB	DD	BB	BB	DD	BB	BB	DD	BB	BB	BB	BB	DD	BB	BB	BB	BB	BB	DD	BB	DD	DD	DD	BB	BB	BB	DD	BB	BB	BB	BB	DD	DD	BB	BB	BB	DD	DD	DD	DD	BB	BB
chr19_16917594_16917613	BB	BB	BB	DD	DD	BB	DD	BB	DD	BB	BB	DD	BB	BB	DD	BB	BB	BB	BB	DD	BB	BB	BB	BB	BB	DD	BB	DD	DD	DD	BB	BB	BB	DD	BB	BB	BB	BB	DD	DD	BB	BB	BB	DD	DD	DD	DD	BB	BB
chr19_16933544_16933567	BB	BB	BB	DD	DD	BB	DD	BB	DD	BB	BB	DD	BB	BB	dn	BB	BB	BB	BB	DD	BB	BB	BB	BB	BB	DD	BB	DD	DD	DD	BB	BB	BB	DD	BB	BB	BB	BB	DD	DD	BB	BB	BB	DD	DD	DD	DD	BB	BB
chr19_16933591_16933620	BB	BB	BB	DD	DD	BB	DD	BB	DD	BB	BB	DD	BB	BB	DD	BB	BB	BB	BB	DD	BB	BB	BB	BB	BB	DD	BB	DD	DD	DD	BB	BB	BB	DD	BB	BB	BB	BB	DD	DD	BB	BB	BB	DD	DD	DD	DD	BB	BB
chr19_16934093_16934128	BB	BB	bn	DD	DD	BB	DD	BB	DD	BB	bn	DD	BB	BB	DD	BB	BB	BB	BB	DD	BB	BB	BB	BB	BB	DD	BB	DD	DD	DD	BB	BB	BB	DD	BB	BB	bn	BB	DD	DD	BB	BB	BB	DD	DD	DD	DD	BB	BB
chr19_16937885_16937896	BB	BB	BB	DD	DD	BB	DD	BB	DD	BB	BB	DD	BB	BB	DD	BB	BB	BB	BB	DD	BB	BB	BB	BB	BB	DD	BB	DD	DD	DD	BB	BB	BB	DD	BB	BB	BB	BB	DD	DD	BB	BB	BB	DD	DD	DD	DD	BB	BB
chr19_16949763_16949782	BB	BB	BB	DD	DD	BB	DD	BB	DD	BB	BB	DD	BB	BB	DD	BB	BB	BB	BB	DD	BB	BB	BB	BB	BB	DD	BB	DD	DD	DD	BB	BB	BB	DD	BB	BB	BB	BB	DD	DD	BB	BB	BB	DD	DD	DD	DD	BB	BB
chr19_16965486_16965521	BB	BB	BB	DD	DD	BB	DD	BB	DD	BB	BB	DD	BB	BB	DD	BB	BB	BB	BB	DD	BB	BB	BB	BB	BB	DD	BB	DD	DD	DD	BB	BB	BB	DD	BB	BB	BB	BB	DD	DD	BB	BB	BB	DD	DD	DD	DD	BB	BB
chr19_16975320_16975349	BB	BB	BB	DD	DD	BB	DD	BB	DD	BB	BB	DD	BB	BB	DD	BB	BB	BB	BB	DD	BB	BB	BB	BB	BB	DD	BB	DD	DD	DD	BB	BB	BB	DD	BB	BB	BB	BB	dn	DD	BB	BB	BB	DD	DD	DD	DD	BB	BB
chr19_16977672_16977691	BB	BB	BB	DD	DD	BB	DD	BB	DD	BB	BB	DD	BB	BB	DD	BB	BB	BB	BB	DD	BB	BB	BB	BB	BB	DD	BB	DD	bd	DD	BB	BB	BB	DD	BB	BB	BB	BB	DD	DD	BB	BB	BB	DD	DD	DD	bd	BB	BB
chr19_16980302_16980321	BB	BB	BB	DD	DD	BB	DD	BB	DD	BB	BB	DD	BB	BB	DD	BB	BB	BB	BB	DD	BB	BB	BB	BB	BB	DD	BB	DD	DD	DD	BB	BB	BB	DD	BB	BB	BB	BB	DD	DD	BB	BB	BB	DD	DD	DD	DD	BB	BB
chr19_17003029_17003044	BB	BB	BB	DD	DD	BB	DD	BB	DD	BB	BB	DD	BB	BB	DD	BB	BB	BB	BB	DD	BB	BB	BB	BB	BB	DD	BB	DD	DD	DD	BB	BB	BB	DD	BB	BB	BB	BB	DD	DD	BB	BB	BB	DD	DD	DD	DD	BB	BB
chr19_17012953_17012968	BB	BB	BB	DD	DD	BB	DD	BB	DD	BB	BB	DD	BB	BB	DD	BB	BB	BB	BB	DD	BB	BB	BB	BB	BB	DD	BB	DD	DD	DD	BB	BB	BB	DD	BB	BB	BB	BB	DD	DD	BB	BB	BB	DD	DD	DD	DD	BB	BB
chr19_17042824_17042835	BB	BB	BB	DD	DD	BB	DD	BB	DD	BB	BB	DD	BB	BB	DD	BB	BB	BB	BB	DD	BB	BB	BB	BB	BB	DD	BB	DD	DD	DD	BB	BB	BB	DD	BB	BB	BB	BB	DD	DD	BB	BB	BB	DD	DD	DD	DD	BB	BB
chr19_17047062_17047081	BB	BB	BB	DD	DD	BB	DD	BB	DD	BB	BB	DD	BB	BB	DD	BB	BB	BB	BB	DD	BB	BB	BB	BB	BB	DD	BB	DD	DD	DD	BB	BB	BB	DD	BB	BB	BB	BB	DD	DD	BB	BB	BB	DD	DD	DD	DD	BB	BB
chr19_17057213_17057224	BB	BB	BB	DD	DD	BB	DD	BB	DD	BB	BB	DD	BB	BB	DD	BB	BB	BB	BB	DD	BB	BB	BB	BB	BB	DD	BB	DD	DD	DD	BB	BB	BB	DD	BB	BB	BB	BB	DD	DD	BB	BB	BB	DD	DD	DD	DD	BB	BB
chr19_17065745_17065762	BB	BB	NN	NA	DD	NA	NA	BB	NA	BB	BB	NA	NA	BB	NA	BB	NA	BB	BB	DD	BB	BB	BB	BB	BB	DD	BB	DD	NA	DD	BB	BB	BB	DD	NA	BB	BB	BB	DD	DD	NA	BB	BB	NA	DD	NA	DD	BB	BB
chr19_17089814_17089837	BB	BB	BB	DD	DD	BB	DD	BB	DD	BB	BB	DD	BB	BB	DD	BB	BB	BB	BB	DD	BB	BB	BB	BB	BB	DD	BB	DD	DD	DD	BB	BB	BB	DD	BB	BB	BB	BB	DD	DD	BB	BB	BB	DD	DD	DD	DD	BB	BB
chr19_17106969_17107002	BB	BB	BB	DD	DD	BB	DD	BB	DD	BB	BB	DD	bn	BB	DD	BB	BB	BB	BB	DD	BB	BB	BB	BB	BB	DD	BB	DD	DD	DD	BB	BB	BB	DD	bn	BB	BB	BB	DD	DD	BB	BB	BB	DD	DD	DD	DD	BB	BB
chr19_17107853_17107872	BB	BB	BB	DD	DD	BB	DD	BB	DD	BB	BB	DD	BB	BB	DD	BB	BB	BB	BB	DD	BB	BB	BB	BB	BB	DD	BB	DD	DD	DD	BB	BB	BB	DD	BB	BB	BB	BB	DD	DD	BB	BB	BB	DD	DD	DD	DD	BB	BB
chr19_17132736_17132756	BB	BB	BB	DD	DD	BB	DD	BB	DD	BB	BB	DD	BB	BB	DD	BB	BB	BB	BB	DD	BB	BB	BB	BB	BB	DD	BB	DD	DD	DD	BB	BB	BB	DD	BB	BB	BB	BB	DD	DD	BB	BB	BB	DD	DD	DD	DD	BB	BB
chr19_17139528_17139554	BB	BB	BB	DD	DD	BB	DD	BB	DD	BB	BB	dn	BB	BB	DD	BB	BB	BB	BB	DD	BB	BB	BB	BB	BB	DD	BB	DD	DD	DD	BB	BB	BB	DD	BB	BB	BB	BB	DD	DD	BB	BB	BB	DD	DD	DD	DD	BB	BB
chr19_17146686_17146703	BB	BB	BB	DD	DD	BB	DD	BB	DD	BB	BB	DD	BB	BB	DD	BB	BB	BB	BB	DD	BB	BB	BB	BB	BB	DD	BB	DD	DD	DD	BB	BB	BB	DD	BB	BB	BB	BB	DD	DD	BB	BB	BB	DD	DD	DD	DD	BB	BB
chr19_17149041_17149054	BB	BB	BB	DD	DD	BB	DD	BB	DD	BB	BB	DD	BB	BB	DD	BB	BB	BB	BB	DD	BB	BB	BB	BB	BB	DD	BB	DD	DD	DD	BB	BB	BB	DD	BB	BB	BB	BB	DD	DD	BB	BB	BB	DD	DD	DD	DD	BB	BB
chr19_17152366_17152393	BB	BB	BB	DD	DD	BB	DD	BB	DD	BB	BB	DD	BB	BB	DD	BB	BB	BB	BB	DD	BB	BB	BB	BB	BB	DD	BB	DD	DD	DD	BB	BB	BB	DD	BB	BB	BB	BB	DD	DD	BB	BB	BB	DD	DD	DD	DD	BB	BB
chr19_17201403_17201416	BB	BB	BB	DD	DD	BB	DD	BB	DD	BB	BB	DD	BB	BB	DD	BB	BB	BB	BB	DD	BB	BB	BB	BB	BB	DD	BB	DD	DD	DD	BB	BB	BB	DD	BB	BB	BB	BB	DD	DD	BB	BB	BB	DD	DD	DD	DD	BB	BB
chr19_17203066_17203081	BB	BB	BB	DD	DD	BB	DD	BB	DD	BB	BB	DD	BB	BB	DD	BB	BB	BB	BB	DD	BB	BB	BB	BB	BB	DD	BB	DD	DD	DD	BB	BB	BB	DD	BB	BB	BB	BB	DD	DD	BB	BB	BB	DD	DD	DD	DD	BB	BB
chr19_17207572_17207587	BB	BB	BB	DD	DD	BB	DD	BB	DD	BB	BB	DD	BB	BB	DD	BB	BB	BB	BB	DD	BB	BB	BB	BB	BB	DD	BB	DD	DD	DD	BB	BB	BB	DD	BB	BB	BB	BB	DD	DD	BB	BB	BB	DD	DD	DD	DD	BB	BB
chr19_17213000_17213019	BB	BB	BB	DD	DD	BB	DD	BB	DD	BB	BB	DD	BB	BB	DD	BB	BB	BB	BB	DD	BB	BB	BB	BB	BB	DD	BB	DD	DD	DD	BB	BB	BB	DD	BB	BB	BB	BB	DD	DD	BB	BB	BB	DD	DD	DD	DD	BB	BB
chr19_17245503_17245514	BB	BB	BB	DD	DD	BB	DD	BB	DD	BB	BB	DD	BB	BB	DD	BB	BB	BB	BB	DD	BB	BB	BB	BB	BB	DD	BB	DD	DD	DD	BB	BB	BB	DD	BB	BB	BB	BB	DD	DD	BB	BB	BB	DD	DD	DD	DD	BB	BB
chr19_17247512_17247523	FF	FF	FF	DD	DD	FF	DD	FF	df	FF	FF	df	FF	FF	df	FF	FF	FF	FF	df	FF	FF	FF	FF	FF	DD	FF	DD	DD	df	FF	FF	FF	DD	FF	FF	FF	FF	DD	df	FF	FF	FF	df	df	DD	DD	FF	FF
chr19_17262870_17262881	BB	BB	BB	DD	DD	BB	DD	BB	DD	BB	BB	DD	BB	BB	DD	BB	BB	BB	BB	DD	BB	BB	BB	BB	BB	DD	BB	DD	DD	DD	BB	BB	BB	DD	BB	BB	BB	BB	DD	DD	BB	BB	BB	DD	DD	bd	DD	BB	BB
chr19_17264464_17264479	BB	BB	BB	DD	DD	BB	DD	BB	DD	BB	BB	DD	BB	BB	DD	BB	BB	BB	BB	DD	BB	BB	BB	BB	BB	DD	BB	DD	DD	DD	BB	BB	BB	DD	BB	BB	BB	BB	DD	DD	BB	BB	BB	DD	DD	DD	DD	BB	BB
chr19_17266788_17266802	FF	FF	FF	df	df	FF	df	FF	DD	FF	FF	df	FF	FF	DD	FF	FF	FF	FF	df	FF	FF	FF	FF	FF	df	FF	df	DD	df	FF	FF	FF	df	FF	FF	FF	FF	df	df	FF	FF	FF	df	df	df	df	FF	FF
chr19_17267103_17267134	BB	BB	BB	DD	DD	BB	DD	BB	DD	BB	BB	DD	BB	BB	DD	BB	BB	BB	BB	DD	BB	BB	BB	BB	BB	DD	BB	DD	DD	DD	BB	BB	BB	DD	BB	BB	BB	BB	DD	DD	BB	BB	BB	DD	DD	DD	DD	BB	BB
chr19_17272616_17272635	BB	BB	BB	DD	DD	BB	DD	BB	DD	BB	BB	DD	BB	BB	DD	BB	BB	BB	BB	DD	BB	BB	BB	BB	BB	DD	BB	DD	DD	DD	BB	BB	BB	DD	BB	BB	BB	BB	DD	DD	BB	BB	BB	DD	DD	DD	DD	BB	BB
chr19_17322552_17322569	BB	BB	BB	DD	DD	BB	DD	BB	DD	BB	BB	DD	BB	BB	DD	BB	BB	BB	BB	DD	BB	BB	BB	BB	BB	DD	BB	DD	DD	DD	BB	BB	BB	DD	BB	BB	bn	BB	DD	DD	BB	BB	BB	DD	DD	DD	DD	BB	BB
chr19_17327626_17327637	BB	BB	BB	DD	DD	BB	DD	BB	DD	BB	BB	DD	BB	BB	DD	BB	BB	BB	BB	DD	BB	BB	BB	BB	BB	DD	BB	DD	DD	DD	BB	BB	BB	DD	BB	BB	BB	BB	DD	DD	BB	BB	BB	DD	DD	DD	DD	BB	BB
chr19_17330746_17330757	BB	BB	BB	DD	DD	BB	DD	BB	DD	BB	BB	DD	BB	BB	DD	BB	BB	BB	BB	DD	BB	BB	BB	BB	BB	DD	BB	DD	DD	DD	BB	BB	BB	DD	BB	BB	BB	BB	DD	DD	BB	BB	BB	DD	DD	DD	DD	BB	BB
chr19_17346724_17346763	BB	BB	BB	DD	DD	BB	DD	BB	DD	BB	BB	DD	BB	BB	DD	BB	BB	BB	BB	DD	BB	BB	BB	BB	BB	DD	BB	DD	DD	DD	BB	BB	BB	DD	BB	BB	BB	BB	DD	DD	BB	BB	BB	DD	DD	DD	DD	BB	BB
chr19_17374550_17374577	BB	BB	BB	DD	DD	BB	DD	BB	DD	BB	BB	DD	BB	BB	DD	BB	BB	BB	BB	DD	BB	BB	BB	BB	BB	DD	BB	DD	DD	DD	BB	BB	BB	DD	BB	BB	BB	BB	DD	DD	BB	BB	BB	DD	DD	DD	DD	BB	BB
chr19_17375404_17375443	FF	FF	FF	FF	FF	FF	FF	FF	FF	FF	FF	FF	FF	FF	FF	FF	FF	NN	NN	FF	FF	FF	FF	FF	FF	FF	FF	FF	FF	FF	FF	FF	FF	FF	FF	NA	NA	FF	FF	FF	FF	FF	FF	FF	FF	NA	FF	FF	FF
chr19_17382260_17382271	BB	BB	BB	DD	DD	BB	DD	BB	DD	BB	BB	DD	BB	BB	DD	BB	BB	BB	BB	DD	BB	BB	BB	BB	BB	DD	BB	DD	DD	DD	BB	BB	BB	DD	BB	BB	BB	BB	DD	DD	BB	BB	BB	DD	DD	DD	DD	BB	BB
chr19_17395557_17395568	BB	BB	BB	DD	DD	BB	DD	BB	DD	BB	BB	DD	BB	BB	DD	BB	BB	BB	BB	DD	BB	BB	BB	BB	BB	DD	BB	DD	DD	DD	BB	BB	BB	DD	BB	BB	BB	BB	DD	DD	BB	BB	BB	DD	DD	DD	DD	BB	BB
chr19_17403720_17403735	BB	BB	BB	DD	DD	BB	DD	BB	DD	BB	BB	DD	BB	BB	DD	BB	BB	BB	BB	DD	BB	BB	BB	BB	BB	DD	BB	DD	DD	DD	BB	BB	BB	DD	BB	BB	BB	BB	DD	DD	BB	BB	BB	DD	DD	DD	DD	BB	BB
chr19_17404754_17404765	BB	BB	BB	DD	DD	BB	DD	BB	DD	BB	BB	DD	BB	BB	DD	BB	BB	BB	BB	DD	BB	BB	BB	BB	BB	DD	BB	DD	DD	DD	BB	BB	BB	DD	BB	BB	BB	BB	DD	DD	BB	BB	BB	DD	DD	DD	DD	BB	BB
chr19_17421043_17421062	BB	BB	BB	DD	DD	BB	DD	BB	DD	BB	BB	DD	BB	BB	DD	BB	BB	BB	BB	DD	BB	BB	BB	BB	BB	DD	BB	DD	DD	DD	BB	BB	BB	DD	BB	BB	BB	BB	DD	DD	BB	BB	BB	DD	DD	DD	DD	BB	BB
chr19_17437931_17437969	BB	BB	BB	DD	DD	BB	DD	BB	DD	BB	BB	DD	bn	BB	DD	BB	BB	BB	BB	DD	BB	BB	BB	BB	bn	DD	BB	DD	DD	DD	BB	BB	BB	DD	BB	BB	BB	BB	DD	DD	BB	BB	BB	DD	DD	DD	DD	BB	BB
chr19_17439125_17439140	BB	BB	BB	DD	DD	BB	DD	BB	DD	BB	BB	DD	BB	BB	DD	BB	BB	BB	BB	DD	BB	BB	BB	BB	BB	DD	BB	DD	DD	DD	BB	BB	BB	DD	BB	BB	BB	BB	DD	DD	BB	BB	BB	DD	DD	DD	DD	BB	BB
chr19_17449136_17449155	BB	BB	BB	DD	DD	BB	DD	BB	DD	BB	BB	DD	BB	BB	DD	BB	BB	BB	BB	DD	BB	BB	BB	BB	BB	DD	BB	DD	DD	DD	BB	BB	BB	DD	BB	BB	BB	BB	DD	DD	BB	BB	BB	DD	DD	DD	DD	BB	BB
chr19_17461601_17461625	BB	BB	BB	DD	DD	BB	DD	BB	DD	BB	BB	DD	BB	BB	DD	BB	BB	BB	BB	DD	BB	BB	BB	BB	BB	DD	BB	DD	DD	DD	BB	BB	BB	DD	BB	BB	BB	BB	DD	DD	BB	BB	BB	DD	DD	DD	DD	BB	BB
chr19_17464490_17464504	FF	FF	FF	df	df	FF	df	FF	df	FF	FF	DD	FF	FF	df	FF	FF	FF	FF	df	FF	FF	FF	FF	FF	df	FF	df	df	df	FF	FF	FF	df	FF	FF	FF	FF	df	df	FF	FF	FF	df	df	df	df	FF	FF
chr19_17464859_17464870	BB	BB	BB	DD	DD	BB	DD	BB	DD	BB	BB	DD	BB	BB	DD	BB	BB	BB	BB	DD	BB	BB	BB	BB	BB	DD	BB	DD	DD	DD	BB	BB	BB	DD	BB	BB	BB	BB	DD	DD	BB	BB	BB	DD	DD	DD	DD	BB	BB
chr19_17466445_17466456	BB	BB	BB	DD	dn	BB	DD	BB	dn	BB	BB	DD	BB	BB	DD	BB	BB	BB	BB	DD	BB	BB	BB	BB	BB	DD	BB	dn	DD	DD	BB	BB	BB	DD	BB	BB	BB	BB	DD	DD	BB	BB	BB	DD	DD	DD	DD	BB	BB
chr19_17468323_17468342	BB	BB	BB	DD	DD	BB	DD	BB	DD	BB	BB	DD	BB	BB	DD	BB	BB	BB	BB	DD	BB	BB	BB	BB	BB	DD	BB	DD	dn	DD	BB	BB	BB	DD	BB	BB	BB	BB	DD	DD	BB	BB	BB	DD	DD	DD	DD	BB	BB
chr19_17501327_17501341	BB	BB	BB	DD	DD	BB	DD	BB	DD	BB	BB	DD	BB	BB	DD	BB	BB	BB	BB	DD	BB	BB	BB	BB	BB	DD	BB	DD	DD	DD	BB	BB	BB	DD	BB	BB	BB	BB	DD	DD	BB	BB	BB	DD	DD	DD	DD	BB	BB
chr19_17505338_17505349	BB	BB	BB	DD	DD	BB	DD	BB	DD	BB	BB	DD	BB	BB	DD	BB	BB	BB	BB	DD	BB	BB	BB	BB	BB	DD	BB	DD	DD	DD	BB	BB	BB	DD	BB	BB	BB	BB	DD	DD	BB	BB	BB	DD	DD	DD	DD	BB	BB
chr19_17512946_17512973	BB	BB	BB	DD	DD	BB	DD	BB	DD	BB	BB	DD	BB	BB	DD	BB	BB	BB	BB	DD	BB	BB	BB	BB	BB	DD	BB	DD	DD	DD	BB	BB	BB	DD	BB	BB	BB	BB	DD	DD	BB	BB	BB	DD	DD	DD	DD	BB	BB
chr19_17554128_17554151	BB	BB	BB	DD	DD	BB	DD	BB	DD	BB	BB	DD	BB	BB	DD	BB	BB	BB	BB	DD	BB	BB	BB	BB	BB	DD	BB	DD	DD	DD	BB	BB	BB	DD	BB	BB	BB	BB	DD	DD	BB	BB	BB	DD	DD	DD	DD	BB	BB
chr19_17573409_17573436	BB	BB	BB	DD	DD	BB	DD	BB	DD	BB	BB	DD	BB	BB	DD	BB	BB	BB	BB	DD	BB	BB	BB	BB	BB	DD	BB	DD	DD	DD	BB	BB	BB	DD	BB	BB	BB	BB	DD	DD	BB	BB	BB	DD	DD	DD	DD	BB	BB
chr19_17594980_17594999	BB	BB	BB	DD	DD	BB	DD	BB	DD	BB	BB	DD	BB	BB	DD	BB	BB	BB	BB	DD	BB	BB	BB	BB	BB	DD	BB	DD	DD	DD	BB	BB	BB	DD	BB	BB	BB	BB	DD	DD	BB	BB	BB	DD	DD	DD	DD	BB	BB
chr19_17599127_17599146	BB	BB	BB	DD	DD	BB	DD	BB	DD	BB	BB	DD	BB	BB	DD	BB	BB	BB	BB	DD	BB	BB	BB	BB	BB	DD	BB	DD	DD	DD	BB	BB	BB	DD	BB	BB	BB	BB	DD	DD	BB	BB	BB	DD	DD	DD	DD	BB	BB
chr19_17635307_17635334	BB	BB	BB	NA	NA	BB	NA	BB	DD	BB	NA	NN	BB	BB	DD	BB	BB	BB	BB	NA	BB	BB	BB	BB	BB	NA	BB	DD	DD	NA	NA	BB	BB	DD	BB	BB	BB	BB	DD	DD	BB	BB	BB	DD	NA	DD	DD	BB	BB
chr19_17657639_17657653	BB	BB	BB	DD	DD	BB	DD	BB	DD	BB	BB	DD	BB	BB	DD	BB	BB	BB	BB	DD	BB	BB	BB	BB	BB	DD	BB	DD	DD	DD	BB	BB	BB	DD	BB	BB	BB	BB	DD	DD	BB	BB	BB	DD	DD	DD	DD	BB	BB
chr19_17665355_17665382	BB	BB	bn	DD	DD	BB	DD	BB	DD	BB	BB	DD	BB	BB	DD	BB	BB	BB	BB	DD	BB	BB	BB	BB	BB	DD	BB	DD	DD	DD	BB	BB	BB	DD	BB	BB	BB	BB	DD	DD	BB	BB	BB	DD	DD	DD	DD	BB	bn
chr19_17675703_17675742	BB	BB	BB	DD	DD	BB	DD	BB	DD	BB	BB	DD	BB	BB	DD	BB	BB	BB	BB	DD	BB	BB	BB	BB	BB	NA	BB	DD	DD	DD	BB	BB	BB	DD	NA	BB	BB	BB	DD	DD	BB	BB	BB	DD	DD	DD	DD	NA	NA
chr19_17701161_17701176	BB	BB	BB	DD	DD	BB	DD	BB	DD	BB	BB	DD	BB	BB	DD	BB	BB	BB	BB	DD	BB	BB	BB	BB	BB	DD	BB	DD	DD	DD	BB	BB	BB	DD	BB	BB	BB	BB	DD	DD	BB	BB	BB	DD	DD	dn	DD	BB	BB
chr19_17718466_17718485	BB	BB	BB	DD	DD	BB	DD	BB	DD	BB	BB	DD	BB	BB	DD	BB	BB	BB	BB	DD	BB	BB	BB	BB	BB	DD	BB	DD	DD	DD	BB	BB	BB	DD	BB	BB	BB	BB	DD	DD	BB	BB	BB	DD	DD	DD	DD	BB	BB
chr19_17728858_17728899	BB	NA	NA	NA	DD	NA	DD	bn	DD	BB	NA	DD	NA	NA	DD	bn	NA	NA	BB	DD	BB	BB	BB	NA	BB	DD	NA	DD	DD	DD	NA	NN	NA	DD	NA	NA	NA	BB	DD	NA	NA	BB	NA	DD	DD	DD	DD	NA	NA
chr19_17733327_17733338	BB	BB	BB	DD	DD	BB	DD	BB	DD	BB	BB	DD	BB	BB	DD	BB	BB	BB	BB	DD	BB	BB	BB	BB	BB	DD	BB	DD	DD	DD	BB	BB	BB	DD	BB	BB	BB	BB	DD	DD	BB	BB	BB	DD	DD	DD	DD	BB	BB
chr19_17734625_17734652	BB	BB	BB	DD	DD	bn	DD	BB	DD	BB	BB	DD	BB	BB	DD	BB	BB	BB	BB	DD	BB	BB	BB	BB	BB	DD	BB	DD	DD	DD	BB	BB	BB	DD	BB	BB	BB	bn	DD	DD	BB	BB	BB	DD	DD	DD	DD	BB	BB
chr19_17758074_17758097	BB	BB	BB	DD	DD	BB	DD	BB	DD	BB	BB	DD	BB	BB	DD	BB	BB	BB	BB	DD	BB	BB	BB	BB	BB	DD	BB	DD	DD	DD	BB	BB	BB	DD	BB	BB	BB	BB	DD	DD	BB	BB	BB	DD	DD	DD	DD	BB	BB
chr19_17764191_17764208	BB	BB	BB	DD	DD	BB	DD	BB	DD	BB	BB	DD	BB	BB	DD	BB	BB	BB	BB	DD	BB	bn	BB	BB	BB	DD	BB	DD	DD	DD	BB	BB	BB	DD	BB	BB	BB	BB	DD	DD	BB	BB	BB	DD	DD	DD	DD	BB	BB
chr19_17773700_17773715	BB	BB	BB	DD	DD	BB	DD	BB	DD	BB	BB	DD	BB	BB	DD	BB	BB	BB	BB	DD	BB	BB	BB	BB	BB	DD	BB	DD	DD	DD	BB	BB	BB	DD	BB	BB	BB	BB	DD	DD	BB	BB	BB	DD	DD	DD	DD	BB	BB
chr19_17773900_17773915	BB	BB	BB	DD	DD	BB	DD	BB	DD	BB	BB	DD	BB	BB	DD	BB	BB	BB	BB	DD	BB	BB	BB	BB	BB	DD	BB	DD	DD	DD	BB	BB	BB	DD	BB	BB	BB	BB	DD	DD	BB	BB	BB	DD	DD	DD	DD	BB	BB
chr19_17775072_17775113	BB	BB	BB	DD	DD	BB	DD	BB	DD	BB	BB	DD	BB	BB	DD	BB	BB	BB	BB	DD	BB	BB	BB	BB	BB	DD	BB	DD	DD	DD	BB	BB	BB	DD	BB	BB	BB	BB	DD	DD	BB	BB	BB	DD	DD	DD	DD	BB	BB
chr19_17790145_17790171	BB	BB	BB	DD	DD	BB	DD	BB	DD	BB	BB	DD	BB	BB	DD	BB	BB	BB	BB	DD	BB	BB	BB	BB	BB	DD	BB	DD	DD	DD	BB	BB	BB	DD	BB	BB	BB	BB	DD	DD	BB	BB	BB	DD	DD	DD	DD	BB	BB
chr19_17820639_17820670	BB	BB	BB	DD	DD	BB	DD	BB	DD	BB	BB	DD	BB	BB	DD	BB	BB	BB	BB	DD	BB	BB	BB	BB	BB	DD	BB	DD	DD	DD	BB	BB	BB	DD	BB	BB	BB	BB	DD	DD	BB	BB	BB	DD	DD	DD	DD	BB	BB
chr19_17829345_17829374	BB	BB	BB	DD	DD	BB	bd	BB	DD	BB	BB	DD	BB	BB	DD	BB	BB	BB	BB	DD	BB	BB	BB	BB	BB	DD	bn	DD	DD	DD	BB	BB	BB	DD	BB	BB	BB	BB	DD	DD	BB	BB	BB	DD	DD	DD	DD	BB	BB
chr19_17839268_17839291	BB	BB	BB	DD	DD	BB	DD	BB	dn	BB	BB	DD	BB	BB	DD	BB	BB	BB	BB	DD	BB	BB	BB	BB	BB	DD	BB	DD	DD	DD	BB	BB	BB	DD	BB	BB	BB	BB	DD	DD	BB	BB	BB	DD	DD	DD	DD	BB	BB
chr19_17852124_17852139	BB	BB	BB	DD	DD	BB	dn	BB	DD	BB	BB	DD	BB	BB	DD	BB	BB	BB	BB	dn	BB	BB	BB	BB	BB	DD	BB	dn	DD	DD	BB	BB	BB	DD	BB	BB	BB	BB	DD	DD	BB	BB	BB	dn	DD	dn	DD	BB	BB
chr19_17861365_17861380	BB	BB	BB	DD	dd	BB	dd	BB	dd	BB	BB	dd	BB	BB	dd	BB	BB	BB	BB	dd	BB	BB	BB	BB	BB	dd	BB	dd	dd	DD	BB	BB	BB	dd	BB	BB	BB	BB	dd	DD	BB	BB	BB	DD	dd	dd	dd	BB	BB
chr19_17864711_17864742	BB	BB	BB	DD	DD	BB	DD	BB	DD	BB	BB	DD	BB	BB	DD	BB	BB	BB	BB	DD	BB	BB	BB	BB	BB	DD	BB	DD	DD	DD	BB	BB	BB	DD	BB	BB	BB	BB	DD	DD	BB	BB	BB	DD	DD	DD	DD	BB	BB
chr19_17882194_17882205	BB	BB	BB	DD	DD	BB	DD	BB	DD	BB	BB	DD	BB	BB	DD	BB	BB	BB	BB	DD	BB	BB	BB	BB	BB	bd	BB	DD	DD	DD	BB	BB	BB	bd	BB	BB	BB	BB	DD	bd	BB	BB	BB	DD	DD	bd	DD	BB	BB
chr19_17886516_17886531	BB	BB	BB	DD	DD	BB	DD	BB	DD	BB	BB	DD	BB	BB	DD	BB	BB	BB	BB	DD	BB	BB	BB	BB	BB	bd	BB	DD	bd	DD	BB	BB	BB	DD	BB	BB	BB	BB	DD	bd	BB	BB	BB	DD	DD	DD	DD	BB	BB
chr19_17888112_17888127	BB	BB	BB	DD	DD	BB	DD	BB	DD	BB	BB	DD	BB	BB	DD	BB	BB	BB	BB	DD	BB	BB	BB	BB	BB	DD	BB	DD	DD	DD	BB	BB	BB	DD	BB	bd	BB	BB	DD	DD	BB	BB	BB	DD	DD	DD	DD	BB	BB
chr19_17901864_17901895	BB	BB	BB	DD	DD	BB	DD	BB	DD	BB	BB	DD	BB	BB	DD	BB	BB	BB	BB	DD	BB	BB	BB	BB	BB	DD	BB	DD	DD	DD	BB	BB	BB	DD	BB	BB	BB	BB	DD	DD	BB	BB	BB	DD	DD	DD	DD	BB	BB
chr19_17931271_17931282	BB	BB	BB	DD	DD	BB	DD	BB	DD	BB	BB	DD	BB	BB	DD	BB	BB	BB	BB	bd	BB	BB	BB	BB	BB	DD	BB	DD	DD	DD	BB	BB	BB	DD	BB	BB	BB	BB	DD	bd	BB	BB	BB	DD	DD	DD	DD	BB	BB
chr19_18006886_18006897	BB	BB	BB	DD	DD	BB	DD	BB	DD	BB	BB	DD	BB	BB	DD	BB	BB	BB	BB	DD	BB	BB	BB	BB	BB	DD	BB	DD	DD	DD	BB	BB	BB	DD	BB	BB	BB	BB	DD	DD	BB	BB	BB	DD	DD	DD	DD	BB	BB
chr19_18019198_18019211	BB	BB	BB	DD	DD	BB	DD	BB	DD	BB	BB	DD	BB	BB	DD	BB	BB	BB	BB	DD	BB	BB	BB	BB	BB	DD	BB	DD	DD	DD	BB	BB	BB	DD	BB	BB	BB	BB	DD	DD	BB	BB	BB	DD	DD	DD	DD	BB	BB
chr19_18054978_18055001	BB	BB	BB	DD	DD	BB	DD	BB	DD	BB	BB	DD	BB	BB	DD	BB	BB	BB	BB	DD	BB	BB	BB	BB	BB	DD	BB	DD	DD	DD	BB	BB	BB	DD	BB	BB	BB	BB	dn	DD	BB	BB	BB	DD	DD	DD	DD	BB	BB
chr19_18079494_18079568	NA	NN	BB	DD	DD	NA	DD	NN	DD	NA	BB	DD	NA	bn	dn	BB	NA	BB	NA	DD	NA	BB	BB	NA	bn	DD	bn	DD	DD	DD	BB	NA	BB	DD	BB	BB	BB	NA	DD	NA	NA	NA	BB	DD	DD	DD	DD	BB	NA
chr19_18083202_18083213	BB	BB	BB	DD	DD	BB	DD	BB	DD	BB	BB	DD	BB	BB	DD	BB	BB	BB	BB	DD	BB	BB	BB	BB	BB	DD	BB	DD	DD	DD	BB	BB	BB	DD	BB	BB	BB	BB	DD	DD	BB	BB	BB	DD	DD	DD	DD	BB	BB
chr19_18088332_18088355	BB	BB	BB	DD	DD	BB	DD	BB	DD	BB	BB	DD	BB	BB	DD	BB	BB	BB	BB	DD	BB	BB	BB	BB	BB	DD	BB	DD	DD	DD	BB	BB	BB	DD	BB	BB	BB	BB	DD	DD	bn	BB	BB	DD	DD	DD	DD	BB	BB
chr19_18118780_18118823	BB	BB	BB	DD	DD	BB	DD	BB	DD	BB	BB	DD	BB	BB	DD	BB	BB	BB	BB	DD	BB	BB	BB	BB	BB	DD	BB	DD	DD	DD	BB	BB	BB	DD	BB	BB	BB	BB	DD	DD	BB	BB	BB	DD	DD	DD	DD	BB	BB
chr19_18123248_18123274	BB	BB	BB	DD	DD	BB	DD	BB	DD	BB	BB	DD	BB	BB	DD	BB	BB	BB	BB	DD	BB	BB	BB	BB	BB	DD	BB	DD	DD	DD	BB	BB	BB	DD	BB	BB	BB	BB	DD	DD	BB	BB	BB	DD	DD	DD	DD	BB	BB
chr19_18137826_18137840	NA	BB	BB	DD	DD	BB	DD	BB	DD	BB	BB	DD	BB	BB	DD	BB	BB	BB	BB	DD	BB	BB	BB	BB	BB	DD	BB	DD	DD	DD	BB	BB	BB	DD	BB	BB	BB	BB	DD	DD	BB	BB	BB	DD	DD	DD	DD	BB	BB
chr19_18173060_18173071	NA	BB	BB	DD	dn	BB	DD	BB	dn	BB	BB	DD	BB	BB	DD	BB	BB	BB	BB	dn	BB	BB	BB	BB	BB	DD	BB	DD	bd	DD	BB	BB	BB	DD	BB	BB	BB	BB	DD	DD	BB	BB	BB	dn	DD	DD	DD	BB	NA
chr19_18188745_18188756	DD	BB	BB	DD	DD	BB	DD	BB	DD	BB	BB	DD	BB	BB	DD	BB	BB	BB	BB	DD	BB	BB	BB	BB	BB	DD	BB	DD	DD	DD	BB	BB	BB	DD	BB	BB	BB	BB	DD	DD	BB	BB	BB	DD	DD	DD	DD	BB	NA
chr19_18199175_18199214	dd	BB	BB	dd	dd	BB	dd	BB	dd	BB	BB	dd	BB	NA	dd	BB	NN	BB	NA	dd	BB	BB	NA	BB	BB	dd	BB	dd	dd	dd	BB	BB	NA	dd	NA	BB	NA	BB	dd	dd	BB	BB	BB	dd	dd	dd	dd	BB	dd
chr19_18221700_18221721	DD	BB	BB	DD	DD	BB	DD	BB	DD	BB	BB	DD	BB	BB	DD	BB	BB	BB	BB	DD	BB	BB	BB	BB	BB	DD	BB	DD	DD	DD	BB	BB	BB	DD	BB	BB	BB	BB	DD	DD	BB	BB	BB	DD	DD	DD	DD	BB	DD
chr19_18263215_18263228	DD	BB	BB	DD	DD	BB	DD	BB	DD	BB	BB	DD	BB	BB	DD	BB	BB	BB	BB	DD	BB	BB	BB	BB	BB	DD	BB	DD	DD	DD	BB	BB	BB	DD	BB	BB	BB	BB	DD	DD	BB	BB	BB	DD	DD	DD	DD	BB	DD
chr19_18320232_18320251	DD	BB	BB	DD	DD	BB	DD	BB	DD	BB	BB	DD	BB	BB	DD	BB	BB	BB	BB	DD	BB	BB	BB	BB	BB	DD	BB	DD	DD	DD	BB	BB	BB	DD	BB	BB	BB	BB	DD	DD	BB	BB	BB	DD	DD	DD	DD	BB	DD
chr19_18329024_18329055	DD	BB	BB	DD	DD	BB	DD	BB	DD	BB	BB	DD	BB	BB	DD	BB	BB	BB	BB	DD	BB	BB	BB	BB	BB	DD	BB	DD	DD	DD	BB	BB	BB	DD	BB	BB	BB	BB	DD	DD	BB	BB	BB	DD	DD	DD	DD	BB	DD
chr19_18417519_18417548	FF	FF	FF	FF	FF	NA	FF	NA	FF	NA	FF	FF	FF	NA	FF	NA	fn	FF	FF	NN	FF	FF	NA	FF	FF	NA	FF	FF	FF	FF	FF	NA	NA	NA	FF	FF	FF	FF	NA	NA	FF	FF	FF	FF	FF	NA	FF	NA	FF
chr19_18419959_18420012	NA	BB	BB	NA	NA	BB	NA	BB	NA	BB	BB	NA	BB	BB	NA	BB	BB	BB	BB	DD	BB	BB	BB	BB	BB	NA	BB	NA	DD	DD	BB	BB	BB	NA	BB	NA	BB	BB	NA	DD	BB	BB	BB	DD	NA	NA	DD	BB	DD
chr19_18457796_18457835	DD	BB	BB	DD	DD	BB	DD	BB	DD	BB	BB	DD	BB	BB	DD	BB	BB	BB	BB	DD	BB	BB	BB	BB	BB	DD	BB	DD	DD	dn	BB	BB	BB	DD	BB	BB	BB	BB	DD	DD	BB	BB	BB	DD	DD	BB	DD	BB	DD
chr19_18474270_18474353	dd	bb	bn	dd	dn	BB	dd	bd	DD	BB	bb	DD	bb	bn	DD	BB	bb	bb	bb	dn	bn	BB	bn	bn	bb	dd	BB	DD	DD	DD	bn	BB	bn	DD	BB	bb	BB	bb	DD	DD	bb	bn	bd	DD	DD	dn	DD	bn	DD
chr19_18517137_18517148	DD	BB	BB	DD	DD	BB	DD	BB	DD	BB	BB	DD	BB	BB	DD	BB	BB	BB	BB	DD	BB	BB	BB	BB	BB	DD	BB	DD	DD	DD	BB	BB	BB	DD	BB	BB	BB	BB	DD	DD	BB	BB	BB	DD	DD	DD	DD	BB	DD
chr19_18535722_18535733	DD	BB	BB	DD	DD	BB	DD	BB	DD	BB	BB	DD	BB	BB	DD	BB	BB	BB	BB	DD	BB	BB	BB	BB	BB	DD	BB	DD	DD	DD	BB	BB	BB	DD	BB	BB	BB	BB	DD	DD	BB	BB	BB	DD	DD	DD	bd	BB	DD
chr19_18544928_18544955	NA	BB	NA	DD	DD	BB	DD	BB	DD	BB	BB	DD	BB	BB	DD	BB	BB	NA	NA	DD	BB	BB	BB	BB	BB	NA	BB	DD	DD	DD	BB	BB	BB	DD	BB	BB	NA	BB	DD	DD	BB	BB	BB	DD	DD	DD	DD	BB	DD
chr19_18548117_18548128	DD	BB	BB	DD	DD	BB	DD	BB	DD	BB	BB	DD	BB	BB	DD	BB	BB	BB	BB	DD	BB	BB	BB	BB	BB	DD	BB	DD	DD	DD	BB	BB	BB	DD	BB	BB	BB	BB	DD	DD	BB	BB	BB	DD	DD	DD	DD	BB	DD
chr19_18559970_18559985	DD	BB	BB	DD	DD	BB	DD	BB	DD	BB	BB	DD	BB	BB	DD	BB	BB	BB	BB	DD	BB	BB	BB	BB	BB	DD	BB	DD	DD	DD	BB	BB	BB	DD	BB	BB	BB	BB	DD	DD	BB	BB	BB	DD	dn	DD	DD	BB	DD
chr19_18560215_18560238	DD	BB	BB	DD	DD	BB	DD	BB	DD	BB	BB	DD	BB	BB	DD	BB	BB	BB	BB	DD	BB	BB	BB	BB	BB	DD	BB	DD	DD	DD	BB	BB	BB	DD	BB	BB	BB	BB	DD	DD	BB	BB	BB	DD	DD	DD	DD	BB	DD
chr19_18563431_18563490	DD	BB	BB	DD	DD	BB	DD	BB	DD	BB	BB	DD	BB	BB	DD	bn	BB	BB	BB	DD	bn	bn	BB	BB	BB	DD	BB	DD	DD	DD	BB	BB	BB	DD	BB	BB	BB	BB	DD	DD	BB	BB	BB	DD	DD	DD	DD	BB	DD
chr19_18564547_18564578	DD	BB	BB	DD	DD	BB	DD	BB	DD	BB	BB	DD	BB	BB	DD	BB	BB	BB	BB	DD	BB	BB	BB	BB	BB	DD	BB	DD	DD	DD	BB	BB	BB	DD	BB	BB	BB	BB	DD	DD	BB	BB	BB	DD	DD	DD	DD	BB	DD
chr19_18572588_18572611	FF	FF	FF	FF	FF	FF	FF	FF	FF	FF	FF	FF	FF	FF	FF	FF	FF	FF	FF	FF	FF	FF	FF	FF	FF	FF	FF	FF	FF	FF	FF	FF	FF	FF	FF	NA	FF	NA	FF	FF	FF	FF	FF	FF	FF	FF	FF	FF	FF
chr19_18617844_18617921	dn	bf	bf	df	df	bf	df	bf	df	bf	bf	DD	bf	BB	dn	bf	bf	bf	bf	df	bf	bf	nn	bf	BB	df	bf	fn	df	df	bf	bf	bf	df	bf	bn	bn	bf	df	df	bf	bf	bf	nn	df	df	df	bf	nn
chr19_18624537_18624590	DD	BB	NA	DD	DD	BB	DD	BB	DD	BB	BB	DD	NA	BB	DD	BB	BB	BB	BB	DD	NA	BB	BB	BB	BB	NA	BB	DD	DD	DD	BB	BB	BB	DD	BB	NA	BB	BB	DD	DD	BB	bn	BB	DD	DD	DD	DD	BB	DD
chr19_18634427_18634471	du	UU	UU	dd	dd	UU	dd	UU	dd	UU	UU	du	UU	UU	dd	UU	NA	UU	UU	dd	UU	UU	UU	UU	UU	dd	UU	dd	dd	dd	UU	UU	UU	dd	UU	NA	UU	UU	dd	dd	UU	UU	NA	dd	dd	dd	dd	UU	dd
chr19_18640927_18640948	DD	BB	BB	DD	DD	BB	DD	BB	DD	BB	BB	DD	BB	BB	DD	BB	BB	BB	BB	DD	BB	BB	BB	BB	BB	DD	BB	DD	DD	DD	BB	BB	BB	DD	BB	BB	BB	BB	DD	DD	BB	BB	BB	DD	DD	DD	DD	BB	DD
chr19_18700911_18700930	DD	BB	BB	DD	DD	BB	DD	BB	DD	BB	BB	DD	BB	BB	DD	BB	BB	BB	BB	DD	BB	BB	BB	BB	BB	DD	BB	DD	DD	DD	BB	BB	BB	DD	BB	BB	BB	BB	DD	DD	BB	BB	BB	DD	DD	DD	DD	BB	DD
chr19_18733142_18733159	DD	BB	BB	DD	DD	BB	DD	BB	DD	BB	BB	DD	BB	BB	DD	BB	BB	BB	BB	DD	BB	BB	BB	BB	BB	DD	BB	DD	DD	DD	BB	BB	BB	DD	BB	BB	BB	BB	DD	DD	BB	BB	BB	DD	DD	DD	DD	BB	DD
chr19_18733812_18733823	DD	BB	BB	DD	DD	BB	DD	BB	DD	BB	BB	DD	BB	BB	DD	BB	BB	BB	BB	DD	BB	BB	BB	BB	BB	DD	BB	DD	DD	DD	BB	BB	BB	DD	BB	BB	BB	BB	DD	DD	BB	BB	BB	DD	DD	DD	DD	BB	DD
chr19_18774921_18774964	DD	NA	BB	DD	DD	NA	DD	BB	DD	BB	BB	NN	BB	NA	DD	BB	BB	BB	NN	NN	BB	BB	BB	NA	BB	NN	BB	dn	DD	NA	BB	BB	BB	DD	BB	BB	BB	BB	DD	DD	BB	BB	BB	DD	DD	NA	DD	BB	dn
chr19_18775191_18775265	DD	BB	BB	DD	DD	BB	DD	BB	DD	BB	BB	DD	BB	BB	DD	BB	BB	BB	BB	DD	BB	BB	BB	BB	BB	DD	BB	DD	DD	DD	BB	BB	BB	DD	BB	BB	BB	BB	DD	DD	BB	BB	BB	DD	DD	DD	DD	BB	DD
chr19_18775588_18775623	NN	BB	BB	DD	DD	BB	NN	BB	DD	BB	BB	dn	BB	BB	dn	BB	BB	BB	BB	DD	BB	NA	BB	BB	BB	NA	BB	DD	DD	DD	BB	BB	bn	DD	BB	BB	BB	NA	NA	DD	NA	BB	BB	DD	DD	DD	DD	BB	DD
chr19_18788669_18788680	DD	BB	BB	DD	DD	BB	DD	BB	DD	BB	BB	DD	BB	BB	DD	BB	BB	BB	BB	DD	BB	BB	BB	BB	BB	DD	BB	DD	DD	DD	BB	BB	BB	DD	BB	BB	BB	BB	DD	DD	BB	BB	BB	DD	DD	DD	DD	BB	DD
chr19_18789592_18789607	DD	BB	BB	DD	DD	BB	DD	BB	DD	BB	BB	DD	BB	BB	DD	BB	BB	BB	BB	DD	BB	BB	BB	BB	BB	DD	BB	DD	DD	DD	BB	BB	BB	DD	BB	BB	BB	BB	DD	DD	BB	BB	BB	DD	DD	DD	DD	BB	DD
chr19_18794887_18794926	FF	FF	FF	FF	FF	FF	FF	FF	NA	FF	NA	FF	FF	NN	FF	FF	FF	FF	FF	fn	FF	fn	FF	FF	FF	FF	FF	FF	NA	fn	FF	FF	FF	FF	FF	FF	FF	FF	FF	FF	FF	FF	FF	FF	FF	FF	FF	FF	FF
chr19_18868479_18868490	DD	BB	BB	DD	DD	BB	DD	BB	DD	BB	BB	DD	BB	BB	DD	BB	BB	BB	BB	DD	BB	BB	BB	BB	BB	DD	BB	DD	DD	DD	BB	BB	BB	DD	BB	BB	BB	BB	DD	DD	BB	BB	BB	DD	DD	DD	DD	BB	DD
chr19_18889621_18889640	DD	BB	BB	DD	DD	BB	DD	bn	DD	BB	BB	DD	bn	BB	DD	BB	BB	BB	BB	DD	BB	BB	BB	BB	BB	DD	BB	DD	DD	DD	BB	BB	BB	DD	BB	BB	BB	BB	DD	DD	BB	BB	BB	DD	DD	DD	DD	BB	DD
chr19_18896884_18896913	DD	bn	BB	DD	DD	BB	DD	BB	DD	BB	BB	DD	BB	BB	DD	BB	BB	BB	BB	DD	BB	BB	BB	BB	BB	DD	BB	DD	DD	DD	BB	BB	BB	DD	BB	BB	BB	BB	DD	DD	BB	BB	BB	DD	DD	DD	DD	BB	DD
chr19_18899716_18899731	dd	BB	BB	dd	dd	BB	dd	BB	DD	BB	BB	DD	BB	BB	dd	BB	BB	BB	BB	dd	BB	BB	BB	BB	BB	DD	BB	DD	dd	dd	BB	BB	BB	dd	BB	BB	BB	BB	dd	dd	BB	BB	BB	dd	DD	DD	dd	BB	DD
chr19_18951919_18951962	DD	BB	BB	DD	DD	BB	DD	BB	DD	BB	BB	DD	BB	BB	DD	BB	BB	BB	BB	DD	BB	BB	BB	BB	BB	DD	BB	DD	DD	DD	BB	BB	BB	DD	BB	BB	BB	BB	DD	DD	BB	BB	BB	DD	DD	DD	DD	BB	DD
chr19_18983689_18983740	DD	BB	BB	DD	DD	BB	DD	BB	DD	BB	BB	DD	BB	BB	DD	BB	BB	BB	BB	DD	BB	BB	BB	BB	BB	DD	BB	DD	DD	DD	BB	bn	BB	DD	BB	BB	BB	BB	DD	DD	BB	BB	BB	DD	DD	DD	DD	BB	DD
chr19_19009158_19009207	DD	BB	BB	DD	DD	BB	DD	BB	DD	BB	BB	DD	BB	BB	DD	BB	BB	BB	BB	DD	BB	BB	BB	BB	BB	DD	BB	DD	DD	DD	BB	BB	BB	DD	BB	BB	BB	BB	DD	DD	BB	BB	BB	DD	DD	DD	DD	BB	DD
chr19_19033592_19033626	DD	BB	BB	DD	DD	BB	DD	BB	DD	BB	BB	DD	BB	BB	DD	BB	BB	BB	BB	DD	BB	BB	BB	BB	BB	DD	BB	DD	DD	DD	BB	BB	BB	DD	BB	BB	BB	BB	DD	DD	BB	BB	BB	DD	DD	DD	DD	BB	DD
chr19_19053497_19053531	DD	NN	NN	DD	DD	NN	DD	NN	DD	NN	NN	DD	NN	NN	DD	NN	NN	NN	NN	DD	NN	NN	NA	NN	NN	DD	BB	DD	NA	DD	BB	BB	BB	DD	BB	BB	BB	BB	DD	DD	BB	BB	BB	DD	DD	DD	DD	BB	NA
chr19_19077411_19077450	DD	BB	BB	NA	DD	BB	DD	BB	DD	BB	BB	DD	BB	NA	DD	BB	BB	BB	BB	DD	BB	BB	BB	BB	BB	DD	BB	DD	DD	DD	BB	BB	BB	DD	BB	BB	BB	BB	DD	DD	BB	BB	BB	DD	DD	DD	DD	BB	DD
chr19_19097078_19097105	DD	BB	BB	DD	DD	BB	DD	BB	DD	BB	BB	DD	BB	BB	DD	BB	BB	BB	BB	DD	BB	BB	BB	BB	BB	DD	BB	DD	DD	DD	BB	BB	BB	DD	BB	BB	BB	BB	DD	DD	BB	BB	BB	DD	DD	DD	DD	BB	DD
chr19_19107016_19107031	DD	BB	BB	DD	DD	BB	DD	BB	DD	BB	BB	DD	BB	BB	DD	BB	BB	BB	BB	DD	BB	BB	BB	BB	BB	DD	BB	DD	DD	DD	BB	BB	BB	DD	BB	BB	BB	BB	DD	DD	BB	BB	BB	DD	DD	DD	DD	BB	DD
chr19_19125044_19125099	DD	NN	BB	DD	DD	BB	DD	BB	DD	NA	BB	NN	BB	BB	NA	NA	BB	BB	BB	dn	NA	BB	BB	BB	BB	DD	BB	DD	DD	DD	BB	BB	BB	DD	BB	BB	BB	NN	NA	DD	BB	BB	BB	DD	DD	dn	NA	BB	DD
chr19_19134461_19134472	df	FF	FF	df	df	FF	df	FF	df	FF	FF	df	FF	FF	df	FF	FF	FF	FF	df	FF	FF	fn	FF	FF	df	df	df	df	df	FF	FF	FF	df	FF	FF	FF	FF	df	df	FF	FF	FF	df	df	DD	df	FF	df
chr19_19175349_19175384	DD	BB	BB	DD	DD	BB	DD	BB	DD	BB	BB	DD	BB	BB	DD	BB	BB	BB	BB	DD	BB	BB	BB	BB	BB	DD	BB	DD	DD	DD	BB	BB	BB	DD	BB	BB	BB	BB	DD	DD	BB	BB	BB	DD	DD	DD	DD	BB	DD
chr19_19199106_19199145	DD	NA	BB	DD	DD	BB	DD	BB	DD	BB	BB	DD	NN	NA	DD	BB	NN	BB	BB	DD	BB	BB	BB	BB	BB	DD	BB	DD	DD	DD	BB	BB	NA	DD	BB	BB	BB	BB	DD	DD	BB	BB	BB	DD	DD	DD	DD	BB	DD
chr19_19299550_19299581	DD	BB	BB	DD	DD	BB	DD	BB	DD	BB	BB	DD	BB	BB	DD	BB	BB	BB	BB	DD	BB	BB	BB	BB	BB	DD	BB	DD	DD	DD	BB	BB	BB	DD	BB	BB	BB	BB	DD	DD	BB	BB	BB	DD	DD	DD	dn	BB	DD
chr19_19308133_19308180	DD	NA	NN	DD	DD	NA	DD	NN	DD	NN	NN	DD	NA	NN	DD	NN	NA	NN	NN	DD	NN	NN	NN	NN	NN	DD	BB	DD	DD	DD	BB	NA	BB	DD	NA	NA	BB	BB	DD	DD	bn	BB	NA	DD	DD	DD	DD	BB	DD
chr19_19321271_19321326	NN	DD	NA	DD	NA	DD	bd	DD	NA	DD	NA	DD	DD	DD	DD	dn	NA	DD	DD	DD	DD	DD	DD	NN	BB	DD	NA	DD	DD	DD	dn	DD	DD	BB	BB	bd	BB	NA	DD	NA	BB	bd	BB	DD	DD	NA	DD	BB	DD
chr19_19381004_19381028	DD	BB	BB	DD	DD	BB	DD	BB	DD	BB	BB	DD	BB	BB	DD	BB	BB	BB	BB	DD	BB	BB	BB	BB	BB	DD	BB	DD	DD	DD	BB	BB	BB	DD	BB	BB	BB	BB	DD	DD	BB	BB	BB	DD	DD	DD	DD	BB	DD
chr19_19405210_19405265	NA	FF	FF	FF	NA	FF	FF	FF	FF	BB	FF	NA	FF	NA	NA	FF	NA	FF	FF	FF	NA	FF	FF	FF	BB	FF	FF	NA	NN	FF	FF	FF	FF	FF	NA	FF	FF	NA	FF	NA	FF	NA	FF	FF	FF	FF	FF	NA	FF
chr19_19455714_19455769	DD	NA	NA	DD	DD	NA	DD	uu	DD	UU	UU	DD	NA	UU	DD	UU	UU	UU	UU	DD	uu	UU	UU	UU	NA	DD	UU	DD	DD	DD	UU	UU	UU	DD	UU	UU	UU	NA	DD	DD	NA	UU	UU	DD	DD	DD	DD	UU	DD
chr19_19457270_19457299	DD	BB	BB	DD	DD	BB	DD	BB	DD	BB	BB	DD	BB	BB	DD	BB	BB	BB	BB	DD	BB	BB	BB	BB	BB	DD	BB	DD	DD	DD	BB	BB	BB	DD	BB	BB	BB	BB	DD	DD	BB	BB	BB	DD	DD	DD	DD	BB	DD
chr19_19469158_19469205	DD	BB	NA	DD	DD	BB	DD	BB	DD	bn	BB	DD	BB	BB	DD	BB	BB	BB	NA	NA	BB	BB	BB	NA	BB	DD	NA	NA	DD	DD	BB	NA	BB	DD	BB	NA	BB	BB	DD	DD	BB	NA	BB	DD	NA	DD	DD	NA	DD
chr19_19539687_19539730	UU	BB	BB	UU	NA	BB	UU	BB	UU	BB	BB	UU	BB	BB	NA	BB	BB	BB	BB	UU	BB	BB	BB	BB	BB	NA	BB	uu	UU	UU	BB	BB	BB	UU	BB	BB	BB	BB	uu	UU	BB	BB	BB	UU	UU	NA	UU	BB	UU
chr19_19588895_19588924	DD	BB	BB	DD	DD	BB	DD	BB	DD	BB	BB	DD	BB	BB	DD	BB	BB	BB	BB	DD	BB	BB	BB	BB	BB	DD	BB	DD	DD	DD	BB	BB	BB	DD	BB	BB	BB	BB	DD	DD	BB	BB	BB	DD	DD	DD	DD	BB	DD
chr19_19653058_19653097	DD	BB	DD	DD	DD	BB	DD	BB	DD	BB	BB	DD	BB	BB	DD	BB	BB	BB	BB	DD	BB	BB	BB	BB	BB	DD	BB	dn	DD	DD	BB	BB	BB	DD	BB	BB	BB	BB	DD	DD	BB	BB	BB	DD	DD	DD	DD	BB	DD
chr19_19665862_19665897	DD	BB	BB	DD	DD	BB	DD	BB	DD	BB	BB	DD	BB	BB	DD	BB	BB	BB	BB	DD	BB	BB	BB	BB	BB	DD	BB	DD	DD	DD	BB	BB	BB	DD	BB	BB	BB	BB	DD	dn	BB	BB	BB	DD	DD	DD	DD	BB	DD
chr19_19684260_19684295	DD	BB	BB	DD	DD	BB	DD	BB	DD	BB	BB	DD	BB	BB	DD	BB	BB	BB	BB	DD	BB	BB	BB	BB	BB	DD	BB	DD	DD	DD	BB	BB	bd	DD	BB	BB	BB	BB	DD	DD	BB	BB	BB	DD	DD	DD	DD	BB	DD
chr19_19703769_19703824	FF	FF	FF	FF	NA	NN	FF	FF	FF	FF	FF	FF	FF	FF	FF	FF	FF	FF	NA	FF	NA	FF	NA	FF	FF	NA	FF	FF	FF	FF	FF	FF	FF	FF	NA	FF	FF	FF	FF	NA	FF	FF	FF	FF	NN	NA	FF	FF	FF
chr19_19803564_19803608	DD	BB	BB	DD	DD	BB	DD	BB	DD	BB	BB	DD	BB	BB	DD	BB	BB	BB	BB	DD	BB	BB	BB	BB	BB	DD	BB	DD	DD	DD	BB	BB	BB	DD	BB	BB	BB	BB	DD	DD	BB	BB	BB	DD	DD	DD	DD	BB	DD
chr19_19806725_19806784	DD	bd	BB	DD	DD	BB	DD	BB	DD	BB	bn	DD	BB	BB	DD	bd	bd	BB	BB	DD	bn	BB	BB	bd	BB	DD	bn	DD	DD	DD	BB	BB	BB	DD	BB	BB	bn	bd	DD	DD	BB	bn	BB	DD	DD	DD	DD	BB	DD
chr19_19828421_19828456	DD	BB	BB	DD	DD	BB	DD	BB	DD	BB	BB	DD	BB	BB	DD	BB	BB	BB	BB	DD	BB	BB	BB	BB	BB	DD	BB	DD	DD	DD	BB	BB	BB	DD	BB	BB	BB	BB	DD	DD	BB	NA	BB	DD	DD	DD	DD	BB	DD
chr19_19869223_19869254	DD	BB	BB	DD	DD	BB	DD	BB	DD	BB	BB	DD	BB	BB	DD	BB	BB	BB	BB	DD	BB	BB	BB	BB	BB	DD	BB	DD	DD	DD	BB	BB	BB	DD	BB	BB	BB	BB	DD	DD	BB	DD	DD	DD	DD	DD	DD	BB	DD
chr19_19879300_19879344	DD	BB	BB	DD	DD	BB	DD	BB	DD	BB	BB	DD	BB	BB	DD	BB	BB	BB	BB	DD	BB	BB	BB	BB	BB	DD	BB	DD	DD	DD	BB	BB	BB	DD	BB	BB	BB	BB	DD	DD	BB	DD	DD	DD	DD	DD	DD	BB	DD
chr19_19909408_19909419	DD	BB	BB	DD	DD	BB	DD	BB	DD	BB	BB	DD	BB	BB	DD	BB	BB	BB	BB	DD	BB	BB	BB	BB	BB	DD	BB	DD	DD	DD	BB	BB	BB	DD	BB	BB	BB	BB	DD	DD	BB	DD	DD	DD	DD	DD	DD	BB	DD
chr19_19943827_19943853	DD	BB	BB	DD	DD	BB	DD	BB	DD	BB	BB	DD	bn	BB	DD	BB	BB	BB	BB	DD	BB	BB	BB	BB	bn	DD	BB	DD	DD	DD	BB	BB	BB	DD	BB	BB	BB	BB	DD	DD	bn	DD	DD	DD	DD	DD	DD	BB	DD
chr19_19951326_19951345	DD	BB	BB	DD	DD	BB	DD	BB	DD	BB	BB	DD	BB	BB	DD	BB	BB	BB	BB	DD	BB	BB	BB	BB	BB	DD	BB	DD	DD	DD	BB	BB	BB	DD	BB	BB	BB	BB	DD	DD	BB	DD	DD	DD	DD	DD	DD	BB	DD
chr19_19964285_19964296	DD	BB	BB	DD	DD	BB	DD	BB	DD	BB	BB	DD	BB	BB	DD	BB	BB	BB	BB	DD	BB	BB	BB	BB	BB	DD	BB	DD	DD	DD	BB	BB	BB	DD	BB	BB	BB	BB	DD	DD	BB	DD	DD	DD	DD	DD	DD	BB	DD
chr19_19985339_19985374	DD	BB	BB	dn	DD	BB	DD	BB	DD	BB	BB	DD	BB	BB	DD	BB	BB	BB	BB	DD	BB	BB	BB	BB	BB	dn	BB	DD	DD	DD	BB	BB	BB	DD	BB	BB	BB	BB	DD	DD	BB	DD	DD	DD	DD	dn	DD	BB	DD
chr19_19988671_19988684	df	FF	FF	df	df	FF	df	fn	df	fn	FF	df	FF	FF	DD	FF	FF	FF	df	df	FF	FF	FF	FF	FF	df	FF	df	df	df	FF	FF	FF	df	FF	FF	FF	fn	df	df	FF	df	df	df	df	df	df	FF	DD
chr19_20003029_20003052	DD	BB	BB	dd	DD	BB	dd	BB	DD	BB	BB	dd	BB	BB	dd	BB	BB	BB	BB	DD	BB	BB	BB	BB	BB	dd	BB	DD	DD	dd	BB	BB	BB	DD	BB	BB	BB	BB	DD	DD	BB	DD	dd	DD	DD	dd	DD	BB	DD
chr19_20013073_20013084	DD	BB	BB	DD	DD	BB	DD	BB	DD	BB	BB	DD	BB	BB	DD	BB	BB	BB	BB	DD	BB	BB	BB	BB	BB	DD	BB	DD	DD	DD	BB	BB	BB	DD	BB	BB	BB	BB	DD	DD	BB	DD	DD	DD	DD	DD	DD	BB	DD
chr19_20016943_20016982	DD	BB	BB	DD	DD	BB	DD	BB	DD	BB	BB	DD	BB	NA	DD	BB	BB	BB	BB	DD	BB	BB	BB	NA	BB	NA	BB	DD	DD	DD	NA	NA	BB	DD	NA	BB	BB	BB	DD	DD	NA	DD	DD	DD	DD	DD	NA	BB	DD
chr19_20017950_20017993	DD	BB	BB	DD	DD	BB	DD	BB	DD	BB	BB	DD	BB	BB	DD	BB	BB	BB	BB	DD	BB	BB	BB	BB	BB	DD	BB	DD	DD	DD	BB	BB	BB	DD	BB	BB	BB	BB	DD	DD	bn	DD	DD	DD	DD	DD	DD	BB	DD
chr19_20055512_20055531	DD	BB	BB	DD	DD	BB	DD	BB	DD	BB	BB	DD	BB	BB	DD	BB	BB	BB	BB	DD	BB	bd	BB	BB	BB	DD	BB	DD	DD	DD	BB	BB	BB	DD	BB	BB	BB	BB	DD	DD	BB	DD	DD	DD	DD	DD	DD	BB	DD
chr19_20062078_20062101	DD	BB	BB	DD	DD	BB	DD	BB	DD	BB	BB	DD	BB	BB	DD	BB	BB	BB	BB	DD	BB	BB	BB	BB	BB	DD	BB	DD	DD	DD	BB	BB	BB	DD	BB	BB	BB	BB	DD	DD	BB	DD	DD	DD	DD	DD	DD	BB	DD
chr19_20160015_20160040	DD	BB	BB	DD	DD	BB	DD	BB	DD	BB	BB	DD	BB	BB	DD	BB	BB	BB	BB	DD	BB	BB	BB	BB	BB	DD	BB	DD	DD	DD	BB	BB	BB	DD	BB	BB	BB	BB	DD	DD	BB	DD	DD	DD	DD	DD	DD	BB	DD
chr19_20169408_20169432	DD	BB	BB	DD	DD	BB	DD	BB	DD	BB	BB	DD	BB	BB	DD	BB	BB	BB	BB	DD	BB	BB	BB	BB	BB	DD	BB	DD	DD	DD	BB	BB	BB	DD	BB	BB	BB	BB	DD	DD	BB	DD	DD	DD	DD	DD	DD	BB	DD
chr19_20175327_20175346	DD	BB	BB	DD	DD	BB	DD	BB	DD	BB	BB	DD	BB	BB	DD	BB	BB	BB	BB	DD	BB	BB	BB	BB	BB	DD	BB	DD	DD	DD	BB	BB	BB	DD	BB	BB	BB	BB	DD	DD	BB	DD	DD	DD	DD	DD	DD	BB	DD
chr19_20184422_20184446	DD	BB	BB	DD	DD	BB	DD	BB	DD	BB	BB	DD	BB	BB	DD	BB	BB	BB	BB	DD	BB	BB	BB	BB	BB	DD	BB	DD	DD	DD	BB	BB	BB	DD	BB	BB	BB	BB	DD	DD	BB	DD	DD	DD	DD	DD	DD	BB	DD
chr19_20198871_20198882	dd	BB	BB	DD	dd	BB	dd	BB	dd	BB	BB	dd	BB	BB	DD	BB	BB	BB	BB	dd	BB	BB	BB	BB	BB	dd	BB	dd	dd	dd	BB	BB	BB	dd	BB	BB	BB	BB	dd	dd	BB	dd	dd	dd	dd	dd	dd	BB	dd
chr19_20221587_20221638	dn	FF	fn	df	df	FF	df	FF	DD	FF	FF	df	FF	FF	dn	FF	fn	FF	FF	df	FF	FF	FF	FF	FF	DD	fn	df	df	df	FF	FF	FF	DD	FF	FF	fn	FF	DD	df	FF	DD	df	df	DD	DD	DD	FF	DD
chr19_20292179_20292233	DD	NN	BB	DD	DD	BB	DD	NA	DD	BB	BB	DD	BB	BB	DD	BB	BB	DD	BB	DD	BB	BB	BB	BB	BB	DD	BB	DD	DD	DD	BB	BB	BB	DD	BB	BB	BB	NA	DD	DD	BB	DD	DD	DD	DD	DD	DD	BB	DD
chr19_20321851_20321870	DD	BB	BB	DD	bd	BB	DD	BB	DD	BB	BB	DD	BB	BB	DD	BB	BB	BB	BB	DD	BB	BB	BB	BB	BB	bd	BB	DD	DD	bd	BB	BB	BB	bd	BB	BB	BB	BB	DD	DD	BB	DD	bd	DD	DD	DD	DD	BB	DD
chr19_20323466_20323489	DD	BB	BB	DD	DD	BB	DD	BB	DD	BB	BB	DD	BB	BB	DD	BB	BB	BB	BB	DD	BB	BB	BB	BB	BB	DD	BB	DD	DD	DD	BB	BB	BB	DD	BB	BB	BB	BB	DD	DD	BB	DD	DD	DD	DD	DD	DD	BB	DD
chr19_20330415_20330454	DD	BB	BB	DD	DD	BB	DD	BB	DD	BB	BB	DD	BB	BB	DD	BB	BB	BB	BB	DD	BB	BB	BB	BB	BB	DD	BB	DD	DD	DD	BB	BB	BB	DD	BB	BB	BB	NA	DD	DD	BB	DD	DD	DD	DD	dn	DD	BB	DD
chr19_20371151_20371178	DD	BB	BB	DD	DD	BB	DD	BB	DD	BB	BB	DD	BB	BB	DD	BB	BB	BB	BB	DD	BB	BB	BB	BB	BB	DD	BB	DD	DD	DD	BB	BB	BB	DD	BB	BB	BB	BB	DD	DD	BB	DD	DD	DD	DD	DD	DD	BB	DD
chr19_20371764_20371777	DD	BB	BB	DD	DD	BB	DD	BB	DD	BB	BB	DD	BB	BB	DD	BB	BB	BB	BB	DD	BB	BB	BB	BB	BB	DD	BB	DD	DD	DD	BB	BB	bd	DD	BB	BB	BB	BB	DD	DD	BB	DD	DD	DD	DD	DD	DD	BB	DD
chr19_20386054_20386071	DD	BB	BB	DD	DD	BB	DD	BB	DD	BB	BB	DD	BB	BB	DD	BB	BB	BB	BB	DD	BB	BB	BB	BB	BB	DD	BB	DD	DD	DD	BB	BB	BB	DD	BB	BB	BB	BB	DD	DD	BB	DD	DD	DD	DD	DD	DD	BB	DD
chr19_20396309_20396328	DD	BB	BB	DD	DD	BB	DD	BB	DD	BB	BB	DD	BB	BB	DD	BB	BB	BB	BB	DD	BB	BB	BB	BB	BB	DD	BB	DD	DD	DD	BB	BB	BB	DD	BB	BB	BB	BB	DD	DD	BB	DD	DD	DD	DD	DD	DD	BB	DD
chr19_20402840_20402853	DD	BB	BB	DD	DD	BB	DD	BB	DD	BB	BB	DD	BB	BB	DD	BB	BB	BB	BB	DD	BB	BB	BB	BB	BB	DD	BB	DD	DD	DD	BB	BB	BB	DD	BB	BB	BB	BB	DD	DD	BB	DD	DD	DD	DD	DD	DD	BB	DD
chr19_20426821_20426834	dn	BB	BB	DD	DD	BB	DD	BB	DD	BB	BB	DD	BB	BB	dn	BB	BB	BB	BB	dn	BB	BB	BB	BB	bn	dn	bn	dn	DD	DD	BB	BB	BB	bd	BB	BB	BB	BB	DD	DD	BB	DD	dn	dn	DD	dn	DD	BB	DD
chr19_20426838_20426855	dn	BB	BB	DD	DD	BB	DD	BB	bd	BB	BB	DD	BB	BB	DD	BB	BB	BB	BB	DD	BB	BB	BB	BB	BB	bd	BB	bd	DD	bd	BB	BB	BB	DD	BB	BB	BB	BB	DD	DD	BB	DD	DD	DD	DD	DD	bd	BB	DD
chr19_20470149_20470184	DD	BB	BB	DD	DD	BB	DD	BB	DD	BB	BB	DD	BB	BB	DD	BB	BB	BB	BB	DD	BB	BB	BB	BB	BB	dn	BB	DD	dn	DD	BB	BB	BB	DD	BB	BB	BB	BB	dn	DD	BB	dn	DD	DD	dn	DD	DD	BB	DD
chr19_20504812_20504831	DD	BB	BB	DD	DD	BB	DD	BB	DD	BB	BB	DD	BB	BB	DD	BB	BB	BB	BB	DD	BB	BB	BB	BB	BB	DD	BB	DD	DD	DD	BB	BB	BB	DD	BB	BB	BB	BB	DD	DD	BB	DD	DD	DD	DD	DD	DD	BB	DD
chr19_20511146_20511193	DD	UU	UU	DD	DD	UU	DD	UU	DD	UU	UU	DD	NA	NA	DD	UU	UU	UU	UU	DD	UU	UU	NA	UU	UU	DD	UU	DD	DD	DD	NA	UU	UU	DD	UU	NA	UU	NA	DD	DD	UU	DD	DD	DD	DD	DD	DD	UU	DD
chr19_20613602_20613633	DD	BB	BB	DD	DD	BB	DD	BB	DD	BB	BB	DD	BB	BB	DD	BB	BB	BB	BB	DD	BB	BB	BB	BB	BB	DD	BB	DD	DD	DD	BB	BB	BB	DD	BB	BB	BB	BB	DD	DD	BB	DD	DD	DD	DD	DD	DD	BB	DD
chr19_20655435_20655458	DD	BB	BB	DD	DD	BB	DD	BB	DD	BB	BB	DD	BB	BB	DD	BB	BB	BB	BB	DD	BB	BB	BB	BB	BB	DD	BB	DD	DD	DD	BB	BB	BB	DD	BB	BB	BB	BB	DD	DD	BB	DD	DD	DD	DD	DD	DD	BB	DD
chr19_20667153_20667178	DD	BB	BB	DD	DD	BB	DD	BB	DD	BB	BB	bd	BB	BB	DD	BB	BB	BB	BB	DD	BB	BB	BB	BB	BB	DD	BB	DD	DD	DD	BB	BB	BB	DD	BB	BB	BB	BB	DD	DD	BB	DD	DD	DD	DD	DD	DD	BB	DD
chr19_20673582_20673597	DD	BB	BB	DD	DD	BB	DD	BB	DD	BB	BB	DD	BB	BB	DD	BB	BB	BB	BB	DD	BB	BB	BB	BB	BB	DD	BB	DD	DD	DD	BB	BB	BB	DD	BB	BB	BB	BB	DD	DD	BB	DD	DD	DD	DD	DD	DD	BB	DD
chr19_20677153_20677182	DD	BB	BB	DD	DD	BB	DD	BB	DD	BB	BB	DD	BB	BB	DD	BB	BB	BB	BB	DD	BB	BB	BB	BB	BB	DD	BB	DD	DD	DD	BB	BB	BB	DD	BB	BB	BB	BB	DD	DD	BB	DD	DD	DD	DD	DD	DD	BB	DD
chr19_20710202_20710257	DD	BB	BB	DD	DD	BB	DD	BB	DD	BB	BB	DD	BB	BB	DD	BB	BB	BB	BB	DD	BB	BB	BB	BB	BB	DD	BB	DD	DD	DD	BB	BB	BB	DD	BB	BB	BB	BB	DD	DD	BB	DD	DD	DD	DD	DD	DD	BB	DD
chr19_20784450_20784497	FF	FF	NA	FF	FF	FF	FF	FF	NA	fn	FF	fn	FF	FF	FF	FF	FF	FF	FF	FF	FF	NA	NA	NN	FF	FF	FF	FF	FF	FF	FF	FF	NA	NA	FF	FF	FF	NA	FF	FF	NA	NA	FF	FF	FF	NA	FF	FF	FF
chr19_20806425_20806469	DD	BB	BB	DD	DD	BB	DD	BB	DD	BB	BB	DD	BB	BB	DD	BB	BB	BB	BB	DD	BB	BB	BB	BB	BB	DD	BB	DD	DD	DD	BB	BB	BB	DD	BB	BB	BB	BB	DD	DD	bd	DD	DD	DD	DD	DD	DD	BB	DD
chr19_20814874_20814891	FF	FF	FF	FF	FF	FF	FF	FF	FF	FF	FF	FF	FF	FF	FF	FF	FF	FF	FF	FF	FF	FF	FF	FF	FF	FF	FF	FF	FF	FF	FF	FF	FF	FF	FF	FF	FF	FF	FF	FF	FF	FF	FF	FF	FF	FF	FF	FF	NA
chr19_20950423_20950466	FF	FF	FF	FF	FF	FF	FF	FF	FF	FF	FF	NN	FF	FF	NA	FF	FF	FF	FF	FF	FF	FF	FF	FF	FF	FF	NA	FF	FF	FF	FF	FF	FF	FF	FF	FF	FF	FF	FF	fn	NA	FF	FF	FF	FF	NA	FF	FF	FF
chr19_20976516_20976535	DD	BB	BB	DD	DD	BB	DD	BB	DD	BB	BB	DD	BB	BB	DD	BB	BB	BB	BB	DD	BB	DD	DD	BB	BB	DD	BB	DD	DD	DD	BB	BB	BB	DD	BB	BB	BB	BB	DD	DD	BB	DD	DD	DD	DD	DD	DD	BB	DD
chr19_21254364_21254385	DD	BB	BB	DD	DD	BB	DD	BB	DD	BB	BB	DD	BB	BB	DD	BB	BB	BB	BB	DD	BB	DD	DD	BB	BB	DD	BB	DD	DD	DD	BB	BB	BB	DD	BB	BB	BB	BB	DD	DD	BB	DD	DD	DD	DD	bd	DD	BB	DD
chr19_21265183_21265204	DD	BB	BB	DD	DD	BB	DD	BB	DD	BB	BB	DD	BB	BB	DD	BB	BB	BB	BB	DD	BB	DD	DD	BB	BB	DD	BB	DD	DD	DD	BB	BB	BB	DD	BB	BB	BB	BB	DD	DD	BB	DD	DD	DD	DD	DD	DD	BB	DD
chr19_21302908_21302967	FF	NA	FF	FF	FF	NA	fn	NN	FF	FF	FF	FF	FF	FF	FF	FF	FF	FF	FF	FF	NA	fn	FF	FF	FF	NA	FF	FF	FF	NA	FF	FF	FF	NA	FF	FF	FF	NA	FF	FF	NA	FF	fn	FF	FF	FF	FF	FF	FF
chr19_21306174_21306213	DD	BB	BB	DD	DD	BB	DD	BB	DD	BB	BB	DD	BB	BB	DD	BB	BB	BB	BB	DD	BB	DD	DD	BB	BB	DD	BB	DD	DD	DD	BB	BB	BB	DD	BB	BB	BB	BB	DD	DD	BB	DD	DD	DD	DD	DD	DD	BB	DD
chr19_21309515_21309554	DD	bn	BB	DD	NN	BB	DD	BB	DD	BB	BB	DD	BB	BB	DD	BB	BB	BB	BB	DD	BB	DD	DD	BB	BB	DD	BB	DD	DD	DD	NA	BB	BB	DD	BB	BB	BB	BB	DD	DD	NA	DD	DD	DD	DD	DD	DD	NA	DD
chr19_21316840_21316878	DD	BB	BB	DD	DD	BB	DD	BB	DD	BB	BB	DD	BB	BB	DD	BB	BB	BB	BB	DD	BB	DD	NN	BB	BB	DD	BB	DD	DD	DD	BB	BB	BB	DD	BB	BB	BB	BB	DD	DD	BB	DD	DD	DD	DD	DD	DD	BB	DD
chr19_21363477_21363516	DD	BB	BB	NA	DD	NA	NA	BB	NA	BB	NA	DD	BB	BB	BB	NA	NA	NA	BB	DD	BB	DD	DD	BB	NA	NA	BB	DD	NA	DD	NA	BB	BB	DD	BB	NA	BB	BB	DD	NA	NA	DD	DD	DD	NA	DD	NA	BB	NA
chr19_21384140_21384184	DD	BB	BB	DD	DD	BB	DD	BB	DD	BB	bn	DD	BB	BB	DD	BB	BB	BB	BB	DD	BB	DD	DD	BB	BB	DD	BB	DD	DD	DD	BB	BB	BB	DD	BB	BB	BB	BB	DD	DD	BB	DD	DD	DD	DD	DD	DD	BB	DD
chr19_21389226_21389261	FF	FF	FF	FF	FF	FF	FF	FF	FF	FF	FF	FF	FF	FF	FF	FF	FF	FF	FF	FF	FF	FF	NA	FF	FF	FF	FF	FF	FF	FF	FF	FF	FF	FF	FF	NA	FF	FF	FF	FF	FF	FF	FF	FF	FF	NN	NA	FF	FF
chr19_21409168_21409194	DD	BB	BB	DD	DD	BB	DD	BB	DD	BB	BB	DD	BB	BB	DD	BB	BB	BB	BB	DD	BB	DD	DD	BB	BB	DD	BB	DD	DD	DD	BB	BB	BB	DD	BB	BB	BB	BB	DD	DD	BB	DD	DD	DD	DD	DD	DD	BB	DD
chr19_21412782_21412813	DD	BB	BB	DD	DD	BB	DD	BB	DD	BB	BB	DD	BB	BB	DD	BB	BB	BB	BB	DD	BB	DD	DD	BB	BB	DD	BB	DD	DD	DD	BB	BB	BB	DD	BB	BB	BB	BB	DD	DD	BB	DD	DD	DD	DD	DD	DD	BB	DD
chr19_21444627_21444678	DD	BB	BB	DD	DD	BB	DD	BB	DD	BB	BB	DD	BB	BB	DD	BB	BB	BB	BB	DD	BB	DD	DD	BB	BB	bd	BB	DD	DD	DD	BB	BB	BB	DD	BB	BB	BB	BB	DD	DD	BB	DD	DD	DD	DD	DD	DD	BB	DD
chr19_21455965_21455976	DD	BB	BB	DD	DD	BB	DD	BB	DD	BB	BB	DD	BB	BB	DD	BB	BB	BB	BB	DD	BB	DD	DD	BB	BB	DD	BB	DD	DD	DD	BB	BB	BB	DD	BB	BB	BB	BB	DD	DD	BB	DD	DD	DD	DD	DD	DD	BB	DD
chr19_21550573_21550620	FF	BB	BB	FF	FF	bf	FF	bf	fn	BB	BB	FF	bf	BB	FF	BB	BB	bn	bf	FF	bn	FF	FF	BB	BB	FF	bf	FF	FF	FF	BB	BB	BB	fn	BB	bf	BB	NA	FF	FF	BB	FF	FF	fn	FF	BB	FF	BB	FF
chr19_21574647_21574674	DD	BB	BB	DD	DD	BB	DD	BB	DD	BB	BB	DD	BB	BB	DD	BB	BB	BB	BB	DD	BB	DD	DD	BB	BB	DD	BB	DD	DD	DD	BB	BB	BB	DD	BB	BB	BB	DD	DD	DD	BB	DD	DD	DD	DD	BB	DD	BB	DD
chr19_21589145_21589172	DD	BB	BB	DD	DD	BB	DD	BB	DD	BB	BB	DD	BB	BB	DD	BB	BB	BB	BB	DD	BB	DD	DD	BB	BB	DD	BB	DD	DD	DD	BB	BB	BB	DD	BB	BB	BB	DD	DD	DD	BB	DD	DD	DD	DD	BB	DD	BB	DD
chr19_21617257_21617286	DD	BB	BB	DD	DD	BB	DD	BB	DD	BB	BB	DD	BB	BB	DD	BB	BB	BB	BB	DD	BB	DD	DD	BB	BB	DD	BB	DD	DD	DD	BB	BB	BB	DD	BB	BB	BB	DD	DD	DD	BB	DD	DD	DD	DD	BB	DD	BB	DD
chr19_21753764_21753799	DD	BB	BB	DD	DD	BB	DD	BB	DD	BB	BB	DD	BB	BB	DD	BB	BB	BB	BB	DD	BB	DD	DD	BB	BB	DD	BB	DD	DD	DD	BB	BB	BB	DD	BB	BB	BB	DD	DD	DD	BB	DD	DD	DD	DD	BB	DD	BB	DD
chr19_21754356_21754387	DD	BB	BB	DD	DD	BB	DD	BB	DD	BB	BB	DD	BB	BB	DD	BB	BB	BB	BB	DD	BB	DD	DD	BB	BB	DD	BB	DD	DD	DD	BB	BB	BB	DD	BB	bd	BB	DD	DD	DD	BB	DD	DD	DD	DD	BB	DD	BB	DD
chr19_21764825_21764844	DD	BB	BB	DD	DD	BB	DD	BB	DD	BB	BB	DD	BB	BB	DD	BB	BB	BB	BB	DD	BB	DD	DD	BB	BB	DD	BB	DD	DD	DD	BB	BB	BB	DD	BB	BB	BB	DD	DD	DD	BB	DD	DD	DD	DD	BB	DD	BB	DD
chr19_21765196_21765219	DD	BB	BB	DD	DD	BB	DD	BB	DD	BB	BB	DD	BB	BB	DD	BB	BB	BB	BB	DD	BB	DD	DD	BB	BB	DD	BB	DD	DD	DD	BB	BB	BB	DD	BB	BB	BB	DD	DD	DD	BB	DD	DD	DD	DD	BB	DD	BB	DD
chr19_21768554_21768593	DD	BB	BB	DD	DD	BB	DD	BB	DD	BB	BB	DD	BB	BB	DD	BB	BB	BB	BB	DD	BB	DD	DD	BB	BB	DD	BB	DD	DD	DD	BB	BB	BB	DD	BB	BB	BB	DD	DD	DD	BB	DD	DD	DD	DD	BB	DD	BB	DD
chr19_21769111_21769122	DD	BB	BB	DD	DD	BB	DD	BB	DD	BB	BB	DD	BB	BB	DD	BB	BB	BB	BB	DD	BB	DD	DD	BB	BB	DD	BB	DD	DD	DD	BB	BB	BB	DD	BB	BB	BB	DD	DD	DD	BB	DD	DD	DD	DD	BB	DD	BB	DD
chr19_21857308_21857332	DD	BB	BB	DD	DD	BB	DD	BB	DD	BB	BB	DD	BB	BB	DD	BB	BB	BB	BB	DD	BB	DD	DD	BB	BB	DD	BB	DD	DD	DD	BB	BB	BB	DD	BB	BB	BB	DD	DD	DD	BB	DD	DD	DD	DD	BB	DD	BB	DD
chr19_21877249_21877260	DD	BB	BB	DD	DD	BB	DD	BB	DD	BB	BB	DD	BB	BB	DD	BB	BB	BB	BB	DD	BB	DD	DD	BB	BB	DD	bn	DD	DD	DD	BB	BB	BB	DD	BB	BB	BB	DD	DD	DD	BB	DD	DD	DD	DD	BB	DD	BB	DD
chr19_21945188_21945235	DD	BB	BB	DD	DD	BB	DD	BB	DD	BB	BB	DD	BB	BB	DD	BB	BB	BB	BB	DD	BB	DD	DD	BB	BB	DD	BB	DD	DD	DD	BB	BB	BB	DD	BB	BB	BB	DD	DD	DD	BB	DD	DD	DD	DD	BB	DD	BB	DD
chr19_21949122_21949143	DD	BB	BB	DD	DD	BB	DD	BB	DD	BB	BB	DD	BB	BB	DD	BB	BB	BB	BB	DD	BB	DD	DD	BB	BB	DD	BB	DD	DD	DD	BB	BB	BB	DD	BB	BB	BB	DD	DD	DD	BB	DD	DD	dn	DD	BB	DD	BB	DD
chr19_22014126_22014173	UU	uu	UU	UU	UU	NA	NA	UU	UU	UU	NA	UU	UU	NA	UU	UU	UU	UU	NA	UU	UU	UU	UU	UU	NA	UU	UU	UU	UU	UU	UU	UU	UU	UU	UU	NA	UU	UU	UU	UU	NA	UU	UU	UU	UU	UU	UU	uu	UU
chr19_22083653_22083676	DD	BB	BB	DD	DD	BB	DD	BB	DD	BB	BB	DD	BB	BB	DD	BB	BB	BB	BB	DD	BB	DD	DD	BB	BB	DD	BB	DD	DD	DD	BB	BB	BB	DD	BB	BB	BB	DD	DD	DD	BB	DD	DD	DD	DD	BB	DD	BB	DD
chr19_22088848_22088887	DD	BB	BB	DD	DD	NA	NA	BB	DD	BB	BB	DD	BB	BB	DD	bn	BB	BB	BB	DD	BB	DD	DD	NA	BB	DD	BB	DD	DD	DD	NA	BB	BB	DD	BB	BB	BB	DD	DD	DD	NA	DD	DD	NA	DD	BB	DD	BB	NA
chr19_22099639_22099656	DD	BB	BB	DD	DD	BB	DD	BB	DD	BB	BB	DD	BB	BB	DD	BB	BB	BB	BB	DD	BB	DD	DD	BB	BB	DD	BB	DD	DD	DD	BB	BB	BB	DD	BB	BB	BB	DD	DD	DD	BB	DD	DD	DD	DD	BB	DD	BB	DD
chr19_22104535_22104576	dd	NA	NA	dd	dd	BB	dd	NA	dd	NA	NA	dd	NA	BB	dd	NA	BB	BB	NA	dd	BB	dd	dd	NA	NA	dd	BB	dd	dd	dd	BB	BB	NA	dd	BB	NA	BB	dd	dd	dd	NA	dd	dd	dd	dd	NA	dd	NA	dd
chr19_22104603_22104630	DD	BB	BB	DD	DD	BB	DD	BB	DD	BB	BB	DD	BB	BB	DD	BB	BB	BB	BB	DD	BB	DD	DD	BB	BB	DD	BB	DD	DD	DD	BB	BB	BB	DD	BB	BB	BB	DD	DD	DD	BB	DD	DD	DD	DD	BB	DD	BB	DD
chr19_22144761_22144772	bd	BB	BB	DD	bd	BB	bd	BB	bd	BB	BB	DD	BB	BB	DD	BB	BB	BB	BB	bd	BB	DD	bd	BB	BB	DD	BB	bd	DD	DD	BB	BB	BB	DD	BB	BB	BB	bd	bd	bd	BB	bd	DD	DD	bd	BB	bd	BB	DD
chr19_22144789_22144800	DD	BB	BB	DD	DD	BB	DD	BB	DD	BB	BB	DD	BB	BB	DD	BB	BB	BB	BB	DD	BB	DD	DD	BB	BB	DD	BB	DD	DD	DD	BB	BB	BB	DD	BB	BB	BB	DD	DD	DD	BB	DD	DD	DD	DD	BB	DD	BB	DD
chr19_22187837_22187848	DD	BB	BB	DD	DD	BB	DD	BB	DD	BB	BB	DD	BB	BB	DD	BB	BB	BB	BB	DD	BB	DD	DD	BB	BB	DD	BB	DD	DD	DD	BB	BB	BB	DD	BB	BB	BB	DD	DD	DD	BB	DD	DD	DD	DD	BB	DD	BB	DD
chr19_22231224_22231262	DD	BB	BB	DD	DD	BB	DD	BB	DD	BB	BB	DD	BB	BB	DD	BB	BB	BB	BB	DD	BB	DD	DD	BB	BB	DD	BB	DD	DD	DD	BB	BB	BB	DD	BB	BB	BB	DD	DD	DD	BB	DD	DD	DD	DD	BB	DD	BB	DD
chr19_22233484_22233523	DD	BB	BB	DD	DD	BB	DD	BB	DD	BB	BB	DD	BB	BB	DD	BB	BB	BB	BB	DD	BB	DD	DD	BB	BB	DD	BB	DD	DD	DD	BB	BB	BB	DD	BB	BB	BB	DD	DD	DD	BB	DD	DD	DD	DD	BB	DD	BB	DD
chr19_22233524_22233535	df	FF	FF	df	df	FF	df	FF	df	FF	FF	df	FF	FF	df	FF	FF	FF	FF	df	FF	df	df	FF	FF	df	FF	df	df	df	FF	FF	FF	df	FF	FF	FF	df	df	df	FF	df	df	df	df	FF	df	FF	df
chr19_22253391_22253422	DD	BB	BB	DD	DD	BB	DD	BB	DD	BB	BB	DD	BB	BB	DD	BB	BB	BB	BB	DD	BB	DD	DD	BB	BB	DD	bn	DD	DD	DD	BB	BB	BB	DD	BB	bn	BB	DD	DD	DD	BB	DD	DD	DD	DD	BB	DD	BB	DD
chr19_22257166_22257177	DD	BB	BB	DD	DD	BB	DD	BB	DD	BB	BB	DD	BB	BB	DD	BB	BB	BB	BB	DD	BB	DD	DD	BB	BB	DD	BB	DD	DD	DD	BB	BB	BB	DD	BB	BB	BB	DD	DD	DD	BB	DD	DD	DD	DD	BB	DD	BB	DD
chr19_22268403_22268423	DD	BB	BB	DD	DD	BB	DD	BB	DD	BB	BB	DD	BB	BB	DD	BB	BB	BB	BB	DD	BB	DD	DD	BB	BB	DD	BB	DD	DD	DD	BB	BB	BB	DD	BB	BB	BB	DD	DD	DD	BB	DD	DD	DD	DD	BB	DD	BB	DD
chr19_22353240_22353295	DD	NN	NN	DD	DD	NN	DD	NN	DD	NN	NA	DD	NA	NN	DD	NN	NN	NN	NN	DD	NN	DD	NA	NN	NN	DD	NN	DD	NA	DD	NA	NN	NN	DD	NA	NN	NN	DD	DD	NA	NA	NA	DD	NN	DD	NA	DD	NN	NA
chr19_22359915_22359950	DD	BB	BB	NN	DD	BB	DD	bd	DD	BB	BB	DD	BB	BB	DD	BB	BB	BB	BB	DD	BB	DD	DD	BB	BB	NA	BB	DD	DD	DD	BB	BB	BB	DD	BB	BB	BB	DD	DD	DD	NA	DD	DD	DD	DD	BB	DD	BB	DD
chr19_22367700_22367711	DD	BB	BB	DD	DD	BB	DD	BB	DD	BB	BB	DD	BB	BB	DD	BB	BB	BB	BB	DD	BB	DD	DD	BB	BB	DD	BB	DD	DD	DD	BB	BB	BB	DD	BB	BB	BB	DD	DD	DD	BB	DD	DD	DD	DD	BB	DD	BB	DD
chr19_22382672_22382683	DD	BB	BB	DD	DD	BB	DD	BB	DD	BB	BB	DD	BB	BB	DD	BB	BB	BB	BB	DD	BB	DD	DD	BB	BB	DD	BB	DD	DD	DD	BB	BB	BB	DD	BB	BB	BB	DD	DD	DD	BB	DD	DD	DD	DD	BB	DD	BB	DD
chr19_22403322_22403361	DD	BB	BB	DD	DD	BB	DD	BB	DD	BB	BB	DD	BB	BB	DD	BB	BB	BB	BB	DD	BB	DD	DD	BB	BB	DD	BB	DD	DD	DD	BB	BB	BB	DD	BB	BB	BB	DD	DD	DD	BB	DD	DD	DD	DD	BB	DD	BB	DD
chr19_22410570_22410607	DD	BB	BB	DD	DD	BB	DD	BB	DD	BB	BB	DD	BB	BB	DD	BB	BB	BB	BB	DD	BB	DD	DD	BB	BB	DD	BB	DD	DD	DD	BB	BB	BB	DD	BB	BB	BB	DD	DD	DD	BB	DD	DD	DD	DD	BB	DD	BB	DD
chr19_22440144_22440155	DD	BB	BB	DD	DD	BB	DD	BB	DD	BB	BB	DD	BB	BB	DD	BB	BB	BB	BB	DD	BB	DD	DD	BB	BB	DD	BB	DD	DD	DD	BB	BB	BB	DD	BB	BB	BB	DD	DD	DD	BB	DD	DD	DD	DD	BB	DD	BB	DD
chr19_22452115_22452158	FF	FF	FF	FF	FF	NN	FF	FF	NA	FF	NA	FF	FF	NA	FF	FF	FF	FF	FF	FF	FF	FF	FF	FF	FF	FF	FF	FF	FF	FF	FF	FF	FF	FF	FF	FF	FF	FF	FF	FF	FF	FF	FF	FF	FF	FF	FF	FF	FF
chr19_22452176_22452187	DD	BB	BB	DD	DD	BB	DD	BB	DD	BB	BB	DD	BB	BB	DD	BB	BB	BB	BB	DD	BB	DD	DD	BB	BB	DD	BB	DD	DD	DD	BB	BB	BB	BB	BB	BB	BB	DD	DD	DD	BB	DD	DD	DD	DD	BB	DD	BB	DD
chr19_22460997_22461036	DD	BB	BB	DD	DD	BB	DD	BB	DD	BB	BB	DD	BB	BB	DD	BB	BB	BB	BB	DD	BB	DD	DD	BB	BB	DD	BB	DD	DD	DD	BB	BB	BB	BB	BB	BB	BB	DD	DD	DD	BB	DD	DD	DD	DD	BB	DD	BB	DD
chr19_22466320_22466343	DD	BB	BB	DD	DD	BB	DD	BB	DD	BB	BB	DD	BB	BB	DD	BB	BB	BB	BB	DD	BB	DD	DD	BB	BB	DD	BB	DD	dn	DD	BB	BB	BB	BB	BB	BB	BB	DD	DD	DD	BB	dn	DD	DD	DD	BB	dn	BB	DD
chr19_22490571_22490609	DD	BB	BB	DD	DD	NN	DD	BB	DD	BB	bd	DD	BB	BB	DD	BB	BB	BB	BB	DD	BB	DD	bd	NA	BB	DD	BB	NA	DD	DD	BB	BB	BB	BB	BB	BB	BB	NA	DD	DD	BB	DD	DD	DD	DD	BB	DD	BB	DD
chr19_22513170_22513201	DD	BB	BB	DD	DD	BB	DD	BB	DD	BB	BB	DD	BB	BB	DD	BB	BB	BB	BB	DD	BB	DD	DD	BB	BB	DD	BB	DD	DD	DD	BB	BB	BB	BB	BB	BB	BB	DD	DD	DD	BB	DD	DD	DD	DD	BB	DD	BB	DD
chr19_22520423_22520482	DD	BB	BB	DD	DD	BB	DD	BB	DD	BB	bn	DD	BB	BB	DD	BB	BB	BB	BB	DD	BB	DD	DD	BB	BB	DD	BB	DD	DD	DD	BB	BB	BB	BB	BB	BB	BB	DD	DD	DD	BB	DD	DD	DD	DD	BB	DD	BB	DD
chr19_22541652_22541671	DD	BB	BB	DD	DD	BB	DD	BB	DD	BB	BB	DD	BB	BB	DD	BB	BB	BB	BB	DD	BB	DD	DD	BB	BB	DD	BB	DD	DD	DD	BB	BB	BB	BB	BB	BB	BB	DD	DD	DD	BB	DD	DD	DD	DD	BB	DD	BB	DD
chr19_22554283_22554306	DD	BB	BB	DD	DD	BB	DD	BB	DD	BB	BB	DD	BB	BB	DD	BB	BB	BB	BB	DD	BB	DD	DD	BB	BB	DD	BB	DD	DD	DD	BB	BB	BB	BB	BB	BB	BB	DD	DD	DD	BB	DD	DD	DD	DD	BB	DD	BB	DD
chr19_22555971_22555990	DD	BB	BB	DD	DD	BB	DD	BB	DD	BB	BB	DD	BB	BB	DD	BB	BB	BB	BB	DD	BB	DD	DD	BB	BB	DD	BB	DD	DD	DD	BB	BB	BB	BB	BB	BB	BB	DD	DD	DD	BB	DD	DD	DD	DD	BB	DD	BB	DD
chr19_22557851_22557870	DD	BB	BB	DD	DD	BB	DD	BB	DD	BB	BB	DD	BB	BB	DD	BB	BB	BB	BB	DD	BB	DD	DD	BB	BB	DD	BB	DD	DD	DD	BB	BB	BB	BB	BB	BB	BB	DD	DD	DD	BB	DD	DD	DD	DD	BB	DD	BB	DD
chr19_22563742_22563759	DD	BB	BB	DD	DD	BB	DD	BB	DD	BB	BB	DD	BB	BB	DD	BB	BB	BB	BB	DD	BB	DD	DD	BB	BB	DD	BB	DD	DD	DD	BB	BB	BB	BB	BB	BB	BB	DD	DD	DD	BB	DD	DD	DD	DD	BB	DD	BB	DD
chr19_22566810_22566864	DD	BB	BB	DD	DD	BB	DD	BB	DD	BB	BB	DD	BB	BB	DD	BB	BB	BB	BB	DD	BB	DD	DD	BB	BB	DD	BB	DD	DD	DD	BB	BB	BB	BB	BB	BB	BB	DD	DD	DD	BB	DD	DD	DD	DD	bn	DD	BB	DD
chr19_22568855_22568874	DD	BB	BB	DD	DD	BB	DD	BB	DD	BB	BB	DD	BB	BB	DD	BB	BB	BB	BB	DD	BB	DD	DD	BB	BB	DD	BB	DD	DD	DD	BB	BB	BB	BB	BB	BB	BB	DD	DD	DD	BB	DD	DD	DD	DD	BB	DD	BB	DD
chr19_22571858_22571897	df	FF	FF	df	df	FF	df	FF	df	FF	FF	df	FF	fn	df	fn	FF	FF	FF	df	FF	df	df	FF	FF	df	FF	df	df	df	FF	FF	FF	FF	FF	FF	FF	df	df	df	FF	df	df	df	DD	FF	df	FF	DD
chr19_22586681_22586704	DD	BB	BB	DD	DD	BB	DD	BB	DD	BB	BB	DD	BB	BB	DD	BB	BB	BB	BB	DD	BB	DD	DD	BB	BB	DD	BB	DD	DD	DD	BB	BB	BB	BB	BB	BB	BB	DD	DD	DD	BB	DD	DD	DD	DD	BB	DD	BB	DD
chr19_22603993_22604008	DD	BB	BB	DD	DD	BB	DD	BB	DD	BB	BB	DD	BB	BB	DD	BB	BB	BB	BB	DD	BB	DD	DD	BB	BB	DD	BB	DD	DD	DD	BB	BB	BB	BB	BB	BB	BB	DD	DD	DD	BB	DD	DD	DD	DD	BB	DD	BB	DD
chr19_22617552_22617569	DD	BB	BB	DD	DD	BB	DD	BB	DD	BB	BB	DD	BB	BB	DD	BB	BB	BB	BB	DD	BB	DD	DD	BB	BB	DD	BB	DD	DD	DD	BB	BB	BB	BB	BB	BB	BB	DD	DD	DD	BB	DD	DD	DD	DD	BB	DD	BB	DD
chr19_22627058_22627073	dn	BB	BB	NN	NN	BB	DD	BB	NA	BB	BB	NN	BB	BB	NA	BB	BB	BB	BB	NN	BB	DD	NA	BB	BB	NA	BB	NA	DD	DD	BB	BB	BB	BB	BB	BB	BB	DD	NA	DD	BB	DD	NA	DD	DD	BB	DD	BB	DD
chr19_22668729_22668764	DD	BB	BB	DD	DD	BB	DD	BB	DD	BB	BB	DD	BB	BB	DD	BB	BB	BB	BB	DD	BB	DD	DD	BB	BB	DD	BB	DD	DD	DD	BB	BB	BB	BB	BB	BB	BB	DD	DD	DD	BB	DD	DD	DD	DD	BB	DD	BB	DD
chr19_22678698_22678721	DD	BB	BB	DD	DD	BB	DD	BB	DD	BB	BB	DD	BB	BB	DD	BB	BB	BB	BB	DD	BB	DD	DD	BB	BB	DD	BB	DD	DD	DD	BB	BB	BB	BB	BB	BB	BB	DD	DD	DD	BB	DD	DD	DD	DD	BB	DD	BB	DD
chr19_22681781_22681810	DD	BB	BB	DD	DD	BB	DD	BB	DD	BB	BB	DD	BB	BB	DD	BB	BB	BB	BB	DD	BB	DD	DD	BB	bn	DD	BB	DD	DD	DD	BB	BB	BB	BB	BB	BB	BB	DD	DD	DD	BB	DD	DD	DD	DD	BB	DD	BB	DD
chr19_22692417_22692452	DD	BB	BB	DD	DD	BB	DD	BB	DD	BB	BB	DD	BB	BB	DD	BB	BB	BB	BB	DD	BB	dn	DD	BB	BB	DD	BB	DD	DD	DD	BB	BB	BB	BB	BB	BB	BB	DD	DD	DD	BB	DD	DD	DD	DD	BB	DD	BB	DD
chr19_22736854_22736865	DD	BB	BB	DD	DD	BB	DD	BB	DD	BB	BB	DD	BB	BB	DD	BB	BB	BB	BB	DD	BB	DD	DD	BB	BB	DD	BB	DD	DD	DD	BB	BB	BB	BB	BB	BB	BB	DD	DD	DD	BB	DD	DD	DD	DD	BB	DD	BB	DD
chr19_22768137_22768190	DD	BB	BB	DD	dn	BB	DD	BB	DD	BB	BB	DD	BB	BB	DD	BB	BB	BB	BB	DD	BB	DD	DD	BB	BB	dn	BB	DD	DD	DD	BB	BB	BB	BB	BB	BB	BB	DD	DD	dn	BB	DD	DD	DD	DD	bn	DD	BB	DD
chr19_22799615_22799644	DD	BB	BB	DD	DD	BB	DD	BB	DD	BB	BB	DD	BB	BB	DD	BB	BB	BB	BB	DD	BB	DD	DD	BB	BB	DD	BB	DD	DD	DD	BB	BB	BB	BB	BB	BB	BB	DD	DD	DD	BB	DD	DD	DD	DD	BB	DD	BB	DD
chr19_22806385_22806396	DD	BB	BB	DD	DD	BB	DD	BB	DD	BB	BB	DD	BB	BB	DD	BB	BB	BB	BB	DD	BB	DD	DD	BB	BB	DD	BB	DD	DD	DD	BB	BB	BB	BB	BB	BB	BB	DD	DD	DD	BB	DD	DD	DD	DD	BB	DD	BB	DD
chr19_22815240_22815254	DD	BB	BB	DD	DD	BB	DD	BB	DD	BB	BB	DD	BB	BB	DD	BB	BB	BB	BB	DD	BB	DD	DD	BB	BB	DD	BB	DD	DD	DD	BB	BB	BB	BB	BB	BB	BB	DD	DD	DD	BB	DD	DD	DD	DD	BB	DD	BB	DD
chr19_22831277_22831296	DD	BB	BB	DD	DD	BB	DD	BB	DD	BB	BB	DD	BB	BB	DD	BB	BB	BB	BB	DD	BB	DD	DD	BB	BB	DD	BB	DD	DD	DD	BB	BB	BB	BB	BB	BB	BB	DD	DD	DD	BB	DD	DD	DD	DD	BB	DD	BB	DD
chr19_22868168_22868185	DD	BB	BB	DD	DD	BB	DD	BB	DD	BB	BB	DD	BB	BB	DD	BB	BB	BB	BB	DD	BB	DD	DD	BB	BB	DD	BB	DD	DD	DD	BB	BB	BB	BB	BB	BB	BB	DD	DD	DD	BB	DD	DD	DD	DD	BB	DD	BB	DD
chr19_22871769_22871784	df	FF	FF	df	df	FF	df	FF	df	FF	FF	df	FF	FF	df	FF	FF	FF	FF	df	FF	df	df	fn	FF	df	FF	df	df	df	FF	FF	fn	FF	fn	FF	FF	df	df	df	FF	df	df	df	df	FF	df	FF	df
chr19_22877772_22877795	DD	BB	BB	DD	DD	BB	DD	BB	DD	BB	BB	DD	BB	BB	DD	BB	BB	BB	BB	DD	BB	DD	DD	BB	BB	DD	BB	DD	DD	DD	BB	BB	BB	BB	BB	BB	BB	DD	DD	DD	BB	DD	DD	DD	DD	BB	DD	BB	DD
chr19_22883812_22883861	DD	BB	BB	DD	DD	bn	DD	BB	DD	BB	BB	DD	BB	BB	DD	BB	BB	BB	BB	DD	BB	DD	DD	BB	BB	DD	BB	DD	DD	DD	BB	BB	BB	BB	BB	BB	BB	DD	DD	DD	BB	DD	DD	DD	DD	BB	DD	BB	DD
chr19_22905808_22905835	DD	BB	BB	DD	DD	BB	DD	BB	DD	BB	BB	DD	BB	BB	DD	BB	BB	BB	BB	DD	BB	DD	DD	BB	BB	DD	BB	DD	DD	DD	BB	BB	BB	BB	BB	BB	BB	DD	DD	DD	BB	DD	DD	DD	DD	BB	DD	BB	DD
chr19_22906391_22906410	DD	BB	BB	DD	DD	BB	DD	BB	DD	BB	BB	DD	BB	BB	DD	BB	BB	BB	BB	DD	BB	DD	DD	BB	BB	DD	BB	DD	DD	DD	BB	BB	BB	BB	BB	BB	BB	DD	DD	DD	BB	DD	DD	DD	DD	BB	DD	BB	DD
chr19_22929300_22929334	DD	BB	BB	DD	DD	BB	DD	BB	DD	BB	BB	DD	BB	BB	DD	BB	BB	BB	BB	DD	BB	DD	DD	BB	BB	DD	BB	DD	DD	DD	BB	BB	BB	BB	BB	BB	BB	DD	DD	DD	BB	DD	DD	DD	DD	BB	DD	BB	DD
chr19_22937133_22937162	DD	BB	BB	DD	DD	BB	DD	BB	DD	BB	BB	DD	BB	bn	DD	BB	BB	BB	BB	DD	BB	DD	DD	BB	BB	DD	BB	DD	DD	DD	BB	BB	BB	BB	BB	bn	bn	DD	DD	DD	BB	DD	DD	DD	DD	bn	DD	bn	DD
chr19_22944369_22944400	DD	BB	BB	DD	DD	BB	DD	BB	DD	BB	BB	DD	BB	BB	DD	BB	BB	BB	BB	DD	NN	DD	DD	BB	BB	NA	BB	DD	DD	DD	BB	BB	BB	BB	BB	BB	BB	DD	DD	DD	BB	DD	DD	DD	DD	BB	DD	BB	DD
chr19_22953328_22953342	DD	BB	BB	DD	DD	BB	DD	BB	DD	BB	BB	DD	BB	BB	DD	BB	BB	BB	BB	DD	BB	DD	DD	BB	BB	DD	BB	DD	DD	DD	BB	BB	BB	BB	BB	BB	BB	DD	DD	DD	BB	DD	DD	DD	DD	BB	DD	BB	DD
chr19_22980994_22981005	DD	BB	BB	DD	DD	BB	DD	BB	DD	BB	BB	BB	BB	BB	DD	BB	BB	BB	BB	DD	BB	DD	DD	BB	BB	DD	BB	DD	DD	DD	BB	BB	BB	BB	BB	BB	BB	DD	DD	DD	BB	DD	DD	DD	DD	BB	DD	BB	DD
chr19_22982279_22982294	DD	BB	BB	DD	DD	BB	DD	BB	DD	BB	BB	BB	BB	BB	DD	BB	BB	BB	BB	DD	BB	DD	DD	BB	BB	DD	BB	DD	DD	DD	BB	BB	BB	BB	BB	BB	BB	DD	DD	DD	BB	DD	DD	DD	DD	BB	DD	BB	DD
chr19_23008503_23008520	DD	BB	BB	DD	DD	BB	DD	BB	DD	BB	BB	BB	BB	BB	DD	BB	BB	BB	BB	DD	BB	DD	DD	BB	BB	DD	BB	DD	DD	DD	BB	BB	BB	BB	BB	BB	BB	DD	DD	DD	BB	DD	DD	DD	DD	BB	DD	BB	DD
chr19_23021797_23021812	DD	BB	BB	DD	DD	BB	DD	BB	DD	BB	BB	BB	BB	BB	DD	BB	BB	BB	BB	DD	BB	DD	DD	BB	BB	DD	BB	DD	DD	DD	BB	BB	BB	BB	BB	BB	BB	DD	DD	DD	BB	DD	DD	DD	DD	BB	DD	BB	DD
chr19_23040729_23040748	DD	BB	BB	DD	DD	BB	DD	BB	DD	BB	BB	BB	BB	BB	DD	BB	BB	BB	BB	DD	BB	DD	DD	BB	BB	DD	BB	DD	DD	DD	BB	BB	BB	BB	BB	BB	BB	DD	DD	DD	BB	DD	DD	DD	DD	BB	DD	BB	DD
chr19_23064839_23064850	DD	BB	BB	DD	DD	BB	DD	BB	DD	BB	BB	BB	BB	BB	DD	BB	BB	BB	BB	DD	BB	DD	DD	BB	BB	DD	BB	DD	DD	DD	BB	BB	BB	BB	BB	BB	BB	DD	DD	DD	BB	DD	DD	DD	DD	BB	DD	BB	DD
chr19_23086541_23086552	DD	BB	BB	DD	DD	BB	DD	BB	DD	BB	BB	BB	BB	BB	DD	BB	BB	BB	BB	DD	BB	DD	DD	BB	BB	DD	BB	DD	DD	DD	BB	BB	BB	BB	BB	BB	BB	DD	DD	DD	BB	DD	DD	DD	DD	BB	DD	BB	DD
chr19_23099038_23099053	DD	BB	BB	DD	DD	BB	DD	BB	DD	BB	BB	BB	BB	BB	DD	BB	BB	BB	BB	DD	BB	DD	DD	BB	BB	DD	BB	DD	DD	DD	BB	BB	BB	BB	BB	BB	BB	DD	DD	DD	BB	DD	DD	DD	DD	BB	DD	BB	DD
chr19_23102045_23102072	DD	BB	BB	DD	DD	BB	DD	BB	DD	BB	BB	BB	BB	BB	DD	BB	BB	BB	BB	DD	BB	DD	DD	BB	BB	DD	BB	DD	DD	DD	BB	BB	BB	BB	BB	BB	BB	DD	DD	DD	BB	DD	DD	DD	DD	BB	DD	BB	DD
chr19_23102170_23102184	DD	BB	BB	DD	DD	BB	DD	BB	DD	BB	BB	BB	BB	BB	DD	BB	BB	BB	BB	DD	BB	DD	DD	BB	BB	DD	BB	DD	DD	DD	BB	BB	BB	BB	BB	BB	BB	DD	DD	DD	BB	DD	DD	DD	DD	BB	DD	BB	DD
chr19_23103769_23103783	DD	BB	BB	DD	DD	BB	DD	BB	DD	BB	BB	BB	BB	BB	DD	BB	BB	BB	BB	DD	BB	DD	DD	BB	BB	DD	BB	DD	DD	DD	BB	BB	BB	BB	BB	BB	BB	DD	DD	DD	BB	DD	DD	DD	DD	BB	DD	BB	DD
chr19_23110965_23110988	DD	BB	BB	DD	DD	BB	DD	BB	DD	BB	BB	BB	BB	BB	DD	BB	BB	BB	BB	DD	BB	DD	DD	BB	BB	DD	BB	DD	DD	DD	BB	BB	BB	BB	BB	BB	BB	DD	DD	DD	BB	DD	DD	DD	BB	BB	DD	BB	DD
chr19_23122229_23122248	DD	BB	BB	DD	DD	BB	DD	BB	DD	BB	BB	BB	BB	BB	DD	BB	BB	BB	BB	DD	BB	DD	DD	BB	BB	DD	BB	DD	DD	DD	BB	BB	BB	BB	BB	BB	BB	DD	DD	DD	BB	DD	DD	DD	BB	BB	DD	BB	DD
chr19_23126506_23126537	DD	BB	BB	DD	DD	BB	DD	BB	DD	BB	BB	BB	BB	BB	DD	BB	BB	BB	BB	DD	BB	DD	DD	BB	BB	DD	BB	DD	DD	DD	BB	BB	BB	BB	BB	BB	BB	DD	DD	DD	BB	DD	DD	DD	BB	BB	DD	BB	DD
chr19_23179675_23179690	DD	BB	BB	DD	DD	BB	DD	BB	DD	BB	BB	BB	BB	BB	DD	BB	BB	BB	BB	DD	BB	DD	DD	BB	BB	DD	BB	DD	DD	DD	BB	BB	BB	BB	BB	BB	BB	DD	DD	DD	BB	DD	DD	DD	BB	BB	DD	BB	DD
chr19_23182079_23182090	DD	BB	BB	DD	DD	BB	DD	BB	DD	BB	BB	BB	BB	BB	DD	BB	BB	BB	BB	DD	BB	DD	DD	BB	BB	DD	BB	DD	DD	DD	BB	BB	BB	BB	BB	BB	BB	DD	DD	DD	BB	DD	DD	DD	BB	BB	DD	BB	DD
chr19_23182256_23182267	DD	BB	BB	DD	DD	BB	DD	BB	DD	BB	BB	BB	BB	BB	DD	BB	BB	BB	BB	DD	BB	DD	DD	BB	BB	DD	BB	DD	DD	DD	BB	BB	BB	BB	BB	BB	BB	DD	DD	DD	BB	DD	DD	DD	BB	BB	DD	BB	DD
chr19_23184520_23184539	DD	BB	BB	DD	DD	BB	DD	BB	DD	bn	BB	BB	BB	BB	DD	BB	BB	BB	BB	DD	BB	DD	DD	BB	BB	DD	BB	DD	DD	DD	BB	BB	BB	BB	BB	BB	BB	DD	DD	DD	BB	DD	DD	DD	BB	BB	DD	BB	DD
chr19_23188801_23188812	DD	BB	BB	DD	DD	BB	DD	BB	DD	BB	BB	BB	BB	BB	DD	BB	BB	BB	BB	DD	BB	DD	DD	BB	BB	DD	BB	DD	DD	DD	BB	BB	BB	BB	BB	BB	BB	DD	DD	DD	BB	DD	DD	DD	BB	BB	DD	BB	DD
chr19_23207983_23208010	DD	BB	BB	DD	DD	BB	DD	BB	DD	BB	BB	BB	BB	BB	DD	BB	BB	BB	BB	DD	BB	DD	DD	BB	BB	DD	BB	DD	DD	DD	BB	BB	BB	BB	BB	BB	BB	DD	DD	DD	BB	DD	DD	DD	BB	BB	DD	BB	DD
chr19_23209488_23209499	DD	BB	BB	DD	DD	BB	DD	BB	DD	BB	BB	BB	BB	BB	DD	BB	BB	BB	BB	DD	BB	DD	DD	BB	BB	DD	BB	DD	DD	DD	BB	BB	BB	BB	BB	BB	BB	DD	DD	DD	BB	DD	DD	DD	BB	BB	DD	BB	DD
chr19_23209531_23209542	DD	BB	BB	DD	DD	BB	DD	BB	DD	BB	BB	BB	BB	BB	DD	BB	BB	BB	BB	DD	BB	DD	DD	BB	BB	DD	BB	DD	DD	DD	BB	BB	BB	BB	BB	BB	BB	DD	DD	DD	BB	DD	DD	DD	BB	BB	DD	BB	DD
chr19_23230971_23230982	DD	BB	BB	DD	DD	BB	DD	BB	DD	BB	BB	BB	BB	BB	DD	BB	BB	BB	BB	DD	BB	DD	DD	BB	BB	DD	BB	DD	DD	DD	BB	BB	BB	BB	BB	BB	BB	DD	DD	DD	BB	DD	DD	DD	BB	BB	DD	BB	DD
chr19_23263548_23263571	DD	BB	BB	DD	DD	BB	DD	BB	DD	BB	BB	BB	BB	BB	DD	BB	BB	BB	BB	DD	BB	DD	DD	BB	BB	DD	BB	DD	DD	DD	BB	BB	BB	BB	BB	BB	BB	DD	DD	DD	BB	DD	DD	DD	BB	BB	DD	BB	DD
chr19_23268156_23268176	DD	BB	BB	DD	DD	BB	DD	BB	DD	BB	BB	BB	BB	BB	DD	BB	BB	BB	BB	DD	BB	DD	DD	BB	BB	DD	BB	DD	DD	DD	BB	BB	BB	BB	BB	BB	BB	DD	DD	DD	BB	DD	DD	DD	BB	BB	DD	BB	DD
chr19_23298345_23298360	DD	BB	BB	DD	DD	BB	DD	BB	DD	BB	BB	BB	BB	BB	DD	BB	BB	BB	BB	DD	BB	DD	DD	BB	BB	DD	BB	DD	DD	DD	BB	BB	BB	BB	BB	BB	BB	DD	DD	DD	BB	DD	DD	DD	BB	BB	DD	BB	DD
chr19_23299262_23299288	DD	BB	BB	DD	dn	BB	DD	BB	DD	BB	BB	BB	BB	BB	DD	BB	BB	BB	BB	DD	BB	DD	DD	BB	BB	DD	BB	DD	DD	DD	BB	BB	BB	BB	BB	BB	BB	DD	DD	DD	BB	DD	DD	DD	BB	BB	DD	BB	DD
chr19_23302022_23302033	DD	BB	BB	DD	DD	BB	DD	BB	DD	BB	BB	BB	BB	BB	DD	BB	BB	BB	BB	DD	BB	DD	DD	BB	BB	DD	BB	DD	DD	DD	BB	BB	BB	BB	BB	BB	BB	DD	DD	DD	BB	DD	DD	DD	BB	BB	DD	BB	DD
chr19_23309250_23309269	DD	BB	BB	DD	DD	BB	DD	BB	DD	BB	BB	BB	BB	BB	DD	BB	BB	BB	BB	DD	BB	DD	DD	BB	BB	DD	BB	DD	DD	DD	BB	BB	BB	BB	BB	BB	BB	DD	DD	DD	BB	DD	DD	DD	BB	BB	DD	bn	DD
chr19_23320273_23320287	DD	BB	BB	DD	DD	BB	DD	BB	DD	BB	BB	BB	BB	BB	DD	BB	BB	BB	BB	DD	BB	DD	DD	BB	BB	DD	BB	DD	DD	DD	BB	BB	BB	BB	BB	BB	BB	DD	DD	DD	BB	DD	DD	DD	BB	BB	DD	BB	DD
chr19_23323485_23323500	DD	BB	BB	DD	DD	BB	DD	BB	DD	BB	BB	BB	BB	BB	DD	BB	BB	BB	BB	DD	BB	DD	DD	BB	BB	DD	BB	DD	DD	DD	BB	BB	BB	BB	BB	BB	BB	DD	DD	DD	BB	DD	DD	DD	BB	BB	DD	BB	DD
chr19_23328340_23328355	DD	BB	BB	DD	DD	BB	DD	BB	DD	BB	BB	BB	BB	BB	DD	BB	BB	BB	BB	DD	BB	DD	DD	BB	BB	DD	BB	DD	DD	DD	BB	BB	BB	BB	BB	BB	BB	DD	DD	DD	BB	DD	DD	DD	BB	BB	DD	BB	DD
chr19_23340747_23340766	DD	BB	BB	DD	DD	BB	DD	BB	DD	BB	BB	BB	BB	BB	DD	BB	BB	BB	BB	DD	BB	DD	DD	BB	BB	DD	BB	DD	DD	DD	BB	BB	BB	BB	BB	BB	BB	DD	DD	DD	BB	DD	DD	DD	BB	BB	DD	BB	DD
chr19_23351854_23351868	DD	BB	BB	DD	DD	BB	DD	BB	DD	BB	BB	BB	BB	BB	DD	BB	BB	BB	BB	DD	BB	DD	DD	BB	BB	DD	BB	DD	DD	DD	BB	BB	BB	BB	BB	BB	BB	DD	DD	DD	BB	DD	DD	DD	BB	BB	DD	BB	DD
chr19_23358983_23359006	DD	BB	BB	DD	DD	BB	DD	BB	DD	BB	BB	BB	BB	BB	DD	BB	BB	BB	BB	DD	BB	DD	DD	BB	BB	DD	BB	DD	DD	DD	BB	BB	BB	BB	BB	BB	BB	DD	DD	DD	BB	DD	DD	DD	BB	BB	DD	BB	DD
chr19_23376832_23376867	DD	NA	UU	DD	DD	UU	DD	UU	DD	UU	UU	UU	UU	UU	DD	UU	UU	UU	UU	DD	UU	DD	DD	UU	UU	DD	UU	DD	DD	DD	UU	NA	UU	UU	NA	NA	UU	DD	DD	DD	UU	DD	DD	DD	UU	UU	DD	UU	DD
chr19_23385948_23385977	DD	BB	BB	DD	DD	BB	DD	BB	DD	BB	BB	BB	BB	BB	DD	BB	BB	BB	BB	DD	BB	DD	DD	BB	BB	DD	BB	DD	DD	DD	BB	BB	BB	BB	BB	BB	BB	DD	DD	DD	BB	DD	DD	DD	BB	BB	DD	BB	DD
chr19_23392829_23392856	DD	BB	BB	DD	DD	BB	DD	BB	DD	BB	BB	BB	BB	BB	DD	BB	DD	BB	BB	DD	BB	DD	DD	BB	BB	DD	BB	DD	DD	DD	BB	BB	BB	BB	BB	BB	BB	DD	DD	DD	BB	DD	DD	DD	BB	BB	DD	BB	DD
chr19_23403364_23403378	DD	BB	BB	DD	DD	BB	DD	BB	DD	BB	BB	BB	BB	BB	DD	BB	BB	BB	BB	DD	BB	DD	DD	BB	BB	DD	BB	DD	DD	DD	BB	BB	BB	BB	BB	BB	BB	DD	DD	DD	BB	DD	DD	DD	BB	BB	DD	BB	DD
chr19_23414509_23414528	DD	BB	BB	DD	DD	BB	DD	BB	DD	BB	BB	BB	BB	BB	DD	BB	BB	BB	BB	DD	BB	DD	DD	BB	BB	DD	BB	DD	DD	DD	BB	BB	BB	BB	BB	BB	BB	DD	DD	DD	BB	DD	DD	DD	BB	BB	DD	BB	DD
chr19_23429556_23429579	DD	BB	BB	DD	DD	BB	DD	BB	DD	BB	BB	BB	BB	BB	DD	BB	BB	BB	BB	DD	BB	DD	DD	BB	BB	DD	BB	DD	DD	DD	BB	BB	BB	BB	BB	BB	BB	DD	DD	DD	BB	DD	DD	DD	BB	BB	DD	BB	DD
chr19_23457502_23457529	dd	BB	BB	dd	dd	BB	DD	BB	dd	BB	BB	BB	BB	BB	dd	BB	BB	BB	BB	DD	BB	DD	DD	BB	BB	dd	BB	DD	dd	DD	BB	BB	BB	BB	BB	BB	BB	DD	dd	dd	BB	dd	dd	DD	BB	BB	dd	BB	dd
chr19_23458453_23458482	DD	BB	BB	DD	DD	BB	DD	BB	DD	BB	BB	BB	BB	BB	DD	BB	BB	BB	BB	DD	BB	DD	DD	BB	BB	DD	BB	DD	DD	DD	BB	BB	BB	BB	BB	BB	BB	DD	DD	DD	BB	DD	DD	DD	BB	BB	DD	BB	DD
chr19_23464644_23464663	DD	BB	BB	DD	DD	BB	DD	BB	DD	BB	BB	BB	BB	BB	DD	BB	BB	BB	BB	DD	BB	DD	DD	BB	BB	DD	BB	DD	DD	DD	BB	BB	BB	BB	BB	BB	BB	DD	DD	DD	BB	DD	DD	DD	BB	BB	DD	BB	DD
chr19_23465837_23465876	DD	BB	BB	DD	DD	BB	DD	BB	DD	BB	BB	BB	BB	BB	DD	BB	BB	BB	BB	DD	BB	DD	DD	BB	BB	DD	BB	DD	DD	DD	BB	BB	BB	BB	BB	BB	BB	DD	DD	DD	BB	DD	DD	DD	BB	BB	DD	BB	DD
chr19_23535703_23535720	DD	BB	BB	DD	DD	BB	DD	BB	DD	BB	BB	BB	BB	BB	DD	BB	BB	BB	BB	DD	BB	DD	DD	BB	BB	DD	BB	DD	DD	DD	BB	BB	BB	BB	BB	BB	BB	DD	DD	DD	BB	DD	DD	DD	BB	BB	DD	BB	DD
chr19_23580812_23580844	DD	BB	BB	DD	DD	BB	DD	BB	DD	BB	BB	BB	BB	BB	DD	BB	BB	BB	BB	DD	BB	DD	DD	BB	BB	DD	BB	DD	DD	DD	BB	BB	BB	BB	BB	BB	BB	DD	DD	DD	BB	DD	DD	DD	BB	BB	DD	BB	DD
chr19_23589602_23589617	DD	BB	BB	DD	DD	BB	DD	BB	DD	BB	BB	BB	BB	BB	DD	BB	BB	BB	BB	DD	BB	DD	DD	BB	BB	DD	BB	DD	DD	DD	BB	BB	BB	BB	BB	BB	BB	DD	DD	DD	BB	DD	DD	DD	BB	BB	DD	BB	DD
chr19_23603561_23603580	DD	BB	BB	DD	DD	BB	DD	BB	DD	BB	BB	BB	BB	BB	DD	BB	BB	BB	BB	DD	BB	DD	DD	BB	BB	DD	BB	DD	DD	DD	BB	BB	BB	BB	BB	BB	BB	DD	DD	DD	BB	DD	DD	DD	BB	BB	DD	BB	DD
chr19_23606541_23606558	DD	BB	BB	DD	DD	BB	DD	BB	DD	BB	BB	BB	BB	BB	DD	BB	BB	BB	BB	DD	BB	DD	DD	BB	BB	DD	BB	DD	DD	DD	BB	BB	BB	BB	BB	BB	BB	DD	DD	DD	BB	DD	DD	DD	BB	BB	DD	BB	DD
chr19_23611981_23611998	DD	BB	BB	DD	DD	BB	DD	BB	DD	BB	BB	BB	BB	BB	DD	BB	BB	BB	BB	DD	BB	DD	DD	BB	BB	DD	BB	DD	DD	DD	BB	BB	BB	BB	BB	BB	BB	DD	DD	DD	BB	DD	DD	DD	BB	BB	DD	BB	DD
chr19_23613697_23613724	DD	BB	BB	DD	NN	BB	DD	BB	DD	BB	BB	BB	BB	NA	DD	BB	BB	BB	BB	DD	BB	DD	DD	BB	BB	NA	BB	DD	DD	DD	BB	BB	BB	BB	BB	BB	BB	DD	DD	DD	NA	DD	DD	DD	BB	BB	NA	BB	DD
chr19_23639794_23639823	dn	BB	BB	dn	DD	BB	DD	BB	DD	BB	BB	BB	BB	BB	DD	BB	BB	BB	BB	dn	BB	DD	dn	BB	BB	DD	BB	DD	dn	dn	BB	BB	BB	BB	BB	BB	BB	DD	dn	dn	BB	dn	dn	dn	BB	BB	DD	BB	bd
chr19_23639822_23639836	DD	BB	BB	DD	DD	BB	DD	BB	DD	BB	BB	BB	BB	BB	bd	BB	BB	BB	BB	DD	BB	DD	bd	BB	BB	DD	BB	DD	bd	bd	BB	BB	BB	BB	BB	BB	BB	bd	DD	DD	BB	DD	DD	bd	BB	BB	bd	BB	DD
chr19_23651026_23651039	DD	BB	BB	DD	DD	BB	DD	BB	DD	BB	BB	BB	BB	BB	DD	BB	BB	BB	BB	DD	BB	DD	DD	BB	BB	DD	BB	DD	DD	DD	BB	BB	BB	BB	BB	BB	BB	DD	DD	DD	BB	DD	DD	DD	BB	BB	DD	BB	DD
chr19_23655743_23655756	DD	BB	BB	DD	DD	BB	DD	BB	DD	BB	BB	BB	BB	BB	DD	BB	BB	BB	BB	DD	BB	DD	DD	BB	BB	DD	BB	DD	DD	DD	BB	BB	BB	BB	BB	BB	BB	DD	DD	DD	BB	DD	DD	DD	BB	BB	DD	BB	DD
chr19_23690735_23690754	DD	BB	BB	DD	DD	BB	DD	BB	DD	BB	BB	BB	BB	BB	DD	BB	BB	BB	BB	DD	BB	DD	bd	BB	BB	DD	BB	DD	DD	DD	BB	BB	BB	BB	BB	BB	BB	DD	DD	DD	BB	DD	DD	DD	BB	BB	DD	BB	DD
chr19_23700919_23700936	DD	BB	BB	DD	DD	BB	DD	BB	DD	BB	BB	BB	BB	BB	DD	BB	BB	BB	BB	DD	BB	DD	DD	BB	BB	DD	BB	DD	DD	DD	BB	BB	BB	BB	BB	BB	BB	DD	DD	DD	BB	DD	DD	DD	BB	BB	DD	BB	DD
chr19_23703762_23703777	DD	BB	BB	DD	DD	BB	DD	BB	DD	BB	BB	BB	BB	BB	DD	BB	BB	BB	BB	DD	BB	bd	DD	BB	BB	DD	BB	DD	DD	DD	BB	BB	BB	BB	BB	BB	BB	DD	DD	DD	BB	DD	DD	DD	BB	BB	dn	BB	DD
chr19_23745967_23746001	DD	BB	BB	DD	DD	BB	DD	BB	DD	BB	BB	BB	BB	BB	DD	BB	BB	BB	BB	DD	BB	DD	DD	BB	BB	DD	BB	DD	DD	DD	BB	BB	BB	BB	BB	BB	BB	DD	DD	DD	BB	DD	DD	DD	BB	BB	DD	BB	DD
chr19_23754301_23754324	DD	BB	BB	DD	DD	BB	DD	BB	DD	BB	BB	BB	BB	BB	DD	BB	BB	BB	BB	DD	BB	DD	DD	BB	BB	DD	BB	DD	DD	DD	BB	BB	BB	BB	BB	BB	BB	DD	DD	DD	BB	DD	DD	DD	BB	BB	DD	BB	DD
chr19_23768046_23768061	DD	BB	BB	DD	DD	BB	DD	BB	DD	BB	BB	BB	BB	BB	DD	BB	BB	BB	BB	DD	BB	DD	DD	BB	BB	DD	BB	DD	DD	dn	BB	BB	BB	BB	BB	BB	BB	DD	DD	DD	BB	DD	DD	DD	BB	BB	DD	BB	DD
chr19_23777827_23777842	df	FF	FF	df	df	FF	df	FF	df	FF	FF	FF	FF	FF	df	FF	FF	FF	FF	df	FF	df	df	FF	FF	df	FF	df	df	df	FF	FF	FF	FF	FF	FF	FF	df	df	df	FF	df	df	df	FF	FF	df	FF	df
chr19_23781022_23781037	DD	BB	BB	DD	DD	BB	dn	BB	DD	BB	BB	BB	BB	BB	DD	BB	BB	BB	BB	dn	BB	dn	DD	BB	BB	DD	BB	DD	DD	DD	BB	BB	BB	BB	BB	BB	BB	DD	DD	DD	BB	DD	DD	DD	BB	BB	DD	BB	DD
chr19_23815834_23815849	DD	BB	BB	DD	DD	BB	DD	BB	DD	BB	BB	BB	BB	BB	DD	BB	BB	BB	BB	DD	BB	DD	DD	BB	BB	DD	BB	DD	DD	DD	BB	BB	BB	BB	BB	BB	BB	DD	DD	DD	BB	DD	DD	DD	BB	BB	DD	BB	DD
chr19_23817161_23817192	NN	BB	BB	NN	DD	BB	NN	BB	NN	BB	BB	BB	BB	BB	NN	BB	BB	BB	BB	NA	BB	NA	DD	BB	BB	NA	BB	DD	DD	NA	BB	BB	BB	BB	BB	BB	BB	NA	DD	DD	NA	DD	DD	DD	BB	BB	NA	BB	NA
chr19_23818133_23818152	DD	BB	BB	DD	DD	BB	DD	BB	DD	BB	BB	BB	BB	BB	DD	BB	BB	BB	BB	DD	BB	DD	DD	BB	BB	DD	BB	DD	DD	DD	BB	BB	BB	BB	BB	BB	BB	DD	DD	DD	BB	DD	DD	DD	BB	BB	DD	BB	DD
chr19_23840830_23840853	DD	BB	BB	DD	DD	BB	DD	BB	DD	BB	BB	BB	BB	BB	DD	BB	BB	BB	BB	DD	BB	DD	DD	BB	BB	DD	BB	DD	DD	DD	BB	BB	BB	BB	BB	BB	BB	DD	DD	DD	BB	DD	DD	DD	BB	BB	DD	BB	DD
chr19_23888674_23888685	DD	BB	BB	DD	DD	BB	DD	BB	DD	BB	BB	BB	BB	BB	DD	BB	BB	BB	BB	DD	BB	DD	DD	BB	BB	DD	BB	DD	DD	DD	BB	BB	BB	BB	BB	BB	BB	DD	DD	DD	BB	DD	DD	BB	BB	BB	BB	DD	BB
chr19_23926320_23926334	DD	BB	BB	DD	DD	BB	DD	BB	DD	BB	BB	BB	BB	BB	DD	BB	BB	BB	BB	DD	BB	DD	DD	BB	BB	DD	BB	DD	DD	DD	BB	BB	BB	BB	BB	BB	BB	DD	DD	DD	BB	DD	DD	BB	BB	BB	BB	DD	BB
chr19_23946629_23946648	DD	BB	BB	DD	DD	BB	DD	bn	DD	BB	BB	BB	BB	BB	DD	BB	BB	BB	BB	DD	BB	DD	DD	BB	BB	DD	BB	DD	DD	DD	BB	BB	BB	BB	BB	BB	BB	DD	DD	DD	BB	DD	DD	BB	BB	BB	BB	DD	BB
chr19_23952861_23952872	DD	BB	BB	DD	DD	BB	DD	BB	DD	BB	BB	BB	BB	BB	DD	BB	BB	BB	BB	DD	BB	DD	DD	BB	BB	DD	BB	DD	DD	DD	BB	BB	BB	BB	BB	BB	BB	DD	DD	DD	BB	DD	DD	BB	BB	BB	BB	DD	BB
chr19_23960434_23960448	DD	BB	BB	DD	DD	BB	DD	BB	DD	BB	BB	BB	BB	BB	DD	BB	BB	BB	BB	DD	BB	DD	DD	BB	BB	DD	BB	DD	DD	DD	BB	BB	BB	BB	BB	BB	BB	DD	DD	DD	BB	DD	DD	BB	BB	BB	BB	DD	BB
chr19_23968890_23968901	DD	BB	BB	DD	DD	BB	DD	BB	DD	BB	BB	BB	BB	BB	DD	BB	BB	BB	BB	DD	BB	DD	DD	BB	BB	DD	BB	DD	DD	DD	BB	BB	BB	BB	BB	BB	BB	DD	DD	DD	BB	DD	DD	BB	BB	BB	BB	DD	BB
chr19_23986783_23986806	DD	BB	BB	DD	DD	BB	DD	BB	DD	BB	BB	BB	BB	BB	DD	BB	BB	BB	BB	DD	BB	DD	DD	BB	BB	DD	BB	DD	DD	DD	BB	BB	BB	BB	BB	BB	BB	DD	DD	DD	BB	DD	DD	BB	BB	BB	BB	DD	BB
chr19_23986992_23987009	DD	BB	BB	DD	DD	BB	DD	BB	DD	BB	BB	BB	BB	BB	DD	BB	BB	BB	BB	DD	BB	DD	DD	BB	BB	DD	BB	DD	DD	DD	BB	BB	BB	BB	BB	BB	BB	DD	DD	DD	BB	DD	DD	BB	BB	BB	BB	DD	BB
chr19_23991369_23991386	DD	BB	BB	DD	DD	BB	DD	BB	DD	BB	BB	BB	BB	BB	DD	BB	BB	BB	BB	DD	BB	DD	DD	BB	BB	DD	BB	DD	DD	DD	BB	BB	BB	BB	BB	BB	BB	DD	DD	DD	BB	DD	DD	BB	BB	BB	BB	DD	BB
chr19_24000472_24000491	DD	BB	BB	DD	DD	BB	DD	BB	DD	BB	BB	BB	BB	BB	DD	BB	BB	BB	BB	DD	BB	DD	DD	BB	BB	DD	BB	DD	DD	DD	BB	BB	BB	BB	BB	BB	BB	DD	DD	DD	BB	DD	DD	BB	BB	BB	BB	DD	BB
chr19_24013263_24013274	DD	BB	BB	DD	DD	BB	DD	BB	DD	BB	BB	BB	BB	BB	DD	BB	BB	BB	BB	DD	BB	DD	DD	BB	BB	DD	BB	DD	DD	DD	BB	BB	BB	BB	BB	BB	BB	DD	DD	DD	BB	DD	DD	BB	BB	BB	BB	DD	BB
chr19_24022368_24022389	DD	BB	BB	DD	DD	BB	DD	BB	DD	BB	BB	BB	BB	BB	DD	BB	BB	BB	BB	DD	BB	DD	DD	BB	BB	DD	BB	DD	DD	DD	BB	BB	BB	BB	BB	BB	BB	DD	DD	DD	BB	DD	DD	BB	BB	BB	BB	DD	BB
chr19_24036372_24036401	dd	BB	BB	dd	dd	BB	dd	BB	dd	BB	BB	BB	BB	BB	dd	BB	BB	BB	BB	dd	BB	dd	dd	BB	BB	dd	BB	dd	dd	dd	BB	BB	BB	BB	BB	BB	BB	dd	dd	dd	BB	dd	dd	BB	BB	BB	BB	dd	BB
chr19_24036668_24036687	DD	BB	BB	DD	DD	BB	DD	BB	bd	BB	BB	BB	BB	BB	DD	BB	BB	BB	BB	DD	BB	DD	DD	BB	BB	DD	BB	DD	DD	DD	BB	BB	BB	BB	BB	BB	BB	DD	DD	DD	BB	DD	DD	BB	BB	BB	BB	DD	BB
chr19_24037485_24037502	DD	BB	BB	DD	DD	BB	DD	BB	DD	BB	BB	BB	BB	BB	DD	BB	BB	BB	BB	DD	BB	DD	DD	BB	BB	DD	BB	DD	DD	DD	BB	BB	BB	BB	BB	BB	BB	DD	DD	DD	BB	DD	DD	BB	BB	bn	BB	DD	BB
chr19_24037967_24037990	DD	BB	BB	DD	DD	BB	DD	BB	DD	BB	BB	BB	BB	BB	DD	BB	BB	BB	BB	DD	BB	DD	DD	BB	BB	DD	BB	DD	DD	DD	BB	BB	BB	BB	BB	BB	BB	DD	DD	DD	BB	DD	DD	BB	BB	BB	BB	DD	BB
chr19_24045600_24045619	DD	BB	BB	DD	DD	BB	DD	BB	DD	BB	BB	BB	BB	BB	DD	BB	BB	BB	BB	DD	BB	DD	DD	BB	BB	DD	BB	DD	DD	DD	BB	BB	BB	BB	BB	BB	BB	DD	DD	DD	BB	DD	DD	BB	BB	BB	BB	DD	BB
chr19_24051891_24051910	DD	BB	BB	DD	DD	BB	DD	BB	DD	BB	BB	BB	BB	BB	DD	BB	BB	BB	BB	DD	BB	DD	DD	BB	BB	DD	BB	DD	DD	DD	BB	BB	BB	BB	BB	BB	BB	DD	DD	DD	BB	DD	DD	BB	BB	BB	BB	DD	BB
chr19_24054097_24054136	DD	BB	BB	DD	DD	BB	DD	BB	DD	BB	BB	BB	BB	BB	DD	BB	BB	BB	BB	DD	BB	DD	DD	NN	BB	DD	BB	DD	DD	DD	BB	BB	BB	BB	BB	NA	BB	DD	DD	DD	BB	DD	DD	BB	BB	BB	BB	DD	BB
chr19_24055920_24055935	NA	BB	NA	NA	NN	BB	NA	BB	NA	BB	BB	BB	BB	BB	NN	BB	BB	NA	BB	NN	NA	nn	NN	BB	BB	NA	BB	NA	NA	NN	BB	BB	BB	BB	BB	BB	BB	NN	NN	NN	NA	DD	NN	BB	BB	BB	BB	dn	NA
chr19_24067286_24067329	bd	BB	BB	DD	DD	BB	DD	BB	DD	BB	BB	BB	BB	BB	DD	BB	BB	BB	BB	DD	BB	DD	DD	BB	BB	DD	BB	DD	DD	DD	BB	BB	BB	BB	BB	BB	BB	DD	DD	DD	BB	DD	dn	BB	BB	BB	BB	DD	BB
chr19_24069534_24069549	DD	BB	BB	DD	DD	BB	DD	BB	DD	BB	BB	BB	BB	BB	DD	BB	BB	BB	BB	DD	BB	DD	DD	BB	BB	DD	BB	DD	DD	DD	BB	BB	BB	BB	BB	BB	BB	DD	DD	DD	BB	DD	DD	BB	BB	BB	BB	DD	BB
chr19_24077360_24077371	DD	BB	BB	DD	DD	BB	DD	BB	DD	BB	BB	BB	BB	BB	DD	BB	BB	BB	BB	DD	BB	DD	DD	BB	BB	DD	BB	DD	DD	DD	BB	BB	BB	BB	BB	BB	BB	DD	DD	DD	BB	DD	DD	BB	BB	BB	BB	DD	BB
chr19_24094224_24094238	DD	BB	BB	DD	DD	BB	DD	BB	DD	BB	BB	BB	BB	BB	DD	BB	BB	BB	BB	DD	BB	DD	DD	BB	BB	DD	BB	DD	DD	DD	BB	BB	BB	BB	BB	BB	BB	DD	DD	DD	BB	DD	DD	BB	BB	BB	BB	DD	BB
chr19_24109956_24109975	DD	BB	BB	DD	DD	BB	DD	BB	DD	BB	BB	BB	BB	BB	DD	BB	BB	BB	BB	DD	BB	DD	DD	BB	BB	DD	BB	DD	DD	DD	BB	BB	BB	BB	BB	BB	BB	DD	DD	DD	BB	DD	DD	BB	BB	BB	BB	DD	BB
chr19_24121429_24121452	DD	BB	BB	DD	DD	BB	DD	BB	DD	BB	BB	BB	BB	BB	DD	BB	BB	BB	BB	DD	BB	DD	DD	BB	BB	DD	BB	DD	DD	DD	BB	BB	BB	BB	BB	BB	BB	DD	DD	DD	BB	DD	DD	BB	BB	BB	BB	DD	BB
chr19_24124444_24124459	DD	BB	BB	DD	DD	BB	DD	BB	DD	BB	BB	BB	BB	BB	DD	BB	BB	BB	BB	DD	BB	DD	DD	BB	BB	DD	BB	DD	DD	DD	BB	BB	BB	BB	BB	BB	BB	DD	DD	DD	BB	DD	DD	BB	BB	BB	BB	DD	BB
chr19_24138347_24138364	DD	BB	BB	DD	DD	BB	DD	BB	DD	BB	BB	bn	BB	BB	DD	BB	BB	BB	BB	DD	bn	DD	DD	BB	BB	DD	BB	DD	DD	DD	BB	bn	BB	BB	BB	BB	BB	DD	DD	DD	BB	DD	DD	BB	BB	BB	BB	DD	BB
chr19_24138572_24138603	DD	BB	bn	DD	DD	BB	DD	BB	DD	BB	BB	BB	BB	BB	DD	BB	BB	BB	BB	DD	BB	DD	DD	BB	BB	DD	BB	DD	DD	DD	BB	BB	BB	BB	BB	BB	BB	DD	DD	DD	BB	DD	DD	BB	BB	BB	BB	DD	BB
chr19_24139940_24139963	NA	BB	BB	DD	DD	BB	DD	BB	DD	BB	BB	BB	NA	BB	dn	NA	BB	BB	BB	NA	NA	NA	DD	BB	BB	NA	BB	DD	DD	DD	BB	BB	BB	BB	BB	BB	BB	DD	DD	NA	BB	DD	DD	BB	BB	NA	BB	DD	BB
chr19_24148310_24148349	DD	BB	BB	NA	NA	BB	DD	BB	DD	BB	BB	BB	BB	BB	DD	BB	BB	BB	BB	NA	BB	NA	NA	BB	NN	DD	BB	NA	DD	DD	BB	BB	BB	BB	NA	BB	BB	NA	NA	NA	NA	NA	NA	BB	BB	BB	BB	NA	BB
chr19_24149210_24149237	dd	BB	BB	dd	dd	BB	DD	BB	dd	BB	BB	BB	BB	BB	DD	BB	BB	BB	BB	dd	BB	dd	dd	bn	BB	dd	BB	dd	dd	dd	BB	bd	BB	BB	BB	BB	BB	dn	dd	dd	BB	dd	DD	BB	BB	BB	BB	dd	BB
chr19_24155194_24155209	DD	BB	BB	DD	DD	BB	DD	BB	DD	BB	BB	BB	BB	BB	DD	BB	BB	BB	BB	DD	BB	DD	DD	BB	BB	DD	BB	DD	DD	DD	BB	BB	BB	BB	BB	BB	BB	DD	DD	DD	BB	DD	DD	BB	BB	BB	BB	DD	BB
chr19_24156779_24156806	DD	BB	BB	DD	DD	BB	DD	BB	DD	BB	BB	BB	BB	BB	DD	BB	BB	BB	BB	DD	BB	DD	DD	BB	BB	DD	BB	DD	DD	DD	BB	BB	BB	BB	BB	BB	BB	DD	DD	DD	BB	DD	DD	BB	BB	BB	BB	DD	BB
chr19_24168107_24168118	DD	BB	BB	DD	DD	BB	DD	BB	DD	BB	BB	BB	BB	BB	DD	BB	BB	BB	BB	DD	BB	DD	DD	BB	BB	DD	BB	DD	DD	DD	BB	BB	BB	BB	BB	BB	BB	DD	DD	DD	BB	DD	DD	BB	BB	BB	BB	DD	BB
chr19_24190419_24190438	DD	BB	BB	DD	DD	BB	DD	BB	DD	BB	BB	BB	BB	BB	DD	BB	BB	BB	BB	DD	BB	DD	DD	BB	BB	DD	BB	DD	DD	DD	BB	BB	BB	BB	BB	BB	BB	DD	DD	DD	BB	DD	DD	BB	BB	BB	BB	DD	BB
chr19_24197894_24197913	DD	BB	BB	DD	DD	BB	DD	BB	DD	BB	BB	BB	BB	BB	DD	BB	bn	BB	BB	DD	BB	DD	DD	BB	BB	DD	BB	DD	DD	DD	BB	BB	BB	BB	BB	BB	BB	DD	DD	DD	BB	DD	DD	BB	BB	BB	BB	DD	BB
chr19_24205785_24205805	DD	BB	BB	DD	DD	BB	DD	BB	DD	BB	BB	BB	BB	BB	DD	BB	BB	BB	BB	DD	BB	DD	DD	BB	BB	DD	BB	DD	DD	DD	BB	BB	BB	BB	BB	BB	BB	DD	dn	DD	BB	DD	DD	BB	BB	BB	BB	DD	BB
chr19_24210545_24210568	DD	BB	BB	DD	DD	BB	DD	BB	DD	BB	BB	BB	BB	BB	DD	BB	BB	BB	BB	DD	BB	DD	DD	BB	BB	DD	BB	DD	DD	DD	BB	BB	BB	BB	BB	BB	BB	DD	DD	DD	BB	DD	DD	BB	BB	BB	BB	DD	BB
chr19_24227630_24227653	DD	BB	BB	DD	DD	BB	DD	BB	DD	BB	BB	BB	BB	BB	DD	BB	BB	BB	BB	DD	BB	DD	DD	BB	BB	DD	BB	DD	DD	DD	BB	BB	BB	BB	BB	BB	BB	DD	DD	DD	BB	DD	DD	BB	BB	BB	BB	DD	BB
chr19_24239385_24239404	DD	BB	BB	DD	DD	BB	DD	BB	DD	BB	BB	BB	BB	BB	DD	BB	BB	BB	BB	DD	BB	DD	DD	BB	BB	DD	BB	DD	DD	DD	BB	BB	BB	BB	BB	BB	BB	DD	DD	DD	BB	DD	DD	BB	BB	BB	BB	DD	BB
chr19_24250072_24250086	DD	BB	BB	DD	DD	BB	DD	BB	DD	BB	BB	BB	BB	BB	DD	BB	BB	BB	BB	DD	BB	DD	DD	BB	BB	DD	BB	DD	DD	DD	BB	BB	BB	BB	BB	BB	BB	DD	DD	DD	BB	DD	DD	BB	BB	BB	BB	DD	BB
chr19_24269216_24269230	DD	BB	BB	DD	DD	BB	DD	BB	DD	BB	BB	BB	BB	BB	DD	BB	BB	BB	BB	DD	BB	DD	DD	BB	BB	DD	BB	DD	DD	DD	BB	BB	BB	BB	BB	BB	BB	DD	DD	DD	BB	DD	DD	BB	BB	BB	BB	DD	BB
chr19_24299422_24299437	DD	BB	BB	DD	DD	BB	DD	BB	DD	BB	BB	BB	BB	BB	DD	BB	BB	BB	BB	DD	BB	DD	DD	BB	BB	DD	BB	DD	DD	DD	BB	BB	BB	BB	BB	BB	BB	DD	DD	DD	BB	DD	DD	BB	BB	BB	BB	DD	BB
chr19_24309764_24309791	DD	BB	BB	DD	DD	BB	DD	BB	DD	BB	BB	BB	BB	BB	DD	BB	BB	BB	BB	DD	BB	DD	DD	BB	BB	DD	BB	DD	DD	DD	BB	BB	BB	BB	BB	BB	BB	DD	DD	DD	BB	DD	DD	BB	BB	BB	BB	DD	BB
chr19_24321520_24321535	DD	BB	bn	DD	DD	BB	DD	BB	DD	BB	BB	BB	BB	BB	DD	BB	BB	BB	BB	DD	BB	DD	DD	BB	BB	DD	BB	DD	DD	DD	BB	BB	bd	BB	BB	BB	BB	DD	DD	DD	BB	DD	DD	BB	BB	BB	BB	DD	bd
chr19_24348833_24348858	DD	BB	BB	DD	DD	BB	DD	BB	DD	BB	BB	BB	BB	BB	DD	BB	BB	BB	BB	DD	BB	DD	DD	BB	BB	DD	BB	DD	DD	DD	BB	BB	BB	BB	BB	BB	BB	DD	DD	DD	BB	DD	DD	BB	BB	BB	BB	DD	BB
chr19_24348939_24348958	DD	BB	BB	DD	DD	BB	DD	BB	DD	BB	BB	BB	BB	BB	DD	BB	BB	BB	BB	DD	BB	DD	DD	BB	BB	DD	BB	DD	DD	DD	BB	BB	BB	BB	BB	BB	BB	DD	DD	DD	BB	DD	DD	BB	BB	BB	BB	DD	BB
chr19_24352214_24352229	DD	BB	BB	DD	DD	BB	DD	BB	DD	BB	BB	BB	BB	BB	DD	BB	BB	BB	BB	DD	BB	DD	DD	BB	BB	DD	BB	DD	DD	DD	BB	BB	BB	BB	BB	BB	BB	DD	DD	DD	BB	DD	DD	BB	BB	BB	BB	DD	BB
chr19_24367851_24367876	NA	BB	BB	NA	dn	BB	NA	BB	NA	BB	BB	BB	BB	BB	NA	BB	BB	BB	BB	NA	BB	NA	DD	BB	BB	DD	BB	DD	DD	dn	BB	NA	BB	BB	BB	BB	BB	NA	NA	NA	BB	NN	DD	BB	BB	BB	NA	NA	BB
chr19_24371031_24371050	DD	BB	BB	DD	DD	BB	DD	BB	DD	BB	BB	BB	BB	BB	DD	BB	BB	BB	BB	DD	BB	DD	DD	BB	BB	DD	BB	DD	DD	DD	BB	BB	BB	BB	BB	BB	BB	DD	DD	DD	BB	DD	DD	BB	BB	BB	BB	DD	BB
chr19_24379482_24379505	DD	BB	BB	DD	DD	BB	DD	BB	DD	BB	BB	BB	BB	BB	DD	BB	BB	BB	BB	DD	BB	DD	DD	BB	BB	DD	BB	DD	DD	DD	BB	BB	BB	BB	BB	BB	BB	DD	DD	DD	BB	DD	DD	BB	BB	BB	BB	DD	BB
chr19_24379717_24379728	DD	BB	BB	DD	DD	BB	DD	BB	DD	BB	BB	BB	BB	BB	DD	BB	BB	BB	BB	DD	BB	DD	DD	BB	BB	DD	BB	DD	DD	DD	BB	BB	BB	BB	BB	BB	BB	DD	DD	DD	BB	DD	DD	BB	BB	BB	BB	DD	BB
chr19_24380708_24380728	DD	BB	BB	DD	DD	BB	DD	BB	DD	BB	BB	BB	BB	BB	DD	BB	BB	BB	BB	DD	BB	DD	DD	BB	BB	DD	BB	DD	DD	DD	BB	BB	BB	BB	BB	BB	BB	DD	DD	DD	BB	DD	DD	BB	BB	BB	BB	DD	BB
chr19_24399559_24399586	DD	BB	BB	DD	DD	BB	DD	BB	DD	BB	BB	BB	BB	BB	DD	BB	BB	BB	BB	DD	BB	DD	DD	BB	BB	DD	BB	DD	DD	DD	BB	BB	BB	BB	BB	BB	BB	DD	DD	DD	BB	DD	DD	BB	BB	BB	BB	DD	BB
chr19_24423054_24423069	DD	BB	BB	DD	DD	BB	DD	BB	DD	BB	BB	BB	BB	BB	DD	BB	BB	BB	BB	DD	BB	DD	DD	BB	BB	DD	BB	DD	DD	DD	BB	BB	BB	BB	BB	BB	BB	DD	DD	DD	BB	DD	DD	BB	BB	BB	BB	DD	BB
chr19_24438651_24438675	DD	BB	BB	DD	DD	BB	DD	BB	DD	BB	BB	BB	BB	BB	DD	BB	BB	BB	BB	DD	BB	DD	DD	BB	BB	DD	BB	DD	DD	DD	BB	BB	BB	BB	BB	BB	BB	DD	DD	DD	BB	DD	DD	BB	BB	BB	BB	DD	BB
chr19_24441102_24441125	DD	BB	BB	DD	DD	BB	DD	BB	DD	BB	BB	BB	BB	BB	DD	BB	BB	BB	BB	DD	BB	DD	DD	BB	BB	DD	BB	DD	DD	DD	BB	BB	BB	BB	BB	BB	BB	DD	DD	DD	BB	DD	DD	BB	BB	BB	BB	DD	BB
chr19_24444483_24444498	DD	BB	BB	DD	DD	bn	DD	BB	DD	BB	BB	BB	BB	BB	DD	BB	BB	BB	bn	DD	BB	DD	DD	BB	BB	DD	BB	DD	DD	DD	BB	BB	BB	BB	BB	BB	BB	DD	DD	DD	BB	DD	DD	BB	BB	BB	BB	DD	BB
chr19_24446017_24446036	DD	BB	BB	DD	DD	BB	DD	BB	DD	BB	BB	BB	BB	BB	DD	BB	BB	BB	BB	DD	BB	DD	DD	BB	BB	DD	BB	DD	DD	DD	BB	BB	BB	BB	BB	BB	BB	DD	DD	DD	BB	DD	DD	BB	BB	BB	BB	DD	BB
chr19_24448186_24448218	DD	BB	BB	DD	DD	BB	DD	BB	DD	BB	BB	BB	BB	BB	DD	BB	BB	BB	BB	DD	BB	DD	DD	BB	BB	DD	BB	DD	DD	DD	BB	BB	BB	BB	BB	BB	BB	DD	DD	DD	BB	DD	DD	BB	BB	BB	BB	DD	BB
chr19_24462982_24463013	DD	BB	BB	DD	DD	BB	DD	BB	DD	BB	BB	BB	BB	BB	DD	BB	BB	BB	BB	DD	BB	DD	DD	BB	BB	DD	BB	DD	DD	DD	BB	BB	BB	BB	BB	BB	BB	DD	DD	DD	BB	DD	DD	BB	BB	BB	BB	DD	BB
chr19_24469590_24469605	DD	BB	BB	DD	DD	BB	DD	BB	DD	BB	BB	BB	BB	BB	DD	BB	BB	BB	BB	DD	BB	DD	DD	BB	BB	DD	BB	DD	DD	DD	BB	BB	BB	BB	BB	BB	BB	DD	DD	DD	BB	DD	DD	BB	BB	BB	BB	DD	BB
chr19_24470397_24470440	NA	BB	BB	DD	DD	BB	DD	BB	DD	NA	BB	BB	BB	BB	DD	BB	BB	BB	BB	DD	BB	DD	DD	BB	BB	NA	BB	DD	DD	DD	BB	BB	BB	BB	BB	BB	BB	DD	DD	DD	NA	DD	DD	BB	BB	BB	BB	DD	BB
chr19_24485014_24485025	DD	BB	BB	DD	DD	BB	DD	BB	DD	BB	BB	BB	BB	BB	DD	BB	BB	BB	BB	DD	BB	DD	DD	BB	BB	DD	BB	DD	DD	DD	BB	BB	BB	BB	BB	BB	BB	DD	DD	DD	BB	DD	DD	BB	BB	BB	BB	DD	BB
chr19_24491477_24491496	DD	BB	BB	DD	DD	BB	DD	BB	DD	BB	BB	BB	BB	BB	DD	BB	BB	BB	BB	DD	BB	DD	DD	BB	BB	DD	BB	DD	DD	DD	BB	BB	BB	BB	BB	BB	BB	DD	DD	DD	BB	DD	DD	BB	BB	BB	BB	DD	BB
chr19_24494218_24494235	DD	BB	BB	DD	DD	BB	DD	BB	DD	BB	BB	BB	BB	BB	DD	BB	BB	BB	BB	DD	BB	DD	DD	BB	BB	DD	BB	DD	DD	DD	BB	BB	BB	BB	BB	BB	BB	DD	DD	DD	BB	DD	DD	BB	BB	BB	BB	DD	BB
chr19_24502403_24502416	DD	BB	BB	DD	DD	BB	DD	BB	DD	BB	BB	BB	BB	BB	DD	BB	BB	BB	BB	DD	BB	DD	DD	BB	BB	DD	BB	DD	DD	DD	BB	BB	BB	BB	BB	BB	BB	DD	DD	DD	BB	dn	DD	BB	BB	BB	BB	DD	BB
chr19_24513213_24513233	DD	BB	BB	DD	DD	BB	DD	BB	DD	BB	BB	BB	BB	BB	DD	BB	BB	BB	BB	DD	BB	DD	DD	BB	BB	DD	BB	DD	DD	DD	BB	BB	BB	BB	BB	BB	BB	DD	DD	DD	BB	DD	DD	BB	BB	BB	BB	DD	BB
chr19_24514090_24514113	DD	BB	BB	DD	DD	BB	DD	BB	DD	BB	BB	BB	BB	BB	DD	BB	BB	BB	BB	DD	BB	DD	DD	BB	BB	DD	BB	DD	DD	DD	BB	BB	BB	BB	BB	BB	BB	DD	DD	DD	BB	DD	DD	BB	BB	BB	BB	DD	BB
chr19_24519709_24519734	DD	BB	BB	DD	DD	BB	DD	BB	DD	BB	BB	BB	BB	BB	DD	BB	BB	BB	BB	DD	BB	DD	DD	BB	BB	DD	BB	DD	DD	DD	BB	BB	BB	BB	BB	BB	BB	DD	DD	DD	BB	DD	DD	BB	BB	BB	BB	DD	BB
chr19_24533185_24533206	DD	BB	BB	DD	DD	BB	DD	BB	DD	BB	BB	BB	BB	BB	DD	BB	BB	BB	BB	DD	BB	DD	DD	BB	BB	DD	BB	DD	DD	DD	BB	BB	BB	BB	BB	BB	bn	DD	DD	DD	BB	DD	DD	BB	BB	bn	BB	DD	BB
chr19_24539500_24539514	DD	BB	BB	DD	DD	BB	DD	BB	DD	BB	BB	BB	BB	BB	DD	BB	BB	BB	BB	DD	BB	DD	DD	BB	BB	DD	BB	DD	DD	DD	BB	BB	BB	BB	BB	BB	BB	DD	DD	DD	BB	DD	DD	BB	BB	BB	BB	DD	BB
chr19_24555860_24555880	DD	BB	BB	DD	DD	BB	DD	BB	DD	BB	BB	BB	BB	BB	DD	BB	BB	BB	BB	DD	BB	DD	DD	BB	BB	DD	BB	DD	DD	DD	BB	BB	BB	BB	BB	BB	BB	DD	DD	DD	BB	DD	DD	BB	BB	BB	BB	DD	BB
chr19_24562222_24562241	DD	BB	BB	DD	DD	BB	DD	BB	DD	BB	BB	BB	BB	BB	DD	BB	BB	BB	bd	DD	BB	DD	DD	BB	BB	DD	BB	DD	DD	DD	BB	BB	BB	BB	BB	BB	BB	DD	DD	DD	BB	DD	DD	BB	BB	BB	BB	DD	BB
chr19_24565266_24565291	dn	BB	bn	DD	dn	BB	dn	BB	dn	BB	BB	BB	BB	BB	dn	BB	bn	BB	BB	dn	BB	DD	DD	BB	bn	DD	BB	nn	dn	DD	bn	BB	BB	BB	BB	BB	BB	dn	dn	DD	BB	DD	dn	BB	BB	BB	BB	dn	BB
chr19_24565332_24565361	DD	BB	BB	DD	DD	BB	DD	BB	DD	BB	BB	BB	BB	BB	DD	BB	BB	BB	BB	DD	BB	DD	DD	BB	BB	DD	BB	DD	DD	DD	BB	BB	BB	BB	BB	BB	BB	DD	DD	DD	BB	DD	DD	BB	BB	BB	BB	DD	BB
chr19_24596906_24596920	DD	BB	BB	DD	bd	BB	dn	BB	dn	BB	BB	BB	BB	BB	dn	BB	BB	BB	BB	dn	BB	dn	dn	BB	BB	bd	BB	DD	bd	DD	BB	BB	BB	BB	BB	BB	BB	DD	dn	bd	BB	dn	DD	BB	BB	BB	BB	DD	BB
chr19_24596921_24596944	dd	BB	BB	dd	dd	BB	dd	BB	DD	BB	BB	BB	BB	BB	bd	BB	BB	BB	BB	dd	BB	dd	DD	BB	BB	dd	BB	dd	dd	dd	BB	BB	BB	BB	BB	BB	BB	DD	DD	dd	BB	dd	dd	BB	BB	BB	BB	dd	BB
chr19_24603920_24603934	DD	BB	BB	DD	DD	BB	DD	BB	DD	BB	BB	BB	BB	BB	DD	BB	BB	BB	BB	DD	BB	DD	DD	BB	BB	DD	BB	DD	DD	DD	BB	BB	BB	BB	BB	BB	BB	DD	DD	DD	BB	DD	DD	BB	BB	BB	BB	DD	BB
chr19_24606156_24606173	DD	BB	BB	DD	DD	BB	DD	BB	DD	BB	BB	BB	BB	BB	DD	BB	BB	BB	BB	DD	BB	DD	DD	BB	BB	DD	BB	DD	DD	DD	BB	BB	BB	BB	BB	BB	BB	DD	DD	DD	BB	DD	DD	BB	BB	BB	BB	DD	BB
chr19_24612237_24612256	DD	BB	BB	DD	DD	BB	DD	BB	DD	BB	BB	BB	BB	BB	DD	BB	BB	BB	BB	DD	BB	DD	DD	BB	BB	DD	BB	DD	DD	DD	BB	BB	BB	BB	BB	BB	BB	DD	DD	DD	BB	DD	DD	BB	BB	BB	BB	DD	BB
chr19_24640711_24640728	DD	BB	BB	DD	DD	BB	DD	BB	DD	BB	BB	BB	BB	BB	DD	BB	BB	BB	BB	bd	BB	DD	DD	BB	BB	DD	BB	DD	bd	DD	BB	BB	BB	BB	BB	BB	BB	bd	DD	DD	BB	DD	DD	BB	BB	BB	BB	DD	BB
chr19_24640770_24640797	DD	BB	BB	DD	DD	BB	DD	BB	DD	BB	BB	BB	BB	BB	DD	BB	BB	BB	BB	DD	BB	DD	DD	BB	BB	DD	BB	DD	DD	DD	BB	BB	BB	BB	BB	BB	BB	DD	DD	DD	BB	DD	DD	BB	BB	BB	BB	DD	BB
chr19_24640949_24640963	dd	BB	BB	dd	dd	BB	dd	BB	dd	BB	BB	BB	BB	BB	dd	BB	BB	BB	BB	dd	BB	dd	dd	BB	BB	dd	BB	dd	dd	dd	BB	BB	BB	bd	BB	BB	BB	dd	dd	dd	BB	DD	dd	BB	BB	BB	BB	dd	BB
chr19_24640979_24640993	DD	BB	BB	DD	DD	BB	DD	BB	DD	BB	BB	BB	BB	BB	DD	BB	BB	BB	BB	DD	BB	DD	DD	BB	BB	DD	BB	DD	DD	DD	BB	BB	BB	DD	BB	BB	BB	DD	DD	DD	BB	DD	DD	BB	BB	BB	BB	DD	BB
chr19_24643158_24643193	DD	BB	BB	DD	DD	BB	DD	BB	DD	BB	BB	BB	BB	BB	DD	BB	BB	BB	BB	DD	BB	DD	DD	BB	BB	DD	BB	DD	DD	DD	BB	BB	BB	BB	BB	BB	BB	DD	DD	DD	BB	DD	DD	BB	BB	BB	BB	DD	BB
chr19_24643880_24643894	DD	BB	BB	DD	DD	BB	DD	bd	DD	BB	BB	BB	BB	BB	DD	BB	BB	BB	BB	DD	BB	DD	DD	BB	BB	DD	BB	bd	DD	DD	BB	BB	BB	BB	BB	BB	BB	DD	DD	DD	BB	DD	DD	BB	BB	BB	BB	DD	BB
chr19_24655696_24655710	DD	BB	BB	DD	DD	BB	DD	BB	DD	BB	BB	BB	BB	BB	DD	BB	BB	BB	BB	DD	BB	DD	DD	BB	BB	DD	BB	DD	DD	DD	BB	BB	BB	BB	BB	BB	BB	DD	DD	DD	BB	DD	DD	BB	BB	BB	BB	DD	BB
chr19_24694996_24695031	DD	BB	BB	DD	DD	BB	DD	BB	DD	BB	BB	BB	BB	BB	DD	BB	BB	BB	BB	DD	BB	DD	DD	BB	BB	DD	BB	DD	DD	DD	BB	BB	BB	BB	BB	BB	BB	DD	DD	DD	BB	DD	DD	BB	BB	BB	BB	DD	BB
chr19_24705894_24705909	DD	BB	BB	DD	DD	BB	DD	BB	DD	BB	BB	BB	BB	BB	DD	BB	BB	BB	BB	DD	BB	DD	DD	BB	BB	DD	BB	DD	DD	DD	BB	BB	BB	BB	BB	BB	BB	DD	DD	DD	BB	DD	DD	BB	BB	BB	BB	DD	BB
chr19_24711384_24711411	DD	BB	BB	DD	DD	BB	DD	BB	DD	BB	BB	BB	BB	BB	DD	BB	BB	BB	BB	DD	BB	DD	DD	BB	BB	DD	BB	DD	DD	DD	BB	BB	BB	BB	BB	BB	BB	DD	DD	DD	BB	DD	DD	BB	BB	BB	BB	DD	BB
chr19_24725945_24725959	DD	BB	BB	DD	DD	BB	DD	BB	DD	BB	BB	BB	BB	BB	DD	BB	BB	BB	BB	DD	BB	DD	DD	BB	BB	DD	BB	DD	DD	DD	BB	BB	BB	BB	BB	BB	BB	DD	DD	DD	BB	DD	DD	BB	BB	BB	BB	DD	BB
chr19_24725958_24725975	DD	BB	BB	DD	DD	BB	DD	BB	DD	BB	BB	BB	BB	BB	DD	BB	BB	BB	BB	DD	BB	DD	DD	BB	BB	DD	BB	DD	DD	DD	BB	BB	BB	BB	BB	BB	BB	DD	DD	DD	BB	DD	DD	BB	BB	BB	BB	DD	BB
chr19_24734074_24734085	DD	BB	BB	DD	DD	BB	DD	BB	DD	BB	BB	BB	BB	BB	DD	BB	BB	BB	BB	DD	BB	DD	DD	BB	BB	DD	BB	DD	DD	DD	BB	BB	BB	BB	BB	BB	BB	DD	DD	DD	BB	DD	DD	BB	BB	BB	BB	DD	BB
chr19_24736703_24736718	DD	BB	BB	DD	DD	BB	DD	BB	DD	BB	BB	BB	BB	BB	DD	BB	BB	BB	BB	DD	BB	DD	DD	BB	BB	DD	BB	DD	DD	DD	BB	BB	BB	BB	BB	BB	BB	DD	DD	DD	BB	DD	DD	BB	BB	BB	BB	DD	BB
chr19_24760594_24760611	DD	BB	BB	DD	DD	BB	DD	BB	DD	BB	BB	BB	BB	BB	DD	BB	BB	BB	BB	DD	BB	DD	DD	BB	BB	DD	BB	DD	DD	DD	BB	BB	BB	BB	BB	BB	BB	DD	DD	DD	BB	DD	DD	BB	BB	BB	BB	DD	BB
chr19_24764865_24764878	DD	BB	BB	DD	DD	BB	bd	BB	DD	BB	BB	BB	BB	BB	DD	BB	BB	BB	BB	DD	BB	DD	DD	BB	BB	DD	BB	DD	DD	DD	BB	BB	BB	BB	BB	BB	BB	DD	DD	DD	BB	DD	DD	BB	BB	BB	BB	DD	BB
chr19_24809460_24809479	DD	BB	BB	DD	DD	BB	DD	BB	DD	BB	BB	BB	BB	BB	DD	BB	BB	BB	BB	DD	BB	DD	DD	BB	BB	DD	BB	DD	DD	DD	BB	BB	BB	BB	BB	BB	BB	DD	DD	DD	BB	DD	DD	BB	BB	BB	BB	DD	BB
chr19_24810633_24810650	DD	BB	BB	DD	DD	BB	DD	BB	DD	BB	BB	BB	BB	BB	dn	BB	BB	BB	BB	DD	BB	dn	DD	BB	BB	DD	BB	DD	DD	DD	BB	BB	BB	BB	BB	BB	BB	DD	DD	DD	BB	DD	DD	BB	BB	BB	BB	DD	BB
chr19_24815175_24815188	DD	BB	BB	DD	DD	BB	DD	BB	DD	BB	BB	BB	BB	BB	DD	BB	BB	BB	BB	DD	BB	DD	DD	BB	BB	DD	BB	DD	DD	DD	BB	BB	BB	BB	BB	BB	BB	DD	DD	DD	BB	DD	DD	BB	BB	BB	BB	DD	BB
chr19_24838878_24838889	DD	BB	BB	DD	DD	BB	DD	BB	DD	BB	BB	BB	BB	BB	DD	BB	BB	BB	BB	DD	BB	DD	DD	BB	BB	DD	BB	DD	DD	DD	BB	BB	BB	BB	BB	BB	BB	DD	DD	DD	BB	DD	DD	BB	BB	BB	BB	DD	BB
chr19_24862564_24862598	DD	BB	BB	DD	DD	BB	DD	BB	DD	BB	BB	BB	BB	BB	DD	BB	BB	BB	BB	DD	BB	DD	DD	BB	BB	DD	BB	DD	DD	DD	BB	BB	BB	BB	BB	BB	BB	DD	DD	DD	BB	DD	DD	BB	BB	BB	BB	DD	BB
chr19_24869292_24869323	DD	BB	BB	DD	DD	BB	DD	BB	DD	BB	BB	bd	BB	BB	DD	BB	BB	BB	BB	DD	BB	DD	DD	BB	BB	DD	BB	DD	DD	DD	BB	BB	BB	BB	BB	BB	BB	DD	DD	DD	BB	DD	DD	BB	BB	BB	BB	DD	BB
chr19_24895251_24895270	DD	BB	BB	DD	DD	BB	DD	BB	DD	BB	BB	BB	BB	BB	DD	BB	BB	BB	BB	DD	BB	DD	DD	BB	BB	DD	BB	DD	DD	DD	BB	BB	BB	BB	BB	BB	BB	DD	DD	DD	BB	DD	DD	BB	BB	BB	BB	DD	BB
chr19_24903722_24903749	DD	BB	BB	DD	DD	BB	DD	BB	DD	BB	BB	BB	BB	BB	DD	BB	BB	BB	BB	DD	BB	DD	DD	BB	BB	DD	BB	DD	DD	DD	BB	BB	BB	BB	BB	BB	BB	DD	DD	DD	BB	DD	DD	BB	BB	BB	BB	DD	BB
chr19_24903804_24903819	DD	BB	BB	DD	DD	BB	DD	BB	DD	BB	BB	BB	BB	BB	DD	BB	BB	BB	BB	DD	BB	DD	DD	BB	BB	DD	BB	DD	DD	DD	BB	BB	BB	BB	BB	BB	BB	DD	DD	DD	BB	DD	DD	BB	BB	BB	BB	DD	BB
chr19_24907382_24907397	DD	BB	BB	DD	DD	BB	DD	BB	DD	BB	BB	BB	BB	BB	DD	BB	BB	BB	BB	DD	BB	DD	DD	BB	BB	DD	BB	DD	DD	DD	BB	BB	BB	BB	BB	BB	BB	DD	DD	DD	BB	DD	DD	BB	BB	BB	BB	DD	BB
chr19_24909481_24909492	bd	BB	BB	DD	DD	BB	DD	BB	DD	BB	BB	BB	BB	BB	bd	BB	BB	BB	BB	bd	BB	bd	bd	BB	BB	DD	BB	bd	bd	DD	BB	BB	BB	BB	BB	BB	BB	bd	DD	DD	BB	DD	DD	BB	BB	BB	BB	bd	BB
chr19_24927201_24927215	DD	BB	BB	DD	DD	BB	DD	BB	DD	BB	BB	BB	BB	BB	DD	BB	BB	BB	BB	DD	BB	DD	DD	BB	BB	DD	BB	DD	DD	DD	BB	BB	BB	BB	BB	BB	BB	DD	DD	DD	BB	DD	DD	BB	BB	BB	BB	DD	BB
chr19_24927258_24927283	DD	BB	BB	DD	DD	BB	DD	BB	DD	BB	BB	BB	bn	BB	DD	BB	BB	BB	BB	DD	BB	DD	DD	BB	BB	DD	BB	DD	DD	DD	BB	BB	BB	BB	bn	BB	BB	DD	DD	DD	BB	DD	DD	BB	BB	BB	BB	DD	BB
chr19_24945557_24945591	DD	BB	BB	DD	DD	BB	DD	BB	DD	BB	BB	BB	BB	BB	DD	BB	BB	BB	BB	DD	BB	DD	DD	BB	BB	DD	BB	DD	DD	DD	BB	BB	BB	BB	BB	BB	BB	DD	DD	DD	BB	DD	DD	BB	BB	BB	BB	DD	BB
chr19_24954431_24954442	DD	BB	BB	DD	DD	BB	DD	BB	DD	BB	BB	BB	BB	BB	DD	BB	BB	BB	BB	DD	BB	DD	DD	BB	BB	DD	BB	DD	DD	DD	BB	BB	BB	BB	BB	BB	BB	DD	DD	DD	BB	DD	DD	BB	BB	BB	BB	DD	BB
chr19_24960531_24960558	DD	BB	BB	DD	DD	BB	DD	BB	DD	BB	BB	BB	BB	BB	DD	BB	BB	BB	BB	DD	BB	DD	DD	BB	BB	DD	BB	DD	DD	DD	BB	BB	BB	BB	BB	BB	BB	DD	DD	DD	BB	DD	DD	BB	BB	BB	BB	DD	BB
chr19_24966760_24966809	DD	BB	BB	DD	DD	BB	DD	BB	DD	BB	BB	BB	BB	BB	DD	BB	BB	BB	BB	DD	BB	DD	DD	BB	BB	DD	BB	DD	DD	DD	BB	BB	BB	BB	BB	BB	BB	DD	DD	DD	BB	DD	DD	BB	BB	BB	BB	DD	BB
chr19_25009139_25009162	DD	BB	BB	DD	DD	BB	DD	BB	DD	BB	BB	BB	BB	BB	DD	BB	BB	BB	BB	DD	BB	DD	DD	BB	BB	DD	BB	DD	DD	DD	BB	BB	BB	BB	BB	BB	BB	DD	DD	DD	BB	DD	DD	BB	BB	BB	BB	DD	BB
chr19_25009386_25009413	DD	BB	BB	DD	DD	BB	DD	BB	DD	BB	BB	BB	BB	BB	DD	BB	BB	BB	BB	DD	BB	DD	DD	BB	BB	DD	BB	DD	DD	DD	BB	BB	BB	BB	BB	BB	BB	DD	DD	DD	BB	DD	DD	BB	BB	BB	BB	DD	BB
chr19_25022435_25022450	DD	BB	BB	DD	DD	BB	DD	BB	DD	BB	BB	BB	BB	BB	DD	BB	BB	BB	BB	DD	BB	DD	DD	BB	BB	DD	BB	DD	DD	DD	BB	BB	BB	BB	BB	BB	BB	DD	DD	DD	BB	DD	DD	BB	BB	BB	BB	DD	BB
chr19_25033698_25033717	DD	BB	BB	DD	DD	BB	DD	BB	DD	BB	BB	BB	BB	BB	DD	BB	BB	BB	BB	DD	BB	DD	DD	BB	BB	DD	BB	DD	DD	DD	BB	BB	BB	BB	BB	BB	BB	DD	DD	DD	BB	DD	DD	BB	BB	BB	BB	DD	BB
chr19_25037996_25038007	DD	BB	BB	DD	DD	BB	DD	BB	DD	BB	BB	BB	BB	BB	DD	BB	BB	BB	BB	DD	BB	DD	DD	BB	BB	DD	BB	DD	DD	DD	BB	BB	BB	BB	BB	BB	BB	DD	DD	DD	BB	DD	DD	BB	BB	BB	BB	DD	BB
chr19_25054804_25054815	DD	BB	BB	DD	DD	BB	DD	BB	DD	BB	BB	BB	BB	BB	DD	BB	BB	BB	BB	DD	BB	DD	DD	BB	BB	DD	BB	DD	DD	DD	BB	BB	BB	BB	BB	BB	BB	DD	DD	DD	BB	DD	DD	BB	BB	BB	BB	DD	BB
chr19_25087439_25087458	DD	BB	BB	DD	DD	BB	DD	BB	DD	BB	BB	BB	BB	BB	DD	BB	BB	BB	BB	DD	BB	DD	DD	BB	BB	DD	BB	DD	DD	DD	BB	BB	BB	BB	BB	BB	BB	DD	DD	DD	BB	DD	DD	BB	BB	BB	BB	DD	BB
chr19_25088425_25088439	DD	BB	BB	DD	DD	BB	DD	BB	DD	BB	BB	BB	BB	BB	DD	BB	BB	BB	BB	DD	BB	DD	DD	BB	BB	DD	BB	DD	DD	DD	BB	BB	BB	BB	BB	BB	BB	DD	DD	DD	BB	DD	DD	BB	BB	BB	BB	DD	BB
chr19_25088678_25088691	DD	BB	BB	DD	DD	BB	DD	BB	DD	BB	BB	BB	BB	BB	DD	BB	BB	BB	BB	DD	BB	DD	DD	BB	BB	DD	BB	DD	DD	DD	BB	BB	BB	BB	BB	BB	BB	DD	DD	DD	BB	DD	DD	BB	BB	BB	bn	DD	BB
chr19_25092203_25092218	DD	BB	BB	DD	DD	BB	DD	BB	DD	BB	BB	BB	BB	BB	DD	BB	BB	BB	BB	DD	BB	DD	DD	BB	BB	DD	BB	DD	DD	DD	BB	BB	BB	BB	BB	BB	BB	DD	DD	DD	BB	DD	DD	BB	BB	BB	BB	DD	BB
chr19_25097871_25097888	DD	BB	BB	DD	DD	BB	DD	BB	DD	BB	BB	BB	BB	BB	DD	BB	BB	BB	BB	DD	BB	DD	DD	BB	BB	DD	BB	DD	DD	DD	BB	BB	BB	BB	BB	BB	BB	DD	DD	DD	BB	DD	DD	BB	BB	BB	BB	DD	BB
chr19_25124442_25124461	DD	BB	BB	DD	DD	BB	DD	BB	DD	BB	BB	BB	BB	BB	DD	BB	BB	BB	BB	DD	BB	DD	DD	BB	DD	DD	BB	DD	DD	DD	BB	BB	BB	BB	BB	BB	BB	DD	DD	DD	BB	DD	DD	BB	BB	BB	BB	DD	BB
chr19_25133909_25133929	DD	BB	BB	DD	DD	BB	DD	BB	DD	BB	BB	BB	BB	BB	DD	BB	BB	BB	BB	DD	BB	DD	DD	BB	DD	DD	BB	DD	DD	DD	BB	BB	BB	BB	BB	BB	BB	DD	DD	DD	BB	DD	DD	BB	BB	BB	BB	DD	BB
chr19_25133966_25134009	DD	BB	BB	DD	dn	BB	DD	BB	DD	BB	BB	BB	BB	BB	DD	BB	BB	NN	BB	DD	NA	DD	DD	BB	DD	DD	BB	DD	NN	NA	BB	BB	BB	BB	BB	BB	BB	DD	DD	NA	BB	DD	DD	BB	BB	BB	BB	DD	BB
chr19_25156479_25156538	DD	BB	BB	DD	DD	BB	DD	BB	DD	BB	BB	BB	BB	BB	DD	BB	BB	bd	BB	DD	BB	DD	DD	BB	DD	DD	BB	DD	DD	DD	BB	BB	bn	BB	BB	BB	BB	DD	DD	DD	BB	DD	DD	BB	BB	BB	BB	DD	BB
chr19_25259481_25259500	DD	BB	BB	DD	DD	BB	DD	BB	DD	BB	BB	BB	BB	BB	DD	BB	BB	BB	BB	DD	BB	DD	DD	BB	DD	DD	BB	DD	DD	DD	BB	BB	BB	BB	BB	BB	BB	DD	DD	DD	BB	DD	DD	BB	BB	BB	BB	DD	BB
chr19_25263939_25263958	dd	BB	BB	dd	dd	BB	dd	BB	DD	BB	BB	BB	BB	BB	dd	BB	BB	BB	BB	dd	BB	dd	dd	BB	dd	dd	BB	dd	dd	dd	BB	BB	BB	BB	BB	BB	BB	dd	dd	dd	BB	dd	dd	BB	BB	BB	BB	dd	BB
chr19_25279430_25279454	dn	BB	BB	DD	DD	BB	DD	BB	DD	BB	BB	BB	BB	BB	DD	BB	BB	BB	BB	DD	BB	DD	DD	BB	DD	DD	BB	DD	DD	DD	BB	BB	BB	BB	BB	BB	BB	DD	DD	DD	BB	DD	DD	BB	BB	BB	BB	DD	BB
chr19_25287566_25287580	DD	BB	BB	DD	DD	BB	DD	BB	DD	BB	BB	BB	BB	BB	DD	BB	BB	BB	BB	DD	BB	DD	DD	BB	DD	DD	BB	DD	DD	DD	BB	BB	BB	BB	BB	BB	BB	DD	DD	DD	BB	DD	DD	BB	BB	BB	BB	DD	BB
chr19_25303424_25303443	DD	BB	BB	DD	DD	BB	DD	BB	DD	BB	BB	BB	BB	BB	DD	BB	BB	BB	BB	DD	BB	DD	DD	BB	DD	DD	BB	DD	DD	DD	BB	BB	BB	BB	BB	BB	BB	DD	DD	DD	BB	DD	DD	BB	BB	BB	BB	DD	BB
chr19_25333191_25333210	DD	BB	BB	DD	DD	BB	DD	BB	DD	BB	BB	BB	BB	BB	DD	BB	BB	BB	BB	DD	BB	DD	DD	BB	bd	DD	BB	DD	DD	DD	BB	BB	BB	BB	BB	BB	BB	DD	DD	DD	BB	DD	DD	BB	BB	bd	BB	DD	BB
chr19_25393491_25393510	DD	BB	BB	DD	DD	BB	DD	BB	DD	BB	BB	BB	BB	BB	DD	BB	BB	BB	BB	DD	BB	DD	DD	BB	DD	DD	BB	DD	DD	DD	BB	BB	BB	BB	BB	BB	BB	DD	DD	DD	BB	DD	DD	BB	BB	BB	BB	DD	BB
chr19_25396299_25396318	DD	BB	BB	DD	DD	BB	DD	BB	DD	BB	BB	BB	BB	BB	DD	BB	BB	BB	BB	DD	BB	DD	DD	BB	DD	DD	BB	DD	DD	DD	BB	BB	BB	BB	BB	BB	BB	DD	DD	DD	BB	DD	DD	BB	BB	BB	BB	DD	BB
chr19_25404933_25404944	DD	BB	BB	DD	DD	BB	DD	BB	DD	BB	BB	BB	BB	BB	DD	BB	BB	BB	BB	DD	BB	DD	DD	BB	DD	DD	BB	DD	DD	DD	BB	BB	BB	BB	BB	BB	BB	DD	DD	DD	BB	DD	DD	BB	BB	BB	BB	DD	BB
chr19_25406033_25406047	dn	BB	BB	DD	DD	BB	DD	BB	DD	BB	BB	BB	BB	BB	DD	BB	BB	BB	BB	DD	BB	DD	DD	BB	DD	DD	BB	DD	DD	DD	BB	BB	BB	BB	BB	BB	BB	DD	DD	DD	BB	DD	DD	BB	BB	BB	BB	DD	BB
chr19_25465951_25466005	DD	BB	BB	NA	DD	NA	DD	BB	DD	NA	NA	BB	BB	BB	DD	BB	BB	BB	BB	DD	BB	DD	DD	BB	DD	NA	BB	DD	DD	DD	BB	BB	NA	BB	DD	NA	BB	DD	DD	NA	NN	DD	DD	BB	BB	BB	BB	DD	NA
chr19_25474043_25474078	NA	FF	FF	FF	FF	FF	FF	FF	FF	NA	FF	FF	FF	FF	FF	FF	FF	NA	FF	FF	FF	FF	FF	FF	FF	FF	FF	FF	FF	FF	FF	FF	FF	FF	FF	FF	FF	FF	FF	FF	FF	FF	FF	FF	FF	FF	FF	FF	FF
chr19_25500306_25500370	DD	BB	BB	DD	DD	BB	DD	BB	DD	BB	BB	BB	BB	BB	DD	BB	bn	BB	BB	DD	BB	DD	DD	BB	DD	DD	BB	DD	DD	DD	BB	BB	BB	BB	DD	BB	BB	DD	DD	DD	BB	DD	bd	BB	BB	BB	BB	DD	BB
chr19_25557833_25557844	FF	FF	FF	FF	FF	FF	FF	FF	FF	FF	FF	FF	FF	FF	FF	FF	FF	FF	FF	FF	FF	FF	FF	NN	FF	FF	FF	FF	FF	FF	NA	FF	FF	FF	FF	FF	FF	FF	FF	FF	FF	FF	FF	FF	FF	FF	FF	FF	FF
chr19_25577790_25577813	DD	BB	BB	DD	DD	BB	DD	BB	DD	BB	BB	BB	BB	BB	DD	BB	BB	BB	BB	DD	BB	DD	DD	BB	DD	DD	BB	DD	DD	DD	BB	BB	BB	BB	DD	BB	BB	DD	DD	DD	BB	DD	DD	BB	BB	BB	BB	DD	BB
chr19_25578342_25578353	DD	BB	BB	DD	DD	BB	DD	BB	DD	BB	BB	BB	BB	BB	DD	BB	BB	BB	BB	DD	BB	DD	DD	BB	DD	DD	BB	DD	DD	DD	BB	BB	BB	BB	DD	BB	BB	DD	DD	DD	BB	DD	DD	BB	BB	BB	BB	DD	BB
chr19_25584399_25584423	DD	BB	BB	DD	DD	BB	DD	BB	DD	BB	BB	BB	BB	BB	DD	BB	BB	BB	BB	DD	BB	DD	DD	BB	DD	DD	BB	DD	DD	DD	BB	BB	BB	BB	DD	BB	BB	DD	DD	DD	BB	DD	DD	BB	BB	BB	BB	DD	BB
chr19_25621234_25621273	DD	BB	BB	DD	DD	BB	DD	BB	DD	BB	BB	BB	BB	BB	BB	BB	BB	BB	BB	DD	BB	DD	DD	BB	DD	DD	BB	DD	DD	DD	BB	BB	BB	BB	DD	BB	BB	DD	DD	DD	BB	DD	DD	BB	BB	BB	BB	DD	BB
chr19_25632927_25632946	DD	BB	BB	DD	DD	BB	DD	BB	DD	BB	BB	BB	BB	BB	DD	BB	BB	BB	BB	DD	BB	DD	DD	BB	DD	DD	bn	DD	DD	DD	BB	BB	BB	BB	DD	BB	BB	DD	DD	DD	BB	DD	DD	BB	BB	BB	BB	DD	BB
chr19_25639952_25639963	df	FF	FF	DD	DD	FF	DD	FF	DD	FF	FF	FF	FF	FF	DD	FF	FF	FF	FF	DD	FF	DD	df	FF	DD	DD	FF	df	DD	DD	FF	FF	FF	FF	DD	FF	FF	df	DD	DD	FF	DD	DD	FF	FF	FF	FF	DD	FF
chr19_25669206_25669217	DD	BB	BB	DD	DD	BB	DD	BB	DD	BB	BB	BB	BB	BB	DD	BB	BB	BB	BB	DD	BB	DD	DD	BB	DD	DD	BB	DD	DD	DD	BB	BB	BB	BB	DD	BB	BB	DD	DD	DD	BB	DD	DD	BB	BB	BB	BB	DD	BB
chr19_25703405_25703444	NA	FF	FF	df	dn	NA	dn	FF	dn	FF	FF	FF	FF	FF	dn	FF	FF	FF	NA	df	FF	df	df	FF	df	NA	FF	NA	df	df	FF	FF	FF	FF	df	FF	FF	df	NA	df	FF	NA	df	FF	FF	FF	FF	dn	NA
chr19_25710309_25710344	FF	FF	NA	FF	FF	FF	NA	FF	FF	FF	FF	FF	FF	FF	fn	FF	NA	NA	NA	FF	FF	NA	FF	FF	FF	FF	FF	FF	NN	FF	FF	FF	FF	FF	NN	FF	FF	FF	FF	FF	FF	FF	NA	FF	FF	FF	FF	NA	FF
chr19_25715038_25715065	DD	BB	BB	DD	DD	BB	DD	BB	DD	BB	BB	BB	BB	BB	DD	BB	BB	bd	BB	DD	BB	DD	DD	BB	DD	DD	BB	DD	DD	DD	BB	BB	BB	BB	DD	BB	BB	DD	DD	DD	BB	DD	DD	BB	BB	BB	BB	DD	BB
chr19_25716154_25716185	DD	BB	BB	DD	DD	BB	DD	BB	DD	BB	BB	BB	BB	BB	DD	BB	BB	BB	BB	DD	BB	DD	DD	BB	DD	DD	BB	DD	DD	DD	BB	BB	BB	BB	DD	BB	BB	DD	DD	DD	BB	DD	DD	BB	BB	BB	BB	DD	BB
chr19_25720600_25720617	bd	BB	BB	DD	DD	BB	DD	BB	DD	BB	BB	BB	BB	BB	bd	BB	BB	BB	BB	bd	BB	bd	bd	BB	bd	bd	BB	DD	dn	DD	BB	BB	BB	BB	DD	BB	BB	bd	bd	dn	BB	bd	DD	BB	BB	BB	BB	DD	BB
chr19_25726119_25726134	DD	BB	BB	DD	DD	BB	DD	BB	DD	BB	BB	BB	BB	BB	DD	BB	BB	BB	BB	DD	BB	DD	DD	BB	DD	DD	BB	DD	DD	DD	BB	BB	BB	BB	DD	BB	BB	DD	DD	DD	BB	DD	DD	BB	BB	BB	BB	DD	BB
chr19_25771809_25771820	df	FF	FF	df	df	FF	df	FF	df	FF	FF	FF	FF	FF	df	FF	FF	FF	FF	df	FF	df	df	FF	df	df	FF	DD	df	df	FF	FF	FF	FF	df	FF	FF	df	df	df	FF	DD	df	FF	FF	FF	FF	df	FF
chr19_25776667_25776690	DD	BB	BB	DD	DD	BB	DD	BB	DD	BB	BB	BB	BB	BB	DD	BB	BB	BB	BB	DD	BB	DD	DD	BB	DD	DD	BB	DD	DD	DD	BB	BB	BB	BB	DD	BB	BB	DD	DD	DD	BB	DD	DD	BB	BB	BB	BB	DD	BB
chr19_25778148_25778165	DD	BB	BB	DD	DD	BB	DD	BB	DD	BB	BB	BB	BB	BB	DD	BB	BB	BB	BB	DD	BB	DD	DD	BB	DD	DD	BB	bd	DD	DD	BB	BB	BB	BB	DD	BB	BB	DD	DD	DD	BB	DD	DD	BB	BB	BB	BB	DD	BB
chr19_25790177_25790188	DD	BB	BB	DD	DD	BB	DD	BB	DD	BB	BB	BB	BB	BB	DD	BB	BB	BB	BB	DD	BB	DD	DD	BB	DD	DD	BB	DD	DD	DD	BB	BB	BB	BB	DD	BB	BB	DD	DD	DD	BB	DD	DD	BB	BB	BB	BB	DD	BB
chr19_25871708_25871735	NA	BB	BB	DD	DD	BB	DD	BB	DD	BB	BB	BB	BB	BB	NN	BB	NA	BB	BB	DD	BB	DD	DD	BB	DD	NA	BB	DD	DD	DD	BB	BB	BB	BB	DD	BB	BB	DD	DD	DD	BB	DD	DD	BB	BB	BB	BB	DD	NA
chr19_25911511_25911526	DD	BB	BB	DD	DD	BB	DD	BB	DD	BB	BB	BB	BB	BB	DD	BB	BB	BB	BB	DD	BB	DD	DD	BB	DD	DD	BB	DD	DD	DD	BB	BB	BB	BB	DD	BB	BB	DD	DD	DD	BB	DD	DD	BB	BB	BB	BB	DD	BB
chr19_25922673_25922684	DD	BB	BB	DD	DD	BB	DD	BB	DD	BB	BB	BB	BB	BB	DD	BB	BB	BB	BB	DD	BB	DD	DD	BB	DD	DD	BB	DD	DD	DD	BB	BB	BB	BB	DD	BB	BB	DD	DD	DD	BB	DD	DD	BB	BB	BB	BB	DD	BB
chr19_25928856_25928867	DD	BB	BB	DD	DD	BB	DD	BB	DD	BB	BB	BB	BB	BB	DD	BB	BB	BB	BB	DD	BB	DD	DD	BB	DD	DD	BB	DD	DD	DD	BB	BB	BB	BB	DD	BB	BB	DD	DD	DD	BB	DD	DD	BB	BB	BB	BB	DD	BB
chr19_25978427_25978446	DD	BB	BB	DD	DD	BB	DD	BB	DD	BB	BB	BB	BB	BB	DD	BB	BB	BB	BB	DD	BB	DD	DD	BB	DD	DD	BB	DD	DD	DD	BB	BB	BB	BB	DD	BB	BB	DD	DD	DD	BB	DD	DD	BB	BB	BB	BB	DD	BB
chr19_26002283_26002318	DD	BB	BB	DD	DD	BB	DD	BB	DD	BB	BB	BB	BB	BB	DD	BB	BB	BB	BB	DD	BB	DD	DD	BB	DD	DD	BB	DD	DD	DD	BB	BB	BB	BB	DD	BB	BB	DD	DD	DD	BB	DD	DD	BB	BB	BB	BB	DD	BB
chr19_26029824_26029855	DD	BB	BB	DD	DD	BB	DD	BB	DD	BB	BB	BB	BB	BB	DD	BB	BB	BB	BB	DD	BB	DD	DD	BB	DD	DD	BB	DD	DD	DD	BB	BB	BB	BB	DD	BB	BB	DD	DD	DD	BB	DD	DD	BB	BB	BB	BB	DD	BB
chr19_26049734_26049757	DD	BB	BB	DD	DD	BB	DD	BB	DD	BB	BB	BB	BB	BB	DD	BB	BB	BB	BB	DD	BB	DD	DD	BB	DD	DD	BB	DD	DD	DD	BB	BB	BB	BB	DD	BB	BB	DD	DD	DD	BB	DD	DD	BB	BB	BB	BB	DD	BB
chr19_26050429_26050458	DD	BB	BB	DD	DD	BB	DD	BB	DD	BB	BB	BB	BB	BB	DD	BB	BB	BB	BB	DD	BB	DD	DD	BB	DD	DD	BB	DD	DD	DD	BB	BB	BB	BB	DD	BB	BB	DD	DD	DD	BB	DD	DD	BB	BB	BB	BB	DD	BB
chr19_26052525_26052540	DD	BB	BB	DD	DD	BB	DD	BB	DD	BB	BB	BB	BB	BB	DD	BB	BB	BB	BB	DD	BB	DD	DD	BB	DD	DD	BB	DD	DD	DD	BB	BB	BB	BB	DD	BB	BB	DD	DD	DD	BB	DD	DD	BB	BB	BB	BB	DD	BB
chr19_26091255_26091278	NA	BB	BB	DD	DD	BB	DD	bn	DD	NA	BB	BB	BB	BB	nn	BB	bn	BB	BB	NN	BB	DD	DD	BB	DD	DD	BB	DD	DD	DD	BB	BB	BB	BB	DD	BB	BB	NA	DD	DD	BB	DD	NA	BB	BB	BB	BB	NA	BB
chr19_26096556_26096573	DD	BB	BB	DD	DD	BB	DD	BB	DD	BB	BB	BB	BB	BB	DD	BB	BB	BB	BB	DD	BB	DD	DD	BB	DD	DD	BB	DD	DD	DD	BB	BB	BB	BB	DD	BB	BB	DD	DD	DD	BB	DD	DD	BB	BB	BB	BB	DD	BB
chr19_26110025_26110046	DD	BB	BB	DD	DD	BB	DD	BB	DD	BB	BB	BB	BB	BB	DD	bn	BB	BB	BB	DD	BB	DD	DD	BB	DD	DD	BB	DD	DD	DD	BB	BB	BB	bn	DD	BB	BB	DD	DD	DD	BB	DD	bd	BB	BB	BB	BB	DD	BB
chr19_26136861_26136878	DD	BB	BB	DD	DD	BB	DD	BB	DD	BB	BB	BB	BB	BB	DD	BB	BB	BB	BB	DD	BB	DD	DD	BB	DD	DD	BB	DD	DD	DD	BB	BB	BB	BB	DD	BB	BB	DD	DD	DD	BB	DD	DD	BB	BB	BB	BB	DD	BB
chr19_26139165_26139178	DD	BB	BB	DD	DD	BB	DD	BB	DD	BB	BB	BB	BB	BB	DD	BB	BB	BB	BB	DD	BB	DD	DD	BB	DD	DD	BB	DD	DD	DD	BB	BB	BB	BB	DD	BB	BB	DD	DD	DD	BB	DD	DD	BB	BB	BB	BB	DD	BB
chr19_26148130_26148165	DD	BB	BB	NA	DD	BB	DD	BB	DD	BB	NA	BB	BB	BB	NA	BB	BB	BB	BB	DD	BB	DD	DD	BB	NA	NA	BB	DD	DD	NA	BB	BB	NN	NN	DD	BB	BB	DD	DD	DD	BB	DD	DD	BB	BB	BB	BB	dn	BB
chr19_26151786_26151809	DD	BB	BB	DD	DD	BB	DD	BB	DD	BB	BB	BB	BB	BB	DD	BB	BB	BB	BB	DD	BB	DD	DD	BB	DD	DD	BB	DD	DD	DD	BB	BB	BB	BB	DD	BB	BB	DD	DD	DD	BB	DD	DD	BB	BB	BB	BB	DD	BB
chr19_26153584_26153598	DD	BB	BB	DD	DD	BB	DD	BB	DD	BB	BB	BB	BB	BB	DD	BB	BB	BB	BB	DD	BB	DD	DD	BB	DD	DD	BB	DD	DD	DD	BB	BB	BB	BB	DD	BB	BB	DD	DD	DD	BB	DD	DD	BB	BB	BB	BB	DD	BB
chr19_26153654_26153665	DD	BB	BB	DD	DD	BB	DD	BB	DD	BB	BB	BB	BB	BB	DD	BB	BB	BB	BB	DD	BB	DD	DD	BB	DD	DD	BB	DD	DD	DD	BB	BB	BB	BB	DD	BB	BB	DD	DD	DD	BB	DD	DD	BB	BB	BB	BB	DD	BB
chr19_26165844_26165855	DD	BB	BB	DD	DD	BB	DD	BB	DD	BB	BB	BB	BB	BB	DD	BB	BB	BB	BB	DD	BB	DD	DD	BB	DD	DD	BB	DD	DD	DD	BB	BB	BB	BB	DD	BB	BB	DD	DD	DD	BB	DD	DD	BB	BB	BB	BB	DD	BB
chr19_26262920_26262937	DD	BB	BB	DD	DD	BB	DD	BB	DD	BB	BB	BB	BB	BB	DD	BB	BB	BB	BB	DD	BB	DD	DD	BB	DD	DD	BB	DD	DD	DD	BB	BB	BB	BB	DD	BB	BB	DD	DD	DD	BB	DD	DD	BB	BB	BB	BB	DD	BB
chr19_26280760_26280803	NA	NA	NA	NA	DD	BB	DD	BB	DD	NA	BB	BB	NA	BB	NA	NA	NA	BB	BB	DD	BB	DD	DD	NA	DD	NA	BB	DD	DD	NA	BB	BB	NA	BB	DD	BB	BB	DD	DD	DD	NA	DD	DD	BB	BB	BB	BB	NA	BB
chr19_26348962_26348983	DD	BB	BB	DD	DD	BB	DD	BB	DD	BB	BB	BB	BB	BB	DD	BB	BB	BB	BB	DD	BB	DD	DD	BB	DD	DD	BB	DD	DD	DD	BB	BB	bd	DD	DD	BB	BB	DD	DD	DD	BB	DD	DD	BB	BB	BB	BB	DD	BB
chr19_26372842_26372865	DD	BB	BB	DD	DD	BB	DD	BB	DD	BB	BB	BB	BB	BB	DD	BB	BB	BB	BB	DD	BB	DD	DD	BB	DD	DD	BB	DD	DD	DD	BB	BB	DD	DD	DD	BB	BB	DD	DD	DD	BB	DD	DD	BB	BB	BB	BB	DD	BB
chr19_26386438_26386472	DD	BB	BB	DD	DD	BB	DD	BB	DD	BB	BB	BB	BB	BB	DD	BB	BB	BB	BB	DD	BB	DD	DD	BB	DD	DD	BB	DD	DD	DD	BB	BB	DD	DD	DD	BB	BB	DD	DD	DD	BB	DD	DD	BB	BB	BB	BB	DD	BB
chr19_26389887_26389918	DD	NA	BB	DD	DD	NA	NA	BB	DD	BB	BB	BB	BB	BB	DD	BB	BB	BB	BB	DD	BB	dn	DD	BB	DD	DD	BB	NA	DD	DD	BB	BB	DD	DD	dn	BB	BB	DD	DD	DD	BB	DD	DD	BB	BB	NA	BB	DD	BB
chr19_26396462_26396481	DD	BB	BB	DD	DD	BB	DD	BB	DD	BB	BB	BB	BB	BB	DD	BB	BB	BB	BB	DD	BB	DD	DD	BB	DD	DD	BB	DD	DD	DD	BB	BB	DD	DD	DD	BB	BB	DD	DD	DD	BB	DD	DD	BB	BB	BB	BB	DD	BB
chr19_26427893_26427908	DD	BB	BB	DD	DD	BB	DD	BB	DD	BB	BB	BB	BB	BB	DD	BB	BB	BB	BB	DD	BB	DD	DD	BB	DD	DD	BB	DD	DD	DD	BB	BB	DD	DD	DD	BB	BB	DD	DD	DD	BB	DD	DD	BB	BB	bn	BB	DD	BB
chr19_26486871_26486902	DD	BB	BB	DD	DD	BB	DD	BB	NA	BB	BB	BB	BB	NA	NA	BB	BB	BB	NA	DD	BB	DD	DD	BB	NA	DD	BB	DD	DD	NA	BB	BB	NA	DD	NA	BB	BB	DD	DD	DD	BB	DD	NA	BB	BB	NA	BB	DD	BB
chr19_26643683_26643730	FF	FF	FF	FF	FF	NA	NA	FF	NN	FF	FF	FF	FF	NA	FF	FF	FF	FF	FF	FF	NA	FF	FF	FF	NA	NA	FF	FF	NA	FF	FF	FF	FF	FF	FF	FF	FF	FF	FF	fn	FF	FF	FF	FF	FF	NA	FF	FF	FF
chr19_26679872_26679903	fn	FF	FF	FF	NA	NA	FF	FF	NA	FF	FF	NA	NA	FF	FF	FF	FF	FF	FF	FF	FF	FF	NA	NA	FF	FF	NA	FF	NA	FF	FF	FF	FF	FF	NA	NA	FF	FF	NA	FF	NA	FF	FF	FF	FF	NA	FF	FF	fn
chr19_26713496_26713539	FF	FF	FF	FF	FF	NN	FF	FF	NA	FF	FF	FF	FF	FF	FF	FF	FF	FF	NA	FF	FF	FF	FF	FF	FF	FF	FF	FF	FF	FF	FF	FF	FF	FF	FF	FF	FF	FF	FF	FF	FF	FF	FF	FF	FF	FF	FF	FF	FF
chr19_26963229_26963264	NA	FF	FF	FF	FF	FF	FF	FF	FF	FF	NN	FF	FF	FF	FF	FF	FF	NA	FF	FF	FF	FF	FF	FF	FF	FF	FF	FF	NA	FF	FF	FF	FF	FF	FF	FF	FF	NA	FF	FF	FF	FF	FF	FF	FF	FF	FF	FF	FF
chr19_27488082_27488133	DD	BB	BB	bn	DD	BB	DD	DD	DD	BB	BB	DD	BB	BB	DD	BB	BB	BB	BB	NA	BB	DD	DD	BB	DD	DD	BB	DD	DD	DD	BB	BB	DD	DD	DD	BB	BB	BB	DD	NA	BB	DD	NA	BB	BB	BB	BB	DD	BB
chr19_27625684_27625743	FF	fn	FF	FF	FF	FF	FF	FF	NA	NA	fn	FF	NA	NA	FF	FF	FF	NA	FF	FF	FF	NA	FF	NA	FF	NA	FF	FF	FF	FF	NA	FF	NA	NN	FF	NA	FF	NA	FF	FF	FF	FF	NA	FF	NA	FF	NA	FF	FF
chr19_27641968_27642027	FF	FF	FF	FF	FF	FF	FF	FF	FF	FF	NA	FF	NA	FF	NA	NA	FF	NA	FF	FF	FF	FF	FF	FF	FF	FF	FF	FF	FF	FF	FF	FF	FF	FF	FF	FF	FF	NA	FF	FF	NA	FF	FF	FF	FF	FF	FF	FF	FF
chr19_27861657_27861708	FF	FF	FF	FF	FF	FF	FF	FF	FF	FF	FF	NN	NA	FF	FF	FF	FF	FF	FF	FF	NA	FF	FF	FF	FF	FF	FF	FF	FF	FF	FF	FF	FF	FF	FF	NA	FF	FF	FF	FF	FF	FF	FF	FF	FF	FF	FF	FF	FF
chr19_27924472_27924507	FF	NA	FF	FF	FF	NA	FF	FF	FF	FF	FF	FF	FF	FF	FF	FF	nn	NA	NA	NA	NA	FF	FF	FF	fn	FF	FF	fn	FF	NA	FF	NA	FF	FF	NA	FF	fn	FF	FF	FF	NA	NA	FF	FF	FF	FF	NA	FF	FF
chr19_27977715_27977754	FF	NA	NN	FF	FF	FF	FF	FF	FF	FF	FF	FF	FF	FF	NA	FF	FF	NA	FF	FF	FF	FF	FF	FF	FF	NA	FF	FF	FF	NA	FF	NN	NA	FF	NA	NA	FF	FF	fn	NA	NA	FF	FF	NA	NA	NA	NA	FF	FF
chr19_28029104_28029143	FF	FF	NA	fn	FF	FF	FF	FF	NA	FF	FF	NA	NA	NN	FF	NA	FF	FF	FF	FF	FF	FF	FF	FF	FF	NA	FF	FF	FF	FF	FF	NA	FF	FF	FF	NA	FF	NA	FF	FF	NA	FF	FF	NA	FF	NA	FF	FF	FF
chr19_28179488_28179523	FF	NA	FF	FF	FF	FF	FF	FF	FF	FF	FF	FF	FF	NA	NN	FF	FF	NA	NN	NA	NA	FF	FF	FF	FF	NA	fn	FF	FF	NA	FF	FF	FF	fn	FF	FF	FF	NA	NN	FF	NA	FF	FF	FF	NA	FF	FF	FF	NA
chr19_28372049_28372092	FF	FF	FF	NA	NA	FF	FF	FF	NA	FF	FF	fn	FF	NA	FF	FF	FF	FF	FF	NA	FF	FF	FF	FF	NA	fn	FF	FF	NA	FF	FF	FF	FF	FF	FF	FF	FF	FF	FF	FF	FF	FF	NA	FF	FF	NA	NA	NN	NA
chr19_28413316_28413351	FF	FF	fn	FF	FF	FF	FF	FF	FF	FF	FF	FF	FF	FF	FF	FF	FF	FF	FF	FF	FF	FF	NA	NA	FF	FF	FF	FF	FF	FF	FF	FF	FF	FF	FF	FF	FF	FF	FF	FF	FF	FF	FF	FF	FF	FF	FF	FF	FF
chr19_28699665_28699714	fn	FF	FF	NA	FF	FF	NA	FF	FF	fn	FF	NA	FF	FF	FF	NA	FF	FF	FF	NA	FF	NA	FF	FF	FF	FF	NA	fn	FF	FF	NA	FF	FF	FF	FF	FF	FF	NA	FF	FF	NN	FF	FF	FF	FF	NA	NA	FF	FF
chr19_28827307_28827342	FF	FF	NA	FF	FF	FF	FF	FF	FF	FF	FF	FF	FF	FF	FF	FF	FF	FF	FF	FF	FF	FF	FF	FF	FF	FF	FF	FF	FF	NA	FF	FF	FF	FF	FF	FF	FF	FF	FF	FF	FF	FF	FF	FF	FF	FF	FF	FF	FF
chr19_28828471_28828506	FF	NA	FF	FF	FF	FF	FF	NA	FF	FF	FF	FF	FF	FF	FF	FF	FF	FF	FF	FF	NA	FF	FF	FF	FF	FF	FF	FF	FF	FF	FF	FF	FF	FF	FF	FF	FF	FF	FF	FF	NA	FF	FF	FF	NA	FF	FF	FF	FF
chr19_28898324_28898341	FF	FF	FF	FF	FF	FF	FF	FF	FF	FF	FF	FF	FF	FF	FF	FF	FF	FF	FF	FF	FF	FF	FF	FF	FF	FF	FF	FF	FF	FF	FF	FF	FF	FF	FF	FF	FF	FF	FF	FF	FF	FF	FF	FF	FF	FF	FF	FF	FF
chr19_28922276_28922311	FF	FF	FF	NA	NA	NN	FF	FF	FF	FF	FF	FF	FF	FF	FF	FF	FF	FF	FF	FF	NA	FF	FF	FF	FF	FF	FF	FF	FF	NA	FF	FF	FF	FF	FF	FF	FF	NA	FF	FF	FF	FF	FF	FF	FF	FF	FF	FF	FF
chr19_28956200_28956254	DD	DD	BB	DD	DD	BB	DD	BB	DD	BB	BB	NA	BB	BB	DD	BB	BB	BB	BB	BB	BB	DD	DD	DD	NN	NA	BB	DD	DD	DD	BB	BB	DD	DD	DD	BB	DD	BB	BB	BB	BB	DD	BB	BB	DD	NA	NA	DD	BB
chr19_29059615_29059650	FF	FF	FF	NA	NA	FF	FF	FF	FF	FF	FF	FF	NA	NA	NA	FF	NN	FF	FF	NA	FF	FF	NA	NA	FF	FF	FF	FF	FF	NA	FF	NA	FF	FF	FF	NA	FF	NA	FF	FF	FF	NA	NA	FF	FF	NA	FF	NA	FF
chr19_29205518_29205545	FF	FF	FF	FF	FF	fn	FF	FF	FF	FF	FF	FF	FF	FF	FF	FF	FF	FF	FF	FF	FF	FF	FF	FF	FF	FF	FF	FF	FF	FF	FF	FF	FF	FF	FF	FF	FF	FF	FF	FF	FF	FF	FF	FF	FF	fn	FF	FF	FF
chr19_29215684_29215713	DD	DD	BB	DD	DD	BB	DD	BB	DD	BB	BB	BB	BB	BB	DD	BB	BB	BB	BB	BB	BB	DD	DD	DD	DD	DD	BB	DD	DD	DD	BB	BB	DD	DD	DD	BB	DD	BB	BB	BB	BB	DD	BB	BB	DD	BB	BB	DD	BB
chr19_29263205_29263220	FF	FF	FF	NN	FF	FF	FF	FF	FF	FF	FF	FF	FF	FF	FF	FF	FF	FF	FF	FF	FF	FF	FF	FF	FF	FF	FF	FF	FF	FF	FF	FF	FF	FF	FF	FF	FF	FF	FF	FF	FF	FF	FF	FF	FF	FF	FF	FF	FF
chr19_29374817_29374864	NN	NN	NN	NN	NN	NN	NN	NN	NA	NN	NN	FF	NN	NN	NN	NA	NN	NN	NN	NN	NN	NN	NN	NN	NN	NN	FF	NN	NN	NA	FF	FF	NN	NN	NN	FF	NN	FF	FF	FF	FF	NN	NN	FF	NN	FF	FF	NN	FF
chr19_29552824_29552841	FF	FF	FF	NA	FF	FF	FF	NA	FF	FF	FF	FF	NA	FF	NA	NA	FF	FF	FF	FF	FF	NA	NA	FF	FF	FF	NA	FF	FF	NA	FF	FF	NA	FF	FF	FF	FF	NA	FF	FF	FF	FF	FF	FF	FF	FF	fn	NA	NN
chr19_29968513_29968556	NA	DD	BB	DD	NA	BB	NA	BB	DD	BB	BB	bn	BB	BB	DD	BB	DD	BB	BB	BB	NA	DD	DD	NA	DD	NA	BB	DD	DD	NA	BB	BB	DD	DD	NA	BB	DD	DD	BB	BB	BB	NA	BB	BB	DD	BB	BB	BB	NA
chr19_30090993_30091056	DD	DD	UU	DD	DD	UU	DD	UU	DD	UU	UU	UU	UU	UU	DD	UU	du	UU	UU	UU	UU	DD	DD	DD	UU	DD	UU	DD	DD	DD	UU	UU	DD	DD	DD	UU	DD	UU	NA	du	UU	DD	UU	UU	DD	NA	UU	UU	DD
chr19_30140216_30140255	DD	DD	DD	DD	DD	BB	DD	DD	DD	DD	DD	DD	DD	BB	DD	DD	DD	DD	DD	DD	DD	DD	DD	DD	DD	DD	BB	DD	DD	DD	BB	BB	DD	DD	DD	BB	DD	BB	BB	BB	BB	DD	BB	BB	DD	BB	BB	BB	DD
chr19_30153612_30153635	FF	FF	FF	NA	fn	NA	FF	FF	NA	FF	FF	FF	NA	NA	FF	FF	FF	NA	FF	FF	FF	NA	FF	FF	NN	NA	FF	FF	FF	NA	FF	NA	FF	NA	FF	FF	NA	FF	NA	NA	FF	FF	FF	FF	FF	FF	FF	FF	FF
chr19_30179498_30179517	DD	DD	BB	DD	DD	BB	DD	BB	DD	BB	BB	BB	BB	BB	DD	BB	BB	BB	BB	BB	BB	DD	DD	DD	DD	DD	BB	DD	DD	DD	BB	BB	DD	DD	DD	BB	DD	BB	BB	BB	BB	DD	BB	BB	DD	BB	BB	BB	DD
chr19_30181927_30181938	DD	DD	BB	DD	DD	BB	DD	BB	DD	BB	BB	BB	BB	BB	DD	BB	BB	BB	BB	BB	BB	DD	DD	DD	DD	DD	BB	DD	DD	DD	BB	BB	DD	DD	DD	BB	DD	BB	BB	BB	BB	DD	BB	BB	DD	BB	BB	BB	DD
chr19_30197210_30197249	FF	FF	FF	FF	NA	FF	FF	FF	FF	NA	NA	FF	FF	NA	NA	FF	FF	FF	FF	FF	NA	NA	NN	FF	FF	NA	NA	FF	FF	FF	FF	NN	FF	FF	FF	NA	FF	NA	FF	FF	NA	FF	FF	FF	FF	FF	FF	FF	FF
chr19_30202964_30202993	DD	DD	BB	DD	DD	BB	DD	BB	DD	BB	BB	BB	BB	BB	DD	BB	BB	BB	BB	BB	BB	DD	DD	DD	DD	DD	BB	DD	DD	DD	BB	BB	DD	DD	DD	BB	DD	BB	BB	BB	BB	DD	BB	BB	DD	BB	BB	BB	DD
chr19_30204394_30204425	DD	DD	BB	DD	DD	BB	DD	BB	DD	BB	BB	BB	BB	BB	DD	BB	BB	BB	BB	BB	BB	DD	DD	DD	DD	DD	BB	DD	DD	DD	BB	BB	DD	DD	DD	BB	DD	BB	BB	BB	BB	DD	BB	BB	DD	BB	BB	BB	DD
chr19_30227091_30227122	DD	DD	BB	DD	DD	BB	DD	BB	DD	BB	BB	BB	BB	NA	DD	BB	BB	BB	BB	BB	BB	DD	DD	DD	DD	NA	BB	DD	dn	NA	BB	BB	NA	NN	DD	BB	DD	BB	BB	BB	BB	DD	BB	BB	DD	BB	BB	BB	DD
chr19_30236825_30236845	DD	DD	BB	DD	DD	BB	DD	BB	DD	BB	BB	BB	BB	BB	DD	BB	BB	BB	BB	BB	BB	DD	DD	DD	DD	DD	BB	DD	DD	DD	BB	BB	DD	DD	DD	BB	DD	BB	BB	BB	bn	DD	BB	BB	DD	BB	BB	BB	DD
chr19_30240878_30240893	DD	DD	BB	DD	DD	BB	DD	BB	DD	BB	BB	BB	BB	BB	DD	BB	BB	BB	BB	BB	BB	DD	DD	DD	DD	DD	BB	DD	DD	DD	BB	BB	DD	DD	DD	BB	DD	BB	BB	BB	BB	DD	BB	BB	DD	BB	BB	BB	DD
chr19_30269002_30269041	DD	DD	BB	DD	DD	BB	DD	BB	DD	BB	BB	BB	BB	BB	DD	BB	BB	BB	BB	BB	BB	DD	DD	DD	DD	DD	BB	DD	DD	DD	BB	BB	DD	DD	DD	BB	DD	BB	BB	BB	BB	DD	BB	BB	DD	BB	BB	BB	DD
chr19_30273856_30273903	NA	nn	BB	NA	NN	BB	NN	BB	NN	BB	BB	BB	BB	BB	NN	BB	NA	BB	BB	BB	BB	NN	NN	NN	NN	DD	BB	DD	DD	DD	NA	BB	DD	DD	DD	BB	DD	DD	NA	BB	BB	DD	BB	BB	DD	BB	BB	BB	NA
chr19_30275847_30275898	NA	DD	BB	DD	NA	BB	DD	BB	NA	NA	NA	bn	BB	NA	NA	BB	NN	BB	BB	NN	BB	DD	DD	DD	NA	NA	BB	NA	DD	DD	BB	BB	DD	DD	DD	BB	DD	BB	BB	BB	BB	DD	BB	NN	DD	NA	BB	BB	DD
chr19_30276951_30276970	DD	DD	BB	DD	DD	BB	DD	BB	DD	BB	BB	BB	BB	BB	DD	BB	BB	BB	BB	BB	BB	DD	DD	DD	DD	DD	BB	DD	DD	DD	BB	BB	DD	DD	DD	BB	DD	BB	BB	BB	BB	DD	BB	BB	DD	BB	BB	BB	DD
chr19_30305251_30305294	DD	dn	BB	NA	DD	NA	dn	BB	DD	BB	NN	BB	BB	NA	DD	NN	BB	BB	BB	BB	BB	DD	DD	NA	DD	DD	BB	DD	DD	DD	NA	BB	DD	DD	DD	NA	DD	BB	BB	BB	BB	DD	BB	NA	DD	BB	BB	BB	DD
chr19_30344631_30344654	DD	DD	BB	DD	DD	BB	DD	BB	DD	BB	BB	BB	BB	BB	DD	BB	BB	BB	BB	BB	BB	DD	DD	DD	DD	DD	BB	DD	dn	DD	BB	BB	DD	DD	DD	BB	DD	BB	BB	BB	BB	DD	BB	BB	DD	BB	BB	BB	DD
chr19_30363921_30363944	dd	dd	BB	dd	dd	BB	dd	BB	dd	BB	BB	DD	BB	BB	dd	BB	BB	BB	BB	BB	BB	dd	dd	dd	dd	bd	BB	dd	DD	dd	BB	BB	dd	dd	dd	BB	dd	BB	BB	BB	BB	dd	bn	BB	dd	BB	BB	BB	dd
chr19_30415571_30415588	DD	df	FF	df	df	FF	df	FF	df	FF	FF	FF	FF	FF	df	FF	FF	FF	FF	FF	FF	DD	df	df	df	df	FF	df	DD	DD	FF	FF	df	df	df	FF	DD	FF	FF	FF	FF	df	FF	FF	DD	FF	FF	FF	df
chr19_30448715_30448739	DD	DD	BB	DD	DD	BB	DD	BB	DD	BB	BB	BB	BB	BB	DD	BB	BB	BB	BB	BB	BB	DD	DD	DD	DD	DD	BB	DD	DD	DD	BB	BB	DD	DD	DD	BB	DD	BB	BB	BB	BB	DD	BB	BB	DD	BB	BB	BB	DD
chr19_30462844_30462887	FF	NN	FF	FF	FF	FF	FF	FF	FF	FF	FF	FF	FF	FF	FF	FF	FF	FF	FF	FF	FF	FF	FF	FF	FF	FF	FF	FF	FF	NA	FF	FF	FF	fn	FF	FF	FF	FF	FF	FF	FF	FF	FF	FF	FF	NA	FF	FF	FF
chr19_30469235_30469269	DD	DD	BB	DD	DD	BB	DD	BB	DD	BB	BB	BB	BB	BB	DD	BB	BB	BB	BB	BB	BB	DD	DD	DD	DD	DD	BB	DD	DD	DD	BB	BB	DD	DD	DD	BB	DD	BB	BB	BB	BB	DD	BB	BB	DD	BB	BB	BB	DD
chr19_30471515_30471536	DD	DD	BB	dn	DD	BB	DD	BB	DD	BB	BB	BB	BB	BB	DD	BB	BB	BB	BB	BB	BB	DD	DD	DD	DD	DD	BB	DD	DD	DD	BB	BB	DD	DD	DD	BB	DD	BB	BB	BB	BB	DD	BB	BB	DD	BB	BB	BB	DD
chr19_30473533_30473572	DD	DD	BB	DD	DD	BB	DD	BB	DD	BB	BB	BB	BB	BB	bd	BB	BB	BB	BB	BB	BB	DD	DD	DD	DD	DD	BB	DD	DD	bd	BB	BB	DD	DD	DD	BB	DD	BB	BB	BB	BB	DD	BB	BB	DD	BB	BB	BB	DD
chr19_30478745_30478792	FF	FF	FF	FF	FF	FF	FF	FF	FF	NA	FF	FF	FF	NA	FF	NA	FF	FF	FF	FF	FF	FF	FF	FF	FF	FF	FF	FF	FF	NA	FF	FF	FF	FF	FF	FF	FF	FF	FF	FF	NA	NA	FF	NA	FF	FF	FF	FF	FF
chr19_30531970_30531981	NA	DD	BB	DD	DD	BB	DD	BB	NA	BB	BB	BB	BB	BB	DD	BB	BB	BB	BB	BB	BB	DD	DD	DD	DD	NA	BB	DD	DD	DD	BB	BB	NA	DD	DD	NA	NN	BB	BB	BB	NA	DD	BB	BB	DD	BB	BB	BB	DD
chr19_30549773_30549800	DD	DD	BB	DD	DD	BB	DD	BB	DD	BB	BB	BB	BB	BB	DD	BB	BB	BB	BB	BB	BB	DD	DD	DD	DD	DD	BB	DD	DD	DD	BB	BB	DD	DD	DD	BB	DD	BB	BB	BB	BB	DD	BB	BB	DD	BB	BB	BB	DD
chr19_30551843_30551884	DD	DD	BB	DD	DD	BB	DD	BB	DD	BB	BB	BB	BB	BB	DD	BB	BB	BB	BB	BB	BB	DD	DD	DD	DD	DD	BB	DD	DD	DD	BB	BB	DD	DD	DD	BB	DD	BB	BB	BB	BB	DD	BB	BB	DD	BB	BB	BB	DD
chr19_30552926_30552965	dd	dd	BB	dd	dd	BB	dd	BB	dd	BB	BB	BB	BB	BB	dd	BB	BB	BB	BB	BB	BB	dd	dd	dd	dd	dd	BB	dd	dd	dd	BB	BB	dd	dd	dd	BB	dd	BB	BB	BB	BB	dd	BB	BB	dd	BB	BB	BB	dd
chr19_30578366_30578419	UU	uu	BB	uu	UU	BB	uu	bu	BB	BB	BB	BB	BB	bu	UU	bu	BB	BB	BB	BB	BB	uu	UU	UU	NA	BB	BB	UU	NA	uu	BB	BB	NA	UU	UU	BB	UU	bu	BB	BB	BB	UU	BB	BB	UU	BB	bu	bu	UU
chr19_30666804_30666824	DD	DD	BB	DD	DD	BB	DD	BB	DD	BB	BB	BB	BB	BB	DD	BB	BB	BB	BB	BB	BB	DD	DD	DD	DD	DD	BB	DD	DD	DD	BB	BB	DD	DD	DD	BB	DD	BB	BB	BB	BB	DD	BB	BB	DD	BB	BB	BB	DD
chr19_30683889_30683940	FF	FF	FF	FF	FF	FF	FF	FF	FF	FF	FF	FF	NA	FF	FF	NA	FF	NA	FF	NN	FF	NA	FF	NN	FF	FF	FF	NA	FF	FF	FF	FF	NA	FF	FF	FF	FF	FF	FF	FF	FF	FF	FF	FF	FF	FF	FF	FF	FF
chr19_30800773_30800826	DD	DD	BB	DD	DD	NA	NA	BB	NA	BB	BB	BB	NA	NA	DD	BB	BB	NA	BB	BB	BB	DD	DD	DD	DD	NA	BB	DD	DD	DD	BB	BB	DD	DD	DD	BB	DD	BB	NN	BB	BB	DD	BB	BB	NA	BB	BB	BB	DD
chr19_30826692_30826723	DD	DD	BB	DD	DD	BB	DD	BB	DD	BB	BB	BB	NA	BB	DD	BB	BB	BB	BB	BB	BB	DD	DD	DD	DD	NA	BB	DD	DD	DD	BB	BB	DD	DD	DD	BB	DD	BB	BB	BB	BB	DD	BB	BB	DD	BB	BB	BB	DD
chr19_30830735_30830754	DD	DD	BB	DD	DD	BB	DD	BB	DD	BB	BB	BB	BB	BB	DD	BB	BB	BB	BB	BB	BB	DD	DD	DD	DD	DD	BB	DD	DD	DD	BB	BB	DD	DD	DD	BB	DD	BB	BB	BB	BB	DD	BB	BB	DD	BB	BB	BB	DD
chr19_30831699_30831710	DD	DD	BB	DD	DD	BB	DD	BB	DD	BB	BB	BB	BB	BB	DD	BB	BB	BB	BB	BB	BB	DD	DD	DD	DD	DD	BB	DD	DD	DD	BB	BB	DD	DD	DD	BB	DD	BB	BB	BB	BB	DD	BB	BB	DD	BB	BB	BB	DD
chr19_30843598_30843622	DD	DD	BB	DD	DD	BB	DD	BB	DD	BB	BB	BB	BB	BB	DD	BB	BB	BB	BB	BB	BB	DD	DD	DD	DD	DD	BB	DD	DD	DD	BB	BB	DD	DD	DD	BB	DD	BB	BB	BB	BB	DD	BB	BB	DD	BB	BB	BB	DD
chr19_30844529_30844558	DD	DD	BB	DD	DD	BB	DD	BB	DD	BB	BB	BB	BB	BB	DD	BB	BB	BB	BB	BB	BB	DD	DD	DD	DD	DD	BB	DD	DD	DD	BB	BB	DD	DD	DD	BB	DD	BB	BB	BB	BB	DD	BB	BB	DD	BB	BB	BB	DD
chr19_30873143_30873194	DD	DD	DD	DD	NA	DD	DD	DD	DD	DD	DD	DD	DD	DD	FF	DD	DD	DD	DD	DD	DD	DD	DD	DD	DD	DD	FF	DD	NA	DD	FF	FF	DD	DD	DD	FF	DD	FF	FF	NA	NA	DD	FF	NN	DD	FF	FF	FF	DD
chr19_30893687_30893721	FF	FF	FF	NA	FF	FF	FF	NN	FF	FF	FF	FF	FF	FF	NA	FF	FF	FF	FF	FF	FF	FF	FF	FF	FF	FF	FF	FF	FF	FF	FF	FF	FF	FF	FF	FF	FF	FF	FF	FF	NA	FF	FF	FF	FF	FF	FF	FF	FF
chr19_31100449_31100476	FF	FF	NA	NA	NA	FF	FF	FF	FF	NA	FF	FF	FF	FF	FF	NA	FF	FF	FF	NA	FF	FF	FF	fn	FF	NA	FF	NA	FF	NA	FF	FF	FF	FF	FF	fn	FF	NA	FF	NA	NA	FF	FF	FF	FF	FF	FF	FF	FF
chr19_31123880_31123911	FF	FF	FF	FF	FF	FF	FF	FF	FF	FF	FF	FF	FF	FF	FF	FF	FF	FF	FF	FF	NA	FF	FF	FF	FF	NA	FF	FF	FF	FF	FF	FF	FF	FF	FF	FF	FF	FF	NA	FF	FF	FF	FF	FF	FF	FF	FF	FF	FF
chr19_31193398_31193437	FF	FF	FF	NA	FF	FF	FF	FF	FF	FF	FF	FF	FF	FF	FF	FF	nn	FF	FF	FF	FF	NA	FF	FF	FF	NA	FF	FF	FF	FF	FF	FF	FF	FF	FF	FF	FF	FF	FF	FF	FF	FF	FF	FF	FF	FF	NA	NA	FF
chr19_31281627_31281686	DD	UU	UU	DD	DD	UU	DD	UU	DD	UU	NA	UU	UU	UU	DD	UU	UU	DD	du	UU	UU	UU	DD	DD	DD	DD	uu	DD	UU	DD	UU	uu	DD	DD	DD	UU	DD	UU	NA	uu	UU	DD	NA	UU	DD	NA	DD	UU	DD
chr19_31422514_31422553	NA	NN	FF	FF	FF	FF	FF	FF	FF	FF	FF	FF	FF	FF	FF	FF	FF	FF	FF	FF	FF	FF	FF	FF	FF	FF	FF	FF	NA	FF	FF	FF	FF	FF	FF	FF	FF	FF	FF	FF	FF	NA	FF	FF	FF	FF	FF	FF	FF
chr19_31426248_31426283	FF	FF	FF	NA	NN	FF	FF	FF	FF	FF	FF	FF	FF	FF	FF	FF	FF	FF	FF	FF	FF	FF	FF	FF	FF	FF	FF	FF	FF	FF	FF	FF	FF	FF	FF	FF	FF	FF	FF	FF	FF	FF	FF	FF	FF	FF	FF	FF	FF
chr19_31563602_31563649	FF	NN	FF	FF	fn	FF	NA	FF	FF	FF	FF	FF	FF	FF	FF	FF	FF	NA	NA	fn	fn	FF	NA	FF	FF	FF	FF	FF	FF	NA	FF	fn	fn	FF	FF	FF	fn	FF	FF	FF	FF	NA	FF	FF	FF	NA	FF	FF	NA
chr19_3157512_3157547	FF	FF	FF	FF	FF	FF	FF	FF	NA	FF	NA	FF	FF	FF	FF	FF	FF	FF	FF	FF	FF	FF	FF	FF	NA	NA	FF	FF	FF	FF	FF	FF	FF	FF	FF	NA	FF	FF	FF	FF	FF	FF	FF	FF	FF	FF	FF	FF	FF
chr19_31736049_31736108	UU	UU	UU	DD	DD	DD	UU	uu	UU	NA	NA	NA	NA	UU	UU	UU	NA	UU	NA	UU	uu	UU	DD	NA	UU	DD	UU	DD	DD	DD	UU	NA	DD	DD	DD	UU	DD	uu	UU	UU	NA	DD	DD	UU	DD	NA	DD	NA	DD
chr19_31827460_31827471	DD	DD	BB	DD	DD	BB	DD	BB	DD	BB	BB	BB	BB	BB	DD	BB	BB	BB	BB	BB	BB	DD	DD	BB	DD	DD	BB	DD	DD	DD	BB	BB	DD	DD	DD	BB	DD	BB	BB	BB	BB	DD	DD	BB	DD	BB	bd	BB	DD
chr19_31848534_31848569	NN	NN	BB	NA	NN	BB	NN	BB	NA	BB	BB	bn	BB	BB	NA	BB	BB	BB	BB	BB	NA	NN	NN	BB	NN	NA	BB	NN	NN	NA	BB	BB	NN	NN	NN	BB	NN	BB	BB	BB	BB	NN	NN	BB	NA	BB	NN	BB	NN
chr19_31874459_31874506	DD	DD	NA	DD	DD	UU	DD	UU	DD	NA	UU	NA	UU	UU	DD	uu	UU	UU	UU	NA	UU	DD	DD	NA	DD	DD	UU	DD	DD	DD	uu	NA	DD	DD	DD	NA	DD	UU	UU	UU	NA	DD	DD	UU	UU	UU	NA	UU	DD
chr19_31891946_31891981	DD	DD	BB	DD	DD	BB	DD	BB	DD	BB	BB	BB	BB	BB	DD	BB	BB	BB	BB	BB	BB	DD	DD	BB	DD	DD	BB	NN	DD	DD	BB	BB	DD	DD	DD	BB	DD	BB	BB	BB	BB	DD	DD	BB	DD	BB	DD	BB	DD
chr19_31936220_31936263	DD	NA	BB	DD	NA	BB	DD	BB	NA	BB	BB	BB	BB	BB	DD	BB	BB	BB	BB	BB	BB	DD	DD	BB	DD	NA	DD	DD	DD	DD	NA	BB	DD	DD	DD	BB	DD	BB	BB	BB	BB	DD	DD	BB	DD	BB	DD	BB	DD
chr19_31989023_31989082	DD	DD	UU	DD	DD	UU	DD	NA	DD	UU	UU	UU	NA	UU	DD	UU	UU	UU	NA	UU	UU	DD	DD	UU	DD	DD	NA	DD	du	DD	UU	NA	DD	DD	DD	UU	DD	NA	UU	UU	UU	DD	DD	UU	DD	NA	DD	UU	DD
chr19_31998122_31998165	DD	DD	BB	DD	DD	BB	DD	BB	DD	BB	BB	BB	BB	BB	DD	BB	BB	BB	BB	BB	BB	DD	DD	BB	DD	DD	BB	DD	DD	DD	BB	BB	DD	DD	DD	BB	DD	BB	BB	BB	BB	DD	DD	BB	DD	BB	DD	BB	DD
chr19_32024412_32024459	DD	DD	BB	DD	DD	BB	DD	BB	DD	BB	BB	BB	BB	BB	DD	BB	BB	BB	BB	BB	BB	DD	DD	BB	DD	DD	BB	DD	DD	DD	BB	BB	DD	DD	DD	BB	DD	BB	BB	BB	BB	DD	DD	BB	DD	BB	DD	BB	DD
chr19_32075251_32075278	DD	DD	BB	DD	DD	BB	DD	BB	DD	BB	BB	BB	BB	BB	DD	BB	BB	BB	BB	BB	BB	DD	DD	BB	DD	DD	BB	DD	DD	DD	BB	BB	DD	DD	DD	BB	DD	BB	BB	BB	BB	DD	DD	BB	DD	BB	DD	BB	DD
chr19_32092126_32092149	DD	DD	BB	DD	DD	BB	DD	BB	DD	BB	BB	BB	BB	BB	DD	BB	BB	BB	BB	BB	BB	DD	DD	BB	DD	DD	BB	DD	DD	DD	BB	BB	DD	DD	DD	BB	DD	BB	BB	BB	BB	DD	DD	BB	DD	BB	DD	BB	DD
chr19_32094391_32094406	DD	DD	BB	DD	DD	BB	DD	BB	DD	BB	BB	BB	BB	BB	DD	BB	BB	BB	BB	BB	BB	DD	DD	BB	DD	DD	BB	DD	DD	DD	BB	BB	DD	DD	DD	BB	DD	BB	BB	BB	BB	DD	DD	BB	DD	BB	DD	BB	DD
chr19_32265969_32266006	FF	NA	FF	FF	NA	NA	FF	FF	FF	FF	NA	NA	NN	NN	FF	FF	FF	NN	NN	FF	FF	FF	FF	FF	FF	fn	NA	FF	FF	FF	FF	NA	FF	FF	FF	FF	FF	NA	NA	FF	NA	FF	FF	FF	FF	FF	NA	FF	FF
chr19_32266922_32266951	bd	DD	BB	DD	DD	BB	DD	BB	DD	BB	BB	BB	BB	BB	DD	BB	BB	BB	BB	BB	BB	DD	DD	BB	DD	DD	BB	DD	DD	DD	BB	BB	DD	DD	bd	BB	DD	BB	BB	BB	BB	DD	DD	BB	DD	BB	DD	BB	DD
chr19_32284725_32284764	NA	FF	FF	FF	FF	FF	FF	FF	FF	FF	FF	FF	FF	FF	FF	FF	FF	FF	FF	FF	FF	FF	FF	FF	FF	FF	FF	FF	FF	FF	FF	FF	FF	FF	FF	FF	FF	FF	FF	FF	NA	FF	FF	FF	FF	FF	FF	FF	FF
chr19_32344904_32344939	DD	DD	BB	DD	DD	BB	DD	BB	DD	BB	BB	BB	BB	BB	DD	BB	BB	BB	BB	BB	BB	DD	DD	BB	DD	DD	BB	DD	DD	DD	BB	BB	DD	DD	DD	BB	DD	BB	BB	DD	BB	DD	DD	BB	DD	BB	DD	BB	DD
chr19_32358436_32358471	DD	DD	BB	DD	DD	BB	DD	BB	DD	BB	BB	BB	BB	BB	DD	BB	BB	BB	BB	BB	BB	DD	DD	BB	DD	DD	BB	DD	DD	DD	BB	BB	DD	DD	DD	BB	DD	bn	BB	DD	BB	DD	DD	BB	DD	BB	DD	BB	DD
chr19_32367315_32367332	DD	DD	BB	DD	DD	BB	DD	BB	DD	BB	BB	BB	BB	BB	DD	BB	BB	BB	BB	BB	BB	DD	DD	BB	DD	DD	BB	DD	DD	DD	BB	BB	DD	DD	DD	BB	DD	BB	BB	DD	BB	DD	DD	BB	DD	BB	DD	BB	DD
chr19_32375497_32375528	DD	DD	BB	DD	DD	BB	DD	BB	DD	BB	BB	BB	BB	BB	DD	BB	BB	BB	BB	BB	BB	DD	DD	BB	DD	DD	BB	DD	DD	DD	BB	BB	DD	DD	DD	BB	DD	BB	BB	DD	BB	DD	DD	BB	DD	BB	DD	BB	DD
chr19_32382555_32382587	DD	DD	BB	DD	DD	BB	DD	BB	DD	BB	BB	BB	BB	BB	DD	BB	BB	BB	BB	BB	BB	DD	DD	BB	DD	DD	BB	DD	DD	DD	BB	BB	DD	DD	DD	BB	DD	BB	BB	DD	BB	DD	DD	BB	DD	BB	DD	BB	DD
chr19_32419933_32419992	NA	DD	NA	DD	DD	bn	DD	BB	DD	NA	BB	NA	NN	NA	DD	NA	BB	BB	BB	BB	BB	DD	DD	BB	DD	NA	BB	DD	DD	DD	BB	BB	DD	DD	BB	NA	DD	BB	BB	DD	NA	DD	BB	BB	DD	NA	DD	BB	DD
chr19_32430341_32430364	DD	DD	BB	DD	DD	BB	DD	BB	DD	BB	BB	BB	BB	BB	DD	BB	BB	BB	BB	BB	BB	DD	DD	BB	DD	DD	BB	DD	DD	DD	BB	BB	DD	DD	BB	BB	DD	BB	BB	DD	BB	DD	BB	BB	DD	BB	DD	BB	DD
chr19_32450520_32450537	DD	DD	BB	DD	DD	BB	DD	BB	DD	BB	BB	BB	BB	BB	DD	BB	BB	BB	BB	BB	BB	DD	DD	BB	DD	dn	BB	DD	DD	DD	BB	BB	DD	DD	BB	BB	DD	BB	BB	DD	BB	DD	BB	BB	DD	BB	DD	BB	DD
chr19_32530774_32530797	DD	DD	BB	DD	DD	BB	DD	BB	DD	BB	BB	BB	BB	BB	DD	BB	BB	BB	BB	BB	BB	DD	DD	BB	DD	DD	BB	DD	DD	DD	BB	BB	DD	DD	BB	BB	DD	BB	BB	DD	BB	DD	BB	BB	DD	DD	DD	BB	DD
chr19_32533801_32533832	DD	DD	BB	DD	DD	BB	DD	BB	DD	BB	BB	BB	BB	BB	DD	BB	BB	BB	BB	BB	BB	DD	DD	BB	DD	DD	BB	DD	DD	DD	BB	BB	DD	DD	BB	BB	DD	BB	BB	DD	BB	DD	BB	BB	DD	DD	DD	BB	DD
chr19_32568411_32568434	DD	DD	BB	DD	DD	BB	DD	BB	DD	bn	BB	BB	BB	BB	DD	BB	BB	BB	BB	BB	BB	DD	DD	BB	DD	DD	BB	DD	DD	DD	BB	BB	DD	DD	BB	BB	DD	BB	BB	DD	BB	DD	BB	BB	DD	DD	DD	BB	DD
chr19_32578120_32578131	DD	DD	BB	DD	DD	BB	DD	BB	DD	BB	BB	BB	BB	BB	DD	BB	BB	BB	BB	BB	BB	DD	DD	BB	DD	DD	BB	DD	DD	DD	BB	BB	DD	DD	BB	BB	DD	BB	BB	DD	BB	DD	BB	BB	DD	DD	DD	BB	DD
chr19_32592815_32592832	DD	DD	BB	DD	DD	BB	DD	BB	DD	BB	BB	BB	BB	BB	DD	BB	BB	BB	BB	BB	BB	DD	DD	BB	DD	DD	BB	DD	DD	DD	BB	BB	DD	DD	BB	BB	DD	BB	BB	DD	BB	DD	BB	BB	DD	DD	DD	BB	DD
chr19_32592963_32592982	DD	DD	BB	dn	DD	BB	DD	BB	DD	BB	BB	BB	BB	BB	DD	BB	BB	BB	BB	BB	BB	DD	DD	BB	DD	DD	BB	DD	DD	DD	BB	BB	DD	DD	BB	BB	DD	BB	BB	DD	BB	DD	BB	BB	DD	DD	DD	BB	DD
chr19_32629015_32629038	NA	NA	BB	DD	NA	BB	DD	BB	DD	BB	BB	BB	NA	NA	DD	BB	BB	BB	BB	BB	BB	NA	DD	BB	DD	NA	BB	DD	DD	DD	BB	NA	NA	DD	NA	BB	DD	BB	BB	DD	NA	DD	BB	BB	NA	NA	NA	BB	NA
chr19_32629693_32629719	DD	DD	BB	DD	DD	BB	DD	BB	DD	BB	BB	BB	BB	BB	DD	BB	BB	BB	BB	BB	BB	DD	DD	BB	DD	DD	BB	DD	DD	DD	BB	BB	DD	DD	BB	BB	DD	BB	BB	DD	BB	DD	BB	BB	DD	DD	DD	BB	DD
chr19_32636219_32636236	DD	DD	BB	DD	DD	BB	DD	BB	DD	BB	BB	BB	BB	BB	DD	BB	BB	BB	BB	BB	BB	DD	DD	BB	DD	DD	BB	DD	DD	DD	BB	BB	DD	DD	BB	BB	DD	BB	BB	DD	BB	DD	BB	BB	DD	DD	dn	BB	DD
chr19_32651571_32651586	dn	DD	BB	DD	DD	BB	DD	BB	DD	BB	BB	BB	BB	BB	DD	BB	BB	BB	BB	BB	BB	DD	DD	BB	DD	DD	BB	DD	DD	DD	BB	BB	DD	DD	BB	BB	DD	BB	BB	DD	BB	DD	BB	BB	DD	DD	DD	BB	DD
chr19_32660327_32660370	DD	DD	BB	DD	DD	BB	dn	BB	DD	BB	BB	BB	BB	BB	DD	BB	BB	BB	BB	bn	BB	dn	DD	BB	DD	DD	BB	dn	dn	DD	BB	BB	DD	DD	BB	BB	DD	BB	BB	DD	BB	DD	bn	BB	DD	DD	DD	BB	DD
chr19_32662367_32662382	DD	DD	BB	DD	DD	BB	DD	BB	DD	BB	BB	BB	BB	BB	DD	BB	BB	BB	BB	BB	BB	DD	DD	BB	DD	DD	BB	DD	DD	DD	BB	BB	DD	DD	BB	BB	DD	BB	BB	DD	BB	DD	BB	BB	DD	DD	dn	BB	DD
chr19_32670470_32670485	DD	DD	BB	DD	DD	BB	DD	BB	DD	BB	BB	BB	BB	BB	DD	BB	BB	BB	BB	BB	BB	DD	DD	BB	DD	DD	BB	DD	DD	DD	BB	BB	DD	DD	BB	BB	DD	BB	BB	DD	BB	DD	BB	BB	DD	DD	DD	BB	DD
chr19_3315036_3315063	NA	FF	NA	FF	FF	FF	FF	FF	NA	FF	FF	NA	FF	FF	FF	FF	FF	FF	NA	NA	FF	FF	FF	FF	FF	NA	FF	NA	FF	NA	FF	FF	FF	NA	FF	NA	NN	FF	FF	FF	NA	FF	FF	FF	FF	FF	NA	FF	FF
chr19_3348379_3348398	BB	BB	BB	DD	DD	BB	BB	BB	BB	BB	BB	BB	BB	BB	BB	BB	BB	DD	DD	DD	DD	BB	BB	BB	DD	BB	DD	BB	DD	DD	BB	BB	DD	DD	BB	DD	DD	BB	BB	BB	BB	DD	BB	DD	DD	DD	DD	DD	BB
chr19_3369579_3369620	FF	FF	FF	FF	FF	FF	FF	FF	FF	FF	FF	FF	FF	FF	FF	FF	FF	NN	FF	FF	FF	FF	FF	FF	FF	FF	FF	FF	FF	FF	FF	FF	FF	FF	FF	FF	FF	FF	FF	FF	FF	FF	FF	FF	FF	FF	FF	FF	FF
chr19_3412166_3412180	BB	BB	BB	DD	DD	BB	BB	BB	BB	BB	BB	BB	BB	BB	BB	BB	BB	DD	DD	DD	DD	BB	BB	BB	DD	BB	DD	BB	DD	DD	BB	BB	DD	DD	BB	DD	DD	BB	BB	BB	BB	DD	BB	DD	DD	DD	DD	DD	BB
chr19_3422398_3422409	BB	BB	BB	DD	DD	BB	BB	BB	BB	BB	BB	BB	BB	BB	BB	BB	BB	DD	DD	DD	DD	BB	BB	BB	DD	BB	DD	BB	DD	DD	BB	BB	DD	DD	BB	DD	DD	BB	BB	BB	BB	DD	BB	DD	DD	DD	DD	DD	BB
chr19_3447789_3447808	BB	BB	BB	DD	DD	BB	BB	BB	BB	BB	BB	BB	BB	BB	BB	BB	BB	DD	DD	DD	DD	BB	BB	BB	DD	BB	DD	BB	DD	DD	BB	BB	DD	DD	BB	DD	DD	BB	BB	BB	BB	DD	BB	DD	DD	DD	DD	DD	BB
chr19_3475581_3475624	NN	NN	NN	DD	DD	NA	NN	NN	NN	NN	NA	NN	NN	NN	NN	NN	NN	DD	DD	DD	DD	NN	nn	NN	DD	NN	DD	NN	DD	DD	NN	NN	DD	DD	NN	DD	DD	NN	NN	NN	BB	DD	NN	DD	DD	DD	DD	DD	NN
chr19_3476820_3476847	BB	BB	BB	NA	DD	BB	BB	BB	BB	BB	BB	BB	BB	BB	BB	BB	BB	DD	DD	DD	DD	BB	NN	BB	DD	BB	DD	BB	DD	DD	BB	BB	DD	DD	BB	DD	DD	BB	BB	BB	bd	DD	BB	DD	DD	DD	DD	DD	BB
chr19_3487775_3487822	BB	BB	NA	DD	DD	BB	BB	NA	BB	BB	BB	NA	BB	BB	NN	NA	BB	DD	DD	DD	DD	BB	BB	BB	DD	BB	DD	BB	DD	DD	BB	BB	DD	DD	BB	DD	DD	BB	BB	BB	NA	DD	BB	NA	DD	DD	NA	DD	NA
chr19_3501386_3501406	BB	BB	BB	DD	DD	BB	BB	BB	BB	BB	BB	BB	BB	BB	BB	BB	BB	DD	DD	DD	DD	BB	BB	BB	DD	BB	DD	BB	DD	DD	BB	BB	DD	DD	BB	DD	DD	BB	BB	BB	BB	DD	BB	DD	DD	DD	DD	DD	BB
chr19_3505730_3505749	BB	BB	BB	DD	DD	BB	BB	BB	BB	BB	BB	BB	BB	BB	BB	BB	BB	DD	DD	DD	DD	BB	BB	BB	DD	BB	DD	BB	DD	DD	BB	BB	DD	DD	BB	DD	DD	BB	BB	BB	BB	DD	BB	DD	DD	DD	DD	DD	BB
chr19_3513581_3513620	BB	BB	BB	DD	DD	BB	BB	BB	BB	BB	BB	BB	BB	BB	BB	BB	BB	DD	DD	DD	DD	BB	BB	BB	DD	BB	DD	BB	DD	DD	BB	BB	DD	dn	BB	DD	DD	BB	BB	BB	BB	dn	BB	DD	DD	DD	DD	dn	BB
chr19_3571485_3571504	BB	BB	BB	DD	DD	BB	BB	BB	BB	BB	BB	BB	BB	BB	BB	BB	BB	DD	DD	DD	DD	BB	BB	BB	DD	BB	DD	BB	DD	DD	BB	BB	DD	DD	BB	DD	DD	bn	BB	BB	BB	DD	BB	DD	DD	DD	DD	DD	BB
chr19_3572163_3572202	FF	FF	FF	NA	df	FF	FF	NA	FF	FF	NA	FF	FF	FF	NA	FF	NN	NA	df	df	NA	FF	FF	FF	df	NA	df	FF	NA	df	NA	NA	NA	df	FF	df	NA	FF	NN	FF	NA	df	FF	NA	NA	NA	FF	df	NA
chr19_3587538_3587558	BB	BB	BB	DD	DD	BB	BB	BB	BB	BB	BB	BB	BB	BB	BB	BB	BB	DD	DD	DD	DD	BB	BB	BB	DD	BB	DD	BB	DD	DD	BB	BB	DD	DD	BB	DD	DD	BB	BB	BB	BB	DD	BB	DD	DD	DD	DD	DD	BB
chr19_3602847_3602882	BB	BB	BB	DD	DD	BB	BB	BB	BB	BB	BB	BB	BB	BB	BB	BB	BB	DD	DD	DD	DD	BB	BB	BB	DD	BB	DD	BB	DD	DD	BB	BB	DD	DD	BB	DD	DD	BB	BB	BB	BB	DD	BB	DD	DD	DD	DD	DD	BB
chr19_3621685_3621696	BB	BB	BB	DD	DD	BB	BB	BB	BB	BB	BB	BB	BB	BB	BB	BB	BB	DD	DD	DD	DD	BB	BB	BB	DD	BB	DD	BB	DD	DD	BB	BB	DD	DD	BB	DD	DD	BB	BB	BB	BB	DD	BB	DD	DD	DD	DD	DD	BB
chr19_3623612_3623623	BB	BB	BB	DD	DD	BB	BB	BB	BB	BB	BB	BB	BB	BB	BB	BB	BB	DD	DD	DD	DD	BB	BB	BB	DD	BB	DD	BB	DD	DD	BB	BB	DD	DD	BB	DD	DD	BB	BB	BB	BB	DD	BB	DD	DD	DD	DD	DD	BB
chr19_3642197_3642236	BB	BB	BB	DD	DD	bn	BB	BB	BB	BB	BB	BB	BB	BB	BB	BB	BB	DD	DD	DD	DD	BB	BB	BB	DD	BB	DD	BB	DD	DD	BB	BB	DD	DD	BB	DD	DD	BB	bn	BB	BB	DD	BB	DD	DD	DD	DD	DD	BB
chr19_3702999_3703038	BB	BB	BB	DD	DD	BB	BB	BB	BB	BB	BB	BB	BB	BB	BB	BB	BB	DD	DD	DD	DD	BB	BB	BB	bd	BB	DD	BB	DD	DD	BB	BB	DD	DD	BB	DD	DD	BB	BB	BB	BB	DD	BB	DD	DD	bd	DD	DD	BB
chr19_3858406_3858445	BB	BB	BB	DD	DD	BB	BB	BB	BB	BB	BB	BB	BB	BB	BB	BB	BB	DD	DD	DD	DD	BB	BB	BB	DD	BB	DD	BB	DD	DD	BB	BB	DD	DD	BB	DD	DD	BB	BB	BB	BB	DD	BB	DD	DD	DD	DD	DD	BB
chr19_3861294_3861333	BB	BB	BB	DD	DD	BB	BB	BB	BB	BB	BB	BB	BB	BB	BB	BB	BB	DD	DD	DD	DD	BB	BB	BB	DD	BB	DD	BB	DD	DD	BB	BB	DD	DD	bn	DD	DD	BB	BB	BB	bd	DD	BB	DD	DD	DD	DD	DD	BB
chr19_3865420_3865463	BB	DD	BB	DD	DD	NA	BB	BB	BB	BB	BB	BB	NA	BB	NA	BB	bn	DD	DD	DD	DD	BB	BB	DD	DD	NA	DD	BB	DD	DD	BB	NN	DD	DD	BB	DD	DD	NA	BB	BB	NA	DD	BB	DD	DD	DD	DD	DD	BB
chr19_3917362_3917393	BB	BB	BB	DD	DD	BB	BB	BB	BB	BB	BB	BB	BB	BB	BB	BB	BB	DD	DD	DD	bd	BB	BB	BB	DD	BB	DD	BB	DD	DD	BB	BB	DD	DD	BB	DD	DD	BB	BB	BB	BB	DD	BB	DD	DD	DD	DD	DD	BB
chr19_3937628_3937667	BB	BB	bd	NA	DD	NA	NA	BB	BB	BB	NA	NA	BB	BB	NA	BB	BB	DD	dd	dd	dd	bd	NA	BB	dd	NA	NN	BB	NN	NN	BB	NA	NA	dd	NA	DD	DD	BB	bd	BB	NA	DD	BB	DD	DD	dd	DD	DD	BB
chr19_3954021_3954052	FF	FF	FF	NN	FF	FF	FF	FF	FF	FF	FF	FF	FF	FF	FF	FF	FF	FF	FF	FF	FF	FF	FF	FF	FF	FF	FF	FF	FF	FF	FF	FF	FF	FF	FF	FF	FF	FF	FF	FF	FF	FF	FF	FF	FF	NA	FF	FF	FF
chr19_4031157_4031189	BB	BB	BB	DD	BB	BB	BB	BB	BB	BB	bd	BB	BB	BB	BB	BB	BB	DD	BB	BB	BB	BB	BB	BB	BB	BB	DD	BB	DD	DD	BB	BB	DD	DD	BB	DD	DD	BB	BB	BB	BB	DD	BB	DD	DD	DD	DD	DD	BB
chr19_4146977_4146998	BB	BB	BB	DD	DD	BB	BB	BB	BB	BB	BB	BB	BB	BB	BB	BB	BB	DD	DD	NA	DD	BB	BB	BB	DD	BB	DD	BB	DD	DD	BB	BB	DD	DD	BB	DD	DD	BB	BB	bd	BB	DD	BB	DD	bd	DD	DD	DD	BB
chr19_4190168_4190199	BB	BB	BB	DD	DD	BB	BB	BB	BB	BB	BB	BB	BB	BB	BB	BB	BB	DD	DD	DD	DD	BB	BB	BB	DD	BB	DD	BB	DD	DD	BB	BB	DD	DD	BB	DD	DD	bd	BB	BB	BB	DD	BB	DD	DD	DD	DD	DD	BB
chr19_4252395_4252422	FF	FF	FF	FF	FF	FF	FF	FF	FF	FF	FF	FF	FF	FF	FF	FF	FF	FF	FF	FF	FF	FF	FF	FF	FF	FF	FF	FF	FF	FF	FF	FF	FF	FF	FF	FF	FF	FF	FF	FF	FF	FF	FF	FF	FF	FF	FF	FF	FF
chr19_4300174_4300187	BB	BB	BB	DD	DD	BB	BB	BB	BB	BB	BB	BB	BB	BB	BB	BB	BB	DD	DD	DD	DD	BB	BB	BB	DD	BB	DD	BB	DD	DD	BB	BB	DD	DD	BB	DD	DD	BB	BB	BB	BB	DD	BB	DD	DD	DD	BB	DD	BB
chr19_4305354_4305381	BB	BB	BB	DD	DD	BB	BB	BB	BB	BB	BB	BB	BB	BB	BB	BB	BB	DD	DD	DD	DD	BB	BB	BB	DD	BB	DD	BB	DD	DD	BB	BB	DD	DD	BB	DD	DD	BB	BB	BB	BB	DD	BB	DD	DD	DD	BB	DD	BB
chr19_4309166_4309185	BB	BB	BB	DD	DD	BB	BB	BB	BB	BB	BB	BB	BB	BB	BB	BB	BB	DD	DD	DD	DD	BB	BB	BB	DD	BB	DD	BB	DD	DD	BB	BB	DD	DD	BB	DD	DD	BB	BB	BB	BB	DD	BB	DD	DD	DD	BB	DD	BB
chr19_4317793_4317804	BB	BB	BB	DD	DD	BB	BB	BB	BB	BB	BB	BB	BB	BB	BB	BB	BB	DD	DD	DD	DD	BB	BB	BB	DD	BB	DD	BB	DD	DD	BB	BB	DD	DD	BB	DD	DD	BB	BB	BB	BB	bd	BB	DD	DD	DD	BB	DD	BB
chr19_4336591_4336614	BB	BB	BB	DD	DD	BB	BB	BB	BB	BB	BB	BB	BB	BB	BB	BB	BB	DD	DD	DD	DD	BB	BB	BB	DD	BB	DD	BB	DD	DD	BB	BB	DD	DD	BB	DD	DD	BB	BB	BB	BB	DD	BB	DD	DD	DD	BB	DD	BB
chr19_4337681_4337700	BB	BB	BB	DD	DD	BB	BB	BB	BB	BB	BB	BB	BB	BB	BB	BB	BB	DD	DD	DD	DD	BB	BB	BB	DD	BB	DD	BB	DD	DD	BB	BB	DD	DD	BB	DD	DD	BB	BB	BB	BB	DD	BB	DD	DD	DD	BB	DD	BB
chr19_4342132_4342143	bn	BB	BB	DD	DD	BB	BB	BB	BB	BB	BB	BB	BB	BB	BB	BB	BB	DD	dn	DD	DD	BB	BB	BB	DD	BB	DD	BB	DD	DD	BB	BB	DD	DD	BB	DD	DD	BB	BB	BB	BB	DD	BB	DD	DD	DD	BB	DD	BB
chr19_4348137_4348164	BB	BB	BB	DD	DD	BB	BB	BB	BB	BB	BB	BB	BB	BB	BB	BB	BB	DD	DD	DD	DD	BB	BB	BB	DD	BB	DD	BB	DD	DD	BB	BB	DD	DD	BB	DD	DD	BB	BB	BB	BB	DD	BB	DD	DD	DD	BB	DD	BB
chr19_4368126_4368149	BB	BB	BB	DD	DD	BB	BB	BB	BB	BB	BB	BB	BB	BB	BB	BB	BB	DD	DD	DD	DD	bd	BB	BB	DD	BB	DD	BB	DD	DD	BB	BB	DD	DD	BB	DD	bd	BB	BB	BB	BB	DD	BB	DD	DD	DD	BB	bd	BB
chr19_4379404_4379427	BB	BB	BB	DD	DD	BB	BB	BB	BB	BB	BB	BB	BB	BB	BB	BB	BB	DD	DD	DD	DD	BB	BB	BB	DD	BB	DD	BB	DD	DD	BB	BB	DD	DD	BB	DD	DD	BB	BB	BB	BB	DD	BB	DD	DD	DD	BB	DD	BB
chr19_4393366_4393393	BB	BB	BB	DD	DD	BB	BB	BB	BB	BB	BB	BB	BB	BB	BB	BB	BB	DD	DD	DD	DD	BB	BB	BB	DD	BB	DD	BB	DD	DD	BB	BB	DD	DD	BB	DD	DD	BB	BB	BB	BB	DD	BB	DD	DD	DD	BB	DD	BB
chr19_4405787_4405816	BB	BB	BB	DD	DD	BB	BB	BB	BB	BB	BB	BB	BB	BB	BB	BB	BB	DD	DD	DD	DD	BB	BB	BB	DD	BB	DD	BB	DD	DD	BB	BB	DD	DD	BB	DD	DD	BB	BB	BB	BB	DD	BB	DD	DD	DD	BB	DD	BB
chr19_4418202_4418213	BB	BB	BB	DD	DD	BB	BB	BB	BB	BB	BB	BB	BB	BB	BB	BB	BB	DD	DD	DD	DD	BB	BB	BB	DD	BB	DD	BB	DD	DD	BB	BB	DD	DD	BB	DD	DD	BB	BB	BB	BB	DD	BB	DD	DD	DD	BB	DD	BB
chr19_4423635_4423659	BB	BB	BB	DD	DD	BB	BB	BB	BB	BB	BB	BB	BB	BB	BB	BB	BB	DD	DD	DD	DD	BB	BB	BB	DD	BB	DD	BB	DD	DD	BB	BB	DD	DD	BB	DD	DD	BB	BB	BB	BB	DD	BB	DD	DD	DD	BB	DD	BB
chr19_4427213_4427230	BB	BB	BB	dd	dd	BB	BB	BB	BB	BB	BB	BB	BB	BB	BB	BB	BB	DD	DD	dd	DD	BB	BB	BB	DD	BB	DD	BB	DD	DD	BB	BB	DD	dd	BB	dd	DD	BB	BB	BB	BB	DD	BB	dd	DD	dd	BB	DD	BB
chr19_4486171_4486210	BB	BB	BB	dd	dd	BB	BB	BB	BB	BB	BB	BB	BB	BB	BB	BB	BB	dd	dd	dd	dd	BB	BB	BB	dd	BB	dd	BB	dd	dd	BB	BB	dd	dd	BB	dd	dd	BB	BB	BB	BB	dd	BB	dd	dd	dd	BB	dd	BB
chr19_4486213_4486236	BB	BB	BB	dd	dd	BB	BB	BB	BB	BB	BB	BB	BB	BB	BB	BB	BB	dd	dd	dd	dd	BB	BB	BB	dd	BB	dd	BB	dd	dd	BB	BB	dd	dd	BB	dd	dd	BB	BB	BB	BB	dd	BB	dd	dd	dd	BB	dd	BB
chr19_4507022_4507049	BB	BB	BB	DD	DD	BB	BB	BB	BB	BB	BB	BB	BB	BB	BB	BB	BB	DD	DD	DD	DD	BB	BB	BB	DD	BB	DD	BB	DD	DD	BB	BB	DD	DD	BB	DD	DD	BB	BB	BB	BB	DD	BB	DD	DD	DD	BB	DD	BB
chr19_4547843_4547864	BB	BB	BB	DD	DD	BB	BB	BB	BB	BB	BB	BB	BB	BB	BB	BB	BB	DD	DD	DD	DD	BB	BB	BB	DD	BB	DD	BB	DD	DD	BB	BB	DD	DD	BB	DD	DD	BB	BB	BB	BB	DD	BB	DD	DD	DD	BB	DD	BB
chr19_4549228_4549252	BB	BB	BB	DD	DD	BB	BB	BB	BB	BB	BB	BB	BB	BB	BB	BB	BB	DD	DD	DD	DD	BB	BB	BB	DD	BB	DD	BB	DD	DD	BB	BB	DD	DD	BB	DD	DD	BB	BB	BB	BB	DD	BB	DD	DD	DD	BB	DD	BB
chr19_4564963_4564998	BB	BB	BB	DD	DD	BB	BB	BB	BB	BB	BB	BB	BB	BB	BB	BB	BB	DD	DD	DD	DD	BB	BB	BB	DD	BB	DD	BB	DD	DD	BB	BB	DD	DD	BB	DD	DD	DD	BB	BB	BB	DD	BB	DD	DD	DD	BB	DD	BB
chr19_4574314_4574343	BB	BB	BB	DD	DD	BB	BB	BB	BB	BB	BB	BB	BB	BB	BB	BB	BB	DD	DD	DD	DD	BB	BB	BB	DD	BB	DD	BB	DD	DD	BB	BB	DD	DD	BB	DD	DD	DD	BB	BB	BB	DD	BB	DD	DD	DD	BB	DD	BB
chr19_4586271_4586302	BB	BB	BB	DD	DD	BB	BB	BB	BB	BB	BB	BB	BB	BB	BB	BB	BB	DD	DD	DD	DD	BB	BB	BB	DD	BB	DD	BB	DD	DD	BB	BB	DD	DD	BB	DD	DD	DD	BB	BB	BB	DD	BB	DD	DD	DD	BB	DD	BB
chr19_4636390_4636413	BB	BB	BB	DD	DD	BB	BB	BB	BB	BB	BB	BB	BB	BB	BB	BB	BB	DD	DD	DD	DD	BB	BB	BB	DD	BB	DD	BB	DD	DD	BB	BB	DD	DD	BB	DD	DD	DD	BB	BB	BB	DD	BB	DD	DD	DD	BB	DD	BB
chr19_4653823_4653842	BB	BB	BB	DD	DD	BB	BB	BB	BB	BB	BB	BB	BB	BB	BB	BB	BB	DD	DD	DD	DD	BB	BB	BB	DD	BB	DD	BB	DD	DD	BB	BB	DD	DD	BB	DD	DD	DD	BB	BB	BB	DD	BB	DD	DD	DD	BB	DD	BB
chr19_4656058_4656069	BB	BB	BB	DD	DD	BB	BB	BB	BB	BB	BB	BB	BB	BB	BB	BB	BB	DD	DD	DD	DD	BB	BB	BB	DD	BB	DD	BB	DD	DD	BB	BB	DD	DD	BB	DD	DD	DD	BB	BB	BB	DD	BB	DD	DD	DD	BB	DD	BB
chr19_4659149_4659168	BB	BB	BB	DD	DD	BB	BB	BB	BB	BB	BB	BB	BB	BB	BB	BB	BB	DD	DD	DD	DD	BB	BB	BB	DD	BB	DD	BB	DD	DD	BB	BB	DD	DD	BB	DD	DD	DD	BB	BB	BB	DD	BB	DD	DD	DD	BB	DD	BB
chr19_4659603_4659627	BB	BB	BB	DD	DD	BB	BB	BB	BB	BB	BB	BB	BB	BB	BB	BB	BB	DD	DD	DD	DD	BB	BB	BB	DD	BB	DD	BB	DD	DD	BB	BB	DD	DD	BB	DD	DD	DD	BB	BB	BB	DD	BB	DD	DD	DD	BB	DD	BB
chr19_4665813_4665869	NA	BB	BB	DD	DD	BB	BB	BB	BB	BB	BB	BB	NA	BB	BB	BB	BB	DD	DD	DD	DD	NA	bn	BB	DD	NA	DD	BB	NN	DD	BB	BB	NA	DD	BB	DD	DD	DD	bn	BB	NA	DD	NA	DD	DD	DD	BB	DD	NA
chr19_4692178_4692222	BB	BB	BB	DD	dn	BB	BB	BB	BB	BB	BB	BB	BB	BB	BB	BB	BB	DD	DD	DD	DD	BB	BB	BB	DD	BB	DD	BB	DD	DD	BB	BB	DD	DD	BB	DD	DD	DD	BB	BB	BB	DD	BB	DD	DD	DD	BB	DD	BB
chr19_4697605_4697632	BB	BB	BB	DD	DD	BB	BB	BB	BB	BB	BB	BB	BB	BB	BB	BB	BB	DD	DD	DD	DD	BB	BB	BB	DD	BB	DD	BB	DD	DD	BB	BB	DD	DD	BB	DD	DD	DD	BB	BB	BB	DD	BB	DD	DD	DD	BB	DD	BB
chr19_4719338_4719352	BB	BB	BB	DD	DD	BB	BB	BB	BB	BB	BB	BB	BB	BB	BB	BB	BB	DD	DD	DD	DD	BB	BB	BB	DD	BB	DD	BB	DD	DD	BB	BB	DD	DD	BB	DD	DD	DD	BB	BB	BB	DD	BB	DD	DD	DD	BB	DD	BB
chr19_4833808_4833819	BB	BB	BB	dd	dd	BB	BB	BB	BB	BB	BB	BB	BB	BB	BB	BB	BB	dd	dd	dd	BB	BB	BB	BB	dd	BB	dd	BB	dd	dd	BB	BB	dd	dd	BB	dd	dd	dd	BB	BB	BB	dd	BB	dd	dd	dd	BB	dd	BB
chr19_4834462_4834481	BB	BB	BB	DD	DD	BB	BB	BB	BB	BB	BB	BB	BB	BB	BB	BB	BB	DD	DD	DD	BB	BB	BB	BB	DD	BB	DD	BB	DD	DD	BB	BB	DD	DD	BB	DD	DD	DD	BB	BB	BB	DD	BB	DD	DD	DD	BB	DD	BB
chr19_4898926_4898953	BB	BB	BB	DD	DD	BB	BB	BB	BB	BB	BB	BB	BB	BB	BB	BB	BB	DD	DD	DD	BB	BB	BB	BB	DD	BB	DD	BB	DD	DD	BB	BB	DD	DD	BB	DD	DD	DD	BB	BB	BB	DD	BB	DD	DD	DD	BB	DD	BB
chr19_4899561_4899588	BB	BB	BB	DD	DD	BB	BB	BB	BB	BB	BB	BB	BB	BB	BB	BB	BB	DD	DD	DD	BB	BB	BB	BB	DD	BB	DD	BB	DD	DD	BB	BB	DD	DD	BB	DD	DD	DD	BB	BB	BB	DD	BB	DD	DD	DD	BB	DD	BB
chr19_4906261_4906296	NA	BB	BB	DD	NA	BB	BB	bd	NA	BB	BB	BB	BB	BB	BB	BB	BB	DD	DD	DD	BB	BB	BB	BB	NA	BB	DD	BB	DD	DD	BB	NA	DD	DD	BB	DD	DD	DD	NA	BB	NA	DD	BB	DD	DD	DD	BB	DD	BB
chr19_4913122_4913145	BB	BB	BB	DD	DD	BB	BB	BB	BB	BB	BB	BB	BB	BB	BB	BB	BB	DD	DD	DD	BB	BB	BB	BB	DD	BB	DD	BB	DD	DD	BB	BB	dn	DD	BB	DD	DD	DD	BB	BB	BB	DD	BB	DD	DD	DD	BB	DD	BB
chr19_4921554_4921601	BB	BB	BB	DD	DD	BB	BB	BB	BB	BB	BB	BB	BB	BB	BB	BB	BB	DD	DD	DD	BB	BB	BB	BB	DD	BB	DD	BB	DD	DD	BB	BB	DD	DD	BB	DD	DD	DD	BB	BB	BB	DD	BB	DD	DD	DD	BB	DD	BB
chr19_4926635_4926662	BB	BB	BB	DD	DD	BB	BB	BB	BB	BB	BB	BB	bn	BB	BB	BB	BB	DD	DD	DD	BB	BB	BB	BB	DD	BB	DD	BB	DD	DD	BB	BB	DD	DD	BB	DD	DD	DD	BB	BB	BB	DD	BB	DD	DD	DD	BB	DD	BB
chr19_4944243_4944284	BB	BB	BB	DD	DD	NA	BB	BB	NA	BB	NN	BB	BB	BB	BB	BB	BB	DD	DD	DD	BB	BB	BB	BB	DD	NA	DD	NA	NA	NA	BB	NA	dn	DD	NA	DD	NA	NA	BB	BB	BB	DD	BB	DD	DD	NA	DD	DD	BB
chr19_4970789_4970816	BB	BB	BB	DD	DD	BB	BB	BB	BB	BB	BB	BB	BB	BB	BB	BB	BB	DD	DD	DD	BB	BB	BB	BB	DD	BB	DD	BB	DD	DD	BB	BB	DD	DD	BB	DD	DD	DD	BB	BB	BB	DD	BB	DD	DD	DD	BB	DD	BB
chr19_5163470_5163509	BB	BB	BB	DD	DD	BB	BB	BB	BB	BB	BB	BB	BB	BB	BB	BB	BB	DD	DD	DD	BB	BB	BB	BB	DD	BB	DD	BB	DD	DD	BB	BB	DD	DD	BB	DD	DD	DD	BB	BB	BB	DD	BB	DD	DD	DD	BB	DD	BB
chr19_5189560_5189584	NA	FF	FF	FF	FF	FF	FF	FF	FF	FF	FF	FF	FF	FF	FF	FF	FF	FF	FF	FF	FF	FF	FF	FF	NA	NA	FF	FF	FF	FF	FF	FF	FF	FF	FF	FF	FF	FF	FF	FF	NA	FF	FF	FF	FF	FF	FF	FF	NA
chr19_5200982_5201021	NA	BB	BB	DD	NA	BB	BB	BB	BB	BB	BB	BB	BB	BB	BB	BB	NA	NA	DD	DD	NN	BB	BB	BB	DD	NA	DD	NA	DD	DD	bn	BB	DD	DD	BB	DD	DD	NA	NA	BB	NA	DD	BB	NA	NA	DD	bn	DD	NA
chr19_5206576_5206603	BB	BB	BB	DD	DD	BB	BB	BB	BB	BB	BB	BB	BB	BB	BB	BB	BB	DD	DD	DD	BB	BB	BB	BB	DD	BB	DD	BB	DD	DD	BB	BB	DD	DD	BB	DD	DD	DD	BB	BB	BB	DD	BB	DD	DD	DD	BB	DD	BB
chr19_5244236_5244260	BB	BB	BB	DD	DD	BB	BB	BB	BB	BB	BB	BB	BB	BB	BB	BB	BB	DD	DD	DD	BB	BB	BB	BB	DD	BB	DD	BB	DD	DD	BB	BB	DD	DD	BB	DD	DD	DD	BB	BB	BB	DD	BB	DD	DD	DD	BB	DD	BB
chr19_5270826_5270837	BB	BB	BB	DD	DD	BB	BB	BB	BB	BB	BB	BB	BB	BB	BB	BB	BB	DD	DD	DD	BB	BB	BB	BB	DD	BB	DD	BB	DD	DD	BB	BB	DD	DD	BB	DD	DD	DD	BB	BB	BB	DD	BB	DD	DD	DD	BB	DD	BB
chr19_5344814_5344853	BB	BB	BB	DD	DD	BB	BB	BB	BB	BB	BB	BB	BB	BB	BB	BB	BB	DD	DD	DD	BB	BB	BB	BB	DD	BB	DD	BB	DD	DD	BB	BB	DD	DD	BB	DD	DD	DD	BB	BB	BB	DD	BB	DD	DD	DD	BB	DD	BB
chr19_5354998_5355037	UU	UU	UU	DD	DD	UU	UU	UU	UU	UU	UU	UU	UU	UU	UU	UU	UU	DD	DD	DD	UU	UU	UU	UU	DD	UU	DD	UU	DD	DD	UU	UU	DD	DD	UU	DD	DD	DD	UU	NA	UU	DD	UU	DD	DD	DD	NA	DD	UU
chr19_5405705_5405760	NN	BB	BB	DD	DD	NN	BB	BB	BB	bn	BB	NA	NA	NA	BB	NA	NA	DD	DD	DD	BB	BB	BB	NA	NA	BB	DD	BB	DD	DD	BB	BB	DD	NA	BB	NA	DD	DD	BB	BB	NA	DD	BB	DD	DD	DD	NN	DD	BB
chr19_5439060_5439079	BB	BB	BB	DD	DD	BB	BB	BB	BB	BB	BB	BB	BB	BB	BB	BB	BB	DD	DD	DD	BB	BB	BB	BB	DD	BB	DD	BB	DD	DD	BB	BB	DD	DD	BB	DD	DD	DD	BB	BB	BB	DD	BB	DD	DD	DD	BB	DD	BB
chr19_5526065_5526100	BB	BB	BB	DD	DD	BB	BB	BB	BB	BB	BB	BB	BB	BB	BB	BB	BB	DD	DD	DD	BB	BB	BB	BB	DD	BB	DD	BB	DD	DD	BB	BB	DD	DD	BB	DD	DD	DD	BB	BB	BB	DD	BB	DD	DD	DD	BB	DD	BB
chr19_5626411_5626458	BB	BB	BB	NA	DD	BB	BB	BB	NN	NN	NA	BB	BB	BB	BB	BB	BB	DD	DD	DD	BB	BB	BB	NA	DD	NA	NA	BB	DD	DD	BB	BB	DD	DD	BB	NA	DD	DD	NA	BB	NA	DD	BB	DD	DD	DD	BB	DD	BB
chr19_5629725_5629754	FF	NA	FF	FF	FF	fn	FF	fn	NA	NA	FF	FF	FF	NA	FF	FF	FF	FF	NN	FF	NA	FF	FF	FF	NA	FF	FF	FF	FF	FF	FF	FF	FF	FF	FF	FF	NA	NA	NA	NA	FF	FF	NA	FF	FF	FF	FF	FF	FF
chr19_5854467_5854514	BB	bb	BB	DD	DD	BB	BB	BB	bb	BB	BB	BB	bb	BB	BB	bb	bb	DD	DD	DD	BB	BB	bb	BB	DD	bb	DD	bb	DD	DD	BB	BB	DD	DD	BB	DD	DD	DD	BB	BB	bb	DD	BB	DD	DD	DD	BB	DD	BB
chr19_5891094_5891117	BB	BB	BB	DD	DD	BB	BB	BB	BB	BB	BB	BB	BB	BB	BB	BB	BB	DD	dn	DD	BB	BB	BB	BB	DD	BB	DD	BB	DD	DD	BB	BB	DD	DD	BB	DD	DD	DD	BB	BB	BB	DD	BB	DD	DD	DD	BB	DD	BB
chr19_5960946_5960989	BB	BB	BB	DD	BB	BB	BB	BB	BB	BB	BB	BB	BB	BB	BB	BB	BB	BB	BB	BB	BB	BB	BB	BB	DD	BB	DD	BB	DD	DD	BB	BB	DD	DD	BB	DD	DD	DD	BB	BB	BB	DD	BB	DD	DD	DD	BB	DD	BB
chr19_5985444_5985478	BB	BB	BB	DD	DD	BB	BB	BB	BB	BB	BB	BB	BB	BB	BB	BB	BB	DD	DD	DD	BB	BB	BB	BB	DD	BB	DD	BB	DD	DD	BB	BB	DD	DD	BB	DD	DD	DD	BB	BB	BB	DD	BB	DD	DD	DD	BB	DD	BB
chr19_6006247_6006266	BB	BB	BB	DD	DD	BB	BB	BB	BB	BB	BB	BB	BB	BB	BB	BB	BB	DD	DD	DD	BB	BB	BB	BB	DD	BB	DD	BB	DD	DD	BB	BB	DD	DD	BB	DD	DD	DD	BB	BB	BB	DD	BB	DD	DD	DD	BB	DD	BB
chr19_6012271_6012298	BB	BB	BB	DD	DD	BB	BB	BB	BB	BB	BB	BB	BB	BB	BB	BB	BB	DD	DD	DD	BB	BB	BB	BB	DD	BB	DD	BB	DD	DD	BB	BB	DD	DD	BB	DD	DD	DD	BB	BB	BB	DD	BB	DD	DD	DD	BB	DD	BB
chr19_6038738_6038785	FF	FF	NN	FF	NA	FF	FF	FF	FF	FF	FF	FF	FF	FF	NN	NN	FF	FF	FF	NA	NA	FF	FF	FF	FF	FF	FF	FF	FF	NA	FF	FF	FF	FF	FF	FF	FF	FF	FF	NA	NA	NA	FF	FF	FF	NA	NA	FF	FF
chr19_6056628_6056662	BB	BB	BB	DD	DD	BB	BB	BB	BB	BB	BB	BB	BB	BB	BB	BB	BB	DD	DD	DD	BB	BB	BB	BB	DD	BB	DD	BB	DD	DD	BB	BB	DD	DD	BB	DD	DD	DD	BB	BB	BB	DD	BB	DD	DD	DD	BB	DD	BB
chr19_6072106_6072145	BB	BB	BB	DD	DD	BB	BB	BB	BB	BB	BB	BB	BB	BB	BB	BB	BB	DD	DD	DD	BB	BB	BB	BB	DD	BB	DD	BB	DD	DD	BB	BB	DD	DD	BB	DD	DD	DD	BB	BB	BB	DD	BB	DD	DD	DD	BB	DD	BB
chr19_6150280_6150315	NA	BB	BB	DD	DD	BB	BB	NN	BB	BB	BB	BB	BB	BB	BB	BB	BB	NA	DD	NA	BB	BB	BB	NA	DD	NA	DD	BB	DD	NA	BB	BB	DD	DD	BB	DD	DD	DD	NA	BB	NA	NA	BB	DD	dn	DD	BB	DD	NA
chr19_6198949_6198973	BB	BB	BB	DD	DD	BB	BB	BB	BB	BB	BB	BB	BB	BB	BB	BB	BB	dn	DD	DD	BB	BB	BB	BB	DD	BB	dn	BB	DD	DD	BB	BB	DD	DD	BB	DD	DD	DD	BB	BB	BB	DD	BB	DD	DD	DD	BB	DD	BB
chr19_6217670_6217691	BB	BB	BB	DD	DD	BB	bn	BB	BB	BB	BB	BB	BB	BB	BB	BB	BB	DD	DD	DD	BB	BB	bd	BB	DD	BB	DD	BB	DD	DD	BB	BB	DD	DD	BB	DD	DD	DD	BB	BB	BB	DD	BB	DD	DD	DD	BB	DD	BB
chr19_6237471_6237506	BB	BB	BB	DD	DD	BB	BB	BB	BB	BB	BB	BB	BB	BB	BB	BB	BB	DD	DD	DD	BB	BB	BB	BB	DD	BB	DD	BB	DD	DD	BB	BB	DD	DD	BB	DD	DD	DD	BB	BB	BB	DD	BB	DD	DD	DD	BB	DD	BB
chr19_6245008_6245039	BB	BB	BB	UU	UU	BB	BB	BB	BB	BB	BB	BB	BB	BB	BB	BB	BB	NA	NA	uu	BB	BB	BB	BB	NA	BB	NA	BB	UU	UU	BB	BB	UU	UU	BB	NA	NA	UU	BB	BB	BB	UU	BB	UU	uu	UU	BB	NA	BB
chr19_6249566_6249577	BB	BB	BB	DD	DD	BB	BB	BB	BB	BB	BB	BB	BB	BB	BB	BB	BB	DD	DD	DD	BB	BB	BB	BB	DD	BB	DD	BB	DD	DD	BB	BB	DD	DD	BB	DD	DD	DD	BB	BB	BB	DD	BB	DD	DD	DD	BB	DD	BB
chr19_6269347_6269366	BB	BB	BB	DD	DD	BB	BB	BB	BB	BB	BB	BB	BB	BB	BB	BB	BB	DD	DD	DD	BB	BB	BB	BB	DD	BB	DD	BB	DD	DD	BB	BB	DD	DD	BB	DD	DD	DD	BB	BB	BB	DD	BB	DD	DD	DD	BB	DD	BB
chr19_6269688_6269711	BB	BB	BB	DD	DD	BB	BB	BB	BB	BB	BB	BB	BB	BB	BB	BB	BB	DD	DD	DD	BB	BB	BB	BB	DD	BB	DD	BB	DD	DD	BB	BB	DD	DD	BB	DD	DD	DD	BB	BB	BB	DD	BB	DD	DD	DD	BB	DD	BB
chr19_6292266_6292301	BB	BB	BB	DD	DD	BB	BB	BB	BB	BB	BB	BB	BB	BB	BB	BB	BB	DD	DD	DD	BB	BB	BB	BB	DD	BB	DD	BB	DD	DD	BB	BB	DD	DD	BB	DD	DD	DD	BB	BB	BB	DD	BB	DD	DD	DD	BB	DD	BB
chr19_6347871_6347890	BB	BB	BB	DD	DD	BB	BB	BB	BB	BB	BB	BB	BB	BB	BB	BB	BB	DD	DD	DD	BB	BB	BB	BB	DD	BB	DD	BB	dn	DD	BB	BB	DD	DD	BB	DD	DD	DD	BB	BB	BB	DD	BB	DD	DD	DD	BB	NA	BB
chr19_6431816_6431843	BB	BB	BB	DD	DD	BB	BB	BB	BB	BB	BB	BB	BB	BB	DD	BB	BB	DD	DD	DD	BB	BB	BB	BB	DD	BB	DD	BB	DD	DD	BB	BB	DD	DD	BB	DD	DD	DD	BB	BB	BB	DD	BB	DD	DD	DD	BB	BB	BB
chr19_6467536_6467561	BB	BB	BB	DD	DD	BB	BB	BB	BB	BB	BB	BB	BB	BB	DD	BB	BB	DD	dn	DD	BB	BB	BB	BB	DD	BB	DD	NA	DD	dn	BB	BB	DD	DD	BB	DD	DD	DD	BB	BB	BB	DD	BB	DD	DD	DD	BB	BB	BB
chr19_6547423_6547437	BB	BB	BB	DD	DD	BB	BB	BB	DD	BB	BB	BB	BB	BB	DD	BB	BB	DD	DD	DD	BB	BB	BB	BB	DD	BB	DD	DD	DD	DD	BB	BB	DD	dn	BB	DD	DD	DD	BB	BB	BB	DD	BB	DD	DD	DD	BB	BB	BB
chr19_6550201_6550240	bn	BB	BB	DD	DD	BB	BB	BB	DD	BB	BB	BB	BB	BB	DD	BB	BB	DD	DD	DD	BB	BB	BB	BB	DD	BB	DD	DD	DD	DD	BB	BB	DD	DD	BB	DD	DD	DD	BB	BB	BB	DD	BB	DD	DD	DD	BB	BB	BB
chr19_6552473_6552490	BB	BB	BB	DD	DD	BB	BB	BB	DD	BB	BB	BB	BB	BB	DD	BB	BB	DD	DD	DD	BB	BB	BB	BB	DD	BB	DD	DD	DD	DD	BB	BB	DD	DD	BB	DD	DD	DD	BB	BB	BB	DD	BB	DD	DD	DD	BB	BB	BB
chr19_6562935_6562950	BB	BB	BB	DD	DD	BB	BB	BB	DD	BB	BB	BB	BB	BB	DD	BB	BB	DD	DD	DD	BB	BB	BB	BB	DD	BB	DD	DD	DD	DD	BB	BB	DD	DD	BB	DD	DD	DD	BB	BB	BB	DD	BB	DD	DD	DD	BB	BB	BB
chr19_6564380_6564394	BB	BB	BB	DD	DD	BB	BB	BB	DD	BB	BB	BB	BB	BB	DD	BB	BB	DD	DD	DD	BB	BB	BB	BB	DD	BB	DD	DD	DD	DD	BB	BB	DD	DD	BB	DD	DD	DD	BB	BB	BB	DD	BB	DD	DD	DD	BB	BB	BB
chr19_6595150_6595174	BB	BB	BB	DD	DD	BB	BB	BB	DD	BB	BB	BB	BB	BB	DD	BB	BB	DD	DD	DD	BB	BB	BB	BB	DD	BB	DD	DD	DD	DD	BB	BB	DD	DD	BB	DD	DD	DD	BB	BB	BB	DD	BB	DD	DD	DD	BB	BB	BB
chr19_6636299_6636314	BB	BB	BB	DD	DD	BB	BB	BB	DD	BB	BB	BB	BB	BB	DD	BB	BB	DD	DD	DD	BB	BB	BB	BB	DD	BB	DD	DD	DD	DD	BB	BB	DD	DD	BB	DD	DD	DD	BB	BB	BB	dn	BB	DD	DD	DD	BB	BB	BB
chr19_6638215_6638239	BB	BB	BB	DD	DD	BB	BB	BB	DD	BB	BB	BB	BB	BB	DD	BB	BB	DD	DD	DD	BB	BB	BB	BB	DD	BB	DD	DD	DD	DD	BB	BB	DD	DD	BB	DD	DD	DD	BB	BB	BB	DD	BB	DD	DD	DD	BB	BB	BB
chr19_6640066_6640090	BB	BB	BB	DD	DD	BB	BB	BB	DD	BB	BB	BB	BB	BB	DD	BB	BB	DD	DD	DD	BB	BB	BB	BB	DD	BB	DD	DD	DD	DD	BB	BB	DD	DD	BB	DD	DD	DD	BB	BB	BB	DD	BB	DD	DD	DD	BB	BB	BB
chr19_6640422_6640456	BB	BB	BB	DD	DD	BB	BB	BB	DD	BB	BB	BB	BB	BB	DD	BB	BB	DD	DD	DD	BB	BB	BB	BB	DD	BB	DD	DD	DD	DD	BB	BB	DD	DD	BB	DD	DD	DD	BB	BB	BB	DD	BB	DD	DD	DD	BB	BB	BB
chr19_6658720_6658767	FF	FF	FF	NN	NN	NA	FF	FF	NN	FF	FF	FF	NA	NA	NN	FF	FF	NN	NN	NN	FF	FF	FF	FF	NN	NA	FF	FF	FF	FF	FF	FF	FF	FF	FF	FF	FF	FF	FF	FF	NA	NA	FF	FF	FF	FF	NA	FF	FF
chr19_6665621_6665642	BB	BB	BB	DD	DD	BB	BB	BB	DD	BB	BB	BB	BB	BB	DD	BB	BB	DD	DD	DD	BB	BB	BB	BB	DD	BB	DD	DD	DD	DD	BB	BB	DD	DD	BB	DD	DD	DD	BB	BB	BB	DD	BB	DD	DD	DD	BB	BB	BB
chr19_6677350_6677371	BB	BB	BB	DD	DD	BB	BB	BB	DD	BB	BB	BB	BB	BB	DD	BB	BB	DD	DD	DD	BB	BB	BB	BB	DD	BB	DD	DD	DD	DD	bn	BB	DD	DD	BB	DD	DD	DD	BB	BB	BB	DD	BB	DD	DD	DD	BB	BB	BB
chr19_6681801_6681820	BB	BB	BB	DD	DD	BB	BB	BB	DD	BB	BB	BB	BB	BB	DD	BB	BB	DD	DD	DD	BB	BB	BB	BB	DD	BB	DD	DD	DD	DD	BB	BB	DD	DD	BB	DD	DD	DD	BB	BB	BB	DD	BB	DD	DD	DD	BB	BB	BB
chr19_6682405_6682428	BB	BB	BB	DD	DD	BB	BB	BB	DD	BB	BB	BB	BB	BB	DD	BB	BB	DD	DD	DD	BB	BB	BB	BB	DD	BB	DD	DD	DD	DD	BB	BB	DD	DD	BB	DD	DD	DD	BB	BB	BB	DD	BB	DD	DD	DD	BB	BB	BB
chr19_6821353_6821372	BB	BB	BB	DD	DD	BB	BB	BB	DD	BB	BB	BB	BB	BB	DD	BB	BB	DD	DD	DD	BB	BB	BB	BB	DD	BB	DD	DD	DD	DD	BB	BB	DD	DD	BB	DD	DD	DD	BB	BB	BB	DD	BB	DD	DD	DD	BB	BB	BB
chr19_6831702_6831715	BB	BB	BB	DD	DD	BB	BB	BB	DD	BB	BB	BB	BB	BB	DD	BB	BB	DD	DD	DD	BB	BB	BB	BB	DD	BB	DD	DD	DD	DD	BB	BB	DD	DD	BB	DD	DD	DD	BB	BB	BB	DD	BB	DD	DD	dn	BB	BB	BB
chr19_6882556_6882595	BB	BB	BB	DD	DD	BB	BB	BB	DD	BB	NA	NN	NA	BB	DD	BB	BB	DD	DD	DD	BB	BB	BB	BB	DD	NA	DD	DD	DD	DD	BB	BB	BB	DD	BB	DD	DD	DD	BB	NA	BB	DD	BB	DD	DD	NA	BB	BB	BB
chr19_6884254_6884269	BB	BB	BB	DD	DD	BB	BB	BB	dn	BB	BB	BB	BB	BB	DD	BB	BB	DD	DD	dn	BB	BB	BB	BB	DD	BB	dn	DD	dn	DD	BB	BB	DD	DD	BB	DD	DD	dn	BB	bn	BB	DD	BB	dn	dn	dn	BB	BB	BB
chr19_6884285_6884296	FF	FF	FF	df	df	FF	FF	FF	df	FF	FF	FF	FF	FF	df	FF	FF	df	df	df	FF	FF	FF	FF	df	FF	df	df	df	df	FF	FF	df	df	FF	df	df	df	FF	FF	FF	DD	FF	df	df	df	FF	FF	FF
chr19_6889122_6889149	BB	BB	BB	dd	DD	BB	BB	BB	dd	BB	BB	BB	BB	BB	dd	BB	BB	DD	dd	dd	BB	BB	BB	BB	dd	BB	dd	dd	DD	DD	BB	BB	DD	DD	BB	dd	dd	DD	BB	BB	BB	dd	BB	dd	dd	dd	BB	BB	BB
chr19_6917893_6917912	BB	BB	BB	bd	DD	BB	BB	BB	DD	BB	BB	BB	BB	BB	dd	BB	BB	DD	DD	DD	BB	BB	BB	BB	bd	BB	bd	bd	bd	bd	BB	BB	bd	bd	BB	DD	bd	dd	BB	BB	BB	bd	BB	bd	bd	bd	BB	BB	BB
chr19_6943542_6943569	BB	BB	BB	DD	DD	BB	BB	BB	DD	BB	BB	BB	BB	BB	dn	BB	BB	DD	DD	DD	BB	BB	BB	NA	DD	BB	DD	DD	DD	DD	BB	BB	DD	DD	BB	DD	DD	DD	BB	BB	BB	DD	BB	DD	DD	DD	BB	BB	BB
chr19_7000478_7000499	FF	FF	FF	FF	FF	FF	FF	FF	FF	FF	FF	FF	FF	FF	FF	fn	FF	FF	FF	FF	FF	FF	FF	NN	FF	FF	FF	FF	FF	FF	FF	FF	FF	FF	FF	FF	FF	FF	FF	fn	FF	FF	FF	FF	FF	FF	FF	fn	FF
chr19_7047019_7047050	DD	BB	BB	DD	DD	BB	BB	BB	DD	BB	BB	BB	BB	BB	DD	BB	BB	DD	DD	DD	BB	BB	BB	dn	DD	BB	DD	DD	DD	DD	BB	BB	DD	DD	BB	DD	DD	DD	BB	BB	BB	DD	BB	DD	DD	DD	BB	BB	BB
chr19_7049674_7049721	df	FF	FF	df	df	FF	fn	FF	df	FF	FF	FF	FF	fn	df	FF	FF	df	df	df	FF	FF	FF	df	df	FF	df	df	df	df	FF	FF	df	df	FF	fn	df	df	FF	FF	FF	df	FF	df	df	df	FF	FF	FF
chr19_7209480_7209511	FF	FF	FF	FF	FF	NA	FF	FF	FF	FF	FF	FF	FF	FF	NA	NA	NN	FF	FF	FF	FF	FF	FF	FF	FF	NA	FF	FF	NA	FF	FF	FF	FF	NA	FF	NA	FF	FF	FF	FF	FF	FF	FF	FF	NA	NA	NA	FF	NA
chr19_7215976_7215999	DD	BB	BB	DD	DD	BB	BB	BB	DD	BB	BB	BB	BB	BB	DD	BB	BB	DD	DD	DD	BB	BB	BB	DD	NA	BB	DD	DD	DD	DD	BB	BB	DD	DD	BB	DD	DD	DD	BB	BB	bd	DD	BB	DD	DD	DD	BB	BB	BB
chr19_7229027_7229054	FF	FF	FF	FF	FF	FF	FF	FF	NA	FF	FF	FF	FF	FF	FF	FF	FF	FF	FF	FF	NA	NA	FF	FF	FF	NA	FF	FF	NA	FF	FF	FF	FF	FF	FF	NA	FF	FF	FF	FF	NA	FF	FF	FF	FF	FF	FF	FF	NA
chr19_7250772_7250787	DD	BB	BB	DD	DD	BB	BB	BB	DD	BB	BB	BB	BB	BB	DD	BB	BB	DD	DD	DD	BB	BB	BB	DD	BB	BB	DD	DD	DD	DD	BB	BB	DD	DD	BB	DD	DD	DD	BB	BB	BB	DD	DD	DD	DD	DD	BB	BB	BB
chr19_7254279_7254298	DD	BB	BB	DD	DD	BB	BB	BB	DD	BB	BB	BB	BB	BB	DD	BB	BB	DD	DD	DD	BB	BB	BB	DD	BB	BB	DD	DD	DD	DD	bn	BB	DD	DD	BB	DD	DD	DD	BB	BB	BB	DD	DD	DD	DD	DD	BB	BB	BB
chr19_7308147_7308167	DD	BB	BB	DD	DD	BB	BB	BB	DD	BB	BB	BB	BB	BB	DD	BB	BB	DD	DD	DD	BB	BB	BB	DD	BB	BB	DD	DD	DD	DD	BB	BB	DD	DD	BB	DD	DD	DD	BB	BB	BB	DD	DD	DD	DD	DD	BB	BB	BB
chr19_7309461_7309488	DD	BB	BB	DD	DD	BB	BB	BB	DD	BB	BB	BB	BB	BB	DD	BB	BB	DD	DD	DD	BB	BB	BB	DD	BB	BB	DD	DD	DD	DD	BB	BB	DD	DD	BB	DD	DD	dn	BB	BB	BB	DD	DD	DD	DD	DD	BB	BB	BB
chr19_7317230_7317253	dn	BB	BB	DD	dn	bn	BB	BB	DD	BB	BB	BB	BB	BB	DD	BB	BB	DD	dn	dn	BB	BB	BB	DD	BB	BB	DD	dn	DD	DD	BB	BB	DD	dn	BB	DD	dn	DD	BB	BB	BB	DD	dn	DD	DD	DD	BB	BB	BB
chr19_7322928_7322951	FF	FF	FF	FF	FF	FF	FF	FF	FF	FF	FF	FF	NA	FF	FF	FF	FF	FF	FF	FF	FF	FF	FF	FF	FF	FF	FF	FF	FF	FF	FF	FF	FF	FF	FF	FF	FF	FF	FF	FF	FF	FF	FF	FF	FF	FF	FF	FF	FF
chr19_7323592_7323615	DD	BB	BB	DD	DD	BB	BB	BB	DD	BB	BB	BB	BB	BB	DD	BB	BB	DD	DD	DD	BB	BB	BB	DD	bn	BB	DD	DD	DD	DD	BB	BB	DD	DD	BB	DD	DD	DD	BB	BB	BB	DD	DD	DD	DD	DD	BB	BB	BB
chr19_7324018_7324041	DD	BB	BB	DD	DD	BB	BB	BB	DD	BB	BB	BB	BB	BB	DD	BB	BB	DD	DD	DD	BB	BB	BB	DD	BB	BB	bd	DD	DD	DD	BB	BB	DD	DD	BB	DD	DD	DD	BB	BB	BB	DD	DD	DD	DD	bd	BB	BB	BB
chr19_7365898_7365911	DD	BB	BB	DD	DD	BB	BB	BB	DD	BB	BB	BB	BB	BB	DD	BB	BB	DD	DD	DD	BB	BB	BB	DD	BB	BB	DD	DD	DD	DD	BB	BB	DD	DD	BB	DD	DD	DD	BB	BB	BB	DD	DD	DD	DD	DD	BB	BB	bn
chr19_7380934_7380963	FF	FF	FF	FF	FF	FF	FF	FF	FF	FF	FF	FF	FF	FF	FF	FF	FF	FF	FF	FF	FF	FF	FF	FF	FF	FF	FF	FF	FF	FF	FF	FF	FF	FF	FF	FF	FF	FF	FF	FF	FF	FF	FF	FF	FF	FF	FF	FF	FF
chr19_7401294_7401305	DD	BB	BB	DD	DD	BB	BB	BB	DD	BB	BB	BB	BB	BB	DD	BB	BB	DD	DD	DD	BB	BB	BB	DD	BB	BB	DD	DD	DD	DD	BB	BB	DD	DD	BB	DD	DD	DD	BB	BB	BB	DD	DD	DD	DD	DD	BB	BB	BB
chr19_7409341_7409358	DD	BB	BB	DD	DD	BB	BB	BB	DD	BB	BB	BB	BB	BB	DD	BB	BB	DD	DD	DD	BB	BB	BB	DD	BB	BB	DD	DD	DD	DD	BB	BB	DD	DD	BB	DD	DD	DD	BB	BB	BB	DD	DD	DD	DD	DD	BB	BB	BB
chr19_7452577_7452612	FF	FF	FF	FF	FF	FF	FF	FF	FF	FF	NA	FF	FF	FF	FF	FF	FF	FF	FF	FF	NA	FF	FF	FF	FF	NA	FF	FF	FF	NA	FF	FF	FF	FF	FF	FF	FF	FF	FF	FF	FF	FF	FF	NA	NN	FF	FF	NA	NA
chr19_7458523_7458542	DD	BB	BB	DD	DD	BB	BB	BB	DD	BB	BB	BB	BB	BB	DD	BB	BB	DD	DD	DD	BB	BB	BB	DD	BB	BB	DD	DD	DD	DD	BB	BB	DD	DD	BB	DD	DD	DD	BB	BB	BB	DD	DD	DD	DD	DD	BB	BB	BB
chr19_7461791_7461815	NA	BB	BB	NA	DD	NA	BB	BB	DD	BB	BB	BB	BB	BB	NN	NA	BB	DD	NA	NA	BB	BB	BB	DD	BB	BB	DD	DD	DD	DD	BB	BB	DD	DD	BB	NA	NA	NA	BB	BB	NA	DD	DD	DD	NA	NA	BB	BB	NA
chr19_7467216_7467233	dd	BB	BB	dd	dd	BB	BB	BB	dd	BB	BB	BB	BB	BB	dd	BB	BB	dd	dd	dd	BB	BB	BB	dd	BB	BB	dd	dd	dd	dd	BB	BB	dd	dd	BB	dd	dd	dd	BB	BB	BB	dd	dd	dd	dd	dd	BB	BB	BB
chr19_7517641_7517662	DD	BB	BB	DD	DD	BB	BB	BB	DD	BB	BB	BB	BB	BB	DD	BB	BB	DD	DD	DD	BB	BB	BB	DD	BB	BB	DD	DD	DD	DD	BB	BB	DD	DD	BB	DD	DD	DD	BB	BB	BB	DD	DD	DD	DD	DD	BB	BB	BB
chr19_7518449_7518460	DD	BB	BB	DD	DD	BB	BB	BB	DD	BB	BB	BB	BB	BB	DD	BB	BB	DD	DD	DD	BB	BB	BB	DD	BB	BB	DD	DD	DD	DD	BB	BB	DD	DD	BB	DD	DD	DD	BB	BB	BB	DD	DD	DD	DD	DD	BB	BB	BB
chr19_7532460_7532501	DD	BB	BB	DD	DD	BB	BB	BB	dn	BB	BB	BB	BB	BB	DD	BB	BB	DD	DD	DD	BB	BB	BB	DD	BB	BB	DD	DD	DD	DD	BB	BB	DD	DD	BB	DD	DD	DD	BB	BB	BB	dn	DD	DD	DD	DD	bn	BB	BB
chr19_7546013_7546032	DD	BB	BB	DD	DD	BB	BB	BB	DD	BB	BB	BB	BB	BB	DD	BB	BB	DD	DD	DD	BB	BB	BB	DD	BB	BB	DD	DD	DD	DD	BB	BB	DD	DD	BB	DD	DD	DD	BB	BB	BB	DD	DD	DD	DD	DD	BB	BB	BB
chr19_7565689_7565716	DD	bn	BB	DD	DD	BB	BB	BB	DD	BB	BB	BB	BB	BB	DD	BB	BB	DD	DD	DD	BB	BB	BB	DD	BB	BB	DD	DD	DD	DD	BB	BB	DD	DD	BB	DD	DD	DD	BB	BB	BB	DD	DD	DD	DD	DD	bn	BB	bn
chr19_7569956_7569979	FF	FF	FF	NN	FF	FF	FF	FF	FF	FF	FF	FF	FF	FF	FF	FF	FF	FF	FF	FF	FF	FF	FF	FF	FF	FF	FF	FF	FF	FF	FF	FF	FF	FF	FF	FF	FF	FF	FF	FF	FF	FF	FF	FF	FF	FF	FF	FF	FF
chr19_7580187_7580222	DD	BB	BB	DD	DD	BB	BB	BB	DD	BB	BB	BB	BB	BB	DD	BB	BB	DD	DD	DD	BB	BB	BB	DD	BB	BB	DD	DD	DD	DD	BB	BB	DD	DD	BB	DD	DD	DD	BB	BB	BB	DD	DD	DD	DD	DD	BB	BB	BB
chr19_7585034_7585073	DD	BB	BB	DD	DD	BB	BB	BB	DD	BB	BB	BB	BB	BB	DD	BB	BB	DD	DD	DD	BB	BB	BB	DD	BB	BB	DD	DD	DD	DD	BB	BB	DD	DD	BB	DD	DD	DD	BB	BB	BB	DD	DD	DD	DD	DD	BB	BB	BB
chr19_7602436_7602471	DD	BB	BB	DD	DD	BB	BB	BB	DD	BB	BB	BB	BB	BB	DD	BB	BB	DD	DD	DD	BB	BB	BB	DD	BB	BB	DD	DD	DD	DD	BB	BB	DD	DD	BB	DD	DD	DD	BB	BB	BB	DD	DD	DD	DD	DD	BB	BB	BB
chr19_7632674_7632701	FF	FF	FF	NA	FF	FF	FF	FF	FF	FF	FF	FF	NA	FF	FF	FF	FF	FF	FF	FF	NA	FF	FF	NA	FF	NA	FF	FF	FF	NA	NA	FF	NA	FF	FF	FF	FF	FF	FF	FF	FF	FF	FF	FF	FF	NA	FF	FF	FF
chr19_7640940_7640969	DD	BB	BB	DD	DD	BB	BB	BB	DD	BB	BB	BB	BB	BB	DD	BB	BB	DD	DD	DD	BB	BB	BB	DD	BB	BB	DD	DD	DD	DD	BB	BB	DD	DD	BB	DD	DD	DD	BB	BB	BB	DD	DD	DD	DD	DD	BB	BB	BB
chr19_7642749_7642762	df	FF	FF	df	df	FF	FF	FF	df	FF	FF	FF	FF	FF	df	FF	FF	df	df	df	FF	FF	FF	df	FF	FF	DD	df	df	df	FF	FF	df	df	FF	df	df	df	FF	FF	FF	df	df	df	df	df	FF	FF	FF
chr19_7776742_7776771	FF	FF	FF	FF	FF	FF	FF	FF	FF	FF	FF	FF	FF	FF	FF	FF	FF	FF	FF	FF	FF	FF	FF	FF	FF	NA	FF	FF	FF	NA	FF	FF	FF	FF	FF	FF	FF	FF	FF	FF	FF	FF	FF	NA	FF	FF	FF	FF	FF
chr19_7852056_7852103	DD	BB	NN	NA	DD	BB	BB	BB	NA	BB	BB	BB	NN	BB	BB	BB	NN	bd	DD	DD	BB	BB	BB	DD	BB	BB	DD	DD	DD	DD	BB	BB	DD	DD	BB	bd	DD	DD	BB	BB	bn	bn	DD	DD	BB	DD	BB	BB	NA
chr19_8448606_8448625	DD	BB	BB	DD	DD	BB	BB	BB	DD	BB	BB	BB	BB	BB	DD	BB	BB	DD	DD	DD	BB	BB	BB	DD	BB	BB	DD	DD	DD	DD	BB	BB	DD	DD	BB	DD	DD	DD	BB	BB	BB	DD	DD	DD	DD	DD	BB	BB	BB
chr19_8452277_8452300	DD	BB	BB	DD	DD	BB	BB	BB	DD	BB	BB	BB	BB	BB	DD	BB	BB	DD	DD	DD	BB	BB	BB	DD	BB	BB	DD	DD	DD	DD	BB	BB	NN	DD	BB	DD	DD	DD	BB	BB	BB	DD	DD	DD	DD	DD	BB	BB	BB
chr19_8453628_8453667	DD	BB	BB	DD	DD	BB	BB	BB	DD	BB	BB	BB	BB	BB	DD	BB	BB	DD	DD	DD	BB	BB	BB	DD	BB	BB	DD	DD	DD	DD	BB	BB	DD	DD	BB	DD	DD	DD	BB	BB	BB	DD	DD	DD	DD	DD	BB	BB	BB
chr19_8525349_8525408	NN	BB	NA	NN	NA	BB	NA	bn	NN	BB	NN	NN	NN	BB	dn	BB	NA	BB	BB	BB	BB	BB	BB	NN	BB	NA	NN	NN	NN	NN	BB	BB	DD	NA	BB	DD	DD	DD	BB	BB	NA	NA	dn	DD	DD	NA	DD	BB	BB
chr19_8549375_8549398	DD	BB	BB	DD	DD	BB	BB	BB	DD	BB	BB	BB	BB	BB	DD	BB	BB	DD	DD	DD	BB	BB	BB	DD	BB	BB	DD	DD	DD	DD	BB	BB	DD	DD	BB	DD	DD	DD	BB	BB	BB	DD	DD	DD	DD	DD	BB	BB	BB
chr19_8556364_8556393	DD	BB	BB	DD	DD	BB	BB	BB	DD	BB	BB	BB	BB	BB	DD	BB	BB	DD	DD	DD	BB	BB	NA	DD	BB	BB	DD	NA	DD	NA	BB	BB	NA	DD	BB	DD	DD	DD	BB	BB	NA	DD	NA	NA	DD	DD	BB	BB	BB
chr19_8560851_8560874	DD	BB	BB	DD	DD	BB	BB	BB	DD	BB	BB	BB	BB	BB	DD	BB	BB	DD	DD	DD	BB	BB	BB	DD	BB	BB	DD	DD	DD	DD	BB	BB	DD	DD	BB	DD	DD	DD	BB	BB	BB	bd	DD	DD	DD	DD	BB	BB	BB
chr19_8567921_8567934	df	FF	FF	df	df	FF	FF	FF	df	FF	FF	FF	FF	FF	DD	FF	FF	df	DD	df	FF	FF	FF	df	FF	FF	df	df	df	df	FF	FF	df	df	FF	df	df	df	FF	FF	FF	df	df	df	df	df	FF	FF	FF
chr19_8567935_8567950	DD	BB	BB	DD	dn	BB	BB	BB	DD	BB	BB	BB	BB	BB	DD	BB	BB	dn	DD	DD	BB	BB	BB	DD	BB	BB	dn	dn	DD	DD	BB	BB	DD	DD	BB	dn	DD	DD	BB	BB	BB	DD	DD	dn	DD	DD	BB	BB	BB
chr19_8574852_8574895	FF	NN	NN	FF	FF	FF	FF	NA	FF	FF	FF	FF	FF	FF	FF	NN	FF	FF	FF	FF	FF	FF	FF	FF	FF	FF	FF	FF	FF	FF	FF	NA	FF	FF	FF	FF	FF	FF	FF	FF	FF	FF	FF	FF	FF	FF	FF	FF	NA
chr19_8639136_8639171	DD	BB	BB	DD	DD	BB	BB	BB	DD	BB	BB	BB	BB	BB	DD	BB	BB	DD	DD	DD	BB	BB	BB	DD	BB	bn	DD	DD	DD	DD	BB	BB	DD	DD	BB	DD	DD	DD	DD	BB	BB	DD	DD	DD	DD	DD	BB	BB	BB
chr19_8644038_8644065	DD	BB	BB	DD	DD	BB	BB	BB	DD	BB	BB	BB	BB	BB	DD	BB	BB	NN	NN	DD	BB	BB	BB	DD	BB	NA	DD	DD	DD	DD	BB	BB	DD	NA	BB	DD	DD	DD	DD	BB	BB	DD	DD	DD	DD	DD	BB	BB	BB
chr19_8712091_8712110	DD	BB	BB	DD	DD	BB	BB	BB	DD	BB	BB	BB	BB	BB	DD	BB	BB	DD	DD	DD	BB	BB	BB	DD	BB	BB	DD	DD	DD	DD	BB	BB	DD	DD	BB	DD	DD	DD	DD	BB	BB	DD	DD	DD	DD	DD	BB	BB	BB
chr19_8726763_8726776	DD	BB	BB	DD	DD	BB	BB	BB	DD	BB	BB	BB	BB	BB	DD	BB	BB	DD	DD	DD	BB	BB	BB	DD	BB	BB	DD	DD	DD	DD	BB	BB	DD	DD	BB	DD	DD	DD	DD	BB	BB	DD	DD	DD	DD	DD	BB	BB	BB
chr19_8730675_8730706	DD	BB	BB	DD	DD	BB	BB	BB	DD	BB	BB	BB	BB	BB	DD	BB	BB	DD	DD	DD	BB	BB	BB	DD	BB	BB	DD	DD	DD	DD	BB	BB	DD	DD	BB	DD	DD	DD	DD	BB	BB	DD	DD	DD	DD	DD	BB	BB	BB
chr19_8732069_8732088	DD	BB	BB	DD	DD	BB	BB	BB	DD	BB	BB	BB	BB	BB	DD	BB	BB	DD	DD	DD	BB	BB	BB	DD	BB	BB	DD	DD	DD	DD	BB	BB	DD	DD	BB	DD	DD	DD	DD	BB	BB	DD	DD	DD	DD	DD	BB	BB	BB
chr19_8749439_8749454	DD	BB	BB	DD	DD	BB	BB	BB	DD	BB	BB	BB	BB	BB	DD	BB	BB	DD	DD	DD	BB	BB	BB	DD	BB	BB	DD	DD	DD	DD	BB	BB	DD	DD	BB	DD	DD	DD	DD	BB	BB	DD	DD	DD	DD	DD	BB	BB	BB
chr19_8754571_8754588	DD	BB	BB	DD	DD	BB	BB	BB	DD	BB	BB	BB	BB	BB	DD	BB	BB	DD	DD	DD	BB	BB	BB	DD	BB	BB	DD	DD	DD	DD	BB	BB	DD	DD	BB	DD	DD	DD	DD	BB	BB	DD	DD	DD	DD	DD	BB	BB	BB
chr19_8758763_8758778	DD	BB	BB	DD	DD	BB	BB	BB	DD	BB	BB	BB	BB	BB	DD	BB	BB	DD	DD	DD	BB	BB	BB	DD	BB	BB	DD	DD	DD	DD	BB	BB	DD	DD	BB	DD	DD	DD	DD	BB	BB	DD	DD	DD	DD	DD	BB	BB	BB
chr19_8761906_8761933	DD	BB	BB	DD	DD	BB	BB	BB	DD	BB	BB	BB	BB	BB	DD	BB	BB	DD	DD	DD	BB	BB	BB	DD	BB	BB	DD	DD	DD	DD	BB	BB	DD	DD	BB	DD	DD	DD	DD	BB	BB	DD	DD	DD	DD	DD	BB	BB	BB
chr19_8811974_8812009	DD	BB	BB	dn	DD	BB	BB	BB	DD	BB	BB	BB	BB	BB	DD	BB	BB	DD	DD	DD	BB	BB	BB	DD	BB	BB	DD	DD	DD	DD	BB	BB	DD	DD	BB	DD	DD	DD	DD	BB	BB	DD	DD	DD	DD	DD	NA	BB	BB
chr19_8858709_8858744	FF	FF	FF	FF	FF	FF	FF	FF	FF	FF	FF	FF	FF	FF	FF	FF	FF	FF	FF	FF	FF	FF	FF	FF	FF	FF	FF	FF	FF	FF	FF	FF	FF	NA	FF	FF	FF	FF	FF	FF	NA	FF	FF	FF	FF	NA	FF	FF	FF
chr19_8882661_8882688	FF	FF	NN	FF	FF	FF	FF	FF	FF	FF	NA	FF	FF	FF	FF	FF	FF	FF	FF	FF	FF	FF	FF	FF	FF	FF	FF	FF	FF	FF	FF	FF	FF	FF	FF	FF	FF	FF	FF	FF	NA	FF	FF	FF	FF	FF	FF	FF	FF
chr19_8958140_8958175	NA	FF	NA	FF	FF	FF	FF	FF	NN	FF	FF	FF	FF	NA	FF	FF	FF	FF	FF	FF	FF	FF	FF	FF	FF	FF	FF	FF	NA	FF	FF	FF	FF	FF	FF	FF	FF	FF	FF	FF	FF	FF	FF	FF	FF	NA	FF	FF	FF
chr19_8968434_8968449	FF	FF	FF	FF	FF	NA	FF	NN	FF	FF	FF	NA	FF	NA	FF	FF	FF	FF	FF	FF	FF	FF	FF	FF	FF	FF	FF	FF	FF	NA	FF	NA	NA	NA	FF	NA	FF	NA	FF	NA	NA	FF	FF	FF	FF	NA	FF	FF	FF
chr19_9073361_9073400	DD	NA	BB	NA	NA	BB	BB	BB	NA	BB	BB	BB	BB	BB	DD	BB	BB	DD	DD	NA	NA	BB	NA	NA	NA	BB	DD	DD	DD	DD	BB	BB	DD	DD	BB	DD	DD	NA	DD	NA	NA	DD	DD	DD	NA	DD	DD	BB	DD
chr19_9094581_9094610	NA	FF	FF	FF	FF	FF	FF	FF	FF	FF	FF	FF	FF	FF	FF	FF	FF	FF	FF	FF	FF	FF	FF	NN	FF	NA	FF	FF	FF	FF	FF	FF	FF	FF	FF	FF	FF	FF	FF	FF	NA	FF	FF	FF	FF	NA	FF	FF	NA
chr19_9132374_9132413	DD	BB	BB	DD	DD	BB	BB	BB	DD	BB	BB	BB	BB	BB	DD	BB	BB	NA	DD	DD	BB	BB	BB	DD	BB	BB	DD	DD	DD	DD	BB	BB	DD	DD	BB	DD	DD	DD	DD	BB	BB	DD	DD	DD	DD	NN	DD	BB	DD
chr19_9186333_9186372	DD	BB	BB	DD	DD	BB	BB	BB	DD	BB	BB	BB	BB	BB	DD	BB	BB	DD	DD	DD	BB	BB	BB	DD	NN	BB	DD	DD	DD	DD	BB	BB	DD	DD	BB	DD	DD	DD	DD	BB	BB	DD	DD	DD	DD	NA	DD	BB	DD
chr19_9331373_9331404	FF	FF	NA	FF	FF	NA	FF	FF	NA	NA	FF	NA	NA	FF	NA	FF	NA	FF	FF	FF	NA	NN	NN	FF	FF	NA	FF	FF	FF	FF	NA	FF	FF	FF	FF	FF	FF	FF	FF	FF	NA	FF	FF	FF	FF	FF	NA	NA	FF
chr19_9699307_9699346	NA	BB	DD	DD	DD	BB	BB	DD	DD	BB	NN	BB	BB	BB	DD	BB	BB	DD	DD	DD	BB	BB	BB	DD	BB	BB	DD	DD	DD	NA	BB	BB	bd	DD	BB	NN	NN	NA	DD	NA	NA	NA	NA	NA	DD	NA	DD	NA	DD
chr19_9739378_9739421	FF	FF	FF	FF	fn	FF	FF	FF	FF	FF	FF	FF	FF	FF	FF	FF	FF	FF	FF	NA	NA	FF	FF	FF	FF	NA	FF	FF	FF	FF	FF	FF	FF	FF	FF	FF	FF	FF	FF	FF	NA	FF	FF	FF	FF	FF	FF	FF	FF
chr19_9853553_9853602	DD	BB	BB	DD	DD	BB	BB	BB	DD	BB	BB	BB	BB	BB	DD	BB	BB	DD	DD	DD	BB	BB	BB	DD	BB	BB	DD	DD	DD	DD	BB	BB	DD	dn	BB	DD	DD	DD	DD	BB	BB	DD	DD	DD	DD	DD	DD	BB	DD
chr19_9969874_9969913	FF	FF	FF	NA	FF	FF	FF	FF	FF	FF	FF	FF	NA	FF	FF	FF	NA	FF	NA	FF	FF	NA	FF	FF	FF	FF	FF	FF	FF	NA	FF	FF	NA	FF	NA	NA	FF	FF	FF	FF	NA	FF	FF	FF	NN	NA	FF	FF	FF
chr19_32682053_32682076	DD	DD	BB	DD	DD	BB	DD	BB	DD	BB	BB	BB	BB	BB	DD	BB	BB	BB	BB	BB	BB	DD	DD	BB	DD	DD	BB	DD	DD	DD	BB	BB	DD	DD	BB	BB	DD	BB	BB	DD	BB	DD	BB	BB	DD	DD	DD	BB	DD
chr19_32696123_32696140	DD	DD	BB	DD	DD	BB	DD	BB	DD	BB	BB	BB	BB	BB	DD	BB	BB	BB	BB	BB	BB	DD	DD	BB	DD	DD	BB	DD	DD	DD	BB	BB	DD	DD	BB	BB	DD	BB	BB	DD	BB	DD	BB	BB	DD	DD	DD	BB	DD
chr19_32697364_32697381	DD	DD	BB	DD	DD	BB	DD	BB	DD	BB	BB	BB	BB	BB	DD	BB	BB	BB	BB	BB	BB	DD	DD	BB	DD	DD	BB	DD	DD	DD	BB	BB	DD	DD	BB	BB	DD	BB	BB	DD	BB	DD	BB	BB	DD	DD	DD	BB	DD
chr19_32700889_32700908	DD	DD	BB	DD	DD	BB	DD	BB	DD	BB	BB	BB	BB	BB	DD	BB	BB	BB	BB	BB	BB	DD	DD	BB	DD	DD	BB	DD	DD	DD	BB	BB	DD	DD	BB	BB	DD	BB	BB	DD	BB	DD	BB	BB	DD	DD	DD	BB	DD
chr19_32704051_32704074	DD	DD	BB	DD	DD	BB	DD	BB	DD	BB	BB	BB	BB	NA	DD	BB	BB	BB	BB	BB	BB	bd	DD	BB	DD	DD	BB	DD	DD	DD	BB	BB	DD	DD	BB	BB	DD	BB	BB	DD	BB	DD	BB	BB	NA	DD	DD	BB	DD
chr19_32736228_32736251	DD	DD	BB	DD	DD	BB	DD	BB	DD	BB	BB	BB	BB	DD	DD	BB	BB	BB	BB	BB	BB	dn	DD	BB	DD	DD	BB	DD	DD	DD	BB	DD	DD	BB	BB	BB	DD	BB	BB	DD	BB	DD	BB	BB	BB	BB	DD	BB	DD
chr19_32737149_32737208	DD	NA	BB	NA	DD	NA	DD	BB	DD	BB	BB	BB	bn	DD	DD	NN	NA	NA	NA	BB	NA	DD	DD	NA	DD	NA	NA	DD	DD	DD	bn	DD	DD	BB	NN	BB	DD	NA	NA	DD	BB	DD	NA	BB	bn	BB	DD	BB	DD
chr19_32738975_32739006	NA	NA	BB	NA	NA	BB	NA	BB	NA	BB	BB	BB	BB	NA	DD	BB	NA	BB	BB	BB	BB	DD	DD	BB	NA	NA	BB	DD	NA	DD	NA	DD	NA	BB	NA	BB	DD	NA	BB	DD	NA	DD	BB	BB	BB	BB	NA	BB	NA
chr19_32743035_32743066	NA	FF	FF	FF	FF	FF	FF	FF	FF	FF	FF	FF	FF	FF	FF	FF	FF	FF	FF	FF	FF	FF	FF	FF	FF	FF	FF	FF	FF	FF	FF	FF	FF	FF	FF	FF	FF	FF	FF	FF	FF	FF	FF	FF	NA	NA	FF	FF	FF
chr19_32746424_32746438	df	df	FF	df	df	FF	df	FF	df	FF	FF	FF	FF	df	df	FF	FF	FF	FF	FF	FF	df	df	FF	df	df	FF	df	df	df	FF	df	df	FF	FF	FF	df	FF	FF	df	FF	df	FF	FF	FF	FF	df	FF	df
chr19_32748598_32748625	DD	DD	BB	DD	DD	BB	DD	BB	DD	BB	BB	BB	BB	DD	DD	BB	BB	BB	BB	BB	BB	DD	NN	BB	DD	DD	BB	DD	DD	dn	BB	DD	DD	BB	BB	BB	DD	BB	BB	DD	BB	DD	BB	BB	BB	BB	DD	BB	DD
chr19_32774348_32774383	DD	DD	NA	NA	DD	BB	DD	BB	DD	BB	BB	BB	BB	DD	DD	BB	BB	BB	BB	BB	NN	bd	DD	BB	DD	NA	BB	DD	DD	DD	NA	DD	DD	BB	NA	BB	NA	BB	BB	NA	BB	NA	BB	BB	NN	bn	DD	BB	DD
chr19_32848798_32848813	DD	DD	BB	DD	DD	BB	DD	BB	DD	BB	BB	BB	BB	DD	DD	BB	BB	BB	BB	BB	BB	DD	DD	BB	DD	DD	BB	DD	DD	DD	BB	DD	DD	BB	BB	BB	DD	BB	BB	DD	BB	DD	BB	BB	BB	BB	DD	BB	DD
chr19_32874893_32874910	DD	DD	BB	DD	DD	BB	DD	BB	DD	BB	BB	BB	BB	DD	DD	BB	BB	BB	BB	BB	BB	DD	DD	BB	DD	DD	BB	DD	DD	DD	BB	DD	DD	BB	BB	BB	DD	BB	BB	DD	BB	DD	BB	BB	BB	BB	DD	BB	DD
chr19_32894008_32894022	DD	DD	BB	DD	DD	BB	DD	BB	DD	BB	BB	BB	BB	DD	DD	BB	BB	BB	BB	BB	BB	DD	DD	BB	DD	DD	BB	DD	DD	DD	BB	DD	DD	BB	BB	BB	DD	BB	BB	DD	BB	DD	BB	BB	BB	BB	DD	BB	DD
chr19_32909672_32909703	DD	DD	BB	DD	DD	BB	DD	BB	DD	BB	BB	BB	BB	DD	DD	BB	BB	BB	BB	BB	BB	DD	DD	BB	DD	DD	BB	DD	DD	DD	BB	DD	DD	BB	BB	BB	DD	BB	BB	DD	BB	DD	BB	BB	BB	BB	DD	BB	DD
chr19_32923930_32923947	DD	DD	BB	DD	DD	BB	DD	BB	DD	BB	BB	BB	BB	DD	DD	BB	BB	BB	BB	BB	BB	DD	DD	BB	DD	DD	BB	DD	DD	DD	NA	DD	dn	BB	BB	BB	DD	BB	BB	DD	BB	DD	BB	BB	BB	BB	DD	BB	DD
chr19_32943485_32943502	df	df	FF	df	df	FF	df	FF	df	FF	FF	FF	FF	df	df	FF	FF	FF	FF	FF	FF	df	df	FF	df	df	FF	df	df	df	FF	df	df	FF	FF	FF	df	FF	FF	df	FF	df	FF	FF	FF	FF	df	FF	df
chr19_32945603_32945616	DD	DD	BB	DD	DD	BB	DD	BB	bd	BB	BB	BB	BB	DD	DD	BB	BB	BB	BB	BB	BB	DD	DD	BB	DD	DD	BB	DD	DD	DD	NA	bd	DD	BB	BB	BB	DD	BB	bn	DD	BB	bd	BB	BB	BB	BB	DD	BB	bd
chr19_33016661_33016712	NA	fn	FF	fn	FF	FF	FF	FF	FF	fn	NN	FF	NA	NN	FF	FF	NA	FF	nn	NA	NA	NN	NN	FF	FF	FF	FF	FF	FF	NA	fn	FF	fn	NA	FF	FF	NA	FF	FF	FF	NA	NA	FF	FF	FF	NA	FF	NA	FF
chr19_33036637_33036692	NN	dn	NA	NA	NA	nn	NA	NA	NA	BB	NN	NN	NN	DD	NA	BB	BB	BB	BB	BB	NN	DD	BB	BB	NA	bd	BB	DD	bd	bd	NN	BB	DD	BB	BB	BB	DD	NN	NA	NA	NA	DD	BB	BB	NA	BB	DD	NA	BB
chr19_33063864_33063915	DD	DD	BB	DD	DD	BB	DD	BB	DD	BB	BB	BB	DD	DD	bd	BB	bd	BB	BB	BB	bd	DD	DD	BB	DD	DD	BB	DD	DD	DD	DD	DD	DD	BB	BB	BB	DD	BB	BB	DD	BB	DD	BB	BB	BB	BB	DD	BB	DD
chr19_33107467_33107501	FF	FF	FF	FF	FF	FF	NN	FF	FF	FF	FF	FF	FF	FF	FF	NA	FF	NA	NA	NA	FF	FF	FF	FF	FF	NA	fn	FF	FF	FF	FF	NA	FF	NA	FF	FF	FF	FF	FF	FF	NA	FF	FF	NA	NA	FF	FF	FF	FF
chr19_33199747_33199786	FF	FF	FF	FF	FF	FF	FF	FF	FF	FF	FF	FF	FF	FF	FF	FF	FF	FF	FF	FF	FF	FF	FF	FF	FF	FF	FF	FF	FF	FF	FF	fn	FF	FF	FF	FF	FF	NA	FF	NA	FF	FF	FF	FF	NN	NN	FF	NN	FF
chr19_33803692_33803719	FF	FF	FF	FF	FF	FF	FF	FF	FF	FF	FF	FF	NA	FF	fn	FF	FF	NA	FF	FF	FF	FF	FF	FF	NA	FF	FF	FF	FF	FF	NA	FF	FF	FF	FF	FF	FF	FF	FF	FF	FF	FF	FF	FF	FF	FF	FF	FF	FF
chr19_34050990_34051025	DD	BB	BB	DD	DD	BB	DD	BB	DD	BB	BB	BB	BB	DD	DD	BB	BB	BB	BB	BB	BB	DD	DD	bd	DD	DD	BB	DD	DD	DD	BB	DD	DD	BB	BB	BB	DD	BB	BB	DD	BB	DD	BB	BB	BB	BB	DD	BB	DD
chr19_34081469_34081504	FF	FF	FF	NA	FF	FF	FF	FF	NA	NA	NA	FF	FF	FF	NA	FF	FF	FF	FF	FF	NA	FF	FF	NA	FF	NA	FF	FF	FF	NA	FF	FF	FF	FF	FF	NN	NA	FF	NA	FF	FF	FF	FF	FF	FF	NA	FF	FF	FF
chr19_34328772_34328811	FF	FF	NA	NA	FF	NA	FF	FF	FF	FF	FF	FF	FF	FF	FF	FF	FF	FF	FF	FF	FF	FF	FF	FF	FF	NA	NA	FF	FF	FF	FF	FF	FF	FF	NA	FF	FF	NA	FF	NN	NA	FF	NA	NA	FF	NA	FF	FF	FF
chr19_34347858_34347917	NA	FF	FF	NA	FF	FF	NN	FF	FF	FF	FF	NA	FF	FF	FF	FF	FF	FF	FF	FF	NA	fn	FF	FF	NN	NA	NA	FF	FF	NA	FF	FF	FF	NA	FF	FF	FF	FF	FF	FF	NA	NA	FF	FF	FF	NA	FF	fn	fn
chr19_34461956_34461994	FF	FF	FF	FF	FF	FF	FF	FF	FF	FF	FF	FF	FF	FF	FF	FF	FF	FF	FF	NA	NA	FF	FF	FF	FF	FF	FF	FF	FF	FF	FF	FF	FF	NA	FF	FF	FF	NN	FF	FF	FF	FF	FF	FF	FF	FF	FF	FF	NA
chr19_34541686_34541729	NA	FF	NN	FF	FF	FF	FF	NN	FF	FF	FF	FF	FF	FF	FF	FF	FF	FF	FF	NA	NA	FF	FF	FF	FF	FF	FF	FF	FF	FF	FF	FF	FF	FF	FF	NA	FF	FF	FF	FF	FF	FF	FF	FF	FF	NA	FF	FF	FF
chr19_34549967_34549990	FF	FF	FF	FF	FF	FF	FF	FF	FF	FF	FF	FF	FF	FF	FF	FF	FF	FF	FF	FF	FF	FF	FF	FF	FF	NA	FF	FF	FF	NA	FF	FF	FF	FF	FF	FF	FF	FF	FF	NA	FF	FF	FF	FF	FF	FF	FF	FF	FF
chr19_34832706_34832733	NA	FF	FF	FF	FF	FF	FF	FF	FF	NA	fn	FF	FF	FF	FF	FF	FF	FF	NA	FF	FF	NA	NA	NA	FF	FF	FF	NA	NA	FF	FF	FF	FF	NA	FF	fn	NA	FF	FF	FF	NA	FF	NA	FF	FF	NA	NA	FF	FF
chr19_34869746_34869801	dd	BB	BB	bd	bd	BB	DD	BB	bd	BB	BB	BB	bd	dd	DD	bn	BB	BB	BB	BB	BB	DD	dd	BB	bd	dd	BB	dd	bd	dd	BB	dd	dd	BB	BB	BB	DD	BB	BB	bd	BB	dd	BB	BB	BB	BB	dd	BB	dd
chr19_34916850_34916901	DD	NA	DD	DD	DD	BB	DD	DD	DD	BB	DD	BB	BB	NN	DD	BB	BB	BB	BB	BB	BB	DD	NA	NA	DD	DD	BB	DD	DD	DD	BB	NA	DD	BB	BB	BB	DD	NA	BB	DD	BB	DD	DD	BB	BB	NA	DD	BB	DD
chr19_34933693_34933732	DD	BB	BB	DD	DD	BB	DD	BB	DD	BB	BB	BB	BB	DD	DD	BB	BB	BB	BB	BB	BB	DD	DD	BB	DD	DD	BB	DD	DD	DD	BB	DD	DD	BB	BB	BB	DD	BB	BB	DD	BB	DD	BB	BB	BB	BB	DD	BB	DD
chr19_35102301_35102340	FF	FF	FF	NA	FF	FF	FF	FF	NA	FF	FF	FF	FF	FF	FF	FF	FF	FF	FF	FF	FF	FF	FF	FF	FF	NA	FF	FF	FF	FF	FF	FF	NA	FF	NA	FF	FF	FF	FF	FF	FF	FF	FF	FF	FF	FF	FF	FF	FF
chr19_35322496_35322549	FF	NA	FF	fn	NA	FF	NA	FF	FF	NA	FF	FF	FF	NA	FF	FF	NA	fn	FF	FF	FF	FF	NA	NA	FF	NA	FF	NA	NN	FF	FF	NA	NA	NA	NA	NA	FF	FF	FF	FF	NA	FF	FF	NA	fn	FF	FF	FF	FF
chr19_35339976_35340035	DD	NA	DD	DD	DD	DD	DD	du	NA	DD	DD	DD	DD	DD	DD	DD	NA	DD	DD	DD	DD	NA	DD	DD	DD	UU	UU	DD	DD	DD	UU	DD	DD	UU	DD	UU	DD	UU	UU	DD	UU	DD	UU	UU	UU	UU	DD	UU	UU
chr19_35581830_35581869	FF	FF	FF	NN	FF	FF	FF	FF	FF	FF	NA	NA	FF	NN	FF	FF	FF	FF	FF	FF	FF	FF	FF	NN	FF	FF	FF	FF	FF	FF	FF	NA	FF	FF	FF	FF	FF	FF	FF	FF	FF	FF	FF	FF	NA	NA	FF	NA	FF
chr19_35700590_35700633	BB	BB	BB	DD	NA	BB	BB	BB	BB	BB	BB	BB	BB	DD	NN	BB	NA	BB	BB	BB	BB	BB	BB	BB	DD	DD	BB	NA	bd	dn	BB	DD	DD	BB	BB	DD	DD	BB	NA	NA	NA	BB	BB	BB	DD	BB	DD	BB	NA
chr19_35786899_35786926	FF	FF	FF	FF	FF	FF	NA	FF	FF	FF	FF	FF	FF	FF	NA	FF	FF	FF	FF	FF	FF	FF	FF	FF	FF	NA	NA	FF	FF	FF	FF	NA	FF	FF	FF	FF	FF	FF	FF	FF	FF	FF	FF	FF	FF	FF	FF	FF	FF
chr19_35863815_35863858	DD	BB	BB	DD	DD	BB	DD	BB	BB	dn	BB	BB	BB	DD	DD	BB	BB	BB	BB	BB	BB	BB	BB	BB	DD	DD	BB	DD	DD	DD	BB	DD	DD	BB	BB	DD	DD	BB	BB	DD	BB	DD	BB	BB	BB	BB	DD	BB	DD
chr19_35998698_35998721	DD	BB	BB	DD	DD	BB	DD	BB	BB	BB	BB	BB	BB	DD	DD	BB	BB	BB	BB	BB	BB	BB	BB	BB	DD	DD	BB	DD	DD	DD	BB	DD	DD	BB	BB	DD	DD	BB	BB	DD	BB	DD	BB	BB	BB	BB	DD	BB	DD
chr19_36017765_36017812	DD	DD	DD	DD	DD	DD	DD	DD	DD	UU	DD	DD	NA	DD	DD	DD	DD	DD	DD	DD	DD	DD	DD	NA	DD	DD	DD	DD	DD	DD	DD	DD	DD	DD	DD	DD	DD	DD	DD	DD	du	DD	DD	DD	DD	DD	DD	DD	DD
chr19_36068363_36068390	DD	BB	BB	DD	DD	BB	DD	BB	BB	BB	BB	BB	BB	DD	DD	BB	BB	BB	BB	BB	BB	BB	BB	BB	DD	DD	BB	DD	DD	DD	BB	DD	DD	BB	BB	DD	DD	BB	BB	DD	BB	DD	BB	BB	BB	BB	DD	BB	DD
chr19_36090013_36090057	DD	BB	BB	DD	DD	BB	DD	BB	BB	BB	BB	BB	BB	DD	DD	BB	BB	BB	BB	BB	BB	BB	BB	BB	DD	DD	BB	DD	DD	NA	BB	DD	DD	BB	BB	DD	DD	BB	BB	DD	BB	DD	BB	BB	BB	BB	DD	BB	DD
chr19_36111364_36111383	DD	BB	BB	DD	DD	BB	DD	BB	BB	BB	BB	BB	BB	DD	DD	BB	BB	BB	BB	BB	BB	BB	BB	BB	DD	DD	BB	DD	DD	DD	BB	DD	DD	BB	BB	DD	DD	BB	BB	DD	BB	DD	BB	BB	BB	BB	DD	BB	DD
chr19_36172069_36172100	DD	BB	BB	DD	DD	BB	DD	BB	BB	BB	BB	BB	BB	DD	DD	BB	BB	BB	BB	BB	BB	BB	BB	BB	DD	DD	BB	DD	DD	DD	BB	DD	BB	bn	DD	dn	DD	BB	BB	DD	BB	DD	bn	BB	BB	BB	BB	BB	DD
chr19_36615672_36615723	DD	BB	BB	DD	DD	BB	DD	BB	BB	BB	BB	BB	BB	DD	DD	BB	BB	BB	BB	BB	BB	BB	BB	BB	DD	DD	BB	DD	DD	DD	BB	DD	BB	BB	DD	DD	DD	BB	BB	DD	BB	DD	BB	BB	BB	BB	BB	BB	DD
chr19_36637070_36637087	DD	BB	BB	DD	DD	BB	dn	BB	BB	BB	BB	BB	BB	DD	DD	BB	BB	BB	BB	BB	BB	BB	BB	BB	DD	DD	BB	DD	DD	dn	BB	DD	BB	BB	DD	DD	DD	BB	BB	DD	BB	DD	BB	BB	BB	BB	BB	BB	DD
chr19_36692279_36692322	dd	bn	BB	dd	dd	BB	dd	BB	BB	DD	BB	BB	NA	dd	NA	BB	BB	BB	BB	BB	NN	BB	BB	BB	dd	dd	BB	dd	dd	dd	NA	dd	BB	BB	dd	dd	dd	BB	BB	dd	bn	dd	BB	BB	NN	bn	BB	BB	dd
chr19_36739533_36739554	DD	BB	BB	DD	DD	BB	DD	BB	BB	BB	BB	BB	BB	DD	DD	BB	BB	BB	BB	BB	BB	BB	BB	BB	DD	DD	BB	DD	DD	DD	BB	DD	BB	BB	DD	DD	DD	BB	BB	DD	BB	DD	BB	BB	BB	BB	BB	BB	DD
chr19_36772439_36772482	DD	BB	BB	DD	DD	BB	DD	BB	BB	BB	BB	BB	BB	DD	DD	BB	BB	BB	BB	BB	BB	BB	BB	BB	DD	DD	BB	dn	DD	DD	BB	dn	BB	BB	DD	DD	DD	BB	BB	DD	BB	DD	BB	BB	BB	bn	BB	BB	dn
chr19_36787807_36787858	DD	BB	NA	NA	DD	NN	DD	bn	BB	NA	NN	NN	BB	DD	NA	bn	NA	NA	NN	NN	NN	BB	BB	NN	DD	DD	NN	DD	DD	DD	NA	DD	BB	NA	DD	DD	DD	BB	BB	DD	NA	DD	NN	NA	BB	NA	NA	NN	NA
chr19_36795022_36795037	DD	BB	BB	DD	DD	BB	DD	BB	BB	BB	BB	BB	BB	DD	DD	BB	BB	BB	BB	BB	BB	BB	BB	BB	DD	DD	BB	DD	DD	DD	BB	DD	BB	BB	DD	DD	DD	BB	BB	DD	BB	DD	BB	BB	BB	BB	BB	BB	DD
chr19_36806110_36806153	DD	BB	BB	DD	DD	BB	DD	BB	BB	BB	BB	BB	BB	DD	DD	BB	BB	BB	BB	BB	BB	BB	BB	BB	DD	DD	BB	DD	DD	DD	BB	DD	BB	BB	DD	DD	DD	BB	BB	DD	BB	DD	BB	BB	BB	BB	BB	BB	DD
chr19_36806707_36806730	DD	BB	BB	DD	DD	BB	DD	BB	BB	BB	BB	BB	BB	DD	DD	BB	BB	BB	BB	BB	BB	BB	BB	BB	DD	DD	BB	DD	DD	DD	BB	DD	BB	BB	DD	DD	DD	BB	BB	DD	BB	DD	BB	BB	BB	BB	BB	BB	DD
chr19_36810730_36810753	DD	BB	BB	DD	DD	BB	DD	BB	BB	BB	BB	BB	BB	DD	DD	BB	BB	BB	BB	BB	BB	BB	BB	BB	DD	DD	BB	DD	DD	DD	BB	DD	BB	BB	DD	DD	DD	BB	BB	DD	BB	DD	BB	BB	BB	BB	BB	BB	DD
chr19_36811873_36811892	DD	BB	BB	DD	DD	BB	DD	BB	BB	BB	BB	BB	BB	DD	DD	BB	BB	BB	BB	BB	BB	BB	BB	BB	DD	DD	BB	DD	DD	DD	BB	DD	BB	BB	DD	DD	DD	BB	BB	DD	BB	DD	BB	BB	BB	BB	BB	BB	DD
chr19_36820879_36820918	DD	BB	BB	DD	DD	BB	DD	BB	BB	BB	BB	BB	BB	DD	DD	BB	BB	BB	BB	BB	BB	BB	BB	BB	DD	DD	BB	DD	DD	DD	BB	DD	BB	BB	DD	DD	DD	BB	BB	DD	BB	DD	BB	BB	BB	BB	BB	BB	DD
chr19_36821690_36821717	DD	BB	BB	DD	DD	BB	DD	BB	BB	BB	BB	BB	BB	DD	DD	BB	BB	BB	BB	BB	BB	BB	BB	BB	DD	DD	BB	DD	DD	DD	BB	DD	BB	BB	DD	DD	DD	BB	BB	DD	BB	DD	BB	BB	BB	BB	BB	BB	DD
chr19_36852023_36852058	NA	BB	BB	DD	DD	BB	DD	BB	BB	BB	BB	BB	BB	NA	NA	BB	BB	BB	BB	BB	BB	BB	BB	BB	DD	NA	BB	DD	DD	DD	BB	NA	BB	BB	DD	NA	NA	BB	BB	DD	BB	DD	BB	BB	BB	BB	BB	BB	DD
chr19_36855227_36855242	DD	BB	BB	DD	DD	BB	DD	BB	BB	BB	BB	BB	BB	DD	DD	BB	BB	BB	BB	BB	BB	BB	BB	BB	DD	DD	BB	DD	DD	DD	BB	DD	BB	BB	DD	DD	DD	BB	BB	DD	BB	DD	BB	BB	BB	BB	BB	BB	DD
chr19_36863471_36863502	DD	BB	BB	DD	DD	BB	DD	BB	BB	BB	BB	BB	BB	DD	DD	BB	BB	BB	BB	BB	BB	BB	BB	BB	DD	DD	BB	DD	DD	DD	BB	DD	BB	BB	DD	DD	DD	BB	BB	DD	BB	DD	bn	BB	BB	BB	BB	BB	DD
chr19_36911564_36911599	DD	BB	BB	DD	DD	BB	DD	BB	BB	bn	BB	BB	BB	DD	DD	BB	BB	BB	BB	BB	BB	BB	BB	BB	DD	DD	BB	DD	DD	DD	BB	DD	BB	BB	DD	DD	DD	BB	BB	DD	BB	DD	BB	BB	BB	BB	BB	BB	DD
chr19_36912421_36912452	DD	BB	BB	DD	DD	BB	DD	BB	BB	BB	BB	BB	BB	DD	DD	BB	BB	BB	BB	BB	BB	BB	BB	BB	DD	DD	BB	DD	DD	DD	BB	DD	BB	BB	DD	DD	DD	BB	BB	DD	BB	DD	BB	BB	BB	BB	BB	BB	DD
chr19_36982188_36982239	DD	BB	BB	DD	DD	NA	DD	BB	BB	BB	NN	BB	BB	DD	NA	BB	bn	BB	NA	BB	BB	BB	NN	BB	DD	NA	BB	DD	DD	NA	BB	DD	BB	BB	DD	DD	NA	BB	NA	DD	NA	DD	BB	BB	BB	BB	bn	BB	DD
chr19_36985705_36985716	df	FF	FF	df	df	FF	df	FF	FF	FF	FF	FF	FF	df	df	FF	FF	FF	FF	FF	FF	FF	FF	FF	df	DD	FF	df	df	df	FF	df	FF	FF	df	DD	df	FF	FF	DD	FF	df	FF	FF	FF	FF	FF	FF	df
chr19_36990259_36990279	DD	BB	BB	DD	bd	BB	DD	BB	BB	BB	BB	BB	BB	DD	DD	BB	BB	BB	BB	BB	BB	BB	BB	BB	DD	DD	BB	DD	DD	DD	BB	DD	BB	BB	DD	DD	DD	BB	BB	DD	BB	DD	BB	BB	BB	BB	BB	BB	DD
chr19_37025440_37025463	DD	BB	BB	DD	DD	BB	DD	BB	BB	BB	BB	BB	BB	DD	DD	BB	BB	BB	BB	BB	BB	BB	BB	BB	DD	DD	BB	DD	DD	DD	BB	DD	BB	BB	DD	DD	DD	BB	BB	DD	BB	DD	BB	BB	BB	BB	BB	BB	DD
chr19_37037346_37037365	DD	BB	BB	DD	DD	BB	DD	BB	BB	BB	BB	BB	BB	DD	DD	BB	BB	BB	BB	BB	BB	BB	BB	BB	DD	DD	BB	DD	DD	DD	BB	dn	BB	BB	DD	DD	DD	BB	BB	DD	BB	DD	BB	BB	BB	BB	BB	BB	DD
chr19_37091844_37091871	df	FF	FF	df	df	FF	df	FF	FF	FF	FF	FF	FF	df	df	FF	FF	FF	FF	FF	FF	FF	FF	FF	df	DD	FF	df	df	df	FF	df	FF	FF	df	df	df	FF	FF	df	FF	df	FF	FF	FF	FF	FF	FF	df
chr19_37106870_37106914	DD	BB	BB	DD	DD	BB	DD	BB	BB	BB	BB	BB	BB	DD	DD	BB	BB	BB	BB	BB	BB	BB	BB	BB	DD	NA	BB	DD	DD	DD	BB	DD	BB	BB	DD	DD	DD	BB	BB	DD	NA	DD	DD	BB	BB	NA	BB	BB	DD
chr19_37112600_37112641	NA	FF	FF	FF	NA	FF	FF	FF	FF	FF	FF	FF	FF	FF	FF	FF	FF	FF	FF	FF	FF	FF	NA	FF	FF	FF	FF	FF	FF	FF	FF	FF	FF	FF	FF	NA	FF	FF	FF	NA	FF	NA	FF	FF	FF	NA	FF	FF	FF
chr19_37224135_37224182	DD	DD	DD	DD	DD	NA	DD	DD	DD	DD	DD	DD	NA	DD	DD	NA	du	du	DD	DD	DD	DD	DD	DD	DD	DD	DD	DD	DD	DD	DD	DD	DD	DD	DD	DD	DD	DD	NA	DD	NA	DD	DD	DD	DD	DD	DD	DD	DD
chr19_37228716_37228775	DD	BB	BB	DD	DD	NA	DD	BB	BB	BB	BB	BB	bd	DD	DD	BB	BB	BB	BB	BB	NA	BB	BB	BB	DD	NA	BB	DD	DD	NN	BB	DD	BB	BB	DD	DD	DD	BB	NA	DD	BB	DD	DD	BB	BB	NA	BB	BB	NA
chr19_37229399_37229434	FF	FF	FF	FF	FF	FF	FF	FF	FF	FF	FF	FF	NN	NA	FF	FF	FF	FF	FF	FF	FF	FF	FF	NN	FF	NA	FF	FF	FF	FF	FF	FF	FF	FF	fn	FF	FF	FF	FF	FF	NA	FF	FF	FF	NA	FF	FF	FF	FF
chr19_37241275_37241318	DD	BB	NA	DD	NA	bn	DD	BB	BB	BB	BB	BB	NA	DD	DD	NA	BB	BB	BB	BB	BB	BB	BB	BB	NN	NA	BB	DD	DD	NA	NA	DD	BB	NA	NA	NA	DD	BB	BB	DD	NA	NA	DD	BB	BB	BB	BB	BB	DD
chr19_37344839_37344894	DD	BB	BB	DD	DD	BB	DD	BB	BB	BB	BB	BB	BB	DD	DD	BB	BB	BB	BB	BB	BB	BB	BB	BB	BB	DD	BB	DD	DD	DD	BB	DD	BB	BB	DD	DD	DD	BB	BB	DD	BB	DD	DD	DD	BB	bd	DD	BB	DD
chr19_37391805_37391848	DD	BB	BB	DD	DD	BB	DD	BB	BB	BB	NA	NN	BB	DD	DD	BB	BB	BB	BB	BB	BB	BB	NA	BB	NA	dn	NA	DD	DD	DD	BB	DD	NA	BB	DD	DD	DD	BB	BB	DD	BB	DD	DD	BB	BB	BB	NA	BB	DD
chr19_37439511_37439528	DD	BB	BB	DD	DD	BB	DD	BB	BB	BB	BB	BB	BB	DD	DD	BB	BB	BB	BB	BB	BB	BB	BB	BB	DD	DD	BB	DD	DD	DD	BB	DD	BB	BB	DD	DD	DD	BB	BB	DD	BB	DD	DD	BB	BB	BB	BB	BB	DD
chr19_37455459_37455502	DD	bn	BB	NA	DD	BB	bd	BB	NN	BB	NA	BB	NA	NN	DD	BB	NN	BB	BB	BB	BB	bn	BB	BB	DD	NA	NA	DD	DD	NA	BB	DD	BB	BB	DD	DD	DD	BB	BB	NA	NA	NA	DD	BB	BB	BB	BB	BB	DD
chr19_37462185_37462205	DD	BB	BB	DD	DD	BB	DD	BB	BB	BB	BB	BB	BB	DD	DD	BB	BB	BB	BB	BB	BB	BB	BB	BB	DD	DD	BB	DD	DD	DD	BB	DD	BB	BB	DD	DD	DD	BB	BB	DD	BB	DD	DD	BB	BB	BB	BB	BB	DD
chr19_37463272_37463303	DD	BB	BB	DD	DD	BB	DD	BB	BB	BB	BB	BB	BB	DD	DD	BB	BB	BB	BB	BB	BB	BB	BB	BB	DD	DD	BB	dn	DD	DD	BB	DD	BB	BB	DD	DD	DD	BB	BB	DD	BB	DD	DD	BB	BB	BB	BB	BB	DD
chr19_37466766_37466777	FF	BB	bf	FF	FF	BB	FF	BB	BB	BB	BB	bf	bn	FF	FF	BB	bf	BB	bf	bn	BB	BB	BB	BB	FF	FF	BB	FF	FF	FF	bf	FF	BB	BB	FF	bf	FF	BB	BB	FF	BB	FF	FF	bf	bf	bf	BB	BB	bf
chr19_37466945_37466974	DD	BB	BB	DD	DD	BB	DD	BB	NA	BB	BB	BB	BB	NN	DD	BB	BB	BB	BB	BB	BB	BB	BB	BB	DD	DD	BB	DD	dn	DD	BB	DD	BB	BB	DD	DD	DD	BB	BB	DD	BB	DD	DD	BB	BB	BB	BB	BB	DD
chr19_37502527_37502550	DD	BB	BB	DD	DD	BB	DD	BB	BB	BB	BB	BB	BB	DD	DD	BB	BB	BB	BB	BB	BB	BB	BB	BB	DD	DD	BB	DD	DD	DD	BB	DD	BB	BB	DD	DD	DD	BB	BB	DD	BB	DD	DD	BB	BB	BB	BB	BB	DD
chr19_37508854_37508877	DD	BB	BB	DD	DD	BB	DD	BB	BB	BB	BB	BB	BB	DD	DD	BB	BB	BB	BB	BB	BB	BB	BB	BB	DD	DD	BB	DD	DD	DD	BB	DD	BB	BB	DD	DD	DD	BB	BB	DD	BB	DD	DD	BB	BB	BB	BB	BB	DD
chr19_37512435_37512458	DD	BB	BB	DD	DD	BB	DD	BB	BB	BB	BB	BB	BB	DD	DD	BB	BB	BB	BB	BB	BB	BB	BB	BB	DD	DD	BB	DD	DD	DD	BB	DD	BB	BB	DD	DD	DD	BB	BB	DD	BB	DD	DD	BB	BB	BB	BB	BB	DD
chr19_37512595_37512622	DD	BB	BB	DD	DD	BB	DD	BB	BB	BB	BB	BB	BB	DD	DD	BB	BB	BB	BB	BB	BB	BB	BB	BB	DD	DD	BB	DD	DD	DD	BB	DD	BB	BB	DD	DD	DD	BB	BB	DD	BB	DD	DD	BB	BB	BB	BB	BB	DD
chr19_37543209_37543236	DD	BB	BB	DD	DD	BB	DD	BB	BB	BB	BB	BB	BB	DD	DD	BB	BB	BB	BB	BB	BB	BB	BB	BB	DD	DD	BB	DD	DD	DD	BB	DD	BB	BB	DD	DD	DD	BB	BB	DD	BB	DD	DD	BB	BB	BB	BB	BB	DD
chr19_37578015_37578054	DD	BB	BB	DD	DD	BB	DD	BB	BB	BB	BB	BB	BB	DD	DD	BB	BB	BB	BB	BB	BB	BB	BB	BB	DD	DD	BB	DD	DD	DD	BB	DD	BB	BB	DD	DD	DD	BB	BB	DD	BB	DD	DD	BB	BB	BB	BB	BB	DD
chr19_37652274_37652303	DD	BB	BB	DD	DD	BB	DD	BB	BB	BB	BB	BB	BB	DD	DD	BB	BB	BB	BB	BB	BB	BB	BB	BB	DD	DD	BB	DD	DD	DD	BB	DD	BB	BB	DD	DD	DD	BB	BB	DD	BB	DD	DD	BB	BB	BB	BB	BB	DD
chr19_37691753_37691768	DD	BB	BB	DD	DD	BB	DD	BB	BB	BB	BB	BB	BB	DD	DD	BB	BB	BB	BB	BB	BB	BB	BB	BB	DD	DD	BB	DD	DD	DD	BB	DD	BB	BB	DD	DD	DD	BB	BB	DD	BB	DD	DD	BB	BB	BB	BB	BB	DD
chr19_37724524_37724543	DD	BB	BB	DD	DD	BB	DD	BB	BB	BB	BB	BB	BB	DD	DD	BB	BB	BB	BB	BB	BB	BB	BB	BB	DD	DD	BB	DD	DD	DD	BB	DD	DD	BB	DD	DD	DD	BB	BB	DD	BB	DD	DD	BB	BB	BB	BB	BB	DD
chr19_37757813_37757852	DD	UU	NA	DD	DD	UU	DD	UU	UU	UU	UU	UU	UU	DD	DD	UU	UU	NA	DD	UU	NA	UU	NA	UU	DD	DD	UU	DD	DD	DD	NA	DD	DD	UU	DD	DD	DD	UU	NA	DD	UU	DD	DD	UU	UU	UU	UU	UU	DD
chr19_37758540_37758578	DD	BB	BB	DD	DD	BB	DD	BB	BB	BB	BB	BB	BB	DD	DD	BB	BB	BB	BB	BB	BB	BB	BB	bn	DD	DD	BB	DD	DD	DD	BB	DD	DD	BB	DD	DD	DD	BB	BB	DD	BB	DD	DD	BB	BB	BB	BB	BB	DD
chr19_37791926_37791969	UU	UU	UU	NA	UU	UU	UU	UU	UU	UU	uu	UU	UU	UU	UU	UU	UU	BB	UU	UU	UU	UU	UU	UU	UU	UU	UU	NA	UU	NA	BB	UU	UU	BB	UU	UU	UU	BB	BB	UU	BB	uu	NA	BB	BB	BB	BB	BB	NA
chr19_37799293_37799320	DD	BB	BB	DD	DD	BB	DD	BB	BB	BB	BB	BB	BB	DD	DD	BB	BB	BB	BB	BB	BB	BB	BB	BB	DD	DD	BB	DD	DD	DD	BB	DD	DD	BB	DD	DD	DD	BB	BB	DD	BB	DD	DD	BB	BB	BB	BB	BB	DD
chr19_37820254_37820289	DD	BB	BB	DD	DD	BB	DD	BB	BB	BB	BB	BB	BB	DD	DD	BB	BB	BB	BB	BB	BB	BB	BB	BB	DD	DD	BB	DD	DD	DD	BB	DD	DD	BB	DD	DD	DD	BB	BB	DD	BB	DD	DD	BB	BB	BB	BB	BB	DD
chr19_37839267_37839282	dd	BB	BB	dd	dd	BB	dd	BB	BB	BB	BB	BB	BB	dd	dd	BB	BB	BB	BB	BB	BB	BB	BB	BB	dd	dd	BB	dd	DD	dd	BB	DD	dd	BB	dd	dd	dd	BB	BB	dd	BB	dd	dd	BB	BB	BB	BB	BB	dd
chr19_37859934_37859985	NA	BB	bn	DD	DD	NA	DD	BB	BB	BB	BB	bn	BB	DD	DD	BB	NA	BB	BB	BB	BB	BB	BB	BB	DD	NA	BB	DD	DD	DD	BB	DD	DD	NA	DD	DD	DD	BB	BB	DD	BB	DD	DD	NA	NA	BB	BB	BB	DD
chr19_37863063_37863080	DD	BB	BB	DD	DD	BB	DD	BB	BB	BB	BB	BB	BB	DD	DD	BB	BB	BB	BB	BB	BB	BB	BB	BB	DD	DD	BB	DD	DD	DD	BB	DD	DD	BB	DD	DD	DD	BB	BB	DD	BB	DD	DD	BB	BB	BB	BB	BB	DD
chr19_37865704_37865715	DD	BB	BB	DD	DD	BB	DD	BB	BB	BB	BB	BB	BB	DD	DD	BB	BB	BB	BB	BB	BB	BB	BB	BB	DD	DD	BB	DD	DD	DD	BB	DD	DD	BB	DD	DD	DD	BB	BB	DD	BB	DD	DD	BB	BB	BB	BB	BB	DD
chr19_37897538_37897582	DD	BB	BB	DD	DD	BB	DD	BB	BB	BB	BB	BB	BB	DD	NA	BB	BB	BB	NN	BB	NA	BB	BB	BB	DD	NA	BB	DD	DD	DD	BB	DD	DD	BB	NA	DD	DD	BB	NA	DD	BB	DD	DD	BB	BB	NA	BB	BB	NA
chr19_37956012_37956023	DD	BB	BB	DD	DD	BB	DD	BB	BB	BB	BB	BB	BB	DD	DD	BB	BB	BB	BB	BB	BB	BB	BB	BB	DD	DD	BB	DD	DD	DD	BB	DD	DD	BB	DD	DD	DD	BB	BB	DD	BB	DD	DD	BB	BB	BB	BB	BB	DD
chr19_37956023_37956034	DD	BB	BB	DD	DD	BB	DD	BB	BB	BB	BB	BB	BB	DD	DD	BB	BB	BB	BB	BB	BB	BB	BB	BB	DD	DD	BB	DD	DD	DD	BB	DD	DD	BB	DD	DD	DD	BB	BB	DD	BB	DD	DD	BB	BB	BB	BB	BB	DD
chr19_37994243_37994307	DD	BB	NA	DD	DD	BB	DD	BB	BB	bn	BB	NN	NA	DD	DD	BB	NN	BB	BB	NA	BB	BB	BB	BB	DD	NA	BB	DD	NA	DD	BB	DD	DD	NA	DD	DD	DD	BB	NN	DD	bn	NA	DD	BB	BB	NN	BB	BB	DD
chr19_38005980_38006012	DD	BB	BB	DD	DD	BB	DD	BB	BB	BB	BB	BB	BB	DD	DD	BB	BB	BB	BB	BB	BB	BB	BB	BB	DD	DD	BB	DD	DD	DD	BB	DD	DD	BB	DD	DD	DD	BB	BB	DD	BB	DD	DD	BB	BB	BB	BB	BB	DD
chr19_38006874_38006929	FF	NN	NA	FF	NN	FF	FF	NN	FF	NN	FF	FF	NN	FF	FF	NN	NN	FF	FF	NN	NN	FF	fn	NA	fn	FF	FF	FF	fn	FF	FF	FF	FF	NA	FF	FF	FF	FF	FF	NN	NA	FF	FF	NA	FF	fn	FF	FF	FF
chr19_38018458_38018485	DD	BB	BB	DD	DD	BB	bd	BB	BB	BB	BB	BB	BB	DD	DD	BB	BB	BB	BB	BB	BB	BB	BB	BB	DD	DD	BB	DD	DD	DD	BB	DD	bd	BB	bd	DD	dn	BB	BB	bd	BB	DD	DD	BB	BB	BB	BB	BB	DD
chr19_38032225_38032238	DD	BB	BB	DD	DD	BB	DD	bn	BB	BB	BB	BB	BB	DD	DD	BB	BB	BB	BB	BB	BB	BB	BB	BB	DD	DD	BB	DD	DD	DD	BB	DD	DD	BB	DD	DD	DD	BB	BB	DD	BB	DD	DD	bn	BB	BB	bn	BB	DD
chr19_38034376_38034391	DD	BB	BB	DD	DD	BB	DD	BB	BB	BB	BB	BB	BB	DD	DD	BB	BB	BB	BB	BB	BB	BB	BB	BB	DD	DD	BB	DD	DD	DD	BB	DD	DD	BB	DD	DD	DD	BB	BB	DD	BB	DD	DD	BB	BB	BB	BB	BB	DD
chr19_38039126_38039169	FF	NA	FF	NA	NA	FF	FF	FF	FF	NA	FF	FF	NA	NA	FF	fn	FF	FF	NN	FF	NA	FF	FF	FF	FF	FF	FF	FF	FF	NA	FF	FF	FF	FF	NA	NA	FF	FF	FF	fn	NA	FF	FF	FF	FF	NA	FF	NN	FF
chr19_38077105_38077128	DD	BB	BB	DD	DD	BB	DD	BB	BB	BB	BB	BB	BB	DD	DD	BB	BB	BB	BB	BB	BB	BB	BB	BB	DD	DD	BB	DD	DD	DD	BB	DD	DD	BB	DD	DD	DD	BB	BB	DD	BB	DD	DD	BB	BB	BB	BB	BB	DD
chr19_38106747_38106762	DD	BB	BB	DD	DD	BB	DD	BB	BB	BB	BB	BB	BB	DD	DD	BB	BB	BB	BB	BB	BB	BB	BB	BB	DD	DD	BB	DD	DD	DD	BB	DD	DD	BB	DD	DD	DD	BB	BB	DD	BB	DD	DD	BB	BB	BB	BB	BB	BB
chr19_38107881_38107894	DD	BB	BB	DD	DD	BB	DD	BB	BB	BB	BB	BB	BB	DD	DD	BB	BB	BB	BB	BB	BB	BB	BB	BB	DD	DD	BB	DD	DD	DD	BB	DD	DD	BB	DD	DD	dn	BB	BB	DD	BB	dn	DD	BB	BB	BB	BB	BB	BB
chr19_38113539_38113568	DD	BB	BB	DD	DD	BB	DD	BB	BB	BB	BB	BB	BB	DD	DD	BB	BB	BB	BB	BB	BB	BB	BB	BB	DD	DD	BB	DD	DD	DD	BB	DD	DD	BB	DD	DD	DD	BB	BB	DD	BB	DD	DD	BB	BB	BB	BB	BB	BB
chr19_38120206_38120217	DD	BB	BB	DD	DD	BB	DD	BB	BB	BB	BB	BB	BB	DD	DD	BB	BB	BB	BB	BB	BB	BB	BB	BB	DD	DD	BB	DD	DD	DD	BB	DD	DD	BB	DD	DD	DD	BB	BB	DD	BB	DD	DD	BB	BB	BB	BB	BB	BB
chr19_38122819_38122834	DD	BB	BB	DD	DD	BB	DD	BB	BB	BB	BB	BB	BB	DD	DD	BB	BB	BB	BB	BB	BB	BB	BB	BB	DD	DD	BB	DD	DD	DD	BB	DD	DD	BB	DD	DD	DD	BB	BB	DD	BB	DD	DD	BB	BB	BB	BB	BB	BB
chr19_38122878_38122905	DD	BB	BB	DD	DD	BB	DD	BB	BB	BB	BB	BB	BB	DD	DD	BB	BB	BB	BB	BB	BB	bd	BB	BB	DD	DD	BB	DD	dn	DD	BB	DD	DD	BB	DD	DD	DD	BB	BB	DD	BB	DD	DD	BB	BB	BB	BB	BB	BB
chr19_38137899_38137918	DD	BB	BB	DD	DD	BB	DD	BB	BB	BB	BB	BB	BB	DD	DD	BB	BB	BB	BB	BB	BB	BB	BB	BB	DD	DD	BB	DD	DD	DD	BB	DD	DD	BB	DD	DD	DD	BB	BB	DD	BB	DD	DD	BB	BB	BB	BB	BB	BB
chr19_38139944_38139963	DD	BB	BB	DD	DD	BB	DD	BB	BB	BB	BB	BB	BB	DD	DD	BB	BB	BB	BB	BB	BB	BB	BB	BB	DD	DD	BB	DD	DD	DD	BB	DD	DD	BB	DD	DD	DD	BB	BB	DD	BB	DD	DD	BB	BB	BB	BB	BB	BB
chr19_38141328_38141348	DD	BB	BB	DD	DD	BB	DD	BB	BB	BB	BB	BB	BB	DD	DD	BB	BB	BB	BB	BB	BB	BB	BB	BB	DD	DD	BB	DD	DD	DD	BB	DD	DD	BB	bd	DD	DD	BB	BB	DD	BB	DD	DD	BB	BB	BB	BB	BB	BB
chr19_38148066_38148085	DD	BB	BB	DD	DD	BB	DD	BB	BB	BB	BB	BB	BB	DD	DD	BB	BB	BB	BB	BB	BB	BB	BB	BB	DD	DD	BB	DD	DD	DD	BB	DD	DD	BB	DD	DD	DD	BB	BB	DD	BB	DD	DD	BB	BB	BB	BB	BB	BB
chr19_38149095_38149110	DD	BB	BB	DD	DD	BB	DD	BB	BB	BB	BB	BB	BB	DD	DD	BB	BB	BB	BB	BB	BB	BB	BB	BB	DD	DD	BB	DD	DD	DD	BB	DD	DD	BB	DD	DD	DD	BB	BB	DD	BB	DD	DD	BB	BB	BB	BB	BB	BB
chr19_38175470_38175487	DD	BB	BB	DD	DD	BB	DD	BB	BB	BB	BB	BB	BB	DD	DD	BB	BB	BB	BB	BB	BB	BB	BB	BB	DD	DD	BB	DD	DD	DD	BB	DD	DD	BB	DD	DD	DD	BB	BB	BB	BB	DD	DD	BB	BB	BB	BB	BB	BB
chr19_38177328_38177348	DD	BB	BB	DD	DD	BB	DD	BB	BB	BB	BB	BB	BB	DD	DD	BB	BB	BB	BB	BB	BB	BB	BB	BB	DD	DD	BB	DD	DD	DD	BB	DD	DD	BB	DD	DD	DD	BB	BB	BB	BB	DD	DD	BB	BB	BB	BB	BB	BB
chr19_38179521_38179540	dn	bb	BB	DD	DD	BB	DD	BB	bb	BB	bb	BB	BB	dn	DD	BB	BB	BB	BB	BB	BB	bb	BB	bb	dn	dn	BB	DD	DD	DD	BB	DD	DD	BB	DD	DD	DD	BB	BB	BB	BB	dn	DD	bb	BB	BB	BB	BB	BB
chr19_38181616_38181633	DD	BB	BB	DD	DD	BB	DD	BB	BB	BB	BB	BB	BB	DD	DD	BB	BB	BB	BB	BB	BB	BB	BB	BB	DD	DD	BB	DD	DD	DD	BB	DD	DD	BB	DD	DD	DD	BB	BB	BB	BB	DD	DD	BB	BB	BB	BB	BB	BB
chr19_38227529_38227540	DD	BB	BB	DD	DD	BB	DD	BB	BB	BB	BB	BB	BB	DD	DD	BB	BB	BB	BB	BB	BB	BB	BB	BB	DD	DD	BB	DD	DD	DD	BB	DD	DD	BB	DD	DD	DD	BB	BB	BB	BB	DD	DD	BB	BB	BB	BB	BB	BB
chr19_38284275_38284298	DD	BB	BB	DD	DD	BB	DD	BB	BB	BB	BB	BB	BB	DD	DD	BB	BB	BB	BB	BB	BB	BB	BB	BB	DD	DD	BB	dn	DD	DD	BB	DD	DD	BB	DD	DD	DD	BB	BB	BB	BB	DD	DD	BB	BB	BB	BB	BB	BB
chr19_38290580_38290607	NA	BB	BB	NA	NN	BB	NA	BB	BB	BB	BB	BB	BB	DD	NA	BB	BB	BB	BB	BB	BB	BB	BB	BB	DD	DD	BB	NA	DD	NA	BB	DD	NA	BB	NA	NA	DD	BB	BB	NA	BB	NA	NA	NA	BB	BB	BB	BB	BB
chr19_38290883_38290902	DD	BB	BB	DD	DD	BB	DD	BB	BB	BB	BB	BB	BB	DD	DD	BB	BB	BB	BB	BB	BB	BB	BB	BB	DD	DD	BB	DD	DD	DD	BB	DD	DD	BB	DD	DD	DD	BB	BB	BB	BB	DD	DD	BB	BB	BB	BB	BB	BB
chr19_38298283_38298304	DD	BB	BB	DD	DD	BB	DD	BB	BB	BB	BB	BB	BB	DD	DD	BB	BB	BB	BB	BB	BB	BB	BB	BB	dn	DD	BB	DD	DD	DD	BB	DD	DD	BB	DD	DD	DD	BB	BB	BB	BB	DD	DD	BB	BB	BB	BB	BB	BB
chr19_38371460_38371485	DD	BB	BB	DD	DD	BB	DD	BB	BB	BB	BB	BB	BB	DD	DD	BB	BB	BB	BB	BB	BB	BB	BB	BB	DD	DD	BB	DD	DD	DD	BB	DD	DD	BB	DD	DD	DD	BB	BB	BB	BB	DD	DD	BB	BB	BB	BB	BB	BB
chr19_38424478_38424493	DD	BB	BB	DD	DD	BB	DD	BB	BB	BB	BB	BB	BB	DD	DD	BB	BB	BB	BB	BB	BB	BB	BB	BB	DD	DD	BB	DD	DD	DD	BB	DD	DD	BB	DD	DD	DD	BB	BB	BB	BB	DD	DD	BB	BB	BB	BB	BB	BB
chr19_38426479_38426534	DD	DD	DD	UU	DD	UU	DD	DD	NA	NA	NA	DD	DD	DD	DD	DD	NA	DD	du	DD	NA	DD	UU	DD	DD	DD	DD	DD	DD	DD	DD	UU	DD	DD	DD	DD	DD	DD	DD	DD	DD	DD	DD	DD	DD	NA	DD	DD	DD
chr19_38456310_38456345	NA	NN	BB	NA	DD	NA	DD	NA	BB	BB	bn	BB	BB	DD	DD	BB	NA	BB	BB	NA	BB	BB	BB	BB	DD	DD	BB	NA	DD	DD	BB	DD	DD	NA	DD	DD	DD	bn	BB	BB	BB	NA	DD	BB	BB	NA	BB	BB	BB
chr19_38486604_38486624	DD	BB	BB	DD	DD	BB	DD	BB	BB	BB	BB	BB	BB	DD	DD	BB	BB	BB	BB	BB	BB	BB	BB	BB	DD	DD	BB	DD	DD	DD	BB	DD	DD	BB	DD	DD	DD	BB	BB	BB	BB	DD	DD	BB	BB	BB	BB	BB	BB
chr19_38498966_38499013	DD	BB	BB	DD	DD	BB	DD	BB	BB	BB	BB	BB	BB	DD	DD	BB	BB	BB	BB	BB	BB	BB	BB	BB	DD	DD	BB	DD	DD	DD	BB	DD	DD	BB	DD	DD	DD	BB	BB	BB	BB	DD	DD	BB	BB	BB	BB	BB	BB
chr19_38514359_38514382	DD	BB	BB	DD	DD	BB	DD	BB	BB	BB	BB	BB	BB	DD	DD	BB	BB	BB	BB	BB	BB	BB	BB	BB	DD	DD	BB	DD	DD	DD	BB	DD	DD	BB	DD	DD	DD	BB	bn	BB	BB	DD	DD	BB	BB	BB	BB	BB	BB
chr19_38515994_38516018	DD	BB	BB	DD	DD	BB	DD	BB	BB	BB	BB	BB	BB	DD	DD	BB	BB	BB	BB	BB	BB	BB	BB	BB	DD	DD	BB	DD	DD	DD	BB	DD	DD	BB	DD	DD	DD	BB	BB	BB	BB	DD	DD	BB	BB	BB	BB	BB	BB
chr19_38519237_38519272	DD	BB	bn	NA	DD	BB	DD	BB	NA	NA	BB	BB	BB	DD	DD	BB	BB	BB	BB	BB	BB	BB	BB	BB	DD	DD	BB	DD	NA	DD	NA	DD	DD	BB	NA	DD	DD	NA	NA	BB	NA	DD	DD	BB	BB	NA	BB	BB	BB
chr19_38533177_38533204	DD	BB	BB	DD	DD	BB	DD	BB	BB	BB	BB	BB	BB	DD	DD	BB	BB	BB	BB	BB	BB	BB	BB	BB	DD	DD	BB	DD	DD	DD	BB	DD	DD	BB	DD	DD	DD	BB	BB	BB	BB	DD	DD	BB	BB	BB	BB	BB	BB
chr19_38546178_38546233	DD	BB	BB	NA	DD	NN	DD	BB	BB	BB	NA	BB	nn	DD	DD	BB	nn	BB	BB	BB	NA	BB	NN	BB	DD	DD	BB	DD	DD	NA	NA	DD	DD	BB	NA	DD	DD	BB	BB	BB	BB	DD	DD	BB	NA	BB	BB	BB	BB
chr19_38556319_38556346	DD	BB	BB	DD	DD	BB	DD	BB	BB	BB	BB	BB	BB	DD	DD	BB	BB	BB	BB	BB	BB	BB	BB	BB	DD	DD	BB	DD	DD	DD	BB	DD	DD	BB	DD	DD	DD	BB	BB	BB	BB	DD	DD	BB	BB	BB	BB	BB	BB
chr19_38609918_38609929	DD	BB	BB	DD	DD	BB	DD	BB	BB	BB	BB	BB	BB	DD	DD	BB	BB	BB	BB	BB	BB	BB	BB	BB	DD	DD	BB	DD	bd	DD	BB	DD	DD	BB	DD	DD	DD	BB	BB	BB	BB	DD	DD	BB	BB	BB	BB	BB	BB
chr19_38643008_38643039	DD	BB	BB	DD	DD	BB	DD	BB	BB	BB	BB	BB	BB	DD	DD	BB	BB	BB	BB	BB	BB	BB	BB	BB	DD	DD	BB	DD	DD	DD	BB	DD	DD	BB	DD	DD	DD	BB	BB	BB	BB	DD	DD	BB	BB	BB	BB	BB	BB
chr19_38697854_38697869	DD	BB	BB	DD	DD	BB	DD	BB	BB	BB	BB	BB	BB	DD	DD	DD	BB	BB	BB	BB	BB	BB	BB	BB	DD	DD	BB	DD	DD	DD	BB	DD	DD	BB	DD	DD	DD	BB	BB	BB	BB	DD	DD	BB	BB	BB	BB	BB	BB
chr19_38699709_38699733	DD	BB	BB	DD	DD	BB	DD	BB	BB	BB	BB	BB	BB	DD	DD	DD	BB	BB	BB	BB	BB	BB	BB	BB	DD	DD	BB	DD	DD	DD	BB	DD	DD	BB	DD	DD	DD	BB	BB	BB	BB	DD	DD	BB	BB	BB	BB	BB	BB
chr19_38701683_38701706	DD	BB	BB	DD	DD	BB	DD	BB	BB	BB	BB	BB	BB	DD	dn	DD	BB	BB	BB	BB	BB	BB	BB	BB	DD	DD	BB	DD	DD	DD	BB	DD	DD	BB	DD	DD	DD	BB	BB	BB	BB	DD	DD	BB	BB	BB	BB	BB	BB
chr19_38711979_38711990	DD	BB	BB	DD	DD	BB	DD	BB	BB	BB	BB	BB	BB	DD	DD	DD	BB	BB	BB	BB	BB	BB	BB	BB	DD	DD	BB	DD	DD	DD	BB	DD	DD	BB	DD	DD	DD	BB	BB	BB	BB	DD	DD	BB	BB	BB	BB	BB	BB
chr19_38778208_38778251	DD	BB	BB	DD	DD	BB	DD	BB	BB	BB	BB	BB	BB	DD	DD	DD	BB	BB	BB	BB	BB	BB	BB	BB	DD	DD	BB	DD	DD	DD	BB	DD	DD	BB	DD	DD	DD	BB	BB	BB	BB	DD	DD	BB	BB	BB	BB	BB	BB
chr19_38781110_38781139	DD	BB	BB	DD	DD	BB	DD	BB	BB	BB	BB	BB	BB	DD	DD	DD	BB	BB	BB	BB	BB	BB	BB	BB	DD	DD	BB	DD	DD	DD	BB	DD	DD	BB	DD	DD	DD	BB	BB	BB	BB	DD	DD	BB	bn	BB	BB	BB	BB
chr19_38806109_38806132	bd	BB	BB	dd	dd	BB	bd	BB	BB	BB	BB	BB	BB	bd	bd	bd	BB	BB	BB	BB	BB	BB	BB	BB	bd	dd	bd	dd	dd	dd	BB	dd	dd	BB	dd	dd	bd	BB	BB	BB	bn	dd	dd	BB	BB	BB	BB	BB	BB
chr19_38811828_38811847	DD	BB	BB	DD	DD	BB	DD	BB	BB	BB	BB	BB	BB	DD	DD	DD	BB	BB	BB	BB	BB	BB	BB	BB	DD	DD	BB	DD	DD	DD	BB	DD	DD	BB	DD	DD	DD	BB	BB	BB	BB	DD	DD	BB	BB	BB	BB	BB	BB
chr19_38811994_38812029	DD	BB	BB	DD	DD	BB	DD	BB	BB	BB	BB	BB	BB	DD	DD	DD	BB	BB	BB	BB	BB	BB	BB	BB	DD	DD	BB	DD	dn	DD	BB	DD	DD	BB	DD	DD	DD	BB	BB	BB	bn	DD	DD	BB	bd	BB	BB	BB	BB
chr19_38829365_38829376	DD	BB	BB	DD	DD	BB	DD	BB	BB	BB	BB	BB	BB	DD	DD	DD	BB	BB	BB	BB	BB	BB	BB	BB	DD	DD	BB	DD	DD	DD	BB	DD	DD	BB	DD	DD	DD	BB	BB	BB	BB	DD	DD	BB	BB	BB	BB	BB	BB
chr19_38843592_38843603	DD	BB	BB	DD	DD	BB	DD	BB	BB	BB	BB	BB	BB	DD	DD	DD	BB	BB	BB	BB	BB	BB	BB	BB	DD	DD	BB	DD	DD	DD	BB	DD	DD	BB	DD	DD	DD	BB	BB	BB	BB	DD	DD	BB	BB	BB	BB	BB	BB
chr19_38843866_38843889	DD	BB	BB	DD	DD	BB	DD	BB	BB	BB	BB	BB	BB	DD	DD	DD	BB	BB	BB	BB	BB	BB	BB	BB	DD	DD	BB	DD	DD	DD	BB	DD	DD	BB	DD	DD	DD	BB	BB	BB	BB	DD	DD	BB	BB	BB	BB	BB	BB
chr19_38845308_38845322	DD	BB	BB	DD	bd	BB	DD	BB	BB	BB	BB	BB	BB	DD	bd	bd	BB	BB	BB	BB	BB	BB	BB	BB	DD	bd	BB	DD	DD	bd	BB	bd	DD	BB	bd	DD	DD	BB	BB	BB	BB	bd	DD	BB	BB	BB	BB	BB	BB
chr19_38849274_38849289	DD	BB	BB	DD	DD	BB	DD	BB	BB	BB	BB	BB	BB	DD	DD	DD	BB	BB	BB	BB	BB	BB	BB	BB	DD	DD	BB	DD	DD	DD	BB	DD	DD	BB	DD	DD	DD	BB	BB	BB	BB	DD	DD	BB	BB	BB	BB	BB	BB
chr19_38919891_38919938	DD	BB	BB	DD	DD	BB	bd	BB	BB	BB	BB	BB	BB	DD	DD	DD	BB	BB	BB	BB	BB	BB	BB	bn	DD	DD	BB	DD	DD	DD	BB	DD	DD	BB	DD	DD	DD	BB	BB	BB	BB	DD	DD	bn	BB	BB	BB	BB	BB
chr19_38921293_38921336	dn	NA	BB	NA	NA	BB	NA	BB	NA	BB	NA	BB	NA	NA	NN	DD	BB	BB	BB	BB	BB	BB	BB	NA	DD	dn	BB	dn	DD	DD	BB	dn	NA	BB	DD	DD	NA	NA	BB	BB	NA	DD	DD	BB	BB	BB	BB	BB	BB
chr19_38981832_38981856	DD	BB	BB	DD	DD	BB	DD	BB	BB	BB	BB	BB	BB	DD	DD	DD	BB	BB	BB	BB	BB	BB	bd	BB	DD	DD	BB	DD	DD	DD	BB	DD	DD	BB	DD	DD	DD	BB	BB	BB	BB	DD	DD	BB	BB	BB	BB	BB	BB
chr19_39072364_39072428	DD	bn	BB	DD	DD	BB	DD	BB	BB	BB	BB	BB	BB	DD	DD	DD	BB	BB	BB	BB	BB	BB	BB	BB	DD	DD	BB	DD	DD	DD	BB	DD	DD	BB	DD	DD	DD	BB	BB	BB	BB	DD	DD	BB	BB	BB	BB	BB	BB
chr19_39093178_39093221	DD	BB	BB	DD	DD	BB	DD	BB	BB	BB	BB	BB	BB	DD	DD	DD	BB	BB	BB	BB	BB	BB	BB	BB	DD	DD	BB	DD	DD	DD	BB	DD	DD	BB	DD	DD	DD	BB	BB	BB	BB	DD	DD	BB	BB	BB	BB	BB	BB
chr19_39104179_39104228	DD	BB	BB	DD	DD	BB	DD	BB	BB	BB	BB	BB	BB	BB	DD	DD	BB	BB	BB	BB	BB	BB	BB	BB	DD	DD	BB	DD	DD	DD	BB	DD	DD	BB	DD	DD	DD	BB	BB	BB	BB	DD	DD	BB	BB	BB	BB	BB	BB
chr19_39141060_39141077	DD	BB	BB	DD	DD	BB	DD	BB	BB	BB	BB	BB	BB	DD	DD	DD	BB	BB	BB	BB	BB	BB	BB	BB	DD	DD	BB	DD	DD	DD	BB	DD	DD	BB	DD	DD	DD	BB	BB	BB	BB	DD	DD	BB	BB	BB	BB	BB	BB
chr19_39167665_39167676	DD	BB	BB	bd	DD	BB	DD	BB	BB	BB	BB	BB	BB	DD	DD	DD	BB	BB	BB	BB	BB	BB	BB	BB	DD	DD	BB	DD	DD	DD	BB	DD	DD	BB	DD	DD	DD	BB	BB	BB	BB	DD	DD	BB	BB	BB	BB	BB	BB
chr19_39169603_39169656	DD	BB	NA	DD	DD	BB	DD	BB	BB	BB	BB	BB	BB	NA	DD	DD	NA	BB	BB	NA	NA	BB	bd	BB	DD	DD	BB	DD	DD	NA	NA	DD	DD	BB	DD	DD	DD	BB	BB	BB	NA	DD	DD	BB	BB	bn	bn	BB	NA
chr19_39291982_39292006	DD	BB	BB	DD	DD	BB	DD	BB	BB	BB	BB	BB	BB	DD	DD	DD	BB	BB	BB	BB	BB	BB	BB	BB	DD	DD	BB	DD	DD	DD	BB	DD	DD	BB	DD	DD	DD	BB	BB	BB	BB	DD	DD	BB	BB	BB	BB	BB	BB
chr19_39295536_39295567	DD	BB	BB	DD	DD	BB	DD	BB	BB	BB	BB	BB	BB	DD	DD	DD	BB	BB	BB	BB	BB	BB	BB	BB	DD	DD	BB	DD	DD	DD	BB	DD	DD	BB	DD	DD	DD	BB	BB	BB	BB	DD	DD	BB	BB	BB	BB	BB	BB
chr19_39403413_39403424	DD	BB	BB	DD	DD	BB	DD	BB	BB	BB	BB	BB	BB	DD	DD	DD	BB	BB	BB	BB	BB	BB	BB	BB	DD	DD	BB	DD	DD	DD	BB	DD	DD	BB	DD	DD	DD	BB	BB	BB	BB	DD	DD	BB	BB	BB	BB	BB	BB
chr19_39477793_39477812	DD	BB	BB	DD	DD	BB	dn	BB	BB	BB	BB	BB	BB	DD	DD	dn	BB	BB	BB	BB	BB	BB	BB	BB	DD	DD	BB	dn	dn	dn	BB	DD	DD	BB	DD	dn	DD	BB	BB	BB	BB	DD	dn	BB	BB	BB	BB	BB	BB
chr19_39535222_39535239	DD	BB	BB	DD	DD	BB	DD	BB	BB	BB	BB	BB	BB	DD	DD	DD	BB	BB	BB	BB	BB	BB	bn	BB	DD	DD	BB	DD	DD	DD	BB	DD	DD	BB	DD	DD	DD	BB	BB	BB	BB	DD	DD	BB	BB	BB	BB	BB	BB
chr19_39566272_39566293	dd	BB	BB	dd	dd	BB	dd	BB	BB	BB	BB	BB	BB	dd	DD	dd	BB	BB	BB	BB	BB	BB	BB	BB	dd	dd	BB	DD	dd	DD	BB	dd	DD	BB	dd	dd	dd	BB	BB	BB	BB	DD	dd	BB	BB	BB	BB	BB	BB
chr19_39567741_39567755	DD	BB	BB	DD	DD	BB	DD	BB	BB	BB	BB	BB	BB	DD	DD	DD	BB	BB	BB	BB	BB	BB	BB	BB	DD	DD	BB	DD	DD	DD	BB	DD	DD	BB	DD	DD	DD	BB	BB	BB	BB	DD	DD	BB	BB	BB	BB	BB	BB
chr19_39569692_39569727	NA	BB	BB	DD	DD	BB	DD	BB	BB	BB	BB	BB	NA	DD	NA	DD	BB	NA	BB	BB	BB	BB	BB	BB	DD	DD	NN	DD	DD	DD	BB	DD	DD	BB	DD	DD	DD	BB	BB	BB	BB	DD	DD	BB	BB	BB	BB	BB	BB
chr19_39582836_39582859	DD	BB	BB	DD	DD	BB	DD	BB	BB	BB	BB	BB	BB	DD	DD	DD	BB	BB	BB	BB	BB	BB	BB	BB	DD	DD	BB	DD	DD	DD	BB	DD	DD	BB	DD	DD	DD	BB	BB	BB	BB	DD	DD	BB	BB	BB	BB	BB	BB
chr19_39954232_39954261	DD	BB	BB	dn	DD	BB	DD	BB	BB	BB	BB	BB	BB	dn	DD	DD	BB	BB	BB	BB	BB	BB	BB	BB	DD	DD	BB	BB	DD	DD	BB	DD	DD	BB	DD	DD	DD	BB	BB	BB	bn	dn	DD	BB	BB	BB	BB	BB	BB
chr19_39981120_39981135	DD	BB	BB	DD	DD	BB	DD	BB	BB	BB	BB	BB	BB	DD	DD	DD	BB	BB	BB	BB	BB	BB	BB	BB	DD	DD	BB	BB	DD	DD	BB	DD	DD	BB	DD	DD	DD	BB	BB	BB	BB	DD	DD	BB	BB	BB	BB	BB	BB
chr19_40099928_40099975	DD	BB	BB	DD	NA	NA	DD	NA	NA	BB	BB	BB	BB	DD	NA	DD	BB	BB	BB	BB	BB	NA	BB	BB	DD	NA	BB	BB	DD	DD	BB	DD	DD	BB	DD	DD	DD	BB	NN	NA	BB	DD	NA	BB	BB	BB	BB	BB	BB
chr19_40100179_40100198	DD	BB	BB	DD	DD	BB	DD	BB	BB	BB	BB	BB	BB	DD	DD	DD	BB	BB	BB	BB	BB	BB	BB	BB	DD	DD	BB	BB	DD	DD	BB	DD	DD	BB	DD	DD	DD	BB	BB	BB	BB	DD	DD	BB	BB	BB	BB	BB	BB
chr19_40221890_40221901	DD	BB	BB	DD	DD	BB	DD	BB	BB	BB	BB	BB	BB	DD	DD	DD	bn	bn	BB	BB	BB	BB	BB	BB	DD	DD	BB	BB	DD	DD	BB	DD	DD	bn	DD	DD	DD	BB	BB	BB	BB	DD	DD	BB	BB	BB	BB	BB	BB
chr19_40224976_40225019	DD	bn	BB	dn	dn	BB	DD	BB	BB	BB	BB	BB	BB	DD	DD	dn	BB	BB	BB	BB	BB	BB	BB	bd	dn	DD	BB	BB	dn	DD	BB	dn	dn	BB	DD	DD	DD	BB	BB	BB	BB	dn	dn	BB	BB	BB	BB	BB	BB
chr19_40225031_40225066	DD	bn	BB	dn	DD	BB	DD	BB	BB	BB	BB	BB	BB	NA	DD	NA	BB	BB	BB	BB	BB	BB	BB	BB	NA	NA	BB	BB	DD	DD	BB	DD	DD	BB	DD	NN	DD	NA	BB	BB	BB	DD	NA	BB	BB	BB	BB	BB	BB
chr19_40228616_40228643	DD	BB	BB	DD	DD	BB	DD	BB	BB	BB	BB	BB	BB	dn	DD	DD	BB	BB	BB	BB	BB	BB	BB	BB	DD	DD	BB	BB	DD	DD	BB	DD	DD	BB	DD	DD	DD	BB	BB	BB	BB	DD	DD	BB	BB	BB	BB	BB	BB
chr19_40247023_40247062	DD	BB	BB	DD	DD	BB	DD	BB	BB	BB	BB	BB	BB	DD	DD	DD	BB	BB	BB	BB	BB	BB	BB	BB	DD	DD	BB	BB	DD	DD	BB	DD	DD	BB	DD	DD	DD	BB	BB	BB	BB	DD	DD	BB	BB	BB	BB	BB	BB
chr19_40270415_40270434	DD	BB	BB	DD	DD	BB	DD	BB	BB	BB	BB	BB	BB	DD	DD	DD	BB	BB	BB	BB	BB	bn	BB	BB	DD	DD	BB	BB	DD	DD	BB	DD	DD	BB	DD	DD	DD	BB	BB	BB	BB	DD	DD	BB	BB	BB	BB	BB	BB
chr19_40273997_40274062	DD	BB	BB	DD	DD	BB	dn	BB	BB	BB	BB	bn	BB	DD	dn	DD	BB	bn	BB	bn	bn	BB	bn	BB	DD	DD	BB	bn	DD	DD	BB	dn	DD	bn	DD	DD	DD	BB	bn	BB	BB	DD	DD	BB	bn	BB	BB	bn	BB
chr19_40373221_40373238	DD	BB	BB	DD	DD	BB	DD	BB	BB	BB	BB	BB	BB	DD	DD	DD	BB	BB	BB	BB	BB	BB	BB	BB	DD	DD	BB	BB	DD	DD	BB	DD	DD	BB	DD	DD	DD	BB	BB	BB	BB	DD	DD	BB	BB	BB	BB	BB	BB
chr19_40403297_40403330	DD	BB	BB	DD	DD	BB	DD	BB	BB	BB	BB	BB	BB	DD	DD	DD	BB	BB	BB	BB	BB	bn	BB	BB	DD	DD	BB	BB	DD	DD	BB	DD	DD	BB	DD	DD	DD	BB	BB	BB	BB	DD	DD	BB	BB	BB	BB	BB	BB
chr19_40433147_40433160	DD	BB	BB	DD	DD	BB	DD	BB	BB	BB	BB	BB	BB	dn	DD	DD	BB	BB	BB	BB	BB	BB	BB	BB	DD	DD	BB	BB	DD	DD	BB	DD	DD	BB	DD	DD	DD	BB	BB	BB	BB	dn	DD	BB	BB	BB	BB	BB	BB
chr19_40445847_40445878	DD	BB	BB	DD	DD	BB	DD	BB	BB	BB	BB	BB	BB	DD	DD	DD	BB	BB	BB	BB	BB	BB	BB	BB	DD	DD	BB	bn	DD	DD	BB	DD	DD	BB	DD	DD	DD	BB	BB	BB	BB	DD	DD	BB	BB	BB	BB	BB	BB
chr19_40453128_40453155	DD	BB	BB	DD	DD	BB	DD	BB	BB	BB	BB	BB	BB	DD	DD	DD	BB	BB	BB	BB	BB	BB	BB	BB	DD	DD	BB	BB	DD	DD	BB	DD	DD	BB	DD	DD	DD	BB	BB	BB	BB	DD	DD	BB	BB	BB	BB	BB	BB
chr19_40464431_40464458	DD	BB	BB	DD	DD	BB	DD	BB	BB	BB	BB	BB	BB	DD	DD	DD	BB	BB	BB	BB	BB	BB	BB	BB	DD	DD	BB	BB	DD	DD	BB	DD	DD	BB	DD	DD	DD	BB	BB	BB	BB	DD	DD	bd	BB	BB	BB	BB	BB
chr19_40489628_40489648	DD	BB	BB	DD	DD	BB	DD	BB	BB	BB	BB	BB	BB	DD	DD	DD	BB	BB	BB	BB	BB	BB	BB	BB	DD	DD	BB	BB	DD	DD	BB	DD	DD	BB	DD	DD	DD	BB	BB	BB	BB	DD	DD	BB	BB	BB	BB	BB	BB
chr19_40498984_40498999	DD	BB	BB	DD	DD	BB	DD	BB	BB	BB	BB	BB	BB	DD	DD	DD	BB	BB	BB	BB	BB	BB	BB	BB	DD	DD	BB	BB	DD	DD	BB	DD	DD	BB	DD	DD	DD	BB	BB	BB	BB	DD	DD	BB	BB	BB	BB	BB	BB
chr19_40516244_40516267	DD	BB	BB	DD	DD	BB	DD	BB	BB	BB	BB	BB	BB	DD	DD	DD	BB	BB	BB	BB	BB	BB	BB	BB	DD	DD	BB	BB	DD	DD	BB	DD	BB	BB	DD	DD	DD	BB	BB	BB	BB	DD	DD	BB	BB	BB	BB	BB	BB
chr19_40521672_40521691	DD	BB	BB	DD	DD	BB	DD	BB	BB	BB	BB	BB	BB	DD	DD	DD	BB	BB	BB	BB	BB	BB	BB	BB	DD	DD	BB	BB	DD	DD	BB	DD	BB	BB	DD	DD	DD	BB	BB	BB	BB	DD	DD	BB	BB	BB	BB	BB	BB
chr19_40535743_40535784	df	FF	FF	df	df	FF	df	FF	FF	FF	FF	FF	FF	df	fn	df	FF	FF	FF	FF	FF	FF	FF	FF	df	DD	FF	FF	df	df	FF	df	FF	FF	df	df	df	FF	FF	FF	FF	df	df	FF	FF	FF	FF	FF	FF
chr19_40570662_40570689	DD	BB	BB	DD	DD	BB	DD	BB	BB	BB	BB	BB	BB	DD	DD	DD	BB	BB	BB	BB	BB	BB	BB	BB	DD	DD	BB	BB	DD	DD	BB	DD	BB	BB	DD	DD	DD	BB	BB	BB	BB	DD	DD	BB	BB	BB	BB	BB	BB
chr19_40574515_40574532	df	FF	FF	df	df	FF	df	FF	FF	FF	FF	FF	FF	fn	df	df	FF	FF	FF	FF	FF	FF	FF	FF	df	df	FF	FF	df	df	FF	df	FF	FF	df	df	df	FF	FF	FF	FF	df	df	FF	FF	FF	FF	FF	FF
chr19_40588737_40588754	DD	BB	BB	DD	DD	BB	DD	BB	BB	BB	BB	BB	BB	DD	DD	DD	BB	BB	BB	BB	BB	BB	BB	BB	DD	DD	BB	BB	DD	DD	BB	DD	BB	BB	DD	DD	DD	BB	BB	BB	BB	DD	DD	BB	BB	BB	BB	BB	BB
chr19_40593086_40593103	DD	BB	BB	DD	DD	BB	DD	BB	BB	BB	BB	BB	BB	DD	DD	DD	BB	BB	BB	BB	BB	BB	BB	BB	DD	DD	BB	BB	DD	DD	BB	DD	BB	BB	DD	DD	DD	BB	BB	BB	BB	dn	DD	BB	BB	BB	BB	BB	BB
chr19_40644623_40644643	df	FF	FF	df	DD	FF	DD	FF	FF	FF	FF	FF	FF	DD	df	DD	FF	FF	FF	FF	FF	FF	FF	FF	df	df	FF	FF	df	df	FF	df	FF	FF	fn	df	DD	FF	FF	FF	FF	DD	df	FF	FF	FF	FF	FF	FF
chr19_40648422_40648439	DD	BB	BB	DD	DD	BB	DD	BB	BB	BB	BB	BB	BB	DD	DD	DD	BB	BB	BB	BB	BB	BB	BB	BB	dn	DD	BB	BB	DD	DD	BB	DD	BB	BB	DD	DD	dn	BB	BB	BB	BB	DD	DD	BB	BB	BB	BB	BB	BB
chr19_40649444_40649483	dd	BB	BB	dd	NA	bn	NA	BB	BB	BB	NA	NA	BB	NA	dd	dd	BB	BB	BB	BB	NA	BB	BB	NN	dd	NA	BB	BB	NA	dd	BB	dd	BB	BB	NA	NA	dd	BB	BB	BB	BB	dd	dd	BB	BB	BB	BB	BB	BB
chr19_40668245_40668256	DD	BB	BB	DD	DD	BB	DD	BB	BB	BB	BB	BB	BB	DD	DD	DD	BB	BB	BB	BB	BB	BB	BB	BB	DD	DD	BB	BB	DD	DD	BB	DD	BB	BB	DD	DD	DD	BB	BB	BB	BB	DD	DD	BB	BB	BB	BB	BB	BB
chr19_40684050_40684073	DD	BB	BB	DD	DD	BB	DD	BB	BB	BB	BB	BB	BB	DD	DD	DD	BB	BB	BB	BB	BB	BB	BB	BB	DD	DD	BB	BB	DD	DD	BB	DD	BB	BB	DD	DD	DD	BB	BB	BB	BB	DD	DD	BB	BB	BB	BB	BB	BB
chr19_40686655_40686684	DD	BB	BB	DD	DD	BB	DD	BB	BB	BB	BB	BB	BB	DD	DD	DD	BB	BB	BB	BB	BB	BB	BB	BB	DD	DD	BB	BB	DD	DD	BB	DD	BB	BB	DD	DD	DD	BB	BB	BB	BB	DD	DD	BB	BB	BB	BB	BB	BB
chr19_40696885_40696904	DD	BB	BB	DD	DD	BB	DD	BB	BB	BB	BB	BB	BB	DD	DD	DD	BB	BB	BB	BB	BB	BB	BB	BB	DD	DD	BB	BB	DD	DD	BB	DD	BB	BB	DD	DD	DD	BB	BB	BB	BB	DD	DD	BB	BB	BB	BB	BB	BB
chr19_40697660_40697689	DD	BB	BB	DD	DD	BB	DD	BB	BB	BB	BB	BB	BB	DD	DD	DD	BB	BB	BB	BB	BB	BB	BB	BB	DD	DD	BB	BB	DD	DD	BB	DD	BB	BB	DD	DD	DD	BB	BB	BB	BB	DD	DD	BB	BB	BB	BB	BB	BB
chr19_40700994_40701045	DD	BB	BB	DD	DD	BB	NA	BB	BB	BB	BB	BB	BB	DD	DD	DD	BB	NN	NN	BB	NN	BB	BB	NN	DD	DD	BB	BB	DD	DD	BB	DD	BB	BB	DD	DD	DD	BB	BB	BB	BB	DD	DD	BB	BB	NA	BB	NA	BB
chr19_40736135_40736148	df	FF	FF	df	df	FF	dn	FF	FF	FF	FF	FF	FF	df	df	df	FF	FF	FF	FF	FF	FF	FF	FF	df	df	fn	FF	df	df	FF	df	FF	FF	df	df	df	FF	FF	FF	FF	df	df	FF	FF	FF	FF	FF	FF
chr19_40746857_40746896	DD	BB	BB	DD	DD	BB	DD	BB	BB	BB	BB	BB	BB	DD	DD	DD	BB	BB	BB	BB	BB	BB	BB	BB	DD	DD	BB	BB	DD	DD	BB	DD	BB	BB	DD	DD	DD	BB	BB	BB	BB	DD	DD	BB	BB	BB	BB	BB	BB
chr19_40805876_40805895	DD	BB	BB	DD	DD	BB	DD	BB	BB	BB	BB	BB	BB	DD	DD	DD	BB	BB	BB	BB	BB	BB	BB	BB	DD	DD	BB	BB	DD	DD	BB	DD	BB	BB	DD	DD	DD	BB	BB	BB	BB	DD	DD	BB	BB	BB	BB	BB	BB
chr19_40818969_40818980	DD	BB	BB	DD	DD	BB	DD	BB	BB	BB	BB	BB	BB	DD	DD	DD	BB	BB	BB	BB	BB	BB	BB	BB	DD	DD	BB	BB	DD	DD	BB	DD	BB	BB	DD	DD	DD	BB	BB	BB	BB	DD	DD	BB	BB	BB	BB	BB	BB
chr19_40823682_40823717	DD	BB	BB	DD	DD	NA	DD	BB	BB	BB	BB	NA	NA	NA	DD	DD	BB	BB	BB	BB	BB	NA	BB	BB	DD	DD	BB	BB	DD	DD	NN	DD	BB	BB	DD	NA	DD	BB	BB	BB	NA	DD	DD	NA	BB	BB	BB	BB	BB
chr19_40872174_40872213	DD	BB	BB	DD	DD	BB	DD	bn	BB	BB	BB	BB	BB	DD	DD	DD	BB	BB	BB	BB	BB	BB	BB	BB	DD	DD	BB	BB	DD	DD	BB	DD	BB	BB	DD	DD	DD	BB	BB	BB	BB	DD	DD	BB	BB	BB	BB	BB	BB
chr19_40948362_40948379	DD	BB	BB	bd	DD	BB	bd	BB	BB	BB	BB	BB	BB	DD	bd	DD	BB	BB	BB	BB	BB	BB	BB	BB	bd	DD	BB	BB	bd	DD	BB	bd	BB	BB	bd	DD	DD	BB	BB	BB	BB	bd	bd	BB	BB	BB	BB	BB	BB
chr19_40949735_40949749	DD	BB	BB	DD	DD	BB	DD	BB	BB	BB	BB	BB	BB	DD	DD	DD	BB	BB	BB	BB	BB	BB	BB	BB	DD	DD	BB	BB	DD	DD	BB	DD	BB	BB	DD	DD	DD	BB	BB	BB	BB	DD	DD	BB	BB	BB	BB	BB	BB
chr19_40965307_40965334	DD	BB	BB	DD	DD	BB	DD	BB	BB	BB	BB	BB	BB	DD	DD	DD	BB	BB	BB	BB	BB	BB	BB	BB	DD	DD	BB	BB	DD	DD	BB	DD	BB	BB	DD	DD	DD	BB	BB	BB	BB	DD	DD	BB	BB	BB	BB	BB	BB
chr19_41217928_41217962	DD	BB	BB	DD	DD	BB	DD	BB	BB	BB	BB	BB	BB	DD	DD	DD	BB	BB	BB	BB	BB	BB	BB	BB	DD	DD	BB	BB	DD	DD	BB	DD	BB	BB	DD	DD	DD	BB	BB	BB	BB	DD	DD	BB	BB	BB	BB	BB	BB
chr19_41223768_41223783	df	FF	fn	df	df	FF	df	FF	FF	FF	FF	FF	FF	df	df	df	FF	FF	FF	FF	FF	FF	FF	FF	df	df	FF	FF	df	df	FF	df	FF	FF	df	df	df	FF	FF	FF	FF	df	df	FF	FF	FF	FF	FF	FF
chr19_41223782_41223807	dn	BB	BB	DD	DD	BB	DD	BB	BB	BB	BB	BB	BB	DD	DD	dn	BB	BB	BB	BB	BB	BB	bd	BB	DD	DD	BB	BB	dn	DD	BB	dn	BB	BB	DD	DD	DD	BB	BB	BB	BB	DD	DD	BB	BB	BB	BB	BB	BB
chr19_41276624_41276667	DD	BB	BB	DD	DD	BB	DD	BB	BB	BB	BB	BB	BB	DD	DD	DD	BB	BB	BB	BB	BB	BB	BB	BB	DD	DD	BB	BB	DD	DD	BB	DD	BB	BB	DD	BB	BB	BB	BB	BB	BB	DD	DD	BB	BB	BB	bd	BB	BB
chr19_41285661_41285674	DD	BB	BB	DD	DD	BB	DD	BB	BB	BB	BB	BB	BB	DD	DD	DD	BB	BB	BB	BB	BB	BB	BB	BB	DD	DD	BB	BB	DD	DD	BB	DD	BB	BB	DD	DD	DD	BB	BB	BB	BB	DD	DD	BB	BB	BB	BB	BB	BB
chr19_41304042_41304065	DD	BB	BB	DD	DD	BB	DD	BB	BB	BB	BB	BB	BB	DD	DD	DD	BB	BB	BB	BB	BB	BB	BB	BB	DD	DD	BB	BB	DD	DD	BB	DD	BB	BB	DD	DD	DD	BB	BB	BB	BB	DD	DD	BB	BB	BB	BB	BB	BB
chr19_41316186_41316217	DD	BB	BB	DD	DD	BB	DD	BB	BB	BB	BB	BB	BB	DD	DD	DD	BB	BB	BB	BB	BB	BB	BB	BB	DD	DD	BB	BB	DD	DD	BB	DD	BB	BB	DD	DD	DD	BB	BB	BB	BB	DD	DD	BB	BB	BB	BB	BB	BB
chr19_41324246_41324267	DD	BB	BB	DD	DD	BB	DD	BB	BB	BB	BB	BB	BB	DD	DD	DD	BB	BB	BB	BB	BB	BB	BB	BB	DD	DD	BB	BB	DD	DD	BB	DD	BB	BB	DD	DD	DD	BB	BB	BB	BB	DD	DD	BB	BB	BB	BB	BB	BB
chr19_41331730_41331741	DD	BB	BB	DD	DD	BB	DD	BB	BB	BB	BB	BB	BB	DD	DD	DD	BB	BB	BB	BB	BB	BB	BB	BB	DD	DD	BB	BB	DD	DD	BB	DD	BB	BB	DD	DD	DD	BB	BB	BB	BB	DD	DD	BB	BB	BB	BB	BB	BB
chr19_41334788_41334827	DD	BB	BB	DD	DD	BB	DD	BB	BB	BB	BB	BB	BB	DD	DD	DD	BB	BB	BB	BB	BB	BB	BB	BB	DD	DD	BB	BB	DD	DD	BB	DD	BB	BB	DD	DD	DD	BB	BB	BB	BB	DD	DD	BB	BB	BB	BB	BB	BB
chr19_41340447_41340474	DD	BB	BB	DD	DD	BB	DD	BB	BB	BB	BB	BB	BB	DD	DD	DD	BB	BB	BB	BB	BB	BB	BB	BB	DD	DD	BB	BB	DD	DD	BB	DD	BB	BB	DD	DD	DD	BB	BB	BB	BB	DD	DD	BB	BB	BB	BB	BB	BB
chr19_41361799_41361822	DD	BB	BB	DD	DD	BB	DD	BB	BB	BB	BB	BB	BB	DD	DD	DD	BB	BB	BB	BB	BB	BB	bn	BB	DD	DD	BB	BB	DD	DD	BB	DD	BB	BB	DD	DD	DD	BB	BB	BB	BB	DD	DD	BB	BB	BB	BB	BB	BB
chr19_41363396_41363435	DD	BB	BB	DD	DD	BB	DD	BB	BB	BB	BB	BB	BB	DD	DD	DD	BB	BB	BB	BB	BB	BB	BB	BB	DD	DD	BB	BB	DD	DD	BB	DD	BB	BB	DD	DD	DD	BB	BB	BB	BB	DD	DD	BB	BB	BB	BB	BB	bn
chr19_41378217_41378228	dd	BB	BB	dd	dd	BB	dd	BB	BB	BB	BB	BB	BB	dd	dd	dd	BB	BB	BB	BB	BB	BB	BB	BB	dd	dd	BB	BB	dd	DD	BB	dd	BB	BB	dd	dd	dd	BB	BB	BB	BB	dd	dd	BB	BB	BB	BB	BB	BB
chr19_41424273_41424307	DD	BB	BB	DD	DD	BB	DD	BB	BB	BB	BB	BB	BB	DD	DD	DD	BB	BB	BB	BB	BB	BB	BB	BB	DD	DD	BB	BB	DD	DD	BB	DD	BB	BB	DD	DD	DD	BB	BB	BB	BB	DD	DD	BB	BB	BB	BB	BB	BB
chr19_41439809_41439824	DD	BB	BB	DD	DD	BB	DD	BB	BB	BB	BB	BB	BB	DD	DD	DD	BB	BB	BB	BB	BB	bd	BB	BB	DD	DD	BB	BB	DD	DD	BB	DD	BB	BB	DD	DD	DD	BB	BB	BB	BB	DD	DD	BB	BB	BB	BB	BB	BB
chr19_41458193_41458236	NA	BB	BB	dd	dd	NA	dd	BB	BB	bd	NA	BB	BB	dd	dd	dd	NA	BB	BB	BB	NA	BB	BB	BB	dd	NA	BB	BB	bd	dd	BB	dd	BB	NA	dd	dd	dd	BB	BB	BB	NA	dd	dd	NA	NA	NA	bd	BB	NA
chr19_41459904_41459915	DD	BB	BB	DD	DD	BB	DD	BB	BB	BB	BB	BB	BB	DD	DD	DD	BB	BB	BB	BB	BB	BB	BB	BB	DD	DD	BB	BB	DD	DD	BB	DD	BB	BB	DD	DD	DD	BB	BB	BB	BB	DD	DD	BB	BB	BB	BB	BB	BB
chr19_41463421_41463448	DD	BB	BB	DD	DD	BB	DD	BB	BB	BB	BB	BB	BB	DD	DD	DD	BB	BB	BB	BB	BB	BB	BB	BB	DD	DD	BB	BB	DD	DD	BB	DD	BB	BB	DD	DD	DD	BB	BB	BB	BB	DD	DD	BB	BB	BB	BB	BB	BB
chr19_41465342_41465371	DD	BB	BB	DD	DD	BB	DD	BB	BB	BB	BB	BB	BB	DD	DD	DD	BB	bn	BB	BB	BB	BB	BB	BB	DD	DD	BB	BB	DD	DD	BB	DD	BB	BB	DD	DD	DD	BB	BB	BB	BB	DD	DD	BB	BB	BB	bn	BB	BB
chr19_41465573_41465596	DD	BB	BB	DD	DD	BB	DD	BB	BB	BB	BB	BB	BB	DD	DD	DD	BB	BB	BB	BB	BB	BB	BB	BB	DD	DD	BB	BB	DD	DD	BB	DD	BB	BB	DD	DD	DD	BB	BB	BB	BB	DD	DD	BB	BB	BB	BB	BB	BB
chr19_41467222_41467243	DD	BB	BB	DD	DD	BB	DD	BB	BB	BB	BB	BB	BB	DD	DD	DD	BB	BB	BB	BB	BB	BB	BB	BB	DD	DD	BB	BB	DD	DD	BB	DD	BB	BB	DD	DD	DD	BB	BB	BB	BB	DD	DD	BB	BB	BB	BB	BB	BB
chr19_41476300_41476319	DD	BB	BB	DD	DD	BB	DD	BB	BB	BB	BB	BB	BB	DD	DD	DD	BB	BB	BB	BB	BB	BB	BB	BB	DD	DD	BB	BB	DD	DD	BB	DD	BB	BB	DD	DD	DD	BB	BB	BB	BB	DD	DD	BB	BB	BB	BB	BB	BB
chr19_41480404_41480433	DD	BB	BB	DD	DD	BB	DD	BB	BB	BB	BB	BB	BB	DD	DD	DD	BB	BB	BB	BB	BB	BB	BB	BB	DD	DD	BB	BB	DD	DD	BB	DD	BB	BB	DD	DD	DD	BB	BB	BB	BB	DD	DD	BB	BB	BB	BB	BB	BB
chr19_41492606_41492629	DD	BB	BB	DD	DD	BB	DD	BB	BB	BB	BB	BB	BB	DD	DD	DD	BB	BB	BB	BB	BB	BB	BB	BB	DD	DD	BB	BB	DD	DD	BB	DD	BB	BB	DD	DD	DD	BB	BB	BB	BB	DD	DD	BB	BB	BB	BB	BB	BB
chr19_41500276_41500295	DD	BB	BB	DD	DD	BB	DD	BB	BB	BB	BB	BB	BB	DD	DD	DD	BB	BB	BB	BB	BB	BB	BB	BB	DD	DD	BB	BB	DD	DD	BB	DD	BB	BB	DD	DD	DD	BB	BB	BB	BB	DD	DD	BB	BB	BB	BB	BB	BB
chr19_41501139_41501154	DD	BB	BB	DD	DD	BB	DD	BB	BB	BB	BB	BB	BB	DD	DD	DD	BB	BB	BB	BB	BB	BB	BB	BB	DD	DD	BB	BB	DD	DD	BB	DD	BB	BB	DD	DD	DD	BB	BB	BB	BB	DD	DD	BB	BB	BB	BB	BB	BB
chr19_41515727_41515744	DD	BB	BB	dd	DD	BB	dd	BB	BB	BB	BB	BB	BB	dd	dd	dd	BB	BB	BB	BB	BB	BB	BB	BB	dd	dd	BB	BB	DD	dd	BB	dd	BB	BB	dd	dd	dd	BB	BB	BB	BB	DD	dd	BB	BB	BB	BB	BB	BB
chr19_41541703_41541734	DD	BB	BB	DD	DD	BB	DD	BB	BB	BB	BB	BB	BB	DD	DD	DD	BB	BB	BB	BB	BB	BB	BB	BB	DD	DD	BB	BB	DD	DD	BB	DD	BB	BB	DD	DD	DD	BB	BB	BB	BB	DD	DD	BB	BB	BB	BB	BB	BB
chr19_41549639_41549658	DD	BB	BB	DD	DD	BB	DD	BB	BB	BB	BB	BB	BB	DD	DD	DD	BB	BB	BB	BB	BB	BB	BB	BB	DD	DD	bn	BB	DD	DD	BB	DD	BB	BB	DD	DD	DD	BB	BB	BB	BB	DD	DD	BB	BB	BB	BB	BB	BB
chr19_41587253_41587277	DD	BB	BB	DD	DD	BB	DD	BB	BB	BB	BB	BB	BB	DD	DD	DD	BB	BB	BB	BB	BB	BB	BB	BB	DD	DD	BB	BB	DD	DD	BB	DD	BB	BB	DD	DD	DD	BB	BB	BB	BB	DD	DD	BB	BB	BB	BB	BB	BB
chr19_41588354_41588378	FF	NA	FF	NA	FF	NA	NN	FF	FF	FF	FF	FF	FF	FF	FF	FF	FF	FF	FF	FF	FF	FF	FF	FF	FF	NA	FF	FF	NA	NA	FF	FF	FF	FF	NA	NA	FF	FF	FF	FF	NA	FF	FF	FF	FF	NA	FF	FF	FF
chr19_41617596_41617645	NA	BB	BB	DD	DD	BB	DD	BB	BB	BB	BB	BB	BB	DD	DD	DD	NN	BB	BB	BB	BB	NA	BB	NA	DD	NA	NA	BB	DD	DD	BB	DD	BB	BB	DD	NA	DD	BB	BB	BB	BB	DD	DD	BB	BB	BB	BB	BB	BB
chr19_41643393_41643410	DD	BB	BB	DD	DD	BB	DD	BB	BB	BB	BB	BB	BB	DD	DD	DD	BB	BB	BB	BB	BB	BB	BB	BB	DD	DD	BB	BB	DD	DD	BB	DD	BB	BB	DD	DD	DD	BB	BB	BB	BB	DD	DD	BB	BB	BB	BB	BB	BB
chr19_41643947_41643958	DD	BB	BB	DD	DD	BB	DD	BB	BB	BB	BB	BB	BB	DD	DD	DD	BB	BB	BB	BB	BB	BB	BB	BB	DD	DD	BB	BB	DD	DD	BB	DD	BB	BB	DD	DD	DD	BB	BB	BB	BB	DD	DD	BB	BB	BB	BB	BB	BB
chr19_41648317_41648337	DD	BB	BB	DD	DD	BB	DD	BB	BB	BB	BB	BB	BB	DD	DD	DD	BB	BB	BB	BB	BB	BB	BB	BB	DD	DD	BB	BB	DD	DD	BB	DD	BB	BB	DD	DD	DD	BB	BB	BB	BB	DD	DD	BB	BB	BB	BB	BB	BB
chr19_41686529_41686573	DD	BB	BB	DD	DD	BB	DD	BB	BB	BB	BB	BB	BB	DD	DD	DD	BB	BB	BB	BB	BB	BB	BB	BB	DD	DD	BB	BB	DD	DD	BB	DD	BB	BB	DD	DD	DD	BB	BB	BB	BB	DD	DD	BB	BB	BB	BB	BB	BB
chr19_41693953_41693973	DD	BB	BB	DD	DD	BB	DD	BB	BB	BB	BB	BB	BB	DD	DD	DD	BB	BB	BB	BB	BB	BB	BB	BB	DD	DD	BB	BB	DD	DD	BB	DD	BB	BB	DD	DD	DD	BB	BB	BB	BB	DD	DD	BB	BB	BB	BB	BB	BB
chr19_41700103_41700124	DD	BB	BB	DD	DD	BB	DD	BB	BB	BB	BB	BB	BB	DD	DD	DD	BB	BB	BB	BB	BB	BB	BB	BB	DD	DD	BB	BB	DD	DD	BB	DD	BB	BB	DD	DD	DD	BB	BB	BB	BB	DD	DD	BB	BB	BB	BB	BB	BB
chr19_41726197_41726210	DD	BB	BB	DD	DD	BB	DD	BB	BB	BB	BB	BB	BB	DD	DD	DD	BB	BB	BB	BB	BB	BB	BB	BB	DD	DD	BB	BB	DD	DD	BB	DD	BB	BB	DD	DD	DD	BB	BB	BB	BB	DD	DD	BB	BB	BB	BB	BB	BB
chr19_41743731_41743742	DD	FF	FF	df	df	FF	df	FF	FF	FF	FF	FF	FF	DD	DD	DD	FF	FF	FF	FF	FF	FF	FF	FF	df	dn	FF	FF	df	df	FF	df	FF	FF	DD	DD	df	FF	FF	FF	FF	DD	df	FF	FF	FF	FF	FF	FF
chr19_41761541_41761564	DD	BB	BB	DD	DD	BB	DD	BB	BB	BB	BB	BB	BB	DD	DD	DD	BB	BB	BB	BB	BB	BB	BB	BB	DD	DD	BB	BB	DD	DD	BB	DD	BB	BB	DD	DD	DD	BB	BB	BB	BB	DD	DD	BB	BB	BB	BB	BB	BB
chr19_41816044_41816088	FF	FF	FF	NN	NA	FF	FF	FF	FF	FF	FF	FF	NA	FF	NA	FF	FF	FF	FF	FF	FF	FF	FF	FF	FF	FF	FF	FF	FF	FF	FF	FF	FF	FF	FF	FF	NA	FF	FF	FF	FF	FF	FF	FF	FF	FF	FF	FF	FF
chr19_41828935_41828986	DD	BB	BB	DD	NA	NA	NN	BB	NA	NN	NA	BB	BB	DD	NA	DD	NA	NA	BB	NA	BB	BB	BB	BB	DD	NA	BB	NA	DD	DD	BB	NA	BB	BB	DD	DD	DD	NA	NA	BB	BB	DD	DD	BB	BB	NA	NA	BB	BB
chr19_41851609_41851653	DD	BB	BB	DD	DD	BB	DD	BB	BB	BB	BB	BB	BB	DD	DD	DD	BB	BB	BB	BB	BB	BB	BB	BB	DD	DD	BB	BB	DD	DD	BB	DD	BB	BB	DD	DD	DD	BB	BB	BB	BB	DD	DD	BB	BB	BB	BB	BB	BB
chr19_41855567_41855586	DD	BB	BB	DD	DD	BB	DD	BB	BB	BB	BB	BB	BB	DD	DD	DD	BB	BB	BB	BB	BB	BB	BB	BB	DD	DD	BB	BB	DD	DD	BB	DD	BB	BB	DD	DD	DD	BB	BB	BB	BB	DD	DD	BB	BB	BB	BB	BB	BB
chr19_41856141_41856156	DD	BB	BB	DD	DD	BB	DD	BB	BB	BB	BB	BB	BB	DD	DD	DD	BB	BB	BB	BB	BB	BB	BB	BB	DD	bd	BB	BB	DD	DD	BB	DD	BB	BB	DD	DD	bd	BB	BB	BB	BB	DD	DD	BB	BB	BB	BB	BB	BB
chr19_41864249_41864266	DD	BB	BB	DD	DD	BB	DD	BB	BB	BB	BB	BB	BB	DD	DD	DD	BB	BB	BB	BB	BB	BB	BB	BB	DD	DD	BB	BB	DD	DD	BB	DD	BB	BB	DD	DD	DD	BB	BB	BB	BB	DD	DD	BB	BB	BB	BB	BB	BB
chr19_41879536_41879571	DD	BB	BB	DD	DD	BB	DD	BB	BB	BB	BB	BB	BB	DD	DD	DD	BB	BB	BB	BB	BB	BB	BB	BB	DD	DD	BB	BB	DD	DD	BB	dn	BB	BB	DD	DD	DD	BB	BB	BB	BB	DD	DD	BB	BB	BB	BB	BB	BB
chr19_41881454_41881471	DD	BB	BB	DD	DD	BB	DD	BB	BB	BB	BB	BB	BB	DD	DD	DD	BB	BB	BB	BB	BB	BB	BB	BB	DD	DD	BB	BB	DD	DD	BB	DD	BB	BB	DD	DD	DD	BB	BB	BB	BB	DD	DD	BB	BB	BB	BB	BB	BB
chr19_41898291_41898326	DD	BB	BB	bd	DD	bn	DD	BB	BB	BB	BB	BB	BB	DD	DD	DD	BB	BB	BB	BB	BB	BB	bn	BB	DD	DD	BB	BB	DD	DD	BB	DD	BB	BB	DD	DD	DD	BB	BB	BB	BB	DD	bd	BB	BB	BB	BB	BB	BB
chr19_41927405_41927418	DD	BB	BB	DD	DD	BB	DD	BB	BB	BB	BB	BB	BB	DD	DD	DD	BB	BB	BB	BB	BB	BB	BB	BB	DD	DD	BB	BB	DD	DD	BB	DD	BB	BB	DD	DD	DD	BB	BB	BB	BB	DD	DD	BB	BB	BB	BB	BB	BB
chr19_41934935_41934950	DD	BB	BB	DD	DD	BB	DD	BB	BB	BB	BB	BB	BB	DD	DD	DD	BB	BB	BB	BB	BB	BB	BB	BB	DD	DD	BB	BB	DD	DD	BB	DD	BB	BB	DD	DD	DD	BB	BB	BB	BB	DD	DD	BB	BB	BB	BB	BB	BB
chr19_41969019_41969033	DD	BB	BB	DD	DD	BB	DD	BB	BB	BB	BB	BB	BB	DD	DD	DD	BB	BB	BB	BB	BB	BB	BB	BB	DD	DD	BB	BB	DD	DD	BB	DD	BB	BB	DD	DD	DD	BB	BB	BB	BB	DD	DD	BB	BB	BB	BB	BB	BB
chr19_41992098_41992127	DD	BB	BB	DD	DD	BB	DD	BB	BB	BB	BB	BB	BB	DD	DD	DD	BB	BB	BB	BB	BB	BB	BB	BB	DD	DD	BB	BB	DD	DD	BB	DD	BB	BB	DD	DD	DD	BB	BB	BB	BB	DD	DD	BB	BB	BB	BB	BB	BB
chr19_42000331_42000350	DD	BB	BB	DD	DD	BB	DD	BB	BB	BB	BB	BB	BB	DD	DD	DD	BB	BB	BB	BB	BB	BB	BB	BB	DD	DD	BB	BB	DD	DD	BB	DD	BB	BB	DD	DD	DD	BB	BB	BB	BB	DD	DD	BB	BB	BB	BB	BB	BB
chr19_42020115_42020138	DD	BB	BB	DD	DD	BB	DD	BB	BB	BB	BB	BB	BB	DD	DD	DD	BB	BB	BB	BB	BB	BB	BB	BB	DD	DD	BB	BB	DD	DD	BB	DD	BB	BB	DD	DD	DD	BB	BB	BB	BB	DD	DD	BB	BB	BB	BB	BB	BB
chr19_42024708_42024719	DD	BB	BB	DD	DD	BB	DD	BB	BB	BB	BB	BB	BB	DD	DD	DD	BB	BB	BB	BB	BB	BB	BB	BB	DD	DD	BB	BB	DD	DD	BB	DD	BB	BB	DD	DD	DD	BB	BB	BB	BB	DD	DD	BB	BB	BB	BB	BB	BB
chr19_42026061_42026084	DD	BB	BB	DD	DD	BB	DD	BB	BB	BB	BB	BB	BB	DD	DD	DD	BB	BB	BB	BB	BB	BB	BB	BB	DD	DD	BB	BB	DD	DD	BB	DD	BB	BB	DD	DD	DD	BB	BB	BB	BB	DD	DD	BB	BB	BB	BB	BB	BB
chr19_42027784_42027819	DD	BB	BB	NA	DD	BB	DD	BB	BB	BB	BB	BB	BB	DD	DD	DD	BB	BB	BB	BB	BB	BB	BB	BB	DD	DD	BB	BB	DD	DD	BB	DD	BB	BB	DD	DD	DD	BB	BB	BB	NA	DD	DD	BB	BB	BB	BB	BB	BB
chr19_42082354_42082369	df	FF	FF	df	df	FF	df	FF	FF	FF	FF	FF	FF	df	df	df	FF	FF	FF	FF	FF	FF	FF	FF	df	df	FF	FF	df	df	FF	df	FF	FF	df	df	df	FF	FF	FF	FF	df	df	FF	FF	FF	FF	FF	FF
chr19_42085294_42085313	DD	BB	BB	DD	DD	BB	dn	BB	BB	BB	BB	BB	BB	DD	DD	DD	BB	BB	BB	BB	BB	BB	BB	BB	DD	DD	BB	BB	DD	DD	BB	DD	BB	BB	DD	DD	DD	BB	BB	BB	BB	DD	DD	BB	BB	BB	BB	BB	BB
chr19_42089200_42089229	DD	BB	BB	DD	DD	BB	DD	BB	BB	BB	BB	BB	BB	DD	DD	DD	BB	BB	BB	BB	BB	BB	BB	BB	DD	DD	BB	BB	DD	DD	BB	DD	BB	BB	DD	DD	DD	BB	BB	BB	BB	DD	DD	BB	BB	BB	BB	BB	BB
chr19_42102962_42102977	DD	BB	BB	DD	DD	BB	DD	BB	BB	BB	BB	BB	BB	DD	DD	DD	BB	BB	BB	BB	BB	BB	BB	BB	DD	DD	BB	BB	DD	DD	BB	DD	BB	BB	DD	DD	DD	BB	BB	BB	BB	DD	DD	BB	BB	BB	BB	BB	BB
chr19_42114800_42114815	DD	BB	BB	DD	DD	BB	DD	BB	BB	BB	BB	BB	BB	DD	DD	DD	BB	BB	BB	BB	BB	BB	BB	BB	DD	DD	BB	BB	DD	DD	BB	DD	BB	BB	DD	DD	DD	BB	BB	BB	BB	DD	DD	BB	BB	BB	BB	BB	BB
chr19_42122690_42122707	DD	BB	BB	DD	DD	BB	DD	BB	BB	BB	BB	BB	BB	DD	DD	DD	BB	BB	BB	BB	BB	BB	BB	BB	DD	DD	BB	BB	DD	DD	BB	DD	BB	BB	DD	DD	DD	BB	BB	BB	BB	DD	DD	BB	BB	BB	BB	BB	BB
chr19_42276921_42276940	DD	BB	BB	DD	DD	BB	DD	BB	BB	BB	BB	BB	BB	DD	DD	DD	BB	BB	BB	BB	BB	BB	BB	BB	DD	DD	BB	BB	DD	DD	BB	DD	BB	BB	DD	DD	DD	BB	BB	BB	BB	DD	DD	BB	BB	BB	BB	BB	BB
chr19_42283155_42283169	DD	BB	BB	DD	DD	BB	DD	BB	BB	BB	BB	BB	BB	DD	DD	DD	BB	BB	BB	BB	BB	BB	BB	BB	DD	DD	BB	BB	DD	DD	BB	DD	BB	BB	DD	DD	DD	BB	BB	BB	BB	DD	DD	BB	BB	BB	BB	BB	BB
chr19_42296041_42296052	DD	BB	BB	DD	DD	BB	DD	BB	BB	BB	BB	BB	BB	DD	DD	DD	BB	BB	BB	BB	BB	BB	BB	BB	DD	DD	BB	BB	DD	DD	BB	DD	BB	BB	DD	DD	DD	BB	BB	BB	BB	DD	DD	BB	BB	BB	BB	BB	BB
chr19_42337597_42337641	DD	BB	BB	DD	DD	BB	DD	BB	BB	BB	BB	BB	BB	DD	DD	DD	bn	BB	BB	BB	BB	BB	BB	BB	DD	dn	BB	BB	DD	DD	BB	DD	BB	BB	DD	DD	DD	BB	BB	BB	bd	DD	DD	BB	BB	BB	BB	BB	BB
chr19_42343067_42343091	DD	BB	BB	DD	DD	BB	DD	BB	BB	BB	BB	BB	BB	DD	DD	DD	BB	BB	BB	BB	BB	BB	BB	BB	DD	DD	BB	BB	DD	DD	BB	DD	BB	BB	DD	DD	DD	BB	BB	BB	BB	DD	DD	BB	BB	BB	BB	BB	BB
chr19_42353088_42353111	DD	BB	BB	DD	DD	BB	DD	BB	BB	BB	BB	BB	BB	DD	DD	DD	BB	BB	BB	BB	BB	BB	BB	BB	DD	dn	BB	BB	DD	DD	BB	DD	BB	BB	DD	DD	DD	BB	BB	BB	BB	DD	DD	BB	BB	BB	BB	BB	BB
chr19_42359935_42359946	DD	BB	BB	DD	DD	BB	DD	BB	BB	BB	BB	BB	BB	DD	DD	DD	BB	BB	BB	BB	BB	BB	BB	BB	DD	DD	BB	BB	DD	DD	BB	DD	BB	BB	DD	DD	DD	BB	BB	BB	BB	DD	DD	BB	BB	BB	BB	BB	BB
chr19_42376948_42377003	NA	BB	BB	NA	NA	BB	DD	NA	NA	NA	NN	BB	NA	DD	DD	NA	BB	NA	BB	BB	BB	BB	NA	BB	DD	NA	BB	NA	DD	DD	BB	NA	BB	BB	NA	NA	NA	NA	BB	BB	BB	DD	DD	BB	NN	NA	bn	BB	BB
chr19_42384644_42384659	dd	BB	BB	dd	dd	BB	DD	BB	BB	BB	BB	BB	BB	dd	dd	dd	BB	BB	BB	bn	BB	BB	BB	BB	DD	dd	BB	BB	dd	dd	BB	dd	bd	BB	dd	dd	dd	BB	BB	BB	BB	dd	DD	BB	BB	BB	BB	BB	BB
chr19_42410972_42410986	DD	BB	BB	DD	DD	BB	DD	BB	BB	BB	BB	BB	BB	DD	DD	DD	BB	BB	BB	BB	BB	BB	BB	BB	DD	DD	BB	BB	DD	DD	BB	DD	BB	BB	DD	DD	DD	BB	BB	BB	BB	DD	DD	BB	BB	BB	BB	BB	BB
chr19_42433554_42433567	DD	BB	BB	DD	DD	BB	DD	BB	BB	BB	BB	BB	BB	bd	DD	DD	BB	BB	BB	BB	BB	BB	BB	BB	DD	DD	BB	BB	DD	DD	BB	DD	BB	BB	DD	DD	DD	BB	BB	BB	BB	DD	DD	BB	BB	BB	DD	BB	NA
chr19_42441535_42441546	FF	bf	bf	FF	FF	bf	FF	bf	bf	bf	bf	bf	bf	FF	FF	FF	bf	bf	bf	bf	BB	bf	bf	bf	FF	FF	bf	BB	FF	FF	bf	FF	bf	bf	FF	FF	FF	bf	bf	bf	bf	FF	FF	bf	bf	bf	FF	bf	FF
chr19_42453659_42453676	DD	BB	BB	DD	DD	BB	DD	BB	BB	BB	BB	BB	BB	DD	DD	DD	BB	BB	BB	BB	BB	BB	BB	BB	DD	DD	BB	BB	DD	DD	BB	DD	BB	BB	DD	DD	DD	BB	BB	BB	BB	DD	DD	BB	BB	BB	dn	BB	DD
chr19_42472837_42472854	dn	BB	BB	DD	dn	BB	DD	BB	BB	BB	BB	BB	BB	dn	DD	DD	BB	BB	BB	BB	BB	BB	BB	BB	DD	DD	BB	BB	DD	DD	BB	DD	BB	BB	dn	DD	dn	BB	BB	BB	BB	DD	DD	BB	BB	BB	dn	BB	dn
chr19_42474322_42474336	DD	BB	BB	DD	DD	BB	DD	BB	BB	BB	BB	BB	BB	DD	DD	DD	BB	BB	BB	BB	BB	BB	BB	BB	DD	DD	BB	BB	DD	DD	BB	DD	BB	BB	DD	DD	DD	BB	BB	BB	BB	DD	DD	BB	BB	BB	DD	BB	DD
chr19_42484823_42484858	DD	BB	BB	DD	DD	BB	DD	BB	BB	BB	BB	BB	BB	DD	DD	DD	BB	BB	BB	BB	BB	BB	BB	BB	DD	DD	BB	BB	DD	DD	BB	DD	BB	BB	DD	DD	DD	BB	BB	BB	BB	DD	DD	BB	BB	BB	DD	BB	DD
chr19_42507723_42507734	DD	BB	BB	DD	DD	BB	DD	BB	BB	BB	BB	BB	BB	DD	DD	DD	BB	BB	BB	BB	BB	BB	BB	BB	DD	DD	BB	BB	DD	DD	BB	DD	BB	BB	DD	DD	DD	BB	BB	BB	BB	DD	DD	BB	BB	BB	DD	BB	DD
chr19_42537279_42537313	DD	BB	NA	DD	DD	BB	DD	BB	BB	BB	NA	bn	NA	DD	DD	DD	BB	BB	BB	BB	BB	BB	NA	BB	DD	DD	BB	BB	DD	DD	BB	DD	BB	BB	DD	DD	DD	NA	BB	NN	NA	DD	DD	BB	BB	BB	DD	BB	DD
chr19_42541240_42541275	DD	BB	BB	DD	DD	BB	DD	BB	BB	BB	BB	BB	DD	DD	DD	DD	BB	BB	BB	BB	BB	BB	BB	BB	DD	DD	BB	BB	DD	DD	BB	DD	BB	BB	DD	DD	DD	BB	BB	BB	BB	DD	DD	BB	BB	BB	DD	BB	DD
chr19_42549055_42549082	DD	BB	BB	DD	DD	BB	DD	BB	BB	BB	BB	BB	BB	DD	NN	DD	BB	BB	BB	BB	BB	BB	BB	BB	DD	DD	BB	BB	DD	DD	BB	DD	BB	BB	DD	DD	DD	BB	BB	BB	BB	DD	DD	BB	BB	BB	DD	BB	DD
chr19_42554256_42554270	DD	BB	BB	DD	DD	BB	DD	BB	BB	BB	BB	BB	BB	DD	DD	DD	BB	BB	BB	BB	BB	BB	BB	BB	DD	DD	BB	BB	DD	DD	BB	DD	BB	BB	DD	DD	DD	BB	BB	BB	BB	DD	DD	BB	BB	BB	DD	BB	DD
chr19_42578693_42578717	DD	BB	BB	DD	DD	BB	DD	BB	BB	BB	BB	BB	BB	DD	DD	DD	BB	BB	BB	BB	BB	BB	BB	BB	DD	DD	BB	BB	DD	DD	BB	DD	BB	BB	DD	DD	DD	BB	BB	BB	BB	DD	DD	BB	BB	BB	DD	BB	DD
chr19_42581334_42581353	DD	BB	BB	DD	DD	BB	DD	BB	BB	BB	BB	BB	BB	DD	DD	DD	BB	BB	BB	BB	BB	BB	BB	BB	DD	DD	BB	BB	DD	DD	BB	DD	BB	BB	DD	DD	DD	BB	BB	BB	BB	DD	DD	BB	BB	BB	DD	BB	DD
chr19_42606439_42606450	DD	BB	BB	DD	DD	BB	DD	BB	BB	BB	BB	BB	BB	DD	DD	DD	BB	BB	BB	BB	BB	BB	BB	BB	DD	DD	BB	BB	DD	DD	BB	DD	BB	BB	DD	DD	DD	BB	BB	BB	BB	DD	DD	BB	BB	BB	DD	BB	DD
chr19_42623116_42623129	df	FF	FF	df	df	FF	df	FF	FF	FF	FF	FF	FF	DD	df	DD	FF	FF	FF	FF	FF	FF	FF	FF	df	df	FF	FF	df	df	FF	df	FF	FF	df	df	df	FF	FF	FF	FF	df	df	FF	FF	FF	df	FF	df
chr19_42623130_42623141	DD	BB	BB	DD	DD	BB	DD	BB	BB	BB	BB	BB	BB	DD	DD	DD	BB	BB	BB	BB	BB	BB	BB	BB	DD	DD	BB	BB	DD	DD	BB	DD	BB	BB	DD	DD	DD	BB	BB	BB	BB	DD	DD	BB	BB	BB	DD	BB	DD
chr19_42650735_42650764	DD	BB	BB	DD	DD	BB	DD	BB	BB	BB	BB	BB	BB	DD	DD	DD	BB	BB	BB	BB	BB	BB	bn	BB	DD	DD	BB	BB	DD	DD	bn	DD	BB	BB	DD	DD	DD	BB	BB	BB	BB	DD	DD	BB	bn	BB	DD	BB	DD
chr19_42690677_42690721	DD	BB	BB	NA	DD	BB	DD	BB	BB	NA	NA	NA	BB	DD	DD	DD	BB	BB	BB	BB	NA	BB	BB	BB	DD	DD	BB	NA	DD	NA	BB	DD	BB	BB	NA	DD	DD	BB	NN	bd	NA	DD	DD	BB	BB	NA	DD	BB	DD
chr19_42766726_42766746	DD	BB	BB	DD	DD	BB	DD	BB	BB	BB	BB	BB	BB	DD	DD	DD	BB	BB	BB	BB	BB	BB	BB	BB	DD	DD	BB	BB	DD	DD	BB	DD	BB	BB	DD	DD	DD	BB	BB	BB	BB	DD	DD	BB	BB	BB	DD	BB	DD
chr19_42775763_42775782	DD	BB	BB	DD	DD	BB	DD	BB	BB	BB	BB	BB	BB	DD	DD	DD	BB	BB	BB	BB	BB	BB	BB	BB	DD	DD	BB	BB	DD	DD	BB	DD	BB	BB	DD	DD	DD	BB	BB	BB	BB	DD	DD	BB	BB	BB	DD	BB	DD
chr19_42816883_42816900	DD	BB	BB	DD	DD	BB	DD	BB	BB	BB	BB	BB	BB	DD	DD	DD	BB	BB	BB	BB	BB	BB	BB	BB	DD	DD	BB	BB	DD	DD	BB	DD	BB	BB	DD	DD	DD	BB	BB	BB	BB	DD	DD	BB	BB	BB	DD	BB	DD
chr19_42838739_42838762	DD	BB	BB	DD	DD	BB	DD	BB	BB	BB	BB	BB	BB	DD	DD	DD	BB	BB	BB	BB	BB	BB	BB	BB	DD	DD	BB	BB	DD	DD	BB	DD	BB	BB	DD	DD	DD	BB	BB	BB	BB	DD	DD	BB	BB	BB	DD	BB	DD
chr19_42847538_42847563	DD	BB	BB	DD	DD	BB	DD	BB	BB	BB	BB	BB	BB	DD	DD	DD	BB	BB	BB	BB	BB	BB	BB	BB	DD	DD	BB	BB	DD	DD	BB	DD	BB	BB	DD	DD	DD	BB	BB	BB	BB	DD	DD	BB	BB	BB	DD	BB	dn
chr19_42860380_42860411	DD	BB	bn	DD	DD	bn	DD	BB	BB	BB	BB	BB	BB	DD	DD	DD	BB	BB	BB	bn	BB	BB	BB	BB	DD	DD	BB	BB	DD	DD	BB	DD	BB	BB	DD	DD	DD	BB	BB	BB	BB	DD	DD	BB	BB	BB	DD	BB	DD
chr19_42938167_42938196	DD	BB	BB	DD	DD	BB	DD	BB	BB	BB	BB	BB	BB	DD	DD	DD	BB	BB	BB	BB	BB	BB	BB	BB	DD	DD	BB	BB	DD	DD	BB	DD	BB	BB	DD	DD	DD	BB	BB	BB	BB	DD	DD	BB	BB	BB	DD	BB	DD
chr19_42938247_42938258	DD	BB	BB	DD	DD	BB	DD	BB	BB	BB	BB	BB	BB	DD	DD	DD	BB	BB	BB	BB	BB	BB	BB	BB	DD	DD	BB	BB	DD	DD	BB	DD	BB	BB	DD	DD	DD	BB	BB	BB	BB	DD	DD	BB	BB	BB	DD	BB	DD
chr19_42944604_42944623	DD	BB	BB	DD	DD	BB	DD	BB	BB	BB	BB	BB	BB	DD	DD	DD	BB	BB	BB	BB	BB	BB	BB	BB	DD	DD	BB	BB	DD	DD	BB	DD	BB	BB	DD	DD	DD	BB	BB	BB	BB	DD	DD	BB	BB	BB	DD	BB	DD
chr19_42981094_42981121	DD	BB	BB	DD	DD	BB	DD	BB	BB	BB	BB	BB	BB	DD	DD	DD	BB	BB	BB	BB	BB	BB	BB	BB	DD	DD	BB	BB	DD	DD	BB	DD	BB	BB	DD	DD	DD	BB	BB	BB	BB	DD	DD	BB	BB	BB	DD	BB	DD
chr19_42995030_42995069	DD	BB	BB	DD	DD	BB	DD	BB	BB	BB	BB	BB	BB	DD	DD	DD	BB	BB	BB	BB	BB	BB	BB	BB	DD	DD	BB	BB	DD	DD	BB	DD	BB	BB	DD	DD	DD	BB	BB	BB	BB	DD	DD	BB	BB	BB	DD	BB	DD
chr19_43039661_43039685	DD	BB	BB	DD	DD	BB	DD	BB	BB	BB	BB	BB	BB	DD	DD	DD	BB	BB	BB	BB	BB	BB	BB	BB	DD	DD	BB	BB	DD	DD	BB	DD	BB	BB	DD	DD	DD	BB	BB	BB	BB	DD	DD	BB	BB	BB	DD	BB	DD
chr19_43047971_43048003	DD	BB	BB	DD	DD	BB	DD	BB	BB	BB	BB	BB	BB	DD	DD	DD	bn	BB	BB	BB	BB	BB	bd	BB	DD	DD	BB	BB	DD	DD	BB	DD	BB	BB	DD	DD	DD	BB	BB	BB	BB	DD	DD	BB	BB	BB	DD	BB	DD
chr19_43106981_43106996	DD	BB	BB	DD	DD	BB	DD	BB	BB	BB	BB	BB	BB	DD	DD	DD	BB	BB	BB	BB	BB	BB	BB	BB	DD	DD	BB	BB	DD	DD	BB	DD	BB	BB	DD	DD	DD	BB	BB	BB	BB	DD	DD	BB	BB	BB	DD	BB	DD
chr19_43136334_43136349	DD	BB	BB	DD	DD	BB	DD	BB	BB	BB	BB	BB	BB	DD	DD	DD	BB	BB	BB	BB	BB	BB	BB	BB	DD	DD	BB	BB	DD	DD	BB	DD	BB	BB	DD	DD	DD	BB	BB	BB	BB	DD	DD	BB	BB	BB	DD	BB	DD
chr19_43160424_43160447	NN	FF	NA	FF	FF	NA	FF	FF	FF	FF	FF	FF	FF	FF	FF	FF	FF	FF	FF	FF	FF	FF	FF	FF	FF	FF	FF	FF	FF	FF	FF	FF	FF	FF	FF	FF	FF	NA	FF	FF	FF	FF	FF	FF	FF	FF	FF	NA	FF
chr19_43160764_43160787	DD	BB	BB	DD	DD	BB	DD	BB	BB	BB	BB	BB	BB	DD	DD	DD	BB	BB	BB	BB	BB	BB	BB	BB	DD	DD	BB	BB	DD	DD	BB	DD	BB	BB	DD	DD	DD	BB	BB	BB	BB	DD	DD	BB	BB	BB	DD	BB	DD
chr19_43182976_43182999	DD	BB	BB	DD	DD	BB	DD	BB	BB	BB	BB	BB	BB	DD	DD	DD	BB	BB	BB	BB	BB	BB	BB	BB	DD	DD	BB	BB	DD	DD	BB	DD	BB	BB	DD	DD	DD	BB	BB	BB	BB	DD	DD	BB	BB	BB	DD	BB	DD
chr19_43220503_43220547	DD	BB	BB	DD	DD	BB	DD	BB	BB	BB	BB	BB	BB	DD	DD	DD	BB	BB	BB	BB	BB	BB	BB	BB	DD	DD	BB	BB	DD	NA	BB	DD	BB	BB	DD	DD	DD	BB	BB	BB	NA	DD	DD	BB	BB	BB	DD	BB	DD
chr19_43329889_43329908	DD	BB	BB	DD	DD	BB	DD	BB	BB	BB	BB	BB	BB	DD	DD	DD	BB	BB	BB	BB	BB	BB	BB	BB	DD	DD	BB	BB	DD	DD	BB	DD	BB	BB	DD	DD	DD	BB	BB	BB	BB	DD	DD	BB	BB	BB	DD	BB	DD
chr19_43345138_43345149	dd	BB	BB	dd	dd	BB	dd	BB	BB	BB	BB	BB	BB	dd	dd	dd	BB	BB	BB	BB	BB	BB	BB	BB	dd	dd	BB	BB	dd	dd	BB	dd	BB	BB	dd	dd	dd	BB	BB	BB	BB	dd	dd	BB	BB	BB	dd	BB	dd
chr19_43367904_43367951	dd	BB	BB	dd	dd	BB	DD	BB	BB	BB	BB	BB	BB	dd	dd	dd	BB	BB	BB	BB	BB	BB	BB	BB	dd	dd	BB	BB	dd	dd	BB	dd	BB	BB	dd	DD	dd	BB	BB	BB	BB	dd	BB	BB	BB	BB	dd	BB	dd
chr19_43369584_43369619	dd	BB	BB	dd	dd	BB	dd	BB	BB	BB	BB	BB	BB	dd	dd	dd	BB	BB	BB	BB	BB	BB	BB	BB	dd	DD	BB	BB	dd	dd	BB	dd	BB	BB	dd	dd	dd	BB	BB	BB	BB	dd	dd	BB	BB	BB	dd	BB	dd
chr19_43374472_43374507	DD	BB	BB	NA	DD	BB	NN	BB	BB	BB	BB	BB	BB	DD	DD	DD	BB	BB	BB	BB	BB	BB	BB	BB	DD	NA	BB	BB	NA	DD	NA	DD	BB	BB	NA	NA	DD	BB	BB	BB	NA	NA	DD	BB	BB	BB	NN	BB	NN
chr19_43376808_43376833	DD	BB	BB	DD	DD	BB	DD	BB	BB	BB	BB	BB	BB	DD	DD	DD	BB	BB	BB	BB	BB	BB	BB	BB	DD	DD	BB	BB	DD	DD	BB	DD	BB	BB	DD	DD	DD	BB	BB	BB	BB	DD	DD	BB	BB	BB	DD	BB	DD
chr19_43380983_43381022	df	FF	FF	df	df	FF	df	FF	FF	FF	FF	FF	FF	df	df	df	FF	FF	FF	FF	FF	FF	FF	FF	df	df	FF	FF	df	df	FF	df	FF	FF	df	df	df	FF	FF	FF	FF	df	df	FF	FF	FF	df	FF	df
chr19_43381024_43381035	DD	BB	BB	DD	DD	BB	DD	BB	BB	BB	BB	BB	BB	DD	DD	DD	BB	BB	BB	BB	BB	BB	BB	BB	DD	DD	BB	BB	DD	DD	BB	DD	BB	BB	DD	DD	DD	BB	BB	BB	BB	DD	DD	BB	BB	BB	DD	BB	DD
chr19_43383586_43383607	DD	BB	BB	DD	DD	BB	DD	BB	BB	BB	BB	BB	BB	DD	DD	DD	BB	BB	BB	BB	BB	BB	BB	BB	DD	DD	BB	BB	DD	DD	BB	DD	BB	BB	DD	DD	DD	BB	BB	BB	BB	DD	DD	BB	BB	BB	DD	BB	DD
chr19_43397034_43397069	DD	BB	BB	DD	DD	BB	DD	BB	BB	BB	BB	BB	BB	DD	DD	DD	BB	BB	BB	BB	BB	BB	BB	BB	DD	DD	BB	BB	DD	DD	BB	DD	BB	BB	DD	DD	DD	BB	BB	BB	BB	DD	DD	BB	BB	BB	DD	BB	DD
chr19_43448003_43448044	DD	BB	BB	DD	DD	BB	DD	BB	BB	BB	BB	BB	BB	DD	DD	DD	BB	BB	BB	BB	BB	BB	BB	BB	DD	DD	BB	BB	DD	DD	BB	DD	BB	BB	DD	DD	DD	BB	BB	BB	BB	DD	DD	BB	BB	BB	DD	BB	DD
chr19_43512844_43512859	DD	BB	BB	DD	DD	BB	DD	BB	BB	BB	BB	BB	BB	DD	DD	DD	BB	BB	BB	BB	BB	BB	BB	BB	DD	DD	BB	BB	DD	DD	BB	DD	BB	BB	DD	DD	DD	BB	BB	BB	BB	DD	DD	BB	BB	BB	DD	BB	DD
chr19_43521170_43521189	DD	BB	BB	DD	DD	BB	DD	BB	BB	BB	BB	BB	BB	DD	DD	DD	BB	BB	BB	BB	BB	BB	BB	BB	DD	DD	BB	BB	DD	DD	BB	DD	BB	BB	DD	DD	DD	BB	BB	BB	BB	DD	DD	BB	BB	BB	DD	BB	DD
chr19_43534911_43534940	DD	BB	BB	NN	DD	BB	DD	BB	BB	BB	BB	BB	BB	DD	DD	DD	BB	BB	BB	NA	BB	BB	BB	BB	DD	NA	BB	BB	DD	DD	BB	DD	BB	BB	DD	DD	NA	BB	BB	BB	BB	DD	DD	BB	BB	BB	DD	BB	NA
chr19_43553322_43553365	DD	BB	NA	DD	NA	NA	DD	NA	BB	NN	BB	BB	BB	DD	NA	DD	NA	BB	bn	BB	NA	BB	BB	BB	DD	DD	BB	BB	DD	DD	BB	DD	NA	BB	NA	NA	DD	BB	NA	BB	NA	DD	DD	BB	BB	NA	DD	BB	DD
chr19_43554868_43554885	DD	BB	BB	DD	DD	BB	DD	BB	BB	BB	BB	BB	BB	DD	DD	DD	BB	BB	BB	BB	BB	BB	BB	BB	DD	DD	BB	BB	DD	DD	BB	DD	BB	BB	DD	DD	DD	BB	BB	BB	BB	DD	DD	BB	BB	BB	DD	BB	DD
chr19_43582104_43582147	DD	BB	BB	DD	DD	BB	DD	BB	BB	BB	BB	BB	BB	DD	DD	DD	BB	BB	BB	BB	BB	BB	BB	BB	DD	DD	BB	BB	DD	DD	BB	DD	BB	BB	DD	DD	DD	BB	BB	BB	BB	DD	DD	BB	BB	BB	DD	BB	DD
chr19_43590418_43590438	DD	BB	BB	DD	DD	BB	DD	BB	BB	BB	BB	BB	BB	DD	DD	DD	BB	BB	BB	BB	BB	BB	BB	BB	DD	DD	BB	BB	DD	DD	BB	DD	BB	BB	DD	DD	DD	BB	BB	BB	BB	DD	DD	BB	BB	BB	DD	BB	DD
chr19_43627470_43627505	DD	BB	BB	DD	DD	BB	DD	BB	BB	BB	BB	bn	BB	DD	DD	DD	BB	BB	BB	BB	BB	BB	BB	BB	DD	DD	BB	BB	DD	DD	BB	DD	BB	BB	DD	DD	DD	BB	BB	BB	BB	DD	DD	BB	BB	BB	DD	BB	DD
chr19_43637051_43637066	DD	BB	BB	DD	DD	BB	DD	BB	BB	BB	BB	BB	BB	DD	DD	DD	BB	BB	BB	BB	BB	BB	BB	BB	DD	DD	BB	BB	DD	DD	BB	DD	BB	BB	DD	DD	DD	BB	BB	BB	BB	DD	DD	BB	BB	BB	DD	BB	DD
chr19_43656399_43656442	DD	BB	BB	DD	DD	bb	DD	bb	BB	BB	BB	bb	BB	DD	bd	bd	BB	BB	bb	BB	BB	BB	bb	BB	dn	DD	bn	BB	DD	DD	BB	DD	BB	BB	DD	DD	DD	BB	BB	BB	bb	DD	DD	BB	bb	bb	DD	BB	DD
chr19_43657881_43657904	dd	BB	BB	dd	dd	BB	dd	BB	BB	BB	BB	BB	BB	dd	dd	dd	BB	BB	BB	BB	BB	BB	BB	BB	dd	dd	BB	BB	dd	DD	BB	dd	BB	BB	dd	dd	dd	BB	BB	BB	BB	dd	DD	BB	BB	BB	dd	BB	dd
chr19_43661255_43661272	DD	BB	BB	DD	DD	BB	DD	BB	BB	BB	BB	BB	BB	DD	DD	DD	BB	BB	BB	BB	BB	BB	BB	BB	DD	DD	BB	BB	DD	DD	BB	DD	BB	BB	DD	DD	DD	BB	BB	BB	BB	DD	DD	BB	BB	BB	DD	BB	DD
chr19_43683144_43683183	FF	FF	FF	FF	FF	NA	FF	FF	FF	FF	FF	FF	FF	FF	FF	FF	FF	FF	FF	FF	NA	FF	FF	FF	FF	NA	FF	FF	FF	FF	FF	FF	FF	FF	FF	FF	FF	FF	FF	FF	FF	FF	FF	FF	FF	NA	FF	NA	FF
chr19_43692222_43692253	DD	BB	BB	DD	DD	BB	DD	BB	BB	BB	BB	BB	BB	DD	DD	DD	BB	BB	BB	BB	BB	bn	BB	BB	DD	DD	BB	BB	DD	DD	BB	DD	BB	BB	DD	DD	DD	BB	BB	BB	BB	DD	DD	BB	BB	BB	DD	BB	DD
chr19_43693281_43693316	DD	BB	BB	DD	DD	BB	DD	BB	BB	BB	BB	BB	BB	DD	DD	DD	BB	BB	BB	BB	BB	BB	BB	BB	DD	DD	BB	BB	DD	DD	BB	DD	BB	BB	DD	DD	DD	BB	BB	BB	BB	DD	DD	BB	BB	BB	DD	BB	DD
chr19_43702915_43702942	DD	BB	BB	DD	DD	BB	DD	BB	BB	BB	BB	BB	BB	DD	DD	DD	BB	BB	BB	BB	BB	BB	BB	BB	DD	DD	BB	BB	DD	DD	BB	DD	BB	BB	DD	DD	DD	BB	BB	BB	BB	DD	DD	BB	BB	BB	DD	BB	DD
chr19_43707413_43707434	DD	BB	BB	DD	DD	BB	DD	BB	BB	BB	BB	BB	BB	DD	DD	DD	BB	BB	BB	BB	BB	BB	BB	BB	DD	DD	BB	BB	DD	DD	BB	DD	BB	BB	DD	dn	DD	BB	BB	BB	BB	DD	DD	BB	BB	BB	DD	BB	DD
chr19_43729341_43729365	DD	BB	BB	DD	DD	BB	DD	BB	BB	BB	BB	BB	BB	DD	DD	DD	BB	BB	BB	BB	BB	BB	BB	BB	DD	DD	BB	BB	DD	DD	BB	DD	BB	BB	DD	DD	DD	BB	BB	BB	BB	DD	DD	BB	BB	BB	DD	BB	DD
chr19_43745225_43745248	DD	BB	BB	DD	DD	BB	DD	BB	BB	BB	BB	BB	BB	DD	DD	DD	BB	BB	BB	BB	BB	BB	BB	BB	DD	DD	BB	BB	DD	DD	BB	DD	BB	BB	DD	DD	DD	BB	BB	BB	BB	DD	DD	BB	BB	BB	DD	BB	DD
chr19_43756697_43756717	DD	BB	BB	DD	DD	BB	DD	BB	BB	BB	BB	BB	BB	DD	DD	DD	BB	BB	BB	BB	BB	BB	BB	BB	DD	DD	BB	BB	DD	DD	BB	DD	BB	BB	DD	DD	DD	BB	BB	BB	BB	DD	DD	BB	BB	BB	DD	BB	DD
chr19_43758927_43758958	DD	BB	BB	DD	DD	BB	DD	BB	BB	BB	BB	BB	BB	DD	DD	DD	BB	BB	BB	BB	BB	BB	BB	BB	DD	DD	BB	BB	DD	DD	BB	DD	BB	BB	DD	DD	DD	BB	BB	BB	BB	DD	DD	BB	BB	BB	DD	BB	DD
chr19_43759379_43759423	DD	BB	BB	DD	DD	BB	DD	BB	BB	BB	BB	BB	BB	DD	DD	DD	BB	BB	BB	BB	BB	BB	BB	BB	DD	DD	BB	BB	DD	DD	BB	DD	BB	BB	DD	DD	DD	BB	BB	BB	BB	DD	DD	BB	BB	BB	DD	BB	DD
chr19_43772111_43772146	DD	BB	BB	DD	DD	BB	DD	BB	BB	BB	BB	BB	BB	DD	DD	DD	BB	BB	BB	BB	BB	BB	BB	BB	DD	DD	BB	BB	DD	DD	BB	DD	BB	BB	DD	DD	DD	BB	BB	BB	BB	DD	DD	BB	BB	BB	DD	BB	DD
chr19_43785636_43785651	DD	BB	bn	DD	DD	bn	DD	bn	bn	bn	bn	bn	bn	DD	DD	DD	bn	BB	BB	bn	bn	bn	BB	bn	DD	DD	bn	bn	DD	DD	bn	DD	bn	BB	DD	DD	DD	BB	bn	bn	BB	DD	DD	BB	BB	BB	DD	BB	DD
chr19_43809441_43809452	DD	BB	BB	DD	DD	BB	DD	BB	BB	BB	BB	BB	BB	DD	DD	DD	BB	BB	BB	BB	BB	BB	BB	BB	DD	DD	BB	BB	DD	DD	BB	DD	BB	BB	DD	DD	DD	BB	BB	BB	BB	DD	DD	BB	BB	BB	DD	BB	DD
chr19_43833046_43833063	DD	BB	BB	DD	DD	BB	DD	BB	BB	BB	BB	BB	BB	DD	DD	DD	BB	BB	BB	BB	BB	BB	BB	BB	DD	DD	BB	BB	DD	DD	BB	DD	BB	BB	DD	DD	DD	BB	BB	BB	BB	DD	DD	BB	BB	BB	DD	BB	DD
chr19_43906575_43906596	DD	BB	BB	DD	DD	BB	DD	BB	BB	BB	BB	BB	BB	DD	DD	DD	BB	BB	BB	BB	BB	BB	BB	BB	DD	DD	BB	BB	DD	DD	BB	DD	BB	BB	DD	DD	DD	BB	BB	BB	BB	DD	DD	BB	BB	BB	DD	BB	DD
chr19_43909156_43909191	DD	BB	BB	DD	DD	BB	DD	BB	BB	BB	BB	BB	BB	DD	DD	DD	BB	BB	BB	BB	BB	BB	BB	BB	DD	DD	BB	BB	DD	DD	BB	DD	BB	BB	DD	DD	DD	BB	BB	BB	BB	DD	DD	BB	BB	BB	DD	BB	DD
chr19_43926030_43926041	DD	BB	BB	DD	DD	BB	DD	BB	BB	BB	BB	BB	BB	dn	dn	DD	BB	BB	BB	BB	BB	BB	BB	BB	DD	DD	BB	BB	DD	DD	BB	DD	BB	BB	DD	DD	DD	BB	BB	BB	BB	DD	DD	BB	BB	BB	DD	BB	DD
chr19_43930105_43930116	DD	BB	BB	DD	DD	BB	DD	BB	BB	BB	BB	BB	BB	DD	DD	DD	BB	BB	BB	BB	BB	BB	BB	BB	DD	DD	BB	BB	DD	DD	BB	DD	BB	BB	DD	DD	DD	BB	BB	BB	BB	DD	DD	BB	BB	BB	DD	BB	DD
chr19_43933309_43933323	dd	BB	BB	bd	bd	BB	bd	BB	BB	BB	BB	BB	BB	bd	dd	bd	BB	BB	BB	BB	BB	BB	BB	bn	bd	dd	BB	BB	dd	dd	BB	bd	BB	bd	dd	bd	bd	BB	BB	BB	BB	bd	bd	BB	BB	BB	bd	BB	bd
chr19_43935614_43935639	dn	BB	BB	DD	DD	BB	DD	BB	BB	BB	BB	BB	BB	DD	DD	DD	BB	BB	BB	BB	BB	BB	BB	BB	DD	dn	BB	BB	DD	DD	BB	dn	BB	BB	DD	DD	DD	BB	BB	BB	BB	DD	DD	BB	BB	BB	DD	BB	DD
chr19_43937201_43937224	DD	BB	BB	DD	DD	BB	DD	BB	BB	BB	BB	BB	BB	DD	DD	DD	BB	BB	BB	BB	BB	BB	BB	BB	DD	DD	BB	BB	DD	DD	BB	DD	BB	BB	DD	DD	DD	BB	BB	BB	BB	DD	DD	BB	BB	BB	DD	BB	DD
chr19_43938985_43939000	DD	BB	BB	DD	DD	BB	DD	BB	BB	BB	BB	BB	BB	DD	DD	DD	BB	BB	BB	BB	BB	BB	BB	BB	DD	DD	BB	BB	DD	DD	BB	DD	BB	BB	DD	DD	DD	BB	BB	BB	BB	DD	DD	BB	BB	BB	DD	BB	DD
chr19_43945389_43945408	DD	BB	BB	DD	DD	BB	DD	BB	BB	BB	BB	BB	BB	DD	DD	DD	BB	BB	BB	BB	BB	BB	BB	BB	DD	DD	BB	BB	DD	DD	BB	DD	BB	BB	DD	DD	DD	BB	BB	BB	BB	DD	DD	BB	BB	BB	DD	BB	DD
chr19_43954420_43954437	DD	BB	BB	DD	dn	BB	DD	BB	BB	BB	BB	BB	BB	DD	DD	DD	BB	BB	BB	BB	BB	BB	BB	BB	DD	DD	BB	BB	DD	DD	BB	DD	BB	BB	DD	DD	DD	BB	BB	BB	BB	DD	DD	BB	BB	BB	DD	BB	DD
chr19_43965382_43965397	DD	BB	BB	DD	DD	BB	DD	BB	BB	BB	BB	BB	BB	DD	DD	DD	BB	BB	BB	BB	BB	BB	BB	BB	DD	DD	BB	BB	DD	DD	BB	DD	BB	BB	DD	dn	DD	BB	BB	BB	BB	dn	DD	BB	BB	BB	DD	BB	DD
chr19_43970707_43970722	DD	BB	BB	DD	DD	BB	DD	BB	BB	BB	BB	BB	BB	DD	DD	DD	BB	BB	BB	BB	BB	BB	BB	BB	DD	DD	BB	BB	DD	DD	BB	DD	BB	BB	DD	DD	DD	BB	BB	BB	BB	DD	DD	BB	BB	BB	DD	BB	DD
chr19_43973302_43973316	DD	BB	BB	DD	DD	BB	DD	BB	BB	BB	BB	BB	BB	DD	DD	DD	BB	BB	BB	BB	BB	BB	BB	BB	DD	DD	BB	BB	DD	DD	BB	DD	BB	BB	DD	DD	DD	BB	BB	BB	BB	DD	DD	BB	BB	BB	DD	BB	DD
chr19_43978190_43978225	DD	BB	BB	DD	DD	BB	DD	BB	BB	NA	DD	BB	BB	dn	DD	DD	BB	BB	BB	BB	BB	BB	BB	BB	DD	NA	BB	BB	DD	DD	BB	DD	BB	BB	NA	DD	DD	BB	BB	BB	BB	DD	DD	BB	BB	BB	DD	BB	DD
chr19_43987204_43987235	DD	BB	BB	DD	DD	BB	DD	BB	BB	BB	BB	BB	BB	DD	DD	DD	BB	BB	BB	BB	BB	BB	BB	BB	DD	DD	BB	BB	DD	DD	BB	DD	BB	BB	DD	DD	DD	BB	BB	BB	BB	DD	DD	BB	BB	BB	DD	BB	DD
chr19_44003775_44003806	NA	BB	BB	NA	NA	BB	NA	BB	BB	BB	BB	BB	UU	NA	NA	NA	BB	BB	BB	BB	BB	BB	BB	BB	NA	NA	BB	BB	NA	NA	BB	NA	BB	BB	NA	NA	NA	BB	BB	BB	BB	NA	NA	BB	BB	BB	NA	BB	NA
chr19_44069516_44069533	DD	BB	BB	DD	DD	BB	DD	BB	BB	BB	BB	BB	BB	DD	DD	DD	BB	BB	BB	BB	BB	BB	BB	BB	DD	DD	BB	BB	DD	DD	BB	DD	BB	BB	DD	DD	DD	BB	BB	BB	BB	DD	DD	BB	BB	BB	DD	BB	DD
chr19_44086205_44086252	DD	BB	BB	DD	DD	BB	DD	bn	BB	BB	BB	BB	BB	DD	DD	DD	BB	BB	BB	BB	BB	BB	BB	BB	DD	DD	BB	BB	DD	DD	BB	DD	BB	BB	DD	DD	DD	BB	BB	BB	BB	DD	DD	BB	bd	BB	DD	BB	DD
chr19_44115386_44115421	DD	BB	BB	DD	DD	BB	DD	BB	BB	BB	BB	BB	BB	dn	DD	DD	BB	BB	BB	BB	BB	BB	BB	BB	DD	DD	BB	BB	DD	DD	BB	DD	BB	BB	DD	DD	DD	BB	BB	BB	BB	DD	DD	BB	BB	BB	DD	BB	DD
chr19_44118942_44118969	DD	BB	BB	DD	DD	BB	DD	BB	BB	BB	BB	BB	BB	DD	DD	DD	BB	BB	BB	BB	BB	BB	BB	BB	DD	DD	bn	BB	DD	DD	BB	DD	BB	BB	DD	DD	DD	BB	BB	BB	BB	DD	DD	BB	BB	BB	DD	BB	DD
chr19_44126801_44126820	DD	BB	BB	DD	DD	BB	DD	BB	BB	BB	BB	BB	BB	DD	DD	DD	BB	BB	BB	BB	BB	BB	BB	BB	DD	DD	BB	BB	DD	DD	BB	DD	BB	BB	DD	DD	DD	BB	BB	BB	BB	DD	DD	BB	BB	BB	DD	BB	DD
chr19_44154963_44154978	dn	BB	BB	DD	DD	BB	DD	BB	BB	BB	BB	BB	BB	dn	DD	DD	BB	BB	BB	BB	NA	BB	BB	BB	dn	DD	BB	BB	DD	dn	BB	DD	BB	BB	DD	DD	bn	BB	BB	BB	BB	DD	DD	BB	BB	BB	DD	BB	dn
chr19_44158809_44158828	DD	BB	BB	DD	DD	BB	DD	BB	BB	BB	BB	BB	BB	DD	DD	DD	BB	BB	BB	BB	DD	BB	BB	BB	DD	DD	BB	BB	DD	DD	BB	DD	BB	BB	DD	DD	BB	BB	BB	BB	BB	DD	DD	BB	BB	BB	DD	BB	DD
chr19_44173753_44173784	DD	BB	BB	DD	DD	BB	DD	BB	BB	BB	BB	BB	BB	DD	DD	DD	BB	BB	BB	BB	DD	BB	BB	BB	DD	DD	BB	BB	DD	DD	BB	DD	BB	BB	DD	DD	BB	BB	BB	BB	BB	DD	DD	BB	BB	BB	DD	BB	DD
chr19_44188148_44188162	DD	BB	BB	DD	DD	BB	DD	BB	BB	BB	BB	BB	BB	DD	DD	DD	BB	BB	BB	BB	DD	BB	BB	BB	DD	DD	BB	BB	DD	DD	BB	DD	BB	BB	DD	DD	BB	BB	BB	BB	BB	DD	DD	BB	BB	BB	DD	BB	DD
chr19_44188319_44188362	UU	BB	BB	UU	UU	BB	UU	BB	BB	BB	BB	BB	BB	UU	UU	UU	BB	BB	BB	BB	uu	BB	BB	BB	UU	UU	BB	BB	UU	UU	BB	UU	BB	BB	UU	UU	BB	BB	BB	BB	BB	NA	UU	BB	BB	BB	NA	BB	UU
chr19_44199526_44199549	DD	BB	BB	DD	DD	BB	DD	BB	BB	BB	BB	BB	BB	DD	DD	DD	BB	BB	BB	BB	DD	BB	BB	BB	DD	DD	BB	BB	DD	DD	BB	DD	BB	BB	DD	DD	BB	BB	BB	BB	BB	DD	DD	BB	BB	BB	DD	BB	DD
chr19_44200452_44200475	DD	BB	BB	DD	DD	BB	DD	BB	BB	BB	BB	BB	BB	DD	DD	DD	BB	BB	BB	BB	DD	BB	BB	BB	DD	DD	BB	BB	DD	DD	BB	DD	BB	BB	DD	DD	BB	BB	BB	BB	BB	DD	DD	bn	BB	BB	DD	BB	DD
chr19_44238197_44238244	DD	BB	BB	DD	DD	BB	DD	BB	BB	BB	BB	BB	BB	DD	DD	DD	BB	DD	BB	BB	DD	BB	BB	BB	DD	DD	BB	BB	DD	DD	BB	DD	BB	BB	DD	DD	BB	BB	BB	BB	BB	DD	DD	BB	BB	BB	DD	BB	DD
chr19_44241165_44241192	DD	BB	BB	DD	DD	BB	DD	BB	BB	BB	BB	BB	BB	DD	DD	DD	BB	BB	BB	BB	DD	BB	BB	BB	DD	DD	BB	BB	DD	DD	BB	DD	BB	BB	DD	DD	BB	BB	BB	BB	BB	DD	DD	BB	BB	BB	DD	BB	DD
chr19_44243453_44243484	DD	BB	BB	DD	DD	BB	DD	BB	BB	BB	BB	BB	BB	DD	DD	DD	BB	BB	BB	BB	DD	BB	BB	bn	DD	DD	BB	bn	DD	DD	BB	DD	BB	BB	DD	DD	BB	BB	BB	BB	BB	DD	DD	BB	BB	BB	DD	BB	DD
chr19_44244442_44244463	DD	BB	BB	DD	dn	BB	DD	BB	BB	BB	BB	BB	BB	dn	DD	DD	BB	BB	BB	BB	DD	BB	BB	BB	DD	DD	BB	BB	DD	DD	BB	DD	BB	BB	DD	DD	BB	BB	BB	BB	BB	DD	dn	BB	BB	BB	DD	BB	DD
chr19_44262933_44262962	DD	BB	BB	DD	DD	BB	DD	BB	BB	BB	BB	BB	BB	DD	DD	DD	BB	BB	BB	BB	DD	BB	BB	BB	DD	DD	BB	BB	DD	DD	BB	DD	BB	BB	DD	DD	BB	BB	BB	BB	BB	DD	DD	BB	BB	BB	dn	BB	DD
chr19_44268233_44268248	DD	BB	BB	DD	DD	BB	DD	BB	BB	BB	BB	BB	BB	DD	DD	DD	BB	BB	BB	BB	DD	BB	BB	BB	DD	DD	BB	BB	DD	DD	BB	DD	BB	BB	DD	DD	BB	BB	BB	BB	BB	DD	DD	BB	BB	BB	DD	BB	DD
chr19_44268247_44268266	df	FF	FF	df	df	FF	DD	FF	FF	FF	FF	FF	FF	df	DD	DD	FF	FF	FF	FF	DD	FF	FF	FF	df	df	FF	FF	df	df	FF	DD	FF	FF	df	dn	FF	FF	FF	FF	FF	df	df	FF	FF	FF	DD	FF	df
chr19_44291504_44291527	DD	BB	BB	DD	DD	BB	DD	BB	BB	BB	BB	BB	BB	DD	DD	DD	BB	BB	BB	BB	DD	BB	BB	BB	DD	DD	BB	BB	DD	DD	BB	DD	BB	BB	DD	DD	BB	BB	BB	BB	BB	DD	DD	BB	BB	BB	DD	BB	DD
chr19_44341903_44341922	DD	BB	BB	DD	DD	BB	DD	BB	BB	BB	BB	BB	BB	DD	DD	DD	BB	BB	BB	BB	DD	BB	BB	BB	DD	DD	BB	BB	DD	DD	BB	DD	BB	BB	DD	DD	BB	BB	BB	BB	BB	DD	DD	BB	BB	BB	DD	BB	DD
chr19_44344338_44344352	DD	BB	BB	DD	DD	BB	DD	BB	BB	BB	BB	BB	BB	DD	DD	DD	BB	BB	BB	BB	DD	BB	BB	BB	DD	DD	BB	BB	DD	DD	BB	DD	BB	BB	DD	DD	BB	BB	BB	BB	BB	DD	DD	BB	BB	BB	DD	BB	DD
chr19_44371772_44371811	DD	UU	NA	DD	DD	NA	DD	UU	UU	UU	UU	UU	UU	DD	DD	DD	UU	UU	UU	UU	DD	UU	UU	UU	DD	DD	UU	UU	DD	du	UU	DD	UU	UU	DD	DD	UU	UU	UU	UU	UU	DD	DD	UU	UU	NA	DD	UU	DD
chr19_44375432_44375463	DD	BB	BB	DD	DD	BB	DD	BB	BB	BB	BB	BB	BB	DD	DD	DD	BB	BB	BB	BB	DD	BB	BB	BB	DD	DD	BB	BB	DD	DD	BB	DD	BB	BB	DD	DD	BB	BB	BB	BB	BB	DD	DD	BB	BB	BB	DD	BB	DD
chr19_44406840_44406859	DD	BB	BB	DD	DD	BB	DD	BB	BB	BB	BB	BB	BB	DD	DD	DD	BB	BB	BB	BB	DD	BB	BB	BB	DD	DD	BB	BB	DD	DD	BB	DD	BB	BB	DD	DD	BB	BB	BB	BB	BB	DD	DD	BB	BB	BB	DD	BB	DD
chr19_44411250_44411301	df	FF	FF	df	df	fn	df	FF	fn	FF	FF	FF	FF	df	df	df	FF	FF	FF	FF	df	FF	FF	FF	df	df	FF	FF	df	DD	FF	df	FF	FF	df	df	FF	FF	FF	FF	FF	df	df	FF	FF	FF	df	FF	df
chr19_44451523_44451546	DD	BB	BB	DD	DD	BB	DD	BB	BB	BB	BB	BB	nn	DD	DD	DD	BB	BB	BB	BB	dn	BB	BB	BB	DD	DD	BB	BB	DD	DD	BB	DD	BB	BB	DD	DD	BB	BB	BB	BB	BB	dn	dn	BB	BB	BB	DD	BB	DD
chr19_44451642_44451659	DD	BB	BB	DD	DD	BB	DD	BB	BB	BB	BB	BB	BB	DD	DD	DD	BB	BB	BB	BB	DD	BB	BB	BB	DD	DD	BB	BB	DD	DD	BB	DD	BB	BB	DD	DD	BB	BB	BB	BB	BB	DD	DD	BB	BB	BB	DD	BB	DD
chr19_44462504_44462535	DD	BB	BB	DD	DD	BB	DD	BB	BB	BB	BB	BB	BB	DD	DD	DD	BB	BB	BB	BB	DD	BB	BB	BB	DD	DD	BB	BB	DD	DD	BB	DD	BB	BB	DD	DD	BB	BB	BB	BB	BB	DD	DD	BB	BB	BB	DD	BB	DD
chr19_44464921_44464932	df	FF	FF	df	df	FF	df	FF	FF	FF	FF	FF	FF	df	df	DD	FF	FF	FF	FF	df	FF	FF	FF	df	df	FF	FF	df	df	FF	df	FF	FF	df	df	FF	FF	FF	FF	FF	DD	df	FF	FF	FF	df	FF	df
chr19_44480784_44480795	df	FF	FF	df	df	FF	df	FF	FF	FF	FF	FF	FF	dn	df	df	FF	FF	FF	FF	df	FF	FF	FF	dn	df	FF	FF	df	df	FF	df	FF	FF	df	DD	FF	FF	FF	FF	FF	df	df	FF	FF	FF	df	FF	DD
chr19_44481565_44481576	DD	BB	BB	DD	DD	BB	DD	BB	BB	BB	BB	BB	BB	DD	DD	DD	BB	BB	BB	BB	DD	BB	BB	BB	DD	DD	BB	BB	DD	DD	BB	DD	BB	BB	DD	DD	BB	BB	BB	BB	BB	DD	DD	BB	BB	BB	DD	BB	DD
chr19_44484557_44484568	DD	BB	BB	DD	DD	BB	DD	BB	BB	BB	BB	BB	BB	DD	DD	DD	BB	BB	BB	BB	DD	BB	BB	BB	DD	DD	BB	BB	DD	DD	BB	DD	BB	BB	DD	DD	BB	BB	BB	BB	BB	DD	DD	BB	BB	BB	DD	BB	DD
chr19_44489328_44489339	DD	BB	BB	DD	DD	BB	DD	BB	BB	BB	BB	BB	BB	DD	DD	DD	BB	BB	BB	BB	DD	BB	BB	BB	DD	DD	BB	BB	DD	DD	BB	DD	BB	BB	DD	DD	BB	BB	BB	BB	BB	DD	DD	BB	BB	BB	DD	BB	DD
chr19_44496507_44496518	df	FF	FF	df	df	FF	df	FF	FF	FF	FF	FF	FF	df	df	df	FF	FF	FF	FF	df	FF	FF	FF	df	df	FF	FF	df	df	FF	df	FF	FF	df	df	FF	FF	FF	FF	FF	DD	df	FF	FF	FF	df	FF	df
chr19_44521221_44521250	DD	BB	BB	DD	DD	BB	DD	bn	BB	BB	BB	BB	BB	DD	DD	DD	BB	BB	BB	BB	DD	BB	BB	BB	DD	DD	BB	BB	DD	DD	BB	DD	BB	BB	DD	DD	BB	BB	BB	BB	BB	DD	DD	BB	BB	BB	DD	bn	DD
chr19_44522297_44522324	DD	BB	BB	DD	DD	BB	DD	BB	BB	BB	BB	BB	BB	DD	DD	DD	BB	BB	BB	BB	DD	BB	BB	BB	DD	DD	BB	BB	DD	DD	BB	DD	BB	BB	DD	DD	BB	BB	BB	BB	BB	DD	DD	BB	BB	BB	DD	BB	DD
chr19_44522400_44522423	DD	BB	BB	DD	DD	BB	DD	BB	BB	BB	BB	BB	BB	DD	DD	DD	BB	BB	BB	BB	DD	BB	BB	BB	DD	DD	BB	BB	DD	DD	BB	DD	BB	BB	DD	DD	BB	BB	BB	BB	BB	DD	DD	BB	BB	BB	DD	BB	DD
chr19_44604809_44604844	DD	BB	BB	DD	DD	BB	DD	BB	BB	BB	BB	BB	BB	DD	DD	DD	BB	BB	BB	BB	DD	bd	BB	BB	DD	DD	BB	BB	DD	DD	BB	DD	BB	BB	DD	DD	BB	BB	BB	BB	BB	DD	DD	BB	BB	BB	DD	BB	DD
chr19_44607088_44607137	DD	BB	BB	DD	DD	BB	bd	BB	BB	BB	BB	BB	BB	DD	DD	DD	BB	BB	BB	BB	DD	BB	BB	BB	DD	DD	BB	BB	DD	DD	BB	DD	BB	BB	DD	DD	BB	bd	BB	BB	BB	DD	DD	BB	BB	BB	DD	BB	DD
chr19_44607145_44607160	DD	BB	BB	DD	DD	BB	DD	BB	BB	BB	BB	BB	BB	DD	DD	DD	BB	BB	BB	BB	DD	BB	BB	BB	DD	DD	BB	BB	DD	DD	BB	DD	BB	BB	DD	DD	BB	BB	BB	BB	BB	DD	DD	BB	BB	BB	DD	BB	DD
chr19_44633452_44633465	DD	BB	BB	DD	DD	BB	DD	BB	BB	BB	BB	BB	BB	DD	DD	DD	BB	BB	BB	BB	DD	BB	BB	BB	DD	DD	BB	BB	DD	DD	BB	DD	BB	BB	DD	DD	BB	BB	BB	BB	BB	DD	DD	BB	BB	BB	DD	BB	DD
chr19_44637884_44637919	DD	BB	BB	DD	DD	BB	DD	BB	BB	BB	BB	BB	BB	DD	DD	DD	BB	BB	BB	BB	DD	BB	BB	BB	DD	DD	BB	BB	DD	DD	BB	DD	BB	BB	DD	DD	BB	BB	BB	BB	BB	DD	DD	BB	BB	BB	DD	BB	DD
chr19_44638933_44638960	DD	BB	BB	DD	DD	BB	DD	BB	BB	BB	BB	bn	BB	DD	DD	DD	BB	BB	BB	BB	DD	BB	BB	BB	DD	DD	BB	BB	DD	dn	BB	DD	BB	BB	DD	DD	BB	BB	BB	BB	BB	DD	DD	BB	BB	BB	DD	BB	DD
chr19_44653192_44653207	DD	BB	BB	DD	DD	BB	DD	BB	BB	BB	BB	BB	BB	DD	DD	DD	BB	BB	BB	BB	DD	BB	BB	BB	DD	DD	BB	BB	DD	DD	BB	DD	BB	BB	DD	DD	BB	BB	BB	BB	BB	DD	DD	BB	BB	BB	DD	BB	DD
chr19_44653422_44653445	DD	BB	BB	DD	DD	BB	DD	BB	BB	BB	BB	BB	BB	DD	DD	DD	BB	BB	BB	BB	DD	BB	BB	BB	DD	DD	BB	BB	DD	DD	BB	DD	BB	BB	DD	DD	BB	BB	BB	BB	BB	DD	DD	BB	BB	BB	DD	BB	DD
chr19_44703216_44703239	DD	BB	BB	DD	DD	BB	DD	BB	BB	BB	BB	BB	BB	DD	DD	DD	BB	BB	BB	BB	DD	BB	BB	BB	DD	DD	BB	BB	DD	DD	BB	DD	BB	BB	DD	DD	BB	BB	BB	BB	BB	DD	DD	BB	BB	BB	DD	BB	DD
chr19_44714746_44714775	DD	BB	BB	DD	DD	BB	DD	BB	BB	BB	BB	BB	BB	DD	dn	DD	BB	BB	BB	BB	DD	BB	BB	BB	DD	DD	BB	BB	DD	DD	BB	DD	BB	BB	DD	DD	BB	BB	BB	BB	BB	DD	DD	BB	BB	BB	DD	BB	DD
chr19_44728123_44728150	DD	BB	BB	DD	DD	BB	DD	BB	BB	BB	BB	BB	BB	DD	DD	DD	BB	BB	BB	BB	DD	BB	BB	BB	DD	DD	BB	BB	DD	DD	BB	DD	BB	BB	DD	DD	BB	BB	BB	BB	BB	DD	DD	BB	BB	BB	DD	BB	DD
chr19_44728217_44728234	DD	BB	BB	DD	DD	BB	DD	BB	BB	BB	BB	BB	BB	DD	DD	DD	BB	BB	BB	BB	DD	BB	BB	BB	DD	DD	BB	BB	DD	DD	BB	DD	BB	BB	DD	DD	BB	BB	BB	BB	BB	DD	DD	BB	BB	BB	DD	BB	DD
chr19_44738779_44738796	DD	BB	BB	DD	DD	BB	DD	BB	BB	BB	BB	BB	BB	dn	DD	DD	BB	BB	BB	BB	DD	BB	BB	BB	DD	DD	BB	BB	DD	DD	BB	DD	BB	BB	DD	DD	BB	BB	BB	BB	BB	DD	DD	BB	BB	BB	DD	BB	DD
chr19_44742523_44742542	DD	BB	BB	DD	DD	BB	DD	BB	BB	BB	BB	BB	BB	DD	DD	DD	bn	BB	BB	BB	DD	BB	BB	BB	DD	DD	BB	BB	DD	DD	BB	DD	BB	BB	DD	DD	BB	BB	BB	BB	BB	DD	DD	BB	BB	BB	DD	BB	DD
chr19_44749391_44749406	DD	BB	BB	DD	DD	BB	DD	BB	BB	BB	BB	BB	BB	DD	DD	DD	BB	BB	BB	BB	DD	BB	BB	BB	DD	DD	BB	BB	DD	DD	BB	DD	BB	BB	DD	DD	BB	BB	BB	BB	BB	DD	DD	BB	BB	BB	DD	BB	DD
chr19_44799741_44799752	DD	BB	BB	DD	DD	BB	DD	BB	BB	BB	BB	BB	BB	DD	DD	DD	BB	BB	BB	BB	DD	BB	BB	BB	DD	DD	BB	BB	DD	DD	BB	DD	BB	BB	DD	DD	BB	BB	BB	BB	BB	DD	DD	BB	BB	BB	DD	BB	DD
chr19_44890280_44890291	DD	BB	BB	DD	DD	BB	DD	BB	BB	BB	BB	BB	BB	DD	DD	DD	BB	BB	BB	BB	DD	BB	BB	BB	DD	DD	BB	BB	DD	DD	BB	DD	BB	BB	DD	DD	BB	BB	BB	BB	BB	DD	DD	BB	BB	BB	DD	BB	DD
chr19_44891902_44891925	DD	BB	BB	DD	DD	BB	DD	BB	BB	BB	BB	BB	BB	DD	DD	DD	BB	BB	BB	BB	DD	BB	BB	BB	DD	DD	BB	BB	DD	DD	BB	DD	BB	BB	DD	DD	BB	BB	BB	BB	BB	DD	DD	BB	BB	BB	DD	BB	bd
chr19_44901770_44901783	df	FF	FF	df	df	FF	df	FF	FF	fn	FF	FF	FF	df	df	df	FF	FF	FF	FF	df	FF	FF	FF	df	df	fn	fn	df	df	fn	df	FF	FF	df	df	FF	FF	FF	FF	fn	df	df	FF	FF	FF	df	FF	DD
chr19_45165872_45165889	DD	BB	BB	DD	DD	BB	DD	BB	BB	BB	BB	BB	BB	DD	DD	DD	BB	BB	BB	BB	DD	BB	BB	BB	DD	DD	BB	BB	DD	DD	BB	DD	BB	BB	DD	DD	BB	BB	BB	BB	BB	DD	DD	BB	BB	BB	DD	BB	DD
chr19_45169165_45169176	DD	BB	BB	DD	DD	BB	DD	BB	BB	BB	BB	BB	BB	DD	DD	DD	BB	BB	BB	BB	DD	BB	BB	BB	DD	DD	BB	BB	DD	DD	BB	DD	BB	BB	DD	DD	BB	BB	BB	BB	BB	DD	DD	BB	BB	BB	DD	BB	DD
chr19_45169175_45169186	DD	BB	BB	DD	DD	BB	DD	BB	BB	BB	BB	BB	BB	DD	DD	DD	BB	BB	BB	BB	DD	BB	BB	BB	DD	DD	BB	BB	DD	DD	BB	DD	BB	BB	DD	DD	BB	BB	BB	BB	BB	DD	DD	BB	BB	BB	DD	BB	DD
chr19_45192258_45192278	DD	BB	BB	DD	DD	BB	DD	BB	BB	BB	BB	BB	BB	DD	DD	DD	BB	BB	BB	BB	DD	BB	BB	BB	DD	DD	BB	BB	DD	DD	BB	DD	BB	BB	DD	DD	BB	BB	BB	BB	BB	DD	DD	BB	BB	BB	DD	BB	DD
chr19_45217543_45217578	DD	BB	BB	DD	DD	BB	DD	BB	BB	BB	BB	BB	BB	DD	DD	DD	BB	BB	BB	BB	DD	BB	BB	BB	DD	DD	BB	BB	DD	DD	BB	DD	BB	BB	DD	DD	BB	BB	BB	BB	BB	DD	DD	BB	BB	BB	DD	BB	DD
chr19_45264144_45264159	DD	BB	BB	DD	DD	BB	DD	BB	BB	BB	BB	BB	BB	DD	DD	DD	BB	BB	BB	BB	DD	BB	BB	BB	DD	DD	BB	BB	DD	DD	BB	DD	BB	BB	DD	DD	BB	BB	BB	BB	BB	DD	DD	BB	BB	BB	DD	BB	DD
chr19_45266118_45266142	DD	BB	BB	DD	DD	BB	DD	BB	BB	BB	BB	BB	BB	DD	DD	DD	BB	BB	BB	BB	DD	BB	BB	BB	DD	DD	BB	BB	DD	DD	BB	DD	BB	BB	DD	DD	BB	BB	BB	BB	BB	DD	DD	BB	BB	BB	DD	BB	DD
chr19_45275565_45275596	DD	BB	BB	DD	DD	BB	DD	BB	BB	BB	BB	BB	BB	DD	DD	DD	BB	BB	BB	BB	DD	BB	BB	BB	DD	DD	BB	BB	DD	DD	BB	DD	BB	BB	DD	DD	BB	BB	BB	BB	BB	DD	DD	BB	BB	BB	DD	BB	DD
chr19_45282097_45282144	DD	BB	BB	DD	DD	BB	DD	BB	BB	BB	BB	BB	BB	DD	DD	DD	BB	BB	BB	BB	DD	BB	BB	BB	DD	DD	BB	BB	DD	DD	BB	DD	BB	BB	DD	DD	BB	BB	BB	BB	BB	DD	DD	BB	BB	BB	DD	BB	DD
chr19_45304253_45304267	DD	BB	BB	DD	DD	BB	DD	BB	BB	BB	BB	BB	BB	DD	DD	DD	BB	BB	BB	BB	DD	BB	bd	BB	DD	DD	BB	BB	DD	DD	BB	DD	BB	BB	DD	DD	BB	BB	BB	BB	BB	DD	DD	BB	BB	BB	DD	BB	DD
chr19_45326229_45326268	FF	FF	FF	NA	FF	FF	FF	FF	FF	FF	FF	FF	fn	FF	FF	FF	FF	FF	FF	FF	FF	FF	FF	FF	FF	FF	FF	FF	FF	FF	FF	FF	FF	FF	FF	FF	FF	FF	FF	FF	FF	FF	FF	FF	FF	FF	FF	FF	FF
chr19_45330811_45330826	DD	BB	BB	DD	DD	BB	DD	BB	BB	BB	BB	BB	BB	DD	DD	DD	BB	BB	BB	BB	DD	BB	BB	BB	DD	DD	BB	BB	DD	DD	BB	DD	BB	BB	DD	DD	BB	BB	BB	BB	BB	DD	DD	BB	BB	BB	DD	BB	DD
chr19_45339752_45339776	DD	BB	BB	DD	DD	BB	DD	BB	BB	BB	BB	BB	BB	DD	DD	DD	BB	BB	BB	BB	DD	BB	BB	BB	DD	DD	BB	BB	DD	DD	BB	DD	BB	BB	DD	DD	BB	BB	BB	BB	BB	DD	DD	BB	BB	BB	DD	BB	DD
chr19_45340636_45340663	DD	BB	BB	DD	DD	BB	DD	BB	BB	BB	BB	BB	BB	DD	DD	DD	BB	BB	BB	BB	DD	BB	BB	BB	DD	DD	BB	BB	DD	DD	BB	DD	BB	BB	DD	DD	BB	BB	BB	BB	BB	DD	DD	BB	BB	BB	DD	BB	DD
chr19_45344663_45344686	DD	BB	BB	DD	DD	BB	DD	BB	BB	BB	BB	BB	BB	DD	DD	DD	BB	BB	BB	BB	DD	BB	BB	BB	DD	DD	BB	BB	DD	DD	BB	DD	BB	BB	DD	DD	BB	BB	BB	BB	BB	DD	DD	BB	BB	BB	DD	BB	DD
chr19_45355221_45355240	DD	BB	BB	DD	DD	BB	DD	BB	BB	BB	BB	BB	BB	DD	DD	DD	BB	BB	BB	BB	DD	BB	BB	BB	DD	DD	BB	BB	DD	DD	BB	DD	BB	BB	DD	DD	BB	BB	BB	BB	BB	DD	DD	BB	BB	BB	DD	BB	DD
chr19_45419919_45419946	DD	BB	BB	DD	DD	BB	DD	BB	BB	BB	BB	BB	BB	DD	DD	DD	BB	BB	BB	BB	DD	BB	BB	BB	DD	DD	BB	BB	DD	DD	BB	DD	BB	BB	DD	DD	BB	BB	BB	BB	BB	DD	DD	BB	BB	BB	DD	BB	DD
chr19_45485746_45485757	DD	BB	BB	DD	DD	BB	DD	BB	BB	BB	BB	BB	BB	DD	DD	DD	BB	BB	BB	BB	DD	BB	BB	BB	DD	DD	BB	BB	DD	DD	BB	DD	BB	BB	DD	DD	BB	BB	BB	BB	BB	DD	DD	BB	BB	BB	DD	BB	DD
chr19_45492084_45492123	DD	BB	BB	DD	DD	BB	DD	BB	BB	BB	BB	BB	BB	DD	DD	DD	BB	BB	BB	BB	DD	BB	BB	BB	DD	DD	BB	BB	DD	DD	BB	DD	BB	BB	DD	DD	BB	BB	BB	BB	BB	DD	dn	BB	BB	BB	DD	BB	DD
chr19_45496142_45496161	DD	BB	BB	DD	DD	BB	DD	BB	BB	BB	BB	BB	BB	DD	DD	DD	BB	BB	BB	BB	DD	BB	BB	BB	DD	DD	BB	BB	DD	DD	BB	DD	BB	BB	DD	DD	BB	BB	BB	BB	BB	DD	DD	BB	BB	BB	DD	BB	DD
chr19_45496640_45496671	DD	BB	BB	DD	DD	BB	DD	BB	BB	BB	BB	BB	BB	DD	DD	DD	BB	BB	BB	BB	DD	BB	BB	BB	DD	DD	BB	BB	DD	DD	BB	DD	BB	BB	DD	DD	BB	BB	BB	BB	BB	DD	DD	BB	BB	BB	DD	BB	DD
chr19_45500848_45500875	DD	BB	BB	DD	DD	BB	DD	BB	BB	BB	BB	BB	BB	DD	DD	DD	BB	BB	BB	BB	DD	BB	BB	BB	DD	DD	BB	BB	DD	DD	BB	DD	BB	BB	DD	DD	BB	BB	BB	BB	BB	DD	DD	BB	BB	BB	DD	BB	DD
chr19_45515760_45515783	DD	BB	BB	DD	DD	BB	DD	BB	BB	BB	BB	BB	BB	DD	DD	DD	BB	BB	BB	BB	DD	BB	BB	BB	DD	DD	BB	BB	DD	DD	BB	DD	BB	BB	DD	DD	BB	BB	BB	BB	BB	DD	DD	BB	BB	BB	DD	BB	DD
chr19_45522309_45522320	DD	BB	BB	DD	DD	BB	DD	BB	BB	BB	BB	BB	BB	DD	DD	DD	BB	BB	BB	BB	DD	BB	BB	BB	DD	DD	BB	BB	DD	DD	BB	DD	BB	BB	DD	DD	BB	BB	BB	BB	BB	DD	DD	BB	BB	BB	DD	BB	DD
chr19_45529488_45529507	DD	BB	BB	DD	DD	BB	DD	BB	BB	BB	BB	BB	BB	DD	DD	DD	bn	BB	BB	BB	DD	BB	BB	BB	DD	DD	BB	BB	DD	DD	BB	DD	BB	BB	DD	DD	BB	BB	BB	BB	BB	DD	DD	BB	BB	BB	DD	BB	DD
chr19_45629467_45629488	DD	BB	BB	DD	DD	BB	DD	BB	BB	BB	BB	BB	BB	DD	DD	DD	BB	BB	BB	BB	DD	BB	BB	BB	DD	DD	BB	BB	DD	DD	BB	DD	BB	BB	DD	DD	bn	BB	BB	BB	BB	DD	DD	BB	BB	BB	DD	BB	DD
chr19_45634571_45634586	DD	BB	BB	DD	DD	BB	DD	BB	BB	BB	BB	BB	BB	DD	DD	DD	BB	BB	BB	BB	DD	BB	BB	BB	DD	DD	BB	BB	DD	DD	BB	DD	BB	BB	DD	DD	BB	BB	BB	BB	BB	DD	DD	BB	BB	BB	DD	BB	DD
chr19_45647482_45647499	dn	BB	BB	dd	dd	BB	dd	BB	BB	BB	BB	BB	BB	dd	dd	dd	BB	BB	BB	BB	dd	BB	BB	BB	dd	dd	BB	BB	dd	dd	BB	dd	BB	BB	dd	dd	BB	BB	BB	BB	BB	dd	dd	BB	BB	BB	dd	BB	dd
chr19_45665323_45665374	bd	BB	BB	bd	bd	BB	dn	BB	bd	BB	bn	BB	BB	DD	bd	bd	BB	BB	BB	BB	DD	BB	BB	BB	DD	DD	BB	BB	bd	bd	BB	bd	BB	BB	bd	bd	BB	BB	BB	BB	BB	dn	bd	BB	bn	BB	bd	BB	bd
chr19_45671720_45671733	dd	BB	BB	dd	dd	BB	DD	BB	BB	BB	BB	BB	BB	dd	dd	dd	BB	BB	BB	BB	dd	BB	BB	BB	dd	dd	BB	BB	dd	dd	BB	dd	BB	BB	dd	dd	BB	BB	BB	BB	BB	dd	dd	BB	BB	BB	dd	BB	dd
chr19_45673802_45673831	DD	BB	BB	DD	DD	BB	DD	BB	BB	BB	BB	BB	BB	DD	DD	DD	BB	BB	BB	BB	DD	BB	BB	BB	DD	DD	BB	BB	DD	DD	BB	DD	BB	BB	DD	DD	BB	BB	BB	BB	BB	DD	DD	BB	BB	BB	DD	BB	DD
chr19_45690881_45690907	DD	BB	BB	DD	DD	BB	dn	BB	BB	BB	BB	BB	BB	DD	DD	DD	BB	BB	BB	BB	DD	BB	BB	BB	DD	DD	BB	BB	DD	DD	BB	DD	BB	BB	DD	DD	BB	BB	BB	BB	BB	DD	DD	BB	BB	BB	DD	BB	DD
chr19_45693679_45693694	DD	BB	BB	DD	DD	BB	DD	BB	BB	BB	BB	BB	BB	DD	DD	DD	BB	BB	BB	BB	DD	BB	BB	BB	DD	DD	BB	BB	DD	DD	BB	DD	BB	BB	DD	DD	BB	BB	BB	BB	BB	DD	DD	BB	BB	BB	DD	BB	DD
chr19_45697305_45697320	DD	BB	BB	DD	DD	BB	DD	BB	BB	BB	BB	BB	BB	DD	DD	DD	BB	BB	BB	BB	DD	BB	BB	BB	DD	DD	BB	BB	DD	DD	BB	DD	BB	BB	DD	DD	BB	BB	BB	BB	BB	DD	DD	BB	BB	BB	DD	BB	DD
chr19_45801081_45801100	DD	BB	BB	DD	DD	BB	DD	BB	BB	BB	BB	BB	BB	DD	DD	DD	BB	BB	BB	BB	DD	BB	BB	BB	DD	DD	BB	BB	DD	DD	BB	DD	BB	BB	DD	DD	BB	BB	BB	BB	BB	DD	DD	BB	BB	BB	DD	BB	DD
chr19_45900788_45900835	DD	BB	BB	DD	DD	BB	DD	BB	BB	BB	BB	BB	BB	DD	DD	DD	BB	BB	BB	BB	DD	BB	BB	BB	DD	DD	BB	BB	DD	DD	BB	DD	BB	BB	DD	DD	BB	BB	BB	BB	BB	DD	DD	BB	BB	BB	DD	BB	DD
chr19_45917254_45917285	FF	FF	NA	FF	FF	FF	FF	FF	FF	FF	FF	FF	FF	FF	FF	FF	FF	FF	FF	FF	NN	FF	FF	FF	FF	FF	NA	FF	FF	FF	FF	FF	FF	FF	FF	FF	FF	FF	FF	FF	FF	FF	FF	FF	FF	FF	FF	FF	FF
chr19_45989955_45989974	DD	BB	BB	DD	DD	BB	DD	BB	BB	BB	BB	BB	BB	DD	DD	DD	BB	BB	BB	BB	DD	BB	BB	BB	DD	DD	BB	BB	DD	DD	BB	DD	BB	BB	DD	DD	BB	BB	BB	BB	BB	DD	DD	BB	BB	BB	DD	BB	DD
chr19_46015199_46015213	df	FF	FF	df	df	FF	df	FF	FF	FF	FF	FF	FF	df	df	df	FF	FF	FF	FF	df	FF	FF	FF	df	df	FF	FF	df	df	FF	df	FF	FF	df	df	FF	FF	FF	FF	FF	df	df	FF	FF	FF	df	FF	df
chr19_46015214_46015228	DD	BB	BB	DD	DD	BB	DD	BB	BB	BB	BB	BB	BB	DD	DD	DD	BB	BB	BB	BB	DD	BB	BB	BB	DD	DD	BB	BB	DD	DD	BB	DD	BB	BB	DD	DD	BB	BB	BB	BB	BB	DD	DD	BB	BB	BB	DD	BB	DD
chr19_46015989_46016016	DD	BB	BB	DD	bd	BB	DD	BB	BB	BB	BB	BB	BB	DD	DD	DD	BB	BB	BB	BB	DD	BB	BB	BB	DD	DD	BB	BB	DD	DD	BB	DD	BB	BB	DD	DD	BB	BB	BB	BB	NA	DD	DD	BB	BB	BB	DD	BB	DD
chr19_46023793_46023808	DD	BB	BB	DD	DD	BB	DD	BB	BB	BB	BB	BB	BB	DD	DD	DD	BB	BB	BB	BB	DD	bd	BB	BB	DD	DD	BB	BB	DD	DD	BB	DD	BB	BB	DD	DD	BB	BB	BB	BB	BB	DD	DD	BB	BB	BB	DD	BB	DD
chr19_46027663_46027694	DD	BB	BB	DD	DD	BB	DD	BB	BB	BB	BB	BB	BB	DD	DD	DD	BB	BB	BB	BB	DD	BB	BB	BB	DD	DD	BB	BB	DD	DD	BB	DD	BB	BB	DD	DD	BB	BB	BB	BB	BB	DD	DD	BB	BB	BB	DD	BB	DD
chr19_46027775_46027810	DD	BB	BB	DD	DD	BB	DD	BB	BB	BB	BB	BB	BB	DD	DD	DD	BB	BB	BB	BB	DD	BB	BB	BB	DD	DD	BB	BB	DD	DD	BB	DD	BB	BB	DD	DD	BB	BB	BB	BB	BB	DD	DD	BB	BB	BB	DD	BB	DD
chr19_46052718_46052729	DD	BB	BB	DD	DD	BB	DD	BB	BB	BB	BB	BB	BB	DD	DD	DD	BB	BB	BB	BB	DD	BB	BB	BB	DD	DD	BB	BB	DD	DD	BB	DD	BB	BB	DD	DD	BB	BB	BB	BB	BB	DD	DD	BB	BB	BB	DD	BB	DD
chr19_46054073_46054096	DD	BB	BB	DD	DD	BB	DD	BB	BB	BB	BB	BB	BB	DD	DD	DD	BB	BB	BB	BB	DD	BB	BB	BB	DD	DD	BB	BB	DD	DD	BB	DD	BB	BB	DD	DD	BB	BB	BB	BB	BB	DD	DD	BB	BB	BB	DD	BB	DD
chr19_46061286_46061305	DD	BB	BB	DD	DD	BB	DD	BB	BB	BB	BB	BB	BB	DD	DD	DD	BB	BB	BB	BB	DD	BB	BB	BB	DD	DD	BB	BB	DD	DD	BB	DD	BB	BB	DD	DD	BB	BB	BB	BB	BB	DD	DD	BB	BB	BB	DD	BB	DD
chr19_46081353_46081376	DD	BB	BB	DD	DD	BB	DD	BB	BB	BB	BB	BB	BB	DD	DD	DD	BB	BB	BB	BB	DD	BB	BB	BB	DD	DD	BB	BB	DD	DD	BB	DD	BB	BB	dn	DD	BB	BB	BB	BB	BB	DD	DD	BB	BB	BB	DD	BB	DD
chr19_46086292_46086307	DD	BB	BB	DD	DD	BB	DD	BB	BB	BB	BB	BB	BB	DD	DD	DD	BB	BB	BB	BB	DD	BB	BB	BB	DD	DD	bn	BB	DD	DD	BB	DD	BB	BB	DD	DD	BB	BB	BB	BB	BB	DD	DD	BB	BB	BB	DD	BB	DD
chr19_46096896_46096915	FF	FF	FF	FF	FF	NA	FF	FF	FF	FF	FF	FF	NA	FF	FF	FF	FF	FF	FF	NA	FF	FF	FF	FF	FF	FF	FF	FF	FF	FF	NA	FF	FF	FF	FF	NA	FF	FF	FF	FF	NA	FF	FF	FF	FF	NA	FF	FF	FF
chr19_46121160_46121191	FF	FF	FF	FF	FF	FF	FF	FF	FF	FF	FF	FF	FF	FF	FF	FF	FF	FF	FF	FF	FF	FF	FF	FF	FF	FF	FF	FF	FF	FF	FF	FF	FF	FF	FF	FF	FF	FF	FF	FF	FF	FF	FF	FF	FF	FF	FF	FF	FF
chr19_46138297_46138316	FF	FF	FF	FF	FF	NA	FF	FF	FF	FF	FF	FF	NA	FF	FF	FF	FF	FF	FF	FF	NN	FF	FF	FF	NA	NA	FF	FF	FF	FF	NA	NA	FF	FF	FF	FF	fn	FF	FF	FF	FF	FF	FF	FF	FF	FF	NA	FF	FF
chr19_46146116_46146171	bn	NA	NA	NN	BB	NA	NN	NA	bd	NN	NA	BB	BB	BB	BB	BB	BB	BB	BB	BB	BB	BB	BB	BB	NN	BB	BB	NA	NA	NA	BB	NA	BB	BB	BB	BB	BB	NA	BB	NA	NA	BB	NA	BB	BB	BB	BB	BB	BB
chr19_46154286_46154305	DD	BB	BB	DD	DD	BB	DD	BB	BB	BB	BB	BB	BB	DD	DD	DD	BB	BB	BB	BB	DD	BB	BB	BB	DD	DD	BB	BB	DD	DD	BB	DD	BB	BB	DD	DD	BB	BB	BB	BB	BB	DD	DD	BB	BB	BB	DD	BB	DD
chr19_46154934_46154948	DD	BB	BB	DD	DD	BB	DD	BB	BB	BB	BB	BB	BB	DD	DD	DD	BB	BB	BB	BB	DD	BB	BB	BB	DD	DD	BB	BB	DD	DD	BB	DD	BB	BB	DD	DD	BB	BB	BB	BB	BB	DD	DD	BB	BB	BB	DD	BB	DD
chr19_46157289_46157308	DD	BB	BB	DD	DD	BB	DD	BB	BB	BB	BB	BB	BB	DD	DD	DD	BB	BB	BB	BB	DD	bd	BB	BB	DD	DD	BB	BB	DD	DD	BB	DD	BB	BB	DD	DD	BB	BB	BB	BB	BB	DD	DD	BB	BB	BB	DD	BB	DD
chr19_46161436_46161460	DD	BB	BB	DD	DD	BB	DD	BB	BB	BB	BB	BB	BB	DD	DD	DD	BB	BB	BB	BB	DD	BB	BB	BB	DD	DD	BB	BB	DD	DD	BB	DD	BB	BB	DD	DD	BB	BB	BB	BB	BB	DD	DD	BB	BB	BB	DD	BB	DD
chr19_46161985_46162016	DD	BB	BB	DD	DD	BB	DD	BB	BB	BB	BB	BB	BB	DD	DD	DD	BB	BB	BB	BB	DD	BB	BB	BB	DD	DD	BB	BB	DD	DD	BB	DD	BB	BB	DD	DD	BB	BB	BB	BB	BB	DD	DD	BB	BB	BB	DD	BB	DD
chr19_46189775_46189786	DD	BB	BB	DD	DD	BB	DD	BB	BB	BB	BB	BB	BB	DD	DD	DD	BB	BB	BB	BB	DD	BB	BB	BB	DD	DD	BB	BB	DD	DD	BB	DD	BB	BB	DD	DD	BB	BB	BB	BB	BB	DD	DD	BB	BB	BB	DD	BB	DD
chr19_46203464_46203487	dn	BB	BB	DD	DD	NA	DD	BB	BB	BB	BB	BB	BB	DD	DD	DD	BB	BB	BB	BB	DD	BB	BB	BB	DD	NA	BB	BB	DD	DD	NA	DD	BB	BB	DD	DD	BB	BB	BB	BB	BB	DD	DD	BB	BB	NA	DD	BB	DD
chr19_46209494_46209529	DD	BB	BB	DD	DD	BB	DD	BB	BB	BB	BB	BB	BB	DD	DD	DD	BB	BB	BB	BB	DD	BB	BB	BB	DD	DD	BB	BB	DD	DD	BB	DD	BB	BB	DD	DD	BB	BB	BB	BB	BB	DD	DD	BB	BB	BB	DD	BB	DD
chr19_46217855_46217878	dd	bn	BB	dd	dd	bn	dd	BB	bn	bn	bn	BB	bn	dd	dd	bd	BB	bn	bn	bn	dd	bn	bn	BB	dd	dd	bn	bn	dd	dd	bn	dd	bn	BB	dd	dd	bn	bn	BB	bn	bn	dd	dd	bn	bn	BB	dd	bn	dd
chr19_46325538_46325555	DD	BB	BB	DD	DD	BB	DD	BB	BB	BB	BB	BB	BB	DD	DD	DD	BB	BB	BB	BB	DD	BB	BB	BB	DD	DD	bn	BB	DD	DD	BB	DD	bn	BB	DD	DD	BB	BB	BB	BB	BB	DD	DD	BB	BB	BB	DD	BB	DD
chr19_46329722_46329736	DD	BB	BB	DD	DD	BB	DD	BB	BB	BB	BB	BB	BB	DD	DD	DD	BB	BB	BB	BB	DD	BB	BB	BB	DD	DD	BB	BB	DD	DD	BB	bd	BB	BB	DD	DD	BB	BB	BB	BB	BB	DD	DD	BB	BB	BB	DD	BB	DD
chr19_46333439_46333462	DD	BB	BB	DD	DD	BB	DD	BB	BB	BB	BB	BB	BB	DD	DD	DD	BB	BB	BB	BB	DD	bd	BB	BB	DD	DD	BB	BB	DD	DD	BB	DD	BB	BB	DD	DD	BB	BB	BB	BB	BB	DD	DD	BB	BB	BB	DD	BB	DD
chr19_46342992_46343003	DD	BB	BB	DD	DD	BB	DD	BB	BB	BB	BB	BB	BB	DD	DD	DD	BB	BB	BB	BB	DD	BB	BB	BB	DD	DD	BB	BB	DD	DD	BB	DD	BB	BB	DD	DD	BB	BB	BB	BB	BB	DD	DD	BB	BB	BB	DD	BB	DD
chr19_46365856_46365900	FF	NA	FF	FF	FF	NA	FF	FF	FF	FF	FF	NA	NA	FF	NA	FF	FF	NN	NA	FF	FF	FF	FF	NA	FF	NA	FF	FF	FF	NA	FF	NA	FF	FF	FF	NA	FF	NA	FF	FF	NA	FF	NA	FF	NA	FF	NA	NA	NA
chr19_46506738_46506773	DD	BB	BB	DD	DD	BB	DD	BB	BB	BB	BB	BB	BB	DD	DD	DD	BB	BB	BB	BB	DD	BB	BB	BB	DD	DD	BB	BB	DD	DD	BB	DD	BB	BB	DD	DD	BB	BB	BB	BB	BB	DD	DD	BB	BB	BB	DD	BB	DD
chr19_46519581_46519616	FF	FF	FF	FF	FF	NA	FF	FF	FF	FF	FF	NA	NA	FF	FF	FF	FF	FF	FF	FF	FF	FF	FF	FF	FF	NA	FF	FF	FF	FF	FF	NA	FF	FF	FF	NA	FF	FF	FF	FF	FF	FF	FF	FF	NA	FF	FF	FF	FF
chr19_46526180_46526209	DD	BB	BB	DD	DD	BB	DD	BB	BB	BB	BB	BB	BB	DD	DD	DD	BB	BB	BB	BB	DD	bn	BB	BB	DD	DD	BB	BB	DD	DD	BB	DD	BB	BB	DD	DD	BB	BB	BB	BB	BB	DD	DD	BB	BB	BB	DD	bn	DD
chr19_46547533_46547556	DD	BB	BB	DD	DD	BB	DD	BB	BB	BB	BB	BB	BB	DD	DD	DD	BB	BB	BB	BB	DD	BB	BB	BB	DD	DD	BB	BB	DD	DD	BB	DD	BB	BB	DD	DD	BB	BB	BB	BB	BB	DD	DD	BB	BB	BB	DD	BB	DD
chr19_46549878_46549895	DD	BB	BB	DD	DD	BB	DD	BB	BB	BB	BB	BB	BB	DD	DD	DD	BB	BB	BB	BB	DD	BB	BB	BB	DD	DD	BB	BB	DD	DD	BB	DD	BB	BB	DD	DD	BB	BB	BB	BB	BB	DD	DD	BB	BB	BB	DD	BB	DD
chr19_46562132_46562170	DD	BB	BB	DD	DD	BB	DD	BB	BB	BB	BB	BB	BB	NN	DD	DD	BB	BB	BB	BB	DD	BB	BB	BB	DD	DD	BB	BB	DD	DD	BB	DD	BB	BB	DD	NA	BB	BB	BB	BB	BB	DD	DD	BB	BB	BB	DD	BB	NA
chr19_46581901_46581928	DD	BB	BB	DD	DD	BB	DD	BB	BB	BB	BB	BB	BB	DD	DD	DD	BB	BB	BB	BB	DD	BB	BB	BB	DD	DD	BB	BB	DD	DD	BB	DD	BB	BB	DD	DD	BB	BB	BB	BB	BB	DD	DD	BB	BB	BB	DD	BB	DD
chr19_46593796_46593811	DD	BB	BB	DD	DD	BB	DD	BB	BB	BB	BB	BB	BB	DD	DD	DD	BB	BB	BB	BB	DD	BB	BB	BB	DD	DD	BB	BB	DD	DD	BB	DD	BB	BB	DD	DD	BB	BB	BB	BB	BB	DD	DD	BB	BB	BB	DD	BB	DD
chr19_46594307_46594326	DD	BB	BB	DD	DD	BB	DD	BB	BB	BB	BB	BB	BB	DD	DD	DD	BB	BB	BB	BB	DD	BB	BB	BB	DD	DD	BB	BB	DD	DD	BB	DD	BB	BB	DD	DD	BB	BB	BB	BB	BB	DD	DD	BB	BB	BB	DD	BB	DD
chr19_46598720_46598731	DD	BB	BB	DD	DD	BB	DD	BB	BB	BB	BB	BB	BB	DD	DD	DD	BB	BB	BB	BB	DD	BB	BB	BB	DD	DD	BB	BB	DD	DD	BB	DD	BB	BB	DD	DD	BB	BB	BB	BB	BB	DD	DD	BB	BB	BB	DD	BB	DD
chr19_46607920_46607947	DD	bn	BB	DD	DD	BB	DD	BB	BB	BB	BB	BB	bn	DD	DD	DD	BB	bn	BB	BB	DD	BB	BB	BB	DD	DD	BB	BB	DD	DD	BB	DD	BB	BB	DD	DD	BB	BB	BB	BB	BB	DD	DD	BB	BB	BB	DD	BB	DD
chr19_46609028_46609047	DD	BB	BB	DD	DD	BB	DD	BB	BB	BB	BB	BB	BB	DD	DD	DD	BB	BB	BB	BB	DD	BB	BB	BB	DD	DD	BB	BB	DD	DD	BB	DD	BB	BB	DD	DD	BB	BB	BB	BB	BB	DD	DD	BB	BB	BB	DD	BB	DD
chr19_46613968_46613979	DD	BB	BB	DD	DD	BB	DD	BB	BB	BB	BB	BB	BB	DD	DD	DD	BB	BB	BB	BB	DD	BB	BB	BB	DD	DD	BB	BB	DD	DD	BB	DD	BB	BB	DD	DD	BB	BB	BB	BB	BB	DD	DD	BB	BB	BB	DD	BB	DD
chr19_46617090_46617103	DD	BB	BB	DD	DD	BB	DD	BB	BB	BB	BB	BB	BB	DD	DD	DD	BB	BB	BB	BB	dn	BB	BB	BB	DD	DD	BB	BB	DD	DD	BB	DD	BB	BB	DD	DD	BB	BB	BB	BB	BB	DD	DD	BB	BB	BB	DD	BB	DD
chr19_46617104_46617115	DD	BB	BB	DD	bd	BB	DD	BB	BB	BB	BB	BB	BB	DD	DD	DD	BB	BB	bn	BB	dn	BB	BB	BB	DD	DD	BB	BB	DD	DD	bn	DD	BB	BB	DD	DD	BB	BB	BB	BB	BB	DD	DD	BB	BB	BB	DD	BB	DD
chr19_46633742_46633769	DD	BB	NA	DD	NA	BB	NA	BB	BB	BB	BB	BB	BB	DD	DD	DD	BB	BB	BB	NN	DD	BB	BB	BB	DD	DD	BB	BB	DD	DD	BB	NA	BB	BB	DD	DD	BB	BB	BB	BB	BB	DD	DD	BB	BB	NA	DD	BB	NA
chr19_46675596_46675619	DD	BB	BB	DD	DD	BB	DD	BB	BB	BB	BB	BB	BB	DD	DD	DD	BB	BB	BB	BB	DD	BB	BB	BB	DD	DD	BB	BB	DD	DD	BB	DD	BB	BB	DD	DD	BB	BB	BB	BB	BB	DD	DD	BB	BB	BB	DD	BB	DD
chr19_46684329_46684384	NN	NA	BB	DD	NN	BB	DD	NA	BB	BB	BB	BB	NN	DD	DD	DD	NA	BB	NA	BB	DD	NA	NA	BB	DD	NA	NA	bn	DD	DD	BB	DD	BB	BB	NA	DD	BB	BB	BB	BB	BB	DD	DD	BB	BB	BB	DD	BB	DD
chr19_46695639_46695690	DD	BB	BB	DD	DD	BB	DD	BB	NN	NA	NN	BB	NA	DD	DD	DD	BB	NA	BB	BB	DD	BB	BB	NA	DD	DD	BB	BB	DD	DD	BB	DD	BB	BB	DD	NA	BB	bn	BB	BB	BB	NA	DD	BB	BB	NA	DD	BB	DD
chr19_46722503_46722518	DD	BB	BB	DD	DD	BB	DD	BB	BB	BB	BB	BB	BB	DD	DD	DD	BB	BB	BB	BB	DD	BB	BB	BB	DD	DD	BB	BB	DD	DD	BB	DD	BB	BB	DD	DD	BB	BB	BB	BB	BB	bd	DD	BB	BB	BB	DD	BB	DD
chr19_46738469_46738508	DD	BB	BB	DD	DD	BB	DD	BB	BB	BB	BB	BB	BB	DD	DD	DD	BB	BB	BB	BB	DD	BB	BB	BB	DD	DD	BB	BB	DD	DD	BB	DD	BB	BB	DD	DD	BB	BB	BB	BB	BB	DD	DD	BB	BB	BB	DD	BB	DD
chr19_46743052_46743072	DD	BB	BB	DD	DD	BB	DD	BB	BB	BB	BB	BB	BB	DD	DD	DD	BB	BB	BB	BB	DD	BB	BB	BB	DD	DD	BB	BB	DD	DD	BB	DD	BB	BB	DD	DD	BB	BB	BB	BB	BB	DD	DD	BB	BB	BB	DD	BB	DD
chr19_46747596_46747639	DD	BB	BB	DD	DD	BB	DD	BB	BB	BB	BB	BB	BB	DD	DD	DD	BB	bn	BB	BB	DD	BB	NA	BB	DD	DD	BB	BB	DD	DD	BB	DD	BB	BB	DD	DD	BB	BB	BB	BB	BB	DD	DD	BB	BB	BB	DD	BB	DD
chr19_46750176_46750187	DD	BB	BB	DD	DD	BB	DD	BB	BB	BB	BB	BB	BB	DD	bd	DD	BB	BB	BB	BB	DD	BB	BB	BB	DD	DD	BB	BB	DD	DD	BB	DD	BB	BB	DD	DD	BB	BB	BB	BB	BB	DD	DD	BB	BB	BB	bd	BB	bd
chr19_46765655_46765684	DD	BB	BB	DD	DD	BB	DD	BB	BB	BB	BB	BB	BB	DD	DD	DD	BB	BB	BB	BB	DD	BB	BB	BB	DD	DD	BB	BB	DD	DD	BB	DD	BB	BB	DD	DD	BB	BB	BB	BB	BB	DD	DD	BB	BB	BB	DD	BB	DD
chr19_46791849_46791876	DD	BB	BB	DD	DD	BB	DD	BB	BB	BB	BB	BB	BB	DD	DD	DD	BB	BB	BB	BB	DD	BB	BB	BB	DD	DD	BB	BB	DD	DD	BB	DD	BB	BB	DD	DD	BB	BB	BB	BB	BB	DD	DD	BB	BB	BB	DD	BB	DD
chr19_46808216_46808239	DD	BB	BB	DD	DD	BB	DD	BB	BB	BB	BB	BB	BB	DD	DD	DD	BB	BB	BB	BB	DD	BB	BB	BB	DD	DD	BB	BB	DD	DD	BB	DD	BB	BB	DD	DD	BB	BB	BB	BB	BB	DD	DD	BB	BB	BB	DD	BB	DD
chr19_46826150_46826163	bd	BB	BB	bd	DD	BB	DD	BB	BB	BB	BB	BB	BB	DD	DD	DD	BB	BB	BB	BB	bd	BB	BB	BB	DD	DD	BB	BB	DD	DD	BB	DD	BB	BB	DD	dn	BB	BB	BB	BB	BB	DD	DD	BB	BB	BB	DD	BB	DD
chr19_46826178_46826189	dd	BB	BB	dd	dd	BB	DD	BB	BB	BB	BB	BB	BB	dd	dd	dd	BB	BB	BB	BB	DD	BB	BB	BB	dd	dd	BB	BB	DD	dd	BB	dn	BB	BB	DD	dn	BB	BB	BB	BB	BB	DD	dd	BB	BB	BB	dd	BB	dd
chr19_46826367_46826390	DD	BB	BB	DD	DD	BB	DD	BB	BB	BB	BB	BB	BB	DD	DD	DD	BB	BB	BB	BB	DD	BB	BB	BB	DD	DD	BB	BB	DD	DD	BB	DD	BB	BB	DD	DD	BB	BB	BB	BB	BB	DD	DD	BB	BB	BB	DD	BB	DD
chr19_46847490_46847516	DD	BB	BB	DD	DD	BB	DD	BB	BB	BB	BB	BB	BB	DD	DD	DD	BB	BB	BB	BB	DD	BB	BB	BB	DD	DD	BB	BB	DD	DD	BB	DD	BB	BB	DD	DD	BB	BB	BB	BB	BB	DD	DD	BB	BB	BB	DD	BB	DD
chr19_46915777_46915797	DD	BB	BB	DD	DD	BB	DD	BB	BB	BB	BB	BB	BB	DD	DD	DD	BB	BB	BB	BB	DD	BB	BB	BB	DD	DD	BB	BB	DD	DD	BB	DD	BB	BB	DD	DD	BB	BB	BB	BB	BB	DD	DD	BB	BB	BB	DD	BB	DD
chr19_46916102_46916113	dn	FF	FF	df	df	FF	df	FF	FF	FF	FF	FF	FF	df	df	df	FF	FF	FF	FF	df	FF	FF	FF	df	df	FF	FF	df	df	FF	dn	FF	FF	df	df	FF	FF	FF	FF	FF	df	df	FF	FF	FF	DD	FF	df
chr19_46920389_46920424	DD	BB	BB	DD	DD	BB	DD	BB	BB	BB	BB	BB	BB	DD	DD	DD	BB	BB	BB	BB	DD	BB	BB	BB	DD	DD	BB	BB	DD	DD	BB	DD	BB	BB	DD	DD	BB	BB	BB	BB	BB	DD	DD	BB	BB	BB	DD	BB	DD
chr19_46926904_46926925	DD	BB	BB	DD	DD	BB	DD	BB	BB	BB	BB	BB	BB	DD	DD	DD	BB	BB	BB	BB	DD	BB	BB	BB	DD	DD	BB	BB	DD	DD	BB	DD	BB	BB	DD	DD	BB	BB	BB	BB	BB	DD	DD	BB	BB	BB	DD	BB	DD
chr19_46938834_46938865	DD	BB	BB	DD	DD	BB	DD	BB	BB	BB	BB	BB	BB	DD	DD	DD	BB	BB	BB	bn	DD	BB	BB	BB	DD	DD	BB	BB	DD	DD	BB	DD	BB	BB	DD	DD	BB	BB	BB	BB	BB	DD	DD	BB	BB	bn	DD	BB	DD
chr19_46970695_46970724	DD	BB	BB	DD	DD	BB	DD	BB	BB	BB	BB	BB	BB	DD	DD	DD	BB	BB	BB	BB	DD	BB	BB	BB	DD	DD	BB	BB	DD	DD	BB	DD	BB	BB	DD	DD	BB	BB	BB	BB	BB	DD	DD	BB	BB	BB	DD	BB	DD
chr19_46974651_46974666	DD	BB	BB	DD	DD	BB	DD	BB	BB	BB	BB	BB	BB	DD	DD	DD	BB	BB	BB	BB	DD	BB	BB	BB	DD	DD	BB	BB	DD	DD	BB	DD	BB	BB	DD	DD	BB	BB	BB	BB	BB	DD	DD	BB	BB	BB	DD	BB	DD
chr19_46974862_46974885	DD	BB	BB	DD	DD	BB	DD	BB	BB	BB	BB	BB	BB	DD	DD	DD	BB	BB	BB	BB	DD	BB	BB	BB	DD	DD	BB	BB	DD	DD	BB	DD	BB	BB	DD	DD	BB	BB	BB	BB	BB	DD	DD	BB	BB	BB	DD	BB	DD
chr19_46987730_46987761	DD	BB	BB	DD	DD	BB	DD	BB	BB	BB	BB	BB	BB	DD	DD	DD	BB	BB	BB	BB	DD	BB	BB	BB	DD	DD	BB	BB	DD	DD	BB	DD	BB	BB	DD	DD	BB	BB	BB	BB	BB	DD	DD	BB	BB	BB	DD	BB	DD
chr19_46999037_46999051	DD	BB	BB	DD	DD	BB	DD	BB	BB	BB	BB	BB	BB	DD	DD	DD	BB	BB	BB	BB	DD	BB	BB	BB	DD	DD	BB	BB	DD	DD	BB	DD	BB	BB	DD	DD	BB	BB	BB	BB	BB	DD	DD	BB	BB	BB	DD	BB	DD
chr19_47008576_47008617	DD	BB	BB	DD	DD	BB	DD	BB	BB	BB	BB	BB	BB	DD	DD	DD	BB	BB	BB	BB	DD	BB	BB	BB	DD	DD	BB	BB	DD	DD	BB	DD	BB	BB	DD	DD	BB	BB	BB	BB	BB	DD	DD	BB	BB	BB	DD	BB	DD
chr19_47008794_47008813	DD	BB	BB	DD	DD	BB	DD	BB	BB	BB	BB	BB	BB	DD	DD	DD	BB	BB	BB	BB	DD	BB	BB	BB	DD	DD	BB	BB	DD	DD	BB	DD	BB	BB	DD	DD	BB	BB	BB	BB	BB	DD	DD	BB	BB	BB	DD	BB	DD
chr19_47043687_47043704	DD	BB	BB	DD	DD	BB	DD	BB	BB	BB	BB	BB	BB	DD	DD	DD	BB	BB	BB	BB	DD	BB	BB	BB	DD	DD	BB	BB	DD	DD	BB	DD	BB	BB	DD	DD	BB	BB	BB	BB	BB	DD	DD	BB	BB	BB	DD	BB	DD
chr19_47051973_47051996	DD	BB	BB	DD	DD	BB	DD	BB	BB	BB	BB	BB	BB	DD	DD	DD	BB	BB	BB	BB	DD	BB	BB	BB	DD	DD	BB	BB	DD	DD	BB	DD	BB	BB	DD	DD	BB	BB	BB	BB	BB	DD	DD	BB	BB	BB	DD	BB	DD
chr19_47053213_47053224	DD	BB	BB	DD	DD	BB	DD	BB	BB	BB	BB	BB	BB	DD	DD	DD	BB	BB	BB	BB	DD	BB	BB	BB	DD	DD	BB	BB	DD	DD	BB	DD	BB	BB	DD	DD	BB	BB	BB	BB	BB	DD	DD	BB	BB	BB	DD	BB	DD
chr19_47056329_47056344	DD	BB	BB	DD	DD	BB	DD	BB	BB	BB	BB	BB	BB	DD	DD	dn	BB	BB	BB	BB	DD	BB	BB	BB	DD	DD	BB	BB	DD	DD	BB	dn	BB	bd	DD	DD	BB	BB	BB	BB	BB	DD	DD	BB	BB	BB	DD	BB	DD
chr19_47072956_47072970	DD	BB	BB	DD	DD	BB	DD	BB	BB	BB	BB	BB	BB	DD	DD	DD	BB	BB	BB	BB	DD	BB	BB	BB	DD	DD	BB	BB	DD	DD	BB	DD	BB	BB	DD	DD	BB	BB	BB	BB	BB	DD	DD	BB	BB	BB	DD	BB	DD
chr19_47083700_47083721	DD	BB	BB	DD	DD	BB	DD	BB	BB	BB	BB	BB	BB	DD	DD	bd	BB	BB	BB	BB	DD	BB	BB	BB	DD	DD	BB	BB	DD	DD	BB	DD	BB	bn	DD	DD	BB	BB	BB	BB	BB	DD	DD	BB	BB	BB	DD	BB	DD
chr19_47091827_47091850	DD	BB	BB	DD	DD	BB	DD	BB	BB	BB	BB	BB	BB	DD	DD	DD	BB	BB	BB	BB	DD	BB	BB	BB	DD	DD	BB	BB	DD	DD	BB	DD	BB	BB	DD	DD	BB	BB	BB	BB	BB	DD	DD	BB	BB	BB	DD	BB	DD
chr19_47157061_47157092	DD	BB	BB	DD	DD	BB	DD	BB	BB	BB	BB	BB	BB	DD	DD	DD	BB	BB	BB	NA	DD	BB	BB	BB	DD	DD	BB	BB	DD	DD	BB	DD	BB	BB	DD	DD	BB	BB	BB	BB	BB	DD	DD	BB	BB	BB	DD	BB	DD
chr19_47200306_47200317	DD	BB	BB	DD	DD	BB	DD	BB	BB	BB	BB	BB	BB	DD	DD	DD	BB	BB	BB	NA	DD	BB	BB	BB	DD	DD	BB	BB	DD	DD	BB	DD	BB	BB	DD	DD	BB	BB	BB	BB	BB	DD	DD	BB	BB	BB	DD	BB	DD
chr19_47258426_47258437	DD	BB	BB	DD	DD	BB	DD	BB	BB	BB	BB	BB	BB	DD	DD	DD	BB	BB	BB	DD	DD	BB	BB	BB	DD	DD	BB	BB	DD	DD	BB	DD	BB	BB	DD	DD	BB	BB	BB	BB	BB	DD	DD	BB	BB	BB	DD	BB	DD
chr19_47277216_47277247	DD	BB	BB	DD	DD	BB	DD	BB	BB	BB	BB	BB	BB	DD	DD	DD	BB	BB	BB	DD	DD	BB	BB	BB	DD	DD	BB	BB	DD	DD	BB	DD	BB	BB	DD	DD	BB	BB	BB	BB	BB	DD	DD	BB	BB	BB	DD	BB	DD
chr19_47293454_47293471	DD	BB	BB	DD	DD	BB	DD	BB	BB	BB	BB	BB	BB	DD	DD	DD	BB	BB	BB	DD	DD	BB	BB	BB	DD	DD	BB	BB	DD	DD	BB	DD	BB	BB	DD	DD	BB	BB	BB	BB	BB	DD	DD	BB	BB	BB	DD	BB	DD
chr19_47307360_47307379	DD	BB	BB	DD	DD	BB	DD	BB	BB	BB	BB	BB	BB	DD	DD	DD	BB	BB	BB	DD	DD	BB	BB	BB	DD	DD	BB	BB	DD	DD	BB	DD	BB	BB	DD	DD	BB	BB	BB	BB	BB	DD	DD	BB	BB	BB	DD	BB	DD
chr19_47352405_47352434	DD	BB	BB	DD	DD	BB	DD	BB	BB	BB	BB	BB	BB	DD	DD	DD	BB	BB	BB	DD	DD	BB	BB	BB	DD	DD	BB	BB	DD	DD	BB	DD	BB	BB	DD	DD	BB	BB	BB	BB	BB	DD	DD	BB	BB	BB	DD	BB	DD
chr19_47382145_47382162	DD	BB	BB	DD	DD	BB	DD	BB	BB	BB	BB	BB	BB	DD	DD	DD	BB	BB	BB	DD	DD	BB	BB	BB	DD	DD	BB	BB	DD	DD	BB	DD	BB	BB	DD	DD	BB	BB	BB	BB	BB	DD	DD	BB	BB	BB	DD	BB	DD
chr19_47388564_47388575	DD	BB	BB	DD	DD	BB	DD	BB	BB	BB	BB	BB	BB	DD	DD	DD	BB	BB	BB	DD	DD	BB	BB	BB	DD	DD	BB	BB	DD	DD	BB	DD	BB	BB	DD	DD	BB	BB	BB	BB	BB	DD	DD	BB	BB	BB	DD	BB	DD
chr19_47401725_47401744	DD	BB	BB	DD	DD	BB	DD	BB	BB	BB	BB	BB	BB	DD	DD	DD	BB	BB	BB	DD	DD	BB	BB	BB	DD	dn	BB	BB	DD	DD	BB	DD	DD	BB	DD	DD	BB	BB	BB	BB	BB	DD	DD	BB	BB	BB	DD	BB	DD
chr19_47403965_47404004	DD	BB	BB	DD	DD	BB	DD	BB	BB	BB	BB	BB	BB	DD	DD	DD	BB	BB	BB	DD	DD	BB	BB	BB	DD	NA	BB	BB	DD	DD	BB	DD	BB	BB	DD	DD	BB	BB	BB	BB	BB	DD	DD	BB	BB	NA	DD	BB	DD
chr19_47406836_47406859	DD	BB	BB	DD	DD	BB	DD	BB	BB	BB	BB	BB	BB	DD	DD	DD	BB	BB	BB	DD	DD	BB	BB	BB	DD	DD	BB	BB	DD	DD	BB	DD	BB	BB	DD	DD	BB	BB	BB	BB	BB	DD	DD	BB	BB	BB	DD	BB	DD
chr19_47564910_47564923	DD	BB	BB	DD	DD	BB	DD	BB	BB	BB	BB	BB	BB	DD	DD	DD	BB	BB	BB	DD	DD	BB	BB	BB	DD	DD	BB	BB	DD	DD	BB	DD	BB	BB	DD	DD	BB	BB	BB	BB	BB	DD	DD	BB	BB	BB	DD	BB	DD
chr19_47586549_47586566	DD	BB	BB	DD	DD	BB	DD	BB	BB	BB	BB	BB	BB	DD	DD	DD	BB	BB	BB	DD	DD	BB	BB	BB	DD	DD	BB	BB	DD	DD	BB	DD	BB	BB	DD	DD	BB	BB	BB	BB	BB	DD	DD	BB	BB	BB	DD	BB	DD
chr19_47593584_47593603	df	FF	df	df	df	FF	df	FF	FF	FF	FF	FF	FF	df	df	df	FF	FF	df	df	df	FF	FF	FF	df	df	FF	FF	df	df	FF	df	FF	FF	df	df	FF	FF	FF	FF	FF	df	df	FF	FF	FF	DD	FF	df
chr19_47604701_47604728	DD	NA	BB	NA	NA	BB	DD	BB	BB	BB	BB	BB	BB	DD	DD	DD	BB	NN	BB	DD	NA	BB	BB	BB	DD	NA	BB	BB	DD	DD	BB	DD	BB	BB	DD	NA	NA	NA	BB	BB	NA	DD	DD	BB	BB	NA	DD	BB	DD
chr19_47610666_47610697	DD	BB	BB	NA	NA	NA	DD	BB	BB	BB	NA	BB	BB	DD	NA	DD	BB	BB	NA	DD	NA	BB	BB	BB	DD	NA	BB	BB	DD	NA	NA	DD	NA	BB	NA	NA	NN	BB	BB	BB	NA	DD	DD	BB	BB	BB	DD	BB	DD
chr19_47617184_47617207	df	FF	FF	df	df	FF	df	FF	FF	FF	FF	FF	FF	df	df	df	FF	FF	FF	DD	df	FF	FF	FF	df	DD	FF	FF	df	df	FF	df	FF	FF	df	df	FF	FF	FF	FF	FF	df	df	FF	FF	FF	df	FF	df
chr19_47625199_47625242	DD	BB	BB	DD	DD	BB	DD	BB	BB	BB	BB	BB	BB	DD	DD	DD	BB	BB	BB	DD	DD	BB	BB	BB	DD	DD	BB	BB	DD	DD	BB	DD	BB	BB	DD	DD	BB	BB	BB	BB	BB	DD	DD	BB	BB	BB	DD	BB	DD
chr19_47649597_47649616	DD	BB	BB	DD	DD	BB	DD	BB	BB	BB	BB	BB	BB	DD	DD	DD	BB	BB	BB	DD	DD	BB	BB	BB	DD	DD	BB	BB	DD	DD	BB	DD	BB	BB	DD	DD	BB	BB	BB	BB	BB	DD	DD	BB	BB	BB	DD	BB	dn
chr19_47652976_47652993	DD	BB	BB	DD	DD	BB	DD	BB	BB	BB	BB	BB	BB	DD	DD	DD	BB	BB	BB	DD	DD	BB	BB	BB	DD	DD	BB	BB	DD	DD	BB	DD	BB	BB	DD	DD	BB	BB	BB	BB	BB	DD	DD	BB	BB	BB	DD	BB	DD
chr19_47655450_47655461	DD	BB	BB	DD	DD	BB	DD	BB	BB	BB	BB	BB	BB	DD	DD	DD	BB	BB	BB	DD	DD	BB	BB	BB	DD	DD	BB	BB	DD	DD	BB	DD	BB	BB	DD	DD	BB	BB	BB	BB	BB	DD	DD	BB	BB	BB	DD	BB	DD
chr19_47681253_47681276	DD	BB	BB	DD	DD	BB	DD	BB	BB	BB	BB	BB	BB	DD	DD	DD	BB	BB	BB	DD	DD	BB	BB	BB	DD	DD	BB	BB	DD	DD	BB	DD	BB	BB	DD	DD	BB	BB	BB	BB	BB	DD	DD	BB	BB	BB	DD	BB	DD
chr19_47685644_47685665	DD	BB	BB	DD	DD	BB	DD	BB	BB	BB	BB	BB	BB	DD	DD	DD	BB	BB	BB	DD	DD	BB	bd	BB	DD	DD	BB	BB	DD	DD	BB	DD	BB	BB	DD	DD	BB	BB	BB	BB	BB	DD	DD	BB	BB	BB	DD	BB	DD
chr19_47746999_47747012	DD	BB	BB	DD	DD	BB	DD	BB	BB	BB	BB	BB	BB	DD	DD	DD	BB	BB	BB	DD	dn	BB	BB	BB	DD	DD	BB	BB	DD	DD	BB	DD	BB	BB	dn	DD	BB	BB	BB	BB	BB	DD	DD	BB	BB	BB	dn	BB	DD
chr19_47752030_47752041	DD	BB	BB	DD	DD	BB	DD	BB	BB	BB	BB	BB	BB	DD	DD	DD	BB	BB	BB	DD	DD	BB	BB	BB	DD	DD	BB	BB	DD	DD	BB	DD	BB	BB	DD	DD	BB	BB	BB	BB	BB	DD	DD	BB	BB	BB	DD	BB	DD
chr19_47757122_47757136	DD	BB	BB	DD	DD	BB	DD	BB	BB	BB	BB	BB	BB	DD	DD	DD	BB	BB	BB	DD	DD	BB	BB	BB	DD	DD	BB	BB	DD	DD	BB	DD	BB	BB	DD	DD	BB	BB	BB	BB	BB	DD	DD	BB	BB	BB	DD	BB	DD
chr19_47778366_47778389	DD	BB	BB	DD	DD	BB	DD	BB	BB	BB	BB	BB	BB	DD	DD	DD	BB	BB	BB	DD	DD	BB	BB	BB	DD	DD	BB	BB	DD	DD	BB	DD	BB	BB	DD	DD	BB	BB	BB	BB	BB	DD	DD	BB	BB	BB	DD	BB	DD
chr19_47783046_47783069	DD	BB	BB	DD	DD	BB	DD	BB	BB	BB	BB	BB	BB	DD	DD	DD	BB	BB	BB	DD	DD	BB	BB	BB	DD	DD	BB	BB	DD	DD	BB	DD	BB	BB	DD	DD	BB	BB	BB	BB	BB	DD	DD	BB	BB	BB	DD	BB	DD
chr19_47787129_47787180	DD	BB	BB	DD	dn	BB	DD	BB	bn	BB	BB	BB	BB	DD	DD	DD	BB	BB	BB	DD	DD	BB	BB	BB	DD	DD	BB	BB	DD	DD	bn	DD	bn	BB	DD	DD	BB	BB	BB	BB	BB	DD	DD	BB	BB	BB	DD	BB	DD
chr19_47818737_47818752	DD	BB	BB	DD	DD	BB	DD	BB	BB	BB	BB	BB	BB	DD	DD	DD	BB	BB	BB	DD	DD	BB	BB	BB	DD	DD	BB	BB	DD	DD	BB	DD	BB	BB	DD	DD	BB	BB	BB	BB	BB	DD	DD	BB	BB	BB	DD	BB	DD
chr19_47851769_47851780	DD	BB	BB	DD	DD	BB	DD	BB	BB	BB	BB	BB	BB	DD	DD	DD	BB	BB	BB	DD	DD	BB	BB	BB	DD	DD	BB	BB	DD	DD	BB	DD	BB	BB	DD	DD	BB	BB	BB	BB	BB	DD	DD	BB	BB	BB	DD	BB	DD
chr19_47905359_47905391	DD	BB	BB	DD	DD	BB	DD	BB	BB	BB	BB	BB	BB	DD	DD	DD	BB	BB	BB	DD	DD	BB	BB	BB	DD	DD	BB	BB	DD	DD	BB	DD	BB	BB	DD	DD	BB	BB	BB	BB	BB	DD	DD	BB	BB	BB	DD	BB	DD
chr19_47926661_47926696	DD	BB	BB	DD	DD	BB	DD	BB	BB	BB	BB	BB	BB	DD	DD	DD	BB	BB	BB	DD	DD	BB	BB	BB	DD	DD	BB	BB	DD	DD	BB	DD	BB	BB	DD	DD	BB	BB	BB	BB	BB	DD	DD	BB	BB	BB	DD	BB	dn
chr19_47933709_47933736	DD	BB	BB	DD	NA	BB	DD	BB	BB	BB	BB	BB	BB	DD	DD	DD	NN	BB	BB	DD	DD	BB	BB	BB	DD	NA	BB	BB	DD	DD	BB	DD	BB	BB	DD	NA	BB	BB	BB	NA	NA	DD	DD	BB	BB	BB	DD	BB	DD
chr19_47964833_47964888	DD	BB	NA	NA	DD	NA	DD	DD	BB	NN	BB	BB	NA	NA	DD	DD	NA	BB	DD	dn	NA	BB	bd	NA	DD	NA	BB	bn	NA	DD	BB	DD	BB	DD	DD	DD	DD	BB	BB	BB	NA	NA	DD	BB	BB	BB	DD	BB	NA
chr19_47982536_47982559	DD	BB	BB	DD	DD	BB	DD	BB	BB	BB	BB	BB	BB	DD	DD	DD	BB	BB	BB	DD	DD	BB	BB	BB	DD	DD	BB	BB	DD	DD	BB	DD	BB	BB	DD	DD	DD	BB	BB	BB	BB	DD	DD	BB	BB	BB	DD	BB	DD
chr19_48048760_48048783	DD	BB	BB	NA	NA	bn	DD	BB	BB	BB	BB	BB	BB	DD	DD	DD	BB	BB	BB	DD	NA	BB	BB	BB	DD	NA	BB	BB	DD	DD	NA	dn	BB	BB	DD	DD	DD	BB	BB	NA	BB	NA	DD	BB	BB	BB	DD	BB	DD
chr19_48069480_48069501	DD	BB	BB	DD	DD	BB	DD	BB	BB	BB	BB	BB	BB	DD	DD	DD	BB	BB	BB	DD	DD	BB	BB	BB	DD	DD	BB	BB	DD	DD	BB	DD	BB	BB	DD	DD	DD	BB	BB	BB	BB	DD	DD	BB	BB	BB	DD	BB	DD
chr19_48092649_48092663	DD	BB	BB	DD	DD	BB	DD	BB	BB	BB	BB	BB	BB	DD	DD	DD	BB	BB	BB	DD	DD	BB	BB	BB	DD	DD	BB	BB	DD	DD	BB	DD	BB	BB	DD	DD	DD	BB	BB	BB	BB	DD	DD	BB	BB	BB	DD	BB	DD
chr19_48109755_48109780	DD	BB	BB	DD	DD	BB	DD	BB	BB	BB	BB	BB	BB	DD	DD	DD	BB	BB	BB	DD	DD	BB	BB	BB	DD	DD	BB	BB	DD	DD	BB	DD	BB	BB	NA	DD	DD	BB	BB	BB	BB	DD	DD	BB	BB	BB	DD	BB	DD
chr19_48159804_48159827	DD	BB	BB	DD	DD	BB	dn	BB	BB	BB	BB	BB	BB	DD	DD	DD	BB	BB	BB	DD	DD	BB	BB	BB	DD	DD	BB	NA	DD	DD	BB	DD	BB	BB	BB	dn	dn	BB	BB	BB	bn	dn	DD	BB	BB	BB	DD	BB	DD
chr19_48178128_48178148	DD	BB	BB	DD	DD	BB	DD	BB	BB	BB	BB	BB	BB	DD	DD	DD	BB	BB	BB	DD	DD	BB	BB	BB	DD	DD	BB	BB	DD	DD	BB	DD	BB	BB	BB	DD	DD	BB	BB	BB	BB	DD	DD	BB	BB	BB	DD	BB	DD
chr19_48212044_48212055	DD	FF	FF	df	df	FF	df	FF	FF	FF	FF	FF	FF	df	df	df	FF	FF	FF	df	df	FF	FF	FF	df	df	FF	FF	df	df	FF	df	FF	FF	FF	df	df	FF	FF	FF	FF	df	df	FF	FF	FF	df	FF	df
chr19_48215416_48215433	DD	BB	BB	DD	DD	BB	DD	BB	BB	BB	BB	BB	BB	DD	DD	DD	BB	BB	BB	DD	DD	BB	BB	BB	DD	DD	BB	DD	DD	DD	BB	DD	BB	BB	BB	DD	dn	BB	BB	BB	BB	DD	DD	BB	BB	BB	DD	BB	DD
chr19_48220061_48220093	dd	BB	BB	dd	dd	BB	DD	BB	BB	BB	BB	BB	BB	dd	dd	DD	BB	bd	BB	dd	dd	BB	BB	BB	DD	dd	BB	dd	DD	dd	BB	dd	BB	BB	BB	dd	dd	BB	BB	BB	BB	dd	DD	BB	BB	BB	dd	BB	dd
chr19_48381060_48381087	DD	BB	BB	DD	DD	BB	DD	BB	BB	BB	BB	BB	BB	DD	DD	BB	BB	BB	BB	DD	DD	BB	NA	BB	DD	DD	BB	DD	DD	DD	BB	NA	BB	BB	BB	DD	DD	BB	BB	BB	BB	DD	DD	BB	BB	BB	DD	BB	DD
chr19_48426249_48426268	DD	BB	BB	DD	DD	BB	DD	BB	BB	BB	BB	BB	BB	DD	DD	BB	BB	BB	BB	DD	DD	BB	BB	BB	DD	DD	BB	DD	DD	DD	BB	DD	BB	BB	BB	DD	DD	BB	BB	BB	BB	DD	DD	BB	BB	BB	DD	BB	DD
chr19_48428917_48428968	DD	BB	BB	DD	DD	BB	DD	BB	BB	BB	BB	BB	BB	DD	DD	BB	BB	BB	BB	DD	DD	BB	BB	BB	DD	DD	BB	DD	DD	DD	BB	DD	BB	BB	BB	DD	DD	BB	BB	BB	BB	DD	DD	BB	BB	BB	DD	BB	DD
chr19_48438148_48438163	DD	BB	BB	DD	DD	BB	DD	BB	BB	BB	BB	BB	BB	DD	DD	BB	BB	BB	BB	DD	DD	BB	BB	BB	DD	DD	BB	DD	DD	DD	BB	DD	BB	BB	BB	DD	DD	BB	BB	BB	BB	DD	DD	BB	BB	BB	DD	BB	DD
chr19_48483235_48483273	DD	BB	BB	DD	DD	NA	DD	BB	BB	BB	NN	BB	BB	DD	DD	BB	NN	BB	BB	NA	NA	BB	BB	BB	NA	NA	BB	DD	DD	DD	BB	DD	NA	NA	BB	DD	DD	BB	BB	BB	BB	DD	DD	BB	BB	NA	NA	BB	DD
chr19_48513741_48513765	DD	BB	BB	DD	DD	BB	DD	BB	BB	BB	BB	BB	BB	DD	DD	BB	BB	BB	BB	DD	DD	BB	BB	BB	DD	DD	BB	DD	DD	DD	BB	DD	BB	BB	BB	DD	DD	BB	BB	BB	BB	DD	DD	BB	BB	BB	DD	BB	DD
chr19_48514611_48514630	DD	BB	BB	DD	DD	BB	DD	BB	BB	BB	BB	BB	BB	DD	DD	BB	BB	BB	BB	DD	DD	BB	BB	BB	DD	DD	BB	DD	DD	DD	BB	DD	BB	BB	BB	DD	DD	BB	BB	BB	BB	DD	DD	BB	BB	BB	DD	BB	DD
chr19_48516344_48516355	DD	BB	BB	DD	DD	BB	DD	BB	BB	BB	BB	BB	BB	DD	DD	BB	BB	BB	BB	DD	DD	BB	BB	BB	DD	DD	BB	DD	DD	DD	BB	DD	BB	BB	BB	DD	DD	BB	BB	BB	BB	DD	DD	BB	BB	BB	DD	BB	DD
chr19_48534203_48534232	DD	bd	BB	DD	dn	BB	DD	BB	BB	BB	BB	BB	BB	dn	DD	BB	BB	BB	BB	DD	DD	BB	BB	BB	DD	DD	bd	DD	DD	DD	BB	DD	BB	BB	BB	DD	DD	BB	BB	BB	BB	DD	DD	BB	BB	BB	DD	BB	DD
chr19_48539360_48539383	DD	BB	BB	DD	DD	BB	DD	BB	BB	BB	BB	BB	BB	DD	DD	BB	BB	BB	BB	DD	DD	BB	BB	BB	DD	DD	BB	DD	DD	DD	BB	DD	BB	BB	BB	DD	DD	BB	BB	BB	BB	DD	DD	BB	BB	BB	DD	BB	DD
chr19_48574146_48574163	DD	BB	BB	DD	DD	BB	DD	BB	BB	BB	BB	BB	BB	DD	DD	BB	BB	BB	BB	DD	DD	BB	BB	BB	DD	DD	DD	DD	DD	DD	BB	DD	BB	BB	BB	DD	DD	BB	BB	BB	BB	DD	DD	BB	BB	BB	DD	BB	DD
chr19_48576616_48576627	DD	BB	BB	DD	DD	BB	DD	BB	BB	BB	BB	BB	BB	DD	DD	BB	BB	BB	BB	DD	DD	BB	BB	BB	DD	DD	DD	DD	DD	DD	BB	DD	BB	BB	BB	DD	DD	BB	BB	BB	BB	DD	DD	BB	BB	BB	DD	BB	DD
chr19_48577379_48577398	DD	BB	BB	DD	DD	bd	DD	BB	BB	BB	BB	BB	BB	DD	DD	BB	BB	BB	BB	DD	DD	BB	BB	BB	DD	DD	DD	DD	DD	DD	BB	DD	BB	BB	BB	bd	DD	BB	BB	BB	BB	DD	DD	BB	BB	BB	DD	BB	DD
chr19_48609039_48609066	DD	BB	BB	DD	DD	BB	DD	BB	BB	BB	BB	BB	BB	DD	DD	BB	BB	BB	BB	BB	DD	BB	BB	BB	DD	DD	DD	DD	DD	DD	BB	DD	BB	BB	BB	DD	DD	BB	BB	BB	BB	DD	DD	BB	BB	BB	DD	BB	DD
chr19_48626576_48626611	DD	BB	BB	DD	DD	BB	DD	BB	BB	BB	BB	BB	BB	DD	DD	BB	BB	BB	BB	BB	DD	BB	BB	BB	DD	DD	DD	DD	DD	DD	BB	DD	BB	BB	BB	DD	DD	BB	BB	BB	BB	DD	DD	BB	BB	BB	DD	BB	DD
chr19_48627513_48627540	DD	BB	BB	DD	DD	BB	DD	BB	BB	BB	BB	BB	BB	DD	DD	BB	BB	BB	BB	BB	DD	BB	BB	BB	DD	DD	DD	DD	DD	DD	BB	DD	BB	BB	BB	DD	DD	BB	BB	BB	BB	DD	DD	BB	BB	BB	DD	BB	DD
chr19_48674678_48674709	DD	BB	BB	DD	DD	BB	DD	BB	BB	BB	BB	BB	BB	DD	DD	BB	BB	BB	BB	BB	DD	BB	BB	BB	DD	DD	DD	DD	DD	DD	BB	DD	BB	BB	BB	DD	DD	BB	BB	BB	BB	DD	DD	BB	BB	bn	DD	BB	DD
chr19_48695865_48695912	DD	BB	BB	DD	NA	BB	DD	NA	BB	NA	NA	NA	NA	DD	DD	BB	BB	NA	NA	NA	DD	BB	BB	BB	DD	NA	DD	NA	DD	DD	BB	DD	BB	BB	BB	DD	DD	NA	BB	NA	BB	DD	DD	BB	NA	BB	DD	BB	NA
chr19_48712368_48712407	FF	FF	FF	FF	NA	FF	FF	FF	NN	FF	FF	FF	FF	FF	FF	FF	NA	FF	FF	FF	FF	fn	FF	FF	NA	NA	FF	FF	FF	NA	FF	FF	FF	FF	FF	FF	FF	FF	FF	FF	NA	FF	NA	FF	FF	FF	FF	FF	FF
chr19_48739624_48739655	DD	BB	BB	DD	DD	BB	DD	BB	BB	BB	BB	BB	BB	DD	DD	BB	BB	BB	BB	BB	DD	BB	BB	BB	DD	DD	DD	DD	DD	DD	BB	DD	BB	BB	BB	DD	DD	BB	BB	BB	BB	DD	DD	BB	BB	BB	DD	BB	DD
chr19_48816375_48816404	FF	FF	FF	FF	FF	FF	FF	FF	FF	FF	FF	FF	FF	FF	NA	NA	FF	FF	FF	FF	FF	FF	FF	FF	FF	NA	FF	FF	FF	NA	FF	FF	FF	FF	FF	FF	FF	FF	FF	FF	NA	FF	FF	FF	FF	FF	FF	FF	FF
chr19_48855268_48855311	NA	BB	BB	DD	DD	BB	DD	BB	BB	BB	NA	BB	NA	NA	dn	NA	BB	BB	BB	BB	NA	BB	BB	BB	DD	NA	DD	DD	DD	NN	BB	DD	BB	BB	BB	NA	DD	BB	BB	BB	BB	DD	DD	BB	NA	NA	DD	BB	DD
chr19_48911052_48911095	NA	NA	FF	FF	FF	FF	FF	NN	NA	FF	FF	FF	NA	FF	NA	FF	NA	FF	FF	FF	FF	FF	FF	NA	FF	FF	NA	FF	FF	NA	FF	FF	FF	FF	FF	FF	FF	FF	FF	NA	NA	FF	FF	FF	FF	FF	fn	FF	FF
chr19_48960269_48960324	FF	FF	FF	FF	FF	FF	FF	FF	FF	FF	FF	FF	FF	FF	FF	FF	FF	NA	NN	FF	NA	NA	FF	NA	NN	FF	NN	FF	FF	FF	FF	FF	NA	FF	FF	NA	fn	FF	FF	FF	FF	FF	FF	FF	FF	NA	FF	FF	FF
chr19_49174654_49174681	FF	FF	NA	NA	FF	NA	NA	FF	FF	FF	NA	FF	NA	NA	FF	NA	fn	NA	NN	NA	NA	FF	FF	fn	FF	FF	FF	FF	FF	FF	FF	FF	NA	FF	FF	NA	FF	FF	FF	FF	FF	NA	NA	NA	FF	FF	FF	fn	FF
chr19_49221691_49221708	FF	FF	FF	FF	NA	FF	FF	FF	FF	NA	NA	FF	FF	FF	FF	FF	NA	FF	FF	FF	FF	FF	FF	FF	FF	FF	NA	FF	FF	FF	FF	FF	FF	NA	FF	FF	FF	FF	FF	NA	FF	FF	FF	FF	FF	NA	FF	FF	NA
chr19_49266171_49266209	FF	FF	FF	FF	FF	FF	FF	FF	FF	FF	FF	FF	FF	FF	FF	FF	FF	FF	FF	FF	FF	FF	FF	FF	NA	FF	FF	FF	FF	FF	FF	FF	FF	FF	FF	NA	FF	FF	FF	NA	NN	fn	FF	FF	FF	FF	FF	FF	FF
chr19_49379029_49379088	FF	NA	FF	NA	FF	FF	FF	NA	FF	FF	FF	FF	FF	nn	NA	FF	FF	FF	NA	FF	FF	FF	FF	FF	FF	fn	FF	NA	FF	FF	FF	FF	FF	NA	FF	FF	NA	FF	FF	FF	FF	NA	NA	FF	NA	FF	FF	FF	FF
chr19_49400576_49400623	DD	BB	BB	DD	DD	NA	DD	BB	NN	BB	BB	BB	BB	DD	BB	BB	bn	BB	BB	BB	DD	BB	BB	NA	DD	NA	DD	DD	DD	DD	BB	DD	bn	BB	NN	DD	DD	NA	BB	BB	BB	NN	DD	BB	NA	BB	DD	BB	NA
chr19_49475564_49475591	FF	NA	FF	FF	FF	FF	FF	FF	NA	FF	NA	FF	FF	NA	NA	NA	NA	FF	FF	NA	NA	NA	FF	FF	FF	NA	FF	FF	FF	FF	FF	FF	FF	FF	FF	FF	FF	FF	NA	NA	FF	FF	FF	FF	FF	NA	FF	NA	FF
chr19_49497398_49497437	FF	FF	FF	NA	NA	NA	FF	FF	NA	FF	FF	FF	NA	fn	FF	FF	FF	FF	FF	FF	NA	FF	FF	FF	NA	NA	FF	fn	FF	FF	FF	NA	FF	FF	FF	FF	FF	FF	FF	NA	NA	NA	FF	FF	fn	FF	FF	FF	FF
chr19_49544901_49544935	DD	BB	bd	DD	DD	BB	DD	BB	BB	BB	BB	BB	BB	DD	BB	BB	BB	BB	BB	BB	DD	BB	BB	BB	DD	DD	DD	DD	DD	DD	BB	DD	BB	BB	BB	DD	DD	BB	BB	BB	BB	DD	DD	BB	BB	BB	DD	BB	DD
chr19_49610359_49610403	FF	FF	FF	FF	NA	FF	FF	FF	FF	FF	FF	FF	FF	FF	FF	FF	FF	FF	FF	FF	FF	FF	FF	FF	FF	FF	FF	FF	FF	FF	FF	FF	FF	FF	NA	FF	FF	FF	FF	FF	FF	FF	FF	FF	FF	FF	FF	FF	FF
chr19_49639161_49639196	FF	FF	FF	FF	FF	FF	FF	FF	FF	FF	FF	FF	FF	FF	FF	FF	FF	FF	FF	FF	FF	FF	NA	FF	FF	FF	FF	FF	FF	FF	FF	FF	FF	NA	FF	fn	FF	FF	FF	FF	NA	FF	FF	FF	FF	FF	FF	FF	FF
chr19_49692138_49692203	FF	FF	FF	FF	FF	FF	FF	FF	FF	FF	NA	FF	FF	FF	NA	FF	FF	FF	FF	FF	FF	FF	FF	FF	FF	NA	FF	FF	FF	FF	FF	NA	FF	NA	FF	NA	NN	FF	FF	FF	FF	FF	FF	FF	FF	FF	NA	FF	FF
chr19_49846625_49846644	FF	FF	FF	FF	FF	FF	FF	FF	FF	FF	FF	FF	FF	FF	FF	FF	FF	FF	FF	FF	FF	FF	FF	FF	FF	FF	FF	FF	FF	FF	FF	FF	FF	FF	FF	FF	FF	FF	FF	FF	FF	FF	FF	FF	FF	FF	FF	NN	FF
chr19_49892312_49892347	FF	FF	FF	NA	FF	FF	FF	FF	FF	NA	FF	NN	fn	FF	FF	FF	FF	FF	FF	FF	NA	FF	FF	FF	FF	FF	NN	NA	FF	FF	FF	FF	FF	FF	FF	NA	FF	FF	FF	FF	NA	FF	FF	NA	FF	NA	FF	FF	FF
chr19_50128150_50128179	NA	FF	FF	FF	FF	FF	NA	NA	FF	FF	FF	NA	FF	FF	FF	FF	NN	FF	FF	FF	FF	FF	FF	NA	FF	NA	fn	FF	FF	NA	NA	NA	FF	FF	FF	FF	FF	NA	NA	FF	NA	FF	NA	FF	FF	NA	FF	NA	FF
chr19_50231152_50231175	FF	FF	FF	NA	FF	FF	FF	NA	NA	FF	FF	FF	FF	NA	NA	NA	NA	NA	NA	NA	FF	NA	FF	FF	NA	FF	NA	FF	NA	NA	FF	FF	NA	FF	FF	FF	NA	FF	FF	FF	FF	NA	FF	NA	FF	FF	FF	FF	FF
chr19_50234697_50234746	DD	DD	DD	DD	DD	DD	DD	DD	DD	DD	DD	NA	DD	DD	du	DD	DD	DD	DD	DD	DD	DD	DD	DD	UU	DD	DD	DD	DD	DD	DD	DD	DD	DD	DD	DD	DD	DD	DD	DD	DD	DD	DD	DD	DD	DD	DD	DD	DD
chr19_50403951_50403989	FF	FF	NA	FF	FF	FF	FF	FF	FF	FF	FF	FF	FF	FF	FF	FF	FF	FF	FF	FF	FF	FF	FF	FF	FF	FF	FF	FF	FF	FF	NA	FF	FF	NA	FF	FF	FF	NN	FF	FF	NA	FF	FF	NA	FF	NA	NA	FF	FF
chr19_50405552_50405587	FF	NA	FF	FF	FF	NA	fn	NN	FF	FF	FF	FF	FF	FF	fn	FF	FF	FF	FF	FF	FF	FF	FF	FF	FF	NA	FF	FF	FF	FF	FF	FF	FF	FF	FF	FF	FF	FF	FF	FF	FF	FF	FF	FF	FF	FF	FF	FF	FF
chr19_50467294_50467337	FF	NA	FF	FF	FF	FF	FF	FF	FF	FF	FF	FF	FF	FF	FF	FF	FF	FF	FF	FF	FF	FF	NA	FF	FF	FF	FF	FF	NA	FF	FF	NA	FF	FF	FF	FF	FF	FF	FF	FF	NN	FF	FF	FF	NA	FF	FF	FF	FF
chr19_50468483_50468547	DD	BB	BB	DD	DD	BB	DD	BB	BB	NA	BB	BB	BB	DD	BB	BB	BB	BB	BB	NA	NN	BB	NA	BB	NA	NA	NA	DD	DD	DD	BB	dn	BB	BB	BB	bd	DD	BB	BB	NN	BB	NA	DD	BB	BB	NA	DD	BB	NA
chr19_50484914_50484931	df	FF	FF	df	df	FF	df	FF	FF	FF	FF	FF	FF	df	FF	FF	FF	FF	FF	FF	df	FF	FF	FF	df	DD	df	df	df	df	FF	df	FF	FF	FF	df	df	FF	FF	FF	FF	df	df	FF	FF	FF	df	FF	df
chr19_50513979_50513992	DD	BB	BB	DD	DD	BB	DD	BB	BB	BB	BB	BB	BB	DD	BB	BB	BB	BB	BB	BB	DD	BB	BB	BB	DD	DD	dn	DD	DD	DD	BB	DD	BB	BB	BB	DD	DD	BB	BB	BB	BB	dn	DD	BB	BB	BB	DD	BB	DD
chr19_50533094_50533123	DD	BB	BB	DD	DD	BB	DD	BB	BB	BB	BB	NN	NA	DD	NA	BB	BB	BB	BB	BB	DD	BB	BB	BB	DD	DD	DD	DD	NA	NA	BB	DD	BB	BB	BB	DD	DD	BB	BB	BB	BB	DD	DD	BB	NA	BB	DD	BB	DD
chr19_50546706_50546717	DD	BB	BB	DD	DD	BB	DD	BB	BB	BB	BB	BB	BB	DD	BB	BB	BB	BB	BB	BB	DD	BB	BB	BB	DD	DD	DD	DD	DD	DD	BB	DD	BB	BB	BB	DD	DD	BB	BB	BB	BB	DD	DD	BB	BB	BB	DD	BB	DD
chr19_50563016_50563027	DD	BB	BB	DD	DD	BB	DD	BB	BB	BB	BB	BB	BB	DD	BB	BB	BB	BB	BB	BB	DD	BB	BB	BB	DD	DD	DD	DD	DD	DD	BB	DD	BB	BB	BB	DD	DD	BB	BB	BB	BB	DD	DD	BB	BB	BB	DD	BB	DD
chr19_50620073_50620097	DD	BB	BB	DD	DD	BB	DD	BB	BB	BB	BB	BB	BB	DD	BB	BB	BB	BB	BB	BB	DD	BB	BB	BB	DD	DD	DD	DD	DD	DD	BB	DD	BB	BB	BB	DD	DD	BB	BB	BB	BB	DD	DD	BB	BB	BB	DD	BB	DD
chr19_50629391_50629408	DD	BB	BB	DD	DD	BB	DD	BB	BB	BB	BB	BB	BB	DD	BB	BB	BB	BB	BB	BB	DD	BB	BB	BB	DD	DD	DD	DD	DD	DD	BB	DD	BB	BB	BB	DD	DD	BB	BB	BB	BB	DD	DD	BB	BB	BB	DD	BB	DD
chr19_50655728_50655775	DD	BB	BB	DD	DD	BB	DD	BB	BB	BB	BB	BB	BB	DD	NN	BB	NA	BB	BB	BB	DD	BB	bn	BB	DD	DD	DD	DD	DD	DD	BB	DD	BB	bn	BB	DD	DD	BB	BB	BB	NA	DD	DD	BB	BB	NA	DD	BB	DD
chr19_50679232_50679245	DD	BB	BB	DD	DD	BB	DD	BB	BB	BB	BB	bn	BB	DD	BB	BB	BB	BB	BB	BB	DD	BB	BB	BB	DD	DD	DD	DD	DD	DD	BB	DD	BB	BB	BB	DD	DD	BB	BB	BB	BB	DD	DD	BB	BB	BB	DD	BB	DD
chr19_50688297_50688336	NN	BB	BB	NA	DD	BB	NN	BB	BB	BB	BB	BB	BB	NA	BB	BB	BB	BB	BB	BB	NN	BB	BB	BB	NN	NA	DD	DD	DD	bd	BB	DD	BB	BB	BB	NA	DD	BB	BB	BB	NA	DD	NA	BB	BB	BB	NA	BB	NA
chr19_50701351_50701372	NA	BB	bd	NA	DD	BB	DD	BB	NA	BB	BB	BB	BB	NA	BB	BB	NA	BB	BB	BB	DD	BB	BB	BB	DD	NA	DD	NA	DD	DD	BB	DD	BB	BB	BB	DD	DD	BB	BB	BB	NA	DD	DD	BB	BB	BB	NA	BB	NA
chr19_50892854_50892885	FF	FF	FF	NA	FF	FF	FF	FF	NA	FF	NA	FF	FF	FF	NN	FF	NA	FF	FF	FF	FF	FF	FF	FF	FF	FF	FF	NA	NA	NA	FF	FF	FF	FF	FF	FF	FF	FF	FF	FF	FF	FF	FF	FF	FF	FF	FF	NA	FF
chr19_50921935_50921974	FF	FF	FF	FF	NA	FF	NN	FF	NA	FF	FF	NN	FF	FF	FF	FF	FF	FF	FF	NN	NA	fn	FF	FF	FF	NA	FF	FF	FF	NA	FF	FF	FF	FF	FF	FF	FF	FF	FF	FF	FF	FF	NN	FF	FF	FF	FF	FF	fn
chr19_50958660_50958711	NA	FF	FF	FF	FF	NA	NA	FF	NA	FF	FF	FF	FF	fn	FF	FF	NA	FF	FF	FF	NA	FF	fn	FF	FF	NA	FF	FF	FF	FF	FF	NA	FF	FF	NA	FF	FF	NA	FF	FF	NA	FF	FF	NA	FF	fn	fn	NA	FF
chr19_51075356_51075411	DD	BB	BB	DD	DD	BB	DD	BB	BB	BB	BB	BB	BB	DD	BB	BB	BB	BB	BB	BB	DD	BB	BB	BB	DD	DD	DD	DD	DD	DD	BB	DD	BB	BB	BB	DD	DD	BB	BB	BB	BB	DD	DD	BB	BB	BB	DD	BB	DD
chr19_51083455_51083470	FF	NA	FF	FF	FF	FF	NA	FF	FF	FF	FF	FF	FF	FF	FF	NN	FF	NA	FF	FF	NA	FF	FF	FF	FF	NA	FF	FF	NA	NA	FF	FF	FF	NA	NA	FF	FF	FF	FF	FF	FF	FF	FF	FF	FF	FF	FF	FF	NA
chr19_51150997_51151036	NN	NA	BB	FF	FF	FF	FF	FF	FF	FF	NA	FF	FF	FF	FF	FF	FF	NA	FF	FF	NA	FF	FF	FF	FF	FF	FF	FF	FF	FF	FF	FF	FF	FF	NA	FF	FF	NA	FF	FF	FF	FF	NA	FF	FF	FF	FF	FF	FF
chr19_51179525_51179556	DD	BB	BB	bd	DD	BB	DD	BB	BB	BB	BB	BB	BB	DD	BB	BB	BB	BB	BB	BB	DD	BB	BB	BB	DD	DD	DD	DD	DD	DD	BB	DD	BB	BB	BB	DD	DD	BB	BB	BB	BB	DD	DD	BB	BB	BB	DD	BB	DD
chr19_51533047_51533094	DD	BB	BB	DD	DD	BB	DD	BB	BB	BB	BB	BB	BB	DD	BB	BB	BB	BB	BB	BB	DD	BB	BB	BB	DD	DD	DD	DD	DD	DD	BB	DD	BB	BB	BB	DD	DD	BB	BB	BB	BB	DD	DD	BB	BB	BB	DD	BB	DD
chr19_51578734_51578751	DD	BB	BB	DD	DD	BB	DD	BB	BB	BB	BB	BB	BB	DD	BB	BB	BB	BB	BB	BB	DD	BB	BB	BB	DD	DD	DD	DD	DD	DD	BB	DD	BB	BB	BB	DD	DD	BB	BB	BB	BB	DD	DD	BB	BB	BB	DD	BB	DD
chr19_51590776_51590793	dd	BB	BB	bd	bd	BB	bd	BB	BB	BB	BB	BB	BB	bd	BB	BB	BB	BB	BB	BB	dd	BB	BB	BB	bd	dd	bd	dd	bd	bd	BB	bd	BB	BB	BB	bd	bd	BB	BB	BB	BB	bd	dd	BB	BB	BB	dd	BB	dd
chr19_51731687_51731698	DD	BB	BB	DD	DD	BB	DD	BB	BB	BB	BB	BB	BB	DD	BB	BB	BB	BB	BB	BB	DD	BB	BB	BB	DD	DD	DD	DD	DD	DD	BB	DD	BB	BB	BB	DD	DD	BB	BB	BB	BB	DD	DD	BB	BB	BB	DD	BB	DD
chr19_51750865_51750876	DD	BB	BB	bd	DD	BB	DD	BB	BB	BB	BB	BB	BB	DD	BB	BB	BB	BB	BB	BB	DD	BB	BB	BB	DD	DD	DD	DD	DD	DD	BB	DD	BB	BB	BB	DD	DD	BB	BB	BB	BB	DD	DD	BB	BB	BB	DD	BB	bd
chr19_51754657_51754671	DD	BB	BB	DD	DD	BB	DD	BB	BB	BB	BB	BB	BB	DD	BB	BB	BB	BB	BB	BB	DD	BB	BB	BB	DD	DD	DD	DD	DD	DD	BB	DD	BB	BB	BB	DD	DD	BB	BB	BB	BB	DD	DD	BB	BB	BB	DD	BB	DD
chr19_51765828_51765855	DD	BB	BB	DD	DD	BB	DD	BB	BB	BB	BB	BB	BB	DD	BB	BB	BB	BB	BB	BB	DD	BB	BB	BB	DD	DD	DD	DD	DD	DD	BB	DD	BB	BB	BB	DD	DD	BB	BB	BB	BB	DD	DD	BB	BB	BB	DD	BB	DD
chr19_51766233_51766276	FF	FF	FF	NA	NA	FF	NA	FF	FF	FF	FF	FF	NA	FF	FF	FF	FF	FF	FF	NA	FF	FF	FF	FF	FF	NA	NA	FF	NA	NA	FF	FF	NN	FF	FF	NA	FF	NA	FF	FF	FF	NA	FF	FF	FF	NA	NA	FF	NA
chr19_51876200_51876235	DD	BB	BB	DD	DD	BB	DD	BB	BB	BB	BB	BB	BB	DD	BB	BB	BB	BB	BB	BB	DD	BB	BB	BB	DD	DD	DD	DD	DD	DD	BB	DD	BB	BB	BB	DD	DD	BB	BB	BB	BB	DD	DD	BB	BB	BB	DD	BB	DD
chr19_51881741_51881796	DD	UU	UU	DD	DD	UU	DD	UU	NA	UU	UU	UU	NA	DD	UU	UU	UU	NA	UU	UU	DD	NA	UU	UU	DD	DD	DD	DD	DD	DD	UU	DD	uu	UU	UU	DD	DD	UU	NA	UU	NA	DD	DD	UU	UU	UU	DD	UU	DD
chr19_51891560_51891601	NA	BB	BB	DD	DD	NA	DD	BB	BB	BB	BB	BB	BB	DD	NN	BB	BB	BB	BB	BB	DD	BB	BB	BB	DD	DD	DD	DD	DD	DD	BB	DD	BB	BB	BB	DD	DD	BB	BB	BB	NA	DD	DD	BB	BB	BB	NA	NA	DD
chr19_51894527_51894562	NA	FF	NN	FF	FF	FF	FF	FF	FF	FF	FF	FF	NA	FF	FF	FF	FF	FF	FF	FF	FF	FF	FF	FF	FF	NA	FF	FF	FF	FF	NA	FF	FF	FF	FF	FF	FF	FF	FF	FF	FF	FF	FF	NA	FF	NA	FF	FF	FF
chr19_51957519_51957558	DD	BB	BB	DD	DD	NA	DD	BB	BB	BB	BB	BB	BB	DD	BB	BB	BB	BB	BB	BB	DD	BB	BB	BB	DD	NA	NN	DD	NA	NA	NA	DD	BB	BB	BB	DD	DD	BB	NA	BB	NA	DD	DD	NN	BB	BB	DD	BB	DD
chr19_52006292_52006319	DD	BB	BB	DD	DD	BB	DD	BB	BB	BB	BB	BB	BB	DD	BB	BB	BB	BB	BB	BB	DD	BB	BB	BB	DD	DD	DD	DD	DD	DD	BB	DD	BB	BB	BB	DD	DD	BB	BB	BB	BB	DD	DD	BB	NA	BB	DD	BB	DD
chr19_52088601_52088642	DD	NA	NA	DD	DD	NA	DD	UU	UU	UU	UU	NA	UU	DD	NA	UU	NA	UU	uu	UU	UU	uu	UU	uu	DD	DD	DD	DD	DD	DD	NA	DD	UU	UU	UU	DD	DD	NA	UU	UU	NA	DD	DD	UU	DD	DD	DD	UU	DD
chr19_52095349_52095376	DD	BB	BB	DD	DD	BB	DD	BB	BB	BB	BB	BB	BB	DD	BB	BB	BB	BB	BB	BB	BB	BB	BB	BB	DD	DD	DD	DD	DD	DD	BB	DD	BB	BB	BB	DD	DD	BB	BB	BB	BB	DD	DD	BB	DD	DD	DD	BB	DD
chr19_52127198_52127257	bf	fn	FF	NA	NA	FF	fn	fn	FF	FF	FF	FF	bf	FF	FF	fn	fn	NA	NA	FF	FF	FF	NA	fn	fn	FF	FF	FF	FF	fn	FF	FF	fn	FF	NA	FF	NA	NA	FF	NA	NA	fn	fn	fn	FF	FF	FF	NN	FF
chr19_52161618_52161647	FF	FF	FF	FF	NA	FF	NA	FF	NA	FF	FF	NA	NA	NA	NA	FF	FF	NA	FF	NA	FF	FF	FF	NA	FF	NA	FF	NA	FF	FF	FF	FF	FF	FF	FF	FF	FF	NA	FF	FF	NA	FF	FF	NA	FF	FF	FF	FF	FF
chr19_52179861_52179924	DD	NA	bn	DD	NA	NN	DD	NA	NN	NA	NN	NN	NN	NA	DD	NN	NN	NA	NN	NN	NN	NN	NN	NN	DD	DD	DD	DD	DD	NA	NA	NA	NA	BB	BB	DD	DD	BB	BB	BB	NA	DD	DD	bn	DD	NA	DD	NN	DD
chr19_52280255_52280266	DD	BB	BB	DD	DD	BB	DD	BB	BB	BB	BB	BB	BB	DD	BB	BB	BB	BB	BB	BB	BB	BB	BB	BB	DD	DD	DD	DD	DD	DD	BB	DD	BB	BB	BB	DD	DD	BB	BB	BB	BB	DD	DD	BB	DD	DD	DD	BB	DD
chr19_52299317_52299352	DD	BB	BB	DD	DD	BB	DD	BB	BB	BB	BB	BB	BB	DD	BB	BB	BB	BB	BB	BB	BB	BB	BB	BB	DD	DD	DD	DD	DD	DD	BB	DD	BB	BB	BB	DD	DD	BB	BB	BB	BB	DD	DD	BB	DD	DD	DD	BB	DD
chr19_52310615_52310650	FF	FF	NN	FF	FF	NA	FF	NN	NA	FF	FF	NN	NA	FF	FF	FF	FF	FF	FF	FF	FF	FF	FF	FF	NA	NA	FF	FF	NA	NA	FF	FF	NA	FF	FF	FF	FF	FF	FF	NA	NA	FF	NA	fn	NA	FF	FF	FF	FF
chr19_52354350_52354377	df	FF	FF	df	df	FF	df	FF	FF	FF	FF	FF	FF	df	FF	FF	FF	FF	FF	FF	FF	FF	FF	FF	df	df	df	df	df	df	FF	df	FF	FF	FF	DD	df	FF	FF	FF	FF	df	df	FF	df	df	df	FF	df
chr19_52407444_52407476	DD	BB	BB	DD	DD	BB	DD	BB	BB	BB	BB	BB	BB	DD	BB	BB	BB	BB	BB	BB	BB	BB	BB	BB	DD	DD	DD	DD	DD	DD	BB	DD	BB	BB	BB	DD	DD	BB	BB	BB	BB	DD	DD	BB	DD	DD	DD	BB	DD
chr19_52445209_52445244	DD	BB	BB	DD	DD	BB	DD	BB	BB	BB	BB	BB	BB	DD	BB	BB	BB	BB	BB	BB	BB	BB	BB	BB	DD	DD	DD	DD	DD	DD	BB	DD	BB	BB	BB	DD	DD	BB	BB	BB	BB	DD	DD	BB	DD	dn	DD	BB	dn
chr19_52469306_52469317	DD	BB	BB	DD	DD	BB	DD	BB	BB	BB	BB	BB	BB	DD	bd	BB	BB	BB	BB	BB	BB	BB	BB	BB	DD	DD	DD	DD	DD	DD	BB	DD	BB	BB	BB	DD	bd	BB	BB	BB	BB	DD	DD	BB	DD	DD	bd	BB	DD
chr19_52580913_52580948	DD	BB	BB	DD	DD	BB	DD	BB	BB	BB	BB	BB	BB	DD	BB	BB	BB	BB	BB	BB	BB	BB	BB	BB	DD	DD	DD	DD	DD	DD	BB	DD	BB	BB	BB	DD	DD	BB	BB	BB	NA	DD	DD	BB	DD	DD	DD	BB	DD
chr19_52687191_52687230	DD	BB	BB	DD	DD	BB	DD	BB	BB	BB	BB	BB	BB	DD	BB	BB	BB	BB	BB	BB	BB	BB	BB	BB	DD	DD	DD	DD	DD	DD	BB	DD	BB	BB	BB	DD	DD	BB	BB	BB	BB	DD	DD	BB	dn	DD	DD	BB	DD
chr19_52741425_52741480	DD	bd	bb	DD	DD	BB	DD	BB	bb	BB	BB	bb	BB	DD	BB	bn	bb	bd	BB	BB	BB	BB	bb	BB	DD	DD	DD	DD	DD	DD	bb	DD	BB	bd	bn	DD	DD	bb	bb	BB	bd	DD	DD	BB	DD	DD	DD	BB	DD
chr19_52742177_52742204	DD	BB	BB	DD	DD	BB	DD	BB	BB	BB	BB	BB	BB	DD	BB	BB	BB	BB	BB	BB	BB	BB	BB	BB	DD	DD	DD	DD	DD	DD	BB	DD	BB	BB	BB	DD	DD	BB	BB	BB	BB	DD	DD	BB	DD	DD	DD	BB	DD
chr19_52748539_52748554	DD	BB	BB	DD	DD	BB	DD	BB	BB	BB	BB	BB	BB	DD	BB	BB	BB	BB	BB	BB	BB	BB	BB	BB	DD	DD	DD	DD	DD	DD	BB	DD	BB	BB	BB	DD	DD	BB	BB	BB	BB	DD	DD	BB	DD	DD	DD	BB	DD
chr19_52749772_52749795	DD	BB	BB	DD	DD	BB	DD	BB	BB	BB	BB	BB	BB	DD	BB	BB	BB	BB	BB	BB	BB	BB	BB	BB	DD	DD	DD	DD	DD	DD	BB	DD	BB	BB	BB	DD	DD	BB	BB	BB	BB	DD	DD	BB	DD	DD	DD	BB	DD
chr19_52762515_52762536	DD	BB	BB	DD	DD	BB	DD	BB	BB	BB	BB	BB	BB	DD	BB	BB	BB	BB	BB	BB	BB	BB	BB	BB	DD	DD	DD	DD	DD	DD	BB	DD	BB	BB	BB	DD	DD	BB	BB	BB	BB	DD	DD	BB	DD	DD	DD	BB	DD
chr19_52765774_52765817	DD	BB	BB	DD	NA	BB	DD	BB	BB	BB	BB	BB	BB	DD	BB	BB	BB	BB	BB	BB	NN	BB	BB	BB	dn	NA	DD	DD	DD	NA	BB	NA	BB	BB	BB	NA	DD	BB	NA	BB	BB	NA	NA	BB	NA	NA	NA	BB	NA
chr19_52825039_52825083	DD	NA	BB	NA	DD	NA	DD	NA	bd	BB	bn	NA	NA	DD	bn	NA	NN	NA	BB	BB	NA	bn	NA	BB	NA	DD	DD	DD	DD	DD	NA	DD	bn	BB	BB	DD	DD	NA	NA	NA	NA	DD	DD	BB	DD	DD	DD	BB	DD
chr19_52859375_52859390	DD	BB	BB	DD	DD	BB	DD	BB	BB	BB	BB	BB	BB	DD	BB	BB	BB	bn	BB	BB	BB	BB	BB	BB	DD	DD	DD	DD	DD	DD	BB	DD	BB	BB	BB	DD	DD	BB	BB	BB	BB	DD	DD	BB	DD	DD	DD	BB	DD
chr19_52871164_52871175	DD	BB	BB	DD	DD	BB	DD	BB	BB	BB	BB	BB	BB	DD	BB	BB	BB	BB	BB	BB	BB	BB	BB	BB	DD	DD	DD	DD	DD	DD	BB	DD	BB	BB	BB	DD	DD	BB	BB	BB	BB	DD	DD	BB	DD	DD	DD	BB	DD
chr19_52885370_52885393	DD	BB	BB	DD	DD	BB	DD	BB	BB	BB	BB	BB	BB	DD	BB	BB	BB	BB	BB	BB	BB	BB	BB	BB	DD	DD	DD	DD	DD	DD	BB	DD	BB	BB	BB	DD	DD	BB	BB	BB	BB	DD	DD	BB	DD	DD	DD	BB	DD
chr19_52949499_52949566	DD	UU	UU	DD	DD	NA	DD	UU	NA	NA	UU	UU	UU	DD	uu	UU	UU	NA	NA	NA	NA	UU	UU	NA	DD	DD	DD	DD	DD	DD	UU	DD	NA	UU	UU	DD	DD	NA	UU	NA	UU	DD	DD	uu	DD	DD	DD	uu	DD
chr19_52951997_52952016	DD	BB	BB	DD	DD	BB	DD	BB	BB	BB	BB	BB	BB	DD	BB	BB	BB	BB	BB	BB	BB	BB	BB	BB	DD	DD	DD	DD	DD	DD	BB	DD	BB	BB	BB	DD	DD	BB	BB	BB	BB	DD	DD	BB	DD	DD	DD	BB	DD
chr19_52954726_52954739	DD	BB	BB	DD	DD	BB	DD	BB	BB	BB	BB	BB	BB	DD	BB	BB	BB	BB	BB	BB	BB	BB	BB	BB	DD	DD	DD	DD	DD	DD	BB	DD	BB	BB	BB	DD	DD	BB	BB	BB	BB	DD	DD	BB	DD	DD	DD	BB	DD
chr19_52980061_52980120	DD	BB	BB	DD	DD	BB	DD	BB	BB	BB	BB	BB	BB	DD	BB	BB	BB	BB	BB	BB	bn	BB	BB	BB	DD	DD	DD	DD	DD	DD	BB	DD	BB	BB	BB	DD	DD	BB	BB	BB	BB	DD	DD	BB	DD	DD	DD	BB	DD
chr19_52983699_52983738	DD	BB	BB	DD	DD	BB	DD	BB	BB	BB	BB	BB	BB	DD	BB	BB	BB	BB	BB	BB	BB	BB	BB	BB	DD	DD	DD	DD	DD	DD	BB	DD	BB	BB	BB	DD	DD	bn	BB	BB	BB	DD	DD	BB	DD	DD	DD	BB	DD
chr19_53006895_53006910	DD	BB	BB	DD	DD	BB	DD	BB	BB	BB	BB	BB	BB	DD	BB	BB	BB	BB	BB	BB	BB	BB	BB	BB	DD	DD	DD	DD	DD	DD	BB	DD	BB	BB	BB	DD	DD	BB	BB	BB	BB	DD	DD	BB	DD	DD	DD	BB	DD
chr19_53026714_53026737	FF	FF	FF	FF	FF	FF	FF	FF	FF	FF	FF	FF	FF	FF	FF	FF	FF	FF	FF	FF	FF	FF	FF	FF	FF	FF	FF	FF	FF	FF	FF	FF	FF	FF	FF	FF	FF	FF	FF	FF	FF	FF	FF	FF	FF	NA	FF	NN	NA
chr19_53042852_53042903	DD	BB	BB	DD	DD	BB	DD	BB	BB	BB	BB	bn	NA	DD	BB	BB	NA	BB	BB	BB	NA	BB	BB	BB	DD	DD	DD	DD	DD	DD	BB	DD	BB	NA	NN	DD	NA	NA	BB	BB	NN	DD	NA	NA	NA	NA	DD	BB	NA
chr19_53088783_53088838	dn	fn	FF	bd	df	fn	df	FF	FF	FF	bf	FF	FF	dn	fn	bf	FF	fn	bf	fn	bf	FF	FF	bf	df	dn	df	dn	df	DD	fn	df	FF	fn	bf	dn	dn	fn	FF	bf	bf	df	df	FF	df	dn	df	FF	dn
chr19_53118811_53118828	DD	BB	BB	DD	DD	BB	DD	BB	BB	BB	BB	BB	BB	DD	BB	BB	BB	BB	BB	BB	BB	BB	BB	BB	DD	DD	DD	DD	DD	DD	BB	DD	BB	BB	BB	DD	DD	BB	BB	BB	BB	DD	DD	BB	DD	DD	DD	BB	DD
chr19_53189582_53189599	DD	BB	BB	DD	DD	BB	DD	BB	BB	BB	BB	BB	BB	DD	BB	BB	BB	BB	BB	BB	BB	BB	BB	BB	DD	DD	DD	DD	DD	DD	BB	DD	BB	BB	BB	DD	DD	BB	BB	BB	BB	DD	DD	BB	DD	DD	DD	BB	DD
chr19_53292209_53292268	DD	NA	NN	DD	DD	BB	DD	BB	BB	NA	NA	BB	BB	DD	BB	BB	NA	BB	NA	BB	BB	BB	NA	BB	DD	NA	DD	DD	DD	DD	BB	DD	BB	NA	BB	DD	NA	NA	NN	BB	NA	DD	DD	NA	DD	DD	DD	BB	DD
chr19_53302865_53302904	DD	NA	BB	NA	NA	BB	DD	NA	BB	NA	BB	BB	BB	DD	BB	NA	BB	BB	BB	BB	BB	BB	BB	BB	DD	NA	DD	DD	DD	DD	BB	DD	BB	BB	DD	DD	NA	BB	BB	BB	NA	DD	DD	BB	DD	NA	DD	BB	DD
chr19_53325214_53325249	DD	BB	BB	DD	DD	BB	DD	BB	BB	BB	BB	BB	BB	DD	bn	BB	BB	BB	BB	BB	BB	BB	BB	BB	DD	DD	DD	DD	DD	DD	BB	DD	BB	BB	DD	DD	DD	BB	BB	BB	DD	DD	DD	BB	DD	DD	DD	BB	DD
chr19_53376180_53376191	DD	BB	BB	DD	DD	BB	DD	BB	BB	BB	BB	BB	BB	DD	BB	BB	BB	BB	BB	BB	BB	BB	BB	BB	DD	DD	DD	DD	DD	DD	BB	DD	BB	BB	DD	DD	DD	BB	BB	BB	DD	DD	DD	BB	DD	DD	DD	BB	DD
chr19_53385619_53385646	DD	BB	BB	DD	DD	BB	DD	BB	BB	BB	BB	BB	BB	DD	BB	BB	BB	BB	BB	BB	BB	BB	BB	BB	DD	DD	DD	DD	DD	DD	BB	DD	BB	BB	DD	DD	DD	BB	BB	BB	DD	DD	DD	BB	DD	DD	DD	BB	DD
chr19_53436256_53436295	DD	BB	BB	DD	DD	BB	DD	BB	BB	BB	BB	BB	BB	DD	BB	BB	BB	BB	BB	BB	BB	BB	BB	BB	DD	DD	DD	DD	DD	DD	BB	DD	BB	BB	dn	DD	DD	BB	BB	BB	DD	DD	DD	BB	DD	DD	DD	BB	dn
chr19_53438755_53438782	DD	BB	BB	DD	DD	BB	DD	BB	BB	BB	BB	BB	BB	DD	BB	BB	BB	BB	BB	BB	BB	BB	BB	BB	DD	DD	DD	DD	DD	DD	BB	DD	BB	BB	DD	DD	DD	BB	BB	BB	DD	DD	DD	BB	DD	DD	DD	BB	DD
chr19_53442755_53442774	DD	BB	BB	DD	DD	BB	DD	BB	BB	BB	BB	BB	BB	DD	BB	BB	BB	BB	BB	BB	BB	BB	BB	BB	DD	DD	DD	DD	DD	DD	BB	DD	BB	BB	DD	DD	DD	BB	BB	BB	DD	DD	DD	BB	DD	DD	DD	BB	DD
chr19_53480200_53480217	DD	BB	BB	DD	DD	BB	DD	BB	BB	BB	BB	BB	BB	DD	BB	bn	BB	BB	BB	BB	BB	BB	BB	BB	DD	DD	DD	DD	DD	DD	BB	DD	BB	bn	DD	DD	DD	BB	BB	BB	DD	DD	DD	BB	DD	DD	DD	BB	DD
chr19_53496457_53496468	DD	BB	BB	DD	DD	BB	DD	BB	BB	BB	BB	BB	BB	DD	BB	BB	BB	BB	BB	BB	BB	BB	BB	BB	DD	DD	DD	DD	DD	DD	BB	DD	BB	BB	DD	DD	DD	BB	BB	BB	DD	DD	DD	BB	DD	DD	DD	BB	DD
chr19_53496471_53496486	DD	BB	BB	DD	DD	BB	bd	BB	BB	BB	BB	BB	BB	DD	BB	BB	BB	BB	BB	BB	BB	BB	BB	BB	bd	DD	bd	DD	DD	DD	BB	DD	BB	BB	DD	DD	bd	BB	BB	BB	DD	DD	DD	BB	DD	DD	DD	BB	DD
chr19_53559332_53559366	DD	BB	BB	DD	DD	BB	DD	BB	BB	bn	BB	BB	BB	DD	BB	BB	BB	BB	BB	bd	BB	bd	BB	BB	DD	DD	DD	DD	DD	DD	BB	DD	BB	bn	DD	DD	DD	BB	bd	BB	DD	DD	dn	BB	DD	DD	DD	bn	DD
chr19_53562702_53562715	DD	BB	BB	DD	DD	BB	DD	BB	BB	BB	BB	BB	BB	DD	BB	BB	BB	BB	BB	BB	BB	BB	BB	BB	DD	DD	DD	DD	DD	DD	BB	DD	BB	BB	DD	DD	DD	BB	BB	BB	DD	DD	DD	BB	DD	DD	DD	BB	DD
chr19_53577878_53577917	DD	BB	BB	DD	DD	BB	DD	BB	BB	BB	BB	BB	BB	DD	BB	BB	BB	BB	BB	BB	BB	BB	BB	BB	DD	bd	DD	DD	DD	DD	BB	DD	BB	DD	DD	DD	DD	BB	DD	BB	bd	DD	DD	BB	DD	DD	DD	BB	DD
chr19_53579908_53579939	DD	BB	BB	DD	DD	BB	DD	BB	BB	BB	BB	BB	BB	DD	BB	BB	BB	BB	BB	BB	BB	BB	BB	BB	DD	DD	DD	DD	DD	DD	BB	DD	BB	BB	DD	DD	DD	BB	BB	BB	DD	DD	DD	BB	DD	DD	DD	BB	DD
chr19_53595267_53595294	DD	BB	BB	DD	DD	BB	DD	BB	BB	BB	BB	BB	BB	DD	BB	BB	BB	BB	BB	BB	BB	BB	BB	BB	DD	DD	DD	DD	DD	DD	BB	DD	BB	BB	DD	DD	DD	BB	BB	BB	DD	DD	DD	BB	DD	DD	DD	BB	DD
chr19_53654448_53654477	DD	BB	BB	DD	DD	BB	DD	BB	BB	BB	BB	BB	BB	DD	BB	BB	BB	BB	BB	BB	BB	BB	BB	BB	DD	DD	DD	DD	DD	DD	BB	DD	BB	bn	DD	DD	DD	BB	BB	BB	DD	DD	DD	BB	DD	DD	DD	BB	DD
chr19_53684748_53684787	DD	BB	BB	DD	DD	BB	DD	BB	BB	BB	BB	BB	BB	DD	BB	BB	BB	BB	BB	BB	BB	BB	BB	BB	DD	DD	DD	DD	DD	DD	BB	DD	BB	BB	DD	DD	DD	BB	BB	BB	DD	DD	DD	BB	DD	DD	BB	BB	DD
chr19_53699732_53699746	DD	BB	BB	DD	DD	BB	DD	BB	BB	BB	BB	BB	BB	DD	BB	BB	BB	BB	BB	BB	BB	BB	BB	BB	DD	DD	DD	DD	DD	DD	BB	DD	BB	BB	DD	DD	DD	BB	BB	BB	DD	DD	DD	BB	DD	DD	BB	BB	DD
chr19_53704428_53704459	DD	BB	BB	DD	DD	BB	DD	BB	BB	BB	BB	BB	BB	DD	BB	BB	BB	BB	BB	BB	BB	BB	BB	BB	DD	DD	DD	DD	DD	DD	BB	DD	BB	BB	DD	DD	DD	BB	BB	BB	DD	DD	DD	BB	DD	DD	BB	BB	DD
chr19_53759834_53759873	DD	BB	BB	DD	DD	BB	DD	BB	BB	BB	BB	BB	BB	DD	BB	BB	BB	BB	NN	BB	BB	BB	BB	NA	DD	DD	DD	DD	DD	DD	BB	DD	BB	BB	DD	NA	DD	NA	BB	BB	DD	DD	DD	BB	DD	DD	NA	BB	DD
chr19_53783515_53783592	DD	NA	NA	DD	DD	NA	DD	BB	NA	BB	BB	NN	bn	DD	NA	NA	NN	NA	NA	NA	BB	NA	BB	NA	DD	NA	DD	DD	DD	DD	NA	DD	BB	BB	DD	NA	DD	NN	BB	BB	DD	DD	DD	BB	DD	DD	NA	NA	DD
chr19_53787936_53787947	df	FF	FF	df	df	FF	df	FF	FF	FF	FF	FF	FF	df	FF	FF	FF	FF	FF	FF	FF	fn	FF	FF	df	DD	DD	df	df	df	fn	df	FF	fn	DD	df	df	FF	FF	FF	df	df	DD	FF	df	DD	FF	FF	df
chr19_53787947_53787974	df	FF	FF	df	df	FF	df	FF	FF	FF	fn	FF	FF	df	FF	FF	fn	FF	FF	FF	FF	fn	FF	FF	df	DD	df	df	df	df	fn	df	FF	FF	df	df	dn	FF	FF	FF	df	df	df	FF	df	df	FF	FF	df
chr19_53789338_53789385	DD	BB	NN	DD	DD	BB	DD	BB	BB	BB	BB	NA	bn	DD	NA	BB	BB	NA	BB	BB	BB	BB	BB	BB	DD	DD	DD	DD	NA	DD	BB	DD	BB	BB	DD	DD	DD	BB	BB	BB	DD	DD	DD	BB	NN	DD	NA	NA	DD
chr19_53812336_53812371	UU	BB	BB	NA	UU	BB	UU	BB	BB	BB	BB	BB	BB	UU	BB	BB	BB	BB	BB	BB	BB	BB	BB	BB	UU	UU	UU	UU	UU	UU	BB	UU	BB	BB	UU	UU	UU	BB	BB	BB	UU	UU	UU	BB	UU	NA	BB	BB	UU
chr19_53848977_53848996	DD	BB	BB	DD	DD	BB	DD	BB	BB	BB	BB	BB	BB	DD	BB	BB	BB	BB	BB	BB	BB	BB	BB	BB	DD	DD	DD	DD	DD	DD	BB	DD	BB	BB	DD	DD	DD	BB	BB	BB	DD	DD	DD	BB	DD	DD	BB	BB	DD
chr19_53880086_53880099	DD	BB	BB	DD	DD	BB	DD	BB	BB	BB	BB	BB	BB	DD	BB	BB	BB	BB	BB	BB	BB	BB	BB	BB	DD	DD	DD	DD	DD	DD	BB	DD	BB	BB	DD	DD	DD	BB	BB	BB	DD	DD	DD	BB	DD	DD	BB	BB	DD
chr19_53885290_53885319	DD	BB	BB	DD	DD	BB	DD	BB	BB	BB	BB	BB	BB	DD	BB	BB	BB	BB	BB	BB	BB	BB	BB	BB	DD	DD	DD	DD	DD	DD	BB	DD	BB	BB	DD	DD	DD	bn	BB	BB	DD	DD	DD	BB	DD	DD	BB	BB	DD
chr19_53924749_53924784	DD	BB	BB	DD	DD	BB	DD	BB	BB	BB	BB	BB	BB	DD	BB	BB	BB	BB	BB	BB	BB	bn	BB	BB	DD	DD	DD	DD	DD	DD	BB	DD	BB	BB	DD	DD	DD	BB	BB	BB	DD	DD	DD	BB	DD	DD	BB	BB	DD
chr19_54002286_54002317	DD	BB	BB	DD	DD	BB	DD	BB	BB	BB	BB	BB	BB	DD	BB	BB	BB	BB	BB	BB	BB	BB	BB	BB	DD	DD	DD	DD	DD	DD	BB	DD	BB	BB	DD	DD	DD	BB	BB	BB	DD	DD	DD	BB	DD	DD	BB	BB	DD
chr19_54037047_54037066	DD	BB	BB	DD	DD	BB	DD	BB	BB	BB	BB	BB	BB	DD	BB	BB	BB	BB	BB	BB	BB	BB	BB	BB	DD	DD	DD	DD	DD	DD	BB	DD	BB	BB	DD	DD	DD	BB	BB	BB	DD	DD	DD	BB	DD	DD	BB	BB	DD
chr19_54058516_54058550	DD	BB	BB	DD	DD	BB	DD	BB	BB	BB	BB	BB	BB	DD	BB	BB	BB	BB	BB	BB	BB	BB	BB	BB	DD	DD	DD	DD	DD	DD	BB	DD	BB	BB	DD	DD	DD	BB	BB	BB	DD	DD	DD	BB	DD	DD	BB	BB	DD
chr19_54099129_54099158	DD	BB	BB	DD	DD	BB	DD	BB	BB	BB	BB	BB	BB	DD	BB	BB	BB	BB	BB	BB	BB	BB	BB	BB	DD	DD	DD	DD	DD	DD	BB	DD	BB	BB	DD	DD	DD	BB	BB	bn	DD	DD	DD	BB	DD	DD	BB	BB	DD
chr19_54108107_54108136	DD	BB	BB	DD	DD	BB	DD	BB	BB	BB	BB	NA	BB	DD	BB	BB	BB	BB	BB	BB	bd	BB	BB	BB	DD	DD	DD	DD	DD	DD	BB	DD	BB	BB	DD	DD	DD	BB	BB	BB	DD	DD	DD	BB	DD	DD	BB	BB	DD
chr19_54223957_54224004	DD	DD	BB	DD	DD	DD	DD	bd	DD	DD	BB	DD	BB	DD	BB	DD	BB	DD	DD	BB	BB	DD	DD	DD	DD	DD	DD	DD	DD	DD	BB	DD	BB	BB	DD	DD	DD	BB	BB	BB	DD	DD	DD	BB	DD	DD	BB	BB	DD
chr19_54262610_54262665	FF	NA	FF	FF	FF	FF	FF	FF	FF	FF	FF	FF	NA	NN	FF	FF	FF	FF	FF	FF	fn	FF	FF	FF	NA	FF	FF	FF	NA	FF	FF	FF	NN	NA	FF	FF	FF	NA	NA	FF	FF	NA	FF	FF	NA	FF	FF	FF	FF
chr19_54279053_54279100	UU	BB	BB	UU	UU	BB	NA	BB	BB	BB	BB	BB	UU	UU	BB	BB	BB	BB	BB	BB	bu	BB	BB	BB	NA	NA	UU	UU	UU	NA	BB	UU	BB	BB	UU	UU	UU	BB	BB	BB	UU	UU	UU	BB	UU	UU	BB	BB	UU
chr19_54299927_54299944	DD	BB	BB	DD	bd	BB	DD	BB	BB	BB	BB	BB	BB	DD	BB	BB	BB	BB	BB	BB	BB	BB	BB	BB	bd	bd	DD	DD	DD	bd	BB	DD	BB	BB	BB	DD	DD	BB	BB	BB	BB	DD	DD	BB	bd	DD	BB	BB	bd
chr19_54307246_54307275	DD	BB	BB	DD	DD	BB	DD	BB	BB	BB	BB	BB	BB	DD	BB	BB	BB	BB	BB	BB	BB	BB	BB	BB	DD	DD	DD	DD	DD	DD	BB	DD	BB	BB	BB	DD	DD	BB	BB	BB	BB	DD	DD	BB	DD	DD	BB	BB	DD
chr19_54404317_54404334	DD	BB	BB	DD	DD	bd	DD	BB	BB	BB	BB	BB	BB	DD	BB	BB	BB	BB	BB	BB	BB	BB	BB	BB	DD	DD	DD	DD	DD	DD	BB	DD	BB	BB	BB	DD	DD	BB	BB	BB	BB	DD	DD	BB	DD	DD	BB	BB	DD
chr19_54407586_54407606	DD	BB	BB	DD	DD	BB	DD	BB	BB	BB	BB	BB	BB	DD	BB	BB	BB	BB	BB	BB	BB	BB	BB	BB	DD	DD	DD	DD	DD	DD	BB	DD	BB	BB	BB	DD	DD	BB	BB	BB	BB	DD	DD	BB	DD	DD	BB	BB	DD
chr19_54430633_54430652	DD	BB	BB	DD	DD	BB	DD	BB	BB	BB	BB	BB	BB	DD	BB	BB	BB	BB	BB	BB	BB	BB	BB	BB	DD	DD	dn	DD	DD	DD	BB	DD	BB	BB	BB	DD	dn	BB	BB	BB	BB	DD	DD	BB	DD	DD	BB	BB	DD
chr19_54433070_54433095	DD	BB	BB	DD	DD	NA	DD	BB	BB	BB	BB	NA	NA	NA	BB	NA	BB	BB	BB	NA	BB	BB	BB	NA	DD	NA	NA	DD	NA	DD	BB	DD	bn	BB	BB	DD	DD	NA	BB	BB	NA	NA	NA	BB	NA	NA	BB	BB	DD
chr19_54441052_54441063	DD	BB	BB	DD	DD	BB	DD	BB	BB	BB	BB	BB	BB	DD	BB	BB	BB	BB	BB	BB	BB	BB	BB	BB	DD	DD	DD	DD	DD	DD	BB	DD	BB	BB	BB	DD	DD	BB	BB	BB	BB	DD	DD	BB	DD	DD	BB	BB	DD
chr19_54452323_54452362	DD	NN	NN	DD	DD	NN	DD	NN	NN	NN	NN	NN	NN	DD	NA	NN	NN	NA	NN	NN	NA	NN	NN	NN	DD	NA	DD	DD	DD	DD	NA	DD	BB	BB	BB	DD	DD	BB	BB	BB	NA	DD	NA	BB	DD	DD	BB	BB	NA
chr19_54579556_54579579	DD	BB	BB	DD	DD	BB	DD	BB	BB	BB	BB	BB	BB	DD	BB	BB	BB	BB	BB	BB	BB	BB	BB	BB	DD	DD	DD	DD	DD	DD	BB	DD	BB	BB	BB	DD	DD	BB	BB	BB	BB	DD	DD	BB	DD	DD	BB	BB	DD
chr19_54599458_54599483	DD	BB	BB	DD	DD	BB	DD	BB	BB	bn	BB	BB	BB	DD	BB	BB	BB	BB	BB	BB	BB	BB	BB	BB	DD	DD	DD	DD	DD	DD	BB	DD	BB	BB	BB	DD	DD	BB	BB	BB	BB	DD	dn	BB	DD	DD	BB	BB	DD
chr19_54605480_54605509	DD	BB	BB	DD	DD	BB	DD	BB	BB	BB	BB	BB	BB	DD	BB	BB	BB	BB	BB	BB	BB	BB	BB	BB	DD	DD	DD	DD	DD	DD	BB	DD	BB	BB	BB	DD	DD	BB	BB	BB	BB	DD	DD	BB	DD	DD	BB	BB	DD
chr19_54619558_54619605	DD	BB	BB	DD	DD	NA	DD	bn	BB	BB	NA	BB	BB	DD	bn	BB	BB	BB	BB	BB	NN	BB	BB	BB	DD	DD	DD	DD	DD	NA	NA	DD	NA	BB	BB	DD	DD	BB	BB	NA	BB	DD	DD	BB	DD	DD	BB	NA	DD
chr19_54702259_54702302	DD	BB	BB	DD	DD	BB	DD	BB	BB	BB	BB	BB	BB	DD	BB	BB	BB	BB	BB	BB	BB	BB	BB	BB	DD	DD	DD	DD	DD	DD	BB	DD	BB	BB	BB	DD	DD	BB	BB	BB	BB	DD	DD	BB	DD	DD	BB	BB	DD
chr19_54709597_54709624	DD	BB	BB	DD	DD	BB	DD	BB	BB	BB	BB	BB	BB	DD	BB	BB	BB	BB	BB	BB	BB	BB	BB	BB	DD	DD	DD	DD	DD	DD	BB	DD	BB	BB	BB	DD	DD	BB	BB	BB	BB	DD	DD	BB	DD	DD	BB	BB	DD
chr19_54713949_54713972	DD	BB	BB	DD	DD	BB	DD	BB	BB	BB	BB	BB	BB	DD	BB	BB	BB	BB	BB	BB	BB	BB	BB	BB	DD	DD	DD	DD	DD	DD	BB	DD	BB	BB	BB	DD	DD	BB	BB	BB	BB	DD	DD	BB	DD	DD	BB	BB	DD
chr19_54724043_54724081	DD	BB	BB	DD	DD	BB	DD	BB	BB	BB	BB	BB	BB	DD	BB	BB	BB	BB	BB	BB	BB	BB	BB	BB	DD	DD	DD	DD	DD	DD	BB	DD	BB	BB	BB	DD	DD	BB	BB	BB	BB	DD	DD	BB	DD	DD	BB	BB	DD
chr19_54821138_54821149	DD	BB	BB	DD	DD	BB	DD	BB	BB	BB	BB	BB	BB	DD	BB	BB	BB	BB	BB	BB	BB	BB	BB	BB	DD	DD	DD	DD	DD	DD	BB	DD	BB	BB	BB	DD	DD	BB	BB	BB	BB	DD	DD	BB	DD	DD	BB	BB	DD
chr19_54882103_54882122	DD	BB	BB	DD	DD	BB	DD	BB	BB	BB	BB	BB	BB	DD	BB	BB	BB	BB	BB	BB	BB	BB	BB	BB	DD	DD	DD	DD	DD	DD	BB	DD	BB	BB	BB	DD	DD	BB	BB	BB	BB	DD	dn	BB	DD	DD	BB	BB	DD
chr19_54947271_54947326	BB	BB	BB	DD	BB	BB	DD	DD	BB	BB	BB	BB	BB	BB	BB	nn	BB	BB	BB	BB	BB	BB	BB	BB	BB	DD	DD	DD	DD	DD	BB	DD	BB	BB	BB	DD	DD	BB	DD	BB	BB	dn	DD	BB	DD	bd	BB	BB	DD
chr19_54961446_54961477	DD	BB	BB	DD	DD	BB	DD	BB	BB	BB	BB	BB	BB	DD	BB	BB	BB	BB	BB	BB	BB	BB	BB	BB	DD	DD	DD	DD	DD	DD	BB	DD	BB	BB	BB	DD	DD	BB	BB	BB	BB	DD	DD	BB	DD	DD	BB	BB	DD
chr19_54968501_54968548	FF	FF	FF	FF	NA	NA	FF	NN	FF	FF	FF	FF	FF	FF	NN	FF	NA	FF	FF	FF	FF	FF	FF	NN	FF	FF	FF	FF	FF	FF	FF	NN	FF	FF	FF	FF	FF	FF	FF	FF	NA	FF	NA	FF	FF	FF	FF	FF	NA
chr19_54986334_54986377	DD	BB	BB	DD	DD	BB	DD	BB	BB	BB	BB	BB	BB	BB	BB	BB	BB	BB	BB	BB	BB	BB	BB	BB	DD	DD	DD	DD	DD	DD	BB	DD	BB	BB	BB	DD	DD	BB	BB	BB	BB	DD	DD	BB	DD	DD	BB	BB	DD
chr19_55010742_55010796	NA	BB	BB	DD	NA	BB	DD	BB	NA	BB	BB	BB	BB	DD	BB	NA	BB	NN	BB	BB	BB	BB	BB	BB	DD	NA	DD	DD	DD	DD	BB	DD	BB	BB	BB	NA	DD	NA	BB	NA	BB	DD	DD	BB	DD	NA	BB	BB	DD
chr19_55023329_55023353	DD	BB	BB	DD	DD	BB	DD	BB	BB	BB	BB	BB	BB	DD	BB	BB	BB	BB	BB	BB	BB	BB	BB	BB	DD	DD	DD	DD	DD	DD	BB	DD	BB	BB	BB	DD	DD	DD	BB	BB	BB	DD	DD	BB	DD	DD	BB	BB	DD
chr19_55165886_55165917	FF	FF	FF	FF	FF	FF	FF	FF	FF	FF	FF	FF	FF	FF	FF	FF	NA	FF	FF	FF	FF	FF	FF	FF	FF	FF	FF	FF	FF	FF	FF	FF	FF	FF	FF	FF	FF	FF	FF	FF	FF	FF	NN	FF	FF	FF	FF	FF	FF
chr19_55173778_55173825	DD	BB	NA	DD	DD	BB	NA	NA	NN	BB	BB	BB	BB	DD	BB	BB	BB	BB	BB	BB	BB	BB	BB	BB	NA	DD	DD	dn	NA	DD	BB	DD	BB	BB	BB	DD	DD	DD	NN	BB	BB	DD	DD	BB	DD	DD	NA	bn	dn
chr19_55199863_55199906	FF	FF	FF	FF	FF	FF	FF	FF	FF	FF	FF	FF	NN	FF	FF	FF	NA	FF	FF	FF	FF	FF	FF	FF	FF	FF	FF	FF	FF	FF	FF	FF	FF	FF	FF	FF	FF	FF	FF	FF	fn	FF	FF	NA	FF	NN	FF	FF	FF
chr19_55262354_55262401	bd	BB	BB	DD	bd	BB	DD	BB	BB	bn	BB	BB	BB	DD	BB	BB	BB	BB	BB	BB	BB	BB	BB	BB	DD	DD	DD	DD	bd	DD	BB	DD	BB	BB	BB	DD	DD	DD	BB	BB	NA	DD	bd	BB	DD	DD	BB	BB	DD
chr19_55319000_55319023	FF	FF	FF	FF	FF	FF	FF	FF	FF	FF	FF	FF	FF	FF	FF	FF	FF	FF	FF	FF	FF	FF	FF	FF	NN	NA	FF	FF	FF	FF	NA	FF	FF	FF	FF	FF	FF	FF	NA	FF	FF	FF	FF	FF	FF	FF	FF	FF	FF
chr19_55348646_55348685	DD	BB	BB	DD	DD	BB	DD	BB	DD	BB	BB	BB	BB	DD	BB	BB	BB	BB	BB	BB	BB	BB	BB	BB	DD	DD	DD	DD	DD	DD	BB	DD	BB	BB	BB	DD	DD	DD	BB	BB	DD	DD	DD	BB	DD	DD	BB	BB	DD
chr19_55355187_55355226	DD	BB	NA	DD	DD	BB	DD	BB	DD	NA	BB	BB	NN	DD	BB	NN	BB	BB	BB	BB	BB	BB	NA	BB	DD	DD	DD	DD	DD	NA	BB	DD	BB	BB	BB	DD	DD	DD	BB	BB	DD	DD	DD	BB	DD	DD	BB	BB	DD
chr19_55385202_55385215	DD	BB	BB	DD	DD	BB	DD	BB	DD	BB	BB	BB	BB	DD	BB	BB	BB	BB	BB	BB	BB	BB	BB	BB	DD	DD	DD	DD	DD	DD	BB	DD	BB	BB	BB	DD	DD	DD	BB	BB	DD	DD	DD	BB	DD	DD	BB	BB	DD
chr19_55432057_55432077	DD	BB	BB	DD	DD	BB	DD	BB	DD	BB	BB	BB	BB	DD	BB	BB	BB	BB	BB	BB	BB	BB	BB	BB	DD	DD	DD	DD	DD	DD	BB	DD	BB	BB	BB	DD	DD	DD	BB	BB	DD	DD	DD	BB	DD	DD	BB	BB	DD
chr19_55470645_55470664	DD	BB	BB	DD	DD	BB	DD	BB	DD	BB	BB	BB	BB	DD	BB	BB	BB	BB	BB	BB	BB	BB	BB	BB	DD	DD	DD	DD	DD	DD	BB	DD	BB	BB	BB	DD	DD	DD	BB	BB	DD	DD	DD	BB	DD	DD	BB	BB	DD
chr19_55507769_55507794	DD	BB	BB	DD	DD	BB	DD	BB	DD	BB	BB	BB	BB	DD	BB	BB	BB	BB	BB	BB	BB	BB	BB	BB	DD	DD	DD	DD	DD	DD	BB	DD	BB	BB	BB	DD	DD	DD	BB	BB	DD	DD	DD	BB	DD	DD	BB	BB	DD
chr19_55547855_55547886	DD	BB	BB	DD	DD	BB	DD	BB	DD	BB	BB	BB	BB	DD	BB	BB	BB	BB	BB	BB	BB	BB	BB	BB	DD	DD	DD	DD	DD	DD	BB	DD	BB	BB	BB	DD	DD	DD	BB	BB	DD	DD	DD	BB	DD	DD	BB	BB	DD
chr19_55652754_55652793	DD	BB	BB	DD	DD	BB	DD	BB	DD	BB	BB	BB	BB	DD	BB	BB	BB	BB	BB	BB	BB	BB	BB	BB	DD	DD	DD	DD	DD	DD	BB	DD	BB	BB	BB	DD	DD	DD	BB	BB	DD	DD	DD	BB	DD	DD	BB	BB	DD
chr19_55666122_55666133	df	FF	FF	df	df	FF	df	FF	dn	FF	FF	FF	FF	df	FF	FF	FF	FF	FF	FF	FF	FF	FF	FF	df	df	df	df	df	df	FF	df	FF	FF	FF	df	dn	df	FF	FF	df	df	dn	FF	dn	dn	FF	FF	df
chr19_55675544_55675567	DD	BB	BB	DD	DD	BB	DD	BB	DD	BB	BB	BB	BB	DD	BB	BB	BB	BB	BB	BB	BB	BB	BB	BB	DD	DD	DD	DD	DD	DD	BB	DD	BB	BB	BB	DD	DD	DD	BB	BB	DD	DD	DD	BB	DD	DD	BB	BB	DD
chr19_55692713_55692732	DD	BB	BB	DD	DD	BB	DD	BB	DD	BB	BB	BB	BB	DD	BB	BB	BB	BB	BB	BB	BB	BB	BB	BB	DD	DD	DD	DD	DD	DD	bd	DD	BB	BB	BB	DD	DD	DD	BB	BB	DD	DD	DD	BB	DD	DD	BB	BB	DD
chr19_55705256_55705273	DD	BB	BB	DD	DD	BB	DD	BB	DD	BB	BB	BB	BB	DD	BB	BB	BB	BB	BB	BB	BB	BB	BB	BB	DD	DD	DD	DD	DD	DD	BB	DD	BB	BB	BB	DD	DD	DD	BB	BB	DD	DD	DD	BB	DD	DD	BB	BB	DD
chr19_55721631_55721642	DD	BB	BB	DD	DD	BB	DD	BB	DD	BB	BB	BB	BB	DD	BB	BB	BB	BB	BB	BB	BB	BB	BB	BB	NA	DD	DD	DD	DD	DD	BB	DD	BB	BB	BB	DD	DD	DD	BB	BB	DD	DD	DD	BB	DD	DD	BB	BB	DD
chr19_55722077_55722092	DD	BB	BB	DD	DD	BB	DD	BB	DD	BB	BB	BB	BB	DD	BB	BB	BB	BB	BB	BB	BB	BB	BB	BB	DD	DD	DD	DD	DD	DD	BB	DD	BB	BB	BB	DD	DD	DD	BB	BB	DD	DD	DD	BB	DD	DD	BB	BB	DD
chr19_55723635_55723648	DD	BB	BB	DD	DD	BB	DD	BB	bd	BB	BB	BB	BB	DD	BB	BB	BB	BB	BB	BB	BB	BB	BB	BB	DD	DD	DD	DD	DD	DD	BB	DD	BB	BB	BB	DD	DD	DD	BB	BB	DD	DD	DD	BB	DD	DD	BB	bn	DD
chr19_55749042_55749059	DD	BB	BB	DD	dn	BB	DD	BB	DD	BB	BB	BB	BB	DD	BB	BB	BB	BB	BB	BB	BB	BB	BB	BB	DD	DD	DD	DD	DD	DD	BB	DD	BB	BB	BB	DD	DD	DD	BB	BB	DD	DD	DD	BB	DD	DD	BB	BB	DD
chr19_55755290_55755325	DD	BB	BB	DD	DD	BB	DD	BB	DD	BB	BB	BB	BB	DD	BB	BB	BB	BB	BB	BB	BB	BB	BB	BB	DD	DD	DD	DD	DD	DD	BB	DD	BB	BB	BB	DD	DD	DD	BB	BB	DD	DD	DD	BB	DD	DD	BB	BB	DD
chr19_55759824_55759838	df	FF	FF	df	df	FF	df	FF	df	FF	FF	FF	FF	df	FF	FF	FF	FF	FF	FF	FF	FF	FF	FF	df	df	df	df	df	df	FF	df	FF	FF	FF	df	df	df	FF	FF	df	df	df	FF	df	df	FF	FF	df
chr19_55759839_55759850	DD	BB	BB	DD	DD	BB	DD	BB	DD	BB	BB	BB	BB	DD	BB	BB	BB	BB	BB	BB	BB	BB	BB	BB	DD	DD	DD	DD	DD	DD	BB	DD	BB	BB	BB	DD	DD	DD	BB	BB	DD	DD	DD	BB	DD	DD	BB	BB	DD
chr19_55769854_55769871	DD	BB	BB	DD	DD	BB	DD	BB	DD	BB	BB	BB	BB	DD	BB	BB	BB	BB	BB	BB	BB	BB	BB	BB	DD	DD	DD	DD	DD	DD	BB	DD	BB	BB	BB	DD	DD	DD	BB	BB	DD	DD	DD	BB	DD	DD	BB	BB	DD
chr19_55808884_55808923	DD	BB	BB	DD	DD	BB	DD	BB	DD	BB	BB	BB	BB	DD	BB	BB	BB	BB	BB	BB	BB	BB	BB	BB	DD	DD	DD	DD	DD	DD	BB	DD	BB	BB	BB	DD	DD	DD	BB	BB	DD	DD	DD	BB	DD	DD	BB	BB	DD
chr19_55834580_55834595	DD	BB	BB	DD	DD	BB	DD	BB	DD	BB	BB	BB	BB	bd	BB	BB	BB	BB	BB	BB	BB	bd	BB	BB	DD	DD	DD	DD	DD	DD	BB	DD	BB	BB	BB	DD	DD	DD	BB	BB	DD	DD	DD	BB	DD	DD	BB	BB	DD
chr19_55842799_55842810	df	FF	FF	df	df	FF	df	FF	df	FF	FF	fn	FF	df	FF	FF	FF	FF	FF	FF	FF	FF	FF	FF	df	df	df	df	df	df	FF	df	FF	FF	FF	df	df	df	FF	FF	df	df	df	FF	df	df	FF	FF	df
chr19_55843114_55843157	FF	FF	FF	FF	FF	FF	FF	FF	FF	FF	FF	FF	FF	FF	FF	FF	NN	FF	FF	FF	FF	FF	FF	FF	FF	FF	FF	FF	FF	FF	FF	FF	FF	FF	FF	FF	FF	FF	FF	FF	NA	FF	FF	FF	FF	FF	NA	FF	FF
chr19_56041418_56041477	DD	BB	BB	DD	DD	BB	DD	BB	DD	BB	BB	BB	BB	DD	BB	BB	BB	BB	BB	BB	BB	BB	BB	BB	DD	DD	DD	DD	DD	DD	BB	DD	BB	BB	BB	DD	DD	DD	BB	BB	DD	DD	DD	BB	DD	DD	BB	BB	DD
chr19_56051827_56051856	NA	BB	BB	NA	DD	BB	DD	BB	DD	BB	NA	BB	BB	DD	BB	NA	BB	BB	BB	BB	BB	BB	BB	BB	nn	NA	DD	NA	DD	NA	BB	NN	BB	BB	BB	DD	DD	DD	BB	BB	DD	DD	DD	BB	DD	NA	BB	BB	NA
chr19_56051985_56052034	DD	NA	BB	DD	DD	BB	NA	BB	DD	BB	BB	bd	BB	DD	BB	BB	NA	BB	BB	BB	NN	BB	BB	BB	NA	NA	DD	DD	DD	NA	BB	DD	BB	BB	BB	DD	DD	DD	BB	BB	DD	DD	DD	BB	DD	DD	BB	BB	DD
chr19_56081246_56081285	DD	BB	BB	DD	DD	BB	DD	BB	DD	BB	DD	BB	BB	DD	BB	BB	BB	BB	BB	BB	BB	BB	BB	BB	DD	DD	DD	DD	DD	DD	BB	DD	BB	BB	BB	DD	DD	DD	BB	BB	DD	DD	DD	BB	DD	DD	BB	BB	DD
chr19_56114414_56114457	fn	FF	FF	df	df	FF	DD	FF	df	FF	FF	FF	FF	DD	DD	FF	FF	FF	FF	FF	FF	FF	FF	FF	df	df	DD	DD	DD	NA	FF	DD	FF	FF	FF	df	df	DD	FF	FF	df	DD	DD	FF	DD	DD	FF	FF	df
chr19_56142454_56142471	DD	BB	BB	DD	DD	BB	DD	BB	DD	BB	BB	BB	BB	DD	BB	BB	BB	BB	BB	BB	BB	BB	BB	BB	DD	DD	DD	DD	DD	BB	BB	DD	BB	BB	BB	DD	DD	DD	BB	bn	DD	DD	DD	BB	DD	DD	BB	BB	DD
chr19_56165650_56165687	DD	bn	NA	DD	NA	NA	DD	NA	DD	NA	BB	bn	BB	DD	bn	NA	bn	NA	BB	bn	BB	bn	BB	NA	DD	DD	DD	DD	DD	NA	BB	DD	NA	NA	bn	NA	DD	DD	NA	BB	NA	DD	DD	BB	DD	NA	BB	bn	DD
chr19_56170546_56170565	DD	BB	BB	DD	DD	BB	DD	BB	DD	BB	BB	BB	BB	DD	BB	BB	BB	BB	BB	BB	BB	BB	BB	BB	DD	DD	DD	DD	DD	BB	BB	DD	BB	BB	BB	DD	DD	DD	BB	BB	DD	DD	DD	BB	DD	DD	BB	BB	DD
chr19_56178236_56178287	DD	BB	BB	DD	DD	BB	DD	BB	DD	BB	BB	BB	BB	DD	BB	BB	BB	BB	BB	BB	BB	BB	BB	BB	DD	DD	DD	DD	DD	BB	BB	DD	bn	BB	BB	DD	DD	DD	BB	BB	DD	DD	DD	BB	DD	DD	BB	BB	DD
chr19_56190961_56190975	DD	BB	BB	DD	DD	BB	DD	BB	DD	BB	BB	BB	BB	DD	BB	BB	BB	BB	BB	BB	BB	BB	BB	BB	DD	DD	DD	DD	DD	BB	BB	DD	BB	BB	BB	DD	DD	DD	BB	BB	DD	DD	DD	BB	DD	DD	BB	BB	DD
chr19_56194809_56194844	DD	NN	NN	DD	DD	NN	DD	NN	NA	NN	NA	NN	NN	NA	NN	NA	NN	NN	NN	NN	NN	NN	dn	NN	DD	NA	NA	DD	NN	NN	NA	DD	NN	NN	NN	DD	dn	DD	NN	NN	NA	DD	DD	NN	DD	DD	NN	NN	DD
chr19_56222650_56222669	DD	BB	BB	DD	DD	BB	DD	BB	DD	BB	BB	BB	BB	DD	BB	BB	BB	BB	BB	BB	BB	BB	BB	BB	DD	DD	DD	DD	DD	BB	BB	DD	BB	BB	BB	DD	DD	DD	BB	BB	DD	DD	DD	BB	DD	DD	BB	BB	DD
chr19_56254460_56254491	DD	BB	BB	DD	DD	BB	DD	BB	DD	BB	BB	BB	BB	DD	BB	BB	BB	BB	BB	BB	BB	BB	BB	BB	DD	DD	DD	DD	DD	BB	BB	DD	BB	BB	BB	DD	DD	DD	BB	BB	DD	DD	DD	BB	DD	DD	BB	BB	DD
chr19_56281816_56281855	DD	BB	BB	DD	DD	BB	DD	BB	DD	BB	BB	BB	BB	DD	BB	BB	BB	BB	BB	BB	BB	BB	BB	BB	DD	DD	DD	DD	DD	bn	BB	DD	BB	BB	BB	DD	DD	DD	BB	BB	DD	DD	DD	BB	DD	DD	BB	BB	DD
chr19_56293688_56293711	DD	BB	BB	DD	DD	BB	DD	BB	DD	BB	BB	BB	BB	DD	BB	BB	BB	BB	BB	BB	BB	BB	BB	BB	DD	DD	DD	DD	DD	BB	BB	DD	BB	BB	BB	DD	DD	DD	BB	BB	DD	DD	DD	BB	DD	dn	BB	BB	DD
chr19_56301847_56301882	DD	BB	BB	DD	DD	bn	DD	BB	DD	BB	BB	BB	BB	DD	BB	BB	BB	BB	BB	BB	BB	BB	BB	bn	DD	DD	DD	DD	DD	BB	BB	DD	BB	BB	bn	DD	DD	DD	BB	BB	DD	DD	DD	BB	DD	DD	BB	BB	DD
chr19_56305467_56305482	DD	BB	BB	DD	DD	BB	DD	BB	DD	BB	BB	BB	BB	DD	BB	BB	BB	BB	BB	BB	BB	BB	BB	BB	DD	DD	DD	DD	DD	BB	BB	DD	BB	BB	BB	DD	DD	DD	BB	BB	DD	DD	DD	BB	DD	DD	BB	BB	DD
chr19_56332321_56332372	DD	NA	NA	UU	du	NA	DD	UU	UU	NA	DD	UU	du	DD	DD	DD	DD	UU	uu	UU	NA	NA	UU	DD	DD	DD	DD	DD	DD	DD	NA	DD	DD	DD	DD	DD	DD	DD	UU	DD	DD	DD	DD	DD	DD	DD	DD	NA	DD
chr19_56343557_56343578	DD	BB	BB	DD	DD	BB	DD	BB	DD	BB	BB	BB	BB	DD	BB	BB	BB	BB	BB	BB	BB	BB	BB	BB	DD	DD	DD	DD	DD	BB	BB	DD	BB	BB	BB	DD	DD	DD	BB	BB	DD	DD	DD	BB	DD	DD	BB	BB	DD
chr19_56359537_56359564	DD	BB	BB	DD	DD	BB	DD	BB	DD	BB	BB	BB	BB	DD	BB	BB	BB	BB	BB	BB	BB	BB	BB	BB	DD	DD	DD	DD	DD	BB	BB	DD	BB	BB	BB	DD	DD	DD	BB	BB	DD	DD	DD	BB	DD	DD	BB	BB	DD
chr19_56364123_56364140	dd	BB	BB	dd	dd	BB	DD	BB	dd	BB	BB	BB	BB	dd	BB	BB	bd	BB	BB	BB	BB	BB	BB	BB	dd	dd	dd	dd	dd	BB	BB	dd	BB	BB	BB	dd	dd	dd	BB	BB	dd	dd	dd	BB	dd	dd	BB	BB	dd
chr19_56386450_56386479	DD	BB	BB	DD	DD	BB	DD	BB	DD	BB	BB	BB	BB	DD	BB	bn	BB	BB	BB	BB	BB	BB	BB	BB	DD	DD	DD	DD	DD	BB	BB	DD	BB	BB	bn	DD	DD	DD	BB	BB	DD	DD	DD	BB	DD	DD	BB	BB	DD
chr19_56429654_56429665	DD	BB	BB	DD	DD	BB	DD	BB	DD	BB	BB	BB	BB	DD	BB	BB	BB	BB	BB	BB	BB	BB	BB	BB	DD	DD	DD	DD	DD	BB	BB	DD	BB	BB	BB	DD	DD	DD	BB	BB	DD	DD	DD	BB	DD	DD	BB	BB	DD
chr19_56479281_56479296	DD	BB	BB	DD	DD	BB	DD	BB	DD	BB	BB	BB	BB	DD	BB	BB	BB	BB	BB	BB	BB	BB	BB	BB	DD	DD	DD	DD	DD	BB	BB	DD	BB	BB	BB	DD	DD	DD	BB	BB	DD	DD	DD	BB	DD	DD	BB	BB	DD
chr19_56483479_56483510	DD	BB	BB	DD	DD	BB	DD	BB	DD	BB	BB	BB	BB	DD	BB	BB	BB	BB	BB	BB	BB	BB	BB	BB	dn	DD	DD	DD	DD	BB	BB	DD	BB	BB	BB	DD	DD	DD	BB	BB	DD	DD	DD	BB	DD	DD	BB	BB	DD
chr19_56578628_56578659	DD	BB	BB	DD	DD	BB	DD	BB	DD	BB	BB	BB	BB	DD	BB	BB	BB	BB	BB	DD	BB	BB	BB	BB	DD	DD	DD	DD	DD	BB	BB	DD	BB	BB	BB	DD	DD	DD	BB	BB	DD	DD	DD	BB	DD	DD	BB	BB	dn
chr19_56606624_56606644	DD	BB	BB	DD	DD	BB	DD	BB	DD	BB	BB	BB	BB	DD	BB	BB	BB	BB	BB	DD	BB	BB	BB	BB	DD	DD	DD	DD	DD	BB	BB	DD	BB	BB	BB	bd	DD	DD	BB	BB	DD	DD	DD	BB	DD	DD	BB	BB	DD
chr19_56671532_56671543	DD	BB	BB	DD	DD	BB	DD	BB	DD	BB	BB	BB	BB	DD	BB	BB	BB	BB	BB	DD	BB	BB	BB	BB	DD	DD	DD	DD	DD	BB	BB	DD	BB	BB	BB	DD	DD	DD	BB	BB	DD	DD	DD	BB	DD	DD	BB	BB	DD
chr19_56684391_56684435	DD	BB	BB	DD	DD	BB	DD	BB	DD	BB	BB	BB	BB	DD	BB	BB	BB	BB	BB	DD	BB	BB	BB	BB	DD	DD	DD	DD	DD	BB	BB	DD	BB	BB	BB	DD	DD	DD	BB	BB	DD	DD	DD	BB	DD	DD	BB	BB	DD
chr19_56730878_56730904	DD	BB	BB	DD	DD	BB	DD	BB	DD	BB	BB	BB	BB	DD	BB	BB	BB	BB	BB	DD	BB	BB	BB	BB	DD	DD	DD	DD	DD	BB	BB	DD	BB	BB	BB	DD	DD	DD	BB	BB	DD	DD	DD	BB	DD	DD	BB	BB	DD
chr19_56751800_56751839	DD	DD	BB	DD	DD	BB	DD	BB	DD	BB	BB	BB	BB	DD	BB	BB	BB	BB	BB	DD	BB	BB	BB	BB	DD	DD	DD	DD	DD	BB	BB	DD	BB	BB	BB	DD	DD	DD	BB	BB	DD	DD	DD	BB	DD	DD	BB	BB	DD
chr19_56835230_56835247	DD	BB	BB	DD	DD	BB	DD	BB	DD	BB	BB	BB	BB	DD	BB	BB	BB	BB	BB	DD	BB	BB	BB	BB	DD	DD	DD	DD	DD	BB	BB	DD	BB	BB	BB	DD	DD	DD	BB	BB	DD	DD	DD	BB	DD	DD	BB	BB	DD
chr19_56845990_56846039	DD	BB	BB	DD	DD	BB	DD	bd	DD	BB	bn	bn	BB	DD	bn	BB	BB	BB	bd	DD	BB	BB	bn	bn	DD	DD	DD	DD	DD	BB	BB	DD	BB	BB	BB	DD	DD	DD	BB	BB	DD	DD	DD	bn	DD	DD	bn	BB	DD
chr19_56876019_56876034	DD	BB	BB	DD	dn	BB	DD	BB	DD	BB	BB	BB	BB	dn	BB	BB	BB	BB	BB	DD	BB	BB	BB	BB	DD	DD	DD	DD	DD	BB	BB	DD	BB	BB	BB	DD	DD	DD	BB	BB	dn	DD	DD	BB	dn	DD	BB	BB	DD
chr19_56956896_56956917	DD	BB	BB	DD	DD	BB	DD	BB	DD	BB	BB	BB	BB	DD	BB	BB	BB	BB	BB	DD	BB	BB	BB	BB	DD	DD	DD	DD	DD	BB	BB	DD	BB	BB	BB	DD	DD	DD	BB	BB	DD	DD	DD	BB	DD	DD	BB	BB	DD
chr19_56957540_56957575	DD	BB	BB	DD	NA	BB	NA	BB	NA	NA	BB	BB	BB	DD	BB	BB	BB	BB	BB	DD	BB	NA	BB	BB	DD	DD	dn	DD	DD	BB	BB	DD	NA	bd	BB	NA	DD	NA	BB	BB	NA	DD	DD	NA	DD	NA	BB	NA	NA
chr19_56959398_56959421	DD	BB	BB	DD	DD	BB	DD	BB	DD	BB	BB	BB	BB	DD	BB	BB	BB	BB	BB	DD	BB	BB	BB	BB	DD	DD	DD	DD	DD	BB	BB	DD	BB	BB	BB	DD	DD	DD	BB	BB	DD	DD	DD	BB	DD	DD	BB	BB	DD
chr19_56996638_56996651	DD	BB	BB	DD	DD	BB	DD	BB	DD	BB	BB	BB	BB	DD	BB	BB	BB	BB	BB	DD	BB	BB	BB	BB	DD	DD	DD	DD	DD	BB	BB	DD	BB	BB	BB	DD	DD	DD	BB	BB	DD	DD	DD	BB	DD	DD	BB	BB	DD
chr19_57021585_57021608	DD	BB	BB	DD	DD	BB	DD	BB	DD	BB	BB	BB	BB	DD	BB	BB	BB	bn	BB	DD	BB	BB	BB	BB	DD	DD	DD	DD	DD	BB	BB	DD	BB	BB	BB	DD	DD	DD	BB	BB	DD	DD	DD	BB	DD	DD	BB	BB	DD
chr19_57024167_57024186	DD	BB	BB	DD	DD	BB	DD	BB	DD	BB	BB	BB	BB	DD	BB	BB	BB	BB	BB	DD	BB	BB	BB	BB	DD	DD	DD	DD	DD	BB	BB	DD	BB	BB	BB	DD	DD	DD	BB	BB	DD	DD	DD	BB	DD	DD	BB	BB	DD
chr19_57026574_57026593	DD	BB	BB	DD	DD	BB	DD	BB	DD	BB	BB	BB	BB	DD	BB	BB	BB	BB	BB	DD	BB	BB	BB	BB	DD	DD	DD	DD	DD	BB	BB	DD	BB	BB	BB	DD	DD	DD	BB	BB	DD	DD	DD	BB	DD	DD	BB	BB	DD
chr19_57036324_57036347	DD	BB	BB	DD	DD	BB	DD	BB	DD	BB	BB	BB	BB	DD	BB	BB	BB	BB	BB	DD	BB	BB	BB	BB	DD	DD	DD	DD	DD	BB	BB	DD	BB	BB	BB	DD	DD	DD	BB	BB	DD	DD	DD	BB	DD	DD	BB	BB	DD
chr19_57039920_57039939	DD	BB	BB	DD	DD	BB	DD	BB	DD	BB	BB	BB	BB	DD	BB	BB	BB	BB	BB	DD	BB	BB	BB	BB	DD	DD	DD	DD	DD	BB	BB	DD	BB	BB	BB	DD	DD	DD	BB	BB	DD	DD	DD	BB	DD	DD	BB	BB	DD
chr19_57040847_57040862	DD	BB	BB	DD	DD	BB	DD	BB	DD	BB	BB	BB	BB	DD	BB	BB	BB	BB	BB	DD	BB	BB	BB	BB	DD	DD	DD	DD	DD	BB	BB	DD	BB	BB	BB	DD	dn	DD	BB	BB	DD	DD	DD	BB	DD	DD	BB	BB	DD
chr19_57067836_57067863	dd	BB	BB	dd	dd	BB	dd	BB	dd	BB	BB	BB	BB	dd	BB	BB	BB	BB	BB	dd	BB	BB	BB	BB	dd	dd	dd	dd	dd	BB	BB	dd	BB	BB	BB	DD	dd	dd	BB	BB	dd	dd	dd	BB	dd	dd	BB	BB	dd
chr19_57070635_57070648	DD	BB	BB	DD	DD	BB	DD	BB	DD	BB	BB	BB	BB	DD	BB	BB	BB	BB	BB	DD	BB	BB	BB	BB	DD	DD	DD	DD	DD	BB	BB	DD	BB	BB	BB	DD	DD	DD	BB	BB	DD	DD	DD	BB	DD	DD	BB	BB	DD
chr19_57082199_57082210	df	FF	FF	df	df	FF	df	FF	df	FF	FF	FF	FF	df	FF	FF	FF	FF	FF	df	FF	FF	FF	FF	df	DD	df	df	df	FF	FF	df	FF	FF	FF	df	DD	df	FF	FF	df	DD	df	FF	df	df	FF	FF	df
chr19_57142518_57142543	DD	BB	BB	DD	DD	BB	DD	BB	DD	BB	BB	BB	BB	DD	BB	BB	BB	BB	BB	DD	BB	BB	BB	BB	DD	DD	DD	DD	DD	BB	BB	DD	BB	BB	BB	DD	DD	DD	BB	BB	DD	DD	DD	BB	DD	DD	BB	BB	DD
chr19_57166150_57166161	DD	BB	BB	DD	DD	BB	DD	BB	DD	BB	BB	BB	BB	DD	BB	BB	BB	BB	BB	DD	BB	BB	BB	BB	DD	DD	DD	DD	DD	BB	BB	DD	BB	BB	BB	DD	DD	DD	BB	BB	DD	DD	DD	BB	DD	DD	BB	BB	DD
chr19_57176557_57176596	DD	BB	BB	DD	DD	BB	DD	BB	DD	BB	BB	BB	BB	DD	BB	BB	BB	BB	BB	DD	BB	BB	BB	BB	DD	DD	DD	DD	DD	BB	BB	DD	BB	BB	BB	DD	DD	DD	BB	BB	DD	DD	DD	BB	DD	DD	BB	BB	DD
chr19_57183677_57183696	DD	BB	BB	DD	DD	BB	DD	BB	DD	BB	BB	BB	BB	DD	BB	BB	BB	BB	BB	DD	BB	BB	BB	BB	DD	DD	DD	DD	DD	BB	BB	DD	BB	BB	BB	DD	DD	DD	BB	BB	DD	DD	DD	BB	DD	DD	BB	BB	DD
chr19_57190952_57190993	dd	BB	BB	dd	dd	BB	dd	BB	dd	BB	BB	BB	BB	dd	BB	BB	BB	BB	BB	DD	BB	BB	BB	BB	dd	dd	dd	dd	dd	BB	BB	dd	BB	BB	BB	dd	dd	dd	BB	BB	dd	dd	dd	BB	dd	dd	BB	BB	dd
chr19_57192833_57192844	DD	BB	BB	DD	DD	BB	DD	BB	DD	BB	BB	BB	BB	DD	BB	BB	BB	BB	BB	DD	BB	BB	BB	BB	DD	DD	DD	DD	DD	BB	BB	DD	BB	BB	BB	DD	DD	DD	BB	BB	DD	DD	DD	BB	DD	DD	BB	BB	DD
chr19_57207203_57207230	DD	BB	BB	DD	DD	BB	DD	BB	DD	BB	BB	BB	BB	DD	BB	BB	BB	BB	BB	DD	BB	BB	BB	BB	DD	DD	DD	DD	DD	BB	BB	DD	BB	BB	BB	DD	DD	DD	BB	BB	DD	DD	DD	BB	DD	DD	BB	BB	DD
chr19_57209987_57210031	DD	BB	BB	DD	DD	BB	DD	BB	DD	BB	BB	BB	BB	DD	BB	BB	BB	BB	BB	DD	BB	BB	BB	BB	DD	DD	DD	DD	DD	BB	BB	DD	BB	BB	BB	DD	DD	DD	BB	BB	DD	DD	DD	BB	DD	DD	BB	BB	DD
chr19_57219349_57219384	DD	BB	BB	DD	DD	BB	DD	BB	DD	BB	BB	BB	BB	DD	BB	BB	BB	BB	BB	DD	BB	BB	BB	BB	dn	DD	DD	DD	DD	BB	BB	DD	BB	BB	BB	DD	DD	DD	BB	BB	DD	DD	DD	BB	DD	DD	BB	BB	DD
chr19_57224729_57224760	DD	BB	BB	DD	DD	BB	DD	BB	DD	BB	BB	BB	BB	DD	BB	BB	BB	BB	BB	DD	BB	BB	BB	BB	DD	DD	DD	DD	DD	BB	BB	DD	BB	BB	BB	DD	DD	DD	BB	BB	DD	DD	DD	BB	DD	DD	BB	BB	DD
chr19_57248969_57249016	DD	BB	BB	DD	DD	BB	DD	BB	DD	BB	BB	BB	BB	DD	BB	BB	BB	BB	BB	DD	BB	BB	BB	BB	DD	DD	DD	DD	DD	bd	bd	DD	BB	BB	BB	DD	DD	DD	BB	BB	DD	DD	DD	BB	DD	DD	BB	BB	DD
chr19_57257360_57257375	DD	BB	BB	DD	DD	BB	DD	BB	DD	BB	BB	BB	BB	DD	BB	BB	BB	BB	BB	DD	BB	BB	BB	BB	DD	DD	DD	DD	DD	BB	BB	DD	BB	BB	BB	DD	DD	DD	BB	BB	DD	DD	DD	BB	DD	DD	BB	BB	DD
chr19_57267345_57267389	DD	BB	BB	DD	DD	BB	DD	BB	DD	BB	BB	BB	BB	DD	BB	BB	BB	BB	BB	DD	BB	BB	BB	BB	DD	DD	DD	DD	DD	BB	BB	DD	BB	BB	BB	DD	DD	DD	BB	BB	DD	DD	DD	BB	DD	DD	BB	BB	DD
chr19_57301641_57301696	FF	NA	NN	NA	fn	NA	FF	NN	NA	FF	NN	NN	NA	FF	FF	FF	fn	FF	NA	NA	FF	NA	FF	NN	FF	NA	FF	NA	FF	FF	NA	NA	FF	FF	FF	FF	FF	FF	FF	fn	NA	fn	FF	FF	FF	NA	NA	fn	NA
chr19_57328050_57328081	DD	BB	BB	DD	DD	BB	DD	BB	DD	BB	BB	BB	BB	DD	BB	BB	BB	BB	BB	DD	BB	BB	BB	BB	DD	DD	DD	DD	DD	BB	BB	DD	BB	BB	BB	DD	DD	DD	BB	BB	DD	DD	DD	BB	DD	DD	BB	BB	DD
chr19_57355202_57355229	DD	BB	BB	DD	DD	BB	DD	BB	DD	BB	BB	BB	BB	DD	BB	BB	BB	BB	BB	DD	BB	BB	BB	BB	DD	DD	DD	DD	DD	BB	BB	DD	BB	BB	BB	DD	DD	DD	BB	BB	DD	DD	DD	BB	DD	DD	BB	BB	DD
chr19_57417791_57417808	dd	BB	BB	dd	dd	BB	dd	BB	dd	BB	BB	BB	BB	dd	BB	BB	BB	BB	bn	dd	BB	BB	BB	BB	dd	dd	DD	dd	dd	BB	bd	dd	BB	BB	BB	dd	dd	dd	BB	BB	dd	dd	dd	BB	dd	dd	BB	BB	dd
chr19_57436947_57436960	DD	BB	BB	DD	DD	BB	DD	BB	DD	BB	BB	BB	BB	DD	BB	BB	BB	BB	BB	DD	BB	BB	BB	BB	DD	dn	DD	DD	DD	BB	BB	DD	BB	BB	BB	DD	DD	DD	BB	BB	DD	DD	DD	BB	DD	DD	BB	BB	DD
chr19_57467668_57467689	DD	BB	BB	DD	dn	BB	DD	BB	DD	BB	BB	BB	BB	DD	BB	BB	BB	BB	BB	DD	BB	BB	bn	BB	DD	DD	DD	DD	DD	BB	BB	DD	BB	BB	BB	DD	DD	DD	BB	BB	DD	bd	DD	BB	DD	DD	BB	BB	DD
chr19_57494913_57494924	DD	BB	BB	DD	DD	BB	DD	BB	DD	BB	BB	BB	BB	DD	BB	BB	BB	BB	BB	DD	BB	BB	BB	BB	DD	DD	DD	DD	DD	BB	BB	DD	BB	BB	BB	DD	DD	DD	BB	BB	DD	DD	DD	BB	DD	DD	BB	BB	DD
chr19_57499675_57499686	DD	BB	BB	DD	DD	BB	DD	BB	DD	BB	BB	BB	BB	DD	BB	BB	BB	BB	BB	DD	BB	BB	BB	BB	DD	DD	DD	DD	DD	BB	BB	DD	BB	BB	BB	DD	DD	DD	BB	BB	DD	DD	DD	BB	DD	DD	BB	BB	DD
chr19_57502542_57502559	DD	BB	BB	DD	DD	BB	dn	BB	DD	BB	BB	BB	BB	DD	BB	BB	BB	BB	BB	DD	BB	BB	BB	BB	DD	DD	DD	DD	DD	BB	BB	DD	BB	BB	BB	DD	DD	DD	BB	BB	DD	DD	DD	BB	dn	DD	BB	BB	DD
chr19_57503125_57503139	DD	BB	BB	DD	DD	BB	DD	BB	DD	BB	BB	BB	BB	DD	BB	BB	BB	BB	BB	DD	BB	BB	BB	BB	DD	DD	DD	DD	DD	BB	BB	DD	BB	BB	BB	DD	DD	DD	BB	BB	DD	DD	DD	BB	DD	DD	BB	BB	DD
[truncated: 230 more rows]
[truncated: 103 more columns]
