# Supplementary material for: A novel quantitative trait locus implicates Msh3 in the propensity for genome-wide short tandem repeat expansions in mice
Source: Genome Res. 2023 May;33(5):689–702. doi: 10.1101/gr.277576.122 (PMC10317118; doi:10.1101/gr.277576.122)
Supplement: Supplemental Material [file supp_gr.277576.122_Supplemental_code.zip › BXD-STR-Mutator-Manuscript-main/Ashbrook_Manuscript/data/all_imputed/chr2.geno]

locus	BXD001	BXD002	BXD005	BXD006	BXD008	BXD009	BXD011	BXD012	BXD013	BXD014	BXD015	BXD016	BXD018	BXD019	BXD020	BXD021	BXD022	BXD024	BXD024_cep	BXD027	BXD028	BXD029	BXD029_trl4	BXD031	BXD032	BXD033	BXD034	BXD036	BXD038	BXD039	BXD040	BXD042	BXD043	BXD044	BXD045	BXD048	BXD048a	BXD049	BXD050	BXD051	BXD053	BXD055	BXD056	BXD060	BXD061	BXD062	BXD063	BXD064	BXD065
chr2_10063952_10064011	BB	BB	NA	NA	NN	DD	NA	DD	DD	NA	NA	BB	DD	BB	BB	bd	BB	NA	NA	BB	BB	NA	NA	DD	bd	NA	DD	NA	NA	BB	DD	NA	bn	BB	BB	BB	BB	BB	NA	DD	NA	bd	BB	DD	NA	NA	BB	NA	BB
chr2_10068094_10068153	NA	DD	DD	UU	NA	UU	UU	DD	DD	DD	DD	UU	DD	UU	NA	DD	NA	DD	DD	NA	DD	DD	NA	DD	DD	NA	UU	DD	uu	UU	du	DD	UU	UU	NA	UU	NA	DD	UU	DD	NA	DD	DD	DD	DD	du	UU	DD	UU
chr2_10123129_10123194	DD	DD	du	du	DD	du	du	DD	DD	DD	NA	DD	DD	DD	du	DD	du	DD	DD	DD	NA	DD	NA	du	du	DD	DD	du	NA	DD	du	DD	DD	du	DD	du	NA	DD	NA	du	NA	DD	NA	du	DD	DD	DD	DD	NA
chr2_10134513_10134556	NA	NA	FF	NA	FF	FF	FF	FF	FF	FF	FF	FF	NN	FF	FF	FF	FF	FF	FF	FF	FF	FF	FF	FF	FF	NA	FF	FF	FF	FF	FF	FF	FF	FF	FF	FF	FF	FF	FF	NA	FF	NA	FF	FF	FF	NA	FF	FF	FF
chr2_10146127_10146170	BB	BB	NN	NA	NA	NN	BB	NN	bn	NN	BB	BB	NN	NN	BB	NN	BB	NN	NN	BB	BB	NN	NN	NN	NN	NA	NN	NN	BB	BB	NN	DD	BB	BB	BB	BB	BB	BB	BB	NN	NA	NN	bn	NN	NN	nn	BB	NN	NA
chr2_10155296_10155343	BB	bn	DD	BB	BB	DD	BB	bd	DD	DD	BB	BB	DD	BB	BB	bd	BB	DD	DD	BB	BB	NA	bd	bd	DD	BB	DD	DD	BB	BB	dn	bd	bn	BB	bn	BB	BB	BB	BB	DD	BB	bd	BB	DD	dn	DD	BB	DD	BB
chr2_10306266_10306305	FF	FF	FF	NA	FF	NA	NA	NA	FF	NA	NN	FF	FF	FF	FF	FF	NA	FF	FF	fn	FF	FF	FF	FF	FF	NA	FF	FF	FF	FF	FF	FF	FF	FF	FF	FF	FF	FF	FF	FF	NA	FF	FF	FF	FF	NA	FF	FF	NA
chr2_10415445_10415504	FF	FF	NA	FF	FF	FF	FF	FF	NA	FF	FF	FF	NA	FF	NA	NA	NA	NA	FF	FF	FF	FF	FF	FF	FF	NA	NA	FF	FF	FF	FF	NA	NA	FF	NA	FF	FF	FF	NA	FF	FF	FF	FF	FF	FF	NA	FF	NA	FF
chr2_10418200_10418251	NN	BB	NN	BB	NA	NN	BB	NN	NN	NN	NN	BB	NN	BB	NN	NN	NN	NN	NN	NN	BB	BB	BB	NN	NN	BB	DD	DD	BB	NN	DD	DD	BB	BB	BB	BB	BB	BB	DD	DD	bn	DD	NA	DD	DD	DD	BB	DD	BB
chr2_10449809_10449853	BB	BB	DD	BB	BB	DD	NN	DD	DD	DD	BB	BB	DD	BB	BB	DD	BB	DD	DD	BB	BB	BB	bn	BB	DD	BB	DD	DD	BB	BB	DD	DD	BB	BB	BB	BB	BB	BB	DD	DD	BB	DD	BB	DD	DD	DD	BB	DD	BB
chr2_10574163_10574207	FF	FF	NA	FF	FF	NA	FF	FF	FF	fn	NA	FF	FF	FF	FF	FF	FF	FF	FF	FF	FF	FF	FF	FF	FF	FF	FF	FF	FF	FF	NA	FF	FF	FF	FF	FF	FF	FF	NA	fn	FF	FF	FF	FF	FF	FF	NA	FF	FF
chr2_10779454_10779497	FF	FF	FF	NA	FF	FF	FF	FF	FF	FF	FF	FF	FF	FF	FF	FF	FF	FF	FF	FF	FF	FF	FF	FF	FF	FF	FF	FF	FF	FF	FF	FF	FF	FF	FF	NA	NN	FF	FF	FF	FF	FF	FF	FF	FF	FF	FF	FF	FF
chr2_10802278_10802317	DD	DD	DD	DD	DD	NA	DD	DD	DD	DD	DD	DD	DD	DD	DD	NA	DD	DD	BB	DD	BB	DD	DD	DD	DD	BB	DD	DD	DD	BB	NA	DD	DD	DD	DD	BB	BB	BB	DD	DD	BB	DD	DD	DD	NA	NA	DD	DD	DD
chr2_10953587_10953618	FF	FF	FF	FF	FF	FF	FF	FF	NA	FF	FF	FF	FF	FF	FF	FF	FF	FF	FF	FF	fn	FF	FF	FF	FF	FF	NN	FF	FF	fn	NA	FF	FF	FF	NA	FF	FF	FF	FF	NA	FF	FF	FF	FF	FF	FF	FF	FF	FF
chr2_11014392_11014427	BB	BB	BB	BB	NA	BB	BB	BB	BB	BB	BB	BB	BB	BB	BB	BB	BB	DD	BB	BB	BB	BB	BB	BB	BB	BB	BB	BB	BB	BB	BB	BB	BB	NA	BB	BB	BB	BB	BB	DD	BB	BB	BB	BB	BB	BB	BB	BB	BB
chr2_11162469_11162528	BB	DD	DD	BB	BB	DD	BB	DD	DD	DD	BB	BB	DD	BB	BB	DD	BB	DD	DD	BB	BB	BB	BB	DD	BB	BB	DD	DD	BB	BB	DD	DD	BB	BB	BB	BB	BB	BB	DD	DD	BB	DD	BB	DD	DD	DD	BB	DD	bn
chr2_11220387_11220470	FF	FF	FF	FF	FF	FF	FF	FF	FF	FF	FF	NA	NN	FF	FF	FF	FF	FF	FF	FF	FF	FF	FF	FF	FF	NA	fn	FF	FF	NA	FF	FF	FF	FF	FF	FF	FF	FF	FF	FF	FF	FF	FF	FF	FF	FF	FF	FF	FF
chr2_11227393_11227414	DD	DD	DD	BB	DD	DD	DD	DD	DD	DD	DD	DD	DD	DD	DD	DD	DD	DD	DD	BB	DD	DD	NA	DD	DD	DD	DD	DD	DD	DD	DD	DD	DD	DD	BB	BB	DD	BB	DD	DD	BB	DD	DD	DD	DD	DD	DD	DD	BB
chr2_11303717_11303760	FF	NA	NA	FF	FF	FF	NA	FF	NA	FF	FF	FF	FF	FF	FF	NA	FF	FF	FF	NN	NA	fn	FF	FF	FF	NN	NA	FF	NA	NA	NA	FF	FF	NA	NN	FF	FF	NA	FF	FF	FF	FF	FF	FF	FF	FF	FF	FF	FF
chr2_11388342_11388385	FF	FF	FF	fn	NN	NA	NN	FF	NN	FF	NA	FF	FF	FF	FF	FF	FF	FF	NA	FF	NA	NN	NA	FF	NN	FF	FF	FF	FF	FF	FF	FF	FF	FF	FF	FF	FF	FF	NA	NA	NA	FF	FF	FF	FF	FF	FF	FF	NA
chr2_11453111_11453132	BB	BB	DD	BB	DD	DD	BB	DD	DD	DD	NA	BB	DD	NA	NA	DD	BB	DD	DD	BB	NA	BB	NA	DD	DD	BB	DD	DD	BB	BB	DD	DD	NA	DD	BB	BB	BB	BB	DD	DD	BB	DD	BB	DD	DD	DD	BB	DD	BB
chr2_11457647_11457694	NA	FF	FF	FF	FF	FF	FF	FF	FF	FF	FF	FF	FF	FF	FF	FF	FF	FF	FF	FF	NA	FF	FF	FF	FF	FF	FF	FF	FF	FF	FF	FF	FF	FF	FF	FF	FF	FF	FF	FF	FF	FF	FF	FF	FF	NA	FF	FF	FF
chr2_11687831_11687874	BB	BB	DD	BB	DD	DD	NA	DD	DD	DD	BB	BB	DD	NA	BB	DD	BB	DD	NN	BB	BB	BB	DD	DD	DD	BB	DD	DD	DD	BB	DD	DD	BB	DD	BB	BB	NA	BB	DD	DD	BB	DD	BB	DD	DD	DD	BB	DD	BB
chr2_11700184_11700263	ff	ff	ff	ff	ff	ff	ff	ff	ff	ff	ff	ff	ff	ff	ff	ff	ff	ff	ff	ff	ff	ff	ff	FF	ff	ff	ff	ff	ff	ff	ff	ff	fn	ff	ff	ff	ff	ff	ff	ff	ff	ff	ff	ff	ff	ff	ff	ff	ff
chr2_11706012_11706029	FF	NA	FF	FF	NA	NA	NA	FF	FF	FF	FF	FF	FF	FF	FF	FF	NA	FF	NA	FF	FF	FF	FF	FF	NA	FF	FF	FF	NA	FF	FF	NA	FF	FF	FF	FF	NA	FF	FF	FF	FF	FF	FF	FF	FF	FF	FF	FF	FF
chr2_11827045_11827092	NA	BB	DD	BB	DD	DD	BB	bd	DD	DD	BB	BB	DD	NA	BB	DD	BB	DD	DD	BB	BB	BB	BB	DD	bd	BB	DD	DD	BB	BB	DD	DD	BB	DD	BB	BB	BB	BB	DD	DD	BB	BB	BB	NA	DD	DD	BB	DD	BB
chr2_11894405_11894436	FF	FF	FF	NA	FF	FF	FF	FF	FF	FF	FF	FF	FF	FF	NA	FF	NA	FF	FF	NA	FF	FF	FF	FF	NA	NA	FF	FF	FF	FF	NA	FF	NA	FF	FF	FF	FF	FF	FF	FF	NA	FF	FF	FF	FF	FF	FF	FF	FF
chr2_11897256_11897299	FF	FF	FF	FF	FF	NA	FF	FF	NA	NA	FF	FF	FF	NA	FF	FF	FF	FF	FF	FF	FF	FF	FF	NA	FF	NA	FF	FF	FF	FF	FF	FF	NN	FF	FF	FF	FF	FF	FF	FF	FF	FF	NA	FF	FF	FF	FF	FF	FF
chr2_12188280_12188327	DD	BB	DD	BB	DD	DD	BB	DD	DD	DD	BB	BB	DD	BB	BB	DD	BB	DD	DD	BB	BB	BB	BB	DD	DD	NA	DD	DD	BB	BB	DD	DD	BB	DD	BB	BB	BB	NA	DD	DD	BB	DD	bd	BB	DD	DD	BB	DD	BB
chr2_12341498_12341547	NA	FF	FF	NA	NA	FF	FF	FF	FF	NA	FF	FF	FF	NA	FF	FF	NA	FF	FF	NA	NA	FF	FF	FF	NA	NA	FF	FF	NA	FF	FF	FF	FF	FF	NN	NA	FF	FF	NA	FF	FF	FF	NA	FF	NA	NA	FF	FF	NA
chr2_12734106_12734149	BB	DD	DD	BB	DD	DD	BB	DD	DD	DD	NA	BB	DD	BB	NN	DD	BB	BB	BB	BB	BB	BB	BB	DD	DD	NA	DD	DD	BB	BB	DD	DD	BB	DD	BB	BB	bd	BB	DD	DD	NA	DD	BB	DD	DD	DD	NA	DD	BB
chr2_12747909_12747964	BB	BB	DD	BB	DD	DD	BB	DD	DD	DD	BB	NA	DD	BB	BB	DD	NA	DD	DD	BB	BB	BB	BB	NA	NA	NA	NA	DD	BB	BB	DD	DD	BB	bd	BB	BB	BB	NN	DD	NA	BB	NN	BB	DD	DD	DD	bn	DD	BB
chr2_12820395_12820442	NN	NN	NN	NA	NN	NA	NN	NN	NN	NN	NN	NN	NN	NN	NN	NN	NN	NN	NN	NA	NN	NA	NN	NN	NN	NA	NA	NN	NN	NN	NN	NN	NA	NN	NN	bn	NN	NN	NN	NN	BB	NA	NN	NN	NN	NN	NN	NN	NA
chr2_12839374_12839397	FF	FF	NA	FF	FF	FF	FF	FF	FF	FF	FF	FF	NA	FF	NN	FF	FF	NA	FF	FF	FF	FF	NA	FF	FF	FF	FF	FF	FF	FF	FF	FF	FF	FF	FF	FF	fn	FF	fn	FF	FF	NA	FF	FF	FF	FF	FF	NA	FF
chr2_13268437_13268476	FF	FF	FF	FF	NA	FF	FF	FF	FF	FF	FF	FF	FF	FF	FF	FF	FF	FF	FF	FF	FF	FF	FF	NA	FF	FF	FF	fn	FF	FF	FF	FF	FF	NA	fn	NA	FF	FF	FF	FF	FF	FF	FF	FF	FF	NA	FF	NA	FF
chr2_13336791_13336826	FF	FF	FF	FF	FF	FF	FF	FF	FF	FF	FF	FF	FF	FF	FF	FF	fn	FF	FF	NA	FF	FF	FF	FF	FF	FF	FF	FF	FF	FF	FF	FF	FF	FF	FF	FF	FF	FF	FF	FF	FF	FF	FF	FF	FF	FF	FF	FF	FF
chr2_13417568_13417623	NA	FF	FF	FF	FF	NA	FF	FF	FF	FF	FF	FF	NN	FF	FF	FF	FF	FF	NA	FF	FF	FF	FF	FF	fn	FF	FF	FF	NA	FF	fn	FF	FF	FF	FF	FF	FF	FF	FF	fn	FF	FF	FF	NA	FF	fn	FF	FF	NA
chr2_13453022_13453053	FF	FF	FF	FF	FF	NN	FF	FF	FF	FF	FF	FF	FF	FF	FF	FF	FF	FF	FF	FF	FF	FF	FF	FF	FF	FF	FF	FF	FF	FF	FF	FF	FF	FF	FF	FF	FF	FF	FF	FF	FF	FF	FF	FF	FF	FF	FF	FF	FF
chr2_13487294_13487329	BB	BB	DD	BB	DD	DD	BB	DD	DD	DD	BB	BB	DD	BB	BB	DD	BB	BB	bn	BB	BB	BB	BB	DD	DD	BB	DD	DD	BB	BB	bd	bd	BB	DD	BB	BB	BB	BB	DD	DD	BB	DD	BB	DD	DD	DD	BB	BB	BB
chr2_13495593_13495640	FF	FF	FF	FF	FF	FF	FF	FF	FF	FF	NN	FF	FF	FF	FF	FF	FF	FF	NA	FF	FF	FF	FF	FF	NA	NA	FF	FF	FF	FF	FF	FF	FF	FF	NA	FF	FF	FF	FF	FF	FF	FF	FF	FF	FF	FF	FF	FF	FF
chr2_13532658_13532705	FF	FF	FF	FF	FF	FF	FF	FF	FF	FF	FF	NN	NN	FF	FF	FF	FF	FF	FF	FF	NN	FF	FF	NN	FF	FF	FF	NA	FF	FF	FF	FF	FF	FF	FF	FF	FF	FF	FF	FF	FF	FF	FF	FF	FF	FF	FF	FF	FF
chr2_13578085_13578124	FF	FF	FF	FF	NA	FF	FF	FF	FF	NA	NA	NA	NA	fn	FF	NA	FF	NA	FF	FF	NA	FF	FF	FF	FF	NA	FF	FF	FF	NA	FF	FF	FF	FF	FF	FF	FF	FF	FF	FF	NA	FF	FF	FF	FF	FF	FF	FF	NA
chr2_13597468_13597500	FF	FF	FF	FF	FF	FF	FF	FF	FF	FF	FF	FF	FF	FF	NN	FF	FF	FF	FF	FF	FF	FF	FF	FF	FF	FF	FF	FF	FF	FF	FF	FF	FF	FF	FF	NA	FF	FF	FF	NA	NA	FF	FF	FF	FF	FF	FF	FF	FF
chr2_13607762_13607797	FF	FF	FF	FF	FF	FF	FF	FF	FF	FF	FF	FF	FF	FF	FF	FF	FF	FF	FF	FF	FF	FF	FF	FF	FF	FF	FF	FF	FF	NN	FF	FF	FF	FF	FF	FF	FF	FF	FF	FF	FF	FF	FF	FF	FF	FF	FF	FF	FF
chr2_13638171_13638210	BB	BB	DD	BB	DD	DD	BB	DD	DD	DD	BB	BB	DD	BB	BB	DD	BB	BB	BB	BB	BB	BB	BB	DD	DD	BB	DD	DD	BB	BB	DD	DD	BB	NA	BB	BB	BB	BB	DD	DD	BB	DD	BB	DD	DD	DD	BB	BB	BB
chr2_13717103_13717146	BB	BB	BB	BB	NA	BB	BB	BB	BB	NA	BB	BB	BB	BB	BB	BB	BB	BB	BB	BB	bd	NA	BB	BB	NA	NA	BB	BB	BB	NN	NA	BB	BB	BB	BB	BB	BB	BB	NA	BB	BB	NA	BB	BB	BB	BB	BB	BB	BB
chr2_13721559_13721590	FF	NA	FF	FF	FF	FF	FF	FF	FF	NA	NN	FF	FF	FF	FF	FF	FF	FF	FF	FF	FF	FF	FF	FF	FF	FF	FF	FF	FF	FF	NA	FF	FF	FF	FF	FF	FF	FF	FF	FF	NA	FF	FF	FF	FF	FF	FF	FF	FF
chr2_13751203_13751228	FF	NA	FF	NN	FF	FF	FF	FF	FF	FF	FF	FF	fn	FF	FF	FF	FF	FF	FF	FF	NA	FF	FF	FF	NA	FF	FF	NA	FF	NA	FF	FF	FF	FF	FF	FF	FF	FF	FF	FF	NA	NA	FF	FF	FF	FF	FF	NA	FF
chr2_13771993_13772032	FF	FF	FF	FF	NA	FF	fn	FF	FF	FF	FF	FF	FF	FF	FF	FF	FF	FF	NA	NN	FF	FF	FF	NN	FF	NA	FF	FF	FF	FF	FF	FF	FF	FF	NA	FF	FF	FF	FF	FF	fn	FF	FF	FF	FF	NA	FF	FF	FF
chr2_13928025_13928080	DD	DD	NA	DD	DD	DD	DD	DD	DD	DD	DD	NA	BB	DD	DD	dn	NA	DD	NA	DD	dn	DD	NN	NA	DD	DD	NA	DD	DD	dn	DD	DD	DD	NA	DD	DD	NA	BB	DD	DD	BB	DD	DD	DD	DD	DD	DD	DD	DD
chr2_14150249_14150296	FF	FF	FF	FF	FF	FF	FF	NA	FF	FF	FF	FF	NA	FF	FF	FF	FF	FF	FF	NA	FF	FF	NA	FF	FF	FF	FF	fn	NA	FF	FF	FF	FF	FF	FF	FF	FF	FF	FF	FF	FF	FF	NA	FF	FF	FF	FF	FF	FF
chr2_14378028_14378071	NA	NA	FF	FF	FF	FF	FF	FF	FF	FF	FF	FF	NN	FF	FF	FF	FF	FF	FF	FF	FF	FF	FF	NN	NA	NA	FF	FF	FF	FF	FF	FF	FF	FF	FF	fn	NA	FF	FF	FF	FF	FF	NA	FF	FF	FF	NA	FF	NN
chr2_14422478_14422533	FF	FF	FF	BB	FF	NA	FF	FF	NA	NN	FF	FF	FF	FF	NA	fn	NA	NA	FF	FF	FF	fn	NA	FF	FF	NA	FF	FF	FF	NA	NA	FF	NA	FF	FF	FF	BB	FF	NA	NA	NA	FF	NA	FF	FF	FF	FF	BB	FF
chr2_14424468_14424515	FF	FF	FF	NA	FF	FF	FF	FF	FF	FF	FF	FF	NA	FF	NA	FF	FF	FF	FF	FF	NA	FF	fn	FF	FF	NA	FF	FF	FF	NA	FF	FF	FF	FF	FF	FF	FF	NN	FF	NA	FF	FF	FF	FF	FF	FF	FF	FF	FF
chr2_14435930_14435973	FF	FF	FF	FF	NA	FF	FF	FF	FF	FF	NA	FF	FF	fn	FF	NA	NA	FF	FF	fn	FF	FF	FF	FF	FF	NA	FF	FF	fn	FF	NA	FF	FF	FF	FF	NA	FF	FF	FF	FF	NA	NA	FF	FF	NA	NA	NA	FF	NA
chr2_14461900_14461943	FF	FF	FF	FF	FF	FF	FF	FF	NA	FF	FF	FF	FF	FF	FF	FF	FF	FF	FF	FF	FF	FF	FF	FF	FF	FF	FF	FF	FF	FF	FF	FF	FF	FF	FF	FF	FF	FF	FF	FF	FF	NA	FF	FF	FF	FF	NA	FF	FF
chr2_14465126_14465175	NA	NA	FF	FF	FF	FF	FF	FF	FF	NA	FF	FF	FF	NA	FF	FF	NA	NN	NN	FF	FF	FF	FF	FF	FF	NA	FF	FF	FF	FF	FF	FF	FF	FF	FF	FF	FF	NA	FF	NA	FF	FF	FF	FF	FF	NA	FF	FF	FF
chr2_14584202_14584249	NA	NA	FF	FF	FF	NA	FF	FF	FF	FF	FF	NA	NN	FF	NA	FF	FF	FF	FF	NA	FF	FF	FF	NA	FF	NA	FF	FF	NA	FF	FF	FF	FF	NA	NA	FF	FF	FF	FF	FF	NA	FF	FF	FF	NA	NA	NA	FF	FF
chr2_14734473_14734517	FF	FF	FF	FF	FF	FF	FF	FF	FF	FF	NA	FF	FF	FF	FF	FF	FF	FF	FF	fn	FF	FF	FF	FF	FF	NA	FF	FF	FF	FF	FF	FF	FF	FF	FF	NA	FF	FF	FF	FF	FF	FF	FF	FF	FF	FF	NA	FF	FF
chr2_15033008_15033031	FF	FF	FF	FF	FF	FF	FF	FF	FF	FF	FF	NA	FF	NA	FF	FF	FF	FF	NA	FF	FF	FF	FF	FF	NA	FF	FF	FF	FF	FF	FF	FF	FF	FF	FF	FF	FF	FF	FF	NA	FF	FF	FF	FF	NA	FF	FF	FF	FF
chr2_15041326_15041355	FF	NA	FF	FF	fn	FF	FF	NA	FF	NA	FF	FF	NN	NA	FF	FF	NA	FF	FF	FF	FF	NA	FF	NA	FF	FF	FF	NA	FF	FF	NA	FF	FF	NA	FF	FF	FF	FF	NA	FF	NA	FF	FF	FF	FF	FF	FF	FF	NA
chr2_15097053_15097070	BB	NA	DD	BB	DD	DD	NA	DD	DD	DD	BB	BB	DD	NA	BB	DD	BB	bd	NA	BB	BB	BB	BB	DD	NA	NA	BB	bd	BB	bd	DD	DD	NA	DD	NA	NA	BB	BB	DD	NA	BB	DD	BB	BB	DD	DD	BB	BB	NA
chr2_15251354_15251395	FF	FF	FF	FF	FF	FF	FF	FF	FF	FF	FF	FF	FF	FF	FF	fn	FF	FF	FF	FF	FF	FF	FF	FF	FF	NA	FF	FF	FF	FF	FF	NN	FF	FF	FF	FF	FF	FF	FF	FF	FF	FF	FF	FF	FF	FF	FF	FF	FF
chr2_15275896_15275931	FF	NA	FF	FF	FF	FF	NA	FF	FF	FF	NA	FF	FF	FF	FF	FF	NN	FF	FF	FF	FF	FF	FF	FF	FF	NA	FF	FF	FF	FF	FF	FF	FF	FF	FF	FF	FF	NA	FF	NA	NA	FF	FF	FF	FF	FF	FF	NA	FF
chr2_15346879_15346944	FF	FF	FF	FF	FF	NA	FF	fn	FF	FF	NA	NN	FF	NA	FF	FF	NA	NA	FF	FF	NA	FF	FF	FF	FF	FF	FF	FF	FF	FF	FF	FF	FF	nn	FF	FF	FF	FF	FF	NA	NA	NN	FF	FF	FF	FF	FF	FF	fn
chr2_15355439_15355462	FF	FF	FF	FF	FF	FF	FF	FF	FF	FF	FF	FF	FF	FF	FF	FF	FF	FF	FF	FF	FF	FF	FF	FF	FF	NA	FF	FF	FF	FF	FF	FF	FF	FF	FF	FF	FF	FF	FF	FF	FF	FF	FF	FF	FF	FF	FF	FF	FF
chr2_15501109_15501153	DD	DD	DD	NA	DD	DD	NA	DD	DD	DD	NA	NA	DD	DD	DD	DD	DD	DD	DD	NA	DD	DD	DD	DD	NA	DD	DD	DD	DD	DD	DD	DD	NA	DD	NA	NA	DD	NA	DD	DD	UU	DD	DD	DD	DD	DD	DD	DD	NA
chr2_15740362_15740405	FF	FF	FF	NA	FF	FF	NA	FF	FF	FF	FF	FF	FF	FF	FF	FF	FF	FF	FF	FF	FF	NA	NA	FF	FF	NA	NN	FF	NN	NN	FF	FF	FF	FF	FF	NA	FF	NA	NA	FF	NA	NA	FF	FF	FF	FF	FF	FF	FF
chr2_16097934_16097961	FF	FF	FF	FF	FF	FF	FF	FF	FF	FF	NN	FF	FF	FF	FF	FF	FF	FF	FF	FF	FF	FF	FF	FF	FF	FF	FF	FF	FF	FF	FF	FF	NA	FF	FF	FF	FF	FF	FF	FF	FF	FF	FF	FF	FF	FF	FF	FF	FF
chr2_16100298_16100311	FF	FF	NN	FF	FF	FF	FF	FF	FF	FF	FF	FF	FF	FF	FF	FF	FF	FF	FF	FF	FF	FF	NA	FF	FF	FF	FF	FF	FF	FF	FF	FF	FF	FF	FF	FF	FF	FF	FF	FF	FF	FF	FF	FF	FF	FF	FF	FF	FF
chr2_16342585_16342616	FF	FF	FF	FF	FF	FF	FF	NA	NA	FF	FF	NA	FF	FF	FF	FF	FF	FF	FF	FF	FF	FF	FF	NA	FF	NA	NN	FF	FF	FF	FF	fn	FF	FF	FF	fn	FF	FF	FF	FF	NA	FF	FF	FF	FF	NA	FF	FF	FF
chr2_16428125_16428172	FF	FF	NA	FF	FF	FF	FF	FF	FF	FF	NN	NA	FF	FF	NA	FF	FF	FF	FF	NA	NN	NN	NN	FF	FF	fn	FF	FF	FF	FF	FF	FF	FF	FF	FF	FF	FF	FF	FF	NA	FF	FF	FF	FF	FF	NA	NA	FF	FF
chr2_16444496_16444559	DD	BB	DD	BB	DD	DD	BB	DD	BB	NA	NA	NA	DD	BB	BB	DD	NA	DD	DD	DD	BB	BB	BB	DD	BB	BB	bd	DD	BB	bd	DD	dn	NA	DD	BB	BB	BB	BB	NN	BB	DD	DD	NA	BB	NA	BB	BB	BB	NA
chr2_16463455_16463498	FF	FF	NA	NA	NA	FF	FF	FF	NA	FF	FF	FF	NA	FF	FF	FF	NN	FF	FF	FF	FF	FF	FF	FF	FF	NA	FF	FF	FF	FF	FF	FF	FF	FF	FF	NA	NA	FF	FF	FF	FF	FF	FF	FF	FF	FF	fn	FF	NA
chr2_16595210_16595253	FF	NN	FF	FF	FF	FF	FF	fn	FF	FF	FF	FF	FF	FF	FF	FF	FF	FF	FF	FF	FF	NA	FF	FF	FF	NA	FF	FF	FF	FF	NN	FF	FF	FF	FF	FF	FF	FF	FF	NA	FF	FF	NA	FF	FF	FF	FF	FF	FF
chr2_16615454_16615503	FF	FF	FF	FF	NA	NA	NN	FF	fn	FF	FF	FF	FF	FF	FF	FF	NA	FF	FF	FF	NA	FF	FF	NA	NA	NA	NA	FF	FF	FF	NA	FF	FF	FF	FF	FF	FF	NA	FF	FF	NA	FF	FF	FF	FF	NA	FF	FF	FF
chr2_16670018_16670065	BB	BB	DD	NN	NA	DD	BB	DD	DD	NA	BB	BB	DD	BB	BB	DD	BB	DD	DD	NA	BB	BB	BB	DD	DD	NA	BB	NA	BB	BB	DD	DD	BB	DD	BB	BB	BB	BB	DD	BB	BB	bd	BB	BB	DD	BB	BB	BB	BB
chr2_16957199_16957242	FF	FF	FF	FF	FF	FF	NN	FF	FF	FF	FF	FF	FF	FF	FF	FF	FF	FF	FF	FF	FF	FF	FF	FF	FF	FF	FF	FF	FF	FF	FF	FF	FF	FF	FF	FF	FF	FF	FF	FF	FF	FF	FF	FF	FF	FF	NN	FF	NA
chr2_17166922_17166965	NN	FF	FF	FF	FF	FF	FF	FF	FF	FF	FF	FF	FF	NA	FF	FF	FF	FF	FF	FF	FF	FF	FF	FF	FF	NA	NA	FF	FF	NA	FF	FF	FF	FF	FF	FF	FF	NN	FF	FF	FF	FF	FF	FF	FF	FF	FF	FF	FF
chr2_17171849_17171900	NA	fn	FF	NA	FF	FF	FF	FF	FF	FF	NA	FF	FF	NN	NA	FF	FF	FF	FF	FF	FF	NA	NN	FF	FF	NA	FF	FF	NA	FF	FF	FF	FF	FF	FF	FF	FF	NA	FF	FF	FF	FF	FF	FF	NA	FF	FF	FF	FF
chr2_17282758_17282793	BB	BB	DD	BB	DD	DD	BB	DD	DD	DD	BB	BB	DD	BB	BB	DD	bn	DD	DD	BB	BB	BB	BB	DD	DD	BB	BB	DD	BB	BB	DD	DD	BB	DD	BB	NN	BB	BB	DD	BB	BB	DD	BB	BB	DD	BB	BB	BB	BB
chr2_17311384_17311431	FF	NA	FF	FF	FF	FF	FF	FF	FF	FF	FF	NA	fn	FF	FF	FF	FF	FF	NA	FF	FF	FF	FF	FF	FF	FF	FF	FF	FF	NN	FF	FF	NA	NA	FF	FF	FF	FF	NN	NA	FF	FF	FF	FF	FF	FF	FF	FF	FF
chr2_17375325_17375364	BB	BB	DD	BB	DD	DD	BB	DD	DD	DD	BB	BB	DD	BB	BB	DD	BB	DD	DD	BB	BB	BB	BB	DD	DD	BB	BB	DD	BB	BB	DD	DD	BB	DD	BB	BB	BB	BB	DD	BB	BB	DD	BB	BB	DD	BB	BB	BB	BB
chr2_17551333_17551380	NA	FF	FF	FF	FF	FF	NN	FF	FF	FF	FF	NA	FF	FF	FF	FF	NN	FF	FF	FF	FF	FF	FF	NA	nn	FF	NA	FF	FF	FF	NN	FF	FF	FF	FF	NA	FF	NA	FF	FF	FF	FF	FF	FF	FF	FF	FF	FF	FF
chr2_17583538_17583593	FF	FF	FF	FF	FF	NA	FF	FF	NA	FF	FF	FF	NA	FF	FF	FF	FF	FF	NN	NA	FF	FF	FF	NA	FF	FF	FF	FF	FF	FF	FF	NN	FF	FF	FF	FF	FF	FF	NA	FF	fn	NN	FF	FF	NN	NA	NA	FF	FF
chr2_17608841_17608876	FF	FF	FF	FF	FF	FF	FF	FF	FF	FF	FF	FF	FF	FF	FF	FF	FF	FF	FF	FF	FF	FF	FF	NN	FF	FF	FF	FF	FF	FF	FF	FF	FF	NN	FF	FF	FF	FF	FF	FF	FF	FF	FF	FF	FF	FF	FF	FF	FF
chr2_17775370_17775414	FF	NA	NN	NA	FF	FF	FF	FF	FF	FF	NA	NN	NA	NA	FF	fn	NA	NA	FF	FF	FF	FF	FF	NA	FF	NA	NA	FF	FF	NA	NA	NA	FF	FF	FF	FF	FF	FF	FF	FF	FF	NA	FF	FF	FF	FF	FF	FF	FF
chr2_17879811_17879834	BB	BB	DD	BB	DD	DD	BB	DD	DD	DD	BB	BB	DD	BB	BB	DD	BB	DD	DD	BB	BB	BB	BB	DD	DD	BB	BB	DD	BB	BB	DD	DD	BB	DD	BB	BB	BB	BB	DD	BB	BB	DD	BB	BB	DD	BB	BB	BB	BB
chr2_17889147_17889170	BB	BB	DD	BB	DD	DD	BB	DD	DD	DD	BB	BB	DD	BB	BB	DD	BB	DD	DD	BB	BB	BB	BB	DD	DD	BB	BB	DD	BB	BB	DD	DD	BB	DD	BB	BB	BB	BB	DD	BB	BB	DD	BB	BB	DD	BB	BB	BB	BB
chr2_17898617_17898664	NN	BB	DD	BB	DD	DD	NA	DD	DD	NN	BB	BB	NA	BB	BB	DD	NA	NA	NA	BB	NA	BB	BB	NA	DD	NA	BB	DD	BB	bn	dn	DD	BB	NA	BB	BB	BB	BB	bd	BB	BB	NA	bn	BB	DD	NA	NA	BB	BB
chr2_17902583_17902626	UU	UU	DD	NA	DD	DD	UU	DD	DD	DD	UU	UU	DD	UU	UU	DD	NA	DD	DD	UU	NA	UU	UU	DD	DD	UU	UU	DD	UU	UU	DD	DD	UU	DD	UU	DD	UU	UU	DD	NA	UU	DD	UU	UU	DD	NA	UU	UU	UU
chr2_17910374_17910393	BB	BB	DD	BB	DD	DD	BB	DD	DD	DD	BB	BB	DD	BB	BB	DD	BB	DD	DD	BB	BB	BB	BB	DD	DD	NA	BB	DD	BB	BB	DD	DD	BB	DD	BB	BB	BB	BB	DD	BB	BB	DD	BB	BB	DD	BB	BB	BB	BB
chr2_17957189_17957224	BB	BB	DD	BB	DD	DD	BB	DD	DD	DD	BB	BB	DD	BB	BB	DD	BB	DD	DD	BB	BB	BB	BB	DD	DD	NA	BB	DD	BB	BB	DD	DD	BB	DD	BB	BB	BB	BB	DD	bd	BB	DD	BB	BB	DD	BB	BB	BB	BB
chr2_17972947_17972970	BB	BB	DD	BB	DD	DD	BB	DD	DD	DD	BB	BB	DD	BB	BB	DD	BB	DD	DD	BB	BB	BB	BB	DD	DD	NA	BB	DD	BB	BB	DD	DD	BB	DD	BB	BB	BB	BB	DD	BB	BB	DD	BB	BB	DD	BB	BB	BB	BB
chr2_17987179_17987238	DD	DD	dd	DD	dd	dd	DD	dd	dd	dd	DD	DD	dd	DD	DD	DD	dd	DD	dd	DD	DD	DD	DD	dd	DD	NA	DD	dd	DD	DD	DD	dd	DD	DD	DD	DD	NA	DD	DD	DD	DD	du	DD	DD	dd	DD	du	NA	DD
chr2_18046345_18046368	BB	BB	DD	BB	DD	DD	BB	DD	DD	DD	BB	BB	DD	BB	BB	DD	BB	DD	DD	BB	BB	BB	BB	DD	DD	NA	BB	DD	BB	BB	DD	DD	BB	DD	BB	BB	BB	BB	DD	BB	bn	DD	BB	BB	DD	BB	BB	BB	BB
chr2_18061376_18061405	BB	BB	DD	BB	DD	DD	BB	DD	DD	DD	BB	BB	dn	BB	BB	DD	BB	DD	DD	BB	BB	BB	BB	DD	DD	NA	BB	DD	BB	BB	DD	DD	BB	DD	BB	BB	BB	BB	DD	BB	BB	DD	BB	BB	DD	BB	BB	BB	BB
chr2_18090970_18091013	BB	NA	DD	BB	NA	DD	NN	DD	DD	DD	BB	BB	DD	BB	BB	DD	BB	DD	DD	BB	NA	BB	BB	DD	DD	NA	BB	DD	BB	BB	DD	DD	BB	DD	BB	bn	BB	BB	DD	BB	BB	DD	BB	BB	DD	BB	BB	BB	BB
chr2_18093303_18093334	BB	BB	DD	BB	dn	DD	BB	DD	DD	DD	BB	BB	DD	BB	BB	DD	BB	DD	dn	BB	BB	BB	BB	DD	DD	DD	BB	DD	BB	BB	DD	DD	BB	DD	BB	BB	BB	BB	DD	BB	BB	DD	BB	BB	DD	BB	BB	BB	BB
chr2_18124688_18124707	BB	BB	DD	BB	DD	DD	BB	DD	DD	DD	BB	BB	DD	BB	BB	DD	BB	DD	DD	BB	BB	BB	BB	DD	DD	DD	BB	DD	BB	BB	DD	DD	BB	DD	BB	BB	BB	BB	DD	BB	BB	DD	BB	BB	DD	BB	BB	BB	BB
chr2_18150291_18150326	BB	BB	DD	BB	DD	DD	BB	DD	DD	DD	BB	BB	DD	BB	BB	DD	BB	DD	DD	BB	BB	BB	BB	DD	DD	DD	BB	DD	BB	BB	DD	DD	BB	DD	BB	BB	BB	BB	DD	BB	BB	DD	BB	BB	DD	BB	BB	BB	BB
chr2_18243437_18243448	BB	BB	DD	BB	DD	DD	BB	DD	DD	DD	BB	BB	DD	BB	BB	DD	BB	DD	DD	BB	BB	BB	BB	DD	DD	DD	BB	DD	BB	BB	DD	DD	BB	DD	BB	BB	BB	BB	DD	BB	BB	DD	BB	BB	DD	BB	BB	BB	BB
chr2_18264669_18264696	BB	BB	DD	BB	NA	NN	BB	DD	NA	NA	BB	BB	DD	BB	BB	DD	BB	DD	DD	BB	BB	NA	BB	DD	DD	NA	BB	DD	BB	BB	DD	DD	BB	DD	BB	BB	BB	BB	NA	BB	BB	DD	BB	BB	dn	BB	BB	BB	NA
chr2_18269690_18269701	BB	BB	DD	BB	DD	DD	BB	DD	DD	DD	BB	BB	DD	BB	BB	DD	BB	DD	DD	BB	BB	BB	BB	DD	DD	DD	BB	DD	BB	BB	DD	DD	BB	DD	BB	BB	BB	BB	DD	BB	BB	DD	BB	BB	DD	BB	BB	BB	BB
chr2_18282035_18282054	BB	BB	DD	BB	DD	DD	BB	DD	DD	DD	BB	BB	DD	BB	BB	DD	BB	DD	DD	BB	BB	BB	BB	DD	DD	DD	BB	DD	BB	BB	DD	DD	BB	DD	BB	BB	BB	BB	DD	BB	BB	DD	BB	BB	DD	BB	BB	BB	BB
chr2_18286485_18286496	BB	BB	DD	BB	DD	DD	BB	DD	DD	DD	BB	BB	DD	BB	BB	DD	BB	DD	DD	BB	BB	BB	BB	DD	DD	DD	BB	DD	BB	BB	DD	DD	BB	DD	BB	BB	BB	BB	DD	BB	BB	DD	BB	BB	DD	BB	BB	BB	BB
chr2_18348003_18348024	BB	BB	dd	BB	dd	dd	BB	dd	dd	dd	BB	BB	dd	BB	BB	dd	BB	dd	DD	BB	BB	BB	BB	dd	dd	dd	BB	dd	BB	BB	dd	dd	BB	DD	BB	BB	BB	BB	dd	BB	BB	dd	BB	BB	dd	BB	BB	BB	BB
chr2_18381296_18381307	BB	BB	DD	BB	DD	DD	BB	DD	DD	DD	BB	BB	DD	BB	BB	DD	BB	DD	DD	BB	BB	BB	BB	DD	DD	DD	BB	DD	BB	BB	DD	DD	BB	DD	BB	bd	BB	BB	DD	BB	BB	DD	BB	BB	DD	BB	BB	BB	BB
chr2_18458983_18459006	BB	BB	DD	BB	DD	DD	BB	DD	DD	DD	BB	BB	DD	BB	BB	DD	BB	DD	DD	BB	BB	BB	BB	DD	DD	DD	BB	DD	BB	BB	DD	DD	BB	DD	BB	BB	BB	BB	DD	BB	BB	DD	BB	BB	DD	BB	BB	BB	BB
chr2_18488326_18488340	BB	BB	DD	BB	DD	DD	BB	DD	DD	DD	BB	BB	DD	BB	BB	DD	BB	DD	DD	BB	BB	BB	BB	DD	DD	DD	BB	DD	BB	BB	DD	DD	BB	DD	BB	BB	BB	BB	DD	BB	BB	DD	BB	BB	DD	BB	BB	BB	BB
chr2_18516741_18516776	FF	FF	FF	FF	FF	FF	FF	FF	FF	FF	FF	FF	NN	FF	NA	FF	FF	FF	FF	FF	NA	FF	FF	NA	FF	FF	FF	FF	FF	FF	FF	FF	FF	FF	FF	NA	FF	FF	FF	FF	FF	FF	NA	FF	FF	FF	FF	FF	FF
chr2_18525335_18525358	BB	BB	DD	BB	DD	DD	BB	DD	DD	DD	BB	BB	DD	BB	BB	DD	BB	DD	DD	BB	BB	BB	BB	DD	DD	DD	BB	DD	BB	BB	DD	DD	BB	DD	BB	BB	BB	BB	DD	BB	BB	DD	BB	BB	DD	BB	BB	BB	BB
chr2_18525411_18525428	BB	BB	DD	BB	DD	DD	BB	DD	DD	DD	BB	BB	DD	BB	BB	DD	BB	DD	DD	BB	BB	BB	BB	DD	DD	DD	BB	DD	BB	BB	DD	DD	BB	DD	BB	BB	BB	BB	DD	BB	BB	DD	BB	BB	DD	BB	BB	BB	BB
chr2_18563729_18563743	FF	FF	df	FF	df	df	FF	df	df	DD	FF	FF	df	FF	FF	DD	FF	df	df	FF	FF	FF	FF	df	DD	df	FF	DD	FF	FF	df	df	FF	DD	FF	FF	FF	FF	DD	FF	FF	DD	FF	FF	DD	FF	FF	FF	FF
chr2_18593523_18593536	BB	BB	DD	BB	DD	DD	BB	DD	DD	DD	BB	BB	dn	BB	BB	DD	BB	DD	DD	BB	BB	BB	BB	DD	dn	DD	BB	dn	BB	BB	dn	DD	BB	DD	BB	BB	BB	BB	DD	BB	BB	DD	BB	BB	dn	BB	BB	BB	BB
chr2_18596545_18596564	BB	BB	DD	BB	DD	DD	BB	DD	DD	DD	BB	BB	DD	BB	BB	DD	BB	DD	DD	BB	BB	BB	BB	dn	DD	DD	BB	DD	BB	BB	DD	DD	BB	DD	BB	BB	BB	BB	DD	BB	BB	DD	BB	BB	DD	BB	BB	BB	BB
chr2_18597700_18597719	BB	BB	DD	BB	DD	DD	BB	DD	DD	DD	BB	BB	DD	BB	BB	DD	BB	DD	DD	BB	BB	BB	BB	DD	DD	DD	BB	DD	BB	BB	DD	DD	BB	DD	BB	BB	BB	BB	DD	BB	BB	DD	BB	BB	DD	BB	BB	BB	BB
chr2_18600799_18600826	BB	BB	DD	BB	DD	DD	BB	DD	DD	DD	BB	BB	DD	BB	BB	DD	BB	DD	DD	BB	BB	BB	BB	DD	DD	DD	BB	DD	BB	BB	DD	DD	BB	DD	BB	BB	BB	BB	DD	BB	BB	DD	BB	BB	DD	BB	BB	BB	BB
chr2_18601014_18601031	BB	BB	dd	BB	dd	dd	BB	DD	DD	dd	BB	BB	dd	BB	BB	DD	BB	dd	dd	BB	BB	BB	BB	dd	dd	dd	BB	dd	BB	BB	dd	dd	BB	dd	BB	BB	BB	BB	dd	BB	BB	DD	BB	BB	DD	BB	BB	BB	BB
chr2_18604962_18604981	BB	BB	DD	BB	DD	DD	BB	DD	DD	DD	BB	BB	DD	BB	BB	DD	BB	DD	DD	BB	BB	BB	BB	DD	DD	DD	BB	DD	BB	BB	DD	DD	BB	DD	BB	BB	BB	BB	DD	BB	BB	DD	BB	BB	DD	BB	BB	BB	BB
chr2_18651038_18651073	BB	BB	DD	bn	DD	DD	BB	DD	DD	DD	BB	BB	DD	BB	bn	DD	BB	DD	DD	BB	BB	BB	BB	DD	DD	DD	BB	dn	BB	BB	DD	DD	bn	DD	BB	BB	BB	BB	DD	BB	BB	DD	BB	BB	DD	BB	BB	BB	BB
chr2_18660846_18660867	BB	BB	DD	BB	DD	DD	BB	DD	dn	DD	BB	BB	DD	bn	BB	DD	BB	DD	DD	BB	BB	BB	BB	DD	DD	dn	BB	DD	BB	BB	DD	DD	BB	DD	BB	BB	BB	BB	DD	BB	BB	DD	BB	BB	DD	BB	BB	BB	BB
chr2_18667201_18667214	BB	BB	dd	BB	dn	dd	BB	bd	bd	dd	BB	BB	dd	BB	BB	dd	BB	dd	dn	BB	BB	BB	BB	dd	dd	dd	BB	dn	BB	BB	bd	dd	BB	bd	BB	BB	BB	BB	bd	BB	BB	dd	BB	BB	dd	BB	BB	BB	BB
chr2_18668543_18668562	BB	BB	DD	BB	DD	DD	BB	DD	DD	DD	BB	BB	DD	BB	BB	DD	BB	DD	DD	BB	BB	BB	BB	DD	DD	DD	BB	DD	BB	BB	DD	DD	BB	DD	BB	BB	BB	BB	DD	BB	BB	DD	BB	BB	DD	BB	BB	BB	BB
chr2_18816742_18816786	BB	BB	DD	BB	DD	DD	BB	DD	DD	DD	BB	BB	DD	BB	BB	DD	BB	DD	DD	BB	BB	BB	BB	DD	DD	DD	BB	DD	BB	BB	DD	DD	BB	DD	BB	BB	BB	BB	DD	BB	BB	DD	BB	BB	DD	BB	BB	BB	BB
chr2_18819254_18819277	BB	BB	DD	BB	DD	DD	BB	DD	DD	DD	BB	BB	DD	BB	BB	DD	BB	DD	DD	BB	BB	BB	BB	DD	DD	DD	BB	DD	BB	BB	DD	DD	BB	DD	BB	BB	BB	BB	DD	BB	BB	DD	BB	BB	DD	BB	BB	BB	BB
chr2_18820133_18820188	BB	bn	DD	BB	DD	DD	BB	DD	DD	DD	BB	BB	DD	BB	BB	DD	BB	DD	DD	BB	BB	BB	BB	DD	DD	DD	BB	DD	BB	BB	DD	DD	BB	DD	BB	BB	BB	BB	DD	BB	BB	DD	BB	BB	DD	BB	BB	BB	BB
chr2_18823898_18823927	BB	BB	DD	BB	DD	DD	BB	DD	DD	DD	BB	BB	DD	BB	BB	DD	BB	DD	DD	BB	BB	BB	BB	DD	DD	DD	BB	DD	BB	BB	DD	DD	BB	DD	BB	BB	BB	BB	DD	BB	BB	DD	BB	BB	DD	BB	BB	BB	BB
chr2_18829673_18829690	bn	BB	DD	BB	DD	DD	BB	DD	DD	DD	BB	BB	DD	BB	BB	DD	BB	DD	DD	BB	BB	BB	BB	DD	DD	DD	BB	DD	BB	BB	DD	DD	BB	DD	BB	BB	BB	BB	DD	BB	BB	DD	bn	BB	DD	BB	BB	BB	BB
chr2_18841424_18841455	BB	BB	DD	BB	DD	DD	BB	DD	DD	DD	BB	BB	DD	BB	BB	DD	BB	DD	DD	BB	BB	BB	BB	DD	DD	DD	BB	DD	BB	BB	DD	DD	BB	DD	BB	BB	BB	BB	DD	BB	BB	DD	BB	BB	DD	BB	BB	BB	BB
chr2_18862985_18862996	BB	BB	DD	BB	DD	DD	BB	DD	DD	DD	BB	BB	DD	BB	BB	DD	BB	DD	DD	BB	BB	BB	BB	DD	DD	DD	BB	DD	BB	BB	DD	DD	BB	DD	BB	BB	BB	BB	DD	BB	BB	DD	BB	BB	DD	BB	BB	BB	BB
chr2_18867305_18867328	BB	BB	DD	BB	DD	DD	BB	DD	DD	DD	BB	BB	DD	BB	BB	DD	BB	DD	DD	BB	BB	BB	BB	DD	DD	DD	BB	DD	BB	BB	DD	DD	BB	DD	BB	BB	BB	BB	DD	BB	BB	DD	BB	BB	DD	BB	BB	BB	BB
chr2_18873439_18873465	BB	BB	DD	BB	DD	DD	BB	DD	DD	DD	BB	BB	DD	BB	BB	DD	BB	DD	DD	BB	BB	BB	BB	DD	DD	DD	BB	DD	BB	BB	DD	DD	BB	DD	BB	BB	BB	BB	DD	BB	BB	DD	BB	BB	DD	BB	BB	BB	BB
chr2_18885292_18885331	BB	BB	DD	BB	DD	DD	BB	DD	DD	DD	BB	BB	DD	BB	BB	DD	BB	DD	DD	BB	BB	BB	BB	DD	DD	DD	BB	DD	BB	BB	DD	DD	BB	DD	BB	BB	BB	BB	DD	BB	BB	DD	BB	BB	DD	BB	BB	BB	BB
chr2_18905701_18905742	BB	BB	DD	BB	DD	dn	BB	DD	DD	DD	BB	BB	NA	BB	NA	DD	BB	NN	NN	BB	BB	BB	BB	DD	DD	NA	NA	DD	BB	BB	DD	DD	BB	DD	NA	BB	BB	BB	DD	BB	BB	DD	BB	BB	DD	BB	BB	BB	BB
chr2_18955987_18956002	BB	BB	DD	BB	NA	DD	BB	DD	DD	DD	BB	BB	NN	BB	BB	NA	BB	DD	DD	BB	BB	BB	BB	DD	DD	DD	BB	DD	BB	BB	DD	DD	BB	DD	BB	BB	BB	BB	DD	BB	BB	DD	BB	BB	DD	BB	BB	NA	BB
chr2_18962515_18962538	BB	BB	DD	BB	DD	DD	BB	DD	DD	DD	BB	BB	DD	BB	BB	DD	BB	DD	DD	BB	BB	BB	BB	DD	DD	DD	BB	DD	BB	BB	DD	DD	BB	DD	BB	BB	BB	BB	DD	BB	BB	DD	BB	BB	DD	BB	BB	BB	BB
chr2_18965929_18965956	BB	BB	DD	BB	DD	DD	BB	DD	DD	DD	BB	BB	DD	BB	BB	DD	BB	DD	DD	BB	BB	BB	BB	DD	DD	DD	BB	DD	BB	BB	DD	DD	BB	DD	BB	BB	BB	BB	DD	BB	BB	DD	BB	BB	DD	BB	BB	BB	NA
chr2_18970312_18970329	BB	BB	DD	BB	DD	DD	BB	DD	DD	DD	BB	BB	DD	BB	BB	DD	BB	DD	DD	BB	BB	BB	BB	DD	DD	DD	BB	DD	BB	BB	DD	DD	BB	DD	BB	BB	BB	BB	DD	BB	BB	DD	BB	BB	DD	BB	BB	BB	NA
chr2_19018325_19018340	BB	BB	DD	BB	DD	DD	BB	DD	DD	DD	BB	BB	DD	BB	BB	DD	BB	DD	DD	BB	BB	BB	BB	DD	DD	DD	BB	DD	BB	BB	DD	DD	BB	DD	BB	BB	BB	BB	DD	BB	BB	DD	BB	BB	DD	BB	BB	BB	DD
chr2_19018678_19018713	BB	BB	DD	BB	DD	DD	BB	DD	DD	DD	BB	BB	DD	BB	BB	DD	BB	DD	DD	BB	BB	BB	BB	DD	DD	DD	BB	DD	BB	BB	DD	DD	BB	DD	BB	BB	BB	BB	DD	BB	BB	DD	BB	BB	DD	BB	BB	BB	DD
chr2_19028355_19028374	BB	BB	DD	BB	DD	DD	BB	DD	DD	DD	BB	BB	DD	BB	BB	DD	BB	DD	DD	BB	BB	BB	BB	DD	DD	DD	BB	DD	BB	BB	DD	DD	BB	DD	BB	BB	BB	BB	DD	BB	BB	DD	BB	BB	DD	BB	BB	BB	DD
chr2_19057434_19057475	bn	BB	DD	BB	DD	DD	BB	DD	DD	DD	BB	BB	DD	BB	BB	DD	BB	DD	DD	BB	bd	BB	BB	DD	DD	DD	BB	DD	BB	BB	DD	DD	BB	DD	BB	bd	BB	BB	DD	BB	BB	DD	BB	BB	DD	BB	BB	BB	DD
chr2_19151567_19151586	BB	BB	DD	BB	DD	DD	BB	DD	DD	DD	BB	BB	DD	BB	BB	DD	BB	DD	DD	BB	BB	BB	BB	DD	DD	DD	BB	DD	BB	BB	DD	DD	BB	DD	BB	BB	BB	BB	DD	BB	BB	DD	BB	BB	DD	BB	BB	BB	DD
chr2_19159049_19159078	FF	FF	df	FF	DD	df	FF	df	df	df	FF	FF	DD	FF	FF	df	FF	df	df	FF	FF	FF	FF	df	df	df	FF	df	FF	FF	df	df	FF	df	FF	FF	FF	FF	df	FF	FF	df	FF	FF	df	FF	FF	FF	DD
chr2_19166489_19166510	BB	BB	DD	BB	DD	DD	BB	DD	DD	DD	BB	BB	DD	BB	BB	DD	BB	DD	DD	BB	BB	BB	bn	DD	DD	DD	BB	DD	BB	BB	DD	DD	BB	DD	BB	BB	BB	BB	DD	BB	BB	DD	BB	BB	DD	BB	BB	BB	DD
chr2_19180208_19180231	BB	BB	DD	BB	DD	DD	BB	DD	DD	DD	BB	BB	DD	BB	BB	dn	BB	DD	DD	BB	BB	BB	BB	DD	DD	DD	BB	DD	BB	BB	dn	DD	BB	DD	BB	BB	BB	BB	DD	BB	BB	DD	BB	BB	dn	bn	BB	BB	DD
chr2_19201477_19201492	BB	BB	DD	BB	DD	DD	BB	DD	DD	DD	BB	BB	DD	BB	BB	DD	BB	DD	DD	BB	BB	BB	BB	DD	DD	DD	BB	DD	BB	BB	DD	DD	BB	DD	BB	BB	BB	BB	DD	BB	BB	DD	BB	BB	DD	BB	BB	BB	DD
chr2_19233156_19233180	BB	BB	DD	BB	DD	DD	BB	DD	DD	DD	BB	BB	DD	BB	BB	DD	BB	DD	DD	BB	BB	BB	BB	DD	DD	DD	BB	DD	BB	BB	DD	DD	BB	DD	BB	BB	BB	BB	DD	BB	BB	DD	BB	BB	DD	BB	BB	BB	DD
chr2_19255855_19255884	NA	BB	NA	BB	DD	DD	BB	DD	DD	DD	NA	NA	DD	NA	bn	DD	NA	NA	DD	NA	NA	NN	NN	DD	NA	NA	NA	bd	NA	NA	DD	DD	BB	DD	NA	BB	NA	NA	DD	BB	BB	DD	BB	BB	DD	BB	bn	BB	NA
chr2_19257609_19257636	BB	BB	DD	BB	DD	DD	BB	DD	DD	DD	BB	BB	DD	BB	BB	DD	BB	DD	DD	BB	BB	BB	BB	DD	DD	DD	BB	DD	BB	BB	DD	DD	BB	DD	BB	BB	BB	BB	DD	BB	BB	DD	BB	BB	DD	BB	BB	BB	DD
chr2_19258626_19258641	FF	FF	df	FF	DD	DD	FF	DD	df	df	FF	FF	DD	FF	FF	df	FF	DD	df	FF	FF	FF	FF	df	df	DD	FF	df	FF	FF	df	df	FF	df	FF	FF	FF	FF	df	FF	df	df	FF	FF	df	FF	FF	FF	df
chr2_19259790_19259819	BB	BB	DD	BB	DD	DD	BB	DD	DD	dn	BB	BB	DD	BB	BB	dn	BB	DD	DD	BB	BB	BB	BB	DD	DD	DD	BB	DD	BB	BB	DD	DD	BB	DD	BB	BB	BB	BB	DD	BB	BB	DD	BB	BB	DD	BB	BB	BB	dn
chr2_19271146_19271171	BB	BB	DD	BB	DD	DD	BB	DD	DD	DD	BB	BB	DD	BB	BB	DD	BB	DD	DD	BB	BB	BB	BB	DD	DD	DD	BB	DD	BB	bn	DD	DD	BB	DD	BB	BB	bn	BB	DD	BB	BB	DD	BB	BB	DD	BB	BB	BB	DD
chr2_19273878_19273891	BB	BB	DD	BB	DD	DD	BB	DD	DD	DD	BB	BB	DD	BB	BB	DD	BB	DD	DD	BB	BB	BB	BB	DD	DD	DD	BB	DD	BB	BB	DD	DD	BB	DD	BB	BB	BB	BB	DD	BB	BB	DD	BB	BB	DD	BB	BB	BB	DD
chr2_19369691_19369714	BB	BB	DD	BB	DD	DD	BB	DD	DD	DD	BB	BB	DD	BB	BB	DD	BB	DD	DD	BB	BB	BB	BB	DD	DD	DD	BB	DD	BB	BB	DD	DD	BB	DD	BB	BB	BB	BB	DD	BB	BB	DD	BB	BB	DD	BB	BB	BB	DD
chr2_19385561_19385610	BB	BB	DD	BB	NA	NA	NA	DD	DD	DD	BB	BB	DD	BB	BB	DD	BB	DD	DD	BB	BB	bd	BB	DD	NA	NA	BB	DD	BB	BB	DD	DD	BB	DD	BB	BB	BB	BB	NA	BB	NA	NA	BB	NA	DD	NA	BB	BB	DD
chr2_19402677_19402700	BB	BB	DD	BB	DD	DD	BB	DD	DD	DD	BB	BB	DD	BB	BB	DD	BB	DD	DD	BB	BB	BB	BB	DD	DD	DD	BB	DD	BB	BB	DD	DD	BB	DD	BB	BB	BB	BB	DD	BB	BB	DD	BB	BB	DD	BB	BB	BB	DD
chr2_19468772_19468807	BB	BB	DD	BB	DD	DD	BB	DD	DD	DD	BB	BB	DD	BB	BB	DD	BB	DD	DD	BB	BB	BB	BB	DD	DD	DD	BB	DD	BB	BB	DD	DD	BB	DD	BB	BB	BB	BB	DD	BB	BB	DD	BB	BB	DD	BB	BB	BB	DD
chr2_19494980_19495039	NA	UU	DD	UU	DD	uu	UU	DD	du	DD	UU	NA	DD	NA	UU	DD	NA	DD	DD	UU	UU	UU	UU	DD	DD	DD	UU	DD	UU	uu	DD	DD	UU	DD	UU	UU	UU	UU	DD	UU	UU	DD	UU	UU	DD	UU	UU	UU	DD
chr2_19501350_19501367	BB	BB	DD	BB	DD	DD	BB	DD	DD	DD	BB	BB	DD	BB	BB	DD	BB	DD	DD	BB	BB	BB	BB	DD	DD	DD	BB	DD	BB	BB	DD	DD	BB	DD	BB	BB	BB	BB	DD	BB	BB	DD	BB	BB	DD	BB	BB	BB	DD
chr2_19509911_19509922	BB	BB	DD	BB	DD	DD	BB	DD	DD	DD	BB	BB	DD	BB	BB	DD	BB	DD	DD	BB	BB	BB	BB	DD	DD	DD	BB	DD	BB	BB	DD	DD	BB	DD	BB	BB	BB	BB	DD	BB	BB	DD	BB	BB	DD	BB	BB	BB	DD
chr2_19510318_19510357	BB	BB	DD	BB	DD	DD	BB	DD	DD	DD	BB	BB	DD	BB	BB	DD	bn	DD	DD	BB	bn	BB	BB	DD	DD	DD	BB	DD	BB	BB	DD	DD	BB	DD	BB	BB	BB	BB	DD	BB	BB	DD	BB	bn	DD	BB	BB	BB	DD
chr2_19527436_19527463	FF	FF	FF	FF	FF	FF	FF	NN	FF	FF	FF	FF	FF	FF	FF	FF	FF	FF	FF	FF	FF	FF	FF	FF	FF	FF	FF	FF	FF	FF	FF	FF	FF	FF	FF	FF	FF	NA	FF	FF	NA	FF	FF	FF	FF	FF	FF	FF	FF
chr2_19547036_19547047	BB	BB	DD	BB	DD	DD	BB	DD	DD	DD	BB	BB	DD	BB	BB	DD	BB	DD	DD	BB	BB	BB	BB	DD	DD	DD	BB	DD	BB	BB	DD	DD	BB	DD	BB	BB	BB	BB	DD	BB	BB	DD	BB	BB	DD	BB	BB	BB	DD
chr2_19554951_19554964	BB	BB	dd	BB	dd	dd	BB	dd	dd	dd	BB	BB	dd	BB	BB	dd	BB	dd	dd	BB	BB	BB	BB	dd	bd	dd	BB	dd	bn	BB	dd	dd	BB	dd	BB	BB	BB	BB	dd	BB	BB	dd	BB	BB	dd	BB	BB	BB	dd
chr2_19592477_19592492	BB	BB	DD	BB	DD	DD	BB	DD	DD	DD	BB	BB	DD	BB	BB	dn	BB	DD	DD	BB	BB	BB	BB	DD	DD	DD	BB	DD	BB	BB	DD	DD	BB	DD	BB	BB	BB	BB	DD	BB	BB	DD	BB	BB	DD	BB	BB	BB	DD
chr2_19631827_19631846	BB	BB	DD	BB	DD	DD	BB	DD	DD	DD	BB	BB	DD	BB	BB	DD	BB	DD	DD	BB	BB	BB	BB	DD	DD	DD	BB	DD	BB	BB	DD	DD	BB	DD	BB	BB	BB	BB	DD	BB	BB	DD	BB	BB	DD	BB	BB	BB	DD
chr2_19633175_19633201	BB	BB	dd	BB	DD	dd	BB	dd	dd	dd	BB	BB	dd	BB	BB	dd	BB	dd	dd	BB	BB	BB	BB	dd	bd	dd	BB	dd	BB	BB	dd	dd	BB	dd	BB	BB	BB	BB	dd	BB	BB	dd	BB	BB	dd	BB	BB	BB	dd
chr2_19633201_19633221	FF	FF	df	FF	df	df	FF	df	df	df	FF	FF	df	FF	FF	dn	FF	df	df	FF	FF	FF	FF	df	df	df	FF	dn	FF	FF	df	df	FF	df	FF	FF	FF	FF	df	FF	FF	df	FF	FF	df	FF	FF	FF	df
chr2_19658248_19658259	BB	BB	DD	BB	DD	DD	BB	DD	DD	DD	BB	BB	DD	BB	BB	DD	BB	DD	DD	BB	BB	BB	BB	DD	DD	DD	BB	DD	BB	BB	DD	DD	BB	DD	BB	BB	BB	BB	DD	BB	BB	DD	BB	BB	DD	BB	BB	BB	DD
chr2_19672098_19672117	BB	BB	DD	BB	DD	DD	BB	DD	DD	DD	BB	BB	DD	BB	BB	DD	BB	DD	DD	BB	BB	BB	BB	DD	DD	DD	BB	DD	BB	BB	DD	DD	BB	DD	BB	BB	BB	BB	DD	BB	BB	DD	BB	BB	DD	BB	BB	BB	DD
chr2_19701074_19701105	BB	BB	DD	BB	DD	DD	BB	DD	DD	DD	BB	BB	DD	BB	BB	DD	BB	DD	DD	BB	BB	BB	BB	DD	DD	DD	BB	DD	BB	BB	DD	DD	BB	DD	BB	BB	BB	BB	DD	BB	BB	DD	BB	BB	DD	BB	BB	BB	DD
chr2_19713971_19713995	BB	BB	DD	BB	DD	DD	BB	DD	DD	DD	BB	BB	DD	BB	BB	DD	BB	DD	DD	bn	BB	BB	BB	DD	DD	DD	BB	DD	BB	BB	DD	DD	BB	DD	BB	BB	BB	BB	DD	BB	BB	DD	BB	BB	DD	BB	BB	BB	DD
chr2_19728978_19728993	BB	BB	DD	BB	DD	DD	BB	DD	DD	DD	BB	BB	DD	BB	BB	DD	BB	DD	DD	BB	BB	BB	BB	DD	DD	DD	BB	DD	BB	BB	DD	DD	BB	DD	BB	BB	BB	BB	DD	BB	BB	DD	BB	BB	DD	BB	BB	BB	DD
chr2_19772338_19772401	fn	FF	NN	NA	NA	NN	FF	NN	NN	NN	NN	NA	NN	NA	NA	NA	FF	NN	NN	fn	FF	FF	FF	NA	NN	FF	FF	NA	FF	FF	NA	FF	FF	NN	FF	FF	FF	NA	FF	FF	NA	FF	NA	FF	FF	FF	NN	FF	NA
chr2_19821884_19821907	BB	BB	DD	BB	DD	DD	BB	DD	DD	DD	BB	BB	DD	BB	BB	DD	BB	DD	DD	BB	BB	BB	BB	DD	DD	DD	BB	DD	BB	BB	DD	DD	BB	DD	BB	BB	BB	BB	DD	BB	BB	DD	BB	BB	DD	BB	BB	BB	DD
chr2_19855284_19855303	BB	BB	DD	BB	DD	DD	BB	DD	DD	DD	BB	BB	DD	BB	BB	DD	BB	DD	DD	BB	BB	BB	BB	DD	DD	DD	BB	DD	BB	BB	DD	DD	BB	DD	BB	BB	BB	BB	DD	BB	BB	DD	BB	BB	DD	BB	BB	BB	DD
chr2_19856658_19856673	BB	BB	DD	BB	DD	dn	BB	DD	DD	DD	BB	BB	DD	BB	BB	dn	BB	DD	DD	BB	BB	BB	BB	DD	DD	DD	BB	DD	BB	BB	DD	DD	BB	DD	BB	BB	BB	BB	DD	BB	BB	DD	BB	BB	dn	BB	BB	BB	DD
chr2_19861700_19861714	BB	BB	DD	BB	DD	DD	BB	DD	DD	DD	BB	BB	DD	BB	BB	DD	BB	DD	DD	BB	BB	BB	BB	DD	DD	DD	BB	DD	BB	BB	DD	DD	BB	DD	BB	BB	BB	BB	DD	BB	BB	DD	BB	BB	DD	BB	BB	BB	DD
chr2_19867055_19867074	BB	BB	DD	BB	DD	DD	BB	DD	DD	DD	BB	BB	DD	BB	BB	DD	DD	DD	DD	BB	BB	BB	BB	DD	DD	DD	BB	DD	BB	BB	DD	DD	BB	DD	BB	BB	BB	BB	DD	BB	BB	DD	BB	BB	DD	BB	BB	BB	DD
chr2_19869112_19869123	FF	FF	df	FF	df	df	FF	df	df	df	FF	FF	df	FF	FF	DD	df	df	df	FF	FF	FF	FF	df	df	df	FF	df	FF	FF	DD	df	FF	df	FF	FF	FF	FF	df	FF	FF	df	FF	FF	df	FF	FF	FF	df
chr2_19881302_19881329	BB	BB	DD	BB	DD	DD	BB	DD	DD	DD	BB	BB	DD	BB	BB	DD	DD	DD	DD	BB	BB	BB	BB	DD	DD	DD	BB	DD	BB	BB	DD	DD	BB	DD	BB	BB	BB	BB	DD	BB	BB	DD	BB	BB	DD	BB	BB	BB	DD
chr2_19917832_19917891	BB	BB	DD	BB	DD	DD	BB	DD	DD	DD	BB	BB	DD	BB	BB	DD	DD	DD	DD	BB	BB	BB	BB	DD	DD	DD	BB	DD	BB	BB	DD	DD	BB	DD	BB	BB	BB	BB	DD	BB	BB	DD	BB	BB	DD	BB	BB	BB	DD
chr2_19918248_19918265	bn	BB	dd	BB	dd	dd	BB	dd	dd	dd	BB	BB	dn	BB	BB	dd	dd	dd	dd	BB	BB	BB	BB	dd	dd	dd	BB	dd	BB	BB	dd	dd	BB	dd	BB	BB	BB	BB	dd	BB	BB	dd	bn	BB	dd	BB	BB	BB	dd
chr2_19934315_19934334	BB	BB	DD	BB	DD	DD	BB	DD	DD	DD	BB	BB	DD	BB	BB	DD	DD	DD	DD	BB	BB	BB	BB	DD	DD	DD	BB	DD	BB	BB	DD	DD	BB	DD	BB	BB	BB	BB	DD	BB	BB	DD	BB	BB	DD	BB	BB	BB	DD
chr2_19942185_19942196	BB	BB	DD	BB	DD	DD	BB	DD	DD	DD	BB	BB	DD	BB	BB	DD	DD	DD	DD	BB	BB	BB	BB	DD	DD	DD	BB	DD	BB	BB	DD	DD	BB	DD	BB	BB	BB	BB	DD	BB	BB	DD	BB	BB	DD	BB	BB	BB	DD
chr2_19953578_19953603	BB	BB	DD	BB	DD	DD	BB	DD	DD	DD	BB	BB	DD	BB	BB	DD	DD	DD	DD	BB	BB	BB	BB	DD	DD	DD	BB	DD	BB	BB	DD	DD	BB	DD	BB	BB	BB	BB	DD	BB	BB	DD	BB	BB	DD	BB	BB	BB	DD
chr2_19967585_19967619	FF	FF	FF	NA	FF	FF	FF	FF	FF	FF	FF	FF	FF	FF	FF	FF	FF	FF	FF	FF	FF	FF	FF	FF	FF	NA	FF	FF	FF	FF	FF	FF	FF	FF	FF	FF	FF	FF	FF	FF	NA	FF	FF	FF	FF	FF	FF	FF	FF
chr2_19974402_19974425	BB	BB	DD	BB	DD	DD	BB	DD	DD	DD	BB	BB	DD	BB	BB	DD	DD	DD	DD	BB	BB	BB	BB	DD	DD	DD	BB	DD	BB	BB	DD	DD	BB	DD	BB	BB	BB	BB	DD	BB	BB	DD	BB	BB	DD	BB	BB	BB	DD
chr2_19974969_19975000	BB	BB	DD	BB	DD	DD	BB	DD	DD	DD	BB	BB	DD	BB	BB	DD	DD	DD	DD	BB	BB	BB	BB	DD	DD	DD	BB	DD	BB	BB	DD	DD	BB	DD	BB	BB	BB	BB	DD	BB	BB	DD	BB	BB	DD	BB	BB	BB	DD
chr2_19986788_19986813	BB	BB	DD	BB	DD	DD	BB	DD	DD	DD	BB	BB	DD	BB	BB	DD	DD	DD	DD	BB	BB	BB	BB	DD	DD	DD	BB	DD	BB	BB	DD	DD	BB	DD	BB	BB	BB	BB	DD	BB	BB	DD	BB	BB	DD	BB	BB	BB	DD
chr2_20011920_20011947	BB	BB	dd	BB	dd	dn	BB	dd	DD	dd	BB	BB	dn	BB	BB	dd	dn	dd	DD	BB	BB	BB	BB	DD	dn	dd	BB	dn	BB	BB	dn	dd	BB	dd	BB	BB	BB	BB	dn	BB	BB	DD	BB	BB	dd	BB	BB	BB	dd
chr2_20017664_20017699	BB	BB	DD	BB	DD	DD	BB	DD	DD	DD	BB	BB	DD	BB	BB	DD	DD	DD	DD	BB	BB	BB	BB	DD	DD	DD	BB	DD	BB	BB	DD	DD	BB	DD	BB	BB	BB	BB	DD	BB	BB	DD	BB	BB	DD	BB	BB	BB	DD
chr2_20051927_20051962	BB	BB	DD	BB	DD	DD	BB	DD	DD	DD	BB	BB	DD	BB	BB	DD	DD	DD	DD	BB	BB	BB	BB	DD	DD	DD	BB	DD	BB	BB	DD	DD	BB	DD	BB	BB	BB	BB	DD	BB	BB	DD	BB	BB	DD	BB	BB	BB	DD
chr2_20096174_20096189	BB	BB	DD	BB	DD	DD	BB	DD	DD	DD	BB	BB	DD	BB	BB	DD	DD	DD	DD	BB	BB	BB	BB	DD	DD	DD	BB	DD	BB	BB	DD	DD	BB	DD	BB	BB	BB	BB	DD	BB	BB	DD	BB	BB	DD	BB	BB	BB	DD
chr2_20100766_20100786	BB	BB	DD	BB	DD	DD	BB	DD	DD	DD	BB	BB	DD	BB	BB	DD	DD	DD	DD	BB	BB	BB	BB	DD	DD	DD	BB	DD	BB	BB	DD	DD	BB	DD	BB	BB	BB	BB	DD	BB	BB	DD	BB	BB	DD	BB	BB	BB	DD
chr2_20220853_20220877	BB	BB	DD	BB	DD	DD	BB	DD	DD	DD	BB	BB	DD	BB	BB	DD	DD	DD	DD	BB	BB	BB	BB	DD	DD	DD	BB	DD	BB	BB	DD	DD	BB	DD	BB	BB	BB	BB	DD	BB	BB	DD	BB	BB	DD	BB	BB	BB	DD
chr2_20232545_20232556	BB	BB	DD	BB	DD	DD	BB	DD	DD	DD	BB	BB	DD	BB	BB	DD	DD	DD	DD	BB	BB	BB	BB	DD	DD	DD	BB	DD	BB	BB	DD	DD	BB	DD	BB	BB	BB	BB	DD	BB	BB	DD	BB	BB	DD	BB	BB	BB	DD
chr2_20240627_20240638	BB	BB	DD	BB	DD	DD	BB	DD	DD	DD	BB	BB	dn	BB	BB	DD	DD	dn	DD	BB	BB	BB	BB	DD	DD	dn	BB	DD	BB	BB	DD	DD	BB	DD	BB	BB	BB	BB	dn	BB	BB	DD	BB	BB	dn	BB	BB	BB	dn
chr2_20245451_20245470	BB	BB	DD	BB	DD	DD	BB	dn	dn	dn	BB	BB	DD	BB	BB	DD	DD	dn	dn	BB	BB	BB	BB	dn	dn	DD	BB	bd	BB	BB	dn	dn	BB	dn	BB	BB	BB	BB	dn	BB	BB	dn	BB	BB	dn	BB	BB	BB	dn
chr2_20298379_20298398	BB	BB	DD	BB	DD	DD	BB	DD	DD	DD	BB	BB	DD	BB	BB	DD	DD	DD	DD	BB	BB	BB	BB	DD	DD	DD	BB	DD	BB	BB	DD	DD	BB	DD	BB	BB	BB	BB	DD	BB	BB	DD	BB	BB	DD	BB	BB	BB	DD
chr2_20319086_20319097	BB	BB	DD	BB	DD	DD	BB	DD	DD	DD	BB	BB	DD	BB	BB	DD	DD	DD	DD	BB	BB	BB	BB	DD	DD	DD	BB	DD	BB	BB	DD	DD	BB	DD	BB	BB	BB	BB	DD	BB	BB	DD	BB	BB	DD	BB	BB	BB	DD
chr2_20319565_20319580	BB	BB	DD	BB	DD	DD	BB	DD	DD	DD	bn	BB	DD	BB	BB	DD	DD	DD	DD	BB	BB	BB	BB	DD	DD	DD	BB	DD	BB	BB	DD	DD	BB	DD	BB	BB	BB	BB	DD	BB	BB	DD	BB	bn	DD	bn	BB	BB	DD
chr2_20322353_20322384	BB	BB	DD	BB	DD	DD	BB	DD	DD	DD	BB	BB	DD	BB	BB	DD	DD	DD	DD	BB	BB	BB	BB	DD	DD	DD	BB	DD	BB	BB	DD	DD	BB	DD	BB	BB	BB	BB	DD	BB	BB	DD	BB	BB	DD	BB	BB	BB	DD
chr2_20337293_20337304	BB	BB	DD	BB	DD	DD	BB	DD	DD	DD	BB	BB	DD	BB	BB	DD	DD	DD	DD	BB	BB	BB	BB	DD	DD	DD	BB	DD	BB	BB	DD	DD	BB	DD	BB	BB	BB	BB	DD	BB	BB	DD	BB	BB	DD	BB	BB	BB	DD
chr2_20374858_20374905	BB	BB	DD	bn	DD	DD	BB	DD	NA	NA	BB	BB	DD	NN	NA	DD	DD	DD	DD	BB	NA	NN	BB	DD	DD	DD	BB	DD	NA	NA	DD	DD	nn	DD	NA	NA	BB	NA	DD	BB	BB	DD	BB	BB	DD	NA	BB	BB	NA
chr2_20471557_20471596	BB	BB	DD	BB	DD	DD	BB	DD	DD	DD	BB	BB	DD	BB	BB	DD	DD	DD	DD	BB	BB	bn	BB	DD	DD	DD	BB	DD	BB	BB	DD	DD	BB	DD	BB	BB	BB	BB	DD	BB	BB	DD	BB	BB	DD	BB	BB	BB	DD
chr2_20473649_20473684	BB	BB	NA	BB	NA	NA	BB	UU	NA	NA	BB	BB	NA	BB	BB	UU	NA	UU	UU	BB	BB	BB	BB	NA	UU	NA	BB	UU	BB	BB	UU	NA	BB	NA	BB	BB	BB	BB	NA	BB	BB	UU	BB	BB	NA	BB	BB	BB	NA
chr2_20483218_20483239	BB	BB	DD	BB	DD	DD	BB	DD	DD	DD	BB	BB	DD	BB	BB	DD	DD	DD	DD	BB	BB	BB	BB	DD	DD	DD	BB	DD	BB	BB	DD	DD	BB	DD	BB	BB	BB	BB	dn	BB	BB	DD	BB	BB	dn	BB	BB	BB	dn
chr2_20489741_20489755	BB	BB	DD	BB	DD	DD	BB	DD	DD	DD	BB	BB	DD	BB	BB	DD	DD	DD	DD	BB	BB	BB	BB	DD	DD	DD	BB	DD	BB	BB	DD	DD	BB	DD	BB	BB	BB	BB	DD	BB	BB	DD	BB	BB	DD	BB	BB	BB	DD
chr2_20490885_20490896	BB	BB	DD	BB	DD	DD	BB	DD	DD	DD	BB	BB	DD	BB	BB	DD	DD	DD	DD	BB	BB	BB	BB	DD	DD	DD	BB	DD	BB	BB	DD	DD	BB	DD	BB	BB	BB	BB	DD	BB	BB	DD	BB	BB	DD	BB	BB	BB	DD
chr2_20501241_20501265	BB	BB	DD	BB	DD	DD	BB	DD	DD	DD	BB	BB	DD	BB	BB	DD	DD	DD	DD	BB	BB	BB	BB	DD	DD	DD	BB	DD	BB	BB	DD	DD	BB	DD	BB	BB	BB	BB	DD	BB	BB	DD	BB	BB	DD	BB	BB	BB	DD
chr2_20570571_20570614	NN	NA	DD	NN	DD	DD	NN	NN	DD	DD	NN	NN	NN	NN	BB	DD	DD	DD	DD	NN	NN	NN	NN	DD	dn	NA	NN	DD	NN	NA	NA	NA	BB	NA	BB	BB	BB	bn	NN	BB	BB	DD	BB	BB	DD	NA	BB	bn	DD
chr2_20586155_20586194	NA	NA	DD	NN	DD	NA	BB	DD	DD	DD	bn	BB	DD	BB	BB	DD	DD	DD	DD	BB	bn	BB	BB	DD	DD	NA	BB	DD	BB	BB	DD	DD	BB	NA	NA	BB	BB	BB	DD	BB	NA	DD	BB	BB	DD	BB	NN	BB	NA
chr2_20592325_20592340	FF	FF	DD	FF	DD	df	FF	DD	DD	DD	FF	FF	DD	FF	FF	df	DD	df	df	FF	FF	FF	FF	df	DD	DD	FF	df	FF	FF	DD	df	FF	DD	FF	FF	FF	FF	DD	FF	FF	DD	FF	FF	DD	FF	FF	FF	DD
chr2_20596286_20596321	FF	FF	NA	FF	NA	NA	NN	FF	NA	FF	FF	FF	NA	FF	FF	NA	NA	NA	FF	FF	FF	FF	FF	FF	FF	NA	FF	FF	FF	FF	NA	NA	FF	NA	FF	FF	FF	FF	NA	FF	FF	NA	FF	FF	FF	FF	FF	FF	NA
chr2_20613366_20613385	BB	BB	DD	BB	DD	DD	BB	DD	DD	DD	BB	BB	DD	BB	BB	DD	DD	DD	DD	BB	BB	BB	BB	DD	DD	DD	BB	DD	BB	BB	DD	DD	BB	DD	BB	BB	BB	BB	DD	BB	BB	DD	BB	BB	DD	BB	BB	BB	DD
chr2_20630089_20630120	BB	BB	dn	BB	DD	dn	BB	DD	DD	DD	BB	BB	DD	BB	BB	dn	DD	DD	DD	BB	BB	BB	BB	DD	DD	DD	BB	DD	BB	BB	DD	DD	BB	dn	BB	BB	BB	BB	dn	BB	BB	DD	BB	BB	DD	BB	BB	BB	dn
chr2_20674157_20674176	FF	FF	FF	FF	NA	FF	FF	FF	NN	FF	FF	NA	FF	FF	FF	FF	FF	FF	FF	FF	FF	FF	FF	FF	FF	NA	FF	FF	FF	FF	FF	FF	FF	FF	FF	FF	FF	FF	FF	FF	FF	FF	FF	FF	FF	FF	FF	FF	NA
chr2_20739444_20739487	BB	BB	DD	BB	NA	DD	BB	DD	DD	DD	BB	BB	DD	BB	BB	DD	DD	NA	DD	BB	bn	BB	BB	DD	DD	NA	NN	DD	BB	NA	DD	DD	BB	DD	BB	NA	BB	BB	DD	BB	NA	DD	BB	BB	DD	BB	BB	BB	DD
chr2_20742402_20742425	NA	FF	FF	NA	FF	NA	FF	FF	FF	NA	FF	NA	NA	FF	FF	FF	FF	FF	FF	NA	FF	FF	FF	FF	FF	NA	FF	FF	FF	NA	FF	NN	FF	FF	FF	FF	FF	FF	NA	NA	FF	FF	FF	NA	FF	FF	NA	FF	FF
chr2_20757706_20757720	BB	BB	DD	BB	DD	DD	BB	DD	DD	DD	BB	BB	DD	BB	BB	DD	DD	DD	DD	BB	BB	BB	BB	DD	DD	DD	BB	DD	BB	BB	DD	DD	BB	DD	BB	BB	BB	BB	DD	BB	BB	DD	BB	BB	DD	BB	BB	BB	DD
chr2_20765257_20765270	BB	BB	DD	BB	DD	dn	BB	DD	DD	DD	BB	BB	DD	BB	BB	DD	DD	DD	DD	BB	BB	BB	BB	DD	DD	DD	BB	DD	BB	BB	DD	DD	BB	DD	BB	BB	BB	BB	DD	BB	BB	DD	BB	BB	DD	BB	BB	BB	DD
chr2_20773095_20773120	BB	BB	DD	BB	dn	DD	BB	DD	DD	DD	BB	BB	DD	BB	bn	DD	DD	DD	DD	BB	BB	BB	BB	DD	DD	DD	BB	DD	BB	BB	DD	DD	BB	DD	BB	BB	BB	BB	DD	BB	BB	DD	BB	BB	DD	BB	BB	BB	DD
chr2_20783785_20783820	BB	BB	NA	BB	BB	NA	BB	BB	BB	UU	BB	BB	BB	BB	BB	BB	BB	BB	BB	BB	BB	BB	BB	BB	BB	NA	BB	BB	BB	BB	NA	BB	BB	BB	BB	BB	BB	BB	BB	BB	BB	BB	BB	BB	BB	bu	BB	BB	BB
chr2_20870779_20870790	BB	BB	DD	BB	DD	DD	BB	DD	DD	DD	BB	BB	DD	BB	BB	bd	DD	DD	DD	BB	BB	BB	BB	DD	DD	DD	BB	DD	BB	BB	bd	bd	BB	DD	BB	BB	BB	BB	bd	BB	BB	DD	BB	BB	DD	BB	BB	BB	DD
chr2_20906802_20906841	BB	BB	DD	BB	DD	DD	BB	DD	DD	DD	BB	BB	DD	BB	BB	DD	DD	DD	DD	BB	BB	BB	BB	DD	DD	DD	BB	DD	BB	BB	DD	DD	BB	DD	BB	BB	BB	BB	DD	BB	BB	DD	BB	BB	DD	BB	BB	BB	DD
chr2_20916577_20916611	BB	BB	DD	BB	DD	DD	BB	DD	DD	DD	BB	BB	DD	BB	BB	DD	DD	DD	DD	BB	BB	BB	BB	DD	DD	DD	BB	DD	BB	BB	DD	DD	BB	DD	BB	BB	BB	BB	DD	BB	BB	DD	BB	BB	DD	BB	BB	BB	DD
chr2_20918382_20918403	BB	BB	DD	BB	DD	DD	BB	DD	DD	DD	BB	BB	DD	BB	BB	DD	DD	DD	DD	BB	BB	BB	BB	DD	DD	DD	BB	DD	bn	BB	DD	DD	BB	DD	BB	BB	BB	BB	DD	BB	BB	DD	BB	BB	DD	BB	BB	BB	DD
chr2_20928463_20928486	BB	BB	DD	BB	DD	DD	BB	DD	DD	dn	BB	bn	DD	BB	BB	DD	DD	DD	dn	BB	BB	BB	BB	DD	DD	DD	BB	DD	BB	BB	DD	DD	BB	DD	BB	BB	BB	BB	DD	BB	BB	DD	BB	BB	DD	BB	BB	BB	DD
chr2_20945059_20945085	BB	BB	DD	BB	DD	DD	BB	DD	DD	DD	BB	BB	DD	BB	BB	DD	DD	DD	DD	BB	BB	BB	BB	DD	DD	DD	BB	DD	BB	BB	DD	DD	BB	DD	BB	BB	BB	BB	DD	BB	BB	DD	BB	BB	DD	BB	BB	BB	DD
chr2_20947657_20947688	BB	BB	dd	BB	dd	dd	BB	dd	dd	dd	BB	BB	dd	BB	BB	dd	dd	dd	dd	BB	BB	BB	BB	dd	dd	dd	BB	dd	BB	BB	dd	dd	BB	dd	BB	BB	BB	BB	DD	BB	BB	dd	BB	BB	dd	BB	bn	BB	dd
chr2_20954556_20954587	BB	BB	DD	BB	DD	DD	BB	DD	DD	DD	BB	BB	DD	BB	BB	DD	DD	DD	DD	BB	BB	BB	BB	DD	DD	DD	BB	DD	BB	BB	DD	DD	BB	DD	BB	BB	BB	BB	DD	BB	BB	DD	BB	BB	DD	BB	BB	BB	DD
chr2_20970888_20970899	BB	BB	DD	BB	DD	DD	BB	DD	DD	DD	BB	BB	DD	BB	BB	DD	DD	DD	DD	BB	BB	BB	BB	DD	DD	DD	BB	DD	BB	BB	DD	DD	BB	DD	BB	BB	BB	BB	DD	BB	BB	DD	BB	BB	DD	BB	BB	BB	DD
chr2_20988187_20988206	BB	BB	DD	BB	DD	DD	BB	DD	DD	DD	BB	BB	DD	BB	BB	DD	DD	DD	DD	BB	BB	BB	BB	DD	DD	DD	BB	DD	BB	BB	DD	DD	BB	DD	BB	BB	BB	BB	DD	BB	BB	DD	BB	BB	DD	BB	BB	BB	DD
chr2_20995017_20995044	BB	BB	DD	BB	DD	DD	BB	DD	DD	DD	BB	BB	DD	BB	BB	DD	DD	DD	DD	BB	BB	BB	bn	DD	DD	DD	BB	DD	BB	BB	DD	DD	BB	DD	BB	BB	BB	BB	DD	BB	BB	DD	BB	BB	DD	BB	BB	BB	DD
chr2_21011291_21011335	BB	BB	DD	BB	DD	DD	BB	DD	DD	DD	BB	BB	DD	BB	BB	DD	DD	DD	DD	BB	BB	BB	BB	DD	DD	DD	BB	DD	BB	BB	DD	DD	BB	DD	BB	BB	BB	BB	DD	BB	BB	DD	BB	BB	DD	BB	BB	BB	DD
chr2_21040337_21040356	BB	BB	DD	BB	DD	DD	BB	DD	DD	DD	BB	BB	DD	BB	BB	DD	DD	DD	DD	BB	BB	BB	BB	DD	DD	DD	BB	DD	BB	BB	DD	DD	BB	DD	BB	BB	BB	BB	DD	BB	BB	DD	BB	BB	DD	BB	BB	BB	DD
chr2_21089727_21089742	BB	BB	DD	BB	DD	DD	BB	DD	DD	DD	BB	BB	DD	BB	BB	DD	DD	DD	DD	BB	BB	BB	BB	DD	DD	DD	BB	DD	BB	BB	DD	DD	BB	DD	BB	BB	BB	BB	DD	BB	BB	DD	BB	BB	DD	BB	BB	BB	DD
chr2_21114186_21114225	BB	BB	DD	BB	DD	DD	BB	DD	DD	DD	BB	BB	DD	BB	BB	DD	DD	DD	DD	BB	BB	BB	BB	DD	DD	DD	BB	DD	BB	BB	DD	DD	BB	DD	BB	BB	BB	BB	DD	BB	BB	DD	BB	BB	DD	BB	BB	BB	DD
chr2_21120217_21120236	BB	BB	DD	BB	DD	DD	BB	DD	DD	DD	BB	BB	DD	BB	BB	DD	DD	DD	DD	BB	BB	BB	BB	DD	DD	DD	BB	DD	BB	BB	DD	DD	BB	DD	BB	BB	BB	BB	DD	BB	BB	DD	BB	BB	DD	BB	BB	BB	DD
chr2_21146967_21146994	BB	BB	DD	BB	DD	DD	BB	DD	DD	DD	BB	BB	DD	BB	BB	DD	DD	DD	DD	BB	BB	BB	BB	DD	DD	DD	BB	DD	BB	BB	DD	DD	BB	DD	BB	BB	BB	BB	DD	BB	BB	DD	BB	BB	DD	BB	BB	BB	DD
chr2_21150324_21150359	BB	NA	DD	BB	NA	DD	BB	NN	DD	DD	NA	bd	bd	BB	BB	DD	DD	NA	DD	BB	bd	NA	BB	NA	DD	NA	NA	NA	BB	BB	DD	NA	NA	DD	NA	NA	BB	NA	DD	NA	BB	DD	BB	BB	DD	BB	BB	NA	DD
chr2_21157595_21157634	BB	BB	DD	BB	DD	DD	BB	DD	DD	DD	BB	BB	DD	BB	BB	DD	DD	DD	DD	BB	BB	BB	BB	DD	DD	DD	BB	BB	BB	BB	DD	DD	BB	DD	BB	BB	BB	BB	DD	BB	BB	DD	BB	BB	DD	BB	BB	BB	DD
chr2_21199655_21199686	BB	BB	DD	BB	DD	DD	BB	DD	DD	DD	BB	BB	DD	BB	BB	DD	DD	DD	DD	BB	BB	BB	BB	DD	DD	DD	BB	DD	BB	BB	DD	DD	BB	DD	BB	BB	BB	BB	DD	BB	BB	DD	BB	BB	DD	BB	BB	BB	DD
chr2_21201296_21201321	BB	BB	DD	BB	DD	DD	BB	DD	DD	DD	BB	BB	dn	BB	BB	DD	DD	DD	DD	BB	BB	BB	BB	DD	DD	DD	BB	DD	BB	BB	DD	DD	BB	DD	BB	BB	BB	BB	DD	BB	BB	DD	BB	BB	DD	BB	BB	BB	DD
chr2_21214875_21214906	BB	BB	DD	BB	DD	DD	BB	DD	DD	DD	BB	BB	DD	BB	BB	DD	DD	DD	DD	BB	BB	BB	BB	DD	DD	DD	BB	DD	BB	BB	DD	DD	BB	NA	BB	BB	BB	BB	DD	BB	BB	DD	BB	BB	DD	BB	BB	BB	DD
chr2_21220447_21220464	BB	BB	DD	BB	DD	DD	BB	DD	DD	DD	BB	BB	DD	BB	BB	DD	DD	DD	DD	BB	BB	BB	BB	DD	DD	DD	BB	DD	BB	BB	DD	DD	BB	DD	BB	BB	BB	BB	DD	BB	BB	DD	BB	BB	DD	BB	BB	BB	DD
chr2_21239405_21239432	BB	BB	DD	BB	dn	DD	BB	DD	DD	DD	BB	BB	DD	BB	BB	DD	DD	DD	DD	BB	BB	BB	BB	DD	DD	DD	BB	DD	BB	BB	DD	DD	BB	DD	BB	BB	BB	BB	DD	BB	BB	DD	BB	BB	DD	BB	BB	BB	DD
chr2_21262507_21262521	BB	BB	DD	BB	DD	DD	BB	DD	DD	DD	BB	BB	DD	BB	BB	DD	DD	DD	DD	BB	BB	BB	BB	DD	DD	DD	BB	DD	BB	BB	DD	DD	BB	DD	BB	BB	BB	BB	DD	BB	BB	DD	BB	BB	DD	BB	BB	BB	DD
chr2_21266904_21266915	BB	BB	DD	BB	DD	DD	BB	DD	DD	DD	BB	BB	DD	BB	BB	DD	DD	DD	DD	BB	BB	BB	BB	DD	DD	DD	BB	DD	BB	BB	DD	DD	BB	DD	BB	BB	BB	BB	DD	BB	BB	DD	BB	BB	DD	BB	BB	BB	DD
chr2_21276389_21276412	BB	BB	DD	BB	DD	DD	BB	DD	DD	DD	BB	BB	DD	BB	BB	DD	DD	DD	DD	BB	BB	BB	BB	DD	DD	DD	BB	DD	BB	BB	DD	DD	BB	DD	BB	BB	BB	BB	DD	BB	BB	DD	BB	BB	DD	BB	BB	BB	DD
chr2_21276421_21276456	BB	BB	DD	BB	DD	DD	BB	DD	DD	DD	BB	BB	DD	BB	BB	DD	DD	DD	DD	BB	BB	BB	BB	DD	DD	DD	BB	DD	BB	BB	DD	DD	BB	DD	BB	BB	BB	BB	DD	BB	BB	DD	BB	BB	DD	BB	BB	BB	DD
chr2_21278205_21278216	BB	BB	DD	BB	DD	DD	BB	DD	DD	DD	BB	BB	DD	BB	BB	DD	DD	DD	DD	BB	BB	BB	BB	DD	DD	DD	BB	DD	BB	BB	DD	DD	BB	DD	BB	BB	BB	BB	DD	BB	BB	DD	BB	BB	DD	BB	BB	BB	DD
chr2_21281457_21281476	BB	BB	DD	BB	DD	DD	BB	DD	DD	DD	BB	BB	DD	BB	BB	DD	DD	DD	DD	BB	BB	BB	BB	DD	DD	DD	BB	DD	BB	BB	DD	DD	BB	DD	BB	BB	BB	BB	DD	BB	BB	DD	BB	BB	DD	BB	BB	BB	DD
chr2_21287397_21287414	BB	BB	DD	BB	DD	DD	BB	DD	DD	DD	BB	BB	DD	BB	BB	DD	DD	DD	DD	BB	BB	BB	BB	DD	DD	DD	BB	DD	BB	BB	DD	DD	BB	DD	BB	BB	BB	BB	DD	BB	BB	DD	BB	BB	DD	BB	BB	BB	DD
chr2_21326356_21326371	BB	BB	DD	BB	DD	DD	BB	DD	DD	DD	BB	BB	DD	BB	BB	DD	DD	DD	DD	BB	BB	BB	BB	DD	DD	DD	BB	DD	BB	BB	DD	DD	BB	DD	BB	BB	BB	BB	DD	BB	BB	DD	BB	BB	DD	BB	BB	BB	DD
chr2_21344352_21344365	BB	BB	DD	BB	DD	DD	BB	DD	DD	DD	BB	BB	DD	BB	BB	DD	DD	DD	DD	BB	BB	BB	BB	DD	DD	DD	BB	DD	BB	BB	DD	DD	BB	DD	BB	BB	BB	BB	DD	BB	BB	DD	BB	BB	DD	BB	BB	BB	DD
chr2_21347767_21347814	NA	BB	DD	BB	DD	DD	BB	NA	DD	NA	BB	BB	DD	BB	NA	DD	NA	NA	DD	BB	NA	BB	BB	DD	NA	DD	BB	DD	NN	BB	DD	DD	BB	DD	NA	BB	BB	NA	DD	BB	NA	DD	BB	NA	DD	BB	NA	NA	DD
chr2_21355721_21355738	BB	BB	bd	BB	dd	dd	BB	dd	dd	dd	BB	BB	dd	BB	BB	dd	dd	dd	dd	BB	BB	BB	BB	dd	dd	dd	BB	dd	BB	BB	dd	dd	BB	dd	BB	BB	BB	BB	dd	BB	bn	dd	BB	BB	dd	BB	BB	BB	dd
chr2_21375947_21375966	BB	BB	DD	BB	NA	DD	BB	DD	DD	DD	BB	BB	NN	BB	BB	DD	DD	DD	DD	BB	BB	NA	BB	DD	DD	NA	BB	DD	BB	BB	NA	NA	BB	DD	BB	BB	BB	BB	DD	BB	NA	DD	BB	BB	DD	BB	BB	BB	NA
chr2_21393980_21393993	BB	BB	dn	BB	dn	dn	BB	DD	dn	dn	BB	BB	DD	BB	BB	DD	DD	DD	dn	BB	BB	BB	BB	dn	dn	bd	BB	dn	BB	BB	dn	DD	BB	DD	BB	BB	BB	BB	dn	BB	BB	DD	BB	BB	dn	BB	BB	BB	dn
chr2_21394800_21394819	BB	BB	DD	BB	DD	dn	BB	DD	DD	DD	BB	BB	DD	BB	BB	DD	DD	DD	dn	BB	BB	BB	BB	DD	DD	DD	BB	dn	BB	BB	DD	DD	BB	DD	BB	BB	BB	BB	DD	BB	BB	DD	BB	BB	DD	BB	BB	BB	DD
chr2_21430323_21430342	BB	BB	DD	BB	DD	DD	BB	DD	DD	DD	BB	BB	DD	BB	BB	DD	DD	DD	DD	BB	BB	BB	BB	DD	DD	DD	BB	DD	BB	BB	DD	DD	BB	DD	BB	BB	BB	BB	DD	BB	BB	DD	BB	BB	DD	BB	BB	BB	DD
chr2_21442891_21442908	BB	BB	DD	BB	DD	DD	BB	DD	DD	DD	BB	BB	DD	BB	BB	DD	DD	DD	DD	BB	BB	BB	BB	DD	DD	DD	BB	DD	BB	BB	DD	DD	BB	DD	BB	BB	BB	BB	DD	BB	BB	DD	BB	BB	DD	BB	BB	BB	DD
chr2_21454647_21454685	BB	BB	DD	BB	DD	DD	BB	DD	DD	DD	BB	BB	DD	BB	BB	DD	DD	DD	DD	BB	BB	BB	BB	DD	DD	DD	BB	DD	BB	BB	DD	DD	BB	DD	bn	BB	bn	BB	DD	BB	BB	DD	BB	BB	DD	BB	BB	BB	DD
chr2_21457933_21457977	NA	BB	NA	NA	DD	DD	BB	DD	NA	NA	BB	BB	DD	BB	bd	DD	DD	DD	DD	BB	NA	BB	BB	DD	DD	DD	BB	DD	BB	bn	DD	DD	BB	DD	BB	NA	BB	BB	DD	NN	NA	NA	NA	NA	DD	NA	NA	NA	DD
chr2_21461978_21462005	BB	BB	DD	BB	DD	DD	BB	DD	DD	DD	BB	BB	DD	BB	BB	DD	DD	DD	DD	BB	BB	BB	BB	DD	DD	DD	BB	DD	BB	BB	DD	DD	BB	DD	BB	BB	BB	BB	DD	BB	BB	DD	BB	BB	DD	BB	BB	BB	DD
chr2_21476597_21476614	BB	BB	DD	BB	DD	DD	BB	DD	DD	DD	BB	BB	DD	BB	BB	DD	DD	DD	DD	BB	BB	BB	BB	DD	DD	DD	BB	DD	BB	BB	DD	DD	BB	DD	BB	BB	BB	BB	DD	BB	BB	DD	BB	BB	DD	BB	BB	BB	DD
chr2_21514829_21514843	BB	BB	DD	BB	DD	DD	BB	DD	DD	DD	BB	BB	DD	BB	BB	DD	DD	DD	DD	BB	BB	BB	BB	DD	DD	DD	BB	DD	BB	BB	DD	DD	BB	DD	BB	BB	BB	BB	DD	BB	BB	DD	BB	BB	DD	BB	BB	BB	DD
chr2_21528611_21528630	BB	BB	DD	BB	DD	DD	BB	DD	DD	DD	BB	BB	DD	BB	BB	DD	DD	DD	DD	BB	BB	BB	BB	DD	DD	DD	BB	DD	BB	BB	DD	DD	BB	DD	BB	BB	BB	BB	DD	BB	BB	DD	BB	BB	DD	BB	BB	BB	DD
chr2_21532671_21532702	BB	BB	DD	BB	DD	DD	BB	DD	DD	DD	BB	BB	DD	BB	BB	DD	DD	DD	DD	BB	BB	BB	BB	DD	DD	DD	BB	DD	BB	BB	DD	DD	BB	DD	BB	BB	BB	BB	DD	BB	BB	DD	BB	BB	DD	BB	BB	BB	DD
chr2_21595586_21595611	BB	bn	dn	BB	DD	DD	BB	DD	DD	DD	BB	BB	DD	BB	BB	DD	DD	DD	DD	BB	BB	BB	BB	DD	DD	DD	BB	DD	BB	BB	DD	DD	BB	DD	BB	BB	BB	BB	DD	BB	BB	DD	BB	BB	DD	BB	BB	BB	DD
chr2_21686848_21686879	BB	BB	DD	BB	DD	DD	BB	DD	DD	DD	BB	BB	DD	BB	BB	DD	DD	DD	DD	BB	BB	BB	BB	DD	DD	DD	BB	DD	BB	BB	DD	DD	BB	DD	BB	BB	BB	BB	DD	BB	BB	DD	BB	BB	DD	BB	BB	BB	DD
chr2_21706690_21706722	NA	BB	DD	BB	DD	DD	BB	DD	DD	DD	BB	NN	DD	BB	BB	DD	DD	DD	DD	BB	BB	bd	BB	DD	DD	DD	BB	DD	BB	BB	DD	DD	NA	DD	NA	BB	BB	BB	DD	BB	BB	DD	BB	BB	DD	NA	BB	BB	DD
chr2_21731338_21731357	BB	BB	DD	BB	DD	DD	BB	DD	DD	DD	BB	BB	DD	BB	BB	DD	DD	DD	DD	BB	BB	BB	BB	DD	DD	DD	BB	DD	BB	BB	DD	DD	BB	DD	BB	BB	BB	BB	DD	BB	BB	DD	BB	BB	DD	BB	BB	BB	DD
chr2_21740604_21740621	FF	FF	df	FF	df	df	FF	df	df	df	FF	FF	df	FF	FF	df	df	df	df	FF	FF	FF	FF	df	df	df	FF	df	FF	FF	df	df	FF	df	FF	FF	FF	FF	df	FF	FF	df	FF	FF	df	FF	FF	FF	df
chr2_21777963_21777978	BB	BB	DD	BB	DD	DD	BB	DD	DD	DD	BB	BB	DD	BB	BB	DD	DD	DD	DD	BB	BB	BB	BB	DD	DD	DD	BB	DD	BB	BB	DD	DD	BB	DD	BB	BB	BB	BB	DD	BB	BB	DD	BB	BB	DD	BB	BB	BB	DD
chr2_21822725_21822748	BB	BB	DD	BB	DD	DD	BB	DD	DD	DD	BB	BB	DD	BB	BB	DD	DD	DD	DD	BB	BB	BB	BB	dn	DD	DD	BB	DD	BB	BB	DD	DD	BB	DD	BB	BB	BB	BB	DD	BB	BB	DD	BB	BB	DD	BB	BB	BB	DD
chr2_21826606_21826617	BB	BB	DD	BB	DD	DD	BB	DD	DD	DD	BB	BB	DD	BB	BB	DD	DD	DD	DD	BB	BB	BB	BB	DD	DD	DD	BB	DD	BB	BB	DD	DD	BB	DD	BB	BB	BB	BB	DD	BB	BB	DD	BB	BB	DD	BB	BB	BB	DD
chr2_21851590_21851605	BB	BB	DD	BB	DD	DD	BB	DD	DD	DD	BB	BB	DD	BB	BB	DD	DD	DD	DD	BB	BB	BB	BB	DD	DD	DD	BB	DD	BB	BB	DD	DD	BB	DD	BB	BB	BB	BB	DD	BB	BB	DD	BB	BB	DD	BB	BB	BB	DD
chr2_21856484_21856535	NN	NA	DD	NN	DD	DD	NN	NA	DD	DD	NA	NN	DD	NN	bn	DD	DD	DD	NA	NN	NN	NA	NN	DD	DD	NA	NA	DD	NA	BB	DD	DD	BB	DD	BB	BB	BB	BB	DD	BB	NA	DD	BB	BB	DD	BB	BB	BB	DD
chr2_21879613_21879624	FF	FF	df	FF	df	df	FF	df	df	DD	FF	FF	df	FF	FF	df	df	df	df	FF	FF	FF	FF	df	df	df	FF	df	FF	FF	DD	df	FF	df	FF	FF	FF	FF	df	FF	FF	df	FF	FF	df	FF	FF	FF	df
chr2_21897462_21897473	FF	FF	df	FF	df	df	FF	df	df	df	FF	FF	df	FF	FF	df	df	df	df	FF	FF	FF	FF	df	df	df	FF	df	FF	FF	df	df	FF	df	FF	FF	FF	FF	df	FF	FF	df	FF	FF	df	FF	FF	FF	df
chr2_21897474_21897509	BB	BB	DD	BB	DD	DD	BB	DD	DD	DD	BB	BB	DD	BB	BB	DD	DD	DD	DD	BB	BB	BB	BB	DD	DD	DD	BB	DD	BB	BB	DD	DD	BB	DD	BB	BB	BB	BB	DD	BB	BB	DD	BB	BB	DD	BB	BB	BB	DD
chr2_21920612_21920635	BB	BB	DD	BB	DD	DD	BB	DD	dn	DD	BB	BB	DD	BB	BB	DD	DD	DD	DD	BB	BB	BB	BB	DD	DD	DD	BB	DD	BB	BB	DD	DD	BB	DD	BB	BB	BB	BB	DD	BB	BB	DD	BB	BB	DD	BB	BB	BB	DD
chr2_21935633_21935682	BB	BB	UU	BB	UU	UU	BB	UU	UU	UU	BB	BB	UU	BB	BB	UU	UU	UU	UU	BB	BB	BB	BB	UU	UU	UU	BB	UU	BB	BB	UU	UU	BB	UU	BB	BB	BB	BB	UU	BB	BB	UU	BB	BB	UU	BB	BB	BB	UU
chr2_21958287_21958314	BB	BB	DD	BB	DD	DD	BB	DD	DD	DD	BB	BB	DD	BB	BB	DD	DD	DD	DD	BB	BB	BB	BB	DD	DD	DD	BB	DD	BB	BB	DD	DD	BB	DD	BB	BB	BB	BB	DD	BB	BB	DD	BB	BB	DD	BB	BB	BB	DD
chr2_21966984_21966995	BB	BB	DD	BB	dd	dd	BB	dd	dd	dd	BB	BB	dd	BB	BB	dd	dd	dd	dd	BB	BB	BB	BB	dd	dd	dd	BB	dd	BB	BB	dd	dd	BB	dd	BB	BB	BB	BB	DD	BB	BB	dd	BB	BB	dd	BB	BB	BB	dd
chr2_21969882_21969921	BB	BB	BB	BB	DD	DD	BB	DD	DD	DD	BB	BB	DD	BB	BB	DD	DD	DD	DD	BB	BB	BB	BB	BB	DD	DD	BB	DD	BB	BB	DD	DD	BB	DD	BB	BB	BB	BB	DD	BB	BB	DD	BB	BB	DD	BB	BB	BB	DD
chr2_21979377_21979411	BB	BB	DD	BB	DD	DD	BB	DD	DD	DD	BB	BB	NN	BB	BB	DD	DD	DD	DD	BB	BB	BB	BB	DD	DD	DD	BB	DD	BB	BB	DD	DD	BB	DD	BB	BB	BB	BB	DD	BB	BB	DD	BB	BB	DD	BB	BB	BB	DD
chr2_22014200_22014231	BB	BB	DD	BB	DD	DD	BB	DD	DD	DD	BB	BB	DD	BB	BB	DD	DD	DD	DD	BB	BB	BB	BB	DD	DD	DD	BB	DD	BB	BB	DD	DD	BB	DD	BB	BB	BB	BB	DD	BB	BB	DD	BB	BB	DD	BB	BB	BB	DD
chr2_22025682_22025701	BB	BB	DD	BB	DD	DD	BB	DD	DD	DD	BB	BB	DD	BB	BB	DD	DD	DD	DD	BB	BB	BB	BB	DD	DD	DD	BB	DD	BB	BB	DD	DD	BB	DD	BB	BB	BB	BB	DD	BB	BB	DD	BB	BB	DD	BB	BB	BB	DD
chr2_22035583_22035614	NA	BB	DD	BB	DD	DD	NA	DD	DD	DD	NA	BB	DD	NA	BB	DD	DD	DD	DD	BB	NA	NA	BB	DD	DD	DD	NA	DD	BB	BB	DD	DD	bb	DD	BB	NA	NA	NA	DD	BB	BB	DD	BB	NA	DD	BB	NA	NA	DD
chr2_22038736_22038755	BB	BB	DD	BB	DD	DD	BB	DD	DD	DD	BB	BB	DD	BB	BB	DD	DD	DD	DD	BB	BB	BB	BB	DD	DD	DD	BB	DD	BB	BB	DD	DD	BB	DD	BB	BB	BB	BB	DD	BB	BB	DD	BB	BB	DD	BB	BB	BB	DD
chr2_22064470_22064501	BB	BB	DD	BB	DD	DD	BB	DD	DD	DD	BB	BB	DD	BB	BB	DD	DD	DD	DD	BB	BB	BB	BB	DD	DD	DD	BB	DD	BB	BB	DD	DD	BB	DD	BB	BB	BB	BB	DD	BB	BB	DD	BB	BB	DD	BB	BB	BB	DD
chr2_22085008_22085019	BB	BB	DD	BB	DD	DD	BB	DD	DD	DD	BB	BB	DD	BB	BB	DD	DD	DD	DD	BB	BB	BB	BB	DD	DD	DD	BB	DD	BB	BB	DD	DD	BB	DD	BB	BB	BB	BB	DD	BB	BB	DD	BB	BB	DD	BB	BB	BB	DD
chr2_22094321_22094336	BB	BB	DD	BB	DD	DD	BB	DD	DD	DD	BB	BB	DD	BB	BB	DD	DD	DD	DD	BB	BB	BB	BB	DD	DD	DD	BB	DD	BB	BB	DD	DD	BB	DD	BB	BB	BB	BB	DD	BB	BB	DD	BB	BB	DD	BB	BB	BB	DD
chr2_22117979_22118023	BB	BB	DD	BB	dn	DD	BB	DD	DD	DD	BB	BB	DD	BB	BB	DD	DD	DD	DD	BB	BB	BB	BB	DD	DD	DD	BB	DD	BB	BB	DD	DD	BB	DD	BB	BB	BB	BB	DD	BB	BB	DD	BB	BB	DD	BB	BB	BB	DD
chr2_22121576_22121595	BB	BB	DD	BB	DD	DD	BB	DD	DD	DD	BB	BB	DD	BB	BB	DD	DD	DD	DD	BB	BB	BB	BB	DD	DD	DD	BB	DD	BB	BB	DD	DD	BB	DD	BB	BB	BB	BB	DD	BB	BB	DD	BB	BB	DD	BB	BB	BB	DD
chr2_22124050_22124069	BB	BB	DD	BB	DD	DD	BB	DD	DD	DD	BB	BB	DD	BB	BB	DD	DD	DD	DD	BB	BB	BB	BB	DD	DD	DD	BB	DD	BB	BB	DD	DD	BB	DD	BB	BB	BB	BB	DD	BB	BB	DD	BB	BB	DD	BB	BB	BB	DD
chr2_22133443_22133460	BB	BB	DD	BB	DD	DD	BB	DD	DD	DD	BB	BB	DD	BB	BB	DD	DD	DD	DD	BB	BB	BB	BB	DD	DD	DD	BB	DD	BB	BB	DD	DD	BB	DD	BB	BB	BB	BB	DD	BB	BB	DD	BB	BB	DD	BB	BB	BB	DD
chr2_22236855_22236874	BB	BB	FF	BB	FF	FF	BB	FF	FF	FF	BB	BB	FF	bf	BB	FF	FF	FF	FF	BB	bn	bf	BB	FF	FF	FF	BB	FF	BB	bf	FF	FF	BB	FF	BB	bf	BB	BB	FF	BB	BB	FF	BB	BB	FF	BB	bf	BB	FF
chr2_22277645_22277669	BB	BB	DD	BB	DD	DD	BB	DD	DD	DD	BB	BB	DD	BB	BB	DD	DD	DD	DD	BB	BB	BB	BB	DD	DD	DD	BB	DD	BB	BB	DD	DD	BB	DD	BB	BB	BB	BB	DD	BB	BB	DD	BB	BB	DD	BB	BB	BB	DD
chr2_22371602_22371615	BB	BB	DD	BB	DD	DD	BB	DD	DD	DD	BB	BB	DD	BB	BB	DD	DD	DD	DD	BB	BB	BB	BB	DD	DD	DD	BB	DD	BB	BB	DD	DD	BB	DD	BB	BB	BB	BB	DD	BB	BB	DD	BB	BB	DD	BB	BB	BB	DD
chr2_22385229_22385246	BB	BB	DD	BB	DD	DD	BB	DD	DD	DD	BB	BB	DD	BB	BB	DD	DD	DD	DD	BB	BB	BB	BB	DD	DD	DD	BB	DD	BB	BB	DD	DD	BB	DD	BB	BB	BB	BB	DD	BB	BB	DD	BB	BB	DD	BB	BB	BB	DD
chr2_22406159_22406191	BB	BB	DD	BB	DD	DD	BB	DD	DD	DD	BB	BB	DD	BB	BB	DD	DD	DD	DD	BB	BB	BB	BB	DD	DD	DD	BB	DD	BB	BB	DD	DD	BB	DD	BB	BB	BB	BB	DD	BB	BB	DD	BB	BB	DD	BB	BB	BB	DD
chr2_22406675_22406706	BB	BB	DD	BB	DD	DD	BB	DD	DD	DD	BB	BB	DD	BB	BB	DD	DD	DD	DD	BB	BB	BB	BB	DD	DD	DD	BB	DD	BB	BB	DD	DD	BB	DD	BB	BB	BB	BB	DD	BB	BB	DD	BB	BB	DD	BB	BB	BB	DD
chr2_22408130_22408144	BB	BB	DD	BB	DD	DD	BB	DD	DD	DD	BB	BB	DD	BB	BB	DD	DD	DD	DD	BB	BB	BB	BB	DD	DD	DD	BB	DD	BB	BB	DD	DD	BB	DD	BB	BB	BB	BB	DD	BB	BB	DD	BB	BB	DD	BB	BB	BB	DD
chr2_22564086_22564109	BB	BB	DD	BB	DD	DD	BB	DD	DD	DD	BB	BB	DD	BB	BB	DD	DD	DD	DD	BB	BB	BB	BB	DD	DD	DD	BB	DD	BB	BB	DD	DD	BB	DD	BB	BB	BB	BB	DD	BB	BB	DD	BB	BB	DD	BB	BB	BB	DD
chr2_22570992_22571009	BB	BB	DD	BB	DD	DD	BB	DD	DD	DD	BB	BB	DD	BB	BB	DD	DD	DD	DD	BB	BB	BB	BB	DD	DD	DD	BB	DD	BB	BB	DD	DD	BB	DD	BB	BB	BB	BB	DD	BB	BB	DD	BB	BB	DD	bn	BB	BB	DD
chr2_22581181_22581204	BB	BB	DD	BB	DD	DD	BB	DD	DD	DD	BB	BB	DD	BB	BB	DD	DD	DD	DD	BB	BB	BB	BB	DD	DD	DD	BB	DD	BB	BB	DD	DD	BB	DD	BB	BB	BB	BB	DD	BB	BB	DD	BB	BB	DD	BB	BB	BB	DD
chr2_22582329_22582368	BB	BB	DD	BB	DD	DD	BB	DD	DD	DD	BB	BB	DD	BB	BB	DD	DD	DD	DD	BB	BB	BB	BB	DD	DD	DD	BB	DD	BB	BB	DD	DD	BB	DD	BB	BB	BB	BB	DD	BB	BB	DD	BB	BB	DD	BB	BB	BB	DD
chr2_22711599_22711638	BB	BB	DD	BB	DD	DD	BB	DD	DD	DD	BB	BB	DD	BB	BB	DD	DD	DD	DD	BB	BB	BB	BB	DD	DD	DD	BB	DD	BB	BB	DD	DD	BB	DD	BB	BB	BB	BB	DD	BB	BB	DD	BB	BB	DD	BB	BB	BB	DD
chr2_22734074_22734085	FF	FF	df	FF	df	DD	FF	df	df	df	FF	FF	df	FF	FF	DD	DD	DD	df	FF	FF	FF	FF	DD	df	df	FF	df	FF	FF	DD	DD	FF	df	FF	FF	FF	FF	df	FF	FF	DD	FF	FF	DD	FF	FF	FF	df
chr2_22743335_22743382	BB	BB	DD	BB	DD	DD	BB	DD	DD	DD	BB	BB	DD	BB	BB	DD	DD	DD	DD	BB	BB	BB	BB	DD	DD	DD	BB	DD	BB	BB	DD	dn	BB	DD	BB	BB	BB	BB	DD	BB	BB	DD	BB	BB	DD	BB	BB	BB	DD
chr2_22743671_22743698	BB	BB	DD	BB	DD	DD	BB	DD	DD	DD	BB	BB	DD	BB	BB	DD	DD	DD	DD	BB	BB	BB	BB	DD	DD	DD	BB	DD	BB	BB	DD	DD	BB	DD	BB	BB	BB	BB	DD	BB	BB	DD	BB	BB	DD	BB	BB	BB	DD
chr2_22756142_22756153	BB	BB	DD	BB	DD	DD	BB	DD	DD	DD	BB	BB	DD	BB	BB	DD	DD	DD	DD	BB	BB	BB	BB	DD	DD	DD	BB	DD	BB	BB	DD	DD	BB	DD	BB	BB	BB	BB	DD	BB	BB	DD	BB	BB	DD	BB	BB	BB	DD
chr2_22768916_22768959	BB	BB	DD	BB	NA	NA	BB	NN	NA	DD	BB	NA	DD	NA	BB	DD	NA	DD	DD	NA	BB	BB	BB	DD	NA	DD	BB	DD	BB	BB	NA	DD	BB	DD	BB	bn	BB	BB	NA	BB	BB	DD	bn	BB	NA	NA	BB	BB	NA
chr2_22788981_22788992	FF	FF	df	FF	df	df	FF	df	df	df	FF	FF	df	FF	FF	df	df	df	df	FF	FF	FF	FF	df	df	DD	FF	df	FF	FF	df	df	FF	df	FF	FF	FF	FF	df	FF	FF	df	FF	FF	DD	FF	FF	FF	df
chr2_22801747_22801774	BB	BB	DD	BB	DD	DD	BB	DD	DD	DD	BB	BB	DD	BB	BB	DD	DD	DD	DD	BB	BB	BB	BB	DD	DD	DD	BB	DD	BB	BB	DD	DD	BB	DD	BB	BB	BB	BB	DD	BB	BB	DD	BB	BB	DD	BB	BB	BB	DD
chr2_22993676_22993720	BB	BB	DD	BB	DD	DD	BB	DD	DD	DD	BB	BB	DD	BB	BB	DD	DD	DD	DD	BB	BB	BB	BB	DD	DD	DD	BB	DD	BB	BB	DD	DD	BB	DD	BB	BB	BB	BB	DD	BB	BB	DD	BB	BB	DD	BB	BB	BB	DD
chr2_22996620_22996671	FF	FF	FF	FF	FF	FF	NN	FF	FF	FF	FF	NA	FF	NA	FF	FF	FF	FF	FF	FF	fn	FF	FF	FF	NA	FF	FF	FF	FF	FF	NA	FF	FF	FF	FF	FF	FF	FF	FF	NA	FF	FF	FF	NA	FF	FF	FF	FF	FF
chr2_23020687_23020719	BB	BB	DD	BB	DD	DD	BB	DD	DD	DD	BB	BB	DD	BB	BB	DD	DD	bd	DD	BB	BB	BB	BB	DD	DD	DD	BB	DD	BB	BB	DD	DD	BB	DD	BB	BB	BB	BB	DD	BB	BB	DD	BB	BB	DD	BB	BB	BB	DD
chr2_23049378_23049395	NA	BB	DD	BB	DD	DD	BB	DD	DD	DD	BB	BB	DD	BB	BB	DD	DD	DD	DD	BB	BB	BB	BB	DD	DD	DD	BB	DD	BB	BB	DD	DD	BB	DD	BB	BB	BB	BB	DD	BB	BB	DD	BB	BB	DD	BB	BB	BB	DD
chr2_23092517_23092546	NA	BB	BB	BB	BB	BB	BB	BB	BB	BB	BB	BB	BB	BB	BB	BB	BB	BB	BB	BB	BB	BB	BB	BB	BB	DD	BB	DD	BB	BB	BB	BB	BB	DD	BB	BB	BB	BB	DD	BB	BB	BB	BB	BB	DD	BB	BB	BB	DD
chr2_23137726_23137743	DD	BB	DD	BB	DD	DD	BB	DD	DD	DD	BB	BB	DD	BB	BB	DD	DD	DD	DD	BB	BB	BB	BB	DD	DD	DD	BB	DD	BB	BB	DD	DD	BB	DD	BB	BB	BB	BB	DD	BB	BB	DD	BB	BB	DD	BB	BB	BB	DD
chr2_23170153_23170192	DD	BB	NN	BB	DD	NN	bd	NA	DD	DD	NA	bn	DD	BB	BB	DD	DD	DD	NA	BB	BB	BB	DD	BB	DD	NA	BB	NA	BB	BB	DD	DD	BB	DD	BB	BB	BB	BB	DD	BB	BB	DD	BB	BB	DD	BB	BB	BB	DD
chr2_23246534_23246565	FF	FF	FF	FF	FF	FF	FF	FF	FF	FF	FF	FF	FF	FF	FF	FF	FF	FF	FF	FF	FF	FF	FF	FF	FF	NA	FF	FF	FF	FF	FF	FF	FF	FF	FF	FF	FF	FF	FF	FF	FF	NA	FF	FF	FF	FF	FF	FF	FF
chr2_23385743_23385772	DD	BB	DD	BB	DD	DD	BB	DD	DD	DD	BB	BB	DD	BB	BB	DD	DD	DD	DD	BB	BB	BB	BB	DD	DD	DD	BB	DD	BB	BB	DD	DD	BB	DD	BB	BB	BB	BB	DD	BB	BB	DD	BB	BB	DD	BB	BB	BB	DD
chr2_23585827_23585870	DD	BB	DD	NA	DD	NA	BB	DD	DD	NA	NA	BB	dn	BB	BB	DD	DD	DD	dn	BB	BB	BB	BB	DD	dn	NA	BB	DD	BB	NN	DD	DD	BB	DD	BB	BB	BB	BB	NN	BB	NA	NA	BB	DD	DD	BB	BB	BB	DD
chr2_23720545_23720584	FF	NA	FF	FF	FF	FF	FF	FF	NA	FF	FF	FF	FF	FF	FF	FF	FF	FF	FF	FF	NN	FF	FF	FF	FF	FF	FF	FF	FF	NA	FF	FF	NA	FF	FF	FF	FF	FF	FF	FF	FF	FF	FF	FF	FF	NA	FF	FF	FF
chr2_23808658_23808682	DD	BB	DD	BB	DD	DD	BB	DD	DD	DD	BB	BB	DD	BB	BB	DD	DD	DD	DD	BB	BB	BB	BB	DD	DD	DD	BB	DD	BB	BB	DD	DD	BB	DD	BB	BB	BB	BB	DD	BB	BB	DD	BB	DD	DD	BB	NA	BB	DD
chr2_23849320_23849355	DD	BB	DD	BB	DD	DD	BB	DD	DD	DD	BB	DD	BB	BB	BB	DD	DD	DD	DD	BB	BB	BB	BB	DD	DD	DD	BB	DD	BB	BB	DD	DD	BB	DD	BB	BB	BB	BB	DD	BB	BB	DD	BB	DD	DD	BB	BB	BB	DD
chr2_23974691_23974742	NA	NN	NA	FF	FF	fn	NN	FF	FF	NN	NN	NN	FF	NA	NN	NA	NN	FF	FF	NN	NN	NN	NN	FF	FF	FF	NN	FF	NN	NA	NA	FF	NN	FF	NN	NN	FF	NN	FF	NN	FF	FF	NN	FF	FF	NN	NN	NN	fn
chr2_24077102_24077113	bd	BB	DD	BB	DD	DD	BB	bd	DD	DD	BB	BB	DD	BB	bn	DD	DD	bd	DD	BB	BB	BB	BB	DD	DD	dn	BB	DD	BB	BB	DD	DD	BB	DD	BB	bd	BB	BB	DD	BB	BB	DD	bn	DD	DD	bn	BB	BB	DD
chr2_24099439_24099470	DD	BB	DD	bd	DD	DD	BB	DD	DD	DD	BB	BB	DD	BB	BB	DD	DD	DD	DD	BB	BB	BB	BB	DD	DD	DD	BB	DD	BB	BB	DD	DD	BB	DD	BB	BB	BB	BB	DD	BB	BB	DD	BB	DD	DD	BB	BB	bn	DD
chr2_24188858_24188885	DD	BB	DD	BB	DD	DD	BB	DD	DD	DD	BB	BB	DD	BB	BB	DD	DD	DD	DD	BB	BB	BB	BB	DD	DD	DD	BB	DD	BB	BB	DD	DD	BB	DD	BB	BB	BB	BB	DD	BB	BB	DD	BB	DD	DD	BB	BB	BB	DD
chr2_24319088_24319113	FF	NA	FF	NA	FF	NA	FF	NA	NA	NA	FF	FF	NA	FF	FF	NA	FF	FF	FF	FF	NA	FF	FF	FF	FF	FF	FF	NA	FF	FF	NA	FF	NA	FF	FF	FF	NA	fn	FF	NA	NA	NA	FF	FF	FF	FF	NA	FF	FF
chr2_24369693_24369720	DD	BB	DD	BB	DD	DD	BB	DD	DD	DD	BB	BB	DD	BB	BB	DD	DD	DD	DD	BB	BB	BB	BB	DD	DD	DD	BB	DD	BB	BB	DD	DD	BB	DD	NA	BB	BB	BB	DD	BB	BB	DD	BB	DD	DD	BB	BB	BB	DD
chr2_24482624_24482639	DD	BB	DD	BB	DD	DD	BB	DD	DD	DD	BB	BB	DD	BB	BB	DD	DD	DD	DD	BB	BB	BB	BB	DD	DD	dn	BB	DD	BB	BB	DD	DD	BB	DD	DD	BB	BB	BB	DD	DD	BB	DD	bd	DD	DD	BB	BB	BB	DD
chr2_24493226_24493285	DD	UU	DD	UU	DD	DD	NA	DD	du	DD	NA	NA	DD	NA	DD	du	DD	du	DD	UU	UU	UU	UU	DD	DD	DD	UU	DD	UU	NA	DD	DD	UU	DD	UU	UU	UU	UU	DD	NA	UU	DD	UU	DD	DD	DD	UU	UU	DD
chr2_24514020_24514043	DD	BB	DD	BB	DD	DD	BB	DD	DD	DD	BB	BB	DD	BB	BB	DD	DD	DD	DD	BB	BB	BB	BB	DD	DD	DD	BB	DD	BB	BB	DD	DD	BB	DD	BB	BB	BB	BB	DD	BB	BB	DD	BB	DD	DD	BB	BB	BB	DD
chr2_24546887_24546906	DD	BB	DD	BB	DD	DD	BB	DD	DD	DD	BB	BB	DD	BB	BB	DD	DD	DD	DD	BB	BB	BB	BB	DD	DD	DD	BB	DD	BB	BB	DD	DD	BB	DD	BB	BB	BB	BB	DD	BB	BB	DD	BB	DD	DD	BB	BB	BB	DD
chr2_24569447_24569486	DD	BB	NA	BB	DD	DD	BB	NA	DD	NN	BB	BB	DD	BB	BB	DD	DD	DD	DD	BB	BB	BB	BB	DD	DD	DD	BB	NA	BB	NA	DD	DD	BB	DD	NA	BB	BB	BB	DD	BB	NA	DD	BB	DD	DD	BB	BB	BB	DD
chr2_24573398_24573415	DD	BB	DD	BB	DD	DD	BB	DD	DD	DD	BB	BB	DD	BB	BB	DD	DD	DD	DD	BB	BB	BB	BB	DD	DD	DD	BB	DD	BB	BB	DD	DD	BB	DD	BB	BB	BB	BB	DD	BB	BB	DD	BB	DD	DD	BB	BB	BB	DD
chr2_24578512_24578527	DD	BB	DD	BB	DD	DD	BB	DD	DD	DD	BB	BB	DD	BB	BB	DD	DD	DD	DD	BB	BB	BB	BB	DD	DD	DD	BB	DD	BB	BB	DD	DD	BB	DD	BB	BB	BB	BB	DD	BB	BB	DD	BB	DD	DD	BB	BB	BB	DD
chr2_24605427_24605438	DD	BB	DD	BB	DD	DD	BB	DD	DD	DD	BB	BB	DD	BB	BB	DD	DD	DD	DD	BB	BB	BB	BB	DD	DD	DD	BB	DD	BB	BB	DD	DD	BB	DD	BB	BB	BB	BB	DD	BB	BB	DD	BB	DD	DD	BB	BB	BB	DD
chr2_24663706_24663737	DD	BB	DD	BB	dn	DD	BB	DD	DD	DD	BB	BB	DD	BB	BB	DD	DD	DD	DD	BB	BB	BB	BB	DD	DD	DD	BB	DD	BB	BB	DD	DD	BB	DD	BB	BB	BB	BB	DD	BB	BB	DD	BB	DD	DD	BB	BB	BB	DD
chr2_24688074_24688115	DD	BB	DD	BB	DD	DD	BB	DD	DD	DD	BB	BB	BB	BB	BB	DD	DD	DD	DD	BB	BB	BB	BB	DD	DD	DD	BB	DD	BB	BB	DD	DD	BB	DD	BB	BB	BB	BB	DD	BB	BB	DD	BB	DD	DD	BB	BB	BB	DD
chr2_24720587_24720614	DD	BB	DD	BB	DD	DD	BB	DD	DD	DD	BB	BB	BB	BB	BB	DD	DD	DD	DD	BB	BB	BB	BB	DD	DD	DD	BB	DD	BB	BB	DD	DD	BB	DD	BB	BB	BB	BB	DD	BB	BB	DD	BB	DD	DD	BB	BB	BB	DD
chr2_24723777_24723796	DD	BB	DD	BB	DD	DD	BB	DD	DD	DD	BB	BB	BB	BB	BB	DD	DD	DD	DD	BB	BB	BB	BB	DD	DD	DD	BB	DD	BB	BB	DD	DD	BB	DD	BB	BB	BB	BB	DD	BB	BB	DD	BB	DD	DD	BB	BB	BB	DD
chr2_24727501_24727516	DD	BB	DD	BB	DD	DD	BB	DD	DD	DD	BB	BB	BB	BB	BB	DD	DD	DD	DD	BB	BB	BB	BB	DD	DD	DD	BB	DD	BB	BB	DD	DD	BB	DD	BB	BB	BB	BB	DD	BB	BB	DD	BB	DD	DD	BB	BB	BB	DD
chr2_24730390_24730404	DD	BB	DD	BB	DD	DD	BB	DD	DD	DD	BB	BB	BB	BB	BB	DD	DD	DD	DD	BB	BB	BB	BB	DD	DD	DD	BB	DD	BB	BB	DD	DD	BB	DD	BB	BB	BB	BB	DD	BB	BB	DD	BB	DD	DD	BB	BB	BB	DD
chr2_24741808_24741823	DD	BB	DD	BB	DD	DD	BB	DD	DD	DD	BB	BB	BB	BB	BB	DD	DD	DD	DD	BB	BB	BB	BB	DD	DD	DD	BB	DD	BB	BB	DD	DD	BB	DD	BB	BB	BB	BB	DD	BB	BB	DD	BB	DD	DD	BB	BB	BB	DD
chr2_24748645_24748656	DD	BB	DD	BB	DD	DD	BB	DD	DD	dn	BB	BB	BB	BB	BB	DD	DD	DD	DD	BB	BB	BB	BB	DD	DD	DD	BB	DD	BB	BB	DD	DD	BB	dn	BB	BB	BB	BB	DD	BB	BB	DD	BB	DD	DD	BB	BB	BB	DD
chr2_24822170_24822185	DD	BB	DD	BB	DD	DD	BB	DD	DD	DD	BB	BB	BB	BB	BB	DD	DD	DD	DD	BB	BB	BB	BB	DD	DD	DD	BB	DD	BB	BB	DD	DD	BB	DD	BB	BB	BB	BB	DD	BB	BB	DD	BB	DD	DD	BB	BB	BB	DD
chr2_24824176_24824203	DD	BB	DD	BB	DD	DD	BB	DD	DD	DD	BB	BB	BB	BB	BB	DD	DD	DD	DD	BB	BB	BB	BB	DD	DD	DD	BB	DD	BB	BB	DD	DD	BB	DD	BB	BB	BB	BB	DD	BB	BB	DD	BB	DD	DD	BB	BB	BB	DD
chr2_24826066_24826079	DD	BB	DD	BB	DD	DD	BB	DD	DD	DD	BB	BB	BB	BB	BB	DD	DD	DD	DD	BB	BB	BB	BB	DD	DD	DD	BB	DD	BB	BB	DD	DD	BB	DD	BB	BB	bn	BB	dn	BB	BB	DD	BB	DD	DD	BB	BB	BB	DD
chr2_24847792_24847819	DD	BB	DD	BB	DD	DD	BB	DD	DD	DD	BB	BB	BB	BB	BB	DD	DD	DD	DD	BB	BB	BB	BB	DD	DD	DD	BB	DD	BB	BB	DD	DD	BB	DD	BB	BB	BB	BB	DD	BB	BB	DD	BB	DD	DD	BB	BB	BB	DD
chr2_24851457_24851480	DD	BB	DD	BB	DD	DD	BB	DD	DD	DD	BB	BB	BB	BB	BB	DD	DD	DD	DD	BB	BB	BB	BB	DD	DD	DD	BB	DD	BB	BB	DD	DD	BB	DD	BB	BB	BB	BB	DD	BB	BB	DD	BB	DD	DD	BB	BB	BB	DD
chr2_24862110_24862154	DD	BB	DD	BB	DD	DD	BB	DD	DD	DD	BB	BB	BB	BB	BB	DD	DD	DD	DD	BB	BB	BB	BB	DD	DD	DD	BB	DD	BB	BB	DD	DD	BB	DD	BB	BB	BB	BB	DD	BB	BB	DD	BB	DD	DD	BB	BB	BB	DD
chr2_24864237_24864290	DD	BB	DD	BB	bd	DD	BB	DD	DD	DD	BB	BB	BB	BB	BB	DD	bd	bd	DD	BB	BB	BB	BB	bd	bd	DD	BB	bd	BB	BB	DD	DD	BB	bd	BB	BB	BB	BB	DD	BB	BB	DD	BB	DD	bd	BB	BB	BB	DD
chr2_24875119_24875136	DD	BB	DD	BB	DD	DD	BB	DD	DD	DD	BB	BB	BB	BB	BB	DD	DD	DD	DD	BB	BB	BB	BB	DD	DD	DD	BB	DD	BB	BB	DD	DD	BB	DD	BB	BB	BB	BB	DD	BB	BB	DD	BB	DD	DD	BB	BB	BB	DD
chr2_24878998_24879032	DD	BB	DD	BB	DD	DD	BB	DD	DD	DD	BB	BB	BB	BB	BB	DD	DD	DD	DD	BB	BB	BB	BB	DD	DD	DD	BB	DD	BB	BB	DD	DD	BB	DD	BB	BB	BB	BB	DD	BB	BB	DD	BB	DD	DD	BB	BB	BB	DD
chr2_24879586_24879641	FF	NA	FF	FF	FF	FF	FF	NA	NA	FF	FF	FF	FF	FF	FF	FF	FF	FF	FF	FF	NA	NA	FF	NA	FF	FF	FF	FF	FF	FF	FF	FF	FF	NA	FF	FF	FF	FF	FF	FF	NA	FF	FF	FF	FF	NA	FF	FF	FF
chr2_24897409_24897423	DD	BB	DD	BB	DD	DD	BB	DD	DD	DD	BB	BB	BB	BB	bd	DD	DD	DD	DD	BB	BB	BB	BB	DD	DD	DD	BB	DD	BB	BB	DD	DD	BB	DD	BB	BB	BB	BB	DD	BB	BB	DD	BB	DD	DD	BB	BB	BB	DD
chr2_24920984_24921001	DD	BB	DD	BB	DD	DD	BB	DD	DD	DD	BB	BB	BB	BB	bd	DD	DD	DD	DD	BB	BB	BB	BB	DD	DD	DD	BB	DD	BB	BB	DD	DD	BB	DD	BB	BB	BB	BB	DD	BB	BB	DD	BB	DD	DD	BB	BB	BB	DD
chr2_24936307_24936318	DD	BB	DD	BB	DD	DD	BB	DD	DD	DD	BB	BB	BB	BB	BB	DD	DD	DD	DD	BB	BB	BB	BB	DD	DD	DD	BB	DD	BB	BB	DD	DD	BB	DD	BB	BB	BB	BB	DD	BB	BB	DD	BB	DD	DD	BB	BB	BB	DD
chr2_24943590_24943601	DD	BB	DD	BB	DD	DD	BB	DD	DD	DD	BB	BB	BB	BB	BB	DD	DD	DD	DD	BB	BB	BB	BB	DD	DD	DD	BB	DD	BB	BB	DD	DD	BB	DD	BB	BB	BB	BB	DD	BB	BB	DD	BB	DD	DD	BB	BB	BB	DD
chr2_24976812_24976826	DD	BB	DD	BB	DD	DD	BB	DD	DD	DD	BB	BB	BB	BB	BB	DD	DD	DD	DD	BB	BB	BB	BB	DD	DD	DD	BB	DD	BB	BB	DD	DD	BB	DD	BB	BB	BB	BB	DD	BB	BB	DD	BB	DD	DD	BB	BB	BB	DD
chr2_24977371_24977390	DD	BB	DD	BB	DD	DD	BB	DD	DD	DD	BB	BB	BB	BB	BB	DD	DD	DD	DD	BB	BB	BB	BB	DD	DD	DD	BB	DD	BB	BB	DD	DD	BB	DD	BB	BB	BB	BB	DD	BB	BB	DD	BB	DD	DD	BB	BB	BB	DD
chr2_24985629_24985643	DD	BB	DD	BB	DD	DD	BB	DD	DD	DD	BB	BB	BB	BB	BB	DD	DD	DD	DD	BB	BB	BB	BB	DD	DD	DD	BB	DD	BB	BB	DD	DD	BB	DD	BB	BB	BB	BB	DD	BB	BB	DD	BB	DD	DD	BB	BB	BB	DD
chr2_24987450_24987473	DD	BB	DD	BB	DD	DD	BB	DD	DD	DD	BB	BB	BB	BB	BB	DD	DD	DD	DD	BB	BB	BB	BB	DD	DD	DD	BB	DD	BB	BB	DD	DD	BB	DD	BB	BB	BB	BB	DD	BB	BB	DD	BB	DD	DD	BB	BB	BB	DD
chr2_25012146_25012181	DD	BB	DD	BB	DD	DD	BB	dn	DD	DD	BB	BB	BB	BB	BB	DD	DD	DD	DD	BB	bd	BB	BB	DD	DD	DD	BB	DD	BB	BB	DD	DD	BB	DD	BB	BB	BB	BB	DD	BB	BB	DD	BB	DD	DD	BB	BB	BB	DD
chr2_25027546_25027561	DD	BB	DD	BB	DD	DD	BB	DD	DD	DD	BB	BB	BB	BB	BB	DD	DD	DD	DD	BB	BB	BB	BB	DD	DD	DD	BB	DD	BB	BB	DD	DD	BB	DD	BB	BB	BB	BB	DD	BB	BB	DD	BB	DD	DD	BB	BB	BB	DD
chr2_25073625_25073672	FF	FF	FF	FF	NA	FF	NN	NA	FF	FF	FF	FF	NA	FF	NN	FF	FF	FF	FF	NA	FF	FF	FF	FF	FF	FF	FF	FF	FF	NA	FF	FF	FF	FF	FF	FF	FF	FF	FF	FF	fn	FF	NA	FF	FF	FF	FF	FF	FF
chr2_25079432_25079471	FF	NN	NA	NN	FF	NA	NN	FF	NA	FF	NN	NN	NA	NN	NN	FF	FF	FF	FF	NA	NN	NN	NN	FF	NA	NA	NN	NN	NN	NN	NA	fn	NN	NN	NN	NN	NA	NN	FF	NN	NA	NN	NA	NA	FF	NN	NN	NA	FF
chr2_25127275_25127294	DD	BB	DD	BB	DD	DD	BB	DD	DD	DD	BB	BB	BB	BB	BB	DD	DD	DD	DD	BB	BB	BB	BB	DD	DD	DD	BB	DD	BB	BB	DD	DD	BB	DD	BB	BB	BB	BB	DD	BB	BB	DD	BB	DD	DD	BB	BB	BB	DD
chr2_25129536_25129549	DD	BB	DD	BB	DD	DD	BB	DD	DD	DD	BB	BB	BB	BB	BB	DD	DD	DD	DD	BB	BB	BB	BB	DD	DD	DD	BB	DD	BB	BB	DD	DD	BB	DD	BB	BB	BB	BB	DD	BB	BB	DD	BB	DD	DD	BB	BB	BB	DD
chr2_25135334_25135369	DD	BB	DD	BB	DD	DD	BB	DD	DD	DD	BB	BB	NA	BB	BB	DD	DD	NA	DD	BB	BB	BB	BB	DD	DD	NA	BB	DD	BB	BB	NA	DD	BB	DD	BB	NA	BB	BB	DD	BB	bn	DD	BB	DD	DD	BB	BB	BB	NA
chr2_25143597_25143608	DD	BB	DD	BB	DD	DD	BB	DD	DD	DD	BB	BB	BB	BB	BB	DD	DD	DD	DD	BB	BB	BB	BB	DD	DD	DD	BB	DD	BB	BB	DD	DD	BB	DD	BB	BB	BB	BB	DD	BB	BB	DD	BB	DD	DD	BB	BB	BB	DD
chr2_25188765_25188804	FF	FF	FF	NA	FF	FF	FF	FF	FF	FF	FF	FF	FF	FF	FF	FF	FF	FF	FF	FF	FF	FF	FF	FF	NA	FF	FF	FF	FF	FF	NA	FF	FF	FF	FF	FF	FF	FF	NA	FF	FF	FF	FF	FF	FF	FF	FF	FF	NA
chr2_25204604_25204617	DD	BB	DD	BB	DD	DD	BB	DD	DD	DD	BB	BB	BB	BB	BB	DD	DD	DD	DD	BB	BB	BB	BB	DD	DD	DD	BB	DD	BB	BB	DD	DD	BB	DD	BB	BB	BB	BB	DD	BB	BB	DD	BB	DD	DD	BB	BB	BB	DD
chr2_25216715_25216754	DD	BB	DD	BB	DD	DD	BB	DD	DD	DD	BB	BB	BB	BB	BB	DD	DD	DD	DD	BB	BB	BB	BB	DD	DD	DD	BB	DD	BB	BB	DD	DD	BB	DD	BB	BB	BB	BB	DD	BB	BB	DD	BB	DD	DD	BB	BB	BB	DD
chr2_25259181_25259220	DD	DD	DD	BB	DD	DD	BB	DD	DD	DD	BB	BB	BB	BB	BB	DD	DD	DD	DD	BB	BB	BB	BB	DD	DD	DD	BB	DD	BB	BB	DD	DD	BB	DD	BB	BB	BB	BB	DD	BB	BB	DD	BB	DD	DD	BB	BB	BB	DD
chr2_25272539_25272571	DD	BB	DD	BB	DD	DD	BB	DD	DD	DD	BB	BB	BB	BB	BB	DD	DD	DD	DD	BB	BB	BB	BB	DD	DD	DD	BB	DD	BB	BB	DD	DD	BB	DD	BB	BB	BB	BB	DD	BB	BB	DD	BB	DD	DD	BB	BB	BB	DD
chr2_25310798_25310827	FF	FF	FF	NA	FF	NA	FF	FF	FF	FF	FF	FF	NA	FF	FF	FF	FF	FF	FF	FF	NA	FF	FF	NA	FF	NA	FF	FF	NA	FF	FF	NA	FF	FF	FF	NA	FF	FF	NN	FF	NA	FF	NA	FF	FF	NA	NA	FF	FF
chr2_25421076_25421103	FF	NA	FF	NA	fn	FF	FF	FF	FF	FF	FF	FF	NA	FF	FF	FF	FF	FF	FF	FF	FF	FF	FF	FF	FF	FF	FF	NA	FF	FF	FF	FF	FF	FF	FF	FF	FF	FF	FF	FF	NA	FF	FF	FF	FF	FF	FF	NA	FF
chr2_25449664_25449691	DD	BB	DD	bn	DD	DD	BB	DD	DD	DD	BB	BB	BB	BB	BB	DD	DD	DD	DD	BB	BB	BB	BB	DD	DD	DD	BB	DD	BB	BB	DD	DD	BB	DD	BB	BB	BB	BB	DD	BB	BB	DD	BB	DD	DD	BB	BB	bn	DD
chr2_25463170_25463202	DD	BB	DD	BB	DD	DD	BB	DD	DD	DD	BB	BB	BB	BB	BB	DD	DD	DD	DD	BB	BB	BB	BB	DD	DD	DD	BB	DD	BB	BB	DD	DD	BB	DD	BB	BB	BB	BB	DD	BB	BB	DD	BB	DD	DD	BB	BB	BB	DD
chr2_25470970_25471001	DD	BB	DD	BB	DD	DD	BB	DD	DD	DD	BB	BB	bd	BB	BB	DD	DD	DD	DD	BB	BB	BB	BB	DD	DD	DD	BB	DD	BB	BB	DD	DD	BB	DD	BB	BB	BB	BB	DD	BB	BB	DD	BB	DD	DD	BB	BB	BB	DD
chr2_25477395_25477412	df	FF	df	FF	df	df	FF	df	df	df	FF	FF	FF	FF	FF	df	df	df	df	FF	FF	FF	FF	df	df	df	FF	df	FF	FF	df	df	FF	df	FF	FF	FF	FF	df	FF	FF	df	FF	df	df	FF	FF	FF	df
chr2_25496925_25496944	DD	BB	DD	BB	DD	DD	BB	DD	DD	DD	BB	BB	BB	BB	BB	DD	DD	DD	DD	BB	BB	BB	BB	DD	DD	DD	BB	DD	BB	BB	DD	DD	BB	DD	BB	BB	BB	BB	DD	BB	BB	DD	BB	dn	DD	BB	BB	BB	DD
chr2_25498563_25498578	DD	BB	DD	BB	DD	DD	BB	DD	DD	DD	BB	BB	BB	BB	BB	DD	DD	DD	DD	BB	BB	BB	BB	DD	DD	DD	BB	DD	BB	BB	DD	DD	BB	DD	BB	BB	BB	BB	DD	BB	BB	DD	BB	DD	DD	BB	BB	BB	DD
chr2_25516059_25516082	DD	BB	DD	BB	DD	DD	BB	DD	DD	DD	BB	BB	BB	BB	BB	DD	DD	DD	DD	BB	BB	BB	BB	DD	DD	DD	BB	DD	BB	BB	DD	DD	BB	DD	BB	BB	BB	BB	DD	BB	BB	DD	BB	DD	DD	BB	BB	BB	DD
chr2_25530254_25530268	DD	BB	DD	BB	DD	DD	BB	DD	DD	DD	BB	BB	BB	BB	BB	DD	DD	DD	DD	BB	BB	BB	BB	DD	DD	DD	BB	DD	BB	BB	DD	DD	BB	DD	BB	BB	BB	BB	DD	BB	BB	DD	BB	DD	DD	BB	BB	BB	DD
chr2_25531491_25531510	DD	BB	DD	BB	DD	DD	BB	DD	DD	DD	BB	BB	BB	BB	BB	DD	DD	DD	DD	BB	BB	BB	BB	DD	DD	DD	BB	DD	BB	BB	DD	DD	BB	DD	BB	BB	BB	BB	DD	BB	BB	DD	bd	DD	DD	BB	BB	BB	DD
chr2_25548084_25548095	DD	BB	DD	BB	DD	DD	BB	DD	DD	DD	BB	BB	BB	BB	BB	DD	DD	DD	DD	BB	BB	BB	BB	DD	DD	DD	BB	DD	BB	BB	DD	DD	BB	DD	BB	BB	BB	BB	DD	BB	BB	DD	BB	DD	DD	BB	BB	BB	DD
chr2_25551963_25551992	DD	BB	DD	BB	DD	DD	BB	DD	DD	DD	BB	BB	BB	BB	BB	DD	DD	DD	DD	BB	BB	BB	BB	DD	DD	DD	BB	DD	BB	BB	DD	DD	BB	DD	BB	BB	BB	BB	DD	BB	BB	DD	BB	DD	DD	BB	BB	BB	DD
chr2_25556319_25556338	DD	BB	DD	BB	DD	DD	BB	DD	DD	DD	BB	BB	BB	BB	BB	DD	DD	DD	DD	BB	BB	BB	BB	DD	DD	DD	BB	DD	BB	BB	DD	DD	BB	DD	BB	BB	BB	BB	DD	BB	BB	DD	BB	DD	DD	BB	BB	BB	DD
chr2_25609923_25609934	dd	BB	DD	BB	DD	dd	BB	dd	bd	dd	BB	BB	BB	BB	BB	dd	dd	dd	dd	BB	BB	BB	BB	dd	bd	dd	BB	dd	BB	BB	dd	dd	BB	dd	BB	BB	BB	BB	dd	BB	BB	dd	BB	dd	dd	BB	BB	BB	dd
chr2_25610097_25610108	DD	FF	df	FF	DD	df	FF	df	df	df	FF	FF	FF	FF	FF	df	DD	df	df	FF	FF	FF	FF	df	df	df	FF	df	FF	FF	df	df	FF	df	FF	FF	FF	FF	df	FF	FF	DD	FF	df	df	FF	FF	FF	df
chr2_25619708_25619728	DD	BB	DD	BB	DD	DD	BB	DD	DD	DD	BB	BB	BB	BB	BB	DD	DD	DD	DD	BB	BB	BB	BB	DD	DD	DD	BB	DD	BB	BB	DD	DD	BB	DD	BB	BB	BB	BB	DD	BB	BB	DD	BB	DD	DD	BB	BB	BB	DD
chr2_25675537_25675572	FF	FF	FF	FF	FF	FF	FF	FF	FF	FF	FF	FF	FF	FF	FF	FF	FF	FF	FF	FF	fn	FF	FF	FF	FF	FF	FF	FF	FF	FF	FF	FF	FF	FF	NN	FF	FF	FF	FF	FF	FF	FF	FF	FF	FF	FF	FF	FF	FF
chr2_25686324_25686388	DD	BB	DD	BB	DD	DD	BB	DD	DD	DD	BB	BB	bd	BB	BB	DD	DD	DD	DD	BB	BB	BB	BB	DD	DD	BB	BB	DD	BB	BB	DD	DD	BB	DD	BB	BB	BB	BB	DD	DD	BB	DD	BB	DD	DD	BB	BB	BB	DD
chr2_25713770_25713813	DD	BB	DD	BB	DD	DD	BB	DD	DD	DD	BB	BB	BB	BB	BB	DD	DD	DD	bd	BB	BB	BB	BB	DD	DD	NA	BB	DD	BB	BB	DD	DD	BB	DD	BB	BB	BB	bn	DD	DD	BB	DD	BB	DD	DD	BB	BB	BB	DD
chr2_25715076_25715105	DD	BB	DD	BB	DD	DD	BB	DD	DD	DD	BB	BB	BB	BB	BB	DD	DD	DD	DD	BB	BB	BB	BB	DD	DD	NA	BB	DD	BB	BB	DD	DD	BB	DD	BB	BB	BB	BB	DD	DD	BB	DD	BB	DD	DD	BB	BB	BB	DD
chr2_25793568_25793611	DD	BB	DD	BB	DD	DD	BB	DD	DD	DD	BB	BB	BB	BB	BB	DD	DD	DD	DD	BB	BB	BB	BB	DD	DD	NA	BB	DD	BB	BB	DD	DD	BB	dn	BB	BB	BB	BB	DD	DD	BB	DD	BB	DD	DD	BB	BB	BB	DD
chr2_25902608_25902627	DD	BB	DD	BB	DD	DD	BB	DD	DD	DD	BB	NA	BB	BB	BB	DD	DD	DD	DD	BB	BB	BB	BB	DD	DD	NA	BB	DD	BB	BB	DD	DD	BB	DD	BB	BB	BB	BB	DD	DD	BB	DD	BB	DD	DD	BB	BB	BB	DD
chr2_25997067_25997078	DD	BB	DD	BB	DD	DD	BB	DD	DD	DD	BB	DD	BB	BB	BB	DD	DD	DD	DD	BB	BB	BB	BB	DD	DD	NA	BB	DD	BB	BB	DD	DD	BB	DD	BB	BB	BB	BB	DD	DD	BB	DD	BB	DD	DD	BB	BB	BB	DD
chr2_25998182_25998201	DD	BB	DD	BB	DD	DD	BB	DD	DD	DD	BB	DD	BB	BB	BB	DD	DD	DD	DD	BB	NA	BB	BB	DD	DD	NA	BB	DD	BB	NA	DD	DD	BB	DD	BB	BB	bd	BB	NA	DD	BB	DD	NA	DD	DD	BB	BB	BB	DD
chr2_26006407_26006422	FF	FF	FF	FF	NA	FF	FF	FF	NA	FF	FF	FF	FF	FF	FF	FF	FF	FF	FF	FF	FF	FF	FF	NA	FF	FF	FF	FF	FF	FF	FF	NN	FF	FF	FF	FF	FF	FF	FF	FF	FF	FF	FF	FF	FF	FF	FF	FF	FF
chr2_26035810_26035825	DD	BB	DD	BB	DD	DD	BB	DD	DD	DD	BB	DD	BB	BB	BB	DD	DD	DD	DD	BB	BB	BB	BB	DD	DD	BB	BB	DD	BB	BB	DD	DD	BB	DD	BB	BB	BB	BB	DD	DD	BB	DD	BB	DD	DD	BB	BB	BB	DD
chr2_26076666_26076715	DD	BB	DD	BB	DD	DD	BB	DD	DD	DD	BB	DD	BB	BB	bn	DD	DD	DD	DD	BB	BB	BB	BB	DD	DD	BB	BB	DD	BB	BB	DD	DD	BB	DD	BB	BB	BB	BB	DD	DD	BB	DD	BB	DD	DD	BB	BB	BB	DD
chr2_26081227_26081271	DD	BB	DD	BB	DD	DD	BB	DD	DD	DD	BB	DD	BB	BB	BB	DD	DD	DD	DD	BB	BB	BB	BB	DD	DD	BB	BB	DD	BB	BB	DD	DD	BB	DD	BB	BB	BB	BB	DD	DD	BB	DD	BB	DD	DD	BB	BB	BB	DD
chr2_26103787_26103807	DD	BB	DD	BB	DD	DD	BB	DD	DD	DD	BB	DD	BB	BB	BB	DD	DD	DD	DD	BB	BB	BB	BB	DD	DD	BB	BB	DD	BB	BB	DD	DD	BB	DD	BB	BB	BB	BB	DD	DD	BB	DD	BB	DD	DD	BB	BB	BB	DD
chr2_26104629_26104648	DD	BB	DD	BB	DD	DD	BB	DD	DD	DD	BB	DD	BB	BB	BB	DD	DD	DD	DD	BB	BB	BB	BB	DD	DD	BB	BB	DD	BB	BB	DD	DD	BB	DD	BB	BB	BB	BB	DD	DD	BB	DD	BB	DD	DD	BB	BB	BB	DD
chr2_26124227_26124250	DD	BB	DD	BB	DD	DD	BB	DD	DD	DD	BB	DD	BB	BB	BB	DD	DD	DD	DD	BB	BB	BB	BB	DD	DD	BB	BB	DD	BB	BB	DD	DD	BB	DD	BB	BB	BB	BB	DD	DD	BB	DD	BB	DD	DD	BB	BB	BB	DD
chr2_26135932_26135943	DD	BB	DD	BB	DD	DD	BB	DD	DD	DD	BB	DD	BB	BB	BB	DD	DD	DD	DD	BB	BB	BB	BB	DD	DD	BB	BB	DD	BB	BB	DD	DD	BB	DD	BB	BB	BB	BB	DD	DD	BB	DD	BB	DD	DD	BB	BB	BB	DD
chr2_26204485_26204512	FF	FF	FF	FF	FF	FF	FF	NA	NA	FF	FF	FF	FF	NA	FF	FF	FF	FF	FF	FF	FF	FF	NA	FF	FF	FF	FF	FF	FF	NA	NN	FF	FF	FF	FF	NA	NA	FF	FF	FF	NA	FF	FF	FF	FF	FF	FF	FF	NA
chr2_26224653_26224672	DD	BB	DD	BB	DD	DD	BB	DD	DD	DD	BB	DD	BB	BB	BB	DD	DD	DD	DD	BB	BB	BB	BB	DD	DD	BB	BB	DD	BB	BB	DD	DD	BB	DD	BB	BB	BB	BB	DD	DD	BB	DD	BB	DD	DD	BB	BB	BB	DD
chr2_26238901_26238918	df	FF	df	FF	df	df	FF	DD	df	df	FF	df	FF	FF	FF	df	df	df	df	FF	FF	FF	FF	df	df	FF	FF	df	FF	FF	df	df	FF	df	FF	FF	FF	FF	df	df	FF	df	FF	df	df	FF	FF	FF	df
chr2_26263356_26263383	FF	FF	FF	FF	FF	FF	FF	FF	FF	FF	FF	FF	FF	FF	FF	FF	FF	FF	FF	FF	FF	FF	FF	FF	FF	FF	FF	FF	NN	FF	FF	FF	FF	FF	FF	FF	FF	FF	FF	FF	FF	FF	FF	FF	FF	FF	FF	FF	FF
chr2_26489385_26489402	DD	BB	DD	BB	DD	DD	BB	DD	DD	DD	BB	DD	BB	DD	BB	DD	DD	DD	DD	BB	BB	BB	BB	DD	DD	BB	BB	DD	BB	BB	DD	DD	BB	DD	BB	BB	BB	BB	DD	DD	BB	DD	BB	DD	DD	BB	BB	BB	DD
chr2_26554782_26554796	DD	BB	DD	BB	DD	DD	BB	DD	DD	DD	BB	DD	BB	DD	BB	DD	DD	DD	DD	BB	BB	BB	BB	DD	DD	BB	BB	DD	BB	BB	DD	DD	BB	DD	BB	BB	BB	BB	DD	DD	BB	DD	BB	DD	DD	BB	BB	BB	DD
chr2_26562421_26562464	NA	NN	DD	BB	DD	DD	bn	NA	DD	DD	BB	NA	BB	DD	BB	DD	NA	DD	DD	bd	BB	BB	NA	DD	DD	NA	BB	DD	BB	BB	NA	DD	BB	DD	NA	BB	BB	BB	DD	NA	BB	DD	BB	DD	DD	NA	BB	BB	DD
chr2_26626846_26626860	DD	BB	DD	BB	DD	DD	BB	DD	DD	DD	BB	DD	BB	DD	BB	DD	DD	DD	DD	BB	BB	BB	BB	DD	DD	BB	BB	DD	BB	BB	DD	DD	BB	DD	BB	BB	BB	BB	DD	DD	BB	DD	BB	DD	DD	BB	BB	BB	DD
chr2_26770145_26770188	DD	BB	DD	BB	NA	NA	BB	DD	NA	DD	BB	DD	BB	DD	BB	DD	DD	NA	DD	BB	NA	BB	bn	DD	DD	NA	BB	DD	NA	NA	DD	DD	BB	DD	BB	BB	DD	NA	NA	NA	BB	bd	BB	NA	DD	BB	NA	BB	DD
chr2_26855095_26855130	DD	BB	DD	BB	DD	DD	BB	BB	DD	DD	BB	DD	BB	DD	BB	DD	DD	DD	DD	BB	BB	BB	BB	DD	DD	BB	BB	DD	BB	BB	DD	DD	BB	DD	BB	BB	BB	BB	DD	DD	BB	DD	BB	DD	DD	BB	BB	BB	DD
chr2_26867146_26867178	DD	BB	DD	BB	DD	DD	BB	BB	DD	DD	BB	DD	BB	DD	BB	DD	DD	DD	DD	BB	BB	bn	BB	DD	DD	BB	BB	DD	BB	BB	DD	DD	BB	DD	BB	BB	BB	BB	DD	DD	BB	DD	BB	DD	DD	BB	BB	BB	DD
chr2_27044527_27044562	FF	NA	FF	FF	FF	NA	FF	FF	FF	FF	FF	FF	FF	FF	NA	FF	FF	FF	FF	FF	FF	FF	FF	NN	FF	NA	FF	FF	FF	FF	FF	FF	FF	NA	NA	FF	FF	NA	FF	FF	NA	FF	FF	FF	FF	FF	FF	FF	FF
chr2_27351039_27351074	FF	NN	FF	FF	NA	NA	FF	FF	FF	FF	FF	NN	FF	FF	FF	FF	FF	FF	FF	FF	FF	NA	NA	FF	FF	NA	FF	FF	FF	FF	FF	FF	FF	FF	FF	NA	NA	FF	NA	NA	NA	NA	FF	FF	fn	NA	FF	FF	NA
chr2_27551005_27551028	FF	FF	FF	FF	NA	FF	FF	FF	FF	FF	FF	FF	FF	FF	FF	FF	NA	FF	FF	FF	FF	FF	FF	NA	NA	NA	FF	FF	FF	FF	FF	FF	FF	FF	FF	NA	FF	FF	NA	NA	FF	FF	NN	FF	FF	FF	FF	FF	NA
chr2_27809619_27809670	DD	BB	DD	DD	DD	BB	BB	BB	DD	DD	BB	DD	BB	DD	BB	DD	DD	DD	DD	BB	BB	BB	BB	DD	DD	BB	bn	DD	BB	BB	DD	DD	BB	DD	BB	BB	BB	BB	BB	BB	BB	DD	BB	DD	DD	BB	BB	DD	DD
chr2_27812563_27812614	FF	FF	NA	FF	FF	FF	NN	FF	FF	FF	FF	FF	FF	fn	FF	FF	NA	FF	NA	NA	FF	FF	FF	fn	NN	FF	FF	FF	FF	FF	FF	FF	FF	FF	FF	FF	FF	FF	FF	FF	FF	FF	FF	NN	FF	FF	FF	FF	FF
chr2_27892498_27892537	FF	NA	FF	FF	NA	FF	FF	FF	NA	FF	FF	NN	FF	FF	NA	FF	FF	FF	FF	FF	NA	FF	FF	NA	FF	NA	FF	NA	FF	FF	NA	FF	FF	FF	NA	NA	FF	FF	FF	FF	FF	FF	NA	NA	NA	FF	NA	FF	FF
chr2_28264756_28264803	UU	BB	UU	BB	UU	NA	BB	BB	NA	UU	BB	UU	BB	UU	BB	UU	UU	NA	UU	UU	BB	BB	bu	UU	BB	BB	BB	BB	BB	BB	BB	BB	BB	BB	BB	BB	BB	BB	BB	BB	BB	BB	BB	BB	BB	BB	BB	NA	bu
chr2_28368213_28368260	FF	FF	FF	FF	FF	FF	FF	FF	NA	NN	FF	FF	FF	FF	FF	FF	FF	FF	FF	FF	FF	FF	FF	FF	FF	NA	FF	FF	FF	NA	FF	FF	FF	FF	FF	FF	NA	FF	FF	FF	fn	FF	FF	FF	FF	NA	FF	FF	FF
chr2_28433361_28433402	FF	FF	NA	fn	NA	NA	FF	FF	NA	FF	FF	FF	FF	FF	fn	fn	FF	FF	FF	FF	NA	fn	FF	FF	FF	NA	FF	FF	fn	FF	NA	NA	fn	FF	fn	FF	FF	FF	NA	FF	FF	FF	NA	FF	FF	fn	fn	FF	FF
chr2_28593107_28593151	fn	FF	FF	NA	NA	FF	FF	FF	FF	FF	FF	FF	NA	FF	FF	FF	NA	FF	NA	FF	FF	NA	fn	FF	NA	NA	FF	FF	FF	FF	FF	FF	NN	FF	FF	FF	FF	FF	FF	FF	FF	FF	FF	FF	FF	FF	FF	FF	FF
chr2_28630532_28630586	FF	FF	FF	FF	FF	NA	FF	FF	FF	NA	FF	FF	NA	FF	FF	FF	FF	fn	NN	FF	FF	FF	FF	FF	FF	FF	FF	FF	FF	NA	FF	FF	FF	FF	FF	NA	FF	NN	FF	FF	FF	FF	FF	FF	FF	FF	fn	FF	NA
chr2_28801724_28801767	FF	FF	FF	FF	NA	NA	FF	NA	FF	FF	FF	FF	FF	FF	FF	FF	FF	NA	FF	fn	FF	FF	FF	FF	NA	NA	FF	FF	NA	NA	FF	NA	FF	NA	FF	NN	NA	FF	FF	FF	NA	FF	FF	FF	NN	FF	FF	NN	NA
chr2_28902013_28902056	FF	FF	FF	FF	FF	NA	NA	NA	FF	NN	NA	FF	FF	FF	FF	FF	FF	FF	FF	FF	NA	FF	FF	NN	NA	NA	FF	FF	NA	FF	FF	FF	FF	NA	NA	FF	NA	FF	NA	NA	NA	FF	FF	FF	NA	NA	FF	FF	FF
chr2_28958577_28958611	DD	BB	DD	BB	DD	NA	BB	BB	DD	DD	BB	DD	BB	DD	BB	DD	DD	DD	DD	BB	BB	BB	BB	DD	DD	BB	BB	DD	BB	BB	DD	DD	BB	DD	BB	BB	BB	BB	BB	BB	DD	DD	BB	DD	DD	BB	BB	DD	DD
chr2_29688885_29688904	FF	FF	FF	FF	NA	FF	FF	FF	FF	NA	NA	FF	FF	FF	FF	NA	FF	FF	FF	FF	FF	FF	NA	FF	NA	NA	NA	NA	FF	FF	FF	FF	NN	FF	FF	FF	FF	FF	FF	FF	NA	FF	FF	FF	NA	FF	FF	FF	FF
chr2_29748353_29748408	NA	BB	DD	BB	NA	NA	BB	NA	DD	DD	NA	DD	NN	DD	BB	NA	DD	DD	dn	BB	BB	BB	NA	NN	DD	NA	BB	NA	BB	BB	DD	DD	BB	DD	NA	NA	NA	BB	BB	BB	NA	DD	BB	DD	NA	NA	BB	DD	DD
chr2_29979513_29979552	FF	FF	FF	FF	FF	FF	FF	FF	FF	FF	FF	FF	FF	FF	FF	FF	FF	FF	FF	FF	FF	FF	FF	NA	FF	FF	FF	FF	FF	FF	FF	FF	FF	FF	FF	FF	FF	FF	FF	FF	NA	FF	FF	FF	FF	FF	FF	FF	FF
chr2_30114715_30114742	FF	FF	FF	NA	NA	FF	FF	FF	FF	FF	NA	FF	FF	FF	FF	FF	FF	FF	FF	FF	NA	FF	FF	FF	FF	NA	FF	FF	FF	FF	FF	FF	FF	FF	FF	FF	NA	NA	NA	FF	FF	FF	FF	FF	FF	NA	FF	FF	FF
chr2_30191530_30191577	DD	NN	DD	BB	NA	NA	NN	BB	BB	DD	BB	NA	NA	BB	BB	DD	bd	DD	bd	BB	NA	BB	BB	DD	BB	bn	BB	bd	NA	BB	NA	DD	BB	DD	BB	BB	NA	BB	BB	NA	NA	bd	BB	DD	NA	bn	BB	NA	DD
chr2_30198162_30198200	FF	FF	NA	FF	FF	FF	FF	FF	FF	FF	FF	FF	FF	FF	FF	FF	FF	FF	FF	FF	FF	FF	FF	FF	FF	NA	FF	FF	FF	FF	FF	FF	FF	FF	FF	fn	FF	FF	FF	FF	NA	FF	FF	FF	FF	FF	FF	FF	FF
chr2_30292567_30292606	FF	FF	FF	NN	FF	FF	FF	FF	NN	FF	fn	FF	FF	FF	NA	FF	FF	FF	FF	FF	FF	FF	FF	fn	FF	NA	FF	NA	FF	NA	FF	FF	FF	FF	FF	FF	NA	FF	NA	FF	FF	FF	FF	FF	FF	NA	FF	FF	NA
chr2_30432109_30432143	DD	BB	DD	BB	DD	DD	BB	BB	DD	DD	BB	DD	BB	DD	BB	DD	DD	DD	DD	BB	BB	BB	BB	DD	DD	BB	BB	DD	BB	BB	DD	DD	BB	DD	BB	BB	BB	BB	BB	BB	DD	DD	BB	DD	DD	BB	BB	DD	DD
chr2_30441400_30441414	DD	BB	DD	BB	DD	DD	BB	BB	DD	DD	BB	DD	BB	DD	BB	DD	DD	DD	DD	BB	BB	BB	BB	DD	DD	BB	BB	DD	BB	BB	DD	DD	BB	DD	BB	BB	BB	BB	BB	BB	DD	DD	BB	DD	DD	BB	BB	DD	DD
chr2_30476081_30476100	DD	BB	DD	BB	DD	DD	BB	BB	DD	DD	BB	DD	BB	DD	BB	DD	DD	DD	DD	BB	BB	BB	BB	DD	DD	BB	BB	DD	BB	BB	DD	DD	BB	DD	BB	BB	BB	BB	BB	BB	DD	DD	BB	DD	DD	BB	BB	DD	DD
chr2_30511158_30511171	DD	BB	DD	BB	DD	DD	BB	BB	DD	DD	BB	DD	BB	DD	BB	DD	DD	DD	DD	BB	BB	BB	BB	DD	DD	BB	BB	DD	BB	BB	DD	DD	BB	DD	BB	BB	BB	BB	BB	BB	DD	DD	BB	DD	DD	BB	BB	DD	DD
chr2_30562243_30562274	DD	BB	DD	BB	DD	DD	BB	BB	DD	DD	BB	DD	BB	DD	BB	DD	DD	DD	DD	BB	BB	BB	BB	DD	DD	BB	BB	DD	BB	BB	DD	DD	BB	DD	BB	BB	BB	BB	BB	BB	DD	DD	BB	DD	DD	BB	BB	DD	DD
chr2_30626793_30626832	DD	BB	DD	BB	DD	DD	BB	BB	DD	DD	BB	DD	BB	DD	BB	DD	DD	DD	DD	BB	BB	BB	BB	DD	DD	BB	BB	DD	BB	BB	DD	DD	BB	DD	BB	BB	BB	BB	BB	BB	DD	DD	BB	DD	DD	BB	BB	DD	DD
chr2_30628700_30628719	df	FF	df	FF	df	df	FF	FF	df	df	FF	DD	FF	df	FF	df	DD	DD	df	FF	FF	FF	FF	df	df	FF	FF	df	FF	FF	df	df	FF	df	FF	FF	FF	FF	FF	FF	df	df	FF	df	df	FF	FF	df	df
chr2_30628720_30628731	df	FF	df	FF	df	df	FF	FF	df	df	FF	DD	FF	df	FF	df	df	DD	df	FF	FF	FF	FF	df	df	FF	FF	df	FF	FF	DD	df	FF	df	FF	FF	FF	FF	FF	FF	df	df	FF	df	df	fn	FF	df	df
chr2_30629503_30629544	FF	FF	FF	FF	NA	FF	FF	FF	FF	FF	FF	FF	FF	FF	FF	FF	FF	FF	FF	FF	FF	FF	NA	FF	FF	NA	FF	FF	FF	NN	FF	FF	FF	FF	FF	FF	FF	FF	FF	FF	FF	FF	NA	FF	FF	FF	FF	FF	FF
chr2_30634020_30634063	DD	BB	DD	NA	DD	DD	BB	BB	DD	DD	BB	DD	BB	DD	BB	DD	DD	NA	NN	BB	BB	BB	BB	DD	DD	NA	BB	DD	BB	NA	DD	DD	BB	DD	BB	BB	BB	BB	BB	BB	DD	DD	BB	DD	DD	NA	BB	DD	DD
chr2_30634231_30634278	DD	BB	DD	bn	DD	DD	BB	BB	DD	DD	NA	DD	BB	DD	BB	DD	DD	DD	DD	BB	NN	BB	BB	DD	DD	NA	BB	DD	BB	BB	DD	DD	BB	DD	BB	BB	BB	BB	BB	BB	DD	DD	BB	DD	DD	BB	BB	DD	DD
chr2_30640896_30640937	NA	FF	FF	FF	NA	NA	FF	FF	FF	FF	FF	FF	FF	FF	FF	FF	FF	NA	FF	NA	FF	FF	NA	FF	FF	NA	FF	FF	FF	FF	FF	NA	FF	FF	FF	NA	FF	FF	FF	NN	FF	FF	FF	FF	FF	NA	NA	FF	NA
chr2_30664828_30664867	DD	BB	DD	BB	DD	DD	BB	BB	DD	DD	BB	DD	BB	DD	BB	DD	DD	DD	DD	BB	BB	BB	BB	DD	DD	BB	BB	DD	BB	BB	DD	DD	BB	DD	BB	BB	BB	BB	BB	BB	DD	DD	BB	DD	DD	BB	BB	DD	DD
chr2_30700400_30700435	DD	BB	DD	BB	DD	DD	BB	BB	DD	DD	BB	DD	BB	DD	BB	DD	DD	DD	DD	BB	BB	BB	BB	DD	DD	BB	BB	DD	BB	BB	DD	DD	BB	DD	BB	BB	BB	BB	BB	BB	DD	DD	BB	DD	DD	BB	BB	DD	DD
chr2_30705601_30705648	DD	BB	DD	BB	DD	DD	BB	BB	DD	DD	BB	DD	BB	DD	BB	DD	DD	DD	DD	BB	BB	BB	BB	DD	DD	BB	BB	dn	BB	BB	DD	DD	BB	DD	BB	BB	BB	BB	BB	BB	DD	DD	BB	DD	DD	BB	BB	DD	DD
chr2_30811699_30811710	DD	BB	DD	BB	DD	dn	BB	BB	DD	DD	BB	DD	BB	DD	BB	DD	DD	DD	DD	BB	BB	BB	BB	DD	DD	BB	BB	DD	BB	BB	DD	DD	BB	DD	BB	BB	BB	BB	BB	BB	DD	DD	BB	DD	DD	bd	BB	DD	DD
chr2_30846550_30846561	df	FF	df	FF	df	df	FF	FF	df	df	FF	df	FF	df	FF	df	df	df	df	FF	FF	FF	FF	df	df	FF	FF	df	FF	FF	df	df	FF	DD	FF	FF	FF	FF	FF	FF	df	df	FF	df	df	FF	FF	df	df
chr2_30865771_30865814	DD	BB	DD	NA	NA	DD	BB	BB	DD	DD	NA	NA	BB	DD	BB	DD	DD	DD	DD	BB	BB	bn	BB	NA	BB	NA	NA	DD	BB	BB	DD	DD	NA	DD	NA	BB	BB	NA	NA	BB	DD	dn	NA	DD	DD	NA	BB	DD	NA
chr2_30939362_30939393	DD	BB	DD	BB	DD	DD	BB	BB	DD	DD	BB	DD	BB	DD	BB	DD	DD	DD	DD	BB	BB	BB	BB	DD	DD	BB	BB	DD	BB	BB	DD	DD	BB	DD	BB	BB	BB	BB	BB	BB	DD	DD	BB	DD	DD	BB	BB	DD	DD
chr2_30991574_30991605	DD	BB	DD	BB	DD	DD	BB	BB	DD	DD	BB	DD	BB	DD	BB	DD	DD	DD	DD	BB	BB	BB	BB	DD	DD	BB	BB	DD	BB	BB	DD	DD	BB	DD	BB	BB	BB	BB	BB	BB	DD	DD	BB	DD	DD	BB	BB	DD	DD
chr2_31038236_31038263	DD	BB	DD	BB	DD	DD	BB	BB	DD	DD	BB	DD	BB	DD	BB	DD	DD	DD	DD	BB	BB	BB	BB	DD	DD	BB	BB	DD	BB	BB	DD	DD	BB	DD	BB	BB	BB	BB	BB	BB	DD	DD	BB	DD	DD	BB	BB	DD	DD
chr2_31066413_31066448	DD	BB	DD	BB	DD	DD	BB	BB	DD	DD	BB	DD	BB	DD	BB	DD	DD	DD	DD	BB	BB	BB	BB	DD	DD	BB	BB	DD	BB	BB	DD	DD	BB	DD	BB	BB	bn	BB	BB	BB	DD	DD	BB	DD	DD	BB	BB	DD	DD
chr2_31150670_31150689	DD	BB	DD	BB	DD	DD	BB	BB	DD	DD	BB	DD	BB	DD	BB	DD	DD	DD	DD	BB	BB	BB	BB	DD	DD	BB	BB	DD	BB	BB	DD	DD	BB	DD	BB	BB	BB	BB	BB	BB	DD	DD	BB	DD	DD	BB	BB	DD	DD
chr2_3115567_3115602	FF	FF	FF	NA	FF	NA	NA	FF	NA	FF	NA	fn	FF	NN	FF	FF	FF	FF	FF	FF	FF	NA	FF	FF	FF	NA	fn	FF	FF	FF	NA	FF	fn	FF	FF	FF	FF	fn	FF	FF	FF	FF	fn	FF	FF	FF	NA	FF	FF
chr2_31156420_31156440	DD	BB	DD	BB	DD	DD	BB	BB	DD	DD	BB	DD	BB	DD	BB	DD	DD	DD	DD	BB	BB	BB	BB	DD	DD	BB	BB	DD	BB	BB	DD	DD	BB	DD	BB	BB	BB	BB	BB	BB	DD	DD	BB	DD	DD	BB	BB	DD	DD
chr2_31174760_31174779	DD	BB	DD	BB	DD	DD	BB	BB	DD	DD	BB	DD	BB	DD	BB	DD	DD	DD	DD	BB	BB	BB	BB	DD	DD	BB	BB	DD	BB	BB	DD	DD	BB	DD	BB	BB	BB	BB	BB	BB	DD	DD	BB	DD	DD	BB	BB	DD	DD
chr2_31193476_31193490	DD	BB	DD	BB	DD	DD	BB	BB	DD	DD	BB	DD	BB	DD	BB	DD	DD	DD	DD	BB	BB	BB	BB	DD	DD	BB	BB	DD	BB	BB	DD	DD	BB	DD	BB	BB	BB	BB	BB	BB	DD	DD	BB	DD	DD	BB	BB	DD	DD
chr2_31193665_31193680	DD	BB	DD	BB	DD	DD	BB	BB	DD	DD	BB	DD	BB	DD	BB	DD	DD	DD	DD	BB	BB	BB	BB	DD	DD	BB	BB	bd	BB	BB	DD	DD	BB	DD	BB	BB	BB	BB	BB	BB	DD	DD	BB	DD	DD	BB	BB	DD	DD
chr2_31199164_31199183	DD	BB	DD	BB	DD	DD	BB	BB	DD	DD	BB	DD	BB	DD	BB	DD	DD	DD	DD	BB	BB	BB	BB	DD	DD	BB	BB	DD	BB	BB	DD	DD	BB	DD	BB	BB	BB	BB	BB	BB	DD	DD	BB	DD	DD	BB	BB	DD	DD
chr2_31202348_31202379	DD	BB	DD	BB	DD	DD	BB	BB	DD	DD	BB	DD	BB	DD	BB	DD	DD	DD	DD	BB	BB	BB	BB	DD	DD	BB	BB	DD	BB	BB	DD	DD	BB	DD	BB	BB	BB	BB	BB	BB	DD	DD	BB	DD	DD	BB	BB	DD	DD
chr2_31211057_31211070	DD	BB	DD	BB	DD	DD	BB	BB	DD	DD	BB	DD	BB	DD	BB	DD	DD	DD	DD	BB	BB	BB	BB	DD	DD	BB	BB	DD	BB	BB	DD	DD	BB	DD	BB	BB	BB	BB	BB	BB	DD	DD	BB	DD	DD	BB	BB	DD	DD
chr2_31215702_31215725	FF	FF	FF	FF	FF	FF	FF	FF	FF	FF	NA	NN	FF	FF	FF	FF	FF	FF	FF	FF	FF	FF	FF	FF	FF	FF	FF	FF	FF	FF	FF	FF	FF	FF	FF	NA	NA	FF	FF	FF	FF	FF	FF	FF	FF	FF	FF	FF	FF
chr2_31231000_31231023	DD	BB	DD	BB	DD	DD	BB	BB	DD	DD	BB	DD	BB	DD	BB	DD	DD	DD	DD	BB	BB	BB	BB	DD	DD	BB	BB	DD	BB	BB	DD	DD	BB	DD	BB	BB	BB	BB	BB	BB	DD	DD	BB	DD	DD	BB	BB	DD	DD
chr2_31241167_31241210	DD	BB	DD	BB	DD	DD	BB	BB	DD	DD	BB	DD	BB	DD	BB	DD	DD	DD	DD	BB	BB	BB	BB	DD	DD	BB	BB	DD	BB	BB	DD	DD	BB	DD	BB	BB	BB	BB	BB	BB	DD	DD	BB	DD	DD	BB	BB	DD	DD
chr2_31241239_31241250	DD	BB	DD	BB	DD	DD	BB	BB	DD	DD	BB	DD	BB	DD	BB	DD	DD	DD	DD	BB	BB	BB	BB	DD	DD	BB	BB	DD	BB	BB	DD	DD	BB	DD	BB	BB	BB	BB	BB	BB	DD	DD	BB	DD	DD	BB	BB	DD	DD
chr2_31302375_31302398	DD	BB	DD	BB	DD	DD	BB	BB	DD	DD	BB	DD	BB	DD	BB	DD	DD	DD	DD	BB	BB	BB	BB	DD	DD	BB	BB	DD	BB	BB	DD	DD	BB	dn	BB	BB	BB	BB	BB	BB	DD	DD	BB	DD	DD	BB	BB	DD	DD
chr2_31315320_31315351	DD	BB	DD	BB	DD	DD	BB	BB	DD	DD	BB	DD	BB	DD	BB	DD	DD	DD	DD	BB	BB	BB	BB	DD	DD	BB	BB	DD	BB	BB	DD	DD	BB	DD	BB	BB	BB	BB	BB	BB	DD	DD	BB	DD	DD	BB	BB	DD	DD
chr2_31327789_31327808	DD	BB	DD	BB	DD	DD	BB	BB	DD	DD	BB	DD	BB	DD	BB	bd	DD	DD	DD	BB	BB	BB	BB	DD	DD	BB	BB	DD	BB	BB	DD	DD	BB	DD	BB	BB	BB	BB	BB	BB	DD	DD	BB	DD	DD	BB	BB	DD	DD
chr2_31332562_31332597	DD	BB	NA	BB	DD	NN	BB	BB	DD	DD	NA	DD	BB	NA	BB	DD	DD	NA	DD	BB	NA	BB	NA	DD	DD	BB	BB	DD	BB	BB	NA	DD	BB	DD	BB	BB	NA	NA	BB	BB	NA	DD	BB	DD	DD	NA	BB	NA	NA
chr2_31415507_31415542	DD	BB	DD	BB	DD	DD	BB	BB	DD	DD	BB	DD	BB	DD	BB	DD	DD	DD	DD	BB	BB	BB	BB	DD	DD	BB	BB	DD	BB	BB	DD	DD	BB	DD	BB	BB	BB	BB	BB	BB	DD	DD	BB	DD	DD	BB	BB	DD	DD
chr2_31441480_31441509	DD	BB	DD	BB	DD	DD	BB	BB	DD	DD	BB	DD	BB	DD	BB	DD	DD	DD	DD	BB	BB	BB	BB	DD	DD	BB	BB	DD	BB	BB	DD	DD	BB	DD	BB	BB	BB	BB	BB	BB	DD	DD	BB	DD	DD	BB	BB	DD	DD
chr2_31484078_31484121	NA	FF	FF	FF	NA	FF	FF	FF	FF	FF	FF	FF	NA	FF	FF	FF	FF	FF	FF	FF	FF	FF	FF	FF	FF	FF	FF	FF	FF	FF	FF	FF	FF	FF	FF	FF	FF	FF	FF	NA	NA	FF	FF	FF	FF	FF	FF	FF	FF
chr2_31529806_31529849	NA	BB	NA	BB	NA	NA	BB	BB	NA	DD	BB	DD	NA	DD	NA	dn	NA	NA	NA	BB	BB	BB	BB	DD	DD	NA	BB	DD	BB	BB	NA	DD	BB	DD	BB	BB	NA	NA	NA	BB	DD	DD	NA	DD	NA	BB	BB	DD	DD
chr2_31624515_31624566	df	FF	df	FF	df	df	FF	FF	df	df	FF	df	FF	df	FF	dn	DD	df	df	FF	FF	FF	FF	df	df	FF	FF	df	FF	FF	df	df	FF	df	FF	FF	FF	FF	FF	FF	df	dn	FF	df	df	FF	FF	df	df
chr2_31712763_31712792	BB	BB	DD	BB	DD	DD	BB	BB	DD	DD	BB	DD	BB	DD	BB	DD	DD	DD	DD	BB	BB	BB	BB	DD	DD	BB	BB	DD	BB	BB	DD	DD	BB	DD	BB	BB	BB	BB	BB	BB	DD	DD	BB	DD	DD	BB	BB	DD	DD
chr2_31795837_31795872	BB	BB	DD	NA	DD	NA	BB	BB	NA	DD	BB	DD	BB	DD	NA	DD	DD	DD	DD	BB	BB	BB	BB	DD	DD	BB	NA	DD	BB	BB	DD	DD	BB	DD	BB	NA	BB	BB	BB	BB	NA	DD	BB	DD	dn	BB	BB	DD	DD
chr2_31875303_31875334	BB	BB	DD	NA	NN	DD	BB	bn	NA	DD	NA	DD	BB	NA	BB	DD	dn	DD	DD	BB	bn	BB	BB	DD	DD	bn	BB	NA	BB	BB	DD	DD	NA	DD	bn	BB	BB	BB	BB	BB	DD	DD	bn	DD	DD	NA	BB	DD	DD
chr2_31910831_31910870	BB	BB	DD	BB	DD	DD	BB	BB	DD	DD	BB	DD	BB	DD	BB	DD	dn	DD	DD	BB	BB	BB	BB	DD	DD	BB	BB	DD	BB	BB	DD	DD	BB	DD	BB	BB	BB	BB	BB	BB	DD	DD	BB	DD	DD	BB	BB	DD	DD
chr2_31914473_31914536	NA	NA	DD	NA	DD	DD	UU	UU	DD	DD	UU	DD	UU	DD	UU	du	DD	DD	DD	UU	UU	UU	UU	DD	DD	NA	UU	DD	NA	UU	DD	DD	UU	DD	UU	UU	UU	UU	UU	UU	DD	DD	NA	DD	DD	UU	UU	DD	DD
chr2_31941381_31941404	BB	BB	DD	BB	DD	DD	BB	BB	DD	DD	BB	DD	BB	DD	BB	DD	DD	DD	DD	BB	BB	BB	BB	DD	DD	BB	BB	DD	BB	BB	DD	DD	BB	DD	BB	BB	BB	BB	BB	BB	DD	DD	BB	DD	DD	BB	BB	DD	DD
chr2_32123291_32123335	BB	BB	DD	BB	DD	DD	BB	BB	DD	DD	BB	DD	BB	DD	BB	DD	DD	bd	DD	BB	BB	BB	BB	DD	DD	BB	BB	bd	BB	BB	DD	DD	BB	DD	BB	BB	BB	BB	BB	BB	DD	DD	BB	DD	DD	BB	BB	DD	DD
chr2_32135379_32135414	BB	BB	NA	BB	bu	bu	BB	BB	bu	bu	BB	UU	BB	NA	BB	NA	NA	NA	UU	BB	BB	BB	BB	UU	NA	BB	BB	uu	BB	BB	NA	UU	BB	bu	BB	BB	BB	BB	BB	BB	UU	bu	BB	bu	UU	BB	BB	NA	bu
chr2_32182057_32182092	NN	NN	FF	NN	FF	FF	NN	NN	FF	FF	NN	NA	NN	FF	NN	FF	FF	FF	FF	NN	NN	NN	NN	FF	FF	FF	FF	FF	FF	FF	FF	FF	FF	FF	FF	NA	FF	FF	FF	FF	FF	FF	FF	NN	FF	FF	FF	FF	FF
chr2_32319023_32319050	BB	BB	DD	BB	DD	DD	BB	BB	DD	DD	BB	DD	BB	DD	BB	DD	DD	DD	DD	BB	bn	BB	BB	DD	DD	bn	BB	DD	BB	BB	DD	DD	BB	DD	bn	BB	BB	BB	BB	BB	DD	DD	BB	DD	DD	BB	BB	DD	DD
chr2_32339053_32339067	BB	BB	DD	BB	DD	DD	BB	BB	DD	DD	BB	DD	BB	DD	BB	DD	DD	DD	DD	BB	BB	BB	BB	DD	DD	BB	BB	DD	BB	BB	DD	DD	BB	DD	BB	BB	BB	BB	BB	BB	DD	DD	BB	DD	DD	BB	BB	DD	DD
chr2_3238115_3238166	NA	NA	NA	DD	DD	DD	DD	DD	NA	NA	DD	dn	NA	NN	DD	DD	NA	DD	bd	DD	BB	DD	DD	NN	DD	dn	DD	DD	DD	NA	DD	NA	NA	DD	NA	DD	DD	DD	DD	DD	BB	DD	DD	DD	DD	BB	DD	DD	DD
chr2_32440991_32441034	FF	FF	FF	NA	FF	FF	FF	NA	FF	FF	FF	FF	FF	FF	FF	FF	FF	FF	FF	FF	FF	FF	NN	FF	FF	NA	FF	FF	FF	FF	FF	FF	FF	FF	FF	FF	fn	FF	FF	NA	NA	FF	FF	FF	FF	NA	FF	FF	FF
chr2_32533115_32533139	BB	BB	DD	BB	BB	DD	BB	BB	DD	DD	BB	DD	BB	DD	BB	DD	DD	DD	DD	BB	BB	BB	DD	DD	DD	BB	BB	DD	BB	BB	DD	DD	BB	DD	BB	BB	BB	BB	BB	BB	DD	DD	BB	DD	DD	BB	BB	DD	DD
chr2_32609683_32609694	BB	BB	DD	BB	BB	DD	BB	BB	DD	DD	BB	DD	BB	DD	BB	DD	DD	DD	DD	BB	BB	BB	BB	DD	DD	BB	BB	DD	BB	BB	DD	DD	BB	DD	BB	BB	BB	BB	BB	BB	DD	DD	BB	DD	DD	BB	BB	DD	DD
chr2_32625768_32625789	BB	BB	DD	BB	BB	DD	BB	BB	DD	DD	BB	DD	BB	DD	BB	DD	DD	DD	DD	BB	BB	BB	BB	DD	DD	BB	BB	DD	bn	BB	DD	DD	BB	DD	BB	BB	BB	BB	BB	BB	DD	DD	BB	DD	DD	BB	BB	DD	DD
chr2_32812613_32812628	BB	BB	DD	BB	BB	DD	BB	BB	DD	DD	BB	DD	BB	DD	BB	DD	DD	DD	DD	BB	BB	BB	BB	DD	DD	BB	BB	DD	BB	BB	DD	DD	BB	DD	BB	BB	BB	BB	BB	BB	DD	DD	BB	DD	DD	BB	BB	DD	DD
chr2_3282648_3282667	FF	FF	NN	FF	NA	FF	NA	FF	FF	FF	FF	FF	FF	FF	NA	FF	FF	FF	FF	FF	NA	FF	NA	FF	FF	FF	NA	FF	FF	NA	NA	FF	FF	NA	FF	NA	FF	FF	FF	FF	NA	FF	FF	NA	FF	FF	FF	FF	FF
chr2_3293699_3293726	FF	FF	FF	FF	FF	FF	FF	FF	FF	FF	FF	FF	FF	FF	FF	FF	FF	FF	FF	FF	FF	FF	FF	FF	FF	FF	FF	FF	FF	FF	FF	FF	FF	FF	FF	FF	FF	FF	FF	FF	FF	FF	FF	FF	FF	FF	FF	FF	FF
chr2_32943959_32944008	BB	BB	NA	BB	NA	NN	BB	BB	NN	NN	BB	NN	BB	NN	BB	NA	NN	NN	nn	BB	BB	BB	BB	DD	NN	BB	BB	NA	BB	BB	DD	DD	BB	DD	BB	BB	BB	BB	BB	BB	NA	DD	BB	DD	NA	NN	NN	DD	DD
chr2_33028684_33028719	BB	BB	DD	BB	BB	DD	BB	BB	DD	DD	BB	DD	BB	DD	BB	DD	bd	DD	DD	BB	BB	BB	BB	DD	DD	BB	BB	DD	BB	BB	DD	DD	BB	DD	BB	BB	BB	BB	BB	BB	DD	DD	BB	DD	DD	BB	BB	DD	DD
chr2_33029976_33030045	BB	BB	DD	BB	BB	DD	BB	BB	DD	DD	BB	DD	BB	DD	BB	DD	DD	DD	DD	BB	BB	BB	BB	DD	DD	BB	BB	DD	BB	BB	DD	dn	BB	DD	BB	BB	BB	BB	BB	BB	DD	DD	BB	DD	DD	bd	BB	DD	DD
chr2_33259605_33259655	BB	BB	DD	NA	NA	DD	NA	BB	DD	DD	NA	DD	BB	DD	BB	DD	DD	DD	DD	BB	NN	NN	NN	DD	DD	NA	NA	DD	BB	BB	DD	DD	BB	DD	BB	BB	NA	bn	bn	NA	NA	DD	BB	NN	NA	BB	BB	BB	NA
chr2_33317730_33317765	BB	BB	NA	NA	NA	DD	BB	BB	DD	DD	BB	dn	BB	DD	BB	DD	DD	NA	DD	BB	NA	BB	BB	DD	NA	BB	BB	DD	BB	BB	DD	DD	BB	DD	NA	BB	BB	NA	BB	BB	NA	DD	BB	dn	DD	NA	NA	DD	NA
chr2_3334154_3334185	FF	FF	FF	NA	FF	FF	FF	FF	FF	FF	FF	fn	NA	FF	NN	FF	FF	FF	FF	FF	NA	FF	FF	FF	FF	NA	NA	FF	FF	NA	FF	NA	NA	FF	NA	FF	NA	FF	FF	NA	FF	FF	NA	FF	NA	FF	FF	FF	FF
chr2_33399012_33399046	BB	BB	DD	BB	BB	dn	BB	BB	DD	DD	BB	DD	BB	DD	BB	DD	DD	DD	DD	BB	BB	BB	BB	DD	DD	BB	NA	DD	BB	BB	DD	DD	BB	DD	BB	BB	BB	BB	bn	BB	DD	DD	BB	DD	DD	BB	BB	DD	DD
chr2_33427767_33427778	FF	FF	df	FF	FF	df	FF	FF	df	df	FF	df	FF	df	FF	df	df	df	df	FF	FF	FF	FF	df	df	FF	NA	df	FF	FF	df	df	FF	df	FF	FF	FF	FF	FF	FF	df	df	FF	df	df	FF	FF	DD	df
chr2_33427784_33427803	BB	BB	DD	BB	BB	DD	BB	BB	DD	DD	BB	DD	BB	DD	BB	DD	DD	DD	DD	BB	BB	BB	BB	DD	DD	BB	NA	DD	BB	BB	DD	DD	BB	DD	BB	BB	BB	BB	BB	BB	DD	DD	BB	DD	DD	BB	BB	DD	DD
chr2_33473978_33474017	BB	BB	DD	BB	BB	DD	BB	BB	DD	DD	BB	DD	BB	DD	BB	DD	DD	DD	DD	BB	BB	BB	BB	DD	DD	BB	DD	DD	BB	BB	DD	DD	BB	DD	BB	BB	BB	BB	BB	BB	DD	DD	BB	DD	DD	BB	BB	DD	DD
chr2_33499785_33499806	BB	bn	DD	BB	BB	DD	BB	BB	DD	DD	BB	DD	BB	DD	BB	DD	DD	DD	DD	BB	BB	BB	BB	DD	DD	BB	DD	DD	BB	BB	DD	DD	BB	DD	BB	BB	BB	BB	BB	BB	DD	DD	BB	DD	DD	BB	BB	DD	DD
chr2_33508616_33508663	NN	BB	DD	BB	BB	DD	BB	BB	DD	DD	BB	DD	BB	DD	BB	DD	DD	DD	DD	BB	BB	BB	BB	DD	DD	BB	DD	DD	BB	BB	DD	DD	BB	DD	BB	BB	BB	BB	BB	BB	DD	DD	BB	DD	DD	BB	BB	DD	DD
chr2_33530296_33530315	BB	BB	DD	BB	BB	DD	BB	BB	DD	DD	BB	DD	BB	DD	BB	DD	DD	DD	DD	BB	BB	BB	BB	DD	DD	BB	DD	DD	BB	BB	DD	DD	BB	DD	BB	BB	BB	BB	BB	BB	DD	DD	BB	DD	DD	BB	BB	DD	DD
chr2_33536505_33536536	BB	BB	DD	BB	BB	DD	BB	BB	DD	DD	BB	DD	BB	DD	BB	DD	DD	DD	DD	BB	BB	BB	BB	DD	DD	BB	DD	DD	BB	BB	DD	DD	BB	DD	BB	BB	BB	BB	BB	BB	DD	DD	BB	DD	DD	BB	BB	DD	DD
chr2_33538191_33538222	BB	BB	DD	BB	BB	DD	BB	BB	DD	DD	BB	DD	BB	DD	BB	DD	DD	DD	DD	BB	BB	BB	BB	DD	DD	BB	DD	DD	BB	BB	DD	DD	BB	DD	BB	BB	BB	BB	BB	BB	DD	DD	BB	DD	DD	BB	BB	DD	DD
chr2_33542301_33542312	BB	BB	DD	BB	BB	DD	BB	BB	DD	DD	BB	DD	BB	DD	BB	DD	DD	DD	DD	BB	BB	BB	BB	DD	DD	BB	DD	DD	BB	BB	DD	DD	BB	DD	BB	BB	BB	BB	BB	BB	DD	DD	BB	DD	DD	BB	BB	DD	DD
chr2_33574535_33574582	bd	NN	DD	BB	NA	NA	BB	BB	DD	DD	BB	DD	BB	DD	BB	DD	DD	DD	BB	BB	BB	BB	bn	DD	DD	NA	DD	DD	BB	BB	NA	DD	BB	DD	NA	BB	NA	BB	BB	NA	DD	DD	BB	DD	NA	BB	BB	DD	DD
chr2_33578911_33578950	BB	BB	DD	BB	BB	DD	BB	BB	DD	DD	BB	DD	BB	DD	BB	DD	dn	DD	DD	BB	BB	BB	BB	DD	DD	BB	DD	DD	BB	BB	DD	DD	BB	DD	BB	BB	BB	BB	BB	BB	DD	DD	BB	DD	DD	BB	BB	DD	DD
chr2_33596773_33596812	BB	BB	DD	BB	BB	DD	BB	BB	DD	DD	BB	DD	BB	DD	BB	DD	DD	DD	DD	BB	BB	BB	BB	DD	DD	BB	DD	DD	BB	BB	DD	DD	BB	DD	BB	BB	BB	BB	BB	BB	DD	DD	BB	DD	DD	BB	BB	DD	DD
chr2_33622508_33622519	BB	BB	DD	BB	BB	DD	BB	BB	DD	DD	BB	DD	BB	DD	BB	DD	DD	DD	DD	BB	BB	BB	BB	DD	DD	BB	DD	DD	BB	BB	DD	DD	BB	DD	BB	BB	BB	BB	BB	BB	DD	DD	BB	DD	DD	BB	BB	DD	DD
chr2_33654307_33654354	UU	UU	DD	UU	UU	DD	NA	UU	DD	DD	UU	DD	UU	DD	UU	DD	DD	DD	DD	NA	UU	UU	UU	DD	DD	NA	DD	DD	UU	UU	DD	DD	UU	DD	UU	UU	UU	UU	UU	UU	du	DD	UU	DD	DD	UU	UU	DD	DD
chr2_33658254_33658293	BB	BB	DD	BB	BB	DD	BB	BB	DD	DD	BB	DD	BB	DD	BB	dn	DD	DD	DD	BB	BB	BB	BB	DD	DD	BB	DD	DD	BB	BB	DD	DD	BB	DD	BB	BB	BB	BB	BB	BB	DD	DD	BB	DD	DD	BB	BB	DD	DD
chr2_33659673_33659697	BB	BB	DD	BB	BB	DD	BB	BB	DD	DD	BB	DD	BB	DD	BB	DD	DD	DD	DD	BB	BB	BB	BB	DD	DD	BB	DD	DD	BB	BB	DD	DD	BB	DD	BB	BB	BB	BB	BB	BB	DD	DD	BB	DD	DD	BB	BB	DD	DD
chr2_3367026_3367081	DD	BB	NA	NN	BB	DD	NA	DD	NA	DD	dn	NA	BB	DD	BB	NA	BB	DD	NN	BB	NA	DD	DD	NA	DD	NA	DD	DD	BB	NA	DD	DD	DD	BB	BB	BB	NA	BB	bd	DD	BB	NA	BB	DD	DD	NA	NA	DD	NA
chr2_33687207_33687224	BB	BB	DD	BB	BB	DD	BB	BB	DD	DD	BB	DD	BB	DD	BB	DD	DD	DD	DD	BB	BB	BB	BB	DD	DD	BB	DD	DD	BB	BB	DD	DD	BB	DD	BB	BB	BB	BB	BB	BB	DD	DD	BB	DD	DD	BB	BB	DD	DD
chr2_33692427_33692438	BB	BB	DD	BB	BB	DD	BB	BB	DD	DD	BB	DD	BB	DD	BB	DD	DD	DD	DD	BB	BB	BB	BB	DD	DD	bd	DD	DD	BB	BB	DD	DD	BB	DD	BB	BB	BB	BB	BB	BB	DD	DD	BB	DD	DD	BB	BB	DD	DD
chr2_33842489_33842513	BB	BB	DD	BB	BB	DD	BB	BB	DD	DD	BB	DD	BB	DD	BB	DD	DD	DD	DD	BB	BB	BB	BB	DD	DD	BB	DD	DD	BB	BB	DD	DD	BB	DD	BB	BB	BB	BB	BB	BB	DD	DD	BB	DD	DD	BB	BB	DD	DD
chr2_33842681_33842708	BB	BB	DD	BB	BB	DD	BB	BB	DD	DD	BB	DD	BB	DD	BB	DD	DD	DD	DD	BB	BB	BB	BB	DD	DD	BB	DD	DD	BB	BB	DD	DD	BB	DD	BB	BB	BB	BB	BB	BB	DD	DD	BB	DD	DD	BB	BB	DD	DD
chr2_33884020_33884039	BB	BB	DD	BB	BB	DD	BB	BB	DD	DD	BB	DD	BB	DD	BB	DD	DD	DD	DD	BB	BB	BB	BB	DD	DD	BB	DD	DD	BB	BB	DD	DD	BB	DD	BB	BB	BB	BB	BB	BB	DD	DD	BB	DD	DD	BB	BB	DD	DD
chr2_33889330_33889365	NN	BB	DD	BB	NA	DD	BB	BB	DD	DD	BB	DD	BB	DD	BB	DD	DD	DD	DD	BB	BB	BB	BB	DD	DD	NA	DD	DD	BB	BB	DD	DD	BB	DD	BB	BB	BB	BB	NA	BB	DD	DD	BB	DD	DD	BB	BB	DD	DD
chr2_33902300_33902351	BB	BB	NN	BB	BB	DD	NA	BB	BB	bd	NN	NA	BB	DD	NA	DD	DD	NA	DD	BB	BB	BB	BB	DD	DD	NA	dn	NA	BB	BB	DD	DD	BB	DD	BB	NA	DD	BB	BB	BB	DD	DD	NA	DD	dn	BB	BB	bd	NA
chr2_33914837_33914866	BB	BB	DD	BB	BB	DD	BB	BB	DD	DD	BB	DD	BB	DD	BB	DD	DD	DD	DD	BB	BB	BB	BB	DD	DD	BB	DD	DD	BB	BB	dn	DD	BB	DD	BB	BB	BB	BB	BB	BB	DD	DD	BB	DD	DD	BB	BB	DD	DD
chr2_33943898_33943915	BB	BB	DD	BB	BB	DD	BB	BB	DD	DD	BB	DD	BB	DD	BB	DD	DD	DD	DD	BB	BB	BB	BB	DD	DD	BB	DD	DD	BB	BB	DD	DD	BB	DD	BB	BB	BB	BB	BB	BB	DD	DD	BB	DD	DD	BB	BB	DD	DD
chr2_33960829_33960848	BB	BB	DD	BB	BB	DD	BB	BB	DD	DD	BB	DD	BB	DD	BB	DD	DD	DD	DD	BB	BB	BB	BB	DD	DD	BB	DD	DD	BB	BB	DD	DD	BB	DD	BB	BB	BB	BB	BB	BB	DD	DD	BB	DD	DD	BB	BB	DD	DD
chr2_34006125_34006145	BB	BB	DD	BB	BB	DD	BB	BB	DD	DD	BB	DD	BB	DD	BB	DD	DD	DD	DD	BB	BB	BB	BB	DD	DD	BB	DD	DD	BB	BB	DD	DD	bd	DD	BB	BB	BB	BB	BB	BB	DD	DD	BB	DD	DD	BB	BB	DD	DD
chr2_34016062_34016076	BB	BB	DD	BB	BB	DD	BB	BB	DD	DD	BB	DD	BB	DD	BB	DD	DD	bd	DD	BB	BB	BB	BB	DD	DD	BB	DD	DD	BB	BB	DD	DD	BB	DD	BB	BB	BB	BB	BB	BB	DD	DD	BB	DD	DD	BB	BB	DD	DD
chr2_34021005_34021032	BB	BB	DD	BB	BB	DD	BB	BB	DD	DD	BB	DD	BB	DD	BB	DD	DD	DD	DD	BB	BB	BB	BB	DD	DD	BB	DD	DD	BB	BB	DD	DD	BB	DD	BB	BB	BB	BB	BB	BB	DD	DD	BB	DD	DD	BB	BB	DD	DD
chr2_34052398_34052441	BB	NN	DD	BB	BB	DD	DD	bd	NA	DD	bd	DD	BB	DD	BB	DD	NN	DD	DD	BB	BB	BB	BB	DD	DD	bn	DD	DD	BB	NA	DD	DD	NA	DD	BB	BB	NA	BB	BB	BB	NA	DD	BB	DD	DD	BB	BB	DD	DD
chr2_34052502_34052537	BB	BB	DD	BB	BB	DD	BB	BB	DD	DD	BB	DD	BB	DD	BB	DD	DD	DD	DD	BB	BB	BB	BB	DD	DD	BB	DD	DD	BB	BB	DD	DD	BB	DD	BB	BB	BB	BB	BB	BB	DD	DD	BB	DD	DD	BB	BB	DD	DD
chr2_34084503_34084516	BB	BB	DD	BB	BB	DD	BB	BB	DD	DD	BB	DD	BB	DD	BB	dn	DD	DD	DD	BB	BB	BB	BB	DD	dn	BB	dn	DD	BB	BB	DD	DD	BB	DD	BB	BB	BB	BB	BB	BB	DD	DD	BB	DD	DD	BB	BB	DD	DD
chr2_34086811_34086837	BB	BB	DD	BB	bn	DD	BB	BB	DD	DD	BB	DD	BB	DD	BB	DD	DD	DD	DD	BB	BB	BB	BB	DD	DD	BB	DD	DD	BB	BB	DD	DD	BB	DD	BB	BB	BB	BB	BB	BB	DD	DD	BB	DD	DD	BB	BB	DD	DD
chr2_34096496_34096510	BB	BB	DD	BB	BB	DD	BB	BB	DD	DD	BB	DD	BB	DD	BB	DD	DD	DD	DD	BB	BB	BB	BB	DD	DD	BB	DD	DD	BB	BB	DD	DD	BB	DD	BB	BB	BB	BB	BB	BB	DD	DD	BB	DD	DD	BB	BB	DD	DD
chr2_34110641_34110658	BB	BB	DD	BB	BB	DD	bn	BB	DD	DD	BB	DD	BB	DD	BB	DD	DD	DD	DD	BB	BB	BB	BB	DD	DD	BB	DD	DD	BB	BB	DD	DD	BB	DD	BB	BB	BB	BB	BB	BB	DD	DD	BB	DD	DD	BB	BB	DD	DD
chr2_34112694_34112707	BB	BB	DD	BB	BB	DD	BB	BB	DD	DD	BB	DD	BB	DD	BB	DD	DD	DD	DD	BB	BB	BB	BB	DD	DD	BB	DD	DD	BB	BB	DD	DD	BB	DD	BB	BB	BB	BB	BB	BB	DD	DD	BB	DD	DD	BB	BB	DD	DD
chr2_34180200_34180229	BB	BB	DD	BB	BB	DD	BB	BB	DD	DD	BB	bd	BB	DD	BB	DD	DD	DD	DD	BB	BB	BB	BB	DD	bd	BB	bd	DD	BB	BB	DD	DD	BB	DD	BB	BB	BB	BB	BB	BB	DD	DD	BB	DD	DD	BB	BB	DD	DD
chr2_34256727_34256778	BB	BB	DD	BB	BB	DD	BB	BB	DD	DD	BB	DD	BB	DD	BB	DD	DD	DD	DD	BB	BB	BB	BB	DD	DD	BB	DD	DD	BB	BB	DD	DD	BB	DD	BB	BB	BB	BB	BB	BB	DD	DD	BB	DD	DD	bd	BB	DD	DD
chr2_34259340_34259387	BB	BB	DD	BB	BB	DD	BB	BB	DD	DD	BB	DD	BB	DD	BB	DD	DD	DD	DD	BB	BB	bd	BB	DD	DD	BB	DD	DD	BB	BB	DD	DD	BB	DD	BB	BB	BB	BB	BB	BB	DD	DD	BB	DD	DD	BB	BB	DD	DD
chr2_34294777_34294836	BB	BB	NA	DD	NA	NA	BB	NN	DD	DD	NA	DD	NA	DD	bn	dn	DD	NA	BB	NN	DD	BB	BB	DD	DD	BB	DD	DD	bd	BB	bd	DD	BB	DD	NA	NA	NA	BB	BB	BB	DD	NN	BB	NA	NA	BB	NN	DD	DD
chr2_34322694_34322723	BB	BB	DD	BB	BB	DD	BB	BB	DD	DD	bn	DD	BB	DD	BB	DD	DD	DD	DD	BB	BB	BB	BB	DD	DD	BB	DD	DD	BB	BB	DD	DD	BB	DD	BB	BB	BB	BB	BB	BB	DD	BB	BB	DD	DD	BB	BB	DD	DD
chr2_34349701_34349744	BB	BB	DD	BB	BB	DD	BB	BB	NA	DD	BB	DD	BB	DD	BB	DD	DD	DD	DD	BB	BB	BB	BB	DD	DD	BB	DD	DD	BB	NA	DD	DD	BB	DD	BB	BB	BB	BB	NN	bn	DD	BB	BB	DD	NA	NA	BB	NA	DD
chr2_34378841_34378879	NA	FF	FF	FF	NA	NA	FF	NA	FF	NA	FF	nn	FF	NA	FF	FF	FF	NA	FF	FF	NN	FF	FF	FF	FF	NA	FF	FF	FF	NA	FF	FF	FF	FF	FF	FF	FF	FF	FF	FF	FF	FF	FF	FF	fn	NA	FF	FF	FF
chr2_34391939_34391962	BB	BB	DD	BB	BB	dn	BB	BB	dn	DD	BB	DD	BB	DD	BB	DD	DD	DD	DD	BB	BB	BB	BB	DD	DD	BB	DD	DD	BB	BB	dn	DD	BB	DD	BB	BB	BB	BB	BB	BB	DD	BB	BB	DD	DD	BB	BB	dn	DD
chr2_34400832_34400875	FF	NA	NA	NN	FF	FF	FF	FF	FF	FF	NA	FF	FF	NA	NA	FF	NN	FF	FF	FF	FF	NA	NN	FF	NA	NA	NA	FF	FF	FF	FF	FF	NA	FF	FF	NA	NA	FF	FF	FF	NA	FF	FF	FF	FF	FF	FF	NA	FF
chr2_34467794_34467833	BB	BB	DD	BB	BB	DD	BB	BB	DD	DD	BB	DD	BB	DD	BB	DD	DD	DD	DD	BB	BB	BB	BB	DD	DD	BB	DD	DD	BB	BB	DD	DD	BB	DD	BB	BB	BB	BB	BB	BB	DD	BB	BB	DD	DD	BB	BB	DD	DD
chr2_3447658_3447679	FF	FF	FF	FF	FF	FF	NN	FF	NA	FF	FF	FF	NA	NA	NA	FF	NA	FF	NA	FF	FF	FF	FF	NA	FF	FF	FF	FF	FF	FF	FF	FF	FF	FF	FF	NA	FF	FF	NA	NA	FF	FF	FF	FF	FF	NA	FF	FF	FF
chr2_34542509_34542544	BB	BB	DD	bn	BB	DD	BB	BB	DD	DD	BB	DD	BB	DD	BB	DD	DD	DD	DD	BB	BB	BB	BB	DD	DD	BB	DD	DD	BB	BB	DD	DD	BB	DD	BB	BB	BB	BB	BB	BB	DD	BB	BB	DD	DD	BB	BB	DD	DD
chr2_34548061_34548080	BB	BB	DD	BB	BB	DD	BB	BB	DD	DD	BB	DD	BB	DD	BB	DD	DD	DD	DD	BB	BB	BB	BB	DD	DD	BB	DD	DD	BB	BB	DD	DD	BB	DD	BB	BB	BB	BB	BB	BB	DD	BB	BB	DD	DD	BB	BB	DD	DD
chr2_34562422_34562449	BB	BB	DD	BB	BB	DD	BB	BB	DD	DD	BB	DD	BB	DD	BB	DD	DD	DD	DD	BB	BB	BB	BB	DD	DD	BB	DD	DD	BB	BB	DD	DD	BB	DD	BB	BB	BB	BB	BB	BB	DD	BB	BB	DD	DD	BB	BB	DD	DD
chr2_34604932_34604947	BB	BB	DD	BB	BB	DD	BB	BB	DD	DD	BB	DD	BB	DD	BB	DD	DD	DD	DD	BB	BB	BB	BB	DD	DD	BB	DD	DD	BB	BB	DD	DD	BB	DD	BB	BB	BB	BB	BB	BB	DD	BB	BB	DD	DD	BB	BB	DD	DD
chr2_34624165_34624192	BB	BB	DD	BB	BB	DD	BB	BB	DD	DD	BB	DD	BB	DD	BB	DD	DD	DD	DD	BB	BB	BB	BB	DD	DD	BB	DD	DD	BB	BB	DD	DD	BB	DD	BB	BB	BB	BB	BB	BB	DD	BB	BB	DD	DD	BB	BB	DD	DD
chr2_34643695_34643706	BB	BB	DD	BB	BB	DD	BB	BB	DD	DD	BB	DD	BB	DD	BB	DD	DD	DD	DD	BB	BB	BB	BB	DD	DD	BB	DD	DD	BB	BB	DD	DD	BB	DD	BB	BB	BB	BB	BB	BB	DD	BB	BB	DD	DD	BB	BB	DD	DD
chr2_34644413_34644462	UU	UU	DD	NA	NA	DD	UU	UU	DD	DD	UU	DD	UU	DD	UU	DD	DD	DD	DD	UU	UU	UU	UU	DD	DD	NA	DD	DD	UU	NA	DD	DD	UU	DD	UU	NA	NA	UU	UU	UU	DD	NA	NA	DD	DD	NA	UU	DD	DD
chr2_34654232_34654246	BB	BB	dd	BB	BB	dd	BB	BB	DD	dd	BB	dd	BB	dd	BB	dd	DD	dd	dd	BB	BB	BB	BB	DD	DD	BB	dd	dd	BB	BB	dd	dd	BB	dd	BB	BB	BB	BB	BB	BB	dd	BB	BB	dd	dd	BB	BB	DD	dd
chr2_34683163_34683194	BB	BB	DD	BB	BB	DD	BB	BB	DD	DD	BB	DD	BB	DD	BB	DD	DD	DD	DD	BB	bn	BB	BB	DD	DD	BB	DD	DD	BB	BB	DD	DD	BB	DD	BB	BB	BB	BB	BB	BB	DD	BB	BB	DD	DD	BB	BB	DD	DD
chr2_34689586_34689627	BB	BB	DD	BB	BB	DD	BB	BB	DD	DD	BB	DD	BB	DD	BB	DD	DD	DD	DD	BB	BB	BB	BB	DD	DD	BB	DD	DD	BB	BB	DD	DD	BB	DD	BB	BB	BB	BB	BB	BB	DD	BB	BB	DD	DD	BB	BB	DD	DD
chr2_34718692_34718715	BB	BB	DD	BB	BB	DD	BB	BB	DD	DD	BB	DD	BB	DD	BB	DD	DD	DD	DD	BB	BB	BB	BB	DD	DD	BB	DD	DD	BB	BB	DD	DD	BB	DD	BB	BB	BB	BB	BB	BB	DD	BB	BB	DD	DD	BB	BB	DD	DD
chr2_34793310_34793345	FF	NA	FF	FF	FF	FF	FF	FF	FF	FF	FF	FF	FF	FF	FF	FF	FF	FF	FF	FF	FF	FF	FF	NN	FF	FF	FF	FF	FF	FF	FF	FF	FF	FF	FF	FF	FF	FF	FF	FF	FF	FF	FF	FF	FF	FF	FF	FF	FF
chr2_34846357_34846374	FF	FF	FF	FF	FF	FF	FF	FF	FF	FF	FF	FF	FF	FF	FF	FF	FF	fn	FF	FF	FF	FF	FF	FF	FF	FF	FF	FF	FF	NN	FF	FF	FF	FF	FF	FF	FF	FF	FF	FF	FF	FF	FF	FF	FF	FF	FF	FF	FF
chr2_34891052_34891087	BB	BB	DD	BB	BB	DD	BB	BB	DD	DD	BB	DD	BB	BB	BB	DD	DD	DD	DD	BB	BB	BB	BB	DD	DD	BB	DD	DD	BB	BB	DD	DD	BB	DD	BB	BB	BB	BB	BB	BB	DD	BB	BB	DD	DD	BB	BB	DD	DD
chr2_34994784_34994831	BB	BB	DD	BB	BB	DD	BB	BB	DD	DD	BB	DD	BB	DD	BB	DD	DD	DD	DD	BB	BB	BB	BB	DD	DD	BB	DD	DD	BB	BB	DD	DD	BB	DD	BB	BB	BB	BB	BB	BB	BB	BB	BB	DD	DD	BB	BB	bd	DD
chr2_35019797_35019811	BB	BB	DD	BB	BB	DD	BB	BB	DD	DD	BB	DD	BB	DD	BB	DD	DD	DD	DD	BB	BB	BB	BB	DD	DD	BB	DD	DD	BB	BB	DD	DD	BB	DD	BB	BB	BB	BB	BB	BB	BB	BB	BB	DD	DD	BB	BB	DD	DD
chr2_35024498_35024529	BB	BB	DD	BB	BB	DD	BB	BB	DD	DD	BB	DD	BB	DD	BB	DD	DD	DD	DD	BB	BB	BB	BB	DD	DD	BB	DD	DD	BB	BB	DD	DD	BB	DD	BB	BB	BB	BB	BB	BB	BB	BB	BB	DD	DD	BB	BB	DD	DD
chr2_35088394_35088437	FF	NA	FF	FF	FF	FF	FF	FF	FF	FF	FF	FF	FF	NN	FF	FF	NA	FF	FF	FF	FF	FF	FF	FF	FF	FF	FF	FF	FF	FF	FF	NA	fn	FF	FF	NA	FF	NA	FF	FF	FF	FF	FF	FF	FF	FF	FF	FF	FF
chr2_35134981_35135024	BB	BB	DD	BB	BB	dn	BB	BB	NA	DD	BB	NA	BB	DD	BB	DD	DD	NA	DD	BB	BB	BB	BB	DD	DD	DD	DD	bd	BB	BB	DD	DD	BB	DD	BB	BB	BB	BB	BB	BB	BB	BB	BB	DD	DD	BB	BB	DD	DD
chr2_35384737_35384763	NA	FF	NA	FF	FF	FF	FF	FF	FF	FF	NA	FF	NA	FF	FF	FF	FF	FF	FF	NA	FF	FF	FF	FF	FF	NA	FF	FF	FF	FF	NA	FF	FF	FF	NA	FF	FF	FF	FF	NA	NA	FF	FF	FF	FF	NA	FF	FF	NA
chr2_35767313_35767356	NN	FF	FF	NA	FF	NA	FF	FF	NN	NA	NN	FF	FF	fn	FF	FF	FF	FF	FF	FF	NN	NN	NA	FF	NN	FF	FF	FF	FF	FF	FF	FF	FF	FF	FF	FF	FF	FF	FF	NA	NA	FF	NA	FF	FF	FF	FF	FF	NA
chr2_36061991_36062034	BB	BB	BB	BB	BB	BB	BB	BB	BB	BB	BB	NA	BB	BB	BB	DD	BB	BB	DD	BB	BB	BB	BB	BB	BB	BB	DD	DD	BB	BB	DD	DD	BB	DD	BB	BB	BB	BB	BB	BB	BB	NA	BB	DD	DD	BB	BB	DD	DD
chr2_36123988_36124011	DD	BB	DD	BB	BB	DD	BB	BB	NA	NA	BB	BB	BB	DD	BB	DD	DD	NA	DD	BB	BB	BB	BB	DD	DD	BB	DD	DD	BB	BB	DD	DD	BB	DD	BB	BB	BB	BB	BB	BB	BB	DD	BB	DD	DD	BB	BB	DD	DD
chr2_36177873_36177900	DD	BB	DD	BB	BB	DD	BB	BB	DD	NA	BB	BB	BB	DD	BB	DD	DD	DD	DD	BB	BB	BB	BB	DD	DD	BB	DD	DD	BB	BB	DD	DD	BB	DD	BB	BB	BB	BB	BB	BB	BB	DD	BB	DD	DD	BB	BB	DD	DD
chr2_36210731_36210796	DD	BB	DD	BB	BB	DD	BB	BB	DD	DD	BB	BB	BB	DD	BB	DD	DD	DD	DD	BB	BB	BB	BB	DD	DD	BB	DD	DD	BB	BB	DD	DD	BB	DD	BB	BB	BB	BB	BB	BB	BB	DD	BB	DD	DD	BB	BB	DD	DD
chr2_3630126_3630165	FF	FF	FF	FF	NA	FF	FF	FF	FF	FF	FF	FF	FF	FF	FF	FF	NN	FF	FF	FF	FF	FF	NA	FF	FF	FF	FF	FF	FF	FF	FF	FF	FF	FF	FF	fn	FF	FF	FF	FF	FF	FF	FF	FF	FF	FF	FF	FF	FF
chr2_36462840_36462867	DD	BB	DD	BB	BB	DD	BB	BB	DD	DD	BB	BB	BB	DD	BB	DD	DD	DD	DD	BB	BB	BB	BB	DD	DD	BB	DD	DD	BB	BB	DD	DD	BB	DD	BB	BB	BB	BB	BB	NA	NA	DD	BB	DD	DD	BB	BB	DD	DD
chr2_36480591_36480614	FF	FF	FF	FF	FF	FF	FF	FF	FF	FF	FF	FF	FF	FF	FF	FF	FF	FF	FF	FF	FF	FF	FF	FF	FF	FF	FF	FF	FF	FF	FF	FF	FF	FF	FF	FF	FF	NA	FF	NA	FF	FF	NN	FF	NA	FF	FF	FF	FF
chr2_36493973_36494044	dn	bb	dd	BB	bb	dn	bb	bb	bd	dn	bn	bd	bn	DD	bn	dn	dn	dn	dn	BB	bd	BB	bn	dn	dd	bb	dd	dn	BB	bn	bd	dn	bd	DD	bb	BB	bb	bn	BB	bb	BB	dn	BB	bd	dn	bn	BB	dn	dd
chr2_36592227_36592266	NA	NN	DD	NN	NA	DD	NN	NN	DD	DD	NA	NN	NN	DD	NN	DD	DD	DD	DD	NN	NN	NN	NN	DD	DD	NN	DD	DD	NA	NA	NA	DD	NN	DD	NN	NN	NN	NN	NN	NN	NA	DD	NA	DD	DD	NN	NA	DD	DD
chr2_36643812_36643847	DD	BB	DD	BB	BB	DD	BB	BB	DD	DD	BB	BB	BB	DD	BB	DD	DD	DD	DD	BB	BB	BB	BB	DD	DD	BB	DD	DD	BB	BB	DD	DD	BB	DD	BB	BB	BB	BB	BB	BB	BB	DD	BB	DD	DD	BB	BB	DD	DD
chr2_36672854_36672898	NA	FF	FF	FF	FF	FF	FF	FF	FF	FF	NA	FF	FF	FF	FF	FF	FF	FF	FF	FF	FF	FF	NN	FF	FF	NA	FF	FF	FF	FF	FF	NA	FF	FF	FF	NA	FF	NA	FF	NA	FF	FF	NA	FF	FF	FF	FF	NA	NA
chr2_3674183_3674230	NA	bd	NA	BB	BB	NA	BB	NA	BB	NN	DD	DD	DD	BB	BB	BB	bd	BB	BB	BB	DD	BB	BB	DD	DD	BB	BB	BB	BB	DD	NA	BB	DD	NA	BB	BB	BB	BB	BB	NN	BB	NA	DD	BB	BB	NN	DD	BB	BB
chr2_36834478_36834521	DD	BB	DD	BB	BB	DD	BB	BB	DD	bd	BB	BB	BB	DD	BB	DD	DD	DD	DD	BB	BB	BB	BB	DD	DD	BB	DD	DD	BB	BB	DD	DD	BB	DD	BB	BB	BB	BB	BB	BB	BB	DD	BB	DD	DD	BB	BB	DD	DD
chr2_36851782_36851793	DD	BB	DD	BB	BB	DD	BB	BB	DD	DD	BB	BB	BB	DD	BB	DD	DD	DD	DD	BB	BB	BB	BB	DD	DD	BB	DD	DD	BB	BB	DD	DD	BB	DD	BB	BB	BB	BB	BB	BB	BB	DD	BB	DD	DD	BB	BB	DD	DD
chr2_36866732_36866759	dd	BB	dd	BB	BB	dd	BB	BB	dd	dd	BB	BB	BB	dd	DD	dd	dd	dd	dd	BB	BB	BB	BB	dd	dd	BB	DD	dd	BB	BB	dd	dd	BB	dd	BB	BB	BB	BB	BB	BB	BB	dd	BB	dd	dd	BB	BB	dd	dd
chr2_36904280_36904319	DD	BB	nn	BB	BB	NA	BB	BB	DD	dn	BB	BB	BB	DD	BB	DD	NA	NA	NN	BB	BB	BB	BB	DD	NN	BB	DD	NA	BB	BB	DD	NA	BB	NA	BB	BB	BB	BB	BB	BB	BB	DD	BB	dn	NA	BB	BB	NA	DD
chr2_36911551_36911586	DD	BB	DD	BB	BB	DD	BB	BB	DD	DD	BB	BB	BB	DD	BB	DD	DD	DD	DD	BB	BB	BB	BB	DD	DD	BB	DD	DD	BB	BB	DD	DD	BB	DD	BB	BB	BB	BB	BB	BB	BB	DD	BB	DD	DD	BB	BB	DD	DD
chr2_37066113_37066139	DD	BB	DD	BB	BB	DD	BB	BB	DD	DD	BB	BB	BB	DD	BB	DD	DD	DD	DD	BB	BB	BB	BB	DD	DD	BB	DD	DD	BB	BB	DD	DD	BB	DD	BB	BB	BB	BB	BB	BB	BB	DD	BB	DD	DD	BB	BB	DD	DD
chr2_37125735_37125774	DD	BB	DD	BB	BB	DD	BB	BB	DD	DD	BB	BB	BB	DD	BB	DD	DD	DD	DD	BB	BB	BB	BB	DD	DD	BB	DD	DD	BB	BB	DD	DD	BB	DD	BB	BB	BB	BB	BB	BB	BB	DD	BB	DD	DD	BB	BB	DD	DD
chr2_37396725_37396768	DD	BB	DD	BB	BB	DD	BB	BB	DD	DD	BB	BB	BB	DD	BB	dn	DD	DD	DD	BB	BB	BB	BB	DD	DD	BB	DD	DD	BB	BB	DD	DD	BB	DD	BB	BB	BB	BB	BB	BB	BB	DD	BB	DD	DD	BB	BB	DD	DD
chr2_37451528_37451559	DD	BB	DD	BB	BB	DD	BB	BB	DD	DD	BB	BB	BB	DD	BB	DD	DD	DD	DD	BB	BB	BB	BB	DD	DD	BB	DD	DD	BB	BB	DD	DD	BB	DD	BB	BB	BB	BB	BB	BB	BB	DD	BB	DD	DD	BB	BB	DD	DD
chr2_37488146_37488185	DD	BB	DD	BB	BB	DD	BB	BB	DD	DD	BB	BB	BB	DD	BB	DD	DD	DD	DD	BB	BB	BB	BB	DD	DD	BB	DD	DD	BB	BB	DD	DD	BB	DD	BB	BB	BB	BB	BB	BB	BB	DD	BB	BB	DD	BB	BB	DD	DD
chr2_37504131_37504158	df	FF	df	FF	FF	df	FF	FF	df	df	FF	FF	FF	df	FF	df	df	dn	df	FF	FF	FF	FF	df	df	FF	df	df	FF	FF	df	df	FF	df	FF	FF	FF	FF	FF	FF	FF	df	FF	df	df	FF	FF	df	df
chr2_37544937_37544960	DD	BB	DD	BB	BB	DD	BB	BB	DD	DD	BB	BB	BB	DD	BB	DD	DD	DD	DD	BB	BB	BB	BB	DD	DD	BB	DD	DD	BB	BB	DD	DD	BB	DD	BB	BB	BB	BB	BB	BB	BB	DD	BB	DD	DD	BB	BB	DD	DD
chr2_37557792_37557819	FF	FF	NN	FF	FF	FF	NA	FF	FF	FF	fn	FF	NA	FF	FF	FF	FF	FF	FF	FF	FF	FF	FF	FF	FF	FF	FF	FF	FF	FF	FF	FF	FF	FF	FF	FF	FF	FF	FF	FF	fn	FF	FF	FF	FF	FF	FF	FF	FF
chr2_37680879_37680938	DD	NN	NA	BB	BB	DD	BB	BB	NN	DD	BB	BB	BB	NA	BB	dn	DD	DD	NA	NA	BB	BB	NA	DD	NA	NA	DD	DD	BB	BB	NA	DD	BB	DD	NA	BB	BB	BB	BB	NA	NA	DD	bn	DD	NN	BB	NA	DD	NA
chr2_37683799_37683816	DD	BB	DD	BB	BB	DD	BB	BB	DD	DD	BB	BB	BB	DD	BB	DD	DD	DD	DD	BB	BB	BB	BB	DD	DD	BB	DD	DD	BB	BB	DD	DD	BB	DD	BB	BB	BB	BB	BB	BB	BB	DD	BB	DD	DD	BB	BB	DD	DD
chr2_37688936_37688959	DD	BB	DD	BB	BB	DD	BB	BB	DD	DD	BB	BB	BB	DD	BB	DD	DD	DD	DD	BB	BB	BB	BB	DD	DD	BB	DD	DD	BB	BB	DD	DD	BB	DD	BB	BB	BB	BB	BB	BB	BB	DD	BB	DD	DD	BB	BB	DD	DD
chr2_37707001_37707033	dd	bn	dd	BB	BB	DD	BB	BB	dd	dn	BB	BB	BB	dd	BB	dd	dd	dd	dd	BB	BB	BB	BB	dd	dd	BB	dd	dd	BB	BB	dd	dd	BB	dd	BB	BB	BB	BB	BB	BB	BB	dn	BB	dd	dd	BB	BB	dd	dn
chr2_37721908_37721947	NA	BB	DD	BB	BB	DD	BB	NN	DD	DD	NA	BB	BB	NA	BB	DD	DD	DD	DD	BB	BB	BB	BB	DD	DD	NN	DD	DD	BB	NA	NA	DD	BB	DD	BB	BB	NA	BB	BB	BB	NA	DD	BB	DD	DD	BB	BB	DD	DD
chr2_37724869_37724892	DD	BB	DD	BB	BB	DD	BB	BB	DD	DD	BB	BB	BB	DD	BB	DD	DD	DD	DD	BB	BB	BB	BB	DD	DD	BB	DD	DD	BB	BB	DD	DD	BB	DD	BB	BB	BB	BB	BB	BB	BB	DD	BB	DD	DD	BB	BB	DD	DD
chr2_37732246_37732257	DD	BB	DD	BB	BB	DD	BB	BB	DD	DD	BB	BB	BB	DD	BB	DD	DD	DD	DD	BB	BB	BB	BB	DD	DD	BB	DD	DD	BB	BB	DD	DD	BB	DD	BB	BB	BB	BB	BB	BB	BB	DD	BB	DD	DD	BB	BB	DD	DD
chr2_37741607_37741628	DD	BB	DD	BB	BB	DD	BB	BB	DD	DD	BB	BB	BB	DD	BB	DD	DD	DD	DD	BB	BB	BB	BB	DD	DD	BB	DD	DD	BB	BB	DD	DD	BB	DD	BB	BB	BB	BB	BB	BB	BB	DD	BB	DD	DD	BB	BB	DD	DD
chr2_37750544_37750582	DD	BB	DD	BB	BB	DD	BB	BB	DD	DD	BB	BB	BB	DD	BB	DD	DD	DD	DD	BB	BB	BB	BB	DD	DD	BB	DD	DD	BB	BB	DD	DD	BB	DD	BB	BB	BB	BB	BB	BB	BB	DD	BB	DD	DD	BB	BB	DD	DD
chr2_37870039_37870078	DD	BB	DD	BB	BB	DD	BB	BB	DD	DD	BB	BB	BB	DD	BB	DD	DD	DD	DD	BB	BB	BB	BB	DD	DD	BB	DD	DD	BB	BB	DD	DD	BB	DD	BB	BB	BB	BB	BB	BB	BB	DD	BB	DD	DD	BB	BB	DD	DD
chr2_37921058_37921097	DD	BB	NA	NA	BB	DD	bn	BB	NA	DD	BB	BB	BB	DD	NA	NA	NA	DD	DD	BB	BB	BB	bn	NA	DD	NA	DD	NA	BB	BB	DD	NA	BB	NA	NA	BB	BB	BB	BB	BB	NA	NA	NA	DD	DD	NA	BB	NA	DD
chr2_38094937_38094948	DD	BB	DD	BB	BB	DD	BB	BB	DD	DD	BB	BB	BB	DD	BB	DD	DD	DD	DD	BB	BB	BB	BB	DD	DD	BB	DD	DD	BB	BB	DD	DD	BB	DD	BB	BB	BB	BB	BB	BB	BB	DD	BB	DD	DD	BB	BB	DD	DD
chr2_38139903_38139946	NA	NA	nn	FF	FF	FF	FF	FF	FF	FF	FF	FF	FF	NA	FF	FF	FF	FF	FF	FF	FF	FF	FF	FF	FF	NA	fn	FF	FF	FF	fn	FF	FF	FF	FF	NA	FF	NA	NA	NA	FF	FF	FF	NA	FF	FF	FF	FF	FF
chr2_38152836_38152879	FF	FF	NA	FF	FF	FF	FF	FF	FF	FF	FF	FF	FF	FF	FF	FF	FF	NN	NA	FF	FF	FF	FF	FF	FF	NA	FF	FF	FF	FF	FF	FF	FF	FF	FF	NA	FF	FF	FF	FF	FF	FF	FF	FF	FF	FF	NA	FF	FF
chr2_38169184_38169223	DD	BB	DD	BB	BB	DD	BB	BB	DD	DD	BB	BB	BB	DD	BB	DD	DD	DD	DD	BB	BB	BB	BB	DD	DD	BB	DD	DD	BB	BB	DD	DD	BB	DD	BB	BB	BB	BB	BB	BB	BB	DD	BB	DD	DD	BB	BB	DD	DD
chr2_38186947_38187002	DD	BB	DD	BB	BB	DD	BB	BB	DD	DD	BB	BB	BB	DD	BB	DD	DD	DD	DD	BB	BB	BB	BB	DD	DD	BB	DD	DD	BB	BB	DD	DD	BB	DD	BB	BB	BB	BB	BB	BB	BB	dn	BB	DD	DD	BB	BB	DD	DD
chr2_38188089_38188128	DD	BB	DD	BB	BB	DD	BB	BB	DD	DD	BB	BB	BB	DD	BB	DD	DD	DD	DD	BB	BB	BB	BB	DD	DD	BB	DD	DD	BB	BB	DD	DD	BB	DD	BB	BB	BB	BB	BB	BB	BB	DD	BB	DD	DD	BB	BB	DD	DD
chr2_38207371_38207406	FF	FF	FF	FF	FF	FF	FF	FF	NN	FF	FF	FF	FF	FF	FF	FF	FF	FF	FF	FF	FF	FF	FF	FF	FF	FF	FF	FF	FF	FF	FF	FF	FF	FF	FF	FF	FF	NA	FF	FF	FF	FF	FF	FF	FF	FF	FF	FF	FF
chr2_38229924_38229974	DD	BB	DD	NA	BB	DD	BB	BB	NA	DD	BB	BB	NA	NN	BB	bd	DD	DD	DD	NA	NA	BB	BB	DD	DD	BB	DD	DD	BB	NA	NA	NA	BB	DD	BB	BB	BB	NA	NN	NA	BB	bd	BB	DD	DD	BB	BB	DD	DD
chr2_38248325_38248336	df	FF	df	FF	FF	df	FF	FF	df	df	FF	FF	FF	df	FF	df	df	df	df	FF	FF	FF	FF	df	df	FF	df	df	FF	FF	df	df	FF	df	FF	FF	FF	FF	FF	FF	FF	df	FF	df	df	FF	FF	df	df
chr2_38252853_38252880	DD	BB	DD	BB	BB	DD	BB	BB	DD	DD	BB	BB	BB	DD	BB	DD	DD	DD	DD	BB	BB	BB	BB	DD	DD	BB	DD	DD	BB	BB	DD	DD	BB	DD	BB	BB	BB	BB	BB	BB	BB	DD	BB	DD	DD	BB	BB	DD	DD
chr2_38262310_38262333	DD	BB	DD	BB	BB	DD	BB	BB	DD	DD	BB	BB	BB	DD	BB	DD	DD	DD	DD	BB	BB	BB	BB	DD	DD	BB	DD	DD	BB	BB	DD	DD	BB	DD	BB	BB	BB	BB	BB	BB	BB	DD	BB	DD	DD	BB	BB	DD	DD
chr2_38268244_38268275	DD	BB	DD	BB	BB	DD	BB	BB	DD	DD	BB	BB	BB	DD	BB	DD	DD	DD	DD	BB	BB	BB	BB	DD	DD	BB	DD	DD	BB	BB	DD	DD	BB	DD	BB	BB	BB	BB	BB	BB	BB	DD	BB	DD	DD	BB	BB	DD	DD
chr2_38278668_38278683	DD	BB	DD	BB	BB	DD	BB	BB	DD	DD	BB	BB	BB	DD	BB	DD	DD	DD	DD	BB	BB	BB	BB	DD	DD	BB	dn	DD	BB	BB	DD	DD	BB	DD	BB	BB	BB	BB	BB	BB	BB	DD	BB	DD	DD	BB	BB	DD	DD
chr2_38281541_38281576	DD	BB	DD	NA	BB	DD	BB	BB	DD	DD	BB	BB	BB	DD	BB	DD	DD	DD	DD	BB	BB	BB	BB	DD	DD	BB	DD	DD	BB	BB	DD	DD	NA	DD	BB	BB	BB	BB	BB	BB	NN	DD	BB	DD	DD	BB	BB	DD	DD
chr2_38294386_38294401	DD	BB	DD	BB	BB	DD	BB	BB	DD	DD	BB	BB	BB	DD	BB	DD	DD	DD	DD	BB	BB	BB	BB	DD	DD	BB	DD	DD	BB	BB	DD	DD	BB	DD	BB	BB	BB	BB	BB	BB	BB	DD	BB	DD	DD	BB	BB	DD	DD
chr2_38297248_38297295	dd	BB	dd	BB	BB	dd	BB	BB	dd	dd	BB	BB	BB	dd	BB	dd	dd	dd	dd	BB	BB	BB	BB	dd	dd	BB	dd	dd	BB	BB	bd	dd	BB	dd	BB	BB	BB	BB	BB	BB	BB	bd	BB	dd	dd	BB	BB	dd	dd
chr2_38297297_38297322	dd	bn	dd	BB	BB	dd	BB	BB	dd	dd	BB	BB	BB	dd	BB	dd	DD	dd	dd	BB	BB	BB	BB	dd	dd	bn	dd	dd	BB	BB	dd	dd	BB	dd	BB	BB	BB	BB	BB	BB	BB	dd	BB	dd	dd	BB	BB	dd	dd
chr2_38297808_38297828	DD	BB	DD	BB	BB	DD	BB	BB	DD	DD	BB	BB	BB	DD	BB	DD	DD	DD	DD	BB	BB	BB	BB	DD	DD	BB	DD	DD	BB	BB	DD	DD	BB	DD	BB	BB	BB	BB	BB	BB	BB	DD	BB	DD	DD	BB	BB	DD	DD
chr2_38321732_38321751	FF	FF	FF	NA	NA	FF	FF	FF	NN	FF	FF	FF	NA	FF	FF	FF	FF	NA	FF	FF	NA	FF	FF	FF	FF	NA	FF	NA	fn	NA	FF	FF	FF	NA	FF	FF	FF	FF	FF	FF	NA	FF	FF	FF	FF	FF	NA	NA	FF
chr2_3833005_3833064	NA	NN	FF	NA	NN	NN	NN	NN	FF	NN	fn	NN	NN	NN	NN	NA	NN	FF	NN	FF	NA	FF	FF	FF	fn	FF	nn	FF	NN	NN	fn	FF	FF	NN	NN	NA	NN	NA	NN	FF	FF	NN	NN	FF	FF	NN	FF	NA	FF
chr2_38413548_38413571	FF	FF	FF	FF	NA	NA	FF	NA	FF	FF	FF	FF	FF	FF	FF	FF	FF	FF	FF	FF	FF	FF	FF	FF	FF	NA	FF	FF	FF	FF	FF	FF	FF	FF	FF	FF	FF	FF	NN	FF	NA	FF	FF	FF	FF	FF	FF	FF	FF
chr2_38465785_38465820	DD	BB	DD	BB	BB	DD	BB	BB	DD	DD	BB	BB	BB	DD	BB	DD	DD	DD	DD	BB	BB	BB	BB	DD	DD	BB	DD	DD	BB	BB	DD	DD	BB	DD	BB	BB	BB	BB	BB	BB	bn	DD	BB	DD	DD	BB	BB	DD	DD
chr2_38469206_38469237	DD	BB	DD	BB	BB	bd	BB	BB	DD	DD	BB	BB	BB	DD	BB	DD	DD	DD	DD	BB	BB	BB	BB	DD	DD	BB	DD	DD	BB	BB	DD	DD	BB	DD	BB	BB	BB	bd	BB	BB	BB	DD	BB	DD	DD	BB	BB	DD	DD
chr2_38547644_38547668	DD	BB	DD	BB	BB	DD	BB	BB	DD	DD	BB	BB	BB	DD	BB	DD	DD	DD	DD	BB	BB	BB	BB	DD	DD	BB	DD	DD	BB	BB	DD	DD	BB	DD	BB	BB	BB	BB	BB	BB	BB	DD	BB	DD	DD	BB	BB	DD	DD
chr2_38570302_38570337	dn	BB	dd	BB	BB	bd	BB	BB	dd	DD	BB	BB	BB	dd	BB	dd	dd	dd	dd	BB	BB	BB	BB	dd	dn	BB	DD	dd	BB	BB	dd	dd	BB	dd	BB	BB	BB	BB	BB	BB	BB	dd	BB	dn	BB	BB	BB	dd	dd
chr2_38619314_38619343	DD	BB	DD	BB	BB	DD	BB	BB	DD	DD	BB	BB	BB	DD	BB	DD	DD	DD	DD	BB	BB	BB	BB	DD	DD	BB	DD	DD	BB	BB	DD	DD	BB	DD	BB	BB	BB	BB	BB	BB	BB	DD	BB	DD	DD	BB	BB	DD	DD
chr2_38650807_38650850	DD	BB	DD	BB	BB	DD	BB	dn	DD	DD	BB	BB	BB	DD	BB	DD	DD	dn	DD	BB	BB	BB	BB	DD	DD	BB	DD	DD	BB	BB	DD	DD	BB	DD	BB	BB	BB	BB	BB	BB	BB	DD	BB	DD	DD	BB	BB	DD	DD
chr2_38661996_38662023	FF	FF	FF	FF	FF	FF	FF	FF	FF	NA	FF	FF	NA	FF	FF	FF	FF	FF	FF	FF	FF	FF	FF	FF	FF	NA	FF	FF	NA	NA	FF	FF	NN	FF	NA	FF	FF	FF	FF	FF	NA	FF	FF	FF	FF	NA	FF	FF	NA
chr2_38711252_38711279	DD	BB	DD	BB	BB	DD	BB	BB	DD	DD	BB	BB	BB	DD	BB	DD	DD	DD	DD	BB	BB	BB	BB	DD	DD	BB	DD	DD	BB	BB	DD	DD	BB	DD	BB	BB	BB	BB	BB	BB	BB	DD	BB	DD	DD	BB	BB	DD	DD
chr2_3871908_3871937	FF	FF	FF	NN	FF	FF	FF	FF	FF	FF	FF	FF	FF	FF	FF	FF	FF	FF	FF	FF	FF	FF	FF	FF	FF	FF	FF	FF	FF	FF	FF	FF	FF	FF	FF	FF	FF	FF	FF	FF	FF	FF	FF	FF	FF	FF	FF	FF	FF
chr2_38737476_38737511	FF	FF	FF	FF	FF	FF	FF	FF	FF	FF	FF	FF	FF	FF	FF	NA	FF	FF	FF	FF	FF	FF	FF	FF	NN	FF	FF	FF	FF	FF	FF	FF	FF	FF	FF	NA	FF	FF	FF	FF	FF	FF	FF	FF	FF	FF	FF	FF	FF
chr2_38751907_38751930	FF	FF	FF	FF	FF	FF	FF	FF	FF	FF	FF	FF	FF	FF	FF	FF	FF	FF	FF	FF	FF	FF	FF	FF	FF	FF	FF	FF	FF	FF	FF	FF	FF	FF	FF	FF	FF	FF	FF	FF	FF	FF	FF	FF	FF	FF	FF	FF	FF
chr2_38800648_38800675	DD	BB	DD	BB	BB	DD	BB	BB	DD	DD	BB	BB	BB	DD	BB	DD	DD	DD	DD	BB	BB	BB	BB	DD	DD	BB	DD	DD	BB	BB	DD	DD	BB	DD	BB	BB	BB	BB	BB	BB	BB	DD	BB	DD	DD	BB	BB	DD	DD
chr2_38810371_38810410	DD	BB	DD	BB	BB	DD	BB	BB	NA	DD	BB	BB	BB	DD	BB	NA	DD	NA	DD	BB	BB	BB	BB	DD	DD	BB	DD	DD	BB	BB	DD	DD	BB	DD	BB	BB	BB	BB	BB	BB	BB	DD	BB	DD	DD	BB	BB	DD	NA
chr2_38835330_38835359	DD	BB	DD	BB	BB	DD	BB	BB	DD	DD	BB	BB	BB	DD	BB	DD	DD	DD	DD	BB	BB	BB	BB	DD	DD	BB	DD	DD	BB	BB	DD	DD	BB	DD	BB	BB	BB	BB	BB	BB	BB	DD	BB	DD	DD	BB	BB	DD	DD
chr2_38865045_38865084	DD	BB	DD	BB	BB	DD	BB	BB	DD	DD	BB	BB	BB	DD	BB	DD	DD	DD	DD	BB	BB	BB	BB	DD	DD	BB	DD	DD	BB	BB	DD	DD	BB	DD	BB	BB	BB	BB	BB	bn	BB	DD	BB	DD	DD	BB	BB	DD	DD
chr2_38912137_38912166	DD	BB	DD	BB	BB	DD	BB	BB	DD	DD	BB	BB	BB	DD	BB	DD	BB	DD	DD	BB	BB	BB	BB	DD	DD	BB	DD	DD	BB	BB	DD	DD	BB	DD	BB	BB	BB	BB	BB	BB	BB	DD	BB	DD	DD	BB	BB	DD	DD
chr2_38912935_38912974	DD	BB	DD	BB	BB	DD	BB	BB	DD	DD	BB	BB	BB	DD	BB	DD	DD	DD	DD	BB	BB	BB	BB	DD	DD	BB	DD	bd	BB	BB	DD	DD	BB	DD	BB	BB	BB	BB	BB	BB	BB	DD	BB	DD	BB	BB	BB	BB	DD
chr2_38934395_38934445	DD	BB	DD	BB	BB	DD	bd	BB	DD	dn	BB	BB	BB	DD	BB	DD	DD	DD	DD	BB	BB	BB	BB	DD	DD	BB	DD	DD	BB	BB	DD	DD	BB	DD	BB	BB	BB	BB	BB	BB	BB	DD	BB	dn	DD	BB	BB	DD	DD
chr2_38978797_38978844	DD	BB	DD	BB	NA	DD	NA	BB	DD	NN	BB	BB	BB	DD	NA	DD	DD	NA	DD	BB	BB	BB	NA	DD	NA	NA	DD	DD	NA	NA	NA	DD	BB	DD	NA	NA	BB	BB	BB	BB	NA	DD	BB	DD	DD	BB	BB	NA	DD
chr2_38995946_38995981	DD	NN	DD	BB	BB	DD	BB	BB	DD	DD	BB	NA	BB	DD	BB	DD	DD	DD	DD	NA	NA	BB	BB	DD	DD	BB	DD	DD	NA	NA	DD	DD	BB	DD	BB	BB	BB	BB	BB	BB	NA	NA	BB	DD	DD	BB	BB	DD	DD
chr2_39064447_39064476	DD	BB	DD	BB	BB	DD	BB	BB	DD	DD	BB	BB	BB	DD	BB	DD	DD	DD	DD	BB	BB	BB	BB	DD	DD	BB	DD	DD	BB	BB	DD	DD	BB	DD	BB	BB	BB	BB	BB	BB	BB	DD	BB	DD	DD	BB	BB	DD	DD
chr2_39084485_39084532	DD	BB	DD	BB	bn	DD	BB	BB	DD	DD	BB	BB	BB	DD	BB	DD	DD	DD	DD	BB	BB	BB	BB	DD	DD	BB	DD	DD	BB	BB	DD	DD	BB	DD	BB	BB	BB	BB	BB	BB	BB	DD	BB	DD	DD	BB	BB	DD	DD
chr2_39093657_39093720	DD	BB	DD	BB	BB	DD	BB	BB	BB	DD	BB	bb	BB	DD	BB	DD	DD	DD	DD	bb	BB	BB	BB	DD	DD	BB	DD	DD	BB	BB	DD	DD	BB	DD	bb	BB	BB	BB	BB	BB	bb	DD	bb	DD	DD	bb	BB	DD	DD
chr2_39100666_39100713	df	FF	fn	FF	FF	df	FF	FF	df	df	FF	FF	FF	df	FF	df	df	fn	fn	FF	FF	FF	FF	DD	df	fn	df	df	FF	FF	df	df	FF	df	FF	FF	FF	FF	FF	FF	FF	df	FF	DD	df	FF	FF	df	df
chr2_39159668_39159695	FF	FF	FF	FF	FF	FF	FF	FF	FF	FF	FF	FF	FF	FF	FF	FF	FF	FF	FF	FF	FF	FF	FF	FF	FF	FF	FF	FF	FF	FF	FF	FF	FF	FF	FF	FF	FF	FF	FF	fn	FF	fn	FF	FF	FF	FF	FF	FF	FF
chr2_39184921_39184956	DD	BB	DD	BB	BB	DD	BB	BB	DD	DD	BB	BB	BB	DD	BB	DD	DD	DD	DD	BB	BB	BB	BB	DD	DD	BB	DD	DD	BB	BB	DD	DD	BB	DD	BB	BB	BB	BB	BB	BB	BB	DD	BB	DD	DD	BB	BB	DD	DD
chr2_39350241_39350295	DD	BB	DD	BB	BB	DD	BB	BB	DD	DD	BB	BB	BB	DD	BB	DD	DD	DD	DD	BB	BB	BB	BB	DD	DD	BB	DD	DD	BB	BB	DD	DD	BB	DD	BB	BB	BB	BB	BB	BB	BB	DD	BB	DD	DD	BB	bd	DD	DD
chr2_39351241_39351292	FF	FF	FF	NA	FF	fn	FF	FF	FF	FF	FF	NN	FF	NN	NA	FF	NN	FF	FF	NA	NN	FF	FF	NA	FF	NA	FF	FF	FF	FF	FF	FF	FF	FF	FF	FF	FF	FF	FF	NA	NA	NA	FF	FF	FF	NN	FF	FF	FF
chr2_39395121_39395180	DD	BB	DD	NA	NA	DD	NA	BB	DD	NA	BB	BB	BB	DD	BB	DD	NA	DD	DD	BB	NN	BB	BB	DD	DD	NA	NA	DD	NA	BB	DD	NA	BB	DD	NA	BB	BB	NA	NA	NA	BB	DD	BB	DD	DD	NA	BB	DD	DD
chr2_3939669_3939708	FF	FF	NN	FF	NA	NN	FF	FF	FF	FF	FF	FF	FF	NA	FF	FF	NA	FF	FF	FF	NN	FF	fn	FF	FF	FF	FF	NN	fn	FF	FF	FF	FF	FF	FF	FF	FF	NA	NA	NA	NA	FF	FF	FF	NA	FF	FF	FF	FF
chr2_39447520_39447551	DD	BB	DD	BB	BB	DD	BB	BB	DD	DD	BB	BB	BB	DD	BB	DD	DD	DD	DD	BB	BB	BB	BB	DD	DD	BB	DD	DD	BB	BB	DD	DD	BB	DD	BB	BB	BB	BB	BB	BB	BB	DD	BB	DD	DD	bn	BB	DD	DD
chr2_39453037_39453072	NA	FF	FF	FF	FF	FF	FF	NN	NA	FF	FF	FF	FF	FF	NA	FF	FF	FF	FF	FF	FF	FF	NA	FF	FF	NA	FF	FF	FF	FF	FF	FF	FF	NA	FF	FF	FF	FF	FF	FF	FF	FF	FF	NA	FF	FF	FF	FF	FF
chr2_39465965_39465996	DD	BB	DD	BB	BB	DD	BB	BB	DD	DD	BB	BB	BB	DD	BB	DD	DD	DD	DD	BB	BB	BB	BB	DD	DD	BB	DD	DD	BB	BB	DD	DD	BB	DD	BB	BB	BB	BB	BB	BB	BB	DD	BB	DD	DD	BB	BB	DD	DD
chr2_39548433_39548472	NA	BB	DD	BB	NA	DD	BB	BB	DD	NA	BB	BB	BB	dn	BB	NA	DD	NA	DD	BB	BB	BB	BB	NA	NA	NA	DD	DD	BB	BB	DD	NA	BB	DD	BB	BB	BB	NN	bn	BB	BB	DD	BB	DD	DD	NA	BB	DD	DD
chr2_39613669_39613704	DD	BB	DD	BB	BB	DD	BB	BB	DD	DD	BB	BB	BB	DD	BB	DD	DD	DD	DD	BB	BB	BB	BB	DD	DD	BB	DD	DD	BB	BB	DD	DD	BB	DD	BB	BB	BB	BB	BB	BB	BB	DD	BB	DD	DD	BB	BB	DD	DD
chr2_39699930_39699977	bd	BB	bd	BB	BB	bn	BB	BB	bd	DD	BB	bn	BB	DD	BB	bd	bd	DD	bd	BB	BB	BB	BB	bd	bd	BB	bn	bd	BB	bn	bd	DD	BB	bd	BB	BB	BB	BB	BB	bn	BB	bd	bn	DD	DD	BB	BB	dn	bd
chr2_39721573_39721616	UU	BB	UU	BB	BB	UU	BB	BB	UU	UU	BB	BB	BB	NA	BB	UU	UU	UU	UU	BB	BB	BB	BB	UU	UU	BB	UU	UU	BB	BB	UU	UU	BB	UU	BB	BB	BB	BB	BB	BB	BB	NA	BB	UU	UU	BB	BB	UU	UU
chr2_39792374_39792413	FF	FF	FF	FF	FF	FF	FF	FF	FF	FF	FF	FF	FF	FF	FF	FF	FF	FF	FF	FF	NN	FF	FF	FF	FF	FF	FF	FF	FF	NN	FF	FF	FF	FF	FF	FF	NA	FF	FF	FF	FF	FF	FF	FF	FF	FF	FF	NA	FF
chr2_39804600_39804623	DD	BB	DD	BB	BB	DD	BB	BB	DD	DD	BB	BB	BB	DD	BB	DD	DD	DD	DD	BB	BB	BB	BB	DD	DD	BB	DD	DD	BB	BB	DD	DD	BB	DD	BB	BB	BB	BB	BB	BB	BB	DD	BB	DD	DD	BB	BB	DD	DD
chr2_39907131_39907178	DD	BB	DD	BB	BB	DD	BB	BB	DD	DD	BB	BB	BB	DD	BB	DD	DD	DD	DD	BB	BB	BB	BB	DD	DD	BB	DD	DD	BB	BB	DD	DD	BB	DD	BB	BB	BB	BB	BB	BB	BB	DD	DD	DD	DD	BB	BB	DD	DD
chr2_40024545_40024569	DD	BB	DD	BB	BB	DD	BB	BB	DD	DD	BB	BB	BB	DD	BB	DD	DD	DD	DD	BB	BB	BB	BB	DD	DD	BB	DD	DD	BB	BB	DD	DD	BB	DD	BB	BB	BB	BB	BB	BB	BB	DD	DD	DD	DD	BB	BB	DD	DD
chr2_40031834_40031869	dd	BB	dd	BB	BB	dd	BB	BB	DD	DD	BB	BB	BB	dd	BB	dd	dd	DD	dd	BB	BB	BB	BB	DD	DD	BB	DD	DD	BB	BB	DD	dd	BB	DD	BB	BB	BB	BB	BB	bd	BB	dd	dd	DD	DD	BB	BB	dd	dd
chr2_40038428_40038439	DD	BB	DD	BB	BB	DD	BB	BB	DD	DD	BB	BB	BB	DD	BB	DD	DD	DD	DD	BB	BB	BB	BB	DD	DD	BB	DD	DD	BB	BB	DD	DD	BB	DD	BB	BB	BB	BB	BB	BB	BB	DD	DD	DD	DD	BB	BB	DD	DD
chr2_40043933_40043946	DD	BB	DD	BB	BB	DD	BB	BB	DD	DD	BB	BB	BB	DD	BB	DD	DD	DD	DD	BB	BB	BB	BB	DD	DD	BB	DD	DD	BB	BB	DD	DD	BB	DD	BB	BB	BB	BB	BB	BB	BB	DD	DD	DD	DD	BB	BB	DD	DD
chr2_40232399_40232428	DD	BB	DD	BB	BB	DD	BB	BB	DD	DD	BB	BB	BB	DD	BB	DD	DD	DD	DD	BB	BB	BB	BB	DD	DD	BB	DD	DD	BB	BB	DD	DD	BB	DD	BB	BB	BB	BB	BB	BB	BB	DD	DD	DD	DD	BB	BB	DD	DD
chr2_40246228_40246263	NA	BB	DD	NA	BB	DD	BB	BB	DD	DD	BB	BB	BB	DD	NA	DD	DD	DD	DD	BB	NA	BB	BB	NN	DD	BB	DD	DD	BB	BB	DD	DD	BB	DD	BB	BB	BB	BB	BB	BB	NA	DD	DD	DD	DD	BB	BB	DD	DD
chr2_40256653_40256666	DD	BB	DD	BB	BB	DD	BB	BB	DD	DD	BB	BB	BB	DD	BB	DD	DD	DD	DD	BB	BB	BB	BB	DD	DD	BB	DD	DD	BB	BB	DD	DD	BB	DD	BB	BB	BB	BB	BB	BB	BB	DD	DD	DD	DD	BB	BB	DD	DD
chr2_40311715_40311732	DD	BB	DD	BB	BB	DD	BB	BB	DD	DD	BB	BB	BB	DD	NA	DD	DD	DD	DD	BB	BB	BB	BB	DD	DD	BB	DD	DD	BB	BB	DD	DD	BB	DD	BB	BB	BB	BB	BB	BB	BB	DD	DD	DD	DD	BB	BB	DD	DD
chr2_40316873_40316896	DD	BB	dn	BB	BB	DD	BB	BB	DD	bd	BB	BB	BB	DD	DD	dn	DD	DD	DD	BB	BB	BB	BB	DD	bd	BB	DD	bd	BB	BB	DD	DD	BB	DD	BB	BB	BB	BB	BB	BB	BB	DD	bd	DD	bd	BB	BB	dn	DD
chr2_40319605_40319628	DD	BB	DD	BB	BB	DD	bn	BB	DD	DD	BB	BB	BB	DD	DD	DD	DD	DD	DD	BB	BB	BB	BB	DD	DD	BB	DD	DD	BB	BB	DD	DD	BB	DD	BB	BB	BB	BB	BB	BB	BB	DD	DD	DD	DD	BB	BB	DD	DD
chr2_40319747_40319766	DD	BB	DD	BB	BB	DD	BB	BB	DD	DD	BB	BB	BB	DD	DD	DD	DD	DD	DD	BB	BB	BB	BB	DD	DD	BB	DD	DD	BB	BB	DD	DD	BB	DD	BB	BB	BB	BB	BB	BB	BB	DD	DD	DD	DD	BB	BB	DD	DD
chr2_40329977_40330001	DD	BB	DD	BB	BB	DD	BB	BB	DD	DD	BB	BB	BB	DD	DD	DD	DD	DD	DD	BB	BB	BB	BB	DD	DD	BB	DD	DD	BB	BB	DD	DD	BB	DD	BB	BB	BB	BB	BB	BB	BB	DD	DD	DD	DD	BB	BB	DD	DD
chr2_40333396_40333419	DD	BB	DD	BB	BB	DD	BB	BB	DD	DD	BB	BB	BB	DD	DD	DD	DD	DD	DD	BB	BB	BB	BB	DD	DD	BB	DD	DD	BB	BB	DD	DD	BB	DD	BB	BB	BB	BB	BB	BB	BB	DD	DD	DD	DD	BB	BB	DD	DD
chr2_40380371_40380382	DD	BB	bd	BB	BB	bd	BB	BB	DD	DD	BB	BB	BB	bd	bd	bd	bd	bd	DD	BB	BB	BB	BB	bd	bd	BB	bd	bd	BB	BB	bd	bd	BB	DD	BB	BB	BB	BB	BB	BB	BB	bd	DD	bd	DD	BB	BB	bd	DD
chr2_40382312_40382335	dn	BB	dn	BB	BB	DD	BB	BB	dn	DD	BB	BB	BB	DD	DD	DD	dn	dn	dn	BB	BB	BB	BB	DD	DD	BB	dn	dn	BB	BB	dn	dn	BB	DD	BB	BB	BB	BB	BB	BB	BB	DD	dn	DD	DD	BB	BB	DD	DD
chr2_40435705_40435739	DD	BB	DD	BB	BB	dn	BB	BB	DD	dn	BB	BB	BB	dn	DD	DD	dn	DD	DD	BB	BB	BB	BB	DD	dn	BB	dn	DD	BB	BB	DD	DD	BB	DD	BB	BB	BB	BB	BB	BB	BB	DD	DD	DD	DD	BB	BB	DD	dn
chr2_40449088_40449105	DD	BB	DD	BB	BB	DD	bn	BB	DD	DD	BB	BB	BB	DD	DD	DD	DD	DD	DD	BB	BB	BB	BB	DD	DD	BB	DD	DD	BB	BB	DD	DD	BB	DD	BB	BB	BB	BB	BB	BB	BB	DD	DD	DD	DD	BB	BB	DD	DD
chr2_40475842_40475865	DD	BB	DD	BB	BB	DD	BB	BB	DD	dn	BB	BB	BB	DD	DD	DD	DD	DD	DD	BB	BB	BB	BB	DD	DD	BB	DD	DD	BB	BB	DD	DD	BB	DD	BB	BB	BB	BB	BB	BB	BB	DD	DD	DD	DD	BB	BB	DD	DD
chr2_40489136_40489147	DD	BB	DD	BB	BB	bd	BB	BB	bd	DD	BB	BB	BB	DD	bd	bd	DD	DD	DD	BB	BB	BB	BB	bd	DD	BB	DD	bd	BB	BB	DD	bd	BB	DD	BB	BB	BB	BB	BB	BB	BB	DD	DD	DD	DD	BB	BB	DD	DD
chr2_40495691_40495710	DD	BB	DD	BB	BB	DD	BB	BB	DD	DD	BB	BB	BB	DD	DD	DD	DD	DD	DD	BB	BB	BB	BB	DD	DD	BB	DD	DD	BB	BB	DD	DD	BB	DD	BB	BB	BB	BB	BB	BB	BB	DD	DD	DD	DD	BB	BB	DD	DD
chr2_40521988_40522015	DD	BB	DD	BB	BB	DD	BB	BB	DD	DD	BB	BB	BB	DD	DD	DD	DD	DD	DD	BB	BB	BB	BB	DD	DD	BB	DD	DD	BB	BB	DD	DD	BB	DD	BB	BB	BB	BB	BB	BB	BB	DD	DD	DD	DD	BB	BB	DD	DD
chr2_40533233_40533250	DD	BB	DD	BB	BB	DD	BB	BB	DD	DD	BB	BB	BB	DD	DD	DD	DD	DD	DD	BB	BB	BB	BB	DD	DD	BB	DD	DD	BB	BB	DD	DD	BB	DD	BB	BB	BB	BB	BB	BB	BB	DD	DD	DD	DD	BB	BB	DD	DD
chr2_40553747_40553760	DD	BB	DD	BB	BB	DD	BB	BB	DD	DD	BB	BB	BB	DD	DD	DD	DD	DD	DD	BB	BB	BB	BB	DD	DD	BB	DD	DD	BB	BB	DD	DD	BB	DD	BB	BB	BB	BB	BB	BB	BB	DD	DD	DD	DD	BB	BB	DD	bd
chr2_40652949_40652992	DD	BB	DD	BB	BB	DD	BB	BB	DD	DD	BB	BB	BB	DD	DD	DD	DD	DD	DD	BB	BB	BB	BB	DD	DD	BB	DD	DD	BB	BB	DD	DD	BB	DD	BB	BB	BB	BB	BB	BB	BB	DD	DD	DD	DD	BB	BB	DD	DD
chr2_40676035_40676058	DD	BB	DD	BB	BB	DD	BB	BB	DD	DD	BB	BB	BB	DD	DD	DD	DD	DD	DD	BB	BB	BB	BB	DD	DD	BB	DD	DD	BB	BB	DD	DD	BB	DD	BB	BB	BB	BB	BB	BB	BB	DD	DD	DD	DD	BB	BB	DD	DD
chr2_40716130_40716141	DD	BB	DD	BB	BB	DD	BB	BB	DD	DD	BB	BB	BB	DD	DD	DD	DD	DD	DD	BB	BB	BB	BB	DD	DD	BB	DD	DD	BB	BB	DD	DD	BB	DD	BB	BB	BB	BB	BB	BB	BB	DD	DD	DD	DD	BB	BB	DD	DD
chr2_40733734_40733753	DD	BB	DD	BB	BB	DD	BB	bn	DD	DD	BB	BB	BB	DD	DD	DD	DD	DD	DD	BB	BB	BB	BB	DD	DD	bn	DD	DD	BB	BB	DD	DD	BB	DD	BB	BB	BB	BB	BB	BB	BB	DD	DD	DD	DD	BB	BB	DD	DD
chr2_40736783_40736796	DD	BB	DD	BB	BB	DD	BB	BB	DD	dn	BB	BB	BB	DD	DD	DD	DD	DD	DD	BB	BB	BB	BB	DD	DD	BB	DD	DD	BB	BB	DD	DD	BB	DD	BB	BB	BB	BB	BB	BB	BB	DD	DD	DD	DD	BB	BB	DD	DD
chr2_40738277_40738291	DD	BB	DD	BB	BB	DD	BB	BB	DD	DD	BB	BB	BB	DD	DD	DD	DD	DD	DD	BB	BB	BB	BB	DD	bd	BB	DD	DD	BB	BB	DD	DD	BB	DD	BB	BB	BB	BB	BB	BB	BB	bd	DD	DD	DD	BB	BB	DD	DD
chr2_40778288_40778301	DD	BB	dn	BB	BB	DD	BB	BB	DD	DD	BB	BB	BB	DD	DD	DD	NA	DD	dn	BB	BB	BB	BB	dn	DD	BB	DD	dn	BB	BB	DD	DD	BB	DD	BB	BB	BB	BB	BB	BB	BB	DD	dn	dn	dn	BB	BB	DD	DD
chr2_40778439_40778482	FF	FF	NA	FF	FF	FF	NA	FF	NA	NA	FF	FF	FF	FF	FF	FF	NA	FF	FF	fn	FF	FF	FF	NA	FF	FF	NA	NA	FF	FF	NA	FF	FF	FF	NN	FF	FF	FF	fn	NA	NA	FF	FF	FF	FF	NA	FF	NA	FF
chr2_40813084_40813118	NA	BB	DD	BB	BB	DD	BB	BB	NA	DD	BB	BB	NA	NA	NA	DD	BB	DD	NA	BB	NA	BB	BB	NA	DD	NA	NN	DD	BB	BB	DD	NA	BB	NA	BB	BB	BB	BB	NA	BB	NA	DD	NA	DD	DD	BB	BB	NA	NA
chr2_40819419_40819442	DD	BB	DD	BB	BB	DD	BB	BB	DD	DD	BB	BB	BB	DD	DD	DD	BB	DD	DD	BB	BB	BB	BB	DD	DD	BB	DD	DD	BB	BB	DD	DD	BB	DD	BB	BB	BB	BB	BB	BB	BB	DD	DD	DD	DD	BB	BB	DD	DD
chr2_40819467_40819510	DD	BB	DD	BB	BB	DD	BB	BB	DD	DD	BB	BB	BB	DD	DD	DD	BB	DD	DD	BB	BB	BB	BB	DD	DD	BB	DD	DD	BB	BB	DD	DD	BB	DD	BB	BB	BB	BB	BB	BB	BB	DD	DD	DD	DD	BB	BB	DD	DD
chr2_40837674_40837687	DD	BB	DD	BB	BB	DD	BB	BB	DD	DD	BB	BB	BB	DD	DD	DD	BB	DD	DD	BB	BB	BB	BB	DD	DD	BB	DD	DD	BB	BB	DD	DD	BB	DD	BB	BB	BB	BB	BB	BB	BB	DD	DD	DD	DD	BB	BB	DD	DD
chr2_40837691_40837711	DD	BB	dn	BB	BB	dn	BB	BB	DD	DD	BB	BB	BB	DD	dn	DD	BB	DD	dn	BB	BB	BB	BB	dn	DD	BB	DD	dn	BB	BB	DD	DD	BB	DD	BB	BB	BB	BB	BB	BB	BB	dn	DD	DD	DD	BB	BB	DD	DD
chr2_40844524_40844539	DD	BB	DD	BB	BB	DD	BB	BB	DD	DD	BB	BB	BB	DD	DD	DD	BB	DD	DD	BB	BB	BB	BB	DD	DD	BB	DD	DD	BB	BB	DD	DD	BB	DD	BB	BB	BB	BB	BB	BB	BB	DD	DD	DD	DD	BB	BB	DD	DD
chr2_40848163_40848178	DD	BB	DD	BB	BB	DD	BB	BB	DD	DD	BB	BB	BB	DD	DD	DD	BB	DD	DD	BB	BB	BB	BB	DD	DD	BB	DD	DD	BB	BB	DD	DD	BB	DD	BB	BB	BB	BB	BB	BB	BB	DD	DD	DD	DD	BB	BB	DD	DD
chr2_40879126_40879141	DD	BB	DD	BB	BB	DD	BB	BB	DD	DD	BB	BB	BB	DD	DD	DD	BB	DD	DD	BB	BB	BB	BB	DD	DD	BB	DD	DD	BB	BB	DD	DD	BB	DD	BB	BB	BB	BB	BB	BB	BB	DD	DD	DD	DD	BB	BB	DD	DD
chr2_40900068_40900099	DD	BB	DD	BB	BB	DD	BB	BB	DD	DD	BB	BB	BB	DD	DD	DD	BB	DD	DD	BB	BB	BB	BB	DD	DD	BB	DD	DD	BB	BB	DD	DD	BB	DD	BB	BB	BB	BB	BB	BB	BB	DD	DD	DD	DD	BB	BB	DD	DD
chr2_40929106_40929141	DD	BB	DD	bd	bd	DD	BB	BB	DD	DD	BB	BB	BB	DD	DD	DD	BB	DD	DD	BB	BB	BB	BB	DD	DD	BB	DD	DD	BB	BB	DD	DD	BB	DD	BB	BB	BB	BB	BB	BB	BB	DD	DD	DD	DD	BB	BB	DD	DD
chr2_40950404_40950415	DD	BB	DD	BB	BB	DD	BB	BB	DD	DD	BB	BB	BB	DD	DD	DD	BB	DD	DD	BB	BB	BB	BB	DD	DD	BB	DD	DD	BB	BB	DD	DD	BB	DD	BB	BB	BB	BB	BB	BB	BB	DD	DD	DD	DD	BB	BB	DD	DD
chr2_40952873_40952888	DD	BB	DD	BB	BB	DD	BB	BB	DD	DD	BB	BB	BB	DD	DD	DD	BB	DD	DD	BB	BB	BB	BB	DD	DD	BB	DD	DD	BB	BB	DD	DD	BB	DD	BB	BB	BB	BB	BB	BB	BB	DD	DD	DD	DD	BB	BB	DD	DD
chr2_40956142_40956157	DD	BB	DD	BB	BB	DD	BB	BB	DD	DD	BB	BB	BB	DD	DD	DD	BB	DD	DD	BB	BB	BB	BB	DD	DD	BB	DD	DD	BB	BB	DD	DD	BB	DD	BB	BB	BB	BB	BB	BB	BB	DD	DD	DD	DD	BB	BB	DD	DD
chr2_40977111_40977134	DD	BB	DD	BB	BB	DD	BB	BB	DD	DD	BB	BB	BB	DD	DD	DD	BB	DD	DD	BB	BB	BB	BB	DD	DD	BB	DD	DD	BB	BB	DD	DD	BB	DD	BB	BB	BB	BB	BB	BB	BB	DD	DD	DD	DD	BB	BB	DD	DD
chr2_40986385_40986412	DD	BB	DD	BB	BB	DD	BB	BB	DD	DD	BB	BB	BB	DD	DD	DD	BB	DD	DD	BB	BB	bn	BB	DD	DD	BB	DD	DD	BB	BB	DD	DD	BB	DD	BB	BB	BB	BB	BB	BB	BB	DD	DD	DD	DD	BB	BB	DD	DD
chr2_40986549_40986572	DD	BB	DD	BB	BB	DD	BB	BB	DD	DD	BB	BB	BB	DD	DD	DD	BB	DD	DD	BB	BB	BB	BB	DD	DD	BB	DD	DD	BB	BB	DD	DD	BB	DD	BB	BB	BB	BB	BB	BB	BB	DD	DD	DD	DD	BB	BB	DD	DD
chr2_40989806_40989817	dd	BB	dd	BB	BB	dd	BB	BB	DD	DD	BB	BB	BB	DD	dd	DD	BB	dd	DD	BB	BB	BB	BB	dd	dd	BB	dd	dd	BB	BB	dd	dd	BB	dd	BB	BB	BB	BB	BB	BB	BB	DD	dd	DD	dn	BB	BB	dd	dd
chr2_41031426_41031457	DD	BB	DD	BB	BB	DD	BB	BB	DD	DD	BB	BB	BB	DD	DD	DD	BB	DD	DD	BB	BB	BB	BB	DD	DD	BB	DD	DD	BB	BB	DD	DD	BB	DD	BB	BB	BB	BB	BB	BB	BB	DD	DD	DD	DD	BB	BB	DD	DD
chr2_41036696_41036711	DD	BB	DD	BB	BB	DD	BB	BB	DD	DD	BB	BB	BB	DD	DD	DD	BB	DD	DD	BB	BB	BB	BB	DD	DD	BB	DD	DD	BB	BB	DD	DD	BB	DD	BB	BB	BB	BB	BB	BB	BB	DD	DD	DD	DD	BB	BB	DD	DD
chr2_41148557_41148580	DD	BB	DD	BB	BB	DD	BB	BB	DD	DD	BB	BB	BB	DD	DD	DD	BB	DD	DD	BB	BB	BB	BB	DD	DD	BB	DD	DD	BB	BB	DD	DD	BB	DD	BB	BB	BB	BB	BB	BB	BB	DD	DD	DD	DD	BB	BB	DD	DD
chr2_41160609_41160620	DD	BB	DD	BB	BB	DD	BB	BB	DD	DD	BB	BB	BB	DD	DD	DD	BB	DD	DD	BB	BB	BB	BB	DD	DD	BB	DD	DD	BB	BB	DD	DD	BB	DD	BB	BB	BB	BB	BB	BB	BB	DD	DD	DD	DD	BB	BB	DD	DD
chr2_41163976_41163995	DD	BB	DD	BB	BB	DD	BB	BB	dn	DD	BB	BB	BB	DD	DD	dn	BB	DD	dn	BB	BB	BB	BB	DD	DD	BB	dn	DD	BB	BB	dn	DD	BB	DD	BB	BB	BB	BB	BB	BB	BB	dn	DD	dn	dn	BB	BB	DD	DD
chr2_41164007_41164026	DD	BB	DD	BB	BB	DD	BB	BB	DD	DD	BB	BB	BB	DD	DD	DD	BB	DD	DD	BB	BB	BB	BB	DD	DD	BB	DD	DD	BB	BB	DD	DD	BB	DD	BB	BB	BB	BB	BB	BB	BB	DD	DD	DD	DD	BB	BB	DD	DD
chr2_41186905_41186944	DD	BB	DD	BB	BB	DD	BB	BB	DD	DD	BB	NA	BB	DD	DD	DD	BB	NN	DD	BB	BB	BB	BB	DD	NA	BB	DD	DD	BB	BB	DD	DD	NA	DD	BB	BB	BB	BB	BB	BB	BB	DD	DD	DD	DD	BB	BB	DD	DD
chr2_41191554_41191601	NA	BB	NN	BB	BB	DD	BB	BB	NA	DD	NA	bn	NN	DD	DD	DD	DD	DD	DD	BB	BB	BB	BB	DD	DD	NA	DD	DD	BB	BB	DD	DD	BB	NA	BB	BB	BB	BB	NA	BB	BB	DD	DD	NA	NA	BB	BB	DD	NA
chr2_41201537_41201548	DD	BB	DD	BB	BB	DD	BB	BB	DD	DD	BB	BB	BB	DD	DD	DD	BB	DD	DD	BB	BB	BB	BB	DD	DD	BB	DD	DD	BB	BB	DD	DD	BB	DD	BB	BB	BB	BB	BB	BB	BB	DD	DD	DD	DD	BB	BB	DD	DD
chr2_41225139_41225158	DD	BB	DD	BB	BB	DD	BB	BB	DD	DD	BB	BB	BB	DD	DD	DD	BB	DD	DD	BB	BB	BB	BB	DD	DD	BB	DD	DD	BB	BB	DD	DD	BB	DD	BB	BB	BB	BB	BB	BB	BB	DD	DD	DD	DD	BB	BB	DD	DD
chr2_41225836_41225867	DD	BB	DD	BB	BB	DD	BB	BB	DD	DD	BB	bn	BB	DD	DD	DD	BB	DD	DD	BB	BB	BB	BB	DD	DD	BB	DD	DD	BB	bn	DD	DD	BB	DD	BB	BB	BB	BB	BB	BB	BB	DD	DD	DD	DD	BB	BB	DD	DD
chr2_41253501_41253527	DD	BB	DD	BB	BB	DD	BB	BB	DD	DD	BB	BB	BB	DD	DD	DD	BB	DD	DD	BB	BB	BB	BB	DD	DD	BB	DD	DD	BB	BB	DD	DD	BB	DD	BB	BB	BB	BB	BB	BB	BB	DD	DD	DD	DD	BB	BB	DD	DD
chr2_41256400_41256456	FF	FF	FF	FF	NA	fn	NA	NA	NA	FF	FF	FF	FF	FF	FF	FF	FF	NA	FF	NN	NA	FF	NN	FF	FF	NA	FF	FF	FF	NA	fn	FF	FF	NA	NA	FF	NA	FF	FF	NA	FF	FF	FF	FF	NA	fn	NA	NA	NA
chr2_41256477_41256506	DD	BB	DD	BB	BB	DD	BB	BB	DD	DD	BB	BB	BB	DD	DD	DD	BB	DD	DD	BB	BB	BB	BB	DD	DD	BB	DD	DD	BB	BB	DD	DD	BB	DD	BB	BB	BB	BB	BB	BB	BB	DD	DD	DD	DD	BB	BB	DD	DD
chr2_41326926_41326937	DD	BB	DD	BB	BB	DD	BB	BB	DD	DD	BB	BB	BB	DD	DD	DD	BB	DD	DD	BB	BB	BB	BB	DD	DD	BB	DD	DD	BB	BB	DD	DD	BB	DD	BB	BB	BB	BB	BB	BB	BB	DD	DD	DD	DD	BB	BB	DD	DD
chr2_41336081_41336100	DD	BB	DD	BB	BB	DD	BB	BB	DD	DD	BB	BB	BB	DD	DD	DD	BB	DD	DD	BB	BB	BB	BB	DD	DD	BB	DD	DD	BB	BB	DD	DD	BB	DD	BB	BB	BB	BB	BB	BB	BB	DD	DD	DD	DD	BB	BB	DD	DD
chr2_4134169_4134200	NA	FF	FF	FF	FF	FF	FF	FF	FF	NA	FF	NA	NN	FF	FF	FF	FF	FF	FF	FF	FF	FF	FF	FF	FF	FF	FF	fn	FF	FF	FF	FF	FF	FF	FF	FF	FF	FF	NA	FF	FF	FF	NA	FF	FF	FF	FF	FF	FF
chr2_41366686_41366705	DD	BB	DD	BB	BB	DD	BB	BB	DD	DD	BB	BB	BB	DD	DD	DD	BB	DD	DD	BB	BB	BB	BB	DD	DD	BB	DD	DD	BB	BB	DD	DD	BB	DD	BB	BB	BB	BB	BB	BB	BB	DD	DD	DD	DD	BB	BB	DD	DD
chr2_41400939_41400956	DD	BB	DD	BB	BB	DD	BB	BB	DD	DD	BB	BB	BB	DD	DD	DD	BB	DD	DD	BB	BB	BB	BB	DD	DD	BB	DD	DD	BB	BB	DD	DD	BB	DD	BB	BB	BB	BB	BB	BB	BB	DD	DD	DD	DD	BB	BB	DD	DD
chr2_41410885_41410928	FF	FF	FF	FF	NA	FF	FF	FF	FF	FF	FF	FF	NA	FF	FF	FF	FF	FF	FF	FF	NA	FF	FF	NA	FF	NA	FF	FF	NA	FF	FF	FF	FF	FF	FF	FF	FF	FF	FF	FF	FF	FF	FF	FF	FF	FF	FF	FF	FF
chr2_41540084_41540099	DD	BB	DD	BB	BB	DD	BB	BB	DD	DD	BB	BB	bd	DD	DD	DD	BB	DD	DD	BB	BB	BB	BB	DD	DD	BB	DD	DD	BB	BB	DD	DD	BB	DD	BB	BB	BB	BB	BB	BB	BB	DD	DD	DD	DD	BB	BB	DD	DD
chr2_41549267_41549306	DD	BB	DD	BB	BB	DD	BB	BB	DD	DD	BB	BB	BB	DD	DD	DD	BB	DD	DD	BB	BB	BB	BB	DD	DD	BB	DD	DD	BB	BB	DD	DD	BB	DD	BB	BB	BB	BB	BB	BB	BB	DD	DD	DD	DD	BB	BB	DD	DD
chr2_41549309_41549344	fn	NA	FF	FF	FF	FF	FF	FF	FF	FF	FF	NA	FF	NA	FF	FF	FF	FF	FF	NA	FF	FF	FF	FF	FF	FF	NA	FF	FF	FF	FF	FF	FF	FF	FF	FF	FF	FF	FF	FF	NA	NA	FF	FF	FF	FF	FF	FF	FF
chr2_41549367_41549386	DD	BB	DD	BB	BB	DD	BB	BB	DD	DD	BB	BB	BB	DD	DD	DD	BB	DD	DD	BB	BB	BB	BB	DD	DD	BB	DD	DD	BB	BB	DD	DD	BB	DD	BB	BB	BB	BB	BB	BB	BB	DD	DD	DD	DD	BB	BB	DD	DD
chr2_41610678_41610705	DD	BB	DD	BB	BB	DD	BB	BB	DD	DD	BB	BB	BB	DD	DD	DD	BB	DD	DD	BB	BB	BB	BB	DD	DD	NA	DD	DD	BB	BB	DD	DD	BB	DD	BB	BB	NN	BB	BB	BB	BB	DD	DD	DD	DD	BB	BB	DD	DD
chr2_41626331_41626350	DD	BB	DD	BB	BB	DD	BB	BB	DD	DD	BB	BB	BB	DD	DD	DD	BB	DD	DD	BB	BB	BB	BB	DD	DD	BB	BB	DD	BB	BB	DD	DD	BB	DD	BB	DD	DD	BB	BB	BB	BB	DD	DD	DD	DD	BB	BB	DD	DD
chr2_41631179_41631208	DD	BB	DD	BB	BB	DD	BB	BB	DD	DD	BB	BB	BB	DD	DD	DD	BB	DD	DD	BB	BB	BB	BB	DD	DD	BB	BB	DD	BB	BB	DD	DD	BB	DD	BB	DD	DD	BB	BB	BB	BB	DD	DD	DD	DD	BB	BB	DD	DD
chr2_41664143_41664157	DD	BB	DD	BB	BB	DD	BB	BB	DD	DD	BB	BB	BB	DD	DD	DD	BB	DD	DD	BB	BB	BB	BB	DD	DD	BB	BB	DD	BB	BB	DD	DD	BB	DD	BB	DD	DD	BB	BB	BB	BB	DD	DD	DD	DD	BB	BB	DD	DD
chr2_41664624_41664655	DD	BB	DD	BB	BB	DD	BB	BB	DD	DD	BB	BB	BB	DD	DD	DD	BB	DD	DD	BB	BB	BB	BB	DD	DD	bd	BB	DD	BB	BB	DD	DD	BB	DD	BB	DD	DD	BB	BB	BB	BB	DD	DD	DD	DD	BB	BB	DD	DD
chr2_41667157_41667195	DD	BB	DD	BB	BB	DD	BB	BB	DD	DD	BB	BB	BB	DD	DD	DD	BB	DD	DD	BB	BB	BB	BB	DD	DD	bn	BB	DD	BB	BB	DD	DD	BB	DD	BB	DD	DD	BB	BB	BB	BB	DD	DD	DD	DD	BB	BB	DD	DD
chr2_41729396_41729411	DD	BB	DD	BB	BB	DD	BB	BB	DD	DD	BB	BB	BB	DD	DD	DD	BB	DD	DD	BB	BB	BB	BB	DD	DD	BB	BB	DD	BB	BB	DD	DD	BB	DD	BB	DD	DD	BB	BB	BB	BB	DD	DD	DD	DD	BB	BB	DD	DD
chr2_41800630_41800661	dd	BB	dd	BB	BB	dd	BB	BB	dd	dd	BB	BB	BB	dd	dd	dd	BB	dd	dd	bn	BB	BB	BB	dd	dd	BB	BB	dd	BB	BB	dd	dd	bn	dd	bn	dd	dd	BB	BB	BB	BB	dd	dd	dd	dd	BB	BB	dd	dd
chr2_4180409_4180460	NN	BB	DD	BB	NA	DD	BB	BB	DD	BB	BB	BB	BB	BB	NN	NA	NA	DD	NA	BB	BB	DD	DD	DD	DD	DD	DD	DD	NA	BB	DD	BB	DD	NA	BB	NA	BB	BB	BB	DD	BB	BB	BB	NA	NA	NA	BB	NN	BB
chr2_41809051_41809071	DD	BB	DD	BB	BB	DD	BB	BB	DD	DD	BB	BB	BB	DD	DD	DD	BB	DD	DD	BB	BB	BB	BB	DD	DD	BB	BB	DD	BB	BB	DD	DD	BB	DD	BB	DD	DD	BB	BB	BB	BB	DD	DD	DD	DD	BB	BB	DD	DD
chr2_41809282_41809333	NA	BB	UU	BB	BB	UU	BB	BB	UU	UU	UU	BB	UU	UU	NA	UU	BB	NA	UU	BB	BB	BB	BB	UU	NA	BB	BB	NA	BB	BB	UU	NA	BB	UU	BB	NA	UU	BB	BB	BB	BB	UU	UU	NA	UU	BB	BB	NA	UU
chr2_41833326_41833345	DD	BB	DD	BB	BB	DD	BB	BB	DD	DD	BB	BB	BB	DD	DD	DD	BB	DD	DD	BB	BB	BB	BB	DD	DD	BB	BB	DD	BB	BB	DD	DD	BB	DD	BB	DD	DD	BB	BB	BB	BB	DD	DD	DD	DD	BB	BB	DD	DD
chr2_41847783_41847798	DD	BB	DD	BB	BB	DD	BB	BB	DD	DD	BB	bn	BB	DD	DD	DD	BB	DD	DD	BB	BB	bn	bn	DD	DD	BB	BB	DD	BB	BB	DD	DD	BB	DD	BB	DD	DD	BB	BB	BB	BB	DD	DD	DD	DD	BB	BB	DD	DD
chr2_41850136_41850179	NA	BB	NA	BB	BB	DD	BB	BB	NA	DD	BB	BB	NA	NA	DD	DD	BB	DD	dn	BB	NA	BB	BB	NA	DD	BB	NN	NA	BB	BB	DD	NA	BB	NN	BB	DD	DD	BB	NA	BB	BB	NA	DD	NA	DD	BB	BB	DD	NA
chr2_41874054_41874065	DD	BB	DD	BB	BB	DD	BB	BB	DD	DD	BB	BB	BB	DD	DD	DD	BB	DD	DD	BB	BB	BB	BB	DD	DD	BB	BB	DD	BB	BB	DD	DD	BB	DD	BB	DD	DD	BB	BB	BB	BB	DD	DD	DD	DD	BB	BB	DD	DD
chr2_41878908_41878951	FF	FF	FF	NA	FF	FF	NA	FF	FF	FF	NA	FF	NA	FF	NN	FF	FF	NA	fn	FF	FF	FF	FF	FF	NA	NA	FF	FF	FF	FF	FF	NA	NA	NA	FF	FF	FF	FF	FF	FF	FF	FF	FF	NA	FF	FF	FF	NA	FF
chr2_41904821_41904832	DD	BB	DD	BB	BB	DD	BB	BB	DD	DD	BB	BB	BB	DD	DD	DD	BB	DD	DD	BB	BB	BB	BB	DD	DD	BB	BB	DD	BB	BB	DD	DD	BB	DD	BB	DD	DD	BB	BB	BB	BB	DD	DD	DD	DD	BB	BB	DD	DD
chr2_41916619_41916646	NA	BB	UU	BB	BB	UU	BB	BB	NA	UU	BB	BB	BB	UU	UU	UU	BB	NA	UU	BB	BB	BB	BB	NA	UU	BB	BB	UU	BB	BB	UU	uu	BB	NA	BB	UU	UU	BB	BB	BB	BB	NA	UU	UU	UU	BB	BB	NA	NA
chr2_41937655_41937686	NN	BB	dn	BB	BB	NA	BB	BB	NN	NA	BB	BB	BB	NN	NA	NN	BB	NN	NN	BB	NA	BB	BB	NN	NA	BB	BB	NN	BB	BB	NA	NA	BB	NN	BB	NN	NN	BB	BB	BB	BB	NN	NN	NA	NA	BB	BB	NN	NN
chr2_42029578_42029601	DD	BB	DD	BB	BB	DD	BB	BB	DD	DD	BB	BB	BB	DD	DD	DD	BB	DD	DD	BB	BB	BB	BB	DD	DD	BB	BB	DD	BB	BB	DD	DD	BB	DD	BB	DD	DD	BB	BB	BB	BB	DD	DD	DD	DD	BB	BB	DD	DD
chr2_42099184_42099199	DD	BB	DD	BB	BB	DD	BB	BB	DD	DD	BB	BB	BB	DD	DD	DD	BB	DD	DD	BB	BB	BB	BB	DD	DD	BB	BB	DD	BB	BB	DD	DD	BB	DD	BB	DD	DD	BB	BB	BB	BB	DD	DD	DD	DD	BB	BB	DD	DD
chr2_42105651_42105662	DD	BB	DD	BB	BB	DD	BB	BB	DD	DD	BB	BB	BB	DD	DD	DD	BB	DD	DD	BB	BB	BB	BB	DD	DD	BB	BB	DD	BB	BB	DD	DD	BB	DD	BB	DD	DD	BB	BB	BB	BB	DD	DD	DD	DD	BB	BB	DD	DD
chr2_42185317_42185348	dn	BB	DD	BB	BB	DD	BB	BB	DD	DD	BB	BB	BB	DD	DD	dn	BB	DD	DD	BB	BB	BB	BB	DD	DD	BB	BB	DD	BB	BB	dn	DD	BB	DD	BB	DD	DD	BB	BB	BB	BB	DD	DD	DD	DD	BB	BB	DD	DD
chr2_42233034_42233069	FF	FF	FF	FF	FF	FF	FF	FF	FF	FF	FF	FF	FF	FF	FF	FF	FF	NA	FF	FF	FF	FF	FF	FF	NN	FF	FF	FF	FF	FF	FF	FF	FF	FF	FF	FF	FF	FF	FF	FF	FF	NA	FF	FF	FF	FF	FF	FF	FF
chr2_42250975_42250989	DD	BB	DD	BB	BB	DD	BB	BB	DD	DD	BB	BB	BB	DD	DD	DD	BB	DD	DD	BB	BB	BB	BB	DD	DD	BB	BB	DD	BB	BB	DD	DD	BB	DD	BB	DD	DD	BB	BB	BB	BB	DD	DD	DD	DD	BB	BB	DD	DD
chr2_42269532_42269557	DD	BB	dn	BB	BB	DD	BB	BB	DD	DD	BB	BB	BB	DD	DD	DD	BB	DD	DD	BB	BB	BB	BB	DD	DD	BB	BB	DD	BB	BB	DD	DD	BB	DD	BB	dn	dn	BB	BB	BB	BB	DD	DD	DD	DD	BB	BB	DD	DD
chr2_42277218_42277237	DD	BB	DD	BB	BB	DD	BB	BB	DD	DD	BB	BB	BB	DD	DD	DD	BB	DD	DD	BB	BB	BB	BB	DD	DD	BB	BB	DD	BB	BB	DD	DD	BB	DD	BB	DD	DD	BB	BB	BB	BB	DD	DD	DD	DD	BB	BB	DD	DD
chr2_42342995_42343010	DD	BB	DD	BB	BB	DD	BB	BB	DD	DD	BB	BB	BB	DD	DD	DD	BB	DD	DD	BB	BB	BB	BB	DD	DD	BB	BB	DD	BB	BB	DD	DD	BB	DD	BB	DD	DD	BB	BB	BB	BB	DD	DD	DD	DD	BB	BB	DD	DD
chr2_42361284_42361299	DD	BB	DD	BB	BB	DD	BB	BB	DD	DD	BB	BB	BB	DD	DD	DD	BB	DD	DD	BB	BB	BB	BB	DD	DD	BB	BB	DD	BB	BB	DD	DD	BB	DD	BB	DD	DD	BB	BB	BB	BB	DD	DD	DD	DD	BB	BB	DD	DD
chr2_42362263_42362274	DD	BB	DD	BB	BB	DD	BB	BB	DD	DD	BB	BB	BB	DD	DD	DD	BB	DD	DD	BB	BB	BB	BB	DD	DD	BB	BB	DD	BB	BB	DD	DD	BB	DD	BB	DD	DD	BB	BB	BB	BB	DD	DD	DD	DD	BB	BB	DD	DD
chr2_42369978_42369997	DD	BB	DD	BB	BB	DD	BB	BB	DD	DD	BB	BB	BB	DD	DD	DD	BB	DD	DD	BB	BB	BB	BB	DD	DD	BB	BB	DD	BB	BB	DD	DD	BB	DD	BB	DD	DD	BB	BB	BB	BB	DD	DD	DD	DD	BB	BB	DD	DD
chr2_42392360_42392387	DD	BB	DD	BB	BB	DD	BB	BB	DD	DD	BB	BB	BB	DD	DD	DD	BB	DD	DD	BB	BB	BB	BB	DD	DD	BB	BB	DD	BB	BB	DD	DD	BB	DD	BB	DD	DD	BB	BB	BB	BB	DD	DD	dn	DD	BB	BB	DD	DD
chr2_42396319_42396332	DD	BB	DD	BB	BB	DD	BB	BB	DD	DD	BB	BB	BB	DD	DD	DD	BB	DD	DD	BB	BB	BB	BB	DD	DD	BB	BB	DD	BB	BB	DD	DD	BB	DD	BB	DD	DD	BB	BB	BB	BB	DD	DD	DD	DD	BB	BB	DD	DD
chr2_42419660_42419675	DD	BB	DD	BB	BB	DD	BB	BB	DD	DD	BB	BB	BB	DD	DD	DD	BB	DD	DD	BB	BB	BB	BB	DD	DD	BB	BB	DD	BB	BB	DD	DD	BB	DD	BB	DD	DD	BB	BB	BB	BB	DD	DD	DD	DD	BB	BB	DD	DD
chr2_42427244_42427303	dd	BB	bd	BB	BB	dd	BB	BB	dd	dd	BB	BB	BB	dd	bd	dd	BB	dd	bd	BB	BB	BB	BB	dd	dd	BB	BB	dd	BB	BB	bd	dd	BB	dd	BB	dd	dd	BB	BB	BB	BB	dd	bd	dd	bd	BB	BB	bd	dd
chr2_42432101_42432120	DD	BB	DD	BB	BB	DD	BB	BB	DD	DD	BB	BB	BB	DD	DD	DD	BB	DD	DD	BB	BB	BB	BB	DD	DD	BB	BB	DD	BB	BB	DD	DD	BB	DD	BB	DD	DD	BB	BB	BB	BB	DD	DD	DD	DD	BB	BB	DD	DD
chr2_42452269_42452296	DD	BB	DD	BB	BB	DD	BB	BB	DD	DD	BB	BB	BB	DD	DD	DD	BB	DD	DD	BB	BB	BB	BB	DD	DD	BB	BB	DD	BB	BB	DD	DD	BB	DD	BB	DD	DD	BB	BB	BB	bn	DD	DD	DD	DD	BB	BB	DD	DD
chr2_42453050_42453100	DD	BB	DD	NA	NA	DD	NA	BB	DD	DD	NA	BB	bn	DD	DD	DD	NA	NA	DD	BB	BB	BB	NA	DD	DD	NA	BB	DD	NA	BB	DD	DD	NA	DD	NA	DD	DD	NA	BB	BB	NA	DD	NA	DD	DD	BB	BB	DD	DD
chr2_42460913_42460936	DD	BB	DD	BB	BB	DD	BB	BB	DD	DD	BB	BB	BB	DD	DD	DD	BB	DD	DD	BB	BB	BB	BB	DD	DD	BB	BB	DD	BB	BB	DD	DD	BB	DD	BB	DD	DD	BB	BB	BB	BB	DD	DD	DD	DD	BB	BB	DD	DD
chr2_42479518_42479535	DD	BB	DD	BB	BB	DD	BB	BB	DD	DD	BB	BB	BB	DD	DD	DD	BB	DD	DD	BB	BB	BB	BB	DD	DD	BB	BB	DD	BB	BB	DD	DD	BB	DD	BB	DD	DD	BB	BB	BB	BB	DD	DD	DD	DD	BB	BB	DD	DD
chr2_42482111_42482122	df	FF	df	FF	FF	df	FF	FF	DD	df	FF	FF	FF	df	df	df	FF	DD	df	FF	FF	FF	FF	df	DD	FF	FF	DD	FF	FF	df	df	FF	df	FF	DD	df	FF	FF	FF	FF	df	DD	DD	df	FF	FF	DD	df
chr2_42492031_42492042	dd	BB	dd	BB	BB	DD	BB	BB	dd	dd	BB	BB	BB	dd	DD	dd	BB	dd	dd	BB	BB	BB	BB	dd	dd	BB	BB	dd	BB	BB	DD	dd	BB	dd	BB	dd	dd	BB	BB	BB	BB	DD	dd	dd	DD	BB	BB	dd	dd
chr2_42514148_42514163	DD	BB	NA	BB	BB	DD	BB	bn	DD	DD	BB	NA	BB	DD	DD	NA	BB	DD	DD	BB	NA	BB	BB	DD	DD	NA	BB	DD	bn	BB	DD	DD	BB	NA	NN	DD	DD	NA	NA	NA	BB	DD	NA	DD	DD	NA	BB	DD	DD
chr2_42567778_42567797	DD	BB	DD	BB	BB	DD	BB	BB	DD	DD	BB	BB	BB	DD	DD	DD	BB	DD	DD	BB	BB	BB	BB	DD	DD	BB	BB	DD	BB	BB	DD	DD	BB	DD	DD	BB	BB	BB	BB	DD	BB	DD	DD	DD	DD	BB	BB	DD	DD
chr2_42605568_42605595	DD	BB	DD	BB	BB	DD	BB	BB	DD	DD	BB	BB	BB	DD	DD	DD	BB	DD	DD	BB	BB	BB	DD	DD	DD	BB	BB	DD	BB	BB	DD	DD	BB	DD	DD	BB	BB	BB	BB	DD	BB	DD	DD	DD	DD	BB	BB	DD	DD
chr2_42614522_42614533	DD	BB	DD	BB	BB	DD	BB	BB	DD	dn	BB	BB	BB	dn	dn	dn	BB	DD	DD	BB	BB	BB	BB	DD	DD	BB	BB	DD	BB	BB	dn	dn	BB	DD	DD	BB	BB	BB	BB	dn	BB	DD	DD	DD	dn	BB	BB	dn	dn
chr2_42643496_42643511	DD	BB	DD	BB	BB	NA	BB	BB	NA	DD	BB	BB	BB	DD	DD	DD	BB	DD	DD	BB	BB	BB	BB	DD	DD	BB	BB	NN	BB	BB	DD	NA	BB	DD	DD	BB	BB	BB	BB	DD	BB	DD	DD	DD	DD	BB	BB	DD	NA
chr2_42660309_42660353	DD	BB	DD	BB	BB	DD	BB	BB	DD	DD	BB	BB	BB	DD	DD	DD	BB	DD	DD	BB	BB	BB	BB	DD	DD	BB	BB	DD	BB	BB	DD	DD	BB	DD	DD	BB	BB	BB	BB	DD	BB	DD	DD	DD	DD	BB	BB	DD	DD
chr2_42664453_42664484	DD	BB	DD	BB	BB	DD	BB	BB	DD	DD	BB	BB	BB	DD	DD	DD	BB	DD	DD	BB	BB	BB	BB	DD	DD	BB	BB	DD	BB	BB	DD	DD	BB	DD	DD	BB	BB	BB	BB	DD	BB	DD	DD	DD	DD	BB	BB	DD	DD
chr2_42675052_42675063	DD	BB	DD	BB	BB	DD	BB	BB	DD	DD	BB	BB	BB	DD	DD	DD	BB	DD	DD	BB	BB	BB	BB	DD	DD	BB	BB	DD	BB	BB	DD	DD	BB	DD	DD	BB	BB	BB	BB	DD	BB	DD	DD	DD	DD	BB	BB	DD	DD
chr2_42680784_42680801	DD	BB	DD	BB	BB	DD	BB	BB	DD	DD	BB	BB	BB	DD	DD	DD	BB	DD	DD	BB	BB	BB	BB	DD	DD	BB	BB	DD	BB	BB	DD	DD	BB	DD	DD	BB	BB	BB	BB	DD	BB	DD	DD	DD	DD	BB	BB	DD	DD
chr2_42691882_42691917	DD	BB	DD	BB	BB	DD	BB	BB	DD	DD	BB	bd	BB	DD	DD	DD	BB	DD	DD	BB	BB	BB	BB	DD	DD	BB	BB	DD	BB	BB	DD	DD	BB	DD	DD	BB	bd	BB	BB	DD	BB	DD	DD	DD	DD	BB	BB	DD	DD
chr2_4271126_4271153	DD	BB	DD	BB	BB	DD	BB	BB	DD	BB	BB	BB	BB	BB	BB	NA	BB	DD	DD	BB	NA	DD	DD	DD	DD	DD	DD	DD	BB	BB	DD	NA	DD	BB	BB	BB	BB	BB	BB	DD	BB	DD	BB	NA	DD	DD	BB	BB	bn
chr2_42726258_42726269	DD	BB	DD	BB	BB	DD	BB	BB	DD	DD	BB	BB	BB	DD	DD	DD	BB	DD	DD	BB	BB	BB	BB	DD	DD	BB	BB	DD	BB	BB	DD	DD	BB	DD	DD	BB	BB	BB	BB	DD	BB	DD	DD	DD	DD	BB	BB	DD	DD
chr2_42739321_42739340	DD	BB	DD	BB	BB	DD	BB	BB	DD	DD	BB	BB	BB	DD	DD	DD	BB	DD	DD	BB	BB	BB	BB	DD	DD	BB	BB	DD	BB	BB	DD	DD	BB	DD	DD	BB	BB	BB	BB	DD	BB	DD	DD	DD	DD	BB	BB	DD	DD
chr2_42850041_42850105	DD	NA	NA	BB	BB	DD	BB	BB	DD	DD	BB	BB	BB	DD	NA	DD	NA	DD	DD	BB	BB	BB	BB	DD	DD	NA	BB	DD	NA	BB	DD	DD	BB	DD	DD	BB	BB	BB	BB	DD	BB	DD	DD	DD	DD	BB	BB	DD	DD
chr2_42880824_42880851	DD	BB	DD	BB	BB	DD	BB	BB	DD	DD	BB	BB	BB	DD	DD	DD	BB	DD	DD	BB	BB	BB	BB	DD	DD	BB	BB	DD	BB	BB	DD	DD	BB	DD	DD	BB	BB	BB	BB	DD	bn	DD	DD	DD	DD	bn	BB	DD	DD
chr2_42888502_42888525	DD	BB	DD	BB	BB	DD	BB	BB	DD	DD	BB	BB	BB	DD	DD	DD	BB	DD	DD	BB	BB	BB	BB	DD	DD	BB	BB	DD	BB	BB	DD	DD	BB	DD	DD	BB	BB	BB	BB	DD	BB	DD	DD	DD	DD	BB	BB	DD	DD
chr2_42895493_42895504	DD	BB	DD	BB	BB	DD	BB	BB	DD	DD	BB	BB	BB	DD	DD	DD	BB	DD	DD	BB	BB	BB	BB	DD	DD	BB	BB	DD	BB	BB	DD	DD	BB	DD	DD	BB	BB	BB	BB	DD	BB	DD	DD	DD	DD	BB	BB	DD	DD
chr2_42910161_42910188	DD	BB	DD	BB	BB	DD	BB	BB	DD	DD	BB	BB	BB	DD	DD	DD	BB	DD	DD	BB	BB	BB	BB	DD	DD	BB	BB	DD	BB	BB	DD	DD	BB	DD	DD	BB	BB	BB	BB	DD	BB	DD	DD	DD	DD	BB	BB	DD	DD
chr2_42923683_42923696	DD	BB	DD	BB	BB	DD	BB	BB	DD	DD	BB	BB	BB	DD	DD	DD	BB	DD	DD	BB	BB	BB	BB	DD	DD	BB	BB	DD	BB	BB	DD	DD	BB	DD	DD	BB	BB	BB	BB	DD	BB	DD	DD	DD	DD	BB	BB	DD	DD
chr2_42928068_42928083	DD	BB	DD	BB	BB	DD	BB	BB	DD	DD	BB	BB	BB	DD	DD	DD	BB	DD	DD	BB	BB	BB	BB	DD	DD	BB	BB	DD	BB	BB	DD	DD	BB	DD	DD	BB	BB	BB	BB	DD	BB	DD	DD	DD	DD	BB	BB	DD	DD
chr2_42934684_42934711	DD	BB	DD	BB	BB	DD	BB	BB	DD	DD	BB	BB	BB	DD	DD	DD	BB	DD	DD	BB	BB	BB	BB	DD	DD	BB	BB	DD	BB	BB	DD	dn	BB	DD	DD	BB	BB	BB	BB	DD	BB	DD	DD	DD	DD	BB	BB	DD	DD
chr2_42937094_42937111	DD	BB	DD	BB	BB	DD	BB	BB	DD	DD	BB	BB	BB	DD	DD	DD	BB	DD	DD	BB	BB	BB	BB	DD	DD	BB	BB	DD	BB	BB	DD	DD	BB	DD	DD	BB	BB	BB	BB	DD	BB	DD	DD	DD	DD	BB	BB	DD	DD
chr2_43000107_43000136	DD	BB	DD	BB	BB	DD	BB	BB	DD	DD	BB	BB	BB	DD	DD	DD	BB	DD	DD	BB	BB	BB	BB	DD	DD	BB	BB	DD	BB	bn	DD	DD	BB	DD	DD	BB	BB	BB	BB	DD	BB	DD	DD	DD	DD	BB	BB	DD	DD
chr2_43055754_43055765	DD	BB	DD	BB	BB	DD	BB	BB	DD	DD	BB	BB	BB	DD	DD	bd	BB	DD	DD	BB	BB	BB	BB	DD	DD	BB	BB	DD	BB	BB	DD	DD	BB	DD	DD	BB	BB	BB	BB	DD	BB	DD	DD	DD	DD	BB	BB	DD	DD
chr2_43067656_43067699	DD	BB	DD	BB	BB	DD	BB	BB	DD	DD	BB	BB	BB	DD	DD	DD	BB	DD	DD	BB	BB	BB	BB	DD	DD	BB	BB	DD	BB	BB	DD	DD	BB	DD	DD	BB	BB	BB	BB	DD	BB	DD	DD	DD	DD	BB	BB	DD	DD
chr2_43079669_43079728	DD	BB	DD	BB	BB	DD	BB	BB	DD	DD	BB	BB	BB	DD	DD	DD	BB	DD	DD	bn	BB	BB	BB	DD	DD	BB	NN	DD	BB	NA	DD	DD	BB	DD	DD	BB	BB	BB	BB	DD	BB	DD	DD	DD	DD	NA	BB	DD	DD
chr2_43082165_43082192	DD	BB	DD	BB	BB	DD	BB	BB	DD	DD	BB	BB	BB	DD	DD	DD	BB	DD	DD	BB	BB	BB	BB	DD	DD	BB	BB	DD	BB	BB	DD	DD	BB	DD	DD	BB	BB	BB	BB	DD	BB	DD	DD	DD	DD	BB	BB	DD	DD
chr2_43086234_43086249	df	FF	df	FF	FF	df	FF	FF	df	df	FF	FF	FF	df	df	df	FF	df	df	FF	FF	FF	FF	df	DD	FF	FF	df	FF	FF	df	df	FF	df	df	FF	FF	FF	FF	df	FF	df	df	df	df	FF	FF	df	DD
chr2_43112616_43112627	DD	BB	DD	BB	BB	DD	BB	BB	DD	DD	BB	BB	BB	DD	DD	DD	BB	DD	DD	BB	BB	BB	BB	DD	DD	BB	BB	DD	BB	BB	DD	DD	BB	DD	DD	BB	BB	BB	BB	DD	BB	DD	DD	DD	DD	BB	BB	DD	DD
chr2_43123782_43123797	DD	BB	DD	BB	BB	DD	BB	BB	DD	DD	BB	BB	BB	DD	DD	DD	BB	DD	DD	BB	BB	BB	BB	DD	DD	BB	BB	DD	BB	BB	DD	DD	BB	DD	DD	BB	BB	BB	BB	DD	BB	DD	DD	DD	DD	BB	BB	DD	DD
chr2_43197000_43197019	DD	BB	DD	BB	BB	DD	BB	BB	DD	DD	BB	BB	BB	DD	DD	DD	BB	DD	DD	BB	BB	BB	BB	DD	DD	BB	BB	DD	BB	BB	DD	DD	BB	DD	DD	BB	BB	BB	BB	DD	BB	DD	DD	DD	DD	BB	BB	DD	DD
chr2_43253095_43253138	DD	BB	DD	BB	BB	DD	BB	BB	DD	DD	BB	BB	BB	DD	DD	DD	BB	DD	DD	BB	BB	BB	BB	DD	DD	BB	BB	DD	BB	BB	DD	DD	BB	DD	DD	BB	BB	BB	BB	DD	BB	DD	DD	DD	DD	BB	BB	DD	DD
chr2_4329705_4329730	FF	FF	NN	FF	NA	FF	FF	FF	FF	NA	NA	FF	NA	NA	FF	FF	FF	NA	FF	NA	FF	NA	FF	FF	NA	FF	NA	FF	FF	NA	fn	FF	FF	fn	FF	NA	FF	NA	FF	NA	FF	NA	fn	FF	FF	FF	NA	FF	FF
chr2_43319985_43319996	DD	BB	DD	BB	BB	DD	BB	BB	DD	DD	BB	BB	BB	DD	DD	DD	BB	DD	DD	BB	BB	BB	BB	DD	DD	BB	BB	DD	BB	BB	DD	DD	BB	DD	DD	BB	BB	BB	BB	DD	BB	DD	DD	DD	DD	BB	BB	DD	DD
chr2_43332865_43332908	DD	BB	DD	BB	BB	DD	BB	BB	DD	DD	BB	BB	BB	DD	DD	DD	BB	DD	DD	BB	BB	BB	BB	DD	DD	bn	BB	DD	BB	BB	DD	DD	BB	DD	DD	BB	BB	BB	BB	DD	BB	DD	DD	DD	DD	BB	BB	DD	DD
chr2_43400022_43400073	DD	BB	DD	BB	BB	DD	BB	BB	DD	DD	NA	NA	BB	DD	NA	DD	NA	NA	DD	BB	BB	BB	BB	DD	BB	BB	BB	NA	NN	BB	DD	DD	BB	DD	bd	BB	BB	BB	BB	NN	bd	DD	NA	DD	DD	BB	BB	DD	DD
chr2_43433100_43433117	DD	BB	DD	BB	BB	DD	BB	BB	DD	DD	BB	BB	BB	DD	DD	DD	BB	DD	DD	BB	BB	BB	BB	DD	DD	BB	BB	DD	BB	BB	DD	DD	BB	DD	DD	BB	BB	BB	BB	DD	BB	DD	DD	DD	DD	BB	BB	DD	DD
chr2_43439338_43439369	FF	FF	FF	NA	FF	FF	FF	FF	NA	FF	FF	FF	FF	FF	FF	FF	FF	FF	FF	FF	FF	FF	FF	FF	FF	FF	FF	FF	FF	FF	FF	FF	FF	FF	FF	FF	FF	FF	FF	FF	FF	FF	FF	FF	FF	NA	FF	FF	FF
chr2_43457964_43457991	DD	BB	DD	BB	BB	DD	BB	BB	DD	DD	BB	BB	BB	DD	DD	DD	BB	DD	DD	BB	BB	BB	BB	DD	DD	BB	BB	DD	BB	BB	DD	DD	BB	DD	DD	BB	BB	BB	BB	DD	BB	DD	DD	DD	DD	BB	BB	DD	DD
chr2_43465232_43465275	NA	FF	NA	FF	FF	FF	FF	FF	FF	NA	FF	FF	FF	FF	FF	FF	FF	FF	FF	FF	FF	FF	FF	FF	NA	NA	FF	FF	FF	FF	FF	NN	FF	FF	FF	FF	FF	NA	FF	FF	NA	FF	FF	FF	FF	NA	NA	FF	FF
chr2_43467849_43467896	DD	BB	DD	BB	BB	DD	BB	BB	DD	DD	BB	BB	BB	dn	DD	DD	BB	DD	NA	BB	BB	BB	BB	DD	NN	NA	BB	DD	BB	DD	NA	DD	BB	DD	NA	BB	BB	BB	BB	DD	bn	DD	DD	DD	DD	BB	BB	DD	NA
chr2_43533021_43533048	DD	BB	DD	BB	BB	DD	BB	BB	DD	DD	BB	BB	BB	DD	DD	DD	BB	DD	DD	BB	BB	BB	BB	DD	DD	bd	BB	DD	BB	BB	DD	DD	BB	DD	DD	BB	BB	BB	BB	DD	BB	DD	DD	DD	DD	BB	BB	DD	DD
chr2_43550923_43550988	DD	BB	DD	BB	BB	DD	BB	BB	DD	DD	BB	BB	BB	DD	DD	DD	BB	DD	dn	BB	BB	BB	BB	DD	DD	BB	BB	DD	BB	BB	DD	DD	BB	DD	DD	bn	BB	BB	BB	DD	BB	DD	DD	DD	DD	BB	BB	DD	DD
chr2_43566216_43566263	DD	bn	DD	NN	BB	NA	BB	BB	DD	DD	BB	BB	BB	DD	DD	DD	BB	NN	DD	BB	BB	BB	BB	NA	DD	BB	BB	DD	NA	BB	dn	DD	BB	DD	dn	BB	BB	NN	BB	NA	NA	DD	BB	DD	NA	BB	BB	DD	DD
chr2_43656684_43656707	DD	BB	DD	BB	BB	DD	BB	BB	DD	DD	BB	BB	BB	DD	DD	DD	BB	DD	DD	BB	BB	BB	BB	DD	DD	BB	BB	DD	BB	BB	DD	DD	BB	DD	DD	BB	BB	BB	BB	DD	BB	DD	BB	DD	DD	BB	BB	DD	DD
chr2_43670775_43670798	DD	BB	DD	BB	BB	DD	BB	BB	DD	DD	BB	BB	BB	DD	DD	DD	BB	DD	DD	BB	BB	BB	BB	DD	DD	BB	BB	DD	BB	BB	DD	DD	BB	DD	DD	BB	BB	BB	BB	DD	BB	DD	BB	DD	DD	BB	BB	DD	DD
chr2_43676138_43676181	NA	DD	DD	BB	BB	DD	BB	BB	DD	DD	BB	BB	BB	BB	DD	DD	BB	DD	DD	BB	BB	BB	BB	DD	DD	BB	BB	DD	BB	NA	DD	DD	NA	DD	DD	BB	BB	BB	BB	DD	NA	DD	BB	DD	DD	BB	BB	DD	DD
chr2_43677955_43677982	DD	BB	DD	BB	BB	DD	BB	BB	DD	DD	BB	BB	BB	DD	DD	DD	BB	DD	DD	BB	BB	BB	BB	DD	DD	BB	BB	DD	BB	BB	DD	DD	BB	DD	DD	BB	BB	BB	BB	DD	BB	DD	BB	DD	DD	BB	BB	DD	DD
chr2_43848559_43848597	DD	BB	DD	BB	BB	DD	BB	BB	DD	DD	BB	BB	BB	DD	DD	DD	BB	DD	DD	BB	BB	BB	BB	DD	DD	BB	BB	DD	BB	BB	DD	DD	BB	DD	DD	BB	BB	BB	BB	dn	BB	DD	BB	DD	DD	BB	BB	DD	DD
chr2_43866039_43866062	DD	BB	DD	BB	BB	DD	BB	BB	DD	DD	BB	BB	BB	DD	DD	DD	BB	DD	DD	BB	BB	BB	BB	DD	DD	BB	BB	DD	BB	BB	DD	DD	BB	DD	DD	BB	BB	BB	BB	DD	BB	DD	bn	DD	DD	BB	BB	DD	DD
chr2_43867199_43867216	DD	BB	DD	BB	BB	DD	BB	BB	DD	DD	BB	BB	BB	DD	DD	DD	BB	DD	DD	BB	BB	BB	BB	DD	DD	BB	BB	DD	BB	BB	DD	dn	BB	DD	DD	BB	BB	BB	BB	DD	BB	DD	BB	DD	DD	BB	BB	DD	DD
chr2_43890059_43890118	NA	BB	NA	BB	BB	NA	BB	BB	DD	DD	BB	BB	BB	DD	DD	DD	BB	NA	DD	BB	BB	BB	BB	NA	NA	BB	NN	DD	BB	BB	DD	DD	BB	DD	DD	BB	BB	NA	BB	DD	BB	NA	BB	NA	NA	BB	BB	NA	DD
chr2_43912819_43912833	DD	BB	DD	BB	BB	DD	BB	BB	DD	DD	BB	BB	BB	DD	DD	DD	BB	DD	DD	BB	BB	BB	BB	DD	DD	BB	BB	DD	BB	BB	DD	DD	BB	DD	DD	BB	BB	BB	BB	DD	BB	DD	BB	DD	DD	BB	BB	DD	DD
chr2_43960809_43960840	DD	BB	DD	BB	BB	DD	BB	BB	DD	DD	BB	BB	BB	DD	DD	DD	BB	DD	DD	BB	BB	BB	BB	DD	DD	BB	BB	DD	BB	BB	DD	DD	BB	DD	DD	BB	BB	BB	BB	DD	BB	DD	BB	DD	DD	BB	BB	DD	DD
chr2_43969330_43969347	DD	BB	DD	BB	BB	DD	BB	BB	DD	DD	BB	BB	BB	DD	DD	DD	BB	DD	DD	BB	BB	BB	BB	DD	DD	BB	BB	DD	BB	BB	DD	DD	BB	DD	DD	BB	BB	BB	BB	DD	BB	DD	BB	DD	DD	BB	BB	DD	DD
chr2_43992622_43992637	DD	BB	DD	BB	BB	DD	BB	BB	DD	DD	BB	BB	BB	DD	DD	DD	BB	DD	DD	BB	BB	BB	BB	DD	DD	BB	BB	DD	BB	BB	DD	DD	BB	DD	DD	BB	BB	BB	BB	DD	BB	DD	BB	DD	DD	BB	BB	DD	DD
chr2_44020348_44020377	DD	BB	DD	BB	BB	DD	BB	BB	DD	DD	BB	BB	BB	DD	DD	DD	BB	DD	DD	BB	BB	BB	BB	DD	DD	BB	BB	DD	BB	BB	DD	DD	BB	DD	DD	BB	BB	BB	BB	DD	BB	DD	BB	DD	DD	BB	BB	DD	DD
chr2_44053988_44054007	DD	BB	DD	BB	BB	DD	BB	BB	DD	DD	BB	BB	BB	DD	DD	DD	BB	DD	DD	BB	BB	BB	BB	DD	DD	BB	BB	DD	BB	BB	DD	DD	BB	DD	DD	BB	BB	BB	BB	DD	BB	DD	BB	DD	DD	BB	BB	DD	DD
chr2_44073543_44073582	DD	BB	DD	BB	BB	DD	BB	BB	NA	DD	BB	BB	BB	DD	NA	DD	BB	DD	DD	BB	BB	BB	BB	DD	NA	NA	BB	DD	BB	BB	DD	NA	BB	DD	DD	BB	BB	BB	BB	DD	BB	DD	BB	DD	DD	NA	BB	NA	DD
chr2_44127867_44127888	DD	BB	DD	BB	BB	DD	BB	BB	DD	DD	BB	BB	BB	DD	DD	DD	BB	DD	DD	BB	BB	BB	BB	DD	DD	BB	BB	DD	BB	BB	DD	DD	BB	DD	DD	BB	BB	BB	BB	DD	BB	DD	BB	DD	DD	BB	BB	DD	dn
chr2_44205397_44205441	DD	BB	DD	BB	BB	DD	BB	BB	DD	DD	BB	BB	BB	DD	DD	DD	BB	DD	DD	BB	BB	BB	BB	DD	DD	BB	BB	DD	BB	BB	DD	DD	BB	DD	DD	BB	BB	BB	BB	DD	BB	DD	BB	DD	DD	BB	BB	DD	DD
chr2_44220442_44220469	DD	BB	DD	BB	BB	DD	BB	BB	DD	DD	BB	BB	BB	DD	DD	DD	BB	DD	DD	BB	BB	BB	BB	DD	DD	BB	BB	DD	BB	BB	DD	DD	BB	DD	DD	BB	BB	BB	BB	DD	BB	DD	BB	DD	DD	BB	BB	DD	DD
chr2_44239750_44239767	DD	BB	DD	BB	BB	DD	BB	BB	DD	DD	BB	BB	BB	DD	DD	DD	BB	DD	DD	BB	BB	BB	BB	DD	DD	BB	BB	DD	BB	BB	DD	DD	BB	DD	DD	BB	BB	BB	BB	DD	BB	DD	BB	DD	DD	BB	BB	DD	DD
chr2_44253759_44253782	DD	BB	DD	BB	BB	DD	BB	BB	DD	DD	BB	BB	BB	DD	DD	DD	BB	DD	DD	BB	BB	BB	BB	DD	DD	BB	BB	DD	BB	BB	DD	DD	BB	DD	DD	BB	BB	BB	BB	DD	BB	DD	BB	DD	DD	BB	BB	DD	DD
chr2_44267179_44267190	DD	BB	DD	BB	BB	DD	BB	BB	DD	DD	BB	BB	BB	DD	DD	DD	BB	DD	DD	BB	BB	BB	BB	DD	DD	BB	BB	DD	BB	BB	DD	DD	BB	DD	DD	BB	BB	BB	BB	DD	BB	DD	BB	DD	DD	BB	BB	DD	DD
chr2_44308503_44308537	FF	FF	FF	FF	FF	FF	FF	FF	FF	FF	FF	FF	FF	FF	FF	FF	FF	FF	FF	NN	FF	FF	FF	FF	NA	NA	FF	FF	FF	FF	FF	FF	FF	FF	FF	FF	FF	FF	FF	FF	FF	FF	FF	FF	FF	FF	FF	FF	FF
chr2_44414967_44415022	DD	UU	DD	UU	NA	DD	NA	UU	DD	DD	UU	UU	NA	DD	DD	DD	UU	DD	DD	UU	UU	UU	UU	UU	DD	NA	UU	DD	UU	NA	DD	DD	UU	DD	DD	UU	NA	UU	UU	DD	UU	DD	NA	DD	DD	UU	NA	DD	DD
chr2_44470563_44470594	DD	BB	DD	bd	BB	DD	BB	BB	DD	DD	BB	BB	BB	DD	DD	DD	BB	DD	DD	BB	BB	BB	BB	DD	DD	BB	BB	DD	BB	BB	DD	DD	BB	DD	DD	BB	BB	BB	BB	DD	BB	DD	BB	DD	DD	BB	BB	DD	DD
chr2_44481885_44481928	DD	BB	DD	BB	BB	DD	NA	BB	DD	DD	BB	BB	NN	DD	DD	DD	BB	DD	DD	BB	NA	BB	BB	DD	DD	BB	BB	DD	BB	BB	bd	DD	BB	DD	DD	BB	BB	BB	BB	DD	BB	DD	BB	DD	DD	BB	BB	DD	NA
chr2_44504030_44504089	DD	BB	DD	BB	BB	DD	BB	NA	DD	DD	NN	BB	BB	DD	NA	DD	BB	DD	DD	BB	BB	BB	BB	DD	DD	DD	DD	DD	DD	DD	DD	DD	NA	DD	DD	BB	BB	BB	BB	DD	BB	DD	BB	DD	DD	NA	BB	DD	DD
chr2_44532952_44532975	DD	BB	DD	BB	BB	DD	BB	BB	DD	DD	BB	BB	BB	DD	DD	DD	BB	DD	DD	BB	BB	BB	BB	DD	DD	BB	BB	DD	BB	BB	DD	DD	BB	DD	DD	BB	BB	BB	BB	DD	BB	DD	BB	DD	DD	BB	BB	DD	DD
chr2_44539966_44539990	DD	BB	DD	BB	BB	DD	BB	BB	DD	DD	BB	BB	BB	DD	DD	DD	BB	DD	DD	BB	BB	BB	BB	DD	DD	BB	BB	DD	BB	BB	DD	DD	BB	DD	DD	BB	BB	BB	BB	DD	BB	DD	BB	DD	DD	BB	BB	DD	DD
chr2_44550131_44550175	DD	BB	DD	BB	BB	DD	BB	BB	DD	DD	BB	BB	BB	DD	DD	DD	BB	NA	DD	BB	NA	BB	BB	DD	DD	BB	BB	DD	BB	BB	DD	dn	BB	DD	DD	BB	BB	BB	BB	DD	BB	DD	BB	DD	DD	BB	BB	DD	DD
chr2_44552022_44552037	DD	BB	DD	BB	BB	DD	BB	BB	DD	DD	BB	BB	BB	DD	DD	DD	BB	DD	DD	BB	BB	BB	BB	DD	DD	BB	BB	DD	BB	BB	DD	DD	BB	DD	DD	BB	BB	BB	BB	DD	BB	DD	BB	DD	DD	BB	BB	DD	DD
chr2_44552039_44552052	DD	FF	df	FF	fn	df	FF	FF	df	df	FF	FF	FF	DD	df	df	FF	DD	DD	FF	FF	FF	FF	df	df	FF	FF	df	FF	FF	df	DD	FF	DD	df	FF	FF	FF	FF	df	FF	df	FF	df	df	FF	FF	DD	df
chr2_4477016_4477043	FF	NA	FF	FF	FF	FF	fn	NA	FF	NA	FF	FF	FF	FF	FF	FF	FF	FF	FF	fn	FF	FF	FF	FF	FF	FF	FF	FF	FF	FF	FF	FF	FF	FF	FF	FF	NA	FF	FF	FF	FF	FF	FF	NA	FF	FF	FF	FF	FF
chr2_44888151_44888190	DD	BB	DD	BB	BB	DD	BB	BB	DD	DD	BB	BB	BB	DD	DD	DD	BB	DD	DD	BB	BB	BB	BB	DD	DD	BB	BB	DD	BB	BB	DD	DD	BB	DD	DD	BB	BB	BB	BB	DD	BB	DD	BB	DD	DD	BB	BB	DD	DD
chr2_45021752_45021767	DD	BB	DD	BB	BB	DD	BB	BB	DD	DD	BB	BB	BB	DD	DD	DD	BB	DD	DD	BB	BB	BB	BB	DD	DD	BB	BB	DD	BB	BB	DD	DD	BB	DD	DD	BB	BB	BB	BB	DD	BB	DD	BB	DD	DD	BB	BB	DD	DD
chr2_45025844_45025883	DD	BB	DD	BB	BB	DD	BB	BB	DD	DD	BB	BB	BB	DD	DD	DD	BB	DD	DD	BB	BB	BB	BB	DD	DD	BB	BB	DD	BB	BB	DD	DD	BB	DD	DD	BB	BB	BB	BB	DD	BB	DD	BB	DD	DD	BB	BB	DD	DD
chr2_45029852_45029866	DD	BB	DD	BB	BB	DD	BB	BB	DD	DD	BB	BB	BB	DD	DD	DD	BB	DD	DD	BB	BB	BB	BB	DD	DD	BB	BB	DD	BB	BB	DD	DD	BB	DD	DD	BB	BB	BB	BB	DD	BB	DD	BB	DD	DD	BB	BB	DD	DD
chr2_45047438_45047457	bd	BB	bd	BB	BB	bd	BB	BB	DD	bd	BB	BB	BB	bd	DD	bn	BB	bd	DD	BB	BB	BB	BB	DD	bd	BB	BB	bd	BB	BB	bd	bd	BB	bd	bd	BB	BB	BB	BB	bd	BB	DD	BB	bd	bd	BB	BB	bd	bd
chr2_45048331_45048346	DD	BB	DD	BB	BB	DD	BB	BB	DD	DD	BB	BB	BB	DD	DD	DD	BB	DD	DD	BB	BB	BB	BB	DD	DD	BB	BB	DD	BB	BB	DD	DD	BB	DD	DD	BB	BB	BB	BB	DD	BB	DD	BB	DD	DD	BB	BB	DD	DD
chr2_45053662_45053673	DD	BB	DD	BB	BB	DD	BB	BB	DD	DD	BB	BB	BB	DD	DD	DD	BB	DD	DD	BB	BB	BB	BB	DD	DD	BB	BB	DD	BB	BB	DD	DD	BB	DD	DD	BB	BB	BB	BB	DD	BB	DD	BB	DD	DD	BB	BB	DD	DD
chr2_45092347_45092378	DD	BB	DD	BB	BB	DD	BB	BB	DD	DD	BB	BB	BB	DD	DD	DD	BB	DD	dn	BB	BB	BB	BB	DD	DD	BB	BB	DD	BB	BB	DD	DD	BB	DD	DD	BB	BB	BB	BB	DD	BB	DD	BB	DD	DD	BB	BB	DD	DD
chr2_45130748_45130767	DD	BB	dn	BB	BB	DD	BB	BB	DD	DD	BB	BB	BB	DD	DD	DD	BB	DD	DD	BB	BB	BB	BB	DD	DD	BB	BB	DD	BB	BB	DD	DD	BB	DD	DD	BB	BB	BB	BB	DD	BB	DD	BB	DD	DD	BB	BB	DD	DD
chr2_45144026_45144065	DD	BB	DD	BB	BB	DD	BB	BB	DD	DD	BB	BB	BB	DD	DD	DD	bn	bd	DD	BB	BB	BB	BB	DD	DD	BB	BB	DD	BB	BB	DD	DD	bn	DD	DD	BB	BB	BB	bn	DD	BB	DD	DD	DD	DD	BB	BB	dn	DD
chr2_45162760_45162794	DD	BB	DD	BB	BB	DD	BB	BB	DD	DD	BB	BB	BB	DD	DD	DD	BB	DD	DD	BB	BB	BB	BB	DD	DD	BB	BB	DD	BB	BB	DD	DD	BB	DD	DD	BB	BB	BB	BB	DD	BB	DD	DD	DD	DD	BB	BB	DD	DD
chr2_45172974_45172989	DD	BB	DD	BB	BB	DD	BB	BB	DD	DD	BB	BB	BB	DD	DD	DD	BB	DD	DD	BB	BB	BB	BB	DD	DD	BB	BB	DD	BB	BB	DD	DD	BB	DD	DD	BB	BB	BB	BB	DD	BB	DD	DD	DD	DD	BB	BB	DD	DD
chr2_45174840_45174879	NA	NA	DD	BB	NA	DD	NA	BB	DD	DD	BB	BB	NA	DD	DD	NA	NA	DD	DD	BB	BB	BB	BB	NA	NA	NA	BB	DD	BB	BB	NN	NA	NA	DD	DD	BB	BB	BB	NA	DD	NA	DD	DD	NA	DD	NA	BB	NA	DD
chr2_45176202_45176217	DD	BB	DD	BB	BB	DD	BB	BB	DD	DD	BB	BB	BB	DD	DD	DD	BB	DD	DD	BB	BB	BB	BB	DD	DD	BB	BB	DD	BB	BB	DD	DD	BB	DD	DD	BB	BB	BB	BB	DD	BB	DD	DD	DD	DD	BB	BB	DD	DD
chr2_45207018_45207045	DD	BB	DD	BB	BB	DD	BB	BB	DD	DD	BB	BB	BB	DD	DD	DD	BB	DD	DD	BB	BB	BB	BB	DD	DD	BB	BB	DD	BB	BB	DD	DD	BB	DD	DD	BB	BB	BB	BB	DD	BB	DD	DD	DD	DD	BB	BB	DD	DD
chr2_45267605_45267634	DD	BB	DD	BB	BB	DD	BB	BB	DD	DD	BB	BB	BB	DD	DD	DD	BB	DD	DD	BB	BB	BB	BB	DD	DD	BB	BB	DD	BB	BB	DD	DD	BB	DD	DD	BB	BB	BB	BB	DD	BB	DD	DD	DD	DD	BB	BB	DD	DD
chr2_45337515_45337532	DD	BB	DD	BB	BB	DD	BB	BB	DD	DD	BB	BB	BB	DD	DD	DD	BB	DD	DD	BB	BB	BB	BB	DD	DD	BB	BB	DD	BB	BB	DD	DD	BB	DD	DD	BB	BB	BB	BB	DD	BB	DD	DD	DD	DD	BB	BB	DD	DD
chr2_45350856_45350919	NA	BB	DD	NA	BB	DD	BB	BB	NA	DD	NA	BB	NA	DD	DD	DD	bn	DD	NA	bn	NA	BB	BB	NA	NA	BB	NA	DD	BB	BB	DD	NA	BB	bd	DD	BB	BB	bn	BB	bd	BB	NA	DD	DD	DD	BB	BB	dn	NN
chr2_45363173_45363208	DD	BB	DD	BB	BB	DD	BB	BB	DD	DD	BB	BB	BB	DD	DD	DD	NN	DD	DD	BB	NN	BB	BB	DD	DD	NA	BB	DD	BB	BB	DD	DD	BB	DD	DD	BB	BB	BB	BB	DD	NA	DD	DD	DD	DD	BB	BB	DD	DD
chr2_45375542_45375561	dn	BB	dn	BB	BB	DD	BB	BB	DD	DD	BB	BB	BB	DD	DD	DD	BB	DD	DD	BB	BB	BB	BB	DD	dn	BB	BB	DD	BB	BB	DD	DD	BB	DD	dn	BB	BB	BB	BB	dn	BB	DD	DD	DD	dn	BB	BB	DD	dn
chr2_45384356_45384395	DD	NN	DD	BB	BB	DD	BB	BB	DD	DD	NA	BB	BB	DD	DD	DD	BB	DD	DD	BB	BB	NA	BB	DD	DD	NA	BB	DD	BB	BB	DD	DD	NA	DD	DD	NA	BB	BB	BB	DD	NA	DD	DD	DD	DD	BB	BB	DD	DD
chr2_45386613_45386636	DD	BB	DD	BB	BB	DD	BB	BB	DD	DD	BB	BB	BB	DD	DD	DD	BB	DD	DD	BB	BB	BB	BB	DD	DD	BB	BB	DD	BB	BB	DD	DD	BB	DD	DD	BB	BB	BB	BB	DD	BB	DD	DD	DD	DD	BB	BB	DD	DD
chr2_45396362_45396409	DD	NA	NA	BB	BB	DD	BB	BB	NA	DD	BB	BB	BB	NA	DD	dn	NA	DD	DD	NA	NA	bd	BB	DD	DD	BB	NA	DD	BB	NA	NA	DD	NA	DD	DD	BB	BB	NA	BB	NN	NA	DD	DD	DD	DD	BB	BB	DD	NN
chr2_45414085_45414096	DD	BB	DD	BB	BB	DD	BB	BB	DD	DD	BB	BB	BB	DD	DD	DD	BB	DD	DD	BB	BB	BB	BB	DD	DD	BB	BB	DD	BB	BB	DD	DD	BB	DD	DD	BB	BB	BB	BB	DD	BB	DD	DD	DD	DD	BB	BB	DD	DD
chr2_45426370_45426381	df	FF	df	FF	FF	df	FF	FF	df	df	FF	FF	FF	df	df	df	FF	df	df	FF	FF	FF	FF	df	df	FF	FF	df	FF	FF	df	df	FF	df	df	FF	FF	FF	FF	df	FF	df	df	df	df	FF	FF	df	df
chr2_45477308_45477327	DD	BB	DD	BB	BB	DD	BB	BB	DD	DD	BB	BB	BB	DD	DD	DD	BB	DD	DD	BB	BB	BB	BB	DD	DD	BB	BB	DD	BB	BB	DD	DD	BB	DD	DD	BB	BB	BB	BB	DD	BB	DD	DD	DD	DD	BB	BB	DD	DD
chr2_45479759_45479798	DD	BB	DD	BB	BB	DD	BB	BB	DD	DD	BB	BB	BB	DD	DD	DD	BB	DD	DD	BB	BB	BB	BB	DD	DD	BB	BB	DD	BB	BB	DD	DD	BB	DD	DD	BB	BB	BB	BB	DD	BB	DD	DD	DD	DD	BB	BB	DD	DD
chr2_45483921_45483940	df	FF	df	FF	FF	df	FF	FF	df	df	FF	FF	FF	df	DD	df	FF	DD	df	FF	FF	FF	FF	df	df	FF	FF	df	FF	FF	df	df	FF	df	df	FF	FF	FF	FF	df	FF	df	df	df	df	FF	FF	df	df
chr2_45486952_45486963	DD	FF	dn	FF	FF	df	FF	FF	df	df	FF	FF	FF	df	df	df	FF	df	df	FF	FF	FF	FF	df	df	FF	FF	df	FF	FF	df	df	FF	dn	df	FF	FF	FF	FF	df	FF	df	df	df	df	FF	FF	df	df
chr2_45488650_45488693	NA	NA	FF	FF	FF	FF	FF	FF	FF	NN	FF	FF	FF	NA	FF	FF	FF	FF	FF	FF	NA	FF	FF	NN	FF	FF	FF	FF	FF	FF	FF	NA	FF	FF	FF	FF	FF	FF	FF	FF	FF	FF	FF	FF	FF	NA	FF	FF	FF
chr2_45495365_45495416	DD	BB	DD	NN	BB	DD	BB	BB	DD	DD	BB	BB	BB	DD	DD	DD	BB	DD	DD	NA	bn	BB	BB	DD	DD	NA	BB	DD	BB	BB	DD	DD	BB	DD	DD	BB	BB	BB	BB	DD	NA	DD	DD	DD	DD	BB	NA	DD	DD
chr2_45618947_45618973	DD	BB	DD	BB	BB	DD	BB	BB	DD	DD	BB	BB	BB	DD	DD	DD	BB	DD	DD	BB	BB	BB	BB	DD	DD	BB	BB	DD	BB	BB	DD	DD	BB	DD	DD	BB	BB	BB	BB	DD	BB	DD	DD	DD	DD	BB	BB	DD	DD
chr2_45635439_45635466	DD	BB	DD	BB	BB	DD	BB	BB	DD	DD	BB	BB	BB	DD	DD	DD	BB	DD	DD	BB	BB	BB	BB	DD	DD	BB	BB	DD	bn	BB	DD	DD	BB	DD	DD	BB	BB	BB	BB	DD	BB	DD	DD	DD	DD	BB	BB	DD	DD
chr2_45663878_45663895	df	FF	df	FF	FF	DD	FF	FF	df	df	FF	FF	FF	df	DD	df	FF	DD	DD	FF	FF	FF	FF	df	df	FF	FF	df	FF	FF	DD	df	FF	df	DD	FF	FF	FF	FF	df	FF	DD	df	df	df	FF	FF	DD	DD
chr2_45666688_45666713	DD	BB	DD	BB	BB	DD	BB	BB	DD	DD	BB	BB	BB	DD	DD	DD	BB	DD	DD	BB	BB	BB	BB	DD	DD	BB	BB	DD	BB	bn	DD	DD	BB	DD	DD	BB	BB	BB	BB	DD	BB	DD	DD	DD	DD	BB	BB	DD	DD
chr2_45684250_45684264	DD	BB	DD	BB	BB	DD	BB	BB	DD	DD	BB	BB	BB	DD	DD	DD	BB	DD	DD	BB	BB	BB	BB	DD	DD	BB	BB	DD	BB	BB	DD	DD	BB	DD	DD	BB	BB	BB	BB	DD	BB	DD	DD	DD	DD	BB	BB	DD	DD
chr2_45686217_45686264	DD	BB	DD	BB	BB	DD	BB	BB	DD	DD	BB	BB	BB	DD	DD	DD	BB	DD	DD	BB	BB	BB	BB	DD	DD	bd	BB	DD	BB	BB	DD	DD	BB	DD	DD	BB	BB	BB	BB	DD	BB	DD	DD	DD	DD	BB	BB	dn	DD
chr2_45704997_45705008	DD	BB	DD	BB	BB	DD	BB	BB	DD	DD	BB	BB	BB	DD	DD	DD	BB	DD	DD	BB	BB	BB	BB	DD	DD	BB	BB	DD	BB	BB	DD	DD	BB	DD	DD	BB	BB	BB	BB	DD	BB	DD	DD	DD	dn	BB	BB	dn	DD
chr2_45709351_45709382	DD	BB	DD	BB	BB	DD	BB	BB	DD	DD	BB	BB	BB	DD	DD	DD	BB	DD	DD	BB	BB	BB	BB	DD	DD	BB	BB	DD	BB	BB	DD	DD	BB	DD	DD	BB	BB	BB	BB	DD	BB	DD	DD	DD	DD	BB	BB	DD	DD
chr2_45730501_45730524	DD	BB	DD	BB	BB	DD	BB	BB	DD	DD	BB	BB	BB	DD	DD	DD	BB	DD	DD	BB	BB	BB	BB	DD	DD	BB	BB	DD	BB	BB	DD	DD	BB	DD	DD	BB	BB	BB	BB	DD	BB	DD	DD	DD	DD	BB	BB	DD	DD
chr2_45734812_45734835	dn	BB	DD	BB	BB	DD	BB	BB	DD	DD	BB	BB	BB	DD	DD	DD	BB	DD	DD	BB	BB	BB	BB	DD	DD	BB	BB	DD	BB	BB	DD	DD	BB	DD	DD	BB	BB	BB	BB	DD	BB	DD	DD	DD	DD	BB	BB	DD	DD
chr2_45745706_45745765	FF	NN	NA	NN	NN	fn	nn	NN	FF	FF	NN	NA	NN	FF	FF	FF	NN	NA	FF	NA	NN	NN	nn	FF	NN	NA	FF	NN	NA	NA	NN	NN	NA	NA	NN	FF	FF	FF	FF	NN	NN	NN	NA	NN	NN	FF	FF	NN	NN
chr2_45816622_45816645	DD	BB	DD	BB	BB	DD	BB	BB	DD	DD	BB	BB	BB	DD	DD	DD	BB	DD	DD	BB	BB	BB	BB	DD	DD	BB	BB	DD	BB	BB	DD	DD	BB	DD	DD	BB	BB	BB	BB	DD	BB	DD	DD	DD	DD	BB	BB	DD	DD
chr2_45861535_45861574	DD	BB	DD	BB	BB	DD	BB	BB	DD	DD	BB	BB	BB	DD	DD	DD	BB	DD	DD	BB	BB	BB	BB	DD	DD	BB	BB	DD	BB	BB	DD	DD	BB	DD	DD	BB	BB	BB	BB	DD	BB	DD	DD	DD	DD	BB	BB	DD	DD
chr2_45944196_45944207	DD	BB	DD	BB	BB	DD	BB	BB	DD	DD	BB	BB	BB	DD	DD	DD	BB	DD	DD	BB	BB	BB	BB	DD	DD	BB	BB	DD	BB	BB	DD	DD	BB	DD	DD	BB	BB	BB	BB	DD	BB	DD	DD	DD	DD	BB	BB	DD	DD
chr2_4636334_4636361	FF	FF	FF	FF	FF	FF	FF	FF	FF	FF	FF	FF	FF	FF	FF	FF	FF	FF	FF	FF	FF	FF	FF	FF	FF	FF	NA	FF	FF	FF	FF	FF	FF	FF	FF	FF	FF	FF	FF	FF	FF	FF	FF	FF	FF	FF	FF	FF	FF
chr2_4846736_4846774	FF	FF	FF	FF	FF	FF	FF	FF	FF	FF	FF	FF	FF	FF	FF	FF	NA	FF	FF	FF	NA	FF	FF	FF	FF	FF	FF	FF	FF	FF	NA	NA	FF	FF	FF	FF	FF	FF	FF	NA	NA	FF	FF	FF	FF	FF	FF	NA	NA
chr2_4919775_4919826	FF	NA	FF	FF	NA	FF	FF	FF	FF	FF	FF	fn	FF	FF	NN	FF	FF	FF	FF	FF	FF	FF	FF	FF	FF	FF	FF	FF	FF	fn	FF	FF	NA	FF	FF	NA	FF	FF	FF	FF	FF	FF	FF	FF	FF	FF	NA	FF	FF
chr2_5059161_5059172	FF	FF	FF	FF	FF	FF	FF	FF	FF	FF	FF	FF	FF	FF	FF	NA	FF	NA	FF	NA	NA	FF	FF	FF	FF	FF	NA	FF	FF	FF	fn	FF	FF	FF	FF	NA	FF	FF	FF	FF	FF	FF	FF	FF	FF	NA	FF	NA	NA
chr2_5154965_5155000	FF	FF	FF	FF	FF	NA	FF	FF	FF	FF	FF	FF	FF	NN	FF	FF	FF	FF	FF	FF	FF	FF	FF	FF	FF	FF	FF	FF	FF	FF	FF	FF	FF	FF	FF	FF	FF	NA	FF	FF	NA	FF	FF	NA	FF	FF	FF	FF	NA
chr2_5198111_5198170	DD	DD	DD	DD	DD	DD	DD	DD	DD	DD	DD	DD	DD	DD	DD	DD	DD	DD	DD	DD	DD	DD	DD	DD	DD	DD	DD	DD	DD	DD	DD	DD	DD	DD	DD	NA	DD	DD	UU	DD	DD	DD	du	DD	DD	DD	DD	DD	NA
chr2_5274837_5274866	DD	DD	DD	DD	DD	DD	DD	DD	DD	DD	DD	DD	BB	BB	DD	DD	DD	DD	DD	DD	DD	DD	DD	DD	DD	DD	DD	DD	BB	BB	DD	DD	DD	BB	DD	BB	bd	BB	BB	DD	BB	DD	BB	DD	DD	DD	BB	DD	BB
chr2_5439687_5439734	NN	NA	BB	BB	BB	BB	BB	BB	BB	BB	BB	BB	BB	BB	BB	NA	NA	BB	BB	NA	NA	BB	BB	BB	BB	NA	NA	bd	NA	NA	DD	DD	DD	BB	DD	DD	DD	BB	NA	NN	NA	DD	BB	NA	DD	NA	BB	DD	BB
chr2_5489775_5489818	FF	FF	FF	FF	FF	FF	FF	NA	FF	NA	FF	FF	FF	FF	FF	FF	FF	FF	FF	FF	NA	FF	FF	NA	FF	NA	FF	NA	FF	FF	FF	FF	FF	FF	NN	FF	FF	NA	FF	FF	NA	NA	NN	FF	FF	NA	FF	FF	NA
chr2_5518867_5518899	FF	FF	FF	NN	FF	FF	FF	FF	FF	FF	FF	FF	FF	FF	FF	FF	FF	FF	FF	FF	FF	FF	FF	FF	FF	NA	FF	FF	FF	FF	FF	FF	FF	FF	FF	FF	FF	FF	FF	FF	FF	FF	FF	FF	FF	FF	FF	FF	FF
chr2_5606423_5606462	FF	fn	FF	NA	FF	NA	FF	FF	FF	FF	NA	FF	NA	FF	FF	FF	FF	FF	FF	FF	NA	FF	NA	FF	NA	FF	FF	FF	NA	NA	FF	NA	NN	FF	FF	FF	FF	FF	FF	FF	NA	FF	FF	FF	NA	NA	FF	FF	NA
chr2_5656156_5656183	DD	BB	DD	BB	BB	DD	BB	BB	DD	BB	BB	BB	BB	BB	BB	dn	BB	DD	DD	BB	BB	DD	DD	DD	DD	DD	DD	dn	BB	BB	DD	DD	DD	BB	DD	BB	BB	BB	BB	DD	BB	DD	BB	DD	DD	DD	BB	DD	BB
chr2_5701767_5701784	DD	BB	DD	BB	BB	DD	BB	BB	DD	BB	BB	BB	BB	BB	BB	DD	BB	DD	DD	BB	BB	DD	DD	DD	DD	DD	DD	DD	BB	BB	DD	DD	DD	BB	DD	BB	BB	BB	BB	DD	BB	DD	BB	DD	DD	DD	BB	DD	BB
chr2_5803682_5803716	DD	BB	DD	BB	BB	DD	BB	BB	DD	BB	BB	BB	BB	BB	BB	DD	BB	DD	DD	BB	BB	DD	DD	DD	DD	DD	DD	DD	BB	BB	DD	DD	DD	BB	DD	BB	BB	BB	BB	DD	BB	DD	BB	DD	DD	DD	BB	DD	BB
chr2_5807841_5807880	fn	FF	fn	NA	NA	NA	FF	FF	fn	FF	FF	NA	FF	FF	NA	df	FF	NA	fn	NA	FF	fn	fn	fn	nn	fn	fn	fn	FF	NA	fn	NA	NA	FF	fn	NA	FF	FF	FF	NA	NA	NA	FF	fn	fn	NA	FF	fn	FF
chr2_5875330_5875341	dd	BB	dd	BB	BB	dd	BB	BB	dd	BB	BB	BB	BB	BB	BB	dd	BB	dd	dd	BB	BB	dd	dd	dd	dd	dd	dd	dd	BB	BB	dd	dd	dd	BB	dd	BB	BB	BB	BB	dd	BB	dd	BB	dd	dd	dd	BB	dd	BB
chr2_5885493_5885528	DD	BB	DD	BB	BB	DD	BB	bn	DD	BB	BB	BB	BB	BB	BB	DD	BB	DD	DD	BB	BB	DD	DD	DD	DD	DD	DD	DD	BB	BB	DD	DD	DD	BB	DD	bn	BB	BB	BB	DD	BB	DD	BB	DD	DD	DD	BB	DD	BB
chr2_5889395_5889424	DD	BB	DD	BB	BB	DD	BB	BB	DD	BB	BB	BB	BB	BB	BB	DD	BB	DD	DD	BB	BB	DD	DD	DD	DD	DD	DD	DD	BB	BB	DD	DD	DD	BB	DD	BB	BB	BB	BB	DD	BB	DD	BB	DD	DD	DD	BB	DD	BB
chr2_5909485_5909508	DD	BB	DD	BB	BB	DD	BB	BB	DD	BB	BB	BB	BB	BB	BB	DD	BB	DD	DD	BB	BB	DD	DD	DD	DD	DD	DD	DD	BB	BB	DD	DD	DD	BB	DD	BB	BB	BB	BB	DD	BB	DD	BB	DD	DD	DD	BB	DD	BB
chr2_5915979_5916003	DD	BB	DD	BB	BB	DD	BB	BB	DD	BB	BB	BB	BB	BB	BB	DD	BB	DD	DD	BB	BB	DD	DD	DD	DD	DD	DD	DD	BB	BB	DD	DD	DD	BB	DD	BB	BB	BB	BB	DD	BB	DD	BB	DD	DD	DD	BB	DD	BB
chr2_5920009_5920034	DD	BB	DD	BB	BB	DD	BB	BB	DD	BB	BB	BB	BB	BB	BB	DD	BB	DD	DD	BB	BB	DD	DD	DD	DD	DD	DD	DD	BB	BB	DD	DD	DD	BB	dn	BB	BB	BB	BB	DD	BB	DD	BB	DD	DD	DD	BB	DD	BB
chr2_5931813_5931832	DD	BB	DD	BB	BB	DD	BB	BB	DD	BB	BB	BB	BB	BB	BB	DD	BB	DD	DD	BB	BB	DD	DD	DD	DD	DD	DD	DD	BB	BB	DD	DD	DD	BB	DD	BB	BB	BB	BB	DD	BB	DD	BB	DD	DD	DD	BB	DD	BB
chr2_5936895_5936910	DD	BB	DD	BB	BB	DD	BB	BB	DD	BB	BB	BB	BB	BB	BB	DD	BB	DD	DD	BB	BB	DD	DD	DD	DD	DD	DD	DD	BB	BB	DD	DD	DD	BB	DD	BB	BB	BB	BB	DD	BB	DD	BB	DD	DD	DD	BB	DD	BB
chr2_5941926_5941945	DD	BB	DD	BB	BB	DD	BB	BB	DD	BB	BB	BB	BB	BB	BB	DD	BB	DD	DD	BB	BB	DD	DD	DD	DD	DD	DD	DD	BB	BB	DD	DD	DD	BB	DD	BB	BB	BB	BB	DD	BB	DD	BB	DD	DD	DD	BB	DD	BB
chr2_6018629_6018652	FF	FF	FF	FF	FF	FF	FF	FF	FF	FF	NN	FF	FF	FF	FF	FF	FF	FF	FF	FF	FF	FF	FF	FF	FF	NA	FF	FF	NA	FF	NA	FF	FF	FF	FF	FF	FF	FF	FF	FF	FF	FF	FF	FF	FF	NA	FF	FF	FF
chr2_6045206_6045240	DD	BB	DD	BB	BB	DD	BB	BB	DD	BB	BB	BB	BB	BB	BB	DD	BB	DD	DD	BB	BB	DD	DD	DD	DD	DD	DD	DD	BB	BB	DD	DD	DD	BB	DD	BB	BB	BB	BB	DD	BB	DD	BB	DD	DD	DD	BB	DD	BB
chr2_6122337_6122362	DD	BB	DD	BB	BB	DD	BB	BB	DD	BB	BB	BB	BB	BB	BB	DD	BB	DD	DD	BB	BB	DD	DD	DD	DD	DD	DD	DD	BB	BB	DD	DD	DD	BB	DD	BB	BB	BB	BB	DD	BB	DD	BB	DD	DD	DD	BB	DD	BB
chr2_6127013_6127026	DD	BB	dd	BB	BB	dd	BB	BB	DD	BB	BB	BB	BB	BB	BB	dd	BB	dd	dd	BB	BB	dd	dd	dd	dd	dd	dd	DD	BB	BB	dd	DD	dd	BB	dd	bn	BB	BB	BB	dd	BB	DD	BB	dd	dd	dd	BB	dd	BB
chr2_6127026_6127045	DD	BB	DD	BB	BB	DD	BB	BB	dn	BB	BB	BB	BB	BB	BB	DD	BB	DD	DD	BB	BB	DD	DD	DD	dn	DD	DD	dn	BB	BB	DD	DD	DD	BB	DD	BB	BB	BB	BB	DD	BB	DD	BB	DD	DD	DD	BB	dn	BB
chr2_6166857_6166880	DD	BB	DD	BB	BB	DD	BB	BB	DD	BB	BB	BB	BB	BB	bn	DD	BB	DD	DD	BB	BB	DD	DD	DD	DD	DD	DD	DD	BB	BB	DD	DD	DD	BB	DD	BB	BB	BB	BB	DD	BB	DD	BB	DD	DD	DD	BB	DD	BB
chr2_6201348_6201383	DD	BB	DD	BB	BB	DD	BB	BB	DD	BB	BB	BB	BB	BB	BB	DD	BB	DD	DD	BB	BB	DD	DD	DD	DD	DD	DD	DD	BB	BB	DD	DD	DD	BB	DD	BB	BB	BB	BB	DD	BB	DD	BB	DD	DD	DD	BB	DD	BB
chr2_6236264_6236323	NN	NN	FF	FF	NN	FF	FF	FF	FF	FF	FF	FF	FF	FF	FF	NN	FF	NA	NN	NA	FF	FF	FF	FF	FF	NA	FF	FF	FF	NA	FF	FF	FF	FF	FF	FF	NN	FF	NA	FF	NA	FF	FF	FF	FF	FF	nn	FF	FF
chr2_6238629_6238668	DD	BB	DD	BB	BB	DD	BB	BB	DD	BB	BB	BB	BB	BB	BB	DD	BB	DD	DD	BB	BB	DD	DD	DD	DD	DD	DD	DD	BB	BB	DD	DD	DD	BB	DD	BB	BB	BB	BB	DD	BB	DD	BB	DD	DD	DD	BB	DD	BB
chr2_6251569_6251580	DD	BB	DD	BB	BB	DD	BB	BB	DD	BB	BB	BB	BB	BB	BB	DD	BB	DD	DD	BB	BB	DD	DD	DD	DD	DD	DD	DD	BB	BB	DD	DD	DD	BB	DD	BB	BB	BB	BB	dn	BB	DD	BB	DD	DD	DD	BB	dn	BB
chr2_6251932_6251955	DD	BB	DD	BB	BB	DD	BB	BB	DD	BB	BB	BB	BB	BB	BB	DD	BB	DD	DD	BB	BB	DD	DD	DD	DD	DD	DD	DD	BB	BB	DD	DD	DD	BB	DD	BB	BB	BB	BB	DD	BB	DD	BB	DD	DD	DD	BB	DD	BB
chr2_6252118_6252144	DD	BB	DD	BB	BB	DD	BB	BB	DD	BB	BB	BB	BB	BB	BB	DD	BB	DD	DD	BB	BB	DD	DD	DD	DD	DD	DD	DD	BB	BB	DD	DD	DD	BB	DD	BB	BB	BB	BB	DD	BB	DD	BB	DD	DD	DD	BB	DD	BB
chr2_6274024_6274039	dd	BB	dd	BB	BB	dn	BB	BB	dn	BB	BB	BB	BB	BB	BB	dd	BB	dd	dd	BB	bn	dd	bd	dd	dd	dn	dd	dd	BB	bn	dn	DD	dd	BB	dn	BB	BB	BB	BB	dd	BB	dn	BB	dd	dd	dd	BB	dd	BB
chr2_6290227_6290262	DD	BB	DD	BB	BB	DD	BB	BB	DD	BB	BB	BB	BB	BB	BB	DD	BB	DD	DD	BB	BB	DD	DD	DD	DD	DD	DD	DD	BB	BB	DD	DD	DD	BB	DD	BB	BB	BB	BB	DD	BB	DD	BB	DD	DD	DD	BB	DD	BB
chr2_6292063_6292074	DD	BB	DD	BB	BB	DD	BB	BB	DD	BB	BB	BB	BB	BB	BB	DD	BB	DD	DD	BB	BB	DD	DD	DD	DD	DD	DD	DD	BB	BB	DD	DD	DD	BB	DD	BB	BB	BB	BB	DD	BB	DD	BB	DD	DD	DD	BB	DD	BB
chr2_6292407_6292450	DD	BB	DD	BB	BB	DD	BB	BB	DD	BB	BB	BB	BB	BB	BB	DD	BB	DD	DD	BB	BB	DD	DD	DD	DD	DD	DD	DD	BB	BB	DD	DD	DD	BB	DD	BB	BB	BB	BB	DD	BB	DD	BB	DD	DD	DD	BB	DD	BB
chr2_6311102_6311126	DD	BB	DD	BB	BB	DD	BB	BB	DD	BB	BB	BB	BB	BB	BB	DD	BB	DD	DD	BB	BB	DD	DD	DD	DD	DD	DD	DD	BB	BB	DD	DD	DD	BB	DD	BB	BB	BB	BB	DD	BB	DD	BB	DD	DD	DD	BB	DD	BB
chr2_6347204_6347251	FF	FF	FF	FF	FF	FF	FF	FF	FF	FF	FF	FF	FF	NA	NN	FF	FF	FF	FF	FF	NA	FF	FF	FF	NA	NA	FF	FF	FF	FF	FF	FF	FF	FF	FF	FF	FF	NA	NA	FF	FF	FF	FF	FF	FF	FF	FF	FF	FF
chr2_6351635_6351674	FF	NA	FF	FF	FF	FF	FF	FF	FF	FF	FF	FF	FF	NA	FF	FF	FF	FF	NA	FF	FF	FF	FF	FF	FF	FF	FF	FF	FF	FF	FF	FF	FF	FF	NA	FF	FF	FF	FF	FF	FF	FF	FF	FF	NA	FF	FF	FF	FF
chr2_6364260_6364289	FF	FF	FF	FF	NA	FF	FF	FF	FF	FF	FF	NA	NA	NA	FF	FF	FF	FF	NA	NA	NA	FF	fn	FF	FF	NA	NA	FF	NN	FF	FF	NA	FF	FF	FF	FF	NA	fn	FF	FF	FF	FF	FF	FF	FF	NA	FF	NA	FF
chr2_6455644_6455695	NA	NN	FF	FF	NA	NA	FF	FF	FF	FF	FF	FF	FF	FF	FF	NA	FF	FF	FF	FF	FF	FF	FF	FF	FF	FF	FF	FF	FF	NA	FF	FF	NA	FF	NN	FF	FF	fn	FF	FF	FF	NN	FF	FF	FF	FF	FF	FF	NA
chr2_6600486_6600513	FF	FF	FF	NN	FF	FF	FF	FF	FF	FF	FF	FF	FF	FF	FF	FF	FF	FF	FF	FF	FF	FF	FF	FF	FF	NA	FF	FF	FF	FF	FF	FF	FF	FF	FF	FF	FF	FF	FF	FF	NA	FF	FF	FF	FF	FF	FF	FF	FF
chr2_6747091_6747130	FF	FF	FF	FF	FF	FF	FF	FF	FF	FF	FF	FF	FF	FF	FF	FF	FF	FF	FF	FF	FF	FF	FF	FF	FF	NA	FF	FF	NA	NA	FF	FF	NN	FF	FF	FF	FF	FF	FF	FF	FF	FF	FF	FF	FF	FF	FF	FF	FF
chr2_6868388_6868415	FF	NA	FF	NA	FF	FF	NA	FF	NA	FF	FF	NN	NA	FF	FF	FF	FF	NA	FF	FF	FF	FF	FF	FF	FF	FF	FF	NA	NA	FF	NA	FF	NA	NA	FF	FF	NA	FF	FF	FF	FF	FF	fn	NA	NA	FF	FF	FF	NA
chr2_7023800_7023835	BB	BB	BB	BB	BB	BB	BB	BB	BB	BB	NA	BB	BB	BB	BB	BB	BB	BB	BB	BB	BB	BB	BB	BB	BB	BB	DD	DD	BB	BB	DD	DD	DD	BB	DD	BB	BB	BB	BB	DD	BB	DD	DD	DD	DD	DD	BB	DD	BB
chr2_7091706_7091753	NA	BB	BB	NN	bn	BB	BB	NN	bn	BB	DD	NA	BB	BB	BB	BB	BB	BB	BB	BB	BB	NA	BB	BB	BB	DD	NA	DD	BB	BB	DD	DD	DD	BB	NA	BB	BB	DD	BB	DD	NA	BB	NA	DD	NA	DD	NA	NN	BB
chr2_7104316_7104375	DD	NA	DD	BB	BB	dn	BB	DD	DD	BB	DD	BB	DD	BB	BB	DD	DD	DD	DD	NN	DD	DD	DD	BB	NN	NA	DD	DD	BB	BB	DD	NN	DD	BB	BB	BB	BB	BB	NA	DD	BB	DD	DD	DD	NN	DD	BB	NN	NA
chr2_7163460_7163507	FF	FF	FF	FF	FF	NA	FF	FF	FF	FF	FF	FF	FF	FF	FF	FF	FF	FF	FF	FF	FF	FF	FF	FF	FF	FF	FF	FF	FF	NN	FF	FF	NA	FF	FF	NA	FF	FF	FF	FF	NA	FF	FF	FF	FF	FF	FF	FF	FF
chr2_7172535_7172562	FF	FF	FF	NA	FF	FF	FF	FF	FF	FF	FF	FF	FF	FF	FF	FF	FF	NN	FF	FF	NA	FF	NA	FF	FF	FF	FF	FF	FF	FF	FF	FF	FF	FF	FF	FF	FF	FF	FF	FF	FF	FF	FF	FF	NA	NA	FF	FF	FF
chr2_7186721_7186768	DD	NA	DD	DD	DD	DD	DD	DD	NA	DD	DD	DD	NA	DD	DD	DD	UU	DD	UU	DD	DD	DD	DD	UU	DD	DD	DD	DD	DD	DD	DD	DD	DD	DD	NA	DD	DD	DD	UU	DD	DD	DD	DD	DD	DD	DD	DD	DD	DD
chr2_7186919_7186970	BB	NA	NA	BB	NA	NA	NA	BB	BB	DD	NA	BB	BB	BB	BB	BB	DD	BB	BB	BB	NA	BB	BB	NA	BB	NA	NA	BB	BB	BB	BB	BB	NA	BB	NN	BB	BB	BB	NA	BB	BB	BB	NA	NA	BB	NA	BB	BB	BB
chr2_7282170_7282217	FF	NN	NN	NA	FF	FF	FF	FF	FF	FF	FF	FF	NN	FF	FF	FF	FF	fn	FF	FF	FF	FF	FF	FF	FF	NA	FF	FF	NA	FF	NA	FF	FF	FF	FF	FF	FF	FF	FF	fn	fn	NA	NA	FF	FF	FF	NA	FF	FF
chr2_7338324_7338358	FF	FF	FF	FF	FF	FF	FF	FF	FF	FF	FF	FF	FF	FF	FF	FF	FF	FF	FF	FF	FF	FF	FF	FF	NN	FF	FF	FF	FF	FF	FF	FF	FF	FF	FF	FF	FF	FF	FF	FF	FF	FF	FF	FF	FF	FF	FF	FF	FF
chr2_7346105_7346148	BB	UU	UU	BB	BB	UU	BB	BB	UU	BB	BB	BB	UU	BB	BB	UU	BB	NA	UU	BB	BB	UU	UU	NA	UU	NA	UU	UU	BB	BB	UU	UU	UU	BB	UU	BB	BB	BB	BB	UU	BB	NA	UU	UU	UU	UU	UU	UU	BB
chr2_7425330_7425377	NA	NA	FF	FF	fn	FF	FF	NA	NA	FF	FF	NA	FF	FF	FF	FF	FF	FF	FF	FF	FF	FF	FF	FF	NA	NA	FF	FF	FF	NN	FF	FF	FF	FF	FF	FF	FF	NA	FF	FF	FF	FF	FF	FF	FF	fn	NA	FF	FF
chr2_7528668_7528689	FF	NA	FF	fn	NA	FF	FF	FF	FF	FF	FF	FF	FF	FF	FF	FF	FF	FF	FF	FF	FF	NA	NA	NA	NA	NA	FF	FF	FF	NA	NA	FF	FF	FF	FF	FF	FF	FF	FF	NA	NA	FF	FF	FF	NA	FF	FF	FF	FF
chr2_7742663_7742706	NA	BB	DD	BB	BB	DD	BB	DD	DD	DD	NA	BB	BB	BB	BB	DD	BB	DD	DD	BB	BB	NA	NN	DD	DD	BB	BB	DD	BB	BB	DD	DD	DD	BB	DD	BB	BB	NA	BB	NA	BB	DD	DD	DD	DD	DD	BB	DD	BB
chr2_7776285_7776340	NN	NN	DD	NN	NN	NA	NN	DD	DD	DD	NN	NN	NN	NN	NN	DD	NN	DD	DD	NN	NN	DD	NA	NN	DD	BB	DD	NA	BB	BB	DD	NA	DD	BB	DD	NA	BB	BB	BB	DD	BB	DD	DD	DD	DD	NA	BB	DD	BB
chr2_7875780_7875827	FF	DD	FF	FF	FF	df	FF	FF	FF	FF	FF	FF	df	FF	df	FF	FF	fn	FF	FF	FF	FF	fn	df	df	FF	FF	FF	FF	FF	FF	FF	FF	FF	FF	FF	FF	FF	FF	FF	FF	FF	FF	FF	FF	FF	FF	FF	FF
chr2_7940816_7940865	FF	FF	FF	FF	FF	FF	FF	FF	FF	FF	NN	FF	FF	FF	FF	FF	FF	FF	FF	NA	NA	FF	FF	FF	FF	FF	FF	FF	FF	NA	FF	FF	FF	NA	FF	FF	FF	FF	FF	FF	FF	FF	FF	FF	FF	FF	NA	FF	FF
chr2_7984729_7984772	NA	NA	NN	FF	FF	FF	FF	FF	FF	FF	NA	FF	FF	FF	FF	FF	FF	NA	FF	FF	FF	FF	FF	FF	NA	NA	FF	FF	FF	FF	FF	FF	FF	FF	FF	NA	FF	FF	FF	FF	FF	NA	FF	FF	FF	FF	FF	FF	FF
chr2_8083484_8083531	NA	FF	NN	FF	FF	FF	NA	FF	FF	FF	FF	FF	NA	FF	FF	NA	FF	FF	FF	FF	FF	FF	FF	FF	FF	NA	FF	NN	FF	FF	FF	FF	NA	FF	FF	FF	FF	NA	FF	FF	NA	FF	FF	FF	FF	NA	FF	FF	NA
chr2_8096984_8097023	FF	FF	FF	FF	FF	fn	FF	FF	FF	FF	FF	FF	FF	FF	FF	FF	FF	FF	FF	FF	FF	FF	FF	FF	FF	FF	FF	FF	FF	NA	FF	FF	FF	FF	FF	NA	FF	FF	FF	FF	FF	FF	FF	FF	FF	NA	FF	NA	FF
chr2_8172635_8172674	FF	FF	FF	NA	NA	FF	FF	FF	NA	FF	FF	FF	FF	NA	FF	FF	FF	FF	FF	FF	NA	FF	FF	FF	FF	NA	FF	FF	FF	NA	FF	NA	NA	FF	FF	FF	NA	FF	FF	NA	NA	FF	FF	FF	NA	NA	FF	NN	FF
chr2_8252910_8252945	NA	FF	FF	FF	FF	FF	FF	NA	FF	NA	FF	FF	NA	FF	FF	FF	FF	FF	FF	NA	FF	FF	FF	FF	FF	NA	FF	FF	FF	NA	FF	FF	FF	FF	FF	FF	FF	FF	FF	FF	NA	FF	FF	FF	FF	NA	FF	FF	FF
chr2_8434837_8434890	FF	FF	FF	FF	FF	FF	NA	fn	NA	FF	FF	FF	FF	FF	FF	FF	FF	FF	FF	FF	FF	FF	FF	FF	FF	FF	NA	FF	FF	FF	FF	FF	FF	FF	NA	FF	FF	FF	FF	FF	NA	FF	FF	FF	FF	FF	FF	FF	NN
chr2_8479365_8479384	FF	FF	FF	FF	FF	FF	NA	FF	NA	FF	FF	FF	FF	FF	FF	FF	NA	FF	FF	FF	FF	FF	FF	FF	FF	FF	FF	FF	FF	FF	NA	FF	FF	NA	NA	FF	FF	FF	FF	FF	FF	NA	NN	FF	FF	NA	NA	FF	FF
chr2_8505628_8505659	FF	FF	FF	FF	FF	FF	FF	FF	NA	FF	FF	FF	FF	FF	FF	FF	FF	FF	FF	FF	FF	FF	FF	FF	FF	FF	FF	FF	FF	FF	FF	FF	FF	FF	FF	FF	FF	FF	FF	FF	FF	FF	FF	FF	FF	FF	FF	FF	FF
chr2_8653925_8653948	FF	FF	FF	FF	FF	FF	FF	FF	FF	FF	FF	FF	FF	FF	FF	FF	FF	FF	FF	FF	FF	FF	FF	FF	FF	FF	FF	FF	FF	FF	NN	FF	FF	FF	FF	FF	FF	FF	FF	FF	FF	FF	FF	FF	FF	FF	FF	FF	FF
chr2_8665457_8665492	FF	FF	NA	NA	FF	NN	FF	FF	FF	FF	FF	FF	FF	FF	FF	FF	FF	FF	FF	FF	FF	FF	NA	FF	FF	NA	FF	NA	FF	FF	FF	FF	FF	FF	FF	FF	FF	FF	FF	FF	FF	FF	FF	FF	NA	NA	FF	FF	FF
chr2_8792960_8793023	FF	NA	FF	NN	FF	FF	FF	NN	FF	NA	NA	fn	FF	FF	FF	FF	FF	FF	FF	FF	FF	fn	FF	FF	NA	NA	NA	FF	FF	FF	NA	FF	FF	FF	FF	NA	FF	FF	FF	NA	FF	FF	FF	FF	FF	FF	FF	FF	FF
chr2_8837776_8837803	FF	FF	FF	FF	FF	FF	FF	FF	FF	FF	FF	FF	FF	FF	FF	FF	FF	FF	NN	FF	FF	NA	FF	FF	FF	FF	FF	FF	FF	FF	FF	FF	FF	FF	FF	FF	FF	FF	FF	FF	FF	FF	FF	FF	FF	FF	FF	FF	FF
chr2_8862333_8862364	BB	BB	DD	BB	BB	DD	BB	DD	DD	DD	BB	BB	DD	BB	NA	DD	BB	DD	DD	BB	BB	DD	NA	DD	DD	BB	DD	DD	BB	BB	DD	DD	DD	BB	DD	BB	BB	BB	BB	DD	BB	DD	DD	DD	DD	DD	BB	DD	BB
chr2_8953032_8953061	FF	FF	FF	NA	FF	FF	FF	FF	FF	FF	FF	FF	FF	FF	NN	FF	FF	FF	FF	FF	FF	FF	FF	FF	FF	fn	NA	FF	FF	NA	NA	FF	FF	FF	FF	FF	FF	FF	FF	NA	NA	FF	FF	FF	FF	FF	FF	FF	FF
chr2_8956010_8956069	FF	fn	FF	NA	NA	FF	FF	NA	FF	FF	NA	FF	NA	FF	FF	NN	NA	FF	FF	NA	FF	fn	FF	NA	FF	FF	NA	FF	FF	NA	NA	FF	FF	fn	FF	FF	FF	FF	FF	FF	NA	FF	FF	FF	FF	NA	FF	FF	FF
chr2_8985821_8985868	DD	DD	NA	DD	DD	NA	DD	DD	DD	DD	DD	DD	DD	DD	DD	DD	DD	DD	DD	DD	DD	DD	DD	DD	NA	NA	DD	DD	BB	BB	DD	DD	DD	BB	BB	DD	NA	BB	BB	DD	BB	NA	DD	BB	DD	DD	BB	DD	BB
chr2_9032235_9032246	FF	FF	FF	FF	FF	FF	FF	FF	FF	NN	FF	FF	FF	FF	FF	FF	FF	FF	FF	FF	FF	FF	FF	FF	FF	NA	FF	FF	FF	FF	FF	FF	FF	FF	FF	FF	FF	NA	FF	FF	FF	FF	FF	FF	FF	NA	FF	FF	NA
chr2_9037271_9037303	FF	NN	FF	FF	FF	NA	FF	FF	NA	FF	FF	NA	FF	FF	FF	FF	fn	FF	FF	FF	FF	FF	FF	FF	FF	FF	FF	NN	NA	FF	FF	NA	FF	fn	FF	FF	FF	FF	FF	FF	NA	FF	FF	FF	NA	NA	FF	FF	FF
chr2_9038415_9038454	FF	NN	FF	NA	FF	FF	FF	fn	FF	NA	FF	FF	FF	FF	NA	NA	FF	NA	FF	FF	FF	NA	FF	fn	FF	NA	FF	fn	fn	NA	FF	FF	FF	FF	FF	FF	FF	FF	FF	fn	FF	fn	FF	NA	fn	NA	FF	fn	fn
chr2_9040506_9040549	FF	FF	NA	FF	NA	FF	FF	FF	FF	FF	NA	FF	FF	FF	FF	FF	FF	FF	NA	FF	NN	FF	FF	FF	FF	FF	FF	NA	FF	FF	FF	FF	FF	NN	FF	NN	NN	NA	FF	NA	FF	FF	FF	FF	FF	FF	FF	FF	FF
chr2_9049363_9049392	NA	BB	DD	BB	BB	DD	NA	DD	DD	DD	BB	BB	DD	BB	BB	DD	BB	DD	DD	BB	NA	DD	DD	DD	DD	BB	DD	DD	BB	BB	DD	bd	DD	BB	BB	BB	BB	BB	BB	DD	BB	DD	DD	DD	DD	DD	BB	DD	BB
chr2_9059840_9059887	FF	FF	NA	NA	NA	FF	NA	NA	NA	FF	FF	FF	NA	FF	FF	fn	NA	NA	FF	FF	NA	FF	NA	FF	FF	NA	FF	FF	NA	NA	FF	FF	FF	NA	FF	FF	FF	NA	FF	FF	NA	FF	FF	NA	FF	NA	NA	NA	FF
chr2_9303796_9303839	DD	DD	DD	DD	DD	DD	DD	DD	DD	DD	DD	NA	DD	NA	NA	DD	UU	DD	DD	DD	NA	DD	DD	UU	DD	NA	DD	DD	DD	DD	DD	DD	DD	DD	DD	DD	DD	NA	DD	DD	NA	DD	DD	DD	DD	DD	DD	DD	NA
chr2_9315424_9315463	FF	FF	FF	fn	FF	FF	FF	FF	FF	FF	NA	FF	FF	FF	FF	FF	NA	FF	FF	FF	FF	FF	FF	FF	FF	NA	FF	FF	FF	NA	FF	FF	FF	NA	FF	FF	FF	NA	FF	FF	NA	NA	FF	FF	FF	FF	FF	FF	FF
chr2_9502262_9502313	FF	FF	ff	FF	FF	fn	FF	ff	FF	ff	FF	ff	ff	FF	ff	ff	FF	FF	ff	FF	FF	FF	ff	FF	ff	ff	FF	ff	FF	FF	ff	ff	ff	FF	FF	FF	FF	FF	FF	ff	FF	FF	ff	ff	ff	FF	FF	ff	FF
chr2_9641280_9641324	NA	FF	FF	FF	FF	NN	NA	FF	FF	FF	FF	FF	FF	FF	FF	FF	FF	FF	FF	FF	FF	FF	FF	FF	NN	FF	FF	FF	FF	FF	FF	FF	FF	FF	FF	FF	FF	NA	FF	FF	FF	FF	FF	FF	FF	FF	FF	FF	FF
chr2_9672793_9672836	BB	BB	DD	BB	BB	bd	NA	BB	DD	DD	BB	BB	DD	BB	BB	DD	BB	DD	DD	BB	BB	NA	DD	DD	DD	BB	DD	DD	BB	BB	DD	DD	DD	BB	BB	BB	BB	BB	BB	DD	BB	DD	NA	DD	DD	DD	BB	DD	BB
chr2_9736750_9736793	NA	NN	NA	NN	NN	FF	NN	FF	FF	FF	NN	NN	FF	NN	NN	FF	NN	FF	FF	NA	NN	FF	FF	FF	FF	FF	fn	NA	FF	FF	FF	FF	FF	FF	FF	FF	FF	NA	FF	FF	NA	FF	FF	FF	FF	FF	NA	FF	FF
chr2_9745406_9745420	FF	FF	FF	FF	FF	FF	NA	FF	FF	FF	FF	FF	FF	FF	FF	FF	FF	FF	FF	FF	FF	FF	FF	FF	FF	FF	FF	FF	FF	FF	FF	FF	FF	FF	FF	FF	FF	FF	FF	FF	FF	FF	FF	FF	FF	FF	NN	FF	NN
chr2_9764978_9765021	FF	FF	FF	FF	NA	FF	FF	FF	FF	FF	NA	FF	FF	FF	FF	FF	FF	FF	FF	FF	FF	FF	FF	NN	FF	FF	FF	FF	FF	NA	FF	FF	FF	FF	FF	FF	FF	FF	FF	FF	NA	FF	FF	FF	FF	FF	FF	FF	FF
chr2_9821335_9821378	FF	FF	FF	FF	FF	FF	FF	NN	FF	FF	FF	FF	NN	FF	FF	FF	FF	FF	FF	FF	FF	FF	FF	FF	NA	NA	FF	FF	FF	NA	FF	fn	FF	FF	FF	FF	FF	FF	NA	FF	FF	NA	FF	FF	NN	NA	NA	FF	fn
chr2_9842531_9842578	FF	FF	NN	FF	FF	NA	FF	FF	FF	NA	NA	FF	FF	FF	FF	FF	FF	FF	FF	FF	FF	FF	FF	FF	fn	NA	FF	FF	FF	FF	NA	FF	FF	FF	NA	FF	FF	FF	FF	FF	FF	FF	FF	FF	FF	FF	NA	FF	NN
chr2_9864776_9864800	FF	FF	NN	FF	NA	FF	FF	FF	FF	FF	FF	FF	NA	FF	FF	FF	NA	FF	FF	FF	FF	FF	FF	FF	FF	NA	FF	FF	FF	FF	FF	FF	FF	FF	FF	FF	NA	FF	FF	FF	FF	FF	FF	FF	FF	FF	FF	FF	FF
chr2_9977664_9977705	NA	FF	NA	FF	fn	FF	FF	FF	FF	FF	FF	FF	FF	FF	FF	FF	FF	FF	FF	NA	fn	FF	FF	FF	FF	NA	FF	FF	FF	NA	FF	FF	FF	FF	FF	FF	FF	FF	NA	NA	NA	FF	FF	FF	FF	NA	NA	FF	NA
chr2_45965048_45965063	DD	BB	DD	BB	BB	DD	BB	BB	DD	DD	BB	BB	BB	DD	DD	DD	BB	DD	DD	BB	BB	BB	BB	DD	DD	BB	BB	DD	BB	BB	DD	DD	BB	DD	DD	BB	BB	BB	BB	DD	BB	DD	DD	DD	DD	BB	BB	DD	DD
chr2_45965064_45965079	bd	BB	DD	BB	BB	bd	BB	BB	DD	DD	BB	BB	BB	DD	DD	bd	BB	bd	bd	BB	BB	BB	BB	bd	bd	BB	BB	DD	BB	BB	bd	bd	BB	DD	bd	BB	BB	BB	BB	DD	BB	DD	bd	DD	bd	BB	BB	DD	DD
chr2_45993559_45993578	DD	BB	DD	BB	BB	DD	BB	BB	DD	DD	BB	BB	BB	DD	DD	DD	BB	DD	DD	BB	BB	BB	BB	DD	DD	BB	BB	DD	BB	BB	DD	DD	BB	DD	DD	BB	BB	BB	BB	DD	BB	DD	DD	DD	DD	BB	BB	DD	DD
chr2_46039644_46039678	DD	BB	DD	BB	BB	DD	BB	BB	DD	DD	BB	BB	BB	DD	DD	DD	BB	DD	DD	BB	BB	BB	BB	DD	DD	BB	BB	DD	BB	BB	DD	DD	BB	DD	DD	BB	BB	BB	BB	DD	BB	DD	DD	DD	DD	BB	BB	DD	DD
chr2_46059533_46059558	DD	BB	DD	BB	BB	DD	BB	BB	DD	DD	BB	BB	BB	DD	DD	DD	BB	DD	DD	BB	BB	BB	BB	DD	DD	BB	BB	DD	bd	BB	DD	DD	BB	dn	DD	BB	BB	BB	BB	DD	BB	DD	DD	DD	DD	BB	BB	DD	DD
chr2_46066725_46066749	DD	BB	DD	BB	BB	DD	BB	BB	DD	DD	BB	BB	BB	DD	DD	DD	BB	DD	DD	BB	BB	BB	BB	DD	DD	BB	BB	DD	BB	BB	DD	DD	BB	DD	DD	BB	BB	BB	BB	DD	BB	DD	DD	DD	DD	BB	BB	DD	DD
chr2_46087116_46087135	DD	BB	DD	BB	BB	DD	BB	BB	DD	DD	BB	BB	BB	DD	DD	DD	BB	DD	DD	BB	BB	bd	BB	DD	DD	BB	BB	DD	BB	BB	DD	DD	BB	DD	DD	BB	BB	BB	BB	DD	BB	DD	DD	DD	DD	BB	BB	DD	DD
chr2_46163370_46163383	DD	BB	DD	BB	BB	DD	BB	BB	DD	DD	BB	BB	BB	DD	DD	DD	BB	DD	DD	BB	BB	BB	BB	DD	DD	BB	BB	DD	BB	BB	DD	DD	BB	DD	DD	BB	BB	BB	BB	DD	BB	DD	DD	BB	DD	BB	BB	DD	DD
chr2_46165456_46165511	NA	BB	NA	BB	BB	NA	BB	bu	NA	NA	BB	BB	BB	NA	NA	NA	BB	NA	NA	BB	BB	BB	BB	NA	NA	BB	BB	NA	BB	BB	NA	NA	BB	NA	NA	BB	BB	BB	BB	NA	BB	NA	NA	UU	NA	bu	BB	NA	NA
chr2_46225737_46225784	DD	BB	DD	BB	BB	DD	BB	BB	DD	DD	BB	BB	BB	DD	DD	DD	BB	DD	DD	BB	BB	BB	BB	DD	DD	BB	BB	DD	BB	BB	DD	DD	BB	DD	DD	BB	BB	BB	BB	DD	BB	DD	DD	BB	DD	BB	BB	DD	DD
chr2_46229626_46229661	DD	BB	DD	BB	BB	DD	BB	BB	DD	DD	BB	BB	BB	DD	DD	DD	BB	DD	DD	BB	BB	BB	BB	DD	DD	BB	BB	DD	BB	BB	DD	DD	BB	DD	DD	BB	BB	BB	BB	DD	BB	DD	DD	BB	DD	BB	BB	DD	DD
chr2_46232788_46232823	DD	BB	DD	BB	BB	DD	BB	BB	DD	DD	BB	BB	BB	DD	DD	DD	BB	DD	DD	BB	BB	BB	BB	DD	DD	BB	BB	DD	BB	BB	DD	DD	BB	DD	DD	BB	BB	BB	BB	DD	BB	DD	DD	BB	DD	BB	BB	DD	DD
chr2_46282706_46282738	DD	BB	DD	BB	BB	DD	BB	BB	DD	DD	BB	BB	BB	DD	DD	DD	BB	DD	DD	BB	BB	BB	BB	DD	DD	BB	BB	DD	BB	BB	DD	DD	BB	DD	DD	BB	BB	BB	BB	DD	BB	DD	DD	BB	DD	BB	BB	DD	DD
chr2_46298479_46298502	DD	BB	DD	BB	BB	DD	BB	BB	DD	DD	BB	BB	BB	DD	DD	DD	BB	DD	DD	BB	BB	BB	BB	DD	DD	BB	BB	DD	BB	BB	DD	DD	BB	DD	DD	BB	BB	BB	BB	DD	BB	DD	DD	BB	DD	BB	BB	DD	DD
chr2_46423930_46423973	DD	BB	BB	BB	BB	BB	BB	BB	DD	DD	BB	BB	BB	DD	BB	DD	BB	DD	DD	BB	BB	BB	BB	DD	DD	BB	BB	NA	BB	BB	DD	DD	BB	DD	BB	BB	BB	BB	BB	DD	BB	DD	DD	BB	BB	BB	BB	DD	DD
chr2_46500433_46500482	BB	DD	DD	BB	NA	dn	bd	BB	DD	NN	BB	NA	BB	NA	DD	DD	BB	DD	DD	BB	BB	BB	BB	BB	bd	NA	BB	BB	BB	BB	DD	DD	BB	DD	NA	BB	NA	BB	NA	DD	NA	DD	DD	NA	NA	NA	NA	DD	DD
chr2_46542970_46542993	DD	BB	DD	BB	BB	DD	BB	BB	DD	DD	BB	BB	BB	DD	DD	DD	BB	bd	DD	BB	BB	BB	BB	DD	DD	BB	BB	DD	BB	BB	DD	DD	BB	DD	DD	BB	BB	BB	BB	DD	BB	DD	DD	BB	DD	BB	BB	DD	DD
chr2_46544196_46544211	DD	BB	DD	BB	BB	DD	BB	BB	DD	DD	BB	BB	BB	DD	DD	DD	BB	DD	DD	BB	BB	BB	BB	DD	DD	BB	BB	DD	BB	BB	DD	DD	BB	DD	DD	BB	BB	BB	BB	DD	BB	DD	DD	BB	DD	BB	BB	DD	DD
chr2_46552371_46552394	DD	BB	DD	BB	BB	DD	BB	BB	DD	DD	BB	BB	BB	DD	DD	DD	BB	DD	DD	BB	BB	BB	BB	DD	DD	BB	BB	DD	BB	BB	DD	DD	BB	DD	DD	BB	BB	BB	BB	DD	BB	DD	DD	BB	DD	BB	BB	DD	DD
chr2_46569999_46570026	DD	BB	DD	BB	BB	DD	BB	BB	DD	DD	BB	BB	BB	DD	DD	DD	BB	DD	DD	BB	BB	BB	BB	DD	DD	BB	BB	DD	BB	BB	DD	DD	BB	DD	DD	BB	BB	BB	BB	DD	BB	DD	DD	BB	DD	BB	BB	DD	DD
chr2_46583480_46583506	NA	BB	NA	NA	BB	dn	BB	BB	DD	DD	BB	BB	BB	DD	NA	DD	BB	NA	DD	BB	BB	BB	BB	dn	DD	NA	BB	DD	BB	BB	DD	DD	NA	dn	NA	BB	BB	BB	BB	NA	NA	DD	NA	BB	DD	NA	BB	NN	DD
chr2_46659780_46659815	DD	BB	DD	BB	BB	DD	BB	BB	DD	DD	BB	BB	BB	DD	DD	DD	BB	DD	DD	bd	BB	BB	BB	DD	DD	BB	BB	DD	BB	BB	DD	DD	BB	DD	DD	BB	BB	BB	BB	DD	BB	DD	DD	BB	DD	BB	BB	DD	DD
chr2_46665374_46665425	DD	BB	NA	BB	NA	DD	BB	BB	DD	DD	BB	BB	NA	DD	DD	DD	bn	DD	DD	BB	NA	NA	NN	DD	DD	BB	BB	DD	BB	NA	DD	DD	BB	DD	DD	BB	NA	NN	BB	DD	NA	DD	DD	BB	DD	BB	NA	DD	NA
chr2_46682161_46682190	NA	BB	NA	BB	UU	NA	BB	BB	NA	NA	BB	BB	BB	NA	NA	NA	BB	NA	NA	BB	BB	BB	BB	NA	NA	BB	BB	NA	bu	BB	NA	NA	BB	NA	NA	BB	BB	BB	BB	NA	BB	NA	NA	bu	NA	BB	BB	NA	NA
chr2_46701015_46701028	DD	BB	DD	BB	BB	DD	BB	BB	DD	DD	BB	BB	BB	DD	DD	DD	BB	DD	DD	BB	BB	BB	BB	DD	DD	BB	BB	DD	BB	BB	DD	DD	BB	DD	DD	BB	BB	BB	BB	DD	BB	DD	DD	BB	DD	BB	BB	DD	DD
chr2_46780330_46780365	DD	BB	DD	BB	BB	DD	BB	BB	DD	DD	BB	BB	BB	DD	DD	DD	BB	DD	DD	BB	BB	BB	BB	DD	DD	BB	BB	DD	BB	BB	DD	DD	BB	DD	DD	BB	BB	BB	BB	DD	BB	DD	DD	BB	DD	BB	BB	DD	DD
chr2_46842252_46842299	DD	bn	DD	BB	BB	bd	BB	BB	DD	DD	BB	BB	BB	DD	DD	DD	BB	DD	DD	BB	BB	BB	BB	DD	DD	BB	BB	DD	BB	BB	DD	DD	BB	DD	DD	BB	BB	BB	BB	DD	BB	DD	DD	BB	DD	BB	BB	DD	DD
chr2_46855359_46855393	DD	BB	DD	BB	BB	DD	BB	BB	DD	DD	BB	BB	BB	DD	DD	DD	BB	DD	DD	BB	BB	BB	BB	DD	DD	BB	BB	DD	BB	BB	DD	DD	BB	DD	DD	BB	BB	BB	BB	DD	BB	DD	DD	BB	DD	BB	BB	DD	DD
chr2_46877863_46877882	DD	BB	DD	BB	BB	DD	BB	BB	DD	DD	BB	BB	BB	DD	DD	DD	BB	DD	DD	BB	BB	BB	BB	DD	DD	BB	BB	DD	BB	BB	DD	DD	BB	DD	DD	BB	BB	BB	BB	DD	BB	DD	DD	BB	DD	BB	BB	DD	DD
chr2_46893910_46893945	DD	BB	DD	BB	bn	DD	BB	BB	DD	DD	BB	BB	BB	DD	DD	DD	BB	DD	DD	BB	BB	BB	BB	DD	BB	BB	BB	DD	bd	BB	bd	DD	bn	DD	DD	BB	BB	BB	BB	DD	BB	DD	DD	BB	DD	BB	BB	DD	DD
chr2_46908343_46908390	FF	FF	FF	FF	FF	FF	FF	FF	FF	NA	NA	NA	FF	FF	FF	FF	FF	FF	FF	FF	NA	FF	FF	NA	FF	NA	FF	NA	FF	NA	FF	FF	NN	FF	FF	FF	FF	NA	NN	FF	NA	FF	FF	NA	FF	NA	FF	FF	FF
chr2_46912179_46912222	DD	BB	DD	BB	BB	DD	BB	BB	DD	DD	BB	BB	BB	DD	DD	DD	BB	DD	DD	BB	BB	BB	BB	DD	DD	BB	BB	DD	BB	BB	DD	DD	BB	DD	DD	BB	BB	BB	BB	DD	BB	DD	DD	BB	DD	BB	BB	DD	DD
chr2_46929779_46929810	DD	BB	DD	BB	BB	DD	BB	BB	DD	DD	BB	BB	BB	DD	DD	DD	BB	DD	DD	BB	BB	BB	BB	DD	DD	BB	BB	DD	BB	BB	DD	DD	BB	DD	DD	BB	BB	BB	BB	DD	BB	DD	DD	BB	DD	BB	BB	DD	DD
chr2_47044668_47044711	DD	BB	NA	BB	BB	bd	BB	NA	NA	DD	NA	BB	BB	DD	NA	bd	BB	NA	NA	BB	BB	BB	BB	DD	BB	BB	BB	DD	BB	BB	NA	NA	BB	DD	DD	BB	BB	BB	BB	NA	BB	DD	NA	NA	NA	BB	BB	DD	NA
chr2_47048218_47048231	DD	BB	DD	BB	BB	DD	BB	BB	DD	DD	BB	BB	BB	DD	DD	DD	BB	DD	DD	BB	BB	BB	BB	DD	DD	BB	BB	DD	BB	BB	DD	DD	BB	DD	DD	BB	BB	BB	BB	DD	BB	DD	DD	BB	DD	BB	BB	DD	DD
chr2_47051620_47051637	DD	BB	DD	BB	BB	DD	BB	BB	DD	DD	BB	BB	BB	DD	DD	DD	BB	DD	DD	BB	BB	BB	BB	DD	DD	BB	BB	DD	BB	BB	DD	DD	BB	DD	DD	BB	BB	BB	BB	DD	BB	DD	DD	BB	DD	BB	BB	DD	DD
chr2_47121669_47121684	DD	BB	DD	BB	BB	DD	BB	BB	DD	DD	BB	BB	BB	DD	DD	DD	BB	DD	DD	BB	BB	BB	BB	DD	DD	BB	BB	DD	BB	BB	DD	DD	BB	DD	DD	BB	BB	BB	BB	DD	BB	DD	DD	BB	DD	BB	BB	DD	DD
chr2_47121687_47121698	df	FF	df	FF	FF	df	FF	FF	DD	df	FF	FF	FF	df	DD	df	FF	df	df	FF	FF	FF	FF	df	df	FF	FF	df	FF	FF	DD	df	FF	DD	DD	FF	FF	FF	FF	df	FF	df	DD	FF	df	FF	FF	df	df
chr2_47208564_47208584	FF	FF	FF	FF	FF	FF	FF	FF	FF	NA	FF	FF	FF	FF	FF	FF	FF	FF	FF	FF	FF	FF	FF	FF	FF	NN	FF	FF	FF	FF	FF	FF	FF	FF	FF	NA	FF	FF	FF	FF	FF	FF	NA	FF	FF	FF	FF	FF	FF
chr2_47214211_47214235	DD	BB	DD	BB	BB	DD	BB	BB	DD	DD	BB	BB	BB	DD	DD	DD	BB	DD	DD	BB	BB	BB	BB	DD	DD	BB	BB	DD	BB	BB	DD	DD	BB	DD	DD	BB	BB	BB	BB	DD	BB	DD	DD	BB	DD	BB	BB	DD	DD
chr2_47234046_47234093	DD	BB	DD	BB	BB	DD	BB	DD	DD	DD	BB	BB	BB	DD	DD	DD	BB	DD	DD	BB	BB	BB	BB	DD	DD	BB	DD	DD	BB	BB	bd	DD	BB	DD	DD	BB	BB	BB	BB	DD	BB	DD	DD	BB	DD	BB	BB	DD	DD
chr2_47253579_47253622	DD	BB	DD	BB	BB	DD	BB	BB	DD	DD	BB	BB	BB	NA	DD	DD	bn	NN	DD	BB	BB	NA	BB	DD	DD	BB	BB	DD	BB	BB	DD	DD	BB	DD	DD	BB	NA	BB	BB	dn	BB	DD	DD	BB	DD	BB	BB	DD	NA
chr2_47287350_47287394	DD	NN	DD	BB	BB	DD	NN	BB	DD	DD	NN	BB	BB	DD	DD	DD	NA	DD	DD	BB	NA	BB	BB	DD	DD	NA	NA	DD	BB	BB	DD	NA	BB	DD	NA	NA	BB	NA	BB	NA	NA	DD	DD	BB	DD	NA	BB	DD	DD
chr2_47288744_47288761	DD	BB	DD	BB	BB	DD	BB	BB	DD	DD	BB	BB	BB	DD	DD	DD	BB	DD	DD	BB	BB	BB	BB	DD	DD	BB	BB	DD	BB	BB	DD	DD	BB	DD	DD	BB	BB	BB	BB	DD	BB	DD	DD	BB	DD	BB	BB	DD	DD
chr2_47335848_47335911	FF	NA	FF	NA	FF	FF	FF	FF	NA	NA	FF	FF	FF	FF	FF	FF	FF	NA	FF	FF	FF	FF	FF	FF	FF	NA	FF	FF	FF	NA	FF	FF	NN	FF	FF	FF	FF	FF	FF	FF	FF	NA	NA	NA	FF	FF	NA	FF	NA
chr2_47361030_47361071	DD	BB	DD	BB	BB	DD	BB	BB	DD	DD	BB	BB	BB	DD	DD	DD	BB	DD	DD	BB	BB	bn	BB	DD	DD	BB	BB	DD	BB	BB	DD	DD	BB	DD	DD	BB	BB	bn	BB	DD	BB	DD	DD	bn	DD	BB	bn	DD	DD
chr2_47407911_47407954	DD	BB	DD	BB	BB	DD	BB	BB	DD	DD	BB	BB	BB	DD	DD	NA	BB	DD	DD	BB	BB	BB	BB	NA	DD	BB	BB	DD	BB	BB	DD	DD	BB	DD	DD	BB	BB	BB	BB	DD	BB	DD	DD	BB	DD	BB	BB	DD	DD
chr2_47421143_47421158	DD	BB	DD	BB	BB	DD	bd	BB	DD	DD	BB	BB	BB	DD	DD	DD	BB	DD	DD	BB	BB	BB	BB	DD	DD	BB	BB	DD	BB	BB	DD	DD	BB	DD	DD	BB	BB	BB	BB	DD	BB	DD	DD	BB	DD	BB	BB	DD	DD
chr2_47431948_47431979	DD	BB	DD	BB	BB	DD	BB	BB	DD	DD	BB	BB	BB	DD	DD	DD	BB	DD	DD	BB	BB	BB	BB	DD	DD	BB	BB	DD	BB	BB	DD	DD	BB	DD	DD	BB	BB	BB	BB	DD	BB	DD	DD	BB	DD	BB	BB	DD	DD
chr2_47439337_47439356	DD	BB	DD	BB	BB	DD	BB	BB	DD	DD	BB	BB	BB	DD	DD	DD	BB	DD	DD	BB	BB	BB	BB	DD	DD	BB	BB	DD	BB	BB	DD	DD	BB	DD	DD	BB	BB	BB	BB	DD	BB	DD	DD	BB	DD	BB	BB	DD	DD
chr2_47506615_47506666	DD	BB	DD	BB	BB	DD	BB	BB	DD	DD	BB	BB	bd	DD	DD	DD	BB	DD	DD	BB	BB	BB	BB	DD	DD	BB	BB	DD	BB	BB	bd	DD	BB	DD	DD	BB	BB	BB	BB	DD	BB	DD	DD	BB	DD	BB	BB	DD	DD
chr2_47538691_47538725	DD	BB	DD	BB	BB	DD	BB	BB	DD	DD	BB	BB	BB	DD	DD	DD	BB	DD	DD	BB	BB	BB	BB	DD	DD	BB	BB	DD	BB	BB	DD	DD	BB	DD	DD	BB	BB	BB	BB	DD	BB	DD	DD	BB	DD	BB	BB	DD	DD
chr2_47576377_47576424	DD	BB	NA	BB	BB	NA	BB	NA	DD	DD	BB	BB	NA	DD	NA	DD	BB	DD	NA	BB	BB	BB	BB	DD	NA	BB	NA	bd	NA	NA	DD	DD	BB	DD	NA	BB	BB	NA	NA	DD	NA	NA	DD	BB	DD	BB	BB	DD	DD
chr2_47580930_47580949	DD	BB	DD	BB	BB	DD	BB	BB	DD	DD	BB	BB	BB	DD	DD	DD	BB	DD	DD	BB	BB	BB	BB	DD	DD	BB	BB	DD	BB	BB	DD	DD	BB	DD	DD	BB	BB	BB	BB	DD	BB	DD	DD	BB	DD	BB	BB	DD	DD
chr2_47621301_47621340	NA	FF	FF	NA	NA	FF	NA	FF	FF	FF	FF	FF	FF	FF	FF	FF	FF	FF	NA	FF	NN	FF	FF	FF	FF	NA	FF	FF	FF	FF	FF	FF	FF	FF	FF	FF	FF	FF	FF	FF	FF	FF	NA	FF	FF	FF	FF	FF	FF
chr2_47710436_47710471	DD	BB	DD	NA	BB	DD	NA	BB	DD	DD	NA	BB	BB	DD	DD	NA	BB	DD	DD	BB	BB	BB	NN	DD	DD	BB	BB	DD	BB	NA	NA	DD	NA	DD	DD	NA	BB	bn	BB	DD	NA	DD	NA	NA	DD	BB	BB	NA	DD
chr2_47738285_47738296	FF	FF	FF	NA	FF	FF	FF	FF	FF	NA	FF	FF	FF	FF	FF	FF	FF	NA	FF	NA	fn	NN	NN	FF	FF	FF	FF	FF	FF	FF	FF	FF	NA	FF	FF	FF	FF	FF	FF	FF	NA	FF	NA	FF	FF	FF	FF	FF	FF
chr2_47740610_47740621	DD	BB	DD	BB	BB	DD	BB	BB	DD	DD	BB	BB	BB	DD	DD	DD	BB	DD	DD	BB	BB	BB	BB	DD	DD	BB	BB	DD	BB	BB	DD	DD	BB	DD	DD	BB	BB	BB	BB	DD	BB	DD	DD	BB	DD	BB	BB	DD	DD
chr2_47740621_47740636	DD	BB	DD	bn	BB	DD	BB	BB	DD	DD	BB	BB	BB	DD	DD	DD	BB	DD	DD	BB	BB	BB	BB	DD	DD	BB	BB	DD	BB	BB	DD	DD	BB	DD	DD	BB	BB	BB	BB	DD	BB	DD	DD	BB	DD	BB	BB	DD	DD
chr2_47776239_47776288	DD	BB	DD	BB	BB	DD	BB	BB	DD	DD	BB	BB	BB	DD	DD	DD	bd	DD	DD	BB	BB	BB	BB	DD	DD	BB	BB	DD	BB	BB	DD	DD	BB	DD	DD	BB	BB	BB	BB	DD	BB	DD	DD	BB	DD	BB	BB	DD	DD
chr2_47784516_47784563	NA	NA	NA	FF	NA	NA	NA	FF	FF	FF	FF	FF	FF	FF	FF	FF	FF	fn	NN	NA	FF	FF	FF	FF	FF	FF	NA	FF	FF	NN	NA	FF	FF	FF	fn	FF	FF	FF	FF	NA	FF	FF	NA	NA	FF	FF	NA	FF	FF
chr2_47814509_47814529	DD	BB	DD	BB	BB	DD	BB	BB	bd	DD	BB	BB	BB	DD	DD	DD	BB	DD	DD	BB	BB	BB	BB	DD	DD	BB	BB	DD	BB	BB	DD	DD	BB	DD	DD	BB	BB	BB	BB	DD	BB	DD	DD	BB	DD	BB	BB	DD	DD
chr2_47864128_47864157	FF	FF	FF	FF	FF	FF	FF	FF	FF	FF	FF	FF	FF	FF	FF	FF	FF	FF	FF	FF	FF	FF	FF	FF	FF	FF	FF	FF	FF	FF	FF	FF	FF	FF	FF	FF	FF	FF	FF	FF	NA	FF	FF	FF	FF	FF	FF	FF	FF
chr2_47896851_47896882	FF	FF	FF	FF	FF	FF	FF	FF	FF	NA	FF	FF	NA	FF	FF	FF	FF	FF	NA	FF	FF	FF	FF	FF	FF	FF	FF	FF	FF	FF	FF	FF	FF	FF	FF	FF	FF	FF	FF	FF	FF	FF	FF	FF	FF	FF	FF	FF	FF
chr2_47909696_47909731	DD	BB	DD	BB	NA	DD	BB	NN	DD	DD	BB	BB	BB	DD	DD	DD	BB	DD	DD	BB	NA	BB	BB	DD	DD	BB	BB	DD	BB	BB	NA	NA	BB	DD	DD	NA	BB	NA	BB	DD	NA	DD	DD	NA	DD	NA	BB	NA	DD
chr2_47944732_47944783	NA	NN	DD	BB	NA	DD	BB	BB	DD	DD	BB	BB	BB	DD	DD	DD	bn	DD	DD	BB	NA	BB	BB	DD	NA	bn	NN	DD	BB	BB	DD	DD	BB	DD	DD	BB	BB	BB	BB	DD	NA	DD	DD	BB	DD	bn	NN	DD	DD
chr2_48023474_48023500	DD	BB	DD	BB	BB	DD	BB	BB	DD	DD	BB	bn	BB	DD	DD	DD	BB	DD	DD	BB	BB	BB	BB	DD	DD	BB	BB	DD	BB	BB	DD	DD	BB	DD	DD	BB	BB	BB	BB	DD	BB	DD	DD	BB	DD	BB	BB	DD	DD
chr2_48053924_48053943	dd	BB	bd	bd	BB	dd	BB	BB	dd	dd	BB	BB	BB	dd	dd	dd	bd	DD	bd	BB	BB	BB	BB	dd	dd	BB	BB	dd	bd	BB	bd	dd	BB	dd	dd	BB	BB	BB	BB	bd	BB	dd	dd	BB	dd	BB	BB	bd	dd
chr2_48093778_48093799	DD	BB	DD	BB	BB	DD	BB	BB	DD	DD	BB	BB	BB	DD	DD	DD	BB	DD	DD	BB	BB	BB	BB	DD	DD	BB	BB	DD	BB	BB	DD	DD	BB	DD	DD	BB	BB	BB	BB	DD	BB	DD	DD	BB	DD	BB	BB	DD	DD
chr2_48104611_48104638	DD	BB	DD	BB	BB	DD	BB	BB	DD	DD	BB	BB	BB	DD	DD	DD	BB	DD	DD	BB	BB	BB	BB	DD	DD	BB	BB	DD	BB	BB	DD	DD	BB	DD	DD	BB	BB	BB	BB	DD	BB	DD	DD	BB	DD	BB	BB	DD	DD
chr2_48133294_48133313	DD	BB	DD	BB	BB	DD	BB	BB	DD	DD	BB	BB	BB	DD	DD	DD	BB	DD	DD	BB	BB	BB	BB	DD	DD	BB	BB	DD	BB	BB	DD	DD	BB	DD	DD	BB	BB	BB	BB	DD	BB	DD	DD	BB	DD	BB	BB	DD	DD
chr2_48136913_48136927	DD	BB	DD	BB	BB	DD	BB	BB	DD	DD	BB	BB	BB	DD	DD	DD	BB	DD	DD	BB	BB	BB	BB	DD	DD	BB	BB	DD	BB	BB	DD	DD	BB	DD	DD	BB	BB	BB	BB	DD	BB	DD	DD	BB	DD	BB	BB	DD	DD
chr2_48140926_48140965	DD	BB	DD	BB	BB	DD	BB	BB	DD	DD	BB	BB	BB	DD	BB	DD	BB	DD	DD	BB	BB	BB	BB	DD	DD	BB	BB	DD	BB	BB	DD	DD	BB	DD	DD	BB	BB	BB	BB	DD	BB	DD	DD	BB	DD	BB	BB	DD	DD
chr2_48151081_48151107	df	FF	df	FF	FF	NA	FF	FF	FF	df	FF	FF	FF	df	df	FF	FF	df	FF	FF	FF	FF	FF	NA	df	FF	FF	df	FF	FF	FF	df	FF	df	df	FF	FF	FF	FF	df	FF	df	NA	FF	df	FF	FF	df	df
chr2_48315866_48315889	FF	FF	FF	FF	NA	NA	FF	FF	FF	FF	FF	FF	FF	FF	FF	FF	FF	NA	FF	NN	FF	FF	FF	FF	FF	FF	FF	FF	FF	FF	NA	FF	FF	NA	FF	FF	FF	NA	FF	FF	fn	FF	FF	NA	FF	FF	FF	FF	FF
chr2_48317118_48317132	DD	BB	DD	BB	BB	DD	BB	BB	DD	DD	BB	BB	BB	DD	DD	DD	BB	DD	DD	BB	BB	BB	BB	DD	DD	BB	BB	DD	BB	BB	DD	DD	BB	DD	DD	BB	BB	BB	BB	DD	BB	DD	DD	BB	DD	BB	BB	DD	DD
chr2_48319863_48319890	NA	BB	DD	BB	BB	NA	BB	BB	DD	DD	BB	BB	BB	DD	DD	NA	BB	DD	DD	BB	BB	BB	BB	NA	DD	NA	BB	DD	BB	BB	DD	DD	BB	NA	DD	BB	BB	BB	BB	DD	BB	NA	DD	BB	DD	BB	BB	DD	DD
chr2_48329338_48329369	DD	BB	DD	BB	BB	DD	BB	BB	DD	DD	BB	BB	BB	DD	DD	DD	BB	DD	DD	BB	BB	BB	BB	DD	DD	BB	BB	DD	BB	BB	DD	DD	BB	DD	DD	BB	BB	BB	BB	DD	BB	DD	DD	BB	DD	BB	BB	DD	DD
chr2_48345052_48345076	DD	BB	DD	BB	BB	DD	BB	BB	DD	DD	BB	BB	BB	DD	DD	DD	BB	DD	DD	BB	BB	BB	BB	DD	DD	BB	BB	DD	BB	BB	DD	DD	BB	DD	DD	BB	BB	BB	BB	DD	BB	DD	DD	BB	DD	BB	BB	DD	DD
chr2_48359954_48359971	dd	BB	dd	BB	BB	bd	BB	BB	dd	dd	BB	BB	BB	dd	dd	dd	BB	dd	dd	BB	BB	BB	BB	dd	dd	BB	BB	DD	BB	BB	dd	dd	BB	dd	dd	BB	BB	BB	BB	dd	BB	dd	dd	BB	DD	BB	BB	dd	dd
chr2_48367484_48367538	DD	NA	NA	BB	BB	DD	BB	BB	DD	NA	BB	BB	NA	NA	DD	NA	BB	NA	NA	BB	BB	BB	BB	DD	DD	NA	NA	DD	BB	BB	NA	DD	BB	NA	DD	NA	BB	BB	BB	DD	BB	DD	DD	BB	DD	BB	BB	NA	DD
chr2_48377545_48377572	DD	BB	DD	BB	BB	DD	BB	BB	DD	DD	BB	BB	BB	DD	DD	DD	BB	DD	DD	BB	BB	BB	BB	DD	DD	BB	BB	DD	BB	BB	DD	DD	BB	DD	DD	BB	BB	BB	BB	DD	BB	DD	DD	BB	DD	BB	BB	DD	DD
chr2_48383810_48383837	DD	BB	DD	BB	BB	DD	BB	BB	DD	DD	BB	BB	BB	DD	DD	DD	BB	DD	DD	BB	BB	BB	BB	DD	DD	BB	BB	DD	BB	BB	DD	DD	BB	DD	DD	BB	BB	BB	BB	DD	BB	DD	DD	BB	DD	BB	BB	DD	DD
chr2_48466624_48466667	DD	BB	bd	BB	BB	DD	BB	BB	dn	DD	BB	BB	BB	DD	DD	DD	NN	DD	NA	BB	BB	BB	BB	DD	DD	NA	BB	DD	BB	BB	NA	DD	BB	DD	DD	BB	BB	BB	BB	DD	bn	DD	DD	BB	DD	NA	BB	DD	bd
chr2_48510632_48510670	FF	FF	FF	FF	FF	FF	FF	FF	FF	FF	FF	FF	NA	NA	FF	FF	FF	FF	FF	FF	FF	NA	FF	NA	FF	FF	FF	FF	FF	FF	FF	FF	FF	FF	FF	FF	FF	NA	FF	FF	FF	FF	FF	FF	FF	FF	FF	FF	FF
chr2_48604111_48604160	DD	BB	DD	BB	BB	DD	BB	BB	DD	DD	BB	BB	BB	DD	DD	DD	BB	DD	DD	BB	BB	BB	BB	DD	DD	BB	BB	DD	BB	BB	DD	DD	BB	DD	DD	BB	BB	BB	BB	DD	BB	DD	DD	BB	DD	BB	BB	DD	DD
chr2_48675925_48675960	DD	BB	DD	BB	BB	DD	BB	BB	DD	DD	BB	BB	BB	DD	DD	DD	BB	DD	DD	BB	BB	BB	BB	DD	DD	BB	BB	DD	BB	BB	DD	DD	BB	DD	DD	BB	BB	BB	BB	DD	BB	DD	DD	BB	DD	BB	BB	DD	DD
chr2_48681262_48681300	DD	NA	dn	NA	BB	NA	BB	BB	DD	DD	BB	BB	BB	NN	DD	DD	BB	DD	DD	NA	BB	NA	NA	DD	DD	NA	BB	DD	BB	NA	DD	DD	BB	DD	NA	NA	BB	BB	BB	DD	NA	DD	DD	BB	DD	BB	BB	DD	DD
chr2_48701187_48701221	FF	FF	FF	FF	FF	FF	FF	FF	FF	NN	FF	FF	FF	FF	FF	FF	FF	FF	FF	FF	FF	FF	FF	FF	FF	NA	FF	FF	FF	FF	fn	FF	FF	FF	FF	FF	FF	FF	FF	FF	NA	FF	FF	FF	FF	FF	FF	FF	FF
chr2_48708193_48708244	FF	FF	FF	FF	FF	NA	FF	NA	FF	FF	FF	FF	FF	FF	FF	FF	FF	FF	FF	FF	FF	FF	FF	FF	FF	NA	FF	FF	NN	NA	FF	FF	FF	FF	FF	NA	FF	FF	FF	FF	NA	FF	NA	FF	FF	NA	FF	FF	FF
chr2_48806414_48806437	FF	FF	FF	FF	FF	FF	FF	FF	FF	FF	FF	FF	NA	FF	FF	FF	FF	FF	FF	FF	FF	FF	FF	FF	FF	FF	FF	FF	FF	NA	FF	NA	FF	FF	NN	FF	FF	FF	FF	FF	FF	FF	FF	FF	FF	FF	FF	FF	FF
chr2_48907681_48907700	FF	FF	FF	FF	FF	FF	FF	FF	NA	FF	FF	FF	FF	FF	FF	FF	FF	FF	FF	FF	FF	FF	FF	NN	FF	FF	FF	NA	FF	FF	FF	FF	FF	FF	FF	FF	FF	NA	FF	FF	FF	FF	FF	FF	FF	FF	FF	FF	FF
chr2_48966660_48966707	NA	FF	FF	FF	FF	FF	FF	NA	FF	FF	FF	NA	FF	FF	FF	FF	FF	FF	FF	NA	FF	FF	NA	NA	FF	FF	FF	FF	FF	NA	NA	NA	FF	FF	FF	NA	FF	NA	FF	NA	NA	NA	FF	NA	FF	FF	FF	FF	fn
chr2_49382340_49382394	FF	NA	FF	FF	fn	FF	FF	FF	FF	FF	FF	FF	FF	FF	FF	FF	FF	FF	NA	FF	FF	FF	FF	FF	FF	NA	FF	FF	NN	FF	FF	FF	NA	NA	FF	FF	FF	FF	NA	FF	NA	FF	FF	FF	FF	FF	FF	FF	FF
chr2_49383910_49383923	FF	FF	fn	FF	FF	FF	FF	FF	FF	FF	FF	NN	FF	FF	FF	NA	FF	FF	FF	FF	FF	FF	FF	FF	fn	FF	FF	FF	FF	FF	NA	FF	FF	FF	FF	NA	FF	FF	FF	FF	FF	FF	FF	FF	FF	fn	FF	FF	FF
chr2_49403070_49403117	BB	BB	BB	BB	BB	BB	BB	BB	BB	bd	BB	BB	BB	BB	BB	BB	BB	BB	DD	BB	BB	BB	BB	BB	NA	BB	BB	DD	BB	BB	DD	DD	BB	DD	NA	BB	bn	BB	BB	DD	BB	DD	NA	NA	DD	BB	BB	DD	DD
chr2_49411428_49411447	FF	FF	FF	FF	FF	FF	FF	FF	FF	FF	FF	FF	FF	FF	FF	FF	FF	FF	FF	FF	FF	FF	FF	FF	FF	FF	FF	FF	FF	FF	FF	FF	FF	FF	FF	FF	FF	FF	FF	FF	FF	FF	FF	FF	FF	FF	FF	FF	FF
chr2_49460745_49460792	BB	BB	BB	BB	BB	NA	BB	BB	BB	BB	BB	BB	BB	BB	BB	BB	BB	BB	BB	BB	BB	BB	BB	NA	BB	BB	BB	DD	BB	BB	BB	BB	BB	DD	BB	BB	BB	BB	BB	BB	BB	BB	BB	DD	DD	BB	BB	DD	DD
chr2_49578200_49578227	NA	FF	FF	FF	NA	FF	FF	FF	FF	NA	FF	FF	FF	FF	FF	FF	FF	NN	NN	FF	FF	FF	FF	FF	FF	NA	FF	FF	NA	FF	FF	FF	FF	FF	FF	FF	FF	FF	FF	NA	FF	FF	FF	FF	FF	FF	FF	FF	FF
chr2_49640806_49640859	DD	UU	UU	du	DD	DD	du	UU	NA	NA	DD	NA	du	DD	DD	DD	DD	DD	du	DD	NA	NA	NA	DD	DD	NA	du	du	DD	DD	DD	du	DD	DD	DD	DD	du	DD	du	DD	NA	DD	NA	DD	DD	DD	du	du	DD
chr2_49695963_49695998	FF	FF	FF	FF	FF	FF	FF	FF	NA	NA	FF	NA	FF	FF	FF	FF	FF	FF	FF	FF	FF	FF	NA	FF	FF	FF	FF	FF	FF	NA	FF	FF	FF	NN	FF	FF	NA	FF	FF	FF	FF	FF	NA	FF	FF	FF	FF	FF	FF
chr2_49746554_49746569	FF	FF	FF	FF	FF	FF	FF	FF	FF	FF	FF	FF	FF	FF	FF	FF	NA	FF	FF	FF	FF	FF	FF	FF	FF	FF	FF	FF	FF	FF	FF	FF	NA	FF	FF	FF	FF	NA	FF	FF	FF	FF	FF	FF	FF	FF	FF	FF	FF
chr2_49746569_49746582	FF	NA	NA	FF	FF	FF	FF	FF	FF	FF	FF	FF	FF	FF	FF	FF	FF	FF	FF	FF	FF	FF	FF	FF	FF	FF	FF	FF	FF	FF	FF	FF	NA	FF	FF	FF	FF	FF	FF	FF	FF	FF	FF	FF	FF	FF	FF	FF	FF
chr2_49758334_49758361	FF	FF	FF	FF	FF	FF	FF	FF	FF	FF	FF	FF	FF	FF	FF	FF	FF	FF	FF	FF	FF	FF	FF	FF	FF	NA	FF	FF	FF	FF	NA	FF	FF	FF	FF	FF	FF	FF	FF	FF	NA	FF	FF	FF	FF	FF	FF	FF	FF
chr2_49799327_49799366	FF	FF	NA	NA	FF	FF	FF	FF	FF	FF	NA	FF	FF	FF	FF	NA	FF	FF	FF	FF	NA	FF	FF	FF	NA	NA	FF	FF	FF	FF	FF	NA	FF	FF	FF	FF	FF	FF	FF	NA	NA	FF	FF	FF	NA	FF	FF	FF	FF
chr2_49827081_49827120	FF	FF	FF	NA	FF	FF	NN	FF	NA	FF	FF	FF	FF	FF	FF	FF	FF	FF	FF	FF	FF	FF	FF	FF	FF	FF	FF	FF	NA	FF	FF	FF	FF	FF	FF	FF	FF	FF	FF	FF	FF	FF	FF	FF	FF	FF	FF	FF	FF
chr2_49846087_49846138	NA	BB	DD	BB	BB	DD	BB	BB	DD	DD	DD	BB	BB	DD	DD	DD	DD	DD	DD	BB	BB	BB	BB	DD	DD	BB	bd	DD	BB	BB	DD	DD	BB	DD	DD	BB	BB	BB	BB	DD	BB	DD	DD	BB	DD	BB	DD	DD	DD
chr2_49859595_49859630	FF	FF	FF	FF	FF	FF	FF	FF	FF	FF	FF	FF	FF	FF	FF	FF	FF	FF	FF	FF	FF	FF	FF	FF	FF	FF	FF	FF	FF	FF	FF	FF	FF	FF	FF	FF	FF	FF	FF	FF	FF	FF	FF	FF	FF	FF	FF	FF	FF
chr2_49871595_49871642	DD	BB	DD	BB	BB	DD	bn	DD	DD	DD	BB	BB	BB	DD	DD	DD	DD	DD	DD	BB	BB	BB	BB	DD	DD	BB	BB	DD	BB	BB	DD	DD	BB	DD	DD	BB	BB	BB	BB	DD	BB	DD	DD	BB	DD	BB	NA	DD	DD
chr2_50166311_50166370	DD	DD	DD	DD	DD	DD	DD	DD	DD	DD	DD	DD	DD	DD	uu	DD	DD	DD	DD	DD	DD	DD	DD	DD	DD	DD	NA	DD	DD	DD	DD	DD	DD	DD	DD	DD	DD	du	UU	DD	NA	DD	DD	DD	DD	DD	DD	DD	DD
chr2_50300158_50300209	DD	NA	DD	DD	NA	DD	DD	DD	DD	DD	DD	UU	DD	DD	DD	DD	DD	DD	DD	DD	DD	DD	DD	DD	DD	NA	DD	DD	DD	NA	DD	DD	DD	DD	DD	DD	DD	DD	DD	DD	DD	DD	DD	NA	DD	DD	DD	DD	DD
chr2_50311385_50311406	NN	FF	FF	FF	NA	FF	FF	FF	FF	NA	NA	FF	FF	FF	FF	FF	FF	FF	NA	NA	FF	FF	NA	FF	NA	FF	FF	FF	FF	FF	FF	FF	FF	FF	NA	FF	FF	FF	FF	FF	fn	FF	FF	FF	FF	NA	FF	FF	FF
chr2_50314557_50314612	DD	BB	DD	BB	BB	DD	BB	DD	DD	DD	BB	bd	BB	DD	DD	DD	DD	DD	DD	BB	BB	BB	BB	DD	DD	BB	BB	DD	BB	BB	DD	DD	BB	DD	DD	BB	BB	BB	BB	DD	BB	DD	DD	BB	DD	bn	NA	DD	DD
chr2_50354998_50355022	FF	FF	NA	FF	FF	FF	FF	FF	FF	FF	FF	FF	NA	FF	FF	FF	FF	FF	FF	FF	FF	FF	FF	FF	FF	NA	FF	FF	FF	FF	FF	NA	FF	FF	FF	FF	FF	FF	FF	FF	NA	FF	FF	FF	FF	FF	FF	FF	FF
chr2_50438400_50438447	FF	FF	FF	FF	FF	FF	FF	FF	FF	FF	FF	FF	FF	FF	FF	FF	NA	FF	FF	FF	FF	NA	FF	FF	FF	NA	FF	FF	FF	FF	FF	NN	FF	NN	NA	NA	FF	FF	FF	FF	NA	FF	NA	FF	FF	NA	FF	FF	NA
chr2_50477712_50477755	FF	FF	FF	NA	FF	FF	FF	FF	NN	FF	FF	FF	FF	NA	FF	FF	FF	FF	FF	FF	FF	FF	FF	NN	FF	FF	FF	FF	FF	FF	FF	FF	FF	FF	FF	FF	FF	FF	FF	FF	NA	FF	FF	FF	FF	FF	FF	FF	FF
chr2_50643942_50643965	DD	BB	DD	BB	BB	DD	BB	BB	DD	DD	BB	BB	BB	DD	DD	DD	DD	DD	DD	BB	BB	BB	BB	DD	DD	BB	BB	DD	BB	BB	DD	DD	BB	DD	DD	BB	BB	BB	BB	DD	BB	DD	DD	BB	DD	BB	BB	DD	DD
chr2_50649991_50650014	DD	BB	DD	BB	BB	DD	BB	BB	DD	DD	BB	BB	BB	DD	DD	DD	DD	DD	DD	BB	BB	BB	BB	DD	DD	BB	BB	DD	BB	BB	DD	DD	BB	DD	DD	BB	BB	BB	BB	DD	BB	DD	DD	BB	DD	BB	BB	DD	DD
chr2_50666133_50666153	DD	BB	DD	BB	BB	DD	BB	BB	DD	DD	BB	BB	BB	DD	DD	DD	DD	DD	DD	BB	BB	BB	BB	DD	DD	BB	BB	DD	BB	BB	DD	DD	BB	DD	DD	BB	BB	BB	BB	DD	BB	DD	DD	BB	DD	BB	BB	DD	DD
chr2_50679340_50679355	DD	BB	DD	BB	BB	DD	BB	BB	DD	DD	BB	BB	BB	DD	DD	DD	DD	DD	DD	BB	BB	BB	BB	DD	DD	BB	BB	DD	BB	BB	DD	DD	BB	DD	DD	BB	BB	BB	BB	DD	BB	DD	DD	BB	DD	BB	BB	DD	DD
chr2_50691966_50691995	DD	BB	DD	BB	BB	DD	BB	BB	DD	DD	BB	BB	BB	DD	DD	DD	DD	DD	DD	BB	BB	BB	BB	DD	DD	BB	BB	DD	BB	BB	DD	DD	BB	DD	DD	BB	BB	BB	BB	DD	BB	DD	DD	BB	DD	BB	BB	DD	DD
chr2_50692601_50692612	DD	BB	DD	BB	BB	DD	BB	BB	DD	dn	BB	BB	BB	DD	DD	DD	DD	DD	dn	BB	BB	BB	BB	DD	DD	BB	BB	DD	BB	BB	DD	DD	BB	DD	DD	BB	BB	BB	BB	DD	BB	DD	DD	BB	DD	BB	BB	DD	DD
chr2_50701831_50701857	dn	BB	DD	BB	BB	DD	BB	BB	DD	dn	BB	BB	BB	dn	dn	DD	DD	dn	DD	BB	BB	BB	BB	DD	DD	BB	BB	DD	BB	BB	DD	DD	BB	DD	DD	BB	BB	BB	BB	DD	BB	DD	dn	BB	DD	BB	BB	DD	DD
chr2_50702372_50702386	DD	BB	DD	BB	BB	DD	BB	BB	DD	DD	BB	BB	BB	DD	DD	DD	DD	DD	DD	BB	BB	BB	BB	DD	DD	BB	BB	DD	BB	BB	DD	DD	BB	DD	DD	BB	BB	BB	BB	DD	BB	DD	DD	BB	DD	BB	BB	DD	DD
chr2_50703650_50703689	DD	BB	DD	bb	BB	DD	BB	BB	DD	DD	BB	BB	BB	DD	DD	DD	DD	DD	DD	bb	bb	BB	BB	DD	DD	BB	BB	DD	BB	BB	DD	DD	BB	DD	DD	BB	BB	BB	BB	DD	bb	DD	DD	bb	DD	BB	BB	DD	DD
chr2_50733533_50733550	DD	BB	DD	BB	BB	DD	BB	BB	DD	DD	BB	BB	BB	DD	DD	DD	DD	DD	DD	BB	BB	BB	BB	DD	DD	BB	BB	DD	BB	BB	DD	DD	BB	DD	DD	BB	BB	BB	BB	DD	BB	DD	DD	BB	DD	BB	BB	DD	DD
chr2_50735710_50735729	DD	BB	DD	BB	BB	DD	BB	BB	DD	DD	BB	BB	BB	DD	DD	DD	DD	DD	DD	BB	BB	BB	BB	DD	DD	BB	BB	DD	bn	BB	DD	DD	BB	DD	DD	BB	BB	BB	BB	DD	BB	DD	DD	BB	DD	BB	BB	DD	DD
chr2_50739797_50739810	DD	BB	DD	BB	BB	DD	BB	BB	DD	DD	BB	BB	BB	DD	DD	DD	DD	DD	DD	BB	BB	BB	BB	DD	DD	BB	BB	DD	BB	BB	DD	DD	BB	DD	DD	BB	BB	BB	BB	DD	BB	DD	DD	BB	DD	BB	BB	DD	DD
chr2_50741530_50741541	DD	BB	DD	BB	BB	DD	BB	BB	DD	DD	BB	BB	BB	DD	DD	DD	DD	DD	DD	BB	BB	BB	BB	DD	DD	BB	BB	DD	BB	BB	DD	DD	BB	DD	DD	BB	BB	BB	BB	DD	BB	DD	bd	BB	DD	BB	BB	DD	DD
chr2_50742861_50742892	DD	BB	DD	BB	BB	DD	BB	BB	DD	DD	BB	BB	BB	DD	DD	DD	DD	DD	DD	BB	BB	BB	BB	DD	DD	BB	BB	DD	BB	BB	DD	DD	BB	DD	DD	BB	BB	BB	BB	DD	BB	DD	DD	BB	DD	BB	BB	DD	DD
chr2_50755096_50755107	DD	BB	DD	BB	BB	DD	BB	BB	DD	DD	BB	BB	BB	DD	DD	DD	DD	DD	DD	BB	BB	BB	BB	DD	DD	BB	BB	DD	BB	BB	DD	DD	BB	DD	DD	BB	BB	BB	BB	DD	BB	DD	DD	BB	DD	BB	BB	DD	DD
chr2_50758599_50758622	DD	BB	DD	BB	BB	DD	BB	BB	DD	DD	BB	BB	BB	DD	DD	DD	DD	DD	DD	BB	BB	BB	BB	DD	DD	BB	BB	DD	BB	BB	DD	DD	BB	DD	DD	BB	BB	BB	BB	DD	BB	DD	DD	BB	DD	BB	BB	DD	DD
chr2_50774307_50774324	DD	BB	DD	BB	BB	DD	BB	BB	DD	DD	BB	BB	BB	DD	DD	DD	DD	DD	DD	BB	BB	BB	BB	DD	DD	BB	BB	DD	BB	BB	DD	DD	BB	DD	DD	BB	BB	BB	BB	DD	BB	DD	DD	BB	DD	BB	BB	DD	DD
chr2_50774627_50774638	df	FF	df	FF	FF	df	FF	FF	df	df	FF	FF	FF	df	df	df	df	df	df	FF	FF	FF	FF	df	df	FF	FF	df	FF	FF	df	df	FF	df	df	FF	FF	FF	FF	df	FF	df	df	FF	df	FF	FF	df	df
chr2_50776553_50776564	df	FF	df	FF	FF	df	FF	FF	df	df	FF	FF	FF	df	df	df	DD	df	df	FF	FF	FF	FF	df	df	FF	FF	df	FF	FF	df	df	FF	df	df	FF	FF	FF	FF	df	FF	df	df	FF	df	FF	FF	df	df
chr2_50831062_50831089	dn	BB	DD	BB	BB	dn	BB	BB	dn	DD	BB	BB	BB	DD	dn	DD	DD	DD	DD	BB	BB	BB	BB	DD	DD	BB	BB	DD	BB	BB	DD	DD	BB	dn	dn	BB	BB	BB	BB	DD	BB	DD	dn	BB	dn	BB	BB	dn	DD
chr2_50839110_50839129	DD	BB	DD	BB	BB	DD	BB	BB	DD	DD	BB	BB	BB	DD	DD	DD	DD	DD	DD	BB	BB	BB	BB	DD	DD	BB	BB	DD	BB	BB	DD	DD	BB	DD	DD	BB	BB	BB	BB	DD	BB	DD	DD	BB	DD	BB	BB	DD	DD
chr2_50839957_50839971	DD	BB	DD	BB	BB	DD	BB	BB	DD	DD	BB	BB	BB	DD	DD	DD	DD	DD	DD	BB	BB	BB	BB	DD	DD	BB	BB	DD	BB	BB	DD	DD	BB	DD	DD	BB	BB	BB	BB	DD	BB	DD	DD	BB	DD	BB	BB	DD	DD
chr2_50872502_50872521	DD	BB	DD	BB	BB	DD	BB	BB	DD	DD	BB	BB	BB	DD	DD	DD	DD	DD	DD	BB	BB	BB	BB	DD	DD	BB	BB	DD	BB	BB	DD	DD	BB	DD	DD	BB	BB	BB	BB	DD	BB	DD	DD	BB	DD	BB	BB	DD	DD
chr2_50890471_50890500	DD	BB	DD	BB	BB	DD	BB	BB	DD	DD	BB	BB	BB	DD	DD	DD	DD	DD	DD	BB	BB	BB	BB	DD	DD	BB	BB	DD	BB	BB	DD	DD	BB	DD	DD	BB	BB	BB	BB	DD	BB	DD	DD	BB	DD	BB	BB	DD	DD
chr2_50891732_50891756	DD	BB	DD	BB	BB	DD	BB	BB	DD	DD	BB	BB	BB	DD	DD	DD	DD	DD	DD	BB	BB	BB	BB	DD	DD	BB	BB	DD	BB	BB	DD	DD	BB	DD	DD	BB	BB	BB	BB	DD	BB	DD	DD	BB	DD	BB	BB	DD	DD
chr2_50905563_50905576	DD	BB	DD	BB	BB	DD	BB	BB	DD	DD	BB	BB	BB	DD	DD	DD	DD	DD	DD	BB	BB	BB	BB	DD	DD	BB	BB	DD	BB	BB	DD	DD	BB	DD	DD	BB	BB	BB	BB	DD	BB	DD	DD	BB	DD	BB	BB	DD	DD
chr2_50927618_50927633	DD	BB	DD	BB	BB	DD	BB	BB	DD	DD	BB	BB	BB	DD	DD	DD	DD	DD	DD	BB	BB	BB	BB	DD	DD	BB	BB	DD	BB	BB	DD	DD	BB	DD	DD	BB	BB	BB	BB	DD	BB	DD	DD	BB	DD	BB	BB	DD	DD
chr2_50942273_50942292	DD	BB	DD	BB	BB	DD	BB	BB	DD	DD	BB	BB	BB	DD	DD	DD	DD	DD	DD	BB	BB	BB	BB	DD	DD	BB	BB	DD	BB	BB	DD	DD	BB	DD	DD	BB	BB	BB	BB	DD	BB	DD	DD	BB	DD	BB	BB	DD	DD
chr2_50986693_50986710	DD	BB	DD	BB	BB	DD	BB	BB	DD	DD	BB	BB	BB	DD	DD	DD	DD	DD	DD	BB	BB	BB	BB	DD	DD	BB	BB	DD	BB	BB	DD	DD	BB	DD	DD	BB	BB	BB	BB	DD	BB	DD	DD	BB	DD	BB	BB	DD	DD
chr2_51014567_51014582	DD	BB	DD	BB	BB	DD	BB	BB	DD	DD	BB	BB	BB	DD	DD	DD	DD	DD	DD	BB	BB	BB	BB	DD	DD	BB	BB	DD	BB	BB	DD	DD	BB	DD	DD	BB	BB	BB	BB	DD	BB	DD	DD	BB	DD	BB	BB	DD	DD
chr2_51057822_51057837	DD	BB	DD	BB	BB	DD	BB	BB	DD	DD	BB	BB	BB	DD	DD	DD	DD	DD	DD	BB	BB	BB	BB	DD	DD	BB	BB	DD	BB	BB	DD	DD	BB	DD	DD	BB	BB	BB	BB	DD	BB	DD	DD	BB	DD	BB	BB	DD	DD
chr2_51061151_51061162	DD	FF	df	FF	FF	df	FF	FF	df	df	FF	FF	FF	df	df	df	df	df	DD	FF	FF	FF	FF	df	df	FF	FF	df	FF	FF	DD	df	FF	df	df	FF	FF	FF	FF	DD	FF	df	df	FF	df	FF	FF	df	df
chr2_51064743_51064770	DD	BB	DD	BB	BB	DD	BB	BB	DD	DD	BB	BB	BB	DD	DD	DD	DD	bd	DD	BB	BB	BB	BB	DD	DD	BB	BB	DD	BB	BB	DD	DD	BB	DD	DD	BB	BB	BB	BB	DD	BB	DD	DD	BB	DD	BB	BB	DD	DD
chr2_51088905_51088928	DD	BB	DD	BB	BB	DD	BB	BB	DD	DD	BB	BB	BB	DD	DD	DD	DD	DD	DD	BB	BB	BB	BB	DD	DD	BB	BB	DD	BB	BB	DD	DD	BB	DD	DD	BB	BB	BB	BB	DD	BB	DD	DD	BB	DD	BB	BB	DD	DD
chr2_51101817_51101848	DD	BB	DD	BB	BB	DD	BB	BB	DD	DD	BB	BB	BB	DD	DD	DD	DD	DD	DD	BB	BB	BB	BB	DD	DD	BB	BB	DD	BB	BB	DD	DD	BB	DD	DD	BB	BB	BB	BB	DD	BB	DD	DD	BB	DD	BB	BB	DD	DD
chr2_51138874_51138885	DD	BB	DD	BB	BB	DD	BB	BB	DD	DD	BB	BB	BB	DD	DD	DD	DD	DD	DD	BB	BB	BB	BB	DD	DD	BB	BB	DD	BB	BB	DD	DD	BB	DD	DD	BB	BB	BB	BB	DD	BB	DD	DD	BB	DD	BB	BB	DD	DD
chr2_51214500_51214523	DD	BB	DD	BB	BB	DD	BB	BB	DD	DD	BB	BB	BB	DD	DD	DD	DD	DD	DD	BB	BB	BB	BB	DD	DD	BB	BB	DD	BB	BB	DD	DD	BB	DD	DD	BB	BB	BB	BB	DD	BB	DD	DD	BB	DD	BB	BB	DD	DD
chr2_51266971_51266997	dd	BB	dd	BB	BB	dd	BB	BB	dd	dd	BB	BB	BB	dd	dd	dd	dd	dd	dd	BB	BB	BB	BB	dd	dd	BB	BB	dd	BB	BB	dd	dd	BB	dd	dd	BB	BB	BB	BB	dd	BB	dd	dd	BB	dd	BB	BB	dd	dd
chr2_51302918_51302941	DD	BB	DD	BB	BB	DD	BB	BB	DD	DD	BB	BB	BB	DD	DD	DD	BB	DD	DD	BB	BB	BB	BB	DD	DD	BB	BB	DD	BB	BB	DD	DD	BB	DD	DD	BB	BB	BB	BB	DD	BB	DD	DD	BB	DD	BB	BB	DD	DD
chr2_51317668_51317679	DD	BB	DD	BB	BB	DD	BB	BB	DD	DD	BB	BB	BB	DD	DD	DD	BB	DD	DD	BB	BB	BB	BB	DD	DD	BB	BB	DD	BB	BB	DD	DD	BB	DD	DD	BB	BB	BB	BB	DD	BB	DD	DD	BB	DD	BB	BB	DD	DD
chr2_51335937_51335971	DD	BB	DD	BB	BB	DD	BB	BB	DD	DD	BB	BB	BB	DD	DD	DD	BB	DD	DD	BB	BB	BB	BB	DD	DD	BB	BB	DD	BB	BB	DD	DD	BB	DD	DD	BB	BB	BB	BB	DD	BB	DD	DD	BB	DD	BB	BB	DD	DD
chr2_51341623_51341637	DD	BB	DD	BB	NA	DD	BB	BB	DD	DD	BB	BB	BB	DD	DD	DD	BB	DD	DD	BB	BB	BB	BB	DD	DD	NA	BB	DD	BB	BB	DD	DD	BB	DD	DD	BB	BB	BB	BB	DD	BB	DD	DD	BB	DD	NA	BB	DD	NA
chr2_51361796_51361819	DD	BB	DD	BB	BB	DD	BB	BB	DD	DD	BB	BB	BB	DD	DD	DD	BB	DD	DD	BB	BB	BB	BB	DD	DD	BB	BB	DD	BB	BB	DD	DD	BB	DD	DD	BB	BB	BB	BB	DD	BB	DD	DD	BB	DD	BB	BB	DD	DD
chr2_51365835_51365846	DD	BB	DD	BB	BB	dn	BB	BB	DD	DD	BB	BB	BB	DD	DD	DD	BB	DD	DD	BB	BB	BB	BB	DD	DD	BB	BB	DD	BB	BB	DD	dn	BB	DD	DD	BB	BB	BB	BB	DD	BB	DD	DD	BB	DD	BB	BB	DD	DD
chr2_51369755_51369770	DD	BB	DD	BB	BB	DD	BB	BB	DD	DD	BB	BB	BB	bd	DD	DD	BB	DD	DD	BB	BB	BB	BB	DD	DD	BB	BB	DD	BB	BB	DD	DD	BB	DD	DD	BB	BB	BB	BB	DD	BB	DD	DD	BB	DD	BB	BB	DD	DD
chr2_51373235_51373246	DD	BB	DD	BB	BB	DD	BB	BB	DD	DD	BB	BB	BB	DD	DD	DD	BB	DD	DD	BB	BB	BB	BB	DD	DD	BB	BB	DD	BB	BB	DD	DD	BB	DD	DD	BB	BB	BB	BB	DD	BB	DD	DD	BB	DD	BB	BB	DD	DD
chr2_51380778_51380798	DD	BB	DD	BB	BB	DD	BB	BB	DD	DD	BB	BB	BB	DD	DD	DD	BB	DD	DD	BB	BB	BB	BB	DD	DD	BB	BB	DD	BB	BB	DD	DD	BB	DD	DD	BB	BB	BB	BB	DD	BB	DD	DD	BB	DD	BB	BB	DD	DD
chr2_51389304_51389319	DD	BB	DD	BB	BB	DD	BB	BB	DD	DD	BB	BB	BB	DD	DD	DD	BB	DD	DD	BB	BB	BB	BB	DD	DD	BB	BB	DD	BB	BB	DD	DD	BB	DD	DD	BB	BB	BB	BB	DD	BB	DD	DD	BB	DD	BB	BB	DD	DD
chr2_51406655_51406670	DD	BB	DD	BB	BB	DD	BB	BB	DD	DD	BB	BB	BB	DD	DD	DD	BB	DD	DD	BB	BB	BB	BB	DD	DD	BB	BB	DD	BB	BB	DD	DD	BB	DD	DD	BB	BB	BB	BB	DD	BB	DD	DD	BB	DD	BB	BB	DD	DD
chr2_51426085_51426104	DD	BB	DD	BB	BB	DD	BB	BB	DD	DD	BB	BB	BB	DD	DD	DD	BB	DD	DD	BB	BB	BB	BB	DD	DD	BB	BB	DD	BB	BB	DD	DD	BB	DD	DD	BB	BB	BB	BB	DD	BB	DD	DD	BB	DD	BB	BB	DD	DD
chr2_51452761_51452774	DD	BB	DD	BB	BB	DD	BB	BB	DD	DD	BB	BB	BB	DD	DD	DD	BB	DD	DD	BB	BB	BB	BB	DD	DD	BB	BB	DD	BB	BB	DD	DD	BB	DD	DD	BB	BB	BB	BB	DD	BB	DD	DD	BB	DD	BB	BB	DD	DD
chr2_51460200_51460215	bd	BB	DD	BB	BB	DD	BB	BB	DD	DD	BB	BB	BB	bd	DD	DD	BB	DD	DD	BB	BB	BB	BB	DD	DD	BB	BB	DD	BB	BB	DD	DD	BB	DD	DD	BB	BB	BB	BB	DD	BB	DD	DD	BB	DD	BB	BB	DD	DD
chr2_51463925_51463936	DD	BB	DD	BB	BB	DD	BB	BB	DD	DD	BB	BB	BB	DD	DD	DD	BB	DD	DD	BB	BB	BB	BB	DD	DD	BB	BB	DD	BB	BB	DD	DD	BB	DD	DD	BB	BB	BB	BB	DD	BB	DD	DD	BB	DD	BB	BB	DD	DD
chr2_51465436_51465460	DD	BB	DD	BB	BB	DD	BB	BB	DD	DD	BB	BB	BB	DD	DD	DD	BB	DD	DD	BB	BB	BB	BB	DD	DD	BB	BB	DD	BB	BB	DD	DD	BB	DD	DD	BB	BB	BB	BB	DD	BB	DD	DD	BB	DD	BB	BB	DD	DD
chr2_51473768_51473781	DD	BB	DD	BB	BB	DD	BB	BB	DD	DD	BB	BB	BB	DD	DD	DD	BB	DD	DD	BB	BB	BB	BB	DD	DD	BB	BB	DD	BB	BB	DD	DD	BB	DD	DD	BB	BB	BB	BB	DD	BB	DD	DD	BB	DD	BB	BB	DD	DD
chr2_51474389_51474406	DD	BB	DD	BB	BB	DD	BB	BB	DD	DD	BB	BB	BB	DD	DD	DD	BB	DD	DD	BB	BB	BB	BB	DD	DD	BB	BB	DD	BB	BB	DD	DD	BB	DD	DD	BB	BB	BB	BB	DD	BB	DD	DD	BB	DD	BB	BB	DD	DD
chr2_51476069_51476088	DD	BB	DD	BB	BB	DD	BB	BB	DD	DD	BB	BB	BB	DD	DD	DD	BB	DD	DD	BB	BB	BB	BB	DD	DD	BB	BB	DD	BB	BB	DD	DD	BB	DD	DD	BB	BB	BB	BB	DD	BB	DD	DD	BB	DD	BB	BB	DD	DD
chr2_51482700_51482715	DD	BB	DD	BB	BB	DD	BB	BB	DD	DD	BB	BB	BB	DD	DD	DD	BB	DD	DD	BB	BB	BB	BB	DD	DD	BB	BB	DD	BB	BB	DD	DD	BB	DD	DD	BB	BB	BB	BB	DD	BB	DD	DD	BB	DD	BB	BB	DD	DD
chr2_51507459_51507473	DD	BB	DD	BB	BB	DD	BB	BB	DD	DD	BB	BB	BB	DD	DD	DD	BB	DD	DD	BB	BB	BB	BB	DD	DD	BB	BB	DD	BB	BB	DD	DD	BB	DD	DD	BB	BB	BB	BB	DD	BB	DD	DD	BB	DD	BB	BB	DD	DD
chr2_51546731_51546748	DD	BB	DD	BB	BB	DD	BB	BB	DD	DD	BB	BB	BB	DD	DD	DD	BB	DD	DD	BB	BB	BB	BB	DD	DD	BB	BB	DD	BB	BB	DD	DD	BB	DD	DD	BB	BB	BB	BB	DD	BB	DD	DD	BB	DD	BB	BB	DD	DD
chr2_51570421_51570436	DD	BB	DD	BB	BB	DD	BB	BB	DD	DD	BB	BB	BB	DD	DD	DD	BB	DD	DD	BB	BB	BB	BB	DD	DD	BB	BB	DD	BB	BB	DD	DD	BB	DD	DD	BB	BB	BB	BB	DD	BB	DD	DD	BB	DD	BB	BB	DD	DD
chr2_51578314_51578327	DD	BB	DD	BB	BB	DD	BB	BB	DD	DD	BB	BB	BB	DD	DD	DD	BB	DD	DD	BB	BB	BB	BB	DD	DD	BB	BB	DD	BB	BB	DD	DD	BB	DD	DD	BB	BB	BB	BB	DD	BB	DD	DD	BB	DD	BB	BB	DD	DD
chr2_51602476_51602489	DD	BB	DD	BB	BB	DD	BB	BB	DD	DD	BB	BB	BB	DD	DD	DD	BB	DD	DD	BB	BB	BB	BB	DD	DD	BB	BB	DD	BB	BB	DD	DD	BB	DD	DD	BB	BB	BB	BB	dn	BB	DD	DD	BB	DD	BB	BB	DD	DD
chr2_51612014_51612037	DD	BB	DD	BB	BB	DD	BB	BB	DD	DD	BB	BB	BB	DD	DD	DD	BB	DD	DD	BB	BB	BB	BB	DD	DD	BB	BB	DD	BB	BB	DD	DD	BB	DD	DD	BB	BB	BB	BB	DD	BB	DD	DD	BB	DD	BB	BB	DD	DD
chr2_51654423_51654434	DD	BB	DD	BB	BB	DD	BB	BB	DD	DD	BB	BB	BB	DD	DD	DD	BB	DD	DD	BB	BB	BB	BB	DD	DD	BB	BB	DD	BB	BB	DD	DD	BB	DD	DD	BB	BB	BB	BB	DD	BB	DD	DD	BB	DD	BB	BB	DD	DD
chr2_51655961_51655976	DD	BB	DD	BB	BB	DD	BB	BB	DD	DD	BB	BB	BB	DD	DD	DD	BB	DD	DD	BB	BB	BB	BB	DD	DD	BB	BB	DD	BB	BB	DD	DD	BB	DD	DD	BB	BB	BB	BB	DD	BB	DD	DD	BB	DD	BB	BB	DD	DD
chr2_51660302_51660321	DD	BB	DD	BB	BB	DD	BB	BB	DD	DD	BB	BB	BB	DD	DD	DD	BB	DD	DD	BB	BB	BB	BB	DD	DD	BB	BB	DD	BB	BB	DD	DD	BB	DD	DD	BB	BB	BB	BB	DD	BB	DD	DD	BB	DD	BB	BB	DD	DD
chr2_51672014_51672025	DD	BB	DD	BB	BB	DD	BB	BB	DD	DD	BB	BB	BB	DD	DD	DD	BB	DD	DD	BB	BB	BB	BB	DD	DD	BB	BB	DD	BB	BB	DD	DD	BB	DD	DD	BB	BB	BB	BB	DD	BB	DD	DD	BB	DD	BB	BB	DD	DD
chr2_51678373_51678404	DD	BB	DD	BB	BB	DD	BB	BB	DD	DD	BB	BB	BB	DD	DD	DD	BB	DD	DD	BB	BB	BB	BB	DD	DD	BB	BB	DD	BB	BB	DD	DD	BB	DD	DD	BB	BB	BB	BB	DD	BB	DD	DD	BB	DD	BB	BB	DD	DD
chr2_51698904_51698918	DD	BB	DD	BB	BB	DD	BB	BB	DD	DD	BB	BB	BB	DD	DD	DD	BB	DD	DD	BB	BB	BB	BB	DD	DD	BB	BB	DD	BB	BB	DD	DD	BB	DD	DD	BB	BB	BB	BB	DD	BB	DD	DD	BB	DD	BB	BB	DD	DD
chr2_51708255_51708268	dd	BB	DD	BB	BB	DD	BB	BB	DD	DD	BB	BB	BB	dd	dd	dd	BB	DD	DD	BB	BB	BB	BB	dd	dd	BB	BB	dd	BB	BB	dd	DD	BB	DD	DD	BB	BB	BB	BB	DD	BB	dd	dn	BB	DD	BB	BB	dd	DD
chr2_51711292_51711305	DD	BB	DD	BB	BB	DD	BB	BB	DD	DD	BB	BB	BB	DD	DD	DD	BB	DD	DD	BB	BB	BB	BB	DD	DD	BB	BB	DD	BB	BB	DD	DD	BB	DD	DD	BB	BB	BB	BB	DD	BB	DD	DD	BB	DD	BB	BB	DD	DD
chr2_51723424_51723438	DD	BB	DD	BB	BB	DD	BB	BB	NA	DD	BB	BB	BB	DD	NA	DD	BB	NA	NA	BB	BB	BB	BB	DD	DD	NA	BB	DD	BB	BB	DD	DD	BB	DD	DD	BB	BB	BB	BB	DD	BB	DD	DD	BB	DD	BB	BB	DD	DD
chr2_51723445_51723456	DD	BB	DD	BB	BB	dn	BB	BB	dn	dn	BB	BB	BB	DD	DD	DD	BB	DD	DD	BB	BB	BB	BB	DD	DD	BB	BB	DD	BB	BB	DD	DD	BB	DD	DD	BB	BB	BB	BB	DD	BB	DD	DD	BB	DD	BB	BB	DD	DD
chr2_51792835_51792862	DD	BB	DD	BB	BB	DD	BB	BB	DD	DD	BB	BB	BB	DD	DD	DD	BB	DD	DD	BB	BB	BB	BB	DD	DD	BB	BB	DD	BB	BB	DD	DD	BB	DD	DD	BB	BB	BB	BB	DD	BB	DD	DD	BB	DD	BB	BB	DD	DD
chr2_51796326_51796357	DD	BB	DD	BB	BB	DD	BB	BB	DD	DD	BB	BB	BB	DD	DD	DD	BB	DD	DD	BB	BB	BB	BB	DD	DD	BB	BB	DD	BB	BB	DD	DD	BB	DD	DD	BB	BB	BB	BB	DD	BB	DD	DD	BB	DD	BB	BB	DD	DD
chr2_51800254_51800269	DD	BB	DD	BB	BB	DD	BB	BB	DD	DD	BB	BB	BB	DD	DD	DD	BB	DD	DD	BB	BB	BB	BB	DD	DD	BB	BB	DD	BB	BB	DD	DD	BB	DD	DD	BB	BB	BB	BB	DD	BB	DD	DD	BB	DD	BB	BB	DD	DD
chr2_51802991_51803002	DD	BB	DD	BB	BB	DD	BB	BB	DD	DD	BB	BB	BB	DD	DD	DD	BB	DD	DD	BB	BB	BB	BB	DD	DD	BB	BB	DD	BB	BB	DD	DD	BB	DD	DD	BB	BB	BB	BB	DD	BB	DD	dn	BB	DD	BB	BB	DD	DD
chr2_51806171_51806198	DD	BB	DD	BB	BB	DD	BB	BB	DD	DD	BB	BB	BB	DD	DD	DD	BB	DD	DD	BB	BB	BB	BB	DD	DD	BB	BB	DD	BB	BB	DD	DD	BB	DD	DD	BB	BB	BB	BB	DD	BB	DD	DD	BB	DD	BB	BB	DD	DD
chr2_51813453_51813502	NA	BB	DD	BB	BB	DD	BB	BB	DD	DD	BB	NA	BB	DD	DD	DD	BB	DD	DD	NN	BB	BB	BB	DD	DD	NA	BB	DD	BB	BB	DD	DD	BB	DD	DD	BB	BB	BB	BB	DD	NA	DD	DD	bn	DD	BB	BB	DD	DD
chr2_51828184_51828195	DD	BB	DD	BB	BB	DD	BB	BB	DD	DD	BB	BB	BB	DD	DD	DD	BB	DD	DD	BB	BB	BB	BB	DD	DD	BB	BB	DD	BB	BB	DD	DD	BB	DD	DD	BB	BB	BB	BB	DD	BB	DD	DD	BB	DD	BB	BB	DD	DD
chr2_51880780_51880791	DD	BB	DD	BB	BB	DD	BB	BB	DD	DD	BB	BB	BB	DD	DD	DD	BB	DD	DD	BB	BB	BB	BB	DD	DD	BB	BB	DD	BB	BB	DD	DD	BB	DD	DD	BB	BB	BB	BB	DD	BB	DD	DD	BB	DD	BB	BB	DD	DD
chr2_51880798_51880809	df	FF	df	FF	FF	df	FF	FF	df	df	FF	FF	FF	DD	df	df	FF	df	df	FF	FF	FF	FF	df	df	FF	FF	df	FF	FF	df	df	FF	df	df	FF	FF	FF	FF	df	FF	df	df	FF	df	FF	FF	df	df
chr2_51884509_51884536	DD	BB	DD	BB	BB	DD	BB	BB	DD	DD	BB	BB	BB	DD	DD	DD	BB	DD	DD	BB	BB	BB	BB	DD	DD	BB	BB	DD	BB	BB	DD	DD	BB	DD	DD	BB	BB	BB	BB	DD	BB	DD	DD	BB	DD	BB	BB	DD	DD
chr2_51891754_51891765	DD	BB	DD	BB	BB	DD	BB	BB	DD	DD	BB	BB	BB	DD	DD	DD	BB	DD	DD	BB	BB	BB	bn	DD	DD	BB	BB	DD	BB	BB	DD	DD	BB	DD	DD	BB	BB	BB	BB	DD	BB	DD	DD	BB	DD	BB	BB	DD	DD
chr2_51906364_51906377	DD	BB	DD	BB	BB	DD	BB	BB	DD	DD	BB	BB	BB	DD	DD	DD	BB	DD	DD	BB	BB	BB	BB	DD	DD	BB	BB	DD	BB	BB	DD	DD	BB	DD	DD	BB	BB	BB	BB	DD	BB	DD	DD	BB	DD	BB	BB	DD	DD
chr2_51918838_51918861	DD	BB	DD	BB	BB	DD	BB	BB	DD	DD	BB	BB	BB	DD	DD	DD	BB	DD	DD	BB	BB	BB	BB	DD	DD	bd	BB	DD	BB	BB	DD	DD	BB	DD	DD	BB	BB	BB	BB	DD	BB	DD	DD	BB	DD	BB	BB	DD	DD
chr2_51922010_51922021	DD	BB	DD	BB	BB	DD	BB	BB	DD	DD	BB	BB	BB	DD	DD	DD	BB	DD	DD	BB	BB	BB	BB	DD	DD	BB	BB	DD	BB	BB	DD	DD	BB	DD	DD	BB	BB	BB	BB	DD	BB	DD	DD	BB	DD	BB	BB	DD	DD
chr2_51924578_51924595	DD	BB	DD	BB	BB	DD	BB	BB	DD	DD	BB	BB	BB	DD	DD	DD	BB	DD	DD	BB	BB	BB	BB	DD	DD	BB	BB	DD	BB	BB	DD	DD	BB	DD	DD	BB	BB	BB	BB	DD	BB	DD	DD	BB	DD	BB	BB	DD	DD
chr2_51926878_51926907	DD	BB	DD	BB	BB	DD	BB	BB	DD	DD	BB	BB	BB	DD	DD	DD	BB	DD	DD	BB	BB	BB	BB	DD	DD	BB	BB	DD	BB	BB	DD	DD	BB	DD	DD	BB	BB	BB	BB	DD	BB	DD	DD	BB	DD	BB	BB	DD	DD
chr2_51959426_51959437	DD	BB	DD	BB	BB	DD	BB	BB	DD	DD	BB	BB	BB	DD	DD	DD	BB	DD	DD	BB	BB	BB	BB	DD	DD	BB	BB	DD	BB	BB	DD	DD	BB	DD	DD	BB	BB	BB	BB	DD	BB	DD	DD	BB	DD	BB	BB	DD	DD
chr2_51965215_51965254	DD	NN	DD	NA	NA	DD	NN	NN	DD	DD	NN	NN	NA	DD	DD	DD	NA	DD	DD	NA	NA	NN	NN	DD	DD	BB	BB	DD	BB	NA	DD	DD	BB	DD	DD	BB	BB	BB	NA	DD	BB	DD	DD	BB	DD	BB	BB	DD	DD
chr2_51972535_51972582	DD	BB	DD	BB	BB	DD	BB	BB	DD	DD	BB	BB	BB	DD	DD	DD	BB	DD	DD	BB	BB	BB	BB	DD	DD	BB	BB	DD	BB	BB	DD	DD	BB	DD	DD	BB	BB	BB	BB	DD	BB	DD	DD	BB	DD	BB	BB	DD	DD
chr2_51976344_51976387	DD	BB	DD	BB	BB	DD	BB	BB	DD	BB	BB	BB	BB	DD	DD	DD	BB	DD	DD	BB	BB	BB	BB	DD	DD	BB	BB	DD	BB	BB	DD	DD	bd	DD	DD	BB	BB	BB	BB	DD	BB	DD	DD	BB	DD	BB	BB	DD	DD
chr2_51978808_51978831	DD	BB	DD	BB	BB	DD	BB	BB	DD	DD	BB	BB	BB	DD	DD	DD	BB	DD	DD	BB	BB	BB	BB	DD	DD	BB	BB	DD	BB	BB	DD	DD	BB	DD	DD	BB	BB	BB	BB	DD	BB	DD	DD	BB	DD	BB	BB	DD	DD
chr2_51995133_51995152	DD	BB	DD	BB	BB	DD	BB	BB	DD	DD	BB	BB	BB	DD	DD	DD	BB	DD	DD	BB	bn	BB	BB	DD	DD	BB	BB	DD	BB	BB	DD	DD	BB	DD	DD	BB	BB	BB	BB	DD	BB	DD	DD	BB	DD	BB	BB	DD	DD
chr2_52005011_52005030	DD	BB	DD	BB	BB	DD	BB	BB	DD	DD	BB	BB	BB	DD	DD	DD	BB	DD	DD	BB	BB	BB	BB	DD	DD	BB	BB	DD	BB	BB	DD	DD	BB	DD	DD	BB	BB	BB	BB	DD	BB	DD	DD	BB	DD	BB	BB	DD	DD
chr2_52021924_52021959	DD	NA	DD	BB	BB	DD	BB	BB	DD	NA	BB	BB	BB	DD	DD	DD	BB	DD	DD	BB	BB	BB	BB	NA	DD	NA	BB	DD	NA	BB	DD	NA	BB	DD	DD	BB	BB	BB	BB	DD	BB	DD	DD	BB	DD	BB	BB	DD	DD
chr2_52023220_52023243	DD	BB	DD	BB	BB	DD	BB	BB	DD	DD	BB	BB	BB	DD	DD	DD	BB	DD	DD	BB	BB	BB	BB	DD	DD	BB	BB	DD	BB	BB	DD	DD	BB	DD	DD	BB	BB	BB	BB	DD	BB	DD	DD	BB	DD	BB	BB	DD	DD
chr2_52034112_52034155	DD	DD	DD	UU	DD	DD	NA	UU	DD	DD	NA	NA	DD	DD	DD	DD	DD	DD	DD	DD	DD	DD	DD	DD	DD	NA	DD	DD	DD	DD	DD	DD	DD	DD	DD	DD	DD	DD	DD	DD	DD	DD	DD	DD	DD	UU	DD	DD	DD
chr2_52039103_52039122	DD	BB	DD	BB	BB	DD	BB	BB	DD	DD	BB	BB	BB	DD	DD	DD	BB	DD	DD	BB	BB	BB	BB	DD	DD	BB	BB	DD	BB	BB	DD	DD	BB	DD	DD	BB	BB	BB	BB	DD	BB	DD	DD	BB	DD	BB	BB	DD	DD
chr2_52052711_52052731	DD	BB	DD	BB	BB	DD	BB	BB	DD	DD	BB	BB	BB	DD	DD	DD	BB	DD	DD	BB	BB	BB	BB	DD	DD	BB	BB	DD	BB	BB	DD	DD	BB	DD	DD	BB	BB	BB	BB	DD	BB	DD	DD	BB	DD	BB	BB	DD	DD
chr2_52058091_52058115	DD	BB	DD	BB	BB	DD	BB	BB	DD	DD	BB	BB	BB	DD	DD	DD	BB	DD	DD	BB	BB	BB	BB	DD	DD	BB	BB	DD	BB	BB	DD	DD	BB	DD	DD	BB	BB	BB	BB	DD	BB	DD	DD	BB	DD	BB	BB	DD	DD
chr2_52072490_52072501	DD	BB	DD	BB	BB	DD	BB	BB	DD	DD	BB	BB	BB	DD	DD	DD	BB	DD	DD	BB	BB	BB	BB	DD	DD	BB	BB	DD	BB	BB	DD	DD	BB	DD	DD	BB	BB	BB	BB	DD	BB	DD	DD	BB	DD	BB	BB	DD	DD
chr2_52082065_52082080	DD	BB	DD	BB	BB	DD	BB	BB	DD	DD	BB	BB	BB	DD	DD	DD	BB	DD	DD	BB	BB	BB	BB	DD	DD	BB	BB	DD	BB	BB	DD	DD	BB	DD	DD	BB	BB	BB	BB	DD	BB	DD	DD	BB	DD	BB	BB	DD	DD
chr2_52085850_52085864	DD	BB	DD	BB	BB	DD	BB	BB	DD	DD	BB	BB	BB	DD	DD	DD	BB	DD	DD	BB	BB	BB	BB	DD	DD	BB	BB	DD	BB	BB	DD	DD	BB	DD	DD	BB	BB	BB	BB	DD	BB	DD	DD	BB	DD	BB	BB	DD	DD
chr2_52146209_52146228	DD	BB	DD	BB	BB	DD	BB	BB	DD	DD	BB	BB	BB	DD	DD	DD	BB	DD	DD	BB	BB	BB	BB	DD	DD	BB	BB	DD	BB	BB	DD	DD	BB	DD	DD	BB	BB	BB	BB	DD	BB	DD	DD	BB	DD	BB	BB	DD	DD
chr2_52156830_52156845	DD	BB	DD	BB	BB	DD	BB	BB	DD	DD	BB	BB	BB	DD	DD	DD	BB	DD	DD	BB	BB	BB	BB	DD	DD	BB	BB	DD	BB	BB	DD	DD	BB	DD	DD	BB	BB	BB	BB	DD	BB	DD	DD	BB	DD	BB	BB	DD	DD
chr2_52171880_52171900	DD	BB	DD	BB	BB	DD	BB	BB	DD	DD	BB	BB	BB	DD	DD	DD	BB	DD	DD	BB	BB	BB	BB	DD	DD	BB	BB	DD	BB	BB	DD	DD	BB	DD	DD	BB	BB	BB	BB	DD	BB	DD	DD	BB	DD	bd	BB	DD	DD
chr2_52286382_52286396	DD	BB	DD	BB	BB	DD	BB	BB	DD	DD	BB	BB	BB	DD	DD	DD	BB	DD	DD	BB	BB	BB	BB	DD	DD	BB	BB	DD	BB	BB	DD	DD	BB	DD	DD	BB	BB	BB	BB	DD	BB	DD	DD	BB	DD	BB	BB	DD	DD
chr2_52305455_52305472	DD	BB	DD	BB	BB	DD	BB	BB	DD	DD	BB	BB	BB	DD	DD	DD	BB	DD	DD	BB	BB	BB	BB	DD	DD	BB	BB	DD	BB	BB	DD	DD	BB	DD	DD	BB	BB	BB	BB	DD	BB	DD	DD	BB	DD	BB	BB	DD	DD
chr2_52385317_52385344	DD	BB	DD	BB	BB	DD	BB	BB	DD	DD	BB	BB	BB	DD	DD	DD	BB	DD	DD	BB	BB	BB	BB	DD	DD	BB	BB	DD	BB	BB	DD	DD	BB	DD	DD	BB	BB	BB	BB	DD	BB	DD	DD	BB	DD	BB	BB	DD	DD
chr2_52409456_52409488	DD	BB	DD	BB	BB	DD	BB	BB	DD	DD	BB	BB	BB	DD	DD	DD	NN	DD	DD	BB	BB	BB	BB	DD	DD	BB	BB	DD	BB	BB	NA	NA	BB	DD	DD	BB	BB	BB	BB	DD	BB	DD	DD	BB	DD	BB	BB	DD	DD
chr2_52419199_52419222	DD	BB	DD	BB	BB	DD	BB	BB	DD	DD	BB	BB	BB	DD	DD	DD	BB	DD	DD	BB	BB	BB	BB	DD	DD	BB	BB	DD	BB	BB	DD	DD	BB	DD	DD	BB	BB	BB	BB	DD	BB	DD	DD	BB	DD	BB	BB	DD	DD
chr2_52460204_52460219	DD	BB	DD	BB	BB	DD	BB	BB	DD	DD	BB	BB	BB	DD	DD	DD	BB	DD	DD	BB	BB	BB	BB	DD	DD	BB	BB	DD	BB	BB	DD	nn	BB	DD	DD	BB	BB	BB	BB	DD	BB	DD	DD	BB	DD	BB	BB	DD	DD
chr2_52474570_52474593	DD	BB	DD	BB	BB	DD	BB	BB	DD	DD	BB	BB	BB	DD	DD	DD	BB	DD	DD	BB	BB	BB	BB	DD	DD	BB	BB	DD	BB	BB	DD	DD	BB	DD	DD	BB	BB	BB	BB	DD	BB	DD	DD	BB	DD	BB	BB	DD	DD
chr2_52488342_52488359	DD	BB	DD	BB	BB	DD	BB	BB	DD	DD	BB	BB	BB	DD	DD	DD	BB	DD	DD	BB	BB	BB	BB	DD	DD	BB	BB	DD	BB	BB	DD	DD	BB	DD	DD	BB	BB	BB	BB	DD	BB	DD	DD	BB	DD	BB	BB	DD	DD
chr2_52500153_52500172	DD	BB	DD	BB	BB	DD	BB	BB	DD	DD	BB	BB	BB	DD	DD	DD	BB	DD	DD	BB	BB	BB	BB	DD	DD	BB	BB	DD	BB	BB	DD	DD	BB	DD	DD	BB	BB	BB	BB	DD	BB	DD	DD	BB	DD	BB	BB	DD	DD
chr2_52500825_52500856	DD	BB	DD	BB	BB	DD	BB	BB	DD	DD	BB	BB	BB	DD	DD	DD	BB	DD	DD	BB	BB	BB	BB	DD	DD	bn	BB	DD	BB	BB	DD	DD	BB	DD	DD	BB	BB	BB	BB	DD	BB	DD	DD	BB	DD	BB	BB	DD	DD
chr2_52512504_52512543	DD	BB	DD	BB	BB	DD	BB	BB	DD	DD	BB	BB	BB	DD	DD	DD	BB	DD	DD	BB	BB	BB	BB	DD	DD	BB	BB	DD	BB	BB	DD	DD	BB	DD	DD	BB	BB	BB	BB	DD	BB	DD	DD	BB	DD	BB	BB	DD	DD
chr2_52588075_52588114	DD	BB	DD	BB	BB	DD	BB	BB	DD	DD	BB	BB	BB	DD	DD	DD	BB	DD	DD	BB	BB	BB	BB	DD	DD	BB	BB	DD	BB	BB	DD	DD	BB	DD	DD	BB	BB	BB	BB	DD	BB	DD	DD	BB	DD	BB	BB	DD	DD
chr2_52600354_52600393	DD	BB	dn	BB	BB	DD	BB	BB	DD	DD	BB	BB	BB	DD	DD	DD	BB	DD	DD	BB	BB	BB	BB	DD	DD	BB	BB	DD	BB	BB	DD	DD	BB	DD	dn	BB	BB	BB	BB	DD	BB	DD	DD	BB	DD	BB	BB	DD	DD
chr2_52645414_52645427	DD	BB	DD	BB	BB	DD	BB	BB	DD	DD	BB	BB	BB	DD	DD	DD	BB	DD	DD	BB	BB	BB	BB	DD	DD	BB	BB	DD	BB	BB	DD	DD	BB	DD	DD	BB	BB	BB	BB	DD	BB	DD	DD	BB	DD	BB	BB	DD	DD
chr2_52653961_52653975	DD	BB	DD	BB	BB	DD	BB	BB	DD	DD	BB	BB	BB	DD	DD	DD	BB	DD	DD	BB	BB	BB	BB	DD	DD	BB	BB	DD	BB	BB	DD	DD	BB	DD	DD	BB	BB	BB	BB	DD	BB	DD	DD	BB	DD	BB	BB	DD	DD
chr2_52658852_52658907	DD	NN	DD	NN	BB	DD	NA	BB	DD	DD	NN	NN	NN	DD	DD	DD	NN	DD	DD	NA	NN	BB	NN	DD	DD	NN	NN	DD	NN	NN	DD	DD	NN	DD	NA	NN	nn	DD	NN	NN	BB	DD	DD	NN	DD	NA	NN	DD	DD
chr2_52999267_52999314	FF	FF	FF	NA	FF	FF	FF	FF	FF	FF	FF	FF	FF	FF	FF	FF	FF	FF	FF	FF	NA	FF	fn	FF	FF	FF	FF	FF	FF	FF	FF	FF	NA	FF	FF	FF	NA	FF	FF	FF	FF	FF	FF	FF	FF	FF	FF	NA	FF
chr2_53011617_53011656	DD	NA	DD	BB	BB	NA	BB	BB	NA	DD	BB	BB	BB	DD	DD	DD	BB	DD	DD	BB	BB	BB	BB	NA	DD	BB	BB	DD	BB	BB	DD	DD	BB	DD	DD	BB	BB	DD	NN	DD	NA	DD	DD	BB	NA	BB	BB	DD	NA
chr2_53039871_53039884	df	FF	df	FF	FF	df	FF	FF	df	df	FF	FF	FF	df	df	df	FF	df	DD	FF	FF	FF	FF	df	df	FF	FF	df	FF	FF	df	df	FF	df	df	FF	FF	df	FF	df	FF	df	df	FF	df	FF	FF	df	df
chr2_53076753_53076787	dn	BB	dn	BB	BB	DD	BB	BB	DD	dn	BB	BB	BB	DD	DD	DD	BB	DD	DD	BB	BB	BB	BB	DD	DD	BB	BB	DD	BB	BB	DD	dn	BB	DD	DD	BB	BB	DD	BB	DD	BB	DD	DD	BB	DD	BB	BB	dn	DD
chr2_53081349_53081372	dn	BB	DD	BB	BB	DD	BB	BB	DD	DD	BB	BB	BB	DD	DD	DD	BB	DD	DD	BB	BB	BB	BB	DD	DD	BB	BB	DD	BB	BB	DD	DD	BB	DD	DD	BB	BB	DD	BB	DD	BB	DD	DD	BB	DD	BB	BB	DD	DD
chr2_53127426_53127449	dd	BB	dd	BB	BB	dd	BB	BB	dd	dd	BB	BB	BB	dd	dd	dd	BB	dd	dd	BB	BB	BB	BB	dd	dd	BB	BB	DD	BB	BB	dd	dd	BB	dd	dd	BB	BB	DD	BB	dd	BB	dd	dd	BB	dd	BB	BB	dd	dd
chr2_53143408_53143427	DD	BB	DD	BB	BB	DD	BB	BB	DD	DD	BB	BB	BB	DD	DD	DD	BB	DD	DD	BB	BB	BB	BB	DD	DD	BB	BB	DD	BB	BB	DD	DD	BB	DD	DD	BB	BB	DD	BB	DD	BB	DD	DD	BB	DD	BB	BB	DD	DD
chr2_53176774_53176805	DD	BB	DD	BB	BB	DD	BB	BB	DD	DD	BB	BB	BB	DD	DD	DD	BB	DD	DD	BB	BB	BB	BB	DD	DD	BB	BB	DD	BB	BB	DD	DD	BB	DD	DD	BB	BB	DD	BB	DD	BB	DD	DD	BB	DD	BB	BB	DD	DD
chr2_53203086_53203123	dd	BB	dd	bb	bb	dd	BB	BB	dd	dd	BB	BB	BB	dd	dd	dd	BB	dd	dd	BB	BB	BB	bb	dd	dd	bb	bb	dd	BB	bb	dd	DD	BB	dd	dd	BB	bb	dd	bb	dd	bb	dd	dd	BB	dd	bb	bb	dd	dd
chr2_53218638_53218667	DD	BB	DD	BB	BB	DD	BB	BB	DD	DD	BB	BB	BB	DD	DD	DD	BB	DD	DD	BB	BB	BB	BB	DD	DD	BB	BB	DD	BB	BB	DD	DD	BB	DD	DD	BB	BB	DD	BB	DD	BB	DD	DD	BB	DD	BB	BB	DD	DD
chr2_53269681_53269704	DD	BB	DD	BB	bd	DD	BB	BB	DD	DD	BB	BB	BB	DD	DD	DD	BB	DD	DD	BB	BB	BB	BB	DD	DD	BB	BB	DD	BB	BB	DD	DD	BB	DD	DD	BB	BB	DD	BB	DD	BB	DD	DD	BB	DD	BB	BB	DD	DD
chr2_53289182_53289220	DD	BB	DD	BB	BB	DD	BB	BB	DD	DD	BB	BB	BB	DD	DD	DD	BB	DD	DD	BB	BB	BB	BB	DD	DD	BB	BB	DD	BB	BB	DD	DD	BB	DD	bd	BB	BB	DD	BB	DD	BB	DD	DD	BB	DD	BB	BB	DD	DD
chr2_53289628_53289655	DD	BB	DD	BB	BB	DD	BB	BB	DD	DD	BB	BB	BB	DD	DD	DD	BB	DD	DD	BB	BB	BB	BB	DD	DD	BB	BB	DD	BB	BB	dn	DD	BB	DD	DD	BB	BB	DD	BB	DD	BB	DD	DD	BB	DD	BB	BB	DD	DD
chr2_53370058_53370111	DD	BB	DD	BB	bn	DD	BB	BB	DD	DD	BB	BB	BB	DD	DD	DD	BB	DD	DD	BB	BB	BB	BB	DD	dn	BB	BB	DD	BB	bn	DD	DD	BB	DD	DD	bn	BB	DD	BB	DD	BB	DD	DD	BB	DD	BB	BB	dn	DD
chr2_53474308_53474351	DD	BB	DD	BB	BB	DD	BB	BB	DD	DD	BB	BB	BB	DD	DD	DD	BB	DD	DD	BB	BB	BB	BB	DD	DD	BB	BB	DD	BB	BB	DD	DD	BB	DD	DD	BB	BB	DD	BB	DD	BB	DD	DD	BB	DD	BB	BB	DD	DD
chr2_53489655_53489672	DD	BB	DD	BB	BB	DD	BB	BB	DD	DD	BB	BB	BB	DD	DD	DD	BB	DD	DD	BB	BB	BB	BB	DD	DD	BB	BB	DD	BB	BB	DD	DD	BB	DD	DD	BB	BB	DD	BB	DD	BB	DD	DD	BB	DD	BB	BB	DD	DD
chr2_53519772_53519823	NA	FF	FF	NN	NA	NA	FF	FF	FF	FF	FF	FF	FF	FF	FF	FF	FF	NN	FF	fn	fn	FF	FF	FF	FF	fn	FF	FF	NA	NA	FF	NN	FF	FF	FF	FF	NA	FF	fn	FF	NA	FF	FF	FF	NA	FF	FF	FF	FF
chr2_53601086_53601097	DD	BB	DD	BB	BB	DD	BB	BB	DD	DD	BB	BB	BB	DD	DD	DD	BB	DD	DD	BB	BB	BB	BB	DD	DD	BB	BB	DD	BB	BB	DD	DD	BB	DD	DD	BB	BB	DD	BB	DD	BB	DD	DD	BB	DD	BB	BB	DD	DD
chr2_53622333_53622350	DD	BB	DD	BB	BB	DD	BB	BB	DD	DD	BB	BB	BB	DD	DD	DD	BB	DD	DD	BB	BB	BB	BB	DD	DD	BB	BB	DD	BB	BB	DD	DD	BB	DD	DD	BB	BB	DD	BB	DD	BB	DD	DD	BB	DD	BB	BB	DD	DD
chr2_53627245_53627259	DD	BB	DD	BB	BB	DD	BB	BB	DD	DD	BB	BB	BB	DD	DD	DD	BB	DD	DD	BB	BB	BB	BB	DD	DD	BB	BB	DD	BB	BB	DD	DD	BB	DD	DD	BB	BB	DD	BB	DD	BB	DD	DD	BB	DD	BB	BB	DD	DD
chr2_53655466_53655505	DD	BB	DD	BB	BB	DD	BB	BB	DD	DD	BB	BB	BB	DD	DD	DD	BB	DD	DD	BB	BB	BB	BB	DD	DD	BB	BB	DD	BB	BB	DD	DD	BB	DD	DD	BB	BB	DD	BB	DD	BB	DD	DD	BB	DD	BB	BB	DD	DD
chr2_53656531_53656545	DD	BB	DD	BB	BB	DD	BB	BB	DD	DD	BB	BB	BB	DD	DD	DD	BB	DD	DD	BB	BB	BB	BB	DD	DD	BB	BB	DD	BB	BB	DD	DD	BB	DD	DD	BB	BB	DD	BB	DD	BB	DD	DD	BB	DD	BB	BB	DD	DD
chr2_53675001_53675015	DD	BB	DD	BB	BB	DD	BB	BB	DD	DD	BB	BB	BB	DD	DD	DD	BB	DD	DD	BB	BB	BB	BB	DD	DD	BB	BB	DD	BB	BB	DD	DD	BB	DD	DD	BB	BB	DD	BB	DD	BB	DD	DD	BB	DD	BB	BB	DD	DD
chr2_53731628_53731651	DD	BB	DD	BB	BB	DD	BB	BB	DD	DD	BB	BB	BB	DD	DD	DD	BB	DD	DD	BB	BB	BB	BB	DD	DD	BB	BB	DD	BB	BB	DD	DD	BB	DD	DD	BB	BB	DD	BB	DD	BB	DD	DD	BB	DD	BB	BB	DD	DD
chr2_53736533_53736552	DD	BB	DD	BB	BB	DD	BB	BB	DD	DD	BB	BB	BB	DD	DD	DD	BB	DD	DD	BB	BB	BB	BB	DD	DD	BB	BB	DD	BB	BB	DD	DD	BB	DD	DD	BB	BB	DD	BB	DD	BB	DD	DD	BB	DD	BB	BB	DD	DD
chr2_53753773_53753812	NA	BB	DD	BB	NA	DD	BB	BB	NA	DD	BB	BB	BB	DD	DD	DD	BB	NA	DD	BB	BB	BB	BB	NN	DD	BB	BB	DD	BB	BB	DD	DD	NA	DD	dn	BB	BB	DD	BB	DD	BB	DD	DD	BB	DD	BB	BB	DD	DD
chr2_53764893_53764936	DD	BB	DD	NA	BB	DD	NN	BB	DD	DD	BB	BB	BB	DD	DD	DD	BB	DD	DD	BB	BB	NA	BB	DD	DD	NA	BB	DD	BB	NA	DD	DD	NA	DD	DD	NA	NA	DD	BB	DD	NA	DD	DD	BB	DD	NA	BB	DD	NA
chr2_53840310_53840329	DD	BB	DD	BB	BB	DD	BB	BB	DD	dn	BB	BB	BB	DD	DD	DD	BB	DD	DD	BB	BB	BB	BB	DD	DD	BB	BB	DD	BB	BB	DD	DD	BB	DD	DD	BB	BB	DD	BB	DD	BB	DD	DD	BB	DD	BB	BB	DD	DD
chr2_53844242_53844261	DD	BB	DD	BB	BB	DD	BB	BB	DD	DD	BB	BB	BB	DD	DD	DD	BB	DD	DD	BB	BB	BB	BB	DD	DD	BB	BB	DD	BB	BB	DD	DD	BB	DD	DD	BB	BB	DD	BB	DD	BB	DD	DD	BB	DD	BB	BB	DD	DD
chr2_53854498_53854521	DD	BB	DD	BB	BB	DD	BB	BB	DD	DD	BB	BB	BB	DD	DD	DD	BB	DD	DD	BB	BB	BB	BB	DD	DD	BB	BB	DD	BB	BB	DD	DD	BB	DD	DD	BB	BB	DD	BB	DD	BB	DD	DD	BB	DD	BB	BB	DD	DD
chr2_53863928_53863999	dd	bn	dd	bn	bn	dd	bn	bn	dd	dd	bb	bn	bb	dd	dd	dd	bn	dd	dd	BB	bb	bn	bb	dd	dd	bb	bb	dd	bb	bb	dd	dd	BB	dd	dd	bb	bn	dd	bb	dd	bb	dd	dd	bb	dd	bb	bb	dd	dd
chr2_53864817_53864846	DD	BB	DD	BB	BB	DD	BB	BB	DD	DD	BB	BB	BB	DD	DD	DD	BB	DD	DD	BB	BB	BB	BB	DD	DD	BB	BB	DD	BB	BB	DD	DD	BB	DD	DD	BB	BB	DD	BB	DD	BB	DD	DD	BB	DD	BB	BB	DD	DD
chr2_53865578_53865631	DD	BB	DD	BB	BB	DD	BB	BB	DD	DD	BB	BB	BB	DD	DD	DD	BB	DD	DD	BB	BB	BB	BB	DD	DD	BB	BB	DD	BB	BB	DD	DD	bd	DD	DD	BB	BB	DD	BB	DD	BB	DD	DD	BB	DD	BB	BB	DD	DD
chr2_53869223_53869267	DD	BB	DD	BB	BB	DD	BB	BB	DD	DD	BB	BB	BB	DD	DD	DD	BB	DD	DD	BB	BB	BB	BB	DD	DD	BB	BB	DD	BB	BB	DD	DD	BB	DD	DD	BB	BB	DD	BB	DD	BB	DD	DD	BB	DD	BB	BB	DD	DD
chr2_54124136_54124147	DD	BB	DD	BB	BB	DD	BB	BB	DD	DD	BB	BB	BB	DD	DD	DD	BB	DD	DD	BB	BB	BB	BB	DD	DD	BB	BB	DD	BB	BB	DD	DD	BB	DD	DD	BB	BB	DD	BB	DD	BB	DD	DD	BB	DD	BB	BB	DD	DD
chr2_54124148_54124165	DD	FF	df	FF	FF	df	FF	FF	df	DD	FF	FF	FF	df	df	DD	FF	df	DD	FF	FF	FF	FF	DD	DD	FF	FF	df	FF	FF	DD	DD	FF	DD	DD	FF	FF	DD	FF	df	FF	DD	df	FF	df	FF	FF	DD	df
chr2_54126410_54126424	DD	BB	DD	BB	BB	DD	BB	BB	DD	DD	BB	BB	BB	DD	DD	DD	BB	DD	DD	BB	BB	BB	BB	DD	DD	BB	BB	DD	BB	BB	DD	DD	BB	DD	DD	BB	BB	DD	BB	DD	BB	DD	DD	BB	DD	BB	BB	DD	DD
chr2_54131156_54131183	DD	BB	DD	BB	BB	DD	BB	BB	DD	DD	BB	BB	BB	DD	DD	DD	BB	DD	DD	BB	BB	BB	BB	DD	DD	BB	BB	DD	BB	BB	DD	DD	BB	bd	DD	BB	BB	DD	BB	DD	BB	DD	DD	BB	DD	BB	BB	DD	DD
chr2_54152299_54152343	DD	BB	DD	BB	bn	dn	BB	BB	DD	DD	BB	BB	BB	DD	DD	DD	BB	DD	DD	BB	BB	BB	BB	DD	DD	BB	BB	DD	BB	BB	DD	DD	BB	DD	DD	BB	BB	DD	BB	dn	bn	DD	DD	BB	DD	BB	BB	DD	DD
chr2_54260562_54260589	NA	BB	DD	BB	BB	DD	BB	BB	DD	DD	BB	BB	BB	DD	DD	DD	BB	DD	DD	BB	BB	BB	BB	DD	DD	BB	BB	DD	BB	BB	DD	DD	BB	DD	DD	BB	BB	NN	BB	DD	BB	DD	DD	BB	DD	BB	BB	DD	DD
chr2_54286499_54286538	FF	FF	FF	FF	FF	FF	FF	FF	NA	FF	FF	FF	FF	FF	FF	FF	FF	FF	FF	FF	FF	FF	FF	FF	FF	FF	FF	FF	FF	FF	FF	FF	FF	FF	FF	FF	FF	FF	FF	FF	FF	FF	FF	FF	FF	NA	FF	FF	FF
chr2_54298024_54298053	DD	BB	DD	BB	BB	DD	BB	BB	DD	DD	BB	BB	BB	DD	DD	DD	BB	DD	DD	BB	BB	BB	BB	DD	DD	BB	BB	DD	bn	BB	DD	DD	BB	DD	DD	BB	BB	DD	BB	DD	BB	DD	DD	BB	DD	BB	BB	DD	DD
chr2_54307728_54307767	DD	BB	DD	BB	BB	DD	BB	BB	DD	DD	BB	BB	BB	DD	DD	DD	BB	DD	DD	BB	BB	BB	BB	DD	DD	BB	BB	DD	BB	BB	DD	DD	BB	DD	DD	BB	BB	DD	BB	DD	BB	DD	DD	bd	DD	BB	BB	DD	DD
chr2_54343511_54343537	DD	BB	DD	BB	BB	DD	BB	BB	DD	DD	BB	BB	BB	DD	DD	DD	BB	DD	DD	BB	BB	BB	BB	DD	DD	BB	BB	DD	BB	BB	DD	DD	BB	DD	DD	BB	BB	DD	BB	DD	BB	DD	DD	BB	DD	BB	BB	DD	DD
chr2_54403416_54403459	BB	BB	BB	BB	BB	BB	BB	BB	BB	BB	BB	BB	BB	BB	BB	BB	BB	DD	BB	BB	BB	BB	BB	BB	bd	BB	BB	BB	BB	BB	BB	BB	BB	BB	BB	BB	BB	DD	BB	BB	BB	BB	BB	BB	BB	BB	BB	BB	BB
chr2_54420954_54420967	DD	BB	DD	BB	BB	DD	BB	BB	DD	DD	BB	BB	BB	DD	DD	DD	BB	DD	DD	BB	BB	BB	BB	DD	DD	BB	BB	DD	BB	BB	DD	DD	BB	DD	DD	BB	BB	DD	BB	DD	BB	DD	DD	BB	DD	BB	BB	DD	DD
chr2_54432147_54432178	DD	BB	DD	BB	BB	DD	BB	BB	DD	DD	BB	BB	BB	DD	DD	DD	BB	DD	DD	BB	BB	BB	BB	DD	DD	BB	BB	DD	BB	BB	DD	DD	BB	DD	DD	BB	BB	DD	BB	DD	BB	DD	DD	BB	DD	BB	BB	DD	DD
chr2_54456394_54456408	DD	BB	DD	BB	BB	DD	BB	BB	DD	DD	BB	BB	BB	DD	DD	DD	BB	DD	DD	BB	BB	BB	BB	DD	DD	BB	BB	DD	BB	BB	DD	DD	BB	DD	DD	BB	BB	DD	BB	DD	BB	DD	DD	BB	DD	BB	BB	DD	DD
chr2_54475648_54475663	bd	BB	DD	BB	BB	DD	BB	BB	DD	DD	BB	BB	BB	DD	bd	DD	BB	DD	bd	BB	BB	BB	BB	DD	DD	BB	BB	DD	BB	BB	DD	DD	BB	DD	DD	BB	BB	bd	BB	DD	BB	bd	DD	BB	DD	BB	BB	DD	DD
chr2_54503389_54503460	DD	bn	dn	bn	BB	DD	BB	bn	dn	DD	BB	BB	BB	DD	DD	DD	BB	dn	DD	BB	BB	bn	bd	dn	DD	bn	bn	dn	bn	BB	dn	dn	BB	DD	dn	bn	bn	DD	bn	DD	BB	DD	DD	BB	DD	bn	BB	dn	DD
chr2_54515386_54515401	FF	NA	FF	FF	FF	FF	FF	FF	FF	NA	FF	FF	NA	FF	FF	FF	FF	FF	FF	NA	FF	FF	FF	FF	FF	FF	FF	FF	FF	NA	FF	FF	FF	FF	NN	FF	FF	FF	FF	FF	NA	FF	FF	FF	NA	FF	FF	FF	FF
chr2_54539876_54539911	DD	BB	DD	BB	BB	DD	BB	BB	DD	DD	BB	BB	BB	DD	DD	DD	BB	DD	DD	BB	BB	BB	BB	bd	DD	BB	BB	DD	BB	BB	DD	DD	BB	DD	DD	BB	BB	DD	BB	DD	BB	DD	DD	BB	DD	BB	BB	DD	DD
chr2_54553082_54553113	DD	BB	DD	BB	BB	DD	BB	BB	DD	DD	BB	BB	BB	DD	DD	DD	BB	DD	DD	BB	BB	BB	BB	DD	DD	BB	BB	DD	BB	BB	DD	DD	BB	DD	DD	BB	BB	DD	BB	DD	BB	DD	DD	BB	DD	BB	BB	DD	DD
chr2_54553353_54553376	DD	BB	DD	BB	BB	DD	BB	BB	DD	DD	BB	BB	BB	DD	DD	DD	BB	DD	DD	BB	BB	BB	BB	DD	DD	BB	BB	DD	BB	BB	DD	DD	BB	DD	DD	bn	BB	DD	BB	DD	BB	DD	DD	BB	DD	BB	BB	DD	DD
chr2_54581912_54581936	DD	BB	DD	BB	BB	DD	BB	BB	DD	DD	BB	BB	BB	DD	DD	DD	BB	DD	DD	BB	BB	BB	BB	DD	DD	BB	BB	DD	BB	BB	DD	DD	BB	DD	DD	BB	BB	DD	BB	DD	BB	DD	DD	BB	DD	BB	BB	DD	DD
chr2_54583844_54583855	DD	FF	df	FF	FF	df	FF	FF	df	df	FF	FF	fn	df	df	df	FF	df	df	FF	FF	FF	FF	df	df	FF	FF	df	fn	FF	df	df	FF	df	df	fn	FF	df	FF	df	FF	df	df	FF	df	FF	FF	df	df
chr2_54619120_54619149	DD	BB	DD	BB	BB	DD	BB	BB	DD	DD	BB	BB	BB	DD	DD	DD	BB	DD	DD	BB	BB	bd	BB	DD	DD	BB	BB	DD	BB	BB	DD	DD	BB	DD	DD	BB	BB	DD	BB	DD	BB	DD	DD	BB	DD	BB	bd	DD	DD
chr2_54619171_54619204	dd	BB	dd	bn	BB	dd	bn	BB	dd	dd	BB	BB	BB	dd	dd	dd	BB	dd	dd	BB	BB	BB	BB	dd	dd	nn	BB	dd	BB	BB	dd	dd	BB	dd	dd	BB	BB	dd	bn	dd	BB	dd	dd	bn	dd	BB	BB	dd	dd
chr2_54625564_54625587	DD	BB	DD	BB	BB	DD	BB	BB	DD	DD	BB	BB	BB	DD	DD	DD	BB	DD	DD	BB	BB	BB	BB	DD	DD	BB	BB	DD	BB	BB	DD	DD	BB	DD	DD	BB	BB	DD	BB	DD	BB	DD	DD	BB	DD	BB	BB	DD	DD
chr2_54633663_54633702	DD	BB	DD	BB	BB	DD	BB	BB	DD	DD	BB	BB	BB	DD	DD	DD	BB	DD	DD	BB	BB	BB	BB	DD	DD	BB	BB	DD	BB	BB	DD	DD	BB	DD	DD	BB	BB	DD	BB	DD	BB	DD	DD	BB	DD	BB	BB	DD	DD
chr2_54633765_54633796	DD	BB	DD	BB	BB	DD	BB	BB	DD	DD	BB	BB	BB	DD	DD	DD	BB	DD	DD	BB	BB	BB	BB	DD	DD	BB	BB	DD	BB	BB	DD	DD	BB	DD	DD	BB	BB	DD	BB	DD	BB	DD	DD	BB	DD	BB	BB	DD	DD
chr2_54638166_54638177	DD	BB	DD	BB	BB	DD	BB	BB	DD	DD	BB	BB	BB	DD	DD	DD	BB	DD	DD	BB	BB	BB	BB	DD	DD	BB	BB	DD	BB	BB	DD	DD	BB	DD	DD	BB	BB	DD	BB	DD	BB	DD	DD	BB	DD	BB	BB	DD	DD
chr2_54638378_54638389	DD	BB	DD	BB	BB	DD	BB	BB	DD	DD	BB	BB	BB	DD	DD	DD	BB	DD	DD	BB	BB	BB	BB	DD	DD	BB	BB	DD	BB	BB	DD	DD	BB	DD	DD	BB	BB	DD	BB	DD	BB	DD	DD	BB	DD	BB	BB	DD	DD
chr2_54662891_54662910	DD	BB	DD	BB	BB	DD	BB	BB	DD	DD	BB	BB	BB	DD	DD	DD	BB	DD	DD	BB	BB	BB	BB	DD	DD	BB	BB	DD	BB	BB	DD	DD	BB	DD	DD	BB	BB	DD	BB	DD	BB	DD	DD	BB	DD	BB	BB	DD	DD
chr2_54677784_54677807	DD	BB	DD	bn	BB	DD	BB	BB	DD	DD	BB	BB	BB	DD	DD	DD	BB	DD	DD	BB	BB	BB	BB	DD	DD	BB	BB	DD	BB	BB	DD	DD	bn	DD	DD	BB	BB	DD	BB	DD	BB	DD	DD	BB	DD	BB	BB	DD	DD
chr2_54677868_54677882	DD	BB	DD	BB	BB	DD	BB	BB	DD	DD	BB	BB	BB	DD	DD	DD	BB	DD	DD	BB	BB	BB	BB	DD	DD	BB	BB	DD	BB	BB	DD	DD	BB	DD	DD	BB	BB	DD	BB	DD	BB	DD	DD	BB	DD	BB	BB	DD	DD
chr2_54697092_54697103	DD	BB	DD	BB	BB	DD	BB	BB	DD	DD	BB	BB	BB	DD	DD	DD	BB	DD	DD	BB	BB	BB	BB	DD	DD	BB	BB	DD	BB	BB	DD	DD	BB	DD	DD	BB	BB	DD	BB	DD	BB	DD	DD	BB	DD	BB	BB	DD	DD
chr2_54728552_54728596	bd	BB	BB	BB	BB	bd	BB	BB	bd	bd	BB	BB	BB	bd	dd	BB	BB	bd	dd	BB	BB	BB	BB	bd	BB	BB	BB	dd	BB	BB	bd	bd	BB	bd	bn	BB	BB	bd	BB	dd	BB	BB	bd	BB	dd	BB	BB	dd	dd
chr2_54738154_54738173	DD	BB	DD	BB	BB	DD	BB	BB	DD	DD	BB	BB	BB	DD	DD	DD	BB	DD	DD	BB	BB	BB	BB	DD	DD	BB	BB	DD	BB	BB	DD	DD	BB	DD	DD	BB	BB	DD	BB	DD	BB	DD	DD	BB	DD	BB	BB	DD	DD
chr2_54751697_54751721	DD	BB	DD	BB	BB	DD	BB	BB	DD	DD	BB	BB	BB	DD	DD	DD	BB	DD	DD	BB	BB	BB	BB	DD	DD	BB	BB	DD	BB	BB	DD	DD	BB	DD	DD	BB	BB	DD	BB	DD	BB	DD	DD	BB	DD	BB	BB	DD	DD
chr2_54780899_54780942	FF	FF	FF	NA	NN	FF	FF	FF	NA	FF	FF	FF	FF	FF	FF	FF	FF	FF	fn	FF	FF	FF	FF	FF	FF	FF	FF	FF	FF	FF	NN	NA	FF	FF	FF	FF	FF	FF	FF	FF	NA	FF	FF	FF	FF	FF	FF	FF	FF
chr2_54783830_54783869	DD	BB	DD	BB	BB	DD	BB	BB	DD	DD	BB	BB	BB	DD	DD	DD	BB	DD	DD	BB	BB	BB	BB	DD	DD	bn	BB	DD	BB	BB	DD	DD	BB	DD	DD	BB	BB	DD	BB	DD	BB	DD	DD	BB	DD	BB	BB	DD	DD
chr2_54808426_54808449	DD	BB	DD	bd	BB	DD	BB	BB	DD	DD	BB	BB	BB	DD	DD	DD	BB	DD	DD	BB	BB	BB	BB	DD	DD	BB	BB	DD	BB	BB	DD	DD	BB	DD	DD	BB	BB	DD	BB	DD	BB	DD	DD	BB	DD	BB	BB	DD	DD
chr2_54821261_54821284	DD	BB	DD	BB	BB	DD	BB	BB	DD	DD	BB	BB	BB	DD	DD	DD	BB	DD	DD	BB	BB	BB	BB	DD	DD	BB	BB	DD	BB	BB	DD	DD	BB	DD	DD	BB	BB	DD	BB	DD	BB	DD	DD	BB	DD	BB	BB	DD	DD
chr2_54823734_54823765	DD	BB	DD	BB	BB	DD	BB	BB	DD	DD	BB	NN	BB	DD	DD	DD	BB	DD	DD	BB	BB	BB	BB	DD	DD	BB	BB	DD	BB	BB	DD	DD	BB	DD	DD	BB	BB	DD	BB	DD	BB	DD	DD	BB	DD	BB	BB	DD	DD
chr2_54832571_54832606	DD	BB	DD	BB	BB	DD	BB	BB	DD	DD	BB	BB	BB	DD	DD	DD	BB	DD	DD	BB	BB	BB	BB	DD	DD	BB	BB	DD	BB	BB	DD	DD	BB	DD	DD	BB	BB	DD	BB	DD	BB	DD	DD	BB	DD	BB	BB	DD	DD
chr2_54835311_54835334	DD	BB	DD	BB	BB	DD	BB	BB	DD	DD	BB	BB	BB	DD	DD	DD	BB	DD	DD	BB	BB	BB	BB	DD	DD	BB	BB	DD	BB	BB	DD	DD	BB	DD	DD	BB	BB	DD	BB	DD	BB	DD	DD	BB	DD	BB	BB	DD	DD
chr2_54856534_54856547	DD	BB	DD	BB	BB	DD	BB	BB	DD	DD	BB	BB	BB	DD	DD	DD	BB	DD	DD	BB	BB	BB	BB	DD	DD	BB	BB	DD	BB	BB	DD	DD	BB	DD	DD	BB	BB	DD	BB	DD	BB	DD	DD	BB	DD	BB	BB	DD	DD
chr2_54901448_54901463	DD	BB	DD	BB	BB	dn	BB	BB	DD	bd	BB	BB	BB	DD	DD	dn	BB	DD	dn	BB	BB	BB	BB	DD	DD	BB	BB	DD	BB	BB	DD	DD	BB	DD	DD	BB	BB	DD	BB	DD	BB	DD	DD	BB	dn	BB	BB	dn	bd
chr2_54913244_54913271	DD	BB	DD	BB	BB	DD	BB	BB	DD	DD	BB	BB	BB	DD	DD	DD	BB	DD	DD	BB	BB	BB	BB	DD	DD	BB	BB	DD	BB	BB	DD	DD	BB	DD	DD	BB	BB	DD	BB	DD	BB	DD	DD	BB	DD	BB	BB	DD	DD
chr2_54939939_54939966	DD	BB	DD	BB	BB	DD	BB	BB	DD	DD	BB	BB	BB	DD	DD	DD	BB	DD	DD	BB	BB	BB	BB	DD	DD	BB	BB	DD	BB	BB	DD	DD	BB	DD	DD	BB	BB	DD	BB	DD	bd	DD	DD	BB	DD	BB	BB	DD	DD
chr2_54968111_54968146	DD	BB	DD	BB	BB	DD	BB	BB	DD	DD	BB	BB	BB	DD	DD	DD	BB	DD	DD	BB	BB	BB	BB	DD	DD	BB	BB	DD	BB	BB	DD	DD	BB	DD	DD	BB	BB	DD	BB	DD	BB	DD	DD	BB	DD	BB	BB	DD	DD
chr2_54968417_54968432	DD	BB	DD	BB	BB	DD	BB	BB	DD	DD	BB	bn	BB	DD	DD	DD	BB	DD	DD	BB	BB	BB	BB	DD	DD	BB	BB	DD	BB	BB	DD	DD	BB	DD	DD	BB	BB	DD	BB	DD	BB	DD	DD	BB	DD	BB	BB	DD	DD
chr2_55002060_55002071	DD	BB	DD	BB	BB	DD	BB	BB	DD	DD	BB	BB	BB	DD	DD	DD	BB	DD	DD	BB	BB	BB	BB	DD	DD	BB	BB	DD	BB	BB	DD	DD	BB	DD	NA	BB	BB	DD	BB	NA	BB	DD	DD	BB	DD	BB	BB	DD	DD
chr2_55093520_55093559	DD	BB	NA	BB	BB	DD	BB	BB	DD	DD	BB	BB	BB	DD	DD	DD	BB	DD	NA	BB	BB	BB	BB	DD	NN	BB	BB	DD	BB	BB	DD	DD	BB	DD	BB	DD	NA	BB	BB	BB	NA	DD	NN	BB	DD	BB	BB	DD	BB
chr2_55157195_55157218	DD	BB	DD	BB	BB	DD	BB	BB	DD	DD	BB	BB	BB	DD	DD	DD	BB	DD	DD	BB	BB	BB	BB	DD	DD	BB	BB	DD	BB	BB	DD	DD	BB	DD	BB	DD	DD	BB	BB	BB	BB	DD	DD	BB	DD	BB	BB	DD	BB
chr2_55229497_55229524	DD	BB	DD	BB	BB	DD	BB	BB	DD	DD	BB	BB	BB	DD	DD	DD	BB	DD	DD	BB	BB	BB	BB	DD	DD	BB	BB	DD	BB	BB	DD	DD	BB	DD	BB	DD	DD	BB	BB	BB	BB	DD	DD	BB	BB	BB	BB	DD	BB
chr2_55230292_55230331	DD	BB	DD	BB	BB	DD	BB	BB	DD	DD	BB	BB	BB	DD	DD	DD	BB	DD	DD	BB	BB	BB	BB	DD	DD	BB	BB	DD	BB	BB	DD	DD	BB	DD	BB	DD	DD	BB	BB	BB	BB	DD	DD	BB	DD	BB	BB	DD	BB
chr2_55261848_55261883	DD	BB	DD	BB	BB	DD	BB	BB	DD	DD	BB	BB	BB	DD	DD	DD	BB	DD	DD	BB	BB	BB	BB	DD	DD	BB	BB	DD	BB	BB	DD	DD	BB	DD	BB	DD	DD	bn	BB	BB	BB	DD	DD	BB	DD	BB	BB	DD	BB
chr2_55285580_55285595	DD	BB	DD	BB	BB	DD	BB	BB	DD	DD	BB	BB	BB	DD	DD	DD	BB	DD	DD	BB	BB	BB	BB	DD	DD	BB	BB	DD	BB	BB	DD	DD	BB	DD	BB	DD	DD	BB	BB	BB	BB	DD	DD	bn	DD	BB	BB	DD	BB
chr2_55316901_55316933	NN	BB	DD	BB	NA	DD	BB	BB	DD	NA	NA	BB	BB	bd	dn	dn	BB	DD	NA	BB	NA	bd	BB	NA	NA	BB	BB	DD	BB	NA	DD	NA	BB	DD	BB	DD	DD	BB	NA	BB	BB	DD	DD	NA	DD	BB	NA	DD	BB
chr2_55377089_55377140	FF	FF	fn	FF	FF	fn	FF	FF	nn	fn	fn	FF	FF	NA	fn	nn	fn	fn	fn	FF	NA	NA	NN	fn	fn	NA	FF	df	FF	FF	fn	fn	FF	df	FF	NA	df	FF	FF	FF	FF	df	df	FF	NA	FF	FF	df	FF
chr2_55385053_55385066	DD	BB	DD	BB	BB	DD	BB	BB	DD	DD	BB	BB	BB	DD	DD	DD	BB	DD	DD	BB	BB	BB	BB	DD	DD	BB	BB	DD	BB	BB	DD	DD	BB	DD	BB	DD	DD	BB	BB	BB	BB	DD	DD	BB	DD	BB	BB	DD	BB
chr2_55400013_55400032	DD	BB	DD	BB	BB	DD	BB	BB	DD	DD	BB	BB	BB	DD	DD	DD	BB	dn	DD	BB	BB	BB	BB	DD	DD	BB	BB	DD	BB	BB	DD	DD	BB	DD	BB	DD	DD	BB	BB	BB	BB	DD	DD	BB	DD	BB	BB	DD	BB
chr2_55422109_55422122	DD	BB	DD	BB	BB	DD	BB	BB	DD	DD	BB	BB	BB	DD	DD	DD	BB	DD	DD	BB	BB	BB	BB	DD	DD	BB	BB	DD	BB	BB	DD	DD	BB	DD	BB	DD	DD	BB	BB	BB	BB	DD	DD	BB	DD	BB	BB	DD	BB
chr2_55487371_55487390	DD	BB	DD	BB	BB	DD	BB	BB	DD	DD	BB	BB	BB	DD	DD	DD	BB	DD	DD	BB	BB	BB	BB	DD	DD	BB	BB	DD	BB	BB	DD	DD	BB	DD	BB	DD	DD	BB	BB	BB	BB	DD	DD	BB	DD	BB	BB	DD	BB
chr2_55490270_55490319	FF	FF	NA	FF	FF	FF	FF	FF	FF	FF	FF	FF	FF	FF	FF	FF	FF	FF	NA	NA	FF	FF	FF	FF	FF	FF	FF	NA	FF	FF	FF	FF	FF	FF	FF	FF	NA	FF	FF	FF	NA	FF	NA	FF	NN	NA	NA	NA	FF
chr2_55514269_55514316	DD	NA	DD	BB	BB	DD	BB	BB	DD	DD	BB	BB	BB	DD	DD	dn	NA	DD	DD	BB	NA	BB	BB	DD	DD	BB	BB	NN	BB	NA	DD	NN	BB	DD	BB	NA	DD	BB	BB	BB	NA	DD	DD	BB	DD	BB	BB	dn	BB
chr2_55536305_55536324	DD	BB	DD	BB	BB	DD	BB	BB	DD	DD	BB	BB	BB	DD	DD	DD	BB	DD	DD	BB	BB	BB	BB	DD	DD	BB	BB	DD	BB	BB	DD	DD	BB	DD	BB	DD	DD	BB	BB	BB	BB	DD	DD	BB	DD	BB	BB	DD	BB
chr2_55549755_55549766	DD	BB	DD	BB	BB	DD	BB	BB	DD	DD	BB	BB	BB	DD	DD	DD	BB	DD	DD	BB	BB	BB	BB	DD	DD	BB	BB	DD	BB	BB	DD	DD	BB	DD	BB	DD	DD	BB	BB	BB	BB	DD	DD	BB	DD	BB	BB	DD	BB
chr2_55564161_55564196	DD	BB	DD	BB	BB	DD	BB	BB	DD	DD	BB	BB	BB	DD	DD	DD	BB	DD	DD	BB	BB	BB	BB	DD	DD	BB	BB	DD	BB	BB	DD	DD	BB	DD	BB	DD	DD	BB	BB	BB	BB	DD	DD	BB	DD	BB	BB	DD	BB
chr2_55572267_55572294	BB	BB	BB	BB	BB	BB	BB	BB	BB	BB	BB	BB	BB	BB	BB	BB	BB	BB	BB	BB	BB	BB	BB	BB	BB	BB	BB	BB	BB	BB	BB	BB	BB	BB	BB	BB	BB	BB	BB	BB	BB	BB	BB	BB	BB	BB	BB	BB	BB
chr2_55587966_55587993	DD	BB	DD	BB	BB	DD	BB	BB	DD	DD	BB	BB	BB	DD	DD	DD	BB	DD	DD	BB	BB	BB	BB	DD	DD	BB	BB	DD	BB	BB	DD	DD	BB	DD	BB	DD	DD	BB	BB	BB	BB	DD	DD	BB	DD	BB	BB	DD	BB
chr2_55595795_55595830	DD	BB	DD	BB	BB	DD	BB	BB	DD	DD	BB	BB	BB	DD	DD	DD	BB	DD	DD	BB	BB	BB	BB	DD	DD	BB	BB	DD	BB	BB	DD	DD	BB	DD	BB	DD	DD	BB	BB	BB	BB	DD	DD	BB	DD	BB	BB	DD	BB
chr2_55600249_55600270	DD	BB	DD	BB	BB	DD	BB	BB	DD	DD	BB	BB	BB	DD	DD	DD	BB	DD	DD	BB	BB	BB	BB	DD	DD	BB	BB	dn	BB	BB	DD	DD	BB	DD	BB	DD	DD	BB	BB	BB	BB	DD	dn	BB	DD	BB	BB	DD	BB
chr2_55604465_55604494	DD	BB	DD	BB	BB	DD	BB	BB	DD	DD	BB	BB	BB	DD	DD	DD	BB	DD	DD	BB	BB	BB	BB	DD	DD	BB	BB	DD	BB	BB	DD	DD	BB	DD	BB	DD	DD	BB	BB	BB	BB	DD	DD	BB	DD	BB	BB	DD	BB
chr2_55614006_55614021	DD	BB	DD	BB	BB	DD	BB	BB	DD	DD	BB	BB	BB	DD	DD	DD	BB	DD	DD	BB	BB	BB	BB	DD	DD	BB	BB	DD	BB	BB	DD	DD	BB	DD	BB	DD	DD	BB	BB	BB	BB	DD	DD	BB	DD	BB	BB	DD	BB
chr2_55638410_55638441	DD	BB	DD	BB	BB	DD	BB	BB	DD	DD	BB	BB	BB	DD	DD	DD	BB	DD	DD	BB	BB	BB	BB	DD	DD	BB	BB	DD	BB	BB	DD	DD	BB	DD	BB	DD	DD	BB	BB	BB	BB	DD	DD	BB	DD	BB	BB	DD	BB
chr2_55639897_55639916	DD	BB	DD	BB	BB	DD	BB	BB	DD	DD	BB	BB	BB	DD	DD	DD	BB	DD	DD	BB	BB	BB	BB	DD	DD	BB	BB	DD	BB	BB	DD	DD	BB	DD	BB	DD	DD	BB	BB	BB	BB	DD	DD	BB	DD	BB	BB	DD	BB
chr2_55661654_55661698	DD	BB	DD	BB	BB	DD	BB	BB	DD	DD	BB	BB	bn	DD	DD	DD	BB	DD	DD	BB	BB	BB	BB	DD	DD	BB	BB	DD	BB	BB	DD	DD	BB	DD	BB	DD	DD	BB	BB	BB	BB	DD	DD	BB	DD	BB	BB	DD	BB
chr2_55763341_55763367	FF	FF	FF	FF	FF	FF	FF	FF	NA	fn	FF	NN	FF	FF	NA	NA	FF	FF	FF	FF	FF	FF	FF	FF	FF	FF	FF	FF	FF	FF	NA	FF	FF	FF	FF	FF	FF	FF	FF	FF	FF	NA	FF	FF	FF	FF	FF	FF	FF
chr2_55797688_55797720	DD	BB	DD	BB	BB	DD	BB	BB	DD	DD	BB	BB	BB	DD	DD	DD	BB	DD	DD	BB	BB	BB	BB	DD	DD	BB	BB	DD	BB	BB	DD	DD	BB	DD	BB	DD	DD	BB	BB	BB	BB	DD	DD	BB	DD	BB	BB	DD	BB
chr2_55833517_55833544	DD	BB	DD	BB	BB	DD	BB	BB	DD	DD	BB	BB	BB	DD	DD	DD	BB	DD	DD	BB	BB	BB	BB	DD	DD	BB	BB	DD	BB	BB	DD	DD	BB	DD	BB	DD	DD	BB	BB	BB	BB	DD	DD	BB	DD	BB	BB	DD	BB
chr2_55841583_55841606	dd	BB	dd	BB	bd	dd	BB	BB	dd	dd	BB	BB	BB	dd	dd	dd	BB	dd	dd	BB	BB	BB	BB	dd	dd	BB	BB	dd	BB	BB	dd	dd	BB	dd	BB	dd	dd	BB	BB	BB	BB	dd	dd	BB	dd	BB	BB	dd	BB
chr2_55893167_55893182	DD	BB	DD	BB	BB	DD	BB	BB	DD	DD	BB	BB	BB	DD	DD	DD	BB	DD	DD	BB	BB	BB	BB	DD	DD	BB	BB	DD	BB	BB	DD	DD	BB	DD	BB	DD	DD	BB	BB	BB	BB	DD	DD	BB	DD	BB	BB	DD	BB
chr2_55894876_55894911	DD	BB	DD	BB	BB	DD	BB	BB	DD	DD	BB	BB	BB	DD	DD	DD	BB	DD	DD	BB	BB	BB	BB	DD	DD	NA	BB	DD	BB	BB	DD	DD	BB	NA	BB	DD	DD	BB	BB	BB	BB	DD	DD	BB	DD	BB	BB	DD	BB
chr2_55897092_55897131	DD	BB	DD	BB	BB	DD	BB	BB	DD	DD	BB	BB	BB	DD	DD	DD	BB	DD	DD	BB	BB	BB	BB	DD	DD	BB	BB	DD	BB	BB	DD	DD	BB	DD	BB	DD	DD	BB	BB	BB	BB	DD	DD	bn	DD	BB	BB	DD	BB
chr2_55908326_55908337	DD	BB	DD	bn	BB	DD	BB	BB	DD	DD	BB	BB	BB	DD	DD	DD	BB	DD	DD	BB	BB	BB	BB	DD	DD	BB	BB	DD	BB	BB	DD	DD	BB	DD	BB	DD	DD	BB	BB	BB	BB	DD	DD	BB	DD	BB	BB	DD	BB
chr2_55914242_55914265	DD	BB	DD	BB	BB	DD	BB	BB	DD	DD	BB	BB	BB	DD	DD	DD	BB	DD	DD	BB	BB	BB	BB	DD	DD	BB	BB	DD	BB	BB	DD	DD	BB	DD	BB	DD	DD	BB	BB	BB	BB	DD	DD	BB	DD	BB	BB	DD	BB
chr2_55918327_55918362	DD	BB	DD	BB	BB	DD	BB	BB	DD	DD	BB	BB	BB	DD	DD	DD	BB	DD	DD	BB	BB	BB	BB	DD	DD	BB	BB	DD	BB	BB	DD	DD	BB	DD	BB	DD	DD	BB	BB	BB	BB	DD	DD	BB	DD	BB	BB	DD	BB
chr2_55929593_55929612	df	FF	df	FF	FF	df	df	FF	df	df	FF	FF	FF	df	df	df	FF	df	df	FF	FF	FF	FF	DD	df	FF	FF	df	FF	FF	df	df	FF	df	FF	df	df	FF	FF	FF	FF	df	df	FF	df	FF	FF	df	FF
chr2_55935880_55935905	fn	FF	df	FF	FF	df	FF	FF	df	NA	NA	FF	NA	df	df	df	FF	df	fn	FF	FF	FF	FF	df	df	FF	NN	df	NA	NA	df	FF	FF	NA	NA	df	df	FF	NA	FF	NA	df	df	NA	df	FF	FF	df	fn
chr2_55957784_55957803	DD	BB	DD	BB	BB	DD	BB	BB	DD	DD	BB	BB	BB	DD	DD	DD	BB	DD	DD	BB	BB	BB	BB	DD	DD	BB	BB	DD	BB	BB	DD	DD	BB	DD	BB	DD	DD	BB	BB	BB	BB	DD	DD	BB	DD	BB	BB	DD	BB
chr2_55968097_55968152	NA	BB	DD	BB	NA	DD	BB	NA	DD	BB	BB	BB	NA	bd	DD	DD	BB	NA	NA	DD	BB	BB	BB	NA	DD	BB	BB	DD	BB	NA	DD	DD	BB	DD	NA	DD	DD	NA	BB	BB	BB	DD	DD	BB	DD	NA	BB	DD	BB
chr2_55977834_55977849	DD	BB	DD	BB	BB	bd	BB	BB	DD	DD	BB	BB	BB	DD	DD	DD	BB	DD	DD	BB	BB	BB	BB	DD	DD	BB	BB	DD	BB	BB	DD	DD	BB	DD	BB	DD	DD	BB	BB	BB	BB	DD	DD	BB	DD	BB	BB	DD	BB
chr2_56060742_56060780	DD	BB	DD	BB	BB	DD	BB	BB	DD	DD	BB	BB	BB	DD	DD	DD	BB	DD	DD	BB	BB	BB	BB	DD	DD	BB	BB	DD	BB	BB	DD	DD	BB	DD	BB	dn	DD	BB	BB	BB	BB	DD	DD	BB	DD	BB	BB	DD	BB
chr2_56091781_56091822	DD	BB	DD	BB	BB	DD	BB	BB	DD	DD	BB	BB	BB	DD	DD	DD	BB	DD	DD	BB	BB	BB	BB	DD	DD	BB	BB	DD	BB	BB	DD	DD	BB	DD	BB	DD	DD	BB	BB	BB	BB	DD	DD	BB	DD	BB	BB	dn	BB
chr2_56120854_56120908	DD	NA	DD	BB	BB	DD	BB	BB	DD	DD	BB	BB	BB	DD	DD	DD	BB	DD	DD	BB	NA	BB	NA	DD	DD	BB	BB	DD	BB	BB	DD	DD	BB	DD	BB	DD	DD	NA	BB	NA	NA	DD	DD	NA	DD	BB	BB	DD	BB
chr2_56129754_56129809	DD	UU	DD	NA	UU	DD	UU	UU	DD	DD	UU	UU	NA	DD	DD	DD	UU	DD	DD	UU	UU	UU	UU	DD	DD	NA	UU	DD	UU	NA	DD	DD	UU	DD	UU	DD	DD	UU	UU	UU	NA	DD	DD	UU	DD	NA	UU	DD	UU
chr2_56144382_56144413	DD	BB	DD	BB	NA	DD	BB	BB	DD	DD	BB	BB	NA	DD	DD	DD	BB	DD	DD	BB	BB	BB	BB	DD	DD	NA	BB	DD	BB	BB	DD	DD	BB	DD	BB	DD	DD	BB	BB	BB	BB	DD	DD	BB	DD	BB	BB	DD	BB
chr2_56154334_56154345	DD	BB	DD	BB	BB	DD	BB	BB	DD	DD	BB	BB	BB	DD	DD	DD	BB	DD	DD	BB	BB	BB	BB	DD	DD	BB	BB	DD	BB	BB	DD	DD	BB	DD	BB	DD	DD	BB	BB	BB	BB	DD	DD	BB	DD	BB	BB	DD	BB
chr2_56203399_56203422	DD	BB	DD	BB	BB	DD	BB	BB	DD	DD	BB	BB	BB	DD	DD	DD	BB	DD	DD	BB	BB	BB	BB	DD	DD	BB	BB	DD	BB	BB	DD	DD	BB	DD	BB	DD	DD	BB	BB	BB	BB	DD	DD	BB	DD	BB	BB	DD	BB
chr2_56246801_56246845	DD	BB	DD	NA	BB	NA	BB	BB	NA	DD	BB	NN	BB	DD	DD	DD	BB	DD	DD	BB	BB	BB	BB	DD	DD	NA	BB	DD	BB	BB	DD	DD	NA	DD	NA	NA	DD	BB	BB	BB	NA	DD	NA	BB	DD	NA	BB	DD	BB
chr2_56249811_56249824	DD	BB	DD	BB	BB	DD	BB	BB	DD	DD	BB	BB	BB	DD	DD	DD	BB	DD	DD	BB	BB	BB	BB	DD	DD	BB	BB	DD	BB	BB	DD	DD	BB	DD	BB	DD	DD	BB	BB	BB	BB	DD	DD	BB	DD	BB	BB	DD	BB
chr2_56255211_56255232	DD	BB	DD	BB	BB	DD	BB	BB	DD	DD	BB	BB	BB	DD	DD	DD	BB	DD	DD	BB	bn	BB	BB	DD	DD	BB	BB	DD	BB	BB	DD	DD	BB	DD	BB	DD	DD	BB	BB	BB	BB	DD	DD	BB	DD	BB	BB	DD	BB
chr2_56256805_56256836	DD	BB	DD	BB	BB	DD	BB	BB	DD	dn	BB	BB	BB	DD	DD	DD	BB	DD	DD	BB	BB	BB	BB	DD	DD	BB	BB	DD	BB	BB	DD	DD	BB	DD	BB	DD	DD	BB	BB	BB	BB	DD	DD	BB	DD	BB	BB	DD	BB
chr2_56272486_56272500	DD	BB	DD	BB	BB	DD	BB	BB	DD	DD	BB	BB	BB	DD	DD	DD	BB	DD	DD	BB	BB	BB	BB	DD	DD	BB	BB	DD	BB	BB	DD	DD	BB	DD	BB	DD	DD	BB	BB	BB	BB	DD	DD	BB	DD	BB	BB	DD	BB
chr2_56273727_56273762	DD	BB	DD	BB	BB	DD	BB	BB	DD	DD	BB	BB	BB	DD	DD	DD	BB	DD	DD	BB	BB	BB	BB	DD	DD	BB	BB	DD	BB	BB	DD	DD	BB	DD	BB	DD	DD	BB	BB	BB	BB	DD	DD	BB	DD	BB	BB	DD	BB
chr2_56289433_56289462	DD	BB	DD	BB	BB	DD	BB	BB	DD	DD	BB	BB	BB	DD	DD	DD	BB	DD	DD	BB	BB	BB	BB	DD	dn	BB	BB	DD	BB	BB	DD	DD	BB	DD	BB	DD	DD	BB	BB	BB	BB	DD	DD	bn	DD	BB	BB	DD	BB
chr2_56292918_56292961	UU	BB	UU	BB	BB	UU	BB	BB	UU	BB	BB	BB	BB	UU	UU	UU	BB	UU	UU	BB	BB	BB	BB	UU	NA	BB	BB	UU	BB	BB	UU	UU	BB	UU	BB	UU	UU	BB	BB	BB	BB	UU	UU	BB	UU	BB	BB	UU	BB
chr2_56296435_56296462	DD	BB	DD	BB	BB	DD	BB	BB	DD	DD	BB	BB	BB	DD	DD	DD	BB	DD	DD	BB	BB	BB	BB	DD	DD	BB	BB	DD	BB	BB	DD	DD	BB	DD	BB	DD	DD	BB	BB	BB	BB	DD	DD	BB	DD	BB	BB	DD	BB
chr2_56363545_56363589	NA	NA	FF	FF	FF	FF	FF	FF	FF	FF	NA	FF	FF	NA	FF	FF	NA	FF	FF	FF	FF	fn	FF	FF	FF	FF	FF	FF	FF	NA	FF	NA	NA	FF	FF	FF	FF	NA	FF	FF	NA	FF	FF	FF	FF	NA	FF	FF	FF
chr2_56374938_56374953	DD	BB	DD	BB	BB	DD	BB	BB	DD	DD	BB	BB	BB	DD	DD	DD	BB	DD	DD	BB	BB	BB	BB	dn	DD	BB	BB	DD	BB	BB	DD	DD	BB	DD	BB	DD	DD	BB	BB	BB	BB	DD	DD	BB	DD	BB	BB	DD	BB
chr2_56380133_56380160	DD	BB	DD	BB	BB	DD	BB	BB	DD	DD	BB	BB	BB	DD	DD	DD	BB	DD	DD	BB	BB	BB	BB	DD	DD	BB	BB	DD	BB	BB	DD	DD	BB	DD	BB	DD	DD	BB	BB	BB	BB	DD	DD	BB	DD	BB	BB	DD	BB
chr2_56392406_56392435	DD	BB	DD	BB	BB	dn	BB	BB	dn	DD	BB	BB	BB	DD	DD	DD	BB	DD	dn	BB	BB	BB	BB	dn	DD	BB	BB	DD	BB	BB	DD	DD	BB	DD	BB	DD	dn	BB	BB	BB	BB	dn	DD	BB	DD	BB	BB	DD	BB
chr2_56394889_56394924	DD	BB	DD	BB	BB	DD	BB	BB	DD	DD	BB	BB	BB	DD	DD	DD	BB	DD	DD	BB	BB	BB	BB	DD	DD	BB	BB	DD	BB	BB	DD	DD	BB	DD	BB	DD	DD	BB	BB	BB	BB	DD	DD	BB	DD	BB	BB	DD	BB
chr2_56411789_56411840	DD	NN	DD	NN	NA	DD	BB	NA	DD	DD	BB	NA	BB	DD	DD	dn	BB	DD	DD	BB	BB	BB	BB	DD	DD	NA	BB	DD	BB	NA	DD	DD	BB	DD	bn	DD	DD	BB	bn	BB	NA	DD	DD	BB	DD	NA	BB	NA	BB
chr2_56433779_56433810	DD	BB	DD	BB	BB	DD	BB	BB	DD	DD	BB	BB	BB	DD	DD	DD	BB	DD	DD	BB	BB	BB	BB	DD	DD	BB	BB	DD	BB	BB	DD	DD	BB	DD	BB	DD	DD	BB	BB	BB	BB	DD	DD	BB	DD	BB	BB	DD	BB
chr2_56437672_56437703	DD	BB	DD	BB	BB	DD	BB	BB	DD	DD	BB	BB	BB	DD	DD	DD	BB	DD	DD	BB	BB	BB	BB	DD	DD	BB	BB	DD	BB	BB	DD	DD	BB	DD	BB	DD	DD	BB	BB	BB	BB	DD	DD	BB	DD	BB	BB	NA	BB
chr2_56461788_56461813	DD	BB	DD	BB	BB	DD	BB	BB	DD	DD	BB	BB	BB	DD	DD	DD	BB	DD	DD	BB	BB	BB	BB	DD	DD	BB	BB	DD	BB	BB	DD	dn	BB	DD	BB	DD	DD	BB	BB	BB	BB	DD	DD	BB	DD	BB	BB	DD	BB
chr2_56503024_56503077	DD	BB	DD	bn	BB	DD	bd	BB	DD	DD	BB	bn	bn	DD	DD	DD	BB	DD	DD	bn	BB	BB	BB	DD	DD	bn	BB	DD	BB	bn	DD	DD	BB	DD	BB	DD	DD	BB	BB	bn	BB	DD	DD	bn	DD	BB	BB	DD	BB
chr2_56511416_56511439	DD	BB	DD	BB	BB	DD	BB	BB	DD	DD	BB	BB	BB	DD	DD	DD	BB	DD	DD	BB	BB	BB	BB	DD	DD	BB	BB	DD	BB	BB	DD	DD	BB	DD	BB	DD	DD	BB	BB	BB	BB	DD	DD	BB	DD	BB	BB	DD	BB
chr2_56514506_56514529	DD	BB	DD	BB	BB	DD	BB	BB	DD	DD	BB	BB	BB	DD	DD	DD	BB	DD	DD	BB	BB	BB	BB	DD	DD	BB	BB	DD	BB	BB	DD	DD	BB	DD	BB	DD	DD	BB	BB	BB	BB	DD	DD	BB	DD	BB	BB	DD	BB
chr2_56539063_56539080	DD	BB	DD	BB	BB	DD	BB	BB	DD	DD	BB	BB	BB	DD	DD	DD	BB	DD	DD	BB	BB	BB	BB	DD	DD	BB	BB	DD	BB	BB	DD	DD	BB	DD	BB	DD	DD	BB	BB	BB	BB	DD	DD	BB	DD	BB	BB	DD	BB
chr2_56542182_56542207	DD	BB	DD	bn	BB	DD	BB	BB	DD	DD	BB	BB	BB	DD	DD	DD	BB	DD	DD	BB	BB	BB	BB	DD	DD	BB	BB	DD	BB	BB	DD	DD	BB	DD	BB	DD	DD	BB	BB	BB	BB	DD	DD	BB	DD	BB	BB	DD	BB
chr2_56543752_56543786	DD	BB	DD	BB	BB	DD	BB	BB	DD	DD	BB	BB	BB	DD	DD	DD	BB	DD	DD	BB	BB	BB	BB	DD	DD	BB	BB	DD	BB	BB	DD	DD	BB	DD	BB	DD	DD	BB	BB	BB	BB	DD	DD	BB	DD	BB	BB	DD	BB
chr2_56614912_56614923	DD	FF	DD	FF	FF	df	FF	FF	DD	DD	FF	FF	FF	df	df	DD	FF	DD	DD	FF	FF	FF	FF	DD	DD	FF	FF	df	FF	FF	df	df	FF	DD	FF	DD	df	FF	FF	FF	FF	DD	df	FF	DD	FF	FF	DD	FF
chr2_56617534_56617545	DD	BB	DD	BB	BB	DD	BB	BB	DD	DD	BB	BB	BB	DD	DD	DD	BB	DD	DD	BB	BB	BB	BB	DD	DD	BB	BB	DD	BB	BB	DD	DD	BB	DD	BB	DD	DD	BB	BB	BB	BB	DD	DD	BB	DD	BB	BB	DD	BB
chr2_56629607_56629634	DD	BB	DD	BB	BB	DD	BB	BB	DD	DD	BB	BB	BB	DD	DD	DD	BB	DD	DD	BB	BB	BB	BB	DD	DD	bd	BB	DD	BB	BB	DD	DD	BB	DD	BB	DD	DD	BB	BB	BB	BB	DD	DD	BB	DD	BB	bn	DD	BB
chr2_56643706_56643733	DD	BB	DD	BB	BB	DD	BB	BB	DD	DD	BB	BB	BB	DD	DD	DD	BB	DD	DD	BB	BB	BB	BB	DD	DD	BB	BB	DD	BB	BB	DD	DD	BB	DD	BB	DD	DD	BB	BB	BB	BB	DD	DD	BB	DD	BB	BB	DD	BB
chr2_56653187_56653198	DD	BB	DD	BB	BB	DD	BB	BB	DD	DD	BB	BB	BB	DD	DD	DD	BB	DD	DD	BB	BB	BB	BB	DD	DD	BB	BB	DD	BB	BB	DD	DD	BB	DD	BB	DD	DD	BB	BB	BB	BB	DD	DD	BB	DD	BB	BB	DD	BB
chr2_56655247_56655282	DD	BB	DD	BB	BB	DD	BB	BB	DD	DD	BB	BB	BB	DD	DD	DD	BB	DD	DD	BB	BB	BB	BB	DD	DD	BB	BB	DD	BB	BB	DD	DD	BB	DD	BB	DD	DD	BB	BB	BB	BB	DD	DD	BB	DD	BB	BB	DD	BB
chr2_56666267_56666311	DD	bn	DD	BB	BB	DD	BB	BB	DD	DD	BB	BB	BB	DD	DD	DD	BB	DD	DD	BB	BB	BB	BB	DD	DD	BB	BB	DD	BB	BB	DD	DD	BB	DD	BB	DD	DD	BB	BB	BB	BB	DD	DD	BB	DD	BB	BB	DD	BB
chr2_56693705_56693752	NA	BB	DD	NA	BB	NA	NA	BB	DD	NA	BB	BB	BB	NN	DD	DD	NN	NA	DD	BB	DD	BB	NA	DD	DD	BB	NA	DD	nn	BB	DD	DD	BB	DD	NA	NA	DD	BB	BB	BB	NA	DD	DD	BB	DD	NA	NA	DD	BB
chr2_56720161_56720220	NA	NA	DD	NN	NA	DD	NN	BB	DD	DD	NA	NA	NA	DD	DD	NA	BB	DD	DD	NA	BB	BB	BB	DD	DD	BB	NA	DD	BB	BB	DD	DD	BB	DD	BB	DD	DD	BB	NA	BB	NN	NA	DD	bn	DD	NA	BB	DD	BB
chr2_56728365_56728385	DD	BB	DD	BB	BB	DD	BB	BB	DD	DD	BB	BB	BB	DD	DD	DD	BB	DD	DD	BB	BB	BB	BB	DD	DD	BB	BB	DD	BB	BB	DD	DD	BB	DD	BB	DD	DD	BB	BB	BB	BB	DD	DD	BB	DD	BB	BB	DD	BB
chr2_56729315_56729350	DD	BB	DD	BB	BB	DD	BB	BB	DD	DD	BB	BB	BB	DD	DD	DD	BB	DD	DD	BB	BB	BB	BB	DD	DD	BB	BB	DD	BB	BB	DD	DD	BB	dn	BB	DD	DD	BB	BB	BB	BB	DD	DD	BB	DD	BB	BB	DD	BB
chr2_56738122_56738153	DD	BB	DD	BB	BB	DD	BB	BB	DD	DD	BB	BB	BB	DD	DD	DD	BB	DD	DD	BB	BB	BB	BB	DD	DD	BB	BB	DD	BB	BB	DD	DD	BB	DD	BB	DD	DD	BB	BB	BB	BB	DD	DD	BB	DD	BB	BB	DD	BB
chr2_56740393_56740452	DD	BB	DD	BB	BB	DD	BB	BB	DD	DD	BB	BB	BB	DD	DD	DD	BB	DD	DD	BB	BB	BB	BB	DD	DD	BB	BB	DD	BB	BB	DD	DD	BB	DD	BB	DD	DD	BB	BB	BB	BB	DD	DD	BB	DD	BB	BB	DD	BB
chr2_56749876_56749887	DD	BB	DD	BB	BB	DD	BB	BB	DD	DD	BB	BB	BB	DD	DD	DD	BB	DD	DD	BB	BB	BB	BB	DD	DD	BB	BB	DD	BB	BB	DD	DD	BB	DD	BB	DD	DD	BB	BB	BB	BB	DD	DD	BB	DD	BB	BB	DD	BB
chr2_56754907_56754934	DD	BB	dd	BB	BB	dd	BB	BB	dd	dd	BB	BB	BB	dd	dd	dd	BB	dd	dd	BB	BB	BB	BB	dd	dd	BB	BB	dd	BB	BB	dd	dd	BB	dd	BB	dd	dd	BB	BB	BB	BB	dd	dd	BB	dd	BB	BB	dd	BB
chr2_56780024_56780067	DD	BB	DD	BB	BB	DD	BB	BB	DD	DD	BB	BB	BB	DD	DD	DD	BB	DD	DD	BB	BB	BB	BB	DD	DD	BB	BB	DD	BB	BB	DD	DD	BB	DD	BB	DD	DD	BB	BB	BB	BB	DD	DD	BB	DD	BB	BB	DD	BB
chr2_56781149_56781166	DD	BB	DD	BB	BB	DD	BB	BB	DD	DD	BB	BB	BB	DD	DD	DD	BB	DD	DD	BB	BB	BB	BB	DD	DD	BB	BB	DD	BB	BB	DD	DD	BB	DD	BB	DD	DD	BB	BB	BB	BB	DD	DD	BB	DD	BB	BB	DD	BB
chr2_56783924_56783939	DD	BB	DD	BB	BB	DD	BB	BB	DD	DD	BB	BB	BB	DD	DD	DD	BB	DD	DD	BB	BB	BB	BB	DD	DD	BB	BB	DD	BB	BB	DD	DD	BB	DD	BB	DD	DD	BB	BB	BB	BB	DD	DD	BB	DD	BB	BB	DD	BB
chr2_56788532_56788579	df	FF	df	NA	FF	df	FF	FF	df	df	NA	FF	FF	NA	fn	df	FF	DD	df	FF	FF	FF	FF	dn	df	FF	FF	df	FF	FF	df	df	NA	NA	FF	df	NA	FF	FF	FF	FF	df	NA	FF	df	FF	FF	df	FF
chr2_56790001_56790020	DD	BB	DD	BB	BB	DD	BB	BB	DD	DD	BB	BB	BB	DD	DD	DD	BB	DD	DD	BB	BB	BB	BB	DD	DD	BB	BB	DD	BB	BB	DD	DD	BB	DD	BB	DD	DD	BB	BB	BB	BB	DD	DD	BB	DD	BB	BB	DD	BB
chr2_56890620_56890663	DD	NA	DD	BB	NA	NA	BB	NA	DD	DD	BB	BB	BB	DD	DD	DD	BB	DD	DD	BB	BB	BB	NN	DD	DD	NA	BB	NA	NA	NA	DD	NA	BB	DD	BB	DD	DD	BB	BB	NA	BB	DD	DD	BB	DD	NA	BB	DD	BB
chr2_56908364_56908390	DD	BB	DD	BB	BB	DD	BB	BB	DD	DD	BB	BB	BB	DD	DD	DD	BB	DD	DD	BB	BB	BB	BB	DD	DD	BB	BB	DD	BB	BB	DD	DD	BB	DD	BB	DD	DD	BB	BB	BB	BB	DD	DD	BB	DD	BB	BB	DD	BB
chr2_56910396_56910411	DD	BB	DD	BB	bn	DD	BB	BB	DD	DD	BB	BB	BB	DD	DD	DD	BB	DD	DD	BB	BB	BB	BB	DD	DD	BB	BB	DD	BB	BB	DD	DD	BB	DD	BB	DD	DD	BB	BB	BB	BB	DD	DD	BB	DD	BB	BB	DD	BB
chr2_56916806_56916821	DD	BB	DD	BB	BB	DD	BB	BB	DD	DD	BB	BB	BB	DD	DD	DD	BB	DD	DD	BB	BB	BB	BB	DD	DD	BB	BB	DD	BB	BB	DD	DD	BB	DD	BB	DD	DD	BB	BB	BB	BB	DD	DD	BB	DD	BB	BB	DD	BB
chr2_56926073_56926124	DD	BB	DD	NA	BB	DD	NA	NA	NA	DD	BB	NN	BB	DD	DD	DD	BB	DD	DD	BB	NN	BB	BB	DD	DD	BB	BB	DD	BB	NA	DD	DD	BB	DD	BB	DD	DD	BB	BB	BB	BB	DD	DD	BB	DD	BB	BB	DD	BB
chr2_56946924_56946968	DD	BB	DD	BB	BB	DD	BB	BB	DD	DD	BB	BB	BB	bd	DD	DD	BB	DD	DD	BB	BB	BB	BB	DD	DD	BB	BB	DD	BB	BB	DD	DD	BB	DD	BB	DD	DD	BB	BB	BB	BB	DD	DD	BB	DD	BB	BB	DD	BB
chr2_57003452_57003475	DD	BB	DD	BB	BB	DD	BB	BB	DD	DD	BB	BB	BB	DD	DD	DD	BB	DD	DD	BB	BB	BB	BB	DD	DD	BB	BB	DD	BB	BB	DD	DD	BB	DD	BB	DD	DD	BB	BB	BB	BB	DD	DD	BB	DD	BB	BB	DD	BB
chr2_57006874_57006899	DD	BB	DD	BB	BB	DD	BB	BB	DD	DD	BB	BB	BB	DD	DD	DD	BB	DD	DD	BB	BB	BB	BB	DD	DD	BB	BB	DD	BB	BB	DD	DD	bn	DD	BB	DD	DD	BB	BB	BB	BB	DD	DD	BB	DD	BB	BB	DD	BB
chr2_57040954_57040985	DD	BB	DD	BB	BB	DD	BB	BB	DD	DD	BB	BB	BB	DD	DD	DD	BB	DD	DD	BB	BB	BB	BB	DD	DD	BB	BB	DD	BB	BB	DD	DD	BB	DD	BB	DD	DD	BB	BB	BB	BB	DD	DD	BB	DD	BB	BB	DD	BB
chr2_57056714_57056749	DD	BB	DD	BB	BB	DD	BB	BB	DD	DD	BB	BB	BB	DD	DD	DD	BB	DD	DD	BB	BB	BB	BB	DD	DD	BB	BB	DD	BB	BB	DD	DD	BB	DD	BB	DD	DD	BB	BB	BB	BB	DD	DD	BB	DD	BB	BB	DD	BB
chr2_57057507_57057556	DD	BB	DD	BB	BB	DD	BB	BB	DD	DD	BB	BB	BB	DD	DD	DD	BB	DD	DD	BB	BB	BB	BB	DD	DD	BB	BB	DD	BB	BB	DD	DD	BB	DD	BB	DD	DD	BB	BB	BB	BB	DD	DD	BB	DD	BB	BB	DD	BB
chr2_57064366_57064389	DD	BB	DD	BB	BB	DD	BB	BB	DD	DD	BB	BB	BB	DD	DD	DD	BB	DD	DD	BB	BB	BB	BB	DD	DD	BB	BB	DD	BB	BB	DD	DD	BB	DD	BB	DD	DD	BB	BB	BB	BB	DD	DD	BB	DD	BB	BB	DD	BB
chr2_57066487_57066504	DD	BB	DD	BB	BB	DD	BB	BB	DD	DD	BB	BB	BB	DD	DD	DD	bn	DD	DD	BB	BB	BB	BB	DD	DD	BB	BB	DD	BB	BB	DD	DD	BB	DD	BB	DD	DD	BB	BB	BB	BB	DD	DD	BB	DD	BB	BB	DD	BB
chr2_57129618_57129633	DD	BB	DD	BB	BB	DD	BB	BB	DD	DD	BB	BB	BB	DD	DD	DD	BB	DD	DD	BB	BB	BB	BB	DD	DD	BB	BB	DD	BB	BB	DD	DD	BB	DD	BB	DD	DD	BB	BB	BB	BB	DD	DD	BB	DD	BB	BB	DD	BB
chr2_57132655_57132670	DD	BB	DD	BB	BB	DD	BB	BB	DD	DD	BB	BB	BB	DD	DD	DD	BB	DD	DD	BB	BB	BB	BB	DD	DD	BB	BB	DD	BB	BB	DD	DD	BB	DD	BB	DD	DD	BB	BB	BB	BB	DD	DD	BB	DD	BB	BB	DD	BB
chr2_57135852_57135865	DD	BB	DD	BB	BB	dn	BB	BB	dn	DD	BB	BB	BB	dn	DD	DD	BB	DD	DD	BB	BB	BB	BB	DD	DD	BB	BB	DD	BB	BB	DD	DD	BB	DD	BB	DD	DD	BB	BB	BB	BB	DD	dn	BB	DD	BB	BB	DD	BB
chr2_57192151_57192185	DD	BB	DD	BB	BB	DD	BB	BB	DD	DD	BB	BB	BB	DD	DD	DD	BB	DD	DD	BB	BB	BB	BB	DD	DD	BB	BB	DD	BB	BB	DD	DD	BB	DD	BB	DD	DD	BB	BB	BB	BB	DD	DD	BB	DD	BB	BB	DD	BB
chr2_57203158_57203177	DD	BB	DD	BB	BB	DD	BB	BB	DD	DD	BB	BB	BB	DD	DD	DD	BB	DD	DD	BB	BB	BB	BB	DD	DD	BB	BB	DD	BB	BB	DD	DD	BB	DD	BB	DD	DD	BB	BB	BB	BB	DD	DD	BB	DD	BB	BB	DD	BB
chr2_57247527_57247554	DD	BB	DD	BB	BB	DD	BB	BB	DD	DD	BB	BB	BB	DD	DD	DD	BB	DD	DD	BB	BB	BB	BB	DD	DD	BB	BB	DD	BB	BB	DD	DD	BB	DD	BB	DD	DD	BB	BB	BB	BB	DD	DD	BB	DD	BB	BB	DD	BB
chr2_57269278_57269313	dn	BB	DD	BB	BB	DD	BB	BB	dn	DD	BB	BB	BB	DD	DD	DD	BB	DD	DD	BB	BB	BB	BB	DD	DD	BB	BB	DD	BB	BB	DD	DD	BB	DD	BB	DD	dn	BB	BB	BB	BB	DD	DD	BB	DD	BB	BB	DD	BB
chr2_57281871_57281894	DD	BB	DD	BB	BB	DD	BB	BB	DD	DD	bd	BB	BB	DD	DD	DD	BB	DD	DD	BB	BB	BB	BB	DD	DD	BB	BB	DD	BB	BB	DD	DD	BB	DD	BB	DD	DD	BB	BB	BB	BB	DD	DD	BB	DD	BB	BB	DD	BB
chr2_57287830_57287877	DD	BB	DD	BB	BB	DD	BB	BB	DD	DD	BB	BB	BB	DD	DD	DD	BB	DD	DD	BB	BB	BB	BB	DD	DD	bn	BB	DD	BB	BB	DD	DD	BB	DD	BB	DD	DD	BB	BB	BB	BB	DD	DD	BB	DD	BB	BB	DD	BB
chr2_57292102_57292131	DD	BB	DD	BB	BB	DD	BB	BB	DD	DD	BB	BB	BB	DD	DD	DD	BB	DD	DD	BB	BB	BB	BB	DD	DD	BB	bn	DD	BB	BB	DD	DD	BB	DD	BB	DD	DD	BB	BB	BB	BB	DD	DD	BB	DD	BB	BB	DD	BB
chr2_57310711_57310750	DD	BB	DD	BB	DD	DD	BB	BB	DD	DD	BB	BB	BB	DD	DD	DD	BB	DD	DD	BB	BB	BB	BB	DD	DD	BB	BB	DD	BB	BB	DD	DD	BB	DD	BB	DD	DD	BB	BB	BB	BB	DD	DD	BB	DD	BB	BB	DD	BB
chr2_57382474_57382485	DD	BB	DD	BB	BB	DD	BB	BB	DD	DD	BB	BB	BB	DD	DD	DD	BB	DD	DD	BB	BB	BB	BB	DD	DD	BB	BB	DD	BB	BB	DD	DD	BB	DD	BB	DD	DD	BB	BB	BB	BB	DD	DD	BB	DD	BB	BB	DD	BB
chr2_57385633_57385659	DD	BB	DD	BB	BB	DD	BB	BB	DD	DD	BB	BB	BB	DD	DD	DD	BB	DD	DD	BB	BB	BB	BB	DD	DD	bn	BB	DD	BB	BB	DD	DD	BB	DD	BB	DD	DD	BB	BB	BB	BB	DD	DD	BB	DD	BB	BB	DD	BB
chr2_57393768_57393815	NA	BB	DD	BB	BB	DD	NA	BB	NA	DD	BB	BB	BB	DD	NA	DD	BB	DD	DD	NN	BB	BB	BB	DD	DD	BB	BB	NA	BB	DD	DD	DD	NA	DD	BB	NA	DD	NA	BB	BB	NA	DD	DD	BB	DD	BB	BB	DD	BB
chr2_57398242_57398286	FF	FF	FF	FF	FF	NA	FF	FF	FF	FF	NN	NA	FF	FF	FF	FF	FF	FF	FF	FF	FF	FF	FF	FF	FF	FF	FF	FF	FF	FF	FF	FF	FF	FF	FF	FF	FF	FF	FF	FF	FF	FF	FF	FF	FF	fn	FF	FF	NA
chr2_57436612_57436643	DD	BB	DD	BB	BB	DD	BB	BB	DD	DD	BB	BB	BB	DD	DD	DD	BB	DD	DD	BB	BB	BB	BB	DD	DD	BB	BB	DD	BB	BB	DD	DD	BB	DD	BB	DD	DD	BB	BB	BB	BB	DD	DD	BB	DD	BB	BB	DD	BB
chr2_57533222_57533273	DD	DD	DD	BB	NA	NA	BB	BB	BB	bd	BB	BB	DD	DD	NA	DD	BB	DD	DD	BB	BB	BB	BB	DD	NA	NA	BB	DD	BB	BB	DD	DD	BB	DD	BB	NA	NA	BB	BB	BB	NA	DD	DD	BB	DD	NA	BB	DD	BB
chr2_57662837_57662888	NN	NA	dn	NA	BB	DD	BB	BB	NN	NN	BB	BB	BB	dn	DD	DD	BB	NN	DD	BB	BB	BB	BB	DD	DD	BB	BB	DD	bn	BB	DD	DD	BB	DD	BB	DD	DD	BB	BB	BB	BB	DD	DD	BB	DD	BB	DD	DD	BB
chr2_57812544_57812567	DD	BB	DD	BB	BB	DD	BB	BB	DD	DD	BB	BB	BB	DD	DD	DD	BB	DD	DD	BB	BB	BB	BB	DD	DD	BB	BB	DD	BB	BB	DD	DD	BB	DD	BB	DD	DD	BB	BB	BB	BB	DD	DD	BB	DD	BB	BB	DD	BB
chr2_57832123_57832138	DD	BB	DD	BB	BB	DD	BB	BB	DD	DD	BB	BB	BB	DD	DD	DD	BB	DD	DD	BB	BB	BB	BB	DD	DD	BB	BB	DD	BB	BB	DD	DD	BB	DD	BB	DD	DD	BB	BB	BB	BB	DD	DD	BB	DD	BB	BB	DD	BB
chr2_57834376_57834387	DD	BB	DD	BB	BB	DD	BB	BB	dn	DD	BB	BB	BB	DD	DD	DD	BB	DD	DD	BB	BB	BB	BB	DD	DD	BB	BB	DD	BB	BB	DD	DD	BB	DD	BB	DD	DD	BB	BB	BB	BB	DD	DD	BB	DD	BB	BB	DD	BB
chr2_57836960_57837003	DD	BB	DD	BB	BB	DD	BB	BB	DD	DD	BB	BB	BB	DD	DD	DD	BB	DD	DD	BB	BB	BB	BB	DD	DD	BB	BB	DD	BB	BB	DD	DD	BB	DD	BB	DD	DD	BB	BB	BB	BB	DD	DD	BB	DD	BB	BB	DD	BB
chr2_57859464_57859479	df	FF	df	FF	FF	df	FF	FF	df	df	FF	FF	FF	df	df	df	FF	DD	df	FF	FF	FF	FF	DD	df	FF	FF	DD	FF	FF	DD	df	FF	df	FF	df	NA	FF	FF	FF	FF	df	df	FF	df	FF	FF	df	FF
chr2_57888401_57888445	DD	DD	DD	BB	BB	DD	BB	BB	DD	DD	BB	BB	BB	DD	DD	DD	BB	DD	DD	BB	BB	BB	BB	DD	DD	BB	BB	DD	BB	BB	DD	DD	DD	DD	BB	BB	BB	BB	BB	BB	BB	BB	DD	BB	DD	BB	BB	DD	BB
chr2_57911402_57911434	DD	DD	DD	BB	BB	DD	BB	BB	DD	DD	BB	BB	BB	DD	DD	DD	BB	DD	DD	BB	BB	BB	BB	DD	DD	BB	BB	DD	BB	BB	DD	DD	DD	DD	BB	BB	BB	BB	BB	BB	BB	DD	DD	BB	DD	BB	BB	DD	BB
chr2_58048068_58048088	DD	DD	DD	BB	BB	DD	BB	BB	DD	DD	BB	BB	BB	DD	DD	DD	BB	DD	DD	BB	BB	BB	BB	DD	DD	BB	BB	DD	BB	BB	DD	DD	DD	DD	BB	BB	BB	BB	BB	BB	BB	DD	DD	BB	DD	BB	BB	DD	BB
chr2_58050337_58050350	DD	DD	DD	BB	BB	DD	BB	BB	DD	DD	BB	BB	BB	DD	DD	DD	BB	DD	DD	BB	BB	BB	BB	DD	DD	BB	BB	DD	BB	BB	DD	DD	DD	DD	BB	BB	BB	BB	BB	BB	BB	DD	DD	BB	DD	BB	BB	DD	BB
chr2_58064779_58064810	DD	DD	DD	BB	BB	DD	BB	BB	DD	DD	BB	BB	BB	DD	DD	DD	BB	DD	DD	BB	BB	BB	BB	DD	DD	BB	BB	DD	BB	BB	DD	DD	DD	DD	BB	BB	BB	BB	BB	BB	BB	DD	DD	BB	DD	BB	BB	DD	BB
chr2_58079563_58079590	DD	DD	DD	BB	BB	DD	BB	BB	dn	DD	BB	BB	BB	DD	DD	DD	BB	DD	DD	BB	BB	BB	BB	DD	DD	BB	BB	DD	BB	BB	DD	DD	DD	DD	BB	BB	BB	BB	BB	BB	BB	DD	DD	BB	DD	BB	BB	DD	BB
chr2_58150490_58150517	DD	DD	DD	BB	BB	DD	BB	BB	DD	DD	BB	BB	BB	DD	DD	DD	BB	DD	DD	BB	BB	BB	BB	DD	DD	BB	BB	DD	BB	BB	DD	DD	DD	DD	BB	BB	BB	BB	BB	BB	BB	DD	DD	BB	DD	BB	BB	DD	BB
chr2_58150617_58150644	DD	DD	DD	BB	BB	DD	BB	BB	DD	DD	BB	BB	BB	DD	DD	DD	BB	DD	DD	BB	BB	BB	BB	DD	DD	BB	BB	DD	BB	BB	DD	DD	DD	DD	BB	BB	BB	BB	BB	BB	BB	DD	DD	BB	DD	BB	BB	DD	BB
chr2_58210448_58210477	df	df	df	FF	FF	df	FF	FF	df	df	FF	FF	FF	df	df	df	FF	dn	DD	FF	FF	FF	FF	dn	df	FF	FF	df	FF	FF	df	df	df	df	FF	FF	FF	FF	FF	FF	FF	df	df	FF	df	FF	FF	df	FF
chr2_58212604_58212617	DD	DD	DD	BB	BB	DD	BB	BB	DD	DD	BB	BB	BB	DD	DD	DD	BB	DD	DD	BB	BB	BB	BB	DD	DD	BB	BB	DD	BB	BB	DD	DD	DD	DD	BB	BB	BB	BB	BB	BB	BB	DD	DD	BB	DD	BB	BB	DD	BB
chr2_58216257_58216304	DD	NN	DD	nn	NN	NN	BB	NN	DD	DD	NN	NN	NN	DD	DD	DD	NN	DD	DD	NN	NN	NN	NN	DD	DD	BB	bn	DD	BB	BB	DD	DD	DD	DD	BB	BB	NN	BB	BB	BB	BB	DD	dn	BB	DD	bn	BB	DD	NN
chr2_58219595_58219634	df	dn	DD	FF	FF	df	FF	FF	df	DD	FF	FF	FF	df	df	DD	FF	DD	DD	FF	FF	FF	FF	DD	DD	FF	FF	df	FF	FF	DD	df	df	DD	FF	FF	FF	FF	FF	FF	FF	DD	DD	FF	df	FF	FF	df	FF
chr2_58286382_58286437	DD	NA	DD	NA	NA	DD	BB	DD	DD	NA	DD	BB	NA	NA	DD	DD	NA	DD	DD	BB	BB	BB	NA	NA	DD	NA	BB	DD	NA	BB	DD	DD	dn	DD	DD	BB	NA	BB	BB	DD	NA	DD	DD	BB	DD	NA	BB	DD	BB
chr2_58290908_58290955	FF	FF	FF	FF	FF	FF	FF	FF	FF	FF	FF	FF	FF	FF	FF	FF	FF	fn	FF	FF	FF	FF	FF	NN	FF	FF	FF	FF	FF	FF	FF	NA	FF	FF	FF	FF	FF	FF	FF	FF	NA	FF	FF	FF	FF	FF	NA	FF	FF
chr2_58421297_58421352	DD	DD	DD	BB	BB	DD	BB	BB	NA	DD	NA	BB	BB	DD	DD	DD	NN	DD	DD	BB	BB	BB	BB	DD	DD	NA	BB	DD	BB	BB	NN	NA	DD	DD	BB	BB	BB	NA	BB	BB	NA	NA	NN	NA	DD	bn	BB	DD	BB
chr2_58443848_58443899	FF	FF	FF	NA	NA	FF	FF	FF	FF	FF	NA	fn	NA	FF	NA	FF	NA	FF	FF	FF	NA	FF	fn	FF	FF	NA	FF	FF	NA	NA	FF	NA	NN	FF	FF	FF	NA	FF	NA	FF	FF	FF	FF	NA	FF	NA	FF	FF	FF
chr2_58444601_58444668	dn	dn	dn	BB	BB	dn	BB	BB	dn	dd	DD	BB	BB	dn	dn	dn	BB	dn	dn	BB	BB	BB	bd	dn	dd	BB	BB	dd	BB	bd	dd	dd	dd	dd	BB	BB	BB	BB	BB	BB	BB	dd	dd	BB	dd	BB	BB	dd	BB
chr2_58464286_58464321	DD	DD	DD	BB	BB	DD	BB	BB	DD	bd	BB	BB	BB	DD	DD	DD	BB	DD	DD	BB	BB	BB	BB	DD	DD	BB	BB	DD	BB	BB	DD	DD	DD	DD	BB	BB	BB	BB	BB	BB	BB	DD	DD	BB	DD	BB	BB	DD	BB
chr2_58467256_58467287	DD	DD	DD	BB	BB	DD	BB	BB	DD	DD	BB	BB	BB	DD	DD	DD	BB	DD	DD	BB	BB	BB	BB	DD	DD	BB	BB	DD	BB	BB	DD	DD	DD	DD	BB	BB	BB	BB	BB	BB	BB	DD	DD	BB	DD	BB	BB	DD	BB
chr2_58483818_58483837	dd	DD	dd	BB	BB	dd	BB	BB	dd	DD	BB	BB	BB	dd	dd	DD	BB	dd	DD	BB	BB	BB	BB	dd	dd	BB	BB	DD	BB	BB	dd	dd	DD	DD	BB	BB	BB	BB	BB	BB	BB	DD	dd	BB	DD	BB	BB	dd	BB
chr2_58493465_58493484	DD	DD	DD	BB	BB	DD	BB	BB	DD	DD	BB	BB	BB	DD	DD	DD	BB	DD	DD	BB	BB	BB	BB	DD	DD	BB	BB	DD	BB	BB	DD	DD	DD	DD	BB	BB	BB	BB	BB	BB	BB	DD	DD	BB	DD	BB	BB	DD	BB
chr2_58513162_58513181	DD	DD	DD	BB	BB	DD	BB	BB	DD	DD	BB	BB	BB	DD	DD	DD	BB	DD	DD	BB	BB	BB	BB	DD	DD	BB	BB	DD	BB	BB	DD	DD	DD	DD	BB	BB	BB	BB	BB	BB	BB	DD	DD	BB	DD	BB	BB	DD	BB
chr2_58599342_58599381	FF	FF	FF	NA	FF	FF	FF	FF	FF	FF	FF	FF	FF	FF	FF	FF	FF	FF	FF	FF	FF	FF	FF	NN	FF	NA	FF	FF	FF	NA	NA	FF	FF	FF	FF	FF	FF	FF	FF	FF	NA	NA	FF	FF	FF	FF	FF	FF	FF
chr2_58745704_58745763	NA	NN	NN	NA	FF	NN	FF	FF	NN	FF	FF	FF	NA	FF	NN	NN	FF	NN	FF	FF	FF	FF	FF	FF	NN	FF	FF	FF	NA	FF	FF	FF	NA	FF	FF	FF	FF	NA	NA	FF	FF	FF	FF	FF	NA	FF	FF	NA	FF
chr2_58798482_58798536	FF	NA	FF	FF	FF	FF	FF	FF	FF	FF	FF	FF	NA	FF	FF	NA	FF	NA	FF	FF	FF	FF	FF	FF	FF	FF	FF	NA	NA	FF	NA	NA	FF	FF	FF	FF	FF	FF	FF	FF	NN	FF	FF	NA	FF	fn	FF	FF	NA
chr2_58804831_58804875	DD	DD	DD	NA	BB	DD	NA	BB	DD	DD	BB	BB	bn	DD	DD	DD	BB	DD	DD	BB	BB	BB	BB	DD	dn	BB	BB	DD	BB	BB	DD	DD	DD	DD	BB	BB	BB	DD	BB	BB	BB	DD	DD	BB	DD	BB	BB	dn	BB
chr2_59162736_59162771	FF	FF	FF	FF	NA	FF	NA	FF	FF	FF	NN	NA	FF	NA	FF	FF	FF	FF	FF	FF	NA	FF	FF	FF	NA	NN	FF	FF	FF	FF	FF	NA	FF	FF	NA	FF	NA	FF	FF	NA	FF	FF	NA	fn	FF	NA	FF	FF	NA
chr2_59347158_59347187	NA	fn	FF	FF	FF	FF	NA	FF	NA	FF	FF	FF	FF	FF	fn	NA	FF	FF	FF	NA	FF	FF	FF	FF	FF	NA	NA	FF	NA	NA	FF	NA	NA	FF	FF	FF	NA	FF	FF	FF	FF	fn	FF	FF	FF	FF	NA	fn	FF
chr2_59457739_59457786	NA	FF	NN	NA	FF	FF	FF	FF	FF	FF	NA	FF	FF	FF	FF	FF	FF	FF	FF	NA	FF	NA	FF	NA	NA	FF	FF	FF	FF	NA	NA	FF	FF	FF	FF	NA	NA	NA	NA	FF	NA	FF	FF	FF	FF	fn	FF	FF	FF
chr2_59529843_59529872	FF	FF	NA	FF	FF	FF	FF	FF	FF	FF	fn	FF	fn	FF	FF	FF	NA	FF	NN	NA	FF	FF	FF	NA	FF	NA	NA	FF	FF	FF	FF	FF	FF	FF	NA	FF	FF	NA	NA	FF	NA	FF	NA	FF	NA	NA	FF	FF	NA
chr2_59543516_59543527	DD	DD	DD	DD	BB	DD	DD	BB	DD	DD	BB	BB	BB	DD	DD	DD	BB	DD	DD	BB	BB	BB	BB	DD	BB	BB	BB	DD	BB	BB	DD	DD	DD	DD	BB	BB	BB	DD	BB	BB	BB	DD	DD	BB	DD	BB	BB	DD	BB
chr2_59573160_59573207	NA	FF	FF	FF	NA	FF	FF	FF	FF	NA	FF	NA	NN	FF	FF	FF	FF	NA	NN	FF	FF	FF	FF	FF	FF	FF	FF	NA	FF	NA	FF	FF	FF	FF	FF	NN	NN	FF	FF	FF	NA	FF	NA	FF	FF	NA	FF	FF	FF
chr2_59596197_59596256	FF	FF	NA	FF	FF	NA	NA	NN	FF	NN	FF	FF	FF	NN	NA	FF	FF	NN	FF	FF	FF	NA	FF	NN	FF	FF	FF	FF	FF	NA	FF	FF	FF	FF	FF	FF	FF	FF	NA	fn	fn	NA	FF	NA	FF	FF	FF	NA	FF
chr2_59658596_59658651	DD	DD	DD	NA	BB	DD	DD	BB	DD	NA	BB	BB	NA	DD	NA	DD	BB	DD	DD	BB	BB	BB	BB	NA	NN	NA	BB	DD	BB	BB	DD	BB	DD	DD	BB	BB	BB	DD	NA	BB	BB	DD	BB	BB	NA	NA	BB	DD	BB
chr2_59737222_59737271	FF	FF	FF	FF	FF	NA	FF	FF	FF	FF	FF	FF	FF	FF	NN	FF	FF	FF	FF	NA	FF	FF	FF	FF	NA	NA	FF	FF	FF	NN	FF	FF	FF	FF	FF	FF	FF	FF	NA	FF	NA	NA	FF	FF	FF	NA	FF	FF	FF
chr2_59925061_59925100	NN	FF	NN	FF	FF	FF	FF	FF	NA	FF	FF	FF	NA	FF	FF	FF	FF	FF	FF	fn	FF	FF	FF	FF	FF	FF	FF	FF	FF	NA	FF	FF	FF	FF	FF	FF	nn	NA	FF	FF	FF	FF	FF	fn	FF	NA	FF	FF	NA
chr2_60181997_60182032	FF	FF	FF	NA	NA	FF	FF	FF	FF	FF	FF	FF	FF	FF	FF	NN	NA	FF	FF	FF	FF	FF	FF	FF	FF	NA	FF	FF	FF	FF	FF	FF	FF	FF	FF	FF	FF	FF	FF	FF	FF	FF	FF	NA	FF	FF	NA	FF	FF
chr2_60187264_60187298	BB	BB	BB	BB	BB	BB	BB	BB	BB	NN	BB	BB	BB	BB	BB	BB	BB	BB	BB	BB	BB	BB	BB	BB	BB	BB	BB	NA	BB	BB	DD	DD	bd	DD	BB	NA	bd	DD	BB	NA	BB	DD	DD	BB	DD	BB	BB	DD	NA
chr2_60223869_60223913	DD	DD	NA	DD	BB	DD	DD	BB	DD	DD	BB	BB	BB	DD	DD	DD	BB	DD	DD	BB	BB	BB	BB	DD	BB	BB	BB	DD	BB	BB	DD	DD	DD	DD	BB	BB	BB	DD	BB	BB	BB	DD	DD	BB	DD	BB	BB	DD	BB
chr2_60226757_60226780	DD	DD	NA	bd	BB	DD	DD	BB	DD	DD	BB	BB	BB	DD	DD	DD	BB	DD	DD	BB	BB	BB	BB	DD	BB	BB	BB	DD	BB	BB	DD	DD	DD	DD	BB	BB	BB	DD	BB	BB	BB	DD	DD	BB	DD	BB	BB	DD	BB
chr2_60279149_60279200	DD	DD	NN	DD	BB	DD	DD	BB	dn	DD	BB	BB	BB	DD	NA	DD	NA	DD	NA	NA	BB	BB	BB	DD	BB	NA	BB	DD	NA	bn	DD	DD	DD	DD	NA	BB	bn	DD	BB	NA	NA	DD	DD	BB	DD	BB	BB	DD	NA
chr2_60279240_60279283	FF	FF	FF	FF	FF	FF	FF	FF	FF	FF	FF	FF	FF	FF	FF	FF	FF	FF	FF	FF	FF	FF	FF	FF	FF	FF	FF	FF	FF	FF	FF	FF	FF	FF	FF	FF	FF	FF	FF	FF	FF	FF	FF	FF	NA	NN	NN	FF	NA
chr2_60279353_60279392	FF	FF	FF	FF	FF	FF	FF	FF	FF	FF	FF	FF	FF	FF	FF	FF	FF	FF	FF	FF	FF	FF	FF	FF	FF	FF	FF	FF	FF	FF	FF	FF	FF	FF	FF	fn	FF	FF	FF	FF	FF	FF	FF	FF	FF	FF	FF	FF	FF
chr2_60299286_60299333	DD	DD	DD	DD	BB	DD	DD	BB	DD	DD	BB	BB	BB	DD	DD	DD	BB	dn	DD	BB	BB	BB	BB	DD	BB	BB	BB	DD	BB	BB	DD	DD	DD	DD	BB	BB	BB	DD	BB	BB	BB	BB	DD	BB	BB	BB	BB	DD	BB
chr2_60328329_60328360	FF	NA	FF	FF	FF	FF	FF	FF	FF	FF	FF	FF	FF	FF	FF	FF	FF	FF	FF	FF	NA	FF	FF	FF	FF	FF	FF	FF	FF	FF	FF	FF	FF	FF	FF	FF	FF	FF	FF	FF	FF	FF	FF	FF	FF	FF	FF	FF	FF
chr2_60362835_60362866	DD	DD	dn	DD	BB	DD	DD	BB	DD	DD	BB	BB	BB	DD	BB	DD	BB	DD	DD	BB	BB	BB	BB	DD	BB	BB	BB	DD	BB	BB	DD	DD	DD	DD	BB	BB	BB	dn	BB	BB	BB	DD	DD	BB	DD	BB	BB	DD	BB
chr2_60431243_60431298	BB	DD	NA	DD	NA	NA	NN	BB	NA	NN	BB	BB	BB	DD	DD	DD	NA	DD	DD	NA	NA	DD	bd	NA	BB	NA	bn	DD	BB	BB	DD	DD	DD	DD	NA	bn	BB	DD	NA	NA	BB	NA	DD	BB	DD	NA	BB	DD	bn
chr2_60467024_60467063	NN	NN	NN	NA	BB	NN	NN	BB	NN	NN	BB	BB	BB	NN	NN	NN	BB	NN	NN	BB	BB	NA	BB	NN	BB	NA	BB	DD	BB	BB	DD	DD	DD	NA	BB	BB	bn	DD	NA	BB	BB	DD	NN	BB	DD	BB	BB	DD	BB
chr2_60474955_60474996	DD	DD	DD	DD	BB	DD	DD	BB	DD	DD	BB	BB	BB	DD	DD	DD	BB	DD	DD	BB	BB	NA	BB	DD	BB	BB	BB	DD	BB	BB	DD	DD	DD	DD	BB	BB	BB	DD	BB	BB	BB	DD	DD	BB	DD	BB	BB	DD	BB
chr2_60497443_60497497	NA	NN	NN	NN	FF	NN	NN	FF	NN	NN	FF	fn	FF	NN	NN	NN	FF	NN	NN	FF	FF	FF	FF	NN	FF	FF	FF	NA	FF	FF	NA	FF	FF	FF	FF	FF	FF	FF	FF	FF	NA	FF	FF	FF	FF	FF	FF	FF	FF
chr2_60526470_60526503	DD	DD	DD	DD	BB	DD	DD	BB	DD	DD	BB	BB	BB	DD	DD	DD	BB	DD	bd	BB	BB	BB	BB	DD	BB	BB	BB	DD	BB	BB	DD	DD	DD	DD	BB	BB	BB	DD	BB	BB	BB	DD	DD	BB	DD	BB	BB	DD	BB
chr2_60630883_60630927	DD	DD	DD	DD	BB	NA	DD	BB	NA	DD	NA	BB	BB	DD	DD	DD	BB	DD	DD	BB	BB	NA	BB	DD	BB	NA	NA	DD	BB	NN	DD	DD	DD	DD	BB	BB	BB	NA	NA	bn	NA	DD	DD	BB	DD	bn	NN	DD	NA
chr2_60669525_60669548	DD	DD	DD	DD	BB	DD	DD	BB	DD	DD	BB	BB	BB	DD	DD	DD	BB	DD	DD	BB	BB	BB	BB	DD	BB	BB	BB	DD	BB	BB	DD	DD	DD	DD	BB	BB	BB	DD	BB	BB	BB	DD	DD	BB	DD	BB	BB	DD	BB
chr2_60683341_60683362	dd	dd	dd	dd	BB	dd	dd	BB	dd	dd	BB	BB	BB	dd	dd	dd	BB	dd	dd	BB	BB	BB	BB	dd	BB	BB	BB	dd	BB	BB	dd	dd	dd	dd	BB	BB	BB	dd	BB	BB	BB	dd	dd	BB	dd	BB	BB	dd	BB
chr2_60684735_60684752	DD	DD	DD	DD	BB	DD	DD	BB	DD	DD	BB	BB	BB	DD	DD	DD	BB	DD	DD	BB	BB	BB	BB	DD	BB	BB	BB	DD	BB	BB	DD	DD	DD	DD	BB	BB	BB	DD	BB	BB	BB	DD	DD	BB	DD	BB	BB	DD	BB
chr2_60784052_60784095	BB	BB	BB	DD	BB	BB	BB	BB	DD	BB	BB	BB	BB	BB	DD	DD	BB	BB	BB	BB	BB	BB	BB	BB	BB	BB	BB	BB	BB	BB	BB	DD	BB	BB	BB	BB	BB	BB	BB	BB	BB	BB	BB	BB	BB	BB	BB	BB	BB
chr2_60816232_60816261	DD	DD	DD	DD	BB	DD	DD	BB	DD	DD	BB	BB	BB	DD	DD	DD	BB	DD	DD	BB	BB	BB	BB	DD	BB	bd	BB	DD	BB	BB	DD	DD	DD	DD	BB	BB	BB	DD	BB	BB	BB	DD	DD	BB	DD	BB	BB	DD	BB
chr2_60874524_60874537	DD	DD	DD	DD	BB	DD	DD	BB	DD	DD	BB	BB	BB	DD	DD	DD	BB	DD	DD	BB	BB	BB	BB	DD	BB	BB	BB	DD	BB	BB	DD	DD	DD	DD	BB	BB	BB	DD	BB	BB	BB	DD	DD	BB	DD	BB	BB	DD	BB
chr2_60895599_60895616	DD	DD	DD	DD	BB	DD	DD	BB	DD	DD	BB	BB	BB	DD	DD	DD	BB	DD	DD	BB	BB	BB	BB	DD	BB	BB	BB	DD	BB	BB	DD	DD	DD	DD	BB	BB	BB	DD	BB	BB	BB	DD	DD	BB	DD	BB	BB	DD	BB
chr2_60957668_60957682	DD	DD	DD	DD	BB	DD	DD	BB	DD	DD	BB	BB	BB	DD	DD	DD	BB	DD	DD	BB	BB	BB	BB	DD	BB	BB	BB	DD	BB	BB	DD	DD	DD	DD	BB	DD	BB	DD	BB	BB	BB	DD	DD	BB	DD	bn	BB	DD	BB
chr2_60974937_60974976	DD	DD	DD	DD	BB	DD	DD	BB	DD	DD	NA	BB	BB	DD	DD	DD	BB	DD	DD	BB	BB	BB	BB	DD	BB	BB	bn	DD	BB	BB	DD	bd	DD	NN	BB	DD	BB	DD	BB	BB	BB	NA	DD	BB	NA	NA	BB	NN	BB
chr2_60989912_60989959	DD	DD	DD	DD	BB	DD	DD	BB	dn	DD	bn	BB	BB	DD	DD	DD	BB	DD	DD	BB	BB	BB	BB	DD	BB	BB	BB	DD	BB	BB	DD	DD	DD	DD	BB	DD	BB	DD	BB	BB	BB	DD	DD	BB	DD	BB	BB	DD	BB
chr2_60994385_60994399	DD	DD	DD	DD	BB	DD	DD	BB	DD	DD	BB	BB	BB	DD	DD	DD	BB	DD	DD	BB	BB	BB	BB	DD	BB	BB	BB	DD	BB	BB	DD	DD	DD	DD	BB	DD	BB	DD	BB	BB	BB	DD	DD	BB	DD	BB	BB	DD	BB
chr2_60994399_60994422	DD	DD	DD	DD	BB	DD	DD	BB	DD	DD	BB	BB	BB	DD	DD	DD	BB	DD	DD	BB	BB	BB	BB	DD	BB	BB	BB	DD	BB	BB	DD	DD	DD	DD	BB	DD	BB	DD	BB	BB	BB	DD	DD	BB	DD	BB	BB	DD	BB
chr2_61011166_61011179	DD	DD	DD	DD	BB	DD	DD	BB	DD	DD	BB	BB	BB	DD	DD	DD	BB	DD	DD	BB	BB	BB	BB	DD	BB	BB	BB	DD	BB	BB	DD	DD	DD	DD	BB	DD	BB	DD	BB	BB	BB	DD	DD	BB	DD	BB	BB	DD	BB
chr2_61012596_61012619	DD	DD	DD	DD	BB	DD	DD	BB	DD	DD	BB	BB	BB	DD	DD	DD	BB	DD	DD	BB	BB	BB	BB	DD	BB	BB	BB	DD	BB	BB	DD	DD	DD	DD	BB	DD	BB	DD	BB	BB	BB	DD	DD	BB	DD	BB	BB	DD	BB
chr2_61016645_61016660	DD	DD	DD	DD	BB	DD	DD	BB	DD	DD	BB	BB	BB	DD	DD	DD	BB	DD	DD	BB	BB	BB	BB	DD	BB	BB	BB	DD	BB	BB	DD	DD	DD	DD	BB	DD	BB	DD	BB	BB	BB	DD	DD	BB	DD	BB	BB	DD	BB
chr2_61026959_61026978	DD	DD	DD	DD	BB	DD	DD	BB	DD	DD	BB	BB	BB	DD	DD	DD	BB	DD	DD	BB	BB	BB	BB	DD	BB	BB	BB	DD	BB	BB	DD	DD	DD	DD	BB	DD	BB	DD	BB	BB	BB	DD	DD	BB	DD	BB	BB	DD	BB
chr2_61065860_61065895	DD	DD	DD	DD	BB	DD	DD	BB	DD	DD	BB	BB	BB	DD	DD	DD	BB	DD	DD	BB	bn	BB	BB	DD	BB	BB	BB	DD	BB	BB	DD	DD	DD	DD	BB	DD	BB	DD	BB	BB	BB	DD	DD	BB	DD	BB	BB	DD	BB
chr2_61247875_61247934	DD	DD	DD	DD	NA	DD	DD	DD	DD	DD	DD	NA	NA	DD	DD	DD	DD	UU	DD	DD	DD	DD	DD	DD	UU	DD	DD	DD	DD	DD	DD	DD	DD	DD	du	DD	DD	DD	DD	DD	DD	DD	DD	NA	DD	NA	DD	DD	DD
chr2_61264205_61264228	DD	DD	DD	DD	BB	DD	DD	BB	DD	DD	BB	BB	BB	DD	DD	DD	BB	DD	DD	BB	BB	BB	BB	DD	BB	BB	BB	DD	BB	BB	DD	DD	DD	DD	BB	DD	BB	DD	BB	BB	BB	DD	DD	BB	DD	BB	BB	DD	BB
chr2_61303205_61303225	DD	DD	DD	DD	BB	dn	DD	BB	DD	DD	BB	BB	BB	DD	DD	DD	BB	DD	DD	BB	BB	BB	BB	DD	BB	BB	BB	DD	BB	BB	DD	DD	DD	DD	BB	DD	BB	DD	BB	BB	BB	DD	DD	BB	DD	BB	BB	DD	BB
chr2_61307342_61307369	DD	DD	DD	DD	BB	DD	DD	BB	DD	DD	BB	BB	BB	DD	DD	DD	BB	DD	DD	BB	BB	BB	BB	DD	BB	BB	BB	DD	BB	BB	DD	DD	DD	DD	BB	DD	BB	DD	BB	BB	BB	DD	DD	BB	DD	BB	BB	DD	BB
chr2_61332357_61332368	DD	DD	DD	DD	BB	DD	DD	BB	DD	DD	BB	BB	BB	DD	DD	DD	BB	DD	DD	BB	BB	BB	BB	DD	BB	BB	BB	DD	BB	BB	DD	DD	DD	DD	BB	DD	BB	DD	BB	BB	BB	DD	DD	BB	DD	BB	BB	DD	BB
chr2_61390233_61390244	DD	DD	DD	DD	BB	DD	DD	BB	DD	DD	BB	BB	BB	DD	DD	DD	BB	DD	DD	BB	BB	BB	BB	DD	BB	BB	BB	DD	BB	BB	DD	DD	DD	DD	BB	DD	BB	DD	BB	BB	BB	DD	DD	BB	DD	BB	BB	DD	BB
chr2_61390699_61390722	DD	DD	DD	DD	bn	DD	DD	BB	DD	DD	BB	BB	BB	DD	DD	DD	BB	DD	DD	BB	BB	BB	BB	DD	BB	BB	BB	DD	BB	BB	DD	DD	DD	DD	BB	DD	BB	DD	BB	BB	BB	DD	DD	BB	DD	BB	BB	DD	BB
chr2_61423780_61423811	DD	DD	DD	DD	BB	DD	DD	BB	DD	bd	BB	BB	BB	DD	DD	DD	BB	DD	DD	BB	BB	BB	BB	DD	BB	BB	BB	DD	BB	BB	DD	DD	DD	DD	BB	DD	BB	DD	BB	BB	BB	DD	DD	BB	DD	BB	BB	DD	BB
chr2_61425566_61425586	DD	DD	DD	DD	BB	DD	DD	BB	DD	DD	BB	BB	BB	DD	DD	DD	BB	DD	DD	BB	BB	BB	BB	DD	BB	BB	BB	DD	BB	BB	DD	DD	DD	DD	BB	DD	BB	DD	BB	BB	BB	DD	DD	BB	DD	BB	BB	DD	BB
chr2_61426693_61426712	DD	DD	DD	DD	BB	DD	DD	BB	DD	DD	BB	BB	BB	DD	DD	DD	BB	DD	DD	BB	BB	BB	BB	DD	BB	BB	BB	DD	BB	BB	DD	DD	DD	DD	BB	DD	BB	DD	BB	BB	BB	DD	DD	BB	DD	BB	BB	DD	BB
chr2_61427096_61427115	DD	DD	DD	DD	BB	DD	DD	BB	DD	DD	BB	BB	BB	DD	DD	DD	BB	DD	DD	BB	BB	BB	BB	DD	BB	BB	BB	DD	BB	BB	DD	DD	DD	DD	BB	DD	BB	DD	BB	BB	BB	DD	DD	BB	DD	BB	BB	DD	BB
chr2_61463746_61463757	DD	DD	DD	DD	BB	DD	DD	BB	DD	DD	BB	BB	BB	DD	DD	DD	BB	DD	DD	BB	BB	BB	BB	DD	BB	BB	BB	DD	BB	BB	DD	DD	DD	DD	BB	DD	BB	DD	BB	BB	BB	DD	DD	BB	DD	BB	BB	DD	BB
chr2_61475537_61475556	DD	DD	DD	DD	BB	DD	DD	BB	DD	DD	BB	BB	BB	DD	DD	DD	BB	DD	DD	BB	BB	BB	BB	DD	BB	BB	BB	DD	BB	BB	DD	DD	DD	DD	BB	DD	BB	DD	BB	BB	BB	DD	DD	BB	DD	BB	BB	DD	BB
chr2_61499197_61499222	DD	DD	DD	DD	BB	DD	DD	BB	DD	DD	BB	BB	BB	DD	DD	DD	BB	DD	DD	BB	bd	BB	BB	DD	BB	bn	BB	DD	BB	BB	DD	DD	DD	DD	BB	DD	BB	DD	BB	BB	BB	DD	DD	BB	DD	BB	BB	DD	BB
chr2_61503898_61503921	DD	DD	DD	DD	BB	DD	DD	BB	DD	DD	BB	BB	BB	DD	DD	DD	BB	DD	DD	BB	BB	BB	BB	DD	BB	BB	BB	DD	BB	BB	DD	DD	DD	DD	BB	DD	BB	DD	BB	BB	BB	DD	DD	BB	DD	BB	BB	DD	BB
chr2_61508834_61508847	DD	DD	DD	DD	BB	DD	DD	BB	DD	DD	BB	BB	BB	DD	DD	DD	BB	DD	DD	BB	BB	BB	BB	DD	BB	BB	BB	DD	BB	BB	DD	DD	DD	DD	BB	DD	BB	DD	BB	BB	BB	DD	DD	BB	DD	BB	BB	DD	BB
chr2_61517488_61517499	DD	DD	DD	DD	BB	DD	DD	BB	DD	DD	BB	BB	BB	DD	DD	DD	BB	DD	DD	BB	BB	BB	BB	DD	BB	BB	BB	DD	BB	BB	DD	DD	DD	DD	BB	DD	BB	DD	BB	BB	BB	DD	DD	BB	DD	BB	BB	DD	BB
chr2_61546992_61547017	DD	DD	DD	DD	BB	DD	BB	BB	DD	DD	BB	BB	BB	DD	DD	DD	BB	DD	DD	BB	BB	BB	BB	DD	BB	BB	BB	DD	BB	BB	DD	DD	DD	DD	BB	DD	BB	DD	BB	BB	BB	DD	DD	BB	DD	BB	BB	DD	BB
chr2_61551238_61551289	FF	FF	NN	FF	FF	fn	NN	FF	NN	FF	FF	FF	FF	FF	FF	FF	FF	NA	FF	FF	FF	FF	FF	FF	FF	FF	FF	NA	FF	FF	NN	NA	FF	NA	FF	FF	FF	FF	FF	FF	FF	FF	NA	FF	FF	FF	FF	FF	FF
chr2_61611732_61611776	DD	DD	DD	DD	BB	DD	DD	BB	DD	DD	BB	BB	BB	DD	DD	DD	BB	DD	DD	BB	BB	BB	BB	DD	BB	BB	BB	DD	BB	BB	DD	DD	DD	DD	BB	DD	BB	DD	BB	BB	BB	DD	DD	BB	DD	BB	BB	DD	BB
chr2_61616023_61616070	DD	DD	DD	DD	BB	DD	DD	BB	DD	DD	BB	BB	BB	DD	NA	DD	BB	DD	DD	BB	BB	BB	BB	DD	BB	BB	BB	DD	BB	BB	DD	DD	DD	DD	BB	DD	BB	DD	BB	BB	BB	DD	DD	NN	DD	BB	BB	DD	BB
chr2_61692254_61692281	DD	DD	DD	DD	BB	DD	DD	BB	DD	DD	BB	BB	BB	DD	DD	DD	BB	DD	DD	BB	BB	BB	BB	DD	BB	BB	BB	DD	BB	BB	DD	DD	DD	DD	BB	DD	BB	DD	BB	BB	BB	DD	DD	BB	DD	BB	BB	DD	BB
chr2_61693858_61693905	UU	UU	UU	UU	BB	NA	NA	BB	bu	uu	BB	BB	BB	UU	NA	NA	BB	UU	UU	BB	BB	BB	BB	NA	BB	BB	BB	UU	BB	BB	NA	NA	NA	UU	BB	uu	BB	UU	BB	BB	BB	NA	NA	BB	UU	BB	BB	UU	BB
chr2_61736911_61736930	DD	DD	DD	DD	BB	DD	DD	BB	DD	DD	BB	BB	BB	DD	DD	dn	BB	DD	DD	BB	BB	BB	BB	DD	BB	BB	BB	DD	BB	BB	DD	DD	DD	DD	BB	DD	BB	DD	BB	BB	BB	DD	DD	BB	DD	BB	BB	DD	BB
chr2_61757106_61757132	DD	DD	DD	DD	BB	DD	DD	BB	DD	DD	BB	BB	BB	DD	DD	DD	BB	DD	DD	BB	BB	BB	BB	DD	BB	BB	BB	DD	BB	BB	DD	DD	DD	DD	BB	DD	BB	DD	BB	BB	BB	DD	DD	BB	DD	BB	BB	DD	BB
chr2_61763918_61763959	DD	NA	NA	DD	BB	DD	DD	BB	DD	DD	BB	BB	BB	NA	NA	DD	BB	DD	DD	BB	BB	BB	BB	NA	BB	BB	NA	DD	BB	NA	NA	NN	NA	DD	BB	NA	BB	DD	NA	NA	BB	NA	DD	BB	DD	BB	NA	NA	BB
chr2_61771662_61771677	DD	DD	DD	DD	BB	DD	DD	BB	DD	DD	BB	BB	BB	DD	DD	DD	BB	DD	DD	BB	BB	BB	BB	DD	BB	BB	BB	DD	BB	BB	DD	DD	DD	DD	BB	DD	BB	DD	BB	BB	BB	DD	DD	BB	DD	BB	BB	DD	BB
chr2_61790864_61790908	df	df	NA	NA	FF	DD	NA	FF	df	NA	FF	NA	FF	DD	NA	df	FF	dn	df	FF	FF	FF	FF	NA	FF	NA	NA	df	NN	NA	df	DD	DD	DD	NA	DD	FF	df	FF	FF	NA	DD	DD	FF	NA	NA	FF	df	NA
chr2_61798856_61798883	DD	DD	DD	DD	BB	DD	DD	BB	DD	DD	BB	BB	BB	DD	DD	DD	BB	DD	DD	BB	BB	BB	BB	DD	BB	BB	BB	DD	BB	BB	DD	DD	DD	DD	BB	DD	BB	DD	BB	BB	BB	DD	DD	BB	DD	BB	BB	DD	BB
chr2_61903760_61903803	NA	DD	NA	DD	BB	DD	DD	BB	DD	BB	BB	BB	BB	DD	DD	DD	BB	NA	NA	BB	BB	BB	BB	DD	BB	NA	NA	DD	BB	BB	DD	DD	DD	DD	NN	DD	BB	DD	BB	NN	BB	DD	DD	bn	DD	NA	BB	DD	BB
chr2_61970473_61970493	DD	DD	DD	DD	BB	DD	DD	BB	DD	DD	BB	BB	BB	DD	DD	DD	BB	DD	DD	BB	BB	BB	BB	DD	BB	BB	BB	DD	BB	BB	DD	DD	DD	DD	BB	DD	BB	DD	BB	BB	BB	DD	DD	BB	DD	BB	BB	DD	BB
chr2_61977337_61977384	DD	DD	DD	DD	BB	DD	DD	BB	DD	DD	BB	BB	BB	DD	DD	DD	BB	DD	DD	BB	BB	BB	BB	DD	BB	BB	BB	DD	BB	BB	DD	DD	DD	DD	BB	DD	BB	DD	BB	BB	BB	DD	DD	BB	DD	BB	BB	DD	BB
chr2_61988030_61988055	DD	DD	DD	DD	BB	DD	DD	bn	DD	DD	BB	BB	BB	DD	DD	DD	bn	DD	DD	BB	BB	BB	BB	DD	BB	BB	BB	DD	BB	BB	DD	DD	DD	DD	BB	DD	BB	DD	BB	BB	BB	DD	DD	BB	DD	BB	BB	DD	BB
chr2_62097377_62097396	DD	DD	DD	DD	BB	DD	DD	BB	DD	DD	BB	BB	BB	DD	DD	DD	BB	DD	DD	BB	BB	BB	BB	DD	BB	BB	BB	DD	BB	bn	DD	DD	DD	DD	BB	DD	BB	DD	BB	BB	BB	DD	DD	BB	DD	BB	BB	DD	DD
chr2_62129451_62129462	DD	DD	DD	DD	BB	DD	DD	BB	DD	DD	BB	BB	BB	DD	DD	DD	BB	DD	DD	BB	BB	BB	BB	DD	BB	BB	BB	DD	BB	BB	DD	DD	DD	DD	BB	DD	BB	bd	BB	BB	BB	DD	DD	BB	DD	BB	BB	DD	DD
chr2_62259266_62259293	DD	DD	DD	DD	BB	DD	DD	BB	DD	DD	BB	BB	BB	DD	DD	DD	BB	DD	DD	BB	BB	BB	BB	DD	BB	BB	BB	DD	BB	BB	DD	DD	DD	DD	BB	DD	BB	DD	BB	BB	BB	DD	DD	BB	DD	BB	BB	DD	DD
chr2_62359203_62359214	DD	DD	DD	DD	BB	DD	DD	BB	DD	DD	BB	BB	BB	DD	DD	DD	BB	DD	DD	BB	BB	BB	BB	DD	BB	BB	BB	DD	BB	BB	DD	DD	DD	DD	BB	DD	BB	DD	BB	BB	BB	DD	DD	BB	DD	BB	BB	DD	DD
chr2_62401448_62401462	df	df	df	df	FF	df	df	FF	df	df	FF	FF	FF	df	df	df	FF	df	df	FF	FF	FF	FF	df	FF	FF	FF	DD	FF	FF	df	df	df	df	FF	df	FF	df	FF	FF	FF	df	df	FF	df	FF	FF	df	df
chr2_62421322_62421345	FF	FF	FF	FF	FF	FF	FF	FF	FF	FF	FF	FF	FF	FF	FF	FF	FF	NN	FF	FF	FF	FF	FF	FF	FF	FF	FF	FF	FF	FF	FF	FF	FF	FF	FF	FF	FF	FF	FF	FF	FF	FF	FF	FF	FF	FF	FF	FF	FF
chr2_62428299_62428320	DD	DD	DD	DD	BB	DD	DD	BB	DD	DD	BB	BB	BB	DD	DD	DD	BB	DD	DD	BB	BB	BB	BB	DD	BB	BB	BB	DD	bn	BB	DD	DD	DD	DD	BB	DD	BB	DD	BB	BB	BB	DD	DD	BB	DD	BB	BB	DD	DD
chr2_62451236_62451247	DD	DD	DD	DD	BB	DD	DD	BB	DD	DD	BB	BB	BB	DD	DD	DD	BB	DD	DD	BB	BB	BB	BB	DD	BB	BB	BB	DD	BB	BB	DD	DD	DD	DD	BB	DD	BB	DD	BB	BB	BB	DD	DD	BB	DD	BB	BB	DD	DD
chr2_62453153_62453164	DD	DD	DD	DD	BB	DD	DD	BB	DD	DD	BB	BB	BB	DD	DD	DD	BB	DD	DD	BB	BB	BB	BB	DD	BB	BB	BB	DD	BB	BB	DD	DD	DD	DD	BB	DD	BB	DD	BB	BB	BB	DD	DD	BB	DD	BB	BB	DD	DD
chr2_62475263_62475297	DD	DD	DD	DD	BB	DD	DD	BB	DD	DD	BB	BB	BB	DD	DD	DD	BB	DD	DD	BB	BB	BB	BB	DD	BB	BB	BB	DD	BB	BB	DD	DD	DD	DD	BB	DD	BB	DD	BB	BB	BB	DD	DD	BB	DD	BB	BB	DD	DD
chr2_62486495_62486530	DD	NN	DD	DD	BB	NN	DD	BB	DD	NA	BB	BB	BB	NA	DD	DD	BB	DD	DD	BB	BB	BB	BB	DD	BB	BB	BB	DD	BB	BB	DD	NA	DD	DD	BB	DD	BB	NA	BB	BB	BB	DD	DD	BB	DD	BB	BB	DD	DD
chr2_62513408_62513455	FF	FF	FF	FF	FF	NA	FF	FF	FF	FF	FF	FF	FF	FF	FF	FF	FF	FF	FF	FF	FF	FF	FF	FF	FF	NA	FF	NA	NA	NA	FF	FF	FF	FF	NA	FF	FF	FF	FF	FF	FF	FF	FF	FF	NA	NA	FF	FF	FF
chr2_62559073_62559110	DD	DD	DD	DD	BB	DD	bd	BB	DD	DD	BB	BB	BB	DD	DD	DD	BB	DD	DD	BB	BB	BB	BB	DD	BB	BB	BB	DD	BB	BB	DD	DD	DD	DD	BB	bd	BB	DD	BB	BB	BB	DD	DD	BB	DD	BB	BB	DD	DD
chr2_62618323_62618342	DD	DD	DD	DD	BB	DD	DD	BB	DD	DD	BB	BB	BB	DD	DD	DD	BB	DD	DD	BB	BB	BB	BB	DD	BB	BB	BB	DD	BB	BB	DD	DD	DD	DD	BB	DD	BB	DD	BB	BB	BB	DD	DD	BB	DD	BB	BB	DD	DD
chr2_62618342_62618353	df	DD	DD	DD	FF	DD	df	fn	DD	df	FF	FF	FF	df	df	DD	FF	df	df	FF	FF	FF	FF	DD	FF	FF	FF	DD	FF	fn	DD	df	df	df	FF	df	FF	DD	FF	FF	FF	DD	df	fn	DD	FF	FF	df	df
chr2_62636222_62636233	DD	DD	DD	DD	BB	DD	DD	BB	DD	DD	BB	BB	BB	DD	DD	DD	BB	DD	DD	BB	BB	BB	BB	DD	BB	BB	BB	DD	BB	BB	DD	DD	DD	DD	BB	DD	BB	DD	BB	BB	BB	DD	DD	BB	DD	BB	BB	DD	DD
chr2_62642730_62642765	DD	DD	DD	DD	BB	DD	DD	BB	DD	DD	BB	BB	BB	DD	DD	DD	BB	DD	DD	BB	BB	BB	BB	DD	BB	BB	BB	DD	BB	BB	DD	dn	DD	DD	BB	DD	BB	DD	BB	BB	BB	DD	DD	BB	DD	BB	BB	DD	DD
chr2_62646576_62646593	DD	DD	DD	DD	BB	DD	DD	BB	DD	DD	BB	BB	BB	DD	DD	DD	BB	DD	DD	BB	BB	BB	BB	DD	BB	BB	BB	DD	BB	BB	DD	DD	DD	DD	BB	DD	BB	DD	BB	BB	BB	DD	DD	BB	DD	BB	BB	DD	DD
chr2_62659952_62659995	NA	DD	DD	NA	NA	DD	DD	BB	DD	DD	BB	BB	BB	NA	NA	DD	BB	BB	BB	BB	BB	BB	BB	NA	BB	BB	BB	DD	NA	BB	DD	DD	DD	NA	BB	DD	BB	DD	BB	BB	BB	DD	DD	BB	DD	BB	BB	DD	DD
chr2_62682230_62682273	DD	DD	DD	DD	BB	DD	DD	BB	DD	BB	BB	BB	BB	DD	DD	DD	BB	BB	BB	BB	BB	BB	BB	DD	BB	BB	BB	DD	BB	BB	DD	DD	DD	DD	BB	DD	BB	DD	BB	bn	BB	DD	DD	BB	BB	BB	BB	DD	DD
chr2_62701045_62701056	DD	DD	DD	DD	BB	DD	DD	BB	DD	DD	BB	BB	BB	DD	DD	DD	BB	BB	BB	BB	BB	BB	BB	DD	BB	BB	BB	DD	BB	BB	DD	DD	DD	DD	BB	DD	BB	DD	BB	BB	BB	DD	DD	BB	DD	BB	BB	DD	DD
chr2_62714452_62714493	DD	DD	dn	DD	BB	DD	dn	BB	dn	DD	BB	BB	bn	DD	DD	DD	BB	bn	BB	BB	BB	BB	BB	DD	BB	BB	bn	DD	bn	bn	DD	DD	DD	dn	BB	DD	BB	DD	bn	bn	bd	DD	DD	BB	DD	bn	BB	DD	DD
chr2_62721508_62721535	df	df	df	df	FF	df	df	FF	df	df	FF	FF	FF	df	df	df	FF	FF	FF	FF	FF	FF	FF	df	FF	FF	FF	df	FF	FF	df	df	df	df	FF	df	FF	df	FF	FF	FF	df	df	FF	df	FF	FF	df	df
chr2_62732503_62732554	FF	FF	NN	NA	FF	FF	FF	NA	fn	FF	FF	FF	FF	FF	NN	NA	NN	FF	NN	FF	FF	FF	FF	NN	FF	FF	FF	FF	FF	FF	NN	FF	NA	FF	FF	FF	FF	FF	FF	FF	FF	FF	FF	FF	FF	FF	FF	FF	NN
chr2_62771477_62771492	dd	dd	dd	dd	BB	dd	dd	BB	dd	dn	bn	BB	BB	dd	dd	dd	BB	BB	BB	BB	BB	BB	BB	dd	BB	BB	BB	dn	BB	BB	dd	dd	dd	dd	BB	dd	BB	dd	BB	BB	BB	dd	dd	BB	dd	BB	BB	dd	dd
chr2_62772474_62772517	dd	dd	dd	dd	BB	dd	dd	BB	dd	dd	BB	BB	BB	dd	dd	dd	BB	BB	BB	BB	BB	BB	BB	dd	BB	BB	BB	dd	BB	BB	dd	dd	dd	dd	BB	dd	BB	dd	BB	BB	bn	dd	dd	BB	dd	BB	BB	dd	DD
chr2_62773632_62773655	DD	DD	DD	DD	BB	bd	bd	BB	DD	DD	BB	BB	BB	bd	DD	DD	BB	BB	BB	BB	BB	BB	BB	DD	BB	BB	BB	bd	BB	BB	DD	DD	DD	DD	BB	DD	BB	DD	BB	BB	BB	bd	DD	BB	DD	BB	BB	DD	DD
chr2_62840274_62840297	DD	DD	DD	DD	BB	DD	DD	BB	DD	DD	BB	BB	BB	DD	DD	DD	BB	BB	BB	BB	BB	BB	BB	DD	BB	BB	BB	DD	BB	BB	DD	DD	DD	DD	BB	DD	BB	DD	BB	BB	BB	DD	DD	BB	DD	BB	BB	DD	DD
chr2_62876786_62876797	bd	bd	bd	DD	BB	bd	bd	BB	bd	DD	BB	BB	BB	bd	bd	DD	BB	BB	BB	BB	BB	BB	BB	DD	BB	BB	BB	bd	BB	BB	bd	DD	DD	DD	BB	DD	BB	DD	BB	BB	BB	DD	bd	BB	bd	BB	BB	bd	bd
chr2_62878541_62878567	DD	DD	DD	DD	BB	DD	DD	BB	DD	DD	BB	BB	BB	DD	DD	DD	BB	BB	BB	BB	BB	BB	BB	DD	BB	BB	BB	DD	BB	BB	DD	DD	DD	DD	BB	DD	BB	DD	BB	BB	BB	DD	DD	BB	DD	BB	BB	DD	DD
chr2_62900744_62900771	DD	DD	DD	DD	BB	DD	DD	BB	DD	DD	BB	BB	BB	DD	DD	DD	BB	BB	BB	BB	BB	BB	BB	DD	BB	BB	BB	DD	BB	BB	DD	DD	DD	DD	BB	DD	BB	DD	BB	BB	BB	DD	DD	BB	DD	BB	BB	DD	DD
chr2_62905491_62905502	DD	DD	DD	DD	BB	DD	DD	BB	DD	DD	BB	BB	BB	DD	DD	DD	BB	BB	BB	BB	BB	BB	BB	DD	BB	BB	BB	DD	BB	BB	DD	DD	DD	DD	BB	DD	BB	DD	BB	BB	BB	DD	DD	BB	DD	BB	BB	DD	DD
chr2_62906983_62907022	DD	DD	DD	DD	BB	DD	DD	BB	DD	DD	BB	BB	BB	DD	DD	DD	BB	BB	bn	BB	BB	BB	BB	DD	BB	BB	BB	DD	BB	BB	DD	DD	DD	DD	BB	DD	BB	DD	BB	BB	BB	DD	DD	BB	DD	BB	BB	DD	DD
chr2_62926672_62926695	DD	DD	DD	DD	BB	DD	DD	BB	DD	DD	BB	BB	BB	DD	DD	DD	BB	BB	BB	BB	BB	BB	BB	DD	BB	BB	BB	DD	BB	BB	DD	DD	DD	DD	BB	DD	BB	DD	BB	BB	BB	DD	DD	BB	DD	BB	BB	DD	DD
chr2_62951693_62951710	DD	DD	DD	DD	BB	DD	DD	BB	DD	DD	BB	BB	BB	DD	DD	DD	BB	BB	BB	BB	BB	BB	BB	DD	BB	BB	BB	DD	BB	BB	DD	DD	DD	DD	BB	DD	BB	DD	BB	BB	BB	DD	DD	BB	DD	BB	BB	DD	DD
chr2_62964088_62964123	DD	DD	DD	bd	BB	DD	DD	BB	DD	DD	BB	BB	BB	DD	DD	DD	BB	BB	BB	BB	BB	BB	BB	DD	BB	BB	BB	DD	bd	BB	DD	DD	DD	DD	BB	DD	BB	DD	BB	BB	BB	DD	DD	BB	DD	BB	bd	DD	DD
chr2_62974497_62974521	DD	DD	DD	DD	BB	DD	DD	BB	DD	dn	BB	BB	BB	DD	DD	DD	BB	BB	BB	BB	BB	BB	BB	DD	BB	BB	BB	DD	BB	BB	DD	DD	DD	DD	BB	DD	BB	DD	BB	BB	BB	DD	DD	BB	DD	BB	BB	DD	DD
chr2_62974654_62974673	DD	DD	DD	DD	BB	DD	DD	BB	DD	DD	BB	BB	BB	DD	DD	DD	BB	BB	BB	BB	BB	BB	BB	DD	BB	BB	BB	DD	BB	BB	DD	DD	DD	DD	BB	DD	BB	DD	BB	BB	BB	DD	DD	BB	DD	BB	BB	DD	DD
chr2_62989212_62989229	DD	DD	DD	DD	BB	DD	DD	BB	DD	DD	BB	BB	BB	DD	DD	DD	BB	BB	BB	BB	BB	BB	BB	DD	BB	bn	BB	DD	bn	BB	DD	DD	DD	DD	BB	DD	BB	DD	BB	BB	bn	DD	DD	BB	DD	BB	BB	DD	DD
chr2_62997330_62997347	DD	DD	DD	DD	BB	DD	DD	BB	DD	DD	BB	BB	BB	DD	DD	DD	BB	BB	BB	BB	BB	BB	BB	DD	BB	BB	BB	DD	BB	BB	DD	DD	DD	DD	BB	DD	BB	DD	BB	BB	BB	DD	DD	BB	DD	BB	BB	DD	DD
chr2_63016002_63016017	DD	DD	DD	DD	BB	DD	DD	BB	DD	DD	BB	BB	BB	DD	DD	DD	BB	BB	BB	BB	BB	BB	BB	DD	BB	BB	BB	DD	BB	BB	DD	DD	DD	DD	BB	DD	BB	DD	BB	BB	BB	DD	DD	BB	DD	BB	BB	DD	DD
chr2_63041548_63041591	DD	DD	DD	DD	BB	DD	DD	BB	DD	DD	BB	BB	BB	DD	DD	DD	BB	BB	BB	BB	BB	BB	BB	DD	BB	BB	BB	DD	BB	BB	DD	DD	DD	DD	BB	DD	BB	DD	BB	BB	BB	DD	DD	BB	DD	BB	BB	DD	DD
chr2_63062764_63062777	DD	DD	DD	DD	BB	DD	dn	BB	DD	DD	BB	BB	BB	DD	DD	DD	BB	BB	BB	BB	BB	BB	BB	DD	BB	BB	BB	DD	BB	BB	DD	dn	DD	dn	BB	DD	BB	DD	BB	BB	BB	DD	DD	BB	DD	BB	BB	DD	DD
chr2_63155087_63155116	NA	FF	FF	NA	NA	FF	FF	FF	FF	FF	FF	FF	NA	NA	FF	fn	FF	FF	FF	FF	FF	FF	FF	NA	FF	FF	FF	FF	FF	FF	FF	FF	FF	FF	FF	FF	FF	NA	NA	FF	NA	FF	NA	FF	NA	NA	FF	FF	NA
chr2_63179439_63179454	DD	DD	DD	DD	BB	DD	DD	BB	DD	DD	BB	BB	BB	DD	DD	DD	BB	BB	BB	BB	BB	BB	BB	DD	BB	BB	BB	DD	BB	BB	DD	DD	DD	DD	BB	DD	BB	DD	BB	BB	BB	DD	DD	BB	DD	BB	BB	DD	DD
chr2_63209825_63209860	DD	DD	DD	DD	BB	DD	DD	BB	DD	DD	BB	bn	BB	DD	DD	DD	BB	BB	BB	BB	BB	BB	BB	DD	BB	BB	BB	DD	BB	bn	DD	DD	DD	DD	BB	DD	BB	DD	BB	BB	BB	DD	DD	BB	DD	BB	BB	DD	dn
chr2_63240570_63240601	DD	DD	DD	DD	BB	DD	DD	BB	DD	DD	BB	BB	BB	DD	DD	DD	BB	BB	BB	BB	BB	BB	BB	DD	NA	BB	BB	DD	BB	BB	DD	NA	DD	DD	BB	DD	BB	DD	BB	BB	NA	dn	DD	BB	DD	BB	BB	DD	NN
chr2_63318835_63318854	DD	DD	DD	DD	BB	DD	DD	BB	DD	DD	BB	BB	BB	DD	DD	DD	BB	BB	BB	BB	BB	BB	BB	DD	BB	BB	BB	DD	BB	BB	DD	DD	DD	DD	BB	DD	BB	DD	BB	BB	BB	DD	DD	BB	DD	BB	BB	DD	DD
chr2_63330413_63330456	dd	dd	dd	dd	BB	dd	dd	BB	dd	dd	BB	BB	BB	dd	dd	dd	BB	BB	BB	BB	BB	BB	BB	dd	BB	BB	BB	dd	BB	BB	dd	dd	dd	dd	BB	dd	BB	dd	BB	BB	BB	dd	dd	BB	dd	BB	BB	dd	dd
chr2_63351743_63351787	DD	DD	DD	DD	BB	DD	DD	BB	DD	DD	BB	BB	BB	DD	DD	DD	BB	BB	BB	BB	bn	BB	BB	DD	BB	BB	BB	DD	BB	BB	DD	DD	DD	DD	BB	DD	BB	DD	BB	BB	BB	DD	DD	BB	DD	BB	BB	DD	DD
chr2_63353490_63353549	NA	NA	DD	DD	BB	DD	DD	BB	DD	DD	NA	BB	bd	DD	DD	DD	BB	NA	NA	BB	BB	BB	BB	NN	NN	NA	BB	DD	BB	BB	DD	DD	DD	dn	BB	DD	NA	NA	BB	NA	NA	DD	DD	NA	DD	BB	BB	DD	DD
chr2_63690232_63690267	bd	bd	DD	DD	BB	DD	DD	BB	DD	DD	BB	BB	BB	bd	DD	DD	BB	BB	BB	BB	BB	BB	BB	DD	BB	BB	BB	DD	BB	BB	DD	DD	DD	DD	BB	DD	BB	DD	BB	BB	BB	DD	BB	BB	DD	bn	BB	DD	DD
chr2_63812558_63812617	DD	NA	NA	DD	NA	DD	DD	BB	DD	NA	NA	BB	NA	NN	DD	DD	BB	BB	BB	NA	NA	BB	NA	NA	BB	NA	NA	DD	NA	NA	DD	DD	DD	DD	BB	NA	NA	DD	NA	BB	BB	DD	BB	NA	dn	NA	BB	DD	DD
chr2_63883146_63883175	DD	DD	DD	DD	BB	DD	DD	BB	DD	DD	BB	BB	BB	DD	DD	DD	BB	BB	BB	BB	BB	BB	BB	DD	BB	BB	BB	DD	BB	BB	DD	DD	DD	DD	BB	DD	BB	DD	BB	BB	BB	DD	BB	BB	DD	BB	BB	DD	DD
chr2_63906157_63906180	DD	DD	DD	DD	BB	DD	DD	BB	DD	DD	BB	BB	BB	DD	DD	DD	BB	BB	BB	BB	BB	BB	BB	DD	BB	BB	BB	DD	BB	BB	dn	DD	DD	DD	BB	DD	BB	DD	BB	BB	BB	DD	BB	BB	DD	BB	BB	DD	DD
chr2_63970702_63970716	DD	DD	DD	DD	BB	DD	DD	BB	DD	DD	BB	BB	BB	DD	DD	DD	BB	BB	BB	BB	BB	BB	BB	DD	BB	BB	BB	DD	BB	BB	DD	DD	DD	DD	BB	DD	BB	DD	BB	BB	BB	DD	BB	BB	DD	BB	BB	DD	DD
chr2_64000676_64000710	DD	DD	DD	DD	BB	DD	DD	BB	DD	DD	BB	BB	BB	DD	DD	DD	BB	BB	BB	BB	BB	BB	BB	DD	BB	BB	BB	DD	BB	BB	DD	DD	DD	DD	BB	DD	BB	DD	BB	BB	BB	DD	BB	BB	DD	BB	BB	DD	DD
chr2_64018965_64018985	FF	FF	FF	FF	FF	FF	FF	FF	FF	FF	FF	FF	FF	FF	NA	FF	FF	FF	FF	FF	FF	FF	FF	FF	FF	NA	NA	FF	NA	FF	FF	FF	FF	FF	FF	FF	FF	NA	FF	FF	NA	FF	FF	FF	FF	FF	FF	FF	FF
chr2_64081135_64081162	DD	DD	DD	DD	BB	DD	DD	BB	DD	DD	BB	BB	bn	DD	dn	DD	BB	BB	BB	BB	BB	BB	BB	DD	BB	BB	BB	DD	BB	BB	DD	DD	DD	DD	BB	DD	BB	DD	BB	BB	BB	DD	BB	BB	DD	BB	BB	DD	DD
chr2_64091592_64091627	NA	NA	DD	DD	BB	DD	DD	NN	DD	NA	BB	BB	BB	DD	DD	DD	BB	BB	BB	BB	NA	BB	BB	DD	BB	NA	BB	NA	BB	BB	DD	NA	DD	DD	BB	bd	BB	DD	BB	BB	NA	DD	BB	BB	DD	BB	BB	DD	NA
chr2_64127160_64127219	DD	DD	DD	DD	BB	DD	DD	BB	DD	DD	DD	BB	BB	DD	dn	DD	BB	BB	BB	BB	BB	BB	BB	DD	BB	BB	BB	DD	BB	BB	DD	DD	DD	DD	BB	DD	BB	DD	BB	BB	BB	DD	DD	BB	DD	BB	BB	DD	DD
chr2_64365648_64365671	DD	DD	DD	DD	BB	DD	DD	BB	DD	DD	BB	BB	BB	DD	DD	DD	BB	BB	BB	BB	BB	BB	BB	DD	BB	BB	BB	DD	BB	BB	DD	DD	DD	DD	BB	DD	BB	DD	BB	BB	BB	DD	BB	BB	DD	BB	BB	DD	DD
chr2_64409036_64409049	DD	DD	DD	DD	BB	DD	DD	BB	DD	DD	BB	BB	BB	DD	DD	DD	BB	BB	BB	BB	BB	BB	BB	DD	BB	BB	BB	DD	BB	BB	DD	DD	DD	DD	BB	DD	BB	DD	BB	BB	BB	DD	BB	BB	DD	BB	BB	DD	DD
chr2_64495491_64495517	DD	DD	DD	DD	BB	DD	DD	BB	DD	DD	BB	BB	BB	DD	DD	DD	BB	BB	BB	BB	BB	BB	BB	DD	BB	BB	BB	DD	BB	BB	DD	DD	DD	DD	BB	DD	BB	DD	BB	BB	BB	DD	BB	BB	DD	BB	BB	DD	DD
chr2_64506153_64506200	DD	NA	DD	DD	BB	DD	DD	BB	DD	DD	BB	BB	NA	DD	DD	DD	NA	BB	BB	NN	BB	BB	NN	DD	BB	BB	NA	DD	BB	BB	DD	NA	DD	DD	BB	DD	bd	DD	BB	BB	BB	DD	BB	BB	DD	DD	NA	DD	NA
chr2_64578842_64578873	DD	DD	DD	DD	BB	DD	DD	BB	DD	DD	BB	BB	BB	DD	DD	DD	BB	BB	BB	BB	BB	bn	BB	DD	BB	BB	BB	DD	BB	BB	DD	DD	DD	DD	BB	dn	BB	DD	BB	BB	BB	DD	BB	BB	DD	bn	BB	DD	DD
chr2_64613679_64613710	DD	DD	DD	DD	BB	DD	DD	BB	DD	DD	BB	BB	BB	DD	DD	DD	BB	BB	BB	BB	BB	BB	BB	DD	BB	BB	BB	DD	BB	BB	DD	DD	DD	DD	BB	DD	BB	DD	BB	BB	BB	DD	BB	BB	DD	BB	BB	DD	DD
chr2_64659196_64659223	DD	DD	DD	DD	BB	DD	DD	BB	DD	DD	BB	BB	BB	DD	DD	DD	BB	BB	BB	BB	BB	BB	BB	DD	BB	BB	BB	DD	BB	BB	DD	DD	DD	DD	BB	DD	BB	DD	BB	BB	BB	DD	BB	BB	DD	BB	BB	DD	DD
chr2_64665477_64665524	NA	DD	NN	DD	BB	DD	DD	BB	NN	DD	BB	BB	BB	DD	DD	DD	NA	BB	NA	BB	BB	BB	BB	DD	BB	DD	BB	DD	BB	NA	DD	DD	DD	DD	NA	DD	NA	NA	DD	BB	NA	DD	DD	BB	DD	NN	BB	bd	NA
chr2_64670205_64670244	DD	DD	DD	DD	BB	DD	DD	BB	DD	DD	BB	BB	BB	DD	DD	DD	BB	BB	BB	BB	BB	BB	BB	DD	BB	BB	BB	DD	BB	BB	DD	DD	DD	DD	BB	DD	BB	dn	BB	BB	BB	DD	BB	BB	DD	BB	BB	DD	DD
chr2_64752029_64752068	DD	DD	DD	DD	BB	DD	DD	BB	DD	DD	BB	BB	BB	DD	DD	DD	BB	BB	BB	BB	BB	BB	BB	DD	BB	BB	BB	DD	BB	BB	DD	DD	DD	DD	BB	DD	BB	DD	BB	BB	BB	DD	BB	BB	DD	BB	BB	DD	DD
chr2_64752538_64752557	DD	DD	DD	DD	BB	DD	DD	BB	DD	DD	BB	BB	BB	DD	DD	DD	BB	BB	BB	BB	BB	BB	BB	DD	BB	BB	BB	DD	BB	BB	DD	DD	DD	DD	BB	DD	BB	DD	BB	BB	BB	DD	BB	BB	DD	BB	BB	DD	DD
chr2_64783051_64783102	DD	NA	NA	DD	BB	DD	DD	BB	DD	DD	BB	BB	BB	DD	BB	DD	BB	BB	BB	BB	BB	BB	BB	DD	BB	BB	BB	DD	BB	NA	DD	DD	DD	DD	BB	DD	BB	DD	BB	BB	BB	DD	BB	NA	DD	NA	BB	NA	NA
chr2_64798975_64798998	DD	DD	DD	DD	BB	DD	DD	BB	DD	DD	BB	BB	BB	DD	DD	DD	BB	BB	BB	BB	BB	BB	BB	DD	BB	BB	BB	DD	BB	BB	DD	DD	DD	DD	BB	DD	BB	DD	BB	BB	BB	DD	BB	BB	DD	BB	BB	DD	DD
chr2_64884038_64884061	DD	DD	DD	DD	BB	DD	DD	BB	DD	DD	BB	BB	BB	DD	DD	DD	BB	BB	BB	BB	BB	BB	BB	DD	BB	BB	BB	DD	BB	BB	DD	DD	DD	DD	BB	DD	BB	DD	BB	BB	BB	DD	BB	BB	DD	BB	BB	DD	DD
chr2_64884164_64884188	DD	DD	DD	DD	BB	DD	DD	BB	DD	DD	BB	BB	BB	DD	DD	DD	BB	BB	BB	BB	BB	BB	BB	DD	BB	BB	BB	DD	BB	BB	DD	DD	DD	DD	BB	DD	BB	DD	BB	BB	BB	DD	BB	BB	DD	BB	BB	DD	DD
chr2_64884571_64884585	DD	DD	DD	DD	BB	DD	DD	BB	DD	DD	BB	BB	BB	DD	DD	DD	BB	BB	BB	BB	BB	BB	BB	DD	BB	BB	BB	DD	BB	BB	DD	DD	DD	DD	BB	DD	BB	DD	BB	BB	BB	DD	BB	BB	DD	BB	BB	DD	DD
chr2_64885090_64885113	DD	DD	DD	DD	BB	DD	DD	BB	DD	DD	BB	BB	BB	DD	DD	DD	BB	BB	BB	BB	BB	BB	BB	DD	BB	BB	BB	DD	BB	BB	DD	DD	DD	DD	BB	DD	BB	DD	BB	BB	BB	DD	BB	BB	DD	BB	BB	DD	DD
chr2_64956688_64956719	df	DD	df	df	FF	df	df	FF	df	df	FF	FF	FF	df	df	df	FF	FF	FF	FF	FF	FF	FF	df	FF	FF	FF	df	FF	FF	df	df	df	df	FF	DD	FF	df	FF	FF	FF	df	FF	FF	df	FF	FF	df	DD
chr2_64971158_64971173	DD	DD	DD	DD	BB	DD	DD	BB	DD	DD	BB	BB	BB	DD	DD	DD	BB	BB	BB	BB	BB	BB	BB	DD	BB	BB	BB	DD	BB	BB	DD	DD	DD	DD	BB	DD	BB	DD	BB	BB	BB	DD	BB	BB	DD	BB	BB	DD	DD
chr2_65013763_65013807	DD	DD	DD	DD	BB	NN	DD	BB	DD	DD	BB	BB	BB	DD	DD	DD	BB	BB	BB	BB	BB	BB	BB	DD	BB	BB	BB	DD	BB	BB	DD	DD	DD	DD	BB	DD	BB	DD	BB	BB	bn	DD	BB	BB	DD	BB	BB	DD	DD
chr2_65032426_65032457	FF	FF	FF	FF	FF	NA	FF	FF	FF	FF	NA	FF	FF	FF	NA	NA	FF	FF	NA	FF	FF	FF	FF	FF	NA	NA	FF	NA	FF	NA	FF	FF	FF	FF	FF	FF	NA	FF	FF	FF	FF	NA	FF	FF	FF	NA	FF	FF	FF
chr2_65036638_65036667	DD	DD	DD	DD	BB	DD	DD	BB	DD	DD	BB	BB	BB	DD	DD	DD	BB	BB	BB	BB	BB	BB	BB	DD	BB	BB	BB	DD	BB	BB	DD	DD	DD	DD	BB	DD	BB	DD	BB	BB	BB	DD	BB	BB	DD	BB	BB	DD	DD
chr2_65045857_65045892	DD	DD	DD	DD	BB	DD	DD	BB	DD	DD	BB	BB	BB	DD	DD	DD	BB	BB	BB	BB	BB	BB	BB	DD	BB	BB	BB	DD	BB	BB	DD	dn	dn	DD	BB	DD	BB	DD	BB	BB	BB	DD	BB	BB	DD	BB	BB	DD	DD
chr2_65085225_65085238	DD	DD	DD	DD	BB	DD	DD	BB	DD	DD	BB	BB	BB	DD	DD	DD	BB	BB	BB	BB	BB	BB	BB	DD	BB	BB	BB	DD	BB	BB	DD	DD	DD	DD	BB	DD	BB	DD	BB	BB	BB	DD	BB	BB	DD	BB	BB	DD	DD
chr2_65104455_65104469	DD	DD	DD	DD	BB	DD	DD	BB	DD	DD	BB	BB	BB	DD	DD	DD	BB	BB	BB	BB	BB	BB	BB	DD	BB	BB	BB	DD	BB	BB	DD	DD	DD	DD	BB	DD	BB	DD	BB	BB	BB	DD	BB	BB	DD	BB	BB	DD	DD
chr2_65109503_65109530	DD	DD	DD	DD	BB	DD	DD	bn	DD	DD	BB	BB	BB	DD	DD	DD	BB	BB	BB	BB	BB	BB	BB	DD	BB	BB	BB	DD	BB	BB	DD	DD	DD	DD	BB	DD	BB	DD	BB	BB	BB	DD	BB	BB	DD	BB	BB	DD	DD
chr2_65129371_65129400	DD	DD	DD	DD	BB	DD	DD	BB	DD	DD	BB	BB	BB	DD	DD	DD	BB	BB	BB	BB	BB	BB	BB	DD	BB	BB	BB	DD	BB	BB	DD	DD	DD	DD	BB	DD	BB	DD	BB	BB	BB	DD	BB	BB	DD	BB	BB	DD	DD
chr2_65168867_65168886	DD	DD	DD	DD	BB	DD	DD	BB	DD	DD	BB	BB	BB	DD	DD	DD	BB	BB	BB	BB	BB	BB	BB	DD	BB	BB	BB	DD	BB	BB	DD	DD	DD	DD	BB	DD	BB	DD	BB	BB	BB	DD	BB	BB	DD	BB	BB	DD	DD
chr2_65179118_65179129	DD	DD	DD	DD	BB	DD	DD	BB	DD	DD	BB	BB	BB	DD	DD	DD	BB	BB	BB	BB	BB	BB	BB	DD	BB	BB	BB	DD	BB	BB	DD	DD	DD	DD	BB	DD	BB	DD	BB	BB	BB	DD	BB	BB	DD	BB	BB	DD	DD
chr2_65185779_65185804	DD	DD	DD	DD	BB	DD	DD	BB	dn	DD	BB	BB	BB	DD	DD	DD	BB	BB	BB	BB	BB	BB	BB	dn	BB	BB	BB	DD	BB	BB	DD	DD	DD	DD	BB	dn	BB	DD	BB	BB	BB	DD	BB	BB	DD	BB	BB	DD	DD
chr2_65197304_65197327	DD	DD	DD	DD	BB	DD	DD	BB	DD	DD	BB	BB	BB	DD	DD	DD	BB	BB	BB	BB	BB	BB	BB	DD	BB	BB	BB	DD	BB	BB	DD	DD	DD	DD	BB	DD	BB	DD	BB	BB	BB	DD	BB	BB	DD	BB	BB	DD	DD
chr2_65212232_65212251	DD	DD	DD	DD	BB	DD	DD	BB	DD	DD	BB	BB	BB	DD	DD	DD	BB	BB	BB	BB	BB	BB	BB	DD	BB	bn	BB	DD	BB	BB	DD	DD	DD	DD	BB	DD	BB	DD	BB	BB	BB	DD	BB	BB	DD	BB	BB	DD	DD
chr2_65220872_65220892	DD	DD	DD	DD	BB	DD	DD	BB	DD	DD	BB	BB	BB	DD	DD	DD	BB	BB	BB	BB	BB	BB	BB	DD	BB	BB	BB	DD	BB	BB	DD	DD	DD	DD	BB	DD	BB	DD	BB	BB	BB	DD	BB	BB	DD	BB	BB	DD	DD
chr2_65225156_65225173	DD	DD	DD	DD	BB	DD	DD	BB	DD	DD	BB	BB	BB	DD	DD	DD	BB	BB	BB	BB	BB	BB	BB	DD	BB	BB	BB	DD	BB	BB	DD	DD	DD	DD	BB	DD	BB	DD	BB	BB	BB	DD	BB	BB	DD	BB	BB	DD	DD
chr2_65236678_65236697	DD	DD	DD	DD	BB	DD	DD	BB	DD	DD	BB	BB	BB	DD	DD	DD	BB	BB	BB	BB	BB	BB	BB	DD	BB	BB	BB	DD	BB	BB	DD	DD	DD	DD	BB	DD	BB	DD	BB	BB	BB	DD	BB	BB	DD	BB	BB	DD	DD
chr2_65252641_65252676	DD	DD	DD	DD	BB	DD	DD	BB	DD	DD	BB	BB	BB	dn	DD	DD	BB	BB	BB	BB	BB	BB	BB	DD	BB	BB	BB	DD	BB	BB	DD	DD	DD	DD	BB	DD	BB	dn	BB	BB	BB	DD	BB	BB	DD	BB	BB	DD	dn
chr2_65262838_65262857	df	df	df	df	FF	df	df	FF	df	df	FF	FF	FF	DD	df	df	FF	FF	FF	FF	FF	FF	FF	DD	FF	FF	FF	df	FF	FF	df	df	df	df	FF	df	FF	df	FF	FF	FF	df	FF	FF	df	fn	FF	df	df
chr2_65262868_65262892	DD	DD	DD	DD	BB	DD	DD	BB	DD	DD	BB	BB	BB	DD	DD	DD	BB	BB	BB	BB	bn	BB	BB	DD	BB	BB	BB	DD	BB	BB	DD	DD	DD	DD	BB	DD	BB	DD	BB	BB	BB	DD	BB	BB	DD	BB	BB	DD	DD
chr2_65299611_65299630	DD	DD	DD	BB	BB	DD	DD	BB	DD	DD	BB	BB	BB	DD	DD	DD	BB	BB	BB	BB	BB	BB	BB	DD	BB	BB	BB	DD	BB	BB	DD	DD	DD	DD	BB	DD	BB	DD	BB	BB	BB	DD	BB	BB	DD	BB	bd	DD	DD
chr2_65302098_65302123	DD	NA	DD	BB	BB	dn	DD	BB	DD	DD	BB	NA	BB	DD	DD	dn	BB	BB	BB	BB	BB	BB	BB	DD	BB	bn	BB	DD	BB	BB	DD	DD	DD	NA	BB	NA	NA	NA	BB	NA	NA	NA	BB	BB	NA	NA	BB	DD	NA
chr2_65317644_65317675	DD	DD	DD	BB	BB	DD	DD	BB	DD	DD	BB	BB	BB	DD	DD	DD	BB	BB	BB	BB	BB	BB	BB	DD	BB	BB	BB	DD	BB	BB	DD	DD	DD	DD	BB	DD	BB	DD	BB	BB	BB	DD	BB	BB	DD	BB	BB	DD	DD
chr2_65319338_65319365	DD	DD	DD	BB	BB	DD	DD	BB	DD	DD	BB	BB	BB	DD	DD	DD	BB	BB	BB	BB	BB	BB	BB	DD	BB	BB	BB	DD	BB	NA	DD	DD	DD	DD	BB	DD	BB	DD	BB	BB	BB	DD	BB	BB	DD	BB	BB	DD	DD
chr2_65333285_65333298	df	df	df	FF	FF	df	df	FF	df	df	FF	FF	FF	df	df	df	FF	FF	FF	FF	FF	FF	FF	df	FF	FF	FF	df	FF	FF	df	df	df	df	FF	df	FF	df	FF	FF	FF	df	FF	FF	df	FF	FF	df	df
chr2_65356499_65356538	NA	NN	DD	BB	BB	DD	DD	DD	DD	DD	BB	BB	BB	DD	DD	DD	BB	BB	BB	BB	BB	BB	BB	DD	BB	BB	BB	DD	BB	BB	NA	DD	DD	DD	BB	NA	BB	NA	BB	BB	BB	NA	BB	BB	NA	BB	BB	NA	NA
chr2_65360202_65360219	DD	DD	DD	BB	BB	DD	DD	BB	DD	DD	BB	BB	BB	DD	DD	DD	BB	BB	BB	BB	BB	BB	BB	DD	BB	BB	BB	DD	BB	BB	DD	DD	DD	DD	BB	DD	BB	DD	BB	BB	BB	DD	BB	BB	DD	BB	BB	DD	DD
chr2_65368585_65368596	DD	DD	DD	BB	BB	DD	DD	BB	DD	DD	BB	BB	BB	DD	bd	DD	BB	BB	BB	BB	BB	BB	BB	DD	BB	BB	BB	DD	BB	BB	DD	DD	DD	DD	BB	bd	BB	bd	BB	BB	BB	DD	BB	BB	DD	BB	BB	DD	bd
chr2_65386842_65386867	DD	DD	DD	BB	BB	DD	DD	BB	DD	DD	BB	BB	BB	DD	DD	DD	BB	BB	BB	BB	BB	BB	BB	DD	BB	BB	BB	DD	BB	BB	DD	DD	DD	DD	BB	DD	BB	DD	BB	BB	bd	DD	BB	BB	DD	BB	BB	DD	DD
chr2_65394321_65394338	DD	DD	DD	BB	BB	DD	DD	BB	DD	DD	BB	BB	BB	DD	DD	DD	BB	BB	BB	BB	BB	BB	BB	DD	BB	BB	BB	DD	BB	BB	DD	DD	DD	DD	BB	DD	BB	DD	BB	BB	BB	DD	BB	BB	DD	BB	BB	DD	DD
chr2_65406798_65406837	DD	DD	DD	BB	BB	DD	DD	BB	DD	DD	BB	BB	BB	DD	DD	DD	BB	BB	BB	BB	BB	BB	BB	DD	BB	BB	BB	DD	BB	BB	DD	DD	DD	DD	BB	DD	BB	DD	BB	BB	BB	DD	BB	BB	DD	BB	BB	DD	DD
chr2_65423146_65423160	DD	DD	DD	BB	BB	DD	DD	BB	DD	DD	BB	BB	BB	DD	DD	DD	BB	BB	BB	BB	BB	BB	BB	DD	BB	BB	BB	DD	BB	BB	DD	DD	DD	DD	BB	DD	BB	DD	BB	BB	BB	DD	BB	BB	DD	BB	BB	DD	DD
chr2_65434402_65434421	DD	DD	DD	BB	BB	DD	DD	BB	DD	DD	BB	BB	BB	DD	DD	DD	BB	BB	BB	BB	BB	BB	BB	DD	BB	BB	BB	DD	BB	BB	DD	DD	DD	DD	BB	DD	BB	DD	BB	BB	BB	DD	BB	BB	DD	BB	BB	DD	DD
chr2_65435115_65435126	DD	DD	DD	BB	BB	DD	DD	BB	DD	DD	BB	BB	BB	DD	DD	DD	BB	BB	BB	BB	BB	BB	BB	DD	BB	BB	BB	DD	BB	BB	DD	DD	DD	DD	BB	DD	BB	DD	BB	BB	BB	DD	BB	BB	DD	BB	BB	DD	DD
chr2_65445702_65445719	DD	DD	DD	BB	BB	DD	DD	BB	DD	DD	BB	BB	BB	DD	DD	DD	BB	BB	BB	BB	BB	BB	BB	DD	BB	BB	BB	DD	BB	BB	DD	DD	DD	DD	BB	DD	BB	DD	BB	BB	BB	DD	BB	BB	DD	BB	BB	DD	DD
chr2_65457387_65457414	DD	DD	DD	BB	BB	DD	DD	BB	DD	DD	BB	BB	BB	DD	DD	DD	BB	BB	BB	BB	BB	BB	BB	DD	BB	BB	BB	DD	BB	BB	DD	DD	DD	DD	BB	DD	BB	DD	BB	BB	BB	DD	BB	BB	DD	BB	BB	DD	DD
chr2_65462539_65462580	DD	DD	DD	BB	BB	DD	DD	BB	DD	DD	NA	BB	BB	NA	NN	DD	BB	BB	BB	bn	BB	BB	BB	NA	BB	BB	BB	DD	NA	NA	NA	DD	DD	NA	BB	DD	BB	NA	NA	BB	NA	DD	BB	BB	DD	BB	BB	DD	DD
chr2_65463369_65463392	DD	DD	DD	BB	BB	DD	DD	BB	DD	DD	BB	BB	BB	DD	DD	DD	BB	BB	BB	BB	BB	BB	BB	DD	BB	BB	BB	DD	BB	BB	DD	DD	DD	DD	BB	DD	BB	DD	BB	BB	BB	DD	BB	BB	DD	BB	BB	DD	DD
chr2_65474292_65474305	DD	DD	DD	BB	BB	DD	DD	BB	DD	DD	BB	BB	BB	DD	DD	DD	BB	BB	BB	BB	BB	BB	BB	DD	BB	BB	BB	DD	BB	BB	dn	DD	DD	DD	BB	dn	BB	DD	BB	BB	BB	DD	BB	BB	DD	BB	BB	DD	DD
chr2_65491593_65491612	DD	DD	DD	BB	BB	DD	DD	BB	DD	DD	BB	BB	BB	DD	DD	DD	BB	BB	BB	BB	BB	BB	BB	DD	BB	BB	BB	DD	BB	BB	DD	DD	DD	DD	BB	DD	BB	DD	BB	BB	BB	DD	BB	BB	DD	BB	BB	DD	DD
chr2_65498554_65498577	DD	DD	DD	BB	BB	DD	DD	BB	DD	DD	BB	BB	BB	DD	DD	DD	BB	BB	BB	BB	BB	BB	BB	DD	BB	BB	BB	DD	BB	BB	DD	DD	DD	DD	BB	DD	BB	DD	BB	BB	BB	DD	BB	BB	DD	BB	BB	DD	DD
chr2_65500212_65500231	DD	DD	DD	BB	BB	DD	DD	BB	DD	DD	BB	BB	BB	DD	DD	DD	BB	BB	BB	BB	BB	BB	BB	DD	BB	BB	BB	DD	BB	BB	DD	dn	DD	DD	BB	DD	BB	dn	BB	BB	BB	DD	BB	BB	DD	BB	BB	DD	DD
chr2_65528100_65528111	DD	DD	DD	BB	BB	DD	DD	BB	DD	DD	BB	BB	BB	DD	DD	DD	BB	BB	BB	BB	BB	BB	BB	DD	BB	BB	BB	DD	BB	BB	DD	DD	DD	DD	BB	DD	BB	DD	BB	BB	BB	DD	BB	BB	DD	BB	BB	DD	DD
chr2_65530939_65530954	DD	DD	DD	BB	BB	DD	DD	BB	DD	DD	BB	BB	BB	DD	DD	dn	BB	BB	BB	BB	BB	BB	BB	DD	BB	BB	BB	DD	BB	BB	DD	DD	DD	DD	BB	DD	BB	DD	BB	BB	BB	DD	BB	BB	DD	BB	BB	DD	DD
chr2_65534788_65534819	DD	DD	DD	BB	BB	DD	DD	BB	DD	DD	BB	BB	BB	DD	DD	DD	BB	BB	BB	BB	BB	BB	BB	DD	BB	BB	BB	DD	BB	BB	DD	DD	DD	DD	BB	DD	BB	DD	BB	BB	BB	DD	BB	BB	DD	BB	BB	DD	DD
chr2_65538999_65539018	DD	DD	DD	BB	BB	DD	DD	BB	DD	DD	BB	BB	BB	DD	DD	DD	BB	BB	BB	BB	BB	BB	BB	DD	BB	BB	BB	DD	BB	BB	DD	DD	DD	DD	BB	DD	BB	DD	BB	BB	BB	DD	BB	BB	DD	BB	BB	DD	DD
chr2_65568021_65568064	DD	DD	NA	NA	BB	NA	DD	BB	NA	DD	NA	NA	BB	DD	DD	DD	NA	BB	BB	BB	BB	BB	BB	DD	BB	NA	BB	DD	NA	BB	NA	DD	DD	DD	BB	NA	NA	DD	NA	BB	BB	DD	BB	BB	NA	BB	BB	DD	NA
chr2_65614338_65614361	DD	DD	DD	BB	BB	DD	DD	BB	DD	DD	BB	BB	BB	DD	DD	DD	BB	BB	BB	BB	BB	BB	BB	DD	BB	BB	BB	DD	BB	BB	DD	DD	DD	DD	BB	DD	BB	DD	BB	BB	BB	DD	BB	BB	DD	BB	BB	DD	DD
chr2_65620734_65620761	DD	DD	DD	BB	BB	DD	DD	BB	DD	DD	BB	BB	BB	DD	DD	DD	BB	BB	BB	BB	BB	BB	BB	DD	BB	BB	BB	DD	BB	BB	DD	DD	DD	DD	BB	DD	BB	DD	BB	BB	BB	DD	BB	BB	DD	BB	bn	DD	DD
chr2_65629420_65629431	DD	DD	DD	BB	BB	DD	DD	BB	DD	DD	BB	BB	BB	DD	DD	DD	BB	BB	BB	BB	BB	BB	BB	DD	BB	BB	BB	DD	BB	BB	DD	DD	DD	DD	BB	DD	BB	DD	BB	BB	BB	DD	BB	BB	DD	BB	BB	DD	DD
chr2_65636760_65636783	DD	DD	DD	BB	BB	DD	DD	BB	DD	DD	BB	BB	BB	DD	DD	DD	BB	BB	BB	BB	BB	BB	BB	DD	BB	BB	BB	DD	BB	BB	DD	DD	DD	DD	BB	DD	BB	DD	BB	BB	BB	DD	BB	BB	DD	BB	BB	DD	DD
chr2_65642015_65642056	DD	DD	DD	bn	BB	DD	DD	BB	DD	DD	BB	BB	BB	DD	DD	DD	bn	BB	BB	BB	BB	BB	BB	DD	bn	bn	BB	DD	BB	BB	DD	DD	DD	DD	BB	DD	BB	DD	BB	bn	BB	DD	BB	bn	DD	BB	BB	DD	DD
chr2_65654387_65654406	DD	DD	DD	BB	BB	DD	DD	BB	DD	DD	BB	BB	BB	DD	DD	DD	BB	BB	BB	BB	BB	BB	BB	DD	BB	BB	BB	DD	BB	BB	DD	DD	DD	DD	BB	DD	BB	DD	BB	BB	BB	DD	BB	BB	DD	BB	BB	DD	DD
chr2_65672683_65672706	DD	DD	DD	BB	BB	DD	DD	BB	DD	DD	BB	BB	BB	DD	DD	DD	BB	BB	BB	BB	BB	BB	BB	DD	BB	BB	BB	DD	BB	BB	DD	DD	DD	DD	BB	DD	BB	DD	BB	BB	BB	DD	BB	BB	DD	BB	BB	DD	DD
chr2_65742264_65742281	DD	DD	DD	BB	BB	DD	DD	BB	DD	DD	BB	BB	BB	DD	DD	DD	BB	bn	BB	BB	BB	BB	BB	DD	BB	BB	BB	DD	BB	BB	DD	DD	DD	DD	BB	DD	BB	DD	BB	BB	BB	DD	BB	BB	DD	BB	BB	DD	DD
chr2_65769388_65769399	DD	DD	DD	BB	BB	DD	DD	BB	DD	DD	BB	BB	BB	DD	DD	DD	BB	BB	BB	BB	BB	BB	BB	DD	BB	BB	BB	DD	BB	BB	DD	DD	DD	DD	BB	DD	BB	DD	BB	BB	BB	DD	BB	BB	DD	BB	BB	DD	DD
chr2_65988218_65988257	FF	FF	FF	FF	FF	FF	FF	FF	FF	NN	FF	FF	FF	FF	FF	FF	FF	FF	FF	FF	FF	FF	FF	FF	FF	FF	FF	FF	FF	FF	FF	FF	FF	FF	FF	FF	FF	FF	FF	FF	NA	FF	FF	FF	FF	FF	FF	FF	FF
chr2_65997706_65997721	DD	DD	DD	BB	BB	DD	DD	BB	DD	DD	BB	BB	BB	DD	DD	DD	BB	BB	BB	BB	BB	BB	BB	DD	BB	BB	BB	DD	BB	BB	DD	DD	DD	DD	BB	DD	BB	DD	BB	BB	BB	DD	BB	BB	DD	BB	BB	DD	DD
chr2_66039245_66039269	DD	DD	DD	BB	BB	DD	DD	BB	DD	DD	BB	BB	BB	DD	DD	DD	BB	BB	BB	BB	BB	BB	BB	DD	BB	BB	BB	DD	BB	BB	DD	DD	DD	DD	BB	DD	BB	DD	BB	BB	BB	DD	BB	BB	DD	BB	BB	DD	DD
chr2_66041918_66041953	DD	NA	NA	BB	NA	NA	dn	BB	DD	DD	BB	NA	BB	NA	DD	DD	BB	BB	BB	NA	BB	BB	NA	NA	NA	BB	NA	DD	NN	BB	NA	DD	NA	DD	BB	NA	BB	DD	bn	BB	NA	DD	BB	BB	DD	BB	BB	DD	NA
chr2_66113660_66113687	DD	DD	DD	BB	BB	DD	DD	BB	DD	DD	BB	BB	BB	DD	DD	DD	BB	BB	BB	BB	BB	BB	BB	DD	BB	BB	BB	DD	BB	BB	DD	DD	DD	DD	BB	DD	BB	DD	BB	BB	BB	DD	BB	BB	DD	BB	BB	DD	DD
chr2_66177870_66177919	DD	DD	DD	BB	BB	DD	DD	BB	DD	DD	BB	BB	BB	DD	DD	DD	BB	BB	BB	BB	BB	BB	BB	DD	BB	BB	BB	DD	BB	BB	DD	DD	DD	DD	BB	DD	BB	DD	BB	BB	BB	DD	BB	BB	DD	BB	BB	DD	DD
chr2_66214564_66214593	DD	DD	DD	BB	BB	DD	DD	BB	DD	DD	BB	BB	BB	DD	DD	DD	BB	bd	BB	BB	BB	BB	BB	dn	BB	BB	bd	DD	BB	BB	DD	DD	DD	DD	BB	DD	BB	DD	BB	BB	BB	DD	BB	BB	DD	BB	BB	dn	DD
chr2_66220250_66220293	DD	DD	DD	BB	BB	DD	DD	BB	DD	DD	BB	BB	BB	DD	DD	DD	BB	BB	BB	BB	BB	BB	BB	DD	BB	BB	BB	DD	BB	BB	DD	DD	DD	DD	BB	DD	BB	DD	BB	BB	BB	DD	BB	BB	DD	BB	BB	DD	DD
chr2_66250949_66250996	DD	DD	DD	BB	BB	DD	DD	BB	bd	DD	BB	BB	BB	DD	DD	DD	BB	BB	BB	BB	BB	BB	BB	DD	BB	BB	BB	DD	BB	BB	DD	DD	DD	DD	BB	DD	BB	DD	BB	BB	BB	DD	BB	BB	DD	BB	BB	DD	DD
chr2_66274623_66274662	DD	DD	DD	BB	BB	DD	DD	BB	DD	DD	BB	BB	BB	DD	DD	DD	BB	BB	BB	BB	BB	BB	BB	DD	BB	BB	BB	DD	BB	BB	DD	dn	DD	DD	BB	DD	BB	DD	BB	BB	BB	DD	BB	BB	DD	BB	BB	DD	DD
chr2_66301644_66301695	DD	DD	DD	BB	BB	NA	DD	BB	NA	DD	BB	BB	NA	DD	DD	DD	BB	BB	BB	BB	BB	BB	BB	DD	BB	NA	BB	DD	BB	bd	DD	DD	DD	DD	BB	DD	BB	DD	BB	BB	BB	NA	BB	BB	NA	bn	BB	DD	NA
chr2_66320314_66320357	DD	DD	DD	NN	BB	NA	DD	BB	DD	NN	BB	BB	BB	DD	DD	DD	NN	BB	BB	BB	BB	BB	BB	DD	BB	BB	BB	DD	BB	BB	DD	DD	DD	dn	BB	DD	BB	NA	BB	BB	BB	DD	BB	bn	DD	BB	BB	DD	DD
chr2_66396300_66396311	DD	DD	DD	BB	BB	DD	DD	BB	DD	DD	BB	BB	BB	DD	DD	DD	BB	BB	BB	BB	BB	BB	BB	DD	BB	BB	BB	DD	BB	BB	DD	DD	DD	DD	BB	DD	BB	BB	BB	BB	bd	DD	BB	BB	DD	BB	BB	DD	DD
chr2_66418652_66418699	NN	NN	DD	BB	BB	NA	DD	BB	DD	DD	NA	BB	BB	DD	NN	DD	NN	BB	NN	NN	NN	NA	BB	NN	BB	BB	NA	DD	NN	NA	NA	DD	DD	DD	NN	DD	BB	BB	BB	BB	bn	DD	BB	BB	DD	BB	BB	NA	DD
chr2_66435987_66436007	DD	DD	DD	BB	BB	DD	DD	BB	DD	DD	BB	BB	BB	DD	DD	DD	BB	BB	BB	BB	BB	BB	BB	DD	BB	BB	BB	DD	BB	BB	DD	DD	DD	DD	BB	DD	BB	BB	BB	BB	BB	DD	BB	BB	DD	BB	BB	DD	DD
chr2_66446661_66446675	DD	DD	DD	BB	BB	DD	DD	BB	DD	DD	BB	BB	BB	DD	DD	DD	BB	BB	BB	BB	BB	BB	BB	DD	BB	BB	BB	DD	BB	BB	DD	DD	DD	DD	BB	DD	BB	BB	BB	BB	BB	DD	BB	BB	DD	BB	BB	DD	DD
chr2_66452909_66452922	DD	DD	DD	BB	BB	DD	DD	BB	DD	DD	BB	BB	BB	DD	DD	DD	BB	BB	BB	BB	BB	BB	BB	DD	BB	BB	BB	DD	BB	BB	DD	DD	DD	DD	BB	DD	BB	BB	BB	BB	BB	DD	BB	BB	DD	BB	BB	DD	DD
chr2_66485738_66485779	DD	DD	DD	BB	BB	DD	DD	BB	DD	DD	BB	BB	BB	DD	DD	DD	BB	BB	BB	BB	BB	BB	BB	DD	BB	BB	BB	DD	BB	BB	DD	DD	DD	DD	BB	DD	BB	BB	BB	BB	BB	DD	BB	BB	DD	BB	BB	DD	DD
chr2_66538167_66538211	df	DD	df	FF	FF	DD	DD	FF	df	DD	FF	FF	FF	df	df	DD	FF	FF	FF	FF	FF	FF	FF	DD	FF	FF	FF	DD	FF	FF	df	df	DD	DD	FF	df	FF	FF	FF	FF	FF	df	FF	FF	df	FF	FF	DD	df
chr2_66552148_66552183	DD	DD	DD	BB	bd	DD	DD	BB	DD	DD	BB	BB	BB	DD	DD	DD	BB	BB	BB	BB	BB	BB	BB	DD	BB	BB	BB	DD	BB	BB	DD	DD	DD	DD	BB	DD	BB	BB	BB	BB	BB	DD	BB	BB	DD	BB	BB	DD	DD
chr2_66571197_66571252	DD	DD	NA	NN	NA	NA	DD	BB	NA	DD	BB	BB	NA	NA	NA	DD	BB	BB	BB	BB	BB	BB	BB	DD	BB	BB	BB	DD	BB	BB	NA	DD	DD	DD	BB	DD	BB	NN	NA	bn	NA	DD	NN	BB	DD	BB	BB	DD	DD
chr2_66580432_66580443	DD	DD	DD	BB	BB	DD	DD	BB	DD	DD	BB	BB	BB	DD	DD	DD	BB	BB	BB	BB	BB	BB	BB	DD	BB	BB	BB	DD	BB	BB	DD	DD	DD	DD	BB	DD	BB	BB	BB	BB	BB	DD	BB	BB	DD	BB	BB	DD	DD
chr2_66586595_66586642	DD	DD	DD	BB	BB	DD	DD	NA	DD	DD	NA	NA	BB	DD	DD	DD	BB	BB	NA	BB	NA	BB	BB	DD	BB	NA	BB	DD	bn	NA	NA	DD	dn	DD	NA	DD	NA	NA	NA	NA	NA	DD	NA	NN	DD	NA	NA	DD	NA
chr2_66604107_66604120	DD	DD	DD	BB	BB	DD	DD	BB	DD	DD	BB	BB	BB	DD	DD	DD	BB	BB	BB	BB	BB	BB	BB	DD	BB	BB	BB	DD	BB	BB	DD	DD	DD	DD	BB	DD	BB	BB	BB	BB	BB	DD	BB	BB	DD	BB	BB	DD	DD
chr2_66613909_66613922	dn	DD	DD	BB	BB	DD	dn	BB	dn	DD	BB	BB	BB	DD	DD	dn	bn	BB	BB	BB	BB	BB	BB	DD	BB	BB	BB	dn	BB	BB	DD	DD	DD	DD	BB	dn	BB	BB	BB	BB	BB	DD	BB	BB	DD	BB	BB	DD	DD
chr2_66621824_66621843	DD	DD	DD	BB	BB	DD	DD	BB	DD	DD	BB	BB	BB	DD	DD	DD	BB	BB	BB	BB	BB	BB	BB	DD	BB	BB	BB	DD	BB	BB	DD	DD	DD	DD	BB	DD	BB	BB	BB	BB	BB	DD	BB	BB	DD	BB	BB	DD	DD
chr2_66624123_66624182	FF	FF	FF	NA	NA	FF	FF	FF	FF	NN	FF	FF	NA	FF	NA	FF	FF	FF	NA	FF	FF	FF	FF	FF	NA	NA	FF	FF	FF	FF	FF	FF	FF	NA	FF	FF	FF	FF	FF	FF	FF	FF	FF	FF	FF	FF	FF	FF	FF
chr2_66624545_66624568	df	df	DD	FF	FF	df	df	FF	df	df	FF	FF	FF	df	DD	DD	FF	FF	FF	FF	FF	FF	FF	DD	FF	FF	FF	DD	FF	FF	df	df	DD	df	FF	df	FF	FF	FF	FF	FF	df	FF	FF	df	FF	FF	df	df
chr2_66628482_66628515	DD	DD	DD	BB	bd	DD	DD	BB	DD	DD	BB	BB	BB	DD	DD	DD	BB	BB	BB	BB	BB	BB	BB	DD	BB	bn	BB	DD	BB	BB	DD	DD	DD	DD	BB	DD	BB	BB	BB	BB	BB	DD	BB	BB	DD	BB	BB	DD	DD
chr2_66666812_66666856	DD	NN	DD	BB	BB	DD	DD	BB	DD	DD	BB	BB	NN	DD	NA	DD	BB	BB	BB	BB	BB	BB	BB	NN	BB	BB	bn	DD	BB	BB	DD	DD	DD	DD	BB	DD	BB	BB	BB	BB	NA	DD	BB	BB	DD	NA	BB	DD	DD
chr2_66761249_66761296	df	df	df	FF	FF	df	df	nn	df	df	FF	FF	FF	df	df	df	FF	FF	FF	FF	FF	FF	FF	df	FF	FF	FF	NA	FF	FF	df	df	df	df	FF	FF	FF	FF	fn	FF	FF	df	FF	FF	df	NA	fn	df	fn
chr2_66788039_66788052	FF	FF	FF	FF	NA	NA	FF	FF	FF	FF	FF	NA	NA	FF	FF	NN	FF	FF	FF	FF	FF	FF	FF	FF	FF	FF	FF	FF	FF	FF	FF	FF	FF	FF	FF	FF	FF	FF	FF	FF	FF	FF	FF	FF	FF	FF	FF	FF	FF
chr2_66879330_66879373	DD	NA	DD	BB	BB	dn	NA	BB	NA	DD	NA	BB	BB	DD	DD	DD	BB	BB	BB	BB	NA	BB	NN	DD	NN	BB	BB	DD	BB	BB	DD	DD	DD	DD	BB	BB	BB	BB	BB	BB	NA	NA	BB	BB	NA	BB	BB	dn	DD
chr2_66888879_66888911	FF	FF	FF	FF	FF	FF	FF	FF	FF	FF	FF	NA	FF	FF	FF	FF	FF	FF	FF	FF	FF	FF	FF	FF	FF	FF	NA	FF	FF	FF	FF	FF	FF	fn	FF	FF	FF	NA	FF	FF	FF	NA	FF	FF	FF	FF	FF	FF	FF
chr2_66908964_66908993	DD	DD	DD	BB	BB	DD	DD	BB	DD	DD	BB	BB	BB	DD	DD	DD	BB	BB	BB	BB	BB	BB	BB	DD	BB	BB	BB	DD	BB	BB	DD	DD	DD	DD	BB	BB	BB	BB	BB	BB	BB	DD	BB	BB	DD	BB	BB	DD	DD
chr2_66916909_66916936	DD	DD	DD	BB	BB	DD	DD	BB	DD	DD	BB	BB	BB	DD	DD	DD	BB	BB	BB	BB	BB	BB	BB	DD	BB	BB	BB	DD	BB	BB	DD	DD	DD	DD	BB	BB	BB	BB	BB	BB	BB	DD	BB	BB	DD	BB	BB	DD	DD
chr2_66937158_66937201	DD	DD	DD	NA	NA	DD	DD	BB	DD	DD	NA	BB	BB	DD	NA	DD	BB	BB	NA	BB	BB	BB	BB	DD	BB	BB	BB	DD	NA	BB	DD	DD	NA	DD	BB	BB	BB	BB	BB	BB	BB	DD	BB	BB	DD	BB	bd	DD	DD
chr2_66960577_66960616	DD	DD	DD	BB	BB	DD	DD	BB	DD	DD	BB	BB	BB	DD	DD	DD	BB	BB	BB	BB	BB	BB	BB	bd	BB	BB	BB	DD	BB	BB	DD	DD	DD	DD	BB	BB	BB	BB	BB	BB	BB	DD	BB	BB	DD	BB	BB	DD	DD
chr2_66968296_66968347	FF	NA	FF	NA	fn	FF	NA	FF	FF	FF	NA	NA	NN	FF	FF	FF	FF	NA	FF	FF	FF	FF	FF	NA	FF	FF	FF	FF	FF	FF	FF	FF	NA	FF	NA	FF	FF	FF	FF	FF	NA	FF	FF	FF	FF	NA	NA	FF	NN
chr2_67000921_67000944	DD	DD	DD	BB	BB	DD	DD	BB	DD	DD	BB	BB	BB	DD	DD	DD	BB	BB	BB	BB	BB	BB	BB	DD	BB	BB	BB	DD	BB	BB	DD	DD	DD	DD	BB	BB	BB	BB	BB	BB	BB	DD	BB	BB	DD	BB	BB	DD	DD
chr2_67048984_67048995	DD	DD	DD	BB	BB	DD	DD	BB	DD	DD	BB	BB	BB	DD	DD	DD	BB	BB	BB	BB	BB	BB	BB	DD	BB	BB	BB	DD	BB	BB	DD	DD	DD	DD	BB	BB	BB	BB	BB	BB	BB	DD	BB	BB	DD	BB	BB	DD	DD
chr2_67049883_67049910	DD	DD	DD	BB	BB	DD	DD	BB	DD	DD	BB	BB	BB	DD	DD	DD	BB	BB	BB	BB	BB	BB	BB	DD	BB	BB	BB	DD	BB	BB	DD	DD	DD	DD	BB	BB	BB	BB	BB	BB	BB	DD	BB	BB	DD	BB	BB	DD	DD
chr2_67057046_67057059	DD	DD	DD	BB	BB	DD	DD	BB	DD	DD	BB	BB	BB	DD	DD	DD	BB	BB	BB	BB	BB	BB	BB	DD	BB	BB	BB	DD	BB	BB	DD	DD	DD	DD	BB	bn	BB	BB	BB	BB	BB	DD	BB	BB	DD	BB	BB	DD	DD
chr2_67069525_67069551	DD	DD	DD	BB	BB	DD	DD	BB	DD	DD	BB	BB	BB	DD	DD	DD	BB	BB	BB	BB	BB	BB	BB	DD	BB	BB	BB	DD	BB	BB	DD	DD	DD	DD	BB	BB	BB	BB	BB	BB	BB	DD	BB	BB	DD	BB	BB	DD	DD
chr2_67131667_67131710	DD	DD	DD	BB	BB	DD	DD	BB	DD	DD	BB	BB	BB	DD	DD	DD	BB	BB	bn	BB	BB	BB	BB	DD	BB	BB	BB	DD	BB	BB	DD	DD	DD	DD	BB	BB	BB	BB	BB	BB	BB	DD	BB	BB	DD	BB	BB	DD	DD
chr2_67150047_67150070	DD	DD	DD	BB	BB	DD	DD	BB	DD	DD	BB	BB	BB	DD	DD	DD	BB	BB	BB	BB	BB	BB	BB	DD	BB	BB	BB	DD	BB	BB	DD	DD	DD	DD	BB	BB	BB	BB	BB	BB	BB	DD	BB	BB	DD	BB	BB	DD	DD
chr2_67165188_67165211	DD	DD	DD	BB	BB	DD	DD	BB	DD	DD	BB	BB	BB	DD	DD	DD	BB	BB	BB	BB	BB	BB	BB	DD	BB	BB	BB	DD	BB	BB	DD	DD	DD	DD	BB	BB	BB	BB	BB	BB	BB	DD	BB	BB	DD	BB	BB	DD	DD
chr2_67166949_67166981	DD	NA	DD	BB	BB	DD	DD	BB	NA	DD	BB	NA	BB	DD	DD	DD	BB	NA	BB	BB	BB	BB	BB	NA	BB	BB	BB	DD	BB	BB	NN	DD	DD	DD	BB	BB	BB	BB	BB	BB	BB	NA	BB	BB	DD	BB	BB	DD	DD
chr2_67227291_67227315	FF	FF	FF	FF	FF	FF	FF	FF	FF	FF	FF	FF	FF	FF	FF	FF	FF	FF	FF	FF	FF	FF	FF	FF	FF	FF	FF	FF	FF	FF	FF	FF	FF	FF	FF	FF	FF	FF	FF	FF	FF	FF	FF	FF	FF	FF	FF	FF	FF
chr2_67233788_67233831	DD	DD	DD	BB	BB	DD	DD	BB	DD	DD	BB	BB	BB	DD	DD	DD	BB	BB	BB	BB	BB	BB	BB	DD	BB	BB	BB	DD	BB	BB	DD	DD	DD	DD	BB	BB	BB	BB	BB	BB	BB	DD	BB	BB	DD	BB	BB	DD	DD
chr2_67325576_67325619	FF	FF	FF	FF	FF	FF	FF	FF	FF	NA	FF	FF	FF	NN	NN	NA	FF	NA	FF	FF	NA	FF	FF	FF	FF	NA	FF	FF	FF	NA	FF	FF	FF	FF	NA	FF	FF	FF	FF	NA	FF	NA	FF	FF	NA	FF	NA	FF	FF
chr2_67531346_67531375	DD	DD	DD	BB	BB	DD	DD	BB	DD	DD	BB	BB	BB	DD	DD	DD	BB	BB	BB	BB	BB	BB	BB	DD	BB	BB	BB	DD	BB	BB	DD	DD	DD	DD	BB	BB	BB	BB	BB	BB	BB	DD	BB	BB	DD	BB	BB	DD	DD
chr2_67543678_67543697	DD	DD	DD	BB	BB	DD	DD	BB	DD	DD	BB	BB	BB	DD	DD	DD	BB	BB	BB	BB	BB	BB	BB	DD	BB	BB	BB	DD	BB	BB	DD	DD	DD	DD	BB	BB	BB	BB	BB	BB	BB	DD	BB	BB	DD	BB	BB	DD	DD
chr2_67548100_67548127	DD	DD	DD	BB	BB	DD	DD	BB	DD	DD	BB	BB	BB	DD	DD	DD	BB	BB	BB	BB	BB	BB	BB	DD	BB	BB	BB	DD	BB	BB	DD	DD	DD	DD	BB	BB	BB	BB	BB	BB	BB	DD	BB	BB	DD	BB	BB	DD	DD
chr2_67570460_67570479	DD	DD	DD	BB	BB	DD	DD	BB	DD	DD	bn	BB	BB	DD	DD	DD	BB	BB	BB	BB	BB	BB	BB	DD	BB	BB	BB	DD	BB	BB	DD	DD	DD	DD	BB	BB	BB	BB	BB	BB	BB	DD	BB	BB	DD	BB	BB	DD	DD
chr2_67600656_67600680	DD	DD	DD	BB	BB	DD	DD	BB	DD	DD	BB	BB	BB	DD	DD	DD	BB	BB	BB	BB	BB	BB	BB	DD	BB	BB	BB	DD	BB	BB	DD	DD	DD	DD	BB	BB	BB	BB	BB	BB	BB	DD	BB	BB	DD	BB	BB	DD	DD
chr2_67642741_67642754	DD	DD	DD	BB	BB	DD	DD	BB	DD	DD	BB	BB	BB	DD	DD	DD	BB	BB	BB	BB	BB	BB	BB	DD	BB	BB	BB	DD	BB	BB	DD	DD	DD	DD	BB	BB	BB	BB	BB	BB	BB	DD	BB	BB	DD	BB	BB	DD	DD
chr2_67647424_67647435	DD	DD	DD	BB	BB	DD	DD	BB	DD	DD	BB	BB	BB	DD	DD	DD	BB	BB	BB	BB	BB	BB	BB	DD	BB	BB	BB	DD	BB	BB	DD	DD	DD	DD	BB	BB	BB	BB	BB	BB	BB	DD	BB	BB	DD	BB	BB	DD	DD
chr2_67650845_67650856	DD	DD	DD	BB	BB	DD	DD	BB	DD	DD	BB	BB	BB	DD	DD	DD	BB	BB	BB	BB	BB	BB	BB	DD	BB	BB	BB	DD	BB	BB	DD	DD	DD	DD	BB	BB	BB	BB	BB	BB	BB	DD	BB	BB	DD	BB	BB	DD	DD
chr2_67695677_67695700	DD	DD	DD	BB	BB	DD	DD	BB	DD	DD	BB	BB	BB	DD	DD	DD	BB	BB	BB	BB	BB	BB	BB	DD	BB	BB	BB	DD	BB	BB	DD	DD	DD	DD	BB	BB	BB	BB	BB	BB	BB	DD	BB	BB	DD	BB	BB	DD	DD
chr2_67706114_67706140	NA	FF	FF	FF	FF	FF	FF	FF	FF	FF	FF	FF	FF	FF	NA	FF	FF	FF	FF	FF	FF	NA	FF	NA	FF	FF	NN	FF	FF	FF	FF	FF	NA	FF	FF	FF	FF	FF	FF	FF	NA	FF	FF	FF	FF	FF	FF	FF	NA
chr2_67710656_67710669	DD	DD	DD	BB	BB	DD	DD	BB	DD	DD	BB	BB	BB	DD	DD	DD	BB	BB	BB	BB	BB	BB	BB	DD	BB	BB	BB	DD	BB	BB	DD	DD	DD	DD	BB	BB	BB	BB	BB	BB	BB	DD	BB	BB	DD	bn	BB	DD	DD
chr2_67713294_67713341	NN	DD	DD	NA	NA	DD	DD	BB	NA	DD	BB	bn	NA	DD	DD	NN	BB	BB	BB	BB	BB	BB	BB	DD	BB	NA	BB	NA	NN	BB	DD	DD	DD	DD	BB	BB	BB	BB	BB	BB	NA	DD	BB	BB	NA	NA	BB	DD	DD
chr2_67741489_67741532	DD	DD	DD	BB	BB	DD	DD	BB	DD	DD	BB	BB	BB	DD	DD	DD	BB	BB	BB	BB	BB	BB	BB	DD	BB	BB	BB	DD	BB	BB	DD	DD	DD	DD	BB	BB	BB	bn	BB	BB	BB	DD	BB	BB	DD	BB	BB	DD	DD
chr2_67741558_67741581	DD	DD	DD	BB	BB	DD	DD	BB	DD	DD	BB	BB	BB	DD	DD	DD	BB	BB	BB	BB	BB	BB	BB	DD	BB	BB	BB	DD	BB	BB	DD	DD	DD	DD	BB	BB	BB	BB	BB	BB	BB	DD	BB	BB	DD	BB	BB	DD	DD
chr2_67747097_67747136	DD	DD	DD	NA	BB	DD	DD	BB	DD	DD	BB	BB	BB	DD	DD	DD	BB	BB	BB	NN	BB	BB	BB	DD	BB	NA	BB	DD	BB	BB	DD	DD	DD	DD	BB	BB	BB	BB	BB	BB	BB	DD	BB	BB	DD	BB	NN	DD	DD
chr2_67807041_67807080	DD	DD	DD	BB	BB	DD	DD	BB	DD	DD	BB	BB	BB	DD	DD	DD	BB	DD	DD	BB	BB	BB	BB	DD	BB	BB	BB	DD	BB	BB	DD	DD	DD	DD	BB	BB	BB	BB	BB	BB	BB	DD	BB	BB	DD	BB	BB	DD	DD
chr2_67849983_67850034	NA	NN	NN	NN	NA	NN	NA	NA	NN	NN	BB	BB	BB	NN	NN	DD	NA	NN	NA	BB	BB	NN	BB	NA	BB	NA	BB	DD	NN	BB	DD	DD	DD	NN	BB	BB	BB	BB	BB	BB	NA	DD	BB	BB	DD	BB	BB	NA	NN
chr2_67878753_67878780	DD	DD	DD	NA	NA	DD	DD	NA	DD	DD	UU	UU	UU	DD	DD	DD	UU	DD	DD	UU	NA	NA	NA	DD	UU	UU	NA	DD	uu	NA	DD	DD	DD	DD	NA	NA	UU	NA	UU	NA	NA	DD	NA	NA	DD	NA	UU	DD	DD
chr2_67884935_67884986	DD	DD	NA	BB	BB	DD	DD	BB	DD	DD	BB	BB	BB	NN	NA	DD	bd	BB	BB	BB	NA	BB	BB	BB	BB	BB	BB	DD	BB	bn	DD	NA	DD	DD	BB	BB	BB	BB	BB	BB	NA	DD	BB	bd	dn	BB	BB	DD	bd
chr2_67967895_67967936	BB	BB	BB	BB	BB	BB	BB	BB	BB	BB	BB	BB	BB	BB	BB	BB	BB	BB	BB	BB	BB	BB	BB	BB	BB	BB	BB	DD	BB	BB	DD	DD	DD	DD	BB	BB	BB	BB	BB	BB	BB	DD	BB	BB	DD	DD	BB	bd	DD
chr2_68002356_68002395	DD	DD	DD	BB	BB	DD	DD	BB	DD	DD	BB	BB	BB	NN	DD	DD	BB	DD	DD	BB	BB	BB	BB	DD	BB	BB	BB	DD	BB	BB	DD	DD	DD	DD	BB	BB	BB	BB	BB	BB	BB	DD	BB	NA	DD	NA	BB	DD	DD
chr2_68025040_68025071	DD	DD	NA	BB	BB	DD	DD	BB	DD	DD	BB	BB	BB	DD	DD	DD	BB	DD	DD	BB	BB	BB	BB	NN	BB	NA	BB	DD	BB	BB	DD	DD	NA	DD	BB	BB	BB	BB	BB	BB	BB	DD	BB	BB	DD	NA	BB	DD	DD
chr2_68051995_68052034	DD	DD	DD	BB	BB	NA	DD	BB	DD	BB	BB	BB	BB	DD	DD	NA	BB	DD	DD	BB	BB	BB	BB	DD	BB	BB	BB	DD	BB	BB	DD	DD	DD	DD	BB	BB	BB	BB	BB	BB	NA	DD	BB	BB	DD	NA	NA	DD	DD
chr2_68086577_68086612	NN	NN	DD	BB	BB	bd	NN	BB	NA	DD	DD	BB	BB	NN	BB	NA	BB	DD	DD	BB	BB	BB	bn	DD	BB	BB	BB	DD	BB	BB	DD	NN	DD	DD	BB	BB	BB	BB	DD	BB	bn	NN	BB	BB	DD	BB	BB	DD	DD
chr2_68096062_68096093	DD	DD	DD	BB	BB	DD	DD	BB	DD	DD	BB	BB	BB	DD	DD	DD	BB	DD	DD	BB	BB	BB	BB	DD	BB	BB	BB	DD	BB	BB	DD	DD	DD	DD	BB	BB	BB	BB	BB	BB	BB	DD	BB	BB	DD	BB	BB	DD	DD
chr2_68112802_68112836	DD	DD	DD	BB	BB	DD	DD	BB	DD	DD	BB	BB	BB	DD	DD	DD	BB	DD	DD	BB	BB	BB	BB	DD	BB	BB	BB	DD	BB	BB	DD	DD	DD	DD	BB	BB	BB	BB	BB	BB	BB	DD	BB	BB	DD	BB	BB	DD	DD
chr2_68161125_68161156	DD	DD	DD	BB	BB	DD	DD	BB	DD	DD	BB	BB	BB	DD	DD	DD	BB	DD	DD	BB	BB	BB	BB	DD	BB	BB	BB	DD	BB	BB	DD	DD	DD	DD	BB	BB	BB	BB	BB	BB	BB	DD	BB	BB	DD	BB	BB	DD	DD
chr2_68206471_68206494	DD	DD	DD	BB	BB	DD	DD	BB	DD	DD	BB	BB	BB	DD	DD	DD	BB	DD	DD	BB	BB	BB	BB	DD	BB	BB	BB	DD	BB	BB	DD	DD	DD	DD	BB	BB	BB	BB	BB	BB	BB	DD	BB	BB	DD	BB	BB	DD	DD
chr2_68212706_68212717	DD	DD	DD	BB	BB	DD	DD	BB	DD	DD	BB	BB	BB	DD	DD	DD	BB	DD	DD	BB	BB	BB	BB	DD	BB	BB	BB	DD	BB	BB	DD	DD	DD	DD	BB	BB	BB	BB	BB	BB	BB	DD	BB	BB	DD	BB	BB	DD	DD
chr2_68228231_68228256	dn	DD	DD	BB	BB	DD	DD	BB	DD	DD	BB	BB	BB	DD	dn	DD	BB	DD	DD	BB	BB	BB	BB	DD	BB	BB	BB	DD	BB	BB	DD	DD	DD	DD	BB	BB	BB	BB	BB	BB	BB	DD	BB	BB	DD	BB	BB	DD	DD
chr2_68231091_68231110	DD	DD	DD	BB	BB	DD	DD	BB	DD	DD	BB	BB	BB	DD	DD	DD	BB	DD	DD	BB	BB	BB	BB	DD	BB	BB	BB	DD	BB	BB	DD	DD	DD	DD	BB	BB	BB	BB	BB	BB	BB	DD	BB	BB	DD	BB	BB	DD	DD
chr2_68254033_68254050	DD	DD	DD	BB	BB	DD	DD	BB	DD	DD	BB	BB	BB	DD	DD	DD	BB	DD	DD	BB	BB	BB	BB	DD	BB	BB	BB	DD	BB	bd	DD	DD	DD	DD	BB	BB	BB	BB	BB	BB	BB	DD	BB	BB	DD	BB	BB	DD	DD
chr2_68267789_68267840	DD	DD	DD	BB	NA	DD	DD	DD	NA	NA	BB	BB	DD	DD	BB	DD	DD	DD	DD	NA	dn	dn	BB	DD	DD	BB	BB	DD	BB	BB	DD	NA	DD	DD	NA	BB	NA	BB	BB	bd	BB	NN	BB	BB	NA	BB	BB	NA	DD
chr2_68271265_68271304	DD	DD	DD	BB	BB	DD	DD	BB	DD	DD	BB	BB	BB	DD	DD	DD	BB	DD	DD	BB	BB	BB	BB	DD	BB	BB	BB	DD	BB	BB	DD	DD	DD	DD	BB	BB	BB	BB	BB	BB	BB	DD	BB	BB	DD	BB	BB	DD	DD
chr2_68299628_68299647	DD	DD	DD	BB	BB	DD	DD	BB	DD	DD	BB	BB	BB	DD	DD	DD	BB	DD	dn	BB	BB	BB	BB	DD	BB	BB	BB	DD	BB	BB	DD	DD	DD	DD	BB	BB	BB	BB	BB	BB	BB	DD	BB	BB	DD	BB	BB	DD	DD
chr2_68329671_68329694	DD	DD	DD	BB	BB	DD	DD	BB	DD	DD	BB	BB	BB	DD	DD	DD	BB	DD	DD	BB	BB	BB	BB	NN	BB	BB	BB	DD	BB	BB	DD	DD	DD	DD	BB	NA	NA	BB	BB	BB	NA	DD	BB	BB	DD	BB	BB	DD	DD
chr2_68333331_68333350	DD	DD	DD	BB	BB	DD	DD	BB	DD	DD	BB	BB	BB	DD	DD	DD	BB	DD	DD	BB	BB	BB	BB	DD	BB	BB	BB	DD	BB	BB	DD	DD	DD	DD	BB	BB	BB	BB	BB	BB	BB	DD	BB	BB	DD	BB	BB	DD	DD
chr2_68356085_68356099	DD	DD	df	FF	FF	df	df	FF	DD	df	FF	FF	FF	DD	df	df	FF	DD	df	FF	FF	FF	FF	df	FF	FF	FF	df	FF	FF	DD	DD	df	df	FF	FF	FF	FF	FF	FF	FF	df	FF	FF	DD	FF	FF	df	df
chr2_68382451_68382464	dd	dd	dd	BB	BB	DD	DD	BB	dd	dd	bn	BB	BB	dd	dd	dd	BB	dd	dd	BB	BB	BB	BB	dd	BB	BB	BB	DD	BB	BB	dd	dd	dd	dd	BB	BB	BB	BB	BB	BB	BB	dd	BB	BB	dd	BB	BB	dd	dd
chr2_68384533_68384556	DD	DD	DD	BB	BB	DD	DD	BB	DD	DD	BB	BB	BB	DD	DD	DD	BB	DD	DD	BB	BB	BB	BB	DD	BB	BB	BB	DD	BB	BB	DD	DD	DD	DD	BB	BB	BB	BB	BB	BB	BB	DD	BB	BB	DD	BB	BB	DD	DD
chr2_68384717_68384728	DD	DD	DD	BB	BB	DD	DD	BB	DD	DD	BB	BB	BB	DD	DD	DD	BB	DD	DD	BB	BB	BB	BB	DD	BB	BB	BB	DD	BB	BB	DD	DD	DD	DD	BB	BB	BB	BB	BB	BB	BB	DD	BB	BB	DD	BB	BB	DD	DD
chr2_68400280_68400315	DD	DD	DD	BB	BB	DD	DD	BB	DD	DD	BB	BB	BB	DD	DD	DD	BB	DD	DD	BB	BB	BB	BB	DD	BB	BB	BB	DD	BB	BB	DD	DD	DD	DD	BB	BB	BB	BB	BB	BB	BB	DD	BB	BB	DD	BB	BB	DD	DD
chr2_68402191_68402214	DD	DD	DD	BB	BB	DD	DD	BB	DD	DD	BB	BB	BB	DD	DD	DD	BB	DD	DD	BB	BB	BB	BB	DD	BB	BB	BB	DD	BB	BB	DD	DD	DD	DD	BB	BB	BB	BB	BB	BB	BB	DD	BB	BB	DD	BB	BB	DD	DD
chr2_68405284_68405311	DD	DD	DD	BB	BB	DD	DD	BB	DD	DD	BB	BB	BB	DD	DD	DD	BB	DD	DD	BB	BB	BB	BB	DD	BB	BB	BB	DD	BB	BB	DD	DD	DD	DD	BB	BB	BB	BB	BB	BB	BB	DD	BB	BB	DD	BB	BB	DD	DD
chr2_68426499_68426510	df	df	df	FF	FF	df	df	FF	df	df	FF	FF	FF	df	df	df	FF	df	df	FF	FF	FF	FF	df	FF	FF	FF	df	FF	FF	df	df	df	df	FF	FF	FF	FF	FF	FF	FF	df	FF	FF	df	FF	FF	df	df
chr2_68436851_68436874	DD	DD	DD	BB	BB	DD	DD	BB	DD	DD	BB	BB	BB	DD	DD	DD	BB	bd	DD	BB	BB	BB	BB	DD	BB	BB	BB	DD	BB	BB	DD	DD	DD	bd	BB	BB	BB	BB	BB	BB	BB	DD	BB	BB	bd	BB	BB	DD	DD
chr2_68440339_68440360	DD	DD	DD	BB	BB	dn	DD	BB	DD	DD	BB	BB	BB	DD	DD	DD	BB	DD	DD	BB	BB	BB	BB	DD	BB	BB	BB	DD	BB	BB	DD	DD	DD	DD	BB	BB	BB	BB	BB	BB	BB	DD	BB	BB	DD	BB	BB	DD	dn
chr2_68443846_68443859	DD	DD	DD	BB	BB	DD	DD	BB	DD	DD	BB	BB	BB	DD	DD	DD	BB	DD	DD	BB	BB	BB	BB	DD	BB	BB	BB	DD	BB	BB	DD	DD	DD	DD	BB	BB	BB	BB	BB	BB	BB	DD	BB	BB	DD	BB	BB	DD	DD
chr2_68450024_68450035	DD	DD	DD	BB	BB	DD	DD	BB	DD	dn	BB	BB	BB	DD	DD	DD	BB	DD	DD	BB	BB	BB	BB	DD	BB	BB	BB	DD	BB	BB	DD	DD	DD	DD	BB	BB	BB	BB	BB	BB	BB	DD	BB	BB	DD	BB	BB	DD	DD
chr2_68460185_68460202	dd	dd	DD	BB	BB	dd	dd	BB	dd	dd	BB	BB	BB	dd	dd	dd	BB	dd	dd	BB	BB	BB	BB	DD	BB	BB	bd	dd	BB	BB	dd	dd	dd	dd	BB	BB	BB	BB	BB	BB	BB	dd	BB	bd	dd	BB	BB	dd	dd
chr2_68460384_68460397	DD	DD	DD	BB	BB	DD	DD	BB	DD	DD	BB	BB	BB	DD	DD	DD	BB	DD	DD	BB	BB	BB	BB	DD	BB	BB	BB	DD	BB	BB	DD	DD	DD	DD	BB	BB	BB	BB	BB	BB	BB	DD	BB	BB	DD	BB	BB	DD	DD
chr2_68469988_68470023	DD	DD	DD	BB	BB	dn	DD	BB	DD	DD	BB	BB	BB	DD	DD	DD	BB	dn	DD	BB	BB	BB	BB	DD	BB	BB	BB	DD	BB	BB	DD	DD	DD	DD	BB	BB	BB	BB	BB	BB	BB	DD	BB	BB	DD	BB	BB	DD	DD
chr2_68476884_68476923	NN	FF	NA	FF	FF	NA	FF	FF	NA	FF	FF	NA	FF	fn	NA	FF	NA	FF	FF	FF	FF	FF	FF	FF	FF	NA	FF	FF	FF	FF	NA	FF	NA	NA	FF	FF	FF	NA	FF	FF	NA	FF	FF	FF	FF	NA	FF	FF	NA
chr2_68486141_68486156	DD	DD	DD	BB	BB	DD	DD	BB	DD	dn	BB	BB	BB	DD	DD	DD	BB	DD	DD	BB	BB	BB	BB	DD	BB	BB	BB	DD	BB	BB	DD	DD	DD	DD	BB	BB	BB	BB	bn	BB	BB	DD	BB	BB	DD	BB	BB	DD	DD
chr2_68571337_68571376	NA	NA	DD	NA	BB	NA	NA	BB	DD	NA	BB	BB	BB	DD	DD	DD	NN	DD	DD	BB	BB	BB	BB	DD	BB	NA	BB	DD	BB	BB	DD	NA	DD	DD	NA	BB	BB	BB	BB	BB	NA	DD	BB	BB	DD	BB	BB	DD	DD
chr2_68585138_68585165	DD	DD	DD	BB	BB	DD	DD	BB	DD	DD	BB	BB	BB	DD	DD	DD	BB	DD	DD	BB	BB	BB	BB	DD	BB	BB	BB	DD	BB	bd	DD	DD	DD	DD	BB	BB	BB	BB	BB	BB	BB	DD	BB	BB	DD	BB	BB	DD	DD
chr2_68593686_68593729	FF	NA	NN	NN	NN	NN	NN	NN	NN	fn	NN	NN	NN	NN	NN	nn	NN	NN	NN	NN	NN	NN	NN	NN	NN	NN	NN	FF	fn	NN	NN	fn	FF	FF	NN	NN	NN	FF	NN	NN	FF	NA	NN	NN	FF	NN	NN	FF	FF
chr2_68669800_68669825	dd	dn	dd	BB	BB	dd	dd	BB	dd	dd	BB	BB	BB	dd	dd	dd	BB	dd	dd	BB	BB	BB	BB	dd	BB	BB	BB	dd	BB	BB	dn	dd	dd	dd	BB	BB	BB	bn	BB	BB	BB	dd	BB	BB	dd	BB	BB	dd	dd
chr2_68714080_68714109	DD	DD	DD	BB	bn	DD	DD	BB	DD	DD	BB	BB	BB	DD	DD	DD	BB	DD	DD	BB	BB	BB	BB	DD	BB	BB	BB	DD	BB	BB	DD	DD	DD	DD	BB	BB	BB	BB	BB	BB	BB	DD	BB	BB	DD	BB	BB	DD	DD
chr2_68735631_68735678	DD	NA	DD	BB	BB	DD	DD	BB	DD	DD	NN	BB	BB	DD	DD	NA	BB	DD	DD	BB	BB	BB	BB	NA	NN	BB	BB	DD	BB	BB	DD	DD	DD	DD	BB	BB	BB	BB	BB	NA	BB	NA	NA	BB	DD	NA	BB	NA	DD
chr2_68800862_68800906	DD	DD	DD	BB	BB	DD	DD	BB	DD	DD	BB	BB	BB	DD	DD	DD	BB	DD	DD	BB	BB	BB	BB	DD	BB	BB	BB	DD	BB	BB	DD	DD	DD	DD	BB	BB	BB	BB	BB	BB	BB	DD	BB	BB	DD	BB	BB	DD	DD
chr2_68810539_68810550	DD	DD	DD	BB	BB	DD	DD	BB	DD	DD	BB	BB	BB	DD	DD	DD	BB	DD	DD	BB	BB	BB	BB	DD	BB	BB	BB	DD	BB	BB	DD	DD	DD	DD	BB	BB	BB	BB	BB	BB	BB	DD	BB	BB	DD	BB	BB	DD	DD
chr2_68817697_68817726	DD	DD	DD	BB	BB	DD	DD	BB	DD	DD	BB	BB	BB	DD	DD	DD	BB	DD	DD	BB	BB	BB	BB	DD	BB	BB	BB	DD	BB	BB	DD	DD	DD	DD	BB	BB	BB	BB	BB	BB	BB	DD	BB	BB	DD	BB	BB	DD	DD
chr2_68840135_68840160	DD	DD	DD	BB	BB	DD	DD	BB	DD	DD	BB	BB	BB	DD	DD	DD	BB	DD	DD	BB	BB	BB	BB	DD	BB	BB	BB	DD	BB	BB	DD	DD	DD	DD	BB	BB	BB	BB	BB	BB	BB	DD	BB	BB	DD	BB	BB	DD	DD
chr2_68842983_68843014	DD	DD	DD	BB	BB	DD	DD	BB	DD	DD	BB	BB	BB	DD	DD	DD	BB	DD	DD	BB	BB	BB	BB	DD	BB	BB	BB	DD	BB	BB	DD	DD	DD	DD	BB	BB	BB	BB	BB	BB	BB	DD	BB	BB	DD	BB	BB	DD	DD
chr2_68869559_68869594	NA	FF	FF	fn	FF	FF	FF	fn	FF	FF	NA	FF	FF	FF	FF	FF	FF	FF	FF	FF	NA	FF	FF	NA	FF	FF	FF	FF	FF	NA	FF	FF	FF	NA	FF	NA	FF	FF	FF	NA	NA	FF	FF	FF	FF	NA	FF	FF	FF
chr2_68878518_68878550	DD	DD	DD	BB	BB	DD	DD	BB	DD	DD	BB	BB	BB	DD	DD	DD	BB	DD	DD	BB	BB	BB	BB	DD	BB	BB	BB	DD	BB	BB	DD	DD	DD	DD	BB	BB	BB	BB	BB	BB	BB	DD	BB	BB	DD	BB	BB	DD	DD
chr2_69063407_69063456	NA	NA	FF	FF	FF	FF	FF	FF	FF	FF	NN	FF	FF	FF	NA	FF	FF	FF	FF	FF	FF	FF	FF	FF	FF	FF	FF	FF	FF	FF	FF	FF	FF	NA	FF	FF	FF	FF	FF	NA	FF	FF	FF	FF	FF	FF	FF	FF	FF
chr2_69176493_69176537	DD	DD	DD	BB	BB	NA	DD	BB	DD	DD	BB	BB	BB	DD	DD	DD	BB	DD	DD	BB	BB	BB	BB	DD	BB	BB	BB	DD	BB	BB	DD	DD	DD	DD	BB	BB	BB	BB	BB	BB	BB	DD	BB	BB	DD	BB	BB	DD	DD
chr2_69197340_69197369	FF	FF	NA	FF	FF	FF	NA	FF	FF	FF	FF	FF	FF	FF	FF	FF	FF	FF	FF	NA	FF	NA	FF	NA	FF	FF	NA	FF	FF	FF	fn	FF	FF	FF	FF	fn	FF	FF	FF	FF	NA	NA	FF	NA	FF	FF	FF	FF	NA
chr2_69213948_69213987	NA	FF	NN	FF	FF	FF	FF	FF	FF	FF	FF	FF	FF	FF	FF	FF	FF	FF	FF	FF	FF	FF	FF	NA	FF	FF	FF	FF	FF	FF	FF	FF	FF	FF	NA	FF	FF	FF	FF	NA	FF	NN	FF	FF	FF	FF	FF	FF	FF
chr2_69255189_69255236	FF	FF	FF	NN	FF	FF	FF	FF	FF	FF	FF	FF	FF	FF	FF	FF	FF	FF	FF	NN	FF	NA	NA	FF	NA	FF	FF	FF	FF	FF	NA	FF	FF	FF	FF	FF	FF	FF	FF	FF	FF	FF	FF	FF	FF	FF	FF	FF	FF
chr2_69295769_69295792	DD	DD	DD	BB	BB	BB	DD	BB	DD	DD	BB	BB	BB	DD	DD	DD	BB	DD	DD	BB	BB	BB	BB	DD	BB	BB	BB	DD	BB	BB	DD	DD	DD	DD	BB	BB	BB	BB	BB	BB	BB	DD	BB	BB	DD	BB	BB	DD	DD
chr2_69297815_69297842	DD	df	df	FF	FF	FF	df	FF	df	df	FF	FF	FF	df	df	df	FF	df	df	FF	FF	FF	FF	df	FF	FF	FF	df	FF	FF	df	df	DD	df	FF	FF	FF	FF	FF	FF	FF	df	FF	FF	DD	FF	FF	df	df
chr2_69309080_69309114	FF	FF	FF	FF	FF	FF	FF	FF	FF	FF	NA	FF	FF	FF	NA	FF	FF	FF	FF	FF	FF	FF	FF	FF	FF	NA	FF	FF	FF	NA	FF	FF	NA	FF	FF	NA	FF	FF	FF	FF	NA	FF	FF	FF	FF	FF	FF	FF	FF
chr2_69380156_69380187	DD	DD	DD	BB	BB	BB	DD	BB	DD	DD	BB	BB	BB	DD	DD	DD	BB	DD	DD	BB	BB	BB	BB	DD	BB	BB	BB	DD	DD	BB	DD	DD	DD	DD	BB	BB	BB	BB	BB	BB	BB	DD	BB	BB	DD	BB	BB	DD	DD
chr2_69477559_69477594	DD	DD	DD	BB	BB	BB	DD	BB	DD	DD	BB	BB	BB	DD	DD	DD	BB	DD	DD	BB	BB	BB	BB	DD	BB	BB	BB	DD	DD	BB	DD	DD	DD	DD	BB	BB	BB	BB	BB	BB	BB	DD	BB	BB	DD	BB	BB	DD	DD
chr2_69484865_69484916	DD	DD	DD	BB	BB	BB	DD	BB	DD	DD	BB	BB	BB	DD	DD	DD	BB	DD	DD	BB	BB	BB	BB	DD	BB	BB	BB	DD	DD	BB	DD	DD	DD	DD	BB	BB	BB	BB	BB	BB	BB	DD	BB	BB	DD	BB	BB	DD	DD
chr2_69514638_69514707	DD	DD	DD	BB	BB	BB	BB	BB	DD	DD	BB	BB	BB	DD	DD	DD	BB	DD	DD	BB	BB	BB	BB	DD	BB	BB	BB	DD	DD	BB	DD	DD	DD	DD	BB	BB	BB	BB	BB	BB	BB	DD	BB	BB	DD	BB	BB	DD	DD
chr2_69574231_69574284	NA	NA	NA	BB	NA	BB	NN	BB	NN	DD	NA	BB	BB	NA	DD	DD	BB	DD	NA	NA	BB	BB	BB	NN	BB	NA	BB	NA	NN	BB	NA	NN	DD	DD	BB	BB	BB	BB	BB	BB	BB	DD	BB	BB	DD	BB	BB	DD	DD
chr2_69588081_69588102	df	df	df	FF	FF	FF	df	FF	df	df	FF	FF	FF	df	df	df	FF	df	df	FF	FF	FF	FF	df	FF	FF	FF	df	dn	FF	df	df	df	df	FF	FF	FF	FF	FF	FF	FF	df	FF	FF	df	FF	FF	df	df
chr2_69595081_69595112	df	df	df	FF	FF	FF	df	FF	df	df	FF	FF	FF	df	df	df	FF	df	df	FF	FF	FF	FF	df	FF	FF	FF	df	df	FF	df	df	df	df	FF	FF	FF	FF	FF	FF	FF	df	FF	FF	df	FF	FF	df	df
chr2_69610343_69610366	DD	DD	DD	BB	BB	BB	DD	BB	DD	DD	BB	BB	BB	DD	DD	DD	BB	DD	DD	BB	BB	BB	BB	DD	BB	BB	BB	DD	DD	BB	DD	DD	DD	DD	BB	BB	BB	BB	BB	BB	BB	DD	BB	BB	DD	BB	BB	DD	DD
chr2_69634251_69634290	DD	DD	DD	BB	BB	BB	DD	BB	DD	DD	BB	BB	BB	DD	DD	DD	BB	DD	DD	BB	BB	BB	BB	DD	BB	BB	BB	DD	DD	BB	DD	DD	DD	DD	BB	BB	BB	BB	BB	BB	BB	DD	BB	BB	DD	BB	BB	DD	DD
chr2_69656039_69656094	NA	dd	dd	BB	NA	BB	dn	BB	dd	dd	BB	BB	BB	dd	dd	dd	BB	dd	dd	BB	BB	BB	BB	dd	BB	BB	BB	dd	dd	NA	dd	dd	NA	dd	BB	BB	BB	BB	BB	BB	NA	dd	BB	BB	dd	BB	BB	dd	dd
chr2_69679146_69679185	DD	DD	DD	BB	BB	BB	DD	BB	DD	DD	BB	BB	BB	DD	DD	DD	BB	DD	DD	BB	BB	BB	BB	DD	BB	BB	BB	DD	DD	BB	DD	DD	DD	DD	BB	BB	BB	BB	BB	BB	BB	DD	BB	BB	DD	BB	BB	DD	DD
chr2_69691756_69691800	DD	DD	DD	BB	BB	BB	DD	BB	DD	DD	BB	BB	BB	DD	DD	DD	BB	DD	DD	BB	BB	BB	BB	DD	BB	BB	BB	DD	DD	BB	bd	DD	DD	DD	BB	BB	BB	BB	BB	BB	BB	DD	BB	BB	DD	BB	BB	DD	DD
chr2_69698508_69698523	DD	DD	DD	BB	BB	BB	DD	BB	DD	DD	BB	BB	BB	DD	DD	DD	BB	DD	DD	BB	BB	BB	BB	DD	BB	BB	BB	DD	DD	BB	DD	DD	DD	DD	BB	BB	BB	BB	BB	BB	BB	DD	BB	BB	DD	BB	BB	DD	DD
chr2_69737892_69737912	DD	DD	DD	BB	BB	BB	DD	BB	DD	DD	BB	BB	BB	DD	DD	DD	BB	DD	DD	BB	BB	BB	BB	DD	BB	BB	BB	DD	DD	BB	DD	DD	DD	DD	BB	BB	BB	BB	BB	BB	BB	DD	BB	BB	DD	BB	BB	DD	DD
chr2_69759391_69759410	DD	DD	DD	BB	BB	BB	DD	BB	DD	DD	BB	BB	BB	DD	DD	DD	BB	DD	DD	BB	BB	BB	BB	DD	BB	BB	BB	DD	DD	BB	DD	DD	DD	DD	BB	BB	BB	BB	BB	BB	BB	DD	BB	BB	DD	BB	BB	DD	DD
chr2_69771579_69771610	DD	DD	DD	BB	BB	BB	DD	BB	DD	DD	BB	BB	BB	DD	DD	DD	BB	DD	DD	BB	BB	BB	BB	DD	BB	BB	BB	DD	DD	BB	DD	DD	DD	DD	BB	BB	BB	BB	BB	BB	BB	DD	BB	BB	DD	BB	BB	DD	DD
chr2_69780413_69780426	DD	DD	DD	BB	BB	BB	DD	BB	DD	DD	BB	BB	BB	DD	DD	DD	BB	DD	DD	BB	BB	BB	BB	DD	BB	BB	BB	DD	DD	BB	DD	DD	DD	DD	BB	BB	BB	BB	BB	BB	BB	DD	BB	BB	DD	BB	BB	DD	DD
chr2_69781358_69781375	DD	DD	DD	BB	BB	BB	DD	BB	DD	DD	BB	BB	BB	DD	DD	DD	BB	DD	DD	BB	BB	BB	BB	DD	BB	BB	BB	DD	DD	BB	DD	DD	DD	DD	BB	BB	BB	BB	BB	BB	BB	DD	BB	BB	DD	BB	BB	DD	DD
chr2_69785183_69785198	df	df	df	FF	FF	FF	df	FF	df	df	FF	FF	FF	df	df	df	FF	df	df	FF	FF	FF	FF	df	FF	FF	FF	df	df	FF	df	df	df	df	FF	FF	FF	FF	FF	FF	FF	df	FF	FF	df	FF	FF	df	df
chr2_69786162_69786177	dd	dd	dd	BB	BB	BB	dd	BB	dd	dd	BB	BB	BB	dd	dd	dd	BB	dd	dd	BB	BB	BB	BB	dd	BB	BB	BB	dd	dd	BB	dd	dd	dd	dd	BB	BB	BB	BB	BB	BB	BB	dd	BB	BB	dd	BB	BB	dd	dd
chr2_69795233_69795244	DD	DD	DD	BB	BB	BB	DD	BB	DD	DD	BB	BB	BB	DD	DD	DD	BB	DD	DD	BB	BB	BB	BB	DD	BB	BB	BB	DD	DD	BB	DD	DD	DD	DD	BB	BB	BB	BB	BB	BB	BB	DD	BB	BB	DD	BB	BB	DD	DD
chr2_69804468_69804495	DD	DD	DD	BB	BB	BB	DD	BB	DD	DD	BB	BB	BB	DD	DD	DD	BB	DD	DD	BB	BB	BB	BB	DD	BB	BB	BB	DD	DD	BB	DD	DD	DD	DD	BB	BB	BB	BB	BB	BB	BB	DD	BB	BB	DD	BB	BB	DD	DD
chr2_69839524_69839547	DD	DD	DD	BB	BB	BB	DD	BB	DD	DD	BB	BB	BB	DD	DD	DD	BB	DD	DD	BB	BB	BB	BB	DD	BB	BB	BB	DD	DD	BB	DD	DD	DD	DD	BB	BB	BB	BB	BB	BB	BB	DD	BB	BB	DD	BB	BB	DD	DD
chr2_69885016_69885039	DD	DD	DD	BB	BB	BB	DD	BB	DD	DD	BB	BB	BB	DD	DD	DD	BB	DD	DD	BB	BB	BB	BB	DD	BB	BB	BB	DD	DD	BB	DD	DD	DD	DD	BB	BB	BB	BB	BB	BB	BB	DD	BB	BB	DD	BB	BB	DD	DD
chr2_69900638_69900673	NA	DD	NA	BB	BB	BB	dd	NA	dd	dd	BB	BB	BB	dd	NA	dd	BB	DD	NA	BB	BB	BB	BB	dd	NA	NA	BB	NA	dd	NA	NA	NA	dd	dd	BB	BB	BB	BB	BB	BB	BB	NA	BB	BB	dd	BB	BB	dd	dd
chr2_69906380_69906397	DD	DD	DD	BB	BB	BB	DD	BB	DD	DD	BB	BB	BB	DD	DD	DD	BB	DD	DD	BB	BB	BB	BB	DD	BB	BB	BB	DD	DD	BB	DD	DD	DD	DD	BB	BB	BB	BB	BB	BB	BB	DD	BB	BB	DD	BB	BB	DD	DD
chr2_69911609_69911624	DD	DD	DD	BB	BB	BB	DD	BB	bd	DD	BB	BB	BB	DD	DD	DD	BB	DD	DD	BB	BB	BB	BB	DD	BB	BB	BB	DD	DD	BB	DD	DD	DD	DD	BB	BB	BB	BB	BB	BB	BB	DD	BB	BB	DD	BB	BB	DD	DD
chr2_69925718_69925737	NA	DD	dn	NA	BB	BB	DD	BB	NA	DD	BB	BB	BB	DD	NA	DD	BB	DD	DD	BB	BB	BB	BB	NA	BB	BB	BB	DD	DD	BB	DD	DD	DD	DD	BB	NA	BB	BB	BB	BB	BB	NN	BB	BB	DD	BB	BB	NA	DD
chr2_69935615_69935642	DD	DD	DD	BB	BB	BB	DD	BB	DD	DD	BB	BB	BB	DD	DD	DD	BB	DD	DD	BB	BB	BB	BB	DD	BB	BB	BB	DD	DD	BB	DD	DD	DD	DD	BB	BB	BB	BB	BB	BB	BB	DD	BB	BB	DD	BB	BB	DD	DD
chr2_69946835_69946854	DD	DD	DD	BB	BB	BB	DD	BB	DD	DD	BB	BB	BB	DD	DD	DD	BB	DD	DD	BB	BB	BB	BB	DD	BB	BB	BB	DD	DD	BB	DD	DD	DD	DD	BB	BB	BB	BB	BB	BB	BB	DD	BB	BB	DD	BB	BB	DD	DD
chr2_69963344_69963375	DD	DD	DD	BB	BB	BB	DD	BB	DD	DD	BB	BB	BB	DD	DD	DD	BB	DD	DD	BB	BB	BB	BB	DD	BB	BB	BB	DD	DD	BB	DD	DD	DD	DD	BB	BB	BB	BB	BB	BB	BB	DD	BB	BB	DD	BB	BB	DD	DD
chr2_69984052_69984099	DD	DD	DD	BB	BB	BB	DD	BB	DD	DD	BB	BB	BB	DD	DD	DD	BB	DD	DD	BB	BB	BB	BB	DD	BB	BB	BB	DD	DD	BB	DD	DD	DD	DD	BB	BB	BB	BB	BB	BB	bn	DD	BB	BB	DD	BB	BB	DD	DD
chr2_69997568_69997591	DD	DD	DD	BB	BB	BB	DD	BB	DD	DD	BB	BB	BB	DD	DD	DD	BB	DD	DD	BB	BB	BB	BB	DD	BB	BB	BB	DD	DD	BB	DD	DD	DD	DD	BB	BB	BB	BB	BB	BB	BB	DD	BB	BB	DD	BB	BB	DD	DD
chr2_70144605_70144616	DD	DD	DD	BB	BB	BB	DD	BB	DD	DD	BB	BB	BB	DD	DD	DD	BB	DD	DD	BB	BB	BB	BB	DD	BB	BB	BB	DD	DD	BB	DD	DD	DD	DD	BB	BB	BB	BB	BB	BB	BB	DD	BB	BB	DD	BB	BB	DD	DD
chr2_70164992_70165015	DD	DD	bd	BB	BB	BB	DD	BB	DD	bd	BB	BB	BB	DD	DD	DD	BB	DD	bd	BB	BB	BB	BB	DD	BB	BB	BB	DD	bd	BB	DD	DD	DD	bd	BB	BB	BB	BB	BB	BB	BB	DD	BB	BB	bd	BB	BB	bd	DD
chr2_70165783_70165802	DD	DD	DD	BB	BB	BB	DD	BB	DD	DD	BB	BB	BB	DD	DD	DD	BB	DD	DD	BB	BB	BB	BB	DD	BB	BB	BB	DD	DD	BB	DD	DD	DD	DD	BB	BB	BB	BB	BB	BB	BB	DD	BB	BB	DD	BB	BB	DD	DD
chr2_70170231_70170242	DD	DD	DD	BB	BB	BB	DD	BB	DD	DD	BB	BB	BB	DD	DD	DD	BB	DD	DD	BB	BB	BB	BB	DD	BB	BB	BB	DD	DD	BB	DD	DD	DD	DD	BB	BB	BB	BB	BB	BB	BB	DD	BB	BB	DD	BB	BB	DD	DD
chr2_70174451_70174478	DD	DD	DD	BB	BB	BB	DD	BB	DD	DD	BB	BB	BB	DD	DD	DD	BB	DD	DD	BB	BB	BB	BB	dn	BB	BB	BB	DD	DD	BB	DD	DD	DD	dn	bn	BB	BB	BB	BB	BB	BB	DD	BB	BB	DD	BB	BB	DD	DD
chr2_70175463_70175494	DD	DD	DD	BB	BB	BB	DD	BB	DD	DD	BB	BB	BB	DD	DD	DD	BB	DD	DD	BB	BB	BB	BB	DD	BB	BB	BB	DD	DD	BB	DD	DD	DD	DD	BB	BB	BB	BB	BB	BB	BB	DD	BB	BB	DD	BB	BB	DD	DD
chr2_70212179_70212202	DD	DD	DD	BB	BB	BB	DD	BB	DD	DD	BB	BB	BB	DD	DD	DD	BB	DD	DD	BB	BB	BB	BB	DD	BB	BB	BB	DD	DD	BB	DD	DD	DD	DD	BB	BB	BB	BB	BB	BB	BB	DD	BB	BB	DD	BB	BB	DD	DD
chr2_70227517_70227540	DD	DD	DD	BB	BB	BB	DD	BB	DD	DD	BB	BB	BB	DD	DD	DD	BB	DD	DD	BB	BB	BB	BB	DD	BB	BB	BB	DD	DD	BB	DD	DD	DD	DD	BB	BB	BB	BB	BB	BB	BB	DD	BB	BB	DD	BB	BB	DD	DD
chr2_70241419_70241442	DD	NA	DD	NA	BB	BB	NA	NA	DD	DD	BB	NA	BB	DD	DD	DD	NA	dn	DD	BB	BB	BB	BB	bd	NA	BB	BB	DD	DD	BB	DD	DD	DD	DD	NA	NA	BB	bn	NA	NA	BB	NA	NA	BB	DD	NA	BB	DD	DD
chr2_70250809_70250828	DD	DD	DD	BB	BB	BB	DD	BB	DD	DD	BB	BB	BB	DD	DD	DD	BB	DD	DD	BB	BB	BB	BB	DD	BB	BB	BB	DD	DD	BB	DD	DD	DD	DD	BB	BB	BB	BB	BB	BB	BB	DD	BB	BB	DD	BB	BB	DD	DD
chr2_70255997_70256028	DD	DD	DD	BB	BB	BB	DD	BB	DD	DD	BB	BB	bd	DD	DD	DD	BB	DD	DD	BB	bd	BB	BB	DD	BB	bd	BB	DD	DD	BB	DD	DD	DD	DD	BB	BB	BB	BB	BB	BB	BB	DD	BB	BB	DD	bd	BB	DD	DD
chr2_70294204_70294247	df	DD	df	FF	FF	FF	DD	FF	df	df	FF	FF	FF	df	df	DD	FF	df	df	FF	FF	FF	FF	DD	FF	FF	FF	df	DD	FF	DD	df	df	df	FF	FF	FF	FF	FF	FF	FF	df	FF	FF	DD	FF	FF	df	df
chr2_70338563_70338582	DD	DD	DD	BB	BB	BB	DD	BB	DD	dn	BB	BB	BB	DD	DD	DD	BB	DD	DD	BB	BB	BB	BB	DD	BB	BB	BB	DD	DD	BB	DD	DD	DD	DD	BB	BB	BB	BB	BB	BB	BB	DD	BB	BB	DD	BB	BB	DD	dn
chr2_70340648_70340695	DD	DD	DD	BB	bn	BB	DD	BB	DD	DD	BB	BB	BB	DD	DD	DD	BB	DD	DD	BB	BB	BB	BB	DD	BB	BB	BB	DD	DD	BB	DD	DD	DD	DD	BB	BB	BB	BB	BB	BB	BB	DD	BB	BB	DD	BB	BB	DD	DD
chr2_70362082_70362093	df	DD	df	FF	FF	FF	DD	FF	DD	df	FF	FF	FF	df	df	df	FF	DD	df	FF	FF	FF	FF	df	FF	FF	FF	df	df	FF	df	df	df	DD	FF	FF	FF	FF	FF	FF	FF	df	FF	FF	DD	FF	FF	df	df
chr2_70362095_70362126	DD	DD	DD	BB	BB	BB	DD	BB	DD	DD	BB	BB	BB	DD	DD	DD	BB	DD	DD	BB	BB	BB	BB	DD	BB	BB	BB	DD	DD	BB	DD	DD	DD	DD	BB	BB	BB	BB	BB	BB	BB	DD	BB	BB	DD	BB	BB	DD	DD
chr2_70373914_70373949	DD	DD	DD	BB	BB	BB	DD	BB	DD	DD	BB	BB	BB	DD	DD	DD	BB	DD	DD	BB	BB	BB	BB	DD	bn	BB	BB	DD	DD	BB	DD	DD	DD	DD	BB	BB	BB	BB	BB	BB	BB	DD	bn	BB	DD	BB	BB	DD	DD
chr2_70408601_70408640	DD	DD	DD	BB	BB	NA	DD	BB	DD	DD	NA	NA	NA	DD	DD	DD	BB	NA	DD	BB	NA	NA	BB	DD	NN	NA	BB	DD	NA	BB	DD	DD	DD	DD	NA	NA	BB	BB	NA	BB	NA	DD	BB	BB	DD	BB	BB	DD	NA
chr2_70489024_70489047	DD	dd	dd	BB	BB	BB	dd	BB	dd	dd	BB	dd	BB	dd	dd	dd	BB	dd	dd	BB	BB	BB	BB	dd	BB	BB	BB	dd	dd	BB	dd	dd	dd	dd	BB	BB	BB	BB	BB	BB	BB	dd	BB	BB	dd	BB	BB	dd	dd
chr2_70512551_70512562	DD	DD	DD	BB	BB	BB	DD	BB	DD	DD	BB	DD	BB	DD	DD	DD	BB	DD	DD	BB	BB	BB	BB	DD	BB	BB	BB	DD	DD	BB	DD	DD	DD	DD	BB	BB	BB	BB	BB	BB	BB	DD	BB	BB	DD	BB	BB	DD	DD
chr2_70517108_70517119	DD	DD	DD	BB	BB	BB	DD	BB	DD	DD	BB	DD	BB	DD	DD	DD	BB	DD	DD	BB	BB	BB	BB	DD	BB	BB	BB	DD	DD	BB	DD	DD	DD	DD	BB	BB	BB	BB	BB	BB	BB	DD	BB	BB	DD	BB	BB	DD	DD
chr2_70523219_70523238	DD	DD	DD	BB	BB	BB	DD	BB	DD	DD	BB	DD	BB	DD	DD	DD	BB	DD	DD	BB	BB	BB	BB	DD	BB	BB	BB	DD	DD	BB	DD	DD	DD	DD	BB	BB	BB	BB	BB	BB	BB	DD	BB	BB	DD	BB	BB	DD	DD
chr2_70529320_70529333	DD	DD	DD	BB	BB	BB	DD	BB	DD	DD	BB	DD	BB	DD	DD	DD	BB	DD	DD	BB	BB	BB	BB	DD	BB	BB	BB	DD	DD	BB	DD	DD	DD	DD	BB	BB	BB	BB	BB	BB	BB	DD	BB	BB	DD	BB	BB	DD	DD
chr2_70545901_70545922	DD	DD	DD	BB	BB	BB	DD	BB	DD	DD	BB	DD	BB	DD	DD	DD	BB	DD	DD	BB	BB	BB	BB	DD	BB	BB	BB	DD	DD	BB	DD	DD	DD	DD	BB	BB	BB	BB	BB	BB	BB	DD	BB	BB	DD	bd	BB	DD	DD
chr2_70553870_70553883	DD	dn	DD	BB	BB	BB	DD	BB	dn	DD	BB	DD	BB	DD	DD	DD	BB	DD	DD	BB	BB	BB	BB	DD	BB	BB	BB	DD	DD	BB	DD	DD	DD	DD	BB	BB	BB	BB	BB	BB	BB	DD	BB	BB	DD	BB	BB	DD	DD
chr2_70567159_70567176	DD	DD	DD	BB	BB	BB	DD	BB	DD	DD	BB	DD	BB	DD	DD	DD	BB	DD	DD	BB	BB	BB	BB	DD	BB	BB	BB	DD	DD	BB	DD	DD	DD	DD	BB	BB	BB	BB	BB	BB	BB	DD	BB	BB	DD	BB	BB	DD	DD
chr2_70639042_70639073	DD	DD	DD	BB	BB	BB	DD	BB	NA	DD	BB	DD	BB	DD	DD	DD	BB	DD	DD	BB	BB	BB	BB	DD	BB	BB	BB	DD	DD	BB	DD	DD	DD	DD	BB	BB	BB	BB	BB	BB	BB	NA	BB	BB	DD	NA	BB	DD	DD
chr2_70919802_70919841	DD	DD	DD	BB	BB	BB	DD	BB	DD	DD	BB	DD	BB	DD	DD	DD	bn	DD	DD	BB	BB	BB	BB	DD	BB	BB	BB	DD	DD	BB	DD	DD	DD	DD	BB	BB	BB	BB	BB	BB	BB	DD	BB	BB	DD	BB	BB	DD	DD
chr2_70927556_70927595	DD	DD	DD	BB	BB	BB	DD	BB	DD	DD	BB	DD	BB	DD	DD	DD	BB	DD	DD	BB	BB	BB	bn	DD	BB	BB	BB	DD	DD	BB	dn	DD	DD	DD	BB	BB	bn	BB	BB	BB	BB	DD	BB	BB	DD	BB	BB	DD	DD
chr2_70956751_70956783	FF	FF	FF	NN	NA	FF	FF	FF	FF	FF	FF	FF	FF	FF	FF	FF	FF	FF	FF	FF	FF	FF	FF	FF	FF	NA	FF	FF	FF	FF	NA	FF	FF	FF	FF	FF	FF	FF	FF	FF	FF	FF	FF	FF	FF	FF	FF	NA	FF
chr2_71123067_71123090	DD	DD	DD	BB	BB	BB	DD	BB	DD	DD	BB	DD	BB	DD	DD	DD	BB	DD	DD	BB	BB	BB	BB	NA	BB	BB	BB	DD	DD	BB	DD	DD	DD	DD	BB	BB	BB	BB	BB	BB	BB	DD	BB	BB	DD	NA	DD	DD	DD
chr2_71138055_71138070	DD	DD	DD	BB	BB	BB	DD	BB	DD	DD	BB	DD	BB	DD	DD	DD	BB	DD	DD	BB	BB	BB	BB	BB	BB	BB	BB	DD	DD	BB	DD	DD	DD	DD	BB	BB	BB	BB	BB	BB	BB	DD	BB	BB	DD	DD	DD	DD	DD
chr2_71177862_71177897	FF	FF	FF	NA	FF	NA	FF	FF	FF	FF	FF	fn	FF	FF	NA	FF	FF	FF	NA	FF	FF	FF	NA	FF	FF	FF	FF	FF	FF	FF	NA	FF	NA	FF	FF	NA	FF	FF	FF	FF	FF	FF	FF	FF	FF	NN	FF	FF	NA
chr2_71187108_71187167	DD	DD	DD	NA	NA	BB	DD	BB	NA	NA	NA	DD	NN	DD	DD	NA	NN	DD	DD	BB	NN	BB	NN	NA	BB	NA	BB	DD	DD	NA	DD	DD	DD	DD	NA	NA	BB	BB	NA	BB	NA	DD	BB	BB	DD	DD	DD	bd	DD
chr2_71280390_71280429	FF	FF	FF	FF	NA	FF	FF	FF	FF	NN	NA	FF	NA	FF	FF	FF	NA	FF	FF	FF	FF	FF	NA	FF	FF	NA	FF	FF	FF	FF	NA	FF	NA	FF	fn	FF	NA	FF	NA	FF	NA	FF	FF	FF	FF	FF	NA	FF	FF
chr2_71345932_71345967	FF	FF	FF	FF	FF	FF	FF	FF	NA	NA	FF	FF	FF	FF	FF	FF	FF	FF	FF	NA	FF	FF	FF	FF	FF	NA	FF	FF	FF	FF	FF	FF	FF	FF	FF	NA	FF	FF	FF	NA	NA	FF	FF	FF	FF	NA	FF	NA	FF
chr2_71487106_71487141	FF	FF	FF	FF	FF	FF	FF	FF	FF	FF	FF	FF	NA	FF	FF	FF	FF	FF	FF	FF	FF	FF	FF	FF	FF	NA	FF	FF	FF	FF	FF	NA	FF	FF	FF	NA	FF	FF	FF	FF	FF	NA	FF	FF	FF	NA	FF	FF	FF
chr2_71510364_71510435	DD	DD	DD	BB	bd	BB	DD	BB	DD	DD	BB	DD	BB	DD	DD	DD	BB	DD	DD	BB	BB	BB	BB	NA	BB	BB	BB	DD	DD	dn	DD	DD	DD	DD	BB	BB	BB	BB	BB	BB	BB	DD	BB	BB	DD	DD	DD	DD	DD
chr2_71616613_71616652	FF	FF	FF	FF	NA	NA	FF	FF	FF	FF	NA	FF	NA	NA	FF	FF	FF	FF	FF	FF	FF	FF	FF	FF	NN	NA	FF	FF	FF	FF	FF	FF	FF	FF	NA	NA	FF	FF	FF	FF	NA	FF	FF	FF	NA	FF	FF	NA	NA
chr2_71723248_71723280	FF	FF	FF	FF	FF	NA	FF	NN	FF	FF	FF	FF	FF	FF	FF	NA	FF	FF	FF	FF	FF	FF	FF	FF	FF	FF	FF	FF	FF	NA	NA	FF	FF	FF	FF	FF	NA	FF	FF	FF	FF	FF	FF	FF	FF	FF	FF	FF	FF
chr2_71839909_71839938	FF	NA	FF	fn	FF	FF	FF	FF	FF	NA	FF	NA	FF	NN	FF	NA	FF	FF	FF	FF	NA	NA	FF	FF	FF	FF	FF	NA	FF	FF	FF	fn	NA	FF	FF	FF	FF	NA	FF	FF	NA	FF	FF	FF	NA	fn	NA	NA	FF
chr2_71929521_71929560	FF	FF	FF	FF	FF	FF	FF	FF	NA	FF	FF	NN	FF	FF	FF	FF	NA	FF	FF	FF	NA	FF	FF	FF	NA	FF	FF	FF	FF	FF	FF	FF	FF	FF	FF	FF	FF	FF	FF	FF	NA	NA	FF	FF	FF	FF	FF	FF	FF
chr2_71987022_71987085	DD	UU	du	NA	UU	NA	DD	NA	DD	DD	NA	DD	UU	DD	DD	DD	UU	DD	DD	NA	DD	DD	DD	NA	DD	NA	NA	DD	DD	UU	DD	uu	DD	DD	NA	NA	UU	uu	UU	du	NA	DD	UU	UU	DD	DD	DD	DD	DD
chr2_72089654_72089701	FF	FF	FF	FF	NA	FF	FF	FF	FF	NA	fn	FF	NN	NN	FF	FF	FF	FF	FF	NA	NA	FF	FF	FF	NA	FF	FF	NN	FF	NA	NA	NN	FF	FF	FF	FF	FF	FF	NA	FF	NA	FF	FF	FF	FF	FF	fn	FF	FF
chr2_72158484_72158507	FF	FF	FF	NA	FF	FF	FF	FF	FF	fn	FF	FF	FF	FF	FF	FF	FF	FF	FF	FF	FF	FF	FF	FF	FF	NA	FF	FF	FF	FF	FF	FF	FF	FF	FF	FF	FF	FF	FF	FF	NA	FF	FF	FF	FF	FF	FF	FF	FF
chr2_72393199_72393228	FF	FF	FF	FF	FF	FF	FF	FF	FF	FF	FF	FF	FF	FF	FF	FF	FF	NN	NN	FF	FF	FF	FF	fn	FF	FF	FF	FF	FF	FF	fn	FF	fn	FF	FF	FF	FF	FF	FF	FF	FF	FF	FF	FF	FF	FF	FF	FF	FF
chr2_72402504_72402545	DD	DD	DD	BB	NA	NA	DD	BB	DD	DD	BB	DD	BB	DD	DD	DD	BB	DD	DD	BB	BB	DD	DD	DD	DD	NA	NN	DD	DD	BB	DD	DD	DD	DD	BB	NA	NA	BB	BB	BB	BB	DD	BB	BB	DD	DD	DD	DD	DD
chr2_72495622_72495665	NA	FF	FF	FF	FF	FF	FF	FF	FF	FF	FF	FF	FF	FF	FF	NA	FF	FF	FF	FF	FF	FF	FF	FF	FF	FF	FF	FF	FF	FF	NA	NA	fn	FF	FF	FF	FF	NA	FF	FF	NA	FF	FF	FF	FF	NA	FF	FF	NA
chr2_73122922_73122965	FF	FF	FF	FF	FF	FF	FF	FF	FF	NN	FF	FF	FF	NA	FF	FF	FF	FF	FF	FF	FF	FF	FF	FF	FF	NA	FF	FF	FF	FF	FF	FF	FF	FF	FF	NA	FF	FF	FF	FF	FF	FF	FF	FF	FF	FF	FF	FF	FF
chr2_73504121_73504160	FF	NA	FF	FF	NA	FF	FF	FF	FF	FF	FF	FF	NA	NA	FF	FF	NA	FF	FF	NA	FF	FF	NA	FF	FF	FF	FF	FF	FF	FF	FF	FF	FF	FF	FF	FF	FF	NA	FF	FF	FF	FF	FF	FF	FF	FF	FF	FF	NA
chr2_73552290_73552321	DD	DD	bd	BB	BB	BB	DD	BB	DD	DD	BB	bd	DD	NN	NA	NA	NA	NA	DD	BB	BB	DD	NA	DD	DD	NA	BB	NN	DD	NA	NA	NA	DD	DD	BB	BB	BB	BB	BB	NA	NA	NA	BB	NA	DD	DD	NA	NA	NA
chr2_73601210_73601241	FF	FF	FF	FF	FF	FF	FF	FF	FF	FF	FF	FF	FF	fn	FF	FF	FF	FF	FF	FF	FF	FF	FF	FF	FF	NA	FF	FF	FF	FF	FF	fn	FF	FF	FF	FF	FF	FF	FF	FF	FF	FF	FF	FF	FF	FF	FF	FF	FF
chr2_73719564_73719607	DD	NA	DD	BB	BB	BB	DD	BB	DD	DD	BB	DD	DD	DD	DD	DD	NA	DD	DD	BB	BB	DD	DD	DD	DD	BB	BB	DD	DD	BB	DD	DD	DD	DD	NA	BB	BB	BB	BB	BB	BB	NA	BB	BB	DD	DD	DD	DD	DD
chr2_73858583_73858606	FF	FF	FF	FF	FF	FF	FF	FF	FF	FF	FF	FF	FF	FF	FF	FF	FF	FF	FF	FF	FF	FF	FF	FF	FF	FF	FF	FF	FF	FF	FF	FF	FF	FF	FF	FF	FF	FF	FF	FF	FF	FF	FF	FF	FF	FF	FF	FF	FF
chr2_73869723_73869770	DD	DD	DD	BB	NA	NA	DD	BB	DD	DD	BB	DD	NA	NA	DD	DD	BB	DD	BB	BB	BB	DD	DD	NA	DD	NA	BB	DD	DD	BB	NA	DD	DD	DD	BB	NA	BB	BB	NA	BB	NA	DD	BB	BB	NA	dn	DD	DD	DD
chr2_73920109_73920160	BB	BB	BB	NA	BB	BB	BB	BB	NA	BB	BB	BB	BB	BB	BB	BB	BB	BB	BB	DD	BB	BB	BB	NN	BB	BB	BB	DD	DD	BB	NA	DD	DD	NA	BB	BB	BB	BB	BB	BB	BB	DD	BB	BB	NA	DD	dn	DD	NA
chr2_73938647_73938670	FF	NN	FF	FF	FF	FF	FF	FF	FF	FF	FF	FF	FF	FF	FF	FF	FF	FF	FF	FF	FF	FF	FF	FF	FF	NA	FF	FF	FF	FF	FF	FF	FF	FF	FF	FF	FF	FF	FF	FF	FF	FF	FF	FF	FF	FF	FF	FF	FF
chr2_74031457_74031491	NA	FF	FF	FF	FF	FF	FF	FF	FF	FF	FF	FF	FF	FF	FF	FF	FF	FF	FF	FF	FF	FF	FF	FF	FF	NA	FF	FF	FF	FF	FF	FF	FF	NA	FF	FF	FF	FF	FF	NA	NA	FF	FF	FF	FF	FF	FF	FF	FF
chr2_74059031_74059078	DD	DD	DD	BB	BB	BB	DD	BB	DD	DD	BB	DD	DD	DD	DD	DD	BB	DD	DD	BB	BB	DD	bd	DD	DD	BB	BB	DD	DD	BB	DD	DD	DD	DD	BB	BB	BB	BB	BB	BB	BB	DD	BB	BB	DD	DD	DD	DD	DD
chr2_74059803_74059820	DD	DD	DD	BB	BB	BB	DD	BB	DD	DD	BB	DD	DD	DD	DD	DD	BB	DD	DD	BB	BB	DD	DD	DD	DD	BB	BB	DD	DD	BB	DD	DD	DD	DD	BB	BB	BB	BB	BB	BB	BB	DD	BB	BB	DD	DD	DD	DD	DD
chr2_74082659_74082678	DD	DD	DD	BB	BB	BB	DD	BB	DD	DD	BB	DD	DD	DD	DD	DD	BB	DD	DD	BB	BB	DD	DD	DD	DD	BB	BB	DD	DD	BB	DD	DD	DD	DD	BB	BB	BB	BB	BB	BB	BB	DD	BB	BB	DD	DD	DD	DD	DD
chr2_74142763_74142794	FF	FF	FF	FF	FF	FF	FF	FF	FF	FF	FF	FF	FF	FF	FF	FF	FF	FF	FF	FF	FF	FF	FF	FF	FF	NA	FF	FF	FF	FF	FF	FF	FF	FF	NA	NA	FF	FF	NA	FF	NA	FF	FF	FF	FF	FF	NA	FF	FF
chr2_74142845_74142880	DD	DD	DD	BB	BB	BB	DD	BB	DD	DD	BB	DD	DD	DD	DD	DD	BB	DD	DD	BB	BB	DD	DD	DD	DD	BB	BB	DD	DD	BB	DD	DD	DD	DD	BB	BB	BB	BB	BB	BB	BB	DD	BB	BB	DD	DD	DD	DD	DD
chr2_74171294_74171341	DD	DD	DD	UU	UU	uu	DD	UU	DD	DD	UU	DD	DD	DD	DD	DD	UU	DD	DD	UU	UU	DD	DD	DD	DD	NA	UU	DD	DD	UU	DD	DD	DD	DD	UU	UU	UU	uu	UU	UU	UU	DD	UU	UU	DD	DD	DD	DD	DD
chr2_74211737_74211781	FF	NA	FF	FF	FF	FF	FF	FF	FF	FF	FF	FF	FF	FF	FF	FF	FF	FF	FF	NN	FF	FF	FF	FF	FF	NA	FF	FF	FF	FF	FF	FF	FF	FF	FF	FF	NA	FF	FF	FF	NA	FF	FF	FF	FF	FF	FF	FF	FF
chr2_74220943_74220974	DD	DD	DD	BB	bd	BB	DD	BB	DD	dn	BB	DD	DD	DD	DD	DD	BB	DD	dn	BB	BB	dn	DD	dn	DD	BB	BB	DD	DD	BB	dn	DD	DD	DD	BB	BB	BB	BB	BB	bn	BB	DD	BB	BB	DD	dn	DD	DD	DD
chr2_74263614_74263658	DD	DD	DD	BB	BB	BB	DD	BB	DD	DD	BB	DD	DD	DD	DD	DD	BB	DD	DD	BB	BB	DD	DD	DD	DD	BB	BB	DD	DD	BB	DD	DD	DD	DD	BB	BB	BB	BB	BB	BB	BB	DD	BB	BB	DD	DD	DD	DD	DD
chr2_74319263_74319290	DD	DD	DD	BB	BB	BB	DD	BB	DD	DD	BB	DD	DD	DD	DD	DD	BB	DD	DD	BB	BB	DD	DD	DD	DD	BB	BB	DD	DD	BB	DD	DD	DD	DD	BB	BB	BB	BB	BB	BB	BB	DD	BB	BB	DD	DD	DD	DD	DD
chr2_74328769_74328788	df	df	df	FF	FF	FF	df	FF	df	df	FF	df	df	df	df	df	FF	df	df	FF	FF	df	df	df	df	FF	FF	df	df	FF	df	df	df	df	FF	FF	FF	FF	FF	FF	FF	df	FF	FF	df	df	df	df	df
chr2_74337654_74337668	DD	DD	DD	BB	BB	BB	DD	BB	DD	DD	BB	DD	DD	DD	DD	DD	BB	DD	DD	BB	BB	DD	DD	DD	DD	BB	BB	DD	DD	BB	DD	DD	DD	DD	BB	BB	BB	BB	BB	BB	BB	DD	BB	BB	DD	DD	DD	DD	DD
chr2_74342568_74342599	DD	DD	DD	BB	BB	BB	DD	BB	DD	DD	BB	DD	DD	DD	DD	DD	BB	DD	DD	BB	BB	DD	DD	DD	DD	BB	BB	DD	DD	BB	DD	DD	DD	DD	BB	BB	BB	BB	BB	BB	BB	DD	BB	BB	DD	DD	DD	DD	DD
chr2_74343074_74343097	DD	DD	DD	BB	BB	BB	DD	BB	DD	DD	BB	DD	DD	DD	DD	DD	BB	DD	DD	BB	BB	DD	DD	DD	DD	BB	BB	DD	DD	BB	DD	DD	DD	DD	BB	BB	BB	BB	BB	BB	BB	DD	BB	BB	DD	DD	DD	DD	DD
chr2_74346958_74346981	DD	DD	DD	BB	BB	BB	DD	BB	DD	DD	BB	DD	DD	DD	DD	DD	BB	DD	DD	BB	BB	DD	DD	DD	DD	BB	BB	DD	DD	BB	DD	DD	DD	DD	BB	BB	BB	BB	BB	BB	BB	DD	BB	BB	DD	DD	DD	DD	DD
chr2_74456000_74456017	DD	DD	DD	BB	BB	BB	DD	BB	DD	DD	BB	bd	DD	DD	bd	DD	BB	bd	bd	BB	BB	DD	DD	DD	DD	BB	BB	DD	DD	BB	bd	bd	bd	bd	BB	BB	BB	BB	BB	BB	BB	DD	BB	BB	bd	DD	DD	DD	DD
chr2_74456017_74456034	DD	DD	DD	BB	BB	BB	DD	BB	DD	DD	BB	DD	DD	DD	DD	DD	BB	DD	DD	BB	BB	DD	DD	DD	DD	BB	BB	DD	DD	BB	DD	DD	DD	DD	BB	BB	BB	BB	BB	BB	BB	DD	BB	BB	DD	DD	DD	DD	DD
chr2_74462710_74462730	DD	DD	DD	BB	BB	BB	DD	BB	DD	DD	BB	DD	DD	DD	DD	DD	BB	DD	DD	BB	BB	DD	DD	DD	DD	BB	BB	DD	DD	BB	DD	DD	DD	DD	BB	BB	BB	BB	BB	BB	BB	DD	BB	BB	DD	DD	DD	DD	DD
chr2_74464105_74464120	DD	DD	DD	BB	BB	BB	DD	BB	DD	DD	BB	DD	DD	DD	DD	DD	BB	DD	DD	BB	BB	DD	DD	DD	DD	BB	BB	DD	DD	BB	DD	DD	DD	DD	BB	BB	BB	BB	BB	BB	BB	DD	BB	BB	DD	DD	DD	DD	DD
chr2_74464338_74464389	dd	dd	dd	BB	BB	BB	dd	BB	dd	dd	BB	dd	dd	dd	dd	dd	BB	dd	dd	BB	BB	dd	dd	dd	dd	BB	BB	dd	dd	BB	dd	dd	dd	dd	BB	BB	BB	BB	BB	BB	BB	dd	BB	BB	dd	dd	dd	dd	dd
chr2_74484031_74484065	NA	DD	DD	BB	BB	BB	DD	BB	NA	DD	BB	DD	DD	NA	DD	DD	BB	DD	DD	BB	BB	DD	DD	DD	DD	BB	BB	DD	NN	BB	DD	DD	DD	DD	BB	BB	BB	BB	BB	BB	BB	DD	BB	BB	NA	NA	DD	DD	DD
chr2_74494793_74494840	DD	NN	NA	BB	BB	BB	DD	BB	DD	NN	BB	DD	NA	NA	NA	DD	bn	NA	NN	BB	BB	NN	dn	NA	NN	NA	BB	DD	DD	BB	NA	NN	NA	DD	BB	BB	NN	BB	BB	NN	BB	DD	BB	BB	NA	dn	DD	NA	dn
chr2_74496293_74496336	NA	fn	df	FF	NA	FF	df	FF	NA	df	FF	df	dn	df	df	df	FF	df	df	FF	fn	df	dn	df	df	NA	FF	df	dn	FF	df	df	df	df	FF	FF	FF	FF	NA	NA	FF	df	FF	FF	df	df	NA	df	df
chr2_74497867_74497914	NA	FF	df	NA	FF	FF	df	FF	NA	df	NA	df	df	NA	df	df	FF	NA	NA	FF	FF	df	df	NA	df	FF	FF	df	df	FF	NA	df	df	FF	FF	NN	FF	FF	FF	FF	NA	NA	FF	FF	df	df	df	df	NA
chr2_74506020_74506049	DD	DD	DD	BB	BB	BB	DD	BB	DD	DD	BB	DD	DD	DD	DD	DD	BB	DD	DD	BB	BB	DD	DD	DD	DD	BB	BB	DD	DD	BB	DD	DD	DD	DD	BB	BB	BB	BB	BB	BB	BB	DD	BB	BB	DD	DD	DD	DD	DD
chr2_74525579_74525600	DD	DD	DD	BB	BB	BB	DD	BB	DD	DD	BB	DD	DD	DD	DD	DD	BB	DD	DD	BB	BB	DD	DD	DD	DD	BB	BB	DD	DD	BB	DD	DD	DD	DD	BB	BB	BB	BB	BB	BB	BB	DD	BB	BB	DD	DD	DD	DD	DD
chr2_74546659_74546674	DD	DD	DD	BB	BB	BB	DD	BB	DD	DD	BB	DD	DD	DD	DD	DD	BB	DD	DD	BB	BB	DD	DD	DD	DD	BB	BB	DD	DD	BB	DD	DD	DD	DD	BB	BB	BB	BB	BB	BB	BB	DD	BB	BB	DD	DD	DD	DD	DD
chr2_74569833_74569877	DD	DD	DD	BB	BB	BB	DD	BB	DD	DD	BB	DD	DD	DD	DD	DD	BB	DD	DD	BB	BB	DD	DD	DD	DD	BB	BB	DD	DD	BB	DD	DD	DD	DD	BB	BB	BB	BB	BB	BB	BB	DD	BB	BB	DD	DD	DD	DD	DD
chr2_74608918_74608939	DD	DD	DD	BB	BB	BB	DD	BB	DD	DD	BB	DD	DD	DD	DD	DD	BB	DD	DD	BB	BB	DD	DD	DD	DD	BB	BB	dn	dn	BB	DD	DD	DD	DD	BB	BB	BB	BB	BB	BB	bn	DD	BB	BB	DD	DD	DD	DD	DD
chr2_74615495_74615519	FF	NA	FF	FF	FF	FF	FF	FF	FF	FF	FF	FF	FF	FF	FF	FF	FF	FF	FF	FF	FF	FF	FF	FF	FF	NA	FF	FF	FF	FF	FF	FF	FF	FF	FF	FF	FF	FF	FF	FF	FF	FF	FF	FF	FF	FF	FF	FF	FF
chr2_74688461_74688487	DD	DD	DD	BB	BB	BB	DD	BB	DD	DD	BB	DD	DD	DD	DD	DD	BB	DD	DD	BB	BB	DD	DD	DD	DD	BB	BB	DD	DD	BB	DD	DD	DD	DD	BB	BB	BB	BB	BB	BB	BB	DD	BB	BB	DD	DD	DD	DD	DD
chr2_74719483_74719512	DD	DD	DD	BB	BB	BB	DD	BB	DD	DD	BB	DD	DD	DD	DD	DD	BB	DD	DD	BB	BB	DD	DD	DD	DD	BB	BB	DD	DD	BB	DD	DD	DD	DD	BB	BB	BB	BB	BB	BB	BB	DD	BB	BB	DD	DD	DD	DD	DD
chr2_74743031_74743062	DD	DD	DD	BB	BB	BB	DD	BB	DD	DD	BB	DD	DD	DD	DD	DD	BB	DD	DD	BB	BB	DD	DD	DD	DD	BB	BB	DD	DD	BB	DD	DD	DD	DD	BB	BB	BB	BB	BB	BB	BB	DD	BB	BB	DD	DD	DD	DD	DD
chr2_74786468_74786495	DD	DD	DD	BB	BB	BB	NN	BB	DD	DD	BB	DD	DD	NA	DD	DD	BB	DD	DD	NA	BB	DD	dn	DD	DD	BB	BB	DD	DD	BB	NA	DD	DD	DD	BB	BB	BB	BB	BB	BB	NA	DD	BB	BB	NA	NA	NN	DD	DD
chr2_74800391_74800426	FF	FF	FF	FF	FF	FF	FF	FF	FF	FF	FF	FF	FF	NA	FF	FF	NN	FF	FF	FF	FF	FF	FF	FF	FF	FF	FF	FF	NA	FF	NA	FF	NA	FF	FF	FF	FF	FF	FF	FF	FF	FF	FF	FF	FF	FF	FF	FF	FF
chr2_74817043_74817078	NN	DD	DD	BB	BB	BB	DD	NA	DD	DD	BB	DD	DD	DD	DD	DD	BB	DD	DD	BB	NA	DD	DD	NA	DD	BB	BB	DD	DD	BB	DD	DD	DD	DD	BB	NA	BB	BB	BB	BB	BB	DD	BB	BB	DD	DD	DD	DD	DD
chr2_74826566_74826593	FF	NA	NA	FF	NA	FF	FF	FF	NA	NA	FF	NN	FF	FF	NA	NA	FF	FF	NA	FF	FF	FF	FF	FF	FF	FF	FF	FF	FF	FF	FF	FF	FF	FF	NA	FF	NA	FF	NA	NA	FF	FF	NA	FF	NA	FF	FF	NA	FF
chr2_74872248_74872261	FF	NA	NN	FF	FF	FF	FF	NA	FF	FF	fn	FF	FF	FF	FF	NA	FF	FF	FF	FF	NA	FF	FF	FF	FF	NA	FF	FF	NA	FF	NA	FF	FF	FF	NA	NA	FF	FF	FF	FF	FF	FF	FF	FF	FF	NA	NA	FF	FF
chr2_74889379_74889406	DD	DD	DD	BB	BB	BB	DD	BB	DD	DD	BB	DD	DD	dn	DD	DD	BB	DD	DD	BB	BB	DD	DD	DD	DD	BB	BB	DD	DD	BB	DD	DD	DD	DD	BB	BB	BB	BB	BB	BB	BB	DD	BB	BB	bd	DD	DD	DD	DD
chr2_74906666_74906713	DD	DD	DD	BB	BB	BB	DD	BB	DD	DD	BB	DD	BB	DD	DD	DD	BB	DD	DD	NN	BB	DD	DD	DD	DD	BB	NN	DD	DD	BB	DD	DD	DD	DD	BB	NA	BB	BB	bd	NA	BB	DD	BB	BB	DD	NA	NA	DD	DD
chr2_74931304_74931333	DD	DD	DD	BB	BB	BB	DD	BB	DD	DD	BB	DD	DD	DD	DD	DD	BB	DD	DD	BB	BB	DD	DD	DD	DD	BB	BB	DD	DD	BB	DD	DD	DD	DD	BB	BB	BB	BB	BB	BB	BB	DD	BB	BB	DD	NA	DD	DD	DD
chr2_75047556_75047587	dd	dd	dd	BB	BB	BB	dd	BB	dd	dd	BB	dd	dd	dd	dd	dd	BB	dd	dd	BB	BB	dd	dd	dd	dd	BB	BB	dd	dd	BB	dd	dd	dd	dd	BB	BB	BB	BB	BB	BB	BB	dd	BB	BB	dd	BB	dd	dd	dd
chr2_75079090_75079105	DD	DD	DD	BB	BB	BB	DD	BB	DD	DD	BB	DD	DD	DD	DD	DD	BB	DD	DD	BB	BB	DD	DD	DD	DD	BB	BB	DD	DD	BB	DD	DD	DD	DD	BB	BB	BB	BB	BB	BB	BB	DD	BB	BB	DD	BB	DD	DD	DD
chr2_75102732_75102771	DD	NA	DD	BB	BB	BB	DD	BB	DD	DD	BB	DD	DD	NA	DD	NA	BB	DD	NA	BB	BB	DD	DD	DD	DD	BB	BB	DD	NA	NA	DD	DD	DD	NA	BB	BB	BB	BB	BB	BB	BB	DD	NA	BB	NA	NA	NA	DD	NA
chr2_75107165_75107179	DD	DD	DD	BB	BB	BB	DD	BB	DD	DD	BB	DD	DD	DD	DD	DD	BB	DD	DD	BB	BB	DD	DD	DD	DD	BB	BB	DD	DD	BB	DD	DD	DD	DD	BB	BB	BB	BB	BB	BB	BB	DD	BB	BB	DD	BB	DD	DD	DD
chr2_75111361_75111375	DD	DD	DD	BB	BB	BB	DD	BB	DD	DD	BB	DD	DD	DD	DD	DD	BB	DD	DD	BB	BB	DD	DD	DD	DD	BB	BB	DD	DD	BB	DD	DD	DD	DD	BB	BB	BB	BB	BB	BB	BB	DD	BB	BB	DD	BB	DD	DD	DD
chr2_75113990_75114007	DD	DD	DD	BB	BB	BB	DD	BB	DD	DD	BB	DD	DD	DD	DD	DD	BB	DD	DD	BB	BB	DD	DD	DD	DD	BB	BB	DD	DD	BB	DD	DD	DD	DD	BB	BB	BB	BB	BB	BB	BB	DD	BB	BB	DD	BB	DD	DD	DD
chr2_75168202_75168233	DD	DD	DD	BB	BB	BB	DD	nn	DD	DD	BB	DD	DD	DD	DD	DD	BB	DD	DD	BB	BB	DD	DD	DD	dn	BB	BB	DD	DD	DD	DD	DD	DD	DD	BB	BB	BB	BB	BB	BB	bn	DD	BB	BB	DD	BB	DD	DD	DD
chr2_75188806_75188825	df	DD	DD	FF	FF	FF	df	fn	df	df	FF	df	df	DD	df	df	FF	df	df	FF	FF	df	df	df	df	FF	FF	df	df	df	df	df	df	df	FF	FF	FF	FF	FF	FF	FF	df	FF	FF	df	FF	DD	df	df
chr2_75188827_75188870	DD	DD	DD	BB	BB	BB	DD	BB	DD	DD	BB	DD	DD	DD	DD	DD	BB	DD	DD	BB	BB	DD	DD	DD	DD	BB	BB	DD	DD	DD	DD	DD	DD	DD	BB	BB	BB	BB	BB	BB	BB	DD	BB	BB	DD	BB	DD	DD	DD
chr2_75235677_75235696	DD	DD	DD	BB	BB	BB	DD	BB	DD	DD	BB	DD	DD	DD	DD	DD	BB	DD	DD	BB	BB	DD	DD	DD	DD	BB	BB	DD	DD	DD	DD	DD	DD	DD	BB	BB	BB	BB	BB	BB	BB	DD	BB	BB	DD	BB	DD	DD	DD
chr2_75252260_75252291	DD	DD	DD	BB	BB	BB	DD	BB	DD	DD	BB	DD	DD	DD	DD	DD	BB	DD	DD	BB	bd	DD	DD	DD	DD	BB	BB	DD	DD	DD	DD	DD	DD	DD	BB	BB	BB	BB	BB	BB	BB	DD	BB	BB	DD	BB	DD	DD	DD
chr2_75284237_75284284	DD	DD	DD	BB	BB	BB	DD	BB	DD	DD	BB	DD	DD	DD	DD	DD	BB	DD	DD	BB	BB	DD	DD	DD	DD	BB	BB	DD	DD	DD	DD	DD	DD	DD	BB	BB	BB	BB	BB	BB	bn	DD	BB	BB	DD	BB	DD	DD	DD
chr2_75297931_75297970	DD	DD	DD	BB	BB	BB	DD	BB	DD	DD	BB	DD	DD	DD	DD	DD	BB	DD	DD	BB	BB	DD	DD	DD	DD	BB	BB	DD	DD	DD	DD	DD	DD	DD	BB	BB	BB	BB	BB	BB	BB	DD	BB	BB	DD	BB	DD	DD	DD
chr2_75361104_75361130	DD	DD	dn	BB	BB	BB	DD	BB	DD	DD	BB	DD	DD	DD	DD	DD	BB	dn	DD	BB	BB	DD	dn	DD	DD	BB	BB	DD	DD	DD	DD	DD	DD	DD	BB	BB	BB	BB	BB	BB	BB	DD	BB	BB	DD	BB	DD	DD	DD
chr2_75371108_75371123	DD	DD	DD	BB	BB	BB	DD	BB	DD	DD	BB	DD	DD	DD	DD	DD	BB	DD	DD	BB	BB	DD	DD	DD	DD	BB	BB	DD	DD	DD	DD	DD	DD	DD	BB	BB	BB	BB	BB	BB	BB	DD	BB	BB	DD	BB	DD	DD	DD
chr2_75371564_75371575	DD	DD	DD	BB	BB	BB	DD	BB	DD	DD	BB	DD	DD	DD	DD	DD	BB	DD	DD	BB	BB	DD	DD	DD	DD	BB	BB	DD	DD	DD	DD	DD	DD	DD	BB	BB	BB	BB	BB	BB	BB	DD	BB	BB	DD	BB	DD	DD	DD
chr2_75384989_75385018	DD	DD	DD	BB	BB	BB	DD	BB	DD	DD	BB	DD	DD	DD	DD	DD	BB	DD	DD	BB	BB	DD	DD	DD	DD	BB	BB	DD	DD	DD	DD	DD	DD	DD	BB	BB	BB	BB	BB	BB	BB	DD	BB	BB	DD	BB	DD	DD	DD
chr2_75387115_75387150	DD	DD	DD	BB	BB	BB	BB	BB	DD	DD	BB	DD	DD	DD	DD	DD	BB	DD	DD	BB	BB	DD	DD	DD	DD	BB	BB	DD	DD	DD	DD	DD	DD	DD	BB	BB	BB	BB	BB	BB	BB	DD	BB	BB	DD	BB	DD	DD	DD
chr2_75509957_75509992	FF	FF	FF	FF	FF	NA	FF	FF	FF	FF	FF	FF	FF	FF	FF	NA	FF	FF	FF	FF	FF	FF	FF	FF	FF	FF	FF	FF	FF	NA	FF	NA	FF	FF	FF	FF	FF	FF	FF	FF	FF	FF	FF	fn	FF	FF	FF	FF	FF
chr2_75510547_75510601	NN	FF	FF	FF	NA	FF	FF	FF	FF	FF	FF	FF	NA	FF	FF	FF	FF	FF	FF	FF	NA	FF	FF	FF	FF	FF	FF	FF	fn	FF	fn	FF	FF	FF	fn	FF	FF	FF	FF	FF	NA	FF	NN	FF	NN	FF	NA	NA	FF
chr2_75546944_75546991	FF	FF	FF	FF	FF	FF	FF	NA	NA	FF	FF	FF	FF	FF	FF	FF	FF	FF	FF	FF	FF	FF	FF	FF	FF	FF	FF	FF	FF	FF	NN	FF	NA	FF	FF	FF	FF	FF	FF	FF	FF	FF	FF	NA	FF	FF	FF	FF	FF
chr2_75629237_75629258	DD	DD	DD	BB	BB	BB	NA	BB	DD	NA	BB	NA	DD	NA	DD	DD	BB	NA	DD	BB	BB	DD	NA	DD	NA	BB	BB	DD	DD	DD	NA	DD	DD	DD	BB	BB	BB	BB	BB	BB	NA	DD	BB	BB	DD	BB	DD	BB	DD
chr2_75629945_75629980	DD	DD	DD	BB	BB	BB	DD	BB	DD	DD	BB	DD	DD	DD	DD	DD	BB	DD	DD	BB	BB	DD	DD	DD	DD	BB	BB	DD	DD	DD	DD	DD	DD	DD	BB	BB	BB	BB	BB	BB	BB	DD	BB	BB	DD	BB	DD	BB	DD
chr2_75635134_75635149	DD	DD	DD	BB	BB	BB	DD	BB	DD	DD	BB	DD	DD	DD	DD	DD	BB	DD	DD	BB	BB	DD	DD	DD	DD	BB	BB	DD	DD	DD	DD	DD	DD	DD	BB	BB	BB	BB	BB	BB	BB	DD	BB	BB	DD	BB	DD	BB	DD
chr2_75644713_75644732	DD	DD	DD	BB	BB	BB	DD	BB	DD	DD	BB	DD	DD	DD	DD	DD	BB	DD	DD	BB	BB	DD	DD	DD	DD	BB	BB	DD	DD	DD	DD	DD	DD	DD	BB	BB	BB	BB	BB	BB	BB	DD	BB	BB	DD	BB	DD	BB	DD
chr2_75647978_75648001	NA	DD	DD	BB	BB	BB	DD	BB	DD	NA	BB	DD	NA	DD	DD	DD	BB	NA	NA	BB	BB	DD	DD	DD	DD	NA	BB	NA	NA	NA	NA	DD	dn	DD	BB	BB	BB	BB	BB	BB	BB	DD	BB	BB	DD	BB	DD	BB	DD
chr2_75655469_75655480	DD	DD	DD	BB	BB	BB	DD	BB	DD	DD	BB	DD	DD	DD	DD	DD	BB	DD	DD	BB	BB	DD	DD	DD	DD	BB	BB	DD	DD	DD	DD	DD	DD	DD	BB	BB	BB	BB	BB	BB	BB	DD	BB	BB	DD	BB	DD	BB	DD
chr2_75656835_75656858	DD	DD	DD	BB	BB	BB	DD	BB	DD	DD	BB	DD	DD	DD	DD	DD	BB	DD	DD	BB	BB	DD	DD	DD	DD	BB	BB	DD	DD	DD	DD	DD	DD	DD	BB	BB	BB	BB	BB	BB	BB	DD	BB	BB	DD	BB	DD	BB	DD
chr2_75690144_75690175	DD	DD	DD	BB	BB	BB	DD	BB	DD	DD	BB	DD	DD	DD	DD	DD	BB	DD	DD	BB	BB	DD	DD	DD	DD	BB	BB	DD	DD	DD	DD	DD	DD	DD	BB	BB	BB	BB	BB	BB	BB	DD	BB	BB	DD	BB	DD	BB	DD
[truncated: 4,130 more rows]
[truncated: 103 more columns]
