# Supplementary material for: A novel quantitative trait locus implicates Msh3 in the propensity for genome-wide short tandem repeat expansions in mice
Source: Genome Res. 2023 May;33(5):689–702. doi: 10.1101/gr.277576.122 (PMC10317118; doi:10.1101/gr.277576.122)
Supplement: Supplemental Material [file supp_gr.277576.122_Supplemental_code.zip › BXD-STR-Mutator-Manuscript-main/Ashbrook_Manuscript/data/all_imputed/chr3.geno]

locus	BXD001	BXD002	BXD005	BXD006	BXD008	BXD009	BXD011	BXD012	BXD013	BXD014	BXD015	BXD016	BXD018	BXD019	BXD020	BXD021	BXD022	BXD024	BXD024_cep	BXD027	BXD028	BXD029	BXD029_trl4	BXD031	BXD032	BXD033	BXD034	BXD036	BXD038	BXD039	BXD040	BXD042	BXD043	BXD044	BXD045	BXD048	BXD048a	BXD049	BXD050	BXD051	BXD053	BXD055	BXD056	BXD060	BXD061	BXD062	BXD063	BXD064	BXD065
chr3_10007947_10007978	DD	DD	DD	BB	DD	BB	DD	DD	DD	DD	BB	BB	DD	DD	BB	BB	BB	BB	BB	DD	BB	DD	DD	DD	BB	BB	BB	BB	DD	DD	BB	BB	BB	DD	DD	DD	DD	BB	BB	DD	DD	DD	DD	BB	DD	DD	DD	BB	BB
chr3_10023504_10023533	DD	DD	DD	BB	DD	BB	DD	DD	DD	DD	BB	BB	DD	DD	BB	BB	BB	BB	BB	DD	BB	DD	DD	DD	BB	BB	BB	BB	DD	DD	BB	BB	BB	DD	DD	DD	DD	BB	BB	DD	DD	DD	DD	BB	DD	DD	DD	BB	BB
chr3_10030114_10030137	DD	DD	DD	BB	DD	BB	DD	DD	DD	DD	BB	BB	DD	DD	BB	BB	BB	BB	BB	DD	BB	DD	DD	DD	BB	BB	BB	BB	DD	DD	BB	BB	BB	DD	DD	DD	DD	BB	BB	DD	DD	DD	DD	BB	DD	DD	DD	BB	BB
chr3_10056882_10056905	DD	DD	DD	BB	DD	BB	DD	DD	DD	DD	BB	BB	DD	DD	BB	BB	BB	BB	BB	DD	BB	DD	DD	DD	BB	BB	BB	BB	DD	DD	BB	NA	BB	DD	DD	DD	DD	BB	BB	DD	DD	DD	DD	BB	DD	DD	DD	BB	BB
chr3_10141683_10141706	DD	df	df	FF	df	FF	DD	DD	df	df	FF	FF	DD	df	FF	FF	FF	FF	FF	df	FF	df	df	df	FF	fn	FF	FF	DD	df	FF	DD	FF	df	df	df	df	FF	FF	df	df	df	df	FF	df	df	df	FF	FF
chr3_10142081_10142104	DD	DD	DD	BB	DD	BB	DD	DD	DD	DD	BB	BB	DD	DD	BB	BB	BB	BB	BB	DD	BB	DD	DD	DD	BB	BB	BB	BB	DD	DD	BB	DD	BB	DD	DD	DD	DD	BB	BB	DD	DD	DD	DD	BB	DD	DD	DD	BB	BB
chr3_10200354_10200385	DD	DD	DD	BB	DD	bn	DD	DD	DD	DD	BB	bn	DD	DD	BB	BB	BB	BB	BB	DD	BB	DD	DD	DD	BB	BB	BB	BB	DD	DD	BB	DD	BB	DD	DD	DD	DD	BB	bn	DD	DD	DD	DD	BB	DD	DD	DD	BB	BB
chr3_10210565_10210585	DD	DD	DD	BB	DD	BB	DD	DD	DD	DD	BB	BB	DD	DD	BB	BB	BB	BB	BB	DD	BB	DD	DD	DD	BB	BB	BB	BB	DD	DD	BB	DD	BB	DD	DD	DD	DD	BB	BB	DD	DD	DD	DD	BB	DD	DD	DD	BB	BB
chr3_10236715_10236750	DD	DD	DD	BB	DD	BB	DD	DD	DD	DD	BB	BB	DD	DD	BB	BB	BB	BB	BB	DD	BB	DD	DD	DD	BB	BB	BB	BB	DD	DD	BB	DD	BB	DD	DD	DD	DD	BB	BB	DD	DD	DD	DD	BB	DD	DD	DD	BB	BB
chr3_10257328_10257382	NA	df	df	NA	FF	FF	NA	NA	df	FF	FF	df	NA	df	FF	FF	FF	FF	FF	FF	FF	FF	df	df	NA	NA	FF	FF	FF	df	NN	df	FF	NA	df	df	NA	FF	FF	df	NA	df	df	FF	df	df	NA	FF	FF
chr3_10268526_10268565	DD	DD	DD	BB	DD	BB	DD	NA	DD	DD	BB	BB	NA	DD	NN	BB	BB	NA	BB	DD	BB	DD	DD	DD	BB	NA	BB	BB	DD	NA	BB	DD	BB	NA	NA	NA	NA	BB	BB	NA	NA	DD	DD	BB	NA	DD	DD	BB	BB
chr3_10306873_10306890	DD	DD	DD	BB	DD	BB	DD	DD	DD	DD	BB	BB	DD	DD	BB	BB	BB	BB	BB	DD	BB	DD	DD	DD	BB	BB	BB	BB	DD	DD	BB	DD	BB	DD	DD	DD	DD	BB	BB	DD	DD	DD	DD	BB	DD	DD	DD	BB	BB
chr3_10316857_10316877	bd	bd	bd	BB	DD	BB	bd	bd	DD	DD	BB	BB	DD	DD	BB	BB	BB	BB	BB	DD	BB	bd	bd	DD	BB	BB	BB	BB	bd	bd	BB	DD	BB	DD	DD	DD	bd	BB	BB	DD	DD	DD	bd	BB	bd	bd	bd	BB	BB
chr3_10335734_10335745	DD	DD	DD	BB	DD	BB	DD	DD	DD	DD	BB	BB	DD	DD	BB	BB	BB	BB	BB	DD	BB	DD	DD	DD	BB	BB	BB	BB	DD	DD	BB	DD	BB	DD	DD	DD	DD	BB	BB	DD	DD	DD	DD	BB	DD	DD	DD	BB	BB
chr3_10348608_10348627	DD	DD	DD	BB	DD	BB	DD	DD	DD	DD	BB	BB	DD	DD	BB	BB	BB	BB	BB	DD	BB	DD	DD	DD	BB	BB	BB	BB	DD	DD	BB	DD	BB	DD	DD	DD	DD	BB	BB	DD	DD	DD	DD	BB	DD	DD	DD	BB	BB
chr3_10349873_10349884	DD	DD	DD	BB	DD	BB	DD	DD	DD	DD	BB	BB	DD	DD	BB	BB	BB	BB	BB	DD	BB	DD	DD	DD	BB	BB	BB	BB	DD	DD	BB	DD	BB	DD	DD	DD	DD	BB	BB	DD	DD	DD	DD	BB	DD	DD	DD	BB	BB
chr3_10360024_10360035	DD	DD	DD	BB	DD	BB	DD	DD	DD	DD	BB	BB	DD	DD	BB	BB	BB	BB	BB	DD	BB	DD	DD	DD	BB	BB	BB	BB	DD	DD	BB	DD	BB	DD	DD	DD	DD	BB	BB	DD	DD	DD	DD	BB	DD	DD	DD	BB	BB
chr3_10363672_10363703	DD	DD	DD	BB	DD	BB	DD	DD	NA	NN	BB	BB	DD	NA	BB	BB	BB	BB	BB	NN	BB	DD	DD	DD	BB	BB	BB	BB	DD	DD	BB	DD	BB	DD	NN	DD	DD	BB	BB	DD	DD	DD	DD	BB	DD	DD	DD	BB	BB
chr3_10391547_10391558	FF	FF	FF	FF	FF	FF	FF	FF	FF	FF	FF	FF	FF	FF	FF	FF	FF	FF	FF	FF	FF	FF	FF	FF	FF	FF	FF	FF	FF	FF	FF	FF	FF	FF	FF	FF	FF	FF	FF	FF	FF	FF	FF	FF	FF	FF	FF	FF	FF
chr3_10393239_10393253	DD	DD	DD	BB	DD	BB	DD	DD	DD	DD	BB	BB	DD	DD	BB	BB	BB	BB	BB	DD	BB	DD	DD	DD	BB	BB	BB	BB	DD	DD	BB	DD	BB	DD	DD	DD	DD	BB	BB	DD	NA	DD	DD	BB	DD	DD	DD	BB	BB
chr3_10398605_10398632	DD	DD	DD	BB	DD	BB	DD	DD	DD	DD	BB	BB	DD	DD	BB	BB	BB	BB	BB	DD	BB	DD	DD	DD	BB	BB	BB	BB	DD	DD	BB	DD	BB	DD	DD	DD	DD	BB	BB	DD	NA	DD	DD	BB	DD	DD	DD	BB	BB
chr3_10401143_10401164	DD	DD	DD	BB	DD	BB	DD	DD	DD	DD	BB	BB	DD	DD	BB	BB	BB	BB	BB	DD	BB	DD	DD	DD	BB	BB	BB	BB	DD	DD	BB	DD	BB	DD	DD	DD	DD	BB	BB	DD	NA	DD	DD	BB	DD	DD	DD	BB	BB
chr3_10424013_10424048	DD	DD	DD	DD	DD	DD	DD	DD	DD	DD	DD	DD	DD	DD	DD	DD	DD	DD	DD	DD	DD	DD	DD	DD	DD	DD	DD	DD	DD	DD	DD	DD	DD	DD	DD	DD	DD	DD	DD	DD	DD	DD	DD	DD	DD	DD	DD	DD	DD
chr3_10476698_10476747	DD	DD	DD	BB	DD	BB	DD	DD	DD	DD	NA	BB	DD	DD	BB	BB	BB	BB	BB	DD	BB	DD	DD	DD	BB	BB	BB	BB	DD	DD	BB	DD	BB	DD	DD	DD	DD	BB	BB	DD	BB	DD	DD	BB	DD	DD	NN	BB	BB
chr3_10525589_10525636	DD	DD	DD	BB	DD	BB	DD	DD	DD	DD	BB	BB	NA	DD	NN	NA	BB	NA	BB	DD	BB	DD	DD	DD	NA	BB	BB	BB	DD	DD	BB	DD	BB	DD	DD	DD	DD	BB	BB	DD	BB	DD	DD	BB	DD	NA	NA	BB	BB
chr3_10532007_10532034	DD	DD	DD	BB	DD	BB	DD	DD	DD	DD	BB	BB	DD	DD	BB	BB	BB	BB	BB	DD	BB	DD	DD	DD	BB	BB	BB	BB	DD	DD	BB	DD	BB	DD	DD	DD	DD	BB	BB	DD	BB	DD	DD	BB	DD	DD	DD	BB	BB
chr3_10666165_10666196	DD	DD	DD	BB	DD	BB	DD	DD	DD	DD	BB	BB	DD	DD	BB	BB	BB	BB	BB	DD	BB	DD	DD	DD	BB	BB	BB	BB	DD	DD	BB	DD	BB	DD	DD	DD	DD	BB	BB	DD	BB	DD	DD	BB	DD	DD	DD	BB	BB
chr3_10753545_10753564	DD	DD	DD	BB	DD	BB	DD	DD	DD	DD	BB	BB	DD	DD	BB	BB	BB	BB	BB	DD	BB	DD	DD	DD	BB	BB	BB	BB	DD	DD	BB	DD	BB	DD	DD	DD	DD	BB	BB	DD	BB	DD	DD	BB	DD	DD	DD	BB	BB
chr3_10756702_10756715	DD	DD	DD	BB	DD	BB	DD	DD	DD	DD	BB	BB	DD	DD	BB	BB	BB	BB	BB	DD	BB	DD	DD	dn	BB	BB	BB	BB	dn	DD	BB	DD	BB	DD	DD	DD	DD	BB	BB	DD	BB	DD	DD	BB	DD	DD	DD	BB	BB
chr3_10820275_10820310	NA	NA	DD	BB	DD	NA	DD	DD	DD	DD	BB	BB	DD	DD	NA	BB	BB	NA	BB	NA	BB	DD	DD	DD	BB	NA	BB	BB	NA	NA	NA	DD	NA	NN	DD	DD	DD	bn	BB	DD	BB	DD	NA	BB	DD	DD	DD	BB	BB
chr3_10826314_10826352	DD	DD	DD	BB	DD	BB	DD	DD	DD	DD	BB	BB	DD	DD	BB	BB	BB	BB	BB	DD	BB	DD	DD	DD	BB	BB	BB	BB	DD	DD	BB	DD	BB	DD	DD	DD	DD	BB	BB	DD	BB	DD	DD	BB	DD	DD	DD	BB	BB
chr3_10828307_10828342	NA	FF	FF	FF	FF	FF	FF	FF	FF	FF	FF	FF	FF	NA	FF	FF	FF	FF	FF	FF	FF	FF	NN	FF	FF	FF	FF	FF	FF	FF	FF	FF	FF	FF	FF	FF	FF	FF	FF	FF	FF	FF	FF	FF	FF	FF	FF	FF	FF
chr3_10922192_10922223	DD	DD	DD	bn	DD	BB	DD	DD	DD	DD	BB	BB	DD	DD	BB	BB	BB	BB	BB	DD	BB	DD	DD	DD	BB	BB	BB	BB	DD	DD	BB	DD	BB	DD	DD	DD	DD	BB	BB	DD	BB	DD	DD	BB	DD	DD	DD	BB	BB
chr3_10955369_10955396	FF	FF	NA	NA	FF	FF	FF	NA	NA	NA	FF	FF	NA	FF	FF	FF	NA	NA	FF	NA	NA	NA	FF	FF	FF	NA	NA	NA	FF	FF	FF	FF	NA	NA	FF	FF	FF	FF	FF	FF	NA	FF	NA	FF	FF	NN	FF	NA	FF
chr3_11015391_11015406	DD	DD	DD	BB	DD	BB	DD	DD	DD	DD	BB	BB	DD	DD	BB	BB	BB	BB	BB	DD	BB	DD	DD	DD	BB	BB	BB	BB	DD	DD	BB	DD	BB	DD	DD	DD	DD	BB	BB	DD	BB	DD	DD	BB	DD	DD	DD	BB	BB
chr3_11049349_11049380	FF	FF	FF	FF	FF	FF	FF	FF	FF	FF	FF	FF	FF	FF	NN	FF	FF	FF	FF	FF	FF	FF	FF	FF	FF	FF	FF	FF	FF	FF	FF	FF	FF	FF	FF	FF	FF	FF	FF	FF	FF	FF	fn	FF	FF	FF	FF	FF	FF
chr3_11184200_11184227	FF	FF	FF	FF	FF	FF	FF	FF	FF	FF	FF	FF	fn	FF	FF	FF	FF	FF	FF	FF	FF	FF	FF	FF	FF	FF	FF	FF	FF	FF	FF	FF	FF	FF	FF	FF	FF	FF	FF	FF	NA	FF	FF	FF	FF	NA	FF	FF	FF
chr3_11188108_11188122	df	df	df	FF	df	FF	df	df	df	df	FF	FF	df	df	FF	FF	FF	FF	FF	df	FF	df	df	df	FF	FF	FF	FF	df	df	FF	df	df	df	df	df	df	FF	df	DD	FF	df	df	FF	df	df	df	FF	FF
chr3_11247608_11247631	DD	DD	DD	BB	DD	BB	DD	DD	DD	DD	BB	BB	DD	DD	BB	BB	BB	BB	BB	DD	BB	DD	DD	DD	BB	BB	BB	BB	DD	DD	BB	DD	DD	DD	DD	DD	DD	BB	DD	DD	BB	DD	DD	BB	DD	DD	DD	BB	BB
chr3_11248192_11248203	DD	DD	DD	BB	bd	BB	DD	DD	DD	DD	BB	BB	DD	DD	BB	BB	BB	BB	BB	DD	BB	DD	DD	DD	BB	BB	BB	BB	DD	DD	BB	DD	DD	DD	DD	DD	DD	BB	DD	DD	BB	DD	DD	BB	DD	DD	DD	BB	BB
chr3_11256384_11256405	DD	DD	DD	BB	DD	BB	DD	DD	DD	DD	BB	BB	dn	DD	BB	BB	BB	BB	BB	DD	BB	DD	DD	DD	BB	BB	BB	BB	DD	DD	BB	DD	DD	DD	dn	dn	DD	BB	DD	DD	BB	DD	DD	BB	DD	DD	DD	BB	BB
chr3_11262392_11262446	DD	DD	DD	BB	DD	BB	DD	DD	DD	DD	BB	BB	DD	DD	BB	BB	BB	BB	BB	DD	BB	DD	DD	DD	BB	BB	BB	BB	DD	DD	BB	DD	DD	bd	DD	DD	DD	BB	DD	DD	BB	DD	DD	BB	DD	DD	DD	BB	BB
chr3_11262449_11262518	FF	NA	FF	FF	FF	FF	NA	FF	FF	FF	NA	NA	NA	FF	NN	FF	FF	FF	NA	FF	NN	FF	FF	FF	FF	FF	FF	FF	FF	fn	NA	FF	FF	FF	FF	FF	FF	FF	FF	FF	FF	FF	FF	FF	FF	FF	FF	NA	FF
chr3_11276805_11276818	DD	DD	DD	BB	DD	BB	DD	DD	DD	DD	BB	BB	DD	DD	BB	BB	BB	BB	BB	DD	BB	DD	DD	DD	BB	BB	BB	BB	DD	DD	BB	DD	DD	DD	DD	DD	DD	BB	DD	DD	BB	DD	DD	BB	DD	DD	DD	BB	BB
chr3_11294081_11294104	DD	DD	DD	BB	DD	BB	DD	DD	DD	DD	BB	BB	DD	DD	BB	BB	BB	BB	BB	DD	BB	DD	DD	DD	BB	BB	BB	BB	DD	DD	BB	DD	DD	DD	DD	DD	DD	BB	DD	DD	BB	DD	DD	BB	DD	DD	DD	BB	BB
chr3_11309853_11309884	DD	DD	DD	BB	DD	BB	NA	DD	DD	DD	BB	BB	DD	DD	BB	BB	BB	BB	BB	DD	BB	DD	DD	DD	BB	BB	BB	BB	DD	DD	BB	DD	DD	DD	DD	DD	DD	BB	DD	DD	BB	DD	DD	BB	DD	DD	DD	BB	BB
chr3_11315999_11316026	DD	DD	DD	BB	DD	BB	DD	DD	DD	DD	BB	BB	DD	DD	BB	BB	BB	BB	BB	DD	BB	DD	DD	DD	BB	BB	BB	BB	DD	DD	BB	DD	DD	DD	DD	DD	DD	BB	DD	DD	BB	DD	DD	BB	DD	DD	DD	BB	BB
chr3_11325739_11325790	FF	FF	NA	FF	NA	FF	FF	bf	FF	FF	NA	FF	FF	FF	FF	FF	FF	FF	FF	FF	FF	FF	FF	FF	FF	BB	FF	fn	FF	FF	FF	FF	FF	FF	NA	FF	FF	FF	FF	FF	NA	FF	FF	NA	FF	NA	FF	NN	FF
chr3_11344945_11344972	DD	DD	DD	BB	DD	BB	DD	DD	DD	DD	BB	BB	DD	DD	BB	BB	BB	BB	BB	DD	BB	DD	DD	DD	BB	BB	BB	BB	DD	DD	BB	DD	dn	DD	DD	DD	DD	BB	DD	DD	BB	DD	DD	BB	DD	DD	DD	BB	BB
chr3_11374857_11374880	DD	DD	DD	BB	DD	BB	DD	DD	DD	DD	BB	BB	DD	DD	BB	BB	BB	BB	BB	DD	BB	DD	DD	DD	BB	BB	BB	BB	DD	DD	BB	DD	DD	DD	DD	DD	DD	BB	DD	DD	BB	DD	DD	BB	DD	DD	DD	BB	BB
chr3_11377846_11377877	DD	DD	DD	BB	DD	BB	DD	DD	DD	DD	BB	BB	DD	DD	BB	BB	BB	BB	BB	DD	BB	DD	DD	DD	BB	BB	BB	BB	DD	DD	BB	DD	DD	DD	DD	DD	DD	BB	DD	DD	BB	DD	DD	BB	DD	DD	DD	BB	BB
chr3_11447859_11447890	FF	FF	FF	FF	FF	FF	FF	FF	FF	FF	FF	FF	FF	FF	FF	FF	FF	FF	NN	FF	NA	FF	FF	FF	FF	FF	FF	FF	FF	FF	FF	FF	FF	FF	FF	FF	FF	FF	FF	FF	NA	FF	FF	FF	FF	NA	FF	FF	FF
chr3_11449460_11449473	NN	FF	FF	NA	NA	FF	FF	FF	FF	FF	FF	NA	NA	FF	FF	FF	FF	FF	NA	NA	FF	NA	FF	NA	FF	NA	FF	FF	FF	NA	FF	FF	FF	FF	NA	FF	fn	FF	FF	FF	NA	FF	FF	FF	FF	NA	NA	FF	FF
chr3_11486435_11486462	DD	DD	DD	BB	DD	BB	DD	DD	DD	DD	BB	BB	DD	DD	BB	BB	BB	BB	BB	DD	BB	DD	DD	DD	BB	BB	BB	BB	DD	DD	BB	DD	DD	DD	DD	DD	DD	BB	DD	DD	BB	DD	DD	BB	DD	DD	DD	BB	BB
chr3_11580535_11580566	DD	DD	DD	BB	DD	BB	DD	DD	DD	DD	BB	BB	DD	DD	BB	BB	BB	BB	BB	DD	BB	DD	DD	DD	BB	BB	BB	BB	DD	DD	BB	DD	DD	DD	DD	DD	DD	BB	DD	DD	BB	DD	DD	BB	DD	DD	DD	BB	BB
chr3_11730006_11730031	dd	dd	dd	BB	dd	BB	dd	dd	dd	dd	BB	BB	dd	dd	BB	BB	BB	NA	BB	dd	BB	dd	dd	dd	BB	BB	BB	BB	dd	dd	BB	dd	dd	dd	dd	dd	dd	BB	DD	dd	BB	dd	dd	BB	dd	dd	dd	BB	BB
chr3_11897388_11897447	DD	DD	BB	BB	DD	BB	DD	DD	DD	DD	BB	BB	BB	DD	BB	BB	BB	DD	DD	DD	BB	DD	DD	DD	BB	BB	BB	BB	DD	dd	BB	DD	DD	dd	DD	DD	DD	BB	DD	DD	BB	dd	DD	BB	DD	dd	DD	BB	BB
chr3_12075979_12076018	DD	DD	DD	NA	DD	BB	DD	NN	NN	DD	BB	BB	NA	DD	NA	BB	NA	BB	BB	NN	BB	NA	DD	DD	BB	BB	BB	NA	DD	DD	BB	NA	DD	DD	bd	DD	NA	NA	DD	DD	NA	DD	DD	BB	DD	DD	DD	BB	BB
chr3_12176664_12176703	DD	DD	DD	BB	NA	BB	DD	DD	NA	DD	BB	BB	DD	dn	NA	BB	BB	BB	BB	NA	NN	DD	DD	DD	BB	BB	BB	BB	NA	NA	BB	DD	DD	DD	DD	DD	DD	BB	NA	DD	BB	NA	DD	BB	DD	NA	DD	BB	BB
chr3_12204584_12204611	DD	DD	DD	BB	DD	BB	DD	DD	DD	DD	BB	BB	DD	DD	BB	BB	BB	BB	BB	DD	BB	DD	DD	DD	BB	bn	BB	BB	DD	DD	BB	DD	DD	DD	DD	DD	DD	BB	DD	DD	BB	DD	DD	BB	DD	DD	DD	BB	BB
chr3_12213469_12213502	DD	DD	DD	BB	DD	BB	DD	DD	DD	DD	BB	BB	DD	DD	BB	BB	BB	BB	BB	DD	BB	DD	DD	DD	BB	BB	BB	BB	DD	DD	BB	DD	dn	DD	DD	DD	DD	BB	DD	DD	BB	DD	DD	BB	DD	DD	DD	BB	BB
chr3_12240504_12240533	DD	DD	DD	BB	DD	BB	DD	DD	DD	DD	bd	BB	DD	DD	BB	BB	bn	BB	BB	DD	BB	DD	DD	DD	BB	BB	BB	BB	DD	DD	BB	dn	DD	DD	DD	DD	DD	BB	DD	DD	BB	DD	DD	BB	DD	dn	DD	bn	BB
chr3_12242411_12242430	DD	DD	DD	BB	DD	BB	DD	DD	DD	DD	BB	BB	DD	DD	BB	BB	BB	BB	BB	DD	BB	DD	DD	DD	BB	BB	BB	BB	DD	DD	BB	DD	DD	DD	DD	DD	DD	BB	DD	DD	BB	DD	DD	BB	DD	DD	DD	BB	BB
chr3_12284526_12284570	DD	DD	DD	BB	DD	BB	DD	DD	DD	DD	BB	BB	DD	DD	BB	BB	BB	BB	BB	DD	BB	DD	DD	DD	BB	BB	BB	BB	DD	DD	BB	DD	DD	DD	DD	DD	DD	BB	DD	DD	BB	DD	DD	BB	DD	DD	DD	BB	BB
chr3_12292735_12292767	DD	dn	DD	BB	DD	BB	DD	dd	DD	DD	BB	BB	DD	DD	BB	BB	BB	BB	BB	DD	BB	DD	dn	DD	BB	BB	BB	BB	dd	DD	BB	DD	DD	DD	DD	DD	DD	BB	DD	DD	BB	DD	DD	BB	DD	DD	DD	BB	BB
chr3_12342923_12342940	DD	DD	DD	BB	DD	BB	DD	DD	DD	DD	BB	BB	DD	DD	BB	BB	BB	BB	BB	DD	BB	DD	DD	DD	BB	BB	BB	BB	DD	DD	BB	DD	DD	DD	DD	DD	DD	BB	DD	DD	BB	DD	DD	BB	DD	DD	DD	BB	BB
chr3_12358296_12358331	DD	DD	DD	BB	DD	BB	DD	DD	DD	DD	BB	BB	DD	DD	BB	BB	BB	BB	BB	DD	BB	DD	DD	DD	BB	BB	BB	BB	DD	DD	BB	DD	DD	DD	DD	DD	DD	BB	DD	DD	BB	DD	DD	BB	DD	DD	DD	BB	BB
chr3_12370017_12370026	df	DD	df	FF	df	FF	DD	df	DD	df	FF	FF	df	DD	FF	FF	FF	FF	FF	df	FF	DD	df	df	FF	FF	FF	FF	DD	df	FF	DD	df	df	df	DD	df	FF	df	DD	FF	df	df	FF	df	df	DD	FF	FF
chr3_12377032_12377075	DD	DD	DD	BB	DD	BB	DD	DD	DD	DD	BB	BB	DD	DD	BB	BB	BB	BB	BB	DD	BB	DD	DD	DD	BB	BB	BB	BB	DD	DD	BB	DD	DD	DD	DD	DD	dn	BB	DD	DD	BB	DD	DD	BB	DD	DD	DD	BB	BB
chr3_12379589_12379598	BB	BB	BB	BB	BB	BB	BB	BB	BB	BB	BB	BB	BB	UU	BB	BB	BB	BB	BB	BB	BB	BB	BB	BB	BB	BB	BB	BB	BB	BB	BB	BB	NA	BB	NA	NA	BB	BB	NA	BB	BB	BB	BB	BB	BB	NA	BB	BB	BB
chr3_12418935_12418961	DD	DD	DD	BB	DD	BB	DD	DD	DD	DD	BB	BB	DD	DD	BB	BB	BB	BB	BB	DD	BB	dn	dn	DD	BB	BB	BB	BB	DD	DD	BB	DD	DD	DD	DD	DD	DD	BB	DD	DD	BB	DD	DD	BB	DD	DD	DD	BB	BB
chr3_12431041_12431052	DD	DD	DD	BB	DD	BB	DD	dn	DD	DD	BB	BB	DD	DD	BB	BB	BB	BB	BB	DD	BB	DD	DD	DD	BB	BB	BB	BB	DD	DD	BB	DD	DD	DD	DD	DD	DD	BB	DD	DD	BB	DD	DD	BB	DD	DD	DD	BB	BB
chr3_12467638_12467673	DD	DD	DD	BB	DD	BB	DD	DD	DD	DD	BB	DD	DD	DD	BB	BB	BB	BB	BB	DD	BB	DD	DD	DD	BB	BB	BB	BB	DD	DD	BB	DD	DD	DD	DD	DD	DD	BB	DD	DD	BB	DD	DD	BB	DD	DD	DD	BB	bd
chr3_12509338_12509377	DD	DD	DD	BB	DD	BB	DD	DD	DD	DD	BB	BB	DD	DD	BB	BB	BB	BB	BB	DD	BB	DD	DD	DD	BB	BB	BB	BB	DD	DD	BB	DD	DD	DD	DD	DD	DD	BB	DD	DD	BB	DD	DD	BB	DD	DD	DD	BB	BB
chr3_12533221_12533232	DD	DD	DD	BB	DD	BB	DD	DD	DD	DD	BB	BB	DD	DD	BB	BB	BB	BB	BB	DD	BB	DD	DD	DD	BB	BB	BB	BB	DD	DD	BB	DD	DD	DD	DD	DD	DD	BB	DD	DD	BB	DD	DD	BB	DD	DD	DD	BB	BB
chr3_12619266_12619286	DD	DD	DD	BB	DD	BB	DD	DD	DD	DD	BB	BB	DD	DD	BB	BB	BB	BB	BB	DD	BB	DD	DD	DD	BB	BB	BB	BB	DD	DD	BB	DD	DD	DD	DD	DD	DD	BB	DD	DD	BB	DD	DD	BB	DD	DD	DD	BB	BB
chr3_12679289_12679324	DD	DD	DD	BB	DD	BB	DD	DD	DD	DD	BB	BB	DD	DD	BB	BB	BB	BB	BB	DD	BB	DD	DD	DD	BB	BB	BB	BB	DD	DD	BB	DD	DD	bd	DD	DD	DD	BB	DD	DD	BB	DD	DD	BB	DD	DD	DD	BB	BB
chr3_12681988_12682015	DD	DD	DD	BB	DD	BB	DD	DD	DD	DD	BB	BB	DD	DD	BB	BB	BB	BB	BB	DD	BB	DD	DD	dn	BB	BB	BB	BB	DD	DD	BB	DD	DD	DD	DD	DD	DD	BB	DD	DD	BB	DD	DD	BB	DD	DD	DD	BB	BB
chr3_12697147_12697176	dd	DD	dd	BB	dd	BB	dd	dd	dd	dd	bd	BB	dd	dd	BB	BB	BB	BB	BB	dd	BB	dd	dd	dd	BB	BB	BB	BB	dd	dd	bd	dd	dd	dd	dd	dd	bd	BB	dd	dd	BB	dd	dd	BB	dd	dd	dd	BB	BB
chr3_12740986_12741009	DD	DD	DD	BB	DD	BB	DD	DD	DD	DD	BB	BB	DD	DD	BB	BB	BB	BB	BB	DD	BB	DD	DD	DD	BB	BB	BB	BB	DD	DD	BB	DD	DD	DD	DD	DD	DD	BB	DD	DD	BB	DD	DD	BB	DD	DD	DD	BB	BB
chr3_12747951_12747990	DD	NA	DD	BB	dn	BB	DD	DD	DD	DD	BB	NA	NA	NA	BB	BB	BB	BB	BB	NA	NA	DD	DD	DD	BB	BB	BB	BB	DD	dn	BB	DD	DD	DD	NA	DD	DD	BB	NN	NA	BB	NA	DD	BB	DD	NA	DD	BB	BB
chr3_12756896_12756947	DD	DD	DD	BB	DD	BB	DD	DD	DD	DD	BB	BB	DD	DD	BB	BB	BB	BB	BB	DD	BB	DD	DD	DD	BB	BB	BB	BB	DD	DD	BB	DD	DD	DD	DD	DD	DD	BB	DD	DD	BB	DD	DD	BB	DD	DD	DD	BB	BB
chr3_12761266_12761286	DD	DD	DD	BB	DD	BB	DD	DD	DD	DD	BB	BB	DD	DD	BB	BB	BB	BB	BB	DD	BB	DD	DD	DD	BB	BB	BB	BB	DD	DD	BB	DD	DD	DD	DD	DD	DD	BB	DD	DD	BB	DD	DD	BB	DD	bd	DD	BB	BB
chr3_12764950_12764965	dd	DD	DD	BB	dd	BB	dd	dd	DD	DD	BB	BB	dd	DD	BB	BB	BB	BB	BB	dd	BB	dd	DD	dd	BB	BB	BB	BB	dd	dd	BB	dd	dd	DD	dd	DD	dd	bn	dd	dd	BB	DD	dd	BB	DD	dd	dd	BB	BB
chr3_12765002_12765013	DD	DD	df	FF	DD	FF	DD	DD	DD	DD	FF	FF	df	DD	FF	FF	FF	FF	FF	df	FF	DD	DD	DD	FF	FF	FF	FF	DD	df	FF	DD	DD	df	DD	DD	DD	FF	DD	df	FF	df	df	FF	DD	dn	DD	FF	FF
chr3_12781111_12781154	DD	DD	DD	BB	DD	BB	DD	DD	DD	DD	BB	BB	DD	DD	bn	BB	BB	BB	BB	DD	BB	DD	DD	DD	BB	BB	BB	BB	DD	DD	BB	DD	DD	DD	DD	DD	DD	BB	DD	DD	BB	DD	DD	BB	DD	DD	DD	BB	BB
chr3_12832130_12832169	DD	DD	DD	BB	DD	BB	DD	DD	DD	DD	BB	BB	dn	DD	BB	BB	BB	BB	BB	DD	BB	DD	DD	DD	BB	BB	BB	BB	DD	DD	BB	DD	DD	DD	DD	DD	DD	BB	DD	DD	BB	DD	DD	BB	DD	DD	DD	BB	BB
chr3_12850433_12850460	DD	DD	DD	BB	DD	BB	DD	DD	DD	DD	BB	BB	DD	DD	BB	BB	BB	BB	BB	DD	BB	DD	DD	DD	BB	BB	BB	BB	DD	DD	BB	DD	DD	DD	DD	DD	DD	BB	DD	DD	BB	DD	DD	BB	DD	DD	DD	BB	BB
chr3_12863761_12863790	DD	dn	DD	BB	DD	bn	DD	DD	DD	DD	BB	BB	DD	DD	BB	BB	BB	BB	BB	DD	bn	DD	DD	DD	BB	BB	BB	BB	dn	DD	BB	DD	DD	DD	DD	DD	DD	BB	DD	DD	BB	DD	DD	BB	DD	DD	DD	BB	BB
chr3_12890195_12890238	DD	DD	DD	BB	DD	BB	DD	DD	DD	DD	BB	BB	DD	DD	BB	BB	BB	BB	BB	DD	BB	DD	DD	DD	BB	BB	bn	BB	DD	DD	BB	DD	DD	DD	DD	DD	DD	BB	DD	DD	BB	DD	DD	BB	DD	DD	DD	BB	BB
chr3_12922470_12922493	DD	DD	DD	BB	DD	BB	DD	DD	DD	DD	BB	BB	DD	DD	BB	BB	BB	BB	BB	DD	bn	DD	DD	DD	BB	BB	BB	BB	DD	DD	BB	DD	DD	DD	DD	DD	DD	BB	DD	DD	BB	DD	DD	BB	DD	DD	DD	BB	BB
chr3_12937502_12937521	DD	DD	DD	BB	DD	BB	DD	DD	DD	DD	BB	BB	DD	DD	BB	BB	BB	BB	BB	DD	BB	DD	DD	dn	BB	BB	BB	BB	DD	DD	BB	DD	DD	DD	DD	DD	DD	BB	DD	DD	BB	DD	DD	BB	DD	DD	DD	BB	BB
chr3_12977734_12977749	df	df	df	FF	DD	FF	df	df	DD	df	FF	FF	df	df	FF	FF	FF	FF	FF	df	FF	df	df	df	FF	FF	FF	df	df	df	FF	DD	df	df	df	DD	df	FF	df	df	FF	df	df	FF	df	df	df	FF	FF
chr3_12992222_12992257	DD	NA	DD	NN	DD	NN	DD	DD	DD	DD	NN	NN	DD	DD	NN	NN	NN	NN	NN	DD	NN	DD	DD	DD	NN	NA	NN	NN	DD	DD	NN	DD	DD	DD	DD	DD	DD	NN	NA	DD	NA	DD	DD	NN	DD	DD	dn	NN	NN
chr3_13041542_13041574	DD	DD	DD	BB	DD	BB	DD	DD	DD	DD	BB	BB	DD	DD	BB	BB	BB	BB	BB	DD	BB	DD	DD	DD	BB	bn	BB	BB	DD	DD	BB	DD	DD	DD	DD	DD	DD	BB	DD	DD	BB	DD	DD	BB	DD	DD	DD	BB	BB
chr3_13044513_13044533	DD	DD	DD	BB	DD	BB	DD	DD	DD	DD	BB	BB	DD	DD	BB	BB	BB	BB	BB	DD	BB	DD	DD	DD	BB	BB	BB	BB	DD	DD	BB	DD	dn	DD	DD	DD	DD	BB	DD	DD	BB	DD	DD	BB	DD	DD	DD	BB	BB
chr3_13062627_13062646	DD	DD	DD	BB	DD	BB	DD	DD	DD	DD	BB	BB	DD	DD	BB	BB	BB	BB	BB	DD	BB	DD	DD	DD	BB	BB	BB	BB	DD	DD	BB	DD	DD	DD	DD	DD	DD	BB	DD	DD	BB	DD	DD	BB	DD	DD	DD	BB	BB
chr3_13077620_13077639	DD	DD	DD	BB	DD	BB	DD	DD	DD	DD	BB	BB	DD	DD	BB	BB	BB	BB	BB	DD	BB	DD	DD	DD	BB	BB	BB	BB	DD	DD	BB	DD	DD	DD	DD	DD	DD	BB	DD	DD	BB	DD	DD	BB	DD	DD	DD	BB	BB
chr3_13082551_13082572	DD	DD	DD	BB	DD	BB	DD	DD	DD	DD	BB	BB	DD	DD	BB	BB	BB	BB	BB	DD	BB	DD	DD	DD	BB	BB	BB	BB	DD	DD	BB	DD	DD	DD	DD	DD	DD	BB	DD	DD	BB	DD	DD	BB	DD	DD	DD	BB	BB
chr3_13122480_13122491	df	df	df	FF	df	FF	df	df	df	df	FF	FF	df	df	FF	FF	FF	FF	FF	df	FF	DD	df	df	FF	FF	FF	FF	df	df	FF	DD	df	DD	df	df	DD	FF	df	df	FF	df	df	FF	df	df	df	FF	FF
chr3_13129548_13129567	DD	DD	DD	BB	DD	BB	DD	DD	DD	DD	BB	BB	DD	DD	BB	BB	BB	BB	BB	DD	BB	DD	DD	DD	BB	BB	BB	BB	DD	DD	BB	DD	DD	DD	DD	DD	DD	BB	DD	DD	BB	DD	DD	BB	DD	DD	DD	BB	BB
chr3_13155548_13155577	NA	NA	DD	BB	DD	BB	NA	DD	NA	NA	NA	BB	DD	DD	BB	BB	BB	BB	BB	DD	BB	DD	DD	NN	BB	NA	BB	BB	DD	DD	BB	DD	bd	DD	NA	DD	DD	BB	DD	NA	BB	NA	DD	BB	NN	NA	NA	BB	NA
chr3_13156967_13157026	DD	DD	DD	BB	DD	BB	DD	DD	DD	DD	BB	BB	DD	DD	BB	BB	BB	BB	BB	DD	BB	DD	DD	DD	BB	BB	BB	BB	DD	DD	BB	DD	DD	DD	DD	DD	DD	BB	DD	DD	BB	DD	DD	BB	DD	DD	DD	BB	BB
chr3_13195554_13195589	DD	DD	DD	BB	DD	BB	DD	DD	DD	DD	BB	BB	DD	DD	BB	BB	BB	BB	BB	DD	BB	DD	DD	DD	BB	BB	BB	BB	DD	DD	BB	DD	DD	DD	DD	DD	DD	BB	DD	DD	BB	DD	DD	BB	DD	DD	DD	BB	BB
chr3_13196367_13196378	DD	DD	DD	BB	DD	BB	DD	DD	DD	DD	BB	BB	DD	DD	BB	BB	BB	BB	BB	DD	BB	DD	DD	DD	BB	BB	BB	BB	DD	DD	BB	DD	DD	DD	DD	DD	DD	BB	DD	DD	BB	DD	DD	BB	DD	DD	DD	BB	BB
chr3_13196413_13196437	DD	DD	DD	BB	DD	BB	DD	DD	DD	DD	BB	BB	DD	DD	BB	BB	BB	BB	BB	DD	BB	DD	DD	DD	BB	BB	BB	BB	DD	DD	BB	DD	DD	DD	DD	DD	DD	BB	DD	DD	BB	DD	DD	BB	DD	DD	DD	BB	BB
chr3_13202380_13202391	DD	DD	DD	BB	DD	BB	DD	DD	DD	DD	BB	BB	DD	DD	BB	BB	BB	BB	BB	DD	BB	DD	DD	DD	BB	BB	BB	BB	DD	DD	BB	DD	DD	DD	DD	DD	DD	BB	DD	DD	BB	DD	DD	BB	DD	DD	DD	BB	BB
chr3_13216477_13216520	UU	UU	UU	BB	UU	BB	UU	UU	UU	UU	BB	BB	NA	UU	BB	BB	BB	BB	BB	UU	BB	UU	UU	UU	BB	BB	BB	BB	NA	UU	BB	UU	UU	NA	UU	NA	UU	BB	NA	UU	BB	uu	NA	BB	NA	NA	UU	BB	BB
chr3_13217596_13217635	DD	NA	DD	BB	DD	NA	DD	DD	DD	DD	BB	BB	DD	DD	BB	BB	BB	BB	BB	DD	NN	DD	DD	DD	bn	NA	BB	BB	DD	DD	NA	DD	DD	DD	DD	DD	DD	NA	DD	DD	BB	DD	DD	BB	DD	NA	DD	BB	NA
chr3_13276966_13276977	DD	DD	DD	BB	DD	BB	DD	DD	DD	DD	BB	BB	DD	DD	BB	BB	BB	BB	BB	DD	BB	DD	DD	DD	BB	BB	BB	BB	DD	DD	BB	DD	DD	DD	DD	DD	DD	BB	DD	DD	BB	DD	DD	BB	DD	DD	DD	BB	BB
chr3_13317016_13317035	DD	DD	DD	BB	DD	BB	DD	DD	DD	DD	BB	BB	DD	DD	BB	BB	BB	BB	BB	DD	BB	DD	DD	DD	BB	BB	BB	BB	DD	DD	BB	DD	DD	DD	DD	DD	DD	BB	DD	DD	BB	DD	DD	BB	DD	DD	DD	BB	BB
chr3_13318362_13318394	DD	DD	DD	BB	DD	BB	DD	DD	DD	DD	BB	BB	DD	DD	BB	BB	BB	BB	BB	DD	BB	DD	DD	DD	BB	BB	BB	BB	DD	DD	BB	DD	DD	DD	DD	DD	DD	BB	DD	DD	BB	DD	DD	BB	DD	DD	DD	BB	BB
chr3_13318690_13318731	DD	DD	DD	BB	DD	BB	DD	DD	dn	DD	BB	BB	DD	DD	BB	BB	bn	BB	BB	DD	BB	DD	DD	DD	bn	BB	BB	BB	DD	DD	BB	DD	DD	DD	DD	DD	DD	BB	DD	DD	BB	DD	DD	BB	DD	DD	DD	bn	BB
chr3_13403519_13403538	DD	DD	DD	BB	DD	BB	DD	DD	DD	DD	BB	BB	DD	DD	BB	BB	BB	BB	BB	DD	BB	DD	DD	DD	BB	BB	BB	BB	DD	DD	BB	DD	DD	DD	DD	DD	DD	BB	DD	DD	BB	DD	DD	BB	DD	DD	DD	BB	BB
chr3_13428088_13428127	FF	FF	NN	FF	FF	FF	FF	FF	FF	FF	FF	FF	FF	FF	FF	FF	FF	FF	FF	FF	NA	FF	FF	FF	FF	FF	FF	FF	FF	FF	FF	FF	FF	FF	FF	FF	FF	NA	FF	FF	FF	FF	FF	NA	FF	NA	FF	FF	NA
chr3_13435252_13435278	DD	DD	DD	BB	DD	BB	DD	DD	DD	DD	BB	BB	DD	DD	BB	BB	BB	BB	BB	DD	BB	DD	DD	DD	BB	BB	BB	BB	DD	DD	BB	DD	DD	DD	DD	DD	DD	BB	DD	DD	BB	DD	DD	BB	DD	DD	DD	BB	BB
chr3_13443235_13443254	NA	DD	DD	BB	DD	BB	DD	DD	DD	NA	BB	BB	DD	DD	BB	BB	BB	BB	BB	DD	BB	DD	DD	DD	BB	BB	BB	BB	DD	NA	BB	DD	DD	DD	DD	DD	DD	BB	DD	DD	BB	NA	DD	BB	DD	DD	DD	BB	BB
chr3_13447819_13447836	DD	DD	DD	BB	DD	BB	DD	DD	DD	DD	BB	BB	DD	DD	BB	BB	BB	BB	BB	DD	BB	DD	DD	DD	BB	BB	BB	BB	DD	DD	BB	DD	DD	DD	DD	DD	DD	BB	DD	DD	BB	DD	DD	BB	DD	DD	DD	BB	BB
chr3_13451427_13451444	DD	DD	DD	BB	DD	BB	DD	DD	DD	DD	BB	BB	DD	DD	BB	BB	BB	BB	BB	DD	BB	DD	DD	DD	BB	BB	BB	BB	DD	DD	BB	DD	DD	DD	DD	DD	DD	BB	DD	DD	BB	DD	DD	BB	DD	DD	DD	BB	BB
chr3_13471559_13471582	DD	DD	DD	BB	DD	BB	DD	DD	DD	DD	BB	BB	DD	DD	BB	BB	BB	BB	BB	DD	BB	DD	DD	DD	BB	BB	BB	BB	DD	DD	BB	DD	DD	DD	DD	DD	DD	BB	DD	DD	BB	DD	DD	BB	DD	DD	DD	BB	BB
chr3_13474685_13474729	DD	DD	DD	BB	DD	BB	DD	DD	DD	DD	BB	BB	DD	DD	BB	BB	BB	BB	BB	DD	BB	DD	DD	DD	BB	BB	BB	BB	DD	DD	BB	DD	DD	DD	DD	DD	DD	BB	DD	DD	BB	DD	DD	BB	DD	DD	DD	BB	BB
chr3_13480197_13480218	DD	DD	DD	BB	DD	BB	DD	DD	DD	DD	BB	BB	DD	DD	BB	BB	BB	BB	BB	DD	BB	DD	DD	DD	BB	BB	BB	BB	DD	DD	BB	DD	bd	DD	DD	DD	DD	BB	DD	DD	BB	DD	DD	BB	DD	DD	DD	BB	BB
chr3_13527737_13527760	DD	DD	DD	BB	DD	BB	DD	DD	DD	DD	BB	BB	DD	DD	BB	BB	BB	BB	BB	DD	BB	DD	DD	DD	BB	BB	BB	BB	DD	DD	BB	DD	DD	DD	DD	DD	DD	BB	DD	DD	BB	DD	DD	BB	DD	DD	DD	BB	BB
chr3_13556937_13556961	NA	DD	DD	BB	DD	NA	DD	DD	DD	DD	BB	BB	DD	DD	NA	BB	BB	BB	BB	DD	BB	DD	NA	DD	NA	BB	BB	BB	NA	DD	NA	DD	NA	DD	NA	NA	DD	BB	DD	DD	NA	DD	DD	BB	NA	DD	DD	BB	BB
chr3_13561779_13561814	df	df	FF	DD	df	FF	df	df	df	df	FF	FF	df	df	FF	FF	FF	FF	FF	df	DD	df	df	FF	FF	FF	FF	FF	df	df	FF	df	df	df	df	df	df	FF	df	df	FF	df	df	FF	df	df	df	FF	FF
chr3_13570916_13570954	DD	DD	DD	BB	DD	BB	DD	DD	DD	DD	BB	BB	DD	DD	BB	BB	BB	BB	BB	DD	BB	DD	DD	DD	BB	BB	BB	BB	DD	DD	BB	DD	DD	DD	DD	DD	DD	BB	DD	DD	BB	DD	DD	BB	DD	DD	DD	BB	BB
chr3_13632514_13632541	DD	DD	DD	BB	DD	BB	DD	DD	DD	DD	BB	BB	DD	DD	BB	BB	BB	BB	BB	DD	BB	DD	DD	DD	BB	BB	BB	BB	DD	DD	BB	DD	DD	DD	DD	DD	DD	BB	DD	DD	BB	DD	DD	BB	DD	DD	DD	BB	BB
chr3_13644431_13644458	DD	DD	DD	bb	DD	bn	DD	DD	DD	DD	BB	bn	DD	DD	BB	bb	bn	bb	bb	DD	bb	DD	DD	DD	BB	bb	bn	bb	DD	DD	bb	DD	DD	DD	DD	DD	DD	bb	DD	DD	BB	DD	DD	bb	DD	DD	DD	bn	bb
chr3_13657239_13657271	DD	DD	DD	BB	DD	BB	DD	DD	DD	DD	BB	BB	DD	DD	BB	BB	BB	BB	BB	DD	BB	DD	DD	DD	BB	BB	BB	BB	DD	DD	BB	DD	DD	DD	DD	DD	DD	BB	DD	DD	BB	DD	DD	BB	DD	DD	DD	BB	BB
chr3_13658808_13658833	DD	DD	DD	BB	DD	BB	DD	DD	DD	DD	BB	BB	DD	DD	bn	BB	BB	BB	BB	DD	BB	DD	DD	DD	BB	BB	BB	BB	DD	DD	BB	DD	DD	DD	DD	DD	DD	BB	DD	DD	BB	DD	DD	BB	DD	DD	DD	BB	BB
chr3_13658964_13658983	DD	DD	DD	BB	DD	BB	DD	DD	DD	DD	BB	BB	DD	DD	BB	BB	BB	BB	BB	DD	BB	DD	DD	DD	BB	BB	BB	BB	DD	DD	BB	DD	DD	DD	DD	DD	DD	bn	DD	DD	BB	DD	DD	BB	DD	DD	DD	BB	BB
chr3_13682415_13682429	DD	DD	DD	BB	DD	BB	DD	DD	DD	DD	BB	BB	DD	DD	BB	BB	BB	BB	BB	DD	BB	DD	DD	DD	BB	BB	BB	BB	DD	DD	BB	DD	DD	DD	DD	DD	DD	BB	DD	DD	BB	DD	DD	BB	DD	DD	DD	BB	BB
chr3_13705640_13705659	DD	DD	DD	BB	DD	BB	DD	DD	DD	DD	BB	BB	DD	DD	BB	BB	BB	BB	BB	DD	BB	DD	DD	DD	BB	BB	BB	BB	DD	DD	BB	DD	DD	DD	DD	DD	DD	BB	DD	DD	BB	DD	DD	BB	DD	DD	DD	BB	BB
chr3_13738505_13738528	DD	DD	DD	BB	DD	BB	DD	DD	DD	DD	BB	BB	DD	DD	BB	BB	BB	BB	BB	DD	BB	DD	DD	DD	BB	BB	BB	BB	DD	DD	BB	DD	DD	DD	DD	DD	DD	BB	DD	DD	BB	DD	DD	BB	DD	DD	DD	BB	BB
chr3_13745268_13745282	DD	DD	DD	BB	DD	BB	DD	DD	DD	bd	BB	BB	DD	DD	BB	BB	BB	BB	BB	bd	BB	DD	DD	DD	BB	BB	BB	BB	DD	DD	BB	DD	DD	bd	bd	DD	DD	BB	DD	DD	BB	DD	DD	BB	DD	DD	bd	BB	BB
chr3_13755804_13755817	DD	DD	DD	BB	DD	BB	DD	DD	DD	DD	BB	BB	DD	DD	BB	BB	BB	BB	BB	DD	BB	DD	DD	DD	BB	BB	BB	BB	DD	DD	BB	DD	DD	DD	DD	DD	DD	BB	DD	DD	BB	DD	DD	BB	DD	DD	DD	BB	BB
chr3_13785739_13785778	DD	DD	DD	BB	DD	BB	DD	DD	DD	DD	BB	BB	DD	DD	BB	BB	BB	BB	BB	DD	BB	DD	DD	DD	bn	BB	BB	BB	DD	DD	BB	DD	DD	DD	DD	DD	DD	BB	DD	DD	BB	DD	DD	BB	DD	DD	DD	BB	BB
chr3_13817405_13817416	DD	DD	DD	BB	DD	BB	DD	DD	DD	DD	BB	BB	DD	DD	BB	BB	BB	BB	BB	DD	BB	DD	DD	DD	BB	BB	BB	BB	DD	DD	BB	DD	DD	DD	DD	DD	DD	BB	DD	DD	BB	DD	DD	BB	DD	DD	DD	BB	BB
chr3_13830715_13830730	df	df	df	FF	df	FF	df	df	df	df	FF	FF	df	df	FF	FF	FF	FF	FF	df	FF	df	df	df	FF	FF	FF	FF	df	df	FF	df	df	df	df	df	df	FF	df	df	FF	df	df	FF	df	DD	df	FF	FF
chr3_13879373_13879386	DD	DD	DD	BB	DD	BB	DD	DD	DD	DD	BB	BB	DD	DD	BB	BB	BB	BB	BB	DD	BB	DD	DD	DD	BB	BB	BB	BB	DD	DD	BB	DD	DD	DD	DD	DD	DD	BB	DD	DD	BB	DD	DD	BB	DD	DD	DD	BB	BB
chr3_13916819_13916862	NA	NA	NA	BB	NA	BB	NA	NA	NA	NA	BB	BB	NA	NA	BB	BB	BB	BB	bu	NA	BB	NA	NA	NA	BB	BB	BB	BB	NA	NA	BB	NA	NA	NA	NA	NA	NA	BB	NA	NA	BB	NA	NA	BB	NA	NA	NA	BB	BB
chr3_14046235_14046261	DD	DD	DD	BB	DD	BB	DD	DD	DD	DD	BB	BB	DD	DD	BB	BB	BB	BB	BB	DD	BB	DD	DD	DD	BB	BB	BB	BB	DD	DD	BB	DD	bd	DD	DD	DD	DD	BB	DD	DD	BB	DD	DD	BB	DD	DD	DD	BB	BB
chr3_14151800_14151851	DD	DD	DD	BB	DD	BB	DD	DD	DD	DD	NN	BB	DD	DD	BB	BB	BB	BB	BB	DD	BB	DD	DD	DD	BB	NA	BB	BB	DD	DD	BB	DD	DD	DD	DD	DD	DD	BB	DD	DD	NA	DD	DD	BB	DD	DD	DD	NN	BB
chr3_14361453_14361502	DD	DD	DD	BB	DD	BB	DD	DD	DD	DD	BB	BB	DD	DD	BB	BB	BB	BB	BB	DD	BB	DD	DD	DD	BB	BB	BB	BB	DD	DD	BB	DD	DD	DD	DD	DD	DD	BB	DD	DD	BB	DD	bd	BB	DD	DD	DD	BB	BB
chr3_14492467_14492498	NA	DD	DD	BB	DD	BB	DD	DD	DD	DD	BB	BB	NN	DD	BB	BB	BB	NA	BB	DD	BB	NA	DD	DD	BB	BB	BB	NA	DD	NA	BB	DD	DD	DD	DD	DD	DD	BB	DD	DD	BB	DD	DD	BB	DD	DD	DD	BB	BB
chr3_14508103_14508126	DD	DD	DD	BB	DD	BB	DD	DD	DD	DD	BB	BB	DD	DD	BB	BB	BB	BB	BB	DD	BB	DD	DD	DD	BB	BB	BB	BB	DD	DD	BB	DD	DD	DD	DD	DD	DD	BB	DD	DD	BB	DD	DD	BB	DD	DD	DD	BB	BB
chr3_14512909_14512924	DD	DD	DD	BB	DD	BB	DD	DD	DD	DD	BB	BB	DD	DD	BB	BB	BB	BB	BB	DD	BB	DD	DD	DD	BB	BB	BB	BB	DD	DD	BB	DD	DD	DD	DD	DD	DD	BB	DD	DD	BB	DD	DD	BB	DD	DD	DD	BB	BB
chr3_14602394_14602407	DD	bd	bd	BB	DD	BB	DD	DD	bd	DD	BB	BB	DD	bd	BB	BB	BB	BB	BB	DD	BB	DD	DD	DD	BB	BB	BB	BB	bd	DD	BB	DD	DD	DD	bd	bd	DD	BB	bd	DD	BB	DD	DD	BB	DD	DD	bd	BB	BB
chr3_14627552_14627565	DD	DD	DD	BB	DD	BB	DD	DD	DD	DD	BB	BB	DD	DD	BB	BB	BB	BB	BB	DD	BB	DD	DD	DD	BB	BB	BB	BB	DD	DD	BB	DD	DD	DD	DD	DD	DD	BB	DD	DD	BB	DD	DD	BB	DD	DD	DD	BB	BB
chr3_14825440_14825451	DD	DD	DD	BB	DD	BB	DD	DD	DD	DD	BB	BB	DD	DD	BB	BB	BB	BB	BB	DD	BB	DD	DD	DD	BB	BB	BB	BB	DD	DD	BB	DD	DD	DD	DD	DD	DD	BB	DD	DD	BB	DD	DD	BB	DD	DD	DD	BB	BB
chr3_14992848_14992887	DD	NN	DD	BB	DD	BB	DD	DD	DD	DD	BB	BB	DD	DD	BB	BB	BB	BB	BB	DD	BB	NA	DD	DD	BB	BB	BB	BB	DD	DD	BB	DD	DD	DD	DD	DD	DD	BB	DD	DD	BB	DD	DD	BB	DD	DD	DD	BB	BB
chr3_15053255_15053276	DD	DD	DD	BB	DD	BB	DD	DD	DD	DD	BB	BB	DD	DD	bn	BB	BB	BB	BB	DD	BB	DD	DD	DD	BB	BB	BB	BB	DD	DD	BB	DD	DD	DD	DD	DD	DD	bn	DD	DD	BB	DD	DD	BB	DD	DD	DD	bn	BB
chr3_15069498_15069537	DD	DD	DD	BB	DD	BB	DD	DD	DD	DD	BB	BB	DD	DD	BB	BB	BB	BB	BB	DD	BB	DD	DD	DD	BB	BB	BB	BB	DD	DD	BB	DD	DD	DD	DD	DD	DD	BB	DD	DD	BB	DD	DD	BB	DD	DD	DD	BB	BB
chr3_15076637_15076654	DD	DD	DD	BB	DD	BB	DD	DD	DD	DD	BB	BB	DD	DD	BB	BB	BB	BB	BB	DD	BB	DD	DD	DD	BB	BB	BB	BB	DD	DD	BB	DD	DD	DD	DD	DD	DD	BB	DD	DD	BB	DD	DD	BB	DD	DD	DD	BB	BB
chr3_15107800_15107811	DD	DD	DD	BB	DD	BB	DD	DD	DD	DD	BB	BB	DD	DD	BB	BB	BB	BB	BB	DD	BB	DD	DD	DD	BB	BB	bn	BB	DD	DD	BB	DD	DD	DD	DD	DD	DD	BB	DD	DD	BB	DD	DD	BB	DD	DD	DD	BB	BB
chr3_15139334_15139381	df	df	df	FF	NA	NA	df	df	NA	df	FF	FF	df	NA	NN	FF	NA	NA	FF	df	NA	df	df	df	dn	FF	FF	FF	NA	df	FF	df	NA	df	df	NA	df	FF	fn	df	FF	df	NA	FF	NA	df	df	FF	FF
chr3_15170016_15170033	DD	bd	DD	BB	DD	BB	dn	DD	DD	bd	BB	BB	DD	DD	BB	BB	BB	BB	BB	DD	BB	bd	DD	dn	BB	BB	BB	BB	DD	DD	BB	DD	DD	DD	dn	DD	dn	BB	DD	DD	BB	DD	DD	BB	DD	DD	dn	BB	BB
chr3_15178887_15178918	DD	DD	DD	BB	DD	BB	DD	DD	DD	DD	BB	BB	DD	DD	BB	BB	BB	BB	BB	DD	BB	DD	DD	DD	BB	NA	BB	NA	DD	DD	BB	DD	DD	DD	DD	NA	DD	BB	DD	DD	BB	DD	DD	BB	DD	DD	DD	BB	NA
chr3_15185219_15185246	DD	DD	DD	BB	DD	BB	DD	DD	DD	DD	BB	BB	DD	DD	BB	BB	BB	BB	BB	DD	BB	DD	DD	DD	BB	BB	BB	BB	DD	DD	BB	DD	DD	DD	DD	DD	DD	BB	DD	DD	BB	DD	DD	BB	DD	DD	DD	BB	BB
chr3_15232509_15232520	df	df	df	FF	df	FF	df	df	df	df	FF	FF	df	df	FF	FF	FF	FF	FF	df	FF	df	df	df	FF	FF	FF	FF	df	df	FF	df	df	df	df	df	df	FF	DD	df	FF	df	df	FF	df	df	df	FF	FF
chr3_15232523_15232542	DD	DD	DD	BB	DD	BB	DD	DD	DD	DD	BB	BB	DD	DD	BB	BB	BB	BB	BB	DD	BB	DD	DD	DD	BB	BB	BB	BB	DD	DD	BB	DD	DD	DD	DD	DD	DD	BB	DD	DD	BB	DD	DD	BB	DD	DD	DD	BB	BB
chr3_15242971_15242998	dd	DD	DD	BB	DD	BB	dd	DD	DD	DD	BB	BB	DD	DD	BB	BB	BB	BB	BB	DD	BB	DD	DD	dd	BB	BB	BB	BB	DD	DD	BB	DD	DD	DD	DD	DD	DD	BB	dd	DD	BB	dd	DD	BB	DD	DD	DD	BB	BB
chr3_15296906_15296955	DD	DD	DD	BB	DD	BB	DD	DD	DD	DD	BB	BB	DD	DD	BB	BB	NA	BB	BB	DD	BB	DD	DD	DD	BB	NA	BB	NN	DD	DD	BB	DD	DD	DD	DD	NA	DD	BB	DD	DD	BB	DD	DD	BB	DD	DD	DD	BB	BB
chr3_15323742_15323756	DD	DD	DD	BB	DD	BB	DD	DD	DD	DD	BB	BB	DD	DD	BB	BB	BB	BB	BB	DD	BB	DD	DD	DD	BB	BB	BB	BB	DD	DD	BB	DD	DD	DD	DD	DD	DD	BB	DD	DD	BB	DD	DD	BB	DD	DD	DD	BB	BB
chr3_15604094_15604113	DD	DD	DD	BB	DD	BB	DD	DD	DD	DD	BB	BB	DD	DD	BB	BB	BB	BB	BB	bd	BB	DD	DD	DD	BB	BB	BB	BB	bd	DD	BB	DD	DD	DD	DD	DD	DD	BB	DD	DD	BB	DD	DD	BB	DD	DD	DD	BB	BB
chr3_15865387_15865416	DD	DD	DD	BB	DD	BB	DD	DD	DD	DD	BB	BB	dn	DD	BB	BB	BB	BB	BB	DD	BB	DD	DD	DD	BB	BB	BB	BB	DD	DD	BB	DD	DD	DD	DD	DD	DD	BB	DD	DD	bn	DD	DD	BB	DD	DD	DD	BB	BB
chr3_15953025_15953036	DD	DD	DD	BB	DD	BB	DD	DD	DD	DD	BB	BB	DD	DD	BB	BB	BB	BB	BB	DD	BB	DD	DD	DD	BB	BB	BB	BB	DD	DD	BB	DD	DD	DD	DD	DD	DD	BB	DD	DD	BB	DD	DD	BB	DD	DD	DD	BB	BB
chr3_15999449_15999472	DD	DD	DD	BB	DD	BB	DD	DD	DD	DD	BB	BB	DD	DD	BB	BB	BB	BB	BB	DD	BB	DD	DD	DD	BB	BB	BB	BB	DD	DD	BB	DD	DD	DD	DD	DD	DD	BB	DD	DD	BB	DD	DD	BB	DD	DD	DD	BB	BB
chr3_16106125_16106138	df	df	dn	FF	df	FF	df	df	df	df	FF	FF	df	df	FF	FF	FF	FF	FF	df	FF	dn	df	df	FF	FF	FF	FF	df	df	FF	df	df	df	df	df	df	FF	fn	dn	FF	df	dn	FF	df	df	df	FF	FF
chr3_16137690_16137713	DD	DD	DD	bn	DD	BB	DD	DD	DD	DD	BB	BB	DD	DD	BB	BB	BB	BB	BB	DD	BB	DD	DD	DD	BB	bn	BB	BB	DD	DD	BB	DD	DD	DD	DD	DD	DD	BB	DD	DD	BB	DD	DD	BB	DD	DD	DD	BB	BB
chr3_16182963_16182978	DD	DD	DD	BB	DD	BB	DD	DD	DD	DD	BB	BB	DD	DD	BB	BB	BB	BB	BB	DD	BB	DD	DD	DD	BB	BB	BB	BB	DD	DD	BB	DD	DD	DD	DD	DD	DD	BB	DD	DD	BB	DD	DD	BB	DD	DD	DD	BB	BB
chr3_16183457_16183471	DD	DD	DD	BB	DD	BB	DD	DD	DD	DD	BB	BB	DD	DD	BB	BB	BB	BB	BB	DD	BB	DD	DD	DD	BB	BB	BB	BB	DD	DD	BB	DD	DD	DD	DD	DD	DD	BB	DD	DD	BB	DD	DD	BB	DD	DD	DD	BB	BB
chr3_16294860_16294919	NA	NA	df	NN	NA	NA	df	nn	DD	df	NN	NN	df	NA	NN	FF	NN	NN	NN	df	NA	df	dn	NA	nn	NN	NN	NN	df	NA	NN	fn	DD	NA	df	NA	df	NA	df	df	NA	NA	df	NN	df	NA	dn	FF	FF
chr3_16305455_16305472	DD	DD	DD	BB	DD	BB	DD	DD	DD	DD	BB	BB	DD	DD	BB	BB	BB	BB	BB	DD	BB	DD	DD	DD	BB	BB	BB	BB	DD	DD	BB	DD	DD	DD	DD	DD	DD	BB	DD	DD	BB	DD	DD	BB	DD	DD	DD	BB	BB
chr3_16342843_16342866	DD	DD	DD	BB	DD	BB	DD	DD	DD	DD	BB	BB	DD	DD	BB	BB	BB	BB	BB	DD	BB	DD	DD	DD	BB	BB	BB	BB	DD	DD	BB	DD	DD	DD	DD	DD	DD	BB	DD	DD	BB	DD	DD	BB	DD	DD	DD	BB	BB
chr3_16343327_16343346	DD	DD	DD	BB	DD	BB	DD	DD	DD	DD	BB	BB	dn	DD	BB	BB	BB	BB	BB	DD	BB	DD	bd	DD	BB	BB	BB	BB	bd	DD	BB	DD	DD	DD	DD	DD	DD	BB	DD	DD	BB	bd	DD	BB	DD	DD	DD	BB	BB
chr3_16361543_16361574	DD	DD	DD	BB	DD	BB	DD	DD	DD	DD	BB	BB	DD	DD	BB	BB	BB	BB	BB	DD	BB	DD	DD	DD	BB	BB	BB	BB	DD	DD	BB	DD	DD	DD	DD	DD	DD	BB	DD	DD	BB	DD	DD	BB	DD	dn	DD	BB	BB
chr3_16391247_16391276	DD	DD	DD	BB	DD	BB	DD	dn	DD	DD	BB	BB	DD	DD	BB	BB	BB	BB	BB	DD	BB	bd	DD	dn	BB	BB	BB	BB	DD	DD	BB	DD	dn	DD	DD	DD	DD	BB	DD	bd	BB	dn	dn	BB	DD	DD	DD	BB	BB
chr3_16498189_16498220	DD	DD	DD	BB	DD	BB	DD	DD	DD	DD	BB	BB	DD	DD	BB	BB	BB	BB	BB	DD	BB	DD	DD	DD	BB	BB	BB	BB	DD	DD	BB	DD	DD	DD	DD	DD	DD	BB	DD	DD	BB	DD	DD	BB	DD	DD	DD	BB	BB
chr3_16501116_16501140	DD	DD	DD	BB	DD	BB	DD	DD	bd	DD	BB	BB	DD	DD	BB	BB	BB	BB	BB	DD	BB	DD	DD	DD	BB	BB	BB	BB	DD	DD	BB	DD	DD	DD	DD	DD	DD	BB	DD	DD	BB	DD	DD	BB	DD	DD	DD	BB	BB
chr3_16512548_16512579	DD	DD	DD	BB	DD	BB	DD	DD	DD	DD	BB	BB	DD	DD	BB	BB	BB	BB	BB	DD	BB	DD	DD	DD	BB	BB	BB	BB	DD	DD	BB	DD	DD	DD	DD	DD	DD	BB	DD	DD	BB	DD	DD	BB	DD	DD	DD	BB	BB
chr3_16550901_16550912	DD	DD	DD	BB	DD	BB	DD	DD	DD	DD	BB	BB	DD	DD	BB	BB	BB	BB	BB	DD	BB	DD	DD	DD	BB	BB	BB	BB	DD	DD	BB	DD	DD	DD	DD	DD	DD	BB	DD	DD	BB	DD	DD	BB	DD	DD	DD	BB	BB
chr3_16602443_16602466	DD	DD	DD	BB	DD	BB	DD	DD	DD	DD	BB	BB	DD	DD	BB	BB	BB	BB	BB	DD	BB	DD	DD	DD	BB	BB	BB	BB	DD	DD	BB	DD	DD	DD	DD	DD	DD	BB	DD	DD	BB	DD	DD	BB	DD	DD	DD	BB	BB
chr3_16656324_16656341	DD	DD	DD	BB	DD	BB	DD	DD	DD	dn	BB	BB	DD	DD	BB	BB	BB	BB	BB	dn	BB	DD	DD	DD	BB	BB	BB	BB	DD	DD	BB	DD	DD	dn	DD	DD	DD	BB	DD	DD	BB	DD	DD	BB	DD	DD	DD	BB	BB
chr3_16709230_16709249	DD	DD	DD	BB	DD	BB	DD	DD	DD	DD	BB	BB	DD	DD	BB	BB	BB	BB	BB	DD	BB	DD	DD	DD	BB	BB	BB	BB	DD	DD	BB	DD	DD	DD	DD	DD	DD	BB	DD	DD	BB	DD	DD	BB	DD	DD	DD	BB	BB
chr3_16735213_16735252	FF	FF	FF	FF	FF	FF	FF	FF	FF	FF	FF	NA	NA	FF	FF	FF	FF	FF	FF	FF	FF	NA	FF	FF	FF	NA	FF	fn	FF	FF	FF	NN	FF	FF	FF	NN	FF	FF	FF	FF	FF	FF	FF	NA	FF	NA	FF	FF	NA
chr3_17068930_17068951	NA	NA	DD	BB	DD	NA	DD	NN	DD	DD	BB	BB	DD	DD	BB	BB	NA	NA	BB	NA	NA	NA	NA	DD	BB	BB	BB	BB	DD	DD	BB	DD	NA	DD	NA	NA	DD	BB	DD	DD	BB	DD	DD	BB	DD	DD	DD	BB	BB
chr3_17099782_17099805	DD	DD	DD	BB	DD	BB	DD	DD	DD	DD	BB	BB	DD	DD	BB	BB	BB	BB	BB	DD	BB	DD	DD	DD	BB	BB	BB	BB	DD	DD	BB	DD	DD	DD	DD	DD	DD	BB	DD	DD	BB	DD	DD	BB	DD	DD	DD	BB	BB
chr3_17103061_17103076	DD	DD	DD	BB	DD	BB	DD	DD	DD	DD	BB	BB	DD	DD	BB	BB	BB	BB	BB	DD	BB	DD	DD	DD	BB	BB	BB	BB	DD	DD	BB	DD	DD	DD	DD	DD	DD	BB	DD	DD	BB	DD	DD	BB	DD	DD	DD	BB	BB
chr3_17126898_17126921	DD	DD	DD	BB	DD	BB	DD	DD	DD	DD	BB	BB	DD	DD	BB	BB	BB	BB	BB	DD	BB	DD	DD	DD	BB	BB	BB	BB	DD	DD	BB	DD	DD	DD	DD	DD	DD	BB	DD	DD	BB	DD	DD	BB	DD	DD	DD	BB	BB
chr3_17156720_17156764	NA	DD	NA	BB	NA	BB	DD	DD	NN	DD	BB	BB	DD	DD	BB	BB	BB	BB	BB	DD	BB	NA	DD	NA	BB	NA	BB	BB	DD	DD	BB	DD	DD	NA	DD	DD	DD	NA	DD	NA	BB	NA	NA	BB	DD	DD	DD	BB	BB
chr3_17170222_17170243	DD	DD	DD	BB	DD	BB	DD	DD	DD	DD	BB	BB	DD	DD	BB	BB	BB	BB	BB	DD	BB	DD	DD	DD	BB	BB	BB	BB	DD	DD	BB	DD	DD	DD	DD	DD	DD	BB	DD	DD	BB	DD	DD	BB	DD	DD	DD	BB	BB
chr3_17173617_17173646	dd	dd	dd	BB	dd	BB	dd	dd	dd	dd	BB	BB	dd	dd	BB	BB	BB	BB	BB	dd	BB	dd	dd	bd	BB	BB	BB	BB	dd	dd	BB	dd	dd	dd	dd	dd	dd	BB	dd	dd	BB	dd	dd	BB	dd	dd	dd	BB	BB
chr3_17243961_17243978	df	df	df	FF	df	FF	df	df	df	df	FF	FF	df	df	FF	FF	FF	FF	FF	df	FF	df	df	df	FF	FF	FF	FF	df	df	FF	df	df	df	df	df	df	FF	df	df	FF	df	df	FF	df	df	df	FF	FF
chr3_17243980_17243991	df	df	df	FF	df	FF	df	df	df	df	FF	FF	df	df	FF	FF	FF	FF	FF	df	FF	df	df	df	FF	FF	FF	FF	df	df	FF	df	df	df	df	df	DD	FF	df	df	FF	df	df	FF	df	DD	df	FF	FF
chr3_17246913_17246930	DD	DD	DD	BB	DD	BB	DD	DD	DD	DD	BB	BB	DD	DD	BB	BB	BB	BB	BB	DD	BB	DD	DD	DD	BB	BB	BB	BB	DD	DD	BB	DD	DD	DD	DD	DD	DD	BB	DD	DD	BB	DD	DD	BB	DD	DD	DD	BB	BB
chr3_17276120_17276159	NA	DD	DD	BB	NA	NA	DD	DD	DD	NA	BB	BB	DD	DD	bd	BB	BB	NA	BB	NA	BB	DD	DD	DD	BB	NA	BB	BB	DD	DD	BB	NN	DD	DD	DD	DD	DD	BB	DD	DD	NA	DD	NA	BB	DD	NA	DD	BB	BB
chr3_17325819_17325833	DD	DD	DD	BB	DD	BB	DD	DD	DD	DD	BB	BB	DD	DD	BB	BB	BB	BB	BB	DD	BB	DD	DD	DD	BB	BB	BB	BB	DD	DD	BB	DD	DD	DD	DD	DD	DD	BB	DD	DD	BB	DD	DD	BB	DD	DD	DD	BB	BB
chr3_17357599_17357622	DD	DD	DD	BB	DD	BB	DD	DD	DD	DD	BB	BB	DD	DD	BB	BB	BB	BB	BB	DD	BB	DD	DD	DD	BB	BB	BB	BB	DD	DD	BB	DD	DD	DD	DD	DD	DD	BB	DD	DD	BB	DD	DD	BB	DD	DD	DD	BB	BB
chr3_17374168_17374187	DD	DD	DD	BB	DD	BB	DD	DD	DD	DD	BB	BB	DD	DD	BB	BB	BB	BB	BB	DD	BB	DD	DD	DD	BB	BB	BB	BB	DD	DD	BB	DD	DD	DD	DD	DD	DD	BB	DD	DD	BB	DD	DD	BB	DD	DD	DD	BB	BB
chr3_17405723_17405770	DD	DD	DD	BB	DD	BB	DD	DD	DD	DD	BB	BB	DD	DD	BB	BB	BB	BB	NA	DD	BB	DD	DD	DD	BB	BB	BB	BB	DD	DD	BB	DD	DD	DD	DD	DD	DD	NN	DD	DD	BB	DD	DD	BB	DD	DD	DD	BB	BB
chr3_17430002_17430033	DD	DD	DD	BB	DD	BB	DD	DD	DD	DD	BB	BB	DD	DD	BB	BB	BB	BB	BB	DD	BB	DD	DD	DD	BB	BB	BB	BB	DD	DD	BB	DD	DD	DD	DD	DD	DD	BB	DD	DD	BB	DD	DD	BB	DD	DD	DD	BB	BB
chr3_17438455_17438474	DD	DD	DD	BB	DD	BB	DD	DD	DD	DD	BB	BB	DD	DD	BB	BB	BB	BB	BB	DD	BB	DD	DD	DD	BB	BB	BB	BB	DD	DD	BB	DD	DD	DD	DD	DD	DD	BB	DD	DD	BB	DD	DD	BB	DD	DD	DD	BB	BB
chr3_17519614_17519645	DD	DD	DD	BB	DD	BB	DD	DD	DD	DD	BB	BB	DD	DD	BB	BB	BB	BB	BB	DD	BB	DD	DD	DD	BB	BB	BB	BB	DD	DD	BB	DD	DD	DD	DD	DD	DD	BB	DD	DD	BB	DD	DD	BB	DD	DD	DD	BB	BB
chr3_17528617_17528676	DD	DD	DD	NN	NA	NN	DD	DD	DD	NN	NN	NN	NA	NA	NN	NN	NN	NN	NN	DD	NN	DD	NN	DD	NN	BB	BB	NN	DD	NA	BB	dn	DD	DD	DD	NA	DD	BB	NA	DD	NA	DD	NA	bn	NA	NA	DD	BB	BB
chr3_17549079_17549094	DD	DD	DD	BB	DD	BB	DD	DD	DD	DD	BB	BB	DD	DD	BB	BB	BB	BB	BB	DD	BB	DD	DD	DD	BB	BB	BB	BB	DD	DD	BB	DD	DD	DD	DD	DD	DD	BB	DD	DD	BB	DD	DD	BB	DD	DD	DD	BB	BB
chr3_17557868_17557891	DD	DD	DD	BB	DD	BB	DD	DD	DD	DD	BB	BB	DD	DD	BB	BB	BB	BB	BB	DD	BB	DD	DD	DD	BB	BB	BB	BB	DD	DD	BB	DD	DD	DD	DD	DD	DD	BB	DD	DD	BB	DD	DD	BB	DD	DD	DD	BB	BB
chr3_17564047_17564071	df	df	df	FF	DD	FF	df	DD	df	df	FF	FF	df	df	FF	FF	FF	FF	FF	df	FF	df	df	DD	FF	FF	FF	FF	DD	df	FF	df	DD	df	df	df	df	FF	df	DD	FF	df	df	FF	df	DD	DD	FF	FF
chr3_17571880_17571891	DD	DD	DD	BB	DD	BB	DD	DD	DD	DD	BB	BB	DD	DD	BB	BB	BB	BB	BB	DD	BB	DD	DD	DD	BB	BB	BB	BB	DD	DD	BB	DD	DD	DD	DD	DD	DD	BB	DD	DD	BB	DD	DD	BB	DD	DD	DD	BB	BB
chr3_17585329_17585360	DD	DD	DD	BB	DD	BB	DD	DD	DD	DD	BB	BB	DD	DD	BB	BB	BB	BB	BB	DD	BB	DD	DD	DD	BB	BB	BB	BB	DD	DD	BB	DD	DD	DD	DD	DD	DD	BB	DD	DD	BB	DD	DD	BB	DD	DD	DD	BB	BB
chr3_17604469_17604496	FF	FF	FF	FF	FF	FF	FF	FF	NA	FF	FF	FF	FF	FF	FF	FF	FF	FF	FF	FF	FF	FF	FF	NN	FF	FF	FF	FF	FF	FF	FF	NA	FF	FF	FF	FF	FF	FF	FF	FF	FF	FF	FF	FF	FF	FF	FF	FF	FF
chr3_17632553_17632592	FF	FF	FF	FF	FF	FF	NA	FF	FF	FF	FF	FF	NA	FF	NA	FF	FF	FF	FF	FF	NA	FF	FF	NA	FF	NA	FF	FF	FF	FF	FF	FF	FF	FF	FF	FF	FF	FF	FF	FF	NA	FF	FF	FF	NA	FF	FF	NA	NA
chr3_17643028_17643039	DD	DD	DD	BB	DD	BB	DD	DD	DD	DD	BB	BB	DD	DD	BB	BB	BB	BB	BB	DD	BB	DD	DD	DD	BB	BB	BB	BB	DD	DD	BB	DD	DD	DD	DD	DD	DD	BB	DD	DD	BB	DD	DD	BB	DD	DD	DD	BB	BB
chr3_17657186_17657201	DD	df	df	FF	DD	FF	df	df	df	DD	FF	FF	df	DD	FF	FF	FF	FF	FF	df	FF	df	DD	df	FF	FF	FF	FF	df	df	FF	df	df	df	DD	df	df	FF	df	df	FF	df	DD	FF	DD	df	df	FF	FF
chr3_17724631_17724675	DD	DD	dn	BB	DD	BB	DD	DD	DD	DD	BB	BB	DD	DD	BB	BB	BB	BB	BB	DD	BB	DD	DD	DD	BB	BB	BB	BB	DD	DD	BB	DD	DD	DD	DD	DD	DD	BB	DD	DD	BB	DD	DD	BB	DD	DD	DD	BB	BB
chr3_17760612_17760651	NA	DD	DD	NN	NA	NA	DD	DD	DD	DD	NA	NN	NA	DD	NA	NA	NA	NA	NN	DD	NN	DD	DD	DD	NN	NN	NN	NN	DD	DD	NN	DD	DD	DD	DD	DD	DD	BB	DD	NA	NA	DD	DD	BB	DD	DD	DD	BB	BB
chr3_17799870_17799909	DD	DD	DD	BB	NA	BB	DD	DD	DD	DD	BB	BB	DD	NN	BB	BB	BB	BB	BB	DD	BB	DD	DD	DD	BB	NA	BB	BB	DD	DD	BB	DD	DD	DD	DD	DD	DD	BB	DD	DD	NA	DD	DD	BB	DD	NA	DD	BB	BB
chr3_17803141_17803184	DD	DD	DD	NA	DD	BB	DD	DD	DD	DD	NA	BB	DD	DD	BB	NA	BB	BB	BB	DD	BB	DD	NA	NA	bn	BB	BB	BB	NA	DD	BB	DD	DD	DD	NA	NA	DD	bn	DD	DD	BB	DD	DD	BB	DD	NA	NA	BB	BB
chr3_17811964_17811990	DD	DD	DD	BB	DD	BB	DD	DD	DD	DD	BB	BB	DD	DD	BB	BB	BB	BB	BB	DD	BB	DD	DD	DD	BB	BB	BB	BB	DD	DD	BB	DD	DD	DD	DD	DD	DD	BB	DD	DD	BB	DD	DD	BB	DD	DD	DD	BB	BB
chr3_17843979_17844003	DD	DD	DD	BB	DD	BB	DD	DD	DD	DD	BB	BB	DD	DD	BB	BB	BB	BB	BB	DD	BB	DD	DD	DD	BB	BB	BB	BB	DD	DD	BB	DD	DD	DD	DD	DD	DD	BB	DD	DD	BB	DD	DD	BB	DD	DD	DD	BB	BB
chr3_17857460_17857474	DD	DD	DD	BB	DD	BB	DD	DD	DD	DD	BB	BB	DD	DD	BB	BB	BB	BB	BB	DD	BB	DD	DD	DD	BB	BB	BB	BB	DD	DD	BB	DD	DD	DD	DD	DD	DD	BB	DD	DD	BB	DD	DD	BB	DD	DD	DD	BB	BB
chr3_17861795_17861814	DD	DD	DD	BB	DD	BB	DD	DD	DD	DD	BB	BB	DD	DD	BB	BB	BB	BB	BB	DD	BB	DD	DD	DD	BB	BB	BB	BB	DD	DD	BB	DD	DD	DD	DD	DD	DD	BB	DD	DD	BB	DD	DD	BB	DD	DD	DD	BB	BB
chr3_17864685_17864704	DD	DD	DD	BB	DD	BB	DD	DD	DD	DD	BB	BB	DD	DD	BB	BB	BB	BB	bn	DD	bd	DD	DD	DD	BB	BB	BB	BB	DD	DD	BB	DD	DD	DD	DD	DD	DD	BB	DD	DD	BB	DD	DD	BB	DD	DD	DD	BB	BB
chr3_17902432_17902483	NA	dd	dd	DD	NA	BB	nn	dd	dd	dd	BB	BB	dd	dd	NA	BB	NA	BB	BB	dd	BB	dd	dd	dd	BB	NA	BB	BB	dd	dd	BB	dd	dd	dd	dd	NA	dd	BB	dd	dd	NA	dd	NA	BB	bn	dd	dd	NA	BB
chr3_17927907_17927941	DD	DD	DD	BB	DD	BB	DD	DD	DD	DD	BB	BB	DD	DD	BB	BB	BB	BB	BB	dn	BB	DD	DD	DD	BB	BB	BB	BB	DD	DD	BB	DD	DD	DD	DD	DD	DD	BB	DD	DD	BB	DD	DD	BB	dn	DD	DD	BB	BB
chr3_17997947_17997994	DD	DD	DD	NA	DD	BB	DD	DD	DD	DD	BB	BB	DD	DD	bn	BB	BB	BB	BB	DD	BB	dn	DD	DD	BB	BB	BB	BB	DD	DD	BB	DD	DD	DD	DD	DD	DD	BB	DD	DD	BB	DD	DD	BB	DD	DD	DD	BB	BB
chr3_18022622_18022673	DD	DD	DD	BB	DD	BB	DD	DD	DD	DD	BB	BB	DD	DD	BB	bn	BB	BB	BB	DD	BB	DD	DD	DD	BB	BB	BB	BB	DD	DD	BB	DD	DD	DD	bd	DD	DD	BB	DD	DD	BB	DD	DD	BB	DD	DD	DD	bd	BB
chr3_18089268_18089283	DD	DD	DD	BB	DD	BB	DD	DD	DD	DD	BB	BB	DD	DD	BB	BB	BB	BB	BB	DD	BB	DD	DD	DD	BB	BB	BB	BB	DD	DD	BB	DD	DD	DD	DD	DD	DD	BB	DD	DD	BB	DD	DD	BB	DD	DD	DD	BB	BB
chr3_18090319_18090332	DD	DD	DD	BB	DD	BB	DD	DD	DD	DD	BB	BB	DD	DD	BB	BB	BB	BB	BB	DD	BB	DD	DD	DD	BB	BB	BB	BB	DD	DD	BB	DD	DD	DD	DD	DD	DD	BB	DD	DD	BB	DD	DD	BB	DD	DD	DD	BB	BB
chr3_18109295_18109310	DD	DD	DD	BB	DD	BB	DD	DD	DD	DD	BB	BB	DD	DD	BB	BB	BB	BB	BB	DD	BB	DD	DD	DD	BB	BB	BB	BB	DD	DD	BB	DD	DD	DD	DD	DD	DD	BB	DD	DD	BB	DD	DD	BB	DD	DD	DD	BB	BB
chr3_18113438_18113503	df	df	fn	FF	df	FF	df	df	df	df	FF	FF	df	df	FF	FF	FF	FF	FF	df	FF	df	df	df	FF	FF	FF	FF	df	df	FF	df	df	df	df	df	df	FF	df	df	FF	df	df	FF	df	df	df	df	FF
chr3_18122907_18122918	DD	DD	DD	BB	DD	BB	DD	DD	DD	DD	BB	BB	DD	dn	BB	BB	BB	BB	BB	DD	BB	DD	dn	DD	BB	BB	BB	BB	DD	DD	BB	DD	DD	dn	DD	DD	DD	BB	DD	DD	BB	DD	DD	BB	DD	DD	DD	BB	BB
chr3_18127963_18128006	DD	DD	DD	BB	DD	BB	DD	DD	NA	DD	BB	NA	NA	DD	BB	BB	BB	BB	BB	NA	BB	DD	DD	NN	BB	BB	BB	BB	DD	DD	BB	DD	DD	NA	DD	DD	DD	BB	DD	DD	BB	DD	DD	BB	DD	DD	DD	BB	BB
chr3_18272206_18272235	DD	DD	DD	BB	DD	BB	DD	DD	DD	DD	BB	BB	DD	DD	BB	BB	BB	BB	BB	DD	BB	DD	DD	DD	BB	BB	BB	BB	DD	DD	BB	DD	DD	DD	DD	DD	DD	BB	DD	DD	BB	DD	DD	BB	DD	DD	DD	BB	BB
chr3_18387909_18387932	DD	dn	DD	BB	DD	BB	DD	DD	DD	DD	BB	BB	DD	DD	BB	BB	BB	BB	BB	DD	BB	DD	DD	DD	BB	BB	BB	BB	DD	DD	BB	DD	DD	DD	DD	DD	DD	BB	dn	DD	BB	DD	DD	BB	DD	DD	DD	BB	BB
chr3_18398965_18398992	DD	DD	DD	BB	DD	BB	DD	DD	DD	DD	BB	BB	DD	DD	BB	BB	BB	BB	BB	DD	BB	DD	DD	DD	BB	BB	BB	BB	DD	DD	BB	DD	DD	DD	DD	DD	DD	BB	DD	DD	BB	DD	DD	BB	DD	DD	DD	BB	BB
chr3_18410917_18410931	DD	DD	DD	BB	DD	BB	DD	DD	DD	DD	BB	BB	DD	DD	BB	BB	BB	BB	BB	DD	BB	DD	DD	DD	BB	BB	BB	BB	DD	DD	BB	DD	DD	DD	DD	DD	DD	BB	DD	DD	BB	DD	DD	BB	DD	DD	DD	BB	BB
chr3_18457351_18457375	DD	DD	DD	BB	DD	BB	DD	DD	DD	DD	BB	BB	DD	DD	BB	BB	BB	BB	BB	DD	BB	DD	DD	DD	BB	BB	BB	BB	DD	DD	BB	DD	DD	DD	DD	DD	DD	BB	DD	DD	BB	DD	DD	BB	DD	DD	DD	BB	BB
chr3_18515136_18515151	DD	DD	DD	BB	DD	BB	DD	DD	DD	DD	BB	BB	DD	DD	BB	BB	BB	BB	BB	DD	BB	DD	DD	DD	BB	BB	BB	BB	DD	DD	BB	DD	DD	DD	DD	DD	DD	BB	DD	DD	BB	DD	DD	BB	DD	DD	DD	BB	BB
chr3_18536911_18536943	dd	dd	dd	BB	dd	BB	dd	dd	dd	dd	BB	BB	dd	dd	BB	BB	BB	BB	BB	dd	BB	dd	dd	dd	BB	BB	BB	BB	dd	dd	BB	dd	dd	dn	dd	dd	dd	BB	dd	dd	BB	dd	dd	BB	dd	dd	dd	BB	BB
chr3_18537242_18537265	DD	DD	DD	BB	DD	BB	DD	DD	DD	DD	BB	BB	DD	DD	BB	BB	BB	BB	BB	DD	BB	DD	DD	DD	BB	BB	BB	BB	DD	DD	BB	DD	DD	DD	dn	DD	DD	BB	DD	DD	BB	DD	DD	BB	DD	DD	DD	BB	BB
chr3_18592625_18592656	DD	DD	DD	BB	DD	BB	DD	DD	DD	DD	BB	BB	DD	DD	BB	BB	BB	BB	BB	DD	BB	DD	DD	DD	BB	BB	BB	BB	DD	DD	BB	DD	DD	DD	DD	DD	DD	BB	DD	DD	BB	DD	DD	BB	DD	DD	DD	BB	BB
chr3_18637093_18637108	df	df	df	FF	df	FF	df	df	df	df	FF	FF	df	df	FF	FF	FF	FF	FF	df	FF	df	df	df	FF	FF	FF	FF	df	df	FF	df	df	df	df	df	df	FF	df	df	FF	df	df	FF	df	df	df	FF	FF
chr3_18637111_18637142	DD	DD	DD	BB	DD	BB	DD	DD	DD	DD	BB	BB	DD	DD	BB	BB	BB	BB	BB	DD	BB	DD	NA	DD	BB	BB	BB	BB	DD	NA	BB	DD	DD	DD	DD	DD	DD	BB	DD	DD	BB	DD	DD	BB	DD	DD	DD	BB	BB
chr3_18657776_18657790	DD	DD	DD	BB	DD	BB	DD	DD	DD	DD	BB	BB	DD	DD	BB	BB	BB	BB	BB	DD	BB	DD	DD	DD	BB	BB	BB	BB	DD	DD	BB	DD	DD	DD	DD	DD	DD	BB	DD	DD	BB	DD	DD	BB	DD	DD	DD	BB	BB
chr3_18685943_18685987	FF	FF	FF	FF	FF	FF	FF	FF	FF	FF	FF	FF	FF	FF	fn	FF	FF	FF	FF	FF	FF	FF	FF	FF	FF	NA	FF	FF	FF	FF	FF	FF	FF	FF	FF	FF	FF	FF	FF	FF	FF	FF	FF	FF	FF	FF	FF	FF	FF
chr3_18726090_18726129	DD	DD	DD	BB	DD	BB	DD	DD	DD	DD	BB	BB	DD	DD	BB	BB	BB	BB	BB	DD	BB	DD	DD	DD	BB	BB	BB	BB	DD	DD	BB	DD	DD	DD	DD	DD	DD	BB	DD	DD	BB	DD	DD	BB	DD	DD	DD	BB	BB
chr3_18729864_18729879	DD	DD	DD	BB	DD	BB	DD	DD	DD	DD	BB	BB	DD	DD	BB	BB	BB	BB	BB	DD	BB	DD	DD	DD	BB	BB	BB	BB	DD	DD	BB	DD	DD	DD	DD	DD	DD	BB	DD	DD	BB	DD	DD	BB	DD	DD	DD	BB	BB
chr3_18783721_18783744	DD	DD	DD	BB	DD	BB	DD	DD	DD	DD	BB	BB	DD	DD	BB	BB	BB	BB	BB	DD	BB	DD	DD	DD	BB	BB	BB	BB	DD	DD	BB	DD	DD	DD	DD	DD	DD	BB	DD	DD	BB	DD	DD	BB	DD	DD	DD	BB	BB
chr3_18828413_18828457	DD	DD	DD	BB	DD	BB	DD	DD	DD	DD	BB	BB	DD	DD	BB	BB	BB	BB	BB	DD	BB	DD	DD	DD	BB	BB	BB	BB	DD	DD	BB	DD	DD	DD	DD	DD	DD	BB	DD	DD	BB	DD	DD	BB	DD	DD	DD	BB	BB
chr3_18829770_18829793	DD	DD	DD	BB	DD	BB	DD	DD	DD	DD	BB	BB	DD	DD	BB	BB	BB	BB	BB	DD	BB	DD	DD	DD	BB	BB	BB	BB	DD	DD	BB	DD	DD	DD	DD	DD	DD	BB	DD	DD	BB	DD	DD	BB	DD	DD	DD	BB	BB
chr3_18833555_18833592	DD	DD	DD	BB	DD	BB	DD	DD	DD	DD	BB	BB	DD	DD	BB	BB	BB	BB	BB	DD	BB	DD	DD	DD	BB	bn	BB	BB	DD	DD	bn	DD	DD	DD	DD	DD	DD	BB	DD	DD	BB	DD	DD	BB	DD	DD	DD	bn	BB
chr3_18842217_18842251	DD	DD	DD	BB	DD	BB	DD	DD	DD	DD	BB	BB	DD	DD	BB	BB	BB	BB	BB	DD	BB	DD	DD	DD	BB	BB	BB	BB	DD	DD	BB	DD	DD	DD	DD	DD	DD	BB	DD	DD	BB	dn	DD	BB	DD	DD	DD	BB	BB
chr3_18882182_18882217	DD	DD	DD	BB	DD	BB	DD	DD	DD	DD	BB	BB	DD	DD	BB	BB	BB	BB	BB	DD	BB	DD	DD	DD	BB	BB	BB	BB	DD	DD	BB	DD	DD	DD	DD	DD	DD	BB	DD	DD	BB	DD	DD	BB	DD	DD	DD	BB	BB
chr3_18894959_18894973	DD	DD	DD	BB	DD	BB	DD	DD	DD	DD	BB	BB	DD	DD	BB	BB	BB	BB	BB	DD	BB	DD	DD	DD	BB	BB	BB	BB	DD	DD	BB	DD	DD	DD	DD	DD	DD	BB	DD	DD	BB	DD	DD	BB	DD	DD	DD	BB	BB
chr3_18903886_18903900	DD	DD	DD	BB	DD	BB	DD	DD	DD	DD	BB	BB	DD	DD	BB	BB	BB	BB	BB	DD	BB	DD	DD	DD	BB	BB	BB	BB	DD	DD	BB	DD	DD	DD	DD	DD	DD	BB	DD	DD	BB	DD	DD	BB	DD	DD	DD	BB	BB
chr3_18919602_18919653	NA	dd	dd	BB	NA	BB	dd	NA	NA	NA	BB	BB	NA	NA	BB	BB	BB	BB	BB	dd	BB	dd	dd	dd	BB	BB	NN	NA	dd	NA	BB	dd	dd	dd	DD	DD	dd	BB	dd	DD	NA	NA	dd	BB	dd	DD	dd	BB	BB
chr3_18927781_18927792	DD	DD	DD	BB	DD	BB	DD	DD	DD	DD	BB	BB	DD	DD	BB	BB	BB	BB	BB	DD	BB	DD	DD	DD	BB	BB	BB	BB	DD	DD	BB	DD	DD	DD	DD	DD	DD	BB	DD	DD	BB	DD	DD	BB	DD	DD	DD	BB	BB
chr3_18960862_18960873	dd	dd	dd	BB	dd	BB	dd	dd	dd	dd	BB	bn	dd	dd	BB	BB	BB	bd	BB	dd	BB	dd	DD	dd	BB	BB	BB	BB	dd	dd	BB	dd	dd	dd	dd	dd	dd	BB	dd	dd	BB	dd	dd	BB	dd	dd	dd	BB	BB
chr3_18987203_18987226	DD	DD	DD	BB	DD	BB	DD	DD	DD	DD	BB	BB	DD	DD	BB	bd	BB	BB	BB	dn	BB	DD	DD	DD	BB	BB	BB	BB	bd	DD	BB	DD	DD	DD	DD	DD	DD	BB	DD	DD	BB	DD	DD	BB	DD	DD	DD	BB	BB
chr3_19009652_19009663	DD	DD	DD	BB	DD	BB	DD	DD	DD	DD	BB	BB	DD	DD	BB	BB	BB	BB	BB	DD	BB	DD	DD	DD	BB	BB	BB	BB	DD	DD	BB	DD	DD	DD	DD	DD	DD	BB	DD	DD	BB	DD	DD	BB	DD	DD	DD	BB	BB
chr3_19041899_19041912	DD	DD	DD	BB	DD	BB	DD	DD	DD	DD	BB	BB	DD	DD	BB	BB	BB	bd	BB	DD	BB	DD	DD	DD	BB	BB	BB	BB	DD	DD	BB	DD	DD	DD	DD	DD	DD	BB	DD	DD	BB	DD	DD	BB	DD	dn	DD	BB	BB
chr3_19062101_19062127	DD	DD	DD	BB	DD	BB	DD	DD	DD	DD	BB	BB	DD	DD	BB	BB	BB	BB	BB	DD	BB	DD	DD	DD	BB	BB	BB	BB	DD	DD	BB	DD	DD	DD	DD	DD	DD	BB	DD	DD	BB	DD	DD	BB	DD	DD	DD	BB	BB
chr3_19079614_19079661	DD	DD	DD	BB	DD	BB	DD	DD	DD	DD	BB	BB	DD	DD	BB	BB	BB	BB	BB	DD	BB	DD	DD	DD	BB	BB	BB	BB	DD	DD	BB	DD	DD	DD	DD	DD	DD	BB	DD	DD	BB	DD	DD	BB	DD	DD	DD	BB	BB
chr3_19103476_19103505	DD	DD	DD	BB	DD	BB	DD	DD	DD	DD	bn	BB	DD	DD	BB	bn	BB	BB	BB	DD	BB	DD	DD	DD	bb	BB	BB	BB	DD	DD	BB	DD	DD	DD	DD	DD	DD	bn	DD	DD	BB	DD	bd	BB	DD	DD	DD	BB	BB
chr3_19136265_19136285	DD	DD	DD	BB	DD	BB	DD	DD	DD	DD	BB	BB	DD	DD	BB	BB	BB	BB	BB	DD	BB	DD	DD	DD	BB	BB	BB	BB	DD	DD	BB	DD	DD	DD	DD	DD	DD	BB	DD	DD	BB	DD	DD	BB	DD	DD	DD	BB	BB
chr3_19207127_19207162	DD	DD	DD	BB	DD	BB	DD	DD	DD	DD	BB	BB	DD	DD	BB	bn	BB	BB	BB	DD	BB	DD	DD	DD	BB	BB	BB	BB	DD	DD	BB	DD	DD	DD	DD	DD	DD	BB	DD	DD	bd	DD	DD	BB	DD	DD	bd	BB	BB
chr3_19246827_19246858	DD	DD	DD	BB	DD	BB	DD	DD	DD	DD	BB	BB	DD	DD	BB	BB	BB	BB	BB	DD	BB	DD	DD	DD	BB	BB	BB	BB	DD	DD	BB	DD	DD	DD	DD	DD	DD	BB	DD	DD	BB	DD	DD	BB	DD	DD	DD	BB	BB
chr3_19261651_19261662	DD	DD	DD	BB	DD	BB	DD	DD	DD	DD	BB	BB	DD	DD	BB	BB	BB	BB	BB	DD	BB	DD	DD	DD	BB	BB	BB	BB	DD	DD	BB	DD	DD	DD	DD	DD	DD	BB	DD	DD	BB	DD	DD	BB	DD	dn	DD	BB	BB
chr3_19348843_19348870	DD	DD	DD	BB	NA	BB	DD	DD	DD	DD	BB	BB	DD	DD	BB	BB	BB	BB	BB	DD	BB	DD	DD	DD	BB	BB	BB	BB	DD	DD	BB	DD	DD	NA	DD	DD	DD	BB	DD	NA	BB	DD	DD	BB	DD	DD	DD	BB	BB
chr3_19438708_19438727	DD	DD	DD	BB	DD	BB	DD	DD	DD	DD	BB	BB	DD	DD	BB	BB	BB	BB	BB	DD	BB	DD	DD	DD	BB	BB	BB	BB	DD	DD	BB	DD	DD	DD	DD	DD	DD	BB	DD	DD	BB	DD	DD	BB	DD	DD	DD	BB	BB
chr3_19446441_19446456	DD	DD	DD	BB	DD	BB	DD	DD	DD	DD	BB	BB	DD	DD	BB	BB	BB	BB	BB	DD	BB	DD	DD	DD	BB	BB	BB	BB	DD	DD	BB	DD	DD	DD	DD	DD	DD	BB	DD	DD	BB	DD	DD	BB	DD	DD	DD	BB	BB
chr3_19459709_19459756	DD	DD	DD	UU	DD	DD	DD	DD	DD	DD	DD	DD	DD	DD	DD	DD	DD	DD	DD	DD	NA	DD	DD	DD	DD	DD	DD	NA	DD	DD	DD	DD	DD	DD	DD	du	DD	DD	DD	DD	DD	DD	DD	NA	DD	DD	DD	NA	NA
chr3_19459761_19459784	bd	bd	bd	BB	dd	BB	bd	dd	bd	DD	BB	BB	bd	bd	BB	BB	BB	BB	BB	bd	BB	bd	bd	bd	BB	BB	BB	BB	DD	bd	BB	bd	bd	bd	bd	bd	bd	BB	DD	dd	BB	bd	bd	BB	bd	dd	bd	BB	BB
chr3_19469292_19469323	DD	DD	DD	BB	DD	BB	DD	DD	DD	DD	BB	BB	DD	DD	BB	BB	BB	BB	BB	DD	BB	DD	DD	DD	BB	BB	BB	BB	DD	DD	BB	DD	DD	DD	DD	DD	DD	BB	DD	DD	BB	DD	DD	BB	DD	DD	DD	BB	BB
chr3_19491758_19491784	dd	dd	dd	BB	dd	BB	dd	dd	dd	DD	bn	BB	dd	dd	BB	BB	BB	BB	BB	dd	BB	dd	dd	dd	BB	BB	bn	BB	dd	dd	BB	dd	dd	dd	dd	dd	dd	BB	dd	dd	BB	dd	dd	BB	dd	dd	dd	BB	BB
chr3_19491784_19491816	dd	dd	dd	BB	dd	BB	dd	dd	dd	dd	bn	BB	dd	dd	BB	BB	BB	BB	BB	DD	BB	dn	dd	dd	BB	BB	BB	BB	dd	dd	BB	dd	dd	dd	dd	dd	dd	BB	dd	dd	BB	dd	dd	BB	dd	dd	dd	BB	BB
chr3_19501749_19501760	DD	DD	DD	BB	DD	BB	DD	DD	DD	DD	BB	BB	DD	DD	BB	BB	BB	BB	BB	DD	BB	DD	DD	DD	BB	BB	BB	BB	DD	DD	DD	DD	DD	DD	DD	DD	DD	BB	DD	DD	BB	DD	DD	BB	DD	DD	DD	BB	BB
chr3_19510881_19510910	DD	dd	dd	BB	DD	BB	dd	dd	dd	dd	BB	BB	dd	dd	BB	BB	BB	BB	BB	dd	BB	DD	dd	dd	BB	BB	BB	BB	dd	dd	dd	dd	DD	DD	dd	dd	DD	BB	DD	DD	BB	dd	DD	BB	DD	dd	dd	BB	BB
chr3_19586514_19586537	DD	DD	DD	BB	DD	BB	DD	DD	DD	DD	BB	BB	DD	DD	BB	BB	BB	BB	BB	DD	BB	DD	DD	DD	BB	BB	BB	BB	DD	DD	DD	DD	DD	DD	DD	DD	DD	BB	DD	DD	BB	DD	DD	BB	DD	DD	DD	BB	BB
chr3_19643866_19643883	DD	DD	DD	BB	DD	BB	DD	DD	DD	DD	BB	BB	DD	DD	BB	BB	BB	BB	BB	DD	BB	DD	DD	DD	BB	BB	BB	BB	DD	DD	DD	DD	DD	DD	DD	DD	DD	BB	DD	DD	BB	DD	DD	BB	DD	DD	DD	BB	BB
chr3_19649255_19649289	FF	FF	FF	FF	FF	FF	FF	FF	FF	FF	NA	FF	NA	FF	FF	FF	FF	FF	FF	FF	FF	FF	FF	FF	NA	NA	NN	FF	FF	FF	FF	FF	FF	FF	FF	FF	FF	FF	NA	FF	NA	FF	FF	FF	FF	NA	FF	FF	FF
chr3_19782209_19782252	FF	FF	FF	NA	FF	NA	FF	FF	FF	NA	FF	FF	FF	NA	FF	FF	FF	FF	NN	FF	NA	FF	FF	NA	FF	FF	FF	FF	FF	NA	NA	NA	NA	FF	FF	FF	FF	FF	FF	FF	NA	FF	FF	FF	FF	FF	NA	NA	FF
chr3_20187363_20187398	FF	FF	FF	FF	FF	FF	FF	FF	FF	FF	FF	FF	NN	FF	FF	FF	FF	NN	NN	FF	FF	FF	FF	FF	FF	NA	FF	FF	FF	FF	FF	FF	FF	FF	FF	FF	FF	FF	FF	FF	FF	FF	FF	fn	FF	FF	FF	FF	FF
chr3_20267026_20267061	DD	NA	DD	NA	DD	BB	DD	NA	NA	DD	BB	BB	NA	DD	BB	BB	BB	BB	NN	DD	BB	DD	DD	DD	NA	NA	NA	BB	DD	NA	DD	NA	DD	DD	NA	DD	DD	BB	DD	DD	BB	DD	DD	BB	DD	DD	DD	BB	BB
chr3_20278075_20278134	FF	FF	FF	FF	FF	FF	FF	FF	FF	FF	FF	FF	FF	FF	FF	FF	FF	FF	FF	NA	FF	FF	FF	FF	FF	FF	FF	FF	FF	FF	FF	FF	FF	NA	FF	FF	FF	NA	FF	FF	FF	FF	FF	FF	FF	FF	FF	FF	FF
chr3_20602636_20602653	DD	DD	DD	BB	DD	BB	DD	DD	DD	DD	BB	BB	DD	DD	BB	BB	BB	BB	BB	DD	BB	DD	DD	DD	BB	BB	DD	BB	DD	DD	DD	DD	DD	DD	DD	DD	DD	BB	DD	DD	BB	DD	DD	BB	DD	DD	DD	BB	BB
chr3_20602953_20602972	DD	DD	DD	BB	DD	BB	DD	DD	DD	DD	BB	BB	DD	DD	BB	BB	BB	BB	BB	DD	BB	DD	DD	DD	BB	BB	DD	BB	DD	DD	DD	DD	DD	DD	DD	DD	DD	BB	DD	DD	BB	DD	DD	BB	DD	DD	DD	BB	BB
chr3_20616237_20616280	DD	NA	DD	bd	BB	BB	DD	NA	DD	DD	BB	NA	NA	DD	BB	BB	BB	BB	BB	DD	NA	BB	BB	BB	BB	BB	NA	BB	DD	DD	NA	DD	DD	NN	DD	NA	DD	BB	NN	DD	NA	bn	DD	BB	NN	NA	DD	BB	BB
chr3_20642444_20642488	DD	DD	DD	BB	DD	BB	DD	DD	DD	DD	BB	BB	DD	DD	BB	BB	BB	BB	BB	DD	BB	DD	DD	DD	BB	BB	DD	BB	DD	DD	DD	DD	DD	DD	DD	DD	DD	BB	DD	DD	BB	DD	DD	BB	DD	DD	DD	BB	BB
chr3_20648879_20648902	DD	DD	DD	BB	DD	BB	DD	DD	DD	DD	BB	BB	DD	DD	BB	BB	BB	bn	BB	DD	BB	DD	DD	DD	BB	BB	DD	BB	DD	DD	DD	DD	DD	DD	DD	DD	DD	BB	DD	DD	BB	DD	DD	BB	DD	DD	DD	BB	BB
chr3_20650056_20650079	DD	DD	DD	BB	DD	BB	DD	DD	DD	DD	BB	BB	DD	DD	BB	BB	BB	BB	BB	DD	BB	DD	DD	DD	BB	BB	DD	BB	DD	DD	DD	DD	DD	DD	DD	DD	DD	bn	DD	DD	BB	DD	DD	BB	DD	DD	DD	BB	BB
chr3_20650085_20650100	DD	DD	DD	BB	DD	BB	DD	DD	DD	DD	BB	BB	DD	DD	BB	BB	BB	BB	BB	DD	BB	DD	DD	DD	BB	BB	DD	BB	DD	DD	DD	DD	DD	DD	DD	DD	DD	BB	DD	DD	BB	DD	DD	BB	DD	DD	DD	BB	BB
chr3_20659690_20659710	DD	DD	DD	BB	DD	BB	DD	DD	DD	DD	BB	BB	DD	DD	BB	BB	BB	BB	BB	DD	BB	DD	DD	DD	BB	BB	DD	BB	DD	DD	DD	DD	DD	DD	DD	DD	DD	BB	DD	DD	BB	DD	DD	BB	DD	DD	DD	BB	BB
chr3_20676674_20676691	DD	DD	DD	BB	DD	BB	DD	DD	DD	DD	BB	BB	DD	DD	BB	BB	BB	BB	BB	DD	BB	DD	DD	DD	BB	BB	DD	BB	DD	DD	DD	DD	DD	DD	DD	DD	DD	BB	DD	DD	BB	DD	DD	BB	DD	DD	DD	BB	BB
chr3_20723946_20723957	DD	DD	DD	BB	DD	BB	DD	DD	DD	DD	BB	BB	DD	DD	BB	BB	BB	BB	BB	dn	BB	DD	DD	DD	BB	BB	DD	BB	DD	DD	DD	DD	DD	DD	DD	dn	DD	BB	DD	DD	BB	dn	DD	BB	DD	DD	DD	BB	BB
chr3_20740033_20740048	DD	DD	DD	BB	DD	BB	DD	DD	DD	DD	BB	BB	DD	DD	BB	BB	BB	BB	BB	DD	BB	DD	DD	DD	BB	BB	DD	BB	DD	DD	DD	DD	DD	DD	DD	DD	DD	BB	DD	DD	BB	DD	DD	BB	DD	DD	DD	BB	BB
chr3_20789308_20789331	DD	DD	DD	BB	DD	BB	DD	DD	DD	DD	BB	BB	DD	DD	BB	BB	BB	BB	BB	DD	BB	DD	DD	DD	BB	BB	DD	BB	DD	DD	DD	DD	DD	DD	DD	DD	DD	BB	DD	DD	BB	DD	DD	BB	DD	DD	DD	BB	BB
chr3_20795959_20795994	DD	DD	DD	BB	DD	BB	DD	DD	DD	DD	BB	BB	DD	DD	BB	BB	BB	BB	BB	DD	BB	DD	DD	DD	BB	BB	DD	BB	DD	DD	DD	DD	DD	DD	DD	DD	DD	BB	DD	DD	BB	DD	DD	BB	DD	DD	DD	BB	BB
chr3_20810198_20810219	DD	DD	DD	BB	DD	BB	DD	DD	DD	DD	BB	BB	DD	DD	BB	BB	BB	BB	BB	DD	BB	DD	DD	DD	BB	BB	DD	BB	DD	DD	DD	DD	DD	DD	DD	DD	DD	BB	DD	DD	BB	DD	DD	BB	DD	DD	DD	BB	BB
chr3_20872432_20872483	DD	DD	DD	NN	DD	nn	DD	DD	DD	DD	NN	NN	DD	DD	NN	NN	NN	NN	NN	DD	NN	DD	DD	DD	NN	NN	DD	NN	DD	DD	DD	DD	DD	DD	DD	NA	DD	nn	DD	DD	NN	DD	DD	NN	DD	DD	DD	NN	NN
chr3_20983102_20983141	DD	DD	DD	BB	DD	BB	DD	DD	DD	DD	BB	BB	DD	DD	BB	BB	BB	BB	BB	DD	BB	DD	DD	DD	BB	BB	DD	BB	DD	DD	DD	DD	DD	DD	DD	DD	DD	BB	DD	DD	BB	DD	DD	BB	DD	DD	DD	BB	bd
chr3_20992093_20992113	DD	DD	DD	BB	DD	BB	DD	DD	DD	DD	BB	BB	DD	DD	BB	BB	BB	BB	BB	DD	BB	DD	DD	DD	BB	BB	DD	BB	DD	DD	DD	DD	DD	DD	DD	DD	DD	BB	DD	DD	BB	DD	DD	BB	DD	DD	DD	BB	BB
chr3_21119646_21119673	DD	DD	DD	BB	DD	BB	dn	DD	DD	DD	BB	BB	DD	DD	BB	BB	BB	BB	BB	DD	BB	DD	DD	DD	BB	BB	DD	BB	DD	DD	DD	DD	DD	DD	DD	DD	DD	BB	DD	DD	BB	DD	DD	BB	DD	DD	DD	BB	BB
chr3_21139811_21139854	DD	DD	DD	NA	DD	BB	DD	DD	DD	DD	NA	BB	NA	DD	BB	BB	BB	BB	BB	DD	BB	NA	DD	DD	BB	NA	DD	BB	DD	DD	DD	NA	DD	DD	DD	NA	DD	BB	DD	DD	NA	DD	DD	BB	DD	DD	DD	BB	BB
chr3_21312106_21312150	DD	DD	DD	BB	DD	BB	DD	DD	DD	DD	BB	BB	DD	DD	BB	BB	BB	BB	BB	DD	BB	DD	DD	DD	BB	BB	DD	BB	DD	DD	DD	DD	DD	DD	DD	DD	DD	BB	DD	DD	BB	DD	DD	BB	DD	DD	DD	BB	BB
chr3_21422882_21422911	DD	DD	BB	BB	DD	BB	BB	DD	DD	DD	BB	BB	DD	DD	BB	BB	BB	BB	BB	DD	BB	DD	DD	DD	BB	BB	DD	BB	DD	DD	DD	DD	DD	DD	DD	DD	DD	BB	DD	DD	BB	DD	DD	BB	DD	DD	bd	BB	BB
chr3_21429328_21429369	DD	DD	BB	BB	DD	BB	BB	DD	DD	DD	BB	BB	DD	DD	BB	BB	BB	BB	BB	DD	BB	DD	DD	DD	BB	BB	DD	BB	DD	DD	DD	DD	DD	DD	DD	DD	DD	BB	DD	DD	BB	DD	DD	BB	DD	DD	DD	BB	BB
chr3_21460569_21460596	DD	DD	BB	BB	DD	BB	BB	DD	DD	DD	BB	BB	DD	DD	BB	BB	BB	BB	BB	DD	BB	DD	DD	DD	BB	BB	DD	BB	DD	DD	DD	DD	DD	DD	DD	DD	DD	BB	DD	DD	BB	DD	DD	BB	DD	DD	DD	BB	BB
chr3_21511143_21511163	DD	NN	BB	BB	DD	BB	BB	NA	DD	DD	BB	BB	DD	DD	BB	BB	BB	BB	BB	DD	BB	dn	DD	DD	BB	BB	DD	BB	DD	DD	DD	DD	DD	DD	DD	NA	DD	NA	DD	DD	BB	NA	DD	BB	NA	DD	dn	BB	BB
chr3_21528026_21528041	DD	DD	BB	BB	DD	BB	BB	DD	DD	DD	BB	BB	DD	DD	BB	BB	BB	BB	BB	DD	BB	DD	DD	DD	BB	BB	DD	BB	DD	DD	DD	DD	DD	DD	DD	DD	DD	BB	DD	DD	BB	DD	DD	BB	DD	DD	DD	BB	BB
chr3_21542673_21542697	DD	DD	BB	BB	DD	BB	BB	DD	DD	DD	BB	BB	DD	DD	BB	BB	BB	BB	BB	DD	BB	DD	DD	DD	BB	BB	DD	BB	DD	DD	DD	DD	DD	DD	DD	DD	DD	BB	DD	DD	BB	DD	DD	BB	DD	DD	DD	BB	BB
chr3_21572501_21572524	DD	DD	BB	BB	DD	BB	BB	DD	DD	DD	BB	BB	DD	DD	BB	BB	BB	BB	BB	DD	BB	DD	DD	DD	BB	BB	DD	BB	DD	DD	DD	DD	DD	DD	DD	DD	DD	BB	DD	DD	BB	DD	DD	BB	DD	DD	DD	BB	BB
chr3_21601458_21601481	DD	DD	BB	BB	DD	BB	BB	DD	DD	DD	BB	BB	DD	DD	BB	BB	BB	BB	BB	DD	BB	DD	DD	DD	BB	BB	DD	BB	DD	DD	DD	DD	DD	DD	DD	DD	DD	BB	DD	DD	BB	DD	DD	BB	DD	DD	DD	BB	BB
chr3_21601581_21601616	DD	DD	BB	BB	DD	bn	BB	DD	DD	DD	BB	BB	DD	DD	BB	BB	BB	BB	BB	DD	BB	DD	DD	DD	BB	BB	DD	BB	DD	DD	DD	DD	DD	DD	DD	DD	DD	BB	DD	DD	BB	DD	DD	BB	DD	DD	DD	BB	BB
chr3_21604634_21604651	DD	DD	BB	BB	DD	BB	BB	DD	DD	DD	BB	BB	DD	DD	BB	BB	BB	BB	BB	DD	BB	DD	DD	DD	BB	BB	DD	BB	DD	DD	DD	DD	DD	DD	DD	DD	DD	BB	DD	DD	BB	DD	DD	BB	DD	DD	DD	BB	BB
chr3_21633665_21633680	DD	dn	BB	BB	dn	BB	BB	DD	dn	dn	BB	BB	dn	DD	BB	BB	BB	BB	BB	DD	BB	DD	DD	dn	BB	bn	DD	BB	DD	DD	DD	dn	DD	dn	DD	DD	DD	BB	DD	DD	BB	dn	DD	BB	DD	DD	dn	BB	BB
chr3_21634419_21634438	DD	DD	BB	BB	DD	BB	BB	DD	DD	DD	BB	BB	DD	DD	BB	BB	BB	BB	BB	DD	BB	DD	DD	DD	BB	BB	DD	BB	DD	DD	DD	DD	DD	DD	DD	DD	DD	BB	DD	DD	BB	DD	DD	BB	DD	DD	DD	BB	BB
chr3_21676177_21676190	DD	DD	BB	BB	DD	BB	BB	DD	DD	DD	BB	BB	DD	DD	BB	BB	BB	BB	BB	DD	BB	DD	DD	DD	BB	BB	DD	BB	DD	DD	DD	DD	DD	DD	DD	DD	DD	BB	DD	DD	BB	DD	DD	BB	DD	DD	DD	BB	BB
chr3_21682155_21682172	DD	DD	BB	BB	DD	BB	BB	DD	DD	DD	BB	BB	DD	DD	BB	BB	BB	BB	BB	DD	BB	DD	DD	DD	BB	BB	DD	BB	DD	DD	DD	DD	DD	DD	DD	DD	DD	BB	DD	DD	BB	DD	DD	BB	DD	DD	DD	BB	BB
chr3_21682732_21682743	DD	DD	BB	BB	DD	BB	BB	DD	DD	DD	BB	BB	DD	DD	BB	BB	BB	BB	BB	DD	BB	DD	DD	DD	BB	BB	dn	BB	DD	DD	DD	DD	DD	DD	DD	DD	dn	BB	dn	DD	BB	DD	DD	BB	DD	DD	dn	BB	BB
chr3_21766108_21766151	DD	DD	BB	BB	DD	BB	BB	DD	DD	DD	BB	BB	DD	DD	BB	BB	BB	BB	BB	DD	BB	DD	DD	DD	BB	BB	DD	BB	DD	DD	DD	DD	DD	DD	DD	DD	DD	BB	DD	DD	BB	DD	DD	BB	DD	DD	DD	BB	BB
chr3_21784015_21784029	DD	DD	BB	BB	DD	BB	BB	DD	DD	DD	BB	BB	DD	DD	BB	BB	BB	BB	BB	DD	BB	DD	DD	DD	BB	BB	DD	BB	DD	DD	DD	DD	DD	DD	DD	DD	DD	BB	DD	DD	BB	DD	DD	BB	DD	DD	DD	BB	BB
chr3_21875386_21875425	FF	FF	FF	NA	NA	FF	FF	FF	FF	FF	NA	NA	FF	FF	FF	FF	FF	NN	NN	FF	FF	FF	FF	FF	FF	FF	FF	fn	FF	FF	FF	FF	FF	FF	FF	FF	FF	FF	FF	FF	FF	FF	FF	FF	FF	FF	FF	FF	FF
chr3_21913020_21913064	FF	FF	FF	FF	FF	fn	FF	FF	FF	FF	FF	fn	FF	FF	FF	FF	FF	FF	FF	FF	FF	FF	FF	FF	FF	FF	FF	FF	FF	FF	FF	FF	FF	FF	NN	FF	FF	FF	FF	FF	FF	FF	FF	FF	FF	NA	FF	NA	FF
chr3_21934408_21934455	DD	DD	BB	BB	DD	BB	BB	DD	DD	DD	BB	BB	DD	DD	BB	BB	BB	BB	BB	DD	DD	DD	DD	DD	BB	BB	DD	BB	DD	DD	DD	DD	DD	DD	DD	DD	DD	BB	DD	DD	BB	DD	DD	BB	DD	DD	DD	BB	BB
chr3_21940613_21940664	DD	DD	FF	FF	DD	FF	FF	DD	DD	DD	FF	FF	DD	DD	FF	FF	FF	FF	FF	DD	FF	DD	DD	DD	FF	FF	DD	FF	DD	df	DD	DD	DD	DD	DD	DD	DD	FF	DD	DD	FF	DD	DD	FF	DD	DD	DD	FF	FF
chr3_21954757_21954804	FF	FF	FF	FF	FF	FF	NN	FF	NA	FF	FF	FF	FF	FF	fn	FF	FF	NA	FF	NA	FF	NN	NN	FF	FF	NA	FF	FF	FF	FF	FF	fn	FF	FF	FF	NA	FF	FF	NA	FF	NA	FF	FF	FF	FF	FF	FF	FF	NA
chr3_21966129_21966156	DD	DD	BB	BB	DD	BB	BB	DD	DD	DD	BB	BB	DD	DD	BB	BB	BB	BB	BB	DD	BB	DD	DD	DD	BB	BB	DD	BB	DD	DD	DD	DD	DD	DD	DD	DD	DD	BB	DD	DD	BB	DD	DD	BB	DD	DD	DD	BB	BB
chr3_21972432_21972452	DD	DD	BB	BB	DD	BB	BB	DD	DD	DD	BB	BB	DD	DD	BB	BB	BB	BB	BB	DD	BB	DD	DD	DD	BB	BB	DD	BB	DD	DD	DD	DD	DD	DD	DD	DD	DD	BB	DD	DD	BB	DD	DD	BB	DD	DD	DD	BB	BB
chr3_21978652_21978675	DD	DD	BB	BB	DD	BB	BB	DD	DD	DD	BB	BB	DD	DD	BB	BB	BB	BB	BB	DD	BB	DD	DD	DD	BB	BB	DD	BB	DD	DD	DD	DD	DD	DD	DD	DD	DD	BB	DD	DD	BB	DD	DD	BB	DD	DD	DD	BB	BB
chr3_21999792_21999803	DD	DD	BB	BB	DD	BB	BB	DD	DD	DD	BB	BB	DD	DD	BB	BB	BB	BB	BB	DD	BB	DD	DD	DD	BB	BB	DD	BB	DD	DD	DD	DD	DD	DD	DD	DD	DD	BB	DD	DD	BB	DD	DD	BB	DD	DD	DD	BB	BB
chr3_22007547_22007566	DD	DD	BB	BB	DD	bn	BB	DD	DD	DD	BB	BB	DD	DD	BB	BB	BB	BB	BB	DD	BB	DD	DD	DD	BB	BB	DD	BB	DD	DD	DD	DD	DD	DD	DD	DD	DD	BB	DD	DD	BB	DD	DD	BB	DD	DD	DD	BB	BB
chr3_22008828_22008843	DD	DD	BB	BB	DD	BB	BB	DD	DD	DD	BB	BB	DD	DD	BB	BB	BB	BB	BB	DD	BB	DD	DD	DD	BB	BB	DD	BB	DD	DD	DD	DD	DD	DD	DD	DD	DD	BB	DD	DD	BB	DD	DD	BB	DD	DD	DD	BB	BB
chr3_22009171_22009218	BB	NA	BB	BB	NA	BB	BB	BB	BB	BB	NA	BB	BB	BB	NN	NN	BB	BB	BB	DD	BB	BB	BB	NN	DD	NA	DD	BB	DD	NA	DD	DD	bd	DD	DD	DD	DD	BB	DD	DD	NA	DD	DD	BB	DD	DD	DD	NA	bn
chr3_22026086_22026103	DD	DD	BB	BB	DD	BB	BB	DD	DD	DD	BB	BB	DD	DD	BB	BB	BB	BB	BB	DD	BB	DD	DD	DD	BB	BB	DD	BB	DD	DD	DD	DD	DD	DD	DD	DD	DD	BB	DD	DD	BB	DD	DD	BB	DD	DD	DD	BB	BB
chr3_22027669_22027700	DD	DD	BB	BB	DD	BB	BB	DD	DD	DD	BB	BB	DD	DD	BB	BB	BB	BB	BB	DD	BB	DD	DD	DD	BB	BB	DD	BB	DD	DD	DD	DD	DD	dn	DD	DD	DD	BB	DD	DD	BB	DD	DD	BB	DD	DD	DD	BB	BB
chr3_22034698_22034717	DD	DD	BB	BB	DD	BB	BB	DD	DD	DD	BB	BB	DD	DD	BB	BB	BB	BB	BB	DD	BB	DD	DD	DD	BB	BB	DD	BB	DD	DD	DD	DD	DD	DD	DD	DD	DD	BB	DD	DD	BB	DD	DD	BB	DD	DD	DD	BB	BB
chr3_22040115_22040138	DD	DD	BB	BB	DD	BB	BB	DD	DD	DD	BB	BB	DD	DD	BB	BB	BB	BB	BB	DD	BB	DD	DD	DD	BB	BB	DD	BB	DD	DD	DD	DD	DD	DD	DD	DD	DD	BB	DD	DD	BB	DD	DD	BB	DD	DD	DD	BB	BB
chr3_22058991_22059002	df	df	FF	FF	df	FF	FF	df	df	df	df	FF	df	df	FF	FF	FF	FF	FF	df	FF	df	df	df	FF	FF	df	FF	df	df	df	df	df	df	df	df	df	FF	df	df	df	df	df	df	df	df	df	FF	FF
chr3_22065708_22065722	DD	DD	BB	BB	DD	BB	BB	DD	DD	DD	BB	BB	DD	DD	BB	BB	BB	BB	BB	DD	BB	DD	DD	DD	BB	BB	DD	BB	DD	DD	DD	DD	DD	DD	DD	DD	DD	BB	DD	DD	BB	DD	DD	BB	DD	DD	DD	BB	BB
chr3_22068600_22068613	DD	DD	BB	BB	DD	BB	BB	DD	DD	DD	BB	BB	DD	DD	BB	BB	BB	BB	BB	DD	BB	DD	DD	DD	BB	BB	DD	BB	DD	DD	DD	DD	DD	DD	DD	DD	DD	BB	DD	DD	BB	DD	DD	BB	DD	DD	DD	BB	BB
chr3_22153434_22153477	DD	DD	BB	BB	DD	BB	BB	DD	DD	DD	BB	BB	DD	DD	BB	BB	BB	BB	BB	DD	BB	DD	DD	DD	BB	BB	DD	BB	DD	DD	DD	DD	DD	DD	DD	DD	DD	BB	DD	DD	BB	DD	DD	BB	DD	DD	DD	BB	BB
chr3_22159185_22159208	DD	DD	BB	BB	DD	BB	BB	DD	DD	DD	BB	BB	DD	DD	BB	BB	BB	BB	BB	DD	BB	DD	DD	DD	BB	BB	DD	BB	DD	DD	DD	DD	DD	DD	DD	DD	DD	BB	DD	DD	BB	DD	DD	BB	DD	DD	DD	BB	BB
chr3_22200168_22200203	FF	FF	FF	NA	FF	NA	NA	FF	FF	NN	FF	FF	FF	FF	FF	FF	FF	NA	FF	FF	FF	FF	FF	FF	FF	NA	FF	FF	FF	NA	FF	FF	NA	FF	NA	FF	FF	FF	NA	FF	FF	NA	FF	FF	FF	FF	FF	FF	FF
chr3_22240550_22240588	DD	DD	BB	BB	DD	BB	BB	DD	DD	DD	BB	BB	DD	DD	BB	BB	BB	BB	BB	DD	BB	DD	DD	DD	BB	BB	DD	BB	DD	DD	DD	DD	DD	DD	DD	DD	DD	BB	DD	DD	BB	DD	DD	BB	DD	DD	DD	BB	BB
chr3_22300303_22300342	DD	DD	BB	BB	DD	BB	BB	DD	DD	DD	BB	BB	DD	DD	BB	BB	BB	BB	BB	DD	BB	DD	DD	DD	BB	BB	DD	BB	DD	DD	DD	DD	DD	DD	DD	DD	DD	BB	DD	DD	BB	DD	DD	BB	DD	DD	DD	BB	BB
chr3_22330126_22330175	FF	FF	FF	FF	FF	FF	FF	FF	NA	FF	NA	NA	FF	FF	fn	FF	FF	FF	FF	FF	FF	FF	FF	FF	FF	FF	FF	FF	FF	FF	FF	FF	FF	FF	FF	FF	FF	FF	FF	FF	FF	FF	NA	FF	FF	FF	NA	FF	FF
chr3_22466124_22466175	NA	DD	BB	NN	DD	NA	NN	DD	DD	DD	BB	bn	DD	DD	BB	BB	bn	BB	BB	DD	BB	DD	DD	DD	NA	NA	DD	bn	DD	DD	DD	DD	DD	DD	DD	DD	DD	BB	NA	DD	NA	DD	DD	BB	DD	NA	DD	BB	NA
chr3_22688096_22688143	FF	FF	FF	NN	FF	FF	FF	FF	FF	FF	NN	FF	FF	FF	FF	FF	FF	FF	FF	FF	FF	FF	FF	FF	FF	FF	FF	NN	FF	FF	FF	FF	FF	FF	FF	FF	FF	FF	FF	FF	FF	FF	FF	FF	FF	FF	FF	FF	FF
chr3_23056816_23056855	FF	FF	FF	FF	FF	NA	FF	FF	FF	FF	FF	FF	FF	FF	FF	FF	FF	FF	FF	FF	FF	FF	FF	FF	FF	FF	FF	FF	FF	FF	FF	FF	FF	FF	FF	FF	FF	FF	FF	NA	fn	FF	FF	FF	NA	FF	NA	FF	FF
chr3_23292927_23292951	FF	FF	FF	FF	FF	FF	FF	FF	FF	FF	FF	FF	FF	FF	FF	FF	FF	FF	NN	FF	FF	FF	FF	FF	FF	NA	FF	FF	FF	FF	FF	FF	FF	FF	FF	FF	FF	NA	FF	FF	FF	FF	FF	FF	FF	FF	FF	FF	FF
chr3_23387033_23387077	NA	FF	FF	NA	FF	FF	NA	FF	FF	FF	FF	FF	NA	FF	FF	FF	FF	FF	FF	FF	NA	FF	FF	FF	FF	FF	FF	FF	FF	FF	FF	FF	FF	FF	NA	FF	FF	FF	FF	FF	FF	FF	NN	FF	FF	FF	FF	FF	FF
chr3_23443360_23443379	DD	DD	BB	BB	BB	BB	BB	DD	DD	DD	BB	BB	DD	DD	BB	BB	BB	BB	BB	DD	BB	DD	DD	DD	BB	BB	DD	BB	DD	DD	DD	DD	DD	DD	DD	DD	DD	BB	DD	DD	BB	DD	DD	BB	DD	DD	DD	BB	BB
chr3_23641822_23641857	FF	FF	NA	FF	FF	FF	FF	FF	NN	FF	FF	FF	FF	NA	FF	FF	FF	FF	FF	FF	FF	FF	FF	FF	FF	NA	FF	FF	FF	FF	FF	FF	FF	NA	FF	FF	FF	FF	FF	FF	FF	FF	FF	FF	NA	FF	FF	FF	FF
chr3_23682346_23682381	FF	FF	FF	FF	FF	FF	FF	FF	NA	FF	FF	FF	FF	FF	FF	FF	FF	FF	FF	FF	FF	FF	FF	FF	FF	FF	FF	FF	FF	FF	FF	FF	FF	FF	FF	FF	FF	FF	FF	FF	NA	FF	FF	FF	FF	FF	FF	FF	FF
chr3_23793269_23793316	FF	NA	FF	FF	NA	FF	FF	FF	NA	fn	NA	FF	NA	FF	FF	FF	FF	NA	FF	FF	FF	FF	FF	NA	FF	NA	FF	FF	FF	NA	FF	NA	FF	FF	FF	FF	FF	FF	FF	NA	FF	FF	FF	FF	FF	FF	NA	FF	NA
chr3_23882713_23882764	NA	NA	NA	NA	NA	FF	FF	FF	FF	FF	FF	FF	FF	NN	FF	fn	FF	FF	NN	NA	FF	NA	NA	FF	FF	NA	NA	NA	fn	NA	FF	FF	NA	NA	FF	FF	FF	NA	FF	FF	NA	FF	FF	FF	FF	FF	FF	FF	FF
chr3_23979488_23979527	FF	FF	FF	NA	FF	FF	FF	FF	NA	FF	FF	NA	FF	FF	FF	FF	FF	FF	FF	fn	FF	FF	FF	FF	FF	FF	FF	FF	FF	FF	FF	FF	FF	FF	FF	FF	FF	FF	FF	FF	NA	FF	FF	NA	FF	FF	FF	FF	FF
chr3_24025923_24025978	DD	UU	du	DD	NA	NA	NA	DD	du	UU	DD	DD	UU	UU	DD	DD	NA	DD	DD	UU	DD	UU	UU	DD	DD	NA	UU	DD	UU	DD	DD	DD	DD	DD	DD	DD	DD	NA	DD	du	NA	DD	DD	DD	DD	DD	DD	DD	DD
chr3_24144248_24144271	FF	FF	FF	NA	FF	FF	FF	FF	FF	FF	FF	FF	FF	FF	FF	FF	NA	NA	FF	FF	NA	FF	FF	FF	FF	NA	FF	NA	FF	FF	NA	FF	FF	FF	FF	FF	FF	FF	FF	NA	FF	FF	NA	FF	FF	NA	FF	FF	FF
chr3_24176974_24177008	FF	FF	FF	FF	FF	FF	FF	FF	NA	FF	NA	FF	FF	NA	FF	NA	FF	FF	FF	FF	FF	FF	FF	FF	FF	NA	FF	FF	FF	FF	NA	FF	FF	FF	FF	FF	FF	NA	FF	FF	FF	FF	FF	FF	FF	NA	FF	FF	FF
chr3_24280213_24280248	DD	DD	BB	BB	BB	BB	BB	DD	DD	DD	DD	BB	DD	DD	BB	NA	BB	BB	BB	DD	BB	DD	DD	DD	BB	BB	DD	BB	DD	DD	DD	DD	DD	DD	DD	DD	DD	BB	DD	DD	BB	DD	DD	BB	DD	DD	DD	BB	BB
chr3_24302153_24302192	DD	DD	BB	BB	BB	BB	BB	DD	DD	DD	DD	BB	DD	DD	BB	bd	BB	BB	BB	DD	BB	DD	DD	DD	BB	BB	DD	BB	DD	DD	DD	DD	DD	DD	DD	DD	DD	BB	DD	DD	BB	DD	DD	BB	DD	DD	DD	BB	BB
chr3_24367306_24367345	FF	FF	FF	FF	FF	NA	FF	FF	NA	FF	FF	FF	FF	FF	FF	FF	FF	FF	FF	FF	FF	FF	FF	FF	FF	NA	FF	FF	FF	FF	FF	FF	FF	FF	FF	FF	FF	NA	FF	FF	NN	NA	FF	FF	FF	NA	NA	NA	FF
chr3_24390691_24390730	FF	FF	FF	FF	FF	FF	FF	FF	FF	NN	FF	FF	FF	FF	FF	FF	FF	FF	FF	FF	FF	FF	FF	FF	FF	fn	FF	FF	FF	FF	FF	FF	FF	FF	FF	FF	FF	FF	FF	FF	FF	FF	FF	FF	FF	FF	FF	FF	FF
chr3_24421941_24421984	DD	DD	BB	BB	BB	NN	BB	DD	DD	DD	DD	BB	NA	DD	DD	DD	BB	NN	BB	DD	BB	DD	DD	DD	BB	BB	DD	BB	NA	DD	DD	DD	DD	DD	DD	DD	DD	BB	DD	DD	NA	DD	DD	BB	DD	DD	DD	NA	BB
chr3_24459610_24459657	DD	NA	BB	BB	BB	BB	BB	DD	DD	DD	DD	BB	DD	DD	NA	DD	BB	BB	BB	DD	BB	DD	DD	DD	BB	BB	DD	BB	DD	DD	DD	DD	DD	DD	DD	DD	DD	BB	DD	DD	BB	DD	DD	BB	DD	DD	DD	BB	BB
chr3_24502201_24502216	NA	FF	FF	FF	FF	FF	FF	FF	FF	NN	FF	FF	FF	FF	FF	FF	FF	FF	FF	NA	FF	FF	FF	FF	NA	FF	FF	FF	FF	FF	FF	FF	FF	FF	FF	FF	FF	NA	FF	FF	FF	FF	FF	FF	FF	FF	FF	FF	FF
chr3_24607528_24607571	BB	BB	BB	bn	BB	NA	BB	BB	BB	BB	BB	BB	BB	NA	BB	BB	BB	NN	BB	bd	NA	BB	NA	BB	BB	NA	DD	BB	DD	NA	DD	NN	DD	DD	DD	DD	DD	BB	BB	DD	BB	DD	DD	BB	DD	NA	DD	BB	BB
chr3_24662498_24662537	FF	FF	FF	NN	FF	FF	FF	FF	FF	FF	FF	FF	FF	NA	FF	NA	FF	FF	FF	FF	FF	FF	FF	FF	FF	FF	FF	FF	FF	FF	FF	NA	FF	FF	FF	FF	FF	FF	FF	FF	FF	FF	FF	FF	FF	FF	FF	FF	FF
chr3_24996247_24996286	FF	FF	FF	FF	FF	FF	FF	FF	FF	FF	FF	NA	FF	FF	FF	FF	FF	FF	FF	FF	FF	FF	FF	FF	FF	FF	FF	NN	FF	FF	FF	FF	FF	FF	FF	NA	FF	FF	FF	FF	NA	FF	FF	FF	FF	FF	FF	FF	FF
chr3_24998339_24998378	FF	FF	FF	FF	FF	FF	FF	FF	FF	FF	NA	FF	NN	FF	FF	FF	FF	FF	FF	FF	FF	FF	FF	FF	FF	NA	FF	FF	FF	FF	FF	FF	FF	FF	FF	NA	FF	FF	FF	FF	FF	FF	FF	FF	FF	FF	FF	FF	FF
chr3_25077021_25077064	FF	FF	FF	FF	FF	FF	NN	NA	FF	FF	FF	FF	FF	FF	FF	FF	FF	NA	FF	NA	FF	NA	FF	FF	FF	NA	FF	NA	NN	FF	NA	FF	FF	FF	NA	FF	FF	NA	FF	FF	FF	FF	FF	FF	NA	FF	NA	FF	FF
chr3_25603974_25604029	DD	bd	NA	BB	NA	BB	BB	DD	DD	NA	DD	NA	NA	NA	BB	DD	BB	NA	BB	DD	BB	DD	DD	DD	BB	bd	NA	BB	DD	NA	DD	DD	NA	DD	DD	NA	DD	BB	DD	DD	NA	DD	DD	NA	DD	NA	DD	BB	bd
chr3_25779272_25779307	DD	DD	BB	BB	BB	BB	BB	BB	DD	DD	DD	BB	DD	DD	BB	DD	BB	BB	BB	DD	BB	DD	DD	DD	BB	BB	DD	BB	DD	DD	DD	DD	DD	DD	DD	DD	DD	BB	NA	NA	BB	DD	DD	BB	DD	DD	DD	DD	BB
chr3_25940913_25940952	NA	DD	BB	BB	BB	BB	BB	DD	DD	DD	DD	BB	DD	DD	BB	DD	BB	BB	BB	DD	BB	DD	DD	DD	BB	BB	DD	BB	DD	DD	DD	DD	DD	DD	DD	DD	DD	BB	DD	NA	NA	bd	DD	BB	DD	BB	DD	BB	NA
chr3_26014880_26014895	FF	FF	FF	FF	FF	NN	FF	FF	FF	FF	FF	FF	FF	FF	FF	FF	FF	FF	FF	FF	FF	FF	FF	FF	FF	FF	FF	FF	FF	FF	FF	FF	FF	FF	FF	FF	FF	FF	FF	FF	FF	FF	FF	FF	FF	FF	FF	FF	FF
chr3_26075671_26075726	FF	NN	fn	FF	FF	FF	FF	NA	FF	NN	FF	FF	FF	FF	FF	FF	FF	FF	NA	FF	NA	FF	NA	NN	fn	NN	FF	FF	fn	FF	FF	FF	FF	FF	FF	FF	FF	NA	FF	FF	FF	FF	FF	FF	FF	FF	FF	FF	FF
chr3_26077904_26077947	FF	FF	FF	FF	NA	FF	fn	FF	NA	FF	FF	FF	FF	NN	FF	FF	FF	FF	FF	FF	NA	FF	FF	NA	FF	fn	FF	NA	FF	FF	FF	NA	FF	FF	FF	FF	NA	FF	FF	FF	NA	FF	FF	FF	FF	NA	FF	FF	FF
chr3_26096790_26096837	FF	NA	FF	FF	FF	FF	FF	FF	FF	FF	FF	FF	NA	FF	FF	FF	FF	FF	FF	FF	FF	FF	FF	FF	FF	NA	FF	FF	FF	FF	FF	FF	FF	FF	FF	FF	FF	FF	FF	FF	FF	FF	NN	FF	FF	FF	FF	FF	FF
chr3_26191507_26191524	dd	dd	BB	BB	BB	BB	BB	dd	dd	dd	dd	BB	dd	dd	BB	dd	BB	BB	BB	dd	BB	dd	dd	DD	BB	BB	dd	BB	dd	dd	dd	dd	dd	dd	dd	dd	dd	BB	dd	dd	BB	dd	dd	BB	dd	BB	dd	BB	BB
chr3_26211357_26211401	DD	DD	BB	NA	BB	BB	BB	DD	NA	DD	DD	BB	DD	NA	BB	NA	BB	NA	NA	DD	NA	DD	NA	DD	BB	NA	DD	BB	DD	DD	DD	DD	DD	DD	DD	DD	DD	NA	DD	NA	BB	DD	NA	NA	DD	BB	DD	bn	BB
chr3_26336463_26336474	df	df	FF	FF	FF	FF	FF	DD	df	df	df	FF	df	DD	FF	DD	FF	FF	FF	df	FF	DD	df	df	FF	FF	DD	FF	DD	DD	df	df	df	DD	df	DD	DD	FF	df	df	FF	df	df	FF	DD	FF	df	FF	FF
chr3_26372131_26372166	DD	DD	BB	BB	BB	BB	BB	DD	DD	DD	DD	BB	DD	DD	BB	DD	BB	BB	BB	DD	BB	DD	DD	DD	BB	BB	DD	BB	DD	DD	DD	DD	DD	DD	DD	DD	DD	BB	DD	DD	BB	DD	DD	BB	DD	BB	DD	BB	BB
chr3_26422166_26422180	DD	DD	BB	BB	BB	BB	BB	DD	DD	DD	DD	BB	DD	DD	BB	DD	BB	BB	BB	DD	BB	DD	DD	DD	BB	BB	DD	BB	DD	DD	DD	DD	DD	DD	DD	DD	DD	BB	DD	DD	BB	DD	DD	BB	DD	BB	DD	BB	BB
chr3_26516847_26516894	DD	NN	BB	BB	BB	BB	BB	DD	DD	NA	NA	BB	NN	DD	bn	DD	BB	NA	BB	DD	BB	dn	DD	NA	NA	NA	DD	BB	NA	DD	DD	DD	NA	DD	NN	DD	NA	BB	DD	DD	NA	NA	DD	BB	NA	BB	DD	BB	BB
chr3_26559605_26559632	FF	FF	FF	FF	FF	FF	FF	FF	FF	FF	FF	FF	FF	FF	FF	FF	FF	FF	FF	FF	FF	FF	FF	FF	FF	FF	FF	FF	FF	FF	FF	FF	FF	FF	FF	FF	FF	FF	FF	FF	FF	FF	FF	FF	FF	FF	FF	FF	FF
chr3_26559805_26559839	DD	DD	BB	BB	BB	BB	BB	DD	DD	DD	DD	BB	DD	DD	BB	DD	BB	BB	BB	DD	BB	DD	DD	DD	BB	BB	DD	BB	DD	DD	DD	DD	DD	DD	DD	DD	DD	BB	DD	DD	BB	DD	DD	BB	DD	BB	DD	BB	BB
chr3_26568103_26568150	DD	DD	BB	BB	BB	BB	BB	DD	DD	DD	DD	BB	DD	DD	BB	DD	BB	BB	BB	DD	BB	DD	DD	DD	BB	BB	DD	BB	DD	DD	DD	DD	DD	DD	DD	DD	DD	BB	DD	DD	BB	DD	DD	BB	DD	BB	DD	BB	BB
chr3_26620215_26620258	DD	DD	BB	BB	BB	BB	BB	DD	DD	DD	DD	BB	DD	DD	BB	DD	BB	BB	BB	DD	BB	DD	BB	DD	BB	BB	DD	BB	DD	DD	DD	DD	DD	DD	DD	DD	DD	BB	DD	DD	BB	DD	DD	BB	DD	BB	DD	BB	BB
chr3_26656519_26656540	DD	DD	BB	BB	BB	BB	BB	DD	NA	dn	DD	BB	DD	DD	NA	DD	NA	BB	BB	DD	BB	NA	DD	DD	BB	BB	DD	BB	NA	DD	DD	DD	DD	dn	NA	NA	DD	BB	NA	DD	BB	DD	DD	BB	DD	BB	DD	BB	BB
chr3_26813808_26813825	DD	DD	BB	BB	BB	BB	BB	DD	DD	DD	DD	BB	DD	DD	BB	DD	BB	BB	BB	DD	DD	DD	DD	dn	BB	BB	DD	BB	DD	DD	DD	DD	DD	DD	DD	DD	DD	BB	DD	DD	BB	DD	DD	BB	DD	BB	DD	BB	BB
chr3_26830946_26830989	DD	DD	BB	BB	bn	BB	BB	DD	DD	DD	DD	BB	DD	DD	BB	DD	BB	BB	BB	DD	DD	DD	DD	DD	BB	BB	DD	bn	DD	DD	DD	DD	DD	DD	DD	DD	DD	BB	DD	DD	BB	DD	DD	BB	DD	BB	DD	BB	bn
chr3_26839229_26839262	df	dn	FF	FF	FF	fn	FF	df	df	dn	dn	FF	df	dn	FF	df	FF	FF	FF	df	dn	df	df	df	FF	FF	df	FF	dn	DD	df	dn	dn	df	df	df	df	FF	df	df	FF	df	df	FF	DD	FF	df	FF	FF
chr3_26844537_26844550	DD	DD	BB	BB	BB	BB	BB	DD	DD	DD	DD	BB	DD	DD	BB	DD	BB	BB	BB	DD	DD	DD	DD	DD	BB	BB	DD	BB	DD	DD	DD	DD	DD	DD	DD	DD	DD	BB	DD	DD	BB	DD	DD	BB	DD	BB	DD	BB	BB
chr3_26871403_26871420	DD	DD	BB	BB	BB	BB	BB	DD	DD	DD	DD	BB	DD	DD	BB	DD	BB	BB	BB	DD	DD	DD	DD	DD	BB	BB	DD	BB	DD	DD	DD	DD	DD	DD	DD	DD	DD	BB	DD	DD	BB	DD	DD	BB	DD	BB	DD	BB	BB
chr3_26910135_26910170	DD	DD	BB	BB	BB	BB	BB	DD	DD	DD	DD	BB	DD	DD	BB	DD	BB	BB	BB	DD	DD	DD	DD	DD	BB	BB	DD	BB	DD	DD	DD	DD	DD	DD	DD	DD	DD	BB	DD	DD	BB	DD	DD	BB	DD	BB	DD	BB	BB
chr3_26924058_26924113	DD	DD	BB	BB	BB	BB	BB	DD	NN	dn	DD	BB	DD	NN	BB	DD	BB	BB	BB	DD	DD	NA	DD	NA	BB	BB	NA	BB	NN	NA	NN	NA	dn	NA	DD	DD	NA	NA	DD	NA	BB	NA	NN	BB	DD	NA	DD	BB	BB
chr3_26971186_26971221	DD	DD	BB	BB	BB	BB	BB	DD	DD	DD	DD	BB	DD	DD	BB	DD	BB	BB	BB	DD	DD	DD	DD	DD	BB	BB	DD	BB	DD	DD	DD	DD	DD	DD	DD	DD	DD	BB	DD	DD	BB	DD	DD	BB	DD	BB	DD	BB	BB
chr3_27040820_27040849	DD	DD	BB	BB	BB	BB	BB	DD	DD	dn	DD	BB	DD	DD	BB	DD	BB	BB	BB	DD	DD	DD	DD	DD	BB	BB	DD	BB	DD	DD	DD	DD	DD	DD	DD	DD	DD	BB	DD	DD	BB	DD	DD	BB	DD	BB	DD	BB	BB
chr3_27054518_27054529	DD	DD	BB	BB	BB	BB	BB	DD	DD	DD	DD	BB	DD	DD	BB	DD	BB	BB	BB	DD	DD	DD	DD	DD	BB	BB	DD	BB	DD	DD	DD	DD	DD	DD	DD	DD	DD	BB	DD	DD	BB	DD	DD	BB	DD	BB	DD	BB	BB
chr3_27177378_27177409	NA	dd	BB	BB	BB	BB	BB	DD	dd	dd	dd	BB	dd	DD	BB	DD	BB	BB	BB	dd	dd	DD	DD	DD	BB	BB	DD	BB	DD	dd	dd	DD	dd	dd	dd	dd	DD	BB	dd	DD	BB	DD	DD	BB	DD	BB	dd	BB	BB
chr3_27211051_27211078	NA	DD	BB	BB	BB	BB	BB	DD	DD	DD	DD	BB	DD	DD	BB	DD	BB	BB	BB	DD	DD	DD	DD	DD	BB	BB	dn	BB	DD	DD	DD	DD	DD	DD	DD	DD	DD	BB	DD	DD	BB	DD	DD	BB	DD	BB	DD	BB	BB
chr3_27269583_27269600	df	df	fn	FF	FF	FF	FF	df	df	df	df	FF	df	df	FF	df	FF	FF	FF	df	df	df	df	df	FF	FF	df	FF	df	df	df	df	df	df	df	df	df	FF	df	df	FF	DD	df	FF	df	FF	df	FF	FF
chr3_27353747_27353778	NA	df	FF	FF	FF	FF	FF	df	df	df	df	FF	df	df	FF	DD	FF	FF	FF	DD	df	df	df	df	FF	FF	df	FF	DD	df	df	df	DD	df	df	df	DD	FF	df	DD	FF	df	df	FF	dn	FF	DD	FF	FF
chr3_27353924_27353955	FF	FF	FF	FF	FF	FF	FF	FF	NN	FF	FF	FF	FF	FF	NN	FF	FF	FF	FF	NA	FF	FF	FF	FF	FF	FF	FF	NA	FF	FF	FF	FF	FF	NA	FF	FF	FF	FF	FF	FF	FF	FF	FF	FF	FF	FF	FF	FF	FF
chr3_27366038_27366085	FF	FF	FF	NA	NA	FF	NA	FF	FF	FF	FF	FF	FF	FF	FF	FF	FF	FF	FF	FF	FF	FF	NA	FF	FF	NA	FF	NA	FF	FF	NN	FF	FF	FF	FF	FF	FF	FF	FF	NA	FF	FF	FF	FF	FF	FF	NA	FF	NA
chr3_27450561_27450586	BB	DD	BB	BB	BB	BB	BB	DD	DD	DD	DD	BB	DD	DD	BB	DD	BB	BB	BB	DD	DD	DD	DD	DD	BB	BB	DD	BB	DD	DD	DD	DD	DD	DD	DD	DD	DD	BB	DD	DD	BB	DD	DD	BB	DD	BB	DD	BB	BB
chr3_27512562_27512601	DD	DD	BB	BB	BB	bd	BB	DD	DD	DD	DD	BB	DD	DD	BB	DD	BB	BB	BB	DD	dn	DD	DD	DD	BB	BB	DD	BB	DD	DD	DD	DD	DD	DD	DD	DD	DD	BB	DD	DD	BB	DD	DD	BB	DD	BB	DD	BB	BB
chr3_27570843_27570886	NN	NN	FF	NN	NA	FF	FF	NN	NN	NN	NN	FF	NN	NN	FF	NN	NN	FF	NA	NN	NN	NN	NN	NN	FF	FF	FF	FF	FF	FF	FF	FF	FF	FF	FF	NA	FF	FF	FF	FF	FF	FF	FF	FF	FF	FF	FF	FF	FF
chr3_27591697_27591718	DD	DD	BB	BB	BB	BB	BB	DD	DD	DD	DD	BB	DD	DD	BB	DD	BB	BB	BB	DD	DD	DD	DD	DD	BB	BB	DD	BB	DD	DD	DD	bd	DD	DD	DD	DD	DD	BB	DD	DD	BB	DD	DD	BB	DD	BB	DD	BB	BB
chr3_27655368_27655379	DD	DD	FF	FF	FF	FF	FF	DD	df	df	df	FF	df	df	FF	df	FF	FF	FF	df	df	DD	DD	DD	FF	FF	DD	FF	df	df	DD	df	df	DD	df	df	DD	FF	df	df	FF	DD	df	FF	DD	FF	DD	FF	FF
chr3_27658080_27658107	DD	DD	BB	BB	BB	BB	BB	DD	DD	DD	DD	BB	DD	DD	BB	DD	BB	BB	BB	DD	DD	DD	DD	DD	BB	BB	DD	BB	DD	DD	DD	DD	DD	DD	DD	DD	DD	BB	DD	DD	BB	DD	DD	BB	DD	BB	DD	BB	BB
chr3_27663966_27663989	DD	DD	BB	BB	BB	BB	BB	DD	DD	DD	DD	BB	DD	DD	BB	DD	BB	BB	BB	DD	DD	DD	DD	DD	BB	BB	DD	BB	DD	DD	DD	DD	DD	DD	DD	DD	DD	BB	DD	DD	BB	DD	DD	BB	DD	BB	DD	BB	BB
chr3_27687840_27687861	DD	DD	BB	BB	BB	BB	BB	DD	DD	DD	DD	BB	DD	DD	BB	DD	BB	BB	BB	DD	DD	DD	DD	DD	BB	BB	DD	BB	DD	DD	DD	DD	DD	DD	DD	DD	DD	BB	DD	DD	BB	DD	DD	BB	DD	BB	DD	BB	BB
chr3_27699473_27699490	DD	DD	BB	BB	BB	BB	BB	DD	DD	DD	DD	BB	DD	DD	BB	DD	BB	BB	BB	DD	DD	DD	DD	DD	BB	BB	DD	BB	DD	DD	DD	DD	DD	DD	DD	DD	DD	BB	DD	DD	BB	DD	DD	BB	DD	BB	DD	BB	BB
chr3_27716322_27716361	DD	DD	BB	BB	BB	BB	BB	DD	DD	DD	DD	BB	DD	DD	BB	DD	BB	BB	BB	DD	DD	DD	DD	DD	BB	BB	DD	BB	DD	DD	DD	DD	DD	DD	DD	DD	DD	BB	DD	DD	BB	DD	DD	BB	DD	BB	DD	BB	BB
chr3_27769358_27769377	DD	DD	BB	BB	BB	BB	BB	DD	DD	DD	DD	BB	DD	DD	BB	DD	BB	BB	BB	DD	DD	DD	DD	DD	BB	BB	DD	BB	DD	DD	DD	DD	DD	DD	DD	DD	DD	BB	DD	DD	BB	DD	DD	BB	DD	BB	DD	BB	BB
chr3_27792515_27792526	DD	DD	BB	BB	BB	BB	BB	DD	DD	DD	DD	BB	DD	DD	BB	DD	BB	BB	BB	DD	DD	DD	DD	DD	BB	BB	DD	BB	DD	DD	DD	DD	DD	DD	DD	DD	DD	BB	DD	DD	BB	DD	DD	BB	DD	BB	DD	BB	BB
chr3_27799693_27799712	DD	DD	BB	BB	BB	BB	BB	DD	DD	DD	DD	BB	DD	DD	BB	DD	BB	BB	BB	DD	DD	DD	DD	DD	BB	BB	DD	BB	DD	DD	DD	DD	DD	DD	DD	DD	DD	BB	DD	DD	BB	DD	DD	BB	DD	BB	DD	BB	BB
chr3_27814407_27814427	DD	DD	BB	BB	BB	BB	BB	DD	DD	DD	DD	BB	DD	DD	BB	DD	BB	BB	BB	DD	DD	DD	DD	DD	BB	BB	DD	BB	DD	DD	DD	DD	DD	DD	DD	DD	DD	BB	DD	DD	BB	DD	DD	BB	DD	BB	DD	BB	BB
chr3_27814452_27814467	DD	DD	BB	BB	BB	BB	BB	DD	DD	DD	DD	BB	DD	DD	BB	DD	BB	BB	BB	DD	DD	DD	DD	DD	BB	BB	DD	BB	DD	DD	DD	DD	DD	DD	DD	DD	DD	BB	DD	DD	BB	DD	DD	BB	DD	BB	DD	BB	BB
chr3_27829887_27829931	DD	DD	BB	BB	BB	BB	BB	DD	DD	DD	DD	BB	DD	DD	BB	DD	BB	BB	BB	DD	DD	DD	DD	DD	BB	BB	DD	BB	DD	DD	DD	DD	DD	DD	DD	DD	DD	BB	DD	DD	BB	DD	DD	BB	DD	BB	DD	BB	BB
chr3_27842687_27842714	DD	DD	BB	BB	BB	BB	BB	DD	DD	DD	DD	BB	DD	DD	BB	DD	BB	BB	BB	DD	DD	DD	DD	DD	BB	BB	DD	BB	DD	DD	DD	DD	DD	DD	DD	DD	DD	BB	DD	DD	BB	DD	DD	BB	DD	BB	DD	BB	BB
chr3_27967610_27967629	DD	DD	BB	BB	BB	BB	BB	DD	DD	DD	DD	BB	DD	DD	BB	DD	BB	BB	BB	DD	DD	DD	DD	DD	BB	BB	DD	BB	DD	DD	DD	DD	DD	DD	DD	DD	DD	BB	DD	DD	BB	DD	DD	BB	DD	BB	DD	BB	BB
chr3_27983357_27983392	DD	DD	BB	BB	BB	BB	BB	DD	DD	DD	DD	BB	DD	DD	BB	DD	BB	BB	BB	DD	DD	DD	DD	DD	BB	BB	DD	BB	DD	DD	DD	DD	DD	DD	DD	DD	DD	BB	DD	DD	BB	DD	DD	BB	DD	BB	DD	BB	BB
chr3_28006882_28006905	DD	DD	BB	BB	BB	BB	BB	DD	DD	DD	DD	BB	DD	DD	BB	DD	BB	BB	BB	DD	DD	DD	DD	DD	BB	BB	DD	BB	DD	DD	DD	DD	DD	DD	DD	DD	DD	BB	DD	DD	BB	DD	DD	BB	DD	BB	DD	BB	BB
chr3_28015136_28015149	bd	DD	BB	BB	BB	BB	BB	bd	DD	DD	DD	BB	dn	DD	BB	bd	BB	BB	BB	bd	bd	bd	bd	DD	BB	BB	bd	BB	DD	bd	bd	DD	bd	DD	bd	DD	dn	BB	DD	DD	BB	bd	bd	BB	DD	BB	bd	BB	BB
chr3_28050957_28050992	FF	FF	FF	FF	FF	FF	FF	FF	FF	FF	FF	FF	FF	FF	FF	FF	FF	FF	FF	FF	FF	FF	FF	FF	FF	FF	FF	FF	FF	FF	FF	FF	FF	FF	FF	FF	FF	FF	FF	NA	FF	FF	FF	FF	FF	FF	FF	FF	FF
chr3_28104993_28105018	DD	DD	BB	BB	BB	BB	BB	DD	DD	NA	DD	BB	DD	DD	NA	DD	BB	BB	BB	NA	DD	DD	DD	DD	BB	BB	DD	BB	DD	DD	DD	DD	DD	DD	DD	DD	DD	BB	DD	DD	BB	DD	DD	BB	DD	BB	DD	BB	BB
chr3_28117483_28117542	BB	DD	DD	BB	BB	NA	BB	DD	BB	BB	bn	BB	NA	NA	DD	BB	NA	BB	DD	BB	bn	bn	NA	NA	BB	BB	DD	BB	DD	DD	NN	NA	NN	BB	dn	DD	DD	NA	NA	NA	BB	bd	DD	NA	DD	BB	DD	BB	NA
chr3_28185138_28185161	DD	DD	BB	BB	BB	BB	BB	DD	DD	DD	DD	BB	DD	DD	BB	DD	BB	BB	BB	DD	DD	DD	DD	DD	BB	BB	DD	BB	DD	DD	DD	DD	DD	DD	DD	DD	DD	BB	DD	DD	BB	DD	DD	BB	DD	BB	DD	BB	BB
chr3_28186462_28186494	DD	DD	BB	BB	BB	BB	BB	DD	DD	DD	DD	BB	DD	DD	BB	DD	BB	BB	BB	DD	DD	DD	DD	DD	BB	BB	DD	BB	DD	DD	DD	DD	DD	DD	DD	DD	DD	BB	DD	DD	BB	DD	DD	BB	DD	BB	DD	BB	BB
chr3_28196477_28196514	DD	DD	BB	BB	BB	BB	BB	DD	DD	DD	DD	BB	DD	DD	BB	DD	BB	BB	BB	DD	DD	DD	DD	DD	BB	BB	DD	BB	DD	DD	DD	DD	DD	DD	DD	DD	DD	BB	DD	DD	BB	DD	DD	BB	DD	BB	DD	BB	BB
chr3_28213455_28213484	DD	DD	BB	BB	BB	BB	BB	DD	DD	DD	DD	BB	DD	DD	BB	DD	BB	BB	BB	DD	DD	DD	DD	DD	BB	BB	DD	BB	DD	DD	DD	DD	DD	DD	DD	DD	DD	BB	DD	DD	BB	DD	DD	BB	DD	BB	DD	BB	BB
chr3_28233283_28233298	DD	DD	BB	BB	BB	BB	BB	DD	DD	DD	DD	BB	DD	DD	BB	DD	BB	BB	BB	DD	DD	DD	DD	DD	BB	BB	DD	BB	DD	DD	DD	DD	DD	DD	DD	DD	DD	BB	DD	bd	BB	DD	DD	BB	DD	BB	DD	BB	BB
chr3_28243437_28243484	NN	NN	BB	NN	NN	BB	NN	NN	NN	NN	NA	NN	NN	NN	NN	NN	NN	NN	NN	NA	NN	NN	NN	NN	NN	BB	NN	NN	NN	NN	NN	NN	DD	NN	NA	DD	NA	BB	DD	DD	NA	DD	NA	BB	NN	BB	DD	BB	BB
chr3_28310897_28310936	FF	FF	FF	FF	FF	NA	FF	FF	FF	FF	FF	FF	FF	FF	FF	FF	NA	FF	fn	FF	FF	FF	FF	NN	FF	FF	FF	FF	FF	FF	FF	NA	FF	NA	NA	FF	FF	FF	NA	FF	FF	FF	FF	FF	FF	FF	FF	FF	FF
chr3_28337431_28337454	DD	DD	BB	BB	BB	BB	BB	DD	DD	DD	DD	BB	DD	DD	BB	DD	BB	BB	BB	DD	DD	DD	DD	DD	BB	BB	DD	BB	DD	BB	DD	DD	DD	DD	DD	DD	DD	BB	DD	DD	BB	DD	DD	BB	DD	BB	DD	BB	BB
chr3_28365044_28365059	DD	DD	BB	BB	bd	BB	BB	DD	DD	DD	DD	BB	DD	DD	BB	DD	BB	BB	BB	DD	DD	DD	DD	DD	BB	BB	DD	BB	DD	BB	DD	DD	bd	DD	DD	DD	DD	BB	DD	DD	BB	DD	DD	BB	DD	BB	DD	BB	BB
chr3_28374951_28374976	DD	DD	BB	BB	BB	BB	BB	bd	DD	DD	DD	BB	DD	DD	BB	DD	BB	BB	BB	DD	DD	DD	DD	DD	BB	BB	DD	BB	DD	BB	DD	DD	DD	DD	DD	DD	DD	BB	DD	DD	BB	DD	DD	BB	DD	BB	DD	BB	BB
chr3_28396966_28396995	DD	DD	BB	BB	BB	BB	BB	DD	DD	DD	DD	BB	DD	DD	BB	DD	BB	BB	BB	DD	DD	DD	DD	DD	BB	BB	DD	BB	DD	BB	DD	DD	DD	DD	DD	DD	DD	BB	DD	DD	BB	DD	DD	BB	DD	BB	DD	BB	BB
chr3_28421084_28421101	DD	DD	BB	BB	BB	BB	BB	DD	DD	DD	DD	BB	DD	DD	BB	DD	BB	BB	BB	DD	DD	DD	DD	DD	BB	BB	DD	BB	DD	BB	DD	DD	DD	DD	DD	DD	DD	BB	DD	DD	BB	DD	DD	BB	DD	BB	DD	BB	BB
chr3_28440833_28440852	DD	DD	BB	BB	BB	BB	BB	DD	DD	DD	DD	BB	DD	DD	BB	DD	BB	BB	BB	DD	DD	DD	DD	DD	BB	BB	DD	BB	DD	BB	DD	DD	DD	DD	DD	DD	DD	BB	DD	DD	BB	DD	DD	BB	DD	BB	DD	BB	BB
chr3_28459789_28459812	DD	DD	BB	BB	BB	BB	BB	DD	DD	DD	DD	BB	DD	DD	BB	DD	BB	BB	BB	DD	DD	DD	DD	DD	BB	BB	DD	BB	DD	BB	DD	DD	DD	DD	DD	DD	DD	BB	DD	DD	BB	DD	DD	BB	DD	BB	DD	BB	BB
chr3_28580255_28580266	DD	DD	BB	BB	BB	BB	BB	DD	DD	DD	DD	BB	DD	DD	BB	DD	BB	BB	BB	DD	DD	DD	DD	DD	BB	BB	DD	BB	DD	BB	DD	DD	DD	DD	DD	DD	DD	BB	DD	DD	BB	DD	DD	BB	DD	BB	DD	BB	BB
chr3_28586962_28587006	DD	DD	BB	BB	BB	BB	BB	DD	DD	DD	DD	BB	DD	DD	BB	DD	NA	BB	BB	DD	DD	DD	DD	DD	BB	NA	DD	BB	NA	BB	DD	DD	DD	DD	DD	DD	DD	BB	DD	DD	BB	DD	DD	bn	DD	BB	NN	BB	BB
chr3_28596803_28596822	DD	DD	BB	BB	BB	NA	BB	NA	DD	DD	DD	NA	DD	NA	BB	DD	BB	BB	BB	NA	DD	DD	DD	NA	BB	NA	DD	BB	DD	BB	NA	DD	DD	DD	NN	DD	DD	BB	NA	DD	BB	DD	DD	BB	DD	BB	DD	BB	BB
chr3_28614294_28614305	DD	DD	BB	BB	BB	BB	BB	DD	DD	DD	DD	BB	bd	DD	BB	DD	BB	BB	BB	DD	DD	DD	bd	DD	BB	BB	DD	BB	DD	BB	DD	DD	DD	DD	bd	DD	DD	BB	DD	DD	BB	DD	DD	BB	DD	BB	DD	BB	BB
chr3_28614329_28614342	DD	DD	BB	BB	BB	BB	BB	DD	DD	DD	DD	BB	DD	DD	BB	DD	BB	BB	BB	DD	DD	DD	DD	DD	BB	BB	DD	BB	DD	BB	DD	DD	DD	DD	DD	DD	DD	BB	DD	DD	BB	DD	DD	BB	DD	BB	DD	BB	BB
chr3_28618955_28618969	DD	DD	BB	BB	BB	BB	BB	DD	DD	DD	DD	BB	DD	DD	BB	DD	BB	BB	BB	DD	DD	DD	DD	DD	BB	BB	DD	BB	DD	BB	DD	DD	DD	DD	DD	DD	DD	BB	DD	DD	BB	DD	DD	BB	DD	BB	DD	BB	BB
chr3_28624363_28624390	DD	dn	BB	BB	BB	BB	BB	DD	dn	DD	NA	BB	DD	DD	BB	DD	BB	BB	BB	DD	DD	DD	DD	NN	BB	bn	DD	BB	DD	BB	DD	DD	DD	DD	DD	DD	dn	BB	DD	DD	NA	DD	DD	NA	DD	BB	DD	BB	BB
chr3_28640522_28640553	DD	DD	BB	BB	BB	BB	BB	DD	NA	DD	DD	BB	DD	DD	BB	DD	BB	BB	BB	NN	DD	DD	DD	DD	BB	NA	DD	BB	DD	BB	DD	DD	DD	DD	NA	DD	DD	BB	DD	DD	NA	DD	DD	BB	DD	BB	DD	BB	BB
chr3_28648268_28648283	DD	DD	BB	BB	BB	BB	BB	DD	DD	DD	DD	BB	DD	DD	BB	DD	BB	BB	BB	DD	DD	DD	DD	DD	BB	BB	DD	BB	DD	BB	DD	DD	DD	DD	DD	DD	DD	BB	DD	DD	bd	DD	DD	BB	DD	BB	DD	BB	BB
chr3_28648321_28648332	DD	DD	BB	BB	BB	BB	BB	DD	DD	DD	DD	BB	DD	DD	BB	DD	BB	BB	BB	DD	DD	DD	DD	DD	BB	BB	DD	BB	DD	BB	DD	DD	DD	DD	DD	DD	DD	BB	DD	DD	BB	DD	DD	BB	DD	BB	DD	BB	BB
chr3_28705508_28705557	DD	DD	BB	BB	DD	BB	BB	DD	DD	DD	DD	BB	DD	DD	BB	DD	BB	BB	BB	DD	DD	DD	DD	DD	BB	BB	DD	BB	DD	BB	DD	DD	DD	DD	DD	DD	DD	BB	DD	DD	BB	bd	DD	BB	DD	BB	DD	BB	BB
chr3_28720241_28720268	dn	DD	BB	BB	DD	BB	BB	DD	DD	DD	DD	BB	DD	DD	BB	dn	BB	BB	BB	DD	DD	dn	DD	DD	BB	BB	DD	BB	DD	BB	dn	DD	DD	DD	DD	DD	DD	BB	DD	DD	BB	DD	DD	BB	DD	BB	DD	BB	BB
chr3_28736809_28736820	DD	DD	BB	BB	DD	BB	BB	DD	DD	DD	DD	BB	DD	DD	BB	DD	BB	BB	BB	DD	DD	DD	DD	DD	BB	BB	DD	BB	DD	BB	DD	DD	DD	DD	DD	DD	DD	BB	DD	DD	BB	DD	DD	BB	DD	BB	DD	BB	BB
chr3_28754267_28754282	DD	DD	BB	BB	DD	BB	BB	DD	DD	DD	DD	BB	DD	DD	BB	DD	BB	BB	BB	DD	DD	DD	DD	DD	BB	BB	DD	BB	DD	BB	DD	DD	DD	DD	DD	DD	DD	bn	DD	DD	BB	DD	DD	BB	DD	BB	DD	BB	BB
chr3_28773181_28773224	DD	DD	BB	BB	DD	BB	BB	DD	DD	DD	DD	BB	DD	DD	BB	DD	BB	BB	BB	DD	DD	DD	DD	DD	BB	BB	DD	BB	DD	BB	DD	DD	DD	DD	DD	DD	DD	BB	DD	DD	BB	DD	DD	BB	DD	BB	DD	BB	BB
chr3_28776802_28776841	DD	DD	BB	BB	DD	BB	BB	DD	DD	DD	DD	BB	DD	DD	BB	DD	BB	BB	BB	DD	DD	DD	DD	DD	BB	BB	DD	BB	DD	BB	DD	DD	DD	DD	DD	DD	DD	BB	DD	DD	BB	DD	DD	BB	DD	BB	DD	BB	BB
chr3_28779226_28779257	DD	DD	BB	BB	DD	BB	BB	DD	DD	DD	DD	BB	DD	DD	BB	DD	BB	BB	BB	DD	DD	DD	DD	DD	BB	BB	DD	BB	DD	BB	DD	DD	DD	DD	DD	DD	DD	BB	DD	DD	BB	DD	DD	BB	DD	bd	DD	BB	BB
chr3_28797403_28797422	DD	DD	BB	BB	DD	BB	BB	DD	DD	DD	DD	BB	DD	DD	BB	DD	BB	BB	BB	DD	DD	DD	DD	DD	BB	BB	DD	BB	DD	BB	DD	DD	DD	DD	DD	DD	DD	BB	DD	DD	BB	DD	DD	BB	DD	BB	DD	BB	BB
chr3_28838614_28838637	DD	DD	BB	BB	DD	BB	BB	DD	DD	DD	DD	BB	DD	DD	BB	DD	BB	BB	BB	DD	DD	DD	DD	DD	BB	BB	DD	BB	DD	BB	DD	DD	DD	DD	DD	DD	DD	BB	DD	DD	BB	DD	DD	BB	DD	BB	DD	BB	BB
chr3_28978449_28978484	DD	DD	BB	BB	DD	BB	BB	DD	DD	DD	DD	BB	DD	DD	BB	DD	BB	BB	BB	DD	dn	DD	DD	DD	BB	BB	DD	BB	DD	BB	DD	DD	DD	DD	DD	bd	DD	BB	DD	DD	BB	DD	DD	BB	bd	BB	DD	BB	BB
chr3_28987746_28987772	DD	DD	BB	BB	DD	BB	BB	DD	DD	DD	DD	BB	DD	DD	BB	DD	BB	BB	BB	DD	DD	DD	DD	DD	BB	BB	DD	BB	DD	BB	DD	DD	DD	DD	DD	DD	DD	BB	DD	DD	BB	bd	DD	BB	DD	BB	DD	BB	BB
chr3_29042323_29042340	DD	DD	BB	BB	DD	BB	BB	DD	DD	DD	DD	BB	DD	DD	BB	DD	BB	BB	BB	DD	DD	dn	DD	DD	BB	BB	DD	BB	DD	BB	DD	DD	DD	DD	DD	DD	DD	BB	DD	DD	BB	DD	DD	BB	DD	BB	DD	BB	BB
chr3_29046805_29046816	df	df	FF	FF	DD	FF	FF	DD	df	df	df	FF	df	df	FF	df	FF	FF	FF	df	df	df	df	df	FF	FF	df	FF	df	FF	df	df	DD	df	df	df	df	FF	df	DD	FF	df	df	FF	df	FF	df	FF	FF
chr3_29057203_29057246	DD	DD	BB	NA	DD	BB	BB	DD	DD	DD	DD	NA	NA	DD	BB	DD	BB	BB	NN	DD	NA	DD	DD	DD	BB	BB	DD	BB	DD	NN	DD	DD	DD	DD	DD	DD	DD	BB	DD	NA	NA	DD	DD	BB	DD	BB	DD	BB	NA
chr3_29073495_29073526	DD	DD	BB	BB	DD	BB	BB	DD	DD	DD	DD	BB	DD	DD	BB	DD	BB	BB	BB	DD	DD	DD	DD	DD	BB	BB	DD	BB	DD	BB	DD	DD	DD	DD	DD	DD	DD	BB	DD	DD	BB	DD	DD	bn	DD	BB	DD	BB	BB
chr3_29076753_29076782	DD	DD	BB	BB	DD	BB	BB	DD	DD	DD	DD	BB	DD	DD	BB	DD	BB	BB	bn	bd	bd	DD	DD	DD	BB	BB	DD	BB	DD	BB	DD	dn	dn	DD	DD	dn	DD	BB	DD	DD	BB	DD	DD	BB	DD	BB	DD	BB	BB
chr3_29099195_29099212	DD	DD	BB	BB	DD	BB	BB	DD	DD	DD	DD	BB	DD	DD	BB	DD	BB	BB	BB	DD	DD	DD	DD	DD	BB	BB	DD	BB	DD	BB	DD	DD	DD	DD	DD	DD	DD	BB	DD	DD	BB	DD	DD	BB	DD	BB	DD	BB	BB
chr3_29114962_29114979	DD	DD	BB	BB	DD	BB	BB	DD	DD	DD	DD	BB	DD	DD	BB	DD	BB	BB	BB	DD	DD	DD	DD	DD	BB	BB	DD	BB	DD	BB	DD	DD	DD	DD	DD	DD	DD	BB	DD	DD	BB	DD	DD	BB	DD	BB	DD	BB	BB
chr3_29114980_29114991	DD	DD	FF	FF	df	FF	FF	df	df	DD	DD	FF	df	df	FF	df	FF	FF	FF	df	DD	df	df	df	FF	FF	df	FF	DD	FF	df	df	df	df	df	df	DD	FF	df	df	FF	DD	df	FF	DD	FF	df	FF	FF
chr3_29131541_29131564	DD	DD	BB	BB	DD	BB	BB	DD	DD	DD	DD	BB	DD	DD	BB	DD	BB	BB	BB	DD	DD	DD	DD	DD	BB	BB	DD	BB	DD	BB	DD	DD	DD	DD	DD	DD	DD	BB	DD	DD	BB	DD	DD	BB	DD	BB	DD	BB	BB
chr3_29139886_29139913	DD	DD	BB	BB	DD	BB	BB	DD	DD	DD	DD	BB	DD	DD	BB	DD	BB	BB	BB	DD	DD	NA	DD	NN	BB	BB	DD	BB	DD	BB	DD	DD	DD	NA	dn	DD	DD	BB	DD	DD	BB	DD	DD	BB	DD	BB	NA	BB	BB
chr3_29150374_29150397	DD	DD	BB	BB	DD	BB	BB	DD	DD	DD	DD	BB	DD	DD	BB	DD	BB	BB	BB	DD	DD	DD	DD	DD	BB	BB	DD	BB	DD	BB	DD	DD	DD	DD	DD	DD	DD	BB	DD	DD	BB	DD	DD	BB	DD	BB	DD	BB	BB
chr3_29197760_29197771	DD	DD	BB	BB	DD	BB	BB	DD	DD	DD	DD	BB	DD	DD	BB	DD	BB	BB	BB	DD	DD	DD	DD	DD	BB	BB	DD	BB	DD	BB	DD	DD	DD	DD	DD	DD	DD	BB	DD	DD	BB	DD	DD	BB	DD	BB	DD	BB	BB
chr3_29200592_29200619	FF	FF	BB	BB	FF	BB	BB	FF	FF	FF	FF	BB	FF	FF	NA	FF	BB	BB	BB	FF	FF	FF	FF	FF	BB	NA	FF	BB	FF	BB	FF	FF	FF	FF	FF	FF	FF	BB	NA	FF	NA	FF	FF	BB	FF	BB	FF	BB	BB
chr3_29220369_29220410	DD	DD	BB	BB	DD	BB	BB	DD	DD	DD	DD	BB	DD	DD	BB	DD	BB	BB	BB	DD	DD	DD	DD	DD	BB	BB	DD	BB	DD	BB	DD	DD	DD	DD	DD	DD	DD	BB	DD	DD	BB	DD	DD	BB	DD	BB	DD	BB	BB
chr3_29251361_29251405	DD	DD	BB	BB	DD	BB	BB	DD	DD	DD	DD	BB	DD	DD	BB	DD	BB	BB	BB	DD	DD	DD	DD	DD	bn	BB	DD	BB	DD	BB	DD	DD	DD	DD	DD	DD	DD	BB	DD	DD	BB	DD	DD	BB	DD	BB	DD	bn	BB
chr3_29259384_29259415	FF	NN	FF	FF	FF	NA	FF	FF	FF	FF	FF	FF	FF	FF	FF	FF	FF	FF	FF	FF	FF	FF	FF	FF	FF	FF	FF	FF	FF	FF	FF	FF	FF	FF	NA	FF	FF	FF	FF	FF	FF	NA	NA	FF	NA	FF	FF	FF	FF
chr3_29301454_29301474	df	df	FF	FF	df	fn	FF	df	df	df	df	FF	df	df	FF	df	FF	FF	FF	df	df	df	df	df	FF	FF	df	FF	df	FF	df	df	df	df	df	df	df	FF	df	df	FF	df	df	FF	df	FF	df	FF	FF
chr3_29312407_29312424	DD	DD	BB	BB	DD	BB	BB	DD	DD	DD	DD	BB	DD	DD	BB	DD	BB	BB	BB	DD	DD	DD	DD	DD	BB	BB	DD	BB	DD	BB	DD	DD	DD	DD	DD	DD	DD	BB	DD	DD	BB	DD	DD	BB	DD	BB	DD	BB	BB
chr3_29407551_29407572	dn	dn	BB	BB	DD	BB	bn	DD	DD	DD	DD	BB	DD	DD	BB	DD	BB	BB	BB	DD	DD	DD	DD	DD	BB	BB	DD	BB	DD	BB	DD	DD	DD	DD	DD	DD	DD	BB	DD	DD	BB	DD	DD	BB	DD	BB	DD	BB	BB
chr3_29422853_29422876	DD	DD	BB	BB	DD	BB	BB	DD	DD	DD	DD	BB	DD	DD	BB	DD	BB	BB	BB	DD	DD	DD	DD	DD	BB	BB	DD	BB	DD	BB	DD	DD	DD	DD	DD	DD	DD	BB	DD	DD	BB	DD	DD	BB	DD	BB	DD	BB	BB
chr3_29436852_29436879	NA	NA	FF	NA	FF	NA	FF	FF	FF	FF	FF	FF	FF	FF	NA	FF	FF	FF	FF	NN	NA	FF	NA	NA	FF	NA	FF	FF	FF	NA	FF	FF	FF	FF	FF	NA	FF	FF	FF	FF	FF	FF	FF	FF	FF	NA	FF	NA	NA
chr3_29455476_29455497	DD	DD	BB	BB	DD	BB	BB	DD	DD	DD	DD	BB	DD	DD	BB	DD	BB	BB	BB	DD	DD	DD	DD	DD	BB	BB	DD	BB	DD	BB	DD	DD	DD	bd	DD	DD	DD	BB	DD	DD	BB	DD	DD	BB	DD	BB	DD	BB	BB
chr3_29487587_29487618	DD	DD	BB	BB	DD	BB	BB	DD	DD	DD	DD	BB	DD	DD	BB	DD	BB	BB	BB	DD	DD	DD	DD	DD	BB	BB	DD	BB	DD	BB	DD	DD	DD	DD	DD	DD	DD	BB	DD	DD	BB	DD	DD	BB	DD	BB	DD	BB	BB
chr3_29540750_29540769	DD	DD	BB	BB	DD	BB	BB	DD	DD	DD	DD	BB	DD	DD	BB	DD	BB	BB	BB	DD	DD	DD	DD	DD	BB	BB	DD	BB	DD	BB	DD	DD	DD	DD	DD	DD	DD	BB	DD	DD	BB	DD	DD	BB	DD	BB	DD	BB	BB
chr3_29572236_29572247	DD	DD	BB	BB	DD	BB	BB	DD	DD	DD	DD	BB	bd	DD	BB	DD	BB	BB	BB	bd	DD	DD	DD	DD	BB	BB	bd	BB	DD	BB	DD	DD	DD	DD	DD	DD	DD	BB	DD	DD	BB	DD	DD	BB	DD	BB	bd	BB	BB
chr3_29590945_29591009	dd	dd	BB	bn	dd	BB	BB	dd	dd	dd	dd	BB	dd	dd	BB	dd	BB	bn	BB	dd	dd	dd	dd	dd	BB	BB	dd	BB	dd	BB	dd	dd	dd	dd	dd	dd	dd	BB	dd	dd	BB	dd	dd	BB	dd	bn	dd	bn	BB
chr3_29598959_29598988	DD	DD	BB	BB	DD	BB	BB	DD	DD	DD	DD	BB	DD	DD	BB	DD	BB	BB	BB	DD	DD	DD	dn	DD	BB	BB	DD	BB	DD	BB	DD	DD	DD	DD	DD	DD	DD	BB	DD	DD	BB	DD	DD	BB	DD	BB	DD	BB	BB
chr3_29773688_29773751	DD	DD	bn	BB	DD	NN	NN	NA	DD	NN	NA	BB	DD	dn	bd	DD	BB	NN	bn	DD	DD	NA	DD	NA	NN	NA	DD	bd	DD	NN	NA	DD	DD	DD	NA	NA	DD	NA	dn	NA	NN	NA	NA	NA	DD	NN	NA	bn	BB
chr3_29778971_29779022	NA	DD	NA	BB	NA	dn	NA	DD	NA	NN	DD	BB	DD	DD	NN	DD	NN	BB	BB	NA	NA	DD	DD	NA	BB	NA	NA	BB	NA	BB	NN	NA	DD	NA	DD	DD	DD	BB	NN	DD	BB	DD	DD	BB	DD	BB	NA	BB	NA
chr3_29781698_29781719	DD	DD	BB	BB	DD	BB	BB	DD	DD	DD	DD	BB	DD	DD	BB	DD	BB	BB	BB	DD	DD	DD	DD	DD	BB	BB	DD	BB	DD	bn	DD	DD	DD	DD	DD	DD	DD	BB	DD	DD	BB	DD	DD	BB	DD	BB	DD	BB	BB
chr3_29802479_29802498	DD	DD	BB	BB	DD	BB	BB	DD	DD	DD	DD	BB	DD	DD	BB	DD	BB	BB	BB	DD	DD	DD	DD	DD	BB	BB	DD	BB	DD	BB	DD	DD	DD	DD	DD	DD	DD	BB	DD	DD	BB	DD	DD	BB	DD	BB	DD	BB	BB
chr3_29818525_29818548	DD	DD	BB	BB	DD	BB	BB	DD	DD	DD	DD	BB	DD	DD	BB	DD	BB	BB	BB	DD	DD	DD	DD	DD	BB	BB	DD	BB	DD	BB	DD	DD	DD	DD	DD	DD	DD	BB	DD	DD	BB	DD	DD	BB	DD	BB	DD	BB	BB
chr3_29832613_29832624	df	df	FF	FF	df	FF	FF	df	df	df	df	FF	df	df	FF	DD	FF	FF	FF	df	df	df	df	df	FF	FF	df	FF	df	FF	df	df	df	df	df	df	df	FF	df	df	FF	df	DD	FF	df	FF	df	FF	FF
chr3_29837928_29837951	DD	DD	BB	BB	DD	BB	BB	DD	DD	DD	DD	BB	DD	DD	BB	DD	BB	BB	BB	DD	DD	DD	DD	DD	BB	BB	DD	BB	DD	BB	DD	DD	DD	DD	DD	DD	DD	BB	DD	DD	BB	DD	DD	BB	DD	BB	DD	BB	BB
chr3_29851905_29851920	DD	DD	BB	BB	DD	BB	BB	DD	DD	DD	DD	BB	DD	DD	BB	DD	BB	BB	BB	DD	DD	dn	DD	DD	BB	BB	DD	BB	DD	BB	DD	DD	DD	DD	DD	DD	DD	BB	DD	DD	BB	DD	DD	BB	DD	BB	DD	BB	BB
chr3_29876671_29876718	DD	DD	BB	BB	DD	BB	BB	DD	DD	DD	DD	BB	DD	DD	BB	DD	BB	BB	BB	DD	DD	DD	DD	DD	BB	BB	DD	BB	DD	BB	DD	DD	DD	DD	DD	DD	DD	BB	DD	DD	BB	DD	DD	BB	DD	BB	DD	BB	BB
chr3_29877828_29877867	DD	DD	BB	BB	DD	BB	BB	DD	DD	DD	DD	BB	DD	DD	BB	DD	BB	BB	BB	DD	DD	DD	DD	dn	BB	NN	DD	BB	DD	BB	DD	DD	DD	DD	DD	DD	DD	BB	DD	DD	BB	DD	DD	BB	DD	BB	DD	BB	BB
chr3_29934325_29934336	FF	FF	FF	FF	df	FF	FF	FF	FF	FF	FF	FF	FF	df	FF	FF	FF	FF	FF	FF	FF	FF	FF	FF	FF	FF	FF	FF	FF	FF	FF	df	FF	FF	FF	FF	FF	FF	FF	FF	FF	FF	FF	FF	df	FF	FF	FF	FF
chr3_29940514_29940533	df	df	FF	FF	df	FF	FF	df	DD	df	df	FF	df	df	FF	df	FF	FF	FF	df	df	df	df	df	FF	FF	DD	FF	DD	FF	df	DD	df	df	df	df	df	FF	df	df	FF	DD	df	FF	df	FF	df	FF	FF
chr3_29948630_29948661	DD	DD	BB	BB	DD	BB	BB	DD	DD	DD	DD	BB	DD	DD	BB	DD	BB	BB	BB	DD	DD	DD	DD	DD	BB	BB	DD	BB	DD	BB	DD	DD	DD	DD	DD	DD	DD	BB	DD	DD	BB	DD	DD	BB	DD	BB	DD	BB	BB
chr3_29954639_29954662	FF	FF	FF	FF	FF	FF	FF	FF	FF	FF	FF	FF	FF	FF	FF	FF	FF	FF	FF	NN	FF	FF	FF	FF	FF	FF	FF	FF	FF	FF	FF	FF	FF	FF	FF	FF	FF	FF	FF	FF	FF	FF	FF	FF	FF	FF	FF	FF	FF
chr3_29961934_29961957	FF	FF	FF	FF	FF	FF	FF	FF	FF	FF	FF	NA	FF	FF	FF	FF	FF	FF	FF	FF	FF	FF	FF	FF	FF	FF	FF	FF	FF	FF	FF	FF	FF	FF	FF	FF	FF	FF	FF	FF	FF	FF	FF	FF	FF	FF	FF	FF	FF
chr3_30021428_30021447	DD	DD	BB	BB	DD	BB	BB	DD	bd	DD	DD	BB	DD	bd	BB	DD	BB	BB	BB	DD	DD	bd	bd	DD	BB	BB	DD	BB	DD	BB	DD	bd	DD	DD	DD	DD	DD	BB	DD	DD	bn	DD	bd	BB	DD	BB	DD	BB	BB
chr3_30069341_30069385	DD	DD	BB	BB	DD	BB	BB	DD	DD	DD	DD	BB	DD	DD	BB	DD	BB	BB	BB	DD	DD	DD	DD	DD	BB	BB	DD	BB	DD	BB	DD	DD	DD	DD	DD	DD	DD	BB	DD	DD	BB	DD	DD	BB	DD	BB	DD	BB	bn
chr3_30075673_30075708	FF	FF	FF	FF	FF	FF	NA	FF	FF	FF	NA	FF	FF	FF	FF	FF	FF	FF	FF	FF	FF	FF	NA	FF	NA	NA	FF	FF	FF	FF	FF	FF	FF	FF	NA	NA	FF	NA	FF	FF	NA	FF	FF	FF	fn	FF	FF	FF	FF
chr3_30091316_30091329	DD	DD	BB	BB	DD	BB	BB	DD	DD	DD	DD	BB	DD	DD	BB	DD	BB	BB	BB	DD	DD	DD	DD	DD	BB	BB	DD	BB	DD	BB	DD	DD	DD	DD	DD	dn	DD	BB	DD	DD	BB	DD	DD	BB	DD	BB	DD	BB	BB
chr3_30146008_30146067	DD	DD	BB	BB	DD	BB	BB	DD	DD	DD	DD	BB	DD	DD	BB	DD	BB	BB	BB	DD	DD	DD	DD	DD	BB	BB	DD	BB	DD	BB	DD	DD	DD	DD	DD	DD	DD	BB	DD	DD	BB	DD	DD	BB	DD	BB	DD	BB	BB
chr3_30162995_30163022	DD	DD	BB	BB	DD	BB	BB	DD	DD	DD	DD	BB	DD	DD	BB	DD	BB	BB	BB	DD	DD	DD	DD	DD	BB	BB	DD	BB	DD	BB	DD	DD	DD	DD	DD	DD	DD	BB	DD	DD	BB	DD	DD	BB	DD	BB	DD	BB	BB
chr3_30268797_30268830	DD	DD	BB	BB	DD	BB	BB	DD	DD	bd	DD	bn	bd	DD	BB	DD	BB	BB	BB	DD	DD	DD	DD	DD	BB	BB	DD	BB	DD	BB	DD	DD	DD	DD	DD	DD	DD	BB	DD	DD	BB	DD	DD	BB	bd	BB	DD	BB	BB
chr3_30316164_30316190	DD	DD	BB	BB	DD	BB	BB	DD	DD	DD	DD	BB	DD	DD	BB	DD	BB	BB	BB	DD	DD	DD	DD	DD	BB	BB	DD	BB	DD	BB	DD	DD	DD	DD	DD	DD	DD	BB	DD	DD	BB	DD	DD	BB	DD	BB	DD	BB	BB
chr3_30352857_30352874	DD	dn	BB	BB	dn	bn	BB	DD	DD	DD	dn	BB	DD	DD	BB	DD	BB	BB	BB	DD	dn	DD	DD	DD	BB	BB	DD	BB	DD	BB	DD	DD	DD	DD	DD	DD	dn	BB	DD	bd	BB	DD	DD	BB	DD	BB	DD	BB	BB
chr3_30365716_30365737	DD	DD	BB	BB	DD	BB	BB	DD	DD	DD	DD	BB	DD	DD	BB	DD	BB	BB	BB	DD	DD	DD	DD	DD	BB	BB	DD	BB	DD	BB	DD	DD	DD	DD	DD	DD	DD	BB	DD	DD	BB	DD	DD	BB	DD	BB	DD	BB	BB
chr3_30393993_30394012	DD	DD	BB	BB	DD	BB	BB	DD	DD	DD	DD	BB	DD	DD	BB	DD	BB	BB	BB	DD	DD	DD	DD	DD	BB	BB	DD	BB	DD	BB	DD	DD	DD	DD	DD	DD	DD	BB	DD	DD	BB	DD	DD	BB	DD	BB	DD	BB	BB
chr3_30403037_30403048	DD	DD	BB	BB	DD	BB	BB	DD	DD	DD	DD	BB	DD	DD	BB	DD	BB	BB	BB	DD	DD	DD	DD	DD	BB	BB	DD	BB	DD	BB	DD	DD	DD	DD	DD	DD	DD	BB	DD	DD	BB	DD	DD	BB	DD	BB	DD	BB	BB
chr3_30407528_30407539	DD	DD	BB	BB	DD	BB	BB	DD	DD	DD	DD	BB	DD	DD	BB	DD	BB	BB	BB	DD	DD	DD	DD	DD	BB	BB	DD	BB	DD	BB	DD	DD	DD	DD	DD	DD	DD	BB	DD	DD	BB	DD	DD	BB	DD	BB	DD	BB	BB
chr3_30425584_30425611	DD	DD	BB	BB	DD	BB	BB	DD	DD	DD	DD	BB	DD	DD	BB	DD	BB	BB	BB	DD	DD	DD	DD	DD	BB	BB	DD	BB	DD	BB	DD	DD	DD	DD	DD	DD	DD	BB	DD	DD	BB	DD	DD	BB	DD	BB	DD	BB	BB
chr3_30432780_30432795	DD	dn	BB	BB	DD	BB	BB	DD	dn	dn	DD	BB	dn	DD	BB	dn	BB	BB	BB	dn	dn	dn	dn	dn	BB	BB	dn	BB	DD	BB	dn	DD	dn	DD	DD	dn	dn	BB	DD	dn	BB	dn	DD	BB	DD	BB	DD	BB	BB
chr3_30479815_30479850	DD	DD	BB	BB	DD	BB	BB	DD	DD	DD	DD	BB	DD	DD	BB	DD	BB	BB	BB	DD	DD	DD	DD	DD	BB	BB	DD	BB	DD	BB	DD	DD	DD	DD	DD	DD	DD	BB	DD	DD	BB	DD	DD	BB	DD	BB	DD	BB	BB
chr3_30530985_30531016	DD	DD	BB	BB	DD	BB	BB	DD	DD	DD	DD	BB	DD	DD	BB	DD	BB	BB	BB	DD	DD	DD	DD	DD	BB	BB	DD	BB	DD	BB	DD	DD	DD	DD	DD	DD	DD	BB	DD	DD	BB	DD	DD	BB	DD	BB	DD	BB	BB
chr3_30542265_30542294	DD	DD	BB	bd	DD	BB	BB	DD	DD	DD	DD	BB	DD	DD	BB	DD	BB	BB	BB	DD	DD	DD	DD	DD	BB	bn	DD	BB	DD	BB	DD	DD	DD	DD	DD	DD	dn	BB	DD	DD	BB	DD	DD	BB	DD	BB	DD	BB	BB
chr3_30599047_30599082	DD	DD	BB	BB	DD	BB	BB	DD	DD	DD	DD	BB	DD	DD	BB	DD	BB	BB	BB	DD	DD	DD	DD	DD	BB	BB	DD	BB	DD	BB	DD	DD	DD	DD	DD	DD	DD	BB	DD	DD	BB	DD	DD	BB	DD	BB	DD	bn	BB
chr3_30603902_30603923	DD	DD	BB	BB	bd	BB	BB	DD	DD	DD	DD	BB	DD	DD	BB	DD	BB	BB	BB	DD	DD	DD	DD	DD	BB	BB	DD	BB	bd	BB	DD	DD	DD	DD	DD	DD	DD	BB	DD	DD	BB	DD	DD	BB	DD	BB	DD	BB	BB
chr3_30614741_30614779	DD	DD	UU	NA	DD	uu	UU	DD	DD	DD	DD	UU	DD	DD	UU	DD	NA	UU	UU	DD	DD	DD	DD	DD	UU	NA	DD	UU	DD	NA	DD	DD	DD	DD	DD	DD	DD	UU	DD	du	NA	DD	DD	UU	DD	UU	DD	NA	UU
chr3_3063589_3063602	DD	DD	DD	BB	DD	BB	BB	DD	BB	DD	BB	BB	DD	DD	BB	BB	BB	BB	BB	DD	BB	DD	DD	DD	BB	BB	BB	BB	DD	DD	BB	BB	BB	DD	BB	DD	DD	BB	BB	DD	DD	DD	DD	BB	DD	DD	DD	BB	BB
chr3_30641648_30641682	DD	DD	BB	BB	DD	BB	BB	DD	DD	DD	DD	BB	DD	DD	BB	DD	BB	BB	BB	DD	DD	DD	DD	DD	BB	BB	DD	BB	DD	BB	DD	DD	DD	DD	DD	DD	DD	BB	DD	DD	BB	DD	DD	BB	DD	BB	DD	BB	BB
chr3_30642598_30642621	DD	DD	BB	BB	DD	BB	BB	DD	DD	DD	DD	BB	DD	DD	BB	DD	BB	BB	BB	DD	DD	DD	DD	DD	BB	BB	DD	BB	DD	BB	DD	DD	DD	DD	DD	DD	DD	BB	DD	DD	BB	DD	DD	BB	DD	BB	DD	BB	BB
chr3_30690231_30690250	DD	DD	BB	BB	DD	BB	BB	DD	DD	DD	DD	BB	DD	DD	BB	DD	BB	BB	BB	DD	DD	DD	DD	DD	BB	BB	DD	BB	DD	BB	DD	DD	DD	DD	DD	DD	DD	BB	DD	DD	BB	DD	DD	BB	DD	BB	DD	BB	BB
chr3_30726400_30726423	DD	DD	BB	BB	DD	BB	BB	DD	DD	DD	DD	BB	DD	DD	BB	DD	BB	BB	BB	DD	DD	DD	DD	DD	BB	BB	DD	BB	DD	BB	DD	DD	DD	DD	DD	DD	DD	BB	DD	DD	BB	DD	DD	BB	DD	BB	DD	BB	BB
chr3_30744502_30744517	DD	DD	BB	BB	DD	BB	BB	DD	DD	DD	DD	BB	DD	DD	BB	DD	BB	BB	BB	DD	DD	DD	DD	DD	BB	BB	DD	BB	DD	BB	DD	DD	DD	DD	DD	DD	DD	BB	DD	DD	BB	DD	DD	BB	DD	BB	DD	BB	BB
chr3_30785672_30785689	DD	DD	BB	BB	DD	BB	BB	DD	DD	DD	DD	BB	DD	DD	BB	DD	BB	BB	BB	DD	DD	DD	DD	DD	BB	BB	DD	BB	DD	BB	DD	DD	DD	DD	DD	DD	DD	BB	DD	DD	BB	DD	DD	BB	DD	BB	DD	BB	BB
chr3_30788410_30788421	DD	DD	BB	BB	DD	BB	BB	DD	DD	DD	DD	BB	DD	DD	BB	DD	BB	BB	BB	DD	DD	DD	DD	DD	BB	BB	DD	BB	DD	BB	DD	DD	DD	DD	DD	DD	DD	BB	DD	DD	BB	DD	DD	BB	DD	BB	DD	BB	BB
chr3_30805784_30805795	DD	DD	BB	BB	DD	BB	BB	DD	DD	DD	DD	BB	DD	DD	BB	DD	BB	BB	BB	DD	DD	DD	DD	DD	BB	BB	DD	BB	DD	BB	DD	DD	DD	DD	DD	DD	DD	BB	DD	DD	BB	DD	DD	BB	DD	BB	DD	BB	BB
chr3_30808350_30808367	DD	DD	BB	BB	DD	BB	BB	DD	DD	DD	DD	BB	DD	DD	BB	DD	BB	BB	BB	DD	DD	DD	DD	DD	BB	BB	DD	BB	DD	BB	DD	DD	DD	DD	DD	DD	DD	BB	DD	DD	BB	DD	DD	BB	DD	BB	DD	BB	BB
chr3_30808389_30808403	DD	DD	BB	BB	DD	BB	BB	DD	DD	DD	DD	BB	DD	DD	BB	DD	BB	BB	BB	DD	DD	DD	DD	DD	BB	BB	DD	BB	DD	BB	DD	DD	DD	DD	DD	DD	DD	BB	DD	DD	BB	DD	DD	BB	DD	BB	DD	BB	BB
chr3_30817181_30817200	DD	DD	BB	BB	DD	BB	BB	DD	DD	DD	DD	BB	DD	DD	BB	DD	BB	BB	BB	DD	DD	DD	DD	DD	BB	BB	DD	BB	DD	BB	DD	DD	DD	DD	DD	DD	DD	BB	DD	DD	BB	DD	DD	BB	DD	BB	DD	BB	BB
chr3_30826761_30826788	DD	DD	BB	BB	DD	BB	BB	DD	DD	DD	DD	BB	DD	DD	BB	DD	BB	BB	BB	DD	DD	DD	DD	DD	BB	BB	DD	BB	DD	BB	DD	DD	DD	DD	DD	DD	DD	BB	DD	DD	BB	DD	DD	BB	DD	BB	DD	BB	BB
chr3_30966547_30966591	DD	DD	DD	DD	DD	NA	DD	DD	DD	DD	DD	DD	DD	du	UU	DD	DD	DD	DD	DD	DD	DD	DD	DD	DD	NA	DD	DD	DD	DD	DD	DD	DD	DD	DD	DD	DD	DD	DD	DD	NA	DD	DD	DD	DD	DD	DD	DD	DD
chr3_30989939_30989970	FF	FF	FF	FF	FF	FF	FF	FF	FF	FF	FF	FF	FF	FF	FF	FF	FF	FF	FF	FF	FF	FF	FF	FF	FF	FF	FF	FF	FF	FF	FF	FF	FF	FF	FF	FF	FF	FF	FF	FF	NA	FF	FF	FF	FF	fn	NA	FF	FF
chr3_31010267_31010306	NA	FF	FF	FF	FF	FF	FF	NA	FF	FF	FF	NA	FF	FF	FF	FF	FF	FF	NN	FF	FF	FF	FF	FF	FF	FF	FF	FF	NA	FF	FF	FF	FF	FF	FF	FF	FF	FF	FF	FF	FF	FF	FF	NA	FF	NA	FF	FF	FF
chr3_31051265_31051282	DD	DD	BB	BB	DD	BB	BB	DD	DD	DD	DD	BB	DD	DD	BB	DD	BB	BB	BB	DD	DD	DD	DD	DD	BB	BB	DD	BB	DD	BB	DD	DD	DD	DD	DD	DD	DD	BB	DD	DD	BB	DD	DD	BB	DD	BB	DD	BB	BB
chr3_31095130_31095147	DD	DD	BB	BB	DD	BB	BB	DD	DD	DD	DD	BB	DD	DD	BB	DD	BB	BB	BB	DD	DD	DD	DD	DD	BB	BB	DD	BB	DD	BB	DD	DD	DD	DD	DD	DD	DD	BB	DD	DD	BB	DD	DD	BB	DD	BB	DD	BB	BB
chr3_31164847_31164878	dn	DD	BB	BB	DD	BB	BB	DD	DD	DD	DD	BB	DD	DD	BB	DD	BB	BB	BB	DD	DD	DD	DD	DD	BB	BB	DD	BB	DD	BB	DD	DD	DD	DD	DD	DD	DD	BB	DD	DD	BB	DD	DD	BB	DD	BB	DD	BB	BB
chr3_31227426_31227477	FF	FF	FF	FF	NA	FF	FF	FF	FF	NA	FF	FF	FF	FF	FF	NA	FF	NA	FF	FF	FF	FF	fn	fn	NN	NA	FF	fn	FF	fn	FF	FF	FF	FF	FF	FF	FF	FF	NA	FF	NA	FF	FF	FF	FF	FF	FF	FF	FF
chr3_31329099_31329130	FF	FF	FF	FF	FF	FF	FF	FF	FF	FF	FF	FF	FF	FF	FF	FF	FF	FF	FF	FF	NA	FF	FF	FF	FF	fn	FF	FF	FF	FF	FF	FF	FF	FF	FF	FF	FF	FF	FF	FF	FF	FF	FF	FF	FF	FF	FF	FF	FF
chr3_31463150_31463189	DD	DD	BB	BB	DD	NA	BB	NA	DD	DD	DD	NA	DD	DD	BB	DD	BB	BB	BB	DD	DD	NA	DD	NN	BB	BB	DD	NA	DD	BB	DD	DD	DD	bd	DD	DD	DD	NA	DD	DD	NA	DD	DD	BB	bd	NA	DD	NA	BB
chr3_31464924_31464935	df	df	FF	FF	df	FF	FF	df	df	df	df	FF	df	df	FF	df	FF	FF	FF	df	df	df	df	df	FF	FF	df	FF	df	FF	df	df	df	df	df	df	df	FF	df	df	FF	df	df	FF	df	FF	df	FF	FF
chr3_31464936_31464965	DD	DD	BB	BB	DD	BB	BB	DD	DD	DD	DD	bn	DD	DD	BB	DD	BB	BB	bn	DD	DD	DD	DD	DD	BB	BB	DD	BB	DD	BB	DD	DD	DD	DD	DD	DD	DD	BB	DD	DD	BB	DD	DD	BB	DD	BB	DD	BB	BB
chr3_31482744_31482763	DD	DD	BB	BB	DD	BB	BB	DD	DD	DD	DD	BB	DD	DD	BB	DD	BB	BB	BB	DD	DD	DD	DD	DD	BB	BB	DD	BB	DD	BB	DD	DD	DD	DD	DD	DD	DD	BB	DD	DD	BB	DD	DD	BB	DD	BB	DD	BB	BB
chr3_31500973_31501032	NN	DD	BB	NA	bd	NA	BB	DD	NA	DD	DD	NA	DD	NA	bd	NA	NA	NA	BB	BB	NA	DD	DD	DD	BB	BB	DD	BB	BB	NA	DD	DD	NA	DD	dn	NN	DD	NN	BB	DD	BB	DD	DD	BB	DD	BB	DD	NA	bd
chr3_31509295_31509344	DD	DD	BB	BB	DD	BB	BB	DD	DD	DD	DD	BB	DD	DD	BB	DD	BB	BB	BB	DD	DD	DD	DD	DD	BB	BB	DD	BB	DD	BB	DD	DD	DD	DD	DD	DD	DD	BB	DD	DD	BB	DD	DD	BB	DD	BB	DD	BB	BB
chr3_31564170_31564181	DD	DD	BB	BB	DD	BB	BB	DD	DD	DD	DD	BB	DD	DD	BB	DD	BB	BB	BB	DD	DD	DD	DD	DD	BB	BB	DD	BB	DD	BB	DD	DD	DD	DD	DD	DD	DD	BB	DD	DD	BB	DD	DD	BB	DD	BB	DD	BB	BB
chr3_31577437_31577454	dd	dd	BB	BB	dd	BB	BB	dd	dd	dd	dd	BB	dd	dd	BB	dd	BB	BB	BB	dd	dd	dd	dd	dd	BB	BB	dd	BB	dd	BB	dd	dd	dd	dd	dd	dd	dd	BB	dd	dd	BB	dd	dd	BB	dd	BB	dd	BB	BB
chr3_31591088_31591115	dd	dd	BB	bn	dd	BB	BB	dd	dd	dd	dd	BB	dd	dd	BB	dd	BB	BB	BB	dd	dd	dd	dd	dd	BB	BB	dd	BB	dn	BB	dd	dd	dd	dd	dd	dd	dd	BB	dd	dd	BB	dd	dd	BB	dd	BB	dn	BB	BB
chr3_31601367_31601422	NA	FF	NA	FF	FF	NN	FF	FF	FF	FF	FF	NN	fn	FF	NN	FF	FF	FF	FF	FF	NA	NA	FF	FF	fn	FF	NA	FF	FF	FF	FF	FF	FF	FF	FF	FF	NA	FF	FF	FF	fn	fn	NA	FF	NA	FF	FF	FF	FF
chr3_31800054_31800065	DD	DD	BB	BB	DD	BB	BB	DD	DD	DD	DD	BB	DD	DD	BB	DD	BB	BB	BB	DD	DD	DD	DD	DD	BB	BB	DD	BB	DD	BB	DD	DD	DD	DD	DD	DD	DD	BB	DD	DD	BB	DD	DD	BB	DD	BB	DD	BB	BB
chr3_31842983_31842996	DD	DD	BB	BB	DD	BB	BB	DD	DD	DD	DD	BB	DD	DD	BB	DD	BB	BB	BB	DD	DD	DD	DD	DD	BB	BB	DD	BB	DD	BB	DD	DD	DD	DD	DD	DD	DD	BB	DD	dn	BB	DD	DD	BB	DD	BB	DD	BB	BB
chr3_31852028_31852066	dn	dd	BB	BB	dd	BB	BB	dd	dd	dd	dd	bd	dd	dd	BB	dd	BB	BB	BB	dn	dd	dn	dn	dd	BB	BB	dd	BB	dd	BB	dn	dn	dd	dd	dd	dd	dd	BB	dn	dd	BB	dd	dd	BB	dd	BB	dd	BB	BB
chr3_31922159_31922170	DD	DD	BB	BB	DD	BB	BB	DD	DD	DD	DD	BB	DD	DD	BB	DD	BB	BB	BB	DD	DD	DD	DD	DD	BB	BB	DD	BB	DD	BB	DD	DD	DD	DD	DD	DD	DD	BB	DD	DD	BB	DD	DD	BB	DD	BB	DD	BB	BB
chr3_31943556_31943604	DD	DD	BB	BB	DD	BB	BB	DD	DD	DD	DD	BB	DD	DD	BB	DD	BB	BB	BB	DD	DD	DD	DD	DD	BB	BB	DD	BB	DD	BB	DD	DD	DD	DD	DD	DD	DD	BB	DD	DD	BB	DD	DD	BB	DD	BB	DD	BB	BB
chr3_31972340_31972359	DD	DD	BB	BB	DD	BB	BB	DD	DD	DD	DD	BB	DD	DD	BB	DD	BB	BB	BB	DD	DD	DD	DD	DD	BB	BB	DD	BB	DD	BB	DD	DD	DD	DD	DD	DD	DD	BB	DD	DD	BB	DD	DD	BB	DD	BB	DD	BB	BB
chr3_31974465_31974494	DD	DD	BB	BB	DD	BB	BB	DD	DD	DD	DD	BB	DD	DD	BB	DD	BB	BB	BB	DD	DD	DD	DD	DD	BB	BB	DD	BB	DD	BB	DD	bd	DD	DD	DD	DD	DD	BB	DD	DD	BB	DD	DD	BB	DD	BB	DD	BB	BB
chr3_31981409_31981448	DD	DD	BB	BB	DD	BB	BB	DD	DD	DD	DD	BB	DD	DD	BB	DD	BB	BB	BB	dn	DD	DD	DD	DD	BB	BB	DD	BB	DD	BB	DD	DD	DD	DD	DD	DD	DD	BB	DD	DD	BB	DD	DD	BB	DD	BB	DD	BB	BB
chr3_31994623_31994634	DD	DD	BB	BB	DD	BB	BB	DD	DD	DD	DD	BB	DD	DD	BB	DD	BB	BB	BB	DD	DD	DD	DD	DD	BB	BB	DD	BB	DD	BB	DD	DD	DD	DD	DD	DD	DD	BB	DD	DD	BB	DD	DD	BB	DD	BB	DD	BB	BB
chr3_32005575_32005600	DD	DD	BB	BB	DD	BB	BB	DD	DD	DD	DD	BB	DD	DD	bn	DD	BB	BB	BB	DD	DD	DD	DD	DD	BB	BB	DD	BB	DD	BB	DD	DD	DD	DD	DD	DD	DD	BB	DD	DD	BB	DD	DD	BB	DD	BB	DD	BB	BB
chr3_32007366_32007381	DD	DD	BB	BB	DD	BB	BB	DD	DD	DD	DD	BB	DD	DD	BB	DD	BB	BB	BB	DD	DD	DD	DD	DD	BB	BB	DD	BB	DD	BB	DD	DD	DD	DD	DD	DD	DD	BB	DD	DD	BB	DD	DD	BB	DD	BB	DD	BB	BB
chr3_32031201_32031244	DD	DD	BB	BB	DD	BB	BB	DD	DD	DD	DD	BB	DD	DD	BB	DD	BB	BB	BB	DD	DD	DD	DD	DD	BB	BB	DD	BB	DD	BB	dn	DD	DD	DD	DD	dn	DD	BB	DD	DD	BB	DD	DD	BB	DD	BB	DD	BB	BB
chr3_32053589_32053608	DD	DD	BB	BB	DD	BB	BB	DD	NA	DD	NA	NA	DD	DD	NA	DD	BB	BB	BB	DD	DD	DD	DD	DD	BB	NA	DD	BB	DD	BB	DD	DD	DD	DD	DD	NA	DD	BB	DD	DD	NA	DD	DD	BB	DD	NA	DD	BB	BB
chr3_32053606_32053621	DD	DD	BB	BB	DD	BB	BB	DD	DD	DD	DD	BB	DD	DD	BB	DD	BB	BB	BB	DD	DD	DD	DD	DD	BB	BB	DD	BB	DD	BB	DD	DD	DD	DD	DD	DD	DD	BB	DD	DD	BB	DD	DD	BB	DD	BB	DD	BB	BB
chr3_32061027_32061040	DD	DD	BB	BB	DD	BB	BB	DD	DD	DD	DD	BB	DD	DD	BB	DD	BB	BB	BB	DD	DD	DD	DD	DD	BB	BB	DD	BB	DD	BB	DD	DD	DD	DD	DD	DD	DD	BB	DD	DD	BB	DD	DD	BB	DD	BB	DD	BB	BB
chr3_32127400_32127415	dd	dd	BB	BB	dd	BB	BB	dd	dn	dn	dn	BB	dd	dd	BB	dd	BB	BB	BB	dd	dd	dd	dd	dd	BB	BB	dd	BB	dd	BB	dd	dd	dd	dd	dd	dd	dd	BB	dd	dd	BB	dd	dd	BB	dd	BB	dd	BB	BB
chr3_32152247_32152290	DD	DD	BB	BB	DD	BB	BB	DD	DD	DD	DD	BB	DD	DD	BB	DD	BB	BB	BB	DD	DD	DD	DD	DD	BB	BB	DD	BB	DD	BB	DD	DD	DD	DD	DD	DD	DD	BB	DD	DD	BB	DD	DD	BB	DD	BB	DD	BB	BB
chr3_32176386_32176429	DD	DD	BB	BB	DD	BB	BB	DD	NA	DD	DD	BB	DD	DD	BB	DD	BB	NA	BB	DD	DD	DD	DD	DD	BB	BB	DD	BB	DD	BB	DD	DD	DD	DD	DD	DD	DD	BB	DD	DD	BB	DD	DD	BB	DD	NA	DD	BB	BB
chr3_32189066_32189107	DD	DD	BB	BB	DD	BB	BB	DD	DD	DD	NA	BB	DD	DD	BB	NA	BB	BB	NN	NA	DD	DD	DD	NA	BB	NA	DD	BB	DD	BB	DD	DD	DD	NA	DD	DD	DD	BB	DD	DD	BB	DD	DD	BB	DD	NA	DD	BB	BB
chr3_32193586_32193599	DD	DD	BB	BB	DD	BB	BB	DD	DD	DD	DD	BB	DD	DD	BB	DD	BB	BB	BB	DD	DD	DD	DD	DD	BB	BB	DD	BB	DD	BB	DD	DD	DD	DD	DD	DD	DD	BB	DD	DD	BB	DD	DD	BB	DD	BB	DD	BB	BB
chr3_32231337_32231380	DD	DD	NN	NA	NA	dn	BB	DD	NA	DD	DD	BB	DD	NA	BB	NA	BB	NA	BB	DD	DD	DD	DD	DD	BB	BB	DD	BB	DD	NA	DD	DD	NA	DD	NN	NA	DD	BB	DD	DD	NA	DD	DD	BB	NA	BB	NA	BB	BB
chr3_32249712_32249771	DD	DD	NN	NA	NA	NN	bn	DD	NA	DD	DD	NN	NA	DD	NN	DD	NN	NN	NN	DD	DD	DD	DD	DD	NN	NA	DD	NN	DD	BB	DD	DD	DD	NA	DD	dn	DD	BB	DD	DD	BB	DD	DD	BB	DD	NN	DD	BB	bn
chr3_32251338_32251365	dd	DD	BB	BB	dd	BB	BB	dd	bd	bd	bd	BB	dd	dd	BB	bd	BB	BB	BB	dd	dd	bd	bd	bd	BB	BB	dd	BB	bd	BB	DD	dd	DD	bd	dd	bd	bd	BB	dd	dd	BB	bd	bd	BB	bd	BB	dd	BB	BB
chr3_32280363_32280380	DD	DD	BB	BB	DD	BB	BB	DD	DD	DD	DD	BB	DD	DD	BB	DD	BB	BB	BB	DD	DD	bd	DD	DD	BB	BB	DD	BB	DD	BB	DD	DD	DD	DD	DD	DD	DD	BB	DD	DD	BB	DD	DD	BB	DD	BB	DD	BB	BB
chr3_32289956_32289973	DD	DD	BB	BB	DD	BB	BB	DD	DD	DD	DD	BB	DD	DD	BB	DD	BB	BB	BB	DD	DD	DD	DD	DD	BB	BB	DD	BB	DD	BB	DD	DD	DD	DD	DD	DD	DD	BB	DD	DD	BB	DD	DD	BB	DD	BB	DD	BB	BB
chr3_32293795_32293830	DD	DD	BB	BB	DD	bn	BB	DD	bd	DD	DD	BB	DD	DD	BB	DD	BB	BB	BB	DD	DD	DD	DD	bd	BB	BB	DD	BB	DD	BB	DD	DD	DD	DD	DD	DD	DD	BB	bd	DD	BB	DD	DD	BB	DD	BB	DD	BB	BB
chr3_32302905_32302920	DD	DD	BB	BB	DD	BB	BB	DD	DD	DD	DD	BB	DD	DD	BB	DD	BB	BB	BB	DD	DD	dn	DD	DD	BB	BB	DD	BB	DD	BB	DD	DD	DD	DD	DD	DD	DD	BB	DD	DD	BB	DD	DD	BB	DD	BB	DD	BB	BB
chr3_32362092_32362115	DD	DD	BB	BB	DD	BB	BB	DD	DD	DD	DD	BB	DD	DD	BB	DD	BB	BB	BB	DD	DD	DD	DD	DD	BB	BB	DD	BB	DD	BB	DD	DD	DD	DD	DD	DD	DD	BB	DD	DD	BB	DD	DD	BB	DD	BB	DD	BB	BB
chr3_32363700_32363717	DD	DD	BB	BB	DD	BB	BB	DD	DD	DD	DD	BB	DD	DD	BB	DD	BB	BB	BB	DD	DD	DD	DD	DD	BB	BB	DD	BB	DD	BB	DD	DD	DD	dn	DD	DD	DD	BB	DD	DD	BB	DD	DD	BB	DD	BB	DD	BB	BB
chr3_32365700_32365726	bd	dd	BB	BB	bd	BB	BB	dd	bd	dn	bd	BB	bd	bd	BB	DD	BB	BB	BB	bd	dn	dd	dd	bd	BB	BB	dd	BB	bd	BB	dn	bd	bd	dn	dd	DD	dd	BB	bd	bd	BB	bd	dd	BB	dd	BB	bd	BB	BB
chr3_32368424_32368444	DD	DD	BB	BB	DD	BB	BB	DD	DD	DD	DD	BB	DD	DD	BB	DD	BB	BB	BB	DD	DD	DD	DD	DD	BB	BB	DD	BB	DD	BB	DD	DD	DD	DD	DD	DD	DD	BB	DD	DD	BB	DD	DD	BB	DD	BB	DD	BB	BB
chr3_32377448_32377467	DD	DD	BB	BB	DD	BB	BB	DD	DD	DD	DD	BB	DD	DD	BB	DD	BB	BB	BB	DD	DD	DD	DD	DD	BB	BB	DD	BB	DD	BB	DD	DD	DD	DD	DD	DD	DD	BB	DD	DD	BB	DD	DD	BB	DD	BB	DD	BB	BB
chr3_32378346_32378357	DD	DD	BB	BB	DD	BB	BB	DD	DD	DD	DD	BB	DD	DD	BB	DD	BB	BB	BB	DD	DD	DD	DD	DD	BB	BB	DD	BB	DD	BB	DD	DD	DD	DD	DD	DD	DD	BB	DD	DD	BB	DD	DD	BB	DD	BB	DD	BB	BB
chr3_32379980_32380001	DD	DD	BB	BB	DD	BB	DD	DD	DD	DD	DD	BB	DD	DD	BB	DD	BB	BB	BB	DD	DD	DD	DD	DD	BB	BB	DD	BB	DD	BB	DD	DD	DD	DD	DD	DD	DD	BB	DD	DD	BB	DD	DD	BB	DD	BB	DD	BB	BB
chr3_32384666_32384700	DD	DD	BB	BB	DD	BB	DD	DD	DD	DD	DD	BB	DD	DD	BB	DD	BB	BB	BB	DD	DD	DD	DD	DD	BB	BB	DD	BB	DD	BB	DD	DD	DD	DD	DD	DD	DD	BB	DD	DD	BB	DD	DD	BB	DD	BB	DD	BB	BB
chr3_32406602_32406623	DD	DD	BB	BB	DD	BB	DD	DD	DD	DD	DD	BB	DD	DD	BB	DD	BB	BB	BB	DD	DD	DD	DD	DD	BB	BB	DD	BB	DD	BB	DD	DD	DD	DD	DD	DD	DD	BB	DD	DD	BB	DD	DD	BB	DD	BB	DD	BB	BB
chr3_32411884_32411895	DD	DD	BB	BB	DD	BB	DD	DD	DD	DD	DD	BB	DD	DD	BB	DD	BB	BB	BB	DD	DD	DD	DD	DD	BB	BB	DD	BB	DD	BB	DD	DD	DD	DD	DD	DD	DD	BB	DD	DD	BB	DD	DD	BB	DD	BB	bd	BB	BB
chr3_32416235_32416270	DD	DD	BB	BB	DD	BB	DD	DD	DD	DD	DD	BB	DD	DD	bn	DD	BB	BB	BB	DD	DD	DD	DD	DD	BB	BB	DD	BB	DD	BB	DD	DD	DD	DD	DD	DD	DD	bn	DD	DD	BB	DD	DD	BB	DD	BB	DD	BB	BB
chr3_3246306_3246341	DD	DD	DD	BB	DD	BB	BB	DD	BB	DD	BB	BB	DD	DD	BB	BB	BB	BB	BB	DD	BB	DD	DD	DD	BB	BB	BB	BB	DD	DD	BB	BB	BB	DD	BB	DD	DD	BB	BB	DD	DD	DD	DD	BB	DD	DD	DD	BB	BB
chr3_32526739_32526754	DD	DD	BB	BB	DD	BB	DD	DD	DD	DD	DD	BB	DD	DD	BB	DD	BB	BB	BB	DD	DD	DD	DD	DD	BB	BB	DD	BB	DD	BB	DD	DD	DD	DD	DD	DD	DD	BB	DD	DD	BB	DD	DD	BB	DD	BB	DD	BB	BB
chr3_32540366_32540401	DD	DD	BB	BB	DD	BB	DD	DD	DD	DD	DD	BB	DD	DD	BB	DD	BB	BB	BB	DD	DD	DD	DD	DD	BB	BB	DD	BB	DD	BB	DD	DD	DD	DD	DD	DD	DD	BB	DD	DD	BB	DD	DD	BB	DD	BB	DD	BB	BB
chr3_32540402_32540433	dd	dd	BB	BB	dd	bn	dd	dd	dd	dd	dd	BB	dd	dd	BB	dd	BB	BB	BB	dd	dd	dd	dn	dd	BB	BB	dd	bn	dd	BB	dd	dd	dd	dn	dd	dd	dd	bn	dd	dd	BB	dd	dd	BB	dd	BB	dd	BB	bn
chr3_32548743_32548770	DD	DD	BB	BB	DD	BB	DD	DD	DD	DD	DD	BB	DD	DD	BB	DD	BB	BB	BB	DD	DD	DD	DD	DD	BB	BB	DD	BB	DD	BB	DD	DD	DD	DD	DD	DD	DD	BB	DD	DD	BB	DD	DD	BB	DD	BB	DD	BB	BB
chr3_32557035_32557048	DD	DD	BB	BB	DD	BB	DD	DD	DD	DD	DD	BB	DD	DD	BB	DD	BB	BB	BB	DD	DD	DD	DD	DD	BB	BB	DD	BB	DD	BB	DD	DD	DD	DD	DD	DD	DD	BB	DD	DD	BB	DD	DD	BB	DD	BB	DD	BB	BB
chr3_32557654_32557665	DD	DD	BB	BB	bd	BB	DD	bd	bd	DD	bd	BB	DD	DD	BB	DD	BB	BB	BB	bd	DD	DD	bd	bd	BB	BB	bd	BB	bd	BB	bd	bd	bd	DD	bd	DD	bd	BB	bd	bd	BB	DD	bd	BB	DD	BB	bd	BB	BB
chr3_32566434_32566451	DD	DD	BB	BB	DD	BB	DD	DD	DD	DD	DD	BB	DD	DD	BB	DD	BB	BB	BB	DD	DD	DD	DD	DD	BB	BB	DD	BB	DD	BB	DD	DD	DD	DD	DD	DD	DD	BB	DD	DD	BB	DD	DD	BB	DD	BB	DD	BB	BB
chr3_32577836_32577850	DD	DD	BB	BB	DD	BB	DD	DD	DD	DD	DD	BB	DD	DD	BB	DD	BB	BB	BB	DD	DD	DD	DD	DD	BB	BB	DD	BB	DD	BB	DD	DD	DD	DD	DD	DD	DD	BB	DD	DD	BB	DD	DD	BB	DD	BB	DD	BB	BB
chr3_32584099_32584112	DD	DD	BB	BB	DD	BB	DD	DD	DD	DD	DD	BB	DD	DD	BB	DD	BB	BB	BB	DD	DD	dn	DD	dn	BB	BB	dn	BB	DD	BB	DD	dn	DD	DD	DD	DD	dn	BB	DD	dn	BB	DD	DD	BB	DD	BB	DD	bn	BB
chr3_32586730_32586756	DD	DD	BB	BB	DD	BB	DD	DD	DD	DD	DD	BB	DD	DD	BB	DD	BB	BB	BB	DD	DD	DD	DD	DD	BB	bn	DD	BB	DD	BB	DD	DD	DD	DD	DD	DD	DD	BB	DD	DD	BB	DD	DD	BB	DD	BB	DD	BB	BB
chr3_32610618_32610645	DD	DD	BB	BB	DD	BB	DD	DD	DD	DD	DD	BB	DD	DD	BB	DD	BB	BB	BB	DD	DD	DD	DD	DD	BB	BB	DD	BB	DD	BB	DD	DD	DD	DD	DD	DD	DD	BB	DD	DD	BB	DD	DD	BB	DD	BB	DD	BB	BB
chr3_32635176_32635193	DD	DD	BB	BB	DD	BB	DD	DD	DD	DD	DD	BB	DD	DD	BB	DD	BB	BB	BB	DD	DD	DD	DD	DD	BB	BB	DD	BB	DD	BB	DD	DD	DD	DD	DD	DD	DD	BB	DD	DD	BB	DD	DD	BB	DD	BB	DD	BB	BB
chr3_32645766_32645799	DD	DD	BB	BB	DD	BB	DD	DD	DD	dn	DD	BB	DD	DD	BB	DD	BB	BB	BB	DD	DD	DD	DD	DD	BB	BB	DD	BB	DD	BB	DD	DD	DD	DD	DD	DD	DD	BB	DD	DD	BB	DD	DD	BB	DD	BB	DD	BB	BB
chr3_32655085_32655136	DD	DD	BB	BB	DD	BB	DD	DD	DD	DD	DD	BB	DD	DD	BB	DD	BB	BB	BB	DD	DD	DD	DD	DD	BB	BB	DD	BB	DD	BB	DD	DD	DD	DD	DD	DD	NA	NA	DD	DD	NA	DD	DD	BB	DD	BB	NA	BB	NA
chr3_32663605_32663639	DD	DD	BB	BB	DD	BB	DD	dn	DD	DD	DD	BB	DD	DD	BB	DD	BB	BB	BB	DD	DD	DD	DD	DD	BB	BB	DD	BB	DD	BB	DD	DD	DD	DD	DD	DD	DD	BB	DD	DD	BB	DD	DD	BB	DD	BB	DD	BB	BB
chr3_32667395_32667436	DD	DD	BB	BB	DD	BB	DD	DD	DD	DD	DD	BB	DD	DD	BB	dn	BB	bn	BB	DD	DD	DD	DD	DD	BB	BB	DD	BB	DD	BB	DD	DD	DD	DD	DD	DD	DD	BB	DD	DD	BB	DD	DD	BB	DD	BB	DD	bn	BB
chr3_32679842_32679881	DD	DD	BB	BB	DD	BB	DD	DD	DD	DD	DD	BB	DD	DD	BB	DD	BB	BB	BB	DD	DD	DD	DD	DD	BB	BB	DD	BB	DD	BB	DD	DD	DD	DD	DD	DD	DD	BB	DD	DD	BB	DD	DD	BB	DD	BB	DD	BB	BB
chr3_32680853_32680884	DD	DD	bb	bb	DD	BB	DD	DD	DD	DD	DD	bb	DD	DD	bb	DD	BB	BB	BB	DD	DD	DD	DD	DD	BB	bb	DD	BB	DD	BB	DD	DD	DD	DD	DD	DD	DD	bb	DD	DD	bb	DD	DD	BB	DD	bb	DD	bn	bb
chr3_3268184_3268207	NA	FF	FF	FF	NA	NA	FF	NA	FF	FF	NA	FF	FF	FF	FF	FF	FF	FF	FF	FF	NA	FF	NA	FF	FF	FF	FF	FF	FF	FF	FF	FF	FF	FF	FF	FF	FF	FF	NA	FF	NA	FF	FF	FF	FF	FF	NA	FF	FF
chr3_32683902_32683933	DD	dn	BB	BB	DD	BB	DD	DD	DD	DD	DD	BB	DD	DD	BB	DD	BB	BB	BB	DD	DD	DD	DD	DD	BB	BB	DD	BB	DD	BB	DD	DD	DD	DD	DD	DD	DD	BB	DD	DD	BB	DD	DD	BB	DD	BB	DD	BB	BB
chr3_32700773_32700786	DD	DD	BB	BB	DD	BB	DD	DD	DD	DD	DD	BB	DD	DD	BB	DD	BB	BB	BB	DD	DD	DD	DD	bd	BB	BB	DD	BB	DD	BB	DD	bd	DD	DD	DD	DD	DD	BB	DD	DD	BB	bd	DD	BB	DD	BB	DD	BB	BB
chr3_32710913_32710928	DD	DD	BB	BB	dn	BB	DD	DD	DD	DD	DD	BB	DD	DD	BB	DD	BB	BB	BB	DD	DD	DD	DD	DD	BB	BB	DD	BB	DD	BB	DD	DD	DD	DD	DD	DD	DD	BB	DD	DD	BB	DD	DD	BB	DD	BB	DD	BB	BB
chr3_32735952_32735979	DD	DD	BB	BB	DD	BB	DD	DD	DD	DD	DD	BB	DD	DD	BB	DD	BB	BB	BB	DD	DD	DD	DD	DD	BB	BB	dn	BB	DD	BB	DD	DD	DD	DD	DD	DD	DD	BB	DD	DD	BB	DD	DD	BB	DD	BB	DD	bn	BB
chr3_32768149_32768164	df	df	FF	FF	df	FF	df	df	df	df	df	FF	df	df	FF	df	FF	FF	FF	df	df	df	df	df	FF	FF	df	FF	df	FF	df	df	df	df	DD	df	DD	FF	df	df	FF	df	df	FF	df	FF	df	FF	FF
chr3_32774721_32774775	DD	DD	BB	BB	DD	BB	DD	DD	DD	DD	DD	BB	DD	DD	BB	DD	BB	BB	BB	DD	DD	DD	DD	DD	BB	BB	DD	BB	DD	BB	DD	DD	DD	DD	DD	DD	DD	BB	DD	DD	BB	DD	DD	BB	DD	BB	DD	BB	BB
chr3_32781957_32781976	DD	DD	BB	BB	DD	BB	DD	DD	DD	DD	DD	BB	DD	DD	BB	DD	BB	BB	BB	DD	DD	DD	DD	DD	BB	BB	DD	BB	DD	BB	DD	DD	DD	DD	DD	DD	DD	BB	DD	DD	BB	DD	DD	BB	DD	BB	DD	BB	BB
chr3_32843314_32843338	DD	DD	BB	BB	DD	BB	DD	DD	DD	DD	DD	BB	DD	DD	BB	DD	BB	BB	BB	DD	DD	DD	DD	DD	BB	BB	DD	BB	DD	BB	DD	DD	DD	DD	DD	DD	DD	BB	DD	DD	BB	DD	DD	BB	DD	BB	DD	BB	BB
chr3_32854922_32854976	DD	DD	BB	BB	DD	BB	DD	DD	DD	DD	DD	BB	DD	DD	BB	DD	BB	BB	BB	DD	DD	DD	DD	DD	BB	BB	DD	BB	DD	BB	DD	DD	DD	DD	DD	DD	DD	BB	DD	DD	BB	DD	DD	BB	DD	BB	DD	BB	BB
chr3_32856338_32856352	DD	DD	BB	BB	DD	BB	DD	DD	DD	DD	DD	BB	DD	DD	BB	DD	BB	BB	BB	DD	DD	DD	DD	DD	BB	BB	DD	BB	DD	BB	DD	DD	DD	DD	DD	DD	DD	BB	DD	DD	BB	DD	DD	BB	DD	BB	DD	BB	BB
chr3_32891664_32891723	NN	FF	FF	FF	NN	NA	FF	NN	FF	fn	NN	FF	FF	FF	FF	FF	NN	NA	FF	FF	NA	FF	FF	NA	FF	NA	FF	NA	FF	NA	FF	FF	NA	FF	FF	NA	NA	NA	FF	NA	NA	FF	FF	FF	NN	FF	fn	FF	FF
chr3_32963972_32964003	DD	DD	BB	BB	DD	BB	DD	DD	DD	DD	DD	BB	DD	DD	BB	DD	BB	BB	BB	DD	DD	DD	DD	DD	BB	BB	DD	BB	DD	BB	DD	DD	DD	DD	DD	DD	DD	BB	DD	DD	BB	DD	DD	BB	DD	BB	DD	BB	BB
chr3_32972923_32972974	NN	NA	BB	BB	NA	NN	DD	DD	dn	DD	DD	bn	DD	DD	NA	NN	BB	BB	NA	DD	NA	NA	DD	NA	BB	BB	DD	BB	DD	NA	NA	NN	DD	DD	DD	NA	DD	BB	DD	DD	NA	DD	NA	BB	DD	BB	DD	NA	BB
chr3_32978521_32978536	DD	DD	DD	NA	DD	DD	DD	DD	DD	DD	DD	DD	DD	DD	DD	DD	DD	DD	DD	DD	DD	DD	DD	DD	NA	NA	DD	DD	DD	NA	DD	DD	DD	DD	DD	DD	DD	DD	DD	DD	DD	DD	DD	DD	DD	DD	DD	DD	DD
chr3_33032730_33032765	DD	DD	BB	BB	DD	BB	DD	DD	DD	DD	DD	BB	DD	DD	BB	DD	BB	BB	BB	DD	DD	DD	DD	DD	BB	BB	DD	BB	DD	BB	DD	DD	DD	DD	DD	DD	DD	BB	DD	DD	BB	DD	DD	BB	DD	BB	DD	BB	BB
chr3_33049776_33049807	DD	DD	BB	BB	DD	BB	DD	DD	DD	DD	DD	BB	DD	DD	BB	DD	BB	BB	BB	DD	DD	DD	DD	DD	BB	BB	dn	BB	DD	BB	DD	DD	DD	DD	DD	DD	DD	BB	DD	DD	BB	DD	DD	BB	DD	BB	DD	BB	BB
chr3_33100128_33100179	DD	DD	BB	BB	NA	BB	DD	NA	DD	DD	NA	NA	NA	NA	NA	DD	BB	NA	BB	DD	DD	DD	DD	DD	bn	NA	DD	NN	DD	bn	DD	NA	DD	NA	dn	DD	DD	NA	DD	NA	NA	DD	DD	NA	DD	BB	DD	BB	BB
chr3_33152046_33152059	dn	df	FF	FF	df	FF	df	df	df	df	df	FF	df	df	FF	df	FF	FF	FF	df	df	df	df	df	FF	FF	df	FF	dn	FF	df	df	df	df	df	df	df	FF	df	df	FF	df	df	FF	df	FF	df	FF	FF
chr3_33152093_33152116	DD	DD	BB	BB	DD	BB	DD	DD	DD	DD	DD	BB	DD	DD	BB	DD	BB	BB	BB	DD	DD	DD	DD	DD	BB	BB	DD	BB	DD	BB	DD	DD	DD	DD	DD	DD	DD	BB	DD	DD	BB	DD	DD	BB	DD	BB	DD	BB	BB
chr3_33153408_33153431	DD	DD	BB	BB	DD	BB	DD	DD	DD	DD	DD	BB	DD	DD	BB	DD	BB	BB	BB	DD	DD	DD	DD	DD	BB	BB	DD	BB	DD	BB	DD	DD	DD	DD	DD	DD	DD	BB	DD	DD	BB	DD	DD	BB	DD	BB	DD	BB	BB
chr3_33157105_33157156	DD	DD	BB	NA	DD	NA	DD	NN	DD	DD	DD	BB	DD	DD	BB	DD	NN	NA	BB	DD	DD	DD	DD	DD	BB	NA	DD	BB	DD	BB	NA	DD	DD	DD	DD	DD	NA	NA	DD	DD	BB	DD	DD	NA	DD	BB	DD	BB	BB
chr3_33158270_33158317	DD	DD	NA	DD	DD	du	DD	DD	DD	DD	DD	NA	DD	DD	DD	DD	NA	DD	DD	DD	UU	DD	du	DD	DD	NA	DD	NA	UU	DD	DD	DD	DD	DD	DD	DD	DD	NA	DD	DD	NA	DD	DD	DD	DD	NA	DD	DD	DD
chr3_33158615_33158658	NN	DD	BB	BB	DD	BB	DD	DD	DD	DD	DD	BB	DD	NN	NA	NA	NN	BB	NA	DD	NA	DD	DD	NN	bn	NA	DD	BB	DD	BB	DD	NN	DD	NA	NN	DD	DD	BB	DD	NA	NA	DD	NN	NA	NA	BB	NA	BB	NA
chr3_33275373_33275393	DD	DD	BB	BB	DD	BB	DD	DD	DD	DD	DD	BB	DD	DD	BB	DD	BB	BB	BB	DD	DD	DD	DD	DD	BB	BB	DD	BB	DD	BB	DD	DD	DD	DD	DD	DD	DD	BB	DD	DD	BB	DD	DD	BB	DD	BB	DD	BB	BB
chr3_33277389_33277400	DD	DD	BB	BB	DD	BB	DD	DD	DD	DD	DD	BB	DD	DD	BB	DD	BB	BB	BB	DD	DD	DD	DD	DD	BB	BB	DD	BB	DD	BB	DD	DD	DD	DD	DD	DD	DD	BB	DD	DD	BB	DD	DD	BB	DD	BB	DD	BB	BB
chr3_33319713_33319745	DD	DD	BB	BB	DD	BB	DD	DD	DD	DD	DD	BB	DD	DD	BB	DD	BB	BB	BB	DD	DD	DD	DD	DD	BB	BB	DD	BB	DD	BB	DD	DD	DD	DD	DD	DD	DD	BB	DD	DD	BB	DD	DD	BB	DD	BB	DD	BB	BB
chr3_33489722_33489753	DD	DD	BB	BB	DD	BB	DD	DD	DD	DD	DD	BB	DD	DD	BB	DD	BB	BB	BB	DD	DD	DD	DD	DD	BB	BB	DD	BB	DD	BB	DD	DD	DD	DD	DD	DD	DD	BB	DD	DD	BB	DD	DD	BB	DD	BB	DD	BB	BB
chr3_33494652_33494695	NA	FF	FF	NA	FF	FF	FF	NN	FF	NA	FF	FF	NA	NA	FF	FF	FF	FF	NA	FF	FF	FF	NA	NN	FF	FF	FF	FF	FF	FF	FF	FF	FF	FF	NA	NA	FF	FF	FF	FF	NA	FF	FF	FF	FF	FF	FF	FF	NA
chr3_33591526_33591545	DD	DD	BB	BB	DD	BB	DD	DD	DD	DD	DD	BB	DD	DD	BB	DD	BB	BB	BB	DD	DD	DD	DD	DD	BB	BB	DD	BB	DD	BB	DD	DD	DD	DD	DD	DD	DD	BB	DD	DD	BB	DD	DD	BB	DD	BB	DD	BB	BB
chr3_33658236_33658279	DD	NN	NA	BB	DD	BB	DD	BB	DD	NA	BB	BB	DD	NA	BB	DD	NA	BB	BB	NA	DD	DD	NN	NA	BB	BB	DD	BB	DD	BB	NA	DD	DD	DD	NA	NA	NN	BB	BB	DD	NA	DD	DD	BB	NA	NA	DD	DD	BB
chr3_33676078_33676107	DD	DD	BB	BB	DD	BB	DD	DD	DD	DD	DD	BB	DD	DD	BB	DD	BB	BB	BB	DD	DD	DD	DD	DD	BB	BB	DD	BB	DD	BB	DD	DD	DD	DD	DD	DD	DD	BB	DD	DD	BB	DD	DD	BB	DD	BB	DD	BB	BB
chr3_33684487_33684519	DD	DD	BB	BB	dn	BB	DD	DD	DD	DD	DD	BB	DD	DD	BB	DD	BB	BB	BB	DD	DD	DD	DD	DD	BB	BB	DD	BB	DD	BB	DD	DD	DD	DD	DD	DD	DD	BB	DD	DD	BB	DD	DD	BB	DD	BB	DD	BB	BB
chr3_33702904_33702927	DD	DD	BB	BB	DD	BB	DD	DD	DD	DD	DD	BB	DD	DD	BB	DD	BB	BB	BB	DD	DD	DD	DD	DD	BB	BB	DD	BB	DD	BB	DD	DD	DD	DD	DD	DD	DD	BB	DD	DD	BB	DD	DD	BB	DD	BB	DD	BB	BB
chr3_33725870_33725925	NA	bd	BB	NA	NA	BB	DD	NN	DD	DD	DD	BB	DD	DD	BB	DD	BB	DD	BB	DD	DD	NN	DD	BB	BB	NA	NA	BB	NA	BB	NA	DD	DD	NA	NA	DD	DD	BB	DD	DD	BB	DD	DD	BB	NA	bn	DD	BB	bd
chr3_33749055_33749072	DD	DD	BB	BB	DD	BB	DD	DD	DD	DD	DD	BB	DD	DD	BB	DD	BB	BB	BB	DD	DD	DD	DD	DD	BB	BB	DD	BB	DD	BB	DD	DD	DD	DD	DD	DD	DD	BB	DD	DD	BB	DD	DD	BB	DD	BB	DD	BB	BB
chr3_33776041_33776088	NA	DD	BB	NA	BB	BB	DD	DD	DD	DD	DD	BB	DD	DD	BB	DD	BB	NN	NN	DD	DD	DD	DD	DD	BB	nn	DD	BB	DD	NN	DD	DD	DD	DD	DD	NA	DD	BB	DD	DD	BB	DD	DD	BB	DD	NA	DD	BB	BB
chr3_33836300_33836343	FF	FF	NN	FF	FF	FF	FF	FF	FF	fn	FF	FF	FF	FF	FF	FF	FF	FF	FF	FF	FF	FF	FF	FF	FF	NA	FF	NA	FF	FF	FF	FF	FF	FF	NN	NN	NN	NA	FF	FF	NA	NN	NN	NA	FF	FF	FF	NA	FF
chr3_33850274_33850309	FF	FF	FF	FF	FF	FF	FF	FF	FF	FF	FF	FF	FF	FF	FF	FF	FF	NA	FF	FF	FF	FF	FF	FF	FF	FF	FF	FF	FF	FF	FF	FF	FF	FF	FF	FF	FF	FF	FF	FF	FF	FF	FF	NA	FF	NA	FF	FF	FF
chr3_33895585_33895596	DD	DD	BB	BB	DD	BB	DD	DD	DD	DD	DD	BB	DD	DD	BB	DD	BB	BB	BB	DD	DD	DD	DD	DD	BB	BB	DD	BB	DD	BB	DD	DD	DD	DD	DD	DD	DD	BB	DD	DD	BB	DD	DD	BB	DD	BB	DD	BB	BB
chr3_33898055_33898070	DD	DD	BB	BB	DD	BB	DD	DD	DD	DD	DD	BB	DD	DD	BB	DD	BB	BB	BB	DD	DD	DD	DD	DD	BB	BB	DD	BB	DD	BB	DD	DD	DD	DD	DD	DD	DD	BB	DD	DD	BB	DD	DD	BB	DD	BB	DD	BB	BB
chr3_33954510_33954525	DD	DD	BB	BB	DD	BB	DD	DD	DD	DD	DD	BB	DD	DD	BB	DD	BB	BB	BB	DD	DD	DD	DD	DD	BB	BB	DD	BB	DD	BB	DD	DD	DD	DD	DD	DD	DD	BB	DD	DD	BB	DD	DD	BB	DD	BB	DD	BB	BB
chr3_33974748_33974763	DD	DD	BB	BB	DD	BB	DD	DD	DD	DD	DD	BB	DD	DD	BB	DD	BB	BB	BB	DD	DD	DD	DD	DD	BB	BB	DD	BB	DD	BB	DD	DD	DD	DD	DD	DD	DD	BB	DD	DD	BB	DD	DD	BB	DD	BB	DD	BB	BB
chr3_33974818_33974837	DD	DD	BB	BB	DD	BB	DD	DD	DD	DD	DD	BB	DD	DD	BB	DD	BB	BB	BB	DD	DD	DD	DD	DD	BB	BB	DD	BB	DD	BB	DD	DD	DD	DD	DD	DD	DD	BB	DD	DD	BB	DD	DD	BB	DD	BB	DD	BB	BB
chr3_33984849_33984884	DD	DD	BB	BB	DD	BB	DD	DD	DD	DD	DD	BB	DD	DD	BB	DD	BB	BB	BB	DD	DD	DD	DD	DD	BB	BB	DD	BB	DD	BB	DD	DD	DD	DD	DD	DD	DD	BB	DD	DD	BB	DD	DD	BB	DD	BB	DD	BB	BB
chr3_3399202_3399237	DD	DD	DD	BB	DD	BB	BB	DD	bn	DD	BB	BB	DD	DD	BB	BB	BB	BB	BB	DD	BB	DD	DD	DD	BB	BB	BB	BB	DD	DD	BB	BB	BB	DD	BB	DD	DD	BB	BB	DD	DD	DD	DD	BB	DD	DD	DD	BB	BB
chr3_33993353_33993373	DD	DD	BB	BB	DD	BB	DD	DD	DD	DD	DD	BB	DD	DD	BB	DD	BB	BB	BB	DD	DD	DD	DD	DD	BB	BB	DD	BB	DD	BB	DD	DD	DD	DD	DD	DD	DD	BB	DD	DD	BB	DD	DD	BB	DD	BB	DD	BB	BB
chr3_33995876_33995889	dd	dd	BB	BB	dd	BB	dd	dd	dd	dd	dd	BB	dd	dd	BB	dd	BB	BB	BB	dd	dd	dd	dd	dd	BB	BB	dd	BB	dd	BB	dd	dd	dd	dd	DD	dd	dd	BB	dd	dd	BB	dd	dd	BB	dd	BB	dd	BB	bn
chr3_33998211_33998238	DD	DD	BB	BB	DD	BB	DD	DD	DD	DD	DD	BB	DD	DD	BB	DD	BB	BB	BB	DD	DD	DD	DD	DD	BB	BB	DD	BB	DD	BB	DD	DD	DD	DD	DD	DD	DD	BB	DD	DD	BB	DD	DD	BB	DD	BB	DD	BB	BB
chr3_34009191_34009211	DD	DD	BB	BB	DD	BB	DD	DD	DD	DD	DD	BB	DD	DD	BB	DD	BB	BB	BB	DD	DD	DD	DD	DD	BB	BB	DD	BB	DD	BB	DD	DD	DD	DD	DD	DD	DD	BB	DD	DD	BB	DD	DD	BB	DD	BB	DD	BB	BB
chr3_34010207_34010230	DD	DD	BB	BB	DD	BB	DD	DD	DD	DD	DD	BB	DD	DD	BB	DD	BB	BB	BB	DD	DD	DD	DD	DD	BB	BB	DD	BB	DD	BB	DD	DD	DD	DD	DD	DD	DD	BB	DD	DD	BB	DD	DD	BB	DD	BB	DD	BB	BB
chr3_34032374_34032388	dd	dd	BB	BB	dn	BB	dd	dd	dd	DD	dd	BB	dn	DD	BB	dd	BB	BB	BB	dd	dd	dd	dd	dd	BB	BB	dn	BB	dd	BB	dd	dd	dd	DD	dn	dd	dd	BB	dd	dn	BB	dn	dd	BB	dd	BB	dd	BB	BB
chr3_34032802_34032813	DD	DD	BB	BB	DD	BB	DD	DD	DD	DD	DD	BB	DD	DD	BB	DD	BB	BB	BB	DD	DD	DD	DD	DD	BB	BB	DD	BB	DD	BB	DD	DD	DD	DD	DD	DD	DD	BB	DD	DD	BB	DD	DD	BB	DD	BB	DD	BB	BB
chr3_34044950_34044961	DD	DD	BB	BB	DD	BB	DD	DD	DD	DD	DD	BB	DD	DD	BB	DD	BB	BB	BB	DD	DD	DD	DD	DD	BB	BB	DD	BB	DD	BB	DD	DD	DD	DD	DD	DD	DD	BB	DD	DD	BB	DD	DD	BB	DD	BB	DD	BB	BB
chr3_34057981_34057996	DD	DD	BB	BB	DD	BB	DD	DD	DD	DD	DD	BB	DD	DD	BB	DD	BB	BB	BB	DD	DD	DD	DD	DD	BB	BB	DD	BB	DD	BB	DD	DD	DD	DD	DD	DD	DD	BB	DD	DD	BB	DD	DD	BB	DD	BB	DD	BB	BB
chr3_34116553_34116576	FF	FF	FF	FF	NA	FF	FF	FF	FF	FF	FF	FF	FF	FF	FF	FF	FF	FF	FF	FF	NA	FF	FF	FF	FF	NA	NN	FF	FF	FF	FF	FF	FF	FF	FF	NA	FF	NA	FF	FF	FF	FF	FF	FF	FF	NA	FF	FF	FF
chr3_34169456_34169476	DD	DD	BB	BB	DD	BB	DD	DD	DD	DD	DD	BB	DD	DD	BB	DD	BB	BB	BB	DD	DD	DD	DD	DD	BB	BB	DD	BB	DD	BB	DD	DD	DD	DD	DD	DD	DD	BB	DD	DD	BB	DD	DD	BB	DD	BB	DD	BB	BB
chr3_34285581_34285632	DD	DD	DD	DD	DD	UU	DD	DD	DD	DD	DD	DD	DD	DD	DD	DD	DD	DD	DD	DD	DD	DD	DD	DD	DD	DD	DD	du	DD	DD	DD	DD	DD	DD	DD	DD	DD	DD	DD	DD	NA	du	DD	DD	DD	DD	DD	DD	DD
chr3_34312087_34312122	FF	FF	FF	FF	FF	FF	FF	FF	FF	FF	FF	FF	FF	FF	FF	FF	FF	FF	FF	FF	FF	FF	FF	FF	FF	FF	FF	FF	FF	FF	FF	FF	FF	FF	FF	FF	FF	FF	FF	FF	FF	FF	FF	FF	FF	FF	FF	FF	FF
chr3_34376849_34376887	FF	FF	FF	FF	NA	FF	FF	fn	FF	FF	FF	NA	NA	NA	fn	FF	NN	FF	FF	FF	FF	NA	NA	FF	FF	NA	NA	FF	NA	FF	FF	fn	FF	FF	FF	NA	FF	FF	FF	NA	FF	FF	FF	FF	FF	NA	FF	NA	FF
chr3_34540498_34540529	FF	FF	NN	FF	FF	FF	FF	FF	FF	FF	FF	FF	FF	FF	FF	FF	FF	FF	FF	FF	FF	FF	FF	FF	FF	FF	FF	FF	FF	FF	FF	FF	FF	FF	FF	FF	FF	FF	FF	FF	FF	FF	FF	FF	FF	FF	FF	FF	FF
chr3_34571123_34571158	FF	FF	NA	FF	FF	FF	NA	FF	FF	FF	NA	FF	FF	FF	NA	FF	FF	FF	FF	FF	FF	FF	FF	FF	FF	NA	FF	FF	FF	FF	FF	NA	FF	FF	FF	FF	FF	NA	FF	FF	FF	FF	FF	FF	FF	FF	FF	NA	FF
chr3_34586966_34586995	FF	FF	FF	FF	FF	FF	FF	FF	FF	FF	FF	FF	FF	FF	FF	FF	FF	FF	FF	NN	NA	FF	FF	NA	FF	FF	FF	FF	FF	FF	FF	FF	FF	FF	NA	NA	FF	FF	FF	FF	FF	FF	NA	FF	FF	NA	FF	FF	FF
chr3_34725330_34725353	NA	FF	FF	FF	FF	FF	FF	FF	FF	FF	FF	FF	NA	FF	FF	FF	NA	FF	FF	FF	NA	FF	FF	NA	FF	NA	FF	FF	NA	FF	FF	FF	FF	FF	FF	FF	FF	FF	FF	FF	FF	FF	FF	FF	FF	FF	FF	NA	FF
chr3_34783931_34783984	fn	FF	FF	NA	FF	NA	NA	FF	NA	FF	NN	NA	FF	FF	FF	FF	FF	FF	FF	FF	FF	FF	FF	FF	FF	NA	FF	FF	NA	FF	FF	FF	FF	NA	FF	FF	FF	FF	FF	FF	FF	NA	FF	FF	FF	FF	FF	FF	FF
chr3_34909980_34910019	FF	FF	FF	FF	FF	FF	FF	FF	FF	FF	NA	FF	FF	FF	FF	NA	FF	FF	NA	FF	NA	FF	FF	NN	FF	NA	FF	FF	FF	FF	NA	FF	FF	FF	FF	FF	FF	NA	FF	FF	NA	FF	FF	FF	NA	FF	FF	FF	NA
chr3_34910841_34910880	FF	FF	FF	FF	NA	NA	FF	NN	FF	FF	FF	FF	FF	NN	NN	FF	FF	FF	NA	FF	FF	FF	FF	FF	FF	FF	FF	FF	FF	FF	FF	NA	FF	FF	FF	NA	FF	FF	FF	FF	NA	FF	FF	FF	FF	FF	FF	FF	NA
chr3_34915880_34915927	NA	FF	FF	NA	NA	NA	FF	NN	NN	NN	NA	fn	NN	NN	FF	NA	FF	FF	NA	NA	NA	fn	NN	FF	FF	FF	NA	NN	NA	fn	NA	FF	FF	NA	FF	NA	FF	FF	FF	FF	FF	FF	FF	FF	NA	FF	fn	fn	NA
chr3_35074662_35074701	FF	FF	FF	FF	FF	FF	NA	FF	NA	FF	FF	FF	NN	FF	FF	FF	NA	FF	FF	FF	FF	FF	NA	NA	FF	NA	FF	FF	FF	FF	FF	FF	FF	NA	FF	FF	FF	NA	NA	FF	FF	FF	FF	FF	FF	NA	FF	FF	NA
chr3_35170341_35170388	FF	FF	NN	NA	FF	FF	FF	fn	FF	NA	FF	FF	NA	FF	FF	NA	FF	FF	FF	FF	NA	FF	FF	FF	NA	NA	NA	FF	FF	NA	FF	NA	FF	FF	NA	FF	FF	FF	FF	NA	NA	FF	FF	FF	FF	FF	FF	FF	NA
chr3_3517894_3517929	FF	FF	FF	FF	FF	NA	fn	FF	FF	FF	FF	NA	NA	FF	FF	FF	FF	FF	FF	FF	NN	FF	FF	FF	FF	NA	FF	FF	FF	NA	FF	fn	NA	FF	FF	FF	FF	FF	FF	FF	NA	FF	FF	FF	FF	NA	NA	FF	FF
chr3_35180510_35180551	FF	FF	FF	FF	NA	FF	FF	FF	FF	fn	FF	FF	NA	NN	FF	NA	FF	FF	FF	FF	NA	NA	FF	FF	FF	NA	FF	FF	NA	NA	FF	NA	FF	NN	NN	NA	NN	FF	NN	NN	FF	nn	NA	NA	FF	FF	FF	fn	NA
chr3_35271764_35271819	NA	NN	NN	NN	NA	NN	NN	NN	NN	NN	NN	NN	NN	BB	NA	NN	NA	DD	DD	NN	NA	NN	NN	NA	NN	dn	DD	NN	DD	NA	DD	DD	DD	DD	DD	NA	DD	NA	DD	DD	NA	DD	DD	BB	dn	BB	DD	BB	BB
chr3_35482651_35482675	DD	DD	BB	BB	DD	BB	DD	DD	DD	DD	DD	BB	DD	DD	BB	DD	BB	BB	BB	DD	DD	DD	DD	DD	BB	BB	DD	BB	DD	BB	DD	DD	DD	DD	DD	DD	DD	BB	DD	DD	BB	DD	DD	BB	DD	BB	DD	BB	BB
chr3_35500658_35500675	dd	dd	BB	BB	dd	BB	dd	dd	dd	dd	dd	BB	dd	dd	BB	dd	BB	BB	BB	dd	dd	dd	dd	dd	BB	BB	dd	BB	dd	BB	dd	dd	dd	dd	dd	dd	dd	BB	dd	bd	BB	dd	dd	BB	bd	BB	dd	BB	BB
chr3_35503864_35503895	DD	DD	BB	BB	DD	BB	DD	DD	DD	DD	DD	BB	DD	DD	BB	DD	BB	BB	BB	DD	DD	DD	DD	DD	BB	BB	DD	BB	DD	BB	DD	DD	DD	DD	DD	DD	DD	BB	DD	DD	BB	DD	DD	BB	DD	BB	DD	BB	BB
chr3_35531747_35531761	DD	DD	BB	BB	DD	BB	DD	DD	DD	DD	DD	BB	DD	DD	BB	DD	BB	BB	BB	DD	DD	DD	DD	DD	BB	BB	DD	BB	DD	BB	DD	DD	DD	DD	DD	DD	DD	BB	DD	DD	BB	DD	DD	BB	DD	BB	DD	BB	BB
chr3_35560844_35560875	nn	dn	BB	BB	NA	NN	DD	DD	NN	NA	DD	BB	DD	NN	BB	DD	BB	BB	BB	NA	DD	DD	DD	DD	BB	BB	DD	BB	DD	BB	DD	DD	NA	NA	DD	NA	DD	BB	DD	DD	BB	NA	DD	BB	NN	BB	DD	BB	BB
chr3_35574153_35574166	DD	DD	BB	BB	DD	BB	DD	DD	DD	DD	DD	BB	DD	DD	BB	DD	BB	BB	BB	DD	DD	DD	DD	DD	BB	BB	DD	BB	DD	BB	DD	DD	DD	DD	DD	DD	DD	BB	DD	DD	BB	DD	DD	BB	DD	BB	DD	BB	bd
chr3_35577012_35577027	DD	DD	BB	BB	DD	BB	DD	DD	DD	DD	DD	BB	DD	DD	BB	DD	BB	BB	BB	DD	DD	DD	DD	DD	BB	BB	DD	BB	DD	BB	DD	DD	DD	DD	DD	DD	DD	BB	DD	DD	BB	DD	DD	BB	DD	BB	DD	BB	BB
chr3_35583735_35583759	DD	DD	BB	BB	DD	BB	DD	DD	DD	DD	DD	BB	DD	DD	BB	DD	BB	BB	BB	DD	DD	DD	DD	DD	BB	BB	DD	BB	DD	BB	DD	DD	DD	DD	DD	DD	DD	BB	DD	DD	BB	DD	DD	BB	DD	BB	DD	BB	BB
chr3_35587867_35587914	DD	DD	NN	NN	NA	NN	DD	DD	DD	NA	DD	nn	DD	NA	NN	DD	NN	NN	BB	NA	BB	DD	DD	DD	NN	NN	DD	NN	NA	BB	DD	DD	DD	bd	DD	DD	DD	BB	DD	DD	NN	DD	DD	NA	DD	NN	DD	BB	BB
chr3_35689412_35689427	DD	DD	BB	BB	DD	BB	DD	DD	DD	DD	DD	BB	DD	DD	BB	DD	BB	BB	BB	DD	DD	DD	DD	DD	BB	BB	DD	BB	DD	BB	DD	DD	DD	DD	DD	DD	DD	BB	DD	DD	BB	DD	DD	BB	DD	BB	DD	BB	BB
chr3_35691784_35691811	DD	DD	BB	BB	DD	BB	DD	DD	DD	DD	DD	BB	DD	DD	BB	DD	BB	BB	BB	DD	DD	DD	DD	DD	BB	BB	DD	BB	DD	BB	DD	DD	DD	DD	DD	DD	DD	BB	DD	DD	BB	DD	DD	BB	DD	BB	DD	BB	BB
chr3_35705584_35705619	DD	DD	BB	BB	DD	BB	DD	DD	DD	DD	DD	BB	DD	DD	BB	DD	BB	BB	BB	DD	DD	DD	DD	DD	BB	BB	DD	BB	DD	BB	DD	DD	DD	DD	DD	DD	DD	BB	DD	DD	BB	DD	DD	BB	DD	BB	DD	BB	BB
chr3_35719347_35719361	DD	DD	BB	BB	DD	BB	DD	DD	DD	DD	DD	BB	DD	DD	BB	DD	BB	BB	BB	DD	DD	DD	DD	DD	BB	BB	DD	BB	DD	BB	DD	DD	DD	DD	DD	DD	DD	BB	DD	DD	BB	DD	DD	BB	DD	BB	DD	BB	BB
chr3_35928998_35929039	FF	FF	FF	FF	NA	FF	FF	FF	FF	FF	FF	FF	FF	FF	FF	FF	FF	NA	FF	NA	FF	FF	FF	FF	FF	NA	FF	FF	FF	FF	FF	FF	FF	FF	FF	NA	FF	FF	NA	FF	FF	FF	FF	FF	FF	FF	FF	FF	FF
chr3_35948695_35948742	DD	DD	BB	BB	DD	BB	NA	DD	DD	DD	DD	BB	dn	DD	BB	DD	BB	BB	BB	DD	DD	DD	DD	DD	BB	BB	DD	NA	DD	BB	DD	DD	DD	DD	BB	BB	BB	BB	DD	DD	BB	BB	DD	BB	NA	BB	DD	BB	BB
chr3_35961781_35961824	DD	DD	BB	BB	DD	BB	DD	DD	DD	DD	DD	BB	DD	DD	BB	DD	BB	BB	BB	DD	DD	DD	DD	DD	BB	BB	DD	BB	DD	BB	DD	NA	DD	DD	BB	BB	BB	BB	DD	DD	BB	BB	NA	BB	DD	BB	DD	BB	BB
chr3_36030663_36030702	FF	FF	FF	FF	FF	FF	FF	FF	FF	FF	FF	FF	FF	FF	FF	FF	FF	FF	FF	FF	NA	FF	FF	NA	FF	FF	FF	FF	FF	FF	FF	FF	FF	FF	FF	FF	NN	FF	FF	FF	FF	FF	FF	FF	FF	FF	FF	FF	NA
chr3_36045502_36045533	FF	FF	FF	FF	FF	FF	FF	FF	FF	FF	FF	FF	FF	FF	FF	FF	FF	FF	FF	FF	FF	FF	FF	FF	NA	FF	FF	FF	FF	FF	FF	NA	FF	FF	FF	FF	FF	FF	FF	FF	FF	FF	FF	FF	FF	FF	FF	FF	FF
chr3_36064412_36064459	FF	FF	FF	FF	FF	FF	NN	FF	FF	FF	FF	FF	FF	NA	FF	FF	FF	NA	NA	NA	FF	FF	FF	FF	FF	NA	FF	NA	FF	NA	FF	NA	NA	NA	FF	NA	FF	FF	FF	FF	FF	FF	FF	FF	FF	FF	FF	FF	FF
chr3_36116410_36116465	DD	DD	bn	BB	DD	BB	DD	BB	DD	DD	DD	BB	DD	DD	BB	DD	BB	BB	BB	DD	DD	DD	DD	DD	BB	BB	DD	BB	DD	BB	DD	DD	BB	DD	BB	BB	BB	NA	DD	DD	BB	BB	DD	BB	DD	BB	DD	BB	BB
chr3_36139438_36139481	FF	FF	FF	FF	FF	FF	NN	FF	FF	FF	FF	FF	FF	FF	NA	FF	nn	NN	FF	FF	FF	FF	FF	FF	NA	FF	FF	FF	FF	FF	FF	FF	FF	FF	FF	FF	FF	FF	FF	FF	FF	FF	FF	FF	FF	FF	FF	FF	FF
chr3_36179028_36179087	FF	FF	FF	FF	FF	FF	FF	FF	FF	FF	FF	NA	FF	FF	FF	FF	NA	NA	NA	FF	FF	FF	FF	FF	FF	NA	FF	FF	NN	FF	FF	FF	FF	FF	FF	NA	FF	FF	FF	FF	FF	FF	FF	FF	NA	FF	FF	NA	NA
chr3_36247371_36247406	DD	DD	bd	BB	DD	BB	DD	DD	DD	NN	NN	BB	NA	DD	BB	DD	BB	BB	BB	DD	DD	DD	NA	DD	BB	NA	NA	BB	DD	BB	DD	DD	DD	DD	BB	BB	NA	DD	DD	NA	BB	BB	DD	BB	NA	NA	DD	NA	BB
chr3_3636124_3636147	DD	DD	DD	BB	DD	BB	BB	DD	BB	DD	BB	BB	DD	DD	BB	BB	BB	BB	BB	DD	BB	DD	DD	DD	BB	BB	BB	BB	DD	DD	BB	BB	BB	DD	BB	DD	DD	BB	BB	DD	DD	DD	DD	BB	DD	DD	DD	BB	BB
chr3_36362876_36362907	NA	FF	FF	NA	FF	FF	FF	FF	FF	NA	FF	FF	FF	FF	fn	FF	FF	FF	FF	NA	FF	FF	FF	FF	FF	FF	FF	FF	FF	NA	fn	FF	FF	FF	FF	FF	FF	FF	FF	FF	NA	FF	fn	FF	FF	FF	FF	FF	FF
chr3_36415026_36415069	NN	FF	FF	NA	FF	FF	NA	FF	FF	FF	FF	NA	NA	NA	FF	FF	FF	FF	FF	FF	FF	FF	FF	FF	FF	FF	FF	FF	NA	FF	FF	FF	FF	FF	FF	NA	FF	FF	FF	FF	NA	FF	FF	FF	FF	NA	FF	FF	FF
chr3_36518222_36518263	DD	DD	DD	NA	DD	NA	DD	DD	DD	DD	NA	DD	DD	DD	DD	dn	DD	DD	NA	NA	DD	NA	DD	DD	DD	NA	DD	NN	NA	NN	NA	NA	NA	DD	BB	BB	BB	BB	DD	NA	NA	BB	DD	BB	DD	NA	DD	BB	BB
chr3_36523796_36523847	NA	NN	BB	BB	NA	BB	NN	NN	NN	NN	NN	NA	NN	NN	NN	NA	BB	NN	NN	NN	NN	NN	bn	NA	BB	NA	DD	BB	DD	BB	DD	DD	DD	NA	BB	BB	bn	BB	NN	NA	BB	BB	NA	BB	DD	NA	NA	BB	NA
chr3_36565480_36565491	DD	DD	BB	BB	DD	BB	DD	DD	DD	DD	DD	BB	DD	DD	BB	DD	BB	BB	BB	DD	DD	BB	NA	DD	BB	BB	DD	BB	DD	BB	DD	DD	DD	DD	BB	BB	BB	BB	DD	DD	BB	BB	DD	BB	DD	BB	DD	BB	BB
chr3_36565526_36565541	DD	DD	BB	BB	DD	BB	DD	DD	DD	DD	DD	BB	DD	DD	BB	DD	BB	BB	BB	DD	DD	BB	BB	DD	BB	BB	DD	BB	DD	BB	DD	DD	DD	DD	BB	BB	BB	BB	DD	DD	BB	BB	DD	BB	DD	BB	DD	BB	BB
chr3_36586119_36586133	DD	DD	BB	BB	DD	BB	DD	DD	DD	DD	DD	BB	DD	DD	BB	DD	BB	BB	BB	DD	DD	BB	BB	DD	BB	BB	DD	BB	DD	BB	DD	DD	DD	DD	BB	BB	BB	BB	DD	DD	BB	BB	DD	BB	DD	BB	DD	BB	BB
chr3_36595653_36595666	DD	DD	BB	BB	DD	BB	dn	DD	dn	DD	DD	BB	DD	DD	BB	DD	BB	BB	BB	dn	DD	BB	BB	DD	BB	BB	DD	BB	DD	BB	DD	DD	DD	dn	BB	BB	BB	BB	DD	dn	BB	BB	DD	BB	DD	BB	DD	BB	BB
chr3_36595721_36595750	DD	DD	BB	BB	DD	BB	DD	DD	DD	DD	DD	BB	DD	DD	BB	DD	bb	BB	BB	DD	DD	BB	BB	DD	BB	bb	DD	bb	DD	bb	DD	DD	DD	DD	bb	BB	BB	bb	DD	DD	BB	BB	DD	BB	DD	BB	DD	BB	BB
chr3_36600562_36600587	DD	DD	BB	BB	DD	BB	DD	DD	DD	DD	DD	BB	DD	DD	BB	DD	BB	BB	BB	DD	DD	BB	BB	DD	BB	BB	DD	BB	DD	BB	DD	DD	DD	DD	BB	BB	BB	BB	DD	DD	BB	BB	DD	BB	DD	BB	DD	BB	BB
chr3_36607822_36607841	DD	DD	BB	BB	DD	BB	DD	DD	DD	DD	DD	BB	DD	DD	BB	DD	BB	BB	BB	DD	DD	BB	BB	DD	BB	BB	DD	BB	DD	BB	DD	DD	DD	DD	BB	BB	BB	BB	DD	DD	BB	BB	DD	BB	DD	BB	DD	BB	BB
chr3_36629393_36629404	DD	DD	BB	BB	DD	BB	DD	DD	DD	DD	DD	BB	DD	DD	BB	DD	BB	BB	BB	DD	DD	BB	BB	DD	BB	BB	DD	BB	DD	BB	DD	DD	DD	DD	BB	BB	BB	BB	DD	DD	BB	BB	DD	BB	DD	BB	DD	BB	BB
chr3_36629695_36629715	DD	dd	BB	BB	dd	BB	DD	DD	DD	dd	dd	BB	DD	dd	BB	dd	BB	BB	BB	dd	dd	BB	BB	DD	BB	BB	dd	BB	dd	BB	dd	DD	dd	dd	BB	BB	BB	BB	DD	dd	BB	BB	DD	BB	DD	BB	dd	BB	BB
chr3_36643329_36643346	DD	DD	BB	BB	DD	BB	DD	DD	DD	DD	DD	BB	DD	DD	BB	DD	BB	BB	BB	DD	DD	BB	BB	DD	BB	BB	DD	BB	DD	BB	DD	DD	DD	DD	BB	BB	BB	BB	DD	DD	BB	BB	DD	BB	DD	BB	DD	BB	BB
chr3_36657559_36657579	dd	dd	BB	BB	DD	BB	DD	dd	dd	dd	dd	BB	dd	dd	BB	DD	BB	BB	BB	dd	DD	BB	BB	dd	BB	BB	dd	BB	dd	BB	DD	dd	dd	dd	BB	BB	BB	BB	dd	dd	BB	BB	dd	BB	dd	BB	dd	BB	BB
chr3_36658953_36658984	dd	DD	NA	NA	dd	BB	dd	dd	dd	dd	dd	BB	NA	dd	NA	dd	NA	BB	BB	dd	dd	BB	BB	dd	BB	BB	dd	BB	dd	BB	dd	dd	dd	dd	NA	NA	NA	BB	dd	DD	NA	NA	dd	bn	dd	BB	dd	BB	BB
chr3_36672287_36672334	DD	NA	NA	NN	DD	NN	DD	DD	DD	NA	DD	BB	DD	NN	NN	DD	BB	BB	BB	NN	DD	NA	BB	DD	NN	NA	DD	BB	NA	NA	NA	NA	DD	DD	BB	BB	BB	BB	DD	DD	NA	NA	DD	BB	DD	BB	NA	BB	NA
chr3_36686868_36686895	df	df	FF	FF	df	FF	df	df	df	df	df	FF	df	df	FF	df	FF	FF	FF	df	df	FF	FF	df	FF	FF	df	FF	df	FF	df	df	df	DD	FF	FF	FF	FF	df	df	FF	FF	df	FF	df	FF	df	FF	FF
chr3_36696101_36696120	DD	DD	BB	BB	DD	BB	DD	DD	DD	DD	DD	BB	DD	DD	BB	DD	BB	BB	BB	DD	DD	BB	BB	DD	BB	BB	DD	BB	DD	BB	DD	DD	DD	DD	BB	BB	BB	BB	DD	DD	BB	BB	DD	BB	DD	BB	DD	BB	BB
chr3_36698142_36698157	DD	DD	BB	BB	DD	BB	DD	DD	DD	DD	DD	BB	DD	DD	BB	DD	BB	BB	BB	DD	DD	BB	BB	DD	BB	BB	DD	BB	DD	BB	DD	DD	DD	DD	BB	BB	BB	BB	DD	DD	BB	BB	DD	BB	DD	BB	DD	BB	BB
chr3_36698940_36698975	DD	DD	BB	BB	DD	BB	DD	DD	DD	DD	DD	BB	DD	DD	BB	DD	BB	BB	BB	DD	DD	BB	BB	DD	BB	BB	DD	BB	DD	BB	DD	DD	DD	DD	BB	BB	BB	BB	DD	DD	BB	BB	DD	BB	DD	BB	DD	BB	BB
chr3_36700506_36700520	DD	DD	BB	BB	DD	BB	DD	DD	DD	DD	DD	BB	DD	DD	BB	DD	BB	BB	BB	DD	DD	BB	BB	DD	BB	BB	DD	BB	DD	BB	DD	DD	DD	DD	BB	BB	BB	BB	DD	DD	BB	BB	DD	BB	DD	BB	DD	BB	BB
chr3_36715606_36715629	DD	DD	BB	BB	DD	BB	DD	DD	DD	DD	DD	BB	DD	DD	BB	DD	BB	BB	BB	DD	DD	BB	BB	DD	BB	BB	DD	BB	DD	BB	DD	DD	DD	DD	BB	BB	BB	BB	DD	DD	BB	BB	DD	BB	DD	BB	DD	BB	BB
chr3_36716507_36716551	DD	DD	BB	NA	DD	BB	NA	DD	DD	NA	DD	BB	DD	DD	BB	DD	BB	BB	BB	NA	DD	NN	NN	DD	BB	BB	DD	NA	NA	NA	DD	NA	DD	NA	BB	BB	NA	NA	NN	DD	NA	NA	DD	BB	NA	bn	DD	NA	BB
chr3_36723409_36723420	DD	DD	BB	BB	DD	BB	DD	DD	DD	DD	DD	BB	DD	DD	BB	DD	BB	BB	BB	DD	DD	BB	BB	DD	BB	BB	DD	BB	DD	BB	DD	DD	DD	DD	BB	BB	BB	BB	DD	DD	BB	BB	DD	BB	DD	BB	DD	BB	BB
chr3_36734915_36734930	DD	DD	BB	BB	DD	BB	DD	DD	DD	DD	DD	BB	DD	DD	BB	DD	BB	BB	BB	DD	DD	BB	BB	DD	BB	BB	DD	BB	DD	BB	DD	DD	DD	DD	BB	BB	BB	BB	DD	DD	BB	BB	DD	BB	DD	BB	DD	BB	BB
chr3_36736551_36736598	DD	DD	NA	NA	DD	NA	DD	DD	DD	DD	DD	NA	DD	DD	NA	DD	BB	bn	BB	DD	NN	NA	NA	DD	NN	NN	DD	BB	DD	NA	DD	DD	DD	DD	BB	NA	BB	BB	DD	NA	NA	NA	DD	NA	DD	NA	DD	BB	BB
chr3_36748161_36748174	DD	DD	BB	BB	DD	BB	DD	DD	DD	DD	DD	BB	DD	DD	BB	DD	BB	BB	BB	DD	DD	BB	BB	DD	BB	BB	DD	BB	DD	BB	DD	DD	DD	DD	BB	BB	BB	BB	DD	DD	BB	BB	DD	BB	DD	BB	DD	BB	BB
chr3_36764240_36764275	DD	DD	BB	BB	DD	BB	DD	DD	DD	DD	DD	BB	DD	DD	BB	DD	BB	BB	BB	DD	DD	BB	BB	DD	BB	BB	DD	BB	DD	BB	DD	DD	DD	DD	BB	BB	BB	BB	DD	DD	BB	BB	DD	BB	DD	BB	DD	BB	BB
chr3_36765021_36765040	DD	DD	BB	BB	DD	BB	DD	DD	DD	DD	DD	BB	DD	DD	BB	DD	BB	BB	BB	DD	DD	BB	BB	DD	BB	BB	DD	BB	DD	BB	DD	DD	DD	DD	BB	BB	BB	BB	DD	DD	BB	BB	DD	BB	DD	BB	DD	BB	BB
chr3_36769032_36769073	DD	DD	BB	BB	DD	BB	DD	DD	DD	DD	DD	BB	DD	DD	BB	DD	BB	BB	BB	DD	DD	BB	BB	DD	BB	BB	DD	BB	DD	BB	DD	DD	DD	DD	BB	BB	BB	BB	DD	DD	BB	BB	DD	BB	DD	BB	DD	BB	BB
chr3_36769637_36769652	DD	DD	BB	BB	DD	BB	DD	DD	DD	DD	DD	BB	DD	DD	BB	DD	BB	BB	BB	DD	DD	BB	BB	DD	BB	BB	DD	BB	DD	BB	DD	DD	DD	DD	BB	BB	BB	BB	DD	DD	BB	BB	DD	BB	DD	BB	DD	BB	BB
chr3_36777188_36777227	DD	DD	BB	BB	DD	BB	DD	DD	DD	DD	DD	bn	DD	DD	BB	DD	BB	bn	BB	DD	DD	BB	BB	DD	BB	BB	DD	BB	DD	BB	DD	DD	DD	DD	BB	BB	BB	BB	DD	DD	BB	BB	DD	bn	DD	BB	DD	BB	BB
chr3_36798440_36798463	DD	DD	BB	BB	DD	BB	DD	DD	DD	DD	DD	BB	DD	DD	BB	DD	BB	BB	BB	DD	DD	BB	BB	DD	BB	BB	DD	BB	DD	BB	DD	DD	DD	DD	BB	BB	BB	BB	DD	DD	BB	BB	DD	BB	DD	BB	DD	BB	BB
chr3_36813957_36813982	DD	DD	BB	BB	DD	bn	DD	DD	DD	DD	DD	BB	DD	DD	BB	DD	BB	BB	BB	DD	DD	BB	BB	DD	BB	BB	DD	BB	DD	BB	DD	DD	DD	DD	BB	BB	BB	BB	DD	DD	BB	BB	DD	BB	DD	BB	DD	BB	BB
chr3_36825474_36825491	DD	DD	BB	BB	DD	BB	DD	DD	DD	DD	DD	BB	DD	DD	BB	DD	BB	BB	BB	DD	DD	BB	BB	DD	BB	BB	DD	BB	DD	BB	DD	DD	DD	DD	BB	BB	BB	BB	DD	DD	BB	BB	DD	BB	DD	BB	DD	BB	BB
chr3_36841489_36841520	DD	DD	BB	BB	DD	BB	DD	DD	DD	DD	DD	BB	DD	DD	BB	DD	BB	BB	BB	DD	DD	BB	BB	DD	BB	DD	DD	BB	DD	BB	DD	DD	DD	DD	BB	BB	BB	BB	DD	DD	BB	BB	DD	BB	DD	BB	DD	BB	BB
chr3_36846949_36846968	DD	DD	BB	BB	DD	BB	DD	DD	DD	DD	DD	BB	DD	DD	BB	DD	BB	BB	BB	DD	DD	BB	BB	DD	BB	DD	DD	BB	DD	BB	DD	DD	DD	DD	BB	BB	BB	BB	DD	DD	BB	BB	DD	BB	DD	BB	DD	BB	BB
chr3_36854581_36854598	DD	DD	BB	BB	DD	BB	DD	DD	DD	DD	DD	BB	DD	DD	BB	DD	BB	BB	BB	DD	DD	BB	BB	DD	BB	DD	DD	BB	DD	BB	DD	DD	DD	DD	BB	BB	BB	BB	DD	DD	BB	BB	DD	BB	DD	BB	DD	BB	BB
chr3_36862325_36862340	DD	DD	BB	BB	DD	BB	DD	DD	DD	DD	DD	BB	DD	DD	BB	DD	BB	BB	BB	DD	DD	BB	BB	DD	BB	DD	DD	BB	DD	BB	DD	DD	DD	DD	BB	BB	BB	BB	DD	DD	BB	BB	DD	BB	DD	BB	DD	BB	BB
chr3_36866657_36866672	DD	DD	BB	BB	DD	BB	DD	DD	DD	DD	DD	BB	DD	DD	BB	DD	BB	BB	BB	DD	DD	BB	BB	DD	BB	DD	DD	BB	DD	BB	DD	DD	DD	DD	BB	BB	BB	BB	DD	DD	BB	BB	DD	BB	DD	BB	DD	BB	BB
chr3_36889466_36889480	DD	DD	BB	BB	DD	BB	DD	DD	DD	DD	DD	BB	DD	DD	BB	DD	BB	BB	BB	DD	DD	BB	BB	DD	BB	DD	DD	BB	DD	BB	DD	DD	DD	DD	BB	BB	BB	BB	DD	DD	BB	BB	DD	BB	DD	BB	DD	BB	BB
chr3_36892164_36892175	DD	DD	BB	BB	DD	BB	DD	DD	DD	DD	bd	BB	DD	DD	BB	DD	BB	BB	BB	DD	DD	BB	BB	DD	BB	DD	bd	BB	DD	BB	DD	DD	DD	DD	BB	BB	BB	BB	DD	DD	BB	BB	bd	BB	DD	BB	DD	BB	BB
chr3_36898288_36898312	DD	DD	BB	BB	DD	BB	DD	DD	DD	DD	DD	BB	DD	DD	BB	DD	BB	BB	BB	DD	DD	BB	BB	DD	BB	DD	DD	BB	DD	BB	DD	DD	DD	DD	BB	BB	BB	BB	DD	DD	BB	BB	DD	BB	DD	BB	DD	BB	BB
chr3_36907257_36907283	DD	DD	BB	BB	DD	BB	DD	DD	DD	DD	DD	BB	DD	DD	BB	DD	BB	BB	BB	DD	DD	BB	BB	DD	BB	DD	DD	BB	DD	BB	DD	DD	DD	DD	BB	BB	BB	BB	DD	DD	BB	BB	DD	BB	DD	BB	DD	BB	BB
chr3_36910656_36910667	df	df	FF	FF	df	FF	df	df	df	df	DD	FF	df	df	FF	df	FF	FF	FF	df	df	FF	FF	df	FF	df	DD	FF	df	FF	DD	dn	df	df	FF	FF	FF	FF	df	df	FF	FF	df	FF	DD	FF	df	FF	FF
chr3_36916887_36916898	DD	DD	BB	BB	DD	BB	DD	DD	DD	DD	DD	BB	DD	DD	BB	DD	BB	BB	BB	DD	DD	BB	BB	DD	BB	DD	DD	BB	DD	BB	DD	DD	DD	DD	BB	BB	BB	BB	DD	DD	BB	BB	DD	BB	DD	BB	DD	BB	BB
chr3_36925885_36925904	DD	DD	BB	BB	DD	BB	DD	DD	DD	DD	DD	BB	DD	DD	BB	DD	BB	BB	BB	DD	DD	BB	BB	DD	BB	DD	DD	BB	DD	BB	DD	DD	DD	DD	BB	BB	BB	BB	DD	DD	BB	BB	DD	BB	DD	BB	DD	BB	BB
chr3_36926904_36926915	DD	bd	BB	BB	DD	BB	DD	DD	DD	DD	bd	BB	bd	DD	BB	DD	BB	BB	BB	DD	bd	BB	BB	bd	BB	DD	DD	BB	bd	BB	DD	bd	bd	DD	BB	BB	BB	BB	DD	DD	BB	BB	DD	BB	DD	BB	DD	BB	BB
chr3_36938865_36938912	DD	DD	BB	BB	DD	bn	DD	NA	DD	DD	DD	NA	DD	DD	BB	DD	BB	NA	BB	DD	DD	BB	BB	NA	BB	NA	DD	NN	DD	BB	DD	DD	NA	NA	BB	BB	BB	BB	DD	NA	BB	bd	DD	BB	DD	NA	DD	BB	NA
chr3_36942061_36942084	DD	DD	BB	BB	DD	BB	DD	DD	DD	DD	DD	BB	DD	DD	BB	DD	BB	BB	BB	DD	NA	BB	BB	DD	BB	DD	DD	BB	DD	BB	DD	DD	NA	NA	BB	BB	BB	BB	DD	DD	BB	BB	DD	BB	DD	BB	DD	BB	BB
chr3_36953568_36953585	DD	DD	BB	BB	DD	BB	DD	DD	DD	DD	DD	BB	DD	DD	BB	DD	BB	BB	BB	DD	DD	BB	BB	DD	BB	DD	DD	BB	DD	BB	DD	DD	DD	DD	BB	BB	BB	BB	DD	DD	BB	BB	DD	BB	DD	BB	DD	BB	BB
chr3_37018362_37018373	DD	DD	BB	BB	DD	BB	DD	DD	DD	DD	DD	BB	DD	DD	BB	DD	BB	BB	BB	DD	DD	BB	BB	DD	BB	DD	DD	BB	DD	BB	DD	DD	DD	DD	BB	BB	BB	BB	DD	DD	BB	BB	DD	BB	DD	BB	DD	BB	BB
chr3_37061756_37061769	dd	dd	BB	BB	dd	BB	dd	bd	dd	dd	dd	BB	dd	bd	BB	bd	BB	BB	BB	dd	bn	BB	BB	bd	BB	dd	dd	BB	bd	bd	dd	dd	dd	dd	BB	BB	BB	BB	dd	bd	BB	BB	dd	BB	dd	BB	bd	bn	BB
chr3_37123833_37123888	DD	NA	BB	NA	DD	NN	DD	DD	DD	DD	DD	NA	NA	DD	BB	DD	NN	BB	BB	DD	DD	BB	BB	DD	BB	DD	DD	BB	DD	BB	NA	DD	DD	DD	NA	BB	BB	NN	DD	DD	NA	bn	DD	NA	DD	BB	NA	NA	BB
chr3_37142550_37142565	DD	DD	BB	BB	DD	BB	DD	DD	DD	DD	DD	BB	DD	DD	BB	DD	BB	BB	BB	DD	DD	BB	BB	DD	BB	DD	DD	BB	DD	BB	DD	DD	DD	DD	BB	BB	BB	BB	DD	DD	BB	BB	DD	BB	DD	BB	DD	BB	BB
chr3_37155494_37155505	df	df	FF	FF	df	FF	df	df	df	df	df	FF	df	df	FF	df	FF	FF	FF	df	df	FF	FF	df	FF	df	df	FF	df	FF	df	df	df	df	FF	FF	FF	FF	df	df	FF	FF	df	FF	df	FF	df	FF	FF
chr3_37156513_37156547	DD	DD	BB	BB	DD	BB	DD	DD	DD	DD	DD	BB	DD	DD	BB	DD	BB	BB	BB	DD	DD	BB	BB	DD	BB	DD	DD	BB	DD	BB	DD	DD	DD	DD	BB	BB	BB	BB	DD	DD	BB	BB	DD	BB	DD	BB	DD	BB	BB
chr3_37167967_37167978	DD	DD	BB	BB	DD	BB	DD	DD	DD	DD	DD	BB	DD	DD	BB	DD	BB	BB	BB	DD	DD	BB	BB	DD	BB	DD	DD	BB	DD	BB	DD	DD	DD	DD	BB	BB	BB	BB	DD	DD	BB	BB	DD	BB	DD	BB	DD	BB	BB
chr3_37172464_37172475	DD	DD	BB	BB	DD	BB	DD	DD	DD	DD	DD	BB	DD	DD	BB	DD	BB	BB	BB	DD	DD	BB	BB	DD	BB	bd	DD	BB	DD	BB	DD	DD	DD	DD	BB	BB	BB	BB	DD	DD	BB	BB	DD	BB	DD	BB	DD	BB	BB
chr3_37181792_37181812	DD	DD	BB	BB	DD	BB	DD	DD	DD	DD	DD	BB	DD	DD	BB	DD	BB	BB	BB	DD	DD	BB	BB	DD	BB	DD	DD	BB	DD	BB	DD	DD	DD	DD	BB	BB	BB	BB	DD	DD	BB	BB	DD	BB	DD	BB	DD	BB	BB
chr3_37203888_37203899	DD	DD	BB	BB	DD	BB	DD	DD	DD	DD	DD	BB	DD	DD	BB	DD	BB	BB	BB	DD	DD	BB	BB	DD	BB	DD	DD	BB	DD	BB	DD	DD	DD	DD	BB	BB	BB	BB	DD	DD	BB	BB	DD	BB	DD	BB	DD	BB	BB
chr3_37210250_37210297	DD	DD	BB	BB	DD	BB	DD	DD	DD	DD	DD	BB	DD	DD	BB	DD	BB	BB	BB	DD	DD	BB	BB	DD	BB	DD	DD	BB	DD	BB	DD	DD	DD	DD	BB	BB	BB	BB	DD	DD	BB	BB	DD	BB	DD	BB	DD	BB	DD
chr3_37228266_37228281	DD	DD	BB	BB	DD	BB	DD	DD	DD	DD	DD	BB	DD	DD	BB	DD	BB	BB	BB	DD	DD	BB	BB	DD	BB	DD	DD	BB	DD	BB	DD	DD	DD	DD	BB	BB	BB	BB	DD	DD	BB	BB	DD	BB	DD	BB	DD	BB	BB
chr3_37243947_37243962	DD	DD	BB	BB	DD	BB	DD	DD	DD	DD	DD	BB	DD	DD	BB	DD	BB	BB	BB	DD	DD	BB	BB	DD	BB	DD	DD	BB	DD	BB	DD	DD	DD	DD	BB	BB	BB	BB	DD	DD	BB	BB	DD	BB	DD	BB	DD	BB	BB
chr3_37244683_37244694	DD	DD	BB	BB	DD	BB	DD	DD	DD	DD	DD	BB	DD	DD	BB	DD	BB	BB	BB	DD	DD	BB	BB	DD	BB	DD	DD	BB	DD	BB	DD	DD	DD	DD	BB	BB	BB	BB	DD	DD	BB	BB	DD	BB	DD	BB	DD	BB	BB
chr3_37250740_37250751	DD	DD	BB	BB	DD	BB	DD	DD	DD	DD	DD	BB	DD	DD	BB	DD	BB	BB	BB	DD	DD	BB	BB	DD	BB	DD	DD	BB	DD	BB	DD	DD	DD	DD	BB	BB	BB	BB	DD	DD	BB	BB	DD	BB	DD	BB	DD	BB	BB
chr3_37257409_37257424	DD	DD	BB	BB	DD	BB	DD	DD	DD	DD	DD	BB	DD	DD	BB	DD	BB	BB	BB	DD	DD	BB	BB	DD	BB	DD	DD	BB	DD	BB	DD	DD	DD	DD	BB	BB	BB	BB	DD	DD	BB	BB	DD	BB	DD	BB	DD	BB	BB
chr3_37259315_37259362	BB	DD	BB	BB	DD	BB	DD	DD	DD	DD	DD	BB	DD	DD	BB	DD	BB	BB	BB	DD	DD	BB	BB	bd	BB	DD	DD	BB	DD	BB	DD	DD	DD	DD	BB	BB	BB	BB	bd	DD	BB	BB	DD	BB	DD	BB	DD	BB	BB
chr3_37262206_37262217	DD	DD	BB	BB	DD	BB	DD	DD	DD	DD	DD	BB	DD	DD	BB	DD	BB	BB	BB	DD	DD	BB	BB	DD	BB	DD	DD	BB	DD	BB	DD	DD	DD	DD	BB	BB	BB	BB	DD	DD	BB	BB	DD	BB	DD	BB	DD	BB	BB
chr3_37275559_37275606	DD	DD	BB	BB	DD	NA	DD	DD	DD	DD	DD	BB	DD	DD	BB	DD	BB	BB	NA	DD	DD	BB	BB	DD	BB	DD	DD	NA	DD	BB	DD	DD	DD	DD	NA	BB	BB	BB	DD	DD	NA	BB	DD	NA	DD	BB	DD	NN	BB
chr3_37280174_37280197	DD	DD	BB	BB	DD	BB	DD	DD	DD	DD	DD	BB	DD	DD	BB	DD	BB	BB	BB	DD	DD	BB	BB	DD	BB	DD	DD	BB	DD	BB	DD	DD	DD	DD	BB	BB	BB	BB	DD	DD	BB	BB	DD	BB	DD	BB	DD	BB	BB
chr3_37288534_37288565	DD	DD	BB	BB	DD	BB	DD	DD	DD	DD	DD	BB	DD	DD	BB	DD	BB	BB	BB	DD	DD	BB	BB	DD	BB	DD	DD	BB	DD	BB	DD	DD	DD	DD	BB	BB	BB	BB	DD	DD	BB	BB	DD	BB	DD	BB	DD	BB	BB
chr3_37288989_37289000	dd	dd	BB	BB	dd	BB	dd	dd	dd	dd	dd	BB	dd	dd	BB	DD	BB	BB	BB	dd	dd	BB	BB	dd	BB	dd	dd	BB	dd	BB	dd	dd	dd	dd	BB	BB	BB	BB	dd	dd	BB	BB	dd	BB	dd	BB	dn	BB	BB
chr3_37297293_37297312	DD	DD	BB	BB	DD	BB	DD	DD	DD	DD	DD	BB	DD	DD	BB	DD	BB	BB	BB	DD	DD	BB	BB	DD	BB	DD	DD	BB	DD	BB	DD	DD	DD	DD	BB	BB	BB	BB	DD	DD	BB	BB	DD	BB	DD	BB	DD	BB	BB
chr3_37300265_37300282	DD	DD	BB	BB	DD	BB	DD	DD	DD	DD	DD	BB	DD	DD	BB	DD	BB	BB	BB	DD	DD	BB	BB	DD	BB	DD	DD	BB	DD	BB	DD	DD	DD	DD	BB	BB	BB	BB	DD	DD	BB	BB	DD	BB	DD	BB	DD	BB	BB
chr3_37304249_37304260	DD	DD	BB	BB	DD	BB	DD	DD	DD	DD	DD	BB	DD	DD	BB	DD	BB	BB	BB	DD	DD	BB	BB	DD	BB	DD	DD	BB	DD	BB	DD	DD	DD	DD	BB	BB	BB	BB	DD	DD	BB	BB	DD	BB	DD	BB	DD	BB	BB
chr3_37314873_37314888	DD	DD	BB	BB	DD	BB	DD	DD	DD	DD	DD	BB	DD	DD	BB	DD	BB	BB	BB	DD	DD	BB	BB	DD	BB	DD	DD	BB	DD	BB	DD	DD	DD	DD	BB	BB	BB	BB	DD	DD	BB	BB	DD	BB	DD	BB	DD	BB	BB
chr3_37331357_37331374	DD	DD	BB	BB	DD	BB	DD	DD	DD	DD	DD	BB	DD	DD	BB	DD	BB	BB	BB	DD	DD	BB	BB	DD	BB	DD	DD	BB	DD	BB	DD	DD	DD	DD	BB	BB	BB	BB	DD	DD	BB	BB	DD	BB	DD	BB	DD	BB	BB
chr3_37345076_37345091	DD	DD	BB	BB	DD	BB	DD	DD	DD	DD	DD	BB	DD	DD	BB	DD	BB	BB	BB	DD	DD	BB	BB	DD	BB	DD	DD	BB	DD	BB	DD	DD	DD	DD	BB	BB	BB	BB	DD	DD	BB	BB	DD	BB	DD	BB	DD	BB	BB
chr3_37361954_37362005	DD	NA	NN	BB	DD	NN	DD	DD	DD	DD	DD	BB	DD	NA	BB	DD	BB	BB	BB	DD	NA	BB	BB	NA	NN	NA	DD	BB	DD	NA	NA	NA	DD	DD	BB	BB	bn	BB	NA	NA	NA	BB	NA	bn	DD	BB	NA	BB	BB
chr3_37362601_37362636	DD	DD	BB	BB	DD	BB	DD	DD	DD	DD	DD	BB	DD	DD	BB	DD	BB	BB	BB	DD	DD	BB	BB	DD	BB	DD	DD	BB	DD	BB	DD	DD	DD	DD	BB	BB	BB	BB	DD	DD	BB	BB	DD	BB	DD	BB	DD	BB	BB
chr3_37386511_37386526	DD	DD	BB	BB	DD	BB	DD	DD	DD	DD	DD	BB	DD	DD	BB	DD	BB	BB	BB	DD	DD	BB	BB	BB	BB	DD	DD	BB	DD	BB	DD	DD	DD	DD	BB	BB	BB	BB	DD	DD	BB	BB	DD	BB	DD	BB	DD	BB	BB
chr3_37396092_37396103	DD	DD	BB	BB	DD	BB	DD	DD	DD	DD	DD	BB	DD	DD	BB	DD	BB	BB	BB	DD	DD	BB	BB	BB	BB	DD	DD	BB	dn	BB	DD	DD	DD	DD	BB	BB	BB	BB	DD	dn	BB	BB	DD	BB	DD	BB	DD	BB	BB
chr3_37400566_37400581	df	df	FF	FF	df	FF	df	df	df	df	df	FF	df	df	FF	df	FF	FF	FF	df	df	FF	FF	FF	FF	df	df	FF	df	FF	df	df	df	df	FF	FF	FF	FF	df	df	FF	FF	df	FF	df	FF	df	FF	FF
chr3_37400863_37400882	DD	bd	BB	BB	DD	BB	DD	DD	DD	DD	DD	BB	bd	DD	BB	DD	BB	BB	BB	DD	DD	BB	BB	BB	BB	DD	DD	BB	bd	BB	bd	DD	DD	bd	BB	BB	BB	BB	DD	DD	BB	BB	DD	BB	DD	BB	bd	BB	BB
chr3_37401061_37401081	DD	DD	BB	BB	DD	BB	DD	DD	DD	DD	DD	BB	DD	DD	BB	DD	BB	BB	BB	DD	DD	BB	BB	BB	BB	DD	DD	BB	DD	BB	DD	DD	DD	DD	BB	BB	BB	BB	DD	DD	BB	BB	DD	BB	DD	BB	DD	BB	BB
chr3_37405514_37405535	DD	DD	BB	BB	DD	BB	DD	DD	DD	DD	DD	BB	DD	DD	BB	DD	BB	BB	BB	DD	DD	BB	BB	BB	BB	DD	DD	BB	DD	BB	DD	DD	DD	DD	BB	BB	BB	BB	DD	DD	BB	BB	DD	BB	DD	BB	DD	BB	BB
chr3_37430018_37430033	DD	DD	BB	BB	DD	BB	DD	DD	DD	DD	DD	BB	DD	DD	BB	DD	BB	BB	BB	DD	DD	BB	BB	BB	BB	DD	DD	BB	DD	BB	DD	DD	DD	DD	BB	BB	BB	BB	DD	DD	BB	BB	DD	BB	DD	BB	DD	BB	BB
chr3_37462473_37462493	DD	DD	BB	BB	DD	BB	DD	DD	DD	DD	DD	BB	DD	DD	BB	DD	BB	BB	BB	DD	DD	BB	BB	BB	BB	DD	DD	BB	DD	BB	DD	DD	DD	DD	BB	BB	BB	BB	DD	DD	BB	BB	DD	BB	DD	BB	DD	BB	BB
chr3_37469406_37469423	DD	DD	BB	BB	DD	BB	DD	DD	DD	DD	DD	BB	DD	DD	BB	DD	BB	BB	BB	DD	DD	BB	BB	BB	BB	DD	DD	BB	DD	BB	DD	DD	DD	DD	BB	BB	BB	BB	DD	DD	BB	BB	DD	BB	DD	BB	DD	BB	BB
chr3_3747281_3747320	DD	DD	DD	BB	DD	BB	DD	DD	BB	DD	BB	BB	DD	DD	BB	BB	BB	BB	BB	DD	BB	DD	DD	DD	BB	BB	BB	BB	DD	DD	BB	BB	BB	DD	BB	DD	DD	BB	BB	DD	DD	DD	DD	BB	DD	DD	DD	BB	BB
chr3_37480097_37480112	DD	DD	BB	BB	DD	BB	DD	dn	DD	DD	DD	BB	DD	dn	BB	DD	BB	BB	BB	DD	DD	BB	BB	BB	BB	DD	DD	BB	DD	BB	DD	DD	DD	DD	BB	BB	BB	BB	DD	dn	BB	BB	DD	BB	DD	BB	DD	BB	BB
chr3_37484466_37484477	DD	DD	BB	BB	DD	BB	DD	DD	DD	DD	DD	BB	DD	DD	BB	DD	BB	BB	BB	DD	DD	BB	BB	BB	BB	DD	DD	BB	DD	BB	DD	DD	DD	DD	BB	BB	BB	BB	DD	DD	BB	BB	DD	BB	DD	BB	DD	BB	BB
chr3_37496592_37496603	dd	dd	BB	BB	dd	BB	dd	dd	dd	dd	dd	BB	dd	dd	BB	dd	BB	BB	BB	dd	dd	BB	BB	BB	BB	dd	dd	BB	dd	BB	dd	dd	dd	dd	BB	BB	BB	BB	dd	dd	BB	BB	dd	BB	dd	BB	dd	BB	BB
chr3_37510506_37510532	DD	DD	BB	BB	DD	BB	DD	DD	DD	DD	DD	BB	DD	DD	BB	DD	BB	BB	BB	DD	DD	BB	BB	BB	BB	DD	DD	BB	DD	BB	DD	DD	DD	DD	BB	BB	BB	BB	DD	DD	BB	BB	DD	BB	DD	BB	DD	BB	BB
chr3_37514759_37514782	DD	DD	BB	BB	DD	BB	DD	DD	DD	DD	DD	BB	DD	DD	BB	DD	BB	BB	BB	DD	DD	BB	BB	BB	BB	DD	DD	BB	DD	BB	DD	DD	DD	DD	BB	BB	BB	BB	DD	DD	BB	BB	DD	BB	DD	BB	DD	BB	BB
chr3_37526345_37526368	DD	DD	BB	BB	NA	BB	DD	DD	DD	DD	NN	BB	DD	DD	BB	DD	BB	BB	BB	DD	DD	BB	BB	BB	NA	NA	DD	BB	DD	BB	DD	DD	DD	DD	BB	BB	BB	BB	DD	NA	BB	BB	DD	BB	DD	BB	DD	BB	BB
chr3_37529733_37529772	DD	DD	BB	BB	DD	BB	DD	DD	DD	DD	DD	BB	DD	DD	BB	DD	BB	BB	BB	DD	DD	BB	BB	BB	BB	DD	DD	BB	DD	BB	DD	DD	DD	DD	BB	BB	BB	BB	DD	DD	BB	BB	DD	BB	DD	BB	DD	BB	BB
chr3_37529798_37529825	DD	DD	BB	BB	DD	BB	DD	DD	DD	DD	DD	BB	DD	DD	BB	DD	BB	BB	BB	DD	DD	BB	BB	BB	BB	DD	DD	BB	DD	BB	DD	DD	DD	DD	BB	BB	BB	BB	DD	DD	BB	BB	DD	BB	DD	BB	DD	BB	BB
chr3_37533169_37533193	DD	DD	BB	BB	DD	BB	DD	DD	DD	DD	DD	BB	DD	DD	BB	DD	BB	BB	BB	DD	DD	BB	BB	BB	BB	DD	DD	BB	DD	BB	DD	DD	DD	DD	BB	BB	BB	BB	DD	DD	BB	BB	DD	BB	DD	BB	DD	BB	BB
chr3_37551494_37551513	DD	DD	BB	BB	DD	BB	DD	DD	DD	DD	DD	BB	DD	DD	BB	DD	BB	BB	BB	DD	DD	BB	BB	BB	BB	DD	DD	BB	DD	BB	DD	DD	DD	DD	BB	BB	BB	BB	DD	DD	BB	BB	DD	BB	DD	BB	DD	BB	BB
chr3_37572628_37572655	DD	DD	BB	BB	DD	BB	DD	DD	DD	DD	DD	BB	DD	DD	BB	DD	BB	BB	BB	DD	DD	BB	BB	BB	BB	DD	DD	BB	DD	BB	DD	DD	DD	DD	BB	BB	BB	BB	DD	DD	BB	BB	DD	BB	DD	BB	DD	BB	BB
chr3_37593225_37593240	DD	DD	BB	BB	DD	BB	DD	DD	DD	DD	DD	BB	DD	DD	BB	DD	BB	BB	BB	DD	DD	BB	BB	BB	BB	DD	DD	BB	DD	BB	DD	DD	DD	DD	BB	BB	BB	BB	DD	DD	BB	BB	DD	BB	DD	BB	DD	BB	BB
chr3_37594936_37594983	DD	DD	BB	BB	DD	BB	DD	DD	DD	DD	DD	BB	DD	DD	BB	DD	BB	BB	BB	DD	DD	BB	BB	BB	BB	DD	DD	BB	DD	BB	DD	DD	DD	DD	BB	BB	BB	BB	DD	DD	BB	BB	DD	BB	DD	BB	DD	BB	BB
chr3_37609987_37610001	DD	DD	BB	BB	DD	BB	DD	DD	DD	DD	DD	BB	DD	DD	BB	DD	BB	BB	BB	DD	DD	BB	BB	BB	BB	DD	DD	BB	DD	BB	DD	DD	DD	DD	BB	BB	BB	BB	DD	DD	BB	BB	DD	BB	DD	BB	DD	BB	BB
chr3_37620250_37620275	DD	DD	BB	BB	DD	BB	DD	DD	DD	DD	DD	BB	DD	DD	BB	DD	BB	BB	BB	DD	DD	BB	BB	BB	BB	DD	DD	BB	DD	BB	DD	DD	DD	DD	BB	BB	BB	BB	DD	DD	bn	BB	DD	BB	DD	BB	DD	BB	BB
chr3_37640119_37640133	DD	DD	BB	BB	DD	BB	DD	DD	DD	DD	DD	BB	DD	DD	BB	DD	BB	BB	BB	DD	DD	BB	BB	BB	BB	DD	DD	BB	DD	BB	DD	DD	DD	DD	BB	BB	BB	BB	DD	DD	BB	BB	DD	BB	DD	BB	DD	BB	BB
chr3_37650963_37651010	DD	NA	BB	BB	DD	NA	DD	DD	DD	DD	NA	BB	NA	DD	BB	NA	NA	BB	NN	DD	NA	BB	bn	BB	NA	NA	DD	BB	DD	BB	DD	NA	DD	DD	BB	NA	BB	BB	DD	DD	NA	BB	DD	NA	DD	NN	DD	BB	BB
chr3_37669261_37669272	DD	bd	BB	BB	DD	BB	DD	DD	DD	DD	DD	BB	DD	DD	BB	DD	BB	BB	BB	DD	DD	BB	BB	BB	BB	DD	DD	BB	DD	BB	DD	DD	bd	DD	BB	BB	BB	BB	DD	DD	BB	BB	DD	BB	bd	BB	DD	BB	BB
chr3_37670068_37670087	DD	DD	BB	BB	DD	BB	DD	DD	DD	DD	DD	BB	DD	DD	BB	DD	BB	BB	BB	NA	DD	BB	BB	BB	BB	DD	DD	BB	DD	BB	DD	DD	DD	DD	BB	BB	BB	BB	DD	DD	BB	BB	NA	BB	DD	BB	DD	BB	BB
chr3_37674846_37674877	DD	DD	BB	BB	DD	BB	DD	DD	DD	DD	DD	BB	DD	DD	BB	DD	BB	BB	BB	DD	DD	BB	BB	BB	BB	DD	DD	BB	DD	BB	DD	DD	DD	DD	BB	BB	BB	BB	DD	DD	BB	BB	DD	BB	DD	BB	DD	BB	BB
chr3_37684079_37684090	DD	DD	BB	BB	DD	BB	DD	DD	DD	DD	DD	BB	DD	DD	BB	DD	BB	BB	BB	DD	DD	BB	BB	BB	BB	DD	DD	BB	DD	BB	DD	DD	DD	DD	BB	BB	BB	BB	DD	DD	BB	BB	DD	BB	DD	BB	DD	BB	BB
chr3_37694350_37694361	DD	DD	BB	BB	DD	BB	DD	DD	DD	DD	DD	BB	DD	DD	BB	DD	BB	BB	BB	DD	DD	BB	BB	BB	BB	DD	DD	BB	DD	BB	DD	DD	DD	DD	BB	BB	BB	BB	DD	bd	BB	BB	DD	BB	DD	BB	DD	BB	BB
chr3_37695645_37695656	DD	DD	BB	BB	DD	BB	DD	DD	DD	DD	DD	BB	DD	DD	BB	DD	BB	BB	BB	DD	DD	BB	BB	BB	BB	DD	DD	BB	DD	BB	DD	DD	DD	DD	BB	BB	BB	BB	DD	DD	BB	BB	DD	BB	DD	BB	DD	BB	BB
chr3_37698584_37698603	DD	DD	BB	BB	DD	BB	DD	DD	DD	DD	DD	BB	DD	DD	BB	DD	BB	BB	BB	DD	DD	BB	BB	BB	BB	DD	DD	BB	DD	BB	DD	DD	DD	DD	BB	BB	BB	BB	DD	DD	BB	BB	DD	BB	DD	BB	DD	BB	BB
chr3_37730614_37730628	DD	DD	BB	BB	DD	BB	DD	DD	DD	DD	DD	BB	DD	DD	BB	DD	BB	BB	BB	DD	DD	BB	BB	BB	BB	DD	DD	BB	DD	BB	DD	DD	DD	DD	BB	BB	BB	BB	DD	DD	BB	BB	DD	BB	DD	BB	DD	BB	BB
chr3_37730769_37730783	DD	DD	BB	BB	DD	BB	DD	DD	DD	DD	DD	BB	DD	DD	BB	DD	BB	BB	BB	DD	DD	BB	BB	BB	BB	DD	DD	BB	DD	BB	DD	DD	DD	DD	BB	BB	BB	BB	DD	DD	BB	BB	DD	BB	DD	BB	DD	BB	BB
chr3_37750510_37750529	DD	DD	BB	BB	dd	BB	dd	dd	dd	dd	dd	BB	dd	dd	BB	dd	BB	BB	BB	dd	dd	BB	BB	BB	BB	dd	dd	BB	dd	BB	dd	dd	dd	dd	BB	BB	BB	BB	dd	dd	BB	BB	dd	BB	dd	BB	dd	BB	BB
chr3_37772380_37772395	DD	DD	BB	BB	DD	BB	DD	DD	DD	DD	DD	BB	DD	DD	BB	DD	BB	BB	BB	DD	DD	BB	BB	BB	BB	DD	DD	BB	DD	BB	DD	DD	DD	DD	BB	BB	BB	BB	DD	DD	BB	BB	DD	BB	DD	BB	DD	BB	BB
chr3_37782471_37782524	dd	dd	BB	BB	dd	BB	dd	dd	dd	dd	dd	BB	dd	dd	BB	dd	BB	BB	BB	BB	DD	BB	BB	BB	BB	dd	dd	BB	dd	BB	dd	dd	dd	dd	BB	BB	BB	BB	dd	dd	BB	BB	BB	BB	dd	BB	dd	BB	BB
chr3_37786660_37786695	DD	DD	BB	BB	DD	BB	DD	DD	DD	DD	DD	BB	DD	DD	BB	DD	bd	BB	BB	DD	DD	BB	BB	BB	BB	DD	DD	BB	DD	BB	DD	DD	DD	DD	BB	BB	BB	BB	DD	DD	BB	BB	DD	BB	DD	BB	DD	BB	BB
chr3_37790470_37790534	DD	NA	BB	BB	DD	NN	DD	DD	DD	DD	DD	BB	DD	DD	BB	DD	BB	BB	BB	DD	DD	BB	BB	NA	BB	NA	DD	BB	DD	NA	DD	DD	DD	DD	NA	BB	BB	NA	NA	DD	NA	NA	DD	NA	DD	BB	DD	NA	NA
chr3_37807274_37807317	DD	DD	BB	BB	DD	BB	DD	DD	DD	DD	DD	BB	DD	DD	BB	DD	BB	BB	BB	DD	DD	BB	BB	BB	BB	DD	DD	BB	DD	BB	DD	DD	DD	DD	BB	BB	BB	BB	DD	DD	BB	BB	DD	BB	DD	BB	DD	BB	BB
chr3_37830965_37830976	DD	DD	BB	BB	DD	BB	DD	DD	DD	DD	DD	BB	DD	DD	BB	DD	BB	BB	BB	DD	DD	BB	BB	BB	BB	DD	DD	BB	DD	BB	DD	DD	DD	DD	BB	BB	BB	BB	DD	DD	BB	BB	DD	BB	DD	BB	DD	BB	BB
chr3_37843642_37843662	DD	DD	BB	BB	DD	BB	DD	DD	DD	DD	DD	BB	DD	DD	BB	DD	BB	BB	BB	DD	DD	BB	BB	BB	BB	DD	DD	BB	DD	BB	DD	DD	DD	DD	BB	BB	BB	BB	DD	DD	BB	BB	DD	BB	DD	BB	DD	BB	BB
chr3_37853410_37853424	DD	DD	BB	BB	DD	BB	DD	DD	DD	DD	DD	BB	DD	DD	BB	DD	BB	BB	BB	DD	DD	BB	BB	BB	BB	DD	DD	BB	DD	BB	DD	DD	DD	DD	BB	BB	BB	BB	DD	DD	BB	BB	DD	BB	DD	BB	DD	BB	BB
chr3_37854402_37854413	DD	DD	BB	BB	DD	BB	DD	DD	DD	DD	DD	BB	DD	DD	BB	DD	BB	BB	BB	DD	DD	BB	BB	BB	BB	DD	DD	BB	DD	BB	DD	DD	DD	DD	BB	BB	BB	BB	DD	DD	BB	BB	DD	BB	DD	BB	DD	BB	BB
chr3_37870453_37870508	dn	DD	NA	NA	DD	NA	DD	NA	DD	NA	BB	BB	DD	NA	bn	DD	NN	BB	BB	DD	DD	BB	BB	bn	BB	NA	DD	BB	dn	BB	DD	DD	DD	DD	BB	NA	NA	bn	DD	NA	BB	bn	DD	bn	DD	bn	dn	BB	BB
chr3_37874397_37874426	FF	FF	FF	FF	FF	FF	FF	FF	FF	FF	FF	bf	FF	FF	FF	FF	FF	bf	FF	FF	FF	FF	FF	FF	FF	FF	FF	bf	FF	FF	FF	FF	FF	FF	FF	FF	FF	BB	FF	FF	bf	FF	FF	FF	fn	BB	FF	FF	FF
chr3_37911326_37911341	DD	DD	BB	BB	dd	BB	dd	dd	DD	DD	BB	BB	dd	dd	BB	DD	BB	BB	BB	dd	dd	BB	BB	BB	BB	dd	dd	BB	dd	BB	DD	dd	dd	DD	BB	BB	BB	bn	dd	DD	BB	BB	dd	BB	DD	BB	dd	BB	BB
chr3_37914103_37914178	DD	DD	NN	NA	DD	NA	DD	DD	DD	NN	NA	BB	DD	DD	BB	DD	BB	BB	NA	DD	DD	BB	NA	BB	NA	NA	DD	NA	NA	BB	DD	DD	DD	DD	BB	NA	NA	NA	NA	DD	BB	BB	DD	BB	DD	BB	DD	BB	NA
chr3_37918656_37918705	DD	DD	BB	BB	DD	BB	DD	DD	DD	DD	BB	BB	DD	DD	BB	DD	bn	BB	BB	DD	DD	BB	BB	BB	BB	DD	DD	BB	DD	BB	DD	DD	DD	DD	BB	BB	BB	BB	DD	DD	BB	BB	DD	BB	DD	BB	DD	BB	BB
chr3_37926681_37926700	DD	DD	BB	BB	DD	BB	DD	DD	NA	NN	BB	BB	DD	DD	BB	DD	BB	BB	BB	DD	DD	BB	BB	BB	BB	DD	DD	BB	DD	BB	DD	DD	DD	NN	BB	BB	BB	BB	NN	NN	BB	BB	NN	BB	DD	NA	DD	BB	BB
chr3_37939237_37939260	DD	DD	BB	BB	DD	BB	DD	DD	DD	DD	BB	BB	DD	DD	BB	DD	BB	BB	BB	DD	DD	BB	BB	BB	BB	DD	DD	BB	DD	BB	DD	DD	DD	DD	BB	BB	BB	BB	DD	DD	BB	BB	DD	BB	DD	BB	DD	BB	BB
chr3_37960869_37960892	DD	dd	BB	BB	dd	BB	dd	DD	dd	dd	BB	BB	dd	dd	BB	dd	BB	BB	BB	DD	dd	BB	BB	BB	BB	DD	dd	BB	DD	BB	DD	dd	dd	dd	BB	BB	BB	BB	dd	dd	BB	BB	DD	BB	dd	BB	DD	BB	BB
chr3_37975680_37975691	DD	DD	BB	BB	DD	BB	DD	DD	DD	DD	BB	BB	DD	DD	BB	DD	BB	BB	BB	DD	DD	BB	BB	BB	BB	DD	DD	BB	DD	BB	DD	DD	DD	DD	BB	BB	BB	BB	DD	DD	BB	BB	DD	BB	DD	BB	DD	BB	BB
chr3_37975904_37975947	DD	DD	BB	BB	DD	BB	DD	DD	DD	DD	BB	BB	DD	DD	bn	DD	BB	BB	BB	DD	DD	BB	BB	BB	BB	DD	DD	BB	DD	BB	DD	DD	DD	DD	DD	BB	BB	bd	DD	DD	BB	BB	DD	BB	DD	BB	DD	BB	BB
chr3_37984008_37984037	DD	DD	NA	NA	DD	BB	NA	DD	DD	DD	BB	BB	DD	DD	BB	DD	BB	BB	NN	DD	DD	BB	NA	BB	BB	NA	DD	BB	NA	bn	NA	DD	NA	DD	BB	BB	BB	BB	DD	DD	NA	BB	DD	BB	DD	NA	DD	NA	BB
chr3_37996185_37996200	DD	DD	BB	BB	DD	BB	DD	DD	DD	DD	BB	BB	DD	DD	BB	DD	BB	BB	BB	DD	DD	BB	BB	BB	BB	DD	DD	BB	DD	BB	DD	DD	DD	DD	BB	BB	BB	BB	DD	DD	BB	BB	DD	BB	DD	BB	DD	BB	BB
chr3_38018820_38018864	dd	dd	BB	BB	dd	BB	dd	dd	dd	dd	BB	bn	bd	dd	bn	dd	BB	BB	BB	bd	dd	BB	BB	BB	BB	dd	dd	BB	dd	BB	dd	dd	dd	bd	BB	BB	BB	BB	dd	dd	BB	BB	bd	BB	dd	bn	dd	BB	BB
chr3_38031692_38031730	DD	DD	BB	BB	DD	BB	DD	DD	DD	DD	BB	BB	DD	DD	bn	DD	BB	BB	BB	DD	DD	BB	BB	BB	BB	DD	DD	BB	DD	BB	DD	DD	DD	DD	BB	BB	BB	BB	DD	DD	BB	BB	DD	BB	DD	BB	DD	BB	BB
chr3_38035803_38035814	DD	DD	BB	BB	DD	BB	DD	DD	DD	DD	BB	BB	DD	DD	BB	DD	BB	BB	BB	DD	DD	BB	BB	BB	BB	DD	DD	BB	DD	BB	DD	DD	DD	DD	BB	BB	BB	BB	DD	DD	BB	BB	DD	BB	DD	BB	DD	BB	BB
chr3_38037085_38037129	DD	DD	BB	BB	DD	bn	DD	DD	DD	DD	BB	BB	DD	DD	BB	DD	bn	BB	BB	DD	DD	BB	BB	BB	BB	DD	DD	BB	DD	BB	DD	DD	DD	DD	BB	BB	BB	BB	DD	DD	BB	BB	DD	BB	DD	BB	DD	BB	BB
chr3_38042410_38042427	DD	DD	BB	BB	DD	BB	DD	DD	DD	DD	BB	BB	DD	DD	BB	DD	BB	BB	BB	DD	DD	BB	BB	BB	BB	DD	DD	BB	DD	BB	DD	DD	DD	DD	BB	BB	BB	BB	DD	DD	BB	BB	DD	BB	DD	BB	DD	BB	BB
chr3_38049701_38049714	DD	DD	BB	BB	DD	BB	DD	DD	DD	DD	BB	BB	DD	DD	BB	DD	BB	BB	BB	DD	DD	BB	BB	BB	BB	DD	DD	BB	DD	BB	DD	DD	DD	DD	BB	BB	BB	BB	DD	DD	BB	BB	DD	BB	DD	BB	DD	BB	BB
chr3_38055276_38055290	DD	DD	BB	BB	DD	BB	DD	DD	DD	DD	BB	BB	DD	DD	BB	DD	BB	BB	BB	DD	DD	BB	BB	BB	BB	DD	DD	BB	DD	BB	DD	DD	DD	DD	BB	BB	BB	BB	DD	DD	BB	BB	DD	BB	DD	BB	DD	BB	BB
chr3_38060918_38060929	bd	DD	BB	BB	bd	BB	DD	DD	DD	DD	BB	BB	bd	DD	BB	DD	BB	BB	BB	DD	DD	BB	BB	BB	BB	DD	DD	BB	DD	BB	DD	bd	DD	DD	BB	BB	BB	BB	DD	DD	BB	BB	DD	BB	DD	BB	DD	BB	BB
chr3_38101615_38101629	DD	DD	BB	BB	DD	BB	DD	DD	DD	DD	BB	BB	DD	DD	BB	DD	BB	BB	BB	DD	DD	BB	BB	BB	BB	DD	DD	BB	DD	BB	DD	DD	DD	DD	BB	BB	BB	BB	DD	DD	BB	BB	DD	BB	DD	BB	DD	BB	BB
chr3_38103480_38103491	DD	DD	BB	BB	DD	BB	DD	DD	DD	DD	BB	BB	DD	DD	BB	DD	BB	BB	BB	DD	DD	BB	BB	BB	BB	DD	DD	BB	DD	BB	DD	DD	DD	DD	BB	BB	BB	BB	DD	DD	BB	BB	DD	BB	DD	BB	DD	BB	BB
chr3_38105421_38105432	DD	DD	BB	BB	DD	BB	DD	DD	DD	DD	BB	BB	DD	DD	BB	DD	BB	BB	BB	DD	DD	BB	BB	BB	BB	DD	DD	BB	DD	BB	DD	DD	DD	DD	BB	BB	BB	BB	DD	DD	BB	BB	DD	BB	DD	BB	DD	BB	BB
chr3_38130874_38130889	df	df	FF	FF	DD	FF	DD	DD	DD	df	FF	FF	DD	DD	FF	DD	FF	FF	FF	df	df	FF	FF	FF	FF	df	df	FF	DD	FF	df	DD	df	DD	FF	FF	FF	FF	DD	DD	FF	FF	df	FF	DD	FF	DD	FF	FF
chr3_38151719_38151732	DD	DD	BB	BB	DD	BB	DD	DD	DD	dn	BB	BB	DD	DD	BB	DD	BB	BB	BB	DD	DD	bn	BB	BB	BB	DD	DD	BB	DD	BB	DD	DD	DD	DD	BB	BB	BB	BB	DD	DD	BB	BB	DD	BB	DD	BB	DD	BB	BB
chr3_4117319_4117362	UU	UU	UU	BB	NA	BB	NA	UU	BB	UU	BB	BB	UU	NA	BB	BB	BB	BB	BB	UU	BB	UU	UU	UU	BB	BB	BB	bu	NA	NA	BB	BB	BB	UU	BB	UU	UU	BB	BB	NA	NA	UU	UU	BB	NA	NA	NA	BB	BB
chr3_4117608_4117647	NA	NA	DD	BB	DD	BB	NA	DD	BB	DD	BB	BB	DD	DD	BB	BB	BB	BB	BB	DD	BB	DD	DD	DD	BB	BB	BB	NN	DD	DD	BB	BB	BB	DD	BB	DD	DD	BB	BB	DD	NA	DD	DD	BB	DD	DD	NA	BB	BB
chr3_4244886_4244921	FF	NA	FF	FF	FF	NA	FF	FF	FF	FF	FF	FF	FF	FF	FF	FF	FF	FF	FF	FF	FF	FF	FF	FF	FF	FF	FF	FF	FF	FF	FF	FF	FF	FF	NN	NA	FF	FF	FF	FF	FF	FF	FF	FF	FF	FF	FF	FF	FF
chr3_4284313_4284357	FF	FF	FF	FF	FF	FF	FF	FF	FF	FF	FF	FF	FF	FF	FF	FF	FF	FF	FF	FF	FF	FF	FF	FF	FF	NA	FF	FF	FF	FF	FF	FF	FF	FF	FF	FF	FF	FF	FF	FF	FF	FF	NA	FF	FF	FF	NA	FF	FF
chr3_4344952_4344979	DD	DD	DD	BB	DD	BB	DD	DD	BB	DD	BB	BB	DD	DD	BB	BB	BB	BB	BB	DD	BB	DD	DD	DD	BB	BB	BB	BB	DD	DD	BB	BB	BB	DD	BB	DD	DD	BB	BB	DD	DD	DD	DD	BB	DD	DD	DD	BB	BB
chr3_4461902_4461941	dd	dd	NA	BB	dd	BB	dd	dd	BB	dd	BB	BB	NA	dd	BB	BB	BB	BB	BB	dd	BB	dd	dd	dd	BB	BB	BB	BB	dd	dd	BB	BB	BB	dd	bn	dd	dd	BB	NA	DD	NA	dd	DD	BB	dd	dd	dd	BB	BB
chr3_4567864_4567887	DD	DD	DD	BB	DD	BB	DD	DD	BB	DD	BB	BB	DD	DD	BB	BB	BB	BB	BB	DD	BB	DD	DD	DD	BB	BB	BB	BB	DD	DD	BB	BB	BB	DD	BB	DD	DD	BB	BB	DD	DD	DD	DD	BB	DD	DD	DD	BB	BB
chr3_4659525_4659566	DD	DD	DD	BB	DD	BB	DD	DD	BB	DD	BB	BB	DD	DD	BB	BB	BB	BB	BB	DD	BB	DD	DD	DD	BB	BB	BB	BB	DD	DD	BB	BB	BB	DD	BB	DD	DD	BB	BB	DD	DD	DD	DD	BB	DD	DD	DD	BB	BB
chr3_4867645_4867692	NA	FF	FF	FF	FF	FF	FF	FF	FF	FF	FF	NN	FF	FF	NA	FF	NA	NA	NA	FF	FF	FF	FF	NA	FF	FF	NA	FF	FF	FF	NA	FF	FF	FF	NA	FF	FF	NA	NA	NA	FF	FF	FF	NA	FF	NA	NA	FF	FF
chr3_5024798_5024827	DD	DD	DD	BB	DD	BB	DD	DD	BB	DD	BB	BB	DD	DD	BB	BB	BB	BB	BB	DD	BB	DD	DD	DD	bd	BB	BB	BB	DD	DD	BB	BB	BB	DD	BB	DD	DD	BB	BB	DD	DD	DD	DD	BB	DD	DD	DD	BB	BB
chr3_5058329_5058360	FF	FF	FF	NA	FF	FF	FF	FF	FF	FF	FF	FF	FF	NA	NA	FF	FF	FF	FF	FF	NA	FF	FF	FF	FF	NA	FF	FF	FF	FF	NA	FF	FF	NA	NN	FF	FF	FF	FF	FF	FF	FF	FF	NA	FF	FF	FF	FF	FF
chr3_5091067_5091122	DD	DD	NA	BB	DD	BB	NA	DD	BB	BB	NA	BB	DD	NN	BB	DD	DD	NA	NN	NA	BB	DD	dn	NA	BB	NA	BB	DD	DD	NA	BB	BB	BB	DD	BB	DD	DD	BB	BB	DD	DD	DD	DD	BB	DD	NA	bd	BB	NA
chr3_5264956_5264975	DD	DD	DD	BB	DD	BB	DD	DD	BB	DD	BB	BB	DD	DD	BB	BB	BB	BB	BB	DD	BB	DD	DD	DD	BB	BB	BB	BB	DD	DD	BB	BB	BB	DD	BB	DD	DD	BB	BB	DD	DD	DD	DD	BB	DD	DD	DD	BB	BB
chr3_5347062_5347091	FF	FF	FF	NA	NA	FF	FF	NA	FF	NA	NA	FF	FF	FF	FF	FF	NA	FF	NA	FF	NA	FF	FF	FF	NN	NA	FF	FF	FF	FF	FF	FF	FF	FF	FF	FF	NA	NA	FF	FF	FF	NA	NA	NA	NA	NA	NA	FF	FF
chr3_5394142_5394177	DD	DD	DD	BB	DD	BB	DD	DD	BB	DD	BB	BB	DD	DD	BB	BB	BB	BB	BB	DD	BB	DD	DD	DD	BB	BB	BB	BB	DD	DD	BB	BB	BB	DD	BB	DD	DD	BB	BB	DD	DD	DD	DD	BB	DD	DD	DD	BB	BB
chr3_5397881_5397932	DD	NA	NN	NA	DD	BB	DD	DD	bn	NA	BB	BB	DD	DD	BB	BB	BB	NA	BB	DD	BB	DD	DD	DD	BB	bd	BB	BB	NN	DD	BB	BB	BB	DD	BB	DD	DD	BB	BB	DD	NA	DD	DD	NA	DD	DD	DD	BB	BB
chr3_5478218_5478253	DD	DD	DD	BB	DD	BB	dn	DD	BB	DD	BB	BB	NA	DD	BB	BB	NN	BB	NA	DD	BB	DD	DD	DD	BB	NA	BB	BB	DD	DD	BB	bn	BB	DD	bd	DD	DD	BB	BB	DD	NA	DD	DD	BB	DD	DD	DD	BB	BB
chr3_5511379_5511418	DD	DD	DD	BB	DD	BB	DD	DD	BB	DD	BB	BB	DD	DD	BB	BB	BB	BB	BB	DD	BB	DD	DD	DD	BB	BB	BB	BB	DD	DD	BB	BB	BB	DD	BB	DD	DD	BB	BB	DD	DD	DD	DD	BB	DD	DD	DD	BB	BB
chr3_5527636_5527683	NA	NN	NA	FF	NA	FF	NN	fn	NA	NA	NA	FF	FF	FF	FF	fn	FF	NA	FF	FF	FF	FF	FF	FF	FF	NA	FF	FF	FF	FF	FF	FF	FF	FF	FF	NA	FF	FF	FF	FF	FF	NA	FF	FF	FF	NA	FF	FF	FF
chr3_5553916_5553951	NA	DD	DD	BB	DD	BB	DD	DD	BB	DD	BB	BB	NA	DD	BB	BB	NA	BB	NA	DD	BB	DD	DD	DD	BB	NA	BB	BB	NA	DD	BB	NA	BB	NN	NA	DD	DD	NA	BB	DD	NA	DD	NA	BB	DD	NA	DD	BB	BB
chr3_5614134_5614189	DD	NA	DD	BB	DD	BB	DD	DD	NA	DD	BB	BB	NA	NA	BB	BB	BB	BB	BB	DD	DD	DD	DD	DD	DD	NA	NN	BB	DD	NA	BB	BB	BB	DD	BB	DD	DD	NA	BB	NA	NA	NA	DD	BB	DD	DD	DD	BB	BB
chr3_5637399_5637458	NN	DD	NN	BB	BB	BB	NN	DD	NA	NN	NA	BB	BB	DD	BB	NN	BB	BB	NA	DD	bd	DD	NA	DD	BB	NA	BB	BB	DD	DD	BB	BB	BB	DD	NN	DD	BB	NN	BB	DD	DD	DD	BB	NN	DD	DD	DD	BB	BB
chr3_5729837_5729868	DD	DD	DD	BB	DD	BB	DD	DD	BB	DD	BB	BB	DD	DD	BB	BB	BB	BB	BB	DD	BB	DD	DD	DD	BB	BB	BB	BB	DD	DD	BB	BB	BB	DD	BB	DD	DD	BB	BB	DD	DD	DD	DD	BB	DD	DD	DD	BB	BB
chr3_5789751_5789786	DD	DD	DD	BB	DD	BB	dn	DD	BB	DD	BB	BB	DD	DD	BB	BB	BB	BB	BB	DD	BB	DD	DD	DD	BB	BB	BB	BB	DD	DD	BB	BB	BB	DD	BB	DD	DD	BB	BB	DD	DD	DD	DD	BB	DD	DD	DD	BB	BB
chr3_5822220_5822247	DD	DD	DD	BB	DD	BB	DD	DD	BB	DD	BB	BB	DD	DD	BB	BB	BB	BB	BB	DD	BB	DD	DD	DD	BB	BB	BB	BB	DD	DD	BB	BB	BB	DD	BB	DD	DD	BB	BB	DD	DD	DD	DD	BB	DD	DD	DD	BB	BB
chr3_5921242_5921291	DD	DD	DD	BB	DD	BB	DD	DD	BB	DD	BB	BB	DD	NN	BB	BB	BB	NA	BB	DD	BB	DD	DD	DD	BB	NA	BB	BB	DD	NA	BB	BB	BB	DD	BB	DD	DD	NA	BB	DD	NA	DD	DD	BB	DD	NA	DD	BB	BB
chr3_5964892_5964933	DD	DD	DD	NA	dn	BB	DD	DD	BB	NA	BB	BB	dn	NA	BB	BB	BB	BB	BB	DD	BB	DD	NA	DD	NA	NA	BB	BB	NN	NN	BB	BB	NA	DD	BB	DD	NA	BB	BB	DD	NA	DD	DD	NA	NA	DD	DD	BB	NA
chr3_6083602_6083613	df	df	df	FF	df	FF	df	df	FF	DD	FF	FF	df	df	FF	FF	FF	FF	FF	dn	FF	df	df	df	fn	FF	FF	FF	df	df	FF	FF	FF	dn	FF	df	df	FF	FF	df	df	dn	dn	FF	df	df	dn	FF	fn
chr3_6225552_6225579	DD	dn	DD	BB	DD	BB	DD	DD	BB	DD	BB	BB	DD	DD	BB	BB	BB	BB	BB	DD	BB	DD	DD	DD	BB	BB	BB	BB	DD	dn	BB	BB	BB	DD	BB	DD	DD	BB	BB	DD	DD	DD	DD	BB	DD	dn	DD	BB	BB
chr3_6245827_6245854	DD	DD	DD	BB	DD	BB	DD	DD	BB	DD	BB	BB	DD	DD	BB	BB	BB	BB	BB	DD	BB	DD	DD	DD	BB	BB	BB	BB	DD	DD	BB	BB	BB	DD	BB	DD	DD	BB	BB	DD	DD	DD	DD	BB	DD	DD	DD	BB	BB
chr3_6261942_6261996	DD	DD	DD	BB	DD	BB	DD	DD	BB	DD	BB	BB	DD	DD	BB	BB	BB	BB	BB	DD	BB	DD	DD	DD	BB	BB	BB	BB	DD	DD	BB	BB	BB	DD	BB	DD	DD	BB	BB	DD	DD	DD	DD	BB	DD	DD	DD	BB	BB
chr3_6272855_6272874	DD	DD	DD	BB	DD	BB	DD	DD	BB	DD	BB	BB	DD	DD	BB	BB	BB	BB	BB	DD	BB	DD	DD	DD	BB	BB	BB	BB	DD	DD	BB	BB	BB	DD	BB	DD	DD	BB	BB	DD	DD	DD	DD	BB	DD	DD	DD	BB	BB
chr3_6281650_6281669	DD	DD	DD	BB	DD	BB	DD	DD	BB	DD	BB	BB	DD	DD	BB	BB	BB	BB	BB	DD	BB	DD	DD	DD	BB	BB	BB	BB	DD	DD	BB	BB	BB	DD	BB	DD	DD	BB	BB	DD	DD	DD	DD	BB	DD	DD	DD	BB	BB
chr3_6294878_6294893	DD	DD	DD	BB	DD	BB	DD	DD	BB	DD	BB	BB	DD	DD	BB	BB	BB	BB	BB	DD	BB	DD	DD	DD	BB	BB	BB	BB	DD	DD	BB	BB	BB	DD	BB	DD	DD	BB	BB	DD	DD	DD	DD	BB	DD	DD	DD	BB	BB
chr3_6411503_6411524	DD	DD	DD	BB	DD	BB	DD	DD	BB	DD	BB	BB	DD	DD	BB	BB	BB	BB	BB	DD	BB	DD	DD	DD	BB	BB	BB	BB	DD	DD	BB	BB	BB	DD	BB	DD	DD	BB	BB	DD	DD	DD	DD	BB	DD	DD	DD	BB	BB
chr3_6438680_6438691	DD	DD	DD	BB	DD	BB	DD	DD	BB	DD	BB	BB	DD	DD	BB	BB	BB	BB	BB	DD	BB	DD	DD	DD	BB	BB	BB	BB	DD	DD	BB	BB	BB	DD	BB	DD	DD	BB	BB	DD	DD	DD	DD	BB	DD	DD	DD	BB	BB
chr3_6484418_6484457	dd	dd	dd	BB	dd	BB	bd	dd	BB	dd	BB	BB	dd	dd	BB	BB	BB	BB	BB	dd	BB	dd	dd	dd	BB	BB	BB	BB	dd	dd	BB	BB	BB	dd	BB	dd	dd	BB	BB	dd	dd	dd	dd	BB	dd	bd	dd	BB	BB
chr3_6492007_6492046	NA	fn	FF	FF	FF	NA	FF	FF	FF	FF	fn	NA	FF	FF	FF	FF	NA	FF	FF	FF	FF	FF	FF	FF	FF	NA	NA	FF	FF	FF	NA	FF	FF	FF	NA	NA	FF	FF	FF	FF	NA	NA	FF	FF	NA	FF	FF	FF	FF
chr3_6548230_6548257	DD	DD	DD	BB	DD	BB	DD	DD	BB	DD	BB	BB	DD	DD	BB	BB	BB	BB	BB	DD	BB	DD	DD	DD	BB	BB	BB	BB	DD	DD	BB	BB	BB	DD	BB	DD	dn	BB	BB	DD	DD	DD	DD	BB	DD	DD	DD	BB	BB
chr3_6674989_6675036	DD	DD	NA	BB	NA	NA	DD	DD	BB	DD	dn	BB	DD	DD	BB	BB	BB	BB	BB	DD	BB	NA	DD	DD	BB	NA	BB	BB	DD	DD	NA	NA	BB	DD	BB	NA	DD	NA	NA	NA	NA	DD	DD	BB	DD	DD	DD	BB	NA
chr3_6751473_6751516	DD	DD	DD	BB	DD	BB	DD	DD	BB	DD	BB	BB	DD	DD	BB	BB	BB	BB	BB	DD	BB	DD	DD	DD	BB	BB	BB	BB	DD	DD	BB	BB	BB	DD	BB	DD	DD	BB	BB	dn	DD	DD	DD	BB	DD	DD	DD	BB	BB
chr3_6819816_6819829	DD	DD	DD	BB	DD	BB	DD	DD	BB	DD	BB	BB	DD	DD	BB	BB	BB	BB	BB	DD	BB	DD	DD	DD	BB	BB	BB	BB	DD	DD	BB	BB	BB	DD	BB	DD	DD	BB	BB	DD	DD	DD	DD	BB	DD	DD	DD	BB	BB
chr3_6857475_6857496	DD	DD	DD	bn	DD	BB	DD	DD	BB	DD	BB	BB	DD	DD	BB	BB	BB	BB	BB	DD	BB	DD	DD	DD	BB	BB	BB	BB	DD	DD	BB	BB	BB	DD	BB	DD	DD	BB	BB	DD	DD	DD	DD	BB	DD	DD	DD	BB	BB
chr3_6865133_6865144	dd	dd	dd	bd	dd	BB	dd	dn	bd	dn	bd	BB	dd	DD	bd	BB	bd	BB	bd	dd	bd	DD	dn	dd	bd	BB	bd	BB	DD	dd	BB	BB	BB	dd	BB	dd	dd	bd	BB	dd	dn	DD	dd	BB	dd	dd	dd	bd	bd
chr3_6891059_6891070	df	df	df	FF	df	FF	df	df	FF	df	FF	FF	df	df	FF	FF	FF	FF	FF	df	FF	df	df	df	FF	FF	FF	FF	df	df	FF	FF	FF	df	FF	df	df	FF	FF	df	df	df	df	FF	df	df	df	FF	FF
chr3_6951810_6951829	DD	DD	DD	BB	DD	BB	DD	DD	BB	DD	BB	BB	DD	DD	BB	BB	BB	BB	BB	DD	BB	DD	DD	DD	BB	BB	BB	BB	DD	DD	BB	BB	BB	DD	BB	DD	DD	BB	BB	DD	DD	DD	DD	BB	DD	DD	DD	BB	BB
chr3_6981507_6981534	DD	df	df	FF	df	FF	df	dn	FF	nn	FF	FF	df	df	FF	FF	FF	FF	FF	df	FF	df	df	df	FF	FF	FF	FF	df	df	FF	FF	FF	df	FF	df	df	FF	FF	dn	DD	dn	dn	FF	DD	df	df	FF	FF
chr3_7017052_7017069	DD	DD	DD	BB	DD	BB	DD	dn	BB	DD	BB	BB	DD	DD	BB	BB	BB	BB	BB	DD	BB	DD	DD	DD	BB	BB	BB	BB	DD	DD	BB	BB	BB	DD	BB	DD	dn	BB	BB	DD	DD	DD	DD	BB	DD	DD	DD	BB	BB
chr3_7024537_7024548	DD	DD	DD	BB	DD	BB	DD	DD	BB	DD	BB	BB	DD	DD	BB	BB	BB	BB	BB	DD	BB	DD	DD	DD	BB	BB	BB	BB	DD	DD	BB	BB	BB	DD	BB	DD	DD	BB	BB	DD	DD	DD	DD	BB	DD	DD	DD	BB	BB
chr3_7056209_7056253	FF	FF	FF	FF	FF	FF	FF	FF	FF	FF	FF	FF	FF	FF	FF	FF	FF	FF	FF	FF	FF	FF	FF	FF	FF	FF	FF	FF	FF	FF	FF	FF	FF	FF	FF	FF	FF	FF	FF	FF	NN	FF	FF	NA	FF	FF	FF	FF	FF
chr3_7061507_7061524	DD	DD	DD	BB	DD	BB	DD	DD	BB	DD	BB	BB	DD	DD	BB	BB	BB	BB	BB	DD	BB	DD	DD	DD	BB	BB	BB	BB	DD	DD	BB	BB	BB	DD	BB	DD	DD	BB	BB	DD	DD	DD	DD	BB	DD	DD	DD	BB	BB
chr3_7079481_7079492	DD	DD	DD	BB	DD	BB	DD	DD	BB	bd	BB	BB	DD	DD	BB	BB	BB	BB	BB	DD	BB	DD	DD	DD	BB	BB	BB	BB	DD	DD	BB	BB	BB	DD	BB	DD	DD	BB	BB	DD	DD	DD	DD	BB	DD	DD	DD	BB	BB
chr3_7133817_7133832	DD	DD	DD	BB	DD	BB	DD	DD	BB	DD	BB	BB	DD	DD	BB	BB	BB	BB	BB	DD	BB	DD	DD	DD	BB	BB	BB	BB	DD	DD	BB	BB	BB	DD	BB	DD	DD	BB	BB	DD	DD	DD	DD	BB	DD	DD	DD	BB	BB
chr3_7168194_7168207	DD	DD	DD	BB	DD	BB	DD	DD	BB	DD	BB	BB	DD	DD	BB	BB	BB	BB	BB	DD	bd	DD	DD	DD	BB	BB	BB	BB	DD	DD	BB	BB	BB	DD	BB	DD	DD	BB	BB	DD	DD	DD	DD	BB	DD	DD	DD	BB	BB
chr3_7206068_7206103	DD	DD	DD	BB	DD	BB	DD	DD	BB	DD	BB	BB	DD	DD	BB	BB	BB	BB	BB	DD	BB	DD	DD	DD	BB	BB	BB	BB	DD	DD	BB	BB	BB	DD	BB	DD	DD	BB	BB	DD	DD	DD	DD	BB	DD	DD	DD	BB	BB
chr3_7241839_7241854	df	df	df	FF	DD	FF	df	df	FF	df	FF	FF	df	df	FF	FF	FF	fn	FF	df	FF	df	df	df	FF	FF	FF	FF	df	df	FF	FF	FF	df	FF	df	df	FF	FF	df	df	df	df	FF	df	df	df	FF	FF
chr3_7247339_7247354	DD	DD	DD	BB	DD	BB	DD	DD	BB	DD	BB	BB	DD	DD	BB	BB	BB	BB	BB	DD	BB	DD	DD	DD	BB	BB	BB	BB	DD	DD	BB	BB	BB	DD	BB	DD	DD	BB	BB	DD	DD	DD	DD	BB	DD	DD	DD	BB	BB
chr3_7283073_7283092	DD	DD	DD	BB	DD	BB	DD	DD	BB	DD	BB	BB	DD	DD	BB	BB	BB	BB	BB	DD	BB	DD	DD	DD	BB	BB	BB	BB	DD	DD	BB	BB	BB	DD	BB	DD	DD	BB	BB	DD	DD	DD	DD	BB	DD	DD	DD	BB	BB
chr3_7318222_7318256	DD	DD	DD	BB	DD	BB	DD	DD	BB	DD	BB	BB	DD	DD	BB	BB	BB	BB	BB	DD	BB	DD	DD	DD	BB	BB	BB	BB	DD	DD	BB	BB	BB	DD	BB	DD	DD	BB	BB	DD	DD	DD	DD	BB	DD	DD	DD	BB	BB
chr3_7347059_7347078	DD	DD	DD	BB	DD	BB	DD	DD	BB	DD	BB	BB	DD	DD	BB	BB	BB	BB	BB	DD	BB	DD	DD	DD	BB	BB	BB	BB	DD	DD	BB	BB	BB	DD	BB	DD	DD	BB	BB	DD	DD	DD	DD	BB	DD	DD	DD	BB	BB
chr3_7349471_7349482	DD	DD	DD	BB	DD	BB	DD	DD	BB	DD	BB	BB	DD	DD	BB	BB	BB	BB	BB	DD	BB	DD	DD	DD	BB	BB	BB	BB	DD	DD	BB	BB	BB	DD	BB	DD	DD	BB	BB	DD	DD	DD	DD	BB	DD	DD	DD	BB	BB
chr3_7350917_7350956	DD	DD	DD	BB	DD	BB	DD	DD	BB	DD	BB	BB	DD	DD	BB	BB	BB	BB	BB	DD	BB	DD	DD	DD	BB	BB	BB	BB	DD	DD	BB	BB	BB	DD	BB	DD	DD	BB	BB	DD	DD	DD	DD	BB	DD	DD	DD	BB	BB
chr3_7355386_7355400	DD	DD	DD	BB	DD	BB	DD	DD	BB	DD	BB	BB	DD	DD	BB	BB	BB	BB	BB	DD	BB	DD	DD	DD	BB	BB	BB	BB	DD	DD	BB	BB	BB	DD	BB	DD	DD	BB	BB	DD	DD	DD	DD	BB	DD	DD	DD	BB	BB
chr3_7362325_7362348	DD	DD	DD	BB	DD	BB	DD	DD	BB	DD	BB	BB	DD	DD	BB	BB	BB	BB	BB	DD	BB	DD	DD	DD	BB	BB	BB	BB	DD	DD	BB	BB	BB	DD	BB	DD	DD	BB	BB	DD	DD	DD	DD	BB	DD	DD	DD	BB	BB
chr3_7477396_7477407	DD	DD	DD	BB	bd	BB	DD	DD	BB	bd	BB	BB	bd	DD	BB	BB	BB	BB	BB	DD	BB	DD	DD	bd	BB	BB	BB	BB	dn	bd	BB	BB	BB	bd	BB	DD	DD	BB	BB	DD	DD	bd	DD	BB	DD	DD	DD	BB	BB
chr3_7514566_7514590	DD	DD	DD	BB	DD	BB	DD	DD	BB	DD	BB	BB	DD	DD	BB	BB	BB	BB	BB	DD	BB	DD	DD	DD	BB	BB	BB	BB	DD	DD	BB	BB	BB	DD	BB	DD	DD	BB	BB	DD	DD	DD	DD	BB	DD	DD	DD	BB	BB
chr3_7515343_7515363	DD	DD	DD	BB	DD	BB	DD	DD	BB	DD	BB	BB	DD	DD	BB	BB	BB	BB	BB	DD	BB	DD	DD	DD	BB	BB	BB	BB	DD	DD	BB	BB	BB	DD	BB	DD	DD	BB	BB	DD	DD	DD	DD	BB	DD	DD	DD	BB	BB
chr3_7555828_7555852	DD	DD	DD	BB	DD	BB	DD	DD	BB	DD	BB	BB	DD	DD	BB	BB	BB	BB	BB	DD	BB	DD	DD	DD	BB	BB	BB	BB	DD	DD	BB	BB	BB	DD	BB	DD	DD	BB	BB	DD	DD	DD	DD	BB	DD	DD	DD	BB	BB
chr3_7626991_7627050	DD	DD	DD	NA	NA	nn	DD	DD	DD	DD	NA	NA	DD	DD	NA	NN	NN	NA	NA	DD	NA	DD	DD	DD	NN	NA	BB	BB	NA	DD	BB	NA	BB	DD	NA	DD	DD	BB	BB	DD	DD	DD	NA	BB	DD	DD	DD	BB	BB
chr3_7685007_7685020	DD	DD	DD	BB	DD	BB	DD	DD	DD	DD	BB	BB	DD	DD	BB	BB	BB	BB	BB	DD	BB	DD	DD	DD	BB	BB	BB	BB	DD	DD	BB	BB	BB	DD	BB	DD	DD	BB	BB	DD	DD	DD	DD	BB	DD	DD	DD	BB	BB
chr3_7688057_7688072	DD	DD	DD	BB	DD	BB	DD	DD	DD	DD	BB	BB	DD	DD	BB	BB	BB	BB	BB	DD	BB	DD	DD	DD	BB	BB	BB	BB	DD	DD	BB	BB	BB	DD	BB	DD	DD	BB	BB	DD	DD	DD	DD	BB	DD	DD	DD	BB	BB
chr3_7690840_7690851	DD	DD	DD	BB	DD	BB	DD	DD	DD	DD	BB	BB	DD	DD	BB	BB	BB	BB	BB	DD	BB	DD	DD	DD	BB	BB	BB	BB	DD	DD	BB	BB	BB	DD	BB	DD	DD	BB	BB	DD	DD	DD	DD	BB	DD	DD	DD	BB	BB
chr3_7825237_7825269	DD	DD	DD	BB	DD	BB	DD	DD	DD	DD	BB	BB	DD	DD	BB	BB	BB	BB	BB	DD	BB	DD	DD	DD	BB	BB	BB	BB	DD	DD	BB	BB	BB	DD	BB	DD	DD	BB	BB	DD	DD	DD	DD	BB	DD	DD	DD	BB	bn
chr3_7898395_7898410	DD	DD	DD	BB	DD	BB	DD	DD	DD	DD	BB	BB	DD	DD	bn	BB	BB	BB	BB	DD	BB	DD	DD	DD	BB	BB	BB	BB	DD	DD	BB	BB	BB	DD	BB	DD	DD	BB	BB	DD	DD	DD	DD	BB	DD	DD	DD	BB	BB
chr3_7929335_7929349	DD	DD	DD	BB	DD	BB	DD	DD	DD	DD	BB	BB	DD	DD	BB	BB	BB	BB	BB	DD	BB	DD	DD	DD	BB	BB	BB	BB	DD	DD	BB	BB	BB	DD	BB	DD	DD	BB	BB	DD	DD	DD	DD	BB	DD	DD	DD	BB	BB
chr3_7981379_7981418	DD	DD	DD	BB	DD	BB	DD	DD	DD	DD	BB	BB	DD	DD	BB	NA	BB	BB	BB	DD	BB	DD	DD	DD	BB	NA	BB	BB	DD	DD	BB	BB	BB	DD	BB	DD	DD	BB	BB	DD	DD	DD	DD	BB	DD	DD	DD	BB	BB
chr3_8023853_8023870	DD	DD	DD	BB	DD	BB	DD	DD	DD	DD	BB	BB	DD	DD	BB	BB	BB	BB	BB	DD	BB	DD	DD	DD	BB	BB	BB	BB	DD	DD	BB	BB	BB	DD	BB	DD	DD	BB	BB	DD	DD	DD	DD	BB	DD	DD	DD	BB	BB
chr3_8028034_8028053	DD	DD	DD	BB	DD	BB	DD	DD	DD	DD	BB	BB	DD	DD	BB	BB	BB	BB	BB	DD	BB	DD	DD	DD	BB	BB	BB	BB	DD	DD	BB	BB	BB	DD	BB	DD	DD	BB	BB	DD	DD	DD	DD	BB	DD	dn	DD	BB	BB
chr3_8031351_8031366	DD	DD	DD	BB	DD	BB	DD	DD	DD	DD	BB	BB	DD	DD	BB	BB	BB	BB	BB	DD	BB	DD	DD	DD	BB	BB	BB	BB	DD	DD	BB	BB	BB	DD	BB	DD	DD	BB	BB	DD	DD	DD	DD	BB	DD	DD	DD	BB	BB
chr3_8075161_8075178	DD	DD	DD	BB	DD	BB	DD	DD	DD	DD	BB	BB	DD	DD	BB	BB	BB	BB	BB	DD	BB	DD	DD	DD	BB	BB	BB	BB	DD	DD	BB	BB	BB	DD	BB	DD	DD	BB	BB	DD	DD	DD	DD	BB	DD	DD	DD	BB	BB
chr3_8080295_8080318	DD	DD	DD	BB	DD	BB	DD	DD	DD	DD	BB	BB	DD	DD	BB	BB	BB	BB	BB	DD	BB	DD	DD	DD	BB	BB	BB	BB	DD	DD	BB	BB	BB	DD	BB	DD	DD	BB	BB	DD	DD	DD	DD	BB	DD	DD	DD	BB	BB
chr3_8090086_8090113	DD	DD	DD	BB	DD	BB	DD	DD	DD	DD	BB	BB	DD	DD	BB	BB	BB	BB	BB	DD	BB	DD	DD	DD	BB	BB	BB	BB	DD	DD	BB	BB	BB	DD	BB	DD	DD	BB	BB	DD	DD	DD	DD	BB	DD	DD	dn	BB	BB
chr3_8092940_8092961	DD	DD	DD	BB	DD	BB	DD	DD	DD	DD	BB	BB	DD	DD	BB	BB	BB	BB	BB	DD	BB	DD	DD	DD	BB	BB	BB	BB	DD	DD	BB	BB	BB	DD	BB	DD	DD	BB	BB	DD	DD	dn	DD	BB	DD	bd	DD	BB	BB
chr3_8127009_8127041	DD	DD	DD	bn	DD	BB	DD	DD	DD	DD	BB	BB	DD	DD	BB	bn	BB	BB	BB	DD	BB	DD	DD	DD	BB	BB	BB	BB	DD	DD	BB	BB	BB	DD	BB	DD	DD	BB	BB	DD	DD	DD	DD	BB	DD	DD	DD	BB	BB
chr3_8181813_8181833	DD	DD	DD	BB	DD	BB	DD	DD	DD	DD	BB	BB	DD	DD	BB	BB	BB	BB	BB	DD	BB	DD	DD	DD	BB	BB	BB	BB	DD	DD	BB	BB	BB	DD	BB	DD	DD	BB	BB	DD	DD	DD	DD	BB	DD	DD	DD	BB	BB
chr3_8190786_8190841	UU	UU	UU	BB	NA	BB	UU	UU	UU	UU	UU	UU	NA	UU	UU	UU	UU	UU	UU	UU	BB	UU	UU	NA	UU	BB	BB	UU	NA	UU	BB	BB	BB	UU	BB	UU	UU	BB	bu	UU	NA	UU	UU	UU	UU	NA	UU	BB	BB
chr3_8198259_8198300	DD	DD	DD	BB	DD	BB	DD	DD	DD	DD	BB	BB	DD	DD	BB	BB	BB	BB	BB	DD	BB	DD	DD	DD	BB	BB	BB	BB	DD	DD	BB	BB	BB	DD	BB	DD	DD	BB	BB	DD	DD	DD	DD	BB	DD	DD	DD	BB	BB
chr3_8212875_8212909	DD	bd	DD	BB	DD	BB	DD	DD	DD	DD	BB	BB	DD	DD	BB	BB	BB	BB	BB	DD	BB	DD	DD	DD	BB	BB	BB	BB	DD	DD	BB	BB	BB	DD	BB	DD	DD	BB	BB	DD	DD	DD	DD	BB	DD	DD	DD	BB	BB
chr3_8304441_8304460	DD	DD	DD	BB	DD	BB	DD	DD	DD	DD	BB	BB	DD	DD	BB	BB	BB	BB	BB	DD	BB	DD	DD	DD	BB	BB	BB	BB	DD	DD	BB	BB	BB	DD	BB	DD	DD	BB	BB	DD	DD	DD	DD	BB	DD	DD	DD	BB	BB
chr3_8334970_8334981	DD	DD	DD	BB	DD	BB	DD	DD	DD	DD	BB	BB	DD	DD	BB	BB	BB	BB	BB	DD	BB	DD	DD	DD	BB	BB	BB	BB	DD	DD	BB	BB	BB	DD	BB	DD	DD	BB	BB	DD	DD	DD	DD	BB	DD	DD	DD	BB	BB
chr3_8347634_8347649	DD	DD	DD	BB	DD	BB	DD	DD	DD	DD	BB	BB	DD	DD	BB	BB	BB	BB	BB	DD	BB	DD	DD	DD	BB	BB	BB	BB	DD	DD	BB	BB	BB	DD	BB	DD	DD	BB	BB	DD	DD	DD	DD	BB	DD	DD	DD	BB	BB
chr3_8349447_8349482	DD	DD	DD	BB	DD	BB	DD	DD	DD	DD	BB	BB	NA	dn	NA	BB	BB	BB	BB	DD	BB	DD	DD	DD	BB	BB	BB	BB	DD	DD	BB	NA	NN	DD	BB	DD	DD	BB	BB	DD	NA	DD	DD	BB	DD	NA	DD	BB	BB
chr3_8353037_8353060	DD	DD	DD	BB	DD	BB	DD	DD	DD	DD	BB	BB	DD	DD	BB	BB	BB	BB	BB	DD	BB	DD	DD	DD	BB	BB	BB	BB	DD	DD	BB	BB	BB	DD	BB	DD	DD	BB	BB	DD	DD	DD	DD	BB	DD	DD	DD	BB	BB
chr3_8354677_8354708	DD	DD	DD	BB	DD	BB	DD	DD	DD	DD	BB	BB	DD	DD	BB	BB	BB	BB	BB	dn	BB	DD	DD	DD	BB	BB	BB	BB	DD	DD	BB	BB	BB	DD	BB	DD	DD	BB	BB	DD	DD	DD	DD	BB	DD	DD	DD	BB	BB
chr3_8417672_8417731	du	UU	DD	NA	du	NA	DD	DD	DD	DD	UU	UU	DD	DD	UU	UU	UU	UU	UU	UU	NA	DD	DD	uu	UU	DD	UU	UU	DD	DD	UU	NA	UU	DD	UU	DD	DD	UU	UU	DD	DD	DD	DD	UU	DD	UU	UU	UU	UU
chr3_8461345_8461384	DD	DD	DD	BB	DD	BB	DD	DD	DD	DD	BB	BB	DD	DD	BB	BB	BB	BB	BB	DD	BB	DD	DD	DD	BB	BB	BB	BB	DD	DD	BB	BB	BB	DD	BB	DD	DD	BB	BB	DD	DD	DD	DD	BB	DD	DD	DD	BB	BB
chr3_8512255_8512302	UU	NA	uu	BB	UU	BB	UU	UU	UU	NA	BB	BB	NA	UU	BB	BB	BB	BB	BB	UU	BB	UU	uu	UU	BB	BB	BB	BB	UU	UU	BB	BB	BB	UU	BB	UU	UU	BB	BB	UU	UU	UU	NA	BB	NA	UU	UU	BB	BB
chr3_8520995_8521016	DD	DD	DD	BB	DD	BB	DD	DD	DD	DD	BB	BB	DD	DD	BB	BB	BB	BB	BB	DD	BB	DD	DD	DD	BB	BB	BB	BB	DD	DD	BB	BB	BB	DD	BB	DD	DD	BB	BB	DD	DD	DD	DD	BB	DD	DD	DD	BB	BB
chr3_8559922_8559960	DD	DD	DD	BB	DD	BB	DD	DD	DD	DD	BB	BB	DD	DD	BB	BB	BB	BB	BB	DD	BB	DD	DD	DD	BB	BB	BB	BB	DD	DD	BB	BB	BB	DD	BB	DD	DD	BB	BB	DD	DD	DD	DD	BB	DD	DD	DD	BB	BB
chr3_8626350_8626389	DD	DD	DD	BB	DD	BB	DD	DD	DD	DD	BB	BB	DD	DD	BB	BB	BB	BB	bn	DD	BB	DD	DD	DD	BB	BB	BB	BB	DD	DD	BB	BB	BB	DD	BB	DD	DD	BB	BB	DD	DD	DD	DD	bd	DD	DD	DD	BB	BB
chr3_8682484_8682501	DD	DD	DD	BB	DD	BB	DD	DD	DD	DD	BB	BB	DD	DD	BB	BB	BB	BB	BB	DD	BB	DD	DD	DD	BB	BB	BB	BB	DD	DD	BB	BB	BB	DD	BB	DD	DD	BB	BB	DD	DD	DD	DD	BB	DD	DD	DD	BB	BB
chr3_8691113_8691124	DD	DD	DD	BB	DD	BB	DD	DD	DD	DD	BB	BB	DD	DD	BB	BB	BB	BB	BB	DD	BB	DD	DD	DD	BB	BB	BB	BB	DD	bd	BB	BB	BB	DD	BB	DD	DD	BB	BB	DD	DD	DD	DD	BB	DD	DD	DD	BB	BB
chr3_8692120_8692147	DD	DD	DD	BB	DD	BB	dn	DD	DD	DD	BB	BB	DD	DD	BB	BB	BB	BB	BB	DD	BB	DD	DD	DD	BB	BB	BB	BB	DD	DD	BB	BB	BB	DD	BB	DD	DD	BB	BB	DD	DD	DD	DD	BB	DD	DD	DD	BB	BB
chr3_8694679_8694714	DD	DD	DD	BB	DD	BB	DD	DD	DD	DD	BB	BB	NA	DD	BB	NA	BB	BB	BB	DD	NA	DD	DD	DD	NA	NA	BB	BB	DD	DD	BB	NA	BB	DD	BB	DD	DD	BB	BB	NA	DD	DD	DD	NA	DD	DD	DD	NA	BB
chr3_8695435_8695449	DD	DD	DD	BB	DD	BB	DD	DD	DD	DD	BB	BB	DD	DD	BB	BB	BB	BB	BB	DD	BB	DD	DD	DD	BB	BB	BB	BB	DD	DD	BB	BB	BB	DD	BB	DD	DD	BB	BB	DD	DD	DD	DD	BB	DD	DD	DD	BB	BB
chr3_8712453_8712466	DD	DD	DD	BB	DD	BB	DD	DD	DD	DD	BB	BB	DD	DD	BB	BB	BB	BB	BB	DD	BB	DD	DD	DD	BB	BB	BB	BB	DD	DD	BB	BB	BB	DD	BB	DD	DD	BB	BB	DD	DD	DD	DD	BB	DD	DD	DD	BB	BB
chr3_8727093_8727120	DD	DD	DD	BB	DD	BB	DD	DD	DD	DD	BB	BB	DD	DD	BB	BB	BB	BB	BB	DD	BB	DD	DD	DD	BB	BB	BB	BB	DD	DD	BB	BB	BB	DD	BB	DD	DD	BB	BB	DD	DD	DD	DD	BB	DD	DD	DD	BB	BB
chr3_8730554_8730571	DD	DD	DD	BB	DD	BB	DD	DD	DD	DD	BB	BB	DD	DD	BB	BB	BB	BB	BB	DD	BB	DD	DD	DD	BB	BB	BB	BB	DD	DD	BB	BB	BB	DD	BB	DD	DD	BB	BB	DD	DD	DD	DD	BB	DD	DD	DD	BB	BB
chr3_8732296_8732329	DD	DD	DD	BB	DD	BB	DD	DD	DD	DD	BB	BB	DD	DD	bd	BB	BB	BB	BB	DD	BB	DD	DD	DD	bn	BB	BB	BB	DD	DD	BB	BB	bn	DD	BB	DD	DD	BB	BB	DD	DD	DD	DD	BB	DD	DD	DD	BB	BB
chr3_8739050_8739063	DD	DD	DD	BB	DD	BB	DD	DD	DD	DD	BB	BB	DD	DD	BB	BB	BB	BB	BB	DD	BB	DD	DD	DD	BB	BB	BB	BB	DD	DD	BB	BB	BB	DD	BB	DD	DD	BB	BB	DD	DD	DD	DD	BB	DD	dn	DD	BB	BB
chr3_8743126_8743170	DD	DD	DD	BB	DD	BB	DD	DD	DD	DD	bn	BB	DD	DD	BB	BB	bn	BB	BB	DD	BB	DD	DD	DD	BB	BB	BB	BB	DD	DD	BB	BB	BB	DD	BB	DD	DD	BB	BB	DD	DD	DD	DD	BB	DD	DD	DD	BB	BB
chr3_8749161_8749180	DD	DD	DD	BB	DD	BB	DD	DD	DD	DD	BB	BB	DD	DD	BB	BB	BB	BB	BB	DD	BB	DD	DD	DD	BB	BB	BB	BB	DD	DD	BB	BB	BB	DD	BB	DD	DD	BB	BB	DD	DD	DD	DD	BB	DD	DD	DD	BB	BB
chr3_8807513_8807542	DD	DD	DD	BB	DD	BB	DD	DD	DD	DD	BB	BB	DD	DD	BB	BB	BB	BB	BB	DD	BB	DD	DD	DD	BB	BB	BB	BB	DD	DD	BB	BB	BB	DD	BB	DD	DD	BB	BB	DD	DD	DD	DD	BB	DD	DD	DD	BB	BB
chr3_8848807_8848848	FF	FF	FF	FF	FF	FF	FF	FF	FF	FF	FF	FF	FF	FF	FF	FF	FF	FF	FF	FF	FF	FF	FF	FF	FF	FF	FF	FF	FF	FF	FF	FF	FF	FF	FF	FF	FF	NN	FF	FF	FF	FF	FF	FF	FF	FF	FF	FF	FF
chr3_8969549_8969572	DD	DD	DD	BB	DD	BB	DD	DD	DD	DD	BB	BB	DD	DD	BB	BB	BB	BB	BB	DD	BB	DD	DD	DD	BB	BB	BB	BB	DD	DD	BB	BB	BB	DD	BB	DD	DD	BB	BB	DD	DD	DD	DD	BB	DD	DD	DD	BB	BB
chr3_9004967_9004994	DD	DD	DD	BB	DD	BB	DD	DD	DD	DD	BB	BB	DD	DD	BB	BB	BB	BB	BB	DD	BB	DD	DD	DD	BB	BB	BB	BB	DD	DD	BB	BB	BB	DD	BB	DD	DD	BB	BB	DD	DD	DD	DD	BB	DD	DD	DD	BB	BB
chr3_9009512_9009537	DD	DD	DD	BB	DD	BB	DD	DD	DD	DD	BB	BB	DD	DD	BB	BB	BB	BB	BB	DD	BB	DD	DD	DD	BB	BB	BB	BB	DD	DD	bd	BB	BB	DD	BB	DD	DD	BB	BB	DD	DD	DD	DD	BB	DD	DD	DD	bn	BB
chr3_9024745_9024788	DD	DD	DD	BB	DD	BB	DD	DD	DD	DD	BB	BB	DD	DD	BB	BB	BB	BB	BB	DD	BB	DD	DD	DD	BB	BB	BB	BB	DD	DD	BB	BB	BB	DD	BB	DD	DD	BB	BB	DD	DD	DD	DD	BB	DD	DD	DD	BB	BB
chr3_9043262_9043291	DD	DD	DD	BB	DD	BB	DD	DD	DD	DD	BB	BB	DD	DD	BB	BB	BB	BB	BB	DD	BB	DD	DD	DD	BB	BB	BB	BB	DD	DD	BB	BB	BB	DD	BB	DD	bd	BB	BB	DD	DD	DD	DD	BB	DD	DD	DD	BB	BB
chr3_9104748_9104759	df	df	df	FF	df	FF	df	df	df	df	FF	FF	df	DD	FF	FF	FF	FF	FF	df	FF	df	df	df	FF	FF	FF	FF	df	df	FF	FF	FF	df	FF	df	df	FF	FF	df	df	df	df	FF	df	df	df	FF	FF
chr3_9108623_9108640	DD	DD	DD	BB	DD	BB	DD	DD	DD	DD	BB	BB	DD	DD	BB	BB	BB	BB	BB	DD	BB	DD	DD	DD	BB	BB	BB	BB	DD	DD	BB	BB	BB	DD	BB	DD	DD	BB	BB	DD	DD	DD	DD	BB	DD	DD	DD	BB	BB
chr3_9149555_9149594	DD	DD	DD	BB	DD	BB	DD	DD	DD	DD	BB	BB	DD	DD	BB	BB	BB	BB	BB	DD	BB	DD	DD	DD	BB	BB	BB	BB	DD	DD	BB	BB	BB	DD	BB	DD	DD	BB	BB	DD	DD	DD	DD	BB	DD	DD	DD	BB	BB
chr3_9175346_9175385	dd	dd	dd	UU	dd	UU	dd	dd	DD	dd	UU	UU	dd	dd	UU	UU	NA	NA	UU	dd	NA	dd	dd	dd	uu	NA	NA	NA	dd	dd	NA	NA	UU	dd	UU	dd	dd	NA	UU	dd	dd	dd	dd	UU	dd	dd	dd	UU	UU
chr3_9197738_9197755	df	df	df	FF	df	FF	DD	df	DD	df	FF	FF	df	df	FF	FF	FF	FF	FF	DD	FF	df	df	DD	FF	FF	FF	FF	df	df	FF	FF	FF	DD	FF	DD	df	FF	FF	df	df	df	df	FF	df	df	df	FF	FF
chr3_9210178_9210189	DD	DD	DD	BB	DD	BB	DD	DD	DD	DD	BB	BB	DD	DD	BB	BB	BB	BB	BB	DD	BB	DD	DD	DD	BB	BB	BB	BB	DD	DD	BB	BB	BB	DD	BB	DD	DD	BB	BB	DD	DD	DD	DD	BB	DD	DD	DD	BB	BB
chr3_9234726_9234743	DD	DD	DD	BB	DD	BB	DD	DD	DD	DD	BB	BB	DD	DD	BB	BB	BB	BB	BB	DD	BB	DD	DD	DD	BB	BB	BB	BB	DD	DD	BB	BB	BB	DD	BB	DD	DD	BB	BB	DD	DD	DD	DD	BB	DD	DD	DD	BB	BB
chr3_9244632_9244647	DD	DD	DD	BB	DD	BB	DD	DD	DD	DD	BB	BB	DD	DD	BB	BB	BB	BB	BB	DD	BB	DD	DD	DD	BB	BB	BB	BB	DD	DD	BB	BB	BB	DD	BB	DD	DD	BB	BB	DD	DD	DD	DD	BB	DD	DD	DD	BB	BB
chr3_9251093_9251110	DD	DD	DD	BB	DD	BB	DD	DD	DD	DD	BB	BB	DD	DD	BB	BB	BB	BB	BB	DD	BB	DD	DD	DD	BB	BB	BB	BB	DD	DD	BB	BB	BB	DD	BB	DD	DD	BB	BB	DD	DD	DD	DD	BB	DD	DD	DD	BB	BB
chr3_9290979_9290998	DD	DD	DD	BB	DD	BB	DD	DD	dn	DD	BB	bn	DD	DD	BB	BB	BB	BB	BB	DD	BB	DD	DD	DD	BB	BB	BB	BB	DD	DD	BB	BB	BB	DD	BB	DD	DD	BB	BB	DD	DD	DD	DD	BB	DD	DD	DD	BB	BB
chr3_9339030_9339059	DD	DD	DD	BB	DD	BB	DD	DD	DD	DD	BB	BB	DD	DD	BB	BB	BB	BB	BB	DD	BB	DD	DD	DD	BB	BB	BB	BB	DD	DD	BB	BB	BB	DD	BB	DD	DD	BB	BB	DD	DD	DD	DD	BB	DD	DD	DD	BB	BB
chr3_9375007_9375046	DD	DD	DD	BB	DD	BB	DD	DD	DD	DD	BB	BB	DD	DD	BB	BB	BB	BB	BB	DD	BB	DD	DD	DD	BB	BB	BB	BB	DD	DD	BB	BB	BB	DD	BB	DD	DD	BB	BB	DD	DD	DD	DD	BB	DD	DD	DD	BB	BB
chr3_9414249_9414276	DD	DD	DD	BB	DD	BB	DD	DD	DD	DD	BB	BB	DD	DD	BB	BB	BB	BB	BB	DD	BB	DD	DD	DD	BB	BB	BB	BB	DD	DD	BB	BB	BB	DD	BB	DD	DD	BB	BB	DD	DD	DD	DD	BB	DD	DD	DD	BB	BB
chr3_9436062_9436073	DD	DD	DD	BB	DD	BB	DD	DD	DD	DD	BB	BB	DD	DD	BB	BB	BB	BB	BB	DD	BB	DD	DD	DD	BB	BB	BB	BB	DD	DD	BB	BB	BB	DD	BB	DD	DD	BB	BB	DD	DD	DD	DD	BB	DD	DD	DD	BB	BB
chr3_9455875_9455886	DD	DD	DD	BB	DD	BB	DD	DD	DD	DD	BB	BB	DD	DD	BB	BB	BB	BB	BB	DD	BB	DD	DD	DD	BB	BB	BB	BB	DD	DD	BB	BB	BB	DD	BB	DD	DD	BB	BB	DD	DD	DD	DD	BB	DD	DD	DD	BB	BB
chr3_9456008_9456021	DD	DD	DD	BB	DD	BB	DD	DD	DD	DD	BB	BB	DD	DD	BB	BB	BB	BB	BB	DD	BB	DD	DD	DD	BB	BB	BB	BB	DD	DD	BB	BB	BB	DD	BB	DD	DD	BB	BB	DD	DD	DD	DD	BB	DD	DD	DD	BB	BB
chr3_9461055_9461082	DD	DD	DD	BB	DD	BB	DD	DD	DD	DD	BB	BB	DD	DD	BB	BB	BB	BB	BB	DD	BB	DD	DD	DD	BB	BB	BB	BB	DD	DD	BB	BB	BB	DD	BB	DD	DD	BB	BB	DD	DD	DD	DD	BB	DD	DD	DD	BB	BB
chr3_9462256_9462283	DD	DD	DD	BB	DD	BB	DD	DD	DD	DD	BB	BB	DD	DD	BB	BB	BB	BB	BB	DD	BB	DD	DD	DD	BB	BB	BB	BB	DD	DD	BB	BB	BB	DD	BB	DD	DD	BB	BB	DD	DD	DD	DD	BB	DD	DD	DD	BB	BB
chr3_9511978_9512022	DD	DD	DD	BB	DD	BB	DD	DD	DD	DD	BB	BB	DD	DD	BB	BB	BB	BB	BB	DD	BB	DD	DD	DD	BB	BB	BB	BB	DD	NN	BB	BB	BB	DD	BB	NA	DD	BB	BB	DD	NA	DD	DD	BB	DD	DD	DD	BB	BB
chr3_9541342_9541359	DD	DD	DD	BB	DD	BB	DD	DD	DD	DD	BB	BB	DD	DD	BB	BB	BB	BB	BB	DD	BB	DD	DD	DD	BB	BB	BB	BB	DD	DD	BB	BB	BB	DD	BB	DD	DD	BB	BB	DD	DD	DD	DD	BB	DD	DD	DD	BB	BB
chr3_9543572_9543595	DD	DD	DD	BB	DD	BB	DD	DD	DD	DD	BB	BB	DD	DD	BB	BB	BB	BB	BB	DD	BB	DD	DD	DD	BB	BB	BB	BB	DD	DD	BB	BB	BB	DD	BB	DD	DD	BB	BB	DD	DD	DD	DD	BB	DD	DD	DD	BB	BB
chr3_9543609_9543623	DD	DD	DD	BB	DD	BB	DD	DD	DD	DD	BB	BB	DD	DD	BB	BB	BB	BB	BB	DD	BB	DD	DD	DD	BB	BB	BB	BB	DD	DD	BB	BB	BB	DD	BB	DD	DD	BB	BB	DD	DD	DD	DD	BB	DD	DD	DD	BB	BB
chr3_9559834_9559863	DD	DD	DD	BB	DD	BB	DD	DD	DD	DD	BB	BB	DD	DD	BB	BB	BB	BB	BB	DD	BB	DD	DD	DD	BB	BB	BB	BB	DD	DD	BB	BB	BB	DD	BB	DD	DD	BB	BB	DD	DD	DD	DD	BB	DD	DD	DD	BB	BB
chr3_9597702_9597725	DD	DD	DD	BB	DD	BB	DD	DD	DD	DD	BB	BB	DD	DD	BB	BB	BB	BB	BB	DD	BB	DD	DD	DD	BB	BB	BB	BB	DD	DD	BB	BB	BB	DD	BB	DD	DD	BB	BB	DD	DD	DD	DD	BB	DD	DD	DD	BB	BB
chr3_9601767_9601786	FF	FF	FF	FF	NA	FF	FF	FF	FF	FF	FF	FF	FF	FF	FF	FF	NN	NA	FF	FF	FF	FF	FF	NA	NA	FF	FF	FF	FF	FF	FF	FF	FF	FF	FF	NA	FF	FF	FF	FF	FF	FF	FF	FF	FF	NA	FF	FF	NA
chr3_9614950_9614976	DD	DD	DD	NA	DD	BB	DD	DD	DD	DD	BB	BB	DD	DD	BB	BB	BB	BB	BB	DD	BB	DD	DD	DD	BB	NA	BB	BB	DD	DD	BB	BB	BB	DD	BB	DD	DD	BB	BB	DD	DD	DD	DD	BB	DD	DD	DD	BB	BB
chr3_9648939_9648974	DD	DD	DD	BB	DD	BB	DD	DD	DD	DD	BB	BB	DD	DD	BB	BB	BB	BB	BB	DD	BB	DD	DD	DD	BB	BB	BB	BB	DD	DD	bn	BB	BB	DD	DD	DD	DD	BB	BB	DD	DD	DD	DD	BB	DD	DD	DD	BB	BB
chr3_9671121_9671148	DD	DD	DD	BB	DD	BB	DD	DD	DD	DD	BB	BB	DD	DD	BB	BB	BB	BB	BB	DD	BB	DD	DD	DD	BB	BB	BB	BB	DD	DD	BB	BB	BB	DD	DD	DD	DD	BB	BB	DD	DD	DD	DD	BB	DD	DD	DD	BB	BB
chr3_9690147_9690206	DD	DD	DD	BB	DD	BB	DD	DD	DD	DD	BB	BB	DD	DD	BB	BB	BB	BB	BB	DD	BB	DD	DD	DD	BB	BB	BB	BB	bd	DD	BB	BB	BB	DD	DD	DD	DD	BB	BB	DD	DD	DD	DD	BB	DD	bd	DD	BB	BB
chr3_9709426_9709457	DD	DD	DD	BB	DD	BB	DD	DD	DD	DD	BB	BB	DD	DD	BB	BB	BB	BB	BB	DD	BB	DD	DD	DD	BB	BB	BB	BB	DD	DD	BB	BB	BB	DD	DD	DD	DD	BB	BB	DD	DD	DD	DD	BB	DD	DD	DD	BB	BB
chr3_9711874_9711891	DD	DD	DD	BB	DD	BB	DD	DD	DD	DD	BB	BB	DD	DD	BB	BB	BB	BB	BB	DD	BB	DD	DD	DD	BB	BB	BB	BB	DD	DD	BB	BB	BB	DD	DD	DD	DD	BB	BB	DD	DD	DD	DD	BB	DD	DD	DD	BB	BB
chr3_9758675_9758698	DD	DD	DD	BB	DD	BB	DD	DD	DD	DD	BB	BB	DD	DD	BB	BB	BB	BB	BB	DD	BB	DD	DD	DD	BB	BB	BB	BB	DD	DD	BB	BB	BB	DD	DD	DD	DD	BB	BB	DD	DD	DD	DD	BB	DD	DD	DD	BB	BB
chr3_9773234_9773273	DD	DD	DD	FF	DD	FF	DD	DD	DD	DD	FF	FF	DD	DD	FF	FF	FF	FF	FF	DD	FF	DD	DD	DD	FF	FF	FF	FF	DD	DD	FF	FF	FF	DD	DD	DD	DD	FF	FF	DD	DD	DD	DD	FF	DD	NA	DD	FF	FF
chr3_9843339_9843374	DD	DD	DD	BB	DD	BB	DD	DD	DD	DD	BB	BB	DD	DD	BB	BB	BB	BB	BB	DD	BB	DD	DD	DD	BB	BB	BB	BB	DD	DD	BB	BB	BB	DD	DD	DD	DD	BB	BB	DD	DD	DD	DD	BB	DD	DD	DD	BB	BB
chr3_9843914_9843943	DD	DD	DD	BB	DD	BB	DD	DD	DD	DD	BB	BB	DD	DD	BB	BB	BB	BB	BB	DD	BB	DD	DD	DD	BB	BB	BB	BB	DD	DD	BB	BB	BB	DD	DD	DD	DD	BB	BB	DD	DD	DD	DD	BB	DD	DD	DD	BB	BB
chr3_9893953_9893987	FF	FF	FF	NA	NA	FF	FF	FF	FF	FF	FF	FF	FF	FF	FF	FF	FF	FF	FF	FF	FF	FF	FF	FF	FF	NA	FF	FF	FF	NA	FF	FF	FF	FF	FF	FF	FF	FF	FF	NA	FF	NN	FF	FF	FF	FF	FF	FF	FF
chr3_38154353_38154376	bd	DD	BB	BB	bd	BB	bd	bd	DD	DD	BB	BB	bd	bd	BB	bd	BB	BB	BB	bd	DD	BB	BB	BB	BB	DD	bd	BB	DD	BB	DD	DD	DD	DD	BB	BB	BB	BB	bd	DD	BB	BB	DD	BB	DD	BB	DD	BB	BB
chr3_38159291_38159310	DD	DD	BB	BB	DD	BB	DD	DD	DD	DD	BB	BB	DD	DD	BB	DD	BB	BB	BB	DD	DD	BB	BB	BB	BB	DD	DD	BB	DD	BB	DD	DD	DD	DD	BB	BB	BB	BB	DD	DD	BB	BB	DD	BB	DD	BB	DD	BB	BB
chr3_38187975_38187986	dd	DD	BB	BB	dd	BB	DD	DD	dd	dd	BB	BB	DD	dd	BB	DD	BB	BB	BB	dd	DD	BB	BB	BB	BB	DD	dd	BB	DD	BB	dd	dd	dd	dd	BB	BB	BB	BB	dd	dd	BB	BB	dd	BB	dd	BB	dd	BB	BB
chr3_38190494_38190508	DD	DD	BB	BB	DD	BB	DD	DD	DD	DD	BB	BB	DD	DD	BB	DD	BB	BB	BB	DD	DD	BB	BB	BB	BB	DD	DD	BB	DD	BB	DD	DD	DD	DD	BB	BB	BB	BB	DD	DD	BB	BB	DD	BB	DD	BB	DD	BB	BB
chr3_38228327_38228358	DD	DD	BB	BB	DD	BB	DD	DD	DD	DD	BB	BB	DD	DD	BB	DD	BB	BB	BB	DD	DD	BB	BB	BB	BB	DD	DD	BB	DD	BB	DD	DD	DD	DD	BB	BB	BB	BB	DD	DD	BB	BB	DD	BB	DD	BB	DD	BB	BB
chr3_38231537_38231560	DD	DD	BB	BB	DD	BB	DD	DD	DD	DD	BB	BB	DD	DD	BB	DD	BB	BB	BB	DD	DD	BB	BB	BB	BB	DD	DD	BB	DD	BB	DD	DD	DD	DD	BB	BB	BB	BB	DD	DD	BB	BB	DD	BB	DD	BB	DD	BB	BB
chr3_38237822_38237839	DD	DD	BB	BB	DD	BB	DD	DD	DD	DD	BB	BB	DD	DD	BB	DD	BB	BB	BB	DD	DD	BB	BB	BB	BB	DD	DD	BB	DD	BB	DD	DD	DD	DD	BB	BB	BB	BB	DD	DD	BB	BB	DD	BB	DD	BB	DD	BB	BB
chr3_38253351_38253378	DD	DD	BB	BB	DD	BB	DD	NA	DD	NN	BB	NA	DD	DD	BB	DD	BB	BB	BB	DD	NA	BB	BB	BB	BB	DD	DD	BB	DD	BB	DD	DD	DD	DD	BB	BB	BB	BB	DD	DD	BB	BB	DD	BB	DD	BB	DD	BB	NA
chr3_38272274_38272288	DD	DD	BB	BB	DD	BB	DD	DD	DD	DD	BB	BB	DD	DD	BB	DD	BB	BB	BB	DD	DD	BB	BB	BB	BB	DD	DD	BB	DD	BB	DD	DD	DD	DD	BB	BB	BB	BB	DD	DD	BB	BB	DD	BB	DD	BB	DD	BB	BB
chr3_38285381_38285404	DD	DD	BB	BB	DD	BB	DD	DD	DD	DD	BB	BB	DD	DD	BB	DD	BB	BB	BB	DD	DD	BB	BB	BB	BB	DD	DD	BB	DD	BB	DD	DD	DD	DD	BB	BB	BB	BB	DD	DD	BB	BB	DD	BB	DD	BB	DD	BB	BB
chr3_38285878_38285901	DD	DD	BB	BB	DD	BB	DD	DD	DD	DD	BB	BB	DD	DD	BB	DD	BB	BB	BB	DD	DD	BB	BB	BB	BB	DD	DD	BB	DD	BB	DD	DD	DD	DD	BB	BB	BB	BB	DD	DD	BB	BB	DD	BB	DD	BB	DD	BB	BB
chr3_38289550_38289581	DD	DD	BB	BB	DD	BB	DD	DD	DD	DD	BB	BB	DD	DD	bn	DD	BB	BB	bn	DD	DD	BB	BB	BB	BB	DD	DD	BB	DD	BB	DD	DD	DD	DD	BB	bn	BB	BB	DD	DD	BB	BB	DD	BB	DD	BB	DD	BB	BB
chr3_38294690_38294701	DD	DD	BB	BB	DD	BB	DD	DD	DD	DD	BB	BB	DD	DD	BB	DD	BB	BB	BB	DD	DD	BB	BB	BB	BB	DD	DD	BB	DD	BB	DD	DD	DD	DD	BB	BB	BB	BB	DD	DD	BB	BB	DD	BB	DD	BB	DD	BB	BB
chr3_38298737_38298748	DD	DD	BB	BB	DD	BB	DD	DD	DD	DD	BB	BB	DD	DD	BB	DD	BB	BB	BB	DD	DD	BB	BB	BB	BB	DD	DD	BB	DD	BB	DD	DD	DD	DD	BB	BB	BB	BB	DD	DD	BB	BB	DD	BB	DD	BB	DD	BB	BB
chr3_38321564_38321593	DD	DD	BB	BB	DD	BB	DD	DD	DD	DD	BB	BB	DD	DD	BB	DD	BB	BB	BB	DD	DD	BB	BB	BB	BB	DD	DD	BB	DD	BB	DD	DD	DD	DD	BB	BB	BB	BB	DD	DD	BB	BB	DD	BB	DD	BB	DD	BB	BB
chr3_38327308_38327319	DD	DD	BB	BB	DD	BB	DD	DD	DD	DD	BB	BB	DD	DD	BB	DD	BB	BB	BB	DD	DD	BB	BB	BB	BB	DD	DD	BB	DD	BB	DD	DD	DD	DD	BB	BB	BB	BB	DD	DD	BB	BB	DD	BB	DD	BB	DD	BB	BB
chr3_38343605_38343616	bd	bd	BB	BB	DD	BB	bd	bd	DD	DD	BB	BB	DD	DD	BB	bd	BB	BB	BB	bd	DD	BB	BB	BB	BB	bd	DD	BB	DD	BB	DD	DD	DD	bd	BB	BB	BB	BB	DD	bd	BB	BB	bd	BB	DD	BB	DD	BB	BB
chr3_38377985_38378008	DD	DD	BB	BB	DD	BB	DD	DD	DD	DD	BB	BB	DD	DD	BB	DD	BB	BB	BB	DD	DD	BB	BB	BB	BB	DD	DD	BB	DD	BB	DD	DD	DD	DD	BB	BB	BB	BB	DD	DD	BB	BB	DD	BB	DD	BB	DD	BB	BB
chr3_38386059_38386078	DD	DD	BB	BB	DD	BB	DD	DD	DD	DD	BB	BB	DD	DD	BB	DD	BB	BB	BB	DD	DD	BB	BB	BB	BB	DD	DD	BB	DD	BB	DD	DD	DD	DD	BB	BB	BB	BB	DD	DD	BB	BB	DD	BB	DD	BB	DD	BB	BB
chr3_38407967_38407986	DD	DD	BB	BB	DD	BB	DD	DD	DD	DD	BB	BB	DD	DD	BB	DD	BB	BB	BB	DD	DD	BB	BB	BB	BB	DD	DD	BB	DD	BB	DD	DD	DD	DD	BB	BB	BB	BB	DD	DD	BB	BB	DD	BB	DD	BB	DD	BB	BB
chr3_38465643_38465654	DD	DD	BB	BB	DD	BB	DD	DD	DD	DD	BB	BB	DD	DD	BB	DD	BB	BB	BB	DD	DD	BB	BB	BB	BB	DD	DD	BB	DD	BB	DD	DD	DD	DD	BB	BB	BB	BB	DD	DD	BB	BB	DD	BB	DD	BB	DD	BB	BB
chr3_38468885_38468920	DD	DD	BB	BB	DD	BB	DD	DD	DD	DD	BB	BB	DD	DD	BB	DD	BB	BB	BB	DD	DD	BB	BB	BB	BB	DD	DD	BB	DD	BB	DD	DD	DD	DD	BB	BB	BB	BB	DD	DD	BB	BB	DD	BB	DD	BB	DD	BB	BB
chr3_38479195_38479214	DD	DD	BB	BB	DD	BB	DD	DD	DD	DD	BB	BB	DD	DD	BB	DD	BB	BB	BB	DD	DD	BB	BB	BB	BB	DD	DD	BB	DD	BB	DD	DD	DD	DD	BB	BB	BB	BB	DD	DD	BB	BB	DD	BB	DD	BB	DD	BB	BB
chr3_38481513_38481528	DD	DD	BB	BB	DD	BB	DD	DD	DD	DD	BB	BB	DD	DD	BB	DD	BB	BB	BB	DD	DD	BB	BB	BB	BB	DD	DD	BB	DD	BB	DD	DD	DD	DD	BB	BB	BB	BB	DD	DD	BB	BB	DD	BB	DD	BB	DD	BB	BB
chr3_38497307_38497336	DD	DD	BB	BB	DD	BB	DD	DD	DD	DD	BB	BB	DD	DD	BB	DD	BB	BB	BB	DD	DD	BB	BB	BB	BB	DD	DD	BB	DD	BB	DD	DD	DD	DD	BB	BB	BB	BB	DD	DD	BB	BB	DD	BB	DD	BB	DD	BB	BB
chr3_38509520_38509535	DD	DD	BB	BB	DD	BB	DD	DD	DD	DD	BB	BB	DD	DD	BB	DD	BB	BB	BB	DD	DD	BB	BB	BB	BB	DD	DD	BB	DD	BB	DD	DD	DD	DD	BB	BB	BB	BB	DD	DD	BB	BB	NA	BB	DD	BB	DD	BB	BB
chr3_38530536_38530547	DD	DD	BB	BB	DD	BB	DD	DD	DD	DD	BB	BB	DD	DD	BB	DD	BB	BB	BB	DD	DD	BB	BB	BB	BB	DD	DD	BB	DD	BB	DD	DD	DD	DD	BB	BB	BB	BB	DD	DD	BB	BB	BB	BB	DD	BB	DD	BB	BB
chr3_38539085_38539108	dd	dd	BB	BB	dd	BB	dd	dd	dd	dd	BB	BB	dd	dd	BB	dd	BB	BB	BB	dd	dd	BB	BB	BB	BB	dd	dd	BB	dd	BB	dd	dd	dd	dd	BB	BB	BB	BB	dd	dd	BB	BB	BB	BB	dd	BB	DD	BB	BB
chr3_38544126_38544137	DD	DD	BB	BB	DD	BB	DD	DD	DD	DD	BB	BB	DD	DD	BB	DD	BB	BB	BB	DD	DD	BB	BB	BB	BB	DD	DD	BB	DD	BB	DD	DD	DD	DD	BB	BB	BB	BB	DD	DD	BB	BB	BB	BB	DD	BB	DD	BB	BB
chr3_38549946_38549963	DD	DD	BB	BB	DD	BB	DD	DD	DD	DD	BB	BB	DD	DD	BB	DD	BB	BB	BB	DD	DD	BB	BB	BB	BB	DD	DD	BB	DD	BB	DD	DD	DD	DD	BB	BB	BB	BB	DD	DD	BB	BB	BB	BB	DD	BB	DD	BB	BB
chr3_38550945_38550968	DD	DD	BB	BB	DD	BB	DD	DD	DD	DD	BB	BB	DD	DD	bd	DD	BB	BB	BB	DD	DD	BB	BB	BB	bd	DD	DD	BB	DD	BB	DD	DD	DD	DD	BB	BB	BB	BB	DD	DD	BB	BB	BB	BB	DD	BB	DD	BB	BB
chr3_38554777_38554790	DD	DD	BB	BB	DD	BB	DD	DD	DD	dn	BB	BB	DD	DD	BB	DD	BB	BB	BB	DD	DD	BB	BB	BB	BB	DD	DD	BB	DD	BB	DD	DD	DD	DD	BB	BB	BB	BB	DD	DD	BB	BB	BB	BB	DD	BB	DD	BB	BB
chr3_38563974_38564005	DD	DD	BB	BB	DD	BB	DD	DD	DD	DD	BB	BB	DD	DD	BB	DD	BB	BB	BB	DD	DD	BB	BB	BB	BB	DD	DD	BB	DD	BB	DD	DD	DD	DD	BB	BB	BB	BB	DD	DD	BB	BB	BB	BB	DD	bn	DD	BB	BB
chr3_38575951_38575978	DD	DD	BB	BB	DD	BB	DD	DD	DD	DD	BB	BB	DD	DD	BB	DD	BB	BB	BB	DD	DD	BB	BB	BB	BB	DD	DD	BB	DD	BB	DD	DD	DD	DD	BB	BB	BB	BB	DD	DD	BB	BB	BB	BB	DD	BB	DD	BB	BB
chr3_38576044_38576058	DD	DD	BB	BB	DD	BB	DD	DD	DD	DD	BB	BB	DD	DD	BB	DD	BB	BB	BB	DD	DD	BB	BB	BB	BB	DD	DD	BB	DD	BB	DD	DD	DD	DD	BB	BB	BB	BB	DD	DD	BB	BB	BB	BB	DD	BB	DD	BB	BB
chr3_38641535_38641558	DD	DD	BB	BB	DD	BB	DD	DD	DD	DD	BB	BB	DD	DD	BB	DD	BB	BB	BB	DD	DD	BB	BB	BB	BB	DD	DD	BB	DD	BB	DD	DD	DD	DD	BB	BB	BB	BB	DD	DD	BB	BB	BB	BB	DD	BB	DD	BB	BB
chr3_38642832_38642855	DD	DD	BB	BB	DD	BB	DD	DD	DD	DD	BB	BB	DD	DD	BB	DD	BB	BB	BB	DD	DD	BB	BB	BB	BB	DD	DD	BB	DD	BB	DD	DD	DD	DD	BB	BB	BB	BB	DD	DD	BB	BB	BB	BB	DD	BB	DD	BB	BB
chr3_38651376_38651393	DD	DD	BB	BB	dn	BB	DD	DD	DD	DD	BB	BB	DD	DD	BB	DD	BB	BB	BB	DD	DD	BB	BB	BB	BB	DD	DD	BB	DD	BB	DD	DD	DD	DD	BB	BB	BB	BB	DD	DD	BB	BB	BB	BB	DD	BB	DD	BB	BB
chr3_38666233_38666247	DD	DD	BB	BB	DD	BB	DD	DD	DD	DD	BB	BB	DD	DD	BB	DD	BB	BB	BB	DD	DD	BB	BB	BB	BB	DD	DD	BB	DD	BB	DD	DD	DD	DD	BB	BB	BB	BB	DD	DD	BB	BB	BB	BB	DD	BB	DD	BB	BB
chr3_38679245_38679314	NA	DD	BB	dn	NA	BB	DD	DD	DD	DD	BB	NA	DD	DD	BB	DD	NN	NA	NA	DD	NA	NA	NN	NA	bn	NA	DD	BB	DD	bn	DD	DD	DD	DD	NN	BB	NN	NN	DD	DD	bn	BB	NA	NA	DD	NN	DD	NA	BB
chr3_38713350_38713361	DD	DD	BB	BB	DD	BB	DD	DD	DD	DD	BB	BB	DD	DD	BB	DD	BB	BB	BB	DD	DD	BB	BB	BB	BB	DD	DD	BB	DD	BB	DD	DD	DD	DD	BB	BB	BB	BB	DD	DD	BB	BB	BB	BB	DD	BB	DD	BB	BB
chr3_38753188_38753208	DD	DD	BB	BB	DD	BB	DD	DD	DD	DD	BB	BB	DD	DD	BB	DD	BB	BB	BB	DD	DD	BB	BB	BB	BB	DD	DD	BB	DD	BB	DD	DD	DD	DD	BB	BB	BB	BB	DD	DD	BB	BB	BB	BB	DD	BB	DD	BB	BB
chr3_38770264_38770275	DD	DD	BB	BB	DD	BB	DD	DD	DD	DD	BB	BB	DD	DD	BB	DD	BB	BB	BB	DD	DD	BB	BB	BB	BB	DD	DD	BB	DD	BB	DD	DD	DD	DD	BB	BB	BB	BB	DD	DD	BB	BB	BB	BB	DD	BB	DD	BB	BB
chr3_38785976_38785995	DD	DD	BB	BB	dn	BB	DD	DD	DD	DD	BB	BB	DD	DD	BB	DD	BB	BB	bn	DD	DD	BB	BB	BB	BB	DD	dn	BB	DD	BB	DD	DD	DD	DD	BB	BB	BB	BB	DD	DD	BB	BB	BB	BB	DD	BB	DD	BB	BB
chr3_38786629_38786656	DD	DD	BB	BB	dn	BB	DD	DD	DD	DD	BB	BB	DD	DD	BB	DD	BB	BB	BB	DD	DD	BB	BB	BB	BB	DD	DD	BB	DD	BB	DD	DD	DD	DD	BB	BB	BB	BB	DD	DD	BB	BB	BB	BB	DD	BB	DD	BB	BB
chr3_38789743_38789774	DD	DD	BB	BB	DD	BB	DD	DD	DD	DD	BB	BB	DD	DD	BB	DD	BB	BB	BB	DD	DD	BB	BB	BB	BB	DD	DD	BB	DD	BB	DD	DD	DD	DD	BB	BB	BB	BB	DD	DD	BB	BB	BB	BB	DD	bn	DD	BB	BB
chr3_38791617_38791628	DD	DD	BB	BB	DD	BB	DD	DD	DD	DD	BB	BB	DD	DD	BB	DD	BB	BB	BB	DD	dn	BB	BB	BB	BB	DD	DD	BB	DD	BB	DD	DD	DD	DD	BB	BB	BB	BB	DD	DD	BB	BB	BB	BB	DD	BB	DD	BB	BB
chr3_38794456_38794481	DD	DD	BB	BB	DD	BB	DD	DD	DD	DD	BB	BB	DD	DD	bn	DD	BB	BB	BB	dn	DD	BB	BB	BB	BB	DD	DD	BB	DD	BB	DD	DD	DD	DD	BB	BB	BB	BB	DD	DD	BB	BB	BB	BB	DD	BB	DD	BB	BB
chr3_38834644_38834658	DD	DD	BB	BB	DD	BB	DD	DD	DD	DD	BB	BB	DD	DD	BB	DD	BB	BB	BB	DD	DD	BB	BB	BB	BB	DD	DD	BB	DD	BB	DD	DD	DD	DD	BB	BB	BB	BB	DD	DD	BB	BB	BB	BB	DD	BB	DD	BB	BB
chr3_38834804_38834823	DD	DD	BB	BB	DD	BB	DD	DD	DD	DD	BB	BB	DD	DD	BB	DD	BB	BB	BB	DD	DD	BB	BB	BB	BB	DD	DD	BB	DD	BB	DD	DD	DD	DD	BB	BB	BB	BB	DD	DD	BB	BB	BB	BB	DD	BB	DD	BB	BB
chr3_38841723_38841762	DD	NA	BB	BB	NA	BB	NA	NA	DD	DD	BB	BB	DD	DD	BB	DD	BB	BB	BB	DD	NA	BB	NA	BB	BB	NA	DD	BB	DD	BB	NA	NA	NA	DD	BB	BB	BB	BB	DD	NA	BB	BB	BB	BB	DD	NN	NA	BB	bn
chr3_38846425_38846436	bd	DD	BB	BB	DD	BB	DD	DD	DD	DD	BB	BB	bd	bd	BB	bd	BB	BB	BB	bd	bd	BB	BB	BB	BB	DD	DD	BB	DD	BB	DD	DD	DD	DD	BB	BB	BB	BB	bd	bd	BB	BB	BB	BB	bd	BB	bd	BB	BB
chr3_38880728_38880752	DD	DD	BB	BB	DD	BB	DD	DD	DD	DD	BB	BB	DD	DD	BB	DD	BB	BB	BB	DD	DD	BB	BB	BB	BB	DD	DD	BB	DD	BB	DD	DD	DD	DD	BB	BB	BB	BB	DD	DD	BB	BB	BB	BB	DD	BB	DD	BB	BB
chr3_38882845_38882858	DD	DD	BB	BB	DD	BB	DD	DD	DD	DD	BB	BB	DD	DD	BB	DD	BB	BB	BB	DD	DD	BB	BB	BB	BB	DD	DD	BB	DD	BB	DD	DD	DD	DD	BB	BB	BB	BB	DD	DD	BB	BB	BB	BB	DD	BB	DD	BB	BB
chr3_38902062_38902096	DD	DD	BB	BB	DD	BB	DD	DD	DD	DD	BB	BB	DD	DD	BB	DD	BB	BB	BB	DD	DD	BB	BB	BB	BB	DD	DD	BB	DD	BB	DD	DD	DD	DD	BB	BB	BB	BB	DD	DD	BB	BB	BB	BB	DD	BB	DD	BB	BB
chr3_38915860_38915883	DD	DD	BB	BB	DD	BB	DD	DD	DD	DD	BB	BB	DD	DD	BB	DD	BB	BB	BB	DD	DD	BB	BB	BB	BB	DD	DD	BB	DD	BB	DD	DD	DD	DD	BB	BB	BB	BB	DD	DD	BB	BB	BB	BB	DD	BB	DD	BB	BB
chr3_38934134_38934159	DD	DD	BB	BB	DD	BB	DD	DD	DD	DD	BB	BB	DD	DD	BB	DD	bd	BB	bd	DD	DD	BB	BB	BB	BB	DD	DD	BB	DD	BB	DD	DD	DD	DD	BB	BB	BB	BB	DD	DD	BB	BB	BB	BB	DD	BB	DD	BB	BB
chr3_38944590_38944621	DD	DD	BB	NN	DD	BB	DD	DD	DD	DD	NA	BB	NA	NA	NA	NA	BB	BB	BB	NA	DD	BB	BB	BB	BB	NA	DD	BB	DD	BB	DD	DD	DD	DD	BB	BB	BB	BB	DD	NA	BB	BB	BB	BB	DD	BB	DD	BB	BB
chr3_38948432_38948447	DD	DD	BB	BB	DD	BB	DD	DD	DD	DD	BB	BB	DD	DD	BB	DD	BB	BB	BB	dn	DD	BB	BB	BB	BB	DD	DD	BB	DD	BB	DD	DD	DD	DD	BB	BB	BB	BB	DD	DD	BB	BB	BB	BB	DD	BB	DD	BB	BB
chr3_39044858_39044871	FF	FF	FF	NA	FF	FF	FF	FF	NA	FF	FF	NN	FF	FF	FF	FF	FF	FF	FF	fn	FF	FF	FF	FF	FF	NA	FF	FF	FF	FF	FF	FF	FF	NA	FF	FF	NA	FF	FF	NA	FF	FF	FF	FF	FF	FF	FF	FF	FF
chr3_39053843_39053890	DD	DD	BB	DD	DD	BB	DD	BB	DD	DD	BB	BB	DD	NA	BB	NA	BB	NA	BB	NA	NA	BB	BB	BB	BB	DD	DD	BB	NA	BB	BB	DD	DD	DD	BB	BB	BB	BB	DD	DD	NA	NA	BB	BB	DD	BB	DD	BB	BB
chr3_39089650_39089699	FF	NA	FF	FF	FF	FF	FF	FF	FF	FF	FF	FF	FF	FF	FF	FF	FF	NA	FF	FF	FF	FF	FF	FF	FF	NA	FF	FF	FF	FF	FF	FF	fn	FF	FF	FF	FF	FF	FF	FF	fn	FF	FF	FF	FF	FF	FF	FF	FF
chr3_39197013_39197040	FF	NA	FF	NA	FF	FF	FF	FF	FF	fn	FF	NA	NA	FF	FF	FF	FF	FF	FF	FF	NA	FF	FF	FF	FF	FF	FF	NA	FF	FF	FF	FF	FF	NA	NA	NA	FF	FF	FF	NA	NA	FF	NA	FF	FF	NA	NA	NA	NA
chr3_39205591_39205650	DD	dn	NA	NA	DD	BB	DD	NA	NA	NA	BB	NA	DD	NN	BB	DD	NA	BB	BB	DD	bd	BB	BB	NA	BB	NA	NN	BB	DD	BB	BB	DD	DD	DD	NA	NA	BB	BB	DD	DD	BB	DD	BB	BB	DD	NA	dn	BB	BB
chr3_39252476_39252531	NA	FF	FF	NA	fn	NA	NA	NA	FF	FF	NA	FF	FF	NA	FF	FF	FF	NA	NA	FF	FF	NA	fn	FF	NA	NA	NA	FF	NA	NA	FF	FF	FF	FF	FF	NA	FF	NA	FF	FF	NA	FF	FF	NA	NA	FF	FF	FF	FF
chr3_39556770_39556809	BB	DD	BB	BB	DD	BB	DD	BB	DD	DD	BB	BB	DD	DD	BB	DD	BB	BB	BB	DD	DD	BB	BB	BB	BB	DD	DD	BB	DD	BB	BB	DD	DD	DD	BB	bd	BB	BB	DD	DD	BB	NA	BB	BB	DD	BB	DD	BB	BB
chr3_39582650_39582689	FF	FF	FF	NA	FF	FF	FF	FF	FF	FF	FF	FF	FF	FF	FF	FF	FF	FF	FF	FF	FF	FF	FF	FF	FF	FF	FF	FF	FF	FF	FF	FF	FF	FF	FF	FF	FF	FF	FF	FF	FF	NA	FF	FF	FF	FF	FF	FF	FF
chr3_39635574_39635597	DD	DD	BB	BB	DD	BB	DD	BB	DD	DD	BB	BB	DD	DD	BB	DD	BB	BB	BB	DD	DD	BB	BB	BB	BB	DD	DD	BB	DD	BB	BB	DD	DD	DD	DD	BB	BB	BB	DD	DD	BB	BB	BB	BB	DD	BB	DD	BB	BB
chr3_39649578_39649601	DD	DD	BB	BB	DD	BB	DD	BB	DD	DD	BB	BB	DD	DD	BB	DD	BB	BB	BB	DD	DD	BB	BB	BB	BB	DD	DD	BB	DD	BB	bn	DD	DD	DD	DD	BB	BB	BB	DD	DD	BB	BB	BB	BB	DD	BB	DD	BB	BB
chr3_39665161_39665196	dd	dd	BB	BB	dd	BB	dd	BB	dd	dd	BB	BB	dd	dd	BB	dd	BB	BB	BB	dd	dd	BB	BB	BB	BB	dd	dd	BB	dd	BB	BB	dd	dd	dd	dd	BB	BB	BB	dd	dd	BB	BB	BB	BB	dd	BB	dd	BB	BB
chr3_39702075_39702086	df	df	FF	FF	DD	FF	df	FF	df	df	FF	FF	df	df	FF	df	FF	FF	FF	df	df	FF	FF	FF	FF	df	df	FF	DD	FF	FF	df	DD	DD	df	FF	FF	FF	DD	df	FF	FF	FF	FF	df	FF	df	FF	FF
chr3_39729506_39729525	DD	DD	BB	BB	DD	BB	DD	BB	DD	DD	BB	BB	DD	DD	BB	DD	BB	BB	BB	DD	DD	BB	BB	BB	BB	DD	DD	BB	DD	BB	BB	DD	DD	DD	DD	BB	BB	BB	DD	DD	BB	BB	BB	BB	DD	BB	DD	BB	BB
chr3_39732945_39732962	DD	DD	BB	BB	DD	BB	DD	BB	DD	DD	BB	BB	DD	DD	BB	DD	BB	BB	BB	DD	DD	BB	BB	BB	BB	DD	DD	BB	DD	BB	BB	DD	DD	DD	DD	BB	BB	BB	DD	DD	BB	BB	BB	BB	DD	BB	DD	BB	BB
chr3_39799739_39799783	DD	DD	BB	BB	DD	BB	DD	BB	DD	DD	BB	BB	DD	DD	BB	DD	BB	BB	BB	DD	DD	BB	BB	BB	BB	DD	DD	BB	DD	BB	BB	DD	DD	DD	DD	BB	BB	BB	DD	DD	BB	BB	BB	BB	DD	BB	DD	BB	BB
chr3_39806019_39806032	DD	DD	BB	BB	DD	BB	DD	BB	DD	DD	BB	BB	DD	DD	BB	DD	BB	BB	BB	DD	DD	BB	BB	BB	BB	DD	DD	BB	DD	BB	BB	DD	DD	DD	DD	BB	BB	BB	DD	DD	BB	BB	BB	BB	DD	BB	DD	BB	BB
chr3_39831856_39831891	DD	NA	BB	BB	dn	BB	DD	NN	NA	DD	BB	BB	NA	NA	BB	DD	BB	BB	BB	DD	DD	BB	BB	bn	bn	NA	DD	BB	NA	BB	NA	DD	NA	DD	NA	BB	BB	bn	dn	DD	BB	BB	BB	BB	DD	NA	NA	NA	NA
chr3_39867151_39867162	DD	DD	BB	BB	DD	BB	DD	BB	DD	DD	BB	BB	DD	DD	BB	DD	BB	BB	BB	DD	DD	BB	BB	BB	BB	DD	DD	BB	DD	BB	BB	DD	DD	DD	DD	BB	BB	BB	DD	DD	BB	BB	BB	BB	DD	BB	DD	BB	BB
chr3_39888843_39888857	DD	DD	BB	BB	DD	BB	DD	BB	DD	DD	BB	BB	DD	DD	BB	DD	BB	BB	BB	DD	DD	BB	BB	BB	BB	DD	DD	BB	DD	BB	BB	DD	DD	DD	DD	BB	BB	BB	DD	DD	BB	BB	BB	BB	DD	BB	DD	BB	BB
chr3_39894944_39894967	DD	DD	BB	BB	DD	BB	DD	BB	DD	DD	BB	BB	DD	DD	BB	DD	BB	BB	BB	DD	DD	BB	BB	BB	BB	DD	DD	BB	DD	BB	BB	DD	DD	DD	DD	BB	BB	BB	DD	DD	BB	BB	BB	BB	DD	BB	DD	BB	BB
chr3_39894990_39895019	DD	DD	BB	BB	DD	BB	DD	BB	DD	DD	BB	BB	DD	DD	BB	DD	BB	BB	BB	DD	DD	BB	BB	BB	BB	DD	DD	BB	DD	BB	BB	DD	DD	DD	DD	BB	BB	BB	DD	DD	BB	BB	BB	BB	DD	BB	DD	BB	BB
chr3_39915539_39915553	DD	DD	BB	BB	DD	BB	DD	BB	DD	DD	BB	BB	DD	DD	BB	DD	BB	BB	BB	DD	DD	BB	BB	BB	BB	DD	DD	BB	DD	BB	BB	DD	DD	DD	DD	BB	BB	BB	DD	DD	BB	BB	BB	BB	DD	BB	DD	BB	BB
chr3_39926292_39926319	DD	DD	BB	BB	DD	BB	DD	BB	DD	DD	BB	BB	DD	DD	BB	DD	BB	BB	BB	DD	DD	BB	BB	BB	BB	DD	DD	BB	DD	BB	BB	DD	DD	DD	DD	BB	BB	BB	DD	DD	BB	BB	BB	BB	DD	BB	DD	BB	BB
chr3_39941706_39941755	dd	dd	BB	BB	dd	BB	dd	BB	dd	dd	BB	BB	dd	dd	BB	dd	BB	BB	BB	dd	dd	BB	BB	BB	BB	dd	dd	BB	dd	BB	BB	DD	dd	dd	dd	BB	BB	BB	dd	dd	BB	BB	BB	BB	dd	BB	dd	BB	BB
chr3_40020212_40020223	DD	DD	BB	BB	DD	BB	DD	BB	DD	DD	BB	BB	DD	DD	BB	DD	BB	BB	BB	DD	DD	BB	BB	BB	BB	DD	DD	BB	DD	BB	BB	DD	DD	DD	DD	BB	BB	BB	DD	DD	BB	BB	BB	BB	DD	BB	DD	BB	BB
chr3_40095752_40095799	DD	DD	BB	BB	DD	BB	DD	BB	DD	DD	BB	BB	DD	DD	BB	DD	BB	BB	BB	DD	DD	BB	NA	NN	NA	NA	DD	BB	DD	BB	BB	DD	DD	DD	DD	BB	BB	NA	DD	NA	BB	BB	NA	BB	DD	BB	DD	BB	NA
chr3_40122302_40122313	DD	DD	BB	BB	DD	BB	DD	BB	DD	DD	BB	BB	DD	DD	BB	DD	BB	BB	BB	DD	DD	BB	BB	BB	BB	DD	DD	BB	DD	BB	BB	DD	DD	DD	DD	BB	BB	BB	DD	DD	BB	BB	BB	BB	DD	BB	DD	BB	BB
chr3_40135212_40135231	FF	FF	FF	FF	FF	FF	FF	FF	FF	FF	FF	FF	FF	NA	FF	FF	FF	FF	FF	NA	FF	FF	FF	FF	FF	FF	FF	FF	FF	FF	FF	FF	FF	FF	FF	FF	FF	FF	FF	FF	FF	FF	FF	FF	FF	FF	FF	FF	FF
chr3_40145845_40145870	DD	DD	bn	BB	DD	BB	DD	BB	DD	DD	BB	BB	DD	DD	BB	DD	BB	BB	BB	DD	DD	BB	BB	BB	BB	DD	DD	BB	DD	BB	BB	DD	DD	DD	DD	BB	BB	BB	DD	DD	BB	BB	BB	BB	DD	BB	DD	BB	BB
chr3_40161086_40161097	DD	DD	BB	BB	DD	BB	DD	BB	DD	DD	BB	BB	DD	DD	BB	DD	BB	BB	BB	DD	DD	BB	BB	BB	BB	DD	DD	BB	DD	BB	BB	DD	DD	DD	DD	BB	BB	BB	DD	DD	BB	BB	BB	BB	DD	BB	DD	BB	BB
chr3_40195709_40195756	FF	FF	FF	FF	FF	FF	fn	fn	NA	NA	FF	FF	FF	NA	FF	FF	FF	FF	FF	FF	NA	FF	FF	FF	FF	NA	FF	FF	FF	FF	FF	NA	FF	FF	NA	FF	FF	FF	FF	NA	FF	FF	FF	FF	NA	FF	FF	NA	NA
chr3_40237764_40237783	DD	DD	BB	BB	DD	BB	DD	BB	DD	DD	BB	BB	DD	DD	bn	DD	BB	BB	BB	DD	DD	BB	BB	BB	BB	DD	DD	BB	DD	BB	BB	DD	DD	DD	DD	BB	BB	BB	DD	DD	BB	BB	BB	BB	DD	BB	DD	BB	BB
chr3_40249730_40249754	DD	DD	BB	BB	DD	BB	DD	BB	DD	DD	BB	BB	DD	DD	BB	DD	BB	BB	BB	DD	DD	BB	BB	BB	BB	DD	DD	BB	DD	BB	BB	DD	DD	DD	DD	BB	BB	BB	DD	DD	BB	BB	BB	BB	DD	BB	DD	BB	BB
chr3_40263580_40263635	DD	DD	NN	BB	DD	BB	DD	bn	DD	DD	NN	NA	NA	DD	NN	DD	BB	NN	NN	NN	DD	BB	NA	NN	NN	DD	DD	BB	dn	NA	bn	DD	DD	DD	DD	bn	BB	NA	DD	DD	BB	NA	BB	NN	DD	bn	NA	NA	BB
chr3_40282578_40282591	DD	DD	BB	BB	DD	BB	DD	BB	DD	DD	BB	BB	DD	DD	BB	DD	BB	BB	BB	DD	DD	BB	BB	BB	BB	DD	DD	BB	DD	BB	BB	DD	DD	DD	DD	BB	BB	BB	DD	DD	BB	BB	BB	BB	DD	BB	DD	BB	BB
chr3_40284560_40284619	NA	DD	NN	NA	DD	NA	DD	BB	DD	NN	BB	BB	DD	BB	BB	DD	DD	NA	NA	DD	DD	BB	NA	BB	BB	NA	DD	DD	DD	NA	NA	DD	NA	DD	DD	BB	DD	BB	NA	DD	NA	BB	BB	BB	DD	NA	DD	NA	BB
chr3_40288165_40288200	DD	DD	BB	BB	DD	BB	DD	BB	DD	DD	BB	BB	DD	DD	BB	DD	BB	BB	BB	DD	DD	BB	BB	BB	BB	DD	DD	BB	DD	BB	BB	DD	DD	DD	DD	BB	BB	BB	DD	DD	BB	BB	BB	BB	DD	BB	DD	BB	BB
chr3_40292546_40292572	DD	DD	BB	BB	DD	BB	DD	BB	DD	DD	BB	BB	DD	DD	BB	DD	BB	BB	BB	DD	DD	BB	BB	BB	BB	DD	DD	BB	DD	BB	BB	DD	DD	DD	DD	BB	BB	BB	DD	DD	BB	BB	BB	BB	DD	BB	DD	BB	BB
chr3_40294420_40294434	DD	DD	BB	BB	DD	BB	DD	BB	DD	DD	BB	BB	DD	DD	BB	DD	BB	BB	BB	DD	DD	BB	BB	BB	BB	DD	DD	BB	DD	BB	bd	DD	DD	DD	DD	BB	BB	BB	DD	DD	BB	BB	BB	BB	DD	bd	DD	BB	BB
chr3_40319347_40319364	DD	DD	BB	BB	DD	bn	DD	BB	DD	DD	BB	BB	DD	DD	BB	DD	BB	BB	BB	DD	DD	BB	BB	BB	BB	DD	DD	BB	DD	BB	BB	DD	DD	DD	DD	BB	bn	BB	DD	DD	BB	bn	BB	BB	DD	BB	DD	BB	BB
chr3_40342252_40342307	NA	DD	BB	NN	DD	DD	DD	bd	BB	NA	DD	bd	DD	DD	BB	DD	BB	BB	BB	DD	DD	BB	BB	DD	bd	NA	DD	BB	DD	BB	BB	DD	DD	BB	DD	NA	BB	BB	DD	DD	BB	DD	BB	BB	DD	BB	DD	BB	BB
chr3_40364179_40364196	FF	NN	FF	FF	FF	FF	FF	FF	FF	FF	FF	NA	NA	NA	FF	FF	FF	NA	FF	FF	FF	FF	FF	NA	FF	NA	FF	FF	FF	FF	FF	FF	FF	FF	FF	NA	NA	FF	FF	FF	FF	FF	FF	NA	FF	FF	FF	FF	FF
chr3_40373050_40373091	DD	NA	BB	NN	DD	DD	DD	BB	BB	DD	NA	BB	NA	DD	BB	DD	BB	BB	BB	NA	DD	BB	BB	BB	NA	NA	DD	BB	NA	NA	BB	DD	DD	DD	DD	BB	BB	BB	DD	DD	NA	DD	NA	BB	NA	BB	DD	BB	BB
chr3_40423742_40423789	FF	FF	fn	FF	FF	NA	FF	FF	FF	FF	FF	FF	FF	FF	FF	NA	FF	FF	FF	NA	fn	NA	FF	NA	FF	FF	FF	FF	FF	FF	FF	NN	FF	FF	NA	FF	NA	NA	FF	FF	FF	FF	FF	FF	FF	FF	FF	NA	FF
chr3_40476015_40476069	FF	FF	FF	FF	FF	FF	FF	FF	FF	FF	FF	FF	FF	FF	FF	FF	FF	FF	FF	FF	NA	FF	FF	FF	FF	FF	FF	NN	FF	FF	FF	FF	FF	FF	FF	FF	FF	FF	FF	FF	NA	FF	FF	FF	FF	FF	FF	FF	FF
chr3_40496640_40496679	DD	DD	BB	BB	DD	DD	DD	BB	BB	DD	BB	BB	DD	DD	DD	DD	BB	BB	BB	DD	DD	BB	BB	BB	BB	DD	DD	BB	DD	BB	BB	DD	DD	DD	DD	BB	BB	BB	DD	DD	BB	DD	BB	BB	DD	BB	DD	BB	BB
chr3_40500084_40500116	FF	FF	FF	NA	FF	FF	FF	FF	FF	FF	FF	FF	FF	NA	FF	FF	FF	FF	FF	FF	FF	FF	FF	FF	NN	FF	FF	FF	FF	FF	FF	FF	FF	FF	FF	FF	FF	FF	FF	FF	FF	FF	FF	FF	FF	FF	FF	FF	FF
chr3_40727283_40727338	FF	FF	NA	FF	FF	FF	FF	FF	FF	FF	NA	FF	FF	FF	FF	FF	FF	FF	FF	FF	FF	FF	FF	FF	NA	FF	FF	FF	NA	NA	FF	FF	FF	FF	FF	NA	FF	FF	FF	FF	NA	FF	FF	FF	FF	FF	FF	FF	FF
chr3_41088250_41088281	DD	DD	BB	BB	DD	DD	DD	BB	BB	DD	BB	BB	DD	DD	BB	DD	BB	BB	BB	DD	DD	BB	BB	BB	BB	DD	DD	BB	DD	BB	BB	DD	DD	DD	DD	BB	BB	BB	DD	DD	BB	DD	BB	BB	DD	BB	DD	BB	BB
chr3_41091567_41091596	DD	DD	BB	BB	DD	DD	DD	BB	BB	DD	BB	BB	DD	DD	BB	DD	BB	BB	BB	DD	DD	BB	BB	BB	BB	DD	DD	BB	DD	BB	BB	DD	DD	DD	DD	BB	BB	BB	DD	DD	BB	DD	BB	BB	DD	BB	DD	BB	BB
chr3_41170191_41170225	DD	DD	BB	BB	DD	DD	DD	BB	BB	DD	BB	BB	DD	DD	BB	DD	BB	BB	BB	DD	DD	BB	BB	BB	BB	DD	DD	BB	DD	BB	BB	DD	DD	DD	DD	BB	BB	BB	DD	DD	BB	DD	BB	BB	DD	BB	DD	BB	BB
chr3_41267617_41267644	DD	DD	BB	BB	DD	DD	DD	BB	BB	DD	BB	BB	DD	DD	BB	DD	BB	BB	BB	DD	DD	BB	BB	BB	BB	DD	DD	BB	DD	BB	BB	DD	DD	DD	DD	BB	BB	BB	DD	DD	BB	DD	BB	BB	DD	BB	DD	BB	BB
chr3_41289919_41289938	DD	DD	BB	BB	DD	DD	DD	BB	BB	DD	BB	BB	DD	DD	BB	DD	BB	BB	BB	DD	DD	BB	BB	BB	BB	DD	DD	BB	DD	BB	BB	DD	DD	DD	DD	BB	BB	BB	DD	DD	BB	DD	BB	BB	DD	BB	DD	BB	BB
chr3_41320435_41320478	DD	DD	BB	BB	DD	DD	bd	BB	BB	DD	BB	BB	NA	bd	BB	NA	BB	BB	BB	DD	BB	BB	BB	BB	NN	NA	NA	NA	bd	NA	BB	DD	DD	NA	bd	BB	NA	BB	NA	bd	NA	dn	BB	BB	NA	BB	DD	BB	NA
chr3_41344330_41344353	DD	DD	BB	BB	DD	DD	DD	BB	BB	DD	BB	BB	DD	DD	BB	DD	BB	BB	BB	DD	DD	BB	BB	BB	BB	DD	DD	BB	DD	BB	BB	DD	DD	DD	DD	BB	BB	BB	DD	DD	BB	DD	BB	BB	DD	BB	DD	BB	BB
chr3_41349128_41349155	dd	DD	BB	BB	dd	dd	dd	BB	BB	dd	BB	BB	dd	dd	BB	dd	BB	BB	BB	dd	dd	BB	BB	BB	BB	dd	dd	BB	dd	BB	BB	dd	dd	dd	dd	BB	BB	BB	dd	dd	BB	dd	BB	BB	dd	BB	dd	bn	BB
chr3_41445246_41445293	DD	BB	BB	bn	DD	DD	BB	DD	BB	DD	BB	BB	DD	BB	BB	DD	BB	BB	BB	BB	DD	BB	BB	BB	BB	DD	DD	BB	DD	BB	BB	DD	DD	DD	DD	BB	BB	BB	DD	DD	BB	DD	BB	BB	DD	BB	DD	BB	BB
chr3_41519095_41519146	DD	DD	BB	NA	DD	DD	DD	DD	NA	DD	BB	BB	DD	DD	BB	DD	BB	NA	BB	DD	DD	BB	BB	NN	bn	DD	DD	BB	DD	BB	BB	DD	DD	DD	bd	NA	NA	BB	DD	DD	NA	DD	BB	BB	DD	BB	DD	NA	bn
chr3_41547140_41547167	DD	DD	BB	BB	DD	DD	DD	DD	BB	DD	BB	BB	DD	DD	BB	DD	BB	BB	BB	DD	DD	BB	BB	BB	BB	DD	DD	BB	DD	BB	BB	DD	DD	DD	DD	BB	BB	BB	DD	DD	BB	DD	BB	BB	DD	BB	DD	BB	BB
chr3_41554098_41554121	DD	DD	BB	BB	DD	DD	DD	DD	BB	DD	BB	BB	DD	DD	BB	DD	BB	BB	BB	DD	DD	BB	BB	BB	BB	DD	DD	BB	DD	BB	BB	DD	DD	DD	DD	BB	BB	BB	DD	DD	BB	DD	BB	BB	DD	BB	DD	BB	BB
chr3_41572247_41572260	DD	DD	BB	BB	DD	DD	DD	DD	BB	DD	BB	BB	DD	DD	BB	DD	BB	BB	BB	DD	DD	BB	BB	BB	BB	DD	DD	BB	DD	BB	BB	DD	DD	DD	DD	BB	BB	BB	DD	DD	BB	DD	BB	BB	DD	BB	DD	BB	BB
chr3_41624389_41624403	DD	DD	BB	BB	DD	DD	DD	DD	BB	DD	BB	BB	DD	DD	BB	DD	BB	BB	BB	DD	DD	BB	BB	BB	BB	DD	DD	BB	DD	BB	BB	DD	DD	DD	DD	BB	BB	BB	DD	DD	BB	DD	BB	BB	DD	BB	DD	BB	BB
chr3_41628324_41628368	DD	DD	BB	BB	DD	DD	DD	DD	BB	DD	BB	BB	DD	DD	BB	DD	BB	BB	BB	DD	DD	BB	BB	BB	BB	DD	DD	BB	DD	BB	BB	DD	DD	DD	DD	BB	BB	BB	DD	DD	BB	DD	BB	BB	DD	BB	DD	BB	BB
chr3_41642413_41642436	DD	DD	BB	BB	DD	DD	DD	DD	BB	DD	BB	BB	DD	DD	BB	DD	BB	BB	BB	DD	DD	BB	BB	BB	BB	DD	DD	BB	DD	BB	BB	DD	DD	DD	DD	BB	BB	BB	DD	DD	BB	DD	BB	BB	DD	BB	DD	BB	BB
chr3_41644849_41644868	DD	DD	BB	BB	DD	DD	DD	DD	BB	DD	BB	BB	DD	DD	BB	DD	BB	BB	BB	DD	DD	BB	BB	BB	BB	DD	DD	BB	DD	BB	BB	DD	DD	DD	DD	BB	BB	BB	DD	DD	BB	DD	BB	BB	DD	BB	DD	BB	BB
chr3_41660812_41660839	DD	DD	BB	BB	DD	DD	DD	DD	BB	DD	BB	BB	DD	DD	BB	DD	BB	BB	BB	DD	DD	BB	BB	BB	BB	DD	DD	BB	DD	BB	BB	DD	DD	DD	DD	BB	BB	BB	DD	DD	BB	DD	BB	BB	DD	BB	DD	BB	BB
chr3_41703340_41703363	DD	DD	BB	BB	DD	DD	DD	DD	BB	DD	BB	BB	DD	DD	BB	DD	BB	BB	BB	DD	DD	BB	BB	BB	BB	DD	DD	BB	DD	BB	BB	DD	DD	DD	DD	BB	BB	BB	DD	DD	BB	DD	BB	BB	DD	BB	DD	BB	BB
chr3_41704571_41704594	DD	DD	BB	BB	DD	DD	DD	dn	BB	dn	BB	BB	DD	DD	BB	DD	BB	BB	BB	DD	DD	DD	DD	BB	BB	DD	DD	BB	dn	BB	BB	DD	DD	DD	DD	BB	BB	BB	DD	DD	BB	DD	BB	BB	DD	BB	DD	BB	BB
chr3_41706905_41706928	DD	DD	BB	BB	DD	DD	DD	DD	BB	DD	BB	BB	DD	DD	BB	DD	bn	BB	BB	DD	DD	BB	BB	BB	BB	DD	DD	BB	DD	BB	BB	DD	DD	DD	DD	BB	BB	BB	DD	DD	BB	DD	BB	BB	DD	BB	DD	BB	BB
chr3_41708962_41708983	DD	DD	BB	BB	DD	DD	DD	DD	BB	DD	BB	BB	DD	DD	BB	DD	BB	BB	BB	DD	DD	BB	BB	BB	BB	DD	DD	BB	DD	BB	BB	DD	DD	DD	DD	BB	BB	BB	DD	DD	BB	DD	BB	BB	dn	BB	DD	BB	BB
chr3_41736223_41736234	DD	DD	BB	BB	DD	DD	DD	DD	BB	DD	BB	BB	DD	DD	BB	DD	BB	BB	BB	DD	DD	BB	BB	BB	BB	DD	DD	BB	DD	BB	BB	DD	DD	DD	DD	BB	BB	BB	DD	DD	BB	DD	BB	BB	DD	BB	DD	BB	BB
chr3_41739070_41739093	DD	DD	BB	BB	DD	DD	DD	DD	BB	DD	BB	BB	DD	DD	BB	DD	BB	BB	BB	DD	DD	BB	BB	BB	BB	DD	DD	BB	DD	BB	BB	DD	DD	DD	DD	BB	BB	BB	DD	DD	BB	DD	BB	BB	DD	BB	DD	BB	BB
chr3_41739188_41739211	DD	DD	BB	BB	DD	DD	DD	DD	BB	DD	BB	BB	DD	DD	BB	DD	BB	BB	BB	DD	DD	BB	BB	BB	BB	DD	DD	BB	DD	BB	BB	DD	DD	DD	DD	BB	BB	BB	DD	DD	BB	DD	BB	BB	DD	BB	DD	BB	BB
chr3_41754251_41754274	DD	DD	BB	BB	DD	DD	DD	DD	BB	DD	BB	BB	DD	DD	BB	DD	BB	BB	BB	DD	DD	BB	BB	BB	BB	DD	DD	BB	DD	BB	BB	DD	DD	DD	DD	BB	BB	BB	DD	DD	BB	DD	BB	BB	DD	BB	DD	BB	BB
chr3_41760318_41760329	DD	DD	BB	BB	DD	DD	DD	DD	BB	DD	BB	BB	DD	DD	BB	DD	BB	BB	BB	DD	DD	BB	BB	BB	BB	DD	DD	BB	DD	BB	BB	DD	DD	DD	DD	BB	BB	BB	DD	DD	BB	DD	BB	BB	DD	BB	DD	BB	BB
chr3_41832249_41832273	DD	DD	BB	BB	DD	DD	DD	DD	BB	DD	BB	BB	DD	DD	BB	DD	BB	BB	BB	DD	DD	BB	BB	BB	BB	DD	DD	BB	DD	BB	BB	DD	DD	DD	DD	BB	BB	BB	DD	DD	BB	DD	BB	BB	DD	BB	DD	BB	BB
chr3_41853125_41853136	DD	DD	BB	BB	DD	DD	DD	dn	BB	DD	BB	BB	DD	DD	BB	DD	BB	BB	BB	DD	DD	bn	BB	BB	BB	DD	DD	BB	DD	BB	BB	DD	DD	DD	DD	BB	BB	BB	DD	DD	BB	DD	BB	BB	DD	BB	DD	BB	BB
chr3_41911094_41911127	DD	DD	BB	BB	DD	DD	DD	DD	BB	DD	BB	BB	DD	DD	BB	DD	BB	BB	BB	DD	DD	BB	BB	BB	BB	DD	DD	BB	DD	BB	BB	DD	DD	DD	DD	BB	BB	BB	DD	DD	BB	DD	BB	BB	DD	BB	DD	BB	BB
chr3_41944543_41944578	dd	dd	BB	BB	dd	dd	DD	dd	BB	dd	BB	BB	dd	dd	BB	dd	BB	BB	BB	dd	dd	BB	BB	BB	BB	dd	dd	BB	dd	BB	BB	dd	dd	dd	dd	BB	BB	BB	dd	dd	BB	dd	BB	BB	dd	BB	dd	BB	BB
chr3_41961364_41961378	DD	DD	BB	BB	DD	DD	DD	DD	BB	DD	BB	BB	DD	DD	BB	DD	BB	BB	BB	DD	DD	BB	BB	BB	BB	DD	DD	BB	DD	BB	BB	DD	DD	DD	DD	BB	BB	BB	DD	DD	BB	DD	BB	BB	DD	BB	DD	BB	BB
chr3_41976004_41976031	DD	DD	BB	BB	DD	DD	DD	DD	bd	DD	BB	BB	DD	DD	BB	DD	BB	BB	BB	DD	DD	BB	BB	BB	BB	DD	DD	BB	DD	BB	BB	DD	DD	DD	DD	BB	BB	BB	DD	DD	BB	DD	BB	BB	DD	BB	DD	BB	BB
chr3_42022300_42022319	DD	DD	BB	BB	DD	DD	DD	DD	BB	DD	BB	BB	DD	DD	BB	DD	BB	BB	BB	DD	DD	BB	BB	BB	BB	DD	DD	BB	DD	BB	BB	DD	DD	DD	DD	BB	BB	BB	DD	DD	BB	DD	BB	BB	DD	bn	DD	BB	BB
chr3_42060668_42060703	NA	NN	BB	BB	NA	NA	NN	NA	BB	dn	BB	BB	NA	NA	BB	NA	BB	BB	BB	DD	NA	BB	BB	BB	NA	NA	DD	BB	DD	NA	NA	DD	DD	NA	DD	BB	BB	BB	DD	NA	BB	NA	BB	BB	DD	BB	NA	BB	BB
chr3_42084224_42084251	DD	DD	BB	BB	DD	DD	DD	DD	BB	DD	BB	BB	DD	DD	BB	DD	BB	BB	BB	DD	DD	BB	BB	BB	BB	DD	DD	BB	DD	BB	BB	DD	DD	DD	DD	BB	BB	BB	DD	DD	BB	DD	BB	BB	DD	BB	DD	BB	BB
chr3_42150724_42150775	NA	DD	NA	BB	DD	DD	NA	DD	NA	DD	NA	BB	DD	DD	NA	DD	NA	NA	BB	dn	DD	BB	BB	NN	BB	DD	DD	BB	DD	bn	BB	DD	DD	DD	NA	NA	BB	NA	DD	NA	NA	DD	NA	BB	DD	bn	DD	BB	bn
chr3_42157487_42157502	DD	DD	BB	BB	DD	DD	DD	DD	BB	DD	BB	BB	DD	DD	BB	DD	BB	BB	BB	DD	DD	BB	BB	BB	BB	DD	DD	BB	DD	BB	BB	DD	DD	DD	DD	BB	BB	BB	DD	DD	BB	DD	BB	BB	DD	BB	DD	BB	BB
chr3_42168975_42169034	DD	DD	BB	BB	DD	DD	DD	DD	BB	DD	BB	BB	DD	DD	BB	DD	BB	BB	BB	DD	DD	bn	BB	BB	BB	DD	DD	BB	DD	BB	BB	DD	DD	DD	DD	BB	BB	BB	DD	DD	BB	DD	BB	BB	DD	BB	DD	BB	BB
chr3_42251781_42251808	DD	DD	BB	BB	DD	DD	DD	DD	BB	DD	BB	BB	DD	DD	BB	DD	BB	BB	BB	DD	DD	BB	BB	BB	BB	DD	DD	BB	DD	BB	BB	DD	DD	DD	DD	BB	BB	BB	DD	DD	BB	DD	BB	BB	DD	BB	DD	BB	BB
chr3_42253641_42253656	df	df	FF	FF	df	df	df	df	FF	df	FF	FF	df	df	FF	df	FF	FF	fn	df	df	df	FF	FF	FF	df	df	FF	df	FF	FF	df	df	df	DD	FF	FF	FF	df	df	FF	df	FF	FF	df	FF	df	FF	FF
chr3_42253955_42254010	DD	DD	BB	BB	DD	DD	DD	DD	BB	dn	BB	BB	DD	DD	BB	DD	BB	BB	BB	DD	DD	BB	BB	BB	BB	DD	DD	BB	DD	BB	BB	DD	DD	DD	DD	BB	BB	BB	DD	DD	BB	DD	BB	BB	DD	bn	DD	BB	BB
chr3_42278248_42278291	UU	NA	BB	BB	NA	NA	NA	NA	BB	UU	BB	BB	NA	NA	BB	uu	BB	BB	BB	UU	NA	BB	BB	BB	BB	NA	UU	BB	UU	BB	BB	NA	uu	NA	UU	BB	BB	BB	UU	NA	BB	UU	BB	BB	UU	BB	NA	BB	BB
chr3_42287179_42287223	DD	DD	BB	BB	NA	NA	NA	DD	BB	DD	BB	BB	DD	DD	BB	DD	BB	BB	BB	DD	NA	BB	BB	BB	BB	DD	NA	BB	DD	BB	BB	DD	NA	NN	NN	BB	BB	BB	NA	DD	BB	NA	BB	BB	DD	BB	DD	BB	BB
chr3_42293896_42293916	DD	DD	BB	BB	DD	DD	DD	DD	BB	DD	BB	BB	DD	DD	BB	DD	BB	BB	BB	DD	DD	BB	BB	BB	BB	DD	DD	BB	DD	BB	BB	DD	DD	DD	DD	BB	BB	BB	DD	DD	BB	DD	BB	BB	DD	BB	DD	BB	BB
chr3_42295340_42295391	DD	dn	NA	BB	dn	DD	NA	DD	NA	DD	BB	BB	NA	dn	NN	DD	NA	NA	BB	DD	NA	NA	NN	BB	BB	NA	NA	BB	dn	BB	NA	NA	DD	DD	NA	BB	BB	NA	DD	DD	NA	DD	BB	BB	DD	BB	NA	BB	BB
chr3_42296402_42296429	df	df	FF	FF	df	df	df	df	FF	DD	FF	FF	df	dn	FF	DD	FF	FF	FF	df	DD	FF	FF	FF	FF	df	DD	FF	df	FF	FF	df	DD	DD	df	FF	FF	FF	df	df	FF	df	FF	FF	df	FF	DD	FF	FF
chr3_42300126_42300157	dn	dn	BB	BB	dn	dn	dn	dn	BB	dn	BB	BB	dn	dn	BB	dn	BB	BB	BB	dn	dn	BB	BB	BB	BB	DD	DD	BB	dn	BB	BB	dn	DD	dn	DD	BB	BB	BB	dn	dn	BB	dn	BB	BB	dn	BB	dn	BB	BB
chr3_42313766_42313789	DD	DD	BB	BB	DD	DD	DD	DD	BB	DD	BB	BB	DD	DD	BB	DD	BB	BB	BB	DD	DD	BB	BB	BB	BB	DD	DD	BB	DD	BB	BB	DD	DD	DD	DD	BB	BB	BB	DD	DD	BB	DD	BB	BB	DD	BB	DD	BB	BB
chr3_42405409_42405428	DD	DD	BB	BB	DD	DD	DD	DD	BB	DD	BB	BB	DD	DD	BB	DD	BB	BB	BB	DD	DD	BB	BB	BB	BB	DD	DD	BB	DD	BB	BB	DD	DD	DD	DD	BB	BB	BB	DD	DD	BB	DD	BB	BB	DD	BB	DD	BB	BB
chr3_42406945_42406968	NA	UU	BB	BB	BB	BB	BB	UU	BB	BB	bu	BB	NA	NA	BB	BB	BB	BB	bu	BB	BB	bu	BB	bu	bu	BB	bu	BB	BB	BB	bu	BB	NA	BB	BB	BB	bu	BB	BB	BB	BB	BB	BB	bu	BB	BB	bu	BB	bu
chr3_42414501_42414520	DD	DD	BB	BB	DD	DD	DD	DD	BB	DD	BB	BB	DD	DD	BB	DD	BB	BB	BB	DD	DD	BB	BB	BB	BB	DD	DD	BB	DD	BB	BB	DD	DD	DD	DD	BB	BB	BB	DD	DD	BB	DD	BB	BB	DD	BB	DD	BB	BB
chr3_42482737_42482796	DD	DD	BB	bn	dn	DD	DD	dn	BB	DD	BB	BB	DD	DD	bn	DD	BB	BB	bn	DD	DD	BB	BB	BB	bn	DD	DD	BB	DD	bn	BB	DD	DD	DD	DD	bn	BB	bn	DD	DD	BB	DD	BB	BB	dn	bd	DD	bn	BB
chr3_42499447_42499488	DD	NA	BB	BB	DD	DD	DD	DD	BB	DD	BB	BB	DD	dn	BB	NA	BB	BB	BB	DD	DD	BB	BB	NN	BB	DD	DD	BB	DD	BB	BB	DD	DD	DD	DD	BB	BB	BB	DD	DD	BB	DD	NA	BB	DD	BB	DD	BB	BB
chr3_42519301_42519332	DD	DD	BB	BB	DD	DD	DD	DD	BB	DD	BB	BB	DD	DD	BB	DD	BB	bn	BB	DD	DD	BB	BB	BB	BB	DD	DD	BB	DD	BB	BB	DD	DD	DD	DD	BB	BB	BB	DD	DD	BB	DD	BB	BB	DD	BB	DD	BB	BB
chr3_42521497_42521520	DD	DD	BB	BB	DD	DD	DD	DD	BB	DD	BB	BB	DD	DD	BB	DD	BB	BB	BB	DD	DD	BB	BB	BB	BB	DD	DD	BB	DD	BB	BB	DD	DD	DD	DD	BB	BB	BB	DD	DD	BB	DD	BB	BB	DD	BB	DD	BB	BB
chr3_42557843_42557854	DD	DD	BB	BB	DD	DD	DD	DD	BB	DD	BB	BB	DD	NA	BB	DD	BB	BB	BB	DD	DD	BB	BB	BB	BB	DD	DD	BB	DD	BB	BB	DD	DD	DD	DD	BB	BB	BB	DD	DD	BB	DD	BB	BB	DD	BB	DD	BB	BB
chr3_42577457_42577492	DD	bd	BB	bn	bd	DD	DD	DD	BB	DD	BB	BB	DD	NA	BB	DD	BB	BB	BB	DD	DD	BB	BB	BB	BB	DD	DD	BB	dn	BB	BB	bd	bd	bd	DD	BB	BB	BB	bd	DD	BB	DD	BB	BB	bd	bn	bd	BB	BB
chr3_42604567_42604606	FF	FF	NA	FF	FF	NA	FF	FF	FF	FF	FF	NA	FF	NN	FF	FF	NA	FF	FF	FF	NA	FF	FF	NA	FF	FF	FF	FF	FF	NA	NA	NA	FF	FF	FF	FF	FF	NA	FF	FF	NA	FF	FF	FF	FF	FF	FF	FF	FF
chr3_42611308_42611359	DD	DD	BB	BB	bd	DD	DD	DD	BB	DD	DD	BB	DD	BB	BB	DD	BB	BB	BB	DD	DD	BB	BB	BB	BB	DD	DD	BB	DD	BB	BB	DD	DD	DD	DD	BB	BB	bn	DD	DD	BB	DD	BB	BB	DD	BB	DD	BB	BB
chr3_42687809_42687840	FF	FF	FF	FF	FF	FF	FF	FF	FF	FF	FF	FF	FF	FF	FF	FF	FF	FF	FF	FF	FF	FF	FF	FF	NN	FF	FF	FF	FF	FF	FF	FF	FF	FF	FF	FF	FF	FF	FF	FF	FF	FF	FF	FF	FF	FF	FF	FF	FF
chr3_42761687_42761711	FF	FF	FF	FF	FF	FF	FF	FF	FF	FF	NA	FF	NA	FF	FF	FF	FF	FF	FF	FF	FF	FF	FF	NN	FF	FF	FF	FF	FF	FF	FF	FF	FF	FF	FF	FF	FF	FF	FF	FF	FF	FF	FF	FF	FF	FF	FF	FF	FF
chr3_42813392_42813447	DD	BB	BB	bd	DD	DD	DD	DD	BB	DD	BB	BB	DD	DD	BB	BB	BB	NN	NN	DD	DD	BB	NN	BB	BB	DD	DD	NA	DD	BB	BB	DD	DD	DD	DD	BB	BB	DD	DD	DD	BB	DD	BB	NA	DD	BB	DD	NA	BB
chr3_42842811_42842843	FF	FF	FF	FF	fn	FF	NA	FF	FF	fn	fn	fn	fn	FF	FF	FF	FF	FF	FF	FF	FF	FF	FF	NA	FF	NA	FF	FF	FF	FF	FF	fn	FF	FF	NA	FF	FF	FF	FF	FF	NA	fn	NN	FF	FF	fn	fn	FF	FF
chr3_42850081_42850140	FF	FF	FF	FF	FF	FF	NA	FF	FF	FF	NN	FF	FF	FF	FF	FF	FF	FF	FF	FF	FF	FF	NA	FF	NA	FF	FF	NA	NA	FF	FF	FF	FF	NA	FF	FF	NA	FF	FF	FF	FF	FF	FF	FF	FF	NA	FF	FF	NA
chr3_43015747_43015758	FF	FF	FF	NA	FF	NA	FF	FF	NN	FF	FF	FF	NA	FF	FF	FF	FF	FF	FF	FF	FF	FF	FF	NA	FF	NA	FF	FF	NA	FF	NA	FF	FF	FF	NA	FF	FF	FF	FF	NA	NA	FF	FF	FF	FF	FF	FF	NA	FF
chr3_43094958_43094989	DD	DD	BB	BB	DD	DD	DD	DD	BB	DD	BB	BB	DD	DD	BB	DD	BB	BB	BB	DD	DD	BB	BB	BB	BB	DD	DD	BB	DD	BB	BB	DD	DD	DD	DD	BB	BB	NA	DD	DD	BB	DD	BB	BB	DD	BB	DD	BB	BB
chr3_43152486_43152517	DD	DD	BB	BB	DD	DD	DD	DD	BB	DD	BB	BB	DD	DD	BB	DD	BB	BB	BB	DD	DD	BB	BB	BB	BB	DD	DD	BB	DD	BB	BB	DD	DD	DD	DD	BB	BB	BB	DD	DD	BB	DD	BB	BB	DD	BB	DD	BB	BB
chr3_43570509_43570548	FF	FF	FF	NA	FF	FF	FF	NA	FF	FF	NA	FF	FF	FF	NA	FF	FF	FF	FF	FF	NA	FF	FF	NN	FF	FF	NA	FF	NA	NA	FF	NA	FF	FF	NA	FF	FF	FF	FF	FF	NA	FF	NA	FF	FF	FF	FF	FF	NA
chr3_43587655_43587702	FF	NA	FF	NA	FF	FF	FF	FF	NA	FF	NA	NA	NN	FF	NA	FF	FF	FF	FF	FF	NA	FF	FF	FF	FF	FF	FF	FF	FF	FF	FF	FF	FF	FF	FF	NA	FF	FF	FF	FF	FF	FF	FF	FF	FF	FF	FF	FF	FF
chr3_43666219_43666270	FF	FF	FF	FF	NA	NA	NA	NA	NA	NA	NA	FF	FF	NA	FF	FF	FF	NA	FF	FF	NA	FF	FF	FF	FF	NA	FF	FF	NA	FF	FF	FF	FF	FF	NA	FF	FF	FF	FF	FF	NA	FF	FF	FF	FF	FF	FF	FF	NA
chr3_43702527_43702566	FF	FF	FF	FF	FF	FF	FF	FF	FF	NA	FF	FF	FF	FF	FF	FF	FF	FF	FF	FF	NA	FF	NN	FF	FF	NA	FF	FF	FF	FF	FF	FF	FF	FF	FF	FF	FF	NA	FF	NA	NA	FF	FF	FF	FF	FF	NA	FF	FF
chr3_43738357_43738391	FF	FF	FF	FF	FF	FF	FF	FF	FF	FF	FF	FF	FF	FF	FF	FF	NN	NA	FF	FF	FF	FF	FF	FF	FF	FF	FF	FF	FF	FF	FF	FF	FF	FF	FF	FF	FF	FF	FF	FF	NA	FF	FF	FF	FF	FF	FF	NA	FF
chr3_44096747_44096774	FF	FF	FF	FF	FF	FF	FF	FF	FF	FF	FF	FF	FF	FF	FF	FF	FF	FF	FF	FF	NA	NA	FF	FF	NA	NA	NA	FF	FF	FF	FF	NA	FF	FF	FF	NA	FF	FF	FF	FF	FF	NA	NA	FF	FF	FF	NA	FF	FF
chr3_44207616_44207651	DD	DD	BB	BB	DD	DD	DD	DD	BB	DD	BB	BB	DD	DD	BB	DD	BB	BB	BB	DD	DD	BB	BB	BB	BB	DD	DD	BB	DD	BB	BB	DD	DD	DD	DD	BB	BB	BB	DD	DD	BB	DD	BB	BB	DD	BB	DD	BB	bn
chr3_44210037_44210071	DD	DD	BB	BB	DD	DD	DD	DD	BB	DD	BB	BB	DD	DD	BB	DD	BB	BB	BB	DD	DD	BB	BB	BB	BB	DD	dn	BB	DD	BB	BB	DD	DD	DD	DD	BB	BB	BB	DD	DD	BB	DD	BB	BB	DD	BB	DD	BB	BB
chr3_44273964_44274008	FF	FF	FF	FF	FF	FF	NA	FF	FF	FF	FF	FF	FF	FF	NA	FF	FF	FF	fn	FF	FF	FF	FF	FF	FF	FF	FF	FF	FF	FF	NA	FF	FF	FF	FF	FF	FF	FF	FF	FF	NA	FF	FF	FF	FF	NA	NA	FF	FF
chr3_44333199_44333224	FF	FF	FF	FF	FF	FF	NN	FF	FF	FF	FF	FF	FF	FF	FF	FF	FF	FF	fn	FF	FF	FF	FF	FF	FF	FF	FF	FF	NA	NA	FF	FF	FF	FF	FF	FF	FF	FF	FF	FF	FF	FF	FF	FF	FF	fn	FF	FF	FF
chr3_44382866_44382909	FF	FF	FF	FF	NA	FF	NA	FF	FF	FF	FF	FF	FF	FF	FF	FF	FF	FF	FF	FF	FF	FF	FF	FF	FF	FF	FF	FF	FF	FF	FF	FF	FF	FF	FF	FF	NA	FF	NA	FF	FF	FF	FF	FF	FF	FF	FF	FF	FF
chr3_44426717_44426771	NA	FF	FF	FF	FF	FF	FF	FF	FF	FF	FF	NN	FF	FF	FF	FF	NA	NA	FF	fn	NA	FF	FF	FF	NN	FF	FF	FF	FF	FF	FF	FF	NA	FF	FF	NA	FF	FF	FF	FF	NA	FF	FF	FF	FF	NA	NA	FF	FF
chr3_44691770_44691821	FF	NN	FF	NA	FF	NA	FF	FF	FF	FF	FF	NA	FF	FF	fn	FF	FF	FF	FF	FF	FF	FF	FF	NA	FF	NA	FF	FF	FF	FF	FF	FF	NA	FF	FF	FF	FF	FF	FF	FF	FF	FF	NA	FF	FF	FF	NA	FF	FF
chr3_44943811_44943850	FF	FF	FF	FF	FF	FF	FF	FF	FF	FF	FF	FF	FF	NA	FF	NA	FF	NN	FF	FF	FF	FF	FF	FF	FF	NA	FF	FF	FF	FF	FF	FF	FF	FF	FF	FF	FF	FF	FF	FF	FF	FF	FF	FF	FF	FF	FF	FF	FF
chr3_44975813_44975852	FF	FF	FF	FF	FF	FF	FF	FF	FF	NA	FF	FF	FF	FF	FF	FF	NA	FF	FF	FF	FF	FF	FF	FF	FF	NA	FF	FF	FF	FF	FF	FF	FF	FF	FF	FF	FF	FF	FF	FF	FF	FF	FF	FF	FF	FF	FF	FF	FF
chr3_45027250_45027285	FF	FF	FF	FF	FF	FF	FF	FF	FF	FF	FF	FF	FF	NA	FF	FF	FF	NA	FF	FF	FF	NN	NN	FF	FF	FF	FF	FF	FF	FF	FF	FF	FF	FF	FF	FF	FF	FF	NA	FF	FF	FF	FF	FF	FF	FF	FF	FF	FF
chr3_45181200_45181251	DD	DD	BB	BB	DD	DD	DD	DD	BB	DD	BB	BB	DD	DD	BB	DD	BB	BB	BB	DD	DD	BB	BB	DD	bd	DD	DD	BB	BB	DD	BB	DD	DD	DD	DD	DD	BB	BB	DD	DD	BB	DD	BB	BB	DD	DD	DD	BB	BB
chr3_45257068_45257109	BB	BB	NA	BB	BB	DD	BB	BB	BB	BB	BB	BB	BB	BB	BB	BB	BB	BB	BB	BB	BB	BB	BB	BB	BB	DD	DD	BB	DD	BB	BB	DD	DD	DD	DD	NA	BB	BB	DD	DD	BB	DD	BB	BB	DD	NA	DD	BB	BB
chr3_45407432_45407487	BB	NA	DD	BB	DD	DD	DD	DD	BB	DD	BB	NA	DD	NA	BB	DD	BB	BB	BB	DD	DD	BB	BB	BB	NA	DD	NA	bd	NA	BB	BB	NN	DD	NA	DD	BB	BB	BB	DD	DD	NA	DD	BB	BB	DD	BB	NA	BB	BB
chr3_45604713_45604768	BB	DD	NA	BB	DD	DD	DD	DD	BB	DD	BB	bd	DD	NA	BB	DD	BB	NA	BB	BB	NA	BB	BB	NA	BB	NA	DD	BB	NA	NA	BB	DD	DD	DD	DD	BB	NN	NA	DD	DD	BB	DD	BB	NA	DD	BB	NA	NA	BB
chr3_45654595_45654646	df	df	df	NA	df	df	df	df	FF	df	NA	fn	df	df	FF	df	fn	FF	FF	NA	df	FF	FF	FF	FF	df	df	FF	df	FF	FF	df	df	df	df	FF	FF	fn	df	df	df	df	FF	FF	df	FF	df	DD	FF
chr3_45707357_45707400	FF	FF	FF	FF	FF	FF	NA	FF	fn	FF	NA	FF	FF	FF	FF	FF	FF	FF	FF	NN	FF	NA	FF	FF	FF	FF	FF	fn	FF	FF	FF	NA	FF	FF	NA	NA	FF	FF	FF	FF	FF	FF	FF	FF	NA	FF	FF	FF	FF
chr3_45766496_45766537	FF	FF	FF	FF	FF	FF	FF	FF	FF	FF	FF	FF	FF	FF	FF	NA	FF	FF	FF	FF	NA	FF	FF	FF	FF	FF	FF	FF	NA	FF	FF	FF	NA	FF	FF	FF	FF	fn	FF	FF	NA	FF	FF	FF	FF	FF	FF	FF	NA
chr3_46055878_46055929	DD	DD	DD	DD	DD	DD	DD	DD	DD	DD	DD	DD	NA	NA	DD	NA	DD	DD	NN	DD	DD	DD	bd	DD	DD	DD	DD	BB	DD	BB	NN	DD	DD	DD	NA	BB	BB	BB	DD	DD	BB	DD	BB	BB	DD	BB	DD	DD	BB
chr3_46137168_46137207	NA	FF	FF	FF	FF	FF	FF	FF	FF	FF	FF	FF	NA	NA	FF	FF	NA	FF	FF	FF	FF	FF	FF	FF	FF	FF	FF	fn	FF	NA	NA	NA	NA	FF	FF	NA	FF	NA	FF	FF	NA	FF	FF	FF	FF	FF	FF	fn	FF
chr3_46188271_46188286	BB	DD	BB	BB	DD	DD	DD	DD	BB	DD	BB	BB	DD	DD	BB	DD	BB	BB	BB	DD	DD	bn	BB	BB	BB	DD	DD	BB	DD	BB	BB	DD	DD	DD	DD	BB	BB	BB	DD	DD	BB	DD	BB	BB	DD	BB	DD	DD	BB
chr3_46188287_46188298	BB	DD	BB	BB	DD	DD	DD	DD	BB	DD	BB	BB	DD	DD	BB	DD	bn	BB	BB	DD	DD	BB	BB	BB	BB	DD	DD	BB	DD	BB	BB	DD	DD	DD	DD	BB	BB	BB	DD	DD	BB	DD	BB	BB	DD	BB	DD	DD	BB
chr3_46192474_46192509	BB	DD	BB	BB	DD	DD	DD	DD	BB	DD	BB	BB	DD	DD	BB	DD	BB	BB	BB	DD	DD	BB	BB	BB	BB	DD	DD	BB	DD	BB	BB	DD	DD	DD	DD	BB	BB	BB	DD	DD	BB	DD	BB	BB	DD	BB	DD	DD	BB
chr3_46227177_46227216	BB	DD	BB	BB	DD	DD	DD	DD	BB	DD	BB	BB	DD	DD	BB	DD	BB	BB	BB	DD	DD	BB	BB	BB	BB	DD	DD	BB	DD	BB	BB	DD	DD	DD	DD	BB	BB	BB	DD	DD	BB	DD	BB	BB	DD	BB	DD	DD	BB
chr3_46263086_46263133	BB	dn	NA	BB	NA	DD	DD	DD	BB	DD	BB	BB	DD	DD	BB	NA	NA	BB	NN	DD	DD	BB	BB	bn	NA	DD	DD	BB	DD	BB	NN	DD	DD	NA	DD	NA	BB	NA	DD	NA	NA	DD	BB	NA	DD	NA	DD	NA	BB
chr3_46265408_46265435	BB	DD	BB	BB	DD	DD	DD	DD	BB	DD	BB	BB	DD	DD	BB	DD	BB	BB	BB	DD	DD	BB	BB	BB	BB	DD	DD	BB	DD	BB	BB	DD	DD	DD	DD	BB	BB	BB	DD	DD	BB	DD	BB	BB	DD	BB	DD	DD	BB
chr3_46272840_46272851	BB	DD	BB	BB	DD	DD	DD	DD	BB	DD	BB	BB	DD	DD	BB	DD	BB	BB	BB	dn	DD	BB	BB	BB	BB	DD	DD	BB	dn	BB	BB	DD	dn	DD	DD	BB	BB	BB	DD	DD	BB	DD	BB	BB	DD	BB	DD	DD	BB
chr3_46314533_46314546	BB	DD	BB	BB	DD	DD	DD	DD	BB	DD	BB	BB	DD	DD	BB	DD	BB	BB	BB	DD	DD	BB	BB	BB	BB	DD	DD	BB	DD	BB	BB	DD	DD	dn	DD	BB	BB	BB	DD	DD	BB	DD	BB	BB	DD	BB	DD	DD	BB
chr3_46333876_46333903	BB	DD	BB	BB	DD	DD	DD	DD	BB	DD	BB	BB	DD	DD	BB	DD	BB	BB	BB	DD	DD	BB	BB	BB	BB	DD	DD	BB	DD	BB	BB	DD	DD	DD	DD	BB	BB	BB	DD	DD	BB	DD	BB	BB	DD	BB	bd	DD	BB
chr3_46359970_46359981	BB	bd	BB	BB	bd	DD	DD	DD	BB	DD	BB	BB	bd	bd	BB	DD	BB	BB	BB	DD	DD	BB	BB	BB	BB	DD	DD	BB	DD	BB	BB	DD	bd	bd	DD	BB	BB	BB	DD	DD	BB	DD	BB	BB	DD	BB	DD	DD	BB
chr3_46369054_46369085	BB	DD	BB	BB	DD	DD	DD	DD	BB	DD	BB	BB	DD	DD	BB	DD	BB	BB	BB	DD	DD	BB	BB	BB	BB	DD	DD	BB	DD	BB	BB	DD	DD	DD	DD	BB	BB	BB	DD	DD	BB	DD	BB	BB	DD	BB	DD	DD	BB
chr3_46390825_46390884	FF	df	FF	FF	df	df	df	df	FF	FF	FF	FF	df	df	FF	df	FF	FF	FF	df	df	FF	FF	FF	FF	df	df	FF	df	FF	FF	df	df	df	df	FF	FF	FF	df	df	FF	FF	FF	FF	df	FF	df	df	FF
chr3_46423507_46423538	BB	DD	BB	BB	DD	DD	DD	dn	BB	DD	BB	BB	DD	DD	BB	DD	BB	BB	BB	DD	DD	BB	bn	BB	BB	DD	DD	BB	DD	BB	BB	DD	DD	DD	DD	BB	BB	BB	DD	DD	BB	DD	BB	BB	DD	BB	DD	DD	BB
chr3_46432438_46432502	BB	DD	BB	BB	DD	DD	DD	DD	BB	DD	BB	BB	DD	DD	BB	DD	BB	BB	BB	DD	DD	BB	BB	BB	BB	DD	DD	BB	DD	BB	BB	DD	DD	DD	DD	BB	BB	BB	DD	bd	BB	DD	BB	BB	DD	BB	DD	DD	BB
chr3_46466460_46466511	FF	FF	FF	FF	FF	FF	FF	FF	FF	FF	FF	FF	FF	FF	FF	FF	FF	FF	FF	FF	FF	FF	FF	NA	FF	FF	FF	FF	FF	FF	FF	FF	FF	FF	FF	FF	NA	FF	FF	FF	NA	NA	FF	FF	FF	FF	FF	FF	FF
chr3_46508142_46508171	FF	NA	FF	NA	NA	FF	FF	FF	FF	FF	FF	FF	FF	FF	FF	FF	FF	FF	NA	FF	FF	FF	FF	FF	FF	NA	FF	FF	NA	FF	FF	FF	FF	FF	FF	FF	FF	NA	FF	FF	FF	FF	NA	FF	FF	FF	FF	FF	FF
chr3_46577540_46577591	BB	DD	BB	BB	DD	DD	DD	DD	BB	DD	BB	BB	DD	DD	BB	DD	BB	BB	BB	DD	DD	BB	BB	BB	BB	DD	DD	BB	DD	BB	BB	DD	DD	DD	DD	BB	BB	bn	DD	DD	BB	DD	BB	BB	DD	BB	DD	DD	BB
chr3_46692569_46692594	FF	FF	FF	FF	NA	FF	FF	FF	NA	FF	FF	FF	FF	FF	NN	NA	NA	FF	FF	FF	FF	NA	FF	FF	NA	fn	FF	FF	FF	NA	NA	NA	FF	FF	FF	FF	FF	FF	FF	FF	NA	FF	FF	FF	FF	NA	NA	FF	FF
chr3_46703229_46703252	NA	FF	FF	FF	FF	FF	FF	FF	NA	FF	FF	FF	FF	NA	FF	FF	FF	FF	FF	NA	FF	FF	FF	FF	FF	FF	FF	FF	FF	FF	FF	FF	NA	FF	FF	NA	FF	NA	FF	NA	NA	FF	FF	FF	FF	FF	FF	NA	FF
chr3_46722100_46722155	BB	DD	BB	BB	DD	DD	NA	DD	BB	DD	NN	BB	DD	DD	NA	DD	BB	NA	BB	DD	NA	BB	NN	BB	BB	NA	DD	NA	DD	BB	BB	DD	DD	DD	NA	BB	BB	BB	DD	DD	BB	DD	NA	BB	DD	BB	DD	DD	BB
chr3_46755538_46755579	BB	DD	BB	BB	DD	DD	DD	DD	BB	dn	BB	BB	DD	DD	BB	DD	BB	BB	BB	DD	DD	BB	BB	BB	BB	DD	DD	BB	BB	BB	BB	DD	DD	DD	DD	BB	BB	BB	DD	DD	BB	DD	BB	BB	DD	BB	DD	DD	BB
chr3_46760927_46760982	NN	DD	NA	NA	DD	DD	DD	NA	NN	DD	NN	NN	NA	DD	NN	DD	NN	NA	BB	DD	DD	NN	NA	BB	bn	NN	DD	BB	DD	BB	NN	NA	NA	NA	dn	BB	BB	BB	DD	NN	NA	DD	NA	NA	DD	NN	dn	DD	NN
chr3_46836654_46836693	bn	DD	BB	BB	DD	DD	DD	DD	BB	DD	BB	BB	DD	DD	BB	DD	BB	BB	BB	DD	DD	BB	BB	BB	BB	DD	DD	BB	DD	BB	BB	DD	DD	DD	DD	BB	BB	BB	DD	DD	BB	DD	BB	BB	DD	BB	DD	DD	BB
chr3_46908159_46908202	FF	FF	FF	FF	FF	NN	FF	FF	FF	FF	FF	FF	NN	FF	FF	FF	FF	FF	fn	FF	FF	FF	FF	FF	NA	FF	FF	FF	FF	FF	FF	FF	FF	FF	fn	FF	FF	FF	FF	FF	FF	FF	FF	FF	NN	NN	FF	FF	FF
chr3_46943964_46944011	NA	DD	NA	BB	DD	NA	NA	DD	BB	NA	NA	NA	DD	DD	BB	DD	NA	BB	BB	DD	DD	BB	BB	NA	BB	NA	DD	BB	NA	BB	BB	DD	DD	DD	NA	NA	BB	BB	DD	DD	BB	DD	BB	BB	NA	NN	DD	NA	NA
chr3_46994690_46994729	FF	FF	FF	FF	FF	FF	FF	FF	FF	FF	FF	FF	FF	FF	FF	FF	FF	FF	FF	FF	FF	FF	FF	FF	FF	FF	FF	FF	FF	FF	FF	FF	FF	FF	FF	FF	FF	FF	FF	NA	FF	FF	FF	NN	FF	FF	FF	FF	FF
chr3_47020280_47020323	BB	DD	BB	BB	DD	DD	DD	DD	BB	DD	BB	BB	DD	DD	BB	DD	BB	BB	BB	DD	DD	BB	BB	BB	BB	DD	DD	BB	DD	BB	BB	DD	DD	DD	DD	BB	BB	BB	DD	DD	BB	DD	BB	BB	DD	BB	DD	DD	BB
chr3_47098362_47098397	FF	DD	FF	FF	df	DD	DD	DD	FF	DD	FF	FF	NA	DD	FF	df	NN	FF	FF	NA	NN	NA	FF	FF	FF	NN	NA	FF	NA	FF	FF	df	DD	DD	fn	FF	FF	FF	df	DD	FF	df	FF	FF	df	FF	NA	df	FF
chr3_47180116_47180151	BB	DD	BB	BB	bd	DD	DD	DD	BB	DD	BB	BB	DD	DD	BB	DD	BB	BB	BB	DD	bd	BB	BB	BB	BB	DD	DD	BB	DD	BB	BB	DD	DD	DD	DD	BB	BB	BB	dn	DD	BB	DD	BB	BB	DD	bn	DD	DD	BB
chr3_47349075_47349101	BB	DD	BB	BB	DD	DD	DD	DD	BB	DD	BB	BB	DD	DD	BB	DD	BB	BB	BB	DD	DD	BB	BB	BB	BB	DD	DD	BB	DD	BB	BB	DD	DD	DD	DD	BB	BB	BB	DD	DD	BB	DD	BB	BB	DD	BB	DD	DD	BB
chr3_47358443_47358484	BB	dn	BB	BB	DD	DD	DD	DD	BB	DD	BB	BB	DD	DD	BB	bd	BB	BB	BB	DD	DD	BB	BB	BB	BB	DD	DD	BB	DD	BB	BB	DD	DD	DD	DD	BB	BB	BB	BB	DD	BB	bd	BB	BB	DD	BB	DD	bd	BB
chr3_47371643_47371678	BB	BB	BB	BB	DD	DD	BB	DD	BB	DD	BB	BB	BB	BB	BB	DD	BB	BB	BB	BB	BB	bd	BB	BB	BB	DD	DD	BB	DD	BB	BB	DD	DD	DD	DD	BB	BB	BB	DD	DD	BB	DD	BB	BB	DD	BB	DD	DD	BB
chr3_47429248_47429271	BB	DD	BB	BB	DD	DD	DD	DD	BB	DD	BB	BB	DD	DD	BB	DD	BB	BB	BB	DD	DD	BB	BB	BB	BB	DD	DD	BB	DD	BB	BB	DD	DD	DD	DD	BB	BB	BB	DD	DD	BB	DD	BB	BB	DD	BB	DD	DD	BB
chr3_47451278_47451331	BB	DD	BB	BB	DD	DD	DD	DD	BB	DD	BB	BB	DD	DD	BB	DD	BB	BB	BB	DD	DD	BB	BB	BB	BB	DD	DD	BB	DD	BB	BB	DD	DD	DD	DD	BB	BB	BB	DD	DD	BB	DD	BB	BB	DD	BB	DD	DD	BB
chr3_47468458_47468513	NN	NA	bn	NA	DD	NN	DD	DD	NA	DD	NA	BB	DD	DD	BB	DD	BB	NA	BB	NA	DD	BB	BB	NA	BB	NA	NA	NA	DD	NA	NA	NA	DD	DD	dn	BB	NA	BB	DD	DD	BB	DD	NN	BB	NA	NA	NA	DD	BB
chr3_47468711_47468758	BB	DD	BB	BB	DD	bd	dn	DD	BB	DD	BB	bd	DD	DD	BB	DD	BB	BB	DD	BB	DD	BB	BB	BB	BB	DD	DD	BB	DD	BB	BB	DD	dn	DD	DD	BB	BB	BB	DD	DD	BB	DD	BB	BB	DD	BB	DD	DD	BB
chr3_47493730_47493741	BB	DD	BB	BB	DD	DD	DD	DD	BB	DD	BB	BB	DD	DD	BB	DD	BB	BB	BB	DD	DD	BB	BB	BB	BB	DD	DD	BB	DD	BB	BB	DD	DD	DD	DD	BB	BB	BB	DD	DD	BB	DD	BB	BB	DD	BB	DD	DD	BB
chr3_47501580_47501623	BB	dn	BB	BB	DD	DD	DD	DD	BB	DD	BB	BB	DD	DD	BB	DD	BB	BB	BB	DD	dn	BB	BB	BB	BB	DD	DD	NN	DD	BB	BB	DD	DD	DD	DD	BB	BB	BB	DD	DD	BB	DD	BB	BB	DD	BB	DD	DD	BB
chr3_47501643_47501660	BB	DD	BB	BB	DD	DD	DD	DD	BB	DD	BB	BB	DD	DD	BB	DD	BB	BB	BB	DD	DD	BB	BB	BB	BB	DD	DD	BB	DD	BB	BB	DD	DD	DD	DD	BB	BB	BB	DD	DD	BB	DD	BB	BB	DD	BB	DD	DD	BB
chr3_47512229_47512267	BB	DD	bn	bn	DD	DD	DD	DD	BB	DD	bn	BB	DD	DD	BB	DD	BB	BB	BB	DD	DD	BB	BB	BB	BB	DD	DD	BB	DD	BB	BB	DD	DD	DD	DD	BB	BB	BB	DD	DD	BB	DD	BB	BB	DD	BB	DD	DD	bn
chr3_47571234_47571245	BB	DD	BB	BB	DD	DD	DD	DD	BB	DD	BB	BB	DD	DD	BB	DD	BB	BB	BB	DD	DD	BB	BB	BB	BB	DD	DD	BB	DD	BB	BB	DD	DD	DD	DD	BB	BB	BB	DD	DD	BB	DD	BB	BB	DD	BB	DD	DD	BB
chr3_47651167_47651186	BB	DD	BB	BB	DD	DD	DD	DD	BB	DD	BB	BB	DD	DD	BB	DD	BB	BB	BB	DD	DD	BB	BB	BB	BB	DD	DD	BB	DD	BB	BB	DD	DD	DD	DD	BB	BB	BB	DD	DD	BB	DD	BB	BB	DD	BB	DD	DD	BB
chr3_47674604_47674619	BB	DD	BB	BB	DD	DD	DD	DD	BB	DD	BB	BB	DD	DD	BB	DD	BB	BB	BB	DD	DD	BB	BB	BB	BB	DD	DD	BB	DD	BB	BB	DD	DD	DD	DD	BB	BB	BB	DD	DD	BB	DD	BB	BB	DD	BB	DD	DD	BB
chr3_47696390_47696409	BB	dd	BB	BB	dd	dd	dd	dd	BB	dd	BB	BB	dd	dd	BB	dd	BB	BB	BB	dd	dd	BB	BB	BB	BB	dd	dd	BB	dd	BB	BB	dd	dd	dd	dd	BB	BB	BB	dd	DD	BB	dd	BB	BB	dd	BB	dd	DD	BB
chr3_47700504_47700527	BB	DD	BB	BB	DD	DD	DD	DD	BB	DD	BB	BB	DD	DD	BB	DD	BB	BB	BB	DD	DD	BB	BB	BB	BB	DD	DD	BB	DD	BB	BB	DD	DD	DD	DD	BB	BB	BB	DD	DD	BB	DD	BB	BB	DD	BB	DD	DD	BB
chr3_47728506_47728519	BB	DD	BB	BB	DD	DD	DD	dn	BB	DD	BB	BB	DD	DD	BB	DD	BB	BB	BB	DD	DD	BB	BB	BB	BB	DD	DD	BB	DD	BB	BB	DD	DD	DD	DD	BB	BB	BB	dn	DD	BB	DD	BB	BB	DD	BB	DD	DD	BB
chr3_47788908_47788931	BB	DD	BB	BB	DD	DD	DD	DD	BB	DD	BB	BB	DD	DD	BB	DD	BB	BB	BB	DD	DD	BB	BB	BB	BB	DD	DD	BB	DD	BB	BB	DD	DD	DD	DD	BB	BB	BB	DD	DD	BB	DD	BB	BB	DD	BB	DD	DD	BB
chr3_47829463_47829489	BB	DD	BB	BB	DD	DD	DD	DD	BB	DD	BB	BB	DD	DD	BB	DD	BB	BB	BB	DD	DD	BB	BB	BB	BB	DD	DD	BB	DD	BB	BB	DD	DD	DD	DD	BB	BB	BB	DD	DD	BB	DD	BB	BB	DD	BB	DD	DD	BB
chr3_47839586_47839625	NA	DD	BB	NA	NA	NA	DD	DD	BB	DD	BB	BB	DD	DD	BB	DD	BB	BB	NA	DD	DD	BB	BB	BB	BB	DD	DD	BB	DD	BB	BB	DD	DD	DD	DD	BB	BB	BB	DD	DD	NA	DD	BB	BB	DD	BB	NA	DD	BB
chr3_47859123_47859162	BB	DD	BB	BB	DD	DD	DD	DD	BB	DD	BB	BB	DD	DD	BB	DD	BB	BB	BB	DD	DD	BB	BB	BB	BB	DD	DD	BB	DD	BB	BB	DD	DD	DD	DD	BB	BB	BB	DD	DD	BB	DD	BB	BB	DD	BB	DD	DD	BB
chr3_47860931_47860942	BB	DD	BB	BB	DD	DD	DD	DD	BB	DD	BB	BB	DD	DD	BB	DD	BB	BB	BB	DD	DD	BB	BB	BB	BB	DD	DD	BB	DD	BB	BB	DD	DD	DD	DD	BB	BB	BB	DD	DD	BB	DD	BB	BB	DD	BB	DD	DD	BB
chr3_47942628_47942647	BB	DD	BB	BB	DD	DD	DD	DD	BB	DD	BB	BB	DD	DD	BB	DD	BB	BB	BB	DD	DD	BB	BB	BB	BB	DD	DD	BB	DD	BB	BB	DD	DD	DD	DD	BB	BB	BB	DD	DD	BB	DD	BB	bn	DD	BB	DD	DD	BB
chr3_47953932_47953945	FF	df	FF	FF	df	df	df	df	FF	df	FF	FF	df	df	FF	df	FF	FF	FF	df	df	FF	FF	FF	FF	df	df	FF	df	FF	FF	DD	df	df	df	FF	FF	FF	df	df	FF	df	FF	FF	df	FF	df	DD	FF
chr3_47988586_47988630	BB	DD	BB	BB	DD	DD	DD	DD	BB	DD	BB	BB	DD	DD	BB	DD	BB	BB	BB	DD	DD	BB	BB	BB	BB	DD	DD	BB	DD	BB	BB	DD	DD	DD	DD	BB	BB	BB	DD	DD	BB	DD	BB	BB	DD	BB	DD	DD	BB
chr3_47995902_47995916	BB	DD	BB	BB	DD	DD	DD	DD	BB	DD	BB	BB	DD	DD	BB	DD	BB	BB	BB	DD	DD	BB	BB	BB	BB	DD	DD	BB	DD	BB	BB	DD	DD	DD	DD	BB	BB	BB	DD	DD	BB	DD	BB	BB	DD	BB	DD	DD	BB
chr3_48020240_48020266	BB	DD	BB	BB	DD	DD	DD	DD	BB	DD	BB	BB	DD	DD	BB	DD	BB	BB	BB	DD	DD	BB	BB	BB	BB	DD	DD	BB	DD	BB	BB	DD	DD	DD	DD	BB	BB	BB	DD	DD	BB	DD	BB	BB	DD	BB	DD	DD	BB
chr3_48060536_48060553	BB	DD	BB	BB	DD	DD	DD	DD	BB	DD	BB	bn	DD	DD	BB	DD	BB	BB	BB	DD	DD	BB	BB	BB	BB	DD	DD	BB	DD	BB	BB	DD	DD	DD	DD	BB	BB	BB	DD	DD	BB	DD	BB	BB	DD	BB	DD	DD	BB
chr3_48085137_48085148	BB	DD	BB	BB	DD	DD	DD	DD	BB	DD	BB	BB	DD	DD	BB	DD	BB	BB	BB	DD	DD	BB	BB	BB	BB	DD	DD	BB	DD	BB	BB	DD	DD	DD	DD	BB	BB	BB	DD	DD	BB	DD	BB	BB	DD	BB	DD	DD	BB
chr3_48092336_48092359	BB	DD	BB	BB	DD	DD	DD	DD	BB	DD	BB	BB	DD	DD	BB	DD	BB	BB	BB	DD	DD	BB	BB	BB	BB	DD	DD	BB	DD	BB	BB	DD	DD	DD	DD	BB	BB	BB	DD	DD	BB	DD	BB	BB	DD	BB	DD	DD	BB
chr3_48111829_48111840	BB	DD	BB	BB	DD	DD	DD	DD	BB	DD	BB	BB	DD	DD	BB	DD	BB	BB	BB	DD	DD	BB	BB	BB	BB	DD	DD	BB	DD	BB	BB	DD	DD	DD	DD	BB	BB	BB	DD	DD	BB	DD	BB	BB	DD	BB	DD	DD	BB
chr3_48132640_48132659	BB	DD	BB	BB	DD	DD	DD	DD	BB	DD	BB	BB	DD	DD	BB	DD	BB	BB	BB	DD	DD	BB	BB	BB	BB	DD	DD	BB	DD	BB	BB	DD	DD	DD	DD	BB	BB	BB	DD	DD	BB	DD	BB	BB	DD	BB	DD	DD	BB
chr3_48136348_48136367	BB	DD	BB	BB	DD	DD	DD	DD	BB	DD	BB	BB	DD	DD	BB	DD	BB	BB	BB	DD	DD	BB	BB	BB	BB	DD	DD	BB	DD	BB	BB	DD	DD	DD	DD	BB	BB	BB	DD	DD	BB	DD	BB	BB	DD	BB	DD	DD	BB
chr3_48154380_48154394	BB	DD	BB	BB	DD	DD	DD	DD	BB	DD	BB	BB	DD	DD	BB	DD	BB	BB	BB	DD	DD	BB	BB	BB	BB	DD	DD	BB	DD	BB	BB	DD	DD	DD	DD	BB	BB	BB	DD	DD	BB	DD	BB	BB	DD	BB	DD	DD	BB
chr3_48163185_48163200	BB	DD	BB	BB	DD	DD	DD	DD	BB	DD	BB	BB	DD	DD	BB	DD	BB	BB	BB	DD	DD	BB	BB	BB	BB	DD	DD	BB	DD	BB	BB	DD	DD	bd	DD	BB	BB	BB	bd	DD	BB	DD	BB	BB	DD	BB	DD	DD	BB
chr3_48184196_48184207	BB	dn	BB	BB	dn	dn	DD	dn	BB	dn	BB	BB	dn	dn	BB	DD	BB	BB	BB	dn	DD	BB	BB	BB	BB	DD	dn	BB	dn	BB	BB	DD	dn	DD	bd	BB	BB	BB	DD	dn	BB	DD	BB	BB	DD	BB	DD	DD	BB
chr3_48185992_48186005	BB	DD	BB	BB	DD	DD	DD	DD	BB	DD	BB	BB	DD	DD	BB	DD	BB	BB	BB	DD	DD	BB	BB	BB	BB	DD	DD	BB	DD	BB	BB	DD	DD	DD	DD	BB	BB	BB	DD	DD	BB	DD	BB	BB	DD	BB	DD	DD	BB
chr3_48211957_48211976	BB	DD	BB	BB	DD	DD	DD	DD	BB	DD	BB	BB	DD	DD	BB	DD	BB	BB	BB	DD	DD	BB	BB	BB	BB	DD	DD	BB	DD	BB	BB	DD	DD	DD	DD	BB	BB	BB	DD	DD	BB	DD	BB	BB	DD	BB	DD	DD	BB
chr3_48212178_48212195	BB	DD	BB	BB	DD	DD	DD	DD	BB	DD	BB	BB	DD	DD	BB	DD	BB	BB	BB	DD	DD	BB	BB	BB	BB	DD	DD	BB	DD	BB	BB	DD	DD	DD	DD	BB	BB	BB	DD	DD	BB	DD	BB	BB	DD	BB	DD	DD	BB
chr3_48215629_48215672	NA	DD	BB	BB	DD	DD	DD	DD	BB	DD	BB	BB	DD	DD	BB	DD	BB	NA	BB	DD	DD	BB	BB	NN	bn	DD	DD	NN	DD	NA	NA	DD	DD	DD	DD	BB	BB	BB	DD	DD	BB	DD	NN	NA	DD	NA	DD	DD	BB
chr3_48234189_48234200	BB	DD	BB	BB	DD	DD	DD	DD	BB	DD	BB	BB	DD	DD	BB	DD	BB	BB	BB	DD	DD	BB	BB	BB	BB	DD	DD	BB	DD	BB	BB	DD	DD	DD	DD	BB	BB	BB	DD	DD	BB	DD	BB	BB	DD	BB	DD	DD	BB
chr3_48241188_48241219	BB	DD	BB	NA	NN	DD	DD	DD	BB	DD	BB	NA	DD	NA	BB	NN	BB	BB	BB	DD	NA	BB	BB	BB	BB	NA	DD	BB	NA	BB	BB	DD	DD	DD	DD	BB	BB	BB	DD	DD	BB	DD	BB	BB	DD	BB	DD	DD	BB
chr3_48252904_48252951	BB	DD	BB	BB	DD	DD	DD	DD	BB	DD	BB	BB	DD	DD	BB	DD	BB	BB	BB	DD	DD	BB	BB	bd	bd	DD	DD	BB	DD	BB	BB	DD	DD	DD	DD	BB	BB	BB	DD	DD	BB	DD	BB	BB	DD	BB	DD	DD	BB
chr3_48312783_48312842	NA	DD	BB	BB	DD	dn	DD	DD	BB	DD	BB	BB	DD	DD	BB	DD	bn	BB	NA	DD	NA	NA	BB	NA	NA	DD	DD	BB	DD	NA	BB	DD	DD	DD	NA	NA	BB	NA	DD	DD	NA	DD	NA	BB	DD	NA	DD	DD	BB
chr3_48339075_48339086	BB	DD	BB	BB	DD	DD	DD	DD	BB	DD	BB	BB	DD	DD	BB	DD	BB	BB	BB	DD	DD	BB	BB	BB	BB	DD	DD	BB	DD	BB	BB	DD	DD	DD	DD	BB	BB	BB	DD	DD	BB	DD	BB	BB	DD	BB	DD	DD	BB
chr3_48351555_48351582	BB	DD	BB	BB	DD	DD	DD	DD	BB	DD	BB	BB	DD	DD	NA	DD	BB	BB	BB	DD	DD	BB	BB	BB	BB	DD	DD	BB	DD	BB	NA	DD	DD	DD	DD	BB	BB	BB	DD	DD	BB	DD	NA	BB	DD	BB	DD	DD	BB
chr3_48422544_48422583	BB	DD	BB	BB	DD	DD	DD	DD	NA	DD	BB	NN	DD	DD	BB	DD	BB	NA	BB	DD	DD	BB	BB	BB	BB	DD	DD	BB	DD	BB	BB	DD	DD	DD	DD	BB	BB	BB	DD	NA	BB	DD	BB	BB	DD	BB	NA	DD	BB
chr3_48455710_48455761	bn	NA	BB	BB	DD	DD	DD	DD	BB	DD	BB	NA	DD	DD	BB	DD	BB	NN	NN	DD	DD	BB	BB	NA	BB	NA	DD	BB	DD	BB	NA	DD	DD	DD	DD	BB	BB	BB	DD	NA	NN	DD	BB	BB	DD	BB	DD	DD	BB
chr3_48475935_48475948	FF	df	FF	FF	df	df	df	df	FF	df	FF	fn	df	df	FF	df	FF	FF	FF	df	df	FF	FF	FF	FF	df	df	FF	df	FF	FF	df	dn	df	df	FF	FF	FF	df	df	FF	df	FF	FF	df	FF	DD	DD	FF
chr3_48478556_48478591	BB	DD	BB	BB	NA	DD	DD	DD	BB	DD	BB	BB	DD	DD	BB	DD	BB	BB	BB	DD	DD	BB	BB	BB	BB	DD	DD	NN	DD	BB	BB	DD	DD	DD	DD	BB	BB	BB	DD	NA	BB	DD	BB	BB	DD	BB	DD	DD	BB
chr3_48497866_48497893	BB	DD	BB	BB	dn	DD	DD	DD	BB	DD	BB	BB	DD	DD	BB	DD	BB	BB	BB	DD	DD	BB	BB	BB	BB	DD	DD	BB	DD	BB	BB	DD	DD	DD	DD	BB	BB	BB	DD	DD	BB	DD	BB	BB	DD	BB	DD	dn	BB
chr3_48565682_48565697	BB	DD	BB	BB	DD	DD	DD	DD	BB	DD	BB	BB	DD	DD	BB	DD	BB	BB	BB	DD	DD	BB	BB	BB	BB	DD	DD	BB	DD	BB	BB	DD	DD	DD	DD	BB	BB	BB	DD	DD	BB	DD	BB	BB	DD	BB	DD	DD	BB
chr3_48611476_48611510	BB	DD	BB	BB	DD	DD	DD	DD	BB	DD	BB	BB	DD	DD	BB	DD	BB	BB	BB	DD	DD	BB	BB	BB	BB	dn	DD	BB	DD	BB	BB	DD	DD	DD	DD	BB	BB	BB	DD	DD	BB	DD	BB	BB	DD	BB	DD	DD	BB
chr3_48616653_48616666	BB	DD	BB	BB	DD	DD	DD	DD	BB	DD	BB	BB	DD	DD	BB	DD	BB	BB	BB	DD	DD	BB	BB	BB	BB	DD	DD	BB	DD	BB	BB	DD	DD	DD	DD	BB	BB	BB	DD	DD	BB	DD	BB	BB	DD	BB	DD	DD	BB
chr3_48616961_48616980	BB	DD	BB	BB	DD	DD	DD	dd	BB	DD	BB	BB	DD	DD	BB	DD	BB	BB	BB	DD	dd	BB	BB	BB	BB	dd	dd	BB	DD	BB	BB	dd	dd	DD	dd	BB	BB	BB	DD	DD	BB	dd	BB	BB	DD	BB	dd	dd	BB
chr3_48619480_48619495	BB	DD	BB	BB	DD	DD	DD	DD	BB	DD	BB	BB	DD	DD	BB	DD	BB	BB	BB	DD	DD	BB	BB	BB	BB	DD	DD	BB	DD	BB	BB	DD	DD	DD	DD	BB	BB	BB	DD	DD	BB	DD	BB	BB	DD	BB	DD	DD	BB
chr3_48623076_48623090	BB	DD	BB	BB	DD	DD	DD	DD	BB	DD	BB	BB	DD	DD	BB	DD	BB	BB	BB	DD	DD	BB	BB	BB	BB	DD	DD	BB	DD	BB	BB	DD	DD	DD	DD	BB	BB	BB	DD	DD	BB	DD	BB	BB	DD	BB	DD	DD	BB
chr3_48647812_48647827	BB	dn	BB	BB	dd	dd	dd	dd	BB	dd	BB	BB	DD	dd	BB	dd	BB	BB	BB	dd	dd	BB	BB	BB	BB	dd	dd	BB	dd	BB	BB	dd	dd	dd	dd	BB	BB	BB	dd	dn	BB	dd	BB	BB	dd	BB	dd	dd	BB
chr3_48721743_48721774	BB	NA	NA	BB	NA	bn	NA	DD	NA	dd	BB	NA	dd	dd	BB	NA	BB	BB	BB	NA	dd	BB	BB	NN	BB	NA	dd	BB	NA	BB	NA	dd	dd	DD	dd	BB	BB	NA	dd	dd	BB	dd	BB	BB	dd	BB	NA	dd	BB
chr3_48739971_48740034	BB	DD	BB	BB	DD	DD	DD	DD	BB	DD	BB	BB	DD	DD	BB	DD	BB	BB	BB	DD	DD	BB	BB	BB	BB	DD	DD	BB	DD	BB	BB	DD	DD	DD	DD	BB	BB	BB	DD	DD	BB	DD	BB	BB	DD	BB	DD	DD	BB
chr3_48775011_48775058	BB	DD	BB	BB	DD	DD	DD	DD	BB	DD	NA	NN	DD	DD	BB	DD	BB	BB	NN	DD	DD	BB	BB	BB	BB	DD	DD	BB	DD	BB	BB	DD	DD	DD	DD	NA	BB	NA	DD	DD	BB	DD	BB	BB	DD	BB	DD	DD	BB
chr3_48865605_48865618	BB	DD	BB	BB	DD	DD	DD	DD	BB	DD	BB	BB	DD	DD	BB	DD	BB	BB	BB	DD	DD	BB	BB	bd	BB	DD	DD	BB	DD	BB	BB	DD	DD	DD	dn	BB	BB	BB	DD	DD	BB	DD	BB	BB	DD	BB	DD	DD	BB
chr3_48884800_48884843	NA	dd	UU	UU	DD	dd	dd	DD	UU	dd	UU	NA	DD	DD	UU	DD	UU	UU	UU	dd	DD	UU	UU	UU	uu	dd	dd	UU	DD	NA	UU	DD	dd	DD	dd	UU	UU	UU	dd	dd	UU	dd	UU	UU	dd	UU	dd	dd	UU
chr3_48938340_48938394	BB	DD	BB	BB	DD	DD	DD	DD	BB	DD	BB	BB	DD	DD	BB	DD	BB	BB	BB	DD	DD	BB	BB	BB	BB	DD	DD	BB	DD	BB	BB	DD	DD	DD	DD	BB	BB	BB	DD	DD	BB	DD	BB	BB	DD	BB	DD	DD	BB
chr3_48945094_48945105	FF	df	FF	FF	df	df	df	df	FF	df	FF	FF	df	df	FF	df	FF	FF	FF	df	df	FF	FF	FF	FF	df	df	FF	df	FF	FF	df	df	DD	df	FF	FF	FF	df	df	FF	df	FF	FF	df	FF	df	df	FF
chr3_48954894_48954907	BB	DD	BB	BB	DD	DD	DD	DD	BB	DD	BB	BB	DD	DD	BB	DD	BB	BB	BB	DD	DD	BB	BB	BB	BB	DD	DD	BB	DD	BB	BB	DD	DD	DD	DD	BB	BB	BB	DD	DD	BB	DD	BB	BB	DD	BB	DD	DD	BB
chr3_49000512_49000531	BB	DD	BB	BB	DD	DD	DD	DD	BB	DD	BB	BB	DD	DD	BB	DD	BB	BB	BB	DD	DD	BB	BB	BB	BB	DD	DD	BB	DD	BB	BB	DD	DD	DD	DD	BB	BB	BB	DD	DD	BB	DD	BB	BB	DD	BB	DD	DD	BB
chr3_49010052_49010090	BB	DD	BB	BB	DD	DD	DD	DD	BB	DD	BB	BB	DD	DD	BB	DD	BB	BB	BB	DD	DD	BB	BB	BB	BB	DD	DD	BB	DD	BB	BB	DD	DD	DD	DD	BB	BB	BB	DD	DD	BB	DD	BB	BB	DD	BB	DD	DD	BB
chr3_49030875_49030886	FF	DD	FF	FF	df	DD	df	df	FF	df	FF	FF	df	df	FF	df	FF	FF	FF	df	df	FF	FF	FF	FF	DD	df	FF	df	FF	FF	df	df	df	df	FF	FF	FF	df	df	FF	DD	FF	FF	df	FF	df	df	FF
chr3_49031153_49031188	BB	DD	BB	BB	DD	DD	DD	DD	BB	DD	BB	BB	DD	DD	BB	DD	BB	BB	BB	DD	DD	BB	BB	BB	BB	DD	DD	BB	DD	BB	BB	DD	DD	DD	DD	BB	BB	BB	DD	DD	BB	DD	BB	BB	DD	BB	DD	DD	BB
chr3_49050201_49050236	BB	DD	BB	BB	DD	DD	DD	DD	BB	DD	BB	BB	DD	DD	BB	DD	BB	BB	BB	DD	DD	BB	BB	BB	BB	DD	DD	BB	DD	BB	BB	DD	DD	DD	DD	BB	BB	BB	DD	DD	BB	DD	BB	BB	DD	BB	DD	DD	BB
chr3_49060488_49060499	FF	df	FF	FF	DD	DD	DD	DD	FF	DD	FF	FF	df	df	FF	df	FF	FF	FF	DD	df	FF	FF	FF	FF	df	df	FF	DD	FF	FF	df	DD	DD	DD	FF	FF	FF	DD	df	FF	DD	FF	FF	DD	FF	DD	df	FF
chr3_49088897_49088908	BB	dd	BB	BB	dd	bd	dd	dd	BB	DD	BB	BB	dd	dd	BB	dd	BB	BB	BB	dd	dd	BB	BB	BB	BB	dd	dd	BB	dd	BB	BB	dd	dd	dd	dd	BB	BB	bd	dd	dd	BB	dd	BB	BB	dd	BB	dd	dd	BB
chr3_49179565_49179592	BB	DD	BB	BB	DD	DD	DD	DD	BB	DD	BB	BB	DD	DD	BB	DD	BB	BB	BB	DD	DD	BB	BB	BB	BB	DD	DD	BB	DD	BB	BB	DD	DD	DD	DD	BB	BB	BB	DD	DD	BB	DD	BB	BB	DD	BB	DD	DD	bd
chr3_49203552_49203579	BB	DD	BB	BB	DD	DD	DD	DD	BB	DD	BB	BB	DD	DD	BB	DD	BB	BB	BB	DD	DD	BB	BB	BB	BB	DD	DD	BB	DD	BB	BB	DD	DD	DD	DD	BB	BB	BB	DD	DD	BB	DD	BB	BB	DD	BB	DD	DD	BB
chr3_49218573_49218616	BB	DD	BB	BB	DD	DD	NA	DD	BB	DD	BB	BB	DD	DD	NN	DD	BB	bn	BB	DD	DD	BB	NA	BB	BB	DD	DD	BB	DD	BB	NA	DD	DD	DD	DD	BB	BB	BB	DD	DD	BB	DD	BB	BB	DD	NA	NA	DD	BB
chr3_49246286_49246303	BB	DD	BB	BB	DD	DD	DD	DD	BB	DD	BB	BB	DD	DD	BB	DD	BB	BB	BB	DD	DD	BB	BB	BB	BB	DD	DD	BB	DD	BB	BB	DD	DD	DD	DD	BB	BB	BB	DD	DD	BB	DD	BB	BB	DD	BB	DD	DD	BB
chr3_49256554_49256568	BB	DD	BB	BB	DD	DD	DD	DD	BB	DD	BB	BB	DD	DD	BB	DD	BB	BB	BB	DD	DD	BB	BB	BB	BB	DD	DD	BB	DD	BB	BB	DD	DD	DD	dn	BB	BB	BB	DD	DD	BB	DD	BB	BB	DD	BB	DD	DD	BB
chr3_49261433_49261444	FF	df	FF	FF	df	DD	DD	df	FF	df	FF	FF	df	df	FF	df	FF	FF	FF	df	DD	FF	FF	FF	FF	df	df	FF	DD	FF	FF	df	df	df	df	FF	FF	FF	df	df	FF	DD	FF	FF	df	FF	df	df	FF
chr3_49413472_49413485	BB	DD	BB	BB	DD	DD	DD	DD	BB	DD	BB	bd	DD	DD	BB	DD	BB	BB	BB	DD	DD	BB	BB	BB	BB	DD	DD	BB	DD	BB	BB	DD	DD	DD	DD	BB	BB	BB	DD	DD	BB	DD	BB	BB	DD	BB	DD	DD	BB
chr3_49439575_49439588	BB	DD	BB	BB	DD	DD	DD	DD	BB	DD	BB	BB	DD	DD	BB	DD	BB	BB	BB	DD	DD	BB	BB	BB	BB	DD	DD	BB	DD	BB	BB	DD	DD	DD	DD	BB	BB	BB	DD	DD	BB	DD	BB	BB	DD	BB	DD	DD	BB
chr3_49492966_49492980	BB	DD	BB	BB	DD	DD	DD	DD	BB	DD	BB	BB	DD	DD	BB	DD	BB	BB	BB	DD	DD	BB	BB	BB	BB	DD	DD	BB	DD	BB	BB	DD	DD	DD	DD	BB	BB	BB	DD	DD	BB	DD	BB	BB	DD	BB	DD	DD	BB
chr3_49505419_49505433	BB	DD	BB	BB	DD	DD	DD	DD	BB	DD	BB	BB	DD	DD	BB	DD	BB	BB	BB	DD	DD	BB	BB	BB	BB	DD	DD	BB	DD	BB	BB	DD	DD	DD	DD	BB	BB	BB	DD	DD	BB	DD	BB	BB	DD	BB	DD	DD	BB
chr3_49514451_49514466	BB	DD	BB	BB	DD	DD	DD	DD	BB	DD	BB	BB	DD	DD	BB	DD	BB	BB	BB	DD	DD	BB	BB	BB	BB	DD	DD	BB	DD	BB	BB	DD	DD	DD	DD	BB	BB	BB	DD	DD	BB	DD	BB	BB	DD	BB	DD	DD	BB
chr3_49552971_49552994	FF	df	FF	FF	df	df	df	df	FF	df	FF	FF	df	df	FF	df	FF	FF	FF	df	df	FF	FF	FF	FF	df	df	FF	df	FF	FF	df	df	df	df	FF	FF	FF	df	df	FF	df	FF	FF	df	FF	df	df	FF
chr3_49568664_49568715	BB	dd	NA	NN	dd	dd	dd	dd	BB	dd	NA	BB	dd	NA	BB	dd	BB	BB	BB	dd	dd	BB	BB	NN	NA	dd	dd	BB	dd	NA	BB	dd	dd	dd	dd	NA	BB	BB	dd	NA	NA	dd	BB	BB	dd	BB	dd	dd	BB
chr3_49572033_49572048	BB	DD	BB	BB	DD	DD	DD	DD	BB	DD	BB	BB	DD	DD	BB	DD	BB	BB	BB	DD	DD	BB	BB	BB	BB	DD	DD	BB	DD	BB	BB	DD	DD	DD	DD	BB	BB	BB	DD	DD	BB	DD	BB	BB	DD	BB	DD	DD	BB
chr3_49589655_49589666	BB	DD	BB	BB	DD	DD	DD	DD	BB	DD	BB	BB	DD	DD	BB	DD	BB	BB	BB	DD	DD	BB	BB	BB	BB	DD	DD	BB	DD	BB	BB	DD	DD	DD	DD	BB	BB	BB	DD	DD	BB	DD	BB	BB	DD	BB	DD	DD	BB
chr3_49638904_49638931	BB	DD	BB	BB	DD	DD	DD	DD	BB	DD	BB	BB	DD	DD	BB	DD	BB	BB	BB	DD	DD	BB	BB	BB	BB	DD	DD	BB	DD	BB	BB	DD	DD	DD	DD	BB	BB	BB	DD	DD	BB	DD	BB	BB	DD	BB	DD	DD	BB
chr3_49666215_49666262	BB	DD	BB	BB	DD	DD	DD	DD	BB	NA	BB	BB	DD	DD	BB	DD	BB	BB	BB	DD	DD	BB	NA	NA	BB	DD	DD	BB	DD	BB	BB	DD	DD	DD	DD	BB	BB	BB	DD	DD	NA	NA	BB	BB	DD	NA	DD	DD	NA
chr3_49675849_49675872	BB	DD	BB	BB	DD	DD	DD	DD	BB	DD	BB	BB	DD	DD	BB	DD	BB	BB	BB	DD	DD	BB	BB	BB	BB	DD	DD	BB	DD	BB	BB	DD	DD	DD	DD	BB	BB	BB	DD	DD	BB	DD	BB	BB	DD	BB	DD	DD	BB
chr3_49695770_49695784	BB	DD	BB	BB	DD	DD	DD	DD	BB	DD	BB	BB	DD	DD	BB	DD	BB	BB	BB	DD	DD	BB	BB	BB	BB	DD	DD	BB	DD	BB	BB	DD	DD	DD	DD	BB	BB	BB	DD	DD	BB	DD	BB	BB	DD	BB	DD	DD	BB
chr3_49699910_49699941	BB	dd	BB	BB	dd	dd	dd	dd	BB	dd	BB	BB	dd	DD	BB	DD	BB	BB	BB	dd	dd	BB	BB	BB	BB	dd	dd	BB	dn	BB	BB	dd	dd	DD	dd	BB	BB	BB	dd	dd	BB	dd	BB	BB	dd	BB	dd	DD	BB
chr3_49707340_49707359	BB	DD	BB	BB	DD	DD	DD	DD	BB	DD	BB	BB	DD	DD	BB	DD	BB	BB	BB	DD	DD	BB	BB	BB	BB	DD	DD	BB	DD	BB	BB	DD	DD	DD	DD	BB	BB	BB	DD	DD	BB	DD	BB	BB	DD	BB	DD	DD	BB
chr3_49752388_49752399	BB	DD	BB	BB	DD	DD	DD	DD	BB	DD	BB	BB	DD	DD	BB	DD	BB	BB	BB	DD	DD	BB	BB	BB	BB	DD	DD	BB	DD	BB	BB	DD	DD	DD	DD	BB	BB	BB	DD	DD	BB	DD	BB	BB	DD	BB	DD	DD	BB
chr3_49792409_49792424	BB	DD	BB	BB	DD	DD	DD	DD	BB	DD	BB	BB	DD	DD	BB	DD	BB	BB	BB	DD	DD	BB	BB	BB	BB	DD	DD	BB	DD	BB	BB	DD	DD	DD	DD	BB	BB	BB	DD	DD	BB	DD	BB	BB	DD	BB	DD	DD	BB
chr3_49829548_49829587	BB	DD	BB	BB	dd	dd	dd	dd	BB	dd	BB	BB	dd	dd	BB	dd	BB	BB	DD	dd	dd	BB	BB	BB	BB	dd	dd	BB	dd	BB	BB	dd	dd	dd	dd	BB	BB	BB	dd	dd	BB	dd	BB	BB	dd	BB	dd	dd	BB
chr3_49833119_49833139	BB	DD	BB	BB	DD	DD	DD	DD	BB	DD	BB	BB	DD	DD	BB	DD	BB	BB	BB	DD	DD	BB	BB	BB	BB	DD	DD	BB	DD	BB	BB	DD	DD	DD	DD	BB	BB	BB	DD	DD	BB	DD	BB	BB	DD	BB	DD	DD	BB
chr3_49836752_49836767	BB	DD	BB	BB	DD	DD	DD	DD	BB	DD	BB	BB	DD	DD	BB	DD	BB	BB	BB	DD	DD	BB	BB	BB	BB	DD	DD	BB	DD	BB	BB	DD	DD	DD	DD	bn	BB	BB	DD	DD	BB	DD	BB	BB	DD	BB	DD	DD	BB
chr3_49838293_49838310	BB	DD	BB	BB	DD	DD	DD	DD	BB	DD	BB	BB	DD	DD	BB	DD	BB	BB	BB	DD	DD	BB	BB	BB	BB	DD	DD	BB	DD	BB	BB	DD	DD	DD	DD	BB	BB	BB	DD	DD	BB	DD	BB	BB	DD	BB	DD	DD	BB
chr3_49847003_49847026	BB	DD	BB	NN	DD	DD	DD	DD	BB	DD	BB	BB	NA	DD	BB	DD	BB	BB	BB	DD	NA	BB	BB	BB	BB	dn	DD	BB	DD	NA	BB	DD	DD	DD	DD	BB	BB	BB	DD	DD	BB	DD	BB	BB	DD	BB	DD	DD	BB
chr3_49852487_49852498	BB	DD	BB	BB	DD	DD	DD	DD	BB	DD	BB	BB	DD	DD	BB	DD	BB	BB	BB	DD	DD	BB	BB	BB	BB	DD	DD	BB	DD	BB	BB	DD	DD	DD	DD	BB	BB	BB	DD	DD	BB	DD	BB	BB	DD	BB	DD	DD	BB
chr3_49868593_49868608	BB	DD	BB	BB	DD	DD	DD	DD	BB	DD	BB	BB	DD	DD	BB	DD	BB	BB	BB	DD	DD	BB	BB	BB	BB	DD	DD	BB	DD	BB	BB	DD	DD	DD	DD	BB	BB	BB	DD	DD	BB	DD	BB	BB	DD	BB	DD	DD	BB
chr3_49890921_49890940	BB	DD	BB	BB	DD	DD	DD	DD	BB	DD	BB	BB	DD	DD	BB	DD	BB	BB	BB	DD	DD	BB	BB	BB	BB	DD	DD	BB	DD	BB	BB	DD	DD	DD	DD	BB	BB	BB	DD	DD	BB	DD	BB	BB	DD	BB	DD	DD	BB
chr3_50006463_50006495	BB	DD	BB	BB	DD	DD	DD	DD	BB	DD	BB	BB	DD	DD	BB	DD	BB	BB	BB	DD	DD	BB	BB	BB	BB	DD	DD	BB	DD	BB	BB	DD	DD	DD	DD	BB	BB	BB	DD	DD	bn	DD	BB	BB	DD	BB	DD	DD	BB
chr3_50027441_50027460	BB	DD	BB	BB	DD	DD	DD	DD	BB	DD	BB	BB	DD	DD	BB	DD	BB	BB	BB	DD	DD	BB	BB	BB	BB	DD	DD	BB	DD	BB	BB	DD	DD	DD	DD	BB	BB	BB	DD	DD	BB	DD	BB	BB	DD	BB	DD	DD	BB
chr3_50042120_50042139	BB	DD	BB	BB	DD	DD	DD	DD	BB	DD	BB	BB	DD	DD	BB	DD	BB	BB	BB	DD	DD	BB	BB	BB	BB	dn	DD	BB	DD	BB	BB	DD	DD	DD	DD	BB	BB	BB	DD	DD	BB	DD	BB	BB	DD	BB	dn	DD	BB
chr3_50047966_50048013	NN	NN	BB	BB	DD	NN	DD	DD	BB	DD	BB	BB	dn	NA	BB	DD	BB	BB	BB	NA	NA	BB	BB	BB	BB	DD	NA	BB	DD	BB	BB	DD	DD	dn	NA	BB	BB	BB	DD	DD	NA	DD	BB	BB	NA	BB	DD	NA	NA
chr3_50082425_50082448	BB	DD	BB	BB	DD	DD	DD	DD	BB	DD	BB	BB	DD	DD	BB	DD	BB	BB	BB	DD	DD	BB	BB	BB	BB	DD	DD	BB	DD	BB	BB	DD	DD	DD	DD	BB	BB	BB	DD	DD	BB	DD	BB	BB	DD	BB	DD	DD	BB
chr3_50111484_50111503	BB	DD	BB	BB	DD	DD	DD	DD	BB	DD	BB	BB	DD	DD	BB	DD	BB	BB	BB	DD	DD	BB	BB	BB	BB	DD	DD	BB	DD	BB	BB	DD	DD	DD	DD	BB	BB	BB	DD	DD	BB	DD	BB	BB	DD	BB	DD	DD	BB
chr3_50116264_50116315	BB	DD	NA	BB	DD	DD	DD	DD	BB	DD	NN	BB	DD	DD	NA	DD	NA	BB	BB	DD	DD	BB	BB	BB	BB	NA	DD	BB	DD	NN	BB	DD	DD	DD	DD	NA	BB	BB	DD	DD	NA	DD	NA	BB	DD	NN	DD	DD	BB
chr3_50126196_50126207	BB	DD	BB	BB	DD	DD	DD	DD	BB	DD	BB	BB	DD	DD	BB	DD	BB	BB	BB	DD	DD	BB	BB	BB	BB	DD	DD	BB	DD	BB	BB	DD	DD	DD	DD	BB	BB	BB	DD	DD	BB	DD	BB	BB	DD	BB	DD	DD	BB
chr3_50139245_50139268	BB	DD	BB	BB	DD	NA	DD	DD	NA	NA	BB	BB	dn	DD	BB	DD	NA	BB	BB	dn	NA	BB	NA	BB	NA	DD	DD	NA	NA	BB	BB	DD	NA	DD	dn	NA	NA	BB	DD	dn	NA	DD	NA	BB	NA	BB	DD	NA	NA
chr3_50150101_50150116	BB	DD	BB	BB	DD	DD	DD	DD	BB	DD	BB	BB	DD	DD	BB	DD	BB	BB	BB	DD	DD	BB	BB	BB	BB	DD	DD	BB	DD	BB	BB	DD	DD	DD	DD	BB	BB	BB	DD	DD	BB	DD	BB	BB	DD	BB	DD	DD	BB
chr3_50182999_50183018	BB	DD	BB	BB	DD	DD	DD	DD	BB	DD	BB	BB	DD	DD	BB	DD	BB	BB	BB	DD	DD	BB	BB	BB	BB	DD	DD	BB	DD	BB	BB	DD	DD	DD	DD	BB	BB	BB	DD	DD	BB	DD	BB	BB	DD	BB	DD	DD	BB
chr3_50199655_50199668	FF	df	FF	FF	df	DD	df	df	FF	df	FF	FF	df	df	FF	df	FF	FF	FF	DD	df	FF	FF	FF	FF	DD	df	FF	DD	FF	FF	df	df	df	DD	fn	FF	FF	DD	df	FF	df	FF	FF	df	FF	DD	df	FF
chr3_50225501_50225535	BB	DD	BB	BB	DD	DD	DD	DD	BB	DD	BB	BB	DD	DD	BB	DD	BB	BB	BB	DD	DD	BB	BB	BB	BB	DD	DD	BB	DD	BB	BB	DD	DD	DD	DD	BB	BB	BB	DD	DD	BB	DD	BB	BB	DD	BB	DD	DD	BB
chr3_50227024_50227035	BB	DD	BB	BB	DD	DD	DD	DD	BB	DD	BB	BB	DD	DD	BB	DD	BB	BB	BB	DD	DD	BB	BB	BB	BB	DD	DD	BB	DD	BB	BB	DD	DD	DD	DD	BB	BB	BB	DD	DD	BB	DD	BB	BB	DD	BB	DD	DD	BB
chr3_50256358_50256372	FF	df	FF	NA	dn	df	df	dn	FF	NA	FF	FF	df	df	FF	df	NA	NA	FF	NA	df	FF	fn	FF	FF	df	df	FF	df	FF	FF	dn	dn	dn	df	FF	NA	FF	df	dn	NA	df	FF	FF	dn	FF	df	df	FF
chr3_50267372_50267383	BB	DD	BB	BB	DD	DD	DD	DD	BB	DD	BB	BB	DD	DD	BB	DD	BB	BB	BB	DD	DD	BB	BB	BB	BB	DD	DD	BB	DD	BB	BB	DD	DD	DD	DD	BB	BB	BB	DD	DD	BB	DD	BB	BB	DD	BB	DD	DD	BB
chr3_50280592_50280623	BB	DD	BB	BB	DD	DD	DD	DD	BB	DD	BB	BB	DD	DD	BB	DD	BB	BB	BB	DD	DD	BB	BB	BB	BB	DD	DD	BB	DD	BB	BB	DD	DD	DD	DD	BB	BB	BB	DD	DD	BB	DD	BB	BB	DD	BB	DD	DD	BB
chr3_50305149_50305162	BB	DD	BB	BB	DD	DD	DD	DD	BB	DD	BB	BB	DD	DD	BB	DD	BB	BB	BB	DD	DD	BB	BB	BB	BB	DD	DD	BB	DD	BB	BB	DD	DD	DD	DD	BB	BB	BB	DD	DD	BB	DD	BB	BB	DD	BB	DD	DD	BB
chr3_50312139_50312186	bd	DD	bb	bn	DD	DD	DD	DD	BB	DD	bb	bd	DD	DD	bb	DD	bd	BB	bb	DD	DD	bn	bb	BB	bn	DD	DD	bd	DD	BB	bb	DD	DD	DD	DD	BB	BB	bn	DD	DD	BB	DD	bn	bb	DD	bn	DD	DD	bb
chr3_50317730_50317749	BB	DD	BB	BB	DD	DD	DD	DD	BB	DD	BB	BB	DD	DD	BB	DD	BB	BB	BB	DD	DD	BB	BB	BB	BB	DD	DD	BB	DD	BB	BB	DD	DD	DD	DD	BB	BB	BB	DD	DD	BB	DD	BB	BB	DD	BB	DD	DD	BB
chr3_50334489_50334500	BB	DD	BB	BB	DD	DD	DD	DD	BB	DD	BB	BB	DD	DD	BB	DD	BB	BB	BB	DD	DD	BB	BB	BB	BB	DD	DD	BB	DD	BB	BB	DD	DD	DD	DD	BB	BB	BB	DD	DD	BB	DD	BB	BB	DD	BB	DD	DD	BB
chr3_50366165_50366209	BB	DD	BB	BB	DD	DD	DD	DD	BB	DD	BB	BB	DD	DD	BB	DD	BB	BB	BB	DD	DD	BB	BB	BB	BB	DD	DD	BB	DD	BB	BB	DD	DD	DD	DD	BB	BB	BB	DD	DD	BB	DD	BB	BB	DD	BB	DD	DD	BB
chr3_50373925_50373940	BB	DD	BB	BB	DD	DD	DD	DD	BB	DD	BB	BB	DD	DD	BB	DD	BB	BB	BB	DD	DD	BB	BB	BB	BB	DD	DD	BB	DD	BB	BB	DD	DD	DD	DD	BB	BB	BB	DD	DD	BB	DD	BB	BB	DD	BB	DD	DD	BB
chr3_50377064_50377078	FF	df	FF	FF	df	df	df	df	FF	df	FF	FF	df	df	FF	df	FF	FF	FF	df	df	FF	FF	FF	FF	df	df	FF	df	FF	FF	df	df	df	df	FF	FF	FF	df	df	FF	df	FF	FF	df	FF	df	df	FF
chr3_50388034_50388051	BB	DD	BB	BB	DD	DD	DD	DD	BB	DD	BB	BB	DD	DD	BB	DD	BB	BB	BB	DD	DD	BB	BB	BB	BB	DD	DD	BB	DD	BB	BB	DD	DD	DD	DD	BB	BB	BB	DD	DD	BB	DD	BB	BB	DD	BB	DD	DD	BB
chr3_50396035_50396062	BB	DD	BB	BB	DD	DD	DD	DD	BB	DD	BB	BB	DD	DD	BB	DD	BB	BB	BB	DD	DD	BB	BB	BB	BB	DD	DD	BB	DD	BB	BB	DD	DD	DD	DD	BB	BB	BB	DD	DD	BB	DD	BB	BB	DD	BB	DD	DD	BB
chr3_50398935_50398949	BB	DD	BB	BB	DD	DD	DD	DD	BB	DD	BB	BB	DD	DD	BB	DD	BB	BB	BB	DD	DD	BB	BB	BB	BB	DD	DD	BB	DD	BB	BB	DD	DD	DD	DD	BB	BB	BB	DD	DD	BB	DD	BB	BB	DD	BB	DD	DD	BB
chr3_50414650_50414661	BB	DD	BB	BB	dn	DD	DD	DD	BB	DD	BB	BB	DD	DD	BB	DD	BB	BB	BB	DD	DD	BB	BB	BB	BB	DD	DD	BB	DD	BB	BB	DD	dn	DD	DD	BB	BB	BB	DD	DD	BB	DD	BB	BB	DD	BB	dn	DD	BB
chr3_50415878_50415891	BB	DD	BB	BB	DD	DD	DD	DD	BB	DD	BB	BB	DD	DD	BB	DD	BB	BB	BB	DD	DD	BB	BB	BB	BB	DD	DD	BB	DD	BB	BB	DD	DD	DD	DD	BB	BB	BB	DD	DD	BB	DD	BB	BB	DD	BB	DD	DD	BB
chr3_50459264_50459279	BB	DD	BB	BB	DD	DD	DD	DD	BB	DD	BB	BB	DD	DD	BB	DD	BB	BB	BB	DD	DD	BB	BB	BB	BB	DD	DD	BB	DD	BB	BB	DD	DD	DD	DD	BB	BB	BB	DD	DD	BB	DD	BB	BB	DD	BB	DD	DD	BB
chr3_50461172_50461195	BB	bd	BB	BB	bd	DD	DD	DD	BB	DD	BB	BB	DD	DD	BB	DD	BB	BB	BB	DD	DD	BB	BB	BB	BB	DD	DD	BB	DD	BB	BB	DD	DD	DD	DD	BB	BB	BB	DD	DD	BB	DD	BB	BB	DD	BB	DD	DD	BB
chr3_50487089_50487115	BB	dd	BB	BB	dd	dd	dd	dd	BB	dd	BB	BB	dd	dd	BB	dd	BB	BB	BB	dd	dd	BB	BB	BB	BB	dd	dd	BB	dd	BB	BB	dd	dd	dd	dd	BB	BB	BB	dd	dd	BB	dd	BB	BB	dd	BB	dd	dd	BB
chr3_50503609_50503626	BB	DD	BB	BB	DD	DD	DD	DD	BB	DD	BB	BB	DD	DD	BB	DD	BB	BB	BB	DD	DD	BB	BB	BB	BB	DD	DD	BB	DD	BB	BB	DD	DD	dn	DD	BB	BB	BB	DD	DD	BB	DD	BB	BB	DD	BB	DD	DD	BB
chr3_50522524_50522543	BB	DD	BB	BB	DD	DD	DD	DD	BB	DD	BB	BB	DD	DD	BB	DD	BB	BB	BB	DD	DD	BB	BB	BB	BB	DD	DD	BB	DD	BB	BB	DD	DD	DD	DD	BB	BB	BB	DD	DD	BB	DD	BB	BB	DD	BB	DD	DD	BB
chr3_50532276_50532293	BB	DD	BB	BB	DD	DD	bd	DD	BB	bd	BB	BB	bd	bd	BB	DD	BB	BB	BB	bd	bd	BB	BB	BB	BB	DD	DD	BB	DD	BB	BB	bd	bd	bd	bd	BB	BB	BB	DD	DD	BB	DD	BB	BB	DD	BB	bd	bd	BB
chr3_50533762_50533805	BB	DD	BB	BB	DD	DD	DD	DD	BB	DD	BB	BB	DD	DD	BB	DD	BB	BB	BB	DD	DD	BB	BB	BB	BB	DD	DD	BB	DD	BB	BB	DD	DD	DD	DD	BB	BB	BB	DD	DD	BB	DD	BB	BB	DD	BB	DD	DD	bn
chr3_50676242_50676256	BB	DD	BB	BB	DD	DD	DD	DD	BB	DD	BB	BB	DD	DD	BB	DD	BB	BB	BB	DD	DD	BB	BB	BB	BB	DD	DD	BB	DD	BB	BB	DD	DD	DD	DD	BB	BB	BB	DD	DD	BB	DD	BB	BB	DD	BB	DD	DD	BB
chr3_50726162_50726196	BB	DD	BB	BB	DD	DD	DD	DD	BB	DD	BB	BB	DD	DD	BB	DD	BB	BB	BB	DD	DD	BB	BB	BB	BB	DD	DD	BB	DD	BB	BB	DD	DD	DD	DD	BB	BB	BB	DD	DD	BB	DD	BB	BB	DD	BB	DD	DD	BB
chr3_50740383_50740398	BB	DD	BB	BB	bd	DD	DD	bd	BB	DD	BB	BB	bd	bd	BB	bd	BB	BB	BB	DD	bd	BB	BB	BB	BB	bd	bd	BB	bd	BB	BB	bd	bd	bd	DD	BB	BB	BB	bd	DD	BB	DD	BB	BB	bd	BB	DD	DD	BB
chr3_50868420_50868447	BB	DD	BB	BB	DD	DD	DD	DD	BB	DD	BB	BB	DD	DD	BB	DD	BB	BB	BB	DD	DD	BB	BB	BB	BB	DD	DD	BB	DD	BB	BB	DD	DD	DD	DD	BB	BB	BB	DD	DD	BB	DD	BB	BB	DD	BB	DD	DD	BB
chr3_50869718_50869737	BB	DD	BB	BB	DD	DD	DD	DD	BB	DD	BB	BB	DD	DD	BB	DD	BB	BB	BB	DD	DD	BB	BB	BB	BB	DD	DD	BB	DD	BB	BB	DD	DD	DD	DD	BB	BB	BB	DD	DD	BB	DD	BB	BB	DD	BB	DD	DD	BB
chr3_50896455_50896468	BB	DD	BB	BB	DD	DD	dn	DD	BB	DD	BB	BB	dn	dn	BB	DD	BB	BB	BB	dn	DD	BB	BB	BB	BB	DD	DD	BB	dn	BB	BB	DD	DD	DD	dn	BB	BB	BB	DD	DD	BB	DD	BB	BB	DD	BB	DD	DD	BB
chr3_50924003_50924018	BB	DD	BB	BB	DD	DD	bd	DD	BB	DD	BB	BB	DD	DD	BB	DD	BB	BB	BB	DD	DD	BB	BB	BB	BB	DD	DD	BB	DD	BB	BB	DD	DD	DD	DD	BB	BB	BB	DD	DD	BB	DD	BB	BB	DD	BB	DD	DD	BB
chr3_50929437_50929496	UU	UU	uu	UU	DD	UU	UU	DD	UU	uu	UU	UU	UU	UU	NA	UU	UU	UU	UU	DD	UU	UU	UU	NA	UU	UU	UU	uu	UU	NA	UU	UU	UU	uu	uu	UU	UU	UU	UU	DD	uu	DD	UU	UU	UU	NA	DD	UU	UU
chr3_50938681_50938710	BB	DD	BB	BB	DD	DD	DD	DD	BB	DD	BB	BB	DD	DD	BB	DD	BB	BB	BB	DD	DD	BB	BB	BB	BB	DD	DD	BB	DD	BB	BB	DD	DD	DD	DD	BB	BB	BB	DD	DD	BB	DD	BB	BB	DD	BB	DD	DD	BB
chr3_50938826_50938867	BB	DD	BB	BB	DD	DD	DD	DD	BB	dn	BB	BB	DD	DD	BB	DD	BB	BB	BB	DD	DD	BB	BB	BB	BB	DD	DD	BB	DD	BB	BB	DD	DD	DD	DD	BB	BB	BB	DD	DD	BB	DD	BB	BB	DD	BB	DD	DD	BB
chr3_50941319_50941336	BB	DD	BB	BB	DD	DD	DD	DD	BB	DD	BB	BB	DD	DD	BB	DD	BB	BB	BB	DD	DD	BB	BB	BB	BB	DD	DD	BB	DD	BB	BB	DD	DD	DD	DD	BB	BB	BB	DD	DD	BB	DD	BB	BB	DD	BB	DD	DD	BB
chr3_50956504_50956519	BB	DD	BB	BB	DD	DD	DD	DD	BB	DD	BB	BB	DD	DD	BB	DD	BB	BB	BB	DD	DD	BB	BB	bn	BB	DD	DD	BB	DD	BB	BB	DD	DD	DD	DD	BB	BB	BB	DD	DD	BB	DD	BB	BB	DD	BB	DD	DD	BB
chr3_50988134_50988153	BB	DD	BB	BB	DD	DD	DD	DD	BB	DD	BB	BB	DD	DD	BB	DD	BB	BB	BB	DD	DD	BB	BB	BB	BB	DD	DD	BB	DD	BB	BB	DD	DD	DD	DD	BB	BB	BB	DD	DD	BB	DD	BB	BB	DD	BB	DD	DD	BB
chr3_51043927_51043982	UU	du	NA	UU	DD	DD	UU	UU	UU	UU	UU	UU	UU	DD	UU	UU	uu	UU	NA	UU	UU	DD	UU	UU	UU	uu	UU	UU	UU	UU	UU	UU	UU	UU	UU	UU	UU	UU	UU	UU	NA	du	UU	DD	UU	UU	UU	UU	UU
chr3_51069086_51069097	BB	DD	BB	BB	DD	DD	DD	DD	BB	DD	BB	BB	DD	DD	BB	DD	BB	BB	BB	DD	DD	BB	BB	BB	BB	DD	DD	bn	DD	BB	bn	DD	DD	DD	DD	BB	BB	BB	DD	DD	BB	DD	BB	BB	DD	BB	DD	DD	BB
chr3_51077110_51077154	BB	DD	BB	BB	DD	DD	DD	DD	BB	DD	BB	BB	DD	DD	BB	DD	BB	BB	BB	DD	DD	BB	BB	BB	BB	DD	DD	BB	DD	BB	BB	DD	DD	DD	DD	BB	BB	BB	DD	DD	BB	DD	BB	BB	DD	BB	DD	DD	BB
chr3_51085206_51085225	BB	DD	BB	BB	DD	DD	DD	DD	BB	DD	BB	BB	DD	DD	BB	DD	BB	BB	BB	DD	DD	BB	BB	BB	BB	DD	DD	BB	DD	BB	BB	DD	DD	DD	DD	BB	BB	BB	DD	DD	BB	DD	BB	BB	DD	BB	DD	DD	BB
chr3_51086213_51086233	FF	df	FF	FF	df	dn	DD	df	FF	df	FF	FF	df	df	FF	df	FF	FF	FF	df	df	FF	FF	FF	FF	df	df	FF	df	FF	FF	df	df	df	df	FF	FF	FF	df	df	FF	df	FF	FF	df	FF	df	df	FF
chr3_51124401_51124448	FF	df	FF	FF	df	df	df	df	FF	df	FF	FF	df	df	FF	df	FF	FF	FF	df	df	FF	FF	FF	FF	df	df	FF	df	FF	FF	df	df	df	df	FF	FF	FF	df	DD	FF	df	FF	FF	df	FF	df	df	FF
chr3_51130731_51130762	BB	DD	BB	BB	DD	DD	DD	DD	BB	DD	BB	BB	DD	DD	BB	DD	BB	BB	BB	DD	DD	BB	BB	BB	BB	DD	DD	BB	DD	BB	BB	DD	DD	DD	DD	BB	BB	BB	DD	DD	BB	DD	BB	BB	DD	BB	DD	DD	BB
chr3_51143320_51143331	BB	DD	BB	BB	DD	DD	DD	DD	BB	DD	BB	BB	DD	DD	BB	DD	BB	BB	BB	DD	DD	BB	BB	BB	BB	DD	DD	BB	DD	BB	BB	DD	DD	DD	DD	BB	BB	BB	DD	DD	BB	DD	BB	BB	DD	BB	DD	DD	BB
chr3_51187369_51187392	BB	DD	BB	BB	DD	DD	DD	DD	BB	DD	BB	BB	DD	DD	BB	DD	BB	BB	BB	DD	DD	BB	BB	BB	BB	DD	DD	BB	bd	BB	BB	DD	DD	DD	DD	BB	BB	BB	DD	DD	BB	DD	BB	BB	DD	BB	DD	DD	BB
chr3_51356211_51356250	BB	DD	BB	BB	DD	DD	DD	DD	BB	DD	BB	BB	DD	DD	BB	DD	BB	BB	BB	DD	DD	BB	BB	BB	BB	DD	DD	BB	DD	BB	BB	DD	DD	DD	DD	BB	BB	BB	DD	DD	NA	DD	BB	BB	DD	BB	DD	DD	BB
chr3_51404100_51404154	FF	FF	FF	FF	FF	FF	FF	FF	FF	FF	FF	FF	FF	NA	FF	FF	FF	NA	FF	FF	FF	FF	FF	FF	FF	NA	NN	NA	FF	FF	FF	NA	FF	FF	FF	NA	NA	FF	FF	FF	NA	FF	NA	FF	FF	FF	FF	FF	NA
chr3_51423465_51423496	FF	FF	FF	FF	NA	FF	FF	FF	NA	FF	FF	FF	FF	FF	fn	FF	FF	FF	FF	FF	FF	FF	FF	FF	FF	NA	FF	FF	FF	NA	FF	FF	FF	FF	FF	NA	FF	FF	FF	FF	NA	FF	FF	FF	FF	NA	FF	FF	FF
chr3_51572871_51572918	NA	FF	FF	NA	NA	FF	FF	FF	FF	FF	FF	FF	NA	FF	FF	FF	FF	FF	FF	FF	NA	FF	FF	FF	FF	NA	FF	FF	FF	NA	FF	FF	FF	FF	NA	FF	NA	FF	FF	FF	NN	FF	FF	FF	FF	FF	FF	FF	FF
chr3_51683686_51683709	UU	DD	NA	DD	DD	DD	DD	DD	DD	DD	DD	DD	DD	DD	DD	DD	DD	DD	DD	DD	DD	DD	DD	DD	DD	DD	DD	UU	DD	DD	DD	DD	DD	DD	DD	DD	DD	DD	DD	DD	NA	DD	DD	NA	DD	NA	DD	DD	DD
chr3_51737541_51737580	FF	FF	NA	FF	FF	FF	NA	FF	FF	FF	FF	FF	FF	FF	NA	FF	FF	FF	FF	FF	FF	FF	FF	FF	FF	FF	FF	FF	FF	FF	FF	FF	FF	FF	FF	FF	FF	NA	FF	FF	FF	FF	FF	FF	FF	FF	FF	FF	FF
chr3_51868119_51868157	BB	DD	DD	DD	DD	DD	DD	DD	DD	DD	BB	DD	DD	DD	DD	DD	DD	BB	BB	DD	NA	DD	DD	DD	DD	DD	DD	BB	DD	BB	BB	DD	DD	DD	NA	BB	BB	BB	DD	DD	DD	DD	BB	BB	DD	BB	DD	DD	BB
chr3_51868471_51868509	FF	FF	FF	FF	NA	NA	FF	FF	FF	FF	NA	NA	FF	FF	FF	FF	FF	FF	NA	FF	FF	FF	FF	FF	FF	NA	FF	FF	NA	FF	FF	FF	NN	FF	FF	FF	fn	FF	FF	FF	FF	fn	NA	NA	FF	NA	NA	FF	NA
chr3_51976206_51976231	fn	FF	NA	FF	FF	FF	NA	FF	FF	NA	NA	FF	FF	NA	FF	NA	FF	FF	FF	NA	FF	NA	FF	FF	NA	fn	NA	NA	FF	NA	FF	FF	NA	FF	FF	FF	NA	NA	FF	FF	NA	NA	NA	NA	FF	NA	NN	FF	FF
chr3_52135299_52135314	BB	BB	BB	BB	DD	DD	DD	DD	BB	DD	BB	BB	DD	DD	BB	DD	BB	BB	BB	DD	NA	BB	BB	BB	BB	DD	DD	BB	DD	BB	BB	DD	DD	DD	NA	BB	BB	BB	DD	DD	DD	DD	BB	BB	DD	BB	DD	DD	BB
chr3_52149453_52149496	FF	FF	NN	FF	FF	FF	NA	FF	FF	FF	FF	FF	FF	FF	FF	FF	NA	FF	FF	FF	FF	FF	FF	FF	NA	FF	FF	FF	FF	FF	FF	FF	FF	FF	FF	FF	FF	FF	FF	NA	FF	FF	FF	FF	FF	NA	FF	FF	FF
chr3_52151722_52151769	BB	BB	NA	NA	bn	BB	BB	BB	BB	BB	BB	NN	NA	NA	BB	BB	NN	BB	BB	BB	BB	BB	BB	BB	bn	NA	BB	BB	NA	NA	BB	BB	BB	BB	BB	BB	BB	BB	NA	BB	BB	BB	BB	NA	bd	NA	BB	BB	NA
chr3_52174556_52174599	FF	FF	FF	FF	FF	FF	FF	FF	FF	FF	FF	NN	FF	FF	FF	FF	FF	FF	FF	FF	FF	FF	FF	FF	FF	fn	FF	FF	FF	FF	FF	FF	FF	FF	FF	FF	FF	FF	FF	FF	NN	FF	FF	FF	FF	NA	FF	FF	FF
chr3_52181395_52181430	FF	FF	FF	FF	NA	FF	FF	FF	FF	FF	FF	NN	fn	FF	FF	FF	FF	FF	FF	FF	FF	FF	FF	FF	NA	NA	FF	FF	FF	FF	FF	FF	FF	FF	FF	FF	FF	FF	FF	FF	FF	FF	FF	FF	FF	FF	FF	NA	FF
chr3_52217336_52217379	FF	FF	FF	FF	NA	NA	FF	FF	FF	fn	FF	FF	NA	NA	FF	FF	NA	FF	FF	FF	FF	FF	FF	NA	NN	NA	FF	FF	FF	FF	FF	FF	NA	FF	NA	NA	FF	FF	NA	NA	FF	FF	FF	FF	FF	FF	FF	FF	FF
chr3_52316907_52316942	BB	BB	BB	BB	DD	DD	DD	DD	BB	NA	BB	BB	DD	DD	BB	DD	BB	BB	BB	DD	DD	BB	BB	BB	BB	DD	DD	BB	DD	BB	BB	DD	DD	DD	DD	NA	NA	BB	DD	DD	DD	DD	BB	BB	DD	BB	DD	NA	BB
chr3_52361755_52361794	fn	FF	FF	FF	FF	NA	FF	FF	FF	FF	FF	FF	FF	FF	FF	FF	FF	FF	FF	FF	FF	FF	FF	FF	FF	FF	FF	FF	FF	FF	FF	FF	FF	NA	FF	FF	FF	FF	FF	FF	NA	FF	FF	FF	FF	FF	FF	fn	FF
chr3_52371360_52371387	FF	FF	FF	FF	FF	FF	FF	FF	NA	FF	FF	FF	FF	FF	FF	FF	FF	NA	FF	FF	FF	FF	FF	FF	FF	NA	FF	FF	FF	FF	FF	FF	FF	FF	FF	FF	FF	FF	FF	FF	NA	FF	FF	FF	FF	FF	FF	FF	NA
chr3_52419637_52419688	FF	FF	FF	FF	FF	FF	FF	FF	FF	FF	NA	NA	NA	NN	NA	FF	FF	FF	FF	FF	FF	FF	FF	NA	NN	NA	FF	FF	FF	NA	FF	NA	FF	NA	FF	FF	FF	FF	FF	FF	NA	NA	FF	FF	NA	NA	NA	FF	FF
chr3_52487817_52487866	FF	FF	NN	FF	FF	NA	FF	FF	FF	FF	FF	NA	FF	FF	FF	FF	NA	FF	FF	FF	FF	FF	FF	FF	FF	FF	FF	FF	NA	FF	FF	NA	FF	FF	FF	FF	FF	FF	FF	FF	FF	FF	FF	FF	FF	FF	NA	FF	NA
chr3_52689884_52689943	NA	NN	BB	DD	DD	NN	DD	DD	DD	DD	DD	NA	DD	NA	dn	DD	DD	DD	DD	DD	DD	NA	DD	bd	DD	DD	DD	DD	DD	DD	bd	DD	DD	NA	DD	DD	DD	NA	DD	DD	NA	DD	DD	DD	DD	DD	bd	DD	NA
chr3_52757067_52757078	FF	FF	FF	FF	FF	FF	FF	FF	FF	FF	FF	FF	FF	FF	FF	FF	FF	FF	FF	FF	FF	FF	FF	FF	FF	FF	FF	FF	FF	FF	FF	FF	FF	FF	FF	FF	FF	FF	FF	FF	NA	FF	FF	FF	FF	FF	NN	FF	FF
chr3_52852357_52852396	BB	BB	BB	BB	DD	DD	DD	DD	BB	BB	DD	BB	DD	DD	BB	DD	NA	BB	BB	DD	DD	BB	BB	BB	BB	DD	DD	NA	DD	DD	BB	DD	DD	DD	DD	BB	BB	BB	DD	DD	DD	DD	BB	BB	BB	BB	DD	DD	BB
chr3_52895257_52895300	FF	FF	NN	NA	FF	FF	FF	FF	FF	FF	NN	FF	FF	FF	FF	FF	FF	FF	FF	FF	FF	FF	fn	FF	FF	FF	FF	FF	FF	FF	FF	FF	FF	FF	FF	FF	FF	FF	FF	NA	NA	FF	FF	FF	FF	NA	FF	NA	FF
chr3_52920151_52920205	FF	FF	FF	FF	FF	FF	NA	FF	FF	FF	FF	FF	FF	NN	FF	FF	NA	FF	FF	NA	FF	FF	NA	NN	FF	NA	FF	FF	NA	FF	NA	FF	FF	FF	FF	NA	FF	FF	FF	FF	NA	fn	FF	FF	FF	NA	FF	FF	NA
chr3_52949722_52949765	FF	FF	FF	FF	NA	FF	FF	NA	FF	FF	NA	FF	FF	FF	FF	FF	NA	FF	NN	NN	FF	fn	FF	FF	FF	NA	FF	NN	FF	FF	FF	FF	NA	FF	FF	FF	FF	FF	FF	NA	FF	FF	FF	FF	FF	NA	NA	FF	FF
chr3_53018935_53018974	FF	FF	FF	NA	FF	FF	NN	FF	FF	FF	FF	FF	FF	FF	FF	FF	FF	FF	NA	FF	FF	FF	FF	FF	FF	FF	FF	FF	FF	NA	FF	fn	FF	FF	FF	FF	FF	FF	FF	FF	NA	FF	FF	FF	FF	FF	FF	FF	FF
chr3_53047354_53047377	FF	FF	FF	FF	df	df	DD	df	FF	FF	df	FF	df	DD	FF	df	FF	FF	FF	DD	df	FF	FF	FF	FF	df	df	FF	df	df	FF	df	df	df	df	FF	FF	FF	df	df	df	df	FF	FF	FF	FF	DD	df	FF
chr3_53050310_53050329	BB	BB	BB	BB	DD	DD	DD	DD	BB	BB	DD	BB	DD	DD	BB	DD	BB	BB	BB	DD	DD	BB	BB	BB	BB	DD	DD	BB	DD	DD	BB	DD	DD	DD	DD	BB	BB	BB	DD	DD	DD	DD	BB	BB	BB	BB	DD	DD	BB
chr3_53052923_53052952	BB	BB	NA	BB	NA	DD	DD	DD	BB	BB	DD	BB	DD	DD	BB	DD	NN	BB	BB	DD	NA	BB	BB	BB	BB	NA	DD	BB	DD	DD	BB	DD	DD	DD	DD	BB	BB	BB	DD	NA	NA	DD	BB	BB	BB	BB	DD	DD	BB
chr3_53059780_53059811	BB	BB	BB	BB	DD	DD	DD	DD	BB	BB	DD	BB	DD	DD	BB	DD	BB	BB	BB	DD	DD	BB	BB	BB	BB	DD	DD	BB	DD	DD	BB	DD	DD	DD	DD	BB	BB	BB	DD	DD	DD	DD	BB	BB	BB	BB	DD	DD	BB
chr3_53060493_53060504	BB	BB	BB	BB	DD	DD	DD	DD	BB	BB	DD	BB	DD	DD	BB	DD	BB	BB	BB	DD	DD	BB	BB	BB	BB	DD	DD	BB	DD	DD	BB	DD	DD	DD	DD	BB	BB	BB	DD	DD	DD	DD	BB	BB	BB	BB	DD	DD	BB
chr3_53077248_53077268	BB	BB	BB	BB	DD	DD	DD	DD	BB	BB	DD	BB	DD	DD	BB	DD	BB	BB	BB	DD	DD	BB	BB	BB	BB	DD	DD	BB	DD	DD	BB	DD	DD	DD	DD	BB	BB	BB	DD	DD	DD	DD	BB	BB	BB	BB	DD	DD	BB
chr3_53231901_53231912	FF	FF	FF	FF	df	df	df	df	FF	FF	DD	FF	df	DD	FF	df	FF	FF	FF	df	DD	FF	FF	FF	FF	df	df	FF	df	df	FF	df	df	df	df	FF	FF	FF	DD	df	DD	df	FF	FF	FF	FF	df	df	FF
chr3_53249181_53249216	BB	BB	BB	BB	DD	DD	DD	DD	BB	BB	DD	BB	DD	DD	BB	DD	BB	BB	BB	DD	DD	BB	BB	BB	BB	DD	DD	BB	DD	DD	BB	DD	DD	DD	DD	BB	BB	BB	DD	DD	DD	DD	BB	BB	BB	BB	DD	DD	BB
chr3_53259024_53259053	BB	BB	BB	bn	DD	DD	DD	DD	BB	BB	DD	BB	DD	DD	bn	DD	BB	BB	BB	DD	DD	BB	BB	BB	BB	DD	DD	BB	DD	bd	BB	DD	DD	DD	DD	bn	BB	BB	DD	DD	DD	DD	BB	BB	BB	bn	DD	DD	bn
chr3_53264659_53264674	BB	BB	BB	BB	DD	DD	DD	DD	BB	BB	DD	BB	DD	DD	BB	DD	BB	BB	BB	DD	DD	BB	BB	BB	BB	DD	DD	BB	DD	DD	BB	DD	DD	DD	DD	BB	BB	BB	DD	DD	DD	DD	BB	BB	BB	BB	DD	DD	BB
chr3_53270293_53270310	BB	BB	BB	BB	DD	DD	DD	DD	BB	BB	DD	BB	DD	DD	BB	DD	BB	BB	BB	DD	DD	BB	BB	BB	BB	DD	DD	BB	DD	DD	BB	DD	DD	DD	DD	BB	BB	BB	DD	DD	DD	DD	BB	BB	BB	BB	DD	DD	BB
chr3_53276443_53276474	BB	BB	BB	BB	DD	DD	NA	DD	NA	BB	DD	NA	DD	DD	BB	dn	BB	BB	BB	DD	DD	NA	NA	BB	BB	NA	DD	BB	NA	NA	BB	NA	DD	dn	dn	BB	BB	BB	DD	DD	NA	DD	BB	BB	BB	BB	DD	DD	BB
chr3_53284708_53284721	BB	BB	BB	BB	DD	DD	DD	DD	BB	BB	DD	BB	DD	DD	BB	DD	BB	BB	BB	DD	DD	BB	BB	BB	BB	DD	DD	BB	DD	DD	BB	DD	DD	DD	DD	BB	BB	BB	DD	DD	DD	DD	BB	BB	BB	BB	DD	DD	BB
chr3_53388500_53388543	BB	BB	BB	BB	DD	DD	DD	DD	BB	BB	DD	BB	DD	DD	BB	DD	BB	BB	BB	DD	DD	BB	BB	BB	BB	DD	DD	BB	DD	DD	BB	DD	DD	DD	DD	BB	BB	BB	DD	DD	DD	DD	BB	BB	BB	BB	DD	DD	BB
chr3_53493781_53493816	BB	BB	BB	BB	UU	UU	NA	UU	BB	BB	UU	BB	UU	UU	BB	UU	BB	BB	BB	UU	UU	BB	BB	BB	BB	UU	UU	BB	UU	UU	BB	UU	NA	UU	UU	BB	BB	BB	UU	UU	UU	UU	UU	BB	BB	BB	uu	NA	BB
chr3_53592885_53592900	BB	BB	BB	BB	DD	DD	DD	DD	BB	BB	DD	BB	DD	DD	BB	DD	BB	BB	BB	DD	DD	BB	BB	BB	BB	DD	DD	BB	DD	DD	BB	DD	DD	DD	DD	BB	BB	BB	DD	DD	DD	DD	BB	BB	BB	BB	DD	DD	BB
chr3_53596800_53596813	BB	BB	BB	BB	DD	DD	DD	DD	BB	BB	DD	BB	DD	DD	BB	DD	BB	BB	BB	DD	DD	BB	BB	BB	BB	DD	DD	BB	DD	DD	BB	DD	DD	DD	DD	BB	BB	BB	DD	DD	DD	DD	BB	BB	BB	BB	DD	DD	BB
chr3_53601783_53601806	BB	BB	BB	BB	DD	DD	DD	DD	BB	BB	DD	BB	DD	DD	BB	DD	BB	BB	BB	DD	DD	BB	BB	BB	BB	DD	DD	BB	DD	DD	BB	DD	DD	DD	DD	BB	BB	BB	DD	DD	DD	DD	BB	BB	BB	BB	DD	DD	BB
chr3_53603014_53603055	bn	BB	bn	bn	DD	DD	DD	DD	BB	BB	DD	BB	DD	DD	BB	DD	BB	BB	bn	DD	DD	BB	bn	BB	BB	DD	DD	bn	DD	DD	BB	DD	DD	DD	DD	BB	BB	bn	DD	DD	DD	DD	BB	BB	BB	BB	DD	DD	BB
chr3_53623836_53623871	BB	BB	BB	BB	DD	DD	DD	DD	BB	BB	DD	BB	DD	DD	BB	DD	BB	BB	BB	DD	DD	BB	BB	BB	BB	DD	DD	BB	DD	DD	BB	DD	DD	DD	DD	BB	BB	BB	DD	DD	DD	DD	BB	BB	BB	BB	DD	DD	BB
chr3_53634518_53634553	BB	BB	BB	BB	DD	DD	DD	DD	BB	BB	DD	BB	DD	DD	BB	DD	BB	BB	BB	DD	DD	BB	BB	BB	BB	DD	DD	BB	DD	DD	BB	DD	DD	DD	DD	BB	BB	BB	DD	DD	DD	DD	BB	BB	BB	BB	DD	DD	BB
chr3_53641007_53641034	BB	BB	BB	BB	DD	DD	DD	DD	BB	BB	DD	BB	DD	DD	BB	DD	BB	BB	BB	DD	DD	BB	BB	BB	BB	DD	DD	BB	DD	DD	BB	DD	DD	DD	DD	BB	BB	BB	DD	DD	DD	DD	BB	BB	BB	BB	DD	DD	BB
chr3_53650695_53650709	BB	BB	BB	BB	DD	DD	DD	DD	BB	BB	DD	BB	DD	DD	BB	DD	BB	BB	BB	DD	DD	BB	BB	BB	BB	DD	DD	BB	DD	DD	BB	DD	DD	DD	DD	BB	BB	BB	DD	DD	DD	DD	BB	BB	BB	BB	DD	DD	BB
chr3_53656998_53657015	BB	BB	BB	BB	DD	DD	DD	DD	BB	BB	DD	BB	DD	DD	BB	DD	BB	BB	BB	DD	DD	BB	BB	BB	BB	DD	DD	BB	DD	DD	BB	DD	DD	DD	DD	BB	BB	BB	DD	DD	DD	DD	BB	BB	BB	BB	DD	DD	BB
chr3_53660890_53660924	BB	BB	BB	BB	DD	DD	DD	DD	BB	BB	DD	BB	DD	DD	BB	DD	BB	BB	BB	DD	DD	BB	BB	BB	BB	DD	DD	BB	DD	DD	BB	DD	DD	DD	DD	BB	BB	BB	DD	DD	DD	DD	BB	BB	BB	BB	DD	DD	BB
chr3_53666614_53666641	BB	BB	BB	BB	DD	DD	DD	DD	BB	BB	DD	BB	DD	DD	BB	DD	BB	BB	BB	DD	DD	BB	BB	BB	BB	DD	DD	BB	DD	DD	BB	DD	DD	DD	DD	BB	BB	BB	DD	DD	DD	DD	BB	BB	BB	BB	DD	DD	BB
chr3_53688260_53688283	BB	BB	BB	BB	DD	DD	DD	DD	BB	BB	DD	BB	DD	DD	BB	DD	BB	BB	BB	DD	DD	BB	BB	BB	BB	DD	DD	BB	DD	DD	BB	DD	DD	DD	DD	BB	BB	BB	DD	DD	DD	DD	BB	BB	BB	BB	DD	DD	BB
chr3_53690676_53690696	BB	BB	BB	BB	DD	DD	DD	DD	BB	BB	DD	BB	DD	DD	BB	DD	BB	BB	BB	DD	DD	BB	BB	BB	BB	DD	DD	BB	DD	DD	BB	DD	bd	DD	DD	BB	BB	BB	DD	DD	DD	DD	BB	BB	BB	BB	DD	DD	BB
chr3_53873802_53873841	UU	NA	UU	uu	DD	DD	DD	DD	UU	UU	DD	UU	DD	DD	NA	DD	UU	UU	UU	DD	DD	UU	UU	UU	UU	DD	DD	UU	DD	DD	UU	DD	DD	DD	DD	UU	UU	UU	DD	DD	DD	DD	UU	NA	UU	UU	DD	DD	UU
chr3_53942365_53942408	BB	BB	BB	BB	BB	BB	BB	BB	BB	BB	NA	BB	UU	BB	BB	BB	BB	BB	BB	BB	BB	BB	BB	bu	BB	NA	BB	BB	BB	BB	BB	BB	BB	BB	BB	BB	BB	BB	BB	BB	NA	NA	BB	BB	BB	BB	NA	BB	BB
chr3_53969781_53969813	bd	BB	BB	BB	DD	DD	DD	DD	BB	BB	DD	BB	DD	DD	BB	DD	BB	BB	BB	DD	DD	BB	BB	BB	BB	DD	DD	BB	DD	DD	BB	DD	DD	DD	DD	BB	BB	BB	DD	DD	DD	DD	BB	BB	BB	BB	DD	DD	BB
chr3_54048108_54048187	ff	ff	FF	ff	ff	ff	ff	ff	FF	ff	ff	ff	ff	ff	ff	ff	ff	ff	ff	ff	FF	ff	ff	ff	ff	ff	ff	ff	ff	ff	ff	ff	ff	ff	ff	ff	ff	ff	ff	ff	ff	ff	ff	ff	ff	ff	ff	ff	ff
chr3_54221821_54221848	BB	BB	BB	BB	DD	DD	DD	DD	BB	BB	DD	BB	DD	DD	BB	DD	DD	BB	BB	DD	DD	BB	BB	BB	BB	DD	DD	BB	DD	DD	BB	DD	DD	DD	DD	BB	BB	BB	DD	DD	DD	DD	BB	BB	BB	BB	DD	DD	BB
chr3_54227538_54227555	BB	BB	BB	BB	DD	DD	DD	DD	BB	BB	DD	BB	DD	DD	BB	DD	DD	BB	BB	DD	DD	BB	BB	BB	BB	DD	DD	BB	DD	DD	BB	DD	DD	DD	DD	BB	BB	BB	DD	DD	DD	DD	BB	BB	BB	BB	DD	DD	BB
chr3_54251553_54251596	BB	NA	BB	BB	DD	DD	DD	dn	BB	BB	DD	BB	DD	DD	BB	DD	DD	BB	BB	DD	DD	BB	DD	BB	BB	DD	DD	BB	NA	NA	BB	DD	DD	DD	NA	NA	NA	BB	DD	DD	DD	DD	BB	BB	BB	NA	DD	NA	BB
chr3_54268862_54268901	BB	BB	BB	BB	DD	DD	DD	DD	BB	BB	DD	BB	DD	DD	bn	DD	DD	BB	BB	DD	DD	BB	BB	BB	BB	DD	DD	BB	DD	DD	BB	DD	DD	DD	DD	BB	BB	BB	DD	DD	dn	DD	BB	BB	BB	BB	DD	DD	BB
chr3_54270159_54270170	BB	BB	BB	BB	dd	dd	dd	dd	BB	BB	dd	BB	dd	dd	BB	dd	dd	BB	BB	dd	dd	BB	BB	BB	BB	dd	dd	BB	dd	dd	BB	dd	dd	dd	dd	BB	BB	BB	dd	dd	dd	dd	BB	BB	BB	BB	dd	dd	BB
chr3_54300782_54300801	BB	BB	BB	BB	DD	DD	DD	DD	BB	BB	DD	BB	DD	DD	BB	DD	DD	BB	BB	DD	DD	BB	BB	BB	BB	DD	DD	BB	DD	DD	BB	DD	DD	DD	DD	BB	BB	BB	DD	DD	DD	DD	BB	BB	BB	BB	DD	DD	BB
chr3_54360503_54360546	BB	NA	BB	NA	DD	DD	DD	DD	BB	BB	DD	BB	BB	DD	BB	DD	DD	BB	BB	DD	DD	BB	BB	BB	NA	NA	DD	BB	DD	NA	NA	DD	DD	DD	DD	BB	BB	BB	DD	DD	DD	DD	BB	BB	NA	BB	DD	DD	BB
chr3_54363773_54363816	BB	BB	BB	BB	DD	DD	DD	DD	BB	BB	DD	BB	BB	DD	BB	DD	DD	BB	BB	DD	DD	BB	BB	BB	BB	DD	DD	bn	DD	DD	BB	DD	DD	DD	DD	BB	BB	BB	BB	DD	DD	DD	BB	BB	BB	BB	DD	DD	BB
chr3_54367874_54367897	FF	FF	FF	FF	FF	FF	FF	FF	FF	FF	fn	FF	FF	FF	FF	FF	FF	FF	FF	FF	FF	FF	FF	FF	FF	FF	FF	FF	FF	FF	FF	FF	FF	FF	FF	FF	FF	FF	FF	FF	FF	FF	FF	FF	FF	FF	FF	FF	FF
chr3_54393206_54393227	FF	FF	FF	FF	FF	FF	FF	FF	FF	NA	FF	FF	FF	FF	NA	FF	FF	FF	FF	NA	NA	FF	NA	FF	FF	FF	FF	FF	FF	FF	FF	FF	NA	FF	FF	FF	NA	NA	FF	FF	NA	NA	FF	FF	FF	FF	NA	FF	FF
chr3_54446541_54446592	NN	BB	BB	BB	dn	dn	NA	dn	NA	BB	dn	NN	NN	dn	BB	dn	dn	BB	BB	dd	NA	BB	BB	BB	BB	NA	nn	NA	nn	dn	BB	dn	dn	dn	dd	BB	BB	NA	dn	dd	dn	dn	BB	BB	BB	NA	NA	dn	BB
chr3_54486204_54486247	BB	BB	BB	BB	DD	DD	DD	DD	BB	BB	DD	BB	BB	DD	BB	DD	DD	BB	BB	NA	DD	BB	BB	BB	BB	DD	DD	BB	DD	DD	BB	DD	DD	DD	DD	BB	BB	BB	DD	DD	NA	DD	BB	BB	NA	bd	NA	DD	BB
chr3_54644215_54644254	BB	BB	BB	BB	DD	DD	DD	DD	BB	BB	DD	BB	BB	DD	DD	DD	DD	BB	BB	DD	DD	BB	BB	BB	BB	DD	DD	BB	bd	DD	BB	dn	DD	DD	DD	BB	BB	BB	DD	DD	DD	DD	BB	BB	BB	BB	DD	DD	BB
chr3_54727649_54727669	FF	FF	NN	FF	FF	FF	FF	FF	FF	FF	FF	FF	FF	FF	FF	FF	FF	FF	FF	FF	FF	FF	FF	FF	FF	FF	FF	FF	FF	FF	FF	FF	FF	FF	FF	FF	FF	FF	FF	FF	FF	FF	FF	FF	FF	FF	FF	FF	FF
chr3_54743455_54743486	BB	BB	BB	BB	DD	DD	DD	DD	BB	BB	DD	BB	BB	DD	NA	DD	DD	BB	BB	DD	DD	BB	BB	BB	BB	DD	DD	BB	DD	DD	BB	DD	DD	DD	DD	BB	BB	BB	DD	DD	DD	DD	BB	BB	BB	BB	DD	DD	BB
chr3_54769031_54769090	UU	UU	NA	NA	DD	DD	DD	DD	UU	NA	DD	NA	UU	DD	UU	DD	DD	NA	UU	DD	DD	UU	UU	UU	NA	DD	DD	UU	DD	DD	NA	DD	DD	DD	DD	NA	UU	NA	DD	DD	DD	DD	UU	UU	UU	UU	DD	DD	UU
chr3_54783559_54783590	BB	BB	BB	BB	DD	DD	DD	DD	BB	BB	DD	BB	BB	DD	BB	DD	DD	BB	BB	DD	DD	BB	BB	BB	BB	DD	DD	BB	DD	DD	BB	DD	DD	DD	DD	BB	BB	BB	DD	DD	DD	DD	BB	BB	BB	BB	DD	DD	BB
chr3_54817173_54817188	BB	BB	BB	BB	DD	dn	DD	DD	BB	BB	DD	BB	BB	BB	BB	DD	DD	BB	BB	DD	DD	BB	BB	BB	BB	DD	DD	BB	DD	DD	BB	DD	BB	DD	DD	BB	BB	BB	DD	DD	DD	DD	BB	BB	BB	BB	DD	DD	BB
chr3_54846044_54846078	BB	BB	NN	NA	DD	DD	DD	DD	NA	BB	DD	BB	BB	BB	BB	DD	DD	BB	BB	DD	DD	BB	BB	BB	BB	DD	DD	NA	DD	NA	BB	DD	BB	DD	DD	BB	BB	bn	DD	DD	DD	DD	BB	BB	BB	BB	DD	DD	BB
chr3_54891999_54892018	BB	BB	BB	BB	DD	DD	DD	DD	BB	BB	DD	BB	BB	BB	BB	DD	DD	BB	BB	DD	DD	BB	BB	BB	BB	DD	DD	BB	DD	DD	BB	DD	BB	DD	DD	BB	BB	BB	DD	DD	DD	DD	BB	BB	BB	BB	DD	DD	BB
chr3_54895455_54895474	BB	BB	BB	BB	DD	DD	DD	DD	BB	BB	DD	BB	BB	BB	BB	DD	DD	BB	BB	DD	DD	BB	BB	BB	BB	DD	DD	BB	DD	DD	BB	DD	BB	DD	DD	BB	BB	BB	DD	DD	DD	DD	BB	BB	BB	BB	DD	DD	BB
chr3_54991237_54991276	BB	BB	BB	BB	DD	DD	NA	DD	BB	BB	DD	BB	NA	BB	BB	NA	DD	BB	BB	DD	DD	BB	NA	NA	BB	NA	DD	NA	DD	DD	BB	NA	BB	DD	DD	BB	BB	BB	DD	DD	NA	DD	BB	BB	NA	BB	DD	DD	NA
chr3_54997622_54997645	BB	BB	BB	BB	DD	DD	DD	DD	BB	BB	DD	BB	BB	BB	BB	DD	DD	BB	BB	DD	DD	BB	BB	BB	BB	DD	DD	BB	DD	DD	BB	DD	BB	DD	DD	BB	BB	BB	DD	DD	DD	DD	BB	BB	BB	BB	DD	DD	BB
chr3_55023652_55023679	FF	NA	NA	FF	NN	NN	NN	NN	NA	FF	NN	FF	fn	FF	FF	NA	NN	NA	FF	NN	NN	NA	FF	NA	FF	NA	NA	FF	FF	FF	NA	FF	FF	FF	FF	FF	NA	FF	FF	FF	NA	FF	FF	FF	FF	NA	FF	FF	FF
chr3_55035886_55035913	BB	BB	BB	BB	DD	DD	DD	DD	BB	BB	DD	BB	bn	BB	BB	DD	DD	BB	BB	DD	DD	BB	BB	BB	BB	DD	DD	BB	DD	DD	BB	DD	BB	DD	DD	BB	BB	BB	DD	DD	DD	DD	BB	BB	BB	BB	DD	DD	BB
chr3_55073546_55073571	BB	BB	BB	BB	DD	DD	DD	DD	BB	BB	DD	BB	BB	BB	BB	DD	DD	BB	BB	DD	DD	BB	BB	BB	BB	DD	DD	BB	DD	DD	BB	DD	BB	DD	DD	BB	BB	BB	DD	DD	DD	DD	BB	BB	BB	BB	DD	DD	BB
chr3_55079925_55079968	BB	BB	BB	BB	DD	DD	BB	NA	NA	BB	NA	BB	BB	BB	BB	DD	DD	NN	NN	DD	DD	BB	BB	BB	NA	NA	NN	BB	NA	DD	BB	NA	BB	NA	NA	BB	NA	BB	NA	DD	NA	DD	BB	bd	NA	NA	DD	NA	BB
chr3_55099783_55099832	BB	BB	BB	BB	DD	DD	DD	dn	BB	BB	DD	BB	BB	BB	BB	DD	DD	BB	BB	DD	DD	BB	BB	BB	BB	DD	DD	BB	DD	DD	BB	DD	BB	DD	DD	BB	BB	BB	DD	DD	DD	DD	BB	BB	BB	BB	DD	DD	BB
chr3_55157196_55157239	BB	BB	BB	BB	DD	DD	DD	DD	BB	BB	DD	BB	BB	BB	BB	DD	DD	BB	BB	DD	DD	BB	BB	BB	BB	DD	DD	BB	DD	DD	BB	DD	BB	DD	DD	BB	BB	BB	dn	DD	DD	DD	BB	BB	BB	BB	DD	DD	BB
chr3_55176480_55176499	FF	FF	NN	FF	FF	FF	fn	fn	FF	FF	FF	FF	FF	FF	FF	fn	fn	FF	FF	fn	FF	FF	FF	FF	FF	FF	fn	FF	fn	FF	FF	fn	FF	fn	fn	FF	FF	FF	fn	fn	FF	fn	FF	FF	FF	FF	FF	FF	FF
chr3_55179245_55179276	FF	FF	NA	FF	FF	FF	FF	FF	FF	FF	FF	NA	FF	FF	NA	FF	FF	FF	FF	NA	NA	NA	FF	NA	NA	FF	NA	NA	FF	NA	NA	FF	FF	FF	FF	FF	FF	FF	NA	FF	NA	FF	FF	FF	FF	FF	fn	FF	FF
chr3_55255026_55255045	BB	BB	BB	BB	DD	DD	DD	DD	BB	BB	DD	BB	BB	BB	BB	DD	DD	BB	BB	DD	DD	BB	BB	BB	BB	DD	DD	BB	DD	DD	BB	DD	BB	DD	DD	BB	BB	BB	DD	DD	DD	DD	BB	BB	BB	BB	DD	DD	BB
chr3_55305079_55305118	BB	BB	BB	BB	dd	dd	dd	dd	BB	BB	dd	BB	BB	BB	bd	dd	dd	BB	BB	dd	dd	BB	BB	BB	BB	dd	dd	BB	dd	dd	BB	dd	BB	dd	dd	BB	BB	BB	dd	dd	dd	dd	BB	BB	BB	BB	dd	dd	BB
chr3_55325413_55325424	BB	BB	BB	BB	DD	DD	DD	DD	BB	BB	DD	BB	BB	BB	BB	DD	DD	BB	BB	DD	DD	BB	BB	BB	BB	DD	DD	BB	DD	DD	BB	DD	BB	DD	DD	BB	BB	BB	DD	DD	DD	DD	BB	BB	BB	BB	DD	DD	BB
chr3_55327251_55327262	BB	BB	BB	BB	DD	DD	DD	DD	BB	BB	DD	BB	BB	BB	BB	DD	DD	BB	BB	DD	DD	BB	BB	BB	BB	DD	DD	BB	DD	DD	BB	DD	BB	DD	DD	BB	BB	BB	DD	DD	DD	DD	BB	BB	BB	BB	DD	DD	BB
chr3_55351075_55351090	BB	BB	BB	BB	DD	DD	DD	DD	BB	BB	DD	BB	BB	BB	BB	DD	DD	BB	BB	DD	DD	BB	BB	BB	BB	DD	DD	BB	DD	DD	BB	DD	BB	DD	DD	BB	BB	BB	DD	DD	DD	DD	BB	BB	BB	BB	DD	DD	BB
chr3_55356110_55356125	BB	BB	BB	BB	DD	DD	DD	DD	BB	BB	DD	BB	BB	BB	BB	DD	DD	BB	BB	DD	DD	BB	BB	BB	BB	DD	DD	BB	DD	DD	BB	DD	BB	DD	DD	BB	BB	BB	DD	DD	DD	DD	BB	BB	BB	BB	DD	DD	BB
chr3_55360521_55360535	BB	BB	BB	BB	DD	DD	DD	DD	BB	BB	DD	BB	BB	BB	BB	DD	DD	BB	BB	DD	DD	BB	BB	BB	BB	DD	DD	BB	DD	DD	BB	DD	BB	DD	DD	BB	BB	BB	DD	DD	DD	DD	BB	BB	BB	BB	DD	DD	BB
chr3_55379436_55379470	BB	BB	BB	BB	DD	DD	DD	DD	BB	BB	DD	BB	BB	BB	BB	DD	DD	BB	BB	DD	DD	BB	BB	BB	BB	DD	DD	BB	DD	DD	BB	DD	BB	DD	DD	BB	BB	BB	DD	DD	DD	DD	BB	BB	BB	BB	DD	DD	BB
chr3_55389176_55389235	BB	BB	BB	BB	FF	FF	FF	fn	BB	bf	FF	BB	BB	BB	BB	FF	FF	BB	BB	FF	fn	BB	bf	BB	BB	FF	FF	BB	FF	FF	BB	FF	BB	FF	FF	bf	BB	bn	FF	FF	fn	fn	bf	bf	bn	BB	FF	FF	bf
chr3_55406513_55406548	BB	BB	BB	BB	DD	DD	DD	DD	BB	BB	DD	BB	BB	BB	BB	DD	DD	BB	BB	DD	DD	BB	BB	BB	BB	DD	DD	BB	DD	DD	BB	DD	BB	DD	DD	BB	BB	BB	DD	DD	dn	DD	BB	BB	BB	BB	DD	DD	BB
chr3_55414131_55414158	BB	BB	BB	BB	DD	DD	DD	DD	BB	BB	DD	BB	BB	BB	BB	DD	DD	BB	BB	DD	DD	BB	BB	BB	BB	DD	DD	BB	DD	DD	BB	DD	BB	DD	DD	BB	BB	BB	DD	DD	DD	DD	BB	BB	BB	BB	DD	DD	BB
chr3_55424419_55424433	BB	BB	BB	BB	DD	DD	DD	DD	BB	BB	DD	BB	BB	BB	BB	DD	DD	BB	BB	DD	DD	BB	BB	BB	BB	DD	DD	BB	DD	DD	BB	DD	BB	DD	DD	BB	BB	BB	DD	DD	DD	DD	BB	BB	BB	BB	DD	DD	BB
chr3_55431972_55431999	FF	FF	FF	FF	DD	DD	df	DD	FF	FF	df	FF	FF	FF	FF	df	DD	FF	FF	DD	df	FF	FF	FF	FF	NA	DD	FF	DD	df	FF	df	FF	DD	df	FF	FF	FF	DD	df	DD	df	FF	FF	FF	FF	DD	df	FF
chr3_55475904_55475923	BB	BB	BB	BB	DD	DD	DD	DD	BB	BB	DD	BB	BB	BB	BB	DD	DD	BB	BB	DD	DD	BB	BB	BB	BB	NA	DD	BB	DD	DD	BB	DD	BB	DD	DD	BB	BB	BB	DD	DD	DD	DD	BB	BB	BB	BB	DD	DD	BB
chr3_55499927_55499946	BB	BB	BB	BB	DD	DD	DD	DD	BB	BB	DD	BB	BB	BB	BB	DD	DD	BB	BB	DD	DD	BB	BB	BB	BB	NA	DD	BB	DD	DD	BB	DD	BB	DD	DD	BB	BB	BB	DD	DD	DD	DD	BB	BB	BB	BB	DD	DD	BB
chr3_55508184_55508213	BB	BB	BB	BB	DD	DD	DD	DD	BB	BB	DD	BB	BB	BB	BB	DD	DD	BB	BB	DD	DD	BB	BB	BB	BB	BB	DD	BB	DD	DD	BB	DD	BB	DD	DD	BB	BB	BB	DD	DD	DD	DD	BB	BB	BB	BB	DD	DD	BB
chr3_55521285_55521308	FF	FF	FF	NA	FF	FF	FF	NN	NA	FF	FF	FF	FF	FF	FF	FF	FF	NA	FF	NA	FF	FF	FF	FF	FF	FF	FF	FF	FF	NA	FF	FF	FF	FF	NA	FF	FF	FF	FF	FF	FF	FF	FF	FF	FF	FF	FF	NA	FF
chr3_55541806_55541845	BB	BB	BB	BB	DD	DD	DD	DD	BB	BB	DD	BB	BB	BB	BB	DD	DD	BB	BB	DD	DD	BB	BB	BB	BB	BB	DD	BB	DD	DD	BB	DD	BB	DD	DD	BB	BB	BB	DD	DD	DD	DD	BB	BB	BB	BB	DD	DD	BB
chr3_55545225_55545248	BB	BB	BB	BB	DD	DD	DD	DD	BB	BB	DD	BB	BB	BB	BB	DD	DD	BB	BB	DD	DD	BB	BB	BB	BB	BB	DD	BB	DD	DD	BB	DD	BB	DD	DD	BB	BB	BB	DD	DD	DD	DD	BB	BB	BB	BB	DD	DD	BB
chr3_55547384_55547423	BB	BB	BB	BB	dd	DD	DD	DD	BB	BB	dd	BB	BB	BB	BB	dd	dd	BB	BB	DD	DD	BB	BB	BB	BB	BB	dd	BB	DD	DD	BB	dd	BB	dd	dd	BB	BB	BB	dd	dd	DD	DD	BB	BB	BB	BB	DD	dd	BB
chr3_55548278_55548292	BB	BB	BB	BB	DD	DD	DD	DD	BB	BB	DD	BB	BB	BB	BB	DD	DD	BB	BB	DD	DD	BB	BB	BB	BB	BB	DD	BB	DD	DD	BB	DD	BB	DD	DD	BB	BB	BB	DD	DD	DD	DD	BB	BB	BB	BB	DD	DD	BB
chr3_55555662_55555689	BB	BB	BB	BB	DD	DD	DD	DD	BB	BB	DD	BB	BB	BB	BB	DD	DD	BB	BB	DD	DD	BB	BB	BB	BB	BB	DD	BB	DD	DD	BB	DD	BB	DD	DD	BB	BB	BB	DD	DD	DD	DD	BB	BB	BB	BB	DD	DD	BB
chr3_55616228_55616255	BB	BB	BB	BB	DD	DD	DD	DD	BB	BB	DD	BB	BB	BB	BB	DD	DD	BB	BB	DD	DD	BB	BB	BB	BB	BB	DD	BB	DD	DD	BB	DD	BB	DD	DD	BB	BB	BB	DD	DD	DD	DD	BB	BB	BB	BB	DD	DD	BB
chr3_55664311_55664350	BB	BB	BB	BB	DD	DD	DD	DD	BB	BB	DD	BB	BB	BB	BB	DD	DD	BB	BB	DD	DD	BB	BB	BB	BB	BB	DD	BB	DD	DD	BB	DD	BB	DD	DD	BB	BB	BB	DD	DD	DD	DD	BB	BB	BB	BB	DD	DD	BB
chr3_55665318_55665377	BB	BB	BB	BB	DD	DD	dn	DD	BB	BB	DD	BB	BB	BB	BB	DD	DD	BB	BB	DD	DD	BB	BB	BB	BB	BB	DD	BB	DD	DD	BB	dn	BB	DD	DD	BB	BB	BB	DD	DD	DD	DD	BB	BB	BB	BB	DD	DD	BB
chr3_55669346_55669377	BB	BB	BB	BB	DD	DD	DD	DD	BB	BB	DD	BB	BB	BB	NA	NA	DD	BB	BB	DD	DD	BB	BB	BB	BB	NA	DD	BB	NN	NA	BB	DD	BB	DD	DD	BB	BB	BB	DD	DD	DD	DD	BB	BB	BB	BB	DD	DD	BB
chr3_55669843_55669854	BB	BB	BB	BB	DD	DD	DD	DD	BB	BB	DD	BB	BB	BB	BB	DD	DD	BB	BB	DD	DD	BB	BB	BB	BB	BB	DD	BB	DD	DD	BB	DD	BB	DD	DD	BB	BB	BB	DD	DD	DD	DD	BB	BB	BB	BB	DD	DD	BB
chr3_55692960_55692974	BB	BB	BB	BB	DD	DD	DD	DD	BB	BB	DD	BB	BB	BB	BB	DD	DD	BB	BB	DD	DD	BB	BB	BB	BB	BB	DD	BB	DD	DD	BB	DD	BB	DD	DD	BB	BB	BB	DD	DD	DD	DD	BB	BB	BB	BB	DD	DD	BB
chr3_55700178_55700193	BB	BB	BB	BB	DD	DD	DD	DD	BB	BB	DD	BB	BB	BB	BB	DD	DD	BB	BB	DD	DD	BB	BB	BB	BB	BB	DD	BB	DD	DD	BB	DD	BB	DD	DD	BB	BB	BB	DD	DD	DD	DD	BB	BB	BB	BB	DD	DD	BB
chr3_55700645_55700668	BB	BB	BB	BB	DD	DD	DD	DD	BB	BB	DD	BB	BB	BB	BB	DD	DD	BB	BB	DD	DD	BB	BB	BB	BB	BB	DD	BB	DD	DD	BB	DD	BB	DD	DD	BB	BB	BB	DD	DD	DD	DD	BB	BB	BB	BB	DD	DD	BB
chr3_55705739_55705762	BB	BB	BB	BB	DD	DD	DD	DD	BB	BB	DD	BB	BB	BB	BB	DD	DD	BB	BB	DD	DD	BB	BB	BB	BB	BB	DD	BB	DD	DD	BB	DD	BB	DD	DD	BB	BB	BB	DD	DD	DD	DD	BB	BB	BB	BB	DD	DD	BB
chr3_55742747_55742770	BB	BB	BB	BB	DD	DD	DD	DD	BB	BB	DD	BB	BB	BB	BB	DD	DD	BB	BB	DD	DD	BB	BB	BB	BB	BB	DD	BB	DD	DD	BB	DD	BB	DD	DD	BB	BB	BB	dn	DD	dn	DD	BB	BB	BB	BB	DD	DD	BB
chr3_55769300_55769327	BB	BB	BB	BB	DD	DD	DD	DD	BB	BB	DD	BB	BB	BB	BB	DD	DD	BB	BB	DD	DD	BB	BB	BB	BB	BB	DD	BB	DD	DD	BB	DD	BB	DD	DD	BB	BB	BB	DD	DD	DD	DD	BB	BB	BB	BB	DD	DD	BB
chr3_55772029_55772054	BB	BB	BB	BB	DD	DD	DD	DD	BB	BB	DD	BB	BB	BB	BB	DD	DD	BB	BB	DD	DD	BB	BB	BB	BB	BB	DD	BB	DD	DD	BB	DD	BB	DD	DD	BB	BB	BB	DD	DD	DD	DD	BB	BB	BB	BB	DD	DD	BB
chr3_55787984_55787999	FF	FF	FF	FF	df	df	df	df	FF	FF	df	FF	FF	FF	FF	df	df	FF	FF	df	df	FF	FF	FF	FF	FF	df	FF	df	df	FF	df	FF	df	df	FF	FF	FF	df	df	df	df	FF	FF	FF	FF	df	df	FF
chr3_55791081_55791125	BB	BB	BB	BB	DD	DD	DD	DD	BB	BB	DD	BB	BB	BB	BB	DD	DD	BB	BB	DD	DD	BB	BB	BB	BB	BB	DD	BB	DD	DD	BB	DD	BB	DD	DD	BB	BB	BB	DD	DD	DD	DD	BB	BB	BB	BB	DD	DD	BB
chr3_55795201_55795221	BB	BB	BB	BB	DD	DD	DD	DD	BB	BB	DD	BB	BB	BB	BB	DD	DD	BB	BB	DD	DD	BB	BB	BB	BB	BB	DD	BB	DD	DD	BB	DD	BB	DD	DD	BB	BB	BB	DD	DD	DD	DD	BB	BB	BB	BB	DD	DD	BB
chr3_55865909_55865932	BB	BB	BB	BB	DD	DD	DD	DD	BB	BB	DD	BB	BB	BB	BB	DD	DD	BB	BB	DD	DD	BB	BB	BB	BB	BB	DD	BB	DD	DD	BB	DD	BB	DD	DD	BB	BB	BB	DD	DD	DD	DD	BB	BB	BB	BB	DD	DD	BB
chr3_55902859_55902876	BB	BB	BB	BB	DD	dd	DD	DD	BB	BB	bd	BB	BB	BB	BB	dd	dd	bd	BB	dd	DD	BB	BB	BB	BB	BB	DD	BB	DD	DD	BB	DD	BB	DD	DD	BB	BB	BB	DD	DD	DD	DD	BB	BB	BB	BB	DD	DD	BB
chr3_55905351_55905370	BB	BB	BB	BB	DD	DD	DD	DD	BB	BB	DD	BB	BB	BB	BB	DD	DD	BB	BB	DD	DD	BB	BB	BB	BB	BB	DD	BB	DD	DD	BB	DD	BB	DD	DD	BB	BB	BB	DD	DD	DD	DD	BB	BB	BB	BB	DD	DD	BB
chr3_55938511_55938546	BB	BB	BB	BB	DD	DD	DD	DD	BB	BB	DD	BB	BB	BB	BB	DD	DD	BB	BB	DD	DD	BB	BB	BB	BB	BB	DD	BB	DD	DD	BB	DD	BB	DD	DD	BB	BB	BB	DD	DD	DD	DD	BB	BB	BB	BB	DD	DD	BB
chr3_55956152_55956171	BB	BB	BB	BB	DD	DD	DD	DD	BB	BB	DD	BB	BB	BB	BB	DD	DD	BB	BB	DD	DD	BB	BB	BB	BB	BB	DD	BB	DD	DD	BB	DD	BB	DD	DD	BB	BB	BB	DD	DD	DD	DD	BB	BB	BB	BB	DD	DD	BB
chr3_55984085_55984096	BB	BB	BB	BB	DD	DD	DD	DD	BB	BB	DD	BB	BB	BB	BB	DD	DD	BB	BB	DD	DD	BB	BB	BB	BB	BB	DD	BB	DD	DD	BB	DD	BB	DD	DD	BB	BB	BB	DD	DD	DD	DD	BB	BB	BB	BB	DD	DD	BB
chr3_56000841_56000864	BB	BB	BB	BB	dd	dd	dd	dd	BB	BB	dd	BB	BB	BB	BB	dd	DD	BB	BB	dd	dd	BB	BB	BB	BB	BB	dd	BB	dd	dd	BB	dd	BB	dd	dd	BB	BB	BB	dd	dd	dd	dd	BB	BB	BB	BB	dd	dd	BB
chr3_56007923_56007950	BB	BB	BB	BB	DD	DD	DD	DD	BB	BB	DD	BB	BB	BB	BB	DD	DD	BB	BB	DD	DD	BB	BB	BB	BB	BB	DD	BB	DD	DD	BB	DD	BB	DD	DD	BB	BB	BB	DD	DD	DD	DD	BB	BB	BB	BB	DD	DD	BB
chr3_56012982_56012995	BB	BB	BB	BB	DD	DD	DD	DD	BB	BB	DD	BB	BB	BB	BB	DD	DD	BB	BB	DD	DD	BB	BB	BB	BB	BB	DD	BB	DD	DD	BB	DD	BB	DD	DD	BB	BB	BB	DD	DD	DD	DD	BB	BB	BB	BB	DD	DD	BB
chr3_56035561_56035588	BB	BB	BB	BB	DD	DD	DD	DD	BB	BB	DD	BB	BB	BB	BB	DD	DD	BB	BB	DD	DD	BB	BB	BB	BB	BB	DD	BB	DD	DD	BB	DD	BB	DD	DD	BB	BB	BB	DD	DD	DD	DD	BB	BB	BB	BB	DD	DD	BB
chr3_56081259_56081288	BB	BB	BB	BB	DD	DD	DD	DD	BB	BB	DD	BB	BB	BB	BB	DD	DD	BB	BB	DD	DD	BB	BB	BB	BB	BB	DD	BB	DD	DD	BB	DD	BB	DD	DD	BB	BB	BB	DD	DD	DD	DD	BB	BB	BB	BB	DD	DD	BB
chr3_56096785_56096816	BB	BB	BB	BB	DD	DD	DD	DD	BB	BB	DD	bn	BB	BB	BB	DD	DD	BB	BB	DD	DD	BB	BB	BB	BB	BB	DD	BB	DD	DD	BB	DD	BB	DD	DD	BB	BB	BB	DD	DD	DD	DD	BB	BB	BB	BB	DD	DD	BB
chr3_56105029_56105058	BB	BB	BB	BB	DD	DD	DD	DD	BB	bn	DD	BB	BB	BB	BB	DD	DD	BB	BB	DD	DD	BB	BB	BB	BB	BB	DD	BB	DD	DD	BB	DD	BB	DD	DD	BB	BB	BB	DD	DD	DD	DD	BB	BB	BB	BB	DD	DD	BB
chr3_56125309_56125332	FF	FF	FF	FF	df	df	df	df	FF	FF	DD	FF	FF	FF	FF	DD	df	FF	FF	df	DD	FF	FF	FF	FF	FF	DD	FF	df	df	FF	df	FF	df	df	FF	FF	FF	df	df	DD	DD	FF	FF	FF	FF	df	df	FF
chr3_56129756_56129787	BB	BB	BB	BB	DD	DD	DD	DD	BB	BB	DD	BB	BB	BB	BB	DD	DD	BB	BB	DD	DD	BB	BB	BB	BB	BB	DD	BB	DD	DD	BB	DD	BB	DD	DD	BB	BB	BB	DD	DD	DD	DD	BB	BB	BB	BB	DD	DD	BB
chr3_56136042_56136069	BB	BB	BB	BB	DD	DD	DD	DD	BB	BB	DD	BB	BB	BB	BB	DD	DD	BB	BB	DD	DD	BB	BB	BB	BB	BB	DD	BB	DD	DD	BB	DD	BB	DD	DD	BB	BB	BB	DD	DD	DD	DD	BB	BB	BB	BB	DD	DD	BB
chr3_56175175_56175234	NA	FF	FF	NA	FF	NA	FF	FF	FF	FF	FF	NA	NA	NA	FF	FF	FF	NA	FF	FF	FF	FF	FF	NA	FF	NA	FF	FF	FF	FF	fn	FF	FF	FF	FF	FF	FF	FF	FF	FF	NA	FF	FF	NN	NN	NN	FF	NA	NN
chr3_56258017_56258064	BB	BB	BB	BB	DD	DD	DD	DD	BB	BB	DD	BB	BB	BB	BB	DD	DD	BB	BB	DD	DD	BB	BB	BB	BB	BB	DD	BB	DD	DD	BB	DD	BB	DD	DD	BB	BB	BB	DD	DD	DD	DD	BB	BB	BB	BB	DD	DD	BB
chr3_56288199_56288213	BB	BB	BB	BB	DD	DD	DD	DD	BB	BB	DD	BB	BB	BB	BB	DD	DD	BB	BB	DD	DD	BB	BB	BB	BB	BB	DD	BB	DD	DD	BB	DD	BB	DD	DD	BB	BB	BB	DD	DD	DD	DD	BB	BB	BB	BB	DD	DD	BB
chr3_56288962_56288981	BB	BB	BB	BB	DD	DD	DD	DD	BB	BB	DD	BB	BB	BB	BB	DD	DD	BB	BB	DD	DD	BB	BB	BB	BB	BB	DD	BB	DD	DD	BB	DD	BB	DD	DD	BB	BB	BB	DD	DD	DD	DD	BB	BB	BB	BB	DD	DD	BB
chr3_56299695_56299729	BB	BB	BB	BB	DD	DD	DD	DD	BB	BB	DD	BB	BB	BB	BB	DD	DD	BB	BB	DD	DD	BB	BB	BB	BB	BB	DD	BB	DD	DD	BB	DD	BB	DD	DD	BB	BB	BB	DD	DD	DD	DD	BB	BB	BB	BB	DD	DD	BB
chr3_56312318_56312338	BB	BB	BB	BB	DD	DD	DD	DD	BB	BB	DD	BB	BB	BB	BB	DD	DD	BB	BB	DD	DD	BB	BB	BB	BB	BB	DD	BB	DD	DD	BB	DD	BB	DD	DD	BB	BB	BB	DD	DD	DD	DD	BB	BB	BB	BB	DD	DD	BB
chr3_56341599_56341646	NN	NA	BB	bn	DD	DD	DD	DD	BB	BB	DD	BB	BB	NA	BB	DD	NA	BB	BB	DD	DD	bn	BB	BB	BB	NA	DD	NN	DD	DD	BB	NN	BB	NN	NN	NA	BB	BB	NN	DD	NA	NN	BB	BB	BB	BB	DD	DD	BB
chr3_56345518_56345532	BB	BB	BB	BB	DD	DD	DD	DD	BB	BB	DD	BB	BB	BB	BB	DD	DD	BB	BB	DD	DD	BB	BB	BB	BB	BB	DD	BB	DD	DD	BB	DD	BB	DD	DD	BB	BB	BB	DD	DD	DD	DD	BB	BB	BB	BB	DD	DD	BB
chr3_56367757_56367792	BB	BB	BB	BB	DD	DD	DD	DD	BB	BB	DD	BB	BB	BB	BB	DD	DD	BB	BB	DD	DD	BB	BB	BB	BB	BB	DD	BB	DD	DD	BB	DD	BB	DD	DD	BB	BB	BB	DD	DD	DD	DD	BB	BB	BB	BB	DD	DD	BB
chr3_56369926_56369941	BB	BB	BB	BB	DD	DD	DD	DD	BB	BB	DD	BB	BB	BB	BB	DD	DD	BB	BB	DD	DD	BB	BB	BB	BB	BB	DD	BB	DD	DD	BB	DD	BB	DD	DD	BB	BB	BB	DD	DD	DD	DD	BB	BB	BB	BB	DD	DD	BB
chr3_56370172_56370201	BB	BB	BB	BB	DD	DD	DD	DD	BB	BB	DD	BB	BB	BB	BB	DD	DD	BB	BB	DD	DD	BB	BB	BB	BB	BB	DD	BB	DD	DD	BB	DD	BB	DD	DD	BB	BB	BB	DD	DD	DD	DD	BB	BB	BB	BB	DD	DD	BB
chr3_56382208_56382231	BB	BB	BB	BB	dd	dd	dd	dd	BB	BB	dd	BB	BB	BB	BB	dd	dd	BB	BB	dd	DD	BB	BB	BB	BB	BB	dd	BB	dd	dd	BB	dd	BB	dd	dd	BB	BB	BB	dd	dd	dd	dd	BB	BB	BB	BB	dd	dd	BB
chr3_56460753_56460792	BB	BB	BB	BB	DD	DD	DD	DD	BB	BB	DD	BB	BB	DD	BB	bd	DD	BB	BB	DD	DD	BB	BB	BB	BB	BB	DD	BB	DD	DD	BB	DD	bd	DD	DD	BB	BB	BB	DD	DD	DD	DD	BB	BB	BB	BB	DD	DD	BB
chr3_56494332_56494376	BB	BB	BB	BB	DD	DD	DD	DD	BB	BB	DD	BB	BB	BB	BB	DD	DD	BB	BB	DD	DD	BB	BB	BB	BB	BB	DD	BB	DD	DD	BB	DD	BB	DD	DD	BB	BB	BB	DD	DD	DD	DD	BB	BB	BB	BB	DD	DD	BB
chr3_56497399_56497414	BB	BB	BB	BB	DD	DD	DD	DD	BB	BB	DD	BB	BB	BB	BB	DD	DD	BB	BB	DD	DD	BB	BB	BB	BB	BB	DD	BB	DD	DD	BB	DD	BB	DD	DD	BB	BB	BB	DD	DD	DD	DD	BB	BB	BB	BB	DD	DD	BB
chr3_56497415_56497426	FF	FF	FF	FF	df	DD	df	df	FF	FF	DD	FF	FF	FF	FF	DD	df	FF	FF	DD	df	FF	FF	FF	FF	FF	df	FF	df	df	FF	df	FF	df	DD	FF	FF	FF	DD	df	DD	DD	FF	FF	FF	FF	DD	DD	FF
chr3_56553409_56553423	BB	BB	BB	BB	DD	DD	DD	DD	BB	BB	DD	BB	BB	BB	BB	DD	DD	BB	BB	DD	DD	BB	BB	BB	BB	BB	DD	BB	DD	DD	BB	DD	BB	DD	DD	BB	BB	BB	DD	DD	DD	DD	BB	BB	BB	BB	DD	DD	BB
chr3_56585423_56585454	BB	BB	BB	BB	DD	DD	DD	DD	BB	BB	DD	BB	BB	BB	BB	DD	DD	BB	BB	DD	DD	BB	bn	BB	BB	BB	DD	BB	DD	DD	BB	DD	BB	DD	DD	BB	BB	BB	DD	DD	DD	DD	BB	BB	BB	BB	DD	DD	BB
chr3_56588950_56589001	NN	NA	NN	NN	FF	NN	FF	FF	NA	NN	NA	NN	NN	NN	FF	FF	FF	NN	NN	FF	NA	NN	fn	NN	NN	NN	FF	NN	FF	FF	NN	FF	NN	FF	FF	NA	NN	NN	FF	FF	FF	fn	NN	NN	NA	NN	FF	FF	NN
chr3_56604769_56604794	BB	BB	BB	BB	DD	DD	DD	DD	BB	BB	DD	BB	BB	BB	BB	DD	DD	BB	BB	DD	DD	BB	BB	BB	BB	BB	DD	BB	DD	DD	BB	DD	BB	DD	DD	BB	BB	BB	DD	DD	DD	DD	BB	BB	bn	BB	DD	DD	BB
chr3_56618698_56618747	BB	BB	BB	NA	DD	DD	DD	DD	BB	BB	DD	BB	BB	BB	BB	DD	DD	NA	BB	DD	DD	BB	BB	BB	BB	NA	DD	BB	DD	DD	NA	DD	BB	DD	DD	BB	BB	NA	DD	DD	DD	DD	BB	BB	BB	BB	NA	DD	BB
chr3_56643997_56644020	BB	BB	BB	BB	DD	DD	DD	DD	BB	BB	DD	BB	BB	BB	BB	DD	DD	BB	BB	DD	DD	BB	BB	BB	BB	BB	DD	BB	DD	DD	BB	DD	BB	DD	DD	BB	BB	BB	DD	DD	DD	DD	BB	BB	BB	BB	DD	DD	BB
chr3_56645167_56645202	BB	BB	BB	BB	DD	DD	DD	DD	BB	BB	DD	BB	BB	BB	BB	DD	DD	BB	BB	DD	DD	BB	BB	BB	BB	BB	DD	BB	DD	DD	BB	DD	BB	DD	DD	BB	BB	BB	DD	DD	DD	DD	BB	BB	BB	BB	DD	DD	BB
chr3_56741326_56741357	FF	FF	FF	FF	FF	FF	FF	FF	FF	FF	FF	FF	FF	FF	FF	FF	FF	FF	FF	FF	FF	FF	FF	FF	FF	NA	FF	FF	FF	FF	FF	FF	FF	FF	FF	NA	FF	NA	FF	FF	FF	FF	FF	FF	FF	NA	FF	FF	FF
chr3_56758065_56758088	BB	BB	BB	BB	DD	DD	DD	DD	BB	BB	DD	BB	BB	BB	BB	DD	DD	BB	BB	DD	DD	BB	BB	BB	BB	BB	DD	BB	DD	DD	BB	DD	BB	DD	DD	BB	BB	BB	DD	DD	DD	DD	BB	BB	BB	BB	DD	DD	BB
chr3_56788103_56788142	BB	BB	BB	BB	DD	DD	DD	DD	BB	BB	DD	BB	BB	BB	BB	DD	DD	BB	BB	DD	DD	BB	BB	DD	BB	BB	DD	BB	DD	DD	BB	DD	BB	DD	DD	BB	BB	BB	DD	DD	DD	DD	BB	BB	BB	NA	DD	DD	BB
chr3_56807688_56807711	BB	BB	BB	BB	DD	DD	DD	DD	BB	BB	DD	BB	BB	BB	BB	DD	DD	BB	BB	DD	DD	BB	BB	BB	BB	BB	DD	BB	DD	DD	BB	DD	BB	DD	DD	BB	BB	BB	DD	DD	DD	DD	BB	BB	BB	BB	DD	DD	BB
chr3_56815378_56815395	FF	FF	FF	FF	df	df	df	df	FF	FF	df	FF	FF	FF	FF	df	df	FF	FF	df	DD	FF	FF	FF	FF	FF	df	FF	df	df	FF	df	FF	df	df	FF	FF	FF	df	df	df	df	FF	FF	FF	FF	df	df	FF
chr3_56825894_56825905	BB	BB	BB	BB	DD	DD	DD	DD	BB	BB	DD	BB	BB	BB	BB	DD	DD	BB	BB	DD	DD	BB	BB	BB	BB	BB	DD	BB	DD	DD	BB	DD	BB	DD	DD	BB	BB	BB	DD	DD	DD	DD	BB	BB	BB	BB	DD	DD	BB
chr3_56887364_56887403	BB	BB	BB	NA	DD	DD	NA	NN	BB	BB	DD	BB	BB	BB	BB	DD	NA	BB	BB	DD	DD	BB	NA	BB	BB	NA	DD	BB	DD	DD	BB	DD	BB	DD	DD	BB	BB	BB	DD	DD	DD	DD	BB	BB	BB	BB	DD	DD	BB
chr3_56889386_56889445	BB	BB	BB	BB	DD	DD	DD	DD	BB	BB	DD	BB	BB	BB	BB	DD	BB	BB	BB	DD	DD	BB	BB	BB	BB	BB	DD	BB	DD	DD	BB	DD	BB	DD	DD	BB	BB	BB	DD	DD	DD	DD	BB	BB	BB	BB	DD	DD	BB
chr3_56945821_56945836	BB	BB	BB	BB	DD	DD	DD	DD	BB	BB	DD	BB	BB	BB	BB	DD	DD	BB	BB	DD	DD	BB	BB	BB	BB	BB	DD	BB	DD	DD	BB	DD	BB	DD	DD	BB	BB	BB	DD	DD	DD	DD	BB	BB	BB	BB	DD	DD	BB
chr3_56964688_56964703	BB	BB	BB	BB	DD	DD	DD	DD	BB	BB	DD	BB	BB	BB	BB	DD	DD	BB	BB	DD	DD	BB	BB	BB	BB	BB	DD	BB	DD	DD	BB	DD	BB	DD	DD	BB	BB	BB	DD	DD	DD	DD	BB	BB	BB	BB	DD	DD	BB
chr3_56967013_56967060	NA	BB	BB	NA	NA	NA	DD	DD	NN	BB	DD	BB	NA	BB	BB	DD	DD	NA	BB	NA	NN	BB	BB	BB	BB	NA	DD	BB	DD	NA	BB	NA	BB	DD	NA	bn	BB	BB	DD	NA	NA	DD	NA	NA	BB	BB	NA	DD	BB
chr3_56970097_56970111	BB	BB	BB	BB	bd	DD	DD	DD	BB	BB	DD	BB	BB	BB	BB	DD	DD	BB	BB	DD	DD	BB	BB	BB	BB	BB	DD	BB	DD	DD	BB	DD	BB	DD	DD	BB	BB	BB	DD	DD	DD	DD	BB	BB	BB	BB	DD	DD	BB
chr3_57003948_57003983	BB	BB	BB	BB	DD	DD	DD	DD	BB	BB	DD	BB	BB	BB	BB	DD	DD	BB	BB	DD	DD	BB	BB	BB	BB	BB	DD	BB	DD	DD	BB	DD	BB	DD	DD	BB	BB	BB	DD	DD	DD	DD	BB	BB	BB	BB	DD	DD	BB
chr3_57017030_57017080	BB	BB	bn	BB	DD	DD	DD	DD	BB	BB	DD	BB	BB	BB	bn	DD	DD	BB	bd	DD	dn	BB	BB	BB	BB	BB	DD	BB	DD	DD	BB	DD	BB	DD	DD	BB	BB	BB	DD	DD	DD	DD	BB	BB	BB	BB	DD	DD	BB
chr3_57049790_57049803	BB	BB	BB	BB	DD	DD	DD	DD	BB	BB	DD	BB	BB	BB	BB	DD	DD	BB	BB	DD	DD	BB	BB	BB	BB	BB	DD	BB	DD	DD	BB	DD	BB	DD	DD	BB	BB	BB	DD	DD	DD	DD	BB	BB	BB	BB	DD	DD	BB
chr3_57051113_57051148	BB	BB	BB	BB	DD	DD	DD	DD	BB	BB	DD	BB	BB	BB	BB	DD	DD	BB	BB	DD	DD	BB	BB	BB	BB	BB	DD	BB	DD	DD	BB	DD	BB	DD	DD	BB	BB	BB	DD	DD	DD	DD	BB	BB	BB	BB	DD	DD	BB
chr3_57055540_57055551	BB	BB	BB	BB	DD	bd	DD	bd	BB	BB	bd	BB	BB	BB	BB	DD	DD	BB	BB	DD	bd	BB	BB	BB	BB	BB	bd	BB	DD	bd	BB	bd	BB	DD	bd	BB	BB	BB	DD	bd	DD	bd	BB	BB	BB	BB	DD	bd	BB
chr3_57055551_57055568	BB	BB	BB	BB	DD	dn	DD	DD	BB	BB	DD	BB	BB	BB	BB	DD	DD	BB	BB	DD	DD	BB	BB	BB	BB	BB	DD	BB	DD	DD	BB	DD	BB	DD	DD	BB	BB	BB	DD	DD	DD	DD	BB	BB	BB	BB	DD	DD	BB
chr3_57081102_57081122	BB	BB	BB	BB	DD	DD	DD	DD	BB	BB	DD	BB	BB	BB	BB	DD	DD	BB	BB	DD	DD	BB	BB	BB	BB	BB	DD	BB	DD	DD	BB	DD	BB	DD	DD	BB	BB	BB	DD	DD	DD	DD	BB	BB	BB	BB	DD	DD	BB
chr3_57087064_57087107	NA	NA	NN	NA	DD	DD	DD	DD	nn	NN	DD	NN	NN	nn	NN	DD	DD	NA	NN	DD	NA	NA	NN	NN	NA	NA	DD	NN	DD	DD	NA	DD	NN	DD	DD	NN	NN	NA	DD	DD	NA	DD	NN	NN	NN	NN	DD	DD	NN
chr3_57141623_57141640	BB	BB	BB	BB	DD	DD	DD	DD	BB	BB	DD	BB	BB	BB	BB	DD	DD	BB	BB	DD	DD	BB	BB	BB	BB	BB	DD	BB	DD	DD	BB	DD	BB	DD	DD	BB	BB	BB	DD	DD	DD	DD	BB	BB	BB	BB	DD	DD	BB
chr3_57152825_57152836	BB	BB	BB	BB	DD	DD	DD	DD	BB	BB	DD	BB	BB	BB	BB	DD	DD	BB	BB	DD	DD	BB	BB	BB	BB	BB	DD	BB	DD	DD	BB	DD	BB	DD	DD	BB	BB	BB	DD	DD	DD	DD	BB	BB	BB	BB	DD	DD	BB
chr3_57157146_57157163	BB	BB	BB	BB	DD	DD	DD	DD	BB	BB	DD	BB	BB	BB	BB	DD	DD	BB	BB	DD	DD	BB	BB	BB	BB	BB	DD	BB	DD	DD	BB	DD	BB	DD	DD	BB	BB	BB	DD	DD	DD	DD	BB	BB	BB	BB	DD	DD	BB
chr3_57171608_57171659	BB	BB	BB	BB	DD	DD	NA	DD	BB	BB	DD	BB	BB	BB	BB	DD	NA	BB	BB	DD	DD	BB	BB	BB	BB	BB	DD	BB	DD	DD	BB	dn	NN	NA	NA	BB	BB	BB	DD	NA	NA	DD	BB	BB	BB	BB	DD	NA	NA
chr3_57229497_57229552	BB	NN	BB	BB	DD	DD	DD	DD	BB	NA	DD	BB	BB	BB	NA	DD	DD	BB	NA	DD	DD	BB	NA	BB	NN	NN	DD	BB	DD	DD	NA	DD	NA	DD	DD	NA	BB	BB	DD	DD	DD	DD	BB	BB	BB	NA	DD	DD	BB
chr3_57232348_57232391	BB	BB	BB	DD	NA	DD	NA	DD	BB	BB	DD	BB	BB	BB	BB	NN	DD	BB	BB	DD	DD	BB	BB	BB	BB	BB	bd	bd	DD	DD	BB	DD	BB	DD	NA	BB	BB	NA	DD	DD	DD	DD	NA	DD	BB	BB	DD	DD	BB
chr3_57259486_57259505	BB	BB	BB	BB	dd	dd	dd	dd	BB	BB	dd	BB	BB	BB	BB	dd	dd	bn	BB	dd	dd	BB	BB	BB	BB	BB	dd	BB	dd	dd	BB	dd	BB	dd	dd	BB	BB	BB	dd	dd	dd	dd	BB	BB	BB	BB	dd	dd	BB
chr3_57259521_57259544	BB	BB	BB	BB	DD	DD	DD	DD	BB	BB	DD	BB	BB	BB	BB	DD	DD	BB	BB	DD	DD	BB	BB	BB	BB	BB	DD	BB	DD	DD	BB	DD	BB	DD	DD	BB	BB	BB	DD	DD	DD	DD	BB	BB	BB	BB	DD	DD	BB
chr3_57291094_57291117	BB	BB	BB	BB	DD	DD	DD	DD	BB	BB	DD	BB	BB	BB	BB	DD	DD	BB	BB	DD	DD	BB	BB	BB	BB	BB	DD	BB	DD	DD	BB	DD	BB	DD	DD	BB	BB	BB	DD	DD	DD	DD	BB	BB	BB	BB	DD	DD	BB
chr3_57299458_57299485	BB	BB	BB	BB	DD	DD	DD	DD	BB	BB	DD	BB	BB	BB	BB	DD	DD	BB	BB	DD	DD	BB	BB	BB	BB	BB	DD	BB	DD	DD	BB	DD	BB	DD	DD	BB	BB	BB	DD	DD	DD	DD	BB	BB	BB	BB	DD	DD	BB
chr3_57335310_57335325	BB	BB	DD	BB	DD	DD	DD	DD	BB	BB	DD	BB	BB	BB	BB	DD	DD	BB	BB	DD	DD	BB	BB	BB	BB	BB	DD	BB	DD	DD	BB	DD	BB	DD	DD	BB	BB	BB	DD	DD	DD	DD	BB	BB	BB	BB	DD	DD	BB
chr3_57335565_57335582	BB	BB	DD	BB	DD	DD	DD	DD	BB	BB	DD	BB	BB	BB	BB	DD	DD	BB	BB	DD	DD	BB	BB	BB	BB	BB	DD	BB	DD	DD	BB	DD	BB	DD	DD	BB	BB	BB	DD	DD	DD	DD	BB	BB	BB	BB	DD	DD	BB
chr3_57351244_57351261	BB	BB	DD	BB	DD	DD	DD	DD	BB	BB	DD	BB	BB	BB	BB	DD	DD	BB	BB	DD	DD	BB	BB	BB	BB	BB	DD	BB	DD	DD	BB	DD	BB	DD	DD	BB	BB	BB	DD	DD	DD	DD	BB	BB	BB	BB	DD	DD	BB
chr3_57413491_57413530	BB	BB	DD	BB	DD	DD	DD	DD	BB	BB	DD	BB	BB	BB	BB	DD	DD	BB	BB	DD	DD	BB	BB	BB	BB	BB	DD	BB	DD	DD	BB	DD	BB	DD	DD	BB	BB	BB	DD	DD	DD	DD	BB	BB	BB	BB	DD	DD	BB
chr3_57421755_57421799	BB	BB	DD	BB	DD	DD	DD	DD	BB	BB	DD	BB	BB	BB	BB	DD	DD	BB	BB	DD	DD	BB	BB	BB	BB	BB	DD	BB	DD	DD	BB	DD	BB	DD	DD	BB	BB	BB	DD	DD	DD	DD	BB	BB	BB	BB	DD	DD	BB
chr3_57423987_57424010	BB	BB	DD	BB	DD	DD	DD	DD	BB	BB	DD	BB	BB	BB	BB	DD	DD	BB	BB	DD	DD	BB	BB	BB	BB	BB	dn	BB	DD	DD	BB	DD	BB	DD	DD	BB	BB	BB	DD	DD	DD	DD	BB	BB	BB	BB	DD	DD	BB
chr3_57443534_57443553	BB	BB	DD	BB	DD	DD	DD	DD	BB	BB	DD	BB	BB	BB	BB	DD	DD	BB	BB	DD	DD	BB	BB	BB	BB	BB	DD	BB	DD	DD	BB	DD	BB	DD	DD	BB	BB	BB	DD	DD	DD	DD	BB	BB	BB	BB	DD	DD	BB
chr3_57475478_57475503	BB	BB	DD	BB	DD	DD	DD	DD	BB	BB	DD	BB	BB	BB	BB	DD	DD	BB	BB	DD	DD	BB	BB	BB	BB	BB	DD	bn	DD	DD	BB	DD	BB	DD	DD	DD	DD	BB	DD	DD	DD	DD	BB	BB	BB	BB	DD	DD	BB
chr3_57478707_57478726	BB	BB	DD	BB	DD	DD	DD	DD	BB	BB	DD	BB	BB	BB	BB	DD	DD	BB	BB	DD	DD	BB	BB	BB	BB	BB	DD	BB	DD	DD	BB	DD	BB	DD	DD	DD	DD	BB	DD	DD	DD	DD	BB	BB	BB	BB	DD	DD	BB
chr3_57480296_57480327	BB	BB	dd	BB	dd	dd	dd	dd	BB	BB	dd	BB	BB	BB	BB	dd	dd	BB	BB	dd	dd	BB	BB	BB	BB	BB	dd	BB	dd	dd	BB	dd	BB	DD	dd	DD	DD	BB	dd	dd	dd	DD	BB	BB	BB	BB	dd	DD	BB
chr3_57480526_57480540	BB	BB	DD	BB	DD	DD	DD	DD	BB	BB	DD	BB	BB	BB	BB	DD	DD	BB	BB	DD	DD	BB	BB	BB	BB	BB	DD	BB	DD	DD	BB	DD	BB	DD	DD	DD	DD	BB	DD	DD	DD	DD	BB	BB	BB	BB	DD	DD	BB
chr3_57493085_57493104	BB	BB	DD	BB	DD	DD	DD	DD	BB	BB	DD	BB	BB	BB	BB	DD	DD	BB	BB	DD	bd	BB	BB	BB	BB	BB	DD	BB	DD	DD	BB	DD	BB	DD	DD	DD	DD	BB	DD	DD	DD	DD	BB	BB	BB	BB	DD	DD	BB
chr3_57496017_57496028	BB	BB	DD	BB	DD	DD	DD	DD	BB	BB	DD	BB	BB	BB	BB	DD	DD	BB	BB	DD	DD	BB	BB	BB	BB	BB	DD	BB	DD	DD	BB	DD	BB	DD	DD	DD	DD	BB	DD	DD	DD	DD	BB	BB	BB	BB	DD	DD	BB
chr3_57498925_57498936	BB	BB	dd	BB	dd	dd	dd	dd	BB	BB	dd	BB	BB	BB	BB	dd	dd	BB	BB	dd	dd	BB	BB	BB	BB	BB	dd	BB	dd	dd	BB	dd	BB	dd	dd	dd	dd	BB	dd	dd	dd	dd	BB	BB	BB	BB	dd	dd	BB
chr3_57503928_57503943	BB	BB	DD	BB	DD	bd	dn	DD	BB	BB	DD	BB	BB	BB	BB	DD	bd	BB	BB	DD	DD	BB	BB	BB	BB	BB	bd	BB	DD	dn	BB	dn	BB	bd	dn	DD	DD	BB	DD	bd	DD	DD	BB	BB	BB	BB	dn	bd	BB
chr3_57518909_57518924	BB	BB	DD	BB	DD	DD	DD	DD	BB	BB	DD	BB	BB	BB	BB	DD	DD	BB	BB	DD	DD	BB	BB	BB	BB	BB	DD	BB	DD	DD	BB	DD	BB	DD	DD	DD	DD	BB	DD	DD	DD	DD	BB	BB	BB	BB	DD	DD	BB
chr3_57521412_57521423	BB	BB	DD	BB	DD	DD	DD	DD	BB	BB	DD	BB	BB	BB	BB	DD	DD	BB	BB	DD	DD	BB	BB	BB	BB	BB	DD	BB	DD	DD	BB	DD	BB	DD	DD	DD	DD	BB	DD	DD	DD	DD	BB	BB	BB	BB	DD	DD	BB
chr3_57538386_57538397	BB	BB	DD	BB	DD	DD	DD	DD	BB	BB	DD	BB	BB	BB	BB	DD	DD	BB	BB	DD	DD	BB	BB	BB	BB	BB	DD	BB	DD	DD	BB	DD	BB	DD	DD	DD	DD	BB	DD	DD	DD	DD	BB	BB	BB	BB	DD	DD	BB
chr3_57567754_57567789	BB	BB	DD	BB	DD	DD	DD	DD	BB	BB	DD	BB	BB	BB	BB	DD	DD	BB	BB	DD	DD	BB	BB	BB	BB	BB	DD	BB	DD	DD	BB	DD	BB	DD	DD	DD	DD	BB	dn	DD	DD	DD	BB	BB	BB	BB	DD	DD	BB
chr3_57580226_57580265	FF	FF	FF	FF	FF	FF	NA	FF	FF	FF	FF	FF	FF	NN	FF	NA	FF	FF	FF	FF	FF	FF	FF	NA	FF	NA	FF	FF	FF	FF	FF	FF	FF	FF	FF	FF	fn	FF	FF	FF	NA	FF	FF	FF	FF	NA	FF	NA	FF
chr3_57595150_57595194	BB	BB	DD	BB	DD	DD	DD	DD	BB	BB	DD	BB	BB	BB	BB	DD	DD	BB	BB	DD	DD	BB	BB	BB	BB	BB	DD	BB	DD	DD	BB	DD	BB	DD	DD	DD	DD	BB	DD	DD	DD	DD	BB	BB	BB	BB	DD	DD	BB
chr3_57602023_57602042	FF	FF	FF	FF	FF	FF	FF	FF	FF	FF	FF	FF	FF	FF	FF	FF	FF	FF	FF	FF	FF	FF	FF	FF	FF	NA	FF	FF	FF	NA	FF	FF	NA	NA	FF	FF	FF	FF	FF	FF	FF	FF	FF	FF	FF	FF	FF	FF	NA
chr3_57602281_57602312	BB	BB	DD	BB	DD	DD	DD	DD	BB	BB	DD	BB	BB	BB	BB	DD	DD	BB	BB	DD	DD	BB	BB	BB	BB	BB	DD	BB	DD	DD	BB	DD	BB	DD	DD	DD	DD	BB	DD	DD	DD	DD	BB	BB	BB	BB	DD	DD	BB
chr3_57603770_57603793	BB	BB	DD	BB	DD	DD	DD	DD	BB	BB	DD	BB	BB	BB	BB	DD	DD	BB	BB	DD	DD	BB	BB	BB	BB	BB	DD	BB	DD	DD	BB	DD	BB	DD	DD	DD	DD	BB	DD	DD	DD	DD	BB	BB	BB	BB	DD	DD	BB
chr3_57606972_57606983	BB	BB	DD	BB	DD	DD	DD	DD	BB	BB	DD	BB	BB	BB	BB	DD	DD	BB	BB	DD	DD	BB	BB	BB	BB	BB	DD	BB	DD	DD	BB	DD	BB	DD	DD	DD	DD	BB	DD	DD	DD	DD	BB	BB	BB	BB	DD	DD	BB
chr3_57631832_57631845	BB	BB	DD	BB	DD	dn	DD	DD	BB	BB	DD	BB	BB	BB	BB	DD	DD	BB	BB	DD	DD	BB	BB	BB	BB	BB	DD	BB	DD	DD	BB	DD	BB	DD	DD	DD	DD	BB	DD	DD	DD	DD	BB	BB	BB	BB	DD	DD	BB
chr3_57645207_57645218	BB	BB	DD	BB	DD	DD	DD	DD	BB	BB	DD	BB	BB	BB	BB	DD	DD	BB	BB	DD	DD	BB	BB	BB	BB	BB	DD	BB	DD	DD	BB	DD	BB	DD	DD	DD	DD	BB	DD	DD	DD	DD	BB	BB	BB	BB	DD	DD	BB
chr3_57650778_57650813	BB	BB	DD	BB	DD	DD	DD	DD	BB	BB	DD	BB	BB	BB	BB	DD	DD	BB	BB	DD	DD	BB	BB	BB	BB	BB	DD	BB	DD	DD	BB	DD	BB	DD	DD	DD	DD	BB	DD	DD	DD	DD	BB	BB	BB	BB	DD	DD	BB
chr3_57657569_57657598	BB	BB	DD	BB	DD	DD	DD	DD	BB	BB	DD	BB	BB	BB	BB	DD	DD	BB	bd	DD	DD	BB	BB	BB	BB	BB	DD	BB	DD	DD	BB	DD	BB	DD	DD	DD	DD	BB	DD	DD	DD	DD	BB	BB	BB	BB	DD	DD	BB
chr3_57668111_57668154	BB	BB	DD	BB	DD	DD	DD	DD	BB	BB	DD	BB	BB	BB	BB	DD	DD	BB	BB	DD	DD	BB	BB	BB	BB	BB	DD	BB	DD	DD	BB	DD	BB	DD	DD	DD	DD	BB	DD	DD	DD	DD	BB	BB	BB	BB	DD	DD	BB
chr3_57679214_57679233	BB	BB	DD	BB	DD	DD	DD	DD	BB	BB	DD	BB	BB	BB	BB	DD	DD	BB	BB	DD	DD	BB	BB	BB	BB	BB	DD	BB	DD	DD	BB	DD	BB	DD	DD	DD	DD	BB	DD	DD	DD	DD	BB	BB	BB	BB	DD	DD	BB
chr3_57693281_57693316	BB	BB	DD	BB	DD	DD	DD	DD	BB	BB	DD	BB	BB	BB	BB	DD	DD	bd	BB	DD	DD	BB	BB	BB	BB	BB	DD	BB	DD	DD	BB	DD	BB	DD	DD	DD	DD	BB	DD	DD	DD	DD	BB	BB	BB	BB	DD	DD	BB
chr3_57698717_57698738	BB	BB	DD	BB	DD	DD	DD	DD	bn	BB	DD	BB	BB	BB	BB	DD	DD	BB	BB	DD	DD	BB	BB	BB	BB	BB	DD	BB	DD	DD	BB	DD	BB	DD	DD	bd	DD	BB	DD	DD	DD	DD	BB	BB	BB	BB	DD	DD	BB
chr3_57708977_57709004	BB	BB	DD	BB	DD	DD	DD	DD	BB	BB	DD	BB	BB	BB	BB	DD	DD	BB	BB	DD	DD	BB	BB	bn	BB	BB	DD	bn	DD	DD	BB	DD	BB	DD	DD	DD	DD	BB	DD	DD	DD	DD	BB	BB	BB	BB	DD	DD	BB
chr3_57717652_57717671	BB	BB	DD	BB	DD	DD	DD	DD	BB	BB	DD	BB	BB	BB	BB	DD	DD	BB	BB	DD	DD	BB	BB	BB	BB	BB	DD	BB	DD	DD	BB	DD	BB	DD	DD	DD	DD	BB	DD	DD	DD	DD	BB	BB	BB	BB	DD	DD	BB
chr3_57744997_57745024	FF	FF	FF	FF	FF	FF	FF	FF	FF	FF	FF	FF	FF	FF	FF	FF	FF	FF	FF	FF	FF	FF	FF	FF	FF	FF	FF	NA	FF	FF	FF	FF	FF	FF	FF	FF	FF	FF	FF	FF	FF	FF	FF	FF	FF	FF	FF	FF	FF
chr3_57755606_57755657	NA	NN	DD	NA	DD	DD	DD	DD	NA	BB	DD	NN	NN	NN	BB	DD	DD	nn	NN	DD	NA	NN	NN	BB	BB	NA	DD	NN	DD	DD	NN	DD	NN	DD	DD	DD	DD	NN	DD	DD	DD	DD	NN	NN	NA	NN	DD	DD	NA
chr3_57765229_57765246	ff	ff	ff	fn	ff	ff	FF	ff	ff	FF	ff	ff	ff	ff	ff	fn	ff	ff	FF	ff	ff	ff	ff	ff	ff	ff	ff	ff	ff	ff	ff	ff	ff	ff	ff	ff	ff	ff	ff	ff	ff	ff	ff	ff	ff	ff	FF	ff	ff
chr3_57785608_57785646	BB	BB	DD	BB	DD	DD	DD	NA	BB	BB	DD	NA	BB	BB	BB	DD	DD	BB	BB	DD	DD	BB	BB	NN	BB	BB	NA	BB	DD	DD	BB	dn	NA	DD	DD	DD	DD	BB	NA	NA	NA	DD	BB	BB	BB	NA	NA	NA	BB
chr3_57814166_57814197	BB	BB	DD	BB	DD	DD	DD	DD	BB	BB	DD	BB	BB	BB	BB	DD	DD	BB	BB	DD	DD	BB	BB	BB	BB	BB	DD	BB	DD	DD	BB	DD	BB	DD	DD	DD	DD	BB	DD	DD	DD	DD	BB	BB	BB	BB	DD	DD	BB
chr3_57840610_57840621	BB	BB	DD	BB	DD	DD	DD	DD	BB	BB	DD	BB	BB	BB	BB	DD	DD	BB	BB	DD	DD	BB	BB	BB	BB	BB	DD	BB	DD	DD	BB	DD	BB	DD	DD	DD	DD	BB	DD	DD	DD	DD	BB	BB	BB	BB	DD	DD	BB
chr3_57847539_57847562	BB	BB	DD	BB	DD	DD	DD	DD	BB	BB	DD	BB	BB	BB	BB	DD	DD	BB	BB	DD	DD	BB	BB	BB	BB	BB	DD	BB	DD	DD	BB	DD	BB	DD	DD	DD	DD	BB	DD	DD	DD	DD	BB	BB	BB	BB	DD	DD	BB
chr3_57875861_57875905	BB	BB	DD	BB	DD	DD	DD	DD	BB	BB	DD	BB	bd	BB	BB	DD	DD	BB	BB	DD	DD	BB	BB	BB	BB	BB	DD	BB	DD	DD	BB	DD	BB	DD	DD	DD	DD	BB	DD	DD	DD	DD	BB	BB	BB	BB	DD	DD	BB
chr3_57888450_57888475	BB	BB	DD	BB	DD	DD	DD	DD	BB	BB	DD	BB	BB	BB	BB	DD	DD	BB	BB	DD	DD	BB	BB	BB	BB	BB	DD	BB	DD	DD	BB	DD	BB	DD	DD	DD	DD	BB	DD	DD	DD	DD	BB	BB	BB	BB	DD	DD	BB
chr3_57909414_57909439	BB	BB	DD	BB	DD	dn	DD	DD	BB	BB	DD	BB	BB	BB	BB	DD	DD	BB	BB	DD	DD	BB	BB	BB	BB	BB	DD	BB	DD	DD	BB	DD	BB	DD	DD	DD	DD	BB	DD	DD	DD	DD	BB	BB	BB	BB	DD	DD	BB
chr3_57975120_57975185	BB	BB	DD	BB	DD	DD	DD	DD	BB	BB	DD	BB	BB	BB	BB	DD	DD	bd	BB	DD	DD	BB	BB	BB	BB	BB	DD	BB	DD	DD	BB	DD	BB	DD	DD	DD	DD	BB	DD	DD	DD	DD	BB	BB	BB	BB	DD	DD	BB
chr3_58003723_58003738	BB	BB	DD	BB	DD	DD	DD	DD	BB	BB	DD	BB	BB	BB	BB	DD	DD	BB	BB	DD	DD	BB	BB	BB	BB	BB	DD	BB	DD	DD	BB	DD	BB	DD	DD	DD	DD	BB	DD	DD	DD	DD	BB	BB	BB	BB	DD	DD	BB
chr3_58003959_58003978	BB	BB	DD	BB	DD	DD	DD	DD	BB	BB	DD	BB	BB	BB	BB	DD	DD	BB	BB	DD	DD	BB	BB	BB	BB	BB	DD	BB	DD	DD	BB	DD	BB	DD	DD	DD	DD	BB	DD	DD	DD	DD	BB	BB	BB	BB	DD	DD	BB
chr3_58021435_58021446	BB	BB	DD	BB	DD	DD	DD	DD	BB	BB	DD	BB	BB	BB	BB	DD	DD	BB	BB	DD	DD	BB	BB	BB	BB	BB	DD	BB	DD	DD	BB	DD	BB	DD	DD	DD	DD	BB	DD	DD	DD	DD	BB	BB	BB	BB	DD	DD	BB
chr3_58033272_58033289	BB	BB	DD	BB	DD	DD	DD	DD	BB	BB	DD	BB	BB	BB	BB	DD	DD	BB	BB	DD	DD	BB	BB	BB	BB	BB	DD	BB	DD	DD	BB	DD	BB	DD	DD	DD	DD	BB	DD	DD	DD	DD	BB	BB	BB	BB	DD	DD	BB
chr3_58043957_58044004	BB	BB	DD	BB	DD	DD	DD	DD	BB	BB	DD	BB	NA	BB	BB	DD	DD	BB	BB	DD	DD	BB	NN	BB	BB	BB	DD	BB	DD	DD	BB	DD	BB	DD	DD	DD	DD	BB	DD	DD	DD	NA	BB	BB	NA	BB	DD	DD	NA
chr3_58127316_58127359	BB	BB	DD	BB	DD	DD	DD	bd	BB	BB	DD	BB	BB	BB	BB	DD	DD	BB	bd	bd	DD	BB	BB	BB	BB	BB	DD	BB	DD	DD	BB	DD	BB	DD	dn	DD	DD	BB	bd	DD	DD	DD	BB	BB	BB	bn	bd	DD	BB
chr3_58160726_58160773	BB	BB	DD	BB	DD	DD	BB	DD	BB	BB	DD	BB	NN	BB	BB	DD	DD	BB	NA	DD	DD	BB	BB	BB	BB	BB	NA	BB	DD	DD	NA	DD	BB	DD	DD	DD	DD	BB	DD	DD	DD	DD	BB	BB	BB	BB	DD	DD	BB
chr3_58194690_58194744	BB	DD	DD	BB	DD	DD	DD	DD	BB	BB	DD	DD	BB	BB	BB	DD	DD	BB	BB	DD	DD	BB	BB	BB	BB	BB	DD	BB	DD	DD	BB	DD	BB	DD	DD	dn	DD	BB	DD	DD	DD	DD	BB	BB	BB	BB	DD	DD	BB
chr3_58264852_58264911	fn	FF	FF	FF	FF	FF	FF	FF	FF	NA	FF	FF	NA	NA	NN	FF	FF	NN	FF	FF	FF	FF	FF	FF	FF	FF	FF	FF	FF	FF	FF	NA	FF	FF	FF	FF	FF	FF	FF	FF	FF	FF	FF	FF	FF	FF	FF	FF	FF
chr3_58353306_58353329	BB	NA	NA	BB	NA	BB	BB	BB	BB	BB	BB	BB	BB	BB	BB	BB	BB	BB	BB	BB	BB	BB	BB	BB	BB	BB	BB	BB	BB	BB	BB	BB	BB	BB	BB	NA	UU	BB	BB	NA	NA	BB	BB	BB	BB	BB	BB	NA	BB
chr3_58430584_58430633	FF	FF	FF	FF	FF	FF	FF	FF	FF	FF	FF	FF	FF	FF	FF	FF	FF	FF	NA	FF	NN	FF	FF	FF	FF	NA	FF	FF	FF	FF	FF	FF	FF	FF	FF	FF	FF	FF	FF	FF	NA	FF	FF	FF	FF	FF	NA	FF	NA
chr3_58489548_58489579	FF	FF	FF	FF	FF	FF	FF	FF	NA	FF	FF	FF	FF	FF	FF	FF	FF	FF	FF	FF	FF	FF	FF	FF	FF	FF	FF	FF	FF	FF	FF	FF	FF	FF	FF	FF	FF	FF	FF	FF	FF	FF	FF	FF	FF	FF	FF	FF	FF
chr3_58491044_58491058	BB	BB	DD	BB	DD	DD	DD	DD	BB	BB	DD	BB	BB	BB	BB	DD	DD	BB	BB	DD	DD	BB	BB	BB	BB	BB	DD	BB	DD	DD	BB	DD	BB	DD	DD	DD	DD	BB	DD	DD	DD	DD	BB	BB	BB	BB	DD	DD	BB
chr3_58498687_58498702	BB	BB	DD	BB	DD	DD	DD	DD	BB	BB	DD	BB	BB	BB	BB	DD	DD	BB	BB	DD	DD	BB	BB	BB	BB	BB	DD	BB	DD	DD	BB	DD	BB	DD	DD	DD	DD	BB	DD	DD	DD	DD	BB	BB	BB	bd	DD	DD	BB
chr3_58509954_58509965	BB	BB	dd	BB	DD	DD	DD	dd	BB	BB	DD	BB	BB	BB	BB	DD	DD	BB	BB	DD	dd	BB	BB	BB	BB	BB	DD	BB	DD	dd	BB	DD	BB	DD	dd	dd	dd	BB	DD	DD	DD	DD	BB	BB	BB	BB	DD	dd	BB
chr3_58527044_58527063	BB	BB	DD	BB	DD	DD	DD	DD	BB	BB	DD	BB	BB	BB	BB	DD	DD	BB	BB	DD	DD	BB	BB	BB	BB	BB	DD	BB	DD	DD	BB	DD	BB	DD	DD	DD	DD	BB	DD	DD	DD	DD	BB	BB	BB	BB	DD	DD	BB
chr3_58533678_58533693	BB	BB	DD	BB	DD	DD	DD	DD	BB	BB	DD	BB	BB	BB	BB	DD	DD	BB	BB	DD	DD	BB	BB	BB	BB	BB	DD	BB	DD	DD	BB	DD	BB	DD	DD	DD	DD	BB	DD	DD	DD	DD	BB	BB	BB	BB	DD	DD	BB
chr3_58550008_58550025	BB	BB	DD	BB	DD	DD	DD	DD	BB	BB	DD	BB	BB	BB	BB	DD	DD	BB	BB	DD	DD	BB	BB	BB	BB	BB	DD	BB	DD	DD	BB	DD	BB	DD	DD	DD	DD	BB	DD	DD	DD	DD	BB	BB	BB	BB	DD	DD	BB
chr3_58558844_58558859	BB	BB	DD	BB	DD	DD	DD	DD	BB	BB	DD	BB	BB	BB	BB	DD	DD	BB	BB	DD	DD	BB	BB	BB	BB	BB	DD	BB	DD	DD	BB	DD	BB	DD	DD	DD	DD	BB	DD	DD	DD	DD	BB	BB	BB	BB	DD	DD	BB
chr3_58573976_58574020	FF	FF	FF	FF	FF	FF	FF	FF	FF	FF	FF	FF	fn	FF	FF	FF	FF	FF	FF	FF	FF	FF	FF	FF	FF	FF	FF	FF	FF	FF	FF	FF	FF	FF	FF	NN	NA	FF	FF	FF	FF	FF	NA	FF	FF	FF	FF	FF	NA
chr3_58629912_58629947	BB	BB	DD	BB	DD	BB	DD	DD	BB	BB	DD	BB	BB	BB	BB	DD	DD	BB	BB	DD	DD	BB	BB	BB	BB	BB	DD	BB	DD	DD	BB	DD	BB	DD	DD	DD	DD	BB	DD	DD	DD	DD	BB	BB	BB	BB	DD	DD	BB
chr3_58672414_58672445	BB	BB	DD	BB	DD	DD	DD	DD	BB	BB	DD	BB	BB	BB	BB	DD	DD	BB	BB	DD	DD	BB	BB	BB	BB	BB	DD	BB	DD	DD	BB	DD	BB	DD	DD	DD	DD	BB	DD	DD	DD	DD	BB	BB	BB	BB	DD	DD	BB
chr3_58678061_58678084	BB	BB	DD	BB	DD	DD	DD	DD	BB	BB	DD	BB	BB	BB	BB	DD	DD	BB	BB	DD	DD	BB	BB	BB	BB	BB	DD	BB	DD	DD	BB	DD	BB	DD	DD	DD	DD	BB	DD	DD	DD	DD	BB	BB	BB	BB	DD	DD	BB
chr3_58683165_58683212	BB	NA	DD	BB	DD	DD	DD	DD	NA	BB	NA	BB	BB	BB	BB	DD	DD	BB	NA	DD	DD	BB	BB	BB	BB	BB	NA	BB	DD	NA	BB	DD	NA	DD	DD	DD	DD	BB	DD	DD	bd	DD	BB	BB	BB	bd	DD	DD	BB
chr3_58695102_58695117	BB	BB	DD	BB	DD	DD	DD	DD	BB	BB	DD	BB	bn	BB	BB	DD	DD	BB	BB	DD	DD	BB	BB	BB	BB	BB	DD	BB	DD	DD	BB	DD	BB	DD	DD	DD	DD	BB	DD	DD	DD	DD	BB	BB	BB	BB	DD	DD	BB
chr3_58695318_58695352	BB	BB	DD	BB	DD	DD	DD	DD	BB	BB	DD	BB	BB	BB	BB	DD	DD	BB	BB	DD	DD	BB	BB	BB	BB	BB	DD	BB	DD	DD	BB	DD	BB	DD	DD	DD	DD	BB	DD	DD	DD	DD	BB	BB	BB	BB	DD	DD	BB
chr3_58699657_58699686	BB	BB	DD	BB	DD	DD	DD	DD	BB	BB	DD	BB	BB	BB	BB	DD	DD	BB	BB	DD	DD	BB	BB	BB	BB	BB	DD	BB	DD	DD	BB	DD	BB	DD	DD	DD	DD	BB	DD	DD	DD	DD	BB	BB	BB	bd	DD	DD	BB
chr3_58715056_58715099	BB	BB	DD	BB	DD	DD	DD	DD	BB	BB	BB	BB	BB	DD	BB	DD	bd	BB	BB	DD	DD	BB	BB	BB	BB	BB	DD	BB	DD	DD	BB	DD	BB	DD	bd	DD	DD	BB	DD	DD	DD	DD	BB	BB	BB	BB	DD	DD	BB
chr3_58739279_58739314	BB	NN	DD	BB	DD	DD	DD	DD	BB	BB	DD	BB	BB	BB	BB	DD	NA	BB	BB	DD	DD	BB	BB	BB	BB	BB	DD	BB	NA	DD	BB	DD	BB	DD	DD	DD	DD	BB	DD	DD	DD	DD	BB	BB	BB	BB	DD	DD	BB
chr3_58804102_58804113	BB	BB	DD	BB	DD	DD	DD	DD	BB	BB	DD	BB	BB	BB	BB	DD	DD	BB	BB	DD	DD	BB	BB	BB	BB	BB	DD	BB	DD	DD	BB	DD	BB	DD	DD	DD	DD	BB	DD	DD	DD	DD	BB	BB	BB	BB	DD	DD	BB
chr3_58886590_58886631	BB	BB	dn	bn	dd	dd	DD	dd	BB	bn	dd	BB	BB	BB	BB	dd	dd	BB	BB	dd	dd	BB	BB	BB	BB	BB	dd	BB	dn	dd	BB	dd	BB	dd	dd	dd	dd	BB	DD	dn	dd	dd	bn	BB	BB	BB	dn	dn	BB
chr3_58917270_58917284	BB	BB	DD	BB	DD	DD	DD	DD	BB	BB	DD	BB	BB	BB	BB	DD	DD	BB	BB	DD	DD	BB	BB	BB	BB	BB	DD	BB	DD	DD	BB	DD	BB	DD	DD	DD	DD	BB	DD	DD	DD	DD	BB	BB	BB	BB	DD	DD	BB
chr3_58920012_58920035	BB	BB	DD	BB	DD	DD	DD	DD	BB	BB	DD	BB	BB	BB	BB	DD	DD	BB	BB	DD	DD	BB	BB	BB	BB	BB	DD	BB	DD	DD	BB	DD	BB	DD	DD	DD	DD	BB	DD	DD	DD	DD	BB	BB	BB	BB	DD	DD	BB
chr3_58934750_58934777	BB	BB	DD	BB	DD	DD	DD	DD	BB	BB	DD	BB	BB	BB	BB	DD	DD	BB	BB	DD	DD	BB	BB	BB	BB	BB	DD	BB	DD	DD	BB	DD	BB	DD	DD	DD	DD	BB	DD	DD	DD	DD	BB	BB	BB	BB	DD	DD	BB
chr3_58935433_58935462	BB	BB	DD	BB	DD	DD	DD	DD	BB	BB	DD	BB	BB	BB	BB	DD	DD	BB	BB	DD	DD	BB	BB	BB	BB	BB	DD	BB	DD	DD	BB	DD	BB	DD	DD	DD	DD	BB	DD	DD	DD	DD	BB	BB	BB	BB	DD	DD	BB
chr3_58937403_58937418	BB	BB	DD	BB	DD	DD	DD	DD	BB	BB	DD	BB	BB	BB	BB	DD	DD	BB	BB	DD	DD	BB	BB	BB	BB	BB	DD	BB	DD	DD	BB	DD	BB	DD	DD	DD	DD	BB	DD	DD	dn	DD	BB	BB	BB	BB	DD	DD	BB
chr3_58955525_58955556	BB	BB	DD	BB	DD	DD	DD	DD	BB	BB	DD	BB	BB	BB	BB	DD	DD	BB	BB	DD	DD	BB	BB	BB	BB	BB	DD	BB	DD	DD	BB	DD	BB	DD	DD	DD	DD	BB	DD	DD	DD	DD	BB	BB	BB	BB	DD	DD	BB
chr3_58978663_58978694	BB	NA	NA	BB	NA	DD	DD	NA	BB	BB	DD	BB	BB	BB	BB	DD	NN	BB	NA	DD	DD	BB	BB	NA	BB	NA	DD	BB	NN	NA	BB	DD	BB	DD	dn	NA	DD	BB	NA	DD	NA	NA	BB	BB	BB	BB	NA	DD	BB
chr3_59046084_59046131	BB	BB	DD	BB	DD	dn	DD	DD	BB	BB	DD	BB	BB	BB	BB	DD	DD	BB	BB	DD	DD	BB	BB	BB	BB	BB	DD	BB	DD	DD	BB	DD	BB	DD	DD	DD	DD	BB	DD	DD	DD	DD	BB	BB	BB	BB	DD	DD	BB
chr3_59050631_59050662	FF	FF	NA	FF	FF	NA	FF	FF	NA	FF	FF	NA	FF	FF	FF	NA	NA	FF	FF	NA	FF	NA	FF	NA	FF	NA	FF	NA	FF	NA	FF	FF	NA	FF	FF	FF	FF	FF	FF	FF	NA	FF	FF	FF	NA	NA	FF	FF	NA
chr3_59099489_59099528	BB	BB	DD	BB	DD	DD	DD	DD	BB	BB	DD	BB	BB	BB	BB	DD	DD	BB	BB	DD	DD	BB	BB	BB	BB	BB	DD	BB	DD	DD	BB	DD	BB	DD	DD	DD	DD	BB	DD	DD	DD	DD	BB	BB	BB	BB	DD	DD	BB
chr3_59159447_59159502	FF	NA	FF	FF	NA	FF	FF	FF	NA	FF	FF	NA	FF	NA	FF	FF	FF	FF	FF	FF	FF	FF	FF	FF	FF	NA	NA	FF	NA	NA	fn	NN	FF	fn	FF	NA	FF	FF	FF	FF	FF	FF	FF	FF	FF	FF	FF	FF	fn
chr3_59269857_59269904	FF	FF	fn	NA	FF	NA	NA	FF	NN	FF	FF	FF	FF	FF	FF	FF	FF	NA	FF	FF	FF	FF	FF	FF	NA	fn	FF	FF	FF	NA	NN	FF	fn	FF	FF	FF	NA	NA	FF	FF	FF	FF	FF	FF	FF	FF	FF	FF	FF
chr3_59391958_59391987	FF	NN	FF	FF	FF	NA	FF	FF	FF	FF	FF	FF	NA	FF	FF	FF	FF	FF	FF	NA	FF	FF	FF	FF	FF	FF	FF	FF	FF	FF	FF	FF	FF	FF	fn	FF	FF	NA	FF	FF	NA	FF	FF	FF	FF	FF	FF	FF	FF
chr3_59457848_59457883	BB	BB	DD	BB	DD	DD	DD	DD	BB	BB	DD	BB	BB	BB	BB	DD	DD	BB	BB	DD	DD	BB	BB	BB	BB	BB	DD	BB	DD	DD	BB	DD	BB	DD	DD	DD	DD	BB	DD	DD	DD	DD	BB	DD	DD	DD	DD	DD	DD
chr3_59483411_59483454	FF	NN	FF	FF	FF	FF	FF	FF	fn	FF	FF	FF	NN	NN	NN	FF	FF	NN	NN	FF	FF	FF	FF	NA	FF	NA	FF	NN	FF	NA	FF	FF	FF	FF	FF	FF	FF	NN	FF	NA	NA	FF	FF	FF	FF	FF	FF	FF	FF
chr3_59522096_59522109	BB	BB	DD	BB	DD	DD	DD	DD	BB	BB	DD	BB	BB	BB	BB	DD	DD	BB	BB	DD	DD	BB	BB	BB	BB	BB	DD	BB	DD	DD	BB	DD	BB	DD	DD	DD	DD	BB	DD	DD	DD	DD	BB	BB	BB	BB	DD	DD	NA
chr3_59581208_59581243	FF	FF	FF	FF	FF	FF	FF	FF	FF	FF	FF	FF	FF	NA	NN	FF	FF	NA	FF	FF	FF	FF	FF	FF	FF	FF	FF	FF	FF	NA	FF	FF	NA	FF	FF	FF	FF	NA	FF	FF	NA	FF	FF	FF	FF	FF	FF	FF	NA
chr3_59785578_59785621	NA	FF	FF	FF	FF	FF	FF	FF	FF	FF	FF	NA	FF	FF	FF	FF	FF	FF	FF	FF	FF	FF	FF	NA	FF	NA	FF	FF	NA	FF	NA	FF	NA	FF	FF	fn	FF	NA	FF	FF	NA	FF	FF	FF	NA	NA	FF	FF	NA
chr3_59814250_59814281	FF	FF	FF	FF	FF	FF	NA	FF	FF	FF	FF	FF	FF	FF	FF	FF	FF	FF	FF	FF	FF	FF	FF	FF	FF	FF	FF	FF	FF	FF	FF	FF	FF	FF	NN	NA	FF	FF	FF	FF	FF	FF	FF	FF	FF	FF	FF	FF	FF
chr3_59832483_59832522	FF	FF	FF	FF	NA	FF	FF	NA	NA	FF	FF	FF	NA	FF	FF	FF	NA	FF	FF	FF	FF	NA	FF	FF	fn	NA	FF	FF	FF	FF	NA	FF	fn	FF	NA	FF	FF	NA	FF	FF	FF	FF	FF	FF	FF	NA	FF	FF	FF
chr3_60113263_60113298	BB	NA	DD	BB	DD	DD	DD	DD	BB	BB	DD	BB	BB	BB	NA	DD	DD	BB	BB	NA	DD	NA	NA	BB	NA	BB	DD	BB	NA	NA	BB	DD	bn	DD	DD	DD	DD	NA	DD	DD	NA	DD	BB	BB	BB	BB	DD	NA	NA
chr3_60218235_60218266	FF	FF	FF	FF	FF	FF	FF	FF	FF	FF	FF	FF	FF	NA	FF	FF	FF	FF	FF	FF	FF	FF	FF	FF	FF	FF	NA	FF	FF	FF	FF	FF	FF	FF	FF	FF	NN	FF	FF	FF	FF	FF	FF	FF	FF	FF	FF	FF	FF
chr3_60220109_60220148	NA	FF	FF	FF	FF	FF	FF	FF	FF	FF	FF	FF	FF	FF	FF	FF	FF	FF	FF	NA	FF	FF	FF	FF	FF	FF	FF	FF	FF	FF	FF	FF	FF	FF	FF	FF	FF	FF	FF	FF	FF	FF	FF	FF	FF	fn	FF	FF	FF
chr3_60249128_60249171	FF	FF	FF	FF	FF	FF	FF	FF	FF	FF	FF	FF	NN	FF	FF	FF	FF	FF	FF	FF	FF	FF	FF	FF	FF	FF	FF	FF	FF	FF	FF	FF	FF	FF	FF	FF	FF	FF	FF	FF	FF	FF	FF	FF	FF	FF	FF	FF	FF
chr3_60291121_60291175	fn	FF	NA	FF	FF	FF	FF	FF	NA	NA	FF	NN	FF	FF	FF	FF	FF	FF	FF	NA	fn	fn	FF	FF	FF	NA	FF	NA	FF	FF	FF	FF	FF	FF	FF	FF	NN	fn	FF	FF	FF	NA	FF	FF	FF	FF	FF	FF	FF
chr3_60345210_60345253	BB	BB	NA	BB	DD	NA	NA	DD	BB	DD	DD	NA	BB	BB	BB	NA	NA	BB	BB	DD	NA	BB	NA	BB	BB	NA	DD	BB	DD	NA	bd	NN	BB	DD	NA	DD	DD	BB	NA	DD	NA	DD	BB	BB	BB	NA	DD	DD	BB
chr3_60904735_60904758	FF	FF	FF	FF	FF	FF	FF	NA	FF	FF	FF	FF	NN	FF	NA	FF	FF	FF	FF	FF	FF	FF	FF	FF	FF	FF	FF	FF	FF	FF	FF	FF	FF	FF	FF	FF	FF	FF	FF	FF	FF	FF	FF	FF	FF	FF	FF	FF	FF
chr3_60934501_60934552	FF	FF	df	FF	NA	FF	FF	FF	FF	FF	FF	FF	FF	FF	df	FF	FF	FF	FF	FF	df	FF	FF	FF	df	FF	FF	FF	FF	FF	FF	FF	FF	FF	FF	FF	FF	FF	FF	FF	FF	FF	fn	FF	df	FF	FF	FF	FF
chr3_60948083_60948134	FF	FF	NA	FF	FF	FF	FF	FF	NA	FF	FF	NA	FF	FF	FF	FF	FF	FF	FF	FF	FF	NA	FF	FF	FF	FF	NA	FF	FF	NA	fn	FF	FF	FF	NA	FF	fn	NN	NA	FF	NA	FF	FF	FF	FF	FF	FF	NA	FF
chr3_60962562_60962616	FF	FF	FF	FF	FF	FF	FF	NN	FF	FF	FF	FF	FF	FF	FF	FF	FF	FF	FF	FF	FF	FF	FF	FF	FF	NA	FF	FF	FF	FF	FF	FF	FF	FF	FF	FF	FF	FF	FF	FF	FF	FF	FF	FF	FF	FF	FF	FF	FF
chr3_61033833_61033872	FF	NA	FF	FF	FF	FF	FF	FF	FF	FF	FF	NN	FF	FF	FF	FF	FF	FF	FF	FF	FF	FF	FF	FF	FF	FF	FF	fn	FF	FF	FF	FF	FF	FF	NA	FF	NA	FF	FF	NA	NA	FF	FF	FF	FF	FF	FF	FF	FF
chr3_61103751_61103800	FF	NA	FF	NA	NA	FF	NA	FF	NA	FF	FF	FF	NA	NA	FF	FF	FF	NA	FF	NN	NA	NN	NA	FF	NA	NA	NA	NN	FF	NA	FF	FF	FF	FF	fn	NA	FF	FF	FF	FF	NA	FF	FF	FF	FF	NA	FF	FF	NA
chr3_61135039_61135082	FF	FF	FF	FF	FF	FF	FF	FF	FF	FF	FF	FF	FF	FF	FF	FF	NA	FF	FF	FF	NA	FF	FF	FF	FF	FF	FF	FF	FF	FF	FF	FF	FF	NA	FF	FF	FF	FF	FF	FF	FF	NA	NA	FF	FF	fn	FF	FF	fn
chr3_61186919_61186962	NN	FF	FF	FF	FF	FF	FF	FF	FF	FF	FF	FF	NA	FF	FF	FF	FF	FF	FF	FF	FF	FF	FF	FF	FF	FF	FF	FF	FF	FF	FF	FF	FF	FF	FF	FF	FF	FF	FF	FF	FF	FF	FF	FF	FF	NA	FF	FF	FF
chr3_61214735_61214782	NA	FF	FF	NA	FF	FF	FF	FF	FF	FF	FF	FF	FF	FF	FF	FF	FF	FF	NA	FF	NA	FF	FF	FF	FF	NA	FF	FF	FF	FF	FF	FF	FF	FF	FF	FF	FF	NN	FF	FF	FF	FF	FF	FF	FF	FF	NA	FF	FF
chr3_61230309_61230336	BB	BB	DD	BB	NA	DD	DD	DD	BB	BB	DD	BB	BB	BB	BB	DD	DD	BB	BB	DD	DD	BB	BB	BB	BB	BB	DD	BB	DD	DD	BB	DD	BB	DD	DD	DD	DD	BB	DD	DD	DD	DD	BB	BB	BB	BB	DD	BB	BB
chr3_61251652_61251699	BB	BB	DD	BB	BB	DD	DD	DD	BB	BB	DD	BB	BB	BB	BB	DD	DD	BB	BB	DD	DD	BB	bn	BB	BB	bn	DD	BB	DD	DD	BB	DD	BB	DD	DD	DD	DD	BB	DD	DD	DD	DD	BB	BB	bn	BB	DD	BB	BB
chr3_61306994_61307021	BB	BB	DD	BB	NA	DD	DD	DD	BB	BB	DD	BB	BB	BB	BB	DD	DD	BB	BB	DD	DD	BB	BB	BB	BB	BB	DD	BB	DD	DD	BB	DD	BB	DD	DD	DD	DD	BB	DD	DD	DD	DD	BB	BB	BB	BB	DD	BB	BB
chr3_61360195_61360224	FF	FF	FF	FF	FF	FF	NA	FF	NA	FF	FF	NA	NA	FF	FF	NA	FF	NN	NN	FF	FF	FF	NA	FF	FF	NA	FF	FF	NA	FF	NA	FF	FF	FF	NA	FF	FF	FF	FF	FF	NA	FF	NA	FF	FF	NA	NA	FF	FF
chr3_61378053_61378072	BB	BB	DD	BB	BB	DD	DD	DD	BB	BB	DD	BB	BB	BB	BB	DD	DD	BB	BB	DD	DD	BB	BB	BB	BB	BB	DD	BB	DD	DD	BB	DD	BB	DD	DD	DD	DD	BB	DD	DD	DD	DD	BB	BB	BB	BB	DD	BB	BB
chr3_61382396_61382428	BB	BB	UU	BB	BB	NA	NA	NA	BB	BB	UU	BB	BB	BB	BB	UU	UU	BB	BB	UU	NA	BB	BB	BB	BB	BB	UU	BB	NA	NA	BB	UU	BB	UU	UU	UU	UU	BB	UU	UU	UU	bu	BB	BB	BB	BB	NA	BB	BB
chr3_61386939_61386962	BB	BB	DD	BB	BB	DD	DD	DD	BB	BB	DD	BB	BB	BB	BB	DD	DD	BB	BB	DD	DD	BB	BB	BB	BB	BB	dn	BB	DD	DD	BB	DD	BB	DD	DD	DD	DD	BB	dn	DD	DD	DD	BB	BB	BB	BB	DD	BB	BB
chr3_61388473_61388508	BB	BB	DD	BB	BB	DD	DD	DD	BB	BB	DD	BB	BB	BB	BB	DD	DD	BB	BB	DD	DD	BB	BB	BB	BB	BB	DD	BB	DD	DD	BB	DD	BB	DD	DD	DD	DD	BB	DD	DD	DD	DD	BB	BB	BB	BB	DD	BB	BB
chr3_61407026_61407037	BB	BB	dd	BB	BB	dd	dd	dd	BB	BB	dd	BB	BB	BB	BB	dd	dd	BB	BB	dd	dd	BB	BB	BB	BB	BB	dd	BB	dd	dd	BB	dd	BB	dd	dd	dd	dd	BB	dd	dd	dd	dd	BB	BB	BB	BB	dd	BB	BB
chr3_61412322_61412351	BB	BB	DD	BB	BB	DD	DD	DD	BB	BB	DD	BB	BB	BB	BB	DD	DD	BB	BB	DD	DD	BB	BB	BB	BB	BB	DD	BB	DD	DD	BB	DD	BB	DD	DD	DD	DD	BB	DD	DD	DD	DD	BB	BB	BB	BB	DD	BB	BB
chr3_61417117_61417142	BB	BB	DD	BB	BB	DD	DD	DD	BB	bn	DD	BB	BB	BB	BB	DD	DD	BB	BB	DD	DD	BB	BB	BB	BB	BB	DD	BB	DD	DD	BB	DD	BB	DD	DD	DD	DD	BB	DD	DD	DD	DD	BB	BB	BB	bn	DD	BB	BB
chr3_61422203_61422232	BB	BB	DD	BB	BB	DD	DD	DD	BB	BB	DD	BB	BB	BB	BB	DD	DD	BB	BB	DD	DD	BB	BB	BB	BB	BB	DD	BB	DD	DD	BB	DD	BB	DD	DD	DD	DD	BB	DD	DD	DD	DD	BB	BB	BB	bn	DD	BB	bn
chr3_61422330_61422369	BB	BB	DD	BB	BB	DD	DD	DD	BB	BB	DD	BB	BB	BB	BB	DD	DD	BB	BB	DD	DD	BB	BB	BB	BB	BB	DD	BB	DD	DD	BB	DD	BB	DD	DD	DD	DD	BB	DD	DD	DD	DD	BB	BB	BB	BB	DD	BB	BB
chr3_61424284_61424303	FF	FF	df	FF	FF	df	df	df	FF	FF	df	FF	FF	FF	FF	df	df	FF	FF	df	df	FF	FF	FF	FF	FF	DD	FF	df	df	FF	df	FF	df	df	df	df	FF	df	DD	df	df	FF	FF	FF	FF	df	FF	FF
chr3_61467775_61467792	BB	BB	DD	BB	BB	DD	DD	DD	BB	BB	DD	BB	BB	BB	BB	DD	DD	BB	BB	DD	DD	BB	BB	BB	BB	BB	DD	BB	DD	DD	BB	DD	BB	DD	DD	DD	DD	BB	DD	DD	DD	DD	BB	BB	BB	BB	DD	BB	BB
chr3_61472964_61472979	BB	BB	DD	BB	BB	DD	DD	DD	BB	BB	DD	BB	BB	BB	BB	bd	DD	BB	BB	DD	DD	BB	BB	BB	BB	BB	DD	BB	DD	DD	BB	DD	BB	DD	DD	DD	DD	BB	DD	bd	DD	DD	BB	BB	BB	BB	DD	BB	BB
chr3_61501650_61501665	BB	BB	DD	BB	BB	DD	DD	DD	BB	BB	DD	BB	BB	BB	BB	DD	DD	BB	BB	DD	DD	BB	BB	BB	BB	BB	DD	BB	DD	DD	BB	DD	BB	DD	DD	DD	DD	BB	DD	DD	DD	DD	BB	BB	BB	BB	DD	BB	BB
chr3_61504089_61504100	BB	BB	DD	BB	BB	DD	DD	DD	BB	BB	DD	BB	BB	BB	BB	DD	DD	BB	BB	DD	DD	BB	BB	BB	BB	BB	DD	BB	DD	DD	BB	DD	BB	DD	DD	DD	DD	BB	DD	DD	DD	DD	BB	BB	BB	BB	DD	BB	BB
chr3_61519666_61519707	BB	BB	DD	BB	NA	DD	NA	DD	BB	BB	DD	BB	BB	NA	BB	DD	NA	NA	BB	DD	DD	BB	BB	NA	NA	NA	NN	BB	DD	DD	BB	NA	BB	DD	DD	DD	NA	BB	DD	DD	NA	DD	BB	BB	BB	BB	DD	NA	BB
chr3_61521101_61521116	BB	BB	DD	BB	BB	DD	DD	DD	BB	BB	DD	BB	BB	BB	BB	DD	DD	BB	BB	DD	DD	BB	BB	BB	BB	BB	DD	BB	DD	DD	BB	DD	BB	DD	DD	DD	DD	BB	DD	DD	DD	DD	BB	BB	BB	BB	DD	BB	BB
chr3_61603738_61603781	BB	BB	DD	BB	BB	DD	DD	DD	BB	BB	DD	BB	BB	BB	BB	DD	DD	BB	BB	DD	DD	BB	BB	BB	BB	BB	DD	BB	DD	DD	BB	DD	BB	DD	DD	DD	DD	BB	DD	DD	DD	DD	BB	BB	BB	BB	DD	BB	BB
chr3_61603895_61603934	BB	BB	DD	BB	BB	DD	DD	dn	BB	BB	DD	BB	BB	BB	BB	DD	DD	BB	BB	DD	DD	BB	BB	BB	BB	BB	DD	BB	DD	DD	BB	DD	BB	DD	DD	DD	DD	BB	DD	DD	DD	DD	BB	BB	BB	BB	DD	BB	BB
chr3_61622775_61622794	BB	BB	DD	BB	BB	DD	DD	DD	BB	BB	DD	BB	BB	BB	BB	DD	DD	BB	BB	DD	DD	BB	BB	BB	BB	BB	DD	BB	DD	DD	BB	DD	BB	DD	DD	DD	DD	BB	DD	DD	DD	DD	BB	BB	BB	BB	DD	BB	BB
chr3_61651918_61651929	BB	BB	DD	BB	BB	DD	DD	DD	BB	BB	DD	BB	BB	BB	BB	DD	DD	BB	BB	DD	DD	BB	BB	BB	BB	BB	DD	BB	DD	DD	BB	DD	BB	DD	DD	DD	DD	BB	DD	DD	DD	DD	BB	BB	BB	BB	DD	BB	BB
chr3_61806886_61806913	BB	BB	DD	BB	BB	DD	DD	DD	BB	BB	DD	BB	BB	BB	BB	DD	DD	BB	BB	DD	DD	BB	BB	BB	BB	BB	DD	BB	DD	DD	BB	DD	BB	DD	DD	DD	DD	BB	DD	DD	DD	DD	BB	BB	BB	BB	DD	BB	BB
chr3_61830673_61830720	BB	BB	DD	BB	BB	DD	DD	DD	BB	BB	DD	BB	BB	BB	BB	DD	DD	BB	BB	DD	DD	BB	BB	BB	BB	BB	DD	BB	DD	DD	BB	DD	BB	bd	DD	DD	DD	BB	DD	DD	DD	dn	BB	BB	BB	BB	DD	BB	BB
chr3_61902542_61902577	BB	BB	DD	BB	BB	bd	DD	DD	BB	BB	DD	BB	BB	BB	BB	DD	DD	BB	BB	DD	DD	BB	BB	BB	BB	BB	DD	BB	DD	DD	BB	DD	BB	DD	DD	DD	DD	BB	DD	DD	DD	DD	BB	BB	BB	BB	DD	BB	BB
chr3_61965534_61965553	BB	BB	DD	BB	BB	DD	DD	DD	BB	BB	DD	BB	BB	BB	BB	DD	DD	BB	BB	DD	DD	BB	BB	BB	BB	BB	DD	BB	DD	DD	BB	DD	BB	DD	DD	DD	DD	BB	DD	DD	DD	DD	BB	BB	BB	BB	DD	BB	BB
chr3_61984466_61984481	BB	BB	DD	BB	BB	DD	DD	DD	BB	BB	DD	BB	BB	BB	BB	DD	DD	BB	BB	DD	DD	BB	BB	BB	BB	BB	DD	BB	DD	DD	BB	DD	BB	DD	DD	DD	DD	BB	DD	DD	DD	DD	BB	BB	BB	BB	DD	BB	BB
chr3_62005403_62005417	BB	BB	dd	BB	BB	dd	DD	dd	BB	BB	dd	BB	BB	BB	BB	dn	dn	BB	BB	dd	dd	BB	BB	BB	BB	BB	dd	BB	dd	dd	BB	dd	BB	dd	DD	dd	dd	BB	dd	dd	dd	dd	BB	BB	BB	BB	dd	BB	BB
chr3_62082656_62082673	FF	FF	df	FF	FF	DD	df	df	FF	FF	df	FF	FF	FF	FF	df	df	FF	fn	DD	df	FF	FF	FF	FF	FF	DD	FF	df	df	FF	DD	FF	df	DD	df	df	FF	DD	df	df	df	FF	FF	FF	FF	df	FF	FF
chr3_62087182_62087241	BB	BB	DD	BB	BB	DD	bd	DD	BB	BB	DD	BB	BB	BB	BB	DD	DD	BB	BB	DD	DD	BB	BB	BB	BB	BB	DD	BB	DD	DD	BB	DD	BB	DD	DD	DD	DD	BB	DD	DD	DD	DD	BB	BB	BB	BB	DD	BB	BB
chr3_62091044_62091075	BB	BB	DD	BB	BB	DD	DD	DD	BB	BB	DD	BB	BB	BB	BB	DD	DD	BB	BB	DD	DD	BB	BB	BB	BB	BB	DD	BB	DD	DD	BB	DD	BB	DD	DD	DD	DD	BB	DD	DD	DD	DD	BB	BB	BB	BB	DD	BB	BB
chr3_62182185_62182224	BB	BB	DD	BB	BB	DD	DD	DD	BB	BB	DD	BB	BB	BB	BB	DD	DD	BB	BB	DD	DD	BB	BB	BB	BB	BB	DD	BB	DD	DD	BB	DD	BB	DD	DD	DD	DD	BB	DD	DD	DD	DD	BB	BB	BB	BB	DD	BB	BB
chr3_62231238_62231249	BB	BB	DD	BB	BB	DD	DD	DD	BB	BB	DD	BB	BB	BB	BB	DD	DD	BB	BB	DD	DD	BB	BB	BB	BB	BB	DD	BB	DD	DD	BB	DD	BB	DD	DD	DD	DD	BB	DD	DD	DD	DD	BB	BB	BB	BB	DD	BB	BB
chr3_62261009_62261038	BB	BB	DD	BB	BB	DD	DD	DD	BB	BB	DD	BB	BB	BB	BB	DD	DD	BB	BB	DD	DD	BB	BB	BB	BB	BB	DD	BB	DD	DD	BB	DD	BB	DD	DD	DD	DD	BB	DD	DD	DD	DD	BB	BB	BB	BB	DD	BB	BB
chr3_62277147_62277182	BB	BB	DD	BB	BB	DD	DD	DD	BB	BB	DD	BB	BB	BB	BB	DD	DD	BB	BB	DD	DD	BB	bn	BB	bn	BB	DD	BB	DD	DD	BB	DD	BB	DD	DD	DD	DD	BB	DD	DD	DD	DD	bn	BB	BB	BB	DD	BB	BB
chr3_62402861_62402876	BB	BB	DD	BB	BB	DD	DD	DD	BB	BB	DD	BB	BB	BB	BB	DD	DD	BB	BB	DD	DD	BB	BB	BB	BB	BB	DD	BB	DD	DD	BB	DD	BB	DD	DD	DD	DD	BB	DD	DD	DD	DD	BB	BB	BB	BB	DD	BB	BB
chr3_62432024_62432035	BB	BB	DD	BB	BB	DD	DD	DD	BB	BB	DD	BB	BB	BB	BB	DD	DD	BB	BB	DD	DD	BB	BB	BB	BB	BB	DD	BB	DD	DD	BB	DD	BB	DD	DD	DD	DD	BB	DD	DD	DD	DD	BB	BB	BB	BB	DD	BB	BB
chr3_62456909_62456932	BB	BB	DD	BB	BB	DD	DD	DD	BB	BB	DD	BB	BB	BB	BB	DD	DD	BB	BB	DD	DD	BB	BB	BB	BB	BB	DD	BB	DD	DD	BB	DD	BB	DD	DD	DD	DD	BB	DD	DD	DD	DD	BB	BB	BB	BB	DD	BB	BB
chr3_62462651_62462665	BB	BB	DD	BB	BB	DD	DD	DD	BB	BB	bd	BB	BB	BB	BB	DD	DD	BB	BB	DD	DD	BB	BB	BB	BB	BB	DD	BB	DD	bd	BB	DD	BB	DD	DD	DD	DD	BB	DD	DD	DD	DD	BB	BB	BB	BB	DD	BB	BB
chr3_62476375_62476409	BB	BB	DD	BB	BB	DD	DD	DD	BB	BB	DD	BB	BB	BB	BB	DD	DD	BB	BB	DD	DD	BB	BB	BB	BB	BB	DD	BB	DD	DD	BB	DD	BB	DD	DD	DD	DD	BB	DD	DD	DD	DD	BB	BB	BB	BB	DD	BB	BB
chr3_62496271_62496295	BB	BB	DD	BB	BB	DD	DD	DD	BB	BB	DD	BB	BB	BB	BB	DD	DD	BB	BB	DD	DD	BB	BB	BB	BB	BB	DD	BB	DD	DD	BB	DD	BB	DD	DD	DD	DD	BB	DD	DD	DD	DD	BB	BB	BB	BB	DD	BB	BB
chr3_62506131_62506165	BB	BB	DD	BB	BB	DD	DD	DD	BB	BB	DD	BB	BB	BB	BB	DD	DD	BB	BB	DD	DD	BB	BB	BB	BB	BB	DD	BB	DD	DD	BB	DD	BB	DD	DD	DD	DD	BB	DD	DD	DD	DD	BB	BB	BB	BB	DD	BB	BB
chr3_62509763_62509798	NN	BB	NA	BB	BB	DD	DD	DD	BB	BB	DD	BB	BB	BB	BB	DD	DD	BB	BB	DD	DD	BB	BB	BB	BB	BB	DD	BB	DD	DD	BB	DD	BB	DD	DD	DD	DD	BB	DD	DD	DD	DD	BB	BB	BB	BB	DD	BB	BB
chr3_62562920_62562949	BB	BB	DD	BB	BB	DD	DD	DD	BB	BB	DD	BB	BB	BB	BB	DD	DD	BB	BB	DD	DD	BB	BB	BB	BB	BB	DD	BB	DD	DD	BB	DD	BB	DD	DD	DD	DD	BB	DD	DD	DD	DD	BB	BB	BB	BB	DD	BB	BB
chr3_62608635_62608659	BB	BB	DD	BB	BB	DD	DD	DD	BB	BB	DD	BB	BB	BB	BB	DD	DD	BB	BB	DD	DD	BB	BB	BB	BB	BB	DD	BB	DD	DD	BB	DD	BB	DD	DD	DD	DD	BB	DD	DD	DD	DD	BB	BB	BB	BB	DD	BB	BB
chr3_62620246_62620265	BB	BB	DD	BB	BB	DD	DD	DD	BB	BB	DD	BB	BB	BB	BB	DD	DD	BB	BB	DD	DD	BB	BB	BB	BB	BB	DD	BB	DD	DD	BB	DD	BB	DD	DD	DD	DD	BB	DD	DD	DD	DD	BB	BB	BB	BB	DD	BB	BB
chr3_62621600_62621626	BB	BB	DD	BB	BB	DD	DD	DD	BB	BB	DD	BB	BB	BB	BB	DD	DD	BB	BB	DD	DD	BB	BB	BB	BB	bn	DD	BB	DD	DD	BB	DD	BB	DD	DD	DD	DD	BB	DD	DD	DD	DD	BB	BB	BB	BB	DD	BB	BB
chr3_62640529_62640552	BB	BB	DD	BB	BB	DD	DD	DD	BB	BB	DD	BB	BB	BB	BB	DD	DD	BB	BB	DD	DD	BB	BB	BB	BB	BB	DD	BB	DD	DD	BB	DD	BB	DD	DD	DD	DD	BB	DD	DD	DD	DD	BB	BB	BB	BB	DD	BB	BB
chr3_62670761_62670781	BB	BB	DD	BB	BB	DD	DD	DD	BB	BB	DD	BB	BB	BB	BB	DD	DD	BB	BB	DD	DD	BB	BB	BB	BB	BB	DD	BB	DD	DD	BB	DD	BB	DD	DD	DD	DD	BB	DD	DD	DD	DD	BB	BB	BB	BB	DD	BB	BB
chr3_62684820_62684875	FF	FF	FF	fn	fn	FF	NN	FF	FF	NA	NN	FF	FF	FF	NA	FF	FF	FF	FF	FF	FF	FF	NA	FF	FF	FF	FF	fn	FF	FF	FF	NA	FF	FF	FF	FF	FF	FF	FF	FF	FF	FF	FF	FF	FF	FF	NA	NA	FF
chr3_62704774_62704813	DD	BB	DD	BB	BB	DD	DD	DD	BB	BB	DD	BB	BB	BB	BB	DD	DD	BB	BB	DD	DD	BB	BB	BB	BB	BB	DD	BB	DD	DD	BB	DD	BB	DD	DD	DD	DD	BB	DD	DD	DD	DD	BB	BB	BB	BB	DD	BB	BB
chr3_62706563_62706612	BB	BB	DD	BB	BB	DD	DD	DD	BB	BB	DD	BB	BB	BB	BB	DD	DD	BB	BB	DD	DD	BB	BB	BB	BB	BB	DD	BB	DD	DD	BB	DD	BB	DD	DD	DD	DD	BB	DD	DD	DD	DD	BB	BB	BB	BB	DD	BB	BB
chr3_62785499_62785518	BB	BB	DD	BB	BB	DD	DD	DD	BB	BB	DD	BB	BB	BB	BB	DD	DD	BB	BB	DD	DD	BB	BB	BB	BB	BB	DD	BB	DD	DD	BB	DD	BB	DD	DD	DD	DD	BB	DD	DD	DD	DD	BB	BB	BB	BB	DD	BB	BB
chr3_62804996_62805007	BB	BB	DD	BB	BB	DD	DD	DD	BB	BB	DD	BB	BB	BB	BB	DD	DD	BB	BB	DD	DD	BB	BB	BB	BB	BB	DD	BB	DD	DD	BB	DD	BB	DD	DD	DD	DD	BB	DD	DD	DD	DD	BB	BB	BB	BB	DD	BB	BB
chr3_62813984_62814007	BB	BB	DD	BB	BB	DD	DD	DD	BB	BB	DD	BB	BB	BB	BB	DD	DD	BB	BB	DD	DD	BB	BB	BB	BB	BB	DD	BB	DD	DD	BB	DD	BB	DD	DD	DD	DD	BB	DD	DD	DD	DD	BB	BB	BB	BB	DD	BB	BB
chr3_62830955_62830966	BB	BB	DD	BB	BB	DD	DD	DD	BB	BB	DD	BB	BB	BB	BB	DD	DD	BB	BB	DD	DD	BB	BB	BB	BB	BB	DD	BB	DD	DD	BB	DD	BB	DD	DD	DD	DD	BB	DD	DD	DD	DD	BB	BB	BB	BB	DD	BB	BB
chr3_62845147_62845190	NN	NN	DD	BB	BB	DD	dn	DD	NA	BB	dn	BB	BB	BB	BB	NA	DD	BB	BB	NA	DD	BB	BB	BB	BB	NA	DD	BB	DD	DD	BB	DD	BB	NA	DD	DD	DD	NA	DD	DD	DD	DD	BB	BB	BB	BB	DD	BB	NA
chr3_62908657_62908680	BB	BB	DD	BB	BB	DD	DD	DD	BB	BB	DD	BB	BB	BB	BB	DD	DD	BB	BB	DD	DD	BB	BB	BB	BB	BB	DD	BB	DD	DD	BB	DD	BB	DD	DD	DD	DD	BB	DD	DD	DD	DD	BB	BB	BB	BB	DD	BB	BB
chr3_62946974_62947013	bd	bd	DD	BB	bd	dd	DD	dd	bd	bd	dd	BB	bd	bd	BB	dd	DD	BB	BB	dd	dd	bd	bd	bd	BB	BB	dd	BB	dd	dd	bd	dd	bd	dd	dd	dd	dd	BB	dd	dd	dd	dd	bd	BB	bd	BB	dd	BB	BB
chr3_62980124_62980168	BB	BB	DD	BB	BB	DD	dn	DD	BB	BB	DD	BB	BB	BB	BB	DD	DD	BB	BB	DD	DD	BB	BB	BB	BB	BB	DD	BB	DD	DD	BB	DD	BB	DD	DD	DD	DD	BB	DD	DD	DD	DD	BB	BB	BB	BB	DD	BB	BB
chr3_63115761_63115790	BB	BB	DD	BB	BB	DD	DD	DD	BB	BB	DD	BB	BB	BB	BB	DD	DD	BB	BB	DD	DD	BB	BB	BB	BB	BB	DD	BB	DD	DD	BB	DD	BB	DD	DD	DD	DD	BB	DD	DD	DD	DD	BB	BB	BB	BB	DD	BB	BB
chr3_63127579_63127642	FF	FF	df	FF	FF	df	df	df	FF	FF	df	FF	df	FF	FF	fn	df	fn	FF	nn	df	FF	FF	FF	FF	FF	df	FF	df	df	fn	df	FF	df	df	df	df	FF	df	df	DD	df	fn	FF	FF	FF	df	FF	FF
chr3_63131605_63131618	BB	BB	DD	BB	BB	DD	DD	DD	BB	BB	DD	BB	BB	BB	BB	DD	DD	BB	BB	DD	DD	BB	BB	BB	BB	BB	DD	BB	DD	DD	BB	DD	BB	DD	DD	DD	DD	BB	DD	DD	DD	DD	BB	BB	BB	BB	DD	BB	BB
chr3_63142815_63142826	BB	BB	DD	BB	BB	DD	DD	DD	BB	BB	DD	BB	BB	BB	BB	DD	DD	BB	BB	DD	DD	BB	BB	BB	BB	BB	DD	BB	DD	DD	BB	DD	BB	DD	DD	DD	DD	BB	DD	DD	DD	DD	BB	BB	BB	BB	DD	BB	BB
chr3_63169698_63169733	BB	BB	DD	BB	BB	DD	DD	DD	BB	BB	DD	BB	BB	BB	BB	DD	DD	BB	BB	DD	DD	BB	BB	BB	BB	BB	DD	BB	DD	DD	BB	DD	BB	DD	DD	DD	DD	BB	DD	DD	DD	DD	BB	BB	BB	BB	DD	BB	BB
chr3_63173888_63173917	BB	BB	DD	BB	BB	DD	DD	DD	BB	BB	DD	BB	BB	BB	BB	DD	DD	BB	BB	DD	DD	BB	BB	BB	BB	BB	DD	BB	DD	DD	BB	DD	BB	DD	DD	DD	DD	BB	DD	DD	DD	DD	BB	BB	BB	BB	DD	BB	BB
chr3_63192411_63192426	BB	BB	DD	BB	BB	DD	DD	DD	BB	BB	DD	BB	BB	BB	BB	DD	DD	BB	BB	DD	DD	BB	BB	BB	BB	BB	DD	BB	DD	DD	BB	DD	BB	DD	DD	DD	DD	BB	DD	DD	DD	DD	BB	BB	BB	BB	DD	BB	BB
chr3_63220985_63221038	BB	BB	DD	BB	BB	NA	DD	DD	BB	BB	DD	BB	NA	BB	BB	DD	DD	BB	BB	NA	NA	BB	BB	BB	BB	NA	DD	BB	NA	NA	BB	DD	BB	NA	NA	DD	DD	BB	DD	NA	NA	NA	BB	BB	BB	BB	DD	BB	BB
chr3_63231920_63231939	BB	BB	DD	BB	BB	DD	DD	dn	BB	BB	DD	BB	BB	BB	BB	DD	DD	BB	BB	DD	DD	BB	BB	BB	BB	BB	DD	BB	DD	DD	BB	DD	BB	DD	DD	DD	DD	BB	DD	DD	DD	DD	BB	BB	BB	BB	DD	BB	BB
chr3_63245508_63245527	BB	BB	DD	BB	BB	DD	DD	DD	BB	BB	DD	BB	BB	BB	BB	DD	DD	BB	BB	DD	DD	BB	BB	BB	BB	BB	DD	BB	DD	DD	BB	DD	BB	DD	DD	DD	DD	BB	DD	DD	DD	DD	BB	BB	BB	BB	DD	BB	BB
chr3_63248326_63248339	BB	BB	DD	BB	BB	DD	DD	DD	BB	BB	DD	BB	BB	BB	BB	DD	DD	BB	BB	DD	DD	BB	BB	BB	BB	BB	DD	BB	DD	DD	BB	DD	BB	DD	DD	DD	DD	BB	DD	DD	DD	DD	BB	BB	BB	BB	DD	BB	BB
chr3_63262577_63262590	BB	BB	DD	BB	BB	DD	DD	DD	BB	BB	DD	BB	BB	BB	BB	DD	DD	BB	BB	DD	DD	BB	BB	BB	BB	BB	DD	BB	DD	DD	BB	DD	BB	DD	DD	DD	DD	BB	DD	DD	DD	DD	BB	BB	BB	BB	DD	BB	BB
chr3_63275842_63275861	BB	BB	DD	BB	BB	DD	DD	DD	BB	BB	DD	BB	BB	BB	BB	DD	DD	BB	BB	DD	DD	BB	BB	BB	BB	BB	DD	BB	DD	DD	BB	DD	BB	DD	DD	DD	DD	BB	DD	DD	DD	DD	BB	BB	BB	BB	DD	BB	BB
chr3_63283397_63283460	BB	BB	DD	NA	BB	DD	DD	DD	NN	BB	DD	BB	BB	NN	NA	DD	DD	BB	BB	DD	DD	BB	BB	BB	NA	NA	DD	BB	DD	DD	BB	DD	BB	DD	DD	DD	DD	NA	DD	DD	NA	DD	BB	BB	NA	NA	DD	BB	BB
chr3_63294737_63294756	BB	BB	dn	BB	BB	DD	DD	DD	BB	BB	DD	BB	BB	BB	BB	DD	DD	BB	BB	DD	DD	BB	BB	BB	BB	BB	DD	BB	DD	DD	BB	DD	BB	DD	DD	DD	DD	BB	DD	DD	DD	DD	BB	BB	BB	BB	DD	BB	BB
chr3_63326127_63326150	BB	BB	DD	BB	BB	DD	DD	DD	BB	BB	DD	BB	BB	BB	BB	DD	dn	BB	BB	DD	DD	BB	BB	BB	BB	BB	DD	BB	DD	DD	BB	DD	BB	DD	DD	DD	DD	BB	DD	DD	DD	dn	BB	BB	BB	BB	DD	BB	BB
chr3_63390452_63390483	BB	BB	DD	BB	BB	DD	DD	DD	BB	BB	DD	BB	BB	BB	BB	DD	DD	BB	BB	DD	DD	BB	BB	BB	BB	BB	DD	BB	DD	DD	BB	DD	BB	DD	DD	DD	DD	BB	DD	DD	DD	DD	BB	BB	BB	BB	DD	BB	BB
chr3_63397240_63397251	BB	BB	DD	BB	BB	DD	DD	dd	BB	BB	DD	BB	BB	BB	BB	DD	DD	BB	BB	dd	dd	BB	BB	BB	BB	BB	dd	BB	dd	DD	BB	dd	BB	DD	DD	DD	DD	BB	DD	dd	dd	DD	BB	BB	BB	BB	dd	BB	BB
chr3_63424961_63424981	BB	BB	DD	BB	BB	DD	DD	DD	BB	BB	DD	BB	BB	BB	BB	DD	DD	BB	BB	DD	DD	BB	BB	BB	BB	BB	DD	BB	DD	DD	BB	DD	BB	DD	DD	DD	DD	BB	DD	DD	DD	DD	BB	BB	BB	BB	DD	BB	BB
chr3_63463852_63463899	NN	NN	NA	NN	NN	DD	DD	DD	NN	NN	NA	NN	NN	NA	NN	NA	DD	NN	NN	DD	DD	NN	NN	NN	NN	BB	DD	NN	DD	DD	BB	DD	BB	DD	DD	DD	DD	BB	DD	DD	NA	DD	BB	DD	BB	BB	DD	BB	BB
chr3_63509080_63509124	BB	BB	DD	BB	BB	DD	DD	DD	BB	BB	DD	BB	BB	BB	BB	DD	DD	BB	BB	DD	DD	BB	BB	BB	BB	BB	DD	BB	DD	DD	BB	DD	BB	DD	DD	DD	DD	BB	DD	DD	DD	DD	BB	BB	BB	BB	DD	BB	BB
chr3_63547386_63547399	BB	BB	DD	BB	BB	DD	DD	DD	BB	BB	DD	BB	BB	BB	BB	DD	DD	BB	BB	DD	DD	BB	BB	BB	BB	BB	DD	BB	DD	DD	BB	DD	BB	DD	DD	DD	DD	BB	DD	DD	DD	DD	BB	BB	BB	BB	DD	BB	BB
chr3_63552154_63552195	BB	BB	DD	BB	BB	DD	DD	DD	BB	BB	DD	BB	BB	BB	BB	DD	DD	BB	BB	DD	DD	BB	BB	BB	BB	BB	DD	BB	DD	DD	BB	DD	BB	DD	DD	DD	DD	BB	DD	DD	DD	DD	BB	BB	BB	BB	DD	BB	BB
chr3_63553404_63553415	BB	BB	DD	BB	BB	DD	DD	DD	BB	BB	DD	BB	BB	BB	BB	DD	DD	BB	BB	DD	DD	BB	BB	BB	BB	BB	DD	BB	DD	DD	BB	DD	BB	DD	DD	DD	DD	BB	DD	DD	DD	DD	BB	BB	BB	BB	DD	BB	BB
chr3_63575766_63575809	bn	BB	DD	BB	NA	DD	DD	DD	NA	BB	DD	NA	NA	BB	NA	DD	DD	NA	NN	DD	DD	BB	BB	BB	BB	NA	DD	BB	DD	DD	NA	DD	NA	DD	DD	DD	DD	BB	DD	NA	DD	DD	BB	BB	BB	BB	DD	BB	BB
chr3_63576911_63576940	FF	FF	df	FF	FF	df	df	DD	FF	FF	DD	FF	FF	FF	FF	DD	DD	FF	FF	df	df	FF	FF	FF	FF	FF	df	FF	df	df	FF	df	FF	df	df	df	DD	FF	df	df	df	df	FF	FF	FF	FF	df	FF	FF
chr3_63587424_63587467	BB	BB	DD	NA	BB	DD	DD	DD	BB	BB	DD	BB	NN	NA	NA	DD	DD	NA	BB	DD	DD	BB	NA	BB	BB	NA	DD	BB	DD	DD	BB	DD	NA	DD	DD	NA	DD	BB	DD	DD	DD	DD	BB	BB	BB	bn	NA	BB	BB
chr3_63597486_63597535	FF	FF	FF	FF	FF	FF	FF	NA	FF	FF	NA	FF	NA	FF	FF	FF	FF	FF	FF	FF	FF	FF	FF	FF	NA	FF	FF	FF	FF	FF	FF	FF	FF	FF	FF	NN	NN	FF	FF	FF	NA	NA	FF	FF	FF	FF	FF	FF	FF
chr3_63602887_63602941	FF	FF	df	FF	FF	df	df	df	FF	FF	df	FF	FF	FF	FF	df	DD	fn	FF	df	df	FF	FF	FF	FF	FF	df	FF	df	df	FF	df	FF	df	df	df	df	FF	df	df	df	df	FF	FF	FF	FF	df	FF	FF
chr3_63636179_63636230	BB	BB	NA	BB	BB	UU	UU	UU	BB	BB	UU	BB	BB	BB	BB	UU	uu	BB	BB	UU	UU	BB	BB	BB	BB	BB	UU	BB	NA	UU	BB	UU	BB	NA	UU	UU	UU	BB	UU	UU	UU	UU	BB	BB	BB	BB	UU	BB	BB
chr3_63727329_63727364	BB	BB	DD	BB	BB	DD	DD	DD	BB	BB	DD	BB	BB	BB	BB	DD	DD	BB	BB	DD	DD	BB	BB	BB	BB	BB	DD	BB	DD	NA	BB	DD	BB	NA	DD	DD	DD	BB	DD	DD	DD	DD	BB	BB	BB	BB	DD	BB	BB
chr3_63737616_63737639	FF	FF	FF	FF	NA	FF	FF	FF	FF	FF	FF	FF	FF	FF	FF	FF	FF	FF	FF	FF	NA	FF	FF	fn	FF	FF	NA	FF	FF	NA	FF	FF	FF	NA	FF	FF	FF	FF	FF	FF	NA	FF	NA	FF	FF	FF	FF	FF	NA
chr3_63768335_63768389	BB	BB	BB	BB	BB	BB	BB	BB	BB	BB	BB	BB	BB	BB	BB	BB	BB	BB	BB	DD	DD	BB	BB	BB	BB	BB	BB	BB	BB	BB	BB	BB	BB	BB	BB	BB	DD	BB	BB	BB	DD	BB	BB	BB	BB	BB	BB	BB	BB
chr3_63785528_63785555	BB	BB	DD	BB	BB	DD	DD	DD	BB	BB	DD	BB	BB	BB	BB	DD	DD	BB	bd	DD	DD	BB	BB	BB	BB	bd	DD	BB	DD	DD	BB	DD	BB	DD	DD	DD	DD	BB	DD	DD	DD	DD	BB	BB	BB	BB	DD	BB	BB
chr3_63791478_63791513	FF	FF	DD	FF	FF	NA	DD	df	FF	FF	df	FF	FF	FF	FF	NA	DD	FF	FF	DD	DD	FF	FF	FF	FF	FF	DD	FF	NA	NA	FF	NA	FF	df	DD	DD	DD	FF	df	DD	df	DD	FF	FF	FF	FF	DD	FF	FF
chr3_63900928_63900967	FF	FF	NA	FF	FF	FF	NA	FF	FF	FF	FF	FF	FF	fn	NA	FF	FF	FF	FF	FF	FF	FF	FF	FF	NA	FF	FF	FF	FF	FF	FF	FF	FF	FF	FF	NA	FF	NA	FF	FF	NA	FF	FF	FF	FF	NA	FF	FF	NA
chr3_63915988_63916029	FF	NA	FF	FF	FF	FF	FF	FF	FF	FF	FF	FF	FF	FF	FF	FF	FF	FF	FF	FF	FF	FF	FF	FF	FF	FF	FF	FF	FF	FF	FF	FF	FF	FF	FF	FF	FF	FF	FF	FF	FF	FF	FF	FF	FF	FF	FF	FF	FF
chr3_63985755_63985780	BB	BB	DD	BB	BB	DD	DD	DD	BB	BB	DD	BB	BB	bn	BB	DD	DD	BB	BB	DD	DD	BB	BB	BB	BB	BB	DD	BB	DD	DD	BB	DD	BB	DD	DD	DD	DD	BB	DD	DD	DD	DD	BB	BB	BB	BB	DD	BB	BB
chr3_63986272_63986291	BB	BB	DD	BB	BB	DD	DD	DD	BB	BB	DD	BB	BB	BB	BB	DD	DD	BB	BB	DD	DD	BB	BB	BB	BB	BB	DD	BB	DD	DD	BB	DD	bd	DD	DD	DD	DD	BB	DD	DD	DD	DD	BB	BB	BB	BB	DD	BB	BB
chr3_64002160_64002191	BB	BB	DD	BB	BB	DD	DD	dn	BB	BB	DD	BB	BB	BB	BB	DD	DD	BB	BB	DD	DD	BB	BB	BB	BB	BB	DD	BB	DD	DD	BB	DD	BB	DD	DD	DD	DD	BB	DD	DD	DD	DD	BB	BB	BB	BB	DD	BB	BB
chr3_64094637_64094668	BB	BB	DD	BB	BB	DD	DD	DD	BB	BB	DD	BB	BB	BB	BB	DD	DD	BB	BB	DD	DD	BB	BB	BB	BB	BB	DD	BB	DD	DD	BB	DD	BB	DD	DD	DD	DD	BB	DD	DD	DD	DD	BB	BB	BB	BB	DD	BB	BB
chr3_64128349_64128400	FF	FF	FF	NN	FF	FF	FF	FF	FF	FF	FF	NA	NA	FF	FF	FF	fn	FF	NN	NN	FF	FF	FF	NN	FF	FF	FF	FF	FF	FF	FF	FF	FF	NA	FF	FF	FF	FF	FF	FF	NA	FF	FF	FF	FF	NA	NN	FF	NA
chr3_64166131_64166175	BB	NN	DD	BB	BB	DD	DD	DD	BB	BB	DD	BB	NN	BB	NN	DD	DD	NN	NN	DD	DD	BB	BB	BB	BB	BB	DD	BB	DD	DD	BB	DD	BB	DD	DD	DD	DD	BB	DD	DD	DD	DD	BB	BB	BB	BB	DD	BB	BB
chr3_64280756_64280819	UU	UU	NA	UU	uu	UU	NA	uu	UU	UU	UU	BB	UU	UU	BB	UU	UU	BB	BB	UU	NA	BB	UU	BB	UU	BB	UU	UU	UU	UU	BB	UU	BB	NA	UU	UU	UU	BB	UU	UU	UU	UU	BB	BB	BB	BB	NA	BB	BB
chr3_64313542_64313565	BB	BB	DD	BB	BB	DD	DD	BB	BB	BB	DD	BB	BB	BB	BB	DD	DD	BB	BB	DD	DD	BB	BB	BB	BB	BB	DD	BB	bd	DD	BB	DD	BB	DD	DD	DD	DD	BB	DD	DD	DD	DD	BB	BB	BB	BB	DD	BB	BB
chr3_64829666_64829715	BB	BB	DD	NA	BB	DD	DD	DD	BB	BB	DD	BB	BB	BB	BB	DD	DD	BB	NA	DD	NA	BB	NA	BB	BB	BB	DD	BB	DD	DD	BB	NA	BB	DD	NA	DD	DD	NA	NA	NA	NA	DD	BB	BB	BB	BB	DD	BB	BB
chr3_64891253_64891292	BB	BB	DD	BB	BB	DD	DD	DD	BB	BB	DD	BB	BB	NN	BB	DD	DD	BB	BB	DD	NA	BB	BB	BB	BB	NA	DD	BB	DD	DD	BB	DD	NN	DD	DD	DD	DD	BB	DD	DD	NA	DD	BB	BB	BB	BB	DD	NA	BB
chr3_64896713_64896776	BB	BB	DD	BB	BB	DD	DD	DD	BB	BB	DD	nn	NN	NA	NN	DD	DD	BB	BB	NA	NA	NA	BB	bn	BB	NA	DD	BB	DD	DD	NA	NN	BB	DD	NA	DD	DD	NA	NA	NA	DD	DD	BB	NA	BB	NA	DD	BB	BB
chr3_64954136_64954195	BB	BB	DD	bn	NA	DD	DD	DD	BB	NN	DD	NA	BB	BB	NN	DD	DD	BB	BB	DD	DD	BB	bn	bn	BB	nn	DD	NA	DD	DD	NN	DD	BB	NA	DD	DD	DD	BB	DD	NA	DD	DD	BB	BB	BB	bn	DD	BB	NA
chr3_64976506_64976517	BB	BB	DD	BB	BB	DD	DD	DD	BB	BB	DD	BB	BB	BB	BB	DD	DD	BB	BB	DD	DD	BB	BB	BB	BB	BB	DD	BB	DD	DD	BB	DD	BB	DD	DD	DD	DD	BB	DD	DD	DD	DD	BB	BB	BB	BB	DD	BB	BB
chr3_64982645_64982660	BB	BB	DD	BB	BB	DD	DD	DD	BB	BB	DD	BB	BB	BB	BB	DD	DD	BB	BB	DD	DD	BB	BB	BB	BB	BB	DD	BB	DD	DD	BB	DD	BB	DD	DD	DD	DD	BB	DD	DD	DD	DD	BB	BB	BB	BB	DD	BB	BB
chr3_65002568_65002606	BB	BB	dd	BB	BB	dd	dd	dd	BB	BB	DD	BB	BB	BB	BB	dd	dd	BB	BB	dd	dd	BB	BB	BB	BB	BB	dd	BB	dd	dd	BB	DD	BB	dd	dd	dd	dd	BB	dd	DD	dd	dd	BB	BB	BB	BB	dd	BB	BB
chr3_65024882_65024905	BB	BB	DD	BB	BB	DD	DD	DD	BB	BB	DD	BB	BB	BB	BB	DD	DD	BB	BB	DD	DD	BB	BB	BB	BB	BB	DD	BB	DD	DD	BB	DD	BB	DD	DD	DD	DD	BB	DD	DD	DD	DD	BB	BB	BB	BB	DD	BB	BB
chr3_65050409_65050429	BB	BB	DD	BB	BB	DD	DD	DD	BB	BB	DD	BB	BB	BB	BB	DD	DD	BB	BB	DD	DD	BB	BB	BB	BB	BB	DD	BB	DD	DD	BB	DD	BB	DD	DD	DD	DD	BB	DD	DD	DD	DD	BB	BB	BB	BB	DD	BB	BB
chr3_65136132_65136155	BB	BB	DD	BB	BB	DD	DD	DD	BB	BB	DD	BB	BB	BB	BB	DD	DD	BB	BB	DD	DD	BB	BB	BB	BB	BB	DD	BB	DD	DD	BB	DD	BB	DD	DD	DD	DD	BB	DD	DD	DD	DD	BB	BB	BB	BB	DD	BB	BB
chr3_65186375_65186400	BB	BB	DD	BB	BB	DD	DD	DD	BB	BB	DD	bn	BB	BB	BB	DD	DD	BB	BB	DD	DD	BB	BB	BB	BB	BB	DD	BB	DD	DD	BB	DD	BB	DD	DD	DD	DD	BB	DD	DD	DD	DD	BB	BB	BB	BB	DD	BB	BB
chr3_65220604_65220655	bn	BB	DD	BB	BB	DD	NA	NA	BB	BB	DD	BB	BB	BB	NA	DD	DD	NA	BB	NN	DD	BB	NA	BB	BB	NA	DD	BB	DD	DD	BB	DD	BB	DD	NA	DD	DD	BB	DD	DD	DD	dn	BB	BB	NA	NA	DD	NA	NA
chr3_65227829_65227880	FF	FF	FF	FF	FF	FF	NN	NA	FF	FF	FF	FF	NA	FF	FF	FF	FF	FF	FF	FF	FF	NA	FF	FF	FF	NA	FF	FF	NA	FF	FF	FF	NA	FF	FF	NA	NA	FF	FF	FF	fn	FF	FF	FF	FF	FF	FF	fn	FF
chr3_65281741_65281770	BB	BB	DD	BB	BB	DD	DD	DD	BB	BB	DD	BB	BB	BB	BB	DD	DD	BB	BB	DD	DD	BB	BB	BB	BB	BB	DD	BB	DD	DD	bn	DD	BB	DD	DD	DD	DD	BB	DD	DD	DD	DD	BB	BB	BB	BB	DD	BB	BB
chr3_65306865_65306878	BB	BB	DD	BB	BB	DD	DD	DD	BB	BB	DD	BB	BB	BB	BB	DD	DD	BB	BB	DD	DD	BB	BB	BB	BB	BB	DD	BB	DD	DD	BB	DD	BB	DD	DD	DD	DD	BB	DD	DD	DD	DD	BB	BB	BB	BB	DD	BB	BB
chr3_65315903_65315932	BB	BB	DD	BB	BB	DD	DD	DD	BB	BB	DD	BB	BB	BB	BB	DD	DD	BB	BB	DD	DD	BB	BB	BB	BB	BB	DD	BB	DD	DD	BB	DD	BB	DD	DD	DD	DD	BB	DD	DD	DD	DD	BB	BB	BB	BB	DD	BB	BB
chr3_65347612_65347667	FF	NA	NA	FF	FF	FF	FF	FF	FF	NA	NA	FF	fn	NN	FF	FF	FF	FF	FF	NN	NN	FF	FF	FF	FF	FF	NA	fn	NA	FF	FF	FF	FF	FF	FF	FF	FF	FF	FF	FF	FF	FF	NA	FF	FF	fn	FF	FF	NA
chr3_65348434_65348453	BB	BB	DD	BB	BB	DD	DD	DD	BB	BB	DD	BB	BB	BB	BB	DD	DD	BB	BB	DD	DD	BB	BB	BB	BB	BB	DD	BB	DD	DD	BB	DD	BB	DD	DD	DD	DD	BB	DD	DD	DD	DD	BB	BB	BB	BB	DD	BB	BB
chr3_65354289_65354323	BB	BB	DD	BB	BB	DD	DD	DD	BB	BB	DD	BB	BB	BB	BB	DD	DD	BB	BB	DD	DD	BB	BB	BB	BB	BB	DD	BB	DD	DD	BB	DD	BB	DD	DD	DD	DD	BB	DD	DD	DD	DD	BB	BB	BB	BB	DD	BB	BB
chr3_65393163_65393204	BB	BB	DD	BB	BB	DD	dd	dd	BB	BB	dd	BB	BB	BB	BB	dd	dd	BB	BB	dd	dd	BB	BB	BB	BB	BB	dd	BB	dd	dd	bn	dd	BB	dd	dd	dd	dd	BB	dd	dd	dd	dd	BB	BB	BB	BB	dd	bn	BB
chr3_65414825_65414838	BB	BB	DD	BB	BB	DD	DD	DD	BB	BB	DD	BB	BB	BB	BB	DD	DD	BB	BB	DD	DD	BB	BB	BB	BB	BB	DD	BB	DD	DD	BB	DD	BB	DD	DD	DD	DD	BB	DD	DD	DD	DD	BB	BB	BB	BB	DD	BB	BB
chr3_65450098_65450129	BB	BB	DD	BB	BB	DD	DD	DD	BB	BB	DD	BB	BB	BB	BB	DD	DD	BB	BB	DD	DD	BB	BB	BB	BB	BB	DD	BB	DD	DD	BB	DD	BB	DD	DD	DD	DD	BB	DD	DD	DD	DD	BB	BB	BB	BB	DD	BB	BB
chr3_65463967_65463987	BB	BB	DD	BB	BB	DD	DD	DD	BB	BB	DD	BB	BB	BB	BB	DD	DD	BB	BB	DD	DD	BB	BB	BB	BB	BB	dd	BB	DD	dd	BB	dd	BB	dd	dn	dn	DD	BB	dn	DD	dd	dd	BB	BB	BB	BB	DD	BB	BB
chr3_65464300_65464323	BB	BB	DD	BB	BB	DD	DD	DD	BB	BB	DD	BB	BB	BB	BB	DD	DD	BB	BB	DD	DD	BB	BB	BB	BB	BB	DD	BB	DD	DD	BB	DD	BB	DD	DD	DD	DD	BB	DD	DD	DD	DD	BB	BB	BB	BB	DD	BB	BB
chr3_65470423_65470437	BB	BB	DD	BB	BB	DD	DD	DD	BB	BB	DD	BB	BB	BB	BB	DD	DD	BB	BB	DD	DD	BB	BB	BB	BB	BB	DD	BB	DD	DD	BB	DD	BB	DD	DD	DD	DD	BB	DD	DD	DD	DD	BB	BB	BB	BB	DD	BB	BB
chr3_65479806_65479829	BB	BB	DD	BB	BB	DD	DD	DD	BB	BB	DD	BB	BB	BB	BB	DD	DD	BB	BB	DD	DD	BB	BB	BB	BB	BB	DD	BB	DD	DD	BB	DD	BB	DD	DD	DD	DD	BB	DD	DD	DD	DD	BB	BB	BB	BB	DD	BB	BB
chr3_65482121_65482148	FF	FF	df	FF	FF	df	df	df	FF	FF	df	FF	FF	FF	FF	df	df	FF	FF	NA	df	FF	FF	FF	FF	FF	df	FF	df	df	FF	df	FF	df	df	df	df	FF	df	df	df	df	FF	FF	FF	FF	df	FF	FF
chr3_65492845_65492864	BB	BB	DD	BB	BB	DD	DD	DD	BB	BB	DD	BB	BB	BB	BB	DD	DD	BB	BB	BB	DD	BB	BB	BB	BB	BB	DD	BB	DD	DD	BB	DD	BB	DD	DD	DD	DD	BB	DD	DD	DD	DD	BB	BB	BB	BB	DD	BB	BB
chr3_65493705_65493719	BB	BB	DD	BB	BB	DD	DD	DD	BB	BB	DD	BB	BB	BB	BB	DD	DD	BB	BB	BB	DD	BB	BB	BB	BB	BB	DD	BB	DD	DD	BB	DD	BB	DD	DD	DD	DD	BB	DD	DD	DD	DD	BB	BB	BB	BB	dn	BB	BB
chr3_65512355_65512370	BB	BB	DD	BB	BB	DD	DD	DD	BB	BB	DD	BB	BB	BB	BB	DD	DD	BB	BB	BB	DD	BB	BB	BB	BB	BB	DD	BB	DD	DD	BB	DD	BB	DD	DD	DD	DD	BB	DD	DD	DD	DD	BB	BB	BB	BB	dn	BB	BB
chr3_65513546_65513593	BB	BB	DD	BB	BB	NA	DD	DD	DD	BB	DD	NN	BB	BB	DD	DD	DD	NA	BB	BB	DD	BB	BB	BB	BB	BB	DD	BB	DD	DD	BB	DD	NA	DD	NA	NA	DD	BB	DD	DD	NA	DD	NA	BB	BB	BB	NA	BB	NA
chr3_65565135_65565162	BB	BB	DD	BB	BB	DD	DD	DD	BB	BB	DD	BB	BB	BB	BB	DD	DD	BB	BB	BB	DD	BB	BB	BB	BB	BB	DD	BB	DD	DD	BB	DD	DD	DD	DD	DD	DD	BB	DD	DD	DD	DD	BB	BB	BB	BB	DD	BB	BB
chr3_65578032_65578051	BB	BB	DD	BB	BB	DD	DD	DD	BB	BB	DD	BB	BB	BB	BB	DD	DD	BB	BB	BB	DD	BB	BB	BB	BB	BB	DD	BB	DD	DD	BB	DD	DD	DD	DD	DD	DD	BB	DD	DD	DD	DD	BB	BB	BB	BB	DD	BB	BB
chr3_65605110_65605157	BB	BB	DD	NA	nn	DD	DD	DD	BB	NA	DD	BB	NN	BB	BB	DD	DD	BB	BB	BB	DD	BB	BB	BB	BB	BB	DD	NN	DD	DD	BB	DD	DD	DD	DD	DD	DD	BB	NA	NA	DD	DD	BB	BB	BB	BB	DD	NA	BB
chr3_65605197_65605211	BB	BB	DD	BB	BB	DD	DD	DD	BB	BB	DD	BB	BB	BB	BB	DD	DD	BB	BB	BB	DD	BB	BB	BB	BB	BB	DD	BB	DD	DD	BB	DD	DD	DD	DD	DD	DD	BB	DD	DD	DD	DD	BB	BB	BB	BB	DD	BB	BB
chr3_65615339_65615363	BB	BB	DD	BB	BB	DD	DD	DD	BB	BB	DD	BB	BB	BB	BB	DD	DD	BB	BB	BB	DD	BB	BB	BB	BB	BB	DD	BB	DD	DD	BB	DD	DD	DD	DD	DD	DD	BB	DD	DD	DD	DD	BB	BB	BB	BB	DD	BB	BB
chr3_65645118_65645137	BB	BB	DD	BB	BB	DD	DD	DD	BB	BB	DD	BB	BB	BB	BB	DD	DD	BB	BB	BB	DD	BB	BB	BB	BB	BB	DD	bd	DD	DD	BB	DD	DD	DD	DD	DD	DD	BB	DD	DD	DD	DD	BB	BB	BB	BB	DD	BB	BB
chr3_65681286_65681317	BB	BB	DD	BB	BB	DD	DD	DD	BB	BB	DD	BB	BB	BB	BB	DD	DD	BB	BB	BB	DD	BB	BB	BB	BB	NA	DD	BB	DD	DD	BB	DD	DD	DD	DD	NA	dn	BB	DD	NN	NA	DD	BB	BB	BB	BB	DD	BB	BB
chr3_65693873_65693884	BB	BB	DD	BB	BB	DD	DD	DD	BB	BB	DD	BB	BB	BB	BB	DD	DD	BB	BB	BB	DD	BB	BB	BB	BB	BB	DD	BB	DD	DD	BB	DD	DD	DD	DD	DD	DD	BB	DD	DD	DD	DD	BB	BB	BB	BB	DD	BB	BB
chr3_65707110_65707123	BB	BB	DD	BB	BB	DD	DD	DD	BB	BB	DD	BB	BB	BB	BB	DD	DD	BB	BB	BB	DD	BB	BB	BB	BB	BB	DD	BB	DD	DD	BB	DD	DD	DD	DD	DD	DD	BB	DD	DD	DD	DD	BB	BB	BB	BB	DD	BB	BB
chr3_65709432_65709458	BB	BB	DD	BB	BB	DD	DD	DD	BB	BB	DD	BB	BB	BB	BB	DD	DD	BB	BB	BB	DD	BB	BB	BB	BB	BB	DD	BB	DD	DD	BB	DD	DD	DD	DD	DD	DD	BB	DD	DD	DD	DD	BB	BB	BB	BB	DD	BB	BB
chr3_65711484_65711507	BB	BB	DD	BB	BB	DD	DD	DD	BB	BB	DD	BB	BB	BB	BB	DD	DD	BB	BB	BB	DD	BB	BB	BB	BB	BB	DD	BB	DD	DD	BB	DD	DD	DD	DD	DD	DD	BB	DD	DD	DD	DD	BB	BB	BB	BB	DD	BB	BB
chr3_65724795_65724818	BB	BB	DD	BB	BB	DD	DD	DD	BB	BB	DD	BB	BB	BB	BB	DD	DD	BB	BB	BB	DD	BB	BB	BB	BB	BB	DD	BB	DD	DD	BB	DD	DD	DD	DD	DD	DD	bn	DD	DD	DD	dn	BB	BB	BB	BB	DD	BB	BB
chr3_65736856_65736877	BB	BB	DD	BB	BB	DD	DD	DD	BB	BB	DD	BB	BB	BB	BB	DD	DD	BB	BB	BB	DD	BB	BB	BB	BB	BB	DD	BB	DD	DD	BB	DD	DD	DD	DD	DD	DD	BB	DD	DD	DD	DD	BB	BB	BB	BB	DD	BB	BB
chr3_65753045_65753088	BB	BB	dd	BB	BB	dd	dd	dd	BB	BB	dd	BB	BB	BB	BB	dd	dd	BB	BB	BB	dd	BB	BB	BB	BB	BB	dd	BB	dd	dd	BB	dd	dd	dd	DD	dd	dd	BB	dd	dd	dd	dd	BB	BB	BB	BB	dd	BB	BB
chr3_65799011_65799042	BB	BB	DD	BB	BB	DD	DD	DD	BB	BB	DD	BB	BB	BB	BB	DD	DD	BB	BB	BB	DD	BB	BB	BB	BB	BB	DD	BB	DD	DD	BB	DD	DD	DD	DD	DD	DD	BB	DD	DD	DD	DD	BB	BB	BB	BB	DD	BB	BB
chr3_65941858_65941901	FF	FF	FF	FF	FF	FF	FF	FF	FF	FF	FF	FF	FF	FF	FF	FF	FF	FF	NA	FF	FF	FF	FF	FF	NA	FF	FF	NN	NA	FF	FF	FF	FF	FF	FF	FF	FF	FF	FF	FF	FF	FF	FF	FF	FF	FF	FF	NA	FF
chr3_66029278_66029329	DD	NA	DD	DD	DD	dn	DD	BB	NA	DD	DD	DD	DD	NA	NA	DD	DD	DD	DD	DD	DD	DD	DD	BB	NN	NA	DD	DD	bd	DD	BB	DD	DD	DD	DD	NN	DD	NA	DD	DD	DD	bd	BB	BB	BB	NA	DD	BB	NA
chr3_66068133_66068192	NA	BB	NA	bn	BB	DD	DD	dn	NN	NA	NA	NA	bd	BB	BB	BB	NA	DD	DD	NN	NA	BB	BB	DD	nn	NA	NA	NA	DD	DD	BB	DD	DD	DD	DD	NA	DD	BB	DD	DD	NA	DD	BB	BB	BB	NA	DD	BB	BB
chr3_66103868_66103909	BB	BB	DD	BB	BB	DD	DD	DD	BB	BB	DD	BB	BB	BB	BB	DD	DD	BB	BB	BB	DD	BB	BB	BB	BB	BB	DD	BB	DD	DD	BB	DD	DD	DD	DD	DD	DD	BB	DD	DD	DD	dn	BB	BB	BB	BB	DD	BB	BB
chr3_66116633_66116656	BB	BB	DD	BB	BB	DD	DD	DD	BB	BB	DD	BB	BB	BB	BB	DD	DD	BB	BB	BB	DD	BB	BB	BB	BB	BB	DD	BB	DD	DD	BB	DD	DD	DD	DD	DD	DD	BB	DD	DD	DD	DD	BB	BB	BB	BB	DD	BB	BB
chr3_66117695_66117726	BB	BB	DD	BB	BB	DD	DD	DD	BB	BB	DD	bn	BB	BB	BB	DD	DD	BB	BB	BB	DD	BB	BB	BB	bn	BB	DD	BB	DD	DD	BB	DD	DD	DD	DD	DD	DD	BB	DD	DD	DD	DD	BB	BB	BB	bn	DD	BB	bn
chr3_66121260_66121274	BB	BB	DD	BB	BB	DD	DD	dn	BB	BB	dn	BB	BB	BB	BB	dn	dn	BB	BB	BB	dn	BB	BB	BB	BB	BB	dn	BB	DD	DD	BB	dn	dn	DD	dn	DD	dn	BB	dn	dn	DD	DD	BB	BB	BB	BB	DD	BB	BB
chr3_66170311_66170325	BB	BB	DD	BB	BB	DD	DD	DD	BB	BB	DD	BB	BB	BB	BB	DD	DD	BB	BB	BB	DD	BB	BB	BB	BB	BB	DD	BB	DD	DD	BB	DD	DD	DD	DD	DD	DD	BB	DD	DD	DD	DD	BB	BB	BB	BB	DD	BB	BB
chr3_66170721_66170736	BB	BB	DD	BB	BB	DD	DD	DD	BB	BB	DD	BB	BB	BB	BB	DD	DD	BB	BB	BB	DD	BB	BB	BB	BB	BB	DD	BB	DD	DD	BB	DD	DD	DD	DD	DD	DD	BB	DD	DD	DD	DD	BB	BB	BB	BB	DD	BB	BB
chr3_66204239_66204290	DD	DD	DD	DD	DD	NA	DD	NN	DD	DD	DD	DD	DD	DD	DD	DD	DD	DD	DD	DD	DD	DD	DD	BB	DD	NA	DD	DD	DD	DD	DD	DD	dn	DD	DD	DD	DD	DD	DD	DD	DD	DD	DD	DD	DD	DD	DD	DD	DD
chr3_66264217_66264280	NA	DD	NA	BB	NA	NA	DD	NA	NA	NA	DD	BB	BB	BB	NA	DD	DD	BB	NN	BB	DD	BB	BB	NN	BB	NA	DD	BB	dn	DD	bn	DD	DD	DD	DD	NA	DD	NA	DD	DD	NA	DD	BB	NA	bn	bd	DD	BB	NA
chr3_66318460_66318491	BB	BB	DD	BB	BB	DD	DD	DD	BB	NA	DD	BB	BB	BB	BB	DD	DD	BB	BB	BB	DD	BB	BB	BB	BB	NA	DD	BB	DD	DD	BB	DD	DD	DD	DD	DD	DD	BB	DD	NA	DD	DD	BB	BB	BB	NA	DD	BB	NN
chr3_66342946_66342995	BB	BB	DD	BB	BB	DD	bd	DD	BB	BB	DD	BB	BB	BB	BB	DD	DD	BB	BB	BB	DD	BB	BB	BB	BB	BB	bd	BB	DD	DD	BB	DD	bd	DD	DD	DD	DD	BB	DD	DD	DD	bd	BB	BB	BB	BB	DD	BB	BB
chr3_66589505_66589540	BB	BB	DD	BB	BB	DD	DD	DD	BB	BB	DD	BB	BB	BB	BB	DD	DD	BB	BB	BB	DD	BB	BB	BB	BB	BB	DD	BB	DD	DD	BB	DD	DD	DD	DD	DD	DD	BB	DD	DD	DD	DD	BB	BB	BB	BB	DD	BB	BB
chr3_66786994_66787041	FF	FF	FF	FF	FF	FF	FF	FF	FF	FF	FF	FF	FF	FF	FF	NA	NA	FF	NN	FF	FF	FF	FF	FF	FF	FF	FF	FF	FF	FF	FF	FF	FF	FF	FF	FF	FF	FF	FF	FF	NA	FF	FF	fn	FF	FF	FF	FF	FF
chr3_66963970_66963999	bn	BB	DD	BB	BB	BB	DD	DD	BB	BB	DD	BB	BB	BB	BB	DD	DD	BB	BB	BB	DD	BB	BB	BB	BB	BB	DD	BB	DD	DD	BB	DD	DD	DD	DD	DD	DD	BB	DD	DD	DD	DD	BB	BB	BB	BB	DD	BB	BB
chr3_66984659_66984683	BB	BB	DD	BB	BB	DD	DD	DD	BB	BB	DD	BB	BB	BB	BB	DD	DD	BB	BB	BB	DD	BB	BB	BB	BB	BB	DD	BB	DD	DD	BB	DD	DD	DD	DD	DD	DD	BB	DD	DD	DD	DD	BB	BB	BB	BB	DD	BB	BB
chr3_66985098_66985133	NA	BB	DD	BB	BB	DD	DD	DD	NA	BB	NA	BB	BB	BB	NN	DD	NA	NA	NN	NA	DD	BB	BB	NA	BB	BB	DD	BB	DD	DD	BB	DD	DD	DD	DD	NA	DD	BB	DD	NA	NA	DD	BB	NA	NA	BB	DD	BB	BB
chr3_67024742_67024765	FF	FF	fn	FF	FF	FF	NN	FF	FF	FF	FF	FF	FF	FF	FF	FF	FF	FF	FF	FF	FF	FF	FF	FF	FF	FF	FF	FF	FF	FF	NA	FF	FF	FF	FF	FF	FF	FF	FF	FF	FF	FF	FF	FF	FF	FF	FF	FF	FF
chr3_67060408_67060462	FF	FF	fn	FF	FF	fn	fn	fn	FF	FF	fn	FF	FF	FF	fn	fn	NA	FF	FF	FF	fn	NA	FF	FF	FF	NA	fn	FF	fn	fn	FF	fn	fn	NA	fn	fn	fn	FF	NA	fn	fn	fn	FF	FF	FF	NA	fn	FF	FF
chr3_67115499_67115546	BB	NN	NA	BB	BB	DD	DD	DD	BB	BB	DD	BB	BB	BB	BB	DD	NN	NA	BB	BB	DD	BB	BB	NN	BB	NA	DD	BB	DD	NA	BB	DD	DD	DD	NA	NA	DD	BB	DD	DD	NA	DD	BB	BB	BB	NA	DD	BB	BB
chr3_67358893_67358920	BB	BB	bd	BB	BB	dd	dd	dd	BB	BB	dd	BB	BB	BB	BB	dd	dd	BB	BB	BB	dd	BB	BB	BB	BB	BB	dd	BB	dd	dd	BB	dd	dd	dd	dd	dd	dd	BB	dd	dd	dd	dd	BB	BB	BB	BB	dd	BB	BB
chr3_67368398_67368433	BB	BB	DD	BB	BB	DD	DD	DD	BB	BB	DD	BB	BB	BB	BB	DD	DD	BB	BB	BB	DD	BB	BB	BB	BB	BB	DD	BB	DD	DD	BB	DD	DD	DD	DD	DD	DD	BB	DD	DD	DD	DD	BB	BB	BB	BB	DD	BB	BB
chr3_67378560_67378579	BB	BB	DD	BB	BB	DD	DD	DD	BB	BB	DD	BB	BB	BB	BB	DD	DD	BB	BB	BB	DD	BB	BB	BB	BB	BB	DD	BB	DD	DD	BB	DD	DD	DD	DD	DD	DD	BB	DD	DD	DD	DD	BB	BB	BB	BB	DD	BB	BB
chr3_67383237_67383250	BB	BB	DD	BB	BB	DD	DD	DD	BB	BB	DD	BB	BB	BB	BB	DD	DD	BB	BB	BB	DD	BB	BB	BB	BB	BB	DD	BB	DD	DD	BB	DD	DD	DD	DD	DD	DD	BB	DD	DD	DD	DD	BB	BB	BB	BB	DD	BB	BB
chr3_67390351_67390362	BB	BB	DD	BB	BB	DD	DD	DD	BB	BB	DD	BB	BB	BB	BB	DD	DD	BB	BB	BB	DD	BB	BB	BB	BB	BB	DD	BB	DD	DD	BB	DD	DD	DD	DD	DD	DD	BB	DD	DD	DD	DD	BB	BB	BB	BB	DD	BB	BB
chr3_67425891_67425910	BB	BB	DD	BB	BB	DD	DD	DD	BB	BB	DD	BB	BB	BB	BB	DD	DD	BB	BB	BB	DD	BB	BB	BB	BB	BB	DD	BB	DD	DD	BB	DD	DD	DD	DD	DD	DD	BB	DD	DD	DD	DD	bn	BB	BB	BB	DD	BB	BB
chr3_67426726_67426740	BB	BB	DD	BB	BB	DD	DD	DD	BB	BB	DD	BB	BB	BB	BB	DD	DD	BB	BB	BB	DD	BB	BB	BB	BB	BB	DD	BB	DD	DD	BB	DD	DD	DD	DD	DD	DD	BB	DD	DD	bd	DD	BB	BB	BB	BB	DD	BB	BB
chr3_67458659_67458679	BB	BB	DD	BB	BB	DD	DD	DD	BB	BB	DD	BB	BB	BB	BB	DD	DD	BB	BB	BB	DD	BB	BB	BB	BB	BB	DD	BB	DD	DD	BB	DD	DD	DD	DD	DD	DD	BB	DD	DD	DD	DD	BB	BB	BB	BB	DD	BB	BB
chr3_67465815_67465838	BB	BB	DD	BB	BB	DD	DD	DD	BB	BB	DD	BB	BB	BB	BB	DD	DD	BB	BB	BB	DD	BB	BB	BB	BB	BB	DD	BB	DD	DD	BB	DD	DD	DD	DD	DD	DD	BB	DD	DD	DD	DD	BB	BB	BB	BB	DD	BB	BB
chr3_67470588_67470631	BB	BB	DD	BB	BB	DD	DD	DD	BB	BB	DD	BB	BB	BB	BB	DD	DD	BB	BB	BB	DD	BB	BB	BB	BB	BB	DD	BB	DD	DD	BB	DD	DD	DD	DD	DD	DD	BB	DD	DD	DD	DD	BB	BB	BB	BB	DD	BB	BB
chr3_67474162_67474185	BB	BB	bd	BB	BB	DD	DD	DD	BB	BB	DD	BB	BB	BB	BB	DD	DD	BB	BB	BB	DD	BB	BB	BB	BB	BB	DD	BB	DD	DD	BB	DD	DD	DD	DD	DD	DD	BB	DD	DD	DD	DD	BB	BB	BB	BB	DD	BB	BB
chr3_67489345_67489358	BB	BB	DD	BB	BB	DD	DD	DD	BB	BB	DD	BB	BB	BB	BB	DD	DD	BB	BB	BB	DD	BB	BB	BB	BB	BB	DD	BB	DD	DD	BB	DD	DD	DD	DD	DD	DD	BB	DD	DD	DD	DD	BB	BB	BB	BB	DD	BB	BB
chr3_67520446_67520493	BB	BB	dd	BB	BB	dd	dd	dd	BB	BB	dd	BB	BB	BB	BB	dd	dd	BB	BB	BB	dd	BB	BB	BB	BB	BB	dd	BB	dd	dd	bn	NA	dd	dd	dd	dd	dd	BB	dd	dd	dd	dd	BB	BB	BB	BB	dd	BB	BB
chr3_68087224_68087235	BB	BB	DD	BB	BB	DD	DD	DD	BB	BB	DD	BB	BB	BB	BB	DD	DD	BB	BB	BB	DD	BB	BB	BB	BB	BB	DD	BB	DD	DD	BB	BB	DD	DD	BB	DD	DD	BB	DD	DD	BB	DD	BB	BB	BB	BB	DD	BB	BB
chr3_68101784_68101831	BB	BB	DD	BB	BB	DD	DD	DD	BB	BB	DD	BB	BB	BB	BB	DD	DD	BB	BB	BB	DD	BB	BB	BB	BB	BB	DD	BB	DD	DD	BB	BB	DD	DD	BB	DD	DD	BB	DD	DD	BB	DD	BB	BB	BB	BB	DD	BB	BB
chr3_68110753_68110780	BB	BB	DD	BB	BB	DD	DD	DD	BB	BB	DD	BB	BB	BB	BB	DD	DD	BB	BB	BB	DD	BB	BB	BB	BB	BB	DD	BB	DD	DD	BB	BB	DD	DD	BB	DD	DD	BB	DD	DD	BB	DD	BB	BB	BB	BB	DD	BB	BB
chr3_68153769_68153783	BB	BB	DD	BB	BB	DD	DD	DD	BB	BB	DD	BB	BB	BB	BB	DD	DD	BB	BB	BB	DD	BB	BB	BB	BB	BB	DD	BB	DD	DD	BB	BB	DD	DD	BB	DD	DD	BB	DD	DD	BB	DD	BB	BB	BB	BB	DD	BB	BB
chr3_68154748_68154767	BB	BB	DD	BB	BB	DD	DD	DD	BB	BB	DD	BB	BB	BB	BB	DD	DD	BB	BB	BB	DD	BB	BB	BB	BB	BB	DD	BB	DD	DD	BB	BB	DD	DD	BB	DD	DD	BB	DD	DD	BB	DD	BB	BB	BB	BB	DD	BB	BB
chr3_68166505_68166519	BB	BB	DD	BB	BB	DD	DD	DD	BB	BB	DD	BB	BB	BB	BB	DD	DD	BB	BB	BB	DD	BB	BB	BB	BB	BB	DD	BB	DD	DD	BB	BB	DD	DD	BB	DD	DD	BB	DD	DD	BB	DD	BB	BB	BB	BB	DD	BB	BB
chr3_68171298_68171312	BB	BB	DD	BB	BB	DD	DD	DD	BB	BB	DD	BB	BB	BB	BB	DD	DD	BB	BB	BB	DD	BB	BB	BB	BB	BB	DD	BB	DD	DD	BB	BB	DD	DD	BB	DD	DD	BB	DD	DD	BB	DD	BB	BB	BB	BB	DD	BB	BB
chr3_68172955_68172982	BB	BB	DD	BB	BB	DD	DD	DD	BB	BB	DD	BB	BB	BB	BB	DD	DD	BB	BB	BB	DD	BB	BB	BB	BB	BB	DD	BB	DD	DD	BB	BB	DD	DD	BB	DD	DD	BB	DD	DD	BB	DD	BB	BB	BB	BB	DD	BB	BB
chr3_68177221_68177256	BB	BB	DD	BB	BB	DD	DD	DD	BB	BB	DD	BB	BB	BB	BB	DD	DD	BB	BB	BB	DD	BB	BB	BB	BB	BB	DD	BB	DD	DD	BB	BB	DD	DD	BB	DD	DD	BB	DD	DD	BB	DD	BB	BB	BB	BB	DD	BB	BB
chr3_68196140_68196171	BB	BB	DD	BB	BB	DD	DD	DD	BB	BB	DD	BB	BB	BB	BB	DD	DD	BB	BB	BB	DD	BB	BB	BB	BB	BB	dn	BB	DD	DD	BB	BB	DD	DD	BB	DD	DD	BB	DD	DD	BB	DD	BB	BB	BB	BB	DD	BB	BB
chr3_68211749_68211763	BB	BB	DD	BB	BB	DD	DD	DD	BB	BB	DD	BB	BB	BB	BB	bd	DD	BB	BB	BB	DD	BB	BB	BB	BB	BB	DD	BB	DD	DD	BB	BB	bd	DD	BB	DD	DD	BB	DD	DD	BB	DD	BB	BB	BB	BB	bd	BB	BB
chr3_68213898_68213915	BB	BB	DD	BB	BB	DD	DD	DD	BB	BB	DD	BB	BB	BB	BB	DD	DD	BB	BB	BB	DD	BB	BB	BB	BB	BB	DD	BB	DD	DD	BB	BB	DD	DD	BB	DD	DD	BB	DD	DD	BB	DD	BB	BB	BB	BB	DD	BB	BB
chr3_68248243_68248266	BB	BB	DD	BB	BB	DD	DD	DD	BB	BB	DD	BB	BB	BB	BB	DD	DD	BB	BB	BB	DD	BB	BB	BB	BB	BB	DD	BB	DD	DD	BB	BB	DD	DD	BB	DD	DD	BB	DD	DD	BB	DD	BB	BB	BB	BB	DD	BB	BB
chr3_68262483_68262497	BB	BB	DD	BB	BB	DD	DD	DD	BB	BB	DD	BB	BB	BB	BB	DD	DD	BB	BB	BB	DD	BB	BB	BB	BB	BB	DD	BB	DD	DD	BB	BB	DD	DD	BB	DD	DD	BB	DD	DD	BB	DD	BB	BB	BB	BB	DD	BB	BB
chr3_68280891_68280918	BB	BB	DD	BB	BB	DD	DD	DD	BB	BB	DD	BB	BB	BB	BB	DD	DD	BB	BB	BB	DD	BB	BB	BB	BB	BB	DD	BB	DD	DD	BB	BB	DD	DD	BB	DD	DD	BB	DD	DD	BB	DD	BB	BB	BB	BB	DD	BB	BB
chr3_68281352_68281387	BB	BB	NN	BB	BB	NA	DD	NA	BB	BB	DD	BB	BB	BB	BB	DD	DD	BB	BB	BB	NA	BB	BB	BB	BB	BB	NA	BB	DD	DD	BB	BB	DD	dn	BB	DD	dn	BB	DD	DD	BB	NA	BB	bn	BB	BB	DD	BB	BB
chr3_68296303_68296318	BB	BB	DD	BB	BB	DD	DD	DD	BB	BB	DD	BB	BB	BB	BB	DD	DD	BB	BB	BB	DD	BB	BB	BB	BB	BB	DD	BB	DD	DD	BB	BB	DD	DD	BB	DD	DD	BB	DD	DD	BB	DD	BB	BB	BB	BB	DD	BB	BB
chr3_68301963_68301976	BB	BB	dd	BB	BB	dd	dd	dd	BB	BB	dd	BB	BB	BB	BB	dd	dd	BB	BB	BB	dd	BB	BB	BB	BB	BB	dd	BB	dd	dd	bn	BB	dd	dd	BB	dd	dd	BB	dd	dd	BB	dd	BB	BB	BB	BB	dd	BB	BB
chr3_68318488_68318499	BB	BB	DD	BB	BB	DD	DD	DD	BB	BB	DD	BB	BB	BB	BB	DD	DD	BB	BB	BB	DD	BB	BB	BB	BB	BB	dn	BB	DD	DD	BB	BB	DD	DD	BB	DD	DD	BB	DD	DD	BB	DD	BB	BB	BB	BB	dn	BB	BB
chr3_68322921_68322944	BB	BB	dn	BB	BB	dn	DD	DD	BB	BB	DD	BB	BB	BB	BB	DD	DD	BB	BB	BB	DD	BB	BB	BB	BB	BB	DD	BB	DD	DD	BB	BB	DD	dn	BB	DD	DD	BB	DD	DD	BB	DD	BB	BB	BB	BB	DD	BB	BB
chr3_68323729_68323768	BB	BB	dn	NA	BB	DD	NN	DD	BB	BB	DD	BB	NA	bn	BB	DD	NA	BB	BB	BB	DD	BB	BB	BB	BB	NA	DD	BB	NA	DD	BB	NA	DD	DD	BB	DD	DD	NA	DD	DD	BB	DD	BB	BB	BB	BB	DD	BB	BB
chr3_68330997_68331036	FF	FF	FF	FF	FF	fn	FF	FF	FF	FF	FF	FF	FF	FF	NN	FF	FF	FF	FF	FF	FF	FF	FF	FF	FF	FF	FF	FF	FF	FF	FF	FF	FF	FF	NA	FF	FF	FF	FF	FF	FF	FF	FF	FF	FF	FF	FF	FF	FF
chr3_68342539_68342553	BB	BB	DD	BB	BB	DD	DD	DD	BB	BB	DD	BB	BB	BB	BB	DD	DD	BB	BB	BB	DD	BB	BB	BB	BB	BB	DD	BB	DD	DD	BB	BB	DD	DD	BB	DD	DD	BB	DD	DD	BB	DD	BB	BB	BB	BB	DD	BB	BB
chr3_68393911_68393980	BB	BB	DD	BB	BB	DD	DD	DD	BB	BB	DD	BB	BB	BB	BB	DD	BB	BB	BB	BB	DD	BB	BB	BB	BB	BB	DD	BB	DD	DD	BB	BB	DD	DD	BB	DD	DD	BB	DD	DD	BB	DD	BB	BB	BB	BB	DD	BB	BB
chr3_68396258_68396293	BB	BB	DD	BB	BB	DD	DD	DD	BB	BB	DD	BB	BB	BB	BB	DD	DD	BB	BB	BB	DD	BB	BB	BB	BB	BB	DD	BB	DD	DD	BB	BB	DD	DD	BB	DD	DD	BB	DD	DD	BB	DD	BB	BB	BB	BB	DD	BB	BB
chr3_68398070_68398091	FF	FF	NN	FF	FF	NA	NN	FF	FF	NA	FF	FF	FF	FF	FF	NA	FF	FF	FF	FF	FF	FF	FF	FF	NA	NA	NA	NA	FF	NA	FF	FF	FF	FF	NA	NA	FF	FF	FF	FF	FF	FF	NA	FF	FF	NA	FF	FF	FF
chr3_68412604_68412648	FF	FF	FF	NA	FF	FF	NA	FF	FF	FF	FF	FF	FF	FF	FF	FF	FF	FF	FF	NN	FF	FF	NA	FF	FF	NA	FF	FF	FF	NA	FF	FF	FF	FF	FF	FF	FF	FF	FF	FF	NA	FF	FF	FF	FF	NA	FF	FF	FF
chr3_68431023_68431052	FF	FF	df	FF	df	df	df	df	FF	FF	df	FF	FF	FF	FF	df	df	FF	FF	FF	df	FF	FF	FF	FF	FF	dn	FF	DD	df	FF	FF	df	df	FF	df	df	FF	df	df	FF	df	FF	FF	FF	FF	df	FF	FF
chr3_68448903_68448942	BB	BB	DD	BB	BB	DD	DD	DD	BB	BB	DD	BB	BB	BB	BB	DD	DD	BB	BB	BB	DD	BB	BB	BB	BB	BB	DD	BB	DD	DD	BB	BB	DD	DD	BB	DD	DD	BB	DD	DD	BB	DD	BB	BB	BB	BB	DD	BB	BB
chr3_68456961_68457000	BB	bn	dn	BB	bn	DD	DD	DD	BB	BB	DD	BB	bn	BB	BB	DD	DD	BB	BB	bn	dn	BB	BB	BB	BB	BB	DD	BB	DD	DD	BB	BB	DD	DD	BB	dn	DD	bn	DD	DD	bn	DD	BB	bn	BB	BB	DD	BB	BB
chr3_68547470_68547505	BB	BB	DD	BB	BB	DD	DD	DD	BB	BB	DD	BB	BB	BB	BB	DD	DD	BB	BB	BB	DD	BB	BB	BB	BB	BB	DD	BB	DD	DD	BB	BB	DD	DD	BB	DD	DD	BB	DD	DD	BB	DD	BB	BB	BB	BB	DD	BB	BB
chr3_68558061_68558086	BB	BB	DD	BB	BB	DD	DD	DD	BB	BB	DD	BB	BB	BB	BB	DD	DD	BB	bn	BB	DD	BB	BB	BB	BB	BB	DD	bn	DD	DD	BB	BB	DD	DD	BB	DD	DD	BB	DD	DD	BB	DD	BB	BB	BB	BB	DD	BB	BB
chr3_68611192_68611239	BB	NA	DD	NA	NA	DD	DD	DD	BB	BB	DD	BB	BB	BB	BB	DD	BB	BB	NN	BB	DD	BB	BB	BB	BB	NA	DD	BB	DD	DD	BB	bn	DD	DD	BB	DD	DD	NA	DD	DD	BB	DD	BB	BB	NN	NA	DD	BB	BB
chr3_68622411_68622462	UU	UU	DD	UU	NA	DD	DD	DD	UU	UU	DD	UU	UU	UU	UU	DD	DD	UU	UU	UU	DD	du	UU	UU	UU	uu	DD	UU	DD	DD	UU	UU	UU	DD	UU	DD	DD	UU	DD	DD	UU	DD	UU	NA	NA	UU	DD	UU	UU
chr3_68684278_68684312	BB	BB	DD	BB	BB	BB	DD	DD	BB	BB	DD	BB	BB	BB	BB	DD	DD	BB	BB	BB	DD	BB	BB	BB	BB	BB	DD	BB	DD	DD	BB	BB	DD	DD	BB	DD	DD	BB	DD	DD	BB	DD	BB	BB	BB	BB	DD	BB	BB
chr3_68769179_68769202	FF	FF	FF	FF	FF	FF	FF	FF	FF	FF	FF	FF	FF	FF	FF	FF	NN	FF	FF	FF	FF	FF	FF	FF	FF	NA	FF	FF	FF	FF	FF	FF	FF	FF	FF	FF	FF	FF	FF	FF	FF	FF	FF	FF	FF	FF	FF	FF	FF
chr3_68830353_68830391	BB	BB	DD	BB	BB	BB	bd	bd	BB	bn	DD	BB	BB	BB	BB	bd	DD	BB	BB	BB	bd	BB	BB	BB	BB	BB	bd	BB	bd	dn	BB	BB	DD	DD	BB	bd	DD	bn	bd	dn	BB	bd	BB	BB	BB	BB	bd	BB	BB
chr3_68835095_68835130	BB	BB	DD	BB	BB	BB	DD	DD	BB	BB	DD	BB	BB	BB	BB	DD	DD	BB	BB	BB	DD	BB	BB	BB	BB	BB	DD	BB	DD	DD	BB	BB	DD	DD	bn	DD	DD	BB	DD	DD	BB	DD	BB	BB	BB	BB	DD	BB	BB
chr3_68836272_68836319	BB	BB	DD	bd	BB	BB	DD	DD	BB	BB	DD	BB	BB	BB	BB	DD	DD	bd	BB	BB	DD	BB	BB	BB	BB	BB	DD	BB	DD	DD	BB	BB	DD	DD	BB	DD	DD	BB	DD	DD	BB	DD	BB	BB	BB	BB	DD	BB	BB
chr3_68956576_68956607	BB	BB	DD	BB	BB	BB	DD	DD	BB	BB	DD	BB	BB	BB	BB	DD	DD	BB	BB	BB	DD	BB	BB	BB	BB	BB	DD	BB	DD	DD	BB	BB	DD	DD	BB	DD	DD	BB	DD	DD	BB	DD	BB	BB	BB	BB	DD	BB	BB
chr3_68998121_68998144	BB	BB	DD	BB	BB	BB	DD	DD	BB	BB	DD	BB	BB	BB	BB	DD	DD	BB	BB	BB	DD	BB	BB	BB	BB	BB	DD	BB	DD	DD	BB	BB	DD	DD	BB	DD	DD	BB	DD	DD	BB	DD	BB	BB	BB	BB	DD	BB	BB
chr3_68999958_68999993	DD	DD	DD	DD	DD	DD	DD	DD	DD	NA	DD	NA	NA	NA	DD	DD	UU	DD	DD	DD	DD	DD	DD	DD	DD	NA	DD	DD	DD	DD	DD	DD	DD	DD	DD	DD	DD	NA	DD	DD	NA	DD	DD	NA	NA	DD	DD	DD	DD
chr3_69046929_69046952	BB	BB	DD	NA	BB	BB	NA	NA	BB	BB	DD	BB	BB	BB	BB	DD	NA	NA	BB	BB	NA	NA	BB	NA	BB	BB	DD	BB	DD	DD	BB	NA	NA	DD	bn	DD	NN	BB	DD	NA	NA	DD	BB	BB	NA	NA	NA	NA	BB
chr3_69048946_69048965	BB	BB	DD	BB	BB	BB	DD	DD	BB	BB	DD	BB	BB	BB	BB	DD	DD	BB	BB	BB	DD	BB	BB	BB	BB	BB	DD	BB	DD	DD	BB	BB	DD	DD	BB	DD	DD	bn	DD	DD	BB	DD	BB	BB	BB	BB	DD	BB	BB
chr3_69053792_69053806	BB	BB	DD	BB	BB	BB	DD	DD	BB	BB	DD	BB	BB	BB	BB	DD	DD	BB	BB	BB	DD	BB	BB	BB	BB	BB	DD	BB	DD	DD	BB	BB	DD	DD	BB	DD	DD	BB	DD	DD	BB	DD	BB	BB	BB	BB	DD	BB	BB
chr3_69059632_69059679	BB	BB	DD	BB	BB	BB	DD	DD	BB	BB	DD	BB	BB	BB	BB	DD	DD	BB	BB	BB	DD	BB	BB	BB	BB	BB	DD	BB	DD	DD	BB	BB	DD	DD	BB	DD	DD	BB	DD	DD	BB	DD	BB	BB	BB	BB	DD	BB	BB
chr3_69062278_69062322	BB	BB	DD	BB	BB	BB	DD	DD	BB	BB	DD	BB	BB	BB	BB	DD	DD	BB	BB	BB	DD	BB	BB	BB	BB	BB	DD	BB	DD	DD	BB	BB	DD	DD	BB	DD	DD	BB	DD	DD	BB	DD	BB	BB	BB	BB	DD	BB	BB
chr3_69074944_69074959	BB	BB	DD	BB	BB	BB	DD	DD	BB	BB	DD	BB	BB	BB	BB	DD	DD	BB	BB	BB	DD	BB	BB	BB	BB	BB	DD	BB	DD	DD	BB	BB	DD	DD	BB	DD	DD	BB	DD	DD	BB	DD	BB	BB	BB	BB	DD	BB	BB
chr3_69091953_69091976	BB	BB	DD	BB	BB	BB	DD	DD	BB	BB	DD	BB	BB	BB	BB	DD	bd	BB	BB	BB	DD	BB	BB	BB	BB	BB	DD	BB	DD	DD	BB	BB	DD	DD	BB	DD	DD	BB	DD	DD	BB	DD	BB	BB	BB	BB	DD	BB	BB
chr3_69104723_69104734	BB	BB	DD	BB	BB	BB	DD	DD	BB	BB	DD	BB	BB	BB	BB	DD	DD	BB	BB	BB	DD	BB	BB	BB	BB	BB	DD	BB	DD	DD	BB	BB	DD	DD	BB	DD	DD	BB	DD	DD	BB	DD	BB	BB	BB	BB	DD	BB	BB
chr3_69110610_69110629	BB	BB	DD	BB	BB	BB	DD	DD	BB	BB	DD	BB	BB	BB	BB	DD	DD	BB	BB	BB	DD	BB	BB	BB	BB	BB	DD	BB	DD	DD	BB	BB	DD	DD	BB	DD	DD	BB	DD	DD	BB	DD	BB	BB	BB	BB	DD	BB	BB
chr3_69114487_69114506	BB	BB	DD	BB	BB	BB	DD	dn	BB	BB	DD	BB	BB	BB	BB	dn	dn	BB	BB	BB	DD	BB	BB	BB	BB	BB	DD	BB	DD	dn	BB	BB	dn	DD	BB	DD	DD	BB	dn	DD	BB	DD	BB	BB	BB	BB	dn	BB	BB
chr3_69126247_69126274	BB	BB	DD	BB	BB	BB	DD	DD	BB	BB	DD	BB	BB	BB	BB	DD	DD	BB	BB	BB	DD	BB	BB	BB	BB	BB	DD	BB	DD	DD	BB	BB	DD	DD	BB	DD	DD	BB	DD	DD	BB	DD	bn	BB	BB	BB	DD	BB	BB
chr3_69137033_69137058	BB	BB	DD	BB	BB	BB	DD	DD	BB	BB	DD	BB	BB	BB	BB	DD	DD	BB	BB	BB	DD	BB	BB	BB	BB	BB	DD	BB	DD	DD	BB	BB	DD	DD	BB	DD	DD	BB	DD	DD	BB	DD	BB	BB	BB	BB	DD	BB	BB
chr3_69147676_69147691	BB	BB	DD	BB	BB	BB	DD	DD	BB	BB	DD	BB	BB	BB	BB	DD	DD	BB	BB	BB	DD	BB	BB	BB	BB	BB	DD	BB	DD	DD	BB	BB	DD	DD	BB	DD	DD	BB	DD	DD	BB	DD	BB	BB	BB	BB	DD	BB	BB
chr3_69152993_69153008	BB	BB	dd	BB	BB	BB	dd	dd	BB	BB	dd	BB	BB	BB	BB	dd	dd	BB	BB	BB	dd	BB	BB	BB	BB	BB	dd	BB	dd	dd	BB	BB	dd	DD	BB	dd	dd	bn	dd	dd	BB	dn	BB	BB	BB	BB	dd	BB	BB
chr3_69198628_69198641	BB	BB	DD	BB	BB	BB	DD	DD	BB	BB	DD	BB	BB	BB	BB	DD	DD	BB	BB	BB	DD	BB	BB	BB	BB	BB	DD	BB	DD	DD	BB	BB	DD	DD	BB	DD	DD	BB	DD	DD	BB	DD	BB	BB	BB	BB	DD	BB	BB
chr3_69202081_69202100	BB	BB	DD	BB	BB	BB	DD	DD	BB	BB	DD	BB	BB	BB	BB	DD	dn	BB	BB	BB	DD	BB	BB	BB	BB	BB	DD	BB	DD	DD	BB	BB	DD	DD	BB	DD	DD	BB	DD	DD	BB	dn	BB	BB	BB	BB	DD	BB	BB
chr3_69204802_69204825	BB	BB	DD	BB	BB	BB	DD	DD	bn	BB	DD	BB	BB	bn	BB	DD	DD	BB	BB	BB	DD	BB	BB	BB	BB	BB	DD	BB	DD	DD	BB	BB	DD	DD	BB	DD	DD	BB	DD	DD	bn	DD	BB	BB	BB	BB	DD	BB	BB
chr3_69206782_69206799	BB	BB	DD	BB	BB	BB	DD	DD	BB	BB	DD	BB	BB	BB	BB	DD	DD	BB	BB	BB	DD	BB	BB	BB	BB	BB	DD	BB	DD	DD	BB	BB	DD	DD	BB	DD	DD	BB	DD	DD	BB	DD	BB	BB	BB	BB	DD	BB	BB
chr3_69220335_69220346	BB	BB	dd	BB	BB	BB	dd	dd	BB	BB	dd	BB	BB	BB	BB	dd	dd	BB	BB	BB	dd	BB	BB	BB	BB	BB	dd	BB	DD	dn	BB	BB	dd	dd	BB	dd	dd	BB	dd	DD	BB	dd	BB	BB	BB	BB	dd	BB	BB
chr3_69239552_69239563	BB	BB	DD	BB	BB	BB	DD	DD	BB	BB	DD	BB	BB	BB	BB	DD	DD	BB	BB	BB	DD	BB	BB	BB	BB	BB	DD	BB	DD	DD	BB	BB	DD	DD	BB	DD	DD	BB	DD	DD	BB	DD	BB	BB	BB	BB	DD	BB	BB
chr3_69261657_69261706	BB	BB	DD	BB	BB	BB	DD	DD	BB	BB	DD	BB	BB	BB	BB	DD	DD	BB	BB	BB	DD	BB	BB	BB	BB	BB	DD	BB	DD	DD	BB	BB	DD	DD	BB	DD	DD	BB	DD	DD	BB	DD	BB	BB	BB	BB	DD	BB	BB
chr3_69264417_69264452	BB	BB	DD	BB	BB	BB	DD	DD	BB	BB	DD	BB	BB	BB	BB	bd	DD	BB	BB	BB	DD	BB	BB	BB	BB	BB	DD	BB	DD	DD	BB	BB	bd	DD	BB	bd	DD	BB	DD	DD	BB	bd	BB	BB	BB	BB	DD	BB	BB
chr3_69270372_69270383	BB	BB	DD	BB	BB	BB	DD	DD	BB	BB	DD	BB	BB	BB	BB	DD	DD	BB	BB	BB	DD	BB	BB	BB	BB	BB	DD	BB	DD	DD	BB	BB	DD	DD	BB	DD	DD	BB	DD	DD	BB	DD	BB	BB	BB	BB	DD	BB	BB
chr3_69270981_69271012	FF	FF	df	FF	FF	FF	df	DD	FF	FF	df	FF	FF	FF	FF	df	df	FF	FF	FF	df	FF	FF	FF	FF	FF	df	FF	df	df	FF	FF	df	DD	FF	df	df	FF	df	df	FF	DD	FF	FF	fn	FF	df	FF	FF
chr3_69280486_69280529	bb	BB	DD	BB	BB	BB	DD	DD	bb	bb	DD	BB	BB	bb	BB	DD	DD	BB	BB	bb	DD	BB	BB	BB	BB	BB	DD	bb	DD	DD	BB	BB	DD	DD	BB	DD	DD	BB	DD	DD	bb	DD	BB	BB	BB	BB	DD	BB	BB
chr3_69283098_69283121	BB	BB	DD	BB	BB	BB	DD	DD	BB	BB	DD	BB	BB	BB	BB	DD	DD	BB	BB	BB	DD	BB	BB	BB	BB	BB	DD	BB	DD	DD	BB	BB	DD	DD	BB	DD	DD	BB	DD	DD	BB	DD	BB	BB	BB	BB	DD	BB	BB
chr3_69285956_69285999	NA	BB	DD	NA	bd	NA	DD	DD	BB	NA	NA	bn	NA	NA	BB	DD	NA	BB	BB	NA	DD	BB	BB	BB	BB	NA	DD	BB	NA	DD	BB	BB	DD	NA	NA	NA	DD	NA	DD	DD	BB	DD	DD	BB	BB	NA	DD	BB	BB
chr3_69316882_69316901	BB	BB	DD	BB	BB	BB	DD	DD	BB	BB	DD	BB	BB	BB	BB	DD	DD	BB	BB	BB	DD	BB	BB	BB	BB	BB	DD	BB	DD	DD	BB	BB	DD	DD	BB	DD	DD	BB	DD	DD	BB	DD	BB	BB	BB	BB	DD	BB	BB
chr3_69320622_69320633	BB	BB	DD	BB	BB	BB	DD	DD	BB	BB	DD	BB	BB	BB	BB	DD	DD	BB	BB	BB	DD	BB	BB	BB	BB	BB	DD	BB	DD	DD	BB	BB	DD	DD	BB	DD	DD	BB	DD	DD	BB	DD	BB	BB	BB	BB	DD	BB	BB
chr3_69366202_69366241	UU	UU	DD	UU	UU	NA	DD	DD	UU	NA	DD	NA	UU	UU	UU	DD	DD	UU	UU	UU	UU	UU	UU	UU	UU	NA	DD	NA	DD	DD	NA	UU	DD	DD	UU	DD	DD	UU	DD	DD	UU	DD	UU	UU	NA	NA	DD	UU	UU
chr3_69369069_69369112	BB	BB	DD	NA	BB	NN	DD	DD	BB	BB	NN	BB	BB	BB	BB	DD	DD	BB	BB	BB	NN	BB	BB	BB	BB	NA	DD	BB	DD	DD	BB	NA	DD	DD	BB	DD	DD	NN	DD	DD	BB	DD	BB	BB	BB	NA	DD	BB	BB
chr3_69410096_69410135	BB	BB	DD	BB	BB	BB	DD	DD	BB	BB	DD	BB	BB	BB	BB	DD	bd	BB	BB	BB	DD	BB	BB	BB	BB	BB	DD	BB	DD	DD	BB	BB	DD	DD	BB	DD	DD	BB	DD	DD	BB	DD	BB	BB	BB	bn	DD	BB	BB
chr3_69422551_69422568	FF	FF	FF	NN	FF	FF	FF	FF	FF	FF	FF	FF	FF	FF	FF	FF	FF	FF	FF	FF	FF	NA	FF	FF	FF	FF	FF	FF	FF	FF	FF	FF	FF	FF	NA	FF	FF	FF	NA	FF	FF	FF	FF	FF	FF	FF	FF	FF	FF
chr3_69442589_69442600	BB	BB	DD	BB	BB	BB	DD	DD	BB	BB	DD	BB	BB	BB	BB	DD	DD	BB	BB	BB	DD	BB	BB	BB	BB	BB	DD	BB	DD	DD	BB	BB	DD	DD	BB	DD	DD	BB	DD	DD	BB	DD	BB	BB	BB	BB	DD	BB	BB
chr3_69462963_69462974	BB	BB	DD	BB	BB	BB	DD	DD	BB	BB	DD	BB	BB	BB	BB	DD	DD	BB	BB	BB	DD	BB	BB	BB	BB	BB	DD	BB	DD	DD	BB	BB	DD	DD	BB	DD	DD	BB	DD	DD	BB	DD	BB	BB	BB	BB	DD	BB	BB
chr3_69479197_69479208	BB	BB	dd	BB	BB	BB	dd	dd	BB	BB	dd	BB	BB	BB	BB	dd	dn	BB	BB	BB	dd	BB	BB	BB	BB	BB	dd	BB	dd	dd	BB	BB	dd	dd	BB	dd	dd	BB	dd	dd	BB	dd	BB	BB	BB	BB	dd	BB	BB
chr3_69544135_69544188	BB	BB	DD	BB	BB	BB	DD	DD	BB	NN	DD	BB	BB	BB	BB	DD	DD	BB	BB	BB	DD	BB	BB	BB	NN	BB	DD	BB	DD	NA	BB	NN	DD	DD	BB	DD	DD	NA	DD	DD	BB	DD	BB	BB	BB	BB	DD	BB	BB
chr3_69578717_69578734	BB	BB	DD	BB	BB	BB	DD	DD	BB	BB	DD	BB	BB	BB	BB	bd	DD	BB	BB	BB	DD	BB	BB	BB	BB	BB	DD	BB	bd	DD	BB	BB	DD	DD	BB	DD	DD	BB	bd	DD	BB	bd	BB	BB	BB	BB	bd	BB	BB
chr3_69578850_69578869	BB	BB	DD	BB	BB	BB	DD	DD	BB	BB	DD	BB	BB	BB	BB	DD	DD	BB	BB	BB	DD	BB	BB	BB	BB	BB	DD	BB	DD	DD	BB	BB	DD	DD	BB	DD	DD	BB	DD	DD	BB	DD	BB	BB	BB	BB	DD	BB	BB
chr3_69630157_69630176	BB	BB	DD	BB	BB	BB	DD	DD	BB	BB	DD	BB	BB	BB	BB	DD	DD	BB	BB	BB	DD	BB	BB	BB	BB	BB	DD	BB	DD	DD	BB	BB	DD	DD	BB	DD	DD	BB	DD	DD	BB	DD	BB	BB	BB	BB	DD	BB	BB
chr3_69645880_69645919	BB	BB	DD	BB	NA	BB	DD	DD	BB	BB	DD	BB	BB	BB	BB	DD	DD	NA	NN	BB	DD	NN	NN	BB	BB	NA	DD	BB	DD	DD	BB	BB	DD	DD	BB	DD	NA	BB	DD	DD	NA	DD	BB	BB	BB	NA	DD	BB	BB
chr3_69659060_69659085	BB	BB	DD	BB	BB	BB	DD	DD	BB	BB	DD	BB	BB	BB	BB	DD	DD	BB	BB	BB	DD	BB	BB	BB	BB	BB	DD	BB	DD	DD	bn	BB	DD	DD	BB	DD	DD	BB	DD	DD	BB	DD	bn	BB	BB	BB	DD	BB	BB
chr3_69672857_69672886	BB	BB	DD	BB	BB	BB	DD	DD	BB	BB	DD	BB	BB	BB	BB	DD	DD	BB	BB	BB	DD	BB	BB	BB	BB	BB	DD	BB	DD	DD	BB	BB	DD	DD	BB	DD	DD	BB	DD	DD	BB	DD	BB	BB	BB	BB	DD	BB	BB
chr3_69718293_69718352	BB	BB	DD	BB	BB	NA	DD	DD	BB	NA	DD	NA	bn	NA	NA	DD	DD	BB	BB	NA	DD	BB	BB	BB	BB	NA	DD	BB	DD	DD	BB	NA	DD	DD	BB	NA	DD	BB	DD	DD	NA	DD	NA	BB	BB	bn	DD	BB	NA
chr3_69744439_69744474	NA	BB	NA	BB	BB	BB	DD	NA	NN	BB	DD	NA	BB	BB	BB	NA	DD	BB	NA	bn	DD	BB	BB	BB	BB	BB	DD	bn	DD	DD	BB	BB	DD	NA	BB	NA	DD	BB	DD	DD	BB	NA	BB	BB	BB	NA	DD	NA	BB
chr3_69782335_69782378	BB	BB	DD	NA	BB	BB	DD	dn	BB	BB	DD	BB	BB	BB	BB	DD	DD	BB	BB	BB	NA	BB	BB	BB	NA	NA	NA	BB	DD	DD	BB	BB	DD	NA	BB	DD	DD	NA	DD	dn	NA	DD	BB	BB	BB	NA	dn	NA	BB
chr3_69822340_69822379	BB	BB	DD	BB	BB	BB	DD	DD	BB	BB	DD	BB	BB	bn	BB	DD	DD	BB	NA	BB	DD	BB	BB	BB	BB	BB	DD	NA	DD	DD	BB	BB	DD	DD	BB	DD	DD	BB	NA	DD	BB	DD	BB	BB	BB	NA	DD	BB	BB
chr3_69830742_69830785	FF	FF	FF	FF	FF	FF	FF	FF	FF	FF	FF	FF	FF	FF	FF	FF	FF	FF	FF	FF	FF	FF	FF	FF	FF	FF	FF	FF	FF	FF	FF	FF	FF	FF	FF	FF	FF	FF	FF	FF	FF	FF	FF	FF	FF	FF	FF	FF	FF
[truncated: 3,115 more rows]
[truncated: 103 more columns]
