# Supplementary material for: A novel quantitative trait locus implicates Msh3 in the propensity for genome-wide short tandem repeat expansions in mice
Source: Genome Res. 2023 May;33(5):689–702. doi: 10.1101/gr.277576.122 (PMC10317118; doi:10.1101/gr.277576.122)
Supplement: Supplemental Material [file supp_gr.277576.122_Supplemental_code.zip › BXD-STR-Mutator-Manuscript-main/Ashbrook_Manuscript/data/all_imputed/chr4.geno]

locus	BXD001	BXD002	BXD005	BXD006	BXD008	BXD009	BXD011	BXD012	BXD013	BXD014	BXD015	BXD016	BXD018	BXD019	BXD020	BXD021	BXD022	BXD024	BXD024_cep	BXD027	BXD028	BXD029	BXD029_trl4	BXD031	BXD032	BXD033	BXD034	BXD036	BXD038	BXD039	BXD040	BXD042	BXD043	BXD044	BXD045	BXD048	BXD048a	BXD049	BXD050	BXD051	BXD053	BXD055	BXD056	BXD060	BXD061	BXD062	BXD063	BXD064	BXD065
chr4_10083168_10083179	FF	FF	FF	FF	FF	FF	df	FF	df	FF	df	FF	df	df	FF	FF	df	FF	FF	df	FF	FF	FF	FF	df	FF	df	df	DD	FF	FF	FF	df	df	df	FF	FF	df	df	df	FF	df	df	df	df	FF	df	df	df
chr4_10154932_10154953	BB	BB	BB	BB	BB	BB	DD	BB	DD	BB	DD	BB	DD	DD	BB	BB	DD	BB	BB	DD	BB	BB	BB	BB	DD	BB	dn	DD	DD	BB	BB	BB	dn	DD	DD	BB	BB	DD	DD	dn	BB	DD	DD	DD	dn	BB	DD	DD	DD
chr4_10182151_10182174	BB	BB	BB	BB	BB	BB	DD	BB	DD	BB	DD	BB	DD	DD	BB	BB	DD	BB	BB	DD	BB	BB	BB	BB	DD	BB	DD	DD	DD	BB	BB	BB	DD	DD	DD	BB	BB	DD	DD	DD	BB	DD	DD	DD	DD	BB	DD	DD	DD
chr4_10191579_10191611	BB	BB	BB	BB	BB	BB	DD	BB	DD	BB	DD	BB	DD	DD	BB	BB	DD	BB	BB	DD	BB	BB	BB	BB	DD	BB	DD	DD	DD	BB	BB	BB	DD	DD	DD	BB	BB	DD	DD	DD	BB	DD	DD	DD	DD	BB	DD	DD	DD
chr4_10214117_10214134	BB	BB	BB	BB	BB	BB	DD	BB	DD	BB	DD	BB	DD	DD	BB	BB	DD	BB	BB	DD	BB	BB	BB	BB	DD	BB	DD	DD	DD	BB	BB	BB	DD	DD	DD	BB	BB	DD	DD	DD	BB	DD	DD	DD	DD	BB	DD	DD	DD
chr4_10250018_10250049	BB	BB	BB	BB	BB	BB	DD	BB	DD	BB	DD	BB	DD	DD	BB	BB	DD	BB	BB	DD	BB	BB	BB	BB	DD	BB	DD	DD	DD	BB	BB	BB	DD	DD	DD	BB	BB	DD	DD	DD	BB	DD	DD	DD	DD	BB	DD	DD	DD
chr4_10273180_10273215	BB	BB	BB	BB	BB	BB	DD	BB	DD	BB	DD	BB	DD	DD	BB	BB	DD	BB	BB	DD	BB	BB	BB	BB	DD	BB	DD	DD	DD	BB	BB	BB	DD	DD	DD	BB	BB	DD	DD	DD	BB	DD	DD	DD	bd	BB	DD	DD	DD
chr4_10277421_10277472	FF	FF	FF	FF	FF	NA	FF	FF	FF	FF	FF	FF	FF	FF	FF	FF	NA	FF	FF	FF	FF	FF	FF	NA	FF	FF	FF	FF	FF	FF	FF	FF	FF	FF	fn	FF	FF	FF	NA	NA	FF	FF	FF	FF	fn	FF	FF	FF	FF
chr4_10281939_10281988	BB	BB	BB	BB	BB	BB	DD	BB	DD	BB	DD	BB	DD	DD	BB	BB	DD	BB	BB	DD	BB	BB	BB	BB	DD	BB	DD	DD	DD	BB	BB	BB	DD	DD	DD	BB	BB	DD	DD	DD	BB	DD	DD	DD	DD	BB	DD	DD	DD
chr4_10282958_10282969	FF	FF	FF	FF	FF	FF	df	FF	df	FF	df	FF	df	DD	FF	FF	df	FF	FF	df	FF	FF	FF	FF	df	FF	df	df	df	FF	FF	FF	df	df	df	FF	FF	df	df	df	FF	df	df	df	df	FF	df	df	df
chr4_10282986_10283003	BB	BB	BB	BB	BB	BB	DD	BB	DD	BB	DD	BB	DD	DD	BB	BB	DD	BB	BB	DD	BB	BB	bd	BB	DD	BB	DD	DD	DD	BB	BB	BB	DD	DD	DD	bd	BB	DD	DD	DD	BB	DD	DD	DD	DD	BB	DD	DD	DD
chr4_10286837_10286891	BB	BB	BB	NA	BB	BB	NN	BB	NN	BB	NN	NA	NN	NN	BB	BB	NN	NA	NN	NN	BB	BB	bn	BB	NN	NA	DD	DD	DD	bn	BB	BB	DD	DD	DD	BB	BB	DD	DD	DD	BB	DD	DD	DD	DD	BB	DD	DD	DD
chr4_10294711_10294728	BB	BB	BB	BB	BB	BB	DD	BB	DD	BB	DD	BB	DD	DD	BB	BB	DD	BB	BB	DD	BB	BB	BB	BB	DD	BB	DD	DD	DD	BB	BB	BB	DD	DD	DD	BB	BB	DD	DD	DD	BB	DD	DD	DD	DD	BB	DD	DD	DD
chr4_10296083_10296136	BB	BB	BB	BB	NA	BB	dn	BB	NN	NA	DD	NN	NA	NA	BB	BB	DD	NA	BB	DD	BB	BB	BB	BB	DD	BB	DD	DD	NA	BB	BB	BB	DD	DD	DD	BB	BB	DD	DD	DD	BB	NA	NA	NA	DD	NA	DD	DD	NA
chr4_10298528_10298575	BB	BB	BB	BB	BB	bd	DD	BB	DD	BB	DD	bd	DD	DD	BB	BB	DD	BB	BB	DD	BB	BB	BB	bn	DD	BB	DD	dn	DD	bn	BB	BB	DD	DD	DD	BB	BB	DD	DD	DD	BB	DD	dn	DD	dn	BB	DD	DD	DD
chr4_10315894_10315909	BB	BB	BB	BB	BB	BB	DD	BB	DD	BB	DD	BB	DD	DD	BB	BB	DD	BB	BB	DD	BB	BB	BB	BB	DD	BB	DD	DD	DD	BB	BB	BB	DD	DD	DD	BB	BB	DD	DD	DD	BB	DD	DD	DD	DD	BB	DD	DD	DD
chr4_10329250_10329294	NA	FF	NN	FF	NA	FF	FF	FF	FF	FF	FF	FF	FF	FF	FF	FF	FF	FF	FF	FF	NA	FF	FF	FF	FF	NA	FF	FF	FF	FF	FF	FF	FF	FF	FF	NA	FF	FF	FF	FF	NA	FF	FF	FF	FF	FF	FF	FF	FF
chr4_10398967_10399006	FF	FF	FF	FF	FF	FF	FF	FF	FF	FF	FF	FF	FF	FF	FF	FF	FF	NA	FF	fn	FF	FF	NA	FF	FF	FF	FF	FF	FF	FF	FF	FF	NN	FF	FF	FF	FF	FF	FF	NA	FF	FF	FF	FF	NA	FF	FF	FF	FF
chr4_10443014_10443057	FF	FF	FF	FF	FF	NN	FF	FF	FF	FF	FF	FF	FF	FF	FF	FF	FF	NA	FF	NA	FF	FF	FF	FF	FF	FF	FF	FF	FF	FF	FF	FF	FF	FF	FF	FF	FF	FF	FF	FF	FF	FF	FF	FF	FF	FF	FF	NA	FF
chr4_10480719_10480730	BB	BB	BB	BB	BB	BB	DD	BB	DD	BB	DD	BB	DD	DD	BB	BB	DD	BB	BB	DD	BB	BB	BB	BB	DD	BB	DD	DD	DD	BB	BB	BB	DD	DD	DD	BB	BB	DD	DD	DD	BB	DD	DD	DD	DD	BB	DD	DD	DD
chr4_10530625_10530644	BB	BB	BB	BB	BB	BB	DD	BB	DD	BB	DD	BB	DD	DD	BB	BB	NN	BB	BB	DD	BB	BB	BB	BB	NA	BB	DD	DD	DD	BB	BB	BB	DD	DD	DD	BB	BB	DD	DD	DD	BB	NA	DD	DD	NA	BB	DD	DD	NA
chr4_10532849_10532888	BB	BB	BB	BB	BB	BB	DD	BB	DD	BB	DD	BB	DD	DD	BB	BB	DD	BB	BB	DD	BB	BB	BB	BB	DD	BB	DD	DD	DD	BB	BB	BB	DD	DD	DD	BB	BB	DD	DD	DD	BB	DD	DD	DD	DD	BB	DD	DD	DD
chr4_10536937_10536976	BB	BB	BB	BB	BB	BB	DD	BB	NA	BB	DD	BB	DD	NA	BB	BB	DD	BB	BB	DD	BB	NA	BB	NA	DD	BB	DD	DD	DD	BB	NA	BB	NA	DD	DD	BB	BB	DD	DD	DD	BB	DD	NN	DD	DD	BB	DD	DD	DD
chr4_10548528_10548575	BB	BB	BB	BB	BB	bd	DD	NA	DD	NA	DD	BB	DD	DD	NN	BB	DD	BB	BB	DD	NA	BB	BB	BB	DD	BB	DD	DD	DD	BB	BB	BB	DD	DD	DD	BB	BB	DD	DD	BB	BB	DD	DD	DD	DD	NA	DD	DD	DD
chr4_10551396_10551415	bn	BB	BB	BB	BB	BB	DD	BB	DD	BB	DD	BB	DD	DD	BB	BB	DD	BB	BB	DD	BB	BB	BB	BB	DD	BB	DD	DD	DD	BB	BB	BB	DD	DD	DD	BB	BB	DD	DD	DD	BB	DD	DD	DD	DD	BB	DD	DD	DD
chr4_10556024_10556056	BB	BB	BB	BB	BB	BB	DD	BB	DD	BB	DD	BB	DD	DD	BB	BB	DD	BB	BB	DD	BB	BB	BB	BB	DD	BB	DD	DD	DD	BB	BB	BB	DD	DD	DD	BB	BB	DD	DD	DD	BB	DD	DD	DD	DD	BB	DD	DD	DD
chr4_10616645_10616668	BB	BB	BB	BB	BB	BB	BB	BB	BB	BB	DD	NA	BB	BB	BB	BB	DD	BB	BB	BB	BB	BB	BB	BB	BB	BB	DD	DD	DD	BB	BB	BB	DD	DD	DD	BB	BB	DD	DD	DD	BB	DD	DD	DD	DD	BB	DD	DD	DD
chr4_10626662_10626700	BB	BB	BB	BB	BB	BB	DD	BB	NA	BB	DD	DD	DD	NA	BB	BB	DD	BB	BB	DD	BB	BB	BB	BB	NA	BB	DD	DD	DD	BB	BB	BB	DD	DD	DD	BB	BB	bd	DD	DD	BB	DD	DD	DD	DD	BB	DD	DD	DD
chr4_10733282_10733307	BB	BB	BB	BB	BB	BB	DD	BB	DD	BB	DD	bd	DD	NA	BB	BB	DD	BB	BB	DD	BB	BB	BB	BB	DD	BB	DD	DD	DD	BB	BB	BB	DD	DD	DD	BB	BB	DD	DD	DD	BB	DD	DD	DD	DD	BB	DD	DD	DD
chr4_10799784_10799801	BB	BB	BB	BB	BB	BB	DD	BB	DD	BB	DD	BB	DD	DD	BB	BB	DD	BB	BB	DD	BB	BB	BB	bn	DD	BB	DD	DD	DD	BB	BB	BB	DD	DD	DD	BB	BB	DD	DD	DD	BB	DD	DD	DD	DD	BB	DD	DD	DD
chr4_10802002_10802045	BB	BB	BB	BB	BB	BB	DD	BB	DD	BB	DD	BB	DD	NA	BB	BB	dn	NN	bn	NA	BB	BB	BB	BB	NA	BB	DD	NA	DD	BB	BB	BB	NA	DD	DD	bn	BB	NA	NA	DD	NA	NA	DD	DD	NN	NA	dn	DD	DD
chr4_10823082_10823121	BB	BB	BB	BB	BB	BB	DD	BB	DD	BB	DD	NA	DD	DD	BB	BB	DD	BB	BB	DD	BB	BB	BB	BB	DD	NA	DD	DD	DD	BB	BB	BB	DD	DD	DD	BB	BB	NA	DD	DD	BB	DD	DD	DD	DD	BB	DD	DD	DD
chr4_10823728_10823754	BB	BB	BB	BB	BB	NA	DD	NA	DD	BB	DD	NN	DD	DD	BB	BB	DD	BB	BB	DD	BB	BB	BB	BB	DD	BB	DD	DD	DD	BB	BB	BB	DD	DD	DD	BB	BB	DD	DD	DD	NA	DD	DD	DD	DD	BB	DD	DD	DD
chr4_10836391_10836432	BB	BB	BB	BB	BB	BB	DD	BB	DD	BB	DD	BB	DD	DD	BB	BB	DD	BB	BB	DD	BB	BB	BB	BB	DD	BB	DD	DD	DD	BB	BB	BB	DD	DD	DD	BB	BB	DD	DD	DD	BB	DD	DD	DD	DD	BB	DD	DD	DD
chr4_10843828_10843851	BB	BB	BB	BB	BB	BB	DD	BB	DD	BB	DD	BB	DD	DD	BB	BB	DD	BB	BB	DD	BB	BB	BB	BB	DD	BB	DD	DD	DD	BB	BB	BB	DD	DD	DD	BB	BB	DD	DD	DD	BB	DD	DD	DD	DD	BB	DD	DD	DD
chr4_10845418_10845429	BB	BB	BB	BB	BB	BB	DD	BB	DD	BB	DD	BB	DD	DD	BB	BB	DD	BB	BB	DD	BB	BB	BB	BB	DD	BB	DD	DD	DD	BB	BB	BB	DD	DD	DD	BB	BB	DD	DD	DD	BB	DD	DD	DD	DD	BB	DD	DD	DD
chr4_10862223_10862242	BB	BB	BB	BB	BB	BB	DD	BB	DD	BB	DD	BB	DD	DD	BB	BB	DD	BB	BB	DD	BB	BB	BB	BB	DD	BB	DD	DD	DD	BB	BB	BB	DD	DD	DD	BB	BB	DD	DD	DD	BB	DD	DD	DD	DD	BB	DD	DD	DD
chr4_10871735_10871754	BB	BB	BB	BB	BB	BB	DD	BB	DD	BB	DD	BB	DD	DD	BB	BB	DD	BB	BB	DD	BB	BB	BB	BB	DD	BB	DD	DD	DD	BB	BB	BB	DD	DD	DD	BB	BB	DD	DD	DD	BB	DD	DD	DD	DD	BB	DD	DD	DD
chr4_10906859_10906876	BB	BB	BB	BB	BB	BB	DD	BB	DD	BB	bd	BB	DD	DD	BB	BB	DD	BB	BB	DD	BB	BB	BB	BB	DD	BB	DD	DD	DD	BB	BB	BB	DD	DD	DD	BB	BB	DD	DD	DD	BB	DD	DD	DD	DD	BB	DD	bd	DD
chr4_10913919_10913938	BB	BB	BB	BB	BB	BB	DD	BB	DD	BB	DD	BB	DD	DD	BB	BB	DD	BB	BB	DD	BB	BB	BB	BB	DD	BB	DD	DD	DD	BB	BB	BB	DD	DD	DD	BB	BB	DD	DD	DD	BB	DD	DD	DD	DD	BB	DD	DD	DD
chr4_10917800_10917815	bb	bb	bb	bb	bb	BB	bd	bb	bd	bb	bd	bb	DD	DD	bb	bb	DD	bb	BB	DD	bb	bb	bb	bb	DD	bb	DD	DD	bd	bb	BB	bb	DD	DD	bd	bb	BB	DD	DD	DD	bb	DD	bd	bd	bd	bb	bd	bd	bd
chr4_10917890_10917901	FF	FF	FF	FF	FF	FF	df	FF	df	FF	df	FF	df	df	FF	FF	df	FF	FF	df	FF	FF	FF	FF	df	FF	df	df	df	FF	FF	FF	df	df	df	FF	FF	df	df	df	FF	df	df	df	df	FF	df	df	df
chr4_10952272_10952286	BB	BB	BB	BB	BB	BB	DD	BB	DD	BB	DD	BB	DD	DD	BB	BB	DD	BB	BB	DD	BB	BB	BB	BB	DD	BB	DD	DD	DD	BB	BB	BB	DD	DD	DD	BB	BB	DD	DD	DD	BB	DD	DD	DD	DD	BB	DD	DD	DD
chr4_10981873_10981888	BB	BB	BB	BB	BB	BB	DD	BB	DD	BB	DD	BB	DD	DD	BB	BB	DD	BB	BB	DD	BB	BB	BB	BB	DD	BB	DD	dn	DD	BB	BB	BB	DD	DD	DD	BB	BB	DD	DD	dn	BB	DD	dn	DD	DD	BB	DD	DD	DD
chr4_10993219_10993242	BB	BB	BB	BB	BB	BB	DD	BB	DD	BB	DD	BB	DD	DD	BB	BB	DD	BB	BB	DD	BB	BB	BB	BB	DD	BB	DD	DD	DD	BB	BB	BB	DD	DD	DD	BB	BB	DD	DD	DD	BB	DD	DD	DD	DD	BB	DD	DD	DD
chr4_11037095_11037119	BB	BB	BB	BB	BB	BB	DD	BB	DD	BB	DD	BB	DD	DD	BB	BB	DD	BB	BB	DD	BB	BB	BB	BB	DD	BB	DD	DD	DD	BB	BB	BB	DD	DD	DD	BB	BB	DD	DD	DD	BB	DD	DD	DD	DD	BB	DD	DD	DD
chr4_11048893_11048904	BB	BB	BB	BB	BB	BB	DD	BB	DD	BB	DD	BB	DD	DD	BB	BB	DD	BB	BB	DD	BB	BB	BB	BB	bd	BB	DD	bd	DD	BB	BB	BB	DD	DD	DD	BB	BB	DD	DD	DD	BB	DD	DD	DD	DD	BB	DD	DD	DD
chr4_11123174_11123191	FF	FF	FF	FF	FF	FF	df	FF	df	FF	DD	FF	df	df	FF	FF	df	fn	FF	df	FF	FF	FF	FF	df	FF	df	df	df	FF	FF	FF	df	df	df	FF	FF	df	df	df	FF	df	DD	df	df	FF	df	df	df
chr4_11123192_11123225	BB	BB	BB	BB	BB	BB	DD	BB	DD	BB	DD	BB	DD	DD	BB	BB	NA	NN	BB	DD	NA	BB	BB	BB	DD	BB	NA	DD	DD	BB	BB	BB	DD	DD	DD	NA	NA	NA	DD	DD	BB	NA	DD	DD	DD	BB	DD	DD	NA
chr4_11136822_11136856	BB	BB	BB	BB	BB	BB	DD	BB	DD	BB	DD	BB	DD	DD	BB	BB	DD	BB	BB	DD	BB	BB	BB	BB	DD	BB	DD	DD	DD	BB	BB	BB	DD	DD	DD	BB	BB	DD	DD	DD	BB	DD	DD	DD	dn	BB	DD	DD	DD
chr4_11190879_11190898	BB	BB	BB	BB	BB	BB	DD	BB	DD	BB	DD	BB	DD	DD	BB	BB	DD	BB	BB	DD	BB	BB	BB	BB	DD	BB	DD	DD	DD	BB	BB	BB	DD	DD	DD	BB	BB	DD	DD	DD	BB	DD	DD	DD	DD	BB	DD	DD	DD
chr4_11200706_11200729	BB	BB	BB	BB	BB	BB	DD	BB	DD	BB	DD	BB	DD	DD	BB	BB	DD	BB	BB	DD	BB	BB	BB	BB	DD	BB	DD	DD	DD	BB	BB	BB	DD	DD	DD	BB	BB	DD	DD	DD	BB	DD	DD	DD	DD	BB	DD	DD	DD
chr4_11215910_11215929	FF	FF	FF	FF	FF	FF	FF	FF	NN	FF	FF	FF	FF	FF	FF	FF	NA	FF	FF	FF	FF	FF	NA	NA	FF	NA	FF	FF	FF	NA	FF	FF	FF	NA	FF	NA	FF	FF	FF	fn	FF	FF	FF	FF	FF	FF	FF	FF	FF
chr4_11227240_11227255	BB	BB	BB	BB	BB	BB	DD	BB	DD	BB	DD	BB	DD	DD	BB	BB	DD	BB	BB	DD	BB	BB	BB	BB	DD	BB	DD	DD	DD	BB	BB	BB	DD	DD	DD	BB	BB	DD	DD	DD	BB	DD	DD	DD	DD	BB	DD	DD	DD
chr4_11244643_11244654	BB	BB	BB	BB	BB	BB	DD	BB	DD	BB	DD	BB	DD	DD	BB	BB	DD	BB	BB	DD	BB	BB	BB	BB	DD	BB	DD	DD	DD	BB	BB	BB	DD	DD	DD	BB	BB	DD	DD	DD	BB	DD	DD	DD	DD	BB	DD	DD	DD
chr4_11248879_11248902	BB	BB	BB	BB	BB	BB	DD	BB	DD	BB	DD	BB	DD	DD	BB	BB	DD	BB	BB	DD	BB	BB	BB	BB	DD	BB	DD	DD	DD	BB	BB	BB	DD	DD	DD	BB	BB	DD	DD	DD	BB	DD	DD	DD	DD	BB	DD	DD	DD
chr4_11250726_11250753	BB	BB	BB	BB	BB	BB	DD	BB	DD	BB	DD	BB	DD	DD	BB	BB	DD	BB	BB	DD	BB	BB	BB	BB	DD	BB	DD	DD	DD	BB	BB	BB	DD	DD	DD	BB	BB	DD	DD	DD	BB	DD	DD	DD	DD	BB	DD	DD	DD
chr4_11263187_11263202	FF	FF	FF	NA	FF	FF	FF	FF	FF	FF	FF	FF	NA	FF	FF	FF	FF	FF	FF	FF	FF	FF	FF	FF	FF	NA	FF	FF	FF	FF	FF	FF	FF	FF	NA	NA	FF	FF	FF	FF	FF	FF	FF	FF	FF	FF	FF	FF	NA
chr4_11269393_11269444	BB	NA	BB	BB	BB	NA	NA	bn	dd	BB	dd	BB	dd	dd	BB	BB	dd	BB	BB	dd	BB	BB	BB	BB	dd	BB	dd	dd	dd	BB	BB	BB	dd	dd	dd	NA	BB	dd	dd	nn	BB	NA	dd	dd	dd	NA	dd	dd	dd
chr4_11270217_11270236	BB	BB	BB	BB	BB	BB	DD	BB	DD	BB	DD	BB	DD	DD	BB	BB	DD	BB	BB	DD	BB	BB	BB	BB	DD	BB	DD	DD	DD	BB	BB	BB	DD	DD	DD	BB	BB	DD	DD	DD	BB	DD	DD	DD	DD	BB	DD	DD	DD
chr4_11273428_11273451	BB	BB	BB	BB	BB	BB	dd	BB	dd	BB	dd	BB	DD	dd	BB	BB	dd	BB	BB	dd	BB	BB	BB	BB	dd	BB	dd	dd	dd	BB	BB	BB	dd	dd	DD	BB	BB	DD	dd	dd	BB	dd	dd	dd	DD	BB	dd	dd	dd
chr4_11305226_11305249	BB	BB	BB	BB	BB	BB	DD	BB	DD	BB	DD	BB	DD	DD	BB	BB	DD	BB	BB	DD	BB	BB	BB	BB	DD	BB	DD	DD	DD	BB	BB	BB	DD	DD	DD	BB	BB	DD	DD	DD	BB	DD	DD	DD	DD	BB	DD	DD	DD
chr4_11306426_11306447	BB	BB	BB	BB	BB	BB	DD	BB	DD	BB	DD	BB	DD	DD	BB	BB	DD	BB	BB	DD	BB	BB	BB	BB	DD	BB	DD	DD	DD	BB	BB	BB	DD	DD	DD	BB	BB	DD	DD	DD	BB	DD	DD	DD	DD	BB	DD	DD	DD
chr4_11311821_11311856	BB	BB	BB	BB	NA	NN	DD	BB	DD	BB	DD	BB	DD	NA	BB	NA	DD	BB	BB	DD	BB	BB	BB	BB	DD	NA	NA	DD	NA	BB	BB	NA	NA	DD	DD	BB	BB	DD	DD	DD	NA	DD	DD	NA	DD	NA	DD	DD	DD
chr4_11328283_11328322	BB	BB	BB	BB	BB	BB	DD	BB	DD	BB	DD	BB	DD	dn	BB	BB	DD	BB	BB	DD	BB	BB	bn	BB	DD	BB	DD	DD	DD	BB	BB	BB	DD	DD	DD	BB	BB	DD	DD	DD	BB	bd	DD	dn	DD	BB	DD	DD	DD
chr4_11352455_11352466	BB	BB	BB	BB	BB	BB	DD	BB	DD	BB	DD	BB	DD	DD	BB	BB	DD	BB	BB	DD	BB	bd	BB	BB	DD	BB	DD	DD	DD	BB	BB	BB	DD	DD	DD	BB	BB	DD	DD	DD	BB	DD	DD	DD	DD	BB	DD	DD	DD
chr4_11361804_11361824	BB	BB	BB	BB	BB	BB	DD	BB	DD	BB	DD	BB	DD	DD	BB	BB	DD	BB	BB	DD	BB	BB	BB	BB	DD	BB	DD	DD	DD	BB	BB	BB	DD	DD	DD	BB	BB	DD	DD	DD	BB	DD	DD	DD	DD	BB	DD	DD	DD
chr4_11391877_11391888	BB	BB	BB	BB	BB	BB	DD	BB	DD	BB	DD	BB	DD	DD	BB	BB	DD	BB	BB	DD	BB	BB	BB	BB	DD	BB	DD	DD	DD	BB	BB	BB	DD	DD	DD	BB	BB	DD	DD	DD	BB	DD	DD	DD	DD	BB	DD	DD	DD
chr4_11394774_11394785	BB	BB	BB	BB	BB	BB	DD	BB	DD	BB	DD	BB	DD	DD	BB	BB	DD	BB	BB	DD	BB	BB	BB	BB	DD	BB	DD	DD	DD	BB	BB	BB	DD	DD	DD	BB	BB	DD	DD	DD	BB	DD	DD	DD	DD	BB	DD	DD	DD
chr4_11396261_11396292	BB	BB	BB	BB	BB	BB	DD	BB	DD	BB	DD	BB	DD	DD	BB	BB	DD	BB	BB	DD	BB	BB	BB	BB	DD	BB	DD	DD	DD	BB	BB	BB	DD	DD	DD	BB	BB	DD	DD	DD	BB	DD	DD	DD	DD	BB	DD	DD	DD
chr4_11404675_11404690	BB	BB	BB	BB	BB	BB	DD	BB	DD	BB	DD	BB	DD	DD	BB	BB	DD	BB	BB	DD	BB	BB	BB	BB	DD	BB	DD	DD	DD	BB	BB	BB	dn	DD	DD	BB	BB	DD	DD	DD	BB	DD	DD	DD	DD	BB	DD	DD	DD
chr4_11411886_11411905	BB	BB	BB	BB	BB	BB	DD	BB	DD	BB	DD	BB	DD	DD	BB	BB	DD	BB	BB	DD	BB	BB	BB	BB	DD	BB	DD	DD	DD	BB	BB	BB	DD	DD	DD	BB	BB	DD	DD	DD	BB	DD	DD	DD	DD	BB	DD	DD	DD
chr4_11447297_11447311	FF	FF	FF	FF	FF	FF	df	FF	df	FF	df	FF	df	df	FF	FF	df	FF	FF	df	FF	FF	FF	FF	df	FF	df	df	df	FF	FF	FF	DD	df	df	FF	FF	DD	DD	df	FF	df	df	df	df	FF	df	df	DD
chr4_11453868_11453895	BB	BB	BB	BB	BB	BB	DD	BB	DD	BB	DD	BB	DD	DD	BB	BB	DD	BB	BB	DD	BB	BB	BB	BB	DD	BB	DD	DD	DD	BB	BB	BB	DD	DD	DD	BB	BB	DD	DD	DD	BB	DD	DD	DD	DD	BB	DD	DD	DD
chr4_11454929_11454940	BB	BB	BB	BB	BB	BB	DD	BB	DD	BB	DD	BB	DD	DD	BB	BB	DD	BB	BB	DD	BB	BB	BB	BB	DD	BB	DD	DD	DD	BB	BB	BB	DD	DD	DD	BB	BB	DD	DD	DD	BB	DD	DD	DD	DD	BB	DD	DD	DD
chr4_11472291_11472310	BB	BB	BB	BB	BB	BB	DD	BB	DD	BB	DD	BB	DD	DD	BB	BB	DD	BB	BB	DD	BB	BB	BB	BB	DD	BB	DD	DD	DD	BB	BB	BB	DD	DD	DD	BB	BB	DD	DD	DD	BB	DD	DD	DD	DD	BB	DD	DD	DD
chr4_11479993_11480007	BB	BB	BB	BB	BB	BB	DD	BB	DD	BB	DD	BB	DD	DD	BB	BB	DD	BB	BB	DD	BB	BB	BB	BB	DD	BB	DD	DD	DD	BB	BB	BB	DD	DD	DD	BB	BB	DD	DD	DD	BB	DD	DD	DD	DD	BB	DD	DD	DD
chr4_11498482_11498493	BB	BB	BB	BB	BB	BB	DD	BB	DD	BB	DD	BB	DD	DD	BB	BB	DD	BB	BB	DD	BB	BB	BB	BB	DD	BB	DD	DD	DD	BB	BB	BB	DD	DD	DD	BB	BB	DD	DD	DD	BB	DD	DD	DD	DD	BB	DD	DD	DD
chr4_11505968_11505987	BB	BB	BB	BB	BB	BB	DD	BB	DD	BB	DD	BB	DD	DD	BB	BB	DD	BB	BB	DD	BB	BB	BB	BB	DD	BB	DD	DD	DD	BB	BB	BB	DD	DD	DD	BB	BB	DD	DD	DD	BB	DD	DD	DD	DD	BB	DD	DD	DD
chr4_11514851_11514877	BB	BB	BB	BB	BB	BB	DD	BB	DD	BB	DD	BB	DD	DD	BB	BB	DD	BB	BB	DD	BB	BB	BB	BB	DD	BB	DD	DD	DD	BB	BB	BB	DD	DD	DD	BB	BB	DD	DD	DD	BB	DD	DD	DD	DD	BB	DD	DD	DD
chr4_11517322_11517336	BB	BB	BB	BB	BB	BB	DD	BB	DD	BB	DD	BB	DD	DD	BB	BB	DD	BB	BB	DD	BB	BB	BB	BB	DD	BB	DD	DD	DD	BB	BB	BB	DD	DD	DD	BB	BB	DD	DD	DD	BB	DD	DD	DD	DD	BB	DD	DD	DD
chr4_11537827_11537858	BB	BB	BB	BB	BB	BB	dd	BB	dd	BB	dd	BB	dd	dd	BB	BB	dd	BB	BB	DD	BB	BB	BB	BB	dd	BB	dd	DD	DD	BB	BB	BB	dd	dd	dd	BB	BB	dd	dd	dd	BB	dd	dd	DD	dd	BB	DD	dd	dd
chr4_11554374_11554389	BB	BB	BB	BB	BB	BB	DD	BB	DD	BB	DD	BB	DD	DD	BB	BB	DD	BB	BB	DD	BB	BB	BB	BB	DD	BB	DD	DD	DD	BB	BB	BB	dd	DD	DD	BB	BB	DD	DD	DD	BB	DD	DD	dd	DD	BB	DD	DD	DD
chr4_11595113_11595136	BB	BB	BB	BB	BB	BB	DD	BB	DD	BB	DD	BB	DD	DD	BB	BB	bd	BB	BB	DD	BB	BB	BB	BB	DD	BB	DD	DD	DD	BB	BB	BB	DD	DD	DD	BB	BB	DD	DD	DD	BB	DD	DD	DD	DD	BB	DD	DD	DD
chr4_11726557_11726608	BB	BB	BB	BB	BB	BB	DD	BB	DD	BB	DD	BB	DD	DD	BB	BB	DD	BB	bd	DD	BB	BB	BB	DD	DD	BB	DD	DD	DD	BB	BB	BB	BB	DD	DD	BB	BB	DD	DD	DD	BB	DD	DD	NA	DD	BB	DD	DD	DD
chr4_11727190_11727229	FF	FF	FF	FF	FF	NN	FF	FF	FF	FF	FF	FF	FF	FF	NA	FF	NA	FF	FF	FF	FF	FF	FF	FF	FF	FF	FF	FF	FF	FF	FF	NA	FF	FF	FF	FF	FF	FF	FF	NA	NA	NA	FF	FF	FF	FF	NA	FF	FF
chr4_11793323_11793362	FF	FF	FF	NA	FF	FF	FF	FF	FF	FF	NA	FF	FF	FF	FF	FF	FF	FF	FF	NA	FF	FF	FF	FF	FF	FF	FF	FF	FF	FF	FF	NN	nn	NA	FF	FF	FF	FF	FF	FF	NA	FF	FF	NA	FF	FF	NA	FF	FF
chr4_11802777_11802827	FF	FF	FF	NA	FF	FF	FF	FF	FF	FF	FF	FF	FF	FF	fn	FF	FF	FF	NA	NN	FF	FF	FF	FF	FF	NN	fn	NA	FF	FF	FF	FF	FF	FF	FF	FF	NA	FF	FF	FF	FF	FF	FF	FF	FF	FF	FF	FF	FF
chr4_11860934_11860969	FF	FF	FF	FF	FF	FF	FF	FF	FF	FF	NA	FF	FF	FF	FF	FF	FF	FF	FF	NN	FF	FF	FF	FF	FF	NA	FF	FF	FF	FF	FF	FF	FF	FF	FF	NA	FF	FF	FF	FF	FF	FF	FF	FF	FF	FF	FF	FF	NA
chr4_11921882_11921914	FF	FF	FF	FF	FF	NA	FF	FF	FF	FF	FF	NA	FF	FF	FF	FF	NA	FF	FF	FF	FF	NN	NN	FF	FF	NA	FF	FF	FF	NA	FF	FF	FF	FF	FF	FF	NA	FF	FF	FF	FF	FF	FF	FF	FF	FF	FF	NA	FF
chr4_11948956_11949003	BB	BB	NA	BB	BB	BB	NN	BB	DD	BB	DD	NN	DD	NA	BB	BB	dn	BB	BB	DD	NN	BB	BB	NN	DD	BB	DD	DD	DD	BB	BB	BB	DD	DD	DD	BB	BB	NN	DD	DD	BB	DD	DD	BB	DD	BB	DD	DD	DD
chr4_12173979_12174010	FF	FF	FF	FF	FF	FF	FF	FF	FF	FF	FF	NA	NN	FF	FF	FF	FF	FF	FF	FF	FF	FF	FF	FF	FF	FF	FF	FF	FF	FF	FF	FF	FF	FF	FF	NA	FF	NA	FF	FF	FF	FF	FF	FF	FF	NA	FF	FF	FF
chr4_12261171_12261222	NA	BB	BB	DD	NN	BB	BB	BB	BB	DD	DD	BB	BB	BB	BB	BB	BB	BB	NA	BB	DD	BB	BB	BB	BB	BB	BB	NA	BB	NA	BB	BB	BB	DD	DD	NA	BB	DD	DD	DD	BB	DD	DD	NN	DD	NA	DD	DD	DD
chr4_12330378_12330404	DD	NA	DD	NA	DD	DD	DD	DD	DD	DD	DD	NA	NA	DD	DD	DD	DD	DD	DD	DD	DD	UU	DD	DD	DD	NA	DD	DD	DD	DD	DD	NA	DD	DD	DD	NA	DD	DD	DD	DD	DD	DD	NA	DD	DD	NA	DD	DD	DD
chr4_12330606_12330650	BB	NA	BB	BB	BB	BB	NN	BB	BB	BB	BB	BB	BB	BB	BB	BB	NA	BB	BB	BB	BB	NA	BB	BB	BB	NA	BB	bn	BB	NA	BB	BB	BB	NA	BB	NN	BB	BB	BB	BB	NA	BB	BB	BB	BB	BB	BB	BB	NA
chr4_12408477_12408532	DD	DD	DD	DD	DD	NA	DD	DD	NA	DD	DD	DD	DD	DD	NA	NA	DD	NA	DD	NA	DD	NA	DD	DD	DD	NA	DD	DD	NA	DD	DD	DD	NA	DD	NA	UU	DD	DD	DD	NA	NA	NA	DD	DD	DD	NA	du	DD	DD
chr4_12568976_12569023	BB	NA	NA	BB	BB	BB	DD	BB	DD	BB	BB	BB	DD	DD	BB	BB	DD	BB	BB	DD	NA	BB	BB	NA	DD	BB	DD	DD	DD	BB	BB	NA	DD	DD	NA	BB	BB	DD	DD	DD	BB	DD	DD	DD	DD	BB	NA	NA	DD
chr4_12571916_12571930	BB	BB	BB	BB	BB	BB	DD	BB	DD	BB	BB	BB	DD	DD	BB	BB	DD	BB	BB	DD	BB	BB	BB	BB	DD	BB	DD	DD	DD	BB	BB	BB	DD	DD	DD	BB	BB	DD	DD	DD	BB	DD	DD	DD	DD	BB	DD	DD	DD
chr4_12579684_12579709	BB	BB	BB	BB	BB	BB	DD	BB	DD	bn	BB	BB	DD	DD	BB	BB	DD	BB	BB	DD	BB	BB	BB	BB	DD	BB	DD	dn	DD	BB	BB	BB	DD	DD	DD	BB	BB	DD	DD	DD	BB	DD	DD	DD	DD	BB	DD	DD	DD
chr4_12686401_12686445	BB	BB	BB	BB	BB	BB	DD	BB	DD	BB	BB	BB	DD	DD	BB	BB	DD	BB	BB	DD	BB	NA	BB	BB	NN	BB	DD	DD	DD	BB	BB	BB	DD	DD	DD	BB	BB	NA	DD	DD	BB	DD	DD	DD	DD	BB	DD	DD	DD
chr4_12737289_12737333	BB	BB	BB	BB	BB	BB	DD	BB	DD	BB	BB	BB	DD	DD	BB	BB	DD	BB	BB	DD	BB	BB	bd	BB	DD	BB	DD	DD	DD	BB	BB	BB	DD	DD	DD	BB	BB	DD	DD	DD	BB	DD	DD	DD	DD	BB	DD	DD	DD
chr4_12746544_12746583	BB	BB	BB	BB	BB	NA	DD	BB	NN	BB	BB	BB	NN	NN	BB	BB	NA	BB	BB	NN	BB	BB	BB	BB	NN	BB	NA	NN	NN	BB	BB	BB	NN	DD	NA	BB	BB	NN	NN	NN	BB	NN	NN	NA	NN	BB	NN	NN	NN
chr4_12951959_12951986	BB	BB	BB	BB	BB	BB	DD	BB	dn	BB	BB	BB	DD	DD	BB	BB	dn	BB	BB	DD	BB	BB	BB	BB	DD	BB	DD	DD	DD	BB	BB	BB	DD	DD	DD	BB	BB	DD	DD	DD	BB	DD	DD	DD	DD	BB	DD	DD	DD
chr4_12966986_12967021	BB	BB	BB	BB	BB	BB	DD	BB	DD	BB	BB	BB	DD	DD	BB	BB	DD	BB	BB	DD	BB	BB	BB	BB	DD	BB	DD	DD	DD	BB	BB	BB	bd	DD	DD	BB	BB	DD	DD	DD	BB	DD	DD	DD	DD	BB	DD	DD	DD
chr4_12977807_12977845	BB	NA	bd	NA	BB	BB	NA	BB	DD	bd	NA	NA	DD	DD	BB	BB	NA	BB	BB	dn	BB	BB	BB	NA	NA	NA	DD	DD	DD	BB	BB	BB	DD	DD	NA	BB	NN	DD	DD	DD	bd	DD	DD	DD	dn	bd	DD	DD	DD
chr4_13061447_13061458	FF	FF	FF	FF	FF	FF	df	FF	df	FF	FF	FF	df	df	FF	FF	df	FF	FF	df	FF	FF	FF	FF	df	FF	df	df	df	FF	FF	FF	df	df	df	FF	FF	df	df	df	FF	df	df	df	df	FF	df	df	df
chr4_13068065_13068104	NN	NN	NN	NN	NN	NN	BB	NA	BB	NN	NN	NN	BB	BB	NN	NN	BB	NN	NN	NA	NN	NN	NN	NN	BB	NA	BB	BB	BB	NN	NN	NN	BB	BB	BB	NA	NA	BB	BB	BB	BB	BB	BB	BB	BB	NN	BB	BB	BB
chr4_13074547_13074582	BB	BB	BB	BB	BB	BB	DD	BB	DD	BB	BB	BB	DD	DD	BB	bn	DD	BB	BB	dn	BB	BB	BB	BB	DD	BB	DD	DD	DD	BB	BB	BB	DD	DD	DD	BB	BB	DD	DD	DD	BB	DD	DD	DD	DD	BB	DD	DD	DD
chr4_13104101_13104115	BB	BB	BB	BB	BB	BB	DD	BB	DD	BB	BB	BB	DD	DD	BB	BB	DD	BB	BB	DD	BB	BB	BB	BB	DD	BB	DD	DD	DD	BB	BB	BB	DD	DD	DD	BB	BB	DD	DD	DD	BB	DD	DD	DD	DD	BB	DD	DD	DD
chr4_13106899_13106932	BB	BB	BB	BB	BB	BB	bd	BB	dd	BB	BB	bn	dd	bd	bn	BB	dd	BB	BB	bd	BB	BB	BB	BB	bd	BB	bd	dd	dd	BB	BB	BB	bd	bd	dd	BB	BB	dd	dn	bd	BB	bd	dd	bd	dd	BB	bd	bd	dd
chr4_13114965_13114988	BB	BB	BB	bn	BB	BB	DD	BB	DD	BB	BB	BB	DD	DD	BB	BB	DD	BB	BB	DD	BB	BB	BB	BB	DD	BB	DD	DD	DD	BB	BB	BB	DD	DD	DD	BB	BB	DD	DD	DD	BB	DD	DD	DD	DD	BB	DD	DD	DD
chr4_13129879_13129892	BB	BB	BB	BB	BB	BB	DD	BB	DD	BB	BB	BB	DD	DD	BB	BB	DD	BB	BB	DD	BB	BB	BB	BB	DD	BB	DD	DD	DD	BB	BB	BB	DD	DD	DD	BB	BB	DD	DD	DD	BB	DD	DD	DD	DD	BB	DD	DD	DD
chr4_13197330_13197353	BB	BB	BB	BB	BB	BB	DD	BB	DD	BB	BB	BB	DD	DD	BB	BB	DD	BB	BB	DD	BB	BB	BB	BB	DD	BB	DD	DD	DD	BB	BB	BB	DD	DD	DD	BB	BB	DD	DD	DD	BB	DD	DD	DD	DD	BB	DD	DD	DD
chr4_13279412_13279451	FF	FF	NA	NA	NA	FF	NA	FF	FF	FF	FF	FF	NA	FF	FF	FF	FF	NN	NN	FF	FF	FF	FF	FF	NA	NA	FF	FF	NA	NA	FF	FF	NA	FF	NA	FF	FF	NA	FF	NA	FF	FF	FF	FF	FF	NA	FF	FF	NA
chr4_13361608_13361627	BB	BB	BB	BB	BB	BB	DD	BB	DD	BB	BB	BB	DD	DD	BB	BB	DD	BB	BB	DD	BB	BB	BB	BB	DD	BB	DD	DD	DD	BB	BB	BB	DD	DD	DD	BB	BB	DD	DD	DD	BB	DD	DD	DD	DD	BB	DD	BB	DD
chr4_13375341_13375380	BB	BB	BB	BB	BB	BB	DD	BB	DD	BB	BB	BB	DD	DD	BB	BB	DD	BB	BB	DD	NN	BB	BB	BB	DD	NA	DD	DD	DD	BB	BB	BB	DD	DD	DD	BB	BB	DD	DD	NA	NA	DD	DD	NA	DD	BB	DD	BB	DD
chr4_13405988_13406001	BB	BB	BB	BB	BB	BB	DD	BB	DD	BB	BB	BB	DD	DD	BB	BB	DD	BB	BB	DD	BB	BB	BB	BB	DD	BB	DD	DD	DD	BB	BB	BB	DD	DD	DD	BB	BB	DD	bd	DD	BB	DD	DD	DD	DD	BB	DD	BB	DD
chr4_13407814_13407852	BB	BB	BB	BB	BB	BB	DD	BB	DD	bn	BB	BB	DD	DD	BB	BB	DD	BB	BB	DD	BB	BB	BB	BB	DD	BB	DD	DD	DD	BB	BB	BB	DD	DD	DD	bn	BB	DD	DD	DD	BB	DD	DD	DD	DD	BB	DD	BB	DD
chr4_13450637_13450648	BB	BB	BB	BB	BB	BB	DD	BB	DD	BB	BB	BB	DD	DD	BB	BB	DD	BB	BB	DD	BB	BB	BB	BB	DD	BB	DD	DD	DD	BB	BB	BB	DD	DD	DD	BB	BB	DD	DD	DD	BB	DD	DD	DD	DD	BB	DD	BB	DD
chr4_13453573_13453594	BB	BB	BB	BB	BB	BB	dd	BB	dn	bn	BB	BB	dd	dd	BB	BB	dd	BB	BB	dd	BB	BB	BB	BB	dd	BB	DD	dd	dd	BB	BB	BB	dd	dd	DD	BB	BB	dd	dd	dn	BB	dd	dd	dd	dd	BB	dd	BB	dd
chr4_13456338_13456385	BB	BB	BB	BB	BB	BB	DD	BB	DD	BB	BB	BB	DD	DD	BB	BB	DD	BB	BB	DD	BB	BB	BB	bn	DD	bn	DD	DD	DD	BB	BB	BB	DD	DD	DD	BB	BB	DD	DD	DD	BB	DD	DD	DD	DD	BB	DD	BB	DD
chr4_13514729_13514764	BB	BB	BB	BB	BB	BB	DD	BB	DD	BB	BB	BB	DD	DD	BB	BB	DD	BB	BB	DD	BB	bd	BB	BB	DD	BB	DD	DD	DD	BB	BB	BB	DD	DD	DD	BB	BB	DD	DD	DD	BB	DD	DD	DD	DD	BB	DD	BB	DD
chr4_13516076_13516123	FF	FF	FF	FF	FF	FF	FF	FF	NA	FF	FF	FF	FF	FF	FF	FF	FF	FF	FF	FF	FF	FF	FF	FF	NA	NA	fn	FF	fn	fn	NA	FF	FF	FF	FF	FF	FF	NA	FF	FF	FF	FF	FF	FF	NN	FF	FF	FF	NA
chr4_13575443_13575458	BB	BB	BB	BB	BB	BB	DD	BB	DD	BB	BB	BB	DD	DD	BB	BB	DD	BB	BB	DD	BB	BB	BB	BB	DD	BB	DD	DD	DD	BB	BB	BB	DD	DD	DD	BB	BB	DD	DD	DD	BB	DD	DD	DD	DD	BB	DD	BB	DD
chr4_13578023_13578046	FF	FF	FF	FF	FF	FF	FF	FF	FF	FF	NN	FF	FF	FF	FF	FF	FF	FF	FF	FF	FF	FF	FF	FF	FF	FF	FF	FF	FF	FF	FF	FF	FF	FF	FF	FF	FF	FF	FF	FF	FF	FF	FF	FF	FF	fn	FF	FF	NA
chr4_13614707_13614742	BB	BB	BB	BB	BB	BB	DD	BB	DD	BB	BB	BB	DD	DD	BB	BB	DD	BB	BB	DD	BB	BB	BB	BB	DD	BB	DD	DD	DD	BB	BB	BB	DD	DD	DD	BB	BB	DD	DD	DD	BB	DD	dn	DD	DD	BB	DD	BB	DD
chr4_13653665_13653728	BB	BB	bn	NA	NA	NA	DD	BB	NA	BB	NA	BB	DD	dn	NA	NA	DD	NA	NA	DD	bn	bd	BB	BB	DD	NA	DD	DD	DD	bn	NA	BB	DD	DD	DD	BB	NA	DD	DD	DD	NA	DD	DD	NN	DD	BB	NN	BB	DD
chr4_13713741_13713768	BB	BB	BB	BB	BB	BB	DD	BB	DD	BB	BB	BB	DD	DD	BB	BB	DD	BB	BB	DD	BB	BB	BB	BB	DD	BB	DD	DD	DD	BB	BB	BB	DD	DD	DD	BB	BB	DD	DD	DD	BB	DD	DD	DD	DD	BB	DD	BB	DD
chr4_13749882_13749899	FF	NA	FF	NA	FF	NA	FF	FF	FF	FF	FF	FF	FF	NN	FF	FF	NA	FF	NA	FF	FF	FF	FF	FF	FF	NA	FF	NA	FF	FF	FF	FF	FF	FF	FF	FF	FF	FF	FF	FF	FF	FF	FF	NA	FF	FF	NA	NA	FF
chr4_13764005_13764025	BB	BB	BB	BB	BB	BB	DD	BB	DD	BB	BB	BB	DD	DD	BB	BB	DD	BB	BB	DD	BB	BB	BB	BB	DD	BB	DD	DD	DD	BB	BB	BB	DD	DD	DD	BB	BB	DD	DD	DD	BB	DD	DD	DD	DD	BB	DD	BB	DD
chr4_13769318_13769341	BB	BB	BB	BB	BB	BB	DD	BB	DD	BB	BB	BB	DD	DD	BB	BB	DD	BB	BB	DD	BB	BB	BB	BB	DD	BB	DD	DD	DD	BB	BB	BB	DD	DD	DD	BB	BB	DD	DD	DD	BB	DD	DD	DD	DD	BB	DD	BB	DD
chr4_13780140_13780163	BB	BB	BB	BB	BB	BB	DD	BB	DD	BB	BB	BB	DD	DD	BB	BB	DD	BB	BB	DD	BB	BB	BB	BB	DD	BB	DD	DD	DD	BB	BB	BB	DD	DD	DD	BB	BB	DD	DD	DD	BB	DD	DD	DD	DD	BB	DD	BB	DD
chr4_13788599_13788618	BB	BB	BB	BB	BB	BB	DD	BB	DD	BB	BB	BB	DD	DD	BB	BB	DD	BB	BB	DD	BB	BB	BB	BB	DD	BB	DD	DD	DD	BB	BB	BB	DD	DD	DD	BB	BB	DD	DD	DD	BB	DD	DD	DD	DD	BB	DD	BB	DD
chr4_13801546_13801583	BB	BB	bn	BB	BB	bn	DD	BB	DD	BB	BB	bn	DD	DD	BB	BB	DD	BB	BB	DD	BB	BB	BB	BB	DD	BB	DD	DD	DD	BB	BB	BB	DD	DD	DD	BB	BB	DD	DD	DD	BB	DD	DD	DD	DD	BB	DD	BB	DD
chr4_13813955_13813994	BB	BB	BB	BB	BB	BB	DD	BB	DD	BB	BB	BB	DD	DD	BB	BB	DD	BB	BB	DD	BB	BB	BB	BB	DD	BB	DD	DD	DD	BB	BB	BB	DD	DD	DD	BB	BB	DD	DD	DD	BB	DD	DD	DD	DD	BB	DD	BB	DD
chr4_13815445_13815472	BB	BB	BB	BB	BB	BB	DD	BB	DD	BB	BB	BB	DD	DD	BB	BB	DD	BB	BB	DD	bn	BB	BB	BB	DD	BB	DD	DD	DD	BB	BB	BB	DD	DD	DD	BB	BB	DD	DD	DD	BB	DD	DD	DD	DD	BB	DD	BB	DD
chr4_13822041_13822080	BB	BB	BB	BB	BB	BB	DD	BB	DD	BB	BB	BB	DD	DD	BB	BB	DD	BB	BB	DD	BB	BB	BB	BB	DD	BB	DD	DD	DD	BB	BB	BB	DD	DD	DD	BB	BB	DD	DD	DD	BB	DD	DD	DD	DD	BB	DD	BB	DD
chr4_13825388_13825402	BB	BB	BB	BB	BB	BB	DD	BB	DD	BB	BB	BB	DD	DD	BB	BB	DD	BB	BB	DD	BB	BB	BB	BB	DD	BB	DD	DD	DD	BB	BB	BB	DD	DD	DD	BB	BB	DD	DD	DD	BB	DD	DD	DD	DD	BB	DD	BB	DD
chr4_13830271_13830290	BB	BB	BB	BB	BB	BB	DD	BB	DD	BB	BB	BB	DD	DD	BB	BB	DD	BB	BB	DD	BB	BB	BB	BB	DD	BB	DD	DD	DD	BB	BB	BB	DD	DD	DD	BB	BB	DD	DD	DD	BB	DD	DD	DD	DD	BB	DD	BB	DD
chr4_13831152_13831166	BB	BB	BB	BB	BB	BB	DD	BB	DD	BB	BB	BB	DD	DD	BB	BB	DD	BB	BB	DD	BB	BB	BB	BB	DD	BB	DD	DD	DD	BB	BB	BB	DD	DD	DD	BB	BB	DD	DD	DD	BB	DD	DD	DD	DD	BB	DD	BB	DD
chr4_13838791_13838812	FF	bf	bf	FF	FF	FF	df	FF	df	FF	bf	bf	DD	df	bf	bf	DD	FF	bf	DD	FF	FF	bf	FF	df	FF	df	df	df	FF	bf	bf	df	DD	df	FF	FF	df	df	df	bf	df	df	df	df	FF	df	FF	df
chr4_13838812_13838835	FF	FF	FF	FF	FF	FF	df	FF	df	FF	FF	FF	df	df	FF	FF	df	FF	fn	df	FF	FF	FF	FF	df	FF	df	df	df	FF	FF	FF	df	DD	df	FF	FF	df	df	df	FF	df	df	DD	df	FF	DD	FF	df
chr4_13947316_13947355	DD	BB	BB	DD	BB	BB	DD	BB	DD	BB	BB	BB	DD	DD	BB	BB	DD	BB	BB	DD	BB	BB	BB	BB	DD	BB	DD	DD	DD	dn	BB	BB	DD	DD	DD	BB	BB	DD	DD	DD	BB	DD	DD	DD	DD	BB	DD	BB	DD
chr4_14003518_14003557	DD	BB	NA	DD	NA	NN	DD	NA	DD	BB	BB	BB	DD	DD	BB	BB	DD	BB	BB	DD	BB	NA	BB	BB	DD	NA	BB	DD	DD	DD	BB	BB	DD	DD	DD	BB	BB	DD	DD	DD	BB	DD	DD	DD	DD	BB	dn	BB	NN
chr4_14108977_14109020	DD	DD	UU	UU	UU	UU	UU	UU	UU	du	UU	NA	UU	UU	UU	UU	DD	UU	NA	DD	UU	NA	UU	UU	UU	NA	UU	UU	UU	DD	NA	UU	UU	UU	DD	NA	UU	DD	UU	du	UU	UU	UU	DD	UU	UU	UU	UU	UU
chr4_14269787_14269814	FF	NA	FF	FF	FF	FF	FF	FF	NA	FF	FF	FF	FF	FF	FF	FF	FF	NA	FF	FF	FF	FF	FF	FF	FF	NA	FF	FF	FF	FF	FF	FF	NN	FF	NA	FF	FF	FF	FF	FF	FF	FF	NA	FF	FF	FF	FF	FF	FF
chr4_14333487_14333526	FF	FF	FF	df	FF	FF	FF	FF	df	FF	FF	FF	df	FF	FF	FF	df	FF	FF	FF	FF	FF	FF	FF	FF	FF	FF	FF	df	FF	FF	FF	FF	FF	FF	FF	FF	FF	FF	FF	FF	FF	FF	FF	df	FF	DD	FF	FF
chr4_14422845_14422870	DD	BB	BB	DD	BB	BB	DD	BB	DD	BB	BB	BB	DD	DD	BB	BB	DD	BB	BB	DD	BB	BB	BB	BB	DD	BB	DD	DD	DD	DD	BB	BB	DD	DD	DD	BB	BB	DD	DD	DD	BB	DD	DD	DD	DD	BB	DD	BB	DD
chr4_14507872_14507895	FF	FF	NN	FF	FF	FF	FF	FF	FF	FF	FF	FF	FF	FF	FF	FF	FF	FF	FF	FF	FF	FF	FF	FF	FF	FF	FF	FF	FF	FF	FF	FF	FF	FF	FF	FF	FF	FF	FF	FF	FF	FF	FF	FF	FF	fn	FF	FF	NA
chr4_14604119_14604170	FF	FF	FF	FF	NA	FF	NA	FF	FF	FF	FF	NA	FF	NN	FF	FF	FF	NA	NN	FF	FF	FF	NA	NN	NN	FF	FF	FF	FF	FF	FF	FF	NA	FF	fn	FF	FF	FF	FF	FF	FF	FF	fn	FF	FF	NA	FF	NA	FF
chr4_14670987_14671050	DD	BB	BB	DD	BB	bn	NA	NA	DD	NA	NA	BB	dn	NN	BB	BB	NA	NA	NA	NA	NN	BB	bd	NN	DD	NA	NN	DD	DD	NA	NA	NA	DD	DD	DD	BB	NN	NA	NA	NA	NA	NA	DD	DD	DD	BB	DD	BB	DD
chr4_14709765_14709816	FF	NN	NN	FF	NN	NN	FF	NN	FF	NN	NN	NN	FF	fn	NN	NN	FF	NN	NN	FF	NN	NA	FF	NN	FF	FF	FF	FF	NA	FF	FF	FF	FF	FF	fn	FF	FF	NA	FF	FF	FF	FF	FF	FF	FF	FF	FF	FF	FF
chr4_14978796_14978855	FF	FF	FF	FF	FF	FF	NA	fn	NA	NN	NN	NA	FF	NN	FF	FF	FF	FF	FF	NN	fn	NN	NN	FF	FF	FF	FF	FF	NA	NA	FF	FF	FF	NA	FF	NA	FF	NA	FF	FF	NA	FF	NN	FF	FF	FF	FF	FF	FF
chr4_14997109_14997148	FF	FF	FF	FF	FF	FF	FF	FF	NA	FF	FF	FF	FF	FF	FF	FF	FF	FF	FF	NA	FF	FF	fn	fn	FF	fn	FF	FF	FF	NA	FF	FF	NA	fn	FF	FF	NA	FF	FF	FF	FF	FF	FF	FF	FF	FF	FF	NA	FF
chr4_15223971_15224010	FF	FF	FF	FF	FF	FF	FF	FF	FF	FF	FF	FF	FF	FF	FF	FF	FF	FF	FF	FF	FF	FF	FF	FF	FF	NA	FF	FF	NA	FF	NA	FF	FF	FF	FF	FF	FF	FF	FF	FF	FF	FF	FF	NA	FF	NA	FF	FF	NA
chr4_15261433_15261450	df	FF	FF	df	FF	FF	df	FF	df	FF	FF	FF	fn	df	FF	NA	df	FF	FF	df	FF	fn	FF	fn	df	FF	df	df	df	fn	FF	FF	df	df	df	FF	FF	df	df	df	FF	df	df	df	df	FF	df	NA	df
chr4_15277807_15277842	DD	NA	BB	DD	BB	BB	DD	BB	DD	BB	BB	NA	DD	DD	BB	NA	DD	bn	BB	DD	BB	NA	BB	BB	DD	bd	DD	DD	DD	DD	BB	BB	DD	DD	DD	BB	BB	DD	DD	DD	BB	DD	DD	DD	DD	BB	DD	DD	DD
chr4_15299431_15299490	DD	DD	DD	DD	DD	NA	NN	DD	DD	DD	DD	DD	NA	NA	DD	DD	NA	DD	NA	DD	NA	DD	DD	DD	BB	NA	DD	dn	DD	DD	DD	DD	DD	DD	bd	BB	NA	DD	NA	DD	bd	DD	NA	DD	DD	NA	NA	DD	DD
chr4_15362200_15362235	FF	FF	FF	FF	FF	NA	FF	NA	FF	FF	FF	FF	FF	FF	FF	FF	FF	FF	FF	FF	FF	FF	FF	FF	FF	FF	FF	FF	FF	NA	NA	FF	FF	FF	FF	NA	FF	NA	FF	FF	NA	FF	FF	FF	FF	FF	FF	FF	FF
chr4_15365748_15365795	DD	BB	BB	DD	BB	NA	DD	BB	DD	BB	BB	BB	DD	NA	BB	BB	DD	BB	BB	NN	bd	NA	BB	BB	DD	BB	DD	DD	DD	DD	NA	BB	DD	DD	DD	NA	BB	DD	DD	DD	BB	DD	DD	NA	DD	BB	DD	DD	DD
chr4_15489947_15490002	FF	FF	fn	FF	NA	FF	NN	fn	FF	FF	NA	FF	NN	FF	NN	FF	FF	FF	fn	NN	FF	FF	fn	nn	FF	NA	FF	FF	NA	FF	FF	fn	fn	NA	FF	FF	FF	NA	NN	FF	NA	FF	NA	FF	FF	FF	NA	FF	FF
chr4_15500915_15500966	FF	nn	FF	NA	FF	FF	NA	FF	FF	NN	FF	FF	FF	FF	NA	FF	FF	FF	NN	NN	FF	FF	NA	NN	nn	fn	FF	FF	FF	FF	FF	FF	fn	FF	FF	FF	FF	FF	FF	FF	FF	FF	FF	FF	NA	FF	NA	FF	FF
chr4_15559672_15559731	FF	FF	NA	FF	FF	FF	FF	FF	NA	FF	FF	NA	FF	FF	FF	FF	FF	FF	FF	NN	FF	FF	FF	FF	FF	NA	FF	FF	FF	FF	FF	FF	NA	NN	FF	FF	FF	FF	FF	FF	FF	FF	FF	FF	FF	FF	FF	FF	FF
chr4_15566275_15566329	BB	BB	DD	BB	BB	BB	BB	BB	BB	BB	BB	BB	BB	BB	BB	BB	BB	BB	BB	BB	BB	BB	BB	BB	DD	BB	DD	DD	DD	DD	NA	BB	DD	DD	DD	BB	BB	DD	DD	DD	BB	DD	DD	DD	DD	BB	DD	DD	DD
chr4_15826641_15826680	FF	FF	NN	FF	FF	FF	FF	FF	FF	FF	FF	NA	NA	FF	FF	FF	NA	FF	FF	FF	FF	FF	FF	FF	FF	NA	FF	FF	FF	FF	FF	FF	FF	FF	FF	NA	FF	NA	NA	FF	FF	FF	FF	FF	FF	FF	FF	NA	FF
chr4_15846443_15846475	FF	FF	FF	NA	FF	FF	FF	FF	FF	FF	FF	NA	FF	NA	NA	FF	FF	FF	FF	FF	NA	FF	FF	FF	FF	NA	FF	NA	FF	FF	NA	FF	fn	FF	NA	FF	FF	FF	FF	FF	NA	FF	FF	FF	FF	FF	NN	FF	FF
chr4_15902615_15902659	FF	FF	FF	FF	FF	FF	FF	FF	FF	FF	FF	FF	FF	NA	FF	FF	FF	FF	FF	FF	FF	FF	FF	FF	FF	NA	FF	FF	FF	FF	NA	NA	NA	FF	FF	FF	FF	FF	FF	FF	FF	FF	FF	FF	FF	NN	FF	FF	FF
chr4_15928932_15928967	FF	FF	FF	FF	FF	NN	FF	FF	FF	FF	FF	FF	FF	FF	FF	FF	FF	FF	FF	FF	FF	FF	FF	FF	FF	NA	FF	FF	FF	FF	FF	FF	FF	FF	FF	FF	FF	FF	NA	FF	NA	FF	FF	FF	FF	FF	FF	FF	FF
chr4_15992786_15992833	DD	UU	NA	NA	UU	NA	NA	NA	NA	UU	UU	UU	DD	NA	NA	UU	NA	UU	UU	DD	UU	DD	DD	UU	DD	NA	DD	DD	DD	DD	UU	du	DD	DD	DD	UU	UU	DD	DD	du	NA	DD	DD	DD	DD	DD	DD	DD	DD
chr4_16113080_16113121	DD	BB	BB	DD	BB	BB	DD	BB	DD	BB	BB	BB	DD	DD	BB	BB	DD	BB	BB	DD	BB	BB	BB	BB	DD	BB	DD	DD	DD	DD	BB	BB	DD	DD	DD	NA	BB	DD	DD	DD	BB	DD	DD	DD	DD	BB	DD	DD	DD
chr4_16174664_16174735	NA	NA	DD	DD	NN	NN	DD	NN	DD	NN	NN	BB	DD	DD	NN	NN	NN	NA	NA	NA	dn	NN	BB	NA	DD	NN	DD	DD	DD	DD	NN	NN	NA	DD	DD	DD	NN	DD	NA	NA	BB	DD	DD	dn	DD	NA	DD	DD	DD
chr4_16205182_16205229	DD	BB	BB	DD	BB	BB	DD	BB	DD	BB	BB	BB	DD	DD	BB	BB	BB	NA	BB	DD	bn	BB	BB	BB	DD	BB	DD	DD	DD	BB	BB	DD	DD	DD	DD	BB	BB	DD	DD	DD	BB	DD	DD	DD	DD	BB	DD	DD	DD
chr4_16207090_16207114	FF	NA	FF	NA	FF	FF	FF	FF	NA	NA	NA	FF	FF	FF	NA	FF	NA	FF	FF	FF	NA	FF	FF	NA	NA	NA	FF	FF	FF	FF	FF	FF	NA	FF	FF	FF	FF	FF	FF	FF	NA	FF	FF	FF	FF	FF	NA	FF	NA
chr4_16278402_16278449	NA	FF	FF	FF	NA	FF	FF	FF	FF	FF	FF	FF	FF	FF	FF	FF	FF	FF	FF	FF	FF	NA	FF	FF	FF	NA	FF	FF	FF	NA	FF	FF	FF	FF	FF	FF	NA	NA	FF	NA	NA	NA	FF	FF	FF	FF	NA	FF	FF
chr4_16431698_16431712	DD	BB	BB	DD	BB	BB	DD	BB	DD	BB	BB	BB	DD	DD	BB	BB	DD	DD	DD	DD	BB	BB	BB	BB	DD	BB	DD	DD	DD	DD	BB	BB	DD	DD	DD	BB	BB	DD	DD	DD	BB	DD	DD	DD	DD	BB	DD	DD	DD
chr4_16452989_16453018	DD	BB	BB	DD	BB	BB	DD	BB	DD	BB	BB	BB	DD	DD	BB	BB	DD	DD	DD	DD	BB	BB	BB	BB	DD	BB	DD	DD	DD	DD	BB	BB	DD	DD	DD	BB	BB	DD	DD	DD	BB	DD	DD	DD	DD	BB	DD	DD	DD
chr4_16468903_16468926	DD	BB	BB	DD	BB	BB	DD	BB	DD	BB	BB	BB	DD	DD	BB	BB	DD	DD	DD	DD	BB	BB	BB	BB	DD	BB	DD	DD	DD	DD	BB	BB	DD	DD	DD	BB	BB	DD	DD	DD	BB	DD	DD	DD	DD	BB	DD	DD	DD
chr4_16512738_16512792	DD	BB	BB	DD	BB	BB	DD	BB	DD	BB	BB	BB	DD	DD	BB	BB	DD	DD	DD	DD	BB	BB	BB	BB	DD	BB	DD	DD	DD	DD	BB	BB	DD	DD	DD	BB	BB	DD	DD	DD	BB	DD	DD	DD	DD	BB	DD	DD	DD
chr4_16532902_16532922	DD	BB	BB	DD	BB	BB	DD	BB	DD	BB	BB	BB	DD	DD	BB	BB	DD	DD	DD	DD	BB	BB	BB	BB	DD	BB	DD	DD	DD	DD	BB	BB	DD	DD	DD	BB	BB	DD	DD	DD	BB	DD	DD	DD	DD	BB	DD	DD	DD
chr4_16536501_16536536	DD	BB	BB	DD	BB	BB	DD	BB	DD	BB	BB	BB	DD	DD	BB	BB	DD	DD	DD	DD	BB	BB	BB	BB	DD	BB	DD	DD	DD	DD	BB	BB	DD	DD	DD	BB	BB	DD	DD	DD	BB	DD	DD	DD	DD	BB	DD	DD	DD
chr4_16573709_16573724	DD	BB	BB	DD	BB	BB	DD	BB	DD	BB	BB	BB	DD	DD	BB	BB	DD	DD	DD	DD	BB	BB	BB	BB	DD	BB	DD	DD	DD	DD	BB	BB	DD	DD	DD	BB	BB	DD	DD	DD	BB	DD	DD	DD	DD	BB	DD	DD	DD
chr4_16624189_16624208	DD	BB	BB	DD	BB	BB	DD	BB	DD	BB	BB	BB	DD	DD	BB	BB	DD	DD	DD	DD	BB	BB	BB	BB	DD	BB	DD	DD	DD	DD	BB	BB	DD	DD	DD	BB	BB	DD	DD	DD	BB	DD	DD	DD	DD	BB	DD	DD	DD
chr4_16637944_16637967	df	FF	FF	DD	FF	FF	df	FF	DD	FF	FF	FF	df	df	FF	FF	df	df	df	df	FF	FF	FF	FF	df	FF	df	df	df	df	FF	FF	df	df	DD	FF	FF	df	df	df	FF	df	df	df	df	FF	df	df	df
chr4_16650005_16650044	DD	BB	BB	DD	BB	BB	DD	BB	DD	BB	BB	BB	DD	DD	BB	BB	DD	DD	DD	DD	BB	BB	bd	BB	DD	BB	DD	DD	DD	DD	BB	BB	DD	DD	DD	BB	BB	DD	DD	DD	BB	DD	DD	DD	DD	BB	DD	DD	DD
chr4_16671045_16671071	DD	BB	BB	DD	BB	BB	DD	BB	DD	BB	BB	BB	DD	DD	BB	BB	DD	DD	DD	DD	BB	BB	BB	BB	DD	BB	DD	DD	DD	DD	BB	BB	DD	DD	DD	BB	BB	DD	DD	DD	BB	DD	DD	DD	DD	BB	DD	DD	DD
chr4_16681655_16681678	DD	BB	BB	DD	BB	BB	DD	BB	DD	BB	BB	BB	DD	DD	BB	BB	DD	DD	DD	DD	BB	BB	BB	BB	DD	BB	DD	DD	DD	DD	BB	BB	DD	DD	DD	BB	BB	DD	DD	DD	BB	DD	DD	DD	DD	BB	DD	DD	DD
chr4_16685934_16685953	dd	BB	BB	dd	BB	BB	dd	BB	dd	BB	BB	BB	dd	dd	BB	BB	dd	dd	dd	dd	BB	BB	BB	BB	dd	BB	dd	dd	dd	dd	BB	BB	dd	dd	dd	BB	BB	dd	dd	dd	BB	dd	dd	dd	dd	BB	dd	dd	dd
chr4_16686550_16686565	DD	BB	BB	DD	BB	BB	DD	BB	DD	BB	BB	BB	DD	DD	BB	BB	DD	DD	DD	DD	BB	BB	bd	BB	DD	BB	DD	DD	DD	DD	BB	BB	DD	DD	DD	BB	BB	DD	DD	DD	BB	DD	DD	DD	DD	BB	DD	DD	DD
chr4_16735700_16735731	FF	FF	FF	FF	FF	FF	FF	FF	FF	FF	FF	FF	FF	FF	FF	FF	FF	FF	FF	FF	FF	FF	FF	FF	FF	NA	FF	FF	FF	NA	FF	FF	FF	FF	FF	FF	FF	FF	NA	FF	FF	FF	FF	FF	FF	FF	NN	FF	FF
chr4_16752099_16752130	bd	BB	BB	DD	BB	BB	bd	BB	DD	BB	BB	BB	DD	bd	BB	BB	DD	bd	DD	DD	BB	BB	BB	BB	DD	BB	bd	bd	bd	bd	BB	BB	DD	DD	DD	BB	BB	DD	DD	DD	BB	bd	DD	bd	DD	BB	DD	bd	DD
chr4_16769538_16769573	DD	BB	BB	DD	BB	BB	DD	BB	DD	BB	BB	BB	DD	DD	BB	BB	DD	DD	DD	DD	BB	BB	BB	BB	DD	BB	DD	DD	DD	DD	BB	BB	DD	DD	DD	BB	bd	DD	DD	DD	BB	DD	DD	DD	DD	BB	DD	DD	DD
chr4_16829811_16829822	DD	BB	BB	DD	BB	BB	DD	BB	DD	BB	BB	BB	DD	DD	BB	BB	DD	DD	DD	DD	BB	BB	BB	BB	DD	BB	DD	DD	DD	DD	BB	BB	DD	DD	DD	BB	BB	DD	DD	DD	BB	DD	DD	DD	DD	BB	DD	DD	DD
chr4_16861423_16861452	DD	BB	BB	DD	BB	BB	DD	BB	DD	BB	BB	BB	DD	DD	BB	BB	DD	DD	DD	DD	BB	BB	BB	BB	DD	BB	DD	DD	DD	DD	BB	BB	DD	DD	DD	BB	BB	DD	DD	DD	BB	DD	DD	DD	DD	BB	DD	DD	DD
chr4_16871627_16871661	NN	BB	BB	DD	NA	BB	dn	BB	DD	BB	BB	BB	DD	DD	BB	BB	NA	DD	DD	DD	BB	BB	BB	BB	DD	NA	DD	DD	DD	DD	BB	BB	DD	DD	DD	BB	BB	DD	DD	DD	BB	DD	DD	DD	DD	BB	DD	DD	DD
chr4_16872080_16872119	NA	BB	BB	NA	BB	BB	NA	BB	DD	BB	BB	BB	DD	DD	BB	BB	DD	DD	DD	DD	BB	BB	BB	NN	DD	NA	DD	DD	DD	NA	BB	BB	DD	DD	DD	BB	BB	DD	DD	NA	BB	DD	DD	DD	DD	BB	DD	DD	DD
chr4_16951484_16951513	FF	FF	FF	FF	FF	FF	FF	FF	FF	FF	FF	FF	NA	FF	FF	FF	FF	FF	FF	fn	NN	NA	FF	FF	FF	FF	FF	FF	NA	FF	FF	FF	FF	FF	FF	FF	FF	FF	FF	FF	NA	FF	FF	NA	FF	FF	FF	FF	FF
chr4_17018295_17018336	df	FF	FF	df	FF	FF	df	FF	DD	FF	FF	FF	df	df	df	FF	df	df	df	df	FF	FF	FF	FF	df	FF	df	df	df	df	FF	FF	df	df	DD	FF	FF	df	DD	dn	FF	df	df	df	df	FF	df	df	df
chr4_17088453_17088484	DD	DD	DD	DD	DD	DD	DD	DD	DD	DD	DD	DD	DD	DD	DD	DD	DD	DD	DD	DD	DD	DD	DD	DD	DD	DD	DD	DD	DD	DD	DD	DD	DD	DD	DD	DD	DD	DD	DD	DD	DD	DD	DD	DD	DD	UU	DD	DD	DD
chr4_17108617_17108628	DD	BB	BB	DD	BB	BB	DD	BB	DD	BB	BB	BB	DD	DD	BB	BB	DD	DD	DD	DD	BB	BB	BB	BB	DD	BB	DD	DD	DD	DD	BB	BB	DD	DD	DD	BB	BB	DD	DD	DD	BB	DD	DD	DD	DD	BB	DD	DD	DD
chr4_17170085_17170144	DD	NA	BB	DD	BB	BB	DD	BB	NA	BB	NA	NA	DD	DD	BB	NA	DD	DD	DD	NA	NA	BB	BB	BB	NA	BB	NA	DD	DD	DD	NA	BB	DD	NN	DD	BB	BB	DD	DD	DD	NA	DD	DD	DD	DD	bn	DD	DD	DD
chr4_17182891_17182910	DD	BB	BB	dn	BB	BB	DD	BB	DD	BB	BB	BB	DD	DD	BB	BB	DD	DD	DD	DD	BB	BB	BB	BB	DD	BB	DD	DD	DD	DD	BB	BB	DD	DD	DD	BB	BB	DD	DD	DD	BB	DD	DD	DD	DD	BB	DD	DD	DD
chr4_17242326_17242343	DD	BB	BB	DD	BB	BB	DD	BB	DD	BB	BB	BB	DD	DD	BB	BB	DD	DD	DD	DD	BB	BB	BB	BB	DD	BB	DD	DD	DD	DD	BB	BB	DD	DD	DD	BB	BB	DD	DD	DD	BB	DD	DD	DD	DD	BB	DD	DD	DD
chr4_17245171_17245206	NA	BB	BB	DD	BB	BB	DD	BB	DD	NA	BB	BB	DD	DD	NN	BB	DD	DD	DD	DD	BB	BB	BB	BB	DD	bn	DD	DD	DD	DD	BB	BB	DD	DD	DD	BB	BB	DD	DD	DD	BB	DD	DD	DD	DD	BB	DD	DD	DD
chr4_17261012_17261043	DD	BB	BB	DD	BB	BB	DD	BB	DD	BB	BB	BB	DD	DD	BB	BB	DD	DD	DD	DD	BB	BB	BB	BB	DD	bd	DD	DD	DD	DD	BB	BB	DD	DD	DD	BB	BB	DD	DD	DD	BB	DD	DD	DD	DD	BB	DD	DD	DD
chr4_17315719_17315742	DD	BB	BB	DD	BB	BB	DD	BB	DD	BB	BB	BB	DD	DD	BB	BB	DD	DD	DD	DD	BB	BB	BB	BB	DD	BB	DD	DD	DD	DD	BB	BB	DD	DD	DD	BB	BB	DD	DD	DD	BB	DD	DD	DD	DD	BB	DD	DD	DD
chr4_17429318_17429329	DD	BB	BB	DD	BB	BB	DD	BB	DD	BB	BB	BB	DD	DD	BB	BB	DD	DD	DD	DD	BB	BB	BB	BB	DD	BB	DD	DD	DD	DD	BB	BB	DD	DD	DD	BB	BB	DD	DD	DD	BB	DD	DD	DD	DD	BB	DD	DD	DD
chr4_17529053_17529076	DD	BB	BB	DD	BB	BB	DD	BB	DD	BB	BB	BB	DD	DD	BB	BB	DD	DD	DD	DD	BB	BB	BB	BB	DD	BB	DD	DD	DD	DD	BB	BB	DD	DD	DD	BB	BB	DD	DD	DD	BB	DD	DD	DD	DD	BB	DD	DD	DD
chr4_17584578_17584612	DD	BB	BB	DD	BB	BB	DD	BB	DD	BB	BB	BB	DD	DD	BB	BB	DD	DD	DD	DD	BB	BB	BB	BB	DD	BB	DD	DD	DD	DD	BB	BB	DD	DD	DD	BB	BB	DD	DD	DD	BB	DD	DD	DD	DD	BB	DD	DD	DD
chr4_17661840_17661863	dd	BB	BB	dd	BB	BB	dd	BB	dd	BB	BB	BB	dd	dd	BB	BB	dd	dd	dd	dd	BB	BB	BB	BB	dd	BB	dd	dd	dd	dd	BB	BB	dd	dd	dd	BB	BB	dd	dd	dd	BB	dd	dd	dd	dd	BB	dd	dd	dd
chr4_17685226_17685261	DD	BB	BB	DD	BB	BB	DD	BB	DD	BB	BB	NN	DD	DD	BB	BB	DD	DD	DD	DD	NA	BB	BB	BB	DD	BB	DD	DD	DD	DD	BB	BB	DD	DD	DD	bn	BB	DD	DD	DD	NA	DD	DD	DD	DD	NA	DD	DD	NA
chr4_17694771_17694782	DD	BB	BB	DD	BB	BB	DD	BB	DD	BB	BB	BB	DD	DD	BB	BB	DD	DD	DD	DD	BB	BB	BB	BB	DD	BB	bd	DD	DD	DD	BB	BB	DD	DD	DD	BB	BB	DD	DD	DD	BB	DD	DD	DD	DD	BB	DD	bd	DD
chr4_17899265_17899296	FF	FF	FF	FF	FF	FF	FF	FF	FF	FF	FF	FF	FF	FF	FF	NA	FF	FF	FF	FF	FF	FF	FF	FF	FF	NN	FF	FF	FF	FF	NA	FF	FF	FF	FF	FF	FF	FF	FF	FF	FF	fn	FF	FF	FF	FF	FF	FF	FF
chr4_17949316_17949339	FF	FF	FF	FF	FF	FF	FF	FF	FF	FF	FF	FF	FF	FF	FF	FF	FF	FF	FF	FF	FF	FF	FF	FF	FF	FF	FF	FF	FF	FF	FF	FF	FF	FF	FF	FF	FF	FF	FF	FF	FF	FF	FF	FF	FF	FF	FF	FF	FF
chr4_17957750_17957782	DD	BB	BB	DD	BB	BB	DD	BB	DD	BB	BB	BB	DD	DD	BB	BB	DD	DD	DD	DD	BB	BB	BB	BB	DD	BB	DD	DD	DD	DD	BB	BB	DD	DD	DD	BB	BB	DD	DD	DD	BB	DD	DD	DD	DD	BB	DD	DD	DD
chr4_17985282_17985299	DD	BB	BB	DD	BB	BB	DD	BB	DD	BB	BB	BB	DD	DD	BB	BB	DD	DD	DD	DD	BB	BB	BB	BB	DD	BB	DD	DD	DD	DD	BB	BB	DD	DD	DD	BB	BB	DD	DD	DD	BB	DD	DD	DD	DD	BB	DD	DD	DD
chr4_17992538_17992569	DD	BB	BB	DD	BB	BB	DD	BB	DD	BB	BB	BB	DD	DD	BB	BB	DD	DD	DD	DD	bn	BB	BB	BB	DD	BB	DD	DD	bd	DD	BB	BB	DD	DD	DD	BB	BB	DD	DD	DD	BB	DD	DD	DD	DD	bd	DD	DD	DD
chr4_18002809_18002833	DD	BB	BB	DD	BB	BB	DD	BB	DD	BB	BB	BB	DD	DD	BB	BB	DD	DD	DD	DD	BB	BB	BB	BB	DD	BB	DD	DD	DD	DD	BB	BB	DD	DD	DD	BB	BB	DD	DD	DD	BB	DD	DD	DD	DD	BB	DD	DD	DD
chr4_18012602_18012629	DD	BB	BB	DD	BB	BB	DD	BB	DD	BB	BB	BB	DD	DD	BB	BB	DD	DD	DD	DD	BB	BB	BB	BB	DD	BB	DD	DD	DD	DD	BB	BB	DD	DD	dn	BB	BB	DD	DD	DD	BB	DD	DD	DD	DD	BB	DD	DD	dn
chr4_18028819_18028862	DD	BB	BB	DD	BB	BB	DD	BB	DD	BB	BB	BB	DD	DD	BB	BB	DD	DD	DD	DD	BB	BB	BB	BB	DD	BB	DD	DD	DD	DD	BB	BB	DD	DD	DD	BB	BB	dn	DD	DD	BB	DD	DD	DD	DD	BB	DD	DD	DD
chr4_18040046_18040090	DD	BB	BB	DD	BB	BB	DD	bn	DD	BB	BB	BB	DD	DD	BB	BB	DD	DD	DD	DD	BB	BB	BB	BB	DD	BB	DD	DD	DD	DD	BB	BB	DD	DD	DD	BB	BB	DD	DD	DD	BB	dn	DD	DD	DD	BB	DD	DD	DD
chr4_18047652_18047676	FF	FF	FF	FF	FF	FF	FF	FF	FF	FF	FF	FF	FF	FF	NA	FF	FF	NA	FF	FF	FF	FF	FF	FF	NN	NA	FF	NA	FF	FF	FF	FF	FF	FF	FF	FF	FF	FF	FF	FF	FF	FF	FF	FF	FF	FF	FF	FF	NA
chr4_18055031_18055045	DD	BB	BB	DD	BB	BB	DD	BB	DD	BB	BB	BB	DD	DD	BB	BB	DD	DD	DD	DD	BB	BB	BB	BB	DD	BB	DD	DD	DD	DD	BB	BB	DD	DD	DD	BB	BB	DD	DD	DD	BB	DD	DD	DD	DD	BB	DD	DD	DD
chr4_18055563_18055590	DD	BB	BB	DD	BB	BB	DD	BB	DD	BB	BB	BB	DD	DD	BB	BB	DD	DD	DD	DD	BB	BB	BB	BB	DD	BB	DD	DD	DD	DD	BB	BB	DD	DD	DD	BB	BB	DD	DD	DD	BB	DD	DD	DD	DD	BB	DD	DD	DD
chr4_18085419_18085466	FF	FF	FF	FF	FF	FF	FF	FF	FF	FF	FF	FF	FF	FF	FF	FF	FF	FF	FF	FF	FF	FF	FF	NA	FF	FF	FF	FF	FF	FF	FF	FF	FF	FF	FF	FF	FF	FF	FF	NN	NA	FF	FF	FF	FF	FF	FF	FF	FF
chr4_18133763_18133778	DD	BB	BB	DD	BB	BB	DD	BB	DD	BB	BB	BB	DD	DD	BB	BB	DD	DD	DD	DD	BB	BB	BB	BB	DD	BB	DD	DD	DD	DD	BB	BB	DD	DD	DD	BB	BB	DD	DD	DD	BB	DD	DD	DD	DD	BB	DD	DD	DD
chr4_18160828_18160855	DD	BB	BB	DD	BB	BB	DD	BB	DD	BB	BB	BB	DD	DD	BB	BB	DD	DD	DD	DD	BB	BB	BB	BB	DD	BB	dn	DD	DD	DD	BB	BB	DD	DD	DD	BB	BB	DD	DD	DD	BB	DD	DD	DD	DD	BB	DD	DD	DD
chr4_18168441_18168452	DD	BB	BB	DD	BB	BB	DD	BB	DD	BB	BB	BB	DD	DD	BB	BB	DD	DD	DD	DD	BB	BB	BB	BB	DD	BB	DD	DD	DD	DD	BB	BB	DD	DD	DD	BB	BB	bd	DD	DD	BB	DD	DD	DD	DD	BB	DD	DD	DD
chr4_18178415_18178438	DD	BB	BB	DD	BB	BB	DD	BB	DD	BB	BB	BB	DD	DD	BB	BB	DD	DD	DD	DD	BB	BB	BB	BB	DD	BB	DD	DD	DD	DD	BB	BB	DD	DD	DD	BB	BB	DD	DD	DD	BB	DD	DD	DD	DD	BB	DD	DD	DD
chr4_18179391_18179410	DD	BB	BB	DD	BB	BB	DD	BB	DD	BB	BB	BB	DD	DD	BB	BB	DD	DD	DD	DD	BB	BB	BB	BB	DD	BB	DD	DD	DD	DD	BB	BB	DD	DD	DD	BB	BB	DD	DD	DD	BB	DD	DD	DD	DD	BB	DD	DD	DD
chr4_18262915_18262946	DD	BB	BB	dd	BB	BB	DD	BB	DD	BB	BB	BB	DD	DD	BB	BB	DD	DD	DD	dd	BB	BB	BB	BB	dd	BB	DD	DD	DD	DD	BB	BB	DD	DD	DD	BB	BB	DD	DD	DD	BB	dd	dd	DD	dd	BB	DD	DD	dd
chr4_18403945_18403998	DD	BB	BB	DD	BB	BB	DD	BB	DD	BB	BB	BB	DD	DD	BB	BB	DD	DD	DD	DD	BB	BB	BB	BB	DD	BB	DD	DD	DD	DD	BB	BB	DD	DD	DD	BB	bn	DD	DD	DD	BB	DD	DD	DD	DD	BB	DD	DD	DD
chr4_18405576_18405599	dd	BB	BB	DD	BB	BB	dd	BB	dd	BB	BB	BB	dd	dd	BB	BB	dd	dd	dd	dd	BB	BB	BB	bn	dd	BB	dd	dd	DD	dd	BB	BB	dd	dd	dd	BB	BB	dd	dd	DD	BB	dd	dd	dd	dd	BB	dd	dd	DD
chr4_18444938_18444961	DD	BB	BB	DD	BB	BB	DD	BB	DD	BB	BB	BB	DD	DD	BB	BB	DD	DD	DD	DD	BB	BB	BB	BB	DD	BB	DD	DD	DD	DD	BB	BB	DD	DD	DD	BB	BB	DD	DD	DD	BB	DD	DD	DD	DD	BB	DD	DD	DD
chr4_18456491_18456518	DD	BB	BB	DD	BB	BB	DD	BB	DD	BB	BB	BB	DD	DD	BB	BB	DD	DD	DD	DD	BB	BB	BB	BB	DD	BB	DD	DD	DD	DD	BB	BB	DD	DD	DD	BB	BB	DD	DD	DD	BB	DD	DD	DD	DD	BB	DD	DD	DD
chr4_18466311_18466350	DD	BB	BB	DD	BB	BB	DD	BB	DD	BB	BB	BB	DD	DD	BB	BB	DD	DD	DD	DD	BB	BB	BB	BB	DD	BB	DD	DD	DD	DD	BB	BB	DD	DD	DD	BB	BB	DD	DD	DD	BB	DD	DD	DD	DD	BB	DD	DD	DD
chr4_18501159_18501214	NA	NN	NA	DD	BB	BB	DD	NA	DD	BB	NA	bn	NA	DD	BB	BB	DD	DD	DD	DD	BB	BB	BB	NA	DD	NA	DD	DD	DD	NA	NA	NA	DD	DD	DD	BB	NA	DD	DD	NN	bn	NA	DD	DD	DD	BB	DD	DD	DD
chr4_18508663_18508695	DD	uu	UU	DD	UU	UU	DD	UU	DD	UU	UU	UU	NA	DD	UU	UU	DD	DD	DD	DD	UU	UU	UU	UU	DD	UU	du	DD	DD	DD	NA	UU	DD	DD	DD	UU	UU	DD	UU	DD	NA	DD	UU	DD	DD	UU	DD	DD	DD
chr4_18512516_18512555	df	FF	FF	DD	FF	FF	df	FF	df	FF	FF	FF	FF	df	FF	FF	df	df	df	dn	fn	FF	FF	FF	df	FF	df	df	df	df	fn	FF	df	df	df	FF	FF	df	df	df	FF	df	df	df	df	FF	df	df	df
chr4_18550155_18550175	DD	BB	BB	DD	BB	BB	DD	BB	DD	BB	BB	BB	BB	DD	BB	BB	DD	DD	DD	DD	BB	BB	BB	BB	DD	BB	DD	DD	DD	DD	BB	BB	DD	DD	DD	BB	BB	DD	DD	DD	BB	DD	DD	DD	DD	BB	DD	DD	DD
chr4_18620634_18620647	DD	BB	BB	DD	BB	BB	DD	BB	DD	BB	BB	BB	BB	DD	BB	BB	DD	DD	DD	DD	BB	BB	BB	BB	DD	BB	DD	DD	DD	DD	BB	BB	DD	DD	DD	BB	BB	DD	DD	DD	BB	DD	DD	DD	DD	BB	DD	DD	DD
chr4_18633695_18633706	DD	BB	BB	DD	BB	BB	DD	BB	DD	BB	BB	BB	BB	DD	BB	BB	DD	DD	DD	DD	BB	BB	BB	BB	DD	BB	DD	DD	DD	DD	BB	BB	DD	DD	DD	BB	BB	DD	DD	DD	BB	DD	DD	DD	DD	BB	DD	DD	DD
chr4_18655317_18655340	NA	BB	BB	NA	BB	NA	DD	BB	DD	BB	BB	BB	BB	NA	BB	BB	DD	NA	DD	NA	BB	NA	BB	BB	NA	BB	NA	NA	DD	DD	BB	BB	DD	DD	DD	BB	BB	NA	DD	DD	BB	DD	DD	NA	NA	BB	NA	DD	DD
chr4_18691104_18691123	DD	BB	BB	DD	BB	BB	DD	BB	DD	BB	BB	BB	BB	DD	BB	BB	DD	DD	DD	DD	BB	BB	BB	BB	DD	BB	DD	DD	DD	DD	BB	BB	DD	DD	DD	BB	BB	DD	DD	DD	BB	DD	DD	DD	DD	BB	DD	DD	DD
chr4_18751750_18751769	DD	BB	BB	DD	BB	BB	DD	BB	DD	BB	BB	BB	BB	DD	BB	BB	DD	DD	DD	DD	BB	BB	BB	BB	DD	BB	DD	DD	DD	DD	BB	BB	DD	DD	DD	BB	BB	DD	DD	DD	BB	DD	DD	DD	DD	BB	DD	DD	DD
chr4_18767431_18767445	DD	BB	BB	DD	BB	BB	DD	BB	DD	BB	BB	BB	BB	DD	BB	BB	DD	DD	DD	DD	BB	BB	BB	BB	DD	BB	DD	DD	DD	DD	BB	BB	DD	DD	DD	BB	BB	DD	DD	DD	BB	DD	DD	DD	DD	BB	DD	DD	DD
chr4_18791952_18791963	DD	BB	BB	DD	BB	BB	DD	BB	DD	BB	BB	BB	BB	DD	BB	BB	DD	DD	DD	DD	BB	BB	BB	BB	DD	BB	DD	DD	DD	DD	BB	BB	DD	DD	DD	BB	BB	NA	DD	DD	BB	DD	DD	DD	DD	BB	DD	DD	DD
chr4_18863959_18864006	DD	NA	BB	DD	BB	BB	DD	BB	DD	BB	BB	BB	BB	DD	BB	BB	DD	DD	DD	DD	BB	BB	BB	BB	BB	DD	DD	DD	DD	DD	BB	BB	DD	DD	DD	BB	BB	BB	DD	DD	BB	DD	DD	DD	NN	BB	DD	NA	DD
chr4_18864067_18864138	DD	BB	BB	DD	bn	BB	DD	BB	dn	BB	BB	BB	BB	DD	BB	BB	DD	DD	DD	DD	BB	BB	BB	BB	DD	BB	DD	DD	DD	DD	bd	BB	DD	DD	DD	bn	BB	DD	dn	DD	BB	DD	DD	DD	DD	BB	DD	DD	dn
chr4_18900810_18900864	DD	NA	BB	DD	BB	BB	DD	BB	DD	NN	NA	BB	BB	DD	BB	BB	DD	DD	DD	DD	BB	BB	BB	NA	DD	BB	DD	DD	DD	DD	BB	BB	DD	DD	DD	BB	BB	NA	DD	DD	BB	DD	DD	NN	DD	BB	DD	DD	DD
chr4_19087205_19087252	DD	BB	BB	DD	BB	BB	DD	BB	BB	BB	BB	BB	BB	DD	BB	BB	DD	DD	DD	DD	BB	BB	BB	BB	DD	BB	DD	DD	DD	DD	BB	BB	DD	DD	DD	BB	BB	NA	DD	DD	BB	DD	DD	DD	DD	BB	DD	DD	DD
chr4_19179806_19179841	NA	FF	NA	FF	FF	FF	FF	FF	FF	FF	FF	FF	FF	FF	NA	FF	FF	FF	fn	FF	FF	FF	FF	FF	FF	NA	FF	FF	FF	FF	FF	FF	FF	NA	FF	FF	NA	FF	FF	FF	FF	FF	NA	FF	NA	FF	NA	FF	FF
chr4_19315147_19315170	DD	BB	BB	DD	BB	BB	DD	BB	DD	BB	BB	BB	BB	DD	BB	BB	DD	DD	DD	DD	BB	BB	BB	BB	DD	BB	DD	DD	DD	DD	BB	BB	DD	DD	DD	BB	BB	DD	DD	DD	BB	DD	DD	DD	DD	BB	DD	DD	DD
chr4_19327485_19327500	DD	BB	BB	DD	BB	BB	DD	BB	DD	BB	BB	BB	BB	DD	BB	BB	DD	DD	DD	DD	BB	BB	BB	BB	DD	BB	DD	DD	DD	DD	BB	BB	DD	DD	DD	BB	BB	DD	DD	DD	BB	DD	DD	DD	DD	BB	DD	DD	DD
chr4_19355776_19355800	df	FF	FF	df	FF	FF	df	FF	df	FF	FF	FF	FF	df	FF	FF	df	df	df	df	FF	FF	FF	FF	df	FF	df	df	df	df	FF	FF	df	df	df	FF	FF	df	df	df	FF	df	df	df	df	FF	df	df	df
chr4_19362713_19362748	DD	BB	BB	DD	BB	BB	DD	BB	DD	BB	BB	BB	BB	DD	BB	BB	DD	DD	DD	DD	BB	BB	BB	BB	DD	BB	DD	DD	DD	DD	BB	BB	DD	DD	DD	BB	BB	DD	DD	DD	BB	DD	DD	DD	DD	BB	DD	DD	DD
chr4_19427272_19427319	DD	BB	BB	dn	BB	BB	DD	BB	DD	bn	BB	BB	BB	DD	BB	BB	bd	DD	DD	DD	BB	bd	BB	BB	DD	BB	DD	DD	dn	dn	BB	BB	DD	DD	DD	BB	BB	bd	DD	DD	BB	bd	DD	DD	DD	bn	DD	DD	dn
chr4_19460680_19460731	NA	NA	BB	NA	BB	BB	DD	BB	DD	BB	BB	BB	BB	DD	DD	BB	NA	dn	DD	DD	bn	NA	NA	BB	BB	NA	NA	DD	DD	NA	NA	bn	DD	DD	NA	BB	BB	NA	NA	NA	NA	NA	NA	DD	DD	NA	DD	DD	NA
chr4_19496809_19496832	DD	BB	BB	DD	BB	BB	DD	BB	DD	BB	BB	BB	BB	NA	BB	BB	DD	DD	DD	NN	BB	BB	BB	BB	DD	NA	DD	NA	DD	DD	BB	BB	dn	DD	NN	BB	BB	NN	DD	NA	BB	DD	DD	DD	DD	BB	DD	DD	DD
chr4_19498475_19498510	DD	BB	BB	DD	BB	BB	DD	BB	DD	BB	BB	BB	BB	DD	BB	BB	DD	DD	DD	DD	BB	BB	BB	BB	DD	BB	DD	DD	DD	DD	BB	BB	DD	DD	DD	BB	BB	DD	DD	DD	BB	DD	DD	DD	DD	BB	DD	DD	DD
chr4_19505001_19505035	DD	BB	BB	DD	BB	BB	DD	BB	DD	BB	BB	BB	BB	DD	BB	BB	DD	DD	DD	DD	BB	BB	BB	BB	DD	BB	DD	DD	DD	DD	BB	BB	DD	DD	DD	BB	BB	DD	DD	DD	BB	DD	DD	DD	DD	BB	DD	DD	DD
chr4_19507968_19507999	DD	BB	BB	DD	BB	BB	DD	BB	DD	BB	BB	BB	BB	DD	BB	BB	DD	DD	DD	DD	BB	BB	BB	BB	DD	BB	DD	DD	DD	DD	BB	BB	DD	DD	DD	BB	BB	DD	DD	DD	BB	DD	DD	DD	DD	BB	DD	DD	DD
chr4_19524915_19524938	DD	BB	BB	DD	BB	BB	DD	BB	DD	BB	BB	BB	BB	DD	BB	BB	DD	DD	DD	DD	BB	BB	BB	BB	DD	BB	DD	DD	DD	DD	BB	BB	DD	DD	DD	BB	BB	DD	DD	DD	BB	DD	DD	DD	DD	BB	DD	DD	DD
chr4_19542940_19542955	df	FF	FF	df	FF	FF	df	FF	df	FF	FF	FF	FF	df	FF	FF	df	df	df	df	FF	FF	FF	FF	df	FF	df	df	df	df	FF	FF	df	df	df	FF	FF	df	df	df	FF	df	df	df	df	FF	df	df	df
chr4_19542974_19542997	DD	BB	BB	DD	BB	BB	DD	BB	DD	BB	BB	BB	BB	DD	BB	BB	DD	DD	DD	DD	BB	BB	BB	BB	DD	BB	DD	DD	DD	DD	BB	BB	DD	DD	DD	BB	BB	DD	DD	DD	BB	DD	DD	DD	DD	BB	DD	DD	DD
chr4_19564563_19564604	df	FF	FF	df	FF	FF	df	FF	df	FF	FF	FF	FF	df	FF	FF	df	df	df	df	FF	FF	FF	FF	df	FF	df	df	df	df	FF	FF	df	df	df	FF	FF	df	df	df	FF	df	df	df	df	FF	df	df	df
chr4_19568300_19568319	DD	BB	BB	DD	BB	BB	DD	BB	DD	BB	BB	BB	BB	DD	BB	BB	DD	DD	DD	DD	BB	BB	BB	BB	DD	BB	DD	DD	DD	DD	BB	BB	DD	DD	DD	BB	BB	DD	DD	DD	BB	DD	DD	DD	DD	BB	DD	DD	DD
chr4_19582187_19582218	DD	BB	BB	DD	BB	BB	DD	BB	DD	BB	BB	BB	BB	DD	BB	BB	DD	DD	DD	DD	BB	BB	BB	BB	DD	BB	DD	DD	DD	DD	BB	BB	DD	DD	DD	BB	BB	DD	DD	DD	BB	DD	DD	DD	DD	BB	DD	DD	DD
chr4_19582251_19582278	DD	BB	BB	DD	BB	BB	DD	BB	DD	BB	BB	BB	BB	DD	BB	BB	DD	DD	DD	DD	BB	BB	BB	BB	DD	BB	DD	DD	DD	DD	BB	BB	DD	DD	DD	BB	BB	DD	DD	DD	BB	DD	DD	DD	DD	BB	DD	DD	DD
chr4_19586977_19586997	DD	BB	BB	DD	BB	BB	DD	BB	DD	BB	BB	BB	BB	DD	BB	BB	DD	DD	DD	DD	BB	BB	BB	BB	DD	BB	DD	DD	DD	DD	BB	BB	DD	DD	DD	BB	BB	DD	DD	DD	BB	DD	DD	DD	DD	BB	DD	DD	DD
chr4_19601784_19601795	DD	BB	BB	DD	BB	BB	DD	BB	DD	BB	BB	BB	BB	DD	BB	BB	DD	DD	DD	DD	BB	BB	BB	BB	DD	BB	DD	DD	DD	DD	BB	BB	DD	DD	DD	BB	BB	DD	DD	DD	BB	DD	DD	DD	DD	BB	DD	DD	DD
chr4_19652522_19652599	DD	NN	BB	DD	BB	NA	DD	BB	DD	BB	bn	NA	BB	DD	NA	NA	DD	DD	DD	DD	NN	BB	BB	NA	DD	NA	DD	DD	DD	NA	BB	BB	DD	DD	DD	NA	BB	DD	DD	NA	NA	DD	DD	DD	DD	NA	DD	DD	DD
chr4_19687129_19687148	DD	BB	BB	DD	BB	BB	DD	BB	DD	BB	BB	BB	BB	DD	BB	BB	DD	DD	DD	DD	BB	BB	BB	BB	DD	BB	DD	DD	DD	DD	BB	BB	DD	DD	DD	BB	BB	DD	DD	DD	BB	DD	DD	DD	DD	BB	DD	DD	DD
chr4_19712998_19713045	FF	BB	bf	FF	bf	BB	FF	BB	FF	BB	bf	bf	BB	FF	bf	BB	FF	FF	FF	FF	BB	bf	BB	bf	FF	bf	FF	FF	FF	FF	BB	BB	FF	FF	FF	BB	BB	FF	FF	FF	bf	BB	FF	FF	FF	bf	FF	FF	FF
chr4_19729243_19729262	DD	BB	BB	DD	BB	BB	DD	BB	DD	BB	BB	BB	BB	DD	BB	BB	DD	DD	DD	DD	BB	BB	BB	BB	DD	BB	DD	DD	DD	DD	BB	BB	DD	DD	DD	BB	BB	DD	DD	DD	BB	DD	DD	DD	DD	BB	DD	DD	DD
chr4_19790733_19790760	DD	BB	BB	DD	BB	BB	DD	BB	DD	BB	BB	BB	BB	DD	BB	BB	DD	DD	DD	DD	BB	BB	BB	BB	DD	BB	DD	DD	DD	DD	BB	BB	DD	DD	DD	BB	BB	DD	DD	DD	BB	DD	DD	DD	DD	BB	DD	DD	DD
chr4_19791173_19791220	NA	NA	BB	NA	BB	BB	DD	BB	DD	bd	BB	NA	NN	DD	NA	BB	DD	DD	DD	DD	BB	BB	BB	NA	DD	NA	DD	DD	DD	DD	NA	BB	NA	DD	DD	BB	BB	NA	DD	DD	NA	DD	DD	DD	DD	BB	DD	DD	DD
chr4_19797258_19797282	DD	BB	BB	DD	BB	BB	DD	BB	DD	BB	BB	BB	BB	DD	BB	BB	DD	DD	DD	DD	BB	BB	BB	BB	DD	BB	DD	DD	DD	DD	BB	BB	DD	DD	DD	BB	BB	DD	DD	DD	BB	DD	DD	DD	DD	BB	DD	DD	DD
chr4_19828163_19828212	FF	FF	FF	FF	FF	FF	FF	FF	FF	FF	FF	FF	FF	FF	FF	FF	FF	NA	FF	FF	FF	FF	FF	FF	FF	NA	FF	FF	FF	FF	FF	FF	NA	FF	NN	NA	FF	NA	FF	NA	NA	FF	FF	FF	FF	FF	FF	FF	FF
chr4_19829899_19829928	DD	DD	BB	NA	BB	BB	DD	BB	DD	BB	BB	BB	BB	NA	NA	BB	DD	NA	NN	DD	BB	BB	BB	BB	NA	NA	DD	DD	DD	NA	BB	BB	DD	DD	DD	BB	BB	DD	DD	DD	NA	DD	DD	DD	DD	BB	DD	NA	DD
chr4_19850407_19850434	DD	DD	BB	DD	BB	BB	DD	BB	DD	BB	BB	BB	BB	DD	BB	BB	DD	DD	DD	DD	BB	BB	BB	BB	DD	BB	DD	DD	DD	DD	BB	BB	DD	DD	DD	BB	BB	DD	DD	DD	BB	DD	DD	DD	DD	BB	DD	DD	DD
chr4_19877642_19877661	DD	DD	BB	bd	BB	BB	bd	BB	DD	BB	BB	BB	BB	DD	BB	BB	bd	bd	DD	DD	BB	BB	BB	BB	DD	BB	bd	DD	DD	DD	BB	BB	bd	DD	DD	BB	BB	DD	DD	DD	BB	DD	bd	bd	bd	BB	DD	DD	bd
chr4_19897009_19897053	FF	FF	FF	FF	FF	FF	FF	FF	FF	FF	FF	FF	NN	FF	fn	FF	FF	FF	FF	FF	FF	FF	NN	FF	FF	FF	FF	FF	FF	FF	FF	FF	FF	FF	FF	FF	FF	FF	FF	FF	FF	FF	FF	FF	FF	NA	FF	NA	FF
chr4_19900195_19900249	DD	DD	BB	NA	BB	BB	NA	NA	DD	NA	NA	BB	NA	DD	NA	BB	DD	DD	DD	DD	BB	NA	BB	NA	DD	NA	DD	DD	DD	DD	BB	BB	DD	DD	NA	NA	BB	DD	NA	DD	NA	DD	DD	DD	DD	BB	DD	DD	NA
chr4_19924392_19924439	DD	DD	BB	DD	BB	BB	DD	BB	DD	BB	BB	BB	NA	DD	BB	BB	bd	NA	DD	DD	BB	BB	BB	BB	DD	BB	NA	DD	DD	BB	BB	BB	DD	DD	DD	NA	NA	NN	NA	DD	NA	NA	DD	DD	DD	BB	NA	DD	DD
chr4_19995568_19995583	DD	DD	BB	DD	BB	BB	DD	BB	DD	BB	BB	BB	BB	DD	BB	BB	DD	DD	DD	DD	BB	BB	BB	BB	DD	BB	DD	DD	DD	DD	BB	BB	DD	DD	DD	BB	BB	DD	DD	DD	bd	DD	DD	DD	DD	BB	DD	DD	DD
chr4_20003059_20003082	DD	DD	BB	DD	BB	BB	DD	BB	DD	BB	BB	BB	BB	DD	BB	BB	DD	DD	DD	DD	BB	BB	BB	BB	DD	BB	DD	DD	DD	DD	BB	BB	DD	DD	DD	BB	BB	DD	DD	DD	BB	DD	DD	DD	DD	BB	DD	DD	DD
chr4_20007938_20007949	DD	DD	BB	DD	BB	BB	DD	BB	DD	BB	BB	BB	BB	DD	BB	BB	DD	DD	DD	DD	BB	BB	BB	BB	DD	BB	DD	DD	DD	DD	BB	BB	DD	DD	DD	BB	BB	DD	DD	DD	BB	DD	DD	DD	DD	BB	DD	DD	DD
chr4_20035551_20035564	DD	DD	BB	DD	BB	BB	DD	BB	DD	BB	BB	BB	BB	DD	BB	BB	DD	DD	DD	DD	BB	BB	BB	BB	DD	BB	DD	DD	DD	DD	BB	BB	DD	DD	DD	BB	BB	DD	DD	DD	BB	DD	DD	DD	DD	BB	DD	DD	DD
chr4_20050739_20050762	DD	DD	BB	DD	BB	BB	DD	BB	DD	BB	BB	BB	BB	DD	BB	BB	DD	DD	DD	DD	BB	BB	BB	BB	DD	BB	DD	DD	DD	DD	BB	BB	DD	DD	DD	BB	BB	DD	DD	DD	BB	DD	DD	DD	DD	BB	DD	DD	DD
chr4_20067210_20067225	DD	DD	BB	DD	BB	BB	DD	BB	DD	BB	BB	BB	BB	DD	BB	BB	DD	DD	DD	DD	BB	BB	BB	BB	DD	BB	DD	DD	DD	DD	BB	BB	DD	DD	DD	BB	BB	DD	DD	DD	BB	DD	DD	DD	DD	BB	DD	DD	DD
chr4_20093606_20093617	df	DD	FF	df	FF	df	df	FF	df	FF	FF	FF	FF	df	FF	fn	df	df	DD	df	FF	fn	FF	FF	df	FF	df	DD	df	df	FF	FF	df	df	df	FF	fn	DD	df	df	FF	DD	df	df	df	FF	df	df	df
chr4_20138132_20138152	NA	FF	FF	FF	FF	FF	FF	FF	FF	FF	NN	FF	FF	FF	FF	FF	FF	FF	FF	FF	NA	FF	FF	FF	FF	FF	FF	FF	FF	FF	FF	FF	fn	FF	FF	FF	FF	FF	FF	FF	NA	FF	FF	FF	FF	NA	FF	fn	FF
chr4_20245085_20245099	DD	DD	BB	DD	BB	BB	DD	BB	DD	BB	BB	BB	BB	DD	BB	BB	DD	DD	DD	DD	BB	BB	BB	BB	DD	BB	DD	DD	DD	DD	BB	BB	DD	DD	DD	BB	BB	DD	DD	DD	BB	DD	DD	DD	DD	BB	DD	DD	DD
chr4_20247522_20247545	DD	DD	BB	DD	BB	BB	DD	BB	DD	BB	BB	BB	BB	DD	BB	BB	DD	DD	DD	DD	BB	BB	BB	BB	DD	BB	DD	DD	DD	DD	BB	BB	DD	DD	DD	BB	BB	DD	DD	DD	BB	DD	DD	DD	DD	BB	DD	DD	DD
chr4_20251750_20251779	DD	DD	BB	DD	BB	BB	DD	BB	DD	BB	BB	BB	BB	DD	BB	BB	DD	DD	DD	DD	BB	BB	BB	BB	DD	BB	DD	DD	DD	DD	BB	BB	DD	DD	DD	BB	BB	DD	DD	DD	BB	DD	DD	DD	DD	BB	DD	DD	DD
chr4_20280858_20280901	DD	DD	NA	NA	BB	BB	DD	BB	DD	BB	NN	BB	BB	NA	NA	BB	DD	NA	NA	DD	NA	BB	BB	BB	NA	NA	DD	DD	NA	DD	BB	BB	DD	DD	NA	BB	NA	NA	NA	DD	NA	NA	DD	DD	dn	NA	DD	DD	NA
chr4_20283585_20283639	DD	DD	BB	DD	BB	BB	DD	BB	DD	BB	BB	BB	BB	DD	BB	BB	DD	DD	DD	DD	BB	BB	BB	BB	DD	BB	DD	DD	DD	DD	BB	BB	DD	DD	DD	BB	BB	DD	DD	DD	BB	DD	DD	DD	DD	BB	DD	DD	DD
chr4_20303099_20303113	DD	DD	BB	DD	BB	BB	DD	BB	DD	BB	BB	BB	BB	DD	BB	BB	DD	DD	DD	DD	BB	BB	BB	BB	DD	BB	DD	DD	DD	DD	BB	BB	DD	DD	DD	BB	BB	DD	DD	DD	BB	DD	DD	DD	DD	BB	DD	DD	DD
chr4_20305436_20305459	DD	DD	BB	DD	BB	BB	DD	BB	DD	BB	BB	BB	BB	DD	BB	BB	DD	DD	DD	DD	BB	BB	BB	BB	DD	BB	DD	DD	DD	DD	BB	BB	DD	DD	DD	BB	BB	DD	DD	DD	BB	DD	DD	DD	DD	BB	DD	DD	DD
chr4_20482809_20482832	DD	DD	BB	DD	BB	BB	DD	BB	DD	BB	BB	BB	BB	DD	BB	BB	DD	DD	DD	DD	BB	BB	BB	BB	DD	BB	DD	DD	DD	DD	BB	BB	DD	dn	DD	BB	BB	DD	DD	DD	BB	DD	DD	DD	DD	BB	DD	DD	DD
chr4_20489515_20489528	DD	DD	BB	DD	BB	BB	DD	BB	DD	BB	BB	BB	BB	DD	BB	BB	DD	DD	DD	DD	BB	BB	BB	BB	DD	BB	DD	DD	DD	DD	BB	BB	DD	DD	DD	BB	BB	DD	DD	DD	BB	DD	DD	DD	DD	BB	DD	DD	DD
chr4_20633321_20633340	dn	DD	BB	DD	BB	BB	DD	BB	DD	BB	BB	BB	BB	DD	BB	BB	DD	DD	DD	DD	BB	BB	BB	BB	DD	BB	DD	DD	DD	DD	BB	BB	DD	DD	DD	BB	BB	DD	DD	DD	BB	DD	DD	DD	DD	BB	DD	DD	DD
chr4_20760397_20760428	FF	FF	FF	FF	FF	FF	FF	FF	FF	FF	FF	FF	FF	FF	FF	FF	FF	FF	FF	FF	FF	FF	FF	FF	FF	NA	FF	FF	FF	FF	FF	FF	FF	FF	FF	FF	FF	FF	FF	FF	NA	FF	FF	FF	FF	FF	FF	FF	FF
chr4_20783427_20783442	DD	DD	BB	DD	BB	BB	DD	BB	DD	BB	BB	BB	BB	DD	BB	BB	DD	DD	DD	DD	BB	BB	BB	BB	DD	BB	DD	DD	DD	DD	BB	BB	DD	DD	DD	BB	BB	DD	DD	DD	BB	DD	DD	DD	DD	BB	DD	DD	DD
chr4_20836826_20836846	dn	DD	BB	DD	BB	BB	DD	BB	DD	BB	BB	BB	BB	dn	BB	BB	DD	DD	dn	DD	BB	BB	BB	BB	DD	BB	DD	DD	DD	DD	BB	BB	DD	DD	DD	BB	BB	DD	dn	DD	BB	DD	DD	DD	DD	BB	DD	DD	DD
chr4_20848372_20848396	DD	DD	BB	DD	BB	BB	DD	BB	DD	BB	BB	BB	BB	DD	BB	BB	DD	DD	DD	DD	BB	BB	BB	BB	DD	BB	DD	DD	DD	DD	BB	BB	DD	DD	DD	BB	BB	DD	DD	DD	BB	DD	DD	DD	DD	BB	DD	DD	DD
chr4_20884667_20884678	DD	DD	BB	DD	BB	BB	DD	BB	DD	BB	BB	BB	BB	DD	BB	BB	DD	DD	DD	DD	BB	BB	BB	BB	DD	BB	DD	DD	DD	DD	BB	BB	DD	DD	DD	BB	BB	DD	DD	DD	BB	DD	DD	DD	DD	BB	DD	DD	DD
chr4_20884861_20884888	DD	DD	BB	DD	BB	BB	DD	BB	DD	BB	BB	BB	BB	DD	BB	BB	DD	DD	DD	DD	BB	BB	BB	BB	DD	BB	DD	DD	DD	DD	BB	BB	DD	DD	DD	BB	BB	DD	DD	DD	BB	DD	DD	DD	DD	BB	DD	DD	DD
chr4_20889606_20889617	DD	DD	bd	DD	BB	BB	DD	BB	DD	BB	BB	BB	BB	DD	BB	BB	DD	DD	DD	DD	BB	BB	BB	BB	DD	BB	DD	DD	DD	DD	BB	BB	DD	DD	DD	BB	BB	DD	DD	DD	BB	DD	DD	DD	DD	BB	DD	DD	DD
chr4_20898065_20898078	dd	dd	BB	dd	BB	BB	dd	BB	dd	BB	BB	BB	BB	dd	BB	BB	dd	dd	dd	DD	BB	BB	BB	BB	dd	BB	dd	dd	dd	dd	BB	BB	dd	dd	dd	BB	BB	dd	dd	dd	BB	dd	dd	dd	dd	BB	dd	dd	dd
chr4_20903844_20903861	DD	DD	BB	DD	BB	BB	DD	BB	DD	BB	BB	BB	BB	DD	BB	BB	DD	DD	DD	DD	BB	BB	BB	BB	DD	BB	DD	DD	DD	DD	BB	BB	DD	DD	DD	BB	BB	DD	DD	DD	BB	DD	DD	DD	DD	BB	DD	DD	DD
chr4_20905988_20906007	DD	DD	BB	DD	BB	BB	DD	BB	DD	BB	BB	BB	BB	DD	BB	BB	DD	DD	DD	DD	BB	BB	BB	BB	DD	BB	DD	DD	DD	DD	BB	BB	DD	DD	DD	BB	BB	DD	DD	DD	BB	DD	DD	DD	DD	BB	DD	DD	DD
chr4_20930438_20930457	DD	DD	BB	DD	BB	BB	DD	BB	DD	BB	BB	BB	BB	DD	BB	BB	DD	DD	DD	DD	BB	BB	BB	BB	DD	BB	DD	DD	DD	DD	BB	BB	DD	DD	DD	BB	BB	DD	DD	DD	BB	DD	DD	DD	DD	BB	DD	DD	DD
chr4_20964223_20964246	DD	DD	BB	DD	BB	bd	DD	BB	DD	BB	BB	BB	BB	DD	BB	BB	DD	DD	DD	DD	BB	bn	BB	BB	DD	BB	DD	DD	DD	DD	BB	BB	DD	bd	DD	BB	BB	DD	DD	DD	BB	DD	DD	DD	DD	BB	DD	DD	DD
chr4_21006282_21006305	dd	dd	BB	dd	BB	BB	dd	BB	dd	BB	BB	BB	BB	dd	BB	BB	dd	dd	dd	dd	BB	BB	BB	BB	dd	BB	dd	dd	dd	dd	BB	BB	dd	dn	dd	BB	BB	dd	dd	dd	BB	dn	DD	dd	dd	BB	dd	dd	dd
chr4_21013242_21013281	DD	DD	BB	DD	BB	BB	DD	BB	DD	BB	BB	BB	BB	DD	BB	BB	DD	DD	DD	DD	BB	BB	BB	BB	DD	BB	DD	DD	DD	DD	BB	BB	DD	DD	DD	BB	BB	DD	DD	DD	bn	DD	DD	DD	DD	BB	DD	DD	DD
chr4_21013773_21013794	DD	DD	BB	DD	BB	BB	DD	BB	DD	BB	BB	BB	BB	DD	BB	bn	DD	DD	DD	DD	BB	BB	BB	BB	DD	bn	DD	DD	DD	DD	BB	BB	DD	DD	DD	BB	BB	DD	DD	DD	BB	DD	DD	DD	DD	BB	DD	DD	DD
chr4_21040877_21040896	DD	DD	BB	DD	BB	BB	DD	BB	DD	BB	BB	BB	BB	DD	BB	BB	DD	DD	DD	DD	BB	BB	BB	BB	DD	BB	DD	DD	DD	DD	BB	BB	DD	DD	DD	BB	BB	DD	DD	DD	BB	DD	DD	DD	DD	BB	DD	DD	DD
chr4_21100615_21100642	DD	DD	BB	DD	BB	BB	DD	BB	DD	BB	BB	BB	BB	DD	BB	BB	DD	DD	DD	DD	BB	BB	BB	BB	DD	BB	DD	dn	DD	DD	BB	BB	DD	DD	DD	BB	BB	DD	DD	DD	BB	DD	DD	DD	DD	BB	DD	DD	DD
chr4_21175657_21175686	DD	DD	BB	DD	BB	BB	DD	BB	DD	BB	BB	BB	BB	DD	BB	BB	DD	DD	DD	DD	BB	BB	BB	BB	DD	BB	DD	DD	DD	DD	BB	BB	DD	DD	DD	BB	BB	DD	DD	DD	BB	DD	DD	DD	DD	BB	DD	DD	DD
chr4_21179553_21179592	DD	DD	BB	DD	BB	BB	DD	BB	DD	BB	BB	BB	BB	DD	BB	BB	DD	DD	DD	DD	BB	BB	BB	BB	DD	BB	DD	DD	DD	DD	BB	BB	DD	DD	DD	BB	BB	DD	DD	DD	BB	DD	DD	DD	DD	BB	DD	DD	DD
chr4_21250311_21250346	DD	DD	BB	dn	BB	BB	DD	BB	DD	BB	BB	BB	BB	DD	BB	BB	DD	DD	DD	DD	BB	BB	BB	BB	DD	BB	DD	DD	DD	DD	BB	BB	DD	DD	DD	BB	BB	DD	DD	DD	BB	DD	DD	DD	DD	BB	DD	DD	DD
chr4_21273907_21273918	DD	DD	BB	DD	BB	BB	DD	BB	DD	BB	BB	BB	BB	DD	BB	BB	DD	DD	DD	DD	BB	BB	BB	BB	DD	BB	DD	DD	DD	DD	BB	BB	DD	DD	DD	BB	BB	DD	DD	DD	BB	DD	DD	DD	DD	BB	DD	DD	DD
chr4_21330869_21330928	DD	DD	DD	DD	DD	DD	UU	DD	DD	DD	DD	NA	DD	DD	DD	DD	DD	DD	DD	UU	NA	DD	DD	NA	DD	NA	DD	DD	DD	DD	DD	DD	DD	DD	DD	NA	DD	DD	DD	DD	NA	DD	DD	DD	DD	du	DD	DD	DD
chr4_21363982_21364005	DD	DD	BB	DD	BB	BB	DD	BB	DD	BB	BB	BB	BB	DD	BB	BB	DD	DD	DD	bd	BB	BB	BB	BB	DD	BB	DD	DD	DD	DD	BB	BB	DD	bd	DD	BB	BB	DD	DD	DD	BB	DD	DD	DD	DD	BB	DD	DD	DD
chr4_21524392_21524427	DD	DD	BB	DD	BB	BB	DD	BB	DD	BB	BB	BB	BB	DD	BB	BB	DD	DD	DD	DD	BB	BB	BB	BB	DD	BB	DD	DD	DD	DD	BB	BB	DD	DD	DD	BB	BB	DD	DD	DD	BB	DD	DD	DD	DD	BB	DD	DD	DD
chr4_21539166_21539185	DD	DD	BB	DD	BB	BB	DD	BB	DD	BB	BB	BB	BB	DD	BB	BB	DD	DD	DD	DD	BB	bd	BB	BB	DD	BB	DD	DD	DD	DD	BB	BB	DD	DD	DD	BB	bd	DD	DD	DD	BB	DD	DD	DD	DD	BB	DD	DD	DD
chr4_21606427_21606474	FF	FF	FF	FF	FF	FF	FF	FF	FF	FF	FF	FF	FF	FF	NA	FF	FF	FF	FF	FF	FF	FF	FF	FF	FF	NA	FF	FF	FF	FF	NN	FF	FF	FF	NA	FF	FF	FF	FF	FF	FF	FF	FF	FF	FF	FF	FF	FF	FF
chr4_21646068_21646087	DD	DD	BB	DD	BB	BB	DD	BB	DD	BB	BB	BB	BB	DD	BB	BB	DD	DD	DD	DD	BB	BB	BB	BB	DD	BB	DD	DD	DD	DD	BB	BB	DD	DD	DD	BB	BB	DD	DD	DD	BB	DD	DD	DD	DD	BB	DD	DD	DD
chr4_21671618_21671641	DD	DD	BB	DD	BB	BB	DD	BB	DD	BB	BB	BB	BB	DD	NA	BB	DD	DD	DD	DD	BB	BB	BB	BB	DD	BB	DD	DD	DD	DD	BB	BB	DD	DD	DD	BB	BB	DD	DD	DD	NA	DD	DD	DD	DD	BB	DD	DD	DD
chr4_21729983_21730026	FF	FF	NA	FF	FF	FF	FF	NA	FF	FF	FF	NA	FF	FF	NN	NA	FF	FF	FF	FF	FF	NA	NN	NA	FF	NA	NA	FF	FF	NA	FF	NA	FF	FF	FF	NA	FF	NA	FF	FF	FF	FF	FF	NA	FF	FF	NN	NA	FF
chr4_21814776_21814789	NA	FF	FF	FF	FF	FF	FF	NN	NA	FF	FF	FF	FF	FF	FF	FF	FF	FF	FF	FF	FF	FF	FF	FF	FF	FF	FF	FF	FF	FF	FF	FF	FF	FF	FF	FF	FF	FF	FF	FF	FF	FF	FF	NA	FF	FF	FF	FF	FF
chr4_21832571_21832594	FF	FF	FF	FF	FF	FF	FF	FF	FF	FF	FF	FF	FF	FF	FF	FF	FF	FF	FF	FF	FF	FF	FF	FF	FF	NA	FF	FF	FF	FF	FF	FF	FF	FF	FF	FF	FF	FF	FF	FF	FF	FF	FF	FF	FF	FF	FF	FF	FF
chr4_21928904_21928917	DD	DD	BB	DD	BB	BB	DD	BB	DD	BB	BB	bn	BB	DD	BB	BB	DD	DD	DD	DD	BB	BB	BB	BB	DD	BB	DD	DD	DD	DD	BB	BB	DD	DD	DD	BB	BB	DD	DD	DD	BB	BB	DD	DD	BB	BB	dn	DD	dn
chr4_21939507_21939554	fn	NA	FF	fn	NA	FF	fn	NA	fn	FF	FF	FF	NA	fn	NA	FF	fn	fn	fn	fn	FF	FF	fn	FF	fn	FF	NA	nn	fn	fn	FF	FF	fn	nn	fn	FF	FF	NA	fn	fn	FF	FF	fn	fn	FF	FF	fn	dn	fn
chr4_21950556_21950599	NA	FF	FF	FF	FF	FF	FF	FF	FF	FF	NA	FF	NA	FF	FF	FF	FF	FF	FF	FF	NA	FF	FF	NN	fn	NA	FF	FF	FF	FF	FF	FF	FF	FF	FF	FF	NA	FF	FF	FF	FF	NA	NA	FF	FF	FF	FF	FF	FF
chr4_21983175_21983214	dn	DD	BB	DD	BB	BB	DD	BB	DD	BB	bn	BB	BB	DD	BB	BB	DD	DD	DD	DD	BB	BB	bn	BB	DD	BB	DD	bd	DD	DD	BB	BB	DD	DD	DD	BB	BB	DD	DD	DD	BB	BB	DD	DD	BB	BB	DD	DD	DD
chr4_22009528_22009577	FF	FF	FF	FF	FF	FF	FF	FF	FF	FF	FF	FF	FF	FF	FF	FF	FF	FF	NA	FF	FF	NN	NN	FF	FF	FF	FF	FF	NN	FF	FF	NN	FF	FF	FF	FF	FF	FF	FF	FF	FF	FF	FF	FF	FF	FF	FF	FF	FF
chr4_22023288_22023335	FF	FF	NA	FF	FF	FF	FF	FF	FF	FF	FF	FF	NA	FF	FF	FF	FF	FF	NA	FF	FF	FF	FF	FF	FF	FF	FF	FF	FF	FF	FF	FF	FF	NA	NA	NA	FF	FF	FF	FF	NA	FF	FF	FF	FF	FF	FF	FF	FF
chr4_22045230_22045259	NA	DD	NA	NA	BB	BB	DD	BB	NA	BB	BB	NA	BB	DD	BB	BB	NA	NA	DD	DD	BB	BB	BB	BB	NA	NA	DD	DD	DD	NA	BB	BB	NA	DD	DD	NA	BB	DD	DD	DD	NA	BB	DD	DD	BB	BB	DD	NA	NA
chr4_22088221_22088264	DD	DD	BB	DD	BB	BB	DD	BB	DD	BB	BB	BB	BB	DD	BB	BB	DD	DD	DD	DD	BB	BB	BB	DD	DD	BB	DD	DD	DD	DD	BB	BB	DD	DD	DD	DD	DD	DD	DD	DD	BB	DD	DD	DD	BB	BB	DD	DD	DD
chr4_22096113_22096145	DD	NN	BB	dn	BB	BB	NA	BB	DD	BB	BB	BB	BB	dn	BB	BB	NA	NA	DD	DD	BB	BB	BB	BB	NA	NA	NA	NA	NN	NN	NA	BB	DD	DD	NA	BB	BB	NA	NA	DD	BB	BB	DD	NA	BB	BB	NA	DD	DD
chr4_22131566_22131589	DD	DD	BB	DD	BB	BB	DD	BB	DD	BB	BB	BB	BB	DD	BB	BB	DD	DD	DD	DD	BB	BB	BB	BB	bd	BB	DD	DD	DD	DD	BB	BB	dn	DD	DD	BB	BB	dn	DD	dn	BB	BB	DD	DD	BB	BB	DD	DD	DD
chr4_22230261_22230294	NA	FF	FF	FF	FF	FF	FF	FF	FF	FF	fn	FF	fn	FF	NA	FF	FF	NA	NA	FF	NA	FF	FF	FF	NA	FF	FF	FF	FF	FF	FF	FF	FF	FF	FF	FF	FF	FF	FF	FF	FF	FF	FF	FF	FF	FF	FF	NA	FF
chr4_22237648_22237683	DD	BB	BB	DD	BB	BB	DD	BB	DD	BB	BB	BB	BB	DD	bd	BB	DD	DD	DD	DD	BB	BB	BB	BB	DD	bd	DD	DD	DD	DD	BB	BB	DD	DD	DD	BB	BB	DD	DD	DD	BB	BB	DD	DD	BB	BB	DD	DD	DD
chr4_22259223_22259254	DD	BB	BB	DD	BB	BB	DD	BB	DD	BB	BB	BB	BB	dn	bd	BB	DD	DD	DD	DD	BB	BB	BB	BB	DD	BB	DD	DD	dn	DD	BB	BB	DD	DD	DD	BB	BB	DD	DD	DD	BB	BB	DD	DD	BB	BB	DD	DD	bd
chr4_22280063_22280080	DD	BB	BB	DD	BB	BB	DD	BB	DD	BB	BB	BB	BB	DD	BB	BB	DD	DD	DD	DD	BB	BB	BB	BB	DD	BB	DD	DD	DD	DD	BB	BB	DD	DD	DD	BB	BB	DD	DD	DD	BB	BB	DD	DD	BB	BB	DD	DD	DD
chr4_22290139_22290216	DD	NN	NN	DD	NN	NA	DD	NA	DD	NN	NA	BB	NA	DD	NN	NN	DD	DD	DD	DD	NA	NA	NA	NA	DD	NA	DD	DD	DD	DD	BB	BB	DD	DD	DD	BB	BB	DD	DD	DD	NA	NA	DD	DD	NN	BB	DD	NA	DD
chr4_22318501_22318532	DD	BB	BB	DD	BB	BB	DD	BB	DD	BB	BB	BB	BB	DD	BB	BB	DD	DD	DD	DD	BB	BB	BB	BB	DD	BB	DD	DD	DD	DD	BB	BB	DD	DD	DD	BB	BB	DD	DD	DD	BB	BB	DD	DD	BB	BB	DD	DD	DD
chr4_22373899_22373930	DD	BB	BB	DD	BB	BB	DD	BB	DD	BB	BB	BB	BB	DD	BB	BB	DD	DD	DD	DD	BB	BB	BB	BB	DD	BB	DD	DD	DD	DD	BB	BB	DD	DD	DD	BB	BB	DD	DD	DD	BB	BB	DD	DD	BB	BB	DD	DD	DD
chr4_22424077_22424120	DD	BB	BB	DD	BB	BB	DD	BB	DD	BB	BB	BB	BB	DD	BB	BB	DD	DD	DD	DD	BB	BB	BB	BB	DD	bd	DD	DD	DD	DD	BB	BB	DD	DD	DD	BB	BB	DD	DD	DD	BB	NA	DD	DD	bn	BB	DD	DD	DD
chr4_22429891_22429934	DD	BB	BB	DD	BB	BB	DD	BB	DD	BB	BB	BB	BB	DD	BB	BB	DD	DD	DD	DD	BB	BB	BB	BB	DD	BB	DD	DD	DD	DD	BB	BB	DD	DD	DD	BB	BB	DD	DD	DD	BB	NA	DD	DD	BB	BB	DD	DD	DD
chr4_22454972_22454999	DD	DD	DD	DD	DD	DD	DD	DD	DD	DD	DD	DD	DD	DD	DD	DD	DD	DD	DD	DD	DD	DD	DD	DD	DD	DD	DD	DD	DD	DD	DD	DD	DD	DD	DD	DD	DD	DD	DD	DD	BB	DD	DD	DD	DD	DD	DD	DD	DD
chr4_22561840_22561887	NA	BB	BB	NN	NA	BB	NN	BB	DD	bn	BB	BB	BB	DD	BB	BB	NN	DD	DD	dn	BB	BB	BB	BB	DD	BB	DD	NN	NA	DD	NA	NA	DD	DD	NA	BB	BB	NN	DD	DD	NA	BB	DD	DD	BB	BB	dn	DD	DD
chr4_22620929_22620988	DD	BB	BB	DD	NA	BB	DD	BB	DD	BB	BB	BB	BB	BB	BB	BB	DD	DD	DD	DD	BB	BB	BB	BB	DD	BB	DD	DD	DD	DD	BB	BB	DD	DD	DD	BB	BB	DD	DD	DD	BB	BB	DD	DD	BB	BB	DD	DD	DD
chr4_22635004_22635055	FF	FF	FF	FF	NA	FF	NA	FF	FF	NN	NN	FF	FF	NA	FF	FF	FF	FF	FF	FF	FF	NA	NN	FF	FF	NA	FF	NA	NA	FF	FF	NA	FF	NA	FF	FF	NA	FF	FF	FF	FF	NA	NN	FF	FF	FF	FF	FF	FF
chr4_22641968_22642015	NA	FF	FF	fn	FF	NA	FF	NA	FF	NA	NA	FF	NA	FF	NA	NA	FF	FF	FF	NA	FF	FF	FF	FF	FF	NA	FF	FF	FF	NA	NA	FF	FF	NN	NA	FF	NN	FF	FF	fn	FF	FF	NA	FF	FF	NA	NA	FF	FF
chr4_22671183_22671230	DD	BB	NN	DD	NA	BB	DD	BB	DD	BB	BB	BB	BB	DD	BB	BB	DD	NA	DD	DD	NA	BB	BB	BB	DD	NA	DD	DD	DD	DD	NA	BB	DD	DD	DD	NA	bn	NA	DD	DD	BB	NA	DD	NN	BB	NA	nn	DD	NA
chr4_22772261_22772288	DD	BB	BB	DD	BB	BB	DD	BB	DD	BB	BB	BB	BB	DD	BB	BB	DD	DD	DD	DD	BB	BB	BB	BB	DD	BB	DD	DD	DD	DD	BB	BB	DD	DD	DD	BB	BB	DD	DD	DD	BB	BB	DD	DD	BB	BB	DD	DD	DD
chr4_22779727_22779738	DD	BB	BB	DD	BB	BB	DD	BB	DD	BB	BB	BB	BB	DD	BB	BB	DD	DD	DD	DD	BB	BB	BB	BB	DD	BB	DD	DD	DD	DD	BB	BB	DD	DD	DD	BB	BB	DD	DD	DD	BB	BB	DD	DD	BB	BB	DD	DD	DD
chr4_22798297_22798308	DD	BB	BB	DD	BB	BB	DD	BB	DD	BB	BB	BB	BB	DD	BB	BB	DD	DD	DD	DD	BB	BB	BB	BB	DD	BB	DD	DD	DD	DD	BB	BB	DD	DD	DD	BB	BB	DD	DD	DD	BB	BB	DD	DD	BB	BB	DD	DD	DD
chr4_22823835_22823859	DD	BB	BB	NA	BB	BB	NA	BB	DD	BB	NA	BB	BB	NA	BB	BB	DD	DD	DD	DD	BB	BB	BB	BB	DD	NA	DD	DD	NA	dn	NA	BB	DD	NA	DD	BB	BB	NA	NA	NA	NA	BB	NA	dn	BB	NA	DD	DD	dn
chr4_22865497_22865541	NA	BB	NA	DD	NA	BB	DD	bn	DD	NA	BB	BB	BB	NA	NA	BB	NA	NA	NA	DD	BB	BB	BB	BB	DD	bd	DD	DD	bd	NA	BB	bn	DD	DD	DD	BB	BB	DD	NA	DD	NA	BB	DD	DD	NA	NA	DD	NA	NA
chr4_22918027_22918059	DD	BB	BB	DD	BB	BB	bd	BB	DD	BB	BB	BB	BB	DD	BB	BB	DD	bd	DD	DD	BB	BB	BB	BB	DD	BB	DD	DD	DD	DD	BB	BB	DD	DD	DD	BB	bn	DD	DD	DD	BB	BB	DD	bd	BB	BB	bd	DD	DD
chr4_22919131_22919162	DD	BB	BB	DD	BB	BB	DD	BB	DD	BB	BB	BB	BB	DD	BB	BB	DD	DD	DD	DD	BB	BB	BB	BB	DD	BB	DD	DD	DD	DD	BB	BB	DD	DD	DD	BB	BB	DD	DD	DD	BB	BB	DD	DD	BB	BB	DD	DD	DD
chr4_23002104_23002133	DD	BB	BB	DD	BB	BB	DD	BB	DD	BB	BB	BB	BB	DD	BB	BB	DD	DD	DD	DD	BB	BB	BB	BB	DD	BB	DD	DD	DD	DD	BB	BB	DD	DD	DD	BB	BB	DD	DD	DD	BB	BB	DD	DD	BB	BB	DD	DD	DD
chr4_23002255_23002268	DD	BB	BB	DD	BB	BB	DD	BB	DD	BB	BB	BB	BB	DD	BB	BB	DD	DD	DD	DD	BB	BB	BB	BB	DD	BB	DD	DD	DD	DD	BB	BB	DD	DD	DD	BB	BB	DD	DD	DD	BB	BB	DD	DD	BB	BB	DD	DD	DD
chr4_23011620_23011651	dn	BB	BB	DD	BB	BB	dn	BB	DD	DD	BB	BB	BB	DD	BB	BB	dn	DD	dn	DD	BB	BB	BB	BB	DD	BB	dn	DD	dn	DD	BB	BB	DD	DD	DD	BB	BB	DD	DD	DD	BB	BB	DD	DD	BB	BB	DD	DD	DD
chr4_23026225_23026264	DD	BB	BB	DD	BB	BB	DD	BB	DD	BB	BB	BB	BB	DD	BB	BB	DD	DD	DD	DD	BB	BB	BB	BB	DD	BB	DD	DD	DD	DD	BB	BB	DD	DD	DD	BB	BB	DD	DD	DD	BB	BB	DD	DD	BB	BB	DD	DD	DD
chr4_23041551_23041580	DD	BB	BB	DD	BB	BB	bd	BB	dn	BB	BB	BB	BB	DD	BB	BB	DD	DD	DD	DD	BB	BB	BB	BB	DD	BB	DD	dn	bd	DD	BB	BB	DD	DD	dn	BB	BB	DD	DD	DD	BB	BB	DD	DD	BB	BB	DD	dn	DD
chr4_23223132_23223175	NN	fn	FF	FF	FF	FF	NN	FF	FF	FF	FF	FF	FF	FF	FF	FF	FF	FF	FF	NA	NA	FF	FF	FF	FF	FF	FF	FF	FF	FF	FF	FF	FF	FF	NN	FF	FF	FF	FF	NA	FF	FF	FF	NA	FF	NA	FF	FF	FF
chr4_23233367_23233422	DD	NA	BB	NA	BB	NA	DD	NA	NA	bd	BB	BB	BB	BB	NA	NA	DD	NA	DD	DD	BB	NA	NN	NA	DD	BB	DD	DD	DD	DD	NA	NA	DD	DD	DD	bd	BB	NA	DD	DD	BB	BB	DD	DD	BB	NA	DD	DD	DD
chr4_23252178_23252225	DD	NA	NN	DD	NA	NN	DD	BB	NN	BB	BB	NA	NA	NA	BB	BB	DD	DD	DD	DD	NA	NA	BB	BB	DD	BB	bd	DD	NA	DD	NA	BB	NA	DD	NA	NA	BB	NA	DD	DD	NA	NA	DD	DD	BB	BB	NA	DD	DD
chr4_23255674_23255697	dn	BB	BB	DD	BB	BB	DD	BB	DD	BB	BB	BB	BB	DD	BB	BB	DD	DD	DD	DD	BB	BB	BB	BB	DD	BB	DD	DD	DD	DD	BB	BB	DD	DD	DD	BB	BB	DD	DD	DD	BB	BB	DD	DD	BB	BB	DD	DD	DD
chr4_23256663_23256684	DD	BB	BB	DD	BB	BB	DD	BB	DD	BB	BB	BB	BB	DD	BB	BB	DD	DD	DD	DD	BB	BB	BB	BB	DD	BB	DD	DD	DD	DD	BB	BB	DD	DD	DD	BB	BB	DD	DD	DD	BB	BB	DD	DD	BB	BB	DD	DD	DD
chr4_23281932_23281953	DD	BB	BB	DD	BB	BB	DD	BB	DD	BB	BB	BB	BB	DD	BB	BB	DD	DD	DD	DD	BB	BB	BB	BB	DD	BB	DD	DD	DD	DD	BB	BB	DD	DD	DD	bn	BB	DD	DD	DD	BB	bn	DD	DD	BB	BB	DD	DD	DD
chr4_23283716_23283735	DD	BB	BB	DD	BB	BB	DD	BB	DD	BB	BB	BB	BB	DD	BB	BB	DD	DD	DD	DD	BB	BB	BB	BB	DD	BB	DD	DD	DD	DD	BB	BB	DD	DD	DD	BB	BB	DD	DD	DD	BB	BB	DD	DD	BB	BB	DD	DD	DD
chr4_23296967_23297006	NA	BB	BB	NA	NN	NN	DD	BB	DD	BB	BB	NN	NN	DD	BB	NN	DD	DD	DD	DD	NN	BB	BB	BB	DD	BB	DD	DD	DD	DD	BB	BB	DD	DD	DD	BB	BB	DD	DD	DD	BB	BB	DD	DD	BB	NA	DD	DD	DD
chr4_23329510_23329557	NA	FF	FF	FF	FF	FF	FF	FF	FF	FF	FF	FF	FF	FF	FF	FF	NN	NA	FF	FF	FF	FF	FF	FF	FF	FF	FF	FF	FF	FF	FF	FF	FF	FF	FF	FF	FF	FF	FF	FF	FF	NN	FF	NA	FF	NN	NA	FF	FF
chr4_23426665_23426709	DD	BB	BB	DD	NA	BB	DD	BB	DD	BB	BB	BB	BB	DD	BB	BB	DD	DD	DD	DD	BB	BB	BB	BB	DD	NA	DD	DD	DD	DD	BB	BB	DD	DD	DD	BB	BB	DD	DD	DD	BB	BB	DD	DD	BB	BB	DD	DD	DD
chr4_23470676_23470719	FF	FF	FF	FF	NA	FF	FF	FF	NA	NN	FF	FF	NA	NA	FF	NA	NA	NA	NA	FF	FF	FF	NA	NA	FF	FF	FF	FF	NA	NA	NA	FF	FF	FF	FF	FF	FF	FF	NA	NN	FF	FF	NA	FF	NA	FF	FF	FF	FF
chr4_23621655_23621694	NA	FF	NA	NN	FF	FF	FF	FF	FF	FF	FF	FF	FF	FF	FF	FF	NN	FF	FF	NA	FF	FF	FF	NA	FF	FF	FF	FF	FF	NA	FF	FF	FF	FF	FF	FF	FF	FF	FF	FF	NA	FF	FF	FF	FF	FF	FF	FF	FF
chr4_23798081_23798135	FF	FF	FF	FF	FF	NA	FF	FF	FF	NN	FF	FF	FF	FF	FF	FF	FF	FF	fn	FF	FF	FF	FF	FF	FF	NA	FF	FF	FF	FF	FF	FF	NA	FF	FF	FF	FF	NA	FF	NA	FF	FF	FF	FF	FF	FF	FF	NA	NA
chr4_23809973_23810028	FF	FF	NA	FF	FF	FF	FF	FF	FF	FF	FF	FF	FF	FF	FF	FF	FF	FF	NA	FF	FF	fn	FF	NA	FF	fn	FF	FF	FF	NA	NA	FF	FF	FF	FF	FF	FF	NA	FF	FF	FF	FF	FF	FF	FF	NA	FF	NN	FF
chr4_23867221_23867260	FF	NA	FF	FF	NA	NA	FF	FF	FF	FF	NA	FF	FF	FF	FF	FF	FF	FF	FF	FF	FF	FF	FF	FF	FF	fn	FF	FF	FF	FF	FF	FF	FF	FF	FF	FF	FF	FF	FF	FF	FF	FF	FF	FF	FF	FF	FF	FF	FF
chr4_24077508_24077555	NA	FF	NA	FF	FF	FF	NA	FF	FF	FF	FF	FF	NA	NA	FF	NA	FF	NA	FF	NA	FF	FF	FF	FF	NA	FF	FF	fn	FF	FF	NA	FF	NA	FF	NA	NA	NA	NA	FF	NA	NA	FF	NA	FF	FF	FF	FF	NN	fn
chr4_24446453_24446516	bd	NN	DD	DD	DD	DD	BB	NN	bd	NN	NN	NN	NA	BB	NN	DD	DD	DD	DD	NA	NN	NA	DD	NN	DD	DD	DD	DD	DD	dn	BB	NA	DD	NA	NA	BB	bd	NA	DD	BB	BB	bn	DD	bd	BB	NA	DD	NN	dn
chr4_24524170_24524205	FF	FF	FF	FF	FF	FF	FF	FF	FF	FF	FF	FF	FF	FF	NA	FF	FF	FF	FF	NN	FF	FF	FF	FF	FF	NA	FF	NA	FF	FF	FF	FF	FF	FF	FF	FF	FF	FF	FF	FF	FF	FF	FF	FF	FF	NA	FF	FF	FF
chr4_24705986_24706021	FF	FF	FF	FF	FF	FF	FF	FF	FF	FF	FF	FF	FF	FF	FF	FF	FF	FF	FF	FF	FF	FF	FF	FF	FF	NA	FF	FF	FF	FF	FF	FF	FF	FF	FF	FF	FF	FF	FF	FF	FF	FF	FF	FF	FF	FF	FF	FF	FF
chr4_25098287_25098326	FF	FF	FF	FF	FF	FF	FF	FF	FF	FF	FF	FF	FF	FF	FF	FF	FF	FF	FF	FF	NA	FF	NA	FF	FF	FF	NA	FF	FF	FF	FF	FF	NA	FF	FF	FF	FF	FF	FF	FF	fn	FF	FF	FF	FF	FF	NA	FF	FF
chr4_25179615_25179649	FF	FF	FF	FF	NA	FF	FF	FF	FF	FF	FF	FF	FF	FF	FF	FF	FF	NA	FF	FF	NA	FF	FF	FF	FF	FF	FF	FF	FF	NN	FF	FF	FF	FF	FF	FF	FF	NA	FF	FF	FF	NA	FF	FF	FF	NA	FF	FF	NA
chr4_25203512_25203551	FF	NA	FF	FF	NA	FF	FF	FF	FF	NA	FF	FF	FF	NA	FF	FF	FF	NA	NA	FF	FF	NA	FF	FF	FF	NA	FF	fn	FF	NA	FF	NA	FF	FF	FF	NA	FF	NA	NA	FF	NA	FF	FF	FF	NA	NA	FF	FF	NN
chr4_25391302_25391337	FF	FF	FF	NA	FF	FF	FF	FF	FF	FF	FF	NN	FF	FF	FF	FF	FF	FF	FF	FF	NA	NN	NA	FF	FF	FF	FF	FF	FF	FF	FF	FF	NA	FF	FF	NA	FF	FF	FF	NA	FF	FF	FF	FF	FF	FF	FF	FF	FF
chr4_25417133_25417192	NA	FF	FF	fn	FF	FF	FF	FF	FF	NA	FF	FF	FF	FF	FF	NN	FF	NA	FF	FF	NA	NA	FF	FF	FF	NA	FF	FF	FF	FF	FF	FF	FF	FF	FF	FF	fn	FF	FF	FF	FF	FF	FF	FF	FF	FF	FF	FF	FF
chr4_25625833_25625877	FF	FF	FF	FF	NA	FF	FF	FF	FF	FF	FF	FF	NA	NN	FF	FF	FF	FF	FF	FF	FF	FF	FF	FF	FF	FF	FF	FF	FF	FF	FF	FF	FF	FF	FF	FF	FF	NA	FF	FF	FF	FF	FF	FF	FF	FF	NA	FF	FF
chr4_25661794_25661833	FF	FF	NN	FF	FF	NA	NA	FF	FF	fn	FF	FF	FF	FF	FF	FF	FF	FF	FF	NA	FF	FF	FF	FF	FF	NA	FF	FF	FF	FF	FF	FF	FF	FF	FF	FF	FF	FF	FF	FF	FF	FF	FF	FF	FF	NA	FF	FF	FF
chr4_25700502_25700549	FF	NA	FF	FF	NA	FF	FF	FF	FF	NA	FF	FF	FF	FF	FF	FF	FF	FF	FF	FF	FF	FF	FF	FF	FF	NA	FF	FF	FF	NA	FF	FF	FF	FF	NA	FF	FF	FF	FF	NA	NA	FF	FF	fn	FF	FF	FF	FF	FF
chr4_25724662_25724700	FF	NA	FF	FF	FF	FF	FF	FF	FF	FF	FF	FF	FF	FF	FF	FF	FF	FF	FF	FF	FF	NN	NA	FF	FF	NA	FF	NA	FF	NA	FF	FF	FF	FF	FF	FF	FF	NA	FF	FF	FF	FF	FF	FF	FF	FF	FF	FF	FF
chr4_25942511_25942558	FF	FF	FF	FF	FF	FF	FF	FF	FF	FF	FF	FF	FF	FF	NN	FF	FF	FF	FF	FF	FF	FF	NA	fn	FF	NA	FF	FF	NA	FF	FF	FF	FF	FF	FF	FF	FF	NA	FF	FF	NA	FF	FF	FF	FF	FF	FF	FF	FF
chr4_25966391_25966430	NA	NA	FF	FF	NA	FF	FF	FF	FF	FF	FF	FF	FF	NA	FF	FF	FF	FF	FF	FF	NA	NA	FF	FF	FF	NA	FF	FF	FF	FF	FF	FF	FF	FF	FF	FF	FF	FF	NA	FF	FF	FF	FF	FF	FF	FF	FF	FF	FF
chr4_26005942_26005985	DD	BB	BB	DD	NA	NA	DD	BB	DD	BB	BB	BB	BB	DD	BB	DD	DD	DD	DD	BB	BB	BB	BB	BB	DD	NA	DD	DD	DD	DD	BB	BB	DD	DD	DD	BB	BB	DD	DD	NA	BB	BB	DD	DD	BB	BB	DD	DD	DD
chr4_26210704_26210731	FF	FF	FF	FF	FF	FF	FF	FF	FF	FF	FF	NN	FF	FF	FF	FF	FF	FF	FF	FF	FF	FF	FF	FF	FF	FF	FF	FF	FF	FF	NA	FF	FF	FF	FF	FF	FF	FF	FF	FF	NA	FF	FF	FF	FF	FF	FF	FF	FF
chr4_26268057_26268100	NA	FF	FF	NN	NA	NA	FF	FF	FF	FF	FF	FF	FF	FF	fn	FF	FF	FF	FF	FF	FF	NA	FF	FF	NA	FF	FF	FF	FF	NA	FF	FF	FF	FF	NA	fn	fn	NA	FF	NN	FF	FF	FF	NA	FF	NA	FF	FF	NA
chr4_26329930_26329949	FF	FF	FF	FF	FF	FF	FF	FF	FF	FF	FF	FF	FF	FF	FF	FF	FF	FF	FF	FF	FF	FF	FF	FF	FF	FF	FF	FF	FF	FF	NN	FF	FF	FF	FF	FF	FF	FF	FF	FF	NA	FF	FF	FF	FF	FF	FF	FF	FF
chr4_26475735_26475778	FF	FF	FF	FF	NA	FF	FF	NA	FF	FF	FF	FF	FF	FF	NA	FF	FF	FF	FF	FF	FF	FF	FF	FF	FF	FF	FF	FF	FF	NA	FF	FF	FF	FF	FF	FF	FF	FF	NN	FF	NA	NA	FF	FF	FF	FF	FF	FF	NN
chr4_26556951_26556986	NN	FF	FF	FF	FF	FF	FF	FF	FF	FF	FF	FF	FF	FF	FF	FF	FF	FF	FF	FF	FF	FF	FF	FF	FF	FF	FF	FF	FF	FF	FF	FF	FF	FF	FF	FF	FF	FF	FF	FF	NA	FF	FF	FF	FF	FF	FF	FF	FF
chr4_26558742_26558791	FF	FF	FF	FF	FF	FF	FF	FF	FF	FF	FF	FF	FF	FF	FF	FF	FF	FF	FF	FF	FF	FF	FF	FF	FF	FF	FF	FF	FF	FF	FF	FF	FF	FF	FF	FF	FF	NA	FF	FF	FF	FF	FF	FF	FF	FF	FF	FF	FF
chr4_26650588_26650635	FF	NA	FF	FF	FF	FF	FF	NA	fn	NA	FF	FF	FF	FF	FF	FF	FF	FF	FF	FF	FF	FF	FF	NA	FF	NA	FF	FF	fn	FF	FF	FF	NA	NA	FF	FF	FF	FF	FF	FF	FF	FF	FF	FF	FF	FF	FF	FF	FF
chr4_26691907_26691958	FF	NA	NA	FF	NA	FF	NA	FF	NA	NA	FF	FF	FF	FF	NA	FF	FF	FF	FF	FF	FF	FF	FF	FF	fn	NA	fn	FF	NA	NA	fn	FF	FF	FF	fn	FF	FF	FF	NA	NA	NA	FF	FF	FF	FF	FF	FF	NA	NA
chr4_26725398_26725437	FF	FF	FF	FF	FF	FF	FF	NA	FF	NA	FF	FF	FF	FF	FF	NA	FF	FF	FF	FF	FF	FF	NA	FF	FF	NA	FF	FF	FF	FF	FF	FF	FF	FF	FF	FF	FF	NA	FF	FF	NA	NA	FF	FF	FF	NA	FF	FF	FF
chr4_26772161_26772208	DD	BB	BB	DD	BB	BB	DD	NA	DD	BB	NA	BB	BB	DD	BB	NA	DD	DD	NA	BB	BB	BB	BB	BB	DD	NA	DD	DD	DD	NA	BB	BB	DD	DD	DD	NA	DD	DD	NA	DD	NA	NA	DD	NA	NA	BB	DD	NA	DD
chr4_26772821_26772875	FF	FF	FF	FF	FF	NA	FF	FF	FF	fn	FF	FF	FF	FF	FF	FF	FF	FF	FF	FF	FF	FF	FF	NA	FF	FF	FF	FF	FF	FF	FF	FF	FF	fn	FF	fn	FF	FF	FF	FF	NA	FF	FF	FF	FF	FF	fn	FF	FF
chr4_26773744_26773781	BB	BB	BB	BB	BB	BB	NA	BB	BB	BB	BB	BB	BB	NA	BB	BB	bu	NA	BB	BB	bu	BB	BB	BB	BB	BB	BB	NA	BB	NA	BB	BB	NA	BB	BB	BB	BB	NA	NA	BB	bu	BB	BB	BB	BB	BB	BB	BB	BB
chr4_26782530_26782564	FF	FF	FF	FF	FF	FF	FF	FF	FF	FF	FF	FF	FF	FF	FF	FF	FF	FF	FF	FF	FF	FF	FF	FF	FF	NA	FF	FF	FF	FF	FF	FF	FF	FF	FF	FF	FF	FF	fn	FF	FF	FF	NN	FF	FF	FF	FF	FF	NA
chr4_27056248_27056291	FF	FF	FF	FF	FF	NA	FF	FF	NA	FF	FF	FF	FF	FF	FF	FF	FF	NA	FF	NA	FF	FF	FF	FF	FF	NA	NA	FF	FF	FF	FF	FF	FF	FF	FF	FF	FF	FF	FF	FF	FF	FF	FF	FF	FF	FF	FF	FF	FF
chr4_27089784_27089811	FF	FF	FF	FF	FF	FF	FF	FF	FF	FF	FF	NA	FF	FF	FF	FF	NA	FF	FF	FF	FF	FF	FF	FF	FF	FF	FF	FF	FF	FF	FF	FF	FF	FF	FF	FF	FF	FF	FF	FF	FF	FF	FF	FF	FF	FF	FF	FF	FF
chr4_27089908_27089927	FF	FF	FF	FF	FF	FF	FF	FF	NA	FF	FF	NA	FF	FF	FF	FF	FF	FF	FF	FF	FF	FF	FF	FF	FF	NA	FF	FF	FF	FF	FF	FF	FF	FF	FF	FF	FF	FF	FF	FF	FF	FF	FF	FF	NN	FF	FF	NA	FF
chr4_27160393_27160424	FF	FF	FF	FF	FF	FF	FF	FF	FF	NN	FF	FF	FF	FF	FF	FF	FF	NA	FF	FF	FF	FF	FF	FF	FF	FF	FF	FF	FF	FF	FF	FF	FF	FF	FF	FF	FF	FF	FF	FF	FF	FF	FF	FF	FF	FF	FF	FF	FF
chr4_27335772_27335811	FF	NA	FF	FF	NN	FF	FF	FF	FF	FF	FF	FF	FF	FF	FF	FF	FF	FF	FF	FF	NA	FF	FF	FF	FF	NA	FF	FF	FF	FF	FF	FF	FF	FF	FF	FF	FF	FF	FF	FF	FF	FF	FF	FF	FF	FF	FF	FF	FF
chr4_27395654_27395697	NA	FF	NA	FF	FF	FF	FF	NA	FF	FF	FF	FF	NA	FF	FF	FF	FF	FF	FF	FF	FF	NA	NA	FF	FF	FF	FF	FF	NA	FF	FF	NN	FF	NA	FF	FF	FF	FF	FF	NA	NA	FF	FF	FF	NA	FF	FF	FF	FF
chr4_27422193_27422248	FF	NA	NN	FF	FF	NN	NN	FF	FF	FF	FF	NA	FF	NA	FF	FF	FF	FF	FF	FF	FF	fn	FF	FF	FF	NA	FF	FF	FF	FF	FF	FF	FF	FF	NN	FF	FF	FF	fn	FF	NA	FF	FF	NA	FF	NN	NA	FF	NA
chr4_27564814_27564857	NA	FF	NA	FF	FF	FF	NN	FF	FF	FF	FF	NN	FF	FF	FF	FF	FF	NA	FF	NA	FF	FF	FF	FF	FF	NA	FF	FF	FF	FF	FF	FF	FF	FF	FF	FF	FF	FF	FF	FF	FF	FF	FF	FF	FF	FF	FF	FF	FF
chr4_27592650_27592705	FF	NA	FF	FF	NA	fn	FF	FF	FF	FF	NA	NA	NA	FF	fn	FF	NA	FF	FF	FF	NA	FF	FF	NA	FF	FF	FF	FF	fn	FF	FF	FF	FF	NA	FF	FF	FF	FF	FF	FF	NA	FF	FF	FF	NA	NA	FF	FF	FF
chr4_27759925_27759956	FF	FF	FF	FF	FF	FF	FF	FF	FF	FF	NN	FF	NN	FF	NN	FF	FF	FF	FF	FF	FF	FF	FF	FF	FF	FF	FF	FF	FF	FF	FF	FF	FF	FF	FF	FF	FF	FF	FF	FF	FF	FF	FF	FF	NA	FF	FF	NA	FF
chr4_27771591_27771638	FF	FF	FF	NA	FF	NN	FF	FF	FF	FF	FF	FF	FF	FF	FF	NN	FF	FF	NA	FF	FF	FF	FF	FF	FF	NA	FF	FF	FF	FF	FF	FF	FF	FF	FF	FF	FF	FF	FF	FF	FF	FF	FF	FF	FF	FF	FF	FF	FF
chr4_27792486_27792521	FF	FF	FF	NA	FF	NA	NN	FF	FF	FF	FF	FF	FF	FF	FF	NA	FF	NA	FF	FF	FF	FF	FF	FF	NA	NA	FF	FF	NA	FF	FF	FF	NA	NA	FF	FF	FF	NA	FF	FF	NA	FF	FF	FF	FF	FF	FF	FF	FF
chr4_27847010_27847069	NA	FF	NA	NA	FF	FF	NA	FF	FF	fn	FF	NA	NA	NA	FF	NA	fn	NA	FF	FF	NA	FF	FF	NA	FF	FF	NA	NA	FF	NA	NA	NN	FF	NA	FF	NA	FF	FF	FF	NA	NA	FF	FF	FF	NA	FF	FF	FF	FF
chr4_28118071_28118110	FF	NA	FF	FF	NA	NA	FF	FF	FF	NA	FF	FF	FF	NA	NA	FF	FF	NA	FF	FF	FF	FF	NA	NN	FF	NA	FF	FF	FF	FF	fn	FF	FF	FF	FF	FF	FF	NA	FF	FF	FF	FF	FF	FF	FF	FF	FF	NA	FF
chr4_28291368_28291397	FF	FF	FF	FF	NA	FF	FF	FF	NN	FF	FF	FF	FF	FF	FF	FF	FF	FF	FF	FF	FF	FF	FF	FF	FF	NA	FF	FF	FF	FF	FF	FF	FF	FF	FF	FF	FF	NA	FF	FF	NA	FF	FF	FF	FF	FF	FF	FF	FF
chr4_28349441_28349473	FF	FF	NA	FF	FF	FF	FF	FF	FF	FF	FF	FF	FF	FF	FF	FF	FF	FF	FF	FF	FF	FF	FF	FF	FF	FF	FF	FF	FF	FF	FF	FF	FF	FF	FF	FF	FF	FF	FF	FF	FF	NN	FF	FF	FF	FF	FF	FF	FF
chr4_28550136_28550165	DD	BB	BB	BB	BB	BB	BB	BB	BB	BB	BB	BB	BB	DD	BB	BB	DD	BB	BB	BB	BB	NA	BB	BB	BB	BB	DD	DD	DD	DD	BB	BB	DD	DD	DD	BB	BB	DD	DD	DD	BB	BB	DD	DD	BB	BB	DD	DD	DD
chr4_28586935_28586986	NN	BB	BB	DD	BB	BB	BB	BB	DD	BB	BB	BB	NA	DD	BB	DD	DD	DD	DD	BB	BB	DD	DD	BB	NA	BB	DD	DD	DD	NA	BB	BB	DD	DD	DD	BB	BB	DD	DD	DD	bn	BB	DD	DD	BB	BB	DD	DD	DD
chr4_28702392_28702439	FF	FF	FF	FF	FF	FF	FF	NN	FF	NN	NA	FF	NA	FF	FF	NA	NA	NA	FF	NA	NA	FF	FF	FF	FF	FF	FF	FF	FF	FF	FF	FF	FF	FF	FF	FF	FF	FF	FF	NA	NA	FF	FF	NN	FF	FF	NA	FF	FF
chr4_28711539_28711578	FF	NA	FF	FF	FF	FF	NA	FF	FF	FF	FF	FF	FF	FF	FF	FF	FF	FF	FF	FF	NA	FF	FF	FF	FF	FF	FF	NA	NA	FF	FF	FF	FF	NA	FF	FF	FF	NA	FF	FF	NA	FF	FF	FF	FF	FF	FF	FF	FF
chr4_28770189_28770236	FF	FF	FF	FF	NA	FF	FF	FF	FF	NA	FF	NA	FF	FF	FF	FF	NA	FF	FF	FF	FF	FF	FF	FF	NN	NA	NA	FF	FF	FF	FF	FF	FF	FF	NA	FF	FF	FF	NA	FF	NA	FF	FF	FF	FF	FF	NA	FF	FF
chr4_28843199_28843226	FF	FF	FF	FF	FF	FF	FF	NN	FF	FF	FF	FF	FF	FF	FF	FF	FF	FF	FF	FF	FF	FF	FF	FF	FF	FF	FF	FF	FF	FF	FF	FF	FF	FF	FF	FF	FF	NA	NA	FF	FF	FF	FF	FF	FF	FF	FF	FF	FF
chr4_29272159_29272221	dd	BB	BB	dn	BB	BB	BB	bd	dn	BB	BB	bn	BB	dd	BB	dd	DD	dd	DD	BB	BB	BB	BB	BB	dn	BB	dn	dn	DD	dd	BB	dd	dd	dd	dd	BB	BB	dd	dd	dn	dd	bd	dn	DD	BB	BB	dd	DD	DD
chr4_29283717_29283732	DD	BB	BB	DD	BB	BB	BB	BB	DD	BB	BB	BB	BB	DD	BB	DD	DD	DD	DD	BB	BB	BB	BB	BB	DD	BB	DD	DD	DD	DD	BB	DD	DD	DD	DD	BB	BB	DD	DD	DD	DD	BB	DD	DD	BB	BB	DD	DD	DD
chr4_29289761_29289775	DD	BB	BB	DD	BB	BB	BB	BB	DD	BB	BB	BB	BB	DD	BB	DD	DD	DD	DD	BB	BB	BB	BB	BB	DD	BB	DD	DD	DD	DD	BB	DD	DD	DD	DD	BB	BB	DD	DD	DD	DD	BB	DD	DD	BB	BB	DD	DD	DD
chr4_29302982_29303021	DD	BB	BB	DD	BB	BB	BB	bn	DD	BB	BB	BB	BB	DD	BB	DD	DD	DD	DD	BB	BB	BB	BB	BB	DD	BB	DD	DD	DD	DD	BB	DD	DD	DD	DD	BB	BB	DD	DD	DD	DD	BB	DD	DD	BB	BB	DD	DD	DD
chr4_29310681_29310750	DD	BB	NA	DD	BB	BB	BB	NA	NA	BB	BB	BB	BB	NA	BB	DD	DD	NA	NA	BB	NA	BB	BB	NA	DD	BB	NN	DD	DD	NA	BB	NA	DD	DD	NA	NA	NA	NA	NN	NA	DD	BB	DD	DD	BB	BB	NA	DD	DD
chr4_29311168_29311179	dd	BB	BB	dd	BB	BB	BB	BB	DD	BB	BB	BB	BB	dd	BB	dd	dd	dd	dd	BB	BB	BB	BB	BB	dd	BB	dd	dd	dn	dd	BB	dd	dd	dd	dd	BB	BB	dd	dd	dd	DD	BB	dd	dd	BB	BB	dd	dd	dd
chr4_29313278_29313301	DD	BB	BB	DD	BB	BB	BB	BB	DD	BB	BB	BB	BB	DD	BB	DD	DD	DD	DD	BB	BB	BB	BB	BB	DD	BB	DD	DD	DD	DD	BB	DD	DD	DD	DD	BB	BB	DD	DD	DD	DD	BB	DD	DD	BB	BB	DD	DD	DD
chr4_29392756_29392795	FF	FF	FF	FF	FF	FF	FF	FF	NA	FF	FF	FF	FF	FF	FF	FF	FF	FF	FF	FF	FF	FF	FF	NA	FF	FF	FF	FF	FF	FF	FF	FF	FF	FF	FF	FF	FF	NA	NA	FF	FF	FF	FF	FF	FF	FF	NN	FF	FF
chr4_29404653_29404696	FF	FF	FF	FF	FF	FF	NA	FF	FF	FF	FF	FF	FF	FF	FF	FF	FF	FF	FF	FF	FF	FF	NN	FF	FF	FF	FF	fn	FF	NN	FF	FF	NN	FF	FF	FF	FF	FF	FF	FF	NA	NA	FF	FF	FF	NA	FF	FF	FF
chr4_29450890_29450934	BB	NA	BB	BB	BB	BB	BB	BB	BB	BB	BB	BB	BB	BB	BB	BB	BB	BB	BB	BB	BB	BB	BB	BB	BB	BB	BB	BB	BB	BB	BB	BB	BB	BB	BB	BB	BB	BB	BB	BB	BB	bn	BB	BB	BB	BB	DD	DD	BB
chr4_29457328_29457367	FF	FF	FF	NA	FF	FF	FF	FF	FF	FF	FF	FF	FF	FF	FF	FF	FF	FF	FF	FF	FF	FF	FF	FF	FF	FF	FF	FF	FF	NN	FF	FF	FF	fn	FF	FF	FF	FF	FF	FF	FF	FF	FF	NA	FF	FF	FF	FF	FF
chr4_29622567_29622594	NA	NA	FF	NA	NA	FF	FF	FF	FF	FF	NA	FF	FF	FF	FF	FF	NA	NA	NA	FF	FF	FF	FF	NA	NA	FF	FF	FF	NA	NA	FF	fn	FF	NA	NA	NA	FF	FF	NA	FF	NA	FF	NA	FF	FF	NA	FF	FF	FF
chr4_29786689_29786728	FF	FF	FF	FF	FF	FF	FF	FF	FF	NA	FF	FF	FF	FF	FF	FF	FF	NN	FF	FF	FF	FF	FF	FF	FF	NA	FF	FF	FF	FF	FF	FF	FF	FF	FF	FF	FF	FF	FF	NA	FF	FF	FF	FF	FF	FF	FF	FF	FF
chr4_29852456_29852499	FF	NA	NA	FF	FF	FF	FF	FF	FF	FF	FF	FF	fn	FF	FF	FF	FF	FF	NA	FF	NA	NA	FF	FF	FF	NA	FF	FF	FF	FF	FF	NA	FF	FF	FF	FF	FF	NA	FF	FF	FF	NN	FF	fn	NN	NA	FF	FF	FF
chr4_29906048_29906095	DD	DD	BB	DD	BB	BB	BB	BB	DD	BB	BB	BB	BB	DD	BB	DD	DD	NA	BB	BB	BB	BB	BB	BB	DD	BB	DD	DD	DD	DD	BB	DD	DD	DD	DD	BB	BB	DD	DD	DD	NA	BB	DD	NA	BB	BB	DD	DD	DD
chr4_29979991_29980035	FF	FF	FF	FF	NA	FF	FF	FF	FF	FF	FF	FF	FF	FF	FF	FF	FF	NN	FF	FF	NA	FF	FF	FF	FF	NA	FF	FF	FF	FF	NA	FF	FF	FF	FF	FF	FF	FF	FF	FF	FF	NA	FF	FF	FF	FF	FF	NA	FF
chr4_30020805_30020848	DD	DD	NA	DD	DD	DD	DD	DD	DD	DD	du	NA	DD	DD	UU	DD	DD	DD	NA	DD	DD	DD	DD	DD	UU	NA	DD	DD	DD	DD	DD	DD	DD	DD	UU	DD	DD	DD	DD	DD	DD	DD	DD	DD	DD	DD	DD	DD	DD
chr4_30038076_30038103	FF	FF	FF	NA	NA	FF	FF	FF	NA	NA	FF	FF	NA	FF	FF	FF	FF	FF	FF	FF	FF	FF	FF	FF	FF	NA	FF	FF	FF	NA	FF	FF	FF	FF	FF	FF	FF	FF	FF	FF	NA	FF	FF	FF	FF	FF	FF	NA	NA
chr4_30063252_30063303	DD	BB	BB	DD	BB	BB	DD	BB	NA	NA	BB	BB	BB	DD	BB	DD	DD	NA	DD	BB	BB	NA	BB	bd	DD	BB	DD	dn	DD	DD	BB	DD	DD	DD	DD	BB	BB	DD	NA	dn	DD	BB	DD	DD	BB	BB	DD	DD	dn
chr4_30092603_30092630	FF	FF	FF	FF	FF	FF	FF	FF	FF	FF	FF	FF	FF	FF	FF	FF	FF	FF	FF	FF	FF	FF	FF	FF	FF	FF	FF	FF	FF	FF	FF	FF	FF	FF	FF	FF	FF	FF	FF	FF	FF	FF	FF	FF	FF	FF	FF	FF	FF
chr4_30228524_30228563	NN	FF	NA	FF	FF	FF	FF	NA	FF	fn	FF	FF	FF	FF	FF	FF	NA	FF	FF	fn	NA	FF	FF	FF	FF	NA	FF	FF	FF	FF	NA	FF	FF	FF	FF	FF	FF	FF	NA	FF	NA	FF	FF	FF	FF	FF	FF	FF	FF
chr4_30252381_30252420	DD	BB	BB	NA	NA	BB	BB	BB	DD	BB	BB	BB	BB	DD	BB	DD	DD	DD	DD	BB	BB	BB	BB	BB	NN	BB	DD	DD	DD	DD	NA	DD	DD	DD	DD	BB	BB	DD	DD	DD	DD	BB	DD	DD	DD	BB	NA	DD	DD
chr4_30284849_30284868	NA	NA	FF	NA	FF	FF	FF	FF	FF	FF	FF	FF	FF	FF	FF	FF	FF	FF	FF	FF	NA	FF	FF	FF	FF	FF	FF	FF	FF	FF	NA	FF	FF	FF	FF	NA	FF	FF	FF	FF	NA	FF	FF	FF	FF	FF	FF	FF	NN
chr4_30295178_30295221	FF	FF	FF	FF	FF	FF	FF	FF	FF	FF	FF	FF	NA	FF	FF	FF	FF	FF	FF	FF	FF	FF	FF	FF	FF	NA	FF	FF	NA	FF	NA	FF	FF	FF	NA	FF	FF	FF	FF	FF	FF	FF	FF	FF	FF	FF	FF	FF	FF
chr4_30673865_30673912	DD	BB	BB	NA	BB	BB	BB	BB	DD	BB	BB	BB	BB	DD	BB	DD	DD	DD	NA	BB	BB	BB	BB	NA	bd	BB	DD	DD	DD	NA	BB	DD	DD	DD	DD	BB	BB	DD	dn	DD	NA	bn	DD	DD	NA	BB	DD	BB	DD
chr4_30697205_30697252	NA	NN	FF	FF	FF	FF	FF	FF	FF	FF	FF	FF	FF	NA	NA	fn	FF	FF	NA	FF	fn	FF	FF	NN	FF	NA	FF	NN	NA	FF	FF	FF	FF	FF	FF	FF	FF	FF	FF	FF	FF	FF	FF	FF	FF	FF	FF	FF	FF
chr4_30700847_30700898	DD	BB	DD	DD	DD	DD	DD	DD	DD	DD	BB	DD	DD	BB	DD	DD	bd	DD	DD	DD	DD	dn	BB	DD	BB	BB	DD	DD	DD	DD	BB	DD	DD	DD	DD	BB	BB	DD	DD	DD	DD	BB	BB	DD	BB	BB	DD	DD	DD
chr4_30701292_30701331	DD	NA	BB	DD	BB	BB	BB	BB	DD	BB	BB	NA	BB	DD	BB	NA	DD	DD	NA	BB	BB	BB	NA	NA	DD	NA	DD	DD	DD	DD	BB	DD	DD	DD	DD	BB	BB	NA	NA	NA	NA	BB	DD	DD	BB	NA	NA	DD	DD
chr4_30802500_30802539	FF	FF	FF	FF	FF	FF	FF	FF	FF	NA	FF	FF	FF	FF	FF	FF	FF	FF	fn	FF	FF	FF	FF	FF	FF	FF	FF	FF	FF	FF	FF	FF	FF	FF	NA	FF	FF	NA	FF	FF	FF	FF	FF	FF	FF	FF	FF	FF	NA
chr4_30824089_30824115	DD	BB	BB	DD	BB	BB	BB	BB	DD	BB	BB	BB	BB	DD	BB	DD	DD	DD	DD	BB	BB	BB	BB	BB	DD	BB	DD	DD	DD	DD	BB	DD	DD	DD	DD	BB	BB	DD	DD	DD	DD	BB	DD	DD	DD	BB	DD	DD	DD
chr4_30836310_30836321	DD	BB	BB	DD	BB	BB	BB	BB	DD	BB	BB	BB	BB	DD	BB	DD	DD	DD	DD	BB	BB	BB	BB	BB	DD	BB	DD	DD	DD	DD	BB	DD	DD	DD	DD	BB	BB	DD	DD	DD	DD	BB	DD	DD	DD	BB	DD	DD	DD
chr4_30863644_30863667	DD	BB	BB	DD	BB	BB	BB	BB	DD	BB	BB	BB	BB	DD	BB	DD	DD	DD	DD	BB	BB	BB	BB	BB	DD	BB	DD	DD	DD	DD	BB	DD	DD	DD	DD	BB	BB	DD	DD	DD	DD	BB	DD	DD	DD	BB	DD	DD	DD
chr4_30871178_30871209	bd	BB	BB	DD	BB	BB	BB	BB	DD	BB	BB	BB	BB	DD	BB	DD	DD	DD	DD	BB	BB	BB	BB	BB	DD	BB	DD	DD	DD	DD	BB	DD	DD	DD	DD	BB	BB	DD	DD	DD	DD	BB	DD	DD	DD	BB	bd	DD	bd
chr4_30937532_30937546	DD	BB	BB	DD	BB	BB	BB	BB	DD	BB	BB	BB	BB	DD	BB	DD	DD	DD	DD	BB	BB	BB	BB	BB	DD	BB	DD	DD	DD	DD	BB	DD	DD	DD	DD	BB	BB	DD	DD	DD	DD	BB	DD	DD	DD	BB	DD	DD	DD
chr4_30948385_30948399	DD	BB	BB	DD	BB	BB	BB	BB	DD	BB	BB	BB	BB	DD	BB	DD	DD	DD	DD	BB	BB	BB	BB	BB	DD	BB	DD	DD	DD	DD	BB	DD	DD	DD	DD	BB	BB	DD	DD	DD	DD	BB	DD	DD	DD	BB	DD	DD	DD
chr4_30959271_30959306	DD	BB	BB	DD	BB	BB	BB	BB	DD	BB	BB	BB	BB	DD	BB	DD	DD	DD	DD	BB	BB	BB	BB	BB	DD	BB	DD	DD	DD	DD	BB	DD	DD	DD	DD	BB	BB	DD	DD	DD	DD	BB	DD	DD	DD	BB	DD	DD	DD
chr4_30959354_30959371	DD	BB	BB	DD	BB	BB	BB	BB	DD	BB	BB	BB	BB	DD	BB	DD	DD	DD	DD	BB	BB	BB	BB	BB	DD	BB	DD	DD	DD	DD	BB	DD	DD	DD	DD	BB	BB	DD	DD	DD	DD	BB	DD	DD	DD	BB	DD	DD	DD
chr4_30975290_30975334	DD	BB	BB	DD	BB	BB	BB	BB	DD	BB	BB	BB	BB	DD	BB	DD	DD	DD	DD	BB	BB	BB	BB	BB	DD	BB	DD	DD	DD	DD	BB	DD	DD	DD	DD	BB	BB	DD	DD	DD	DD	BB	DD	DD	DD	BB	DD	DD	DD
chr4_31013924_31013935	DD	BB	BB	DD	BB	BB	BB	BB	DD	BB	BB	BB	BB	DD	BB	DD	DD	DD	DD	BB	BB	BB	BB	BB	DD	BB	DD	DD	DD	DD	BB	DD	DD	DD	DD	BB	BB	DD	DD	DD	DD	BB	DD	DD	DD	BB	DD	DD	DD
chr4_31022925_31022939	DD	BB	BB	DD	BB	BB	BB	BB	DD	BB	BB	BB	BB	DD	BB	DD	DD	DD	DD	BB	BB	BB	BB	BB	DD	BB	DD	DD	DD	DD	BB	DD	DD	DD	DD	BB	BB	DD	DD	DD	DD	BB	DD	DD	DD	BB	DD	DD	DD
chr4_31037355_31037370	DD	BB	BB	DD	BB	BB	BB	BB	DD	BB	BB	BB	BB	DD	BB	DD	DD	DD	DD	BB	BB	BB	BB	BB	DD	BB	DD	DD	DD	DD	BB	DD	DD	DD	DD	BB	BB	DD	DD	DD	DD	BB	DD	DD	DD	BB	DD	DD	DD
chr4_31050964_31050983	DD	BB	BB	DD	BB	BB	BB	BB	DD	BB	BB	BB	BB	DD	BB	DD	DD	DD	DD	BB	BB	BB	BB	BB	DD	BB	DD	DD	DD	DD	BB	DD	DD	DD	DD	BB	BB	DD	DD	DD	DD	BB	DD	DD	DD	BB	DD	DD	DD
chr4_31084317_31084346	DD	BB	BB	DD	BB	BB	BB	BB	DD	BB	BB	BB	BB	DD	BB	DD	DD	DD	DD	BB	BB	BB	BB	BB	DD	BB	DD	DD	DD	DD	BB	DD	DD	DD	DD	BB	BB	DD	DD	DD	DD	BB	DD	DD	DD	BB	DD	DD	DD
chr4_31129121_31129132	DD	BB	BB	DD	BB	BB	BB	BB	DD	BB	BB	BB	BB	DD	BB	DD	DD	DD	DD	BB	BB	BB	BB	BB	DD	BB	DD	DD	DD	DD	BB	DD	DD	DD	DD	BB	BB	DD	DD	DD	DD	BB	DD	DD	DD	BB	DD	DD	DD
chr4_31147604_31147635	DD	BB	BB	DD	BB	BB	BB	BB	DD	BB	BB	BB	BB	DD	BB	DD	DD	NA	DD	BB	BB	BB	BB	BB	NA	BB	DD	DD	DD	DD	BB	DD	DD	DD	DD	BB	BB	DD	DD	DD	DD	BB	DD	DD	DD	BB	DD	DD	DD
chr4_31188298_31188313	DD	BB	BB	DD	BB	BB	BB	BB	DD	BB	BB	BB	BB	DD	BB	DD	DD	DD	DD	BB	BB	BB	BB	BB	DD	BB	DD	DD	DD	DD	BB	DD	DD	DD	DD	BB	BB	DD	DD	DD	DD	BB	DD	DD	DD	BB	DD	DD	DD
chr4_31204166_31204209	DD	DD	DD	NA	NA	BB	BB	BB	DD	BB	BB	BB	BB	DD	BB	DD	DD	NA	DD	BB	BB	BB	BB	BB	DD	NA	DD	DD	DD	NA	BB	bd	DD	DD	DD	BB	BB	DD	NA	DD	DD	BB	DD	DD	DD	BB	DD	NA	DD
chr4_31241692_31241739	DD	BB	BB	DD	BB	BB	BB	BB	DD	BB	BB	BB	BB	DD	BB	DD	DD	DD	DD	BB	BB	BB	BB	BB	DD	BB	DD	DD	DD	DD	BB	DD	DD	DD	DD	BB	BB	DD	DD	DD	DD	BB	DD	DD	DD	BB	DD	DD	DD
chr4_31293788_31293826	DD	BB	BB	DD	BB	BB	BB	BB	DD	BB	BB	BB	BB	DD	BB	DD	DD	DD	DD	BB	BB	BB	BB	BB	DD	BB	DD	DD	DD	DD	BB	DD	DD	DD	DD	BB	BB	DD	DD	DD	DD	bn	DD	DD	DD	BB	DD	DD	DD
chr4_31295994_31296037	BB	BB	BB	BB	BB	BB	BB	BB	bb	BB	BB	BB	BB	BB	BB	BB	BB	NA	BB	BB	BB	BB	NA	BB	BB	BB	NN	NA	NN	BB	BB	NN	NN	NN	dn	BB	BB	DD	DD	DD	NA	BB	NA	NA	NA	BB	DD	NA	dn
chr4_31325940_31325983	DD	BB	BB	DD	BB	BB	BB	BB	DD	BB	BB	BB	BB	DD	BB	DD	DD	DD	DD	BB	BB	BB	BB	BB	DD	BB	DD	DD	DD	DD	BB	DD	DD	DD	DD	BB	BB	DD	DD	DD	DD	BB	DD	DD	DD	BB	DD	DD	DD
chr4_31339902_31339953	DD	BB	BB	BB	BB	BB	BB	BB	DD	DD	BB	DD	DD	DD	NA	DD	DD	DD	DD	NA	BB	bd	BB	BB	DD	BB	DD	DD	NA	DD	BB	DD	DD	DD	DD	BB	NN	DD	DD	DD	DD	BB	DD	DD	DD	NA	DD	DD	bd
chr4_31388074_31388091	DD	BB	BB	DD	BB	BB	BB	BB	DD	BB	BB	BB	BB	DD	BB	DD	DD	DD	DD	BB	BB	BB	BB	BB	DD	BB	DD	DD	DD	DD	BB	DD	DD	DD	dn	BB	BB	DD	DD	dn	DD	BB	DD	DD	DD	BB	DD	DD	DD
chr4_31390197_31390232	NA	BB	BB	NA	BB	BB	BB	BB	NA	BB	BB	BB	BB	NA	UU	NA	NA	NA	NA	BB	BB	BB	BB	BB	NA	BB	NA	NA	NA	NA	BB	NA	NA	NA	NA	bu	BB	NA	NA	NA	NA	BB	NA	NA	NA	BB	NA	NA	NA
chr4_31399003_31399026	DD	BB	BB	DD	BB	BB	BB	BB	DD	BB	BB	BB	BB	DD	bn	DD	DD	DD	DD	BB	BB	BB	BB	BB	DD	BB	DD	DD	DD	DD	BB	DD	DD	DD	DD	BB	BB	DD	DD	DD	DD	BB	DD	DD	DD	BB	DD	DD	DD
chr4_31399592_31399605	bd	BB	BB	bd	BB	BB	BB	BB	bd	BB	BB	BB	BB	bd	BB	DD	bd	bd	bd	BB	BB	BB	BB	BB	bd	BB	bd	DD	bd	bd	BB	DD	bd	DD	bd	BB	BB	bd	bd	bd	DD	BB	DD	DD	DD	BB	bd	bd	bd
chr4_31446264_31446287	DD	BB	BB	bn	BB	bn	BB	BB	DD	BB	BB	BB	BB	DD	BB	DD	DD	DD	DD	BB	BB	BB	BB	BB	DD	BB	DD	DD	DD	DD	BB	DD	DD	DD	DD	BB	BB	DD	DD	DD	DD	BB	DD	DD	DD	BB	DD	DD	DD
chr4_31457420_31457464	DD	BB	BB	BB	BB	BB	BB	BB	DD	BB	BB	BB	BB	DD	BB	DD	DD	DD	DD	BB	BB	BB	BB	BB	DD	BB	DD	DD	DD	DD	BB	DD	DD	DD	DD	BB	BB	DD	DD	DD	DD	BB	DD	DD	DD	BB	DD	DD	DD
chr4_31460216_31460231	DD	BB	BB	BB	BB	BB	BB	BB	DD	BB	BB	BB	BB	DD	BB	DD	DD	DD	DD	BB	BB	BB	BB	BB	DD	BB	DD	DD	DD	DD	BB	DD	DD	DD	DD	BB	BB	DD	DD	DD	DD	BB	DD	DD	DD	BB	DD	DD	DD
chr4_31479292_31479319	DD	BB	BB	BB	BB	BB	BB	BB	DD	BB	BB	BB	BB	DD	BB	DD	DD	DD	DD	BB	BB	BB	BB	BB	DD	BB	DD	DD	DD	DD	BB	DD	DD	DD	DD	BB	BB	DD	DD	DD	DD	BB	DD	DD	DD	BB	DD	DD	DD
chr4_31558424_31558447	DD	BB	BB	BB	BB	BB	BB	BB	DD	BB	BB	BB	BB	DD	BB	DD	DD	DD	DD	BB	BB	BB	BB	BB	DD	BB	DD	DD	DD	DD	BB	DD	DD	DD	DD	BB	BB	DD	DD	DD	DD	BB	DD	DD	DD	BB	DD	DD	DD
chr4_31573278_31573295	DD	BB	BB	BB	BB	BB	BB	BB	DD	BB	BB	BB	BB	DD	BB	DD	DD	DD	DD	BB	BB	BB	BB	BB	DD	BB	DD	DD	DD	DD	BB	DD	DD	DD	DD	BB	BB	DD	DD	DD	DD	BB	DD	DD	DD	BB	DD	DD	DD
chr4_31575458_31575475	dd	BB	BB	BB	BB	BB	BB	BB	dd	BB	BB	BB	BB	dd	BB	dd	dd	dd	dd	BB	BB	BB	BB	BB	dd	BB	dd	dd	dd	dd	BB	dd	dd	dd	dd	BB	BB	dd	dd	dd	dd	BB	dd	dd	dd	BB	dd	dd	dd
chr4_31592831_31592870	DD	BB	BB	BB	BB	BB	BB	BB	DD	BB	BB	BB	BB	DD	bn	DD	DD	DD	DD	BB	BB	BB	BB	BB	DD	BB	DD	DD	DD	DD	BB	DD	DD	DD	DD	BB	BB	DD	DD	DD	DD	BB	DD	DD	DD	BB	DD	DD	DD
chr4_31600066_31600093	DD	BB	BB	BB	BB	BB	BB	BB	DD	BB	BB	BB	BB	DD	BB	DD	DD	DD	DD	BB	BB	BB	BB	BB	DD	BB	DD	DD	DD	DD	BB	DD	DD	DD	DD	BB	BB	DD	DD	DD	DD	BB	DD	DD	DD	BB	DD	DD	DD
chr4_31801732_31801775	DD	BB	BB	BB	BB	BB	BB	BB	DD	BB	BB	BB	BB	DD	BB	DD	DD	DD	DD	BB	BB	BB	BB	BB	DD	BB	DD	DD	DD	DD	BB	DD	DD	dn	DD	BB	BB	DD	DD	DD	DD	BB	DD	DD	DD	BB	DD	DD	DD
chr4_31845443_31845474	dn	BB	BB	BB	BB	BB	BB	BB	DD	BB	BB	BB	BB	DD	BB	DD	DD	DD	DD	BB	BB	BB	BB	BB	DD	BB	DD	DD	DD	DD	BB	DD	DD	DD	DD	BB	BB	DD	DD	DD	DD	BB	DD	DD	DD	BB	DD	DD	DD
chr4_31862202_31862215	dd	BB	BB	BB	BB	BB	BB	BB	DD	BB	BB	BB	BB	dd	BB	DD	DD	DD	dd	BB	BB	BB	BB	BB	DD	BB	DD	dd	dd	dd	BB	dd	dn	dd	DD	BB	BB	dd	dd	dd	DD	BB	DD	DD	DD	BB	dd	dd	dd
chr4_31920628_31920702	DD	BB	BB	BB	BB	BB	BB	BB	DD	BB	BB	BB	BB	DD	BB	DD	DD	DD	DD	BB	BB	BB	BB	BB	DD	BB	DD	DD	DD	DD	BB	DD	DD	DD	DD	BB	BB	DD	DD	DD	DD	BB	DD	DD	DD	BB	DD	DD	DD
chr4_31934107_31934158	DD	BB	BB	BB	BB	BB	BB	BB	DD	NA	NA	BB	BB	DD	NN	DD	DD	DD	DD	BB	BB	BB	BB	BB	DD	BB	DD	DD	DD	DD	BB	DD	DD	DD	DD	BB	NA	DD	DD	DD	DD	BB	DD	DD	DD	NA	DD	DD	DD
chr4_31936122_31936142	DD	BB	BB	BB	BB	BB	BB	BB	DD	BB	BB	BB	BB	DD	BB	DD	DD	DD	DD	BB	BB	BB	BB	BB	DD	BB	DD	DD	DD	DD	BB	DD	DD	DD	DD	BB	BB	DD	DD	DD	DD	BB	DD	DD	DD	BB	DD	DD	DD
chr4_31946855_31946876	DD	BB	BB	BB	BB	BB	BB	BB	DD	BB	BB	BB	BB	DD	BB	DD	DD	DD	DD	BB	BB	BB	BB	BB	DD	BB	DD	DD	dn	DD	BB	DD	DD	DD	DD	BB	BB	DD	DD	DD	DD	BB	DD	DD	DD	BB	DD	DD	DD
chr4_31990500_31990534	DD	BB	BB	BB	BB	BB	BB	BB	DD	BB	BB	BB	BB	DD	bd	DD	DD	DD	DD	BB	BB	BB	BB	BB	DD	BB	DD	DD	DD	DD	BB	DD	DD	DD	DD	BB	BB	DD	DD	DD	DD	BB	DD	DD	DD	BB	DD	DD	DD
chr4_31996469_31996480	DD	BB	BB	BB	BB	BB	BB	BB	DD	BB	BB	BB	BB	DD	BB	DD	dn	DD	DD	BB	BB	BB	BB	BB	DD	BB	DD	DD	DD	DD	BB	DD	DD	DD	DD	BB	BB	DD	DD	dn	DD	BB	DD	DD	DD	BB	DD	DD	DD
chr4_31998115_31998126	DD	BB	BB	BB	BB	BB	BB	BB	DD	BB	BB	BB	BB	DD	BB	DD	DD	DD	DD	BB	BB	BB	BB	BB	DD	BB	DD	DD	DD	DD	BB	DD	DD	DD	DD	BB	BB	DD	DD	DD	DD	BB	DD	DD	DD	BB	DD	DD	DD
chr4_32008503_32008517	DD	BB	BB	BB	BB	BB	BB	BB	DD	BB	BB	BB	BB	DD	BB	DD	DD	DD	DD	BB	BB	BB	BB	BB	DD	BB	DD	DD	DD	DD	BB	DD	DD	DD	DD	BB	BB	DD	DD	DD	DD	BB	DD	DD	DD	BB	DD	DD	DD
chr4_32012461_32012508	DD	BB	BB	BB	bn	BB	BB	BB	DD	BB	BB	BB	BB	DD	BB	DD	DD	DD	DD	BB	BB	BB	BB	BB	DD	bn	DD	DD	DD	DD	BB	DD	DD	DD	DD	BB	BB	DD	DD	DD	DD	BB	DD	DD	DD	BB	DD	DD	DD
chr4_32037877_32037906	DD	BB	BB	BB	BB	BB	BB	BB	DD	BB	BB	BB	BB	DD	BB	DD	DD	DD	DD	BB	BB	BB	BB	BB	DD	BB	DD	DD	DD	DD	BB	DD	DD	DD	DD	bn	BB	DD	DD	DD	DD	BB	DD	DD	DD	BB	DD	DD	DD
chr4_32049140_32049169	FF	FF	FF	FF	FF	FF	FF	FF	FF	FF	FF	FF	FF	FF	FF	FF	FF	FF	FF	FF	FF	FF	FF	FF	FF	FF	FF	FF	FF	FF	FF	FF	FF	FF	FF	FF	FF	FF	FF	FF	FF	FF	FF	FF	FF	FF	FF	FF	FF
chr4_32057670_32057689	DD	BB	BB	BB	BB	BB	BB	BB	DD	BB	BB	BB	BB	DD	BB	DD	DD	DD	DD	BB	BB	BB	BB	BB	DD	BB	DD	DD	DD	DD	BB	DD	DD	DD	DD	BB	BB	DD	DD	DD	DD	BB	DD	DD	DD	BB	DD	DD	DD
chr4_32058782_32058806	DD	BB	BB	BB	BB	BB	BB	BB	DD	BB	BB	BB	BB	DD	BB	DD	DD	DD	DD	BB	BB	BB	BB	BB	DD	BB	DD	DD	DD	DD	BB	DD	DD	DD	DD	BB	BB	DD	DD	DD	DD	BB	DD	DD	DD	BB	DD	DD	DD
chr4_32059211_32059231	DD	BB	BB	BB	BB	BB	BB	BB	DD	BB	BB	BB	BB	DD	BB	DD	DD	DD	DD	BB	BB	BB	BB	BB	DD	BB	DD	DD	DD	DD	BB	DD	DD	DD	DD	BB	BB	DD	DD	DD	DD	BB	DD	DD	DD	BB	DD	DD	DD
chr4_32073461_32073476	DD	BB	BB	BB	BB	BB	BB	BB	DD	BB	BB	BB	BB	DD	BB	DD	DD	DD	DD	BB	BB	BB	bn	BB	DD	BB	DD	DD	DD	DD	BB	DD	DD	DD	DD	BB	BB	DD	DD	DD	DD	BB	DD	DD	DD	BB	DD	DD	DD
chr4_32078991_32079004	DD	BB	BB	BB	BB	BB	BB	BB	DD	BB	BB	BB	BB	DD	BB	DD	DD	DD	DD	BB	BB	BB	BB	BB	DD	BB	DD	DD	DD	DD	BB	DD	DD	DD	DD	BB	BB	DD	DD	DD	DD	BB	DD	DD	DD	BB	DD	DD	DD
chr4_32092180_32092191	DD	BB	BB	BB	BB	BB	BB	BB	DD	BB	BB	BB	BB	DD	BB	DD	DD	DD	DD	BB	BB	BB	BB	BB	DD	BB	DD	DD	DD	DD	BB	DD	DD	DD	DD	BB	BB	DD	DD	DD	DD	BB	DD	DD	DD	BB	DD	DD	DD
chr4_32093962_32093983	DD	BB	BB	BB	BB	BB	BB	BB	DD	BB	BB	BB	BB	DD	BB	DD	DD	DD	DD	BB	BB	BB	BB	BB	DD	BB	DD	DD	DD	DD	BB	DD	DD	DD	DD	BB	BB	DD	DD	DD	DD	BB	DD	DD	DD	BB	DD	DD	DD
chr4_32122066_32122085	DD	BB	BB	BB	BB	BB	BB	BB	DD	BB	BB	BB	BB	DD	BB	DD	DD	DD	DD	BB	BB	BB	BB	BB	DD	BB	DD	DD	DD	DD	BB	DD	DD	DD	DD	BB	BB	DD	DD	DD	DD	BB	DD	DD	DD	BB	DD	DD	DD
chr4_32167987_32168020	DD	bb	bb	bb	bb	BB	BB	bb	DD	bb	BB	BB	BB	DD	bb	DD	DD	DD	DD	bb	bb	bb	BB	bb	DD	bn	DD	DD	DD	DD	BB	DD	DD	DD	DD	bb	bb	DD	DD	DD	DD	bb	DD	DD	DD	bb	DD	DD	DD
chr4_32177343_32177364	DD	BB	BB	BB	BB	BB	BB	BB	DD	BB	BB	BB	BB	DD	BB	DD	DD	DD	DD	BB	BB	BB	BB	BB	DD	BB	DD	DD	DD	DD	BB	DD	DD	DD	DD	BB	BB	DD	DD	DD	DD	BB	DD	DD	DD	BB	DD	DD	DD
chr4_32201226_32201237	DD	BB	BB	BB	BB	BB	BB	BB	DD	BB	BB	BB	BB	DD	BB	DD	DD	DD	DD	BB	BB	BB	BB	BB	DD	BB	DD	DD	DD	DD	BB	DD	DD	DD	DD	BB	BB	DD	DD	DD	DD	BB	DD	DD	DD	BB	DD	DD	DD
chr4_32208223_32208237	df	FF	FF	FF	FF	FF	FF	FF	df	FF	FF	FF	FF	df	FF	df	df	df	df	FF	FF	FF	FF	FF	df	FF	df	df	df	df	FF	df	df	df	df	FF	FF	df	df	df	df	FF	df	df	df	FF	df	df	df
chr4_32234878_32234899	DD	BB	BB	BB	BB	BB	BB	BB	DD	BB	BB	BB	BB	DD	BB	DD	DD	DD	DD	BB	BB	BB	BB	BB	DD	BB	DD	DD	DD	DD	BB	DD	DD	DD	DD	BB	BB	DD	DD	DD	DD	BB	DD	DD	DD	BB	DD	DD	DD
chr4_32235804_32235829	DD	BB	BB	BB	BB	BB	BB	BB	DD	BB	BB	BB	BB	DD	BB	DD	DD	DD	DD	BB	BB	BB	bn	BB	DD	BB	DD	DD	DD	DD	BB	DD	DD	DD	DD	BB	BB	DD	DD	DD	dn	BB	DD	DD	DD	BB	DD	DD	DD
chr4_32238774_32238785	DD	BB	BB	BB	BB	BB	BB	BB	DD	BB	BB	BB	BB	DD	BB	DD	DD	DD	DD	BB	BB	BB	BB	BB	DD	BB	DD	DD	DD	DD	BB	DD	DD	DD	DD	BB	BB	DD	DD	DD	DD	BB	DD	DD	DD	BB	DD	DD	DD
chr4_32253196_32253237	DD	NA	BB	NA	BB	BB	BB	NA	NA	NA	NN	BB	NA	NA	BB	DD	NA	DD	DD	NA	BB	BB	BB	NA	DD	NA	DD	NN	DD	DD	NA	DD	DD	NA	NA	BB	BB	DD	DD	DD	DD	BB	NA	DD	NA	BB	DD	NA	DD
chr4_32275838_32275852	DD	BB	BB	BB	BB	BB	BB	BB	DD	BB	BB	BB	BB	DD	BB	DD	DD	DD	DD	BB	BB	BB	BB	BB	DD	BB	DD	DD	DD	DD	BB	DD	DD	DD	DD	BB	BB	DD	DD	DD	DD	BB	DD	DD	DD	BB	DD	DD	DD
chr4_32349097_32349144	DD	BB	BB	BB	bn	BB	BB	BB	DD	BB	BB	BB	BB	DD	BB	DD	DD	DD	DD	bn	BB	BB	BB	BB	DD	BB	DD	DD	DD	DD	BB	DD	DD	DD	DD	BB	BB	DD	DD	DD	DD	BB	DD	DD	DD	BB	DD	DD	DD
chr4_32430610_32430639	fn	FF	FF	FF	FF	DD	FF	FF	fn	FF	FF	FF	FF	fn	FF	fn	fn	fn	fn	FF	FF	FF	FF	FF	df	FF	df	df	fn	df	FF	fn	fn	fn	df	FF	FF	df	fn	fn	df	FF	fn	df	fn	FF	df	df	df
chr4_32587247_32587258	DD	BB	BB	BB	BB	BB	BB	BB	DD	BB	BB	BB	BB	DD	BB	DD	DD	DD	DD	BB	BB	BB	BB	BB	DD	BB	DD	DD	DD	DD	BB	DD	DD	DD	DD	BB	BB	DD	DD	DD	DD	BB	DD	DD	DD	BB	DD	DD	DD
chr4_32638397_32638414	DD	bn	BB	BB	BB	BB	BB	BB	DD	BB	BB	BB	BB	DD	BB	DD	DD	DD	DD	BB	BB	BB	BB	BB	DD	BB	DD	DD	DD	dn	BB	DD	dn	DD	DD	BB	BB	DD	DD	DD	DD	BB	DD	dn	DD	BB	dn	DD	DD
chr4_32669391_32669402	DD	BB	BB	BB	BB	BB	BB	BB	DD	BB	BB	BB	BB	DD	BB	DD	DD	DD	DD	BB	BB	BB	BB	BB	DD	BB	DD	DD	DD	DD	BB	DD	DD	DD	DD	BB	BB	DD	DD	DD	DD	BB	DD	DD	DD	BB	DD	DD	DD
chr4_32677887_32677912	DD	BB	BB	BB	BB	BB	BB	BB	DD	BB	BB	BB	BB	DD	BB	DD	DD	DD	DD	BB	BB	BB	BB	BB	DD	BB	DD	DD	DD	DD	BB	DD	DD	DD	DD	BB	BB	DD	DD	DD	DD	BB	DD	DD	DD	BB	DD	DD	DD
chr4_32693931_32693954	DD	BB	BB	BB	BB	BB	BB	BB	DD	BB	BB	BB	BB	DD	BB	DD	DD	DD	DD	BB	BB	BB	BB	BB	DD	BB	dn	DD	DD	DD	BB	DD	DD	dn	DD	BB	BB	DD	DD	DD	DD	BB	DD	DD	DD	BB	DD	DD	DD
chr4_32721304_32721315	df	FF	FF	FF	FF	fn	FF	FF	df	FF	FF	FF	FF	df	FF	df	df	df	df	FF	FF	FF	FF	FF	df	FF	df	df	df	df	FF	df	df	df	df	FF	FF	df	df	df	df	FF	DD	df	df	FF	df	df	df
chr4_32787859_32787894	DD	BB	BB	BB	BB	BB	BB	BB	DD	BB	BB	BB	BB	DD	BB	DD	DD	DD	DD	BB	BB	BB	BB	BB	DD	BB	DD	DD	DD	DD	BB	DD	DD	DD	DD	BB	BB	DD	DD	DD	DD	BB	DD	DD	DD	BB	DD	DD	DD
chr4_32789355_32789375	DD	BB	BB	BB	BB	BB	BB	BB	DD	BB	BB	BB	BB	DD	BB	DD	DD	DD	DD	BB	BB	BB	BB	BB	DD	BB	DD	DD	DD	DD	BB	DD	DD	DD	DD	BB	BB	DD	DD	DD	DD	BB	DD	DD	DD	BB	DD	DD	DD
chr4_32931536_32931562	DD	BB	BB	DD	BB	BB	BB	BB	DD	BB	BB	BB	BB	DD	BB	DD	DD	DD	DD	BB	BB	BB	BB	BB	DD	BB	DD	DD	DD	DD	BB	DD	DD	DD	DD	BB	BB	DD	DD	DD	DD	BB	DD	DD	DD	BB	DD	DD	DD
chr4_32934136_32934179	DD	BB	BB	DD	BB	BB	BB	BB	DD	BB	BB	BB	BB	DD	BB	DD	DD	DD	DD	BB	BB	BB	BB	BB	DD	BB	DD	DD	DD	DD	BB	DD	DD	DD	DD	BB	BB	DD	DD	DD	DD	BB	DD	DD	DD	BB	DD	DD	DD
chr4_32970299_32970334	NA	FF	FF	FF	NA	FF	FF	FF	FF	FF	FF	FF	FF	NA	NA	FF	FF	NA	FF	FF	FF	FF	FF	FF	FF	NA	FF	FF	FF	NA	FF	FF	FF	FF	FF	NA	FF	FF	NA	FF	NA	FF	FF	FF	FF	FF	FF	FF	FF
chr4_32971097_32971136	FF	NA	FF	FF	NA	NA	FF	FF	FF	FF	FF	FF	FF	FF	FF	FF	FF	FF	FF	FF	NA	FF	FF	FF	FF	NA	FF	FF	NA	FF	FF	FF	FF	FF	FF	FF	FF	FF	NA	FF	NA	FF	FF	FF	FF	FF	FF	FF	FF
chr4_32990044_32990055	DD	BB	BB	DD	BB	BB	BB	BB	DD	BB	BB	BB	BB	DD	BB	DD	DD	DD	DD	BB	BB	BB	BB	BB	DD	BB	DD	DD	DD	DD	BB	DD	DD	DD	DD	BB	BB	DD	DD	DD	DD	BB	DD	DD	DD	BB	DD	DD	DD
chr4_33032800_33032811	DD	BB	BB	DD	BB	BB	BB	BB	DD	BB	BB	BB	BB	DD	BB	DD	DD	DD	DD	BB	BB	BB	BB	BB	DD	BB	DD	DD	DD	DD	BB	DD	DD	DD	DD	BB	BB	DD	DD	DD	DD	BB	DD	DD	DD	BB	DD	DD	DD
chr4_33039856_33039875	dn	BB	BB	DD	BB	BB	BB	BB	DD	BB	BB	BB	BB	DD	BB	DD	DD	DD	DD	BB	BB	BB	BB	BB	DD	BB	DD	DD	DD	DD	BB	DD	DD	DD	DD	BB	BB	DD	DD	DD	DD	BB	DD	DD	DD	BB	DD	DD	DD
chr4_33132253_33132288	DD	BB	BB	DD	BB	BB	BB	BB	DD	BB	BB	BB	BB	DD	BB	DD	DD	DD	DD	BB	BB	BB	BB	BB	DD	BB	DD	DD	DD	DD	BB	DD	DD	DD	DD	BB	BB	DD	DD	DD	DD	BB	DD	DD	DD	BB	DD	DD	DD
chr4_33139210_33139231	DD	BB	BB	DD	BB	BB	BB	BB	DD	BB	BB	BB	bn	DD	BB	DD	DD	DD	DD	BB	BB	BB	BB	BB	DD	BB	DD	DD	DD	DD	BB	DD	DD	DD	DD	BB	BB	DD	DD	DD	DD	BB	DD	DD	DD	BB	DD	DD	DD
chr4_33149478_33149497	DD	BB	BB	DD	BB	BB	BB	BB	DD	BB	BB	BB	BB	DD	BB	DD	DD	DD	DD	BB	BB	BB	BB	BB	DD	BB	DD	DD	DD	DD	BB	DD	DD	DD	DD	BB	BB	DD	DD	DD	DD	BB	DD	DD	DD	BB	DD	DD	DD
chr4_33186086_33186121	DD	BB	BB	DD	BB	BB	BB	BB	DD	BB	BB	BB	BB	DD	BB	DD	DD	DD	DD	BB	BB	BB	BB	BB	DD	BB	DD	DD	DD	DD	BB	DD	DD	DD	DD	BB	BB	DD	DD	DD	DD	BB	DD	DD	DD	BB	DD	DD	DD
chr4_33193981_33194020	NN	FF	FF	FF	FF	FF	FF	FF	FF	FF	NA	FF	FF	FF	FF	FF	FF	FF	FF	FF	NA	NN	FF	FF	FF	FF	FF	FF	FF	FF	FF	FF	FF	FF	FF	NA	FF	FF	FF	FF	NA	FF	FF	FF	FF	FF	NA	FF	FF
chr4_33210961_33210990	DD	BB	BB	DD	BB	BB	bn	BB	DD	BB	BB	BB	BB	DD	BB	DD	DD	DD	DD	BB	BB	BB	BB	BB	DD	BB	DD	DD	DD	DD	BB	DD	DD	DD	DD	BB	BB	DD	DD	DD	DD	BB	DD	DD	DD	BB	DD	DD	DD
chr4_33232734_33232755	FF	FF	FF	FF	FF	FF	FF	FF	FF	FF	NA	FF	FF	NA	NA	FF	FF	FF	FF	FF	NA	FF	NA	FF	FF	NA	FF	FF	FF	FF	FF	FF	NA	fn	FF	FF	NA	FF	NA	FF	FF	FF	FF	FF	FF	FF	NA	FF	FF
chr4_33400448_33400492	DD	BB	BB	DD	NA	BB	NA	BB	DD	BB	BB	BB	BB	DD	NA	DD	DD	DD	DD	BB	BB	NN	NA	NA	DD	NA	DD	DD	DD	DD	BB	DD	DD	DD	DD	NA	BB	NA	DD	DD	DD	bn	DD	DD	DD	BB	DD	DD	DD
chr4_33422571_33422618	df	FF	fn	NA	NN	NN	FF	FF	NA	FF	FF	NA	NA	NA	fn	df	df	df	df	NN	NA	FF	FF	FF	df	FF	df	df	df	NA	NA	df	df	df	df	FF	FF	NA	df	NA	NA	FF	df	df	df	NA	df	df	df
chr4_33431611_33431646	DD	BB	BB	DD	BB	BB	BB	BB	DD	BB	BB	BB	BB	DD	BB	DD	DD	DD	DD	BB	BB	BB	BB	BB	DD	BB	DD	DD	DD	DD	BB	DD	DD	DD	DD	BB	BB	DD	DD	DD	DD	BB	DD	DD	DD	BB	DD	dn	DD
chr4_33471443_33471477	DD	BB	BB	DD	BB	BB	BB	BB	DD	BB	BB	BB	BB	DD	BB	DD	DD	DD	DD	BB	BB	BB	BB	BB	DD	BB	DD	DD	DD	DD	BB	DD	DD	DD	DD	BB	BB	DD	DD	DD	DD	BB	DD	DD	DD	BB	DD	DD	DD
chr4_33493108_33493131	FF	FF	FF	FF	FF	FF	FF	FF	FF	FF	FF	FF	NA	FF	FF	FF	FF	FF	FF	FF	FF	FF	FF	FF	FF	FF	FF	FF	FF	FF	FF	FF	FF	FF	FF	FF	FF	FF	FF	FF	FF	FF	FF	FF	FF	FF	FF	FF	FF
chr4_33573754_33573769	DD	BB	BB	DD	BB	BB	BB	BB	DD	BB	BB	BB	BB	DD	BB	DD	DD	DD	DD	BB	BB	BB	BB	BB	DD	BB	DD	DD	DD	DD	BB	DD	DD	DD	DD	DD	DD	DD	DD	dn	DD	BB	DD	DD	DD	BB	DD	DD	DD
chr4_33684868_33684907	dd	BB	BB	DD	BB	BB	DD	BB	DD	BB	BB	BB	BB	DD	BB	dd	DD	dd	DD	BB	BB	BB	BB	BB	DD	BB	DD	DD	DD	DD	BB	DD	DD	DD	DD	DD	DD	DD	DD	DD	DD	DD	DD	DD	DD	BB	DD	DD	DD
chr4_33704283_33704338	NN	bn	BB	DD	bn	NA	BB	BB	NA	BB	NA	NA	NN	NN	BB	NA	DD	DD	DD	NA	BB	BB	NN	BB	DD	NA	NA	NA	DD	DD	BB	DD	DD	DD	DD	DD	DD	DD	DD	DD	DD	NA	DD	DD	DD	BB	NA	NA	NA
chr4_33728089_33728106	DD	BB	BB	DD	BB	BB	BB	BB	DD	BB	BB	BB	BB	DD	BB	DD	DD	DD	DD	BB	BB	BB	BB	BB	DD	BB	DD	DD	DD	DD	BB	DD	DD	DD	DD	DD	DD	DD	DD	DD	DD	BB	DD	DD	DD	BB	DD	DD	DD
chr4_33852006_33852037	FF	FF	FF	FF	FF	FF	FF	FF	FF	FF	FF	FF	FF	FF	FF	NN	FF	FF	FF	FF	NA	FF	FF	FF	FF	FF	FF	FF	FF	FF	FF	NA	FF	FF	FF	FF	FF	FF	FF	FF	FF	FF	FF	FF	FF	FF	FF	FF	FF
chr4_33867210_33867287	DD	BB	BB	DD	BB	BB	BB	BB	DD	BB	BB	BB	BB	DD	bn	DD	DD	DD	DD	BB	BB	BB	BB	BB	DD	BB	DD	DD	DD	DD	BB	DD	DD	DD	DD	DD	DD	DD	DD	DD	DD	BB	DD	DD	DD	BB	DD	DD	DD
chr4_33905537_33905564	FF	NA	NA	FF	NA	fn	FF	FF	FF	FF	FF	FF	NA	FF	FF	NA	FF	fn	FF	FF	FF	FF	FF	FF	FF	FF	FF	FF	FF	FF	FF	FF	FF	FF	FF	FF	NA	FF	FF	NA	FF	FF	NA	FF	fn	FF	FF	FF	FF
chr4_33908701_33908740	DD	NN	BB	DD	BB	BB	BB	BB	DD	BB	BB	BB	BB	DD	BB	DD	DD	DD	DD	BB	NA	BB	BB	BB	DD	NA	DD	DD	DD	DD	NA	DD	DD	DD	DD	NA	DD	DD	DD	DD	NA	BB	DD	DD	DD	BB	DD	DD	DD
chr4_34049835_34049852	DD	BB	BB	BB	BB	BB	BB	BB	DD	BB	BB	BB	BB	DD	BB	DD	DD	DD	DD	BB	BB	BB	BB	BB	BB	BB	DD	DD	DD	DD	BB	DD	DD	DD	DD	DD	DD	DD	DD	DD	DD	BB	DD	DD	BB	BB	DD	DD	DD
chr4_34102210_34102239	DD	BB	BB	BB	BB	BB	bn	BB	DD	BB	BB	BB	BB	DD	BB	DD	DD	DD	DD	BB	BB	BB	BB	bn	BB	bn	DD	DD	DD	DD	BB	DD	DD	DD	DD	DD	DD	DD	DD	DD	DD	BB	DD	DD	BB	BB	DD	DD	DD
chr4_34119328_34119351	DD	BB	BB	BB	BB	BB	BB	BB	DD	BB	BB	BB	BB	DD	BB	DD	DD	DD	DD	BB	BB	BB	BB	BB	BB	BB	DD	DD	DD	DD	BB	DD	DD	DD	DD	DD	DD	DD	DD	DD	DD	BB	DD	DD	BB	BB	DD	DD	DD
chr4_34140115_34140134	DD	BB	BB	BB	BB	BB	BB	BB	DD	BB	BB	BB	BB	DD	BB	DD	DD	DD	DD	BB	BB	BB	BB	BB	BB	BB	DD	DD	DD	DD	BB	DD	DD	DD	DD	DD	DD	DD	DD	DD	DD	BB	DD	DD	BB	BB	DD	DD	DD
chr4_34158460_34158507	DD	BB	BB	BB	BB	BB	BB	BB	DD	BB	BB	BB	BB	DD	BB	DD	DD	DD	DD	BB	BB	BB	BB	BB	BB	BB	DD	DD	DD	DD	NA	DD	DD	DD	DD	DD	DD	DD	DD	DD	DD	BB	DD	DD	BB	NA	DD	DD	DD
chr4_34216762_34216785	DD	BB	BB	BB	BB	BB	BB	BB	DD	BB	BB	BB	BB	DD	BB	DD	DD	DD	DD	BB	BB	BB	BB	BB	BB	BB	DD	DD	DD	DD	BB	DD	DD	DD	DD	DD	DD	DD	DD	DD	DD	BB	DD	DD	BB	BB	DD	DD	DD
chr4_34229361_34229378	DD	BB	BB	BB	BB	BB	BB	BB	DD	BB	BB	BB	BB	DD	BB	DD	DD	DD	DD	BB	BB	BB	BB	BB	BB	BB	DD	DD	DD	DD	BB	DD	DD	DD	DD	DD	DD	DD	DD	DD	DD	BB	DD	DD	BB	BB	DD	DD	DD
chr4_34267088_34267107	DD	BB	BB	BB	BB	BB	BB	BB	DD	BB	BB	BB	BB	DD	BB	DD	DD	DD	DD	BB	BB	BB	BB	BB	BB	BB	DD	DD	DD	DD	BB	DD	DD	DD	DD	DD	DD	DD	DD	DD	DD	BB	DD	DD	BB	BB	DD	DD	DD
chr4_34270824_34270868	NA	FF	NN	FF	FF	FF	FF	FF	FF	FF	FF	FF	FF	FF	FF	FF	FF	FF	FF	FF	FF	NA	FF	FF	FF	NA	FF	FF	FF	FF	FF	FF	FF	FF	FF	FF	FF	FF	FF	FF	FF	FF	FF	FF	FF	FF	FF	NA	FF
chr4_34278530_34278573	DD	BB	BB	BB	BB	BB	BB	BB	DD	NA	BB	BB	NA	NA	BB	DD	DD	DD	DD	BB	BB	BB	BB	BB	BB	BB	DD	DD	DD	DD	NA	BB	DD	DD	DD	DD	DD	NA	DD	DD	DD	NN	DD	DD	BB	BB	NA	DD	NA
chr4_34286970_34287001	DD	BB	BB	BB	BB	BB	BB	BB	dn	BB	BB	BB	BB	DD	BB	dn	DD	DD	DD	BB	BB	BB	BB	BB	BB	BB	DD	dn	dn	DD	BB	DD	DD	dn	dn	DD	dn	DD	DD	dn	DD	BB	DD	dn	BB	BB	DD	dn	dn
chr4_34395845_34395856	DD	BB	BB	BB	BB	BB	BB	BB	DD	BB	BB	BB	BB	DD	BB	DD	DD	DD	DD	BB	BB	BB	BB	BB	BB	BB	DD	DD	DD	DD	BB	DD	DD	DD	DD	DD	DD	DD	DD	DD	DD	BB	DD	DD	BB	BB	DD	DD	DD
chr4_34396164_34396202	NA	BB	BB	BB	BB	BB	BB	BB	NA	BB	BB	BB	BB	NA	BB	NA	NA	NA	NA	BB	BB	BB	BB	BB	BB	BB	NA	NA	NA	NA	BB	NA	NA	NA	NA	NA	NA	NA	NA	NA	NA	BB	NA	NA	BB	BB	NA	NA	NA
chr4_34397111_34397128	DD	BB	BB	BB	BB	BB	BB	BB	DD	BB	BB	BB	BB	DD	BB	DD	DD	DD	DD	BB	BB	BB	BB	BB	BB	BB	DD	DD	DD	DD	BB	DD	DD	DD	DD	DD	DD	DD	DD	DD	DD	BB	DD	DD	BB	BB	DD	DD	DD
chr4_34397643_34397658	DD	BB	BB	BB	BB	BB	BB	BB	DD	BB	BB	BB	BB	DD	BB	DD	DD	DD	DD	BB	BB	BB	BB	BB	BB	BB	DD	DD	DD	DD	BB	DD	DD	DD	DD	bd	DD	DD	DD	DD	DD	BB	DD	DD	BB	BB	DD	DD	DD
chr4_34428322_34428365	FF	NA	FF	FF	FF	nn	FF	fn	FF	FF	FF	FF	NA	FF	NN	FF	FF	NA	FF	FF	FF	FF	NN	FF	FF	NA	FF	FF	NA	FF	NA	FF	FF	FF	FF	FF	FF	FF	NN	FF	NA	FF	NA	FF	FF	FF	FF	FF	FF
chr4_34428673_34428688	DD	BB	BB	BB	BB	BB	BB	BB	DD	BB	BB	BB	BB	DD	BB	DD	DD	DD	DD	BB	BB	BB	BB	BB	BB	BB	DD	DD	DD	DD	BB	DD	DD	DD	DD	DD	DD	DD	DD	DD	DD	BB	DD	DD	BB	BB	DD	DD	DD
chr4_34440057_34440076	DD	BB	BB	BB	BB	BB	BB	BB	DD	BB	BB	BB	BB	DD	BB	DD	DD	DD	DD	BB	BB	BB	BB	BB	BB	BB	DD	DD	DD	DD	BB	DD	DD	DD	DD	DD	DD	DD	DD	DD	DD	BB	DD	DD	BB	BB	DD	DD	DD
chr4_34523274_34523297	DD	BB	BB	BB	BB	BB	BB	BB	DD	BB	BB	BB	BB	DD	BB	DD	DD	DD	DD	BB	BB	BB	BB	BB	BB	BB	DD	DD	DD	DD	BB	DD	DD	DD	DD	DD	DD	DD	DD	DD	DD	BB	DD	DD	BB	BB	DD	DD	DD
chr4_34526050_34526081	DD	BB	BB	BB	BB	BB	BB	BB	DD	BB	BB	BB	BB	DD	BB	DD	DD	DD	DD	BB	BB	BB	BB	BB	BB	BB	DD	DD	DD	DD	BB	DD	DD	DD	DD	DD	DD	DD	DD	DD	DD	BB	DD	DD	BB	BB	DD	DD	DD
chr4_34529438_34529473	DD	BB	BB	BB	BB	BB	BB	BB	DD	BB	BB	BB	BB	DD	BB	DD	DD	DD	DD	BB	BB	BB	BB	BB	BB	BB	DD	DD	DD	DD	BB	DD	DD	DD	DD	DD	DD	DD	DD	DD	DD	BB	DD	DD	BB	BB	DD	DD	DD
chr4_3453751_3453786	BB	BB	BB	BB	BB	NA	DD	BB	NA	BB	DD	DD	NN	DD	BB	BB	BB	DD	DD	BB	BB	NA	BB	BB	DD	NA	NA	BB	DD	BB	BB	BB	DD	DD	DD	BB	BB	NA	NA	NA	NA	DD	DD	DD	DD	DD	DD	DD	DD
chr4_34573881_34573896	DD	BB	BB	BB	BB	BB	BB	BB	DD	BB	BB	BB	BB	DD	BB	DD	DD	DD	DD	BB	BB	BB	BB	BB	BB	BB	DD	DD	DD	DD	BB	DD	DD	DD	DD	DD	DD	DD	DD	DD	DD	BB	DD	DD	BB	BB	DD	DD	DD
chr4_34663783_34663812	DD	BB	bn	BB	BB	BB	BB	BB	DD	BB	BB	BB	BB	DD	BB	DD	DD	DD	DD	BB	BB	bn	BB	BB	BB	BB	DD	DD	DD	DD	BB	DD	DD	DD	DD	DD	DD	DD	DD	DD	DD	BB	DD	DD	BB	BB	DD	DD	DD
chr4_34695078_34695122	DD	BB	BB	BB	NA	BB	BB	BB	DD	BB	BB	BB	BB	DD	BB	DD	DD	DD	DD	BB	BB	BB	BB	BB	BB	NN	DD	DD	DD	DD	BB	DD	DD	DD	DD	DD	DD	DD	DD	DD	DD	BB	DD	DD	BB	BB	DD	DD	DD
chr4_34723983_34723996	DD	BB	BB	BB	BB	BB	BB	BB	DD	BB	BB	BB	BB	DD	BB	DD	DD	DD	DD	BB	BB	BB	BB	BB	BB	BB	DD	DD	DD	DD	bd	DD	DD	DD	DD	DD	DD	DD	DD	DD	DD	BB	DD	DD	bd	BB	DD	DD	DD
chr4_34725377_34725390	DD	BB	BB	BB	BB	BB	BB	BB	DD	BB	BB	BB	BB	DD	BB	DD	DD	DD	DD	BB	BB	BB	BB	BB	BB	BB	dn	DD	DD	DD	BB	DD	DD	DD	DD	DD	DD	DD	DD	DD	DD	BB	DD	DD	BB	BB	DD	DD	DD
chr4_34782490_34782529	dd	BB	BB	BB	BB	BB	BB	BB	dd	BB	BB	BB	BB	dd	BB	dd	dd	dd	dd	BB	BB	BB	BB	BB	BB	BB	dd	dd	dd	dd	BB	dd	dd	DD	dd	dd	dd	dd	dd	dd	dd	BB	DD	dd	BB	BB	dd	dd	dd
chr4_34784719_34784746	DD	BB	BB	BB	BB	BB	BB	BB	NA	BB	BB	BB	BB	NA	BB	DD	NA	NA	NN	BB	BB	BB	BB	BB	BB	NA	DD	DD	DD	DD	BB	DD	NA	DD	DD	DD	DD	DD	DD	DD	NA	BB	DD	DD	BB	BB	DD	DD	DD
chr4_34790081_34790104	DD	BB	BB	BB	BB	BB	BB	BB	DD	BB	BB	BB	BB	DD	BB	DD	DD	DD	DD	BB	BB	BB	BB	BB	BB	BB	DD	DD	DD	DD	BB	DD	DD	DD	DD	DD	DD	DD	DD	DD	DD	BB	DD	DD	BB	BB	DD	dn	DD
chr4_34812591_34812606	df	FF	FF	FF	FF	FF	FF	FF	df	FF	FF	FF	FF	df	FF	df	df	df	df	FF	FF	FF	FF	FF	FF	FF	df	df	df	df	FF	df	df	df	df	df	df	df	df	df	df	FF	df	df	FF	FF	df	df	df
chr4_34824490_34824537	DD	BB	BB	BB	BB	BB	BB	BB	DD	BB	DD	BB	BB	DD	BB	DD	DD	DD	DD	BB	BB	BB	BB	BB	BB	BB	DD	DD	DD	DD	BB	DD	DD	DD	DD	DD	DD	DD	DD	DD	DD	BB	DD	DD	DD	BB	DD	DD	DD
chr4_34842680_34842707	DD	BB	BB	BB	BB	BB	BB	BB	DD	BB	BB	BB	BB	DD	BB	DD	DD	DD	DD	BB	BB	BB	BB	BB	BB	BB	DD	DD	DD	DD	BB	DD	DD	DD	DD	DD	DD	DD	DD	DD	DD	BB	DD	DD	BB	BB	DD	DD	DD
chr4_34849785_34849816	DD	BB	BB	BB	BB	BB	BB	BB	DD	BB	BB	BB	BB	DD	BB	DD	DD	DD	DD	BB	BB	BB	BB	BB	BB	BB	DD	DD	DD	DD	BB	DD	DD	DD	DD	DD	DD	DD	DD	DD	DD	BB	DD	DD	BB	BB	DD	DD	DD
chr4_34877290_34877304	dd	BB	BB	BB	BB	BB	BB	BB	dd	BB	BB	BB	BB	dd	BB	DD	dd	DD	dd	BB	BB	BB	BB	BB	BB	BB	dd	dd	dd	dd	BB	dd	DD	dd	dd	dd	dd	dd	dd	dd	dd	BB	dd	dd	BB	BB	dd	DD	dd
chr4_34900982_34901017	DD	BB	BB	BB	BB	BB	BB	BB	DD	BB	BB	BB	BB	DD	BB	DD	DD	DD	DD	BB	BB	BB	BB	BB	BB	BB	DD	DD	DD	DD	BB	DD	DD	DD	DD	DD	DD	DD	DD	DD	DD	BB	DD	DD	BB	BB	DD	DD	DD
chr4_34917141_34917175	dn	BB	BB	BB	BB	BB	BB	BB	DD	BB	BB	BB	BB	DD	BB	DD	DD	DD	DD	BB	BB	BB	BB	BB	BB	BB	DD	DD	DD	DD	BB	DD	DD	DD	DD	DD	DD	DD	DD	DD	DD	BB	DD	DD	BB	BB	DD	DD	DD
chr4_34935174_34935198	DD	BB	BB	BB	BB	BB	BB	BB	DD	BB	BB	BB	BB	DD	BB	DD	DD	DD	DD	BB	BB	BB	BB	BB	BB	BB	DD	DD	DD	DD	BB	DD	DD	DD	DD	DD	DD	DD	DD	DD	DD	BB	DD	DD	BB	BB	DD	DD	DD
chr4_34951329_34951340	df	FF	FF	FF	FF	FF	FF	FF	df	FF	FF	FF	FF	df	FF	df	df	DD	df	FF	FF	FF	FF	FF	FF	FF	df	df	df	df	FF	df	DD	df	df	df	df	DD	df	df	df	FF	df	df	FF	FF	df	DD	df
chr4_34970548_34970573	DD	BB	BB	BB	BB	BB	BB	BB	DD	BB	BB	BB	BB	DD	BB	DD	DD	DD	DD	BB	BB	BB	BB	BB	BB	BB	DD	DD	DD	DD	BB	DD	DD	DD	DD	DD	DD	DD	DD	DD	DD	BB	DD	DD	BB	BB	DD	DD	DD
chr4_34988991_34989018	DD	BB	BB	BB	BB	BB	BB	BB	DD	BB	BB	BB	BB	DD	BB	DD	DD	DD	DD	BB	BB	BB	BB	BB	BB	BB	DD	DD	DD	DD	BB	DD	DD	DD	DD	DD	DD	DD	DD	DD	DD	BB	DD	DD	BB	BB	DD	DD	DD
chr4_34996163_34996178	DD	BB	BB	BB	BB	BB	BB	BB	DD	BB	BB	BB	BB	DD	BB	DD	DD	DD	DD	BB	BB	BB	BB	BB	BB	BB	DD	DD	DD	DD	BB	DD	DD	DD	DD	DD	DD	DD	DD	DD	DD	BB	DD	DD	BB	bn	DD	DD	DD
chr4_34997868_34997883	DD	BB	BB	BB	bn	BB	bn	BB	DD	BB	BB	BB	BB	DD	BB	DD	DD	DD	DD	BB	BB	BB	BB	BB	BB	BB	DD	DD	DD	DD	BB	DD	DD	DD	DD	DD	DD	DD	DD	DD	DD	BB	DD	DD	BB	BB	DD	DD	DD
chr4_34998837_34998864	DD	BB	BB	BB	BB	BB	BB	BB	DD	BB	BB	BB	BB	DD	BB	DD	DD	NN	NN	BB	BB	BB	BB	BB	BB	BB	DD	DD	DD	DD	BB	DD	NA	DD	DD	NA	DD	DD	DD	NA	DD	BB	DD	DD	BB	BB	DD	NA	DD
chr4_35050682_35050699	DD	BB	BB	BB	BB	BB	BB	BB	DD	BB	BB	BB	BB	DD	BB	DD	DD	DD	DD	BB	BB	BB	BB	BB	BB	BB	DD	DD	DD	DD	BB	DD	DD	DD	DD	DD	DD	DD	DD	DD	DD	BB	DD	DD	BB	BB	DD	DD	DD
chr4_35117117_35117136	NA	NA	BB	NA	BB	BB	BB	BB	NA	BB	BB	BB	NA	NA	NA	DD	DD	DD	DD	BB	BB	BB	BB	BB	BB	NA	DD	NA	NA	DD	BB	DD	DD	NA	DD	DD	DD	DD	DD	DD	NA	BB	NA	DD	BB	BB	DD	DD	DD
chr4_35121910_35121929	DD	BB	BB	BB	BB	BB	BB	BB	DD	BB	BB	BB	BB	DD	bd	DD	DD	DD	DD	BB	BB	BB	BB	BB	BB	BB	DD	DD	DD	DD	BB	DD	DD	DD	DD	DD	DD	DD	DD	DD	DD	BB	DD	DD	BB	BB	DD	DD	DD
chr4_35147838_35147853	DD	BB	BB	BB	BB	BB	BB	BB	DD	BB	BB	BB	BB	DD	BB	DD	DD	DD	DD	BB	BB	BB	BB	BB	BB	BB	DD	DD	DD	DD	BB	DD	DD	DD	DD	DD	DD	DD	DD	DD	DD	BB	DD	DD	BB	BB	DD	DD	DD
chr4_35166362_35166375	DD	BB	BB	BB	BB	BB	BB	BB	DD	BB	BB	BB	BB	dn	BB	DD	DD	dn	dn	BB	BB	BB	BB	BB	BB	BB	dn	DD	DD	DD	BB	DD	dn	dn	DD	DD	DD	DD	dn	DD	dn	BB	DD	DD	BB	BB	DD	DD	DD
chr4_35202031_35202046	df	FF	FF	FF	FF	FF	FF	FF	df	FF	FF	FF	FF	df	FF	df	df	df	df	FF	FF	FF	FF	FF	FF	FF	df	DD	df	df	FF	df	DD	df	df	df	DD	df	df	df	df	FF	df	df	FF	FF	df	df	df
chr4_35216760_35216774	DD	BB	BB	BB	BB	BB	BB	BB	DD	BB	BB	BB	BB	DD	BB	DD	DD	DD	DD	BB	BB	BB	BB	BB	BB	BB	DD	DD	DD	DD	BB	DD	DD	DD	DD	DD	DD	DD	DD	DD	DD	BB	DD	DD	BB	BB	DD	DD	DD
chr4_35219527_35219547	DD	BB	BB	BB	BB	BB	BB	BB	DD	BB	BB	BB	BB	DD	BB	DD	DD	DD	DD	BB	BB	BB	BB	BB	BB	BB	DD	DD	DD	DD	BB	DD	DD	DD	DD	DD	DD	DD	DD	DD	DD	BB	DD	DD	BB	BB	DD	DD	DD
chr4_35281492_35281513	DD	BB	BB	BB	BB	BB	BB	BB	DD	BB	BB	BB	BB	DD	BB	DD	DD	DD	DD	BB	BB	BB	BB	BB	BB	BB	DD	DD	DD	DD	BB	DD	DD	DD	DD	DD	DD	DD	DD	DD	DD	BB	DD	DD	BB	BB	DD	DD	DD
chr4_35311110_35311133	DD	BB	BB	BB	BB	BB	BB	BB	DD	BB	BB	BB	BB	DD	BB	DD	DD	DD	DD	BB	BB	BB	BB	BB	BB	BB	DD	DD	DD	DD	BB	DD	DD	DD	DD	DD	DD	DD	DD	DD	DD	BB	DD	DD	BB	BB	DD	DD	DD
chr4_35384601_35384648	FF	NN	NN	NN	NA	NA	NN	NN	FF	NN	NA	NN	NN	FF	NN	FF	FF	FF	FF	FF	NN	NN	NN	NN	NN	FF	FF	FF	FF	FF	FF	FF	FF	FF	FF	FF	FF	FF	FF	FF	FF	FF	FF	FF	NA	NA	FF	FF	FF
chr4_3548427_3548444	FF	FF	FF	FF	FF	df	df	FF	df	FF	df	df	df	df	FF	FF	FF	df	df	FF	FF	FF	FF	FF	df	FF	df	FF	df	FF	FF	FF	df	df	df	FF	FF	df	df	df	FF	df	df	df	df	df	df	df	df
chr4_3548444_3548473	BB	BB	BB	BB	BB	DD	DD	BB	DD	BB	DD	DD	DD	DD	BB	BB	BB	DD	DD	BB	BB	BB	bd	BB	DD	BB	dn	BB	DD	BB	BB	BB	DD	DD	DD	BB	BB	DD	DD	DD	BB	DD	DD	DD	DD	DD	DD	DD	DD
chr4_35491259_35491303	DD	DD	DD	BB	DD	DD	DD	DD	DD	BB	BB	BB	DD	DD	DD	DD	DD	DD	DD	DD	BB	DD	DD	DD	DD	BB	DD	DD	DD	DD	DD	DD	DD	DD	DD	DD	DD	DD	DD	DD	DD	DD	DD	DD	BB	BB	DD	DD	DD
chr4_35523452_35523495	FF	NA	FF	FF	FF	NA	FF	FF	FF	FF	FF	FF	FF	FF	FF	FF	FF	FF	NN	FF	NA	FF	FF	FF	FF	NA	FF	FF	FF	FF	FF	FF	FF	FF	NA	FF	FF	FF	FF	FF	NA	FF	FF	NA	FF	FF	NA	FF	fn
chr4_35549735_35549784	FF	FF	FF	FF	FF	FF	FF	FF	FF	FF	FF	FF	NA	FF	FF	FF	FF	FF	NA	FF	FF	FF	FF	FF	FF	FF	FF	FF	FF	FF	FF	FF	FF	FF	FF	FF	NA	FF	FF	FF	FF	FF	FF	FF	FF	FF	FF	FF	FF
chr4_3555418_3555445	BB	BB	BB	BB	BB	DD	DD	BB	DD	BB	DD	DD	DD	DD	BB	BB	BB	DD	DD	BB	BB	BB	BB	BB	DD	BB	DD	BB	DD	BB	BB	BB	DD	DD	DD	BB	BB	DD	DD	DD	BB	DD	DD	DD	DD	DD	DD	DD	DD
chr4_3559066_3559105	BB	BB	BB	BB	BB	DD	DD	BB	DD	BB	DD	DD	DD	DD	bn	BB	BB	DD	DD	BB	BB	BB	BB	BB	DD	BB	DD	BB	DD	BB	BB	BB	DD	DD	DD	BB	BB	DD	DD	DD	BB	DD	DD	DD	DD	DD	DD	DD	DD
chr4_35604863_35604902	FF	NA	FF	NN	FF	NA	FF	FF	FF	FF	FF	FF	FF	FF	FF	FF	NA	FF	FF	FF	FF	FF	FF	FF	FF	FF	FF	FF	FF	NA	FF	FF	FF	FF	FF	FF	FF	FF	FF	FF	FF	FF	FF	FF	FF	FF	FF	FF	FF
chr4_35612699_35612724	NA	NA	FF	FF	NA	FF	NA	NA	NA	FF	FF	FF	FF	FF	FF	FF	NA	FF	FF	NN	FF	FF	NA	FF	FF	NA	FF	NA	FF	NA	FF	FF	FF	NA	NA	FF	FF	FF	FF	NA	FF	FF	FF	FF	FF	FF	FF	FF	NA
chr4_35667206_35667241	FF	FF	FF	FF	FF	NA	FF	FF	FF	FF	FF	FF	NN	FF	FF	FF	FF	FF	FF	FF	FF	FF	FF	FF	FF	FF	FF	FF	FF	FF	FF	FF	FF	FF	FF	FF	FF	NA	FF	FF	FF	FF	FF	FF	FF	FF	FF	FF	FF
chr4_35670552_35670595	FF	NA	FF	FF	FF	FF	FF	FF	FF	NN	FF	FF	NA	FF	FF	FF	FF	FF	FF	FF	NA	FF	FF	fn	FF	NA	NA	fn	NA	FF	FF	FF	FF	FF	NA	NA	FF	FF	NA	NA	NA	FF	FF	FF	FF	FF	FF	FF	FF
chr4_35735871_35735910	FF	FF	FF	FF	FF	FF	FF	FF	FF	FF	FF	FF	FF	FF	FF	FF	FF	FF	FF	FF	FF	NA	NA	FF	FF	FF	FF	FF	FF	FF	FF	NA	FF	FF	FF	FF	FF	FF	FF	FF	FF	FF	FF	FF	FF	FF	FF	NA	FF
chr4_35956571_35956614	FF	FF	FF	FF	FF	FF	FF	FF	FF	NA	FF	FF	FF	NA	NA	FF	NA	FF	FF	FF	FF	FF	FF	FF	FF	NA	FF	FF	FF	FF	FF	FF	FF	FF	FF	fn	FF	FF	FF	FF	FF	FF	FF	NA	FF	FF	FF	FF	FF
chr4_36043152_36043195	FF	FF	FF	NA	FF	FF	FF	FF	FF	FF	FF	NA	NA	FF	FF	FF	FF	FF	FF	FF	FF	NA	FF	FF	FF	FF	FF	FF	NA	FF	FF	FF	FF	FF	FF	FF	FF	FF	FF	FF	FF	NA	FF	FF	FF	FF	FF	FF	FF
chr4_36085245_36085296	FF	NA	FF	FF	NA	FF	NA	FF	NA	NA	FF	FF	FF	NN	FF	NA	FF	FF	NA	FF	NA	FF	NA	FF	FF	FF	FF	FF	FF	NA	FF	FF	FF	NA	FF	NA	FF	NA	FF	NA	FF	FF	FF	fn	FF	NA	FF	FF	FF
chr4_3623668_3623695	BB	BB	BB	BB	BB	DD	DD	BB	DD	BB	DD	DD	DD	DD	BB	BB	BB	DD	DD	BB	bn	BB	BB	BB	DD	BB	DD	BB	DD	BB	BB	BB	DD	DD	DD	BB	BB	DD	DD	DD	BB	DD	DD	DD	DD	DD	DD	DD	DD
chr4_3628134_3628153	BB	BB	BB	BB	BB	DD	DD	BB	DD	BB	DD	DD	DD	DD	BB	BB	BB	DD	DD	BB	BB	BB	BB	BB	DD	BB	DD	BB	DD	BB	BB	BB	DD	DD	DD	BB	BB	DD	DD	DD	BB	DD	DD	DD	DD	DD	DD	DD	DD
chr4_36314381_36314428	FF	NN	FF	FF	FF	NN	FF	FF	FF	FF	FF	fn	FF	FF	FF	FF	FF	FF	FF	NN	NA	FF	FF	FF	FF	NA	FF	FF	FF	NA	FF	FF	FF	FF	NA	FF	FF	FF	FF	FF	FF	FF	FF	FF	FF	FF	FF	NA	FF
chr4_3638323_3638342	BB	BB	BB	BB	BB	DD	DD	BB	DD	BB	DD	DD	DD	DD	BB	BB	BB	DD	DD	BB	BB	BB	BB	BB	DD	BB	DD	BB	DD	BB	BB	BB	DD	DD	DD	BB	BB	DD	DD	DD	BB	DD	DD	DD	DD	DD	DD	DD	DD
chr4_36400494_36400523	DD	BB	BB	BB	BB	BB	BB	BB	DD	BB	BB	BB	BB	DD	BB	DD	DD	DD	DD	BB	BB	BB	BB	BB	BB	BB	DD	DD	DD	DD	BB	DD	DD	DD	DD	DD	DD	DD	DD	DD	DD	BB	DD	DD	BB	BB	DD	DD	DD
chr4_36401675_36401718	NA	BB	BB	BB	BB	NN	BB	BB	NA	BB	BB	BB	BB	NA	BB	DD	DD	NA	DD	BB	NA	BB	BB	NA	BB	NA	DD	DD	DD	DD	NA	DD	NA	DD	NA	NA	DD	DD	DD	DD	NA	NA	DD	DD	BB	NA	DD	DD	DD
chr4_36407327_36407366	DD	BB	BB	NA	BB	NN	BB	BB	DD	BB	BB	BB	NA	DD	NA	DD	DD	DD	DD	BB	BB	BB	BB	BB	BB	BB	DD	DD	DD	DD	BB	DD	DD	DD	DD	DD	DD	DD	DD	DD	NA	BB	DD	DD	BB	NA	DD	DD	DD
chr4_36454277_36454332	DD	NA	BB	BB	BB	BB	BB	BB	DD	BB	NA	BB	NA	DD	NA	DD	DD	DD	DD	BB	BB	BB	NA	BB	BB	NA	DD	DD	DD	NA	BB	DD	DD	DD	DD	DD	DD	DD	DD	DD	DD	BB	DD	NN	BB	BB	DD	DD	DD
chr4_36467595_36467644	DD	BB	BB	BB	BB	BB	BB	BB	DD	BB	BB	NA	BB	NA	BB	NA	DD	DD	DD	NA	BB	BB	NN	BB	bn	BB	DD	NA	DD	NA	BB	NA	DD	DD	NA	DD	DD	DD	DD	DD	NA	BB	DD	DD	BB	BB	DD	DD	dn
chr4_36625314_36625361	FF	NN	FF	FF	FF	NA	FF	NA	FF	FF	FF	FF	NA	FF	NA	NA	FF	FF	FF	NN	FF	FF	NA	FF	FF	NA	FF	FF	FF	NA	FF	NA	FF	FF	FF	NN	FF	FF	FF	NA	NA	FF	FF	FF	FF	FF	FF	FF	NA
chr4_36626646_36626673	FF	FF	FF	FF	FF	FF	FF	FF	FF	FF	FF	FF	FF	FF	FF	FF	FF	FF	FF	FF	FF	FF	FF	FF	FF	NA	FF	FF	FF	FF	FF	FF	NA	FF	NN	FF	FF	FF	FF	FF	FF	FF	FF	FF	FF	FF	FF	FF	FF
chr4_3663165_3663179	BB	BB	BB	BB	BB	DD	DD	BB	DD	BB	DD	dn	DD	DD	BB	BB	BB	DD	DD	BB	BB	BB	BB	BB	DD	BB	DD	BB	DD	BB	BB	BB	DD	DD	DD	BB	BB	DD	DD	DD	BB	DD	DD	DD	DD	DD	DD	DD	DD
chr4_3665085_3665116	BB	BB	BB	BB	BB	DD	DD	BB	DD	BB	DD	DD	DD	DD	BB	BB	BB	DD	DD	BB	BB	BB	BB	BB	DD	BB	DD	BB	DD	BB	BB	BB	DD	DD	DD	BB	BB	DD	DD	DD	BB	DD	DD	DD	DD	DD	DD	DD	DD
chr4_36661795_36661830	FF	FF	FF	NA	FF	FF	FF	FF	NA	NA	FF	FF	NA	FF	NN	FF	FF	FF	FF	FF	FF	FF	NA	FF	FF	FF	FF	FF	FF	FF	FF	NA	FF	FF	FF	NA	FF	FF	FF	FF	NA	FF	NA	FF	FF	FF	FF	FF	FF
chr4_36694678_36694717	FF	FF	FF	FF	FF	FF	FF	FF	FF	FF	FF	FF	FF	NA	NA	FF	FF	FF	FF	FF	FF	FF	FF	FF	FF	NA	FF	FF	FF	NA	NA	FF	FF	FF	FF	NA	FF	FF	FF	NA	FF	NN	FF	FF	FF	FF	FF	FF	FF
chr4_36859544_36859593	DD	BB	BB	BB	BB	BB	BB	BB	DD	BB	BB	BB	BB	DD	BB	DD	DD	DD	DD	BB	BB	BB	BB	BB	BB	BB	DD	DD	DD	DD	BB	DD	DD	DD	DD	DD	DD	DD	dn	DD	DD	BB	DD	DD	BB	BB	DD	DD	DD
chr4_3701805_3701824	BB	BB	BB	BB	BB	DD	DD	BB	DD	BB	DD	DD	DD	DD	BB	BB	BB	DD	DD	BB	BB	BB	BB	BB	DD	BB	DD	BB	DD	BB	BB	BB	DD	DD	DD	BB	BB	DD	DD	DD	BB	DD	DD	DD	DD	BB	DD	DD	DD
chr4_37024229_37024278	DD	BB	BB	BB	BB	BB	BB	BB	DD	BB	BB	BB	BB	DD	BB	DD	DD	DD	DD	BB	BB	BB	BB	BB	BB	BB	DD	DD	DD	DD	BB	DD	DD	DD	DD	DD	DD	DD	DD	DD	DD	BB	DD	DD	BB	BB	DD	DD	DD
chr4_37038726_37038761	DD	BB	BB	BB	BB	BB	BB	BB	DD	BB	BB	BB	BB	DD	BB	DD	DD	DD	DD	BB	BB	BB	BB	BB	BB	BB	DD	DD	DD	DD	BB	DD	DD	DD	DD	DD	DD	DD	DD	DD	DD	BB	DD	DD	BB	BB	DD	DD	DD
chr4_37106688_37106709	NA	FF	FF	FF	FF	FF	FF	FF	FF	FF	FF	FF	FF	NA	FF	FF	FF	NA	NA	FF	FF	FF	FF	FF	FF	FF	NA	NA	FF	FF	FF	FF	FF	FF	FF	FF	FF	FF	NA	FF	FF	FF	FF	FF	fn	FF	NA	NA	FF
chr4_37149445_37149480	FF	FF	FF	NA	FF	FF	FF	FF	NA	FF	FF	NA	NA	FF	FF	FF	FF	NN	NA	FF	FF	FF	FF	FF	FF	NA	FF	FF	NA	FF	FF	FF	FF	FF	FF	FF	NA	FF	FF	FF	FF	FF	FF	FF	FF	NA	NA	FF	NA
chr4_37159319_37159366	FF	FF	FF	FF	FF	FF	FF	FF	FF	NA	FF	FF	FF	FF	FF	NN	FF	NA	FF	FF	NA	FF	fn	FF	FF	NA	FF	FF	FF	fn	FF	FF	FF	FF	NN	FF	FF	NN	NN	FF	FF	FF	FF	FF	FF	FF	NA	FF	NA
chr4_37240638_37240651	BB	BB	BB	BB	BB	BB	BB	BB	BB	BB	BB	BB	BB	BB	BB	BB	BB	BB	BB	BB	BB	BB	BB	BB	BB	BB	BB	BB	BB	BB	BB	NA	BB	BB	BB	BB	BB	BB	BB	BB	BB	BB	BB	BB	BB	bn	BB	BB	NA
chr4_37284855_37284886	FF	FF	FF	FF	FF	FF	FF	FF	FF	NN	FF	FF	FF	FF	FF	FF	FF	FF	FF	FF	FF	FF	FF	FF	FF	FF	FF	FF	FF	FF	FF	FF	FF	FF	FF	FF	FF	FF	FF	FF	FF	FF	FF	FF	FF	FF	FF	FF	FF
chr4_37471613_37471684	dn	NA	BB	NA	BB	BB	NA	BB	DD	NN	NA	BB	NA	DD	BB	DD	DD	DD	DD	BB	NA	NA	bd	NA	BB	NA	DD	DD	DD	DD	NA	NA	DD	DD	DD	DD	NA	DD	NA	DD	NA	BB	DD	DD	BB	NA	DD	NA	NA
chr4_37552353_37552400	NA	BB	BB	BB	BB	BB	BB	BB	BB	BB	BB	BB	BB	BB	DD	DD	BB	DD	DD	bd	BB	BB	DD	BB	BB	BB	BB	BB	BB	DD	BB	NA	BB	BB	BB	BB	BB	BB	BB	BB	NA	BB	BB	BB	BB	BB	BB	BB	BB
chr4_3772421_3772438	BB	BB	BB	BB	BB	DD	DD	BB	DD	BB	DD	DD	DD	DD	BB	BB	BB	DD	DD	BB	BB	BB	BB	BB	DD	BB	DD	BB	DD	BB	BB	BB	DD	DD	DD	BB	BB	DD	DD	DD	BB	DD	DD	DD	DD	BB	DD	DD	DD
chr4_3775032_3775045	BB	BB	BB	BB	BB	DD	DD	BB	DD	BB	DD	DD	DD	DD	BB	BB	BB	DD	DD	BB	BB	BB	BB	BB	DD	BB	DD	BB	DD	BB	BB	BB	DD	DD	DD	BB	BB	DD	DD	DD	BB	DD	DD	DD	DD	BB	DD	DD	DD
chr4_37750999_37751034	FF	FF	FF	FF	NA	FF	FF	FF	FF	FF	FF	FF	NA	FF	NA	FF	NA	FF	FF	FF	FF	FF	FF	FF	FF	NA	FF	FF	FF	NA	NA	NA	NA	FF	FF	FF	FF	FF	fn	FF	NA	FF	FF	NA	FF	FF	FF	FF	FF
chr4_3792059_3792080	BB	BB	BB	BB	BB	DD	DD	BB	dn	BB	DD	DD	DD	DD	BB	BB	BB	DD	DD	BB	BB	BB	BB	BB	DD	BB	dn	BB	DD	BB	BB	BB	DD	DD	DD	BB	BB	DD	DD	DD	BB	DD	DD	DD	DD	BB	DD	DD	DD
chr4_3793801_3793822	BB	BB	BB	BB	BB	dd	DD	BB	dd	BB	DD	dd	DD	DD	BB	BB	BB	dd	DD	BB	BB	BB	BB	BB	dd	BB	DD	BB	DD	BB	BB	BB	dd	dd	dd	BB	BB	DD	DD	DD	BB	DD	dd	DD	DD	BB	dd	DD	DD
chr4_38039645_38039680	FF	FF	FF	FF	FF	NA	FF	NN	FF	FF	FF	FF	NA	NA	FF	FF	FF	FF	FF	NA	FF	FF	FF	FF	FF	NA	NA	FF	FF	FF	FF	FF	FF	FF	FF	FF	FF	FF	FF	FF	FF	FF	FF	FF	FF	FF	FF	FF	FF
chr4_3837113_3837136	BB	BB	BB	BB	BB	DD	DD	BB	DD	BB	DD	DD	DD	DD	BB	BB	BB	DD	DD	BB	BB	BB	BB	BB	DD	BB	DD	BB	DD	BB	BB	BB	DD	DD	DD	BB	BB	DD	DD	DD	BB	DD	DD	DD	DD	BB	DD	DD	DD
chr4_3838224_3838263	BB	BB	BB	BB	BB	DD	DD	BB	DD	BB	DD	DD	DD	DD	BB	BB	BB	DD	DD	BB	BB	BB	BB	BB	DD	BB	DD	BB	DD	BB	BB	BB	DD	DD	DD	BB	BB	DD	DD	DD	BB	DD	DD	DD	DD	BB	DD	DD	DD
chr4_3839303_3839322	BB	BB	BB	bn	BB	DD	DD	BB	DD	BB	DD	DD	dn	DD	BB	BB	BB	DD	DD	BB	BB	BB	BB	BB	DD	BB	DD	BB	DD	BB	BB	BB	DD	DD	DD	BB	BB	dn	DD	DD	BB	DD	DD	DD	DD	BB	DD	DD	DD
chr4_38425723_38425770	FF	FF	FF	NA	FF	FF	FF	FF	FF	FF	FF	NA	FF	NA	FF	FF	NA	FF	FF	NA	FF	FF	FF	FF	NA	NA	FF	FF	FF	NA	FF	NA	NN	FF	fn	NN	NN	FF	FF	FF	NA	NA	NA	FF	FF	NA	FF	NA	FF
chr4_38493125_38493160	NN	FF	FF	FF	FF	FF	NN	FF	NA	FF	FF	FF	FF	FF	FF	FF	FF	FF	FF	FF	FF	FF	FF	FF	FF	FF	FF	FF	FF	FF	FF	FF	FF	NA	FF	FF	FF	FF	FF	NA	NA	FF	FF	FF	FF	FF	FF	FF	NA
chr4_38529119_38529166	FF	FF	FF	NA	FF	NA	FF	FF	FF	FF	FF	FF	FF	FF	FF	FF	FF	FF	FF	FF	FF	FF	FF	fn	FF	FF	FF	FF	FF	FF	FF	FF	FF	FF	FF	FF	fn	FF	FF	FF	NA	FF	NN	FF	FF	FF	FF	FF	FF
chr4_3854353_3854380	BB	BB	BB	BB	BB	DD	DD	BB	DD	BB	DD	DD	DD	DD	BB	BB	BB	DD	DD	BB	BB	BB	BB	BB	DD	BB	DD	BB	DD	BB	BB	BB	DD	DD	DD	BB	BB	DD	DD	DD	BB	DD	DD	DD	DD	BB	DD	DD	DD
chr4_38617731_38617760	DD	BB	BB	bn	BB	NA	BB	BB	NA	BB	BB	BB	BB	DD	BB	DD	DD	DD	DD	BB	NA	BB	BB	BB	BB	BB	DD	DD	DD	DD	BB	NA	DD	DD	DD	DD	DD	DD	DD	DD	DD	NA	DD	DD	NA	NN	BB	DD	NA
chr4_38670594_38670643	FF	FF	FF	FF	FF	FF	FF	FF	FF	FF	FF	FF	FF	FF	FF	FF	FF	FF	FF	FF	FF	FF	FF	FF	FF	FF	FF	FF	FF	FF	FF	FF	FF	FF	FF	FF	FF	FF	FF	FF	FF	FF	FF	FF	FF	NA	FF	FF	FF
chr4_3878765_3878808	NN	BB	BB	BB	NA	DD	DD	BB	DD	BB	NA	DD	DD	NA	BB	NN	NN	DD	DD	BB	BB	BB	BB	BB	DD	BB	DD	BB	NA	BB	BB	BB	NA	DD	NA	BB	BB	NA	DD	NA	NA	bn	NA	DD	NA	BB	DD	NA	NA
chr4_39046843_39046854	FF	FF	FF	FF	FF	FF	FF	FF	FF	FF	FF	FF	FF	FF	FF	FF	FF	FF	FF	FF	FF	FF	FF	FF	FF	FF	FF	FF	FF	FF	FF	FF	FF	FF	FF	FF	FF	FF	FF	FF	FF	FF	FF	FF	FF	FF	FF	FF	FF
chr4_39184478_39184521	FF	FF	FF	FF	FF	FF	fn	FF	FF	FF	FF	FF	FF	NA	FF	FF	FF	NA	FF	FF	NN	NA	FF	FF	FF	NA	FF	FF	FF	NA	FF	FF	FF	FF	FF	FF	FF	NA	FF	FF	NA	FF	FF	FF	NA	NA	NA	FF	FF
chr4_39187154_39187231	NA	NN	FF	NN	FF	FF	NN	FF	FF	FF	FF	NN	FF	FF	FF	NN	NN	FF	FF	NA	FF	FF	FF	FF	FF	FF	FF	FF	FF	FF	FF	NA	NA	FF	NA	NN	NN	FF	FF	FF	FF	FF	FF	FF	NA	NA	FF	NA	BB
chr4_3927468_3927507	BB	BB	BB	BB	BB	DD	DD	BB	DD	BB	DD	DD	DD	DD	BB	BB	BB	DD	DD	BB	BB	BB	BB	BB	DD	BB	dn	BB	DD	BB	BB	BB	DD	DD	DD	BB	BB	DD	DD	DD	BB	DD	DD	DD	DD	BB	DD	DD	DD
chr4_39308122_39308173	BB	BB	BB	BB	BB	BB	BB	BB	DD	NN	BB	NA	BB	DD	bd	DD	dn	DD	DD	BB	BB	BB	BB	NN	BB	NA	DD	DD	NA	NA	BB	BB	DD	NA	DD	NA	DD	DD	dn	DD	DD	BB	DD	BB	NA	BB	BB	DD	DD
chr4_39337894_39337937	DD	DD	DD	DD	NA	UU	DD	NA	DD	DD	DD	DD	DD	DD	DD	DD	DD	DD	DD	DD	DD	NA	NA	NA	DD	NA	DD	DD	DD	DD	DD	NA	DD	DD	DD	DD	DD	DD	DD	DD	DD	DD	DD	DD	DD	NA	DD	DD	DD
chr4_39362971_39363026	DD	NN	NN	NA	bn	NN	NN	NN	DD	NN	NN	NN	NN	NA	dn	DD	DD	DD	DD	NN	NA	NN	NN	NN	NN	NN	DD	DD	DD	DD	NN	NN	DD	DD	DD	NA	NA	DD	DD	DD	NA	NN	NA	DD	NN	NA	NN	DD	DD
chr4_39408232_39408263	FF	FF	FF	FF	FF	FF	FF	FF	FF	FF	FF	FF	FF	FF	FF	FF	FF	FF	FF	NA	FF	NA	FF	FF	FF	FF	FF	FF	FF	FF	FF	FF	FF	FF	FF	FF	FF	FF	FF	FF	FF	FF	FF	NN	FF	FF	FF	FF	FF
chr4_39414772_39414815	FF	NN	FF	FF	FF	FF	FF	FF	FF	FF	FF	FF	NA	FF	FF	FF	FF	FF	FF	FF	FF	FF	FF	FF	FF	FF	FF	FF	FF	FF	FF	FF	FF	FF	FF	FF	FF	FF	FF	FF	FF	FF	NA	FF	FF	FF	FF	FF	FF
chr4_39439518_39439557	NA	FF	NA	FF	FF	FF	FF	FF	FF	NA	FF	FF	NA	FF	FF	NN	FF	NA	NA	FF	NA	FF	FF	FF	FF	NA	NA	FF	FF	NA	FF	FF	FF	FF	FF	FF	FF	FF	FF	NA	NN	FF	NA	FF	FF	FF	FF	FF	NA
chr4_39618365_39618399	FF	FF	FF	FF	FF	FF	NA	FF	FF	FF	FF	FF	FF	FF	FF	FF	FF	FF	FF	FF	FF	FF	FF	FF	FF	FF	FF	FF	FF	FF	FF	FF	FF	FF	FF	FF	FF	FF	FF	FF	FF	FF	FF	FF	FF	FF	FF	FF	FF
chr4_3989270_3989317	FF	FF	FF	FF	FF	FF	FF	FF	FF	NA	FF	FF	FF	FF	NN	FF	NA	FF	FF	NA	FF	FF	FF	FF	FF	NA	FF	NA	FF	FF	FF	FF	FF	NA	FF	FF	FF	NA	FF	FF	FF	FF	FF	FF	FF	FF	FF	NA	NA
chr4_39930069_39930100	BB	BB	BB	BB	BB	BB	BB	BB	bu	BB	BB	BB	BB	NA	BB	BB	BB	BB	BB	BB	BB	BB	BB	BB	BB	BB	BB	BB	BB	BB	BB	BB	NA	BB	BB	UU	BB	NA	BB	BB	NA	BB	BB	NA	BB	BB	BB	BB	NA
chr4_39984339_39984360	FF	FF	FF	FF	FF	FF	FF	FF	NA	FF	FF	FF	FF	NA	FF	FF	FF	FF	NA	NA	NA	FF	FF	FF	FF	NA	FF	FF	FF	FF	FF	FF	FF	FF	NA	FF	FF	FF	FF	NA	FF	FF	NA	FF	FF	FF	FF	NA	NA
chr4_40019440_40019503	DD	NA	NA	NN	BB	NN	bn	NA	DD	NN	NA	NN	NN	DD	NA	DD	DD	NA	DD	NN	NN	BB	NA	NN	NA	NA	DD	DD	NN	DD	BB	NN	NN	DD	DD	DD	DD	DD	DD	NA	NA	BB	DD	DD	BB	NA	BB	DD	DD
chr4_40137816_40137867	DD	DD	DD	NA	DD	DD	DD	DD	du	DD	DD	DD	DD	DD	NA	DD	DD	DD	DD	DD	DD	DD	DD	DD	DD	DD	DD	DD	DD	DD	DD	DD	DD	DD	DD	DD	DD	DD	DD	DD	DD	du	DD	DD	DD	du	NA	DD	DD
chr4_40154628_40154675	df	FF	FF	FF	FF	FF	fn	FF	df	FF	FF	FF	FF	df	FF	df	df	df	df	FF	FF	FF	FF	FF	FF	FF	df	df	df	df	FF	FF	df	df	df	df	df	df	df	df	df	FF	df	df	FF	FF	FF	df	df
chr4_40253250_40253293	DD	NA	BB	BB	BB	BB	BB	BB	DD	NA	BB	BB	BB	DD	BB	DD	DD	DD	DD	BB	NA	NA	BB	BB	BB	NA	DD	DD	DD	NA	BB	BB	DD	DD	DD	DD	DD	DD	DD	DD	DD	BB	DD	DD	BB	NA	BB	DD	DD
chr4_40312917_40312964	DD	BB	NA	bn	BB	NA	NA	BB	dn	NA	BB	BB	BB	DD	nn	DD	DD	DD	DD	BB	bn	BB	BB	BB	BB	NA	DD	DD	DD	NA	BB	BB	DD	DD	DD	DD	DD	DD	DD	DD	DD	NA	DD	DD	BB	bd	BB	NA	DD
chr4_40339000_40339043	FF	FF	NA	NA	NN	NA	FF	FF	FF	NA	NA	NN	FF	NN	FF	FF	FF	FF	FF	NN	NN	FF	FF	FF	FF	NA	NN	FF	FF	FF	FF	FF	FF	FF	FF	FF	FF	FF	FF	FF	FF	FF	FF	FF	FF	FF	FF	FF	FF
chr4_4037865_4037900	BB	BB	BB	BB	BB	DD	DD	NN	DD	NA	DD	DD	DD	DD	BB	BB	BB	DD	DD	BB	NA	BB	BB	BB	DD	BB	DD	BB	NA	BB	BB	BB	DD	DD	DD	NA	BB	DD	DD	DD	BB	DD	DD	DD	DD	BB	DD	DD	DD
chr4_40398432_40398465	FF	FF	FF	NA	FF	FF	FF	FF	FF	FF	FF	FF	FF	NN	FF	FF	FF	FF	FF	FF	FF	FF	FF	FF	FF	FF	NA	FF	FF	FF	FF	FF	fn	FF	FF	FF	FF	FF	FF	FF	FF	FF	FF	FF	FF	FF	FF	FF	FF
chr4_40623637_40623688	DD	NA	UU	NA	NA	NA	UU	UU	DD	UU	DD	UU	NA	UU	UU	DD	DD	DD	DD	UU	UU	NA	UU	du	UU	UU	UU	DD	DD	DD	UU	du	DD	DD	DD	DD	DD	UU	DD	UU	DD	UU	UU	DD	DD	NA	UU	DD	DD
chr4_40710404_40710443	DD	BB	NA	NA	BB	BB	BB	BB	DD	BB	BB	BB	BB	BB	BB	DD	DD	DD	DD	BB	BB	bd	BB	BB	BB	BB	BB	DD	DD	DD	BB	BB	DD	DD	DD	DD	DD	DD	DD	DD	DD	BB	DD	DD	BB	BB	BB	DD	DD
chr4_40760770_40760813	FF	FF	FF	NA	FF	FF	FF	FF	NA	FF	FF	FF	NA	NA	fn	FF	FF	FF	NA	FF	NA	FF	NA	FF	NA	NA	FF	FF	FF	FF	NA	FF	FF	NN	FF	FF	NA	FF	FF	FF	fn	FF	FF	FF	FF	FF	FF	FF	FF
chr4_4080133_4080168	BB	BB	BB	BB	BB	DD	DD	BB	DD	BB	DD	DD	dd	DD	BB	NA	BB	DD	DD	BB	BB	BB	BB	BB	DD	NA	DD	BB	DD	NA	BB	BB	DD	DD	DD	BB	BB	DD	NA	DD	BB	DD	DD	DD	DD	BB	DD	DD	DD
chr4_40908987_40909026	DD	DD	DD	DD	DD	DD	BB	DD	DD	DD	DD	BB	DD	DD	BB	DD	DD	DD	DD	DD	DD	DD	DD	DD	DD	BB	BB	dn	DD	DD	BB	BB	DD	DD	DD	DD	DD	DD	DD	DD	DD	BB	DD	DD	BB	BB	BB	DD	DD
chr4_40968777_40968790	FF	FF	FF	NA	FF	FF	FF	FF	FF	NA	NA	FF	FF	FF	FF	FF	FF	FF	FF	FF	FF	FF	FF	NA	FF	FF	FF	df	df	df	FF	FF	df	df	df	df	df	df	df	df	df	FF	fn	df	FF	FF	FF	df	df
chr4_40981523_40981554	FF	FF	FF	FF	FF	FF	FF	FF	FF	FF	NA	FF	FF	FF	FF	FF	FF	FF	FF	FF	FF	FF	FF	FF	FF	FF	FF	FF	FF	FF	FF	NN	FF	FF	FF	FF	FF	FF	FF	FF	FF	FF	FF	FF	FF	FF	FF	FF	FF
chr4_41043539_41043570	dn	BB	BB	BB	BB	BB	BB	BB	dd	BB	BB	BB	NA	DD	BB	DD	dd	dd	dn	dd	NA	BB	BB	BB	BB	BB	BB	dn	dd	dn	BB	BB	dd	dd	bn	dn	dn	dn	dd	dd	dd	BB	dd	dd	BB	BB	BB	dn	dn
chr4_41085355_41085370	DD	BB	BB	BB	BB	BB	BB	BB	DD	BB	BB	BB	BB	BB	BB	DD	DD	DD	DD	DD	bd	BB	BB	BB	BB	BB	BB	DD	DD	DD	BB	BB	DD	DD	DD	DD	DD	DD	DD	DD	DD	BB	DD	DD	BB	BB	BB	DD	DD
chr4_41099914_41099953	FF	FF	FF	NA	FF	FF	NA	FF	FF	FF	NA	FF	FF	FF	NA	FF	NA	FF	FF	fn	NA	NA	FF	NA	NN	NA	NA	FF	FF	FF	NA	FF	FF	FF	FF	NA	FF	FF	FF	NA	NA	FF	FF	FF	FF	FF	FF	fn	FF
chr4_41102959_41102988	DD	BB	BB	BB	BB	BB	BB	BB	DD	BB	BB	BB	BB	BB	BB	DD	DD	DD	DD	DD	BB	BB	BB	BB	BB	BB	BB	DD	DD	DD	BB	BB	DD	DD	DD	DD	DD	DD	DD	dn	DD	BB	DD	DD	BB	BB	BB	DD	DD
chr4_41110665_41110716	DD	BB	BB	BB	BB	NA	BB	BB	DD	BB	NA	NN	BB	NA	BB	DD	DD	DD	DD	DD	BB	NA	BB	BB	NA	NA	BB	DD	DD	DD	BB	BB	DD	DD	DD	NA	NA	DD	NA	DD	NA	BB	DD	NA	NA	NA	BB	DD	DD
chr4_41168437_41168458	FF	NA	FF	FF	FF	FF	NA	NA	FF	FF	FF	FF	FF	FF	FF	FF	FF	FF	FF	NA	FF	FF	FF	NA	FF	NA	FF	FF	NN	NA	NA	FF	NA	FF	FF	NA	NA	FF	FF	FF	NA	FF	NA	fn	FF	NA	FF	FF	FF
chr4_41207225_41207246	FF	FF	FF	FF	NA	FF	FF	NA	FF	fn	FF	FF	FF	FF	FF	FF	FF	NA	FF	FF	FF	FF	FF	FF	FF	FF	FF	FF	FF	FF	FF	NA	FF	FF	FF	FF	NA	FF	NA	FF	FF	FF	FF	FF	NA	FF	FF	NA	FF
chr4_41241622_41241677	dd	du	UU	UU	UU	UU	UU	UU	du	UU	UU	UU	du	UU	UU	dd	dd	dd	du	dd	UU	UU	UU	UU	UU	UU	NA	dd	dd	dd	NA	NA	du	dd	dd	dd	dd	dd	dd	du	dd	UU	du	dd	UU	UU	UU	dd	dd
chr4_41335130_41335157	NA	NN	FF	NA	FF	FF	FF	FF	NA	FF	NA	FF	FF	FF	NA	FF	FF	FF	FF	NA	FF	FF	FF	NA	FF	NA	NA	NA	FF	FF	NA	FF	NA	FF	fn	NA	FF	FF	FF	FF	FF	FF	FF	FF	FF	FF	FF	FF	NA
chr4_41340703_41340727	DD	BB	BB	BB	BB	BB	BB	BB	DD	BB	BB	BB	BB	BB	BB	DD	DD	DD	DD	DD	BB	BB	BB	BB	BB	BB	BB	DD	DD	DD	BB	BB	DD	DD	DD	DD	DD	DD	DD	DD	DD	BB	DD	DD	BB	BB	BB	DD	DD
chr4_41358964_41358975	df	FF	FF	FF	FF	FF	FF	FF	df	FF	FF	FF	FF	FF	FF	df	df	df	DD	df	FF	FF	FF	FF	FF	FF	FF	DD	df	df	FF	FF	df	df	df	df	df	df	df	df	df	FF	DD	df	FF	FF	FF	df	df
chr4_41459819_41459832	NA	FF	fn	FF	FF	fn	FF	FF	FF	fn	FF	FF	FF	FF	FF	NA	fn	FF	NA	NA	FF	FF	FF	fn	fn	FF	FF	NA	NA	FF	FF	NA	FF	FF	NA	NA	NA	FF	NA	FF	NA	fn	NA	NN	FF	fn	NA	NA	fn
chr4_41482770_41482801	DD	BB	BB	BB	BB	BB	BB	BB	DD	BB	BB	BB	BB	BB	BB	DD	DD	DD	DD	DD	BB	BB	BB	BB	BB	BB	BB	DD	DD	DD	BB	BB	DD	DD	DD	DD	DD	DD	DD	DD	DD	BB	DD	DD	BB	BB	BB	DD	DD
chr4_41501328_41501347	DD	BB	BB	BB	BB	BB	BB	BB	DD	BB	BB	BB	BB	BB	BB	DD	DD	DD	DD	DD	BB	BB	BB	BB	BB	BB	BB	DD	DD	DD	BB	BB	DD	DD	DD	DD	DD	DD	DD	DD	DD	BB	DD	DD	BB	BB	BB	DD	DD
chr4_41519279_41519313	bd	BB	BB	BB	BB	BB	BB	BB	NA	BB	BB	BB	BB	BB	BB	DD	NA	NN	NA	DD	BB	BB	BB	NA	BB	NA	BB	DD	NA	DD	BB	BB	bd	NA	NA	NA	NA	DD	NA	DD	NA	NA	DD	DD	BB	BB	NA	DD	NA
chr4_41546471_41546490	DD	bd	BB	BB	BB	BB	BB	BB	DD	BB	BB	BB	BB	BB	BB	DD	DD	DD	DD	DD	BB	BB	BB	BB	BB	BB	BB	DD	DD	DD	BB	BB	DD	DD	DD	DD	DD	DD	DD	DD	DD	BB	DD	DD	BB	BB	BB	DD	DD
chr4_41570772_41570799	DD	BB	BB	BB	BB	BB	BB	BB	DD	BB	BB	BB	BB	BB	BB	DD	DD	DD	DD	DD	BB	BB	BB	BB	BB	BB	BB	DD	DD	DD	BB	BB	DD	DD	DD	DD	DD	DD	DD	DD	DD	BB	DD	DD	BB	BB	BB	DD	DD
chr4_41573331_41573342	DD	BB	BB	BB	BB	BB	BB	BB	DD	BB	BB	BB	BB	BB	BB	DD	DD	DD	DD	DD	BB	BB	BB	BB	BB	BB	BB	DD	DD	DD	BB	BB	DD	DD	DD	DD	DD	DD	DD	DD	DD	BB	DD	DD	BB	BB	BB	DD	DD
chr4_41577627_41577658	dd	BB	BB	BB	BB	BB	BB	BB	dd	BB	BB	BB	BB	BB	BB	dd	dd	dd	dd	dd	BB	BB	BB	BB	BB	BB	BB	dd	dd	dd	BB	BB	dd	dd	dd	dd	dd	dd	dd	dd	DD	BB	dd	dd	BB	BB	BB	dd	dd
chr4_41585601_41585615	DD	BB	BB	BB	BB	BB	BB	BB	DD	BB	BB	BB	BB	BB	BB	DD	DD	DD	DD	DD	BB	BB	BB	BB	BB	BB	BB	DD	DD	DD	BB	BB	DD	DD	DD	DD	DD	DD	DD	DD	DD	BB	DD	DD	BB	BB	BB	DD	DD
chr4_41597799_41597814	DD	BB	BB	BB	BB	BB	BB	BB	DD	BB	BB	BB	BB	BB	BB	DD	DD	DD	DD	DD	BB	BB	BB	BB	BB	BB	BB	DD	DD	DD	BB	BB	DD	DD	DD	DD	DD	DD	DD	DD	DD	BB	DD	DD	BB	BB	BB	DD	DD
chr4_41602945_41602968	DD	BB	BB	BB	BB	BB	BB	BB	DD	BB	BB	BB	BB	BB	BB	DD	DD	DD	DD	DD	BB	BB	BB	BB	BB	BB	BB	DD	DD	DD	BB	BB	DD	DD	DD	DD	DD	DD	DD	DD	DD	BB	DD	DD	BB	BB	BB	DD	DD
chr4_41725197_41725241	DD	BB	BB	BB	BB	BB	BB	BB	DD	BB	BB	BB	BB	BB	BB	DD	DD	DD	DD	BB	BB	BB	BB	BB	BB	BB	BB	DD	DD	DD	BB	BB	dn	DD	DD	DD	DD	DD	DD	DD	DD	BB	DD	DD	BB	BB	BB	DD	DD
chr4_41753982_41754005	DD	BB	BB	BB	BB	BB	BB	BB	DD	BB	BB	BB	BB	BB	BB	DD	DD	DD	DD	BB	BB	BB	BB	BB	BB	BB	BB	DD	DD	DD	BB	BB	DD	DD	DD	DD	DD	DD	DD	DD	DD	BB	DD	DD	BB	BB	BB	DD	DD
chr4_42886505_42886537	DD	BB	BB	BB	BB	BB	BB	BB	DD	BB	BB	BB	BB	BB	BB	DD	DD	DD	DD	BB	BB	BB	BB	BB	BB	BB	BB	DD	DD	DD	BB	BB	DD	DD	DD	DD	DD	DD	DD	DD	DD	BB	DD	DD	BB	BB	BB	DD	DD
chr4_42886824_42886871	DD	BB	NA	BB	BB	BB	BB	BB	DD	BB	BB	BB	BB	BB	BB	DD	DD	DD	DD	BB	BB	BB	BB	NN	BB	BB	BB	DD	DD	DD	BB	BB	DD	DD	DD	DD	DD	DD	DD	DD	DD	BB	DD	DD	BB	BB	NA	DD	DD
chr4_42929443_42929478	DD	BB	BB	BB	BB	BB	BB	BB	DD	BB	BB	BB	BB	BB	BB	DD	DD	DD	DD	BB	BB	BB	bn	BB	BB	BB	BB	DD	DD	DD	BB	BB	DD	DD	DD	DD	DD	DD	DD	DD	DD	BB	DD	DD	BB	BB	BB	DD	DD
chr4_42969246_42969279	DD	BB	BB	BB	BB	BB	BB	BB	DD	BB	BB	BB	bn	BB	BB	DD	DD	DD	DD	BB	BB	BB	BB	BB	bn	bn	BB	DD	DD	DD	BB	BB	DD	DD	DD	DD	DD	DD	DD	DD	DD	BB	DD	DD	BB	BB	BB	DD	DD
chr4_42978589_42978608	DD	BB	BB	BB	BB	BB	BB	BB	DD	BB	BB	BB	BB	BB	BB	DD	DD	DD	DD	BB	BB	BB	BB	BB	BB	BB	BB	DD	DD	DD	BB	BB	DD	DD	DD	DD	DD	DD	DD	DD	DD	BB	DD	DD	BB	BB	BB	DD	DD
chr4_42989873_42989928	DD	NA	NN	NN	NN	NN	NN	NN	DD	BB	NN	NN	NN	NN	NA	DD	DD	DD	DD	NN	NN	NN	NN	BB	BB	NA	NN	DD	DD	NA	NN	NN	NA	DD	DD	DD	DD	DD	DD	DD	DD	NN	NA	DD	NN	NA	NN	DD	NA
chr4_43002317_43002330	DD	BB	BB	BB	BB	BB	BB	BB	DD	BB	BB	BB	BB	BB	BB	DD	DD	DD	DD	BB	BB	BB	BB	BB	BB	BB	BB	DD	DD	DD	BB	BB	DD	DD	DD	DD	DD	DD	DD	DD	DD	BB	DD	DD	BB	BB	BB	DD	DD
chr4_43011465_43011491	DD	BB	BB	BB	BB	BB	BB	BB	DD	BB	BB	BB	BB	BB	BB	DD	DD	DD	DD	BB	BB	BB	BB	BB	BB	BB	BB	DD	DD	DD	BB	BB	DD	DD	DD	DD	DD	DD	DD	DD	DD	BB	DD	DD	BB	BB	BB	DD	DD
chr4_43032895_43032924	DD	BB	BB	BB	BB	BB	BB	BB	DD	BB	BB	BB	BB	BB	BB	DD	DD	DD	DD	BB	BB	BB	BB	BB	BB	BB	BB	DD	DD	DD	BB	BB	DD	DD	DD	DD	DD	DD	DD	DD	DD	BB	DD	DD	BB	BB	BB	DD	DD
chr4_43047859_43047918	DD	BB	BB	NA	BB	BB	NA	BB	NA	BB	NA	bn	BB	NA	bn	NA	DD	DD	NA	NN	NN	NA	BB	NA	BB	NA	NA	DD	DD	DD	BB	bn	DD	DD	DD	NA	DD	DD	DD	DD	DD	NA	DD	DD	NA	NA	NA	DD	DD
chr4_43048473_43048494	DD	BB	BB	BB	BB	BB	BB	BB	DD	BB	BB	BB	BB	BB	BB	DD	DD	DD	DD	BB	BB	BB	BB	BB	BB	BB	BB	DD	DD	DD	BB	BB	DD	DD	DD	DD	DD	DD	DD	DD	DD	BB	DD	DD	BB	BB	BB	DD	DD
chr4_43051749_43051776	dd	BB	BB	BB	BB	BB	BB	BB	dd	BB	BB	BB	BB	BB	BB	dd	dd	dd	dd	BB	BB	bn	BB	BB	BB	BB	BB	dd	dd	dd	BB	BB	dd	dd	dd	dd	dd	dd	dd	dd	dd	BB	dd	DD	BB	BB	BB	dd	dd
chr4_43098347_43098360	DD	BB	BB	BB	BB	BB	BB	BB	DD	BB	BB	BB	BB	BB	BB	DD	DD	DD	DD	BB	BB	BB	BB	BB	BB	BB	BB	DD	DD	DD	BB	BB	DD	DD	DD	DD	DD	DD	DD	DD	DD	BB	DD	DD	BB	BB	BB	DD	DD
chr4_43101176_43101197	DD	BB	BB	BB	BB	BB	BB	BB	DD	BB	BB	BB	BB	BB	BB	DD	DD	DD	DD	BB	BB	BB	BB	BB	BB	bn	BB	DD	DD	DD	BB	BB	DD	DD	DD	DD	DD	DD	DD	DD	DD	BB	DD	DD	BB	BB	BB	DD	DD
chr4_43143913_43143948	DD	BB	BB	BB	BB	BB	BB	BB	DD	BB	BB	BB	BB	BB	BB	DD	DD	DD	DD	BB	BB	BB	BB	BB	BB	BB	BB	DD	DD	DD	BB	BB	DD	DD	DD	DD	DD	DD	DD	DD	DD	BB	DD	DD	BB	BB	BB	DD	DD
chr4_43162650_43162671	DD	BB	BB	BB	BB	BB	BB	BB	DD	BB	BB	BB	BB	BB	BB	DD	DD	DD	DD	BB	BB	BB	BB	BB	BB	BB	BB	DD	DD	DD	BB	BB	DD	DD	DD	DD	DD	DD	DD	DD	DD	BB	DD	DD	BB	BB	BB	DD	DD
chr4_43193055_43193074	FF	FF	FF	FF	FF	FF	FF	NN	FF	FF	FF	FF	FF	FF	FF	FF	FF	FF	FF	FF	FF	FF	FF	FF	FF	NA	FF	FF	FF	FF	FF	FF	FF	FF	FF	FF	FF	FF	FF	FF	NA	FF	FF	FF	FF	NA	FF	FF	FF
chr4_43204028_43204039	DD	BB	BB	BB	BB	BB	BB	BB	DD	BB	BB	BB	BB	BB	BB	DD	DD	DD	DD	BB	BB	BB	BB	BB	BB	BB	BB	DD	DD	DD	BB	BB	DD	DD	DD	DD	DD	DD	DD	DD	DD	BB	DD	DD	BB	BB	BB	DD	DD
chr4_43222478_43222493	DD	BB	BB	BB	BB	BB	BB	BB	DD	BB	BB	BB	BB	BB	BB	DD	DD	DD	DD	BB	BB	BB	BB	BB	BB	BB	BB	DD	DD	DD	BB	BB	DD	DD	DD	DD	DD	DD	DD	DD	DD	BB	DD	DD	BB	BB	BB	DD	DD
chr4_43228912_43228925	DD	BB	BB	BB	BB	BB	BB	BB	DD	BB	BB	BB	BB	BB	BB	DD	DD	DD	DD	BB	BB	BB	BB	BB	BB	BB	BB	DD	DD	DD	BB	BB	DD	DD	DD	DD	DD	DD	DD	DD	DD	BB	DD	DD	BB	BB	BB	DD	DD
chr4_43269777_43269796	DD	BB	BB	BB	BB	BB	BB	BB	DD	BB	BB	BB	BB	BB	BB	DD	DD	DD	DD	BB	BB	BB	BB	BB	BB	BB	BB	DD	DD	DD	BB	BB	DD	DD	DD	DD	DD	DD	DD	DD	DD	BB	DD	DD	BB	BB	BB	DD	DD
chr4_43286226_43286265	DD	BB	BB	BB	BB	BB	BB	BB	DD	BB	BB	BB	BB	BB	BB	DD	DD	DD	DD	BB	NN	BB	BB	BB	BB	NA	BB	DD	DD	NA	BB	BB	DD	DD	DD	DD	DD	DD	DD	NA	DD	BB	DD	DD	BB	BB	BB	DD	DD
chr4_43286859_43286882	DD	BB	BB	BB	BB	BB	BB	BB	DD	BB	BB	BB	BB	BB	BB	DD	DD	DD	DD	BB	BB	BB	BB	BB	BB	BB	BB	DD	DD	DD	BB	BB	DD	DD	DD	DD	DD	DD	DD	DD	DD	BB	DD	DD	BB	BB	BB	DD	DD
chr4_43289576_43289589	DD	BB	BB	BB	BB	BB	BB	BB	DD	BB	BB	BB	BB	BB	BB	DD	DD	DD	DD	BB	BB	BB	BB	BB	BB	BB	BB	DD	DD	DD	BB	BB	DD	DD	DD	DD	DD	DD	DD	DD	DD	BB	DD	DD	BB	BB	BB	DD	DD
chr4_4337577_4337632	NA	BB	NN	NN	DD	DD	DD	DD	DD	bd	DD	BB	DD	DD	DD	DD	NA	DD	DD	DD	DD	DD	NN	NN	DD	DD	BB	BB	DD	DD	BB	BB	BB	BB	BB	DD	DD	DD	BB	DD	BB	DD	NA	DD	DD	BB	DD	DD	dn
chr4_43380107_43380121	dd	BB	BB	BB	BB	BB	BB	BB	dd	BB	BB	BB	BB	BB	BB	dd	dd	dd	dd	BB	BB	BB	BB	BB	BB	BB	BB	dd	dd	dd	BB	BB	dd	dd	dd	dd	dd	dd	dd	dd	dd	BB	dd	dd	BB	BB	BB	dd	dd
chr4_43383619_43383638	DD	BB	BB	BB	BB	BB	BB	BB	DD	BB	BB	BB	BB	BB	BB	DD	DD	DD	DD	BB	BB	BB	BB	BB	BB	BB	BB	DD	DD	DD	BB	BB	DD	DD	DD	DD	DD	DD	DD	DD	DD	BB	DD	DD	BB	BB	BB	DD	DD
chr4_43387778_43387792	DD	BB	BB	BB	BB	BB	BB	BB	DD	BB	BB	BB	BB	BB	BB	DD	DD	DD	DD	BB	BB	BB	BB	BB	BB	BB	BB	DD	DD	DD	BB	BB	DD	DD	DD	DD	DD	DD	DD	DD	DD	BB	DD	DD	BB	BB	BB	DD	DD
chr4_43397519_43397538	DD	BB	BB	BB	BB	BB	BB	BB	DD	BB	BB	BB	BB	BB	BB	DD	DD	DD	DD	BB	BB	BB	BB	BB	BB	BB	BB	DD	DD	DD	BB	BB	DD	DD	DD	DD	DD	DD	DD	DD	DD	BB	DD	DD	BB	BB	BB	DD	DD
chr4_43406235_43406254	DD	BB	BB	BB	BB	BB	BB	BB	DD	BB	BB	BB	BB	BB	BB	DD	DD	DD	DD	BB	BB	BB	BB	BB	BB	BB	BB	DD	DD	DD	BB	BB	DD	DD	DD	DD	DD	DD	DD	DD	DD	BB	DD	DD	BB	BB	BB	DD	DD
chr4_43409382_43409401	DD	BB	BB	BB	BB	BB	BB	BB	DD	BB	BB	BB	BB	BB	BB	DD	DD	DD	DD	BB	BB	BB	BB	BB	BB	BB	BB	DD	DD	DD	BB	BB	DD	DD	DD	DD	DD	DD	DD	DD	DD	BB	DD	DD	BB	BB	BB	DD	DD
chr4_43410307_43410321	DD	BB	BB	BB	BB	BB	BB	BB	DD	BB	BB	BB	BB	BB	BB	DD	DD	DD	DD	BB	BB	BB	BB	BB	BB	BB	BB	DD	DD	DD	BB	BB	DD	DD	DD	DD	DD	DD	DD	DD	DD	BB	DD	DD	BB	BB	BB	DD	DD
chr4_43425780_43425797	DD	BB	BB	BB	BB	BB	BB	BB	DD	BB	BB	BB	BB	BB	BB	DD	DD	DD	DD	BB	BB	BB	BB	BB	BB	BB	BB	DD	DD	DD	BB	BB	DD	DD	DD	DD	DD	DD	DD	DD	DD	BB	DD	DD	BB	BB	BB	DD	DD
chr4_43437344_43437355	DD	BB	BB	BB	BB	BB	BB	BB	DD	BB	BB	BB	BB	BB	BB	DD	DD	DD	DD	BB	BB	BB	BB	BB	BB	BB	BB	DD	DD	DD	BB	BB	DD	DD	DD	DD	DD	DD	DD	DD	DD	BB	DD	DD	BB	BB	BB	DD	DD
chr4_43448137_43448151	DD	BB	BB	BB	BB	BB	BB	BB	DD	BB	BB	BB	BB	BB	BB	DD	DD	DD	DD	BB	BB	BB	BB	BB	BB	BB	BB	DD	DD	DD	BB	BB	DD	DD	DD	DD	DD	DD	DD	DD	DD	BB	DD	DD	BB	BB	BB	DD	DD
chr4_43460125_43460145	DD	BB	BB	BB	BB	BB	BB	BB	DD	BB	BB	BB	BB	BB	BB	DD	DD	DD	DD	BB	BB	BB	BB	BB	BB	BB	BB	DD	DD	DD	BB	BB	DD	DD	DD	DD	DD	DD	DD	DD	DD	BB	DD	DD	BB	BB	BB	DD	DD
chr4_43489558_43489602	DD	BB	BB	BB	BB	BB	BB	BB	DD	BB	BB	BB	BB	BB	BB	DD	DD	DD	DD	BB	BB	BB	BB	BB	BB	bn	BB	DD	DD	DD	BB	BB	DD	DD	DD	DD	DD	DD	DD	DD	DD	BB	DD	DD	BB	BB	BB	DD	DD
chr4_43517730_43517765	DD	BB	BB	BB	BB	BB	BB	BB	DD	BB	BB	BB	BB	BB	BB	DD	DD	DD	DD	BB	BB	BB	BB	BB	BB	BB	BB	DD	DD	DD	BB	BB	DD	DD	DD	DD	DD	DD	DD	DD	DD	BB	dn	DD	BB	BB	BB	DD	DD
chr4_43525286_43525297	DD	BB	BB	BB	BB	BB	BB	BB	DD	BB	BB	BB	BB	BB	BB	DD	DD	DD	DD	BB	BB	BB	BB	BB	BB	BB	BB	DD	DD	DD	BB	BB	DD	DD	DD	DD	DD	DD	DD	DD	DD	BB	DD	DD	BB	BB	BB	DD	DD
chr4_43551364_43551391	dd	BB	BB	BB	BB	BB	BB	BB	dd	BB	BB	BB	BB	BB	BB	dd	dd	dd	dd	BB	BB	BB	BB	BB	BB	BB	BB	dd	dd	dd	BB	BB	dd	dd	dd	dd	dd	dd	dd	dd	dd	BB	dd	dd	BB	BB	BB	dd	dd
chr4_43551402_43551421	DD	BB	BB	BB	BB	BB	BB	BB	DD	BB	BB	BB	BB	BB	BB	DD	DD	DD	DD	BB	BB	BB	BB	BB	BB	BB	BB	DD	DD	DD	BB	BB	DD	DD	DD	DD	DD	DD	DD	DD	DD	BB	DD	DD	BB	BB	BB	DD	DD
chr4_43564682_43564693	DD	BB	BB	BB	BB	BB	BB	BB	DD	BB	BB	BB	BB	BB	BB	DD	DD	DD	DD	BB	BB	BB	BB	BB	BB	BB	BB	DD	DD	DD	BB	BB	DD	DD	DD	DD	DD	DD	DD	DD	DD	BB	DD	DD	BB	BB	BB	DD	DD
chr4_43591924_43591968	FF	FF	FF	FF	FF	FF	NA	FF	FF	FF	FF	FF	FF	FF	FF	FF	FF	FF	NA	FF	FF	FF	FF	FF	FF	FF	FF	FF	FF	FF	FF	FF	FF	FF	FF	FF	FF	FF	FF	FF	FF	FF	FF	FF	FF	FF	FF	FF	FF
chr4_43610980_43611005	DD	BB	BB	BB	BB	BB	BB	BB	DD	BB	BB	BB	BB	BB	BB	DD	DD	DD	DD	BB	BB	BB	BB	BB	BB	BB	BB	DD	DD	DD	BB	BB	DD	DD	DD	DD	DD	DD	DD	DD	DD	BB	DD	DD	BB	BB	BB	DD	DD
chr4_43669363_43669386	DD	DD	DD	DD	DD	DD	DD	DD	DD	DD	DD	BB	DD	DD	DD	DD	DD	DD	DD	DD	DD	DD	DD	DD	DD	BB	BB	DD	DD	DD	BB	BB	DD	DD	DD	DD	DD	DD	DD	DD	DD	BB	DD	DD	BB	BB	BB	DD	DD
chr4_43683750_43683769	df	FF	FF	FF	FF	FF	FF	FF	df	FF	FF	FF	FF	FF	FF	df	df	df	df	FF	FF	FF	FF	FF	FF	FF	FF	df	df	df	FF	FF	df	df	df	df	df	df	df	df	df	FF	df	df	FF	FF	FF	df	df
chr4_43683769_43683800	DD	BB	BB	BB	BB	BB	BB	BB	DD	BB	BB	BB	BB	BB	BB	DD	DD	DD	DD	BB	BB	BB	BB	BB	BB	BB	BB	DD	DD	DD	BB	BB	DD	DD	DD	DD	DD	DD	DD	DD	DD	BB	DD	DD	BB	BB	BB	DD	DD
chr4_43708965_43708984	NA	FF	FF	FF	NA	FF	NA	FF	FF	FF	NA	FF	FF	FF	FF	FF	FF	NA	FF	FF	NA	FF	FF	FF	NA	FF	FF	NA	FF	FF	FF	FF	FF	FF	NA	NA	NA	FF	FF	FF	FF	FF	FF	FF	NA	NA	FF	FF	FF
chr4_43733191_43733211	DD	BB	BB	BB	BB	BB	BB	BB	DD	BB	BB	BB	BB	BB	BB	DD	DD	DD	DD	BB	BB	BB	BB	BB	BB	BB	BB	DD	DD	DD	BB	BB	DD	DD	DD	DD	DD	DD	DD	DD	DD	BB	DD	DD	BB	BB	BB	DD	DD
chr4_43744057_43744068	DD	BB	BB	BB	BB	BB	BB	BB	DD	BB	BB	BB	BB	BB	BB	DD	DD	DD	DD	BB	BB	BB	BB	BB	BB	BB	BB	DD	DD	DD	BB	BB	DD	DD	DD	DD	DD	DD	DD	DD	DD	BB	DD	DD	BB	BB	BB	DD	DD
chr4_43783566_43783587	df	FF	FF	FF	FF	FF	FF	FF	df	FF	FF	FF	fn	FF	FF	df	df	df	df	FF	FF	FF	FF	FF	FF	fn	FF	df	df	df	FF	FF	df	df	df	df	df	df	df	df	df	FF	df	df	FF	fn	FF	df	df
chr4_43830478_43830505	DD	BB	BB	BB	BB	BB	BB	BB	DD	BB	BB	BB	BB	BB	BB	DD	DD	DD	DD	BB	BB	BB	BB	BB	BB	BB	BB	DD	DD	DD	BB	BB	DD	DD	DD	DD	DD	DD	DD	DD	DD	BB	DD	DD	BB	BB	BB	DD	DD
chr4_43839366_43839397	DD	BB	BB	BB	BB	BB	BB	BB	DD	BB	BB	BB	BB	BB	BB	DD	DD	DD	DD	BB	BB	BB	BB	BB	BB	BB	BB	DD	DD	DD	BB	BB	DD	DD	DD	DD	DD	DD	DD	DD	DD	BB	DD	DD	BB	BB	BB	DD	DD
chr4_43859132_43859167	DD	BB	BB	BB	BB	BB	BB	BB	DD	BB	BB	BB	BB	BB	BB	DD	DD	DD	DD	BB	BB	BB	BB	BB	BB	BB	BB	DD	DD	DD	DD	BB	DD	DD	DD	DD	DD	DD	DD	DD	DD	BB	DD	DD	BB	BB	BB	DD	DD
chr4_43876692_43876715	DD	BB	BB	BB	BB	BB	BB	BB	DD	BB	BB	BB	BB	BB	BB	DD	DD	DD	DD	BB	BB	BB	BB	BB	BB	BB	BB	DD	DD	DD	BB	BB	DD	DD	DD	DD	DD	DD	DD	DD	DD	BB	DD	DD	BB	BB	BB	DD	DD
chr4_43896329_43896354	DD	BB	BB	BB	BB	BB	BB	BB	DD	BB	BB	BB	BB	BB	BB	DD	DD	DD	DD	BB	BB	BB	BB	BB	BB	BB	BB	DD	DD	DD	BB	BB	DD	DD	DD	DD	DD	DD	DD	DD	DD	BB	DD	DD	BB	bn	BB	DD	DD
chr4_43912320_43912351	DD	BB	BB	BB	BB	NA	BB	BB	DD	BB	NA	BB	BB	BB	BB	DD	DD	DD	DD	BB	BB	BB	BB	BB	NN	BB	NN	DD	DD	NA	BB	BB	DD	DD	DD	DD	DD	DD	DD	DD	NA	BB	DD	DD	BB	BB	BB	DD	NA
chr4_43921591_43921625	DD	BB	NN	BB	BB	BB	NA	BB	DD	BB	BB	BB	BB	BB	BB	DD	DD	DD	DD	BB	BB	BB	BB	BB	BB	BB	BB	DD	DD	DD	BB	BB	DD	DD	DD	DD	DD	DD	DD	DD	DD	NA	DD	DD	BB	BB	BB	DD	DD
chr4_43935705_43935720	DD	BB	BB	BB	BB	BB	BB	BB	DD	BB	BB	BB	BB	BB	BB	DD	DD	DD	DD	BB	BB	BB	BB	BB	BB	BB	BB	DD	DD	DD	BB	BB	DD	DD	DD	DD	DD	DD	DD	DD	DD	NA	DD	DD	BB	BB	BB	DD	DD
chr4_43941841_43941866	DD	BB	BB	BB	BB	BB	BB	BB	DD	BB	BB	BB	BB	BB	BB	DD	DD	DD	DD	BB	BB	BB	BB	BB	BB	BB	BB	DD	DD	DD	BB	BB	DD	DD	DD	DD	DD	DD	DD	DD	DD	DD	DD	DD	BB	BB	BB	DD	DD
chr4_43952937_43952951	df	FF	FF	FF	FF	FF	FF	FF	df	FF	FF	FF	FF	FF	FF	df	df	df	DD	FF	FF	FF	df	FF	FF	FF	FF	df	df	df	FF	FF	DD	df	df	df	DD	DD	df	df	df	df	df	df	FF	FF	FF	df	df
chr4_43952967_43952998	DD	BB	BB	BB	BB	BB	BB	BB	DD	BB	BB	BB	BB	BB	BB	DD	DD	DD	DD	BB	BB	BB	bd	BB	BB	BB	BB	DD	DD	DD	BB	BB	DD	DD	DD	DD	DD	DD	DD	DD	DD	DD	DD	DD	BB	BB	BB	DD	DD
chr4_43960586_43960601	DD	BB	BB	BB	BB	BB	BB	BB	DD	BB	BB	BB	BB	BB	BB	DD	DD	DD	DD	BB	BB	BB	BB	BB	BB	BB	BB	dn	dn	DD	BB	BB	DD	DD	DD	DD	DD	DD	DD	DD	DD	DD	DD	DD	BB	BB	BB	DD	DD
chr4_44013840_44013853	DD	BB	BB	BB	BB	BB	BB	BB	DD	BB	BB	BB	BB	BB	BB	DD	DD	DD	DD	BB	BB	BB	BB	BB	BB	BB	BB	DD	DD	DD	BB	BB	DD	DD	DD	DD	DD	DD	DD	DD	DD	DD	DD	DD	BB	BB	BB	DD	DD
chr4_44045180_44045199	DD	BB	BB	BB	BB	BB	BB	BB	DD	BB	BB	BB	BB	BB	BB	DD	DD	DD	DD	BB	BB	BB	BB	BB	BB	BB	BB	DD	DD	DD	BB	BB	DD	DD	DD	DD	DD	DD	DD	DD	DD	DD	DD	DD	BB	BB	BB	DD	DD
chr4_44046605_44046648	DD	BB	BB	BB	BB	BB	BB	BB	DD	BB	BB	BB	BB	BB	BB	DD	DD	DD	DD	BB	BB	BB	BB	BB	BB	BB	BB	DD	DD	DD	BB	BB	DD	DD	DD	DD	DD	DD	DD	DD	DD	DD	DD	DD	BB	BB	BB	DD	DD
chr4_44050661_44050672	DD	BB	BB	BB	BB	BB	BB	BB	DD	BB	BB	BB	BB	BB	BB	DD	DD	DD	DD	BB	BB	BB	BB	BB	BB	BB	BB	DD	DD	DD	BB	BB	DD	DD	DD	DD	DD	DD	DD	DD	DD	DD	DD	DD	BB	BB	BB	DD	DD
chr4_44071450_44071476	DD	BB	BB	BB	BB	BB	BB	BB	DD	BB	BB	BB	BB	BB	BB	DD	DD	DD	DD	BB	BB	BB	BB	BB	BB	BB	BB	DD	DD	DD	BB	BB	DD	DD	DD	DD	DD	DD	DD	dn	dn	DD	DD	DD	BB	BB	BB	DD	DD
chr4_44075256_44075287	DD	BB	BB	BB	BB	BB	BB	BB	DD	BB	BB	BB	BB	BB	BB	DD	DD	DD	DD	BB	BB	BB	BB	BB	BB	BB	BB	DD	DD	DD	BB	BB	DD	DD	DD	DD	DD	DD	DD	DD	DD	DD	DD	DD	BB	BB	BB	DD	DD
chr4_44102049_44102060	DD	BB	BB	BB	BB	BB	BB	BB	DD	BB	BB	BB	BB	BB	BB	DD	DD	DD	DD	BB	BB	BB	BB	BB	BB	BB	BB	DD	DD	DD	BB	BB	DD	DD	DD	DD	DD	DD	DD	DD	DD	DD	DD	DD	BB	BB	BB	DD	DD
chr4_44102237_44102260	DD	BB	BB	BB	BB	BB	BB	BB	DD	BB	BB	BB	BB	BB	BB	DD	DD	DD	DD	BB	BB	BB	BB	BB	BB	BB	BB	DD	DD	DD	BB	BB	DD	DD	DD	DD	DD	DD	DD	DD	DD	DD	DD	DD	BB	BB	BB	DD	DD
chr4_44111344_44111355	DD	BB	BB	BB	BB	BB	BB	BB	DD	BB	BB	BB	BB	BB	BB	DD	DD	DD	DD	BB	BB	BB	BB	BB	BB	BB	BB	DD	DD	DD	BB	BB	DD	DD	DD	DD	DD	DD	DD	DD	DD	DD	DD	DD	BB	BB	BB	DD	DD
chr4_44133462_44133481	DD	BB	BB	BB	BB	BB	BB	BB	DD	BB	BB	BB	BB	BB	BB	DD	DD	DD	DD	BB	BB	BB	BB	BB	BB	BB	BB	DD	DD	DD	BB	BB	DD	DD	DD	DD	DD	DD	DD	DD	DD	DD	DD	DD	BB	BB	BB	DD	DD
chr4_44149610_44149623	DD	BB	BB	BB	BB	BB	BB	BB	DD	BB	BB	BB	BB	BB	BB	DD	DD	DD	DD	BB	BB	BB	BB	BB	BB	BB	BB	DD	DD	DD	BB	BB	DD	DD	DD	DD	DD	DD	DD	DD	DD	DD	DD	DD	BB	BB	BB	DD	DD
chr4_44174413_44174444	NN	BB	BB	BB	BB	BB	BB	BB	NN	BB	BB	BB	BB	BB	BB	NN	NN	NN	nn	BB	BB	BB	BB	BB	BB	BB	BB	DD	NN	nn	BB	BB	NN	NN	NN	NN	NN	NA	NN	NA	NN	NN	NN	DD	BB	BB	BB	DD	NA
chr4_44186486_44186505	DD	BB	BB	BB	BB	BB	BB	BB	DD	BB	BB	BB	BB	BB	BB	DD	DD	DD	DD	BB	BB	BB	BB	BB	BB	BB	BB	DD	DD	DD	BB	BB	DD	DD	DD	DD	DD	DD	DD	DD	DD	DD	DD	DD	BB	BB	BB	DD	DD
chr4_44205895_44205906	DD	BB	BB	BB	BB	BB	BB	BB	DD	BB	BB	BB	BB	BB	BB	DD	DD	DD	DD	BB	BB	BB	BB	BB	BB	BB	BB	DD	DD	DD	BB	BB	DD	DD	DD	DD	DD	DD	DD	DD	DD	DD	DD	DD	BB	BB	BB	DD	DD
chr4_44214320_44214339	DD	BB	BB	BB	BB	BB	BB	BB	DD	BB	BB	BB	BB	BB	BB	DD	DD	DD	DD	BB	BB	BB	BB	BB	BB	BB	BB	DD	DD	DD	BB	BB	DD	DD	DD	DD	DD	DD	DD	DD	DD	DD	DD	DD	BB	BB	BB	DD	DD
chr4_44214840_44214867	FF	FF	FF	FF	FF	FF	FF	FF	FF	FF	FF	FF	FF	NN	FF	FF	FF	FF	FF	FF	FF	FF	FF	FF	FF	FF	FF	FF	FF	FF	FF	FF	FF	FF	FF	FF	FF	FF	FF	FF	FF	FF	FF	FF	FF	NA	FF	FF	FF
chr4_44231180_44231205	DD	BB	BB	BB	BB	BB	BB	BB	DD	BB	BB	BB	BB	BB	BB	DD	DD	DD	DD	BB	BB	BB	BB	BB	BB	BB	BB	DD	DD	DD	BB	BB	DD	DD	DD	DD	DD	DD	DD	DD	DD	DD	DD	DD	BB	BB	BB	DD	DD
chr4_44240754_44240771	DD	BB	BB	BB	BB	BB	BB	BB	DD	BB	BB	BB	BB	BB	BB	DD	DD	DD	DD	BB	BB	BB	BB	BB	BB	BB	BB	DD	DD	DD	BB	BB	DD	DD	DD	DD	DD	DD	DD	DD	DD	DD	DD	DD	BB	BB	BB	DD	DD
chr4_44249428_44249451	DD	BB	BB	BB	BB	BB	BB	BB	DD	BB	BB	BB	BB	BB	BB	DD	DD	DD	DD	BB	BB	BB	BB	BB	BB	BB	BB	DD	DD	DD	BB	BB	DD	DD	DD	DD	DD	DD	DD	DD	DD	DD	DD	DD	BB	BB	BB	DD	DD
chr4_44274882_44274933	DD	NA	DD	NA	DD	DD	DD	DD	DD	DD	DD	DD	DD	DD	DD	DD	DD	DD	DD	DD	DD	DD	du	NA	UU	DD	DD	DD	DD	du	NA	DD	DD	DD	DD	DD	DD	DD	DD	DD	DD	DD	DD	DD	NA	DD	DD	DD	DD
chr4_44278206_44278226	DD	BB	BB	BB	BB	BB	BB	BB	DD	BB	DD	BB	BB	BB	BB	DD	DD	DD	DD	BB	BB	BB	BB	BB	BB	BB	BB	DD	DD	DD	BB	BB	DD	DD	DD	DD	DD	DD	DD	DD	DD	DD	DD	DD	BB	BB	BB	DD	DD
chr4_44286847_44286878	FF	FF	FF	FF	FF	FF	FF	FF	FF	FF	FF	FF	FF	NN	FF	FF	FF	FF	FF	FF	FF	FF	FF	FF	FF	FF	FF	FF	FF	FF	FF	FF	FF	FF	FF	FF	FF	FF	FF	FF	FF	FF	FF	FF	FF	FF	FF	FF	FF
chr4_44289966_44289989	DD	BB	BB	BB	BB	BB	BB	BB	DD	BB	DD	BB	BB	BB	BB	DD	DD	DD	DD	BB	BB	BB	BB	BB	BB	BB	BB	DD	DD	DD	BB	BB	DD	DD	DD	DD	DD	DD	DD	DD	DD	DD	DD	dn	BB	BB	BB	DD	DD
chr4_44290663_44290698	DD	BB	BB	BB	BB	BB	BB	BB	DD	BB	DD	BB	BB	BB	BB	DD	DD	DD	DD	BB	BB	BB	BB	BB	BB	BB	BB	DD	DD	DD	BB	BB	DD	DD	DD	DD	DD	DD	DD	DD	DD	DD	DD	DD	BB	BB	BB	DD	DD
chr4_44296333_44296348	DD	BB	BB	BB	BB	BB	BB	BB	DD	BB	DD	BB	BB	BB	BB	DD	DD	DD	DD	BB	BB	BB	BB	BB	BB	BB	BB	DD	DD	DD	BB	BB	DD	DD	DD	DD	DD	DD	DD	DD	DD	DD	bd	DD	BB	BB	BB	DD	DD
chr4_44314431_44314452	DD	BB	BB	BB	BB	BB	BB	BB	DD	BB	DD	BB	BB	BB	BB	DD	DD	DD	DD	BB	BB	BB	BB	BB	bn	bd	BB	DD	DD	DD	BB	BB	DD	DD	DD	bd	DD	DD	DD	DD	DD	DD	DD	DD	BB	BB	BB	DD	DD
chr4_44326089_44326103	DD	BB	BB	BB	BB	BB	BB	BB	DD	BB	DD	BB	BB	BB	BB	DD	DD	DD	DD	BB	BB	BB	BB	BB	BB	BB	BB	DD	DD	DD	BB	BB	DD	DD	DD	DD	DD	DD	DD	DD	DD	DD	DD	DD	BB	BB	BB	DD	DD
chr4_44341192_44341205	DD	BB	BB	BB	bn	BB	BB	BB	DD	BB	DD	BB	BB	BB	BB	DD	DD	DD	DD	BB	BB	BB	BB	BB	BB	BB	BB	DD	DD	DD	BB	BB	DD	DD	DD	DD	DD	DD	DD	DD	DD	DD	DD	DD	BB	BB	BB	DD	DD
chr4_4434964_4434993	BB	BB	BB	BB	NA	DD	DD	BB	DD	BB	DD	DD	DD	DD	BB	BB	BB	DD	DD	BB	BB	bn	BB	bn	DD	NA	DD	BB	DD	NA	BB	BB	DD	NA	DD	bd	BB	DD	DD	DD	BB	DD	DD	DD	DD	BB	DD	DD	DD
chr4_44375100_44375123	DD	BB	BB	BB	BB	BB	BB	BB	DD	BB	DD	BB	BB	BB	BB	DD	DD	DD	DD	BB	BB	BB	BB	BB	BB	BB	BB	DD	DD	DD	BB	BB	DD	DD	DD	DD	DD	DD	DD	DD	DD	DD	DD	DD	BB	BB	BB	DD	DD
chr4_44381204_44381229	DD	BB	BB	BB	BB	BB	BB	BB	DD	BB	DD	BB	BB	BB	BB	DD	DD	DD	DD	BB	BB	BB	BB	BB	BB	BB	BB	DD	DD	DD	BB	BB	DD	DD	DD	DD	DD	DD	DD	DD	DD	DD	DD	DD	BB	BB	BB	DD	DD
chr4_44382880_44382915	DD	BB	BB	BB	BB	BB	BB	BB	DD	BB	DD	BB	BB	BB	BB	DD	DD	DD	DD	BB	BB	BB	BB	BB	BB	BB	BB	DD	DD	DD	BB	BB	DD	DD	DD	DD	DD	DD	DD	DD	DD	DD	DD	DD	BB	BB	BB	DD	DD
chr4_44423632_44423676	BB	BB	BB	BB	BB	BB	BB	BB	BB	BB	BB	BB	BB	BB	BB	BB	DD	DD	BB	BB	BB	BB	BB	BB	BB	BB	BB	DD	BB	BB	BB	BB	DD	DD	DD	DD	DD	DD	DD	DD	DD	DD	DD	DD	BB	BB	BB	DD	DD
chr4_44490101_44490151	FF	FF	FF	NA	FF	NA	FF	FF	NA	FF	FF	FF	NA	FF	FF	FF	NA	NA	FF	FF	NA	FF	FF	FF	FF	NA	FF	FF	FF	FF	FF	FF	FF	NA	FF	FF	FF	fn	FF	FF	FF	NA	FF	FF	FF	FF	fn	NN	NN
chr4_44888067_44888096	FF	bf	FF	bf	bf	bf	bf	fn	FF	FF	FF	FF	FF	FF	bf	FF	FF	FF	BB	FF	bf	bf	FF	FF	bf	bf	bf	FF	FF	FF	FF	FF	FF	FF	FF	FF	FF	FF	FF	FF	FF	FF	FF	FF	FF	FF	FF	FF	FF
chr4_44898793_44898832	FF	NA	FF	NA	FF	FF	FF	FF	FF	FF	FF	FF	FF	FF	FF	FF	FF	FF	FF	FF	FF	FF	FF	FF	FF	FF	FF	FF	FF	FF	FF	FF	FF	NA	FF	FF	FF	FF	FF	FF	FF	FF	FF	FF	FF	FF	FF	FF	FF
chr4_44964811_44964855	DD	BB	BB	BB	BB	BB	BB	BB	DD	BB	DD	BB	BB	BB	BB	DD	DD	DD	DD	BB	BB	BB	BB	BB	BB	BB	BB	DD	DD	NA	BB	BB	DD	DD	DD	DD	DD	DD	DD	DD	DD	DD	DD	DD	BB	BB	BB	DD	DD
chr4_45024089_45024100	FF	FF	FF	FF	FF	FF	FF	FF	FF	FF	FF	NN	NA	FF	NA	FF	FF	FF	FF	FF	FF	FF	FF	FF	FF	NA	FF	FF	FF	FF	FF	FF	FF	FF	FF	FF	FF	FF	FF	FF	FF	FF	FF	FF	FF	FF	FF	FF	FF
chr4_4509792_4509827	BB	BB	BB	BB	NA	DD	DD	BB	DD	BB	DD	DD	DD	DD	BB	BB	BB	DD	DD	BB	BB	BB	BB	BB	DD	NA	DD	BB	DD	NA	BB	BB	NA	DD	DD	BB	BB	DD	DD	DD	BB	DD	DD	DD	DD	BB	DD	DD	DD
chr4_45113691_45113738	NN	FF	FF	FF	FF	FF	FF	FF	FF	FF	FF	NA	FF	FF	NA	FF	NA	FF	FF	FF	NA	FF	FF	NA	FF	fn	FF	FF	FF	NA	FF	FF	FF	FF	FF	FF	FF	NA	NA	FF	NA	NA	FF	FF	FF	NA	fn	FF	NA
chr4_45137163_45137192	NA	NA	FF	NN	FF	NA	NA	FF	FF	FF	NA	FF	FF	FF	FF	FF	NA	NA	fn	NA	FF	FF	fn	FF	FF	FF	NA	FF	FF	FF	FF	FF	FF	NA	FF	NA	FF	FF	FF	FF	NA	FF	FF	NA	NA	FF	FF	FF	FF
chr4_45164492_45164543	NA	fn	FF	FF	FF	NA	FF	FF	FF	FF	NA	NA	NA	NA	FF	FF	NA	NA	FF	FF	FF	NA	FF	FF	FF	NA	FF	FF	FF	NA	FF	NA	FF	FF	FF	FF	NN	NA	FF	FF	FF	FF	FF	FF	FF	NA	FF	FF	FF
chr4_45174689_45174728	du	DD	DD	DD	DD	DD	DD	DD	DD	DD	DD	NA	DD	DD	DD	DD	DD	DD	DD	DD	DD	DD	DD	DD	DD	NA	DD	DD	DD	DD	DD	DD	DD	DD	DD	DD	DD	DD	DD	DD	DD	DD	DD	du	DD	NA	DD	DD	UU
chr4_45404939_45404954	DD	BB	BB	BB	BB	BB	BB	BB	DD	BB	DD	BB	BB	BB	BB	DD	DD	DD	DD	BB	BB	BB	BB	BB	BB	BB	BB	DD	DD	DD	BB	BB	DD	DD	DD	DD	DD	DD	DD	DD	DD	DD	DD	BB	BB	BB	BB	DD	DD
chr4_45408777_45408796	DD	BB	BB	BB	BB	BB	BB	BB	DD	BB	DD	BB	BB	BB	BB	DD	DD	DD	DD	BB	BB	BB	BB	BB	BB	BB	BB	DD	DD	DD	BB	bn	DD	DD	DD	DD	DD	DD	DD	DD	DD	DD	DD	BB	BB	BB	BB	DD	DD
chr4_45469508_45469537	DD	BB	BB	BB	BB	BB	BB	BB	DD	BB	DD	BB	BB	BB	BB	DD	DD	DD	DD	BB	bd	BB	BB	BB	BB	BB	BB	DD	DD	DD	BB	BB	DD	DD	DD	DD	DD	DD	DD	DD	DD	DD	DD	BB	BB	BB	BB	DD	DD
chr4_45497633_45497656	FF	FF	FF	FF	FF	FF	FF	FF	FF	FF	FF	FF	FF	FF	FF	FF	FF	FF	FF	FF	FF	FF	FF	FF	FF	NA	FF	FF	FF	FF	FF	FF	FF	NN	FF	FF	FF	FF	FF	FF	FF	FF	FF	FF	FF	NA	FF	NA	FF
chr4_45527234_45527281	DD	BB	NA	NA	NA	NA	BB	BB	DD	BB	DD	NA	bd	BB	BB	DD	DD	DD	DD	BB	BB	BB	BB	BB	BB	BB	bn	DD	DD	NA	BB	bn	NN	DD	DD	DD	DD	DD	DD	DD	DD	DD	DD	NA	NA	NA	BB	DD	DD
chr4_45622418_45622461	NN	BB	BB	NA	BB	BB	BB	BB	NA	BB	NN	BB	NA	NA	BB	DD	NA	NA	NA	BB	BB	bd	BB	BB	BB	BB	BB	DD	NA	NA	BB	BB	NA	DD	NA	NA	DD	DD	DD	NA	NA	dn	DD	NA	BB	NA	BB	NA	DD
chr4_45626170_45626181	NA	FF	FF	FF	NA	FF	NA	FF	FF	FF	FF	FF	FF	FF	FF	FF	FF	FF	FF	NA	FF	FF	FF	FF	FF	FF	NA	FF	FF	FF	FF	FF	FF	FF	FF	FF	NA	FF	FF	FF	FF	FF	FF	FF	FF	FF	FF	FF	FF
chr4_45651703_45651720	DD	BB	BB	BB	BB	BB	BB	BB	DD	BB	DD	BB	BB	BB	BB	DD	DD	DD	DD	BB	BB	BB	BB	BB	BB	BB	BB	DD	DD	DD	BB	BB	DD	DD	DD	DD	DD	DD	DD	DD	DD	DD	DD	BB	BB	BB	BB	DD	DD
chr4_45653316_45653347	DD	BB	BB	BB	BB	BB	BB	BB	DD	BB	DD	BB	BB	BB	BB	DD	DD	DD	DD	BB	BB	BB	BB	BB	BB	bn	BB	DD	DD	DD	BB	BB	DD	DD	DD	DD	DD	DD	DD	DD	DD	DD	DD	BB	BB	BB	BB	DD	DD
chr4_45694189_45694209	dd	BB	BB	BB	BB	BB	BB	BB	dd	BB	dd	BB	BB	BB	BB	dd	dd	dd	dd	BB	BB	BB	BB	BB	BB	BB	BB	dd	dd	dd	BB	BB	dd	dd	dd	dd	dd	dd	DD	DD	dd	dd	DD	BB	BB	BB	BB	dd	dd
chr4_45707066_45707085	DD	BB	BB	BB	BB	BB	BB	BB	DD	BB	DD	BB	BB	BB	BB	DD	DD	DD	DD	BB	BB	BB	BB	BB	BB	BB	BB	DD	DD	DD	BB	BB	DD	DD	DD	DD	DD	DD	DD	DD	DD	DD	DD	BB	BB	BB	BB	DD	DD
chr4_45710613_45710628	DD	BB	BB	BB	BB	BB	BB	BB	DD	BB	DD	BB	BB	BB	BB	DD	DD	DD	DD	BB	BB	BB	BB	BB	BB	BB	BB	bd	bd	bd	BB	BB	bd	DD	DD	DD	DD	DD	bd	DD	DD	DD	bd	BB	BB	BB	BB	DD	DD
chr4_45713686_45713710	DD	BB	BB	BB	BB	BB	BB	BB	DD	BB	DD	BB	BB	BB	BB	DD	DD	DD	DD	BB	BB	BB	BB	BB	BB	BB	BB	DD	DD	DD	BB	BB	DD	DD	DD	DD	DD	DD	DD	DD	DD	DD	DD	BB	BB	BB	BB	DD	DD
chr4_45723780_45723803	DD	BB	BB	BB	BB	BB	BB	BB	DD	BB	DD	BB	BB	BB	BB	DD	DD	DD	DD	BB	BB	BB	BB	BB	BB	BB	BB	DD	DD	DD	BB	BB	DD	DD	DD	DD	DD	DD	DD	DD	DD	DD	DD	BB	BB	BB	BB	DD	DD
chr4_45724074_45724087	DD	BB	BB	BB	BB	BB	BB	BB	DD	BB	DD	BB	BB	BB	BB	DD	DD	DD	DD	BB	BB	BB	BB	BB	BB	BB	BB	DD	DD	DD	bd	BB	DD	DD	DD	DD	DD	DD	DD	DD	DD	DD	DD	BB	BB	BB	BB	DD	DD
chr4_45731475_45731486	DD	BB	BB	BB	BB	BB	BB	BB	DD	BB	DD	BB	BB	BB	BB	DD	DD	DD	DD	BB	BB	BB	BB	BB	BB	BB	BB	DD	DD	DD	BB	BB	DD	DD	DD	DD	DD	DD	DD	DD	DD	DD	DD	BB	BB	BB	BB	DD	DD
chr4_45740122_45740153	DD	BB	BB	BB	BB	BB	BB	BB	DD	BB	DD	BB	BB	BB	BB	DD	DD	DD	DD	BB	BB	BB	BB	BB	BB	BB	BB	DD	DD	DD	BB	BB	DD	DD	DD	DD	DD	DD	DD	DD	DD	DD	DD	BB	BB	BB	BB	DD	DD
chr4_4576017_4576066	BB	BB	BB	BB	BB	DD	DD	BB	DD	BB	DD	DD	DD	DD	BB	BB	BB	DD	DD	BB	BB	BB	BB	BB	DD	NA	DD	BB	DD	BB	BB	BB	DD	DD	DD	BB	BB	DD	DD	DD	BB	DD	DD	DD	DD	BB	DD	DD	DD
chr4_45761936_45761955	DD	BB	BB	BB	BB	BB	BB	BB	DD	BB	DD	BB	BB	BB	bn	DD	DD	DD	DD	BB	BB	BB	BB	BB	BB	BB	BB	DD	DD	DD	BB	BB	DD	DD	DD	DD	DD	DD	DD	DD	DD	DD	DD	BB	BB	BB	BB	DD	DD
chr4_45868728_45868755	DD	BB	BB	BB	BB	BB	BB	BB	DD	BB	DD	BB	BB	BB	BB	DD	DD	DD	DD	BB	BB	BB	BB	BB	BB	BB	BB	DD	DD	DD	BB	BB	DD	DD	DD	DD	DD	DD	DD	DD	DD	DD	DD	BB	BB	BB	BB	DD	DD
chr4_45872658_45872672	DD	BB	BB	BB	BB	BB	BB	BB	DD	BB	DD	BB	BB	BB	BB	DD	DD	DD	DD	BB	BB	BB	BB	BB	BB	BB	BB	DD	DD	DD	BB	BB	DD	DD	DD	DD	DD	DD	DD	DD	DD	DD	DD	BB	BB	BB	BB	DD	DD
chr4_45881846_45881873	DD	BB	BB	BB	BB	BB	BB	BB	DD	BB	DD	BB	BB	BB	BB	DD	DD	dn	DD	BB	BB	BB	BB	BB	BB	BB	BB	DD	DD	DD	BB	BB	DD	DD	DD	DD	DD	DD	DD	DD	DD	DD	DD	BB	BB	BB	BB	DD	DD
chr4_45929178_45929201	DD	BB	BB	BB	BB	BB	BB	BB	DD	BB	DD	BB	BB	BB	BB	DD	DD	DD	DD	BB	BB	BB	BB	BB	BB	BB	BB	DD	DD	DD	BB	BB	DD	DD	DD	DD	DD	DD	DD	DD	DD	DD	DD	BB	BB	BB	BB	DD	DD
chr4_45948528_45948539	DD	BB	BB	BB	BB	BB	BB	BB	DD	BB	DD	BB	BB	BB	BB	DD	DD	DD	dn	BB	BB	BB	BB	BB	BB	BB	BB	DD	DD	DD	BB	BB	DD	DD	DD	DD	DD	DD	DD	DD	dn	DD	DD	BB	BB	BB	BB	DD	DD
chr4_45960743_45960777	DD	BB	BB	BB	BB	BB	BB	BB	DD	BB	DD	BB	BB	BB	BB	bd	DD	DD	DD	BB	BB	BB	BB	BB	BB	BB	BB	DD	DD	DD	BB	BB	DD	DD	DD	DD	DD	DD	DD	DD	DD	DD	DD	BB	BB	BB	BB	DD	DD
chr4_46014418_46014442	NA	FF	FF	FF	FF	NA	FF	FF	FF	FF	FF	FF	FF	FF	NA	FF	FF	FF	FF	FF	FF	FF	FF	FF	NA	NA	FF	FF	FF	FF	FF	FF	FF	NN	FF	NA	FF	NA	FF	NN	NN	FF	NA	FF	FF	NA	FF	FF	NA
chr4_46066860_46066884	DD	BB	BB	BB	BB	BB	BB	BB	DD	BB	DD	BB	BB	BB	BB	DD	DD	DD	DD	BB	BB	BB	BB	BB	BB	BB	BB	DD	DD	DD	BB	BB	DD	DD	DD	DD	DD	DD	DD	DD	DD	DD	DD	BB	BB	BB	BB	DD	DD
chr4_46112353_46112376	DD	BB	bn	BB	BB	BB	bn	BB	DD	BB	DD	BB	BB	BB	BB	DD	DD	DD	DD	BB	BB	bn	BB	BB	BB	BB	BB	DD	DD	DD	bn	BB	DD	DD	DD	DD	DD	DD	DD	DD	DD	DD	DD	BB	BB	bn	BB	DD	DD
chr4_46117128_46117145	DD	BB	BB	BB	BB	BB	BB	BB	DD	BB	dn	BB	BB	BB	BB	DD	DD	DD	DD	BB	BB	BB	BB	BB	BB	BB	BB	DD	DD	DD	BB	BB	dn	DD	DD	DD	DD	DD	DD	DD	DD	DD	DD	BB	BB	BB	BB	DD	DD
chr4_46141376_46141400	DD	BB	BB	BB	BB	BB	BB	BB	DD	BB	DD	BB	BB	BB	BB	DD	DD	DD	DD	BB	BB	BB	BB	BB	BB	BB	BB	DD	DD	DD	BB	BB	DD	DD	DD	DD	DD	DD	DD	DD	DD	DD	DD	BB	BB	BB	BB	DD	DD
chr4_46160660_46160695	DD	BB	BB	BB	BB	BB	BB	BB	DD	BB	DD	BB	BB	BB	BB	DD	DD	DD	DD	BB	BB	BB	BB	BB	BB	BB	BB	DD	DD	DD	BB	BB	DD	DD	DD	DD	DD	DD	DD	DD	DD	DD	DD	BB	BB	BB	BB	DD	DD
chr4_46179526_46179570	DD	BB	BB	BB	BB	bn	BB	BB	DD	BB	DD	BB	BB	BB	BB	DD	DD	DD	DD	BB	BB	BB	BB	BB	BB	BB	BB	DD	DD	DD	BB	BB	DD	DD	DD	DD	DD	DD	DD	DD	DD	DD	DD	BB	BB	BB	BB	DD	DD
chr4_46268768_46268807	DD	BB	BB	BB	BB	BB	BB	BB	DD	BB	DD	BB	BB	BB	BB	DD	DD	DD	DD	BB	BB	BB	BB	BB	BB	BB	BB	DD	DD	DD	BB	BB	DD	DD	DD	DD	DD	DD	DD	DD	DD	DD	DD	BB	BB	BB	BB	DD	DD
chr4_46269820_46269839	DD	BB	BB	BB	BB	BB	BB	BB	DD	BB	DD	BB	BB	BB	BB	DD	DD	DD	DD	BB	BB	BB	BB	BB	BB	BB	BB	DD	DD	DD	BB	BB	DD	DD	DD	DD	DD	DD	DD	DD	DD	DD	DD	BB	BB	BB	BB	DD	DD
chr4_46298074_46298108	DD	BB	BB	BB	BB	BB	BB	BB	DD	BB	DD	BB	BB	BB	BB	DD	DD	DD	DD	BB	BB	BB	BB	BB	BB	BB	BB	DD	DD	DD	BB	BB	DD	DD	DD	DD	DD	DD	DD	DD	DD	DD	DD	BB	BB	BB	BB	DD	DD
chr4_46340571_46340595	DD	BB	BB	BB	BB	BB	BB	BB	DD	BB	DD	BB	BB	BB	BB	DD	DD	DD	DD	BB	BB	BB	BB	BB	BB	BB	BB	DD	DD	DD	BB	BB	DD	DD	DD	DD	DD	DD	DD	DD	DD	DD	DD	BB	BB	BB	BB	DD	DD
chr4_46358558_46358573	DD	BB	BB	BB	BB	BB	BB	BB	DD	BB	DD	BB	BB	BB	BB	DD	DD	DD	DD	BB	BB	BB	BB	BB	BB	BB	BB	DD	DD	DD	BB	BB	DD	DD	DD	DD	DD	DD	DD	DD	DD	DD	DD	BB	BB	BB	BB	DD	DD
chr4_46398540_46398579	DD	BB	BB	BB	BB	BB	BB	BB	DD	BB	DD	BB	BB	BB	BB	DD	DD	DD	DD	BB	BB	BB	BB	BB	BB	BB	BB	DD	DD	DD	BB	BB	DD	DD	DD	DD	DD	DD	DD	DD	DD	DD	DD	BB	BB	BB	BB	DD	DD
chr4_46436349_46436384	NA	BB	BB	BB	BB	NN	BB	BB	DD	BB	DD	BB	BB	BB	NN	DD	NA	DD	DD	BB	BB	BB	BB	NA	BB	BB	BB	DD	DD	DD	BB	BB	DD	DD	DD	DD	DD	DD	DD	DD	DD	DD	DD	BB	BB	BB	BB	DD	DD
chr4_46531383_46531438	FF	FF	NA	NN	NA	NA	FF	FF	FF	NA	FF	fn	NA	NN	fn	FF	FF	FF	FF	FF	FF	FF	FF	FF	NN	NA	FF	FF	FF	FF	FF	FF	FF	FF	FF	FF	FF	FF	FF	FF	FF	FF	FF	NA	FF	NA	FF	FF	FF
chr4_4674435_4674494	BB	NA	NA	BB	NA	DD	DD	BB	DD	NA	NN	DD	DD	DD	BB	NA	NA	DD	DD	BB	NA	bn	NA	NA	DD	BB	DD	BB	DD	BB	NA	BB	DD	DD	DD	NA	BB	DD	DD	DD	NA	DD	NN	DD	NA	BB	DD	DD	DD
chr4_46783304_46783351	FF	FF	FF	NA	FF	NA	NA	FF	FF	FF	FF	NA	FF	NA	FF	FF	FF	FF	FF	FF	FF	FF	FF	FF	NA	FF	FF	FF	FF	NA	FF	FF	FF	FF	FF	FF	FF	FF	FF	NA	NA	NA	FF	FF	FF	NA	FF	FF	FF
chr4_46806643_46806694	FF	bf	BB	bf	bn	bf	bf	bf	FF	bf	bn	bf	bf	bf	bf	bf	bf	FF	bn	bn	FF	bf	BB	bf	bf	bf	bf	bf	FF	FF	FF	fn	bf	bf	bf	bf	bf	bf	FF	FF	bf	bf	bn	bf	bf	FF	BB	bf	bf
chr4_46850783_46850826	DD	BB	BB	BB	BB	BB	DD	BB	DD	BB	DD	BB	BB	BB	BB	DD	DD	DD	DD	bd	BB	BB	BB	BB	bn	BB	BB	DD	DD	DD	BB	BB	DD	DD	DD	DD	DD	DD	DD	DD	DD	DD	DD	BB	BB	BB	BB	DD	DD
chr4_46879691_46879746	BB	BB	BB	BB	BB	BB	BB	BB	BB	BB	BB	BB	BB	BB	BB	BB	NA	BB	BB	BB	BB	BB	BB	BB	BB	BB	BB	bu	BB	BB	BB	BB	BB	BB	NA	BB	BB	BB	BB	BB	NA	BB	NA	BB	BB	BB	BB	BB	BB
chr4_46880731_46880770	DD	BB	BB	BB	BB	BB	BB	BB	DD	BB	DD	BB	BB	BB	BB	DD	DD	DD	DD	BB	BB	BB	BB	BB	BB	BB	BB	DD	DD	DD	BB	BB	DD	DD	DD	DD	DD	DD	DD	DD	DD	DD	DD	BB	BB	BB	BB	DD	DD
chr4_46923194_46923220	df	FF	FF	FF	FF	FF	FF	FF	df	FF	df	FF	FF	FF	FF	df	df	df	df	FF	FF	FF	fn	FF	fn	FF	FF	df	df	df	FF	FF	df	df	df	NA	df	df	df	df	df	df	df	FF	FF	FF	FF	df	df
chr4_46985949_46986004	DD	NN	NN	NN	NN	NA	NN	NN	DD	BB	DD	NN	NN	NN	NN	NA	NA	DD	DD	NN	NN	NN	NA	NN	NN	NA	BB	NA	NA	DD	BB	BB	NA	DD	DD	NA	DD	DD	NA	DD	NA	DD	DD	BB	BB	NA	NA	DD	DD
chr4_47048165_47048182	DD	BB	BB	BB	BB	BB	BB	BB	DD	BB	DD	BB	BB	BB	BB	DD	DD	DD	DD	BB	BB	BB	BB	BB	BB	BB	BB	DD	DD	DD	BB	BB	DD	DD	DD	NA	DD	DD	DD	DD	DD	DD	DD	BB	BB	BB	BB	DD	DD
chr4_47053552_47053565	DD	BB	BB	BB	BB	BB	BB	BB	DD	BB	DD	BB	BB	BB	BB	DD	DD	DD	DD	BB	BB	BB	BB	BB	BB	BB	BB	DD	DD	DD	BB	BB	DD	DD	DD	NA	DD	DD	DD	DD	DD	DD	DD	BB	BB	BB	BB	DD	DD
chr4_47065627_47065661	DD	BB	BB	BB	BB	BB	BB	BB	DD	BB	DD	BB	BB	BB	BB	DD	DD	DD	DD	BB	BB	BB	BB	BB	BB	BB	BB	DD	DD	DD	BB	BB	DD	DD	DD	NA	DD	DD	DD	DD	DD	DD	DD	BB	BB	BB	BB	DD	DD
chr4_47085573_47085584	DD	BB	BB	BB	BB	BB	BB	BB	DD	BB	DD	BB	BB	BB	BB	DD	DD	DD	DD	BB	BB	BB	BB	BB	BB	BB	BB	DD	DD	DD	BB	BB	DD	DD	DD	NA	DD	DD	DD	DD	DD	DD	DD	BB	BB	BB	BB	DD	DD
chr4_47135001_47135036	fn	NA	NA	FF	FF	FF	FF	FF	FF	FF	FF	NA	FF	FF	NN	FF	FF	FF	FF	FF	NA	FF	FF	FF	FF	NA	FF	FF	FF	NA	FF	FF	FF	FF	FF	FF	FF	FF	FF	FF	FF	FF	FF	FF	FF	NA	FF	FF	FF
chr4_47283960_47284007	FF	FF	FF	FF	FF	FF	NA	FF	FF	FF	FF	FF	FF	FF	FF	FF	FF	FF	FF	FF	NA	FF	FF	FF	FF	NA	FF	FF	FF	NA	FF	FF	FF	FF	FF	FF	FF	FF	FF	FF	FF	FF	FF	FF	FF	NA	FF	FF	NA
chr4_4729805_4729834	FF	FF	FF	FF	FF	FF	FF	FF	FF	FF	FF	FF	FF	FF	FF	FF	FF	FF	FF	FF	FF	FF	FF	FF	FF	FF	FF	FF	FF	FF	FF	FF	FF	FF	FF	FF	FF	FF	FF	FF	FF	FF	FF	FF	FF	FF	FF	FF	FF
chr4_47377953_47377968	FF	FF	FF	FF	FF	FF	FF	FF	FF	FF	FF	FF	FF	NA	FF	FF	FF	FF	NA	FF	FF	FF	FF	FF	FF	NA	FF	FF	FF	FF	FF	FF	FF	FF	FF	FF	FF	FF	FF	FF	NA	FF	FF	FF	FF	FF	FF	NA	FF
chr4_47515371_47515394	DD	BB	BB	BB	BB	BB	BB	BB	DD	NA	DD	BB	BB	BB	BB	DD	DD	DD	DD	BB	BB	BB	BB	BB	BB	BB	BB	DD	NA	DD	BB	BB	DD	DD	DD	NA	DD	DD	NA	DD	DD	DD	DD	BB	BB	bn	BB	DD	DD
chr4_47724288_47724351	DD	DD	BB	BB	BB	NA	DD	DD	DD	DD	DD	BB	BB	NN	NA	DD	NA	DD	BB	BB	NN	BB	BB	NA	BB	NA	BB	DD	BB	DD	BB	BB	NA	NA	NA	NA	NN	DD	NA	NN	dn	DD	DD	BB	BB	NA	BB	DD	BB
chr4_47771697_47771740	FF	FF	FF	FF	FF	FF	FF	FF	FF	FF	NA	FF	FF	FF	FF	FF	FF	FF	NA	FF	FF	FF	NA	FF	FF	NA	FF	FF	FF	FF	FF	FF	FF	FF	FF	FF	FF	FF	FF	NA	FF	FF	FF	FF	FF	NA	FF	NA	NN
chr4_47790648_47790731	dn	NA	bn	bb	bn	bb	bb	dn	dn	bb	dd	BB	bb	bb	bn	DD	dd	NA	dn	BB	bb	bb	bb	BB	bn	bn	bd	dn	bd	dn	BB	bb	NA	NA	dd	NA	dn	NA	NA	NA	DD	bd	dd	bd	bn	bb	bn	dn	bd
chr4_47828187_47828234	FF	NA	FF	FF	FF	NA	fn	NA	FF	FF	FF	fn	FF	FF	FF	FF	NA	FF	FF	FF	FF	FF	FF	NN	FF	NA	NA	NA	FF	NA	FF	FF	NA	FF	NA	FF	FF	NA	fn	FF	NA	FF	NA	FF	FF	FF	FF	FF	NA
chr4_47874530_47874553	FF	FF	FF	FF	FF	FF	FF	FF	FF	FF	FF	FF	FF	FF	FF	FF	FF	FF	FF	FF	FF	FF	FF	FF	FF	FF	FF	FF	FF	NA	FF	FF	FF	FF	FF	FF	FF	FF	FF	FF	FF	FF	FF	FF	FF	FF	FF	FF	FF
chr4_47893276_47893310	FF	FF	FF	FF	FF	FF	FF	FF	FF	FF	FF	FF	FF	FF	FF	FF	FF	FF	FF	NN	FF	FF	FF	FF	FF	FF	FF	FF	FF	FF	FF	FF	FF	FF	NA	FF	FF	FF	FF	FF	NA	FF	FF	FF	FF	FF	FF	FF	FF
chr4_47894381_47894432	NN	NN	BB	BB	NA	NA	BB	BB	DD	bn	BB	NN	BB	NN	BB	BB	NA	BB	BB	NA	BB	NA	bn	BB	BB	NA	NA	BB	BB	BB	bd	NA	BB	BB	NA	BB	BB	BB	BB	BB	BB	NA	NA	NA	BB	NA	BB	BB	BB
chr4_48028517_48028556	FF	FF	FF	NA	FF	FF	FF	FF	FF	FF	FF	FF	FF	FF	FF	FF	NA	FF	FF	FF	NN	FF	FF	FF	NA	NA	FF	FF	FF	fn	NA	FF	FF	FF	FF	FF	FF	FF	FF	FF	FF	FF	FF	FF	FF	FF	FF	FF	NA
chr4_48230217_48230248	FF	FF	NA	FF	FF	FF	FF	FF	FF	FF	FF	FF	FF	FF	FF	FF	FF	FF	FF	FF	FF	FF	FF	FF	FF	FF	FF	FF	FF	FF	FF	FF	FF	FF	FF	FF	FF	FF	FF	FF	FF	NN	FF	FF	FF	FF	FF	FF	FF
chr4_48347954_48347993	FF	FF	FF	NA	FF	NA	FF	NA	FF	FF	FF	FF	FF	FF	NN	FF	FF	FF	FF	FF	FF	FF	FF	FF	FF	FF	FF	FF	FF	FF	FF	NA	FF	FF	NA	FF	FF	NA	FF	FF	NA	NA	FF	FF	FF	FF	FF	FF	FF
chr4_48645821_48645852	FF	FF	NN	fn	FF	FF	FF	FF	FF	FF	FF	FF	FF	FF	FF	FF	FF	FF	FF	FF	FF	FF	FF	FF	FF	NA	FF	FF	FF	NA	FF	FF	FF	FF	FF	NA	FF	FF	FF	FF	NA	FF	FF	FF	FF	FF	FF	FF	FF
chr4_48700733_48700764	FF	FF	FF	FF	FF	FF	fn	FF	NA	FF	FF	FF	FF	FF	FF	FF	FF	FF	FF	FF	NN	FF	FF	FF	FF	FF	FF	FF	FF	FF	FF	FF	FF	FF	FF	FF	FF	FF	FF	FF	FF	FF	FF	FF	FF	FF	FF	NA	FF
chr4_48815395_48815442	FF	FF	FF	FF	FF	FF	NN	FF	FF	FF	FF	FF	FF	NN	FF	FF	FF	NA	FF	FF	FF	FF	FF	NA	FF	NA	FF	FF	FF	FF	FF	FF	FF	FF	NN	FF	FF	FF	FF	FF	NA	NA	FF	NA	FF	fn	FF	FF	FF
chr4_48860954_48860989	FF	FF	FF	FF	FF	FF	FF	FF	FF	FF	FF	FF	FF	FF	FF	FF	FF	FF	FF	FF	FF	FF	FF	FF	FF	NA	FF	FF	FF	FF	NA	FF	FF	FF	NA	FF	FF	FF	FF	FF	FF	FF	FF	FF	FF	FF	FF	fn	FF
chr4_48983373_48983412	DD	BB	BB	BB	BB	BB	BB	BB	DD	BB	DD	BB	BB	BB	BB	DD	DD	DD	DD	BB	BB	BB	BB	BB	BB	BB	BB	DD	NA	dn	BB	BB	DD	DD	DD	BB	BB	DD	DD	NA	DD	DD	DD	BB	BB	BB	BB	DD	dn
chr4_48993827_48993876	NA	NA	FF	FF	FF	FF	NA	NA	FF	NA	FF	FF	FF	NA	FF	FF	FF	FF	FF	FF	FF	FF	FF	FF	FF	NA	FF	NA	FF	FF	FF	NA	FF	NA	NN	NA	FF	FF	FF	FF	NA	FF	FF	NA	FF	NA	NN	FF	NA
chr4_49103378_49103407	FF	FF	bf	bf	FF	FF	FF	FF	BB	FF	FF	bf	FF	fn	FF	FF	FF	FF	FF	FF	bf	FF	FF	FF	FF	FF	FF	FF	FF	NA	FF	FF	FF	FF	FF	FF	FF	FF	FF	FF	FF	FF	FF	bf	FF	bf	FF	FF	NA
chr4_49190501_49190535	FF	FF	FF	FF	FF	FF	FF	FF	FF	FF	FF	FF	FF	FF	FF	FF	FF	FF	FF	FF	FF	FF	FF	FF	FF	FF	FF	FF	FF	FF	FF	FF	FF	FF	FF	FF	FF	FF	FF	FF	fn	NN	FF	FF	FF	FF	FF	FF	FF
chr4_49250471_49250498	DD	BB	BB	BB	BB	BB	BB	BB	DD	BB	DD	BB	BB	BB	BB	DD	DD	DD	DD	BB	BB	BB	BB	BB	BB	BB	BB	DD	DD	DD	BB	BB	DD	DD	DD	BB	BB	DD	DD	DD	DD	DD	DD	BB	BB	BB	BB	DD	DD
chr4_49560822_49560861	FF	NA	FF	FF	FF	FF	FF	FF	FF	FF	FF	FF	FF	FF	FF	FF	FF	FF	FF	FF	NA	FF	FF	FF	FF	FF	FF	FF	FF	FF	FF	FF	FF	FF	FF	FF	FF	FF	FF	FF	FF	NA	FF	FF	FF	FF	NA	FF	FF
chr4_49571375_49571422	NA	FF	FF	FF	FF	FF	FF	FF	FF	FF	FF	FF	FF	FF	NA	NA	FF	FF	NA	FF	FF	NA	FF	NN	FF	NA	FF	FF	NA	FF	FF	FF	FF	FF	NA	NA	NA	FF	NA	FF	FF	FF	FF	fn	FF	NA	FF	FF	FF
chr4_49602045_49602056	DD	BB	BB	BB	BB	BB	BB	BB	DD	BB	DD	BB	BB	BB	BB	DD	DD	DD	DD	BB	BB	BB	BB	BB	BB	BB	BB	DD	DD	DD	BB	BB	DD	DD	DD	BB	BB	DD	DD	DD	DD	DD	DD	BB	BB	BB	BB	DD	DD
chr4_49602170_49602185	DD	BB	BB	BB	BB	BB	BB	BB	DD	BB	DD	BB	BB	BB	BB	DD	DD	DD	DD	BB	BB	BB	BB	BB	BB	BB	BB	DD	DD	DD	BB	BB	DD	DD	DD	BB	BB	DD	DD	DD	DD	DD	DD	BB	BB	BB	BB	DD	DD
chr4_49603835_49603864	DD	BB	BB	BB	BB	BB	BB	BB	DD	BB	DD	BB	BB	BB	BB	DD	DD	DD	DD	BB	BB	BB	BB	BB	BB	BB	BB	DD	DD	DD	BB	BB	DD	DD	DD	BB	BB	DD	DD	DD	DD	DD	DD	BB	BB	BB	BB	DD	DD
chr4_49608047_49608058	bd	BB	BB	BB	BB	BB	BB	BB	bd	BB	bd	BB	BB	BB	BB	DD	DD	DD	bd	BB	BB	BB	BB	BB	BB	BB	BB	DD	DD	DD	BB	BB	bd	bd	bd	BB	BB	DD	DD	bd	DD	bd	bd	BB	BB	BB	BB	bd	bd
chr4_49612531_49612550	DD	BB	BB	BB	BB	BB	BB	BB	DD	BB	DD	BB	BB	BB	BB	dn	DD	dn	DD	BB	BB	BB	BB	BB	BB	BB	BB	DD	DD	dn	BB	BB	DD	DD	dn	BB	BB	dn	dn	DD	DD	DD	dn	BB	BB	BB	BB	dn	DD
chr4_49633605_49633624	DD	BB	BB	BB	BB	BB	BB	BB	DD	BB	DD	BB	BB	BB	BB	DD	DD	DD	DD	BB	BB	BB	BB	BB	BB	BB	BB	DD	DD	DD	BB	BB	DD	DD	DD	BB	BB	DD	DD	DD	DD	DD	DD	BB	BB	BB	BB	DD	DD
chr4_49658810_49658830	DD	BB	BB	BB	BB	BB	BB	BB	DD	BB	DD	BB	BB	BB	BB	DD	DD	DD	DD	BB	BB	BB	BB	BB	BB	BB	BB	DD	DD	DD	BB	BB	DD	DD	DD	BB	BB	DD	DD	DD	DD	DD	DD	BB	BB	BB	BB	DD	DD
chr4_49666324_49666363	DD	BB	BB	BB	BB	BB	BB	BB	DD	BB	DD	BB	BB	BB	BB	DD	DD	DD	DD	BB	BB	BB	BB	BB	BB	BB	BB	DD	DD	DD	BB	BB	DD	DD	DD	BB	BB	DD	DD	DD	DD	DD	DD	BB	BB	BB	BB	DD	DD
chr4_49674682_49674693	df	FF	FF	fn	FF	FF	FF	FF	df	FF	df	FF	FF	FF	FF	df	df	df	df	FF	fn	FF	FF	FF	FF	FF	FF	df	df	df	FF	FF	df	df	df	FF	FF	df	df	df	df	df	df	FF	FF	FF	FF	df	df
chr4_49701152_49701183	DD	BB	BB	BB	BB	BB	BB	BB	DD	BB	DD	bd	BB	BB	BB	DD	DD	DD	DD	BB	BB	BB	BB	BB	bn	BB	BB	DD	DD	DD	BB	BB	DD	DD	DD	BB	BB	DD	DD	DD	DD	DD	DD	BB	BB	BB	BB	DD	DD
chr4_49713805_49713824	DD	BB	BB	BB	BB	BB	BB	BB	DD	BB	DD	BB	BB	BB	BB	DD	DD	DD	DD	BB	BB	BB	BB	BB	BB	BB	BB	DD	DD	DD	BB	BB	DD	DD	DD	BB	BB	DD	DD	DD	DD	DD	DD	BB	BB	BB	BB	DD	DD
chr4_49718802_49718833	DD	BB	BB	BB	BB	BB	BB	BB	DD	BB	DD	BB	BB	BB	BB	DD	DD	DD	DD	BB	BB	BB	BB	BB	BB	BB	BB	DD	DD	DD	BB	BB	DD	DD	DD	BB	BB	DD	DD	DD	DD	DD	DD	BB	BB	BB	BB	DD	DD
chr4_4979225_4979256	BB	BB	BB	BB	BB	DD	DD	BB	DD	BB	DD	DD	DD	DD	BB	BB	BB	DD	DD	BB	BB	BB	BB	BB	DD	BB	DD	BB	DD	BB	BB	BB	DD	DD	DD	BB	BB	DD	DD	DD	BB	DD	DD	DD	DD	BB	DD	DD	DD
chr4_49796360_49796399	DD	BB	BB	BB	BB	BB	BB	BB	DD	BB	DD	BB	BB	BB	BB	DD	DD	DD	DD	BB	BB	BB	BB	BB	BB	BB	BB	DD	NA	DD	BB	BB	DD	DD	DD	BB	BB	DD	DD	DD	DD	DD	DD	BB	BB	BB	BB	DD	DD
chr4_49836436_49836459	DD	BB	BB	BB	BB	BB	BB	BB	DD	BB	DD	BB	BB	BB	BB	DD	DD	DD	DD	BB	BB	BB	BB	BB	BB	BB	BB	DD	BB	DD	bn	BB	DD	DD	DD	BB	BB	DD	DD	DD	DD	DD	DD	BB	BB	BB	BB	DD	DD
chr4_49837170_49837189	DD	BB	BB	BB	BB	BB	BB	BB	DD	BB	DD	BB	BB	BB	BB	DD	DD	DD	DD	BB	BB	BB	BB	BB	BB	BB	BB	DD	BB	DD	BB	BB	DD	DD	DD	BB	BB	DD	DD	DD	DD	DD	DD	BB	BB	BB	BB	DD	DD
chr4_49838300_49838317	bd	BB	BB	BB	BB	BB	BB	BB	bd	BB	bd	BB	BB	BB	BB	bd	bd	bd	DD	BB	BB	BB	BB	BB	BB	BB	BB	DD	BB	bd	BB	BB	bd	bd	DD	BB	BB	DD	DD	bd	DD	DD	bd	BB	BB	BB	BB	DD	DD
chr4_49905496_49905531	DD	BB	BB	BB	BB	BB	BB	BB	DD	BB	DD	BB	BB	BB	BB	DD	DD	DD	DD	BB	BB	BB	BB	BB	BB	BB	BB	DD	BB	DD	BB	BB	DD	DD	DD	BB	BB	DD	DD	DD	DD	DD	DD	BB	BB	BB	BB	DD	DD
chr4_49930983_49931022	NA	BB	BB	BB	BB	BB	BB	NN	DD	BB	DD	BB	BB	BB	BB	NA	DD	DD	DD	BB	BB	BB	BB	BB	BB	BB	BB	DD	BB	DD	BB	BB	DD	DD	DD	BB	BB	DD	DD	DD	DD	DD	DD	BB	BB	BB	BB	DD	DD
chr4_49986113_49986156	FF	FF	FF	fn	NA	FF	FF	FF	FF	fn	FF	FF	NA	FF	FF	FF	FF	FF	FF	FF	FF	FF	FF	FF	NA	NA	FF	FF	FF	FF	FF	FF	FF	FF	FF	FF	FF	FF	FF	FF	FF	FF	FF	FF	FF	FF	FF	NA	FF
chr4_50047905_50047944	FF	FF	NA	FF	FF	FF	FF	fn	FF	FF	FF	FF	FF	NN	FF	FF	fn	NA	NA	NA	FF	FF	FF	FF	FF	NA	FF	FF	FF	FF	FF	FF	FF	FF	FF	FF	FF	FF	FF	FF	FF	FF	FF	FF	FF	NA	FF	FF	FF
chr4_50066393_50066420	DD	NA	BB	BB	BB	BB	BB	bn	NA	BB	DD	BB	NA	BB	NA	DD	DD	DD	DD	BB	BB	BB	NA	BB	BB	BB	BB	NA	BB	NA	BB	BB	DD	DD	DD	BB	BB	DD	DD	DD	DD	DD	DD	BB	BB	NA	BB	NA	DD
chr4_50068283_50068306	DD	BB	BB	BB	BB	BB	BB	BB	DD	BB	DD	BB	BB	BB	BB	DD	DD	DD	DD	BB	BB	BB	BB	BB	BB	BB	BB	DD	BB	DD	BB	BB	DD	DD	DD	BB	BB	DD	DD	DD	DD	DD	DD	BB	BB	BB	BB	DD	DD
chr4_50085630_50085669	NA	BB	BB	NA	BB	BB	BB	NN	DD	BB	DD	BB	BB	BB	BB	DD	DD	DD	DD	NN	BB	NA	BB	BB	BB	NA	BB	DD	BB	NA	BB	BB	DD	DD	DD	BB	NA	DD	DD	NA	NA	DD	DD	NA	BB	NA	BB	NA	DD
chr4_50086394_50086425	FF	FF	FF	FF	FF	FF	FF	FF	FF	FF	FF	FF	FF	FF	FF	FF	FF	FF	FF	FF	FF	NN	FF	FF	FF	FF	FF	FF	FF	FF	FF	FF	FF	NA	FF	FF	FF	FF	FF	FF	FF	FF	FF	FF	FF	FF	FF	FF	FF
chr4_50141210_50141253	DD	BB	BB	BB	BB	bn	BB	BB	DD	BB	DD	BB	BB	BB	BB	DD	DD	DD	DD	BB	BB	BB	BB	BB	bd	BB	BB	DD	BB	DD	BB	BB	DD	DD	DD	BB	BB	DD	DD	DD	DD	DD	DD	BB	BB	BB	BB	DD	DD
chr4_50180235_50180254	DD	BB	BB	BB	BB	BB	BB	BB	DD	BB	DD	BB	BB	BB	BB	DD	DD	DD	DD	BB	BB	BB	BB	BB	BB	BB	BB	DD	BB	DD	BB	BB	DD	DD	DD	BB	BB	DD	DD	DD	DD	DD	DD	BB	BB	BB	BB	DD	DD
chr4_50230239_50230286	DD	NA	BB	DD	BB	BB	BB	BB	DD	BB	DD	NA	BB	BB	BB	DD	DD	NA	NN	BB	BB	BB	NN	DD	BB	BB	NA	DD	BB	DD	BB	BB	DD	DD	DD	BB	BB	NA	DD	DD	NA	NA	DD	BB	BB	BB	BB	DD	DD
chr4_50240642_50240657	DD	BB	BB	BB	BB	BB	BB	BB	DD	BB	DD	BB	BB	BB	BB	DD	DD	DD	DD	BB	BB	BB	BB	BB	BB	BB	BB	DD	BB	DD	BB	BB	DD	DD	DD	BB	BB	DD	DD	DD	DD	DD	DD	BB	BB	BB	BB	DD	DD
chr4_50319143_50319178	DD	BB	BB	BB	BB	BB	BB	BB	DD	BB	DD	BB	BB	BB	BB	DD	DD	DD	DD	BB	BB	BB	BB	BB	BB	BB	BB	DD	BB	DD	BB	BB	DD	DD	DD	BB	BB	DD	DD	DD	DD	DD	DD	BB	BB	BB	BB	DD	DD
chr4_50323658_50323681	DD	BB	BB	BB	BB	BB	BB	BB	DD	BB	DD	BB	BB	BB	BB	DD	DD	DD	DD	BB	BB	BB	BB	BB	BB	BB	BB	DD	BB	DD	BB	BB	DD	DD	DD	BB	BB	DD	DD	DD	DD	DD	DD	BB	BB	BB	BB	DD	DD
chr4_5038157_5038208	bn	BB	BB	BB	BB	DD	DD	BB	NA	BB	DD	NA	NA	NN	NN	BB	BB	DD	DD	BB	BB	bn	BB	NA	NN	NA	DD	BB	DD	BB	NN	BB	DD	DD	DD	BB	bn	DD	NA	DD	bn	NA	dn	DD	DD	BB	NN	DD	NA
chr4_50417303_50417314	DD	BB	BB	BB	BB	BB	BB	BB	DD	BB	bd	BB	BB	BB	BB	bd	DD	bd	bd	BB	BB	BB	BB	BB	BB	BB	BB	bd	BB	bd	BB	BB	bd	bd	bd	BB	BB	bd	bd	DD	DD	DD	bd	BB	BB	BB	BB	bd	DD
chr4_50417316_50417339	DD	BB	BB	BB	BB	BB	BB	BB	DD	BB	DD	BB	BB	BB	BB	DD	DD	DD	DD	BB	BB	BB	BB	BB	BB	BB	BB	DD	BB	DD	BB	BB	DD	DD	DD	BB	BB	DD	DD	DD	DD	DD	DD	BB	BB	BB	BB	DD	DD
chr4_50432998_50433029	DD	BB	BB	BB	BB	BB	BB	BB	DD	BB	DD	BB	BB	BB	BB	DD	DD	DD	DD	BB	BB	BB	BB	BB	BB	BB	BB	DD	BB	DD	BB	BB	DD	DD	DD	BB	BB	DD	NA	DD	NN	NA	DD	BB	BB	BB	BB	NA	NA
chr4_50458433_50458462	DD	BB	BB	BB	BB	BB	BB	BB	DD	BB	DD	BB	BB	BB	BB	DD	DD	DD	DD	BB	BB	BB	BB	BB	BB	BB	BB	DD	BB	DD	BB	BB	DD	DD	DD	BB	BB	DD	DD	DD	DD	DD	DD	BB	bd	BB	BB	DD	DD
chr4_50485544_50485568	DD	BB	BB	BB	BB	BB	BB	BB	DD	BB	DD	BB	BB	BB	BB	DD	bd	DD	DD	BB	BB	BB	BB	BB	BB	BB	BB	DD	BB	DD	BB	BB	DD	DD	DD	BB	BB	DD	DD	DD	DD	DD	DD	BB	BB	BB	BB	DD	DD
chr4_50487068_50487091	NA	BB	BB	BB	BB	BB	BB	BB	NA	BB	NA	BB	BB	BB	BB	DD	DD	NA	NA	BB	BB	NA	BB	BB	BB	BB	BB	dn	BB	DD	BB	BB	DD	DD	NA	BB	BB	NA	DD	dn	NA	NA	DD	BB	BB	NA	BB	NA	DD
chr4_50592027_50592058	FF	FF	FF	NA	FF	FF	FF	FF	FF	FF	FF	FF	FF	FF	FF	FF	FF	FF	FF	FF	FF	FF	FF	FF	FF	FF	FF	FF	FF	NA	FF	FF	FF	FF	FF	FF	FF	FF	FF	FF	FF	FF	FF	FF	FF	FF	FF	FF	NA
chr4_50607461_50607510	DD	BB	BB	BB	BB	BB	BB	BB	DD	BB	DD	BB	BB	BB	BB	DD	DD	DD	DD	BB	BB	BB	BB	BB	BB	BB	BB	DD	BB	DD	BB	BB	DD	DD	DD	BB	BB	DD	DD	DD	DD	DD	DD	BB	BB	BB	BB	DD	DD
chr4_5067488_5067531	BB	BB	BB	DD	BB	BB	DD	BB	DD	NA	DD	DD	DD	DD	BB	BB	BB	DD	NA	BB	BB	bd	BB	BB	DD	NA	DD	BB	DD	BB	BB	BB	DD	DD	DD	BB	BB	DD	DD	DD	BB	DD	DD	DD	NN	BB	DD	DD	DD
chr4_50743729_50743761	dd	BB	BB	BB	BB	BB	BB	BB	dd	BB	dd	BB	BB	BB	BB	dn	dd	dd	dd	BB	BB	dd	dd	BB	BB	BB	BB	dd	BB	dd	BB	BB	dd	dd	dd	BB	BB	dd	dn	dd	dd	dd	dd	bn	BB	BB	BB	dd	dd
chr4_50746607_50746627	DD	BB	BB	BB	BB	BB	BB	BB	DD	BB	DD	BB	BB	BB	BB	DD	DD	DD	DD	BB	BB	DD	DD	BB	BB	BB	BB	DD	BB	DD	BB	BB	DD	DD	DD	BB	BB	DD	DD	DD	DD	DD	DD	BB	BB	BB	BB	DD	DD
chr4_50790752_50790773	DD	BB	BB	BB	BB	BB	BB	BB	DD	BB	DD	BB	BB	BB	BB	DD	DD	DD	DD	BB	BB	DD	DD	BB	BB	bn	BB	DD	BB	DD	BB	BB	DD	DD	DD	BB	BB	DD	DD	DD	DD	DD	DD	BB	BB	BB	BB	DD	DD
chr4_50799300_50799314	DD	BB	BB	BB	BB	BB	BB	BB	DD	BB	DD	BB	BB	BB	BB	DD	DD	DD	DD	BB	BB	DD	DD	BB	BB	BB	BB	DD	BB	DD	BB	BB	DD	DD	DD	BB	BB	DD	DD	DD	DD	DD	DD	BB	BB	BB	BB	DD	DD
chr4_50800651_50800662	DD	BB	BB	BB	BB	BB	BB	BB	DD	BB	DD	BB	BB	BB	BB	DD	DD	DD	DD	BB	BB	DD	DD	BB	BB	BB	BB	DD	BB	DD	BB	BB	DD	DD	DD	BB	BB	DD	DD	DD	DD	DD	DD	BB	BB	BB	BB	DD	DD
chr4_5080412_5080447	NA	FF	FF	NA	FF	FF	FF	FF	FF	FF	FF	FF	FF	NA	FF	FF	FF	FF	FF	FF	NA	NN	NA	FF	NA	NA	FF	FF	FF	NA	FF	FF	FF	NA	FF	FF	FF	FF	FF	FF	FF	FF	FF	FF	FF	FF	FF	FF	FF
chr4_50804921_50804932	df	FF	FF	FF	FF	FF	FF	FF	df	FF	df	FF	FF	FF	FF	df	df	DD	df	FF	FF	df	df	FF	FF	FF	FF	df	FF	df	FF	FF	df	df	df	FF	FF	DD	df	df	df	df	df	FF	FF	FF	FF	df	df
chr4_50809573_50809604	DD	BB	BB	BB	BB	BB	BB	BB	DD	BB	DD	BB	BB	BB	BB	DD	DD	DD	DD	BB	BB	DD	DD	BB	BB	BB	BB	DD	BB	DD	BB	BB	DD	DD	DD	BB	BB	DD	DD	DD	DD	DD	DD	BB	BB	BB	BB	DD	DD
chr4_50842857_50842871	DD	BB	BB	BB	BB	BB	BB	BB	DD	BB	DD	BB	BB	BB	BB	DD	DD	DD	DD	BB	BB	DD	DD	BB	BB	BB	BB	DD	BB	DD	BB	BB	DD	DD	DD	BB	BB	DD	DD	DD	DD	DD	DD	BB	BB	BB	BB	DD	DD
chr4_50848669_50848680	DD	BB	BB	BB	BB	BB	BB	BB	DD	BB	DD	BB	BB	BB	BB	DD	DD	DD	DD	BB	BB	DD	DD	BB	BB	BB	BB	DD	BB	DD	BB	BB	DD	DD	DD	BB	BB	DD	DD	DD	DD	DD	DD	BB	BB	BB	BB	DD	DD
chr4_50867046_50867059	DD	BB	BB	BB	BB	BB	BB	BB	DD	BB	DD	BB	BB	BB	BB	DD	DD	DD	DD	BB	BB	DD	DD	BB	BB	BB	BB	DD	BB	DD	BB	BB	DD	DD	DD	BB	BB	DD	DD	DD	DD	DD	DD	BB	BB	BB	BB	DD	DD
chr4_50938033_50938048	DD	BB	BB	BB	BB	BB	BB	BB	DD	BB	DD	BB	BB	BB	BB	DD	DD	DD	DD	BB	BB	DD	DD	BB	BB	BB	BB	DD	BB	DD	BB	BB	DD	DD	DD	BB	BB	DD	DD	DD	DD	DD	DD	BB	BB	BB	BB	DD	DD
chr4_50958719_50958730	DD	BB	BB	BB	BB	BB	BB	BB	DD	BB	DD	BB	BB	BB	BB	DD	DD	DD	DD	BB	BB	DD	DD	BB	BB	BB	BB	DD	BB	DD	BB	BB	DD	DD	DD	BB	BB	DD	DD	DD	DD	DD	DD	BB	BB	BB	BB	DD	DD
chr4_50980889_50980928	DD	BB	NA	BB	BB	BB	BB	BB	NN	NA	DD	BB	BB	BB	BB	DD	DD	DD	DD	NA	BB	DD	DD	NA	BB	NA	BB	DD	NA	DD	NA	NA	DD	DD	DD	BB	NA	DD	DD	DD	NA	DD	DD	BB	NA	BB	NA	NN	DD
chr4_51023515_51023534	DD	BB	BB	BB	BB	BB	BB	BB	DD	BB	DD	BB	BB	BB	BB	DD	DD	DD	DD	BB	BB	DD	DD	BB	BB	BB	BB	DD	BB	DD	BB	BB	DD	DD	DD	BB	BB	DD	DD	DD	DD	DD	DD	BB	BB	BB	BB	DD	DD
chr4_51055046_51055060	DD	BB	BB	BB	BB	BB	BB	BB	DD	BB	DD	BB	BB	BB	BB	DD	DD	DD	DD	BB	BB	DD	DD	BB	BB	BB	BB	DD	BB	DD	BB	BB	DD	DD	DD	BB	BB	DD	DD	DD	DD	DD	DD	BB	BB	BB	BB	DD	DD
chr4_51066496_51066507	DD	BB	BB	BB	BB	BB	BB	BB	DD	BB	DD	BB	BB	BB	BB	DD	DD	DD	DD	BB	BB	DD	DD	BB	BB	BB	BB	DD	BB	DD	BB	BB	DD	DD	DD	BB	BB	DD	DD	DD	DD	DD	DD	BB	BB	BB	BB	DD	DD
chr4_51092411_51092426	DD	BB	BB	BB	BB	BB	BB	BB	DD	BB	DD	BB	BB	BB	BB	DD	DD	DD	DD	BB	BB	DD	DD	BB	BB	BB	BB	DD	BB	DD	BB	BB	DD	DD	DD	BB	BB	DD	DD	DD	DD	DD	DD	BB	BB	BB	BB	DD	DD
chr4_51138154_51138178	DD	BB	BB	BB	BB	bn	BB	BB	bd	BB	bd	BB	BB	BB	BB	DD	DD	bd	bd	BB	BB	DD	DD	BB	BB	BB	BB	DD	BB	DD	BB	BB	DD	DD	DD	BB	BB	DD	DD	DD	DD	bd	DD	BB	BB	BB	BB	DD	bd
chr4_51144274_51144303	DD	BB	BB	BB	BB	BB	BB	BB	DD	BB	DD	BB	BB	BB	BB	DD	DD	DD	DD	BB	BB	DD	DD	BB	BB	BB	BB	DD	BB	DD	BB	BB	DD	DD	DD	BB	BB	DD	DD	DD	DD	DD	DD	BB	BB	bn	BB	DD	DD
chr4_51163222_51163256	DD	BB	BB	BB	BB	BB	BB	BB	DD	BB	DD	BB	BB	BB	BB	DD	DD	DD	DD	BB	BB	DD	DD	BB	BB	BB	BB	DD	BB	DD	BB	BB	DD	DD	DD	BB	BB	DD	DD	DD	DD	DD	DD	BB	BB	BB	BB	DD	DD
chr4_51167612_51167651	dd	BB	BB	BB	BB	BB	BB	BB	dd	BB	dd	BB	BB	BB	BB	dd	dd	dd	dd	BB	BB	dd	dd	BB	BB	BB	BB	dd	BB	dd	BB	BB	dd	dd	dd	BB	BB	dd	DD	dd	dd	dd	dd	BB	BB	BB	BB	dd	dd
chr4_51175708_51175751	NA	BB	BB	BB	BB	BB	BB	BB	DD	BB	DD	BB	NA	BB	BB	DD	DD	DD	DD	NN	BB	DD	DD	BB	BB	BB	BB	DD	BB	DD	BB	BB	NA	DD	DD	BB	BB	DD	DD	DD	DD	DD	DD	BB	BB	BB	BB	DD	DD
chr4_51218382_51218397	DD	BB	BB	BB	BB	BB	BB	BB	DD	BB	DD	bn	BB	BB	BB	DD	DD	DD	DD	BB	BB	DD	DD	BB	BB	BB	BB	DD	BB	DD	BB	BB	DD	DD	DD	BB	BB	DD	DD	DD	DD	DD	DD	BB	BB	BB	BB	DD	DD
chr4_51222479_51222518	NA	BB	BB	NA	BB	BB	NN	BB	DD	NA	NA	BB	BB	NA	BB	DD	DD	NA	DD	BB	BB	DD	DD	BB	BB	NA	BB	DD	NA	DD	NA	BB	DD	DD	DD	NA	NA	NA	DD	NA	DD	DD	DD	BB	BB	NA	BB	DD	NA
chr4_51245733_51245753	DD	BB	BB	BB	BB	BB	BB	BB	DD	BB	dn	BB	BB	BB	BB	DD	DD	DD	dn	BB	BB	DD	DD	BB	BB	BB	BB	DD	BB	DD	BB	BB	DD	DD	DD	BB	BB	DD	DD	DD	DD	DD	DD	BB	BB	BB	BB	DD	DD
chr4_51259526_51259550	DD	BB	BB	BB	BB	BB	BB	BB	DD	BB	DD	BB	BB	BB	BB	DD	DD	DD	DD	BB	BB	DD	DD	BB	BB	BB	BB	DD	BB	DD	BB	BB	DD	DD	DD	BB	BB	DD	DD	DD	DD	DD	DD	BB	BB	BB	BB	DD	DD
chr4_51276086_51276101	DD	BB	BB	BB	BB	BB	BB	BB	DD	BB	DD	BB	BB	BB	BB	DD	DD	DD	DD	BB	BB	DD	DD	BB	BB	BB	BB	DD	BB	DD	BB	BB	DD	DD	DD	BB	BB	DD	DD	dn	DD	DD	DD	BB	BB	BB	BB	DD	DD
chr4_51276154_51276201	DD	BB	BB	BB	BB	BB	BB	BB	DD	BB	DD	BB	BB	NA	BB	NN	DD	DD	DD	BB	BB	DD	DD	NA	BB	NN	NA	DD	BB	DD	BB	NA	DD	DD	DD	NN	BB	DD	DD	DD	NA	DD	DD	BB	NA	NA	BB	DD	DD
chr4_5134933_5134984	BB	BB	BB	NA	BB	DD	DD	BB	DD	BB	DD	DD	BB	DD	BB	BB	BB	DD	DD	BB	DD	BB	BB	BB	DD	BB	DD	BB	DD	bd	BB	BB	DD	DD	DD	BB	BB	DD	DD	DD	BB	DD	DD	DD	DD	BB	DD	DD	DD
chr4_51372339_51372358	DD	BB	BB	BB	BB	BB	BB	BB	DD	BB	DD	BB	BB	BB	BB	DD	DD	DD	DD	BB	BB	DD	DD	BB	BB	BB	BB	DD	BB	DD	BB	BB	DD	DD	DD	BB	BB	DD	DD	DD	DD	DD	DD	BB	BB	BB	BB	DD	DD
chr4_51393319_51393358	dn	BB	BB	BB	BB	BB	BB	BB	DD	BB	DD	BB	BB	BB	BB	DD	DD	DD	DD	bn	BB	DD	DD	BB	BB	BB	BB	DD	BB	DD	BB	BB	DD	DD	DD	BB	BB	DD	DD	DD	DD	DD	DD	BB	BB	BB	BB	DD	DD
chr4_51414666_51414715	DD	BB	BB	BB	BB	BB	BB	BB	DD	BB	DD	BB	BB	BB	BB	DD	DD	DD	DD	DD	BB	DD	DD	BB	BB	BB	BB	DD	BB	DD	BB	BB	DD	DD	DD	BB	BB	DD	DD	DD	DD	DD	DD	BB	BB	BB	BB	DD	DD
chr4_51436863_51436890	DD	BB	BB	bn	BB	BB	BB	BB	DD	BB	DD	BB	BB	BB	BB	DD	DD	DD	DD	BB	BB	DD	DD	BB	bn	BB	BB	DD	BB	DD	BB	BB	DD	DD	DD	BB	BB	DD	DD	DD	DD	DD	DD	BB	BB	BB	BB	DD	DD
chr4_51485596_51485613	DD	BB	BB	BB	BB	BB	BB	BB	DD	BB	DD	BB	BB	BB	BB	DD	DD	DD	DD	BB	BB	DD	DD	BB	BB	BB	BB	DD	BB	DD	BB	BB	DD	DD	DD	BB	BB	DD	DD	DD	DD	DD	DD	BB	BB	BB	BB	DD	DD
chr4_51540555_51540590	DD	BB	BB	BB	BB	BB	BB	BB	DD	bd	DD	BB	BB	BB	BB	dn	DD	DD	DD	BB	BB	DD	DD	BB	BB	BB	BB	DD	BB	DD	BB	BB	DD	DD	DD	BB	BB	DD	DD	DD	DD	DD	DD	BB	BB	BB	BB	DD	DD
chr4_51578728_51578747	DD	BB	BB	BB	BB	BB	BB	BB	DD	BB	DD	BB	BB	BB	BB	DD	DD	DD	DD	BB	BB	DD	DD	bd	BB	BB	BB	DD	BB	DD	BB	BB	DD	DD	DD	BB	BB	DD	DD	DD	DD	DD	dn	BB	BB	BB	bd	DD	DD
chr4_51585435_51585469	DD	BB	BB	BB	BB	BB	BB	BB	DD	BB	NA	BB	BB	BB	BB	NN	DD	DD	DD	BB	BB	DD	DD	BB	BB	NA	BB	DD	BB	DD	BB	BB	NA	DD	DD	BB	BB	NA	DD	NA	DD	DD	DD	BB	BB	BB	BB	DD	NA
chr4_51600746_51600781	DD	BB	BB	BB	BB	BB	BB	BB	NA	NA	DD	BB	BB	BB	BB	DD	DD	DD	DD	BB	BB	NA	NA	BB	BB	BB	NA	DD	BB	DD	NA	BB	DD	NA	NA	NA	BB	DD	DD	NA	NA	DD	DD	BB	BB	BB	NA	DD	DD
chr4_51617689_51617743	DD	BB	BB	BB	BB	BB	BB	BB	DD	BB	DD	BB	BB	BB	BB	DD	DD	DD	DD	BB	BB	DD	DD	BB	BB	BB	BB	DD	BB	DD	BB	BB	DD	DD	DD	BB	BB	DD	DD	DD	DD	DD	DD	BB	BB	BB	BB	DD	DD
chr4_51640917_51640960	DD	BB	BB	BB	BB	BB	BB	BB	DD	NA	DD	BB	BB	BB	BB	DD	NA	DD	DD	NA	BB	DD	DD	NA	BB	NA	NA	DD	BB	DD	NA	NA	DD	NA	NA	BB	BB	NA	NA	DD	NA	NA	DD	BB	BB	NA	BB	DD	DD
chr4_51666207_51666246	NN	FF	FF	FF	FF	FF	FF	FF	NN	FF	NN	FF	FF	NA	FF	NN	NN	NN	NN	FF	FF	NN	NN	FF	FF	FF	FF	FF	FF	FF	FF	FF	FF	FF	FF	FF	FF	NA	FF	FF	FF	FF	FF	FF	FF	FF	FF	FF	FF
chr4_51672579_51672618	DD	BB	BB	BB	BB	BB	BB	BB	DD	BB	DD	BB	BB	BB	BB	DD	DD	DD	DD	BB	BB	DD	DD	BB	BB	BB	BB	DD	BB	DD	BB	BB	DD	DD	DD	BB	BB	DD	DD	DD	DD	DD	DD	BB	BB	BB	BB	DD	DD
chr4_51796674_51796729	DD	BB	NA	NA	NA	NA	NA	BB	DD	NA	DD	NA	BB	BB	BB	DD	DD	DD	DD	NA	bn	DD	DD	NN	BB	NA	BB	BB	BB	DD	BB	BB	DD	DD	DD	BB	BB	NA	DD	DD	NA	DD	DD	BB	BB	BB	BB	DD	NA
chr4_51803451_51803500	DD	BB	BB	BB	BB	BB	BB	BB	DD	BB	DD	BB	BB	BB	BB	DD	DD	DD	DD	BB	BB	DD	DD	BB	BB	BB	BB	DD	BB	DD	BB	BB	DD	DD	DD	BB	BB	DD	DD	DD	DD	DD	DD	BB	BB	BB	BB	DD	DD
chr4_51857521_51857552	FF	FF	FF	FF	FF	FF	FF	fn	NA	FF	FF	FF	FF	NA	NA	FF	FF	FF	NA	FF	NA	FF	NA	NA	FF	FF	NA	FF	FF	FF	FF	NA	FF	NA	FF	FF	FF	NA	FF	FF	FF	NA	NN	FF	FF	NA	FF	NA	FF
chr4_52106295_52106309	FF	FF	FF	NN	FF	FF	FF	FF	FF	FF	FF	FF	NA	FF	FF	FF	FF	FF	FF	FF	FF	FF	FF	FF	FF	NA	FF	FF	FF	FF	FF	FF	FF	FF	FF	FF	FF	FF	FF	FF	NA	FF	FF	FF	FF	FF	FF	FF	FF
chr4_52116892_52116915	DD	FF	FF	FF	FF	FF	FF	FF	df	FF	DD	FF	FF	FF	FF	DD	DD	DD	DD	FF	FF	FF	FF	FF	FF	FF	FF	DD	FF	df	FF	FF	DD	df	DD	FF	FF	DD	DD	DD	df	DD	DD	FF	FF	FF	FF	df	DD
chr4_52163437_52163464	DD	BB	BB	BB	BB	BB	BB	BB	dn	BB	DD	BB	BB	BB	BB	DD	DD	DD	DD	BB	BB	BB	NA	BB	BB	BB	BB	DD	BB	DD	BB	BB	DD	DD	DD	BB	BB	DD	DD	DD	DD	DD	DD	BB	BB	BB	BB	DD	DD
chr4_52194034_52194089	NA	BB	BB	BB	BB	UU	BB	BB	UU	BB	UU	BB	BB	BB	BB	UU	UU	NA	UU	BB	BB	BB	NA	BB	BB	BB	BB	NA	BB	NA	BB	bu	UU	UU	UU	BB	BB	NA	UU	UU	NA	UU	UU	BB	UU	BB	BB	UU	UU
chr4_52270334_52270345	DD	BB	BB	BB	BB	BB	BB	BB	DD	BB	DD	BB	BB	BB	BB	DD	DD	DD	DD	bd	BB	BB	BB	BB	BB	BB	BB	DD	BB	DD	bd	BB	DD	DD	DD	BB	BB	DD	DD	DD	DD	DD	DD	BB	BB	BB	BB	DD	DD
chr4_52283392_52283427	DD	BB	BB	BB	BB	BB	BB	BB	DD	BB	DD	BB	BB	BB	BB	DD	DD	DD	DD	BB	BB	BB	BB	BB	BB	BB	BB	DD	BB	DD	BB	BB	DD	DD	DD	BB	BB	DD	DD	DD	DD	DD	DD	BB	BB	BB	BB	DD	DD
chr4_52313089_52313128	NN	BB	bn	BB	BB	BB	BB	BB	DD	BB	NA	BB	BB	BB	BB	DD	NA	DD	NA	bn	BB	BB	BB	BB	BB	NA	BB	DD	BB	DD	NA	BB	NA	DD	dn	BB	BB	NA	DD	DD	NA	dn	DD	BB	BB	BB	BB	DD	DD
chr4_52315916_52315971	FF	FF	NN	FF	FF	FF	NN	FF	NN	FF	NA	FF	FF	FF	FF	FF	NN	FF	fn	FF	NA	FF	FF	NA	FF	FF	FF	FF	NA	fn	FF	FF	FF	FF	FF	FF	FF	FF	FF	FF	FF	FF	FF	FF	NA	fn	FF	FF	FF
chr4_52342952_52342975	DD	BB	BB	BB	BB	BB	BB	BB	DD	BB	DD	BB	BB	BB	BB	DD	DD	DD	DD	BB	BB	BB	BB	BB	BB	BB	BB	DD	BB	DD	BB	BB	DD	DD	DD	BB	BB	DD	DD	DD	DD	DD	DD	BB	BB	BB	BB	DD	DD
chr4_52350008_52350037	DD	BB	BB	BB	BB	bn	BB	BB	DD	BB	DD	bn	BB	BB	BB	DD	DD	DD	DD	BB	BB	BB	BB	BB	BB	BB	BB	DD	BB	DD	BB	BB	DD	DD	DD	BB	BB	DD	DD	DD	DD	DD	DD	BB	BB	BB	BB	DD	DD
chr4_52350113_52350156	DD	BB	BB	BB	BB	BB	BB	BB	DD	BB	DD	BB	BB	BB	BB	DD	DD	DD	DD	BB	BB	BB	BB	BB	BB	BB	BB	DD	BB	DD	BB	BB	DD	DD	DD	BB	BB	DD	DD	DD	DD	DD	DD	BB	BB	BB	BB	DD	DD
chr4_52353499_52353550	FF	FF	FF	FF	FF	FF	FF	FF	FF	FF	FF	FF	FF	FF	FF	FF	FF	FF	FF	NN	FF	FF	FF	FF	FF	FF	FF	FF	FF	FF	fn	FF	FF	FF	FF	FF	FF	FF	FF	FF	FF	FF	NA	FF	FF	FF	FF	FF	FF
chr4_52363933_52363964	DD	BB	BB	BB	BB	BB	BB	BB	DD	BB	DD	BB	BB	BB	BB	DD	DD	DD	DD	BB	BB	BB	BB	BB	BB	BB	BB	DD	BB	DD	BB	BB	DD	DD	DD	BB	BB	DD	DD	DD	DD	DD	DD	BB	BB	BB	BB	DD	DD
chr4_52375086_52375125	DD	BB	BB	BB	BB	BB	BB	BB	DD	BB	DD	BB	BB	BB	BB	DD	DD	DD	DD	BB	BB	BB	BB	BB	BB	BB	BB	DD	BB	DD	BB	BB	DD	DD	DD	BB	BB	DD	DD	DD	DD	DD	DD	BB	BB	BB	BB	dn	DD
chr4_52395746_52395805	DD	BB	BB	BB	BB	BB	BB	BB	DD	BB	DD	BB	BB	BB	BB	DD	DD	DD	DD	BB	BB	BB	BB	BB	BB	BB	BB	DD	bn	DD	BB	BB	DD	DD	DD	BB	BB	DD	DD	DD	DD	DD	DD	BB	BB	BB	BB	DD	DD
chr4_52396091_52396144	DD	BB	BB	BB	BB	BB	BB	BB	DD	BB	DD	BB	BB	BB	BB	DD	DD	DD	DD	BB	BB	BB	BB	BB	BB	BB	BB	DD	BB	DD	BB	BB	DD	DD	DD	BB	BB	DD	DD	DD	DD	dn	DD	BB	BB	BB	BB	DD	DD
chr4_52401818_52401857	NA	BB	BB	NA	BB	NA	BB	NA	DD	BB	DD	BB	BB	NA	NN	DD	DD	DD	DD	NA	NA	BB	BB	BB	BB	NA	NA	DD	BB	DD	BB	BB	DD	DD	DD	BB	NA	DD	NA	DD	NA	DD	DD	BB	NA	BB	BB	DD	NA
chr4_52451534_52451549	DD	BB	BB	BB	BB	BB	BB	BB	DD	BB	DD	BB	BB	BB	BB	DD	DD	DD	DD	BB	BB	BB	BB	BB	BB	BB	BB	DD	BB	DD	BB	BB	DD	DD	DD	BB	BB	DD	DD	DD	DD	DD	DD	BB	BB	BB	BB	DD	DD
chr4_52522469_52522486	DD	BB	BB	BB	BB	BB	BB	BB	DD	BB	DD	BB	BB	BB	BB	DD	DD	DD	DD	BB	BB	BB	BB	BB	BB	BB	BB	DD	BB	DD	BB	BB	DD	DD	DD	BB	BB	DD	DD	DD	DD	DD	DD	BB	BB	BB	BB	DD	DD
chr4_52533157_52533196	DD	NN	BB	BB	BB	BB	BB	NA	DD	BB	DD	BB	BB	BB	NA	NA	DD	DD	DD	BB	BB	BB	BB	BB	NN	NA	BB	DD	BB	NA	BB	BB	NA	DD	NA	BB	BB	DD	DD	DD	NA	NA	DD	BB	BB	BB	BB	DD	DD
chr4_52605026_52605061	DD	BB	BB	BB	BB	BB	BB	BB	DD	BB	DD	BB	BB	BB	BB	DD	DD	DD	DD	BB	BB	BB	BB	BB	BB	BB	BB	DD	BB	DD	BB	BB	DD	DD	DD	BB	BB	DD	DD	DD	DD	DD	DD	BB	BB	BB	BB	DD	DD
chr4_52609717_52609728	DD	BB	BB	BB	BB	BB	BB	BB	DD	BB	DD	BB	BB	BB	BB	DD	dn	DD	DD	BB	BB	BB	BB	BB	BB	BB	BB	dn	BB	dn	BB	BB	dn	DD	DD	BB	BB	dn	dn	DD	dn	DD	DD	BB	BB	BB	BB	DD	DD
chr4_52614672_52614685	DD	BB	BB	BB	BB	BB	BB	BB	DD	BB	DD	BB	BB	BB	BB	DD	DD	dn	DD	BB	BB	BB	BB	BB	BB	BB	BB	DD	BB	DD	BB	BB	DD	DD	DD	BB	BB	DD	DD	DD	DD	DD	DD	BB	BB	BB	BB	DD	DD
chr4_52663706_52663749	DD	BB	BB	BB	BB	BB	BB	BB	DD	bn	DD	BB	BB	BB	BB	DD	dn	DD	DD	BB	BB	BB	BB	BB	BB	BB	BB	DD	BB	DD	BB	BB	DD	DD	DD	BB	BB	DD	DD	DD	DD	DD	DD	BB	BB	BB	BB	DD	DD
chr4_52722715_52722750	FF	NN	NA	NA	FF	FF	FF	FF	FF	FF	FF	FF	FF	FF	FF	FF	FF	FF	FF	FF	FF	NA	FF	FF	FF	FF	FF	FF	FF	FF	FF	FF	FF	FF	FF	FF	FF	FF	FF	FF	FF	FF	FF	FF	NA	FF	FF	FF	FF
chr4_52781325_52781359	df	FF	FF	FF	FF	FF	FF	FF	df	FF	DD	FF	FF	FF	FF	df	df	df	DD	FF	FF	FF	FF	FF	FF	FF	FF	df	FF	df	FF	FF	df	df	DD	FF	FF	df	df	df	df	df	df	FF	FF	FF	FF	df	df
chr4_52870889_52870928	DD	BB	BB	BB	BB	BB	BB	BB	DD	BB	DD	BB	BB	BB	BB	DD	DD	DD	DD	BB	BB	BB	BB	BB	BB	bn	BB	DD	BB	DD	BB	BB	DD	DD	DD	BB	BB	DD	DD	DD	DD	DD	DD	BB	BB	BB	BB	DD	DD
chr4_52885205_52885260	NA	NN	FF	NN	FF	NA	NA	FF	fn	FF	FF	FF	FF	FF	NA	FF	FF	NA	FF	FF	fn	FF	NN	NN	NN	FF	NA	FF	NA	FF	FF	FF	NA	FF	NA	NA	NA	FF	FF	fn	FF	FF	NA	NA	FF	NA	fn	FF	NA
chr4_52928847_52928890	DD	bn	BB	BB	BB	BB	BB	BB	DD	BB	DD	NN	BB	NA	BB	DD	DD	DD	DD	BB	BB	BB	BB	BB	BB	NA	BB	DD	NA	DD	BB	BB	DD	DD	DD	BB	BB	DD	NA	DD	DD	DD	DD	BB	BB	BB	BB	DD	DD
chr4_52975821_52975875	DD	BB	BB	BB	BB	BB	BB	BB	DD	bn	DD	BB	BB	BB	BB	DD	DD	DD	DD	BB	BB	BB	BB	BB	BB	BB	BB	DD	BB	DD	BB	BB	DD	DD	dn	BB	BB	DD	DD	DD	DD	DD	DD	BB	BB	BB	BB	DD	DD
chr4_53047685_53047719	DD	BB	BB	BB	BB	BB	BB	BB	DD	BB	DD	BB	BB	BB	BB	DD	DD	DD	DD	BB	BB	BB	BB	BB	BB	BB	BB	DD	BB	DD	BB	BB	DD	DD	DD	BB	BB	DD	DD	DD	DD	DD	DD	BB	BB	BB	BB	DD	DD
chr4_53111652_53111681	NA	BB	BB	NA	NA	NA	BB	BB	NA	BB	DD	NA	NA	NA	NA	NN	DD	DD	DD	BB	BB	NA	BB	BB	NA	NA	BB	DD	BB	DD	BB	BB	DD	NA	DD	NA	NA	DD	DD	DD	DD	DD	NA	BB	BB	NA	BB	NA	dn
chr4_53135950_53135973	DD	BB	BB	BB	BB	BB	BB	BB	DD	BB	DD	BB	BB	BB	BB	DD	DD	DD	DD	BB	BB	BB	BB	BB	BB	BB	BB	DD	BB	DD	BB	BB	DD	DD	DD	BB	BB	DD	DD	DD	DD	DD	DD	BB	BB	BB	BB	DD	DD
chr4_53140241_53140256	DD	BB	BB	BB	BB	BB	BB	BB	DD	BB	DD	BB	BB	BB	BB	DD	DD	DD	DD	BB	BB	BB	BB	BB	BB	bn	BB	DD	BB	DD	BB	bn	DD	DD	DD	BB	BB	DD	DD	DD	DD	DD	DD	BB	BB	BB	BB	DD	DD
chr4_53149207_53149222	DD	BB	BB	BB	BB	BB	BB	BB	DD	BB	DD	BB	BB	BB	BB	DD	DD	DD	DD	BB	BB	BB	BB	BB	BB	BB	BB	DD	BB	DD	BB	BB	DD	DD	DD	BB	BB	DD	DD	DD	DD	DD	DD	BB	BB	BB	BB	DD	DD
chr4_53168090_53168117	DD	BB	BB	BB	BB	BB	BB	BB	DD	BB	DD	BB	BB	BB	bd	DD	DD	DD	DD	BB	BB	BB	BB	BB	BB	BB	BB	DD	BB	DD	BB	BB	DD	DD	DD	BB	BB	DD	DD	DD	DD	DD	DD	BB	BB	BB	BB	DD	DD
chr4_53179405_53179452	FF	FF	FF	FF	NA	FF	FF	FF	NA	FF	FF	FF	FF	FF	FF	FF	FF	FF	FF	FF	FF	FF	FF	FF	FF	NA	FF	NA	FF	FF	NA	FF	FF	NA	NA	NA	fn	NA	FF	FF	NA	NA	fn	FF	FF	NA	FF	FF	FF
chr4_5319586_5319607	BB	BB	BB	BB	BB	DD	DD	BB	DD	BB	DD	DD	DD	DD	BB	BB	BB	DD	DD	BB	BB	BB	BB	BB	DD	BB	DD	BB	DD	BB	BB	BB	DD	DD	DD	BB	BB	DD	DD	DD	BB	DD	DD	DD	DD	BB	DD	DD	DD
chr4_53208390_53208441	FF	FF	FF	NA	FF	NA	FF	FF	FF	FF	FF	FF	FF	FF	FF	FF	FF	FF	FF	FF	NA	FF	FF	FF	FF	FF	NN	FF	FF	FF	FF	FF	FF	FF	FF	FF	FF	FF	FF	NA	FF	FF	FF	fn	FF	FF	FF	FF	FF
chr4_53282602_53282622	BB	BB	BB	BB	BB	BB	BB	BB	BB	BB	BB	BB	BB	BB	BB	BB	BB	BB	BB	BB	BB	BB	BB	BB	BB	BB	BB	DD	BB	DD	BB	BB	DD	DD	DD	BB	BB	DD	DD	DD	DD	DD	DD	BB	BB	BB	BB	DD	DD
chr4_53320571_53320584	FF	FF	FF	FF	FF	NA	FF	FF	FF	FF	FF	FF	FF	FF	FF	FF	FF	FF	FF	FF	FF	FF	FF	FF	FF	FF	FF	FF	FF	FF	FF	FF	NA	FF	NA	FF	NA	FF	FF	FF	NA	FF	FF	FF	NA	FF	FF	FF	FF
chr4_53338295_53338314	dd	BB	BB	BB	BB	BB	BB	BB	NA	BB	dd	BB	BB	BB	BB	dd	NA	NA	dd	BB	BB	BB	BB	BB	BB	BB	BB	dd	BB	dd	BB	BB	dd	dd	dd	BB	BB	dd	dd	dd	dd	DD	dd	BB	BB	BB	BB	dd	dd
chr4_53371629_53371648	dd	BB	BB	BB	BB	BB	BB	BB	dd	BB	dd	BB	BB	BB	BB	dd	dd	dd	dd	BB	BB	BB	BB	BB	BB	BB	BB	dd	BB	dd	BB	BB	dd	dd	dd	BB	BB	dd	dd	dd	dd	dd	dd	BB	BB	BB	BB	dd	dd
chr4_53397191_53397202	DD	BB	BB	BB	BB	BB	BB	BB	DD	BB	DD	BB	BB	BB	BB	DD	DD	DD	DD	BB	BB	BB	BB	BB	BB	BB	BB	DD	BB	DD	BB	BB	DD	DD	DD	BB	BB	DD	DD	DD	DD	DD	DD	BB	BB	BB	BB	DD	DD
chr4_53405532_53405566	DD	BB	BB	BB	BB	BB	BB	BB	DD	BB	DD	BB	BB	BB	BB	DD	DD	DD	DD	BB	BB	BB	BB	BB	BB	BB	BB	DD	BB	DD	BB	BB	DD	DD	DD	BB	BB	DD	DD	DD	DD	DD	DD	BB	BB	BB	BB	DD	DD
chr4_53425302_53425319	DD	BB	BB	BB	BB	BB	BB	BB	DD	BB	DD	BB	BB	BB	BB	DD	DD	DD	DD	BB	BB	BB	BB	BB	BB	BB	BB	DD	BB	DD	BB	BB	DD	DD	DD	BB	BB	DD	DD	DD	DD	dn	DD	BB	BB	BB	BB	DD	DD
chr4_53437366_53437391	DD	BB	BB	BB	BB	BB	BB	BB	DD	BB	DD	BB	BB	BB	BB	DD	DD	DD	DD	BB	BB	BB	BB	BB	BB	BB	BB	DD	BB	DD	BB	BB	DD	DD	DD	BB	BB	DD	DD	DD	DD	DD	DD	BB	BB	bn	BB	DD	DD
chr4_53448154_53448193	NA	FF	FF	NA	FF	FF	FF	FF	fn	FF	FF	FF	FF	FF	FF	FF	FF	NA	NA	NA	FF	FF	FF	FF	FF	NA	FF	fn	FF	fn	FF	FF	FF	FF	NA	NA	FF	NA	NA	NA	NA	fn	FF	NA	NN	FF	NA	fn	NA
chr4_5349803_5349838	BB	BB	BB	BB	BB	DD	DD	BB	DD	BB	DD	DD	DD	DD	BB	BB	BB	DD	DD	BB	BB	BB	BB	BB	DD	BB	DD	BB	DD	BB	BB	BB	DD	DD	DD	BB	BB	DD	DD	DD	BB	DD	DD	DD	BB	BB	DD	DD	DD
chr4_53515495_53515514	DD	BB	BB	BB	BB	BB	BB	BB	DD	BB	DD	BB	BB	BB	BB	DD	DD	DD	DD	BB	BB	BB	BB	BB	BB	BB	BB	DD	BB	DD	BB	BB	DD	DD	DD	BB	BB	DD	DD	DD	DD	DD	DD	BB	BB	BB	BB	DD	DD
chr4_53522045_53522064	DD	BB	BB	BB	BB	BB	BB	BB	DD	BB	DD	BB	BB	BB	BB	DD	DD	DD	DD	BB	BB	BB	BB	BB	BB	BB	BB	DD	BB	DD	BB	BB	DD	DD	DD	BB	BB	DD	DD	DD	DD	DD	DD	BB	BB	BB	BB	DD	DD
chr4_53552853_53552888	DD	BB	BB	BB	BB	BB	BB	BB	DD	BB	DD	BB	BB	BB	BB	DD	DD	DD	DD	BB	BB	BB	BB	BB	BB	BB	BB	DD	BB	DD	BB	BB	DD	DD	DD	BB	BB	DD	DD	DD	DD	DD	DD	BB	BB	BB	BB	DD	DD
chr4_53623199_53623234	DD	BB	BB	BB	BB	BB	BB	BB	DD	BB	DD	BB	BB	BB	BB	DD	DD	DD	DD	BB	BB	BB	BB	BB	BB	BB	BB	DD	BB	DD	BB	BB	DD	DD	DD	BB	BB	DD	DD	DD	DD	DD	DD	BB	BB	BB	BB	DD	DD
chr4_53631697_53631721	DD	BB	BB	BB	BB	BB	BB	BB	DD	BB	DD	BB	BB	BB	BB	DD	DD	DD	DD	BB	BB	BB	BB	BB	BB	BB	BB	DD	BB	DD	BB	BB	DD	DD	DD	BB	BB	DD	DD	DD	DD	DD	DD	BB	BB	BB	BB	DD	DD
chr4_53681684_53681723	DD	BB	BB	BB	BB	bn	BB	BB	NN	BB	DD	BB	BB	BB	BB	NN	DD	NA	dn	BB	BB	BB	BB	BB	BB	BB	BB	NN	BB	dn	BB	BB	DD	DD	DD	BB	NA	DD	DD	DD	NA	DD	DD	BB	BB	BB	NA	DD	DD
chr4_53704147_53704178	DD	BB	BB	BB	BB	BB	BB	BB	DD	BB	DD	BB	BB	BB	BB	DD	DD	DD	DD	BB	BB	BB	BB	BB	BB	BB	BB	DD	BB	DD	BB	BB	DD	DD	DD	BB	BB	DD	DD	DD	DD	DD	DD	BB	BB	BB	BB	DD	DD
chr4_53773855_53773884	DD	BB	BB	BB	BB	BB	BB	BB	DD	BB	DD	BB	BB	BB	BB	DD	DD	DD	DD	BB	BB	BB	BB	BB	BB	BB	BB	DD	BB	DD	BB	BB	DD	DD	DD	BB	bn	DD	DD	DD	DD	DD	DD	BB	BB	bd	BB	DD	DD
chr4_53871191_53871234	NA	NA	BB	BB	BB	BB	BB	BB	DD	BB	NA	BB	BB	BB	BB	DD	NA	NA	NN	NA	BB	BB	NA	BB	BB	NN	BB	DD	BB	NA	BB	BB	DD	NA	DD	BB	BB	DD	NA	DD	NN	NA	DD	BB	NA	BB	BB	DD	NA
chr4_53910102_53910145	DD	BB	BB	BB	BB	BB	BB	BB	DD	BB	DD	NA	BB	BB	BB	DD	DD	DD	DD	BB	BB	BB	BB	BB	BB	NA	BB	DD	BB	DD	BB	BB	DD	DD	DD	NA	BB	DD	DD	DD	DD	DD	DD	BB	BB	BB	BB	DD	NA
chr4_53915941_53915990	DD	BB	BB	BB	NA	BB	BB	BB	DD	BB	DD	BB	NA	BB	BB	DD	DD	NA	DD	BB	BB	BB	BB	BB	BB	NA	BB	DD	BB	DD	BB	BB	DD	DD	DD	BB	BB	DD	DD	NA	DD	DD	DD	BB	NA	NA	BB	NA	DD
chr4_53924341_53924356	DD	BB	BB	BB	BB	BB	BB	BB	DD	BB	bd	BB	BB	BB	BB	bd	bd	DD	DD	BB	BB	BB	BB	BB	BB	BB	BB	DD	BB	bd	BB	BB	DD	bd	DD	BB	BB	DD	DD	DD	DD	DD	DD	BB	BB	BB	BB	DD	bd
chr4_53931460_53931493	DD	BB	BB	BB	BB	BB	BB	BB	DD	BB	DD	BB	BB	BB	BB	DD	DD	DD	DD	BB	BB	BB	BB	BB	BB	BB	BB	DD	BB	DD	BB	BB	DD	DD	DD	BB	BB	DD	DD	DD	DD	DD	DD	BB	BB	BB	BB	DD	DD
chr4_5394624_5394663	BB	BB	BB	BB	BB	DD	DD	BB	DD	BB	DD	DD	DD	DD	BB	BB	BB	DD	DD	BB	BB	BB	BB	BB	DD	BB	DD	BB	DD	BB	BB	BB	DD	DD	DD	BB	BB	DD	DD	DD	BB	DD	DD	DD	DD	BB	DD	DD	DD
chr4_54115716_54115760	FF	FF	NA	FF	FF	FF	FF	FF	FF	FF	FF	FF	FF	FF	FF	FF	FF	NN	FF	FF	FF	FF	FF	FF	FF	NA	FF	FF	FF	FF	FF	FF	FF	FF	NA	FF	FF	FF	FF	FF	NA	FF	FF	FF	FF	FF	NA	FF	FF
chr4_54117359_54117406	DD	BB	BB	BB	BB	BB	BB	BB	DD	BB	DD	BB	BB	BB	BB	DD	DD	DD	DD	BB	BB	BB	BB	BB	BB	BB	BB	DD	BB	DD	BB	BB	DD	DD	DD	BB	BB	DD	DD	DD	DD	DD	DD	BB	DD	BB	BB	DD	DD
chr4_54230145_54230176	DD	BB	BB	BB	BB	BB	BB	BB	DD	BB	DD	BB	BB	BB	BB	DD	DD	DD	DD	BB	BB	BB	BB	BB	BB	BB	BB	DD	BB	DD	BB	BB	DD	DD	DD	BB	BB	DD	DD	DD	DD	DD	DD	BB	DD	BB	BB	DD	DD
chr4_54250552_54250565	DD	BB	BB	BB	BB	BB	BB	BB	DD	BB	DD	BB	BB	BB	BB	DD	DD	DD	DD	BB	BB	BB	BB	BB	BB	BB	BB	DD	BB	DD	BB	BB	DD	DD	DD	BB	BB	DD	DD	DD	DD	DD	DD	BB	DD	BB	BB	DD	DD
chr4_54259653_54259700	fn	FF	FF	FF	NA	NA	fn	FF	FF	FF	FF	fn	FF	FF	NA	FF	FF	NA	FF	FF	FF	FF	NA	FF	NA	NA	FF	FF	FF	FF	FF	NA	FF	FF	FF	NN	NN	fn	FF	NA	NN	NA	FF	FF	FF	NA	FF	FF	FF
chr4_54290689_54290744	DD	NA	NA	UU	UU	UU	NA	UU	DD	NA	DD	UU	NA	UU	UU	DD	DD	DD	DD	UU	UU	UU	NA	UU	NA	NA	UU	DD	NA	DD	NA	UU	DD	DD	DD	UU	uu	DD	DD	DD	DD	DD	DD	UU	DD	UU	UU	DD	DD
chr4_54324602_54324621	DD	BB	BB	BB	BB	BB	BB	BB	DD	BB	DD	BB	BB	BB	BB	DD	DD	DD	DD	BB	BB	BB	BB	BB	BB	BB	BB	DD	BB	DD	BB	BB	DD	DD	DD	BB	BB	DD	DD	DD	DD	DD	DD	BB	DD	BB	BB	DD	DD
chr4_54343467_54343482	DD	BB	BB	BB	BB	BB	BB	BB	DD	BB	DD	BB	BB	BB	BB	DD	DD	DD	DD	BB	BB	BB	BB	BB	BB	BB	BB	DD	BB	DD	BB	BB	DD	DD	DD	BB	BB	DD	DD	DD	DD	DD	DD	BB	DD	BB	BB	DD	DD
chr4_54359045_54359072	DD	BB	BB	BB	BB	BB	BB	BB	DD	BB	DD	BB	BB	BB	BB	DD	DD	DD	DD	BB	BB	BB	BB	BB	BB	BB	BB	DD	BB	DD	BB	BB	DD	DD	DD	BB	BB	DD	DD	DD	DD	DD	DD	BB	DD	BB	BB	DD	DD
chr4_54370077_54370096	DD	BB	BB	BB	BB	BB	BB	BB	DD	BB	DD	BB	BB	BB	BB	DD	DD	DD	DD	BB	BB	BB	BB	BB	BB	BB	BB	DD	BB	DD	BB	BB	DD	DD	DD	BB	BB	DD	DD	DD	DD	DD	DD	BB	DD	BB	BB	DD	DD
chr4_54403451_54403462	DD	BB	BB	BB	BB	BB	BB	BB	DD	BB	DD	BB	BB	BB	BB	DD	DD	DD	DD	BB	BB	BB	BB	BB	BB	BB	BB	DD	BB	DD	BB	BB	DD	DD	DD	BB	BB	DD	DD	DD	DD	DD	DD	BB	DD	BB	BB	DD	DD
chr4_54462109_54462144	DD	BB	BB	BB	BB	BB	BB	BB	DD	BB	DD	BB	BB	BB	BB	DD	DD	DD	DD	BB	BB	BB	BB	BB	BB	BB	BB	DD	BB	DD	BB	bd	DD	DD	DD	BB	BB	DD	DD	DD	DD	DD	DD	BB	DD	BB	BB	DD	DD
chr4_5447513_5447552	BB	BB	BB	BB	BB	DD	DD	BB	dn	BB	NA	NA	DD	DD	BB	BB	BB	DD	DD	BB	BB	BB	BB	BB	DD	BB	bd	BB	DD	BB	BB	BB	DD	DD	DD	BB	BB	DD	DD	DD	BB	DD	DD	DD	DD	BB	DD	DD	DD
chr4_54478060_54478091	dd	BB	BB	BB	BB	BB	BB	BB	dd	BB	dd	BB	BB	BB	BB	dd	dd	dd	dd	BB	BB	BB	BB	BB	BB	BB	BB	dd	BB	dd	BB	BB	dd	dd	dd	BB	BB	dd	dd	dd	dd	dd	dd	BB	DD	BB	BB	dd	dd
chr4_54478627_54478642	DD	BB	BB	BB	BB	BB	BB	BB	DD	BB	DD	BB	BB	BB	BB	DD	DD	DD	DD	BB	BB	BB	BB	BB	BB	BB	BB	DD	BB	DD	BB	BB	DD	DD	DD	BB	BB	DD	DD	DD	DD	DD	DD	BB	DD	BB	BB	DD	DD
chr4_54503748_54503763	DD	BB	BB	BB	BB	BB	BB	BB	DD	BB	DD	BB	BB	BB	BB	DD	DD	DD	DD	BB	BB	BB	BB	BB	BB	BB	BB	DD	BB	DD	BB	BB	DD	DD	DD	BB	BB	DD	DD	DD	DD	DD	DD	BB	DD	BB	BB	DD	DD
chr4_5513170_5513213	BB	BB	BB	BB	BB	BB	DD	BB	DD	BB	BB	BB	BB	DD	BB	BB	BB	DD	DD	NA	BB	NA	BB	BB	DD	BB	NA	BB	NA	BB	BB	BB	DD	DD	DD	BB	BB	DD	DD	DD	NA	DD	DD	DD	dn	BB	BB	DD	DD
chr4_5571441_5571484	FF	NN	FF	NA	FF	FF	NN	FF	FF	NN	NA	NA	FF	FF	FF	FF	FF	FF	FF	NA	FF	NN	NN	FF	FF	NA	FF	FF	FF	FF	FF	FF	FF	NN	FF	FF	FF	FF	FF	FF	FF	FF	FF	FF	FF	FF	NA	FF	FF
chr4_5623186_5623229	BB	BB	BB	BB	BB	BB	DD	BB	DD	BB	DD	BB	NN	NN	BB	BB	BB	DD	DD	BB	BB	BB	NA	BB	DD	BB	NA	BB	NA	BB	NA	BB	NA	DD	DD	BB	BB	NA	NA	DD	BB	DD	NA	NA	DD	bd	DD	DD	NA
chr4_5685886_5685927	BB	BB	BB	BB	BB	BB	DD	BB	DD	BB	DD	BB	bd	DD	BB	BB	BB	DD	DD	BB	BB	BB	BB	BB	DD	BB	DD	BB	DD	BB	BB	BB	DD	DD	DD	BB	BB	DD	DD	bd	BB	DD	DD	DD	DD	BB	DD	DD	DD
chr4_5776789_5776808	BB	BB	BB	BB	BB	BB	bd	BB	bd	BB	DD	BB	bd	DD	BB	BB	BB	DD	bd	BB	BB	BB	BB	BB	bd	BB	bd	BB	bd	BB	BB	BB	DD	bd	DD	BB	BB	bd	DD	DD	BB	DD	DD	bd	DD	BB	bd	DD	DD
chr4_5862647_5862702	NA	BB	NN	NA	NA	NA	DD	NA	NA	NA	DD	BB	DD	DD	BB	BB	NA	DD	DD	NA	BB	NA	BB	BB	DD	NA	DD	BB	DD	NA	BB	BB	DD	DD	DD	BB	bn	dn	DD	DD	bn	DD	DD	DD	DD	BB	DD	DD	DD
chr4_5998059_5998098	BB	BB	BB	BB	DD	BB	DD	BB	DD	BB	DD	BB	DD	DD	BB	BB	BB	DD	DD	BB	BB	BB	BB	BB	DD	BB	DD	bd	DD	BB	BB	BB	dn	DD	DD	BB	BB	DD	DD	DD	BB	DD	DD	DD	DD	BB	bd	DD	DD
chr4_6243913_6243952	fn	FF	FF	FF	FF	FF	FF	FF	NA	FF	FF	FF	FF	NN	FF	FF	FF	FF	FF	FF	FF	FF	FF	FF	FF	FF	FF	FF	FF	FF	FF	FF	FF	FF	FF	FF	FF	FF	FF	FF	FF	FF	FF	FF	FF	NA	FF	FF	FF
chr4_6256479_6256518	FF	FF	FF	FF	FF	FF	FF	FF	FF	FF	NA	FF	NA	FF	FF	FF	FF	FF	FF	NA	FF	FF	FF	FF	FF	NA	FF	NN	FF	NA	FF	FF	NA	FF	FF	FF	FF	FF	NA	NA	NA	FF	FF	FF	fn	FF	FF	FF	FF
chr4_6319818_6319861	BB	BB	BB	BB	BB	BB	DD	BB	DD	BB	DD	BB	DD	DD	bd	BB	BB	DD	DD	DD	BB	BB	BB	BB	DD	BB	DD	BB	DD	BB	BB	BB	DD	DD	DD	BB	BB	DD	DD	DD	BB	DD	DD	DD	DD	BB	DD	DD	DD
chr4_6488946_6488975	FF	NA	fn	FF	NA	NA	FF	FF	FF	FF	FF	FF	FF	FF	FF	NA	fn	FF	NN	FF	FF	FF	FF	NA	NA	FF	FF	FF	FF	FF	NA	FF	FF	FF	FF	NA	FF	FF	FF	FF	FF	FF	FF	NA	NA	FF	FF	NA	FF
chr4_6566184_6566223	FF	FF	FF	FF	FF	FF	FF	FF	FF	FF	FF	FF	FF	FF	FF	FF	FF	FF	NA	FF	FF	NA	FF	NN	NA	FF	FF	FF	FF	FF	FF	FF	FF	FF	FF	FF	FF	FF	FF	FF	NN	FF	NA	FF	FF	FF	FF	FF	FF
chr4_6688655_6688714	FF	FF	FF	FF	NA	NA	FF	FF	NA	NA	FF	FF	NA	NA	FF	NA	FF	NA	FF	FF	NA	FF	FF	NA	FF	FF	NN	FF	FF	FF	FF	FF	FF	FF	NA	FF	FF	FF	FF	FF	FF	FF	FF	FF	NA	NA	FF	FF	NA
chr4_6690820_6690863	FF	FF	FF	FF	NA	NA	FF	FF	NN	FF	NN	FF	FF	FF	FF	FF	FF	FF	FF	FF	FF	FF	FF	NA	FF	FF	FF	FF	FF	FF	FF	FF	NA	FF	FF	FF	FF	FF	FF	FF	FF	FF	FF	FF	FF	fn	FF	FF	NA
chr4_6880068_6880087	BB	BB	BB	BB	BB	BB	DD	BB	DD	BB	DD	BB	DD	DD	BB	BB	DD	DD	DD	DD	BB	BB	BB	BB	DD	BB	DD	BB	DD	BB	BB	BB	DD	DD	DD	BB	BB	DD	DD	DD	BB	DD	DD	DD	DD	BB	DD	DD	DD
chr4_6912189_6912206	BB	BB	BB	BB	BB	BB	DD	BB	DD	BB	DD	BB	DD	DD	BB	BB	DD	DD	DD	DD	BB	BB	BB	BB	DD	BB	DD	BB	DD	BB	BB	BB	DD	DD	DD	BB	BB	DD	DD	DD	BB	DD	DD	DD	DD	BB	DD	DD	DD
chr4_6948711_6948740	FF	fn	FF	FF	FF	FF	df	FF	df	FF	DD	FF	df	df	FF	FF	df	df	df	df	FF	FF	FF	FF	df	FF	DD	FF	df	FF	FF	FF	df	df	df	FF	FF	df	df	df	FF	df	df	df	df	FF	df	df	df
chr4_6948739_6948777	FF	NA	FF	FF	FF	FF	fn	FF	NA	FF	FF	FF	FF	FF	FF	FF	FF	fn	NN	FF	FF	FF	FF	fn	FF	NA	FF	FF	NA	FF	FF	FF	FF	FF	FF	FF	FF	FF	FF	FF	FF	FF	FF	FF	FF	FF	FF	FF	FF
chr4_6964773_6964784	FF	FF	NA	FF	FF	FF	FF	FF	FF	FF	FF	FF	FF	FF	FF	FF	FF	FF	FF	FF	FF	FF	FF	FF	FF	FF	FF	FF	FF	FF	FF	NN	FF	FF	FF	FF	FF	FF	FF	FF	FF	FF	FF	FF	FF	FF	FF	FF	FF
chr4_6969291_6969338	FF	FF	FF	FF	FF	FF	FF	FF	FF	fn	fn	FF	FF	FF	NA	FF	FF	FF	FF	NN	FF	FF	FF	FF	FF	NA	FF	FF	FF	FF	FF	FF	FF	FF	NA	FF	FF	NA	FF	FF	FF	FF	FF	FF	FF	FF	FF	NA	fn
chr4_7019579_7019613	BB	BB	BB	BB	BB	BB	DD	BB	DD	BB	DD	BB	DD	DD	BB	BB	DD	DD	DD	DD	BB	BB	BB	BB	DD	BB	DD	BB	DD	BB	BB	BB	DD	DD	DD	BB	BB	DD	DD	DD	BB	DD	DD	DD	DD	BB	DD	DD	DD
chr4_7068443_7068482	BB	BB	BB	BB	BB	BB	dd	BB	dd	BB	dd	BB	dd	dd	BB	BB	dd	dd	dd	dd	BB	BB	BB	BB	dd	BB	dd	BB	dd	BB	BB	BB	dd	dd	dn	BB	BB	dd	dd	dd	BB	dn	dd	dd	dd	BB	dd	dd	dd
chr4_7136129_7136180	BB	bn	BB	DD	BB	BB	NA	BB	DD	BB	NA	BB	DD	DD	BB	DD	DD	DD	DD	NA	BB	BB	BB	bn	DD	NA	DD	BB	NA	BB	BB	BB	DD	DD	DD	BB	BB	DD	DD	DD	BB	DD	DD	DD	DD	NA	DD	dn	DD
chr4_7174167_7174211	BB	BB	BB	BB	BB	BB	DD	BB	DD	BB	DD	BB	DD	DD	BB	BB	DD	DD	DD	DD	bn	BB	BB	BB	DD	BB	DD	BB	DD	BB	BB	BB	DD	DD	DD	BB	BB	DD	DD	DD	BB	DD	DD	DD	DD	BB	DD	DD	DD
chr4_7194553_7194596	BB	BB	BB	BB	BB	BB	DD	BB	DD	BB	DD	BB	DD	DD	BB	BB	DD	DD	DD	DD	BB	BB	BB	BB	DD	BB	DD	BB	DD	BB	BB	BB	DD	DD	DD	BB	BB	DD	dn	DD	BB	DD	DD	DD	DD	BB	DD	DD	DD
chr4_7202704_7202718	BB	BB	BB	BB	BB	BB	DD	BB	DD	BB	DD	BB	DD	DD	BB	BB	DD	DD	DD	DD	BB	BB	BB	BB	DD	BB	DD	BB	DD	BB	BB	BB	DD	DD	DD	BB	BB	DD	DD	DD	BB	DD	DD	DD	DD	BB	DD	DD	DD
chr4_7205704_7205751	NA	NA	BB	BB	bn	NA	DD	BB	DD	NA	DD	BB	DD	NA	DD	NN	DD	DD	DD	DD	BB	BB	BB	BB	DD	BB	DD	BB	DD	BB	BB	bd	DD	DD	NN	BB	BB	DD	DD	DD	BB	DD	NN	DD	DD	NA	DD	DD	DD
chr4_7245207_7245224	BB	BB	BB	BB	BB	BB	DD	BB	DD	BB	DD	BB	DD	DD	BB	BB	DD	DD	DD	DD	BB	BB	BB	BB	DD	BB	DD	BB	DD	BB	BB	BB	DD	DD	DD	BB	BB	DD	DD	DD	BB	DD	DD	DD	DD	BB	DD	DD	DD
chr4_7309997_7310044	FF	NN	NA	FF	FF	FF	FF	FF	FF	FF	FF	FF	FF	FF	FF	FF	FF	FF	NN	fn	FF	NA	FF	FF	NA	NA	FF	FF	FF	FF	FF	NN	FF	FF	FF	NN	NA	NA	FF	NA	FF	FF	NA	FF	NA	FF	NA	FF	NA
chr4_7425830_7425873	BB	BB	BB	BB	BB	BB	DD	BB	DD	BB	DD	BB	DD	DD	BB	BB	DD	DD	DD	DD	BB	BB	BB	BB	DD	BB	DD	BB	DD	BB	BB	bn	DD	DD	DD	BB	BB	DD	DD	DD	BB	DD	DD	DD	DD	BB	DD	DD	DD
chr4_7430623_7430674	BB	BB	BB	BB	BB	BB	DD	BB	DD	BB	DD	BB	DD	DD	BB	BB	DD	DD	DD	DD	BB	BB	BB	BB	DD	BB	DD	BB	DD	BB	BB	BB	DD	DD	DD	BB	BB	DD	DD	DD	BB	DD	DD	DD	DD	BB	DD	DD	DD
chr4_7448078_7448113	BB	BB	BB	BB	BB	BB	DD	BB	DD	BB	DD	BB	DD	DD	BB	BB	DD	DD	DD	DD	BB	BB	BB	BB	DD	BB	DD	BB	DD	BB	BB	BB	DD	DD	DD	BB	BB	DD	bd	DD	BB	DD	DD	DD	DD	BB	DD	DD	DD
chr4_7468856_7468897	BB	BB	BB	bn	BB	BB	DD	BB	DD	BB	DD	BB	DD	DD	BB	BB	DD	DD	DD	DD	BB	BB	BB	BB	DD	BB	DD	BB	DD	BB	bn	BB	DD	DD	DD	BB	BB	DD	DD	DD	BB	DD	DD	DD	DD	BB	DD	DD	DD
chr4_7492599_7492654	NA	BB	BB	BB	BB	BB	NN	BB	DD	NA	DD	BB	DD	DD	NN	BB	DD	DD	DD	DD	BB	BB	BB	NA	DD	BB	DD	BB	NA	BB	BB	BB	DD	DD	DD	BB	BB	DD	NA	DD	BB	DD	DD	DD	DD	BB	DD	DD	DD
chr4_7551121_7551155	FF	FF	FF	NA	FF	NA	FF	FF	FF	NA	FF	FF	NA	FF	FF	FF	FF	FF	FF	FF	FF	FF	NN	FF	FF	FF	FF	FF	FF	NA	FF	FF	FF	FF	FF	NA	FF	FF	FF	FF	FF	FF	FF	FF	FF	NA	FF	FF	FF
chr4_7602878_7602891	BB	BB	BB	BB	BB	BB	DD	BB	DD	BB	DD	BB	DD	DD	BB	BB	DD	DD	DD	DD	BB	BB	BB	BB	DD	BB	DD	BB	DD	BB	BB	BB	DD	DD	DD	BB	BB	DD	DD	DD	BB	DD	DD	DD	DD	BB	DD	DD	DD
chr4_7626609_7626644	BB	BB	BB	BB	BB	BB	DD	BB	DD	BB	DD	BB	bd	DD	BB	bn	bd	bd	DD	DD	BB	BB	BB	BB	DD	BB	bd	BB	DD	BB	BB	BB	DD	DD	bd	BB	BB	DD	dn	DD	BB	DD	DD	dn	DD	BB	bd	dn	DD
chr4_7627488_7627531	BB	BB	BB	bn	BB	BB	DD	BB	DD	BB	DD	BB	NA	DD	BB	BB	DD	DD	DD	DD	BB	BB	BB	BB	DD	NA	DD	BB	DD	BB	NA	BB	DD	DD	DD	BB	BB	DD	DD	DD	NA	DD	DD	DD	DD	BB	DD	DD	DD
chr4_7664472_7664515	FF	FF	FF	FF	FF	FF	NA	FF	FF	FF	FF	FF	FF	FF	FF	NA	FF	FF	FF	NA	FF	FF	FF	FF	FF	FF	FF	FF	FF	FF	NN	FF	NA	FF	FF	FF	FF	FF	FF	FF	FF	FF	fn	FF	FF	FF	FF	FF	FF
chr4_7684357_7684392	bn	BB	BB	BB	BB	BB	DD	BB	DD	BB	bd	BB	DD	DD	BB	BB	DD	DD	DD	dn	BB	bn	BB	BB	DD	bn	DD	BB	DD	BB	bn	BB	DD	DD	DD	BB	BB	dn	DD	dn	bn	DD	DD	DD	DD	BB	DD	dn	DD
chr4_7731865_7731886	BB	BB	BB	BB	BB	BB	DD	BB	DD	BB	DD	BB	DD	DD	BB	BB	DD	DD	DD	DD	BB	BB	BB	BB	DD	BB	DD	BB	DD	BB	BB	BB	DD	DD	DD	BB	BB	DD	DD	DD	BB	DD	DD	DD	DD	BB	DD	DD	DD
chr4_7749892_7749923	BB	BB	BB	BB	BB	BB	DD	BB	DD	BB	DD	BB	DD	DD	BB	BB	DD	DD	DD	DD	BB	BB	BB	BB	DD	BB	DD	BB	DD	BB	BB	BB	NA	DD	DD	BB	BB	DD	DD	DD	BB	DD	DD	DD	DD	BB	NA	DD	DD
chr4_7752267_7752278	BB	BB	BB	BB	BB	BB	dn	BB	dn	BB	DD	BB	dn	DD	BB	BB	dn	dn	DD	dn	BB	BB	BB	BB	DD	BB	DD	BB	dn	BB	BB	BB	dn	DD	DD	BB	BB	DD	dn	DD	BB	DD	dn	dn	dn	BB	dn	DD	DD
chr4_7825298_7825319	BB	BB	BB	BB	BB	BB	DD	BB	DD	BB	DD	BB	DD	DD	BB	BB	DD	DD	DD	DD	BB	BB	BB	BB	DD	BB	DD	BB	DD	BB	BB	BB	DD	DD	DD	BB	BB	DD	DD	DD	BB	DD	DD	DD	DD	BB	DD	DD	DD
chr4_7827655_7827670	BB	BB	BB	BB	BB	BB	DD	BB	DD	BB	DD	BB	DD	DD	BB	BB	DD	DD	DD	DD	BB	BB	BB	BB	DD	BB	DD	BB	dn	BB	BB	BB	DD	DD	DD	BB	BB	DD	DD	DD	BB	DD	DD	DD	DD	BB	DD	DD	DD
chr4_7853613_7853628	BB	BB	BB	BB	BB	BB	DD	BB	DD	BB	DD	BB	DD	DD	BB	BB	DD	DD	DD	DD	BB	BB	BB	BB	DD	BB	DD	BB	DD	BB	BB	BB	DD	DD	DD	BB	BB	DD	DD	DD	BB	DD	DD	DD	DD	BB	DD	DD	DD
chr4_7891004_7891051	BB	BB	BB	BB	BB	BB	DD	BB	DD	BB	DD	BB	DD	DD	BB	BB	DD	DD	DD	DD	BB	BB	BB	BB	DD	BB	DD	BB	DD	BB	BB	BB	DD	DD	DD	BB	bn	DD	DD	DD	BB	DD	DD	DD	DD	BB	DD	DD	DD
chr4_7911694_7911721	BB	BB	BB	BB	BB	BB	DD	BB	DD	BB	DD	BB	dn	DD	BB	BB	DD	DD	DD	DD	BB	BB	BB	BB	DD	BB	DD	BB	DD	BB	BB	BB	DD	DD	DD	BB	BB	DD	DD	DD	BB	DD	DD	DD	DD	BB	DD	DD	DD
chr4_8115342_8115353	BB	BB	BB	BB	BB	BB	DD	BB	DD	BB	DD	BB	DD	DD	BB	BB	DD	DD	DD	DD	BB	BB	BB	BB	DD	BB	DD	BB	DD	BB	BB	BB	DD	DD	DD	BB	BB	DD	DD	DD	BB	DD	DD	DD	DD	BB	DD	DD	DD
chr4_8116410_8116460	BB	BB	BB	BB	BB	BB	DD	BB	DD	BB	DD	BB	DD	DD	BB	BB	DD	DD	DD	DD	BB	BB	BB	BB	DD	BB	DD	BB	DD	BB	BB	BB	DD	DD	DD	BB	BB	DD	DD	DD	BB	DD	DD	DD	DD	BB	DD	DD	DD
chr4_8141999_8142012	BB	BB	BB	BB	BB	BB	DD	BB	DD	BB	DD	BB	DD	DD	BB	BB	DD	DD	DD	DD	BB	BB	BB	BB	DD	BB	DD	BB	DD	BB	BB	BB	DD	DD	DD	BB	BB	DD	DD	DD	BB	DD	DD	DD	DD	BB	DD	DD	DD
chr4_8160763_8160778	BB	BB	BB	BB	BB	BB	DD	BB	DD	BB	DD	BB	DD	DD	BB	BB	DD	DD	DD	DD	BB	BB	BB	BB	DD	BB	DD	BB	DD	BB	BB	BB	DD	DD	DD	BB	BB	DD	DD	DD	BB	DD	DD	DD	DD	BB	DD	DD	DD
chr4_8243371_8243406	BB	BB	bn	BB	BB	BB	DD	bn	DD	BB	DD	bn	DD	DD	BB	bn	DD	DD	DD	DD	BB	BB	bn	BB	DD	BB	DD	BB	DD	BB	BB	BB	DD	DD	DD	BB	BB	DD	DD	DD	BB	DD	DD	DD	DD	BB	DD	DD	DD
chr4_8250659_8250670	FF	FF	FF	FF	FF	FF	DD	FF	df	FF	df	FF	DD	df	FF	FF	df	DD	DD	DD	FF	FF	FF	FF	DD	FF	df	FF	DD	FF	FF	FF	df	df	df	FF	FF	DD	df	df	FF	df	df	DD	DD	FF	df	DD	df
chr4_8250701_8250720	BB	BB	BB	BB	BB	BB	DD	BB	DD	BB	DD	BB	DD	dn	BB	BB	DD	DD	DD	DD	BB	BB	BB	BB	DD	BB	DD	BB	DD	BB	BB	BB	DD	DD	DD	BB	BB	DD	DD	DD	BB	DD	DD	DD	DD	BB	DD	DD	DD
chr4_8307772_8307797	BB	BB	BB	BB	BB	BB	DD	BB	DD	BB	DD	BB	DD	DD	BB	BB	DD	DD	DD	DD	BB	BB	BB	BB	DD	BB	DD	BB	DD	BB	BB	BB	DD	DD	DD	BB	BB	DD	DD	DD	BB	DD	DD	DD	DD	BB	bd	DD	DD
chr4_8334228_8334277	FF	NA	FF	NA	NA	NA	NA	FF	FF	NA	FF	FF	NA	FF	FF	FF	FF	FF	FF	FF	NA	FF	FF	FF	FF	NA	FF	FF	FF	FF	NA	FF	FF	NA	FF	NA	FF	FF	FF	FF	NA	FF	FF	FF	FF	FF	NA	NA	FF
chr4_8377293_8377347	BB	BB	BB	BB	BB	BB	DD	BB	DD	BB	DD	BB	DD	DD	BB	BB	DD	DD	DD	DD	BB	BB	BB	BB	DD	BB	DD	BB	DD	BB	BB	BB	DD	DD	DD	BB	BB	DD	DD	DD	BB	DD	DD	DD	DD	BB	DD	DD	DD
chr4_8422156_8422167	BB	BB	BB	BB	BB	BB	DD	BB	DD	BB	DD	BB	DD	DD	BB	BB	DD	DD	DD	DD	BB	BB	BB	BB	DD	BB	DD	BB	DD	BB	BB	BB	DD	DD	DD	BB	BB	DD	DD	DD	BB	DD	DD	DD	DD	BB	DD	DD	DD
chr4_8426897_8426920	BB	BB	BB	BB	BB	BB	DD	BB	DD	BB	DD	BB	DD	DD	BB	BB	DD	DD	DD	DD	BB	BB	BB	BB	DD	BB	DD	BB	DD	BB	BB	BB	DD	DD	DD	BB	BB	DD	DD	DD	BB	DD	DD	DD	DD	BB	DD	DD	DD
chr4_8429613_8429624	BB	BB	BB	BB	BB	BB	DD	BB	DD	BB	DD	BB	DD	DD	BB	BB	DD	DD	DD	DD	BB	BB	BB	BB	DD	BB	DD	BB	DD	BB	BB	BB	DD	DD	DD	BB	BB	DD	DD	DD	BB	DD	DD	DD	DD	BB	DD	DD	DD
chr4_8434732_8434749	BB	BB	BB	BB	BB	BB	dn	BB	DD	BB	DD	BB	DD	DD	BB	BB	DD	DD	DD	dn	bn	BB	BB	BB	DD	BB	DD	BB	DD	BB	BB	BB	DD	DD	DD	BB	BB	DD	dn	DD	BB	DD	DD	DD	dn	BB	DD	DD	DD
chr4_8453551_8453562	BB	BB	BB	BB	BB	BB	DD	BB	DD	BB	DD	BB	DD	DD	BB	BB	DD	DD	DD	DD	BB	BB	BB	BB	DD	BB	DD	BB	DD	BB	BB	BB	DD	DD	DD	BB	BB	DD	DD	DD	BB	DD	DD	DD	DD	BB	DD	DD	DD
chr4_8502330_8502357	BB	BB	BB	BB	BB	BB	DD	BB	DD	BB	DD	BB	DD	DD	BB	BB	DD	DD	DD	DD	BB	BB	BB	BB	DD	BB	DD	BB	DD	BB	BB	BB	DD	DD	DD	BB	BB	DD	DD	DD	BB	DD	DD	DD	DD	BB	DD	DD	DD
chr4_8538791_8538810	BB	BB	BB	BB	BB	BB	dd	BB	dd	BB	DD	BB	DD	DD	BB	BB	DD	dd	DD	DD	BB	BB	BB	BB	DD	BB	DD	BB	dd	BB	BB	BB	DD	dd	DD	BB	BB	dd	dd	DD	BB	DD	DD	DD	DD	BB	DD	dd	DD
chr4_8540257_8540288	bn	BB	BB	BB	BB	BB	DD	BB	DD	BB	DD	BB	DD	DD	BB	BB	DD	DD	DD	DD	BB	BB	BB	BB	DD	BB	DD	BB	DD	BB	BB	BB	DD	DD	DD	BB	BB	DD	DD	DD	BB	DD	DD	DD	DD	BB	DD	DD	DD
chr4_8540322_8540341	BB	BB	BB	BB	BB	BB	DD	BB	DD	BB	DD	BB	DD	DD	BB	BB	DD	DD	DD	DD	BB	BB	BB	BB	DD	BB	DD	BB	DD	BB	BB	BB	DD	DD	DD	BB	BB	DD	DD	DD	BB	DD	DD	DD	DD	BB	DD	DD	DD
chr4_8553085_8553096	BB	BB	BB	BB	BB	BB	DD	BB	DD	BB	DD	BB	DD	DD	BB	BB	DD	DD	DD	DD	BB	BB	BB	BB	DD	BB	DD	BB	DD	BB	BB	BB	DD	DD	DD	BB	BB	DD	DD	DD	BB	DD	DD	DD	DD	BB	DD	DD	DD
chr4_8554843_8554856	BB	BB	BB	BB	BB	BB	DD	BB	DD	BB	DD	BB	DD	DD	BB	BB	DD	DD	DD	DD	BB	BB	BB	BB	DD	BB	DD	BB	DD	BB	BB	BB	DD	DD	bd	BB	BB	DD	DD	DD	BB	DD	DD	DD	DD	BB	DD	DD	DD
chr4_8562944_8562988	BB	BB	BB	BB	BB	BB	DD	BB	DD	BB	DD	BB	DD	DD	BB	BB	DD	DD	DD	DD	BB	BB	BB	BB	DD	BB	DD	BB	DD	BB	BB	BB	DD	DD	DD	BB	BB	DD	DD	DD	BB	DD	DD	DD	DD	BB	DD	DD	DD
chr4_8570749_8570800	BB	BB	BB	BB	BB	BB	DD	NA	DD	BB	DD	BB	NA	DD	BB	BB	DD	DD	DD	DD	BB	BB	BB	BB	DD	NA	DD	BB	DD	BB	BB	bn	DD	NA	DD	BB	NA	NA	DD	NA	BB	DD	DD	DD	NA	BB	DD	DD	NA
chr4_8572209_8572228	BB	BB	BB	BB	BB	BB	DD	BB	DD	BB	DD	BB	DD	DD	BB	BB	DD	DD	DD	DD	BB	BB	BB	BB	DD	BB	DD	BB	DD	BB	BB	BB	DD	DD	DD	BB	BB	DD	DD	DD	BB	DD	DD	DD	DD	BB	DD	DD	DD
chr4_8581667_8581678	BB	BB	BB	BB	BB	BB	DD	BB	DD	BB	DD	BB	DD	DD	BB	BB	DD	DD	DD	DD	BB	BB	BB	BB	DD	BB	DD	BB	DD	BB	BB	BB	DD	DD	DD	BB	BB	DD	DD	DD	BB	DD	DD	DD	DD	BB	DD	DD	DD
chr4_8617781_8617830	UU	NA	UU	UU	UU	UU	DD	UU	DD	UU	DD	UU	DD	DD	UU	UU	DD	DD	DD	DD	NA	NA	UU	UU	DD	NA	DD	UU	DD	UU	UU	UU	DD	DD	DD	UU	NA	DD	DD	DD	UU	DD	DD	DD	DD	NA	DD	DD	DD
chr4_8619403_8619426	BB	BB	BB	BB	BB	BB	dn	BB	DD	BB	dn	BB	dn	DD	BB	BB	DD	DD	DD	DD	BB	BB	BB	BB	bd	BB	bd	BB	DD	BB	BB	BB	dn	DD	dn	BB	BB	DD	dn	DD	BB	DD	DD	DD	DD	BB	DD	DD	dn
chr4_8634515_8634544	BB	BB	BB	BB	BB	BB	DD	BB	DD	BB	DD	BB	DD	DD	BB	BB	DD	DD	DD	DD	BB	BB	BB	BB	DD	BB	DD	BB	DD	BB	BB	BB	DD	DD	DD	BB	BB	DD	DD	DD	BB	DD	DD	DD	DD	BB	DD	DD	DD
chr4_8635562_8635577	FF	FF	FF	FF	FF	FF	df	FF	df	FF	df	FF	df	df	FF	FF	df	df	df	df	FF	FF	FF	FF	df	FF	df	FF	df	FF	FF	FF	df	df	DD	FF	FF	df	df	df	FF	df	df	df	df	FF	df	df	df
chr4_8662331_8662346	FF	FF	FF	FF	FF	FF	FF	FF	FF	FF	FF	FF	FF	FF	FF	FF	FF	FF	FF	FF	FF	FF	FF	FF	FF	FF	FF	FF	FF	FF	FF	FF	FF	FF	NA	FF	FF	FF	FF	FF	FF	FF	FF	FF	FF	FF	FF	FF	FF
chr4_8734923_8734937	BB	BB	BB	BB	BB	BB	DD	BB	DD	BB	DD	BB	DD	DD	BB	BB	DD	DD	DD	DD	BB	BB	BB	BB	DD	BB	DD	BB	DD	BB	BB	BB	DD	DD	DD	BB	BB	DD	DD	DD	BB	DD	DD	DD	DD	BB	DD	DD	DD
chr4_8756997_8757020	BB	BB	BB	BB	BB	BB	DD	BB	DD	BB	DD	BB	DD	DD	BB	BB	DD	DD	DD	DD	BB	BB	BB	BB	DD	BB	DD	BB	DD	BB	BB	BB	DD	DD	DD	BB	BB	DD	DD	DD	BB	DD	DD	DD	DD	BB	DD	DD	DD
chr4_8783607_8783633	BB	BB	BB	BB	BB	BB	DD	BB	DD	BB	DD	BB	DD	DD	BB	BB	DD	DD	DD	DD	BB	BB	BB	BB	DD	BB	DD	BB	DD	BB	BB	BB	DD	DD	DD	BB	BB	DD	DD	DD	BB	DD	DD	DD	DD	BB	DD	DD	DD
chr4_8822272_8822291	BB	BB	BB	BB	bn	BB	DD	BB	DD	BB	DD	BB	DD	DD	BB	BB	DD	DD	DD	DD	BB	BB	BB	BB	DD	BB	DD	BB	DD	BB	BB	BB	DD	DD	DD	BB	bn	DD	DD	DD	BB	DD	DD	DD	DD	BB	DD	DD	DD
chr4_8868181_8868202	BB	BB	BB	BB	BB	BB	DD	BB	DD	BB	DD	BB	DD	DD	BB	BB	DD	DD	DD	DD	BB	BB	BB	BB	DD	BB	DD	BB	DD	BB	BB	BB	DD	DD	DD	BB	BB	DD	DD	DD	BB	DD	DD	DD	DD	BB	DD	DD	DD
chr4_8901613_8901652	BB	DD	DD	DD	DD	DD	DD	DD	DD	DD	DD	BB	DD	DD	DD	DD	DD	DD	DD	DD	DD	DD	DD	DD	DD	BB	DD	DD	DD	DD	BB	DD	DD	DD	DD	BB	BB	DD	DD	DD	DD	DD	DD	DD	DD	DD	DD	DD	DD
chr4_8902631_8902696	NA	BB	BB	BB	BB	BB	DD	BB	DD	BB	DD	BB	DD	NA	BB	BB	DD	DD	DD	DD	BB	BB	BB	BB	NA	bn	DD	BB	DD	BB	NA	NN	DD	DD	DD	NA	NA	DD	DD	DD	BB	DD	DD	DD	DD	NA	DD	DD	DD
chr4_8925151_8925183	BB	BB	BB	BB	BB	BB	DD	BB	DD	BB	DD	BB	DD	DD	BB	BB	DD	DD	DD	DD	BB	BB	BB	BB	DD	BB	DD	BB	DD	BB	BB	BB	DD	DD	DD	BB	BB	DD	DD	DD	BB	DD	DD	DD	DD	BB	DD	DD	DD
chr4_8927888_8927909	UU	UU	uu	UU	UU	NA	DD	UU	DD	UU	DD	UU	DD	DD	NA	NA	DD	DD	DD	DD	UU	uu	NA	UU	DD	UU	DD	DD	DD	NA	UU	UU	DD	DD	DD	UU	UU	DD	DD	DD	UU	DD	DD	DD	DD	UU	DD	DD	DD
chr4_8998552_8998586	BB	BB	BB	BB	BB	BB	DD	BB	DD	BB	DD	BB	DD	DD	BB	BB	DD	DD	DD	DD	BB	BB	BB	BB	DD	BB	DD	DD	DD	BB	BB	BB	DD	DD	DD	BB	BB	DD	DD	DD	BB	DD	DD	DD	DD	BB	DD	DD	DD
chr4_9002409_9002420	BB	BB	BB	BB	BB	BB	DD	BB	DD	BB	DD	BB	DD	DD	BB	BB	DD	DD	DD	DD	BB	BB	BB	BB	DD	BB	DD	DD	DD	BB	BB	BB	DD	DD	DD	BB	BB	DD	DD	DD	BB	DD	DD	DD	DD	BB	DD	DD	DD
chr4_9004821_9004840	BB	BB	BB	BB	BB	BB	DD	BB	DD	BB	DD	BB	DD	DD	BB	BB	DD	DD	DD	DD	BB	BB	BB	BB	DD	BB	DD	DD	DD	BB	BB	BB	DD	DD	DD	BB	BB	DD	DD	DD	BB	DD	DD	DD	DD	BB	DD	DD	DD
chr4_9008326_9008357	BB	BB	BB	BB	BB	BB	dd	BB	dd	BB	dd	BB	dd	dd	BB	BB	dd	dd	dd	dd	BB	BB	BB	BB	dd	BB	dd	dd	dd	BB	BB	BB	dd	dd	dd	BB	BB	dd	dd	dd	BB	dd	dd	dd	dd	BB	dd	dd	dd
chr4_9014966_9014985	BB	BB	BB	BB	BB	BB	DD	BB	DD	BB	DD	BB	DD	DD	BB	BB	DD	DD	DD	DD	BB	BB	BB	BB	DD	BB	DD	DD	DD	BB	BB	BB	DD	DD	DD	BB	BB	DD	DD	DD	BB	DD	DD	DD	DD	BB	DD	DD	DD
chr4_9019229_9019254	BB	BB	BB	BB	BB	BB	DD	BB	DD	BB	DD	BB	DD	DD	BB	BB	DD	DD	DD	DD	BB	BB	BB	BB	DD	BB	DD	DD	DD	BB	BB	BB	DD	DD	DD	BB	BB	DD	DD	DD	BB	DD	DD	DD	DD	BB	DD	DD	DD
chr4_9025576_9025603	NN	NN	NN	NN	NN	NN	DD	NN	DD	NN	DD	NN	DD	DD	NN	NN	DD	DD	DD	DD	NN	NN	NN	NN	DD	BB	DD	DD	DD	BB	BB	NA	DD	DD	DD	BB	BB	DD	DD	DD	NA	DD	NA	DD	DD	BB	DD	DD	DD
chr4_9096158_9096199	BB	BB	BB	BB	BB	BB	DD	BB	DD	BB	DD	BB	DD	DD	BB	BB	DD	DD	DD	DD	BB	BB	BB	BB	DD	BB	DD	DD	DD	BB	BB	BB	DD	DD	DD	BB	BB	DD	DD	DD	BB	DD	DD	DD	DD	BB	DD	DD	DD
chr4_9106423_9106436	BB	BB	BB	BB	BB	BB	DD	BB	DD	BB	DD	BB	DD	DD	BB	BB	DD	DD	DD	DD	BB	BB	BB	BB	DD	BB	DD	DD	DD	BB	BB	BB	DD	DD	DD	BB	BB	DD	DD	DD	BB	DD	DD	DD	DD	BB	DD	DD	DD
chr4_9125390_9125401	BB	BB	BB	BB	BB	BB	DD	BB	DD	BB	DD	BB	DD	DD	BB	BB	DD	DD	DD	DD	BB	BB	BB	BB	DD	BB	DD	DD	DD	BB	BB	BB	DD	DD	DD	BB	BB	DD	DD	DD	BB	DD	DD	DD	DD	BB	DD	DD	DD
chr4_9162234_9162249	BB	BB	BB	BB	BB	BB	DD	BB	DD	BB	DD	BB	DD	DD	BB	BB	DD	DD	DD	DD	BB	BB	BB	BB	DD	BB	DD	DD	DD	BB	BB	BB	DD	DD	DD	BB	BB	DD	DD	DD	BB	DD	DD	DD	DD	BB	DD	DD	DD
chr4_9231229_9231264	BB	BB	BB	BB	NN	BB	DD	NN	DD	BB	NA	BB	DD	NA	NA	BB	DD	DD	NA	NA	BB	BB	BB	BB	DD	BB	DD	DD	DD	BB	BB	BB	DD	DD	DD	BB	NA	DD	DD	DD	NA	dn	DD	DD	DD	BB	DD	DD	DD
chr4_9252694_9252713	BB	BB	BB	BB	BB	BB	DD	BB	DD	BB	DD	BB	DD	DD	BB	BB	DD	BB	BB	DD	BB	BB	BB	BB	DD	BB	DD	DD	DD	BB	BB	BB	DD	DD	DD	BB	BB	DD	DD	DD	BB	DD	DD	DD	DD	BB	DD	DD	DD
chr4_9254144_9254175	BB	BB	BB	bn	BB	BB	DD	BB	DD	BB	DD	BB	DD	DD	BB	BB	DD	BB	BB	DD	BB	BB	BB	BB	DD	BB	DD	DD	DD	BB	BB	BB	DD	DD	DD	BB	BB	DD	DD	DD	BB	DD	DD	DD	DD	BB	DD	DD	DD
chr4_9276926_9276943	BB	BB	BB	BB	BB	BB	DD	BB	DD	BB	DD	BB	DD	DD	BB	BB	DD	BB	BB	DD	BB	BB	BB	BB	DD	BB	DD	DD	DD	BB	BB	BB	DD	DD	DD	BB	BB	DD	DD	DD	BB	DD	DD	DD	DD	BB	DD	DD	DD
chr4_9278668_9278691	BB	BB	BB	BB	BB	BB	DD	BB	DD	BB	DD	BB	DD	DD	BB	BB	DD	BB	BB	DD	BB	BB	BB	BB	DD	BB	DD	DD	DD	BB	BB	BB	DD	DD	DD	BB	BB	DD	DD	DD	BB	DD	DD	DD	DD	BB	DD	DD	DD
chr4_9283941_9283972	FF	FF	FF	FF	FF	FF	FF	FF	FF	FF	FF	FF	FF	FF	FF	FF	FF	FF	FF	FF	FF	FF	FF	FF	FF	FF	FF	FF	FF	FF	FF	FF	FF	FF	FF	FF	FF	FF	FF	FF	NA	FF	FF	FF	FF	FF	FF	FF	FF
chr4_9424150_9424161	BB	BB	BB	BB	BB	BB	DD	BB	DD	BB	DD	BB	DD	DD	BB	BB	DD	BB	BB	DD	BB	BB	BB	BB	DD	BB	DD	DD	DD	BB	BB	BB	DD	DD	DD	BB	BB	DD	DD	DD	BB	DD	DD	DD	DD	BB	DD	DD	DD
chr4_9440110_9440121	BB	BB	BB	BB	BB	BB	DD	BB	DD	BB	DD	BB	DD	DD	BB	BB	DD	BB	BB	DD	BB	BB	BB	BB	DD	BB	DD	DD	DD	BB	BB	BB	DD	DD	DD	BB	BB	DD	DD	DD	BB	DD	DD	DD	DD	BB	bd	DD	DD
chr4_9477934_9477949	BB	BB	BB	BB	BB	BB	DD	BB	DD	BB	DD	BB	DD	DD	BB	BB	DD	BB	BB	DD	BB	BB	BB	BB	DD	BB	DD	DD	DD	BB	BB	BB	DD	DD	DD	BB	BB	DD	DD	DD	BB	DD	DD	DD	DD	BB	DD	DD	DD
chr4_9486729_9486740	BB	BB	BB	BB	BB	BB	DD	BB	DD	BB	DD	BB	DD	DD	BB	BB	DD	BB	BB	DD	BB	BB	BB	BB	DD	BB	DD	DD	DD	BB	BB	BB	DD	DD	DD	BB	BB	DD	DD	DD	BB	DD	DD	DD	DD	BB	DD	DD	DD
chr4_9523911_9523934	BB	BB	BB	BB	BB	BB	DD	BB	DD	BB	DD	BB	DD	DD	BB	BB	DD	BB	BB	DD	BB	BB	BB	BB	DD	BB	DD	DD	DD	BB	BB	BB	DD	DD	DD	BB	BB	DD	DD	DD	BB	DD	DD	DD	DD	BB	DD	DD	DD
chr4_9530661_9530700	BB	BB	BB	BB	BB	bn	DD	BB	DD	BB	DD	BB	DD	DD	BB	BB	DD	BB	BB	DD	BB	BB	BB	BB	DD	BB	DD	DD	DD	BB	BB	BB	DD	DD	DD	BB	BB	DD	DD	DD	BB	DD	DD	DD	DD	BB	DD	DD	DD
chr4_9552774_9552789	BB	BB	BB	BB	BB	BB	DD	BB	DD	BB	DD	BB	DD	DD	BB	BB	DD	BB	BB	DD	BB	BB	BB	BB	DD	BB	DD	DD	DD	BB	BB	BB	DD	DD	DD	BB	BB	DD	DD	DD	BB	DD	DD	DD	bd	BB	DD	dn	DD
chr4_9554781_9554820	NN	BB	BB	BB	BB	BB	DD	BB	DD	BB	DD	BB	DD	DD	BB	NA	NA	BB	BB	DD	BB	BB	BB	NA	DD	NA	DD	DD	DD	BB	NA	BB	NN	DD	DD	BB	BB	NA	DD	NA	BB	DD	DD	bd	DD	BB	DD	DD	DD
chr4_9622731_9622746	BB	BB	BB	BB	BB	BB	DD	BB	DD	BB	DD	BB	DD	DD	BB	BB	DD	BB	BB	DD	BB	BB	BB	bn	DD	BB	dn	dn	DD	BB	BB	BB	DD	DD	DD	BB	BB	dn	DD	DD	BB	DD	dn	DD	DD	BB	DD	DD	DD
chr4_9674503_9674537	BB	BB	BB	BB	BB	BB	DD	BB	DD	BB	DD	BB	DD	DD	BB	BB	DD	BB	BB	DD	BB	BB	BB	BB	DD	BB	DD	DD	DD	BB	BB	BB	DD	DD	DD	BB	BB	DD	DD	DD	BB	DD	DD	DD	DD	BB	DD	DD	DD
chr4_9680975_9680990	BB	BB	BB	BB	BB	BB	DD	BB	DD	BB	DD	BB	DD	DD	BB	BB	DD	BB	BB	DD	BB	BB	BB	BB	DD	BB	DD	DD	DD	BB	BB	BB	DD	DD	DD	BB	BB	DD	DD	DD	BB	DD	DD	DD	DD	BB	DD	DD	DD
chr4_9704385_9704412	BB	BB	BB	BB	BB	BB	DD	BB	DD	BB	DD	BB	DD	DD	BB	BB	DD	BB	BB	DD	BB	BB	BB	BB	DD	BB	DD	DD	DD	BB	BB	BB	DD	DD	DD	BB	BB	DD	DD	DD	BB	DD	DD	DD	DD	BB	DD	DD	DD
chr4_9741997_9742020	BB	BB	BB	BB	BB	BB	DD	BB	DD	BB	DD	BB	DD	DD	BB	BB	DD	BB	BB	DD	BB	BB	BB	BB	DD	BB	DD	DD	bd	BB	BB	BB	DD	DD	DD	BB	BB	DD	DD	DD	BB	DD	DD	DD	DD	BB	DD	DD	DD
chr4_9743017_9743036	BB	BB	BB	BB	BB	BB	DD	BB	DD	BB	DD	BB	DD	DD	BB	BB	DD	BB	BB	DD	BB	BB	BB	BB	DD	BB	DD	DD	DD	BB	BB	BB	DD	DD	DD	BB	BB	DD	DD	DD	BB	DD	DD	DD	DD	BB	DD	DD	DD
chr4_9744123_9744167	BB	BB	BB	NN	BB	BB	DD	BB	DD	BB	DD	BB	DD	DD	NA	BB	DD	BB	BB	DD	BB	BB	BB	BB	DD	BB	DD	DD	DD	BB	BB	BB	DD	DD	DD	BB	BB	DD	DD	DD	BB	DD	DD	DD	DD	BB	DD	DD	DD
chr4_9747089_9747116	BB	BB	BB	BB	BB	BB	DD	BB	DD	BB	DD	BB	DD	DD	BB	BB	DD	BB	BB	DD	BB	BB	BB	BB	DD	BB	DD	DD	DD	BB	BB	BB	DD	DD	DD	BB	BB	DD	DD	DD	BB	DD	DD	DD	DD	BB	DD	DD	DD
chr4_9916341_9916362	BB	BB	BB	BB	BB	BB	DD	BB	DD	BB	DD	BB	DD	DD	BB	BB	DD	BB	BB	DD	BB	BB	BB	BB	DD	BB	DD	DD	DD	BB	BB	BB	DD	DD	DD	BB	BB	DD	DD	DD	BB	DD	DD	DD	DD	BB	DD	DD	DD
chr4_9974350_9974373	BB	BB	BB	BB	BB	BB	DD	BB	DD	BB	DD	BB	DD	DD	BB	BB	DD	BB	BB	DD	BB	BB	BB	BB	DD	BB	DD	DD	DD	BB	BB	BB	DD	DD	DD	BB	BB	DD	DD	DD	BB	DD	DD	DD	DD	BB	DD	DD	DD
chr4_54515809_54515826	DD	BB	BB	BB	BB	BB	BB	BB	DD	BB	DD	BB	BB	BB	BB	DD	DD	DD	DD	BB	BB	BB	BB	BB	BB	BB	BB	DD	BB	DD	BB	BB	DD	DD	DD	BB	BB	DD	DD	DD	DD	DD	DD	BB	DD	BB	BB	DD	DD
chr4_54543140_54543163	DD	BB	BB	BB	BB	BB	BB	BB	DD	BB	DD	BB	BB	BB	BB	DD	DD	DD	DD	BB	BB	BB	BB	BB	BB	BB	BB	DD	BB	DD	BB	BB	DD	DD	DD	BB	BB	DD	DD	DD	DD	DD	DD	BB	DD	BB	BB	DD	DD
chr4_54545409_54545420	df	fn	fn	FF	fn	fn	fn	fn	DD	fn	df	fn	fn	FF	fn	DD	df	df	df	fn	fn	fn	fn	fn	fn	FF	FF	df	FF	DD	FF	FF	df	df	df	FF	FF	df	DD	df	df	df	df	FF	df	FF	FF	DD	df
chr4_54545423_54545462	DD	NN	NN	BB	NN	NA	NN	NN	DD	NN	DD	NN	NN	NA	NN	DD	DD	DD	DD	NN	NN	NN	NN	NA	NA	NA	BB	dn	BB	DD	BB	BB	DD	DD	DD	BB	BB	DD	DD	DD	DD	DD	DD	BB	NA	BB	NA	DD	DD
chr4_54549423_54549458	DD	BB	BB	BB	BB	BB	BB	BB	BB	BB	BB	BB	BB	BB	BB	DD	DD	BB	bn	BB	BB	BB	BB	BB	BB	BB	BB	DD	BB	DD	BB	BB	DD	DD	DD	BB	BB	DD	DD	DD	DD	DD	BB	BB	DD	BB	BB	DD	DD
chr4_54562918_54562929	DD	BB	BB	BB	BB	BB	BB	BB	DD	BB	DD	BB	BB	BB	BB	DD	DD	DD	DD	BB	BB	BB	BB	BB	BB	BB	BB	DD	BB	DD	BB	BB	DD	DD	DD	BB	BB	DD	DD	DD	DD	DD	DD	BB	DD	BB	BB	DD	DD
chr4_54594544_54594563	DD	BB	BB	BB	BB	BB	BB	BB	DD	BB	DD	BB	BB	BB	BB	DD	DD	DD	DD	BB	BB	BB	BB	BB	BB	BB	BB	DD	BB	DD	BB	BB	DD	DD	DD	BB	BB	DD	DD	DD	DD	DD	DD	BB	DD	BB	BB	DD	DD
chr4_54610936_54610991	DD	BB	BB	NA	BB	BB	BB	BB	NA	BB	DD	NN	BB	BB	BB	DD	DD	DD	DD	BB	BB	BB	BB	BB	BB	BB	BB	NA	BB	NA	BB	BB	DD	NA	DD	NA	BB	DD	NA	NA	NA	DD	DD	BB	DD	NA	BB	DD	DD
chr4_54645412_54645423	DD	BB	BB	BB	BB	BB	BB	BB	DD	BB	DD	BB	BB	BB	BB	DD	DD	DD	DD	BB	BB	BB	BB	BB	BB	BB	BB	DD	BB	DD	BB	BB	DD	DD	DD	BB	BB	DD	DD	DD	DD	DD	DD	BB	DD	BB	BB	DD	DD
chr4_54669593_54669612	DD	BB	BB	BB	BB	BB	BB	BB	DD	BB	DD	BB	BB	BB	BB	DD	DD	DD	DD	BB	BB	BB	BB	BB	BB	BB	BB	DD	BB	DD	BB	BB	DD	DD	DD	BB	BB	DD	DD	DD	DD	DD	DD	BB	DD	BB	BB	DD	DD
chr4_54723774_54723785	DD	BB	BB	BB	BB	BB	BB	BB	DD	BB	DD	BB	BB	BB	BB	DD	DD	DD	DD	BB	BB	BB	BB	BB	BB	BB	BB	DD	BB	DD	BB	BB	DD	DD	DD	BB	BB	DD	DD	DD	DD	DD	DD	BB	DD	BB	BB	DD	DD
chr4_54737846_54737857	DD	BB	BB	BB	BB	BB	BB	BB	DD	BB	DD	BB	BB	BB	BB	DD	DD	DD	DD	BB	BB	BB	BB	BB	BB	BB	BB	DD	BB	DD	BB	BB	DD	DD	DD	BB	BB	DD	DD	DD	DD	DD	DD	BB	DD	BB	BB	DD	DD
chr4_54777413_54777432	DD	BB	BB	BB	BB	BB	BB	BB	DD	BB	DD	BB	BB	BB	BB	DD	DD	DD	DD	BB	BB	BB	BB	BB	BB	BB	BB	DD	BB	DD	BB	BB	DD	DD	DD	BB	BB	DD	DD	DD	DD	DD	DD	BB	DD	BB	BB	DD	DD
chr4_54786400_54786421	dn	BB	BB	BB	BB	BB	BB	BB	DD	BB	DD	BB	BB	BB	BB	DD	DD	DD	DD	BB	BB	BB	BB	BB	BB	BB	BB	DD	BB	DD	BB	BB	DD	DD	DD	BB	BB	DD	DD	DD	DD	DD	DD	BB	DD	bn	BB	DD	DD
chr4_54811524_54811541	DD	BB	BB	BB	BB	BB	BB	BB	DD	BB	DD	BB	BB	BB	BB	DD	DD	DD	DD	BB	BB	BB	BB	BB	BB	BB	BB	DD	BB	DD	BB	BB	DD	DD	DD	BB	BB	DD	DD	DD	DD	DD	DD	BB	DD	BB	BB	DD	DD
chr4_54819433_54819460	DD	BB	BB	BB	BB	BB	BB	BB	DD	BB	DD	BB	BB	BB	BB	DD	DD	DD	DD	BB	BB	BB	BB	BB	BB	BB	BB	DD	BB	DD	BB	BB	DD	DD	DD	BB	BB	DD	DD	DD	DD	DD	DD	BB	DD	BB	BB	DD	DD
chr4_54830948_54830971	DD	BB	BB	BB	BB	BB	BB	BB	DD	BB	DD	BB	BB	BB	BB	DD	DD	dn	DD	BB	bn	BB	BB	BB	BB	BB	BB	DD	BB	DD	BB	BB	DD	DD	DD	BB	BB	DD	DD	DD	DD	DD	DD	BB	DD	BB	BB	DD	DD
chr4_54834855_54834876	dd	BB	BB	BB	BB	BB	BB	BB	dd	BB	dd	BB	BB	BB	BB	dd	dd	dd	dd	BB	BB	BB	BB	BB	BB	BB	BB	dd	BB	dd	BB	BB	dd	dd	dd	BB	BB	dd	dd	dn	dd	dd	dd	BB	dd	BB	BB	dd	dd
chr4_54867694_54867711	DD	BB	BB	BB	BB	BB	BB	BB	DD	BB	DD	BB	BB	BB	BB	DD	DD	DD	DD	BB	BB	BB	BB	BB	BB	BB	BB	DD	BB	DD	BB	BB	DD	DD	DD	BB	BB	DD	DD	DD	DD	DD	DD	BB	DD	BB	BB	DD	DD
chr4_54869456_54869499	NN	NN	NA	NN	NN	NA	NN	NN	NA	NN	NA	NN	NN	NN	NN	FF	fn	NA	FF	NA	NN	NN	NN	NN	NN	NA	NA	FF	nn	FF	NN	NN	NA	FF	FF	NN	NN	FF	FF	FF	FF	FF	FF	FF	FF	FF	FF	FF	FF
chr4_54892917_54892930	DD	BB	BB	BB	BB	BB	BB	BB	DD	BB	dn	BB	BB	BB	BB	DD	DD	dn	DD	BB	BB	BB	BB	BB	BB	BB	BB	dn	BB	dn	BB	BB	DD	DD	DD	BB	BB	DD	DD	DD	DD	DD	dn	BB	DD	BB	BB	DD	dn
chr4_54912441_54912455	DD	BB	BB	BB	BB	BB	BB	BB	DD	BB	DD	BB	BB	BB	BB	DD	DD	DD	DD	BB	BB	BB	BB	BB	BB	BB	BB	DD	BB	DD	BB	BB	DD	DD	DD	BB	BB	DD	DD	DD	DD	DD	DD	BB	DD	BB	BB	DD	DD
chr4_54921997_54922008	df	FF	FF	FF	FF	FF	FF	FF	df	FF	df	FF	FF	FF	FF	df	df	df	df	FF	FF	FF	FF	FF	FF	FF	FF	df	FF	df	FF	FF	df	df	df	FF	FF	df	df	df	df	df	df	FF	df	FF	FF	df	df
chr4_54923466_54923495	DD	BB	BB	BB	BB	BB	BB	BB	DD	BB	DD	BB	BB	BB	BB	DD	DD	DD	DD	BB	BB	BB	BB	BB	BB	BB	BB	DD	BB	DD	BB	BB	DD	DD	DD	BB	BB	DD	DD	DD	DD	DD	DD	BB	DD	BB	BB	DD	DD
chr4_54926094_54926129	DD	BB	BB	BB	BB	BB	BB	BB	DD	BB	DD	BB	BB	BB	BB	DD	DD	DD	DD	BB	BB	BB	BB	BB	BB	BB	BB	DD	bd	DD	BB	BB	DD	DD	dn	BB	BB	dn	DD	DD	DD	dn	DD	BB	DD	BB	BB	dn	DD
chr4_54929044_54929091	NA	BB	DD	BB	BB	BB	BB	BB	DD	BB	DD	BB	BB	NN	BB	DD	DD	DD	NA	BB	BB	NA	BB	NN	BB	NA	BB	DD	DD	DD	BB	bd	DD	DD	DD	NA	BB	DD	DD	DD	NA	DD	DD	BB	NA	NA	bd	DD	DD
chr4_54934051_54934066	DD	BB	BB	BB	BB	BB	BB	BB	DD	BB	DD	BB	BB	BB	BB	DD	DD	DD	DD	BB	BB	BB	BB	BB	BB	BB	BB	DD	BB	DD	BB	BB	DD	DD	DD	BB	BB	DD	DD	DD	DD	DD	DD	BB	DD	BB	BB	DD	DD
chr4_54956001_54956025	DD	BB	BB	BB	BB	BB	BB	BB	DD	BB	DD	BB	BB	BB	BB	DD	DD	DD	DD	BB	BB	BB	BB	BB	BB	BB	BB	DD	BB	BB	BB	BB	DD	DD	DD	BB	BB	DD	DD	DD	DD	DD	DD	BB	DD	BB	BB	DD	DD
chr4_54961403_54961426	DD	BB	BB	BB	BB	BB	BB	BB	DD	BB	DD	BB	BB	BB	BB	DD	DD	DD	DD	BB	BB	BB	BB	BB	BB	BB	BB	DD	BB	BB	BB	BB	DD	DD	DD	BB	BB	DD	DD	DD	DD	DD	DD	BB	DD	BB	BB	DD	DD
chr4_54963140_54963183	DD	BB	BB	BB	BB	NN	BB	BB	DD	BB	DD	BB	NA	BB	BB	DD	DD	DD	DD	BB	NA	NA	BB	BB	BB	NA	BB	DD	BB	BB	bn	bn	DD	DD	DD	BB	BB	DD	DD	DD	DD	DD	DD	BB	NA	NA	BB	NA	DD
chr4_54964747_54964774	DD	BB	BB	NA	BB	BB	BB	BB	DD	BB	NA	BB	BB	BB	BB	DD	DD	DD	DD	BB	BB	BB	BB	BB	BB	BB	BB	DD	BB	BB	BB	BB	DD	DD	DD	BB	BB	DD	DD	DD	NA	DD	DD	BB	DD	BB	BB	DD	DD
chr4_55019650_55019673	DD	BB	BB	BB	BB	BB	BB	BB	DD	BB	DD	BB	BB	BB	BB	DD	DD	DD	DD	BB	BB	BB	BB	BB	BB	BB	BB	DD	BB	BB	BB	BB	DD	DD	DD	BB	BB	DD	DD	DD	DD	DD	DD	BB	DD	BB	BB	DD	DD
chr4_55032692_55032715	DD	BB	BB	BB	BB	BB	BB	BB	DD	BB	DD	BB	BB	BB	BB	DD	DD	DD	DD	BB	BB	BB	BB	BB	BB	BB	BB	DD	BB	BB	BB	BB	DD	DD	DD	BB	BB	DD	DD	DD	DD	DD	DD	BB	DD	BB	BB	DD	DD
chr4_55051383_55051397	DD	BB	BB	BB	BB	BB	BB	BB	DD	BB	DD	BB	BB	BB	BB	DD	DD	DD	DD	BB	BB	BB	BB	BB	BB	BB	BB	DD	BB	BB	BB	BB	DD	DD	DD	BB	BB	DD	DD	DD	DD	DD	DD	BB	DD	BB	BB	DD	DD
chr4_55061452_55061463	DD	BB	BB	BB	BB	BB	BB	BB	DD	BB	bd	BB	BB	BB	BB	DD	DD	DD	bd	BB	BB	BB	BB	BB	BB	BB	BB	bd	BB	BB	BB	BB	DD	bd	DD	BB	BB	bd	bd	DD	DD	DD	DD	BB	bd	BB	BB	DD	DD
chr4_55126543_55126557	DD	BB	BB	BB	BB	BB	BB	BB	DD	BB	DD	BB	BB	BB	BB	DD	DD	DD	DD	BB	BB	BB	BB	BB	BB	BB	BB	DD	BB	BB	BB	BB	DD	DD	DD	BB	BB	DD	DD	DD	DD	DD	DD	BB	DD	BB	BB	DD	DD
chr4_55134592_55134605	DD	BB	BB	BB	BB	BB	BB	BB	DD	BB	DD	BB	BB	BB	BB	DD	DD	DD	DD	BB	BB	BB	BB	BB	BB	BB	BB	DD	BB	BB	BB	BB	DD	DD	DD	BB	BB	DD	DD	DD	DD	DD	DD	BB	DD	BB	BB	DD	DD
chr4_55161625_55161656	DD	BB	BB	BB	BB	BB	BB	BB	DD	BB	DD	BB	BB	BB	BB	DD	DD	DD	DD	BB	BB	BB	BB	BB	BB	BB	BB	DD	BB	BB	BB	BB	DD	DD	DD	BB	BB	DD	DD	DD	DD	DD	DD	BB	DD	BB	BB	DD	DD
chr4_55164387_55164430	DD	BB	BB	BB	BB	BB	BB	BB	DD	BB	DD	BB	BB	BB	BB	DD	DD	DD	DD	BB	BB	BB	BB	BB	BB	BB	BB	DD	BB	BB	BB	BB	DD	DD	DD	BB	BB	DD	DD	DD	DD	DD	DD	BB	DD	BB	BB	DD	DD
chr4_55167398_55167413	DD	BB	BB	BB	BB	BB	BB	BB	DD	bn	DD	BB	BB	BB	BB	DD	DD	dn	DD	BB	BB	BB	BB	BB	BB	BB	BB	DD	BB	BB	BB	BB	DD	dn	DD	BB	BB	dn	DD	DD	DD	DD	dn	BB	DD	BB	BB	DD	DD
chr4_55198151_55198165	DD	BB	BB	BB	BB	BB	BB	BB	NA	BB	DD	BB	BB	BB	BB	DD	DD	NA	NA	BB	BB	BB	BB	BB	BB	BB	BB	DD	BB	BB	BB	BB	DD	DD	DD	NA	BB	NA	DD	NA	NA	dn	NA	BB	DD	BB	BB	dn	dn
chr4_55217398_55217417	DD	BB	BB	BB	BB	BB	BB	BB	DD	BB	DD	BB	BB	BB	BB	DD	DD	DD	DD	BB	BB	BB	bd	BB	BB	BB	BB	DD	BB	BB	BB	BB	DD	DD	DD	BB	BB	DD	DD	DD	DD	DD	DD	BB	DD	BB	BB	DD	DD
chr4_55220049_55220062	DD	BB	BB	BB	BB	BB	BB	BB	DD	BB	DD	BB	BB	BB	BB	DD	DD	DD	DD	BB	BB	BB	BB	BB	BB	BB	BB	DD	BB	BB	BB	BB	DD	DD	DD	BB	BB	DD	DD	DD	DD	DD	DD	BB	DD	BB	BB	DD	DD
chr4_55245242_55245257	DD	BB	BB	BB	BB	BB	BB	BB	DD	BB	DD	BB	BB	BB	BB	DD	DD	DD	DD	BB	BB	BB	BB	BB	BB	BB	BB	DD	BB	BB	BB	BB	DD	DD	DD	BB	BB	DD	DD	DD	DD	DD	DD	BB	DD	BB	BB	DD	DD
chr4_55254324_55254347	DD	BB	BB	BB	BB	BB	BB	BB	DD	BB	DD	BB	BB	BB	BB	DD	DD	DD	DD	BB	BB	BB	BB	BB	BB	BB	BB	DD	BB	BB	BB	BB	DD	DD	DD	BB	BB	DD	DD	DD	DD	DD	DD	BB	DD	BB	BB	DD	DD
chr4_55260886_55260905	DD	BB	BB	BB	BB	BB	BB	BB	DD	BB	DD	BB	BB	BB	BB	DD	DD	DD	DD	BB	BB	BB	BB	BB	BB	BB	BB	DD	BB	BB	BB	BB	DD	DD	DD	BB	BB	DD	DD	DD	DD	DD	DD	BB	DD	BB	BB	DD	DD
chr4_55263737_55263748	DD	BB	BB	BB	BB	BB	BB	BB	DD	BB	DD	BB	BB	BB	BB	DD	DD	DD	DD	BB	BB	BB	BB	BB	BB	BB	BB	DD	BB	BB	BB	BB	DD	DD	DD	BB	BB	DD	DD	DD	DD	DD	DD	BB	DD	BB	BB	DD	DD
chr4_55276851_55276862	DD	BB	BB	BB	BB	BB	BB	BB	DD	BB	DD	BB	BB	BB	BB	DD	DD	DD	DD	BB	BB	BB	BB	BB	BB	BB	BB	DD	BB	BB	BB	BB	DD	DD	DD	BB	BB	DD	DD	DD	DD	DD	DD	BB	DD	BB	BB	DD	DD
chr4_55283920_55283984	DD	BB	BB	BB	BB	NA	BB	BB	DD	BB	DD	NA	NA	bn	BB	DD	DD	DD	NA	BB	NN	NA	BB	bn	BB	NA	BB	DD	BB	BB	NN	BB	DD	DD	DD	BB	BB	NA	NA	DD	DD	DD	DD	BB	DD	BB	NA	DD	DD
chr4_55295100_55295119	DD	BB	BB	BB	BB	BB	BB	BB	DD	BB	DD	BB	BB	BB	BB	DD	DD	DD	DD	BB	BB	BB	BB	BB	BB	BB	BB	DD	BB	BB	BB	BB	DD	DD	DD	BB	BB	DD	DD	DD	DD	DD	DD	BB	DD	BB	BB	DD	DD
chr4_55295608_55295625	DD	BB	BB	BB	BB	BB	BB	BB	DD	BB	DD	BB	BB	BB	BB	bd	DD	DD	DD	BB	BB	BB	BB	BB	BB	BB	BB	DD	BB	BB	BB	BB	DD	DD	DD	BB	BB	DD	DD	DD	DD	DD	DD	BB	DD	BB	BB	dn	DD
chr4_55297090_55297157	dd	NN	NN	NA	NA	NN	NA	NN	dd	NA	dd	bn	NN	NN	NN	dd	NA	DD	dd	NN	NA	BB	bn	NA	NA	NN	NN	DD	NN	bn	NA	NN	dd	dd	dd	BB	BB	dd	NA	dd	NA	DD	NA	BB	dd	NA	NA	dd	NA
chr4_55297165_55297184	DD	BB	BB	BB	BB	BB	BB	BB	DD	BB	DD	BB	BB	BB	bd	DD	DD	DD	DD	BB	BB	BB	BB	BB	BB	BB	BB	DD	BB	BB	BB	BB	DD	DD	DD	BB	BB	DD	DD	DD	DD	DD	DD	BB	DD	BB	BB	DD	DD
chr4_55341050_55341061	DD	BB	BB	BB	BB	BB	BB	BB	DD	BB	DD	BB	BB	BB	BB	DD	DD	DD	DD	BB	BB	BB	BB	BB	BB	BB	BB	DD	BB	BB	BB	BB	DD	DD	DD	BB	BB	DD	DD	DD	DD	DD	DD	BB	DD	BB	BB	DD	DD
chr4_55370667_55370706	NA	NA	BB	BB	BB	NA	BB	NA	DD	BB	DD	BB	BB	NA	BB	DD	NA	DD	DD	NA	NA	BB	BB	BB	NN	BB	BB	DD	NA	BB	BB	BB	DD	DD	DD	NA	BB	DD	DD	DD	DD	DD	DD	BB	DD	BB	NA	DD	DD
chr4_55388377_55388406	DD	BB	BB	BB	BB	BB	BB	BB	DD	BB	DD	BB	BB	BB	BB	DD	DD	DD	DD	BB	BB	BB	BB	BB	BB	BB	BB	DD	BB	BB	BB	BB	DD	DD	DD	BB	BB	DD	DD	DD	DD	DD	DD	BB	DD	BB	BB	DD	DD
chr4_55399407_55399420	dd	BB	BB	BB	BB	BB	BB	BB	DD	BB	dd	BB	BB	BB	BB	dd	dd	dd	dd	BB	BB	BB	BB	BB	BB	BB	BB	dd	BB	BB	BB	BB	dd	DD	dd	BB	BB	dd	DD	dd	dd	dd	DD	BB	DD	BB	BB	dd	dd
chr4_55411660_55411683	DD	BB	BB	BB	BB	BB	BB	BB	DD	BB	DD	BB	BB	BB	BB	DD	DD	DD	DD	BB	BB	BB	BB	BB	BB	BB	BB	bd	BB	BB	BB	BB	DD	DD	DD	BB	BB	DD	DD	DD	DD	DD	bd	BB	DD	BB	BB	bd	DD
chr4_55427712_55427726	DD	BB	BB	BB	BB	BB	BB	BB	DD	BB	DD	BB	BB	BB	BB	DD	DD	DD	DD	BB	BB	BB	BB	BB	BB	BB	BB	DD	BB	BB	BB	BB	DD	DD	DD	BB	BB	DD	DD	DD	DD	DD	DD	BB	DD	BB	BB	DD	DD
chr4_55433868_55433911	NA	BB	BB	BB	BB	NA	BB	BB	DD	BB	DD	BB	BB	BB	BB	DD	DD	DD	DD	BB	BB	BB	BB	BB	BB	BB	BB	DD	BB	BB	BB	BB	DD	DD	DD	BB	NN	DD	DD	DD	DD	DD	DD	BB	DD	BB	BB	DD	NA
chr4_55434794_55434805	DD	BB	BB	BB	BB	BB	BB	BB	DD	BB	DD	BB	BB	BB	BB	DD	DD	DD	DD	BB	BB	BB	BB	BB	BB	BB	BB	DD	BB	BB	BB	BB	DD	DD	DD	BB	BB	DD	DD	DD	DD	DD	DD	BB	DD	BB	BB	DD	DD
chr4_55452977_55453004	DD	BB	BB	BB	BB	BB	BB	BB	DD	BB	DD	BB	BB	BB	BB	DD	DD	DD	DD	BB	BB	BB	BB	BB	BB	BB	bn	DD	BB	BB	BB	BB	DD	DD	DD	BB	BB	DD	DD	DD	DD	DD	DD	BB	DD	BB	BB	DD	DD
chr4_55504108_55504132	DD	BB	BB	BB	BB	BB	BB	BB	DD	BB	DD	BB	BB	BB	BB	DD	DD	DD	DD	BB	BB	BB	BB	BB	BB	BB	BB	DD	BB	BB	BB	BB	DD	DD	DD	BB	BB	DD	DD	DD	DD	DD	DD	BB	DD	BB	BB	DD	DD
chr4_55504418_55504457	NA	NN	BB	BB	NA	NN	NN	NN	DD	NN	NA	BB	BB	BB	BB	DD	DD	DD	DD	bn	BB	BB	BB	NA	BB	NA	BB	DD	BB	BB	BB	BB	DD	DD	DD	NA	BB	NA	DD	DD	NA	DD	DD	BB	DD	NA	BB	DD	DD
chr4_55508567_55508581	DD	BB	BB	BB	BB	BB	BB	BB	DD	BB	DD	BB	BB	BB	BB	DD	DD	DD	DD	BB	BB	BB	BB	BB	BB	BB	BB	DD	BB	BB	BB	BB	DD	DD	DD	BB	BB	DD	DD	DD	DD	DD	DD	BB	DD	BB	BB	DD	DD
chr4_55524543_55524562	DD	BB	BB	BB	BB	BB	BB	BB	DD	BB	DD	BB	BB	BB	BB	DD	DD	DD	DD	BB	BB	BB	BB	BB	BB	BB	BB	DD	BB	BB	BB	BB	DD	DD	DD	BB	BB	DD	DD	DD	DD	DD	DD	BB	DD	BB	BB	DD	DD
chr4_55532898_55532909	DD	BB	BB	BB	BB	BB	BB	BB	DD	BB	DD	BB	BB	BB	BB	DD	DD	DD	DD	BB	BB	BB	BB	BB	BB	BB	BB	DD	BB	BB	BB	BB	DD	DD	DD	BB	BB	DD	DD	DD	DD	DD	DD	BB	DD	BB	BB	DD	DD
chr4_55547559_55547574	dd	BB	BB	BB	BB	BB	BB	BB	dd	BB	dd	BB	BB	BB	BB	dd	dd	dd	dn	BB	BB	BB	BB	BB	BB	BB	BB	dd	BB	BB	BB	BB	dd	dd	dd	BB	BB	dd	dd	dd	dd	dd	dd	BB	dd	BB	BB	dd	dd
chr4_55548498_55548517	DD	BB	BB	BB	BB	BB	BB	BB	DD	BB	DD	BB	BB	BB	BB	DD	DD	DD	DD	BB	BB	BB	BB	BB	BB	BB	BB	DD	BB	BB	BB	BB	DD	DD	DD	BB	BB	DD	DD	DD	DD	DD	DD	BB	DD	BB	BB	DD	DD
chr4_55549135_55549146	DD	BB	BB	BB	BB	BB	BB	BB	DD	BB	DD	BB	BB	BB	BB	DD	DD	DD	DD	BB	BB	BB	BB	BB	BB	BB	BB	DD	BB	BB	BB	BB	DD	DD	DD	BB	BB	DD	DD	DD	DD	DD	DD	BB	DD	BB	BB	DD	DD
chr4_55552307_55552326	DD	BB	BB	BB	BB	BB	BB	BB	DD	BB	DD	BB	BB	BB	BB	DD	DD	DD	DD	BB	BB	BB	BB	BB	BB	BB	BB	DD	BB	BB	BB	BB	DD	DD	DD	BB	BB	DD	DD	DD	DD	DD	DD	BB	DD	BB	BB	DD	DD
chr4_55553396_55553430	DD	BB	BB	BB	BB	BB	BB	BB	DD	BB	DD	BB	BB	BB	BB	DD	DD	DD	DD	BB	BB	BB	BB	BB	BB	BB	BB	DD	BB	BB	BB	bn	DD	DD	DD	BB	BB	DD	DD	DD	DD	DD	DD	BB	DD	BB	BB	DD	DD
chr4_55556192_55556226	NA	BB	BB	BB	BB	BB	BB	BB	UU	BB	NA	BB	BB	BB	BB	UU	NA	UU	UU	BB	BB	BB	BB	BB	BB	BB	BB	UU	BB	BB	BB	BB	UU	UU	UU	BB	BB	UU	bu	NA	UU	NA	UU	BB	NA	BB	BB	UU	UU
chr4_55566529_55566568	DD	NN	BB	BB	NA	BB	BB	NN	DD	NN	DD	BB	NN	BB	BB	DD	DD	DD	DD	NN	BB	BB	BB	NN	BB	BB	BB	DD	BB	BB	BB	bn	DD	DD	DD	NA	BB	DD	DD	NA	NA	DD	DD	BB	DD	BB	BB	DD	DD
chr4_55567017_55567048	NA	BB	BB	NA	BB	BB	BB	BB	DD	BB	NA	BB	NA	NA	BB	DD	DD	DD	NA	BB	BB	BB	BB	BB	BB	NA	BB	NA	BB	BB	BB	BB	DD	NN	NA	NA	BB	NA	DD	NA	NA	DD	DD	BB	DD	NA	BB	DD	DD
chr4_55612028_55612043	DD	BB	BB	BB	BB	BB	BB	BB	DD	BB	DD	BB	BB	BB	BB	DD	DD	DD	DD	BB	BB	BB	BB	BB	BB	BB	BB	DD	BB	BB	BB	BB	DD	DD	DD	BB	BB	DD	DD	DD	DD	DD	DD	BB	DD	BB	BB	DD	DD
chr4_55623695_55623706	DD	BB	BB	BB	BB	BB	BB	BB	DD	BB	DD	BB	BB	BB	BB	DD	DD	DD	DD	BB	BB	BB	BB	BB	BB	BB	BB	DD	BB	BB	BB	BB	DD	DD	DD	BB	BB	DD	DD	DD	DD	DD	DD	BB	DD	BB	BB	DD	DD
chr4_55630790_55630807	DD	BB	BB	BB	BB	BB	BB	BB	DD	BB	DD	BB	BB	BB	BB	DD	DD	DD	DD	BB	BB	BB	BB	BB	BB	BB	BB	DD	BB	BB	BB	BB	DD	DD	DD	BB	BB	DD	DD	DD	DD	DD	DD	BB	DD	BB	BB	DD	DD
chr4_55642220_55642237	DD	BB	BB	BB	BB	BB	BB	BB	DD	BB	DD	BB	BB	BB	BB	DD	DD	DD	DD	BB	BB	BB	BB	BB	BB	BB	BB	DD	BB	BB	BB	BB	DD	DD	DD	BB	BB	DD	DD	DD	DD	DD	DD	BB	DD	BB	BB	DD	DD
chr4_55656677_55656696	bd	BB	BB	BB	BB	BB	BB	BB	bd	BB	DD	BB	BB	BB	BB	DD	DD	DD	DD	BB	BB	BB	BB	BB	BB	BB	BB	dn	BB	BB	BB	BB	bd	DD	DD	BB	BB	DD	bd	DD	DD	DD	DD	BB	DD	BB	BB	DD	DD
chr4_55674412_55674435	DD	BB	BB	BB	BB	BB	BB	BB	DD	BB	DD	BB	BB	BB	BB	DD	DD	DD	DD	BB	BB	BB	BB	BB	BB	BB	BB	DD	BB	BB	BB	BB	DD	DD	DD	BB	BB	DD	DD	DD	DD	DD	DD	BB	DD	BB	BB	DD	DD
chr4_55682725_55682736	DD	BB	BB	BB	BB	BB	BB	BB	DD	BB	DD	BB	BB	BB	BB	DD	DD	DD	dn	BB	BB	BB	BB	BB	BB	BB	BB	DD	BB	BB	BB	BB	DD	DD	DD	BB	BB	DD	DD	DD	DD	DD	DD	BB	DD	BB	BB	DD	DD
chr4_55716494_55716505	DD	BB	BB	BB	BB	BB	BB	BB	DD	BB	DD	BB	BB	BB	BB	DD	DD	DD	DD	BB	BB	BB	BB	BB	BB	BB	BB	DD	BB	BB	BB	BB	DD	DD	DD	BB	BB	DD	DD	DD	DD	DD	DD	BB	DD	BB	BB	DD	DD
chr4_55718348_55718362	DD	BB	BB	BB	BB	BB	BB	BB	DD	BB	DD	BB	BB	BB	BB	DD	DD	DD	DD	BB	BB	BB	BB	BB	BB	BB	BB	DD	BB	BB	BB	BB	DD	DD	DD	BB	BB	DD	DD	DD	DD	DD	DD	BB	DD	BB	BB	DD	DD
chr4_55719362_55719413	DD	NN	BB	BB	BB	BB	DD	NN	DD	BB	DD	BB	BB	NN	NN	NN	dn	DD	DD	BB	NA	BB	BB	NA	BB	BB	BB	DD	BB	BB	BB	bn	DD	DD	DD	BB	NN	DD	DD	DD	DD	DD	DD	BB	DD	BB	BB	DD	DD
chr4_55720477_55720509	DD	BB	BB	BB	BB	BB	BB	BB	DD	BB	DD	BB	BB	BB	BB	DD	DD	DD	DD	BB	BB	BB	BB	BB	BB	BB	BB	DD	BB	BB	BB	BB	DD	DD	bd	BB	BB	bd	DD	DD	DD	DD	DD	BB	DD	BB	BB	DD	DD
chr4_55858673_55858708	FF	FF	FF	FF	FF	FF	FF	FF	FF	FF	FF	FF	FF	FF	FF	NA	NA	FF	FF	FF	FF	FF	FF	FF	FF	NA	FF	FF	FF	FF	NA	FF	FF	NN	FF	FF	FF	FF	FF	FF	NA	FF	NA	FF	FF	NA	FF	FF	NA
chr4_55886239_55886290	NA	NA	NA	NA	FF	FF	FF	NA	FF	FF	NA	NA	FF	FF	NA	NA	FF	FF	FF	NA	NA	NA	FF	FF	FF	NA	FF	FF	NA	FF	FF	FF	FF	FF	NA	FF	FF	NA	fn	FF	FF	NA	NA	NA	FF	NA	FF	FF	FF
chr4_55948677_55948724	UU	DD	DD	DD	NA	DD	UU	UU	DD	DD	DD	DD	DD	DD	DD	DD	du	DD	DD	DD	NA	DD	NA	DD	UU	NA	DD	DD	DD	NA	DD	DD	DD	DD	DD	DD	NA	DD	DD	DD	DD	DD	DD	DD	DD	du	DD	DD	DD
chr4_56020733_56020787	dd	BB	BB	BB	BB	BB	BB	BB	dd	BB	dd	BB	BB	BB	BB	dd	dd	dd	dd	BB	BB	BB	BB	BB	BB	BB	BB	dd	BB	BB	BB	BB	dd	dd	dd	BB	BB	dd	dd	DD	dd	dd	dd	BB	dd	BB	BB	dd	dd
chr4_56034114_56034125	DD	BB	BB	BB	BB	BB	BB	BB	DD	BB	DD	BB	BB	BB	BB	DD	DD	DD	DD	BB	BB	BB	BB	BB	BB	BB	BB	DD	BB	BB	BB	BB	DD	DD	DD	BB	BB	DD	DD	DD	DD	DD	DD	BB	DD	BB	BB	DD	DD
chr4_56035168_56035215	DD	BB	BB	BB	BB	BB	BB	BB	DD	BB	DD	BB	bn	BB	BB	DD	DD	DD	DD	BB	BB	BB	BB	BB	BB	BB	BB	DD	BB	BB	BB	BB	DD	DD	DD	BB	BB	DD	DD	DD	DD	DD	DD	BB	DD	BB	BB	DD	DD
chr4_56058601_56058636	FF	FF	FF	FF	FF	FF	FF	FF	FF	FF	FF	FF	FF	FF	FF	FF	FF	FF	FF	FF	FF	FF	FF	FF	FF	FF	FF	FF	FF	NA	FF	FF	FF	FF	FF	FF	FF	NA	NA	FF	FF	FF	FF	FF	FF	FF	FF	FF	FF
chr4_56061769_56061792	DD	BB	BB	BB	BB	BB	BB	BB	DD	BB	DD	BB	BB	BB	BB	DD	DD	DD	DD	BB	BB	BB	BB	BB	BB	BB	BB	DD	BB	BB	BB	BB	DD	DD	DD	BB	BB	DD	DD	DD	DD	DD	DD	BB	DD	BB	BB	DD	DD
chr4_56067255_56067272	DD	BB	BB	BB	BB	BB	BB	BB	DD	BB	DD	BB	BB	BB	BB	DD	DD	DD	DD	BB	BB	BB	BB	BB	BB	BB	BB	DD	BB	BB	BB	BB	DD	DD	DD	BB	BB	DD	DD	DD	DD	DD	DD	BB	DD	BB	BB	DD	DD
chr4_56103844_56103861	DD	BB	BB	BB	BB	BB	BB	BB	DD	BB	DD	BB	BB	BB	BB	DD	DD	DD	DD	BB	BB	BB	BB	BB	BB	BB	BB	DD	BB	BB	BB	BB	DD	DD	DD	BB	BB	DD	DD	DD	DD	DD	DD	BB	DD	BB	BB	DD	DD
chr4_56109799_56109834	DD	BB	BB	BB	BB	BB	BB	BB	DD	BB	DD	BB	BB	BB	BB	DD	DD	DD	DD	BB	BB	BB	BB	BB	BB	BB	BB	DD	BB	BB	BB	BB	DD	DD	DD	BB	BB	DD	DD	DD	DD	DD	DD	BB	DD	BB	BB	DD	DD
chr4_56127395_56127422	DD	BB	BB	BB	BB	BB	BB	BB	DD	BB	DD	BB	BB	BB	BB	DD	DD	DD	DD	BB	BB	BB	BB	BB	BB	BB	BB	DD	BB	BB	BB	BB	DD	DD	DD	BB	BB	DD	DD	DD	DD	DD	DD	BB	DD	BB	BB	DD	DD
chr4_56142053_56142076	DD	BB	BB	BB	BB	BB	BB	BB	DD	BB	DD	BB	BB	BB	BB	dn	DD	DD	DD	BB	BB	BB	BB	BB	BB	BB	BB	DD	BB	BB	BB	BB	DD	DD	DD	BB	BB	DD	DD	DD	DD	DD	DD	BB	DD	BB	BB	DD	DD
chr4_56144716_56144731	bd	BB	BB	BB	BB	BB	BB	BB	dd	BB	bd	BB	BB	BB	BB	bd	dd	bd	dd	BB	BB	BB	BB	BB	BB	BB	BB	dd	BB	BB	BB	BB	dd	dd	dd	BB	BB	dd	dd	dd	dd	dd	DD	BB	bd	BB	BB	dd	dd
chr4_56146181_56146192	bd	BB	BB	BB	BB	BB	BB	BB	DD	BB	DD	BB	BB	BB	BB	DD	DD	DD	DD	BB	BB	BB	BB	BB	BB	BB	BB	DD	BB	BB	BB	BB	DD	bd	bd	BB	BB	bd	bd	DD	dn	bd	DD	BB	DD	BB	BB	bd	bd
chr4_56156736_56156795	DD	BB	BB	NA	NN	BB	BB	BB	DD	BB	DD	BB	BB	BB	BB	DD	NA	NA	DD	BB	BB	BB	BB	NA	BB	NA	BB	DD	BB	BB	BB	BB	DD	DD	NA	BB	NA	DD	DD	NA	NA	DD	DD	BB	DD	NA	NA	DD	DD
chr4_56190992_56191009	df	FF	FF	FF	FF	FF	FF	FF	df	FF	df	FF	FF	FF	FF	df	df	df	df	FF	FF	FF	FF	FF	FF	FF	FF	df	FF	FF	FF	FF	df	df	df	FF	FF	df	df	df	df	df	fn	FF	df	FF	FF	df	df
chr4_56194305_56194356	DD	BB	BB	BB	BB	BB	BB	BB	DD	BB	DD	BB	BB	BB	BB	DD	DD	DD	DD	BB	BB	BB	BB	BB	BB	BB	BB	DD	BB	BB	BB	BB	DD	DD	DD	BB	BB	DD	DD	DD	DD	DD	DD	BB	DD	BB	BB	DD	DD
chr4_56194498_56194517	DD	BB	BB	BB	BB	BB	BB	BB	DD	BB	DD	BB	BB	BB	BB	DD	DD	DD	DD	BB	BB	BB	BB	BB	BB	BB	BB	DD	BB	BB	BB	BB	bd	DD	DD	BB	BB	DD	DD	DD	DD	DD	DD	BB	DD	BB	BB	DD	DD
chr4_56218874_56218917	DD	UU	UU	UU	UU	UU	UU	UU	DD	UU	DD	UU	UU	UU	UU	DD	DD	DD	DD	UU	UU	UU	UU	UU	UU	NA	UU	DD	UU	UU	UU	UU	DD	DD	DD	UU	UU	DD	DD	DD	DD	DD	DD	UU	DD	DD	UU	DD	DD
chr4_56251336_56251379	NN	BB	BB	BB	BB	BB	BB	BB	NN	BB	NN	BB	BB	BB	DD	NN	NN	NN	NN	BB	BB	BB	BB	BB	BB	NA	NA	DD	BB	BB	BB	BB	DD	DD	DD	BB	BB	NA	NA	DD	NA	DD	DD	BB	DD	DD	BB	DD	DD
chr4_56268855_56268869	DD	BB	BB	BB	BB	BB	BB	BB	DD	BB	DD	BB	BB	BB	BB	DD	DD	DD	DD	BB	BB	BB	BB	BB	BB	BB	BB	DD	BB	BB	BB	BB	DD	DD	DD	BB	BB	DD	DD	DD	DD	DD	DD	BB	DD	DD	BB	DD	DD
chr4_56289772_56289791	DD	BB	BB	BB	BB	BB	BB	BB	DD	BB	DD	BB	BB	BB	BB	DD	DD	DD	DD	BB	BB	BB	BB	BB	BB	BB	BB	DD	BB	BB	BB	BB	DD	DD	DD	BB	BB	DD	DD	DD	DD	DD	DD	BB	DD	DD	BB	DD	DD
chr4_56318642_56318697	DD	BB	NN	NA	NN	NN	BB	NN	DD	bn	DD	NA	NN	BB	BB	DD	DD	DD	NA	NA	NA	BB	NA	bn	NA	NA	NA	DD	NA	NA	BB	NA	DD	DD	DD	BB	NN	DD	DD	DD	NN	DD	DD	NA	DD	DD	BB	DD	DD
chr4_56336100_56336123	DD	BB	BB	BB	BB	BB	BB	BB	DD	BB	DD	BB	BB	BB	BB	DD	DD	DD	DD	BB	BB	BB	BB	BB	BB	BB	BB	DD	BB	BB	BB	BB	DD	DD	DD	BB	BB	DD	DD	DD	DD	DD	DD	BB	DD	DD	BB	DD	DD
chr4_56336966_56336993	DD	BB	BB	BB	BB	BB	BB	BB	DD	BB	DD	BB	BB	BB	BB	DD	DD	DD	DD	BB	BB	BB	BB	BB	BB	BB	BB	DD	BB	BB	BB	BB	DD	DD	DD	BB	BB	DD	DD	DD	DD	DD	DD	BB	DD	DD	BB	DD	DD
chr4_56340961_56340976	DD	BB	BB	BB	BB	BB	BB	BB	DD	BB	DD	BB	BB	BB	BB	DD	DD	DD	DD	BB	BB	BB	BB	BB	BB	BB	BB	dn	BB	BB	BB	BB	DD	DD	DD	BB	BB	DD	DD	DD	DD	DD	DD	BB	DD	DD	BB	DD	dn
chr4_56358747_56358762	DD	BB	BB	BB	BB	BB	BB	BB	DD	BB	DD	BB	BB	BB	BB	DD	DD	DD	DD	BB	BB	BB	BB	BB	BB	BB	BB	DD	BB	BB	BB	BB	DD	DD	DD	BB	BB	DD	DD	DD	DD	DD	DD	BB	DD	DD	BB	DD	DD
chr4_56371232_56371271	DD	BB	BB	BB	BB	BB	BB	BB	DD	BB	DD	BB	BB	BB	BB	DD	DD	DD	DD	BB	BB	BB	BB	BB	BB	BB	BB	DD	BB	BB	BB	BB	DD	DD	DD	BB	BB	DD	DD	DD	DD	DD	DD	BB	DD	DD	BB	DD	DD
chr4_56422068_56422085	DD	BB	BB	BB	BB	BB	BB	BB	DD	BB	DD	BB	BB	BB	BB	DD	DD	DD	DD	BB	BB	BB	BB	BB	BB	BB	BB	DD	BB	BB	BB	BB	DD	DD	DD	BB	BB	DD	DD	DD	DD	DD	DD	BB	DD	DD	BB	DD	DD
chr4_56459045_56459062	DD	BB	bn	BB	BB	BB	BB	BB	DD	BB	DD	BB	BB	BB	BB	DD	DD	DD	DD	BB	BB	BB	BB	BB	BB	BB	BB	DD	BB	BB	BB	BB	DD	DD	DD	BB	BB	DD	DD	DD	DD	DD	DD	BB	DD	DD	BB	DD	DD
chr4_56461129_56461188	DD	BB	NA	NA	BB	BB	BB	BB	NA	BB	DD	BB	NN	NN	BB	DD	DD	DD	dn	NN	NA	NA	BB	BB	BB	BB	BB	dn	NN	NA	NN	BB	NA	DD	DD	NN	BB	DD	dn	DD	DD	NA	dn	BB	NA	DD	BB	NN	NA
chr4_56515762_56515773	DD	BB	BB	BB	BB	BB	BB	BB	DD	BB	DD	BB	BB	BB	BB	DD	DD	DD	DD	BB	BB	BB	BB	BB	BB	BB	BB	DD	BB	BB	BB	BB	DD	DD	DD	BB	BB	DD	DD	DD	DD	DD	DD	BB	DD	DD	BB	DD	DD
chr4_56529255_56529270	DD	BB	BB	BB	BB	BB	BB	BB	DD	BB	DD	BB	BB	BB	BB	DD	DD	dn	DD	BB	BB	BB	BB	BB	BB	BB	BB	DD	BB	BB	BB	BB	DD	DD	DD	BB	BB	DD	DD	DD	DD	DD	DD	BB	DD	DD	BB	DD	DD
chr4_56537829_56537840	DD	BB	BB	BB	BB	BB	BB	BB	DD	BB	DD	BB	BB	BB	BB	DD	DD	DD	DD	BB	BB	BB	BB	BB	BB	BB	BB	DD	BB	BB	BB	BB	DD	DD	DD	BB	BB	DD	DD	DD	DD	DD	DD	BB	DD	DD	BB	DD	DD
chr4_56540173_56540188	DD	BB	BB	BB	BB	BB	BB	BB	DD	BB	DD	BB	BB	BB	BB	DD	DD	DD	DD	BB	BB	BB	BB	BB	BB	BB	BB	DD	BB	BB	BB	BB	DD	DD	DD	BB	BB	DD	DD	DD	DD	DD	DD	BB	DD	DD	BB	DD	DD
chr4_56540232_56540247	DD	BB	BB	BB	BB	BB	BB	BB	DD	BB	DD	BB	BB	BB	BB	DD	DD	DD	DD	BB	BB	BB	BB	BB	BB	BB	BB	DD	BB	BB	BB	BB	DD	DD	DD	BB	BB	DD	DD	DD	DD	DD	DD	BB	DD	DD	BB	DD	DD
chr4_56549513_56549524	DD	BB	BB	BB	BB	BB	BB	BB	DD	BB	DD	BB	BB	BB	BB	DD	DD	DD	DD	BB	BB	BB	BB	BB	BB	BB	BB	DD	BB	BB	BB	BB	DD	DD	DD	BB	BB	DD	DD	DD	DD	DD	DD	BB	DD	DD	BB	DD	DD
chr4_56550439_56550453	DD	BB	BB	BB	BB	BB	BB	BB	DD	BB	DD	BB	BB	BB	BB	DD	DD	DD	DD	BB	BB	BB	BB	BB	BB	BB	BB	DD	BB	BB	BB	BB	DD	DD	DD	BB	BB	DD	DD	DD	DD	DD	DD	BB	DD	DD	BB	DD	DD
chr4_56569193_56569212	dd	BB	BB	BB	BB	BB	BB	BB	dd	BB	DD	BB	BB	BB	BB	DD	dd	DD	dd	BB	BB	BB	BB	BB	BB	BB	BB	dd	BB	BB	BB	BB	dd	DD	dd	BB	BB	dd	dd	dd	dd	dd	dd	BB	dd	dd	BB	dd	dd
chr4_56569962_56569985	DD	BB	BB	BB	BB	BB	BB	BB	DD	BB	DD	BB	BB	BB	BB	DD	DD	DD	DD	BB	BB	BB	BB	BB	BB	BB	BB	DD	BB	BB	BB	BB	DD	DD	DD	BB	BB	DD	DD	DD	DD	DD	DD	BB	DD	DD	BB	DD	DD
chr4_56592883_56592906	DD	BB	BB	NA	BB	BB	BB	BB	DD	BB	DD	bn	BB	BB	BB	DD	DD	NA	DD	BB	BB	BB	BB	BB	BB	BB	BB	DD	BB	NA	BB	BB	DD	DD	DD	BB	BB	DD	NA	NA	DD	DD	DD	BB	NA	DD	BB	DD	NA
chr4_56594741_56594754	DD	BB	BB	BB	BB	BB	BB	BB	DD	BB	DD	BB	BB	BB	BB	DD	DD	DD	DD	BB	BB	BB	bn	BB	BB	BB	BB	DD	BB	BB	BB	BB	DD	DD	DD	BB	BB	DD	DD	DD	DD	DD	DD	BB	DD	DD	BB	DD	DD
chr4_56625457_56625488	DD	BB	BB	BB	BB	BB	BB	BB	DD	BB	DD	BB	BB	BB	BB	DD	DD	DD	DD	BB	BB	BB	BB	BB	BB	BB	BB	DD	BB	BB	BB	BB	DD	DD	DD	BB	BB	DD	DD	DD	DD	DD	DD	BB	DD	DD	BB	DD	DD
chr4_56667513_56667524	DD	BB	BB	BB	BB	BB	BB	BB	DD	BB	DD	BB	BB	BB	BB	DD	DD	DD	DD	BB	BB	BB	BB	BB	BB	BB	BB	DD	BB	BB	BB	BB	DD	DD	DD	BB	BB	DD	DD	DD	DD	DD	DD	BB	bd	DD	BB	DD	DD
chr4_56679503_56679542	DD	BB	BB	BB	BB	BB	BB	BB	DD	BB	DD	BB	BB	BB	BB	DD	DD	DD	DD	BB	BB	BB	BB	BB	BB	BB	BB	DD	BB	BB	BB	BB	DD	DD	DD	BB	BB	DD	DD	DD	DD	DD	DD	BB	DD	DD	BB	DD	DD
chr4_56687993_56688006	dd	BB	BB	BB	BB	BB	BB	BB	dd	BB	dd	BB	BB	BB	BB	dd	dd	dd	dd	BB	BB	BB	BB	BB	BB	BB	BB	dd	BB	BB	BB	BB	dd	dd	dd	BB	BB	dd	dd	dd	dd	dd	dd	BB	dd	dd	BB	dd	dd
chr4_56707150_56707161	DD	BB	BB	BB	BB	BB	BB	BB	DD	BB	DD	BB	BB	BB	BB	DD	DD	DD	DD	BB	BB	BB	BB	BB	BB	BB	BB	DD	BB	BB	BB	BB	DD	DD	DD	BB	BB	DD	DD	DD	DD	DD	DD	BB	DD	DD	BB	DD	DD
chr4_56725034_56725077	DD	BB	BB	BB	BB	BB	BB	BB	DD	BB	DD	BB	BB	BB	BB	DD	DD	DD	DD	BB	BB	BB	BB	BB	BB	BB	BB	DD	BB	BB	BB	BB	DD	DD	DD	BB	BB	DD	DD	DD	DD	DD	DD	BB	DD	DD	BB	dn	DD
chr4_56728444_56728479	DD	BB	BB	BB	BB	BB	BB	BB	DD	BB	DD	bn	BB	BB	BB	DD	DD	DD	DD	BB	BB	BB	bn	BB	BB	BB	BB	DD	BB	BB	BB	BB	DD	DD	DD	BB	BB	DD	DD	DD	DD	DD	DD	BB	DD	DD	BB	DD	DD
chr4_56754133_56754147	DD	BB	BB	BB	BB	BB	BB	BB	DD	BB	DD	BB	BB	BB	BB	DD	DD	DD	DD	BB	BB	BB	BB	BB	BB	BB	BB	DD	BB	BB	BB	BB	DD	DD	DD	BB	BB	DD	DD	DD	DD	DD	DD	BB	DD	DD	BB	DD	DD
chr4_56785205_56785240	DD	BB	BB	BB	BB	BB	BB	BB	DD	BB	DD	BB	BB	BB	BB	DD	DD	DD	DD	BB	BB	BB	BB	BB	BB	BB	BB	DD	BB	BB	BB	BB	DD	DD	DD	BB	BB	DD	DD	DD	DD	DD	DD	BB	DD	DD	BB	DD	DD
chr4_56797896_56797911	DD	BB	BB	BB	BB	BB	BB	BB	DD	BB	DD	BB	BB	BB	BB	DD	DD	DD	DD	BB	BB	BB	BB	BB	BB	BB	BB	DD	BB	BB	BB	BB	DD	DD	DD	BB	BB	DD	DD	DD	DD	DD	DD	BB	DD	DD	BB	DD	DD
chr4_56848017_56848034	DD	BB	BB	BB	NA	BB	BB	BB	DD	BB	NA	BB	BB	BB	BB	DD	DD	DD	DD	BB	NA	BB	BB	BB	BB	BB	BB	DD	BB	BB	BB	BB	dn	DD	NA	NA	BB	NA	DD	DD	NA	DD	DD	BB	DD	DD	BB	NN	NA
chr4_56848732_56848743	DD	BB	BB	BB	BB	BB	BB	BB	DD	BB	DD	BB	BB	BB	BB	DD	dn	DD	dn	BB	BB	BB	BB	BB	BB	BB	BB	DD	BB	BB	BB	BB	DD	DD	DD	BB	BB	DD	DD	DD	DD	dn	DD	BB	dn	DD	BB	DD	DD
chr4_56851791_56851806	DD	BB	BB	BB	BB	BB	BB	BB	DD	BB	DD	BB	BB	BB	BB	DD	DD	DD	DD	BB	BB	BB	BB	BB	BB	BB	BB	DD	BB	BB	BB	BB	DD	DD	DD	BB	BB	DD	DD	DD	DD	DD	DD	BB	DD	DD	BB	DD	DD
chr4_56878805_56878832	DD	BB	BB	BB	BB	BB	BB	BB	DD	BB	DD	BB	BB	BB	BB	DD	DD	DD	DD	BB	BB	BB	BB	BB	BB	BB	BB	DD	BB	BB	BB	BB	DD	DD	DD	BB	BB	DD	DD	DD	DD	DD	DD	BB	DD	DD	BB	DD	DD
chr4_56884478_56884497	DD	BB	BB	BB	BB	BB	BB	BB	DD	BB	DD	BB	BB	BB	BB	DD	DD	DD	DD	BB	BB	BB	BB	BB	BB	BB	BB	DD	BB	BB	BB	BB	DD	dn	DD	BB	BB	DD	DD	DD	DD	DD	DD	BB	DD	DD	BB	DD	DD
chr4_56915513_56915544	DD	BB	BB	BB	BB	BB	BB	BB	DD	BB	DD	BB	BB	bn	BB	DD	DD	DD	DD	BB	BB	BB	BB	BB	BB	BB	BB	DD	BB	BB	BB	BB	DD	DD	DD	BB	BB	DD	DD	DD	DD	DD	DD	BB	DD	DD	BB	DD	DD
chr4_56952643_56952675	DD	FF	FF	FF	FF	FF	FF	FF	df	FF	df	FF	FF	FF	FF	DD	DD	DD	DD	FF	FF	FF	FF	FF	FF	FF	FF	df	FF	FF	FF	FF	df	DD	DD	FF	FF	DD	DD	df	df	DD	df	FF	df	DD	FF	DD	df
chr4_56958271_56958282	DD	BB	BB	BB	BB	BB	BB	BB	dn	BB	dn	BB	BB	BB	BB	DD	DD	DD	DD	BB	BB	BB	BB	BB	BB	BB	BB	DD	BB	BB	BB	BB	dn	DD	dn	BB	BB	DD	dn	DD	DD	DD	DD	BB	DD	DD	BB	dn	dn
chr4_56971482_56971513	DD	bb	bb	bb	BB	BB	bb	BB	DD	BB	DD	BB	BB	BB	BB	DD	DD	DD	DD	BB	BB	BB	BB	BB	bb	bb	bb	DD	BB	bb	bb	BB	DD	DD	DD	BB	BB	DD	DD	DD	DD	DD	DD	BB	DD	DD	BB	DD	DD
chr4_57018932_57018951	DD	BB	BB	BB	BB	BB	BB	BB	DD	BB	DD	BB	BB	BB	BB	DD	DD	DD	DD	BB	BB	BB	BB	BB	BB	BB	BB	DD	BB	BB	BB	BB	DD	DD	DD	BB	BB	DD	DD	DD	DD	DD	DD	BB	DD	DD	BB	DD	DD
chr4_57019122_57019137	DD	BB	BB	BB	BB	BB	BB	BB	DD	BB	DD	BB	BB	BB	BB	DD	DD	DD	DD	BB	BB	BB	BB	BB	BB	BB	BB	DD	BB	BB	BB	BB	DD	DD	DD	BB	BB	DD	DD	DD	DD	DD	DD	BB	DD	DD	BB	DD	DD
chr4_57031951_57031977	DD	BB	BB	BB	BB	BB	BB	BB	DD	BB	DD	BB	BB	BB	BB	DD	DD	DD	DD	BB	BB	BB	BB	BB	BB	BB	BB	DD	BB	BB	BB	BB	DD	DD	DD	BB	BB	DD	DD	DD	DD	DD	DD	BB	DD	DD	BB	DD	DD
chr4_57051290_57051301	DD	BB	BB	BB	BB	BB	BB	BB	DD	BB	DD	BB	BB	BB	BB	DD	DD	DD	DD	BB	BB	BB	BB	BB	BB	BB	BB	DD	BB	BB	BB	BB	DD	DD	DD	BB	BB	DD	DD	DD	DD	DD	DD	BB	DD	DD	BB	DD	DD
chr4_57067698_57067753	FF	NA	fn	FF	FF	NA	fn	FF	fn	NA	FF	fn	fn	FF	NA	NA	FF	FF	NA	nn	bf	NN	FF	fn	fn	NA	FF	FF	FF	fn	bf	fn	FF	FF	NA	NA	FF	FF	FF	NA	FF	FF	FF	NA	FF	FF	FF	FF	fn
chr4_57074878_57074895	DD	BB	BB	BB	BB	BB	BB	BB	DD	BB	DD	BB	BB	BB	BB	DD	DD	DD	DD	BB	BB	BB	BB	BB	BB	BB	BB	DD	BB	BB	BB	BB	DD	DD	DD	bn	BB	DD	DD	DD	DD	DD	DD	BB	DD	DD	BB	DD	DD
chr4_57095250_57095269	DD	BB	BB	BB	BB	BB	BB	BB	DD	BB	DD	BB	BB	BB	BB	DD	DD	DD	DD	BB	BB	BB	BB	BB	BB	BB	BB	DD	BB	BB	BB	BB	DD	DD	DD	BB	BB	DD	DD	DD	DD	DD	DD	BB	DD	DD	BB	DD	DD
chr4_57102958_57102975	DD	BB	BB	BB	BB	BB	BB	BB	DD	BB	DD	BB	BB	BB	BB	DD	DD	DD	DD	BB	BB	BB	BB	BB	BB	BB	BB	DD	BB	BB	BB	BB	DD	DD	DD	BB	BB	DD	DD	DD	DD	DD	DD	BB	DD	DD	BB	DD	DD
chr4_57187903_57187932	DD	BB	BB	BB	BB	BB	BB	BB	DD	BB	DD	BB	BB	BB	BB	DD	DD	DD	DD	BB	BB	BB	BB	BB	BB	BB	BB	DD	BB	BB	BB	BB	DD	DD	DD	BB	BB	DD	DD	DD	DD	DD	DD	BB	DD	DD	BB	DD	DD
chr4_57224716_57224763	NA	BB	BB	BB	BB	BB	NA	BB	DD	BB	DD	BB	BB	BB	BB	DD	DD	DD	DD	BB	bd	NA	BB	BB	BB	NA	bn	DD	BB	BB	BB	NA	DD	BB	DD	NA	BB	NA	DD	BB	NA	DD	DD	BB	DD	DD	BB	NA	NA
chr4_57242382_57242399	DD	BB	BB	BB	BB	BB	BB	BB	DD	BB	DD	BB	BB	BB	BB	DD	DD	DD	DD	BB	BB	BB	BB	BB	BB	BB	BB	DD	BB	BB	BB	BB	DD	DD	DD	BB	BB	DD	DD	DD	DD	DD	DD	BB	DD	DD	BB	DD	DD
chr4_57258284_57258301	DD	BB	BB	BB	BB	BB	BB	BB	DD	BB	DD	BB	BB	BB	BB	DD	DD	DD	DD	BB	BB	BB	BB	BB	BB	BB	BB	DD	BB	BB	BB	BB	DD	DD	DD	BB	BB	DD	DD	DD	DD	DD	DD	BB	DD	DD	BB	DD	DD
chr4_57340568_57340595	DD	BB	BB	BB	bn	BB	BB	BB	DD	BB	DD	BB	BB	BB	BB	DD	DD	DD	DD	BB	BB	BB	BB	BB	BB	BB	BB	DD	BB	BB	BB	BB	DD	DD	DD	BB	BB	DD	DD	DD	DD	DD	DD	BB	DD	DD	BB	DD	DD
chr4_57631084_57631095	FF	FF	FF	FF	FF	FF	FF	FF	FF	FF	FF	FF	FF	FF	FF	FF	FF	FF	FF	FF	NA	FF	FF	NA	FF	FF	NA	FF	FF	FF	FF	FF	FF	FF	FF	FF	FF	FF	FF	FF	fn	FF	FF	FF	NA	FF	FF	FF	NA
chr4_57639736_57639783	DD	BB	BB	BB	bn	BB	BB	BB	DD	BB	DD	BB	BB	BB	BB	DD	DD	DD	DD	BB	BB	BB	BB	BB	BB	BB	BB	DD	BB	BB	BB	BB	DD	BB	DD	BB	BB	DD	DD	DD	DD	DD	DD	BB	DD	DD	BB	DD	DD
chr4_57753408_57753462	DD	BB	BB	BB	BB	BB	BB	BB	DD	BB	DD	BB	BB	BB	BB	DD	DD	dn	DD	BB	BB	BB	BB	BB	BB	BB	BB	DD	BB	BB	BB	BB	DD	BB	DD	BB	BB	DD	DD	DD	DD	DD	DD	BB	DD	DD	BB	DD	DD
chr4_57843789_57843836	bd	BB	BB	BB	BB	DD	BB	BB	DD	BB	DD	BB	BB	BB	BB	DD	DD	DD	DD	BB	BB	BB	BB	BB	BB	BB	BB	DD	BB	BB	DD	BB	DD	BB	DD	BB	BB	DD	DD	DD	DD	DD	DD	BB	DD	DD	bd	DD	DD
chr4_57868889_57868923	FF	FF	FF	FF	FF	fn	FF	FF	FF	NA	FF	FF	FF	NA	FF	FF	FF	FF	FF	FF	NA	FF	NA	NA	FF	NA	FF	FF	FF	FF	FF	NN	FF	FF	FF	FF	FF	FF	FF	FF	FF	FF	FF	NA	FF	FF	FF	FF	FF
chr4_57886520_57886554	NN	FF	FF	FF	FF	NA	FF	FF	FF	FF	FF	FF	FF	FF	FF	FF	FF	FF	FF	FF	FF	FF	FF	FF	FF	FF	FF	FF	FF	FF	FF	FF	FF	FF	FF	FF	FF	FF	FF	FF	NA	FF	FF	FF	FF	FF	FF	FF	FF
chr4_57903853_57903887	NA	NA	FF	FF	NA	NA	FF	FF	NA	FF	FF	FF	FF	NA	FF	FF	FF	FF	FF	NA	FF	FF	FF	FF	FF	NA	FF	FF	FF	NA	FF	FF	FF	FF	NA	FF	FF	FF	FF	FF	NA	FF	FF	FF	FF	FF	FF	FF	FF
chr4_57972039_57972078	FF	FF	FF	FF	FF	NA	FF	FF	FF	FF	FF	FF	FF	FF	FF	FF	FF	FF	NN	FF	NA	FF	FF	FF	NA	NA	FF	FF	FF	FF	NA	FF	FF	FF	NA	NA	FF	FF	FF	FF	NA	FF	FF	FF	FF	FF	NA	FF	FF
chr4_57995051_57995094	DD	BB	BB	BB	BB	bn	BB	BB	DD	BB	DD	NA	BB	BB	BB	DD	DD	dn	DD	BB	NA	BB	BB	BB	BB	NA	BB	DD	BB	NA	BB	BB	DD	NA	DD	BB	NA	DD	NA	DD	DD	DD	DD	NA	DD	DD	NA	DD	DD
chr4_58093674_58093709	FF	FF	FF	FF	FF	FF	FF	FF	FF	FF	FF	FF	FF	NA	FF	NA	FF	NA	FF	FF	FF	FF	FF	FF	FF	FF	FF	FF	FF	FF	FF	FF	FF	FF	FF	FF	FF	FF	FF	FF	NA	FF	FF	FF	FF	FF	FF	FF	NA
chr4_58120208_58120241	NA	FF	FF	FF	FF	NA	NA	FF	FF	FF	FF	FF	FF	NA	FF	FF	FF	NA	NA	FF	FF	FF	NA	FF	FF	NA	FF	FF	FF	NN	NA	FF	FF	NA	FF	FF	FF	NA	FF	NA	FF	NA	NA	NA	NA	NA	NA	FF	FF
chr4_58239088_58239127	DD	BB	BB	BB	BB	BB	BB	BB	DD	BB	DD	BB	BB	BB	BB	DD	DD	DD	DD	BB	DD	BB	BB	BB	BB	BB	BB	DD	BB	BB	BB	BB	DD	BB	DD	BB	BB	DD	DD	DD	DD	DD	DD	BB	DD	DD	BB	DD	DD
chr4_58302307_58302330	DD	BB	BB	BB	BB	BB	BB	BB	DD	BB	dn	BB	BB	BB	BB	dn	DD	dn	dn	BB	BB	BB	BB	BB	BB	BB	BB	DD	BB	BB	BB	BB	DD	BB	DD	BB	BB	DD	DD	DD	DD	DD	dn	BB	DD	DD	BB	DD	DD
chr4_58302330_58302350	dd	BB	BB	BB	BB	BB	BB	BB	dd	BB	dd	BB	BB	BB	BB	dd	dd	dd	dd	BB	BB	BB	BB	BB	BB	BB	BB	dd	BB	BB	BB	BB	dd	BB	dd	BB	BB	dd	dd	dd	dd	dd	dd	BB	dd	dd	BB	dd	dd
chr4_58311562_58311585	DD	BB	BB	BB	BB	BB	BB	BB	DD	BB	DD	BB	BB	BB	BB	DD	DD	DD	DD	BB	BB	BB	BB	BB	BB	BB	BB	DD	BB	BB	BB	BB	DD	BB	DD	BB	BB	DD	DD	DD	DD	DD	DD	BB	DD	DD	BB	DD	DD
chr4_58312760_58312807	DD	UU	NA	NA	uu	UU	UU	UU	DD	UU	DD	UU	UU	UU	NA	DD	DD	DD	DD	NA	NA	UU	UU	UU	UU	NA	UU	DD	UU	uu	UU	UU	du	NA	DD	UU	UU	DD	DD	DD	DD	DD	DD	UU	DD	DD	UU	DD	DD
chr4_58350261_58350272	dd	BB	BB	BB	BB	BB	BB	BB	dd	BB	DD	BB	BB	BB	BB	dd	dn	dd	DD	BB	BB	BB	BB	BB	BB	BB	BB	dd	BB	BB	BB	BB	DD	BB	dd	BB	BB	dd	dd	DD	dd	BB	dd	BB	DD	DD	BB	DD	dd
chr4_58362715_58362738	DD	BB	BB	BB	BB	BB	BB	BB	DD	BB	DD	BB	BB	BB	BB	DD	DD	DD	DD	BB	BB	BB	BB	BB	BB	BB	BB	DD	BB	BB	BB	BB	DD	BB	DD	BB	BB	DD	DD	DD	DD	BB	DD	BB	DD	DD	BB	DD	DD
chr4_58366397_58366424	dd	BB	BB	BB	BB	BB	BB	BB	dd	BB	dd	BB	BB	BB	BB	dd	dd	dd	dd	BB	BB	BB	BB	BB	BB	BB	BB	dd	BB	BB	BB	BB	dd	BB	dd	BB	BB	dd	dd	dd	dd	BB	dd	BB	dd	dd	BB	dd	dd
chr4_58367788_58367807	DD	BB	BB	BB	BB	BB	BB	BB	DD	BB	DD	BB	BB	BB	BB	DD	DD	DD	DD	BB	BB	BB	BB	BB	BB	BB	BB	DD	BB	BB	BB	BB	DD	BB	DD	BB	BB	DD	DD	DD	DD	BB	DD	BB	DD	DD	BB	DD	DD
chr4_58369363_58369410	BB	BB	BB	BB	BB	BB	BB	BB	DD	BB	DD	BB	BB	BB	BB	DD	DD	DD	DD	BB	BB	BB	BB	BB	BB	BB	BB	DD	BB	BB	BB	BB	DD	BB	DD	BB	BB	DD	DD	DD	DD	BB	DD	BB	DD	DD	BB	DD	DD
chr4_58370170_58370193	DD	BB	BB	BB	BB	BB	BB	BB	DD	BB	DD	BB	BB	BB	BB	DD	DD	DD	DD	BB	BB	BB	BB	BB	BB	BB	BB	DD	BB	BB	BB	BB	DD	BB	DD	BB	BB	DD	DD	DD	DD	BB	DD	BB	DD	DD	BB	DD	DD
chr4_58375966_58375987	DD	BB	BB	BB	BB	BB	BB	BB	DD	BB	DD	BB	BB	BB	BB	DD	DD	DD	DD	BB	BB	BB	BB	BB	BB	BB	BB	DD	BB	BB	bn	BB	DD	BB	DD	BB	BB	DD	DD	DD	DD	BB	DD	BB	DD	DD	BB	DD	DD
chr4_58376837_58376888	DD	BB	BB	NA	NA	NN	bn	BB	DD	BB	NA	NA	BB	NA	dn	DD	DD	NA	DD	BB	BB	BB	BB	BB	BB	NA	NA	DD	BB	BB	BB	bn	DD	BB	DD	BB	BB	DD	DD	DD	DD	BB	DD	BB	DD	DD	BB	NA	NA
chr4_58433624_58433656	DD	BB	BB	BB	BB	BB	BB	BB	DD	BB	DD	BB	BB	BB	BB	DD	DD	DD	DD	BB	BB	BB	BB	BB	BB	BB	BB	DD	BB	BB	BB	BB	DD	BB	DD	BB	BB	DD	dn	DD	DD	BB	DD	BB	DD	DD	BB	DD	DD
chr4_58468899_58468926	DD	BB	BB	BB	BB	BB	BB	BB	DD	BB	DD	BB	BB	BB	BB	DD	DD	DD	DD	BB	BB	BB	BB	BB	BB	BB	BB	DD	BB	BB	BB	BB	DD	BB	DD	BB	BB	DD	DD	DD	DD	BB	DD	BB	DD	DD	BB	DD	DD
chr4_58475385_58475409	DD	BB	BB	BB	BB	BB	BB	BB	DD	BB	DD	BB	BB	BB	BB	DD	DD	DD	DD	BB	BB	BB	BB	BB	BB	BB	BB	DD	BB	BB	BB	BB	DD	BB	DD	BB	BB	DD	DD	DD	DD	BB	DD	BB	DD	DD	BB	DD	DD
chr4_58492305_58492330	DD	BB	BB	BB	bn	BB	BB	BB	DD	BB	DD	BB	BB	BB	BB	DD	DD	DD	dn	BB	BB	BB	BB	BB	BB	BB	BB	DD	BB	BB	BB	BB	DD	BB	DD	BB	BB	DD	DD	DD	DD	BB	DD	BB	DD	DD	BB	DD	DD
chr4_58533095_58533112	DD	BB	BB	BB	BB	BB	BB	BB	DD	BB	DD	BB	BB	BB	BB	DD	DD	DD	DD	BB	BB	BB	BB	BB	BB	BB	BB	DD	BB	BB	BB	BB	DD	BB	DD	BB	BB	DD	DD	DD	DD	BB	DD	BB	DD	DD	BB	DD	DD
chr4_58556365_58556376	DD	BB	BB	BB	BB	BB	BB	BB	DD	BB	DD	BB	BB	BB	BB	DD	DD	DD	DD	BB	BB	BB	BB	BB	BB	BB	BB	DD	BB	BB	BB	BB	DD	BB	DD	BB	BB	DD	DD	DD	DD	BB	DD	BB	DD	DD	BB	DD	DD
chr4_58559352_58559387	DD	BB	BB	BB	BB	BB	BB	BB	DD	BB	DD	BB	BB	BB	BB	DD	DD	DD	DD	BB	BB	BB	BB	BB	BB	BB	BB	DD	BB	BB	BB	BB	DD	BB	DD	BB	BB	DD	DD	DD	DD	BB	DD	BB	DD	DD	BB	DD	DD
chr4_58565135_58565158	dn	BB	BB	BB	BB	BB	BB	BB	DD	BB	DD	BB	BB	BB	BB	DD	DD	DD	DD	BB	BB	BB	BB	BB	BB	BB	BB	DD	BB	BB	BB	BB	DD	BB	DD	BB	BB	DD	DD	DD	DD	BB	DD	BB	DD	DD	BB	DD	DD
chr4_58584944_58584967	DD	BB	BB	BB	BB	BB	BB	BB	DD	BB	DD	BB	BB	BB	BB	DD	dn	DD	DD	BB	BB	BB	BB	BB	BB	BB	BB	DD	BB	BB	BB	BB	DD	BB	DD	BB	BB	DD	DD	DD	DD	BB	DD	BB	DD	DD	BB	DD	DD
chr4_58589227_58589244	DD	BB	BB	BB	BB	BB	BB	BB	DD	BB	DD	BB	BB	BB	BB	DD	DD	DD	DD	BB	BB	BB	BB	BB	BB	BB	BB	DD	BB	BB	BB	BB	DD	BB	DD	BB	BB	DD	DD	DD	DD	BB	DD	BB	DD	DD	BB	DD	DD
chr4_58616664_58616691	DD	BB	BB	BB	BB	BB	BB	BB	DD	BB	DD	BB	BB	BB	BB	DD	DD	DD	DD	BB	BB	BB	BB	BB	BB	BB	BB	DD	BB	BB	BB	BB	DD	BB	DD	BB	BB	DD	DD	DD	DD	BB	DD	BB	DD	DD	bn	DD	DD
chr4_58646687_58646725	DD	BB	BB	NA	NA	BB	BB	NA	DD	BB	DD	BB	BB	NA	BB	DD	DD	DD	NA	BB	BB	NA	BB	BB	NA	BB	BB	DD	BB	BB	BB	BB	NA	BB	DD	BB	BB	DD	NN	NA	DD	BB	DD	BB	DD	DD	BB	DD	DD
chr4_58647113_58647128	FF	FF	FF	FF	FF	FF	FF	FF	FF	FF	FF	FF	FF	FF	FF	FF	FF	FF	FF	FF	FF	FF	FF	FF	FF	FF	FF	FF	FF	FF	FF	FF	FF	FF	FF	FF	FF	FF	FF	FF	FF	FF	FF	FF	FF	FF	FF	FF	FF
chr4_58659865_58659878	DD	BB	BB	BB	BB	BB	BB	BB	DD	BB	bd	BB	BB	BB	BB	DD	DD	DD	bd	BB	BB	BB	BB	BB	BB	BB	BB	bd	BB	BB	BB	BB	DD	BB	bd	BB	BB	DD	bd	DD	DD	BB	bd	BB	DD	bd	BB	DD	DD
chr4_58659879_58659890	DD	BB	BB	BB	BB	BB	BB	BB	DD	BB	DD	BB	BB	BB	BB	DD	DD	DD	DD	BB	BB	BB	BB	BB	BB	bd	bd	DD	BB	BB	BB	BB	DD	BB	DD	BB	BB	DD	DD	DD	DD	BB	DD	BB	DD	DD	BB	DD	DD
chr4_58680338_58680369	DD	BB	BB	BB	BB	BB	BB	BB	DD	BB	DD	BB	BB	BB	BB	DD	DD	DD	DD	BB	BB	BB	BB	BB	BB	BB	BB	DD	BB	BB	BB	BB	DD	BB	DD	BB	BB	DD	DD	DD	DD	bn	DD	BB	DD	DD	BB	DD	DD
chr4_58689756_58689811	FF	BB	BB	BB	NA	BB	BB	BB	NA	NA	FF	BB	NA	NA	BB	FF	FF	FF	FF	BB	BB	BB	BB	BB	BB	NA	NA	FF	BB	BB	bf	NA	FF	BB	FF	NA	NA	FF	FF	FF	FF	BB	FF	BB	FF	FF	BB	FF	fn
chr4_58699565_58699576	NA	FF	FF	FF	FF	FF	NA	FF	FF	FF	FF	FF	NA	FF	FF	FF	FF	NA	FF	FF	FF	FF	FF	FF	FF	FF	FF	NA	FF	FF	FF	FF	FF	FF	FF	NA	NA	FF	FF	FF	NA	FF	FF	FF	FF	FF	FF	FF	NA
chr4_58699577_58699598	FF	FF	FF	NA	FF	FF	FF	FF	FF	FF	FF	FF	NA	NA	FF	FF	FF	FF	FF	FF	NA	FF	FF	NA	NA	FF	FF	FF	FF	FF	FF	FF	NA	FF	FF	FF	NA	NA	FF	FF	NA	FF	FF	FF	FF	FF	FF	FF	FF
chr4_58742599_58742616	DD	BB	BB	BB	BB	BB	BB	BB	DD	BB	DD	BB	BB	BB	BB	DD	DD	DD	DD	BB	BB	BB	BB	BB	BB	BB	BB	DD	BB	BB	BB	BB	DD	BB	DD	BB	BB	DD	DD	DD	DD	BB	DD	BB	DD	DD	BB	DD	DD
chr4_58781936_58781969	DD	BB	BB	BB	BB	BB	BB	BB	DD	BB	DD	BB	BB	bn	BB	DD	DD	DD	DD	BB	BB	bn	BB	BB	BB	BB	BB	DD	BB	BB	BB	BB	DD	BB	DD	BB	BB	DD	DD	DD	DD	BB	DD	BB	DD	DD	BB	DD	DD
chr4_58802948_58802957	DD	FF	FF	FF	FF	FF	FF	FF	df	FF	df	FF	FF	FF	FF	df	DD	DD	df	FF	FF	FF	FF	FF	FF	FF	FF	DD	FF	FF	FF	FF	DD	FF	df	FF	FF	DD	DD	DD	df	FF	DD	FF	df	df	FF	DD	df
chr4_58813968_58813983	DD	BB	BB	BB	BB	BB	BB	BB	DD	BB	bd	BB	BB	BB	BB	DD	DD	DD	DD	BB	BB	BB	BB	BB	BB	BB	BB	DD	BB	BB	BB	BB	DD	BB	DD	BB	BB	DD	DD	DD	DD	BB	DD	BB	DD	DD	BB	DD	DD
chr4_58840197_58840212	DD	BB	BB	BB	BB	BB	BB	BB	DD	BB	DD	BB	BB	BB	BB	DD	DD	DD	DD	BB	BB	BB	BB	BB	BB	BB	BB	DD	BB	BB	BB	BB	DD	BB	DD	BB	BB	DD	DD	DD	DD	BB	DD	BB	DD	DD	BB	DD	DD
chr4_58854898_58854909	df	FF	FF	FF	FF	FF	FF	FF	DD	FF	DD	FF	FF	FF	FF	df	df	DD	df	FF	FF	FF	FF	FF	FF	FF	FF	df	FF	FF	FF	FF	DD	FF	df	FF	FF	DD	DD	df	df	FF	df	FF	DD	df	FF	df	df
chr4_58858244_58858255	df	FF	FF	FF	FF	FF	FF	FF	df	FF	df	FF	FF	FF	FF	DD	df	df	DD	FF	FF	FF	FF	FF	FF	FF	FF	DD	FF	FF	FF	FF	df	FF	df	FF	FF	df	DD	df	DD	FF	DD	FF	DD	df	FF	df	df
chr4_58863237_58863248	DD	BB	BB	BB	BB	BB	BB	BB	DD	BB	DD	BB	BB	BB	BB	DD	DD	DD	DD	BB	BB	BB	BB	BB	BB	BB	BB	DD	BB	BB	BB	BB	DD	BB	DD	BB	BB	DD	DD	DD	DD	BB	DD	BB	DD	DD	BB	DD	DD
chr4_58870672_58870691	DD	BB	BB	BB	BB	BB	BB	BB	DD	BB	DD	BB	BB	BB	BB	DD	DD	DD	DD	BB	BB	BB	BB	BB	BB	BB	BB	DD	BB	BB	BB	BB	DD	BB	DD	BB	BB	DD	DD	DD	DD	BB	DD	BB	DD	DD	BB	DD	DD
chr4_58882620_58882647	DD	BB	BB	BB	BB	BB	BB	BB	DD	BB	DD	BB	BB	BB	BB	DD	DD	DD	DD	BB	BB	BB	BB	BB	BB	BB	BB	DD	BB	BB	BB	BB	DD	BB	DD	BB	BB	DD	DD	DD	DD	BB	DD	BB	DD	DD	BB	DD	DD
chr4_58882652_58882663	df	FF	FF	FF	FF	FF	FF	FF	df	FF	df	FF	FF	FF	FF	df	df	df	df	FF	FF	FF	FF	FF	FF	FF	FF	df	FF	FF	FF	FF	df	FF	df	FF	FF	df	df	df	df	FF	df	FF	df	df	FF	df	df
chr4_58906653_58906708	DD	BB	BB	BB	BB	BB	BB	NA	DD	NN	DD	BB	bn	BB	NN	DD	NN	DD	NN	BB	BB	BB	BB	BB	BB	NA	BB	DD	BB	BB	BB	BB	DD	BB	DD	BB	NN	DD	DD	NA	DD	BB	DD	BB	DD	DD	BB	DD	DD
chr4_58945630_58945644	DD	BB	BB	BB	BB	BB	BB	BB	DD	BB	DD	BB	BB	BB	BB	DD	DD	DD	DD	BB	BB	BB	BB	BB	BB	BB	BB	DD	BB	BB	BB	BB	DD	BB	DD	BB	BB	DD	DD	DD	DD	BB	DD	BB	DD	DD	BB	DD	DD
chr4_58982531_58982562	DD	BB	BB	BB	BB	BB	BB	BB	DD	BB	DD	BB	BB	BB	BB	DD	DD	DD	DD	BB	BB	BB	BB	BB	BB	BB	BB	DD	BB	BB	BB	BB	DD	BB	DD	BB	BB	DD	DD	DD	DD	BB	DD	BB	DD	DD	BB	DD	DD
chr4_59000264_59000315	dd	NA	UU	UU	UU	NA	UU	UU	dd	NA	DD	NA	UU	UU	UU	du	dd	dd	dd	UU	NA	UU	UU	UU	NA	UU	UU	dd	UU	NA	UU	UU	dd	UU	dd	UU	UU	dd	dd	DD	dd	UU	DD	UU	dd	dd	NA	dd	dd
chr4_59012131_59012146	DD	BB	BB	BB	BB	BB	BB	BB	DD	BB	DD	BB	BB	BB	BB	DD	DD	DD	DD	BB	BB	BB	BB	BB	BB	BB	BB	DD	BB	BB	BB	BB	DD	BB	DD	BB	BB	DD	DD	DD	DD	BB	DD	BB	DD	DD	BB	DD	DD
chr4_59016905_59016916	DD	BB	BB	BB	BB	BB	BB	BB	DD	BB	DD	BB	BB	BB	BB	DD	DD	DD	DD	BB	BB	BB	BB	BB	BB	BB	BB	DD	BB	BB	BB	BB	DD	BB	DD	BB	BB	DD	DD	DD	DD	BB	DD	BB	DD	DD	BB	DD	DD
chr4_59045090_59045103	dn	BB	BB	BB	BB	BB	BB	bn	DD	BB	DD	BB	BB	BB	BB	DD	dn	DD	DD	BB	BB	BB	BB	BB	BB	BB	BB	dn	BB	BB	BB	BB	DD	BB	DD	bn	BB	DD	DD	DD	DD	BB	dn	BB	DD	DD	BB	DD	DD
chr4_59045375_59045386	bd	BB	BB	BB	BB	BB	BB	BB	DD	BB	DD	BB	BB	BB	BB	DD	bd	DD	DD	BB	BB	BB	BB	BB	BB	BB	BB	DD	BB	BB	BB	BB	DD	BB	DD	BB	BB	DD	DD	DD	DD	BB	DD	BB	DD	dn	BB	bd	DD
chr4_59046429_59046446	df	FF	FF	FF	fn	FF	FF	FF	df	FF	df	FF	FF	FF	FF	df	df	df	df	FF	FF	FF	FF	FF	FF	FF	FF	df	FF	FF	FF	FF	df	FF	df	FF	FF	df	df	DD	df	FF	df	FF	df	df	FF	df	df
chr4_59062184_59062197	DD	BB	BB	BB	BB	BB	BB	BB	DD	BB	DD	BB	BB	BB	BB	DD	DD	DD	DD	BB	BB	BB	BB	BB	BB	BB	BB	DD	BB	BB	BB	BB	DD	BB	DD	BB	BB	DD	DD	DD	DD	BB	DD	BB	DD	DD	BB	DD	DD
chr4_59069994_59070038	DD	BB	BB	BB	BB	BB	BB	BB	DD	BB	DD	BB	BB	BB	BB	DD	DD	DD	DD	BB	BB	BB	BB	BB	BB	BB	BB	DD	bn	BB	BB	BB	DD	BB	bd	BB	BB	DD	DD	DD	DD	BB	DD	BB	DD	DD	BB	DD	DD
chr4_59092132_59092183	NA	BB	BB	BB	BB	bn	NN	BB	NA	BB	DD	NA	BB	BB	NA	DD	NA	DD	dn	BB	BB	NN	NA	BB	NA	NA	BB	DD	BB	NA	NA	BB	NA	bn	DD	BB	BB	dn	NA	DD	DD	BB	DD	NA	DD	NA	BB	DD	NA
chr4_59098611_59098645	DD	BB	BB	BB	BB	BB	BB	BB	DD	BB	DD	BB	BB	BB	BB	DD	DD	DD	DD	BB	BB	BB	BB	BB	BB	BB	BB	DD	BB	BB	BB	BB	DD	BB	DD	BB	BB	DD	DD	DD	DD	BB	DD	BB	DD	DD	BB	DD	DD
chr4_59101817_59101840	DD	BB	BB	BB	BB	BB	BB	BB	DD	BB	DD	BB	BB	BB	BB	DD	DD	DD	DD	BB	BB	BB	BB	BB	BB	BB	BB	DD	BB	BB	BB	BB	DD	BB	DD	BB	BB	DD	DD	DD	DD	BB	DD	BB	DD	DD	BB	DD	DD
chr4_59115455_59115479	DD	BB	BB	BB	BB	BB	BB	BB	DD	BB	DD	BB	BB	BB	BB	DD	DD	DD	DD	BB	BB	BB	BB	BB	BB	BB	BB	DD	BB	BB	BB	BB	DD	BB	DD	BB	BB	DD	DD	DD	DD	BB	DD	BB	DD	DD	BB	DD	DD
chr4_59135662_59135676	DD	BB	BB	BB	BB	BB	BB	BB	DD	BB	DD	BB	BB	BB	BB	DD	DD	DD	DD	BB	BB	BB	BB	BB	BB	BB	BB	DD	BB	BB	BB	BB	DD	BB	DD	BB	BB	DD	DD	DD	DD	BB	DD	BB	DD	DD	BB	DD	DD
chr4_59161968_59161983	DD	BB	BB	BB	BB	BB	BB	BB	DD	BB	DD	BB	BB	BB	BB	DD	DD	DD	DD	BB	BB	BB	BB	BB	BB	BB	BB	DD	BB	BB	BB	BB	DD	BB	DD	BB	BB	DD	DD	DD	DD	BB	DD	BB	DD	DD	BB	DD	DD
chr4_59172126_59172141	DD	BB	BB	BB	BB	BB	BB	BB	DD	BB	DD	BB	BB	BB	BB	DD	DD	DD	DD	BB	BB	BB	BB	BB	BB	BB	BB	DD	BB	BB	BB	BB	DD	BB	DD	BB	BB	DD	DD	DD	DD	BB	DD	BB	DD	DD	BB	DD	DD
chr4_59172528_59172551	DD	BB	BB	BB	BB	BB	BB	BB	DD	BB	DD	BB	BB	BB	BB	DD	DD	DD	DD	BB	BB	BB	BB	BB	BB	BB	BB	DD	BB	BB	BB	BB	DD	BB	DD	BB	BB	DD	DD	DD	DD	BB	DD	BB	DD	DD	BB	DD	DD
chr4_59181862_59181913	DD	BB	BB	bn	BB	BB	BB	BB	DD	BB	DD	BB	BB	BB	BB	DD	DD	DD	DD	BB	BB	BB	BB	BB	BB	BB	BB	DD	BB	BB	BB	BB	DD	BB	DD	BB	BB	DD	DD	DD	DD	BB	DD	BB	DD	DD	BB	DD	DD
chr4_59183559_59183574	DD	BB	BB	BB	BB	BB	BB	BB	DD	BB	DD	BB	BB	BB	BB	DD	DD	DD	DD	BB	BB	BB	BB	BB	BB	BB	BB	DD	BB	BB	BB	BB	DD	BB	DD	BB	BB	DD	DD	DD	DD	BB	DD	BB	DD	DD	BB	DD	DD
chr4_59183781_59183800	DD	BB	BB	BB	BB	BB	BB	BB	DD	BB	DD	BB	BB	BB	BB	DD	DD	DD	DD	BB	BB	BB	BB	BB	BB	BB	BB	DD	BB	bn	BB	BB	DD	BB	DD	BB	BB	DD	DD	DD	DD	BB	DD	BB	DD	DD	BB	DD	DD
chr4_59192303_59192323	DD	BB	BB	BB	BB	BB	BB	BB	DD	BB	DD	BB	BB	BB	BB	DD	DD	DD	DD	BB	BB	BB	BB	BB	BB	BB	BB	DD	BB	BB	BB	BB	DD	BB	DD	BB	BB	DD	DD	DD	DD	BB	DD	BB	DD	DD	BB	DD	DD
chr4_59204773_59204788	DD	BB	BB	BB	BB	BB	BB	BB	DD	BB	DD	BB	BB	BB	BB	DD	DD	DD	DD	BB	BB	BB	BB	BB	BB	BB	BB	DD	BB	BB	BB	BB	DD	BB	DD	BB	BB	DD	DD	DD	DD	BB	DD	BB	DD	DD	BB	DD	DD
chr4_59216586_59216609	DD	BB	BB	BB	BB	BB	BB	BB	DD	BB	DD	BB	BB	BB	BB	DD	DD	DD	DD	BB	BB	BB	BB	BB	BB	BB	BB	DD	BB	BB	BB	BB	DD	BB	DD	BB	BB	DD	DD	DD	DD	BB	DD	BB	DD	DD	BB	DD	DD
chr4_59238459_59238478	DD	BB	BB	BB	BB	BB	BB	BB	DD	BB	DD	BB	BB	BB	BB	DD	DD	DD	DD	BB	BB	BB	BB	BB	BB	BB	BB	DD	BB	BB	BB	BB	DD	BB	DD	BB	BB	DD	DD	DD	DD	BB	DD	BB	DD	DD	BB	DD	DD
chr4_59245270_59245313	DD	BB	BB	BB	BB	BB	BB	BB	DD	BB	DD	BB	BB	BB	BB	DD	dn	DD	DD	BB	BB	BB	BB	BB	BB	BB	BB	DD	BB	BB	BB	BB	DD	BB	DD	BB	BB	bd	DD	DD	DD	BB	DD	BB	DD	DD	BB	DD	DD
chr4_59247861_59247885	DD	BB	BB	BB	BB	BB	BB	BB	DD	BB	DD	BB	BB	BB	BB	DD	DD	DD	DD	BB	BB	BB	BB	BB	BB	BB	BB	DD	BB	BB	BB	BB	DD	BB	DD	BB	BB	DD	DD	DD	DD	BB	DD	BB	DD	DD	BB	DD	DD
chr4_59248418_59248453	DD	BB	BB	BB	bd	BB	BB	BB	DD	BB	DD	BB	BB	BB	BB	DD	DD	DD	DD	BB	BB	BB	BB	BB	BB	BB	BB	DD	BB	BB	BB	BB	DD	BB	DD	BB	BB	DD	DD	DD	DD	BB	DD	BB	DD	DD	BB	DD	DD
chr4_59250807_59250862	UU	UU	UU	UU	UU	UU	UU	UU	DD	UU	DD	UU	UU	UU	UU	DD	DD	DD	DD	UU	UU	UU	UU	NA	UU	NA	UU	DD	UU	NA	UU	uu	DD	UU	DD	NA	UU	DD	DD	DD	DD	UU	DD	UU	UU	DD	UU	UU	UU
chr4_59255438_59255481	DD	BB	NA	NA	BB	NA	NA	NA	DD	NA	DD	BB	BB	NA	BB	NA	DD	DD	DD	NA	NA	BB	NA	NA	BB	NA	BB	DD	NA	BB	NA	NA	DD	NN	DD	NA	bd	DD	DD	NA	DD	NA	DD	NA	DD	DD	NA	DD	DD
chr4_59258446_59258461	DD	BB	BB	BB	BB	BB	BB	BB	DD	BB	DD	BB	BB	BB	BB	DD	DD	DD	DD	BB	BB	BB	BB	BB	BB	BB	BB	DD	BB	BB	BB	BB	DD	BB	DD	BB	BB	DD	DD	DD	DD	BB	DD	BB	DD	DD	BB	DD	DD
chr4_59260457_59260472	DD	bd	BB	BB	BB	BB	BB	BB	DD	BB	DD	BB	BB	BB	BB	DD	DD	DD	DD	BB	BB	BB	BB	BB	BB	BB	BB	DD	BB	BB	BB	BB	DD	BB	DD	BB	BB	DD	DD	DD	DD	BB	DD	BB	DD	DD	BB	DD	DD
chr4_59282116_59282135	DD	BB	BB	BB	BB	BB	BB	BB	DD	BB	DD	BB	BB	BB	BB	DD	DD	DD	DD	BB	BB	BB	BB	BB	BB	BB	BB	DD	BB	BB	BB	BB	DD	BB	DD	BB	BB	DD	DD	DD	DD	BB	DD	BB	DD	DD	BB	DD	dn
chr4_59289802_59289840	DD	BB	BB	BB	BB	BB	BB	BB	DD	BB	DD	BB	BB	BB	BB	DD	DD	DD	DD	BB	BB	BB	BB	BB	bn	BB	BB	DD	BB	BB	BB	BB	DD	BB	DD	BB	BB	DD	DD	DD	DD	BB	DD	BB	DD	DD	BB	DD	DD
chr4_59320812_59320829	DD	BB	BB	BB	BB	BB	BB	BB	DD	BB	DD	BB	BB	BB	BB	DD	DD	DD	DD	BB	BB	BB	BB	BB	BB	BB	BB	DD	BB	BB	BB	BB	DD	BB	DD	BB	BB	DD	DD	DD	DD	BB	DD	BB	DD	DD	BB	DD	DD
chr4_59349379_59349450	DD	BB	BB	NA	NA	NA	NN	BB	NA	NA	DD	NA	NA	NA	BB	DD	DD	NN	NN	BB	NA	NA	BB	NA	NA	NA	NA	DD	NA	bn	BB	NA	DD	NA	DD	NA	BB	DD	DD	DD	DD	BB	DD	NA	DD	DD	BB	DD	DD
chr4_59362698_59362711	DD	BB	BB	BB	BB	BB	BB	BB	DD	BB	DD	BB	BB	BB	BB	DD	DD	DD	DD	BB	BB	BB	BB	BB	BB	BB	BB	DD	BB	BB	BB	BB	DD	BB	DD	BB	BB	DD	DD	DD	DD	BB	DD	BB	DD	DD	BB	DD	DD
chr4_59405341_59405360	df	FF	FF	FF	FF	FF	FF	FF	df	FF	df	FF	FF	FF	FF	DD	df	df	df	FF	FF	FF	FF	FF	FF	FF	FF	df	FF	FF	fn	FF	df	FF	df	FF	FF	df	df	df	df	FF	df	FF	df	df	FF	df	df
chr4_59405361_59405388	df	FF	FF	FF	FF	FF	FF	FF	df	FF	df	FF	FF	FF	FF	df	df	df	df	FF	FF	FF	FF	FF	FF	FF	FF	df	FF	FF	fn	FF	df	FF	df	FF	FF	df	df	df	df	FF	df	FF	df	df	FF	df	df
chr4_59421310_59421324	DD	BB	BB	BB	BB	BB	BB	BB	DD	BB	DD	BB	BB	BB	BB	DD	DD	DD	DD	BB	BB	BB	BB	BB	BB	BB	BB	DD	BB	BB	BB	BB	DD	BB	DD	BB	BB	DD	DD	DD	DD	BB	DD	BB	DD	DD	BB	DD	DD
chr4_59421390_59421401	DD	BB	BB	BB	BB	BB	BB	BB	DD	BB	DD	BB	BB	BB	BB	DD	DD	DD	DD	BB	BB	BB	BB	BB	BB	BB	BB	DD	BB	BB	BB	BB	DD	BB	DD	BB	BB	DD	DD	DD	DD	BB	DD	BB	DD	DD	BB	DD	DD
chr4_59425844_59425868	DD	BB	BB	BB	BB	BB	BB	BB	DD	BB	DD	BB	BB	BB	BB	DD	DD	DD	DD	BB	BB	BB	BB	BB	BB	BB	BB	DD	BB	BB	BB	BB	DD	BB	DD	BB	BB	DD	DD	DD	DD	BB	DD	BB	DD	DD	BB	DD	DD
chr4_59437678_59437729	DD	BB	BB	BB	NA	NA	NA	BB	DD	BB	DD	BB	BB	BB	BB	NN	DD	DD	DD	NA	NA	BB	BB	BB	BB	BB	BB	DD	BB	NN	BB	NA	DD	BB	DD	BB	BB	DD	DD	DD	DD	BB	NA	BB	DD	DD	BB	DD	DD
chr4_59439823_59439842	DD	BB	BB	BB	BB	BB	BB	BB	DD	BB	DD	BB	BB	BB	BB	DD	DD	DD	DD	BB	BB	BB	BB	BB	BB	BB	BB	DD	BB	BB	BB	BB	DD	BB	DD	BB	BB	DD	DD	DD	DD	BB	DD	BB	DD	DD	BB	DD	DD
chr4_59456501_59456550	DD	BB	BB	BB	BB	BB	BB	BB	DD	BB	DD	BB	BB	BB	BB	DD	DD	DD	DD	BB	BB	BB	BB	BB	BB	BB	BB	DD	BB	BB	BB	BB	DD	BB	DD	BB	BB	DD	DD	DD	DD	BB	DD	BB	DD	DD	BB	DD	DD
chr4_59602596_59602615	FF	NA	FF	FF	FF	FF	NN	FF	FF	FF	FF	FF	FF	FF	FF	FF	fn	FF	FF	FF	FF	FF	FF	FF	NA	NA	FF	FF	FF	FF	FF	FF	FF	FF	FF	FF	FF	FF	FF	FF	FF	FF	FF	FF	FF	FF	FF	FF	FF
chr4_59602963_59602998	DD	BB	BB	NN	NA	BB	BB	BB	DD	BB	DD	BB	BB	BB	BB	DD	NA	DD	DD	BB	BB	BB	BB	BB	BB	BB	BB	DD	BB	BB	NA	BB	DD	BB	DD	NA	BB	DD	DD	NA	NA	BB	DD	BB	NA	dn	BB	DD	NA
chr4_59663863_59663876	DD	BB	BB	BB	BB	BB	BB	BB	DD	BB	DD	BB	BB	BB	BB	DD	DD	DD	DD	BB	BB	BB	BB	BB	BB	BB	BB	DD	BB	BB	BB	BB	DD	BB	DD	BB	BB	DD	DD	DD	DD	BB	DD	BB	DD	DD	BB	DD	DD
chr4_59667667_59667688	NA	FF	FF	FF	FF	FF	FF	FF	NA	FF	FF	NA	FF	NA	FF	FF	NA	FF	FF	FF	NA	FF	FF	NN	NA	NA	NA	FF	FF	FF	FF	FF	FF	FF	FF	NA	NA	NA	FF	FF	FF	FF	FF	FF	FF	FF	FF	FF	NA
chr4_59767071_59767086	DD	BB	BB	BB	BB	BB	BB	BB	DD	BB	DD	BB	BB	BB	BB	DD	DD	DD	DD	BB	BB	BB	BB	BB	BB	BB	BB	DD	BB	BB	BB	BB	DD	BB	DD	BB	BB	DD	DD	DD	DD	BB	DD	BB	DD	DD	BB	DD	DD
chr4_59784122_59784165	DD	BB	DD	BB	BB	BB	BB	BB	DD	BB	DD	BB	BB	BB	BB	DD	DD	DD	DD	BB	BB	BB	BB	BB	BB	BB	BB	DD	BB	BB	BB	BB	DD	BB	DD	BB	BB	DD	DD	DD	DD	BB	DD	BB	DD	DD	BB	DD	DD
chr4_59792463_59792492	dn	BB	BB	BB	BB	BB	BB	BB	DD	BB	DD	BB	BB	BB	BB	DD	DD	DD	DD	BB	BB	BB	BB	BB	BB	BB	BB	DD	BB	BB	BB	BB	DD	BB	DD	BB	BB	DD	DD	DD	DD	BB	DD	NA	DD	DD	BB	DD	DD
chr4_59809823_59809843	DD	BB	BB	BB	BB	BB	BB	BB	DD	BB	DD	BB	BB	BB	BB	DD	DD	DD	DD	BB	BB	BB	BB	BB	BB	NA	BB	DD	BB	NA	BB	BB	DD	BB	DD	BB	BB	DD	DD	DD	DD	NA	DD	DD	DD	DD	BB	DD	DD
chr4_59821198_59821241	DD	BB	BB	BB	BB	BB	BB	BB	DD	BB	DD	BB	BB	BB	BB	DD	DD	DD	DD	BB	BB	BB	BB	BB	BB	BB	BB	DD	BB	BB	BB	BB	DD	BB	DD	BB	BB	DD	DD	DD	DD	BB	DD	DD	DD	DD	BB	DD	DD
chr4_59824170_59824181	DD	BB	BB	BB	BB	BB	BB	BB	DD	BB	DD	BB	BB	BB	BB	DD	DD	DD	DD	BB	BB	BB	BB	BB	BB	BB	BB	DD	BB	BB	BB	BB	DD	BB	DD	BB	BB	DD	DD	DD	DD	BB	DD	DD	DD	DD	BB	DD	DD
chr4_59827018_59827057	DD	BB	BB	BB	BB	BB	BB	BB	DD	BB	DD	BB	BB	BB	BB	DD	DD	DD	DD	BB	BB	BB	BB	BB	BB	BB	BB	DD	BB	BB	BB	BB	DD	BB	DD	BB	BB	DD	DD	DD	DD	BB	DD	DD	DD	DD	BB	DD	DD
chr4_59859164_59859183	DD	BB	BB	BB	BB	BB	BB	BB	DD	BB	DD	BB	BB	BB	BB	DD	DD	DD	DD	BB	BB	BB	BB	BB	BB	BB	BB	DD	BB	BB	BB	BB	DD	DD	DD	BB	BB	DD	DD	DD	DD	BB	DD	DD	DD	DD	BB	DD	DD
chr4_59859317_59859328	DD	BB	BB	BB	BB	BB	BB	BB	DD	BB	DD	BB	BB	BB	BB	DD	bd	DD	DD	BB	BB	BB	BB	BB	BB	BB	BB	DD	BB	BB	BB	BB	DD	DD	DD	BB	BB	DD	DD	DD	DD	BB	DD	DD	DD	DD	BB	DD	DD
chr4_59873290_59873305	DD	BB	BB	BB	BB	BB	BB	BB	DD	BB	DD	BB	BB	BB	BB	DD	DD	DD	DD	BB	BB	BB	BB	BB	BB	BB	BB	DD	BB	BB	BB	BB	DD	DD	DD	BB	BB	DD	DD	DD	DD	BB	DD	DD	DD	DD	BB	DD	DD
chr4_59882971_59882998	DD	BB	BB	BB	BB	BB	BB	BB	DD	BB	DD	BB	BB	BB	BB	DD	DD	DD	DD	BB	BB	BB	BB	BB	BB	BB	BB	DD	BB	BB	BB	BB	DD	DD	DD	BB	BB	DD	DD	DD	DD	BB	DD	DD	DD	DD	BB	DD	DD
chr4_59890714_59890749	DD	BB	BB	BB	BB	BB	BB	BB	DD	BB	DD	BB	BB	NA	BB	DD	DD	DD	DD	BB	BB	BB	BB	NN	BB	BB	BB	DD	BB	BB	BB	BB	DD	DD	DD	BB	BB	DD	DD	DD	DD	BB	DD	DD	DD	DD	BB	DD	dn
chr4_59897725_59897740	DD	BB	BB	BB	BB	BB	BB	BB	DD	BB	DD	BB	BB	BB	BB	DD	DD	DD	DD	BB	BB	BB	BB	BB	BB	BB	BB	DD	BB	BB	BB	BB	DD	DD	DD	BB	BB	DD	DD	DD	DD	BB	DD	DD	DD	DD	BB	DD	DD
chr4_59911751_59911774	DD	BB	BB	BB	BB	BB	BB	BB	DD	BB	DD	BB	BB	BB	BB	DD	DD	DD	DD	BB	BB	BB	BB	BB	BB	BB	BB	DD	BB	BB	BB	BB	DD	DD	DD	BB	BB	DD	DD	DD	DD	BB	DD	DD	DD	DD	BB	DD	DD
chr4_59918937_59918952	DD	BB	BB	BB	BB	BB	BB	BB	DD	BB	DD	BB	BB	BB	BB	DD	DD	DD	DD	BB	BB	BB	BB	BB	BB	BB	BB	DD	BB	BB	BB	BB	DD	DD	DD	BB	BB	DD	DD	DD	DD	BB	DD	DD	DD	DD	BB	DD	DD
chr4_61834149_61834166	DD	BB	BB	BB	BB	BB	BB	BB	DD	BB	DD	BB	BB	BB	BB	DD	DD	DD	DD	BB	BB	BB	BB	BB	BB	BB	BB	DD	BB	BB	BB	BB	DD	DD	DD	BB	BB	DD	DD	DD	DD	BB	DD	DD	DD	DD	BB	DD	DD
chr4_61982206_61982249	NA	BB	BB	BB	BB	BB	BB	BB	NA	BB	NN	BB	BB	BB	NA	dn	DD	NA	DD	BB	BB	BB	BB	BB	BB	NA	BB	DD	BB	BB	BB	BB	NA	DD	NA	BB	BB	NA	DD	DD	NA	BB	DD	DD	NA	NA	BB	NA	NA
chr4_62181658_62181677	DD	BB	BB	BB	BB	BB	BB	BB	DD	BB	DD	BB	BB	BB	BB	DD	DD	DD	DD	BB	BB	BB	BB	BB	BB	BB	BB	DD	BB	BB	BB	BB	DD	DD	DD	BB	BB	DD	DD	DD	DD	BB	DD	DD	DD	DD	BB	DD	DD
chr4_62195569_62195603	DD	BB	BB	BB	BB	BB	BB	BB	DD	BB	DD	BB	BB	BB	BB	DD	DD	NN	NN	BB	NA	BB	BB	BB	BB	NA	BB	DD	BB	BB	BB	BB	DD	DD	DD	BB	BB	DD	DD	DD	DD	BB	DD	DD	DD	DD	BB	bn	NA
chr4_62278646_62278693	FF	NA	FF	NN	FF	NA	FF	FF	FF	FF	FF	NN	FF	FF	FF	FF	FF	FF	FF	FF	FF	FF	FF	NA	FF	FF	FF	FF	FF	FF	FF	fn	FF	NN	FF	FF	FF	FF	FF	FF	FF	FF	FF	FF	FF	FF	FF	FF	FF
chr4_62549196_62549227	DD	BB	BB	BB	BB	BB	BB	BB	DD	BB	DD	BB	BB	BB	BB	DD	DD	DD	DD	BB	BB	BB	BB	BB	BB	BB	BB	DD	BB	BB	BB	BB	DD	DD	DD	BB	BB	DD	DD	DD	DD	BB	DD	DD	DD	DD	BB	BB	DD
chr4_62554074_62554113	DD	BB	BB	NA	NA	NA	BB	BB	DD	BB	NA	BB	BB	BB	BB	DD	DD	DD	DD	BB	BB	NA	BB	BB	BB	NA	BB	DD	BB	NA	BB	NA	DD	DD	DD	BB	BB	DD	DD	DD	DD	BB	DD	DD	DD	DD	BB	BB	DD
chr4_62598804_62598848	DD	BB	BB	BB	BB	BB	BB	BB	DD	BB	DD	BB	BB	BB	BB	DD	DD	DD	DD	BB	BB	BB	BB	BB	BB	BB	BB	DD	BB	BB	BB	BB	DD	DD	DD	BB	BB	DD	DD	DD	DD	BB	DD	DD	DD	DD	BB	BB	DD
chr4_62721549_62721560	df	FF	FF	FF	FF	FF	FF	FF	df	FF	df	FF	FF	FF	FF	df	df	df	df	df	FF	FF	FF	FF	FF	FF	FF	df	FF	FF	FF	FF	df	df	df	FF	FF	df	df	df	DD	df	df	df	df	df	FF	FF	df
chr4_62721578_62721589	DD	BB	BB	BB	BB	BB	BB	BB	DD	BB	DD	BB	BB	BB	BB	DD	DD	DD	DD	DD	BB	BB	BB	BB	BB	BB	BB	DD	BB	BB	BB	BB	DD	DD	DD	BB	BB	DD	DD	DD	DD	DD	DD	DD	DD	DD	BB	BB	DD
chr4_62745885_62745896	DD	BB	BB	BB	BB	BB	BB	BB	DD	BB	DD	BB	BB	BB	BB	DD	DD	DD	DD	DD	BB	BB	BB	BB	BB	BB	BB	DD	BB	BB	BB	BB	DD	DD	DD	BB	BB	DD	DD	DD	DD	DD	DD	DD	DD	DD	BB	BB	DD
chr4_62746201_62746212	dn	BB	BB	BB	BB	BB	BB	BB	DD	BB	DD	BB	BB	BB	BB	DD	DD	DD	DD	DD	BB	BB	BB	BB	BB	BB	BB	DD	BB	BB	BB	BB	DD	DD	DD	BB	BB	DD	DD	DD	DD	DD	DD	DD	dn	DD	BB	BB	DD
chr4_62746864_62746879	FF	FF	FF	NA	FF	FF	FF	FF	NA	FF	FF	FF	FF	FF	FF	FF	FF	FF	FF	FF	FF	NA	FF	FF	FF	NA	FF	NA	FF	FF	FF	FF	FF	FF	FF	NA	NA	NA	NA	FF	FF	FF	FF	FF	FF	FF	FF	FF	FF
chr4_62752540_62752563	DD	BB	BB	BB	BB	BB	BB	BB	DD	BB	DD	BB	BB	BB	BB	DD	DD	DD	DD	DD	BB	BB	BB	BB	BB	BB	BB	DD	BB	BB	BB	BB	DD	DD	DD	BB	BB	DD	DD	DD	DD	DD	DD	DD	DD	DD	BB	BB	DD
chr4_62841323_62841366	DD	BB	BB	BB	bn	BB	BB	BB	DD	BB	DD	BB	BB	BB	BB	DD	DD	DD	DD	DD	BB	BB	BB	BB	BB	BB	BB	DD	BB	BB	BB	BB	DD	DD	DD	BB	BB	DD	DD	DD	DD	DD	DD	DD	DD	DD	BB	BB	DD
chr4_62898441_62898455	DD	BB	BB	BB	BB	BB	BB	BB	DD	BB	DD	BB	BB	BB	BB	DD	DD	DD	DD	DD	BB	BB	BB	BB	BB	BB	BB	DD	BB	BB	BB	BB	DD	DD	DD	BB	BB	DD	DD	DD	DD	DD	DD	DD	DD	DD	BB	BB	DD
chr4_62906541_62906558	DD	BB	BB	BB	BB	BB	BB	BB	DD	BB	DD	BB	BB	BB	BB	DD	DD	DD	DD	DD	BB	BB	BB	BB	BB	BB	BB	DD	BB	BB	BB	BB	DD	DD	DD	BB	BB	DD	DD	DD	DD	DD	DD	DD	DD	DD	BB	BB	DD
chr4_62943084_62943095	DD	BB	BB	BB	BB	BB	BB	BB	DD	BB	DD	BB	BB	BB	BB	DD	DD	DD	DD	DD	BB	BB	BB	BB	BB	BB	BB	DD	BB	BB	BB	BB	DD	DD	DD	BB	BB	DD	DD	DD	DD	DD	DD	DD	DD	DD	BB	BB	DD
chr4_62947017_62947028	DD	BB	BB	BB	BB	BB	BB	BB	DD	BB	DD	BB	BB	BB	BB	DD	DD	DD	DD	DD	BB	BB	BB	BB	BB	BB	BB	DD	BB	BB	BB	BB	DD	DD	DD	BB	BB	DD	DD	DD	DD	DD	DD	DD	DD	DD	BB	BB	DD
chr4_62955652_62955663	DD	BB	BB	BB	BB	BB	BB	BB	dd	BB	dd	BB	BB	BB	BB	DD	DD	dd	DD	dd	BB	BB	BB	BB	BB	BB	BB	DD	BB	BB	BB	BB	dd	DD	dd	BB	BB	DD	dd	dd	dd	DD	dd	dd	dd	DD	BB	BB	dd
chr4_62955813_62955840	DD	BB	BB	BB	BB	BB	BB	BB	DD	BB	DD	BB	BB	BB	BB	DD	DD	DD	DD	DD	BB	BB	BB	BB	BB	BB	BB	DD	BB	BB	BB	BB	DD	DD	DD	BB	BB	DD	DD	DD	DD	DD	DD	DD	DD	DD	BB	BB	DD
chr4_62961669_62961686	DD	BB	BB	BB	BB	BB	BB	BB	DD	BB	DD	BB	BB	BB	BB	DD	DD	DD	DD	DD	BB	BB	BB	BB	BB	BB	BB	DD	BB	BB	BB	BB	DD	DD	bd	BB	BB	DD	DD	DD	DD	DD	DD	DD	DD	DD	BB	BB	DD
chr4_63015628_63015679	FF	FF	FF	NA	FF	NA	FF	FF	FF	FF	FF	FF	FF	NA	FF	FF	FF	FF	FF	FF	FF	FF	NA	FF	FF	NA	FF	FF	FF	NA	NA	NA	FF	FF	FF	FF	FF	FF	FF	FF	NA	FF	FF	FF	NN	NA	NA	NA	FF
chr4_63129654_63129701	DD	BB	BB	BB	BB	NN	BB	BB	DD	BB	DD	BB	BB	BB	BB	DD	DD	DD	DD	DD	BB	BB	NA	NA	BB	BB	NA	DD	NA	BB	BB	BB	NA	NA	DD	BB	BB	DD	DD	DD	DD	DD	DD	DD	DD	DD	BB	BB	DD
chr4_63152043_63152058	DD	BB	BB	BB	BB	BB	BB	BB	DD	BB	DD	BB	BB	BB	BB	DD	DD	DD	DD	DD	BB	BB	BB	BB	BB	BB	BB	DD	BB	BB	BB	BB	DD	DD	DD	BB	BB	DD	DD	DD	DD	DD	DD	DD	DD	DD	BB	BB	DD
chr4_63304161_63304178	dd	BB	BB	BB	BB	BB	BB	BB	dd	BB	dd	BB	BB	BB	BB	dd	dd	dd	dd	dd	BB	BB	BB	BB	BB	BB	BB	dd	BB	BB	BB	BB	bd	dd	dd	BB	BB	dd	dd	dd	dd	dd	dd	dd	dd	dd	BB	BB	dd
chr4_63407752_63407787	DD	BB	BB	BB	BB	BB	NA	BB	DD	BB	DD	BB	BB	BB	BB	DD	DD	DD	DD	DD	BB	BB	BB	BB	BB	BB	BB	DD	BB	BB	BB	DD	DD	DD	DD	BB	BB	DD	DD	DD	NA	DD	BB	NA	DD	NA	NA	BB	DD
chr4_63440906_63440923	DD	BB	BB	BB	BB	BB	BB	BB	DD	BB	DD	BB	BB	BB	BB	DD	DD	DD	DD	DD	BB	BB	BB	BB	bd	BB	BB	DD	BB	BB	BB	BB	DD	DD	DD	BB	BB	DD	DD	DD	dn	DD	DD	DD	DD	DD	BB	BB	DD
chr4_63503844_63503883	DD	BB	BB	BB	BB	BB	BB	BB	DD	BB	DD	BB	BB	BB	bd	DD	DD	DD	DD	DD	BB	BB	BB	BB	BB	BB	BB	DD	BB	BB	BB	BB	DD	DD	DD	BB	BB	DD	DD	DD	DD	DD	DD	DD	DD	DD	BB	BB	DD
chr4_63510588_63510635	DD	BB	BB	BB	NA	BB	BB	NA	DD	BB	NA	BB	NA	BB	BB	NN	NA	dn	DD	DD	BB	BB	bn	BB	BB	BB	BB	DD	BB	BB	BB	BB	DD	nn	NN	BB	BB	dn	NN	DD	NA	BB	NN	NN	DD	NN	BB	BB	DD
chr4_63525473_63525499	DD	BB	BB	BB	BB	BB	BB	BB	DD	BB	DD	BB	BB	BB	BB	DD	DD	DD	DD	DD	BB	BB	BB	BB	BB	BB	BB	DD	BB	BB	BB	BB	DD	DD	DD	BB	BB	DD	DD	DD	DD	DD	DD	DD	DD	DD	BB	BB	DD
chr4_63548317_63548328	DD	BB	BB	BB	BB	BB	BB	BB	DD	BB	DD	BB	BB	BB	BB	DD	DD	DD	DD	DD	BB	BB	BB	BB	BB	BB	BB	DD	BB	BB	BB	BB	DD	DD	DD	BB	BB	DD	DD	DD	DD	DD	DD	DD	DD	DD	BB	BB	DD
chr4_63556541_63556576	DD	BB	BB	BB	BB	BB	BB	BB	DD	BB	DD	BB	BB	BB	BB	DD	DD	DD	DD	DD	BB	BB	BB	BB	BB	BB	BB	DD	BB	BB	BB	BB	DD	DD	DD	bn	BB	DD	DD	DD	DD	DD	DD	DD	DD	DD	BB	BB	DD
chr4_63581263_63581290	DD	BB	BB	BB	BB	BB	BB	BB	DD	BB	DD	BB	BB	BB	BB	DD	DD	DD	DD	DD	BB	BB	BB	BB	BB	BB	BB	DD	BB	BB	BB	BB	DD	DD	DD	BB	BB	DD	DD	DD	DD	DD	DD	DD	DD	DD	BB	DD	DD
chr4_63632133_63632186	FF	FF	FF	FF	FF	NA	FF	NN	FF	FF	FF	FF	FF	FF	FF	FF	FF	FF	FF	FF	FF	FF	FF	FF	FF	FF	FF	FF	FF	FF	FF	FF	FF	FF	FF	FF	FF	fn	FF	FF	FF	FF	FF	FF	FF	NA	FF	FF	FF
chr4_63644028_63644039	DD	BB	BB	BB	BB	BB	BB	BB	DD	BB	DD	BB	BB	BB	BB	DD	DD	DD	DD	DD	BB	BB	BB	BB	BB	BB	BB	DD	BB	BB	BB	BB	DD	DD	DD	BB	BB	DD	DD	DD	DD	DD	DD	DD	DD	DD	BB	DD	DD
chr4_63652800_63652819	DD	BB	BB	BB	BB	BB	BB	BB	DD	BB	DD	BB	BB	BB	NA	DD	DD	DD	DD	DD	BB	BB	BB	BB	BB	NA	BB	DD	BB	BB	BB	BB	NA	NA	DD	BB	BB	DD	DD	NA	DD	DD	DD	DD	DD	DD	BB	DD	DD
chr4_63686504_63686518	DD	BB	BB	BB	BB	BB	BB	BB	DD	BB	DD	BB	BB	BB	BB	DD	DD	DD	DD	DD	BB	bd	BB	BB	BB	BB	BB	DD	BB	BB	BB	BB	DD	DD	DD	BB	BB	DD	DD	DD	DD	DD	DD	DD	DD	DD	BB	DD	DD
chr4_63702621_63702644	df	FF	FF	FF	FF	FF	FF	FF	df	FF	df	FF	FF	FF	FF	df	df	df	df	df	FF	FF	FF	FF	FF	FF	FF	df	FF	FF	FF	FF	df	df	df	FF	FF	df	df	df	df	df	df	df	df	df	FF	df	df
chr4_63705974_63705994	DD	BB	BB	BB	BB	BB	BB	BB	DD	BB	DD	BB	BB	BB	bd	DD	DD	DD	DD	DD	BB	BB	BB	BB	BB	BB	BB	DD	BB	BB	BB	BB	DD	DD	DD	BB	BB	DD	DD	DD	DD	DD	DD	DD	DD	DD	BB	DD	DD
chr4_63721547_63721570	DD	BB	BB	BB	BB	BB	BB	BB	DD	BB	DD	BB	BB	BB	BB	DD	DD	DD	DD	DD	BB	BB	BB	BB	BB	BB	BB	DD	BB	BB	BB	BB	DD	DD	DD	BB	BB	DD	DD	DD	DD	DD	DD	DD	DD	DD	BB	DD	DD
chr4_63727392_63727431	DD	BB	BB	bn	BB	BB	BB	BB	DD	NA	DD	BB	BB	BB	NA	NN	DD	DD	DD	DD	BB	BB	BB	BB	NA	BB	BB	DD	BB	BB	BB	BB	DD	DD	DD	BB	BB	DD	DD	DD	DD	DD	DD	DD	DD	DD	NA	DD	DD
chr4_63738166_63738195	DD	BB	BB	BB	BB	BB	BB	BB	DD	BB	DD	BB	BB	BB	BB	DD	DD	DD	DD	DD	BB	BB	BB	BB	BB	BB	BB	DD	BB	BB	BB	BB	DD	DD	DD	BB	BB	DD	DD	DD	DD	DD	DD	DD	DD	DD	BB	DD	DD
chr4_63775640_63775684	DD	BB	BB	BB	BB	BB	BB	BB	DD	BB	DD	BB	BB	BB	BB	DD	DD	DD	DD	DD	BB	BB	BB	BB	BB	BB	BB	DD	BB	BB	BB	BB	DD	DD	DD	BB	BB	DD	DD	DD	DD	DD	DD	DD	DD	DD	BB	BB	DD
chr4_63837316_63837333	DD	BB	BB	BB	BB	BB	BB	BB	DD	BB	DD	BB	BB	BB	BB	DD	DD	DD	DD	DD	BB	BB	BB	BB	BB	BB	BB	DD	BB	BB	BB	BB	DD	DD	DD	BB	BB	DD	DD	dn	DD	DD	DD	DD	DD	DD	BB	DD	DD
chr4_63885407_63885418	DD	BB	BB	BB	BB	BB	BB	BB	DD	BB	DD	BB	BB	BB	BB	DD	DD	DD	DD	DD	BB	BB	BB	BB	BB	BB	BB	DD	BB	BB	BB	BB	DD	dn	DD	BB	BB	DD	DD	DD	DD	DD	DD	DD	DD	DD	BB	DD	DD
chr4_63927154_63927181	DD	BB	BB	BB	BB	BB	BB	BB	DD	BB	DD	BB	BB	BB	BB	DD	DD	DD	DD	DD	BB	BB	BB	BB	BB	BB	BB	DD	BB	BB	BB	BB	DD	DD	DD	BB	BB	DD	DD	DD	DD	DD	DD	DD	DD	DD	BB	DD	DD
chr4_63973754_63973793	DD	BB	BB	BB	BB	BB	BB	BB	DD	BB	DD	BB	BB	BB	BB	DD	DD	DD	DD	DD	BB	BB	BB	BB	BB	BB	BB	DD	BB	BB	BB	BB	DD	DD	DD	BB	BB	DD	DD	DD	DD	DD	DD	DD	DD	DD	BB	DD	DD
chr4_64038000_64038033	dd	BB	BB	BB	BB	BB	BB	BB	dd	BB	dd	BB	BB	BB	BB	dd	dd	dd	dd	dd	BB	BB	BB	BB	BB	BB	BB	dd	BB	BB	BB	BB	dd	dd	DD	BB	BB	dd	dd	dd	dd	dd	dd	dd	dd	dd	BB	dd	dd
chr4_64096099_64096146	DD	BB	BB	BB	BB	BB	BB	BB	DD	BB	DD	BB	BB	BB	BB	DD	DD	DD	DD	DD	BB	BB	BB	BB	BB	BB	BB	DD	NA	BB	BB	BB	DD	DD	DD	NA	BB	DD	DD	DD	DD	DD	DD	DD	DD	NA	BB	NA	DD
chr4_64097273_64097320	dd	BB	BB	BB	BB	BB	BB	BB	dd	BB	dd	BB	BB	BB	BB	dd	dd	dd	dd	dd	BB	BB	BB	BB	BB	BB	BB	dd	BB	BB	BB	BB	dd	dd	dd	BB	BB	dd	dd	dd	dd	dd	dd	dd	dd	dd	BB	dd	dd
chr4_64207446_64207469	DD	BB	BB	BB	BB	BB	BB	BB	DD	BB	DD	BB	BB	BB	BB	DD	DD	DD	DD	DD	BB	BB	BB	BB	BB	BB	BB	DD	BB	BB	BB	BB	DD	DD	DD	BB	BB	DD	DD	DD	DD	DD	DD	DD	DD	DD	BB	DD	DD
chr4_64239163_64239174	DD	BB	BB	BB	BB	BB	BB	BB	DD	BB	DD	BB	BB	BB	BB	DD	DD	DD	DD	DD	BB	BB	BB	BB	BB	BB	BB	DD	BB	BB	BB	BB	DD	DD	DD	BB	BB	DD	DD	DD	DD	DD	DD	DD	DD	DD	BB	DD	DD
chr4_64303030_64303062	DD	BB	BB	BB	BB	BB	BB	BB	DD	BB	DD	BB	BB	BB	BB	DD	DD	DD	DD	DD	BB	BB	BB	BB	BB	BB	BB	DD	BB	BB	BB	bn	DD	DD	DD	BB	BB	DD	DD	DD	DD	DD	DD	DD	DD	DD	BB	DD	DD
chr4_64320951_64320962	DD	BB	BB	BB	BB	BB	BB	BB	DD	BB	DD	BB	BB	BB	BB	DD	DD	DD	DD	DD	BB	BB	BB	BB	BB	BB	BB	DD	BB	BB	BB	BB	DD	DD	DD	BB	BB	DD	DD	DD	DD	DD	DD	DD	DD	DD	BB	DD	DD
chr4_64323413_64323430	DD	BB	BB	BB	BB	BB	BB	BB	DD	BB	DD	BB	BB	BB	BB	DD	DD	DD	DD	DD	BB	BB	BB	BB	BB	BB	BB	DD	BB	BB	BB	BB	DD	DD	DD	BB	BB	DD	DD	DD	DD	DD	DD	DD	DD	DD	BB	DD	DD
chr4_64337437_64337450	DD	BB	BB	BB	BB	BB	BB	BB	DD	BB	DD	BB	BB	BB	BB	DD	DD	DD	DD	DD	BB	BB	BB	BB	BB	BB	BB	DD	BB	BB	BB	BB	DD	DD	DD	BB	BB	DD	DD	DD	DD	DD	DD	DD	DD	DD	BB	DD	DD
chr4_64350441_64350468	DD	BB	BB	BB	BB	BB	BB	BB	DD	BB	DD	BB	BB	BB	BB	DD	DD	DD	DD	DD	BB	BB	BB	BB	BB	BB	BB	DD	BB	BB	BB	BB	DD	DD	DD	BB	BB	DD	DD	DD	DD	DD	DD	DD	DD	DD	BB	DD	DD
chr4_64350884_64350897	DD	BB	BB	BB	BB	BB	BB	BB	DD	BB	DD	BB	BB	BB	BB	DD	DD	DD	DD	DD	BB	BB	BB	BB	BB	BB	BB	DD	BB	BB	BB	BB	DD	DD	DD	BB	BB	DD	DD	DD	DD	bd	DD	DD	DD	DD	BB	DD	DD
chr4_64352107_64352122	DD	BB	BB	BB	BB	BB	BB	BB	DD	BB	DD	BB	BB	BB	BB	DD	DD	DD	DD	DD	BB	BB	BB	BB	BB	BB	BB	DD	BB	BB	BB	BB	DD	DD	DD	BB	BB	DD	DD	DD	DD	DD	DD	DD	DD	DD	BB	DD	DD
chr4_64383016_64383048	DD	BB	BB	BB	BB	BB	BB	BB	DD	BB	DD	BB	BB	BB	BB	DD	DD	DD	DD	DD	BB	BB	BB	BB	BB	BB	BB	DD	BB	BB	BB	BB	DD	DD	DD	BB	bn	DD	DD	DD	DD	DD	DD	DD	DD	dn	BB	DD	DD
chr4_64388359_64388370	dd	BB	BB	BB	BB	BB	BB	BB	dd	BB	dd	BB	BB	BB	BB	dd	dd	dd	DD	dd	BB	BB	BB	BB	BB	BB	BB	dd	BB	BB	BB	BB	dd	dd	dd	BB	BB	dd	dd	dd	dd	dd	dd	dd	dd	dd	BB	dd	dd
chr4_64434070_64434099	DD	BB	BB	BB	BB	BB	BB	BB	DD	BB	DD	BB	BB	BB	BB	DD	DD	DD	DD	DD	BB	BB	BB	BB	BB	BB	BB	DD	BB	BB	BB	BB	DD	DD	DD	BB	BB	DD	DD	DD	DD	DD	DD	DD	DD	DD	BB	DD	DD
chr4_64437196_64437240	DD	BB	BB	BB	BB	NA	BB	BB	DD	BB	DD	BB	BB	NA	NA	DD	NA	NA	DD	bd	BB	BB	BB	NA	BB	BB	BB	DD	NA	BB	BB	BB	DD	NA	DD	BB	NA	DD	DD	DD	NA	DD	DD	DD	DD	NA	BB	DD	NA
chr4_64439387_64439430	DD	BB	BB	BB	BB	BB	BB	BB	DD	BB	DD	BB	BB	BB	BB	DD	DD	DD	DD	DD	BB	BB	BB	BB	BB	BB	BB	DD	BB	BB	BB	BB	DD	DD	DD	BB	BB	DD	DD	DD	DD	DD	DD	DD	DD	DD	BB	DD	DD
chr4_64498197_64498224	FF	FF	FF	FF	FF	FF	FF	FF	FF	FF	FF	FF	FF	FF	NN	FF	FF	FF	FF	FF	FF	FF	FF	FF	FF	FF	FF	FF	FF	FF	FF	FF	FF	FF	FF	FF	FF	FF	FF	FF	FF	FF	FF	FF	FF	FF	FF	FF	FF
chr4_64509778_64509789	DD	BB	BB	BB	BB	BB	BB	BB	DD	BB	DD	BB	BB	BB	BB	DD	DD	DD	DD	DD	BB	BB	BB	BB	BB	BB	BB	DD	BB	BB	BB	BB	DD	DD	DD	BB	BB	DD	DD	DD	DD	DD	DD	DD	DD	DD	BB	DD	DD
chr4_64516357_64516372	DD	BB	BB	BB	BB	BB	BB	BB	DD	BB	DD	BB	BB	BB	BB	DD	DD	DD	DD	DD	BB	BB	BB	BB	BB	BB	BB	DD	BB	BB	BB	BB	DD	DD	DD	BB	BB	DD	DD	DD	DD	DD	DD	DD	DD	DD	BB	DD	DD
chr4_64521090_64521128	DD	BB	BB	BB	BB	BB	BB	BB	bd	BB	DD	BB	BB	BB	BB	DD	DD	DD	DD	DD	BB	BB	BB	BB	BB	BB	BB	DD	BB	BB	BB	BB	DD	DD	DD	BB	BB	DD	DD	DD	DD	DD	DD	DD	DD	DD	BB	DD	DD
chr4_64572673_64572686	DD	BB	BB	BB	BB	BB	BB	BB	DD	BB	DD	BB	BB	BB	BB	DD	DD	DD	DD	DD	BB	BB	BB	BB	BB	BB	BB	DD	BB	BB	BB	BB	DD	DD	DD	BB	BB	DD	DD	DD	DD	DD	DD	DD	DD	DD	BB	DD	DD
chr4_64579238_64579289	DD	NN	bd	NN	NN	DD	NN	NN	NA	BB	DD	NA	NN	NN	NN	DD	DD	DD	dn	DD	NA	NN	NN	NA	BB	NA	NA	DD	BB	BB	bd	BB	NA	DD	DD	BB	BB	DD	DD	DD	NA	DD	DD	DD	DD	NA	BB	DD	DD
chr4_64597321_64597335	DD	BB	BB	BB	BB	BB	BB	BB	DD	BB	DD	BB	BB	BB	BB	DD	DD	DD	DD	DD	BB	BB	BB	BB	BB	BB	BB	DD	BB	BB	BB	BB	DD	DD	DD	BB	BB	DD	DD	DD	DD	DD	DD	DD	DD	DD	BB	DD	DD
chr4_64597942_64597971	DD	BB	BB	BB	BB	BB	BB	BB	DD	BB	DD	BB	BB	BB	BB	DD	DD	DD	DD	DD	BB	BB	BB	bn	BB	BB	BB	DD	BB	BB	BB	BB	DD	DD	DD	BB	BB	DD	DD	DD	DD	DD	DD	DD	DD	DD	BB	DD	DD
chr4_64600008_64600059	DD	NN	DD	BB	NA	BB	NA	NA	NA	BB	DD	NA	BB	NA	BB	DD	DD	BB	DD	DD	dn	BB	NA	NA	NA	NA	BB	bd	BB	NN	BB	BB	DD	DD	DD	BB	BB	NA	DD	DD	NA	DD	DD	DD	DD	NA	NA	NA	DD
chr4_64637488_64637519	DD	BB	BB	BB	BB	BB	BB	BB	DD	BB	DD	BB	BB	BB	BB	DD	DD	DD	DD	DD	BB	BB	BB	BB	BB	BB	BB	DD	BB	BB	BB	BB	DD	DD	DD	BB	BB	DD	DD	DD	DD	DD	DD	DD	DD	DD	BB	DD	DD
chr4_64653612_64653627	DD	BB	BB	BB	BB	BB	BB	BB	DD	BB	DD	BB	BB	BB	BB	DD	DD	DD	DD	DD	BB	BB	BB	BB	BB	BB	BB	DD	BB	BB	BB	BB	DD	DD	DD	BB	BB	DD	DD	DD	DD	DD	DD	DD	DD	DD	BB	DD	DD
chr4_64662324_64662391	DD	NA	BB	NA	BB	NN	BB	BB	DD	NN	DD	NA	BB	NA	BB	DD	DD	DD	DD	DD	NA	BB	nn	BB	BB	BB	NA	NA	NN	BB	bn	nn	DD	DD	NA	bn	NA	NA	DD	DD	NA	NA	DD	DD	DD	DD	BB	DD	DD
chr4_64690707_64690726	DD	BB	BB	BB	BB	BB	BB	BB	DD	BB	DD	BB	BB	BB	BB	DD	DD	DD	DD	DD	BB	BB	BB	BB	BB	BB	BB	DD	BB	BB	BB	BB	DD	DD	DD	BB	BB	DD	DD	DD	DD	DD	DD	DD	DD	DD	BB	DD	DD
chr4_64694672_64694683	DD	BB	BB	BB	BB	BB	BB	BB	DD	BB	DD	BB	BB	BB	BB	DD	DD	DD	DD	DD	BB	BB	BB	BB	BB	BB	BB	DD	BB	BB	BB	BB	DD	DD	DD	BB	BB	DD	DD	DD	DD	DD	DD	DD	DD	DD	BB	DD	DD
chr4_64699136_64699175	DD	BB	BB	BB	BB	BB	BB	BB	DD	BB	DD	BB	BB	BB	BB	DD	DD	DD	DD	DD	BB	BB	BB	BB	BB	BB	BB	DD	BB	BB	BB	BB	DD	DD	DD	BB	BB	DD	DD	DD	DD	DD	DD	DD	DD	DD	BB	DD	DD
chr4_64721754_64721803	DD	BB	BB	BB	BB	BB	BB	BB	DD	BB	DD	BB	BB	bn	bn	DD	DD	DD	DD	DD	BB	BB	BB	BB	BB	BB	BB	DD	BB	BB	BB	BB	DD	DD	DD	BB	BB	DD	DD	DD	DD	DD	DD	DD	DD	DD	BB	DD	DD
chr4_64722596_64722643	DD	NA	BB	BB	BB	BB	BB	BB	DD	BB	DD	BB	NA	BB	BB	DD	DD	DD	DD	NN	bn	BB	BB	NA	BB	DD	DD	NA	DD	DD	NA	DD	DD	DD	NA	BB	BB	NA	bd	NA	DD	DD	BB	NA	DD	DD	BB	NA	DD
chr4_64780309_64780326	DD	BB	BB	BB	BB	BB	BB	BB	DD	BB	DD	BB	BB	BB	BB	DD	DD	DD	DD	DD	BB	BB	BB	BB	BB	BB	BB	DD	BB	BB	BB	BB	DD	DD	DD	BB	BB	DD	DD	DD	DD	DD	DD	DD	DD	DD	BB	DD	DD
chr4_64786395_64786426	DD	BB	BB	BB	BB	BB	BB	BB	DD	BB	DD	BB	BB	BB	BB	DD	DD	DD	DD	DD	BB	BB	BB	BB	BB	BB	BB	DD	BB	BB	BB	BB	DD	DD	DD	BB	BB	DD	DD	DD	DD	DD	DD	DD	DD	DD	BB	DD	DD
chr4_64828899_64828938	df	FF	FF	NN	FF	FF	FF	FF	df	NA	df	NA	NA	FF	NA	df	df	df	df	df	FF	FF	FF	FF	FF	FF	NA	NA	FF	FF	FF	FF	df	df	df	FF	FF	df	NA	df	df	NA	df	df	df	NA	FF	df	df
chr4_64855373_64855390	dd	BB	BB	BB	BB	BB	BB	BB	dd	BB	dd	BB	BB	BB	BB	dd	DD	dd	dd	dd	BB	BB	BB	BB	BB	BB	BB	dd	BB	BB	BB	BB	dd	dd	dd	BB	BB	dd	dd	dd	dn	dd	dd	dd	dd	dd	BB	dd	dd
chr4_64859862_64859879	DD	BB	BB	BB	BB	BB	BB	BB	DD	BB	DD	BB	BB	BB	BB	DD	DD	DD	DD	DD	BB	BB	bn	BB	BB	BB	BB	DD	BB	BB	BB	BB	DD	DD	DD	BB	BB	DD	DD	DD	DD	DD	DD	DD	DD	DD	BB	DD	DD
chr4_64875017_64875048	DD	BB	BB	BB	BB	bn	BB	BB	DD	BB	DD	BB	BB	BB	BB	DD	DD	DD	DD	DD	BB	BB	BB	BB	BB	BB	BB	DD	BB	BB	BB	BB	DD	DD	DD	BB	BB	DD	DD	DD	DD	DD	DD	DD	DD	DD	BB	DD	DD
chr4_64930777_64930816	dn	BB	BB	BB	BB	BB	BB	BB	DD	BB	DD	BB	BB	BB	BB	DD	DD	DD	NN	DD	BB	BB	BB	NN	BB	BB	BB	DD	BB	BB	BB	BB	DD	NN	NA	BB	BB	DD	NA	DD	NA	DD	NN	DD	NN	DD	BB	DD	DD
chr4_64982642_64982665	FF	FF	FF	NA	FF	FF	FF	FF	FF	FF	FF	FF	FF	FF	FF	NA	FF	FF	FF	NA	FF	FF	FF	FF	FF	NA	FF	fn	fn	NA	FF	FF	NA	FF	NA	FF	FF	FF	FF	FF	FF	FF	FF	FF	FF	FF	NA	FF	NA
chr4_65023604_65023639	NA	BB	BB	NA	NA	DD	BB	BB	DD	BB	DD	BB	BB	BB	BB	DD	DD	DD	DD	DD	BB	BB	BB	BB	BB	BB	BB	DD	NA	BB	NA	NA	DD	DD	NA	BB	BB	DD	DD	NA	NA	NA	DD	DD	NN	DD	BB	DD	DD
chr4_65081639_65081690	DD	BB	NA	BB	BB	BB	BB	BB	NN	BB	NN	BB	BB	BB	BB	NN	NA	NN	NA	NN	BB	BB	NN	BB	NA	BB	BB	NN	BB	BB	BB	BB	NN	NN	NN	NA	NA	NN	NN	nn	NN	NN	NN	NN	NA	NA	BB	NA	NN
chr4_65133601_65133628	DD	BB	BB	BB	BB	BB	BB	BB	DD	BB	DD	BB	BB	BB	BB	DD	DD	DD	DD	DD	BB	BB	BB	BB	BB	BB	BB	DD	BB	BB	BB	BB	DD	DD	DD	BB	BB	DD	DD	DD	DD	DD	DD	DD	DD	DD	BB	DD	DD
chr4_65163663_65163702	DD	BB	BB	BB	BB	BB	BB	BB	DD	BB	DD	BB	BB	BB	BB	DD	DD	DD	DD	DD	BB	BB	BB	BB	BB	BB	BB	DD	BB	BB	BB	BB	DD	DD	DD	BB	BB	DD	DD	DD	DD	DD	DD	DD	DD	DD	BB	DD	DD
chr4_65220833_65220876	DD	BB	BB	BB	BB	BB	BB	BB	DD	BB	DD	BB	BB	NN	BB	DD	DD	DD	DD	DD	BB	BB	BB	BB	BB	NA	BB	DD	NA	BB	BB	BB	DD	DD	DD	BB	BB	NA	DD	DD	DD	DD	DD	DD	DD	DD	NA	DD	DD
chr4_65223353_65223400	DD	NN	NN	BB	NN	NN	NN	NN	DD	BB	DD	NN	NN	NN	NN	DD	DD	DD	DD	DD	NA	NN	NN	NN	NN	BB	BB	DD	BB	BB	BB	BB	DD	DD	DD	NA	BB	DD	DD	DD	DD	DD	DD	DD	DD	DD	BB	DD	DD
chr4_65262369_65262408	FF	NN	NN	NA	NN	NN	NN	NN	FF	NA	FF	NN	NN	NA	NN	FF	FF	FF	FF	FF	NN	NN	NN	NN	NN	NN	NN	FF	NN	NN	NN	NN	FF	FF	FF	NN	NN	FF	FF	FF	FF	FF	FF	FF	FF	FF	fn	FF	FF
chr4_65287761_65287790	DD	BB	BB	BB	BB	BB	BB	BB	DD	BB	DD	BB	BB	BB	BB	DD	DD	DD	DD	DD	BB	BB	BB	BB	BB	BB	BB	DD	BB	BB	BB	BB	DD	DD	DD	BB	BB	DD	DD	DD	DD	DD	DD	DD	DD	DD	BB	DD	DD
chr4_65314256_65314310	FF	FF	FF	FF	FF	FF	NA	FF	FF	FF	FF	NA	FF	NA	NA	FF	fn	FF	FF	FF	FF	NA	FF	FF	NA	NA	FF	FF	FF	FF	FF	FF	FF	FF	FF	NA	NA	FF	FF	NA	NA	FF	FF	FF	FF	FF	FF	FF	NA
chr4_65408774_65408809	DD	BB	bn	BB	BB	BB	BB	BB	bd	BB	bd	BB	BB	BB	BB	bd	bd	bd	bd	bd	BB	BB	BB	BB	BB	BB	BB	bd	BB	BB	BB	BB	DD	bd	bd	BB	BB	DD	bd	bd	BB	bd	bd	bd	bd	bd	BB	DD	bd
chr4_65554297_65554356	DD	bn	BB	BB	BB	BB	BB	BB	DD	BB	DD	BB	BB	BB	BB	DD	DD	DD	DD	DD	BB	BB	BB	NA	BB	BB	BB	DD	BB	BB	BB	BB	DD	DD	DD	BB	BB	DD	DD	DD	BB	DD	DD	dn	DD	DD	bn	DD	DD
chr4_65676290_65676353	DD	NN	BB	NN	BB	bd	BB	NN	NA	NN	NA	BB	NA	DD	BB	BB	DD	bn	NA	DD	BB	BB	bn	DD	BB	NA	BB	DD	BB	BB	BB	BB	DD	BB	NA	bd	NA	NA	NA	NA	NA	DD	DD	NA	NA	DD	NA	DD	DD
chr4_65722982_65723025	FF	FF	FF	NA	FF	FF	FF	FF	NN	FF	FF	FF	FF	FF	FF	FF	FF	FF	FF	NA	FF	FF	FF	NA	FF	FF	FF	NA	FF	NA	FF	FF	FF	FF	NA	FF	FF	FF	FF	FF	NN	NN	FF	FF	FF	FF	FF	FF	FF
chr4_65770127_65770174	DD	BB	BB	BB	BB	BB	BB	BB	DD	BB	DD	BB	BB	BB	DD	DD	DD	DD	DD	DD	BB	BB	BB	BB	BB	BB	BB	DD	BB	BB	BB	BB	NA	DD	DD	BB	BB	DD	DD	DD	BB	DD	DD	DD	DD	DD	BB	DD	DD
chr4_65890693_65890722	FF	FF	FF	FF	FF	FF	FF	FF	NA	NA	FF	FF	FF	NA	FF	FF	FF	FF	FF	FF	FF	FF	FF	FF	FF	NA	FF	FF	FF	FF	FF	FF	FF	FF	FF	NA	FF	FF	FF	FF	NN	FF	FF	FF	FF	NA	FF	FF	NA
chr4_65911422_65911461	FF	FF	FF	FF	FF	FF	FF	FF	FF	FF	NA	FF	FF	FF	FF	FF	FF	FF	FF	NN	FF	FF	FF	FF	FF	FF	FF	FF	FF	FF	FF	NA	NA	FF	FF	NA	FF	FF	FF	FF	NA	FF	FF	FF	FF	FF	FF	FF	NA
chr4_66032428_66032467	FF	NA	FF	FF	FF	FF	FF	FF	FF	FF	NA	FF	NA	FF	FF	FF	FF	FF	FF	FF	FF	FF	FF	FF	FF	NA	FF	FF	NA	NA	NA	FF	FF	FF	NA	FF	FF	FF	FF	FF	FF	FF	FF	FF	FF	FF	FF	FF	FF
chr4_66095325_66095356	NA	FF	NA	FF	FF	NA	FF	FF	NA	NN	NA	FF	FF	FF	FF	FF	FF	NA	FF	FF	NA	FF	NA	FF	FF	NA	FF	NA	FF	FF	FF	FF	NA	NA	FF	NA	FF	FF	FF	FF	FF	FF	NA	FF	FF	FF	FF	FF	NA
chr4_66113200_66113231	FF	FF	NA	FF	FF	FF	FF	FF	FF	FF	FF	FF	NA	FF	FF	FF	FF	FF	NA	FF	FF	FF	FF	FF	FF	NA	FF	FF	NA	FF	FF	FF	NN	FF	FF	FF	FF	NA	FF	FF	NA	FF	FF	FF	NA	FF	FF	FF	FF
chr4_66218628_66218659	FF	FF	FF	NN	FF	FF	FF	NA	NA	FF	FF	FF	NA	FF	FF	FF	FF	FF	FF	FF	FF	FF	FF	FF	NA	NA	FF	FF	FF	FF	FF	FF	FF	FF	FF	NA	FF	FF	FF	NA	NA	FF	FF	FF	NA	fn	FF	FF	FF
chr4_66655103_66655147	FF	NA	NA	FF	FF	NA	FF	FF	NA	FF	NN	FF	FF	FF	FF	FF	nn	FF	FF	FF	FF	NA	FF	FF	FF	NA	FF	FF	fn	FF	FF	FF	FF	FF	FF	FF	FF	FF	FF	NA	FF	FF	FF	FF	FF	FF	FF	FF	FF
chr4_66674900_66674923	FF	FF	FF	FF	FF	NA	FF	FF	FF	FF	FF	FF	FF	FF	FF	FF	FF	NA	FF	FF	FF	FF	FF	FF	FF	NA	FF	FF	FF	FF	FF	FF	FF	FF	FF	FF	FF	FF	FF	FF	NN	FF	FF	FF	FF	NA	FF	FF	FF
chr4_66816038_66816087	FF	FF	FF	FF	FF	FF	FF	FF	FF	FF	NN	FF	FF	NN	FF	FF	FF	FF	FF	FF	FF	FF	FF	FF	FF	NA	FF	FF	FF	fn	FF	FF	FF	NA	FF	NA	FF	fn	FF	FF	NA	FF	FF	FF	FF	FF	NA	FF	NA
chr4_66872717_66872766	FF	FF	FF	FF	FF	FF	FF	FF	FF	FF	FF	fn	NA	NA	FF	FF	FF	FF	FF	FF	NA	FF	NA	FF	FF	NA	FF	FF	FF	FF	FF	FF	FF	FF	FF	FF	FF	FF	FF	NA	NA	FF	FF	FF	FF	NA	FF	FF	FF
chr4_66914378_66914421	NN	FF	FF	FF	NA	NA	FF	FF	FF	FF	FF	FF	FF	FF	FF	FF	FF	FF	NA	FF	FF	FF	FF	NA	FF	NA	FF	FF	FF	FF	FF	FF	FF	FF	FF	FF	FF	FF	FF	FF	FF	FF	NA	FF	FF	NA	FF	NA	NA
chr4_67023083_67023118	FF	FF	FF	NA	FF	FF	FF	FF	FF	FF	FF	FF	FF	FF	FF	FF	FF	FF	FF	FF	FF	NA	FF	FF	FF	NA	FF	FF	FF	NA	FF	FF	FF	FF	FF	FF	FF	FF	NA	NA	NA	FF	NA	NA	FF	NA	FF	NA	FF
chr4_67129066_67129105	FF	FF	FF	NA	FF	FF	FF	FF	NA	FF	FF	FF	FF	NA	FF	FF	NA	FF	NN	FF	FF	FF	FF	FF	FF	NA	FF	FF	FF	NA	FF	FF	FF	FF	FF	FF	FF	FF	FF	FF	NA	NA	FF	FF	FF	NA	NA	FF	NA
chr4_67130518_67130545	FF	fn	FF	FF	FF	FF	FF	FF	FF	fn	FF	FF	FF	FF	FF	FF	FF	FF	FF	fn	FF	NA	FF	FF	FF	NA	FF	FF	FF	FF	FF	NA	FF	FF	FF	NA	FF	FF	FF	FF	FF	FF	FF	FF	FF	FF	FF	NA	FF
chr4_67335005_67335048	FF	FF	FF	FF	FF	FF	FF	FF	FF	FF	FF	NA	FF	FF	FF	FF	FF	FF	FF	NA	NN	FF	FF	FF	FF	FF	NA	FF	FF	FF	FF	FF	FF	NA	FF	FF	FF	NA	FF	FF	FF	FF	FF	FF	FF	NA	FF	FF	FF
chr4_67448279_67448330	DD	DD	DD	DD	DD	DD	DD	DD	DD	DD	DD	DD	DD	NA	DD	DD	DD	DD	DD	DD	DD	DD	DD	DD	DD	NA	DD	DD	DD	DD	DD	DD	DD	DD	DD	DD	DD	DD	DD	DD	NA	DD	UU	DD	DD	DD	DD	DD	DD
chr4_67463477_67463536	NA	FF	FF	NA	NA	FF	NA	FF	NA	FF	FF	FF	FF	FF	FF	FF	NA	FF	FF	NA	NA	FF	FF	NA	FF	NA	FF	FF	FF	FF	NN	FF	FF	FF	FF	FF	FF	FF	FF	NA	FF	FF	FF	FF	NA	NA	FF	FF	FF
chr4_67489114_67489169	DD	BB	BB	BB	BB	NA	BB	BB	DD	BB	DD	BB	BB	BB	BB	DD	NA	DD	DD	DD	BB	BB	bn	BB	bn	BB	BB	DD	BB	BB	BB	BB	BB	DD	DD	BB	BB	DD	DD	DD	BB	DD	DD	DD	DD	dn	BB	dn	DD
chr4_67489171_67489226	UU	BB	BB	UU	BB	UU	BB	BB	UU	BB	UU	BB	BB	BB	BB	BB	BB	UU	UU	UU	BB	BB	BB	BB	BB	BB	BB	UU	BB	BB	BB	BB	BB	UU	UU	BB	BB	UU	UU	NA	BB	UU	UU	UU	UU	uu	BB	UU	UU
chr4_67542112_67542139	FF	NA	FF	FF	NA	FF	FF	FF	FF	FF	NA	FF	FF	NA	NA	FF	FF	FF	FF	FF	FF	FF	FF	FF	FF	FF	NN	FF	NA	FF	FF	FF	FF	FF	FF	FF	FF	FF	FF	FF	FF	FF	FF	FF	FF	FF	FF	FF	FF
chr4_67588509_67588544	FF	NN	FF	FF	FF	FF	FF	FF	fn	FF	FF	FF	FF	FF	FF	FF	FF	FF	FF	FF	FF	FF	FF	FF	FF	FF	FF	FF	NA	FF	FF	FF	FF	FF	FF	FF	FF	FF	FF	FF	NA	FF	FF	FF	FF	NA	FF	FF	FF
chr4_67673265_67673312	FF	NA	FF	NA	NA	FF	FF	NA	NA	fn	FF	FF	NA	FF	NN	FF	FF	NA	FF	NA	FF	NA	FF	NA	FF	NA	FF	FF	FF	NA	FF	FF	NA	FF	NA	NA	FF	FF	NA	FF	NA	FF	NN	FF	FF	NA	NA	FF	FF
chr4_67732528_67732582	FF	FF	FF	FF	FF	FF	FF	FF	FF	FF	FF	FF	FF	FF	FF	FF	FF	FF	FF	FF	FF	FF	FF	FF	FF	FF	FF	FF	FF	FF	FF	FF	FF	FF	FF	FF	FF	FF	FF	FF	FF	FF	FF	FF	FF	FF	FF	FF	fn
chr4_67750453_67750492	DD	BB	BB	BB	BB	DD	BB	BB	DD	BB	DD	BB	BB	BB	BB	DD	BB	DD	DD	DD	BB	BB	BB	BB	BB	BB	BB	DD	BB	BB	BB	BB	BB	DD	DD	BB	BB	dn	DD	DD	BB	DD	DD	DD	DD	DD	BB	DD	DD
chr4_67792613_67792657	NA	FF	FF	FF	FF	FF	FF	FF	FF	FF	FF	FF	NA	FF	FF	FF	FF	FF	FF	FF	FF	FF	FF	FF	NN	NA	FF	FF	FF	FF	FF	FF	NA	NA	NA	FF	FF	FF	fn	FF	FF	FF	FF	FF	FF	FF	FF	FF	FF
chr4_67798882_67798895	FF	FF	FF	FF	FF	FF	FF	FF	FF	NN	FF	FF	FF	FF	FF	FF	FF	FF	FF	FF	FF	FF	FF	FF	FF	FF	FF	FF	FF	FF	FF	FF	FF	FF	FF	FF	FF	FF	FF	FF	FF	FF	FF	FF	FF	FF	FF	FF	FF
chr4_68003632_68003667	DD	BB	BB	BB	BB	DD	NN	BB	DD	BB	DD	BB	BB	BB	BB	DD	BB	DD	DD	DD	BB	BB	BB	BB	BB	NA	BB	DD	BB	BB	BB	BB	BB	DD	DD	BB	BB	DD	DD	DD	NA	DD	DD	DD	DD	DD	BB	DD	DD
chr4_68087358_68087389	NA	NA	NN	NA	FF	FF	FF	FF	FF	FF	FF	FF	NA	FF	FF	FF	FF	FF	FF	FF	NA	FF	FF	FF	FF	FF	FF	FF	FF	NA	FF	FF	FF	FF	FF	FF	FF	FF	FF	FF	FF	FF	FF	NA	FF	FF	FF	FF	FF
chr4_68105060_68105099	FF	FF	FF	NA	NA	NA	NN	FF	FF	NN	NA	FF	FF	FF	FF	FF	FF	FF	FF	FF	NA	NA	FF	FF	FF	FF	FF	FF	FF	NA	FF	FF	FF	FF	FF	FF	FF	FF	FF	FF	fn	NA	FF	NA	FF	FF	FF	FF	FF
chr4_68113301_68113324	FF	FF	FF	FF	FF	FF	fn	FF	FF	FF	FF	FF	FF	FF	FF	FF	FF	FF	FF	FF	FF	FF	FF	FF	FF	FF	FF	FF	FF	FF	FF	FF	FF	FF	FF	FF	FF	FF	FF	FF	NA	FF	FF	FF	FF	FF	FF	FF	FF
chr4_68300594_68300625	DD	DD	DD	DD	DD	DD	BB	DD	DD	dn	DD	DD	DD	DD	DD	DD	DD	DD	dn	DD	BB	DD	DD	DD	DD	BB	BB	DD	BB	BB	BB	BB	BB	DD	DD	BB	BB	DD	DD	DD	BB	DD	DD	DD	DD	DD	BB	DD	DD
chr4_68338001_68338052	DD	UU	NA	NA	UU	DD	NA	UU	DD	du	du	UU	NA	NA	NA	DD	UU	DD	DD	DD	UU	du	UU	NA	UU	NA	uu	DD	uu	UU	UU	NA	UU	DD	DD	UU	UU	DD	DD	DD	NA	DD	DD	DD	du	DD	NA	DD	DD
chr4_68346685_68346732	FF	NA	FF	FF	FF	FF	FF	FF	FF	FF	NA	FF	fn	FF	FF	FF	FF	FF	FF	FF	FF	NA	FF	FF	FF	FF	FF	FF	FF	FF	FF	FF	FF	FF	FF	FF	NA	FF	NA	FF	NA	FF	FF	FF	NA	FF	FF	FF	FF
chr4_68502027_68502074	FF	FF	FF	FF	FF	FF	FF	FF	NA	NA	FF	FF	FF	FF	FF	FF	FF	NN	FF	NA	FF	FF	FF	fn	FF	FF	FF	FF	FF	NA	FF	FF	NA	FF	FF	FF	FF	FF	FF	FF	FF	FF	FF	FF	FF	FF	FF	FF	FF
chr4_68553163_68553210	FF	NA	FF	FF	FF	FF	FF	FF	FF	FF	FF	FF	FF	NN	NN	FF	FF	FF	NA	FF	FF	FF	FF	fn	NA	FF	FF	FF	FF	FF	FF	FF	FF	FF	FF	FF	FF	FF	FF	FF	FF	FF	FF	FF	NA	FF	NA	FF	FF
chr4_68589161_68589204	FF	NN	FF	FF	FF	FF	FF	FF	FF	FF	FF	FF	FF	FF	FF	FF	FF	FF	FF	FF	FF	FF	FF	FF	FF	FF	FF	FF	FF	FF	FF	FF	FF	FF	FF	FF	FF	FF	FF	FF	FF	FF	FF	FF	FF	FF	FF	NA	FF
chr4_68647757_68647804	FF	FF	FF	FF	FF	FF	FF	FF	FF	NA	FF	FF	FF	FF	FF	fn	FF	FF	FF	FF	FF	FF	FF	FF	FF	FF	fn	FF	FF	FF	FF	FF	FF	FF	FF	FF	FF	NA	FF	FF	fn	FF	FF	FF	FF	FF	FF	FF	NN
chr4_68649061_68649126	FF	FF	FF	FF	NA	FF	FF	FF	NA	FF	FF	NA	FF	FF	FF	FF	FF	NA	FF	NA	FF	FF	FF	FF	FF	FF	FF	FF	NA	FF	FF	FF	FF	NA	FF	FF	FF	FF	FF	fn	NA	FF	FF	FF	FF	NA	FF	FF	FF
chr4_68707896_68707923	DD	BB	BB	BB	BB	DD	BB	BB	DD	BB	DD	BB	BB	BB	BB	DD	BB	DD	DD	DD	BB	BB	BB	BB	BB	BB	BB	DD	BB	BB	BB	BB	BB	DD	DD	BB	BB	DD	BB	DD	DD	DD	DD	DD	DD	DD	BB	DD	DD
chr4_68774226_68774270	FF	FF	FF	FF	FF	FF	FF	FF	FF	FF	FF	FF	FF	FF	FF	FF	NN	FF	FF	FF	FF	FF	FF	FF	FF	FF	FF	FF	FF	NA	FF	FF	FF	FF	FF	FF	FF	FF	FF	FF	FF	FF	FF	FF	FF	FF	FF	FF	FF
chr4_68853241_68853270	FF	FF	FF	fn	NA	FF	FF	FF	FF	NN	FF	FF	FF	FF	NA	FF	FF	NA	FF	FF	fn	FF	NA	FF	FF	FF	NA	NA	FF	NA	FF	FF	FF	FF	FF	NA	NA	NA	FF	FF	NA	FF	FF	FF	FF	NA	FF	NA	FF
chr4_69405056_69405097	NA	FF	FF	FF	FF	FF	FF	FF	NA	FF	FF	NA	FF	FF	FF	FF	FF	NN	NN	FF	FF	FF	FF	FF	FF	FF	FF	FF	FF	NA	fn	FF	FF	FF	FF	FF	FF	FF	FF	NA	FF	FF	FF	FF	FF	FF	FF	FF	FF
chr4_69405288_69405319	FF	FF	FF	FF	FF	FF	FF	FF	FF	FF	FF	FF	FF	FF	FF	FF	FF	FF	FF	FF	FF	FF	FF	FF	FF	FF	FF	FF	FF	FF	FF	FF	FF	FF	FF	FF	FF	NA	FF	FF	FF	FF	FF	FF	FF	FF	NA	FF	FF
chr4_69823338_69823376	FF	FF	FF	NA	NA	FF	NA	NA	NA	NA	FF	FF	FF	FF	FF	FF	FF	FF	FF	FF	FF	FF	FF	FF	FF	NA	FF	FF	NA	FF	FF	FF	FF	FF	NN	NA	fn	FF	NA	FF	NA	FF	FF	FF	FF	FF	FF	FF	NA
chr4_69841157_69841188	FF	FF	FF	FF	FF	FF	FF	FF	FF	FF	FF	FF	FF	FF	FF	FF	FF	FF	FF	FF	FF	FF	FF	FF	FF	FF	FF	FF	NA	FF	FF	FF	FF	NN	FF	NA	FF	FF	FF	FF	FF	NA	FF	FF	FF	FF	FF	FF	FF
chr4_69940055_69940090	DD	BB	BB	BB	NN	NA	BB	BB	DD	BB	DD	BB	BB	BB	BB	DD	BB	DD	DD	DD	BB	BB	BB	BB	BB	BB	BB	DD	BB	BB	BB	BB	BB	DD	NA	BB	BB	DD	BB	DD	DD	DD	DD	DD	DD	DD	BB	DD	DD
chr4_69960871_69960902	DD	BB	BB	BB	BB	DD	BB	BB	DD	BB	DD	BB	BB	BB	BB	DD	BB	DD	DD	DD	BB	BB	BB	BB	bn	BB	BB	DD	BB	BB	BB	BB	BB	DD	DD	BB	BB	DD	BB	DD	DD	DD	DD	DD	DD	DD	BB	DD	DD
chr4_69967541_69967576	NA	FF	NA	FF	FF	FF	NA	FF	FF	NN	FF	FF	FF	NA	FF	FF	FF	FF	FF	NA	FF	FF	FF	NA	FF	NA	FF	FF	FF	FF	NA	FF	FF	FF	FF	FF	FF	FF	FF	FF	NA	FF	FF	FF	FF	FF	FF	FF	FF
chr4_70031513_70031562	FF	NN	FF	FF	FF	FF	FF	FF	FF	FF	FF	FF	FF	FF	FF	FF	FF	FF	FF	NA	FF	FF	FF	NA	FF	NA	FF	FF	FF	FF	FF	NA	FF	FF	FF	FF	FF	FF	FF	FF	NA	FF	NA	FF	FF	FF	FF	NA	FF
chr4_70056738_70056764	DD	BB	BB	BB	BB	DD	BB	BB	DD	BB	DD	BB	BB	BB	BB	DD	BB	DD	DD	DD	BB	BB	BB	BB	BB	BB	BB	DD	BB	BB	BB	BB	BB	DD	DD	BB	BB	DD	BB	DD	DD	DD	DD	DD	DD	DD	BB	DD	DD
chr4_70092071_70092106	DD	BB	BB	bn	BB	DD	BB	BB	DD	BB	DD	BB	BB	BB	BB	DD	BB	DD	DD	DD	BB	BB	BB	BB	BB	BB	BB	DD	BB	BB	BB	BB	BB	DD	DD	BB	BB	DD	BB	DD	DD	DD	DD	DD	DD	DD	BB	DD	DD
chr4_70123124_70123143	DD	BB	BB	BB	BB	DD	BB	BB	DD	BB	DD	BB	BB	BB	BB	DD	BB	DD	DD	DD	BB	BB	BB	BB	BB	BB	BB	DD	BB	BB	BB	BB	BB	DD	DD	BB	BB	DD	BB	DD	DD	DD	DD	DD	DD	DD	BB	DD	DD
chr4_70137419_70137448	DD	BB	BB	BB	BB	DD	BB	BB	DD	BB	DD	BB	BB	BB	BB	DD	BB	DD	DD	DD	BB	BB	BB	BB	BB	BB	BB	DD	BB	BB	BB	BB	BB	DD	DD	BB	BB	DD	BB	DD	DD	DD	DD	DD	DD	DD	BB	DD	DD
chr4_70190050_70190061	DD	BB	BB	BB	BB	DD	BB	BB	DD	BB	DD	BB	BB	BB	BB	DD	BB	DD	DD	DD	BB	BB	BB	BB	BB	BB	BB	DD	BB	BB	BB	BB	BB	DD	DD	BB	BB	DD	BB	DD	DD	DD	DD	DD	DD	DD	BB	DD	DD
chr4_70190301_70190336	DD	BB	BB	BB	BB	DD	BB	BB	DD	BB	DD	BB	BB	BB	BB	DD	BB	DD	DD	DD	BB	BB	BB	BB	BB	BB	BB	DD	BB	BB	BB	BB	BB	DD	DD	BB	BB	DD	BB	DD	DD	DD	DD	DD	DD	DD	BB	DD	DD
chr4_70296658_70296692	DD	BB	BB	BB	BB	DD	BB	BB	DD	BB	DD	BB	BB	BB	BB	DD	BB	DD	DD	DD	BB	BB	BB	BB	BB	BB	BB	DD	BB	BB	BB	BB	BB	DD	DD	BB	BB	DD	BB	DD	DD	DD	DD	DD	DD	DD	BB	DD	DD
chr4_70308558_70308577	DD	BB	BB	BB	BB	DD	BB	BB	DD	BB	DD	BB	BB	BB	BB	DD	BB	DD	DD	DD	BB	BB	BB	BB	BB	BB	BB	DD	BB	BB	BB	BB	BB	DD	DD	BB	BB	DD	BB	DD	DD	DD	DD	DD	DD	DD	BB	DD	DD
chr4_70308859_70308890	DD	BB	BB	BB	BB	DD	BB	BB	DD	BB	DD	BB	BB	BB	BB	DD	BB	DD	DD	DD	BB	BB	BB	BB	NA	BB	BB	DD	BB	BB	BB	BB	BB	DD	DD	BB	BB	DD	NN	DD	DD	DD	DD	DD	DD	DD	BB	DD	DD
chr4_70348926_70348943	DD	BB	BB	BB	BB	DD	BB	BB	DD	BB	DD	BB	BB	BB	BB	DD	BB	DD	DD	DD	BB	BB	BB	BB	BB	BB	BB	DD	BB	BB	BB	BB	BB	DD	DD	BB	BB	DD	BB	DD	DD	DD	DD	DD	DD	DD	BB	DD	DD
chr4_70359359_70359376	dd	BB	BB	BB	BB	dd	BB	BB	dd	BB	dd	BB	BB	BB	BB	dd	BB	dd	dd	dd	BB	BB	BB	BB	BB	BB	BB	dd	BB	BB	BB	BB	BB	dd	dd	BB	BB	dd	BB	dd	dd	dd	dd	dd	dd	dd	BB	dd	dd
chr4_70363018_70363029	DD	BB	BB	BB	BB	bd	BB	BB	bd	BB	DD	BB	BB	BB	BB	DD	BB	DD	DD	bd	BB	BB	BB	BB	BB	BB	BB	DD	BB	BB	BB	BB	BB	DD	bd	BB	BB	DD	BB	DD	DD	bd	DD	DD	DD	bd	BB	bd	bd
chr4_70363036_70363047	DD	BB	BB	BB	BB	DD	BB	BB	DD	BB	DD	BB	BB	BB	BB	DD	BB	DD	DD	DD	BB	BB	BB	BB	BB	BB	BB	DD	BB	BB	BB	BB	BB	DD	DD	BB	BB	DD	BB	DD	DD	DD	DD	DD	DD	DD	BB	DD	DD
chr4_70389967_70389996	DD	BB	BB	BB	BB	DD	BB	BB	DD	BB	DD	BB	BB	BB	BB	DD	BB	DD	DD	DD	BB	BB	bn	BB	BB	BB	BB	DD	BB	BB	BB	BB	BB	DD	DD	BB	BB	dn	BB	DD	DD	DD	DD	DD	DD	DD	BB	DD	DD
chr4_70448947_70448996	DD	BB	BB	BB	BB	dn	BB	bd	DD	bn	DD	BB	BB	BB	BB	DD	BB	DD	DD	DD	BB	BB	BB	BB	BB	BB	BB	DD	BB	BB	BB	BB	BB	DD	DD	BB	BB	DD	BB	DD	DD	DD	DD	DD	DD	DD	BB	DD	DD
chr4_70603515_70603570	DD	BB	BB	BB	BB	DD	BB	BB	DD	BB	DD	BB	BB	BB	NA	DD	BB	DD	NA	DD	BB	BB	BB	BB	BB	BB	BB	DD	BB	BB	BB	BB	BB	DD	DD	BB	BB	DD	BB	DD	DD	DD	DD	DD	DD	DD	BB	DD	DD
chr4_70615003_70615042	DD	BB	BB	BB	BB	DD	BB	BB	DD	BB	DD	BB	BB	BB	BB	DD	BB	DD	DD	DD	BB	BB	bn	BB	BB	BB	BB	DD	BB	BB	BB	BB	BB	DD	DD	BB	BB	DD	BB	DD	DD	DD	DD	DD	DD	DD	BB	DD	DD
chr4_70782340_70782399	DD	BB	BB	BB	BB	DD	BB	BB	DD	BB	DD	BB	BB	BB	BB	DD	BB	DD	DD	DD	BB	BB	BB	BB	BB	BB	BB	DD	BB	BB	BB	BB	BB	DD	DD	BB	BB	DD	BB	DD	DD	DD	DD	DD	DD	DD	BB	DD	DD
chr4_70784306_70784327	FF	NA	FF	FF	FF	FF	FF	FF	FF	FF	FF	FF	FF	NA	FF	NA	FF	FF	FF	FF	FF	FF	FF	NA	FF	NA	NA	FF	NA	FF	FF	FF	FF	NA	FF	FF	FF	FF	NA	FF	NA	FF	FF	FF	NA	FF	FF	FF	NA
chr4_70795353_70795404	DD	BB	BB	NA	NA	NA	BB	BB	NN	BB	NA	NA	BB	BB	BB	NA	BB	NA	NN	DD	NA	BB	BB	BB	NA	NA	BB	NA	BB	BB	NA	NN	BB	DD	DD	BB	BB	NA	BB	DD	DD	DD	NA	DD	NA	DD	BB	DD	dn
chr4_70956172_70956219	DD	BB	BB	BB	BB	DD	BB	BB	DD	BB	DD	BB	BB	BB	BB	DD	BB	DD	DD	DD	BB	BB	bn	BB	bn	BB	bn	DD	BB	BB	BB	BB	BB	DD	DD	BB	BB	DD	BB	DD	DD	DD	DD	DD	DD	DD	BB	DD	DD
chr4_70996817_70996854	DD	BB	bn	BB	BB	DD	BB	BB	DD	BB	DD	BB	BB	BB	BB	DD	BB	DD	DD	DD	BB	BB	BB	BB	BB	BB	BB	DD	BB	BB	BB	BB	BB	DD	DD	BB	BB	DD	BB	DD	DD	DD	DD	DD	dn	dn	BB	dn	DD
chr4_71077287_71077326	DD	BB	BB	BB	BB	DD	BB	BB	DD	BB	DD	BB	BB	BB	BB	DD	BB	DD	DD	DD	BB	BB	BB	BB	BB	BB	BB	DD	BB	BB	BB	BB	BB	DD	DD	BB	BB	DD	BB	DD	DD	DD	DD	DD	DD	DD	BB	DD	DD
chr4_71083410_71083433	DD	BB	BB	BB	BB	DD	BB	BB	DD	BB	DD	BB	BB	BB	BB	dn	BB	DD	DD	DD	BB	BB	BB	BB	BB	BB	BB	DD	BB	BB	BB	BB	BB	DD	DD	BB	BB	DD	BB	DD	DD	DD	DD	DD	DD	DD	BB	DD	DD
chr4_71108468_71108491	DD	DD	DD	DD	DD	DD	DD	DD	DD	DD	DD	DD	DD	DD	DD	DD	DD	DD	DD	DD	DD	DD	DD	DD	DD	BB	BB	DD	BB	BB	BB	BB	BB	DD	DD	BB	BB	DD	BB	DD	DD	DD	DD	DD	DD	DD	BB	DD	DD
chr4_71156005_71156020	DD	BB	BB	BB	BB	DD	BB	BB	DD	BB	DD	BB	BB	BB	BB	DD	BB	DD	DD	DD	BB	BB	BB	BB	BB	BB	BB	DD	BB	BB	BB	BB	BB	DD	DD	BB	BB	DD	BB	DD	DD	DD	DD	DD	DD	DD	BB	DD	DD
chr4_71186938_71186967	DD	BB	BB	BB	BB	DD	BB	BB	DD	BB	DD	BB	BB	BB	BB	DD	BB	DD	DD	DD	BB	BB	BB	BB	BB	BB	BB	DD	BB	BB	BB	BB	BB	DD	DD	BB	BB	DD	BB	DD	DD	DD	DD	DD	DD	DD	BB	DD	DD
chr4_71232460_71232483	DD	BB	BB	BB	BB	DD	BB	BB	DD	BB	DD	BB	BB	BB	BB	DD	BB	DD	DD	DD	BB	BB	BB	BB	BB	BB	BB	DD	BB	BB	BB	BB	BB	DD	DD	BB	BB	DD	BB	DD	DD	DD	DD	DD	DD	DD	BB	DD	DD
chr4_71232843_71232862	DD	BB	BB	BB	BB	DD	BB	BB	DD	BB	DD	BB	BB	BB	BB	DD	BB	DD	DD	DD	BB	BB	BB	BB	BB	BB	BB	DD	BB	BB	BB	BB	BB	DD	DD	BB	BB	DD	BB	DD	DD	DD	DD	DD	DD	DD	BB	DD	DD
chr4_71325283_71325294	DD	BB	BB	BB	BB	DD	BB	BB	DD	BB	DD	BB	BB	BB	BB	DD	BB	DD	DD	DD	BB	BB	BB	BB	BB	BB	BB	DD	BB	BB	BB	BB	BB	DD	DD	BB	BB	DD	BB	DD	DD	DD	DD	DD	DD	DD	BB	DD	DD
chr4_71327088_71327108	DD	BB	BB	BB	BB	dn	BB	BB	DD	BB	dn	BB	BB	BB	BB	dn	BB	dn	dn	dn	BB	BB	BB	BB	BB	BB	BB	dn	BB	BB	BB	BB	BB	dn	dn	BB	BB	dn	BB	dn	dn	DD	DD	DD	dn	dn	BB	dn	dn
chr4_71328978_71328991	DD	BB	BB	BB	BB	DD	BB	BB	DD	BB	DD	BB	BB	BB	BB	DD	BB	DD	DD	DD	BB	BB	BB	BB	BB	BB	BB	DD	BB	BB	BB	BB	BB	DD	DD	BB	BB	DD	BB	DD	DD	DD	DD	DD	DD	DD	BB	DD	DD
chr4_71413802_71413815	DD	BB	BB	BB	BB	DD	BB	BB	DD	BB	DD	BB	BB	BB	BB	DD	BB	DD	DD	DD	BB	BB	BB	BB	BB	BB	BB	DD	BB	BB	BB	BB	BB	DD	DD	BB	BB	DD	BB	DD	DD	DD	DD	DD	DD	DD	BB	DD	DD
chr4_71416384_71416407	BB	BB	BB	BB	BB	NA	BB	BB	BB	BB	NA	BB	BB	BB	bu	BB	BB	NA	BB	BB	BB	BB	BB	BB	BB	BB	BB	NA	BB	BB	BB	BB	BB	BB	NA	BB	BB	NA	BB	NA	BB	BB	BB	BB	BB	bu	BB	UU	NA
chr4_71417845_71417880	NA	BB	BB	NA	BB	DD	BB	BB	DD	BB	DD	BB	BB	BB	NA	DD	NN	NA	bd	DD	BB	BB	BB	NA	BB	NA	BB	NA	BB	NA	NA	BB	BB	NA	DD	BB	BB	NA	BB	DD	NA	NA	DD	DD	DD	DD	NA	NA	DD
chr4_71428810_71428849	DD	BB	BB	BB	BB	DD	BB	BB	DD	BB	DD	BB	BB	BB	BB	DD	BB	DD	DD	DD	BB	BB	BB	BB	BB	BB	BB	DD	BB	BB	BB	BB	BB	DD	DD	BB	BB	DD	BB	DD	DD	DD	DD	DD	DD	DD	BB	DD	DD
chr4_71463321_71463356	DD	BB	BB	BB	BB	DD	BB	BB	DD	BB	DD	BB	BB	BB	BB	DD	BB	DD	DD	DD	BB	BB	BB	bn	BB	BB	BB	DD	BB	BB	BB	BB	BB	DD	DD	BB	BB	DD	BB	DD	NA	DD	DD	DD	NN	DD	BB	DD	DD
chr4_71463517_71463556	DD	BB	BB	BB	BB	DD	BB	BB	DD	BB	DD	BB	BB	BB	BB	dn	BB	DD	DD	DD	BB	BB	BB	BB	BB	BB	BB	DD	BB	BB	BB	BB	BB	DD	DD	BB	BB	DD	BB	DD	DD	DD	DD	DD	DD	DD	BB	DD	DD
chr4_71464393_71464419	DD	BB	BB	BB	BB	dn	BB	BB	dn	BB	DD	BB	BB	BB	BB	dn	BB	dn	dn	DD	BB	BB	BB	BB	BB	BB	BB	DD	BB	BB	BB	BB	BB	DD	DD	BB	BB	dn	BB	dn	DD	dn	dn	DD	DD	dn	BB	dn	DD
chr4_71504117_71504136	DD	BB	BB	BB	BB	DD	BB	BB	DD	BB	DD	BB	BB	BB	BB	DD	BB	DD	DD	DD	BB	BB	BB	BB	BB	BB	BB	DD	BB	BB	BB	BB	BB	DD	DD	BB	BB	DD	BB	DD	DD	DD	DD	DD	DD	DD	BB	DD	DD
chr4_71589459_71589486	DD	BB	BB	BB	BB	DD	BB	BB	DD	BB	DD	BB	BB	BB	BB	DD	BB	DD	DD	DD	BB	BB	BB	BB	BB	BB	BB	DD	BB	BB	BB	BB	BB	DD	DD	BB	BB	DD	BB	DD	DD	DD	DD	DD	DD	DD	BB	DD	DD
chr4_71603207_71603221	df	FF	FF	FF	FF	DD	FF	FF	df	FF	DD	FF	FF	FF	FF	df	FF	df	df	df	FF	FF	FF	FF	FF	FF	FF	df	FF	FF	FF	FF	FF	df	DD	FF	FF	df	FF	df	DD	df	df	df	df	df	FF	df	df
chr4_71611453_71611464	dd	BB	BB	BB	BB	dd	BB	BB	DD	BB	DD	BB	BB	BB	BB	DD	BB	DD	bd	dd	BB	BB	BB	BB	BB	bd	BB	dd	BB	BB	BB	BB	BB	DD	dd	BB	BB	DD	BB	dd	DD	dd	dd	dd	DD	DD	BB	dd	DD
chr4_71637389_71637404	DD	BB	BB	BB	BB	DD	BB	BB	DD	BB	DD	BB	BB	BB	BB	DD	BB	DD	DD	DD	BB	BB	BB	bn	BB	BB	BB	DD	BB	BB	BB	BB	BB	DD	DD	BB	BB	DD	BB	DD	DD	DD	DD	DD	DD	DD	BB	DD	DD
chr4_71649008_71649055	DD	BB	BB	BB	BB	DD	BB	BB	DD	BB	DD	BB	BB	BB	BB	DD	BB	DD	DD	dn	BB	BB	BB	BB	BB	BB	BB	DD	BB	BB	BB	BB	BB	DD	DD	BB	BB	DD	BB	DD	DD	DD	DD	DD	DD	DD	BB	DD	DD
chr4_71668315_71668334	DD	BB	bd	BB	BB	DD	BB	BB	DD	BB	DD	BB	BB	BB	BB	DD	BB	DD	DD	DD	BB	BB	BB	BB	BB	BB	BB	DD	BB	BB	BB	BB	BB	DD	DD	BB	BB	DD	BB	dn	DD	DD	DD	DD	DD	DD	BB	DD	DD
chr4_71679048_71679067	dd	BB	BB	BB	BB	dd	BB	BB	dd	BB	dd	BB	BB	BB	BB	dd	BB	dd	dd	dd	BB	BB	BB	BB	BB	BB	BB	dd	BB	BB	BB	BB	BB	dd	dd	BB	BB	dd	BB	dd	bn	dd	dd	dd	dd	dd	BB	dd	DD
chr4_71702596_71702650	DD	BB	BB	BB	BB	DD	BB	BB	DD	BB	DD	BB	BB	BB	BB	DD	BB	DD	DD	DD	BB	BB	BB	BB	BB	BB	BB	DD	BB	BB	BB	BB	BB	DD	DD	BB	BB	DD	BB	DD	DD	DD	DD	DD	DD	DD	bn	DD	DD
chr4_71726480_71726503	DD	BB	BB	BB	BB	DD	BB	BB	DD	BB	DD	BB	BB	BB	BB	DD	BB	DD	DD	DD	BB	BB	BB	BB	BB	BB	BB	DD	BB	BB	BB	BB	BB	DD	DD	BB	BB	DD	BB	DD	DD	DD	DD	DD	DD	DD	BB	DD	DD
chr4_71732680_71732694	DD	BB	BB	BB	BB	DD	BB	BB	DD	BB	DD	BB	BB	BB	BB	DD	BB	DD	DD	DD	BB	BB	BB	BB	BB	BB	BB	DD	BB	BB	BB	BB	BB	DD	DD	BB	BB	DD	BB	DD	DD	DD	DD	DD	DD	DD	BB	DD	DD
chr4_71734207_71734220	DD	BB	BB	BB	BB	DD	BB	BB	DD	BB	DD	BB	BB	BB	BB	DD	BB	DD	DD	DD	BB	BB	BB	BB	BB	BB	BB	DD	BB	BB	BB	BB	BB	DD	DD	BB	BB	DD	BB	DD	DD	DD	DD	DD	DD	DD	BB	DD	DD
chr4_71742382_71742429	NN	BB	BB	NA	BB	NN	BB	NN	NN	BB	NA	bn	NA	NA	BB	NN	BB	NN	NN	NN	BB	BB	BB	BB	BB	BB	BB	NA	BB	BB	BB	BB	BB	NA	DD	BB	BB	NA	BB	NN	dn	NN	NA	NN	dn	NN	BB	NN	NA
chr4_71745461_71745478	DD	BB	BB	BB	BB	DD	BB	BB	DD	BB	DD	BB	BB	BB	BB	DD	BB	DD	DD	DD	BB	BB	BB	BB	BB	BB	BB	dn	BB	BB	BB	BB	BB	DD	DD	BB	BB	DD	BB	DD	DD	DD	DD	DD	DD	DD	BB	DD	DD
chr4_71820296_71820328	DD	BB	BB	BB	BB	DD	BB	BB	DD	BB	DD	BB	BB	BB	BB	DD	BB	DD	DD	DD	BB	BB	BB	BB	BB	BB	BB	DD	BB	BB	BB	BB	BB	DD	DD	BB	BB	DD	BB	DD	DD	DD	DD	DD	DD	DD	BB	DD	DD
chr4_71836967_71836978	DD	BB	BB	BB	BB	DD	BB	BB	DD	BB	DD	BB	BB	BB	BB	DD	BB	DD	DD	DD	BB	BB	BB	BB	BB	BB	BB	DD	BB	BB	BB	BB	BB	DD	DD	BB	BB	DD	BB	DD	DD	DD	DD	DD	DD	DD	BB	DD	DD
chr4_71871248_71871259	DD	BB	BB	BB	BB	DD	BB	BB	DD	BB	DD	BB	BB	BB	BB	DD	BB	DD	DD	DD	BB	BB	BB	BB	BB	BB	BB	DD	BB	BB	BB	BB	BB	DD	DD	BB	BB	DD	BB	DD	DD	DD	DD	DD	DD	DD	BB	DD	DD
chr4_71952972_71952995	dd	bb	bb	BB	bb	dd	BB	BB	dn	BB	dd	BB	bb	BB	BB	dd	BB	dd	dd	dn	BB	BB	bb	BB	BB	BB	BB	dd	BB	bb	BB	BB	BB	dd	dn	BB	BB	dn	bb	DD	dd	DD	dd	dd	dd	dd	BB	dd	dd
chr4_71957250_71957288	DD	BB	BB	NA	BB	DD	BB	BB	NA	BB	DD	BB	BB	BB	BB	NA	BB	NA	DD	DD	BB	BB	BB	BB	BB	bn	BB	DD	BB	BB	BB	BB	BB	DD	DD	BB	BB	DD	NN	DD	DD	DD	DD	DD	DD	DD	BB	DD	DD
chr4_71989724_71989747	DD	BB	BB	BB	BB	DD	BB	BB	DD	BB	DD	BB	BB	BB	BB	DD	BB	DD	DD	DD	BB	BB	BB	BB	BB	BB	BB	DD	BB	BB	BB	BB	BB	DD	DD	BB	BB	DD	BB	DD	DD	DD	DD	DD	DD	DD	BB	DD	DD
chr4_71999896_71999919	DD	BB	BB	BB	BB	DD	BB	BB	DD	BB	DD	BB	BB	BB	BB	DD	BB	DD	DD	DD	BB	BB	BB	BB	BB	BB	BB	DD	BB	BB	BB	BB	BB	DD	DD	BB	BB	DD	BB	DD	DD	DD	DD	DD	DD	DD	BB	DD	DD
chr4_72026682_72026732	df	df	bf	bf	bf	df	bf	bf	bf	bf	df	bf	bf	df	bf	bf	bf	df	df	df	bf	bf	bf	bf	bf	bf	df	bf	df	bf	bf	FF	bf	bf	df	bn	bf	df	bf	BB	df	FF	bf	df	bf	df	bf	df	bf
chr4_72083808_72083852	DD	BB	BB	BB	BB	DD	BB	BB	DD	BB	DD	BB	BB	BB	BB	DD	BB	DD	DD	DD	BB	BB	BB	BB	BB	BB	BB	DD	BB	BB	BB	BB	BB	DD	DD	BB	BB	DD	BB	DD	DD	DD	DD	DD	DD	DD	BB	DD	DD
chr4_72186992_72187016	DD	BB	BB	BB	BB	DD	BB	BB	DD	BB	DD	BB	BB	BB	BB	DD	BB	DD	DD	DD	BB	BB	BB	BB	BB	BB	BB	DD	BB	BB	BB	BB	BB	DD	DD	BB	BB	DD	BB	DD	DD	DD	DD	DD	DD	DD	BB	DD	DD
chr4_72215180_72215199	DD	BB	BB	BB	BB	DD	BB	BB	DD	BB	DD	BB	BB	BB	BB	DD	BB	DD	DD	DD	BB	BB	BB	BB	BB	BB	BB	DD	BB	BB	BB	BB	BB	DD	DD	BB	BB	DD	BB	DD	DD	DD	DD	DD	DD	DD	BB	DD	DD
chr4_72220558_72220569	DD	BB	BB	BB	BB	DD	BB	BB	DD	BB	DD	BB	BB	BB	BB	DD	BB	DD	DD	DD	BB	BB	BB	BB	BB	BB	BB	DD	BB	BB	BB	BB	BB	DD	DD	BB	BB	DD	BB	DD	DD	DD	DD	DD	DD	DD	BB	DD	DD
chr4_72229130_72229165	nn	FF	FF	FF	FF	df	FF	FF	df	FF	df	FF	FF	FF	FF	df	FF	df	df	df	FF	FF	FF	FF	FF	NA	fn	df	FF	FF	FF	FF	FF	df	df	FF	FF	df	FF	df	df	df	df	df	df	df	FF	df	df
chr4_72229173_72229204	dn	FF	FF	FF	FF	df	FF	FF	df	FF	DD	FF	FF	FF	NA	DD	FF	df	df	df	FF	FF	FF	FF	FF	NA	FF	df	FF	FF	FF	FF	FF	df	NA	FF	FF	df	FF	NA	DD	df	NA	df	df	DD	FF	df	df
chr4_72243827_72243862	DD	BB	BB	BB	BB	DD	BB	BB	DD	BB	DD	BB	BB	BB	BB	DD	BB	DD	DD	DD	BB	BB	BB	BB	BB	BB	BB	DD	BB	BB	BB	BB	BB	DD	DD	BB	BB	DD	BB	DD	DD	DD	DD	DD	DD	DD	BB	DD	DD
chr4_72243865_72243876	dd	BB	BB	BB	BB	dd	BB	BB	dd	BB	dd	BB	BB	BB	BB	dd	BB	dd	dd	dd	BB	BB	BB	BB	BB	BB	BB	dd	BB	BB	BB	BB	BB	dd	dd	BB	BB	dd	BB	dd	dd	dd	dd	dd	dd	dd	BB	dd	dd
chr4_72253998_72254013	FF	FF	fn	fn	NA	FF	fn	fn	FF	fn	FF	fn	fn	NA	NA	FF	FF	FF	FF	FF	NA	fn	fn	fn	fn	FF	FF	FF	FF	FF	NA	FF	FF	FF	NA	FF	FF	FF	FF	FF	NA	NN	FF	FF	FF	FF	FF	FF	FF
chr4_72298205_72298260	NA	BB	BB	BB	bn	DD	BB	BB	NN	BB	NA	BB	BB	BB	BB	NN	BB	NN	NN	DD	BB	BB	BB	BB	BB	BB	BB	DD	BB	NA	BB	BB	BB	DD	DD	BB	BB	DD	BB	NA	NA	DD	DD	DD	NA	DD	BB	DD	DD
chr4_72304021_72304052	NN	BB	BB	NN	BB	NA	BB	BB	NN	BB	NA	BB	BB	BB	BB	NN	BB	NA	NN	NN	BB	BB	BB	BB	BB	BB	BB	DD	BB	BB	BB	BB	BB	NA	DD	BB	NA	DD	BB	DD	DD	DD	DD	NA	DD	DD	BB	DD	DD
chr4_72387079_72387114	DD	BB	BB	NA	BB	NA	BB	BB	DD	BB	DD	BB	BB	BB	NN	DD	BB	NA	DD	DD	BB	NA	BB	BB	BB	NA	BB	DD	BB	BB	BB	BB	BB	DD	DD	BB	BB	DD	BB	DD	DD	DD	DD	DD	DD	DD	BB	DD	DD
chr4_72490433_72490456	DD	BB	BB	BB	BB	DD	BB	BB	DD	BB	DD	BB	BB	BB	BB	DD	BB	DD	DD	DD	BB	BB	BB	BB	BB	BB	BB	DD	BB	BB	BB	BB	BB	DD	DD	BB	BB	DD	BB	DD	DD	DD	DD	DD	DD	DD	BB	DD	DD
chr4_72506035_72506056	DD	BB	BB	BB	BB	DD	BB	BB	DD	BB	DD	BB	BB	BB	BB	DD	BB	DD	DD	DD	BB	BB	BB	BB	BB	BB	BB	DD	BB	BB	BB	BB	BB	DD	DD	BB	BB	DD	BB	DD	DD	DD	DD	DD	DD	DD	BB	DD	DD
chr4_72525184_72525213	DD	BB	BB	BB	BB	DD	BB	BB	DD	BB	DD	BB	BB	BB	BB	DD	BB	DD	DD	DD	BB	BB	BB	BB	BB	BB	BB	DD	BB	BB	BB	BB	BB	DD	DD	BB	BB	DD	BB	DD	DD	DD	DD	DD	DD	DD	BB	DD	DD
chr4_72558412_72558439	DD	BB	BB	BB	BB	DD	BB	BB	DD	BB	DD	BB	BB	BB	BB	DD	BB	DD	DD	DD	BB	BB	BB	BB	BB	BB	BB	DD	BB	BB	BB	BB	BB	DD	DD	BB	BB	DD	BB	DD	DD	DD	DD	DD	DD	DD	BB	DD	DD
chr4_72609635_72609678	DD	BB	BB	BB	BB	DD	BB	BB	DD	BB	DD	BB	BB	BB	BB	DD	BB	DD	DD	DD	BB	BB	BB	BB	BB	BB	BB	DD	BB	bn	BB	BB	BB	DD	DD	BB	BB	DD	BB	DD	DD	DD	DD	DD	bd	DD	BB	DD	DD
chr4_72615874_72615906	DD	BB	BB	BB	BB	DD	BB	BB	DD	BB	DD	BB	BB	BB	BB	DD	BB	DD	DD	DD	BB	BB	BB	BB	BB	BB	BB	DD	BB	BB	BB	BB	BB	DD	DD	BB	bn	DD	BB	DD	DD	DD	DD	DD	DD	DD	BB	DD	DD
chr4_72620403_72620424	DD	BB	BB	BB	BB	DD	BB	BB	DD	BB	DD	BB	BB	BB	BB	DD	BB	DD	DD	DD	BB	BB	BB	BB	BB	BB	BB	DD	BB	BB	BB	BB	BB	DD	DD	BB	BB	DD	BB	DD	DD	DD	DD	DD	DD	DD	BB	DD	DD
chr4_72637211_72637235	DD	BB	BB	BB	BB	DD	BB	BB	DD	BB	DD	BB	BB	BB	BB	DD	BB	DD	DD	DD	BB	BB	BB	BB	BB	BB	BB	DD	BB	BB	BB	BB	BB	DD	DD	BB	BB	DD	BB	DD	DD	DD	DD	DD	DD	DD	BB	DD	DD
chr4_72675766_72675797	DD	BB	BB	BB	BB	DD	BB	BB	DD	BB	DD	BB	BB	BB	BB	dn	BB	DD	DD	DD	BB	BB	BB	BB	BB	BB	BB	DD	BB	BB	BB	BB	BB	DD	DD	BB	BB	DD	BB	DD	DD	DD	DD	DD	DD	DD	BB	DD	DD
chr4_72717510_72717541	DD	BB	BB	BB	BB	DD	BB	BB	DD	BB	DD	BB	BB	BB	BB	DD	BB	DD	DD	DD	BB	BB	BB	BB	BB	BB	BB	DD	BB	BB	BB	BB	BB	DD	DD	BB	BB	DD	BB	DD	DD	DD	DD	DD	DD	DD	BB	DD	DD
chr4_72731406_72731431	DD	UU	UU	UU	UU	DD	UU	NA	DD	UU	DD	UU	UU	UU	UU	DD	uu	DD	DD	DD	UU	NA	UU	UU	NA	UU	NA	DD	UU	NA	UU	NA	NA	DD	DD	uu	UU	DD	NA	DD	DD	DD	DD	DD	DD	DD	UU	DD	DD
chr4_72741637_72741657	DD	BB	BB	BB	BB	DD	BB	BB	DD	BB	DD	BB	BB	BB	BB	DD	BB	DD	DD	DD	BB	BB	BB	BB	BB	BB	BB	DD	BB	BB	BB	BB	BB	DD	DD	BB	BB	DD	BB	DD	DD	DD	DD	DD	DD	DD	BB	DD	DD
chr4_72755407_72755424	DD	BB	BB	BB	BB	DD	BB	BB	DD	BB	DD	BB	BB	BB	BB	DD	BB	DD	DD	DD	BB	BB	BB	BB	BB	BB	BB	DD	BB	BB	BB	BB	BB	DD	DD	BB	BB	DD	BB	DD	DD	DD	DD	DD	DD	DD	BB	DD	DD
chr4_72771573_72771592	DD	BB	BB	BB	BB	DD	BB	BB	DD	BB	DD	BB	BB	BB	BB	DD	BB	DD	DD	DD	BB	BB	BB	BB	BB	BB	BB	DD	BB	BB	BB	BB	BB	DD	DD	BB	BB	DD	BB	DD	DD	DD	DD	DD	DD	DD	BB	DD	DD
chr4_72799975_72799999	DD	BB	BB	BB	BB	DD	BB	BB	DD	BB	DD	BB	BB	BB	BB	DD	BB	DD	DD	DD	BB	BB	BB	BB	BB	BB	BB	DD	BB	BB	BB	BB	BB	DD	DD	BB	BB	DD	BB	DD	DD	DD	DD	DD	DD	DD	BB	DD	DD
chr4_72826245_72826256	DD	BB	BB	BB	BB	DD	BB	BB	DD	BB	DD	BB	BB	BB	BB	DD	BB	DD	DD	DD	BB	BB	BB	BB	BB	BB	BB	DD	BB	BB	BB	BB	BB	DD	DD	BB	BB	DD	BB	DD	DD	DD	DD	DD	DD	DD	BB	DD	DD
chr4_72905336_72905356	DD	BB	BB	BB	BB	DD	BB	BB	DD	BB	DD	BB	BB	BB	BB	DD	BB	DD	DD	DD	BB	BB	BB	BB	BB	BB	BB	DD	BB	BB	BB	BB	BB	DD	DD	BB	BB	DD	BB	DD	DD	DD	DD	DD	DD	DD	BB	DD	DD
chr4_72914087_72914122	DD	FF	FF	FF	FF	DD	FF	FF	DD	FF	df	FF	fn	FF	FF	df	FF	df	df	df	FF	FF	FF	FF	FF	FF	FF	DD	FF	FF	FF	FF	FF	DD	df	FF	FF	df	FF	df	df	df	df	df	DD	df	FF	df	df
chr4_72916090_72916139	DD	BB	BB	BB	BB	DD	BB	BB	DD	BB	DD	BB	BB	BB	BB	DD	BB	DD	DD	DD	BB	BB	BB	BB	BB	BB	BB	DD	BB	BB	BB	BB	BB	DD	DD	BB	BB	DD	BB	DD	DD	DD	DD	DD	DD	DD	BB	DD	DD
chr4_72926239_72926270	DD	BB	BB	BB	BB	DD	BB	BB	DD	BB	DD	BB	BB	BB	BB	DD	BB	DD	DD	DD	BB	BB	BB	BB	BB	BB	BB	DD	BB	BB	BB	BB	BB	DD	DD	BB	BB	DD	BB	DD	DD	DD	DD	DD	DD	DD	BB	DD	DD
chr4_72936848_72936871	DD	BB	BB	BB	BB	DD	BB	BB	DD	BB	DD	BB	BB	BB	BB	DD	BB	DD	DD	DD	BB	BB	BB	BB	BB	BB	BB	DD	BB	BB	BB	BB	BB	DD	DD	BB	BB	DD	BB	DD	DD	DD	DD	DD	DD	DD	BB	DD	DD
chr4_72943690_72943717	DD	BB	BB	BB	BB	DD	BB	BB	DD	BB	DD	BB	BB	BB	BB	DD	BB	DD	DD	DD	BB	BB	BB	BB	BB	BB	BB	DD	BB	BB	BB	BB	BB	DD	DD	BB	BB	DD	BB	DD	DD	DD	DD	DD	DD	DD	BB	DD	DD
chr4_73270751_73270765	DD	BB	BB	BB	BB	DD	BB	BB	DD	BB	DD	BB	BB	BB	BB	DD	BB	DD	DD	DD	BB	BB	BB	BB	BB	BB	BB	DD	BB	BB	BB	BB	BB	DD	DD	BB	BB	DD	BB	DD	DD	DD	DD	DD	DD	DD	BB	DD	DD
chr4_73287249_73287288	NA	BB	NA	bn	BB	DD	BB	BB	NA	BB	NA	BB	BB	NA	BB	DD	BB	DD	NN	NA	BB	BB	BB	BB	NA	BB	BB	NA	BB	BB	BB	BB	BB	DD	DD	BB	BB	NA	BB	NA	NA	DD	DD	DD	NA	NA	BB	DD	DD
chr4_73306592_73306643	DD	BB	NA	BB	BB	DD	BB	NA	DD	BB	BB	BB	BB	BB	BB	DD	BB	DD	NA	NA	BB	NN	bn	BB	BB	NA	BB	DD	BB	BB	BB	BB	NN	DD	DD	BB	BB	DD	NN	DD	DD	DD	DD	DD	DD	NA	BB	DD	DD
chr4_73345449_73345492	DD	BB	BB	BB	BB	DD	BB	BB	DD	BB	DD	BB	BB	BB	BB	DD	BB	DD	DD	DD	BB	BB	BB	BB	BB	BB	BB	DD	BB	BB	BB	BB	bn	DD	DD	BB	BB	DD	BB	DD	DD	DD	DD	DD	DD	DD	BB	DD	DD
chr4_73360263_73360294	DD	BB	BB	BB	BB	DD	BB	BB	DD	BB	DD	BB	BB	BB	BB	DD	BB	DD	DD	DD	BB	BB	BB	BB	BB	BB	BB	DD	BB	BB	BB	BB	BB	DD	DD	BB	BB	DD	BB	DD	DD	DD	DD	DD	DD	DD	BB	DD	DD
chr4_73437392_73437439	df	fn	NA	NA	FF	df	FF	FF	df	FF	NA	FF	FF	FF	FF	df	FF	df	df	df	FF	FF	FF	NN	FF	FF	FF	df	FF	FF	FF	FF	NA	df	df	FF	FF	df	FF	df	df	df	df	df	FF	df	FF	df	df
chr4_73457178_73457191	DD	BB	BB	BB	BB	DD	BB	BB	DD	BB	DD	BB	BB	BB	BB	DD	BB	DD	DD	DD	BB	BB	BB	BB	BB	BB	BB	DD	BB	BB	BB	BB	BB	DD	DD	BB	BB	DD	BB	DD	DD	DD	DD	DD	DD	DD	BB	DD	DD
chr4_73469524_73469547	DD	BB	BB	BB	BB	DD	BB	BB	DD	BB	DD	BB	BB	BB	BB	DD	BB	DD	DD	DD	BB	BB	BB	BB	BB	BB	BB	DD	BB	BB	BB	BB	BB	DD	DD	BB	BB	DD	BB	DD	DD	DD	DD	DD	DD	DD	BB	DD	DD
chr4_73539522_73539549	DD	BB	BB	BB	BB	DD	BB	BB	DD	NA	DD	BB	NA	NN	BB	DD	BB	DD	DD	DD	BB	BB	BB	BB	BB	NA	BB	DD	NA	BB	BB	BB	BB	DD	DD	BB	BB	DD	BB	DD	NA	DD	DD	DD	DD	DD	BB	DD	DD
chr4_73576040_73576089	DD	BB	BB	BB	BB	DD	BB	BB	DD	BB	DD	BB	BB	BB	BB	DD	BB	DD	DD	DD	BB	BB	BB	BB	BB	BB	BB	DD	BB	BB	BB	BB	BB	DD	DD	BB	BB	DD	BB	DD	DD	DD	DD	DD	DD	DD	BB	DD	DD
chr4_73768105_73768148	DD	BB	BB	NA	NA	DD	BB	BB	NN	BB	DD	NA	BB	NA	BB	DD	BB	DD	DD	BB	NA	BB	BB	BB	BB	BB	BB	DD	BB	BB	NA	NA	BB	DD	NA	NA	BB	NA	BB	DD	NA	NA	NA	DD	DD	NA	BB	NA	DD
chr4_73788046_73788057	df	FF	FF	FF	FF	df	FF	FF	df	FF	df	FF	FF	FF	FF	df	FF	df	df	df	FF	FF	FF	FF	FF	FF	FF	df	FF	FF	FF	FF	FF	df	df	FF	FF	df	FF	df	df	df	df	df	df	df	FF	df	DD
chr4_73788064_73788103	DD	BB	BB	BB	BB	DD	BB	BB	DD	BB	DD	BB	BB	BB	BB	DD	BB	DD	DD	DD	BB	BB	BB	BB	BB	BB	BB	DD	BB	BB	BB	BB	bd	DD	DD	BB	BB	DD	BB	DD	DD	DD	DD	DD	DD	DD	BB	DD	DD
chr4_73938381_73938400	DD	BB	BB	BB	BB	DD	BB	BB	DD	BB	DD	BB	BB	BB	BB	DD	BB	DD	DD	DD	BB	BB	BB	BB	BB	BB	BB	DD	BB	BB	BB	BB	BB	DD	DD	BB	BB	DD	BB	DD	DD	DD	DD	DD	DD	DD	BB	DD	DD
chr4_73941227_73941238	DD	BB	BB	BB	BB	DD	BB	BB	DD	BB	DD	BB	BB	BB	BB	DD	BB	DD	DD	DD	BB	BB	BB	BB	BB	BB	BB	DD	BB	BB	BB	BB	BB	DD	DD	BB	BB	DD	BB	dn	DD	DD	DD	DD	DD	DD	BB	DD	DD
chr4_73944620_73944640	DD	BB	BB	BB	BB	DD	BB	BB	DD	BB	DD	BB	BB	BB	BB	DD	BB	DD	DD	DD	BB	BB	BB	BB	BB	BB	BB	DD	BB	BB	BB	BB	BB	DD	DD	BB	BB	DD	BB	DD	DD	DD	DD	DD	DD	DD	BB	DD	DD
chr4_73946698_73946717	DD	BB	BB	BB	BB	DD	BB	BB	DD	BB	DD	BB	BB	BB	BB	DD	BB	DD	DD	dn	BB	BB	BB	BB	BB	BB	BB	DD	BB	BB	BB	BB	BB	DD	DD	BB	BB	DD	BB	DD	DD	DD	DD	DD	DD	DD	BB	DD	DD
chr4_73946742_73946757	DD	BB	BB	BB	BB	DD	BB	BB	DD	BB	DD	BB	BB	BB	BB	DD	BB	DD	DD	DD	BB	BB	BB	BB	BB	BB	BB	DD	BB	BB	BB	BB	BB	DD	DD	BB	BB	DD	BB	DD	DD	DD	DD	DD	DD	DD	BB	DD	DD
chr4_73949599_73949648	DD	BB	BB	BB	BB	DD	BB	BB	DD	BB	DD	BB	BB	BB	BB	DD	BB	DD	DD	DD	BB	BB	BB	BB	BB	BB	BB	DD	BB	BB	BB	BB	BB	DD	DD	BB	BB	DD	BB	DD	DD	DD	DD	DD	DD	DD	BB	DD	DD
chr4_73986004_73986015	DD	BB	BB	BB	BB	DD	BB	BB	NA	BB	DD	BB	BB	BB	BB	NA	BB	DD	dn	NA	BB	BB	BB	BB	BB	BB	BB	NA	BB	BB	BB	BB	BB	DD	NA	BB	BB	DD	BB	NA	DD	DD	NA	NA	DD	DD	BB	DD	NA
chr4_73986020_73986031	NA	BB	BB	BB	BB	DD	BB	BB	NA	BB	DD	BB	BB	BB	BB	NA	BB	DD	dn	DD	BB	BB	BB	BB	BB	BB	BB	DD	BB	BB	BB	BB	BB	DD	DD	BB	BB	DD	BB	dn	DD	DD	NA	DD	DD	DD	BB	NA	DD
chr4_74014762_74014773	DD	BB	BB	BB	BB	DD	BB	BB	DD	BB	DD	BB	BB	BB	BB	DD	BB	DD	DD	DD	BB	BB	BB	BB	BB	BB	BB	DD	BB	BB	BB	BB	BB	DD	DD	BB	BB	DD	BB	DD	DD	DD	DD	DD	DD	DD	BB	DD	DD
chr4_74022604_74022623	DD	BB	BB	BB	BB	DD	BB	BB	DD	BB	DD	BB	BB	BB	BB	DD	BB	DD	DD	DD	BB	BB	BB	BB	BB	BB	BB	DD	BB	BB	BB	BB	BB	DD	DD	BB	BB	DD	BB	DD	DD	DD	DD	DD	DD	DD	BB	DD	DD
chr4_74100747_74100764	DD	BB	BB	BB	BB	DD	BB	BB	DD	BB	DD	BB	BB	BB	BB	DD	BB	DD	DD	DD	BB	BB	BB	BB	BB	BB	BB	DD	BB	BB	BB	BB	BB	DD	DD	BB	BB	DD	BB	DD	DD	DD	DD	DD	DD	DD	BB	DD	DD
chr4_74135104_74135135	df	bf	BB	bf	bf	df	BB	bf	df	bf	df	BB	bf	bf	bf	df	bf	df	bf	df	BB	bf	BB	bf	bf	bf	bf	df	bf	bf	bf	bf	bf	df	df	bf	bf	df	bf	df	df	df	df	DD	bd	df	BB	df	df
chr4_74149854_74149865	DD	BB	BB	BB	BB	DD	BB	BB	DD	BB	DD	BB	BB	BB	BB	DD	BB	DD	DD	DD	BB	BB	BB	BB	BB	BB	BB	DD	BB	BB	BB	BB	BB	DD	DD	BB	BB	DD	BB	DD	DD	DD	DD	DD	DD	DD	BB	DD	DD
chr4_74183298_74183324	FF	FF	FF	FF	FF	FF	FF	NA	FF	FF	FF	FF	FF	FF	FF	FF	FF	NA	NA	FF	FF	FF	FF	FF	FF	NA	FF	FF	FF	FF	NA	FF	FF	FF	NA	FF	FF	FF	FF	FF	FF	FF	FF	FF	FF	FF	FF	FF	FF
chr4_74195141_74195190	DD	BB	BB	BB	BB	DD	BB	BB	DD	BB	DD	BB	BB	BB	BB	DD	BB	DD	DD	DD	BB	BB	BB	BB	BB	BB	BB	DD	BB	BB	BB	BB	BB	DD	DD	BB	BB	DD	BB	DD	DD	DD	DD	DD	DD	DD	BB	DD	DD
chr4_74198263_74198290	DD	BB	BB	BB	BB	DD	BB	BB	DD	BB	DD	BB	BB	BB	BB	DD	BB	DD	DD	DD	BB	BB	BB	BB	BB	BB	BB	DD	BB	BB	BB	BB	BB	DD	DD	bn	BB	DD	BB	DD	DD	DD	DD	DD	DD	DD	BB	DD	DD
chr4_74202064_74202079	DD	BB	BB	BB	BB	DD	BB	BB	DD	BB	DD	BB	BB	BB	BB	DD	BB	DD	DD	DD	BB	BB	BB	BB	BB	BB	BB	DD	BB	BB	BB	BB	BB	DD	DD	BB	BB	DD	BB	DD	DD	DD	DD	DD	DD	DD	BB	DD	DD
chr4_74240585_74240619	DD	BB	BB	BB	BB	DD	BB	BB	DD	BB	DD	BB	BB	BB	BB	DD	BB	DD	DD	DD	BB	BB	BB	BB	BB	BB	BB	DD	BB	BB	BB	BB	BB	DD	DD	BB	BB	DD	BB	DD	DD	DD	DD	DD	DD	bd	BB	DD	DD
chr4_74264064_74264095	DD	BB	BB	BB	BB	DD	BB	BB	DD	BB	DD	BB	BB	BB	BB	DD	BB	DD	DD	DD	BB	BB	BB	BB	BB	BB	BB	DD	BB	BB	BB	BB	BB	DD	DD	BB	BB	BB	BB	BB	DD	DD	DD	DD	DD	DD	BB	DD	DD
chr4_74289767_74289794	DD	BB	BB	BB	BB	DD	BB	BB	DD	BB	DD	BB	BB	BB	BB	DD	BB	DD	DD	DD	BB	BB	BB	BB	BB	BB	BB	DD	BB	BB	BB	BB	BB	DD	DD	BB	BB	BB	BB	BB	DD	DD	DD	DD	DD	DD	BB	DD	DD
chr4_74291695_74291722	DD	BB	BB	BB	BB	DD	BB	BB	DD	BB	DD	BB	BB	BB	BB	DD	BB	DD	DD	DD	BB	BB	BB	BB	BB	BB	BB	DD	BB	BB	BB	BB	BB	DD	DD	BB	BB	BB	BB	BB	DD	DD	DD	DD	DD	DD	bd	DD	DD
chr4_74301794_74301833	DD	BB	BB	BB	BB	DD	BB	BB	DD	BB	DD	BB	BB	BB	BB	DD	BB	DD	DD	DD	BB	BB	BB	BB	BB	BB	BB	DD	BB	BB	BB	BB	BB	DD	DD	BB	BB	BB	BB	BB	DD	DD	DD	DD	DD	DD	BB	DD	DD
chr4_74306289_74306312	DD	BB	BB	BB	BB	DD	BB	BB	DD	BB	DD	BB	BB	BB	BB	DD	BB	DD	DD	DD	BB	BB	BB	BB	BB	BB	BB	DD	BB	BB	BB	BB	BB	DD	DD	BB	BB	BB	BB	BB	DD	DD	DD	DD	DD	DD	BB	DD	DD
chr4_74307079_74307102	DD	BB	BB	BB	BB	DD	BB	BB	DD	BB	DD	BB	BB	BB	BB	DD	BB	DD	DD	DD	BB	BB	BB	BB	BB	BB	BB	DD	BB	BB	BB	BB	BB	DD	DD	BB	BB	BB	BB	BB	DD	DD	DD	DD	DD	DD	BB	DD	DD
chr4_74325891_74325920	dd	BB	BB	BB	BB	dd	BB	BB	dd	BB	DD	BB	BB	BB	BB	dd	BB	dd	dd	dd	BB	BB	BB	BB	BB	bn	BB	dd	BB	BB	BB	BB	BB	dd	dd	BB	BB	BB	BB	BB	dd	dd	dd	dd	dd	dd	BB	dd	dd
chr4_74358652_74358687	DD	BB	BB	BB	BB	DD	BB	BB	DD	BB	DD	BB	BB	BB	BB	DD	BB	DD	DD	DD	BB	BB	BB	BB	BB	BB	BB	DD	BB	bd	BB	BB	BB	DD	DD	BB	BB	BB	BB	BB	DD	DD	DD	DD	DD	DD	BB	DD	DD
chr4_74365987_74366002	FF	FF	FF	FF	FF	FF	FF	FF	FF	FF	FF	FF	FF	FF	NA	FF	FF	FF	FF	FF	FF	FF	NN	FF	FF	FF	FF	FF	FF	FF	FF	FF	FF	FF	FF	FF	FF	FF	FF	FF	FF	FF	FF	FF	FF	FF	FF	FF	FF
chr4_74376214_74376269	DD	NN	BB	BB	NA	DD	BB	BB	DD	BB	NN	BB	NA	BB	BB	DD	BB	NA	DD	DD	BB	BB	BB	BB	BB	BB	BB	DD	BB	BB	BB	BB	NA	DD	NA	BB	BB	BB	DD	BB	DD	DD	DD	NA	NA	DD	BB	DD	NA
chr4_74398205_74398244	DD	BB	BB	BB	BB	dn	BB	BB	DD	BB	DD	BB	BB	BB	BB	DD	BB	DD	DD	DD	BB	BB	BB	BB	BB	BB	BB	DD	BB	BB	BB	BB	BB	DD	DD	BB	BB	BB	BB	BB	DD	DD	DD	DD	DD	DD	BB	DD	DD
chr4_74406588_74406599	DD	BB	BB	BB	BB	DD	BB	BB	DD	BB	DD	BB	BB	BB	BB	DD	BB	DD	DD	DD	BB	BB	BB	BB	BB	BB	BB	DD	BB	BB	BB	BB	BB	DD	DD	BB	BB	BB	BB	BB	DD	DD	DD	DD	DD	DD	BB	DD	DD
chr4_74493408_74493443	DD	BB	BB	BB	BB	DD	BB	BB	DD	BB	DD	BB	BB	BB	BB	DD	BB	DD	DD	DD	BB	BB	BB	BB	BB	BB	BB	DD	BB	BB	BB	BB	BB	DD	DD	BB	BB	BB	BB	BB	DD	DD	DD	DD	DD	DD	BB	DD	DD
chr4_74508535_74508550	dd	BB	BB	BB	BB	dd	BB	BB	dd	BB	dd	BB	BB	BB	BB	dd	BB	dd	dd	dd	BB	BB	BB	BB	BB	BB	BB	dd	BB	BB	BB	BB	BB	dd	dd	BB	BB	BB	BB	BB	dd	dd	dd	dd	dd	dd	BB	dd	dd
chr4_74609644_74609678	DD	BB	BB	BB	BB	DD	BB	BB	DD	BB	DD	BB	BB	BB	BB	DD	BB	DD	DD	DD	BB	BB	BB	BB	BB	BB	BB	DD	BB	BB	BB	BB	BB	DD	DD	BB	BB	BB	BB	BB	DD	DD	DD	DD	DD	DD	BB	DD	DD
chr4_74614521_74614550	DD	BB	BB	BB	BB	DD	BB	BB	DD	BB	DD	BB	BB	BB	BB	DD	BB	DD	DD	DD	BB	BB	BB	BB	BB	BB	BB	DD	BB	BB	BB	BB	BB	DD	DD	BB	BB	BB	BB	BB	DD	DD	DD	DD	DD	DD	BB	DD	DD
chr4_74746367_74746390	DD	BB	BB	BB	BB	DD	BB	BB	DD	BB	DD	BB	BB	BB	BB	DD	BB	DD	DD	DD	BB	BB	BB	BB	BB	BB	BB	DD	BB	BB	BB	BB	BB	DD	DD	BB	BB	BB	BB	BB	DD	DD	DD	DD	DD	DD	BB	DD	DD
chr4_74773063_74773102	DD	BB	BB	BB	BB	DD	BB	BB	DD	BB	DD	BB	BB	BB	BB	DD	BB	DD	DD	DD	BB	BB	BB	BB	BB	BB	BB	DD	BB	BB	BB	BB	BB	DD	DD	BB	BB	BB	BB	BB	DD	DD	DD	DD	DD	DD	BB	DD	DD
chr4_74822984_74823019	DD	BB	BB	BB	BB	DD	BB	BB	DD	BB	DD	BB	BB	BB	BB	DD	BB	DD	DD	DD	BB	BB	BB	BB	BB	BB	BB	dn	BB	BB	BB	BB	BB	DD	DD	BB	BB	BB	BB	BB	DD	DD	DD	DD	DD	DD	BB	DD	DD
chr4_74829961_74829980	DD	FF	FF	FF	FF	df	FF	FF	DD	FF	df	FF	FF	FF	FF	DD	FF	df	DD	df	FF	FF	FF	FF	FF	FF	FF	df	FF	FF	FF	FF	FF	DD	DD	FF	FF	FF	FF	FF	df	df	df	DD	DD	df	FF	DD	DD
chr4_74879715_74879746	NA	BB	bn	BB	BB	DD	BB	BB	DD	BB	NA	BB	BB	BB	BB	DD	BB	NA	NA	dn	BB	BB	BB	BB	BB	BB	BB	NA	BB	BB	BB	BB	BB	DD	NA	BB	BB	BB	BB	BB	DD	NA	NA	DD	DD	DD	BB	DD	NA
chr4_74894938_74894973	DD	BB	BB	BB	BB	DD	BB	BB	DD	BB	DD	BB	BB	BB	BB	DD	BB	DD	DD	DD	BB	BB	BB	BB	BB	BB	BB	DD	BB	BB	BB	BB	BB	DD	DD	BB	BB	BB	BB	BB	DD	DD	DD	DD	DD	DD	BB	DD	DD
chr4_74897746_74897789	DD	BB	BB	BB	BB	DD	BB	BB	DD	NA	DD	NA	NA	BB	BB	DD	BB	NA	NN	NN	BB	BB	NA	BB	BB	NA	BB	DD	BB	NA	NA	BB	BB	NA	DD	NA	BB	BB	BB	NA	DD	NA	NN	DD	DD	DD	BB	DD	NA
chr4_74905445_74905474	DD	BB	BB	BB	BB	DD	BB	BB	DD	BB	DD	BB	BB	BB	BB	DD	BB	DD	DD	DD	BB	BB	BB	BB	BB	BB	BB	DD	BB	BB	BB	BB	BB	DD	DD	BB	BB	BB	BB	BB	DD	DD	DD	DD	DD	DD	BB	DD	DD
chr4_74908378_74908403	DD	BB	BB	BB	BB	DD	BB	BB	DD	BB	DD	BB	BB	BB	BB	DD	BB	DD	DD	DD	BB	BB	BB	BB	BB	bn	BB	DD	BB	BB	BB	BB	BB	DD	DD	BB	BB	BB	BB	BB	DD	DD	DD	DD	DD	DD	BB	DD	DD
chr4_74920793_74920816	NA	NA	BB	BB	BB	NA	BB	BB	NA	BB	DD	BB	BB	BB	BB	DD	BB	dn	NA	DD	BB	NA	BB	BB	BB	BB	BB	NA	BB	NA	BB	BB	BB	DD	DD	BB	BB	NA	BB	BB	DD	DD	DD	DD	DD	DD	BB	DD	NA
chr4_75004095_75004139	DD	BB	BB	BB	BB	DD	BB	BB	DD	BB	DD	BB	BB	BB	BB	DD	BB	DD	DD	DD	BB	BB	BB	BB	BB	BB	BB	DD	BB	BB	BB	BB	BB	DD	DD	BB	BB	BB	bn	BB	DD	DD	DD	DD	DD	DD	BB	DD	DD
chr4_75005086_75005113	DD	BB	BB	BB	BB	DD	BB	BB	DD	BB	DD	BB	BB	BB	BB	DD	BB	DD	DD	DD	BB	BB	BB	BB	BB	BB	BB	DD	BB	BB	BB	BB	BB	DD	DD	BB	BB	BB	BB	BB	DD	DD	DD	DD	DD	DD	BB	DD	DD
chr4_75037765_75037784	DD	BB	BB	BB	BB	DD	BB	BB	DD	BB	DD	BB	BB	BB	BB	DD	BB	DD	DD	DD	BB	BB	BB	BB	BB	BB	BB	DD	BB	BB	BB	BB	BB	DD	DD	BB	BB	BB	BB	BB	DD	DD	DD	DD	DD	DD	BB	DD	DD
chr4_75128321_75128360	DD	BB	BB	BB	BB	DD	BB	BB	DD	BB	DD	BB	BB	BB	BB	DD	BB	DD	DD	DD	BB	BB	BB	BB	BB	BB	bn	DD	BB	BB	BB	BB	BB	DD	DD	BB	BB	BB	BB	BB	DD	DD	DD	DD	DD	DD	BB	DD	DD
chr4_75147514_75147549	NA	FF	FF	FF	FF	FF	FF	FF	FF	NA	FF	FF	NA	FF	FF	FF	FF	FF	FF	FF	NA	NA	FF	FF	FF	FF	FF	FF	FF	FF	FF	FF	FF	FF	FF	FF	FF	FF	FF	FF	FF	FF	FF	FF	FF	NA	FF	FF	FF
chr4_75153112_75153155	DD	BB	BB	BB	BB	DD	BB	BB	DD	BB	DD	BB	BB	BB	BB	DD	BB	DD	DD	DD	BB	BB	BB	BB	BB	BB	BB	DD	BB	BB	BB	BB	BB	DD	DD	BB	BB	BB	BB	BB	DD	DD	DD	DD	DD	DD	BB	DD	DD
chr4_75172460_75172471	DD	BB	BB	BB	BB	DD	BB	BB	DD	BB	DD	BB	BB	BB	BB	DD	BB	DD	DD	DD	BB	BB	BB	BB	BB	BB	BB	DD	BB	BB	BB	BB	BB	DD	DD	BB	BB	BB	BB	BB	DD	DD	DD	DD	DD	DD	BB	DD	DD
chr4_75180656_75180703	DD	BB	BB	BB	BB	DD	BB	BB	DD	BB	DD	BB	BB	BB	BB	DD	BB	DD	DD	DD	BB	BB	BB	BB	BB	BB	BB	DD	BB	BB	BB	BB	BB	DD	DD	BB	BB	BB	BB	BB	DD	DD	DD	DD	DD	DD	BB	DD	DD
chr4_75192543_75192554	DD	BB	BB	BB	BB	DD	BB	BB	DD	BB	DD	BB	BB	BB	BB	DD	BB	DD	DD	DD	BB	BB	BB	BB	BB	BB	BB	DD	BB	BB	BB	BB	BB	DD	DD	BB	BB	BB	BB	BB	DD	DD	DD	DD	DD	DD	BB	DD	DD
chr4_75201991_75202046	DD	BB	BB	BB	NA	DD	BB	BB	DD	BB	DD	BB	NN	BB	BB	DD	NN	DD	DD	DD	BB	BB	NN	NA	bn	NA	BB	DD	BB	BB	BB	BB	BB	DD	DD	NA	BB	NA	NA	BB	DD	NA	NA	DD	DD	DD	BB	DD	NA
chr4_75224361_75224374	DD	BB	BB	BB	BB	DD	BB	BB	DD	BB	DD	BB	BB	BB	BB	DD	BB	DD	DD	DD	BB	BB	BB	BB	BB	BB	BB	DD	BB	BB	BB	BB	BB	DD	DD	BB	BB	BB	BB	BB	DD	DD	DD	DD	DD	DD	BB	DD	DD
chr4_75227803_75227842	FF	NA	NA	FF	NA	NN	FF	FF	FF	FF	FF	FF	FF	FF	FF	FF	FF	NA	FF	FF	FF	FF	FF	FF	FF	NA	FF	FF	NA	FF	FF	FF	FF	FF	FF	NA	FF	FF	FF	NA	NA	FF	FF	NA	FF	FF	NA	FF	NA
chr4_75236392_75236405	DD	BB	BB	BB	BB	DD	BB	BB	DD	BB	DD	BB	BB	BB	BB	DD	BB	DD	DD	DD	BB	BB	BB	BB	BB	BB	BB	DD	BB	BB	BB	BB	BB	DD	DD	BB	BB	BB	BB	BB	DD	DD	DD	DD	DD	DD	BB	DD	DD
chr4_75439562_75439594	DD	BB	BB	BB	BB	bd	BB	BB	DD	BB	DD	BB	BB	BB	BB	DD	BB	DD	DD	DD	BB	BB	BB	BB	BB	BB	BB	DD	BB	BB	BB	BB	BB	DD	DD	BB	BB	BB	BB	BB	DD	DD	DD	DD	DD	DD	BB	DD	DD
chr4_75454257_75454298	dn	BB	BB	BB	BB	dd	BB	BB	dn	BB	dd	BB	BB	BB	BB	dd	BB	dn	dd	dd	BB	BB	BB	BB	BB	BB	BB	dn	BB	BB	BB	BB	BB	dd	dd	BB	BB	BB	BB	BB	dn	dd	dd	dd	dd	dd	BB	dn	dd
chr4_75463719_75463750	DD	BB	BB	BB	BB	DD	BB	BB	DD	BB	DD	BB	BB	BB	BB	DD	BB	DD	DD	DD	BB	BB	BB	BB	BB	BB	BB	DD	BB	BB	BB	BB	BB	DD	DD	BB	BB	BB	BB	BB	DD	DD	DD	DD	DD	DD	BB	DD	DD
chr4_75480952_75480966	DD	BB	BB	BB	BB	DD	BB	BB	DD	BB	DD	BB	BB	BB	BB	DD	BB	DD	DD	DD	BB	BB	BB	BB	BB	BB	BB	DD	BB	BB	BB	BB	BB	DD	DD	BB	BB	BB	BB	BB	DD	DD	DD	DD	DD	DD	BB	DD	DD
chr4_75564288_75564327	DD	BB	BB	BB	BB	DD	BB	BB	DD	BB	DD	BB	BB	BB	BB	DD	BB	DD	dn	DD	BB	BB	BB	BB	BB	BB	BB	DD	BB	BB	BB	BB	BB	DD	DD	BB	BB	BB	BB	BB	DD	DD	DD	DD	DD	DD	BB	DD	DD
chr4_75571156_75571183	DD	BB	BB	BB	BB	DD	BB	BB	DD	BB	DD	BB	BB	BB	BB	DD	BB	DD	DD	DD	BB	BB	BB	BB	BB	BB	BB	DD	BB	BB	BB	BB	BB	DD	DD	BB	BB	BB	BB	BB	DD	DD	DD	DD	DD	DD	BB	DD	DD
chr4_75639360_75639384	DD	BB	BB	BB	BB	DD	BB	BB	DD	BB	DD	BB	BB	BB	BB	DD	BB	DD	DD	DD	BB	BB	BB	BB	BB	BB	BB	DD	BB	BB	BB	BB	BB	DD	DD	BB	BB	BB	BB	BB	DD	DD	DD	DD	DD	DD	BB	DD	DD
chr4_75672347_75672378	DD	BB	BB	BB	BB	DD	BB	BB	DD	BB	DD	BB	BB	BB	BB	DD	BB	DD	DD	DD	BB	BB	BB	BB	BB	BB	BB	DD	BB	BB	BB	BB	BB	DD	DD	BB	BB	BB	BB	BB	DD	DD	DD	DD	DD	DD	BB	DD	DD
chr4_75760449_75760472	DD	BB	BB	BB	BB	DD	BB	BB	DD	BB	DD	BB	BB	BB	BB	DD	BB	DD	DD	DD	BB	BB	BB	BB	BB	BB	BB	DD	BB	BB	BB	BB	BB	DD	DD	BB	BB	BB	BB	BB	DD	DD	NA	DD	DD	DD	NA	DD	DD
chr4_75773867_75773902	DD	BB	BB	BB	BB	DD	BB	BB	DD	BB	DD	BB	BB	BB	BB	DD	BB	DD	DD	DD	BB	BB	BB	BB	BB	BB	BB	DD	BB	BB	BB	BB	BB	DD	DD	BB	BB	BB	BB	BB	DD	DD	BB	DD	DD	DD	DD	DD	DD
chr4_75775736_75775795	NN	BB	DD	NA	BB	NA	NN	BB	NN	BB	NN	BB	NA	NN	bn	NN	DD	NA	nn	NA	NA	bd	bn	BB	BB	BB	BB	DD	BB	BB	BB	BB	BB	DD	NA	BB	NA	NA	DD	BB	DD	NA	bd	NA	DD	DD	NA	DD	DD
chr4_75779159_75779182	DD	BB	BB	BB	BB	DD	BB	BB	DD	BB	DD	BB	BB	BB	BB	DD	BB	DD	DD	DD	BB	BB	BB	BB	BB	BB	BB	DD	BB	BB	BB	BB	BB	DD	DD	BB	BB	BB	BB	BB	DD	DD	BB	DD	DD	DD	DD	DD	DD
chr4_75845006_75845050	NA	NA	BB	BB	BB	DD	BB	BB	DD	BB	NN	BB	BB	BB	BB	DD	BB	DD	DD	DD	BB	BB	BB	BB	BB	BB	BB	DD	BB	NA	BB	BB	BB	DD	DD	BB	BB	NA	BB	BB	DD	DD	BB	DD	DD	DD	DD	DD	DD
chr4_75974153_75974176	DD	BB	BB	BB	BB	DD	BB	BB	DD	BB	DD	BB	BB	BB	BB	DD	BB	DD	DD	DD	BB	BB	BB	BB	BB	BB	BB	DD	BB	BB	BB	BB	BB	DD	DD	BB	BB	BB	BB	BB	DD	DD	BB	DD	DD	DD	DD	DD	DD
chr4_75976172_75976187	DD	BB	BB	BB	BB	DD	BB	BB	DD	BB	DD	BB	BB	BB	BB	DD	BB	DD	DD	DD	BB	BB	BB	BB	BB	BB	BB	DD	BB	BB	BB	BB	BB	DD	DD	BB	BB	BB	BB	BB	DD	DD	BB	DD	DD	DD	DD	DD	DD
chr4_75988458_75988475	DD	BB	BB	BB	BB	DD	BB	BB	DD	BB	DD	BB	BB	BB	BB	DD	BB	DD	DD	DD	BB	BB	BB	BB	BB	BB	BB	DD	BB	BB	BB	BB	BB	DD	DD	BB	BB	BB	BB	BB	DD	DD	BB	DD	DD	DD	DD	DD	DD
chr4_76002004_76002018	DD	BB	BB	BB	BB	DD	BB	BB	DD	BB	DD	BB	BB	BB	BB	DD	BB	DD	DD	DD	BB	BB	BB	BB	BB	BB	BB	DD	BB	BB	BB	BB	BB	DD	DD	BB	BB	BB	BB	BB	DD	DD	BB	DD	DD	DD	DD	DD	DD
chr4_76004742_76004779	DD	BB	DD	BB	BB	DD	BB	BB	DD	BB	DD	BB	BB	BB	BB	DD	BB	DD	DD	DD	BB	BB	BB	bn	BB	BB	BB	DD	BB	BB	BB	BB	BB	DD	DD	BB	bn	BB	BB	BB	DD	DD	BB	DD	DD	DD	DD	DD	DD
chr4_76010311_76010338	DD	BB	BB	BB	BB	DD	BB	BB	DD	BB	DD	BB	BB	BB	BB	DD	BB	DD	DD	DD	BB	BB	BB	BB	BB	BB	BB	DD	BB	BB	BB	BB	BB	DD	DD	BB	BB	BB	BB	BB	DD	DD	BB	DD	DD	DD	DD	DD	DD
chr4_76010338_76010357	DD	BB	BB	BB	BB	DD	BB	BB	DD	BB	DD	BB	BB	BB	BB	DD	BB	DD	DD	DD	BB	BB	BB	BB	BB	BB	BB	DD	BB	BB	BB	BB	BB	DD	dn	BB	BB	BB	BB	BB	DD	DD	BB	DD	DD	DD	DD	DD	dn
chr4_76061332_76061345	dd	BB	BB	BB	BB	dd	BB	BB	dd	BB	dd	BB	BB	BB	BB	dd	BB	dd	dn	dd	BB	BB	BB	BB	BB	BB	BB	dd	BB	BB	BB	BB	BB	DD	dn	BB	BB	BB	BB	BB	dd	dd	BB	dd	dd	dd	dd	dd	dd
chr4_76063663_76063674	DD	BB	BB	BB	BB	DD	BB	BB	DD	BB	DD	BB	BB	BB	BB	DD	BB	DD	DD	DD	BB	BB	BB	BB	BB	BB	BB	DD	BB	BB	BB	BB	BB	DD	DD	BB	BB	BB	BB	BB	DD	DD	BB	DD	DD	DD	DD	DD	DD
chr4_76080314_76080348	DD	BB	BB	NA	BB	DD	BB	BB	DD	BB	DD	BB	BB	BB	BB	DD	BB	DD	NA	DD	BB	BB	BB	BB	BB	BB	BB	DD	BB	BB	BB	BB	BB	DD	DD	BB	BB	BB	BB	BB	NA	DD	BB	DD	DD	NA	DD	DD	NA
chr4_76104221_76104232	df	FF	FF	FF	FF	DD	FF	FF	df	FF	df	FF	FF	FF	FF	df	FF	df	DD	DD	FF	FF	FF	FF	FF	FF	FF	df	FF	FF	FF	FF	FF	df	DD	FF	FF	FF	FF	FF	df	df	FF	DD	df	DD	df	df	df
chr4_76143930_76143954	DD	BB	BB	BB	BB	DD	BB	BB	DD	BB	DD	BB	BB	BB	BB	DD	BB	DD	DD	DD	BB	BB	BB	BB	BB	BB	BB	DD	BB	BB	BB	BB	BB	DD	DD	BB	BB	BB	BB	BB	DD	DD	BB	DD	DD	DD	DD	DD	DD
chr4_76150503_76150538	DD	BB	BB	BB	BB	DD	BB	BB	DD	BB	DD	BB	BB	BB	BB	DD	BB	DD	DD	DD	BB	BB	BB	bn	BB	BB	BB	DD	BB	BB	BB	BB	BB	DD	DD	BB	BB	BB	BB	BB	DD	DD	BB	DD	DD	DD	DD	DD	DD
chr4_76153447_76153490	DD	BB	BB	BB	BB	DD	BB	BB	DD	BB	DD	BB	BB	BB	BB	DD	BB	DD	DD	DD	BB	BB	BB	BB	BB	BB	BB	DD	BB	BB	BB	BB	BB	DD	DD	BB	BB	BB	BB	BB	DD	DD	BB	DD	DD	DD	DD	DD	DD
chr4_76182295_76182314	DD	BB	BB	BB	BB	DD	BB	BB	DD	BB	DD	BB	BB	BB	BB	DD	BB	DD	DD	DD	BB	BB	BB	BB	BB	BB	BB	DD	BB	BB	BB	BB	BB	DD	DD	BB	BB	BB	BB	BB	DD	DD	BB	DD	DD	DD	DD	DD	DD
chr4_76184999_76185020	DD	BB	BB	BB	BB	DD	BB	BB	DD	BB	DD	BB	BB	BB	BB	DD	BB	DD	DD	DD	BB	BB	BB	BB	BB	BB	BB	DD	BB	BB	BB	BB	BB	DD	DD	BB	BB	BB	BB	BB	DD	DD	BB	DD	DD	DD	DD	DD	DD
chr4_76219101_76219116	DD	BB	BB	BB	BB	DD	BB	BB	DD	BB	DD	BB	BB	BB	BB	DD	BB	DD	DD	DD	BB	BB	BB	BB	BB	BB	BB	DD	BB	BB	BB	BB	BB	DD	DD	BB	BB	BB	BB	BB	DD	DD	BB	DD	DD	DD	DD	DD	DD
chr4_76222478_76222512	DD	BB	BB	BB	BB	DD	BB	BB	DD	BB	DD	BB	BB	bd	BB	DD	BB	DD	DD	DD	BB	BB	BB	BB	BB	BB	BB	DD	BB	BB	BB	BB	BB	DD	DD	BB	BB	BB	BB	BB	DD	DD	BB	DD	DD	bd	DD	DD	DD
chr4_76233048_76233068	DD	BB	BB	BB	BB	DD	BB	BB	DD	BB	DD	BB	BB	BB	BB	DD	BB	DD	DD	DD	BB	BB	BB	BB	BB	BB	BB	DD	BB	BB	BB	BB	BB	DD	DD	BB	BB	BB	BB	BB	DD	DD	BB	DD	DD	DD	DD	DD	DD
chr4_76233076_76233087	DD	BB	BB	BB	BB	DD	BB	BB	DD	BB	DD	BB	BB	BB	BB	DD	BB	DD	DD	DD	BB	BB	BB	BB	BB	BB	BB	DD	BB	BB	BB	BB	BB	DD	DD	BB	BB	BB	BB	BB	DD	DD	BB	DD	DD	DD	DD	DD	DD
chr4_76236969_76236990	DD	BB	BB	BB	BB	DD	BB	BB	DD	BB	DD	BB	BB	BB	BB	DD	BB	DD	DD	DD	BB	BB	BB	BB	BB	BB	BB	DD	BB	BB	BB	BB	BB	DD	DD	BB	BB	BB	BB	BB	DD	DD	BB	DD	DD	DD	DD	DD	DD
chr4_76259617_76259630	DD	BB	BB	BB	BB	DD	BB	BB	DD	BB	DD	BB	BB	BB	BB	DD	BB	DD	DD	DD	BB	BB	BB	BB	BB	BB	BB	DD	BB	BB	BB	BB	BB	DD	DD	BB	BB	BB	BB	BB	DD	DD	BB	DD	DD	DD	DD	DD	DD
chr4_76274905_76274932	DD	BB	BB	BB	BB	DD	BB	BB	DD	BB	DD	BB	BB	BB	BB	DD	BB	DD	DD	DD	BB	BB	BB	BB	BB	BB	BB	DD	BB	BB	BB	BB	BB	DD	DD	BB	BB	BB	BB	BB	DD	DD	BB	DD	DD	DD	DD	DD	DD
chr4_76310513_76310532	dd	BB	BB	NA	BB	dd	BB	BB	NA	BB	dd	BB	NA	BB	NA	dd	BB	dn	dd	NA	BB	BB	BB	NA	BB	NA	BB	NA	BB	NA	BB	BB	NA	dd	dd	NA	NA	BB	BB	BB	DD	dd	BB	dd	dd	dd	dd	dd	dd
chr4_76330349_76330368	DD	BB	BB	BB	BB	DD	BB	BB	DD	BB	DD	BB	BB	BB	BB	DD	BB	DD	DD	DD	BB	BB	BB	BB	BB	BB	BB	DD	BB	BB	BB	BB	BB	DD	DD	BB	BB	BB	BB	BB	DD	DD	BB	DD	DD	DD	DD	DD	DD
chr4_76364151_76364170	DD	BB	BB	BB	BB	DD	BB	BB	DD	BB	DD	BB	BB	BB	BB	DD	BB	DD	DD	DD	BB	BB	BB	BB	BB	BB	BB	DD	BB	BB	BB	BB	BB	DD	DD	BB	BB	BB	BB	BB	DD	DD	BB	DD	DD	DD	DD	DD	DD
chr4_76364264_76364288	DD	BB	BB	BB	BB	DD	BB	BB	DD	BB	DD	BB	BB	BB	BB	DD	BB	DD	DD	DD	BB	BB	BB	BB	BB	BB	BB	DD	BB	BB	BB	BB	BB	DD	DD	BB	BB	BB	BB	BB	DD	DD	BB	DD	DD	DD	DD	DD	DD
chr4_76382612_76382623	DD	BB	BB	BB	BB	DD	BB	BB	DD	BB	DD	BB	BB	BB	BB	DD	BB	DD	DD	DD	BB	BB	BB	BB	BB	BB	BB	DD	BB	BB	BB	BB	BB	DD	DD	BB	BB	BB	BB	bn	DD	DD	BB	DD	DD	DD	DD	DD	DD
chr4_76389049_76389076	dn	BB	BB	BB	BB	dn	BB	BB	DD	BB	DD	BB	BB	BB	BB	DD	BB	dn	dn	DD	BB	BB	BB	BB	BB	BB	BB	DD	BB	BB	BB	BB	BB	dn	DD	BB	BB	BB	BB	BB	DD	DD	BB	dn	dn	dn	DD	DD	DD
chr4_76395690_76395705	DD	BB	BB	BB	BB	DD	BB	BB	DD	BB	DD	BB	BB	BB	BB	DD	BB	DD	DD	DD	BB	BB	BB	BB	BB	BB	BB	DD	BB	BB	BB	BB	BB	DD	DD	BB	BB	BB	BB	BB	DD	DD	BB	DD	DD	DD	DD	DD	DD
chr4_76427028_76427039	df	FF	FF	FF	FF	df	FF	FF	df	FF	df	FF	FF	FF	FF	DD	FF	df	df	df	FF	FF	FF	FF	FF	FF	FF	df	FF	FF	FF	FF	FF	df	df	FF	FF	FF	FF	FF	df	df	FF	df	df	df	df	DD	df
chr4_76427043_76427081	DD	BB	BB	BB	BB	DD	BB	BB	DD	BB	DD	BB	BB	BB	BB	DD	BB	DD	DD	DD	BB	BB	BB	BB	BB	BB	BB	DD	BB	BB	BB	BB	BB	DD	DD	BB	BB	BB	BB	BB	DD	DD	BB	DD	DD	DD	DD	DD	DD
chr4_76427440_76427460	DD	BB	BB	BB	BB	DD	BB	BB	DD	BB	DD	BB	BB	BB	BB	DD	BB	DD	DD	DD	BB	BB	BB	BB	BB	BB	BB	DD	BB	BB	BB	BB	BB	DD	DD	BB	BB	BB	BB	BB	DD	DD	BB	DD	DD	DD	DD	DD	DD
chr4_76428857_76428884	DD	BB	BB	BB	BB	DD	BB	BB	DD	BB	DD	BB	BB	BB	BB	DD	BB	DD	DD	DD	BB	BB	BB	BB	BB	BB	BB	DD	BB	BB	BB	BB	BB	DD	DD	BB	BB	BB	BB	BB	DD	DD	BB	DD	DD	DD	DD	DD	DD
chr4_76432044_76432059	DD	BB	BB	BB	BB	DD	BB	BB	DD	BB	DD	BB	BB	BB	BB	DD	BB	DD	DD	DD	BB	BB	BB	BB	BB	BB	BB	DD	BB	BB	BB	BB	BB	DD	DD	BB	BB	BB	BB	BB	DD	DD	BB	DD	DD	DD	DD	DD	DD
chr4_76492778_76492812	DD	BB	BB	BB	BB	DD	BB	BB	DD	BB	DD	BB	BB	BB	BB	DD	BB	DD	DD	DD	BB	BB	BB	BB	BB	BB	BB	DD	BB	BB	BB	BB	BB	DD	DD	BB	BB	BB	BB	BB	DD	DD	BB	DD	DD	DD	DD	DD	DD
chr4_76498194_76498233	DD	BB	BB	BB	BB	DD	BB	BB	DD	BB	DD	BB	BB	BB	BB	DD	BB	DD	DD	DD	BB	BB	BB	bn	BB	BB	BB	DD	BB	BB	BB	BB	BB	DD	DD	BB	BB	BB	BB	BB	DD	DD	BB	DD	DD	DD	DD	DD	DD
chr4_76512253_76512276	DD	BB	BB	BB	BB	DD	BB	BB	DD	BB	DD	BB	BB	BB	BB	DD	BB	DD	DD	DD	BB	BB	BB	BB	BB	BB	BB	DD	BB	BB	BB	BB	BB	DD	DD	BB	BB	BB	BB	BB	DD	DD	BB	DD	DD	DD	DD	DD	DD
chr4_76518895_76518926	DD	BB	BB	BB	BB	DD	BB	BB	DD	BB	DD	BB	BB	BB	BB	DD	BB	DD	DD	DD	BB	BB	BB	BB	BB	BB	BB	DD	BB	BB	BB	BB	BB	DD	DD	BB	BB	BB	BB	BB	DD	DD	BB	DD	DD	DD	DD	DD	DD
chr4_76519960_76519987	DD	BB	BB	BB	BB	DD	BB	BB	DD	BB	DD	BB	BB	BB	BB	DD	BB	DD	DD	DD	BB	BB	BB	BB	BB	BB	BB	DD	BB	BB	BB	BB	BB	DD	DD	BB	BB	BB	BB	BB	DD	DD	BB	DD	DD	DD	DD	DD	DD
chr4_76534547_76534580	DD	BB	BB	BB	BB	DD	BB	BB	DD	BB	DD	BB	BB	BB	BB	DD	BB	DD	DD	DD	BB	BB	BB	BB	BB	bn	BB	DD	BB	BB	BB	BB	BB	DD	DD	BB	bn	BB	BB	BB	DD	DD	BB	DD	DD	DD	DD	DD	DD
chr4_76545214_76545225	DD	BB	BB	BB	BB	DD	BB	BB	DD	BB	DD	BB	BB	BB	BB	DD	BB	DD	DD	DD	BB	BB	BB	BB	BB	BB	BB	DD	BB	BB	BB	BB	BB	DD	DD	BB	BB	BB	BB	BB	DD	DD	BB	DD	DD	DD	DD	DD	DD
chr4_76551177_76551208	dn	BB	BB	BB	BB	NA	BB	BB	DD	BB	dn	BB	BB	NA	BB	DD	BB	DD	DD	NA	BB	BB	BB	NN	BB	BB	BB	NA	BB	BB	BB	BB	BB	DD	NA	BB	BB	NA	BB	BB	NA	DD	BB	NA	NA	NN	DD	DD	DD
chr4_76555582_76555605	DD	BB	BB	BB	BB	DD	BB	BB	DD	BB	DD	BB	BB	BB	BB	DD	BB	DD	DD	DD	BB	BB	BB	BB	BB	BB	BB	DD	BB	BB	BB	BB	BB	DD	DD	BB	BB	BB	BB	BB	DD	DD	BB	DD	DD	DD	DD	DD	DD
chr4_76566780_76566800	DD	BB	BB	BB	BB	DD	BB	BB	DD	BB	DD	BB	BB	BB	BB	DD	BB	DD	DD	DD	BB	BB	BB	BB	BB	BB	BB	DD	BB	BB	BB	BB	BB	DD	DD	BB	BB	BB	BB	BB	DD	DD	BB	DD	DD	DD	DD	DD	DD
chr4_76575297_76575314	DD	BB	BB	BB	BB	DD	BB	BB	DD	BB	DD	BB	BB	BB	BB	dn	BB	DD	dn	DD	BB	BB	BB	BB	BB	BB	BB	dn	BB	BB	BB	BB	BB	DD	DD	BB	BB	BB	BB	BB	DD	DD	BB	DD	DD	dn	DD	DD	DD
chr4_76593310_76593324	DD	BB	BB	BB	BB	DD	BB	BB	DD	BB	DD	BB	BB	BB	BB	DD	BB	DD	DD	DD	BB	BB	BB	BB	BB	BB	BB	DD	BB	BB	BB	BB	BB	DD	DD	BB	BB	BB	BB	BB	DD	DD	BB	DD	DD	DD	DD	DD	DD
chr4_76646582_76646593	DD	BB	BB	BB	BB	DD	BB	BB	DD	BB	DD	BB	BB	BB	BB	DD	BB	DD	DD	DD	BB	BB	BB	BB	BB	BB	BB	DD	BB	BB	BB	BB	BB	DD	DD	BB	BB	BB	BB	BB	DD	DD	BB	DD	DD	DD	DD	DD	DD
chr4_76664504_76664531	DD	BB	BB	BB	BB	DD	BB	BB	DD	BB	DD	BB	BB	BB	BB	DD	BB	DD	DD	DD	BB	BB	BB	BB	BB	BB	BB	DD	BB	BB	BB	BB	BB	DD	DD	BB	BB	BB	BB	BB	DD	DD	BB	DD	DD	DD	DD	DD	DD
chr4_76677779_76677832	DD	BB	NA	BB	NA	DD	BB	BB	NA	BB	DD	BB	NA	NA	NA	DD	NA	NA	NA	DD	BB	BB	BB	NA	NA	NA	BB	DD	BB	BB	BB	BB	bn	DD	DD	BB	BB	BB	NA	BB	NA	DD	NN	NA	DD	DD	DD	DD	DD
chr4_76683079_76683096	DD	BB	BB	BB	BB	DD	BB	BB	DD	BB	DD	BB	BB	BB	BB	DD	BB	DD	DD	DD	BB	BB	BB	BB	BB	BB	BB	DD	BB	BB	BB	BB	BB	DD	DD	BB	BB	BB	BB	BB	DD	DD	BB	DD	DD	DD	DD	DD	DD
chr4_76684674_76684691	DD	BB	BB	BB	BB	DD	BB	BB	DD	BB	DD	BB	BB	BB	BB	DD	BB	DD	DD	DD	BB	BB	BB	BB	BB	BB	BB	DD	BB	BB	BB	BB	BB	DD	DD	BB	BB	BB	BB	BB	DD	DD	BB	DD	DD	DD	DD	DD	DD
chr4_76699862_76699873	DD	BB	BB	BB	BB	DD	BB	BB	DD	BB	DD	BB	BB	BB	BB	DD	BB	DD	DD	DD	BB	BB	BB	BB	BB	BB	BB	DD	BB	BB	BB	BB	BB	DD	DD	BB	BB	BB	BB	BB	DD	DD	BB	DD	DD	DD	DD	DD	DD
chr4_76701411_76701454	DD	BB	BB	BB	BB	DD	BB	BB	DD	BB	DD	BB	BB	BB	BB	DD	BB	DD	DD	DD	BB	BB	BB	BB	BB	BB	BB	DD	BB	BB	BB	BB	BB	DD	DD	BB	BB	BB	BB	BB	DD	DD	BB	DD	DD	dn	DD	DD	DD
chr4_76720217_76720231	DD	BB	BB	BB	BB	DD	BB	BB	DD	BB	DD	BB	BB	BB	BB	DD	BB	DD	DD	DD	BB	BB	BB	BB	BB	BB	BB	DD	BB	BB	BB	BB	BB	DD	DD	BB	BB	BB	BB	BB	DD	DD	BB	DD	DD	DD	DD	DD	DD
chr4_76735500_76735547	DD	BB	BB	BB	BB	BB	BB	BB	DD	BB	DD	BB	BB	BB	BB	DD	BB	DD	DD	DD	BB	BB	BB	BB	BB	BB	BB	DD	BB	BB	BB	BB	BB	DD	DD	bn	BB	BB	BB	BB	DD	DD	BB	DD	DD	BB	DD	DD	DD
chr4_76743149_76743166	DD	BB	BB	BB	BB	DD	BB	BB	DD	BB	DD	BB	BB	BB	BB	DD	BB	DD	DD	DD	BB	BB	BB	BB	BB	BB	BB	DD	BB	BB	BB	BB	BB	DD	DD	BB	BB	BB	BB	BB	DD	DD	BB	DD	DD	DD	DD	DD	DD
chr4_76756387_76756398	DD	BB	BB	BB	BB	DD	BB	BB	DD	BB	DD	BB	BB	BB	BB	DD	BB	DD	DD	DD	BB	BB	BB	BB	BB	BB	BB	DD	BB	BB	BB	BB	BB	DD	DD	BB	BB	BB	BB	BB	DD	DD	BB	DD	DD	DD	DD	DD	DD
chr4_76757483_76757521	DD	BB	BB	BB	BB	DD	BB	BB	DD	BB	DD	BB	BB	BB	BB	DD	BB	DD	DD	DD	BB	BB	BB	BB	BB	BB	BB	DD	BB	BB	BB	BB	BB	DD	DD	BB	BB	BB	BB	BB	DD	DD	BB	DD	DD	DD	DD	DD	DD
chr4_76757880_76757891	DD	BB	BB	BB	BB	DD	BB	BB	DD	BB	DD	BB	BB	BB	BB	DD	BB	DD	DD	DD	BB	BB	BB	BB	BB	BB	BB	DD	BB	BB	BB	BB	BB	DD	DD	BB	BB	BB	BB	BB	DD	DD	BB	DD	DD	DD	DD	DD	DD
chr4_76760309_76760328	DD	BB	BB	BB	BB	DD	BB	BB	DD	BB	DD	BB	BB	BB	BB	DD	BB	DD	bd	DD	BB	BB	BB	BB	BB	BB	BB	DD	BB	BB	BB	BB	BB	bd	DD	BB	BB	BB	BB	BB	DD	DD	BB	DD	DD	bd	DD	DD	bd
chr4_76773510_76773524	DD	BB	BB	BB	BB	DD	BB	BB	DD	BB	DD	BB	BB	BB	bd	DD	BB	DD	DD	DD	BB	BB	BB	BB	BB	BB	BB	DD	BB	BB	BB	BB	BB	DD	DD	BB	BB	BB	BB	BB	DD	DD	BB	DD	DD	DD	DD	DD	DD
chr4_76793079_76793106	NA	NA	BB	BB	BB	NA	BB	BB	DD	BB	DD	BB	BB	BB	BB	DD	BB	NA	NA	DD	BB	BB	BB	BB	BB	NA	BB	DD	BB	NA	BB	BB	BB	NN	dn	BB	BB	NA	BB	BB	NA	dn	BB	DD	dn	NA	dn	NA	DD
chr4_76794850_76794873	DD	BB	BB	BB	BB	DD	BB	BB	DD	BB	DD	BB	BB	BB	BB	DD	BB	DD	DD	DD	BB	BB	BB	BB	BB	BB	BB	DD	BB	BB	BB	BB	BB	DD	DD	BB	BB	BB	BB	BB	DD	DD	BB	DD	DD	DD	DD	DD	DD
chr4_76821476_76821491	DD	BB	BB	BB	BB	DD	BB	BB	DD	BB	DD	BB	BB	BB	BB	DD	BB	DD	DD	DD	BB	BB	BB	BB	BB	BB	BB	DD	BB	BB	BB	BB	BB	DD	DD	BB	BB	BB	BB	BB	DD	DD	BB	DD	DD	DD	DD	DD	DD
chr4_76824202_76824233	DD	BB	BB	BB	BB	DD	BB	BB	DD	BB	DD	BB	BB	bd	BB	DD	BB	DD	DD	DD	BB	BB	BB	BB	BB	BB	BB	DD	BB	BB	BB	BB	BB	DD	DD	BB	BB	BB	BB	BB	DD	DD	BB	DD	DD	DD	DD	DD	DD
chr4_76849561_76849576	DD	BB	BB	BB	BB	DD	BB	BB	DD	BB	DD	BB	BB	BB	BB	DD	BB	DD	DD	DD	BB	BB	BB	BB	BB	BB	BB	DD	BB	BB	BB	BB	BB	DD	DD	BB	BB	BB	BB	BB	DD	DD	BB	DD	DD	DD	DD	DD	DD
chr4_76859683_76859706	DD	BB	BB	BB	BB	DD	BB	BB	DD	BB	DD	BB	BB	BB	BB	DD	BB	DD	DD	DD	BB	BB	BB	BB	BB	BB	BB	DD	BB	BB	BB	BB	BB	DD	DD	BB	BB	BB	BB	BB	DD	DD	BB	DD	DD	DD	DD	DD	DD
chr4_76860314_76860333	DD	BB	BB	BB	BB	DD	BB	BB	DD	BB	DD	BB	BB	BB	BB	DD	BB	DD	DD	DD	BB	BB	BB	BB	BB	BB	BB	DD	BB	BB	BB	BB	BB	DD	DD	BB	BB	BB	BB	bn	DD	DD	BB	DD	DD	DD	DD	DD	DD
chr4_77135133_77135172	NA	BB	BB	NA	BB	DD	BB	NA	NA	BB	DD	BB	BB	NN	BB	DD	BB	DD	DD	DD	NA	BB	NA	BB	BB	NA	BB	DD	NA	BB	NA	BB	BB	DD	DD	BB	BB	BB	BB	BB	NA	DD	bn	DD	DD	NA	DD	DD	DD
chr4_77248842_77248863	FF	FF	FF	FF	FF	FF	NA	FF	FF	FF	FF	FF	FF	FF	FF	NN	FF	FF	FF	FF	FF	FF	FF	FF	FF	FF	FF	FF	FF	FF	FF	FF	FF	FF	FF	FF	FF	FF	FF	FF	FF	FF	FF	FF	FF	FF	FF	NA	FF
chr4_77273623_77273650	FF	FF	FF	FF	FF	FF	NA	FF	FF	NN	FF	FF	FF	FF	FF	FF	FF	FF	FF	FF	FF	FF	FF	FF	FF	FF	FF	FF	NA	FF	FF	FF	FF	FF	FF	FF	FF	NA	FF	FF	FF	FF	FF	FF	FF	NA	FF	FF	FF
chr4_77307991_77308030	DD	DD	BB	DD	BB	DD	DD	DD	DD	BB	DD	DD	BB	BB	BB	DD	BB	DD	DD	DD	DD	DD	DD	DD	DD	BB	BB	DD	BB	BB	BB	BB	BB	DD	DD	BB	BB	BB	BB	BB	DD	DD	BB	DD	DD	DD	DD	DD	DD
chr4_77525623_77525682	FF	FF	FF	NA	FF	df	FF	FF	df	bf	df	FF	bf	bf	fn	df	FF	df	bf	df	NA	NA	FF	NA	fn	bf	FF	df	fn	bf	FF	bf	FF	DD	df	fn	bf	bf	bf	FF	df	df	FF	FF	bd	df	bd	df	bd
chr4_77767737_77767776	DD	bn	BB	BB	BB	DD	BB	BB	DD	BB	DD	BB	BB	BB	BB	DD	bn	DD	DD	DD	BB	BB	BB	BB	BB	BB	BB	DD	BB	BB	BB	BB	BB	DD	DD	BB	BB	BB	BB	BB	DD	DD	BB	DD	DD	DD	DD	DD	DD
chr4_77832539_77832570	FF	FF	FF	FF	FF	FF	FF	FF	FF	FF	NN	FF	NN	FF	FF	FF	FF	FF	FF	FF	FF	FF	FF	FF	FF	NA	FF	FF	FF	FF	FF	FF	FF	FF	FF	FF	FF	FF	FF	FF	FF	FF	FF	FF	FF	FF	FF	FF	FF
chr4_77893282_77893329	FF	FF	FF	NA	FF	FF	NA	NN	FF	NA	FF	FF	FF	FF	NA	FF	FF	FF	NA	FF	FF	FF	FF	NA	FF	NA	FF	NN	FF	FF	FF	NA	FF	FF	FF	FF	FF	FF	FF	FF	FF	FF	NA	FF	NA	FF	FF	FF	FF
chr4_77905323_77905378	DD	BB	BB	NA	BB	DD	BB	BB	DD	NN	NA	BB	NA	DD	BB	DD	BB	DD	NA	NA	BB	NA	BB	NA	DD	NA	BB	DD	NA	BB	BB	BB	NA	NN	DD	NA	NA	BB	BB	BB	bd	bd	NA	DD	NA	NA	NA	DD	DD
chr4_77967265_77967282	FF	FF	FF	FF	FF	FF	FF	FF	FF	FF	FF	FF	FF	FF	FF	FF	FF	FF	NA	FF	NA	FF	FF	FF	FF	FF	FF	FF	FF	FF	FF	FF	FF	FF	FF	FF	FF	FF	NA	FF	FF	FF	FF	FF	FF	FF	FF	FF	FF
chr4_78174354_78174401	DD	DD	DD	NA	DD	DD	DD	DD	DD	DD	DD	DD	DD	NA	DD	UU	DD	DD	DD	DD	NA	DD	DD	DD	DD	DD	DD	UU	du	DD	DD	DD	DD	DD	DD	DD	DD	NA	DD	DD	DD	DD	DD	DD	DD	DD	DD	DD	UU
chr4_78199470_78199497	DD	BB	BB	BB	BB	DD	BB	BB	DD	BB	DD	BB	BB	BB	BB	DD	BB	DD	DD	DD	BB	BB	BB	BB	NA	BB	BB	DD	BB	BB	NA	BB	BB	DD	DD	BB	BB	BB	BB	BB	DD	DD	BB	DD	DD	DD	DD	DD	DD
chr4_78786492_78786535	DD	BB	BB	BB	BB	DD	BB	BB	DD	BB	DD	NA	BB	BB	BB	NA	BB	DD	NA	DD	DD	NA	BB	BB	BB	NA	BB	DD	BB	BB	DD	BB	BB	DD	DD	BB	BB	BB	BB	BB	DD	DD	BB	DD	DD	DD	DD	DD	NA
chr4_78826819_78826863	DD	BB	BB	BB	BB	DD	BB	BB	DD	BB	DD	BB	BB	BB	BB	DD	BB	DD	DD	DD	DD	BB	BB	BB	DD	BB	BB	DD	BB	BB	BB	BB	BB	DD	DD	BB	BB	BB	BB	BB	DD	DD	BB	DD	DD	DD	DD	DD	DD
chr4_78847912_78847947	NA	BB	BB	DD	NA	NN	BB	BB	DD	BB	NN	BB	BB	NA	BB	DD	NA	NA	DD	DD	DD	NA	BB	BB	BB	BB	BB	DD	BB	NA	BB	BB	BB	DD	NA	BB	BB	NA	BB	NA	DD	DD	BB	DD	NA	DD	DD	DD	NA
chr4_78875904_78875943	FF	FF	FF	FF	FF	FF	FF	FF	FF	FF	FF	FF	FF	NN	FF	FF	FF	FF	FF	FF	FF	FF	NA	FF	FF	NA	FF	FF	FF	FF	NA	FF	NA	FF	NA	FF	FF	FF	FF	FF	FF	FF	NA	FF	FF	NA	FF	FF	NA
chr4_78948666_78948693	DD	bn	BB	BB	BB	DD	BB	BB	DD	BB	DD	BB	BB	BB	BB	DD	BB	DD	DD	DD	DD	BB	BB	BB	BB	BB	BB	DD	BB	BB	BB	bn	BB	DD	DD	BB	BB	bn	BB	BB	DD	DD	BB	DD	DD	DD	DD	DD	DD
chr4_78960487_78960521	FF	FF	FF	FF	FF	NA	FF	FF	FF	FF	FF	FF	FF	FF	FF	NN	FF	FF	FF	FF	FF	FF	FF	NA	FF	NA	FF	FF	FF	FF	FF	FF	FF	FF	FF	FF	FF	FF	FF	FF	FF	FF	FF	FF	FF	FF	FF	FF	FF
chr4_78966063_78966094	DD	BB	BB	BB	BB	DD	BB	BB	DD	BB	DD	BB	BB	BB	BB	DD	BB	DD	DD	DD	DD	BB	BB	BB	BB	BB	BB	DD	BB	BB	BB	BB	BB	DD	DD	BB	BB	BB	BB	BB	DD	DD	BB	DD	DD	DD	DD	DD	DD
chr4_79037164_79037179	DD	BB	BB	BB	BB	DD	BB	BB	DD	BB	DD	BB	BB	BB	BB	DD	BB	DD	DD	DD	DD	BB	BB	BB	BB	BB	BB	DD	BB	BB	BB	BB	BB	DD	DD	BB	BB	BB	BB	BB	DD	DD	BB	DD	DD	DD	DD	DD	DD
chr4_79057286_79057317	NA	FF	FF	FF	FF	FF	FF	FF	FF	FF	FF	FF	FF	FF	FF	FF	FF	NA	FF	NA	FF	FF	FF	NN	FF	FF	FF	FF	FF	NA	FF	FF	FF	FF	FF	FF	FF	FF	FF	FF	FF	FF	FF	FF	FF	FF	FF	FF	FF
chr4_79070997_79071036	DD	BB	BB	BB	BB	DD	BB	BB	DD	BB	DD	BB	BB	BB	BB	DD	BB	DD	DD	DD	DD	BB	BB	BB	BB	BB	BB	DD	BB	BB	BB	BB	BB	DD	DD	BB	BB	BB	BB	BB	DD	DD	BB	DD	DD	DD	DD	DD	DD
chr4_79104831_79104886	FF	FF	FF	FF	FF	NN	NA	NA	FF	FF	FF	FF	FF	FF	FF	FF	NN	FF	NA	NA	FF	FF	FF	NA	NN	FF	FF	FF	NN	FF	FF	FF	FF	NA	FF	FF	FF	FF	FF	FF	NA	FF	FF	NN	FF	NA	NA	FF	NA
chr4_79129960_79129995	DD	BB	BB	BB	BB	DD	BB	BB	DD	BB	DD	BB	BB	BB	BB	DD	BB	DD	DD	DD	DD	BB	BB	BB	BB	BB	BB	DD	BB	BB	bn	BB	BB	DD	DD	BB	BB	BB	BB	BB	DD	DD	BB	DD	DD	DD	DD	DD	DD
chr4_79132472_79132483	DD	BB	BB	BB	BB	DD	BB	BB	DD	BB	bd	BB	BB	BB	BB	bd	BB	DD	DD	bd	DD	BB	BB	BB	BB	BB	BB	bd	BB	BB	BB	BB	BB	bd	DD	BB	BB	BB	BB	BB	DD	DD	BB	bd	DD	DD	bd	DD	DD
chr4_79132486_79132501	DD	BB	BB	BB	BB	DD	BB	BB	DD	BB	DD	BB	BB	BB	BB	DD	BB	DD	DD	DD	DD	BB	BB	BB	BB	BB	BB	DD	BB	BB	BB	BB	BB	DD	DD	BB	BB	BB	BB	BB	DD	DD	BB	DD	DD	DD	DD	DD	DD
chr4_79134080_79134115	DD	BB	BB	BB	NA	DD	BB	BB	DD	BB	DD	BB	BB	BB	BB	DD	BB	DD	DD	DD	DD	BB	BB	BB	BB	BB	BB	DD	BB	BB	BB	BB	BB	DD	DD	BB	BB	BB	BB	BB	NA	NA	BB	DD	DD	DD	DD	NA	NN
chr4_79138701_79138748	NA	BB	BB	BB	NA	NA	NA	BB	nn	BB	NN	BB	NN	BB	BB	NN	BB	NN	NN	NA	NA	NA	BB	BB	BB	BB	BB	NA	BB	BB	BB	BB	BB	NA	NA	BB	BB	BB	BB	BB	NA	DD	BB	NA	DD	NA	DD	NA	NA
chr4_79153948_79153965	DD	BB	BB	BB	BB	DD	BB	BB	DD	BB	DD	BB	BB	BB	BB	DD	BB	DD	DD	DD	DD	BB	BB	BB	BB	BB	BB	DD	BB	BB	BB	BB	BB	DD	DD	BB	BB	BB	BB	BB	DD	DD	BB	DD	DD	DD	DD	DD	DD
chr4_79175693_79175728	DD	BB	BB	BB	BB	DD	BB	BB	DD	BB	DD	BB	BB	BB	BB	DD	BB	DD	DD	DD	DD	BB	BB	BB	BB	BB	BB	DD	BB	BB	BB	BB	BB	DD	dn	BB	BB	BB	BB	BB	DD	DD	BB	DD	DD	DD	DD	DD	DD
chr4_79188512_79188565	dd	BB	bn	bn	BB	dd	bd	BB	dd	BB	dd	BB	BB	bn	BB	dd	bd	dd	dd	dd	dd	BB	bn	BB	BB	BB	bn	dd	BB	BB	bd	BB	BB	dd	dd	BB	BB	bn	BB	bn	dd	dd	BB	dd	dd	dd	dd	dd	dd
chr4_79217611_79217626	DD	BB	BB	BB	BB	DD	BB	BB	DD	BB	DD	BB	BB	BB	BB	DD	BB	DD	DD	DD	DD	BB	BB	BB	BB	BB	BB	DD	BB	BB	BB	BB	BB	DD	DD	BB	BB	BB	BB	BB	DD	DD	BB	DD	DD	DD	DD	DD	DD
chr4_79221575_79221602	DD	BB	BB	BB	bd	DD	BB	BB	DD	BB	DD	BB	BB	BB	BB	DD	BB	DD	DD	DD	DD	BB	BB	BB	BB	BB	BB	DD	BB	BB	BB	BB	bn	DD	DD	BB	BB	bd	BB	BB	DD	DD	BB	DD	DD	DD	DD	DD	DD
chr4_79357141_79357164	dd	BB	BB	BB	BB	dd	BB	BB	dd	BB	dd	BB	BB	BB	BB	dd	BB	DD	dd	dd	DD	BB	BB	BB	BB	BB	BB	dd	BB	BB	BB	BB	BB	dd	dd	BB	BB	BB	BB	BB	DD	DD	BB	dd	dd	DD	DD	dd	DD
chr4_79360008_79360035	DD	BB	BB	BB	BB	DD	BB	BB	DD	BB	DD	BB	BB	BB	BB	DD	BB	DD	DD	DD	DD	BB	BB	BB	BB	BB	BB	DD	BB	BB	BB	BB	BB	DD	DD	BB	BB	BB	BB	BB	DD	DD	BB	DD	DD	DD	DD	DD	DD
chr4_79378102_79378125	DD	BB	BB	BB	BB	DD	BB	BB	DD	BB	DD	BB	bd	BB	BB	DD	BB	DD	DD	DD	DD	BB	BB	BB	BB	BB	BB	DD	BB	BB	BB	BB	BB	DD	DD	BB	BB	BB	BB	BB	DD	DD	BB	DD	DD	DD	DD	DD	DD
chr4_79437572_79437591	DD	BB	BB	BB	BB	DD	BB	BB	DD	BB	DD	BB	BB	BB	BB	DD	BB	DD	DD	DD	DD	BB	BB	BB	BB	BB	BB	DD	BB	BB	BB	BB	BB	DD	DD	BB	BB	BB	BB	BB	DD	DD	BB	DD	DD	DD	DD	DD	DD
chr4_79462845_79462871	DD	BB	BB	BB	BB	DD	BB	BB	DD	BB	DD	BB	BB	BB	BB	DD	BB	DD	DD	DD	DD	BB	BB	BB	BB	BB	BB	DD	BB	BB	BB	BB	BB	DD	DD	BB	BB	BB	BB	BB	DD	DD	BB	DD	DD	DD	DD	DD	DD
chr4_79465840_79465867	DD	BB	BB	BB	BB	DD	BB	BB	DD	BB	DD	BB	BB	BB	BB	DD	BB	DD	DD	DD	DD	BB	BB	BB	BB	BB	BB	DD	BB	BB	BB	BB	BB	DD	DD	BB	BB	BB	BB	BB	DD	DD	BB	DD	DD	DD	DD	DD	DD
chr4_79491483_79491494	DD	BB	BB	BB	BB	DD	BB	bn	DD	BB	DD	BB	BB	BB	BB	DD	BB	DD	DD	DD	DD	BB	BB	BB	BB	BB	BB	DD	BB	BB	BB	BB	BB	DD	DD	bn	BB	BB	BB	BB	DD	DD	BB	DD	DD	DD	DD	DD	DD
chr4_79492732_79492761	DD	BB	BB	BB	BB	DD	BB	BB	DD	BB	DD	BB	BB	BB	BB	DD	BB	DD	DD	DD	DD	BB	BB	BB	BB	BB	BB	DD	BB	BB	BB	BB	BB	DD	DD	BB	BB	BB	BB	BB	DD	DD	BB	DD	DD	DD	DD	DD	DD
chr4_79604031_79604074	DD	BB	BB	BB	BB	DD	BB	BB	DD	BB	DD	BB	BB	BB	BB	DD	BB	DD	DD	DD	DD	BB	BB	BB	BB	BB	BB	DD	BB	BB	BB	BB	BB	DD	DD	BB	BB	BB	BB	BB	DD	DD	BB	DD	DD	DD	DD	DD	DD
chr4_79654273_79654304	DD	BB	BB	BB	BB	DD	BB	BB	DD	BB	DD	BB	BB	BB	BB	DD	BB	DD	DD	DD	DD	BB	BB	BB	BB	BB	BB	DD	BB	BB	BB	BB	BB	DD	DD	BB	BB	BB	BB	BB	DD	DD	BB	DD	DD	DD	DD	DD	DD
chr4_79678866_79678920	DD	BB	bb	bb	BB	DD	BB	BB	DD	bb	DD	bb	bb	bb	bb	DD	BB	DD	DD	DD	DD	BB	BB	BB	BB	bb	BB	DD	bb	bb	bb	bn	BB	DD	DD	BB	BB	bb	BB	bb	DD	DD	bb	DD	DD	DD	DD	DD	DD
chr4_79724668_79724695	FF	FF	NA	NA	NA	FF	FF	FF	FF	FF	FF	FF	FF	FF	FF	FF	FF	FF	FF	FF	FF	FF	FF	NN	FF	NA	FF	FF	FF	FF	NA	FF	FF	FF	FF	FF	FF	NA	FF	NA	FF	NA	FF	FF	FF	FF	FF	NA	FF
chr4_79734877_79734901	DD	BB	BB	BB	BB	DD	BB	BB	DD	BB	DD	BB	BB	BB	BB	DD	BB	DD	DD	DD	DD	BB	BB	BB	BB	BB	BB	DD	BB	BB	BB	BB	BB	DD	DD	BB	BB	BB	BB	BB	DD	DD	BB	DD	DD	DD	DD	DD	DD
chr4_79740353_79740366	DD	BB	BB	BB	BB	DD	BB	BB	DD	BB	DD	BB	BB	BB	BB	DD	BB	DD	DD	DD	DD	BB	BB	BB	BB	BB	BB	DD	BB	BB	BB	BB	BB	DD	DD	BB	BB	BB	BB	BB	DD	DD	BB	DD	DD	DD	DD	DD	DD
chr4_79848537_79848572	DD	BB	BB	BB	BB	DD	BB	BB	DD	BB	DD	BB	BB	BB	BB	DD	BB	DD	DD	DD	DD	BB	BB	BB	BB	BB	BB	DD	BB	BB	BB	BB	BB	DD	DD	BB	BB	BB	BB	BB	DD	DD	BB	DD	DD	DD	DD	DD	DD
chr4_79869664_79869678	DD	BB	BB	BB	BB	DD	BB	BB	dd	BB	dd	BB	BB	BB	BB	DD	BB	dd	DD	dd	DD	BB	BB	BB	BB	BB	BB	DD	BB	bd	BB	BB	BB	DD	dd	BB	BB	BB	BB	BB	dd	dd	BB	DD	dd	dd	DD	DD	dd
chr4_79892159_79892170	DD	BB	BB	BB	BB	DD	BB	BB	DD	BB	DD	BB	BB	BB	BB	DD	BB	DD	DD	DD	DD	BB	BB	BB	BB	BB	BB	DD	BB	BB	BB	BB	BB	DD	DD	BB	BB	BB	BB	BB	DD	DD	BB	DD	DD	DD	DD	DD	DD
chr4_79897307_79897340	DD	BB	BB	BB	BB	DD	BB	BB	DD	BB	DD	BB	BB	BB	BB	DD	BB	DD	DD	DD	DD	BB	BB	BB	BB	BB	BB	dn	BB	BB	BB	BB	BB	DD	DD	BB	BB	BB	BB	BB	DD	dn	BB	DD	DD	DD	DD	DD	DD
chr4_79903005_79903039	DD	BB	NA	BB	BB	DD	BB	BB	DD	NA	DD	BB	BB	NA	BB	DD	BB	DD	NA	DD	NA	BB	NA	NA	NA	NA	BB	DD	NA	BB	BB	NA	BB	DD	DD	BB	BB	BB	NA	BB	NA	DD	NA	DD	DD	DD	DD	DD	DD
chr4_79903463_79903522	NA	BB	BB	BB	BB	DD	BB	bn	DD	BB	DD	BB	NA	BB	BB	DD	BB	DD	DD	DD	dn	BB	BB	NA	BB	BB	BB	DD	BB	BB	BB	BB	BB	DD	DD	BB	NA	bn	BB	BB	NA	DD	NA	DD	DD	DD	DD	DD	DD
chr4_79925048_79925099	DD	NA	NA	NA	bn	DD	NN	NN	DD	bn	NA	BB	BB	NA	NN	DD	NA	DD	DD	DD	NA	BB	bn	NA	NA	NA	BB	DD	BB	NA	NA	BB	BB	DD	NA	BB	BB	NA	BB	NA	NA	DD	NA	DD	DD	DD	DD	DD	DD
chr4_79947669_79947684	DD	BB	BB	BB	BB	DD	BB	BB	DD	BB	DD	BB	BB	BB	BB	DD	BB	DD	DD	DD	DD	BB	BB	BB	BB	BB	BB	DD	BB	BB	BB	BB	BB	DD	DD	BB	BB	BB	BB	BB	DD	DD	BB	DD	DD	DD	DD	DD	DD
chr4_80026264_80026281	DD	BB	BB	BB	BB	DD	BB	BB	DD	BB	DD	BB	BB	BB	BB	DD	BB	DD	DD	DD	DD	BB	BB	BB	BB	BB	BB	DD	BB	BB	BB	BB	BB	DD	DD	BB	BB	BB	BB	BB	DD	DD	BB	DD	DD	DD	DD	DD	DD
chr4_80030500_80030556	DD	BB	BB	BB	BB	DD	BB	BB	DD	BB	DD	BB	BB	bn	BB	DD	BB	DD	DD	DD	DD	BB	BB	BB	BB	BB	BB	DD	BB	BB	BB	BB	BB	DD	DD	BB	BB	BB	BB	BB	DD	DD	BB	DD	DD	DD	DD	DD	DD
chr4_80047251_80047262	DD	BB	BB	BB	BB	DD	BB	BB	DD	BB	DD	BB	BB	BB	BB	DD	BB	DD	DD	DD	DD	BB	BB	BB	BB	BB	BB	DD	BB	BB	BB	BB	BB	DD	DD	BB	BB	BB	BB	BB	DD	DD	BB	DD	DD	DD	DD	DD	DD
chr4_80047394_80047409	dd	BB	BB	BB	BB	dd	BB	BB	dd	BB	dd	BB	BB	BB	BB	dd	BB	dd	dd	dd	dd	BB	BB	BB	BB	BB	BB	dd	BB	BB	BB	BB	BB	dd	dd	BB	BB	BB	BB	BB	dd	dd	BB	dd	dd	dd	dd	dd	dd
chr4_80067945_80067980	DD	BB	BB	BB	BB	DD	BB	BB	DD	BB	DD	BB	BB	BB	BB	DD	BB	DD	DD	DD	DD	BB	BB	BB	BB	BB	BB	DD	BB	BB	BB	BB	BB	DD	DD	BB	BB	BB	BB	BB	DD	DD	BB	DD	DD	DD	DD	DD	DD
chr4_80119826_80119853	DD	BB	BB	BB	BB	DD	BB	BB	DD	BB	DD	BB	BB	BB	BB	DD	BB	DD	DD	DD	DD	BB	BB	BB	BB	BB	BB	DD	BB	BB	BB	BB	BB	DD	DD	BB	BB	BB	BB	BB	DD	DD	BB	DD	DD	DD	DD	DD	DD
chr4_80129348_80129359	DD	BB	BB	BB	BB	DD	BB	BB	DD	BB	DD	BB	BB	BB	BB	DD	BB	DD	DD	DD	DD	BB	BB	BB	BB	BB	BB	DD	BB	BB	BB	BB	BB	DD	DD	BB	BB	BB	BB	BB	DD	DD	BB	DD	DD	DD	DD	DD	DD
chr4_80168456_80168479	DD	BB	BB	BB	BB	DD	BB	BB	DD	BB	DD	BB	BB	BB	BB	DD	BB	DD	DD	DD	DD	BB	BB	BB	BB	BB	BB	DD	BB	BB	BB	BB	BB	DD	DD	BB	BB	BB	BB	BB	DD	DD	BB	DD	DD	DD	DD	DD	DD
chr4_80178370_80178383	DD	BB	BB	BB	BB	DD	BB	BB	DD	BB	DD	BB	BB	BB	BB	DD	BB	dn	DD	DD	DD	BB	BB	BB	BB	BB	BB	DD	BB	BB	BB	BB	BB	DD	DD	BB	BB	BB	BB	BB	DD	DD	BB	DD	DD	DD	DD	DD	DD
chr4_80282726_80282739	DD	BB	BB	BB	BB	DD	BB	BB	DD	BB	DD	BB	BB	BB	BB	DD	BB	DD	DD	DD	DD	BB	BB	BB	BB	BB	BB	DD	BB	BB	BB	BB	BB	DD	DD	BB	BB	BB	BB	BB	DD	DD	BB	DD	dn	DD	DD	DD	DD
chr4_80284345_80284372	dn	BB	BB	BB	BB	DD	BB	BB	dn	BB	DD	BB	BB	BB	BB	DD	BB	DD	DD	DD	DD	BB	BB	BB	BB	BB	BB	DD	BB	BB	BB	BB	BB	DD	DD	BB	BB	BB	BB	BB	DD	DD	BB	DD	DD	DD	DD	DD	DD
chr4_80284881_80284896	df	FF	FF	FF	FF	df	FF	FF	df	FF	df	FF	FF	FF	FF	df	FF	DD	df	df	df	FF	FF	FF	FF	FF	FF	df	FF	FF	FF	FF	FF	df	df	FF	FF	FF	FF	FF	df	df	FF	DD	df	df	df	df	df
chr4_80290899_80290918	DD	BB	BB	BB	BB	DD	BB	BB	DD	BB	DD	BB	BB	BB	BB	DD	BB	DD	DD	DD	DD	BB	BB	BB	BB	BB	BB	DD	BB	BB	BB	BB	BB	DD	DD	BB	BB	BB	BB	BB	DD	DD	BB	DD	DD	DD	DD	DD	DD
chr4_80368927_80368958	DD	BB	BB	BB	BB	DD	BB	BB	DD	BB	DD	BB	BB	BB	BB	DD	BB	dn	DD	DD	DD	BB	BB	BB	BB	BB	BB	DD	BB	BB	BB	BB	BB	DD	DD	BB	BB	BB	BB	BB	DD	DD	BB	DD	DD	DD	DD	DD	DD
chr4_80441782_80441801	DD	BB	BB	BB	BB	DD	BB	BB	DD	BB	DD	BB	BB	BB	BB	DD	BB	DD	DD	DD	DD	BB	BB	BB	BB	BB	BB	DD	BB	BB	BB	BB	BB	DD	DD	BB	BB	BB	BB	BB	DD	DD	BB	DD	DD	DD	DD	DD	DD
chr4_80491932_80491961	DD	BB	BB	BB	BB	DD	BB	BB	DD	BB	DD	BB	BB	BB	BB	DD	BB	DD	DD	DD	DD	BB	BB	BB	BB	BB	BB	DD	BB	BB	BB	BB	BB	DD	DD	BB	BB	BB	BB	BB	DD	DD	BB	DD	DD	DD	DD	DD	DD
chr4_80512806_80512840	DD	BB	BB	BB	BB	DD	BB	BB	DD	BB	DD	BB	BB	BB	BB	DD	BB	DD	DD	DD	DD	BB	BB	BB	BB	BB	BB	DD	BB	BB	BB	BB	BB	DD	DD	BB	BB	BB	BB	BB	DD	DD	BB	DD	DD	DD	DD	DD	DD
chr4_80544076_80544099	DD	BB	BB	BB	BB	DD	BB	BB	DD	BB	DD	BB	BB	BB	BB	DD	BB	DD	DD	DD	DD	BB	BB	BB	BB	BB	BB	DD	BB	BB	BB	BB	BB	DD	DD	BB	BB	BB	BB	BB	DD	DD	BB	DD	DD	DD	DD	DD	DD
chr4_80545933_80545944	DD	BB	BB	BB	BB	DD	BB	BB	DD	BB	DD	BB	BB	BB	BB	DD	BB	DD	DD	DD	DD	BB	BB	BB	BB	BB	BB	DD	BB	BB	BB	BB	BB	DD	DD	BB	BB	BB	BB	BB	DD	DD	BB	DD	DD	DD	DD	DD	DD
chr4_80559288_80559307	DD	BB	BB	BB	BB	DD	BB	BB	DD	BB	DD	BB	BB	BB	BB	DD	bn	DD	DD	DD	DD	BB	BB	BB	BB	BB	BB	DD	BB	BB	BB	BB	BB	DD	DD	BB	BB	BB	BB	BB	DD	DD	BB	DD	DD	DD	DD	DD	DD
chr4_80618342_80618365	DD	BB	BB	BB	BB	DD	BB	BB	DD	BB	DD	BB	BB	BB	BB	DD	BB	DD	DD	DD	DD	BB	BB	BB	BB	BB	BB	DD	BB	BB	BB	BB	BB	DD	DD	BB	BB	BB	BB	BB	DD	DD	BB	DD	DD	DD	DD	DD	DD
chr4_80637478_80637502	dd	BB	BB	BB	BB	dd	BB	BB	dd	BB	dd	BB	BB	BB	BB	dd	BB	dd	dd	dd	dd	BB	BB	BB	BB	BB	BB	dd	BB	BB	BB	BB	BB	dd	DD	BB	BB	BB	BB	BB	dd	dd	BB	dd	dd	dd	dd	dd	dd
chr4_80641688_80641714	DD	BB	BB	BB	BB	DD	BB	NN	NA	BB	DD	BB	BB	BB	BB	NA	BB	DD	DD	DD	DD	BB	BB	BB	BB	BB	BB	DD	BB	BB	NA	BB	BB	DD	NA	BB	BB	BB	BB	BB	NA	NA	BB	DD	NA	DD	NA	DD	NA
chr4_80642537_80642564	DD	BB	BB	BB	BB	DD	BB	BB	DD	BB	DD	BB	BB	BB	BB	DD	BB	DD	DD	DD	DD	BB	BB	BB	BB	BB	BB	DD	BB	BB	BB	BB	BB	DD	DD	BB	BB	BB	BB	BB	DD	DD	BB	DD	DD	DD	DD	DD	DD
chr4_80653656_80653687	NA	NN	NN	NN	NN	FF	NN	NN	FF	NN	NA	NN	NN	NN	NN	FF	NN	FF	FF	FF	FF	NN	NN	NN	NN	NN	NN	FF	NN	NN	NN	NN	NN	FF	FF	NN	NN	NN	NN	NN	NA	FF	NN	FF	FF	NA	NA	NA	FF
chr4_80663834_80663851	DD	BB	BB	BB	BB	DD	BB	BB	DD	BB	DD	BB	BB	BB	BB	DD	BB	DD	DD	DD	DD	BB	BB	BB	BB	BB	BB	DD	BB	BB	BB	BB	BB	DD	DD	BB	BB	BB	BB	BB	DD	DD	BB	DD	DD	DD	DD	DD	DD
chr4_80783773_80783792	DD	BB	BB	BB	BB	DD	BB	BB	DD	BB	DD	BB	BB	BB	BB	DD	BB	DD	DD	DD	DD	BB	bd	BB	BB	BB	BB	DD	BB	BB	BB	BB	BB	DD	DD	BB	BB	BB	BB	BB	DD	DD	BB	DD	DD	DD	DD	DD	DD
chr4_80798605_80798629	DD	BB	BB	BB	BB	DD	BB	BB	DD	BB	DD	BB	BB	BB	BB	DD	BB	DD	DD	DD	DD	BB	BB	BB	BB	BB	BB	DD	BB	BB	BB	BB	BB	DD	DD	BB	BB	BB	BB	BB	DD	DD	BB	DD	DD	DD	DD	DD	DD
chr4_80827792_80827839	DD	BB	BB	BB	BB	DD	BB	BB	DD	BB	DD	BB	BB	BB	BB	DD	BB	DD	DD	DD	DD	BB	bn	BB	BB	BB	BB	DD	BB	BB	BB	BB	BB	DD	DD	BB	BB	BB	BB	bn	DD	DD	BB	DD	DD	DD	DD	DD	DD
chr4_80838714_80838761	DD	NA	BB	BB	BB	DD	NN	BB	DD	BB	DD	NN	BB	BB	NA	DD	BB	DD	DD	DD	DD	NA	BB	NA	BB	NA	BB	DD	BB	BB	BB	BB	BB	DD	NA	BB	BB	BB	BB	BB	DD	DD	NA	DD	DD	NA	DD	DD	DD
chr4_80874789_80874800	DD	BB	BB	BB	BB	DD	BB	BB	DD	BB	DD	BB	BB	BB	BB	DD	BB	DD	DD	DD	DD	BB	BB	BB	BB	BB	BB	DD	BB	BB	BB	BB	BB	DD	DD	BB	BB	BB	BB	BB	DD	DD	BB	DD	DD	DD	DD	DD	DD
chr4_80896746_80896780	DD	BB	BB	BB	BB	DD	BB	BB	DD	BB	DD	BB	BB	BB	BB	DD	BB	DD	DD	DD	DD	BB	BB	BB	BB	BB	BB	DD	BB	BB	BB	BB	BB	DD	DD	BB	BB	BB	BB	BB	DD	DD	BB	DD	DD	DD	DD	DD	DD
chr4_80907168_80907195	DD	BB	BB	BB	BB	DD	BB	BB	DD	BB	DD	BB	BB	BB	BB	DD	BB	DD	DD	DD	DD	BB	BB	BB	BB	BB	BB	DD	BB	BB	BB	BB	BB	DD	DD	BB	BB	BB	BB	BB	DD	DD	BB	DD	DD	DD	DD	DD	DD
chr4_80937297_80937323	DD	BB	BB	BB	BB	DD	BB	bn	DD	BB	DD	BB	BB	BB	BB	DD	BB	DD	DD	DD	dn	BB	BB	BB	BB	BB	BB	DD	BB	BB	BB	BB	BB	DD	DD	BB	BB	BB	BB	BB	DD	DD	BB	DD	DD	DD	DD	DD	DD
chr4_80943360_80943373	DD	BB	BB	BB	BB	DD	BB	BB	DD	BB	DD	BB	BB	BB	BB	bd	BB	DD	DD	DD	DD	BB	BB	BB	BB	BB	BB	DD	BB	BB	BB	BB	BB	DD	DD	BB	BB	BB	BB	BB	DD	DD	BB	DD	DD	DD	DD	DD	DD
chr4_81041980_81042015	DD	BB	BB	BB	NA	DD	BB	BB	DD	BB	DD	BB	BB	BB	BB	DD	BB	DD	DD	DD	DD	BB	BB	BB	BB	NN	BB	DD	BB	BB	BB	BB	BB	DD	DD	BB	BB	BB	NN	BB	DD	DD	BB	DD	DD	DD	DD	DD	DD
chr4_81063495_81063534	DD	BB	BB	BB	BB	DD	BB	BB	NA	BB	DD	BB	BB	BB	BB	DD	BB	DD	DD	DD	DD	BB	BB	BB	BB	BB	BB	DD	NA	BB	NN	BB	BB	DD	DD	BB	BB	NA	BB	BB	DD	DD	BB	DD	DD	DD	DD	DD	DD
chr4_81083402_81083419	DD	BB	BB	BB	BB	DD	BB	BB	DD	BB	DD	BB	BB	BB	BB	DD	BB	DD	DD	DD	DD	BB	BB	BB	BB	BB	BB	DD	BB	BB	BB	BB	BB	DD	DD	BB	BB	BB	BB	BB	DD	DD	BB	DD	DD	DD	DD	DD	DD
chr4_81119787_81119810	DD	BB	BB	BB	BB	DD	BB	BB	DD	BB	DD	BB	BB	BB	BB	DD	BB	DD	DD	DD	DD	BB	BB	BB	BB	BB	BB	DD	BB	BB	BB	BB	BB	DD	DD	BB	BB	BB	BB	BB	DD	DD	BB	DD	DD	DD	DD	DD	DD
chr4_81120956_81121000	FF	FF	FF	FF	NA	NA	FF	FF	FF	FF	FF	FF	NA	FF	FF	FF	FF	FF	FF	FF	FF	FF	FF	FF	FF	NA	NA	FF	FF	FF	FF	FF	FF	FF	FF	FF	FF	FF	FF	FF	FF	FF	FF	FF	NA	FF	FF	FF	FF
chr4_81154948_81154975	DD	BB	BB	BB	BB	DD	BB	BB	DD	BB	DD	BB	BB	BB	BB	DD	BB	DD	DD	DD	DD	bd	BB	BB	BB	BB	BB	DD	BB	BB	BB	BB	BB	DD	DD	BB	BB	BB	BB	BB	DD	DD	BB	DD	DD	DD	DD	DD	DD
chr4_81194526_81194553	DD	BB	BB	BB	BB	DD	BB	BB	DD	BB	DD	BB	BB	BB	BB	DD	BB	DD	DD	DD	DD	BB	BB	BB	BB	bn	BB	DD	BB	BB	BB	BB	BB	DD	DD	BB	BB	BB	BB	BB	DD	DD	BB	DD	dn	DD	DD	DD	DD
chr4_81208562_81208585	DD	BB	BB	BB	BB	dn	BB	BB	DD	BB	DD	BB	BB	BB	BB	DD	BB	DD	DD	DD	DD	BB	BB	BB	BB	BB	BB	DD	BB	BB	BB	BB	BB	DD	DD	BB	BB	BB	BB	BB	DD	DD	BB	DD	DD	DD	DD	DD	DD
chr4_81219478_81219513	DD	BB	BB	BB	BB	DD	BB	BB	DD	BB	DD	BB	BB	BB	BB	DD	BB	DD	DD	DD	DD	BB	BB	bn	BB	BB	BB	DD	BB	BB	BB	BB	BB	DD	DD	BB	BB	BB	BB	BB	DD	DD	BB	DD	DD	DD	DD	DD	DD
chr4_81220039_81220050	DD	BB	BB	BB	BB	DD	BB	BB	DD	BB	DD	BB	BB	BB	BB	DD	BB	DD	DD	DD	DD	BB	BB	BB	BB	BB	BB	DD	BB	BB	BB	BB	BB	DD	DD	BB	BB	BB	BB	BB	DD	DD	BB	DD	DD	DD	DD	DD	DD
chr4_81253506_81253526	DD	BB	BB	BB	BB	DD	BB	BB	DD	BB	DD	BB	BB	BB	BB	DD	BB	DD	DD	DD	DD	BB	BB	BB	BB	BB	BB	DD	BB	BB	BB	BB	BB	DD	DD	BB	BB	BB	BB	BB	DD	DD	BB	DD	DD	DD	DD	DD	DD
chr4_81254986_81255006	DD	BB	BB	BB	BB	DD	BB	BB	dn	BB	DD	BB	BB	BB	BB	DD	BB	DD	DD	DD	DD	BB	BB	BB	BB	BB	BB	DD	BB	BB	BB	BB	BB	DD	DD	BB	BB	BB	BB	BB	DD	DD	BB	DD	DD	DD	DD	DD	DD
chr4_81295969_81295996	NN	FF	FF	FF	FF	NN	FF	FF	NN	FF	NN	FF	FF	FF	FF	NN	FF	NN	NN	NN	NN	FF	FF	FF	FF	FF	FF	NN	FF	FF	FF	FF	FF	NN	NN	FF	FF	FF	FF	FF	NN	NN	FF	NN	NN	FF	FF	FF	NN
chr4_81357809_81357826	DD	BB	BB	BB	BB	DD	BB	BB	DD	BB	DD	BB	BB	BB	BB	DD	BB	DD	DD	DD	DD	BB	BB	BB	BB	BB	BB	DD	BB	BB	BB	BB	BB	DD	DD	BB	BB	BB	BB	BB	DD	DD	BB	DD	DD	DD	DD	DD	DD
chr4_81375209_81375252	DD	BB	BB	BB	BB	DD	BB	BB	DD	BB	DD	BB	BB	BB	BB	DD	BB	DD	DD	DD	DD	BB	BB	BB	BB	BB	BB	DD	BB	BB	BB	BB	BB	DD	DD	BB	BB	BB	BB	BB	DD	DD	BB	DD	DD	DD	DD	DD	DD
chr4_81377716_81377747	DD	BB	BB	BB	BB	DD	BB	BB	DD	BB	DD	BB	BB	BB	BB	DD	BB	DD	DD	DD	DD	BB	BB	BB	BB	BB	BB	DD	BB	BB	BB	BB	BB	DD	DD	BB	BB	BB	BB	BB	DD	DD	BB	DD	DD	DD	DD	DD	DD
chr4_81388224_81388243	DD	BB	BB	BB	BB	DD	BB	BB	DD	BB	DD	BB	BB	BB	BB	DD	BB	DD	DD	DD	DD	BB	BB	BB	BB	BB	BB	DD	BB	BB	BB	BB	BB	DD	DD	BB	BB	BB	BB	BB	DD	DD	BB	DD	DD	DD	DD	DD	DD
chr4_81468977_81469012	DD	BB	BB	BB	BB	DD	BB	BB	DD	BB	DD	BB	BB	DD	BB	DD	BB	DD	DD	DD	DD	BB	BB	BB	BB	BB	BB	DD	BB	BB	BB	BB	BB	DD	DD	BB	BB	BB	DD	BB	DD	DD	BB	DD	DD	DD	DD	DD	DD
chr4_81515670_81515713	DD	DD	DD	DD	DD	DD	DD	BB	DD	BB	DD	DD	BB	DD	BB	DD	DD	DD	DD	DD	DD	BB	DD	DD	DD	BB	BB	DD	BB	BB	BB	BB	BB	DD	DD	BB	BB	BB	DD	BB	DD	DD	BB	DD	DD	DD	DD	DD	DD
chr4_81518984_81519015	DD	BB	BB	BB	BB	DD	BB	BB	DD	BB	DD	BB	BB	DD	BB	NA	BB	NA	DD	NN	DD	BB	BB	BB	BB	BB	BB	DD	BB	BB	BB	BB	BB	DD	DD	BB	BB	NA	DD	BB	NA	DD	BB	DD	DD	DD	DD	DD	DD
chr4_81563344_81563379	DD	BB	BB	BB	BB	DD	BB	BB	DD	BB	DD	BB	BB	DD	BB	DD	BB	DD	DD	DD	DD	BB	BB	BB	BB	BB	BB	DD	BB	BB	BB	BB	BB	DD	DD	BB	BB	BB	DD	BB	bd	DD	BB	DD	DD	DD	DD	DD	DD
chr4_81720368_81720379	DD	BB	BB	BB	BB	DD	BB	BB	DD	BB	DD	BB	BB	DD	BB	DD	BB	DD	DD	DD	DD	BB	BB	BB	BB	BB	BB	DD	BB	BB	BB	BB	BB	DD	DD	BB	BB	BB	DD	BB	DD	DD	BB	DD	DD	DD	DD	DD	DD
chr4_81751621_81751636	DD	BB	BB	BB	BB	DD	BB	BB	DD	BB	DD	BB	BB	DD	BB	DD	BB	DD	DD	DD	DD	BB	BB	BB	BB	BB	bd	DD	BB	BB	BB	BB	BB	DD	DD	BB	BB	BB	DD	BB	DD	DD	BB	DD	DD	DD	DD	DD	DD
[truncated: 2,822 more rows]
[truncated: 103 more columns]
