# Supplementary material for: A novel quantitative trait locus implicates Msh3 in the propensity for genome-wide short tandem repeat expansions in mice
Source: Genome Res. 2023 May;33(5):689–702. doi: 10.1101/gr.277576.122 (PMC10317118; doi:10.1101/gr.277576.122)
Supplement: Supplemental Material [file supp_gr.277576.122_Supplemental_code.zip › BXD-STR-Mutator-Manuscript-main/Ashbrook_Manuscript/data/all_imputed/chr4.log]

Registered S3 method overwritten by 'rvest':
  method            from
  read_xml.response xml2
-- Attaching packages --------------------------------------- tidyverse 1.2.1 --
v ggplot2 3.3.0     v purrr   0.3.3
v tibble  3.0.4     v dplyr   1.0.2
v tidyr   1.0.2     v stringr 1.4.0
v readr   1.3.1     v forcats 0.4.0
-- Conflicts ------------------------------------------ tidyverse_conflicts() --
x dplyr::filter() masks stats::filter()
x dplyr::lag()    masks stats::lag()
Warning messages:
1: package 'ggplot2' was built under R version 3.6.2 
2: package 'tibble' was built under R version 3.6.3 
3: package 'tidyr' was built under R version 3.6.2 
4: package 'dplyr' was built under R version 3.6.3 

Attaching package: 'dbplyr'

The following objects are masked from 'package:dplyr':

    ident, sql

Loading required package: foreach

Attaching package: 'foreach'

The following objects are masked from 'package:purrr':

    accumulate, when

Loading required package: iterators
Loading required package: parallel
[1] "Total number of batches to process: 4"
[1] "Processing batch 4"
[1] "Processing batch 3"
[1] "Processing batch 2"
[1] "Processing batch 1"
