# Supplementary material for: A novel quantitative trait locus implicates Msh3 in the propensity for genome-wide short tandem repeat expansions in mice
Source: Genome Res. 2023 May;33(5):689–702. doi: 10.1101/gr.277576.122 (PMC10317118; doi:10.1101/gr.277576.122)
Supplement: Supplemental Material [file supp_gr.277576.122_Supplemental_code.zip › BXD-STR-Mutator-Manuscript-main/Ashbrook_Manuscript/data/all_imputed/chr5.geno]

locus	BXD001	BXD002	BXD005	BXD006	BXD008	BXD009	BXD011	BXD012	BXD013	BXD014	BXD015	BXD016	BXD018	BXD019	BXD020	BXD021	BXD022	BXD024	BXD024_cep	BXD027	BXD028	BXD029	BXD029_trl4	BXD031	BXD032	BXD033	BXD034	BXD036	BXD038	BXD039	BXD040	BXD042	BXD043	BXD044	BXD045	BXD048	BXD048a	BXD049	BXD050	BXD051	BXD053	BXD055	BXD056	BXD060	BXD061	BXD062	BXD063	BXD064	BXD065
chr5_10058964_10059011	DD	DD	DD	DD	BB	DD	DD	DD	BB	BB	BB	DD	BB	DD	DD	BB	BB	BB	BB	DD	bn	DD	DD	DD	DD	BB	BB	DD	DD	DD	DD	DD	DD	BB	NA	BB	BB	BB	DD	DD	BB	BB	BB	BB	DD	BB	DD	dn	BB
chr5_10314252_10314306	FF	FF	FF	NA	NA	NA	FF	FF	FF	FF	FF	NA	FF	NA	NA	FF	NA	NN	FF	NA	FF	NA	FF	FF	FF	FF	FF	FF	FF	FF	FF	FF	NA	NA	NA	NA	FF	NA	FF	FF	FF	NA	FF	FF	FF	NA	FF	FF	FF
chr5_10596654_10596685	FF	NA	FF	FF	FF	FF	FF	NA	FF	FF	FF	NA	FF	FF	FF	NA	FF	FF	NA	NA	FF	FF	FF	FF	FF	FF	FF	FF	NA	NA	NA	FF	FF	FF	NA	FF	FF	FF	NA	FF	FF	NA	FF	NN	FF	NA	FF	FF	NA
chr5_10639936_10639969	DD	DD	DD	bd	BB	bd	DD	DD	BB	BB	BB	DD	BB	DD	DD	BB	BB	BB	BB	DD	BB	DD	DD	DD	DD	BB	BB	DD	DD	DD	DD	DD	DD	BB	DD	BB	BB	bd	bd	DD	BB	BB	BB	BB	DD	BB	DD	DD	BB
chr5_10813025_10813044	FF	FF	FF	FF	FF	FF	FF	FF	FF	FF	FF	FF	FF	FF	FF	FF	FF	FF	FF	FF	FF	FF	FF	FF	FF	FF	FF	FF	FF	FF	FF	NN	FF	FF	FF	FF	FF	FF	FF	FF	FF	FF	FF	FF	FF	FF	FF	FF	FF
chr5_10829036_10829079	FF	FF	FF	FF	FF	FF	FF	NA	FF	FF	FF	FF	FF	FF	NA	FF	FF	FF	FF	NA	FF	FF	FF	nn	NA	FF	FF	FF	FF	FF	FF	NA	FF	FF	FF	FF	FF	FF	FF	FF	FF	FF	FF	FF	FF	FF	NN	FF	FF
chr5_12048794_12048833	FF	NA	FF	FF	FF	FF	FF	FF	FF	FF	FF	FF	FF	FF	FF	FF	FF	NA	FF	FF	FF	FF	FF	FF	FF	FF	FF	FF	NA	FF	FF	FF	FF	FF	FF	FF	FF	FF	FF	NA	NA	FF	FF	NA	FF	FF	NA	NA	FF
chr5_12077600_12077659	NN	NN	NN	NN	NA	NN	DD	BB	BB	BB	BB	DD	BB	NN	NN	BB	BB	NA	BB	NN	BB	NA	NA	NN	NN	BB	BB	NA	dn	DD	DD	NN	dn	BB	NA	BB	BB	BB	DD	DD	BB	BB	BB	BB	DD	BB	DD	dn	BB
chr5_12096430_12096453	FF	FF	FF	FF	FF	NA	FF	FF	FF	FF	FF	FF	FF	FF	FF	FF	FF	FF	FF	FF	FF	FF	FF	FF	FF	FF	FF	FF	FF	FF	FF	FF	FF	FF	FF	FF	FF	FF	FF	NA	FF	FF	FF	FF	FF	FF	FF	FF	NA
chr5_12228212_12228247	NA	NA	FF	FF	FF	FF	FF	FF	FF	FF	FF	FF	FF	FF	FF	FF	NA	FF	FF	FF	FF	FF	FF	FF	FF	FF	FF	FF	FF	NA	FF	FF	FF	FF	FF	FF	FF	FF	FF	FF	FF	FF	FF	FF	FF	FF	FF	FF	FF
chr5_12238885_12238920	DD	DD	DD	DD	BB	DD	DD	DD	BB	BB	BB	DD	BB	DD	DD	BB	BB	BB	BB	DD	BB	DD	DD	DD	DD	BB	BB	DD	DD	DD	DD	DD	DD	BB	DD	BB	BB	BB	DD	DD	BB	BB	BB	BB	DD	BB	DD	DD	BB
chr5_12246661_12246704	DD	DD	DD	DD	BB	DD	DD	DD	BB	BB	BB	DD	BB	DD	DD	BB	BB	BB	BB	DD	BB	DD	DD	DD	DD	BB	BB	DD	DD	DD	DD	DD	DD	BB	DD	BB	BB	BB	DD	DD	BB	BB	BB	BB	DD	BB	DD	DD	BB
chr5_12258227_12258270	NA	NN	NA	NA	NA	FF	FF	FF	FF	FF	FF	NN	FF	fn	FF	FF	FF	NA	FF	FF	FF	FF	FF	FF	FF	NA	FF	FF	FF	NA	NA	FF	FF	FF	FF	FF	FF	NA	NA	FF	NA	FF	FF	FF	FF	FF	FF	FF	FF
chr5_12259383_12259426	DD	DD	DD	BB	BB	DD	NN	NA	BB	BB	BB	DD	BB	DD	nn	BB	BB	BB	BB	DD	BB	DD	DD	BB	NA	BB	BB	DD	NA	DD	DD	DD	NA	BB	NA	BB	BB	BB	DD	DD	NA	BB	BB	BB	DD	BB	DD	NA	BB
chr5_12266224_12266235	DD	DD	DD	DD	BB	DD	DD	DD	BB	BB	BB	DD	BB	DD	DD	BB	BB	BB	BB	DD	BB	DD	DD	DD	DD	BB	BB	DD	DD	DD	DD	DD	DD	BB	DD	BB	BB	BB	DD	DD	BB	BB	BB	BB	DD	BB	DD	DD	BB
chr5_12299501_12299540	FF	FF	FF	FF	FF	FF	FF	NA	FF	NN	FF	FF	FF	FF	FF	FF	FF	FF	FF	FF	FF	FF	FF	FF	FF	FF	FF	FF	FF	FF	FF	FF	FF	FF	FF	FF	FF	FF	FF	FF	FF	NA	FF	FF	FF	FF	FF	FF	NA
chr5_12338069_12338096	DD	DD	DD	DD	BB	DD	DD	DD	BB	BB	BB	DD	BB	DD	DD	BB	BB	BB	BB	DD	BB	DD	DD	DD	DD	BB	BB	DD	DD	DD	DD	DD	DD	BB	DD	BB	BB	BB	DD	DD	BB	BB	BB	BB	DD	BB	DD	DD	BB
chr5_12347551_12347565	DD	DD	DD	DD	BB	DD	DD	DD	BB	BB	BB	DD	BB	DD	DD	BB	BB	BB	BB	DD	BB	DD	DD	DD	DD	BB	BB	DD	DD	DD	DD	DD	DD	BB	DD	BB	BB	BB	DD	DD	BB	BB	BB	BB	DD	BB	DD	DD	BB
chr5_12372329_12372346	DD	DD	DD	DD	BB	DD	DD	DD	BB	BB	BB	DD	BB	DD	DD	BB	BB	BB	BB	DD	BB	DD	DD	DD	DD	BB	BB	DD	DD	DD	DD	DD	DD	BB	DD	BB	BB	BB	DD	DD	BB	BB	BB	BB	DD	BB	DD	DD	BB
chr5_12373970_12374001	dd	dd	DD	DD	BB	dd	dd	dd	BB	BB	BB	dd	BB	dd	dd	BB	BB	BB	BB	dd	BB	dd	DD	dd	dd	BB	BB	DD	dd	dd	dd	DD	dd	BB	dd	BB	BB	BB	DD	dd	BB	BB	BB	BB	DD	BB	dd	dd	BB
chr5_12386409_12386432	df	df	df	df	FF	df	df	df	FF	FF	FF	DD	FF	df	df	FF	FF	FF	FF	df	FF	df	df	dn	DD	FF	FF	DD	df	df	df	df	df	FF	DD	FF	FF	FF	DD	df	FF	FF	FF	FF	df	FF	df	df	FF
chr5_12388017_12388031	DD	DD	DD	DD	BB	DD	DD	DD	BB	BB	BB	DD	BB	DD	DD	BB	BB	BB	BB	DD	BB	DD	DD	DD	DD	BB	BB	DD	DD	DD	DD	DD	DD	BB	DD	BB	BB	BB	DD	DD	BB	BB	BB	BB	DD	BB	DD	DD	BB
chr5_12401226_12401257	fn	FF	FF	FF	FF	FF	FF	FF	FF	FF	FF	FF	FF	FF	FF	FF	FF	FF	FF	FF	fn	FF	FF	FF	FF	FF	FF	FF	FF	FF	FF	FF	FF	FF	FF	FF	FF	NA	FF	FF	FF	FF	FF	FF	NA	FF	FF	NA	FF
chr5_12450044_12450103	NA	DD	DD	NA	NA	NA	DD	DD	NA	NA	BB	NA	BB	DD	DD	BB	NA	BB	NA	DD	NA	DD	DD	NA	DD	NA	BB	DD	DD	NA	NA	dn	DD	BB	DD	BB	BB	BB	DD	DD	NA	BB	NA	BB	DD	NA	DD	DD	BB
chr5_12456907_12456926	DD	DD	DD	DD	BB	DD	DD	DD	BB	BB	BB	DD	BB	DD	DD	BB	BB	BB	BB	DD	BB	DD	DD	DD	DD	BB	BB	DD	DD	DD	DD	DD	DD	BB	DD	BB	BB	BB	DD	DD	BB	BB	BB	BB	DD	BB	DD	DD	BB
chr5_12469311_12469326	DD	DD	DD	DD	BB	DD	DD	DD	BB	BB	BB	DD	BB	DD	DD	BB	BB	BB	BB	DD	BB	DD	DD	DD	DD	BB	BB	DD	DD	DD	DD	DD	DD	BB	DD	BB	BB	BB	DD	DD	BB	BB	BB	BB	DD	BB	DD	DD	BB
chr5_12469998_12470021	DD	DD	DD	DD	BB	DD	DD	DD	BB	BB	BB	DD	BB	DD	DD	BB	BB	BB	BB	DD	BB	DD	DD	DD	DD	BB	BB	DD	DD	DD	DD	DD	DD	BB	DD	BB	BB	BB	DD	DD	BB	BB	BB	BB	DD	BB	DD	DD	BB
chr5_12567306_12567350	FF	NA	FF	FF	NA	FF	FF	FF	FF	FF	FF	FF	FF	FF	FF	NA	FF	FF	FF	FF	FF	FF	FF	FF	FF	FF	FF	FF	FF	FF	FF	FF	FF	FF	FF	FF	FF	FF	FF	FF	FF	FF	FF	FF	FF	FF	FF	NA	FF
chr5_12577183_12577238	DD	DD	DD	BB	BB	DD	DD	DD	NA	BB	BB	DD	bn	DD	DD	BB	BB	NN	BB	DD	BB	DD	DD	DD	DD	NA	BB	DD	NA	DD	DD	DD	DD	BB	DD	NA	BB	NN	DD	DD	BB	NN	BB	BB	DD	BB	DD	DD	BB
chr5_12599856_12599907	DD	DD	DD	DD	BB	DD	DD	DD	DD	BB	DD	DD	BB	bd	DD	DD	DD	DD	DD	DD	DD	DD	DD	DD	BB	BB	BB	DD	DD	DD	DD	DD	DD	BB	DD	BB	BB	BB	DD	DD	BB	BB	BB	BB	DD	BB	DD	DD	BB
chr5_12609329_12609368	FF	FF	FF	FF	FF	FF	FF	FF	FF	FF	NA	FF	FF	FF	FF	FF	FF	FF	FF	FF	FF	FF	FF	NN	FF	FF	FF	FF	FF	FF	FF	FF	FF	FF	FF	FF	FF	FF	FF	FF	FF	FF	FF	FF	FF	FF	FF	FF	FF
chr5_12668365_12668400	FF	FF	FF	FF	FF	FF	FF	FF	FF	FF	NN	fn	FF	FF	FF	FF	FF	FF	FF	FF	FF	FF	FF	FF	FF	FF	FF	FF	FF	FF	FF	FF	FF	FF	FF	FF	FF	FF	FF	FF	FF	FF	FF	FF	FF	FF	FF	FF	FF
chr5_12813114_12813173	FF	FF	NA	NA	FF	FF	FF	FF	FF	FF	FF	NA	FF	FF	FF	FF	FF	FF	NA	FF	FF	FF	FF	FF	NN	NA	FF	FF	FF	FF	FF	FF	FF	NA	NA	FF	FF	FF	FF	FF	FF	FF	FF	FF	FF	FF	NA	FF	fn
chr5_12840514_12840531	DD	DD	DD	DD	BB	DD	DD	DD	NA	BB	NA	DD	BB	DD	DD	BB	BB	BB	BB	DD	BB	DD	DD	DD	DD	BB	BB	DD	DD	DD	DD	DD	DD	BB	DD	BB	BB	BB	DD	DD	BB	BB	BB	BB	DD	BB	DD	DD	BB
chr5_12926760_12926779	NA	FF	FF	FF	FF	FF	NA	FF	FF	FF	FF	FF	FF	FF	FF	FF	FF	FF	FF	FF	FF	NN	FF	FF	FF	NA	FF	FF	FF	NA	NA	FF	FF	NA	NA	NA	FF	NA	FF	NA	NA	FF	FF	FF	FF	FF	NA	NA	NA
chr5_13040250_13040313	DD	NA	DD	NA	NA	DD	DD	NA	NA	NA	NN	DD	NA	DD	DD	NA	BB	BB	bn	DD	BB	DD	DD	DD	DD	NA	BB	DD	DD	DD	NA	DD	DD	BB	DD	NA	NA	bn	NA	DD	BB	NA	BB	bn	dn	NA	NA	DD	NA
chr5_13115273_13115292	DD	DD	DD	DD	BB	DD	DD	DD	BB	BB	BB	DD	BB	DD	DD	BB	BB	BB	BB	DD	BB	DD	DD	DD	DD	BB	BB	DD	DD	DD	DD	DD	DD	BB	DD	BB	BB	BB	DD	DD	BB	BB	BB	BB	DD	BB	DD	DD	BB
chr5_13122905_13122916	DD	DD	DD	DD	BB	DD	DD	DD	BB	BB	BB	DD	BB	DD	DD	BB	BB	BB	BB	DD	BB	DD	DD	DD	DD	BB	BB	DD	DD	DD	DD	DD	DD	BB	DD	BB	BB	BB	DD	DD	BB	BB	BB	BB	DD	BB	DD	DD	BB
chr5_13150468_13150515	DD	DD	DD	DD	BB	DD	DD	DD	BB	BB	BB	DD	BB	DD	DD	BB	NA	BB	BB	DD	BB	DD	NA	DD	DD	BB	NA	DD	DD	DD	DD	DD	DD	NN	DD	BB	BB	BB	NA	DD	BB	bn	BB	BB	DD	BB	DD	DD	BB
chr5_13167937_13167964	DD	DD	DD	DD	BB	DD	DD	DD	BB	BB	BB	DD	BB	DD	DD	BB	BB	BB	BB	DD	BB	DD	DD	DD	DD	BB	BB	DD	DD	DD	DD	DD	DD	BB	DD	BB	BB	BB	DD	DD	BB	BB	BB	BB	DD	BB	DD	DD	BB
chr5_13201145_13201196	DD	DD	NA	NA	BB	DD	DD	DD	BB	BB	BB	NN	BB	DD	NN	BB	NA	BB	BB	DD	BB	DD	DD	DD	DD	NA	BB	DD	DD	DD	DD	dn	DD	NA	NN	BB	NA	BB	DD	NA	BB	BB	BB	BB	DD	BB	DD	DD	BB
chr5_13258837_13258856	bu	NA	BB	NA	BB	bu	NA	bu	BB	BB	BB	BB	BB	BB	NA	BB	BB	BB	BB	BB	BB	NA	NA	UU	BB	BB	BB	bu	bu	BB	bu	bu	bu	BB	bu	BB	BB	BB	bu	bu	BB	BB	BB	BB	bu	BB	bu	bu	BB
chr5_13258856_13258869	FF	NA	FF	NA	fn	FF	NA	NA	NA	FF	FF	FF	FF	FF	NA	FF	FF	FF	FF	FF	FF	NA	FF	NN	FF	NA	FF	fn	FF	NA	NA	FF	fn	NA	NA	FF	NA	FF	FF	fn	FF	FF	NA	NA	FF	fn	NA	NA	NA
chr5_13275255_13275306	FF	NA	FF	FF	NA	FF	FF	FF	FF	FF	FF	FF	FF	fn	NA	FF	NA	FF	FF	FF	FF	FF	FF	FF	FF	FF	NA	FF	FF	NA	FF	FF	FF	FF	FF	NA	FF	NA	NN	FF	FF	NN	FF	FF	NA	fn	fn	FF	NA
chr5_13323245_13323288	DD	DD	DD	DD	BB	DD	DD	DD	BB	BB	BB	DD	BB	DD	DD	BB	BB	BB	BB	DD	BB	DD	DD	DD	DD	BB	BB	DD	DD	DD	DD	DD	DD	BB	DD	BB	BB	BB	DD	DD	BB	BB	BB	BB	DD	BB	DD	DD	BB
chr5_13445038_13445065	DD	DD	DD	DD	BB	DD	DD	DD	BB	BB	BB	DD	BB	DD	DD	BB	BB	BB	BB	DD	BB	DD	DD	DD	DD	BB	BB	DD	DD	DD	DD	DD	DD	BB	DD	BB	BB	BB	DD	DD	BB	BB	BB	BB	DD	BB	DD	DD	BB
chr5_13453743_13453786	DD	DD	NA	NN	BB	NA	dn	DD	BB	NA	BB	NA	NA	NA	NA	BB	BB	BB	BB	DD	NN	DD	DD	DD	NN	NA	BB	DD	DD	DD	DD	NN	DD	BB	NA	BB	BB	BB	NA	DD	BB	BB	BB	BB	DD	BB	DD	NA	BB
chr5_13687248_13687271	DD	DD	DD	DD	BB	DD	DD	DD	BB	BB	BB	DD	BB	DD	DD	BB	BB	BB	BB	DD	BB	DD	DD	DD	DD	BB	BB	DD	DD	BB	DD	DD	DD	BB	DD	BB	BB	BB	DD	DD	BB	BB	BB	BB	BB	BB	DD	DD	BB
chr5_13723098_13723124	DD	DD	DD	DD	BB	DD	DD	DD	BB	BB	BB	DD	BB	DD	DD	BB	BB	BB	BB	DD	BB	DD	DD	DD	DD	BB	BB	DD	DD	BB	DD	DD	DD	BB	DD	BB	BB	BB	DD	DD	BB	BB	BB	BB	BB	BB	DD	DD	BB
chr5_13824553_13824588	DD	DD	DD	DD	BB	DD	DD	DD	BB	BB	BB	DD	BB	DD	DD	BB	BB	BB	BB	DD	BB	DD	DD	DD	DD	BB	BB	DD	DD	BB	DD	DD	DD	BB	DD	BB	BB	BB	DD	DD	BB	BB	BB	BB	BB	BB	DD	DD	BB
chr5_13854555_13854586	DD	DD	DD	DD	BB	DD	DD	DD	BB	BB	BB	DD	BB	DD	DD	BB	BB	BB	BB	DD	BB	DD	DD	DD	DD	BB	BB	DD	DD	BB	DD	DD	DD	BB	DD	BB	BB	BB	DD	DD	BB	BB	BB	BB	BB	BB	DD	DD	BB
chr5_13856844_13856868	dn	DD	DD	DD	BB	DD	DD	DD	BB	BB	BB	DD	BB	DD	DD	BB	BB	BB	BB	DD	BB	DD	dn	DD	DD	BB	BB	DD	DD	BB	DD	dn	DD	BB	DD	BB	BB	BB	DD	DD	BB	BB	BB	BB	BB	BB	DD	DD	BB
chr5_13898581_13898604	dd	dd	dd	dd	BB	dd	dd	dd	BB	BB	BB	dd	BB	dd	dd	BB	BB	BB	BB	dd	BB	DD	dd	dd	dd	BB	BB	dd	dd	BB	dd	dd	dd	BB	dd	BB	BB	BB	DD	dd	BB	BB	BB	BB	BB	BB	dd	dd	BB
chr5_13901329_13901360	DD	DD	DD	DD	BB	DD	DD	DD	BB	BB	BB	DD	BB	DD	DD	BB	BB	BB	BB	DD	BB	DD	DD	DD	DD	BB	BB	DD	DD	BB	DD	DD	DD	BB	DD	BB	BB	BB	DD	DD	BB	BB	BB	BB	BB	BB	DD	dn	BB
chr5_13938922_13938973	DD	DD	DD	DD	bn	DD	DD	DD	NN	NN	BB	DD	BB	DD	NA	NA	BB	BB	BB	DD	BB	DD	DD	NA	DD	BB	BB	DD	DD	BB	DD	DD	DD	BB	DD	BB	BB	NA	BB	DD	NA	BB	BB	BB	BB	NA	DD	DD	NN
chr5_13970965_13970976	DD	DD	DD	DD	BB	DD	DD	DD	BB	BB	BB	DD	BB	DD	DD	BB	BB	BB	BB	DD	BB	DD	DD	DD	DD	BB	BB	DD	DD	BB	DD	DD	DD	BB	DD	BB	BB	BB	BB	DD	BB	BB	BB	BB	BB	DD	DD	DD	BB
chr5_13980841_13980868	DD	DD	DD	DD	BB	DD	DD	DD	BB	BB	BB	DD	BB	DD	DD	BB	BB	BB	BB	DD	BB	DD	DD	DD	DD	BB	BB	DD	DD	BB	DD	DD	DD	BB	DD	BB	BB	BB	BB	DD	BB	BB	BB	BB	BB	DD	DD	DD	BB
chr5_13993989_13994004	DD	DD	DD	DD	BB	DD	DD	DD	BB	BB	BB	DD	BB	DD	DD	BB	BB	BB	BB	DD	BB	DD	DD	DD	DD	BB	BB	DD	DD	BB	DD	DD	DD	BB	DD	BB	BB	BB	BB	DD	BB	BB	BB	BB	BB	DD	DD	DD	BB
chr5_13998135_13998160	dd	dd	dd	dd	BB	dd	dd	dd	BB	BB	BB	dd	BB	dd	dd	BB	BB	BB	BB	dd	BB	dd	dd	dd	dd	BB	BB	dd	dd	BB	dd	dd	dd	BB	dd	BB	BB	BB	BB	dd	BB	BB	BB	BB	BB	dd	dd	dd	BB
chr5_14005256_14005267	DD	DD	DD	DD	BB	DD	DD	DD	BB	BB	BB	DD	BB	DD	DD	BB	BB	BB	BB	DD	BB	DD	DD	DD	DD	BB	BB	DD	DD	BB	DD	DD	DD	BB	DD	BB	BB	BB	BB	DD	BB	BB	BB	BB	BB	DD	DD	DD	BB
chr5_14010340_14010369	DD	DD	DD	DD	BB	DD	DD	DD	BB	BB	BB	DD	BB	DD	DD	BB	BB	BB	BB	DD	BB	DD	DD	DD	DD	BB	BB	DD	DD	BB	DD	DD	DD	BB	DD	BB	BB	BB	BB	DD	BB	BB	BB	BB	BB	DD	DD	DD	BB
chr5_14018544_14018571	DD	DD	DD	DD	BB	DD	DD	DD	BB	BB	BB	DD	BB	DD	DD	BB	BB	BB	BB	DD	BB	DD	DD	DD	DD	BB	BB	DD	DD	BB	DD	DD	DD	BB	DD	BB	BB	BB	BB	DD	BB	BB	BB	BB	BB	DD	DD	DD	BB
chr5_14037773_14037820	DD	DD	DD	DD	BB	DD	DD	DD	BB	BB	BB	DD	BB	DD	DD	BB	BB	DD	BB	DD	BB	DD	DD	DD	DD	BB	BB	DD	DD	BB	DD	DD	DD	BB	DD	BB	BB	BB	BB	BB	BB	BB	BB	BB	BB	DD	DD	DD	BB
chr5_14075086_14075101	DD	DD	DD	DD	BB	DD	DD	DD	BB	BB	BB	DD	BB	DD	DD	BB	BB	BB	BB	DD	BB	DD	DD	DD	DD	BB	BB	DD	DD	BB	DD	DD	DD	bn	DD	BB	BB	BB	BB	DD	BB	BB	BB	BB	BB	DD	DD	DD	BB
chr5_14153989_14154027	DD	DD	DD	DD	BB	DD	DD	DD	BB	BB	BB	DD	BB	DD	DD	BB	BB	BB	BB	DD	BB	DD	DD	DD	dn	BB	BB	DD	DD	BB	DD	DD	DD	BB	DD	BB	BB	BB	BB	DD	BB	BB	BB	BB	BB	bd	DD	DD	BB
chr5_14184927_14184986	FF	NA	NA	FF	NA	NA	FF	NN	FF	FF	NA	FF	FF	FF	FF	FF	FF	NA	FF	FF	NA	FF	FF	FF	FF	NA	FF	FF	FF	FF	FF	FF	FF	FF	NA	NA	NA	FF	NA	NA	FF	NA	FF	FF	FF	FF	NA	NN	FF
chr5_14188696_14188755	DD	DD	DD	DD	BB	DD	DD	DD	BB	BB	BB	DD	BB	DD	DD	BB	BB	BB	BB	DD	bn	DD	DD	DD	DD	BB	BB	DD	DD	BB	DD	DD	DD	BB	DD	BB	BB	BB	BB	DD	BB	BB	BB	BB	BB	DD	DD	DD	BB
chr5_14217482_14217517	DD	DD	DD	DD	BB	DD	DD	DD	BB	BB	BB	DD	BB	DD	DD	BB	BB	BB	BB	DD	BB	DD	DD	DD	DD	BB	BB	DD	DD	BB	DD	DD	DD	BB	DD	NA	BB	BB	BB	DD	BB	BB	BB	DD	BB	DD	DD	DD	bn
chr5_14227682_14227693	DD	DD	DD	DD	BB	DD	DD	DD	BB	BB	BB	DD	BB	DD	DD	BB	BB	bd	BB	DD	BB	DD	DD	DD	DD	BB	BB	DD	DD	BB	DD	DD	DD	BB	DD	DD	BB	BB	BB	DD	BB	BB	BB	DD	BB	DD	DD	DD	BB
chr5_14251405_14251452	DD	DD	DD	DD	BB	DD	DD	DD	BB	BB	BB	DD	BB	DD	DD	BB	BB	BB	BB	DD	BB	DD	DD	DD	DD	BB	BB	DD	DD	BB	DD	DD	DD	BB	DD	DD	BB	BB	BB	DD	BB	BB	BB	DD	BB	DD	DD	DD	BB
chr5_14294630_14294661	DD	DD	DD	DD	BB	DD	DD	DD	BB	BB	BB	DD	BB	NA	DD	BB	BB	BB	BB	DD	BB	DD	DD	DD	DD	BB	BB	DD	DD	BB	DD	DD	DD	BB	DD	DD	BB	BB	BB	DD	BB	BB	BB	DD	BB	DD	DD	DD	BB
chr5_14375656_14375703	DD	DD	DD	dn	DD	NA	DD	DD	DD	DD	DD	NA	DD	BB	DD	DD	DD	DD	DD	DD	DD	NA	BB	DD	DD	BB	BB	DD	DD	BB	DD	DD	DD	BB	NA	DD	BB	NA	BB	DD	NA	NA	BB	DD	BB	DD	DD	DD	BB
chr5_14415962_14416001	FF	FF	NA	NA	FF	FF	FF	FF	FF	FF	FF	FF	NA	NA	FF	FF	FF	FF	NA	FF	FF	NA	FF	FF	FF	NA	FF	FF	FF	FF	FF	FF	FF	FF	NA	FF	NA	FF	FF	FF	NA	FF	FF	FF	FF	FF	FF	NA	NA
chr5_14471406_14471440	FF	FF	FF	FF	FF	FF	FF	FF	FF	NN	NA	FF	FF	FF	FF	FF	FF	FF	FF	FF	FF	FF	FF	FF	FF	FF	FF	FF	FF	NA	FF	FF	FF	FF	FF	FF	FF	FF	FF	FF	NA	FF	FF	FF	FF	FF	FF	FF	FF
chr5_14668724_14668741	df	df	DD	DD	FF	DD	DD	DD	FF	FF	FF	DD	FF	df	df	FF	FF	FF	FF	df	FF	DD	df	DD	DD	FF	FF	DD	df	FF	DD	DD	DD	FF	df	DD	FF	FF	FF	DD	FF	FF	FF	df	FF	DD	DD	DD	FF
chr5_14670572_14670611	DD	NA	DD	DD	BB	DD	DD	DD	BB	BB	BB	DD	BB	DD	DD	BB	BB	BB	BB	DD	BB	DD	DD	DD	DD	BB	BB	DD	DD	BB	DD	DD	DD	BB	NA	DD	BB	BB	BB	DD	BB	BB	BB	DD	BB	DD	DD	DD	BB
chr5_14706869_14706883	DD	DD	DD	DD	BB	DD	DD	DD	BB	BB	BB	DD	BB	DD	DD	BB	BB	BB	BB	DD	BB	DD	DD	DD	DD	BB	BB	DD	DD	BB	DD	DD	DD	BB	DD	DD	BB	BB	BB	DD	BB	BB	BB	DD	BB	DD	DD	DD	BB
chr5_14711026_14711051	DD	DD	DD	DD	BB	DD	DD	DD	BB	BB	BB	DD	BB	DD	DD	BB	BB	BB	BB	DD	BB	DD	DD	DD	DD	BB	BB	DD	DD	BB	DD	DD	DD	BB	DD	DD	BB	BB	BB	DD	BB	BB	BB	DD	BB	DD	DD	DD	BB
chr5_14715479_14715490	DD	DD	DD	DD	BB	DD	DD	DD	BB	BB	BB	DD	BB	DD	DD	BB	BB	BB	BB	DD	BB	DD	DD	DD	DD	BB	BB	DD	DD	BB	DD	DD	DD	BB	DD	DD	BB	BB	BB	DD	BB	BB	BB	DD	BB	DD	DD	DD	BB
chr5_14717548_14717559	DD	DD	DD	DD	BB	DD	DD	DD	BB	BB	BB	DD	BB	DD	DD	BB	BB	BB	BB	DD	BB	DD	DD	DD	DD	BB	BB	DD	DD	BB	DD	DD	DD	BB	DD	DD	BB	BB	BB	DD	BB	BB	BB	DD	BB	DD	DD	DD	BB
chr5_14751875_14751890	DD	DD	DD	DD	BB	DD	DD	DD	BB	BB	BB	DD	BB	DD	DD	BB	BB	BB	BB	DD	BB	DD	DD	DD	DD	BB	BB	DD	DD	BB	DD	DD	DD	BB	DD	DD	BB	BB	BB	DD	BB	BB	BB	DD	BB	DD	DD	DD	BB
chr5_14764174_14764197	DD	DD	DD	DD	BB	DD	DD	DD	BB	BB	BB	DD	BB	DD	DD	BB	BB	BB	BB	DD	BB	DD	DD	DD	DD	BB	BB	DD	DD	BB	DD	DD	DD	BB	DD	DD	BB	BB	BB	DD	BB	BB	BB	DD	BB	DD	DD	DD	BB
chr5_14858462_14858476	df	df	DD	df	FF	df	df	df	FF	FF	FF	df	FF	df	df	FF	FF	FF	FF	df	FF	df	df	df	df	FF	FF	df	df	FF	df	df	df	FF	df	df	FF	FF	FF	df	FF	FF	FF	df	FF	df	df	df	FF
chr5_15771151_15771210	DD	DD	DD	DD	BB	DD	DD	DD	BB	BB	BB	DD	BB	DD	DD	BB	BB	BB	BB	DD	BB	DD	DD	DD	DD	BB	BB	DD	DD	BB	DD	DD	DD	BB	DD	DD	bd	BB	BB	DD	BB	BB	BB	DD	BB	DD	DD	DD	BB
chr5_15825774_15825821	DD	DD	DD	DD	BB	DD	DD	DD	BB	BB	BB	DD	BB	DD	DD	BB	BB	BB	BB	DD	bn	DD	DD	DD	DD	BB	BB	DD	DD	BB	DD	DD	DD	BB	DD	DD	BB	BB	BB	DD	BB	BB	BB	DD	BB	DD	DD	DD	BB
chr5_15828942_15828953	DD	DD	DD	DD	BB	DD	DD	DD	BB	BB	BB	DD	BB	DD	DD	BB	BB	BB	BB	DD	BB	DD	DD	DD	DD	BB	BB	DD	DD	BB	DD	DD	DD	BB	DD	DD	BB	BB	BB	DD	BB	BB	BB	DD	BB	DD	DD	DD	BB
chr5_15842309_15842340	dd	dd	dd	dd	BB	dd	dn	dd	BB	BB	BB	dd	BB	dd	dd	BB	BB	BB	BB	dd	BB	dd	dd	dd	dd	BB	BB	dd	dd	BB	dd	dd	dd	BB	dd	dd	BB	BB	BB	dd	BB	BB	BB	dd	BB	dd	dd	dd	BB
chr5_15851048_15851075	DD	DD	DD	DD	BB	DD	DD	DD	BB	BB	BB	DD	BB	DD	DD	BB	BB	BB	bd	DD	BB	DD	DD	DD	DD	BB	BB	DD	DD	BB	DD	DD	DD	BB	DD	DD	BB	BB	BB	DD	BB	BB	BB	DD	BB	DD	DD	DD	BB
chr5_15861903_15861947	FF	FF	FF	FF	FF	NA	FF	FF	FF	FF	FF	FF	FF	FF	FF	FF	FF	FF	FF	FF	FF	NN	FF	FF	FF	FF	FF	FF	FF	FF	FF	FF	FF	FF	FF	FF	FF	FF	FF	FF	FF	FF	FF	FF	FF	NA	FF	FF	FF
chr5_15862445_15862494	DD	DD	DD	NA	BB	NA	DD	DD	BB	BB	BB	NA	BB	DD	DD	BB	BB	BB	BB	DD	BB	DD	DD	DD	DD	NA	BB	DD	DD	BB	DD	DD	DD	BB	DD	NA	BB	BB	BB	DD	NA	BB	BB	DD	BB	NA	DD	DD	BB
chr5_15880439_15880483	DD	DD	DD	DD	BB	DD	DD	DD	BB	BB	BB	DD	BB	DD	DD	BB	BB	BB	BB	DD	BB	DD	DD	DD	DD	BB	BB	DD	DD	BB	DD	DD	DD	BB	DD	DD	BB	BB	BB	DD	NA	BB	BB	DD	BB	DD	DD	DD	BB
chr5_15911089_15911100	df	df	df	df	FF	df	df	df	FF	FF	FF	df	FF	df	df	FF	FF	FF	FF	df	FF	df	df	df	df	FF	FF	df	df	FF	df	df	df	FF	df	df	FF	FF	FF	df	NA	FF	FF	df	FF	df	df	df	FF
chr5_15918074_15918113	DD	DD	DD	DD	BB	DD	DD	DD	BB	BB	BB	DD	BB	DD	DD	BB	BB	BB	BB	DD	BB	DD	DD	DD	DD	BB	BB	DD	DD	BB	DD	DD	DD	BB	DD	DD	BB	BB	BB	DD	NA	BB	BB	DD	BB	DD	DD	DD	BB
chr5_15927747_15927794	FF	FF	NA	FF	NA	FF	FF	FF	FF	NN	FF	NA	FF	NA	NA	FF	FF	FF	NA	NA	FF	FF	FF	FF	FF	NA	FF	NA	FF	FF	FF	FF	FF	FF	NA	FF	NA	FF	FF	NA	NA	FF	FF	FF	FF	NA	FF	FF	NA
chr5_15931498_15931549	DD	DD	DD	DD	BB	DD	DD	DD	BB	BB	BB	DD	BB	DD	DD	BB	BB	BB	BB	DD	BB	DD	DD	DD	DD	BB	BB	DD	DD	BB	DD	dn	DD	BB	DD	DD	BB	BB	BB	DD	NA	BB	BB	DD	bd	DD	DD	DD	BB
chr5_15949158_15949169	DD	DD	DD	DD	BB	DD	DD	DD	BB	BB	BB	DD	BB	DD	DD	BB	BB	BB	BB	DD	BB	DD	DD	DD	DD	BB	BB	DD	DD	BB	DD	DD	DD	BB	DD	DD	BB	BB	BB	DD	NA	BB	BB	DD	BB	DD	DD	DD	BB
chr5_15989188_15989235	NA	DD	DD	NA	BB	DD	DD	NN	BB	bd	BB	DD	BB	DD	DD	BB	BB	BB	NA	NA	BB	DD	DD	DD	DD	BB	BB	DD	DD	BB	DD	DD	NA	BB	NA	DD	BB	BB	NA	DD	DD	BB	BB	DD	BB	NA	DD	DD	BB
chr5_16116435_16116474	NN	DD	DD	DD	BB	NN	NN	dn	BB	BB	BB	DD	BB	DD	DD	BB	BB	NA	BB	DD	NA	DD	NA	NA	DD	BB	BB	NN	DD	BB	DD	DD	DD	BB	NA	DD	BB	BB	BB	DD	NA	BB	BB	DD	BB	DD	DD	DD	BB
chr5_16137214_16137245	fn	NA	FF	FF	FF	FF	FF	FF	NA	NA	NA	FF	NA	NA	FF	FF	FF	FF	NA	FF	FF	NA	FF	FF	FF	FF	FF	FF	FF	FF	FF	FF	FF	FF	FF	NA	FF	NA	FF	FF	FF	NA	NA	FF	FF	FF	FF	FF	FF
chr5_16146207_16146271	DD	DD	DD	DD	BB	DD	DD	DD	BB	BB	BB	DD	BB	DD	DD	BB	BB	BB	BB	DD	BB	DD	DD	DD	DD	BB	BB	DD	DD	BB	DD	DD	DD	BB	DD	DD	BB	BB	BB	DD	BB	BB	BB	DD	BB	DD	DD	DD	BB
chr5_16196700_16196711	FF	FF	FF	FF	FF	FF	FF	FF	FF	FF	FF	FF	NA	FF	FF	FF	FF	FF	FF	FF	FF	FF	FF	FF	FF	FF	FF	FF	FF	FF	FF	FF	FF	FF	FF	NA	FF	FF	FF	FF	NA	FF	FF	FF	FF	FF	FF	FF	FF
chr5_16210013_16210056	DD	DD	NA	DD	BB	DD	DD	DD	BB	bn	BB	DD	BB	NA	DD	BB	NA	NA	BB	DD	BB	DD	DD	NN	DD	BB	BB	DD	DD	BB	NA	DD	DD	BB	DD	DD	NA	BB	BB	DD	BB	NA	BB	DD	BB	NA	DD	NA	BB
chr5_16219519_16219570	DD	NA	DD	DD	NA	DD	DD	DD	NA	BB	DD	NA	BB	NN	DD	BB	BB	BB	BB	DD	BB	NA	DD	DD	DD	bd	BB	DD	DD	NA	DD	NN	DD	BB	NA	DD	BB	BB	BB	DD	NA	BB	BB	DD	BB	DD	DD	DD	BB
chr5_16297389_16297404	DD	DD	DD	DD	BB	DD	DD	DD	BB	BB	BB	DD	BB	DD	DD	BB	BB	BB	BB	DD	BB	DD	DD	DD	DD	BB	BB	DD	DD	BB	DD	DD	DD	BB	DD	DD	BB	BB	BB	DD	BB	BB	BB	DD	BB	BB	DD	DD	BB
chr5_16300214_16300225	DD	DD	DD	DD	BB	DD	DD	DD	BB	BB	BB	DD	BB	DD	DD	BB	BB	BB	BB	DD	BB	DD	DD	DD	DD	BB	BB	DD	DD	BB	DD	DD	DD	BB	DD	DD	BB	BB	BB	DD	BB	BB	BB	DD	BB	BB	DD	DD	BB
chr5_16318502_16318553	DD	DD	DD	DD	BB	DD	DD	DD	BB	BB	NA	DD	BB	DD	DD	NA	BB	DD	DD	DD	BB	NA	NN	DD	DD	BB	BB	NA	dn	BB	NA	DD	NA	BB	DD	NA	BB	BB	BB	DD	BB	BB	BB	DD	BB	BB	DD	DD	BB
chr5_16323272_16323310	DD	DD	DD	DD	BB	DD	DD	DD	BB	BB	BB	DD	BB	DD	dn	BB	BB	BB	BB	DD	BB	DD	DD	DD	DD	BB	BB	DD	DD	BB	DD	DD	DD	BB	DD	DD	BB	BB	bn	DD	BB	BB	BB	DD	BB	BB	DD	DD	BB
chr5_16347307_16347318	DD	DD	DD	DD	BB	DD	DD	DD	BB	BB	BB	DD	BB	DD	DD	BB	BB	BB	BB	DD	BB	DD	DD	DD	DD	BB	BB	DD	DD	BB	DD	DD	DD	BB	DD	DD	BB	BB	BB	DD	BB	BB	BB	DD	BB	BB	DD	DD	BB
chr5_16413716_16413763	DD	DD	DD	DD	BB	DD	DD	BB	BB	BB	BB	DD	BB	DD	DD	BB	BB	BB	BB	DD	BB	DD	DD	DD	DD	BB	BB	DD	DD	BB	DD	DD	DD	BB	DD	BB	BB	BB	DD	DD	BB	BB	BB	DD	BB	BB	DD	DD	BB
chr5_16493825_16493849	FF	FF	FF	FF	FF	FF	FF	FF	FF	FF	FF	FF	FF	FF	FF	NA	FF	FF	FF	FF	FF	NA	FF	FF	FF	FF	FF	FF	FF	FF	FF	FF	FF	FF	FF	FF	FF	FF	FF	FF	FF	FF	FF	FF	FF	FF	FF	FF	FF
chr5_16506481_16506512	DD	DD	DD	DD	BB	DD	DD	DD	BB	BB	BB	DD	BB	DD	DD	BB	BB	BB	BB	DD	BB	DD	DD	DD	DD	BB	BB	DD	bd	BB	DD	DD	DD	BB	DD	BB	BB	BB	DD	DD	BB	BB	BB	DD	BB	BB	DD	DD	BB
chr5_16533003_16533046	FF	FF	FF	FF	FF	FF	FF	NN	FF	FF	fn	FF	FF	FF	FF	FF	fn	FF	NA	FF	FF	FF	FF	FF	FF	FF	FF	FF	NA	FF	FF	FF	FF	FF	FF	FF	FF	FF	FF	FF	FF	FF	FF	NA	FF	NN	FF	FF	FF
chr5_16600155_16600182	DD	DD	DD	DD	BB	DD	DD	DD	BB	BB	BB	DD	BB	DD	DD	BB	BB	BB	BB	DD	BB	DD	DD	DD	DD	BB	BB	DD	DD	BB	DD	DD	DD	BB	DD	BB	BB	BB	DD	DD	BB	BB	BB	DD	BB	BB	DD	DD	BB
chr5_16605959_16605996	DD	DD	DD	DD	BB	DD	DD	dn	BB	BB	BB	DD	bn	DD	DD	BB	BB	BB	BB	DD	BB	DD	DD	DD	DD	BB	BB	DD	DD	bn	DD	DD	DD	BB	DD	BB	BB	BB	DD	DD	BB	BB	BB	DD	bn	BB	DD	DD	BB
chr5_16613510_16613525	DD	DD	DD	DD	BB	DD	DD	DD	BB	BB	BB	DD	BB	DD	DD	BB	BB	BB	BB	DD	BB	DD	DD	DD	DD	BB	BB	DD	DD	BB	DD	DD	DD	BB	DD	BB	BB	BB	DD	DD	BB	BB	BB	DD	BB	BB	DD	DD	BB
chr5_16630173_16630196	DD	DD	DD	DD	BB	DD	DD	DD	BB	BB	BB	DD	BB	DD	DD	BB	BB	BB	BB	DD	BB	DD	DD	DD	DD	BB	BB	DD	DD	BB	DD	DD	DD	BB	DD	BB	BB	BB	DD	DD	BB	BB	BB	DD	BB	BB	DD	DD	BB
chr5_16648424_16648443	DD	DD	DD	DD	BB	DD	DD	DD	BB	BB	BB	DD	BB	DD	DD	BB	BB	BB	BB	DD	BB	DD	DD	DD	DD	BB	BB	DD	DD	BB	DD	DD	DD	BB	DD	BB	BB	BB	DD	DD	BB	BB	BB	DD	BB	BB	DD	DD	BB
chr5_16711547_16711566	DD	DD	DD	DD	BB	DD	DD	DD	BB	BB	BB	DD	BB	DD	DD	BB	BB	BB	BB	DD	BB	DD	DD	DD	NA	NA	BB	DD	DD	BB	DD	DD	DD	BB	DD	BB	BB	BB	DD	DD	BB	BB	BB	DD	BB	BB	DD	DD	BB
chr5_16733936_16733991	NA	DD	NA	NA	NA	DD	DD	DD	NA	BB	BB	DD	BB	DD	DD	NA	BB	BB	BB	NA	BB	DD	DD	BB	NA	BB	BB	DD	dn	NA	NA	NN	DD	BB	NA	BB	BB	NA	DD	nn	BB	BB	BB	dn	NA	NA	DD	NA	NA
chr5_16764682_16764693	DD	DD	DD	DD	BB	DD	DD	DD	BB	BB	BB	DD	BB	DD	DD	BB	BB	BB	BB	DD	BB	DD	DD	DD	DD	BB	BB	DD	DD	BB	DD	DD	DD	BB	DD	BB	BB	BB	DD	DD	BB	BB	BB	DD	BB	BB	DD	DD	BB
chr5_16766102_16766146	DD	NA	DD	NA	BB	DD	DD	DD	BB	BB	BB	NN	BB	DD	DD	BB	BB	BB	BB	DD	BB	DD	NA	DD	DD	BB	BB	DD	DD	BB	NA	DD	DD	BB	DD	BB	BB	BB	DD	NA	BB	BB	BB	DD	BB	BB	DD	NA	NA
chr5_16812809_16812833	DD	DD	DD	DD	BB	DD	DD	DD	BB	BB	BB	DD	BB	DD	DD	BB	BB	BB	BB	DD	BB	DD	DD	DD	DD	BB	BB	DD	DD	BB	DD	DD	DD	BB	DD	BB	BB	BB	DD	DD	BB	BB	BB	DD	BB	BB	DD	DD	BB
chr5_17018133_17018164	DD	DD	DD	DD	BB	DD	DD	DD	BB	BB	BB	DD	BB	DD	DD	BB	BB	BB	BB	DD	BB	DD	DD	DD	DD	BB	BB	DD	DD	BB	DD	DD	BB	BB	DD	DD	BB	BB	DD	DD	BB	BB	BB	DD	BB	BB	DD	DD	BB
chr5_17055382_17055405	DD	DD	DD	DD	BB	DD	DD	DD	BB	BB	BB	DD	BB	DD	DD	BB	BB	BB	BB	DD	BB	DD	DD	DD	DD	BB	BB	DD	DD	BB	DD	DD	BB	BB	DD	DD	BB	BB	DD	DD	BB	BB	BB	DD	BB	BB	DD	DD	BB
chr5_17068387_17068404	DD	DD	DD	DD	BB	DD	DD	DD	BB	BB	BB	DD	BB	DD	DD	BB	BB	BB	BB	DD	BB	DD	DD	DD	DD	BB	BB	DD	DD	BB	DD	DD	BB	BB	DD	DD	BB	BB	DD	DD	BB	BB	BB	DD	BB	BB	DD	DD	BB
chr5_17131329_17131352	dd	dd	dd	dd	BB	dd	dd	dn	BB	BB	BB	dd	BB	bd	dd	BB	BB	BB	BB	dd	BB	dd	dd	dd	dd	BB	BB	dd	bd	BB	bd	dd	BB	BB	dd	dd	BB	BB	bd	dd	BB	BB	BB	dd	BB	BB	dd	dd	BB
chr5_17139600_17139611	DD	DD	DD	DD	BB	DD	DD	DD	BB	BB	BB	DD	BB	DD	DD	BB	BB	BB	BB	DD	BB	DD	DD	DD	DD	BB	BB	DD	DD	BB	DD	DD	BB	BB	DD	DD	BB	BB	DD	DD	BB	BB	BB	DD	BB	BB	DD	DD	BB
chr5_17177930_17177961	DD	DD	DD	DD	BB	DD	DD	DD	BB	BB	BB	DD	BB	DD	dn	BB	BB	BB	BB	DD	BB	DD	DD	DD	DD	BB	BB	DD	DD	BB	dn	DD	BB	BB	DD	DD	BB	BB	DD	DD	BB	BB	BB	DD	BB	BB	DD	DD	bn
chr5_17199183_17199230	DD	DD	DD	DD	BB	DD	DD	DD	BB	BB	NA	DD	BB	DD	DD	BB	BB	NN	BB	DD	BB	DD	DD	DD	DD	BB	BB	DD	DD	BB	DD	DD	BB	NA	DD	DD	BB	BB	DD	DD	BB	BB	NN	DD	BB	NA	NA	DD	BB
chr5_17264072_17264093	DD	DD	DD	DD	BB	DD	DD	DD	BB	BB	BB	DD	BB	DD	DD	BB	BB	BB	BB	DD	BB	DD	DD	DD	DD	BB	BB	DD	DD	BB	DD	DD	BB	BB	DD	DD	BB	BB	DD	DD	BB	BB	BB	DD	BB	BB	DD	DD	BB
chr5_17290987_17291006	DD	DD	DD	DD	BB	DD	DD	DD	BB	BB	BB	DD	BB	DD	DD	BB	BB	BB	BB	DD	BB	DD	DD	DD	DD	BB	BB	DD	DD	BB	DD	DD	BB	BB	DD	DD	BB	BB	DD	DD	BB	BB	BB	DD	BB	BB	DD	DD	BB
chr5_17418261_17418300	DD	DD	DD	DD	BB	DD	DD	DD	BB	BB	BB	DD	BB	DD	BB	BB	BB	BB	BB	DD	BB	DD	DD	DD	DD	BB	BB	DD	DD	BB	DD	DD	BB	BB	DD	DD	BB	BB	bd	DD	BB	BB	BB	DD	BB	BB	bd	DD	BB
chr5_17449844_17449882	DD	DD	DD	DD	BB	DD	DD	DD	BB	BB	BB	DD	BB	DD	DD	BB	BB	BB	BB	DD	BB	DD	DD	DD	DD	BB	BB	DD	DD	BB	DD	DD	bn	BB	DD	DD	BB	BB	DD	DD	BB	BB	BB	DD	BB	BB	DD	DD	BB
chr5_17454936_17454962	DD	DD	DD	DD	BB	DD	DD	DD	BB	BB	BB	DD	BB	DD	DD	BB	BB	BB	BB	DD	BB	DD	DD	DD	DD	BB	BB	DD	DD	BB	DD	DD	BB	BB	DD	DD	BB	BB	DD	DD	BB	BB	BB	DD	BB	BB	DD	DD	BB
chr5_17521069_17521100	DD	DD	DD	DD	BB	DD	DD	DD	BB	BB	BB	DD	BB	DD	DD	BB	BB	BB	BB	DD	BB	DD	DD	DD	DD	BB	BB	DD	DD	BB	DD	DD	BB	BB	DD	DD	BB	BB	DD	DD	BB	BB	BB	DD	BB	BB	DD	DD	BB
chr5_17526969_17527018	DD	DD	DD	DD	BB	DD	DD	DD	BB	BB	BB	DD	BB	DD	DD	BB	BB	BB	BB	DD	BB	DD	DD	DD	DD	BB	BB	DD	DD	BB	DD	DD	BB	BB	DD	DD	BB	BB	DD	DD	BB	BB	BB	DD	BB	BB	DD	DD	BB
chr5_17559181_17559202	FF	FF	FF	NA	FF	FF	FF	FF	NA	FF	FF	FF	NA	FF	FF	NA	FF	NA	FF	FF	FF	FF	FF	NA	FF	FF	FF	FF	FF	FF	FF	FF	NA	FF	FF	FF	FF	FF	FF	NA	FF	FF	FF	FF	FF	FF	NA	FF	FF
chr5_17600597_17600622	DD	DD	DD	DD	BB	DD	DD	DD	BB	BB	BB	DD	BB	DD	DD	BB	BB	BB	BB	DD	BB	DD	DD	DD	DD	BB	BB	DD	DD	BB	DD	DD	BB	BB	DD	DD	BB	BB	DD	DD	BB	BB	BB	DD	BB	BB	DD	DD	BB
chr5_17655166_17655181	DD	DD	DD	DD	BB	DD	DD	DD	BB	BB	BB	DD	BB	DD	DD	BB	BB	BB	BB	DD	BB	DD	DD	DD	DD	BB	BB	DD	DD	BB	DD	DD	BB	BB	DD	DD	BB	BB	DD	DD	BB	BB	BB	DD	BB	BB	DD	DD	BB
chr5_17661563_17661606	DD	DD	DD	DD	BB	DD	DD	DD	BB	BB	BB	DD	BB	DD	DD	BB	BB	BB	BB	DD	BB	DD	DD	DD	DD	BB	BB	DD	DD	BB	DD	DD	BB	BB	DD	DD	BB	bn	DD	DD	BB	BB	BB	DD	BB	BB	DD	DD	BB
chr5_17741309_17741344	DD	DD	DD	DD	BB	DD	DD	DD	BB	BB	BB	DD	BB	DD	DD	BB	BB	BB	BB	BB	BB	DD	DD	DD	DD	BB	BB	DD	DD	BB	DD	DD	BB	BB	DD	DD	BB	BB	DD	DD	BB	BB	BB	DD	BB	BB	DD	DD	BB
chr5_17772415_17772458	fn	FF	FF	fn	NA	FF	FF	FF	FF	FF	FF	fn	FF	NN	FF	NA	FF	FF	FF	NA	FF	FF	FF	FF	FF	NA	FF	FF	fn	FF	NA	FF	FF	FF	FF	FF	FF	FF	NN	FF	NA	FF	FF	FF	FF	FF	FF	FF	NA
chr5_17849293_17849336	DD	DD	DD	DD	NA	DD	DD	DD	BB	BB	BB	DD	BB	DD	DD	BB	BB	BB	BB	DD	BB	DD	DD	NN	DD	BB	BB	DD	DD	BB	DD	DD	BB	BB	DD	DD	BB	BB	DD	DD	BB	BB	BB	DD	BB	BB	DD	DD	BB
chr5_17861108_17861155	FF	FF	FF	FF	FF	FF	FF	FF	NA	FF	FF	FF	FF	NA	NN	FF	FF	FF	FF	FF	FF	FF	FF	FF	FF	NA	NA	FF	FF	NA	FF	FF	FF	FF	NA	FF	FF	FF	FF	FF	fn	FF	FF	FF	FF	FF	NA	FF	FF
chr5_17898044_17898071	DD	DD	DD	DD	BB	dn	DD	DD	bn	NA	BB	DD	BB	DD	DD	BB	BB	BB	BB	DD	BB	DD	DD	DD	DD	NA	BB	DD	NN	BB	DD	DD	NA	BB	DD	DD	BB	BB	DD	DD	NA	BB	BB	DD	BB	NA	DD	DD	BB
chr5_17899781_17899824	DD	DD	DD	DD	BB	DD	DD	DD	BB	NA	NA	DD	BB	NA	DD	BB	NN	BB	BB	DD	NA	DD	DD	DD	DD	NA	NA	DD	DD	BB	DD	DD	NA	BB	DD	DD	BB	BB	DD	DD	NA	BB	BB	DD	BB	NA	DD	DD	BB
chr5_17904708_17904735	DD	DD	DD	DD	BB	DD	DD	DD	BB	BB	BB	DD	BB	DD	DD	BB	BB	BB	BB	DD	BB	DD	DD	DD	DD	BB	BB	DD	DD	BB	DD	DD	BB	BB	DD	DD	BB	BB	DD	DD	BB	BB	BB	DD	BB	BB	DD	DD	BB
chr5_17944259_17944282	DD	DD	DD	DD	BB	DD	DD	DD	BB	BB	BB	DD	BB	DD	DD	BB	BB	BB	BB	DD	BB	DD	DD	DD	DD	bn	BB	DD	DD	BB	DD	DD	BB	bn	DD	DD	BB	BB	DD	DD	BB	BB	BB	DD	BB	BB	DD	DD	BB
chr5_17947465_17947492	DD	DD	DD	DD	BB	DD	DD	DD	BB	BB	BB	DD	BB	DD	DD	BB	BB	BB	BB	DD	BB	DD	DD	DD	DD	BB	BB	DD	DD	BB	DD	DD	BB	BB	DD	DD	BB	BB	DD	DD	bn	BB	BB	DD	BB	BB	DD	DD	BB
chr5_17969527_17969550	DD	DD	DD	DD	BB	DD	DD	DD	BB	BB	BB	DD	BB	DD	DD	BB	BB	BB	BB	DD	BB	DD	DD	DD	DD	BB	BB	DD	DD	BB	DD	DD	BB	BB	DD	DD	BB	BB	DD	DD	BB	BB	BB	DD	BB	BB	DD	DD	BB
chr5_18010922_18011001	DD	DD	DD	DD	BB	DD	DD	DD	BB	BB	BB	DD	BB	DD	DD	bn	BB	BB	BB	DD	BB	DD	DD	DD	DD	NA	bn	DD	DD	BB	DD	DD	BB	BB	DD	DD	BB	BB	DD	DD	BB	BB	BB	DD	BB	BB	DD	DD	bn
chr5_18097575_18097604	DD	DD	dn	DD	BB	DD	DD	dn	BB	BB	BB	DD	BB	DD	DD	BB	BB	BB	BB	DD	BB	DD	DD	NA	DD	DD	DD	DD	DD	BB	DD	DD	BB	BB	DD	DD	BB	BB	DD	DD	BB	BB	BB	DD	BB	BB	DD	DD	BB
chr5_18105668_18105703	FF	FF	FF	NA	NA	FF	FF	FF	FF	FF	FF	FF	NA	fn	NA	FF	FF	FF	FF	FF	NA	FF	FF	FF	FF	NA	FF	FF	FF	FF	fn	FF	FF	FF	FF	FF	FF	FF	FF	FF	FF	FF	FF	FF	NA	FF	FF	NA	NA
chr5_18120800_18120844	FF	FF	FF	FF	FF	FF	FF	FF	FF	FF	FF	FF	FF	FF	NN	FF	fn	FF	FF	FF	FF	FF	FF	FF	NN	NA	FF	FF	FF	FF	FF	FF	FF	FF	FF	FF	FF	FF	FF	FF	FF	FF	FF	FF	FF	FF	FF	FF	FF
chr5_18158788_18158832	FF	FF	FF	FF	FF	FF	FF	FF	FF	FF	NA	FF	FF	FF	FF	FF	FF	FF	FF	FF	FF	FF	FF	FF	FF	NA	FF	FF	FF	FF	FF	FF	FF	FF	FF	FF	fn	FF	FF	FF	FF	FF	FF	FF	FF	FF	FF	FF	FF
chr5_18182729_18182780	DD	DD	dn	DD	BB	DD	DD	DD	BB	BB	BB	DD	BB	dn	DD	BB	BB	BB	BB	DD	BB	DD	dn	BB	dn	NA	NA	DD	DD	BB	DD	bn	BB	BB	DD	DD	BB	BB	DD	dn	BB	BB	BB	DD	BB	BB	dn	DD	BB
chr5_18202185_18202228	FF	FF	FF	NN	FF	FF	FF	FF	FF	NN	FF	FF	FF	FF	FF	FF	FF	FF	FF	FF	FF	FF	FF	FF	NA	NA	FF	FF	FF	NA	FF	FF	FF	FF	NA	FF	FF	FF	FF	FF	FF	FF	FF	FF	FF	FF	NA	FF	FF
chr5_18228393_18228432	DD	DD	DD	DD	BB	DD	DD	DD	BB	BB	BB	DD	BB	DD	DD	BB	BB	BB	BB	DD	BB	DD	DD	DD	DD	BB	BB	DD	DD	BB	DD	DD	BB	BB	DD	DD	BB	BB	DD	DD	BB	BB	BB	DD	BB	BB	DD	DD	BB
chr5_18309661_18309692	DD	DD	DD	NA	BB	DD	NA	DD	BB	BB	BB	DD	BB	NA	DD	BB	BB	BB	BB	DD	BB	DD	DD	DD	DD	BB	BB	DD	NN	BB	DD	DD	BB	BB	DD	DD	BB	BB	DD	DD	bn	BB	BB	DD	BB	BB	bd	DD	NA
chr5_18312842_18312869	DD	DD	DD	DD	BB	DD	DD	DD	BB	BB	BB	DD	BB	DD	DD	BB	BB	BB	BB	DD	BB	DD	DD	DD	DD	BB	BB	DD	DD	BB	DD	DD	BB	BB	DD	DD	BB	BB	DD	DD	BB	BB	BB	DD	BB	BB	DD	DD	BB
chr5_18369538_18369569	DD	DD	DD	DD	BB	DD	DD	DD	BB	BB	BB	DD	BB	DD	DD	BB	BB	BB	BB	DD	BB	DD	DD	DD	DD	BB	BB	DD	DD	BB	DD	DD	BB	BB	DD	DD	BB	BB	DD	DD	BB	BB	BB	DD	BB	BB	DD	DD	BB
chr5_18412270_18412284	DD	DD	DD	DD	BB	DD	DD	DD	BB	BB	BB	DD	BB	DD	DD	BB	BB	BB	BB	DD	BB	DD	DD	DD	DD	BB	BB	DD	DD	BB	DD	DD	BB	BB	DD	DD	BB	BB	DD	DD	BB	BB	BB	DD	BB	BB	DD	DD	BB
chr5_18412883_18412912	NA	FF	NA	FF	NA	FF	FF	FF	FF	FF	FF	NA	FF	FF	FF	FF	FF	FF	FF	FF	fn	FF	FF	NA	FF	NA	FF	FF	FF	NA	NA	FF	FF	FF	FF	FF	FF	FF	FF	nn	NA	FF	FF	FF	FF	FF	FF	FF	FF
chr5_18504074_18504097	DD	DD	DD	DD	BB	DD	DD	DD	BB	BB	BB	DD	BB	DD	bd	BB	BB	BB	BB	bd	BB	bd	DD	bd	DD	BB	BB	DD	DD	BB	DD	bd	BB	BB	DD	bd	BB	BB	DD	bd	BB	BB	BB	DD	BB	BB	bd	bd	BB
chr5_18782281_18782294	DD	DD	DD	DD	BB	DD	DD	DD	BB	BB	BB	DD	BB	DD	DD	BB	BB	BB	BB	DD	BB	DD	DD	DD	DD	BB	BB	DD	DD	BB	DD	DD	BB	BB	DD	DD	BB	BB	DD	DD	BB	BB	BB	DD	BB	BB	DD	DD	BB
chr5_18787609_18787620	DD	DD	DD	DD	BB	DD	DD	DD	BB	BB	BB	DD	BB	DD	DD	BB	BB	BB	BB	DD	BB	DD	DD	DD	DD	BB	BB	DD	DD	BB	DD	DD	BB	BB	DD	DD	BB	BB	DD	DD	BB	BB	BB	DD	BB	BB	DD	DD	BB
chr5_18805732_18805763	DD	DD	DD	DD	BB	DD	DD	DD	BB	BB	BB	DD	BB	DD	DD	BB	BB	BB	BB	DD	BB	DD	DD	DD	DD	BB	BB	DD	DD	BB	DD	DD	BB	BB	DD	DD	BB	BB	DD	DD	BB	BB	BB	DD	BB	BB	DD	DD	BB
chr5_18811850_18811893	DD	DD	DD	DD	BB	DD	DD	DD	BB	BB	BB	DD	BB	DD	DD	BB	BB	BB	BB	DD	BB	DD	DD	DD	DD	BB	BB	DD	DD	BB	DD	DD	BB	BB	DD	DD	BB	BB	DD	DD	BB	BB	BB	DD	BB	BB	DD	DD	BB
chr5_18847051_18847090	DD	DD	DD	DD	BB	DD	DD	DD	BB	BB	BB	DD	BB	DD	DD	BB	BB	BB	BB	DD	BB	DD	DD	DD	DD	BB	BB	DD	DD	BB	DD	DD	BB	BB	DD	DD	BB	BB	DD	DD	BB	BB	BB	DD	BB	BB	DD	DD	BB
chr5_18864373_18864416	NA	DD	DD	NA	BB	DD	NA	DD	BB	BB	NA	DD	NA	NA	DD	BB	NA	BB	BB	DD	NA	DD	DD	NN	DD	NA	BB	DD	DD	BB	DD	NA	BB	BB	DD	NA	BB	BB	dn	DD	NA	NA	BB	DD	BB	BB	DD	NA	BB
chr5_18877377_18877388	DD	DD	DD	DD	BB	DD	DD	DD	BB	BB	BB	DD	BB	DD	DD	BB	BB	BB	BB	DD	BB	DD	DD	DD	DD	BB	BB	DD	DD	BB	DD	DD	BB	BB	DD	DD	BB	BB	DD	DD	BB	BB	BB	DD	BB	BB	DD	DD	BB
chr5_18881378_18881419	DD	DD	DD	DD	BB	DD	DD	DD	BB	BB	BB	DD	BB	DD	DD	BB	BB	BB	bn	DD	BB	DD	DD	DD	DD	BB	bn	DD	DD	BB	dn	DD	BB	BB	DD	DD	BB	BB	DD	DD	BB	BB	BB	DD	BB	BB	DD	DD	BB
chr5_18905393_18905412	DD	DD	DD	DD	BB	DD	DD	DD	BB	BB	BB	DD	BB	DD	DD	BB	BB	BB	BB	DD	BB	DD	DD	DD	DD	BB	BB	DD	DD	BB	DD	DD	BB	BB	DD	DD	BB	BB	DD	DD	BB	BB	BB	DD	BB	BB	DD	DD	BB
chr5_19005276_19005310	DD	DD	DD	DD	BB	DD	DD	DD	BB	BB	BB	DD	BB	DD	DD	BB	BB	BB	BB	DD	BB	DD	DD	DD	DD	NA	BB	DD	DD	BB	DD	DD	BB	BB	DD	DD	BB	NA	DD	DD	NA	BB	BB	DD	BB	BB	DD	DD	BB
chr5_19183663_19183702	FF	FF	NA	FF	FF	FF	FF	FF	FF	FF	NA	FF	FF	FF	FF	NA	FF	FF	FF	FF	FF	FF	FF	NN	FF	NA	FF	FF	FF	FF	FF	FF	FF	FF	NA	FF	FF	FF	FF	FF	NA	FF	FF	FF	FF	FF	FF	FF	FF
chr5_19298746_19298781	fn	fn	NA	FF	FF	FF	FF	FF	FF	FF	FF	FF	NA	NA	FF	NA	FF	FF	FF	FF	FF	NA	FF	FF	FF	NA	fn	FF	FF	NA	FF	NA	FF	FF	FF	NA	FF	FF	FF	FF	NA	FF	FF	FF	FF	FF	FF	NA	FF
chr5_19306812_19306823	FF	FF	FF	FF	FF	FF	FF	FF	FF	FF	FF	FF	FF	FF	FF	FF	FF	FF	FF	FF	FF	FF	FF	FF	FF	NA	FF	FF	FF	FF	FF	FF	FF	FF	FF	FF	FF	FF	FF	FF	FF	FF	FF	FF	FF	FF	FF	FF	FF
chr5_19336410_19336461	FF	FF	FF	FF	FF	FF	FF	FF	FF	FF	FF	FF	FF	FF	FF	NA	NA	FF	FF	FF	FF	FF	NA	FF	NA	NA	FF	FF	FF	FF	FF	NA	NN	FF	FF	FF	FF	FF	FF	FF	FF	FF	FF	FF	FF	FF	FF	NA	FF
chr5_19381879_19381918	DD	DD	DD	DD	BB	DD	NN	DD	BB	BB	NA	DD	BB	DD	DD	NA	BB	NA	BB	DD	NA	NA	DD	DD	DD	BB	BB	DD	dn	BB	DD	DD	BB	NA	DD	DD	BB	BB	DD	DD	NA	BB	BB	DD	BB	NA	NA	DD	bn
chr5_19399791_19399826	DD	DD	DD	DD	BB	DD	DD	DD	BB	BB	BB	DD	BB	DD	DD	BB	BB	NA	BB	DD	BB	DD	DD	DD	DD	BB	BB	DD	DD	BB	DD	DD	BB	BB	DD	DD	BB	BB	DD	DD	BB	BB	BB	DD	BB	BB	DD	DD	BB
chr5_19425762_19425793	FF	FF	FF	FF	FF	FF	FF	FF	FF	FF	NA	NA	FF	FF	FF	FF	FF	FF	FF	FF	FF	FF	FF	FF	FF	FF	FF	FF	FF	FF	NA	FF	FF	FF	FF	FF	FF	FF	FF	FF	FF	FF	FF	FF	FF	FF	FF	FF	FF
chr5_19562541_19562608	FF	NA	FF	FF	NA	NN	FF	FF	FF	FF	FF	FF	FF	FF	FF	FF	NA	fn	NN	FF	FF	FF	FF	NN	NN	NA	FF	FF	NA	NN	FF	NN	FF	FF	NA	FF	NA	FF	NN	FF	NN	FF	FF	FF	FF	FF	NA	FF	FF
chr5_19646076_19646096	FF	FF	FF	FF	FF	FF	FF	FF	FF	FF	FF	FF	FF	FF	FF	FF	NN	FF	FF	FF	FF	FF	FF	FF	FF	FF	FF	FF	FF	FF	FF	FF	FF	FF	FF	FF	FF	FF	NA	FF	FF	FF	FF	FF	FF	FF	NA	FF	FF
chr5_20274588_20274647	dn	DD	DD	DD	NA	NA	DD	DD	DD	DD	NA	NA	NA	NA	DD	DD	DD	DD	DD	NA	DD	DD	DD	DD	DD	NA	NA	DD	NA	NA	DD	DD	BB	NN	DD	BB	BB	BB	BB	BB	NA	DD	DD	DD	BB	NA	DD	DD	NN
chr5_20323485_20323516	FF	FF	FF	FF	FF	FF	FF	FF	FF	FF	NA	FF	FF	FF	NA	fn	FF	fn	NA	NN	FF	NA	FF	FF	FF	NA	FF	FF	FF	NA	NA	FF	FF	FF	NA	FF	FF	FF	FF	FF	NA	NA	FF	FF	FF	FF	FF	FF	FF
chr5_20323523_20323566	NA	FF	FF	FF	FF	fn	FF	FF	FF	FF	FF	NA	FF	FF	fn	NN	FF	NA	FF	FF	NA	FF	FF	FF	FF	NA	NA	FF	FF	FF	FF	NA	FF	FF	NA	FF	NA	NA	FF	FF	FF	NA	FF	FF	NA	FF	FF	FF	FF
chr5_20463560_20463599	FF	FF	FF	FF	NA	FF	NN	FF	FF	FF	FF	FF	FF	FF	FF	FF	FF	FF	fn	FF	FF	FF	FF	FF	NA	FF	FF	FF	FF	FF	NA	FF	NA	FF	FF	FF	FF	FF	FF	FF	FF	NA	FF	FF	FF	FF	FF	FF	FF
chr5_20639929_20639976	FF	FF	fn	FF	FF	NA	FF	FF	FF	FF	FF	NN	FF	FF	FF	FF	FF	FF	FF	FF	FF	FF	FF	FF	FF	FF	FF	FF	FF	FF	FF	FF	FF	FF	fn	FF	FF	FF	FF	FF	FF	FF	FF	FF	FF	FF	FF	FF	FF
chr5_20793884_20793897	df	df	df	df	FF	FF	df	df	FF	FF	FF	df	FF	df	df	FF	FF	FF	FF	df	FF	FF	NA	df	df	FF	FF	df	df	FF	df	df	fn	FF	df	FF	FF	FF	NA	df	FF	df	df	df	FF	FF	df	df	FF
chr5_20803618_20803665	NA	FF	NA	NA	FF	FF	FF	FF	NA	FF	NA	FF	NA	FF	FF	FF	FF	FF	NA	FF	NA	FF	FF	FF	NA	NA	NA	FF	FF	NA	FF	NA	FF	FF	FF	FF	NA	FF	NA	FF	NA	FF	FF	FF	FF	FF	FF	FF	FF
chr5_20922832_20922876	DD	DD	DD	DD	BB	BB	DD	DD	BB	BB	BB	DD	BB	DD	DD	BB	BB	BB	BB	DD	BB	BB	BB	DD	DD	BB	BB	DD	DD	BB	DD	DD	BB	BB	DD	BB	BB	BB	DD	DD	BB	DD	DD	DD	BB	BB	DD	DD	BB
chr5_20948596_20948619	DD	DD	DD	DD	BB	BB	DD	DD	BB	BB	BB	DD	BB	DD	DD	BB	BB	BB	BB	DD	BB	BB	BB	DD	DD	BB	BB	DD	DD	BB	DD	DD	BB	BB	DD	BB	BB	BB	DD	DD	BB	DD	DD	DD	BB	BB	DD	DD	BB
chr5_20955760_20955784	DD	DD	DD	DD	BB	BB	DD	DD	BB	BB	BB	DD	BB	DD	DD	BB	BB	BB	BB	DD	BB	BB	BB	DD	DD	BB	BB	DD	DD	BB	DD	DD	BB	BB	DD	BB	BB	BB	DD	DD	BB	DD	DD	DD	BB	BB	DD	DD	BB
chr5_21116863_21116907	NA	DD	DD	DD	BB	NA	DD	DD	BB	BB	BB	DD	BB	DD	DD	BB	NN	BB	BB	DD	BB	bd	NA	DD	DD	BB	BB	DD	DD	NA	DD	DD	BB	BB	DD	BB	BB	NA	DD	NA	BB	DD	DD	DD	BB	NA	DD	DD	NA
chr5_21143292_21143319	DD	DD	DD	DD	BB	BB	DD	DD	BB	BB	BB	DD	BB	DD	DD	BB	BB	BB	BB	DD	BB	BB	BB	DD	DD	BB	BB	DD	DD	BB	DD	DD	BB	BB	DD	BB	BB	BB	DD	DD	BB	DD	DD	DD	BB	BB	DD	DD	BB
chr5_21144082_21144113	DD	DD	DD	DD	BB	BB	DD	DD	BB	BB	BB	DD	BB	DD	DD	BB	BB	BB	BB	DD	BB	BB	BB	DD	DD	BB	BB	DD	DD	BB	DD	DD	BB	BB	DD	BB	BB	BB	DD	DD	BB	DD	DD	DD	BB	BB	DD	DD	BB
chr5_21160766_21160777	DD	DD	DD	DD	BB	BB	DD	DD	BB	BB	BB	DD	BB	DD	DD	BB	BB	BB	BB	DD	BB	BB	BB	DD	DD	BB	BB	DD	DD	BB	DD	DD	BB	BB	DD	BB	BB	BB	DD	DD	BB	DD	DD	DD	BB	BB	DD	DD	BB
chr5_21161459_21161478	DD	DD	DD	DD	BB	BB	DD	DD	BB	BB	BB	DD	BB	DD	DD	BB	BB	BB	BB	DD	BB	BB	BB	DD	DD	BB	BB	DD	DD	BB	DD	DD	BB	BB	DD	BB	BB	BB	DD	DD	BB	DD	DD	DD	BB	BB	dn	DD	BB
chr5_21179255_21179290	NA	DD	DD	NA	BB	NA	DD	DD	BB	BB	BB	DD	BB	DD	DD	BB	NN	NA	NA	DD	BB	BB	BB	DD	DD	NA	BB	DD	DD	BB	DD	DD	NA	BB	NA	BB	BB	BB	NA	DD	BB	DD	DD	DD	NA	BB	NA	DD	BB
chr5_21194887_21194916	NA	NA	UU	NA	BB	BB	NA	NA	BB	BB	BB	NA	BB	UU	UU	BB	BB	BB	BB	UU	BB	BB	BB	NA	NA	BB	BB	UU	UU	BB	UU	NA	BB	BB	NA	BB	BB	BB	NA	NA	BB	NA	UU	NA	BB	BB	NA	NA	BB
chr5_21210607_21210634	dd	dd	dd	dd	BB	BB	dd	dd	BB	BB	BB	dd	BB	dd	dd	BB	BB	BB	BB	dd	BB	BB	BB	dd	dd	BB	BB	dd	dn	BB	dd	dd	BB	BB	dd	BB	BB	BB	dd	dd	BB	dn	dd	dd	BB	BB	dd	dd	BB
chr5_21217214_21217240	DD	DD	DD	DD	BB	BB	DD	DD	BB	BB	BB	DD	BB	DD	DD	BB	BB	BB	BB	DD	BB	BB	BB	DD	DD	BB	BB	DD	DD	BB	DD	DD	BB	BB	DD	BB	BB	BB	DD	DD	BB	DD	DD	DD	BB	BB	DD	DD	BB
chr5_21232008_21232019	DD	DD	DD	DD	BB	BB	DD	DD	BB	BB	BB	DD	BB	DD	DD	BB	BB	BB	BB	DD	BB	BB	BB	DD	DD	BB	BB	DD	DD	BB	DD	DD	BB	BB	DD	BB	BB	BB	DD	DD	BB	DD	DD	DD	BB	BB	DD	DD	BB
chr5_21254380_21254393	DD	DD	DD	DD	BB	BB	DD	DD	BB	BB	BB	DD	BB	DD	DD	BB	BB	BB	BB	DD	BB	BB	BB	DD	DD	BB	BB	DD	DD	BB	DD	DD	BB	BB	DD	BB	BB	BB	DD	DD	BB	DD	DD	DD	BB	BB	DD	DD	BB
chr5_21258266_21258283	DD	DD	DD	DD	BB	BB	DD	DD	BB	BB	BB	DD	BB	DD	DD	BB	BB	BB	BB	DD	BB	BB	BB	DD	DD	BB	BB	DD	DD	BB	DD	DD	BB	BB	DD	BB	BB	BB	DD	DD	BB	DD	DD	DD	BB	BB	DD	DD	BB
chr5_21275524_21275539	DD	DD	DD	DD	BB	BB	DD	DD	BB	BB	BB	DD	BB	DD	DD	BB	BB	BB	BB	DD	BB	BB	BB	DD	DD	BB	BB	DD	DD	BB	DD	DD	BB	BB	DD	BB	BB	BB	DD	DD	BB	DD	DD	DD	BB	BB	DD	DD	BB
chr5_21309101_21309152	DD	DD	DD	DD	BB	BB	DD	DD	BB	BB	BB	DD	BB	DD	DD	BB	BB	BB	BB	DD	BB	BB	BB	DD	DD	BB	BB	DD	DD	BB	DD	DD	BB	BB	DD	BB	BB	BB	DD	DD	BB	DD	DD	DD	BB	BB	DD	DD	BB
chr5_21347836_21347851	DD	DD	DD	DD	BB	BB	DD	DD	BB	BB	BB	DD	BB	DD	DD	BB	BB	BB	BB	DD	BB	BB	BB	DD	DD	BB	BB	DD	DD	BB	DD	DD	BB	BB	DD	BB	BB	BB	DD	DD	BB	DD	DD	DD	BB	BB	DD	DD	BB
chr5_21385689_21385716	DD	dn	dn	DD	BB	BB	DD	DD	BB	BB	BB	DD	BB	DD	DD	BB	BB	BB	BB	dn	BB	BB	BB	DD	DD	BB	BB	DD	DD	BB	DD	DD	BB	BB	DD	BB	BB	BB	DD	DD	BB	DD	DD	DD	BB	BB	DD	DD	BB
chr5_21389380_21389395	DD	DD	DD	DD	BB	BB	DD	DD	BB	BB	BB	DD	BB	DD	DD	BB	BB	BB	BB	DD	BB	BB	BB	DD	DD	BB	BB	DD	DD	BB	DD	DD	BB	BB	DD	BB	BB	BB	DD	DD	BB	DD	DD	DD	BB	BB	DD	DD	BB
chr5_21409501_21409542	DD	DD	DD	DD	BB	bn	DD	DD	BB	BB	BB	DD	BB	DD	DD	BB	BB	BB	bn	DD	BB	BB	BB	DD	DD	BB	BB	DD	DD	BB	DD	DD	BB	BB	DD	BB	BB	BB	DD	DD	BB	DD	DD	DD	BB	BB	DD	DD	BB
chr5_21502266_21502277	DD	DD	DD	DD	BB	BB	DD	DD	BB	BB	BB	DD	BB	DD	DD	BB	BB	BB	BB	DD	BB	BB	BB	DD	DD	BB	BB	DD	DD	BB	DD	DD	BB	BB	DD	BB	BB	BB	DD	DD	BB	DD	DD	DD	BB	BB	DD	DD	BB
chr5_21608106_21608117	DD	DD	DD	DD	BB	BB	DD	DD	BB	BB	BB	DD	BB	DD	DD	BB	BB	BB	BB	DD	BB	BB	BB	DD	DD	BB	BB	DD	DD	BB	DD	DD	BB	BB	DD	BB	BB	BB	DD	DD	BB	DD	DD	DD	BB	BB	DD	DD	BB
chr5_21613725_21613748	DD	DD	DD	DD	BB	BB	DD	DD	BB	BB	BB	DD	BB	DD	DD	BB	BB	BB	BB	DD	BB	BB	BB	DD	DD	BB	BB	DD	DD	BB	DD	DD	BB	BB	DD	BB	BB	BB	DD	DD	BB	DD	DD	DD	BB	BB	DD	DD	BB
chr5_21618213_21618232	DD	DD	DD	DD	BB	BB	DD	DD	BB	BB	BB	DD	BB	DD	DD	BB	BB	BB	BB	DD	BB	BB	BB	DD	DD	BB	BB	DD	DD	BB	DD	DD	BB	BB	DD	BB	BB	BB	DD	DD	BB	DD	DD	DD	BB	BB	DD	DD	BB
chr5_21643498_21643517	DD	DD	DD	DD	BB	BB	DD	DD	BB	BB	BB	DD	BB	DD	DD	BB	BB	BB	BB	DD	BB	BB	BB	DD	DD	BB	BB	DD	DD	BB	DD	DD	BB	BB	DD	BB	BB	BB	DD	DD	BB	DD	DD	DD	BB	BB	DD	DD	BB
chr5_21644195_21644224	DD	DD	DD	DD	BB	BB	DD	DD	BB	BB	BB	DD	BB	DD	DD	BB	BB	BB	BB	DD	BB	BB	BB	DD	DD	BB	BB	DD	DD	BB	DD	DD	BB	BB	DD	BB	BB	BB	DD	DD	BB	DD	DD	DD	BB	BB	DD	DD	BB
chr5_21651530_21651553	DD	DD	DD	DD	BB	BB	DD	DD	BB	BB	BB	DD	BB	DD	DD	BB	BB	BB	BB	DD	BB	BB	BB	DD	DD	BB	BB	DD	DD	BB	DD	DD	BB	BB	DD	BB	BB	BB	DD	DD	BB	DD	DD	DD	BB	BB	DD	DD	BB
chr5_21696069_21696096	DD	DD	DD	dn	BB	BB	DD	DD	BB	BB	BB	DD	BB	DD	DD	BB	BB	BB	BB	DD	BB	BB	BB	DD	DD	BB	BB	DD	DD	BB	DD	DD	BB	BB	DD	BB	BB	BB	DD	DD	BB	DD	DD	DD	BB	BB	DD	DD	BB
chr5_21698572_21698586	DD	DD	DD	DD	BB	BB	DD	DD	BB	BB	BB	DD	BB	DD	DD	BB	BB	BB	BB	DD	BB	BB	BB	DD	DD	BB	BB	DD	DD	BB	DD	DD	BB	BB	DD	BB	BB	BB	DD	DD	BB	DD	DD	DD	BB	BB	DD	DD	BB
chr5_21752962_21752981	DD	DD	DD	BB	BB	BB	DD	DD	BB	BB	BB	DD	BB	DD	DD	BB	BB	BB	BB	DD	BB	BB	BB	DD	DD	BB	BB	DD	DD	BB	DD	DD	BB	BB	DD	BB	BB	BB	DD	DD	BB	DD	DD	DD	BB	BB	DD	DD	BB
chr5_21757690_21757701	DD	DD	DD	BB	BB	BB	DD	DD	BB	BB	BB	DD	BB	DD	DD	BB	BB	BB	BB	DD	BB	BB	BB	DD	DD	BB	BB	DD	DD	BB	DD	DD	BB	BB	DD	BB	BB	BB	DD	DD	BB	DD	DD	DD	BB	BB	DD	DD	BB
chr5_21770433_21770456	DD	DD	DD	BB	BB	BB	DD	DD	BB	BB	BB	DD	BB	DD	DD	BB	BB	BB	BB	DD	BB	BB	BB	DD	DD	BB	BB	DD	DD	BB	DD	DD	BB	BB	DD	BB	BB	BB	DD	DD	bn	DD	DD	DD	BB	bn	DD	DD	BB
chr5_21790489_21790518	DD	DD	DD	BB	BB	BB	DD	DD	BB	BB	BB	DD	BB	DD	DD	BB	BB	BB	BB	DD	BB	BB	BB	DD	DD	BB	BB	DD	DD	BB	DD	DD	BB	BB	DD	BB	BB	BB	DD	DD	BB	DD	DD	DD	BB	BB	DD	DD	BB
chr5_21801599_21801618	DD	DD	DD	BB	BB	BB	DD	DD	BB	BB	BB	DD	BB	DD	DD	BB	BB	BB	BB	DD	BB	BB	BB	DD	DD	BB	BB	DD	DD	BB	DD	DD	BB	BB	DD	BB	BB	BB	DD	DD	BB	DD	DD	DD	BB	BB	DD	DD	BB
chr5_21805371_21805382	DD	dn	DD	BB	BB	BB	DD	DD	BB	BB	BB	DD	BB	DD	DD	BB	BB	BB	BB	DD	BB	BB	BB	DD	dn	BB	BB	DD	DD	BB	DD	dn	BB	BB	DD	BB	BB	BB	DD	DD	BB	DD	DD	DD	BB	BB	DD	dn	BB
chr5_21807750_21807767	DD	DD	DD	BB	BB	BB	DD	DD	BB	BB	BB	DD	BB	DD	DD	BB	BB	BB	BB	DD	BB	BB	BB	DD	DD	BB	BB	DD	DD	BB	DD	DD	BB	BB	DD	bn	BB	BB	DD	DD	BB	DD	DD	DD	BB	BB	DD	DD	BB
chr5_21842976_21843023	DD	DD	DD	BB	BB	BB	DD	DD	BB	BB	BB	DD	BB	DD	DD	BB	BB	BB	BB	DD	BB	BB	BB	DD	DD	BB	BB	DD	DD	BB	DD	DD	BB	BB	DD	BB	BB	BB	DD	DD	BB	DD	DD	DD	BB	BB	DD	DD	BB
chr5_21846169_21846192	DD	DD	DD	BB	BB	BB	DD	dn	BB	BB	BB	DD	BB	DD	DD	BB	BB	BB	BB	DD	BB	BB	BB	DD	DD	BB	BB	DD	DD	BB	DD	DD	BB	BB	DD	BB	BB	bd	DD	DD	BB	DD	DD	DD	BB	BB	DD	DD	BB
chr5_21854601_21854648	NN	NN	NN	fn	FF	NA	NN	NN	FF	FF	FF	NA	FF	NN	NN	FF	NN	NA	FF	NN	FF	FF	FF	NN	NN	FF	FF	FF	FF	FF	FF	FF	FF	FF	FF	FF	FF	FF	FF	FF	FF	FF	FF	FF	NA	FF	FF	FF	FF
chr5_21972287_21972322	DD	DD	DD	BB	BB	BB	DD	DD	BB	BB	BB	DD	BB	DD	DD	BB	BB	BB	BB	DD	BB	BB	BB	DD	DD	BB	BB	DD	DD	BB	DD	DD	BB	BB	DD	BB	BB	BB	DD	DD	BB	DD	DD	DD	BB	BB	DD	DD	BB
chr5_21991736_21991763	DD	DD	DD	BB	bn	BB	DD	DD	BB	BB	BB	DD	BB	DD	DD	BB	BB	BB	BB	DD	BB	BB	BB	DD	DD	BB	BB	DD	DD	BB	DD	DD	BB	BB	DD	BB	BB	BB	DD	DD	BB	DD	DD	DD	BB	BB	DD	DD	BB
chr5_22021037_22021072	DD	DD	DD	BB	BB	BB	DD	DD	BB	BB	BB	DD	BB	DD	DD	BB	BB	BB	BB	DD	BB	BB	BB	DD	DD	BB	BB	DD	DD	BB	DD	DD	BB	BB	DD	BB	BB	BB	DD	DD	BB	DD	DD	DD	bn	BB	DD	DD	BB
chr5_22026679_22026694	DD	DD	DD	BB	BB	BB	DD	DD	BB	BB	BB	DD	BB	DD	DD	BB	BB	BB	BB	DD	BB	BB	BB	DD	DD	BB	BB	DD	DD	BB	DD	DD	BB	BB	DD	BB	BB	BB	DD	DD	BB	DD	DD	DD	BB	BB	DD	DD	BB
chr5_22027053_22027072	DD	DD	DD	BB	BB	BB	DD	DD	BB	BB	BB	DD	BB	DD	DD	BB	BB	BB	BB	DD	BB	BB	BB	DD	DD	BB	BB	DD	DD	BB	DD	DD	BB	BB	DD	BB	BB	BB	DD	DD	BB	DD	DD	DD	BB	BB	DD	DD	BB
chr5_22032200_22032244	NA	NA	NA	BB	BB	BB	NA	DD	NN	BB	BB	NA	BB	NA	dn	BB	BB	BB	BB	DD	BB	BB	BB	NN	DD	NA	BB	NA	DD	BB	DD	DD	NA	BB	DD	NA	BB	BB	DD	DD	BB	DD	NA	NA	BB	BB	DD	NA	BB
chr5_22044790_22044813	DD	DD	DD	BB	BB	BB	DD	DD	BB	BB	BB	DD	BB	DD	DD	BB	BB	BB	BB	DD	BB	BB	BB	DD	DD	BB	BB	DD	DD	BB	DD	DD	BB	BB	DD	BB	BB	BB	DD	DD	BB	DD	DD	DD	BB	BB	DD	DD	BB
chr5_22108812_22108862	DD	DD	DD	BB	BB	BB	DD	DD	BB	BB	BB	DD	BB	DD	BB	BB	BB	bd	BB	DD	BB	BB	BB	DD	DD	BB	BB	DD	DD	BB	DD	DD	BB	BB	DD	BB	BB	BB	DD	DD	BB	DD	DD	DD	BB	BB	DD	DD	BB
chr5_22127947_22127962	DD	DD	DD	BB	BB	BB	DD	DD	BB	BB	BB	DD	BB	DD	DD	BB	BB	BB	BB	DD	BB	BB	BB	DD	DD	BB	BB	DD	DD	BB	DD	DD	BB	BB	DD	BB	BB	BB	DD	DD	BB	DD	DD	DD	BB	BB	DD	DD	BB
chr5_22132589_22132616	DD	DD	DD	BB	BB	BB	DD	DD	BB	BB	BB	DD	BB	DD	DD	BB	BB	BB	NN	DD	BB	BB	BB	DD	DD	BB	BB	DD	DD	BB	DD	DD	BB	BB	DD	BB	BB	BB	DD	DD	BB	DD	DD	DD	BB	BB	DD	DD	BB
chr5_22147857_22147904	DD	DD	DD	BB	BB	BB	DD	DD	BB	BB	BB	DD	BB	DD	DD	BB	BB	BB	BB	DD	BB	BB	BB	DD	DD	BB	BB	DD	DD	BB	DD	DD	BB	BB	DD	BB	BB	BB	DD	DD	BB	DD	DD	DD	BB	BB	DD	DD	BB
chr5_22147919_22147942	DD	DD	DD	BB	BB	BB	DD	DD	BB	BB	BB	DD	BB	DD	DD	BB	BB	BB	BB	DD	BB	BB	BB	DD	DD	BB	BB	DD	DD	BB	DD	DD	BB	BB	DD	BB	BB	BB	DD	DD	BB	DD	DD	DD	BB	BB	DD	DD	BB
chr5_22164074_22164098	DD	DD	DD	BB	BB	BB	DD	DD	BB	BB	BB	DD	BB	DD	DD	BB	BB	BB	BB	DD	BB	BB	BB	DD	DD	BB	BB	DD	DD	BB	DD	DD	BB	BB	DD	BB	BB	BB	DD	DD	BB	DD	bd	DD	BB	BB	DD	dn	BB
chr5_22184312_22184331	DD	DD	DD	BB	BB	BB	DD	DD	BB	BB	bd	DD	BB	DD	DD	BB	BB	BB	BB	DD	BB	BB	BB	DD	DD	BB	BB	DD	DD	BB	DD	DD	BB	BB	DD	BB	bd	BB	DD	DD	BB	DD	DD	DD	BB	BB	DD	DD	BB
chr5_22213155_22213178	DD	DD	DD	BB	BB	BB	DD	DD	BB	BB	BB	DD	BB	DD	DD	BB	BB	BB	BB	DD	BB	BB	BB	DD	DD	BB	BB	DD	DD	BB	DD	DD	BB	BB	DD	BB	BB	BB	DD	DD	BB	DD	DD	DD	BB	BB	DD	DD	BB
chr5_22261688_22261707	DD	DD	DD	BB	BB	BB	DD	DD	BB	BB	BB	DD	BB	DD	DD	BB	BB	BB	BB	DD	BB	BB	BB	DD	DD	BB	BB	DD	DD	BB	DD	DD	BB	BB	DD	BB	BB	BB	DD	DD	BB	DD	DD	DD	BB	BB	DD	DD	BB
chr5_22283299_22283310	DD	DD	DD	BB	BB	BB	DD	DD	BB	BB	BB	DD	BB	DD	DD	BB	BB	BB	BB	DD	BB	BB	BB	DD	DD	BB	BB	DD	DD	BB	DD	DD	BB	BB	DD	BB	BB	BB	DD	DD	BB	DD	DD	DD	BB	BB	DD	DD	BB
chr5_22306198_22306211	DD	DD	DD	BB	BB	BB	DD	DD	BB	BB	BB	DD	BB	DD	DD	BB	BB	BB	BB	DD	BB	BB	BB	DD	DD	BB	BB	DD	DD	BB	DD	DD	BB	BB	DD	BB	BB	BB	DD	DD	BB	DD	DD	DD	BB	BB	DD	DD	BB
chr5_22314072_22314103	DD	DD	DD	BB	BB	BB	DD	DD	BB	BB	bn	DD	BB	DD	DD	BB	BB	BB	bn	DD	BB	BB	BB	DD	DD	bn	BB	DD	DD	BB	DD	DD	BB	BB	DD	BB	BB	BB	DD	DD	BB	DD	DD	DD	BB	BB	DD	DD	BB
chr5_22323744_22323775	DD	DD	DD	BB	BB	BB	DD	DD	BB	BB	BB	DD	BB	DD	DD	BB	BB	BB	BB	DD	BB	BB	BB	DD	DD	BB	BB	DD	DD	BB	DD	DD	BB	BB	DD	BB	BB	BB	DD	DD	BB	DD	DD	DD	BB	BB	DD	DD	BB
chr5_22350524_22350535	DD	DD	DD	BB	BB	BB	DD	DD	BB	BB	BB	DD	BB	DD	DD	BB	BB	BB	BB	DD	BB	BB	BB	DD	DD	BB	BB	DD	DD	BB	DD	DD	BB	BB	DD	BB	BB	BB	DD	DD	BB	DD	DD	DD	BB	BB	DD	DD	BB
chr5_22380121_22380156	DD	DD	DD	BB	BB	BB	DD	BB	BB	BB	BB	DD	BB	DD	DD	BB	BB	BB	BB	DD	BB	BB	BB	DD	DD	BB	BB	DD	DD	BB	DD	DD	BB	BB	DD	BB	BB	BB	DD	DD	BB	DD	DD	DD	BB	BB	DD	DD	BB
chr5_22452077_22452088	DD	DD	DD	BB	BB	BB	DD	DD	BB	BB	BB	DD	BB	DD	DD	BB	BB	BB	BB	DD	BB	BB	BB	DD	DD	BB	BB	DD	DD	BB	DD	DD	BB	BB	DD	BB	BB	BB	DD	DD	BB	DD	DD	DD	BB	BB	DD	DD	BB
chr5_22479419_22479457	DD	DD	DD	BB	BB	BB	DD	DD	BB	BB	BB	DD	BB	DD	DD	BB	BB	BB	BB	DD	BB	BB	BB	DD	DD	BB	BB	DD	DD	BB	DD	DD	BB	BB	DD	BB	BB	BB	DD	DD	BB	DD	bd	DD	BB	BB	DD	bd	BB
chr5_22497661_22497684	DD	DD	DD	BB	BB	BB	DD	DD	BB	BB	BB	DD	BB	DD	DD	BB	BB	BB	BB	DD	BB	BB	BB	DD	DD	BB	BB	DD	DD	BB	DD	DD	BB	BB	DD	BB	BB	BB	DD	DD	BB	DD	DD	DD	BB	BB	DD	DD	BB
chr5_22504847_22504870	DD	DD	DD	BB	BB	BB	DD	DD	BB	BB	BB	DD	BB	DD	DD	BB	BB	BB	BB	DD	BB	BB	BB	DD	DD	BB	BB	DD	DD	BB	DD	DD	BB	BB	DD	BB	BB	BB	DD	DD	BB	DD	DD	DD	BB	BB	DD	DD	BB
chr5_22505495_22505512	DD	DD	DD	BB	BB	BB	DD	DD	BB	BB	BB	DD	BB	DD	DD	BB	BB	BB	BB	DD	BB	BB	BB	DD	DD	BB	BB	DD	DD	BB	DD	DD	BB	BB	DD	BB	BB	BB	DD	DD	BB	DD	DD	DD	BB	BB	DD	DD	BB
chr5_22506917_22506952	DD	DD	DD	BB	BB	BB	DD	DD	BB	BB	BB	DD	BB	DD	DD	BB	BB	BB	BB	DD	BB	BB	BB	DD	DD	BB	BB	DD	DD	BB	DD	DD	BB	BB	DD	BB	BB	BB	dn	DD	BB	DD	DD	DD	BB	BB	DD	DD	BB
chr5_22532603_22532616	DD	DD	DD	BB	BB	BB	DD	DD	BB	BB	BB	DD	BB	DD	DD	BB	BB	BB	BB	DD	BB	BB	BB	DD	DD	BB	BB	DD	DD	BB	DD	DD	BB	BB	DD	BB	BB	BB	DD	DD	BB	DD	DD	DD	BB	BB	DD	DD	BB
chr5_22533373_22533386	DD	DD	DD	BB	BB	BB	DD	DD	BB	BB	BB	DD	BB	DD	DD	BB	BB	BB	BB	DD	BB	BB	BB	DD	DD	BB	BB	DD	DD	BB	DD	DD	BB	BB	DD	BB	BB	BB	DD	DD	BB	DD	DD	DD	BB	BB	DD	DD	BB
chr5_22533468_22533487	DD	df	df	FF	FF	FF	DD	df	FF	FF	FF	df	FF	df	DD	FF	FF	FF	FF	df	FF	FF	FF	DD	df	FF	FF	df	df	FF	DD	df	FF	FF	DD	FF	FF	FF	df	DD	FF	df	DD	df	FF	FF	df	df	FF
chr5_22548085_22548096	DD	DD	DD	BB	BB	BB	DD	DD	BB	BB	BB	DD	BB	DD	DD	BB	BB	BB	BB	DD	BB	BB	BB	DD	DD	BB	BB	DD	DD	BB	DD	DD	BB	BB	bd	BB	BB	BB	DD	DD	BB	DD	DD	DD	BB	BB	DD	DD	BB
chr5_22551895_22551918	DD	DD	DD	BB	BB	BB	DD	DD	BB	BB	BB	DD	BB	DD	DD	BB	BB	BB	BB	DD	BB	BB	BB	DD	DD	BB	BB	DD	DD	BB	DD	DD	BB	BB	DD	BB	BB	BB	DD	DD	BB	DD	DD	DD	BB	BB	DD	DD	BB
chr5_22557555_22557569	bd	bd	DD	BB	BB	BB	DD	DD	BB	BB	BB	DD	BB	DD	DD	BB	BB	BB	BB	DD	BB	BB	BB	DD	DD	BB	BB	bd	DD	BB	DD	DD	BB	BB	bd	BB	BB	BB	DD	DD	BB	DD	DD	DD	BB	BB	DD	DD	BB
chr5_22560124_22560151	DD	DD	DD	BB	BB	BB	DD	DD	BB	BB	BB	DD	BB	DD	DD	BB	BB	BB	BB	DD	BB	BB	BB	DD	DD	BB	BB	DD	DD	BB	DD	DD	BB	BB	DD	BB	BB	BB	DD	DD	BB	DD	DD	DD	BB	BB	DD	DD	BB
chr5_22560513_22560524	DD	DD	DD	BB	BB	BB	DD	DD	BB	BB	BB	DD	BB	DD	DD	BB	BB	BB	BB	DD	BB	BB	BB	DD	DD	BB	BB	DD	DD	BB	DD	DD	BB	BB	DD	BB	BB	BB	DD	DD	BB	DD	DD	DD	BB	BB	DD	DD	BB
chr5_22573328_22573343	DD	DD	DD	BB	BB	BB	DD	DD	BB	BB	BB	DD	BB	DD	DD	BB	BB	BB	BB	DD	BB	BB	BB	DD	DD	BB	BB	DD	DD	BB	DD	DD	BB	BB	DD	BB	BB	BB	DD	DD	BB	DD	DD	DD	BB	BB	DD	DD	BB
chr5_22589160_22589187	DD	DD	DD	BB	BB	BB	DD	DD	BB	BB	BB	DD	BB	DD	DD	BB	BB	BB	BB	DD	BB	BB	BB	DD	DD	BB	BB	DD	DD	BB	DD	DD	BB	BB	DD	BB	BB	BB	DD	DD	BB	DD	DD	DD	BB	BB	DD	DD	bd
chr5_22636066_22636107	DD	NA	DD	NN	NA	BB	DD	NA	NA	BB	BB	DD	BB	NA	DD	BB	BB	BB	BB	NA	NN	BB	BB	DD	NA	NA	BB	DD	NA	BB	DD	NA	BB	NA	NA	BB	BB	BB	DD	DD	BB	DD	DD	DD	BB	BB	DD	NA	BB
chr5_22686231_22686270	DD	DD	DD	BB	BB	BB	DD	DD	BB	BB	BB	DD	BB	DD	DD	BB	BB	BB	BB	DD	BB	BB	BB	DD	DD	BB	BB	DD	DD	BB	DD	DD	BB	BB	DD	BB	BB	BB	DD	DD	BB	DD	DD	DD	BB	BB	DD	DD	BB
chr5_22731523_22731542	DD	DD	DD	BB	BB	BB	DD	DD	BB	BB	BB	DD	BB	DD	DD	BB	BB	BB	BB	DD	BB	BB	BB	DD	DD	BB	BB	DD	DD	BB	DD	DD	BB	BB	DD	BB	BB	BB	DD	DD	BB	DD	DD	DD	BB	BB	DD	DD	BB
chr5_22744008_22744027	DD	DD	DD	BB	BB	BB	DD	DD	BB	BB	BB	DD	BB	DD	DD	BB	BB	BB	BB	DD	BB	BB	BB	DD	DD	BB	BB	DD	DD	BB	DD	DD	BB	BB	DD	BB	BB	BB	DD	DD	BB	DD	DD	DD	BB	BB	DD	DD	BB
chr5_22749704_22749724	DD	DD	DD	BB	BB	BB	DD	DD	BB	BB	BB	DD	BB	DD	DD	BB	BB	BB	BB	DD	BB	BB	BB	DD	DD	BB	BB	DD	DD	BB	DD	DD	BB	BB	DD	BB	BB	BB	DD	DD	BB	DD	DD	DD	BB	BB	DD	DD	BB
chr5_22762198_22762217	DD	DD	DD	BB	BB	BB	DD	DD	BB	BB	BB	DD	BB	DD	DD	BB	BB	BB	BB	DD	BB	BB	BB	DD	DD	BB	BB	DD	DD	BB	DD	DD	BB	BB	DD	BB	BB	BB	DD	DD	BB	DD	DD	DD	BB	BB	DD	DD	BB
chr5_22763653_22763680	DD	DD	DD	BB	BB	BB	DD	DD	BB	BB	BB	DD	BB	DD	DD	BB	BB	BB	BB	DD	BB	BB	BB	DD	DD	BB	BB	DD	DD	BB	DD	DD	BB	BB	DD	BB	BB	BB	DD	DD	BB	DD	DD	DD	BB	BB	DD	DD	BB
chr5_22773632_22773687	DD	DD	DD	BB	BB	bn	DD	DD	BB	BB	BB	DD	BB	DD	DD	BB	BB	BB	bn	DD	BB	BB	BB	DD	DD	BB	BB	DD	DD	BB	DD	DD	BB	BB	DD	BB	BB	BB	DD	dn	BB	DD	DD	DD	bn	BB	DD	DD	BB
chr5_22792846_22792890	DD	DD	DD	BB	BB	BB	DD	DD	BB	BB	BB	DD	BB	DD	DD	BB	BB	BB	BB	DD	BB	BB	BB	DD	DD	BB	BB	DD	DD	BB	DD	DD	BB	BB	DD	BB	BB	bn	DD	DD	BB	DD	DD	DD	BB	BB	DD	DD	BB
chr5_22793405_22793428	DD	DD	DD	BB	BB	BB	DD	DD	BB	BB	BB	DD	BB	DD	dn	BB	BB	BB	BB	DD	BB	BB	BB	DD	DD	BB	BB	DD	DD	BB	DD	dn	BB	BB	DD	BB	BB	BB	DD	DD	BB	DD	dn	DD	BB	BB	DD	DD	BB
chr5_22796418_22796437	DD	DD	DD	BB	BB	BB	DD	DD	BB	BB	BB	DD	BB	DD	DD	BB	BB	BB	BB	DD	BB	BB	BB	DD	DD	BB	BB	DD	DD	BB	DD	DD	BB	BB	DD	BB	BB	BB	DD	DD	BB	DD	DD	DD	BB	BB	DD	DD	BB
chr5_22798561_22798575	DD	DD	DD	BB	BB	BB	DD	DD	BB	BB	BB	DD	BB	DD	DD	BB	BB	BB	BB	DD	BB	BB	BB	DD	DD	BB	BB	DD	DD	BB	DD	DD	BB	BB	DD	BB	BB	BB	DD	DD	BB	DD	DD	DD	BB	BB	DD	DD	BB
chr5_22809555_22809570	DD	DD	DD	BB	BB	BB	DD	DD	BB	BB	BB	DD	BB	DD	DD	BB	BB	BB	BB	DD	BB	BB	BB	DD	DD	BB	BB	DD	DD	BB	DD	DD	BB	BB	DD	BB	BB	BB	DD	DD	BB	DD	DD	DD	BB	BB	DD	DD	BB
chr5_22862147_22862162	DD	DD	DD	BB	BB	BB	DD	DD	BB	BB	BB	DD	BB	DD	DD	BB	BB	BB	BB	DD	BB	BB	BB	DD	DD	BB	BB	DD	DD	BB	DD	DD	BB	BB	DD	BB	BB	BB	DD	DD	BB	DD	DD	DD	BB	BB	DD	DD	BB
chr5_22864088_22864101	DD	DD	DD	BB	BB	BB	DD	DD	BB	BB	BB	DD	BB	DD	DD	BB	BB	BB	BB	DD	BB	BB	BB	DD	DD	bn	BB	DD	DD	BB	DD	DD	BB	BB	DD	BB	BB	BB	DD	DD	BB	DD	DD	DD	BB	BB	DD	DD	BB
chr5_22866291_22866318	DD	DD	DD	BB	BB	BB	DD	DD	BB	BB	BB	DD	BB	DD	DD	BB	BB	BB	BB	DD	BB	BB	BB	DD	DD	BB	BB	DD	DD	BB	DD	DD	BB	BB	DD	BB	BB	BB	DD	DD	BB	dn	DD	DD	BB	BB	DD	DD	BB
chr5_22882174_22882213	DD	DD	DD	BB	BB	BB	DD	DD	BB	BB	BB	DD	BB	DD	DD	BB	BB	BB	BB	DD	BB	BB	BB	DD	DD	BB	BB	DD	DD	BB	DD	DD	BB	BB	DD	BB	BB	BB	DD	DD	BB	DD	DD	DD	BB	BB	DD	DD	BB
chr5_22894081_22894120	NA	DD	DD	NA	BB	BB	DD	NA	BB	BB	BB	DD	BB	DD	DD	BB	BB	BB	BB	DD	BB	BB	BB	DD	DD	BB	BB	DD	DD	BB	DD	NA	BB	BB	DD	BB	BB	BB	DD	NA	BB	DD	DD	DD	BB	BB	DD	NA	BB
chr5_22896877_22896894	DD	DD	DD	BB	BB	BB	DD	DD	BB	BB	BB	DD	bn	DD	DD	BB	BB	BB	BB	DD	BB	BB	BB	DD	DD	BB	BB	DD	DD	BB	DD	DD	BB	BB	DD	BB	BB	BB	DD	DD	BB	DD	DD	DD	BB	BB	DD	DD	BB
chr5_22917485_22917500	DD	DD	DD	BB	BB	BB	DD	DD	BB	BB	BB	DD	BB	DD	DD	BB	BB	BB	BB	DD	BB	BB	BB	DD	DD	BB	BB	DD	DD	BB	DD	DD	BB	BB	DD	BB	BB	BB	DD	DD	BB	DD	DD	DD	BB	BB	DD	DD	BB
chr5_22931113_22931134	DD	DD	DD	bn	BB	BB	DD	DD	BB	BB	BB	DD	BB	DD	DD	BB	bn	BB	BB	DD	BB	BB	BB	DD	DD	BB	BB	DD	DD	BB	DD	DD	BB	BB	DD	BB	BB	BB	DD	DD	BB	DD	DD	DD	BB	BB	DD	DD	BB
chr5_22940088_22940137	DD	DD	NA	BB	BB	BB	DD	DD	BB	BB	BB	DD	BB	DD	DD	BB	BB	NN	NN	DD	BB	BB	bd	DD	DD	BB	BB	DD	DD	BB	DD	DD	BB	BB	NA	BB	BB	BB	DD	DD	BB	DD	DD	DD	BB	BB	NA	DD	BB
chr5_22945171_22945202	DD	DD	DD	BB	BB	BB	DD	DD	BB	BB	BB	DD	BB	DD	DD	BB	BB	BB	BB	DD	BB	BB	BB	DD	DD	BB	BB	DD	DD	BB	DD	DD	BB	BB	DD	BB	BB	BB	DD	DD	BB	DD	DD	DD	BB	BB	DD	DD	BB
chr5_22960405_22960436	DD	DD	DD	BB	BB	BB	DD	DD	BB	BB	BB	DD	BB	DD	DD	BB	BB	BB	BB	DD	BB	BB	BB	DD	DD	BB	BB	DD	DD	BB	DD	DD	BB	BB	DD	BB	BB	BB	DD	DD	BB	DD	DD	DD	BB	BB	DD	DD	BB
chr5_22983231_22983274	DD	DD	DD	BB	BB	BB	DD	DD	BB	BB	BB	DD	BB	NA	NN	BB	BB	BB	BB	DD	BB	BB	BB	DD	NA	bn	bn	DD	DD	BB	DD	DD	BB	BB	DD	BB	BB	BB	DD	DD	BB	DD	DD	DD	BB	BB	DD	DD	BB
chr5_22989192_22989251	DD	DD	DD	NN	BB	NN	DD	DD	NA	BB	BB	DD	BB	DD	DD	BB	BB	BB	BB	DD	NA	BB	NA	DD	DD	BB	BB	DD	DD	BB	DD	DD	NN	BB	DD	BB	BB	BB	DD	DD	BB	DD	DD	DD	BB	BB	DD	DD	BB
chr5_23002864_23002878	DD	DD	DD	BB	BB	BB	DD	DD	BB	BB	BB	DD	BB	DD	DD	BB	BB	BB	BB	DD	BB	BB	BB	DD	DD	BB	BB	DD	DD	BB	DD	DD	BB	BB	DD	BB	BB	BB	DD	DD	BB	DD	DD	DD	BB	BB	DD	DD	BB
chr5_23008032_23008051	DD	DD	DD	BB	BB	BB	DD	DD	BB	BB	BB	DD	BB	DD	DD	BB	BB	BB	BB	DD	BB	BB	BB	DD	DD	BB	BB	DD	DD	BB	DD	DD	BB	BB	DD	BB	BB	BB	DD	DD	BB	DD	DD	DD	BB	BB	DD	DD	BB
chr5_23018499_23018514	DD	DD	DD	BB	BB	BB	DD	DD	BB	BB	BB	DD	BB	DD	DD	BB	BB	BB	BB	DD	BB	BB	BB	DD	DD	BB	BB	DD	DD	BB	DD	DD	BB	BB	DD	BB	BB	BB	DD	DD	BB	DD	DD	DD	BB	BB	DD	DD	BB
chr5_23071327_23071342	DD	DD	DD	BB	BB	BB	dd	DD	BB	BB	BB	DD	BB	DD	dd	BB	BB	BB	BB	dd	BB	BB	BB	DD	DD	BB	BB	dd	DD	BB	DD	DD	BB	BB	dd	BB	BB	BB	DD	DD	BB	DD	DD	DD	BB	BB	DD	dd	BB
chr5_23085962_23086005	DD	bd	DD	BB	BB	BB	DD	dn	BB	bd	BB	DD	BB	DD	DD	BB	BB	BB	BB	DD	BB	BB	BB	dn	DD	BB	BB	DD	DD	BB	dn	DD	BB	BB	DD	BB	BB	bd	DD	DD	BB	dn	DD	DD	BB	BB	DD	DD	BB
chr5_23111377_23111426	DD	DD	DD	NA	NA	NN	DD	DD	BB	BB	BB	DD	BB	DD	DD	bn	bn	BB	BB	DD	BB	BB	BB	DD	DD	NA	NA	DD	DD	NA	DD	DD	NA	NA	DD	NA	BB	NA	DD	DD	NA	DD	DD	DD	BB	BB	DD	DD	BB
chr5_23120244_23120303	NA	NA	DD	NN	NN	NN	DD	DD	NN	NN	NN	DD	NN	NA	DD	NN	bn	NN	NN	DD	NA	NN	NN	NA	NN	NA	NN	DD	NA	NA	DD	DD	NN	NA	DD	NA	NN	NN	NA	DD	NA	DD	DD	DD	NN	NN	DD	DD	NN
chr5_23126157_23126180	DD	DD	DD	BB	BB	BB	DD	DD	BB	BB	BB	DD	BB	DD	DD	BB	BB	BB	BB	DD	BB	BB	BB	DD	DD	BB	BB	DD	DD	BB	DD	DD	BB	BB	NA	BB	BB	BB	DD	DD	BB	DD	DD	DD	BB	BB	DD	DD	BB
chr5_23126879_23126890	DD	DD	DD	BB	BB	BB	DD	DD	BB	BB	BB	DD	BB	DD	DD	BB	BB	BB	BB	DD	BB	BB	BB	DD	DD	BB	BB	DD	DD	BB	DD	DD	BB	BB	NA	BB	BB	BB	DD	DD	BB	DD	DD	DD	BB	BB	DD	DD	BB
chr5_23149720_23149739	DD	DD	DD	BB	BB	BB	DD	DD	BB	BB	BB	DD	BB	DD	DD	BB	BB	BB	BB	DD	NA	BB	BB	DD	DD	BB	BB	DD	DD	BB	DD	DD	BB	BB	NA	BB	BB	BB	DD	DD	BB	DD	DD	DD	BB	BB	DD	DD	BB
chr5_23192215_23192234	DD	DD	DD	BB	BB	BB	DD	DD	BB	BB	BB	DD	BB	DD	DD	BB	BB	BB	BB	DD	DD	BB	BB	DD	DD	BB	BB	DD	DD	BB	DD	DD	BB	BB	BB	BB	BB	BB	DD	DD	BB	DD	DD	DD	BB	BB	DD	DD	BB
chr5_23207203_23207230	DD	DD	DD	BB	BB	BB	DD	DD	BB	BB	BB	DD	BB	DD	DD	BB	BB	BB	BB	DD	DD	BB	BB	DD	DD	BB	BB	DD	DD	BB	DD	DD	BB	BB	BB	BB	BB	BB	DD	DD	BB	DD	DD	DD	BB	BB	DD	DD	BB
chr5_23213815_23213838	DD	DD	DD	BB	BB	BB	DD	DD	BB	BB	BB	DD	BB	DD	DD	BB	BB	BB	BB	DD	DD	BB	BB	DD	DD	BB	BB	DD	DD	BB	DD	DD	BB	BB	BB	BB	BB	BB	DD	DD	BB	DD	DD	DD	BB	BB	DD	DD	BB
chr5_23234188_23234219	DD	DD	DD	BB	BB	BB	DD	DD	BB	BB	BB	DD	BB	DD	DD	BB	BB	BB	BB	DD	DD	BB	BB	DD	DD	bd	BB	DD	DD	BB	DD	DD	BB	BB	BB	BB	BB	BB	DD	DD	BB	DD	DD	DD	BB	BB	DD	DD	BB
chr5_23256862_23256877	DD	DD	DD	BB	BB	BB	DD	dn	BB	BB	BB	DD	BB	DD	DD	BB	BB	BB	BB	DD	DD	BB	BB	DD	DD	BB	BB	DD	DD	BB	DD	DD	BB	BB	BB	BB	BB	BB	DD	DD	BB	DD	DD	dn	BB	BB	DD	DD	BB
chr5_23263748_23263787	DD	DD	DD	BB	BB	BB	DD	DD	BB	BB	BB	DD	BB	DD	DD	BB	BB	BB	BB	DD	DD	BB	BB	DD	DD	BB	BB	DD	DD	BB	DD	DD	BB	BB	BB	BB	BB	BB	DD	DD	BB	DD	DD	DD	BB	BB	DD	DD	BB
chr5_23265637_23265654	DD	DD	DD	BB	BB	BB	DD	DD	BB	BB	BB	DD	BB	DD	DD	BB	BB	BB	BB	DD	DD	BB	BB	DD	DD	BB	BB	DD	DD	BB	DD	DD	BB	BB	BB	BB	BB	BB	DD	DD	BB	DD	DD	DD	BB	BB	DD	DD	BB
chr5_23266693_23266716	DD	DD	DD	BB	BB	BB	DD	DD	BB	BB	BB	DD	BB	DD	DD	BB	BB	BB	BB	DD	DD	BB	bn	DD	DD	BB	BB	DD	DD	BB	DD	DD	BB	BB	BB	BB	BB	BB	DD	DD	BB	DD	DD	DD	BB	BB	DD	DD	BB
chr5_23268457_23268501	DD	DD	NN	BB	NA	BB	DD	DD	BB	BB	BB	NA	BB	DD	DD	BB	BB	BB	BB	NA	NA	BB	BB	dn	DD	NA	BB	DD	DD	NA	DD	DD	bn	BB	NA	BB	BB	BB	DD	DD	BB	NA	DD	DD	BB	NA	DD	DD	BB
chr5_23278030_23278049	DD	DD	DD	BB	BB	BB	DD	DD	BB	bn	BB	DD	BB	DD	DD	BB	BB	BB	BB	DD	DD	BB	BB	DD	DD	BB	BB	DD	DD	BB	DD	DD	BB	BB	BB	BB	BB	BB	DD	DD	BB	DD	DD	DD	BB	BB	DD	DD	BB
chr5_23360632_23360655	DD	DD	DD	BB	BB	BB	DD	DD	BB	BB	BB	DD	BB	DD	DD	BB	BB	BB	BB	DD	DD	BB	BB	DD	DD	BB	BB	DD	DD	BB	DD	DD	BB	BB	BB	BB	BB	BB	DD	DD	BB	DD	DD	DD	BB	BB	DD	DD	BB
chr5_23373907_23373951	DD	DD	DD	BB	BB	BB	DD	DD	BB	BB	BB	DD	BB	DD	DD	BB	BB	BB	BB	DD	DD	BB	BB	DD	DD	BB	BB	DD	DD	BB	DD	DD	BB	BB	BB	BB	BB	BB	DD	DD	BB	DD	DD	DD	BB	BB	DD	DD	BB
chr5_23375563_23375582	DD	DD	DD	BB	BB	BB	DD	DD	BB	BB	BB	DD	BB	DD	DD	BB	BB	BB	BB	DD	DD	BB	BB	DD	DD	BB	BB	DD	DD	BB	DD	DD	BB	BB	BB	BB	BB	BB	DD	DD	BB	DD	DD	DD	BB	BB	DD	DD	BB
chr5_23393418_23393432	DD	DD	DD	BB	BB	BB	DD	DD	BB	BB	BB	DD	BB	DD	DD	BB	BB	BB	BB	DD	DD	BB	BB	DD	DD	BB	BB	DD	DD	BB	DD	DD	BB	BB	BB	BB	BB	BB	DD	DD	BB	DD	DD	DD	BB	BB	DD	DD	BB
chr5_23408769_23408780	DD	DD	DD	BB	BB	BB	DD	DD	BB	BB	BB	DD	BB	DD	DD	BB	BB	BB	BB	DD	DD	BB	BB	DD	DD	BB	BB	DD	DD	BB	DD	DD	BB	BB	BB	BB	BB	BB	DD	DD	BB	DD	DD	DD	BB	BB	DD	DD	BB
chr5_23409496_23409515	DD	DD	DD	BB	BB	BB	DD	DD	BB	BB	BB	DD	BB	DD	DD	BB	BB	BB	BB	DD	DD	BB	BB	DD	DD	BB	BB	DD	DD	BB	DD	DD	BB	BB	BB	BB	BB	BB	DD	DD	BB	DD	DD	DD	BB	BB	DD	DD	BB
chr5_23439566_23439605	DD	DD	DD	BB	BB	NN	DD	DD	BB	BB	BB	DD	BB	DD	DD	BB	NA	BB	NA	DD	DD	BB	NA	DD	DD	NA	BB	DD	DD	NA	DD	DD	BB	BB	BB	BB	BB	BB	DD	DD	BB	DD	DD	DD	BB	BB	DD	DD	NA
chr5_23446269_23446280	DD	DD	DD	BB	BB	BB	DD	DD	BB	BB	BB	DD	BB	DD	DD	BB	BB	BB	BB	DD	DD	BB	BB	DD	DD	BB	BB	DD	DD	BB	DD	DD	BB	BB	BB	BB	BB	BB	DD	DD	BB	DD	DD	DD	BB	BB	DD	DD	BB
chr5_23467704_23467723	DD	DD	DD	BB	BB	bd	DD	DD	BB	bn	BB	DD	BB	DD	DD	BB	BB	BB	BB	DD	DD	BB	BB	DD	DD	BB	BB	DD	DD	BB	DD	DD	BB	BB	BB	BB	BB	BB	DD	DD	BB	DD	DD	DD	BB	BB	DD	DD	BB
chr5_23479157_23479174	DD	DD	DD	BB	BB	BB	DD	DD	BB	BB	BB	DD	BB	DD	DD	BB	BB	BB	BB	DD	DD	BB	BB	DD	DD	BB	BB	DD	DD	BB	DD	DD	BB	BB	BB	BB	BB	BB	DD	DD	BB	DD	DD	DD	BB	BB	DD	DD	BB
chr5_23509828_23509847	DD	DD	DD	BB	BB	BB	DD	DD	BB	BB	BB	DD	BB	DD	DD	BB	BB	BB	BB	DD	DD	BB	BB	DD	DD	BB	BB	DD	DD	BB	DD	DD	BB	BB	BB	BB	BB	BB	DD	DD	BB	DD	DD	DD	BB	BB	DD	DD	BB
chr5_23522735_23522746	DD	DD	DD	BB	BB	BB	DD	DD	BB	BB	BB	DD	BB	DD	DD	BB	BB	BB	BB	DD	DD	BB	BB	DD	DD	BB	BB	DD	DD	BB	DD	DD	BB	BB	BB	BB	BB	BB	DD	DD	BB	DD	DD	DD	BB	BB	DD	DD	BB
chr5_23537766_23537777	df	df	df	FF	FF	FF	df	df	FF	FF	FF	df	FF	df	df	FF	FF	FF	FF	df	df	FF	FF	df	DD	FF	FF	df	df	FF	df	df	FF	FF	FF	FF	FF	FF	df	df	FF	df	df	df	FF	FF	df	df	FF
chr5_23544863_23544882	DD	DD	DD	BB	BB	BB	DD	DD	BB	BB	BB	DD	BB	DD	DD	BB	BB	BB	BB	DD	DD	BB	BB	DD	DD	BB	BB	DD	DD	BB	DD	DD	BB	BB	BB	BB	BB	BB	DD	DD	BB	DD	DD	DD	BB	BB	DD	DD	BB
chr5_23545938_23545969	DD	DD	DD	BB	BB	BB	DD	DD	BB	BB	BB	DD	bn	DD	DD	BB	BB	BB	BB	DD	DD	BB	BB	DD	DD	BB	bn	DD	DD	BB	DD	DD	BB	BB	BB	BB	BB	BB	DD	DD	BB	DD	DD	DD	BB	bn	DD	DD	BB
chr5_23551519_23551530	DD	DD	DD	BB	BB	BB	DD	DD	BB	BB	BB	DD	BB	DD	DD	BB	BB	BB	BB	DD	DD	BB	BB	DD	DD	BB	BB	DD	DD	BB	DD	DD	BB	BB	BB	BB	BB	BB	dn	DD	BB	DD	DD	DD	BB	BB	DD	DD	BB
chr5_23558428_23558445	DD	NA	DD	NA	BB	BB	DD	DD	BB	BB	BB	DD	BB	DD	DD	BB	BB	BB	BB	DD	DD	BB	BB	DD	DD	BB	BB	DD	DD	BB	DD	NA	BB	BB	BB	NA	BB	BB	NN	NN	BB	NA	NN	DD	BB	BB	DD	DD	BB
chr5_23575732_23575751	DD	DD	DD	BB	BB	BB	DD	DD	BB	BB	BB	DD	BB	DD	DD	BB	BB	BB	BB	DD	DD	BB	BB	DD	DD	BB	BB	DD	DD	BB	DD	DD	BB	BB	BB	BB	BB	BB	DD	DD	BB	DD	DD	DD	BB	BB	DD	DD	BB
chr5_23581210_23581225	DD	DD	DD	BB	BB	BB	DD	DD	BB	BB	BB	DD	BB	DD	DD	BB	BB	BB	BB	DD	DD	BB	BB	DD	DD	BB	BB	DD	DD	BB	DD	DD	BB	BB	BB	BB	BB	bn	DD	DD	BB	DD	DD	DD	BB	BB	DD	DD	BB
chr5_23586142_23586153	DD	DD	DD	BB	BB	BB	DD	DD	BB	BB	BB	DD	BB	DD	DD	BB	BB	BB	BB	DD	DD	BB	BB	DD	DD	BB	BB	DD	DD	BB	DD	DD	BB	BB	BB	BB	BB	BB	DD	DD	BB	DD	DD	DD	BB	BB	DD	DD	BB
chr5_23586776_23586791	DD	DD	DD	BB	BB	BB	DD	DD	BB	BB	BB	DD	BB	DD	DD	BB	BB	BB	BB	DD	DD	BB	BB	DD	DD	BB	BB	DD	DD	BB	DD	DD	BB	BB	BB	BB	BB	BB	DD	DD	BB	DD	DD	DD	BB	BB	DD	DD	BB
chr5_23625887_23625906	DD	DD	DD	BB	BB	BB	DD	DD	BB	BB	BB	DD	BB	DD	DD	BB	BB	BB	BB	DD	DD	BB	BB	DD	DD	BB	BB	DD	DD	BB	DD	DD	BB	BB	BB	BB	BB	BB	DD	DD	BB	DD	DD	DD	BB	BB	DD	DD	BB
chr5_23627863_23627918	DD	DD	DD	BB	BB	BB	DD	DD	NN	bn	BB	DD	BB	DD	DD	NN	BB	BB	NN	DD	DD	BB	NA	DD	DD	BB	NA	DD	DD	BB	DD	DD	BB	BB	bn	BB	BB	BB	DD	DD	NA	DD	DD	DD	BB	BB	DD	DD	bn
chr5_23629785_23629805	DD	DD	DD	BB	BB	BB	DD	DD	BB	BB	BB	DD	BB	DD	DD	BB	BB	BB	BB	DD	DD	BB	BB	DD	DD	BB	BB	DD	DD	BB	DD	DD	BB	BB	BB	BB	BB	BB	DD	DD	BB	DD	DD	DD	BB	BB	DD	DD	BB
chr5_23638583_23638596	DD	DD	DD	BB	BB	BB	DD	DD	BB	BB	BB	DD	BB	DD	DD	BB	BB	BB	BB	DD	DD	BB	BB	DD	DD	BB	BB	DD	DD	BB	DD	DD	BB	BB	BB	BB	BB	BB	DD	DD	BB	DD	DD	DD	BB	bn	DD	DD	BB
chr5_23640907_23640918	DD	DD	DD	BB	BB	BB	DD	DD	BB	BB	BB	DD	BB	DD	DD	BB	BB	BB	BB	DD	DD	BB	BB	DD	DD	BB	BB	DD	DD	BB	DD	DD	BB	BB	BB	BB	BB	BB	DD	DD	BB	DD	DD	DD	BB	BB	DD	DD	BB
chr5_23641310_23641330	DD	DD	DD	BB	BB	BB	DD	DD	BB	BB	BB	DD	BB	DD	DD	BB	BB	BB	BB	DD	DD	BB	BB	DD	DD	BB	BB	DD	DD	BB	DD	DD	BB	BB	BB	BB	BB	BB	DD	DD	BB	DD	DD	DD	BB	BB	DD	DD	BB
chr5_23660643_23660654	DD	DD	DD	BB	BB	BB	DD	DD	BB	BB	BB	DD	BB	DD	DD	BB	BB	BB	BB	DD	DD	BB	BB	DD	DD	BB	BB	DD	DD	BB	DD	DD	BB	BB	BB	BB	BB	BB	DD	DD	BB	DD	DD	DD	BB	BB	DD	DD	BB
chr5_23663025_23663068	DD	DD	DD	BB	BB	BB	DD	DD	BB	BB	BB	DD	BB	DD	DD	BB	BB	BB	BB	DD	DD	BB	BB	DD	DD	BB	BB	DD	DD	BB	DD	DD	BB	BB	BB	BB	BB	BB	DD	DD	BB	DD	DD	DD	BB	BB	DD	DD	BB
chr5_23663443_23663454	DD	DD	DD	BB	BB	BB	DD	DD	BB	BB	BB	DD	BB	DD	DD	BB	BB	BB	BB	DD	DD	BB	BB	DD	DD	BB	BB	DD	DD	BB	DD	DD	BB	BB	BB	BB	BB	BB	DD	DD	BB	DD	DD	DD	BB	BB	DD	DD	BB
chr5_23664554_23664609	DD	DD	DD	bn	NA	BB	DD	DD	BB	BB	NN	DD	BB	DD	DD	BB	NN	BB	NA	DD	DD	NA	BB	NA	DD	NA	NN	DD	DD	NN	DD	DD	NA	BB	BB	NN	BB	NA	DD	DD	NA	DD	DD	DD	BB	NA	DD	DD	BB
chr5_23665043_23665078	DD	DD	DD	BB	BB	BB	DD	DD	BB	BB	BB	DD	BB	DD	DD	BB	BB	BB	BB	DD	DD	BB	BB	DD	DD	BB	BB	DD	DD	BB	DD	DD	BB	BB	BB	BB	BB	BB	DD	DD	BB	DD	DD	DD	BB	BB	DD	DD	BB
chr5_23666839_23666850	DD	DD	DD	BB	BB	BB	DD	DD	BB	BB	BB	DD	BB	DD	DD	BB	BB	BB	BB	DD	DD	BB	BB	DD	DD	BB	BB	DD	DD	BB	DD	DD	BB	BB	BB	BB	BB	BB	DD	DD	BB	DD	DD	DD	BB	BB	DD	DD	BB
chr5_23669561_23669572	DD	DD	DD	BB	BB	BB	DD	DD	BB	BB	BB	DD	BB	DD	DD	BB	BB	BB	BB	DD	DD	BB	BB	DD	DD	BB	BB	DD	DD	BB	DD	DD	BB	BB	BB	BB	BB	BB	DD	DD	BB	DD	DD	DD	BB	BB	DD	DD	BB
chr5_23670472_23670511	DD	DD	DD	BB	BB	bd	DD	DD	BB	BB	BB	DD	BB	DD	DD	BB	BB	BB	BB	DD	DD	BB	BB	DD	DD	BB	bn	DD	DD	BB	DD	DD	BB	BB	BB	BB	BB	BB	DD	DD	BB	DD	DD	DD	BB	BB	DD	DD	BB
chr5_23672941_23672956	DD	DD	DD	BB	BB	BB	DD	DD	BB	BB	BB	DD	BB	DD	DD	BB	BB	BB	BB	DD	DD	BB	BB	DD	DD	BB	BB	DD	DD	BB	DD	DD	BB	BB	BB	BB	BB	BB	DD	DD	BB	DD	DD	DD	BB	BB	DD	DD	BB
chr5_23695808_23695821	DD	DD	DD	BB	BB	BB	DD	DD	BB	BB	BB	DD	BB	DD	DD	BB	BB	BB	BB	DD	DD	BB	BB	DD	DD	BB	BB	DD	DD	BB	DD	DD	BB	BB	BB	BB	BB	BB	DD	DD	BB	DD	DD	DD	BB	BB	DD	DD	BB
chr5_23719475_23719490	DD	DD	DD	BB	BB	BB	DD	DD	BB	BB	BB	DD	BB	DD	DD	BB	BB	BB	BB	DD	DD	BB	BB	DD	DD	BB	BB	DD	DD	BB	DD	DD	BB	BB	BB	BB	BB	BB	DD	DD	BB	DD	DD	DD	BB	BB	DD	DD	BB
chr5_23732231_23732246	DD	DD	DD	BB	BB	BB	DD	DD	BB	BB	BB	DD	BB	DD	DD	BB	BB	BB	BB	DD	DD	BB	BB	DD	DD	BB	BB	DD	DD	BB	DD	DD	BB	BB	BB	BB	BB	BB	DD	DD	BB	DD	DD	DD	BB	BB	DD	DD	BB
chr5_23739895_23739906	DD	DD	DD	BB	BB	BB	DD	DD	BB	BB	BB	DD	BB	DD	DD	BB	BB	BB	BB	DD	DD	BB	BB	DD	DD	BB	BB	DD	DD	BB	DD	DD	BB	BB	BB	BB	BB	BB	DD	DD	BB	DD	DD	DD	BB	BB	DD	DD	BB
chr5_23744437_23744460	DD	DD	DD	BB	BB	BB	DD	DD	BB	BB	BB	DD	BB	DD	DD	BB	BB	BB	BB	DD	DD	BB	BB	DD	DD	BB	BB	DD	DD	BB	DD	DD	BB	BB	BB	BB	BB	BB	DD	DD	BB	DD	DD	DD	BB	BB	DD	DD	BB
chr5_23752407_23752430	DD	DD	DD	BB	BB	BB	DD	DD	BB	BB	BB	bd	BB	DD	DD	BB	BB	BB	BB	DD	DD	BB	BB	DD	DD	BB	BB	DD	DD	BB	DD	DD	BB	BB	BB	BB	BB	BB	bd	DD	BB	DD	DD	DD	BB	BB	DD	DD	BB
chr5_23759842_23759857	DD	DD	DD	BB	BB	BB	DD	DD	BB	BB	BB	DD	BB	DD	DD	BB	BB	BB	BB	DD	DD	BB	BB	DD	DD	BB	BB	DD	DD	BB	DD	DD	BB	BB	BB	BB	BB	BB	DD	DD	BB	DD	DD	DD	BB	BB	DD	DD	BB
chr5_23762480_23762503	DD	DD	DD	BB	BB	BB	DD	DD	BB	BB	BB	DD	BB	DD	DD	BB	BB	BB	BB	DD	DD	BB	BB	DD	DD	BB	BB	DD	DD	BB	DD	DD	BB	BB	BB	BB	BB	BB	DD	DD	BB	DD	DD	DD	BB	BB	DD	DD	BB
chr5_23778993_23779008	DD	DD	DD	BB	BB	BB	DD	DD	BB	BB	BB	DD	BB	DD	DD	BB	BB	BB	BB	DD	DD	BB	BB	DD	DD	BB	BB	DD	DD	BB	DD	DD	BB	BB	BB	BB	BB	BB	DD	DD	BB	DD	DD	DD	BB	BB	DD	DD	BB
chr5_23782010_23782033	DD	DD	DD	BB	BB	BB	DD	DD	BB	BB	BB	DD	BB	DD	DD	BB	BB	BB	BB	DD	DD	BB	BB	DD	DD	BB	BB	DD	DD	BB	DD	DD	BB	BB	BB	BB	BB	BB	DD	DD	BB	DD	DD	DD	BB	BB	DD	DD	BB
chr5_23798596_23798643	DD	DD	DD	BB	BB	BB	DD	DD	BB	BB	BB	DD	BB	DD	DD	BB	BB	BB	BB	DD	DD	BB	BB	DD	DD	BB	BB	DD	DD	BB	DD	DD	BB	BB	BB	BB	BB	BB	DD	DD	BB	DD	DD	DD	BB	BB	DD	DD	BB
chr5_23801880_23801891	DD	DD	DD	BB	BB	BB	DD	DD	BB	BB	BB	DD	BB	DD	DD	BB	BB	BB	BB	DD	DD	BB	BB	DD	DD	BB	BB	DD	DD	BB	DD	DD	BB	BB	BB	BB	BB	BB	DD	DD	BB	DD	DD	DD	BB	BB	DD	DD	BB
chr5_23838773_23838808	DD	DD	DD	BB	BB	BB	DD	DD	BB	BB	BB	DD	BB	DD	DD	BB	BB	BB	BB	DD	DD	BB	BB	DD	DD	BB	BB	DD	DD	BB	DD	DD	BB	BB	BB	BB	BB	BB	DD	DD	BB	DD	DD	DD	BB	BB	DD	DD	BB
chr5_23840537_23840557	dd	DD	dd	BB	BB	BB	dd	dd	BB	BB	BB	dd	BB	dd	dd	BB	BB	BB	BB	dd	dn	BB	BB	dd	dd	BB	BB	dd	dd	BB	dd	dd	BB	BB	BB	BB	BB	BB	dd	dd	BB	dd	dd	dd	BB	BB	dd	DD	BB
chr5_23874952_23874963	DD	DD	DD	BB	BB	BB	DD	DD	BB	BB	BB	DD	BB	BB	DD	BB	BB	BB	BB	DD	DD	BB	BB	DD	DD	BB	BB	DD	DD	BB	DD	DD	BB	BB	BB	BB	BB	BB	DD	BB	BB	DD	DD	DD	BB	BB	DD	DD	BB
chr5_23877149_23877166	DD	DD	DD	BB	BB	BB	DD	DD	BB	BB	BB	DD	BB	BB	DD	BB	BB	BB	BB	DD	DD	BB	BB	DD	DD	BB	BB	DD	DD	BB	DD	DD	BB	BB	BB	BB	BB	BB	DD	BB	BB	DD	DD	DD	BB	BB	DD	DD	BB
chr5_23894808_23894859	DD	DD	DD	BB	BB	BB	DD	DD	BB	BB	BB	DD	BB	BB	DD	BB	BB	BB	BB	DD	DD	BB	BB	DD	DD	BB	BB	DD	DD	BB	DD	DD	BB	BB	BB	BB	BB	BB	DD	bn	BB	DD	DD	DD	BB	BB	DD	DD	BB
chr5_23899955_23899968	dn	dn	DD	BB	BB	BB	dn	dn	BB	BB	BB	DD	BB	BB	dn	BB	BB	BB	BB	dn	DD	BB	BB	DD	DD	BB	BB	DD	DD	BB	dn	DD	BB	BB	BB	BB	BB	BB	dn	BB	BB	DD	DD	DD	BB	BB	DD	dn	BB
chr5_23911905_23911919	DD	DD	DD	BB	BB	BB	DD	DD	BB	BB	BB	DD	BB	BB	DD	BB	BB	BB	BB	DD	DD	BB	BB	DD	DD	BB	BB	DD	DD	BB	DD	DD	BB	BB	BB	BB	BB	BB	DD	BB	BB	DD	DD	DD	BB	BB	DD	DD	BB
chr5_23934585_23934600	DD	DD	DD	BB	BB	BB	DD	DD	BB	BB	BB	DD	BB	BB	DD	BB	BB	BB	BB	DD	DD	BB	BB	DD	DD	BB	BB	DD	DD	BB	DD	DD	BB	BB	BB	BB	BB	BB	DD	BB	BB	DD	DD	DD	BB	BB	DD	DD	BB
chr5_23941864_23941908	DD	DD	DD	BB	BB	BB	DD	DD	BB	BB	BB	DD	BB	BB	DD	BB	BB	BB	BB	DD	DD	BB	BB	DD	DD	BB	BB	DD	DD	BB	DD	DD	BB	bn	bn	BB	BB	BB	DD	BB	BB	DD	DD	DD	BB	BB	DD	DD	BB
chr5_23941958_23941981	DD	DD	DD	BB	BB	BB	DD	DD	BB	BB	BB	DD	BB	BB	DD	BB	BB	BB	BB	DD	DD	BB	BB	DD	DD	BB	BB	DD	DD	BB	DD	DD	BB	BB	BB	BB	BB	BB	DD	BB	BB	DD	DD	DD	BB	BB	DD	DD	BB
chr5_23969857_23969891	DD	DD	DD	BB	BB	BB	DD	DD	BB	BB	BB	DD	BB	BB	DD	BB	BB	BB	BB	DD	DD	BB	BB	DD	DD	BB	BB	DD	DD	BB	DD	DD	BB	BB	BB	BB	BB	BB	DD	BB	BB	DD	DD	DD	BB	BB	DD	DD	BB
chr5_23976236_23976287	DD	DD	DD	NA	BB	NN	DD	DD	BB	NA	BB	DD	bn	NA	DD	BB	BB	BB	BB	DD	NA	BB	BB	DD	DD	NN	NA	DD	DD	BB	DD	DD	NA	BB	BB	NA	BB	BB	DD	NA	NA	DD	DD	NA	BB	BB	DD	DD	BB
chr5_23983832_23983846	NN	nn	nn	BB	BB	BB	NA	NN	BB	BB	BB	NN	BB	BB	NN	BB	BB	BB	BB	NA	NA	BB	BB	NN	NN	NA	BB	NN	NN	BB	NA	nn	BB	BB	BB	NA	BB	BB	NN	BB	BB	NA	NN	NN	BB	BB	NN	NN	BB
chr5_23989098_23989115	DD	DD	DD	BB	BB	BB	DD	DD	BB	BB	BB	DD	BB	BB	DD	BB	BB	BB	BB	DD	DD	BB	BB	DD	DD	BB	BB	DD	DD	BB	DD	DD	BB	BB	BB	BB	BB	BB	DD	BB	BB	DD	DD	DD	BB	BB	DD	DD	BB
chr5_23996297_23996320	DD	DD	DD	BB	BB	BB	DD	DD	BB	BB	BB	DD	BB	BB	DD	BB	BB	BB	BB	DD	DD	BB	BB	DD	DD	BB	BB	DD	DD	BB	DD	DD	BB	BB	BB	BB	BB	BB	DD	BB	BB	DD	DD	DD	BB	BB	DD	DD	BB
chr5_24001000_24001031	DD	DD	DD	BB	BB	BB	DD	DD	BB	BB	BB	DD	BB	BB	DD	BB	BB	BB	BB	DD	DD	BB	BB	DD	DD	BB	BB	DD	DD	BB	DD	DD	BB	BB	BB	BB	BB	BB	DD	BB	BB	DD	DD	DD	BB	BB	DD	DD	BB
chr5_24020457_24020470	DD	DD	DD	BB	BB	BB	DD	DD	BB	BB	BB	DD	BB	BB	DD	BB	BB	BB	BB	DD	DD	BB	BB	DD	DD	BB	BB	DD	DD	BB	DD	DD	BB	BB	BB	BB	BB	BB	DD	BB	BB	DD	DD	DD	BB	BB	DD	DD	BB
chr5_24030514_24030540	DD	DD	dn	BB	BB	BB	dn	DD	BB	BB	BB	dn	BB	BB	DD	BB	BB	BB	BB	DD	DD	BB	BB	DD	bd	BB	BB	DD	DD	BB	DD	DD	BB	BB	BB	BB	BB	BB	DD	BB	BB	DD	DD	DD	BB	BB	DD	DD	BB
chr5_24051977_24051988	DD	DD	DD	BB	BB	BB	DD	DD	BB	BB	BB	DD	BB	BB	DD	BB	BB	BB	BB	DD	DD	BB	BB	DD	DD	BB	BB	DD	DD	BB	DD	DD	BB	BB	BB	BB	BB	BB	DD	BB	BB	DD	DD	DD	BB	BB	DD	DD	BB
chr5_24052830_24052851	DD	DD	DD	bn	BB	BB	DD	DD	BB	BB	BB	DD	BB	BB	DD	BB	BB	BB	BB	DD	DD	BB	BB	DD	DD	BB	BB	DD	DD	BB	DD	DD	BB	BB	BB	BB	BB	BB	DD	BB	BB	DD	DD	DD	BB	BB	DD	DD	BB
chr5_24077354_24077368	DD	DD	DD	BB	BB	BB	DD	DD	BB	BB	BB	DD	BB	bd	DD	BB	BB	BB	BB	DD	DD	BB	BB	DD	DD	BB	BB	DD	DD	BB	bd	DD	BB	BB	BB	BB	BB	BB	DD	BB	BB	DD	DD	DD	BB	BB	DD	DD	BB
chr5_24078391_24078410	DD	DD	DD	BB	BB	BB	DD	DD	BB	BB	BB	DD	BB	DD	DD	BB	BB	BB	BB	DD	DD	BB	BB	DD	DD	BB	BB	DD	DD	BB	DD	DD	BB	BB	BB	BB	BB	BB	DD	BB	BB	DD	DD	DD	BB	BB	DD	DD	BB
chr5_24092251_24092266	DD	DD	DD	BB	BB	BB	DD	DD	BB	BB	BB	DD	BB	DD	DD	BB	BB	BB	BB	DD	DD	BB	BB	DD	DD	BB	BB	DD	DD	BB	DD	DD	BB	BB	BB	BB	BB	BB	DD	BB	BB	DD	DD	DD	BB	BB	DD	DD	BB
chr5_24119096_24119139	DD	DD	DD	BB	BB	NN	DD	DD	BB	BB	BB	DD	BB	DD	NA	NA	BB	BB	BB	DD	DD	BB	BB	DD	DD	NA	BB	DD	DD	BB	DD	DD	BB	NA	BB	bn	BB	BB	DD	BB	NA	DD	DD	DD	BB	BB	DD	DD	BB
chr5_24131996_24132007	DD	DD	DD	BB	BB	BB	DD	bd	BB	BB	BB	DD	BB	DD	DD	BB	BB	BB	BB	bd	DD	BB	BB	bd	DD	BB	BB	DD	DD	BB	DD	DD	BB	BB	BB	BB	BB	BB	DD	BB	BB	DD	bd	DD	BB	BB	bd	DD	BB
chr5_24142567_24142582	DD	DD	DD	BB	BB	BB	DD	DD	BB	BB	BB	DD	BB	DD	DD	BB	BB	BB	BB	DD	DD	BB	BB	DD	DD	BB	BB	DD	DD	BB	DD	DD	BB	BB	BB	BB	BB	BB	DD	BB	BB	DD	DD	DD	BB	BB	DD	DD	BB
chr5_24150350_24150369	DD	DD	DD	BB	BB	BB	DD	DD	BB	BB	BB	DD	BB	DD	DD	BB	BB	BB	BB	DD	DD	BB	BB	DD	DD	BB	BB	DD	DD	BB	DD	DD	BB	BB	BB	BB	BB	BB	DD	BB	BB	DD	DD	DD	BB	BB	DD	DD	BB
chr5_24184207_24184224	dn	DD	DD	BB	BB	BB	DD	DD	BB	BB	BB	DD	BB	DD	DD	BB	BB	BB	BB	DD	DD	BB	BB	DD	DD	BB	BB	DD	DD	BB	DD	DD	BB	BB	BB	BB	BB	BB	dn	BB	BB	DD	dn	DD	BB	BB	DD	DD	BB
chr5_24190602_24190617	DD	DD	DD	BB	BB	BB	DD	DD	BB	BB	BB	DD	BB	DD	DD	BB	BB	BB	BB	DD	DD	BB	BB	DD	DD	BB	BB	DD	DD	BB	DD	DD	BB	BB	BB	BB	BB	BB	DD	BB	BB	DD	DD	DD	BB	BB	DD	DD	BB
chr5_24202073_24202096	DD	DD	DD	BB	BB	BB	DD	DD	BB	BB	BB	DD	BB	DD	DD	BB	BB	BB	BB	DD	DD	BB	BB	DD	DD	BB	BB	DD	DD	BB	DD	DD	BB	BB	BB	BB	bn	BB	DD	BB	BB	DD	DD	DD	BB	BB	DD	DD	BB
chr5_24203081_24203095	DD	DD	DD	BB	BB	BB	DD	DD	BB	BB	BB	DD	BB	DD	DD	BB	BB	BB	BB	DD	DD	BB	BB	DD	DD	BB	BB	DD	DD	BB	DD	DD	BB	BB	BB	BB	BB	BB	DD	BB	BB	DD	DD	DD	BB	BB	DD	DD	BB
chr5_24211597_24211611	DD	DD	DD	BB	BB	BB	DD	DD	BB	BB	BB	DD	BB	DD	DD	BB	BB	BB	BB	DD	DD	BB	BB	DD	DD	BB	BB	DD	DD	BB	DD	DD	BB	BB	BB	BB	BB	BB	DD	BB	BB	DD	DD	DD	BB	BB	DD	DD	BB
chr5_24260885_24260924	DD	DD	DD	BB	BB	BB	DD	DD	BB	BB	BB	DD	BB	DD	DD	BB	BB	BB	BB	DD	DD	BB	BB	DD	DD	BB	BB	DD	DD	BB	DD	DD	BB	BB	BB	BB	BB	BB	DD	BB	BB	DD	DD	DD	BB	BB	DD	DD	BB
chr5_24345193_24345222	DD	DD	DD	BB	BB	BB	DD	DD	BB	BB	BB	DD	BB	DD	DD	BB	BB	BB	BB	DD	DD	BB	BB	DD	DD	BB	BB	DD	DD	BB	DD	DD	BB	BB	BB	BB	BB	BB	DD	BB	BB	DD	DD	DD	BB	BB	DD	DD	BB
chr5_24416043_24416056	DD	DD	DD	BB	BB	BB	DD	DD	BB	BB	BB	DD	BB	DD	DD	BB	DD	BB	BB	DD	DD	BB	BB	DD	DD	BB	BB	DD	DD	BB	DD	DD	BB	BB	BB	BB	BB	DD	DD	BB	BB	DD	DD	DD	BB	BB	DD	DD	BB
chr5_24452138_24452155	DD	DD	DD	BB	BB	BB	DD	DD	BB	BB	BB	DD	BB	DD	DD	BB	DD	BB	BB	DD	DD	BB	BB	DD	DD	BB	BB	DD	DD	BB	DD	DD	BB	BB	BB	BB	BB	DD	DD	BB	BB	DD	DD	DD	BB	BB	DD	DD	BB
chr5_24462514_24462525	DD	DD	DD	BB	BB	BB	DD	DD	BB	BB	BB	DD	BB	DD	DD	BB	DD	BB	BB	DD	DD	BB	BB	DD	DD	BB	BB	DD	DD	BB	DD	DD	BB	BB	BB	BB	BB	DD	DD	BB	BB	DD	DD	DD	BB	BB	DD	DD	BB
chr5_24486333_24486348	DD	DD	DD	BB	BB	BB	DD	DD	BB	BB	BB	DD	BB	DD	DD	BB	DD	BB	BB	DD	DD	BB	BB	DD	DD	BB	BB	DD	DD	BB	DD	DD	BB	BB	BB	BB	BB	DD	DD	BB	BB	DD	DD	DD	BB	BB	DD	DD	BB
chr5_24502229_24502258	DD	DD	DD	BB	BB	BB	DD	DD	BB	BB	BB	DD	BB	DD	DD	BB	DD	BB	BB	DD	DD	BB	BB	DD	DD	BB	BB	DD	DD	BB	DD	DD	BB	BB	BB	BB	BB	DD	DD	BB	BB	DD	DD	DD	BB	BB	DD	DD	BB
chr5_24507838_24507857	DD	DD	DD	BB	BB	BB	DD	DD	BB	BB	BB	DD	BB	DD	DD	BB	DD	BB	BB	DD	DD	BB	BB	DD	DD	BB	BB	DD	DD	BB	DD	DD	BB	BB	BB	BB	BB	DD	DD	BB	BB	DD	DD	DD	BB	BB	DD	DD	BB
chr5_24509345_24509356	df	df	df	FF	FF	FF	df	df	FF	FF	FF	df	FF	df	df	FF	df	FF	FF	df	DD	FF	FF	df	df	FF	FF	df	df	FF	df	df	FF	FF	FF	FF	FF	df	df	FF	FF	DD	DD	df	FF	FF	df	df	FF
chr5_24526531_24526542	DD	DD	DD	NA	DD	NA	DD	DD	DD	DD	DD	DD	DD	DD	DD	DD	DD	NA	NA	DD	DD	DD	DD	DD	DD	NA	NA	DD	DD	NA	DD	DD	DD	NA	NA	NA	NA	DD	DD	DD	DD	DD	DD	DD	DD	DD	DD	DD	NA
chr5_24531430_24531456	DD	DD	DD	BB	BB	BB	DD	DD	BB	BB	BB	DD	BB	DD	DD	BB	DD	BB	BB	DD	DD	BB	BB	DD	DD	BB	BB	DD	DD	BB	DD	DD	BB	BB	BB	BB	BB	DD	DD	BB	BB	DD	DD	DD	BB	BB	DD	DD	BB
chr5_24538778_24538803	DD	DD	DD	BB	BB	BB	DD	DD	BB	BB	BB	DD	BB	DD	DD	BB	DD	BB	BB	DD	DD	BB	BB	DD	DD	BB	BB	DD	DD	BB	DD	DD	BB	BB	BB	BB	BB	DD	DD	BB	BB	DD	DD	DD	BB	BB	DD	DD	BB
chr5_24568125_24568140	DD	DD	DD	BB	BB	BB	DD	DD	BB	BB	BB	DD	BB	DD	DD	BB	DD	BB	BB	DD	DD	BB	BB	DD	DD	BB	BB	DD	DD	BB	DD	DD	BB	BB	BB	BB	BB	DD	DD	BB	BB	DD	DD	DD	BB	BB	DD	DD	BB
chr5_24572853_24572877	DD	DD	DD	BB	BB	BB	DD	DD	BB	BB	BB	DD	BB	DD	DD	BB	DD	BB	BB	DD	DD	BB	BB	DD	DD	BB	BB	DD	DD	BB	DD	DD	BB	BB	BB	BB	BB	DD	DD	BB	BB	DD	DD	DD	BB	BB	DD	DD	BB
chr5_24608838_24608855	DD	DD	DD	BB	BB	BB	DD	DD	BB	BB	BB	DD	BB	DD	DD	BB	DD	BB	BB	DD	DD	BB	BB	DD	DD	BB	BB	DD	DD	BB	DD	DD	BB	BB	BB	BB	BB	DD	DD	BB	BB	DD	DD	DD	BB	BB	DD	DD	BB
chr5_24619643_24619662	DD	DD	DD	BB	BB	BB	DD	DD	BB	BB	BB	DD	BB	DD	DD	BB	DD	BB	BB	DD	DD	BB	BB	DD	DD	BB	BB	DD	DD	BB	DD	DD	BB	BB	BB	BB	BB	DD	DD	BB	BB	DD	DD	DD	BB	BB	DD	DD	BB
chr5_24627531_24627558	DD	DD	DD	BB	BB	BB	bd	DD	BB	BB	BB	DD	BB	DD	DD	BB	DD	BB	BB	DD	DD	BB	BB	DD	DD	BB	BB	DD	DD	BB	DD	DD	BB	BB	BB	BB	BB	DD	DD	BB	BB	DD	DD	DD	BB	BB	DD	DD	BB
chr5_24628335_24628346	DD	DD	DD	BB	BB	BB	DD	DD	BB	BB	BB	DD	BB	DD	DD	BB	DD	BB	BB	DD	DD	BB	BB	DD	DD	BB	BB	DD	DD	BB	DD	DD	BB	BB	BB	BB	BB	DD	DD	BB	BB	DD	DD	DD	BB	BB	DD	DD	BB
chr5_24629566_24629593	bd	DD	bd	BB	BB	BB	DD	DD	BB	BB	BB	DD	BB	DD	DD	BB	DD	BB	BB	DD	bd	BB	BB	DD	DD	BB	BB	dn	DD	BB	bd	DD	BB	BB	BB	BB	BB	bd	DD	BB	BB	DD	DD	bd	BB	BB	DD	DD	BB
chr5_24632211_24632240	DD	DD	DD	BB	BB	BB	DD	DD	BB	BB	BB	DD	BB	DD	DD	BB	DD	BB	BB	DD	DD	BB	BB	DD	DD	BB	BB	DD	DD	BB	DD	DD	BB	BB	BB	BB	BB	DD	DD	BB	BB	DD	DD	DD	BB	BB	DD	DD	BB
chr5_24633891_24633914	DD	DD	DD	BB	BB	BB	DD	DD	BB	BB	BB	DD	BB	DD	DD	BB	DD	BB	BB	DD	DD	BB	BB	DD	DD	BB	BB	DD	DD	BB	DD	DD	BB	BB	BB	BB	BB	DD	DD	BB	BB	DD	DD	DD	BB	BB	DD	DD	BB
chr5_24641640_24641651	DD	DD	DD	BB	BB	BB	DD	DD	BB	BB	BB	DD	BB	DD	DD	BB	DD	BB	BB	DD	DD	BB	BB	DD	DD	BB	BB	DD	DD	BB	DD	DD	BB	BB	BB	BB	BB	DD	DD	BB	BB	DD	DD	DD	BB	BB	DD	DD	BB
chr5_24641684_24641707	DD	DD	DD	BB	BB	BB	DD	DD	BB	BB	BB	DD	BB	DD	DD	BB	DD	BB	BB	DD	DD	BB	BB	DD	DD	BB	BB	DD	DD	BB	DD	DD	BB	BB	BB	BB	BB	DD	DD	BB	BB	DD	DD	DD	BB	BB	DD	DD	BB
chr5_24642198_24642213	DD	DD	DD	BB	BB	BB	DD	DD	BB	BB	BB	DD	BB	DD	DD	BB	DD	BB	BB	DD	DD	BB	BB	DD	DD	BB	BB	DD	DD	BB	DD	DD	BB	BB	BB	BB	BB	DD	DD	BB	BB	DD	DD	DD	BB	BB	DD	DD	BB
chr5_24658555_24658569	DD	DD	DD	BB	BB	BB	DD	DD	BB	BB	BB	DD	BB	DD	DD	BB	DD	BB	BB	DD	DD	BB	BB	DD	DD	BB	BB	DD	DD	BB	DD	DD	BB	BB	BB	BB	BB	DD	DD	BB	BB	DD	DD	DD	BB	BB	DD	DD	BB
chr5_24671872_24671899	DD	DD	DD	BB	BB	BB	DD	DD	BB	BB	BB	DD	BB	DD	DD	BB	DD	BB	BB	DD	DD	BB	BB	DD	DD	BB	BB	DD	DD	BB	DD	DD	BB	BB	BB	BB	BB	DD	DD	BB	BB	DD	DD	DD	BB	BB	DD	DD	BB
chr5_24692110_24692121	bd	DD	DD	BB	BB	BB	DD	DD	BB	BB	BB	DD	BB	DD	DD	BB	DD	BB	BB	DD	DD	BB	BB	DD	DD	BB	BB	DD	DD	BB	DD	DD	BB	BB	BB	BB	BB	DD	DD	BB	BB	DD	DD	DD	BB	BB	DD	bd	BB
chr5_24718737_24718752	DD	DD	DD	BB	BB	BB	DD	DD	BB	BB	BB	DD	BB	DD	DD	BB	DD	BB	BB	DD	DD	BB	BB	DD	DD	BB	BB	DD	DD	BB	DD	DD	BB	BB	BB	BB	BB	DD	DD	BB	BB	DD	DD	DD	BB	BB	DD	DD	BB
chr5_24723137_24723148	DD	dn	DD	BB	BB	BB	DD	DD	BB	BB	BB	DD	BB	dn	DD	BB	DD	BB	BB	dn	dn	BB	BB	dn	DD	BB	BB	DD	dn	BB	dn	dn	BB	BB	BB	BB	BB	DD	DD	BB	BB	DD	DD	dn	BB	BB	DD	DD	BB
chr5_24723399_24723434	NA	NA	DD	BB	BB	BB	DD	NN	BB	BB	BB	DD	BB	DD	DD	BB	NN	BB	BB	DD	DD	BB	BB	DD	DD	NA	BB	dn	DD	BB	DD	DD	BB	BB	BB	BB	BB	DD	DD	BB	BB	DD	DD	DD	BB	BB	DD	DD	BB
chr5_24735425_24735450	DD	DD	DD	BB	BB	BB	DD	DD	BB	BB	BB	DD	BB	DD	DD	BB	DD	BB	BB	DD	DD	BB	BB	DD	DD	BB	BB	DD	DD	BB	DD	DD	BB	BB	bn	BB	BB	DD	DD	BB	BB	DD	DD	DD	BB	BB	DD	DD	BB
chr5_24736519_24736550	DD	DD	DD	BB	BB	BB	DD	DD	BB	BB	bn	DD	BB	DD	DD	BB	DD	BB	BB	DD	DD	BB	BB	DD	DD	BB	BB	DD	DD	BB	DD	DD	BB	BB	BB	BB	BB	DD	DD	BB	BB	DD	DD	DD	BB	BB	DD	DD	BB
chr5_24782104_24782123	DD	DD	DD	BB	BB	BB	DD	DD	BB	BB	BB	DD	BB	DD	DD	BB	DD	BB	BB	DD	DD	BB	BB	DD	DD	BB	BB	DD	DD	BB	DD	DD	BB	BB	BB	BB	BB	DD	DD	BB	BB	DD	DD	DD	BB	BB	DD	DD	BB
chr5_24782403_24782416	DD	DD	DD	BB	BB	BB	DD	DD	BB	BB	BB	DD	BB	DD	DD	BB	DD	BB	BB	DD	DD	BB	BB	DD	DD	BB	BB	DD	DD	BB	DD	DD	BB	BB	BB	BB	BB	DD	DD	BB	BB	DD	DD	DD	BB	BB	DD	DD	BB
chr5_24790082_24790117	DD	DD	DD	BB	BB	BB	DD	DD	BB	BB	BB	DD	BB	DD	DD	BB	DD	BB	BB	DD	DD	BB	BB	DD	DD	BB	BB	DD	DD	BB	DD	DD	BB	BB	BB	BB	BB	DD	DD	BB	BB	DD	DD	DD	BB	BB	DD	DD	BB
chr5_24799467_24799486	DD	DD	DD	BB	BB	BB	DD	DD	BB	BB	BB	DD	BB	DD	DD	BB	DD	BB	BB	DD	DD	BB	BB	DD	DD	BB	BB	DD	DD	BB	DD	DD	BB	BB	BB	BB	BB	DD	DD	BB	BB	DD	DD	DD	BB	BB	DD	DD	BB
chr5_24819864_24819879	DD	DD	DD	BB	BB	BB	DD	DD	BB	BB	BB	DD	BB	DD	DD	BB	DD	BB	BB	DD	DD	BB	BB	DD	DD	BB	BB	DD	DD	BB	DD	DD	BB	BB	BB	BB	BB	DD	DD	BB	BB	DD	DD	DD	BB	BB	DD	DD	BB
chr5_24844158_24844181	DD	DD	DD	BB	BB	BB	DD	DD	BB	BB	BB	DD	BB	DD	DD	BB	DD	BB	BB	DD	DD	BB	BB	DD	DD	BB	BB	DD	DD	BB	DD	DD	BB	BB	BB	BB	BB	DD	DD	BB	BB	DD	DD	DD	BB	BB	DD	DD	BB
chr5_24845190_24845205	DD	DD	DD	BB	BB	BB	DD	DD	BB	BB	BB	DD	BB	DD	DD	BB	DD	BB	BB	DD	DD	BB	BB	DD	DD	BB	BB	DD	DD	BB	DD	DD	BB	BB	BB	BB	BB	DD	DD	BB	BB	DD	DD	DD	BB	BB	DD	DD	BB
chr5_24848690_24848701	DD	DD	DD	BB	BB	BB	DD	DD	BB	BB	BB	DD	BB	DD	DD	BB	DD	BB	BB	DD	DD	BB	BB	DD	DD	BB	BB	DD	DD	BB	DD	DD	BB	BB	BB	BB	BB	DD	DD	BB	BB	DD	DD	DD	BB	BB	DD	DD	BB
chr5_24852154_24852177	DD	DD	DD	BB	BB	BB	DD	DD	BB	BB	BB	DD	BB	DD	DD	BB	DD	BB	BB	DD	DD	BB	BB	DD	DD	BB	BB	DD	DD	BB	DD	DD	BB	BB	BB	BB	BB	DD	DD	BB	BB	DD	DD	DD	BB	BB	DD	DD	BB
chr5_24853669_24853680	DD	DD	DD	BB	BB	BB	DD	DD	BB	BB	BB	DD	BB	DD	DD	BB	DD	BB	BB	DD	DD	BB	BB	DD	DD	BB	BB	DD	DD	BB	DD	DD	BB	BB	BB	BB	BB	DD	DD	BB	BB	DD	DD	DD	BB	BB	DD	DD	BB
chr5_24853912_24853941	DD	DD	DD	bn	BB	BB	DD	DD	BB	BB	BB	DD	BB	DD	DD	BB	DD	BB	BB	DD	DD	BB	BB	DD	DD	BB	BB	DD	DD	BB	DD	DD	BB	BB	BB	BB	BB	DD	DD	BB	BB	DD	DD	DD	BB	BB	DD	DD	BB
chr5_24861237_24861248	DD	DD	DD	BB	BB	BB	DD	DD	BB	BB	BB	DD	BB	DD	DD	BB	DD	BB	BB	DD	DD	BB	BB	DD	DD	BB	BB	DD	DD	BB	DD	DD	BB	BB	BB	BB	BB	DD	DD	BB	BB	DD	DD	DD	BB	BB	DD	DD	BB
chr5_24879385_24879402	DD	DD	DD	BB	BB	BB	dn	DD	BB	BB	BB	DD	BB	DD	DD	BB	DD	BB	BB	DD	DD	BB	BB	DD	DD	BB	BB	DD	DD	BB	dn	DD	BB	BB	BB	BB	BB	DD	DD	BB	BB	DD	DD	DD	BB	BB	DD	dn	BB
chr5_24900330_24900349	DD	DD	DD	BB	BB	BB	DD	DD	BB	BB	BB	DD	BB	DD	DD	BB	DD	BB	BB	DD	DD	BB	BB	DD	DD	BB	BB	DD	DD	BB	DD	DD	BB	BB	BB	BB	BB	DD	DD	BB	BB	DD	DD	DD	BB	BB	DD	DD	BB
chr5_24918971_24919006	DD	DD	DD	BB	BB	BB	DD	DD	bn	BB	BB	DD	BB	DD	DD	BB	DD	BB	BB	DD	DD	BB	BB	DD	DD	BB	BB	DD	DD	BB	DD	DD	BB	BB	BB	BB	BB	DD	DD	BB	BB	DD	DD	DD	BB	BB	DD	DD	BB
chr5_24919920_24919931	df	DD	df	FF	FF	FF	df	df	FF	FF	FF	DD	FF	df	df	FF	DD	FF	FF	df	df	FF	FF	df	df	FF	FF	DD	df	FF	df	df	FF	FF	FF	FF	FF	df	df	FF	FF	df	DD	df	FF	FF	DD	DD	FF
chr5_24933072_24933103	FF	FF	NN	FF	FF	FF	FF	FF	FF	FF	FF	FF	NA	FF	FF	FF	FF	FF	FF	FF	FF	FF	FF	FF	FF	FF	FF	FF	FF	NA	FF	FF	FF	FF	FF	NA	FF	FF	FF	FF	FF	fn	FF	FF	FF	NA	FF	FF	FF
chr5_24933239_24933254	df	df	df	FF	FF	FF	df	df	FF	FF	FF	df	FF	df	df	FF	df	FF	FF	df	df	FF	FF	df	df	FF	FF	df	df	FF	df	df	FF	FF	FF	FF	FF	df	df	FF	FF	df	df	DD	FF	FF	df	df	FF
chr5_24959352_24959377	dd	dd	dd	BB	BB	BB	dd	dd	BB	BB	BB	dd	BB	dd	dd	BB	DD	BB	BB	DD	DD	BB	BB	dd	dd	BB	BB	dd	DD	BB	dd	DD	BB	BB	BB	BB	BB	dd	dd	BB	BB	DD	dd	dd	BB	BB	dd	DD	BB
chr5_24974398_24974429	DD	DD	DD	BB	BB	BB	DD	DD	BB	BB	BB	DD	BB	DD	DD	BB	DD	BB	BB	DD	DD	BB	BB	DD	DD	BB	BB	DD	DD	BB	DD	DD	BB	BB	BB	BB	BB	DD	DD	BB	BB	DD	DD	DD	BB	BB	DD	DD	BB
chr5_24974976_24974987	df	df	df	FF	FF	FF	df	df	FF	FF	FF	df	FF	df	DD	FF	df	FF	FF	df	df	FF	FF	df	df	FF	FF	df	df	FF	df	df	FF	FF	FF	FF	FF	df	df	FF	FF	DD	df	df	FF	FF	df	df	FF
chr5_24984838_24984865	DD	DD	DD	BB	BB	BB	DD	DD	BB	BB	BB	DD	BB	DD	DD	BB	DD	BB	BB	DD	DD	BB	BB	DD	DD	BB	BB	DD	DD	BB	DD	DD	BB	BB	BB	BB	BB	DD	DD	BB	BB	DD	DD	DD	BB	BB	DD	DD	BB
chr5_24988715_24988738	DD	DD	DD	BB	BB	BB	DD	DD	BB	BB	BB	DD	BB	DD	DD	BB	DD	BB	BB	DD	DD	BB	BB	DD	DD	BB	BB	DD	DD	BB	DD	DD	BB	BB	BB	BB	BB	DD	DD	BB	BB	DD	DD	DD	BB	BB	DD	DD	BB
chr5_25032498_25032525	NA	DD	DD	BB	BB	BB	DD	DD	BB	BB	BB	DD	BB	DD	DD	BB	NA	DD	DD	NA	NN	BB	BB	DD	DD	BB	NA	NA	DD	BB	DD	DD	bd	BB	BB	BB	NA	DD	DD	BB	NA	DD	DD	NA	NA	BB	DD	DD	BB
chr5_25062335_25062388	DD	DD	DD	BB	BB	BB	DD	DD	BB	BB	BB	DD	BB	DD	DD	BB	DD	DD	DD	DD	DD	BB	BB	DD	DD	BB	BB	DD	DD	BB	DD	DD	BB	BB	BB	BB	BB	DD	DD	BB	BB	DD	DD	DD	BB	BB	DD	DD	BB
chr5_25064315_25064334	FF	FF	FF	FF	NA	NA	FF	FF	FF	FF	FF	FF	FF	FF	FF	FF	FF	FF	FF	FF	NA	FF	FF	FF	FF	FF	FF	FF	FF	NA	FF	FF	FF	FF	FF	FF	FF	FF	FF	FF	FF	FF	FF	FF	FF	FF	FF	FF	FF
chr5_25113511_25113528	DD	DD	DD	BB	BB	BB	DD	DD	BB	BB	BB	DD	BB	DD	DD	BB	DD	DD	DD	DD	DD	BB	BB	DD	DD	BB	BB	DD	DD	BB	DD	DD	BB	BB	BB	BB	BB	DD	DD	BB	BB	DD	DD	DD	BB	BB	DD	DD	BB
chr5_25129191_25129225	DD	DD	DD	BB	BB	BB	DD	DD	BB	BB	BB	DD	BB	DD	DD	BB	DD	DD	DD	DD	DD	BB	BB	DD	DD	BB	BB	DD	DD	BB	DD	DD	BB	BB	BB	BB	BB	DD	DD	BB	BB	DD	DD	DD	BB	BB	DD	DD	BB
chr5_25147041_25147052	dd	dd	dd	BB	BB	BB	dd	dd	BB	BB	BB	dd	BB	dd	dd	BB	dd	dd	dd	dd	dd	BB	BB	dd	dd	BB	BB	dd	dd	BB	dn	dd	BB	BB	BB	BB	BB	dd	dd	BB	BB	dd	dd	dd	BB	BB	dd	dd	BB
chr5_25182373_25182384	DD	DD	DD	BB	BB	BB	DD	DD	BB	BB	BB	DD	BB	DD	DD	BB	DD	DD	DD	DD	DD	BB	BB	DD	DD	BB	BB	DD	DD	BB	DD	DD	BB	BB	BB	BB	BB	DD	DD	BB	NA	DD	DD	DD	BB	BB	DD	DD	BB
chr5_25183071_25183082	DD	DD	DD	BB	BB	BB	DD	DD	BB	BB	BB	dn	BB	DD	DD	BB	DD	DD	DD	DD	DD	BB	BB	DD	DD	BB	BB	DD	DD	BB	DD	DD	BB	BB	BB	BB	BB	DD	bd	BB	NA	DD	DD	DD	BB	BB	bd	DD	BB
chr5_25217399_25217412	df	df	df	FF	FF	FF	df	DD	FF	FF	FF	df	FF	df	df	FF	df	df	df	df	df	FF	FF	df	df	FF	FF	df	df	FF	df	df	FF	FF	FF	FF	FF	df	df	FF	df	DD	df	df	FF	FF	df	df	FF
chr5_25319398_25319437	DD	DD	DD	NA	BB	BB	DD	DD	BB	BB	BB	DD	BB	DD	DD	BB	DD	DD	DD	NN	DD	BB	BB	DD	DD	NA	BB	DD	DD	BB	DD	DD	BB	BB	BB	BB	BB	DD	DD	BB	DD	DD	DD	DD	BB	BB	DD	DD	BB
chr5_25352995_25353020	DD	DD	DD	BB	BB	BB	DD	DD	BB	BB	BB	DD	BB	DD	DD	BB	DD	DD	DD	DD	DD	bd	BB	DD	DD	BB	BB	DD	DD	BB	DD	DD	BB	BB	BB	BB	BB	DD	DD	BB	DD	DD	DD	DD	BB	BB	DD	DD	BB
chr5_25365081_25365116	DD	DD	DD	NA	BB	BB	DD	DD	BB	BB	BB	DD	BB	DD	NA	BB	NN	DD	DD	dn	DD	BB	BB	NN	DD	NA	BB	DD	DD	BB	NA	DD	BB	BB	BB	BB	BB	NA	DD	BB	NA	NA	DD	DD	BB	BB	dn	DD	NA
chr5_25408199_25408220	DD	DD	DD	BB	NN	NA	DD	DD	BB	NA	BB	DD	BB	DD	DD	BB	DD	DD	DD	NA	DD	BB	NA	NA	DD	bd	BB	DD	DD	NA	DD	DD	NA	NA	BB	BB	BB	DD	NA	BB	NA	DD	DD	DD	BB	BB	DD	DD	NA
chr5_25423934_25423954	FF	FF	FF	FF	FF	FF	FF	FF	FF	NN	FF	FF	FF	FF	FF	FF	FF	FF	FF	FF	FF	FF	FF	FF	FF	FF	FF	FF	FF	FF	FF	FF	FF	FF	FF	FF	FF	FF	FF	FF	FF	FF	FF	FF	FF	FF	FF	FF	FF
chr5_25448148_25448175	DD	DD	DD	BB	BB	BB	DD	DD	BB	BB	BB	DD	BB	DD	DD	BB	DD	DD	DD	DD	DD	BB	BB	DD	DD	BB	BB	DD	DD	BB	DD	DD	BB	BB	BB	BB	BB	DD	DD	BB	DD	DD	DD	DD	BB	BB	DD	DD	BB
chr5_25469344_25469373	DD	DD	DD	BB	BB	BB	DD	DD	BB	bd	BB	DD	BB	DD	DD	BB	DD	DD	DD	DD	DD	BB	BB	DD	DD	BB	BB	DD	DD	BB	DD	DD	BB	BB	BB	BB	BB	DD	DD	BB	DD	DD	DD	DD	BB	BB	DD	DD	BB
chr5_25470468_25470501	dn	DD	DD	BB	BB	BB	DD	DD	BB	BB	BB	DD	BB	DD	DD	BB	DD	DD	DD	DD	dn	BB	BB	DD	DD	BB	BB	DD	DD	BB	DD	DD	BB	BB	BB	bd	BB	DD	DD	BB	DD	DD	DD	DD	BB	BB	DD	DD	BB
chr5_25477972_25478007	DD	DD	DD	BB	BB	BB	DD	DD	BB	BB	BB	DD	BB	DD	DD	BB	DD	DD	DD	DD	DD	BB	BB	DD	DD	BB	BB	DD	DD	BB	DD	DD	BB	BB	BB	BB	BB	DD	bd	BB	DD	DD	DD	DD	BB	BB	DD	DD	BB
chr5_25489411_25489432	DD	DD	DD	BB	BB	BB	DD	DD	BB	BB	BB	DD	BB	DD	DD	BB	DD	DD	DD	DD	DD	BB	BB	DD	DD	BB	BB	DD	DD	BB	DD	DD	BB	BB	BB	BB	BB	DD	DD	BB	DD	DD	DD	DD	BB	BB	DD	DD	BB
chr5_25493313_25493356	DD	DD	DD	BB	bd	BB	DD	DD	BB	BB	BB	DD	BB	DD	DD	BB	DD	DD	DD	DD	DD	BB	BB	DD	DD	BB	BB	DD	DD	BB	DD	DD	BB	BB	BB	BB	BB	DD	DD	BB	DD	DD	DD	DD	BB	BB	DD	DD	BB
chr5_25518082_25518121	DD	DD	DD	BB	BB	NA	DD	DD	BB	BB	BB	dn	BB	DD	NA	BB	DD	NA	DD	DD	NN	BB	NA	DD	DD	NA	BB	DD	DD	NA	DD	NA	BB	BB	BB	BB	BB	DD	DD	BB	NA	NA	DD	DD	BB	BB	DD	DD	BB
chr5_25545979_25546014	df	df	df	FF	FF	FF	df	df	FF	FF	FF	df	FF	df	df	FF	DD	df	df	df	df	FF	FF	df	df	FF	FF	df	df	FF	df	df	FF	FF	FF	FF	FF	df	df	FF	df	df	df	df	FF	FF	df	df	FF
chr5_25576913_25576962	DD	DD	DD	BB	BB	BB	DD	DD	BB	BB	BB	DD	BB	DD	DD	BB	DD	DD	DD	DD	DD	bn	BB	DD	DD	BB	BB	DD	DD	BB	DD	DD	BB	BB	BB	BB	BB	DD	DD	BB	DD	DD	DD	DD	BB	BB	DD	DD	BB
chr5_25665415_25665446	DD	DD	DD	BB	BB	BB	DD	DD	BB	BB	BB	DD	BB	DD	DD	BB	DD	DD	DD	DD	DD	BB	BB	DD	DD	BB	BB	DD	DD	BB	DD	DD	BB	BB	BB	BB	BB	DD	DD	BB	DD	DD	BB	DD	BB	BB	DD	DD	BB
chr5_25673828_25673839	DD	DD	DD	BB	BB	BB	DD	DD	BB	BB	BB	DD	BB	DD	DD	BB	DD	DD	DD	DD	DD	BB	BB	DD	DD	BB	BB	DD	DD	BB	DD	DD	BB	BB	BB	BB	BB	DD	DD	BB	DD	DD	BB	DD	BB	BB	DD	DD	BB
chr5_25674923_25674954	DD	DD	DD	BB	BB	BB	DD	DD	BB	BB	BB	DD	BB	DD	DD	BB	DD	DD	DD	DD	DD	bn	BB	DD	DD	BB	BB	DD	DD	BB	DD	DD	BB	bn	BB	BB	BB	DD	DD	BB	DD	DD	bn	DD	BB	BB	DD	DD	BB
chr5_25682295_25682308	DD	DD	DD	BB	BB	BB	DD	DD	BB	BB	BB	DD	BB	DD	DD	BB	DD	DD	DD	dn	DD	BB	BB	DD	DD	BB	BB	DD	DD	BB	DD	DD	BB	BB	BB	BB	BB	DD	DD	BB	DD	DD	BB	DD	BB	BB	DD	DD	BB
chr5_25683763_25683774	DD	DD	DD	BB	BB	BB	DD	DD	BB	BB	BB	DD	BB	DD	DD	BB	DD	DD	DD	DD	DD	BB	BB	DD	DD	BB	BB	DD	DD	BB	DD	DD	BB	BB	BB	BB	BB	DD	DD	BB	DD	DD	BB	DD	BB	BB	DD	DD	BB
chr5_25684993_25685007	DD	DD	DD	BB	BB	BB	DD	DD	BB	BB	BB	DD	BB	DD	DD	BB	DD	DD	DD	DD	DD	BB	BB	DD	DD	BB	BB	DD	DD	BB	DD	DD	BB	BB	BB	BB	BB	DD	DD	BB	DD	DD	BB	DD	BB	BB	DD	DD	BB
chr5_25712630_25712649	DD	DD	DD	BB	bn	BB	DD	DD	BB	BB	BB	DD	BB	DD	DD	BB	DD	DD	DD	DD	DD	bn	BB	DD	DD	BB	BB	DD	DD	BB	DD	DD	BB	BB	BB	BB	BB	DD	DD	BB	DD	DD	BB	DD	BB	BB	DD	DD	BB
chr5_25715570_25715593	DD	DD	DD	BB	BB	BB	DD	DD	BB	BB	BB	DD	BB	DD	DD	BB	DD	DD	DD	DD	DD	BB	BB	DD	DD	BB	BB	DD	DD	BB	DD	DD	BB	BB	BB	BB	BB	DD	DD	BB	DD	DD	BB	DD	BB	BB	DD	DD	BB
chr5_25732437_25732451	DD	DD	DD	BB	BB	BB	DD	DD	BB	BB	BB	DD	BB	DD	DD	BB	DD	DD	DD	DD	DD	BB	BB	DD	DD	BB	BB	dn	DD	BB	DD	DD	BB	BB	BB	BB	BB	DD	dn	BB	DD	dn	BB	DD	BB	BB	DD	DD	BB
chr5_25741183_25741210	DD	DD	DD	BB	BB	BB	DD	DD	BB	BB	BB	DD	BB	DD	DD	BB	DD	DD	DD	DD	DD	BB	BB	DD	DD	BB	BB	DD	DD	BB	DD	DD	BB	BB	BB	BB	BB	DD	DD	BB	DD	DD	BB	DD	BB	BB	DD	DD	BB
chr5_25744161_25744180	DD	DD	DD	BB	BB	BB	DD	DD	BB	BB	BB	DD	BB	DD	DD	BB	DD	DD	DD	DD	DD	BB	BB	DD	DD	BB	BB	DD	DD	BB	DD	DD	BB	BB	BB	BB	BB	DD	DD	BB	DD	DD	BB	DD	BB	BB	DD	DD	BB
chr5_25787939_25787974	DD	DD	DD	BB	BB	BB	DD	DD	BB	BB	BB	DD	BB	DD	DD	BB	DD	DD	DD	DD	DD	BB	BB	DD	DD	BB	BB	DD	DD	BB	DD	DD	BB	BB	BB	BB	BB	DD	DD	BB	DD	DD	BB	DD	BB	BB	DD	DD	BB
chr5_25790717_25790740	FF	FF	FF	FF	FF	FF	FF	FF	FF	FF	FF	FF	FF	FF	FF	FF	FF	FF	FF	FF	FF	FF	FF	FF	FF	FF	FF	FF	FF	FF	FF	FF	FF	FF	FF	FF	FF	FF	FF	FF	FF	FF	FF	FF	FF	FF	FF	FF	FF
chr5_25858109_25858126	FF	FF	FF	NN	FF	FF	FF	FF	FF	FF	FF	FF	FF	FF	FF	FF	FF	FF	FF	FF	FF	NA	FF	FF	FF	FF	FF	FF	FF	FF	FF	FF	FF	FF	FF	FF	FF	FF	NA	FF	FF	FF	FF	FF	FF	FF	FF	NA	NA
chr5_25901543_25901566	DD	DD	NA	NA	BB	BB	DD	DD	NA	BB	BB	DD	BB	DD	DD	BB	DD	DD	DD	NA	DD	NA	BB	DD	DD	NA	BB	DD	DD	NA	DD	DD	BB	NA	BB	BB	BB	NA	DD	BB	DD	DD	BB	DD	BB	BB	NA	NA	NA
chr5_26198683_26198726	FF	FF	FF	FF	FF	NA	FF	NA	FF	FF	FF	FF	NA	FF	FF	FF	FF	FF	FF	FF	NA	FF	FF	FF	FF	NN	FF	FF	FF	FF	FF	FF	FF	FF	FF	FF	FF	FF	FF	FF	FF	FF	FF	FF	FF	FF	FF	FF	FF
chr5_26290131_26290182	NA	NA	DD	BB	NA	DD	DD	DD	BB	BB	BB	DD	NA	DD	DD	BB	DD	DD	DD	DD	DD	BB	BB	DD	DD	BB	BB	BB	BB	BB	NA	BB	BB	BB	NA	BB	NA	BB	BB	BB	NA	NA	NN	DD	NA	NA	DD	DD	BB
chr5_26332430_26332465	FF	FF	FF	FF	FF	FF	FF	FF	NN	FF	FF	FF	FF	FF	FF	NA	FF	FF	FF	FF	FF	FF	NA	FF	FF	NA	FF	FF	FF	FF	FF	FF	FF	FF	FF	FF	NA	FF	FF	FF	NA	FF	FF	FF	FF	FF	FF	FF	FF
chr5_26372523_26372550	FF	NA	NA	FF	FF	NA	FF	NA	FF	FF	FF	FF	FF	NN	FF	FF	FF	FF	FF	NA	FF	FF	fn	NA	NA	FF	NA	FF	FF	FF	FF	FF	NA	FF	FF	NA	FF	NA	FF	NA	FF	NA	NA	NA	FF	FF	NA	FF	FF
chr5_26578751_26578794	FF	FF	FF	NN	NA	FF	FF	FF	FF	FF	FF	NA	FF	FF	FF	FF	NA	FF	FF	FF	FF	FF	FF	NA	FF	FF	FF	FF	FF	FF	FF	FF	FF	FF	fn	FF	FF	FF	FF	FF	FF	FF	NA	FF	FF	FF	FF	FF	FF
chr5_26653824_26653863	FF	FF	FF	FF	FF	FF	FF	FF	FF	FF	FF	FF	FF	FF	FF	FF	FF	FF	FF	FF	FF	FF	FF	FF	NA	FF	FF	FF	FF	NN	NA	FF	FF	FF	NA	FF	FF	FF	FF	NA	FF	FF	FF	FF	FF	FF	FF	FF	FF
chr5_26673002_26673051	FF	FF	NA	NA	FF	FF	FF	FF	FF	FF	FF	FF	FF	FF	FF	FF	FF	NA	FF	FF	NA	FF	FF	FF	FF	FF	FF	fn	FF	FF	FF	FF	FF	NA	NA	FF	FF	NA	FF	NA	NA	NA	FF	FF	FF	FF	FF	FF	FF
chr5_26742125_26742160	BB	BB	BB	BB	BB	BB	BB	BB	BB	BB	BB	BB	BB	DD	BB	BB	BB	BB	BB	BB	BB	BB	BB	BB	BB	BB	BB	DD	BB	BB	BB	DD	BB	BB	BB	BB	BB	BB	BB	DD	BB	DD	BB	DD	BB	BB	DD	DD	BB
chr5_26763345_26763380	DD	DD	DD	DD	DD	DD	DD	DD	DD	DD	DD	DD	DD	DD	DD	DD	DD	DD	DD	DD	DD	DD	DD	DD	DD	BB	BB	DD	BB	BB	BB	DD	BB	BB	BB	BB	BB	DD	DD	DD	DD	DD	BB	DD	BB	BB	DD	DD	BB
chr5_26875735_26875773	NA	FF	NN	FF	FF	NA	NA	FF	FF	FF	FF	FF	FF	FF	FF	FF	fn	FF	FF	FF	FF	NA	FF	FF	FF	NA	FF	FF	FF	FF	FF	FF	FF	FF	FF	FF	FF	FF	FF	FF	FF	FF	FF	FF	FF	FF	FF	NA	FF
chr5_26914129_26914176	FF	FF	FF	NA	FF	NN	FF	NA	FF	FF	NA	NN	NA	FF	FF	FF	NA	FF	FF	FF	FF	FF	NA	NA	FF	FF	FF	FF	FF	FF	FF	NA	FF	FF	FF	FF	NA	FF	FF	NN	NA	NA	FF	FF	FF	FF	FF	FF	FF
chr5_27093998_27094045	DD	DD	DD	BB	BB	BB	DD	BB	BB	BB	BB	DD	BB	DD	DD	BB	DD	dn	DD	DD	DD	BB	BB	DD	DD	BB	BB	DD	BB	BB	BB	DD	BB	BB	BB	BB	BB	DD	DD	DD	DD	DD	BB	DD	BB	BB	DD	DD	BB
chr5_27096420_27096471	DD	DD	DD	DD	NA	DD	DD	DD	DD	DD	DD	DD	bd	DD	DD	NA	DD	DD	DD	DD	DD	DD	DD	BB	DD	BB	BB	DD	BB	BB	BB	DD	BB	BB	BB	BB	BB	DD	DD	DD	DD	DD	BB	DD	BB	BB	DD	DD	BB
chr5_27209569_27209652	dn	DD	DD	dd	NA	bn	DD	dd	BB	bn	bn	dn	bd	dn	DD	bn	DD	DD	DD	dn	DD	bn	bn	DD	dn	NA	BB	dn	bn	BB	BB	DD	BB	BB	bn	BB	BB	dn	DD	dd	dn	DD	bn	DD	BB	BB	dn	dn	BB
chr5_27275824_27275863	FF	FF	FF	FF	FF	FF	FF	FF	fn	FF	FF	FF	FF	FF	FF	FF	FF	FF	FF	FF	FF	FF	FF	FF	FF	FF	FF	FF	FF	FF	FF	FF	FF	FF	FF	NA	FF	FF	FF	FF	FF	FF	FF	FF	FF	FF	FF	FF	FF
chr5_27485670_27485711	DD	DD	bd	DD	DD	DD	DD	DD	DD	DD	DD	DD	DD	DD	NA	DD	NA	NA	DD	DD	DD	DD	DD	DD	DD	NA	BB	DD	BB	NA	BB	DD	NA	BB	BB	BB	NA	DD	DD	DD	DD	DD	BB	DD	NA	NA	DD	DD	NA
chr5_27668269_27668340	NA	DD	NA	NN	NN	NN	DD	NN	NN	NN	NN	DD	dn	DD	DD	NN	DD	DD	DD	DD	DD	NN	bn	DD	DD	NA	BB	DD	BB	BB	nn	DD	NA	BB	BB	BB	BB	DD	DD	DD	DD	DD	BB	DD	BB	BB	dn	DD	NA
chr5_27727987_27728036	FF	FF	FF	FF	FF	FF	FF	FF	FF	FF	FF	NA	FF	FF	FF	FF	FF	FF	FF	FF	FF	FF	FF	FF	FF	FF	FF	FF	FF	FF	FF	FF	FF	FF	FF	FF	FF	FF	FF	FF	FF	FF	FF	NA	FF	FF	FF	FF	FF
chr5_28064794_28064825	FF	FF	FF	FF	FF	FF	FF	FF	NN	FF	FF	NA	FF	FF	NA	FF	FF	FF	FF	FF	FF	NA	FF	FF	FF	FF	FF	FF	FF	FF	FF	FF	FF	FF	NA	NA	NA	FF	FF	FF	NA	FF	FF	FF	FF	NA	FF	FF	NA
chr5_28108791_28108814	NA	FF	FF	FF	FF	FF	FF	NA	FF	FF	FF	FF	FF	FF	FF	NA	FF	FF	FF	FF	FF	FF	NA	NN	NA	NA	FF	NA	NA	FF	FF	FF	NA	NA	FF	FF	FF	NA	FF	fn	FF	FF	FF	FF	FF	NA	FF	FF	NA
chr5_28192672_28192715	NA	FF	FF	FF	FF	FF	FF	FF	NN	FF	FF	NN	NN	FF	FF	FF	FF	FF	FF	FF	FF	FF	FF	FF	FF	FF	FF	FF	FF	FF	FF	FF	FF	NA	FF	FF	FF	FF	FF	fn	FF	FF	FF	FF	FF	FF	FF	FF	FF
chr5_28215364_28215407	FF	fn	NA	FF	FF	FF	FF	FF	FF	FF	FF	FF	NA	FF	FF	FF	FF	FF	FF	FF	FF	FF	FF	FF	fn	FF	FF	FF	FF	FF	FF	FF	FF	FF	FF	FF	NA	FF	FF	FF	FF	FF	FF	FF	FF	NA	fn	FF	FF
chr5_28301541_28301584	FF	FF	FF	DD	FF	df	FF	FF	FF	FF	FF	FF	FF	FF	FF	df	FF	FF	FF	df	FF	df	FF	FF	FF	FF	FF	FF	FF	FF	FF	FF	FF	FF	FF	FF	FF	FF	FF	FF	FF	FF	FF	FF	FF	FF	FF	FF	FF
chr5_28392483_28392532	FF	FF	NA	NA	fn	FF	FF	FF	FF	FF	fn	NA	FF	NA	FF	FF	FF	FF	FF	FF	NA	NA	FF	FF	FF	FF	FF	NA	NA	FF	FF	FF	FF	FF	fn	FF	FF	FF	FF	fn	fn	FF	FF	NA	FF	FF	FF	FF	NA
chr5_28597762_28597809	DD	DD	DD	DD	DD	DD	DD	NA	DD	DD	DD	DD	DD	DD	NN	DD	DD	NA	DD	DD	DD	DD	DD	DD	DD	DD	DD	NA	DD	DD	DD	DD	DD	DD	bd	DD	DD	DD	DD	DD	NA	DD	DD	DD	DD	DD	DD	DD	NA
chr5_29000769_29000812	FF	FF	FF	FF	FF	FF	FF	NA	FF	FF	FF	FF	FF	FF	FF	NA	NN	NA	FF	FF	NA	NA	FF	FF	FF	NA	FF	FF	FF	FF	FF	FF	FF	FF	NA	FF	FF	NN	FF	FF	FF	FF	FF	FF	FF	FF	FF	FF	FF
chr5_29162666_29162705	fn	fn	FF	FF	FF	FF	FF	fn	FF	fn	NA	fn	FF	fn	FF	FF	FF	FF	FF	FF	FF	FF	fn	FF	FF	FF	fn	FF	FF	FF	NA	fn	FF	FF	fn	FF	FF	FF	FF	FF	FF	FF	fn	FF	fn	FF	FF	FF	NA
chr5_29172161_29172220	NA	NA	NN	FF	NA	FF	NN	FF	NA	FF	FF	NN	NA	NN	NN	FF	NN	NN	NN	FF	NN	FF	FF	NN	NN	NA	NA	FF	FF	NA	FF	NN	FF	FF	NA	NA	NA	fn	FF	NN	NA	FF	NA	fn	FF	NA	NN	FF	FF
chr5_29420614_29420653	FF	NA	FF	NA	FF	FF	FF	FF	NA	FF	FF	FF	NA	FF	NN	FF	NA	NA	NA	FF	FF	FF	FF	FF	FF	NA	FF	FF	FF	FF	FF	FF	FF	FF	FF	NA	FF	FF	NA	FF	NA	NA	FF	FF	NA	FF	FF	FF	FF
chr5_29447329_29447352	FF	FF	FF	FF	FF	FF	FF	FF	FF	FF	FF	FF	FF	FF	FF	FF	FF	FF	FF	FF	FF	FF	FF	FF	FF	FF	FF	FF	FF	FF	FF	FF	FF	FF	FF	FF	FF	FF	FF	FF	FF	FF	FF	FF	FF	FF	FF	FF	FF
chr5_29563727_29563762	FF	FF	FF	FF	FF	FF	FF	NA	FF	FF	FF	FF	FF	FF	FF	FF	FF	FF	FF	NN	FF	FF	FF	FF	FF	FF	FF	FF	FF	FF	FF	FF	FF	FF	FF	FF	FF	FF	FF	FF	FF	FF	FF	FF	FF	FF	FF	FF	FF
chr5_29637587_29637630	DD	DD	DD	NA	DD	DD	DD	DD	DD	DD	DD	DD	DD	DD	DD	DD	NA	DD	DD	DD	NA	DD	DD	DD	DD	DD	DD	DD	DD	NA	NA	DD	NA	NA	DD	bd	NA	NA	DD	DD	NA	DD	DD	DD	DD	DD	DD	DD	DD
chr5_29721015_29721046	NA	FF	FF	FF	FF	FF	FF	FF	NA	FF	FF	FF	FF	FF	FF	FF	NN	NA	FF	FF	FF	FF	FF	FF	FF	FF	FF	FF	FF	FF	FF	FF	FF	FF	FF	FF	FF	FF	FF	FF	FF	FF	FF	FF	FF	NA	FF	FF	FF
chr5_29934334_29934369	FF	FF	FF	FF	FF	FF	FF	FF	FF	FF	FF	FF	NA	FF	FF	FF	FF	FF	FF	FF	FF	FF	FF	FF	FF	FF	FF	FF	FF	NN	FF	FF	FF	FF	FF	FF	FF	FF	FF	FF	FF	FF	FF	FF	FF	NA	FF	FF	FF
chr5_29950480_29950524	FF	FF	FF	NA	FF	NA	NA	NN	FF	FF	FF	NA	fn	FF	FF	FF	FF	FF	FF	FF	FF	fn	FF	FF	FF	NA	FF	FF	FF	NA	fn	FF	fn	FF	FF	FF	FF	NA	FF	FF	FF	FF	FF	FF	NA	FF	NA	fn	NA
chr5_29974631_29974669	NN	NA	FF	FF	FF	NA	NN	FF	FF	FF	FF	bf	FF	FF	FF	NA	FF	NA	FF	FF	FF	NA	FF	FF	NN	NA	FF	NA	FF	FF	FF	fn	FF	FF	FF	FF	FF	NA	FF	FF	NA	NA	NA	FF	FF	NA	FF	FF	FF
chr5_30014021_30014050	BB	BB	BB	NA	bn	NA	bd	BB	BB	BB	BB	BB	NA	BB	BB	BB	BB	BB	BB	NA	BB	BB	BB	BB	BB	NA	BB	BB	BB	BB	BB	BB	BB	BB	BB	NA	BB	NA	DD	BB	NA	BB	BB	BB	NA	BB	DD	DD	BB
chr5_30032999_30033034	FF	FF	FF	FF	FF	NN	FF	FF	FF	FF	FF	FF	FF	FF	FF	FF	FF	FF	FF	FF	FF	FF	FF	FF	FF	NA	FF	FF	FF	FF	FF	FF	FF	NA	FF	FF	FF	FF	FF	FF	NA	FF	FF	FF	FF	FF	FF	FF	FF
chr5_30145938_30145981	FF	FF	NA	FF	FF	NA	FF	FF	FF	FF	FF	FF	FF	NA	FF	FF	FF	FF	FF	FF	FF	FF	NA	FF	FF	NA	FF	FF	FF	NA	FF	NA	FF	FF	FF	FF	FF	FF	FF	NN	NA	FF	FF	NN	FF	FF	FF	FF	FF
chr5_30189425_30189442	FF	FF	FF	FF	FF	FF	FF	fn	FF	FF	FF	FF	FF	FF	FF	FF	FF	FF	FF	FF	FF	FF	FF	FF	FF	FF	FF	FF	FF	FF	FF	FF	FF	FF	FF	FF	FF	FF	FF	FF	NA	fn	FF	FF	FF	FF	FF	NA	FF
chr5_30210717_30210748	FF	FF	FF	FF	FF	FF	FF	FF	FF	FF	FF	NN	FF	FF	FF	FF	FF	FF	FF	FF	FF	FF	FF	FF	FF	NA	FF	FF	FF	FF	FF	FF	fn	FF	FF	FF	FF	FF	FF	FF	FF	FF	FF	FF	FF	FF	NA	FF	FF
chr5_30635498_30635545	FF	FF	FF	FF	FF	fn	FF	NA	NN	FF	FF	FF	FF	FF	FF	FF	NN	FF	FF	FF	NN	FF	FF	FF	FF	FF	FF	NA	FF	FF	FF	FF	FF	FF	FF	NA	NA	FF	FF	NA	FF	FF	FF	FF	FF	FF	FF	NA	FF
chr5_30972851_30972894	FF	FF	FF	FF	FF	FF	FF	FF	NA	FF	NA	FF	FF	FF	FF	FF	FF	FF	FF	FF	FF	FF	NA	FF	NN	NA	FF	fn	FF	FF	FF	NA	FF	FF	FF	FF	FF	NA	FF	FF	FF	FF	FF	FF	FF	NA	NA	FF	NA
chr5_31311649_31311692	FF	FF	FF	NA	FF	FF	FF	FF	FF	FF	FF	FF	NA	FF	FF	FF	FF	FF	FF	FF	FF	FF	FF	FF	FF	NA	FF	FF	FF	FF	FF	FF	FF	FF	FF	NA	FF	FF	FF	FF	NA	FF	FF	FF	FF	FF	FF	FF	FF
chr5_31465261_31465300	FF	NA	NN	NA	NA	FF	FF	FF	FF	FF	FF	FF	NA	NN	NN	FF	FF	NN	NA	NN	FF	FF	FF	FF	FF	NA	NA	FF	FF	FF	FF	FF	FF	FF	NA	FF	FF	FF	NA	FF	FF	FF	FF	FF	FF	FF	FF	FF	NA
chr5_31612829_31612873	FF	FF	FF	FF	FF	NA	FF	NN	FF	FF	FF	FF	FF	FF	FF	FF	FF	FF	FF	FF	FF	FF	FF	FF	FF	NA	FF	FF	NN	FF	NA	FF	FF	FF	FF	NA	FF	fn	FF	FF	NA	FF	FF	FF	FF	FF	FF	FF	FF
chr5_31676849_31676888	FF	FF	FF	NA	FF	FF	FF	FF	NA	FF	FF	NA	FF	FF	NA	NA	FF	FF	FF	NA	NA	FF	FF	FF	FF	FF	FF	FF	FF	FF	FF	FF	FF	FF	FF	FF	FF	NN	NA	FF	FF	fn	FF	FF	FF	FF	FF	FF	FF
chr5_31696402_31696433	FF	FF	FF	FF	FF	FF	FF	FF	NA	FF	FF	NA	FF	FF	FF	FF	FF	FF	FF	FF	FF	FF	FF	FF	FF	NA	FF	FF	FF	FF	NA	FF	FF	FF	FF	NA	FF	FF	FF	FF	FF	FF	FF	FF	FF	FF	FF	FF	FF
chr5_31904988_31905019	FF	FF	FF	FF	NA	NA	FF	FF	FF	FF	FF	FF	FF	FF	FF	FF	FF	FF	FF	FF	FF	FF	FF	FF	FF	NA	FF	FF	FF	FF	FF	FF	FF	FF	FF	NA	NA	FF	FF	FF	FF	FF	FF	FF	FF	FF	FF	FF	FF
chr5_31944721_31944760	FF	FF	NA	FF	NN	FF	FF	FF	FF	FF	FF	FF	FF	FF	FF	FF	FF	FF	FF	FF	FF	FF	FF	FF	FF	FF	FF	FF	FF	NN	FF	FF	FF	FF	FF	FF	FF	FF	FF	FF	FF	FF	FF	FF	FF	FF	FF	FF	FF
chr5_32107155_32107190	FF	FF	FF	FF	FF	FF	FF	FF	FF	FF	FF	FF	FF	FF	FF	FF	FF	fn	FF	FF	FF	FF	FF	FF	NA	NA	FF	FF	FF	FF	FF	FF	FF	FF	FF	NA	FF	FF	NA	FF	FF	FF	FF	FF	FF	NA	FF	NA	FF
chr5_32202089_32202116	FF	FF	FF	NA	FF	FF	FF	FF	FF	FF	FF	FF	FF	FF	FF	FF	FF	FF	FF	FF	FF	FF	FF	FF	FF	NA	FF	FF	FF	FF	FF	FF	FF	FF	FF	NA	FF	FF	FF	FF	FF	FF	FF	FF	FF	FF	FF	FF	NN
chr5_32276655_32276698	FF	FF	FF	FF	FF	NA	FF	FF	FF	FF	FF	NA	FF	FF	NA	FF	FF	FF	FF	FF	NA	FF	FF	FF	FF	NA	FF	FF	FF	FF	FF	fn	FF	FF	FF	FF	FF	FF	FF	FF	NA	FF	FF	FF	FF	FF	FF	FF	FF
chr5_32428024_32428059	BB	BB	BB	NA	BB	NA	BB	BB	BB	BB	BB	BB	NA	BB	BB	BB	NA	BB	BB	BB	BB	BB	BB	BB	BB	NA	BB	BB	BB	BB	BB	BB	BB	BB	BB	BB	BB	BB	DD	BB	NA	BB	BB	BB	NA	BB	BB	BB	BB
chr5_32484283_32484312	FF	FF	FF	FF	NA	FF	FF	FF	FF	FF	FF	FF	NA	FF	FF	FF	NA	FF	FF	FF	FF	FF	fn	FF	FF	FF	FF	FF	FF	FF	FF	FF	FF	FF	FF	FF	FF	FF	FF	NA	NA	FF	FF	FF	NA	FF	FF	FF	NA
chr5_32576573_32576620	FF	FF	NA	FF	FF	NA	FF	FF	NA	NA	NA	NA	FF	FF	FF	FF	NA	NA	FF	FF	FF	FF	FF	FF	FF	NA	FF	NA	NN	FF	FF	FF	FF	NA	NA	NA	FF	NA	FF	NA	NA	FF	FF	FF	FF	NA	FF	FF	FF
chr5_32693273_32693308	FF	FF	FF	FF	FF	FF	FF	FF	FF	FF	NA	FF	NN	NA	FF	FF	FF	FF	FF	NA	FF	FF	FF	FF	FF	NA	FF	FF	FF	NA	FF	FF	FF	FF	FF	FF	FF	FF	FF	FF	FF	FF	FF	FF	FF	FF	FF	FF	FF
chr5_32757730_32757757	FF	FF	FF	FF	FF	FF	FF	FF	FF	FF	FF	NN	FF	FF	FF	FF	FF	FF	FF	FF	FF	FF	FF	FF	FF	FF	FF	FF	FF	FF	FF	FF	NA	FF	FF	NA	FF	FF	FF	FF	FF	FF	FF	FF	FF	FF	NA	FF	FF
chr5_32781195_32781242	FF	FF	FF	FF	FF	FF	FF	NA	FF	NA	FF	fn	FF	FF	FF	FF	FF	FF	FF	FF	FF	FF	FF	FF	FF	NA	FF	FF	FF	FF	FF	fn	FF	FF	FF	NA	FF	FF	FF	FF	NA	FF	FF	FF	FF	NA	FF	FF	FF
chr5_32803679_32803722	FF	FF	NA	FF	FF	NA	NA	FF	FF	FF	FF	NA	NN	NN	NN	FF	FF	NA	NN	FF	NN	FF	FF	FF	NA	NA	FF	FF	FF	FF	FF	FF	NN	FF	FF	FF	FF	FF	FF	FF	FF	FF	FF	FF	FF	FF	FF	NA	NA
chr5_32873947_32873991	BB	DD	DD	NA	BB	BB	DD	BB	BB	BB	BB	DD	BB	DD	NA	BB	DD	DD	DD	BB	DD	BB	BB	DD	DD	bn	DD	NA	BB	bn	BB	DD	BB	BB	BB	BB	BB	DD	DD	DD	NA	BB	BB	BB	BB	BB	DD	DD	BB
chr5_32931920_32931955	NA	FF	NA	FF	FF	NA	FF	FF	FF	FF	FF	NA	FF	FF	FF	FF	FF	FF	NA	NA	NN	FF	FF	FF	FF	FF	FF	FF	FF	FF	FF	NA	FF	FF	FF	FF	FF	FF	FF	FF	FF	FF	FF	NA	NA	NA	FF	FF	FF
chr5_33150628_33150683	FF	NA	NN	FF	NA	NA	NN	NA	FF	fn	NN	NN	NA	NN	NN	NA	NN	FF	NN	FF	NN	NA	NA	NN	NA	NA	NA	FF	FF	FF	FF	fn	FF	FF	FF	NA	FF	fn	NN	FF	FF	FF	FF	NA	NA	FF	FF	FF	FF
chr5_33192818_33192855	FF	FF	FF	FF	FF	FF	FF	FF	FF	FF	FF	FF	FF	FF	FF	FF	FF	FF	FF	FF	fn	FF	FF	NA	FF	FF	FF	FF	FF	FF	FF	FF	FF	fn	FF	FF	FF	FF	FF	FF	NN	FF	FF	FF	FF	FF	FF	FF	FF
chr5_33293048_33293083	BB	DD	DD	BB	BB	BB	DD	BB	BB	BB	BB	DD	BB	DD	DD	BB	DD	DD	DD	BB	DD	BB	BB	BB	DD	BB	DD	DD	BB	BB	BB	DD	BB	BB	BB	BB	BB	DD	DD	DD	BB	BB	BB	BB	BB	BB	DD	DD	BB
chr5_33303511_33303542	FF	FF	FF	FF	FF	FF	FF	FF	FF	FF	FF	FF	FF	FF	FF	FF	FF	FF	FF	NA	NA	FF	FF	FF	FF	FF	FF	FF	FF	FF	FF	FF	FF	FF	FF	fn	FF	FF	FF	FF	FF	FF	FF	FF	NA	FF	FF	FF	FF
chr5_33314631_33314690	FF	FF	FF	FF	FF	FF	FF	FF	FF	FF	FF	FF	FF	FF	fn	FF	FF	FF	FF	FF	FF	FF	FF	FF	FF	FF	FF	FF	FF	FF	FF	FF	FF	FF	FF	FF	FF	FF	FF	FF	FF	FF	FF	FF	NA	NA	FF	FF	FF
chr5_33423324_33423355	FF	NA	FF	FF	FF	NA	FF	FF	NA	FF	FF	FF	NA	NN	FF	FF	FF	FF	NA	NA	FF	FF	NA	NA	FF	FF	FF	FF	NA	FF	FF	FF	FF	NA	FF	FF	FF	FF	FF	NA	NA	FF	NA	FF	NA	FF	FF	FF	NA
chr5_33534834_33534861	BB	DD	DD	BB	BB	BB	DD	BB	BB	BB	BB	DD	BB	DD	DD	BB	DD	DD	DD	BB	DD	bd	BB	DD	DD	BB	DD	DD	BB	BB	BB	DD	BB	BB	BB	BB	BB	DD	DD	BB	BB	BB	BB	BB	BB	BB	DD	DD	BB
chr5_33566548_33566587	BB	DD	DD	BB	BB	BB	DD	bn	BB	BB	BB	DD	BB	DD	DD	BB	DD	DD	DD	BB	DD	BB	BB	DD	DD	BB	DD	DD	BB	BB	BB	DD	BB	BB	BB	BB	BB	DD	DD	bd	BB	BB	BB	BB	BB	BB	DD	DD	BB
chr5_33582874_33582898	BB	DD	DD	BB	BB	BB	DD	BB	BB	BB	BB	DD	BB	DD	DD	BB	DD	DD	DD	BB	DD	BB	BB	DD	DD	BB	DD	DD	BB	BB	BB	DD	BB	BB	BB	BB	BB	DD	DD	BB	BB	BB	BB	BB	BB	BB	DD	DD	BB
chr5_33590610_33590644	BB	DD	DD	BB	BB	BB	DD	BB	BB	BB	BB	DD	BB	DD	DD	BB	DD	DD	DD	BB	DD	BB	BB	DD	DD	BB	DD	DD	BB	BB	BB	DD	BB	BB	BB	BB	BB	DD	DD	BB	BB	BB	BB	BB	BB	BB	DD	DD	BB
chr5_33624311_33624334	BB	DD	DD	BB	BB	BB	DD	BB	BB	BB	BB	DD	BB	DD	DD	BB	DD	DD	DD	BB	DD	BB	BB	DD	DD	BB	DD	DD	BB	BB	BB	DD	BB	BB	BB	BB	BB	DD	DD	BB	BB	BB	BB	BB	BB	BB	DD	DD	BB
chr5_33642562_33642633	NA	DD	DD	BB	NA	NN	DD	NA	NA	NN	NA	DD	NA	DD	DD	BB	DD	DD	DD	NA	DD	BB	NA	DD	DD	BB	DD	DD	NN	BB	NA	DD	NN	BB	NA	NA	BB	DD	DD	NA	bn	NA	NA	NA	BB	NA	DD	DD	NA
chr5_33723537_33723560	BB	DD	DD	BB	BB	BB	DD	BB	BB	BB	BB	DD	BB	DD	DD	BB	DD	DD	DD	BB	DD	BB	BB	DD	DD	BB	DD	DD	BB	BB	BB	DD	BB	BB	BB	BB	BB	DD	DD	BB	BB	BB	BB	BB	BB	BB	DD	DD	BB
chr5_33752352_33752393	BB	DD	DD	BB	BB	BB	DD	BB	BB	BB	BB	DD	BB	DD	DD	BB	DD	DD	DD	BB	DD	BB	BB	DD	DD	bn	DD	DD	bn	BB	BB	DD	BB	BB	BB	BB	BB	DD	DD	BB	BB	BB	BB	BB	BB	BB	DD	DD	BB
chr5_33767955_33767982	BB	DD	DD	BB	BB	BB	DD	BB	BB	BB	BB	DD	BB	bd	DD	BB	bd	bd	DD	BB	bd	BB	BB	bd	DD	BB	DD	DD	BB	BB	BB	DD	BB	BB	BB	BB	BB	DD	bd	BB	BB	BB	BB	BB	BB	BB	dn	DD	BB
chr5_33774301_33774324	BB	DD	DD	BB	BB	BB	DD	BB	BB	BB	BB	DD	BB	DD	DD	BB	DD	DD	DD	BB	DD	BB	BB	DD	DD	BB	DD	DD	BB	BB	BB	DD	BB	BB	BB	BB	BB	DD	DD	BB	BB	BB	BB	BB	BB	BB	DD	DD	BB
chr5_33779169_33779208	BB	DD	DD	BB	BB	BB	DD	BB	BB	BB	BB	DD	BB	DD	dn	BB	DD	dn	DD	BB	DD	BB	BB	DD	DD	BB	DD	DD	BB	BB	BB	DD	BB	BB	BB	BB	BB	DD	DD	BB	BB	BB	BB	BB	BB	BB	DD	DD	BB
chr5_33793599_33793638	BB	DD	DD	BB	BB	BB	DD	BB	BB	BB	BB	DD	BB	DD	DD	BB	DD	DD	DD	BB	DD	BB	BB	DD	DD	BB	DD	DD	BB	BB	BB	DD	BB	BB	BB	BB	BB	DD	DD	BB	BB	BB	BB	BB	BB	BB	DD	DD	BB
chr5_33827769_33827796	BB	NN	DD	BB	BB	BB	DD	BB	BB	BB	BB	NA	BB	DD	DD	BB	DD	DD	DD	BB	DD	BB	BB	NA	DD	NA	DD	DD	BB	BB	BB	NA	BB	BB	BB	BB	BB	DD	DD	BB	NA	BB	BB	BB	BB	BB	DD	NA	NA
chr5_33832730_33832759	BB	DD	DD	BB	BB	BB	DD	BB	BB	BB	BB	DD	BB	DD	DD	BB	DD	DD	DD	BB	DD	BB	BB	DD	DD	BB	DD	DD	BB	BB	BB	DD	BB	BB	BB	BB	BB	DD	DD	BB	BB	BB	BB	BB	BB	BB	DD	DD	BB
chr5_33853116_33853163	BB	DD	DD	BB	BB	BB	DD	BB	BB	BB	BB	DD	BB	DD	DD	BB	DD	DD	DD	BB	DD	BB	BB	DD	DD	BB	DD	DD	BB	BB	BB	DD	BB	BB	BB	BB	BB	DD	DD	BB	BB	BB	BB	BB	BB	BB	DD	DD	BB
chr5_33859017_33859056	FF	FF	FF	FF	FF	FF	FF	FF	FF	FF	NA	FF	FF	FF	FF	FF	FF	FF	NA	NA	FF	FF	FF	FF	FF	NA	FF	FF	FF	FF	FF	FF	FF	FF	FF	FF	FF	FF	FF	NN	FF	FF	FF	FF	FF	FF	NA	NA	FF
chr5_33860667_33860726	NA	DD	NA	NA	NA	NA	DD	NA	NN	NN	nn	DD	nn	DD	DD	NA	NA	DD	DD	NN	DD	NN	NA	DD	DD	NA	DD	DD	NA	bn	NA	DD	NN	NA	NA	BB	BB	DD	NA	NA	BB	BB	BB	NA	BB	BB	DD	DD	NA
chr5_3388062_3388085	DD	DD	DD	DD	DD	DD	DD	DD	DD	DD	DD	DD	DD	DD	dn	DD	dn	DD	DD	DD	DD	DD	DD	DD	DD	DD	DD	DD	DD	DD	DD	DD	DD	BB	BB	DD	DD	DD	DD	DD	BB	BB	DD	DD	DD	BB	DD	DD	dn
chr5_34005513_34005532	BB	DD	DD	BB	BB	BB	DD	BB	BB	BB	BB	DD	BB	DD	DD	BB	DD	DD	DD	BB	DD	BB	BB	DD	DD	BB	DD	DD	BB	BB	BB	DD	BB	BB	BB	BB	BB	DD	DD	BB	BB	BB	BB	BB	BB	BB	DD	DD	BB
chr5_34033924_34033943	BB	DD	DD	BB	BB	BB	DD	BB	BB	BB	BB	DD	BB	DD	DD	BB	DD	DD	DD	BB	DD	BB	BB	DD	DD	BB	DD	DD	BB	BB	BB	DD	BB	BB	BB	BB	BB	DD	DD	BB	BB	BB	BB	BB	BB	BB	DD	DD	BB
chr5_34055056_34055082	BB	DD	DD	BB	BB	BB	DD	BB	BB	BB	BB	DD	BB	DD	DD	BB	DD	DD	DD	BB	DD	BB	BB	DD	DD	BB	DD	DD	BB	BB	BB	DD	BB	BB	BB	BB	BB	DD	DD	BB	BB	BB	BB	BB	BB	BB	DD	DD	BB
chr5_34091687_34091701	BB	DD	DD	BB	BB	BB	DD	BB	BB	BB	BB	DD	BB	DD	DD	BB	DD	DD	DD	BB	DD	BB	BB	DD	DD	BB	DD	DD	BB	BB	BB	DD	BB	BB	BB	BB	BB	DD	DD	BB	BB	BB	BB	BB	BB	BB	DD	DD	BB
chr5_34112959_34112970	BB	DD	DD	BB	BB	BB	DD	BB	BB	BB	BB	DD	BB	DD	DD	BB	DD	DD	DD	BB	DD	BB	BB	DD	DD	BB	DD	DD	BB	BB	BB	DD	BB	BB	BB	BB	BB	DD	DD	BB	BB	BB	BB	BB	BB	BB	DD	DD	BB
chr5_34128849_34128888	BB	DD	DD	BB	BB	BB	DD	BB	BB	BB	BB	DD	BB	DD	DD	BB	DD	DD	DD	BB	DD	BB	BB	DD	DD	BB	DD	DD	BB	BB	BB	DD	BB	BB	BB	BB	BB	DD	DD	BB	BB	BB	BB	BB	BB	BB	DD	DD	BB
chr5_34140929_34140980	BB	NA	NN	NA	BB	BB	DD	BB	BB	BB	BB	DD	BB	DD	DD	NA	NA	DD	DD	BB	NA	BB	BB	DD	DD	BB	DD	DD	BB	NA	BB	DD	BB	BB	bn	BB	BB	DD	DD	BB	NA	BB	BB	BB	BB	BB	DD	DD	NA
chr5_34141920_34141951	BB	dd	dd	BB	BB	BB	dd	BB	BB	BB	BB	dd	BB	dd	dd	BB	dd	dd	DD	BB	dd	BB	BB	dd	dd	BB	dd	dd	BB	BB	BB	dd	BB	BB	BB	BB	BB	dd	dd	BB	BB	BB	BB	BB	BB	BB	dd	dd	BB
chr5_34194102_34194123	BB	DD	DD	BB	BB	BB	DD	BB	BB	bn	BB	DD	BB	DD	DD	BB	dn	DD	DD	BB	DD	BB	bn	DD	DD	BB	dn	DD	BB	BB	BB	dn	BB	BB	BB	BB	BB	DD	DD	BB	BB	BB	BB	BB	BB	BB	DD	DD	BB
chr5_34223027_34223038	NN	FF	FF	FF	FF	fn	FF	fn	fn	FF	FF	FF	FF	FF	FF	FF	FF	FF	FF	FF	FF	FF	FF	FF	FF	FF	FF	FF	FF	FF	FF	FF	FF	FF	FF	FF	FF	FF	FF	FF	FF	FF	FF	FF	FF	FF	FF	FF	FF
chr5_34223040_34223063	NN	FF	FF	FF	FF	NN	FF	NA	NN	FF	FF	FF	FF	FF	FF	FF	FF	FF	FF	FF	FF	FF	FF	FF	FF	FF	FF	FF	FF	FF	FF	FF	FF	FF	FF	FF	FF	FF	FF	FF	FF	FF	FF	FF	FF	FF	FF	FF	FF
chr5_34284135_34284154	BB	DD	DD	BB	BB	BB	DD	BB	BB	BB	BB	DD	BB	DD	DD	BB	DD	DD	DD	BB	DD	BB	BB	DD	DD	BB	DD	DD	BB	BB	BB	DD	BB	BB	BB	BB	BB	DD	DD	BB	BB	BB	BB	BB	BB	BB	DD	DD	BB
chr5_34286432_34286458	BB	DD	DD	BB	BB	BB	DD	BB	BB	BB	BB	DD	BB	DD	DD	BB	DD	DD	DD	BB	DD	BB	BB	DD	DD	BB	DD	DD	BB	BB	BB	DD	BB	BB	BB	BB	BB	DD	DD	BB	BB	BB	BB	BB	BB	BB	DD	DD	BB
chr5_34293485_34293500	BB	DD	DD	BB	BB	BB	DD	BB	BB	BB	BB	DD	BB	DD	DD	BB	DD	DD	DD	BB	DD	BB	BB	DD	DD	BB	DD	DD	BB	BB	BB	DD	BB	BB	BB	BB	BB	DD	DD	BB	BB	BB	BB	BB	BB	BB	DD	DD	BB
chr5_34321063_34321112	BB	dd	dd	BB	BB	BB	dd	BB	BB	BB	BB	dd	BB	dd	dd	BB	dd	dd	dd	BB	dd	BB	BB	dd	dd	BB	dd	DD	BB	BB	BB	dd	BB	BB	BB	BB	BB	dd	dd	BB	BB	BB	BB	BB	BB	BB	dd	dd	bn
chr5_34375872_34375903	NA	DD	DD	NA	BB	NA	DD	BB	NA	BB	BB	DD	BB	NA	DD	BB	DD	DD	DD	BB	NA	BB	NA	DD	DD	BB	DD	NA	BB	BB	BB	NA	BB	BB	NA	NA	BB	DD	DD	BB	BB	BB	BB	NA	BB	NA	DD	DD	BB
chr5_34419756_34419800	BB	DD	DD	BB	BB	BB	DD	BB	BB	BB	BB	DD	BB	DD	DD	BB	DD	DD	DD	NA	DD	BB	BB	DD	DD	BB	DD	DD	BB	BB	BB	DD	BB	BB	BB	BB	BB	DD	DD	BB	BB	BB	BB	BB	NN	BB	DD	DD	BB
chr5_34429772_34429807	FF	FF	FF	FF	FF	FF	FF	FF	FF	FF	FF	FF	FF	NA	FF	FF	FF	FF	FF	FF	FF	FF	FF	FF	FF	FF	FF	FF	FF	FF	FF	FF	FF	FF	FF	FF	FF	FF	FF	NN	FF	FF	FF	FF	FF	FF	FF	FF	FF
chr5_34456486_34456521	FF	FF	FF	FF	FF	FF	FF	FF	NA	FF	FF	FF	FF	NA	FF	FF	FF	FF	NN	FF	NA	FF	FF	FF	FF	NA	FF	FF	FF	FF	FF	NA	FF	FF	FF	FF	FF	FF	FF	FF	FF	FF	FF	FF	FF	FF	FF	FF	FF
chr5_3488064_3488107	DD	DD	DD	DD	DD	NA	DD	DD	DD	DD	DD	DD	BB	DD	DD	DD	DD	NA	DD	DD	DD	DD	DD	DD	DD	DD	DD	DD	DD	NA	DD	DD	DD	BB	BB	DD	DD	NN	DD	DD	BB	BB	DD	DD	DD	BB	DD	DD	DD
chr5_34930930_34930947	BB	DD	DD	BB	BB	BB	DD	BB	BB	BB	BB	DD	BB	DD	DD	BB	DD	DD	DD	BB	DD	BB	BB	DD	DD	BB	DD	DD	BB	BB	BB	DD	BB	BB	BB	BB	BB	DD	DD	BB	BB	BB	BB	BB	BB	BB	DD	DD	BB
chr5_34945335_34945346	BB	DD	DD	BB	BB	BB	DD	BB	BB	BB	BB	DD	BB	DD	DD	BB	DD	DD	DD	BB	DD	BB	BB	DD	DD	BB	DD	DD	BB	BB	BB	DD	BB	BB	BB	BB	BB	DD	DD	BB	BB	BB	BB	BB	BB	BB	DD	DD	BB
chr5_34945351_34945362	BB	DD	DD	BB	BB	BB	DD	BB	BB	BB	BB	DD	BB	DD	DD	BB	DD	DD	DD	BB	DD	BB	BB	DD	DD	BB	DD	DD	BB	BB	BB	DD	BB	BB	BB	BB	BB	DD	DD	BB	BB	BB	BB	BB	BB	BB	DD	DD	BB
chr5_34949995_34950010	BB	DD	DD	BB	BB	BB	DD	BB	BB	BB	BB	DD	BB	DD	DD	BB	DD	DD	DD	BB	DD	BB	BB	DD	DD	BB	DD	DD	BB	BB	BB	DD	BB	BB	BB	BB	BB	DD	dn	BB	BB	BB	BB	BB	BB	BB	DD	DD	BB
chr5_34957057_34957077	BB	DD	DD	BB	BB	BB	DD	BB	BB	BB	BB	DD	BB	DD	DD	BB	DD	DD	DD	BB	DD	BB	BB	DD	DD	BB	DD	DD	BB	BB	BB	DD	BB	BB	BB	BB	BB	DD	DD	BB	BB	BB	BB	BB	BB	BB	DD	DD	BB
chr5_34999751_34999762	BB	DD	DD	BB	BB	BB	DD	BB	BB	BB	BB	DD	BB	DD	DD	BB	DD	DD	DD	BB	DD	BB	BB	DD	DD	BB	DD	DD	BB	BB	BB	DD	BB	BB	BB	BB	BB	DD	DD	BB	BB	BB	BB	BB	BB	BB	DD	DD	BB
chr5_35021658_35021673	BB	dd	dd	BB	BB	BB	dd	BB	BB	BB	BB	dd	BB	dd	dd	BB	dd	dd	dd	BB	dd	BB	BB	dd	dd	BB	dd	dd	BB	BB	BB	dd	BB	BB	BB	BB	BB	dd	dd	BB	BB	BB	BB	BB	BB	BB	dd	dd	BB
chr5_35065235_35065258	BB	DD	DD	BB	BB	BB	DD	BB	BB	BB	BB	DD	BB	DD	DD	BB	DD	DD	DD	BB	DD	BB	BB	DD	DD	BB	DD	DD	BB	BB	BB	DD	BB	BB	BB	BB	BB	DD	DD	BB	BB	BB	BB	BB	BB	BB	DD	DD	BB
chr5_35111541_35111596	FF	FF	FF	NA	NA	FF	NN	FF	FF	FF	fn	FF	FF	FF	FF	FF	FF	FF	FF	FF	FF	NA	FF	NA	NA	NA	FF	FF	FF	NA	FF	FF	NA	FF	FF	NA	fn	FF	fn	NA	FF	NA	FF	FF	FF	FF	FF	FF	FF
chr5_35135060_35135099	BB	DD	DD	BB	BB	BB	DD	BB	BB	BB	BB	DD	BB	DD	DD	BB	DD	DD	DD	BB	DD	BB	BB	DD	DD	BB	DD	DD	BB	BB	BB	DD	BB	BB	BB	BB	BB	DD	DD	BB	BB	BB	BB	BB	BB	BB	DD	DD	BB
chr5_35147770_35147793	BB	DD	DD	BB	BB	BB	DD	BB	BB	BB	BB	DD	BB	DD	DD	BB	DD	DD	DD	BB	DD	BB	BB	DD	DD	BB	DD	DD	BB	BB	BB	DD	BB	BB	BB	BB	BB	DD	DD	BB	BB	BB	BB	BB	BB	BB	DD	DD	BB
chr5_35149497_35149512	BB	DD	DD	BB	BB	BB	DD	BB	BB	BB	BB	DD	BB	DD	DD	BB	DD	DD	DD	BB	DD	BB	BB	DD	DD	BB	DD	DD	BB	BB	BB	DD	BB	BB	BB	BB	BB	DD	DD	BB	BB	BB	BB	BB	BB	BB	DD	DD	BB
chr5_35169972_35169985	BB	DD	DD	BB	BB	BB	DD	BB	BB	BB	BB	DD	BB	DD	DD	BB	DD	DD	DD	BB	DD	BB	BB	DD	DD	BB	DD	DD	BB	BB	BB	DD	BB	BB	BB	BB	BB	DD	DD	BB	BB	BB	BB	BB	BB	BB	DD	DD	BB
chr5_35185847_35185886	BB	DD	DD	BB	BB	BB	DD	BB	BB	BB	BB	DD	BB	DD	DD	BB	DD	DD	DD	BB	DD	BB	BB	DD	DD	BB	DD	DD	BB	BB	BB	DD	BB	BB	BB	BB	BB	DD	DD	BB	BB	BB	BB	BB	BB	BB	DD	DD	BB
chr5_35200375_35200406	BB	DD	DD	BB	BB	BB	DD	BB	BB	BB	BB	DD	BB	DD	DD	BB	DD	DD	DD	BB	DD	BB	BB	DD	DD	BB	DD	DD	BB	BB	BB	DD	BB	BB	BB	BB	BB	DD	DD	BB	BB	BB	BB	BB	BB	BB	DD	DD	BB
chr5_35201960_35201971	BB	DD	DD	BB	BB	BB	DD	BB	BB	BB	BB	DD	BB	DD	DD	BB	DD	DD	DD	BB	DD	BB	BB	DD	DD	BB	DD	DD	BB	BB	BB	DD	BB	BB	BB	BB	BB	DD	DD	BB	BB	BB	BB	BB	BB	BB	DD	DD	BB
chr5_35202156_35202167	BB	DD	DD	BB	BB	BB	DD	BB	BB	BB	BB	DD	BB	DD	DD	BB	DD	DD	DD	BB	DD	BB	BB	DD	DD	BB	DD	DD	BB	BB	BB	DD	BB	BB	BB	BB	BB	DD	DD	BB	BB	BB	BB	BB	BB	BB	DD	DD	BB
chr5_35218666_35218689	BB	DD	DD	BB	BB	BB	DD	BB	BB	BB	BB	DD	BB	DD	DD	BB	DD	DD	DD	BB	DD	BB	BB	DD	DD	BB	DD	DD	BB	BB	BB	DD	BB	BB	BB	BB	BB	DD	DD	BB	BB	BB	BB	BB	BB	BB	DD	DD	BB
chr5_35224044_35224082	BB	DD	DD	BB	BB	BB	DD	BB	BB	BB	BB	DD	BB	DD	dn	BB	DD	DD	DD	BB	DD	BB	BB	DD	DD	BB	DD	DD	BB	BB	BB	DD	BB	BB	BB	BB	BB	DD	DD	BB	BB	BB	BB	BB	BB	BB	DD	DD	BB
chr5_35234159_35234179	BB	DD	DD	BB	BB	BB	DD	BB	BB	BB	BB	DD	BB	DD	DD	BB	DD	DD	DD	BB	DD	BB	BB	DD	DD	BB	DD	DD	BB	BB	BB	DD	BB	BB	BB	BB	BB	DD	DD	BB	BB	BB	BB	BB	BB	BB	DD	DD	BB
chr5_35252294_35252313	BB	DD	DD	BB	BB	BB	DD	BB	BB	BB	BB	DD	BB	bd	DD	BB	DD	DD	DD	BB	DD	BB	BB	DD	DD	BB	DD	DD	BB	BB	BB	DD	BB	BB	BB	BB	BB	DD	DD	BB	BB	BB	BB	BB	BB	BB	DD	DD	BB
chr5_35257480_35257523	NA	DD	NA	NA	NA	NA	DD	BB	BB	BB	BB	DD	BB	DD	DD	BB	DD	DD	NA	BB	NA	NN	NN	DD	DD	BB	NA	DD	NA	BB	BB	bd	NA	BB	BB	NA	BB	DD	NA	BB	NA	BB	BB	BB	BB	BB	DD	DD	NA
chr5_35261838_35261849	BB	DD	DD	BB	BB	BB	DD	BB	BB	BB	BB	DD	BB	DD	DD	BB	DD	DD	DD	BB	DD	BB	BB	DD	DD	BB	DD	DD	BB	BB	BB	DD	BB	BB	BB	BB	BB	DD	DD	BB	BB	BB	BB	BB	BB	BB	DD	DD	BB
chr5_35321959_35322002	BB	DD	DD	BB	BB	BB	DD	BB	BB	BB	BB	DD	BB	DD	DD	BB	DD	DD	DD	BB	DD	BB	BB	DD	DD	bn	DD	DD	BB	BB	bn	DD	BB	BB	BB	BB	BB	DD	DD	BB	BB	BB	BB	BB	BB	BB	DD	DD	BB
chr5_35322309_35322335	BB	DD	DD	BB	BB	BB	DD	BB	BB	BB	BB	DD	BB	DD	DD	BB	DD	DD	DD	BB	DD	BB	BB	DD	DD	BB	DD	DD	BB	BB	BB	DD	BB	BB	BB	BB	BB	DD	DD	BB	BB	BB	BB	BB	BB	BB	DD	DD	BB
chr5_35355765_35355779	BB	DD	DD	BB	BB	BB	DD	BB	BB	BB	BB	DD	BB	DD	DD	BB	DD	DD	DD	BB	DD	BB	BB	DD	DD	BB	DD	DD	BB	BB	BB	DD	BB	BB	BB	BB	BB	DD	DD	BB	BB	BB	BB	BB	BB	BB	DD	DD	BB
chr5_35358438_35358449	FF	DD	df	FF	FF	FF	df	FF	FF	FF	FF	DD	FF	df	df	FF	DD	DD	df	FF	df	FF	FF	df	DD	FF	DD	df	FF	FF	FF	df	FF	FF	FF	FF	FF	DD	df	FF	FF	FF	FF	FF	FF	FF	DD	df	FF
chr5_35401971_35402010	BB	DD	DD	BB	BB	BB	DD	bn	BB	BB	BB	DD	BB	DD	DD	BB	DD	DD	DD	BB	DD	BB	BB	DD	DD	BB	DD	DD	BB	BB	BB	DD	BB	BB	BB	BB	BB	DD	DD	BB	BB	BB	BB	BB	BB	BB	DD	DD	BB
chr5_35439533_35439552	BB	DD	DD	BB	BB	BB	DD	BB	BB	BB	BB	DD	BB	DD	DD	BB	DD	DD	DD	BB	DD	BB	BB	DD	DD	BB	DD	DD	BB	BB	BB	DD	BB	BB	BB	BB	BB	DD	DD	BB	BB	BB	BB	BB	BB	BB	DD	DD	BB
chr5_35447613_35447640	BB	DD	DD	BB	BB	BB	DD	BB	BB	BB	BB	DD	BB	DD	DD	BB	DD	DD	DD	BB	DD	BB	BB	DD	DD	BB	DD	DD	BB	BB	BB	DD	BB	BB	BB	BB	BB	DD	DD	BB	BB	BB	BB	BB	BB	BB	DD	DD	BB
chr5_35478282_35478321	BB	UU	UU	BB	BB	BB	UU	BB	BB	BB	BB	NA	BB	UU	UU	BB	UU	UU	UU	BB	UU	BB	BB	UU	UU	BB	UU	UU	BB	BB	BB	BB	BB	BB	BB	BB	BB	UU	UU	BB	BB	BB	BB	BB	BB	BB	UU	UU	BB
chr5_35692500_35692523	FF	FF	FF	FF	FF	FF	FF	FF	FF	FF	FF	FF	FF	FF	FF	FF	FF	FF	FF	FF	FF	FF	FF	NN	FF	FF	FF	FF	FF	FF	FF	FF	FF	FF	FF	FF	FF	FF	FF	FF	FF	FF	FF	NA	FF	NA	FF	FF	FF
chr5_35692523_35692570	BB	DD	DD	BB	BB	BB	DD	BB	BB	BB	BB	DD	BB	DD	DD	BB	DD	DD	DD	BB	DD	BB	BB	DD	DD	BB	DD	DD	BB	BB	BB	DD	BB	BB	BB	BB	BB	DD	DD	DD	BB	BB	BB	BB	BB	BB	DD	DD	BB
chr5_35697237_35697251	BB	DD	DD	BB	BB	BB	DD	BB	BB	BB	BB	DD	BB	DD	DD	BB	DD	DD	DD	BB	DD	BB	BB	DD	DD	BB	DD	DD	BB	BB	BB	DD	BB	BB	BB	BB	BB	DD	DD	DD	BB	BB	BB	BB	BB	BB	DD	DD	BB
chr5_35699962_35699973	BB	DD	DD	BB	BB	BB	DD	BB	BB	BB	BB	DD	BB	DD	DD	BB	DD	DD	DD	BB	DD	BB	BB	DD	DD	BB	DD	DD	BB	BB	BB	DD	BB	BB	BB	BB	BB	DD	DD	DD	BB	BB	BB	BB	BB	BB	DD	DD	BB
chr5_35737910_35737929	BB	DD	dd	BB	BB	BB	dd	BB	BB	BB	BB	dd	BB	dd	dd	BB	dd	DD	dd	BB	dd	BB	BB	dd	dd	BB	DD	dd	BB	BB	BB	dd	BB	BB	BB	BB	BB	dd	dd	dd	BB	BB	BB	BB	BB	BB	dd	DD	BB
chr5_35783204_35783223	BB	DD	DD	BB	BB	BB	DD	BB	BB	BB	BB	DD	BB	DD	DD	BB	DD	DD	DD	BB	DD	BB	BB	DD	DD	BB	DD	DD	BB	BB	BB	DD	BB	BB	BB	BB	BB	DD	DD	DD	BB	BB	BB	BB	BB	BB	DD	DD	BB
chr5_35820969_35820988	BB	DD	DD	BB	BB	BB	DD	BB	BB	BB	BB	DD	BB	DD	DD	BB	DD	DD	DD	BB	DD	BB	BB	DD	DD	BB	DD	DD	BB	BB	BB	DD	BB	BB	BB	BB	BB	DD	DD	DD	BB	BB	BB	BB	BB	BB	DD	DD	BB
chr5_35821367_35821381	BB	DD	DD	BB	BB	BB	DD	BB	BB	BB	BB	DD	BB	DD	DD	BB	DD	DD	DD	BB	DD	BB	BB	DD	DD	BB	DD	DD	BB	BB	BB	DD	BB	BB	BB	BB	BB	DD	DD	DD	BB	BB	BB	BB	BB	BB	DD	DD	BB
chr5_35852241_35852256	BB	DD	DD	BB	BB	BB	DD	BB	BB	BB	BB	DD	BB	DD	DD	BB	DD	DD	DD	BB	DD	BB	BB	DD	DD	BB	DD	DD	BB	BB	BB	DD	BB	BB	BB	BB	BB	DD	DD	DD	BB	BB	BB	BB	BB	BB	DD	DD	BB
chr5_35857468_35857479	BB	DD	DD	BB	BB	BB	DD	BB	BB	BB	BB	DD	BB	DD	DD	BB	DD	DD	DD	BB	DD	BB	BB	DD	DD	BB	DD	DD	BB	BB	BB	DD	BB	BB	BB	BB	BB	DD	DD	DD	BB	BB	BB	BB	BB	BB	DD	DD	BB
chr5_35877479_35877494	BB	DD	DD	BB	BB	BB	DD	BB	BB	BB	BB	DD	BB	DD	DD	BB	DD	DD	DD	BB	DD	BB	BB	DD	DD	BB	DD	DD	BB	BB	BB	DD	BB	BB	BB	BB	BB	DD	DD	DD	BB	BB	BB	BB	BB	BB	DD	DD	BB
chr5_35886531_35886542	BB	DD	DD	BB	BB	BB	DD	BB	BB	BB	BB	DD	BB	DD	DD	BB	DD	DD	DD	BB	DD	BB	BB	DD	DD	BB	DD	DD	BB	BB	BB	DD	BB	BB	BB	BB	BB	DD	DD	DD	BB	BB	BB	BB	BB	BB	DD	DD	BB
chr5_35930273_35930292	BB	DD	DD	BB	BB	BB	DD	BB	BB	BB	BB	DD	BB	DD	DD	BB	DD	DD	DD	BB	bd	BB	BB	DD	DD	BB	DD	DD	BB	BB	BB	DD	BB	BB	BB	BB	BB	bd	DD	DD	BB	BB	BB	BB	BB	BB	DD	DD	BB
chr5_35939678_35939722	BB	DD	DD	BB	BB	BB	DD	BB	BB	BB	BB	DD	BB	DD	DD	BB	DD	DD	DD	BB	DD	BB	BB	DD	DD	BB	DD	DD	BB	BB	BB	DD	BB	BB	BB	BB	BB	DD	DD	DD	BB	BB	BB	BB	BB	BB	DD	DD	BB
chr5_36051667_36051682	BB	DD	DD	BB	BB	BB	DD	BB	BB	BB	BB	DD	BB	DD	DD	BB	DD	DD	DD	BB	DD	BB	BB	DD	DD	BB	DD	DD	BB	BB	BB	DD	BB	BB	BB	BB	BB	DD	DD	DD	BB	BB	BB	BB	BB	BB	DD	DD	BB
chr5_36051687_36051698	BB	DD	DD	BB	BB	BB	DD	BB	BB	BB	BB	DD	BB	DD	DD	BB	DD	DD	DD	BB	DD	BB	BB	DD	DD	BB	DD	DD	BB	BB	BB	DD	BB	BB	BB	BB	BB	DD	DD	DD	BB	BB	BB	BB	BB	BB	DD	DD	BB
chr5_36069414_36069433	BB	DD	DD	BB	BB	BB	DD	BB	BB	BB	BB	DD	BB	DD	DD	BB	DD	DD	DD	BB	DD	BB	BB	DD	DD	BB	DD	DD	BB	BB	BB	DD	BB	BB	BB	BB	BB	DD	DD	DD	BB	BB	BB	bn	BB	BB	DD	DD	BB
chr5_36073132_36073181	BB	DD	DD	BB	BB	BB	DD	BB	BB	BB	BB	DD	BB	DD	DD	BB	DD	DD	DD	BB	DD	BB	BB	dn	DD	BB	DD	DD	BB	BB	BB	DD	BB	BB	BB	BB	BB	DD	DD	DD	BB	BB	BB	BB	BB	BB	DD	DD	BB
chr5_36094737_36094780	BB	DD	DD	BB	BB	BB	DD	BB	BB	BB	BB	DD	BB	DD	DD	BB	DD	DD	DD	BB	DD	BB	BB	DD	DD	BB	DD	DD	BB	BB	BB	DD	NA	BB	NN	BB	BB	DD	NA	DD	NN	bn	BB	BB	BB	BB	DD	DD	BB
chr5_36152657_36152684	BB	DD	DD	BB	BB	BB	DD	BB	bn	BB	BB	DD	bn	DD	DD	BB	DD	DD	DD	BB	DD	BB	bd	DD	DD	bn	DD	DD	BB	BB	BB	DD	BB	BB	BB	BB	BB	DD	DD	DD	BB	BB	BB	BB	bn	BB	DD	DD	BB
chr5_36153774_36153821	BB	DD	DD	BB	BB	BB	DD	BB	BB	BB	BB	DD	BB	DD	DD	BB	DD	DD	DD	BB	DD	BB	BB	DD	DD	BB	DD	DD	BB	BB	BB	DD	BB	BB	BB	BB	BB	DD	DD	DD	BB	BB	BB	BB	BB	BB	DD	DD	BB
chr5_36262003_36262034	BB	DD	DD	BB	BB	BB	DD	BB	BB	BB	BB	DD	BB	DD	DD	BB	DD	DD	DD	BB	DD	BB	BB	DD	DD	BB	DD	DD	BB	BB	BB	DD	BB	BB	BB	bd	BB	DD	DD	DD	BB	BB	BB	BB	BB	BB	DD	DD	BB
chr5_36312276_36312303	BB	DD	DD	BB	BB	BB	DD	BB	BB	BB	BB	DD	BB	DD	DD	BB	DD	DD	DD	BB	DD	BB	BB	DD	DD	BB	DD	DD	BB	BB	BB	DD	BB	BB	BB	BB	BB	DD	DD	DD	BB	BB	BB	BB	BB	BB	DD	DD	BB
chr5_36313289_36313312	BB	DD	DD	BB	BB	BB	DD	BB	BB	BB	BB	DD	BB	DD	DD	BB	DD	DD	DD	BB	DD	BB	BB	DD	DD	BB	DD	DD	BB	BB	BB	DD	BB	BB	BB	BB	BB	DD	DD	DD	BB	BB	BB	BB	BB	BB	DD	DD	BB
chr5_36347498_36347537	BB	DD	DD	NA	NN	BB	DD	BB	BB	BB	NA	DD	BB	DD	DD	BB	DD	DD	DD	BB	DD	BB	BB	DD	DD	NA	DD	DD	NA	BB	BB	DD	BB	BB	BB	NA	BB	DD	NN	DD	BB	BB	BB	BB	BB	BB	DD	DD	BB
chr5_36363925_36363948	BB	DD	DD	BB	BB	BB	DD	BB	BB	BB	BB	DD	BB	DD	DD	BB	DD	DD	DD	BB	DD	BB	BB	DD	DD	BB	DD	DD	BB	BB	BB	DD	BB	BB	BB	BB	BB	DD	DD	DD	BB	BB	BB	BB	BB	BB	DD	DD	BB
chr5_36365014_36365033	BB	DD	DD	BB	BB	BB	DD	BB	BB	BB	BB	DD	BB	DD	DD	BB	DD	DD	DD	BB	DD	BB	BB	DD	DD	BB	DD	DD	BB	BB	BB	DD	BB	BB	BB	BB	BB	DD	DD	DD	BB	BB	BB	BB	BB	BB	DD	DD	BB
chr5_36365188_36365211	BB	DD	DD	BB	BB	BB	DD	BB	BB	BB	BB	DD	BB	DD	DD	BB	DD	DD	DD	BB	DD	BB	BB	DD	DD	BB	DD	DD	BB	BB	BB	DD	BB	BB	BB	BB	BB	DD	DD	DD	BB	BB	BB	BB	BB	BB	DD	DD	BB
chr5_36397923_36397940	FF	FF	FF	NA	NA	NA	FF	FF	FF	FF	FF	FF	FF	FF	FF	FF	FF	FF	FF	FF	FF	FF	FF	FF	FF	NA	FF	FF	FF	NA	FF	FF	FF	FF	FF	NA	NA	FF	FF	FF	NA	FF	FF	FF	FF	FF	FF	FF	NA
chr5_36404373_36404400	BB	DD	DD	BB	bn	BB	bd	BB	BB	BB	BB	DD	BB	DD	DD	BB	DD	DD	bd	BB	DD	BB	BB	DD	DD	BB	DD	DD	BB	BB	BB	DD	BB	BB	BB	BB	BB	DD	DD	DD	BB	BB	BB	BB	BB	BB	DD	DD	BB
chr5_36408150_36408163	BB	DD	DD	BB	BB	BB	DD	BB	BB	BB	BB	DD	BB	dn	DD	bn	DD	DD	DD	BB	DD	BB	BB	DD	DD	BB	DD	DD	BB	BB	BB	DD	BB	BB	BB	BB	BB	DD	DD	DD	BB	BB	BB	BB	BB	BB	DD	DD	BB
chr5_36429905_36429934	BB	DD	DD	BB	BB	BB	DD	BB	BB	BB	BB	DD	BB	DD	DD	BB	DD	DD	DD	BB	DD	BB	BB	DD	DD	BB	DD	DD	BB	BB	BB	DD	BB	BB	BB	BB	BB	DD	DD	DD	BB	BB	BB	BB	BB	BB	DD	DD	BB
chr5_36517337_36517362	BB	DD	DD	BB	BB	BB	DD	BB	BB	BB	BB	DD	BB	DD	DD	BB	DD	DD	DD	BB	DD	BB	BB	DD	DD	BB	DD	dn	BB	BB	BB	DD	BB	BB	BB	BB	BB	DD	DD	DD	BB	BB	BB	BB	BB	BB	DD	DD	BB
chr5_36518115_36518135	BB	DD	DD	BB	BB	BB	DD	BB	BB	BB	BB	DD	BB	DD	DD	BB	DD	DD	DD	BB	DD	BB	BB	DD	DD	BB	DD	DD	BB	BB	BB	DD	BB	BB	BB	BB	BB	DD	DD	DD	BB	BB	BB	BB	BB	BB	DD	DD	BB
chr5_36522439_36522462	BB	DD	DD	BB	BB	BB	DD	BB	BB	BB	BB	DD	BB	DD	DD	BB	DD	DD	DD	BB	DD	BB	BB	DD	DD	BB	DD	DD	BB	BB	BB	DD	BB	BB	BB	BB	BB	DD	DD	DD	BB	BB	BB	BB	BB	BB	DD	DD	BB
chr5_36548932_36548955	BB	DD	DD	BB	BB	BB	DD	BB	BB	BB	BB	DD	BB	DD	DD	BB	DD	DD	DD	BB	DD	BB	BB	DD	DD	BB	DD	DD	BB	BB	BB	DD	BB	BB	BB	BB	BB	DD	DD	DD	BB	BB	BB	BB	BB	BB	DD	DD	BB
chr5_36551064_36551083	BB	DD	DD	BB	BB	BB	DD	BB	BB	BB	BB	DD	BB	DD	DD	BB	DD	DD	DD	BB	DD	BB	BB	DD	DD	BB	DD	DD	BB	BB	BB	DD	BB	BB	BB	BB	BB	DD	DD	DD	BB	BB	BB	BB	BB	BB	DD	DD	BB
chr5_36557915_36557926	BB	DD	DD	BB	BB	BB	DD	BB	BB	BB	BB	DD	BB	DD	DD	BB	DD	DD	DD	BB	DD	BB	BB	DD	DD	BB	DD	DD	BB	BB	BB	DD	BB	BB	BB	BB	BB	DD	DD	DD	BB	BB	BB	BB	BB	BB	DD	DD	BB
chr5_36563694_36563719	BB	DD	DD	BB	BB	BB	DD	BB	BB	BB	BB	DD	BB	DD	DD	BB	DD	DD	DD	BB	DD	BB	BB	DD	DD	BB	DD	dn	BB	BB	BB	DD	BB	BB	BB	BB	BB	dn	DD	DD	BB	BB	BB	BB	BB	BB	DD	DD	BB
chr5_36611778_36611801	FF	df	df	FF	FF	FF	DD	FF	FF	FF	FF	df	FF	df	df	FF	df	df	df	FF	df	FF	FF	df	df	FF	df	df	FF	FF	FF	df	FF	FF	FF	FF	FF	df	df	df	FF	FF	FF	FF	FF	FF	df	df	FF
chr5_36619900_36619914	BB	DD	DD	BB	BB	BB	DD	BB	BB	BB	BB	DD	BB	DD	DD	BB	DD	DD	DD	BB	DD	BB	BB	DD	DD	BB	DD	DD	BB	BB	BB	DD	BB	BB	BB	BB	BB	DD	DD	DD	BB	BB	BB	BB	BB	BB	DD	DD	BB
chr5_36669143_36669158	BB	DD	DD	BB	BB	BB	DD	BB	BB	BB	BB	DD	BB	DD	DD	BB	DD	DD	DD	BB	DD	BB	BB	DD	DD	BB	DD	DD	BB	BB	BB	DD	BB	BB	BB	BB	BB	DD	DD	DD	BB	BB	BB	BB	BB	BB	DD	DD	BB
chr5_36677570_36677605	BB	DD	DD	BB	BB	BB	DD	BB	BB	BB	BB	DD	BB	DD	DD	BB	DD	DD	DD	BB	DD	BB	BB	DD	DD	BB	DD	DD	BB	BB	BB	DD	BB	BB	BB	BB	BB	DD	DD	DD	BB	BB	BB	BB	BB	BB	DD	DD	BB
chr5_36727021_36727048	BB	DD	DD	BB	BB	BB	DD	BB	BB	BB	BB	DD	BB	DD	DD	BB	DD	DD	DD	BB	DD	BB	BB	NA	DD	BB	dn	dn	BB	BB	BB	DD	BB	BB	BB	BB	BB	DD	DD	DD	BB	BB	BB	BB	BB	BB	DD	DD	BB
chr5_36773352_36773383	FF	FF	FF	FF	NA	FF	FF	FF	NA	NN	FF	FF	FF	FF	FF	FF	FF	FF	FF	FF	FF	FF	FF	FF	FF	NA	FF	FF	FF	FF	NA	FF	FF	FF	FF	NA	FF	FF	FF	FF	FF	FF	FF	FF	FF	NA	FF	FF	NA
chr5_36946934_36946985	NN	FF	FF	FF	fn	FF	FF	FF	FF	FF	FF	FF	FF	FF	FF	FF	FF	FF	NA	FF	NN	FF	FF	FF	FF	FF	FF	FF	FF	FF	FF	FF	FF	FF	FF	FF	FF	FF	FF	FF	FF	FF	FF	FF	FF	FF	FF	FF	FF
chr5_37011650_37011688	BB	NN	DD	bn	BB	BB	DD	BB	BB	BB	BB	DD	BB	DD	DD	DD	DD	DD	DD	BB	NA	BB	BB	NA	DD	NA	DD	DD	BB	BB	BB	DD	BB	BB	BB	BB	NA	DD	DD	DD	BB	BB	NA	BB	DD	BB	DD	DD	NA
chr5_37016430_37016465	FF	NA	FF	NN	FF	NN	FF	FF	FF	FF	FF	FF	FF	FF	FF	FF	FF	NA	FF	FF	FF	FF	FF	FF	FF	FF	FF	FF	FF	FF	FF	FF	FF	FF	FF	FF	FF	NA	FF	FF	NA	FF	FF	FF	FF	FF	FF	FF	FF
chr5_37114029_37114054	fn	NA	FF	NA	FF	NA	NA	FF	FF	NA	FF	NA	FF	NA	fn	FF	FF	FF	FF	FF	FF	FF	FF	NA	FF	NA	FF	NA	NA	NA	FF	FF	FF	FF	FF	FF	NA	FF	NA	FF	NA	FF	FF	FF	FF	FF	FF	NA	FF
chr5_37171541_37171584	FF	FF	fn	FF	FF	FF	FF	NA	FF	FF	FF	FF	NN	NA	NN	FF	FF	FF	FF	FF	NA	FF	FF	NA	FF	NA	FF	FF	FF	FF	FF	FF	FF	FF	FF	FF	FF	FF	FF	FF	NA	FF	FF	FF	fn	NA	FF	FF	NA
chr5_37181677_37181724	NA	FF	FF	NA	fn	FF	FF	FF	NN	NA	FF	FF	NA	FF	FF	FF	FF	FF	FF	NA	FF	NA	FF	FF	NA	FF	FF	FF	FF	FF	FF	NA	NN	FF	FF	NN	FF	FF	NA	NA	FF	FF	FF	FF	FF	NA	FF	NA	FF
chr5_37319967_37320026	NA	FF	FF	FF	FF	FF	FF	FF	FF	NA	NA	NA	NA	FF	FF	FF	FF	FF	FF	NA	NA	NN	FF	FF	FF	NA	FF	FF	FF	FF	FF	NA	FF	FF	NA	NA	FF	FF	FF	FF	FF	FF	FF	FF	FF	FF	FF	FF	FF
chr5_37323952_37323963	FF	FF	FF	FF	FF	FF	FF	FF	FF	FF	FF	FF	FF	FF	FF	FF	FF	FF	FF	FF	FF	FF	FF	FF	FF	FF	FF	FF	FF	NA	NN	FF	FF	FF	FF	FF	FF	FF	FF	FF	FF	FF	FF	FF	FF	FF	FF	FF	FF
chr5_37407016_37407067	bn	BB	BB	BB	BB	BB	DD	BB	BB	BB	bd	BB	BB	BB	BB	DD	BB	BB	BB	BB	BB	BB	BB	BB	BB	BB	BB	BB	BB	BB	BB	BB	BB	BB	BB	BB	BB	BB	BB	BB	BB	BB	BB	BB	BB	BB	BB	BB	BB
chr5_3741216_3741251	FF	FF	FF	FF	FF	FF	FF	FF	FF	FF	FF	NN	FF	NA	FF	FF	FF	FF	FF	FF	FF	FF	FF	FF	FF	NA	FF	FF	FF	FF	FF	FF	FF	FF	FF	FF	FF	FF	FF	FF	FF	FF	FF	FF	FF	FF	FF	FF	FF
chr5_37434691_37434741	FF	FF	NA	FF	FF	FF	FF	FF	FF	FF	FF	NA	NA	FF	NA	NA	FF	FF	FF	FF	NA	FF	FF	FF	NA	NN	FF	FF	NN	NA	NN	FF	FF	NA	FF	FF	NA	FF	FF	FF	NA	FF	FF	FF	FF	FF	NA	FF	FF
chr5_37465924_37465959	FF	FF	FF	FF	FF	FF	FF	FF	FF	FF	FF	FF	FF	FF	FF	FF	FF	FF	NN	FF	NA	FF	FF	FF	FF	FF	FF	FF	FF	FF	FF	FF	FF	FF	FF	FF	FF	FF	FF	FF	FF	FF	FF	FF	FF	FF	FF	FF	NA
chr5_37540763_37540812	FF	FF	FF	FF	NA	NA	FF	FF	NA	FF	NA	FF	FF	FF	FF	FF	FF	FF	FF	FF	FF	FF	FF	FF	FF	NA	FF	FF	FF	FF	NA	FF	FF	FF	FF	NA	FF	FF	FF	FF	NA	NA	FF	FF	FF	NA	FF	FF	FF
chr5_37601213_37601248	NN	NA	FF	FF	NA	FF	FF	FF	FF	FF	FF	FF	FF	NN	NA	NA	FF	FF	FF	NA	FF	FF	FF	FF	FF	NA	FF	FF	FF	FF	NA	FF	FF	FF	NA	NA	FF	FF	FF	FF	NA	FF	FF	FF	FF	FF	FF	FF	FF
chr5_37702222_37702254	FF	NA	FF	NA	FF	FF	FF	FF	FF	FF	FF	FF	NN	FF	NA	FF	FF	FF	FF	FF	FF	FF	FF	FF	FF	NA	FF	FF	FF	FF	FF	FF	FF	FF	FF	FF	FF	FF	FF	FF	FF	FF	FF	FF	FF	FF	FF	FF	FF
chr5_37733122_37733165	FF	FF	FF	FF	FF	NA	FF	NA	NA	fn	FF	FF	NA	FF	FF	FF	NA	FF	FF	FF	NA	FF	FF	FF	FF	FF	FF	NA	FF	FF	FF	FF	FF	FF	FF	NA	FF	FF	FF	NA	NA	FF	FF	FF	FF	FF	FF	FF	FF
chr5_37735741_37735784	NA	FF	FF	FF	NA	NA	FF	FF	FF	FF	FF	FF	FF	FF	FF	FF	FF	FF	FF	NA	FF	FF	FF	FF	FF	NA	FF	NA	FF	FF	FF	FF	NA	fn	FF	FF	NA	fn	FF	NA	FF	FF	NA	fn	FF	FF	FF	FF	FF
chr5_37885059_37885094	FF	FF	FF	FF	FF	NA	FF	FF	FF	FF	FF	NN	NA	FF	FF	FF	FF	FF	FF	NA	FF	FF	FF	FF	NA	FF	FF	FF	FF	FF	FF	FF	FF	FF	FF	NA	FF	FF	FF	FF	NA	FF	FF	FF	NA	FF	NA	FF	FF
chr5_38177894_38177925	FF	FF	FF	FF	NA	FF	NA	NA	NA	FF	NA	FF	FF	FF	FF	NA	FF	FF	FF	FF	NA	FF	FF	NA	NA	NA	FF	FF	NA	NA	FF	FF	FF	NA	FF	NA	NA	FF	NA	NA	FF	FF	NA	FF	FF	FF	FF	FF	NA
chr5_38280374_38280423	FF	FF	FF	FF	NA	FF	FF	FF	FF	FF	FF	NA	FF	FF	FF	FF	FF	FF	NA	FF	NN	FF	NA	FF	FF	FF	FF	FF	NA	FF	FF	NA	FF	FF	NA	NA	FF	FF	FF	FF	NA	FF	FF	FF	FF	FF	FF	FF	FF
chr5_3829699_3829712	NA	FF	FF	FF	FF	FF	FF	FF	FF	FF	FF	NA	FF	NA	FF	FF	FF	FF	FF	FF	FF	NN	FF	FF	FF	NA	FF	FF	FF	NA	FF	FF	FF	FF	FF	FF	FF	FF	FF	FF	FF	FF	NA	FF	FF	FF	FF	FF	FF
chr5_38307574_38307601	FF	FF	FF	FF	FF	FF	FF	FF	FF	FF	FF	FF	FF	FF	FF	FF	FF	FF	FF	FF	FF	FF	FF	FF	FF	FF	NN	FF	FF	FF	FF	FF	FF	FF	FF	FF	FF	FF	FF	FF	FF	FF	FF	FF	FF	FF	FF	FF	FF
chr5_38402806_38402841	FF	FF	FF	FF	FF	FF	FF	FF	FF	NA	FF	FF	FF	FF	FF	FF	FF	FF	FF	FF	FF	FF	FF	FF	FF	NA	fn	FF	FF	FF	FF	FF	FF	FF	FF	FF	FF	FF	FF	FF	NA	FF	FF	NA	FF	NA	NA	FF	FF
chr5_3848919_3848958	FF	FF	FF	FF	NA	FF	FF	FF	FF	NA	FF	FF	NA	FF	FF	FF	NN	FF	NA	NA	FF	FF	FF	FF	FF	NA	FF	FF	NA	FF	FF	FF	NA	NA	FF	FF	NA	FF	FF	FF	NA	FF	FF	FF	FF	FF	NA	FF	FF
chr5_38573477_38573509	FF	FF	FF	FF	FF	FF	FF	FF	FF	FF	NN	FF	FF	FF	FF	NA	FF	FF	FF	NA	FF	FF	FF	FF	FF	NA	FF	FF	FF	NA	NA	FF	FF	NA	FF	FF	FF	FF	FF	NA	NA	FF	FF	FF	FF	FF	FF	FF	FF
chr5_38690321_38690372	FF	NA	NN	FF	FF	NN	FF	FF	NA	NA	FF	FF	FF	FF	FF	FF	NA	NA	FF	FF	FF	FF	FF	NA	FF	FF	NA	FF	FF	FF	FF	FF	FF	FF	FF	FF	FF	FF	FF	FF	FF	FF	FF	FF	FF	FF	FF	fn	FF
chr5_38784956_38784999	FF	FF	FF	NN	FF	FF	NA	FF	FF	FF	FF	FF	FF	FF	FF	FF	FF	FF	FF	FF	FF	NA	FF	FF	FF	FF	FF	NA	FF	FF	FF	FF	FF	FF	FF	FF	FF	FF	FF	FF	FF	FF	FF	FF	FF	NA	FF	FF	FF
chr5_3884178_3884213	FF	FF	FF	FF	FF	FF	FF	FF	FF	FF	FF	FF	FF	FF	FF	FF	FF	FF	FF	FF	NA	FF	FF	FF	FF	FF	FF	FF	FF	FF	FF	FF	FF	FF	FF	FF	FF	FF	FF	FF	FF	FF	FF	FF	FF	FF	FF	FF	FF
chr5_38871340_38871387	BB	DD	DD	BB	BB	BB	DD	BB	BB	BB	BB	NA	BB	DD	DD	DD	DD	DD	DD	BB	DD	BB	BB	NA	NN	BB	NA	DD	BB	BB	BB	DD	BB	BB	BB	BB	BB	NN	DD	NA	BB	NA	BB	bd	DD	NA	bd	NA	BB
chr5_38882669_38882712	FF	FF	FF	FF	FF	FF	FF	FF	NA	FF	FF	FF	FF	FF	FF	FF	FF	FF	FF	FF	FF	FF	FF	FF	FF	NA	FF	FF	FF	FF	FF	FF	FF	FF	FF	FF	FF	FF	NA	FF	FF	FF	FF	FF	FF	FF	FF	FF	FF
chr5_38903560_38903601	UU	DD	DD	DD	DD	DD	DD	DD	NA	DD	DD	DD	DD	DD	DD	DD	DD	DD	DD	NA	DD	DD	DD	DD	NA	DD	DD	DD	NA	DD	DD	DD	DD	DD	NA	DD	NA	DD	DD	DD	NA	DD	NA	DD	DD	DD	DD	DD	DD
chr5_39276810_39276841	FF	FF	FF	FF	FF	FF	FF	FF	FF	FF	FF	FF	FF	FF	FF	FF	FF	FF	FF	FF	FF	FF	FF	FF	FF	FF	FF	FF	FF	FF	FF	FF	FF	FF	FF	FF	FF	FF	FF	FF	FF	FF	FF	FF	FF	FF	FF	NA	FF
chr5_3932509_3932532	DD	DD	DD	DD	BB	DD	DD	DD	BB	BB	BB	DD	BB	DD	DD	BB	DD	BB	BB	DD	BB	BB	BB	DD	DD	NA	BB	DD	DD	DD	DD	DD	DD	BB	BB	DD	BB	BB	BB	BB	BB	BB	BB	BB	DD	BB	DD	DD	DD
chr5_3933840_3933871	DD	DD	DD	DD	BB	DD	DD	DD	BB	BB	BB	DD	BB	DD	DD	BB	DD	BB	BB	DD	BB	BB	BB	DD	DD	NA	BB	DD	DD	DD	DD	DD	DD	BB	BB	DD	BB	BB	BB	BB	BB	BB	BB	BB	DD	BB	DD	DD	DD
chr5_39362245_39362262	BB	DD	DD	BB	BB	BB	DD	BB	BB	BB	BB	DD	BB	DD	DD	DD	DD	DD	DD	BB	DD	BB	BB	DD	DD	BB	DD	DD	BB	BB	BB	BB	BB	BB	BB	BB	BB	DD	DD	DD	BB	BB	BB	BB	DD	BB	DD	DD	BB
chr5_39370069_39370108	FF	FF	FF	NA	NA	FF	NA	FF	FF	FF	FF	FF	FF	FF	NA	FF	FF	FF	FF	FF	FF	FF	FF	FF	FF	NA	FF	FF	FF	FF	NA	FF	FF	FF	fn	FF	FF	FF	FF	FF	FF	FF	NN	FF	FF	NA	FF	FF	FF
chr5_39380869_39380892	BB	DD	DD	BB	BB	BB	DD	BB	BB	BB	BB	DD	BB	DD	DD	DD	DD	DD	DD	BB	DD	BB	BB	DD	DD	BB	DD	DD	BB	BB	BB	BB	BB	BB	BB	BB	BB	DD	DD	DD	BB	BB	BB	BB	DD	BB	DD	DD	BB
chr5_39382815_39382832	BB	DD	DD	BB	BB	BB	DD	BB	BB	BB	BB	DD	BB	DD	DD	DD	DD	DD	DD	BB	DD	BB	BB	DD	DD	BB	DD	DD	BB	BB	BB	BB	BB	BB	BB	BB	BB	DD	DD	DD	BB	BB	BB	BB	DD	BB	DD	DD	BB
chr5_39444581_39444614	BB	DD	DD	BB	BB	BB	DD	BB	BB	BB	BB	DD	BB	DD	DD	DD	DD	DD	DD	BB	DD	BB	BB	DD	DD	BB	DD	bd	BB	BB	BB	BB	BB	BB	BB	BB	BB	dn	DD	DD	BB	BB	BB	BB	DD	BB	DD	DD	BB
chr5_39529343_39529366	BB	DD	DD	BB	BB	BB	DD	BB	BB	BB	BB	DD	BB	DD	DD	DD	DD	DD	DD	BB	DD	BB	BB	DD	DD	BB	DD	DD	BB	BB	BB	BB	BB	BB	BB	BB	NN	DD	DD	DD	BB	BB	BB	BB	DD	BB	DD	DD	BB
chr5_39563752_39563791	BB	DD	DD	BB	BB	BB	DD	BB	BB	BB	BB	DD	BB	DD	DD	DD	DD	DD	DD	BB	DD	BB	BB	DD	DD	BB	DD	DD	BB	BB	BB	BB	BB	NA	BB	BB	BB	DD	DD	DD	BB	BB	BB	BB	DD	BB	DD	NA	BB
chr5_39605374_39605403	BB	DD	DD	BB	BB	BB	DD	BB	BB	BB	BB	DD	BB	DD	DD	DD	DD	DD	DD	BB	DD	BB	BB	DD	DD	BB	DD	DD	BB	BB	BB	BB	BB	BB	BB	BB	BB	DD	DD	DD	BB	BB	BB	BB	DD	BB	DD	DD	bn
chr5_39617577_39617616	BB	DD	DD	BB	BB	BB	DD	BB	BB	BB	BB	DD	BB	DD	DD	DD	DD	DD	DD	BB	DD	BB	BB	DD	DD	BB	DD	DD	BB	BB	BB	BB	BB	BB	BB	BB	BB	DD	DD	DD	BB	BB	BB	BB	DD	BB	DD	DD	BB
chr5_39621048_39621099	fn	df	df	NA	FF	NA	df	FF	FF	FF	FF	df	NA	df	df	df	df	df	df	FF	NA	fn	NN	df	df	NA	df	df	FF	NA	FF	NA	FF	NA	FF	NA	NA	df	df	NA	NA	FF	FF	FF	df	FF	df	df	FF
chr5_39632606_39632637	BB	DD	DD	BB	BB	BB	DD	BB	BB	bn	BB	DD	BB	DD	DD	DD	DD	DD	DD	BB	DD	BB	BB	DD	DD	BB	DD	DD	BB	BB	BB	BB	BB	BB	BB	BB	BB	DD	DD	DD	BB	BB	BB	BB	DD	BB	DD	DD	BB
chr5_39664636_39664647	BB	DD	DD	BB	BB	BB	DD	BB	BB	BB	BB	DD	BB	DD	DD	DD	DD	DD	DD	BB	DD	BB	BB	DD	DD	BB	DD	DD	BB	BB	BB	BB	BB	BB	BB	BB	BB	DD	DD	DD	BB	BB	BB	BB	DD	BB	DD	DD	BB
chr5_39673352_39673377	BB	DD	dd	BB	BB	BB	dd	BB	BB	BB	BB	dd	BB	dd	dd	dd	dn	dd	dd	BB	dd	BB	BB	dd	dd	BB	dd	dd	BB	BB	BB	BB	BB	BB	BB	BB	BB	dd	dd	dd	BB	BB	BB	BB	dd	BB	dd	dd	BB
chr5_39694753_39694767	BB	DD	DD	BB	BB	BB	DD	BB	BB	BB	BB	DD	BB	DD	DD	DD	DD	DD	DD	BB	DD	BB	BB	DD	DD	BB	DD	DD	BB	BB	BB	BB	BB	BB	BB	BB	BB	DD	DD	DD	BB	BB	BB	BB	DD	BB	DD	DD	BB
chr5_3974686_3974715	DD	DD	DD	DD	bb	DD	DD	DD	bb	BB	bb	DD	bb	DD	DD	BB	DD	bb	bb	DD	BB	BB	BB	DD	DD	BB	BB	DD	DD	DD	DD	DD	DD	bb	bb	DD	BB	BB	BB	BB	BB	bb	BB	BB	DD	bb	DD	DD	DD
chr5_39883341_39883380	BB	DD	DD	BB	BB	BB	DD	BB	BB	BB	BB	DD	BB	DD	DD	DD	DD	bd	DD	BB	DD	BB	BB	DD	DD	BB	DD	DD	BB	BB	BB	BB	BB	BB	BB	BB	BB	DD	DD	DD	BB	BB	BB	BB	DD	BB	BB	DD	BB
chr5_39887273_39887316	FF	FF	FF	FF	FF	FF	FF	FF	FF	FF	FF	FF	FF	FF	FF	FF	fn	FF	FF	FF	FF	FF	FF	FF	FF	FF	NN	NN	FF	FF	FF	NA	NA	FF	FF	FF	FF	fn	NN	NA	NA	FF	FF	FF	FF	FF	FF	FF	FF
chr5_39905163_39905198	BB	NA	DD	BB	BB	BB	DD	BB	BB	BB	BB	DD	BB	NN	DD	DD	DD	DD	DD	BB	DD	BB	BB	DD	DD	NA	DD	DD	BB	BB	NA	BB	BB	BB	BB	BB	BB	DD	DD	DD	BB	BB	BB	BB	DD	BB	BB	DD	BB
chr5_39914039_39914082	BB	DD	DD	NA	BB	BB	DD	BB	BB	BB	BB	DD	bn	DD	DD	DD	DD	DD	DD	BB	DD	NA	NN	DD	DD	NA	DD	DD	BB	BB	BB	BB	BB	BB	BB	BB	BB	DD	DD	NA	NA	NA	BB	BB	DD	BB	BB	DD	NA
chr5_39935050_39935101	NA	DD	DD	NA	BB	BB	DD	BB	NA	NA	BB	DD	BB	NN	DD	DD	DD	DD	DD	BB	DD	BB	NA	NN	NN	NA	DD	DD	BB	BB	NA	BB	BB	BB	NN	BB	BB	DD	DD	DD	NA	BB	NA	BB	DD	BB	BB	DD	NA
chr5_39935264_39935303	BB	DD	DD	NN	BB	BB	DD	BB	BB	BB	BB	DD	BB	DD	DD	DD	DD	DD	DD	NA	DD	BB	NN	DD	DD	NA	DD	DD	BB	NA	BB	BB	BB	BB	BB	BB	BB	DD	DD	DD	NA	BB	BB	BB	DD	BB	BB	DD	BB
chr5_39936096_39936139	BB	NA	DD	BB	BB	BB	DD	BB	BB	BB	BB	DD	BB	DD	DD	DD	DD	DD	DD	BB	DD	BB	BB	DD	DD	BB	DD	DD	BB	NA	BB	BB	BB	BB	BB	BB	NA	NA	DD	DD	BB	NA	NA	BB	DD	NA	BB	DD	BB
chr5_39946244_39946255	BB	DD	DD	BB	BB	BB	DD	BB	BB	BB	BB	DD	BB	DD	DD	DD	DD	DD	DD	BB	DD	BB	BB	DD	DD	BB	DD	DD	BB	BB	BB	BB	BB	BB	BB	BB	BB	DD	DD	DD	BB	BB	BB	BB	DD	BB	BB	DD	BB
chr5_3994767_3994778	df	df	df	df	FF	df	df	df	FF	FF	FF	df	FF	df	df	FF	df	FF	FF	df	FF	FF	FF	df	df	FF	FF	df	df	DD	df	df	DD	FF	FF	df	FF	FF	FF	FF	FF	FF	FF	FF	df	FF	DD	df	DD
chr5_39947762_39947773	BB	DD	DD	BB	BB	BB	DD	BB	BB	BB	BB	DD	BB	DD	DD	DD	DD	DD	DD	BB	DD	BB	BB	DD	DD	BB	DD	DD	BB	BB	BB	BB	BB	BB	BB	BB	BB	DD	DD	DD	BB	BB	BB	BB	DD	BB	BB	DD	BB
chr5_3994782_3994799	DD	DD	DD	DD	BB	DD	DD	DD	BB	BB	BB	DD	BB	DD	DD	BB	DD	BB	BB	DD	BB	BB	BB	DD	DD	BB	BB	DD	DD	DD	DD	DD	DD	BB	BB	DD	BB	BB	BB	BB	BB	bn	BB	BB	DD	BB	DD	DD	DD
chr5_3997538_3997549	DD	DD	DD	DD	BB	DD	DD	DD	BB	BB	BB	DD	BB	DD	DD	BB	DD	BB	BB	DD	BB	BB	BB	DD	DD	BB	BB	DD	DD	DD	DD	DD	DD	BB	BB	DD	BB	BB	BB	BB	BB	BB	BB	BB	DD	BB	DD	DD	DD
chr5_40035172_40035195	BB	DD	DD	BB	BB	BB	DD	BB	BB	BB	BB	DD	BB	DD	DD	DD	DD	DD	DD	BB	DD	BB	BB	DD	DD	BB	DD	DD	BB	BB	BB	BB	BB	BB	BB	BB	BB	DD	DD	DD	BB	BB	BB	BB	DD	BB	BB	DD	BB
chr5_4011646_4011661	dd	dd	dd	dd	BB	dd	dd	dd	BB	BB	BB	dd	BB	dd	dd	BB	dd	BB	BB	dd	BB	BB	BB	dd	dd	BB	BB	dd	dd	DD	dd	dd	dd	BB	BB	dd	BB	BB	BB	BB	BB	BB	BB	BB	dd	BB	dd	dd	dd
chr5_40125093_40125110	BB	DD	DD	BB	BB	BB	DD	BB	BB	BB	BB	DD	BB	DD	DD	DD	DD	DD	DD	BB	DD	BB	BB	DD	DD	BB	DD	DD	BB	BB	BB	BB	BB	BB	BB	BB	BB	bd	DD	DD	BB	BB	BB	BB	DD	BB	BB	DD	BB
chr5_40126376_40126387	BB	DD	DD	BB	BB	BB	DD	BB	BB	BB	BB	DD	BB	DD	DD	DD	DD	DD	DD	BB	DD	BB	BB	DD	DD	BB	DD	DD	BB	BB	BB	BB	BB	BB	BB	BB	BB	DD	DD	DD	BB	BB	BB	BB	DD	BB	BB	DD	BB
chr5_40165996_40166019	BB	DD	DD	BB	BB	BB	DD	BB	BB	BB	BB	DD	BB	DD	DD	DD	DD	DD	DD	BB	DD	BB	BB	DD	DD	BB	DD	DD	BB	BB	BB	BB	BB	BB	BB	BB	BB	DD	DD	DD	BB	BB	BB	BB	DD	BB	BB	DD	BB
chr5_40193849_40193864	BB	DD	DD	BB	BB	BB	DD	BB	BB	BB	BB	DD	BB	DD	DD	DD	DD	DD	DD	BB	DD	BB	BB	DD	DD	BB	DD	DD	BB	BB	BB	BB	BB	BB	BB	BB	BB	DD	DD	DD	BB	BB	BB	BB	DD	BB	BB	DD	BB
chr5_4019690_4019709	DD	DD	DD	DD	BB	DD	DD	DD	BB	BB	BB	DD	BB	DD	DD	BB	DD	BB	BB	DD	BB	BB	BB	DD	DD	BB	BB	DD	DD	DD	bd	bd	DD	BB	BB	DD	BB	BB	BB	BB	BB	BB	BB	BB	DD	BB	DD	DD	DD
chr5_40222608_40222621	BB	DD	DD	BB	BB	BB	DD	BB	BB	BB	BB	DD	BB	DD	DD	DD	DD	DD	DD	BB	DD	BB	BB	DD	DD	BB	DD	DD	BB	BB	BB	BB	BB	BB	BB	BB	BB	DD	DD	DD	BB	BB	BB	BB	DD	BB	BB	DD	BB
chr5_40228476_40228499	BB	DD	DD	BB	BB	BB	DD	BB	BB	BB	BB	DD	BB	DD	DD	DD	DD	DD	dn	BB	DD	BB	BB	DD	DD	BB	DD	DD	BB	BB	BB	BB	BB	BB	BB	BB	BB	DD	DD	DD	BB	BB	BB	BB	DD	BB	BB	DD	BB
chr5_40233005_40233040	BB	NA	NA	BB	BB	BB	NA	BB	BB	BB	BB	DD	BB	NA	NA	DD	NA	DD	DD	BB	DD	BB	BB	DD	DD	BB	NA	DD	BB	BB	BB	NA	BB	bn	BB	BB	BB	NA	NA	DD	BB	BB	BB	NA	DD	bn	BB	NA	BB
chr5_4023663_4023682	DD	DD	DD	DD	BB	DD	DD	DD	BB	BB	BB	DD	BB	DD	DD	BB	DD	BB	BB	DD	BB	BB	BB	DD	DD	BB	BB	DD	DD	DD	DD	DD	DD	BB	BB	DD	BB	BB	BB	BB	BB	BB	BB	BB	DD	BB	DD	DD	DD
chr5_40255029_40255058	BB	DD	DD	BB	BB	BB	DD	BB	BB	BB	BB	DD	BB	DD	DD	DD	DD	DD	DD	BB	DD	BB	BB	DD	DD	BB	DD	DD	BB	BB	BB	BB	BB	BB	BB	BB	BB	DD	DD	DD	BB	BB	BB	BB	DD	BB	BB	DD	BB
chr5_40327700_40327735	BB	DD	DD	BB	BB	BB	DD	BB	BB	BB	BB	DD	BB	DD	DD	DD	DD	DD	DD	BB	DD	BB	BB	DD	DD	BB	DD	DD	BB	BB	BB	BB	BB	BB	BB	BB	BB	DD	DD	DD	BB	BB	BB	BB	DD	bn	BB	DD	BB
chr5_40364039_40364064	BB	dn	DD	BB	BB	BB	DD	BB	BB	BB	BB	DD	BB	DD	DD	DD	DD	DD	DD	BB	DD	BB	BB	DD	DD	BB	dn	DD	BB	BB	BB	BB	BB	BB	bn	BB	BB	DD	DD	DD	BB	BB	BB	BB	DD	BB	BB	DD	BB
chr5_40380409_40380452	NA	DD	DD	BB	BB	BB	DD	BB	BB	BB	BB	DD	BB	NA	NA	DD	DD	NA	DD	BB	NA	BB	BB	DD	DD	BB	DD	DD	BB	BB	BB	BB	BB	BB	BB	BB	DD	DD	NA	DD	NA	BB	BB	BB	DD	BB	NA	DD	BB
chr5_4038068_4038107	DD	DD	DD	DD	BB	DD	DD	DD	BB	BB	BB	DD	BB	DD	DD	BB	DD	BB	BB	DD	BB	BB	BB	DD	DD	BB	BB	DD	DD	DD	DD	DD	DD	BB	BB	DD	BB	BB	BB	BB	BB	BB	BB	BB	DD	BB	DD	DD	DD
chr5_40388330_40388365	NN	DD	DD	NA	NA	BB	dn	BB	BB	BB	BB	NA	BB	DD	DD	DD	NA	DD	DD	BB	NN	BB	BB	DD	DD	NA	DD	DD	BB	NA	BB	BB	BB	BB	BB	BB	BB	DD	dn	DD	BB	BB	BB	BB	DD	NA	BB	DD	BB
chr5_40394292_40394347	BB	DD	DD	NN	BB	BB	DD	NN	BB	BB	BB	DD	BB	DD	DD	DD	DD	DD	DD	BB	DD	BB	BB	DD	DD	BB	DD	DD	BB	bn	BB	BB	BB	BB	BB	BB	BB	DD	DD	DD	BB	BB	BB	BB	DD	BB	BB	DD	BB
chr5_40395777_40395816	BB	DD	DD	BB	BB	BB	DD	BB	BB	BB	BB	DD	BB	DD	DD	DD	DD	DD	DD	BB	DD	BB	BB	DD	DD	BB	dn	DD	BB	BB	BB	BB	BB	BB	BB	BB	BB	DD	DD	DD	BB	BB	BB	BB	DD	BB	BB	DD	BB
chr5_4042477_4042508	DD	DD	DD	DD	BB	DD	DD	DD	BB	BB	BB	DD	BB	DD	DD	BB	DD	BB	BB	DD	BB	BB	BB	DD	DD	BB	BB	DD	DD	DD	DD	DD	DD	BB	BB	DD	BB	BB	BB	BB	BB	BB	BB	BB	DD	BB	DD	DD	DD
chr5_40685675_40685714	FF	FF	FF	FF	FF	FF	FF	FF	FF	FF	FF	FF	FF	FF	FF	FF	FF	FF	FF	FF	FF	FF	FF	FF	NN	FF	FF	FF	FF	FF	FF	FF	FF	FF	FF	FF	FF	FF	FF	FF	FF	FF	FF	FF	FF	FF	FF	FF	FF
chr5_40969177_40969203	BB	DD	DD	BB	BB	BB	DD	BB	BB	BB	BB	DD	BB	DD	DD	DD	DD	DD	DD	BB	DD	BB	BB	DD	DD	BB	DD	DD	BB	BB	BB	BB	BB	BB	BB	BB	BB	DD	DD	DD	BB	BB	BB	BB	DD	BB	BB	DD	BB
chr5_40975661_40975690	BB	dn	DD	BB	BB	BB	DD	BB	BB	BB	BB	DD	BB	DD	DD	DD	DD	DD	DD	BB	DD	BB	BB	DD	DD	BB	DD	DD	BB	BB	BB	bd	BB	BB	BB	BB	BB	DD	DD	DD	BB	BB	BB	BB	DD	bd	BB	DD	BB
chr5_41050096_41050119	BB	DD	DD	BB	BB	BB	DD	BB	BB	BB	BB	DD	BB	DD	DD	DD	DD	DD	DD	BB	DD	BB	BB	DD	DD	BB	DD	DD	BB	BB	BB	BB	BB	BB	BB	BB	BB	DD	DD	DD	BB	BB	BB	BB	DD	BB	BB	DD	BB
chr5_41052761_41052780	BB	DD	DD	BB	BB	BB	DD	BB	BB	BB	BB	DD	BB	DD	DD	DD	DD	DD	DD	BB	DD	BB	BB	DD	DD	BB	DD	DD	BB	BB	BB	BB	BB	BB	BB	BB	BB	DD	DD	DD	BB	BB	BB	BB	DD	BB	BB	DD	BB
chr5_41077229_41077260	BB	DD	DD	BB	BB	BB	DD	BB	BB	BB	BB	DD	BB	DD	DD	DD	DD	DD	DD	BB	DD	BB	BB	DD	DD	BB	DD	DD	BB	BB	BB	BB	BB	BB	BB	BB	BB	DD	DD	dn	BB	BB	BB	BB	DD	BB	BB	DD	BB
chr5_41088298_41088311	BB	dd	DD	BB	BB	BB	dd	BB	BB	BB	BB	DD	bd	DD	dd	DD	dd	DD	DD	BB	dd	BB	BB	dd	DD	BB	dd	DD	BB	BB	BB	BB	BB	BB	BB	BB	BB	dd	DD	DD	BB	BB	BB	BB	DD	BB	BB	dd	BB
chr5_41119859_41119873	BB	dn	DD	BB	BB	BB	DD	BB	BB	BB	BB	DD	BB	DD	DD	DD	DD	DD	DD	BB	DD	BB	BB	DD	DD	BB	DD	DD	BB	BB	BB	BB	BB	BB	BB	BB	BB	DD	DD	DD	BB	BB	BB	BB	DD	BB	BB	DD	BB
chr5_41213231_41213258	BB	DD	DD	BB	BB	BB	DD	BB	BB	BB	BB	DD	BB	DD	DD	DD	DD	DD	DD	BB	DD	BB	BB	DD	DD	BB	DD	DD	BB	BB	BB	BB	BB	BB	BB	BB	BB	DD	DD	DD	BB	BB	BB	BB	DD	BB	BB	DD	BB
chr5_4124901_4124956	DD	bd	DD	DD	BB	DD	NA	DD	BB	BB	BB	DD	NA	DD	DD	BB	DD	NA	BB	DD	NN	BB	BB	NA	DD	NA	BB	DD	DD	DD	DD	DD	DD	BB	BB	DD	NA	NA	BB	BB	BB	bd	BB	BB	DD	NA	DD	DD	DD
chr5_41276753_41276768	BB	dd	dd	BB	BB	BB	dd	BB	BB	BB	BB	dd	BB	dd	dd	dd	dd	dd	dd	BB	dd	BB	BB	dd	dd	BB	dd	dd	BB	BB	BB	BB	BB	BB	BB	BB	BB	dd	dd	dd	BB	BB	BB	BB	dd	BB	BB	dd	BB
chr5_41343086_41343109	BB	dn	DD	BB	BB	BB	DD	BB	BB	BB	BB	DD	BB	DD	DD	DD	DD	DD	dn	BB	DD	BB	BB	DD	DD	BB	DD	DD	BB	BB	BB	BB	BB	BB	BB	BB	BB	DD	DD	DD	BB	BB	BB	BB	dn	BB	BB	DD	BB
chr5_41362307_41362342	BB	DD	DD	NA	BB	NA	DD	BB	BB	BB	BB	DD	BB	DD	DD	DD	DD	DD	DD	BB	DD	BB	BB	DD	NN	NA	DD	DD	BB	BB	BB	BB	BB	BB	BB	BB	BB	NA	DD	DD	NA	BB	BB	BB	DD	NA	BB	DD	BB
chr5_41376088_41376114	BB	DD	DD	BB	BB	BB	DD	BB	BB	BB	BB	DD	BB	DD	DD	DD	DD	DD	DD	BB	DD	BB	BB	DD	DD	BB	DD	DD	BB	BB	BB	BB	BB	BB	BB	BB	BB	DD	DD	DD	BB	BB	BB	BB	DD	BB	BB	DD	BB
chr5_41380980_41380997	BB	DD	DD	BB	BB	BB	dn	BB	BB	BB	BB	DD	BB	dn	DD	DD	DD	DD	DD	BB	DD	BB	BB	dn	DD	BB	DD	DD	BB	BB	BB	BB	BB	BB	BB	BB	BB	DD	DD	DD	BB	BB	BB	BB	DD	BB	BB	DD	BB
chr5_41404434_41404463	BB	DD	DD	BB	BB	BB	DD	BB	BB	BB	BB	DD	BB	DD	DD	DD	DD	DD	DD	BB	DD	BB	BB	DD	DD	BB	DD	DD	BB	BB	BB	BB	BB	BB	BB	BB	BB	DD	DD	DD	BB	BB	BB	BB	DD	BB	BB	DD	BB
chr5_41432854_41432885	BB	DD	DD	BB	BB	BB	DD	BB	BB	BB	BB	DD	BB	DD	DD	DD	DD	DD	DD	BB	DD	BB	BB	DD	DD	BB	DD	DD	BB	BB	BB	BB	BB	BB	BB	BB	BB	DD	DD	DD	BB	BB	BB	BB	DD	BB	BB	DD	BB
chr5_41436706_41436717	BB	DD	DD	BB	BB	BB	DD	BB	BB	BB	BB	DD	BB	DD	DD	DD	DD	bd	DD	BB	DD	BB	BB	DD	DD	BB	DD	DD	BB	BB	BB	BB	BB	BB	BB	BB	BB	bd	DD	DD	BB	BB	BB	BB	DD	BB	BB	DD	BB
chr5_41501912_41501951	NA	DD	DD	BB	NA	BB	DD	BB	BB	BB	BB	DD	BB	DD	DD	DD	DD	DD	DD	BB	DD	BB	BB	DD	DD	BB	DD	DD	BB	BB	NA	BB	BB	BB	BB	NA	BB	DD	DD	DD	BB	BB	BB	BB	DD	NN	NA	DD	BB
chr5_41529882_41529913	BB	DD	DD	BB	BB	BB	DD	BB	BB	BB	BB	DD	BB	DD	DD	DD	DD	DD	DD	BB	DD	BB	BB	DD	DD	BB	bd	DD	BB	BB	BB	BB	BB	BB	BB	BB	BB	DD	DD	DD	BB	BB	BB	BB	DD	BB	BB	DD	BB
chr5_41552631_41552650	BB	DD	DD	BB	BB	BB	DD	BB	BB	BB	BB	DD	BB	DD	DD	DD	DD	DD	DD	BB	DD	BB	BB	DD	DD	BB	DD	DD	BB	BB	BB	BB	BB	BB	BB	BB	BB	DD	DD	DD	BB	BB	BB	BB	DD	BB	BB	DD	BB
chr5_41596256_41596269	BB	DD	DD	BB	BB	BB	DD	BB	BB	BB	BB	DD	BB	DD	DD	DD	DD	DD	DD	BB	DD	BB	BB	DD	DD	BB	DD	DD	BB	BB	BB	BB	BB	BB	BB	BB	BB	DD	DD	DD	BB	BB	BB	BB	DD	BB	BB	DD	BB
chr5_41624191_41624202	BB	DD	DD	BB	BB	BB	DD	BB	BB	BB	BB	DD	BB	DD	DD	DD	DD	DD	DD	BB	DD	BB	BB	DD	DD	BB	DD	DD	BB	BB	BB	BB	BB	BB	BB	BB	BB	DD	DD	DD	BB	BB	BB	BB	DD	BB	BB	DD	BB
chr5_41632664_41632687	BB	DD	DD	BB	BB	BB	DD	BB	BB	BB	BB	DD	BB	DD	DD	DD	DD	DD	DD	BB	DD	BB	BB	DD	DD	BB	DD	DD	BB	BB	BB	BB	BB	BB	BB	BB	BB	DD	DD	DD	BB	BB	BB	BB	DD	BB	BB	DD	BB
chr5_41646223_41646238	BB	DD	DD	BB	BB	BB	DD	BB	BB	BB	BB	dn	BB	DD	DD	DD	DD	DD	DD	BB	DD	BB	BB	DD	DD	BB	DD	DD	BB	BB	BB	BB	BB	BB	BB	BB	BB	DD	DD	DD	BB	BB	BB	BB	DD	BB	BB	DD	BB
chr5_41663783_41663806	BB	DD	DD	BB	BB	BB	DD	BB	BB	BB	BB	DD	BB	DD	DD	DD	DD	DD	DD	BB	DD	BB	BB	DD	DD	BB	DD	DD	BB	BB	BB	BB	BB	BB	BB	BB	BB	DD	DD	DD	BB	BB	BB	BB	DD	BB	BB	DD	BB
chr5_41671052_41671079	BB	DD	DD	BB	BB	BB	DD	BB	BB	BB	BB	DD	BB	DD	DD	DD	DD	DD	DD	BB	DD	BB	BB	DD	DD	BB	DD	DD	BB	BB	BB	BB	BB	BB	BB	BB	BB	DD	DD	DD	BB	BB	BB	BB	DD	BB	BB	DD	BB
chr5_41684860_41684901	BB	DD	DD	BB	BB	BB	DD	BB	BB	BB	BB	DD	BB	DD	DD	DD	DD	DD	DD	BB	DD	BB	BB	DD	DD	BB	DD	DD	BB	BB	BB	BB	BB	BB	BB	BB	BB	DD	DD	DD	BB	BB	BB	BB	DD	BB	BB	DD	BB
chr5_41728632_41728651	BB	DD	DD	BB	BB	BB	DD	BB	BB	BB	bn	DD	BB	DD	DD	DD	DD	DD	DD	BB	DD	BB	BB	DD	DD	BB	DD	DD	BB	BB	BB	BB	BB	BB	BB	BB	BB	DD	DD	DD	BB	BB	BB	BB	DD	BB	BB	DD	BB
chr5_41732860_41732871	BB	DD	DD	BB	BB	BB	DD	BB	BB	BB	BB	DD	BB	DD	DD	DD	DD	DD	DD	BB	DD	BB	BB	DD	DD	BB	DD	DD	BB	BB	BB	BB	BB	BB	BB	BB	BB	DD	DD	DD	BB	BB	BB	BB	DD	BB	BB	DD	BB
chr5_41745850_41745873	BB	DD	DD	BB	BB	BB	DD	BB	BB	BB	BB	DD	BB	DD	DD	DD	DD	DD	DD	BB	DD	BB	BB	DD	DD	BB	DD	DD	BB	BB	BB	BB	BB	BB	BB	BB	BB	DD	DD	DD	BB	BB	BB	BB	DD	BB	BB	DD	BB
chr5_41769013_41769040	FF	FF	FF	FF	FF	FF	FF	FF	NA	FF	FF	FF	FF	FF	FF	FF	FF	FF	FF	FF	FF	FF	FF	FF	NA	FF	FF	FF	FF	FF	FF	FF	FF	FF	FF	FF	FF	FF	FF	FF	FF	FF	NA	FF	FF	NN	FF	FF	FF
chr5_41803141_41803176	BB	DD	DD	NA	BB	BB	DD	BB	BB	BB	BB	DD	BB	DD	DD	DD	DD	NA	DD	BB	DD	BB	BB	DD	DD	NA	DD	NA	BB	BB	BB	BB	BB	BB	BB	BB	BB	NA	DD	DD	BB	BB	BB	BB	DD	BB	NA	DD	NA
chr5_41805407_41805466	BB	DD	DD	BB	BB	BB	DD	bn	BB	BB	BB	DD	BB	DD	DD	DD	DD	DD	DD	BB	DD	BB	BB	DD	DD	BB	DD	DD	BB	BB	BB	BB	BB	BB	BB	BB	BB	DD	DD	DD	BB	BB	BB	BB	DD	BB	BB	DD	BB
chr5_41815325_41815346	BB	DD	DD	BB	BB	BB	DD	BB	BB	BB	BB	DD	BB	DD	DD	DD	DD	DD	DD	BB	DD	BB	BB	DD	DD	BB	DD	DD	BB	BB	BB	BB	BB	BB	BB	BB	BB	DD	DD	DD	BB	BB	BB	BB	DD	BB	BB	DD	BB
chr5_41868795_41868834	BB	DD	DD	BB	BB	BB	DD	BB	BB	BB	BB	DD	BB	DD	DD	DD	DD	DD	DD	BB	DD	BB	BB	DD	DD	BB	DD	DD	BB	BB	BB	BB	BB	BB	BB	BB	BB	DD	DD	DD	BB	BB	BB	BB	DD	BB	BB	DD	BB
chr5_41879902_41879933	UU	DD	DD	UU	UU	NA	DD	UU	UU	UU	UU	DD	UU	du	DD	DD	DD	DD	DD	UU	DD	UU	UU	DD	DD	UU	DD	DD	UU	UU	UU	UU	UU	UU	NA	UU	UU	DD	DD	DD	NA	UU	UU	UU	DD	UU	UU	DD	UU
chr5_41897108_41897119	FF	dn	dn	FF	FF	FF	df	FF	FF	FF	FF	DD	FF	df	DD	df	df	DD	DD	FF	df	FF	FF	dn	df	FF	df	df	FF	FF	FF	FF	FF	FF	FF	FF	FF	DD	dn	df	FF	FF	FF	FF	df	FF	FF	df	FF
chr5_41941149_41941178	BB	DD	DD	BB	BB	BB	DD	BB	BB	BB	BB	DD	BB	DD	DD	DD	DD	DD	DD	DD	DD	BB	BB	DD	DD	BB	DD	DD	BB	BB	BB	BB	BB	BB	BB	BB	BB	DD	DD	DD	BB	BB	BB	BB	DD	BB	BB	DD	BB
chr5_41954152_41954171	FF	DD	DD	FF	FF	FF	DD	FF	FF	FF	FF	DD	FF	DD	DD	DD	DD	DD	DD	DD	df	FF	FF	DD	DD	FF	DD	DD	FF	FF	FF	FF	FF	FF	FF	FF	FF	df	DD	DD	FF	FF	FF	FF	DD	df	FF	DD	FF
chr5_41958871_41958906	BB	dd	dd	BB	BB	BB	dd	BB	BB	BB	BB	dd	BB	dd	dd	dd	dd	dd	dd	dd	dd	BB	BB	dd	dd	BB	dd	dd	BB	BB	BB	BB	BB	BB	BB	BB	BB	dd	DD	dd	BB	BB	BB	BB	dd	BB	BB	dd	BB
chr5_42044601_42044666	FF	df	df	FF	FF	FF	df	FF	FF	FF	FF	df	FF	df	df	df	df	df	df	df	df	FF	FF	df	df	FF	fn	df	FF	FF	FF	FF	FF	FF	FF	FF	FF	df	df	df	FF	FF	FF	FF	df	FF	FF	df	FF
chr5_42045010_42045064	BB	DD	DD	BB	BB	BB	DD	BB	BB	BB	BB	DD	BB	DD	DD	DD	DD	DD	DD	DD	DD	BB	BB	DD	DD	bn	DD	DD	BB	BB	BB	BB	BB	BB	BB	BB	BB	DD	DD	DD	BB	BB	BB	BB	DD	BB	BB	DD	BB
chr5_4208983_4208994	DD	DD	DD	DD	BB	DD	dn	DD	BB	BB	BB	DD	BB	DD	DD	BB	DD	BB	BB	DD	BB	BB	BB	DD	DD	BB	BB	DD	DD	DD	DD	DD	DD	BB	BB	DD	BB	BB	BB	BB	BB	BB	BB	BB	DD	BB	DD	DD	DD
chr5_4213485_4213504	DD	DD	DD	DD	BB	DD	DD	DD	BB	BB	BB	DD	BB	DD	DD	BB	DD	BB	BB	DD	BB	BB	BB	DD	DD	BB	BB	DD	DD	DD	DD	DD	DD	BB	BB	DD	BB	BB	BB	BB	BB	BB	BB	BB	DD	BB	DD	DD	DD
chr5_4215862_4215895	DD	DD	DD	DD	BB	DD	DD	dn	BB	BB	BB	DD	BB	DD	DD	BB	DD	BB	BB	DD	bn	BB	BB	DD	DD	BB	BB	DD	DD	DD	DD	DD	DD	BB	BB	DD	BB	BB	BB	BB	BB	BB	BB	BB	DD	BB	DD	DD	DD
chr5_42222228_42222253	BB	DD	DD	BB	BB	BB	DD	BB	bn	BB	BB	DD	BB	DD	DD	DD	DD	DD	DD	DD	DD	BB	BB	DD	DD	BB	DD	DD	BB	BB	BB	BB	BB	BB	BB	BB	BB	DD	bd	DD	BB	BB	BB	BB	DD	BB	BB	DD	BB
chr5_42226070_42226081	BB	DD	DD	BB	BB	BB	DD	BB	BB	BB	BB	DD	BB	DD	DD	DD	DD	DD	DD	DD	DD	BB	BB	DD	DD	BB	DD	DD	BB	BB	BB	BB	BB	BB	BB	BB	BB	DD	DD	DD	BB	BB	BB	BB	DD	BB	BB	DD	BB
chr5_42232374_42232418	BB	DD	DD	BB	BB	BB	DD	BB	BB	BB	BB	DD	BB	DD	DD	DD	DD	DD	DD	DD	DD	BB	BB	DD	DD	BB	DD	DD	BB	BB	BB	BB	BB	BB	BB	BB	BB	DD	DD	DD	BB	BB	BB	BB	DD	BB	BB	DD	BB
chr5_42248406_42248441	BB	DD	DD	BB	BB	BB	DD	BB	bn	BB	BB	DD	BB	DD	DD	DD	DD	DD	DD	DD	DD	BB	BB	DD	DD	BB	DD	DD	BB	BB	BB	BB	BB	BB	BB	BB	BB	DD	DD	DD	BB	BB	BB	BB	DD	BB	BB	DD	BB
chr5_4225016_4225060	DD	DD	DD	DD	BB	DD	DD	DD	BB	BB	BB	DD	BB	DD	DD	BB	DD	BB	BB	DD	BB	BB	BB	DD	DD	BB	BB	DD	DD	DD	DD	DD	DD	BB	BB	DD	BB	bn	BB	BB	BB	BB	BB	BB	DD	BB	DD	DD	DD
chr5_42324220_42324244	FF	df	df	df	FF	FF	df	FF	df	FF	FF	df	FF	df	df	df	df	df	DD	df	df	FF	FF	df	df	FF	df	df	FF	FF	FF	FF	FF	FF	FF	FF	FF	df	df	df	FF	FF	FF	FF	df	FF	FF	df	FF
chr5_42324243_42324262	BB	DD	DD	BB	BB	BB	DD	BB	BB	BB	BB	DD	BB	DD	DD	DD	DD	DD	DD	DD	DD	BB	BB	DD	DD	BB	DD	DD	BB	BB	BB	BB	BB	BB	BB	BB	BB	DD	DD	DD	BB	BB	BB	BB	DD	BB	BB	DD	BB
chr5_42329403_42329426	BB	DD	DD	BB	BB	BB	DD	BB	BB	BB	BB	DD	BB	DD	DD	DD	DD	DD	DD	DD	DD	BB	BB	DD	DD	BB	DD	DD	BB	BB	BB	BB	BB	BB	BB	BB	BB	DD	DD	DD	BB	BB	BB	BB	DD	BB	BB	DD	BB
chr5_4236395_4236406	DD	DD	DD	DD	BB	DD	DD	DD	BB	BB	BB	DD	BB	DD	DD	BB	DD	BB	BB	DD	BB	BB	BB	DD	DD	BB	BB	DD	DD	DD	DD	dn	bd	BB	BB	DD	BB	BB	BB	bn	BB	BB	BB	BB	DD	BB	DD	DD	DD
chr5_4236408_4236455	NA	df	DD	DD	FF	DD	DD	DD	FF	FF	FF	DD	FF	DD	NA	FF	DD	FF	FF	NA	NA	FF	FF	DD	DD	FF	FF	DD	df	DD	DD	NA	NA	FF	FF	DD	FF	FF	FF	NN	FF	df	FF	FF	NA	FF	NA	NA	NA
chr5_4242235_4242278	df	df	df	df	FF	df	df	df	FF	FF	FF	df	FF	df	df	FF	df	fn	FF	df	FF	FF	DD	df	df	FF	FF	df	df	df	df	df	df	FF	FF	df	FF	FF	FF	FF	FF	FF	FF	FF	df	FF	df	df	df
chr5_42458522_42458557	BB	DD	DD	BB	BB	BB	DD	BB	BB	BB	BB	DD	BB	DD	DD	DD	DD	DD	DD	DD	DD	BB	BB	DD	DD	BB	DD	DD	BB	BB	BB	BB	BB	BB	BB	BB	BB	DD	DD	DD	BB	BB	BB	BB	DD	BB	BB	DD	BB
chr5_42478462_42478473	BB	DD	DD	BB	BB	BB	DD	BB	BB	BB	BB	DD	BB	DD	DD	DD	DD	DD	DD	DD	DD	BB	BB	dn	DD	BB	DD	DD	BB	BB	BB	BB	BB	BB	BB	BB	BB	DD	DD	DD	BB	BB	BB	BB	DD	BB	BB	DD	BB
chr5_42498308_42498325	BB	dd	DD	BB	BB	BB	dd	bn	BB	BB	BB	dd	BB	dd	dd	dd	dd	DD	dd	dd	dd	BB	BB	dd	dd	BB	dd	dd	BB	BB	BB	BB	BB	BB	BB	BB	BB	dd	dd	dd	BB	BB	BB	BB	dd	BB	BB	dd	BB
chr5_42508431_42508460	BB	DD	DD	BB	BB	BB	DD	BB	BB	BB	BB	DD	BB	DD	DD	DD	DD	DD	DD	DD	DD	BB	BB	DD	DD	BB	DD	DD	BB	BB	BB	BB	BB	BB	BB	BB	BB	DD	DD	DD	BB	BB	BB	BB	DD	BB	BB	DD	BB
chr5_42532233_42532272	BB	DD	NN	BB	NA	BB	DD	BB	BB	BB	BB	DD	NA	DD	DD	DD	DD	DD	NA	DD	DD	BB	BB	DD	DD	NA	DD	DD	BB	BB	BB	BB	BB	BB	BB	BB	BB	DD	DD	DD	NA	BB	BB	BB	NA	NA	BB	DD	BB
chr5_42558366_42558409	BB	DD	DD	BB	BB	BB	bd	BB	BB	BB	BB	DD	BB	DD	DD	DD	DD	DD	DD	DD	DD	BB	BB	bd	DD	BB	bd	bd	BB	BB	BB	BB	BB	BB	BB	BB	BB	DD	DD	bd	BB	BB	BB	BB	DD	BB	BB	DD	BB
chr5_42599377_42599402	BB	DD	DD	BB	BB	BB	DD	BB	BB	BB	BB	DD	BB	DD	DD	DD	DD	DD	DD	DD	DD	bn	BB	DD	DD	BB	DD	DD	BB	BB	BB	BB	BB	BB	BB	BB	bn	DD	DD	DD	BB	BB	BB	BB	DD	BB	BB	DD	BB
chr5_42629631_42629658	BB	DD	DD	BB	BB	BB	DD	BB	BB	BB	BB	DD	BB	DD	DD	DD	DD	DD	DD	DD	DD	BB	BB	DD	DD	BB	DD	DD	BB	BB	BB	BB	BB	BB	BB	BB	BB	DD	DD	DD	BB	BB	BB	BB	DD	BB	BB	DD	BB
chr5_42647752_42647783	BB	DD	DD	BB	BB	BB	DD	BB	BB	BB	BB	DD	BB	DD	DD	DD	DD	DD	DD	DD	DD	BB	BB	DD	DD	BB	DD	DD	BB	BB	BB	BB	BB	BB	BB	BB	BB	DD	DD	DD	BB	BB	BB	BB	DD	BB	BB	DD	BB
chr5_42668573_42668584	FF	df	df	FF	FF	FF	df	FF	FF	FF	FF	df	FF	df	df	df	df	df	df	df	df	FF	FF	df	df	FF	df	df	FF	FF	FF	FF	FF	FF	FF	FF	FF	df	df	df	FF	FF	FF	FF	df	FF	FF	df	FF
chr5_42673373_42673396	BB	DD	DD	BB	BB	BB	DD	BB	BB	BB	BB	DD	BB	DD	DD	DD	DD	DD	DD	DD	DD	BB	BB	DD	dn	BB	DD	DD	BB	BB	BB	BB	BB	BB	BB	BB	BB	DD	DD	DD	BB	BB	BB	BB	DD	BB	BB	DD	BB
chr5_42678234_42678273	BB	DD	DD	BB	BB	BB	DD	BB	BB	BB	BB	DD	BB	DD	DD	DD	DD	DD	DD	DD	DD	BB	BB	DD	DD	BB	DD	DD	BB	BB	BB	BB	BB	BB	BB	BB	BB	DD	DD	DD	BB	BB	BB	BB	DD	BB	BB	DD	BB
chr5_42714290_42714337	NA	DD	NA	NN	NA	BB	DD	BB	NA	BB	NA	NA	NA	NA	DD	DD	NA	NA	DD	DD	DD	BB	BB	DD	dn	NA	DD	DD	NA	BB	BB	BB	BB	BB	BB	NA	NA	DD	DD	DD	NA	NA	NN	BB	DD	NA	NA	DD	BB
chr5_42769173_42769186	BB	DD	DD	BB	BB	bd	DD	BB	BB	BB	BB	DD	BB	DD	DD	DD	DD	DD	DD	DD	DD	BB	BB	DD	DD	BB	DD	DD	BB	BB	BB	BB	BB	BB	BB	BB	BB	DD	DD	DD	BB	BB	BB	BB	DD	BB	BB	DD	BB
chr5_42769187_42769204	BB	DD	DD	BB	BB	bd	DD	BB	BB	BB	BB	DD	bn	DD	DD	DD	DD	DD	DD	DD	DD	BB	BB	DD	bd	BB	DD	DD	BB	BB	BB	BB	BB	BB	BB	BB	BB	DD	DD	DD	BB	BB	BB	BB	DD	BB	BB	DD	BB
chr5_42774988_42775038	BB	DD	DD	BB	BB	BB	DD	BB	BB	BB	BB	DD	BB	DD	DD	DD	DD	DD	DD	DD	DD	BB	BB	DD	DD	BB	DD	DD	BB	BB	BB	BB	BB	BB	bd	BB	BB	DD	DD	DD	BB	BB	BB	BB	DD	BB	BB	DD	BB
chr5_42811795_42811812	BB	DD	DD	BB	BB	BB	DD	BB	BB	BB	BB	DD	BB	DD	DD	DD	DD	DD	DD	DD	DD	BB	BB	DD	DD	BB	DD	DD	BB	BB	BB	BB	BB	BB	BB	BB	BB	DD	DD	DD	BB	BB	BB	BB	DD	BB	BB	DD	BB
chr5_4290867_4290918	DD	NA	DD	DD	NA	DD	DD	NA	BB	BB	BB	NN	BB	NA	NA	DD	DD	NA	BB	DD	BB	BB	BB	NA	DD	NA	NA	NA	dn	NA	DD	DD	DD	BB	BB	DD	BB	BB	NA	BB	BB	BB	BB	BB	dn	BB	NA	DD	DD
chr5_42911717_42911740	BB	DD	DD	BB	BB	BB	DD	BB	BB	BB	BB	DD	BB	DD	DD	DD	DD	DD	DD	DD	DD	BB	BB	DD	DD	BB	DD	DD	BB	BB	BB	BB	BB	BB	BB	BB	BB	DD	DD	DD	BB	BB	BB	BB	DD	BB	BB	DD	BB
chr5_42928040_42928054	BB	DD	DD	BB	BB	BB	DD	BB	BB	BB	BB	DD	BB	DD	DD	DD	DD	DD	DD	DD	DD	BB	BB	DD	DD	BB	DD	DD	BB	BB	BB	BB	BB	BB	BB	BB	BB	DD	DD	DD	BB	BB	BB	BB	DD	BB	BB	DD	BB
chr5_4299255_4299272	DD	DD	DD	DD	BB	DD	DD	DD	BB	BB	BB	DD	BB	DD	DD	BB	DD	BB	BB	DD	BB	BB	BB	DD	DD	BB	BB	DD	DD	DD	DD	DD	DD	BB	BB	DD	BB	BB	BB	BB	BB	BB	BB	BB	DD	BB	DD	DD	DD
chr5_43028627_43028654	BB	DD	DD	BB	BB	BB	DD	BB	BB	BB	BB	DD	BB	DD	DD	DD	DD	DD	DD	DD	DD	BB	BB	DD	DD	BB	DD	DD	BB	BB	BB	BB	BB	BB	BB	BB	BB	DD	DD	DD	BB	BB	BB	BB	DD	BB	BB	DD	BB
chr5_4306373_4306398	NA	NA	NN	NA	BB	NA	DD	DD	NA	BB	BB	NA	BB	NA	NA	BB	dn	BB	BB	NA	BB	BB	BB	DD	DD	BB	BB	DD	DD	NA	NA	NA	DD	BB	BB	DD	BB	BB	BB	BB	BB	BB	BB	BB	DD	BB	DD	NA	NA
chr5_4309294_4309313	DD	DD	DD	DD	BB	DD	DD	DD	BB	BB	BB	DD	BB	DD	DD	BB	DD	BB	BB	DD	BB	BB	BB	DD	DD	BB	BB	DD	DD	DD	DD	DD	DD	BB	BB	DD	BB	BB	BB	BB	BB	BB	BB	BB	DD	BB	DD	DD	DD
chr5_43123012_43123083	BB	DD	DD	NA	NA	NA	DD	bn	BB	BB	NA	DD	BB	DD	DD	DD	DD	DD	DD	DD	DD	BB	BB	DD	DD	BB	NA	DD	BB	bn	BB	bn	BB	BB	NN	NN	BB	DD	DD	DD	NA	NA	NA	BB	DD	NA	BB	DD	BB
chr5_43203309_43203322	BB	DD	DD	BB	BB	BB	DD	BB	BB	BB	BB	DD	BB	DD	DD	DD	DD	DD	DD	DD	DD	BB	BB	DD	DD	BB	DD	DD	BB	BB	BB	BB	BB	BB	BB	BB	bn	DD	DD	DD	BB	BB	DD	BB	DD	BB	BB	DD	BB
chr5_43233128_43233145	BB	DD	DD	BB	BB	BB	DD	BB	BB	BB	BB	DD	BB	DD	DD	DD	DD	DD	DD	DD	DD	BB	BB	DD	DD	BB	DD	DD	BB	BB	BB	BB	BB	BB	BB	BB	BB	DD	DD	DD	BB	BB	DD	BB	DD	BB	BB	DD	BB
chr5_43306817_43306830	BB	DD	bd	BB	BB	BB	DD	BB	BB	BB	BB	DD	bn	DD	DD	DD	DD	bd	DD	DD	DD	BB	BB	DD	DD	BB	bd	DD	BB	BB	BB	bn	BB	BB	BB	BB	BB	DD	DD	bd	BB	BB	DD	BB	DD	BB	BB	DD	BB
chr5_43306830_43306849	FF	DD	df	FF	FF	FF	df	FF	FF	FF	FF	df	FF	df	df	df	df	df	DD	DD	df	FF	FF	df	df	FF	df	df	FF	FF	FF	FF	FF	FF	FF	FF	fn	df	DD	df	FF	FF	df	FF	DD	fn	FF	df	FF
chr5_43307606_43307653	BB	DD	BB	BB	BB	BB	DD	BB	BB	BB	BB	BB	BB	BB	DD	DD	BB	BB	DD	DD	BB	BB	BB	BB	BB	BB	DD	DD	BB	BB	BB	BB	BB	BB	BB	BB	BB	DD	DD	DD	BB	BB	DD	BB	DD	BB	BB	DD	BB
chr5_43322283_43322322	FF	FF	FF	FF	FF	FF	NA	FF	FF	FF	FF	FF	FF	FF	FF	FF	FF	NA	FF	FF	FF	FF	FF	NA	FF	NA	FF	FF	FF	NA	FF	FF	FF	FF	fn	FF	NA	fn	FF	FF	NA	FF	FF	FF	FF	NA	fn	FF	FF
chr5_43333949_43333992	BB	DD	DD	BB	BB	BB	DD	BB	BB	BB	BB	DD	BB	DD	DD	DD	DD	NN	NN	DD	DD	BB	BB	DD	DD	BB	DD	DD	BB	NA	BB	BB	BB	BB	BB	BB	BB	DD	DD	DD	BB	BB	DD	BB	DD	NA	BB	DD	BB
chr5_43376807_43376836	BB	DD	DD	BB	BB	BB	DD	BB	BB	BB	BB	DD	BB	DD	DD	DD	DD	DD	DD	DD	DD	BB	BB	DD	DD	BB	DD	DD	BB	BB	BB	BB	BB	BB	BB	BB	BB	DD	DD	DD	BB	BB	DD	BB	DD	BB	BB	DD	BB
chr5_43383255_43383278	bf	df	df	FF	FF	FF	df	FF	FF	bf	FF	df	BB	df	df	DD	DD	df	df	df	df	bf	bf	df	df	bf	df	df	FF	bf	FF	FF	bf	bf	FF	bf	FF	df	df	df	bf	FF	df	FF	df	FF	bf	df	bf
chr5_43383298_43383333	BB	dd	dd	BB	BB	BB	dd	BB	BB	BB	BB	dd	BB	dd	DD	dd	dd	dd	dd	dd	DD	BB	BB	dd	dd	BB	dd	dd	BB	BB	BB	BB	BB	BB	BB	BB	BB	dd	dd	dd	BB	BB	dd	BB	dd	BB	BB	dd	BB
chr5_43388908_43388940	BB	DD	DD	BB	BB	BB	DD	BB	BB	BB	BB	DD	BB	DD	DD	DD	DD	DD	DD	DD	DD	BB	BB	DD	DD	bn	DD	DD	BB	BB	BB	BB	BB	BB	BB	BB	BB	DD	DD	DD	BB	BB	DD	BB	DD	BB	BB	DD	BB
chr5_43395541_43395554	BB	DD	DD	BB	BB	BB	DD	BB	BB	BB	BB	DD	BB	DD	DD	DD	DD	DD	DD	DD	DD	BB	BB	DD	DD	BB	DD	DD	BB	BB	BB	BB	BB	BB	BB	BB	BB	DD	DD	DD	BB	BB	DD	BB	DD	BB	BB	DD	BB
chr5_43406439_43406450	BB	DD	DD	BB	BB	BB	DD	BB	BB	BB	BB	DD	BB	DD	DD	DD	DD	DD	DD	DD	DD	BB	BB	DD	DD	BB	DD	DD	BB	BB	BB	BB	BB	BB	BB	BB	BB	DD	DD	DD	BB	BB	DD	BB	DD	BB	BB	DD	BB
chr5_43415918_43415931	BB	DD	DD	BB	BB	BB	DD	BB	BB	BB	BB	DD	BB	DD	DD	DD	DD	DD	DD	DD	DD	BB	BB	DD	DD	BB	DD	DD	BB	BB	BB	BB	BB	BB	BB	BB	BB	DD	DD	DD	BB	BB	DD	BB	DD	BB	BB	DD	BB
chr5_43416739_43416766	BB	DD	DD	BB	BB	BB	DD	BB	BB	BB	BB	DD	BB	DD	DD	DD	DD	DD	DD	DD	DD	BB	BB	DD	DD	BB	DD	DD	BB	BB	BB	BB	BB	BB	BB	BB	BB	DD	DD	DD	BB	BB	DD	BB	DD	BB	BB	DD	BB
chr5_43433001_43433014	BB	dd	dd	BB	BB	BB	dd	BB	BB	BB	BB	dd	BB	dd	dd	dd	dd	dd	dd	dd	dd	BB	BB	DD	dd	BB	dd	dd	BB	BB	BB	BB	BB	BB	BB	BB	BB	dd	dd	dd	BB	BB	dd	BB	dd	BB	BB	dd	BB
chr5_43451851_43451900	BB	DD	DD	BB	BB	BB	DD	BB	BB	BB	BB	DD	BB	DD	DD	DD	DD	DD	DD	DD	DD	BB	BB	DD	DD	BB	DD	DD	BB	BB	BB	BB	BB	bn	BB	BB	BB	DD	DD	DD	BB	BB	DD	BB	DD	BB	BB	DD	BB
chr5_43464954_43464967	BB	DD	DD	BB	BB	BB	DD	BB	BB	BB	BB	DD	BB	DD	DD	DD	DD	DD	DD	DD	DD	BB	BB	DD	DD	BB	DD	DD	BB	BB	BB	BB	BB	BB	BB	BB	BB	DD	DD	DD	BB	BB	DD	BB	DD	BB	BB	DD	BB
chr5_43507466_43507521	bn	DD	NN	BB	NA	BB	NA	NN	BB	bn	BB	DD	BB	NA	NA	NA	dn	NA	DD	DD	dn	BB	BB	DD	NN	BB	NN	DD	BB	BB	NA	BB	BB	BB	BB	NA	BB	DD	NA	DD	BB	BB	DD	NA	DD	BB	NN	DD	BB
chr5_4350896_4350931	df	df	df	df	FF	fn	df	fn	FF	FF	FF	fn	FF	df	fn	FF	df	FF	FF	df	FF	NA	df	fn	fn	FF	FF	fn	fn	df	df	df	fn	FF	FF	fn	FF	FF	FF	FF	FF	FF	FF	fn	df	FF	fn	df	fn
chr5_43533529_43533561	BB	DD	DD	BB	BB	BB	DD	BB	BB	BB	BB	DD	BB	DD	DD	DD	DD	DD	DD	DD	DD	BB	BB	DD	DD	BB	DD	DD	BB	BB	BB	bd	BB	BB	BB	BB	BB	DD	DD	DD	BB	BB	DD	BB	DD	BB	BB	DD	BB
chr5_43536578_43536605	BB	DD	DD	BB	BB	BB	DD	BB	BB	BB	BB	DD	BB	DD	DD	DD	DD	DD	DD	DD	DD	BB	BB	DD	DD	BB	DD	DD	BB	BB	BB	BB	BB	BB	BB	BB	BB	DD	DD	DD	BB	BB	DD	BB	DD	BB	BB	DD	BB
chr5_43536959_43536986	BB	DD	DD	BB	BB	BB	DD	BB	BB	BB	BB	DD	BB	DD	DD	dn	DD	DD	DD	DD	DD	BB	BB	dn	DD	BB	DD	DD	BB	BB	BB	BB	BB	BB	BB	BB	BB	DD	DD	DD	BB	BB	DD	BB	DD	BB	BB	DD	BB
chr5_43554715_43554726	BB	DD	DD	BB	BB	BB	DD	BB	BB	BB	BB	DD	BB	DD	DD	DD	DD	DD	DD	DD	DD	BB	BB	DD	DD	BB	DD	DD	BB	BB	BB	BB	BB	BB	BB	BB	BB	DD	DD	DD	BB	BB	DD	BB	DD	BB	BB	DD	BB
chr5_43587869_43587888	BB	DD	DD	BB	BB	BB	DD	BB	BB	BB	BB	DD	BB	DD	DD	DD	DD	DD	DD	DD	DD	BB	BB	DD	DD	BB	DD	DD	BB	BB	BB	BB	BB	BB	BB	BB	BB	DD	DD	DD	BB	BB	DD	BB	DD	BB	BB	DD	BB
chr5_43589923_43589936	BB	DD	DD	BB	BB	BB	DD	BB	BB	BB	BB	DD	BB	DD	DD	DD	DD	DD	DD	DD	DD	BB	BB	DD	DD	BB	DD	DD	BB	BB	BB	BB	BB	BB	BB	BB	BB	DD	DD	DD	BB	BB	DD	BB	DD	BB	BB	DD	BB
chr5_43600764_43600783	BB	DD	DD	BB	BB	BB	DD	BB	BB	BB	BB	DD	BB	DD	DD	DD	DD	DD	DD	DD	DD	BB	BB	DD	DD	BB	DD	DD	BB	BB	BB	BB	BB	BB	BB	BB	BB	DD	DD	DD	BB	BB	DD	BB	DD	BB	BB	DD	BB
chr5_43659376_43659395	BB	DD	DD	BB	BB	BB	DD	BB	BB	BB	BB	DD	BB	DD	DD	DD	DD	DD	DD	DD	DD	BB	BB	DD	DD	BB	DD	DD	BB	BB	BB	BB	BB	BB	BB	BB	BB	DD	DD	DD	BB	BB	DD	BB	DD	BB	BB	DD	BB
chr5_43674286_43674306	BB	DD	DD	BB	BB	BB	DD	BB	BB	BB	BB	DD	BB	DD	DD	DD	DD	DD	DD	DD	DD	BB	BB	DD	DD	BB	DD	DD	BB	BB	BB	BB	BB	BB	BB	BB	BB	DD	DD	DD	BB	BB	DD	BB	DD	BB	BB	DD	BB
chr5_43699239_43699262	BB	dd	dd	BB	BB	BB	dd	BB	BB	BB	BB	dd	BB	dd	dd	dd	dd	dd	dd	dd	dd	BB	BB	dd	dd	BB	dd	dd	BB	BB	BB	BB	BB	BB	BB	BB	BB	dd	dd	dd	BB	BB	dd	BB	dd	BB	BB	dd	BB
chr5_43711999_43712034	BB	DD	DD	BB	BB	BB	DD	BB	BB	BB	BB	DD	BB	DD	DD	DD	DD	DD	DD	DD	DD	BB	BB	DD	DD	BB	DD	DD	BB	BB	BB	BB	BB	BB	BB	BB	BB	DD	DD	DD	BB	BB	DD	BB	DD	BB	BB	DD	BB
chr5_43730695_43730742	FF	DD	DD	FF	FF	FF	DD	FF	FF	FF	FF	dn	FF	DD	df	DD	df	DD	DD	df	DD	FF	FF	DD	DD	FF	df	df	FF	FF	FF	FF	FF	df	FF	FF	FF	df	df	df	FF	FF	dn	FF	DD	FF	FF	DD	FF
chr5_43808024_43808038	BB	DD	DD	BB	BB	BB	DD	BB	BB	BB	BB	DD	BB	DD	DD	DD	DD	DD	DD	DD	DD	BB	BB	DD	DD	BB	DD	DD	BB	BB	BB	BB	BB	DD	BB	BB	BB	DD	DD	DD	bd	BB	DD	BB	DD	BB	BB	DD	BB
chr5_43811134_43811148	BB	DD	DD	BB	BB	BB	DD	BB	BB	BB	BB	DD	BB	DD	DD	DD	DD	DD	DD	DD	DD	BB	BB	DD	DD	BB	DD	DD	BB	BB	BB	BB	BB	DD	BB	BB	BB	DD	DD	DD	BB	BB	DD	BB	DD	BB	BB	DD	BB
chr5_43837407_43837430	BB	DD	DD	BB	BB	BB	DD	BB	BB	BB	BB	DD	BB	DD	DD	DD	DD	DD	DD	DD	DD	BB	BB	DD	DD	BB	DD	DD	BB	BB	BB	BB	BB	DD	BB	BB	BB	DD	DD	DD	BB	BB	DD	BB	DD	BB	BB	DD	BB
chr5_43846893_43846908	BB	DD	DD	BB	BB	BB	DD	BB	BB	BB	BB	DD	BB	dn	DD	DD	DD	DD	DD	DD	DD	BB	BB	DD	DD	BB	DD	DD	BB	bn	BB	BB	bn	DD	BB	BB	BB	DD	DD	DD	BB	BB	DD	BB	DD	BB	BB	DD	BB
chr5_43862180_43862218	BB	DD	DD	NA	NA	BB	DD	BB	BB	BB	BB	DD	BB	DD	DD	DD	DD	DD	DD	DD	DD	BB	BB	NN	DD	BB	DD	DD	BB	BB	BB	BB	BB	DD	BB	NA	NN	DD	DD	DD	BB	BB	DD	BB	DD	BB	NA	DD	NA
chr5_43885419_43885436	BB	DD	DD	BB	BB	BB	DD	BB	BB	BB	BB	DD	BB	DD	DD	DD	DD	DD	DD	DD	DD	BB	BB	DD	DD	BB	DD	DD	BB	BB	BB	BB	BB	DD	BB	BB	BB	DD	DD	DD	BB	BB	DD	BB	DD	BB	BB	DD	BB
chr5_43886066_43886089	BB	DD	DD	BB	BB	BB	DD	BB	BB	BB	BB	DD	BB	DD	DD	DD	DD	DD	DD	DD	DD	BB	BB	DD	DD	BB	DD	DD	BB	BB	BB	BB	BB	DD	BB	BB	BB	DD	DD	DD	BB	BB	DD	BB	DD	BB	BB	DD	BB
chr5_43901240_43901283	BB	DD	DD	BB	BB	BB	DD	BB	BB	BB	BB	DD	BB	DD	DD	DD	DD	DD	DD	DD	DD	BB	BB	DD	DD	BB	DD	DD	BB	BB	BB	BB	BB	DD	BB	BB	BB	DD	DD	DD	BB	BB	DD	BB	DD	BB	BB	DD	BB
chr5_43909978_43910021	BB	DD	NA	BB	BB	BB	DD	BB	NA	BB	BB	DD	BB	NA	DD	DD	DD	DD	DD	DD	NA	BB	BB	DD	NA	NA	DD	DD	BB	NA	NA	NA	BB	DD	NA	BB	BB	DD	NN	DD	NA	NA	DD	BB	DD	NA	BB	DD	NA
chr5_43935601_43935636	BB	DD	DD	BB	NA	NA	DD	BB	BB	NN	BB	DD	BB	NA	DD	DD	DD	DD	DD	DD	DD	BB	BB	DD	DD	BB	DD	DD	BB	BB	BB	BB	BB	DD	BB	BB	BB	DD	DD	DD	BB	BB	DD	BB	DD	BB	BB	NA	BB
chr5_43954795_43954818	BB	DD	DD	BB	BB	BB	DD	BB	BB	BB	BB	DD	BB	DD	DD	DD	DD	DD	DD	DD	DD	BB	BB	DD	DD	BB	DD	DD	BB	BB	BB	BB	BB	DD	BB	BB	BB	DD	DD	DD	BB	BB	DD	BB	DD	BB	BB	DD	BB
chr5_43981669_43981686	BB	DD	DD	BB	BB	BB	DD	BB	BB	BB	BB	DD	BB	DD	DD	DD	DD	DD	DD	DD	DD	BB	BB	DD	DD	BB	DD	DD	BB	BB	BB	BB	BB	DD	BB	BB	BB	dn	DD	dn	BB	BB	DD	BB	DD	BB	BB	dn	BB
chr5_43983926_43983939	FF	df	df	FF	FF	FF	df	FF	FF	FF	FF	df	FF	df	df	df	df	df	df	df	df	FF	FF	df	df	FF	df	df	FF	FF	FF	FF	fn	df	FF	FF	FF	df	df	df	FF	FF	df	FF	df	FF	FF	df	FF
chr5_4401775_4401806	DD	DD	DD	DD	BB	DD	DD	DD	BB	BB	BB	DD	BB	DD	DD	BB	DD	BB	BB	DD	BB	DD	DD	DD	DD	BB	BB	DD	DD	DD	DD	DD	DD	BB	BB	DD	BB	BB	BB	BB	BB	BB	BB	BB	DD	BB	DD	DD	DD
chr5_44050764_44050790	BB	DD	DD	BB	BB	BB	DD	BB	BB	BB	BB	DD	BB	DD	DD	DD	DD	DD	DD	DD	DD	BB	BB	DD	DD	BB	DD	DD	BB	BB	BB	BB	BB	DD	BB	BB	BB	DD	DD	DD	BB	BB	DD	BB	DD	BB	BB	DD	BB
chr5_44055770_44055781	BB	DD	DD	BB	BB	BB	DD	BB	BB	BB	BB	DD	BB	DD	DD	DD	DD	DD	DD	DD	DD	BB	BB	DD	DD	BB	DD	DD	BB	BB	BB	BB	BB	DD	BB	BB	BB	DD	DD	DD	BB	BB	DD	BB	DD	BB	BB	DD	BB
chr5_44059554_44059577	BB	DD	DD	BB	BB	BB	DD	BB	BB	BB	BB	DD	BB	DD	DD	DD	DD	DD	DD	DD	DD	BB	BB	DD	DD	BB	DD	DD	BB	BB	BB	BB	BB	DD	BB	BB	BB	DD	DD	DD	BB	BB	DD	BB	DD	BB	BB	DD	BB
chr5_44064943_44064954	BB	DD	DD	BB	BB	BB	DD	BB	BB	BB	BB	DD	BB	DD	DD	DD	DD	DD	DD	DD	DD	BB	BB	DD	DD	BB	DD	DD	BB	BB	BB	BB	BB	DD	BB	BB	BB	DD	DD	DD	BB	BB	DD	BB	DD	BB	BB	DD	BB
chr5_44065983_44065994	BB	DD	DD	BB	BB	BB	DD	BB	BB	BB	BB	DD	BB	DD	DD	DD	DD	DD	DD	DD	DD	BB	BB	DD	DD	BB	DD	DD	BB	BB	BB	BB	BB	DD	BB	BB	BB	DD	DD	DD	BB	BB	DD	BB	DD	BB	BB	DD	BB
chr5_44078002_44078021	BB	DD	DD	BB	BB	BB	DD	BB	BB	BB	BB	DD	BB	DD	DD	DD	DD	DD	DD	DD	DD	BB	BB	DD	DD	BB	DD	DD	BB	BB	BB	BB	BB	DD	BB	BB	BB	DD	DD	DD	BB	BB	DD	BB	DD	BB	BB	DD	NA
chr5_44110114_44110137	BB	DD	DD	BB	BB	BB	DD	BB	BB	BB	BB	DD	BB	DD	DD	DD	DD	DD	DD	DD	DD	BB	BB	DD	DD	BB	DD	DD	BB	BB	BB	BB	BB	DD	BB	BB	BB	DD	DD	DD	BB	BB	DD	BB	DD	BB	BB	DD	NA
chr5_44129694_44129711	BB	DD	DD	BB	BB	BB	DD	BB	BB	BB	BB	DD	BB	DD	DD	DD	DD	DD	DD	DD	DD	BB	BB	DD	DD	BB	DD	DD	BB	BB	BB	BB	BB	DD	BB	BB	BB	DD	DD	DD	BB	BB	DD	BB	DD	BB	DD	DD	DD
chr5_44167497_44167541	BB	DD	DD	BB	BB	BB	DD	BB	BB	BB	BB	DD	BB	DD	NA	DD	DD	DD	NA	NA	DD	BB	BB	DD	NA	BB	dn	NA	BB	NA	BB	BB	BB	DD	BB	BB	BB	NN	NA	DD	BB	NA	DD	BB	DD	BB	DD	DD	DD
chr5_4416968_4416993	DD	DD	DD	DD	BB	DD	DD	DD	BB	BB	BB	DD	BB	DD	DD	BB	DD	BB	BB	DD	BB	DD	DD	DD	DD	BB	BB	DD	DD	DD	dn	DD	DD	BB	BB	DD	BB	BB	BB	BB	BB	BB	BB	BB	DD	BB	DD	DD	DD
chr5_4419404_4419435	DD	DD	DD	DD	BB	DD	DD	DD	BB	BB	BB	DD	BB	DD	DD	BB	DD	BB	BB	DD	BB	DD	DD	DD	DD	BB	BB	DD	DD	DD	DD	DD	DD	BB	BB	DD	BB	BB	BB	BB	BB	BB	BB	BB	DD	BB	DD	DD	DD
chr5_44236837_44236880	BB	DD	DD	BB	BB	BB	DD	BB	BB	BB	BB	DD	BB	DD	DD	DD	DD	DD	DD	DD	DD	BB	BB	DD	DD	BB	DD	DD	BB	BB	BB	BB	BB	DD	BB	BB	BB	DD	DD	DD	BB	BB	DD	BB	DD	BB	DD	DD	DD
chr5_44249249_44249296	BB	NA	DD	NA	BB	NA	DD	BB	BB	BB	NA	NA	BB	DD	DD	DD	DD	DD	DD	DD	NN	NA	BB	DD	DD	NA	DD	DD	BB	BB	BB	BB	BB	DD	BB	BB	NA	NA	DD	DD	BB	BB	DD	NA	DD	NA	DD	DD	NA
chr5_44253433_44253444	BB	DD	DD	BB	BB	BB	DD	BB	BB	BB	BB	DD	BB	DD	DD	DD	DD	DD	DD	DD	DD	BB	BB	DD	DD	BB	DD	DD	BB	BB	BB	BB	BB	DD	BB	BB	BB	DD	DD	DD	BB	BB	DD	BB	DD	BB	DD	DD	DD
chr5_44258756_44258775	BB	DD	DD	BB	BB	BB	DD	BB	BB	BB	BB	DD	BB	DD	DD	DD	DD	DD	DD	DD	DD	BB	BB	DD	DD	BB	DD	DD	BB	BB	BB	BB	BB	DD	BB	BB	BB	DD	DD	DD	BB	BB	DD	BB	DD	BB	DD	DD	DD
chr5_44275116_44275133	BB	DD	DD	BB	BB	BB	DD	BB	BB	BB	BB	DD	BB	DD	DD	DD	DD	DD	DD	DD	DD	BB	BB	DD	DD	BB	DD	DD	BB	BB	BB	BB	BB	DD	BB	BB	BB	DD	DD	DD	BB	BB	DD	BB	DD	BB	DD	DD	DD
chr5_4427577_4427590	DD	DD	DD	DD	BB	DD	DD	DD	BB	BB	BB	DD	BB	DD	DD	BB	DD	BB	BB	DD	BB	DD	DD	bd	DD	BB	BB	DD	DD	DD	DD	DD	DD	BB	BB	DD	BB	bn	BB	BB	BB	BB	BB	BB	DD	BB	DD	DD	DD
chr5_44286053_44286076	BB	DD	DD	BB	BB	BB	DD	BB	BB	BB	BB	DD	BB	DD	DD	DD	DD	DD	DD	DD	DD	BB	BB	DD	DD	BB	DD	DD	BB	BB	BB	BB	BB	DD	BB	BB	BB	DD	DD	DD	BB	BB	DD	BB	DD	BB	DD	DD	DD
chr5_44288593_44288628	BB	DD	DD	BB	BB	BB	DD	BB	BB	BB	BB	DD	BB	DD	DD	DD	DD	DD	DD	DD	DD	BB	BB	DD	DD	BB	DD	DD	BB	BB	BB	BB	BB	DD	BB	BB	BB	DD	DD	DD	BB	BB	DD	BB	DD	BB	DD	DD	DD
chr5_44309848_44309865	BB	DD	DD	BB	BB	BB	DD	BB	BB	BB	BB	DD	BB	DD	DD	DD	DD	DD	DD	DD	DD	BB	BB	DD	DD	BB	DD	DD	BB	BB	BB	BB	BB	DD	BB	BB	BB	DD	DD	DD	BB	BB	DD	BB	DD	BB	DD	DD	DD
chr5_44343108_44343131	BB	DD	DD	BB	BB	BB	DD	BB	BB	BB	BB	DD	BB	DD	DD	DD	DD	DD	DD	DD	DD	BB	BB	DD	DD	BB	DD	DD	BB	BB	BB	BB	BB	DD	BB	BB	BB	DD	DD	DD	BB	BB	DD	BB	DD	BB	DD	DD	DD
chr5_4434401_4434444	DD	DD	DD	DD	BB	DD	DD	DD	BB	BB	BB	DD	BB	DD	DD	BB	DD	BB	BB	DD	BB	DD	DD	DD	DD	BB	BB	DD	DD	DD	DD	DD	DD	BB	BB	DD	BB	BB	BB	BB	BB	BB	BB	BB	DD	BB	DD	DD	DD
chr5_44361387_44361430	NN	NA	DD	NA	NN	NN	DD	NN	NN	NN	NN	DD	NN	DD	DD	DD	DD	DD	DD	DD	DD	NA	NN	NA	NA	NA	DD	DD	BB	BB	BB	NN	BB	DD	bn	NN	BB	DD	DD	DD	BB	NA	DD	BB	NA	NN	DD	DD	DD
chr5_44366057_44366068	BB	DD	DD	BB	BB	BB	DD	BB	BB	BB	BB	DD	BB	DD	DD	DD	DD	DD	DD	DD	DD	BB	BB	DD	DD	BB	DD	DD	BB	BB	BB	BB	BB	DD	BB	BB	BB	DD	DD	DD	BB	BB	DD	BB	DD	BB	DD	DD	DD
chr5_44390997_44391024	BB	DD	DD	BB	BB	BB	DD	BB	BB	BB	BB	DD	BB	DD	DD	DD	DD	DD	DD	DD	DD	BB	BB	DD	DD	BB	DD	DD	BB	BB	BB	BB	BB	DD	BB	BB	BB	DD	DD	DD	bd	BB	DD	BB	DD	BB	DD	DD	DD
chr5_44391235_44391282	BB	NA	DD	NN	BB	BB	DD	BB	BB	BB	DD	DD	NA	DD	BB	DD	BB	DD	DD	DD	DD	BB	BB	DD	DD	NA	DD	DD	BB	NA	BB	NA	BB	DD	NA	BB	BB	DD	NA	DD	NA	BB	DD	BB	DD	NA	DD	DD	DD
chr5_44412357_44412376	BB	DD	DD	BB	BB	BB	DD	BB	BB	BB	BB	DD	BB	DD	DD	DD	DD	DD	DD	DD	DD	BB	BB	DD	DD	BB	DD	DD	BB	BB	BB	BB	BB	DD	BB	BB	BB	DD	DD	DD	BB	BB	DD	BB	DD	BB	DD	DD	DD
chr5_44422873_44422890	BB	DD	DD	BB	BB	BB	DD	BB	BB	BB	BB	DD	BB	DD	dn	DD	DD	DD	DD	DD	dn	BB	BB	DD	dn	BB	DD	DD	BB	BB	BB	BB	BB	DD	BB	BB	BB	dn	DD	DD	BB	BB	DD	BB	DD	BB	DD	DD	DD
chr5_44455455_44455474	BB	dd	dd	BB	BB	BB	dd	BB	BB	BB	BB	dd	BB	dd	dd	dd	dd	dd	dd	dd	dd	BB	BB	dd	dd	BB	dd	DD	BB	BB	BB	BB	BB	dd	BB	BB	BB	dd	dd	dd	BB	BB	dd	BB	dd	BB	dd	dd	dd
chr5_44463520_44463568	BB	DD	DD	BB	bn	BB	DD	BB	BB	BB	bd	DD	bd	DD	DD	DD	DD	DD	DD	DD	DD	bb	BB	DD	DD	bb	DD	DD	BB	BB	BB	BB	BB	DD	BB	bb	BB	DD	DD	DD	BB	bn	DD	bd	DD	bb	DD	DD	DD
chr5_44511429_44511461	FF	df	df	FF	FF	FF	DD	FF	FF	FF	FF	df	FF	df	df	df	df	df	df	df	dn	FF	FF	df	df	FF	DD	df	FF	FF	FF	FF	FF	df	FF	FF	FF	df	df	df	FF	FF	df	FF	df	FF	df	df	DD
chr5_44516969_44517023	BB	DD	DD	BB	BB	BB	DD	BB	BB	BB	BB	DD	BB	DD	DD	DD	DD	DD	DD	DD	DD	BB	BB	DD	DD	BB	DD	DD	BB	BB	BB	BB	BB	DD	BB	BB	BB	DD	DD	DD	BB	BB	DD	BB	DD	BB	DD	DD	DD
chr5_44539802_44539837	FF	FF	FF	FF	FF	FF	FF	FF	FF	FF	FF	FF	FF	FF	FF	FF	FF	NN	FF	FF	FF	FF	FF	FF	FF	NA	FF	FF	FF	NA	FF	FF	FF	NA	FF	FF	FF	FF	FF	FF	FF	FF	FF	FF	FF	FF	FF	FF	FF
chr5_44546994_44547045	BB	DD	DD	BB	BB	BB	NA	BB	BB	BB	BB	NA	BB	DD	NA	DD	DD	NN	NN	DD	NA	BB	NN	NN	DD	NA	DD	DD	BB	NA	BB	BB	NA	DD	BB	BB	BB	NA	DD	DD	NA	BB	DD	BB	BB	BB	NA	DD	NA
chr5_44594283_44594310	BB	DD	DD	BB	BB	BB	DD	BB	BB	BB	BB	DD	BB	DD	DD	DD	DD	DD	DD	DD	DD	BB	BB	DD	DD	BB	DD	DD	BB	BB	BB	BB	BB	DD	BB	BB	BB	DD	DD	DD	BB	BB	DD	BB	DD	BB	DD	DD	DD
chr5_4463305_4463346	DD	bd	DD	bd	BB	DD	DD	DD	BB	BB	BB	DD	BB	DD	DD	BB	DD	BB	BB	DD	BB	DD	DD	DD	DD	BB	BB	DD	DD	DD	DD	DD	DD	BB	BB	DD	BB	BB	BB	BB	BB	BB	BB	BB	DD	BB	DD	DD	DD
chr5_44653888_44653901	BB	DD	DD	BB	BB	BB	DD	BB	BB	BB	BB	DD	BB	DD	DD	DD	DD	DD	DD	DD	DD	BB	BB	DD	DD	BB	DD	DD	BB	BB	BB	BB	BB	DD	BB	BB	BB	DD	DD	DD	BB	BB	DD	BB	DD	BB	DD	DD	DD
chr5_4468552_4468567	FF	NA	FF	FF	FF	FF	NA	FF	FF	FF	FF	FF	FF	FF	FF	FF	fn	FF	FF	FF	FF	FF	FF	fn	FF	NA	NA	FF	FF	FF	FF	FF	FF	FF	FF	FF	FF	FF	FF	FF	NA	FF	FF	FF	FF	NA	FF	FF	NA
chr5_4469078_4469093	DD	DD	DD	DD	BB	DD	DD	DD	BB	BB	BB	DD	BB	DD	DD	BB	DD	BB	BB	DD	BB	DD	DD	DD	DD	BB	BB	DD	DD	DD	DD	DD	DD	BB	BB	DD	BB	BB	BB	BB	BB	BB	BB	BB	DD	BB	DD	DD	DD
chr5_44712822_44712861	BB	DD	DD	NA	BB	BB	DD	BB	BB	BB	BB	DD	NA	DD	DD	DD	DD	DD	DD	NA	DD	BB	BB	DD	DD	NA	DD	DD	BB	BB	BB	BB	BB	NA	BB	NA	BB	DD	NA	DD	BB	NN	NA	BB	DD	NA	DD	DD	DD
chr5_44723417_44723434	BB	DD	DD	BB	BB	BB	DD	BB	BB	BB	BB	DD	BB	DD	DD	dn	DD	DD	DD	DD	DD	BB	BB	DD	DD	BB	DD	DD	BB	BB	BB	BB	BB	DD	BB	BB	BB	DD	DD	DD	BB	BB	DD	BB	DD	BB	DD	DD	DD
chr5_44725494_44725553	BB	NA	DD	NA	NA	BB	DD	BB	BB	BB	NA	DD	BB	DD	NA	NA	NA	DD	DD	DD	NA	BB	BB	NA	NA	NA	DD	NA	BB	NA	NA	BB	BB	NA	NA	BB	BB	NA	DD	DD	BB	BB	DD	BB	DD	BB	DD	DD	DD
chr5_4474999_4475034	DD	DD	DD	DD	BB	DD	DD	DD	BB	BB	BB	DD	BB	DD	DD	BB	DD	BB	BB	DD	BB	DD	DD	DD	DD	BB	BB	DD	DD	DD	DD	DD	DD	BB	BB	DD	BB	BB	BB	BB	BB	BB	BB	BB	DD	BB	DD	DD	DD
chr5_44761854_44761880	BB	DD	DD	BB	BB	BB	DD	BB	BB	BB	BB	DD	BB	DD	DD	DD	DD	DD	DD	DD	DD	BB	BB	DD	DD	BB	DD	DD	BB	BB	BB	BB	BB	DD	BB	BB	BB	DD	DD	DD	BB	BB	DD	BB	DD	BB	DD	DD	DD
chr5_44782942_44782957	BB	DD	DD	BB	BB	BB	DD	BB	BB	BB	BB	DD	BB	DD	DD	DD	DD	DD	DD	DD	DD	BB	BB	DD	DD	BB	DD	DD	BB	BB	BB	BB	BB	DD	BB	BB	BB	DD	DD	DD	BB	BB	DD	BB	DD	BB	DD	DD	DD
chr5_44789888_44789905	BB	DD	NA	NA	BB	NA	DD	BB	BB	BB	BB	NN	BB	DD	NA	dn	NA	DD	DD	DD	DD	BB	BB	NA	DD	BB	DD	NA	BB	BB	BB	BB	BB	dn	BB	BB	BB	NA	NA	DD	NA	BB	DD	BB	NA	BB	NA	DD	DD
chr5_44790906_44790944	NA	DD	DD	NA	NA	BB	DD	BB	BB	BB	BB	DD	BB	DD	DD	DD	DD	DD	DD	DD	DD	NA	BB	DD	DD	NA	DD	DD	BB	BB	BB	BB	BB	DD	NA	NA	NA	DD	DD	DD	BB	BB	DD	BB	DD	BB	DD	DD	DD
chr5_44801966_44801993	BB	DD	DD	BB	BB	BB	DD	BB	BB	BB	BB	DD	BB	DD	DD	DD	DD	DD	DD	DD	DD	BB	BB	DD	DD	NA	DD	DD	BB	BB	BB	BB	BB	DD	BB	BB	BB	DD	NN	DD	NA	BB	DD	BB	DD	NA	DD	DD	DD
chr5_44805577_44805616	FF	FF	FF	FF	FF	FF	FF	FF	FF	FF	FF	FF	FF	FF	NA	FF	FF	FF	FF	FF	FF	FF	NA	FF	FF	NA	FF	FF	FF	FF	FF	FF	FF	FF	FF	NA	FF	FF	FF	FF	FF	FF	FF	FF	FF	FF	FF	FF	FF
chr5_44807517_44807544	FF	FF	FF	NA	FF	FF	fn	NN	FF	FF	FF	NA	FF	FF	FF	FF	FF	FF	FF	NA	FF	FF	FF	FF	NA	FF	FF	FF	FF	FF	NA	FF	FF	NA	fn	FF	FF	NA	FF	FF	FF	FF	NA	FF	FF	NA	NA	FF	FF
chr5_44817065_44817096	BB	DD	DD	BB	BB	BB	DD	BB	BB	BB	BB	DD	BB	DD	DD	DD	DD	DD	DD	DD	DD	BB	BB	DD	DD	BB	DD	DD	BB	BB	BB	BB	BB	DD	BB	BB	BB	DD	DD	DD	BB	BB	DD	BB	DD	BB	DD	DD	DD
chr5_44837611_44837658	NA	NA	DD	BB	BB	BB	DD	BB	BB	NN	BB	BB	BB	DD	DD	dn	DD	DD	DD	DD	DD	BB	BB	NA	dn	NA	DD	DD	BB	BB	BB	NA	BB	DD	BB	BB	BB	DD	DD	DD	NA	BB	DD	BB	DD	NA	DD	DD	DD
chr5_44845483_44845522	BB	DD	DD	BB	BB	BB	DD	BB	BB	BB	BB	DD	BB	DD	DD	DD	DD	DD	DD	DD	DD	BB	BB	BB	DD	BB	DD	DD	BB	BB	BB	BB	BB	DD	BB	BB	BB	DD	DD	DD	BB	BB	DD	BB	DD	BB	DD	DD	DD
chr5_4485464_4485511	DD	DD	DD	DD	BB	DD	DD	DD	NA	BB	BB	NA	BB	DD	DD	BB	NA	NA	BB	DD	BB	DD	NA	DD	DD	BB	NA	DD	DD	NA	DD	DD	DD	BB	BB	DD	NN	BB	BB	NA	BB	BB	BB	BB	DD	BB	DD	DD	DD
chr5_44872938_44872981	fn	FF	FF	FF	FF	NA	FF	FF	FF	FF	FF	FF	FF	FF	NN	FF	FF	FF	FF	FF	FF	FF	FF	NA	FF	FF	NA	FF	FF	FF	FF	FF	FF	FF	NA	FF	FF	FF	FF	NA	NA	FF	FF	FF	FF	FF	FF	FF	FF
chr5_44923465_44923520	BB	DD	NN	BB	BB	NA	DD	NA	BB	BB	NN	NA	BB	DD	NA	NA	BB	DD	DD	DD	NA	BB	BB	NA	DD	NA	DD	DD	BB	NA	NA	BB	BB	DD	DD	NA	BB	DD	DD	DD	NA	BB	DD	BB	DD	NA	DD	DD	DD
chr5_44938903_44938941	DD	DD	dn	DD	DD	DD	DD	DD	DD	DD	DD	DD	DD	DD	DD	DD	DD	DD	DD	DD	DD	DD	DD	DD	DD	BB	DD	DD	bn	BB	BB	BB	BB	dn	BB	BB	BB	DD	DD	DD	BB	BB	DD	BB	DD	BB	DD	DD	DD
chr5_44945420_44945449	BB	DD	DD	BB	BB	BB	DD	BB	BB	BB	BB	DD	BB	DD	DD	DD	DD	DD	DD	DD	DD	BB	BB	DD	DD	BB	DD	DD	BB	BB	BB	BB	BB	DD	BB	BB	BB	DD	DD	DD	BB	BB	DD	BB	DD	BB	DD	DD	DD
chr5_44954804_44954848	BB	DD	DD	BB	BB	BB	DD	BB	BB	BB	BB	DD	BB	DD	DD	DD	DD	DD	DD	DD	DD	BB	BB	DD	DD	BB	DD	DD	BB	BB	BB	BB	BB	DD	BB	BB	BB	DD	DD	DD	BB	BB	DD	BB	DD	BB	DD	DD	DD
chr5_4496072_4496126	DD	DD	DD	DD	BB	DD	dn	DD	BB	BB	BB	DD	BB	DD	DD	BB	DD	BB	BB	DD	BB	DD	DD	DD	DD	BB	BB	DD	DD	DD	DD	DD	DD	BB	BB	DD	BB	BB	BB	BB	BB	BB	BB	BB	DD	BB	DD	DD	DD
chr5_45002241_45002276	BB	DD	DD	BB	BB	BB	DD	BB	BB	BB	BB	DD	BB	DD	DD	DD	DD	DD	DD	DD	DD	BB	BB	DD	DD	BB	DD	DD	BB	BB	BB	BB	BB	DD	BB	BB	BB	DD	DD	DD	BB	BB	DD	BB	DD	BB	DD	DD	DD
chr5_4500963_4500998	DD	DD	dn	DD	BB	dn	DD	dn	BB	BB	BB	DD	BB	DD	DD	BB	DD	BB	BB	dn	BB	DD	DD	DD	DD	BB	BB	DD	DD	DD	DD	dn	DD	BB	BB	DD	BB	BB	BB	BB	BB	BB	BB	BB	DD	BB	DD	DD	dn
chr5_45053139_45053152	BB	DD	DD	BB	BB	BB	DD	BB	BB	BB	BB	DD	BB	DD	DD	DD	DD	DD	DD	DD	DD	BB	BB	DD	DD	BB	DD	DD	BB	BB	BB	BB	BB	DD	BB	BB	BB	DD	DD	DD	BB	BB	DD	BB	DD	BB	DD	DD	DD
chr5_45120234_45120273	BB	DD	NA	BB	BB	BB	DD	BB	NA	NA	BB	DD	BB	DD	DD	DD	NN	DD	DD	DD	NA	BB	BB	DD	DD	NA	DD	DD	NA	NA	NA	BB	BB	DD	BB	BB	BB	DD	DD	NA	NA	bn	DD	BB	NA	BB	DD	NA	DD
chr5_45199120_45199139	BB	DD	DD	BB	BB	BB	DD	BB	BB	BB	BB	DD	BB	DD	DD	DD	DD	DD	DD	DD	DD	BB	BB	DD	DD	BB	DD	DD	BB	BB	BB	BB	BB	DD	BB	BB	BB	DD	DD	DD	BB	BB	DD	BB	DD	BB	DD	DD	DD
chr5_45251022_45251061	DD	DD	DD	NA	UU	NA	DD	NA	NA	UU	UU	DD	UU	DD	DD	DD	DD	DD	DD	UU	DD	UU	NA	DD	DD	NA	DD	DD	UU	UU	UU	UU	UU	DD	UU	UU	uu	DD	DD	DD	NA	DD	DD	UU	DD	UU	DD	DD	DD
chr5_45268128_45268166	FF	FF	FF	FF	FF	FF	FF	FF	FF	FF	FF	FF	FF	FF	FF	FF	NA	FF	FF	FF	FF	FF	FF	FF	FF	FF	FF	FF	FF	FF	fn	FF	FF	FF	FF	FF	FF	FF	FF	FF	FF	NA	FF	FF	FF	NA	FF	FF	FF
chr5_45278562_45278616	NA	NA	FF	FF	FF	NA	FF	FF	FF	FF	FF	NA	NA	FF	FF	FF	FF	FF	FF	NN	NA	FF	FF	NA	FF	FF	FF	FF	FF	NA	FF	FF	FF	FF	FF	NA	FF	FF	FF	FF	NA	FF	NA	FF	FF	FF	FF	FF	NA
chr5_45308807_45308846	BB	DD	NA	BB	NA	NA	DD	BB	NA	BB	BB	DD	BB	DD	NA	DD	DD	NA	DD	BB	DD	BB	BB	DD	DD	NA	DD	DD	BB	NA	BB	BB	BB	DD	BB	BB	NA	DD	DD	DD	NA	DD	DD	BB	DD	NA	DD	DD	DD
chr5_45317665_45317700	BB	DD	DD	BB	BB	NA	DD	BB	NA	BB	BB	DD	NA	DD	DD	NA	DD	DD	DD	BB	DD	BB	BB	DD	DD	NA	DD	NN	NA	NA	BB	NA	BB	DD	BB	BB	NN	DD	DD	DD	NA	DD	DD	BB	DD	BB	DD	DD	DD
chr5_45338004_45338047	BB	DD	DD	BB	NA	NA	BB	BB	BB	BB	BB	DD	bn	DD	DD	DD	DD	DD	NA	BB	DD	BB	BB	DD	DD	BB	DD	DD	BB	BB	NA	NA	NA	DD	BB	BB	BB	DD	DD	DD	NA	DD	DD	BB	NA	NA	DD	DD	DD
chr5_45352062_45352113	FF	NA	FF	FF	NA	FF	FF	NA	FF	NN	NA	NN	NA	NA	NA	FF	FF	FF	FF	FF	FF	FF	FF	FF	FF	NA	FF	FF	FF	NA	NA	NN	NN	FF	fn	FF	FF	FF	NN	FF	FF	NA	FF	FF	NA	NA	FF	FF	FF
chr5_45370970_45370996	BB	DD	DD	BB	BB	BB	BB	BB	BB	BB	BB	DD	BB	DD	NN	DD	DD	DD	DD	BB	DD	BB	BB	DD	DD	NA	DD	DD	BB	BB	BB	BB	BB	DD	BB	BB	BB	DD	DD	DD	BB	DD	DD	BB	DD	BB	DD	DD	DD
chr5_45390021_45390035	BB	DD	DD	BB	BB	BB	BB	BB	BB	BB	BB	DD	BB	DD	DD	DD	DD	DD	DD	BB	DD	BB	BB	DD	DD	BB	DD	DD	BB	BB	BB	BB	BB	DD	BB	BB	BB	DD	DD	DD	BB	DD	DD	BB	DD	BB	DD	DD	DD
chr5_45404969_45404998	BB	DD	DD	BB	BB	BB	BB	BB	BB	BB	BB	DD	BB	DD	DD	DD	DD	DD	DD	BB	DD	BB	BB	DD	DD	BB	DD	DD	BB	BB	BB	BB	BB	DD	BB	BB	BB	DD	DD	DD	BB	DD	DD	BB	DD	BB	DD	DD	DD
chr5_45405299_45405314	BB	DD	DD	BB	BB	BB	BB	BB	BB	BB	BB	DD	BB	DD	DD	DD	DD	DD	DD	BB	DD	BB	BB	DD	DD	BB	DD	DD	BB	BB	BB	BB	BB	DD	BB	BB	BB	DD	DD	DD	BB	DD	DD	BB	DD	BB	DD	DD	DD
chr5_45417880_45417893	BB	DD	DD	BB	BB	BB	BB	BB	BB	BB	BB	DD	BB	DD	DD	DD	DD	DD	DD	BB	DD	BB	BB	DD	DD	BB	DD	DD	BB	BB	BB	BB	BB	DD	BB	BB	BB	DD	DD	DD	BB	DD	DD	BB	DD	BB	DD	DD	DD
chr5_45422768_45422779	BB	bd	DD	BB	BB	BB	BB	BB	BB	BB	BB	DD	BB	DD	DD	DD	DD	DD	DD	BB	DD	BB	BB	DD	DD	BB	bd	DD	BB	BB	BB	BB	BB	DD	BB	BB	BB	DD	DD	DD	BB	bd	DD	BB	DD	BB	DD	DD	DD
chr5_45424521_45424540	BB	DD	DD	BB	BB	BB	BB	BB	BB	BB	BB	DD	BB	DD	DD	DD	DD	DD	DD	BB	DD	BB	BB	DD	DD	BB	DD	DD	BB	BB	BB	BB	BB	DD	BB	BB	BB	DD	DD	DD	BB	DD	DD	BB	DD	BB	DD	DD	DD
chr5_45439669_45439696	BB	DD	DD	BB	BB	BB	BB	BB	BB	BB	BB	DD	BB	DD	DD	DD	DD	DD	DD	BB	DD	BB	BB	DD	DD	BB	DD	DD	BB	BB	BB	BB	BB	DD	BB	BB	BB	DD	DD	DD	BB	DD	DD	BB	DD	BB	DD	DD	DD
chr5_45452394_45452421	BB	DD	DD	BB	BB	BB	BB	BB	BB	BB	BB	DD	BB	DD	DD	DD	DD	DD	DD	BB	DD	BB	BB	DD	DD	BB	DD	DD	BB	BB	BB	BB	BB	DD	BB	BB	BB	DD	DD	DD	BB	DD	DD	BB	DD	BB	DD	DD	DD
chr5_45504037_45504068	BB	DD	DD	BB	BB	BB	BB	BB	BB	BB	BB	DD	BB	DD	DD	DD	DD	DD	DD	BB	DD	BB	BB	DD	DD	BB	DD	DD	BB	BB	BB	BB	BB	DD	BB	BB	BB	DD	DD	DD	BB	DD	DD	BB	DD	BB	DD	DD	DD
chr5_45539066_45539093	BB	DD	DD	BB	BB	BB	bn	BB	BB	BB	bd	DD	BB	DD	DD	DD	DD	DD	DD	BB	DD	BB	BB	DD	DD	BB	DD	DD	BB	BB	BB	BB	BB	DD	BB	BB	BB	DD	DD	DD	BB	DD	DD	BB	DD	BB	DD	DD	DD
chr5_45545502_45545525	BB	DD	DD	BB	BB	BB	BB	BB	BB	BB	BB	DD	BB	DD	DD	DD	DD	DD	DD	BB	DD	BB	BB	DD	DD	bd	DD	DD	BB	BB	BB	BB	BB	DD	BB	BB	BB	DD	DD	DD	BB	DD	DD	BB	DD	BB	DD	DD	DD
chr5_45554867_45554921	FF	df	df	FF	FF	fn	FF	FF	fn	FF	FF	df	FF	df	df	df	df	df	DD	FF	df	FF	FF	df	df	FF	df	df	FF	FF	FF	FF	FF	df	FF	FF	FF	df	df	DD	FF	df	df	FF	df	FF	df	df	df
chr5_45556023_45556040	BB	DD	DD	BB	BB	BB	BB	BB	BB	BB	BB	DD	BB	DD	DD	DD	DD	dn	DD	BB	DD	BB	BB	DD	DD	BB	DD	DD	BB	BB	BB	BB	BB	DD	BB	BB	BB	DD	DD	DD	BB	DD	DD	BB	DD	BB	DD	DD	DD
chr5_45588363_45588394	BB	DD	DD	BB	BB	BB	BB	BB	BB	BB	BB	DD	BB	DD	DD	DD	DD	DD	DD	BB	DD	BB	BB	DD	DD	BB	DD	DD	BB	BB	BB	BB	BB	DD	BB	BB	BB	DD	DD	DD	BB	DD	DD	BB	DD	BB	DD	DD	DD
chr5_45651274_45651301	BB	DD	DD	BB	BB	BB	BB	BB	BB	BB	BB	DD	BB	DD	DD	DD	DD	DD	DD	BB	DD	BB	BB	DD	DD	BB	DD	DD	BB	BB	BB	BB	BB	DD	BB	BB	BB	DD	DD	DD	BB	DD	DD	BB	DD	BB	DD	DD	DD
chr5_45666824_45666838	BB	DD	DD	BB	BB	BB	BB	BB	BB	BB	BB	DD	BB	DD	DD	DD	DD	DD	DD	BB	DD	BB	BB	DD	DD	BB	DD	DD	BB	BB	BB	BB	BB	DD	BB	BB	BB	DD	DD	DD	BB	DD	DD	BB	DD	BB	DD	DD	DD
chr5_45674044_45674071	BB	DD	DD	BB	BB	BB	BB	BB	BB	BB	BB	DD	BB	DD	DD	DD	DD	DD	DD	BB	DD	BB	BB	DD	DD	BB	DD	DD	BB	BB	BB	BB	BB	DD	BB	bn	BB	DD	DD	DD	BB	DD	DD	BB	DD	BB	DD	DD	DD
chr5_45758562_45758581	BB	dn	DD	BB	BB	BB	BB	BB	BB	BB	BB	DD	BB	dn	DD	dn	dn	dn	bd	BB	DD	BB	BB	dn	DD	BB	dn	dn	BB	BB	BB	BB	BB	dn	BB	BB	BB	DD	dn	dn	BB	DD	dn	BB	dn	BB	dn	dn	DD
chr5_45766455_45766482	BB	DD	DD	BB	BB	BB	BB	BB	BB	BB	BB	DD	BB	DD	DD	DD	DD	DD	DD	BB	DD	BB	BB	DD	DD	BB	DD	DD	BB	BB	BB	BB	BB	DD	BB	BB	BB	DD	DD	DD	BB	DD	DD	BB	DD	BB	DD	DD	DD
chr5_45789915_45789946	BB	DD	DD	BB	BB	BB	BB	BB	BB	BB	BB	DD	BB	DD	DD	DD	DD	DD	DD	BB	DD	BB	BB	DD	DD	BB	DD	DD	BB	BB	BB	BB	BB	DD	BB	BB	BB	DD	DD	DD	BB	DD	DD	BB	DD	BB	DD	DD	DD
chr5_45824196_45824223	BB	DD	DD	BB	BB	BB	BB	BB	BB	BB	BB	DD	BB	DD	DD	DD	DD	DD	DD	BB	DD	BB	BB	DD	DD	BB	DD	DD	BB	BB	BB	BB	BB	DD	BB	BB	BB	DD	DD	DD	BB	DD	DD	BB	dn	BB	DD	DD	DD
chr5_45826914_45826925	BB	DD	DD	BB	BB	BB	BB	BB	BB	BB	BB	DD	BB	DD	DD	DD	DD	DD	DD	bn	DD	BB	BB	DD	DD	BB	DD	DD	BB	BB	BB	BB	BB	DD	bn	BB	BB	DD	DD	DD	BB	DD	DD	BB	DD	BB	DD	DD	DD
chr5_45827578_45827601	BB	DD	DD	BB	BB	BB	BB	BB	BB	BB	BB	DD	BB	DD	DD	DD	DD	DD	DD	BB	DD	BB	BB	DD	DD	BB	DD	DD	BB	BB	BB	BB	BB	DD	BB	BB	BB	DD	DD	DD	BB	DD	DD	BB	DD	BB	DD	DD	DD
chr5_45833841_45833860	BB	DD	DD	BB	BB	BB	BB	BB	BB	BB	BB	DD	BB	DD	DD	DD	DD	DD	DD	BB	DD	BB	BB	DD	DD	BB	DD	DD	BB	BB	BB	BB	BB	DD	BB	BB	BB	DD	DD	DD	BB	DD	DD	BB	DD	BB	DD	DD	DD
chr5_45856831_45856851	BB	DD	DD	BB	BB	BB	BB	BB	BB	BB	BB	DD	BB	DD	DD	DD	DD	DD	DD	BB	DD	BB	BB	DD	DD	BB	DD	DD	BB	BB	BB	BB	BB	DD	BB	BB	BB	DD	DD	DD	BB	DD	DD	BB	DD	BB	DD	DD	DD
chr5_45901114_45901169	BB	DD	NN	BB	BB	NA	BB	BB	NA	NA	NA	DD	BB	DD	DD	DD	DD	DD	DD	BB	DD	BB	BB	DD	DD	NA	DD	DD	BB	BB	BB	BB	BB	DD	NA	BB	BB	DD	DD	DD	BB	DD	DD	BB	DD	BB	DD	DD	DD
chr5_45905016_45905039	BB	DD	DD	BB	BB	BB	BB	BB	BB	BB	BB	DD	BB	DD	DD	DD	DD	DD	DD	BB	DD	BB	BB	DD	DD	BB	DD	DD	BB	BB	BB	BB	BB	DD	BB	BB	BB	DD	DD	DD	BB	DD	DD	BB	DD	BB	DD	DD	DD
chr5_45911939_45911962	BB	DD	DD	BB	BB	BB	BB	BB	BB	BB	BB	DD	BB	DD	DD	DD	DD	DD	DD	BB	DD	BB	BB	DD	DD	BB	DD	DD	BB	BB	BB	BB	BB	DD	BB	BB	BB	DD	DD	DD	BB	DD	DD	BB	DD	BB	DD	DD	DD
chr5_45926754_45926789	BB	DD	DD	BB	BB	BB	BB	BB	BB	BB	BB	DD	BB	DD	DD	DD	DD	DD	DD	BB	DD	BB	BB	DD	DD	BB	DD	DD	BB	BB	BB	BB	BB	DD	BB	BB	BB	DD	DD	DD	BB	DD	DD	BB	DD	BB	DD	DD	DD
chr5_45954520_45954533	BB	DD	DD	BB	BB	BB	BB	BB	BB	BB	BB	DD	BB	bd	bd	DD	DD	bd	bd	BB	bd	BB	BB	DD	DD	BB	bd	bd	BB	BB	BB	BB	BB	bd	BB	BB	BB	DD	bd	bd	BB	DD	bd	BB	DD	BB	bd	bd	DD
chr5_45968215_45968226	BB	DD	DD	BB	BB	BB	BB	BB	BB	BB	BB	DD	BB	DD	DD	DD	DD	DD	DD	BB	DD	BB	BB	DD	DD	BB	DD	DD	BB	BB	BB	BB	BB	DD	BB	BB	BB	DD	DD	DD	BB	DD	DD	BB	DD	BB	DD	DD	DD
chr5_45996597_45996641	BB	NA	UU	BB	BB	BB	BB	BB	BB	BB	BB	NA	BB	NA	NA	UU	UU	UU	NA	BB	NA	bu	BB	NA	NA	BB	UU	UU	BB	BB	BB	BB	BB	UU	BB	BB	BB	UU	NA	NA	BB	UU	UU	BB	UU	BB	UU	UU	UU
chr5_46025226_46025237	BB	DD	DD	BB	BB	BB	BB	BB	BB	BB	BB	DD	BB	DD	DD	DD	DD	DD	DD	BB	DD	BB	BB	DD	DD	BB	DD	DD	BB	BB	BB	BB	BB	DD	BB	BB	BB	DD	DD	DD	BB	DD	DD	BB	DD	BB	DD	DD	DD
chr5_46029282_46029293	BB	DD	DD	BB	BB	BB	BB	BB	BB	BB	BB	DD	BB	DD	DD	DD	DD	DD	DD	BB	DD	BB	BB	DD	DD	BB	DD	DD	BB	BB	BB	BB	BB	DD	BB	BB	BB	DD	DD	DD	BB	DD	DD	BB	DD	BB	DD	DD	DD
chr5_46036868_46036885	BB	DD	DD	BB	BB	BB	BB	BB	BB	bd	BB	DD	BB	DD	DD	DD	DD	DD	DD	BB	DD	BB	BB	DD	DD	BB	DD	DD	BB	BB	BB	BB	BB	DD	BB	BB	BB	DD	DD	DD	BB	DD	DD	BB	DD	BB	DD	DD	DD
chr5_46041339_46041362	BB	DD	DD	BB	BB	BB	BB	BB	BB	BB	BB	DD	BB	DD	DD	dn	DD	DD	DD	BB	DD	BB	BB	DD	DD	BB	DD	DD	BB	BB	BB	BB	BB	DD	BB	BB	BB	DD	dn	DD	BB	DD	DD	BB	DD	BB	DD	DD	DD
chr5_46112909_46112932	BB	DD	DD	BB	BB	BB	BB	BB	BB	BB	BB	DD	BB	DD	DD	DD	DD	DD	DD	BB	DD	BB	BB	DD	DD	bd	DD	DD	BB	BB	BB	BB	BB	DD	BB	BB	BB	DD	DD	DD	BB	DD	DD	BB	DD	BB	DD	DD	DD
chr5_46120525_46120538	BB	DD	DD	BB	BB	BB	BB	BB	BB	BB	BB	DD	BB	DD	DD	DD	DD	DD	DD	BB	DD	BB	BB	DD	DD	BB	DD	DD	BB	BB	BB	BB	BB	DD	BB	BB	BB	DD	DD	DD	BB	DD	DD	BB	DD	BB	DD	DD	DD
chr5_46122758_46122805	FF	FF	FF	FF	FF	FF	FF	FF	FF	FF	FF	NA	NA	FF	NA	FF	FF	fn	FF	NA	NA	FF	FF	FF	FF	FF	FF	FF	FF	FF	FF	FF	FF	FF	FF	FF	fn	fn	NA	FF	FF	NA	FF	FF	fn	FF	FF	NA	FF
chr5_46138490_46138544	BB	DD	DD	BB	BB	NN	BB	BB	BB	BB	BB	DD	BB	NA	DD	DD	DD	DD	DD	BB	NA	BB	BB	DD	DD	NA	DD	DD	BB	BB	BB	BB	BB	DD	BB	BB	BB	DD	DD	DD	BB	DD	DD	BB	DD	BB	DD	DD	DD
chr5_46185404_46185443	BB	DD	NA	NA	NA	BB	BB	BB	NA	BB	NA	NA	BB	DD	DD	DD	DD	DD	DD	BB	DD	BB	BB	DD	DD	NA	DD	DD	BB	BB	BB	BB	BB	DD	BB	BB	BB	DD	DD	DD	DD	DD	NA	BB	DD	NA	NN	DD	DD
chr5_46191138_46191192	BB	DD	NA	BB	BB	BB	BB	BB	BB	BB	BB	DD	BB	DD	DD	DD	DD	DD	DD	BB	DD	BB	BB	NN	DD	NA	DD	DD	BB	NA	BB	BB	BB	DD	BB	BB	BB	NA	DD	DD	BB	DD	DD	BB	DD	NA	DD	DD	DD
chr5_4622819_4622854	DD	DD	DD	DD	BB	DD	DD	DD	BB	BB	BB	DD	BB	DD	DD	BB	DD	BB	BB	DD	BB	DD	DD	DD	DD	BB	BB	DD	DD	DD	DD	DD	DD	BB	BB	DD	BB	BB	BB	BB	BB	BB	BB	BB	DD	BB	DD	DD	DD
chr5_46233273_46233292	BB	DD	DD	BB	BB	BB	BB	BB	BB	BB	BB	DD	BB	DD	DD	DD	DD	DD	DD	BB	DD	BB	BB	DD	DD	BB	DD	DD	BB	BB	BB	BB	BB	DD	BB	BB	BB	DD	DD	DD	BB	DD	DD	BB	DD	BB	DD	DD	DD
chr5_46300274_46300318	BB	DD	DD	BB	BB	BB	BB	BB	BB	BB	BB	DD	BB	DD	DD	DD	DD	DD	DD	BB	DD	BB	BB	DD	DD	BB	DD	DD	BB	BB	BB	BB	BB	DD	BB	BB	BB	DD	DD	DD	BB	DD	DD	BB	DD	bn	DD	DD	DD
chr5_46313772_46313796	BB	DD	DD	BB	BB	BB	BB	BB	BB	BB	BB	DD	BB	DD	DD	DD	DD	DD	DD	BB	DD	BB	BB	DD	DD	BB	DD	DD	BB	BB	BB	BB	BB	DD	BB	BB	BB	DD	DD	DD	BB	DD	DD	BB	DD	BB	DD	DD	DD
chr5_46343430_46343489	BB	DD	DD	BB	BB	BB	BB	BB	BB	BB	BB	DD	BB	DD	DD	DD	DD	DD	DD	BB	DD	BB	BB	DD	DD	BB	DD	DD	BB	BB	BB	BB	BB	DD	BB	BB	BB	DD	DD	DD	BB	DD	DD	BB	DD	BB	DD	DD	DD
chr5_46390589_46390640	BB	NA	DD	BB	BB	BB	NA	BB	NA	NA	NA	DD	BB	DD	DD	DD	NA	NA	bd	BB	DD	BB	BB	DD	DD	NA	DD	DD	BB	BB	BB	bd	BB	DD	BB	BB	NN	DD	dn	DD	NA	DD	NA	BB	NA	BB	DD	DD	DD
chr5_46403428_46403467	BB	NA	DD	NA	NA	BB	BB	BB	NA	BB	NA	DD	BB	DD	DD	DD	DD	NA	DD	BB	NA	BB	bn	DD	DD	NN	DD	DD	NA	BB	NA	NA	BB	DD	BB	BB	NA	DD	DD	DD	NA	DD	DD	BB	DD	BB	DD	DD	NA
chr5_46422137_46422163	BB	DD	DD	BB	BB	BB	BB	BB	BB	BB	BB	DD	BB	DD	DD	DD	DD	DD	DD	BB	DD	BB	bn	DD	DD	BB	DD	DD	BB	BB	BB	BB	BB	DD	BB	BB	BB	DD	DD	DD	BB	DD	DD	BB	DD	BB	DD	DD	DD
chr5_46424622_46424641	BB	DD	DD	BB	BB	BB	BB	BB	BB	BB	BB	DD	BB	DD	DD	DD	DD	DD	DD	BB	DD	BB	BB	DD	DD	BB	DD	DD	BB	BB	BB	BB	BB	DD	BB	BB	BB	DD	DD	DD	BB	DD	DD	BB	DD	BB	DD	DD	DD
chr5_46432713_46432740	BB	DD	DD	BB	BB	BB	BB	BB	BB	BB	BB	DD	BB	DD	DD	DD	DD	DD	DD	BB	DD	BB	BB	DD	DD	BB	DD	DD	BB	BB	BB	BB	BB	DD	BB	BB	BB	DD	DD	DD	BB	DD	DD	BB	DD	BB	DD	DD	DD
chr5_46437828_46437875	NN	DD	DD	BB	BB	NA	BB	BB	BB	BB	BB	DD	DD	DD	NN	DD	DD	NA	DD	BB	DD	BB	BB	NA	DD	bd	DD	DD	BB	BB	BB	DD	NA	NA	BB	BB	BB	DD	DD	DD	BB	bd	DD	BB	DD	bn	NN	DD	DD
chr5_4649055_4649098	DD	DD	DD	DD	BB	DD	DD	DD	BB	BB	BB	DD	BB	dn	DD	BB	DD	BB	BB	DD	BB	DD	DD	DD	BB	BB	BB	DD	DD	DD	DD	DD	DD	BB	BB	DD	BB	BB	BB	BB	BB	BB	BB	BB	DD	BB	DD	DD	DD
chr5_46501351_46501406	BB	DD	DD	NN	BB	BB	BB	BB	BB	NN	BB	DD	BB	NA	DD	DD	BB	NA	NA	bn	DD	NA	NN	DD	NA	NA	NN	NN	BB	BB	BB	BB	BB	NA	BB	BB	bn	NN	NA	NN	BB	NN	NN	BB	NN	NN	NN	NN	NN
chr5_46559897_46559923	BB	DD	DD	BB	BB	BB	BB	BB	BB	BB	BB	DD	BB	DD	DD	DD	DD	DD	DD	BB	DD	BB	BB	DD	DD	BB	DD	DD	BB	BB	BB	BB	BB	DD	BB	BB	BB	DD	DD	DD	BB	DD	DD	BB	DD	BB	DD	DD	DD
chr5_46580788_46580831	BB	DD	DD	BB	BB	BB	BB	BB	BB	BB	BB	DD	BB	DD	DD	DD	DD	DD	DD	BB	DD	BB	BB	DD	DD	BB	DD	DD	BB	BB	BB	BB	BB	DD	BB	BB	BB	DD	DD	DD	BB	DD	DD	BB	DD	BB	DD	DD	DD
chr5_46609341_46609360	BB	DD	DD	BB	BB	BB	BB	BB	BB	BB	BB	DD	BB	DD	DD	DD	DD	DD	DD	BB	DD	BB	BB	DD	DD	BB	DD	DD	BB	BB	BB	BB	BB	DD	BB	BB	BB	BB	DD	DD	BB	DD	DD	BB	DD	BB	DD	DD	DD
chr5_46647567_46647586	BB	DD	DD	BB	BB	BB	BB	BB	BB	BB	BB	DD	BB	DD	DD	DD	DD	DD	DD	BB	DD	BB	BB	DD	DD	BB	DD	DD	BB	BB	BB	BB	BB	DD	BB	BB	BB	BB	DD	DD	BB	DD	DD	BB	DD	BB	DD	DD	DD
chr5_46663354_46663371	BB	DD	DD	BB	BB	BB	BB	BB	BB	BB	BB	DD	BB	DD	DD	DD	DD	DD	DD	BB	DD	BB	BB	DD	DD	BB	DD	DD	BB	BB	BB	BB	BB	DD	BB	BB	BB	BB	DD	DD	BB	DD	DD	BB	DD	BB	DD	DD	DD
chr5_46675155_46675178	BB	DD	DD	BB	BB	BB	BB	BB	BB	BB	BB	DD	BB	DD	DD	DD	DD	DD	DD	BB	DD	BB	BB	DD	DD	BB	DD	DD	BB	BB	BB	BB	BB	DD	BB	BB	BB	BB	DD	DD	BB	DD	DD	BB	DD	BB	DD	DD	DD
chr5_46694658_46694675	FF	FF	FF	FF	FF	FF	FF	FF	FF	FF	FF	FF	FF	FF	FF	FF	FF	FF	FF	FF	FF	FF	FF	NN	FF	FF	FF	FF	FF	FF	FF	FF	FF	FF	FF	FF	FF	FF	FF	FF	NA	FF	FF	FF	FF	FF	FF	FF	FF
chr5_46722272_46722299	BB	DD	DD	BB	BB	BB	BB	BB	BB	BB	BB	DD	BB	DD	DD	DD	DD	DD	DD	BB	DD	BB	BB	DD	DD	BB	DD	DD	BB	BB	BB	BB	BB	DD	BB	BB	BB	BB	DD	DD	BB	DD	DD	BB	DD	BB	DD	DD	DD
chr5_46730407_46730422	BB	dn	dn	BB	BB	BB	BB	BB	BB	BB	BB	dn	BB	DD	DD	dn	dn	DD	DD	BB	DD	BB	BB	DD	DD	BB	DD	DD	BB	BB	BB	BB	BB	dn	BB	BB	BB	BB	DD	DD	BB	DD	dn	BB	DD	BB	dn	dn	dn
chr5_46752495_46752506	BB	DD	DD	BB	BB	BB	BB	BB	BB	BB	BB	DD	BB	DD	DD	DD	DD	DD	DD	BB	DD	BB	BB	DD	DD	BB	DD	DD	BB	BB	BB	BB	BB	DD	BB	BB	BB	BB	DD	DD	BB	DD	DD	BB	DD	BB	DD	DD	DD
chr5_46781924_46781935	FF	DD	df	FF	FF	FF	FF	FF	FF	FF	FF	DD	FF	df	df	df	DD	DD	df	FF	DD	FF	FF	df	df	FF	df	df	FF	FF	FF	FF	FF	DD	FF	FF	FF	FF	DD	DD	FF	DD	df	FF	df	FF	DD	DD	df
chr5_46820829_46820856	BB	DD	DD	BB	BB	BB	BB	BB	BB	BB	BB	DD	BB	DD	DD	DD	DD	DD	DD	BB	DD	BB	BB	DD	DD	BB	DD	DD	BB	BB	BB	BB	BB	DD	BB	BB	BB	BB	DD	DD	BB	DD	DD	BB	DD	BB	DD	DD	DD
chr5_46826442_46826465	BB	DD	DD	BB	BB	BB	BB	BB	BB	BB	BB	DD	BB	DD	DD	DD	DD	DD	DD	BB	DD	BB	BB	DD	DD	BB	DD	DD	BB	BB	BB	BB	BB	DD	BB	BB	BB	BB	DD	bd	BB	DD	DD	BB	DD	BB	DD	DD	DD
chr5_46838294_46838337	BB	DD	DD	BB	BB	BB	BB	BB	BB	BB	BB	DD	BB	DD	DD	DD	DD	DD	DD	BB	DD	NA	BB	DD	DD	BB	DD	DD	BB	NA	BB	BB	BB	DD	BB	BB	BB	NN	DD	DD	BB	NA	DD	BB	DD	BB	DD	DD	DD
chr5_46865302_46865351	FF	NA	NN	FF	FF	FF	FF	FF	FF	FF	FF	FF	FF	FF	FF	FF	FF	FF	FF	FF	FF	FF	FF	FF	FF	FF	FF	FF	FF	FF	FF	FF	fn	FF	FF	FF	FF	FF	FF	NA	NA	FF	FF	FF	NA	FF	FF	FF	NA
chr5_46886219_46886243	BB	DD	DD	BB	BB	BB	BB	BB	BB	BB	BB	DD	BB	DD	DD	DD	DD	NA	DD	BB	NA	BB	NA	DD	DD	BB	DD	DD	BB	BB	BB	BB	BB	DD	BB	BB	BB	BB	DD	DD	NA	DD	DD	BB	DD	BB	DD	DD	DD
chr5_46927072_46927085	BB	DD	DD	BB	BB	BB	BB	BB	BB	BB	BB	DD	BB	DD	DD	DD	DD	DD	DD	BB	DD	BB	BB	dn	DD	BB	DD	DD	BB	BB	BB	BB	BB	DD	BB	BB	BB	BB	DD	DD	BB	DD	DD	BB	DD	BB	DD	DD	DD
chr5_46992996_46993016	BB	DD	DD	BB	BB	BB	BB	BB	BB	BB	BB	DD	BB	DD	DD	DD	DD	DD	DD	BB	DD	BB	BB	DD	DD	BB	DD	DD	BB	BB	BB	BB	BB	DD	BB	BB	BB	BB	DD	DD	BB	DD	DD	BB	DD	BB	DD	DD	DD
chr5_47032009_47032032	BB	DD	DD	BB	BB	BB	BB	BB	BB	BB	BB	DD	BB	DD	DD	DD	DD	DD	DD	BB	DD	BB	BB	DD	DD	BB	DD	DD	BB	BB	BB	BB	BB	DD	BB	BB	BB	BB	DD	DD	BB	DD	DD	BB	DD	BB	DD	DD	DD
chr5_47038775_47038834	DD	bd	NA	BB	BB	DD	BB	BB	BB	BB	BB	DD	DD	NN	NN	DD	NN	NN	NA	NN	DD	BB	BB	DD	DD	NA	DD	DD	BB	BB	BB	BB	DD	NA	NN	BB	BB	BB	DD	DD	BB	DD	NN	BB	DD	BB	NA	DD	DD
chr5_47044407_47044438	BB	DD	DD	BB	BB	BB	BB	BB	BB	BB	BB	DD	BB	DD	DD	DD	DD	DD	DD	BB	DD	BB	BB	DD	DD	BB	DD	DD	BB	BB	BB	BB	BB	DD	BB	BB	BB	BB	DD	DD	BB	DD	DD	BB	DD	BB	DD	DD	DD
chr5_47045643_47045658	BB	DD	DD	BB	BB	BB	BB	BB	BB	BB	BB	DD	BB	DD	DD	DD	DD	DD	DD	BB	DD	BB	BB	DD	DD	BB	DD	DD	BB	BB	BB	BB	BB	DD	BB	BB	BB	BB	DD	DD	BB	DD	DD	BB	DD	BB	DD	DD	DD
chr5_47063790_47063831	NA	NA	DD	NA	NN	BB	BB	BB	BB	NA	BB	DD	BB	DD	dn	DD	DD	DD	DD	BB	NA	BB	BB	NA	DD	NA	DD	DD	BB	BB	BB	BB	BB	DD	BB	BB	BB	NA	NN	DD	bd	DD	DD	BB	DD	BB	dn	DD	NA
chr5_47087382_47087393	BB	DD	DD	BB	BB	BB	BB	BB	BB	BB	BB	DD	BB	DD	DD	DD	DD	DD	DD	BB	DD	BB	BB	DD	DD	BB	DD	DD	BB	BB	BB	BB	BB	DD	BB	BB	BB	BB	DD	DD	BB	DD	DD	BB	DD	BB	DD	DD	DD
chr5_47115436_47115457	BB	DD	DD	BB	BB	BB	BB	BB	BB	BB	BB	dn	BB	DD	DD	DD	DD	DD	DD	BB	DD	BB	BB	DD	DD	BB	DD	DD	BB	BB	BB	BB	BB	DD	BB	BB	BB	BB	DD	dn	BB	DD	DD	BB	DD	BB	DD	DD	DD
chr5_47147230_47147241	FF	df	df	FF	FF	FF	FF	FF	FF	FF	FF	df	FF	DD	df	DD	DD	DD	df	FF	df	FF	FF	DD	DD	FF	df	df	FF	FF	FF	FF	FF	DD	FF	FF	FF	FF	df	DD	FF	df	df	FF	df	FF	DD	DD	df
chr5_47175370_47175409	BB	bd	DD	BB	BB	BB	BB	BB	BB	BB	BB	DD	BB	DD	DD	DD	DD	DD	bd	BB	DD	BB	BB	DD	DD	BB	DD	DD	BB	BB	BB	BB	BB	DD	BB	BB	BB	BB	DD	DD	BB	DD	DD	BB	DD	BB	DD	DD	DD
chr5_47208702_47208731	FF	df	df	FF	FF	FF	FF	FF	FF	FF	FF	df	FF	df	df	df	df	df	df	FF	df	FF	FF	df	df	FF	df	df	FF	FF	FF	FF	FF	df	FF	FF	FF	FF	df	df	FF	df	df	FF	df	FF	df	df	df
chr5_47208733_47208768	FF	df	DD	FF	FF	FF	FF	FF	FF	FF	FF	df	FF	df	df	df	df	df	df	FF	df	FF	FF	df	df	FF	df	df	FF	FF	FF	FF	FF	DD	FF	FF	FF	FF	df	dn	FF	df	df	FF	df	FF	DD	df	df
chr5_47243190_47243245	BB	NA	DD	BB	BB	NA	BB	BB	BB	BB	BB	DD	NA	NA	DD	DD	NA	DD	DD	BB	NA	BB	BB	NN	DD	BB	DD	NN	NA	BB	BB	BB	NA	NA	NA	BB	BB	BB	DD	DD	BB	DD	NA	BB	DD	NA	DD	DD	DD
chr5_47263602_47263621	BB	DD	DD	BB	BB	BB	BB	BB	BB	BB	BB	DD	BB	DD	DD	DD	DD	DD	DD	BB	DD	BB	BB	DD	DD	BB	DD	DD	BB	BB	BB	BB	BB	DD	BB	BB	BB	bd	DD	DD	BB	DD	DD	BB	DD	BB	DD	DD	DD
chr5_47340721_47340792	FF	df	df	FF	FF	FF	fn	FF	FF	FF	FF	df	FF	df	df	df	df	df	df	FF	df	FF	FF	df	df	FF	df	df	FF	FF	FF	fn	FF	df	FF	FF	FF	FF	df	DD	FF	df	df	FF	df	FF	df	df	df
chr5_47354448_47354461	BB	DD	DD	BB	BB	BB	BB	BB	BB	BB	BB	DD	BB	DD	DD	DD	DD	DD	DD	BB	DD	BB	BB	DD	DD	BB	DD	DD	BB	BB	BB	BB	BB	DD	BB	BB	BB	BB	DD	DD	BB	DD	DD	BB	DD	BB	DD	DD	DD
chr5_47357737_47357748	BB	DD	DD	BB	BB	BB	BB	BB	BB	BB	BB	DD	BB	DD	DD	DD	DD	DD	DD	BB	DD	BB	BB	DD	DD	BB	DD	DD	BB	BB	BB	BB	BB	DD	BB	BB	BB	BB	DD	DD	BB	DD	DD	BB	DD	BB	DD	DD	DD
chr5_47362513_47362540	BB	DD	DD	BB	BB	BB	BB	BB	BB	BB	BB	DD	BB	DD	DD	DD	DD	DD	DD	BB	DD	BB	BB	DD	DD	BB	DD	DD	BB	BB	BB	BB	BB	DD	BB	BB	BB	BB	DD	DD	BB	DD	DD	BB	DD	BB	DD	DD	DD
chr5_47411620_47411641	BB	dd	dd	BB	BB	BB	BB	BB	BB	BB	BB	dd	BB	dd	dd	dd	dd	bd	dd	BB	dd	BB	BB	dd	dd	BB	dd	dd	BB	BB	BB	BB	bn	dd	BB	BB	BB	BB	dd	dd	bn	dd	dd	BB	dd	BB	dd	dd	dd
chr5_47412658_47412677	BB	DD	DD	BB	BB	BB	BB	BB	BB	BB	BB	DD	BB	DD	DD	DD	DD	DD	DD	BB	DD	BB	BB	DD	DD	BB	DD	DD	BB	BB	BB	BB	BB	DD	BB	BB	BB	BB	DD	DD	BB	DD	DD	BB	DD	BB	DD	DD	DD
chr5_47425080_47425099	BB	DD	DD	BB	BB	BB	BB	BB	BB	BB	BB	DD	BB	DD	DD	DD	DD	DD	DD	BB	DD	BB	BB	DD	DD	BB	DD	DD	BB	BB	BB	BB	BB	DD	BB	BB	BB	BB	DD	DD	BB	DD	DD	BB	DD	BB	DD	DD	DD
chr5_4746996_4747039	DD	DD	DD	DD	BB	DD	DD	DD	BB	BB	BB	DD	BB	DD	DD	BB	DD	BB	BB	DD	BB	DD	DD	DD	DD	BB	BB	DD	DD	DD	DD	DD	DD	BB	BB	DD	BB	BB	BB	BB	bd	BB	BB	BB	DD	BB	DD	DD	DD
chr5_47506624_47506635	BB	DD	DD	BB	BB	BB	BB	BB	BB	BB	BB	DD	BB	DD	DD	DD	DD	DD	DD	BB	DD	BB	BB	DD	DD	BB	DD	DD	BB	BB	BB	BB	BB	DD	BB	BB	BB	BB	BB	DD	BB	DD	DD	BB	DD	BB	DD	DD	DD
chr5_4751778_4751821	FF	FF	NA	FF	NA	FF	FF	FF	FF	FF	NA	FF	NA	NA	FF	FF	FF	FF	FF	FF	FF	FF	FF	NA	FF	FF	FF	NA	NA	FF	FF	NA	NA	FF	FF	NA	FF	NA	FF	FF	NA	FF	FF	FF	FF	NA	FF	FF	FF
chr5_47523793_47523832	FF	FF	FF	FF	FF	FF	FF	FF	FF	FF	FF	FF	FF	NN	NA	FF	NA	FF	FF	NN	FF	FF	FF	FF	FF	NA	FF	FF	FF	NA	FF	FF	FF	FF	FF	NA	FF	FF	FF	FF	FF	FF	FF	FF	NA	FF	FF	FF	FF
chr5_47524460_47524503	BB	DD	DD	BB	BB	BB	BB	BB	BB	BB	BB	DD	BB	DD	DD	DD	DD	DD	DD	BB	DD	BB	BB	DD	DD	BB	DD	DD	BB	BB	BB	BB	BB	DD	BB	BB	BB	BB	BB	DD	BB	DD	DD	BB	DD	BB	DD	DD	DD
chr5_47561157_47561177	BB	DD	DD	BB	BB	BB	BB	BB	BB	BB	BB	DD	BB	DD	DD	DD	DD	DD	DD	BB	DD	BB	BB	DD	DD	BB	DD	DD	BB	BB	BB	BB	BB	DD	BB	BB	BB	BB	BB	DD	BB	DD	DD	BB	DD	BB	DD	DD	DD
chr5_47561180_47561197	FF	df	df	FF	FF	FF	FF	FF	FF	FF	FF	df	FF	df	df	df	df	DD	DD	FF	df	FF	FF	df	df	FF	df	df	FF	FF	FF	FF	FF	df	FF	FF	FF	FF	FF	df	FF	DD	df	FF	df	FF	df	df	DD
chr5_47587122_47587137	BB	DD	DD	BB	BB	BB	BB	BB	BB	BB	BB	DD	BB	DD	DD	DD	DD	DD	DD	BB	DD	BB	BB	DD	DD	BB	DD	DD	BB	BB	BB	BB	BB	DD	BB	BB	BB	BB	BB	DD	BB	DD	DD	BB	DD	BB	DD	DD	DD
chr5_47604566_47604595	BB	DD	DD	BB	BB	BB	BB	BB	BB	BB	BB	DD	BB	DD	DD	DD	DD	DD	DD	BB	DD	BB	BB	DD	DD	BB	DD	DD	BB	BB	BB	BB	BB	DD	BB	BB	BB	BB	BB	DD	BB	DD	DD	BB	DD	BB	DD	DD	DD
chr5_4839730_4839753	DD	DD	DD	DD	BB	DD	DD	DD	BB	BB	BB	DD	BB	DD	DD	BB	DD	BB	BB	DD	BB	DD	DD	DD	DD	BB	BB	DD	DD	DD	DD	DD	DD	BB	BB	DD	BB	BB	BB	BB	BB	BB	BB	BB	DD	BB	DD	DD	DD
chr5_4925772_4925789	FF	FF	NA	NN	FF	FF	NA	FF	FF	FF	FF	FF	FF	FF	FF	FF	FF	FF	NA	FF	FF	FF	FF	FF	FF	NA	FF	FF	FF	FF	FF	FF	FF	FF	FF	FF	FF	FF	NA	FF	NA	FF	FF	FF	FF	NA	FF	FF	FF
chr5_4945582_4945625	DD	DD	DD	DD	UU	DD	DD	DD	UU	UU	UU	DD	NA	DD	DD	NA	DD	NA	UU	DD	UU	DD	DD	UU	DD	UU	UU	UU	DD	DD	DD	DD	DD	UU	UU	DD	UU	UU	UU	UU	UU	UU	UU	UU	DD	UU	DD	DD	DD
chr5_4957629_4957670	bd	DD	bd	DD	BB	bd	bd	DD	BB	BB	BB	DD	BB	bd	DD	BB	DD	BB	BB	DD	BB	DD	DD	bd	DD	BB	BB	DD	DD	DD	DD	DD	DD	BB	BB	DD	BB	BB	BB	BB	BB	BB	BB	BB	dn	BB	DD	DD	DD
chr5_4990675_4990688	DD	DD	DD	DD	BB	DD	DD	DD	BB	BB	BB	DD	BB	DD	DD	BB	DD	BB	BB	DD	BB	DD	DD	DD	DD	BB	BB	DD	DD	DD	DD	DD	DD	BB	BB	DD	BB	BB	BB	BB	BB	BB	BB	BB	DD	BB	DD	DD	DD
chr5_5001141_5001160	dd	dd	DD	dd	BB	dd	dd	dd	BB	BB	BB	dd	BB	DD	dd	BB	DD	BB	BB	dd	BB	dd	dd	dd	DD	BB	BB	dd	dd	dd	dd	dd	dd	BB	BB	dd	BB	BB	BB	BB	BB	BB	BB	BB	DD	BB	dd	dd	dd
chr5_5018680_5018703	DD	DD	DD	DD	BB	DD	DD	DD	BB	BB	BB	DD	BB	DD	DD	BB	DD	BB	BB	DD	BB	DD	DD	DD	DD	BB	BB	DD	DD	DD	DD	DD	DD	BB	BB	DD	BB	BB	BB	BB	BB	BB	BB	BB	DD	BB	DD	DD	DD
chr5_5072216_5072230	DD	DD	DD	DD	BB	DD	DD	DD	BB	BB	BB	DD	BB	DD	DD	BB	DD	BB	BB	DD	BB	DD	DD	DD	DD	BB	BB	DD	DD	DD	DD	DD	DD	BB	BB	DD	BB	BB	BB	BB	BB	BB	BB	BB	DD	BB	DD	DD	DD
chr5_5080878_5080901	DD	DD	DD	DD	BB	DD	DD	DD	BB	BB	BB	DD	BB	DD	DD	BB	DD	BB	BB	DD	BB	DD	DD	DD	DD	BB	BB	DD	DD	DD	DD	DD	DD	BB	BB	DD	BB	BB	BB	BB	BB	BB	BB	BB	DD	BB	DD	DD	DD
chr5_5089241_5089256	DD	DD	DD	DD	BB	DD	DD	DD	BB	BB	BB	DD	BB	DD	DD	BB	DD	BB	BB	DD	BB	DD	DD	DD	DD	BB	BB	DD	DD	DD	DD	DD	DD	BB	BB	DD	BB	BB	BB	BB	BB	BB	BB	BB	DD	BB	DD	DD	DD
chr5_5162120_5162147	DD	DD	DD	DD	BB	DD	DD	DD	BB	BB	BB	DD	BB	DD	DD	BB	DD	BB	BB	DD	BB	DD	DD	DD	DD	BB	BB	DD	DD	DD	DD	DD	DD	BB	BB	DD	BB	BB	BB	BB	BB	BB	BB	BB	DD	BB	DD	DD	DD
chr5_5208373_5208388	DD	DD	DD	DD	BB	DD	DD	DD	BB	BB	BB	DD	BB	DD	DD	BB	DD	BB	BB	DD	BB	DD	DD	DD	DD	BB	BB	DD	DD	DD	DD	DD	DD	BB	BB	DD	BB	BB	BB	BB	BB	BB	BB	BB	DD	BB	DD	DD	DD
chr5_5212001_5212028	DD	DD	DD	DD	BB	DD	DD	DD	BB	BB	BB	DD	BB	DD	DD	BB	DD	BB	BB	DD	BB	DD	DD	DD	DD	BB	BB	DD	DD	DD	DD	DD	DD	BB	BB	DD	BB	BB	BB	BB	BB	BB	BB	BB	DD	BB	DD	DD	DD
chr5_5213143_5213162	DD	DD	DD	DD	BB	DD	DD	DD	BB	bd	BB	DD	BB	DD	DD	BB	DD	BB	BB	DD	BB	DD	DD	DD	DD	BB	BB	DD	DD	DD	DD	DD	DD	BB	BB	DD	BB	BB	BB	BB	BB	BB	BB	BB	DD	BB	DD	DD	DD
chr5_5232866_5232883	DD	DD	DD	DD	BB	DD	DD	DD	BB	BB	BB	DD	BB	DD	DD	BB	DD	BB	BB	DD	BB	DD	DD	DD	DD	BB	BB	DD	DD	DD	DD	DD	DD	BB	BB	DD	BB	BB	BB	BB	BB	BB	BB	BB	DD	BB	DD	DD	DD
chr5_5238607_5238646	DD	DD	DD	DD	BB	DD	DD	DD	BB	BB	BB	DD	BB	DD	DD	BB	DD	BB	BB	DD	BB	DD	DD	DD	DD	BB	BB	DD	DD	DD	DD	DD	DD	BB	BB	DD	BB	BB	BB	BB	BB	BB	BB	BB	DD	BB	DD	DD	DD
chr5_5256201_5256215	DD	DD	DD	DD	BB	DD	DD	DD	BB	BB	BB	DD	BB	DD	DD	BB	DD	BB	BB	DD	BB	DD	DD	DD	DD	BB	BB	DD	DD	DD	DD	DD	DD	BB	BB	DD	BB	BB	BB	BB	BB	BB	BB	BB	DD	BB	DD	DD	DD
chr5_5266524_5266543	DD	DD	DD	DD	BB	DD	DD	DD	BB	BB	BB	DD	BB	DD	DD	BB	DD	BB	BB	DD	BB	DD	DD	DD	DD	BB	BB	DD	DD	DD	DD	DD	DD	BB	BB	DD	BB	BB	BB	BB	BB	BB	BB	BB	DD	BB	DD	DD	DD
chr5_5267927_5267971	DD	DD	DD	DD	BB	DD	DD	DD	BB	BB	BB	DD	BB	DD	DD	BB	DD	BB	BB	DD	BB	DD	DD	DD	DD	BB	BB	DD	DD	DD	DD	DD	DD	BB	BB	DD	BB	BB	BB	BB	BB	BB	BB	BB	DD	BB	DD	DD	DD
chr5_5319873_5319896	DD	DD	DD	DD	BB	DD	DD	DD	BB	BB	BB	DD	BB	DD	DD	BB	DD	BB	BB	DD	BB	DD	DD	DD	DD	BB	BB	DD	DD	DD	DD	DD	DD	BB	BB	DD	BB	BB	BB	BB	BB	BB	BB	BB	DD	BB	DD	DD	DD
chr5_5337018_5337031	DD	DD	DD	DD	BB	DD	DD	DD	BB	BB	BB	DD	BB	DD	DD	BB	DD	BB	BB	DD	BB	DD	DD	DD	DD	BB	BB	DD	DD	DD	DD	DD	DD	BB	BB	DD	BB	BB	BB	BB	BB	BB	BB	BB	DD	BB	DD	DD	DD
chr5_5338241_5338262	DD	DD	DD	DD	BB	DD	DD	DD	BB	BB	BB	DD	BB	DD	DD	BB	DD	BB	BB	DD	BB	DD	DD	DD	DD	BB	BB	DD	DD	DD	DD	DD	DD	BB	BB	DD	BB	BB	bn	BB	BB	BB	BB	BB	DD	BB	DD	DD	DD
chr5_5338452_5338491	DD	DD	DD	DD	BB	DD	DD	DD	BB	BB	BB	DD	BB	DD	DD	BB	DD	BB	BB	DD	BB	DD	DD	DD	DD	bn	BB	DD	DD	DD	DD	DD	DD	BB	BB	DD	BB	BB	BB	BB	BB	BB	BB	BB	DD	BB	DD	DD	DD
chr5_5387814_5387825	df	df	df	df	FF	DD	df	df	FF	FF	FF	df	FF	df	df	FF	FF	FF	FF	df	FF	df	df	df	df	FF	FF	df	df	df	df	df	df	FF	FF	DD	FF	FF	FF	FF	FF	FF	FF	FF	df	FF	df	df	FF
chr5_5388543_5388557	DD	DD	DD	DD	BB	DD	DD	DD	BB	BB	BB	DD	BB	DD	DD	BB	BB	BB	BB	DD	BB	DD	DD	DD	DD	BB	BB	DD	DD	DD	DD	DD	DD	BB	BB	DD	BB	BB	BB	BB	BB	BB	BB	BB	DD	BB	DD	DD	NA
chr5_5434975_5435010	DD	DD	DD	DD	BB	DD	DD	DD	BB	BB	BB	DD	NA	DD	DD	BB	BB	BB	BB	DD	BB	DD	DD	DD	DD	BB	BB	DD	DD	DD	DD	DD	DD	BB	BB	DD	BB	BB	BB	BB	BB	BB	BB	BB	DD	BB	DD	DD	BB
chr5_5502496_5502523	DD	DD	DD	DD	BB	DD	DD	DD	BB	BB	NA	DD	NA	DD	DD	BB	NA	BB	BB	DD	BB	DD	DD	DD	DD	BB	BB	DD	DD	DD	DD	DD	DD	BB	BB	DD	BB	BB	BB	BB	BB	BB	BB	BB	DD	BB	DD	DD	BB
chr5_5534954_5534993	FF	NA	FF	FF	FF	FF	FF	NN	FF	FF	FF	FF	FF	FF	FF	FF	FF	FF	FF	FF	FF	NA	FF	FF	FF	NA	FF	FF	FF	FF	NA	FF	FF	NA	FF	FF	FF	NA	FF	fn	NA	FF	FF	FF	FF	FF	FF	FF	FF
chr5_5623930_5623974	DD	DD	DD	DD	DD	DD	DD	DD	BB	DD	DD	DD	DD	DD	DD	DD	DD	DD	DD	DD	DD	DD	DD	DD	DD	BB	BB	DD	DD	DD	DD	DD	DD	BB	BB	DD	bd	BB	BB	BB	BB	BB	BB	BB	DD	bd	DD	DD	BB
chr5_5780295_5780334	NA	DD	DD	NA	BB	DD	DD	DD	BB	BB	BB	DD	BB	DD	DD	BB	BB	BB	BB	DD	BB	DD	DD	DD	DD	bn	BB	DD	DD	DD	NA	DD	DD	BB	BB	DD	NN	NA	BB	BB	BB	BB	NA	NA	DD	BB	DD	DD	BB
chr5_5835968_5836027	DD	DD	DD	DD	BB	DD	DD	DD	BB	NA	BB	DD	NN	DD	DD	BB	BB	BB	BB	BB	BB	DD	NA	BB	DD	NA	BB	DD	DD	DD	DD	dn	DD	BB	BB	DD	NA	BB	BB	BB	NA	BB	BB	BB	DD	NA	DD	NN	NA
chr5_5859621_5859665	NA	DD	NA	DD	BB	dn	DD	DD	NA	BB	BB	DD	BB	DD	DD	BB	BB	BB	BB	DD	BB	NA	DD	DD	DD	NA	BB	DD	NA	DD	NA	DD	DD	BB	BB	DD	BB	BB	BB	NA	BB	BB	BB	BB	NA	BB	DD	DD	BB
chr5_5898718_5898753	df	df	df	df	FF	df	df	df	FF	FF	FF	df	FF	df	df	FF	FF	FF	FF	df	FF	df	df	df	df	FF	DD	df	df	df	df	df	df	FF	FF	df	FF	FF	FF	FF	FF	FF	FF	FF	df	FF	df	df	FF
chr5_5900413_5900436	DD	DD	DD	DD	BB	DD	DD	DD	BB	BB	BB	DD	BB	DD	DD	BB	BB	BB	BB	DD	BB	DD	DD	DD	DD	BB	BB	DD	DD	DD	DD	DD	DD	BB	BB	DD	BB	BB	BB	BB	BB	BB	BB	BB	DD	BB	DD	DD	BB
chr5_5999975_5999990	FF	FF	FF	FF	FF	FF	FF	FF	FF	NA	FF	FF	NA	FF	FF	FF	FF	FF	FF	FF	FF	FF	FF	FF	FF	NA	FF	FF	FF	FF	FF	FF	FF	FF	FF	FF	FF	FF	FF	FF	NA	FF	FF	FF	FF	FF	FF	FF	FF
chr5_6016274_6016317	FF	FF	FF	FF	FF	NA	FF	FF	FF	FF	FF	NN	FF	FF	FF	FF	FF	FF	FF	FF	FF	FF	FF	FF	FF	NN	FF	FF	FF	FF	FF	FF	NA	FF	FF	FF	FF	FF	FF	FF	NA	FF	FF	FF	FF	FF	FF	FF	FF
chr5_6053624_6053673	FF	FF	FF	FF	FF	FF	FF	FF	FF	FF	FF	FF	FF	FF	FF	FF	FF	FF	FF	NN	FF	FF	FF	FF	FF	FF	FF	FF	FF	FF	FF	FF	FF	FF	FF	FF	FF	FF	FF	FF	NA	FF	FF	FF	FF	FF	FF	FF	FF
chr5_6256090_6256125	FF	FF	FF	FF	FF	NA	FF	FF	FF	FF	NA	FF	FF	FF	FF	FF	FF	NA	FF	FF	FF	NA	FF	FF	NA	NA	FF	FF	FF	FF	FF	NA	FF	FF	FF	FF	FF	FF	FF	FF	NA	FF	FF	FF	FF	FF	FF	FF	FF
chr5_6367308_6367337	DD	DD	DD	DD	BB	DD	DD	DD	BB	BB	BB	DD	BB	DD	DD	BB	BB	BB	BB	DD	BB	DD	DD	DD	DD	BB	BB	DD	DD	DD	DD	DD	DD	BB	BB	DD	BB	BB	BB	BB	BB	BB	BB	BB	DD	BB	DD	DD	BB
chr5_6453194_6453221	DD	DD	DD	DD	BB	DD	DD	DD	BB	BB	BB	DD	BB	DD	DD	BB	BB	BB	BB	DD	BB	DD	DD	DD	DD	BB	BB	DD	DD	DD	DD	DD	DD	BB	BB	DD	BB	BB	BB	BB	BB	BB	BB	BB	DD	BB	DD	DD	BB
chr5_6473621_6473660	DD	DD	DD	DD	BB	DD	DD	DD	BB	BB	BB	DD	BB	DD	DD	BB	BB	BB	BB	DD	BB	DD	DD	DD	DD	BB	BB	DD	DD	DD	DD	DD	DD	BB	BB	DD	BB	BB	BB	BB	BB	BB	BB	BB	DD	BB	DD	DD	BB
chr5_6531730_6531753	DD	DD	DD	DD	BB	DD	DD	DD	BB	BB	BB	DD	bn	DD	DD	BB	BB	BB	BB	DD	BB	DD	DD	DD	DD	BB	BB	DD	DD	DD	DD	DD	DD	BB	BB	DD	BB	BB	BB	BB	BB	BB	BB	BB	DD	BB	DD	DD	bd
chr5_6531807_6531824	dd	dd	dd	DD	BB	dd	dd	dd	BB	BB	BB	dd	BB	dd	DD	BB	BB	BB	BB	dd	BB	dd	dd	dd	dd	BB	BB	dd	dd	dd	dd	dd	DD	BB	BB	dd	BB	BB	BB	BB	BB	BB	BB	BB	dd	BB	dd	dd	BB
chr5_6579378_6579401	DD	DD	DD	DD	BB	DD	DD	DD	BB	BB	BB	DD	BB	DD	DD	BB	BB	BB	BB	DD	BB	DD	DD	DD	DD	BB	BB	DD	DD	DD	DD	DD	DD	BB	BB	DD	BB	BB	BB	BB	BB	BB	BB	BB	DD	BB	DD	DD	BB
chr5_6584894_6584913	DD	DD	DD	DD	BB	DD	dn	DD	BB	BB	BB	DD	BB	DD	DD	BB	BB	BB	BB	DD	BB	DD	DD	DD	DD	BB	BB	DD	DD	DD	DD	DD	DD	BB	BB	DD	BB	BB	BB	BB	BB	BB	BB	BB	DD	BB	DD	DD	BB
chr5_6635108_6635129	DD	DD	DD	DD	BB	DD	DD	DD	BB	BB	BB	DD	BB	DD	DD	BB	BB	BB	BB	DD	BB	DD	DD	DD	DD	BB	BB	DD	DD	DD	DD	DD	DD	BB	BB	DD	BB	BB	BB	BB	BB	BB	BB	BB	DD	BB	DD	DD	BB
chr5_6641117_6641130	DD	DD	DD	DD	BB	DD	DD	DD	BB	BB	BB	DD	BB	DD	DD	BB	BB	BB	BB	DD	BB	DD	DD	DD	DD	BB	BB	DD	DD	DD	DD	DD	DD	BB	BB	DD	BB	BB	BB	BB	BB	BB	BB	BB	DD	BB	DD	DD	BB
chr5_6642589_6642616	DD	DD	DD	DD	BB	DD	DD	DD	BB	BB	BB	DD	BB	DD	DD	BB	BB	BB	BB	DD	BB	DD	DD	DD	DD	BB	BB	DD	DD	DD	DD	DD	DD	BB	BB	DD	BB	BB	BB	BB	BB	BB	BB	BB	DD	BB	DD	DD	BB
chr5_6660116_6660130	DD	DD	DD	DD	BB	DD	DD	DD	BB	BB	BB	DD	BB	DD	DD	BB	BB	BB	BB	DD	BB	DD	DD	DD	DD	BB	BB	DD	DD	DD	DD	DD	DD	BB	BB	DD	BB	BB	BB	BB	BB	BB	BB	BB	DD	BB	DD	DD	BB
chr5_6675220_6675243	DD	DD	DD	DD	BB	DD	DD	DD	BB	BB	BB	DD	BB	DD	DD	BB	BB	BB	BB	DD	BB	DD	DD	DD	DD	BB	BB	DD	DD	DD	DD	DD	DD	BB	BB	DD	BB	BB	BB	BB	BB	BB	BB	BB	DD	BB	DD	DD	BB
chr5_6699866_6699893	DD	DD	dn	DD	BB	DD	DD	dn	BB	BB	BB	DD	BB	dn	DD	BB	BB	BB	BB	dn	BB	DD	dn	DD	DD	BB	BB	DD	dn	dn	dn	dn	dn	BB	BB	DD	BB	BB	BB	BB	BB	BB	BB	BB	DD	BB	DD	DD	BB
chr5_6782043_6782090	DD	DD	DD	DD	BB	BB	DD	BB	BB	BB	BB	DD	BB	DD	DD	BB	BB	BB	BB	DD	BB	DD	DD	DD	DD	BB	BB	DD	DD	DD	DD	DD	DD	BB	BB	DD	BB	BB	BB	BB	BB	BB	BB	BB	DD	BB	DD	DD	BB
chr5_6817534_6817577	DD	DD	DD	DD	BB	DD	DD	DD	BB	BB	BB	DD	BB	DD	DD	BB	BB	BB	BB	DD	BB	DD	DD	DD	DD	BB	BB	DD	DD	DD	DD	DD	DD	BB	BB	DD	BB	BB	BB	BB	BB	BB	BB	BB	DD	BB	DD	DD	BB
chr5_6960600_6960624	DD	DD	DD	DD	BB	DD	DD	DD	BB	BB	BB	DD	BB	DD	DD	BB	BB	BB	BB	DD	BB	DD	DD	DD	DD	BB	BB	DD	DD	DD	DD	DD	DD	BB	BB	DD	BB	BB	BB	BB	BB	BB	BB	BB	DD	BB	DD	DD	BB
chr5_6998461_6998500	DD	DD	DD	DD	BB	DD	DD	DD	BB	BB	BB	DD	BB	DD	DD	BB	BB	BB	BB	DD	BB	DD	DD	DD	DD	BB	BB	DD	DD	DD	DD	DD	DD	BB	BB	DD	BB	BB	BB	BB	BB	BB	BB	BB	DD	BB	DD	DD	BB
chr5_7003674_7003709	DD	NA	DD	NA	BB	NA	DD	DD	NA	DD	BB	DD	BB	DD	dn	BB	BB	NA	BB	DD	DD	DD	DD	DD	DD	NA	BB	DD	DD	NA	NA	NA	DD	BB	BB	NA	BB	NA	BB	BB	NA	BB	BB	BB	DD	NN	DD	DD	NA
chr5_7010312_7010331	DD	DD	DD	DD	BB	DD	DD	DD	BB	BB	BB	DD	BB	DD	DD	BB	BB	BB	BB	DD	BB	DD	DD	DD	DD	BB	BB	DD	DD	DD	DD	DD	DD	BB	BB	DD	BB	BB	BB	BB	BB	BB	BB	BB	DD	BB	DD	DD	BB
chr5_7032319_7032342	DD	DD	DD	DD	BB	DD	DD	DD	BB	BB	BB	DD	BB	DD	DD	BB	BB	BB	BB	DD	BB	DD	DD	DD	DD	BB	BB	DD	DD	DD	DD	DD	DD	BB	BB	DD	BB	BB	BB	BB	BB	BB	BB	BB	DD	BB	DD	DD	BB
chr5_7070845_7070871	DD	DD	DD	DD	BB	DD	DD	DD	BB	BB	BB	DD	BB	DD	DD	BB	BB	BB	BB	DD	BB	DD	DD	DD	DD	BB	BB	DD	DD	DD	DD	DD	DD	BB	BB	DD	BB	BB	BB	BB	BB	BB	BB	BB	DD	BB	DD	DD	BB
chr5_7092275_7092310	DD	DD	DD	DD	BB	DD	DD	DD	BB	BB	BB	DD	BB	DD	DD	BB	BB	BB	BB	DD	BB	DD	DD	DD	DD	BB	BB	DD	DD	DD	DD	DD	DD	BB	BB	DD	BB	BB	BB	BB	BB	BB	BB	BB	DD	BB	DD	DD	BB
chr5_7159441_7159468	DD	DD	DD	DD	BB	DD	DD	DD	BB	BB	BB	DD	BB	DD	DD	BB	BB	BB	BB	DD	BB	DD	DD	DD	DD	BB	BB	DD	DD	DD	DD	DD	DD	BB	BB	DD	BB	BB	BB	BB	BB	BB	BB	BB	DD	BB	DD	DD	BB
chr5_7166641_7166656	DD	DD	DD	DD	BB	DD	DD	DD	BB	BB	BB	DD	BB	DD	DD	BB	BB	BB	BB	DD	BB	DD	DD	DD	DD	BB	BB	DD	DD	DD	DD	DD	DD	BB	BB	DD	BB	BB	BB	BB	BB	BB	BB	BB	DD	BB	DD	DD	BB
chr5_7170247_7170260	DD	DD	DD	DD	BB	DD	DD	DD	BB	BB	BB	DD	BB	DD	DD	BB	BB	BB	BB	DD	BB	DD	DD	DD	DD	BB	BB	DD	DD	DD	DD	DD	DD	BB	BB	DD	BB	BB	BB	BB	BB	BB	BB	BB	DD	BB	DD	DD	BB
chr5_7218204_7218223	DD	DD	DD	DD	BB	DD	DD	DD	BB	BB	BB	DD	BB	DD	DD	BB	BB	BB	BB	DD	BB	DD	DD	DD	DD	BB	BB	DD	DD	DD	DD	DD	DD	BB	BB	DD	BB	BB	BB	BB	BB	bn	BB	BB	DD	BB	DD	DD	BB
chr5_7224247_7224261	DD	DD	DD	DD	BB	DD	DD	DD	BB	BB	BB	DD	BB	DD	DD	BB	BB	BB	BB	DD	BB	DD	DD	DD	DD	BB	BB	DD	DD	DD	DD	DD	DD	BB	BB	DD	BB	BB	BB	BB	BB	BB	BB	BB	DD	BB	DD	DD	BB
chr5_7227994_7228021	DD	DD	DD	DD	BB	DD	DD	DD	BB	BB	BB	dn	BB	DD	DD	BB	BB	BB	BB	DD	BB	DD	DD	DD	DD	BB	BB	DD	DD	DD	DD	DD	DD	BB	BB	DD	BB	BB	BB	BB	BB	BB	BB	BB	DD	BB	DD	DD	BB
chr5_7228964_7228999	DD	DD	DD	dd	BB	dd	DD	DD	BB	BB	BB	DD	BB	DD	DD	BB	BB	BB	BB	dd	BB	dd	dd	DD	DD	BB	BB	dd	dd	DD	dd	DD	DD	BB	BB	DD	BB	BB	BB	BB	BB	BB	BB	BB	DD	BB	DD	dd	BB
chr5_7239225_7239250	DD	DD	DD	DD	BB	DD	dn	DD	BB	BB	BB	DD	BB	DD	DD	BB	BB	BB	BB	DD	BB	dn	DD	DD	DD	BB	BB	DD	DD	DD	DD	DD	DD	BB	BB	DD	BB	BB	BB	BB	BB	BB	BB	BB	DD	BB	DD	dn	BB
chr5_7246789_7246820	DD	DD	DD	DD	BB	DD	DD	DD	BB	BB	BB	DD	BB	DD	DD	BB	BB	BB	BB	DD	BB	DD	DD	DD	DD	BB	BB	DD	DD	DD	DD	DD	DD	BB	BB	DD	BB	BB	BB	BB	BB	BB	BB	BB	DD	BB	DD	DD	BB
chr5_7254339_7254368	DD	DD	DD	NA	BB	DD	DD	DD	BB	BB	BB	DD	BB	DD	DD	BB	BB	BB	BB	DD	NA	DD	DD	DD	DD	BB	NA	DD	DD	DD	DD	DD	DD	BB	BB	DD	NA	BB	BB	BB	NA	BB	BB	BB	DD	BB	DD	DD	BB
chr5_7275391_7275454	dn	DD	DD	DD	BB	DD	DD	DD	BB	BB	BB	NA	BB	DD	DD	NA	NA	BB	BB	DD	BB	DD	DD	DD	DD	BB	NA	DD	DD	DD	DD	NA	DD	BB	BB	DD	BB	BB	BB	NA	NA	BB	NN	BB	DD	NA	DD	DD	NA
chr5_7300494_7300529	DD	DD	DD	DD	NA	NA	DD	NN	BB	NA	BB	DD	BB	bd	NA	BB	NA	BB	NA	NA	BB	DD	DD	NA	DD	BB	BB	NA	NA	NA	DD	DD	NN	BB	BB	NA	NA	BB	BB	BB	BB	bn	NA	BB	DD	BB	NA	DD	BB
chr5_7357682_7357729	NA	FF	FF	FF	NA	FF	FF	FF	FF	FF	NA	FF	NA	FF	NA	NA	NA	FF	NA	NA	FF	FF	NA	FF	FF	FF	FF	FF	FF	NA	FF	FF	FF	FF	FF	FF	FF	FF	FF	FF	NA	FF	FF	FF	FF	FF	FF	FF	FF
chr5_7578204_7578255	NA	DD	DD	NA	BB	dn	DD	BB	BB	BB	BB	DD	BB	NA	DD	BB	BB	BB	BB	DD	BB	DD	DD	DD	DD	NA	NN	DD	DD	BB	NA	DD	DD	BB	BB	NA	BB	BB	BB	NA	BB	BB	BB	BB	DD	BB	DD	DD	NA
chr5_7714413_7714444	NA	BB	UU	BB	BB	BB	BB	NA	BB	BB	bu	BB	BB	BB	BB	BB	BB	NA	BB	BB	BB	BB	BB	BB	BB	BB	NA	BB	BB	BB	BB	BB	BB	BB	BB	BB	BB	NA	BB	BB	BB	BB	BB	BB	BB	BB	BB	BB	BB
chr5_7755891_7755926	FF	FF	FF	FF	FF	FF	FF	FF	FF	FF	FF	FF	FF	FF	FF	FF	FF	FF	FF	FF	FF	FF	FF	FF	FF	FF	FF	FF	FF	FF	FF	FF	FF	FF	FF	FF	FF	FF	FF	FF	FF	FF	FF	FF	FF	FF	FF	FF	FF
chr5_7860151_7860202	DD	DD	DD	DD	DD	DD	DD	UU	DD	NA	NA	DD	UU	DD	DD	DD	DD	DD	DD	DD	NA	du	DD	DD	DD	DD	NA	DD	DD	DD	DD	DD	DD	NA	DD	DD	DD	NA	NA	DD	NA	DD	DD	NA	DD	DD	DD	DD	DD
chr5_7889503_7889554	DD	DD	DD	DD	NA	DD	DD	DD	DD	DD	DD	DD	DD	DD	DD	DD	NA	DD	DD	DD	DD	DD	DD	DD	DD	NA	NA	DD	DD	du	DD	DD	DD	DD	DD	DD	du	DD	DD	DD	DD	DD	DD	DD	DD	NA	DD	DD	NA
chr5_7899581_7899628	NA	DD	DD	DD	NA	NA	DD	DD	DD	DD	NA	NA	DD	DD	DD	NA	DD	DD	DD	DD	DD	DD	DD	DD	DD	NA	DD	bd	DD	NA	DD	DD	NA	BB	NA	DD	DD	DD	BB	DD	BB	NA	NA	BB	DD	NA	NA	DD	BB
chr5_8009285_8009324	FF	FF	FF	FF	FF	FF	FF	FF	FF	NN	FF	FF	FF	NA	FF	FF	FF	FF	FF	FF	FF	FF	FF	FF	FF	FF	FF	FF	FF	FF	FF	FF	FF	FF	FF	FF	FF	FF	FF	FF	FF	FF	FF	FF	FF	FF	FF	FF	FF
chr5_8163075_8163110	FF	FF	FF	FF	FF	FF	FF	FF	fn	NA	FF	FF	NN	FF	FF	FF	FF	FF	FF	FF	FF	FF	FF	FF	FF	FF	FF	FF	FF	FF	FF	FF	FF	FF	FF	FF	FF	FF	FF	NA	FF	FF	FF	FF	FF	FF	FF	FF	FF
chr5_8298670_8298705	fn	NA	FF	FF	FF	FF	FF	FF	FF	fn	FF	FF	NA	FF	NN	FF	NA	FF	FF	NA	FF	NA	FF	FF	FF	NA	FF	FF	fn	NA	NA	NA	NA	fn	NA	NA	FF	FF	FF	FF	NA	NA	FF	FF	FF	FF	NA	NA	FF
chr5_8460418_8460469	DD	DD	BB	DD	BB	NA	DD	DD	NA	BB	BB	DD	BB	DD	DD	DD	BB	NA	BB	DD	BB	DD	DD	DD	DD	BB	BB	DD	DD	DD	DD	DD	DD	BB	NA	DD	BB	BB	BB	BB	BB	BB	BB	BB	NA	NA	DD	DD	BB
chr5_8773721_8773772	NA	BB	NA	BB	BB	bn	NN	NA	BB	BB	BB	BB	BB	BB	BB	BB	NN	BB	BB	NN	BB	NN	BB	BB	BB	NA	BB	BB	BB	BB	BB	BB	bd	BB	BB	BB	BB	BB	DD	BB	BB	BB	NA	BB	DD	BB	DD	DD	BB
chr5_8779430_8779473	FF	FF	NA	NA	FF	NA	FF	FF	NA	NA	nn	FF	NA	FF	FF	NA	FF	NA	FF	FF	fn	FF	FF	fn	FF	NA	FF	FF	FF	FF	FF	NA	FF	FF	NA	FF	FF	FF	FF	FF	NA	NA	FF	FF	NN	FF	NN	NN	NA
chr5_8804518_8804553	FF	FF	FF	NA	NA	FF	FF	FF	NA	FF	NA	FF	FF	FF	FF	FF	FF	FF	NA	FF	FF	FF	FF	FF	FF	FF	FF	NA	FF	NA	FF	FF	FF	FF	FF	FF	FF	FF	FF	FF	NA	FF	FF	NA	FF	NA	FF	FF	FF
chr5_8837827_8837876	FF	fn	FF	FF	NA	FF	FF	FF	FF	FF	NA	FF	FF	FF	FF	FF	FF	FF	FF	FF	FF	FF	FF	FF	FF	NA	NN	FF	FF	FF	FF	FF	FF	FF	FF	FF	FF	NA	FF	FF	FF	FF	FF	NA	FF	NA	FF	NA	NA
chr5_8947979_8947998	FF	FF	FF	FF	FF	FF	FF	FF	FF	FF	FF	FF	FF	FF	FF	FF	FF	FF	FF	FF	FF	FF	FF	FF	FF	FF	FF	FF	FF	FF	FF	NN	FF	FF	FF	FF	FF	FF	FF	FF	FF	FF	FF	FF	FF	NA	FF	FF	FF
chr5_8957991_8958032	FF	FF	NA	FF	FF	NA	FF	FF	FF	FF	FF	FF	NA	FF	NN	NA	FF	FF	NA	FF	FF	FF	FF	FF	FF	NA	NA	FF	FF	FF	FF	FF	FF	FF	FF	FF	FF	FF	FF	FF	NA	FF	FF	FF	FF	NA	FF	NA	FF
chr5_9063230_9063273	NN	DD	DD	DD	BB	DD	DD	DD	BB	BB	BB	NA	BB	DD	NA	BB	BB	BB	BB	DD	BB	DD	DD	NA	NN	BB	BB	DD	DD	DD	DD	DD	DD	BB	BB	DD	BB	BB	DD	BB	BB	BB	BB	BB	NA	BB	DD	NA	BB
chr5_9213060_9213079	FF	FF	FF	FF	FF	FF	FF	NN	FF	FF	FF	FF	FF	FF	FF	FF	FF	FF	FF	FF	FF	FF	FF	FF	FF	FF	FF	FF	FF	FF	FF	FF	FF	FF	FF	FF	FF	FF	FF	FF	FF	FF	FF	FF	FF	FF	FF	FF	FF
chr5_9444245_9444288	FF	FF	FF	FF	FF	FF	FF	FF	FF	FF	NA	FF	FF	FF	FF	FF	FF	FF	NA	FF	FF	NA	FF	FF	FF	FF	FF	FF	FF	FF	FF	NA	NN	FF	FF	FF	FF	FF	FF	FF	NA	FF	FF	FF	FF	FF	FF	FF	FF
chr5_9525277_9525312	FF	FF	FF	FF	FF	NA	FF	FF	FF	FF	FF	FF	FF	FF	FF	FF	FF	FF	FF	FF	FF	FF	FF	FF	FF	FF	FF	FF	FF	FF	NN	FF	FF	FF	FF	FF	FF	NA	FF	FF	FF	FF	FF	FF	FF	FF	FF	FF	FF
chr5_9531076_9531123	FF	FF	FF	FF	FF	FF	FF	FF	FF	FF	fn	FF	FF	FF	FF	FF	FF	NA	FF	FF	FF	FF	NA	FF	FF	FF	FF	FF	FF	FF	FF	FF	NA	FF	FF	FF	FF	FF	FF	FF	FF	FF	FF	FF	FF	NA	NA	FF	FF
chr5_9565604_9565648	FF	FF	FF	NA	FF	FF	FF	FF	FF	FF	NA	FF	NA	NN	FF	FF	FF	FF	FF	FF	FF	FF	FF	FF	FF	FF	NA	FF	NA	NA	FF	NA	FF	FF	FF	FF	FF	FF	FF	FF	FF	FF	FF	FF	FF	fn	FF	FF	FF
chr5_9652660_9652719	BB	dn	DD	NN	NA	NN	NN	BB	BB	NA	BB	DD	BB	DD	NN	NA	NA	BB	BB	NA	BB	DD	DD	BB	BB	NA	BB	DD	NN	DD	DD	NA	DD	BB	NA	BB	BB	NA	bn	DD	BB	BB	DD	BB	DD	BB	NA	DD	NA
chr5_9729097_9729156	NA	NN	NN	NA	FF	NA	NA	NN	FF	FF	NN	NN	FF	NN	NN	FF	FF	FF	NA	NA	NA	NN	NA	NN	NN	FF	NA	NA	FF	NA	FF	FF	FF	FF	NA	FF	fn	NA	FF	FF	FF	FF	FF	NN	FF	FF	FF	FF	NA
chr5_9773247_9773294	FF	FF	FF	FF	NA	FF	FF	FF	NA	NA	NN	FF	NN	FF	FF	NN	NA	NN	NA	FF	NN	FF	FF	FF	NN	NN	NN	FF	NA	NA	FF	FF	FF	NN	NN	FF	FF	NN	NA	FF	FF	NN	NN	NN	FF	NA	FF	FF	NN
chr5_9780815_9780859	BB	BB	BB	BB	BB	BB	BB	BB	BB	BB	BB	BB	BB	BB	BB	BB	BB	BB	BB	BB	BB	BB	BB	NA	BB	BB	BB	BB	BB	BB	BB	BB	DD	BB	BB	BB	BB	BB	BB	DD	BB	BB	BB	BB	DD	BB	DD	DD	BB
chr5_9951421_9951468	FF	FF	FF	FF	FF	FF	FF	NA	FF	NA	FF	FF	FF	FF	FF	FF	FF	FF	FF	NN	FF	FF	FF	FF	NA	NA	NA	FF	FF	FF	FF	FF	FF	FF	FF	FF	FF	FF	FF	FF	FF	FF	FF	FF	NA	NA	FF	FF	FF
chr5_9998408_9998447	NA	NA	fn	NA	FF	NA	FF	FF	FF	FF	FF	FF	NA	FF	FF	FF	FF	FF	FF	FF	FF	FF	NA	FF	FF	FF	FF	NA	FF	FF	FF	NA	NA	FF	NA	FF	NA	FF	FF	FF	NA	FF	FF	FF	FF	FF	FF	FF	NA
chr5_47619323_47619350	BB	DD	DD	BB	BB	BB	BB	BB	BB	BB	BB	DD	BB	DD	DD	DD	DD	DD	DD	BB	DD	BB	BB	DD	DD	BB	DD	DD	BB	BB	BB	BB	BB	DD	BB	BB	BB	BB	BB	DD	BB	DD	DD	BB	DD	BB	DD	DD	DD
chr5_47627529_47627567	NA	DD	DD	NN	nn	NA	NN	NN	NA	NN	NN	DD	NN	NA	DD	DD	NA	DD	DD	NN	DD	NN	NN	DD	DD	NA	DD	DD	NN	NA	NN	NN	NN	DD	NN	NA	NA	NN	NN	DD	NA	DD	DD	NN	DD	NN	DD	NA	NA
chr5_47645255_47645288	BB	dd	dd	NA	NA	BB	NN	bn	BB	NA	bn	dn	NA	dd	dd	dd	dd	dd	dd	BB	dd	BB	NA	dd	dd	NA	dd	NA	NA	NA	BB	NA	NA	dd	BB	BB	NA	BB	bn	dd	NA	dn	NA	BB	dd	NA	dd	dd	dd
chr5_47684697_47684708	BB	DD	DD	BB	BB	BB	BB	BB	BB	BB	BB	DD	BB	DD	DD	DD	DD	DD	DD	BB	DD	BB	BB	DD	DD	BB	DD	DD	BB	BB	BB	BB	BB	DD	BB	BB	BB	BB	BB	DD	BB	DD	DD	BB	DD	BB	DD	DD	DD
chr5_47697934_47697947	BB	DD	DD	BB	BB	BB	BB	BB	BB	BB	BB	DD	BB	DD	DD	DD	DD	DD	DD	BB	DD	BB	BB	DD	DD	BB	DD	DD	BB	BB	BB	BB	BB	DD	BB	BB	BB	BB	BB	dn	BB	DD	DD	bd	DD	BB	DD	DD	DD
chr5_47776422_47776433	BB	DD	DD	BB	BB	BB	BB	BB	BB	BB	BB	DD	BB	DD	DD	DD	DD	DD	DD	BB	DD	BB	BB	DD	DD	BB	DD	DD	BB	BB	BB	BB	BB	DD	BB	BB	BB	BB	BB	DD	BB	DD	DD	BB	DD	BB	DD	DD	DD
chr5_47805904_47805955	NA	dn	NA	BB	BB	NA	BB	BB	BB	NA	NA	dd	BB	dn	dd	dd	dd	NA	NA	BB	dd	BB	BB	dd	NA	NA	dd	dd	BB	BB	BB	BB	BB	dd	BB	NN	NN	BB	NN	NA	BB	NA	dd	BB	dd	NA	dd	NA	dd
chr5_47808781_47808792	BB	DD	DD	BB	BB	BB	BB	BB	BB	BB	BB	DD	BB	DD	DD	DD	DD	DD	DD	BB	DD	BB	BB	DD	DD	BB	DD	dn	BB	BB	BB	BB	BB	DD	BB	BB	BB	BB	BB	DD	BB	DD	DD	BB	DD	BB	DD	DD	DD
chr5_47809725_47809764	BB	DD	DD	BB	BB	BB	BB	BB	BB	BB	BB	DD	BB	DD	DD	DD	DD	DD	DD	BB	DD	BB	BB	DD	DD	BB	DD	dn	BB	BB	BB	BB	BB	DD	BB	BB	BB	BB	BB	DD	BB	DD	DD	BB	DD	BB	DD	DD	DD
chr5_47839611_47839626	BB	DD	DD	BB	BB	BB	BB	BB	BB	BB	BB	DD	BB	DD	DD	DD	DD	DD	DD	BB	DD	BB	BB	DD	DD	BB	DD	DD	BB	BB	BB	BB	BB	DD	BB	BB	BB	BB	BB	DD	BB	DD	DD	BB	DD	BB	DD	DD	DD
chr5_47907598_47907609	FF	df	df	FF	FF	FF	FF	FF	FF	FF	FF	df	FF	df	DD	df	df	df	df	FF	df	FF	FF	DD	df	FF	df	df	FF	FF	FF	FF	FF	df	FF	FF	FF	FF	FF	df	FF	df	df	FF	df	FF	df	df	df
chr5_47946632_47946653	BB	DD	DD	BB	BB	BB	BB	BB	BB	BB	BB	DD	BB	DD	DD	DD	DD	DD	DD	BB	DD	BB	BB	DD	DD	BB	DD	DD	BB	BB	BB	BB	BB	DD	BB	BB	BB	BB	BB	DD	BB	DD	DD	BB	DD	BB	DD	DD	DD
chr5_48012928_48012983	BB	DD	DD	NA	BB	BB	BB	NA	BB	BB	BB	NN	NA	DD	DD	DD	DD	DD	NA	BB	DD	BB	bn	DD	DD	NA	NA	NN	bn	NA	NA	BB	NN	DD	NA	BB	BB	BB	BB	DD	NA	DD	DD	bn	DD	BB	DD	DD	DD
chr5_48017822_48017835	BB	DD	DD	BB	BB	BB	BB	BB	BB	BB	BB	DD	BB	DD	DD	DD	DD	DD	DD	BB	DD	bn	BB	DD	DD	BB	DD	DD	BB	BB	BB	BB	BB	DD	BB	BB	BB	BB	BB	DD	BB	DD	DD	BB	DD	BB	DD	DD	DD
chr5_48026017_48026040	BB	DD	DD	BB	BB	BB	BB	BB	BB	BB	BB	DD	BB	DD	DD	DD	DD	DD	DD	BB	DD	BB	BB	DD	DD	BB	DD	DD	BB	BB	BB	BB	BB	DD	BB	BB	BB	BB	BB	DD	BB	DD	DD	BB	DD	BB	DD	DD	DD
chr5_48029264_48029277	BB	DD	DD	BB	BB	BB	BB	BB	BB	BB	BB	DD	BB	DD	DD	DD	DD	DD	DD	BB	DD	BB	BB	DD	DD	BB	DD	DD	BB	BB	BB	BB	BB	DD	BB	BB	BB	BB	BB	DD	BB	DD	DD	BB	DD	BB	DD	DD	DD
chr5_48080051_48080071	BB	DD	dn	BB	BB	BB	BB	BB	BB	BB	BB	DD	BB	DD	DD	DD	DD	DD	dn	BB	DD	BB	BB	DD	DD	BB	DD	dn	BB	BB	BB	BB	BB	dn	BB	BB	BB	BB	BB	DD	BB	dn	DD	BB	DD	BB	DD	dn	DD
chr5_48081027_48081038	BB	DD	DD	BB	BB	BB	BB	BB	BB	BB	BB	DD	BB	DD	DD	DD	DD	DD	DD	BB	DD	BB	BB	DD	DD	BB	DD	DD	BB	BB	BB	BB	BB	DD	BB	BB	BB	BB	BB	DD	BB	DD	DD	BB	DD	BB	DD	DD	DD
chr5_48095292_48095319	BB	DD	DD	BB	BB	BB	BB	BB	BB	BB	BB	DD	BB	DD	DD	DD	DD	DD	DD	BB	DD	BB	BB	DD	DD	BB	DD	DD	BB	BB	BB	BB	BB	DD	BB	BB	BB	BB	BB	DD	BB	DD	DD	BB	DD	BB	DD	DD	DD
chr5_48116201_48116232	BB	DD	DD	BB	BB	BB	BB	BB	BB	BB	bd	DD	BB	DD	DD	DD	DD	DD	DD	BB	DD	BB	BB	DD	DD	BB	DD	DD	BB	BB	BB	BB	BB	DD	BB	BB	BB	BB	BB	DD	BB	DD	DD	BB	DD	BB	DD	DD	DD
chr5_48124439_48124466	fn	df	df	FF	FF	FF	FF	FF	FF	FF	FF	df	FF	DD	df	df	df	df	df	FF	df	FF	FF	df	df	FF	df	df	FF	FF	FF	FF	FF	df	FF	FF	FF	FF	FF	df	FF	df	df	FF	df	FF	df	df	df
chr5_48143074_48143139	BB	DD	DD	BB	BB	BB	BB	BB	BB	BB	BB	DD	BB	DD	DD	DD	DD	DD	DD	BB	DD	BB	BB	DD	DD	BB	DD	DD	BB	BB	BB	BB	BB	DD	BB	BB	BB	BB	BB	DD	BB	DD	DD	BB	DD	BB	DD	DD	DD
chr5_48149205_48149232	BB	DD	DD	bd	BB	BB	BB	BB	BB	BB	BB	DD	BB	DD	DD	DD	DD	DD	DD	BB	DD	BB	BB	DD	DD	BB	DD	DD	BB	BB	BB	BB	BB	DD	BB	BB	BB	BB	BB	DD	BB	DD	DD	BB	DD	BB	dn	DD	DD
chr5_48152581_48152607	BB	DD	DD	BB	BB	BB	BB	BB	BB	BB	BB	DD	BB	DD	DD	DD	DD	DD	DD	BB	DD	BB	BB	DD	dn	BB	DD	DD	BB	BB	BB	BB	BB	DD	BB	BB	BB	BB	BB	DD	BB	DD	DD	BB	DD	BB	DD	DD	DD
chr5_48198511_48198528	FF	df	df	FF	FF	FF	FF	FF	FF	FF	FF	df	FF	df	df	df	df	df	df	FF	df	FF	FF	df	fn	FF	df	df	FF	FF	FF	FF	FF	df	FF	FF	FF	FF	FF	df	FF	df	df	FF	df	FF	df	df	df
chr5_48203413_48203436	BB	DD	DD	BB	BB	BB	BB	BB	BB	BB	bn	DD	BB	DD	DD	dn	dn	DD	DD	BB	dn	BB	BB	DD	DD	BB	DD	DD	BB	BB	BB	BB	BB	DD	BB	BB	BB	BB	BB	DD	BB	DD	DD	BB	DD	BB	DD	DD	DD
chr5_48203446_48203485	FF	FF	NA	FF	FF	FF	FF	FF	FF	FF	NN	NA	FF	FF	FF	NN	FF	NA	FF	FF	fn	FF	FF	FF	FF	FF	FF	NA	FF	FF	FF	FF	FF	FF	FF	FF	FF	FF	NA	FF	FF	FF	FF	FF	FF	FF	NA	FF	FF
chr5_48205640_48205659	BB	DD	DD	BB	BB	BB	BB	BB	BB	BB	BB	DD	BB	DD	DD	DD	DD	DD	DD	BB	DD	BB	BB	DD	DD	BB	DD	DD	BB	BB	BB	BB	BB	DD	BB	BB	BB	BB	BB	DD	BB	DD	DD	BB	DD	BB	DD	DD	DD
chr5_48207517_48207552	FF	FF	FF	FF	FF	FF	NA	FF	FF	FF	FF	FF	FF	FF	FF	FF	FF	FF	FF	FF	FF	FF	FF	FF	FF	FF	FF	FF	FF	FF	FF	FF	FF	FF	FF	FF	FF	FF	FF	FF	FF	FF	FF	FF	FF	FF	FF	FF	FF
chr5_48212488_48212507	BB	DD	DD	BB	BB	BB	BB	BB	BB	BB	BB	DD	BB	DD	DD	DD	DD	DD	DD	BB	DD	BB	BB	DD	DD	BB	DD	DD	BB	BB	BB	BB	BB	DD	BB	BB	BB	BB	BB	DD	BB	DD	DD	BB	DD	BB	DD	DD	DD
chr5_48240160_48240175	BB	DD	DD	BB	BB	BB	BB	BB	BB	BB	BB	DD	BB	DD	DD	DD	DD	DD	DD	BB	DD	BB	BB	DD	DD	BB	DD	DD	BB	BB	BB	BB	BB	DD	BB	BB	BB	BB	BB	DD	BB	DD	DD	BB	DD	BB	DD	DD	DD
chr5_48258996_48259043	BB	DD	DD	BB	BB	BB	BB	BB	BB	BB	BB	DD	BB	DD	DD	DD	DD	DD	DD	BB	DD	BB	BB	DD	DD	BB	DD	DD	BB	BB	BB	BB	BB	DD	BB	BB	BB	BB	BB	DD	BB	DD	DD	BB	DD	BB	DD	DD	DD
chr5_48277258_48277285	BB	DD	DD	BB	BB	BB	BB	BB	BB	BB	BB	DD	BB	DD	DD	DD	DD	DD	DD	BB	DD	BB	BB	DD	DD	BB	DD	DD	BB	BB	BB	BB	BB	DD	BB	BB	BB	BB	BB	DD	BB	DD	DD	BB	DD	BB	DD	DD	DD
chr5_48281037_48281064	BB	DD	DD	BB	BB	BB	BB	BB	BB	BB	BB	DD	BB	DD	DD	DD	DD	DD	DD	BB	DD	BB	BB	DD	DD	BB	DD	DD	BB	BB	BB	BB	BB	DD	BB	BB	BB	BB	BB	DD	BB	DD	DD	BB	DD	BB	DD	DD	DD
chr5_48297851_48297900	BB	DD	DD	BB	BB	BB	BB	BB	BB	BB	BB	DD	BB	DD	DD	DD	DD	DD	DD	BB	DD	BB	BB	DD	DD	BB	DD	DD	BB	bd	BB	BB	BB	DD	BB	BB	BB	BB	BB	dn	BB	DD	DD	BB	DD	BB	DD	DD	DD
chr5_48365883_48365942	NA	DD	DD	BB	NA	BB	NA	BB	BB	NA	BB	DD	NA	NN	DD	NA	NN	DD	DD	BB	DD	BB	BB	DD	DD	NA	NA	DD	NN	NA	BB	NA	BB	DD	BB	BB	BB	BB	BB	DD	BB	NA	DD	BB	DD	BB	DD	DD	DD
chr5_48459315_48459378	BB	DD	NA	BB	BB	NA	BB	BB	NA	BB	BB	DD	BB	DD	DD	DD	DD	NN	NA	BB	NN	BB	bn	DD	DD	NA	DD	DD	BB	BB	BB	BB	BB	DD	BB	BB	BB	NA	NA	DD	BB	DD	DD	BB	DD	NA	DD	dn	NA
chr5_48508805_48508852	UU	du	DD	uu	UU	uu	UU	UU	UU	UU	UU	DD	uu	DD	DD	DD	DD	DD	DD	UU	DD	UU	UU	DD	DD	UU	DD	DD	UU	UU	UU	UU	UU	DD	UU	UU	UU	UU	UU	DD	UU	DD	DD	UU	DD	UU	DD	DD	DD
chr5_48512927_48512958	BB	DD	DD	BB	BB	BB	BB	BB	BB	BB	BB	DD	BB	DD	DD	DD	DD	DD	DD	BB	DD	BB	BB	DD	DD	BB	DD	DD	BB	BB	BB	BB	BB	DD	BB	BB	BB	BB	BB	DD	BB	DD	DD	BB	DD	BB	DD	DD	DD
chr5_48549964_48549977	BB	DD	DD	BB	BB	BB	BB	BB	BB	BB	BB	DD	BB	DD	DD	DD	DD	DD	DD	BB	DD	BB	BB	DD	DD	BB	DD	DD	BB	BB	BB	BB	BB	DD	BB	bn	BB	BB	BB	DD	BB	DD	DD	BB	DD	BB	DD	DD	DD
chr5_48571233_48571252	BB	DD	DD	BB	BB	BB	BB	BB	BB	BB	BB	DD	BB	DD	DD	DD	DD	DD	DD	BB	DD	BB	BB	DD	DD	BB	DD	DD	BB	BB	BB	BB	BB	DD	BB	BB	BB	BB	BB	DD	BB	DD	DD	BB	DD	BB	DD	DD	DD
chr5_48612558_48612617	FF	df	df	FF	FF	FF	FF	FF	FF	FF	FF	df	FF	fn	dn	df	df	dn	DD	FF	df	FF	FF	df	df	FF	df	df	FF	FF	FF	FF	FF	df	FF	FF	FF	FF	FF	df	FF	df	df	FF	df	FF	df	df	df
chr5_48708709_48708740	BB	DD	DD	BB	BB	BB	BB	BB	BB	BB	BB	DD	BB	DD	DD	DD	DD	DD	DD	BB	DD	BB	BB	DD	DD	BB	DD	DD	BB	BB	BB	BB	BB	DD	BB	BB	BB	BB	BB	DD	BB	DD	DD	BB	DD	BB	DD	DD	DD
chr5_48741917_48741940	BB	DD	DD	BB	BB	BB	BB	BB	BB	BB	BB	DD	BB	DD	DD	DD	DD	DD	DD	BB	DD	BB	BB	DD	DD	BB	DD	DD	BB	BB	BB	BB	BB	DD	BB	BB	BB	BB	BB	DD	BB	DD	DD	BB	DD	BB	DD	DD	DD
chr5_48775149_48775160	BB	DD	DD	BB	BB	BB	BB	BB	BB	BB	BB	DD	BB	DD	DD	DD	DD	DD	DD	BB	DD	BB	BB	DD	DD	BB	DD	DD	BB	BB	BB	BB	BB	DD	BB	BB	BB	BB	BB	DD	BB	DD	DD	BB	DD	BB	DD	DD	DD
chr5_48795211_48795222	BB	DD	DD	BB	BB	BB	BB	BB	BB	BB	BB	DD	BB	DD	DD	DD	DD	DD	DD	BB	DD	BB	BB	DD	DD	BB	DD	DD	BB	BB	BB	BB	BB	DD	BB	BB	BB	BB	BB	DD	BB	DD	DD	BB	DD	BB	DD	DD	DD
chr5_48813253_48813273	BB	DD	DD	BB	BB	BB	BB	BB	BB	BB	BB	DD	BB	DD	DD	DD	DD	DD	DD	BB	DD	BB	BB	DD	DD	BB	DD	DD	BB	BB	BB	BB	BB	DD	BB	BB	BB	BB	BB	DD	BB	DD	DD	BB	DD	BB	DD	DD	DD
chr5_48872966_48872983	BB	DD	DD	BB	BB	BB	BB	BB	BB	BB	BB	DD	BB	DD	DD	DD	DD	DD	DD	BB	DD	BB	BB	DD	DD	BB	DD	DD	BB	BB	BB	BB	BB	DD	BB	BB	BB	BB	BB	DD	BB	DD	DD	BB	DD	BB	DD	DD	DD
chr5_48950312_48950350	FF	FF	FF	FF	FF	FF	FF	FF	FF	FF	FF	FF	NA	FF	FF	FF	FF	FF	FF	NA	FF	FF	FF	FF	FF	FF	FF	FF	NA	FF	FF	NA	FF	FF	NA	FF	FF	FF	FF	fn	NA	FF	FF	FF	FF	NA	FF	FF	fn
chr5_48972414_48972478	NA	DD	DD	NN	NN	NN	NN	NN	NN	NN	NN	DD	NN	DD	DD	DD	DD	DD	DD	NN	DD	NN	NN	NA	DD	BB	DD	NA	BB	BB	NA	BB	BB	DD	BB	BB	BB	BB	BB	DD	NA	DD	DD	BB	DD	NN	DD	DD	DD
chr5_49206582_49206617	FF	FF	FF	NA	FF	FF	FF	FF	FF	FF	FF	FF	NA	NA	NA	FF	FF	FF	NA	FF	FF	FF	FF	FF	FF	FF	NA	FF	NA	NA	FF	FF	FF	FF	FF	FF	FF	FF	FF	FF	FF	NA	FF	FF	FF	FF	FF	NA	FF
chr5_49250423_49250452	BB	dn	DD	BB	BB	BB	bn	BB	BB	BB	BB	DD	BB	DD	DD	DD	DD	DD	DD	BB	DD	BB	BB	DD	DD	BB	bd	DD	BB	BB	BB	bn	BB	DD	BB	BB	BB	BB	BB	DD	BB	dn	bd	BB	DD	BB	DD	DD	DD
chr5_49271086_49271105	BB	DD	DD	BB	BB	BB	BB	BB	BB	BB	BB	DD	BB	DD	DD	DD	DD	DD	DD	BB	DD	BB	BB	DD	DD	BB	DD	DD	BB	BB	BB	BB	BB	DD	BB	bn	BB	BB	bn	DD	BB	DD	DD	BB	DD	BB	DD	DD	DD
chr5_49315084_49315138	FF	FF	NA	FF	FF	FF	FF	fn	FF	FF	FF	FF	FF	FF	FF	FF	FF	FF	FF	FF	FF	FF	FF	NN	FF	NA	NA	FF	FF	NA	FF	FF	FF	FF	FF	FF	FF	NA	FF	FF	NA	FF	FF	NA	FF	fn	FF	FF	FF
chr5_49350645_49350668	BB	DD	DD	BB	BB	BB	BB	BB	BB	BB	BB	DD	BB	DD	DD	DD	DD	DD	DD	BB	DD	BB	BB	DD	DD	BB	DD	DD	BB	BB	BB	BB	BB	DD	BB	BB	BB	BB	BB	DD	BB	DD	DD	BB	DD	BB	DD	DD	DD
chr5_49379149_49379162	BB	DD	DD	BB	BB	BB	BB	BB	BB	BB	BB	DD	BB	DD	DD	DD	DD	DD	DD	BB	DD	BB	BB	DD	DD	BB	DD	DD	BB	BB	BB	BB	BB	DD	BB	BB	BB	BB	BB	DD	BB	DD	DD	BB	DD	BB	DD	DD	DD
chr5_49392549_49392563	BB	DD	DD	BB	BB	BB	BB	BB	BB	BB	BB	DD	BB	DD	DD	DD	DD	DD	DD	BB	DD	BB	BB	DD	DD	BB	DD	DD	BB	BB	BB	BB	BB	DD	BB	BB	BB	BB	BB	DD	BB	DD	DD	BB	DD	BB	DD	DD	DD
chr5_49405752_49405765	BB	DD	DD	BB	BB	BB	BB	BB	BB	BB	BB	DD	BB	DD	DD	DD	DD	DD	DD	BB	DD	BB	BB	DD	DD	BB	DD	DD	BB	BB	BB	BB	BB	DD	BB	BB	BB	BB	BB	DD	BB	DD	DD	BB	DD	BB	DD	DD	DD
chr5_49438026_49438050	BB	DD	DD	BB	BB	BB	BB	BB	BB	BB	BB	DD	BB	DD	DD	DD	DD	DD	DD	BB	DD	BB	BB	DD	DD	BB	DD	DD	BB	BB	BB	BB	BB	DD	BB	BB	BB	BB	BB	DD	BB	DD	DD	BB	DD	BB	DD	DD	DD
chr5_49458936_49458965	BB	DD	DD	BB	BB	BB	BB	BB	BB	BB	BB	DD	BB	DD	DD	DD	DD	DD	DD	BB	DD	BB	BB	DD	DD	BB	DD	DD	BB	BB	BB	BB	BB	DD	BB	BB	BB	BB	BB	DD	BB	DD	DD	BB	DD	BB	DD	DD	DD
chr5_49490950_49490961	BB	DD	DD	BB	BB	BB	BB	BB	BB	BB	BB	DD	BB	DD	DD	DD	DD	DD	DD	BB	DD	BB	BB	DD	DD	BB	DD	DD	BB	BB	BB	BB	BB	DD	BB	BB	BB	BB	BB	DD	BB	DD	DD	BB	DD	BB	DD	DD	DD
chr5_49591969_49591988	BB	DD	DD	BB	BB	BB	BB	BB	BB	BB	BB	DD	BB	DD	DD	DD	DD	DD	DD	BB	DD	BB	BB	DD	DD	BB	DD	DD	BB	BB	BB	BB	BB	DD	BB	BB	BB	BB	BB	DD	BB	DD	DD	BB	DD	BB	DD	DD	DD
chr5_49605506_49605517	BB	DD	DD	BB	BB	BB	BB	BB	BB	BB	BB	DD	BB	DD	DD	DD	DD	DD	DD	BB	DD	BB	BB	DD	DD	BB	DD	DD	BB	BB	BB	BB	BB	DD	BB	BB	BB	BB	BB	DD	BB	DD	DD	BB	DD	BB	DD	DD	DD
chr5_49617108_49617132	BB	DD	dd	BB	BB	BB	BB	BB	BB	BB	BB	dd	BB	DD	dd	DD	DD	DD	dd	BB	DD	BB	BB	DD	DD	BB	dd	dd	BB	BB	BB	BB	BB	DD	BB	BB	BB	BB	BB	dd	BB	DD	dd	BB	DD	BB	dd	dd	dd
chr5_49634684_49634719	BB	DD	DD	BB	BB	BB	BB	BB	BB	BB	BB	DD	BB	DD	DD	DD	DD	DD	DD	BB	DD	BB	BB	DD	DD	BB	DD	DD	BB	BB	BB	BB	BB	DD	BB	BB	BB	BB	BB	DD	BB	DD	DD	BB	DD	BB	DD	DD	DD
chr5_49704315_49704330	BB	DD	DD	BB	BB	BB	BB	BB	BB	BB	BB	DD	BB	DD	DD	DD	DD	DD	DD	BB	DD	BB	BB	DD	DD	BB	DD	DD	BB	BB	BB	BB	BB	DD	BB	BB	BB	BB	BB	DD	BB	DD	DD	BB	DD	BB	DD	DD	DD
chr5_49709398_49709415	BB	DD	DD	BB	BB	BB	BB	BB	BB	BB	BB	DD	BB	DD	DD	DD	DD	DD	DD	BB	DD	BB	BB	DD	DD	BB	DD	DD	BB	BB	BB	BB	BB	DD	BB	BB	BB	BB	BB	DD	BB	DD	DD	BB	DD	BB	DD	DD	DD
chr5_49716357_49716368	BB	DD	DD	BB	BB	BB	BB	BB	BB	BB	BB	DD	BB	DD	DD	DD	DD	DD	DD	BB	DD	BB	BB	DD	DD	BB	DD	DD	BB	BB	BB	BB	BB	DD	BB	BB	BB	BB	BB	DD	BB	DD	DD	BB	DD	BB	DD	DD	DD
chr5_49783091_49783106	BB	dn	DD	BB	BB	BB	BB	BB	BB	BB	BB	DD	BB	DD	DD	bd	DD	DD	DD	BB	bd	BB	BB	DD	DD	BB	DD	DD	BB	BB	BB	BB	BB	DD	BB	BB	BB	BB	BB	bd	BB	DD	DD	BB	DD	BB	DD	DD	bd
chr5_49797185_49797220	BB	DD	DD	BB	BB	BB	BB	BB	BB	BB	BB	DD	BB	DD	DD	DD	DD	DD	DD	BB	DD	BB	BB	DD	DD	BB	DD	DD	BB	BB	BB	BB	BB	DD	BB	BB	BB	BB	BB	DD	BB	DD	DD	BB	DD	BB	DD	DD	DD
chr5_49800459_49800500	BB	DD	DD	BB	BB	BB	BB	bn	BB	BB	BB	DD	BB	DD	DD	DD	DD	DD	DD	BB	DD	BB	BB	DD	DD	BB	DD	DD	BB	BB	BB	BB	bn	DD	BB	BB	BB	BB	BB	DD	BB	DD	DD	BB	DD	BB	DD	DD	DD
chr5_49806164_49806183	BB	DD	DD	BB	BB	BB	BB	BB	BB	BB	BB	DD	BB	DD	DD	DD	DD	DD	DD	BB	DD	BB	BB	DD	DD	BB	DD	DD	BB	BB	BB	BB	BB	DD	BB	BB	BB	BB	BB	DD	BB	DD	DD	BB	DD	BB	DD	DD	DD
chr5_49843733_49843752	BB	DD	DD	BB	BB	BB	BB	BB	BB	BB	BB	DD	BB	DD	DD	DD	DD	DD	DD	BB	DD	BB	BB	DD	DD	BB	DD	DD	BB	BB	BB	BB	BB	DD	BB	BB	BB	BB	BB	DD	BB	DD	DD	BB	DD	BB	DD	DD	DD
chr5_49843950_49843979	BB	DD	DD	BB	BB	BB	BB	BB	BB	BB	BB	DD	BB	DD	DD	DD	DD	DD	NN	BB	DD	BB	BB	DD	DD	BB	DD	DD	BB	BB	NA	BB	BB	DD	BB	BB	BB	BB	BB	DD	BB	DD	DD	BB	DD	BB	DD	DD	DD
chr5_49861458_49861469	BB	DD	DD	BB	BB	BB	BB	BB	BB	BB	BB	DD	BB	DD	DD	DD	DD	DD	DD	BB	DD	BB	BB	DD	DD	BB	DD	DD	BB	BB	BB	BB	BB	DD	BB	BB	BB	BB	BB	DD	bd	DD	DD	BB	DD	bd	DD	DD	DD
chr5_49881364_49881413	BB	DD	DD	NA	BB	BB	BB	BB	NA	BB	BB	DD	BB	DD	DD	DD	DD	DD	DD	BB	DD	BB	BB	DD	DD	BB	DD	DD	NN	BB	BB	nn	BB	DD	NA	BB	BB	BB	BB	DD	BB	DD	DD	bd	DD	BB	DD	DD	DD
chr5_49950501_49950512	BB	DD	DD	BB	BB	BB	BB	BB	BB	BB	BB	DD	BB	DD	DD	DD	DD	DD	DD	BB	DD	BB	BB	DD	DD	BB	DD	DD	BB	BB	BB	BB	BB	DD	BB	BB	BB	BB	BB	DD	BB	DD	DD	BB	DD	BB	DD	DD	DD
chr5_49964520_49964539	BB	DD	DD	BB	BB	BB	BB	BB	BB	BB	BB	DD	BB	DD	DD	DD	DD	DD	DD	BB	DD	BB	BB	DD	DD	BB	DD	DD	BB	BB	BB	BB	BB	DD	BB	BB	BB	BB	BB	DD	BB	DD	DD	BB	DD	BB	DD	DD	DD
chr5_49977242_49977257	BB	DD	DD	BB	BB	BB	BB	BB	BB	BB	BB	DD	BB	DD	DD	DD	DD	DD	DD	BB	DD	BB	BB	DD	DD	BB	DD	DD	BB	BB	BB	BB	BB	DD	BB	BB	BB	BB	BB	DD	BB	DD	DD	BB	DD	BB	DD	DD	DD
chr5_49998508_49998519	BB	DD	DD	BB	BB	BB	BB	BB	BB	BB	BB	DD	BB	DD	DD	DD	DD	DD	DD	BB	DD	BB	BB	DD	DD	BB	DD	DD	BB	BB	BB	BB	BB	DD	BB	BB	BB	BB	BB	DD	BB	DD	DD	BB	DD	BB	DD	DD	DD
chr5_50049349_50049384	BB	DD	DD	BB	BB	BB	BB	BB	BB	BB	BB	DD	BB	DD	DD	DD	DD	DD	DD	BB	DD	BB	BB	DD	DD	BB	DD	DD	BB	BB	BB	BB	BB	DD	BB	BB	BB	BB	BB	DD	BB	DD	DD	BB	DD	BB	DD	DD	DD
chr5_50070638_50070664	BB	DD	DD	BB	BB	BB	BB	BB	BB	BB	BB	DD	BB	DD	DD	DD	DD	DD	DD	BB	DD	BB	BB	DD	DD	BB	DD	DD	BB	BB	BB	BB	BB	DD	BB	BB	BB	BB	BB	DD	BB	DD	DD	BB	DD	BB	DD	DD	DD
chr5_50071885_50071917	BB	DD	DD	BB	BB	BB	BB	BB	BB	BB	BB	DD	BB	DD	DD	DD	DD	DD	DD	BB	DD	BB	BB	DD	DD	BB	DD	DD	bn	BB	BB	BB	BB	DD	BB	BB	BB	BB	BB	DD	BB	DD	DD	BB	DD	BB	DD	DD	DD
chr5_50101669_50101692	BB	DD	DD	BB	BB	BB	BB	BB	BB	BB	BB	DD	BB	DD	DD	DD	DD	DD	DD	BB	DD	BB	BB	DD	DD	BB	DD	DD	BB	BB	BB	BB	BB	DD	BB	BB	BB	BB	BB	DD	BB	DD	DD	BB	DD	BB	DD	DD	DD
chr5_50138448_50138483	BB	DD	NA	BB	BB	BB	BB	BB	BB	BB	BB	NN	BB	DD	dn	NA	DD	DD	DD	BB	DD	bn	BB	dn	NA	BB	DD	DD	BB	BB	BB	BB	BB	NA	BB	NA	BB	BB	bn	DD	BB	DD	DD	BB	DD	bn	NA	DD	DD
chr5_50227626_50227637	BB	DD	DD	BB	BB	BB	BB	BB	BB	BB	BB	DD	BB	DD	DD	DD	DD	DD	DD	BB	DD	BB	BB	DD	DD	BB	DD	DD	BB	BB	BB	BB	BB	DD	BB	BB	BB	BB	BB	DD	BB	DD	DD	BB	DD	BB	DD	DD	DD
chr5_50255819_50255866	BB	NA	DD	BB	NA	BB	BB	NA	BB	BB	BB	DD	BB	DD	DD	DD	DD	DD	DD	BB	dn	BB	BB	DD	DD	NA	DD	DD	BB	BB	NA	BB	BB	DD	NA	BB	BB	BB	BB	DD	NA	DD	DD	BB	DD	BB	DD	DD	NA
chr5_50272993_50273013	BB	DD	DD	BB	BB	BB	BB	BB	BB	BB	BB	DD	BB	DD	DD	DD	DD	DD	DD	BB	DD	BB	BB	DD	DD	BB	DD	DD	BB	BB	BB	BB	BB	DD	BB	BB	BB	BB	BB	DD	BB	DD	DD	BB	DD	BB	DD	DD	DD
chr5_50291542_50291565	BB	DD	DD	BB	BB	BB	BB	BB	BB	BB	BB	DD	BB	DD	DD	DD	DD	DD	dn	BB	DD	BB	BB	DD	DD	BB	DD	DD	BB	BB	BB	BB	BB	DD	BB	BB	BB	BB	BB	DD	BB	DD	DD	BB	DD	BB	DD	DD	DD
chr5_50359574_50359623	NA	DD	DD	NA	UU	UU	UU	UU	UU	UU	UU	DD	UU	DD	DD	DD	DD	DD	DD	NA	DD	UU	UU	DD	DD	NA	DD	DD	UU	NA	UU	UU	UU	DD	UU	UU	UU	UU	UU	DD	UU	DD	DD	UU	DD	NA	DD	DD	DD
chr5_50372523_50372537	BB	DD	DD	BB	BB	BB	BB	BB	BB	BB	BB	DD	BB	DD	DD	DD	DD	DD	DD	BB	DD	BB	BB	DD	DD	BB	DD	DD	BB	BB	BB	BB	BB	DD	BB	BB	BB	BB	BB	DD	BB	DD	DD	BB	DD	BB	DD	DD	DD
chr5_50373408_50373447	BB	DD	DD	BB	BB	BB	BB	BB	BB	BB	BB	DD	BB	DD	DD	DD	DD	DD	DD	BB	DD	BB	BB	DD	DD	BB	DD	DD	BB	BB	BB	BB	BB	dn	BB	BB	BB	BB	BB	DD	BB	DD	DD	BB	DD	BB	DD	DD	DD
chr5_50386955_50386966	BB	DD	DD	BB	BB	BB	BB	BB	BB	BB	BB	DD	BB	DD	DD	DD	DD	DD	DD	BB	DD	BB	BB	DD	DD	BB	DD	DD	BB	BB	BB	BB	BB	DD	BB	BB	BB	BB	BB	DD	BB	DD	DD	BB	DD	BB	DD	DD	DD
chr5_50388432_50388471	BB	DD	DD	BB	BB	BB	BB	BB	BB	BB	BB	DD	BB	DD	DD	DD	DD	DD	DD	BB	DD	BB	BB	DD	DD	BB	DD	DD	BB	BB	BB	BB	BB	DD	BB	BB	BB	BB	BB	DD	BB	DD	DD	BB	DD	BB	DD	DD	DD
chr5_50404556_50404575	bn	DD	DD	BB	BB	BB	BB	BB	bn	BB	BB	DD	BB	DD	DD	DD	DD	DD	DD	BB	DD	BB	BB	DD	DD	BB	DD	DD	BB	BB	BB	BB	BB	DD	BB	BB	BB	BB	BB	DD	BB	DD	DD	bn	DD	BB	DD	DD	DD
chr5_50421721_50421736	BB	DD	DD	BB	BB	BB	BB	BB	BB	BB	BB	DD	BB	DD	DD	DD	DD	DD	DD	BB	DD	BB	BB	DD	DD	BB	DD	DD	BB	BB	BB	BB	BB	DD	BB	BB	BB	BB	BB	DD	BB	DD	DD	BB	DD	BB	DD	DD	DD
chr5_50466765_50466782	BB	DD	DD	BB	BB	BB	BB	BB	BB	BB	BB	DD	BB	DD	DD	DD	DD	DD	DD	BB	DD	BB	BB	DD	DD	BB	DD	DD	BB	BB	BB	BB	BB	DD	BB	BB	BB	BB	BB	DD	BB	DD	DD	BB	DD	BB	DD	DD	DD
chr5_50479598_50479629	BB	DD	DD	BB	BB	BB	BB	BB	BB	BB	BB	DD	BB	DD	DD	DD	DD	DD	DD	BB	DD	BB	BB	DD	DD	BB	DD	DD	BB	BB	BB	BB	BB	DD	BB	BB	BB	BB	BB	DD	BB	DD	DD	BB	DD	BB	DD	DD	DD
chr5_50877824_50877863	FF	FF	FF	FF	FF	FF	FF	FF	FF	FF	FF	FF	NA	FF	FF	FF	FF	FF	FF	FF	FF	FF	FF	NN	FF	FF	FF	FF	FF	FF	FF	NN	FF	FF	FF	FF	FF	FF	FF	FF	FF	FF	FF	FF	FF	FF	FF	FF	fn
chr5_50887417_50887464	BB	bd	NA	BB	BB	NA	BB	BB	BB	BB	BB	BB	NN	DD	DD	DD	DD	DD	DD	BB	DD	BB	BB	DD	DD	BB	NA	DD	BB	NA	BB	NA	BB	DD	BB	NA	DD	NA	BB	DD	NA	DD	DD	BB	DD	BB	DD	DD	DD
chr5_50930034_50930075	FF	FF	FF	FF	FF	fn	FF	FF	FF	NA	NA	FF	NA	FF	FF	FF	FF	FF	FF	FF	NA	FF	FF	FF	NA	NA	FF	NA	FF	NA	FF	FF	FF	NA	FF	FF	FF	FF	FF	FF	NA	FF	FF	fn	FF	NA	FF	FF	FF
chr5_51110518_51110582	NA	FF	FF	FF	FF	FF	NA	FF	FF	FF	FF	FF	FF	NA	FF	FF	FF	NA	NA	FF	NA	FF	FF	NA	FF	FF	FF	FF	FF	FF	FF	NA	FF	FF	FF	FF	FF	FF	FF	fn	NA	NA	FF	NA	FF	FF	FF	FF	NA
chr5_51193750_51193776	FF	FF	FF	NA	FF	FF	FF	FF	FF	FF	FF	FF	FF	NA	FF	NA	FF	FF	FF	FF	FF	FF	FF	FF	NA	NA	FF	FF	NA	FF	FF	NA	FF	FF	NA	FF	FF	FF	FF	NA	NA	FF	FF	FF	FF	FF	FF	FF	FF
chr5_51259882_51259913	FF	NA	FF	NA	FF	NN	FF	FF	FF	NA	FF	FF	FF	FF	NA	FF	FF	FF	FF	NA	FF	FF	NA	FF	FF	NA	FF	FF	FF	NA	FF	NA	FF	FF	FF	FF	FF	FF	NA	NA	FF	FF	NA	FF	FF	FF	FF	FF	FF
chr5_51358851_51358890	BB	DD	DD	BB	BB	BB	BB	BB	BB	BB	BB	DD	BB	DD	DD	DD	DD	DD	DD	BB	DD	BB	BB	DD	DD	BB	DD	DD	BB	BB	BB	BB	BB	DD	BB	BB	BB	BB	BB	DD	BB	DD	DD	BB	DD	BB	DD	DD	DD
chr5_51478966_51479010	BB	BB	BB	BB	BB	BB	BB	BB	BB	BB	BB	BB	BB	BB	BB	BB	BB	BB	BB	BB	BB	BB	BB	BB	DD	BB	BB	BB	BB	BB	BB	BB	BB	BB	BB	BB	BB	BB	BB	BB	BB	BB	BB	BB	BB	BB	BB	BB	BB
chr5_51511152_51511187	FF	NN	FF	FF	FF	FF	FF	FF	FF	FF	FF	FF	FF	FF	FF	FF	NA	FF	FF	FF	FF	FF	FF	FF	FF	FF	FF	FF	FF	FF	FF	FF	FF	FF	FF	FF	FF	FF	FF	FF	FF	FF	FF	FF	FF	NA	FF	FF	FF
chr5_51549874_51549887	FF	FF	FF	NA	FF	FF	FF	FF	FF	FF	FF	NN	NA	NA	FF	FF	FF	FF	FF	FF	FF	FF	FF	FF	FF	NA	FF	FF	FF	FF	FF	FF	FF	NA	FF	NA	FF	FF	FF	FF	NA	FF	FF	FF	FF	fn	FF	FF	NA
chr5_51719417_51719464	FF	FF	FF	FF	FF	FF	FF	FF	FF	FF	FF	FF	FF	FF	NA	FF	FF	FF	FF	FF	FF	FF	FF	FF	FF	FF	NA	FF	NA	FF	FF	FF	FF	FF	FF	FF	NA	FF	FF	FF	FF	FF	FF	FF	FF	FF	NA	FF	FF
chr5_51772602_51772646	FF	FF	FF	FF	NA	FF	FF	FF	FF	FF	fn	FF	FF	NA	FF	FF	FF	FF	FF	FF	FF	NA	FF	FF	FF	FF	FF	FF	NA	FF	FF	FF	FF	NA	FF	FF	FF	FF	NA	FF	FF	NA	FF	NA	NA	fn	FF	FF	FF
chr5_51793436_51793483	FF	NN	FF	FF	FF	FF	FF	FF	FF	FF	FF	FF	FF	FF	NA	NA	FF	FF	NA	FF	FF	NA	FF	NA	FF	FF	FF	FF	FF	NA	NA	NA	FF	FF	FF	NA	NA	FF	NA	NA	FF	FF	NA	FF	FF	NA	FF	FF	NA
chr5_51831830_51831873	FF	FF	FF	FF	FF	FF	FF	FF	FF	NA	FF	NA	FF	FF	FF	FF	FF	FF	FF	FF	FF	FF	FF	FF	FF	FF	FF	FF	FF	FF	FF	FF	FF	FF	FF	FF	fn	FF	FF	FF	NA	FF	NN	NA	FF	NA	FF	FF	FF
chr5_51919574_51919617	FF	FF	FF	FF	FF	FF	FF	FF	FF	NA	FF	FF	NN	FF	FF	FF	FF	FF	FF	FF	FF	FF	FF	FF	FF	NA	NA	FF	FF	NA	FF	FF	NA	FF	FF	FF	FF	FF	FF	FF	FF	FF	FF	FF	NA	FF	FF	FF	FF
chr5_51944093_51944118	FF	NA	NA	NA	FF	FF	FF	FF	NA	FF	FF	NA	FF	FF	FF	NA	FF	NA	FF	FF	NA	FF	FF	FF	FF	FF	FF	FF	FF	FF	FF	FF	FF	NA	fn	FF	NA	FF	FF	NA	FF	FF	FF	FF	FF	FF	FF	NA	FF
chr5_52061157_52061196	NN	FF	NA	FF	NA	FF	NA	NA	FF	FF	NA	FF	FF	FF	FF	FF	FF	FF	FF	FF	NA	FF	FF	FF	FF	fn	FF	FF	FF	FF	FF	FF	FF	FF	FF	FF	FF	FF	FF	NA	FF	FF	FF	FF	FF	NA	FF	FF	NA
chr5_52114328_52114359	FF	NN	FF	NA	FF	NA	FF	FF	FF	fn	FF	FF	NA	FF	FF	NA	fn	FF	FF	FF	FF	FF	FF	FF	FF	NA	FF	FF	FF	FF	NA	NA	FF	FF	fn	FF	FF	FF	FF	NA	NA	FF	FF	NA	NA	NA	FF	FF	FF
chr5_52133683_52133722	FF	FF	FF	FF	FF	FF	FF	FF	FF	FF	FF	FF	FF	FF	FF	FF	NN	FF	FF	fn	FF	FF	FF	FF	FF	FF	FF	FF	NA	FF	FF	FF	FF	FF	FF	FF	FF	FF	FF	FF	FF	FF	NN	FF	FF	FF	FF	FF	FF
chr5_52187524_52187563	FF	FF	FF	FF	FF	FF	FF	NA	FF	FF	FF	FF	FF	FF	FF	FF	FF	FF	FF	FF	FF	FF	FF	FF	FF	NA	FF	FF	FF	FF	FF	FF	FF	FF	FF	FF	FF	FF	FF	NA	NA	FF	FF	FF	FF	FF	NN	FF	NN
chr5_52201508_52201551	FF	FF	FF	FF	FF	FF	FF	FF	FF	FF	FF	FF	FF	FF	FF	FF	FF	NA	FF	FF	FF	FF	FF	FF	FF	FF	FF	FF	FF	FF	NA	FF	FF	FF	FF	NA	FF	NA	FF	FF	FF	FF	NA	FF	NA	FF	FF	NA	fn
chr5_52300073_52300098	FF	NA	FF	FF	FF	FF	FF	FF	FF	FF	FF	NA	NA	FF	FF	NA	FF	NA	FF	FF	FF	FF	FF	FF	NA	FF	FF	FF	NN	NA	FF	FF	FF	FF	NA	FF	NA	FF	NA	NA	FF	FF	FF	FF	FF	FF	FF	FF	NA
chr5_52326646_52326669	FF	FF	FF	FF	FF	FF	NA	FF	FF	FF	FF	FF	NA	FF	FF	FF	FF	FF	FF	FF	FF	FF	FF	FF	FF	FF	FF	NA	FF	FF	FF	NA	FF	FF	FF	FF	FF	FF	FF	FF	FF	FF	FF	FF	FF	FF	FF	FF	FF
chr5_52351399_52351442	NA	FF	FF	NA	FF	FF	FF	FF	FF	FF	FF	NA	FF	FF	FF	FF	NN	FF	FF	FF	FF	FF	NA	FF	NA	NA	FF	NA	FF	FF	FF	FF	FF	FF	NA	FF	FF	FF	NA	FF	FF	NA	FF	FF	FF	FF	FF	FF	FF
chr5_52436964_52436993	FF	FF	NA	NA	FF	FF	FF	FF	FF	FF	FF	FF	FF	FF	NA	NA	NA	FF	FF	FF	FF	FF	FF	FF	NA	NA	FF	FF	FF	NA	NA	FF	FF	NA	FF	NA	FF	NA	FF	NN	NA	FF	FF	FF	FF	FF	FF	FF	NA
chr5_52480100_52480111	BB	DD	DD	BB	BB	BB	BB	BB	BB	BB	BB	DD	BB	DD	DD	DD	DD	DD	DD	BB	DD	BB	BB	DD	DD	BB	DD	DD	BB	BB	BB	BB	BB	DD	BB	BB	BB	BB	BB	DD	BB	BB	BB	BB	DD	BB	DD	DD	DD
chr5_52486390_52486417	BB	DD	bd	BB	BB	BB	BB	BB	BB	BB	BB	DD	BB	DD	DD	DD	DD	DD	DD	BB	DD	BB	BB	DD	DD	BB	DD	DD	BB	BB	BB	BB	BB	DD	BB	BB	BB	BB	BB	DD	BB	BB	BB	BB	DD	BB	DD	DD	DD
chr5_52497908_52497919	BB	DD	DD	BB	BB	BB	BB	BB	BB	BB	BB	DD	BB	DD	DD	DD	DD	DD	DD	BB	DD	BB	BB	DD	DD	BB	DD	DD	BB	BB	BB	BB	BB	DD	BB	BB	BB	BB	BB	DD	BB	BB	BB	BB	DD	BB	DD	DD	DD
chr5_52522113_52522130	BB	DD	DD	BB	BB	BB	BB	BB	BB	BB	BB	DD	BB	DD	DD	DD	DD	DD	DD	BB	DD	BB	BB	DD	DD	BB	DD	DD	BB	BB	BB	BB	BB	DD	BB	BB	BB	BB	BB	DD	BB	BB	BB	BB	DD	BB	DD	DD	DD
chr5_52524899_52524916	BB	DD	DD	BB	BB	BB	BB	BB	BB	BB	BB	DD	BB	DD	DD	DD	DD	DD	DD	BB	DD	BB	BB	DD	DD	BB	DD	DD	BB	BB	BB	BB	BB	DD	BB	BB	BB	BB	BB	DD	BB	BB	BB	BB	DD	BB	DD	DD	DD
chr5_52551661_52551672	BB	DD	DD	BB	BB	BB	BB	BB	BB	BB	BB	DD	BB	DD	DD	DD	DD	DD	DD	BB	DD	BB	BB	DD	DD	BB	DD	DD	BB	BB	BB	BB	BB	DD	BB	BB	BB	BB	BB	dn	BB	BB	BB	BB	DD	BB	DD	DD	DD
chr5_52551754_52551765	BB	DD	DD	BB	BB	BB	BB	BB	BB	BB	BB	DD	BB	DD	DD	DD	DD	DD	DD	BB	DD	BB	BB	DD	DD	BB	DD	DD	BB	BB	BB	BB	BB	DD	BB	BB	BB	BB	BB	DD	BB	BB	BB	BB	DD	BB	DD	DD	DD
chr5_52559873_52559888	BB	DD	DD	BB	BB	BB	BB	BB	BB	BB	BB	DD	BB	DD	DD	DD	DD	DD	DD	BB	DD	BB	BB	DD	DD	BB	DD	DD	BB	BB	BB	BB	BB	DD	BB	BB	BB	BB	BB	DD	BB	BB	BB	BB	DD	BB	DD	DD	DD
chr5_52562836_52562851	BB	DD	DD	BB	BB	BB	BB	BB	BB	BB	BB	DD	BB	DD	DD	DD	DD	DD	DD	BB	DD	BB	BB	DD	DD	BB	DD	DD	BB	BB	BB	BB	BB	DD	BB	BB	BB	BB	BB	DD	BB	BB	BB	BB	DD	BB	DD	DD	DD
chr5_52582508_52582519	BB	DD	DD	BB	BB	BB	BB	BB	BB	BB	BB	DD	BB	DD	DD	DD	DD	DD	DD	BB	DD	BB	BB	DD	DD	BB	DD	DD	BB	BB	BB	BB	BB	DD	BB	BB	BB	BB	BB	DD	BB	BB	BB	BB	DD	BB	DD	DD	DD
chr5_52592288_52592299	BB	DD	DD	BB	BB	BB	BB	BB	BB	BB	BB	DD	BB	DD	DD	DD	DD	DD	DD	BB	DD	BB	BB	DD	DD	BB	DD	DD	BB	BB	BB	BB	BB	DD	BB	BB	BB	BB	BB	DD	BB	BB	BB	BB	DD	BB	DD	DD	DD
chr5_52594023_52594038	BB	DD	DD	BB	BB	BB	BB	BB	BB	BB	BB	DD	BB	DD	DD	DD	DD	DD	DD	BB	DD	BB	BB	DD	DD	BB	DD	DD	BB	BB	BB	BB	BB	DD	BB	BB	BB	BB	BB	DD	BB	BB	BB	BB	DD	BB	DD	DD	DD
chr5_52597445_52597480	BB	DD	DD	NA	BB	BB	BB	BB	BB	BB	BB	DD	BB	DD	DD	DD	DD	DD	DD	BB	NN	BB	BB	DD	DD	NA	DD	DD	BB	BB	BB	BB	NA	DD	BB	BB	BB	NA	BB	DD	BB	BB	BB	BB	DD	BB	DD	DD	DD
chr5_52597567_52597618	BB	DD	DD	BB	NA	BB	BB	BB	BB	BB	BB	DD	BB	DD	dn	DD	NA	NA	NA	BB	NN	BB	BB	DD	BB	BB	bd	DD	NA	BB	BB	BB	BB	DD	NA	DD	DD	NA	BB	DD	BB	BB	BB	BB	DD	BB	NA	DD	DD
chr5_52610816_52610855	BB	DD	DD	BB	BB	BB	BB	BB	BB	BB	BB	DD	BB	DD	DD	DD	DD	DD	DD	BB	DD	BB	BB	DD	DD	BB	DD	DD	BB	BB	BB	BB	BB	DD	BB	BB	BB	BB	BB	DD	BB	BB	BB	BB	DD	BB	DD	DD	DD
chr5_52627080_52627095	BB	DD	DD	BB	BB	BB	BB	BB	BB	BB	BB	DD	BB	DD	DD	DD	DD	DD	DD	BB	DD	BB	BB	DD	DD	BB	DD	DD	BB	BB	BB	BB	BB	DD	BB	BB	BB	BB	BB	DD	BB	BB	BB	BB	DD	BB	DD	DD	DD
chr5_52630058_52630071	BB	DD	DD	BB	BB	BB	BB	BB	BB	BB	BB	DD	BB	DD	DD	DD	DD	DD	DD	BB	DD	BB	BB	DD	DD	BB	DD	DD	BB	BB	BB	BB	BB	DD	BB	BB	BB	BB	BB	DD	BB	BB	BB	BB	DD	BB	DD	DD	DD
chr5_52659163_52659190	BB	DD	DD	BB	BB	BB	BB	BB	BB	BB	BB	DD	BB	DD	DD	DD	DD	DD	DD	BB	DD	BB	BB	DD	DD	BB	DD	DD	BB	BB	BB	BB	BB	DD	BB	BB	BB	BB	BB	DD	BB	BB	BB	BB	DD	BB	DD	DD	DD
chr5_52676545_52676564	BB	DD	DD	BB	BB	BB	BB	BB	BB	BB	BB	DD	BB	DD	DD	DD	DD	DD	DD	BB	DD	BB	BB	DD	DD	BB	DD	DD	BB	BB	BB	BB	BB	DD	BB	BB	BB	BB	BB	DD	BB	BB	BB	BB	DD	BB	DD	DD	DD
chr5_52676951_52676962	BB	DD	DD	BB	BB	BB	BB	BB	BB	BB	BB	DD	BB	DD	DD	DD	DD	DD	DD	BB	DD	BB	BB	DD	DD	BB	DD	DD	BB	BB	BB	BB	BB	DD	BB	BB	BB	BB	BB	DD	BB	BB	BB	BB	DD	BB	DD	DD	DD
chr5_52678499_52678510	BB	DD	DD	BB	BB	BB	BB	BB	BB	BB	BB	DD	BB	DD	DD	DD	DD	DD	DD	BB	DD	BB	BB	DD	DD	BB	DD	DD	BB	BB	BB	BB	BB	DD	BB	BB	BB	BB	BB	DD	BB	BB	BB	BB	DD	BB	DD	DD	DD
chr5_52684528_52684542	BB	DD	DD	BB	BB	BB	BB	BB	BB	BB	BB	DD	BB	DD	DD	DD	DD	DD	DD	BB	DD	BB	BB	DD	DD	BB	DD	DD	BB	BB	BB	BB	BB	DD	BB	BB	BB	BB	BB	DD	BB	BB	BB	BB	DD	BB	DD	DD	DD
chr5_52685512_52685547	BB	DD	DD	BB	BB	BB	BB	BB	BB	BB	BB	DD	BB	DD	DD	DD	DD	DD	DD	BB	DD	BB	BB	DD	DD	BB	DD	DD	BB	BB	BB	BB	BB	DD	BB	BB	BB	BB	BB	DD	BB	BB	BB	BB	DD	BB	DD	DD	DD
chr5_52688057_52688076	BB	DD	DD	BB	BB	BB	BB	BB	BB	BB	BB	DD	BB	DD	DD	DD	DD	DD	DD	BB	DD	BB	BB	DD	DD	BB	DD	DD	BB	BB	BB	BB	BB	DD	BB	BB	BB	BB	BB	DD	BB	BB	BB	BB	DD	BB	DD	DD	DD
chr5_52694134_52694151	BB	DD	DD	BB	BB	BB	BB	BB	BB	BB	BB	DD	BB	DD	DD	DD	DD	DD	DD	BB	DD	BB	BB	DD	DD	BB	DD	DD	BB	BB	BB	BB	BB	DD	BB	BB	BB	BB	BB	DD	BB	BB	BB	BB	DD	BB	DD	DD	DD
chr5_52696333_52696367	BB	DD	DD	BB	BB	BB	BB	BB	BB	BB	BB	DD	BB	DD	DD	DD	DD	DD	DD	BB	DD	BB	BB	DD	DD	BB	DD	DD	BB	BB	BB	BB	BB	DD	BB	bd	BB	BB	BB	DD	BB	BB	BB	BB	DD	BB	DD	DD	DD
chr5_52724508_52724527	BB	DD	DD	BB	BB	BB	BB	BB	BB	BB	BB	DD	BB	DD	DD	DD	DD	DD	DD	BB	DD	BB	BB	DD	DD	BB	DD	DD	BB	BB	BB	BB	BB	DD	BB	BB	BB	BB	BB	DD	BB	BB	BB	BB	DD	BB	DD	DD	DD
chr5_52741482_52741496	BB	DD	DD	BB	BB	BB	BB	BB	BB	BB	BB	DD	BB	DD	DD	DD	DD	DD	DD	BB	DD	BB	BB	DD	DD	BB	DD	DD	BB	BB	BB	BB	BB	DD	BB	BB	BB	BB	BB	DD	BB	BB	BB	BB	DD	BB	DD	DD	DD
chr5_52765116_52765140	BB	DD	DD	BB	BB	BB	BB	BB	BB	BB	BB	DD	BB	DD	DD	DD	DD	DD	DD	BB	DD	BB	BB	DD	DD	BB	DD	DD	BB	BB	BB	BB	BB	DD	BB	BB	BB	BB	BB	DD	BB	BB	BB	BB	DD	BB	DD	DD	DD
chr5_52782919_52782946	BB	DD	DD	BB	NA	NA	BB	BB	BB	BB	BB	DD	BB	DD	DD	DD	DD	DD	DD	BB	DD	NN	NN	DD	DD	NA	DD	DD	BB	NA	BB	BB	BB	NA	BB	NA	NA	BB	BB	DD	NA	BB	BB	BB	DD	NA	DD	DD	DD
chr5_52787261_52787284	BB	DD	DD	BB	BB	BB	BB	BB	BB	BB	BB	DD	BB	DD	bd	DD	DD	bd	DD	BB	DD	BB	BB	DD	DD	BB	bd	DD	BB	BB	BB	BB	BB	DD	BB	BB	BB	BB	BB	DD	BB	BB	BB	BB	DD	BB	bd	bd	DD
chr5_52805238_52805257	BB	DD	DD	BB	BB	BB	BB	BB	BB	BB	BB	DD	BB	DD	DD	DD	DD	DD	DD	BB	DD	BB	BB	DD	DD	BB	DD	DD	BB	BB	BB	BB	BB	DD	BB	BB	BB	BB	BB	DD	BB	BB	BB	BB	DD	BB	DD	DD	DD
chr5_52825750_52825805	BB	NA	DD	BB	BB	NN	BB	NN	BB	BB	NN	DD	bn	DD	NA	DD	NA	NA	DD	BB	NA	BB	BB	DD	DD	NN	NA	DD	BB	BB	BB	NA	BB	NA	BB	BB	BB	BB	BB	NA	BB	NA	BB	NA	DD	NA	DD	NA	DD
chr5_52874703_52874714	FF	df	df	FF	FF	FF	FF	FF	FF	FF	FF	df	FF	DD	df	df	df	df	DD	FF	df	FF	FF	df	df	FF	df	df	FF	FF	FF	FF	FF	df	FF	FF	FF	FF	FF	df	FF	FF	FF	FF	df	FF	df	df	df
chr5_52879164_52879183	BB	DD	DD	BB	BB	BB	BB	BB	BB	BB	BB	DD	BB	DD	DD	DD	DD	DD	DD	BB	DD	BB	BB	DD	DD	BB	DD	DD	BB	BB	BB	BB	BB	DD	BB	BB	BB	BB	BB	DD	BB	BB	BB	BB	DD	BB	DD	DD	DD
chr5_52879940_52879975	BB	DD	DD	BB	BB	BB	BB	BB	BB	bn	BB	DD	BB	DD	DD	DD	DD	DD	DD	BB	DD	BB	BB	DD	DD	BB	DD	DD	BB	BB	BB	BB	BB	DD	BB	BB	BB	BB	bn	DD	BB	BB	BB	BB	DD	BB	DD	DD	DD
chr5_52880850_52880864	BB	DD	DD	BB	BB	BB	BB	BB	BB	BB	BB	DD	BB	DD	DD	DD	DD	DD	DD	BB	DD	BB	BB	DD	DD	BB	DD	DD	BB	BB	BB	BB	BB	DD	BB	BB	BB	BB	BB	DD	BB	BB	BB	BB	DD	BB	DD	DD	DD
chr5_52887481_52887504	BB	DD	DD	BB	BB	BB	BB	BB	BB	BB	BB	DD	BB	DD	DD	DD	DD	DD	DD	BB	DD	BB	BB	DD	DD	BB	DD	DD	BB	BB	BB	BB	BB	DD	BB	BB	BB	BB	BB	DD	BB	BB	BB	BB	DD	BB	DD	DD	DD
chr5_52905188_52905217	BB	DD	DD	BB	BB	BB	BB	BB	BB	BB	BB	DD	BB	DD	DD	DD	DD	DD	DD	BB	DD	BB	BB	DD	DD	BB	DD	DD	BB	BB	BB	BB	BB	DD	BB	NA	DD	BB	BB	DD	BB	DD	BB	BB	BB	BB	BB	BB	DD
chr5_52944188_52944223	BB	DD	DD	BB	BB	BB	BB	BB	BB	BB	BB	DD	BB	DD	DD	DD	DD	DD	DD	BB	DD	BB	BB	DD	DD	BB	DD	DD	BB	BB	BB	BB	BB	DD	BB	DD	DD	BB	BB	DD	BB	DD	BB	BB	BB	BB	BB	BB	DD
chr5_52965673_52965708	BB	DD	DD	BB	BB	BB	BB	BB	BB	BB	BB	DD	BB	DD	DD	DD	DD	DD	DD	BB	DD	BB	BB	DD	DD	BB	DD	DD	BB	BB	BB	BB	BB	DD	BB	DD	DD	BB	BB	DD	BB	DD	BB	BB	BB	BB	BB	BB	DD
chr5_52968706_52968733	BB	DD	DD	BB	BB	BB	BB	BB	BB	BB	BB	DD	BB	DD	DD	DD	DD	DD	DD	BB	dn	BB	BB	DD	DD	BB	DD	DD	BB	BB	BB	BB	BB	DD	bd	DD	DD	BB	BB	DD	BB	DD	BB	BB	BB	BB	BB	BB	DD
chr5_52974743_52974764	bd	DD	DD	BB	BB	BB	BB	BB	BB	BB	BB	DD	BB	DD	DD	DD	DD	DD	DD	BB	DD	BB	BB	DD	DD	BB	DD	bd	BB	BB	BB	BB	BB	DD	BB	DD	DD	BB	BB	DD	BB	DD	BB	BB	BB	BB	BB	BB	DD
chr5_53004761_53004804	NA	NN	DD	BB	NA	NA	BB	BB	BB	BB	NA	DD	NA	DD	DD	DD	NN	NA	DD	BB	DD	BB	NA	DD	DD	NA	DD	DD	BB	BB	BB	bn	NA	DD	BB	DD	DD	NA	BB	DD	NA	DD	BB	BB	NA	NA	BB	NA	DD
chr5_53020102_53020153	BB	DD	DD	BB	BB	BB	BB	BB	BB	DD	BB	DD	BB	NN	DD	DD	bd	DD	DD	BB	DD	BB	BB	dn	NA	NA	DD	DD	BB	NA	BB	BB	BB	NA	BB	DD	DD	BB	BB	NA	BB	DD	BB	BB	BB	NA	BB	BB	DD
chr5_53153645_53153692	BB	DD	NA	NA	BB	BB	BB	BB	NA	BB	BB	DD	BB	DD	DD	DD	bd	DD	NA	NA	NN	BB	BB	NN	DD	NA	DD	DD	NA	NA	NA	BB	BB	NA	BB	NA	DD	BB	BB	DD	BB	DD	BB	BB	BB	BB	BB	BB	NA
chr5_53161196_53161239	BB	DD	DD	BB	BB	BB	BB	BB	BB	BB	BB	DD	BB	DD	DD	DD	DD	DD	DD	bn	DD	BB	BB	DD	DD	BB	DD	DD	BB	BB	BB	BB	BB	DD	BB	DD	DD	BB	BB	DD	BB	DD	BB	BB	BB	BB	BB	BB	DD
chr5_53241940_53241963	bn	DD	DD	BB	BB	BB	BB	BB	BB	BB	BB	DD	BB	DD	DD	DD	DD	DD	DD	BB	DD	bn	BB	DD	DD	BB	DD	DD	BB	BB	BB	BB	BB	DD	BB	DD	DD	BB	BB	DD	BB	DD	BB	BB	BB	BB	BB	BB	DD
chr5_53255771_53255818	BB	DD	DD	BB	BB	BB	BB	BB	BB	BB	BB	DD	BB	DD	DD	DD	DD	DD	DD	BB	DD	BB	BB	DD	DD	BB	DD	DD	BB	BB	BB	BB	BB	DD	BB	DD	DD	BB	BB	DD	BB	DD	BB	BB	BB	BB	BB	bn	DD
chr5_53279453_53279473	BB	DD	DD	BB	BB	BB	BB	BB	BB	BB	BB	DD	BB	DD	DD	DD	DD	DD	DD	BB	DD	BB	BB	DD	DD	BB	DD	DD	BB	BB	BB	BB	BB	DD	BB	DD	DD	BB	BB	DD	BB	DD	BB	BB	BB	BB	BB	BB	DD
chr5_53306438_53306485	BB	DD	DD	BB	BB	BB	BB	BB	BB	BB	BB	DD	BB	DD	DD	DD	DD	DD	DD	bn	DD	BB	BB	DD	DD	BB	DD	DD	BB	BB	BB	BB	BB	DD	BB	DD	DD	BB	BB	DD	BB	DD	BB	BB	BB	BB	BB	BB	DD
chr5_53322394_53322408	BB	DD	DD	BB	BB	BB	BB	BB	BB	BB	BB	DD	BB	DD	DD	DD	DD	DD	DD	BB	DD	BB	BB	DD	DD	BB	DD	DD	BB	BB	BB	BB	BB	DD	BB	DD	DD	BB	BB	DD	BB	DD	BB	BB	BB	BB	BB	BB	DD
chr5_53328212_53328235	BB	DD	DD	BB	BB	BB	BB	BB	BB	BB	BB	DD	BB	DD	DD	DD	DD	DD	DD	BB	DD	BB	BB	dn	DD	BB	DD	DD	BB	BB	BB	BB	BB	DD	BB	DD	DD	BB	BB	DD	BB	DD	BB	BB	BB	BB	BB	BB	DD
chr5_53459551_53459585	BB	DD	DD	BB	BB	BB	BB	BB	BB	BB	BB	DD	BB	DD	DD	DD	DD	DD	DD	BB	DD	BB	BB	DD	DD	BB	DD	DD	BB	BB	BB	BB	BB	bd	BB	DD	DD	BB	BB	DD	BB	DD	BB	BB	BB	BB	BB	BB	DD
chr5_53528762_53528793	BB	dd	dd	BB	BB	BB	BB	BB	BB	BB	BB	dd	BB	DD	dd	dd	dd	dd	dd	BB	dd	BB	BB	dd	dd	BB	dd	dd	BB	BB	BB	BB	BB	dd	BB	dd	dd	BB	BB	dd	BB	dd	BB	BB	BB	BB	BB	BB	dd
chr5_53547769_53547796	BB	DD	DD	BB	BB	BB	BB	BB	BB	BB	BB	DD	BB	DD	DD	DD	DD	DD	DD	BB	DD	BB	BB	DD	DD	BB	DD	DD	BB	BB	bn	BB	BB	DD	BB	DD	DD	BB	BB	DD	BB	DD	BB	BB	BB	BB	BB	BB	DD
chr5_53552739_53552774	BB	DD	DD	BB	BB	BB	BB	BB	BB	BB	BB	DD	BB	DD	DD	DD	DD	DD	DD	BB	DD	BB	BB	DD	DD	BB	DD	DD	BB	BB	BB	BB	BB	DD	BB	DD	DD	BB	BB	DD	BB	DD	BB	BB	BB	BB	BB	BB	DD
chr5_53557012_53557023	BB	dd	dd	BB	BB	BB	BB	BB	BB	BB	BB	dd	BB	DD	dd	dd	dd	dd	dd	BB	dd	BB	BB	dd	dd	BB	dd	dd	BB	BB	BB	BB	BB	dd	BB	dd	dd	BB	BB	dd	BB	dd	BB	BB	BB	BB	BB	BB	DD
chr5_53605796_53605823	BB	DD	dn	BB	BB	BB	BB	BB	BB	BB	BB	DD	BB	DD	DD	DD	DD	DD	DD	BB	DD	BB	BB	DD	DD	BB	DD	DD	BB	BB	BB	BB	BB	DD	BB	DD	DD	BB	BB	DD	BB	DD	BB	BB	BB	BB	BB	BB	DD
chr5_53675821_53675834	BB	DD	DD	BB	BB	BB	BB	BB	BB	BB	BB	DD	BB	DD	DD	DD	DD	DD	DD	BB	DD	BB	BB	DD	DD	bn	DD	DD	BB	BB	BB	BB	BB	DD	bn	DD	DD	BB	BB	DD	BB	DD	BB	BB	BB	BB	BB	BB	DD
chr5_53685231_53685254	BB	DD	DD	BB	BB	BB	BB	BB	BB	BB	BB	DD	BB	DD	DD	DD	DD	DD	DD	BB	DD	BB	BB	DD	DD	BB	DD	DD	BB	BB	BB	BB	bn	DD	BB	DD	DD	BB	BB	DD	BB	DD	BB	BB	BB	BB	BB	BB	DD
chr5_53700515_53700544	BB	DD	DD	BB	BB	BB	BB	BB	BB	BB	BB	DD	BB	DD	DD	DD	DD	DD	DD	BB	DD	BB	BB	DD	DD	BB	DD	DD	BB	BB	BB	BB	BB	DD	BB	DD	DD	BB	BB	DD	BB	DD	BB	BB	BB	BB	BB	BB	DD
chr5_53762136_53762163	BB	DD	DD	BB	BB	BB	BB	BB	BB	BB	BB	DD	BB	DD	DD	DD	DD	DD	DD	BB	DD	BB	BB	DD	DD	BB	DD	DD	BB	BB	BB	BB	BB	DD	NA	NN	NN	BB	BB	DD	BB	DD	BB	BB	BB	BB	BB	BB	NA
chr5_53763891_53763925	BB	NN	NN	BB	BB	BB	BB	BB	BB	BB	BB	NN	BB	NN	NN	NN	NN	NN	NN	BB	NN	NA	BB	NN	NN	NA	NN	NN	BB	BB	BB	BB	BB	NN	BB	NN	NN	BB	BB	NN	BB	NN	BB	BB	BB	BB	BB	BB	NA
chr5_53820955_53820974	FF	FF	FF	FF	FF	FF	FF	FF	FF	FF	FF	FF	NA	NA	FF	FF	FF	FF	FF	FF	FF	FF	FF	FF	FF	NA	NN	FF	FF	FF	NA	FF	FF	FF	FF	NN	NN	FF	FF	NN	NA	NN	FF	FF	FF	NA	FF	FF	FF
chr5_53888427_53888517	bn	bd	DD	bn	bb	bb	bd	bn	bn	bb	bb	bd	bb	dn	dn	bd	DD	DD	DD	bb	dn	bb	bd	dn	DD	bb	DD	bd	bb	bb	bb	bb	bb	DD	bb	dn	DD	bb	bb	DD	bn	dn	bb	bn	NA	bb	bn	dn	DD
chr5_54054306_54054337	BB	DD	DD	BB	BB	BB	BB	BB	BB	BB	BB	DD	BB	DD	DD	DD	DD	DD	DD	BB	DD	BB	BB	DD	DD	BB	DD	DD	BB	BB	BB	BB	BB	DD	BB	DD	DD	BB	BB	DD	BB	DD	BB	BB	DD	BB	BB	BB	DD
chr5_54227891_54227926	FF	NA	FF	FF	NA	FF	FF	FF	FF	FF	FF	FF	FF	FF	NA	FF	NA	NA	FF	NA	FF	NA	NA	FF	FF	NA	FF	FF	FF	NA	NA	FF	FF	NA	FF	NA	FF	NA	NA	FF	NA	FF	FF	FF	FF	FF	FF	FF	NA
chr5_54317112_54317126	BB	DD	DD	BB	BB	BB	BB	BB	BB	BB	BB	DD	BB	DD	DD	DD	DD	DD	DD	BB	DD	BB	BB	DD	DD	BB	DD	DD	BB	BB	BB	BB	BB	DD	BB	DD	DD	BB	BB	DD	BB	DD	BB	BB	BB	BB	BB	BB	DD
chr5_54340607_54340662	NA	DD	DD	NA	UU	NA	UU	UU	UU	UU	UU	DD	UU	UU	DD	DD	DD	DD	DD	UU	DD	UU	UU	du	DD	UU	DD	DD	uu	UU	NA	UU	UU	DD	NA	DD	DD	NA	NA	DD	NA	DD	NA	UU	UU	UU	du	UU	DD
chr5_54344104_54344143	BB	DD	DD	DD	BB	NA	BB	BB	BB	BB	BB	DD	BB	DD	DD	DD	DD	DD	DD	BB	NA	BB	BB	DD	DD	NA	DD	DD	BB	NA	BB	BB	BB	DD	BB	NN	NN	BB	BB	NN	BB	NN	BB	BB	NA	NA	bd	NA	DD
chr5_54350524_54350539	BB	DD	DD	BB	BB	BB	BB	BB	BB	BB	BB	DD	BB	DD	DD	DD	DD	DD	DD	BB	DD	BB	BB	DD	DD	BB	DD	DD	BB	BB	BB	BB	BB	DD	BB	DD	DD	BB	bd	DD	BB	DD	BB	BB	BB	BB	BB	BB	DD
chr5_54353076_54353103	BB	DD	NA	BB	BB	BB	BB	BB	BB	BB	BB	DD	BB	DD	DD	DD	DD	DD	DD	BB	DD	BB	BB	DD	DD	NA	DD	DD	BB	BB	BB	BB	BB	NN	BB	DD	DD	BB	BB	DD	BB	DD	BB	BB	BB	BB	BB	BB	DD
chr5_54396303_54396334	BB	DD	DD	BB	BB	BB	BB	BB	BB	BB	BB	DD	BB	DD	DD	DD	DD	DD	DD	BB	DD	BB	BB	DD	DD	BB	DD	DD	BB	BB	BB	BB	BB	DD	BB	DD	DD	BB	BB	DD	BB	DD	BB	BB	BB	BB	BB	BB	DD
chr5_54418589_54418602	BB	DD	DD	BB	BB	BB	BB	BB	bn	bn	BB	DD	BB	DD	DD	DD	DD	DD	DD	BB	DD	BB	BB	DD	DD	BB	DD	DD	BB	BB	BB	BB	BB	DD	BB	DD	DD	BB	BB	DD	BB	DD	BB	BB	BB	BB	BB	BB	DD
chr5_54418653_54418668	BB	DD	DD	BB	BB	BB	BB	BB	BB	BB	BB	DD	BB	DD	DD	DD	DD	DD	DD	BB	DD	BB	BB	DD	DD	BB	DD	DD	BB	BB	BB	BB	BB	DD	BB	DD	DD	BB	BB	DD	BB	DD	BB	BB	BB	BB	BB	BB	DD
chr5_54431399_54431464	BB	DD	DD	BB	BB	BB	NA	BB	BB	BB	NA	DD	BB	DD	DD	DD	NA	DD	NA	bn	NA	NA	NA	DD	DD	NA	NA	DD	BB	NA	BB	BB	BB	NA	BB	NA	DD	BB	NA	DD	BB	NA	BB	BB	bn	NA	BB	BB	DD
chr5_54431678_54431701	BB	DD	DD	BB	BB	BB	BB	BB	BB	BB	BB	DD	BB	DD	DD	DD	DD	DD	DD	BB	DD	BB	BB	DD	DD	BB	DD	DD	BB	BB	BB	BB	BB	DD	BB	DD	DD	BB	BB	DD	BB	DD	BB	BB	BB	BB	BB	BB	DD
chr5_54441860_54441877	BB	DD	DD	BB	BB	BB	BB	BB	BB	BB	BB	DD	BB	DD	DD	DD	DD	DD	DD	BB	DD	BB	BB	DD	DD	BB	DD	DD	BB	BB	BB	BB	BB	DD	BB	DD	DD	BB	BB	DD	BB	DD	BB	BB	BB	BB	BB	BB	DD
chr5_54444404_54444417	BB	DD	DD	BB	BB	BB	BB	BB	BB	BB	BB	DD	BB	DD	DD	DD	DD	DD	DD	BB	DD	BB	BB	DD	DD	BB	DD	DD	BB	BB	BB	BB	BB	DD	BB	DD	DD	BB	BB	DD	BB	DD	BB	BB	BB	BB	BB	BB	DD
chr5_54463742_54463781	BB	DD	DD	BB	BB	BB	BB	BB	BB	BB	BB	DD	BB	DD	DD	DD	DD	DD	DD	BB	DD	BB	BB	DD	DD	BB	DD	DD	BB	BB	BB	BB	BB	DD	bn	DD	DD	BB	BB	DD	BB	DD	BB	BB	BB	BB	BB	BB	DD
chr5_54497255_54497274	BB	DD	DD	BB	BB	BB	BB	BB	BB	BB	BB	DD	BB	DD	DD	DD	DD	DD	DD	BB	DD	BB	BB	DD	DD	BB	DD	DD	BB	BB	BB	BB	BB	DD	BB	DD	DD	BB	BB	DD	BB	DD	BB	BB	BB	BB	BB	BB	DD
chr5_54512356_54512383	BB	DD	DD	BB	BB	BB	BB	BB	BB	BB	BB	DD	BB	DD	DD	DD	DD	DD	DD	BB	DD	BB	BB	DD	DD	BB	DD	DD	BB	BB	BB	BB	BB	DD	BB	DD	DD	BB	BB	DD	BB	DD	BB	BB	BB	BB	BB	BB	DD
chr5_54535007_54535038	BB	DD	DD	BB	BB	BB	BB	BB	BB	BB	BB	DD	BB	DD	DD	DD	DD	DD	DD	BB	DD	BB	BB	DD	DD	BB	DD	DD	BB	BB	BB	BB	BB	DD	BB	DD	DD	BB	BB	DD	BB	DD	BB	BB	BB	BB	BB	BB	DD
chr5_54582080_54582093	BB	DD	DD	BB	BB	BB	BB	BB	BB	BB	BB	DD	BB	DD	DD	DD	DD	DD	DD	BB	DD	BB	BB	DD	DD	BB	DD	DD	BB	BB	BB	BB	BB	DD	BB	DD	DD	BB	BB	DD	BB	DD	BB	BB	BB	BB	BB	BB	DD
chr5_54585116_54585133	FF	df	df	FF	FF	FF	FF	FF	FF	FF	FF	df	FF	df	df	df	df	df	df	FF	df	FF	FF	df	df	FF	df	df	FF	FF	FF	FF	FF	df	FF	df	df	FF	FF	df	FF	df	FF	FF	FF	FF	FF	FF	df
chr5_54622240_54622279	BB	DD	DD	BB	BB	BB	BB	BB	BB	BB	BB	DD	BB	DD	DD	DD	DD	DD	DD	BB	DD	BB	BB	DD	DD	BB	DD	DD	BB	BB	BB	BB	BB	DD	BB	DD	DD	bn	BB	DD	BB	DD	BB	BB	BB	BB	BB	BB	DD
chr5_54704773_54704802	BB	DD	DD	BB	BB	BB	BB	BB	BB	BB	BB	DD	BB	DD	DD	DD	DD	DD	DD	BB	DD	BB	BB	DD	DD	BB	DD	DD	BB	BB	BB	BB	BB	DD	BB	DD	DD	BB	BB	DD	BB	DD	BB	BB	BB	BB	BB	BB	DD
chr5_54707228_54707241	BB	DD	DD	BB	BB	BB	BB	BB	BB	BB	BB	DD	BB	DD	DD	DD	DD	DD	DD	BB	DD	BB	BB	DD	DD	BB	DD	DD	BB	BB	BB	BB	BB	DD	BB	DD	DD	BB	BB	DD	BB	DD	BB	BB	BB	BB	BB	BB	DD
chr5_54724667_54724702	BB	DD	DD	BB	BB	BB	BB	BB	BB	BB	BB	DD	BB	DD	DD	DD	DD	DD	DD	BB	DD	BB	BB	DD	DD	BB	DD	DD	BB	BB	BB	BB	BB	DD	BB	DD	DD	BB	BB	DD	BB	DD	BB	BB	BB	BB	BB	BB	DD
chr5_54744857_54744868	BB	DD	DD	BB	BB	BB	BB	BB	BB	BB	BB	DD	BB	DD	DD	DD	DD	DD	DD	BB	DD	BB	BB	DD	DD	BB	DD	DD	BB	BB	BB	BB	BB	DD	BB	DD	DD	BB	BB	DD	BB	DD	BB	BB	BB	BB	BB	BB	DD
chr5_54768230_54768269	FF	FF	FF	FF	FF	FF	FF	FF	FF	FF	FF	FF	FF	FF	FF	FF	FF	FF	FF	FF	FF	FF	FF	NA	FF	FF	FF	NA	FF	FF	FF	FF	FF	FF	FF	NA	FF	FF	FF	FF	FF	FF	FF	FF	FF	NA	FF	FF	FF
chr5_54787176_54787202	BB	DD	DD	BB	BB	BB	BB	BB	BB	BB	BB	DD	BB	DD	DD	DD	DD	DD	DD	BB	DD	BB	BB	DD	DD	BB	DD	DD	BB	BB	BB	BB	BB	DD	BB	DD	DD	BB	BB	DD	BB	DD	BB	BB	BB	BB	BB	BB	DD
chr5_54788213_54788224	BB	DD	DD	BB	BB	BB	BB	BB	BB	BB	BB	DD	BB	DD	DD	DD	DD	DD	DD	BB	DD	BB	BB	DD	DD	BB	DD	DD	BB	BB	BB	BB	BB	DD	BB	DD	DD	BB	BB	DD	BB	DD	BB	BB	BB	BB	BB	BB	DD
chr5_54801808_54801831	BB	DD	DD	BB	BB	BB	BB	BB	BB	BB	BB	DD	BB	DD	DD	DD	DD	DD	DD	BB	DD	BB	BB	DD	DD	BB	DD	DD	BB	BB	BB	BB	BB	DD	BB	DD	DD	BB	BB	DD	BB	DD	BB	BB	BB	BB	BB	BB	DD
chr5_54807523_54807558	BB	DD	DD	BB	BB	BB	BB	BB	BB	BB	BB	DD	BB	DD	DD	DD	DD	DD	DD	BB	DD	BB	BB	DD	DD	BB	DD	DD	BB	NA	BB	BB	BB	DD	BB	DD	DD	BB	BB	DD	BB	DD	BB	BB	BB	bn	BB	BB	DD
chr5_54813650_54813685	BB	DD	DD	BB	BB	BB	BB	BB	BB	BB	BB	DD	BB	dn	DD	DD	DD	DD	DD	BB	DD	BB	BB	DD	DD	BB	DD	DD	BB	DD	BB	BB	BB	DD	BB	DD	DD	BB	BB	DD	BB	DD	BB	BB	BB	BB	BB	BB	DD
chr5_54882250_54882277	BB	DD	DD	BB	BB	BB	BB	BB	BB	BB	BB	DD	BB	DD	DD	DD	DD	DD	DD	BB	DD	BB	BB	DD	DD	BB	DD	DD	BB	DD	BB	BB	BB	DD	BB	DD	DD	BB	BB	DD	BB	DD	BB	BB	BB	BB	BB	BB	DD
chr5_54897340_54897371	BB	DD	DD	BB	BB	BB	BB	BB	BB	BB	BB	DD	BB	DD	DD	DD	DD	DD	DD	BB	DD	BB	BB	DD	DD	BB	DD	DD	BB	DD	BB	BB	BB	DD	BB	DD	DD	BB	BB	DD	BB	DD	BB	BB	BB	BB	BB	BB	DD
chr5_54901217_54901228	BB	DD	DD	BB	BB	BB	BB	BB	BB	BB	BB	DD	BB	DD	DD	DD	DD	DD	DD	BB	DD	BB	BB	DD	DD	BB	DD	DD	BB	DD	BB	BB	BB	DD	BB	DD	DD	BB	BB	DD	BB	DD	BB	BB	BB	BB	BB	BB	DD
chr5_54903260_54903273	BB	dn	DD	BB	BB	BB	BB	BB	BB	BB	BB	dn	BB	DD	dn	dn	DD	dn	dn	BB	DD	BB	BB	dn	dn	BB	DD	dn	BB	DD	BB	BB	BB	dn	BB	dn	DD	BB	BB	dn	BB	DD	BB	BB	BB	BB	BB	BB	DD
chr5_54929682_54929708	BB	DD	DD	BB	BB	BB	BB	BB	BB	BB	BB	DD	BB	DD	DD	DD	DD	DD	DD	BB	DD	BB	BB	DD	DD	BB	DD	DD	BB	DD	BB	BB	BB	DD	BB	DD	DD	BB	BB	DD	BB	DD	BB	BB	BB	BB	BB	BB	DD
chr5_55037920_55037943	BB	DD	DD	BB	BB	BB	BB	BB	BB	BB	BB	DD	BB	DD	DD	DD	DD	DD	DD	BB	DD	BB	BB	DD	DD	BB	DD	DD	BB	DD	BB	BB	BB	DD	BB	DD	DD	BB	BB	DD	BB	DD	BB	BB	BB	BB	BB	BB	DD
chr5_55037979_55038014	BB	DD	DD	BB	BB	BB	BB	BB	BB	BB	BB	DD	BB	DD	DD	DD	DD	DD	DD	bn	DD	BB	BB	DD	DD	BB	DD	DD	BB	DD	BB	BB	BB	DD	BB	DD	DD	BB	BB	DD	BB	BB	BB	BB	BB	BB	BB	BB	DD
chr5_55042939_55042958	BB	DD	DD	BB	BB	BB	BB	BB	BB	BB	BB	DD	BB	DD	DD	DD	DD	DD	DD	BB	DD	BB	BB	DD	DD	BB	DD	DD	BB	DD	BB	BB	BB	DD	BB	DD	DD	BB	BB	DD	BB	DD	BB	BB	BB	BB	BB	BB	DD
chr5_55044636_55044655	BB	DD	DD	BB	BB	BB	BB	BB	BB	BB	BB	DD	BB	DD	DD	DD	DD	DD	DD	BB	DD	BB	BB	DD	DD	BB	DD	DD	BB	DD	BB	BB	BB	DD	BB	DD	DD	BB	BB	DD	BB	DD	BB	BB	BB	BB	BB	BB	DD
chr5_55076135_55076154	BB	DD	DD	BB	BB	BB	BB	BB	BB	BB	BB	DD	BB	DD	DD	DD	DD	DD	DD	BB	DD	BB	BB	DD	DD	BB	DD	DD	BB	DD	BB	BB	BB	DD	BB	DD	DD	BB	BB	DD	BB	DD	BB	BB	BB	BB	BB	BB	DD
chr5_55087839_55087866	BB	DD	DD	BB	BB	BB	BB	BB	BB	BB	BB	DD	BB	DD	DD	DD	DD	DD	DD	BB	DD	BB	bn	DD	DD	BB	DD	DD	BB	DD	BB	BB	BB	DD	BB	DD	DD	BB	BB	DD	BB	DD	BB	BB	BB	BB	BB	BB	DD
chr5_55193259_55193278	BB	DD	DD	BB	BB	BB	BB	BB	BB	BB	BB	DD	BB	DD	DD	DD	DD	DD	DD	BB	DD	BB	BB	DD	DD	BB	DD	DD	BB	DD	BB	BB	BB	DD	BB	DD	DD	BB	BB	DD	BB	DD	BB	BB	BB	BB	BB	BB	DD
chr5_55248860_55248886	BB	DD	DD	BB	BB	BB	BB	BB	BB	BB	BB	DD	BB	DD	DD	DD	DD	DD	DD	BB	DD	BB	BB	DD	DD	BB	DD	DD	BB	DD	BB	BB	BB	dn	BB	DD	DD	BB	BB	DD	BB	DD	BB	BB	BB	BB	BB	BB	DD
chr5_55249225_55249254	BB	DD	DD	BB	BB	BB	BB	BB	BB	BB	BB	DD	BB	DD	DD	DD	DD	DD	DD	BB	DD	BB	BB	DD	DD	BB	DD	DD	BB	DD	BB	BB	BB	DD	BB	DD	DD	BB	BB	DD	BB	DD	BB	BB	BB	BB	BB	BB	DD
chr5_55275082_55275113	BB	NN	NA	NA	BB	BB	BB	BB	BB	BB	BB	NN	BB	DD	NA	NA	NA	DD	DD	BB	NA	BB	BB	NA	NA	NA	NA	NA	BB	NA	BB	BB	BB	DD	BB	NA	NA	BB	BB	DD	NA	NA	BB	BB	BB	BB	BB	BB	NA
chr5_55320084_55320115	BB	DD	DD	BB	BB	BB	BB	BB	BB	BB	BB	DD	BB	DD	DD	DD	DD	DD	DD	BB	DD	BB	BB	DD	DD	BB	DD	DD	BB	DD	BB	BB	BB	DD	BB	DD	DD	BB	BB	DD	BB	DD	BB	BB	BB	BB	BB	BB	DD
chr5_55380255_55380298	NA	DD	DD	BB	BB	BB	BB	BB	BB	BB	BB	DD	bn	DD	DD	DD	DD	DD	DD	BB	NA	BB	BB	NA	DD	NA	DD	DD	BB	NA	NA	BB	BB	DD	BB	NA	DD	NN	BB	DD	NA	DD	BB	BB	NA	BB	BB	BB	DD
chr5_55408473_55408492	BB	DD	DD	BB	BB	BB	BB	BB	BB	BB	BB	DD	BB	DD	DD	DD	DD	DD	DD	BB	DD	BB	BB	DD	DD	BB	DD	DD	BB	DD	BB	BB	BB	DD	BB	DD	DD	BB	BB	DD	BB	DD	BB	BB	BB	BB	BB	BB	DD
chr5_55423832_55423875	NA	DD	DD	BB	NA	bd	BB	BB	BB	BB	BB	DD	NA	NA	NA	DD	NA	DD	NA	BB	DD	BB	BB	NA	DD	NA	DD	DD	BB	DD	NA	BB	BB	DD	BB	NA	DD	BB	BB	NA	NA	NA	NA	BB	BB	NA	BB	BB	NA
chr5_55502619_55502666	BB	DD	DD	BB	BB	BB	BB	BB	BB	BB	BB	DD	BB	DD	DD	DD	DD	DD	DD	BB	DD	BB	BB	DD	DD	BB	DD	DD	BB	DD	BB	BB	BB	DD	DD	DD	DD	BB	BB	DD	BB	DD	BB	BB	BB	BB	BB	BB	DD
chr5_55528936_55528959	BB	DD	DD	BB	BB	BB	BB	BB	BB	BB	BB	DD	BB	DD	DD	DD	DD	DD	DD	BB	DD	BB	BB	DD	DD	BB	DD	DD	BB	DD	BB	BB	BB	DD	DD	DD	DD	BB	BB	DD	BB	DD	BB	BB	BB	BB	BB	BB	DD
chr5_55578322_55578345	BB	DD	DD	BB	BB	BB	BB	BB	BB	BB	BB	DD	BB	DD	DD	DD	DD	DD	DD	BB	DD	BB	BB	DD	DD	BB	DD	DD	BB	DD	BB	BB	BB	DD	DD	DD	DD	BB	BB	DD	BB	DD	BB	BB	BB	BB	BB	BB	DD
chr5_55598572_55598601	NA	NA	NA	FF	FF	FF	FF	FF	FF	FF	FF	FF	NA	NA	NA	FF	FF	NA	FF	FF	NA	FF	FF	FF	NA	FF	FF	FF	FF	NA	FF	FF	FF	FF	FF	NA	FF	FF	FF	FF	FF	FF	FF	FF	FF	FF	FF	FF	NA
chr5_55620479_55620506	NA	DD	DD	NA	BB	BB	BB	BB	NA	BB	BB	DD	BB	DD	DD	NA	DD	DD	DD	BB	DD	BB	NA	NA	DD	NA	DD	DD	BB	NA	BB	BB	BB	DD	DD	DD	DD	NA	BB	DD	BB	DD	BB	NA	BB	BB	BB	BB	DD
chr5_55660380_55660395	BB	DD	DD	BB	BB	BB	BB	BB	BB	BB	BB	DD	BB	DD	DD	DD	DD	DD	DD	BB	DD	BB	BB	DD	DD	BB	DD	DD	BB	DD	BB	BB	BB	DD	DD	DD	DD	BB	BB	DD	BB	DD	BB	BB	BB	BB	BB	BB	DD
chr5_55672653_55672668	BB	DD	DD	BB	BB	BB	BB	BB	BB	BB	BB	DD	BB	DD	DD	DD	DD	DD	DD	BB	DD	BB	BB	DD	DD	BB	DD	DD	BB	DD	BB	BB	BB	DD	DD	DD	DD	BB	BB	DD	BB	DD	BB	BB	BB	BB	BB	BB	DD
chr5_55711143_55711186	BB	DD	DD	BB	NA	BB	BB	BB	BB	BB	BB	DD	BB	DD	DD	DD	DD	DD	DD	BB	DD	BB	BB	DD	DD	NA	DD	DD	BB	NA	NN	BB	NA	DD	DD	NA	DD	BB	BB	DD	NA	DD	BB	BB	BB	BB	BB	BB	DD
chr5_55713989_55714004	BB	DD	DD	BB	BB	BB	BB	BB	BB	BB	BB	DD	BB	DD	DD	DD	DD	DD	DD	BB	DD	BB	BB	DD	DD	BB	DD	DD	BB	DD	BB	BB	BB	DD	DD	DD	DD	BB	BB	DD	BB	DD	BB	BB	BB	BB	BB	BB	DD
chr5_55737129_55737140	BB	DD	DD	BB	BB	BB	BB	BB	BB	BB	BB	DD	BB	DD	DD	DD	DD	DD	DD	BB	DD	BB	BB	DD	DD	BB	DD	DD	BB	DD	BB	BB	BB	DD	DD	DD	DD	BB	BB	DD	BB	DD	BB	BB	BB	BB	BB	BB	DD
chr5_55814624_55814667	BB	DD	DD	BB	BB	BB	BB	BB	BB	BB	BB	DD	BB	DD	DD	DD	DD	DD	DD	BB	DD	BB	BB	DD	DD	BB	DD	DD	BB	DD	BB	BB	BB	DD	DD	DD	DD	BB	bd	DD	BB	DD	BB	BB	BB	BB	BB	BB	DD
chr5_55907441_55907488	BB	DD	DD	BB	BB	BB	BB	BB	BB	BB	BB	DD	BB	DD	DD	DD	DD	DD	dn	BB	DD	BB	BB	DD	DD	BB	DD	DD	BB	DD	BB	BB	BB	DD	DD	bd	DD	BB	BB	DD	BB	DD	BB	BB	BB	BB	BB	BB	DD
chr5_55930707_55930733	BB	DD	DD	BB	BB	BB	BB	BB	BB	BB	BB	DD	BB	DD	DD	DD	DD	DD	DD	BB	DD	BB	BB	DD	DD	BB	DD	DD	DD	DD	BB	BB	BB	DD	DD	DD	DD	BB	BB	DD	BB	DD	BB	BB	BB	BB	BB	BB	DD
chr5_55981108_55981159	BB	DD	DD	BB	BB	BB	BB	BB	BB	BB	BB	DD	BB	DD	DD	DD	DD	DD	DD	BB	DD	BB	BB	DD	DD	BB	DD	DD	NA	DD	BB	BB	BB	DD	bd	DD	DD	BB	BB	DD	BB	DD	BB	BB	BB	BB	BB	BB	DD
chr5_56108019_56108034	FF	FF	FF	FF	NN	FF	FF	FF	FF	FF	FF	FF	NA	FF	FF	FF	FF	FF	FF	NA	NA	FF	FF	FF	FF	NA	FF	FF	NA	FF	FF	FF	FF	FF	FF	FF	FF	FF	FF	FF	NA	FF	NA	FF	FF	NA	FF	FF	FF
chr5_56136973_56137016	FF	FF	bf	bf	FF	bf	FF	FF	FF	FF	FF	FF	fn	FF	FF	FF	FF	FF	FF	FF	FF	FF	FF	BB	FF	bf	FF	FF	bf	FF	FF	FF	FF	FF	FF	FF	FF	FF	bf	FF	bf	FF	FF	FF	FF	bf	FF	FF	FF
chr5_56147767_56147778	FF	df	df	FF	FF	FF	FF	FF	FF	FF	FF	df	FF	DD	df	df	df	df	df	FF	df	FF	df	DD	df	FF	df	df	FF	df	FF	FF	FF	DD	df	df	df	df	FF	df	FF	df	df	FF	FF	FF	FF	FF	DD
chr5_56164257_56164312	BB	DD	DD	BB	BB	BB	BB	BB	BB	BB	BB	DD	BB	DD	DD	DD	DD	DD	DD	BB	DD	BB	BB	DD	DD	BB	DD	DD	BB	DD	NN	NA	BB	DD	DD	DD	DD	BB	BB	DD	BB	DD	BB	NA	BB	BB	BB	BB	DD
chr5_56342373_56342396	BB	DD	DD	BB	BB	BB	BB	BB	BB	BB	BB	DD	BB	DD	DD	DD	DD	DD	DD	BB	DD	BB	BB	DD	DD	BB	DD	DD	BB	DD	BB	BB	BB	DD	DD	DD	DD	BB	BB	dn	BB	DD	BB	BB	BB	BB	BB	BB	DD
chr5_56344736_56344768	BB	DD	DD	BB	BB	BB	BB	BB	BB	BB	BB	DD	BB	DD	DD	DD	DD	DD	DD	BB	DD	BB	BB	DD	DD	BB	DD	DD	BB	DD	BB	BB	BB	DD	DD	DD	DD	BB	BB	DD	BB	DD	BB	bn	BB	BB	BB	BB	DD
chr5_56394879_56394890	BB	DD	DD	BB	BB	BB	BB	BB	BB	BB	BB	DD	BB	DD	DD	DD	DD	DD	DD	BB	DD	BB	BB	DD	DD	BB	DD	DD	BB	DD	BB	BB	BB	DD	DD	DD	DD	BB	BB	DD	BB	DD	BB	BB	BB	BB	BB	BB	DD
chr5_56427252_56427295	BB	DD	DD	BB	BB	BB	BB	BB	BB	BB	BB	DD	BB	DD	DD	DD	DD	DD	DD	BB	DD	BB	BB	DD	DD	BB	DD	DD	BB	DD	BB	BB	BB	DD	DD	DD	DD	BB	BB	DD	BB	DD	BB	BB	BB	BB	BB	BB	DD
chr5_56524501_56524532	BB	dd	dd	BB	BB	BB	BB	BB	BB	BB	BB	dd	BB	dd	dd	dd	dd	dd	dd	BB	dd	BB	BB	dd	dd	BB	DD	dd	BB	dd	BB	BB	BB	dd	DD	dd	dd	BB	BB	dd	BB	DD	BB	BB	BB	BB	BB	BB	dd
chr5_56549008_56549019	BB	DD	DD	BB	BB	BB	BB	BB	BB	BB	BB	DD	BB	DD	DD	DD	DD	DD	DD	BB	DD	BB	BB	DD	DD	BB	DD	DD	BB	DD	BB	BB	BB	DD	DD	DD	DD	BB	BB	DD	BB	DD	BB	BB	BB	BB	BB	BB	DD
chr5_56556350_56556365	BB	DD	DD	BB	BB	BB	BB	BB	BB	BB	BB	DD	BB	DD	DD	DD	DD	DD	DD	BB	DD	BB	BB	DD	DD	BB	DD	DD	BB	DD	BB	BB	BB	DD	DD	DD	DD	BB	BB	DD	BB	DD	BB	BB	BB	BB	BB	BB	DD
chr5_56567561_56567584	BB	DD	DD	BB	BB	BB	BB	BB	BB	BB	BB	DD	BB	DD	DD	DD	DD	DD	DD	BB	DD	BB	BB	DD	DD	BB	DD	DD	BB	DD	BB	BB	BB	DD	DD	DD	DD	BB	BB	DD	BB	DD	BB	BB	BB	BB	BB	BB	DD
chr5_56571939_56571962	BB	DD	DD	BB	BB	BB	BB	BB	BB	BB	BB	DD	BB	DD	DD	DD	DD	DD	DD	BB	DD	BB	BB	DD	DD	BB	DD	DD	BB	DD	BB	BB	BB	DD	DD	DD	DD	BB	BB	DD	BB	DD	BB	BB	BB	BB	BB	BB	DD
chr5_56585267_56585294	BB	DD	DD	BB	BB	BB	BB	BB	BB	BB	BB	DD	BB	DD	DD	DD	DD	DD	DD	BB	DD	BB	BB	DD	DD	BB	DD	DD	BB	DD	BB	BB	BB	DD	DD	DD	DD	BB	BB	DD	BB	DD	BB	BB	BB	BB	BB	BB	DD
chr5_56591630_56591657	BB	DD	DD	BB	BB	BB	bn	BB	BB	BB	BB	DD	BB	DD	DD	DD	DD	DD	DD	BB	DD	BB	BB	DD	DD	BB	DD	DD	BB	DD	BB	BB	BB	DD	DD	DD	DD	BB	BB	DD	BB	DD	BB	BB	BB	BB	BB	BB	DD
chr5_56599009_56599056	bn	DD	DD	NN	BB	BB	BB	BB	BB	BB	BB	DD	BB	DD	DD	DD	DD	DD	DD	BB	DD	NA	BB	DD	DD	NA	DD	DD	BB	DD	NA	BB	BB	DD	DD	DD	DD	BB	BB	DD	BB	DD	BB	BB	NA	NA	BB	BB	DD
chr5_56600700_56600734	BB	DD	DD	BB	BB	BB	BB	BB	BB	BB	BB	DD	BB	DD	DD	DD	DD	DD	DD	BB	DD	BB	BB	DD	DD	BB	DD	DD	BB	DD	BB	BB	BB	DD	DD	DD	DD	BB	BB	DD	BB	DD	BB	BB	BB	BB	BB	BB	DD
chr5_56656817_56656864	BB	dd	dd	BB	BB	BB	BB	BB	BB	BB	BB	dd	BB	dd	dd	dd	dd	dd	dd	BB	DD	BB	BB	dd	dd	BB	dd	dd	BB	dd	BB	BB	BB	dd	dd	dn	dd	BB	BB	dd	BB	dd	BB	BB	BB	BB	BB	BB	dd
chr5_56658093_56658112	BB	DD	DD	BB	BB	BB	BB	BB	BB	BB	BB	DD	BB	DD	DD	DD	DD	DD	DD	BB	DD	BB	BB	DD	DD	BB	DD	DD	BB	DD	BB	BB	BB	DD	DD	DD	DD	BB	BB	DD	BB	DD	BB	BB	BB	BB	BB	BB	DD
chr5_56666027_56666074	BB	DD	DD	NA	BB	NA	BB	BB	BB	NA	NA	DD	BB	DD	DD	DD	DD	DD	DD	NN	DD	BB	BB	DD	DD	NA	DD	DD	BB	DD	BB	BB	BB	DD	DD	DD	NA	NA	BB	NA	BB	DD	BB	BB	BB	BB	NA	NA	DD
chr5_56679408_56679425	BB	DD	DD	BB	BB	BB	BB	BB	BB	BB	BB	DD	BB	dn	DD	DD	DD	DD	DD	BB	DD	BB	BB	DD	DD	BB	DD	DD	BB	DD	BB	BB	BB	DD	DD	DD	DD	BB	BB	DD	BB	DD	BB	BB	BB	BB	BB	BB	DD
chr5_56692742_56692789	NA	DD	DD	BB	BB	BB	BB	NA	BB	BB	BB	DD	BB	DD	DD	DD	DD	DD	DD	BB	DD	BB	NN	DD	DD	BB	DD	DD	BB	DD	BB	BB	BB	DD	DD	DD	DD	BB	BB	DD	BB	DD	BB	BB	BB	BB	BB	BB	DD
chr5_56743010_56743035	BB	DD	DD	BB	BB	BB	BB	BB	BB	BB	BB	DD	BB	DD	DD	DD	DD	DD	DD	BB	DD	BB	BB	DD	DD	BB	DD	DD	BB	DD	BB	BB	BB	DD	DD	DD	DD	BB	BB	dn	BB	DD	BB	BB	BB	BB	BB	BB	DD
chr5_56777228_56777253	BB	DD	DD	BB	BB	BB	BB	BB	BB	BB	BB	DD	BB	DD	DD	DD	DD	DD	DD	BB	DD	BB	BB	DD	DD	BB	DD	DD	BB	DD	BB	BB	BB	DD	DD	DD	DD	BB	BB	DD	BB	DD	BB	BB	BB	BB	BB	BB	DD
chr5_56796618_56796650	BB	DD	DD	BB	BB	BB	BB	BB	BB	BB	BB	DD	BB	DD	DD	DD	DD	DD	DD	BB	DD	BB	BB	DD	DD	BB	DD	DD	BB	DD	BB	BB	BB	DD	DD	DD	DD	BB	BB	DD	BB	DD	BB	BB	BB	BB	BB	BB	DD
chr5_56811705_56811716	BB	DD	DD	BB	BB	BB	BB	BB	BB	BB	BB	DD	BB	DD	DD	DD	DD	DD	DD	BB	DD	BB	BB	DD	DD	BB	DD	DD	BB	DD	BB	BB	BB	DD	DD	DD	DD	BB	BB	DD	BB	DD	BB	BB	BB	BB	BB	BB	DD
chr5_56823851_56823894	BB	DD	DD	BB	BB	BB	BB	BB	BB	BB	BB	DD	BB	DD	DD	DD	DD	DD	DD	BB	DD	BB	BB	DD	DD	BB	DD	DD	BB	DD	BB	BB	BB	DD	DD	DD	DD	BB	BB	DD	BB	DD	BB	BB	BB	BB	BB	BB	DD
chr5_56860195_56860229	BB	DD	DD	BB	BB	BB	BB	BB	BB	BB	BB	DD	BB	DD	DD	DD	dn	DD	DD	BB	DD	BB	BB	DD	DD	BB	DD	DD	BB	DD	BB	BB	BB	DD	DD	DD	DD	BB	BB	DD	BB	DD	BB	BB	BB	BB	BB	BB	DD
chr5_56923717_56923756	BB	DD	DD	NA	BB	BB	BB	BB	NA	BB	BB	DD	NA	DD	DD	DD	DD	DD	DD	BB	NA	BB	BB	DD	NA	NA	DD	DD	BB	DD	NA	NA	BB	DD	DD	DD	DD	BB	BB	NA	NA	DD	BB	BB	BB	NA	NA	NA	DD
chr5_57105044_57105083	BB	DD	DD	BB	BB	BB	BB	BB	BB	BB	BB	DD	BB	DD	DD	DD	DD	DD	DD	BB	DD	BB	BB	DD	DD	BB	DD	DD	BB	DD	BB	BB	BB	DD	DD	DD	DD	BB	BB	DD	BB	DD	BB	BB	BB	bn	BB	BB	DD
chr5_57115294_57115329	BB	NA	DD	NA	BB	BB	BB	BB	BB	BB	BB	DD	NA	NA	DD	DD	NA	DD	DD	BB	NA	BB	BB	DD	DD	NA	DD	DD	BB	NA	BB	BB	BB	DD	DD	dn	DD	BB	BB	DD	NA	DD	BB	BB	BB	BB	BB	BB	DD
chr5_57120711_57120770	FF	FF	NA	FF	NA	FF	NA	FF	NA	NA	FF	NN	FF	NA	FF	FF	FF	FF	FF	FF	FF	FF	FF	NA	NA	NA	fn	NA	NA	FF	FF	FF	FF	NA	FF	FF	FF	FF	NA	fn	NA	FF	FF	FF	FF	FF	FF	FF	NN
chr5_57123998_57124037	BB	DD	DD	BB	BB	BB	BB	BB	BB	BB	BB	DD	BB	DD	DD	DD	DD	DD	DD	BB	DD	BB	BB	DD	DD	BB	DD	DD	BB	DD	BB	BB	BB	DD	DD	DD	DD	BB	BB	DD	BB	DD	BB	BB	BB	BB	BB	BB	DD
chr5_57134257_57134270	BB	DD	DD	BB	BB	BB	BB	BB	BB	BB	BB	bd	BB	DD	DD	DD	bd	DD	DD	BB	DD	BB	BB	DD	bd	BB	DD	bd	bn	bd	BB	BB	BB	DD	DD	DD	bd	BB	BB	DD	BB	DD	BB	BB	BB	BB	BB	BB	DD
chr5_57167502_57167541	NA	FF	FF	FF	FF	NA	FF	FF	NA	FF	NA	NA	FF	FF	NA	FF	FF	FF	NA	FF	FF	FF	FF	FF	FF	FF	NA	NA	NA	FF	FF	FF	FF	NA	FF	FF	FF	FF	FF	FF	FF	FF	FF	FF	FF	FF	FF	FF	NN
chr5_57256452_57256475	BB	DD	DD	BB	BB	BB	BB	BB	BB	BB	BB	DD	BB	DD	DD	DD	DD	DD	DD	BB	DD	BB	BB	DD	DD	BB	DD	DD	BB	DD	BB	BB	BB	DD	DD	DD	DD	BB	BB	DD	BB	DD	BB	BB	BB	BB	BB	BB	DD
chr5_57259725_57259772	UU	DD	DD	UU	UU	UU	UU	UU	UU	UU	UU	DD	UU	DD	DD	DD	DD	DD	DD	UU	DD	UU	UU	DD	DD	NA	DD	DD	NA	DD	du	NA	UU	DD	DD	DD	DD	NA	du	DD	UU	DD	UU	NA	UU	UU	UU	UU	DD
chr5_57262439_57262478	BB	DD	DD	BB	BB	BB	BB	BB	BB	BB	BB	DD	BB	DD	DD	DD	DD	DD	DD	BB	DD	BB	BB	DD	DD	BB	DD	DD	BB	DD	BB	BB	BB	DD	DD	DD	DD	BB	BB	DD	BB	DD	BB	BB	BB	BB	BB	BB	DD
chr5_57262864_57262898	FF	FF	FF	FF	FF	FF	FF	FF	FF	FF	FF	FF	FF	NN	FF	FF	FF	FF	FF	FF	FF	FF	FF	FF	FF	NA	FF	FF	FF	FF	FF	FF	FF	FF	FF	FF	FF	FF	FF	FF	FF	FF	FF	FF	FF	FF	FF	FF	FF
chr5_57328520_57328551	FF	FF	FF	FF	FF	FF	FF	FF	FF	FF	FF	FF	FF	FF	FF	FF	FF	NN	FF	FF	FF	FF	FF	FF	FF	FF	FF	FF	FF	FF	FF	FF	NA	FF	fn	FF	FF	FF	FF	FF	FF	FF	FF	FF	FF	FF	FF	FF	FF
chr5_57418829_57418868	BB	DD	DD	BB	BB	BB	BB	BB	BB	bn	bn	DD	BB	DD	DD	DD	DD	DD	DD	BB	DD	BB	BB	DD	DD	bn	DD	DD	BB	DD	BB	BB	BB	DD	DD	DD	DD	BB	BB	DD	bn	DD	BB	BB	BB	BB	BB	bn	DD
chr5_57448370_57448390	BB	dn	DD	BB	BB	BB	BB	BB	BB	BB	BB	DD	BB	dd	dd	dd	DD	DD	DD	BB	DD	BB	BB	DD	dd	BB	dd	DD	BB	dd	BB	BB	BB	DD	DD	DD	dd	BB	BB	dd	BB	dd	BB	BB	BB	BB	BB	BB	dd
chr5_57461495_57461526	BB	DD	DD	BB	BB	BB	BB	BB	BB	BB	BB	DD	BB	DD	DD	dn	DD	DD	DD	BB	DD	BB	BB	DD	DD	BB	DD	DD	BB	DD	BB	BB	BB	DD	DD	DD	DD	BB	BB	DD	BB	DD	BB	BB	BB	BB	BB	BB	DD
chr5_57471446_57471469	BB	DD	DD	BB	BB	BB	BB	BB	BB	BB	BB	DD	bn	DD	DD	DD	DD	DD	DD	BB	DD	BB	BB	DD	DD	BB	DD	DD	BB	DD	BB	BB	BB	DD	DD	DD	DD	BB	BB	DD	BB	DD	BB	BB	BB	BB	BB	BB	DD
chr5_57474119_57474138	BB	DD	DD	BB	BB	BB	BB	BB	BB	BB	BB	DD	BB	DD	DD	DD	DD	DD	DD	BB	DD	BB	BB	DD	DD	BB	DD	DD	BB	DD	BB	BB	BB	DD	DD	DD	DD	BB	BB	DD	BB	DD	BB	BB	BB	BB	BB	BB	DD
chr5_57515643_57515674	BB	DD	DD	BB	BB	BB	BB	BB	BB	BB	BB	DD	BB	DD	DD	DD	DD	DD	DD	BB	DD	BB	BB	DD	DD	BB	DD	DD	BB	DD	BB	BB	BB	DD	DD	DD	DD	BB	BB	DD	BB	DD	BB	BB	BB	BB	BB	BB	DD
chr5_57525791_57525834	BB	DD	DD	BB	BB	NA	NA	BB	NA	BB	NA	NA	NA	DD	DD	DD	DD	DD	DD	BB	DD	BB	BB	DD	DD	BB	DD	DD	BB	DD	BB	BB	BB	DD	DD	NA	NA	BB	BB	DD	BB	DD	NA	BB	NA	BB	BB	BB	NA
chr5_57529353_57529374	BB	DD	DD	BB	BB	BB	BB	BB	BB	BB	BB	DD	BB	DD	DD	DD	DD	DD	DD	bn	DD	BB	BB	DD	DD	BB	DD	DD	BB	dn	BB	BB	bn	DD	DD	DD	DD	BB	BB	dn	BB	DD	BB	BB	BB	BB	BB	BB	DD
chr5_57569851_57569862	BB	DD	DD	BB	BB	BB	BB	BB	BB	BB	BB	DD	BB	DD	DD	DD	DD	DD	DD	BB	DD	BB	BB	DD	DD	BB	DD	DD	BB	DD	BB	BB	BB	DD	DD	DD	DD	BB	DD	DD	BB	DD	BB	BB	BB	BB	BB	BB	DD
chr5_57570816_57570851	BB	DD	DD	BB	BB	BB	BB	BB	BB	BB	BB	DD	BB	DD	DD	DD	DD	DD	DD	BB	DD	BB	BB	DD	DD	BB	DD	DD	BB	DD	BB	BB	BB	DD	DD	DD	DD	BB	DD	DD	BB	DD	BB	BB	BB	BB	BB	BB	DD
chr5_57718032_57718043	BB	DD	DD	BB	BB	BB	BB	DD	BB	BB	BB	DD	BB	DD	DD	DD	DD	DD	DD	BB	DD	BB	BB	DD	DD	BB	DD	DD	BB	DD	BB	BB	BB	DD	DD	DD	DD	BB	DD	DD	BB	DD	DD	BB	BB	BB	BB	BB	DD
chr5_57723073_57723084	BB	DD	DD	BB	BB	BB	BB	DD	BB	BB	BB	DD	BB	DD	DD	DD	DD	DD	DD	BB	DD	BB	BB	DD	DD	BB	DD	DD	BB	DD	BB	BB	BB	DD	DD	DD	DD	BB	DD	DD	BB	DD	DD	BB	BB	BB	BB	BB	DD
chr5_57731791_57731806	BB	DD	DD	BB	BB	BB	BB	DD	BB	BB	BB	DD	BB	DD	DD	DD	DD	DD	DD	BB	DD	BB	BB	DD	DD	BB	DD	DD	BB	DD	BB	BB	BB	DD	DD	DD	DD	BB	DD	DD	BB	DD	DD	BB	BB	BB	BB	BB	DD
chr5_57829979_57830030	FF	NA	FF	FF	FF	FF	FF	FF	FF	FF	NN	NA	FF	NA	FF	NA	FF	FF	FF	FF	FF	FF	NN	NA	FF	NA	FF	FF	FF	NA	FF	FF	FF	NA	FF	NA	FF	FF	FF	NA	FF	FF	FF	fn	FF	NN	FF	FF	FF
chr5_57909292_57909335	BB	DD	NA	BB	NN	BB	NA	NA	BB	BB	BB	DD	BB	DD	DD	DD	DD	dn	DD	NN	NA	BB	BB	DD	DD	BB	DD	DD	BB	NA	NA	BB	BB	NA	DD	DD	dn	BB	DD	DD	BB	DD	NA	BB	BB	BB	NA	BB	DD
chr5_57932708_57932751	BB	DD	DD	BB	BB	BB	BB	DD	BB	BB	BB	DD	BB	DD	DD	DD	DD	DD	DD	BB	DD	BB	BB	DD	DD	BB	DD	DD	BB	DD	BB	BB	BB	DD	DD	DD	DD	BB	DD	DD	BB	DD	DD	BB	BB	BB	BB	BB	DD
chr5_58039432_58039464	BB	DD	DD	BB	BB	BB	BB	DD	BB	BB	BB	DD	BB	DD	DD	DD	DD	DD	DD	BB	DD	BB	BB	DD	DD	BB	DD	DD	BB	DD	BB	BB	BB	DD	DD	DD	DD	BB	DD	DD	BB	DD	DD	BB	BB	BB	BB	BB	DD
chr5_58060617_58060644	BB	DD	DD	BB	BB	BB	BB	DD	BB	BB	BB	DD	BB	DD	DD	DD	DD	DD	DD	BB	DD	BB	BB	DD	DD	BB	DD	DD	BB	DD	BB	BB	BB	DD	DD	DD	DD	BB	DD	DD	BB	DD	DD	BB	BB	BB	BB	BB	DD
chr5_58068213_58068228	BB	DD	DD	BB	BB	BB	BB	DD	BB	BB	BB	DD	BB	DD	DD	DD	DD	DD	DD	BB	DD	BB	BB	DD	DD	BB	DD	DD	BB	DD	BB	BB	BB	DD	DD	DD	DD	BB	DD	DD	BB	DD	DD	BB	BB	BB	BB	BB	DD
chr5_58091243_58091258	BB	DD	DD	BB	BB	BB	BB	DD	BB	BB	BB	DD	BB	DD	DD	DD	DD	DD	DD	BB	DD	BB	BB	DD	DD	BB	DD	DD	BB	DD	BB	BB	BB	DD	DD	DD	DD	BB	DD	DD	BB	DD	DD	BB	BB	BB	BB	BB	DD
chr5_58092154_58092181	BB	DD	DD	BB	BB	BB	BB	DD	BB	BB	BB	DD	BB	DD	DD	DD	DD	DD	DD	BB	DD	BB	BB	DD	DD	BB	DD	DD	BB	DD	BB	BB	BB	DD	DD	DD	DD	BB	DD	DD	BB	DD	DD	BB	BB	bn	BB	BB	DD
chr5_58108144_58108171	BB	DD	DD	BB	BB	BB	BB	DD	BB	BB	BB	DD	BB	DD	DD	DD	DD	DD	DD	BB	DD	BB	BB	DD	DD	BB	DD	DD	BB	DD	BB	BB	BB	DD	DD	DD	DD	BB	DD	DD	BB	DD	DD	BB	BB	BB	BB	BB	DD
chr5_58119187_58119222	BB	DD	NA	BB	BB	BB	BB	DD	BB	BB	BB	DD	BB	DD	DD	dn	DD	DD	DD	BB	DD	BB	BB	DD	NA	NA	DD	DD	BB	NA	BB	BB	BB	DD	DD	DD	DD	BB	DD	DD	BB	DD	DD	BB	BB	BB	BB	BB	DD
chr5_58120339_58120373	BB	NA	DD	NA	BB	BB	BB	DD	BB	BB	BB	DD	NA	NA	DD	DD	DD	BB	DD	BB	DD	BB	BB	NA	DD	NA	DD	DD	BB	NA	BB	BB	BB	DD	DD	DD	NA	NA	DD	NN	NA	DD	NA	BB	BB	BB	NA	BB	NA
chr5_58156699_58156718	BB	DD	DD	BB	BB	BB	BB	DD	BB	BB	BB	DD	BB	DD	DD	DD	DD	DD	DD	BB	DD	BB	BB	DD	DD	BB	DD	DD	BB	DD	BB	BB	BB	DD	DD	DD	DD	BB	DD	DD	BB	DD	DD	BB	BB	BB	BB	BB	DD
chr5_58196724_58196762	BB	DD	DD	BB	BB	BB	BB	DD	BB	BB	BB	DD	BB	DD	DD	DD	DD	DD	DD	BB	DD	BB	BB	DD	DD	BB	DD	DD	BB	DD	DD	BB	BB	DD	DD	DD	DD	BB	DD	DD	BB	DD	DD	BB	BB	BB	BB	BB	DD
chr5_58197833_58197860	BB	DD	DD	BB	BB	BB	BB	DD	BB	BB	BB	DD	BB	DD	DD	DD	DD	DD	DD	BB	DD	BB	BB	DD	DD	BB	DD	DD	BB	DD	BB	BB	BB	DD	DD	DD	DD	BB	DD	DD	BB	DD	DD	BB	BB	BB	BB	BB	DD
chr5_58220379_58220402	BB	DD	DD	BB	BB	BB	BB	DD	BB	BB	BB	DD	BB	DD	DD	DD	DD	DD	DD	BB	DD	BB	BB	DD	DD	BB	DD	DD	BB	DD	BB	BB	BB	DD	DD	DD	DD	BB	DD	DD	BB	DD	DD	BB	BB	BB	BB	BB	DD
chr5_58254594_58254632	BB	DD	DD	BB	BB	BB	BB	DD	BB	BB	BB	DD	BB	DD	DD	DD	DD	DD	DD	BB	DD	BB	BB	DD	DD	BB	DD	DD	BB	DD	BB	BB	BB	DD	DD	DD	DD	BB	DD	DD	BB	DD	DD	BB	BB	BB	BB	BB	DD
chr5_58265305_58265334	BB	DD	DD	BB	BB	BB	BB	dd	BB	BB	BB	DD	BB	dd	dd	DD	DD	DD	dd	BB	DD	BB	BB	DD	dd	BB	DD	dd	BB	DD	BB	BB	BB	dd	DD	dd	DD	BB	DD	dd	BB	dd	DD	BB	BB	BB	BB	BB	DD
chr5_58272175_58272222	FF	FF	NA	FF	FF	FF	FF	FF	FF	FF	FF	NA	FF	NA	NA	FF	FF	FF	NN	FF	NN	FF	FF	FF	FF	FF	FF	FF	FF	NA	FF	FF	NA	FF	FF	FF	FF	FF	fn	NA	FF	FF	NA	FF	FF	FF	NA	FF	NA
chr5_58289688_58289699	BB	DD	DD	BB	BB	BB	BB	DD	BB	BB	BB	DD	BB	DD	DD	DD	DD	DD	DD	BB	DD	BB	BB	DD	DD	BB	DD	DD	BB	DD	BB	BB	BB	DD	DD	DD	DD	BB	DD	DD	BB	DD	DD	BB	BB	BB	BB	BB	DD
chr5_58291603_58291637	BB	DD	DD	BB	BB	BB	BB	DD	BB	BB	BB	DD	BB	DD	DD	DD	DD	DD	DD	BB	DD	BB	BB	DD	DD	BB	DD	DD	BB	DD	BB	BB	BB	DD	DD	DD	DD	BB	DD	DD	BB	DD	DD	BB	BB	BB	BB	BB	DD
chr5_58345743_58345760	BB	DD	DD	BB	BB	BB	BB	DD	BB	BB	BB	DD	BB	DD	DD	DD	DD	DD	DD	BB	DD	BB	BB	DD	DD	BB	DD	DD	BB	DD	BB	BB	BB	DD	DD	DD	DD	BB	DD	DD	BB	DD	DD	BB	BB	NA	BB	BB	DD
chr5_58470924_58470935	BB	DD	DD	BB	BB	BB	BB	DD	BB	BB	BB	DD	BB	DD	DD	DD	DD	DD	DD	BB	DD	BB	BB	DD	DD	BB	DD	DD	BB	DD	BB	BB	BB	DD	DD	DD	DD	BB	DD	DD	BB	DD	DD	BB	BB	NA	BB	BB	DD
chr5_58489345_58489360	BB	DD	DD	BB	BB	BB	BB	DD	BB	BB	BB	DD	BB	DD	DD	DD	DD	DD	DD	BB	DD	BB	BB	DD	DD	BB	DD	DD	BB	DD	BB	BB	BB	DD	DD	DD	DD	BB	DD	DD	BB	DD	DD	BB	BB	DD	BB	BB	DD
chr5_58496213_58496228	BB	DD	NA	bn	BB	BB	NN	DD	BB	BB	bn	NA	BB	DD	dn	dn	DD	dn	dn	BB	dn	BB	BB	DD	NA	NA	dn	DD	BB	NA	BB	BB	NA	dn	dn	DD	dn	NA	dn	NA	NA	DD	DD	BB	BB	NA	BB	BB	DD
chr5_58509871_58509885	BB	DD	DD	BB	BB	BB	BB	DD	BB	BB	BB	DD	BB	DD	DD	DD	DD	DD	DD	BB	DD	BB	BB	DD	DD	BB	DD	DD	BB	DD	BB	BB	BB	DD	DD	DD	DD	BB	DD	DD	BB	DD	DD	BB	BB	DD	BB	BB	DD
chr5_58524919_58524936	BB	DD	DD	BB	BB	BB	BB	DD	BB	BB	BB	DD	BB	DD	DD	DD	DD	DD	DD	BB	DD	BB	BB	DD	DD	BB	DD	DD	BB	DD	BB	BB	BB	DD	DD	DD	DD	BB	DD	DD	BB	DD	DD	BB	BB	DD	BB	BB	DD
chr5_58545710_58545721	BB	DD	DD	BB	BB	BB	BB	DD	BB	BB	BB	DD	BB	DD	DD	DD	DD	DD	DD	BB	DD	BB	BB	DD	DD	BB	DD	DD	BB	DD	BB	BB	BB	DD	DD	DD	DD	BB	DD	DD	BB	DD	DD	BB	BB	DD	BB	BB	DD
chr5_58546251_58546262	FF	df	df	FF	FF	FF	FF	df	FF	FF	FF	df	FF	df	df	df	df	df	df	FF	df	FF	FF	df	df	FF	df	df	FF	df	FF	FF	FF	df	df	df	df	FF	df	df	FF	df	df	FF	FF	DD	FF	FF	df
chr5_58551586_58551607	BB	dd	dd	BB	BB	BB	BB	dd	BB	BB	BB	DD	BB	dd	dd	dd	dd	dd	dd	bn	dd	BB	bn	dd	dd	BB	dd	dd	BB	dd	BB	BB	BB	dd	dd	dd	dd	BB	dd	DD	BB	dd	dd	BB	BB	dd	BB	BB	dd
chr5_58553391_58553414	BB	DD	DD	BB	BB	BB	BB	DD	BB	BB	BB	DD	BB	DD	DD	DD	DD	DD	DD	BB	DD	BB	BB	DD	DD	BB	DD	DD	BB	DD	BB	BB	BB	DD	DD	DD	DD	BB	DD	DD	BB	DD	DD	BB	BB	DD	BB	BB	DD
chr5_58558347_58558362	BB	DD	DD	BB	BB	BB	BB	DD	BB	BB	BB	DD	BB	DD	DD	DD	DD	DD	DD	BB	DD	BB	BB	DD	DD	BB	DD	DD	BB	DD	BB	BB	BB	DD	DD	DD	DD	BB	DD	DD	BB	DD	DD	BB	BB	DD	BB	BB	DD
chr5_58562977_58562988	BB	DD	DD	BB	BB	BB	BB	DD	BB	BB	BB	DD	BB	DD	DD	DD	DD	DD	DD	BB	DD	BB	BB	DD	DD	BB	DD	DD	BB	DD	BB	BB	BB	DD	DD	DD	DD	BB	DD	DD	BB	DD	DD	BB	BB	DD	BB	BB	DD
chr5_58574489_58574508	BB	DD	DD	BB	BB	BB	BB	DD	BB	BB	BB	DD	BB	DD	DD	DD	DD	DD	DD	BB	DD	BB	BB	DD	DD	BB	DD	DD	BB	DD	BB	BB	BB	DD	DD	DD	DD	BB	DD	DD	BB	DD	DD	BB	BB	DD	BB	BB	DD
chr5_58631063_58631074	BB	DD	DD	BB	BB	BB	BB	DD	BB	BB	BB	DD	BB	DD	DD	DD	DD	DD	DD	BB	DD	BB	BB	DD	DD	BB	DD	DD	BB	DD	BB	BB	BB	DD	DD	DD	DD	BB	DD	DD	BB	DD	DD	BB	BB	DD	bn	BB	DD
chr5_58667932_58667981	NA	DD	DD	NA	NA	NA	BB	DD	NA	BB	BB	DD	BB	NA	NA	DD	DD	DD	DD	NA	DD	NA	NA	DD	DD	NA	DD	DD	NA	DD	BB	NN	BB	DD	DD	DD	DD	NA	DD	DD	NA	DD	DD	BB	NA	DD	NA	NA	DD
chr5_58751328_58751375	FF	NA	FF	FF	FF	NA	FF	NA	FF	FF	FF	df	FF	NA	df	df	NA	NA	FF	FF	FF	FF	FF	NN	nn	NA	NA	NA	FF	NA	FF	NN	FF	fn	fn	NA	NA	FF	df	NA	FF	NA	NA	FF	FF	FF	FF	FF	df
chr5_58809959_58809983	BB	DD	DD	BB	BB	BB	BB	DD	BB	BB	BB	DD	BB	DD	DD	DD	DD	DD	DD	BB	DD	BB	BB	DD	DD	BB	DD	DD	BB	DD	BB	BB	BB	DD	DD	DD	DD	BB	DD	DD	BB	DD	DD	BB	BB	DD	BB	BB	DD
chr5_58840569_58840598	BB	DD	DD	BB	BB	BB	BB	DD	BB	BB	BB	DD	BB	DD	DD	DD	DD	DD	DD	BB	DD	BB	BB	DD	DD	BB	DD	DD	BB	DD	BB	BB	BB	DD	DD	DD	DD	BB	DD	DD	BB	DD	DD	BB	BB	DD	BB	BB	DD
chr5_58843808_58843823	FF	FF	FF	FF	FF	FF	FF	FF	FF	FF	FF	FF	FF	FF	FF	FF	FF	FF	FF	FF	FF	FF	FF	FF	FF	FF	FF	NA	NA	NA	FF	FF	FF	FF	NA	FF	FF	FF	FF	FF	FF	FF	FF	FF	FF	FF	FF	FF	FF
chr5_58851729_58851754	BB	DD	DD	BB	BB	BB	BB	DD	BB	BB	BB	DD	BB	DD	DD	DD	DD	DD	DD	BB	DD	BB	BB	DD	DD	BB	DD	DD	BB	DD	bn	BB	BB	DD	DD	DD	DD	BB	DD	DD	BB	DD	DD	BB	BB	DD	BB	BB	DD
chr5_58888512_58888535	BB	DD	DD	BB	BB	BB	BB	DD	BB	BB	BB	DD	BB	DD	DD	DD	DD	DD	DD	BB	DD	BB	BB	DD	DD	BB	DD	DD	BB	DD	BB	BB	BB	DD	DD	DD	DD	BB	DD	DD	BB	DD	DD	BB	BB	DD	BB	BB	DD
chr5_58905857_58905880	BB	DD	DD	BB	BB	BB	BB	DD	BB	BB	BB	DD	BB	DD	DD	DD	DD	DD	DD	BB	DD	BB	BB	DD	DD	BB	DD	DD	BB	DD	BB	BB	BB	DD	DD	DD	DD	BB	DD	DD	BB	DD	DD	BB	BB	DD	BB	BB	DD
chr5_58908541_58908560	BB	DD	DD	BB	BB	BB	BB	DD	BB	BB	BB	DD	BB	DD	DD	DD	DD	DD	DD	BB	DD	BB	BB	DD	DD	BB	DD	DD	BB	DD	BB	BB	BB	DD	DD	DD	DD	BB	DD	DD	BB	DD	DD	BB	BB	DD	BB	BB	DD
chr5_58962306_58962321	BB	DD	DD	BB	BB	BB	BB	DD	BB	BB	BB	DD	BB	DD	DD	DD	DD	DD	DD	BB	DD	BB	BB	DD	DD	BB	DD	DD	BB	DD	BB	BB	BB	DD	DD	DD	DD	BB	DD	DD	BB	DD	DD	BB	BB	DD	BB	BB	DD
chr5_58963970_58963981	BB	DD	DD	BB	BB	BB	BB	DD	BB	BB	BB	DD	BB	DD	DD	DD	DD	DD	DD	BB	DD	BB	BB	DD	DD	BB	DD	DD	BB	DD	BB	BB	BB	DD	DD	DD	DD	BB	DD	DD	BB	DD	DD	BB	BB	DD	BB	BB	DD
chr5_58979525_58979552	BB	DD	DD	BB	BB	BB	BB	DD	BB	BB	BB	DD	BB	DD	DD	DD	DD	DD	DD	BB	DD	BB	BB	DD	DD	BB	DD	DD	BB	DD	BB	BB	BB	DD	DD	DD	DD	BB	DD	DD	BB	DD	DD	BB	BB	DD	BB	BB	DD
chr5_58988834_58988853	FF	df	df	FF	FF	FF	FF	df	FF	FF	FF	df	FF	df	df	df	df	df	df	FF	df	FF	FF	df	df	FF	df	df	FF	df	FF	FF	FF	df	df	df	df	FF	df	df	FF	df	df	FF	FF	df	FF	fn	DD
chr5_58994116_58994131	BB	DD	DD	BB	BB	BB	BB	DD	BB	BB	BB	DD	BB	DD	DD	DD	DD	DD	bd	BB	DD	BB	BB	DD	DD	BB	DD	DD	BB	DD	BB	BB	BB	DD	DD	DD	DD	BB	DD	DD	BB	DD	DD	BB	BB	DD	BB	BB	DD
chr5_59001738_59001762	BB	DD	DD	BB	BB	BB	BB	DD	BB	BB	BB	DD	BB	DD	DD	DD	DD	DD	dn	BB	DD	BB	BB	DD	DD	BB	DD	DD	BB	DD	BB	BB	BB	DD	DD	DD	DD	BB	DD	DD	BB	DD	DD	BB	BB	DD	BB	BB	DD
chr5_59032912_59032931	BB	DD	DD	BB	BB	BB	BB	DD	BB	BB	BB	DD	BB	DD	DD	DD	DD	DD	DD	BB	DD	BB	BB	DD	DD	BB	DD	DD	BB	DD	BB	BB	BB	DD	DD	DD	DD	BB	DD	DD	BB	DD	DD	BB	BB	DD	BB	BB	DD
chr5_59052948_59052959	BB	DD	DD	BB	BB	BB	BB	DD	BB	BB	BB	DD	BB	DD	DD	DD	DD	DD	DD	BB	DD	BB	BB	DD	DD	BB	DD	DD	BB	DD	BB	BB	BB	DD	DD	DD	DD	BB	DD	DD	BB	DD	DD	BB	BB	DD	BB	BB	DD
chr5_59069904_59069915	BB	DD	DD	BB	BB	BB	BB	DD	BB	BB	BB	DD	BB	DD	DD	DD	DD	DD	DD	BB	DD	BB	BB	DD	DD	BB	DD	DD	BB	DD	BB	BB	BB	DD	DD	DD	DD	BB	DD	DD	BB	DD	DD	BB	BB	DD	BB	BB	DD
chr5_59100938_59100997	NA	bd	DD	BB	NA	BB	bn	NA	BB	BB	BB	DD	BB	dn	DD	DD	DD	DD	DD	BB	NA	BB	NA	NN	NA	NA	NA	DD	BB	bd	BB	NA	NA	DD	NA	DD	DD	BB	NA	NA	BB	nn	NA	BB	BB	NA	BB	BB	DD
chr5_59137746_59137797	BB	DD	DD	BB	BB	BB	DD	DD	BB	BB	BB	DD	BB	DD	DD	DD	DD	DD	DD	BB	DD	BB	BB	DD	DD	BB	DD	DD	BB	DD	bn	BB	BB	DD	DD	DD	DD	BB	DD	DD	BB	DD	DD	BB	BB	DD	BB	BB	DD
chr5_59168542_59168553	BB	DD	DD	BB	BB	BB	BB	bd	BB	BB	BB	DD	BB	bd	DD	DD	DD	DD	DD	BB	DD	BB	BB	DD	bd	BB	DD	DD	BB	DD	BB	BB	BB	DD	bd	bd	DD	BB	DD	DD	BB	DD	DD	BB	BB	dn	BB	BB	DD
chr5_59192112_59192147	NA	NA	DD	BB	BB	BB	BB	DD	BB	BB	BB	DD	BB	DD	NN	DD	DD	DD	DD	BB	DD	BB	BB	NA	DD	BB	DD	DD	BB	DD	BB	BB	BB	NA	DD	DD	dn	BB	DD	DD	BB	DD	DD	BB	BB	DD	BB	BB	NA
chr5_59208947_59208973	BB	DD	DD	BB	BB	BB	BB	dn	BB	BB	BB	DD	BB	DD	DD	DD	DD	DD	DD	BB	DD	BB	BB	DD	DD	BB	DD	DD	BB	dn	BB	BB	BB	DD	DD	DD	DD	BB	DD	DD	BB	DD	DD	BB	BB	DD	BB	BB	DD
chr5_59238753_59238784	BB	DD	DD	BB	BB	BB	BB	DD	BB	BB	BB	DD	BB	DD	DD	DD	DD	DD	DD	BB	DD	BB	BB	DD	DD	BB	DD	DD	BB	DD	BB	BB	BB	DD	DD	DD	DD	BB	DD	DD	BB	DD	DD	BB	BB	DD	BB	BB	DD
chr5_59300810_59300827	BB	dn	DD	BB	BB	BB	BB	dn	BB	BB	BB	DD	BB	dn	DD	dn	dn	DD	dn	BB	DD	BB	BB	dn	DD	BB	dn	dn	BB	DD	BB	BB	BB	bd	dn	DD	dn	BB	DD	DD	BB	DD	dn	BB	BB	dn	BB	BB	DD
chr5_59324800_59324819	BB	DD	DD	BB	BB	BB	BB	DD	BB	BB	BB	DD	BB	DD	DD	DD	DD	DD	DD	BB	DD	BB	BB	DD	DD	BB	DD	DD	BB	DD	BB	BB	BB	DD	DD	DD	DD	BB	DD	DD	BB	DD	DD	BB	BB	DD	BB	BB	DD
chr5_59342857_59342901	BB	DD	DD	BB	BB	BB	BB	DD	BB	BB	BB	DD	BB	DD	DD	DD	DD	DD	DD	BB	DD	BB	BB	DD	DD	BB	DD	DD	BB	DD	BB	BB	BB	DD	DD	DD	DD	BB	DD	DD	BB	DD	DD	BB	BB	DD	BB	bn	DD
chr5_59359069_59359086	BB	DD	DD	BB	BB	BB	BB	DD	BB	BB	BB	DD	BB	DD	DD	DD	DD	DD	DD	BB	DD	BB	BB	DD	DD	BB	DD	DD	BB	DD	BB	BB	BB	DD	DD	DD	DD	BB	DD	DD	BB	DD	DD	BB	BB	DD	BB	BB	DD
chr5_59365418_59365437	BB	DD	DD	BB	BB	BB	BB	DD	BB	BB	BB	DD	BB	DD	DD	DD	DD	DD	DD	BB	DD	BB	BB	DD	DD	BB	DD	DD	BB	DD	BB	BB	BB	DD	DD	DD	DD	BB	DD	DD	BB	DD	DD	BB	BB	DD	BB	BB	DD
chr5_59377037_59377063	BB	DD	DD	BB	BB	BB	BB	DD	BB	BB	BB	DD	BB	DD	DD	DD	DD	DD	DD	BB	DD	BB	BB	DD	DD	BB	DD	DD	BB	DD	BB	BB	BB	DD	DD	DD	DD	BB	DD	DD	BB	DD	DD	BB	BB	DD	BB	BB	DD
chr5_59384758_59384775	BB	DD	DD	BB	BB	BB	BB	DD	BB	BB	BB	DD	BB	DD	DD	DD	DD	DD	DD	BB	DD	BB	BB	DD	DD	BB	DD	DD	BB	DD	BB	BB	BB	DD	DD	DD	DD	BB	DD	DD	BB	DD	DD	BB	BB	DD	BB	BB	DD
chr5_59402573_59402608	BB	DD	DD	BB	BB	BB	BB	DD	BB	BB	BB	DD	BB	DD	DD	DD	DD	DD	DD	BB	DD	BB	BB	DD	DD	BB	DD	DD	BB	DD	BB	BB	BB	DD	DD	DD	DD	BB	DD	DD	BB	DD	DD	BB	BB	DD	BB	BB	DD
chr5_59406919_59406930	BB	DD	DD	BB	BB	BB	BB	DD	BB	BB	BB	DD	BB	DD	DD	DD	DD	DD	DD	BB	DD	BB	BB	DD	DD	BB	DD	DD	BB	DD	BB	BB	BB	DD	DD	DD	DD	BB	DD	DD	BB	DD	DD	BB	BB	DD	BB	BB	DD
chr5_59420119_59420138	BB	DD	DD	BB	BB	BB	BB	DD	BB	BB	BB	DD	BB	DD	DD	DD	DD	DD	DD	BB	DD	BB	BB	DD	DD	BB	DD	DD	BB	DD	BB	BB	BB	DD	DD	DD	DD	BB	DD	DD	BB	DD	DD	BB	BB	DD	BB	BB	DD
chr5_59451426_59451437	FF	df	df	FF	FF	FF	FF	df	FF	FF	FF	df	FF	df	df	df	df	df	df	FF	DD	FF	FF	df	df	FF	df	df	FF	df	FF	FF	FF	df	DD	DD	df	FF	df	DD	FF	df	dn	FF	FF	DD	FF	FF	DD
chr5_59462292_59462303	BB	DD	DD	BB	BB	BB	BB	DD	BB	BB	BB	DD	BB	DD	DD	DD	DD	DD	DD	BB	DD	BB	BB	DD	DD	BB	DD	DD	BB	DD	BB	BB	BB	DD	DD	DD	DD	BB	DD	DD	BB	DD	DD	BB	BB	DD	BB	BB	DD
chr5_59464398_59464409	BB	DD	DD	BB	BB	BB	BB	DD	BB	BB	BB	DD	BB	DD	DD	DD	DD	DD	DD	BB	DD	BB	BB	DD	DD	BB	DD	DD	BB	DD	BB	BB	BB	DD	DD	DD	DD	BB	DD	DD	BB	DD	DD	BB	BB	DD	BB	BB	DD
chr5_59483655_59483674	BB	DD	DD	BB	BB	BB	BB	DD	BB	BB	BB	DD	BB	DD	DD	DD	DD	DD	DD	BB	DD	BB	BB	DD	DD	BB	DD	DD	BB	DD	BB	BB	BB	DD	DD	DD	DD	BB	DD	DD	BB	DD	DD	BB	BB	DD	BB	BB	DD
chr5_59544397_59544456	BB	NA	DD	BB	BB	BB	NA	DD	BB	BB	BB	DD	BB	NN	dn	NA	NA	NN	DD	BB	NA	BB	BB	NA	NA	NA	NA	DD	BB	NA	NA	BB	BB	DD	DD	DD	NA	NA	DD	NA	BB	DD	NA	BB	BB	DD	BB	BB	bd
chr5_59553219_59553234	BB	DD	DD	BB	BB	BB	BB	DD	BB	BB	BB	DD	BB	DD	DD	DD	DD	DD	DD	BB	DD	BB	BB	DD	DD	BB	DD	DD	BB	DD	BB	BB	BB	DD	DD	DD	DD	BB	DD	DD	BB	DD	DD	BB	BB	DD	BB	BB	DD
chr5_59568281_59568296	BB	DD	DD	BB	BB	BB	BB	DD	BB	BB	BB	DD	BB	DD	DD	DD	DD	DD	DD	BB	DD	BB	BB	DD	DD	BB	DD	DD	BB	DD	BB	BB	BB	DD	DD	DD	DD	bn	DD	DD	BB	DD	DD	BB	BB	DD	BB	BB	DD
chr5_59589414_59589427	BB	DD	DD	BB	BB	BB	BB	DD	BB	BB	BB	DD	BB	DD	DD	DD	DD	DD	DD	BB	DD	BB	BB	DD	DD	BB	DD	DD	BB	DD	BB	BB	BB	DD	DD	DD	DD	BB	DD	DD	BB	DD	DD	BB	BB	DD	BB	BB	DD
chr5_59596748_59596773	BB	DD	DD	BB	bn	BB	BB	DD	BB	BB	BB	DD	BB	DD	DD	DD	DD	DD	DD	BB	DD	BB	BB	DD	DD	BB	DD	DD	BB	DD	BB	BB	BB	DD	DD	DD	DD	BB	DD	DD	BB	DD	DD	BB	BB	DD	BB	BB	DD
chr5_59614879_59614898	BB	DD	bd	BB	BB	BB	BB	bd	BB	BB	BB	bd	BB	DD	bd	DD	DD	DD	DD	BB	bd	BB	BB	DD	DD	BB	DD	DD	BB	DD	BB	BB	BB	DD	DD	bd	bd	BB	DD	DD	BB	bd	DD	BB	BB	bd	BB	BB	DD
chr5_59620098_59620109	BB	DD	DD	BB	BB	BB	BB	DD	BB	BB	BB	DD	BB	DD	DD	DD	DD	DD	DD	BB	DD	BB	BB	DD	DD	BB	DD	DD	BB	DD	BB	BB	BB	DD	DD	DD	DD	BB	DD	DD	BB	DD	DD	BB	BB	DD	BB	BB	DD
chr5_59629366_59629385	BB	dd	dd	BB	BB	BB	BB	dd	BB	BB	BB	dd	BB	dd	dd	dd	DD	dn	dn	BB	dd	BB	BB	dd	dd	BB	dd	dd	BB	dd	BB	BB	BB	dd	dd	dd	dd	BB	DD	dd	BB	dd	dd	BB	BB	dd	BB	BB	dd
chr5_59630005_59630054	BB	DD	DD	BB	BB	BB	BB	DD	BB	BB	BB	DD	BB	DD	DD	DD	DD	DD	DD	BB	DD	BB	BB	DD	DD	BB	DD	DD	BB	DD	BB	BB	BB	DD	DD	DD	DD	BB	DD	DD	BB	DD	DD	BB	BB	DD	BB	BB	DD
chr5_59636633_59636662	BB	DD	DD	BB	BB	BB	BB	DD	BB	BB	BB	DD	BB	DD	DD	DD	DD	DD	DD	BB	DD	BB	BB	DD	DD	BB	DD	DD	BB	DD	BB	BB	BB	DD	DD	DD	DD	BB	DD	DD	BB	DD	DD	BB	BB	DD	BB	BB	DD
chr5_59637091_59637102	BB	DD	DD	BB	BB	BB	BB	DD	BB	BB	BB	DD	BB	dn	DD	DD	DD	DD	DD	BB	dn	BB	BB	DD	DD	BB	DD	DD	BB	DD	BB	BB	BB	DD	DD	DD	DD	BB	DD	DD	BB	DD	DD	BB	BB	DD	BB	BB	DD
chr5_59662326_59662385	BB	DD	DD	BB	BB	BB	BB	DD	BB	BB	bn	DD	BB	DD	DD	DD	DD	DD	DD	BB	DD	BB	BB	BB	DD	BB	DD	DD	BB	DD	BB	BB	BB	DD	DD	DD	DD	BB	DD	DD	BB	DD	DD	BB	BB	DD	BB	BB	DD
chr5_59665191_59665204	BB	DD	DD	BB	BB	BB	BB	DD	BB	BB	BB	DD	BB	DD	DD	DD	DD	DD	DD	BB	DD	BB	BB	DD	DD	BB	DD	DD	BB	DD	BB	BB	BB	DD	DD	DD	DD	BB	DD	DD	BB	DD	DD	BB	BB	DD	BB	BB	DD
chr5_59672658_59672693	BB	DD	DD	BB	BB	BB	BB	DD	BB	BB	BB	DD	BB	DD	DD	DD	DD	DD	DD	BB	DD	BB	BB	DD	DD	BB	DD	DD	BB	DD	BB	BB	BB	DD	DD	DD	DD	BB	DD	DD	BB	DD	DD	BB	BB	DD	BB	BB	DD
chr5_59691305_59691340	BB	DD	DD	BB	BB	BB	BB	DD	BB	BB	BB	DD	BB	DD	DD	DD	DD	DD	DD	BB	DD	BB	BB	DD	DD	BB	DD	DD	BB	DD	BB	BB	BB	DD	DD	DD	DD	BB	DD	DD	BB	DD	DD	BB	BB	DD	BB	BB	DD
chr5_59693552_59693595	BB	DD	DD	NA	BB	BB	BB	DD	BB	BB	BB	DD	BB	DD	dn	NA	NA	DD	NA	NA	dn	BB	NN	DD	NA	NA	DD	DD	BB	DD	BB	BB	BB	DD	DD	NA	DD	BB	DD	DD	BB	DD	DD	BB	BB	NA	BB	NA	NA
chr5_59729313_59729332	FF	FF	FF	FF	FF	FF	NN	FF	FF	FF	FF	FF	FF	FF	NA	FF	FF	FF	FF	FF	FF	FF	FF	FF	FF	FF	FF	FF	FF	FF	FF	FF	FF	FF	FF	FF	FF	FF	FF	FF	FF	FF	FF	FF	FF	FF	FF	FF	FF
chr5_59735492_59735519	BB	DD	DD	BB	BB	BB	BB	DD	BB	BB	BB	DD	BB	DD	DD	DD	DD	DD	DD	BB	DD	BB	BB	DD	DD	BB	DD	DD	BB	DD	BB	BB	BB	DD	DD	DD	DD	BB	DD	DD	BB	DD	DD	BB	BB	DD	BB	BB	DD
chr5_59775883_59775937	BB	DD	DD	BB	BB	BB	BB	DD	bb	BB	BB	DD	BB	DD	DD	DD	DD	DD	DD	BB	DD	bb	BB	DD	DD	BB	DD	DD	BB	DD	BB	BB	BB	DD	DD	DD	DD	BB	DD	DD	bb	DD	DD	BB	BB	DD	BB	bb	DD
chr5_59789397_59789424	BB	DD	DD	BB	BB	BB	BB	DD	BB	BB	BB	DD	BB	DD	DD	DD	DD	DD	DD	BB	DD	BB	BB	DD	DD	BB	DD	DD	BB	DD	BB	BB	BB	DD	DD	DD	DD	BB	DD	DD	BB	DD	DD	BB	BB	DD	BB	BB	DD
chr5_59790849_59790902	BB	DD	DD	BB	BB	BB	BB	DD	BB	BB	BB	DD	BB	DD	DD	DD	DD	DD	DD	BB	DD	BB	BB	DD	DD	BB	DD	DD	BB	DD	bn	BB	BB	DD	DD	DD	DD	BB	DD	DD	BB	DD	DD	BB	BB	DD	BB	BB	DD
chr5_59880012_59880047	BB	DD	DD	BB	BB	BB	BB	DD	BB	BB	BB	DD	BB	DD	DD	DD	DD	DD	DD	BB	DD	BB	BB	DD	DD	BB	DD	DD	BB	DD	BB	BB	BB	DD	DD	DD	DD	BB	DD	DD	BB	DD	DD	bd	BB	DD	BB	BB	DD
chr5_59923801_59923832	BB	DD	DD	BB	BB	BB	BB	DD	BB	BB	BB	DD	BB	DD	DD	DD	DD	DD	DD	BB	DD	BB	BB	DD	DD	BB	DD	DD	BB	DD	BB	BB	BB	DD	DD	DD	DD	BB	DD	DD	BB	DD	DD	BB	BB	DD	BB	BB	DD
chr5_59925069_59925083	BB	DD	DD	BB	BB	BB	BB	DD	BB	BB	BB	DD	BB	DD	DD	DD	DD	DD	DD	BB	DD	BB	BB	DD	DD	BB	DD	DD	BB	DD	BB	BB	BB	DD	DD	DD	DD	BB	DD	DD	BB	DD	DD	BB	BB	DD	BB	BB	DD
chr5_59932884_59932895	BB	DD	DD	BB	BB	BB	BB	DD	BB	BB	BB	DD	BB	DD	DD	DD	DD	DD	DD	BB	DD	BB	BB	DD	DD	BB	DD	DD	BB	DD	BB	BB	BB	DD	DD	DD	DD	BB	DD	DD	BB	DD	DD	BB	BB	DD	BB	BB	DD
chr5_59934079_59934098	BB	DD	DD	BB	BB	BB	BB	DD	BB	BB	BB	DD	BB	DD	DD	DD	DD	DD	DD	BB	DD	BB	BB	DD	DD	BB	DD	DD	BB	DD	BB	BB	BB	DD	DD	DD	DD	BB	DD	DD	BB	DD	DD	BB	BB	DD	BB	BB	DD
chr5_59972455_59972482	BB	DD	DD	BB	BB	BB	BB	DD	BB	BB	BB	DD	BB	DD	DD	DD	DD	DD	DD	BB	DD	BB	BB	DD	DD	BB	DD	DD	BB	DD	BB	BB	BB	DD	DD	DD	DD	BB	DD	DD	BB	DD	DD	BB	BB	DD	BB	BB	DD
chr5_59979068_59979091	BB	DD	DD	BB	BB	BB	BB	DD	BB	BB	BB	DD	BB	DD	DD	DD	DD	DD	DD	BB	DD	BB	BB	DD	DD	BB	DD	DD	BB	DD	BB	BB	BB	DD	DD	DD	DD	BB	DD	DD	BB	DD	DD	BB	BB	DD	BB	BB	DD
chr5_59997320_59997359	BB	DD	DD	BB	BB	BB	BB	DD	BB	BB	BB	DD	BB	DD	DD	DD	DD	DD	DD	BB	DD	BB	BB	DD	DD	BB	DD	DD	BB	DD	BB	BB	BB	DD	DD	DD	DD	BB	DD	DD	BB	DD	DD	BB	BB	DD	BB	BB	DD
chr5_60012174_60012197	BB	DD	DD	BB	BB	BB	BB	DD	BB	BB	BB	DD	BB	DD	DD	DD	DD	DD	DD	BB	DD	BB	BB	DD	DD	BB	DD	DD	BB	DD	BB	BB	BB	DD	DD	DD	DD	BB	DD	DD	BB	DD	DD	BB	BB	DD	BB	BB	DD
chr5_60038049_60038060	BB	DD	DD	BB	BB	BB	BB	DD	BB	BB	BB	DD	BB	DD	DD	DD	DD	DD	DD	BB	DD	BB	BB	DD	DD	BB	DD	DD	BB	DD	BB	BB	BB	DD	DD	DD	DD	BB	DD	DD	BB	DD	DD	BB	BB	DD	BB	BB	DD
chr5_60049994_60050008	BB	DD	DD	BB	BB	BB	BB	DD	BB	BB	BB	DD	BB	DD	DD	DD	DD	DD	DD	BB	DD	BB	BB	DD	DD	BB	DD	DD	BB	DD	BB	BB	BB	DD	DD	DD	DD	BB	DD	DD	BB	DD	DD	BB	BB	DD	BB	BB	DD
chr5_60086874_60086891	BB	DD	DD	BB	BB	BB	BB	DD	BB	BB	BB	DD	BB	DD	DD	DD	DD	DD	DD	BB	DD	BB	BB	DD	DD	BB	DD	DD	BB	DD	BB	BB	BB	DD	DD	DD	DD	BB	DD	DD	BB	DD	DD	BB	BB	DD	BB	BB	DD
chr5_60138388_60138415	FF	FF	FF	FF	FF	FF	NN	FF	FF	FF	FF	FF	FF	FF	FF	FF	FF	FF	FF	FF	FF	FF	FF	FF	FF	FF	FF	FF	FF	FF	FF	FF	FF	FF	FF	FF	FF	FF	FF	FF	FF	FF	FF	FF	FF	FF	FF	FF	FF
chr5_60233643_60233674	BB	NA	DD	BB	BB	BB	BB	DD	BB	BB	BB	DD	BB	DD	DD	DD	DD	DD	NA	BB	DD	BB	BB	DD	DD	NA	DD	DD	BB	NA	NA	BB	BB	DD	DD	DD	DD	BB	DD	DD	NA	DD	DD	BB	BB	DD	NA	BB	DD
chr5_60286235_60286274	FF	FF	FF	FF	FF	FF	FF	FF	FF	FF	FF	FF	FF	FF	FF	FF	FF	FF	FF	FF	fn	FF	FF	FF	FF	FF	FF	FF	FF	NA	FF	FF	FF	FF	FF	FF	FF	FF	FF	FF	FF	FF	FF	NN	NN	FF	NN	NN	FF
chr5_60424119_60424138	BB	DD	DD	BB	BB	DD	BB	DD	BB	BB	BB	DD	BB	DD	DD	DD	DD	DD	DD	BB	DD	BB	BB	DD	DD	BB	DD	DD	BB	DD	BB	BB	DD	DD	DD	DD	DD	BB	DD	DD	BB	DD	DD	BB	BB	DD	BB	BB	DD
chr5_60425105_60425122	FF	df	df	FF	FF	df	FF	df	FF	FF	FF	df	FF	df	df	df	df	df	df	FF	df	FF	FF	df	df	FF	df	DD	FF	df	FF	FF	df	df	df	df	df	FF	df	df	FF	df	df	FF	FF	df	FF	FF	df
chr5_60425193_60425204	BB	DD	DD	BB	BB	DD	BB	dn	BB	BB	BB	dn	BB	DD	DD	DD	DD	DD	DD	BB	DD	BB	BB	dn	DD	BB	DD	DD	BB	DD	BB	BB	DD	dn	DD	DD	DD	BB	DD	DD	BB	DD	DD	BB	BB	DD	BB	BB	DD
chr5_60425550_60425564	BB	DD	DD	BB	BB	DD	BB	DD	BB	BB	BB	DD	BB	DD	DD	DD	DD	DD	DD	BB	DD	BB	BB	DD	DD	BB	DD	DD	BB	DD	BB	BB	DD	DD	DD	DD	DD	BB	DD	DD	BB	DD	DD	BB	BB	DD	BB	BB	DD
chr5_60441283_60441294	BB	dd	dd	BB	BB	dd	BB	dd	BB	BB	BB	dd	BB	dd	dd	dd	dd	dd	dd	BB	dd	BB	BB	dd	dd	BB	dd	dd	BB	dd	BB	BB	dd	dd	dd	dd	dd	BB	dd	dd	BB	dd	dd	BB	BB	dd	BB	BB	dd
chr5_60573923_60573934	BB	DD	DD	BB	BB	DD	BB	DD	BB	BB	BB	DD	BB	DD	DD	DD	DD	DD	DD	BB	DD	BB	BB	DD	DD	BB	DD	DD	BB	DD	BB	BB	DD	DD	DD	DD	DD	BB	DD	DD	BB	DD	DD	BB	BB	DD	BB	BB	DD
chr5_60605758_60605769	BB	bd	DD	BB	BB	DD	BB	bn	BB	BB	BB	bd	BB	DD	bd	DD	bd	DD	DD	BB	DD	BB	BB	DD	DD	BB	bd	bd	BB	DD	BB	BB	bd	bd	DD	bd	bd	BB	bd	DD	BB	dn	bd	BB	BB	bd	BB	BB	bd
chr5_60620955_60621002	BB	DD	DD	BB	BB	DD	BB	DD	BB	BB	BB	DD	BB	DD	DD	DD	DD	DD	DD	BB	DD	BB	BB	DD	DD	bd	DD	DD	BB	DD	BB	BB	DD	DD	DD	DD	DD	BB	DD	DD	BB	DD	DD	BB	BB	DD	BB	bn	DD
chr5_60647194_60647209	BB	DD	DD	BB	BB	DD	BB	DD	BB	BB	BB	DD	BB	DD	DD	DD	DD	DD	DD	BB	DD	BB	BB	DD	DD	BB	DD	DD	BB	DD	BB	BB	DD	DD	DD	DD	DD	BB	DD	DD	BB	DD	DD	BB	BB	DD	BB	BB	DD
chr5_60666895_60666922	BB	DD	DD	BB	BB	DD	BB	DD	BB	BB	BB	DD	BB	DD	DD	DD	DD	DD	DD	BB	DD	BB	BB	DD	DD	BB	DD	DD	BB	DD	BB	BB	DD	DD	DD	DD	DD	BB	DD	DD	BB	DD	DD	BB	BB	DD	BB	BB	DD
chr5_60709083_60709102	BB	DD	DD	BB	BB	DD	BB	DD	BB	BB	BB	DD	BB	DD	DD	DD	DD	DD	DD	BB	DD	BB	BB	DD	DD	BB	DD	DD	BB	DD	BB	BB	DD	DD	DD	DD	DD	BB	DD	DD	BB	DD	DD	BB	BB	DD	BB	BB	dn
chr5_60713898_60713909	BB	DD	DD	BB	BB	DD	BB	DD	BB	BB	BB	DD	BB	DD	DD	DD	DD	DD	DD	BB	DD	BB	BB	DD	DD	BB	DD	DD	BB	DD	BB	BB	DD	DD	DD	DD	DD	BB	DD	DD	BB	DD	DD	BB	BB	DD	BB	BB	DD
chr5_60737185_60737208	BB	DD	DD	BB	BB	DD	BB	DD	BB	BB	BB	DD	BB	DD	DD	DD	DD	DD	DD	BB	DD	BB	BB	DD	DD	BB	DD	DD	BB	DD	BB	BB	DD	DD	DD	DD	DD	BB	DD	DD	BB	DD	DD	BB	BB	DD	BB	BB	DD
chr5_60782770_60782781	BB	DD	DD	BB	BB	DD	BB	DD	BB	BB	BB	DD	BB	DD	DD	DD	DD	DD	DD	BB	DD	BB	BB	DD	DD	BB	DD	DD	BB	DD	BB	BB	DD	DD	DD	DD	DD	BB	DD	DD	BB	DD	DD	BB	BB	DD	BB	BB	DD
chr5_60783621_60783632	BB	DD	DD	BB	BB	DD	BB	DD	BB	BB	BB	DD	BB	DD	DD	DD	DD	DD	DD	BB	DD	BB	BB	DD	DD	BB	DD	DD	BB	DD	BB	BB	DD	DD	DD	DD	DD	BB	DD	DD	BB	DD	DD	BB	BB	DD	BB	BB	DD
chr5_60830679_60830730	BB	DD	DD	BB	BB	DD	BB	DD	BB	bn	BB	DD	BB	DD	DD	DD	DD	DD	DD	BB	DD	BB	BB	DD	DD	BB	DD	DD	BB	DD	BB	BB	DD	DD	DD	DD	DD	BB	DD	DD	BB	DD	DD	BB	BB	DD	BB	BB	DD
chr5_60835508_60835555	NA	NA	FF	FF	FF	FF	FF	FF	FF	FF	FF	FF	fn	FF	NA	FF	FF	NA	FF	FF	FF	FF	FF	FF	NA	fn	FF	FF	FF	FF	NA	FF	FF	FF	FF	FF	FF	FF	FF	NA	NA	NA	FF	FF	FF	NA	NA	FF	FF
chr5_60837916_60837959	NA	NA	FF	FF	FF	FF	FF	FF	FF	FF	FF	FF	NN	FF	FF	NA	FF	NA	NA	FF	FF	FF	NA	FF	FF	NA	FF	FF	FF	NA	FF	FF	FF	FF	FF	FF	FF	FF	FF	FF	FF	FF	FF	FF	FF	FF	FF	FF	NA
chr5_60838215_60838226	FF	df	df	FF	FF	df	FF	df	FF	FF	FF	df	FF	df	df	df	df	df	df	FF	df	FF	FF	DD	df	FF	df	df	FF	df	FF	fn	df	df	df	df	df	FF	df	df	FF	df	df	FF	FF	df	FF	FF	df
chr5_61082116_61082155	BB	DD	DD	BB	BB	DD	BB	DD	BB	BB	BB	DD	BB	DD	DD	DD	DD	DD	DD	BB	DD	BB	BB	DD	DD	BB	DD	DD	BB	DD	BB	BB	DD	DD	DD	DD	DD	BB	DD	DD	BB	DD	DD	BB	BB	DD	BB	BB	DD
chr5_61115198_61115230	BB	dd	dd	BB	bn	dd	BB	dd	BB	BB	BB	dd	BB	dd	dd	dd	dd	dd	dd	BB	dd	BB	BB	bd	dd	BB	dd	dd	BB	dd	BB	BB	dd	dd	dd	dd	dd	BB	dd	dd	BB	dd	dd	BB	BB	bd	BB	BB	dd
chr5_61131321_61131350	BB	DD	DD	BB	BB	DD	BB	DD	BB	BB	BB	DD	BB	DD	DD	DD	DD	DD	DD	BB	DD	BB	BB	DD	DD	BB	DD	DD	BB	DD	BB	BB	DD	DD	DD	DD	DD	BB	DD	DD	BB	DD	DD	BB	BB	DD	BB	BB	DD
chr5_61184161_61184208	BB	DD	DD	BB	BB	DD	BB	DD	BB	BB	BB	DD	BB	DD	DD	DD	DD	DD	DD	BB	DD	BB	BB	DD	DD	BB	DD	DD	BB	DD	BB	BB	DD	DD	DD	DD	DD	BB	DD	DD	BB	DD	DD	BB	BB	DD	BB	BB	DD
chr5_61247240_61247279	BB	DD	DD	BB	BB	DD	BB	DD	BB	BB	BB	DD	BB	DD	DD	DD	NA	DD	NA	BB	NA	BB	BB	DD	DD	NA	DD	DD	BB	NA	BB	BB	DD	DD	DD	DD	DD	BB	DD	DD	BB	DD	DD	BB	BB	DD	BB	BB	DD
chr5_61361091_61361130	BB	DD	DD	BB	BB	DD	BB	DD	BB	BB	BB	DD	BB	DD	DD	DD	DD	DD	DD	BB	DD	BB	BB	DD	DD	bd	DD	DD	BB	DD	BB	BB	DD	DD	DD	DD	DD	BB	DD	DD	BB	DD	DD	BB	BB	DD	BB	BB	DD
chr5_61396040_61396075	FF	NN	NA	fn	FF	FF	FF	FF	FF	FF	FF	FF	FF	FF	FF	FF	FF	FF	FF	FF	FF	FF	FF	FF	NA	FF	FF	FF	FF	FF	FF	FF	FF	FF	FF	FF	FF	FF	NA	FF	FF	FF	FF	FF	FF	FF	FF	FF	FF
chr5_61438581_61438608	BB	DD	DD	BB	BB	DD	BB	DD	BB	BB	BB	DD	BB	DD	DD	DD	DD	DD	DD	BB	DD	BB	BB	DD	DD	BB	DD	DD	BB	DD	BB	BB	DD	DD	DD	DD	DD	BB	DD	DD	BB	DD	DD	BB	BB	DD	BB	BB	DD
chr5_61440210_61440249	DD	DD	DD	NA	DD	DD	DD	DD	DD	DD	NA	DD	NA	DD	DD	DD	DD	DD	DD	DD	DD	DD	DD	DD	DD	NA	DD	DD	DD	DD	NA	DD	DD	DD	DD	DD	DD	NA	DD	DD	NA	DD	DD	DD	DD	DD	NA	NA	DD
chr5_61495689_61495712	BB	DD	DD	BB	BB	DD	BB	DD	BB	BB	BB	DD	BB	DD	DD	DD	DD	DD	DD	BB	DD	BB	BB	DD	DD	BB	DD	DD	BB	DD	BB	BB	DD	DD	DD	DD	DD	BB	DD	DD	BB	DD	DD	BB	BB	DD	BB	BB	DD
chr5_61514577_61514592	BB	DD	DD	BB	BB	DD	BB	DD	BB	BB	BB	DD	BB	DD	DD	DD	DD	DD	DD	BB	DD	BB	BB	DD	DD	BB	DD	DD	BB	DD	BB	BB	DD	DD	DD	DD	DD	BB	DD	DD	BB	DD	DD	BB	BB	DD	BB	BB	DD
chr5_61516024_61516043	BB	DD	DD	BB	BB	DD	BB	DD	BB	BB	BB	DD	BB	DD	DD	DD	DD	DD	DD	BB	DD	BB	BB	DD	DD	BB	DD	DD	BB	DD	BB	BB	DD	DD	DD	DD	DD	BB	DD	DD	BB	DD	DD	BB	BB	DD	BB	BB	DD
chr5_61585190_61585219	BB	DD	DD	BB	BB	DD	BB	DD	BB	BB	BB	DD	BB	DD	DD	DD	DD	DD	DD	BB	DD	BB	BB	DD	DD	BB	DD	DD	BB	DD	BB	BB	DD	DD	DD	DD	DD	BB	DD	DD	BB	DD	DD	BB	BB	DD	BB	BB	DD
chr5_61628860_61628879	BB	DD	DD	BB	BB	DD	BB	DD	BB	BB	BB	DD	BB	DD	DD	DD	DD	DD	DD	BB	DD	BB	BB	DD	DD	BB	DD	DD	BB	DD	BB	BB	DD	DD	DD	DD	DD	BB	DD	DD	BB	DD	DD	BB	BB	DD	BB	BB	DD
chr5_61641495_61641509	BB	DD	DD	BB	BB	DD	BB	DD	BB	BB	BB	DD	BB	DD	DD	DD	DD	DD	DD	BB	DD	BB	BB	DD	DD	BB	DD	DD	BB	DD	BB	BB	DD	DD	DD	DD	DD	BB	DD	DD	BB	DD	DD	BB	BB	DD	BB	BB	DD
chr5_61643109_61643126	BB	DD	DD	BB	BB	DD	BB	DD	BB	BB	BB	DD	BB	DD	DD	DD	DD	DD	DD	BB	DD	BB	BB	DD	DD	BB	DD	dn	BB	DD	BB	BB	DD	DD	DD	dn	DD	BB	DD	DD	BB	dn	DD	BB	BB	dn	BB	BB	DD
chr5_61668651_61668714	BB	DD	DD	BB	NA	DD	NN	DD	BB	BB	nn	DD	BB	DD	DD	DD	DD	DD	DD	BB	DD	NN	BB	NA	DD	NN	DD	DD	NN	DD	BB	NA	DD	DD	DD	DD	DD	NA	DD	DD	bn	DD	DD	bn	BB	DD	BB	BB	DD
chr5_61687523_61687552	BB	DD	DD	BB	BB	DD	BB	DD	BB	BB	BB	DD	BB	DD	DD	DD	DD	DD	DD	BB	DD	BB	BB	bd	DD	BB	DD	DD	BB	DD	BB	BB	DD	DD	DD	DD	DD	BB	DD	DD	BB	DD	DD	BB	BB	DD	BB	BB	DD
chr5_61745330_61745393	BB	NA	DD	NA	NA	DD	BB	DD	BB	BB	NA	DD	NA	DD	DD	DD	DD	NA	DD	BB	DD	BB	NA	DD	DD	NA	DD	DD	BB	DD	NA	BB	DD	DD	DD	DD	DD	NA	DD	NA	NA	DD	DD	BB	NA	DD	NA	BB	DD
chr5_61765908_61765949	BB	DD	DD	BB	BB	DD	BB	DD	BB	BB	BB	DD	BB	DD	DD	DD	DD	DD	DD	BB	DD	BB	BB	DD	DD	BB	DD	DD	BB	DD	BB	BB	DD	DD	DD	DD	DD	BB	DD	DD	BB	DD	DD	BB	BB	DD	BB	BB	DD
chr5_61813241_61813276	BB	DD	DD	BB	BB	DD	BB	DD	BB	BB	BB	NA	BB	DD	DD	dn	NA	DD	NA	BB	DD	BB	BB	DD	DD	BB	NA	DD	BB	DD	BB	BB	DD	DD	DD	DD	DD	BB	DD	DD	BB	dn	DD	BB	BB	DD	BB	BB	DD
chr5_61816857_61816868	BB	DD	DD	BB	BB	DD	BB	DD	BB	BB	BB	DD	BB	DD	DD	DD	DD	DD	DD	BB	DD	BB	BB	DD	DD	BB	DD	DD	BB	DD	BB	BB	DD	DD	DD	DD	DD	BB	DD	DD	BB	DD	DD	BB	BB	DD	BB	BB	DD
chr5_61817611_61817640	BB	DD	DD	BB	BB	DD	BB	DD	BB	BB	BB	DD	BB	DD	DD	DD	DD	DD	DD	BB	DD	BB	BB	DD	DD	BB	DD	DD	BB	DD	BB	BB	DD	DD	DD	DD	DD	BB	DD	DD	BB	DD	DD	BB	BB	DD	BB	BB	DD
chr5_61829508_61829549	BB	DD	DD	BB	BB	NA	NA	DD	NA	BB	BB	DD	BB	NA	DD	DD	DD	NA	DD	BB	NA	NA	bn	NA	NA	NA	DD	NA	BB	NA	BB	BB	NA	DD	NA	DD	DD	BB	NN	NA	NA	DD	NA	BB	BB	DD	bd	BB	DD
chr5_61848273_61848292	BB	DD	DD	BB	BB	DD	BB	DD	BB	BB	BB	DD	BB	DD	DD	DD	DD	DD	DD	BB	DD	BB	BB	DD	DD	BB	DD	DD	BB	DD	BB	BB	DD	DD	DD	DD	DD	BB	DD	DD	BB	DD	DD	BB	BB	DD	BB	BB	DD
chr5_61865960_61865971	BB	DD	DD	BB	BB	DD	BB	DD	BB	BB	BB	DD	BB	DD	DD	DD	DD	DD	DD	BB	DD	BB	BB	DD	DD	BB	DD	DD	BB	DD	BB	BB	DD	DD	DD	DD	DD	BB	DD	DD	BB	DD	DD	BB	BB	DD	BB	BB	DD
chr5_61873079_61873092	BB	DD	DD	BB	BB	DD	BB	DD	BB	BB	BB	DD	BB	DD	DD	DD	DD	DD	DD	BB	DD	BB	BB	DD	DD	BB	DD	DD	BB	DD	BB	BB	DD	DD	DD	DD	DD	BB	DD	DD	BB	DD	DD	BB	BB	DD	BB	BB	DD
chr5_61874156_61874179	BB	DD	DD	BB	BB	DD	BB	DD	BB	BB	BB	DD	BB	DD	DD	DD	DD	DD	DD	BB	DD	BB	BB	DD	DD	BB	DD	DD	BB	DD	BB	BB	DD	DD	DD	DD	DD	BB	DD	DD	BB	DD	DD	BB	BB	DD	BB	BB	DD
chr5_61912172_61912186	BB	DD	DD	BB	BB	DD	BB	DD	BB	BB	BB	DD	BB	DD	DD	DD	DD	DD	DD	BB	DD	BB	BB	DD	DD	BB	DD	DD	BB	DD	BB	BB	DD	DD	DD	DD	DD	BB	DD	DD	BB	DD	DD	BB	BB	DD	BB	BB	DD
chr5_61923524_61923535	BB	DD	DD	BB	BB	DD	BB	DD	BB	BB	BB	DD	BB	DD	DD	DD	DD	DD	DD	BB	DD	BB	BB	DD	DD	BB	DD	DD	BB	DD	BB	BB	DD	DD	DD	DD	DD	BB	DD	DD	BB	DD	DD	BB	BB	DD	BB	BB	DD
chr5_61940252_61940279	BB	DD	DD	BB	BB	DD	BB	DD	BB	BB	BB	DD	BB	DD	DD	DD	DD	DD	DD	BB	DD	BB	BB	DD	DD	BB	DD	DD	BB	DD	BB	BB	DD	DD	DD	DD	DD	BB	DD	DD	BB	DD	DD	BB	BB	DD	BB	BB	DD
chr5_61945316_61945340	BB	DD	DD	BB	BB	DD	BB	DD	BB	BB	BB	DD	BB	DD	DD	DD	DD	DD	DD	BB	DD	BB	BB	DD	DD	BB	DD	DD	BB	DD	BB	BB	DD	DD	DD	DD	DD	BB	DD	DD	BB	DD	DD	BB	BB	DD	BB	BB	DD
chr5_62053781_62053824	NA	DD	DD	BB	BB	DD	BB	DD	BB	BB	BB	DD	BB	DD	NN	DD	DD	DD	DD	NA	DD	BB	BB	DD	DD	BB	DD	DD	BB	DD	BB	BB	DD	NA	DD	DD	DD	BB	DD	DD	BB	DD	DD	BB	NA	NA	BB	BB	DD
chr5_62091662_62091687	NA	FF	FF	FF	NA	FF	FF	FF	FF	FF	FF	FF	FF	FF	fn	NA	FF	NA	FF	FF	FF	FF	FF	FF	FF	FF	FF	NA	FF	NA	NA	FF	FF	FF	FF	FF	FF	NA	FF	FF	FF	FF	FF	FF	NA	NA	NA	FF	fn
chr5_62169160_62169203	BB	DD	DD	NN	BB	DD	NA	DD	BB	BB	BB	DD	BB	DD	DD	DD	DD	DD	DD	BB	NA	BB	NA	DD	DD	NA	DD	DD	BB	DD	BB	NA	DD	NA	DD	NA	DD	NA	DD	NA	NA	DD	DD	BB	BB	DD	BB	NA	DD
chr5_62267005_62267056	BB	NN	NN	BB	BB	NN	BB	NN	BB	BB	BB	nn	BB	NN	NA	NN	nn	NN	NA	BB	NN	BB	NA	NA	NN	NA	DD	DD	BB	NA	BB	BB	DD	DD	NA	DD	NA	NA	DD	DD	BB	DD	DD	BB	NA	DD	BB	BB	NA
chr5_62334901_62334940	BB	DD	DD	BB	BB	DD	BB	DD	BB	BB	BB	DD	BB	DD	DD	DD	DD	DD	DD	BB	DD	BB	BB	DD	DD	BB	DD	DD	BB	DD	BB	BB	DD	DD	DD	DD	DD	bn	DD	DD	BB	DD	DD	BB	BB	DD	BB	BB	DD
chr5_62336660_62336680	BB	DD	DD	BB	BB	DD	BB	DD	BB	BB	BB	DD	BB	DD	DD	DD	DD	DD	DD	BB	DD	BB	BB	DD	DD	BB	DD	DD	BB	DD	BB	BB	DD	DD	DD	DD	DD	BB	DD	DD	BB	DD	DD	BB	BB	DD	BB	BB	DD
chr5_62337542_62337573	FF	FF	FF	NA	FF	FF	FF	FF	FF	FF	FF	FF	NN	FF	FF	FF	FF	NA	FF	FF	FF	FF	FF	FF	NA	NA	FF	FF	FF	FF	FF	FF	FF	FF	FF	NA	FF	FF	FF	NA	NA	NA	FF	FF	FF	FF	FF	NA	FF
chr5_62348444_62348499	NA	NA	DD	NA	BB	DD	BB	DD	BB	BB	BB	NA	NA	DD	NA	DD	DD	NA	DD	NA	NA	BB	bn	DD	NA	NA	DD	NN	BB	DD	BB	BB	DD	DD	DD	DD	DD	BB	DD	DD	bn	DD	DD	BB	BB	DD	BB	NA	NA
chr5_62471029_62471072	BB	DD	DD	BB	BB	DD	BB	DD	BB	BB	BB	dn	BB	DD	DD	DD	DD	DD	DD	BB	DD	BB	BB	DD	DD	BB	DD	DD	BB	DD	BB	BB	DD	DD	DD	DD	DD	BB	DD	DD	BB	DD	DD	BB	BB	DD	BB	BB	DD
chr5_62479594_62479633	BB	DD	dd	bd	BB	dd	BB	dd	BB	BB	BB	dd	BB	dd	dd	dd	dd	dd	dd	BB	dd	BB	BB	dd	dd	BB	dd	dd	BB	dd	BB	BB	dd	dd	dd	dd	DD	BB	dd	dd	BB	dd	dn	BB	BB	dd	BB	BB	dd
chr5_62519392_62519419	BB	DD	DD	BB	BB	DD	BB	DD	BB	BB	BB	DD	BB	DD	DD	DD	DD	DD	DD	BB	DD	BB	BB	DD	DD	BB	DD	DD	BB	DD	BB	BB	DD	DD	DD	DD	DD	BB	DD	DD	BB	DD	DD	BB	BB	DD	BB	BB	DD
chr5_62836960_62836979	BB	DD	DD	BB	BB	DD	BB	DD	BB	BB	BB	DD	BB	DD	DD	DD	DD	DD	DD	BB	DD	BB	BB	DD	DD	BB	DD	DD	BB	DD	BB	BB	DD	DD	DD	DD	DD	BB	DD	DD	BB	DD	DD	BB	BB	DD	BB	BB	DD
chr5_62878752_62878815	UU	DD	DD	uu	NA	DD	UU	DD	UU	NA	NA	DD	NA	DD	DD	DD	DD	DD	DD	UU	DD	NA	NA	UU	DD	NA	DD	DD	NA	DD	UU	NA	DD	DD	DD	DD	DD	UU	DD	DD	UU	DD	DD	NA	UU	DD	NA	NA	DD
chr5_62881820_62881859	BB	DD	DD	BB	BB	DD	BB	DD	BB	BB	BB	DD	BB	DD	DD	DD	DD	DD	DD	BB	DD	BB	BB	DD	DD	BB	DD	DD	BB	DD	BB	BB	DD	DD	DD	DD	DD	BB	DD	DD	BB	DD	DD	BB	BB	DD	BB	BB	DD
chr5_62886786_62886829	BB	DD	DD	BB	BB	DD	BB	DD	BB	BB	BB	DD	BB	DD	DD	DD	DD	DD	DD	BB	DD	BB	BB	DD	DD	BB	dn	DD	BB	DD	BB	BB	bd	DD	DD	DD	DD	BB	DD	DD	BB	DD	DD	BB	BB	DD	BB	BB	DD
chr5_62914893_62914927	BB	DD	DD	BB	BB	DD	BB	DD	BB	BB	BB	DD	BB	DD	DD	DD	DD	DD	DD	BB	DD	BB	BB	DD	DD	BB	DD	DD	BB	DD	BB	BB	DD	DD	DD	DD	DD	BB	DD	DD	BB	dn	DD	BB	BB	DD	BB	BB	DD
chr5_62928750_62928763	BB	DD	DD	BB	BB	DD	BB	DD	BB	BB	BB	DD	BB	DD	DD	DD	DD	DD	DD	BB	DD	BB	BB	DD	DD	BB	DD	DD	BB	DD	BB	BB	DD	DD	DD	DD	DD	BB	DD	DD	BB	DD	DD	BB	BB	DD	BB	BB	DD
chr5_63006456_63006471	BB	DD	DD	BB	BB	DD	BB	DD	BB	BB	BB	DD	BB	DD	DD	DD	DD	DD	DD	BB	DD	BB	BB	DD	DD	BB	DD	DD	BB	DD	BB	BB	DD	DD	DD	DD	DD	BB	DD	DD	BB	DD	DD	BB	BB	DD	BB	BB	DD
chr5_63018353_63018370	BB	DD	DD	BB	BB	DD	BB	DD	BB	BB	BB	DD	BB	DD	DD	DD	DD	DD	DD	BB	DD	BB	BB	DD	DD	BB	DD	DD	BB	DD	BB	BB	DD	DD	DD	DD	DD	BB	DD	DD	BB	DD	DD	BB	BB	DD	BB	BB	DD
chr5_63043825_63043839	BB	DD	DD	BB	BB	DD	BB	DD	BB	BB	BB	DD	BB	DD	DD	DD	DD	DD	DD	BB	DD	BB	BB	DD	DD	BB	DD	DD	BB	DD	BB	BB	DD	DD	DD	DD	DD	BB	DD	DD	BB	DD	DD	BB	BB	DD	BB	BB	DD
chr5_63047852_63047867	BB	DD	DD	BB	BB	DD	BB	DD	BB	BB	BB	DD	BB	DD	DD	DD	DD	DD	DD	BB	DD	BB	BB	DD	DD	BB	DD	DD	BB	DD	BB	BB	DD	DD	DD	DD	DD	BB	DD	DD	BB	DD	DD	BB	BB	DD	BB	BB	DD
chr5_63058646_63058665	BB	DD	DD	BB	BB	DD	BB	DD	BB	BB	BB	DD	BB	DD	DD	DD	DD	DD	DD	BB	DD	BB	BB	DD	DD	BB	DD	DD	BB	DD	BB	BB	DD	DD	DD	DD	DD	BB	DD	DD	BB	DD	DD	BB	BB	DD	BB	BB	DD
chr5_63068588_63068611	BB	DD	DD	BB	BB	DD	BB	DD	BB	BB	BB	DD	BB	DD	DD	DD	DD	DD	DD	BB	DD	BB	BB	DD	DD	BB	DD	DD	BB	DD	BB	DD	DD	DD	DD	DD	DD	BB	DD	DD	BB	DD	DD	BB	BB	DD	BB	BB	DD
chr5_63102166_63102201	BB	DD	DD	BB	NA	DD	BB	DD	BB	BB	BB	DD	BB	NA	DD	DD	DD	NA	DD	BB	DD	BB	BB	DD	DD	bd	DD	DD	BB	DD	BB	DD	DD	DD	DD	NA	DD	BB	DD	DD	BB	DD	NA	BB	BB	NA	BB	BB	DD
chr5_63104901_63104936	BB	DD	DD	BB	BB	DD	BB	DD	BB	BB	BB	DD	BB	DD	DD	DD	DD	DD	DD	BB	DD	BB	BB	DD	DD	BB	DD	DD	BB	DD	BB	DD	DD	DD	DD	DD	DD	BB	DD	DD	BB	DD	DD	BB	BB	DD	BB	BB	DD
chr5_63131110_63131165	FF	df	df	FF	FF	df	FF	df	FF	FF	FF	DD	FF	df	df	df	df	DD	df	FF	df	FF	FF	df	df	FF	df	df	FF	df	FF	df	df	df	df	df	df	FF	df	df	DD	df	df	FF	FF	DD	FF	FF	df
chr5_63140213_63140230	BB	DD	DD	BB	BB	DD	BB	DD	BB	BB	BB	DD	BB	DD	DD	DD	DD	DD	DD	BB	DD	BB	BB	DD	DD	BB	DD	DD	BB	DD	BB	DD	DD	DD	DD	DD	DD	BB	DD	DD	BB	DD	DD	BB	BB	DD	BB	BB	DD
chr5_63163175_63163198	BB	dn	NA	NA	BB	NN	BB	dd	BB	BB	BB	DD	BB	NA	DD	DD	DD	dn	NA	BB	NA	BB	BB	NA	DD	NA	DD	DD	BB	DD	BB	NA	NA	DD	DD	DD	DD	BB	NA	NA	NA	DD	DD	BB	BB	DD	BB	BB	DD
chr5_63174700_63174715	BB	DD	DD	BB	BB	DD	BB	DD	BB	BB	BB	DD	BB	DD	DD	DD	DD	DD	DD	BB	DD	BB	BB	DD	DD	BB	DD	DD	BB	DD	BB	DD	DD	DD	DD	DD	DD	BB	DD	DD	BB	DD	DD	BB	BB	DD	BB	BB	DD
chr5_63180865_63180896	BB	DD	DD	BB	BB	DD	BB	DD	BB	BB	BB	DD	BB	DD	DD	DD	DD	DD	DD	BB	DD	BB	BB	DD	DD	BB	DD	DD	BB	DD	BB	DD	DD	DD	DD	DD	DD	BB	DD	DD	BB	DD	DD	BB	BB	DD	BB	BB	DD
chr5_63185898_63185945	NN	FF	FF	FF	FF	FF	FF	FF	FF	NN	FF	FF	FF	FF	FF	FF	FF	FF	FF	FF	FF	FF	FF	NA	FF	FF	FF	FF	FF	FF	FF	FF	FF	FF	FF	FF	NN	FF	FF	FF	FF	NA	FF	FF	FF	FF	FF	FF	NA
chr5_63204175_63204234	NN	DD	DD	BB	NN	DD	NA	DD	NN	NA	BB	BB	NN	DD	DD	DD	DD	DD	DD	NA	NA	NN	NN	DD	DD	NN	DD	DD	NN	NA	NN	DD	NN	DD	DD	DD	DD	BB	DD	DD	BB	DD	DD	NN	NN	NA	dn	NN	DD
chr5_63248030_63248053	BB	DD	DD	BB	BB	DD	BB	DD	BB	BB	BB	DD	BB	DD	DD	DD	DD	DD	DD	BB	DD	BB	BB	DD	DD	BB	DD	DD	BB	DD	BB	DD	DD	DD	DD	DD	DD	BB	DD	DD	BB	DD	DD	BB	BB	DD	BB	BB	DD
chr5_63287104_63287127	BB	DD	DD	BB	BB	DD	BB	DD	BB	BB	BB	DD	BB	DD	DD	DD	DD	DD	DD	BB	DD	BB	BB	DD	DD	BB	DD	DD	BB	DD	BB	DD	DD	DD	DD	DD	DD	BB	DD	DD	BB	DD	DD	BB	BB	DD	bn	BB	DD
chr5_63309345_63309395	BB	NA	DD	NA	BB	DD	NN	DD	BB	BB	BB	DD	NA	DD	NA	DD	DD	DD	DD	BB	DD	BB	BB	DD	DD	BB	DD	DD	BB	DD	BB	NA	DD	DD	DD	DD	DD	BB	DD	DD	NA	DD	DD	BB	BB	DD	BB	BB	DD
chr5_63323326_63323361	BB	DD	DD	BB	BB	DD	BB	DD	BB	BB	BB	DD	BB	DD	NN	DD	DD	DD	DD	BB	DD	BB	BB	DD	NA	NA	DD	DD	BB	DD	BB	DD	DD	DD	DD	DD	DD	BB	DD	NA	BB	DD	DD	BB	BB	DD	BB	BB	NA
chr5_63434042_63434053	FF	FF	FF	FF	FF	FF	FF	FF	FF	FF	FF	FF	FF	FF	FF	FF	FF	FF	FF	FF	FF	FF	FF	FF	NN	FF	FF	FF	FF	FF	FF	FF	FF	FF	FF	FF	FF	FF	FF	FF	FF	FF	FF	FF	FF	FF	FF	FF	FF
chr5_63507169_63507182	BB	DD	DD	BB	BB	DD	BB	DD	BB	BB	bn	DD	BB	DD	DD	DD	DD	DD	DD	BB	DD	BB	BB	DD	DD	BB	DD	DD	BB	DD	BB	DD	DD	BB	DD	DD	DD	BB	DD	DD	BB	DD	DD	BB	BB	DD	BB	BB	DD
chr5_63567404_63567455	NN	DD	NA	BB	NA	DD	BB	NN	BB	BB	NA	DD	BB	DD	DD	DD	DD	DD	NA	BB	DD	NA	BB	DD	NN	BB	DD	DD	BB	DD	BB	DD	DD	BB	NA	DD	DD	BB	DD	DD	BB	DD	DD	NA	BB	DD	NA	BB	DD
chr5_63633943_63633987	BB	DD	DD	BB	BB	DD	BB	DD	BB	DD	BB	DD	BB	DD	DD	DD	DD	DD	DD	BB	DD	BB	BB	DD	DD	BB	DD	DD	BB	DD	BB	DD	DD	BB	DD	DD	DD	BB	DD	DD	BB	DD	DD	BB	BB	DD	BB	BB	DD
chr5_63665753_63665785	FF	FF	FF	FF	FF	FF	FF	FF	FF	FF	FF	FF	FF	FF	FF	NA	FF	FF	FF	FF	FF	FF	FF	FF	FF	NA	FF	FF	FF	FF	FF	NA	FF	FF	FF	FF	FF	FF	FF	FF	NA	NA	FF	FF	FF	FF	FF	FF	NA
chr5_63710024_63710071	FF	FF	FF	FF	FF	FF	FF	FF	FF	FF	FF	FF	FF	FF	FF	FF	FF	FF	FF	FF	NA	FF	FF	FF	FF	FF	NA	FF	FF	FF	FF	FF	FF	FF	FF	FF	FF	FF	FF	NA	FF	FF	FF	FF	FF	FF	NA	FF	FF
chr5_63810937_63810964	BB	DD	DD	BB	BB	DD	BB	DD	BB	BB	BB	DD	BB	DD	DD	DD	DD	DD	DD	BB	DD	BB	BB	DD	DD	BB	DD	DD	BB	DD	BB	DD	DD	BB	DD	DD	DD	bn	DD	DD	BB	DD	DD	BB	BB	DD	BB	BB	DD
chr5_63815514_63815537	BB	DD	DD	BB	BB	DD	BB	DD	BB	BB	BB	DD	BB	DD	DD	DD	DD	DD	DD	BB	DD	BB	BB	DD	DD	BB	DD	DD	BB	DD	BB	DD	DD	BB	DD	DD	DD	BB	DD	DD	BB	DD	DD	BB	BB	DD	BB	BB	DD
chr5_63815624_63815671	NN	DD	DD	BB	bn	DD	BB	DD	BB	BB	BB	DD	BB	DD	DD	DD	DD	DD	DD	BB	DD	BB	BB	DD	DD	bn	DD	DD	BB	DD	BB	DD	DD	BB	DD	DD	DD	BB	DD	DD	BB	DD	DD	BB	BB	DD	BB	BB	DD
chr5_63857068_63857079	FF	FF	FF	NA	NA	FF	FF	FF	FF	FF	NA	FF	FF	FF	FF	FF	FF	NA	FF	FF	FF	FF	FF	FF	FF	FF	FF	FF	FF	NA	FF	FF	FF	FF	NA	FF	FF	FF	FF	FF	NA	FF	FF	FF	FF	NN	FF	FF	NA
chr5_63858183_63858222	BB	DD	DD	BB	BB	DD	BB	DD	BB	BB	BB	DD	BB	DD	DD	DD	DD	DD	DD	BB	DD	BB	bd	DD	DD	BB	DD	DD	BB	DD	BB	DD	DD	BB	DD	DD	DD	BB	DD	DD	BB	DD	DD	BB	BB	DD	BB	BB	DD
chr5_63902438_63902492	BB	DD	DD	BB	BB	DD	BB	DD	BB	BB	BB	DD	BB	BB	DD	DD	DD	DD	DD	BB	DD	BB	BB	DD	DD	BB	DD	DD	BB	bd	BB	DD	DD	BB	DD	DD	DD	BB	DD	bd	BB	DD	DD	bn	BB	DD	BB	BB	DD
chr5_63983423_63983443	BB	DD	DD	BB	BB	DD	BB	DD	BB	BB	BB	DD	BB	DD	DD	DD	DD	DD	DD	BB	DD	BB	BB	DD	DD	BB	DD	DD	BB	DD	BB	DD	DD	BB	DD	DD	DD	BB	DD	DD	BB	DD	DD	BB	BB	DD	BB	BB	DD
chr5_63994337_63994354	BB	DD	DD	BB	BB	DD	BB	DD	BB	BB	BB	DD	BB	DD	DD	DD	DD	DD	DD	BB	DD	BB	BB	DD	DD	BB	DD	DD	BB	DD	BB	DD	DD	BB	DD	DD	DD	BB	DD	DD	BB	DD	DD	BB	BB	DD	BB	BB	DD
chr5_64059545_64059576	BB	DD	DD	BB	BB	DD	BB	DD	BB	BB	BB	DD	BB	DD	DD	DD	DD	DD	DD	BB	DD	BB	bn	DD	DD	BB	DD	DD	BB	DD	BB	DD	DD	BB	DD	DD	DD	BB	DD	DD	BB	DD	DD	BB	BB	DD	BB	BB	DD
chr5_64068026_64068055	BB	DD	DD	BB	BB	DD	BB	DD	BB	BB	BB	DD	BB	DD	DD	dn	DD	DD	DD	BB	DD	BB	BB	DD	DD	BB	DD	DD	BB	DD	BB	DD	DD	bn	DD	DD	DD	BB	DD	DD	BB	DD	DD	BB	BB	DD	BB	BB	DD
chr5_64070650_64070679	BB	DD	DD	BB	BB	DD	BB	DD	BB	BB	BB	DD	BB	DD	DD	DD	DD	DD	DD	BB	DD	BB	BB	DD	DD	BB	DD	DD	BB	DD	BB	DD	DD	BB	DD	DD	DD	BB	DD	DD	BB	DD	DD	BB	BB	DD	BB	BB	DD
chr5_64109978_64110004	BB	DD	DD	BB	BB	DD	BB	DD	BB	BB	BB	DD	BB	DD	DD	DD	DD	DD	DD	BB	DD	BB	BB	DD	DD	BB	DD	DD	BB	DD	BB	DD	DD	BB	DD	DD	DD	BB	DD	DD	BB	DD	DD	BB	BB	DD	BB	BB	DD
chr5_64130720_64130755	BB	DD	DD	BB	BB	DD	BB	DD	BB	BB	BB	DD	BB	DD	DD	DD	DD	DD	DD	BB	DD	BB	BB	DD	DD	BB	DD	DD	BB	DD	BB	DD	DD	BB	DD	DD	DD	BB	DD	DD	BB	DD	DD	BB	BB	DD	BB	BB	DD
chr5_64190413_64190426	BB	DD	DD	BB	BB	DD	BB	DD	BB	bn	BB	DD	BB	DD	DD	DD	DD	DD	DD	BB	dn	BB	BB	DD	DD	BB	DD	DD	BB	DD	BB	DD	DD	BB	DD	DD	DD	BB	DD	DD	BB	DD	DD	BB	BB	DD	BB	BB	DD
chr5_64195116_64195131	BB	DD	DD	BB	BB	DD	BB	DD	BB	BB	BB	DD	BB	DD	DD	DD	DD	DD	DD	BB	DD	BB	BB	DD	DD	BB	DD	DD	BB	DD	BB	DD	DD	BB	DD	DD	DD	BB	DD	DD	BB	DD	DD	BB	BB	DD	BB	BB	DD
chr5_64210775_64210802	BB	DD	DD	BB	BB	DD	BB	DD	BB	BB	BB	DD	BB	DD	DD	DD	DD	DD	DD	BB	DD	BB	BB	DD	DD	BB	DD	DD	BB	DD	BB	DD	DD	BB	DD	DD	DD	BB	DD	DD	BB	DD	DD	BB	BB	DD	BB	BB	DD
chr5_64221658_64221682	BB	DD	DD	BB	BB	DD	BB	DD	BB	BB	BB	DD	BB	DD	DD	DD	DD	DD	DD	BB	DD	BB	BB	DD	DD	BB	DD	DD	BB	DD	BB	DD	DD	BB	DD	DD	DD	BB	DD	DD	BB	DD	DD	BB	BB	DD	BB	BB	DD
chr5_64225028_64225051	BB	DD	DD	BB	BB	DD	BB	DD	BB	BB	BB	DD	BB	DD	DD	DD	DD	DD	DD	BB	DD	BB	BB	DD	DD	BB	DD	DD	BB	DD	BB	DD	DD	BB	DD	DD	DD	BB	DD	DD	BB	DD	DD	BB	BB	DD	BB	BB	DD
chr5_64236956_64236976	BB	DD	DD	BB	BB	DD	BB	DD	BB	BB	BB	DD	BB	DD	DD	DD	DD	DD	DD	BB	DD	BB	BB	DD	DD	BB	DD	DD	BB	DD	BB	DD	DD	BB	DD	DD	DD	BB	DD	DD	BB	DD	DD	BB	BB	DD	BB	BB	DD
chr5_64252865_64252879	BB	DD	dn	BB	BB	DD	BB	dn	BB	BB	BB	dn	BB	dn	dn	dn	dn	dn	DD	BB	dn	BB	BB	DD	DD	bd	dn	bd	BB	DD	BB	bd	dn	BB	DD	dn	DD	BB	bd	dn	BB	dn	DD	BB	BB	dn	BB	BB	DD
chr5_64257935_64257964	BB	DD	DD	BB	BB	DD	BB	DD	BB	BB	BB	DD	BB	DD	DD	DD	DD	DD	DD	BB	DD	BB	bn	DD	DD	BB	DD	DD	bn	DD	BB	DD	DD	BB	DD	DD	DD	BB	DD	DD	BB	DD	DD	BB	BB	DD	BB	BB	DD
chr5_64311505_64311548	BB	DD	DD	BB	BB	DD	BB	DD	BB	BB	BB	DD	bd	DD	DD	DD	DD	DD	DD	BB	DD	BB	BB	DD	DD	BB	DD	DD	BB	DD	BB	DD	DD	BB	DD	DD	DD	BB	DD	DD	BB	DD	DD	BB	BB	DD	BB	BB	DD
chr5_64319181_64319195	BB	DD	DD	BB	BB	DD	BB	DD	BB	BB	BB	DD	BB	DD	DD	DD	DD	DD	DD	BB	DD	BB	BB	DD	DD	BB	DD	DD	BB	DD	BB	DD	DD	BB	DD	DD	DD	BB	DD	DD	BB	DD	DD	BB	BB	DD	BB	BB	DD
chr5_64325562_64325588	BB	DD	DD	BB	BB	DD	BB	DD	BB	BB	BB	DD	BB	DD	DD	DD	DD	DD	DD	BB	DD	BB	BB	DD	DD	BB	DD	DD	BB	DD	BB	DD	DD	BB	DD	DD	DD	BB	DD	DD	BB	DD	DD	BB	BB	DD	BB	BB	DD
chr5_64371257_64371276	BB	DD	DD	BB	BB	DD	BB	DD	BB	BB	BB	DD	BB	DD	DD	DD	DD	DD	DD	BB	DD	BB	BB	DD	DD	BB	DD	DD	BB	DD	BB	DD	DD	BB	DD	DD	DD	BB	DD	DD	BB	DD	DD	BB	BB	DD	BB	BB	DD
chr5_64375294_64375305	BB	DD	DD	BB	BB	DD	BB	DD	BB	BB	BB	DD	BB	DD	DD	DD	DD	DD	DD	BB	DD	BB	BB	DD	DD	BB	DD	DD	BB	DD	BB	DD	DD	BB	DD	DD	DD	BB	DD	DD	BB	DD	DD	BB	BB	DD	BB	BB	DD
chr5_64392717_64392734	BB	DD	DD	BB	BB	DD	BB	DD	BB	BB	BB	DD	BB	DD	DD	DD	DD	DD	DD	BB	DD	BB	BB	DD	DD	BB	DD	DD	BB	DD	BB	DD	DD	BB	DD	DD	DD	BB	DD	DD	BB	DD	DD	BB	BB	DD	BB	BB	DD
chr5_64399745_64399756	BB	DD	DD	BB	BB	DD	BB	DD	BB	BB	BB	DD	BB	DD	DD	DD	DD	DD	DD	BB	DD	BB	BB	DD	DD	BB	DD	DD	BB	DD	BB	DD	DD	BB	DD	DD	DD	BB	DD	DD	BB	DD	DD	BB	BB	DD	BB	BB	DD
chr5_64402915_64402944	BB	dd	DD	BB	BB	dd	BB	dd	BB	BB	BB	dd	BB	DD	dd	dd	dd	dd	dd	BB	dd	BB	BB	dd	dd	BB	dd	DD	BB	dd	BB	dd	dd	BB	dd	dd	dd	BB	dd	dd	BB	DD	dd	BB	BB	dd	BB	BB	dd
chr5_64438627_64438638	BB	DD	DD	BB	BB	DD	BB	DD	BB	BB	BB	DD	BB	DD	DD	DD	DD	DD	DD	BB	DD	BB	BB	DD	DD	BB	DD	DD	BB	DD	BB	DD	DD	BB	DD	DD	DD	BB	DD	DD	BB	DD	DD	BB	BB	DD	BB	BB	DD
chr5_64472925_64472940	BB	DD	DD	BB	BB	DD	BB	DD	BB	BB	BB	DD	BB	DD	DD	DD	DD	DD	DD	BB	DD	bd	BB	DD	DD	BB	DD	DD	BB	DD	BB	DD	DD	BB	DD	DD	DD	BB	DD	DD	BB	DD	DD	BB	BB	DD	BB	BB	DD
chr5_64477553_64477596	NN	DD	DD	NA	NA	DD	NN	DD	NN	NN	NA	DD	NN	NA	DD	DD	DD	DD	DD	NN	DD	NN	NA	DD	DD	NA	DD	NA	NN	DD	NN	NA	DD	NN	DD	DD	DD	NN	DD	DD	BB	DD	DD	NA	NN	NA	NA	NN	DD
chr5_64477606_64477629	BB	DD	DD	BB	BB	DD	BB	DD	BB	BB	BB	DD	BB	DD	DD	DD	DD	DD	DD	BB	bd	BB	BB	DD	DD	BB	DD	DD	BB	DD	BB	bd	DD	BB	DD	DD	DD	BB	DD	DD	BB	DD	DD	BB	BB	DD	BB	bn	DD
chr5_64481521_64481560	BB	DD	DD	bn	BB	DD	BB	DD	BB	BB	BB	DD	BB	DD	DD	DD	DD	DD	DD	BB	DD	BB	BB	DD	DD	BB	DD	DD	BB	DD	BB	DD	DD	BB	DD	DD	DD	BB	DD	DD	BB	DD	DD	BB	BB	DD	BB	BB	DD
chr5_64505372_64505386	BB	DD	DD	BB	BB	DD	BB	DD	BB	BB	BB	DD	BB	DD	DD	DD	DD	DD	DD	BB	DD	BB	BB	DD	DD	BB	DD	DD	BB	DD	BB	DD	DD	BB	DD	DD	DD	BB	DD	DD	BB	DD	DD	BB	BB	DD	BB	BB	DD
chr5_64518820_64518843	FF	FF	FF	FF	FF	FF	FF	FF	FF	FF	FF	FF	FF	FF	FF	FF	FF	FF	FF	FF	NA	FF	FF	FF	FF	NA	FF	FF	FF	FF	FF	NA	FF	FF	NA	FF	FF	FF	FF	FF	NA	FF	FF	FF	FF	FF	FF	FF	FF
chr5_64521836_64521857	BB	DD	DD	BB	BB	DD	BB	DD	BB	BB	BB	DD	BB	DD	DD	DD	DD	DD	DD	BB	DD	BB	BB	DD	DD	BB	DD	DD	BB	DD	BB	DD	DD	BB	DD	DD	DD	BB	DD	DD	BB	DD	DD	BB	BB	DD	BB	BB	DD
chr5_64541770_64541783	BB	DD	DD	BB	BB	DD	BB	DD	BB	BB	BB	DD	BB	DD	DD	DD	DD	DD	DD	BB	DD	BB	BB	DD	DD	BB	DD	DD	BB	DD	BB	DD	DD	BB	DD	DD	DD	BB	DD	DD	BB	DD	DD	BB	BB	DD	BB	BB	DD
chr5_64577809_64577840	BB	DD	DD	BB	BB	DD	BB	DD	BB	BB	BB	DD	BB	DD	DD	DD	DD	DD	DD	BB	DD	BB	BB	DD	DD	BB	DD	DD	BB	DD	BB	DD	DD	BB	DD	DD	DD	BB	DD	DD	BB	DD	DD	BB	BB	DD	BB	BB	DD
chr5_64602183_64602200	BB	DD	DD	BB	BB	DD	BB	DD	BB	BB	BB	DD	BB	DD	DD	DD	DD	DD	DD	BB	DD	BB	BB	DD	DD	BB	DD	DD	BB	DD	BB	DD	DD	BB	DD	DD	DD	BB	DD	DD	BB	DD	DD	BB	BB	DD	BB	BB	DD
chr5_64614604_64614645	BB	DD	DD	BB	BB	DD	BB	DD	bn	BB	BB	DD	BB	DD	DD	DD	DD	DD	DD	BB	DD	BB	BB	DD	DD	BB	DD	DD	BB	DD	BB	DD	DD	BB	DD	DD	DD	bn	DD	DD	BB	DD	DD	BB	BB	DD	BB	BB	DD
chr5_64617243_64617256	BB	DD	DD	BB	BB	DD	BB	DD	BB	BB	BB	DD	BB	DD	DD	DD	DD	DD	DD	BB	DD	BB	BB	DD	DD	BB	DD	DD	BB	DD	BB	DD	DD	BB	DD	DD	DD	BB	DD	DD	BB	DD	DD	BB	BB	DD	BB	BB	DD
chr5_64637027_64637058	BB	DD	DD	BB	BB	DD	BB	DD	bn	BB	BB	DD	BB	DD	DD	DD	DD	DD	DD	BB	DD	BB	BB	DD	DD	BB	DD	DD	BB	DD	BB	DD	DD	BB	DD	DD	DD	BB	DD	DD	BB	DD	DD	BB	BB	DD	BB	BB	DD
chr5_64638342_64638362	BB	DD	DD	BB	BB	DD	BB	DD	BB	BB	BB	DD	BB	DD	DD	DD	DD	DD	DD	BB	DD	BB	BB	DD	DD	BB	DD	DD	BB	DD	BB	DD	DD	BB	DD	DD	DD	BB	DD	DD	BB	DD	DD	BB	BB	DD	BB	BB	DD
chr5_64640654_64640681	BB	DD	DD	BB	BB	DD	BB	DD	BB	BB	BB	DD	BB	DD	DD	DD	DD	DD	DD	BB	DD	BB	BB	DD	DD	BB	DD	DD	BB	DD	BB	DD	DD	BB	DD	DD	DD	BB	DD	DD	BB	DD	DD	BB	BB	DD	BB	BB	DD
chr5_64640987_64641013	BB	DD	DD	BB	BB	DD	BB	DD	BB	BB	BB	DD	BB	DD	DD	DD	DD	DD	DD	BB	DD	BB	BB	DD	DD	BB	DD	DD	BB	DD	BB	DD	DD	BB	DD	DD	DD	BB	DD	DD	BB	DD	DD	BB	BB	DD	BB	BB	DD
chr5_64646462_64646479	BB	DD	DD	BB	BB	DD	BB	DD	BB	BB	BB	DD	BB	DD	DD	DD	DD	DD	DD	BB	DD	BB	BB	DD	DD	BB	DD	DD	BB	DD	BB	DD	DD	BB	DD	DD	DD	BB	DD	DD	BB	DD	DD	BB	BB	DD	BB	BB	DD
chr5_64668908_64668919	BB	dd	dd	BB	BB	dd	BB	dd	BB	BB	BB	DD	BB	dd	dd	dd	dd	DD	dd	BB	dd	BB	BB	DD	dd	BB	DD	DD	BB	dd	BB	dd	dd	BB	dd	dd	dn	BB	dd	DD	BB	dd	dd	BB	BB	dd	BB	BB	dd
chr5_64668927_64668938	BB	DD	dd	BB	BB	dd	BB	dd	BB	BB	BB	dd	BB	dd	dd	dd	dd	dd	dd	BB	dd	BB	BB	dd	dd	BB	dd	dd	BB	dd	BB	dd	dd	BB	dd	dd	dd	BB	dd	dd	BB	dd	dd	BB	BB	DD	BB	BB	dd
chr5_64700981_64700995	BB	DD	DD	BB	BB	DD	BB	DD	BB	DD	BB	DD	BB	DD	DD	DD	DD	DD	DD	BB	DD	BB	BB	DD	DD	BB	DD	DD	BB	DD	BB	DD	DD	BB	DD	DD	DD	BB	DD	DD	BB	DD	DD	BB	BB	DD	BB	BB	DD
chr5_64745141_64745160	BB	DD	DD	BB	BB	DD	BB	DD	BB	DD	BB	DD	BB	DD	DD	DD	DD	DD	DD	BB	DD	BB	BB	DD	DD	BB	DD	DD	BB	DD	BB	DD	DD	BB	DD	DD	DD	BB	DD	DD	BB	DD	DD	BB	BB	DD	BB	BB	DD
chr5_64754508_64754531	BB	DD	DD	BB	BB	DD	BB	DD	BB	DD	BB	DD	BB	DD	DD	DD	DD	DD	DD	BB	DD	BB	BB	DD	DD	BB	DD	DD	BB	DD	BB	DD	DD	BB	DD	DD	DD	BB	DD	DD	BB	DD	DD	BB	BB	dn	BB	BB	DD
chr5_64761173_64761197	BB	DD	DD	BB	BB	DD	BB	DD	BB	DD	BB	DD	BB	DD	DD	DD	DD	DD	DD	BB	DD	BB	BB	DD	DD	BB	DD	DD	BB	DD	BB	DD	DD	BB	DD	DD	DD	BB	DD	DD	BB	DD	DD	BB	BB	DD	BB	BB	DD
chr5_64761747_64761779	BB	DD	DD	BB	BB	DD	BB	DD	BB	DD	BB	DD	BB	DD	DD	DD	DD	DD	DD	BB	DD	BB	BB	DD	DD	BB	DD	DD	BB	DD	BB	DD	DD	BB	DD	DD	DD	BB	DD	DD	BB	DD	DD	BB	BB	DD	BB	BB	DD
chr5_64765473_64765484	BB	DD	DD	BB	BB	DD	BB	DD	BB	DD	BB	DD	BB	DD	DD	DD	DD	DD	DD	BB	DD	BB	BB	DD	DD	BB	DD	DD	BB	DD	BB	DD	DD	BB	DD	DD	DD	BB	DD	DD	BB	DD	DD	BB	BB	DD	BB	BB	DD
chr5_64843231_64843260	BB	DD	DD	BB	BB	DD	BB	DD	BB	DD	BB	DD	BB	DD	DD	DD	DD	DD	DD	BB	DD	BB	BB	DD	DD	BB	DD	DD	BB	DD	BB	DD	DD	BB	DD	DD	DD	BB	DD	DD	BB	DD	DD	BB	BB	DD	BB	BB	DD
chr5_64851443_64851494	BB	DD	BB	BB	BB	DD	BB	DD	BB	DD	bd	DD	BB	DD	DD	DD	DD	DD	DD	BB	DD	BB	BB	DD	DD	BB	DD	DD	BB	DD	BB	DD	DD	BB	DD	DD	DD	BB	DD	bd	BB	DD	DD	bd	BB	DD	BB	bn	DD
chr5_64880788_64880819	BB	DD	DD	BB	BB	DD	BB	DD	BB	DD	BB	DD	BB	DD	DD	DD	DD	DD	DD	BB	DD	BB	BB	DD	DD	BB	DD	DD	BB	DD	BB	DD	DD	BB	DD	DD	DD	BB	DD	DD	bn	DD	DD	BB	BB	DD	BB	BB	DD
chr5_64927471_64927510	BB	DD	DD	BB	BB	DD	BB	DD	BB	DD	BB	DD	BB	DD	DD	DD	DD	DD	DD	BB	NA	BB	BB	DD	DD	NA	DD	NA	BB	DD	bn	DD	NA	NA	DD	bd	DD	NA	DD	NA	BB	DD	DD	BB	BB	NA	BB	BB	NA
chr5_64927579_64927602	BB	DD	DD	BB	BB	DD	BB	DD	BB	DD	BB	DD	BB	DD	DD	DD	DD	DD	DD	BB	DD	BB	BB	DD	DD	BB	DD	DD	BB	DD	BB	DD	DD	BB	DD	DD	DD	BB	DD	DD	BB	DD	DD	BB	BB	DD	BB	BB	DD
chr5_64952139_64952182	BB	DD	DD	BB	BB	DD	BB	DD	BB	DD	BB	DD	BB	DD	DD	DD	DD	DD	DD	BB	DD	BB	bn	DD	DD	BB	DD	DD	bn	DD	bn	DD	DD	BB	DD	DD	DD	BB	DD	DD	BB	DD	DD	BB	BB	DD	BB	BB	DD
chr5_64958542_64958561	BB	DD	DD	BB	BB	DD	BB	DD	BB	DD	BB	DD	BB	DD	DD	DD	DD	DD	DD	BB	DD	BB	BB	DD	DD	BB	DD	DD	BB	DD	BB	DD	DD	BB	DD	DD	DD	BB	DD	DD	BB	DD	DD	BB	BB	DD	BB	BB	DD
chr5_64963952_64963971	BB	DD	DD	BB	BB	DD	BB	DD	BB	DD	BB	DD	BB	DD	DD	DD	DD	DD	DD	BB	DD	BB	BB	DD	DD	BB	DD	DD	BB	DD	BB	DD	DD	BB	DD	DD	DD	BB	DD	DD	BB	DD	DD	BB	BB	DD	BB	BB	DD
chr5_64994005_64994032	BB	DD	DD	BB	BB	DD	bb	DD	BB	DD	BB	DD	BB	DD	DD	DD	DD	DD	DD	BB	DD	BB	BB	DD	DD	bb	DD	DD	bb	DD	bb	DD	DD	BB	DD	DD	DD	bb	dn	DD	bb	DD	DD	BB	BB	DD	bb	BB	DD
chr5_64994048_64994089	BB	dd	dd	BB	BB	dd	BB	dd	BB	dd	BB	dd	BB	dd	dd	dd	dd	dd	dd	BB	dd	BB	BB	dd	dd	BB	dd	dd	BB	dd	BB	dd	dd	bn	dd	dd	dd	BB	dd	dd	BB	dd	dd	BB	BB	dd	BB	BB	dd
chr5_65027440_65027484	BB	DD	DD	BB	BB	DD	BB	DD	BB	DD	BB	DD	BB	DD	DD	DD	DD	DD	DD	BB	DD	BB	BB	DD	DD	BB	DD	DD	BB	DD	BB	DD	DD	BB	DD	DD	DD	BB	DD	DD	BB	DD	DD	BB	BB	DD	BB	BB	DD
chr5_65160274_65160293	BB	DD	DD	BB	BB	DD	BB	DD	BB	DD	BB	DD	BB	DD	DD	DD	DD	DD	DD	BB	DD	BB	BB	DD	DD	BB	DD	DD	BB	DD	BB	DD	DD	BB	DD	DD	DD	BB	DD	DD	BB	DD	DD	BB	BB	DD	BB	BB	DD
chr5_65210024_65210063	BB	DD	DD	BB	BB	DD	BB	DD	BB	DD	BB	DD	BB	DD	DD	DD	DD	DD	DD	BB	DD	BB	BB	DD	DD	BB	DD	DD	BB	DD	BB	DD	DD	BB	DD	DD	DD	BB	DD	DD	BB	DD	DD	BB	BB	DD	BB	BB	DD
chr5_65244969_65245020	BB	DD	DD	BB	BB	DD	BB	DD	BB	DD	BB	DD	BB	DD	DD	DD	DD	DD	DD	BB	DD	BB	BB	DD	DD	BB	DD	DD	BB	DD	BB	DD	DD	BB	DD	DD	DD	BB	DD	DD	BB	DD	DD	BB	BB	DD	BB	BB	DD
chr5_65284420_65284437	BB	dd	dd	BB	BB	dd	BB	dd	BB	dd	BB	dd	BB	dd	dd	dd	dd	dd	dd	BB	dd	BB	BB	dn	dd	BB	dd	dd	BB	dd	BB	dd	dd	BB	dd	dd	dd	BB	dd	dn	BB	dd	dd	BB	BB	dd	BB	BB	dd
chr5_65312643_65312686	FF	FF	FF	NA	NA	NA	FF	FF	FF	FF	FF	FF	FF	FF	FF	FF	FF	FF	FF	FF	FF	FF	FF	FF	FF	FF	FF	NA	FF	NA	FF	FF	FF	FF	FF	FF	FF	FF	FF	FF	FF	FF	FF	FF	FF	NA	FF	FF	FF
chr5_65344379_65344420	BB	DD	DD	BB	BB	DD	NA	DD	BB	dn	BB	DD	BB	NA	DD	NA	BB	DD	NA	BB	NA	NA	BB	DD	DD	BB	DD	DD	BB	NA	BB	DD	DD	BB	DD	NA	DD	BB	DD	DD	BB	DD	DD	BB	BB	DD	NN	BB	DD
chr5_65347139_65347164	FF	fn	FF	NA	NA	FF	FF	FF	FF	FF	FF	FF	FF	fn	NA	FF	FF	FF	FF	FF	fn	fn	FF	FF	FF	NA	NA	FF	NA	FF	NA	FF	FF	NN	FF	NA	FF	FF	FF	FF	FF	NA	FF	FF	FF	NA	FF	FF	FF
chr5_65367062_65367094	BB	DD	DD	BB	BB	DD	BB	DD	BB	DD	BB	DD	BB	DD	DD	DD	DD	DD	DD	BB	DD	BB	BB	DD	DD	BB	DD	DD	BB	DD	BB	DD	DD	BB	DD	DD	DD	BB	DD	DD	BB	DD	DD	BB	BB	DD	BB	BB	DD
chr5_65372710_65372745	BB	DD	DD	BB	BB	DD	BB	DD	BB	DD	BB	DD	BB	DD	DD	DD	DD	DD	DD	BB	DD	BB	BB	DD	DD	BB	DD	DD	BB	DD	BB	DD	DD	BB	DD	DD	DD	BB	DD	DD	BB	DD	DD	BB	BB	DD	BB	BB	DD
chr5_65392435_65392454	BB	DD	DD	BB	BB	DD	BB	DD	BB	DD	BB	DD	BB	DD	DD	DD	DD	DD	DD	BB	DD	BB	BB	DD	DD	BB	DD	DD	BB	DD	BB	DD	DD	BB	DD	DD	DD	BB	DD	DD	BB	DD	DD	BB	BB	DD	BB	BB	DD
chr5_65393400_65393420	BB	DD	DD	BB	BB	DD	BB	DD	BB	DD	BB	DD	BB	DD	DD	DD	DD	DD	DD	BB	DD	BB	BB	DD	DD	BB	DD	DD	BB	DD	BB	DD	DD	BB	DD	DD	DD	BB	DD	DD	BB	DD	DD	BB	BB	DD	BB	BB	DD
chr5_65422524_65422539	BB	DD	DD	BB	BB	DD	BB	DD	BB	DD	BB	DD	BB	DD	DD	DD	DD	DD	DD	BB	DD	BB	BB	DD	DD	BB	DD	DD	BB	DD	BB	DD	DD	BB	DD	DD	DD	BB	DD	DD	BB	DD	DD	BB	BB	DD	BB	BB	DD
chr5_65456062_65456081	BB	DD	DD	BB	BB	DD	BB	DD	BB	DD	BB	DD	BB	DD	DD	DD	DD	DD	DD	BB	DD	BB	BB	DD	DD	BB	DD	DD	BB	DD	BB	DD	DD	BB	DD	DD	DD	BB	DD	DD	BB	DD	DD	BB	BB	DD	BB	BB	DD
chr5_65477101_65477118	BB	DD	DD	BB	BB	DD	BB	DD	BB	DD	BB	DD	BB	DD	DD	DD	bd	DD	bd	BB	DD	BB	BB	DD	DD	BB	DD	DD	BB	DD	BB	DD	DD	BB	DD	DD	DD	bd	DD	DD	BB	DD	DD	BB	BB	DD	BB	BB	DD
chr5_65511114_65511161	BB	DD	DD	BB	BB	DD	BB	DD	BB	DD	BB	DD	BB	DD	DD	DD	DD	DD	DD	BB	DD	BB	BB	DD	DD	BB	DD	DD	BB	DD	BB	DD	DD	BB	DD	DD	DD	BB	DD	DD	BB	DD	DD	BB	BB	DD	BB	BB	DD
chr5_65518967_65518991	BB	DD	DD	BB	BB	DD	BB	DD	BB	DD	BB	DD	BB	DD	DD	DD	DD	DD	DD	BB	DD	BB	BB	DD	DD	BB	DD	DD	BB	DD	BB	DD	DD	BB	DD	DD	DD	BB	DD	DD	BB	DD	DD	BB	BB	DD	BB	BB	DD
chr5_65520111_65520130	BB	DD	DD	bn	BB	DD	BB	DD	BB	DD	BB	DD	BB	DD	DD	DD	DD	DD	DD	BB	DD	BB	BB	DD	DD	BB	DD	DD	BB	DD	BB	DD	DD	BB	DD	DD	DD	BB	DD	DD	BB	DD	DD	BB	bn	DD	BB	BB	DD
chr5_65520312_65520338	BB	DD	DD	BB	BB	DD	BB	DD	BB	DD	BB	DD	BB	DD	DD	DD	DD	DD	DD	BB	DD	BB	BB	DD	DD	BB	DD	DD	BB	DD	BB	DD	DD	BB	DD	DD	DD	BB	DD	DD	BB	DD	DD	BB	BB	DD	BB	BB	DD
chr5_65528224_65528267	BB	DD	NA	NA	BB	NA	BB	DD	BB	DD	BB	DD	NA	DD	DD	DD	bd	DD	bd	BB	NA	BB	BB	DD	NA	NA	DD	DD	NA	NA	BB	DD	BB	NA	NA	DD	dn	DD	DD	DD	NA	DD	DD	BB	BB	NA	BB	DD	NA
chr5_65537181_65537200	FF	FF	FF	FF	NA	FF	FF	FF	FF	FF	FF	FF	NA	FF	FF	FF	FF	FF	FF	FF	FF	FF	FF	FF	FF	FF	FF	FF	FF	FF	FF	FF	NN	FF	FF	FF	NA	FF	FF	FF	FF	FF	FF	FF	FF	FF	FF	FF	FF
chr5_65573060_65573103	BB	DD	NA	NA	BB	DD	BB	DD	BB	DD	BB	DD	BB	DD	DD	DD	DD	NN	NN	BB	NA	BB	BB	DD	DD	NA	DD	DD	BB	NA	BB	DD	DD	BB	DD	DD	DD	BB	DD	DD	NA	NA	DD	BB	BB	DD	BB	BB	DD
chr5_65626644_65626655	BB	bd	DD	BB	BB	DD	BB	DD	BB	DD	BB	DD	BB	DD	DD	DD	bd	DD	DD	BB	bd	BB	BB	DD	DD	BB	DD	DD	BB	DD	BB	DD	bd	BB	DD	DD	DD	BB	DD	DD	BB	DD	DD	BB	BB	DD	BB	BB	DD
chr5_65643037_65643060	BB	DD	DD	BB	BB	DD	BB	DD	BB	DD	BB	DD	BB	DD	DD	DD	DD	DD	DD	BB	DD	BB	BB	DD	DD	BB	DD	DD	BB	DD	BB	DD	DD	BB	DD	DD	DD	BB	DD	DD	BB	DD	DD	BB	BB	DD	BB	BB	DD
chr5_65652309_65652332	FF	df	df	FF	FF	df	FF	df	FF	df	FF	df	FF	df	df	df	df	df	DD	FF	df	FF	FF	df	df	FF	df	df	FF	df	FF	df	DD	FF	df	df	df	FF	df	df	FF	df	df	FF	FF	df	FF	FF	df
chr5_65691312_65691327	BB	DD	DD	BB	BB	DD	BB	DD	BB	DD	BB	DD	BB	DD	DD	DD	DD	DD	DD	BB	DD	BB	BB	DD	DD	BB	DD	DD	BB	DD	BB	DD	DD	BB	DD	DD	DD	BB	DD	DD	BB	DD	DD	BB	BB	DD	BB	BB	DD
chr5_65702491_65702510	BB	DD	DD	BB	BB	DD	BB	DD	BB	DD	BB	DD	BB	DD	DD	DD	DD	DD	DD	BB	DD	BB	BB	DD	DD	BB	DD	DD	BB	DD	BB	DD	DD	BB	DD	DD	DD	BB	DD	DD	BB	DD	DD	BB	BB	DD	BB	BB	DD
chr5_65751979_65752014	BB	DD	DD	BB	BB	DD	BB	DD	BB	DD	BB	DD	BB	DD	DD	DD	DD	DD	DD	BB	DD	BB	BB	DD	DD	BB	dn	DD	BB	DD	BB	DD	DD	BB	DD	DD	DD	BB	DD	DD	BB	DD	DD	BB	BB	DD	BB	BB	DD
chr5_65796701_65796760	bu	UU	NA	BB	BB	UU	BB	UU	BB	UU	BB	UU	BB	UU	UU	UU	UU	UU	UU	BB	UU	BB	BB	UU	UU	BB	UU	UU	BB	UU	BB	UU	NA	BB	UU	uu	UU	BB	UU	UU	BB	UU	UU	BB	BB	UU	BB	BB	UU
chr5_65815897_65815928	BB	DD	DD	BB	BB	DD	BB	DD	BB	DD	BB	DD	BB	DD	DD	DD	DD	DD	DD	BB	DD	BB	BB	DD	DD	BB	DD	DD	BB	DD	BB	DD	DD	BB	DD	DD	DD	BB	DD	DD	BB	DD	DD	BB	BB	DD	BB	BB	DD
chr5_65816088_65816099	BB	DD	DD	BB	BB	DD	BB	DD	BB	DD	BB	DD	BB	DD	DD	DD	DD	DD	DD	BB	DD	BB	BB	DD	DD	BB	DD	DD	BB	DD	BB	DD	DD	BB	DD	DD	DD	BB	DD	DD	BB	DD	DD	BB	BB	DD	BB	BB	DD
chr5_65822126_65822153	BB	DD	DD	BB	BB	DD	BB	DD	BB	DD	BB	DD	BB	DD	DD	DD	DD	DD	DD	BB	DD	BB	BB	DD	DD	BB	DD	DD	BB	DD	BB	DD	DD	BB	DD	DD	DD	BB	DD	DD	bn	DD	DD	BB	BB	DD	BB	BB	DD
chr5_65858749_65858772	BB	DD	DD	BB	bd	DD	BB	DD	BB	DD	BB	DD	BB	DD	DD	DD	DD	DD	DD	BB	DD	BB	BB	DD	DD	BB	DD	DD	BB	DD	BB	DD	DD	bn	DD	DD	DD	BB	DD	DD	BB	DD	DD	BB	BB	DD	BB	BB	DD
chr5_65871841_65871894	BB	DD	DD	BB	BB	DD	BB	DD	BB	DD	NN	DD	BB	DD	DD	DD	DD	DD	DD	BB	DD	BB	BB	NA	DD	BB	DD	DD	BB	DD	BB	DD	DD	BB	NA	NA	dn	BB	DD	DD	BB	DD	DD	BB	BB	DD	BB	BB	NA
chr5_65930605_65930649	BB	bu	UU	BB	BB	UU	BB	UU	BB	uu	BB	NA	BB	UU	bu	UU	uu	UU	UU	BB	UU	BB	BB	UU	NA	BB	UU	UU	BB	NA	BB	NA	UU	BB	uu	NA	NA	BB	BB	NA	BB	UU	NA	BB	BB	NA	BB	BB	UU
chr5_66033900_66033931	FF	FF	FF	FF	FF	FF	FF	FF	FF	FF	FF	FF	FF	FF	FF	FF	FF	FF	FF	FF	FF	FF	FF	FF	NN	FF	FF	FF	FF	FF	FF	FF	FF	FF	FF	FF	FF	FF	FF	FF	FF	FF	FF	FF	FF	FF	FF	FF	FF
chr5_66061143_66061166	BB	DD	DD	BB	BB	DD	BB	DD	BB	DD	BB	DD	BB	DD	DD	DD	DD	DD	DD	BB	DD	BB	BB	DD	DD	BB	DD	DD	BB	DD	BB	DD	DD	BB	DD	DD	DD	BB	DD	DD	BB	DD	DD	BB	BB	DD	BB	BB	DD
chr5_66070879_66070930	BB	DD	DD	BB	NA	DD	BB	DD	BB	NA	BB	NA	NA	DD	DD	DD	dn	NA	NA	BB	DD	BB	BB	NN	DD	NA	NA	DD	BB	NA	NA	DD	DD	BB	DD	dn	NN	NA	DD	DD	NA	NA	DD	BB	BB	DD	BB	BB	NA
chr5_66149229_66149240	FF	df	df	FF	FF	df	FF	df	FF	df	FF	df	FF	df	df	df	df	df	df	FF	df	FF	FF	df	df	FF	df	df	FF	df	FF	df	df	FF	df	df	df	FF	df	df	FF	DD	df	FF	FF	df	FF	FF	df
chr5_66153890_66153937	bf	df	df	bf	bf	NA	BB	NA	bf	df	NA	df	BB	NA	NA	NA	NA	NA	NA	bf	NA	BB	bf	NA	NA	bf	NA	NA	bf	NA	bf	df	df	NN	df	NA	NA	bf	df	NA	bf	df	NA	bf	bf	NA	bf	bf	NA
chr5_66159018_66159049	BB	DD	DD	BB	BB	DD	BB	DD	BB	DD	BB	DD	BB	DD	DD	DD	DD	DD	DD	BB	DD	BB	BB	DD	DD	BB	DD	DD	BB	DD	BB	DD	DD	BB	DD	DD	DD	BB	DD	DD	BB	DD	DD	BB	BB	DD	BB	BB	DD
chr5_66192497_66192508	BB	DD	DD	BB	BB	DD	BB	DD	BB	DD	BB	DD	BB	BB	DD	DD	DD	DD	DD	BB	DD	BB	BB	DD	DD	BB	DD	DD	BB	DD	BB	DD	DD	BB	DD	DD	DD	BB	DD	DD	BB	DD	DD	BB	BB	DD	BB	BB	DD
chr5_66198640_66198659	BB	DD	DD	BB	BB	DD	BB	DD	BB	DD	BB	DD	BB	BB	DD	DD	DD	DD	DD	BB	DD	BB	BB	DD	DD	BB	DD	DD	BB	DD	BB	DD	bd	BB	DD	DD	DD	BB	DD	DD	BB	DD	DD	BB	BB	DD	BB	BB	DD
chr5_66204789_66204812	BB	DD	DD	BB	BB	DD	BB	DD	BB	DD	BB	DD	BB	BB	DD	DD	DD	DD	DD	BB	DD	BB	BB	DD	DD	BB	DD	DD	BB	DD	BB	DD	DD	BB	DD	DD	DD	BB	DD	DD	BB	DD	DD	BB	BB	DD	BB	BB	DD
chr5_66217793_66217828	BB	DD	DD	BB	BB	DD	BB	DD	BB	DD	BB	DD	BB	BB	DD	DD	DD	DD	DD	BB	DD	BB	BB	DD	DD	BB	DD	DD	BB	DD	BB	DD	DD	BB	DD	DD	DD	BB	DD	DD	BB	DD	DD	BB	BB	DD	BB	BB	DD
chr5_66221097_66221120	BB	DD	DD	BB	BB	DD	BB	DD	BB	DD	BB	DD	BB	BB	DD	DD	DD	DD	DD	BB	DD	BB	BB	DD	DD	BB	DD	DD	BB	DD	BB	DD	DD	BB	DD	DD	DD	BB	DD	DD	BB	DD	DD	BB	BB	DD	BB	BB	DD
chr5_66226365_66226388	BB	DD	DD	BB	BB	DD	BB	DD	BB	DD	BB	DD	BB	BB	DD	DD	DD	DD	DD	BB	DD	BB	BB	DD	DD	BB	DD	DD	BB	DD	BB	DD	DD	BB	DD	DD	DD	BB	DD	DD	BB	DD	DD	BB	BB	DD	BB	BB	DD
chr5_66226434_66226451	BB	DD	DD	BB	BB	DD	BB	DD	BB	DD	BB	DD	BB	BB	DD	DD	DD	DD	DD	BB	DD	BB	BB	DD	DD	BB	DD	DD	BB	DD	BB	DD	DD	BB	DD	DD	DD	BB	DD	DD	BB	DD	DD	BB	BB	DD	BB	BB	DD
chr5_66228378_66228391	BB	dd	DD	BB	BB	dd	BB	dd	BB	dd	BB	dd	BB	BB	dd	dd	dd	dd	DD	BB	dd	BB	BB	DD	dd	BB	dd	dd	BB	DD	BB	dd	DD	BB	dd	dd	DD	BB	DD	dd	BB	dd	dd	BB	BB	dd	BB	BB	dd
chr5_66231000_66231023	BB	DD	DD	BB	BB	DD	BB	DD	BB	DD	BB	DD	BB	BB	DD	DD	DD	DD	DD	BB	DD	BB	BB	DD	DD	BB	DD	DD	BB	DD	BB	DD	DD	BB	DD	DD	DD	BB	DD	DD	BB	DD	DD	BB	BB	DD	BB	BB	DD
chr5_66242681_66242700	BB	NN	NN	BB	BB	NA	BB	NN	BB	NN	BB	NN	BB	BB	NN	NA	DD	NN	NN	BB	NN	BB	BB	NN	NN	BB	DD	DD	BB	DD	BB	DD	DD	BB	DD	NA	DD	BB	DD	DD	BB	DD	DD	BB	BB	NA	BB	BB	DD
chr5_66243355_66243374	BB	DD	DD	BB	BB	DD	BB	DD	BB	DD	BB	DD	BB	BB	DD	DD	DD	DD	DD	BB	DD	BB	BB	DD	DD	BB	DD	DD	BB	DD	BB	DD	DD	BB	DD	DD	DD	BB	DD	DD	BB	DD	DD	BB	BB	DD	BB	BB	DD
chr5_66247336_66247347	BB	dn	DD	BB	BB	DD	BB	DD	BB	DD	BB	DD	BB	BB	DD	DD	DD	DD	DD	BB	DD	BB	BB	DD	DD	BB	DD	DD	BB	DD	BB	DD	DD	BB	DD	DD	DD	BB	DD	DD	BB	DD	DD	BB	BB	DD	BB	BB	DD
chr5_66247346_66247355	FF	df	df	FF	FF	df	FF	df	FF	df	FF	dn	FF	FF	DD	df	df	df	df	FF	df	FF	FF	df	df	FF	df	df	FF	DD	FF	dn	df	FF	df	df	dn	FF	DD	df	FF	df	df	FF	FF	df	FF	FF	df
chr5_66256158_66256172	FF	df	df	FF	FF	df	FF	df	FF	df	FF	df	FF	FF	df	df	DD	df	df	FF	df	FF	FF	df	df	FF	df	df	FF	df	FF	df	df	FF	df	df	df	FF	df	df	FF	df	df	FF	FF	df	FF	FF	df
chr5_66277702_66277745	BB	DD	NN	BB	NA	NN	BB	DD	BB	DD	BB	DD	NN	BB	DD	DD	NN	NA	DD	BB	DD	NA	NA	DD	DD	BB	DD	DD	BB	DD	BB	DD	DD	NN	DD	DD	DD	BB	DD	NA	NA	DD	DD	BB	NA	NA	BB	BB	DD
chr5_66288419_66288446	BB	DD	DD	BB	BB	DD	BB	DD	BB	DD	BB	DD	BB	BB	DD	DD	DD	DD	DD	BB	DD	BB	BB	DD	DD	BB	DD	DD	BB	DD	BB	DD	DD	BB	DD	DD	DD	BB	DD	DD	BB	DD	DD	BB	BB	DD	BB	BB	dn
chr5_66293571_66293614	NA	DD	DD	BB	BB	dn	BB	DD	BB	DD	BB	DD	BB	BB	DD	DD	NA	DD	DD	BB	DD	BB	BB	DD	DD	NA	DD	DD	BB	DD	BB	DD	DD	bn	DD	DD	DD	NA	DD	DD	NA	DD	DD	BB	BB	NA	BB	NA	DD
chr5_66337615_66337635	BB	DD	DD	BB	BB	DD	BB	DD	BB	DD	BB	DD	BB	BB	DD	DD	DD	DD	DD	BB	DD	BB	BB	DD	DD	BB	DD	DD	BB	DD	BB	DD	DD	BB	DD	DD	DD	BB	DD	DD	BB	DD	DD	BB	BB	DD	BB	BB	DD
chr5_66339886_66339930	BB	DD	DD	BB	BB	DD	BB	DD	BB	DD	BB	DD	BB	BB	DD	DD	DD	DD	DD	BB	DD	BB	BB	DD	DD	BB	DD	DD	BB	DD	BB	DD	DD	BB	DD	DD	DD	BB	DD	DD	bd	DD	DD	BB	BB	DD	BB	BB	DD
chr5_66389675_66389686	bf	BB	FF	bf	bf	FF	BB	FF	BB	FF	bf	FF	BB	bf	FF	FF	FF	FF	FF	bf	FF	bf	bf	FF	FF	bf	FF	FF	bf	FF	bf	FF	NA	BB	FF	FF	FF	bn	FF	FF	bf	fn	FF	BB	bf	FF	bf	bf	FF
chr5_66403742_66403775	NA	FF	FF	FF	NA	FF	FF	FF	FF	NA	NA	FF	FF	FF	NA	NN	FF	NA	FF	FF	FF	FF	FF	FF	FF	fn	FF	NA	FF	FF	NA	FF	FF	FF	NA	FF	NA	FF	NA	FF	FF	FF	NA	FF	FF	NA	NA	FF	FF
chr5_66434992_66435051	BB	BB	DD	BB	BB	DD	BB	DD	BB	DD	BB	DD	BB	BB	DD	DD	DD	DD	DD	BB	DD	BB	BB	DD	DD	BB	DD	DD	BB	DD	BB	DD	BB	BB	DD	DD	DD	BB	DD	DD	BB	DD	DD	BB	BB	DD	BB	BB	DD
chr5_66510838_66510873	BB	bn	DD	bn	bd	DD	BB	DD	bb	DD	BB	DD	BB	BB	DD	DD	DD	DD	DD	BB	DD	BB	BB	DD	DD	bb	DD	DD	bb	DD	bb	DD	bn	bb	DD	DD	DD	BB	DD	dn	BB	DD	DD	BB	bb	DD	BB	bb	DD
chr5_66532191_66532214	BB	BB	DD	BB	BB	DD	BB	DD	BB	DD	BB	DD	BB	BB	DD	DD	DD	DD	DD	BB	DD	BB	BB	DD	DD	BB	DD	DD	BB	DD	bd	DD	BB	BB	DD	DD	DD	BB	DD	DD	BB	DD	DD	BB	BB	DD	BB	BB	DD
chr5_66571608_66571631	BB	BB	DD	BB	BB	DD	BB	DD	BB	DD	BB	DD	BB	BB	DD	DD	DD	DD	DD	BB	DD	BB	BB	DD	DD	BB	DD	DD	BB	DD	BB	DD	BB	BB	DD	DD	DD	DD	DD	DD	BB	DD	DD	BB	BB	DD	BB	BB	DD
chr5_66599437_66599458	FF	NA	FF	NA	NA	FF	FF	FF	NA	FF	NA	NA	NA	FF	FF	FF	FF	FF	FF	NA	FF	FF	NA	FF	FF	NA	NA	FF	NN	FF	NA	FF	FF	FF	NA	NA	FF	FF	NA	FF	FF	FF	FF	FF	FF	FF	FF	FF	NA
chr5_66636521_66636556	BB	BB	DD	BB	BB	DD	bn	DD	BB	DD	BB	DD	bn	BB	DD	DD	DD	DD	DD	BB	DD	BB	BB	DD	DD	bn	DD	DD	BB	DD	BB	DD	BB	BB	DD	DD	DD	DD	DD	DD	BB	DD	DD	BB	BB	DD	BB	bn	DD
chr5_66651614_66651659	BB	BB	DD	BB	BB	DD	bn	DD	BB	DD	BB	DD	BB	BB	DD	DD	DD	DD	DD	BB	DD	BB	BB	DD	DD	BB	DD	DD	BB	DD	BB	DD	BB	BB	DD	DD	DD	DD	DD	DD	BB	DD	DD	BB	BB	DD	BB	BB	DD
chr5_66674367_66674378	BB	BB	DD	BB	BB	DD	BB	bd	BB	DD	BB	DD	BB	BB	bd	bd	DD	DD	DD	BB	bd	BB	BB	DD	bd	BB	bd	DD	BB	DD	BB	DD	BB	BB	DD	DD	DD	DD	DD	DD	BB	DD	DD	BB	BB	DD	BB	BB	DD
chr5_66676810_66676821	BB	BB	DD	BB	BB	DD	BB	DD	BB	DD	BB	DD	BB	BB	DD	DD	DD	DD	DD	BB	DD	BB	BB	DD	DD	BB	DD	DD	BB	DD	BB	DD	BB	BB	DD	DD	DD	DD	DD	DD	BB	DD	DD	BB	BB	DD	BB	BB	DD
chr5_66700629_66700644	BB	BB	dd	BB	bd	dd	BB	dd	BB	dd	BB	dd	BB	BB	dd	dd	dd	dd	dd	BB	dd	BB	BB	DD	dd	BB	dd	dd	BB	dd	BB	dd	BB	BB	dd	dd	dd	dd	dd	dd	BB	dd	dd	BB	BB	dd	BB	BB	dd
chr5_66701029_66701049	BB	BB	DD	BB	BB	DD	BB	DD	BB	DD	BB	DD	BB	BB	DD	DD	DD	DD	DD	BB	DD	BB	BB	DD	DD	BB	DD	DD	BB	DD	BB	DD	BB	BB	DD	DD	DD	DD	DD	DD	BB	DD	DD	BB	BB	DD	BB	BB	DD
chr5_66709303_66709314	BB	BB	DD	BB	BB	DD	BB	DD	BB	DD	BB	DD	BB	BB	DD	DD	DD	DD	DD	BB	DD	BB	BB	DD	DD	BB	DD	DD	BB	DD	BB	DD	BB	BB	DD	DD	DD	DD	DD	DD	BB	DD	DD	BB	BB	DD	BB	BB	DD
chr5_66710769_66710789	BB	BB	DD	BB	BB	DD	BB	DD	BB	DD	BB	DD	BB	BB	DD	DD	DD	DD	DD	BB	DD	BB	BB	DD	DD	BB	DD	DD	BB	DD	BB	DD	BB	BB	DD	DD	DD	DD	DD	DD	BB	DD	DD	BB	BB	DD	BB	BB	DD
chr5_66731594_66731621	BB	BB	DD	BB	BB	DD	BB	DD	BB	DD	BB	DD	BB	BB	DD	DD	DD	DD	DD	BB	DD	BB	BB	DD	DD	BB	DD	DD	BB	DD	BB	DD	BB	BB	DD	DD	DD	DD	DD	DD	BB	DD	DD	BB	BB	DD	BB	BB	DD
chr5_66734858_66734893	BB	BB	DD	BB	BB	DD	BB	DD	BB	DD	BB	DD	BB	BB	DD	DD	DD	DD	DD	BB	DD	BB	BB	DD	DD	BB	DD	DD	BB	DD	BB	DD	BB	BB	DD	DD	DD	DD	DD	DD	BB	DD	DD	BB	BB	DD	BB	BB	DD
chr5_66748027_66748056	BB	BB	DD	BB	BB	DD	BB	DD	BB	DD	BB	DD	BB	BB	DD	DD	DD	DD	DD	BB	DD	BB	BB	DD	DD	BB	DD	DD	BB	DD	BB	DD	BB	BB	DD	DD	DD	DD	DD	DD	BB	DD	DD	BB	BB	DD	BB	bn	DD
chr5_66751223_66751234	BB	BB	DD	BB	BB	DD	BB	DD	BB	DD	BB	DD	BB	BB	DD	DD	DD	DD	DD	BB	DD	BB	BB	DD	DD	BB	DD	DD	BB	DD	BB	DD	BB	BB	DD	DD	DD	DD	DD	DD	BB	DD	DD	BB	BB	DD	BB	BB	DD
chr5_66776595_66776612	BB	BB	bd	BB	BB	DD	BB	bd	BB	bd	BB	DD	BB	BB	DD	DD	DD	DD	DD	BB	bd	BB	BB	DD	DD	BB	DD	DD	BB	DD	BB	DD	BB	BB	DD	DD	bd	DD	DD	DD	BB	DD	DD	BB	BB	DD	BB	BB	DD
chr5_66795894_66795933	BB	BB	DD	BB	BB	DD	BB	DD	BB	DD	BB	DD	BB	BB	DD	DD	DD	DD	DD	BB	DD	BB	BB	DD	DD	BB	DD	DD	BB	DD	BB	DD	BB	BB	DD	DD	DD	DD	DD	DD	BB	DD	DD	BB	BB	DD	BB	BB	DD
chr5_66894792_66894807	BB	BB	DD	BB	BB	DD	BB	DD	BB	DD	BB	DD	BB	BB	DD	DD	DD	DD	DD	BB	DD	BB	BB	DD	dn	BB	DD	DD	BB	DD	BB	DD	BB	BB	DD	DD	DD	DD	DD	DD	BB	DD	DD	BB	BB	DD	BB	BB	DD
chr5_66902070_66902093	BB	BB	DD	BB	BB	DD	BB	DD	BB	DD	BB	DD	BB	BB	DD	DD	DD	DD	DD	BB	DD	BB	BB	DD	DD	BB	DD	DD	BB	DD	BB	DD	BB	BB	DD	DD	DD	DD	DD	DD	BB	DD	DD	BB	BB	DD	BB	BB	DD
chr5_67007364_67007415	BB	NA	NA	BB	NA	DD	BB	DD	NA	DD	NA	DD	BB	BB	DD	NA	bd	DD	NA	NN	DD	BB	NA	DD	DD	BB	DD	NA	BB	DD	BB	DD	BB	BB	DD	DD	DD	BB	DD	DD	BB	DD	DD	BB	BB	DD	BB	BB	DD
chr5_67014901_67014944	BB	BB	DD	BB	BB	DD	BB	DD	BB	DD	BB	DD	BB	BB	DD	DD	DD	DD	DD	BB	DD	BB	BB	DD	DD	BB	DD	DD	BB	DD	BB	DD	BB	BB	DD	DD	DD	DD	DD	DD	BB	DD	DD	BB	BB	DD	BB	BB	DD
chr5_67047795_67047836	BB	BB	DD	BB	BB	DD	BB	DD	BB	DD	BB	DD	BB	BB	DD	DD	DD	DD	DD	BB	DD	BB	BB	DD	DD	BB	dn	DD	BB	DD	BB	DD	BB	BB	DD	DD	DD	DD	DD	DD	BB	DD	DD	BB	BB	DD	BB	BB	DD
chr5_67058722_67058749	BB	BB	DD	BB	BB	DD	BB	DD	BB	DD	BB	dn	BB	BB	DD	DD	DD	DD	DD	BB	DD	BB	BB	DD	DD	BB	DD	DD	BB	DD	BB	DD	BB	BB	DD	DD	DD	DD	DD	DD	BB	DD	DD	BB	BB	DD	BB	BB	dn
chr5_67060209_67060222	BB	BB	DD	BB	BB	DD	BB	DD	BB	DD	BB	DD	BB	BB	DD	DD	DD	DD	DD	BB	DD	BB	BB	DD	DD	BB	DD	DD	BB	DD	BB	DD	BB	BB	DD	DD	DD	DD	DD	DD	BB	DD	DD	BB	BB	DD	BB	BB	DD
chr5_67065264_67065288	BB	BB	DD	BB	BB	DD	BB	DD	BB	DD	BB	DD	BB	BB	DD	DD	DD	DD	DD	BB	DD	BB	BB	DD	DD	BB	DD	DD	BB	DD	BB	DD	BB	BB	DD	DD	DD	DD	DD	DD	BB	DD	DD	BB	BB	DD	BB	BB	DD
chr5_67072317_67072346	BB	BB	DD	BB	BB	DD	BB	DD	BB	DD	BB	DD	BB	BB	DD	DD	DD	DD	DD	BB	DD	BB	BB	DD	DD	BB	DD	DD	BB	DD	BB	DD	BB	BB	DD	DD	DD	DD	DD	DD	BB	DD	DD	BB	BB	DD	BB	BB	DD
chr5_67079396_67079430	BB	BB	DD	BB	BB	DD	BB	DD	BB	DD	BB	DD	BB	BB	DD	DD	DD	DD	DD	BB	DD	BB	BB	DD	DD	BB	DD	DD	BB	DD	BB	DD	BB	BB	DD	DD	DD	DD	DD	DD	BB	DD	DD	BB	BB	DD	BB	BB	DD
chr5_67085907_67085918	BB	BB	DD	BB	BB	DD	BB	DD	BB	DD	BB	DD	BB	BB	DD	DD	DD	DD	DD	BB	DD	BB	BB	DD	DD	BB	DD	DD	BB	DD	BB	DD	BB	BB	DD	DD	DD	DD	DD	DD	BB	DD	DD	BB	BB	DD	BB	BB	DD
chr5_67092587_67092610	BB	BB	DD	BB	BB	DD	BB	DD	BB	DD	BB	DD	BB	BB	DD	DD	DD	DD	DD	BB	DD	BB	BB	DD	DD	BB	DD	DD	BB	DD	BB	DD	BB	BB	DD	DD	DD	DD	DD	DD	BB	DD	DD	BB	BB	DD	BB	BB	DD
chr5_67092970_67092993	BB	BB	DD	BB	BB	DD	BB	DD	BB	DD	BB	DD	BB	BB	DD	DD	DD	DD	DD	BB	DD	BB	BB	DD	DD	BB	DD	DD	BB	DD	BB	DD	BB	BB	DD	DD	DD	DD	DD	DD	BB	DD	DD	BB	BB	DD	BB	BB	DD
chr5_67103666_67103686	BB	BB	DD	BB	BB	DD	BB	DD	BB	DD	BB	DD	BB	BB	DD	DD	DD	DD	DD	BB	DD	BB	BB	DD	DD	BB	DD	bd	BB	DD	BB	DD	BB	BB	DD	DD	DD	DD	DD	DD	BB	DD	DD	BB	BB	DD	BB	BB	DD
chr5_67109854_67109888	NA	FF	FF	FF	FF	FF	FF	FF	FF	FF	NA	FF	FF	FF	FF	FF	FF	FF	FF	FF	FF	FF	FF	FF	NA	NA	FF	FF	FF	NA	FF	FF	FF	FF	FF	NA	FF	FF	FF	FF	NA	FF	FF	FF	FF	FF	FF	FF	NA
chr5_67169282_67169333	BB	BB	DD	BB	BB	BB	BB	DD	BB	DD	NA	DD	NA	BB	NA	DD	DD	NN	DD	NA	NA	bn	BB	DD	DD	NA	DD	DD	BB	DD	BB	NA	BB	BB	NA	DD	NA	NA	DD	DD	NA	DD	DD	BB	BB	NA	BB	BB	NA
chr5_67200449_67200462	BB	BB	DD	BB	BB	DD	BB	DD	BB	DD	BB	DD	BB	BB	DD	DD	DD	DD	DD	BB	DD	BB	BB	DD	DD	BB	DD	DD	BB	DD	BB	DD	BB	BB	DD	DD	DD	DD	DD	DD	BB	DD	DD	BB	BB	DD	BB	BB	DD
chr5_67201432_67201443	BB	BB	DD	BB	BB	DD	BB	DD	BB	DD	BB	DD	BB	BB	DD	DD	DD	DD	DD	BB	DD	BB	BB	DD	DD	BB	DD	DD	BB	DD	BB	DD	BB	BB	DD	DD	DD	DD	DD	DD	BB	DD	DD	BB	BB	DD	BB	BB	DD
chr5_67212735_67212782	BB	BB	DD	BB	BB	DD	BB	DD	BB	DD	BB	DD	BB	BB	DD	DD	DD	DD	DD	BB	DD	BB	BB	DD	DD	BB	DD	DD	BB	DD	BB	DD	BB	BB	DD	DD	DD	DD	DD	DD	BB	DD	DD	BB	BB	DD	BB	BB	DD
chr5_67220430_67220457	BB	BB	DD	BB	BB	DD	BB	DD	BB	DD	BB	DD	BB	BB	DD	DD	DD	DD	DD	BB	DD	BB	BB	DD	DD	BB	DD	DD	BB	DD	BB	DD	BB	BB	DD	DD	DD	DD	DD	bd	BB	DD	DD	BB	BB	DD	BB	bd	DD
chr5_67226602_67226641	BB	BB	DD	BB	BB	DD	BB	DD	BB	DD	BB	DD	BB	BB	DD	DD	DD	dn	DD	BB	dn	BB	BB	DD	DD	BB	DD	DD	BB	DD	BB	dn	NA	BB	DD	dn	dn	DD	DD	dn	BB	DD	dn	BB	bn	DD	BB	BB	DD
chr5_67244842_67244881	BB	BB	DD	BB	BB	DD	BB	DD	BB	DD	BB	DD	BB	BB	DD	DD	DD	DD	DD	BB	DD	BB	BB	DD	DD	BB	DD	DD	BB	DD	BB	DD	DD	BB	DD	DD	DD	DD	DD	DD	BB	DD	DD	BB	BB	DD	BB	BB	DD
chr5_67253766_67253783	BB	BB	DD	BB	BB	DD	BB	DD	BB	DD	BB	DD	BB	BB	DD	DD	DD	DD	DD	BB	DD	BB	BB	DD	DD	bd	DD	DD	BB	DD	BB	DD	DD	BB	DD	DD	DD	DD	DD	DD	BB	DD	DD	BB	BB	DD	bd	BB	DD
chr5_67257051_67257064	BB	BB	DD	BB	BB	DD	BB	DD	BB	DD	BB	DD	BB	BB	DD	DD	DD	DD	DD	BB	DD	BB	BB	DD	DD	BB	DD	DD	BB	DD	BB	DD	DD	BB	DD	DD	DD	DD	DD	DD	BB	DD	DD	BB	BB	DD	BB	BB	DD
chr5_67292802_67292833	BB	BB	DD	BB	BB	DD	BB	DD	BB	DD	BB	DD	BB	BB	DD	DD	DD	DD	DD	BB	DD	BB	BB	DD	DD	BB	DD	DD	BB	DD	BB	DD	DD	BB	DD	DD	DD	DD	DD	DD	BB	DD	DD	BB	BB	DD	BB	BB	DD
chr5_67299809_67299824	BB	BB	DD	BB	BB	DD	BB	DD	BB	DD	BB	DD	BB	BB	DD	DD	DD	DD	DD	BB	DD	BB	BB	DD	DD	BB	DD	DD	BB	DD	BB	DD	DD	BB	DD	DD	DD	DD	DD	DD	BB	DD	DD	BB	BB	DD	BB	BB	DD
chr5_67304992_67305011	BB	BB	DD	BB	BB	DD	BB	DD	BB	DD	BB	DD	BB	BB	DD	DD	DD	DD	DD	BB	DD	BB	BB	DD	DD	BB	DD	DD	BB	DD	BB	DD	DD	BB	DD	DD	DD	DD	DD	DD	BB	DD	DD	BB	BB	DD	BB	BB	DD
chr5_67305248_67305263	BB	BB	DD	BB	BB	DD	BB	DD	BB	DD	BB	DD	BB	BB	DD	DD	DD	DD	DD	BB	DD	BB	BB	DD	DD	BB	DD	DD	BB	DD	BB	DD	DD	BB	DD	DD	DD	DD	DD	DD	BB	DD	DD	BB	BB	DD	BB	BB	DD
chr5_67316718_67316753	BB	BB	DD	BB	BB	DD	BB	DD	BB	DD	BB	DD	BB	BB	dd	dd	dd	DD	dd	BB	dd	BB	BB	DD	dd	BB	DD	dd	BB	DD	BB	dd	dd	BB	dd	dd	DD	DD	DD	dd	BB	DD	dd	BB	BB	dd	BB	BB	dd
chr5_67319053_67319068	bd	BB	DD	BB	BB	DD	BB	DD	BB	DD	BB	DD	BB	BB	DD	DD	DD	DD	DD	BB	DD	BB	BB	DD	DD	BB	DD	DD	bd	DD	BB	DD	DD	BB	DD	DD	DD	DD	DD	DD	BB	DD	DD	BB	BB	DD	bd	BB	DD
chr5_67322689_67322708	BB	BB	DD	BB	BB	DD	BB	DD	BB	DD	BB	DD	BB	BB	DD	DD	DD	DD	DD	BB	DD	BB	BB	DD	DD	BB	DD	DD	BB	DD	BB	DD	DD	BB	DD	DD	DD	DD	DD	DD	BB	DD	DD	BB	BB	DD	BB	BB	dn
chr5_67346459_67346472	BB	BB	DD	BB	BB	DD	BB	DD	BB	DD	BB	DD	BB	BB	DD	DD	DD	DD	DD	BB	DD	BB	BB	DD	DD	BB	DD	DD	BB	DD	BB	DD	DD	BB	DD	DD	DD	DD	DD	DD	BB	DD	DD	BB	BB	DD	BB	BB	DD
chr5_67362767_67362786	BB	BB	DD	BB	BB	DD	BB	DD	BB	DD	BB	DD	BB	BB	DD	DD	DD	DD	DD	BB	DD	BB	BB	DD	DD	BB	DD	DD	BB	DD	BB	DD	DD	BB	DD	DD	DD	DD	DD	DD	BB	DD	DD	BB	BB	DD	BB	BB	DD
chr5_67368884_67368908	BB	BB	DD	BB	BB	DD	BB	DD	BB	DD	BB	DD	BB	BB	DD	DD	DD	DD	dn	BB	DD	BB	BB	DD	DD	BB	DD	DD	BB	DD	BB	DD	DD	BB	DD	DD	DD	DD	DD	DD	BB	DD	DD	BB	BB	DD	BB	BB	DD
chr5_67436158_67436181	BB	BB	DD	BB	BB	DD	BB	DD	BB	DD	BB	DD	BB	BB	DD	DD	DD	DD	DD	BB	DD	BB	BB	DD	DD	BB	DD	DD	BB	DD	BB	DD	DD	BB	DD	DD	DD	DD	DD	DD	BB	DD	DD	BB	BB	DD	BB	BB	DD
chr5_67436669_67436693	BB	BB	DD	BB	BB	DD	BB	DD	BB	DD	BB	DD	BB	BB	DD	DD	DD	DD	DD	BB	DD	BB	BB	DD	DD	BB	DD	DD	BB	DD	BB	DD	DD	BB	DD	DD	DD	DD	DD	DD	BB	DD	DD	BB	BB	DD	BB	BB	DD
chr5_67458448_67458467	BB	BB	DD	BB	BB	DD	BB	DD	BB	DD	BB	DD	BB	BB	DD	DD	DD	DD	DD	BB	DD	bn	BB	dn	DD	BB	DD	DD	BB	DD	BB	DD	DD	BB	DD	DD	DD	DD	DD	DD	BB	DD	DD	bn	BB	DD	BB	BB	DD
chr5_67489771_67489786	BB	BB	DD	BB	BB	DD	BB	DD	BB	DD	BB	DD	BB	BB	DD	DD	DD	DD	DD	BB	DD	BB	BB	DD	DD	BB	DD	DD	BB	DD	BB	DD	DD	BB	DD	DD	DD	DD	DD	DD	BB	DD	DD	BB	BB	DD	BB	BB	DD
chr5_67490561_67490588	BB	BB	DD	BB	BB	DD	BB	DD	BB	DD	BB	DD	BB	BB	DD	DD	DD	DD	DD	BB	DD	BB	BB	DD	DD	BB	DD	DD	BB	DD	BB	DD	DD	BB	DD	dn	DD	DD	DD	DD	BB	DD	DD	BB	BB	DD	BB	BB	DD
chr5_67493655_67493672	FF	FF	FF	NA	FF	FF	FF	NA	FF	fn	FF	NA	NA	FF	FF	NA	NA	FF	NA	FF	FF	FF	NA	FF	NA	FF	FF	FF	NA	FF	FF	NA	NA	FF	FF	fn	FF	NA	FF	NA	FF	FF	FF	NA	FF	NA	FF	FF	NA
chr5_67498109_67498122	BB	BB	dd	BB	BB	dd	BB	dn	BB	DD	BB	dd	BB	BB	dd	dd	dd	dd	dd	BB	DD	BB	BB	DD	dd	BB	DD	dd	BB	dd	BB	dd	dd	BB	dd	DD	dd	dd	dd	DD	BB	bd	dd	BB	BB	dn	BB	BB	dd
chr5_67500651_67500678	BB	BB	DD	BB	BB	DD	BB	DD	BB	DD	BB	DD	BB	BB	DD	DD	DD	DD	DD	BB	DD	bn	BB	DD	DD	BB	DD	DD	BB	DD	BB	DD	DD	BB	DD	DD	DD	DD	DD	DD	BB	DD	DD	BB	BB	DD	BB	BB	DD
chr5_67507402_67507425	BB	BB	DD	BB	BB	DD	BB	DD	BB	DD	BB	DD	BB	BB	DD	DD	DD	DD	DD	BB	DD	BB	BB	DD	DD	BB	DD	DD	BB	DD	BB	DD	DD	BB	DD	DD	DD	DD	DD	DD	BB	DD	DD	BB	BB	DD	BB	BB	DD
chr5_67507757_67507776	BB	BB	DD	BB	BB	DD	BB	DD	BB	DD	BB	DD	BB	BB	DD	DD	DD	DD	DD	BB	DD	BB	BB	DD	DD	BB	DD	DD	BB	DD	BB	DD	DD	BB	DD	DD	DD	DD	DD	DD	BB	DD	DD	BB	BB	DD	BB	BB	DD
chr5_67523322_67523361	BB	BB	DD	BB	BB	DD	BB	DD	BB	DD	NN	DD	BB	BB	DD	DD	DD	DD	DD	BB	DD	BB	bn	DD	DD	NA	DD	DD	BB	NA	BB	DD	DD	BB	DD	DD	DD	DD	DD	DD	NA	DD	NA	BB	BB	DD	BB	BB	DD
chr5_67527947_67527998	BB	BB	DD	BB	BB	DD	BB	DD	BB	DD	BB	DD	BB	BB	DD	DD	DD	DD	DD	BB	DD	BB	BB	DD	DD	BB	DD	DD	BB	DD	BB	DD	DD	BB	DD	DD	DD	DD	DD	DD	BB	DD	DD	BB	BB	DD	BB	BB	DD
chr5_67535840_67535878	bn	BB	DD	BB	BB	DD	BB	DD	BB	DD	BB	DD	BB	BB	DD	DD	DD	DD	DD	BB	DD	BB	BB	DD	DD	BB	DD	DD	BB	DD	BB	DD	DD	BB	DD	DD	DD	DD	DD	DD	BB	DD	DD	BB	BB	DD	BB	BB	DD
chr5_67542194_67542241	BB	BB	DD	BB	bn	DD	BB	DD	BB	DD	BB	DD	BB	BB	DD	DD	DD	DD	DD	BB	DD	bn	BB	DD	DD	BB	DD	DD	bn	DD	BB	DD	DD	BB	DD	DD	DD	DD	DD	DD	BB	DD	DD	BB	BB	DD	bn	bn	DD
chr5_67581020_67581043	BB	BB	DD	BB	BB	DD	BB	DD	BB	DD	BB	DD	BB	BB	DD	DD	DD	DD	DD	BB	DD	BB	BB	DD	DD	BB	DD	DD	BB	DD	BB	DD	DD	BB	DD	DD	DD	DD	DD	DD	BB	DD	DD	BB	BB	DD	BB	BB	DD
chr5_67583970_67583984	BB	BB	DD	BB	BB	DD	BB	DD	BB	DD	BB	DD	BB	BB	DD	DD	DD	DD	DD	BB	DD	BB	BB	DD	DD	BB	DD	DD	BB	DD	BB	DD	DD	BB	DD	DD	DD	DD	DD	DD	BB	DD	DD	BB	BB	DD	BB	BB	DD
chr5_67591336_67591359	BB	BB	DD	BB	BB	DD	BB	DD	BB	DD	BB	DD	BB	BB	DD	DD	DD	DD	DD	BB	DD	BB	BB	DD	DD	BB	DD	DD	BB	DD	BB	DD	DD	BB	DD	DD	DD	DD	DD	DD	BB	DD	DD	BB	BB	DD	BB	BB	DD
chr5_67603210_67603225	BB	BB	DD	BB	BB	DD	BB	DD	BB	DD	BB	DD	BB	BB	DD	DD	DD	DD	DD	BB	DD	BB	BB	DD	DD	BB	DD	DD	BB	DD	BB	DD	DD	BB	DD	DD	DD	DD	DD	DD	BB	DD	DD	BB	BB	DD	BB	BB	DD
chr5_67635156_67635187	BB	BB	DD	BB	BB	DD	BB	DD	BB	DD	BB	DD	BB	BB	DD	DD	DD	DD	DD	BB	DD	BB	bn	DD	DD	BB	DD	DD	BB	DD	BB	DD	DD	BB	DD	DD	DD	DD	DD	DD	BB	DD	DD	BB	BB	DD	BB	BB	DD
chr5_67653027_67653068	BB	BB	DD	BB	BB	DD	BB	DD	BB	DD	BB	DD	BB	BB	DD	DD	DD	DD	DD	BB	DD	BB	BB	DD	DD	BB	DD	DD	BB	DD	BB	DD	DD	BB	DD	DD	DD	DD	DD	DD	BB	DD	DD	BB	BB	DD	BB	BB	DD
chr5_67653845_67653864	BB	BB	DD	BB	BB	DD	BB	DD	BB	DD	BB	DD	NA	BB	DD	DD	DD	DD	DD	BB	DD	BB	BB	DD	DD	NA	DD	DD	BB	DD	BB	DD	DD	BB	DD	NA	DD	DD	DD	DD	BB	DD	DD	BB	BB	DD	BB	BB	NA
chr5_67679279_67679306	bn	BB	dd	BB	BB	dd	BB	dd	BB	dd	BB	DD	BB	NA	dd	dd	dd	dd	dd	BB	dd	BB	BB	dd	dd	BB	dd	dd	BB	dd	BB	dd	dd	BB	dd	dd	dd	dd	dd	dd	BB	dd	dd	BB	BB	dd	BB	BB	dd
chr5_67856234_67856288	FF	FF	FF	FF	FF	FF	FF	FF	FF	FF	FF	FF	NN	FF	FF	FF	FF	NA	FF	NA	FF	FF	FF	FF	FF	FF	FF	FF	FF	FF	FF	FF	FF	NA	FF	FF	FF	FF	FF	FF	FF	FF	FF	fn	FF	NA	FF	NN	NA
chr5_67899366_67899405	FF	FF	FF	FF	FF	FF	FF	FF	FF	FF	FF	FF	FF	FF	NA	FF	NN	FF	NN	FF	FF	FF	FF	NA	FF	FF	FF	FF	FF	NA	FF	FF	FF	FF	FF	FF	FF	FF	NA	FF	FF	FF	FF	FF	FF	NN	FF	FF	FF
chr5_67906264_67906311	FF	FF	FF	FF	FF	NN	FF	FF	NA	FF	FF	FF	FF	FF	NA	FF	NA	NA	NA	FF	FF	FF	FF	FF	fn	FF	FF	FF	FF	FF	FF	NA	FF	NA	FF	FF	FF	FF	FF	NA	FF	FF	NA	NA	FF	FF	FF	FF	NA
chr5_67960415_67960470	FF	FF	FF	NA	NN	FF	FF	FF	FF	NA	NA	FF	FF	FF	FF	NA	FF	NN	NN	FF	FF	FF	FF	FF	NA	FF	FF	FF	FF	FF	FF	FF	FF	FF	FF	FF	FF	FF	FF	FF	NA	NA	NN	FF	FF	NA	FF	FF	FF
chr5_68090072_68090127	BB	NN	DD	NN	NA	NA	DD	DD	DD	DD	DD	DD	DD	DD	DD	DD	DD	DD	NA	dn	NA	DD	DD	DD	DD	DD	NA	bd	BB	DD	DD	DD	DD	BB	NA	dn	DD	NA	DD	NA	NA	dn	NN	NN	NN	DD	NA	DD	DD
chr5_68091773_68091820	BB	BB	bn	BB	BB	NA	BB	DD	NA	DD	BB	DD	BB	DD	DD	NA	DD	DD	bd	BB	DD	BB	BB	NN	DD	BB	DD	BB	NA	DD	BB	DD	DD	BB	bn	DD	DD	DD	bd	DD	BB	DD	DD	BB	NA	DD	DD	BB	bn
chr5_68327588_68327627	FF	FF	FF	FF	FF	FF	FF	FF	FF	FF	FF	FF	FF	FF	FF	FF	FF	FF	NA	FF	FF	FF	FF	FF	FF	NA	FF	FF	FF	FF	FF	FF	FF	FF	FF	FF	FF	FF	FF	FF	FF	FF	FF	FF	FF	NA	FF	FF	FF
chr5_68381963_68381990	FF	FF	FF	NA	NA	NA	FF	NA	FF	NA	FF	FF	NA	NA	FF	NA	NA	NA	FF	FF	FF	FF	NA	FF	FF	FF	FF	FF	FF	NA	FF	NA	FF	FF	FF	FF	FF	NA	NA	NA	FF	FF	FF	FF	FF	FF	FF	FF	FF
chr5_68404292_68404339	FF	FF	FF	FF	NA	NA	FF	FF	FF	fn	NA	FF	FF	FF	FF	FF	FF	FF	NA	FF	NA	FF	FF	FF	FF	NA	FF	FF	FF	FF	FF	FF	FF	FF	FF	NA	FF	NA	FF	NA	FF	FF	FF	FF	FF	FF	NA	FF	NA
chr5_68626626_68626665	NA	FF	NA	FF	NA	FF	FF	FF	NA	FF	FF	FF	FF	FF	FF	FF	FF	FF	FF	FF	NA	FF	FF	FF	FF	NA	FF	FF	FF	NA	FF	FF	fn	FF	FF	FF	FF	FF	FF	FF	NA	NA	FF	FF	FF	FF	FF	NA	FF
chr5_68639713_68639764	NA	FF	NA	FF	NA	FF	FF	FF	FF	FF	FF	FF	NA	FF	NA	NA	FF	NA	FF	FF	NA	FF	FF	NN	FF	NA	NA	fn	FF	FF	FF	FF	FF	FF	FF	FF	FF	NA	FF	FF	nn	FF	FF	FF	fn	FF	FF	FF	FF
chr5_68901818_68901869	FF	NA	FF	FF	NA	FF	FF	FF	NN	fn	NA	FF	NA	FF	FF	NA	NA	FF	FF	FF	NA	FF	FF	NN	NA	NA	NA	FF	NA	FF	NA	FF	FF	FF	FF	NA	FF	fn	NA	NA	NA	FF	FF	FF	FF	FF	FF	NA	FF
chr5_68911746_68911801	BB	BB	DD	BB	BB	bd	BB	DD	BB	DD	BB	DD	BB	DD	DD	DD	DD	DD	DD	BB	DD	BB	BB	nn	nn	BB	DD	BB	BB	DD	BB	DD	DD	bd	DD	DD	DD	DD	DD	DD	BB	DD	DD	BB	BB	DD	DD	BB	DD
chr5_68975473_68975520	BB	BB	DD	BB	BB	DD	BB	DD	BB	BB	BB	DD	BB	BB	DD	DD	bd	NN	NN	BB	DD	BB	BB	DD	DD	BB	DD	BB	NA	DD	BB	DD	DD	NA	DD	DD	DD	bd	DD	DD	BB	DD	DD	BB	BB	DD	DD	BB	DD
chr5_68995189_68995224	FF	FF	FF	FF	NA	FF	FF	FF	FF	FF	FF	FF	FF	FF	FF	FF	NN	FF	FF	FF	FF	FF	FF	NA	FF	FF	FF	FF	FF	FF	FF	FF	FF	FF	FF	FF	FF	FF	FF	FF	FF	FF	FF	FF	FF	FF	FF	FF	FF
chr5_69061782_69061813	FF	FF	FF	FF	FF	FF	FF	FF	FF	FF	FF	FF	FF	FF	FF	FF	FF	FF	FF	FF	FF	FF	FF	FF	FF	FF	FF	FF	FF	FF	FF	FF	FF	FF	FF	FF	FF	FF	FF	FF	FF	FF	FF	FF	FF	FF	FF	FF	FF
chr5_69337347_69337386	FF	FF	FF	FF	FF	FF	FF	FF	FF	FF	NN	FF	FF	FF	FF	FF	FF	FF	FF	FF	NA	FF	FF	FF	FF	NA	FF	FF	FF	FF	NA	FF	FF	FF	FF	FF	FF	FF	FF	FF	FF	FF	FF	FF	FF	FF	FF	FF	FF
chr5_69351567_69351614	FF	NA	FF	FF	FF	FF	FF	FF	FF	FF	FF	FF	FF	NN	FF	NA	FF	FF	NN	FF	FF	FF	FF	FF	NA	FF	fn	NN	FF	FF	FF	FF	FF	FF	FF	FF	FF	FF	FF	FF	FF	FF	FF	FF	FF	NA	FF	NA	FF
chr5_69357002_69357019	bd	bd	dd	bd	bd	dd	BB	dd	bd	dd	bd	dd	bn	bd	dd	dd	DD	dd	dd	bd	dd	bd	BB	dd	dd	BB	dd	BB	BB	dd	bd	dd	dd	BB	dd	dd	dd	dd	DD	dd	BB	dd	dd	BB	BB	dd	dd	BB	dd
chr5_69412143_69412178	FF	FF	FF	NA	FF	FF	FF	FF	NA	NA	FF	FF	FF	FF	FF	FF	FF	FF	FF	NA	NA	FF	NA	NA	FF	NA	FF	FF	NA	FF	FF	FF	NA	fn	FF	NA	FF	FF	FF	FF	NA	FF	FF	FF	FF	FF	FF	FF	FF
chr5_69416686_69416725	BB	BB	DD	BB	BB	DD	BB	DD	BB	DD	NA	DD	BB	BB	DD	DD	DD	NA	DD	BB	NA	BB	BB	DD	NA	NA	DD	BB	BB	DD	BB	DD	DD	BB	DD	DD	DD	DD	DD	DD	BB	DD	DD	NA	BB	DD	DD	NA	DD
chr5_69474469_69474504	FF	FF	NA	FF	FF	FF	FF	FF	FF	FF	FF	NN	FF	FF	FF	FF	FF	NA	NN	FF	NA	NA	NA	NA	FF	FF	FF	FF	FF	FF	FF	FF	fn	FF	FF	FF	FF	FF	FF	FF	FF	FF	FF	FF	FF	FF	FF	FF	FF
chr5_69523319_69523366	FF	FF	FF	FF	FF	FF	FF	NA	FF	NA	FF	FF	NA	NN	FF	FF	FF	FF	NA	FF	FF	FF	FF	FF	FF	FF	FF	FF	FF	FF	FF	FF	FF	FF	FF	FF	FF	FF	FF	FF	FF	FF	FF	FF	FF	FF	FF	FF	FF
chr5_69621618_69621665	FF	DD	df	FF	FF	df	FF	FF	FF	DD	FF	DD	FF	FF	DD	DD	DD	DD	DD	FF	df	FF	FF	FF	DD	FF	df	FF	FF	DD	FF	DD	DD	FF	DD	df	DD	NA	DD	DD	FF	DD	DD	FF	FF	DD	df	FF	DD
chr5_69628085_69628128	FF	NA	FF	FF	FF	NA	FF	FF	FF	FF	FF	FF	FF	FF	FF	NA	FF	FF	NA	FF	FF	FF	NA	FF	NA	NA	FF	NA	FF	FF	FF	NA	FF	fn	FF	NA	FF	FF	NA	NA	NA	FF	NA	FF	NA	NA	FF	FF	FF
chr5_69742740_69742769	FF	FF	FF	FF	FF	FF	FF	FF	FF	fn	FF	FF	NN	FF	FF	FF	FF	FF	FF	FF	FF	fn	FF	FF	FF	FF	FF	NA	FF	FF	FF	FF	FF	FF	FF	FF	FF	FF	FF	FF	NA	FF	FF	FF	NA	fn	FF	FF	FF
chr5_69758067_69758110	FF	FF	FF	FF	FF	FF	FF	fn	FF	FF	FF	FF	FF	FF	FF	FF	FF	fn	NA	FF	FF	FF	FF	FF	FF	FF	FF	FF	FF	FF	FF	NA	FF	FF	FF	FF	FF	FF	FF	FF	FF	FF	FF	FF	FF	FF	FF	FF	FF
chr5_69818864_69818915	NA	FF	FF	FF	FF	FF	FF	FF	NA	FF	FF	FF	NN	NA	FF	FF	fn	NN	FF	FF	NA	FF	NN	FF	FF	FF	FF	FF	NA	FF	FF	NN	FF	FF	FF	FF	FF	FF	FF	FF	NA	FF	FF	FF	FF	FF	NA	FF	FF
chr5_69946815_69946858	BB	UU	UU	BB	BB	UU	BB	UU	BB	UU	BB	UU	BB	BB	NA	UU	UU	UU	UU	BB	BB	BB	BB	BB	UU	BB	UU	BB	BB	UU	bu	UU	NA	BB	NA	UU	UU	UU	UU	UU	BB	UU	UU	BB	BB	UU	UU	BB	UU
chr5_70135856_70135887	FF	FF	NN	FF	FF	NN	FF	FF	FF	FF	NA	FF	FF	FF	FF	FF	NN	FF	FF	FF	FF	FF	FF	FF	FF	FF	FF	FF	FF	FF	FF	FF	FF	FF	FF	FF	FF	fn	FF	FF	NA	FF	FF	FF	FF	FF	FF	FF	FF
chr5_70140878_70140925	fn	fn	NA	FF	NA	NA	FF	FF	FF	FF	NA	fn	NA	FF	fn	FF	NA	FF	fn	NA	fn	FF	fn	FF	FF	FF	FF	fn	FF	NA	FF	fn	fn	NA	FF	FF	FF	NA	FF	FF	FF	NA	FF	fn	NA	FF	NA	FF	NA
chr5_70148519_70148558	FF	FF	FF	FF	NA	FF	FF	NA	FF	FF	FF	FF	FF	FF	FF	NN	NA	FF	FF	FF	NA	FF	FF	FF	FF	FF	FF	FF	FF	FF	FF	FF	NA	FF	FF	fn	NA	FF	FF	FF	FF	FF	FF	NA	FF	NA	FF	NA	FF
chr5_70154852_70154895	FF	NA	FF	NA	FF	NA	NA	FF	FF	NA	FF	FF	FF	FF	FF	FF	FF	NA	FF	FF	FF	FF	FF	FF	FF	FF	FF	FF	FF	NA	FF	NA	FF	FF	NA	FF	FF	FF	FF	FF	FF	FF	fn	FF	NA	FF	NA	FF	FF
chr5_70362324_70362375	BB	DD	DD	BB	BB	DD	BB	DD	BB	DD	BB	DD	BB	BB	DD	DD	DD	DD	DD	BB	DD	BB	BB	BB	DD	BB	DD	BB	BB	DD	BB	DD	DD	BB	DD	DD	DD	BB	DD	DD	BB	DD	DD	BB	BB	DD	DD	BB	DD
chr5_70486337_70486381	BB	DD	DD	BB	BB	DD	BB	DD	BB	DD	BB	DD	BB	BB	DD	DD	DD	DD	DD	BB	DD	BB	bd	DD	DD	BB	DD	BB	BB	DD	BB	DD	DD	BB	DD	DD	DD	DD	DD	DD	BB	DD	DD	bd	BB	DD	DD	BB	DD
chr5_70672146_70672189	BB	DD	DD	BB	BB	DD	BB	DD	BB	DD	BB	DD	BB	BB	DD	DD	DD	DD	DD	BB	DD	BB	BB	DD	DD	BB	DD	BB	BB	DD	BB	DD	DD	BB	dn	DD	DD	DD	DD	DD	NA	NA	DD	BB	BB	DD	DD	NA	DD
chr5_70721786_70721821	FF	FF	FF	FF	FF	NA	FF	NN	FF	FF	FF	FF	FF	FF	FF	FF	FF	FF	FF	FF	FF	FF	FF	FF	FF	FF	FF	FF	FF	FF	FF	FF	FF	FF	FF	FF	FF	FF	FF	FF	NA	FF	FF	FF	FF	FF	FF	FF	FF
chr5_70737943_70738020	DD	DD	DD	BB	DD	DD	DD	DD	DD	DD	DD	DD	DD	NA	DD	DD	DD	DD	DD	BB	NA	DD	DD	DD	DD	BB	DD	DD	DD	DD	BB	DD	DD	DD	DD	DD	DD	DD	DD	DD	BB	DD	DD	DD	DD	DD	dn	NA	DD
chr5_70958242_70958301	BB	NN	DD	BB	bn	bd	NA	NA	BB	DD	BB	DD	NA	DD	NA	DD	NA	DD	DD	BB	BB	BB	NA	DD	NA	NA	DD	BB	BB	DD	BB	NA	NA	DD	NA	DD	BB	DD	NA	NA	NA	NA	DD	BB	BB	DD	NA	DD	DD
chr5_71019151_71019189	FF	FF	FF	FF	NA	FF	FF	FF	FF	FF	FF	FF	FF	FF	FF	FF	FF	FF	FF	FF	NA	FF	FF	FF	FF	FF	FF	FF	FF	FF	FF	FF	FF	FF	FF	FF	fn	FF	FF	FF	FF	FF	FF	FF	FF	FF	FF	FF	FF
chr5_71024946_71024981	FF	NN	FF	FF	FF	FF	FF	FF	FF	FF	FF	NA	NA	FF	FF	FF	FF	FF	fn	FF	FF	FF	FF	FF	FF	FF	FF	fn	FF	FF	FF	FF	FF	FF	FF	FF	FF	FF	FF	FF	FF	FF	FF	FF	FF	NA	FF	FF	FF
chr5_71077998_71078041	FF	FF	FF	NA	FF	FF	NA	FF	FF	FF	FF	FF	FF	FF	FF	FF	FF	FF	FF	FF	FF	FF	FF	FF	fn	NA	FF	NA	FF	FF	FF	FF	FF	FF	FF	NA	FF	FF	FF	FF	FF	FF	FF	FF	FF	FF	FF	FF	FF
chr5_71170927_71170970	BB	DD	DD	BB	NA	DD	BB	DD	BB	DD	BB	DD	BB	BB	DD	DD	DD	DD	DD	BB	NA	BB	BB	NA	DD	BB	DD	BB	BB	DD	BB	DD	DD	BB	DD	DD	DD	DD	DD	DD	BB	DD	DD	BB	BB	DD	DD	BB	DD
chr5_71418801_71418852	NA	DD	DD	DD	NA	DD	NA	DD	DD	DD	DD	DD	DD	NA	DD	DD	DD	DD	DD	DD	DD	DD	DD	DD	DD	NA	DD	DD	DD	DD	NA	DD	DD	du	DD	DD	DD	DD	du	DD	NA	DD	DD	DD	DD	DD	DD	UU	DD
chr5_71421938_71421981	NN	bn	NN	BB	NA	dn	BB	NN	BB	NN	BB	NN	BB	BB	bn	NN	NN	NN	NN	BB	NN	BB	BB	BB	NN	NA	DD	BB	BB	NN	BB	NN	DD	BB	DD	dn	DD	DD	DD	DD	BB	DD	DD	BB	BB	DD	DD	BB	DD
chr5_71515144_71515187	BB	DD	bd	NA	NA	NA	BB	NN	NA	NA	NA	DD	NA	BB	DD	DD	DD	NN	DD	BB	DD	BB	bn	NA	DD	NA	DD	BB	BB	NA	BB	DD	DD	NA	DD	NA	DD	DD	DD	DD	BB	DD	bd	BB	BB	DD	DD	BB	DD
chr5_71537885_71537939	NA	NA	FF	FF	NA	FF	FF	FF	FF	FF	FF	NA	FF	FF	FF	FF	FF	FF	FF	FF	NN	FF	FF	FF	NA	NA	FF	NA	NA	FF	FF	NA	FF	FF	FF	FF	FF	FF	FF	FF	FF	FF	NA	FF	FF	FF	FF	fn	FF
chr5_71678340_71678383	DD	DD	DD	DD	DD	DD	DD	DD	DD	DD	DD	DD	DD	DD	DD	DD	DD	DD	DD	DD	DD	DD	UU	DD	DD	UU	DD	UU	UU	DD	UU	DD	DD	UU	DD	DD	DD	DD	DD	DD	NA	DD	DD	UU	UU	DD	DD	UU	DD
chr5_71683787_71683831	NA	FF	FF	FF	FF	NA	FF	FF	fn	FF	FF	fn	NA	FF	FF	fn	FF	NA	FF	FF	FF	NA	FF	FF	NN	FF	FF	FF	FF	FF	FF	FF	FF	FF	FF	FF	FF	FF	FF	FF	NA	FF	FF	NA	FF	FF	FF	FF	FF
chr5_71711138_71711189	BB	NA	NA	BB	BB	NA	BB	DD	BB	DD	NA	DD	BB	BB	DD	NA	DD	DD	DD	NN	DD	BB	BB	NA	DD	NA	DD	BB	bd	DD	NA	DD	bd	BB	DD	NA	DD	DD	DD	DD	BB	DD	DD	BB	BB	NA	NA	BB	NA
chr5_71743668_71743703	FF	FF	FF	FF	FF	FF	FF	FF	FF	FF	FF	FF	FF	FF	FF	NN	FF	FF	FF	FF	FF	FF	FF	FF	FF	FF	FF	FF	FF	FF	FF	FF	FF	FF	FF	FF	FF	FF	FF	FF	FF	FF	FF	FF	FF	FF	FF	FF	FF
chr5_71768565_71768604	FF	FF	FF	FF	NA	FF	FF	FF	FF	FF	FF	FF	FF	FF	FF	FF	FF	FF	FF	FF	FF	FF	FF	NA	FF	FF	FF	FF	FF	FF	FF	FF	FF	FF	NN	FF	FF	FF	FF	FF	FF	FF	NA	FF	FF	FF	FF	FF	FF
chr5_71842879_71842914	FF	FF	FF	FF	FF	FF	FF	FF	FF	FF	NA	FF	fn	FF	FF	FF	FF	FF	NA	FF	FF	FF	FF	FF	NA	NA	FF	FF	FF	FF	FF	FF	FF	FF	FF	FF	FF	NN	FF	FF	FF	FF	FF	FF	NA	FF	FF	FF	FF
chr5_71959736_71959783	BB	DD	DD	BB	bn	DD	BB	DD	BB	DD	BB	NN	BB	BB	DD	DD	bd	NA	BB	BB	DD	bd	DD	DD	DD	BB	DD	BB	NA	NA	BB	DD	DD	BB	DD	DD	DD	DD	DD	DD	NA	DD	DD	BB	BB	DD	NA	BB	DD
chr5_71968019_71968054	BB	DD	DD	BB	BB	DD	BB	DD	BB	DD	BB	DD	BB	BB	DD	DD	DD	DD	DD	BB	DD	DD	DD	DD	DD	BB	DD	BB	BB	DD	BB	DD	DD	BB	DD	DD	DD	DD	DD	DD	BB	DD	DD	BB	BB	DD	DD	BB	DD
chr5_71994397_71994444	BB	DD	DD	BB	BB	DD	BB	DD	BB	DD	BB	DD	BB	BB	DD	DD	DD	DD	DD	BB	DD	DD	DD	DD	DD	BB	DD	BB	BB	DD	BB	DD	DD	BB	DD	DD	DD	DD	DD	DD	BB	DD	DD	BB	BB	DD	DD	BB	DD
chr5_71995049_71995062	BB	DD	DD	BB	BB	DD	BB	DD	BB	DD	BB	DD	BB	BB	DD	DD	DD	DD	DD	BB	DD	DD	DD	DD	DD	BB	DD	BB	BB	DD	BB	DD	DD	BB	DD	DD	DD	DD	DD	DD	BB	DD	DD	BB	BB	DD	DD	BB	DD
chr5_72009179_72009192	BB	DD	DD	BB	BB	DD	BB	DD	BB	DD	BB	DD	BB	BB	DD	DD	DD	DD	DD	BB	DD	DD	DD	DD	DD	BB	DD	BB	BB	DD	BB	DD	DD	BB	DD	DD	DD	DD	DD	DD	BB	DD	DD	BB	BB	DD	DD	BB	DD
chr5_72019200_72019221	BB	DD	DD	BB	BB	DD	BB	DD	BB	DD	BB	DD	BB	BB	DD	DD	DD	DD	DD	BB	DD	DD	DD	DD	DD	BB	DD	BB	BB	DD	BB	DD	DD	BB	DD	DD	DD	DD	DD	DD	BB	DD	DD	BB	BB	DD	dn	BB	DD
chr5_72054323_72054336	BB	DD	DD	BB	BB	DD	BB	DD	BB	DD	BB	DD	BB	BB	DD	DD	DD	DD	DD	BB	DD	DD	DD	DD	DD	BB	DD	BB	BB	DD	BB	DD	DD	BB	DD	DD	DD	DD	DD	DD	BB	DD	DD	BB	BB	DD	DD	BB	DD
chr5_72059479_72059522	BB	DD	DD	BB	BB	DD	BB	DD	BB	DD	BB	DD	BB	BB	DD	DD	DD	DD	DD	BB	DD	DD	DD	DD	DD	BB	DD	BB	BB	DD	BB	DD	DD	BB	DD	dn	DD	DD	DD	DD	BB	DD	DD	BB	BB	DD	DD	BB	DD
chr5_72065305_72065324	BB	DD	DD	BB	BB	DD	BB	DD	BB	DD	BB	DD	BB	BB	DD	DD	DD	DD	DD	BB	DD	DD	DD	DD	DD	BB	DD	BB	BB	DD	BB	DD	DD	BB	DD	DD	DD	DD	DD	DD	BB	DD	DD	BB	BB	DD	DD	BB	DD
chr5_72102168_72102215	BB	DD	DD	BB	BB	DD	BB	DD	BB	DD	BB	DD	BB	BB	DD	DD	DD	DD	DD	BB	DD	DD	DD	DD	DD	BB	DD	BB	BB	DD	BB	DD	DD	BB	DD	DD	DD	DD	DD	DD	bd	DD	DD	DD	BB	DD	DD	BB	DD
chr5_72135411_72135450	BB	DD	DD	BB	BB	DD	BB	DD	BB	DD	BB	DD	BB	BB	DD	DD	DD	DD	DD	BB	DD	DD	DD	DD	DD	BB	DD	BB	BB	DD	BB	BB	DD	BB	DD	DD	DD	DD	DD	DD	BB	DD	DD	BB	BB	DD	dn	BB	DD
chr5_72183320_72183371	BB	DD	DD	BB	BB	DD	BB	DD	BB	DD	BB	DD	BB	BB	DD	DD	DD	DD	DD	BB	DD	DD	DD	DD	DD	BB	DD	BB	BB	DD	bn	DD	DD	BB	DD	DD	DD	DD	DD	DD	BB	DD	DD	BB	BB	DD	DD	BB	DD
chr5_72195376_72195405	FF	FF	FF	FF	FF	NA	FF	FF	FF	FF	FF	FF	FF	NA	FF	FF	FF	FF	FF	FF	FF	FF	FF	FF	FF	NA	NN	FF	FF	FF	FF	FF	FF	FF	FF	FF	FF	FF	FF	FF	FF	FF	FF	FF	FF	FF	FF	FF	NA
chr5_72200557_72200584	BB	DD	DD	BB	BB	DD	BB	DD	BB	DD	BB	DD	BB	BB	DD	DD	DD	DD	DD	BB	DD	DD	DD	DD	DD	BB	DD	BB	BB	DD	BB	DD	DD	BB	DD	DD	DD	DD	DD	DD	BB	DD	DD	BB	BB	DD	DD	BB	DD
chr5_72214997_72215044	NA	df	NA	FF	FF	NA	NA	df	FF	df	FF	df	FF	DD	df	df	df	df	NA	FF	DD	df	DD	df	DD	FF	df	NN	FF	NA	FF	DD	df	FF	DD	df	NA	df	df	df	FF	df	df	FF	FF	df	df	FF	DD
chr5_72254129_72254172	BB	DD	DD	BB	BB	DD	BB	DD	BB	DD	BB	DD	BB	DD	DD	DD	DD	DD	DD	BB	DD	DD	DD	DD	DD	BB	DD	BB	BB	DD	BB	DD	DD	BB	DD	DD	DD	DD	DD	DD	BB	DD	DD	BB	BB	DD	DD	BB	DD
chr5_72315683_72315698	BB	DD	DD	BB	BB	DD	BB	DD	BB	DD	BB	DD	BB	DD	DD	DD	DD	DD	DD	BB	DD	DD	DD	DD	DD	BB	DD	BB	BB	DD	BB	DD	DD	BB	DD	DD	DD	DD	DD	DD	BB	DD	DD	BB	BB	DD	DD	BB	DD
chr5_72373196_72373215	FF	FF	FF	FF	FF	FF	FF	FF	FF	FF	FF	FF	FF	FF	FF	FF	FF	FF	FF	FF	FF	FF	FF	FF	FF	FF	FF	FF	FF	FF	FF	FF	FF	FF	FF	FF	FF	FF	FF	FF	FF	FF	FF	FF	FF	FF	FF	FF	FF
chr5_72399507_72399542	FF	FF	FF	FF	FF	FF	FF	FF	FF	FF	FF	FF	FF	FF	FF	FF	FF	FF	FF	NA	FF	FF	FF	FF	FF	NA	FF	FF	FF	FF	FF	FF	FF	FF	FF	FF	FF	FF	FF	FF	FF	FF	FF	FF	FF	NA	FF	FF	FF
chr5_72419145_72419188	FF	FF	FF	FF	FF	FF	FF	FF	FF	FF	FF	FF	FF	FF	NN	FF	FF	FF	FF	FF	FF	FF	FF	FF	FF	NA	FF	FF	FF	FF	FF	FF	FF	FF	FF	FF	FF	FF	FF	FF	FF	FF	FF	FF	FF	FF	FF	NA	FF
chr5_72469791_72469822	BB	DD	DD	BB	BB	DD	BB	DD	BB	DD	BB	DD	BB	DD	DD	DD	DD	DD	DD	BB	DD	DD	dn	DD	DD	BB	DD	BB	BB	DD	BB	DD	DD	BB	DD	DD	DD	DD	DD	DD	BB	dn	DD	BB	BB	DD	DD	BB	DD
chr5_72504750_72504761	BB	DD	DD	BB	BB	DD	BB	DD	BB	DD	BB	DD	BB	DD	DD	DD	DD	DD	DD	BB	DD	DD	DD	DD	DD	BB	DD	BB	BB	DD	BB	DD	DD	BB	DD	DD	DD	DD	DD	DD	BB	DD	DD	BB	BB	DD	DD	BB	DD
chr5_72525521_72525544	BB	DD	DD	BB	BB	dn	BB	DD	BB	DD	BB	dn	BB	DD	dn	DD	DD	dn	dn	BB	DD	DD	DD	DD	DD	BB	DD	BB	BB	DD	BB	DD	dn	BB	DD	dn	DD	dn	DD	DD	BB	dn	DD	BB	BB	DD	dn	BB	DD
chr5_72558039_72558087	bd	df	df	bf	BB	df	bd	df	bf	df	BB	df	BB	df	df	df	df	df	df	BB	FF	df	df	df	df	BB	df	bn	bf	df	BB	df	df	bd	df	df	df	df	df	df	bf	df	df	BB	BB	df	df	bf	df
chr5_72562226_72562237	FF	df	df	FF	FF	DD	FF	df	FF	DD	FF	df	FF	df	df	DD	DD	df	df	FF	df	DD	df	df	DD	FF	df	FF	FF	df	FF	DD	df	FF	df	df	df	DD	df	df	FF	DD	df	FF	FF	DD	DD	FF	DD
chr5_72613193_72613207	BB	DD	DD	BB	BB	DD	BB	DD	BB	DD	BB	DD	BB	DD	DD	DD	DD	DD	DD	BB	DD	DD	DD	DD	DD	BB	DD	BB	BB	DD	BB	DD	DD	BB	DD	DD	DD	DD	DD	DD	BB	DD	DD	BB	BB	DD	DD	BB	DD
chr5_72632499_72632526	BB	DD	DD	BB	BB	DD	BB	DD	BB	DD	BB	DD	BB	DD	DD	DD	DD	DD	DD	BB	DD	DD	DD	DD	DD	BB	DD	BB	BB	DD	BB	DD	DD	BB	DD	DD	DD	DD	DD	DD	BB	DD	DD	BB	BB	DD	DD	BB	DD
chr5_72652337_72652356	BB	DD	DD	BB	BB	DD	BB	DD	BB	DD	BB	DD	BB	DD	DD	DD	DD	DD	DD	BB	DD	DD	DD	DD	DD	BB	DD	BB	BB	DD	BB	DD	DD	BB	DD	DD	DD	DD	DD	DD	BB	DD	DD	BB	BB	DD	DD	BB	DD
chr5_72662655_72662678	BB	DD	DD	BB	BB	DD	BB	DD	BB	DD	BB	DD	BB	DD	DD	DD	DD	DD	DD	BB	DD	DD	DD	DD	DD	BB	DD	BB	BB	DD	BB	DD	DD	BB	DD	DD	DD	DD	DD	DD	BB	DD	DD	BB	BB	DD	DD	BB	DD
chr5_72670574_72670593	BB	DD	DD	BB	BB	DD	BB	DD	BB	DD	BB	DD	BB	DD	DD	DD	DD	DD	DD	BB	DD	DD	DD	DD	DD	BB	DD	BB	BB	DD	BB	DD	DD	BB	DD	DD	DD	DD	DD	DD	BB	DD	DD	BB	BB	DD	DD	BB	DD
chr5_72683606_72683623	BB	DD	DD	BB	BB	DD	BB	DD	BB	DD	BB	DD	BB	DD	DD	DD	DD	DD	DD	BB	DD	DD	DD	DD	DD	BB	DD	BB	BB	DD	BB	DD	DD	BB	DD	DD	DD	DD	DD	DD	BB	DD	DD	BB	BB	DD	DD	BB	DD
chr5_72690139_72690162	BB	DD	DD	BB	BB	DD	BB	DD	BB	DD	BB	DD	BB	DD	DD	DD	DD	DD	DD	BB	DD	DD	DD	DD	DD	BB	DD	BB	BB	DD	BB	DD	DD	BB	DD	DD	DD	DD	DD	DD	BB	DD	DD	BB	BB	DD	DD	BB	DD
chr5_72695409_72695428	BB	DD	DD	BB	BB	DD	BB	DD	BB	DD	BB	DD	BB	DD	DD	DD	DD	DD	DD	BB	DD	DD	DD	DD	DD	BB	DD	BB	BB	DD	BB	DD	DD	BB	DD	DD	DD	DD	DD	DD	BB	DD	DD	BB	BB	DD	DD	BB	DD
chr5_72695573_72695600	BB	DD	DD	BB	BB	DD	BB	DD	BB	DD	BB	NN	BB	DD	DD	DD	DD	DD	DD	BB	DD	DD	DD	DD	DD	NA	DD	BB	BB	DD	BB	DD	DD	BB	NA	DD	DD	DD	NA	NA	NA	DD	DD	BB	BB	DD	DD	BB	DD
chr5_72698450_72698470	BB	DD	DD	BB	BB	DD	BB	DD	BB	DD	BB	DD	BB	DD	DD	DD	DD	DD	DD	BB	DD	DD	DD	DD	DD	BB	DD	BB	BB	DD	BB	DD	DD	BB	DD	DD	DD	DD	DD	DD	BB	DD	DD	BB	BB	DD	DD	BB	DD
chr5_72701340_72701359	BB	DD	DD	BB	BB	DD	BB	DD	BB	DD	BB	DD	BB	DD	DD	DD	DD	DD	DD	BB	DD	DD	DD	DD	DD	BB	DD	BB	BB	DD	BB	DD	DD	BB	DD	DD	DD	DD	DD	DD	BB	DD	DD	BB	BB	DD	DD	BB	DD
chr5_72712719_72712754	BB	DD	DD	BB	BB	DD	BB	DD	BB	DD	BB	DD	BB	DD	DD	DD	DD	DD	DD	BB	DD	DD	DD	DD	DD	BB	DD	BB	BB	DD	BB	DD	DD	BB	DD	DD	DD	DD	DD	DD	BB	DD	DD	BB	BB	DD	DD	BB	bd
chr5_72738599_72738622	BB	DD	DD	BB	BB	DD	BB	DD	BB	DD	BB	DD	BB	DD	DD	DD	DD	DD	DD	BB	DD	DD	DD	DD	DD	BB	DD	BB	BB	DD	BB	DD	DD	BB	DD	DD	DD	DD	DD	DD	BB	DD	DD	BB	BB	DD	DD	BB	DD
chr5_72740565_72740582	BB	DD	DD	BB	BB	DD	BB	DD	BB	DD	BB	DD	BB	DD	DD	DD	DD	DD	DD	BB	DD	DD	DD	DD	DD	BB	DD	BB	BB	DD	BB	DD	DD	BB	DD	DD	DD	DD	DD	DD	BB	DD	DD	BB	BB	DD	DD	BB	DD
chr5_72751447_72751470	BB	DD	DD	BB	BB	DD	BB	DD	BB	DD	BB	DD	BB	DD	DD	DD	DD	DD	DD	BB	DD	DD	DD	DD	DD	BB	DD	BB	BB	DD	BB	DD	DD	BB	DD	DD	DD	DD	DD	DD	BB	DD	DD	BB	BB	DD	DD	BB	DD
chr5_72757567_72757581	BB	DD	DD	BB	BB	DD	BB	DD	BB	DD	BB	DD	BB	DD	DD	DD	DD	DD	DD	BB	DD	DD	DD	DD	DD	BB	DD	BB	BB	DD	BB	DD	DD	BB	DD	DD	DD	DD	DD	DD	BB	DD	DD	BB	BB	DD	DD	BB	DD
chr5_72768970_72769001	BB	DD	DD	BB	BB	DD	BB	DD	BB	DD	BB	DD	BB	DD	DD	DD	DD	DD	DD	BB	DD	DD	DD	DD	DD	BB	DD	BB	BB	DD	BB	DD	DD	BB	DD	DD	DD	DD	DD	DD	BB	DD	DD	BB	BB	DD	DD	BB	DD
chr5_72771073_72771096	BB	DD	DD	BB	BB	DD	BB	DD	BB	DD	BB	DD	BB	DD	DD	DD	DD	DD	DD	BB	DD	DD	DD	DD	DD	BB	DD	BB	BB	DD	BB	DD	DD	BB	DD	DD	DD	DD	DD	DD	BB	DD	DD	BB	BB	DD	DD	BB	DD
chr5_72772043_72772063	BB	DD	DD	BB	BB	DD	BB	DD	BB	DD	BB	DD	BB	DD	DD	DD	DD	DD	DD	BB	DD	DD	DD	DD	DD	BB	DD	BB	BB	DD	BB	DD	DD	BB	DD	DD	DD	DD	DD	DD	BB	DD	DD	BB	BB	DD	DD	BB	DD
chr5_72776145_72776156	BB	DD	DD	BB	BB	DD	BB	DD	BB	DD	BB	DD	BB	DD	DD	DD	DD	DD	DD	BB	DD	DD	DD	DD	DD	BB	DD	BB	BB	DD	BB	DD	DD	BB	DD	DD	DD	DD	DD	DD	BB	DD	DD	BB	BB	DD	DD	BB	DD
chr5_72796680_72796699	BB	DD	DD	BB	BB	DD	BB	DD	BB	bd	BB	DD	BB	DD	DD	DD	DD	DD	DD	BB	DD	bd	bd	DD	DD	BB	DD	BB	BB	DD	BB	bd	DD	BB	DD	DD	DD	DD	DD	DD	BB	DD	DD	BB	BB	DD	DD	BB	DD
chr5_72807852_72807883	BB	DD	DD	bn	BB	DD	BB	DD	BB	DD	BB	bd	BB	DD	DD	DD	DD	DD	DD	bn	DD	DD	DD	DD	DD	BB	DD	BB	BB	DD	BB	DD	DD	BB	DD	DD	DD	DD	DD	DD	BB	bd	DD	BB	BB	DD	DD	BB	DD
chr5_72813994_72814017	BB	dd	dd	BB	BB	dn	BB	dd	BB	dd	bn	dd	BB	dd	dd	dd	dd	dd	dd	BB	DD	dd	dd	dd	dd	BB	dd	BB	bn	dd	BB	DD	dd	BB	dd	dd	dd	dd	dd	dd	BB	DD	dd	BB	BB	dd	dd	BB	DD
chr5_72874790_72874813	BB	DD	DD	BB	BB	DD	BB	DD	BB	DD	BB	DD	BB	DD	DD	DD	DD	DD	DD	BB	DD	DD	DD	DD	DD	BB	DD	BB	BB	DD	BB	DD	DD	BB	DD	DD	DD	DD	DD	DD	BB	DD	DD	BB	BB	DD	DD	BB	DD
chr5_72892647_72892674	BB	DD	DD	BB	BB	DD	BB	DD	BB	DD	BB	DD	BB	DD	DD	DD	DD	DD	DD	BB	DD	DD	DD	DD	DD	BB	DD	BB	BB	DD	BB	DD	DD	BB	DD	DD	DD	DD	DD	DD	BB	DD	DD	BB	BB	DD	DD	BB	DD
chr5_72895110_72895129	BB	DD	DD	BB	BB	DD	BB	DD	BB	DD	BB	DD	BB	DD	DD	DD	DD	DD	DD	BB	DD	DD	DD	DD	DD	BB	DD	BB	BB	DD	BB	DD	DD	BB	DD	DD	DD	DD	DD	DD	BB	DD	DD	BB	BB	DD	DD	BB	DD
chr5_72899210_72899241	BB	DD	DD	BB	BB	DD	BB	DD	BB	DD	BB	DD	BB	DD	DD	DD	DD	DD	DD	BB	DD	DD	DD	DD	DD	BB	DD	BB	BB	DD	BB	DD	DD	BB	DD	DD	DD	DD	DD	DD	BB	DD	DD	BB	BB	DD	DD	BB	DD
chr5_72924209_72924232	BB	DD	DD	BB	BB	DD	BB	DD	BB	DD	BB	DD	BB	DD	DD	DD	DD	DD	DD	BB	DD	DD	DD	DD	DD	BB	DD	BB	BB	DD	BB	DD	DD	BB	DD	DD	DD	DD	DD	DD	BB	DD	DD	BB	BB	DD	DD	BB	DD
chr5_72951099_72951138	BB	dn	DD	BB	BB	DD	BB	DD	BB	DD	BB	DD	BB	DD	DD	DD	DD	DD	DD	BB	DD	DD	DD	DD	DD	BB	DD	BB	BB	DD	BB	DD	DD	BB	DD	DD	DD	DD	DD	DD	BB	DD	DD	BB	BB	DD	DD	BB	DD
chr5_72983438_72983469	BB	DD	DD	BB	BB	DD	BB	DD	BB	DD	BB	DD	BB	DD	DD	DD	DD	DD	DD	BB	DD	DD	DD	DD	DD	BB	DD	BB	BB	DD	BB	DD	DD	BB	DD	DD	DD	DD	DD	DD	BB	DD	DD	BB	BB	DD	DD	BB	DD
chr5_72984657_72984672	BB	DD	DD	BB	BB	DD	BB	DD	BB	DD	BB	DD	BB	DD	DD	DD	DD	DD	DD	BB	DD	DD	DD	DD	DD	BB	DD	BB	BB	DD	BB	DD	DD	BB	DD	DD	DD	DD	DD	DD	BB	DD	DD	BB	BB	DD	DD	BB	DD
chr5_72988944_72988958	BB	DD	DD	BB	BB	DD	BB	DD	BB	DD	BB	DD	BB	DD	DD	DD	DD	DD	DD	BB	DD	DD	DD	DD	DD	BB	DD	BB	BB	DD	BB	DD	DD	BB	DD	DD	DD	DD	DD	DD	BB	DD	DD	BB	BB	DD	DD	BB	DD
chr5_73046400_73046423	BB	DD	DD	BB	BB	DD	BB	DD	BB	DD	BB	DD	BB	DD	DD	DD	DD	DD	DD	BB	DD	bd	DD	DD	DD	BB	DD	BB	BB	DD	BB	DD	DD	BB	DD	DD	DD	DD	DD	DD	BB	dn	DD	BB	BB	DD	DD	BB	DD
chr5_73046451_73046466	FF	FF	df	FF	FF	df	FF	df	FF	df	FF	df	FF	df	df	df	df	df	df	FF	df	df	df	df	df	FF	df	FF	FF	df	FF	df	df	FF	df	df	dn	df	df	df	FF	df	df	FF	FF	df	df	FF	df
chr5_73046467_73046510	BB	BB	DD	BB	BB	DD	bn	DD	BB	DD	BB	DD	BB	DD	DD	DD	DD	DD	DD	BB	DD	bd	DD	DD	DD	BB	DD	BB	BB	DD	BB	DD	DD	BB	DD	DD	DD	DD	DD	DD	BB	DD	DD	BB	BB	DD	DD	BB	DD
chr5_73051816_73051843	BB	DD	DD	BB	BB	DD	BB	DD	BB	DD	BB	DD	BB	DD	DD	DD	DD	DD	DD	BB	DD	DD	DD	DD	DD	BB	DD	BB	BB	DD	BB	DD	DD	BB	DD	DD	DD	DD	DD	DD	BB	dn	DD	BB	BB	DD	DD	BB	DD
chr5_73064286_73064297	BB	DD	DD	BB	BB	DD	BB	DD	BB	DD	BB	DD	BB	DD	DD	DD	DD	DD	DD	BB	DD	DD	DD	DD	DD	BB	DD	BB	BB	DD	BB	DD	DD	BB	DD	DD	DD	DD	DD	DD	BB	DD	DD	BB	BB	DD	DD	BB	DD
chr5_73064755_73064772	BB	DD	DD	BB	BB	DD	BB	DD	BB	DD	BB	DD	BB	DD	DD	DD	DD	DD	DD	BB	DD	DD	DD	DD	DD	BB	DD	BB	BB	DD	BB	DD	DD	BB	DD	DD	DD	DD	DD	DD	BB	DD	DD	BB	BB	DD	DD	BB	DD
chr5_73105080_73105123	BB	NA	DD	NN	BB	NA	BB	NA	BB	NA	BB	DD	BB	DD	DD	DD	dn	DD	NA	NA	DD	DD	DD	DD	DD	NA	DD	BB	BB	DD	BB	DD	DD	BB	DD	dn	DD	DD	DD	DD	BB	DD	DD	bn	BB	DD	NA	BB	NA
chr5_73112180_73112199	BB	DD	DD	BB	BB	DD	BB	DD	BB	DD	BB	DD	BB	DD	DD	DD	DD	DD	DD	BB	DD	DD	DD	DD	DD	BB	DD	BB	BB	DD	BB	DD	DD	BB	DD	DD	DD	DD	DD	DD	BB	DD	DD	BB	BB	DD	DD	BB	DD
chr5_73121389_73121404	BB	DD	DD	BB	BB	DD	BB	DD	BB	DD	BB	DD	BB	DD	DD	DD	DD	DD	DD	BB	DD	DD	DD	DD	DD	BB	DD	BB	BB	DD	BB	DD	DD	BB	DD	DD	DD	DD	DD	DD	BB	DD	DD	BB	BB	DD	DD	BB	DD
chr5_73130980_73131011	BB	DD	DD	BB	BB	DD	BB	DD	BB	DD	BB	DD	BB	DD	DD	DD	DD	DD	DD	BB	DD	DD	DD	DD	DD	BB	DD	BB	BB	DD	BB	DD	DD	BB	DD	DD	DD	DD	DD	DD	BB	DD	DD	BB	BB	DD	DD	BB	DD
chr5_73140835_73140862	BB	DD	DD	BB	BB	DD	BB	DD	BB	DD	BB	DD	BB	DD	DD	DD	DD	DD	DD	BB	DD	DD	DD	DD	DD	BB	DD	BB	BB	DD	BB	DD	DD	BB	DD	DD	DD	DD	DD	DD	BB	DD	DD	BB	BB	DD	dn	BB	DD
chr5_73181374_73181403	BB	DD	DD	BB	bn	DD	BB	DD	BB	DD	BB	DD	BB	DD	DD	DD	DD	DD	DD	BB	DD	DD	DD	DD	DD	BB	DD	BB	BB	DD	BB	DD	DD	BB	DD	DD	DD	DD	DD	DD	BB	DD	DD	BB	BB	DD	DD	BB	DD
chr5_73196055_73196098	BB	DD	dd	BB	BB	dd	BB	dd	BB	dd	BB	dd	BB	dd	dd	dd	dd	dd	DD	BB	dd	dd	dd	DD	DD	BB	dd	BB	BB	dd	BB	dd	dd	BB	dd	dd	dd	DD	dd	dd	BB	dd	DD	BB	BB	dd	DD	BB	dd
chr5_73199422_73199437	BB	DD	DD	BB	BB	DD	BB	DD	BB	DD	BB	DD	BB	DD	DD	DD	DD	DD	DD	BB	DD	DD	DD	DD	DD	BB	DD	BB	BB	dn	BB	DD	DD	BB	DD	DD	DD	DD	DD	DD	BB	DD	DD	BB	BB	DD	DD	BB	DD
chr5_73203166_73203205	BB	DD	DD	BB	BB	DD	BB	DD	BB	DD	BB	DD	BB	DD	DD	DD	DD	DD	DD	BB	DD	DD	DD	DD	DD	BB	DD	BB	BB	DD	BB	DD	DD	BB	DD	DD	DD	DD	DD	DD	BB	DD	DD	BB	BB	DD	DD	BB	DD
chr5_73217077_73217096	BB	DD	DD	BB	BB	DD	BB	DD	BB	DD	BB	DD	BB	DD	DD	DD	DD	DD	DD	BB	DD	DD	DD	DD	DD	BB	DD	BB	BB	DD	BB	DD	DD	BB	DD	DD	DD	DD	DD	DD	BB	DD	DD	BB	BB	DD	DD	BB	DD
chr5_73225758_73225769	FF	df	df	FF	FF	df	FF	df	FF	df	FF	df	FF	df	df	df	df	df	df	FF	df	df	df	df	df	FF	df	FF	FF	df	FF	df	df	FF	df	df	DD	df	df	df	FF	df	df	FF	FF	df	df	FF	df
chr5_73237970_73237997	BB	DD	DD	BB	BB	DD	BB	DD	BB	DD	BB	DD	BB	DD	DD	DD	DD	DD	DD	BB	DD	DD	DD	DD	DD	BB	DD	BB	BB	DD	BB	DD	DD	BB	DD	DD	DD	DD	DD	DD	BB	DD	DD	BB	BB	DD	DD	BB	DD
chr5_73282587_73282614	BB	DD	DD	BB	BB	DD	BB	DD	BB	DD	BB	DD	BB	DD	DD	DD	DD	DD	DD	BB	DD	DD	DD	DD	DD	BB	DD	BB	BB	DD	BB	DD	DD	BB	DD	DD	DD	DD	DD	DD	BB	DD	DD	BB	BB	DD	DD	BB	DD
chr5_73316495_73316506	BB	DD	DD	BB	BB	DD	BB	DD	BB	DD	BB	DD	BB	DD	DD	DD	DD	DD	DD	BB	DD	DD	DD	DD	DD	BB	DD	BB	BB	DD	BB	DD	DD	BB	DD	DD	DD	DD	DD	DD	BB	DD	DD	BB	BB	DD	DD	BB	DD
chr5_73318348_73318368	BB	DD	DD	BB	BB	DD	BB	DD	BB	DD	BB	DD	BB	DD	DD	DD	DD	DD	DD	BB	DD	DD	DD	DD	DD	BB	DD	BB	BB	DD	BB	DD	DD	BB	DD	DD	DD	DD	DD	DD	BB	DD	DD	BB	BB	DD	DD	BB	DD
chr5_73330219_73330230	BB	dd	dd	BB	BB	dd	BB	dd	BB	dd	BB	dd	BB	dd	dd	dd	dd	dd	dd	BB	dd	dd	dd	dd	dn	BB	dd	BB	BB	dd	BB	dd	dd	BB	dd	dd	dd	dd	dd	dd	BB	dd	dd	BB	BB	dd	dd	BB	dd
chr5_73333998_73334013	BB	DD	DD	BB	BB	DD	BB	DD	BB	DD	BB	DD	BB	DD	DD	DD	DD	DD	DD	BB	DD	DD	DD	DD	DD	BB	DD	BB	BB	DD	BB	DD	DD	BB	DD	DD	DD	DD	DD	DD	BB	DD	DD	BB	BB	DD	DD	BB	DD
chr5_73336257_73336274	BB	DD	DD	BB	BB	DD	BB	dn	BB	DD	BB	DD	BB	DD	DD	DD	DD	DD	DD	BB	DD	DD	DD	DD	DD	BB	DD	BB	BB	DD	BB	DD	DD	BB	DD	DD	DD	DD	DD	DD	BB	DD	DD	BB	BB	DD	DD	BB	DD
chr5_73339028_73339041	BB	bd	DD	BB	BB	DD	BB	DD	BB	bd	BB	DD	BB	DD	DD	DD	DD	DD	bd	BB	dn	DD	DD	bd	DD	BB	bd	BB	BB	DD	BB	DD	DD	BB	DD	DD	DD	DD	DD	DD	bn	DD	bd	BB	BB	bd	bd	BB	DD
chr5_73339221_73339236	BB	DD	DD	BB	BB	DD	BB	DD	BB	DD	BB	DD	BB	DD	DD	DD	DD	DD	DD	BB	DD	DD	DD	DD	DD	BB	DD	BB	BB	DD	BB	DD	DD	BB	DD	DD	DD	DD	DD	DD	BB	DD	DD	BB	BB	DD	DD	BB	DD
[truncated: 2,615 more rows]
[truncated: 103 more columns]
