# Supplementary material for: A novel quantitative trait locus implicates Msh3 in the propensity for genome-wide short tandem repeat expansions in mice
Source: Genome Res. 2023 May;33(5):689–702. doi: 10.1101/gr.277576.122 (PMC10317118; doi:10.1101/gr.277576.122)
Supplement: Supplemental Material [file supp_gr.277576.122_Supplemental_code.zip › BXD-STR-Mutator-Manuscript-main/Ashbrook_Manuscript/data/all_imputed/chr6.geno]

locus	BXD001	BXD002	BXD005	BXD006	BXD008	BXD009	BXD011	BXD012	BXD013	BXD014	BXD015	BXD016	BXD018	BXD019	BXD020	BXD021	BXD022	BXD024	BXD024_cep	BXD027	BXD028	BXD029	BXD029_trl4	BXD031	BXD032	BXD033	BXD034	BXD036	BXD038	BXD039	BXD040	BXD042	BXD043	BXD044	BXD045	BXD048	BXD048a	BXD049	BXD050	BXD051	BXD053	BXD055	BXD056	BXD060	BXD061	BXD062	BXD063	BXD064	BXD065
chr6_10004691_10004704	BB	bn	BB	DD	DD	DD	DD	DD	DD	DD	BB	BB	BB	BB	BB	BB	DD	BB	BB	DD	DD	BB	BB	BB	BB	DD	DD	DD	BB	BB	BB	DD	BB	DD	DD	BB	BB	BB	DD	BB	BB	BB	DD	DD	BB	DD	DD	DD	BB
chr6_10051039_10051078	BB	BB	BB	DD	DD	DD	DD	DD	DD	DD	BB	BB	BB	BB	BB	BB	DD	BB	BB	DD	DD	BB	BB	BB	BB	DD	DD	DD	BB	BB	BB	DD	BB	DD	DD	BB	BB	BB	DD	BB	BB	BB	DD	DD	BB	DD	DD	DD	BB
chr6_10059087_10059098	BB	BB	BB	DD	DD	DD	DD	DD	DD	DD	BB	BB	BB	BB	BB	BB	DD	BB	BB	DD	DD	BB	BB	BB	BB	DD	DD	DD	BB	BB	BB	DD	BB	DD	DD	BB	BB	BB	DD	BB	BB	BB	DD	DD	BB	DD	DD	DD	BB
chr6_10067645_10067686	BB	BB	BB	DD	DD	DD	DD	DD	DD	DD	BB	bn	BB	BB	BB	BB	DD	BB	BB	DD	DD	BB	BB	BB	BB	DD	DD	DD	BB	BB	BB	DD	BB	DD	dn	BB	BB	BB	DD	BB	BB	BB	DD	DD	BB	DD	DD	DD	BB
chr6_10098504_10098524	BB	BB	BB	DD	DD	DD	DD	DD	DD	DD	BB	BB	BB	BB	BB	BB	DD	BB	BB	DD	DD	BB	BB	BB	BB	DD	DD	DD	BB	BB	BB	DD	BB	DD	DD	BB	BB	BB	DD	BB	BB	BB	DD	DD	BB	DD	DD	DD	BB
chr6_10101242_10101261	FF	FF	FF	FF	FF	FF	FF	FF	FF	NN	FF	FF	FF	FF	FF	FF	FF	FF	FF	FF	NA	FF	FF	FF	FF	FF	FF	FF	FF	FF	FF	FF	FF	FF	FF	FF	FF	FF	FF	FF	FF	FF	FF	FF	FF	FF	FF	FF	FF
chr6_10103801_10103812	BB	BB	BB	DD	DD	DD	DD	DD	DD	DD	BB	BB	BB	BB	BB	BB	DD	BB	BB	DD	DD	BB	BB	BB	BB	DD	DD	DD	BB	BB	BB	DD	BB	DD	DD	BB	BB	BB	DD	BB	BB	BB	DD	DD	BB	DD	DD	DD	BB
chr6_10130134_10130145	BB	BB	BB	DD	DD	DD	DD	DD	DD	DD	BB	BB	BB	BB	BB	BB	DD	BB	BB	DD	DD	BB	BB	BB	BB	DD	DD	DD	BB	BB	BB	DD	BB	DD	DD	BB	BB	BB	DD	BB	BB	BB	DD	DD	BB	DD	DD	DD	BB
chr6_10142570_10142587	BB	BB	BB	DD	DD	DD	DD	DD	DD	DD	BB	BB	BB	BB	BB	BB	DD	BB	BB	DD	DD	BB	BB	BB	BB	DD	DD	DD	BB	BB	BB	DD	BB	DD	DD	BB	BB	BB	DD	BB	BB	BB	DD	DD	BB	DD	DD	DD	BB
chr6_10155111_10155128	BB	BB	BB	DD	DD	DD	DD	DD	DD	DD	BB	BB	BB	BB	bd	BB	DD	BB	BB	DD	DD	BB	BB	BB	BB	DD	DD	DD	BB	BB	BB	DD	BB	DD	bd	BB	BB	BB	DD	BB	BB	BB	DD	DD	BB	DD	DD	DD	BB
chr6_10168023_10168036	BB	BB	BB	DD	DD	DD	DD	DD	DD	DD	BB	BB	BB	BB	BB	BB	DD	BB	BB	DD	DD	BB	BB	BB	BB	DD	DD	DD	BB	BB	BB	DD	BB	DD	DD	BB	BB	BB	DD	BB	BB	BB	DD	DD	BB	DD	DD	DD	BB
chr6_10183071_10183108	BB	BB	BB	DD	DD	DD	DD	DD	DD	DD	BB	BB	BB	BB	BB	BB	DD	BB	BB	DD	DD	BB	BB	BB	BB	DD	DD	DD	BB	BB	BB	DD	BB	DD	DD	BB	BB	bn	DD	BB	BB	BB	DD	DD	BB	DD	DD	DD	BB
chr6_10184840_10184879	BB	BB	BB	DD	DD	DD	DD	DD	DD	DD	BB	BB	BB	BB	BB	BB	DD	BB	BB	DD	DD	BB	BB	BB	BB	DD	DD	DD	BB	BB	BB	DD	BB	DD	DD	BB	BB	BB	DD	BB	BB	BB	DD	DD	BB	DD	DD	DD	BB
chr6_10223945_10223972	BB	BB	BB	DD	DD	DD	DD	DD	DD	DD	BB	BB	BB	BB	BB	BB	DD	BB	BB	DD	DD	BB	BB	BB	BB	DD	DD	DD	BB	BB	BB	DD	BB	DD	DD	BB	BB	BB	DD	BB	BB	BB	DD	DD	BB	DD	DD	DD	BB
chr6_10277419_10277466	BB	BB	BB	DD	DD	DD	DD	DD	DD	DD	BB	BB	BB	BB	BB	BB	DD	BB	BB	DD	DD	BB	BB	BB	BB	DD	DD	DD	BB	BB	BB	DD	BB	DD	DD	BB	BB	BB	DD	BB	BB	BB	DD	DD	BB	DD	DD	DD	BB
chr6_10287217_10287234	BB	BB	BB	DD	DD	DD	DD	DD	DD	DD	BB	BB	BB	BB	BB	BB	DD	BB	BB	DD	DD	BB	BB	BB	BB	DD	DD	DD	BB	BB	BB	DD	BB	DD	DD	BB	BB	BB	DD	BB	BB	BB	DD	DD	BB	DD	DD	DD	BB
chr6_10350901_10350928	BB	BB	BB	DD	DD	DD	DD	DD	DD	DD	BB	BB	BB	BB	BB	BB	DD	BB	BB	DD	DD	BB	BB	BB	BB	DD	DD	DD	BB	BB	BB	DD	BB	DD	DD	BB	BB	bn	DD	BB	BB	BB	DD	DD	BB	DD	DD	DD	BB
chr6_10358371_10358392	BB	BB	BB	DD	DD	DD	DD	DD	DD	DD	BB	BB	BB	BB	BB	BB	DD	BB	BB	DD	DD	BB	BB	BB	BB	DD	DD	DD	BB	BB	BB	DD	BB	DD	DD	BB	BB	BB	DD	BB	BB	BB	DD	DD	BB	DD	DD	DD	BB
chr6_10371992_10372075	BB	BB	BB	DD	DD	DD	DD	DD	DD	DD	BB	BB	BB	BB	BB	BB	DD	BB	BB	DD	DD	BB	BB	BB	BB	DD	DD	DD	BB	BB	BB	DD	BB	DD	DD	BB	BB	BB	DD	BB	BB	BB	DD	DD	BB	DD	DD	DD	BB
chr6_10373061_10373126	BB	BB	BB	dn	DD	DD	DD	DD	DD	DD	bn	bd	bn	BB	bn	bn	DD	BB	BB	DD	DD	BB	bn	BB	BB	DD	dn	DD	bn	bn	BB	DD	bn	dn	DD	bn	bd	bn	DD	BB	BB	BB	DD	dn	bn	DD	DD	dn	BB
chr6_10375175_10375186	BB	BB	BB	DD	DD	dn	dn	DD	DD	dn	BB	BB	BB	BB	BB	BB	DD	BB	BB	DD	DD	BB	BB	BB	BB	DD	dn	dn	BB	BB	BB	DD	BB	DD	DD	BB	BB	BB	dn	BB	BB	BB	DD	dn	BB	DD	dn	dn	BB
chr6_10386140_10386159	BB	BB	BB	DD	DD	DD	DD	DD	DD	DD	BB	BB	BB	BB	BB	BB	DD	BB	BB	DD	DD	BB	BB	BB	BB	DD	DD	DD	BB	BB	BB	DD	BB	DD	DD	BB	BB	BB	DD	BB	BB	BB	DD	DD	BB	DD	DD	DD	BB
chr6_10436162_10436201	BB	BB	BB	DD	DD	DD	DD	DD	DD	DD	BB	BB	BB	BB	BB	BB	DD	BB	NA	DD	NA	BB	BB	NN	BB	NA	DD	DD	BB	BB	BB	DD	BB	DD	NA	BB	BB	BB	NA	BB	BB	BB	NA	DD	BB	DD	DD	DD	BB
chr6_10470832_10470847	BB	BB	BB	DD	DD	DD	DD	DD	DD	DD	BB	BB	BB	BB	BB	BB	DD	BB	BB	DD	DD	BB	BB	BB	BB	DD	DD	DD	BB	BB	BB	DD	BB	DD	DD	BB	BB	BB	DD	BB	BB	BB	DD	DD	BB	DD	DD	dn	BB
chr6_10613075_10613114	BB	BB	BB	DD	DD	DD	DD	DD	DD	DD	BB	BB	BB	BB	BB	bn	DD	BB	BB	DD	DD	BB	BB	BB	BB	DD	DD	DD	BB	BB	BB	DD	BB	DD	dn	BB	bn	BB	DD	BB	BB	BB	DD	DD	BB	DD	DD	DD	BB
chr6_10654917_10654968	NA	DD	BB	DD	DD	DD	DD	DD	DD	DD	NA	BB	bn	bn	BB	BB	NN	BB	BB	DD	dn	BB	BB	NN	BB	NA	DD	DD	BB	BB	BB	DD	BB	NA	DD	BB	BB	BB	DD	BB	BB	BB	DD	NA	BB	DD	DD	DD	NA
chr6_10697700_10697731	BB	BB	BB	DD	DD	DD	DD	DD	DD	DD	BB	BB	BB	BB	BB	BB	DD	BB	BB	DD	DD	BB	BB	BB	BB	DD	DD	DD	BB	BB	BB	DD	BB	DD	DD	BB	BB	BB	DD	BB	BB	BB	DD	DD	BB	DD	DD	DD	BB
chr6_10776549_10776560	BB	BB	BB	DD	DD	DD	DD	DD	DD	DD	BB	BB	BB	BB	BB	BB	DD	BB	BB	DD	DD	BB	BB	BB	BB	DD	DD	DD	BB	BB	BB	DD	BB	DD	DD	BB	BB	BB	DD	BB	BB	BB	DD	DD	BB	DD	DD	DD	BB
chr6_10870163_10870198	BB	BB	BB	DD	DD	DD	DD	DD	DD	NA	BB	BB	BB	BB	BB	BB	DD	BB	NA	DD	DD	BB	NA	BB	BB	DD	dn	DD	DD	BB	BB	DD	BB	DD	NA	BB	NA	BB	NN	BB	NA	BB	DD	NN	BB	DD	DD	dn	BB
chr6_10906468_10906481	BB	BB	BB	DD	DD	DD	DD	DD	DD	DD	BB	BB	BB	BB	BB	BB	DD	BB	BB	DD	DD	BB	BB	BB	BB	DD	DD	DD	DD	BB	BB	DD	BB	DD	DD	BB	BB	BB	DD	BB	BB	BB	DD	DD	BB	DD	DD	DD	BB
chr6_10935207_10935250	BB	BB	BB	DD	DD	DD	DD	DD	DD	DD	BB	BB	BB	BB	BB	BB	DD	BB	BB	DD	DD	BB	BB	BB	BB	DD	DD	DD	DD	BB	BB	DD	BB	DD	DD	BB	BB	BB	DD	BB	BB	BB	DD	DD	BB	DD	DD	DD	BB
chr6_11009633_11009668	BB	BB	NN	DD	DD	DD	DD	DD	DD	DD	BB	BB	NA	BB	BB	BB	DD	BB	BB	DD	DD	BB	BB	BB	BB	DD	DD	DD	DD	BB	BB	DD	BB	DD	DD	BB	BB	BB	DD	BB	BB	BB	DD	DD	BB	DD	DD	DD	BB
chr6_11044215_11044253	BB	BB	BB	BB	BB	BB	BB	BB	BB	BB	BB	BB	BB	BB	BB	BB	BB	BB	BB	BB	BB	BB	BB	BB	BB	BB	BB	BB	BB	BB	BB	BB	BB	BB	BB	BB	BB	BB	BB	BB	BB	BB	BB	BB	BB	BB	BB	BB	BB
chr6_11073290_11073301	BB	BB	BB	DD	DD	DD	DD	DD	DD	DD	BB	BB	BB	BB	BB	BB	DD	BB	BB	DD	DD	BB	BB	BB	BB	DD	DD	DD	DD	BB	BB	DD	BB	DD	DD	BB	BB	BB	DD	BB	BB	BB	DD	DD	BB	DD	DD	DD	BB
chr6_11093533_11093556	BB	BB	BB	DD	DD	DD	DD	DD	DD	DD	BB	BB	BB	BB	BB	BB	DD	BB	BB	DD	DD	BB	BB	BB	BB	DD	DD	DD	DD	BB	BB	DD	BB	DD	DD	BB	BB	BB	DD	BB	BB	BB	DD	DD	BB	DD	DD	DD	BB
chr6_11145648_11145695	BB	BB	BB	DD	NA	DD	DD	DD	DD	DD	BB	BB	BB	BB	BB	BB	NA	BB	BB	DD	DD	BB	BB	NN	BB	dn	dn	DD	bd	BB	BB	NA	BB	DD	DD	NA	BB	BB	NA	bn	BB	BB	DD	DD	BB	DD	bd	NA	BB
chr6_11264117_11264171	FF	FF	FF	df	df	df	DD	df	df	df	FF	FF	FF	FF	FF	FF	df	FF	FF	DD	df	FF	FF	FF	FF	df	DD	df	df	FF	FF	df	FF	df	DD	FF	FF	FF	df	FF	FF	FF	DD	DD	FF	df	df	DD	FF
chr6_11269632_11269667	BB	BB	BB	DD	DD	DD	DD	DD	DD	DD	BB	BB	BB	BB	BB	BB	DD	BB	BB	dn	DD	BB	BB	BB	BB	DD	DD	DD	DD	BB	BB	DD	BB	DD	DD	BB	BB	BB	DD	BB	BB	BB	DD	DD	BB	DD	DD	DD	BB
chr6_11415182_11415217	BB	BB	BB	DD	DD	DD	DD	DD	DD	DD	BB	BB	BB	BB	BB	BB	DD	BB	BB	DD	DD	BB	BB	BB	BB	DD	DD	DD	BB	BB	NA	DD	BB	DD	DD	BB	BB	BB	DD	BB	BB	BB	DD	DD	BB	DD	DD	dn	BB
chr6_11491968_11492019	BB	BB	BB	dd	dd	bd	bd	dd	dd	dd	BB	BB	BB	BB	BB	BB	dd	BB	BB	dd	dd	BB	BB	BB	DD	dd	dd	dd	DD	BB	dd	dd	BB	DD	dd	BB	BB	BB	dd	BB	BB	BB	dd	dd	BB	dd	dd	dd	BB
chr6_11492025_11492052	BB	BB	BB	dd	dd	bd	bd	dd	dd	dd	BB	BB	BB	BB	BB	BB	DD	BB	BB	dd	dd	BB	BB	BB	BB	dd	dd	dd	BB	BB	dd	dd	BB	DD	dd	BB	BB	BB	bd	BB	BB	BB	dd	dd	BB	dd	dd	dd	BB
chr6_11498627_11498674	BB	BB	BB	DD	DD	DD	DD	DD	DD	DD	BB	BB	BB	BB	BB	BB	DD	BB	BB	DD	DD	NA	NA	BB	BB	NA	DD	DD	BB	BB	DD	DD	BB	DD	DD	BB	NA	BB	DD	BB	NA	BB	DD	DD	NA	DD	DD	DD	BB
chr6_11552456_11552511	FF	FF	NN	NN	FF	NA	FF	NA	FF	FF	FF	FF	fn	FF	FF	FF	FF	FF	FF	NA	FF	FF	NA	FF	FF	FF	FF	FF	FF	FF	NA	FF	FF	FF	FF	FF	fn	NN	FF	NA	FF	NA	FF	FF	FF	FF	FF	FF	FF
chr6_11588811_11588828	BB	BB	BB	FF	FF	FF	FF	fn	FF	FF	BB	bf	BB	BB	BB	BB	FF	BB	bf	FF	FF	bf	BB	BB	BB	FF	FF	FF	bf	BB	FF	FF	bf	FF	FF	bf	BB	BB	FF	bf	BB	BB	FF	FF	bf	FF	FF	FF	BB
chr6_11717008_11717052	BB	BB	BB	DD	NA	DD	DD	DD	DD	DD	BB	BB	BB	BB	BB	BB	DD	BB	BB	DD	DD	BB	BB	BB	BB	DD	DD	DD	BB	BB	NA	DD	BB	DD	DD	BB	NA	BB	DD	BB	BB	BB	DD	DD	BB	NA	DD	DD	BB
chr6_11800738_11800781	BB	NA	BB	BB	NA	NA	DD	DD	NA	DD	BB	BB	BB	BB	NA	BB	DD	BB	NA	DD	NA	BB	NA	BB	BB	NA	DD	NA	BB	BB	NA	DD	BB	NA	NA	BB	BB	BB	DD	BB	NA	BB	DD	DD	NA	DD	DD	NA	bn
chr6_11806754_11806801	BB	BB	BB	NA	NA	DD	DD	DD	DD	DD	BB	BB	BB	BB	BB	BB	dn	BB	BB	NA	DD	BB	BB	BB	NA	NA	DD	DD	BB	BB	NA	DD	BB	DD	DD	BB	BB	BB	DD	BB	BB	BB	DD	DD	BB	DD	DD	NA	BB
chr6_12013285_12013328	BB	BB	BB	BB	BB	BB	BB	BB	DD	BB	BB	BB	BB	BB	BB	BB	DD	BB	BB	DD	DD	BB	BB	BB	BB	DD	DD	DD	BB	BB	DD	DD	BB	DD	DD	BB	BB	BB	DD	BB	BB	BB	DD	DD	BB	DD	DD	DD	BB
chr6_12023998_12024021	BB	BB	BB	DD	DD	dn	DD	DD	DD	DD	BB	BB	BB	BB	BB	BB	DD	BB	BB	DD	DD	BB	BB	BB	BB	DD	DD	DD	BB	BB	DD	DD	BB	DD	DD	BB	BB	BB	DD	BB	BB	BB	DD	DD	BB	DD	DD	DD	BB
chr6_12026646_12026675	BB	BB	BB	DD	DD	DD	DD	DD	DD	DD	BB	BB	BB	bn	bn	BB	DD	BB	BB	DD	DD	BB	BB	BB	BB	DD	DD	DD	BB	BB	DD	DD	BB	DD	DD	BB	BB	BB	DD	BB	BB	BB	DD	DD	BB	DD	DD	DD	BB
chr6_12042322_12042333	BB	BB	BB	DD	DD	DD	DD	DD	DD	DD	BB	BB	BB	BB	BB	BB	DD	BB	BB	DD	DD	BB	BB	BB	BB	DD	DD	DD	BB	BB	DD	DD	BB	DD	DD	BB	BB	BB	DD	BB	BB	BB	DD	DD	BB	DD	DD	DD	BB
chr6_12043971_12043998	BB	BB	BB	DD	DD	DD	DD	DD	DD	DD	BB	BB	BB	BB	BB	BB	DD	BB	BB	DD	DD	BB	BB	BB	BB	DD	DD	DD	BB	BB	DD	DD	BB	DD	DD	BB	BB	BB	DD	BB	BB	BB	DD	DD	BB	DD	DD	DD	BB
chr6_12116851_12116910	FF	FF	NA	df	FF	FF	FF	fn	FF	FF	FF	NA	FF	FF	NA	FF	fn	fn	fn	df	FF	FF	NN	fn	NA	NA	FF	fn	FF	NA	FF	FF	FF	NA	df	NA	NA	FF	fn	NA	FF	FF	NA	NA	FF	NA	fn	FF	FF
chr6_12128310_12128331	BB	BB	BB	DD	DD	DD	DD	DD	DD	DD	BB	BB	BB	BB	BB	BB	DD	BB	BB	DD	DD	BB	BB	BB	BB	DD	DD	DD	BB	BB	DD	DD	BB	DD	DD	BB	BB	BB	DD	BB	BB	BB	DD	DD	BB	DD	DD	DD	BB
chr6_12129263_12129278	BB	BB	BB	DD	DD	DD	DD	DD	DD	DD	BB	BB	BB	BB	BB	BB	DD	BB	BB	DD	DD	BB	BB	BB	BB	DD	DD	DD	BB	BB	DD	DD	BB	DD	DD	BB	BB	BB	DD	BB	BB	BB	DD	DD	BB	DD	DD	DD	BB
chr6_12149445_12149464	BB	BB	BB	DD	DD	DD	DD	DD	DD	DD	BB	BB	BB	BB	BB	BB	DD	BB	BB	DD	DD	BB	BB	BB	BB	DD	DD	DD	BB	BB	DD	DD	BB	DD	DD	BB	BB	BB	DD	BB	BB	BB	DD	DD	BB	DD	DD	DD	BB
chr6_12150639_12150664	BB	BB	BB	DD	DD	DD	DD	DD	DD	DD	BB	BB	BB	BB	BB	BB	DD	BB	BB	DD	DD	BB	BB	BB	BB	DD	DD	DD	BB	BB	DD	DD	BB	DD	DD	BB	BB	BB	DD	BB	BB	BB	DD	DD	BB	DD	DD	DD	BB
chr6_12166437_12166448	BB	BB	BB	DD	DD	DD	DD	DD	DD	DD	BB	BB	BB	BB	BB	BB	DD	BB	BB	DD	DD	BB	BB	BB	BB	DD	DD	DD	BB	BB	DD	DD	BB	DD	DD	BB	BB	BB	DD	BB	BB	BB	DD	DD	BB	DD	DD	DD	BB
chr6_12170079_12170098	BB	BB	BB	DD	DD	DD	DD	DD	DD	DD	BB	BB	BB	BB	BB	BB	DD	BB	BB	DD	DD	BB	BB	BB	BB	DD	DD	dn	BB	BB	DD	DD	BB	DD	DD	BB	BB	BB	DD	BB	BB	BB	DD	dn	BB	DD	DD	DD	BB
chr6_12170651_12170666	BB	BB	BB	DD	DD	DD	DD	DD	DD	DD	BB	BB	BB	BB	BB	BB	DD	BB	BB	DD	DD	BB	BB	BB	BB	DD	DD	DD	BB	BB	DD	DD	BB	DD	DD	BB	BB	BB	DD	BB	BB	BB	DD	DD	BB	DD	DD	DD	BB
chr6_12210744_12210773	BB	BB	BB	DD	DD	DD	DD	DD	DD	DD	BB	BB	BB	BB	BB	BB	DD	BB	BB	DD	DD	BB	BB	BB	BB	DD	DD	DD	BB	BB	DD	DD	BB	DD	DD	BB	BB	BB	DD	BB	BB	BB	DD	DD	BB	DD	DD	DD	BB
chr6_12257390_12257410	FF	FF	FF	df	df	DD	DD	df	DD	DD	FF	FF	FF	FF	FF	FF	df	FF	FF	df	df	FF	FF	FF	FF	df	DD	df	FF	FF	df	df	FF	df	df	FF	FF	FF	df	FF	FF	FF	df	df	FF	DD	df	df	FF
chr6_12269470_12269481	FF	FF	FF	DD	DD	df	df	df	df	DD	FF	FF	FF	FF	FF	FF	DD	FF	FF	df	DD	FF	FF	FF	FF	df	df	df	FF	FF	DD	df	FF	DD	DD	FF	FF	FF	df	FF	FF	FF	DD	df	FF	DD	df	DD	FF
chr6_12269483_12269514	FF	FF	FF	df	df	df	df	df	df	df	FF	FF	FF	FF	FF	FF	DD	FF	FF	DD	df	FF	FF	FF	FF	DD	df	DD	FF	FF	df	DD	FF	DD	df	FF	FF	FF	df	FF	FF	FF	DD	df	FF	df	df	DD	FF
chr6_12271604_12271643	BB	BB	BB	NA	DD	NA	DD	NN	DD	DD	BB	BB	BB	BB	NA	BB	NA	BB	BB	DD	DD	BB	BB	BB	BB	NA	DD	DD	BB	BB	DD	DD	BB	NA	DD	BB	BB	BB	DD	BB	BB	BB	DD	DD	BB	DD	DD	NA	BB
chr6_12290703_12290741	BB	BB	bn	DD	DD	DD	DD	DD	DD	DD	BB	BB	BB	BB	BB	BB	DD	BB	BB	DD	DD	BB	BB	BB	BB	DD	DD	DD	BB	BB	DD	DD	BB	DD	DD	BB	BB	BB	DD	BB	bn	BB	DD	DD	BB	DD	DD	DD	BB
chr6_12292557_12292596	BB	BB	BB	NA	NN	DD	NA	NA	NN	DD	BB	BB	BB	BB	NN	BB	DD	BB	BB	DD	DD	NA	NN	BB	BB	NA	DD	NA	NA	BB	DD	DD	BB	dn	DD	BB	BB	BB	DD	BB	BB	BB	DD	DD	BB	NA	DD	DD	BB
chr6_12359588_12359599	BB	BB	BB	DD	DD	DD	DD	DD	DD	DD	BB	BB	BB	BB	BB	BB	DD	BB	BB	DD	DD	BB	BB	BB	BB	DD	DD	DD	BB	BB	DD	DD	BB	DD	DD	BB	BB	BB	DD	BB	BB	BB	DD	DD	BB	DD	DD	DD	BB
chr6_12393334_12393381	BB	BB	BB	DD	DD	DD	DD	DD	DD	bd	BB	BB	BB	BB	BB	BB	DD	BB	BB	DD	DD	BB	BB	BB	BB	DD	DD	DD	BB	BB	DD	DD	BB	DD	DD	BB	BB	BB	DD	BB	BB	BB	DD	DD	BB	DD	DD	DD	BB
chr6_12393682_12393713	BB	BB	BB	NA	DD	dd	dd	DD	dd	dd	BB	BB	BB	BB	BB	BB	DD	BB	BB	NA	dd	BB	BB	BB	BB	dd	NA	dd	BB	BB	DD	dd	BB	NA	dd	BB	BB	BB	dd	BB	BB	BB	dd	DD	BB	NA	dd	dd	BB
chr6_12393717_12393728	BB	BB	BB	dd	dd	DD	dd	dd	dd	dd	BB	BB	BB	BB	BB	BB	dd	BB	BB	dd	DD	BB	BB	BB	BB	dd	dd	dd	BB	BB	dn	dd	BB	dd	dd	BB	BB	BB	dd	BB	BB	BB	dd	dd	BB	dd	dd	DD	BB
chr6_12403733_12403760	BB	BB	BB	DD	DD	DD	DD	DD	DD	DD	BB	BB	BB	BB	BB	BB	DD	BB	BB	DD	DD	BB	BB	BB	BB	DD	DD	DD	BB	BB	DD	DD	BB	DD	DD	BB	BB	BB	DD	BB	BB	BB	DD	DD	BB	DD	DD	DD	BB
chr6_12433410_12433457	BB	BB	BB	DD	DD	DD	DD	DD	DD	DD	BB	BB	BB	BB	bn	BB	DD	BB	BB	DD	DD	BB	BB	BB	BB	DD	DD	DD	BB	BB	DD	DD	BB	DD	DD	BB	BB	BB	DD	BB	BB	BB	DD	DD	BB	DD	DD	DD	BB
chr6_12440233_12440252	BB	BB	BB	DD	DD	bd	DD	DD	DD	DD	BB	BB	BB	BB	BB	BB	DD	BB	BB	DD	DD	BB	BB	BB	BB	DD	DD	DD	BB	BB	DD	DD	BB	DD	DD	BB	BB	BB	dn	BB	BB	BB	DD	DD	BB	DD	DD	DD	BB
chr6_12450285_12450298	BB	BB	BB	DD	DD	DD	DD	DD	DD	DD	BB	BB	BB	BB	BB	BB	DD	BB	BB	DD	DD	BB	BB	BB	BB	DD	DD	DD	BB	BB	dn	DD	BB	DD	bd	BB	BB	BB	dn	BB	BB	BB	DD	DD	BB	DD	DD	DD	BB
chr6_12450303_12450318	BB	BB	BB	dd	dd	dd	dd	dd	dd	dd	BB	BB	BB	BB	BB	BB	dd	BB	BB	dd	dd	BB	BB	BB	BB	dd	dn	dd	BB	BB	dd	dd	BB	dd	dd	BB	BB	BB	dd	BB	BB	BB	dd	dd	BB	dd	dd	dd	BB
chr6_12474104_12474130	BB	BB	BB	DD	DD	DD	DD	DD	DD	DD	BB	BB	BB	BB	BB	BB	DD	BB	BB	DD	DD	BB	BB	BB	BB	DD	DD	DD	BB	BB	DD	DD	BB	DD	DD	BB	BB	BB	DD	BB	BB	BB	DD	DD	BB	DD	DD	DD	BB
chr6_12481111_12481134	BB	BB	BB	DD	DD	DD	DD	DD	dn	DD	BB	BB	BB	BB	BB	BB	DD	BB	BB	DD	DD	BB	BB	BB	BB	DD	DD	DD	BB	BB	DD	DD	BB	DD	DD	BB	BB	BB	DD	BB	BB	BB	dn	dn	BB	DD	DD	DD	BB
chr6_12484369_12484384	BB	BB	BB	DD	DD	DD	DD	DD	DD	DD	BB	BB	BB	BB	BB	BB	DD	BB	BB	DD	DD	BB	BB	BB	BB	DD	DD	DD	BB	BB	DD	DD	BB	DD	DD	BB	BB	BB	DD	BB	BB	BB	DD	DD	BB	DD	DD	DD	BB
chr6_12488277_12488292	BB	BB	BB	DD	DD	DD	DD	DD	DD	DD	BB	BB	BB	BB	bn	BB	DD	BB	BB	DD	DD	BB	BB	BB	BB	DD	DD	DD	BB	BB	DD	DD	BB	DD	DD	BB	BB	BB	DD	BB	BB	BB	DD	DD	BB	DD	DD	DD	BB
chr6_12492629_12492646	BB	BB	BB	dn	DD	DD	dn	DD	DD	DD	BB	BB	BB	BB	BB	BB	DD	BB	BB	DD	DD	BB	BB	BB	BB	DD	DD	DD	BB	BB	DD	DD	BB	DD	DD	BB	BB	BB	DD	BB	BB	BB	DD	DD	BB	DD	DD	DD	BB
chr6_12506582_12506601	BB	BB	BB	DD	DD	DD	DD	DD	DD	DD	BB	BB	BB	BB	BB	BB	DD	BB	BB	DD	DD	BB	BB	BB	BB	DD	DD	DD	BB	BB	DD	DD	BB	DD	DD	BB	BB	BB	DD	BB	BB	BB	DD	DD	BB	DD	DD	DD	BB
chr6_12512799_12512814	BB	BB	BB	DD	DD	DD	DD	DD	DD	DD	BB	BB	BB	BB	BB	BB	DD	BB	BB	DD	DD	BB	BB	BB	BB	DD	DD	DD	BB	BB	DD	DD	BB	DD	DD	BB	BB	BB	DD	BB	BB	BB	DD	DD	BB	DD	DD	DD	BB
chr6_12534818_12534849	BB	BB	BB	DD	NA	NN	DD	DD	DD	NA	BB	BB	BB	BB	BB	BB	DD	BB	BB	DD	DD	BB	BB	BB	BB	NA	DD	DD	BB	BB	DD	DD	BB	DD	NA	BB	BB	BB	DD	BB	NA	BB	DD	dn	BB	NA	DD	DD	BB
chr6_12535821_12535840	BB	BB	BB	DD	DD	DD	DD	DD	DD	DD	BB	BB	BB	BB	BB	BB	DD	BB	BB	DD	DD	BB	BB	BB	BB	DD	DD	DD	BB	BB	DD	DD	BB	DD	DD	BB	BB	BB	DD	BB	BB	BB	DD	DD	BB	DD	DD	DD	BB
chr6_12597039_12597080	BB	BB	BB	DD	DD	dn	DD	dn	DD	dn	BB	BB	BB	BB	BB	BB	DD	BB	BB	DD	DD	BB	BB	BB	BB	DD	DD	DD	BB	BB	dn	DD	BB	DD	DD	BB	BB	BB	dn	BB	BB	BB	DD	dn	BB	DD	dn	DD	BB
chr6_12709136_12709170	BB	BB	BB	DD	NA	DD	DD	DD	DD	DD	BB	BB	BB	BB	BB	BB	DD	NA	BB	DD	DD	BB	bn	BB	BB	NA	DD	DD	BB	BB	DD	DD	NA	DD	DD	NA	BB	BB	DD	NA	BB	BB	DD	DD	BB	NA	DD	DD	BB
chr6_12726141_12726154	BB	BB	BB	DD	dn	DD	DD	DD	DD	DD	BB	BB	BB	BB	BB	BB	DD	BB	BB	DD	DD	BB	BB	BB	BB	DD	DD	DD	BB	BB	DD	DD	BB	DD	DD	BB	BB	BB	DD	BB	BB	BB	DD	DD	BB	DD	DD	DD	BB
chr6_12752131_12752178	FF	NA	FF	FF	NA	NA	FF	FF	FF	NA	FF	FF	FF	FF	FF	FF	FF	FF	FF	FF	NA	FF	FF	FF	FF	FF	FF	FF	FF	NA	NA	FF	fn	FF	FF	FF	FF	FF	FF	FF	FF	NN	FF	FF	FF	NA	FF	FF	NA
chr6_12795220_12795259	BB	BB	BB	DD	DD	DD	DD	bd	DD	bd	BB	BB	BB	BB	BB	BB	DD	BB	BB	DD	DD	BB	BB	BB	DD	BB	BB	DD	BB	BB	BB	BB	BB	DD	DD	BB	BB	BB	DD	BB	BB	BB	DD	DD	BB	DD	DD	DD	BB
chr6_12806329_12806340	BB	BB	BB	DD	DD	DD	DD	DD	DD	DD	BB	BB	BB	BB	BB	BB	DD	BB	BB	DD	DD	BB	BB	BB	DD	DD	DD	DD	BB	BB	DD	DD	BB	DD	DD	BB	BB	BB	DD	BB	BB	BB	DD	DD	BB	DD	DD	DD	BB
chr6_12815740_12815751	BB	BB	BB	DD	DD	DD	DD	DD	DD	DD	BB	BB	BB	BB	BB	BB	DD	BB	BB	DD	DD	BB	BB	BB	DD	DD	DD	DD	BB	BB	DD	DD	BB	DD	DD	BB	BB	BB	DD	BB	BB	BB	DD	DD	BB	DD	DD	DD	BB
chr6_12888109_12888138	BB	BB	BB	DD	DD	NA	dn	DD	DD	DD	BB	BB	BB	BB	BB	BB	NA	BB	BB	DD	DD	BB	BB	BB	DD	DD	DD	DD	BB	BB	NA	DD	BB	DD	DD	BB	BB	BB	DD	BB	BB	BB	DD	NN	BB	DD	DD	DD	BB
chr6_12895843_12895874	BB	BB	BB	DD	DD	DD	DD	DD	dn	DD	BB	BB	BB	BB	BB	BB	DD	BB	BB	DD	DD	BB	BB	BB	DD	DD	DD	DD	BB	BB	DD	DD	BB	DD	DD	BB	BB	BB	DD	BB	BB	BB	DD	DD	BB	DD	DD	DD	BB
chr6_12970153_12970168	BB	BB	BB	DD	DD	DD	DD	DD	DD	DD	BB	BB	BB	BB	BB	BB	DD	BB	BB	DD	DD	BB	BB	BB	DD	DD	DD	DD	BB	BB	DD	DD	BB	DD	DD	BB	BB	BB	DD	BB	BB	BB	DD	DD	BB	DD	DD	DD	BB
chr6_13003366_13003386	BB	BB	BB	DD	DD	DD	DD	DD	DD	DD	BB	BB	BB	BB	BB	BB	DD	BB	BB	DD	DD	BB	BB	BB	DD	DD	DD	DD	BB	BB	DD	DD	BB	DD	DD	BB	BB	BB	DD	BB	BB	BB	DD	DD	BB	DD	DD	DD	BB
chr6_13008852_13008875	bu	BB	BB	UU	uu	uu	NA	uu	UU	NA	BB	BB	BB	BB	BB	BB	uu	BB	BB	uu	NA	BB	BB	BB	NA	UU	NA	NA	BB	BB	uu	NA	BB	NA	NA	BB	BB	BB	uu	BB	BB	BB	NA	NA	BB	NA	uu	NA	BB
chr6_13110723_13110755	FF	FF	NA	NA	FF	FF	FF	FF	fn	FF	FF	FF	FF	FF	FF	FF	FF	FF	fn	FF	FF	FF	NA	FF	FF	NA	FF	FF	FF	FF	NA	FF	FF	FF	FF	FF	FF	FF	FF	FF	NA	fn	FF	FF	FF	FF	FF	FF	FF
chr6_13178921_13178956	FF	FF	FF	FF	FF	FF	FF	FF	FF	FF	FF	FF	FF	FF	FF	FF	FF	FF	FF	FF	FF	FF	FF	FF	FF	FF	FF	FF	FF	FF	FF	FF	FF	FF	FF	FF	FF	FF	FF	FF	FF	FF	FF	FF	FF	FF	FF	FF	FF
chr6_13214487_13214519	FF	FF	FF	FF	NA	FF	FF	FF	FF	FF	NA	FF	FF	FF	FF	NA	FF	FF	FF	FF	FF	FF	FF	fn	FF	NA	FF	FF	NA	FF	NA	FF	FF	FF	FF	FF	FF	NA	NA	FF	FF	NN	NA	FF	FF	FF	NA	FF	NA
chr6_13218899_13218942	FF	FF	NA	fn	FF	NA	FF	NA	FF	FF	FF	FF	FF	NA	NA	NA	FF	NA	FF	FF	FF	FF	NA	FF	FF	NA	FF	NA	FF	fn	FF	NN	FF	FF	FF	NA	FF	NA	FF	FF	NA	NA	FF	FF	FF	FF	FF	FF	FF
chr6_13223989_13224018	FF	NA	FF	NA	FF	FF	FF	FF	FF	FF	NA	FF	FF	FF	NA	FF	FF	FF	FF	FF	NA	FF	fn	NA	FF	NA	NA	FF	FF	NA	NA	FF	FF	NA	FF	FF	FF	FF	FF	FF	FF	FF	FF	FF	NA	FF	FF	FF	FF
chr6_13659088_13659147	NA	NA	UU	NA	UU	UU	UU	UU	UU	UU	BB	BB	bu	BB	BB	BB	UU	BB	NA	NA	NA	BB	BB	UU	NA	UU	UU	BB	BB	NA	UU	UU	BB	UU	NA	UU	UU	BB	NA	BB	bu	BB	NA	NA	BB	UU	NA	uu	BB
chr6_13843430_13843469	DD	DD	DD	NA	DD	DD	DD	DD	DD	DD	DD	DD	NA	DD	DD	DD	DD	DD	DD	DD	BB	DD	NA	DD	DD	DD	DD	bd	DD	DD	DD	DD	BB	DD	DD	DD	DD	BB	DD	BB	BB	BB	DD	DD	BB	DD	DD	DD	BB
chr6_13933241_13933284	DD	DD	DD	NA	DD	DD	DD	DD	NA	DD	DD	DD	DD	DD	DD	DD	DD	DD	DD	DD	DD	DD	DD	DD	DD	NA	DD	DD	BB	BB	NA	DD	BB	DD	DD	DD	DD	BB	DD	BB	BB	BB	DD	DD	BB	bd	DD	NA	BB
chr6_13977476_13977519	NA	BB	BB	BB	BB	BB	BB	BB	BB	BB	BB	BB	BB	BB	BB	BB	NN	BB	BB	NA	BB	BB	BB	BB	BB	BB	BB	BB	BB	BB	BB	BB	BB	BB	BB	BB	BB	NA	BB	BB	BB	BB	BB	BB	BB	NA	NA	BB	BB
chr6_14101793_14101828	FF	FF	FF	FF	FF	FF	FF	NA	NA	FF	FF	NA	NA	FF	FF	NA	NN	FF	FF	FF	FF	FF	FF	FF	FF	NA	FF	FF	FF	FF	FF	FF	FF	fn	FF	NA	NA	NA	FF	NA	FF	FF	FF	NA	FF	NA	NA	NA	FF
chr6_14145009_14145063	DD	DD	DD	DD	DD	DD	DD	DD	DD	BB	BB	BB	BB	BB	BB	BB	DD	BB	BB	DD	DD	BB	BB	BB	NA	NA	DD	DD	BB	BB	NA	DD	BB	DD	DD	DD	DD	BB	DD	BB	BB	BB	DD	DD	BB	DD	DD	DD	BB
chr6_14219809_14219848	FF	NN	FF	NN	FF	FF	FF	NA	FF	FF	FF	NA	FF	FF	FF	FF	FF	FF	FF	FF	FF	FF	FF	FF	FF	FF	FF	NA	FF	FF	FF	FF	FF	FF	FF	fn	NA	FF	FF	FF	FF	FF	FF	FF	FF	FF	FF	FF	FF
chr6_14258270_14258313	FF	FF	FF	NA	NA	NA	FF	FF	NA	FF	NA	FF	FF	FF	FF	NA	FF	NA	FF	FF	NA	FF	FF	NA	FF	NA	FF	NA	NA	FF	NA	FF	FF	FF	FF	FF	FF	NA	FF	NA	NA	FF	FF	FF	FF	FF	FF	NA	NA
chr6_14325674_14325725	FF	FF	NA	FF	FF	FF	FF	FF	FF	NN	NN	NN	FF	FF	NN	FF	NA	FF	FF	FF	NN	FF	FF	FF	FF	NA	FF	FF	FF	NA	FF	FF	FF	FF	FF	FF	FF	FF	FF	FF	FF	FF	FF	FF	NA	FF	NA	FF	FF
chr6_14567691_14567734	FF	FF	FF	NN	NN	FF	FF	FF	FF	FF	NN	FF	NA	FF	FF	FF	NA	NA	FF	NA	FF	NA	FF	FF	FF	NA	NA	FF	FF	NA	FF	NA	FF	FF	FF	FF	FF	FF	FF	FF	NA	NA	FF	FF	FF	FF	FF	FF	FF
chr6_14866217_14866248	BB	BB	BB	BB	BB	BB	bn	BB	BB	BB	BB	BB	BB	BB	BB	BB	BB	BB	BB	BB	BB	BB	BB	BB	BB	NA	DD	DD	BB	BB	DD	DD	BB	DD	DD	DD	DD	BB	DD	BB	BB	BB	DD	DD	BB	DD	DD	DD	BB
chr6_14883155_14883206	BB	BB	BB	DD	DD	DD	DD	bd	DD	DD	BB	BB	BB	BB	DD	BB	DD	BB	BB	BB	dn	BB	BB	BB	DD	NA	DD	DD	BB	BB	DD	DD	BB	DD	DD	DD	DD	BB	DD	BB	BB	BB	DD	DD	BB	DD	DD	DD	BB
chr6_14913584_14913631	NA	FF	FF	NA	NA	FF	FF	FF	FF	FF	FF	FF	FF	FF	FF	FF	fn	FF	FF	FF	FF	NA	FF	FF	FF	FF	FF	FF	FF	FF	FF	FF	FF	FF	FF	NA	FF	NA	FF	FF	FF	FF	NA	FF	FF	fn	NA	FF	FF
chr6_14976021_14976065	NA	FF	FF	NA	NA	fn	NA	NA	FF	FF	FF	FF	NA	FF	FF	FF	FF	NA	NN	FF	FF	FF	NA	FF	FF	NA	NA	FF	FF	FF	FF	FF	FF	FF	NA	NA	FF	NA	FF	FF	NA	FF	FF	FF	FF	FF	fn	NA	fn
chr6_15129188_15129235	FF	FF	FF	FF	NA	FF	FF	FF	FF	FF	FF	FF	FF	FF	FF	FF	FF	FF	FF	FF	FF	FF	FF	NA	FF	FF	FF	FF	FF	FF	fn	FF	FF	FF	FF	FF	FF	FF	NN	FF	NA	FF	NA	NA	FF	NA	NA	FF	FF
chr6_15255112_15255151	DD	DD	DD	DD	DD	DD	DD	DD	DD	DD	DD	DD	DD	DD	DD	DD	DD	DD	DD	DD	DD	DD	DD	DD	DD	NA	dn	DD	BB	BB	DD	DD	BB	DD	DD	DD	DD	BB	DD	BB	BB	BB	DD	DD	BB	DD	DD	DD	BB
chr6_15276322_15276385	NN	BB	NA	NA	DD	DD	DD	DD	NA	NN	BB	NN	DD	BB	NA	BB	BB	bn	nn	BB	DD	NA	BB	NN	DD	NA	DD	DD	BB	NA	DD	DD	NA	DD	DD	NA	DD	BB	DD	NA	BB	BB	DD	DD	BB	DD	DD	DD	BB
chr6_15423221_15423280	FF	FF	FF	NA	FF	FF	FF	NN	FF	NA	FF	FF	NA	NA	NA	NA	FF	NA	FF	FF	NA	FF	FF	FF	FF	NA	FF	FF	FF	NA	FF	FF	FF	FF	FF	FF	FF	FF	FF	FF	NA	FF	NA	FF	FF	fn	NA	fn	NA
chr6_15532972_15533011	NA	FF	NA	NA	NA	FF	FF	NA	FF	FF	FF	FF	FF	NA	FF	NA	FF	NN	FF	FF	FF	FF	NA	FF	FF	NA	NN	FF	NA	NA	FF	FF	FF	FF	FF	FF	FF	NA	FF	FF	FF	NA	FF	FF	FF	NA	FF	FF	NA
chr6_15716292_15716323	FF	FF	FF	FF	FF	FF	FF	FF	FF	FF	FF	FF	FF	NA	FF	FF	NA	FF	FF	FF	FF	FF	FF	FF	FF	NA	FF	FF	FF	FF	FF	FF	FF	FF	NA	FF	FF	FF	FF	FF	FF	FF	FF	FF	FF	NA	FF	FF	FF
chr6_15717313_15717352	FF	FF	FF	FF	FF	FF	FF	FF	FF	FF	FF	FF	FF	FF	FF	FF	FF	FF	FF	FF	FF	FF	FF	FF	FF	FF	FF	FF	FF	FF	FF	FF	FF	FF	FF	FF	FF	FF	FF	FF	FF	NN	FF	FF	FF	FF	FF	FF	NA
chr6_15726463_15726488	FF	FF	FF	FF	FF	FF	FF	FF	FF	FF	NA	FF	FF	NA	FF	FF	NA	FF	FF	NA	FF	NA	NA	FF	FF	FF	FF	NA	FF	NA	FF	NA	FF	FF	NA	NA	FF	NN	FF	FF	FF	FF	FF	FF	FF	NA	FF	FF	FF
chr6_15752614_15752645	FF	FF	FF	NA	FF	NA	FF	FF	FF	FF	FF	NA	FF	FF	FF	FF	FF	FF	FF	NA	FF	FF	FF	FF	FF	FF	FF	FF	FF	FF	FF	FF	FF	FF	FF	FF	FF	FF	FF	FF	FF	FF	FF	FF	FF	FF	FF	FF	FF
chr6_15821862_15821917	NA	FF	FF	FF	FF	FF	FF	FF	FF	FF	FF	NN	FF	FF	FF	NA	NA	FF	FF	FF	FF	FF	NA	FF	fn	NA	NN	FF	NA	NA	NN	NN	FF	FF	FF	FF	FF	NN	NN	FF	NA	NA	FF	FF	FF	FF	NA	FF	NA
chr6_16053494_16053533	FF	NA	FF	FF	FF	FF	FF	NA	NA	NA	FF	FF	FF	FF	FF	FF	FF	FF	FF	FF	FF	FF	FF	FF	NN	NA	FF	FF	FF	FF	FF	NA	FF	FF	FF	NA	FF	FF	FF	NA	NA	FF	NA	FF	NA	FF	FF	NA	NA
chr6_16069809_16069823	BB	BB	BB	DD	DD	DD	DD	DD	DD	DD	BB	DD	DD	BB	BB	BB	DD	DD	DD	BB	DD	BB	BB	bd	DD	DD	DD	DD	BB	BB	DD	DD	BB	DD	DD	DD	DD	BB	DD	BB	BB	BB	DD	DD	BB	DD	DD	DD	BB
chr6_16135324_16135375	UU	BB	BB	UU	UU	NA	UU	BB	UU	UU	BB	UU	UU	BB	BB	BB	UU	NA	UU	UU	NA	BB	BB	BB	UU	uu	UU	UU	BB	BB	UU	UU	BB	UU	UU	UU	UU	UU	UU	BB	BB	BB	UU	NA	bu	UU	NA	UU	BB
chr6_16138431_16138466	BB	DD	BB	DD	DD	DD	DD	DD	DD	DD	BB	DD	DD	BB	BB	BB	DD	DD	DD	BB	DD	BB	BB	BB	DD	DD	DD	DD	BB	BB	DD	DD	BB	DD	DD	DD	DD	BB	DD	BB	BB	BB	DD	DD	BB	DD	DD	DD	BB
chr6_16186957_16187001	BB	BB	BB	DD	DD	DD	DD	DD	DD	DD	BB	DD	DD	BB	BB	BB	DD	DD	DD	BB	DD	BB	BB	BB	DD	DD	DD	DD	BB	BB	DD	DD	BB	DD	DD	DD	DD	BB	DD	BB	BB	BB	DD	DD	BB	DD	DD	DD	BB
chr6_16200649_16200696	DD	DD	DD	BB	BB	NN	BB	BB	BB	BB	NN	BB	BB	DD	NN	DD	bd	NA	BB	DD	bd	DD	DD	DD	BB	DD	DD	DD	NA	DD	DD	DD	DD	DD	DD	DD	DD	DD	DD	DD	BB	DD	DD	DD	DD	NA	DD	DD	DD
chr6_16216988_16217011	BB	BB	BB	DD	dd	DD	DD	dd	DD	DD	BB	DD	dd	BB	BB	BB	DD	DD	dd	BB	DD	BB	BB	BB	dd	dd	dd	DD	BB	bd	DD	DD	BB	dd	DD	DD	DD	BB	dd	BB	BB	BB	DD	DD	BB	DD	DD	DD	BB
chr6_16237456_16237475	BB	BB	BB	DD	DD	DD	DD	DD	DD	DD	BB	DD	DD	BB	BB	BB	DD	DD	DD	BB	DD	BB	BB	BB	DD	DD	DD	DD	BB	BB	DD	DD	BB	DD	DD	DD	DD	BB	DD	BB	BB	BB	DD	DD	BB	DD	DD	DD	BB
chr6_16372727_16372738	BB	BB	BB	DD	DD	DD	DD	DD	DD	DD	BB	DD	DD	BB	BB	BB	DD	DD	DD	BB	DD	BB	BB	BB	DD	DD	DD	DD	BB	BB	DD	DD	BB	DD	DD	DD	DD	BB	DD	BB	BB	BB	DD	DD	BB	DD	DD	DD	BB
chr6_16386923_16386952	BB	BB	BB	bd	DD	DD	DD	DD	DD	DD	BB	DD	DD	BB	BB	BB	DD	DD	DD	BB	DD	BB	BB	BB	DD	DD	DD	DD	BB	BB	DD	DD	BB	DD	DD	DD	DD	BB	DD	BB	BB	BB	DD	DD	BB	DD	DD	DD	BB
chr6_16589069_16589124	BB	NA	NA	NA	DD	DD	DD	NA	DD	NA	NA	DD	NA	NA	BB	BB	DD	DD	DD	bd	NA	BB	BB	BB	NA	NA	DD	DD	NA	NA	DD	DD	NA	NA	DD	DD	DD	NA	DD	NA	BB	BB	bd	DD	BB	NA	DD	NA	BB
chr6_16594979_16595022	FF	FF	FF	FF	FF	FF	FF	FF	FF	FF	FF	FF	FF	FF	NN	FF	FF	FF	FF	FF	NA	FF	FF	FF	FF	FF	NA	FF	FF	fn	FF	FF	FF	FF	FF	FF	FF	FF	FF	FF	NA	FF	FF	FF	FF	FF	FF	FF	FF
chr6_16601953_16601992	fn	FF	FF	FF	FF	NA	FF	FF	FF	FF	FF	NA	FF	FF	FF	FF	FF	FF	FF	FF	FF	FF	FF	FF	NN	FF	FF	FF	FF	FF	FF	FF	FF	FF	FF	FF	FF	FF	FF	fn	FF	FF	FF	NA	FF	FF	FF	FF	FF
chr6_16609057_16609104	bd	BB	BB	dn	DD	DD	DD	DD	DD	DD	BB	DD	DD	BB	BB	BB	DD	DD	DD	BB	NA	BB	BB	BB	DD	DD	DD	DD	BB	BB	DD	DD	BB	DD	DD	DD	DD	BB	DD	BB	BB	BB	DD	DD	BB	DD	DD	DD	BB
chr6_16612093_16612132	BB	NA	BB	NA	DD	DD	NA	DD	DD	DD	BB	DD	DD	BB	BB	BB	DD	NA	NA	NA	BB	BB	BB	BB	DD	NA	DD	NA	NA	BB	DD	DD	BB	DD	DD	DD	DD	BB	NA	BB	NA	BB	NA	DD	NA	DD	NA	DD	NA
chr6_16651562_16651609	BB	BB	BB	DD	NA	NA	DD	DD	DD	DD	BB	DD	NA	BB	BB	BB	DD	DD	NA	BB	NA	BB	NN	NA	DD	DD	DD	DD	BB	BB	dn	DD	NA	DD	DD	DD	DD	BB	DD	BB	NA	BB	DD	DD	BB	DD	DD	DD	bn
chr6_16665750_16665771	BB	BB	BB	DD	DD	DD	DD	DD	DD	DD	BB	DD	DD	BB	BB	BB	DD	DD	DD	BB	DD	BB	BB	BB	DD	DD	DD	DD	BB	BB	DD	DD	BB	DD	DD	DD	DD	BB	DD	BB	BB	BB	DD	DD	BB	DD	dn	DD	BB
chr6_16668349_16668390	BB	BB	BB	dn	DD	DD	DD	DD	DD	DD	BB	DD	DD	BB	BB	BB	DD	DD	DD	BB	BB	bn	BB	bn	DD	DD	DD	DD	BB	BB	DD	DD	BB	DD	dn	DD	DD	BB	DD	BB	BB	BB	DD	DD	BB	DD	DD	DD	BB
chr6_16723795_16723822	BB	BB	BB	DD	DD	DD	DD	DD	DD	DD	BB	DD	DD	BB	BB	BB	DD	DD	DD	BB	DD	BB	BB	BB	DD	DD	DD	DD	BB	BB	DD	DD	BB	DD	DD	DD	DD	BB	DD	BB	BB	BB	DD	DD	BB	DD	DD	DD	BB
chr6_16730199_16730248	BB	BB	BB	DD	DD	DD	DD	DD	DD	DD	BB	DD	DD	BB	BB	BB	DD	DD	DD	BB	DD	BB	BB	BB	DD	DD	DD	DD	BB	BB	DD	DD	BB	DD	DD	DD	DD	BB	DD	BB	BB	BB	DD	DD	BB	DD	DD	DD	BB
chr6_16782666_16782709	BB	BB	BB	NA	DD	NA	DD	DD	NA	dn	BB	DD	DD	BB	BB	BB	DD	DD	DD	DD	NA	BB	BB	BB	NA	DD	DD	DD	BB	BB	DD	DD	BB	DD	NN	DD	dn	BB	DD	BB	NA	BB	DD	DD	BB	DD	DD	DD	BB
chr6_16785620_16785679	BB	BB	BB	NN	NN	NN	NN	NN	NN	NN	BB	NN	NN	BB	BB	BB	NN	NN	NN	NN	NN	BB	BB	NA	NN	NN	NN	DD	BB	BB	NN	NA	BB	DD	NN	DD	DD	NA	DD	BB	NA	NA	DD	DD	NA	DD	DD	DD	BB
chr6_16814664_16814698	BB	NN	BB	NA	NA	DD	DD	NA	DD	DD	BB	DD	DD	BB	BB	BB	DD	DD	DD	DD	DD	BB	BB	BB	NA	DD	DD	DD	BB	NA	DD	NA	BB	DD	DD	NA	DD	BB	DD	BB	NA	DD	DD	DD	NA	DD	DD	DD	BB
chr6_16881109_16881150	BB	BB	BB	DD	DD	DD	DD	DD	DD	DD	BB	DD	DD	NN	BB	NA	DD	DD	DD	DD	DD	NA	BB	BB	DD	DD	NA	DD	NA	NA	DD	NA	BB	DD	DD	DD	DD	BB	DD	BB	NA	BB	DD	NA	BB	DD	DD	DD	BB
chr6_16915880_16915895	BB	BB	BB	DD	DD	DD	DD	DD	DD	DD	BB	DD	DD	BB	BB	BB	DD	DD	DD	DD	DD	BB	BB	BB	DD	DD	DD	DD	BB	BB	DD	DD	BB	DD	DD	DD	DD	BB	DD	BB	BB	BB	DD	DD	BB	DD	DD	DD	BB
chr6_16920722_16920765	DD	DD	DD	DD	DD	DD	DD	DD	DD	DD	DD	DD	DD	DD	DD	DD	DD	DD	DD	DD	DD	DD	DD	DD	DD	DD	DD	DD	DD	DD	DD	DD	BB	dn	DD	DD	DD	BB	DD	BB	BB	BB	DD	DD	BB	DD	DD	DD	BB
chr6_16939763_16939782	BB	BB	BB	DD	DD	DD	DD	DD	DD	DD	BB	DD	DD	BB	BB	BB	DD	DD	DD	DD	DD	BB	BB	BB	DD	DD	DD	DD	BB	BB	DD	DD	BB	DD	DD	DD	DD	BB	DD	BB	BB	BB	DD	DD	BB	DD	DD	DD	BB
chr6_16960129_16960173	BB	BB	BB	DD	DD	DD	DD	DD	DD	DD	BB	DD	DD	BB	BB	BB	DD	DD	DD	DD	DD	BB	BB	BB	DD	DD	DD	DD	BB	BB	DD	DD	BB	DD	DD	DD	DD	BB	DD	BB	BB	BB	DD	DD	BB	DD	DD	DD	BB
chr6_16980587_16980600	FF	FF	FF	df	df	DD	DD	df	df	df	FF	DD	df	FF	FF	FF	DD	DD	df	DD	df	FF	FF	FF	df	DD	DD	df	FF	FF	df	DD	FF	df	df	df	df	FF	df	FF	FF	FF	DD	df	FF	df	df	DD	FF
chr6_17052882_17052917	BB	BB	BB	DD	DD	NA	NN	NA	DD	DD	BB	DD	DD	BB	BB	BB	DD	DD	DD	DD	DD	BB	BB	BB	DD	NA	DD	DD	BB	BB	DD	DD	BB	NA	DD	DD	DD	BB	DD	BB	BB	BB	DD	DD	BB	NA	DD	DD	BB
chr6_17057916_17057945	BB	BB	BB	DD	DD	DD	DD	DD	DD	DD	BB	DD	DD	BB	BB	BB	DD	DD	DD	DD	DD	BB	BB	bd	DD	DD	DD	DD	BB	BB	DD	DD	BB	DD	DD	DD	DD	BB	DD	BB	BB	BB	DD	DD	BB	DD	DD	DD	BB
chr6_17115459_17115498	BB	BB	BB	DD	DD	DD	DD	DD	DD	DD	BB	DD	DD	BB	BB	BB	DD	DD	DD	DD	DD	BB	BB	bn	DD	DD	DD	DD	BB	BB	DD	DD	BB	DD	DD	dn	DD	BB	dn	BB	bn	BB	DD	DD	BB	DD	DD	DD	BB
chr6_17177596_17177615	BB	BB	BB	DD	DD	DD	DD	DD	DD	DD	BB	DD	DD	BB	BB	BB	DD	DD	DD	DD	DD	BB	BB	BB	DD	DD	DD	DD	BB	BB	DD	DD	BB	DD	DD	DD	DD	BB	DD	BB	BB	BB	DD	DD	BB	DD	DD	DD	BB
chr6_17190250_17190277	BB	BB	BB	DD	DD	DD	DD	DD	DD	DD	BB	DD	DD	BB	BB	BB	DD	DD	DD	DD	DD	BB	BB	BB	DD	DD	DD	DD	BB	BB	DD	DD	BB	DD	DD	DD	DD	BB	DD	BB	BB	BB	DD	DD	BB	DD	DD	DD	BB
chr6_17204648_17204675	BB	BB	BB	DD	DD	DD	DD	DD	DD	DD	BB	DD	DD	BB	BB	BB	DD	DD	DD	DD	DD	BB	BB	BB	DD	DD	DD	DD	BB	BB	DD	DD	BB	DD	DD	DD	DD	BB	DD	BB	BB	BB	DD	DD	BB	DD	DD	DD	BB
chr6_17218253_17218280	BB	BB	BB	UU	UU	UU	UU	UU	NA	NA	BB	UU	UU	BB	BB	BB	UU	NA	UU	UU	NA	BB	BB	BB	UU	NA	UU	UU	BB	BB	UU	UU	BB	uu	UU	UU	uu	BB	UU	BB	BB	BB	UU	NA	BB	NA	UU	UU	BB
chr6_17243933_17243954	BB	BB	BB	DD	DD	DD	DD	DD	DD	DD	BB	DD	DD	BB	BB	BB	DD	DD	DD	DD	DD	BB	BB	BB	DD	DD	DD	DD	BB	BB	DD	DD	BB	DD	DD	DD	DD	BB	DD	BB	BB	BB	DD	DD	BB	DD	DD	DD	BB
chr6_17261550_17261576	BB	BB	BB	DD	DD	DD	DD	DD	DD	DD	BB	DD	DD	BB	BB	BB	DD	DD	DD	DD	DD	BB	BB	BB	DD	DD	DD	DD	BB	BB	DD	DD	BB	DD	DD	DD	DD	BB	DD	BB	BB	BB	DD	DD	BB	DD	DD	DD	BB
chr6_17272105_17272132	BB	BB	BB	DD	DD	DD	DD	DD	DD	DD	BB	DD	DD	BB	BB	BB	DD	DD	DD	DD	DD	BB	BB	BB	DD	DD	DD	DD	BB	BB	DD	DD	BB	DD	DD	DD	DD	BB	DD	BB	NA	BB	DD	DD	BB	DD	DD	DD	BB
chr6_17346731_17346742	FF	FF	FF	df	df	df	df	df	df	df	FF	DD	df	FF	FF	FF	df	df	df	df	df	FF	FF	FF	df	df	df	df	FF	FF	df	df	FF	df	df	df	df	FF	df	FF	NA	FF	df	df	FF	df	df	df	FF
chr6_17376429_17376444	BB	BB	BB	DD	DD	DD	DD	DD	DD	DD	BB	DD	DD	BB	BB	BB	DD	DD	DD	DD	DD	BB	BB	BB	DD	DD	DD	DD	BB	BB	DD	DD	BB	DD	DD	dn	DD	BB	DD	BB	DD	BB	DD	DD	BB	DD	DD	DD	BB
chr6_17416971_17417025	BB	BB	BB	DD	DD	DD	DD	DD	DD	DD	BB	DD	DD	BB	BB	BB	DD	DD	DD	DD	DD	BB	BB	BB	DD	DD	DD	DD	BB	BB	DD	DD	BB	DD	DD	DD	dn	BB	DD	BB	DD	BB	DD	DD	BB	DD	DD	DD	BB
chr6_17473016_17473049	BB	BB	BB	dn	DD	DD	DD	DD	DD	DD	BB	DD	DD	BB	BB	BB	DD	DD	DD	DD	DD	BB	bn	BB	DD	DD	DD	DD	BB	BB	DD	DD	BB	DD	DD	DD	DD	BB	DD	BB	DD	BB	DD	DD	BB	DD	DD	DD	BB
chr6_17519828_17519842	BB	BB	BB	DD	DD	DD	DD	DD	DD	DD	BB	DD	DD	BB	BB	BB	DD	DD	DD	DD	DD	BB	BB	BB	DD	DD	DD	DD	BB	BB	dn	DD	BB	DD	DD	DD	DD	BB	DD	BB	DD	BB	DD	DD	BB	DD	DD	DD	BB
chr6_17523875_17523890	BB	BB	BB	DD	DD	DD	DD	DD	DD	DD	BB	DD	DD	BB	BB	BB	DD	DD	DD	DD	DD	BB	BB	BB	DD	DD	DD	DD	BB	BB	DD	DD	BB	DD	DD	DD	DD	BB	DD	BB	DD	BB	DD	DD	BB	DD	DD	DD	BB
chr6_17542943_17542957	BB	BB	BB	DD	DD	DD	DD	DD	DD	DD	BB	DD	DD	BB	BB	BB	DD	DD	DD	DD	DD	BB	BB	BB	DD	DD	DD	DD	BB	BB	DD	DD	BB	DD	DD	DD	DD	BB	DD	BB	DD	BB	DD	DD	BB	DD	DD	DD	BB
chr6_17544720_17544734	BB	BB	BB	DD	DD	DD	DD	DD	DD	DD	BB	DD	DD	BB	BB	BB	DD	DD	DD	DD	DD	BB	BB	BB	DD	DD	DD	DD	BB	BB	DD	DD	BB	DD	DD	DD	DD	BB	DD	BB	DD	BB	DD	DD	BB	DD	DD	DD	BB
chr6_17545160_17545171	BB	BB	BB	DD	DD	DD	DD	DD	DD	DD	BB	DD	DD	BB	BB	BB	DD	DD	DD	DD	DD	BB	BB	BB	DD	DD	DD	DD	BB	BB	DD	DD	BB	DD	DD	DD	DD	BB	DD	BB	DD	BB	DD	DD	BB	DD	DD	DD	BB
chr6_17554475_17554504	BB	BB	BB	DD	DD	DD	DD	DD	DD	DD	BB	DD	DD	BB	BB	BB	DD	DD	DD	DD	DD	BB	bn	bn	DD	DD	DD	DD	BB	BB	DD	DD	bn	DD	DD	DD	DD	BB	DD	BB	DD	BB	DD	DD	BB	DD	DD	DD	BB
chr6_17554761_17554776	BB	BB	BB	DD	DD	DD	DD	DD	DD	DD	BB	DD	DD	BB	BB	BB	DD	DD	DD	DD	DD	BB	BB	BB	DD	DD	DD	DD	BB	BB	DD	DD	BB	DD	DD	DD	DD	BB	DD	BB	DD	BB	DD	DD	BB	DD	DD	DD	BB
chr6_17566249_17566260	BB	BB	BB	DD	DD	DD	DD	DD	DD	DD	BB	DD	DD	BB	BB	BB	DD	DD	DD	DD	DD	BB	BB	BB	DD	DD	DD	DD	BB	BB	DD	DD	BB	DD	DD	DD	DD	BB	DD	BB	DD	BB	DD	DD	BB	DD	DD	DD	BB
chr6_17615860_17615899	BB	BB	BB	DD	NA	NA	DD	NA	DD	DD	BB	DD	DD	BB	BB	BB	DD	NA	DD	DD	NA	BB	BB	BB	DD	NA	DD	DD	BB	BB	DD	DD	BB	DD	DD	DD	DD	BB	DD	BB	DD	BB	DD	DD	BB	NA	DD	DD	BB
chr6_17622076_17622091	BB	BB	BB	DD	dn	DD	dn	DD	DD	DD	BB	DD	DD	BB	BB	BB	DD	DD	DD	DD	DD	BB	BB	BB	DD	dn	dn	dn	BB	BB	DD	DD	BB	DD	DD	DD	DD	BB	DD	BB	DD	BB	dn	DD	BB	DD	DD	DD	BB
chr6_17630570_17630587	BB	BB	BB	DD	DD	DD	DD	DD	DD	bd	BB	DD	DD	BB	BB	BB	DD	DD	DD	DD	bd	BB	BB	BB	DD	DD	DD	DD	BB	BB	DD	DD	BB	DD	bd	bd	DD	BB	DD	BB	bd	BB	bd	DD	BB	DD	bd	DD	BB
chr6_17637475_17637486	BB	BB	BB	DD	DD	DD	DD	DD	DD	DD	BB	DD	DD	BB	BB	BB	DD	DD	DD	DD	DD	BB	BB	BB	DD	DD	DD	DD	BB	BB	DD	DD	BB	DD	DD	DD	DD	BB	DD	BB	DD	BB	DD	DD	BB	DD	DD	DD	BB
chr6_17643962_17643977	BB	BB	BB	DD	DD	DD	DD	DD	DD	DD	BB	DD	DD	BB	BB	BB	DD	DD	DD	DD	DD	BB	BB	BB	DD	DD	DD	DD	BB	BB	DD	DD	BB	DD	DD	DD	DD	BB	DD	BB	DD	BB	DD	DD	BB	DD	DD	DD	BB
chr6_17652566_17652577	BB	BB	BB	DD	DD	DD	DD	DD	DD	DD	BB	DD	DD	BB	BB	BB	DD	DD	DD	DD	DD	BB	BB	BB	DD	DD	DD	DD	BB	BB	DD	DD	BB	DD	DD	DD	DD	BB	DD	BB	DD	BB	DD	DD	BB	DD	DD	DD	BB
chr6_17655694_17655717	BB	BB	BB	DD	DD	DD	DD	DD	DD	DD	BB	DD	DD	BB	BB	BB	DD	DD	DD	DD	DD	BB	BB	BB	DD	DD	DD	DD	BB	BB	DD	DD	BB	DD	DD	DD	DD	BB	DD	BB	DD	BB	DD	DD	BB	DD	DD	DD	BB
chr6_17670467_17670490	BB	BB	BB	DD	DD	DD	DD	DD	DD	DD	BB	DD	DD	BB	BB	BB	DD	DD	DD	DD	DD	BB	BB	BB	DD	DD	DD	DD	BB	BB	DD	DD	BB	DD	DD	DD	DD	BB	DD	BB	DD	BB	DD	DD	BB	DD	DD	DD	BB
chr6_17683002_17683033	BB	BB	BB	DD	DD	DD	DD	DD	DD	DD	BB	DD	DD	BB	BB	BB	DD	DD	DD	DD	DD	BB	BB	BB	DD	DD	DD	DD	BB	BB	DD	DD	BB	DD	DD	DD	DD	BB	DD	BB	DD	BB	DD	DD	BB	DD	DD	DD	BB
chr6_17684722_17684771	BB	BB	BB	DD	DD	DD	DD	DD	DD	DD	BB	DD	DD	BB	BB	BB	DD	DD	DD	DD	DD	BB	BB	BB	DD	DD	DD	DD	BB	BB	DD	DD	BB	DD	DD	DD	DD	BB	DD	BB	DD	BB	DD	DD	BB	DD	DD	DD	BB
chr6_17686238_17686265	BB	BB	BB	DD	DD	DD	DD	DD	DD	DD	BB	DD	DD	BB	BB	BB	DD	DD	DD	DD	DD	BB	BB	BB	DD	DD	DD	DD	BB	BB	DD	DD	BB	DD	DD	DD	DD	BB	DD	BB	DD	BB	DD	DD	BB	DD	DD	DD	BB
chr6_17688026_17688037	BB	BB	BB	dn	DD	dd	dd	dd	DD	dd	BB	DD	dd	BB	BB	BB	DD	dd	DD	dd	dd	BB	BB	BB	dd	DD	dd	dd	BB	BB	DD	dd	BB	dd	DD	dd	dd	BB	dn	BB	dd	BB	dd	DD	BB	dd	DD	bd	BB
chr6_17694367_17694386	FF	FF	FF	df	df	df	df	df	df	df	FF	df	df	FF	FF	FF	df	df	df	df	df	FF	FF	FF	df	df	df	df	FF	FF	df	df	FF	df	df	df	df	FF	df	FF	DD	FF	df	df	FF	df	df	df	FF
chr6_17697793_17697822	BB	BB	BB	DD	DD	DD	DD	DD	DD	DD	BB	DD	DD	BB	BB	BB	DD	DD	DD	bd	DD	BB	BB	BB	DD	DD	DD	DD	BB	BB	DD	DD	BB	DD	DD	DD	DD	BB	DD	BB	DD	BB	DD	DD	BB	DD	DD	DD	BB
chr6_17717395_17717414	BB	BB	BB	DD	DD	DD	DD	DD	DD	DD	BB	DD	DD	BB	BB	bd	DD	DD	DD	DD	DD	BB	BB	BB	DD	DD	DD	DD	BB	BB	DD	DD	BB	DD	DD	DD	DD	BB	DD	BB	DD	BB	DD	DD	BB	DD	DD	DD	BB
chr6_17753566_17753590	BB	BB	BB	DD	DD	DD	DD	DD	DD	DD	BB	DD	DD	BB	BB	BB	DD	DD	DD	DD	DD	BB	BB	BB	DD	DD	DD	DD	BB	BB	DD	DD	BB	DD	DD	DD	DD	BB	DD	BB	DD	BB	DD	DD	BB	DD	DD	DD	BB
chr6_17766885_17766900	BB	BB	BB	DD	DD	DD	DD	DD	DD	DD	BB	DD	DD	BB	BB	BB	DD	DD	DD	DD	DD	BB	BB	BB	DD	DD	DD	DD	BB	BB	DD	DD	BB	DD	DD	DD	DD	BB	DD	BB	DD	BB	DD	DD	BB	DD	DD	DD	BB
chr6_17788626_17788651	BB	BB	BB	DD	DD	DD	DD	DD	DD	DD	BB	DD	DD	BB	BB	BB	DD	DD	DD	DD	DD	BB	BB	BB	DD	DD	DD	DD	BB	BB	DD	DD	BB	DD	DD	dn	DD	BB	DD	BB	DD	BB	DD	DD	BB	DD	DD	DD	BB
chr6_17793129_17793140	FF	FF	FF	NA	FF	FF	FF	FF	FF	FF	FF	FF	NA	FF	FF	FF	FF	FF	FF	FF	fn	FF	FF	NN	FF	FF	FF	FF	FF	FF	FF	FF	FF	FF	NA	NA	FF	FF	FF	FF	FF	FF	FF	FF	FF	FF	NA	FF	NA
chr6_17793141_17793152	FF	FF	FF	FF	FF	FF	FF	FF	FF	FF	FF	FF	FF	FF	FF	FF	FF	FF	FF	FF	fn	FF	FF	NN	FF	FF	FF	FF	FF	FF	FF	FF	FF	FF	FF	NA	FF	FF	FF	FF	FF	FF	FF	FF	FF	FF	NA	FF	FF
chr6_17805842_17805874	BB	bn	BB	NA	NA	DD	DD	NA	DD	DD	NA	DD	NA	BB	BB	BB	DD	NA	DD	NA	NA	NA	BB	BB	DD	NA	DD	DD	BB	BB	DD	DD	BB	DD	NA	NA	DD	BB	DD	BB	NA	NN	DD	DD	BB	DD	DD	NA	BB
chr6_17850617_17850644	BB	BB	BB	DD	DD	DD	DD	DD	DD	DD	BB	DD	DD	BB	BB	BB	DD	DD	DD	DD	DD	BB	BB	BB	DD	DD	DD	DD	BB	BB	DD	DD	BB	DD	DD	DD	DD	BB	DD	BB	DD	BB	DD	DD	BB	DD	DD	DD	BB
chr6_17895013_17895032	BB	BB	BB	DD	DD	DD	DD	DD	DD	DD	BB	DD	DD	BB	BB	BB	DD	bd	DD	DD	DD	BB	BB	BB	DD	DD	DD	DD	BB	BB	DD	DD	BB	DD	DD	DD	DD	BB	DD	BB	DD	BB	DD	DD	BB	DD	DD	DD	BB
chr6_17899335_17899364	BB	BB	bn	DD	dn	DD	DD	DD	DD	DD	BB	dn	DD	BB	BB	BB	DD	DD	NN	DD	DD	BB	BB	BB	DD	DD	DD	DD	BB	BB	DD	DD	BB	DD	DD	DD	DD	BB	DD	BB	DD	BB	DD	DD	BB	DD	DD	DD	BB
chr6_17901927_17901959	BB	BB	BB	DD	DD	DD	DD	DD	DD	DD	BB	DD	DD	BB	BB	BB	DD	DD	DD	DD	DD	BB	BB	BB	DD	DD	DD	DD	BB	BB	DD	DD	BB	DD	DD	DD	DD	BB	DD	BB	DD	BB	DD	DD	BB	DD	DD	DD	bn
chr6_17949028_17949047	BB	BB	BB	DD	DD	DD	DD	DD	DD	DD	BB	DD	DD	BB	BB	BB	DD	DD	DD	DD	DD	BB	BB	BB	DD	DD	DD	DD	BB	BB	DD	DD	BB	DD	DD	DD	DD	BB	DD	BB	DD	BB	DD	DD	BB	DD	DD	DD	BB
chr6_17950165_17950176	BB	BB	BB	DD	DD	DD	DD	DD	DD	DD	BB	DD	DD	BB	BB	BB	DD	DD	DD	DD	DD	BB	BB	BB	DD	DD	DD	DD	BB	BB	DD	DD	BB	DD	DD	DD	DD	BB	DD	BB	DD	BB	DD	DD	BB	DD	DD	DD	BB
chr6_18019514_18019525	BB	BB	BB	DD	DD	DD	DD	DD	DD	DD	BB	DD	DD	BB	BB	BB	DD	DD	DD	DD	DD	BB	BB	BB	DD	DD	DD	DD	BB	BB	DD	DD	BB	DD	DD	DD	DD	BB	DD	BB	DD	BB	DD	DD	BB	DD	DD	DD	BB
chr6_18173397_18173414	BB	BB	BB	DD	DD	DD	DD	DD	DD	DD	BB	DD	DD	BB	BB	BB	DD	DD	DD	DD	DD	BB	BB	BB	DD	DD	DD	DD	BB	BB	DD	DD	BB	DD	DD	DD	DD	BB	bd	BB	DD	BB	DD	DD	BB	DD	DD	DD	BB
chr6_18176778_18176793	FF	FF	fn	df	df	df	df	dn	df	df	FF	df	df	FF	FF	FF	df	df	df	df	df	FF	FF	FF	df	DD	df	dn	FF	FF	df	df	FF	df	df	df	df	FF	df	FF	df	FF	dn	dn	FF	df	df	df	FF
chr6_18186836_18186887	BB	BB	NA	NA	NA	DD	DD	DD	NA	NA	BB	DD	DD	NA	BB	NA	DD	DD	DD	DD	DD	BB	BB	BB	DD	NA	DD	DD	BB	BB	DD	DD	BB	DD	DD	DD	DD	BB	NN	BB	DD	BB	DD	DD	BB	DD	DD	DD	BB
chr6_18197079_18197106	BB	BB	BB	DD	DD	DD	DD	DD	DD	DD	BB	DD	DD	BB	BB	BB	DD	DD	DD	DD	DD	BB	BB	BB	DD	DD	DD	DD	BB	BB	DD	DD	BB	DD	DD	DD	DD	BB	DD	BB	DD	BB	DD	DD	BB	DD	DD	DD	BB
chr6_18201521_18201540	BB	BB	BB	DD	DD	DD	DD	DD	DD	DD	BB	DD	DD	BB	BB	BB	DD	DD	DD	DD	DD	BB	BB	BB	DD	DD	DD	DD	BB	BB	DD	DD	BB	DD	DD	DD	DD	BB	DD	BB	DD	BB	DD	DD	BB	DD	DD	DD	BB
chr6_18204719_18204774	BB	NA	BB	DD	NA	DD	DD	DD	DD	NA	BB	DD	DD	BB	NA	BB	DD	DD	DD	DD	DD	BB	BB	BB	DD	NA	DD	DD	BB	BB	DD	NA	BB	DD	DD	DD	DD	BB	DD	BB	dn	DD	DD	DD	BB	DD	DD	NA	BB
chr6_18244362_18244373	BB	BB	BB	bd	bd	dd	bd	dd	bd	bd	BB	bd	DD	BB	BB	BB	bd	bn	bn	dd	bd	BB	BB	BB	bd	bd	bd	bd	BB	BB	bd	bd	BB	bd	dd	dn	dd	BB	bd	BB	bd	BB	dd	bd	BB	bd	bd	bd	BB
chr6_18350255_18350266	BB	BB	BB	dn	DD	DD	dn	dn	dn	DD	BB	dn	dn	BB	BB	BB	DD	DD	dn	DD	dn	BB	BB	BB	DD	DD	dn	dn	BB	BB	dn	DD	BB	DD	dn	DD	DD	BB	dn	BB	dn	BB	dn	dn	BB	dn	DD	DD	BB
chr6_18353837_18353876	BB	BB	BB	DD	DD	DD	DD	DD	DD	DD	BB	DD	DD	BB	BB	BB	DD	DD	DD	DD	DD	BB	BB	BB	DD	DD	DD	DD	BB	BB	DD	DD	BB	DD	DD	DD	DD	BB	DD	BB	DD	BB	DD	DD	BB	DD	DD	DD	BB
chr6_18367460_18367471	BB	BB	BB	DD	DD	DD	DD	DD	DD	DD	BB	DD	DD	BB	BB	BB	DD	DD	DD	DD	DD	BB	BB	BB	DD	DD	DD	DD	BB	BB	DD	DD	BB	DD	DD	DD	DD	BB	DD	BB	DD	BB	DD	DD	BB	DD	DD	DD	BB
chr6_18422215_18422254	FF	FF	FF	FF	FF	NA	FF	FF	FF	FF	FF	FF	FF	NA	FF	FF	FF	FF	FF	FF	FF	FF	FF	NA	FF	FF	FF	FF	FF	FF	FF	FF	FF	FF	FF	FF	FF	FF	FF	FF	FF	FF	FF	FF	NN	FF	FF	FF	FF
chr6_18450137_18450168	FF	FF	NA	FF	FF	FF	FF	FF	FF	FF	FF	FF	FF	FF	FF	NN	FF	FF	FF	FF	FF	FF	FF	FF	FF	NA	FF	NA	FF	FF	FF	FF	FF	FF	FF	FF	FF	FF	FF	FF	FF	FF	FF	FF	FF	FF	FF	FF	FF
chr6_18489550_18489588	FF	FF	FF	FF	FF	NA	FF	FF	FF	FF	FF	FF	FF	FF	FF	FF	FF	FF	NA	FF	FF	FF	FF	FF	FF	NA	FF	FF	FF	NA	FF	FF	FF	FF	FF	FF	FF	FF	FF	FF	NA	FF	FF	FF	FF	FF	FF	NA	FF
chr6_18529552_18529603	NA	NA	FF	FF	NA	FF	FF	FF	fn	FF	FF	FF	FF	FF	FF	FF	FF	FF	FF	FF	FF	FF	FF	FF	FF	FF	FF	NA	FF	FF	FF	NA	FF	FF	FF	FF	FF	FF	FF	FF	FF	FF	FF	FF	FF	FF	FF	FF	FF
chr6_18535253_18535294	FF	FF	FF	FF	FF	NA	fn	FF	NA	FF	FF	FF	FF	NA	NA	FF	FF	fn	FF	FF	FF	FF	FF	FF	FF	NA	FF	FF	NA	NA	fn	FF	FF	FF	FF	FF	FF	NA	FF	NA	FF	FF	FF	NN	FF	NA	FF	NA	NA
chr6_18556556_18556595	FF	FF	FF	FF	FF	FF	NA	FF	FF	FF	FF	FF	FF	FF	FF	FF	NA	FF	NA	FF	FF	FF	NA	FF	FF	FF	FF	fn	NN	FF	FF	FF	FF	FF	FF	fn	FF	FF	FF	FF	FF	FF	FF	FF	FF	FF	FF	FF	FF
chr6_18686275_18686318	BB	NN	BB	DD	bd	DD	DD	DD	DD	BB	BB	DD	DD	BB	BB	BB	DD	DD	NN	NA	BB	BB	BB	BB	DD	NA	DD	DD	BB	BB	DD	DD	BB	DD	DD	NA	DD	BB	DD	BB	DD	BB	DD	DD	NA	DD	DD	NA	BB
chr6_18756813_18756851	BB	BB	BB	DD	DD	DD	DD	DD	DD	DD	BB	DD	DD	BB	BB	BB	DD	DD	DD	DD	DD	BB	BB	BB	DD	DD	DD	DD	BB	BB	dn	DD	BB	DD	DD	DD	DD	BB	DD	BB	DD	BB	DD	DD	BB	DD	DD	DD	BB
chr6_19416606_19416665	FF	FF	FF	FF	NA	FF	NA	FF	FF	NA	FF	FF	fn	FF	FF	FF	FF	NN	NN	NN	FF	FF	fn	FF	FF	FF	FF	FF	NA	FF	FF	NA	FF	FF	FF	NN	NA	NA	NA	FF	FF	FF	NA	FF	FF	FF	FF	FF	FF
chr6_19514425_19514464	FF	FF	FF	FF	FF	FF	FF	FF	FF	FF	NN	FF	NA	FF	FF	FF	FF	FF	FF	FF	FF	FF	FF	FF	FF	FF	FF	FF	FF	FF	FF	FF	FF	FF	NA	FF	FF	FF	FF	FF	FF	FF	FF	NA	FF	NA	FF	FF	NA
chr6_19595384_19595407	FF	FF	NN	FF	FF	FF	FF	FF	NA	FF	FF	FF	FF	FF	FF	FF	FF	FF	FF	FF	FF	FF	FF	FF	FF	FF	FF	FF	FF	FF	FF	FF	FF	FF	FF	FF	FF	FF	FF	FF	FF	FF	FF	FF	FF	FF	FF	FF	FF
chr6_19626890_19626921	FF	FF	FF	NA	NA	FF	FF	FF	FF	NA	FF	FF	NA	NA	FF	FF	FF	FF	FF	FF	FF	FF	NA	NA	FF	FF	FF	NA	FF	NA	FF	FF	FF	FF	FF	FF	FF	FF	FF	FF	NA	NA	NA	FF	FF	FF	FF	NA	FF
chr6_19690518_19690549	fn	FF	FF	FF	FF	FF	FF	FF	FF	FF	FF	FF	FF	NN	FF	FF	FF	FF	FF	NA	FF	FF	FF	FF	FF	FF	FF	FF	FF	FF	FF	FF	FF	FF	FF	FF	FF	FF	FF	FF	FF	FF	FF	FF	FF	FF	FF	FF	FF
chr6_20051498_20051517	FF	FF	FF	NA	NA	FF	FF	FF	FF	FF	NA	FF	FF	FF	FF	NN	FF	FF	FF	FF	FF	FF	FF	FF	FF	FF	FF	FF	NA	FF	FF	FF	NA	FF	FF	FF	FF	FF	FF	FF	FF	FF	FF	FF	NA	FF	FF	FF	FF
chr6_20075288_20075315	NA	BB	BB	NA	DD	NN	DD	DD	NA	DD	BB	NA	DD	BB	BB	BB	DD	DD	DD	dn	DD	BB	BB	BB	NA	NA	DD	NA	NA	BB	DD	NA	BB	DD	DD	DD	DD	NA	NA	NA	DD	BB	DD	DD	BB	NA	DD	DD	bn
chr6_20254213_20254236	FF	FF	FF	FF	FF	FF	FF	FF	FF	FF	FF	FF	FF	FF	FF	FF	FF	FF	FF	FF	FF	FF	FF	FF	FF	FF	FF	FF	FF	FF	FF	FF	NN	FF	FF	FF	FF	FF	FF	FF	FF	FF	FF	FF	FF	FF	FF	FF	FF
chr6_20324468_20324507	NA	FF	FF	FF	FF	FF	FF	FF	FF	FF	FF	FF	FF	FF	FF	FF	FF	FF	FF	FF	NA	FF	FF	NN	FF	FF	FF	FF	FF	FF	FF	FF	FF	FF	FF	FF	FF	FF	FF	FF	FF	FF	FF	FF	FF	FF	FF	FF	FF
chr6_20358997_20359044	BB	BB	DD	NA	NA	DD	DD	DD	DD	NA	DD	DD	DD	dn	BB	DD	DD	DD	DD	DD	BB	DD	BB	DD	DD	DD	DD	DD	DD	DD	DD	DD	BB	DD	DD	BB	DD	BB	DD	BB	DD	BB	DD	DD	BB	DD	DD	BB	BB
chr6_20439778_20439825	FF	NA	FF	FF	FF	NA	FF	FF	FF	FF	NA	FF	FF	FF	NN	FF	NA	NA	NA	FF	FF	FF	NA	FF	NA	NA	FF	NA	FF	NA	NA	fn	FF	FF	FF	NA	FF	FF	FF	FF	NA	NA	FF	FF	FF	NA	FF	FF	FF
chr6_20474138_20474155	BB	BB	BB	BB	BB	BB	BB	BB	BB	BB	BB	BB	BB	BB	BB	BB	BB	BB	BB	BB	BB	BB	BB	BB	BB	DD	BB	DD	BB	NA	BB	BB	BB	DD	DD	DD	DD	BB	DD	BB	DD	BB	BB	DD	BB	DD	DD	NA	BB
chr6_20498601_20498632	FF	FF	FF	FF	FF	FF	FF	FF	FF	FF	FF	FF	FF	FF	FF	FF	FF	FF	FF	FF	FF	FF	FF	FF	NA	FF	FF	FF	FF	FF	FF	FF	FF	FF	FF	FF	FF	FF	FF	FF	FF	FF	FF	FF	FF	FF	FF	FF	FF
chr6_20649406_20649449	FF	FF	FF	FF	FF	FF	FF	FF	FF	FF	fn	FF	FF	FF	FF	FF	FF	FF	FF	FF	NA	NA	FF	FF	FF	NA	FF	FF	FF	NA	FF	FF	FF	FF	FF	FF	FF	FF	FF	FF	NA	FF	FF	FF	FF	FF	NA	FF	FF
chr6_20656071_20656122	NA	BB	BB	DD	DD	DD	DD	DD	DD	DD	BB	DD	NA	BB	BB	BB	DD	NA	NA	DD	NA	DD	BB	BB	DD	DD	DD	DD	BB	BB	DD	DD	BB	DD	DD	DD	DD	BB	DD	BB	DD	BB	DD	DD	BB	BB	DD	DD	BB
chr6_20663917_20663982	FF	FF	FF	FF	FF	FF	FF	FF	FF	FF	NA	FF	FF	FF	FF	FF	FF	NA	NA	FF	NA	FF	FF	fn	FF	NA	FF	NA	FF	NA	FF	FF	NA	FF	NA	FF	FF	FF	FF	FF	FF	NA	FF	NN	FF	NA	FF	FF	NA
chr6_20841262_20841305	FF	FF	FF	NA	FF	FF	NA	FF	FF	FF	NA	NA	NA	FF	FF	FF	FF	FF	FF	FF	FF	FF	FF	NA	FF	FF	FF	FF	FF	FF	FF	FF	NA	FF	FF	FF	FF	FF	FF	FF	FF	FF	FF	FF	FF	NA	FF	FF	FF
chr6_20858832_20858864	FF	FF	FF	FF	FF	NA	FF	FF	FF	FF	FF	FF	FF	FF	FF	FF	FF	FF	FF	FF	FF	NA	NA	FF	FF	NA	FF	FF	FF	FF	FF	FF	FF	NA	FF	FF	FF	FF	FF	FF	FF	FF	FF	FF	FF	NA	FF	FF	FF
chr6_20944399_20944450	NA	BB	BB	NA	DD	DD	DD	DD	dn	DD	BB	DD	DD	NN	BB	BB	DD	NA	DD	DD	DD	BB	NA	NA	DD	NA	DD	DD	BB	BB	DD	NA	DD	DD	DD	DD	DD	BB	DD	NA	DD	BB	DD	DD	NA	NA	DD	DD	NA
chr6_20991310_20991349	FF	FF	FF	FF	FF	FF	FF	FF	FF	FF	FF	FF	FF	FF	NN	FF	FF	FF	FF	FF	NA	fn	FF	FF	FF	FF	FF	FF	FF	NA	FF	FF	FF	FF	FF	FF	FF	FF	FF	FF	NA	FF	FF	FF	FF	FF	FF	FF	NA
chr6_21059710_21059741	NN	FF	FF	FF	FF	FF	FF	FF	FF	FF	FF	FF	NA	FF	FF	FF	FF	FF	NA	FF	FF	FF	FF	FF	FF	FF	FF	NA	FF	FF	FF	FF	FF	FF	FF	FF	FF	FF	FF	NA	FF	FF	FF	FF	FF	FF	FF	FF	FF
chr6_21117373_21117428	NA	BB	BB	DD	NA	DD	DD	DD	DD	DD	BB	DD	NA	NA	NA	BB	DD	DD	DD	NA	NA	BB	BB	BB	DD	NA	dn	NA	BB	BB	DD	NA	BB	DD	DD	DD	DD	NN	DD	NA	NA	BB	DD	DD	BB	DD	NA	DD	NA
chr6_21212165_21212242	DD	DD	BB	DD	DD	DD	DD	DD	DD	DD	DD	DD	DD	DD	DD	DD	DD	NA	DD	DD	DD	DD	BB	NA	DD	DD	DD	DD	DD	DD	DD	DD	DD	DD	DD	DD	DD	BB	DD	DD	DD	BB	DD	DD	DD	DD	DD	DD	DD
chr6_21245438_21245477	FF	FF	FF	FF	FF	FF	FF	FF	FF	NA	FF	FF	FF	FF	FF	FF	FF	FF	FF	FF	FF	FF	FF	FF	FF	FF	FF	FF	FF	FF	FF	FF	FF	FF	NA	FF	NN	FF	FF	FF	FF	FF	FF	FF	FF	FF	FF	FF	FF
chr6_21314871_21314918	BB	BB	BB	DD	DD	DD	NA	NA	DD	NA	BB	NA	DD	BB	BB	BB	DD	BB	NN	bd	NA	bd	BB	bd	DD	DD	DD	NA	NA	NA	NA	DD	BB	NN	NA	DD	NA	BB	NA	NA	DD	BB	DD	DD	NA	DD	DD	NA	BB
chr6_21316812_21316859	NA	UU	UU	DD	DD	DD	DD	DD	DD	DD	UU	DD	DD	UU	UU	UU	DD	DD	DD	DD	DD	UU	UU	UU	DD	DD	DD	DD	DD	UU	DD	DD	UU	DD	DD	DD	DD	UU	DD	NA	DD	NA	DD	DD	UU	DD	DD	DD	UU
chr6_21362084_21362131	DD	DD	DD	DD	DD	DD	DD	DD	DD	DD	DD	DD	DD	DD	DD	DD	DD	NA	DD	DD	DD	DD	DD	DD	DD	DD	DD	DD	BB	BB	DD	DD	BB	DD	DD	DD	DD	BB	DD	BB	DD	BB	DD	DD	BB	DD	DD	DD	bn
chr6_21650213_21650240	FF	FF	FF	NA	FF	FF	FF	FF	FF	FF	FF	FF	FF	FF	FF	FF	FF	fn	FF	FF	NA	FF	FF	FF	FF	NA	FF	FF	FF	FF	FF	FF	FF	FF	FF	FF	FF	FF	FF	FF	NA	FF	FF	FF	NA	FF	FF	FF	FF
chr6_21660480_21660527	FF	FF	NA	FF	FF	fn	FF	FF	FF	fn	FF	NA	FF	FF	FF	FF	FF	FF	FF	FF	FF	FF	NA	FF	FF	NA	FF	FF	FF	FF	FF	FF	FF	NA	FF	NA	FF	FF	FF	FF	FF	FF	FF	FF	FF	FF	NA	FF	NA
chr6_21678902_21678941	NA	FF	FF	NA	FF	FF	FF	FF	FF	FF	FF	FF	FF	FF	FF	FF	FF	FF	FF	FF	FF	FF	FF	FF	FF	FF	FF	FF	FF	FF	FF	FF	FF	FF	NN	FF	FF	FF	FF	NA	FF	FF	FF	FF	FF	FF	FF	FF	FF
chr6_21683021_21683056	BB	NA	NA	DD	DD	DD	DD	DD	DD	DD	NA	DD	DD	DD	BB	BB	DD	DD	DD	DD	DD	BB	BB	BB	DD	DD	BB	DD	BB	BB	DD	DD	BB	DD	DD	DD	DD	BB	DD	BB	NA	BB	DD	DD	BB	DD	DD	DD	BB
chr6_21825028_21825060	FF	FF	FF	FF	FF	FF	FF	FF	FF	FF	FF	FF	FF	FF	NA	NA	NN	FF	FF	NA	FF	FF	FF	FF	FF	FF	FF	FF	FF	FF	FF	NA	FF	FF	FF	FF	FF	FF	FF	FF	FF	FF	NA	FF	FF	FF	FF	FF	FF
chr6_21987361_21987404	FF	FF	fn	NA	NA	NA	NA	FF	FF	NN	FF	FF	NA	FF	FF	FF	FF	FF	FF	FF	NN	FF	FF	NA	FF	FF	FF	FF	FF	NA	FF	FF	FF	FF	FF	FF	FF	FF	FF	FF	FF	FF	FF	FF	NA	FF	FF	FF	FF
chr6_21997920_21997975	FF	NA	FF	NA	NA	FF	FF	FF	NN	FF	NA	FF	FF	FF	FF	FF	FF	FF	NA	FF	NA	FF	FF	NA	FF	NA	FF	FF	FF	FF	NA	FF	NA	NA	NN	FF	FF	FF	NA	FF	fn	FF	FF	FF	NA	NA	FF	FF	NA
chr6_22044376_22044430	FF	FF	NA	FF	FF	FF	fn	FF	FF	fn	FF	FF	FF	NA	FF	FF	FF	FF	FF	FF	FF	NA	FF	NA	FF	NA	NA	FF	FF	NA	FF	FF	FF	NA	NA	FF	FF	FF	FF	FF	FF	NA	FF	FF	FF	FF	FF	FF	NA
chr6_22065015_22065066	NA	FF	FF	NA	FF	FF	NA	fn	NA	FF	FF	FF	FF	FF	NA	FF	FF	FF	FF	fn	FF	NA	NA	FF	FF	NA	FF	FF	FF	NN	FF	NA	FF	NA	NA	FF	FF	FF	FF	FF	NA	FF	FF	FF	FF	NA	NA	FF	NA
chr6_22095787_22095831	NA	BB	BB	BB	NA	DD	dn	NA	NA	DD	BB	NA	NA	DD	BB	BB	DD	NA	DD	DD	NA	BB	NA	BB	DD	NA	BB	NA	BB	NA	NA	NA	BB	DD	DD	NA	DD	NA	DD	BB	BB	BB	BB	NN	BB	NA	NA	DD	BB
chr6_22219950_22219997	FF	FF	NN	FF	FF	FF	FF	FF	FF	NA	NA	FF	FF	NA	FF	FF	FF	NA	FF	FF	NA	FF	FF	FF	FF	FF	FF	FF	FF	FF	FF	FF	FF	FF	NA	FF	NA	FF	FF	fn	NA	FF	FF	FF	FF	FF	FF	FF	FF
chr6_22275777_22275820	FF	NN	FF	FF	FF	NA	fn	FF	FF	FF	FF	FF	NA	NA	FF	FF	fn	FF	FF	FF	FF	NA	FF	FF	FF	NA	FF	fn	FF	NA	NA	FF	NA	NA	NA	FF	FF	FF	FF	FF	NA	FF	FF	FF	FF	NA	FF	FF	FF
chr6_22283876_22283915	FF	FF	FF	FF	FF	FF	FF	FF	FF	NN	FF	FF	NA	FF	FF	FF	FF	FF	NN	FF	FF	FF	FF	FF	NA	NA	FF	FF	FF	NA	FF	FF	NA	FF	NA	NA	FF	NA	FF	FF	FF	FF	FF	FF	FF	FF	NA	FF	FF
chr6_22418117_22418152	FF	FF	FF	FF	FF	NA	FF	FF	FF	FF	FF	FF	FF	FF	FF	FF	FF	FF	FF	FF	FF	FF	FF	FF	FF	NA	FF	FF	FF	FF	FF	FF	FF	FF	FF	FF	FF	FF	NA	FF	FF	FF	FF	FF	FF	FF	FF	FF	FF
chr6_22466608_22466643	FF	FF	FF	FF	FF	FF	FF	FF	FF	FF	FF	FF	NA	FF	FF	FF	FF	FF	NA	FF	FF	FF	FF	FF	NA	FF	FF	FF	FF	FF	FF	FF	FF	FF	FF	FF	FF	FF	FF	FF	FF	FF	FF	NA	FF	NN	FF	FF	FF
chr6_22527319_22527374	NA	FF	FF	FF	fn	NA	NN	NA	NN	FF	FF	NA	FF	FF	FF	FF	NA	NA	FF	FF	FF	FF	FF	FF	NA	NA	FF	FF	FF	NA	FF	NA	NA	FF	FF	FF	FF	FF	FF	FF	FF	FF	FF	FF	FF	NA	NA	NA	NA
chr6_22597440_22597475	BB	BB	BB	BB	NA	NA	UU	BB	BB	BB	BB	NA	BB	BB	BB	BB	BB	NA	BB	BB	BB	BB	BB	BB	BB	NA	BB	BB	BB	BB	BB	BB	BB	BB	BB	NA	BB	BB	BB	BB	BB	BB	BB	NA	BB	NA	NA	BB	BB
chr6_22861025_22861076	BB	BB	BB	DD	DD	DD	DD	DD	DD	DD	BB	DD	DD	DD	BB	BB	DD	DD	DD	DD	DD	BB	BB	BB	DD	DD	BB	DD	BB	BB	DD	DD	BB	DD	DD	DD	DD	BB	DD	BB	BB	DD	BB	DD	BB	DD	DD	DD	BB
chr6_22912178_22912204	FF	NA	FF	FF	FF	FF	FF	FF	FF	FF	FF	NA	FF	FF	FF	FF	FF	FF	FF	FF	FF	NA	FF	FF	FF	NA	FF	FF	FF	FF	FF	FF	FF	FF	FF	FF	FF	FF	FF	FF	NA	FF	FF	FF	FF	FF	NA	FF	FF
chr6_22995847_22995888	FF	FF	FF	FF	FF	NA	FF	FF	FF	FF	FF	FF	FF	FF	FF	FF	FF	FF	FF	FF	FF	FF	FF	FF	FF	FF	FF	FF	fn	FF	FF	FF	FF	FF	FF	NA	FF	FF	FF	NA	FF	NA	FF	FF	FF	FF	FF	FF	FF
chr6_22999016_22999060	DD	BB	BB	DD	DD	DD	DD	DD	NA	NN	BB	DD	DD	DD	BB	NA	DD	DD	DD	DD	DD	BB	BB	BB	DD	NA	BB	NA	BB	BB	DD	DD	BB	DD	dn	DD	DD	BB	DD	BB	NA	DD	BB	DD	BB	DD	DD	DD	BB
chr6_23025873_23025932	NA	FF	FF	DD	DD	NA	DD	DD	df	NA	FF	NA	DD	NA	FF	df	NA	NA	DD	NA	NN	fn	FF	NA	FF	NA	FF	DD	NA	FF	df	df	FF	DD	DD	NA	DD	FF	NA	FF	NA	NA	FF	df	FF	DD	DD	df	FF
chr6_23150323_23150374	FF	FF	FF	FF	FF	NA	FF	FF	FF	FF	FF	FF	FF	FF	FF	NA	FF	FF	FF	NA	FF	FF	FF	FF	FF	NA	FF	FF	FF	FF	FF	FF	FF	NA	FF	FF	FF	FF	FF	FF	FF	NA	FF	FF	FF	FF	FF	FF	FF
chr6_23282673_23282724	NA	NA	bn	NA	NA	NA	DD	DD	DD	DD	BB	NA	NN	DD	BB	NA	DD	DD	DD	DD	DD	BB	bn	BB	DD	DD	BB	dn	NA	BB	DD	DD	BB	DD	DD	DD	DD	BB	DD	BB	NA	DD	BB	DD	NA	DD	DD	DD	BB
chr6_23426530_23426565	FF	NA	FF	FF	FF	FF	FF	FF	NA	FF	FF	FF	FF	NA	NA	FF	FF	FF	NA	FF	FF	FF	FF	FF	FF	NA	FF	FF	FF	FF	FF	FF	FF	FF	FF	FF	FF	NA	FF	FF	FF	FF	FF	FF	FF	FF	FF	FF	FF
chr6_23615706_23615737	FF	FF	FF	FF	FF	NA	FF	FF	FF	FF	FF	FF	FF	FF	FF	FF	FF	NA	FF	FF	NA	FF	FF	FF	FF	FF	FF	FF	FF	FF	FF	FF	FF	NA	FF	FF	FF	FF	FF	FF	NA	FF	FF	FF	FF	NN	FF	FF	NA
chr6_23681457_23681504	NA	BB	BB	DD	DD	nn	DD	BB	DD	DD	BB	DD	NA	DD	BB	NA	DD	BB	BB	bd	DD	BB	BB	BB	DD	DD	BB	NA	BB	BB	DD	DD	BB	NN	DD	DD	dn	BB	BB	BB	NA	BB	BB	DD	NA	NA	DD	DD	NA
chr6_23887106_23887145	FF	FF	NA	FF	FF	NN	FF	FF	FF	FF	NA	FF	NA	FF	FF	FF	FF	FF	FF	NN	FF	FF	FF	FF	FF	NA	FF	NA	FF	NA	FF	FF	FF	FF	FF	FF	FF	FF	FF	FF	NA	FF	FF	FF	FF	FF	FF	FF	NA
chr6_24000216_24000265	FF	FF	FF	FF	FF	NA	FF	NA	FF	FF	FF	FF	FF	FF	FF	FF	FF	FF	FF	FF	FF	FF	FF	FF	FF	FF	FF	FF	FF	FF	FF	FF	FF	FF	FF	FF	FF	FF	FF	FF	NA	FF	FF	FF	FF	NA	FF	FF	FF
chr6_24047789_24047843	BB	BB	BB	BB	BB	BB	BB	BB	BB	UU	BB	BB	BB	BB	BB	BB	BB	BB	BB	BB	BB	BB	BB	BB	BB	NA	BB	BB	BB	BB	BB	BB	BB	UU	BB	BB	BB	BB	BB	BB	BB	BB	BB	BB	BB	NA	BB	BB	BB
chr6_24130817_24130836	BB	BB	BB	DD	DD	DD	DD	DD	DD	DD	BB	DD	BB	DD	BB	BB	DD	BB	BB	DD	DD	BB	BB	BB	DD	DD	BB	DD	DD	BB	DD	DD	BB	DD	DD	DD	DD	BB	BB	BB	BB	BB	BB	DD	BB	DD	DD	DD	BB
chr6_24139353_24139366	BB	BB	BB	DD	DD	DD	DD	DD	DD	DD	BB	DD	BB	DD	BB	BB	DD	BB	BB	DD	DD	BB	BB	BB	DD	DD	BB	DD	DD	BB	DD	DD	BB	DD	DD	DD	DD	BB	BB	BB	BB	BB	BB	DD	BB	DD	DD	DD	BB
chr6_24143196_24143222	BB	BB	BB	DD	DD	DD	DD	DD	DD	DD	BB	DD	BB	DD	BB	BB	DD	BB	BB	DD	DD	BB	BB	BB	DD	DD	BB	DD	DD	BB	DD	DD	BB	DD	DD	DD	DD	BB	BB	BB	BB	BB	BB	DD	BB	DD	DD	DD	BB
chr6_24198635_24198646	BB	BB	BB	DD	DD	DD	DD	DD	DD	DD	BB	DD	BB	DD	BB	BB	DD	BB	BB	DD	DD	BB	BB	BB	DD	DD	BB	DD	DD	BB	DD	DD	BB	DD	DD	DD	DD	BB	BB	BB	BB	BB	BB	DD	BB	DD	DD	DD	BB
chr6_24200738_24200757	BB	BB	BB	DD	DD	DD	DD	DD	DD	DD	BB	DD	BB	DD	BB	BB	DD	BB	BB	DD	DD	BB	BB	BB	DD	DD	BB	DD	DD	BB	DD	DD	BB	DD	DD	DD	DD	BB	BB	BB	BB	BB	BB	DD	BB	DD	DD	DD	BB
chr6_24230134_24230166	BB	BB	BB	DD	DD	DD	DD	DD	DD	DD	BB	DD	BB	DD	BB	BB	DD	BB	BB	DD	DD	BB	BB	BB	DD	DD	BB	DD	DD	BB	DD	DD	bn	DD	DD	DD	DD	BB	BB	BB	BB	BB	BB	DD	BB	DD	DD	DD	BB
chr6_24338589_24338628	BB	BB	BB	DD	DD	DD	DD	DD	DD	DD	BB	DD	BB	DD	BB	BB	DD	BB	BB	DD	DD	BB	BB	BB	DD	DD	BB	DD	DD	BB	DD	DD	BB	DD	DD	DD	DD	BB	BB	BB	BB	BB	BB	DD	BB	DD	DD	DD	BB
chr6_24349084_24349098	BB	BB	BB	DD	DD	DD	DD	DD	DD	DD	BB	DD	BB	DD	BB	BB	DD	BB	BB	DD	DD	BB	BB	BB	DD	DD	BB	DD	DD	BB	DD	DD	BB	DD	DD	DD	DD	BB	BB	BB	BB	BB	BB	DD	BB	DD	DD	DD	BB
chr6_24361668_24361703	UU	UU	UU	DD	DD	DD	DD	DD	DD	DD	UU	DD	UU	DD	UU	UU	DD	NA	UU	DD	DD	UU	UU	uu	DD	DD	UU	DD	DD	NA	DD	DD	UU	DD	DD	DD	DD	UU	uu	UU	NA	UU	UU	DD	UU	DD	DD	DD	UU
chr6_24374882_24374895	BB	BB	BB	DD	DD	DD	bd	DD	DD	DD	BB	DD	BB	DD	BB	BB	DD	BB	BB	DD	DD	BB	BB	BB	DD	DD	BB	DD	DD	BB	DD	DD	BB	DD	DD	DD	DD	BB	BB	BB	BB	BB	BB	DD	BB	DD	DD	DD	BB
chr6_24378946_24378957	BB	BB	BB	DD	DD	DD	DD	DD	DD	DD	BB	DD	BB	DD	BB	BB	DD	BB	BB	DD	DD	BB	BB	BB	DD	DD	BB	DD	DD	BB	DD	DD	BB	DD	DD	DD	DD	BB	BB	BB	BB	BB	BB	DD	BB	DD	DD	DD	BB
chr6_24446624_24446647	BB	BB	BB	DD	DD	DD	DD	DD	DD	DD	BB	DD	BB	DD	BB	BB	DD	BB	BB	DD	DD	BB	BB	BB	DD	DD	BB	DD	DD	BB	DD	DD	BB	DD	DD	DD	DD	BB	BB	BB	BB	BB	BB	DD	BB	DD	DD	DD	BB
chr6_24517633_24517660	BB	BB	BB	DD	DD	dn	DD	DD	DD	DD	BB	DD	BB	DD	BB	BB	DD	BB	BB	DD	DD	BB	BB	BB	DD	DD	BB	DD	DD	BB	DD	DD	BB	DD	DD	DD	DD	BB	BB	BB	BB	BB	BB	DD	BB	DD	DD	DD	BB
chr6_24547857_24547872	BB	BB	BB	DD	DD	DD	DD	DD	DD	DD	BB	DD	BB	DD	BB	BB	DD	BB	BB	DD	DD	BB	BB	BB	DD	DD	BB	DD	DD	BB	DD	DD	BB	DD	DD	DD	DD	BB	DD	BB	BB	DD	BB	DD	BB	DD	DD	DD	BB
chr6_24587704_24587747	BB	BB	BB	DD	DD	DD	DD	DD	DD	DD	BB	DD	BB	DD	BB	BB	DD	BB	BB	DD	DD	BB	BB	BB	DD	DD	BB	DD	DD	BB	DD	DD	BB	DD	DD	DD	DD	BB	DD	BB	BB	DD	BB	DD	BB	DD	DD	DD	BB
chr6_24667154_24667177	BB	BB	BB	DD	DD	DD	DD	DD	DD	DD	BB	DD	BB	DD	BB	BB	DD	BB	BB	DD	DD	BB	BB	BB	DD	NA	BB	DD	DD	NA	DD	DD	BB	DD	DD	DD	NA	bn	DD	BB	NA	DD	BB	DD	BB	DD	DD	DD	BB
chr6_24696933_24696956	BB	BB	BB	DD	DD	DD	DD	DD	DD	DD	BB	DD	BB	DD	BB	BB	DD	BB	BB	DD	DD	BB	BB	BB	DD	DD	BB	DD	DD	BB	DD	DD	BB	DD	DD	DD	DD	BB	DD	BB	BB	DD	BB	DD	BB	DD	DD	DD	BB
chr6_24737325_24737372	NA	BB	BB	NN	BB	NN	BB	BB	BB	BB	BB	BB	NA	NA	BB	BB	BB	BB	BB	DD	BB	BB	BB	BB	BB	BB	BB	BB	BB	BB	BB	BB	BB	BB	BB	BB	BB	BB	BB	DD	NA	BB	NA	BB	BB	BB	BB	BB	BB
chr6_24771071_24771106	BB	BB	BB	DD	DD	DD	DD	DD	DD	DD	BB	DD	BB	DD	BB	BB	DD	BB	BB	DD	DD	BB	BB	BB	DD	DD	BB	DD	DD	BB	DD	DD	BB	DD	DD	DD	DD	BB	DD	BB	BB	DD	BB	DD	BB	DD	DD	DD	BB
chr6_24780831_24780862	BB	BB	BB	DD	DD	DD	DD	DD	DD	DD	BB	DD	BB	DD	BB	BB	DD	BB	BB	DD	DD	BB	BB	BB	DD	DD	BB	DD	DD	BB	DD	DD	BB	DD	DD	DD	DD	BB	DD	BB	BB	DD	BB	DD	BB	DD	DD	DD	BB
chr6_24781221_24781256	NA	NA	FF	df	fn	NA	df	fn	fn	df	FF	NA	FF	DD	FF	FF	NA	NA	FF	NA	NA	FF	NA	FF	df	DD	FF	NN	NA	FF	df	fn	FF	df	df	df	DD	FF	dn	FF	NA	df	FF	df	FF	DD	NA	df	NA
chr6_24799064_24799135	NA	BB	bn	NN	NN	NA	NN	NN	NA	BB	NN	NA	BB	NA	BB	NN	NN	NA	NN	NN	NN	BB	BB	BB	NN	NA	BB	NN	NN	BB	NN	NA	BB	NN	NA	NN	NN	NA	NN	BB	NN	NA	NN	NN	BB	NA	NN	bn	BB
chr6_24862614_24862649	BB	BB	BB	DD	DD	DD	DD	DD	DD	DD	BB	DD	BB	DD	BB	BB	DD	BB	BB	DD	DD	BB	BB	BB	DD	DD	BB	DD	DD	BB	DD	DD	BB	DD	DD	DD	DD	BB	DD	BB	BB	DD	BB	DD	BB	DD	DD	DD	BB
chr6_24874231_24874285	BB	BB	BB	DD	DD	DD	DD	DD	DD	DD	BB	DD	BB	DD	BB	BB	DD	BB	BB	DD	DD	BB	BB	BB	DD	DD	BB	DD	DD	DD	DD	DD	bd	DD	DD	DD	DD	BB	DD	BB	BB	DD	BB	DD	BB	DD	DD	dn	BB
chr6_24916450_24916473	BB	BB	BB	DD	DD	DD	DD	DD	DD	DD	BB	DD	BB	DD	BB	BB	DD	BB	BB	DD	DD	BB	BB	BB	DD	DD	BB	DD	DD	BB	DD	DD	BB	DD	DD	DD	DD	BB	DD	BB	BB	DD	BB	DD	BB	DD	DD	DD	BB
chr6_24967491_24967520	BB	BB	BB	DD	DD	DD	DD	DD	DD	DD	BB	DD	BB	DD	BB	BB	DD	BB	BB	DD	DD	BB	BB	BB	DD	DD	BB	DD	DD	BB	DD	DD	BB	DD	DD	DD	DD	BB	DD	BB	BB	DD	BB	DD	BB	DD	DD	DD	BB
chr6_24982183_24982227	BB	BB	BB	DD	DD	DD	DD	DD	DD	DD	BB	DD	BB	DD	BB	BB	DD	BB	BB	DD	DD	BB	BB	BB	DD	DD	BB	DD	DD	BB	DD	DD	BB	DD	DD	DD	DD	BB	DD	BB	BB	DD	BB	DD	BB	DD	DD	DD	BB
chr6_24986145_24986165	BB	BB	BB	DD	DD	DD	DD	DD	DD	DD	BB	DD	BB	DD	BB	BB	DD	BB	BB	DD	DD	BB	BB	BB	DD	DD	BB	DD	DD	BB	DD	DD	BB	DD	DD	DD	DD	BB	DD	BB	BB	DD	BB	DD	BB	DD	DD	DD	BB
chr6_25066882_25066941	NN	NA	BB	DD	DD	DD	DD	NN	DD	NA	BB	NA	NA	NA	BB	NA	DD	BB	NN	DD	DD	BB	NA	bn	DD	NA	NA	DD	NA	BB	DD	DD	BB	NA	DD	DD	DD	NA	DD	BB	NA	DD	BB	DD	bn	DD	DD	DD	BB
chr6_25083235_25083274	BB	BB	BB	DD	DD	DD	DD	DD	DD	DD	BB	DD	BB	DD	BB	BB	DD	BB	BB	DD	DD	BB	BB	BB	DD	DD	BB	DD	DD	BB	DD	DD	BB	DD	DD	DD	DD	BB	DD	BB	BB	DD	BB	DD	BB	DD	DD	DD	BB
chr6_25164495_25164519	BB	BB	BB	DD	DD	DD	DD	DD	DD	DD	BB	DD	BB	DD	BB	BB	DD	BB	BB	DD	DD	BB	BB	BB	DD	DD	BB	DD	DD	BB	DD	DD	BB	DD	DD	DD	DD	BB	DD	BB	BB	DD	BB	DD	BB	DD	DD	DD	BB
chr6_25167433_25167444	BB	BB	BB	DD	DD	DD	DD	DD	DD	DD	BB	DD	BB	DD	BB	BB	DD	BB	BB	DD	DD	BB	BB	BB	DD	DD	BB	DD	DD	BB	DD	DD	BB	DD	DD	DD	DD	BB	DD	BB	BB	DD	BB	DD	BB	DD	DD	DD	BB
chr6_25193076_25193087	BB	BB	BB	DD	DD	DD	DD	DD	DD	DD	BB	DD	BB	DD	BB	BB	DD	BB	BB	DD	DD	BB	BB	BB	DD	DD	BB	DD	DD	BB	DD	DD	BB	DD	DD	DD	DD	BB	DD	BB	BB	DD	BB	DD	BB	DD	DD	DD	BB
chr6_25207032_25207047	BB	BB	BB	DD	DD	DD	DD	DD	DD	DD	BB	DD	BB	DD	BB	BB	DD	BB	BB	DD	DD	BB	BB	BB	DD	DD	BB	DD	DD	BB	DD	DD	BB	DD	DD	DD	DD	BB	DD	BB	BB	DD	BB	DD	BB	DD	DD	DD	BB
chr6_25214096_25214113	BB	BB	BB	DD	DD	DD	DD	DD	DD	DD	BB	DD	BB	DD	BB	BB	DD	BB	BB	DD	DD	BB	BB	BB	DD	DD	BB	DD	DD	BB	DD	DD	BB	DD	DD	DD	DD	BB	DD	BB	BB	DD	BB	DD	BB	DD	DD	DD	BB
chr6_25246656_25246671	BB	BB	BB	DD	DD	DD	DD	DD	DD	DD	BB	DD	BB	DD	BB	BB	DD	BB	BB	DD	DD	BB	BB	BB	DD	DD	BB	DD	DD	BB	DD	DD	BB	DD	DD	DD	DD	BB	DD	BB	BB	DD	BB	DD	BB	DD	BB	DD	BB
chr6_25286171_25286202	BB	BB	BB	DD	DD	DD	DD	DD	DD	DD	BB	DD	BB	DD	BB	BB	DD	BB	BB	DD	DD	BB	BB	BB	DD	DD	BB	DD	DD	BB	DD	DD	BB	DD	DD	DD	DD	BB	DD	BB	BB	DD	BB	DD	BB	DD	BB	DD	BB
chr6_25290820_25290839	FF	NN	FF	FF	FF	FF	FF	FF	FF	FF	FF	FF	FF	FF	FF	FF	FF	FF	FF	FF	FF	FF	FF	FF	FF	NA	FF	FF	FF	FF	FF	FF	FF	FF	FF	FF	FF	FF	FF	FF	NA	NA	FF	FF	FF	FF	FF	FF	FF
chr6_25347446_25347500	fn	FF	FF	df	df	df	df	df	df	df	FF	df	FF	df	FF	FF	fn	FF	FF	df	df	FF	FF	FF	fn	df	FF	DD	df	FF	df	df	FF	df	FF	df	FF	FF	df	FF	FF	df	FF	df	FF	df	FF	df	FF
chr6_25462157_25462186	FF	FF	NN	FF	FF	FF	FF	FF	NA	FF	FF	FF	FF	FF	FF	FF	FF	FF	FF	FF	FF	NA	FF	FF	FF	FF	FF	FF	FF	FF	FF	FF	FF	FF	FF	FF	NA	FF	FF	FF	FF	FF	FF	FF	FF	FF	FF	FF	FF
chr6_25580716_25580739	FF	NN	FF	fn	fn	fn	fn	fn	fn	FF	FF	FF	FF	fn	FF	FF	FF	FF	FF	FF	fn	FF	FF	FF	fn	FF	FF	FF	fn	FF	FF	FF	FF	fn	FF	fn	FF	FF	FF	FF	FF	fn	FF	fn	FF	fn	FF	fn	FF
chr6_25730935_25730974	BB	BB	BB	DD	DD	DD	DD	DD	DD	DD	BB	DD	BB	DD	BB	BB	DD	BB	BB	DD	DD	BB	BB	BB	DD	DD	BB	DD	DD	BB	DD	DD	BB	DD	DD	DD	DD	BB	DD	BB	BB	DD	BB	DD	BB	DD	BB	DD	BB
chr6_25827072_25827126	FF	FF	FF	FF	FF	FF	FF	FF	FF	FF	FF	FF	FF	FF	FF	FF	FF	FF	FF	FF	FF	FF	FF	FF	FF	FF	FF	FF	FF	FF	FF	FF	FF	FF	FF	FF	FF	FF	NA	FF	NA	FF	NA	FF	FF	FF	FF	FF	FF
chr6_25840786_25840841	NA	NA	BB	DD	DD	DD	BB	bd	NA	NA	NA	DD	BB	bd	NA	BB	DD	NA	NN	NA	dn	BB	BB	NN	NA	DD	BB	DD	DD	NA	DD	DD	NA	DD	DD	NA	DD	bd	DD	NN	BB	DD	BB	NA	BB	DD	bd	DD	BB
chr6_25918909_25918948	FF	FF	FF	FF	fn	FF	FF	FF	FF	FF	FF	FF	FF	FF	FF	FF	FF	FF	FF	FF	FF	FF	FF	NN	NA	NA	FF	FF	FF	FF	FF	FF	FF	FF	FF	FF	FF	FF	NA	NA	NA	FF	FF	FF	FF	FF	FF	FF	FF
chr6_26033909_26033958	NA	BB	NA	DD	DD	BB	DD	DD	DD	DD	BB	DD	NA	DD	BB	BB	DD	BB	BB	DD	DD	BB	BB	BB	DD	NA	BB	DD	DD	NA	NA	DD	BB	DD	DD	BB	BB	BB	DD	BB	NA	DD	BB	DD	BB	NA	NA	DD	BB
chr6_26179050_26179105	NA	DD	NN	NA	DD	NA	DD	DD	DD	BB	NN	DD	BB	DD	NA	NA	bd	BB	NA	NA	DD	BB	BB	BB	BB	NA	BB	DD	NA	BB	DD	DD	BB	DD	DD	DD	DD	NA	DD	bd	DD	NA	BB	DD	NA	DD	BB	DD	BB
chr6_26182298_26182347	FF	FF	NA	NA	FF	FF	FF	FF	FF	FF	FF	FF	NA	FF	FF	FF	FF	FF	FF	FF	FF	FF	FF	FF	FF	NA	FF	FF	FF	NA	FF	FF	FF	FF	FF	FF	FF	FF	FF	FF	NA	FF	FF	FF	FF	FF	FF	FF	FF
chr6_26267185_26267232	FF	NA	FF	FF	FF	FF	FF	FF	FF	FF	FF	FF	FF	FF	FF	NN	FF	FF	FF	FF	FF	FF	FF	FF	FF	FF	FF	FF	FF	FF	FF	FF	FF	fn	FF	FF	FF	FF	FF	FF	NA	FF	FF	FF	FF	FF	FF	FF	FF
chr6_26405879_26405922	FF	FF	NN	NA	FF	FF	FF	FF	FF	FF	FF	FF	FF	FF	FF	FF	FF	FF	NA	FF	FF	FF	NA	FF	FF	NA	FF	fn	FF	NA	FF	FF	FF	FF	FF	FF	FF	NA	FF	FF	NA	FF	FF	FF	FF	FF	FF	FF	FF
chr6_26537189_26537228	FF	FF	FF	FF	NA	FF	FF	FF	NA	FF	FF	FF	FF	FF	FF	FF	FF	FF	FF	FF	NN	FF	FF	FF	NA	FF	FF	FF	NA	NN	FF	FF	FF	FF	FF	FF	FF	FF	FF	NA	FF	FF	FF	FF	NA	FF	FF	FF	FF
chr6_26554983_26555030	BB	BB	BB	DD	NA	DD	DD	DD	DD	DD	BB	DD	BB	DD	NA	BB	DD	BB	BB	DD	DD	BB	BB	BB	NA	DD	NA	DD	NA	BB	DD	DD	BB	DD	DD	DD	DD	NA	DD	BB	BB	DD	BB	NA	BB	NA	BB	DD	BB
chr6_26590977_26591016	BB	BB	BB	DD	DD	DD	DD	DD	DD	DD	BB	DD	BB	DD	BB	BB	DD	BB	BB	DD	DD	BB	BB	BB	DD	DD	BB	DD	DD	BB	DD	DD	BB	DD	DD	DD	DD	BB	DD	BB	BB	DD	BB	DD	BB	DD	BB	DD	BB
chr6_26646462_26646505	FF	NA	FF	FF	FF	FF	FF	FF	FF	FF	FF	FF	FF	FF	FF	NA	FF	NA	FF	FF	FF	FF	FF	FF	NA	FF	FF	FF	FF	FF	NN	FF	FF	FF	FF	FF	FF	NA	FF	FF	NA	NA	NA	FF	FF	NA	NA	FF	NA
chr6_26649398_26649442	NA	NN	FF	FF	NA	FF	FF	FF	FF	FF	FF	FF	FF	FF	FF	FF	FF	NA	FF	FF	NA	FF	FF	FF	FF	NA	FF	FF	FF	FF	NA	FF	FF	FF	FF	FF	FF	FF	FF	FF	NA	FF	FF	FF	FF	FF	FF	FF	FF
chr6_26755193_26755222	FF	NA	FF	FF	FF	FF	NA	NA	FF	FF	NA	FF	FF	FF	FF	FF	FF	NA	FF	FF	FF	FF	FF	FF	FF	FF	FF	FF	FF	FF	FF	FF	FF	FF	FF	FF	FF	FF	FF	FF	FF	FF	FF	FF	FF	FF	NA	NN	FF
chr6_27038155_27038210	FF	NA	NN	NN	NA	FF	fn	fn	FF	NN	fn	NA	NA	FF	FF	fn	NA	NA	FF	NA	NN	NA	NN	FF	NN	NA	FF	FF	FF	NA	FF	FF	FF	NA	FF	NN	NA	NA	FF	FF	FF	NA	FF	NA	FF	NA	FF	fn	FF
chr6_27242720_27242774	BB	DD	BB	DD	DD	DD	DD	DD	DD	DD	BB	DD	DD	DD	DD	DD	DD	DD	DD	DD	DD	DD	BB	DD	DD	DD	DD	DD	BB	DD	DD	DD	dn	DD	DD	DD	DD	BB	DD	BB	DD	DD	DD	DD	DD	DD	DD	DD	DD
chr6_27372275_27372328	BB	BB	BB	bd	DD	bd	bd	bd	DD	DD	BB	DD	BB	DD	BB	BB	DD	NA	bd	bd	DD	BB	BB	BB	bd	bd	BB	bd	bd	BB	DD	DD	BB	DD	DD	DD	DD	BB	DD	BB	NA	bd	BB	DD	BB	DD	BB	DD	BB
chr6_27456981_27457032	NA	FF	FF	FF	FF	FF	FF	FF	FF	FF	fn	FF	NA	FF	NA	FF	FF	FF	NA	FF	FF	FF	FF	FF	fn	FF	NA	FF	FF	FF	FF	FF	FF	NA	FF	FF	FF	fn	FF	FF	NA	FF	FF	FF	FF	NA	FF	FF	NA
chr6_27549045_27549094	FF	FF	FF	NA	FF	FF	FF	FF	FF	FF	FF	FF	NA	FF	FF	FF	FF	FF	FF	FF	FF	FF	FF	FF	FF	FF	FF	FF	NN	FF	FF	FF	FF	NA	FF	FF	FF	NA	FF	fn	FF	NA	FF	FF	FF	FF	FF	FF	FF
chr6_27619759_27619802	FF	NA	FF	FF	FF	FF	FF	FF	FF	FF	FF	FF	NA	FF	FF	FF	FF	FF	FF	FF	FF	FF	FF	NN	FF	NA	FF	FF	FF	FF	FF	FF	NA	FF	FF	FF	FF	FF	FF	FF	FF	FF	FF	FF	NA	FF	FF	FF	FF
chr6_27630072_27630099	FF	FF	FF	FF	FF	FF	FF	FF	FF	FF	FF	FF	FF	FF	FF	FF	FF	FF	FF	FF	FF	FF	FF	FF	FF	FF	FF	FF	FF	FF	FF	FF	FF	FF	FF	FF	FF	FF	FF	FF	NA	FF	FF	FF	FF	FF	FF	FF	FF
chr6_27711460_27711525	BB	NA	BB	DD	DD	DD	NA	BB	DD	DD	BB	DD	BB	DD	BB	BB	DD	BB	BB	NA	DD	BB	BB	BB	DD	DD	BB	DD	DD	NA	DD	DD	DD	DD	DD	DD	BB	BB	DD	BB	BB	DD	BB	NA	BB	DD	BB	DD	BB
chr6_27864634_27864678	FF	FF	FF	FF	FF	FF	FF	FF	FF	FF	FF	FF	FF	FF	FF	FF	FF	FF	FF	FF	FF	FF	NA	FF	FF	FF	FF	FF	FF	fn	FF	FF	FF	FF	FF	FF	FF	FF	FF	FF	NA	FF	FF	FF	FF	FF	FF	FF	NN
chr6_27896407_27896446	FF	FF	FF	FF	FF	FF	FF	FF	FF	FF	FF	FF	NA	FF	NA	FF	FF	FF	FF	FF	FF	NA	FF	FF	FF	FF	FF	FF	FF	FF	FF	FF	FF	FF	FF	FF	FF	NA	FF	FF	NA	NA	FF	FF	FF	FF	FF	FF	FF
chr6_27926939_27926990	NN	NA	NA	NN	NN	NN	NN	DD	NN	NN	NN	NN	NN	DD	NN	DD	bn	NN	NA	NN	NA	NN	NN	NN	NN	NA	NN	DD	NA	NN	NN	NA	NN	DD	nn	DD	NA	NN	NN	NA	NA	NN	NN	DD	NN	NN	NN	NA	NN
chr6_27954974_27955025	BB	BB	BB	DD	DD	DD	DD	DD	DD	DD	BB	BB	BB	DD	BB	BB	DD	BB	BB	DD	DD	BB	BB	BB	DD	DD	BB	DD	DD	BB	DD	DD	DD	DD	DD	DD	DD	BB	DD	BB	BB	DD	BB	DD	BB	DD	BB	DD	BB
chr6_27958118_27958161	FF	FF	FF	NA	fn	FF	FF	FF	FF	FF	FF	FF	NA	FF	FF	FF	NA	fn	FF	FF	FF	FF	FF	FF	FF	NA	FF	FF	fn	FF	FF	fn	FF	FF	FF	FF	FF	NA	FF	NA	FF	FF	NA	FF	FF	NA	FF	FF	NA
chr6_27974638_27974681	FF	fn	NA	NA	NA	FF	FF	FF	FF	FF	NA	FF	FF	NN	NA	FF	NN	FF	FF	NA	FF	FF	FF	NA	FF	NA	FF	FF	FF	NA	FF	NA	FF	FF	NA	NA	FF	FF	NA	FF	NA	FF	FF	NA	FF	fn	FF	fn	NA
chr6_28165295_28165344	FF	FF	FF	FF	FF	FF	FF	NA	FF	FF	FF	FF	FF	FF	FF	FF	NN	NA	FF	FF	FF	FF	FF	FF	NA	FF	FF	FF	fn	FF	FF	FF	FF	FF	FF	FF	FF	FF	FF	NA	FF	FF	FF	FF	FF	FF	FF	FF	FF
chr6_28267045_28267096	FF	FF	NN	FF	FF	FF	FF	FF	FF	FF	NN	FF	FF	NN	FF	FF	FF	fn	FF	NN	NN	NA	FF	FF	FF	NA	FF	NA	FF	FF	FF	NA	FF	NA	FF	NN	NA	FF	FF	FF	NA	FF	NA	FF	FF	NA	FF	NN	FF
chr6_28311090_28311139	BB	BB	BB	DD	DD	DD	DD	DD	DD	DD	BB	BB	BB	DD	BB	BB	DD	BB	BB	DD	DD	BB	BB	BB	DD	DD	BB	DD	DD	BB	DD	DD	DD	DD	DD	DD	DD	BB	DD	BB	BB	DD	BB	DD	BB	DD	BB	DD	BB
chr6_28315625_28315676	FF	FF	FF	FF	FF	NA	FF	FF	FF	FF	FF	FF	FF	NA	FF	FF	FF	NA	FF	NA	FF	FF	FF	NN	FF	NA	FF	FF	FF	FF	NA	FF	NA	FF	FF	NA	FF	FF	NN	FF	NA	FF	FF	NA	NA	NA	FF	FF	NA
chr6_28320272_28320315	FF	NN	FF	FF	FF	FF	FF	NA	FF	FF	FF	NA	NA	FF	NA	FF	FF	FF	FF	FF	FF	FF	FF	FF	FF	FF	FF	NA	FF	NA	FF	NA	NA	FF	NA	FF	FF	NA	FF	FF	FF	FF	FF	FF	FF	FF	FF	FF	FF
chr6_28327211_28327258	FF	FF	NN	FF	FF	FF	FF	FF	FF	FF	FF	FF	FF	NA	FF	FF	FF	FF	FF	FF	FF	FF	FF	FF	FF	NA	FF	FF	FF	FF	FF	FF	FF	FF	FF	FF	NA	FF	FF	FF	NA	FF	FF	FF	FF	FF	NA	FF	FF
chr6_28386946_28386997	FF	NA	FF	FF	FF	FF	FF	FF	FF	FF	FF	FF	NA	FF	FF	FF	NA	FF	fn	NA	FF	FF	FF	FF	FF	FF	FF	FF	FF	NA	NA	FF	FF	FF	FF	FF	NA	FF	FF	NA	NA	FF	FF	FF	NA	FF	FF	FF	FF
chr6_28462241_28462288	BB	BB	BB	DD	DD	DD	DD	DD	DD	DD	BB	BB	BB	DD	BB	BB	DD	BB	BB	DD	DD	BB	BB	BB	DD	DD	BB	DD	DD	BB	DD	DD	DD	DD	DD	DD	DD	BB	DD	BB	BB	DD	BB	DD	BB	DD	BB	DD	BB
chr6_28605466_28605489	BB	BB	BB	DD	DD	DD	DD	DD	DD	DD	BB	BB	BB	NA	BB	BB	NA	BB	BB	DD	DD	BB	BB	BB	DD	NA	BB	DD	DD	BB	DD	DD	DD	DD	DD	NA	DD	BB	NN	BB	NA	DD	BB	DD	BB	NA	BB	NA	BB
chr6_28757620_28757655	FF	FF	FF	FF	NA	FF	FF	NN	FF	NA	FF	FF	FF	FF	FF	FF	FF	FF	FF	FF	FF	FF	FF	FF	FF	FF	FF	FF	FF	FF	FF	FF	FF	FF	FF	FF	FF	FF	FF	FF	fn	FF	FF	FF	FF	FF	FF	FF	FF
chr6_28869780_28869799	BB	BB	BB	DD	DD	DD	DD	DD	DD	DD	BB	BB	BB	DD	BB	BB	DD	BB	BB	DD	DD	BB	BB	BB	DD	DD	BB	DD	DD	BB	DD	DD	DD	DD	DD	DD	DD	BB	DD	BB	BB	DD	BB	DD	BB	DD	BB	DD	BB
chr6_28879585_28879624	FF	FF	FF	FF	FF	NA	FF	FF	FF	FF	FF	FF	FF	NA	FF	FF	FF	FF	NA	FF	FF	FF	FF	FF	FF	FF	FF	FF	FF	NA	NA	FF	FF	FF	FF	FF	FF	FF	FF	FF	FF	FF	FF	FF	FF	FF	FF	FF	FF
chr6_28931998_28932013	FF	FF	FF	FF	FF	FF	NA	FF	FF	FF	FF	FF	FF	NA	FF	FF	FF	FF	FF	FF	FF	NA	FF	FF	NN	FF	FF	FF	FF	FF	FF	FF	FF	NA	NA	FF	FF	FF	FF	FF	FF	FF	FF	FF	FF	FF	FF	FF	FF
chr6_28989011_28989050	NA	UU	DD	DD	DD	DD	DD	DD	DD	DD	DD	DD	NA	UU	DD	DD	DD	DD	DD	DD	DD	DD	DD	DD	DD	DD	DD	DD	DD	NA	UU	DD	DD	DD	DD	DD	DD	DD	DD	DD	DD	DD	DD	DD	DD	DD	DD	DD	DD
chr6_29040670_29040705	BB	NA	BB	DD	DD	DD	DD	DD	NA	DD	NA	BB	BB	NA	BB	BB	DD	BB	BB	DD	DD	BB	BB	BB	DD	NA	BB	DD	DD	BB	DD	DD	NA	DD	DD	DD	DD	BB	DD	BB	BB	DD	BB	DD	BB	NA	NA	DD	BB
chr6_29046353_29046404	BB	NA	BB	NA	NA	DD	DD	dn	DD	DD	BB	BB	BB	DD	bn	NA	DD	NA	BB	DD	NA	NA	BB	BB	NA	NA	BB	DD	DD	BB	DD	NA	DD	DD	NA	NA	DD	BB	DD	NA	NA	NA	BB	DD	BB	DD	BB	DD	BB
chr6_29084771_29084784	BB	BB	BB	DD	DD	DD	DD	DD	DD	DD	BB	BB	BB	DD	BB	BB	DD	BB	BB	DD	DD	BB	BB	BB	DD	DD	BB	DD	DD	BB	DD	DD	DD	DD	DD	DD	DD	BB	DD	BB	BB	DD	BB	DD	BB	DD	BB	DD	BB
chr6_29113145_29113166	BB	BB	BB	DD	DD	DD	DD	DD	DD	DD	BB	BB	BB	DD	BB	BB	DD	BB	BB	DD	DD	BB	BB	BB	DD	DD	BB	DD	DD	BB	DD	DD	DD	DD	DD	DD	DD	BB	DD	BB	BB	DD	BB	DD	BB	DD	BB	DD	BB
chr6_29115761_29115775	BB	BB	BB	DD	DD	DD	DD	DD	DD	DD	BB	BB	BB	DD	BB	BB	DD	BB	BB	DD	DD	BB	BB	BB	DD	DD	BB	DD	DD	BB	DD	DD	DD	DD	DD	DD	DD	BB	DD	BB	BB	DD	BB	DD	BB	DD	BB	DD	BB
chr6_29116230_29116253	BB	BB	BB	DD	DD	DD	DD	DD	DD	DD	BB	BB	BB	DD	BB	BB	DD	BB	BB	DD	DD	BB	BB	BB	DD	DD	BB	DD	DD	BB	DD	DD	DD	DD	DD	DD	DD	BB	DD	BB	BB	DD	BB	DD	BB	DD	BB	DD	BB
chr6_29116744_29116757	BB	BB	BB	DD	dd	dd	dd	dd	DD	dd	BB	BB	BB	dd	BB	BB	dd	BB	BB	DD	dd	BB	BB	BB	dn	dd	BB	DD	dd	BB	dd	dd	dn	DD	dd	dn	dd	BB	DD	BB	BB	DD	bn	DD	BB	dd	BB	dd	BB
chr6_29120558_29120569	BB	BB	BB	DD	DD	DD	DD	DD	DD	DD	BB	BB	BB	DD	BB	BB	DD	BB	BB	DD	DD	BB	BB	BB	DD	DD	BB	DD	DD	BB	DD	DD	DD	DD	DD	DD	DD	BB	DD	BB	BB	DD	BB	DD	BB	DD	BB	DD	BB
chr6_29126920_29126939	BB	BB	BB	DD	DD	DD	DD	DD	DD	DD	BB	BB	BB	DD	BB	BB	DD	BB	BB	DD	DD	BB	BB	BB	DD	DD	BB	DD	DD	BB	DD	DD	DD	DD	DD	DD	DD	BB	DD	BB	BB	DD	BB	DD	BB	DD	BB	DD	BB
chr6_29166259_29166282	BB	BB	BB	DD	DD	DD	DD	DD	DD	DD	BB	BB	BB	DD	BB	BB	DD	BB	BB	DD	DD	BB	BB	BB	DD	DD	BB	DD	DD	BB	DD	DD	DD	DD	DD	DD	DD	BB	DD	BB	BB	DD	BB	DD	BB	DD	BB	DD	BB
chr6_29168401_29168412	BB	BB	BB	DD	DD	DD	DD	DD	DD	DD	BB	BB	BB	DD	BB	BB	DD	BB	BB	DD	DD	BB	BB	BB	DD	DD	BB	DD	DD	BB	DD	DD	DD	DD	DD	DD	DD	BB	DD	BB	BB	DD	BB	DD	BB	DD	BB	DD	BB
chr6_29178669_29178688	BB	BB	BB	DD	DD	DD	DD	DD	DD	DD	BB	BB	BB	DD	BB	BB	DD	BB	BB	DD	DD	BB	BB	BB	DD	DD	BB	DD	DD	BB	DD	DD	DD	DD	DD	DD	DD	BB	DD	BB	BB	DD	BB	DD	BB	DD	BB	DD	BB
chr6_29180678_29180689	BB	BB	BB	DD	DD	DD	DD	DD	DD	DD	BB	BB	BB	DD	BB	BB	DD	BB	BB	DD	DD	BB	BB	BB	DD	DD	BB	DD	dn	BB	DD	DD	DD	DD	DD	DD	DD	BB	DD	BB	BB	DD	BB	DD	BB	DD	BB	DD	BB
chr6_29180691_29180702	BB	BB	BB	DD	DD	DD	DD	DD	DD	DD	BB	BB	BB	DD	BB	BB	DD	BB	BB	DD	DD	BB	BB	BB	DD	DD	BB	DD	DD	BB	DD	DD	DD	DD	DD	DD	DD	BB	DD	BB	BB	DD	BB	DD	BB	DD	BB	DD	BB
chr6_29237743_29237790	BB	NN	NA	NA	DD	DD	DD	DD	DD	DD	BB	NA	BB	DD	BB	bn	DD	NA	BB	DD	DD	BB	BB	NA	DD	DD	BB	dn	DD	BB	DD	DD	DD	DD	DD	DD	DD	BB	DD	BB	NA	DD	NA	DD	NA	DD	NA	DD	BB
chr6_29311983_29312014	FF	FF	FF	NN	FF	FF	FF	fn	FF	FF	FF	FF	FF	FF	FF	FF	FF	FF	FF	FF	FF	FF	FF	FF	NA	FF	FF	FF	FF	FF	FF	FF	FF	FF	FF	NA	FF	FF	FF	FF	FF	FF	FF	FF	FF	fn	FF	FF	NA
chr6_29373266_29373293	BB	BB	BB	DD	DD	DD	DD	DD	DD	DD	BB	BB	BB	DD	BB	BB	DD	BB	BB	DD	DD	BB	BB	BB	DD	DD	BB	DD	DD	BB	DD	DD	DD	DD	DD	DD	DD	BB	DD	BB	BB	DD	BB	DD	BB	DD	BB	DD	BB
chr6_29383373_29383407	BB	BB	BB	DD	DD	DD	DD	DD	DD	DD	BB	BB	BB	DD	BB	BB	DD	BB	BB	DD	DD	BB	BB	BB	DD	DD	BB	DD	DD	BB	DD	DD	DD	DD	DD	DD	DD	BB	DD	BB	BB	DD	BB	DD	BB	DD	BB	DD	BB
chr6_29430203_29430247	FF	FF	FF	FF	NA	NN	FF	FF	FF	FF	FF	FF	FF	FF	FF	FF	FF	FF	FF	FF	FF	FF	FF	FF	fn	NA	NA	FF	FF	FF	FF	NA	FF	FF	FF	FF	NA	FF	FF	FF	FF	FF	FF	FF	FF	FF	FF	FF	FF
chr6_29469667_29469716	BB	BB	BB	DD	DD	DD	DD	DD	DD	DD	BB	BB	BB	DD	BB	BB	DD	BB	BB	DD	DD	BB	BB	BB	NN	DD	BB	dn	DD	BB	DD	DD	DD	DD	DD	DD	DD	BB	DD	BB	BB	DD	BB	DD	bn	DD	BB	DD	BB
chr6_29577781_29577800	NA	FF	FF	NA	NA	FF	FF	FF	FF	FF	NA	FF	FF	FF	FF	FF	FF	NA	FF	FF	FF	FF	FF	FF	FF	NA	FF	NA	FF	FF	FF	FF	FF	FF	FF	FF	FF	FF	FF	FF	FF	FF	FF	FF	FF	NA	FF	FF	FF
chr6_29627516_29627529	BB	BB	BB	dn	DD	DD	DD	DD	DD	DD	BB	BB	BB	DD	BB	BB	DD	BB	BB	DD	DD	BB	BB	BB	DD	DD	BB	DD	DD	BB	DD	DD	DD	DD	DD	DD	DD	BB	DD	DD	BB	DD	BB	DD	BB	bd	BB	DD	BB
chr6_29646516_29646539	BB	BB	BB	DD	DD	DD	DD	DD	DD	DD	BB	BB	BB	DD	BB	BB	DD	BB	BB	DD	DD	BB	BB	BB	DD	DD	BB	DD	DD	BB	DD	DD	DD	DD	DD	DD	DD	BB	DD	BB	BB	DD	BB	DD	BB	DD	BB	DD	BB
chr6_29653202_29653225	BB	BB	BB	DD	DD	DD	DD	DD	DD	DD	BB	BB	BB	DD	BB	BB	DD	BB	BB	DD	DD	BB	BB	BB	DD	DD	BB	DD	DD	BB	DD	DD	DD	DD	DD	DD	DD	BB	DD	BB	BB	DD	BB	DD	BB	DD	BB	DD	BB
chr6_29672611_29672646	BB	BB	BB	DD	DD	DD	DD	DD	DD	DD	BB	BB	BB	DD	BB	BB	DD	BB	BB	DD	DD	BB	BB	BB	DD	DD	BB	DD	DD	BB	DD	DD	DD	DD	DD	DD	DD	BB	DD	BB	BB	DD	BB	DD	BB	DD	BB	DD	BB
chr6_29682471_29682515	BB	BB	BB	DD	DD	DD	DD	DD	DD	DD	BB	BB	BB	DD	BB	BB	DD	BB	BB	DD	DD	BB	BB	BB	DD	DD	BB	DD	DD	BB	DD	DD	DD	DD	DD	DD	DD	BB	DD	BB	BB	DD	BB	DD	BB	DD	BB	DD	BB
chr6_29799040_29799059	FF	FF	FF	df	df	df	df	df	df	df	FF	FF	FF	df	FF	FF	df	FF	FF	DD	df	FF	FF	FF	df	df	FF	df	df	FF	df	df	DD	df	df	df	df	FF	df	FF	FF	df	FF	df	fn	df	FF	df	FF
chr6_29799105_29799140	BB	BB	BB	DD	DD	DD	DD	DD	DD	DD	BB	BB	BB	DD	BB	BB	DD	BB	BB	DD	DD	BB	BB	BB	DD	DD	BB	DD	DD	BB	DD	DD	DD	DD	DD	DD	DD	BB	DD	BB	BB	DD	BB	DD	BB	DD	BB	DD	BB
chr6_29816956_29816999	BB	BB	BB	NA	NA	DD	DD	DD	DD	DD	BB	BB	BB	DD	BB	BB	DD	BB	NN	DD	NA	BB	BB	BB	DD	NA	BB	DD	NA	NA	NA	DD	DD	DD	NA	NA	DD	NA	DD	BB	NA	NA	BB	NA	BB	NA	NA	NA	NA
chr6_29840426_29840449	BB	BB	BB	DD	DD	DD	DD	DD	DD	DD	BB	BB	BB	DD	BB	BB	DD	BB	BB	DD	DD	BB	BB	BB	DD	DD	BB	DD	DD	BB	DD	DD	DD	DD	DD	DD	DD	BB	DD	BB	BB	DD	BB	DD	BB	dn	BB	DD	BB
chr6_29852944_29852979	FF	FF	FF	NN	FF	NN	NN	NN	NN	FF	FF	FF	FF	FF	FF	FF	NN	NA	FF	FF	FF	FF	FF	FF	FF	NA	FF	FF	FF	FF	FF	FF	FF	NA	FF	FF	FF	NA	FF	FF	FF	FF	FF	FF	FF	FF	FF	FF	FF
chr6_29933377_29933396	BB	BB	BB	DD	DD	DD	DD	DD	DD	DD	BB	BB	BB	DD	BB	BB	DD	BB	BB	DD	DD	BB	bd	BB	DD	DD	BB	DD	DD	BB	DD	DD	DD	DD	DD	DD	DD	BB	DD	BB	BB	DD	BB	DD	BB	DD	BB	DD	BB
chr6_29946321_29946368	BB	BB	BB	DD	DD	DD	DD	DD	DD	DD	BB	BB	BB	DD	BB	BB	DD	BB	BB	DD	DD	BB	BB	BB	DD	DD	BB	DD	DD	BB	DD	DD	DD	DD	DD	DD	DD	BB	DD	BB	BB	DD	BB	DD	BB	DD	BB	DD	BB
chr6_29951705_29951759	BB	BB	BB	DD	DD	DD	DD	DD	DD	DD	BB	BB	BB	DD	BB	BB	DD	BB	BB	DD	DD	BB	BB	BB	bd	DD	BB	DD	DD	BB	DD	DD	DD	DD	DD	DD	DD	BB	DD	BB	bn	DD	BB	DD	BB	DD	BB	DD	BB
chr6_29980204_29980221	BB	BB	BB	DD	DD	DD	DD	DD	DD	DD	BB	BB	BB	DD	BB	BB	DD	BB	BB	DD	DD	BB	BB	BB	DD	DD	BB	DD	DD	BB	DD	DD	DD	DD	DD	DD	DD	BB	DD	BB	BB	DD	BB	DD	BB	DD	BB	DD	BB
chr6_29989229_29989248	BB	BB	BB	dd	dd	dd	DD	dd	dd	dd	BB	BB	BB	dd	BB	BB	DD	BB	BB	DD	dd	BB	BB	BB	dd	dd	BB	dd	dd	BB	DD	DD	dd	dd	DD	dd	dd	BB	dd	BB	BB	dd	BB	DD	BB	dd	BB	dd	BB
chr6_30008012_30008035	BB	BB	BB	DD	DD	DD	DD	DD	DD	DD	BB	BB	BB	DD	BB	BB	DD	BB	BB	DD	DD	BB	BB	BB	DD	DD	BB	DD	DD	BB	DD	DD	DD	DD	DD	DD	DD	BB	DD	BB	BB	DD	BB	DD	BB	DD	BB	DD	BB
chr6_30011745_30011756	BB	bn	BB	dd	dd	dd	dd	dd	dd	dd	BB	BB	BB	dd	BB	BB	dd	BB	BB	dd	dd	BB	BB	bn	dd	dd	BB	dd	dd	BB	dd	dd	dd	dd	dd	dd	dd	BB	dd	BB	BB	dd	BB	dd	BB	dd	BB	dd	BB
chr6_30017096_30017119	BB	BB	BB	DD	DD	DD	DD	DD	DD	DD	BB	BB	BB	DD	BB	BB	DD	BB	BB	DD	DD	BB	BB	BB	DD	DD	BB	DD	DD	BB	DD	DD	DD	DD	DD	DD	DD	BB	DD	BB	BB	DD	BB	DD	BB	DD	BB	DD	BB
chr6_30020213_30020227	BB	BB	BB	DD	DD	DD	DD	DD	DD	DD	BB	BB	BB	DD	BB	BB	DD	BB	BB	DD	DD	BB	BB	BB	DD	DD	BB	DD	DD	BB	DD	DD	DD	DD	DD	DD	DD	BB	DD	BB	BB	DD	BB	DD	BB	DD	BB	DD	BB
chr6_30020686_30020697	BB	BB	BB	DD	DD	DD	DD	DD	DD	DD	BB	BB	BB	DD	BB	BB	DD	BB	BB	DD	DD	BB	BB	BB	DD	DD	BB	DD	DD	BB	DD	DD	DD	DD	DD	DD	DD	BB	DD	BB	BB	DD	BB	DD	BB	DD	BB	DD	BB
chr6_30031930_30031949	BB	BB	BB	DD	DD	DD	DD	DD	DD	DD	BB	BB	BB	DD	BB	BB	DD	BB	BB	DD	DD	BB	BB	BB	DD	DD	BB	DD	DD	BB	DD	DD	DD	DD	DD	DD	DD	BB	DD	BB	BB	DD	BB	DD	BB	DD	BB	DD	BB
chr6_30038010_30038037	NA	FF	FF	FF	FF	NA	FF	FF	FF	FF	FF	FF	FF	FF	FF	FF	FF	FF	FF	FF	FF	FF	NA	FF	FF	NA	FF	FF	FF	FF	FF	NA	NA	FF	FF	NA	FF	FF	FF	NA	FF	FF	FF	FF	FF	NA	FF	FF	FF
chr6_30077812_30077835	BB	BB	BB	DD	DD	DD	DD	DD	DD	DD	BB	BB	BB	DD	BB	BB	DD	BB	BB	DD	DD	BB	BB	BB	DD	DD	BB	DD	DD	BB	DD	DD	DD	DD	DD	DD	DD	BB	DD	BB	BB	DD	BB	DD	BB	DD	BB	DD	BB
chr6_30083125_30083172	BB	NA	NA	DD	NA	DD	DD	DD	DD	NN	BB	BB	BB	NA	BB	BB	DD	BB	BB	DD	DD	BB	BB	BB	NA	NA	BB	DD	DD	BB	DD	NA	DD	NA	DD	DD	DD	BB	DD	BB	NA	DD	bn	DD	BB	NN	BB	DD	BB
chr6_30097570_30097583	BB	BB	BB	DD	DD	DD	DD	DD	DD	DD	BB	BB	BB	DD	BB	BB	DD	BB	BB	DD	DD	BB	BB	bn	DD	DD	BB	DD	DD	BB	DD	DD	DD	DD	DD	DD	DD	BB	DD	BB	BB	DD	BB	DD	BB	DD	BB	DD	BB
chr6_30097584_30097601	BB	BB	BB	DD	DD	DD	dn	DD	DD	dn	BB	BB	BB	DD	BB	BB	DD	BB	BB	DD	DD	BB	BB	bn	DD	DD	BB	DD	DD	BB	DD	DD	dn	DD	dn	DD	DD	BB	DD	BB	BB	DD	BB	dn	BB	DD	BB	DD	BB
chr6_30101722_30101735	BB	BB	BB	DD	DD	dn	DD	DD	DD	DD	BB	BB	BB	DD	BB	BB	DD	BB	BB	DD	DD	BB	BB	BB	DD	DD	BB	DD	DD	BB	DD	DD	DD	DD	DD	DD	DD	BB	DD	BB	BB	DD	BB	DD	BB	DD	BB	DD	BB
chr6_30108795_30108812	BB	BB	BB	DD	DD	DD	DD	DD	DD	DD	BB	BB	BB	DD	BB	BB	DD	BB	BB	DD	DD	BB	BB	BB	DD	DD	BB	DD	DD	BB	DD	DD	DD	DD	DD	DD	DD	BB	DD	BB	BB	DD	BB	DD	BB	DD	BB	DD	BB
chr6_30111723_30111738	BB	BB	BB	DD	DD	DD	DD	DD	DD	DD	BB	BB	BB	DD	BB	BB	DD	BB	BB	DD	DD	BB	BB	BB	DD	DD	BB	DD	DD	BB	DD	DD	DD	DD	DD	DD	DD	BB	DD	BB	BB	DD	BB	DD	BB	DD	BB	DD	BB
chr6_30119946_30119969	BB	BB	BB	dd	dd	dd	dd	dd	DD	dd	BB	BB	BB	dd	BB	BB	dd	BB	BB	dd	dd	BB	BB	BB	dd	dd	BB	dd	dd	BB	dd	dd	dd	dd	dd	dd	dd	BB	dd	BB	BB	dd	BB	dd	BB	dd	BB	dd	BB
chr6_30164316_30164331	BB	BB	BB	DD	DD	DD	DD	DD	DD	DD	BB	BB	BB	DD	BB	BB	DD	BB	BB	DD	DD	BB	BB	BB	DD	DD	BB	DD	DD	BB	DD	DD	DD	DD	DD	DD	DD	BB	DD	BB	BB	DD	BB	DD	BB	DD	BB	DD	BB
chr6_30194163_30194182	BB	BB	BB	DD	DD	DD	DD	DD	DD	DD	BB	BB	BB	DD	BB	BB	DD	BB	BB	DD	DD	BB	BB	BB	DD	DD	BB	DD	DD	BB	DD	DD	DD	DD	DD	DD	DD	BB	DD	BB	BB	DD	BB	DD	BB	DD	BB	DD	BB
chr6_30196839_30196868	BB	BB	BB	DD	DD	dd	dd	dd	dd	DD	BB	BB	BB	DD	BB	BB	dd	BB	BB	dd	dd	BB	BB	BB	dd	dd	BB	dd	dd	BB	dd	dd	dd	dd	dd	dd	dd	BB	dd	BB	BB	dd	BB	dd	BB	DD	BB	DD	BB
chr6_30314914_30314941	FF	FF	NN	FF	FF	FF	FF	FF	FF	FF	FF	FF	FF	FF	FF	FF	FF	FF	NA	FF	FF	FF	FF	FF	FF	FF	FF	FF	FF	FF	FF	FF	FF	FF	FF	FF	FF	FF	FF	NA	NA	FF	FF	FF	FF	FF	FF	FF	FF
chr6_30381579_30381614	FF	FF	FF	FF	FF	FF	FF	FF	FF	FF	FF	FF	FF	FF	FF	FF	FF	FF	FF	FF	FF	FF	FF	NN	FF	NA	FF	FF	FF	FF	FF	FF	FF	FF	FF	FF	FF	FF	FF	FF	FF	FF	FF	FF	FF	FF	FF	FF	FF
chr6_30389325_30389357	FF	FF	FF	FF	FF	FF	FF	FF	FF	FF	FF	FF	NA	FF	FF	FF	FF	FF	FF	FF	FF	FF	FF	FF	NN	FF	FF	FF	FF	FF	FF	FF	FF	FF	FF	FF	NA	FF	FF	FF	FF	NA	FF	FF	FF	FF	FF	FF	FF
chr6_30413867_30413898	FF	FF	FF	FF	FF	FF	FF	FF	FF	NA	FF	FF	FF	FF	FF	FF	FF	FF	FF	FF	FF	FF	FF	FF	FF	NA	FF	FF	FF	FF	FF	FF	FF	FF	FF	FF	FF	FF	FF	NA	NA	FF	FF	FF	FF	FF	NN	FF	FF
chr6_30414192_30414211	BB	BB	BB	DD	DD	DD	DD	DD	DD	DD	BB	BB	BB	DD	BB	BB	DD	BB	BB	DD	DD	BB	BB	BB	DD	DD	BB	DD	DD	BB	DD	DD	DD	DD	DD	DD	DD	BB	DD	BB	BB	DD	BB	DD	BB	DD	BB	DD	BB
chr6_30502187_30502230	NA	UU	UU	DD	DD	DD	DD	DD	DD	DD	UU	NA	UU	UU	NA	UU	DD	UU	UU	UU	DD	UU	UU	UU	DD	DD	UU	DD	DD	NA	DD	UU	DD	DD	DD	DD	DD	UU	DD	UU	UU	DD	UU	uu	UU	UU	NA	DD	UU
chr6_30549032_30549071	NN	NN	fn	NN	FF	NA	FF	FF	FF	NA	FF	FF	NA	FF	FF	FF	FF	FF	FF	FF	FF	FF	FF	FF	FF	NA	FF	FF	FF	FF	FF	NA	FF	FF	FF	NA	FF	FF	FF	FF	FF	FF	FF	FF	FF	NA	FF	FF	FF
chr6_30600483_30600527	BB	BB	BB	DD	DD	DD	DD	DD	DD	DD	BB	BB	BB	DD	BB	BB	DD	BB	BB	DD	DD	BB	BB	BB	DD	DD	BB	DD	DD	BB	DD	DD	DD	DD	DD	DD	DD	BB	DD	BB	BB	DD	BB	DD	BB	DD	BB	DD	BB
chr6_30646512_30646551	FF	FF	FF	FF	FF	FF	FF	NN	FF	FF	FF	FF	FF	FF	FF	FF	FF	FF	FF	NA	FF	NA	FF	FF	FF	FF	FF	FF	FF	FF	FF	FF	FF	FF	FF	FF	NA	FF	FF	FF	FF	FF	FF	FF	FF	FF	FF	FF	FF
chr6_30969592_30969631	BB	NA	BB	DD	NN	DD	DD	DD	DD	DD	BB	BB	BB	DD	BB	DD	DD	BB	BB	DD	DD	BB	NA	DD	DD	NA	BB	DD	DD	BB	DD	NA	DD	NN	NA	DD	DD	BB	DD	BB	BB	DD	BB	DD	BB	DD	BB	DD	bd
chr6_31269948_31269995	UU	UU	NA	DD	DD	DD	DD	DD	DD	DD	UU	UU	UU	DD	NA	NA	DD	UU	UU	DD	DD	UU	NA	UU	DD	DD	UU	DD	DD	NA	DD	UU	DD	DD	DD	DD	DD	UU	DD	NA	NA	DD	UU	DD	UU	DD	UU	DD	UU
chr6_31348098_31348117	BB	BB	BB	DD	DD	DD	DD	DD	DD	DD	BB	BB	BB	DD	BB	BB	DD	BB	BB	DD	DD	BB	BB	BB	DD	DD	BB	DD	DD	BB	DD	DD	DD	DD	DD	DD	DD	BB	DD	BB	BB	DD	BB	DD	BB	DD	BB	DD	BB
chr6_31349723_31349782	NN	BB	BB	DD	DD	DD	NA	DD	NA	nn	NN	BB	NN	DD	BB	NA	DD	bn	BB	DD	DD	NN	BB	NN	DD	DD	BB	NA	DD	bn	DD	DD	DD	DD	DD	DD	NA	NN	DD	BB	NA	DD	BB	DD	BB	DD	NN	DD	BB
chr6_31373680_31373719	BB	BB	BB	DD	DD	DD	DD	DD	DD	DD	BB	BB	BB	DD	BB	BB	DD	BB	BB	DD	DD	BB	BB	BB	DD	DD	BB	DD	DD	BB	DD	DD	DD	DD	DD	DD	DD	BB	DD	BB	BB	DD	BB	DD	BB	DD	BB	DD	BB
chr6_31388262_31388289	NA	FF	NA	FF	FF	NA	FF	FF	NA	FF	FF	FF	FF	FF	FF	NA	FF	NA	FF	FF	FF	FF	FF	FF	FF	NA	NA	FF	FF	FF	FF	FF	NA	FF	FF	NA	FF	FF	FF	fn	FF	FF	NA	NA	FF	FF	FF	NN	FF
chr6_31432784_31432831	NA	FF	FF	FF	FF	FF	FF	FF	FF	FF	NA	FF	NN	NN	FF	NA	FF	NA	NA	NA	FF	FF	FF	fn	FF	FF	FF	NA	FF	NA	FF	NA	FF	NA	FF	FF	FF	FF	NN	FF	NN	FF	FF	FF	FF	FF	FF	NA	FF
chr6_31475760_31475807	FF	NA	FF	FF	FF	NA	FF	FF	FF	fn	FF	FF	FF	FF	fn	FF	FF	FF	FF	fn	NA	FF	NA	NN	FF	NA	FF	FF	FF	FF	FF	FF	FF	NA	FF	FF	FF	FF	FF	NA	NA	FF	FF	NN	FF	NA	FF	NN	NA
chr6_31493723_31493766	FF	FF	FF	NA	FF	FF	NA	FF	FF	NN	FF	FF	FF	FF	FF	NA	FF	FF	FF	FF	FF	FF	FF	NA	NA	FF	FF	FF	FF	FF	FF	FF	NA	FF	NA	FF	FF	FF	FF	FF	FF	FF	FF	FF	FF	FF	FF	FF	FF
chr6_31625545_31625596	NA	NA	NA	DD	NA	DD	NA	NA	NA	NA	BB	DD	BB	dn	BB	NA	DD	BB	BB	DD	DD	BB	BB	DD	DD	DD	BB	DD	DD	BB	DD	DD	dn	DD	DD	DD	DD	BB	DD	BB	NA	DD	NN	NA	NA	DD	NA	NA	BB
chr6_31790415_31790453	FF	FF	FF	NA	NA	NA	FF	FF	FF	FF	NA	FF	NA	NA	FF	FF	FF	FF	FF	NA	NA	FF	FF	FF	FF	FF	FF	FF	FF	FF	FF	FF	FF	NA	NA	FF	NA	NA	NA	FF	NA	FF	NA	NA	FF	FF	FF	NA	NA
chr6_31918581_31918632	NA	BB	BB	DD	NA	DD	DD	NA	bd	NN	BB	BB	NA	DD	BB	BB	NA	BB	NA	DD	DD	BB	NA	NA	DD	DD	BB	DD	DD	NA	NA	DD	DD	DD	DD	DD	DD	NA	DD	bd	NA	NA	BB	DD	NA	DD	BB	NA	NA
chr6_32001538_32001573	FF	FF	FF	NA	FF	FF	FF	FF	NA	FF	NN	FF	FF	FF	FF	FF	FF	FF	FF	FF	FF	FF	FF	FF	FF	FF	FF	FF	FF	FF	NA	NA	FF	FF	FF	FF	FF	FF	FF	FF	FF	FF	FF	FF	FF	FF	FF	FF	FF
chr6_32124866_32124917	NN	NA	NA	DD	DD	NA	DD	DD	DD	NN	BB	BB	BB	NN	NA	BB	DD	BB	BB	DD	DD	BB	BB	BB	DD	NA	BB	DD	DD	BB	DD	NN	DD	DD	DD	DD	DD	BB	DD	bn	BB	DD	BB	DD	BB	DD	BB	DD	BB
chr6_32132778_32132837	NA	UU	UU	UU	UU	UU	UU	UU	uu	uu	UU	NA	UU	UU	UU	UU	UU	UU	UU	NA	UU	UU	UU	UU	UU	UU	UU	UU	NA	UU	UU	UU	UU	NA	NA	NA	UU	UU	UU	NA	NA	NA	UU	UU	UU	UU	UU	UU	NA
chr6_32207244_32207287	BB	BB	BB	DD	DD	DD	dn	DD	DD	DD	BB	BB	BB	DD	BB	BB	DD	BB	BB	DD	DD	BB	BB	BB	DD	DD	BB	DD	DD	BB	DD	DD	DD	DD	DD	DD	DD	BB	DD	BB	BB	DD	BB	DD	BB	DD	BB	DD	BB
chr6_32227736_32227775	NN	NN	NN	DD	DD	DD	DD	DD	DD	DD	NN	BB	NA	DD	NN	NN	DD	NN	NN	DD	DD	NN	NN	NN	DD	DD	nn	DD	DD	NA	DD	DD	DD	DD	DD	DD	DD	NN	DD	NN	NA	DD	NN	DD	NN	DD	NN	DD	NN
chr6_32296882_32296893	FF	FF	FF	df	df	DD	df	df	df	df	FF	FF	FF	df	FF	FF	df	FF	FF	df	df	FF	FF	FF	df	df	FF	df	df	FF	df	df	FF	df	df	df	df	FF	FF	FF	FF	DD	FF	df	FF	df	FF	df	FF
chr6_32299574_32299588	BB	BB	BB	DD	DD	DD	DD	DD	DD	DD	BB	BB	BB	DD	BB	BB	DD	BB	BB	DD	DD	BB	BB	BB	DD	DD	BB	DD	DD	BB	DD	DD	BB	DD	DD	DD	DD	BB	BB	BB	BB	DD	BB	DD	BB	DD	BB	DD	BB
chr6_32300334_32300373	BB	BB	BB	DD	DD	DD	DD	DD	DD	DD	BB	BB	BB	DD	BB	BB	DD	BB	BB	DD	DD	BB	BB	BB	DD	DD	BB	DD	DD	BB	bd	DD	BB	DD	DD	DD	DD	BB	BB	BB	BB	DD	BB	DD	bn	DD	BB	DD	BB
chr6_32301066_32301081	BB	BB	BB	DD	DD	DD	DD	DD	DD	DD	BB	BB	BB	DD	BB	BB	DD	BB	BB	DD	DD	BB	BB	BB	DD	DD	BB	DD	DD	BB	DD	DD	BB	DD	DD	DD	DD	BB	BB	BB	BB	DD	BB	DD	BB	DD	BB	DD	BB
chr6_32312229_32312292	BB	BB	BB	NA	DD	DD	DD	DD	DD	DD	BB	NA	bn	DD	NN	NA	dn	NA	BB	DD	DD	BB	BB	BB	NA	NA	BB	NA	DD	NA	DD	DD	NA	DD	DD	NA	DD	NA	BB	NA	NN	DD	NA	DD	BB	NA	BB	DD	BB
chr6_32321991_32322002	BB	BB	BB	DD	DD	DD	DD	DD	DD	DD	BB	BB	BB	DD	BB	BB	DD	BB	BB	DD	DD	BB	BB	BB	DD	DD	BB	DD	DD	BB	DD	DD	BB	DD	DD	DD	DD	BB	BB	BB	BB	DD	BB	DD	BB	DD	BB	DD	BB
chr6_32331703_32331730	BB	BB	BB	dd	dd	dd	dd	dd	dd	dd	BB	BB	BB	dd	BB	BB	dd	BB	BB	dd	dd	BB	BB	BB	dd	dd	BB	dd	dd	BB	dd	dd	BB	dd	dd	dd	dd	BB	BB	BB	BB	dd	BB	dd	BB	dd	BB	dd	BB
chr6_32333389_32333408	BB	BB	BB	DD	DD	DD	DD	DD	DD	DD	BB	BB	BB	DD	BB	BB	DD	BB	BB	DD	DD	BB	BB	BB	DD	DD	BB	DD	DD	BB	DD	DD	BB	DD	DD	DD	DD	BB	BB	BB	BB	DD	BB	DD	BB	DD	BB	DD	BB
chr6_32376037_32376056	BB	BB	BB	DD	DD	DD	DD	DD	DD	DD	BB	BB	BB	DD	BB	BB	DD	BB	BB	DD	DD	BB	BB	BB	DD	DD	BB	DD	DD	BB	DD	DD	BB	DD	DD	DD	DD	BB	BB	BB	BB	DD	BB	DD	BB	DD	BB	DD	BB
chr6_32386456_32386490	BB	BB	BB	DD	DD	DD	DD	DD	DD	DD	BB	BB	BB	DD	BB	BB	DD	BB	BB	DD	DD	BB	BB	BB	DD	DD	BB	DD	DD	BB	DD	DD	BB	DD	DD	DD	DD	BB	BB	BB	BB	DD	BB	DD	BB	DD	BB	DD	BB
chr6_32388995_32389006	BB	BB	BB	DD	DD	DD	DD	DD	DD	DD	BB	BB	BB	DD	BB	BB	DD	BB	BB	DD	DD	BB	BB	BB	DD	DD	BB	DD	DD	BB	DD	DD	BB	DD	DD	DD	DD	BB	BB	BB	BB	DD	BB	DD	BB	DD	BB	DD	BB
chr6_32403957_32403974	BB	BB	BB	DD	DD	DD	DD	DD	DD	DD	BB	BB	BB	DD	BB	BB	DD	BB	BB	DD	DD	BB	BB	BB	DD	NA	BB	DD	DD	BB	DD	DD	BB	DD	DD	DD	DD	BB	BB	BB	BB	DD	BB	DD	BB	DD	BB	DD	BB
chr6_32674078_32674107	BB	BB	BB	DD	DD	DD	DD	DD	DD	DD	BB	BB	BB	DD	BB	BB	DD	BB	BB	DD	DD	BB	BB	BB	DD	BB	BB	DD	BB	BB	DD	DD	BB	DD	DD	DD	DD	BB	BB	BB	BB	DD	BB	DD	BB	DD	BB	DD	BB
chr6_32678571_32678618	NA	bd	BB	DD	DD	DD	DD	DD	DD	DD	NA	BB	BB	DD	BB	BB	DD	BB	BB	DD	DD	BB	BB	NA	NA	BB	BB	DD	BB	BB	DD	DD	BB	NA	DD	DD	DD	BB	BB	NA	BB	DD	NA	DD	NA	DD	BB	DD	BB
chr6_32686765_32686796	BB	BB	BB	DD	DD	dn	DD	DD	DD	DD	BB	BB	BB	DD	BB	BB	DD	BB	BB	DD	DD	BB	BB	BB	DD	BB	BB	DD	BB	BB	DD	DD	BB	DD	DD	bd	DD	BB	BB	BB	BB	DD	BB	DD	BB	DD	BB	DD	BB
chr6_32690154_32690185	BB	BB	BB	bd	bd	DD	bd	DD	dn	bd	BB	bn	BB	DD	BB	BB	dn	BB	BB	DD	DD	BB	BB	BB	DD	BB	BB	DD	BB	BB	bd	bd	bn	dn	bd	DD	DD	BB	BB	bn	BB	DD	BB	DD	BB	DD	BB	dn	BB
chr6_32711260_32711283	bn	BB	BB	DD	DD	DD	DD	DD	DD	DD	BB	BB	BB	DD	BB	BB	DD	BB	BB	DD	DD	BB	BB	BB	DD	BB	BB	DD	BB	BB	DD	DD	BB	DD	DD	DD	DD	BB	BB	BB	BB	DD	BB	DD	BB	DD	BB	DD	BB
chr6_32722077_32722116	FF	NA	FF	NA	FF	fn	NA	NN	FF	NA	NA	FF	FF	NA	FF	FF	NA	FF	NA	NA	FF	FF	FF	FF	FF	NA	FF	FF	NA	FF	FF	FF	FF	NA	FF	NA	FF	NA	NA	FF	FF	NN	FF	NA	FF	FF	FF	FF	FF
chr6_32733749_32733758	BB	BB	BB	DD	DD	DD	DD	DD	DD	DD	BB	BB	BB	DD	BB	BB	DD	BB	BB	DD	DD	BB	BB	BB	DD	BB	BB	DD	BB	BB	DD	DD	BB	DD	DD	DD	DD	BB	BB	BB	BB	DD	BB	DD	BB	DD	BB	DD	BB
chr6_32751192_32751213	BB	BB	BB	DD	DD	DD	DD	DD	DD	DD	BB	BB	BB	DD	BB	BB	DD	BB	BB	DD	DD	bn	BB	BB	DD	BB	BB	DD	BB	BB	DD	DD	BB	DD	DD	DD	DD	BB	BB	BB	BB	DD	bn	DD	BB	DD	BB	DD	BB
chr6_32754950_32754969	BB	BB	BB	DD	DD	dn	dn	dn	DD	dn	BB	BB	BB	DD	BB	BB	DD	BB	BB	dn	DD	BB	BB	BB	dn	BB	BB	DD	BB	BB	DD	DD	BB	DD	dn	DD	DD	BB	BB	BB	BB	dn	BB	DD	BB	DD	BB	DD	BB
chr6_32773801_32773818	BB	BB	BB	DD	bd	DD	DD	DD	DD	DD	BB	BB	BB	DD	BB	BB	DD	BB	BB	DD	DD	BB	BB	BB	DD	BB	BB	DD	BB	BB	DD	DD	BB	DD	DD	DD	DD	BB	BB	BB	BB	DD	BB	DD	BB	DD	BB	DD	BB
chr6_32778445_32778468	BB	BB	BB	DD	DD	DD	DD	DD	dn	DD	BB	BB	BB	DD	BB	BB	DD	BB	BB	DD	DD	BB	BB	BB	DD	BB	BB	DD	BB	BB	DD	DD	BB	DD	DD	DD	DD	BB	BB	BB	BB	DD	BB	DD	BB	DD	BB	DD	BB
chr6_32838990_32839013	BB	BB	BB	DD	DD	DD	DD	DD	DD	DD	BB	BB	BB	DD	BB	BB	DD	BB	BB	DD	DD	BB	BB	BB	DD	BB	BB	DD	BB	BB	DD	DD	BB	DD	DD	DD	DD	BB	BB	BB	BB	DD	BB	DD	BB	DD	BB	DD	BB
chr6_32842165_32842192	BB	BB	BB	NA	NA	uu	UU	UU	NA	UU	BB	BB	BB	UU	BB	BB	NA	BB	BB	UU	NA	BB	BB	BB	UU	BB	BB	UU	BB	BB	NA	UU	BB	UU	UU	UU	NA	BB	BB	BB	BB	UU	BB	uu	BB	UU	BB	NA	BB
chr6_32850078_32850093	BB	BB	BB	DD	DD	DD	DD	DD	DD	DD	BB	BB	BB	DD	BB	BB	DD	BB	BB	DD	DD	BB	BB	BB	DD	BB	BB	DD	BB	BB	DD	DD	BB	DD	DD	DD	DD	BB	BB	BB	BB	DD	BB	DD	BB	DD	BB	DD	BB
chr6_32875497_32875522	BB	BB	BB	DD	DD	DD	DD	DD	DD	DD	BB	BB	BB	DD	BB	BB	DD	BB	BB	DD	dn	BB	BB	BB	DD	BB	BB	DD	BB	BB	DD	DD	BB	DD	DD	DD	DD	bn	BB	BB	BB	DD	BB	dn	BB	DD	BB	DD	BB
chr6_32885344_32885364	BB	BB	BB	DD	DD	DD	DD	DD	DD	DD	BB	BB	BB	DD	BB	BB	DD	BB	BB	DD	DD	BB	BB	BB	DD	BB	BB	DD	BB	BB	DD	DD	BB	DD	DD	DD	DD	BB	BB	BB	BB	DD	BB	DD	BB	DD	BB	DD	BB
chr6_32924827_32924846	BB	BB	BB	DD	DD	DD	DD	DD	DD	DD	BB	BB	BB	DD	BB	BB	DD	BB	BB	DD	DD	BB	BB	BB	DD	BB	BB	DD	BB	BB	DD	DD	BB	DD	DD	DD	DD	BB	BB	BB	BB	DD	BB	DD	BB	DD	BB	DD	BB
chr6_32927029_32927052	BB	BB	BB	DD	DD	DD	DD	DD	DD	DD	BB	BB	BB	DD	BB	BB	DD	BB	BB	DD	DD	BB	BB	BB	DD	BB	BB	DD	BB	BB	DD	DD	BB	DD	DD	DD	DD	BB	BB	BB	BB	DD	BB	DD	BB	DD	BB	DD	BB
chr6_32964175_32964186	BB	BB	BB	DD	DD	DD	DD	DD	DD	DD	BB	BB	BB	DD	BB	BB	DD	BB	BB	DD	DD	BB	BB	BB	DD	BB	BB	DD	BB	BB	DD	DD	BB	DD	DD	DD	DD	BB	BB	BB	BB	DD	BB	DD	BB	DD	BB	DD	BB
chr6_32993177_32993212	BB	BB	BB	DD	DD	DD	DD	DD	DD	DD	BB	BB	BB	DD	BB	BB	DD	BB	BB	DD	DD	BB	BB	BB	DD	BB	BB	DD	BB	BB	DD	DD	BB	DD	DD	DD	DD	BB	BB	BB	BB	DD	BB	DD	BB	DD	BB	DD	BB
chr6_33021995_33022046	FF	NA	FF	FF	NA	NA	NN	NN	NN	FF	NA	FF	FF	FF	NA	FF	NN	FF	NA	FF	NA	FF	FF	FF	FF	NA	NN	FF	FF	NA	FF	FF	FF	FF	NA	FF	fn	NA	FF	FF	NA	FF	FF	FF	FF	NA	FF	FF	FF
chr6_33063132_33063163	FF	FF	FF	FF	FF	FF	FF	FF	FF	FF	FF	FF	FF	FF	FF	FF	FF	FF	FF	FF	FF	FF	FF	FF	FF	FF	FF	FF	FF	FF	FF	FF	FF	FF	FF	FF	FF	FF	FF	FF	FF	FF	FF	FF	FF	FF	FF	FF	FF
chr6_33069559_33069570	BB	BB	BB	bd	DD	DD	DD	DD	DD	bd	BB	BB	BB	DD	BB	bn	DD	BB	BB	DD	DD	BB	BB	BB	DD	BB	BB	DD	BB	BB	DD	bd	BB	DD	DD	DD	DD	bd	BB	BB	BB	DD	NA	DD	BB	DD	BB	DD	BB
chr6_33098709_33098748	FF	FF	FF	FF	FF	FF	FF	FF	fn	FF	FF	FF	FF	fn	FF	FF	NN	FF	FF	fn	fn	fn	fn	fn	FF	FF	FF	FF	FF	FF	FF	FF	FF	NN	FF	FF	FF	FF	FF	FF	FF	FF	FF	FF	FF	FF	FF	FF	FF
chr6_33249804_33249831	FF	FF	FF	FF	FF	FF	FF	FF	FF	FF	FF	FF	FF	FF	FF	NA	FF	FF	FF	NN	FF	FF	FF	FF	FF	FF	FF	FF	FF	FF	FF	FF	FF	FF	FF	FF	FF	FF	FF	FF	FF	FF	FF	FF	FF	FF	FF	FF	FF
chr6_33303158_33303196	FF	NA	FF	NA	FF	FF	FF	FF	FF	FF	FF	FF	FF	NA	FF	FF	FF	FF	FF	NN	FF	NA	FF	FF	FF	FF	FF	FF	FF	FF	FF	FF	FF	FF	FF	FF	FF	FF	NA	FF	NA	FF	FF	FF	FF	FF	FF	FF	FF
chr6_33390224_33390283	UU	UU	UU	DD	DD	DD	DD	DD	DD	UU	uu	uu	UU	DD	uu	NA	DD	uu	NA	DD	UU	NA	UU	NA	DD	UU	UU	DD	UU	UU	DD	UU	NA	DD	DD	DD	DD	UU	uu	NA	NA	DD	DD	DD	DD	DD	UU	UU	NA
chr6_33542684_33542731	BB	BB	BB	DD	DD	DD	NA	DD	DD	DD	NA	BB	BB	DD	NN	DD	DD	BB	BB	DD	BB	BB	NA	BB	DD	NA	BB	DD	BB	NA	DD	NA	NA	NA	DD	NA	DD	BB	BB	BB	BB	DD	DD	NA	BB	DD	NA	DD	BB
chr6_33549109_33549144	FF	FF	FF	FF	FF	FF	NA	FF	FF	NA	FF	FF	FF	NN	NA	FF	FF	FF	FF	FF	FF	FF	FF	FF	FF	FF	FF	FF	FF	FF	FF	FF	FF	FF	FF	FF	FF	FF	NA	NA	FF	FF	FF	FF	FF	FF	FF	FF	FF
chr6_33562017_33562056	FF	FF	NA	FF	FF	FF	FF	FF	FF	FF	FF	FF	FF	FF	FF	FF	FF	FF	FF	FF	FF	FF	NA	FF	FF	NA	FF	FF	NA	FF	FF	FF	FF	FF	NN	FF	FF	NA	FF	FF	NA	NA	FF	FF	FF	FF	FF	FF	FF
chr6_33607552_33607599	BB	BB	BB	DD	DD	DD	DD	DD	DD	DD	BB	BB	BB	DD	BB	DD	DD	BB	BB	DD	BB	BB	NA	BB	DD	BB	BB	DD	BB	BB	DD	DD	BB	DD	DD	DD	DD	BB	BB	BB	NA	DD	DD	DD	BB	bd	bn	DD	BB
chr6_3363267_3363284	BB	BB	BB	DD	DD	DD	DD	DD	DD	DD	BB	BB	DD	BB	BB	BB	DD	BB	BB	DD	DD	BB	BB	BB	BB	DD	DD	DD	BB	BB	BB	DD	BB	DD	DD	DD	DD	BB	DD	BB	DD	BB	BB	DD	BB	DD	DD	DD	BB
chr6_33647976_33648011	DD	DD	DD	DD	DD	DD	DD	DD	DD	NA	DD	DD	BB	NN	BB	NA	NA	BB	BB	DD	DD	NA	NA	DD	NA	NA	BB	DD	BB	NA	NA	NA	NA	DD	NA	DD	DD	NA	BB	BB	NA	DD	DD	BB	BB	DD	BB	DD	BB
chr6_33696584_33696623	DD	DD	DD	NA	DD	DD	DD	DD	DD	NA	DD	bd	NA	DD	DD	DD	DD	DD	DD	DD	DD	DD	DD	DD	DD	NA	DD	DD	DD	NA	DD	DD	DD	DD	BB	DD	DD	DD	DD	DD	DD	DD	NA	DD	DD	DD	DD	DD	DD
chr6_33767779_33767810	BB	BB	BB	DD	DD	DD	DD	DD	DD	DD	BB	BB	BB	DD	BB	DD	DD	BB	BB	DD	BB	BB	BB	BB	DD	BB	BB	DD	BB	BB	DD	DD	BB	DD	DD	DD	DD	BB	BB	BB	BB	DD	DD	DD	BB	bd	BB	DD	NA
chr6_33797726_33797745	FF	NN	FF	FF	FF	FF	FF	FF	FF	FF	FF	FF	FF	FF	FF	FF	FF	FF	FF	FF	FF	FF	FF	FF	FF	FF	FF	FF	FF	FF	FF	FF	FF	FF	FF	FF	FF	FF	FF	FF	FF	FF	FF	FF	FF	FF	FF	FF	FF
chr6_33890041_33890052	FF	FF	FF	NA	FF	FF	FF	FF	NA	FF	FF	FF	FF	FF	NA	FF	FF	FF	FF	FF	FF	FF	FF	FF	FF	fn	FF	FF	FF	FF	FF	FF	FF	NA	FF	FF	FF	FF	FF	FF	NA	FF	FF	FF	FF	FF	FF	FF	NA
chr6_33922072_33922111	FF	FF	FF	FF	FF	FF	FF	FF	FF	FF	FF	FF	FF	FF	FF	FF	FF	FF	FF	FF	FF	FF	FF	FF	FF	FF	FF	FF	FF	FF	FF	FF	FF	FF	FF	FF	FF	FF	FF	FF	FF	FF	NN	FF	FF	FF	FF	FF	FF
chr6_3420647_3420666	BB	BB	BB	DD	DD	DD	DD	DD	DD	DD	BB	BB	DD	BB	BB	BB	DD	BB	BB	DD	DD	BB	BB	BB	BB	DD	DD	DD	BB	BB	BB	DD	BB	DD	DD	DD	DD	BB	DD	BB	DD	BB	BB	DD	BB	DD	DD	DD	BB
chr6_34297408_34297455	NA	FF	NA	NA	FF	FF	FF	FF	FF	FF	FF	FF	fn	FF	fn	NN	FF	NN	FF	FF	FF	FF	FF	NA	FF	NA	FF	fn	FF	FF	FF	FF	FF	FF	fn	FF	NA	FF	FF	FF	FF	FF	NA	FF	FF	fn	FF	FF	FF
chr6_34297457_34297496	fn	FF	FF	FF	FF	FF	FF	FF	FF	FF	FF	FF	FF	FF	NN	FF	FF	FF	FF	FF	FF	FF	FF	FF	FF	FF	FF	FF	FF	FF	FF	FF	FF	FF	NA	FF	FF	FF	FF	FF	FF	FF	FF	FF	FF	FF	FF	FF	FF
chr6_34399476_34399515	NA	FF	NA	NA	FF	NA	NA	FF	FF	FF	NA	FF	NA	FF	FF	FF	NA	FF	NA	FF	FF	FF	FF	FF	FF	fn	FF	FF	FF	NA	FF	NA	FF	FF	NA	NA	FF	FF	FF	FF	NA	FF	FF	NA	NA	FF	FF	FF	NA
chr6_3441426_3441480	BB	BB	BB	DD	DD	DD	DD	DD	DD	NA	BB	BB	DD	BB	BB	BB	DD	BB	BB	DD	NA	BB	BB	BB	BB	NA	NA	DD	BB	NA	BB	DD	BB	DD	DD	DD	DD	BB	DD	BB	NA	BB	BB	DD	BB	NA	NA	DD	BB
chr6_34486462_34486479	BB	BB	BB	DD	DD	DD	DD	DD	DD	DD	BB	BB	BB	DD	BB	DD	DD	BB	BB	DD	BB	BB	BB	BB	DD	BB	BB	DD	BB	BB	DD	DD	BB	DD	DD	DD	DD	DD	BB	BB	NA	DD	DD	DD	BB	DD	BB	DD	BB
chr6_34517416_34517467	BB	BB	BB	dd	dd	dd	dd	dd	dd	dd	BB	BB	BB	dd	BB	dd	dd	dd	dd	dd	BB	BB	bn	BB	dd	bn	BB	dd	BB	BB	dd	dd	BB	dd	dd	dd	dd	dd	BB	BB	dd	dd	dd	dd	BB	dd	BB	dd	BB
chr6_34546033_34546062	BB	BB	BB	DD	DD	DD	DD	DD	DD	DD	BB	BB	BB	DD	BB	DD	DD	DD	DD	DD	BB	BB	BB	BB	DD	BB	BB	DD	BB	BB	DD	DD	BB	DD	DD	DD	DD	DD	BB	BB	DD	DD	DD	DD	BB	DD	BB	DD	BB
chr6_34576996_34577019	BB	BB	BB	DD	DD	DD	DD	DD	DD	DD	BB	BB	BB	DD	BB	DD	DD	DD	DD	DD	BB	BB	BB	BB	DD	BB	BB	DD	BB	BB	DD	DD	BB	DD	DD	DD	DD	DD	BB	BB	DD	DD	DD	DD	BB	DD	BB	DD	BB
chr6_34584538_34584561	BB	BB	BB	DD	DD	DD	DD	DD	DD	DD	BB	BB	BB	DD	BB	DD	DD	DD	DD	DD	BB	BB	BB	BB	DD	BB	BB	DD	BB	BB	DD	DD	BB	DD	DD	DD	DD	DD	BB	BB	DD	DD	DD	DD	BB	DD	BB	DD	BB
chr6_34589355_34589368	BB	BB	BB	DD	DD	DD	DD	DD	DD	DD	BB	BB	BB	DD	BB	DD	DD	DD	DD	DD	BB	BB	BB	BB	DD	BB	BB	DD	BB	BB	DD	DD	BB	DD	DD	DD	DD	DD	BB	BB	DD	DD	DD	DD	BB	dn	BB	DD	BB
chr6_34590719_34590750	BB	BB	BB	DD	DD	DD	DD	DD	DD	DD	BB	BB	BB	DD	BB	DD	DD	DD	DD	DD	BB	BB	BB	BB	DD	BB	BB	DD	BB	BB	DD	DD	BB	DD	DD	DD	DD	DD	BB	BB	DD	DD	DD	DD	BB	DD	BB	DD	BB
chr6_34614257_34614281	BB	BB	BB	DD	DD	DD	DD	DD	DD	DD	BB	BB	BB	DD	BB	DD	DD	DD	DD	DD	BB	BB	BB	BB	DD	BB	BB	DD	BB	BB	DD	DD	BB	DD	DD	DD	DD	DD	BB	BB	DD	DD	DD	DD	BB	dn	BB	DD	BB
chr6_34616198_34616227	BB	BB	BB	DD	DD	DD	DD	DD	DD	DD	BB	BB	BB	DD	BB	DD	DD	DD	DD	DD	BB	BB	BB	BB	DD	BB	BB	DD	BB	BB	DD	DD	BB	DD	DD	DD	DD	DD	BB	BB	DD	DD	DD	DD	BB	DD	BB	DD	BB
chr6_34738613_34738648	FF	FF	FF	FF	FF	FF	FF	FF	FF	FF	FF	FF	FF	FF	FF	FF	FF	FF	FF	FF	FF	FF	FF	FF	FF	FF	FF	FF	FF	FF	FF	FF	FF	FF	FF	FF	FF	FF	FF	FF	FF	FF	FF	FF	FF	FF	FF	FF	FF
chr6_34836441_34836476	FF	FF	FF	FF	FF	fn	FF	FF	FF	FF	FF	FF	FF	FF	FF	FF	FF	FF	NN	FF	FF	FF	FF	FF	FF	FF	FF	FF	FF	FF	FF	FF	FF	FF	FF	NA	FF	FF	FF	FF	FF	FF	FF	FF	FF	FF	FF	FF	FF
chr6_35002028_35002051	NA	FF	FF	NA	FF	FF	FF	FF	FF	FF	FF	FF	FF	NA	FF	FF	NA	FF	FF	FF	FF	FF	FF	fn	NA	FF	FF	FF	FF	FF	FF	NN	FF	FF	fn	FF	NA	FF	NA	FF	NA	NA	NA	FF	FF	FF	FF	FF	NA
chr6_35033879_35033906	FF	FF	FF	FF	NN	FF	FF	FF	FF	FF	FF	FF	FF	FF	FF	FF	FF	FF	FF	FF	FF	FF	FF	FF	FF	FF	FF	FF	FF	FF	FF	FF	FF	FF	FF	FF	FF	fn	FF	FF	FF	FF	FF	FF	FF	FF	FF	FF	FF
chr6_35099506_35099565	BB	NA	NA	DD	NA	DD	NA	NA	NN	DD	DD	DD	DD	NA	DD	DD	DD	DD	DD	DD	DD	DD	DD	NA	NA	NA	DD	NA	DD	DD	DD	DD	NA	NA	DD	DD	DD	NA	DD	DD	NA	NA	DD	DD	NA	NA	DD	DD	DD
chr6_35103653_35103692	FF	FF	FF	FF	FF	FF	FF	FF	FF	FF	FF	FF	FF	FF	FF	FF	FF	FF	FF	FF	FF	FF	FF	FF	FF	NA	FF	FF	FF	FF	FF	NN	FF	FF	FF	FF	FF	FF	FF	FF	FF	FF	FF	FF	FF	FF	FF	NA	FF
chr6_35156021_35156080	FF	FF	NN	FF	FF	FF	FF	FF	FF	FF	FF	FF	FF	FF	FF	FF	FF	NA	FF	FF	FF	NA	NN	NA	FF	FF	FF	NA	FF	FF	NA	FF	FF	NA	FF	FF	FF	NA	FF	NA	FF	FF	FF	FF	FF	NA	FF	FF	NA
chr6_35165503_35165530	FF	FF	FF	FF	NA	FF	FF	FF	FF	FF	FF	FF	FF	FF	FF	FF	FF	FF	FF	FF	NA	FF	FF	FF	FF	FF	FF	FF	FF	FF	FF	FF	FF	FF	FF	FF	FF	FF	FF	FF	FF	FF	FF	FF	FF	FF	FF	FF	FF
chr6_35191174_35191223	FF	FF	FF	FF	FF	FF	FF	FF	NA	FF	FF	FF	NA	FF	FF	FF	NN	FF	FF	FF	FF	FF	FF	FF	FF	NA	FF	FF	FF	FF	FF	FF	NA	FF	FF	FF	FF	FF	FF	FF	FF	FF	FF	FF	FF	NA	FF	FF	FF
chr6_35273137_35273168	FF	NA	fn	FF	FF	NA	FF	FF	FF	NA	FF	FF	FF	NA	FF	FF	FF	FF	FF	FF	FF	FF	FF	FF	FF	NA	NA	FF	FF	NA	FF	FF	FF	FF	FF	NA	FF	FF	FF	NA	FF	FF	FF	FF	FF	FF	FF	FF	FF
chr6_35517222_35517277	FF	NA	FF	NA	FF	FF	FF	NA	NN	FF	NN	FF	NA	FF	FF	FF	NA	NA	NA	NA	FF	FF	FF	FF	FF	FF	FF	FF	FF	NA	FF	FF	fn	FF	FF	NA	FF	FF	FF	FF	NA	FF	FF	FF	FF	FF	FF	NA	NA
chr6_35606796_35606835	BB	BB	DD	DD	DD	DD	DD	DD	DD	DD	DD	DD	DD	DD	DD	DD	DD	DD	DD	DD	DD	DD	DD	BB	DD	DD	DD	DD	DD	DD	DD	DD	DD	DD	DD	DD	DD	DD	DD	DD	DD	DD	DD	DD	DD	DD	DD	DD	DD
chr6_35814306_35814349	FF	NN	FF	FF	FF	FF	FF	FF	FF	FF	FF	FF	FF	NA	FF	FF	FF	FF	FF	FF	FF	FF	FF	FF	FF	FF	FF	FF	FF	FF	FF	FF	FF	FF	FF	FF	NA	FF	FF	FF	NA	FF	FF	FF	FF	FF	FF	FF	FF
chr6_36059665_36059724	NA	BB	BB	DD	NN	DD	NN	DD	NN	NN	BB	NA	BB	NN	NA	NA	DD	NA	bd	NN	NA	BB	BB	BB	NA	BB	BB	DD	BB	BB	NA	NN	BB	DD	BB	BB	DD	DD	NA	NA	NA	DD	DD	DD	NA	NA	BB	NA	BB
chr6_36072989_36073024	FF	FF	FF	NA	FF	FF	FF	FF	FF	FF	FF	FF	FF	FF	FF	FF	FF	FF	FF	FF	FF	FF	FF	FF	FF	FF	FF	FF	FF	FF	FF	FF	NA	FF	FF	FF	FF	FF	FF	NA	FF	FF	FF	FF	FF	FF	FF	FF	FF
chr6_36266043_36266077	FF	FF	FF	FF	FF	FF	FF	FF	FF	FF	FF	FF	FF	FF	FF	FF	FF	FF	FF	FF	FF	FF	FF	FF	FF	FF	FF	FF	FF	FF	FF	FF	FF	FF	FF	FF	FF	FF	FF	FF	FF	FF	FF	FF	FF	FF	FF	FF	FF
chr6_36291336_36291379	FF	FF	FF	FF	FF	FF	FF	FF	FF	FF	FF	FF	FF	FF	FF	FF	FF	FF	FF	NA	FF	FF	FF	FF	NA	FF	FF	FF	FF	FF	FF	FF	FF	NN	FF	FF	FF	FF	FF	NA	FF	FF	FF	FF	FF	FF	FF	FF	FF
chr6_36293726_36293753	FF	fn	FF	FF	FF	FF	FF	FF	FF	FF	FF	FF	FF	FF	FF	FF	FF	FF	FF	FF	FF	NA	FF	FF	FF	NA	FF	FF	FF	FF	FF	FF	FF	FF	FF	NA	FF	FF	FF	FF	FF	FF	FF	FF	FF	FF	FF	FF	FF
chr6_36400128_36400159	FF	FF	NA	NA	FF	NA	FF	FF	NA	FF	NA	FF	NA	FF	NA	fn	FF	FF	FF	FF	NA	FF	FF	FF	NA	FF	FF	FF	FF	FF	FF	FF	FF	FF	FF	NA	FF	FF	FF	NA	NA	FF	FF	FF	FF	FF	FF	FF	NA
chr6_36412400_36412455	FF	NA	FF	NA	FF	FF	FF	FF	NN	FF	FF	FF	NA	FF	FF	FF	NA	FF	NA	FF	FF	FF	FF	NA	FF	FF	FF	FF	NA	NA	FF	FF	NA	FF	NA	NA	NA	FF	FF	NA	NA	FF	FF	FF	FF	FF	FF	NA	NA
chr6_36445069_36445100	NA	FF	FF	FF	FF	FF	FF	FF	FF	FF	FF	FF	NA	FF	FF	FF	FF	FF	FF	FF	FF	FF	FF	FF	FF	NA	FF	FF	FF	FF	NA	FF	FF	fn	FF	FF	FF	FF	FF	FF	FF	NA	FF	fn	NA	FF	FF	FF	FF
chr6_36456407_36456434	FF	FF	FF	FF	FF	FF	FF	FF	FF	FF	FF	FF	FF	FF	FF	FF	FF	FF	FF	FF	FF	NN	NN	FF	FF	FF	FF	FF	FF	FF	FF	FF	FF	FF	FF	FF	FF	FF	FF	FF	FF	FF	FF	FF	FF	FF	FF	FF	FF
chr6_36463754_36463801	FF	NN	FF	FF	fn	FF	FF	fn	FF	FF	FF	FF	FF	NA	FF	FF	FF	FF	FF	FF	FF	FF	FF	FF	FF	NA	FF	FF	FF	FF	FF	FF	FF	FF	FF	FF	FF	FF	FF	NN	FF	FF	FF	FF	FF	fn	FF	FF	FF
chr6_36522074_36522093	BB	BB	BB	DD	DD	DD	DD	DD	DD	DD	BB	BB	BB	DD	BB	DD	DD	DD	DD	DD	BB	BB	BB	BB	DD	BB	BB	DD	BB	BB	DD	DD	BB	DD	DD	DD	DD	DD	BB	BB	DD	DD	DD	DD	BB	DD	BB	DD	BB
chr6_36524777_36524792	BB	BB	BB	DD	DD	DD	DD	DD	DD	DD	BB	BB	BB	DD	BB	DD	DD	DD	DD	DD	BB	BB	BB	BB	DD	BB	BB	DD	BB	BB	DD	DD	BB	DD	DD	DD	DD	DD	BB	BB	DD	DD	DD	DD	BB	dn	BB	DD	BB
chr6_36543847_36543861	BB	BB	BB	DD	DD	DD	DD	DD	DD	DD	BB	BB	BB	DD	BB	DD	DD	DD	DD	DD	BB	BB	BB	BB	DD	BB	BB	DD	BB	BB	DD	DD	BB	DD	DD	DD	DD	DD	BB	BB	DD	DD	DD	DD	BB	DD	BB	DD	BB
chr6_36570430_36570441	BB	BB	BB	DD	DD	DD	DD	DD	DD	DD	BB	BB	BB	DD	BB	DD	DD	DD	DD	DD	BB	BB	BB	BB	DD	BB	BB	DD	BB	BB	DD	DD	BB	DD	DD	DD	DD	DD	BB	BB	DD	DD	DD	DD	BB	DD	BB	DD	BB
chr6_36595767_36595782	BB	BB	BB	DD	DD	DD	DD	DD	DD	DD	BB	BB	BB	DD	BB	DD	DD	DD	DD	DD	BB	BB	BB	BB	DD	BB	BB	DD	BB	BB	DD	DD	BB	DD	DD	bd	DD	DD	BB	BB	DD	DD	DD	DD	BB	DD	BB	DD	BB
chr6_36616727_36616756	BB	BB	BB	DD	DD	DD	DD	DD	DD	DD	BB	BB	BB	DD	BB	DD	DD	DD	DD	DD	BB	BB	BB	bd	DD	BB	BB	DD	BB	BB	DD	DD	BB	DD	bd	DD	DD	DD	BB	BB	DD	DD	DD	DD	BB	DD	BB	DD	BB
chr6_36617006_36617023	BB	BB	BB	DD	DD	DD	DD	DD	DD	DD	BB	BB	BB	DD	BB	DD	DD	DD	DD	DD	BB	BB	BB	BB	DD	BB	BB	DD	BB	BB	DD	DD	BB	DD	DD	DD	DD	DD	BB	BB	DD	DD	DD	DD	BB	DD	BB	DD	BB
chr6_36627344_36627355	FF	FF	FF	df	df	df	df	df	df	df	FF	FF	FF	df	FF	df	df	df	df	df	FF	FF	FF	FF	df	FF	FF	df	FF	FF	df	df	FF	df	df	df	df	df	FF	FF	df	df	df	df	FF	df	FF	df	FF
chr6_36628698_36628717	BB	BB	BB	DD	DD	DD	DD	DD	DD	DD	BB	BB	BB	DD	BB	DD	DD	DD	DD	DD	BB	BB	BB	BB	DD	BB	BB	DD	BB	BB	DD	DD	BB	DD	DD	DD	DD	DD	BB	BB	DD	DD	DD	DD	BB	DD	BB	DD	BB
chr6_36630548_36630574	BB	BB	BB	DD	DD	DD	DD	DD	DD	DD	BB	BB	BB	DD	BB	DD	DD	DD	DD	DD	BB	BB	BB	BB	DD	BB	BB	DD	BB	BB	DD	DD	BB	DD	DD	DD	DD	DD	BB	BB	DD	DD	DD	DD	BB	DD	BB	DD	BB
chr6_36648983_36649002	BB	BB	BB	DD	DD	DD	DD	DD	DD	DD	BB	BB	BB	DD	BB	DD	DD	DD	DD	DD	BB	BB	BB	BB	DD	BB	BB	DD	BB	BB	DD	DD	BB	DD	DD	DD	DD	DD	BB	BB	DD	DD	DD	DD	BB	DD	BB	DD	BB
chr6_3666035_3666070	BB	BB	BB	DD	DD	DD	DD	DD	DD	DD	BB	BB	DD	BB	BB	BB	DD	BB	BB	DD	DD	BB	BB	BB	BB	DD	DD	DD	BB	BB	BB	DD	BB	DD	DD	DD	DD	BB	DD	BB	DD	BB	BB	DD	BB	DD	DD	DD	BB
chr6_36677074_36677103	BB	BB	BB	bd	bd	bd	DD	bd	DD	DD	BB	BB	BB	DD	BB	DD	bd	bd	bd	DD	BB	BB	BB	BB	bd	BB	BB	DD	BB	BB	DD	DD	BB	DD	bd	DD	bd	bd	BB	BB	bd	DD	DD	DD	BB	DD	BB	DD	BB
chr6_36677767_36677802	BB	BB	BB	DD	DD	DD	DD	DD	DD	DD	BB	BB	BB	DD	BB	DD	DD	DD	DD	DD	BB	BB	BB	BB	DD	bn	BB	DD	BB	BB	DD	DD	BB	DD	DD	DD	DD	DD	BB	BB	DD	DD	DD	DD	BB	DD	BB	DD	BB
chr6_36687357_36687368	BB	BB	BB	DD	DD	DD	DD	DD	DD	DD	BB	BB	BB	DD	BB	DD	DD	DD	DD	DD	BB	BB	BB	BB	DD	BB	BB	DD	BB	BB	DD	DD	BB	DD	DD	DD	DD	DD	BB	BB	DD	DD	DD	DD	BB	DD	BB	DD	BB
chr6_36702351_36702370	BB	BB	BB	DD	DD	DD	DD	DD	DD	DD	BB	BB	BB	DD	BB	DD	DD	DD	DD	DD	BB	BB	BB	BB	DD	BB	BB	DD	BB	BB	DD	DD	BB	DD	DD	DD	DD	DD	BB	BB	DD	DD	DD	DD	BB	DD	BB	DD	BB
chr6_36711724_36711771	BB	BB	BB	DD	DD	BB	DD	DD	DD	DD	BB	NA	BB	NA	DD	DD	DD	DD	DD	DD	BB	bd	BB	BB	DD	BB	BB	DD	BB	BB	DD	DD	BB	DD	NA	DD	DD	NA	BB	NA	DD	DD	DD	DD	BB	DD	NA	DD	bn
chr6_36724448_36724459	BB	BB	BB	DD	DD	DD	DD	DD	DD	DD	BB	BB	BB	DD	BB	DD	DD	DD	DD	DD	BB	BB	BB	BB	DD	BB	BB	DD	BB	BB	DD	DD	BB	DD	DD	DD	DD	DD	BB	BB	DD	DD	DD	DD	BB	DD	BB	DD	BB
chr6_36798110_36798153	FF	NA	FF	FF	FF	NA	NA	FF	FF	FF	FF	FF	FF	FF	FF	FF	FF	FF	FF	NA	NA	FF	FF	FF	FF	NA	FF	FF	FF	NA	FF	FF	FF	FF	FF	FF	FF	FF	FF	FF	NA	FF	FF	FF	FF	FF	FF	FF	NA
chr6_36835808_36835847	FF	NN	FF	FF	NA	FF	FF	FF	NA	FF	FF	FF	FF	NA	FF	FF	FF	FF	nn	FF	FF	FF	FF	FF	FF	NA	FF	FF	FF	NA	FF	FF	FF	FF	FF	FF	FF	FF	FF	FF	NA	FF	FF	FF	FF	FF	FF	NA	FF
chr6_36899750_36899793	FF	FF	FF	FF	FF	FF	FF	FF	FF	FF	FF	FF	FF	FF	FF	FF	FF	FF	FF	FF	FF	FF	FF	NN	FF	NA	FF	FF	FF	FF	FF	FF	FF	FF	FF	FF	FF	FF	FF	FF	FF	FF	FF	FF	FF	FF	FF	FF	FF
chr6_3705329_3705380	BB	NN	NA	DD	DD	DD	DD	DD	DD	DD	BB	BB	NN	BB	BB	BB	NA	NA	BB	DD	NA	NN	NA	NA	BB	DD	DD	DD	NA	BB	BB	DD	BB	NA	DD	DD	DD	BB	DD	NA	NA	NA	BB	DD	BB	DD	dn	NA	bn
chr6_37086731_37086762	FF	FF	NA	FF	FF	FF	FF	FF	FF	NN	FF	FF	FF	FF	NA	FF	FF	FF	FF	FF	FF	FF	FF	FF	FF	NA	FF	FF	FF	FF	FF	FF	FF	FF	NA	FF	FF	FF	FF	FF	NA	FF	FF	FF	FF	NA	FF	FF	FF
chr6_37114736_37114787	BB	BB	NA	DD	BB	NN	NN	NN	NN	DD	BB	BB	BB	NA	BB	DD	DD	NN	DD	NN	BB	NA	BB	BB	DD	NA	BB	DD	BB	BB	DD	DD	bd	DD	DD	BB	DD	DD	BB	DD	DD	NA	BB	NA	BB	NA	BB	DD	DD
chr6_37149669_37149708	FF	NA	FF	FF	FF	FF	FF	NA	FF	NA	FF	FF	NN	FF	FF	NA	NA	FF	FF	FF	FF	FF	NA	FF	FF	NA	FF	FF	FF	FF	FF	FF	FF	FF	NA	FF	FF	NA	NA	FF	NA	NA	FF	FF	FF	NA	FF	FF	FF
chr6_37409397_37409446	NA	fn	fn	FF	NA	FF	FF	FF	NA	NA	NN	FF	FF	FF	FF	FF	FF	NA	NA	FF	FF	FF	FF	FF	FF	NA	FF	FF	NN	FF	FF	FF	FF	FF	FF	FF	FF	FF	FF	NA	FF	fn	FF	FF	NA	NA	FF	FF	FF
chr6_37443534_37443569	FF	FF	NA	FF	FF	FF	FF	FF	NA	FF	NA	FF	FF	NA	FF	FF	FF	FF	FF	NA	FF	FF	FF	NA	FF	NA	FF	FF	FF	FF	FF	FF	FF	FF	FF	FF	FF	FF	FF	FF	FF	FF	FF	FF	FF	FF	FF	FF	FF
chr6_37457049_37457088	BB	BB	BB	BB	BB	BB	BB	BB	BB	BB	BB	BB	BB	BB	BB	BB	BB	BB	BB	BB	BB	BB	BB	BB	BB	BB	BB	DD	BB	BB	DD	DD	BB	DD	DD	DD	DD	DD	BB	DD	NA	DD	DD	DD	DD	DD	BB	DD	BB
chr6_37578930_37578977	bn	BB	NA	BB	BB	NN	bd	BB	BB	BB	BB	BB	NA	BB	BB	NA	NA	BB	BB	BB	BB	DD	BB	NA	BB	NA	BB	NA	BB	BB	NA	BB	DD	NA	BB	BB	NA	NA	NN	NA	BB	BB	BB	DD	DD	NA	BB	DD	NA
chr6_37651742_37651801	NN	NN	NN	DD	NA	DD	DD	DD	DD	DD	NA	NN	NN	DD	BB	DD	DD	DD	DD	DD	NA	NN	NN	NN	DD	NA	BB	DD	BB	BB	NA	DD	DD	DD	DD	DD	DD	DD	NA	DD	DD	DD	DD	DD	DD	DD	BB	DD	DD
chr6_37655188_37655211	BB	BB	BB	DD	BB	DD	DD	DD	DD	DD	BB	BB	BB	DD	BB	DD	DD	DD	DD	DD	BB	BB	BB	BB	DD	BB	BB	DD	BB	BB	DD	DD	DD	DD	DD	DD	DD	DD	BB	DD	DD	DD	DD	DD	DD	DD	BB	DD	DD
chr6_3768844_3768878	BB	BB	BB	DD	DD	DD	DD	DD	DD	DD	NA	BB	NA	BB	BB	BB	NA	BB	BB	DD	DD	BB	BB	BB	BB	NA	DD	NA	BB	BB	BB	NA	BB	DD	DD	DD	DD	BB	NA	BB	NA	BB	BB	DD	BB	DD	DD	NA	NA
chr6_37698174_37698205	BB	BB	BB	DD	BB	DD	DD	DD	DD	DD	BB	BB	BB	DD	BB	DD	DD	DD	DD	DD	BB	BB	BB	BB	DD	BB	BB	DD	BB	BB	DD	DD	DD	DD	DD	DD	DD	DD	BB	DD	DD	DD	DD	DD	DD	DD	BB	DD	DD
chr6_3769826_3769861	BB	BB	BB	DD	DD	DD	DD	DD	DD	DD	bn	BB	DD	BB	BB	BB	DD	BB	BB	DD	DD	BB	BB	BB	BB	DD	DD	DD	bn	BB	BB	DD	BB	bd	DD	DD	DD	BB	DD	BB	DD	BB	BB	DD	BB	DD	DD	DD	BB
chr6_37703585_37703604	BB	BB	BB	DD	BB	DD	DD	DD	DD	DD	BB	BB	BB	DD	BB	DD	DD	DD	DD	DD	BB	BB	BB	BB	DD	BB	BB	DD	BB	BB	DD	DD	DD	DD	DD	DD	DD	DD	BB	DD	DD	DD	DD	DD	DD	DD	BB	DD	DD
chr6_37705110_37705153	FF	FF	FF	FF	FF	NA	FF	FF	NA	FF	FF	FF	NA	FF	FF	FF	FF	NA	FF	FF	FF	FF	FF	FF	FF	FF	FF	FF	FF	FF	FF	FF	FF	FF	NA	NA	FF	NN	FF	NA	NA	fn	FF	FF	FF	FF	FF	FF	FF
chr6_37731781_37731808	BB	BB	BB	DD	BB	DD	DD	DD	DD	DD	BB	BB	BB	DD	BB	DD	DD	DD	DD	DD	BB	BB	BB	BB	DD	BB	BB	DD	BB	BB	DD	DD	DD	DD	DD	DD	DD	DD	BB	DD	DD	DD	DD	DD	DD	DD	BB	DD	DD
chr6_37735181_37735192	BB	BB	BB	dd	BB	dd	dd	dd	dd	dd	BB	BB	BB	dd	BB	dd	dd	dd	dd	dd	BB	BB	BB	BB	dd	BB	BB	dd	BB	BB	bd	dd	dd	dd	dd	dd	dd	dd	BB	dd	dd	dd	dd	dd	dd	dd	BB	dd	dd
chr6_37735193_37735232	BB	BB	BB	DD	BB	DD	DD	DD	DD	DD	BB	BB	BB	DD	BB	DD	DD	dn	DD	DD	BB	BB	BB	BB	dn	BB	BB	dn	BB	BB	DD	DD	dn	DD	DD	dn	DD	dn	BB	DD	DD	DD	dn	DD	dn	DD	BB	DD	DD
chr6_37749513_37749542	BB	BB	BB	dd	BB	dd	dd	dd	dd	dd	BB	BB	BB	dd	BB	dd	dd	dd	dd	dd	BB	BB	BB	BB	dd	BB	BB	dd	BB	BB	dd	dd	dd	dd	dd	dd	dd	dd	BB	dd	dd	dd	dd	dd	dd	dd	BB	dd	dd
chr6_37749542_37749559	BB	BB	BB	DD	BB	DD	DD	DD	DD	DD	BB	BB	BB	DD	BB	DD	DD	DD	bd	DD	BB	BB	BB	BB	DD	BB	BB	DD	BB	BB	dn	DD	bd	DD	DD	DD	DD	DD	BB	DD	DD	DD	dn	DD	dn	DD	BB	dn	DD
chr6_37812393_37812436	BB	BB	BB	DD	BB	BB	DD	DD	DD	DD	BB	BB	BB	DD	BB	DD	DD	DD	DD	DD	DD	BB	BB	BB	BB	BB	BB	DD	BB	BB	DD	DD	DD	DD	DD	DD	DD	DD	BB	DD	DD	DD	DD	DD	DD	dn	BB	DD	DD
chr6_37817271_37817314	FF	FF	FF	FF	FF	FF	FF	FF	FF	FF	FF	FF	NN	FF	FF	FF	NN	FF	FF	FF	FF	FF	FF	FF	FF	NA	FF	FF	FF	FF	FF	FF	FF	FF	FF	FF	FF	FF	FF	FF	FF	FF	FF	FF	FF	FF	FF	FF	fn
chr6_37840171_37840197	BB	BB	BB	DD	BB	BB	DD	DD	DD	DD	BB	BB	BB	DD	BB	DD	DD	DD	DD	DD	DD	BB	BB	BB	BB	BB	BB	DD	BB	BB	DD	DD	DD	DD	DD	DD	DD	DD	BB	DD	DD	DD	DD	DD	DD	DD	BB	DD	DD
chr6_37846375_37846414	BB	BB	BB	DD	BB	BB	DD	DD	DD	DD	BB	BB	BB	DD	BB	DD	DD	DD	bd	DD	DD	BB	BB	BB	BB	BB	BB	DD	BB	BB	DD	DD	DD	DD	DD	DD	DD	DD	BB	DD	DD	DD	DD	DD	DD	DD	BB	DD	DD
chr6_37902044_37902063	BB	BB	BB	DD	BB	BB	DD	DD	DD	DD	BB	BB	BB	DD	BB	DD	DD	DD	DD	DD	DD	BB	BB	BB	BB	BB	BB	DD	BB	BB	DD	DD	DD	DD	DD	DD	DD	DD	BB	DD	DD	DD	DD	DD	DD	DD	BB	DD	DD
chr6_37913409_37913430	BB	BB	BB	DD	BB	BB	DD	DD	DD	DD	BB	BB	BB	DD	BB	DD	DD	DD	DD	DD	DD	BB	BB	BB	BB	BB	BB	DD	BB	BB	DD	DD	DD	DD	DD	DD	DD	DD	BB	DD	DD	DD	DD	DD	DD	DD	BB	DD	DD
chr6_37919909_37919940	BB	BB	BB	DD	BB	BB	DD	DD	DD	DD	BB	BB	BB	DD	BB	DD	DD	DD	DD	DD	DD	BB	BB	BB	BB	BB	BB	DD	BB	BB	DD	DD	DD	DD	DD	DD	DD	DD	BB	DD	DD	DD	DD	DD	DD	DD	BB	DD	DD
chr6_37993730_37993741	FF	FF	FF	df	FF	FF	df	df	df	df	FF	FF	FF	df	FF	df	df	df	df	DD	df	FF	FF	FF	FF	FF	FF	df	FF	FF	df	df	df	DD	df	df	df	df	FF	df	df	df	df	df	df	df	FF	df	df
chr6_38004896_38004909	BB	BB	BB	DD	BB	BB	DD	DD	DD	DD	BB	BB	BB	DD	BB	DD	DD	DD	DD	DD	DD	BB	BB	BB	BB	BB	BB	DD	BB	BB	DD	DD	DD	DD	DD	DD	DD	DD	BB	DD	DD	DD	DD	DD	DD	DD	BB	DD	DD
chr6_38005961_38005974	BB	BB	BB	DD	BB	BB	DD	DD	DD	DD	BB	BB	BB	DD	BB	DD	DD	DD	DD	DD	DD	BB	BB	BB	BB	BB	BB	DD	BB	BB	DD	DD	DD	DD	DD	DD	DD	DD	BB	DD	DD	DD	DD	DD	DD	DD	BB	DD	DD
chr6_38015784_38015808	BB	BB	BB	DD	BB	BB	DD	DD	DD	DD	BB	BB	BB	DD	BB	DD	DD	DD	DD	DD	DD	BB	BB	BB	BB	BB	BB	DD	BB	BB	DD	DD	DD	DD	DD	DD	DD	DD	BB	DD	DD	DD	DD	DD	DD	DD	BB	DD	DD
chr6_38020892_38020905	BB	BB	BB	DD	BB	BB	DD	DD	DD	DD	BB	BB	BB	DD	BB	DD	DD	DD	DD	DD	DD	BB	BB	BB	BB	BB	BB	DD	BB	BB	DD	DD	DD	DD	DD	DD	DD	DD	BB	DD	DD	DD	DD	DD	DD	DD	BB	DD	DD
chr6_3802261_3802308	BB	BB	BB	DD	DD	DD	DD	DD	DD	DD	BB	BB	DD	BB	BB	BB	DD	BB	BB	DD	DD	BB	BB	BB	BB	DD	DD	DD	BB	BB	BB	DD	BB	DD	DD	DD	DD	BB	DD	BB	DD	BB	BB	DD	BB	DD	DD	DD	BB
chr6_38040338_38040382	BB	BB	BB	DD	BB	BB	DD	DD	DD	DD	BB	BB	BB	DD	BB	DD	DD	DD	DD	DD	DD	BB	BB	BB	BB	BB	BB	DD	BB	BB	DD	DD	DD	DD	DD	DD	DD	DD	BB	DD	DD	DD	DD	DD	DD	DD	BB	DD	DD
chr6_38058243_38058274	BB	BB	BB	DD	BB	BB	DD	DD	DD	DD	BB	BB	BB	DD	BB	DD	DD	DD	DD	DD	DD	BB	BB	BB	BB	BB	BB	DD	BB	BB	DD	DD	DD	DD	DD	DD	DD	DD	BB	DD	DD	DD	DD	DD	DD	DD	BB	DD	DD
chr6_38065032_38065056	BB	BB	BB	DD	BB	BB	DD	DD	DD	DD	BB	BB	BB	DD	BB	DD	DD	DD	DD	DD	DD	BB	BB	BB	BB	BB	BB	DD	BB	BB	DD	DD	DD	DD	DD	DD	DD	DD	BB	DD	DD	DD	DD	DD	DD	DD	BB	DD	DD
chr6_38098832_38098855	NA	FF	FF	FF	NA	FF	FF	FF	NA	FF	FF	FF	fn	NA	FF	FF	FF	FF	FF	FF	FF	FF	FF	FF	NA	FF	FF	FF	NA	NA	FF	NA	FF	NA	FF	FF	FF	FF	NA	fn	FF	FF	NA	FF	fn	FF	FF	NA	FF
chr6_3813882_3813917	BB	BB	BB	DD	DD	bd	DD	DD	DD	DD	BB	bn	DD	BB	BB	BB	dn	BB	BB	DD	DD	BB	BB	BB	BB	dn	DD	DD	BB	BB	BB	DD	BB	dn	DD	dn	DD	BB	DD	BB	DD	BB	BB	DD	BB	DD	dn	DD	BB
chr6_38170074_38170097	BB	BB	BB	DD	BB	BB	DD	DD	DD	DD	BB	BB	BB	DD	BB	DD	DD	DD	DD	DD	DD	BB	BB	BB	BB	BB	BB	DD	BB	BB	DD	DD	DD	DD	DD	DD	DD	DD	BB	DD	DD	DD	DD	DD	DD	DD	BB	DD	DD
chr6_38186533_38186546	BB	BB	BB	DD	BB	BB	DD	DD	DD	DD	BB	BB	BB	DD	BB	DD	DD	DD	DD	DD	DD	BB	BB	BB	BB	BB	BB	DD	BB	BB	DD	DD	DD	DD	DD	DD	DD	DD	BB	DD	DD	DD	DD	DD	DD	DD	BB	DD	DD
chr6_38187291_38187310	BB	BB	BB	DD	BB	BB	DD	DD	DD	DD	BB	BB	BB	DD	BB	DD	DD	DD	DD	DD	DD	BB	BB	BB	BB	BB	BB	DD	BB	BB	DD	DD	DD	DD	dn	dn	DD	DD	BB	DD	DD	DD	DD	DD	dn	dn	BB	DD	DD
chr6_38189642_38189657	BB	BB	BB	DD	BB	BB	DD	DD	DD	DD	BB	BB	BB	DD	BB	DD	DD	DD	DD	DD	DD	BB	BB	BB	BB	BB	BB	DD	BB	BB	DD	DD	DD	DD	DD	DD	DD	DD	BB	DD	DD	DD	DD	DD	DD	DD	BB	DD	DD
chr6_38203605_38203658	BB	BB	BB	DD	BB	BB	DD	DD	DD	DD	BB	BB	BB	DD	BB	DD	DD	DD	DD	DD	DD	BB	BB	BB	BB	BB	BB	DD	BB	BB	DD	DD	DD	DD	DD	DD	DD	DD	BB	DD	DD	DD	DD	DD	DD	DD	BB	DD	DD
chr6_38209992_38210015	BB	BB	BB	DD	BB	BB	BB	DD	DD	DD	BB	BB	BB	DD	BB	DD	DD	BB	DD	DD	DD	BB	BB	BB	BB	BB	BB	DD	BB	BB	DD	DD	DD	DD	DD	DD	DD	DD	BB	DD	DD	DD	DD	DD	DD	DD	BB	DD	DD
chr6_38217701_38217738	NA	NA	UU	DD	NA	NA	DD	DD	DD	DD	NA	UU	UU	DD	uu	DD	DD	DD	DD	DD	DD	du	UU	UU	NA	UU	UU	DD	UU	NA	DD	DD	DD	DD	DD	DD	DD	DD	UU	DD	DD	DD	DD	DD	DD	DD	UU	DD	DD
chr6_38217978_38218002	BB	BB	BB	DD	BB	BB	DD	DD	DD	DD	BB	BB	BB	DD	BB	DD	DD	DD	DD	DD	DD	BB	BB	BB	BB	BB	BB	DD	BB	BB	DD	DD	DD	DD	DD	DD	DD	DD	BB	DD	DD	DD	DD	DD	DD	DD	BB	DD	DD
chr6_38220280_38220319	FF	FF	FF	NN	NA	NA	FF	FF	FF	FF	FF	FF	FF	FF	FF	NN	FF	FF	FF	FF	FF	FF	FF	FF	FF	FF	FF	FF	FF	FF	FF	FF	FF	NA	FF	FF	FF	FF	FF	FF	FF	FF	FF	FF	FF	FF	FF	FF	FF
chr6_38235105_38235122	BB	BB	BB	DD	BB	BB	DD	DD	DD	DD	BB	BB	BB	DD	BB	DD	DD	DD	DD	DD	DD	BB	BB	BB	BB	BB	BB	DD	BB	BB	DD	DD	DD	DD	DD	DD	DD	DD	BB	DD	DD	DD	DD	DD	DD	DD	BB	DD	DD
chr6_38250262_38250305	BB	BB	BB	DD	BB	BB	DD	DD	DD	NN	BB	BB	BB	DD	BB	DD	DD	DD	DD	DD	DD	BB	BB	BB	BB	BB	BB	DD	BB	BB	DD	DD	DD	DD	DD	DD	DD	bd	BB	DD	DD	DD	DD	DD	DD	DD	BB	DD	DD
chr6_38255970_38255991	FF	FF	FF	FF	NA	FF	FF	FF	FF	FF	NA	FF	FF	FF	FF	FF	NA	FF	NA	FF	FF	NA	FF	FF	FF	FF	FF	FF	FF	FF	NA	NN	FF	FF	FF	FF	FF	NA	FF	NA	FF	NA	NA	FF	FF	FF	NA	FF	NA
chr6_38312878_38312897	FF	FF	FF	NA	FF	FF	FF	FF	FF	FF	FF	FF	FF	FF	NN	FF	FF	FF	FF	FF	FF	FF	FF	FF	FF	FF	FF	FF	FF	FF	FF	FF	FF	FF	FF	FF	FF	FF	FF	FF	NA	FF	FF	FF	FF	NA	FF	FF	FF
chr6_38328098_38328129	FF	fn	FF	FF	NA	NA	FF	FF	FF	FF	FF	FF	FF	FF	FF	FF	FF	FF	FF	FF	NA	FF	FF	FF	FF	NA	FF	FF	FF	FF	NA	FF	FF	FF	FF	NA	FF	FF	NA	FF	FF	FF	NA	FF	FF	NA	NN	FF	FF
chr6_38357449_38357464	BB	BB	BB	DD	BB	BB	DD	DD	DD	DD	BB	BB	BB	DD	BB	DD	DD	DD	DD	DD	DD	BB	BB	BB	BB	BB	BB	DD	BB	BB	DD	DD	DD	DD	DD	DD	DD	DD	BB	DD	DD	DD	DD	DD	DD	DD	BB	DD	DD
chr6_38363888_38363941	BB	BB	BB	DD	BB	BB	DD	DD	DD	DD	BB	BB	BB	DD	BB	DD	DD	DD	DD	DD	DD	BB	BB	BB	BB	BB	BB	DD	BB	BB	DD	DD	DD	DD	DD	DD	DD	DD	BB	DD	DD	DD	DD	DD	DD	DD	BB	DD	DD
chr6_38364058_38364084	BB	BB	BB	DD	BB	BB	DD	DD	DD	DD	BB	BB	BB	DD	BB	DD	DD	DD	DD	DD	DD	BB	BB	BB	BB	BB	BB	DD	BB	BB	DD	DD	DD	DD	DD	DD	dn	DD	BB	DD	DD	DD	DD	DD	DD	DD	BB	DD	DD
chr6_38389500_38389523	FF	FF	FF	NN	FF	FF	FF	FF	FF	FF	FF	FF	FF	FF	FF	FF	FF	FF	FF	FF	FF	FF	FF	FF	FF	FF	FF	FF	FF	FF	NA	FF	FF	FF	FF	FF	FF	FF	FF	FF	FF	FF	FF	FF	FF	FF	FF	FF	FF
chr6_38406345_38406374	bn	BB	BB	DD	BB	BB	DD	DD	DD	DD	BB	BB	BB	DD	BB	dn	DD	dn	DD	DD	DD	BB	BB	BB	BB	BB	BB	DD	BB	BB	DD	DD	DD	DD	DD	DD	DD	DD	BB	DD	DD	DD	DD	DD	DD	DD	BB	DD	DD
chr6_38451566_38451605	BB	BB	BB	bd	BB	BB	DD	DD	DD	DD	BB	BB	BB	DD	BB	DD	DD	DD	DD	DD	DD	BB	BB	BB	BB	BB	BB	DD	BB	BB	DD	DD	DD	DD	DD	DD	DD	DD	BB	DD	DD	DD	DD	DD	DD	DD	BB	DD	DD
chr6_38460305_38460332	BB	BB	BB	DD	BB	BB	DD	DD	DD	DD	BB	BB	BB	DD	BB	DD	DD	DD	DD	DD	DD	BB	BB	BB	BB	BB	BB	DD	BB	BB	DD	DD	DD	DD	DD	DD	DD	DD	BB	DD	DD	DD	DD	DD	DD	DD	BB	DD	DD
chr6_38472879_38472898	BB	BB	BB	DD	BB	BB	DD	DD	DD	DD	BB	BB	BB	DD	BB	DD	DD	DD	DD	DD	DD	BB	BB	BB	BB	BB	BB	DD	BB	BB	DD	DD	DD	DD	DD	DD	DD	DD	BB	DD	DD	DD	DD	DD	DD	DD	BB	DD	DD
chr6_38483595_38483636	FF	FF	FF	FF	FF	FF	FF	NA	FF	NA	FF	fn	NA	FF	fn	fn	FF	NA	FF	NN	FF	FF	FF	FF	FF	FF	NA	FF	FF	FF	FF	FF	NA	NA	NA	FF	NA	FF	NA	FF	FF	FF	FF	FF	FF	NA	fn	FF	FF
chr6_38486521_38486548	BB	BB	BB	DD	BB	BB	DD	DD	DD	DD	BB	BB	BB	DD	BB	DD	DD	DD	DD	DD	DD	BB	BB	BB	BB	BB	BB	DD	BB	BB	DD	DD	DD	DD	DD	DD	DD	DD	BB	DD	DD	DD	DD	DD	DD	DD	BB	DD	DD
chr6_38519727_38519766	BB	BB	BB	DD	BB	BB	DD	DD	DD	DD	BB	BB	BB	DD	BB	DD	DD	DD	DD	DD	DD	NA	BB	BB	NN	BB	BB	DD	BB	BB	DD	DD	DD	DD	DD	DD	DD	DD	BB	DD	NA	NA	DD	DD	DD	DD	BB	DD	DD
chr6_38559986_38560029	NA	BB	BB	BB	BB	BB	DD	DD	DD	DD	BB	BB	NA	DD	BB	BB	DD	DD	BB	DD	DD	BB	BB	BB	BB	NA	BB	DD	BB	BB	DD	NA	DD	DD	DD	DD	DD	NN	NA	NA	DD	DD	DD	DD	DD	DD	BB	DD	DD
chr6_38625081_38625106	BB	BB	BB	DD	BB	BB	DD	DD	DD	DD	BB	BB	BB	DD	BB	DD	DD	DD	DD	DD	DD	BB	BB	BB	BB	BB	BB	DD	BB	BB	DD	DD	DD	DD	DD	DD	DD	DD	BB	DD	DD	DD	DD	DD	DD	DD	BB	DD	DD
chr6_38638688_38638707	BB	BB	BB	DD	BB	BB	DD	DD	DD	DD	BB	BB	BB	DD	BB	DD	DD	DD	DD	DD	DD	BB	BB	BB	BB	BB	BB	DD	BB	BB	DD	DD	DD	DD	DD	DD	DD	DD	BB	DD	DD	DD	DD	DD	DD	DD	BB	DD	DD
chr6_38658536_38658567	BB	BB	BB	DD	BB	BB	DD	DD	DD	DD	BB	BB	BB	DD	BB	DD	DD	DD	DD	DD	DD	BB	BB	BB	BB	BB	BB	DD	BB	BB	DD	DD	DD	DD	DD	DD	DD	DD	BB	DD	DD	DD	DD	DD	DD	DD	BB	DD	DD
chr6_38746664_38746708	FF	FF	FF	FF	FF	FF	FF	FF	FF	FF	FF	FF	NA	FF	FF	FF	FF	NN	NN	FF	FF	FF	FF	FF	FF	FF	FF	FF	FF	FF	FF	FF	FF	FF	FF	FF	FF	FF	FF	FF	FF	NA	FF	FF	FF	NA	FF	FF	fn
chr6_38769692_38769719	BB	BB	BB	DD	BB	BB	DD	DD	DD	DD	BB	BB	BB	DD	BB	DD	DD	DD	DD	DD	DD	BB	BB	BB	BB	BB	BB	DD	BB	BB	DD	DD	DD	DD	DD	DD	DD	DD	BB	DD	DD	DD	DD	DD	DD	DD	BB	DD	DD
chr6_38831471_38831505	BB	BB	BB	DD	BB	BB	DD	DD	DD	DD	BB	BB	BB	DD	BB	DD	DD	DD	DD	DD	DD	BB	BB	BB	BB	BB	BB	DD	BB	BB	DD	DD	DD	DD	DD	DD	DD	DD	BB	DD	DD	DD	DD	DD	DD	DD	BB	DD	DD
chr6_38855597_38855623	BB	BB	BB	DD	BB	BB	DD	DD	DD	DD	BB	BB	BB	DD	BB	DD	DD	DD	DD	DD	DD	BB	BB	BB	BB	BB	BB	DD	BB	BB	DD	DD	DD	DD	DD	DD	DD	DD	BB	DD	DD	DD	DD	DD	DD	DD	BB	DD	DD
chr6_38890219_38890253	BB	BB	BB	DD	BB	BB	DD	DD	DD	DD	BB	BB	BB	DD	BB	DD	DD	DD	DD	DD	DD	BB	BB	BB	BB	BB	BB	DD	BB	BB	DD	DD	DD	DD	DD	DD	DD	DD	BB	DD	DD	DD	DD	DD	DD	DD	BB	DD	DD
chr6_3896091_3896130	BB	BB	BB	DD	DD	DD	DD	DD	DD	DD	BB	BB	DD	BB	BB	BB	DD	BB	BB	DD	DD	BB	BB	BB	BB	DD	DD	DD	BB	BB	BB	DD	BB	DD	DD	DD	DD	BB	DD	BB	DD	BB	BB	DD	BB	DD	DD	DD	BB
chr6_39021471_39021518	NN	FF	FF	FF	FF	FF	FF	FF	FF	FF	FF	FF	FF	FF	FF	FF	FF	FF	FF	NA	FF	FF	FF	FF	FF	NA	FF	FF	FF	FF	NA	FF	FF	FF	FF	FF	FF	FF	FF	FF	FF	FF	FF	FF	FF	FF	NA	FF	FF
chr6_39057085_39057102	NA	FF	FF	NA	FF	NA	FF	FF	FF	FF	FF	NA	FF	FF	FF	FF	FF	NA	FF	FF	NN	FF	FF	FF	FF	FF	FF	FF	NA	FF	NA	FF	FF	FF	FF	FF	FF	FF	FF	NA	FF	FF	FF	fn	FF	FF	FF	FF	FF
chr6_3913669_3913712	BB	BB	NA	DD	NA	DD	DD	DD	DD	DD	BB	BB	DD	BB	BB	BB	DD	NA	BB	DD	DD	BB	BB	BB	BB	NA	DD	DD	BB	NA	BB	DD	BB	NA	DD	DD	DD	BB	NA	BB	DD	BB	BB	DD	BB	DD	NN	DD	BB
chr6_39213542_39213577	FF	FF	FF	FF	FF	FF	FF	FF	FF	FF	NN	FF	FF	FF	FF	FF	FF	FF	NA	FF	FF	FF	FF	FF	fn	NA	FF	FF	FF	FF	FF	FF	FF	FF	FF	FF	FF	FF	FF	FF	FF	FF	FF	FF	FF	FF	FF	FF	FF
chr6_39221025_39221076	BB	BB	BB	DD	BB	BB	BB	BB	BB	BB	BB	BB	BB	BB	BB	BB	DD	BB	BB	DD	DD	BB	BB	BB	BB	BB	BB	DD	BB	BB	DD	DD	DD	DD	DD	DD	DD	DD	BB	DD	DD	DD	DD	DD	DD	DD	BB	DD	DD
chr6_3925303_3925314	FF	FF	FF	df	df	df	df	df	df	df	FF	FF	df	FF	FF	FF	df	FF	FF	df	df	fn	FF	FF	FF	df	df	df	FF	FF	FF	df	FF	df	df	df	df	FF	df	FF	df	FF	FF	df	FF	df	df	df	FF
chr6_3925325_3925360	BB	BB	BB	DD	DD	DD	DD	DD	DD	DD	BB	BB	DD	BB	BB	BB	DD	BB	BB	DD	DD	BB	BB	BB	BB	DD	DD	DD	BB	BB	BB	DD	BB	DD	DD	DD	DD	BB	DD	BB	DD	BB	BB	DD	BB	DD	DD	DD	BB
chr6_39280917_39280960	df	FF	FF	df	fn	FF	DD	DD	DD	df	FF	FF	FF	df	df	DD	df	NA	DD	df	df	FF	FF	FF	FF	FF	FF	df	fn	FF	df	df	DD	DD	DD	df	DD	DD	FF	df	df	df	df	DD	DD	df	FF	df	df
chr6_39298478_39298513	FF	FF	FF	FF	FF	FF	FF	FF	FF	FF	FF	FF	FF	FF	FF	FF	FF	FF	FF	FF	FF	FF	FF	FF	FF	FF	FF	FF	FF	FF	FF	FF	FF	FF	FF	FF	FF	FF	FF	FF	FF	FF	FF	FF	FF	NA	FF	FF	FF
chr6_39361207_39361238	BB	BB	BB	DD	BB	BB	DD	NA	DD	DD	BB	BB	BB	DD	BB	DD	DD	DD	DD	DD	DD	BB	BB	BB	BB	BB	BB	DD	BB	BB	DD	DD	DD	DD	DD	DD	DD	DD	BB	DD	DD	DD	DD	DD	DD	DD	BB	DD	DD
chr6_39425014_39425049	FF	FF	FF	FF	FF	FF	NN	FF	FF	FF	FF	NA	FF	FF	FF	FF	FF	FF	FF	NA	FF	FF	FF	FF	FF	NA	FF	FF	FF	NA	FF	FF	FF	FF	FF	FF	FF	FF	FF	FF	NA	FF	FF	FF	FF	NA	FF	FF	NA
chr6_3956651_3956678	BB	BB	BB	DD	NA	DD	NA	DD	NN	DD	BB	BB	DD	BB	BB	BB	DD	BB	BB	DD	DD	BB	BB	BB	BB	DD	DD	DD	BB	BB	BB	DD	BB	DD	DD	DD	DD	BB	DD	NA	DD	BB	BB	DD	BB	DD	DD	DD	BB
chr6_39599005_39599064	NA	FF	NA	FF	FF	FF	FF	NA	NA	FF	fn	FF	fn	FF	FF	fn	FF	fn	FF	fn	fn	FF	fn	FF	FF	FF	NA	FF	FF	FF	fn	fn	fn	fn	NA	NA	NA	NN	FF	NA	NA	nn	fn	NA	fn	FF	FF	NA	FF
chr6_3965183_3965218	BB	BB	BB	DD	dn	DD	DD	DD	DD	DD	BB	BB	DD	BB	BB	BB	DD	BB	BB	dn	DD	BB	BB	BB	BB	DD	DD	DD	BB	BB	BB	DD	BB	DD	dn	dn	dn	BB	dn	BB	dn	BB	BB	DD	BB	dn	DD	DD	BB
chr6_39702985_39703019	FF	FF	NA	FF	FF	FF	FF	NA	NA	NA	FF	FF	NA	FF	FF	FF	NN	FF	FF	NA	FF	FF	FF	FF	NA	NA	FF	FF	FF	FF	FF	FF	FF	FF	FF	FF	FF	FF	FF	FF	NA	NA	FF	FF	NA	FF	FF	FF	FF
chr6_39737256_39737295	FF	FF	NA	FF	FF	NA	FF	FF	FF	FF	FF	FF	FF	FF	FF	FF	FF	NN	NN	FF	FF	FF	FF	FF	FF	NA	FF	FF	FF	NA	FF	FF	FF	FF	FF	FF	FF	FF	FF	FF	FF	FF	FF	FF	FF	NA	FF	FF	FF
chr6_39746004_39746047	NA	NA	NA	FF	FF	NA	FF	FF	FF	NA	FF	FF	FF	FF	FF	FF	FF	FF	FF	FF	FF	FF	FF	NN	FF	NA	FF	NA	FF	NA	FF	NA	FF	NN	FF	FF	FF	NA	FF	FF	FF	FF	NA	NA	FF	NA	FF	NA	FF
chr6_39942734_39942769	FF	FF	FF	FF	FF	NA	FF	FF	NA	NA	FF	FF	FF	FF	FF	FF	FF	NN	NN	NA	FF	FF	FF	FF	FF	NA	FF	FF	FF	NA	FF	FF	FF	FF	NA	NA	FF	FF	FF	fn	NA	FF	FF	FF	FF	NA	FF	NA	NA
chr6_3995600_3995629	BB	BB	BB	DD	DD	DD	DD	DD	DD	DD	BB	BB	DD	BB	BB	BB	DD	BB	BB	DD	DD	BB	BB	BB	BB	DD	DD	DD	BB	BB	BB	DD	BB	DD	DD	DD	DD	BB	DD	BB	NA	bn	BB	DD	BB	DD	DD	DD	BB
chr6_40041468_40041497	FF	FF	FF	FF	FF	FF	FF	FF	FF	FF	NA	FF	FF	FF	FF	FF	NN	FF	FF	FF	FF	FF	FF	FF	FF	FF	FF	FF	NA	FF	FF	FF	FF	FF	FF	NA	FF	FF	FF	FF	FF	FF	FF	FF	FF	NA	FF	FF	NA
chr6_4004923_4004966	BB	BB	BB	DD	DD	BB	BB	BB	BB	DD	BB	BB	NA	BB	BB	NA	DD	BB	BB	BB	DD	BB	BB	BB	BB	NA	bd	DD	BB	NA	BB	DD	BB	NA	dn	NA	DD	BB	DD	BB	BB	BB	NA	dn	BB	NN	NA	DD	BB
chr6_40184699_40184725	BB	BB	BB	DD	BB	BB	DD	DD	DD	DD	BB	BB	BB	DD	BB	DD	DD	DD	DD	DD	DD	BB	BB	BB	BB	BB	BB	DD	BB	BB	DD	DD	DD	DD	DD	DD	DD	DD	BB	DD	DD	DD	DD	DD	DD	DD	BB	DD	DD
chr6_40198285_40198329	BB	DD	DD	DD	DD	BB	DD	DD	DD	DD	BB	DD	BB	DD	DD	DD	DD	DD	DD	DD	DD	DD	DD	BB	DD	BB	BB	DD	BB	BB	DD	DD	DD	DD	DD	DD	DD	DD	BB	DD	DD	DD	DD	DD	DD	DD	BB	DD	DD
chr6_4025675_4025722	BB	BB	BB	DD	DD	DD	DD	DD	DD	DD	BB	BB	DD	BB	BB	BB	DD	BB	BB	DD	DD	BB	BB	BB	BB	DD	DD	DD	BB	BB	BB	DD	BB	DD	DD	DD	DD	BB	DD	BB	BB	BB	BB	DD	BB	DD	DD	DD	BB
chr6_4026877_4026901	BB	BB	BB	DD	DD	DD	DD	DD	DD	DD	BB	BB	DD	BB	BB	BB	DD	BB	BB	DD	DD	BB	BB	BB	BB	DD	DD	DD	BB	BB	BB	DD	BB	DD	DD	DD	DD	BB	DD	BB	BB	BB	BB	DD	BB	DD	DD	DD	BB
chr6_4031946_4031957	BB	BB	BB	DD	DD	DD	DD	DD	DD	DD	BB	BB	DD	BB	BB	BB	DD	BB	BB	DD	DD	BB	BB	BB	BB	DD	DD	DD	BB	BB	BB	DD	BB	DD	DD	DD	DD	BB	DD	BB	BB	BB	BB	DD	BB	DD	DD	DD	BB
chr6_4031958_4031972	BB	BB	BB	DD	DD	DD	DD	DD	DD	DD	BB	BB	DD	BB	BB	BB	DD	BB	BB	DD	DD	BB	BB	BB	BB	DD	dn	DD	BB	BB	BB	DD	BB	DD	DD	DD	DD	BB	DD	BB	BB	BB	BB	dn	BB	DD	DD	DD	BB
chr6_40409250_40409273	FF	NN	NA	FF	FF	NA	FF	FF	FF	FF	FF	FF	FF	NA	FF	FF	FF	FF	NA	FF	FF	NA	FF	FF	FF	FF	FF	NA	FF	NA	NA	FF	FF	FF	NA	FF	FF	FF	FF	FF	fn	FF	NA	FF	FF	FF	FF	FF	FF
chr6_40426633_40426680	BB	DD	BB	NA	BB	BB	dd	dd	NA	dd	BB	NA	NA	dd	BB	dd	NA	dd	dd	dd	NA	BB	BB	DD	BB	NA	BB	dd	BB	BB	dd	NA	dd	NA	dd	dd	dd	dd	DD	dd	NA	dd	dd	dd	dd	NA	NA	dd	dd
chr6_4047825_4047869	BB	BB	BB	dd	dd	dd	dd	dd	dd	dd	BB	NN	dd	BB	BB	BB	dd	NA	NA	dd	dd	BB	NA	BB	BB	dd	dd	dd	BB	BB	BB	dd	BB	dd	dd	dd	dd	BB	dd	BB	BB	BB	BB	dd	BB	dd	NA	dd	BB
chr6_40509139_40509178	FF	FF	NA	FF	FF	FF	NA	FF	FF	FF	NA	FF	FF	NA	FF	FF	FF	FF	FF	FF	NN	FF	FF	NN	FF	NA	FF	FF	FF	FF	FF	FF	FF	FF	NA	NA	NA	FF	FF	NA	NA	FF	FF	NA	NA	FF	FF	FF	fn
chr6_40566100_40566139	fn	FF	FF	FF	FF	FF	FF	FF	FF	FF	FF	FF	FF	FF	FF	FF	NN	FF	FF	FF	FF	FF	FF	FF	FF	FF	FF	FF	FF	FF	fn	FF	FF	FF	FF	FF	FF	FF	FF	FF	FF	FF	NN	FF	FF	FF	FF	FF	FF
chr6_40581251_40581294	FF	FF	FF	NA	FF	FF	FF	FF	NA	FF	FF	FF	FF	FF	NA	FF	NN	FF	FF	FF	FF	FF	FF	FF	FF	NA	FF	FF	FF	FF	NA	FF	FF	NA	NN	FF	FF	FF	FF	FF	NA	FF	FF	FF	FF	FF	FF	FF	FF
chr6_40589966_40589981	FF	FF	FF	FF	FF	FF	FF	FF	FF	NN	FF	FF	FF	FF	FF	FF	FF	FF	FF	FF	FF	FF	FF	FF	FF	FF	FF	FF	FF	FF	FF	FF	FF	FF	FF	FF	FF	FF	FF	FF	FF	FF	FF	FF	FF	FF	FF	FF	FF
chr6_4067932_4067963	BB	BB	BB	DD	DD	DD	DD	DD	DD	DD	bn	BB	DD	BB	BB	bn	DD	BB	BB	DD	DD	BB	BB	BB	BB	DD	DD	DD	BB	bn	BB	DD	BB	DD	DD	DD	DD	BB	DD	BB	BB	BB	BB	DD	BB	DD	DD	DD	BB
chr6_40690573_40690614	BB	NA	BB	DD	BB	BB	DD	DD	DD	DD	BB	BB	BB	DD	BB	DD	DD	DD	DD	DD	DD	BB	BB	NA	BB	BB	BB	DD	BB	BB	DD	DD	DD	DD	DD	DD	DD	DD	BB	DD	DD	DD	DD	DD	dn	DD	BB	DD	DD
chr6_40734530_40734569	DD	NA	DD	DD	DD	DD	DD	DD	DD	DD	DD	DD	DD	DD	DD	DD	DD	DD	DD	DD	DD	DD	NA	DD	DD	DD	DD	DD	DD	DD	DD	DD	DD	DD	DD	DD	DD	DD	DD	DD	DD	DD	DD	DD	DD	DD	DD	DD	DD
chr6_4076090_4076117	BB	BB	BB	DD	DD	DD	DD	DD	DD	DD	BB	BB	DD	BB	BB	bn	DD	BB	BB	DD	DD	BB	bn	BB	BB	DD	DD	DD	BB	BB	BB	DD	BB	DD	DD	DD	DD	BB	DD	BB	BB	BB	BB	DD	BB	DD	DD	DD	BB
chr6_40845289_40845332	FF	FF	NA	NA	FF	FF	FF	FF	fn	FF	FF	FF	FF	FF	FF	FF	FF	FF	FF	FF	FF	FF	FF	FF	FF	FF	FF	FF	FF	FF	FF	FF	FF	FF	FF	FF	FF	NA	FF	FF	FF	FF	FF	FF	NN	FF	FF	FF	FF
chr6_41058359_41058406	BB	BB	BB	DD	BB	BB	DD	DD	DD	DD	BB	BB	BB	DD	BB	DD	DD	DD	DD	DD	DD	BB	BB	BB	BB	BB	BB	DD	BB	BB	DD	DD	DD	DD	DD	DD	DD	bd	BB	DD	DD	DD	DD	DD	DD	DD	BB	DD	DD
chr6_41072844_41072903	NA	BB	BB	DD	BB	BB	DD	DD	DD	DD	BB	bd	BB	DD	BB	DD	DD	dn	DD	DD	NA	BB	NN	BB	BB	NA	BB	NA	BB	BB	DD	DD	DD	dn	DD	DD	DD	DD	BB	DD	DD	DD	DD	DD	DD	NA	BB	DD	DD
chr6_41088780_41088815	FF	FF	FF	FF	FF	FF	FF	FF	FF	FF	FF	FF	FF	FF	FF	FF	FF	FF	NN	FF	FF	FF	FF	FF	FF	FF	FF	FF	FF	FF	FF	FF	FF	FF	FF	FF	FF	FF	FF	FF	FF	FF	FF	FF	FF	FF	FF	FF	FF
chr6_41139059_41139094	FF	FF	FF	NA	FF	FF	FF	FF	FF	NA	FF	FF	NA	FF	FF	FF	fn	FF	NA	FF	NA	FF	FF	FF	FF	NA	FF	FF	FF	FF	FF	FF	FF	FF	NA	FF	NA	NN	FF	FF	FF	fn	FF	FF	fn	FF	FF	FF	FF
chr6_4117150_4117177	BB	BB	BB	DD	DD	DD	DD	DD	DD	DD	BB	BB	DD	BB	BB	BB	DD	BB	BB	DD	DD	BB	BB	BB	BB	DD	DD	DD	BB	BB	BB	DD	BB	DD	DD	DD	DD	BB	DD	BB	BB	BB	BB	DD	BB	DD	DD	DD	BB
chr6_41248191_41248245	FF	FF	FF	FF	FF	FF	FF	FF	FF	FF	FF	FF	FF	FF	FF	FF	FF	NA	NN	FF	FF	FF	FF	FF	FF	FF	FF	FF	FF	FF	FF	FF	FF	FF	FF	FF	FF	FF	FF	FF	FF	FF	FF	FF	FF	FF	FF	FF	FF
chr6_41340427_41340450	FF	FF	FF	NA	FF	FF	FF	FF	FF	FF	FF	FF	FF	NN	FF	FF	FF	FF	FF	NA	FF	FF	FF	FF	FF	NA	FF	fn	NA	FF	FF	FF	FF	FF	FF	FF	FF	FF	FF	FF	FF	FF	FF	FF	FF	NA	FF	FF	FF
chr6_4141740_4141759	BB	BB	BB	DD	DD	DD	DD	DD	DD	DD	BB	BB	DD	BB	BB	BB	DD	BB	BB	DD	DD	BB	BB	BB	BB	DD	DD	DD	BB	BB	BB	DD	BB	DD	DD	DD	DD	BB	DD	BB	BB	BB	BB	DD	BB	DD	DD	DD	BB
chr6_41489759_41489794	NA	FF	FF	FF	FF	FF	FF	FF	FF	FF	FF	FF	FF	FF	FF	FF	FF	NA	FF	FF	FF	FF	FF	FF	FF	NA	FF	NN	FF	FF	FF	FF	FF	FF	FF	FF	FF	FF	FF	FF	NA	NA	FF	FF	FF	FF	FF	NA	FF
chr6_4152098_4152137	BB	BB	BB	DD	DD	DD	DD	DD	DD	DD	BB	BB	NN	BB	BB	BB	DD	BB	BB	DD	DD	BB	NA	BB	BB	dn	DD	DD	BB	NA	BB	DD	BB	DD	DD	DD	DD	BB	DD	BB	BB	BB	BB	DD	BB	DD	DD	DD	BB
chr6_41572594_41572645	BB	bn	BB	DD	BB	BB	DD	DD	DD	DD	BB	BB	BB	DD	BB	DD	DD	BB	BB	DD	DD	BB	BB	BB	BB	BB	BB	DD	bn	BB	DD	DD	DD	DD	DD	DD	bd	DD	BB	DD	DD	DD	DD	DD	DD	DD	BB	DD	DD
chr6_4165835_4165858	BB	BB	BB	DD	DD	DD	DD	DD	DD	DD	BB	BB	DD	BB	BB	BB	DD	BB	BB	DD	DD	BB	BB	BB	BB	DD	DD	DD	BB	BB	BB	DD	BB	DD	DD	DD	DD	BB	DD	BB	BB	BB	BB	DD	BB	DD	DD	DD	BB
chr6_41755674_41755729	NA	FF	FF	FF	FF	FF	FF	NA	NA	FF	FF	FF	FF	NA	NA	FF	FF	NA	fn	FF	FF	FF	NA	FF	FF	NA	FF	FF	FF	NA	FF	FF	FF	NA	NA	FF	FF	NA	FF	FF	NA	NN	FF	FF	FF	NA	FF	FF	FF
chr6_4185671_4185691	BB	BB	BB	DD	DD	DD	DD	DD	DD	DD	BB	BB	DD	BB	BB	BB	DD	BB	BB	DD	DD	BB	BB	BB	BB	DD	DD	DD	BB	BB	BB	DD	BB	DD	DD	DD	DD	BB	DD	BB	BB	BB	BB	DD	BB	DD	DD	DD	BB
chr6_41886684_41886711	BB	BB	BB	DD	BB	BB	DD	DD	DD	DD	BB	BB	BB	DD	BB	DD	DD	BB	BB	DD	DD	BB	BB	BB	BB	BB	BB	DD	BB	BB	DD	DD	DD	DD	DD	DD	DD	DD	BB	DD	DD	DD	DD	DD	DD	DD	BB	DD	DD
chr6_41914838_41914870	BB	BB	NA	NA	bd	BB	DD	DD	DD	DD	BB	NA	BB	DD	NA	DD	DD	BB	NA	DD	DD	BB	BB	BB	BB	BB	BB	DD	BB	NA	NA	DD	DD	DD	NA	DD	DD	DD	BB	NA	NA	NN	DD	DD	DD	DD	BB	DD	DD
chr6_4196329_4196378	BB	BB	BB	DD	DD	DD	DD	DD	DD	DD	BB	BB	DD	BB	BB	BB	NA	BB	BB	DD	DD	BB	BB	BB	BB	NA	DD	DD	BB	BB	BB	DD	BB	DD	DD	DD	DD	BB	NN	BB	BB	BB	BB	DD	BB	DD	DD	DD	NA
chr6_42386258_42386323	FF	NA	FF	fn	FF	FF	FF	FF	FF	FF	FF	fn	FF	NA	NA	FF	FF	FF	FF	FF	FF	FF	FF	FF	fn	NA	FF	NA	FF	NA	FF	NA	FF	FF	NA	FF	FF	FF	FF	FF	NA	FF	FF	FF	FF	NA	FF	FF	NA
chr6_42449407_42449458	NN	NN	NA	FF	NA	NN	NA	FF	NA	FF	NN	NN	NN	FF	NN	NA	FF	NN	NN	NN	FF	NN	NA	fn	NN	NN	NN	FF	NN	NN	FF	FF	FF	FF	NA	NA	FF	FF	NN	FF	NA	FF	FF	NN	FF	FF	NN	NA	NN
chr6_42470593_42470636	FF	FF	FF	FF	FF	FF	FF	FF	FF	FF	NN	FF	FF	FF	FF	FF	FF	FF	FF	FF	FF	FF	FF	FF	FF	FF	FF	FF	FF	FF	FF	FF	FF	FF	FF	FF	FF	FF	FF	FF	FF	FF	FF	FF	FF	FF	FF	FF	FF
chr6_42544178_42544237	bb	BB	NA	DD	DD	BB	DD	DD	DD	DD	bb	bb	BB	DD	BB	DD	DD	bb	BB	DD	DD	bb	bb	BB	BB	bb	bb	DD	bb	BB	DD	DD	dn	DD	DD	DD	DD	BB	BB	DD	DD	DD	DD	BB	DD	DD	BB	NA	BB
chr6_42554793_42554828	FF	FF	FF	NA	NA	FF	FF	FF	FF	FF	NA	FF	FF	NA	FF	FF	FF	FF	FF	FF	FF	FF	FF	NA	FF	NA	FF	FF	FF	FF	FF	FF	FF	NA	FF	fn	FF	FF	NA	FF	NA	FF	FF	FF	NA	FF	FF	NA	NA
chr6_42658852_42658902	FF	FF	NA	FF	FF	FF	FF	FF	NA	NA	NN	FF	NA	FF	FF	NA	NA	FF	FF	FF	FF	FF	NA	FF	FF	NA	NA	FF	FF	FF	FF	FF	FF	NA	FF	FF	FF	fn	NA	NA	FF	FF	FF	FF	NA	FF	NA	NA	FF
chr6_42684060_42684092	FF	FF	FF	FF	NA	FF	FF	FF	FF	FF	FF	NA	FF	NA	FF	NA	FF	NA	FF	NA	FF	FF	FF	FF	FF	NA	FF	FF	FF	FF	FF	FF	NN	FF	FF	FF	FF	NA	FF	FF	FF	NA	FF	FF	FF	NA	FF	NA	FF
chr6_42710251_42710298	NN	FF	FF	FF	FF	FF	FF	NN	fn	FF	FF	FF	FF	NA	FF	FF	FF	FF	FF	NN	FF	FF	FF	FF	FF	FF	FF	FF	FF	FF	FF	FF	FF	FF	FF	FF	FF	FF	FF	FF	FF	FF	FF	FF	FF	FF	FF	FF	FF
chr6_42877406_42877455	FF	NA	NN	FF	NA	FF	FF	NA	NA	FF	FF	FF	NN	NA	FF	NA	FF	FF	FF	FF	NA	NA	NA	FF	FF	NA	FF	FF	FF	FF	FF	FF	NA	FF	FF	NA	FF	FF	FF	NA	NA	FF	FF	FF	FF	NA	FF	FF	FF
chr6_42956780_42956795	NA	FF	FF	FF	FF	FF	NN	NN	NA	FF	FF	FF	FF	NN	FF	FF	NN	FF	FF	NN	FF	FF	FF	FF	FF	FF	FF	FF	FF	FF	FF	FF	FF	FF	FF	FF	FF	FF	FF	FF	FF	FF	FF	FF	FF	FF	FF	FF	NA
chr6_4298617_4298656	BB	BB	BB	DD	DD	DD	DD	DD	DD	DD	BB	BB	DD	BB	BB	BB	DD	BB	BB	DD	DD	BB	BB	BB	BB	DD	DD	DD	BB	BB	BB	DD	BB	DD	DD	DD	DD	BB	DD	BB	BB	BB	BB	DD	BB	DD	DD	DD	BB
chr6_43099869_43099916	NA	NA	FF	FF	FF	FF	FF	FF	FF	FF	NA	NA	NA	FF	FF	FF	FF	FF	NA	FF	FF	FF	FF	FF	FF	NA	FF	fn	FF	FF	NA	FF	FF	FF	FF	FF	FF	FF	NA	FF	NA	FF	NN	FF	NN	NA	FF	FF	NA
chr6_43175806_43175829	BB	FF	FF	FF	FF	FF	FF	FF	FF	FF	FF	FF	FF	FF	FF	FF	FF	FF	bf	FF	FF	FF	FF	fn	FF	fn	FF	FF	bf	FF	FF	FF	FF	FF	FF	FF	FF	NA	bf	FF	FF	FF	FF	bf	FF	FF	FF	NA	FF
chr6_43179593_43179616	NA	NA	FF	NA	FF	NA	NA	NA	FF	FF	fn	NA	NN	FF	FF	NA	NA	NA	FF	FF	FF	FF	NA	FF	FF	NA	FF	FF	NA	FF	FF	FF	FF	FF	FF	FF	NA	FF	FF	NA	FF	FF	NA	FF	FF	FF	FF	NA	NA
chr6_43248638_43248682	FF	FF	NN	FF	FF	FF	FF	FF	FF	FF	FF	FF	FF	FF	FF	FF	FF	FF	FF	FF	FF	FF	FF	FF	FF	fn	FF	FF	FF	FF	FF	FF	FF	FF	FF	FF	FF	FF	FF	FF	FF	FF	FF	FF	FF	FF	FF	FF	FF
chr6_43309144_43309175	FF	FF	FF	NA	FF	FF	FF	FF	FF	FF	FF	FF	FF	FF	FF	FF	FF	FF	FF	FF	FF	FF	FF	FF	FF	FF	FF	FF	FF	NN	FF	FF	FF	FF	FF	NA	FF	FF	FF	FF	NA	FF	FF	FF	FF	fn	FF	FF	FF
chr6_4334652_4334675	bn	BB	BB	DD	DD	DD	DD	DD	DD	DD	BB	BB	DD	BB	BB	BB	DD	BB	BB	DD	DD	BB	BB	BB	BB	DD	DD	DD	BB	BB	BB	DD	BB	DD	DD	DD	DD	BB	DD	BB	BB	BB	BB	DD	BB	DD	DD	DD	BB
chr6_4337677_4337700	BB	BB	BB	DD	DD	DD	DD	DD	DD	DD	BB	BB	DD	BB	BB	BB	DD	BB	BB	DD	DD	BB	BB	BB	BB	DD	DD	DD	BB	BB	BB	DD	BB	DD	bd	DD	DD	BB	DD	BB	BB	BB	BB	DD	BB	DD	DD	DD	BB
chr6_4348896_4348930	BB	BB	BB	DD	DD	DD	DD	DD	DD	DD	BB	BB	DD	BB	BB	BB	DD	BB	BB	DD	DD	BB	BB	BB	BB	DD	DD	DD	BB	BB	BB	DD	BB	DD	DD	DD	DD	BB	DD	BB	BB	BB	BB	DD	BB	DD	DD	DD	BB
chr6_43500533_43500571	fn	NA	FF	NA	FF	FF	FF	NA	FF	FF	FF	NA	NA	FF	FF	FF	FF	FF	FF	NA	FF	FF	FF	NN	FF	FF	FF	FF	FF	NA	FF	NA	FF	FF	NA	FF	FF	NA	FF	NA	FF	FF	NA	FF	FF	FF	FF	NA	FF
chr6_43534871_43534902	FF	FF	FF	NA	NA	FF	FF	FF	FF	FF	FF	FF	FF	FF	FF	FF	FF	FF	FF	FF	NA	FF	FF	fn	FF	FF	NA	FF	FF	FF	FF	FF	FF	NA	FF	NA	fn	FF	FF	FF	FF	FF	FF	FF	NA	FF	NA	FF	FF
chr6_43566228_43566247	BB	BB	BB	BB	NA	BB	BB	NA	NA	BB	bu	BB	BB	NA	BB	BB	BB	BB	BB	BB	BB	BB	BB	BB	BB	BB	BB	BB	BB	BB	BB	BB	BB	BB	BB	BB	NA	BB	BB	NA	BB	BB	BB	BB	NA	BB	BB	NA	BB
chr6_43621859_43621880	NA	NA	FF	FF	FF	FF	FF	FF	FF	FF	FF	FF	FF	FF	NA	FF	FF	FF	FF	FF	FF	NA	fn	FF	FF	FF	FF	NA	NA	FF	FF	FF	NA	NA	FF	FF	FF	FF	FF	FF	NA	NN	FF	FF	FF	FF	FF	FF	FF
chr6_4368987_4369019	BB	BB	BB	DD	DD	DD	DD	DD	DD	DD	BB	BB	DD	BB	BB	BB	DD	BB	BB	DD	DD	BB	BB	BB	BB	DD	DD	DD	BB	BB	BB	DD	BB	DD	DD	DD	DD	BB	DD	BB	BB	BB	BB	DD	BB	DD	DD	DD	BB
chr6_4370243_4370258	BB	BB	BB	DD	DD	DD	DD	DD	DD	DD	BB	BB	DD	BB	BB	BB	DD	BB	BB	DD	DD	BB	BB	BB	BB	DD	DD	DD	BB	BB	BB	DD	BB	DD	DD	DD	DD	BB	DD	BB	BB	BB	BB	DD	BB	DD	DD	DD	BB
chr6_43705294_43705325	FF	FF	FF	FF	FF	FF	FF	FF	FF	FF	FF	FF	FF	FF	FF	FF	FF	NA	NN	FF	FF	FF	FF	FF	FF	FF	FF	FF	FF	FF	FF	FF	FF	FF	FF	FF	FF	FF	FF	FF	FF	FF	FF	FF	FF	FF	FF	FF	FF
chr6_43722246_43722280	NA	FF	FF	NN	FF	FF	FF	FF	FF	FF	NA	FF	FF	NA	FF	FF	NA	FF	FF	FF	NN	NA	FF	FF	NA	NA	FF	FF	FF	FF	NA	FF	NA	FF	FF	FF	FF	FF	FF	FF	FF	FF	FF	NA	FF	NA	FF	FF	FF
chr6_43764253_43764288	BB	BB	NA	DD	DD	BB	DD	DD	DD	DD	BB	BB	BB	DD	BB	DD	DD	BB	BB	DD	DD	BB	BB	BB	BB	BB	BB	bd	BB	BB	dn	DD	DD	DD	DD	DD	DD	DD	BB	DD	DD	DD	DD	BB	DD	DD	BB	BB	BB
chr6_43828936_43828961	BB	BB	DD	DD	DD	BB	DD	DD	DD	DD	BB	BB	BB	DD	BB	DD	DD	BB	BB	DD	DD	BB	BB	BB	BB	BB	BB	DD	bd	BB	DD	DD	DD	DD	DD	dn	DD	DD	BB	DD	DD	DD	DD	BB	DD	DD	BB	BB	BB
chr6_4387048_4387071	BB	BB	BB	DD	DD	DD	DD	DD	DD	DD	BB	BB	DD	BB	BB	BB	DD	BB	BB	DD	DD	BB	BB	BB	BB	DD	DD	DD	BB	BB	BB	DD	BB	DD	DD	DD	DD	BB	DD	BB	BB	BB	BB	DD	BB	DD	DD	DD	BB
chr6_43917271_43917290	BB	BB	BB	DD	DD	BB	DD	DD	DD	DD	BB	BB	BB	DD	BB	DD	DD	BB	BB	DD	DD	BB	BB	BB	BB	BB	BB	DD	BB	BB	DD	DD	DD	DD	DD	DD	DD	DD	BB	DD	DD	DD	DD	BB	DD	DD	BB	BB	BB
chr6_4391948_4391983	BB	BB	BB	DD	DD	DD	DD	DD	DD	DD	BB	BB	DD	BB	BB	BB	DD	BB	BB	DD	DD	BB	BB	BB	BB	DD	DD	DD	BB	BB	BB	DD	BB	DD	DD	DD	DD	BB	DD	BB	BB	BB	BB	dn	BB	DD	DD	DD	BB
chr6_4396167_4396194	BB	BB	BB	DD	DD	DD	DD	DD	DD	DD	BB	BB	DD	BB	BB	BB	DD	BB	BB	DD	DD	BB	BB	BB	BB	DD	DD	DD	BB	BB	BB	DD	BB	DD	DD	DD	DD	BB	DD	BB	BB	BB	BB	DD	BB	DD	DD	DD	BB
chr6_43970682_43970706	BB	BB	BB	DD	DD	BB	DD	DD	DD	DD	BB	BB	BB	DD	BB	DD	DD	BB	BB	DD	DD	BB	BB	BB	BB	BB	BB	DD	BB	BB	DD	DD	DD	DD	DD	DD	DD	DD	BB	DD	DD	DD	DD	BB	DD	DD	BB	BB	BB
chr6_44016298_44016352	BB	BB	BB	DD	DD	BB	DD	DD	DD	DD	BB	BB	BB	DD	BB	DD	DD	BB	BB	DD	DD	BB	BB	BB	BB	BB	BB	bd	BB	BB	DD	DD	DD	DD	DD	BB	BB	DD	BB	DD	DD	DD	DD	BB	DD	DD	BB	BB	BB
chr6_44094056_44094073	BB	BB	BB	DD	DD	BB	DD	DD	DD	DD	BB	BB	BB	DD	BB	DD	DD	BB	BB	DD	DD	BB	BB	BB	BB	BB	BB	bd	BB	BB	DD	DD	DD	DD	DD	BB	BB	DD	BB	DD	DD	DD	DD	BB	DD	DD	BB	BB	BB
chr6_44100721_44100768	FF	FF	FF	df	df	FF	dn	df	df	df	FF	FF	FF	df	FF	dn	df	FF	FF	dn	df	FF	FF	FF	FF	FF	FF	df	FF	FF	df	dn	dn	df	dn	FF	FF	df	df	dn	df	df	dn	FF	dn	dn	FF	FF	FF
chr6_44124069_44124092	BB	BB	BB	DD	DD	BB	DD	DD	DD	DD	BB	BB	BB	DD	BB	DD	DD	BB	BB	DD	DD	BB	BB	BB	BB	BB	BB	bd	BB	BB	DD	DD	DD	DD	DD	BB	BB	DD	BB	DD	DD	DD	DD	BB	DD	DD	BB	BB	BB
chr6_44124881_44124896	BB	BB	BB	DD	DD	BB	DD	DD	DD	DD	BB	BB	BB	DD	BB	DD	DD	BB	BB	DD	DD	BB	BB	BB	BB	BB	BB	bd	BB	BB	DD	DD	DD	DD	DD	BB	BB	DD	BB	DD	DD	DD	DD	BB	DD	DD	BB	BB	BB
chr6_44128122_44128142	BB	BB	BB	DD	DD	BB	DD	DD	DD	DD	BB	BB	BB	DD	BB	DD	DD	BB	BB	DD	DD	BB	BB	BB	BB	BB	BB	bd	BB	BB	DD	DD	DD	DD	DD	BB	BB	DD	BB	DD	DD	DD	DD	BB	DD	DD	BB	BB	BB
chr6_44158865_44158912	BB	BB	BB	DD	DD	BB	DD	DD	DD	DD	BB	BB	BB	DD	BB	DD	DD	BB	BB	DD	DD	BB	BB	BB	BB	BB	BB	bd	BB	BB	DD	DD	DD	DD	DD	BB	BB	DD	BB	DD	DD	DD	DD	BB	DD	DD	BB	BB	BB
chr6_44178032_44178049	BB	BB	BB	DD	DD	BB	DD	DD	DD	DD	BB	BB	BB	DD	BB	DD	DD	BB	BB	DD	DD	BB	BB	BB	BB	BB	BB	bd	BB	BB	DD	DD	DD	DD	DD	BB	BB	DD	BB	DD	DD	DD	DD	BB	DD	DD	BB	BB	BB
chr6_44181670_44181705	BB	BB	BB	DD	NA	NA	DD	DD	NA	NA	BB	BB	NA	DD	BB	NA	NA	BB	BB	DD	NA	NN	NA	BB	BB	NA	NA	bd	BB	BB	DD	DD	DD	NA	NA	BB	BB	NA	BB	DD	DD	NA	NA	BB	DD	NA	BB	BB	BB
chr6_44188562_44188573	BB	BB	BB	DD	DD	BB	DD	DD	DD	DD	BB	BB	BB	DD	BB	DD	DD	BB	BB	DD	DD	BB	BB	BB	BB	BB	BB	bd	BB	BB	DD	DD	DD	DD	DD	BB	BB	DD	BB	DD	DD	DD	DD	BB	DD	DD	BB	BB	BB
chr6_44214833_44214852	BB	BB	BB	DD	DD	BB	DD	DD	DD	DD	BB	BB	BB	DD	BB	dn	DD	BB	BB	DD	DD	BB	BB	BB	BB	BB	BB	bd	BB	BB	DD	DD	DD	DD	DD	bn	BB	DD	BB	DD	DD	DD	DD	BB	DD	DD	BB	BB	BB
chr6_44256224_44256239	BB	BB	BB	DD	DD	BB	DD	DD	DD	DD	BB	BB	BB	DD	BB	DD	DD	BB	BB	DD	DD	BB	BB	BB	BB	BB	BB	bd	BB	BB	DD	DD	DD	DD	DD	BB	BB	DD	BB	DD	DD	DD	DD	BB	DD	DD	BB	BB	BB
chr6_44271504_44271533	BB	BB	BB	DD	DD	BB	DD	DD	DD	DD	BB	BB	BB	DD	BB	DD	DD	BB	BB	DD	DD	BB	BB	BB	BB	BB	BB	bd	BB	BB	DD	DD	DD	DD	DD	BB	BB	DD	BB	DD	DD	DD	DD	BB	DD	DD	BB	BB	BB
chr6_44297216_44297233	BB	BB	BB	DD	DD	BB	DD	DD	DD	DD	BB	BB	BB	DD	BB	DD	DD	BB	BB	DD	DD	BB	BB	BB	BB	BB	BB	bd	BB	BB	DD	DD	DD	DD	DD	BB	BB	DD	BB	DD	DD	DD	DD	BB	DD	DD	BB	BB	BB
chr6_44303343_44303386	NA	FF	FF	FF	NA	NA	FF	NA	NA	FF	FF	FF	FF	FF	NA	FF	FF	NA	FF	fn	FF	FF	FF	fn	NA	NA	FF	FF	NA	FF	FF	FF	NA	FF	FF	FF	FF	NA	FF	FF	FF	fn	FF	FF	FF	NA	FF	NN	FF
chr6_44326784_44326816	BB	BB	BB	DD	DD	BB	DD	DD	DD	DD	BB	BB	BB	DD	BB	DD	DD	BB	BB	DD	DD	BB	BB	BB	BB	BB	BB	bd	BB	BB	DD	DD	DD	DD	DD	BB	BB	dn	BB	DD	DD	DD	DD	BB	DD	DD	BB	BB	BB
chr6_4432887_4432907	BB	BB	BB	DD	DD	DD	DD	DD	DD	DD	BB	BB	DD	BB	BB	BB	DD	BB	BB	DD	DD	BB	BB	BB	BB	DD	DD	DD	BB	BB	BB	DD	BB	DD	DD	DD	DD	BB	DD	BB	BB	BB	BB	DD	BB	DD	DD	DD	BB
chr6_44344576_44344595	BB	BB	BB	DD	DD	BB	DD	DD	DD	DD	BB	BB	BB	DD	BB	DD	DD	BB	BB	DD	DD	BB	BB	BB	BB	BB	BB	bd	BB	BB	DD	DD	DD	DD	DD	BB	BB	DD	BB	DD	DD	DD	DD	BB	DD	DD	BB	BB	BB
chr6_44353619_44353634	BB	BB	BB	DD	DD	BB	DD	DD	DD	DD	BB	BB	BB	DD	BB	DD	DD	BB	BB	DD	DD	BB	BB	BB	BB	BB	BB	bd	BB	BB	DD	DD	DD	DD	DD	BB	BB	DD	BB	DD	DD	DD	DD	BB	DD	DD	BB	BB	BB
chr6_44378627_44378646	BB	BB	BB	DD	DD	BB	DD	DD	DD	DD	BB	BB	BB	DD	BB	DD	DD	BB	BB	DD	DD	BB	BB	BB	BB	BB	BB	bd	BB	BB	DD	DD	DD	DD	DD	BB	BB	DD	BB	DD	DD	DD	DD	BB	DD	DD	BB	BB	BB
chr6_44392644_44392655	BB	BB	BB	DD	DD	BB	DD	DD	DD	DD	BB	BB	BB	DD	BB	DD	DD	BB	BB	DD	DD	BB	BB	BB	BB	BB	BB	bd	BB	BB	DD	DD	DD	DD	DD	BB	BB	DD	BB	DD	DD	DD	DD	BB	DD	DD	BB	BB	BB
chr6_44405290_44405314	BB	BB	BB	DD	DD	BB	DD	DD	DD	DD	BB	BB	BB	DD	BB	DD	DD	BB	BB	DD	DD	BB	BB	BB	BB	BB	BB	bd	BB	BB	DD	DD	DD	DD	DD	BB	BB	DD	BB	DD	DD	DD	DD	BB	DD	DD	BB	BB	BB
chr6_44440833_44440862	BB	BB	BB	DD	DD	BB	DD	DD	DD	DD	BB	BB	BB	DD	BB	DD	DD	BB	BB	DD	DD	BB	BB	BB	BB	BB	BB	DD	BB	BB	DD	DD	DD	DD	DD	BB	BB	DD	BB	DD	DD	DD	DD	BB	DD	DD	BB	BB	BB
chr6_44445908_44445931	BB	BB	BB	DD	DD	BB	DD	DD	DD	DD	BB	BB	BB	DD	BB	DD	DD	BB	BB	DD	DD	BB	BB	BB	BB	BB	BB	bd	BB	BB	DD	DD	DD	DD	DD	BB	BB	DD	BB	DD	DD	DD	DD	BB	DD	DD	BB	BB	BB
chr6_44448339_44448386	BB	BB	BB	dn	dn	BB	DD	dn	DD	DD	BB	BB	BB	DD	BB	dn	DD	BB	BB	dn	DD	BB	BB	bn	BB	BB	BB	bd	BB	BB	DD	DD	DD	DD	dn	bn	BB	DD	bn	dn	DD	DD	DD	BB	dn	DD	BB	BB	BB
chr6_44452124_44452135	BB	BB	BB	DD	DD	BB	DD	DD	DD	DD	BB	BB	BB	DD	BB	DD	DD	BB	BB	DD	DD	BB	BB	BB	BB	BB	BB	bd	BB	BB	DD	DD	DD	DD	DD	BB	BB	DD	BB	DD	DD	DD	DD	BB	DD	DD	BB	BB	BB
chr6_44452136_44452150	BB	BB	BB	DD	DD	BB	DD	DD	DD	DD	BB	BB	BB	DD	BB	DD	DD	BB	BB	DD	DD	BB	BB	BB	BB	BB	BB	bd	BB	BB	DD	DD	DD	DD	DD	BB	BB	DD	BB	DD	DD	DD	DD	BB	DD	DD	BB	BB	BB
chr6_44484067_44484082	BB	BB	BB	DD	DD	BB	DD	DD	DD	DD	BB	BB	BB	DD	BB	DD	DD	BB	BB	DD	DD	BB	BB	BB	BB	BB	BB	bd	BB	BB	DD	DD	DD	DD	DD	BB	BB	DD	BB	DD	DD	DD	DD	BB	DD	DD	BB	BB	BB
chr6_44545961_44545992	BB	BB	BB	dd	dd	BB	dd	dd	dd	dd	BB	BB	BB	dd	BB	dd	dd	BB	BB	dd	dd	BB	BB	BB	BB	BB	BB	bd	BB	BB	DD	dd	dd	dd	dd	BB	BB	dd	BB	dd	dd	dd	dd	BB	dd	dd	BB	BB	BB
chr6_44578837_44578872	BB	BB	BB	NA	DD	BB	DD	DD	DD	NA	BB	NA	BB	DD	BB	DD	DD	BB	NA	DD	DD	BB	BB	BB	NN	BB	BB	bd	BB	BB	DD	DD	DD	DD	NA	BB	BB	DD	BB	DD	DD	DD	DD	BB	DD	dn	BB	NN	BB
chr6_44679504_44679538	BB	BB	BB	DD	DD	BB	DD	DD	DD	DD	BB	BB	BB	DD	BB	DD	DD	BB	BB	DD	DD	BB	BB	BB	BB	BB	BB	bd	BB	BB	DD	DD	DD	DD	DD	BB	BB	DD	BB	DD	DD	DD	DD	BB	DD	DD	BB	BB	BB
chr6_44689282_44689309	BB	BB	BB	DD	DD	BB	DD	DD	DD	DD	BB	BB	BB	DD	BB	DD	DD	BB	BB	DD	DD	BB	BB	BB	BB	BB	BB	bd	BB	BB	DD	DD	DD	DD	DD	BB	BB	DD	BB	DD	DD	DD	DD	BB	DD	DD	BB	BB	BB
chr6_44703326_44703373	NA	NA	BB	DD	DD	BB	NA	DD	DD	DD	BB	BB	NA	DD	NA	DD	DD	BB	BB	DD	DD	BB	bn	BB	BB	BB	BB	bd	BB	NN	DD	DD	DD	DD	DD	BB	BB	DD	BB	DD	DD	DD	DD	BB	NA	DD	BB	BB	NA
chr6_44720777_44720794	FF	FF	FF	df	df	FF	DD	df	df	df	FF	FF	FF	df	FF	df	df	FF	FF	df	df	FF	FF	FF	FF	FF	FF	FF	FF	FF	df	df	df	df	df	FF	FF	df	FF	df	df	df	df	FF	df	df	FF	FF	FF
chr6_44803064_44803091	BB	BB	BB	DD	DD	BB	DD	DD	DD	DD	BB	BB	BB	DD	BB	DD	DD	BB	BB	DD	DD	BB	BB	BB	BB	BB	BB	bd	BB	BB	DD	DD	DD	DD	DD	BB	BB	DD	BB	DD	DD	DD	DD	BB	DD	DD	BB	BB	BB
chr6_44820941_44820954	BB	BB	BB	DD	DD	BB	DD	DD	DD	DD	BB	BB	BB	DD	BB	DD	DD	BB	BB	DD	DD	BB	BB	BB	BB	BB	BB	bd	BB	BB	DD	DD	DD	DD	DD	BB	BB	DD	BB	DD	DD	DD	DD	BB	DD	DD	BB	BB	BB
chr6_44868655_44868686	BB	BB	BB	DD	DD	BB	DD	DD	DD	DD	BB	BB	BB	DD	BB	DD	DD	BB	BB	DD	DD	BB	BB	BB	BB	BB	BB	bd	BB	BB	DD	DD	DD	DD	DD	BB	BB	DD	BB	DD	DD	DD	DD	BB	DD	DD	BB	BB	BB
chr6_44884090_44884125	BB	BB	BB	DD	DD	BB	DD	DD	DD	DD	BB	BB	BB	DD	BB	DD	DD	BB	BB	DD	DD	BB	BB	BB	BB	BB	BB	bd	BB	BB	DD	DD	DD	DD	DD	BB	BB	DD	BB	DD	DD	DD	DD	BB	DD	DD	BB	BB	BB
chr6_44907827_44907871	BB	BB	BB	DD	DD	BB	DD	DD	DD	DD	BB	BB	BB	DD	BB	DD	DD	BB	BB	DD	DD	BB	BB	BB	BB	BB	BB	DD	BB	BB	DD	DD	DD	DD	DD	BB	BB	DD	BB	DD	DD	DD	DD	BB	DD	DD	BB	BB	BB
chr6_44925058_44925085	BB	BB	BB	DD	DD	BB	bd	bd	bd	bd	BB	BB	BB	bd	BB	bd	bd	BB	BB	DD	bd	BB	BB	BB	BB	BB	BB	bd	BB	BB	DD	bd	DD	bd	bd	BB	BB	DD	BB	DD	bd	bd	bd	BB	bd	DD	BB	BB	BB
chr6_44932155_44932186	BB	BB	BB	DD	DD	BB	DD	DD	DD	DD	BB	BB	BB	DD	BB	DD	DD	BB	BB	DD	DD	BB	BB	BB	BB	BB	BB	bd	BB	BB	DD	DD	DD	DD	DD	BB	BB	DD	BB	DD	DD	DD	DD	BB	DD	DD	BB	BB	BB
chr6_44936428_44936467	BB	BB	BB	DD	BB	DD	BB	BB	BB	BB	BB	BB	BB	BB	BB	DD	BB	BB	BB	BB	BB	BB	BB	BB	BB	BB	BB	DD	BB	BB	DD	DD	DD	DD	DD	BB	BB	DD	BB	DD	DD	DD	DD	BB	DD	DD	BB	BB	BB
chr6_45028630_45028659	BB	BB	BB	DD	DD	BB	DD	DD	DD	DD	BB	BB	BB	DD	BB	DD	DD	BB	BB	DD	DD	BB	BB	BB	BB	BB	BB	bd	BB	BB	DD	DD	DD	DD	DD	BB	BB	DD	BB	DD	DD	DD	dn	BB	dn	DD	BB	BB	BB
chr6_45042061_45042074	BB	BB	BB	DD	DD	BB	DD	DD	DD	DD	BB	BB	BB	DD	BB	DD	DD	BB	BB	DD	DD	BB	BB	BB	BB	BB	BB	bd	BB	BB	DD	DD	dn	DD	DD	BB	BB	DD	BB	dn	DD	DD	dn	BB	dn	DD	BB	BB	BB
chr6_45062106_45062117	BB	BB	BB	DD	DD	BB	DD	DD	DD	DD	BB	BB	BB	DD	BB	DD	DD	BB	BB	DD	DD	BB	BB	BB	BB	BB	BB	bd	BB	BB	DD	DD	DD	DD	DD	BB	BB	DD	BB	DD	DD	DD	DD	BB	DD	DD	BB	BB	BB
chr6_45089262_45089281	BB	BB	BB	DD	DD	BB	DD	DD	DD	DD	BB	BB	BB	DD	BB	DD	DD	BB	BB	DD	DD	BB	BB	BB	BB	BB	BB	bd	BB	BB	DD	DD	DD	DD	DD	BB	BB	DD	BB	DD	DD	DD	DD	BB	DD	DD	BB	BB	BB
chr6_45101407_45101438	BB	BB	BB	DD	DD	BB	DD	DD	DD	DD	BB	BB	BB	DD	BB	DD	DD	BB	BB	DD	DD	BB	BB	BB	BB	BB	BB	bd	BB	BB	DD	DD	DD	DD	DD	BB	BB	DD	BB	DD	DD	DD	DD	BB	DD	DD	BB	BB	BB
chr6_45125642_45125669	BB	BB	BB	NA	BB	BB	BB	BB	BB	NA	BB	bu	BB	BB	BB	NA	BB	BB	BB	UU	BB	BB	BB	BB	BB	BB	BB	BB	BB	BB	BB	BB	BB	BB	NA	BB	BB	BB	BB	BB	NA	BB	BB	BB	NA	BB	BB	BB	BB
chr6_45147703_45147735	DD	DD	DD	DD	DD	DD	DD	DD	DD	DD	DD	DD	DD	DD	UU	DD	DD	DD	NA	DD	DD	DD	DD	DD	DD	NA	DD	DD	DD	NA	DD	DD	DD	DD	DD	DD	DD	DD	DD	DD	DD	DD	DD	DD	DD	DD	DD	DD	DD
chr6_4515389_4515444	BB	bd	BB	DD	NA	NA	DD	DD	DD	DD	BB	BB	DD	BB	NA	bd	DD	bd	BB	DD	NA	BB	BB	NN	bn	NA	NA	DD	BB	BB	BB	BB	BB	NA	DD	NA	DD	NA	NA	NA	NA	BB	BB	DD	bn	DD	DD	DD	NA
chr6_45162857_45162892	FF	FF	FF	NA	FF	FF	FF	FF	FF	FF	FF	FF	NA	FF	FF	FF	FF	FF	FF	FF	FF	FF	FF	FF	FF	NA	FF	FF	FF	FF	FF	FF	FF	FF	FF	FF	FF	FF	FF	FF	FF	FF	FF	FF	FF	FF	NA	NA	FF
chr6_45176732_45176787	bn	NA	BB	DD	DD	NA	DD	DD	DD	DD	BB	NA	BB	DD	BB	DD	DD	BB	BB	DD	DD	BB	BB	NA	BB	NA	BB	bd	BB	BB	DD	dn	DD	DD	DD	BB	BB	DD	BB	DD	DD	DD	DD	BB	DD	NA	NA	NA	BB
chr6_45276487_45276518	NA	NA	FF	FF	FF	FF	FF	FF	FF	FF	FF	FF	FF	FF	FF	FF	FF	FF	FF	FF	FF	NN	FF	FF	FF	FF	FF	FF	FF	FF	FF	FF	FF	FF	FF	NA	FF	FF	FF	FF	FF	FF	FF	FF	FF	FF	FF	FF	FF
chr6_45308557_45308608	FF	FF	FF	FF	NA	FF	FF	NN	NA	FF	FF	FF	FF	NA	fn	NA	FF	NA	FF	FF	NA	FF	FF	FF	fn	NA	FF	FF	FF	NA	FF	FF	FF	FF	FF	NA	FF	FF	NN	FF	NA	FF	FF	FF	FF	NA	NA	FF	FF
chr6_4531454_4531481	BB	BB	BB	DD	DD	DD	DD	DD	DD	DD	BB	BB	DD	BB	BB	BB	DD	BB	BB	DD	DD	BB	BB	BB	BB	DD	DD	DD	BB	BB	BB	DD	BB	DD	DD	DD	DD	BB	DD	BB	BB	BB	BB	DD	BB	DD	DD	DD	BB
chr6_4545499_4545522	BB	BB	BB	DD	DD	DD	DD	DD	DD	DD	BB	BB	DD	BB	BB	BB	dn	BB	BB	DD	DD	BB	BB	BB	BB	DD	DD	DD	BB	BB	BB	DD	BB	DD	dn	DD	dn	BB	DD	BB	BB	BB	BB	dn	BB	DD	DD	DD	BB
chr6_45536506_45536535	NA	NA	FF	NA	NA	FF	FF	FF	FF	FF	FF	FF	FF	FF	FF	FF	FF	FF	FF	NN	FF	FF	FF	NA	FF	FF	FF	FF	NA	FF	FF	NA	FF	FF	FF	FF	FF	FF	FF	NA	FF	FF	FF	FF	NA	FF	FF	FF	NA
chr6_4578704_4578733	BB	BB	BB	DD	DD	DD	DD	DD	DD	DD	BB	BB	DD	BB	BB	BB	DD	BB	BB	DD	DD	BB	BB	BB	BB	DD	DD	DD	BB	BB	BB	DD	BB	DD	DD	DD	DD	BB	DD	BB	BB	BB	BB	DD	BB	dn	DD	DD	BB
chr6_45815738_45815789	FF	FF	FF	FF	FF	NA	NA	FF	NN	FF	FF	FF	fn	FF	FF	FF	FF	FF	fn	FF	NA	FF	FF	FF	FF	NN	FF	FF	FF	FF	FF	FF	FF	NA	FF	FF	FF	FF	FF	FF	FF	NA	FF	FF	FF	FF	NA	FF	fn
chr6_45867038_45867089	NA	NN	NN	fn	FF	NN	NN	FF	NA	NN	fn	NA	FF	NA	fn	FF	NN	NN	fn	FF	FF	NN	NN	fn	NA	NA	FF	fn	FF	FF	NA	FF	NA	NA	FF	FF	FF	FF	NN	FF	FF	FF	FF	FF	NA	fn	FF	FF	NA
chr6_45891455_45891506	BB	BB	BB	DD	DD	BB	DD	DD	DD	DD	BB	BB	BB	dn	BB	DD	DD	BB	BB	DD	DD	BB	BB	BB	BB	BB	DD	DD	DD	DD	DD	DD	DD	DD	DD	BB	BB	DD	BB	DD	DD	dn	DD	BB	DD	DD	BB	BB	BB
chr6_45902325_45902372	FF	FF	FF	FF	FF	FF	FF	FF	FF	FF	FF	FF	FF	FF	FF	FF	FF	FF	FF	FF	NA	FF	FF	FF	NA	FF	FF	FF	FF	FF	FF	FF	FF	FF	FF	NA	FF	FF	FF	FF	NA	FF	FF	FF	FF	NA	NA	FF	FF
chr6_45925832_45925887	FF	FF	FF	NA	FF	FF	NA	FF	FF	FF	NA	NA	fn	NA	NA	FF	NA	FF	FF	FF	FF	FF	FF	FF	FF	NA	FF	FF	fn	FF	FF	FF	FF	FF	FF	NA	FF	FF	FF	NA	FF	FF	NN	FF	FF	FF	FF	fn	FF
chr6_4603216_4603239	BB	BB	BB	DD	DD	DD	DD	DD	DD	DD	BB	BB	DD	BB	BB	BB	DD	BB	BB	DD	DD	BB	BB	BB	BB	DD	DD	DD	BB	BB	BB	DD	BB	DD	DD	DD	DD	BB	DD	BB	BB	BB	BB	DD	BB	DD	DD	DD	BB
chr6_46105988_46106051	NA	UU	UU	DD	DD	UU	DD	DD	DD	DD	DD	UU	uu	DD	UU	DD	DD	UU	DD	DD	DD	UU	UU	DD	NA	NA	NA	du	UU	UU	DD	DD	DD	DD	DD	du	UU	DD	UU	DD	DD	DD	DD	UU	DD	DD	UU	UU	UU
chr6_46108939_46109003	fn	FF	FF	FF	fn	FF	fn	fn	fn	FF	fn	fn	fn	FF	FF	fn	fn	fn	fn	fn	fn	FF	fn	fn	fn	FF	FF	FF	FF	FF	fn	FF	fn	fn	FF	fn	FF	fn	FF	FF	fn	fn	fn	FF	FF	fn	fn	FF	FF
chr6_46165506_46165537	BB	BB	BB	DD	DD	BB	DD	DD	DD	DD	BB	BB	BB	DD	BB	DD	DD	BB	BB	DD	DD	BB	BB	BB	BB	BB	BB	bd	DD	BB	DD	DD	DD	DD	DD	BB	BB	DD	BB	DD	DD	DD	DD	BB	DD	DD	BB	BB	BB
chr6_46198299_46198346	BB	BB	NN	NA	NA	BB	NN	NA	NN	NN	NA	BB	BB	NN	BB	NA	NN	NA	BB	NN	NA	BB	BB	BB	BB	BB	BB	bd	NN	BB	NA	DD	NA	NA	DD	BB	BB	DD	BB	DD	NA	DD	DD	BB	DD	DD	bn	NA	NA
chr6_46337591_46337642	FF	fn	NA	FF	NA	NN	FF	FF	FF	FF	FF	fn	FF	NA	NN	FF	FF	FF	FF	NA	FF	FF	FF	FF	NN	FF	FF	FF	FF	FF	FF	NA	NA	FF	FF	FF	FF	NA	FF	NA	NA	FF	FF	FF	FF	FF	FF	NA	FF
chr6_4639791_4639842	BB	BB	BB	DD	DD	DD	DD	DD	DD	DD	BB	BB	DD	BB	BB	BB	DD	BB	BB	DD	DD	BB	BB	BB	BB	DD	DD	DD	BB	BB	BB	DD	BB	DD	DD	DD	DD	BB	DD	BB	BB	BB	BB	DD	BB	DD	DD	DD	BB
chr6_4644661_4644688	NA	BB	BB	DD	DD	NN	DD	DD	DD	dn	BB	BB	NN	BB	NA	BB	DD	BB	BB	DD	NN	BB	BB	BB	NN	NA	DD	DD	BB	BB	BB	NN	BB	DD	DD	NA	NN	BB	DD	BB	BB	BB	BB	DD	BB	DD	DD	DD	BB
chr6_46464827_46464868	FF	FF	df	df	df	FF	DD	DD	df	DD	FF	FF	NA	df	FF	DD	DD	FF	FF	df	df	FF	FF	FF	FF	FF	FF	df	df	FF	df	df	df	df	df	FF	FF	FF	FF	dn	df	df	dn	fn	df	df	FF	fn	fn
chr6_46464869_46464898	NA	NA	bn	DD	DD	BB	BB	BB	DD	BB	BB	BB	NA	DD	BB	BB	DD	BB	BB	DD	BB	BB	BB	BB	BB	BB	BB	bd	DD	BB	DD	bd	DD	bd	DD	BB	BB	BB	bn	bd	DD	bd	bn	bn	bd	bd	BB	bn	bn
chr6_4669360_4669383	BB	BB	BB	DD	DD	DD	DD	DD	DD	DD	BB	BB	DD	BB	BB	BB	DD	BB	BB	DD	DD	BB	BB	BB	BB	DD	DD	DD	BB	BB	BB	DD	BB	DD	DD	DD	DD	BB	DD	BB	BB	BB	BB	DD	BB	DD	DD	DD	BB
chr6_46736823_46736857	FF	FF	FF	FF	FF	FF	FF	FF	FF	FF	FF	FF	FF	FF	FF	FF	FF	FF	FF	FF	FF	FF	FF	FF	FF	FF	FF	FF	FF	FF	FF	FF	FF	FF	FF	FF	FF	FF	FF	FF	FF	FF	FF	FF	FF	FF	FF	FF	FF
chr6_4673965_4673996	BB	BB	BB	DD	DD	DD	DD	DD	DD	DD	BB	BB	DD	BB	BB	BB	DD	BB	BB	DD	DD	BB	BB	BB	BB	DD	DD	DD	BB	BB	BB	DD	BB	DD	DD	DD	DD	BB	DD	BB	BB	BB	BB	DD	BB	DD	DD	DD	BB
chr6_46760866_46760917	FF	FF	nn	FF	FF	NA	FF	FF	FF	FF	FF	FF	FF	FF	FF	FF	FF	FF	FF	FF	FF	NA	NN	NN	FF	FF	FF	FF	NA	NA	FF	FF	NN	FF	FF	NN	FF	NA	FF	FF	NA	FF	FF	FF	FF	NA	FF	fn	FF
chr6_46767366_46767409	FF	FF	FF	FF	FF	FF	FF	NA	FF	NA	FF	FF	FF	FF	FF	FF	NA	FF	FF	FF	fn	FF	FF	FF	FF	NA	FF	FF	FF	FF	NN	NA	FF	FF	NA	NA	FF	FF	FF	FF	FF	FF	FF	FF	FF	FF	FF	FF	FF
chr6_46929507_46929558	DD	DD	DD	DD	NA	bd	DD	DD	DD	NA	DD	DD	DD	NN	DD	DD	NN	DD	DD	DD	DD	dn	DD	DD	NA	NA	BB	bd	DD	BB	DD	NA	NN	DD	DD	BB	BB	NA	BB	DD	DD	DD	DD	BB	DD	NA	BB	NA	BB
chr6_46945128_46945175	BB	BB	BB	NA	DD	NN	DD	BB	DD	DD	NA	BB	BB	NA	BB	DD	DD	BB	BB	DD	NA	BB	BB	BB	BB	NA	BB	bd	bn	NA	NA	DD	NA	DD	NA	BB	BB	NA	BB	NA	bd	DD	DD	BB	DD	NA	NA	BB	NA
chr6_47009069_47009124	NN	bn	BB	DD	DD	NN	DD	DD	DD	bd	BB	BB	BB	DD	BB	DD	DD	BB	BB	BB	DD	BB	NA	BB	BB	BB	BB	NA	NA	NN	NA	DD	NA	DD	NA	DD	BB	BB	BB	DD	NA	DD	DD	BB	DD	DD	BB	BB	NA
chr6_47036925_47036960	BB	BB	BB	DD	DD	BB	DD	DD	DD	DD	BB	BB	BB	DD	BB	DD	DD	BB	BB	NA	DD	BB	BB	BB	BB	BB	BB	bd	BB	BB	DD	DD	DD	DD	DD	BB	BB	BB	BB	DD	DD	DD	DD	BB	DD	DD	BB	BB	BB
chr6_47114588_47114619	BB	BB	BB	DD	DD	BB	DD	DD	DD	DD	BB	BB	BB	DD	BB	DD	DD	BB	BB	DD	DD	BB	BB	BB	BB	BB	BB	bd	BB	BB	DD	DD	DD	DD	DD	BB	BB	BB	BB	DD	DD	DD	DD	BB	DD	DD	BB	BB	BB
chr6_47191998_47192025	BB	BB	BB	DD	DD	BB	DD	DD	DD	DD	BB	BB	BB	DD	BB	DD	DD	BB	BB	DD	DD	BB	BB	BB	BB	BB	BB	bd	BB	BB	DD	DD	DD	DD	DD	BB	BB	BB	BB	DD	DD	DD	DD	BB	DD	DD	BB	BB	BB
chr6_47204266_47204279	BB	BB	BB	dd	dd	BB	dn	dd	dd	dd	BB	BB	BB	dd	BB	dd	dd	BB	BB	dd	dd	BB	BB	BB	BB	BB	BB	bd	BB	BB	dd	dn	DD	dd	dd	BB	BB	BB	BB	dd	dd	dd	dd	BB	dd	dd	BB	BB	BB
chr6_47252293_47252308	BB	BB	BB	DD	DD	BB	DD	DD	DD	DD	BB	BB	BB	DD	BB	DD	DD	BB	BB	DD	DD	BB	BB	BB	BB	BB	BB	bd	BB	BB	DD	DD	DD	DD	DD	BB	BB	BB	BB	DD	DD	DD	DD	BB	DD	DD	BB	BB	BB
chr6_47261004_47261025	BB	bn	BB	DD	DD	BB	DD	DD	DD	DD	BB	BB	BB	DD	BB	DD	DD	BB	BB	DD	DD	BB	BB	BB	BB	BB	BB	bd	BB	BB	DD	DD	DD	DD	DD	BB	BB	BB	BB	DD	DD	DD	DD	BB	DD	DD	BB	BB	BB
chr6_47346750_47346761	BB	BB	BB	DD	DD	BB	DD	DD	DD	DD	BB	BB	bn	DD	BB	DD	DD	BB	BB	DD	DD	BB	BB	BB	BB	BB	BB	bd	BB	BB	DD	DD	DD	DD	DD	BB	BB	BB	BB	DD	DD	DD	DD	BB	DD	DD	BB	BB	BB
chr6_47369080_47369105	FF	FF	FF	df	df	FF	DD	df	df	df	FF	FF	FF	df	FF	df	df	FF	FF	DD	df	FF	FF	FF	FF	FF	FF	df	FF	FF	df	df	df	df	df	FF	FF	FF	FF	df	df	df	df	FF	df	df	FF	FF	FF
chr6_47370853_47370864	BB	BB	BB	DD	DD	BB	DD	DD	DD	DD	BB	BB	BB	DD	BB	DD	DD	BB	BB	DD	DD	BB	BB	BB	BB	BB	BB	bd	BB	BB	DD	DD	DD	DD	DD	BB	BB	BB	BB	DD	DD	DD	DD	BB	DD	DD	BB	BB	BB
chr6_47390957_47390971	BB	BB	BB	DD	DD	BB	DD	DD	DD	DD	BB	BB	BB	DD	BB	DD	DD	BB	BB	DD	DD	BB	BB	BB	BB	BB	BB	bd	BB	BB	DD	DD	DD	DD	DD	BB	BB	BB	BB	DD	DD	DD	DD	BB	DD	DD	BB	BB	BB
chr6_47395127_47395151	BB	BB	BB	DD	DD	BB	DD	DD	DD	DD	BB	BB	BB	DD	BB	DD	DD	BB	BB	DD	DD	BB	BB	BB	BB	BB	BB	bd	BB	BB	DD	DD	DD	DD	DD	BB	BB	BB	BB	DD	DD	DD	DD	BB	DD	DD	BB	BB	BB
chr6_47417184_47417209	BB	BB	BB	DD	DD	BB	DD	DD	DD	DD	BB	BB	BB	DD	BB	DD	DD	BB	BB	DD	DD	BB	BB	BB	BB	BB	BB	bd	bn	BB	DD	DD	DD	DD	DD	BB	BB	BB	BB	DD	DD	DD	DD	BB	DD	bd	BB	BB	BB
chr6_47447350_47447377	BB	BB	BB	DD	DD	BB	DD	DD	DD	DD	BB	BB	BB	DD	BB	DD	DD	BB	BB	DD	DD	BB	BB	BB	BB	BB	BB	bd	BB	BB	DD	DD	DD	DD	DD	bn	BB	BB	BB	DD	DD	DD	DD	BB	DD	DD	BB	BB	BB
chr6_47499124_47499141	BB	BB	BB	DD	DD	BB	DD	DD	DD	DD	BB	BB	BB	DD	BB	DD	DD	BB	BB	DD	DD	BB	BB	BB	BB	BB	BB	bd	BB	BB	DD	DD	DD	DD	DD	BB	BB	BB	BB	DD	DD	DD	DD	BB	DD	DD	BB	BB	BB
chr6_47513192_47513203	BB	BB	BB	DD	DD	BB	DD	DD	DD	DD	BB	BB	BB	DD	BB	DD	DD	BB	BB	DD	DD	BB	BB	BB	BB	BB	BB	bd	BB	BB	DD	DD	DD	DD	DD	BB	BB	BB	BB	DD	DD	DD	DD	BB	DD	DD	BB	BB	BB
chr6_47548632_47548659	BB	BB	BB	DD	DD	BB	DD	DD	DD	DD	BB	BB	BB	DD	BB	DD	DD	BB	BB	DD	DD	BB	BB	BB	BB	BB	BB	bd	BB	BB	DD	DD	DD	DD	DD	BB	BB	BB	BB	DD	DD	DD	DD	BB	DD	DD	BB	BB	BB
chr6_47552303_47552316	BB	BB	BB	dd	DD	BB	DD	bd	dd	dd	BB	BB	BB	DD	BB	DD	dd	BB	BB	dd	dd	BB	BB	BB	BB	BB	BB	bd	BB	BB	dd	dd	dd	DD	DD	BB	BB	BB	BB	DD	dd	DD	DD	BB	dd	dn	BB	BB	BB
chr6_47563698_47563741	BB	BB	BB	DD	DD	BB	DD	DD	DD	DD	BB	BB	BB	DD	BB	DD	DD	BB	BB	DD	DD	BB	BB	BB	BB	BB	BB	bd	BB	BB	DD	DD	DD	DD	DD	BB	BB	BB	BB	DD	DD	DD	DD	BB	DD	DD	BB	BB	BB
chr6_47591088_47591105	BB	BB	BB	DD	DD	BB	DD	DD	DD	DD	BB	BB	BB	DD	BB	DD	DD	BB	BB	DD	DD	BB	BB	BB	BB	BB	BB	bd	BB	BB	DD	bd	DD	DD	DD	BB	BB	BB	BB	bd	DD	DD	DD	BB	DD	DD	BB	BB	BB
chr6_47594814_47594834	BB	BB	BB	DD	DD	BB	DD	DD	DD	DD	BB	BB	BB	DD	BB	DD	DD	BB	BB	DD	DD	BB	BB	BB	BB	BB	BB	bd	BB	BB	DD	DD	DD	DD	DD	BB	BB	BB	BB	DD	DD	DD	DD	BB	DD	DD	BB	BB	BB
chr6_47603090_47603105	BB	BB	BB	DD	DD	BB	DD	DD	DD	DD	BB	BB	BB	DD	BB	DD	DD	BB	BB	DD	DD	BB	BB	BB	BB	BB	BB	bd	BB	BB	DD	DD	DD	DD	DD	BB	BB	BB	BB	DD	DD	DD	DD	BB	DD	DD	BB	BB	BB
chr6_47642355_47642394	BB	BB	BB	DD	DD	BB	DD	DD	DD	DD	BB	BB	BB	DD	BB	DD	DD	BB	BB	DD	DD	BB	BB	BB	BB	BB	BB	bd	BB	BB	DD	DD	DD	DD	DD	BB	BB	BB	BB	DD	DD	DD	DD	BB	DD	DD	BB	BB	BB
chr6_47645155_47645178	BB	BB	BB	DD	DD	BB	DD	DD	DD	DD	BB	BB	BB	DD	BB	DD	DD	BB	BB	DD	DD	BB	BB	BB	BB	BB	BB	bd	BB	BB	DD	DD	DD	DD	DD	BB	BB	BB	BB	DD	DD	DD	DD	BB	DD	DD	BB	BB	BB
chr6_47834367_47834401	BB	BB	BB	DD	DD	BB	DD	DD	DD	DD	BB	BB	BB	DD	BB	DD	DD	BB	BB	DD	DD	BB	BB	BB	BB	BB	BB	bd	BB	BB	DD	DD	DD	DD	DD	BB	BB	BB	BB	DD	DD	DD	DD	BB	DD	DD	BB	BB	BB
chr6_47844454_47844465	BB	BB	BB	DD	DD	BB	DD	DD	DD	DD	BB	BB	BB	DD	BB	DD	DD	BB	BB	DD	DD	BB	BB	BB	BB	BB	BB	bd	BB	BB	DD	DD	DD	DD	DD	BB	BB	BB	BB	DD	DD	DD	DD	BB	DD	DD	BB	BB	BB
chr6_47860060_47860079	BB	BB	BB	DD	DD	BB	DD	DD	DD	DD	BB	BB	BB	DD	BB	DD	DD	BB	BB	DD	DD	BB	BB	BB	BB	BB	BB	bd	BB	BB	DD	DD	DD	DD	DD	BB	BB	BB	BB	DD	DD	DD	DD	BB	DD	DD	BB	BB	BB
chr6_47873762_47873776	BB	BB	BB	DD	DD	BB	DD	DD	DD	DD	BB	BB	BB	DD	BB	DD	DD	BB	BB	DD	DD	BB	BB	BB	BB	BB	BB	bd	BB	BB	DD	DD	DD	DD	DD	BB	BB	BB	BB	DD	DD	DD	DD	BB	DD	DD	BB	BB	BB
chr6_47874178_47874213	BB	BB	BB	DD	DD	BB	DD	DD	DD	DD	BB	BB	BB	DD	BB	DD	DD	BB	BB	DD	DD	BB	BB	BB	BB	BB	BB	bd	BB	BB	DD	DD	DD	DD	DD	BB	BB	BB	BB	DD	DD	DD	DD	BB	DD	DD	BB	BB	BB
chr6_47881843_47881866	BB	BB	BB	DD	DD	BB	DD	DD	DD	DD	BB	BB	BB	DD	BB	DD	DD	BB	BB	DD	DD	BB	BB	BB	BB	BB	BB	bd	BB	BB	DD	DD	DD	DD	DD	BB	BB	BB	BB	DD	DD	DD	DD	BB	DD	DD	BB	BB	BB
chr6_47904791_47904805	BB	BB	BB	DD	DD	BB	DD	DD	DD	DD	BB	BB	BB	DD	BB	DD	DD	BB	BB	DD	DD	BB	BB	BB	BB	BB	BB	bd	BB	BB	DD	DD	DD	DD	DD	BB	BB	BB	BB	DD	DD	DD	DD	BB	DD	DD	BB	BB	BB
chr6_47920617_47920640	BB	BB	BB	NA	DD	BB	DD	DD	DD	DD	BB	BB	BB	DD	BB	DD	DD	BB	BB	DD	DD	BB	BB	BB	BB	BB	BB	bd	BB	BB	DD	DD	DD	DD	DD	BB	NN	BB	BB	DD	DD	DD	DD	BB	DD	DD	BB	BB	BB
chr6_47937792_47937811	FF	FF	FF	DD	DD	FF	df	DD	DD	DD	FF	FF	FF	DD	FF	df	DD	FF	FF	DD	df	FF	FF	FF	FF	FF	FF	df	FF	FF	df	DD	DD	DD	DD	FF	FF	FF	FF	DD	DD	DD	df	FF	DD	df	FF	FF	FF
chr6_47941910_47941937	BB	BB	BB	DD	DD	BB	DD	DD	DD	DD	BB	BB	BB	DD	BB	DD	DD	BB	BB	DD	DD	BB	BB	BB	BB	BB	BB	bd	BB	BB	DD	DD	DD	DD	DD	BB	BB	BB	BB	DD	DD	DD	DD	BB	DD	DD	BB	BB	BB
chr6_47944884_47944923	BB	BB	BB	NA	DD	bn	NA	DD	DD	DD	NA	BB	BB	DD	BB	DD	DD	BB	BB	DD	DD	bn	BB	BB	NA	BB	BB	bd	BB	NA	DD	DD	DD	DD	NN	NA	BB	BB	BB	DD	NA	DD	DD	BB	DD	DD	BB	NA	BB
chr6_47945019_47945042	bb	bb	BB	dd	DD	bb	dd	DD	dd	dd	bb	BB	bb	dd	bb	DD	dd	bb	BB	DD	dd	BB	bb	bb	bb	bb	bb	bd	bb	BB	dd	dd	dd	dd	DD	bb	bb	bb	bb	dd	dd	dd	dd	bb	DD	dd	bb	bb	BB
chr6_48011447_48011476	BB	BB	BB	DD	DD	BB	DD	DD	DD	DD	BB	BB	BB	DD	BB	DD	DD	BB	bn	DD	DD	BB	BB	bd	BB	BB	BB	bd	BB	BB	DD	DD	DD	DD	DD	BB	BB	BB	BB	DD	DD	DD	DD	BB	DD	DD	BB	BB	BB
chr6_48072248_48072287	BB	bd	bd	DD	DD	BB	DD	DD	DD	DD	BB	bd	BB	DD	bd	DD	DD	bd	bd	DD	DD	bd	bd	bd	bd	BB	BB	DD	bd	bd	DD	DD	DD	DD	DD	BB	bd	bd	bd	DD	DD	DD	DD	BB	DD	DD	BB	BB	bd
chr6_48213726_48213761	BB	BB	BB	DD	DD	BB	DD	DD	DD	DD	BB	BB	BB	DD	BB	DD	DD	BB	BB	DD	DD	BB	BB	bn	BB	BB	BB	bd	BB	BB	DD	DD	DD	DD	DD	BB	BB	BB	BB	DD	DD	DD	DD	BB	DD	DD	BB	BB	BB
chr6_48376212_48376229	BB	BB	BB	DD	DD	BB	DD	DD	DD	DD	BB	BB	BB	DD	BB	DD	DD	BB	BB	DD	DD	BB	BB	BB	BB	BB	BB	bd	BB	BB	DD	DD	DD	DD	DD	BB	BB	BB	BB	DD	DD	DD	DD	BB	DD	DD	BB	BB	BB
chr6_48388626_48388661	BB	BB	BB	DD	DD	BB	DD	DD	DD	DD	BB	BB	BB	DD	BB	DD	DD	BB	BB	DD	DD	BB	BB	BB	BB	BB	BB	bd	BB	BB	DD	DD	DD	dn	dn	BB	BB	BB	BB	DD	DD	DD	DD	BB	DD	DD	BB	BB	BB
chr6_4839249_4839276	BB	BB	BB	dd	DD	dd	dd	dd	dd	dd	BB	BB	dd	BB	BB	BB	dd	BB	BB	dd	dd	BB	BB	BB	BB	dd	dd	dd	BB	BB	BB	dd	BB	dd	dd	dd	dd	BB	dd	BB	BB	BB	BB	dd	BB	dd	dd	dd	BB
chr6_48402194_48402221	BB	BB	BB	DD	DD	BB	DD	DD	DD	DD	BB	BB	BB	DD	BB	DD	DD	BB	BB	DD	DD	BB	BB	BB	BB	BB	BB	bd	BB	BB	DD	DD	DD	DD	DD	BB	BB	BB	BB	DD	DD	DD	DD	BB	DD	DD	BB	BB	BB
chr6_48471793_48471812	BB	BB	BB	DD	DD	BB	DD	DD	DD	DD	BB	BB	BB	DD	BB	DD	DD	BB	BB	DD	DD	BB	BB	BB	BB	BB	BB	bd	BB	BB	DD	DD	DD	DD	DD	BB	BB	BB	DD	DD	DD	DD	DD	BB	DD	DD	BB	BB	BB
chr6_48519274_48519301	BB	BB	BB	DD	DD	BB	DD	DD	DD	DD	BB	BB	BB	DD	BB	DD	DD	BB	BB	DD	DD	BB	BB	BB	BB	BB	bn	bd	BB	BB	DD	DD	DD	DD	DD	BB	BB	BB	DD	DD	DD	DD	DD	BB	DD	DD	BB	BB	BB
chr6_48538726_48538745	BB	BB	BB	DD	DD	BB	DD	DD	DD	DD	BB	BB	BB	DD	BB	DD	DD	BB	BB	DD	DD	BB	BB	BB	BB	BB	BB	bd	BB	BB	DD	DD	DD	DD	DD	BB	BB	BB	DD	DD	DD	DD	DD	BB	DD	DD	BB	BB	BB
chr6_48557822_48557845	BB	BB	BB	DD	DD	BB	DD	DD	DD	DD	BB	BB	BB	DD	BB	DD	DD	BB	BB	DD	DD	BB	BB	BB	BB	BB	BB	bd	BB	BB	DD	DD	DD	DD	DD	BB	BB	BB	DD	DD	DD	DD	DD	BB	DD	DD	BB	BB	BB
chr6_48571890_48571913	BB	BB	BB	DD	DD	BB	DD	DD	DD	DD	BB	BB	BB	DD	BB	DD	DD	BB	BB	DD	DD	BB	BB	BB	BB	BB	BB	bd	BB	BB	DD	DD	DD	DD	DD	BB	BB	BB	DD	DD	DD	DD	DD	BB	DD	DD	BB	BB	BB
chr6_48580085_48580104	BB	BB	BB	DD	DD	BB	DD	DD	DD	DD	BB	BB	BB	DD	BB	DD	DD	BB	BB	DD	DD	BB	BB	BB	BB	BB	BB	bd	BB	BB	DD	DD	DD	DD	DD	BB	BB	BB	DD	DD	DD	DD	DD	BB	DD	DD	BB	BB	BB
chr6_4859971_4859992	BB	BB	BB	DD	DD	DD	DD	DD	DD	DD	BB	BB	DD	BB	BB	BB	DD	BB	BB	DD	DD	bn	BB	BB	BB	DD	DD	DD	BB	BB	BB	DD	BB	DD	DD	DD	DD	BB	DD	BB	BB	BB	BB	DD	BB	DD	DD	DD	BB
chr6_48600572_48600595	BB	BB	BB	DD	DD	BB	DD	DD	DD	DD	BB	BB	BB	DD	BB	DD	DD	BB	BB	DD	DD	BB	BB	BB	BB	BB	BB	bd	BB	BB	DD	DD	DD	DD	DD	BB	BB	BB	DD	DD	DD	DD	DD	BB	DD	DD	BB	BB	BB
chr6_48612566_48612577	BB	BB	BB	DD	DD	BB	DD	DD	DD	DD	BB	BB	BB	DD	BB	DD	DD	BB	BB	DD	DD	BB	BB	BB	BB	BB	BB	bd	BB	BB	DD	DD	DD	DD	DD	BB	BB	BB	DD	DD	DD	DD	DD	BB	DD	DD	BB	BB	BB
chr6_48641213_48641232	BB	BB	BB	DD	DD	BB	DD	DD	DD	DD	BB	BB	BB	DD	BB	DD	DD	BB	BB	DD	DD	BB	BB	BB	BB	BB	BB	bd	BB	BB	DD	DD	DD	DD	DD	BB	BB	BB	DD	DD	DD	DD	DD	BB	DD	DD	BB	BB	BB
chr6_48642270_48642304	BB	BB	BB	DD	DD	BB	DD	DD	DD	DD	BB	BB	BB	DD	BB	DD	DD	BB	BB	DD	DD	BB	BB	BB	BB	BB	BB	bd	BB	BB	DD	DD	DD	DD	DD	BB	BB	BB	DD	DD	DD	DD	DD	BB	DD	DD	BB	BB	BB
chr6_48666662_48666673	BB	BB	BB	DD	DD	BB	DD	DD	DD	DD	BB	BB	BB	DD	BB	DD	DD	BB	BB	DD	DD	BB	BB	BB	BB	BB	BB	DD	BB	BB	DD	DD	DD	DD	DD	BB	BB	BB	DD	DD	DD	DD	DD	BB	DD	DD	BB	BB	BB
chr6_48684021_48684048	BB	BB	BB	DD	DD	BB	DD	DD	DD	DD	BB	BB	BB	DD	BB	DD	DD	BB	BB	DD	DD	BB	BB	BB	BB	BB	BB	bd	BB	BB	DD	DD	DD	DD	DD	BB	BB	BB	DD	DD	DD	DD	DD	BB	DD	DD	BB	BB	BB
chr6_48693402_48693415	BB	BB	BB	DD	DD	BB	DD	DD	DD	DD	BB	BB	BB	DD	BB	DD	DD	BB	BB	DD	DD	BB	BB	BB	BB	BB	BB	bd	BB	BB	DD	DD	DD	DD	DD	BB	BB	BB	DD	DD	DD	DD	DD	BB	DD	DD	BB	BB	BB
chr6_48720728_48720751	BB	BB	BB	DD	DD	BB	DD	DD	DD	DD	BB	BB	BB	DD	BB	DD	DD	BB	BB	DD	DD	BB	BB	BB	BB	BB	BB	bd	BB	BB	DD	DD	DD	DD	DD	BB	BB	BB	DD	DD	DD	DD	DD	BB	DD	DD	BB	BB	BB
chr6_48720786_48720809	BB	BB	BB	DD	DD	BB	DD	DD	DD	DD	BB	BB	BB	DD	BB	DD	DD	BB	BB	DD	DD	BB	BB	BB	BB	BB	BB	bd	BB	BB	DD	DD	DD	DD	DD	BB	BB	BB	DD	DD	DD	DD	DD	BB	DD	DD	BB	BB	BB
chr6_48726801_48726828	BB	BB	BB	DD	dd	BB	dd	dd	dd	dd	BB	BB	BB	dd	BB	dd	dd	BB	BB	dd	DD	BB	BB	BB	BB	BB	BB	bd	BB	BB	dd	dd	dd	dd	dd	BB	BB	BB	dd	dd	dd	dd	dd	BB	dd	dd	BB	BB	BB
chr6_48738782_48738809	BB	BB	BB	DD	DD	BB	DD	DD	DD	DD	BB	BB	BB	DD	BB	DD	DD	BB	BB	DD	DD	BB	BB	BB	bn	BB	BB	bd	BB	BB	DD	DD	DD	DD	DD	BB	BB	BB	DD	bd	DD	DD	DD	BB	DD	DD	BB	BB	BB
chr6_4874419_4874446	BB	BB	BB	DD	DD	DD	DD	DD	DD	DD	BB	BB	DD	BB	BB	BB	DD	BB	BB	DD	DD	BB	BB	BB	BB	DD	DD	DD	BB	BB	BB	DD	BB	DD	DD	DD	DD	BB	DD	BB	BB	BB	BB	DD	BB	DD	DD	DD	BB
chr6_48768077_48768121	BB	BB	BB	DD	DD	BB	DD	DD	bd	DD	BB	BB	BB	DD	BB	DD	bd	BB	BB	DD	DD	BB	BB	BB	BB	BB	BB	bd	BB	BB	DD	DD	DD	DD	DD	BB	BB	BB	DD	DD	DD	DD	DD	BB	DD	DD	BB	BB	BB
chr6_4881058_4881105	BB	BB	BB	dn	NA	NN	NA	DD	DD	DD	BB	BB	DD	NA	BB	BB	DD	NN	NA	DD	DD	BB	BB	BB	BB	NA	DD	DD	BB	BB	BB	NN	BB	DD	NA	DD	DD	NA	DD	BB	BB	BB	NA	DD	BB	DD	NA	DD	BB
chr6_4899214_4899231	BB	BB	BB	DD	DD	DD	DD	DD	DD	DD	BB	BB	DD	BB	BB	BB	DD	BB	BB	DD	DD	BB	BB	BB	BB	DD	DD	DD	BB	BB	BB	DD	BB	DD	DD	DD	DD	BB	DD	BB	BB	BB	BB	DD	BB	DD	DD	dn	BB
chr6_48994106_48994137	BB	BB	BB	DD	DD	BB	dn	DD	DD	DD	BB	BB	BB	DD	BB	bd	DD	BB	BB	DD	DD	BB	BB	bn	BB	BB	BB	bd	BB	BB	DD	DD	DD	DD	DD	BB	BB	BB	DD	DD	DD	DD	DD	BB	DD	DD	BB	BB	BB
chr6_49012653_49012664	BB	BB	BB	dd	DD	BB	DD	DD	DD	dd	BB	BB	BB	dd	BB	dd	dd	BB	BB	DD	DD	BB	BB	BB	BB	BB	BB	bd	BB	BB	dd	dd	DD	dd	DD	BB	BB	BB	dd	dd	dd	dd	DD	BB	DD	dd	BB	BB	BB
chr6_49027117_49027144	BB	BB	BB	DD	DD	BB	DD	DD	DD	DD	BB	BB	BB	DD	BB	DD	DD	BB	BB	DD	DD	BB	BB	BB	BB	BB	BB	bd	BB	BB	DD	DD	DD	DD	DD	BB	BB	BB	DD	DD	DD	DD	DD	BB	DD	DD	BB	BB	BB
chr6_49044570_49044585	BB	BB	BB	DD	DD	BB	DD	DD	DD	DD	BB	BB	BB	DD	BB	DD	DD	BB	BB	DD	DD	BB	BB	BB	BB	BB	BB	bd	BB	BB	DD	DD	DD	DD	DD	BB	BB	BB	DD	DD	DD	DD	DD	BB	DD	DD	BB	BB	BB
chr6_49049508_49049521	BB	BB	BB	dd	dd	BB	dd	dd	dd	dd	BB	BB	BB	dd	BB	dd	dd	BB	BB	dd	dd	BB	BB	BB	BB	BB	BB	bd	BB	BB	dd	dd	dd	dd	dd	BB	BB	BB	dd	dd	dd	dd	dd	BB	dd	dd	BB	BB	BB
chr6_49057579_49057630	NN	BB	BB	DD	NA	NA	DD	DD	DD	DD	NA	NA	BB	NA	BB	NA	DD	BB	BB	DD	NA	NA	NA	NN	NA	NA	NN	bd	BB	BB	DD	DD	DD	DD	DD	BB	NA	BB	DD	DD	DD	DD	NA	BB	DD	NA	BB	BB	BB
chr6_49070288_49070317	BB	BB	BB	DD	DD	BB	DD	DD	DD	DD	BB	BB	BB	DD	BB	DD	DD	BB	BB	DD	DD	BB	BB	BB	BB	BB	BB	bd	BB	BB	DD	DD	DD	DD	DD	BB	BB	BB	DD	DD	DD	DD	DD	BB	DD	DD	BB	BB	BB
chr6_49075879_49075898	BB	BB	BB	DD	DD	BB	DD	DD	DD	DD	BB	BB	BB	DD	BB	DD	DD	BB	BB	DD	DD	BB	BB	BB	BB	BB	BB	bd	BB	BB	DD	DD	DD	DD	DD	BB	BB	BB	DD	DD	DD	DD	DD	BB	DD	DD	BB	BB	BB
chr6_49098276_49098293	BB	BB	BB	DD	DD	BB	DD	DD	DD	DD	BB	BB	BB	DD	BB	DD	DD	BB	BB	DD	DD	BB	BB	BB	BB	BB	BB	bd	BB	BB	DD	DD	DD	DD	DD	BB	BB	BB	DD	DD	DD	DD	DD	BB	DD	DD	BB	BB	BB
chr6_49101510_49101531	BB	BB	BB	DD	DD	BB	bd	DD	DD	DD	BB	BB	BB	DD	BB	DD	DD	BB	BB	DD	DD	BB	BB	BB	BB	BB	BB	bd	BB	BB	DD	DD	DD	DD	DD	BB	BB	BB	DD	DD	DD	DD	DD	BB	DD	DD	BB	BB	BB
chr6_49116536_49116567	BB	BB	BB	dd	dd	BB	dd	dd	dd	dd	BB	BB	BB	dd	BB	dd	dd	BB	BB	dd	dd	BB	BB	BB	BB	BB	BB	NA	BB	BB	dd	dd	dd	dd	dd	BB	BB	BB	dd	dd	dd	dd	dd	BB	dd	dd	BB	BB	BB
chr6_49126416_49126443	BB	BB	BB	DD	DD	BB	DD	DD	DD	DD	BB	BB	BB	DD	BB	DD	DD	BB	BB	DD	DD	BB	BB	BB	BB	BB	BB	bd	BB	BB	DD	DD	DD	DD	DD	BB	BB	BB	DD	DD	DD	DD	DD	BB	DD	DD	BB	BB	BB
chr6_49131669_49131692	BB	BB	BB	DD	DD	BB	DD	DD	DD	DD	BB	BB	BB	DD	BB	DD	DD	BB	BB	DD	DD	BB	BB	BB	BB	BB	BB	bd	BB	BB	DD	DD	DD	DD	DD	BB	BB	BB	DD	DD	DD	DD	DD	BB	DD	DD	BB	BB	BB
chr6_49147289_49147312	BB	BB	BB	DD	DD	BB	DD	DD	DD	DD	BB	BB	BB	DD	BB	DD	DD	BB	BB	DD	DD	BB	BB	BB	BB	BB	BB	bd	BB	BB	DD	DD	DD	DD	DD	BB	BB	BB	DD	DD	DD	DD	DD	BB	DD	DD	BB	BB	BB
chr6_49154707_49154718	BB	BB	BB	DD	bd	BB	DD	DD	DD	DD	BB	BB	BB	DD	BB	DD	DD	BB	BB	DD	DD	BB	BB	BB	BB	BB	BB	bd	BB	BB	DD	DD	DD	DD	DD	BB	BB	BB	DD	DD	DD	DD	DD	BB	DD	DD	BB	BB	BB
chr6_49155654_49155681	BB	BB	BB	dn	DD	BB	DD	DD	DD	DD	BB	BB	BB	DD	BB	DD	DD	BB	BB	DD	DD	BB	BB	BB	BB	BB	BB	bd	BB	BB	DD	DD	DD	DD	DD	BB	BB	BB	DD	DD	DD	DD	DD	BB	DD	DD	BB	BB	BB
chr6_49161491_49161512	BB	BB	BB	DD	DD	BB	DD	DD	DD	DD	BB	BB	BB	DD	BB	DD	DD	BB	BB	DD	DD	BB	bn	BB	BB	BB	BB	bd	BB	BB	DD	DD	DD	DD	DD	BB	BB	BB	DD	DD	DD	DD	DD	BB	DD	DD	BB	BB	BB
chr6_49184814_49184825	BB	BB	BB	DD	DD	BB	DD	DD	DD	DD	BB	BB	BB	DD	BB	DD	DD	BB	BB	DD	DD	BB	BB	BB	BB	BB	BB	bd	BB	BB	DD	DD	DD	DD	DD	BB	BB	BB	DD	DD	DD	DD	DD	BB	DD	DD	BB	BB	BB
chr6_49201098_49201141	BB	BB	BB	DD	DD	BB	DD	DD	DD	DD	BB	BB	BB	DD	BB	DD	DD	BB	BB	DD	DD	BB	BB	BB	BB	BB	BB	NA	BB	BB	DD	DD	DD	DD	DD	BB	BB	BB	DD	DD	DD	DD	DD	BB	DD	DD	BB	BB	BB
chr6_49238542_49238577	BB	BB	BB	DD	DD	BB	DD	DD	DD	DD	BB	BB	BB	DD	BB	DD	DD	BB	BB	DD	DD	BB	BB	BB	BB	bn	BB	bd	BB	BB	DD	DD	DD	DD	DD	BB	BB	BB	DD	DD	DD	DD	DD	BB	DD	DD	BB	BB	BB
chr6_49243351_49243414	DD	BB	bn	DD	NA	NA	DD	NA	DD	DD	DD	BB	nn	BB	BB	NA	DD	BB	NA	NA	NA	BB	BB	BB	BB	bd	BB	bd	BB	NA	DD	NA	DD	DD	DD	BB	BB	BB	DD	DD	NA	BB	DD	NA	NA	dn	BB	BB	NA
chr6_49248907_49248921	BB	BB	BB	DD	DD	BB	DD	DD	DD	DD	BB	BB	BB	DD	BB	DD	DD	BB	BB	DD	DD	BB	BB	BB	BB	BB	BB	bd	BB	BB	DD	DD	DD	DD	DD	BB	BB	BB	DD	DD	DD	DD	DD	BB	DD	DD	BB	BB	BB
chr6_49278753_49278784	BB	NN	BB	DD	DD	BB	DD	BB	DD	DD	BB	BB	BB	DD	BB	DD	DD	BB	BB	DD	DD	NA	NA	BB	BB	BB	BB	bd	BB	BB	DD	DD	DD	DD	DD	BB	BB	BB	DD	NN	DD	NA	DD	BB	DD	DD	BB	BB	bn
chr6_49280664_49280687	BB	BB	BB	DD	DD	BB	DD	BB	DD	DD	BB	BB	BB	DD	BB	DD	DD	BB	BB	DD	DD	BB	BB	BB	BB	BB	BB	bd	BB	BB	DD	DD	DD	DD	DD	BB	BB	BB	DD	DD	DD	DD	DD	BB	DD	DD	BB	BB	BB
chr6_49283792_49283815	BB	BB	BB	DD	DD	BB	DD	BB	DD	DD	BB	BB	BB	DD	BB	DD	DD	BB	BB	DD	DD	BB	BB	BB	BB	BB	BB	bd	BB	BB	DD	DD	DD	DD	DD	BB	BB	BB	DD	DD	DD	DD	DD	BB	DD	DD	BB	BB	BB
chr6_49325762_49325775	BB	BB	BB	DD	DD	BB	DD	BB	DD	DD	BB	BB	BB	DD	BB	DD	DD	BB	BB	DD	DD	BB	BB	BB	BB	BB	BB	bd	BB	BB	DD	DD	DD	DD	DD	BB	BB	BB	DD	DD	DD	DD	DD	BB	DD	DD	BB	BB	BB
chr6_49348966_49348983	BB	BB	BB	DD	DD	BB	DD	BB	DD	DD	BB	BB	BB	DD	BB	DD	DD	BB	BB	DD	DD	BB	BB	BB	BB	BB	BB	bd	BB	BB	DD	DD	DD	DD	DD	BB	BB	BB	DD	DD	DD	DD	DD	BB	DD	DD	BB	BB	BB
chr6_49349655_49349678	BB	BB	BB	DD	DD	BB	DD	BB	DD	DD	BB	BB	BB	DD	BB	DD	DD	BB	BB	DD	DD	BB	BB	BB	BB	BB	BB	bd	BB	BB	DD	DD	DD	DD	DD	BB	BB	BB	DD	DD	DD	DD	DD	BB	DD	DD	BB	BB	BB
chr6_49361611_49361640	BB	BB	BB	DD	DD	BB	DD	BB	DD	DD	BB	BB	BB	DD	BB	DD	DD	BB	BB	DD	DD	BB	BB	BB	BB	BB	BB	bd	BB	BB	DD	DD	DD	DD	DD	BB	BB	BB	DD	DD	DD	DD	DD	BB	DD	DD	BB	BB	BB
chr6_49373334_49373381	NA	NA	BB	DD	DD	BB	DD	BB	DD	DD	BB	BB	BB	DD	BB	DD	DD	BB	NA	DD	DD	BB	BB	BB	BB	bn	BB	bd	NA	BB	DD	DD	DD	DD	DD	BB	BB	NN	DD	DD	DD	DD	DD	BB	DD	DD	BB	BB	BB
chr6_49405802_49405817	FF	FF	FF	FF	FF	NA	FF	FF	NA	FF	FF	NA	FF	FF	NN	FF	FF	FF	FF	FF	FF	FF	FF	FF	FF	NA	FF	FF	FF	NA	FF	NA	FF	FF	NA	NA	FF	NA	NA	FF	FF	FF	FF	NA	NA	FF	FF	FF	FF
chr6_49406943_49406954	FF	FF	FF	DD	DD	FF	dn	FF	df	DD	FF	FF	FF	DD	FF	dn	DD	FF	FF	dn	dn	FF	FF	FF	FF	FF	FF	df	FF	FF	df	df	DD	DD	df	FF	FF	FF	df	df	df	DD	df	FF	DD	df	FF	FF	FF
chr6_49443084_49443107	BB	BB	BB	DD	DD	BB	DD	BB	DD	DD	BB	BB	BB	DD	BB	DD	DD	BB	BB	DD	DD	BB	BB	BB	BB	BB	BB	bd	BB	BB	DD	DD	DD	DD	DD	BB	BB	BB	DD	DD	DD	DD	DD	BB	DD	DD	BB	BB	BB
chr6_49480058_49480075	BB	BB	BB	DD	DD	BB	DD	BB	DD	DD	BB	BB	BB	DD	BB	DD	DD	BB	BB	DD	DD	BB	BB	BB	BB	BB	BB	bd	BB	BB	DD	DD	DD	DD	DD	BB	BB	BB	DD	DD	DD	DD	DD	BB	DD	DD	BB	BB	BB
chr6_49483844_49483858	BB	BB	BB	DD	DD	BB	DD	BB	DD	DD	BB	BB	BB	DD	BB	DD	DD	BB	BB	DD	DD	BB	BB	BB	BB	BB	BB	bd	BB	BB	DD	DD	DD	DD	DD	BB	BB	BB	DD	DD	DD	DD	DD	BB	DD	DD	BB	BB	BB
chr6_49488249_49488266	BB	BB	BB	DD	DD	BB	DD	BB	DD	DD	BB	BB	BB	DD	BB	DD	DD	BB	BB	DD	DD	BB	BB	BB	BB	BB	BB	bd	BB	BB	DD	DD	DD	DD	DD	BB	BB	BB	DD	DD	DD	DD	DD	BB	DD	bd	BB	BB	BB
chr6_49494290_49494324	BB	BB	BB	DD	DD	BB	DD	BB	DD	DD	BB	BB	BB	DD	BB	DD	DD	BB	BB	DD	DD	BB	BB	BB	BB	BB	BB	bd	BB	BB	DD	DD	DD	DD	DD	BB	BB	BB	DD	DD	DD	DD	DD	BB	DD	DD	BB	BB	BB
chr6_49509851_49509874	BB	BB	BB	DD	DD	BB	DD	BB	DD	DD	BB	BB	BB	DD	BB	DD	DD	BB	BB	DD	DD	BB	BB	BB	BB	BB	BB	bd	BB	BB	DD	DD	DD	DD	DD	BB	BB	BB	DD	DD	DD	DD	DD	BB	DD	DD	BB	BB	BB
chr6_49513198_49513211	BB	BB	BB	DD	DD	BB	DD	BB	DD	DD	BB	BB	BB	DD	BB	DD	DD	BB	BB	DD	DD	BB	BB	BB	BB	BB	BB	bd	BB	BB	DD	DD	DD	DD	DD	BB	BB	BB	DD	DD	DD	DD	DD	BB	DD	DD	BB	BB	BB
chr6_4954048_4954087	BB	BB	BB	DD	DD	DD	DD	DD	DD	DD	BB	BB	DD	BB	BB	BB	DD	BB	BB	DD	DD	BB	BB	BB	BB	DD	DD	DD	BB	BB	BB	DD	BB	DD	DD	DD	DD	BB	DD	BB	BB	BB	BB	DD	BB	DD	DD	DD	BB
chr6_49550665_49550680	BB	BB	BB	DD	DD	BB	DD	BB	DD	BB	BB	BB	BB	DD	BB	DD	DD	BB	BB	DD	DD	BB	BB	BB	BB	BB	BB	BB	BB	BB	DD	DD	DD	DD	DD	BB	BB	BB	DD	DD	DD	DD	DD	BB	DD	DD	BB	BB	BB
chr6_49552780_49552794	BB	BB	BB	DD	DD	BB	DD	BB	DD	BB	BB	BB	BB	DD	BB	DD	DD	BB	BB	DD	DD	BB	BB	BB	BB	BB	BB	bd	BB	BB	DD	DD	DD	DD	DD	BB	BB	BB	DD	DD	DD	DD	DD	BB	DD	DD	BB	BB	BB
chr6_4986509_4986538	BB	BB	BB	DD	DD	DD	DD	DD	DD	DD	BB	bd	DD	BB	BB	BB	DD	BB	BB	DD	DD	BB	BB	BB	BB	DD	DD	DD	BB	BB	BB	DD	BB	DD	dn	DD	DD	BB	DD	bd	BB	BB	BB	DD	BB	DD	DD	DD	BB
chr6_4992213_4992238	BB	BB	BB	DD	DD	dn	DD	DD	DD	DD	BB	BB	DD	BB	BB	BB	DD	BB	BB	DD	DD	BB	BB	BB	BB	DD	DD	DD	BB	BB	BB	DD	BB	DD	DD	DD	DD	BB	DD	BB	BB	BB	BB	DD	BB	DD	DD	DD	BB
chr6_5002342_5002377	FF	FF	FF	FF	FF	FF	FF	FF	FF	FF	fn	FF	FF	FF	FF	FF	NN	FF	NA	FF	FF	FF	FF	FF	FF	NA	FF	FF	FF	FF	NA	FF	FF	FF	FF	FF	FF	FF	FF	FF	FF	FF	FF	FF	FF	FF	FF	FF	FF
chr6_5008668_5008722	BB	BB	BB	DD	DD	DD	DD	DD	NN	DD	BB	NA	DD	NA	BB	NA	DD	BB	BB	DD	DD	BB	BB	BB	BB	DD	DD	DD	BB	NA	NA	DD	BB	DD	DD	NA	DD	BB	DD	BB	BB	BB	BB	DD	BB	NA	DD	DD	BB
chr6_5025616_5025635	FF	FF	FF	FF	FF	NA	FF	FF	FF	NN	FF	FF	FF	FF	FF	FF	FF	FF	FF	FF	FF	FF	FF	FF	FF	FF	FF	FF	FF	NA	FF	FF	FF	FF	FF	NA	FF	FF	FF	FF	NA	FF	NA	FF	FF	FF	FF	FF	fn
chr6_5037845_5037880	BB	BB	NA	NA	NN	DD	DD	DD	DD	DD	BB	BB	NA	BB	NA	BB	NA	BB	BB	DD	DD	BB	BB	BB	BB	NA	DD	DD	BB	NA	BB	DD	BB	DD	DD	DD	NA	BB	DD	NA	NA	BB	BB	DD	BB	NA	DD	DD	BB
chr6_5060267_5060291	BB	BB	BB	DD	DD	DD	DD	DD	DD	DD	BB	BB	DD	BB	BB	BB	DD	BB	BB	DD	DD	BB	BB	BB	BB	DD	DD	DD	BB	BB	BB	DD	BB	DD	DD	DD	DD	BB	DD	BB	BB	BB	BB	DD	BB	DD	DD	DD	BB
chr6_5073770_5073829	FF	fn	FF	FF	FF	FF	FF	FF	FF	FF	FF	FF	NA	NA	FF	FF	FF	FF	FF	FF	FF	FF	FF	fn	FF	fn	FF	FF	FF	FF	FF	FF	FF	FF	FF	FF	FF	FF	FF	FF	FF	NA	FF	NA	FF	FF	FF	FF	FF
chr6_5161588_5161622	BB	BB	BB	DD	DD	DD	DD	DD	DD	DD	BB	BB	DD	BB	BB	BB	DD	BB	BB	DD	DD	BB	BB	BB	BB	DD	DD	DD	BB	BB	BB	DD	BB	DD	DD	DD	DD	BB	DD	BB	BB	BB	BB	DD	BB	DD	DD	DD	BB
chr6_5235784_5235813	FF	NA	FF	NA	FF	FF	FF	FF	NA	FF	FF	FF	FF	FF	FF	FF	FF	FF	FF	FF	FF	FF	NN	FF	FF	NA	FF	FF	FF	FF	FF	FF	NA	FF	NA	FF	FF	FF	FF	FF	FF	FF	FF	FF	FF	FF	FF	FF	FF
chr6_5253245_5253272	BB	BB	BB	DD	DD	DD	DD	DD	DD	DD	BB	BB	DD	BB	BB	BB	DD	BB	BB	DD	DD	BB	BB	BB	BB	DD	DD	DD	BB	BB	BB	DD	BB	DD	DD	DD	DD	BB	DD	BB	BB	BB	BB	DD	BB	DD	DD	DD	BB
chr6_5258255_5258266	BB	BB	BB	DD	DD	DD	DD	DD	DD	DD	BB	BB	DD	BB	BB	BB	DD	BB	BB	DD	DD	BB	BB	BB	BB	DD	DD	DD	BB	BB	BB	DD	BB	DD	DD	DD	DD	BB	DD	BB	BB	BB	BB	DD	BB	DD	DD	DD	BB
chr6_5271597_5271614	BB	BB	BB	DD	DD	DD	DD	DD	DD	DD	BB	BB	DD	BB	BB	BB	DD	BB	BB	DD	DD	BB	BB	BB	BB	DD	DD	DD	BB	BB	BB	DD	BB	DD	DD	DD	DD	BB	DD	BB	BB	BB	BB	DD	BB	DD	DD	DD	BB
chr6_5307304_5307328	BB	BB	BB	DD	DD	DD	DD	DD	DD	DD	BB	BB	DD	BB	BB	BB	DD	BB	BB	DD	DD	BB	BB	BB	BB	DD	DD	DD	BB	BB	BB	DD	BB	DD	DD	DD	DD	BB	DD	BB	BB	BB	BB	DD	BB	bd	DD	DD	BB
chr6_5307438_5307465	BB	BB	BB	DD	DD	DD	DD	DD	DD	DD	BB	BB	DD	BB	BB	BB	DD	BB	BB	DD	DD	BB	BB	BB	BB	DD	DD	DD	BB	BB	BB	DD	BB	DD	DD	DD	DD	BB	DD	BB	BB	BB	BB	DD	BB	DD	DD	DD	BB
chr6_5313744_5313755	FF	FF	FF	df	df	FF	df	df	df	DD	FF	FF	df	FF	FF	FF	df	FF	FF	df	df	FF	FF	FF	FF	df	df	df	FF	FF	FF	df	fn	df	df	df	df	FF	df	FF	FF	FF	FF	df	FF	df	df	df	FF
chr6_5314616_5314627	BB	BB	BB	DD	DD	DD	DD	DD	DD	DD	BB	BB	DD	BB	BB	BB	DD	BB	BB	DD	DD	BB	BB	BB	BB	DD	DD	DD	BB	BB	BB	DD	BB	DD	DD	DD	DD	BB	DD	BB	BB	BB	BB	DD	BB	DD	DD	DD	BB
chr6_5333827_5333838	FF	FF	FF	df	df	df	df	df	df	df	FF	FF	df	FF	FF	FF	df	FF	FF	df	df	FF	FF	FF	FF	df	df	df	FF	FF	FF	df	FF	df	df	df	df	FF	df	FF	FF	FF	FF	df	FF	df	df	df	FF
chr6_5377156_5377191	BB	BB	BB	DD	DD	DD	DD	DD	DD	DD	BB	BB	DD	BB	BB	BB	DD	BB	BB	DD	DD	BB	BB	BB	BB	DD	DD	DD	BB	BB	BB	DD	BB	DD	DD	DD	DD	BB	DD	BB	BB	BB	BB	DD	BB	DD	DD	DD	BB
chr6_5377509_5377522	BB	BB	BB	DD	DD	DD	DD	DD	DD	DD	BB	BB	DD	BB	BB	BB	DD	BB	BB	DD	DD	BB	BB	BB	BB	DD	DD	DD	BB	BB	BB	DD	BB	DD	DD	DD	DD	BB	DD	BB	BB	BB	BB	DD	BB	DD	DD	DD	BB
chr6_5424687_5424702	BB	BB	BB	DD	DD	DD	DD	DD	DD	DD	BB	BB	DD	BB	BB	BB	DD	BB	BB	DD	DD	BB	BB	BB	BB	DD	DD	DD	BB	BB	BB	DD	BB	DD	DD	DD	DD	BB	DD	BB	BB	BB	BB	DD	BB	DD	DD	DD	BB
chr6_5437041_5437060	BB	BB	BB	DD	DD	DD	DD	DD	DD	DD	BB	BB	DD	BB	BB	BB	DD	BB	BB	DD	DD	BB	BB	BB	BB	DD	DD	DD	bn	BB	BB	DD	BB	DD	DD	DD	DD	BB	DD	BB	BB	BB	BB	DD	BB	DD	DD	DD	BB
chr6_5516042_5516059	FF	NA	FF	NA	FF	FF	NA	FF	FF	FF	FF	FF	NA	FF	FF	NA	FF	FF	FF	FF	FF	FF	NA	NA	FF	FF	FF	FF	FF	FF	FF	FF	FF	NA	FF	NA	NA	FF	NA	FF	FF	FF	FF	FF	FF	NA	NN	FF	FF
chr6_5527546_5527565	BB	BB	BB	DD	DD	DD	DD	DD	DD	DD	BB	BB	DD	BB	BB	BB	DD	BB	BB	DD	DD	BB	BB	BB	BB	DD	DD	DD	BB	BB	BB	DD	BB	DD	DD	DD	DD	BB	DD	BB	BB	BB	BB	DD	BB	DD	DD	DD	BB
chr6_5528813_5528854	BB	BB	BB	DD	DD	DD	DD	DD	DD	DD	BB	BB	DD	BB	BB	BB	DD	BB	BB	DD	DD	BB	BB	BB	BB	DD	DD	DD	BB	BB	BB	DD	BB	DD	DD	DD	DD	BB	DD	BB	BB	BB	BB	DD	BB	DD	DD	DD	BB
chr6_5620341_5620390	FF	FF	FF	FF	FF	NA	FF	FF	FF	FF	FF	FF	FF	FF	FF	FF	FF	FF	FF	FF	FF	FF	FF	FF	FF	NA	FF	FF	FF	FF	FF	FF	FF	FF	FF	NA	FF	FF	FF	FF	FF	FF	FF	FF	FF	NA	NA	FF	FF
chr6_5621920_5621959	FF	NN	FF	FF	FF	FF	FF	NN	FF	FF	FF	FF	FF	FF	FF	FF	FF	FF	NA	FF	FF	NA	FF	FF	FF	NA	FF	FF	FF	FF	FF	FF	FF	FF	FF	NA	FF	FF	FF	FF	FF	NA	FF	FF	FF	NA	FF	FF	FF
chr6_5674789_5674802	FF	FF	FF	df	df	DD	df	df	df	df	FF	FF	df	FF	FF	FF	df	FF	FF	df	df	FF	FF	FF	FF	df	df	df	FF	FF	FF	df	FF	df	df	df	df	FF	df	FF	FF	FF	FF	df	FF	df	df	df	FF
chr6_5674803_5674818	BB	BB	BB	DD	DD	DD	DD	DD	DD	DD	BB	BB	DD	BB	BB	BB	DD	BB	BB	DD	DD	BB	BB	BB	BB	dn	DD	DD	BB	BB	BB	DD	BB	DD	DD	DD	DD	BB	DD	BB	BB	BB	BB	DD	BB	DD	DD	DD	BB
chr6_5689444_5689483	BB	BB	BB	DD	DD	NA	DD	DD	DD	dn	BB	BB	DD	BB	BB	BB	DD	NA	BB	DD	NA	NA	BB	BB	BB	NA	DD	DD	BB	BB	BB	NA	BB	DD	NA	NA	DD	BB	DD	BB	BB	BB	BB	DD	BB	NA	DD	DD	BB
chr6_5700597_5700608	BB	BB	BB	DD	DD	DD	DD	DD	DD	dn	BB	BB	DD	BB	BB	BB	DD	BB	BB	DD	dn	BB	BB	BB	BB	DD	DD	DD	BB	BB	BB	DD	BB	DD	DD	DD	DD	BB	DD	BB	BB	BB	BB	DD	BB	DD	DD	DD	BB
chr6_5716690_5716739	BB	NA	BB	DD	DD	NA	DD	DD	DD	DD	BB	BB	DD	BB	BB	BB	NA	BB	BB	DD	DD	BB	NA	BB	BB	bd	NN	NA	BB	BB	BB	DD	BB	DD	DD	DD	DD	BB	NA	BB	BB	BB	BB	DD	BB	NA	NA	DD	NA
chr6_5725342_5725389	BB	BB	BB	DD	DD	DD	DD	DD	DD	DD	BB	BB	DD	BB	BB	BB	DD	BB	BB	DD	DD	BB	BB	BB	NA	DD	DD	DD	BB	BB	BB	DD	BB	DD	DD	DD	DD	BB	DD	BB	BB	BB	BB	DD	BB	DD	DD	DD	NA
chr6_5766275_5766292	BB	BB	BB	DD	DD	DD	DD	DD	DD	DD	BB	BB	DD	BB	BB	BB	DD	BB	BB	DD	DD	BB	BB	BB	BB	DD	DD	DD	BB	BB	BB	DD	BB	DD	DD	DD	DD	BB	DD	BB	BB	BB	BB	DD	BB	DD	DD	DD	BB
chr6_5771683_5771694	BB	BB	BB	DD	DD	DD	DD	DD	DD	DD	BB	BB	DD	BB	BB	BB	DD	BB	BB	DD	DD	BB	BB	BB	BB	DD	DD	DD	BB	BB	BB	DD	BB	DD	DD	DD	DD	BB	DD	BB	BB	BB	BB	DD	BB	DD	DD	DD	BB
chr6_5777595_5777619	BB	BB	BB	DD	DD	DD	DD	DD	DD	DD	BB	BB	DD	BB	BB	BB	DD	BB	BB	DD	DD	BB	BB	BB	BB	DD	DD	DD	BB	BB	BB	DD	BB	DD	DD	DD	DD	BB	DD	BB	BB	BB	BB	DD	BB	DD	DD	DD	BB
chr6_5786101_5786127	NN	FF	FF	FF	NA	FF	FF	FF	FF	FF	FF	NA	FF	NA	FF	FF	FF	FF	FF	FF	FF	FF	FF	FF	FF	FF	FF	FF	FF	FF	FF	FF	FF	FF	FF	FF	FF	FF	FF	FF	FF	FF	FF	FF	FF	FF	FF	FF	FF
chr6_5826487_5826506	BB	BB	BB	DD	DD	DD	DD	DD	DD	DD	BB	BB	DD	BB	BB	BB	DD	BB	BB	DD	DD	BB	BB	BB	BB	DD	DD	DD	BB	BB	BB	DD	BB	DD	DD	DD	DD	BB	DD	BB	BB	BB	BB	DD	BB	DD	DD	DD	BB
chr6_5827890_5827907	BB	BB	BB	DD	DD	DD	DD	DD	DD	DD	BB	BB	DD	BB	BB	BB	DD	BB	BB	DD	DD	BB	BB	BB	BB	DD	DD	DD	BB	BB	BB	DD	BB	DD	DD	DD	DD	BB	DD	BB	BB	BB	BB	DD	BB	DD	DD	DD	BB
chr6_5839262_5839281	BB	BB	BB	DD	DD	DD	DD	DD	DD	DD	BB	BB	DD	BB	BB	BB	DD	BB	BB	DD	DD	BB	BB	BB	BB	DD	DD	DD	BB	BB	BB	DD	BB	DD	DD	DD	DD	BB	DD	BB	BB	BB	BB	DD	BB	DD	DD	DD	BB
chr6_5851677_5851694	BB	BB	BB	NA	DD	DD	DD	DD	DD	DD	NA	BB	DD	BB	BB	NA	NA	BB	BB	DD	NA	BB	BB	BB	BB	dn	DD	DD	BB	NA	BB	DD	BB	DD	DD	DD	DD	BB	DD	BB	NA	BB	BB	DD	BB	DD	DD	DD	BB
chr6_5898148_5898195	BB	BB	BB	DD	BB	BB	DD	NN	DD	DD	BB	NA	DD	BB	BB	BB	DD	BB	BB	DD	DD	BB	BB	BB	bn	NA	DD	DD	BB	BB	NA	DD	DD	DD	NA	DD	DD	BB	DD	BB	NA	BB	bn	BB	BB	NA	BB	BB	NA
chr6_5936693_5936732	BB	BB	BB	DD	DD	DD	DD	DD	DD	DD	bn	BB	DD	BB	BB	BB	DD	BB	BB	DD	DD	BB	BB	BB	BB	DD	DD	DD	BB	BB	BB	DD	BB	DD	DD	DD	DD	BB	DD	BB	BB	BB	BB	DD	BB	DD	DD	DD	BB
chr6_5952353_5952388	BB	BB	BB	DD	DD	DD	DD	DD	DD	DD	BB	BB	DD	BB	BB	BB	DD	BB	BB	DD	DD	BB	bn	BB	BB	DD	DD	DD	BB	BB	BB	DD	BB	DD	DD	DD	DD	BB	DD	BB	BB	BB	BB	DD	BB	DD	DD	DD	BB
chr6_5960253_5960264	FF	FF	FF	df	df	df	df	df	df	df	FF	FF	df	FF	FF	FF	DD	FF	FF	df	df	FF	FF	FF	FF	df	df	df	FF	FF	FF	df	FF	df	df	df	df	FF	df	FF	FF	FF	FF	df	FF	df	df	df	FF
chr6_5993657_5993700	BB	BB	BB	DD	dn	DD	DD	DD	DD	DD	BB	BB	DD	BB	BB	BB	DD	BB	BB	DD	DD	BB	BB	BB	BB	DD	DD	DD	BB	BB	BB	DD	BB	DD	DD	DD	DD	BB	DD	BB	BB	BB	BB	DD	BB	DD	DD	DD	BB
chr6_6022308_6022342	BB	BB	BB	DD	DD	DD	DD	DD	DD	DD	BB	BB	DD	BB	BB	BB	DD	BB	BB	DD	DD	BB	BB	BB	BB	DD	DD	DD	BB	BB	BB	DD	BB	DD	DD	DD	DD	BB	DD	BB	BB	BB	BB	DD	BB	DD	DD	DD	BB
chr6_6048932_6048987	NA	NN	NN	NN	NA	NN	NN	NN	NN	NN	NN	NN	DD	NN	NN	DD	NN	NN	NN	NN	NN	NN	NN	bn	NN	NA	NN	dn	NN	NA	NN	NN	NN	NA	NN	NN	NN	NA	NA	NN	NA	NN	NN	NN	NN	dn	NN	NN	NN
chr6_6058426_6058453	BB	bn	BB	DD	DD	DD	DD	DD	DD	DD	BB	BB	DD	BB	BB	BB	DD	BB	BB	DD	DD	BB	BB	BB	BB	DD	DD	DD	BB	BB	BB	DD	BB	DD	DD	DD	DD	BB	DD	BB	BB	BB	BB	DD	BB	DD	DD	DD	BB
chr6_6151948_6152025	DD	DD	DD	UU	DD	UU	DD	DD	DD	DD	DD	NA	DD	DD	DD	DD	DD	NA	DD	DD	DD	DD	DD	NA	DD	DD	DD	DD	DD	NA	UU	DD	DD	DD	DD	DD	DD	DD	DD	DD	NA	NA	DD	DD	NA	DD	DD	DD	NA
chr6_6186657_6186698	FF	FF	FF	FF	FF	FF	FF	FF	FF	FF	FF	FF	FF	FF	FF	FF	FF	FF	FF	FF	FF	FF	FF	FF	FF	FF	FF	FF	FF	FF	FF	FF	FF	FF	FF	FF	NA	FF	FF	FF	FF	FF	FF	FF	FF	FF	FF	FF	NA
chr6_6274148_6274199	BB	BB	BB	UU	NA	NA	UU	NA	UU	BB	BB	BB	NA	BB	BB	BB	UU	BB	BB	NA	NA	BB	BB	BB	BB	NA	UU	UU	BB	BB	BB	NA	BB	UU	UU	UU	UU	BB	UU	BB	BB	BB	BB	NA	BB	UU	UU	UU	BB
chr6_6288813_6288856	BB	BB	BB	DD	DD	DD	DD	DD	DD	DD	BB	BB	DD	BB	BB	BB	DD	BB	BB	DD	DD	BB	BB	BB	BB	DD	DD	DD	BB	BB	BB	DD	BB	DD	DD	DD	DD	BB	DD	BB	BB	BB	BB	DD	BB	DD	DD	DD	BB
chr6_6291395_6291446	bn	NA	BB	DD	DD	DD	DD	DD	DD	DD	BB	BB	NA	BB	BB	BB	DD	BB	BB	DD	DD	BB	NA	BB	BB	DD	DD	DD	BB	NA	BB	DD	BB	DD	NA	DD	DD	NA	DD	BB	BB	NA	BB	DD	NN	NA	DD	DD	BB
chr6_6304495_6304539	NA	FF	FF	FF	NA	FF	FF	FF	FF	FF	NA	NA	NA	NN	FF	FF	FF	NA	FF	FF	NA	FF	FF	FF	FF	FF	FF	FF	FF	FF	NA	FF	FF	NA	FF	NA	FF	FF	FF	FF	FF	FF	FF	FF	FF	NA	FF	FF	FF
chr6_6375950_6375989	FF	FF	FF	FF	FF	FF	FF	FF	FF	FF	FF	FF	FF	FF	NA	FF	FF	NN	NN	FF	FF	FF	FF	FF	FF	FF	FF	FF	FF	FF	FF	FF	FF	FF	NA	FF	FF	FF	FF	FF	NA	FF	FF	FF	FF	FF	FF	NA	FF
chr6_6379446_6379485	FF	NA	FF	NA	FF	NA	FF	FF	NA	FF	FF	FF	NN	NA	FF	FF	FF	NA	FF	FF	FF	NA	NA	FF	FF	NA	FF	FF	FF	FF	FF	FF	FF	NA	FF	NA	FF	FF	FF	FF	NA	NA	FF	FF	FF	FF	FF	FF	NA
chr6_6396210_6396249	FF	NN	FF	NA	FF	FF	FF	FF	FF	FF	FF	FF	NA	FF	FF	FF	FF	NA	FF	FF	FF	NA	FF	NA	FF	NA	FF	FF	FF	NA	NA	FF	FF	FF	FF	NA	FF	FF	FF	NA	FF	FF	FF	FF	FF	NA	FF	FF	FF
chr6_6461540_6461571	FF	FF	NN	FF	FF	FF	FF	NA	FF	FF	FF	FF	NA	NA	FF	FF	NA	FF	FF	FF	FF	FF	FF	FF	FF	NA	FF	FF	NA	NA	FF	FF	FF	FF	NA	FF	FF	FF	FF	FF	NA	FF	FF	FF	FF	FF	FF	FF	FF
chr6_6589995_6590046	BB	BB	BB	BB	DD	DD	DD	NN	DD	DD	BB	BB	DD	BB	BB	BB	DD	NA	BB	DD	DD	BB	BB	BB	BB	DD	DD	DD	NA	BB	BB	DD	NA	DD	DD	DD	NA	BB	DD	BB	BB	BB	BB	DD	BB	DD	DD	DD	NA
chr6_6674913_6674960	NA	BB	BB	BB	BB	BB	BB	BB	NA	NA	BB	BB	BB	BB	BB	BB	BB	DD	BB	BB	BB	BB	BB	BB	BB	DD	DD	dn	DD	BB	BB	NA	BB	DD	NA	NA	NA	BB	DD	BB	BB	BB	NA	DD	bd	DD	DD	DD	BB
chr6_6677833_6677876	BB	NA	BB	DD	DD	DD	BB	DD	DD	DD	BB	BB	DD	BB	NA	BB	DD	BB	BB	DD	DD	BB	BB	BB	BB	DD	DD	DD	BB	BB	BB	DD	NA	DD	DD	DD	DD	BB	DD	BB	NA	BB	BB	NA	BB	dn	DD	DD	BB
chr6_6694273_6694328	FF	FF	FF	FF	NA	FF	NA	FF	FF	NA	FF	NA	FF	NA	FF	NA	NA	FF	NN	FF	FF	NA	fn	FF	FF	NA	FF	FF	FF	NA	FF	NA	FF	NA	FF	FF	FF	NA	NA	fn	FF	FF	FF	FF	FF	NA	NN	FF	FF
chr6_6790047_6790082	fn	FF	FF	FF	FF	FF	FF	FF	FF	FF	FF	FF	FF	FF	FF	FF	FF	FF	FF	FF	FF	FF	FF	FF	FF	FF	NA	FF	NN	FF	FF	FF	NA	FF	FF	FF	FF	FF	FF	FF	FF	FF	FF	FF	FF	FF	FF	FF	FF
chr6_6892515_6892538	FF	FF	FF	FF	FF	FF	FF	FF	FF	df	fn	FF	FF	fn	FF	FF	FF	FF	FF	FF	FF	FF	FF	FF	FF	df	df	df	FF	FF	FF	df	FF	df	df	df	df	FF	df	FF	FF	FF	FF	DD	FF	df	df	df	FF
chr6_6892538_6892551	FF	FF	FF	df	FF	FF	FF	FF	FF	FF	FF	FF	FF	FF	FF	FF	FF	FF	FF	FF	FF	FF	FF	FF	FF	df	df	df	FF	FF	FF	df	FF	df	df	df	df	FF	df	FF	FF	FF	FF	df	FF	df	df	df	FF
chr6_6929862_6929905	NA	FF	FF	FF	FF	FF	FF	FF	NA	NA	FF	FF	FF	FF	FF	FF	FF	FF	NA	FF	FF	NA	FF	FF	FF	FF	FF	FF	FF	NA	FF	FF	fn	NA	FF	FF	FF	FF	FF	FF	FF	FF	FF	FF	FF	FF	FF	NA	FF
chr6_6967261_6967292	FF	FF	FF	NA	FF	FF	FF	FF	NA	FF	FF	FF	FF	FF	FF	FF	FF	FF	FF	FF	FF	FF	NA	NN	FF	NA	FF	FF	FF	NA	FF	FF	FF	FF	FF	FF	FF	FF	FF	FF	FF	FF	FF	FF	FF	FF	FF	FF	FF
chr6_7545830_7545867	FF	FF	FF	FF	FF	NA	FF	FF	FF	FF	FF	NA	NA	FF	NN	NA	NA	fn	FF	FF	FF	FF	FF	FF	FF	NA	FF	NA	FF	FF	FF	FF	fn	FF	FF	FF	NA	NA	FF	FF	FF	FF	FF	FF	FF	FF	NA	fn	NA
chr6_7787681_7787710	NA	NA	FF	FF	FF	FF	FF	FF	FF	FF	FF	FF	FF	FF	FF	NA	FF	FF	FF	NA	NA	NA	FF	NN	FF	FF	FF	FF	FF	FF	FF	FF	FF	FF	FF	FF	NA	NA	FF	FF	NA	FF	FF	FF	FF	FF	FF	NA	FF
chr6_7851365_7851400	FF	FF	FF	NA	FF	FF	FF	FF	FF	FF	FF	FF	FF	FF	FF	FF	FF	FF	FF	FF	FF	FF	FF	FF	FF	FF	FF	FF	FF	FF	FF	FF	FF	FF	FF	NA	FF	NA	FF	FF	NA	FF	FF	FF	NA	FF	NA	NA	FF
chr6_7899368_7899387	FF	FF	FF	FF	FF	FF	FF	FF	FF	FF	FF	FF	FF	FF	FF	FF	FF	FF	NN	FF	FF	FF	FF	FF	FF	NA	FF	FF	FF	FF	FF	FF	FF	FF	FF	FF	FF	FF	FF	FF	FF	FF	FF	FF	FF	FF	FF	FF	FF
chr6_7944414_7944429	FF	FF	FF	FF	FF	NA	FF	FF	FF	NA	FF	FF	NA	FF	NA	FF	FF	FF	FF	FF	FF	FF	FF	FF	FF	NA	FF	FF	FF	FF	FF	FF	NA	FF	FF	FF	NA	FF	FF	FF	NA	FF	NA	FF	FF	FF	NA	FF	FF
chr6_7975086_7975121	BB	BB	BB	DD	DD	DD	DD	DD	DD	DD	BB	BB	BB	BB	BB	BB	DD	BB	BB	DD	DD	BB	BB	BB	BB	DD	DD	DD	BB	BB	BB	DD	BB	DD	DD	DD	DD	BB	DD	BB	BB	BB	BB	DD	BB	DD	DD	DD	bn
chr6_7995720_7995747	BB	BB	BB	DD	DD	DD	DD	DD	DD	DD	BB	BB	BB	BB	BB	BB	DD	BB	BB	DD	DD	BB	BB	BB	BB	DD	DD	DD	BB	BB	BB	DD	BB	DD	DD	DD	DD	BB	DD	BB	BB	BB	BB	DD	BB	DD	DD	DD	BB
chr6_7996957_7996972	BB	BB	BB	DD	DD	DD	DD	DD	DD	DD	BB	BB	BB	BB	BB	BB	DD	BB	BB	DD	DD	BB	BB	BB	BB	DD	DD	DD	BB	BB	BB	DD	BB	DD	DD	DD	DD	BB	DD	BB	BB	BB	BB	DD	BB	DD	DD	DD	BB
chr6_8011438_8011477	BB	BB	BB	DD	DD	DD	DD	DD	NA	NA	BB	BB	BB	NN	BB	BB	DD	BB	BB	DD	DD	BB	BB	BB	BB	DD	DD	DD	BB	BB	BB	DD	BB	NA	DD	DD	DD	BB	NA	BB	BB	BB	BB	DD	BB	NN	DD	dn	BB
chr6_8027435_8027458	FF	FF	FF	df	df	df	df	df	df	df	FF	FF	FF	FF	FF	FF	DD	FF	FF	df	df	FF	FF	FF	FF	df	df	df	FF	FF	FF	df	FF	df	df	df	df	FF	df	FF	FF	FF	FF	df	FF	df	df	df	FF
chr6_8027459_8027470	FF	FF	FF	df	df	df	df	df	df	df	FF	FF	FF	FF	FF	FF	DD	FF	FF	DD	df	FF	FF	FF	FF	DD	DD	DD	FF	FF	FF	df	FF	DD	df	df	df	FF	df	FF	FF	FF	FF	DD	FF	df	df	DD	FF
chr6_8028019_8028044	BB	BB	BB	DD	DD	DD	DD	DD	DD	DD	BB	BB	BB	BB	BB	BB	DD	BB	BB	DD	DD	BB	BB	BB	BB	DD	DD	DD	BB	BB	BB	DD	BB	DD	DD	DD	DD	BB	DD	BB	BB	BB	BB	DD	BB	DD	DD	DD	BB
chr6_8056212_8056231	BB	BB	BB	DD	DD	DD	DD	DD	DD	DD	BB	BB	BB	BB	BB	BB	DD	BB	BB	DD	DD	BB	BB	BB	BB	DD	DD	DD	BB	BB	BB	DD	BB	DD	DD	DD	DD	BB	DD	BB	BB	BB	BB	DD	BB	DD	DD	DD	BB
chr6_8060569_8060600	BB	BB	BB	DD	DD	DD	DD	DD	DD	DD	BB	BB	BB	BB	BB	BB	DD	BB	BB	DD	DD	BB	BB	BB	BB	DD	DD	DD	BB	BB	BB	DD	BB	DD	DD	DD	DD	BB	DD	BB	BB	BB	BB	DD	BB	DD	DD	DD	BB
chr6_8063885_8063912	BB	BB	BB	DD	DD	DD	DD	DD	DD	DD	BB	BB	BB	BB	BB	BB	DD	BB	BB	DD	DD	BB	BB	BB	BB	DD	DD	DD	BB	BB	BB	DD	BB	DD	DD	DD	DD	BB	DD	BB	BB	BB	BB	DD	BB	DD	DD	DD	BB
chr6_8092524_8092575	BB	BB	BB	NA	NA	NA	NA	NA	NA	NA	BB	BB	BB	BB	BB	UU	NA	BB	BB	NA	NA	BB	BB	BB	BB	NA	NA	NA	BB	BB	BB	NA	BB	NA	NA	NA	NA	BB	NA	BB	BB	BB	BB	NA	BB	NA	NA	NA	BB
chr6_8126469_8126490	BB	BB	BB	DD	DD	DD	DD	DD	DD	DD	BB	BB	BB	BB	BB	BB	DD	BB	BB	DD	DD	BB	BB	BB	BB	DD	DD	DD	BB	BB	BB	DD	BB	DD	DD	DD	DD	BB	DD	BB	BB	BB	BB	DD	BB	DD	DD	DD	BB
chr6_8184076_8184100	BB	BB	BB	DD	DD	DD	DD	DD	DD	DD	BB	BB	BB	BB	BB	BB	DD	BB	BB	DD	DD	BB	BB	BB	BB	DD	DD	DD	BB	BB	BB	DD	BB	DD	DD	DD	DD	BB	DD	BB	BB	BB	BB	DD	BB	DD	DD	DD	BB
chr6_8258112_8258127	BB	BB	BB	DD	DD	DD	DD	DD	DD	DD	BB	BB	BB	BB	BB	BB	DD	BB	BB	DD	DD	BB	BB	BB	BB	DD	DD	DD	BB	BB	BB	DD	BB	DD	DD	DD	DD	BB	DD	BB	BB	BB	BB	DD	BB	DD	DD	DD	BB
chr6_8263537_8263551	BB	BB	BB	DD	DD	DD	DD	DD	DD	DD	BB	BB	BB	BB	BB	BB	DD	BB	BB	DD	DD	BB	BB	BB	BB	DD	DD	DD	BB	BB	BB	DD	BB	DD	DD	DD	DD	BB	DD	BB	BB	BB	BB	DD	BB	DD	DD	DD	BB
chr6_8277181_8277200	BB	BB	BB	DD	DD	DD	DD	DD	DD	DD	BB	BB	BB	BB	BB	BB	DD	BB	BB	DD	DD	BB	BB	BB	BB	DD	DD	DD	BB	BB	BB	DD	BB	DD	DD	DD	DD	BB	DD	BB	BB	BB	BB	DD	BB	DD	DD	DD	BB
chr6_8282824_8282871	BB	BB	BB	DD	DD	DD	DD	DD	DD	DD	BB	BB	BB	BB	BB	BB	DD	BB	BB	DD	DD	BB	BB	BB	BB	DD	DD	DD	BB	BB	BB	DD	BB	DD	DD	DD	DD	BB	DD	BB	BB	BB	BB	DD	BB	DD	DD	DD	BB
chr6_8289895_8289920	BB	BB	BB	DD	DD	DD	DD	DD	DD	DD	BB	BB	BB	BB	BB	BB	DD	BB	BB	DD	DD	BB	BB	bn	BB	DD	dn	DD	BB	bn	BB	DD	BB	DD	DD	DD	DD	BB	DD	BB	BB	BB	BB	DD	BB	DD	DD	DD	BB
chr6_8333337_8333356	BB	BB	BB	DD	DD	dn	DD	DD	DD	DD	BB	BB	BB	BB	BB	BB	DD	BB	BB	DD	DD	BB	BB	BB	BB	DD	DD	DD	BB	BB	BB	DD	BB	DD	DD	DD	DD	BB	DD	BB	BB	BB	BB	DD	BB	DD	DD	DD	BB
chr6_8379446_8379489	BB	BB	BB	DD	DD	DD	DD	DD	DD	DD	BB	BB	BB	BB	BB	BB	DD	BB	BB	DD	DD	BB	BB	BB	BB	DD	DD	DD	BB	BB	BB	DD	BB	DD	DD	DD	DD	BB	DD	BB	BB	BB	BB	DD	BB	DD	DD	DD	BB
chr6_8395796_8395833	BB	BB	BB	DD	DD	DD	DD	DD	DD	DD	BB	BB	BB	BB	BB	BB	DD	BB	BB	DD	DD	BB	BB	BB	BB	DD	DD	DD	BB	BB	BB	DD	BB	DD	DD	DD	DD	BB	DD	BB	BB	BB	BB	DD	BB	DD	DD	DD	BB
chr6_8396071_8396126	UU	UU	UU	DD	DD	DD	DD	DD	DD	DD	UU	UU	UU	UU	UU	UU	du	UU	UU	DD	DD	NA	NA	DD	UU	DD	DD	DD	NA	UU	UU	DD	UU	DD	DD	DD	DD	UU	DD	UU	NA	UU	UU	DD	UU	DD	UU	DD	UU
chr6_8400992_8401039	NA	BB	bd	DD	DD	DD	DD	DD	DD	DD	BB	BB	NA	BB	BB	BB	DD	NN	NN	DD	DD	BB	NA	BB	BB	DD	DD	DD	BB	BB	BB	DD	NA	DD	DD	DD	DD	NA	DD	BB	bn	BB	NA	DD	NA	DD	DD	DD	BB
chr6_8417428_8417461	BB	BB	BB	DD	DD	DD	DD	DD	DD	DD	BB	BB	BB	BB	BB	bn	DD	BB	BB	DD	DD	BB	BB	bn	BB	DD	DD	DD	BB	BB	BB	DD	BB	DD	dn	DD	DD	BB	DD	BB	BB	BB	BB	DD	BB	DD	DD	DD	BB
chr6_8433980_8434003	BB	BB	BB	DD	DD	DD	DD	DD	DD	DD	BB	BB	BB	BB	BB	BB	DD	BB	BB	NN	DD	BB	BB	BB	BB	DD	DD	DD	BB	BB	BB	DD	BB	DD	DD	DD	DD	BB	DD	BB	BB	BB	BB	DD	BB	DD	DD	DD	bn
chr6_8441445_8441492	BB	BB	BB	DD	DD	DD	DD	NA	DD	DD	BB	BB	BB	BB	BB	BB	DD	BB	BB	DD	dn	NA	NN	NA	NN	NA	DD	DD	NA	BB	BB	DD	BB	NA	DD	NA	DD	BB	DD	BB	BB	BB	DD	DD	BB	NA	DD	DD	bn
chr6_8453940_8453955	BB	BB	BB	DD	DD	DD	DD	DD	DD	DD	BB	BB	BB	BB	BB	BB	DD	BB	BB	DD	DD	BB	BB	BB	BB	DD	DD	DD	BB	BB	BB	DD	BB	DD	DD	DD	DD	BB	DD	BB	BB	BB	DD	DD	BB	DD	DD	DD	BB
chr6_8497018_8497042	BB	BB	BB	DD	DD	DD	DD	DD	DD	DD	BB	BB	BB	BB	BB	BB	DD	BB	BB	DD	DD	BB	BB	BB	BB	DD	DD	DD	BB	BB	BB	DD	BB	DD	DD	DD	DD	BB	DD	BB	BB	BB	DD	DD	BB	DD	DD	DD	BB
chr6_8500972_8500995	BB	BB	BB	DD	DD	DD	DD	DD	DD	DD	BB	BB	BB	BB	BB	BB	DD	BB	BB	DD	DD	BB	BB	BB	BB	DD	DD	DD	BB	BB	BB	DD	BB	DD	DD	DD	DD	BB	DD	BB	BB	BB	DD	DD	BB	DD	DD	DD	BB
chr6_8504891_8504917	BB	BB	BB	DD	DD	DD	DD	DD	DD	DD	BB	BB	BB	BB	BB	BB	DD	BB	BB	DD	DD	BB	BB	BB	BB	DD	DD	DD	BB	BB	BB	DD	BB	DD	DD	DD	DD	BB	DD	BB	BB	BB	DD	DD	BB	DD	DD	DD	BB
chr6_8505675_8505698	BB	BB	BB	DD	DD	DD	DD	DD	DD	DD	BB	BB	BB	BB	BB	BB	DD	BB	BB	DD	DD	BB	BB	BB	BB	DD	DD	DD	BB	BB	BB	DD	BB	DD	DD	DD	DD	BB	DD	BB	BB	BB	DD	DD	BB	DD	DD	DD	BB
chr6_8509855_8509874	BB	BB	BB	DD	DD	DD	DD	DD	DD	DD	BB	BB	BB	BB	BB	BB	DD	BB	BB	DD	DD	BB	BB	BB	BB	DD	DD	DD	BB	BB	BB	DD	BB	DD	DD	DD	DD	BB	DD	BB	BB	BB	DD	DD	BB	DD	DD	DD	BB
chr6_8512598_8512630	BB	BB	BB	DD	DD	DD	DD	DD	DD	dn	BB	BB	BB	BB	BB	BB	DD	BB	BB	DD	DD	BB	BB	BB	BB	DD	DD	DD	BB	BB	BB	DD	BB	DD	DD	DD	DD	BB	DD	BB	BB	BB	DD	DD	BB	DD	DD	DD	BB
chr6_8529417_8529432	BB	BB	BB	DD	DD	DD	DD	DD	DD	DD	BB	BB	BB	BB	BB	BB	DD	BB	BB	DD	DD	BB	BB	BB	BB	DD	DD	DD	BB	BB	BB	DD	BB	DD	DD	DD	DD	BB	DD	BB	BB	BB	dn	DD	BB	DD	DD	DD	BB
chr6_8588517_8588538	BB	bd	BB	DD	DD	DD	DD	DD	DD	DD	BB	BB	BB	BB	BB	BB	DD	BB	BB	DD	DD	BB	BB	BB	BB	DD	DD	DD	BB	BB	BB	DD	BB	DD	DD	DD	DD	BB	DD	BB	BB	BB	DD	DD	BB	DD	DD	DD	bd
chr6_8619600_8619615	BB	BB	BB	DD	DD	DD	DD	DD	DD	DD	BB	BB	BB	BB	BB	BB	DD	BB	BB	DD	DD	BB	BB	BB	BB	DD	DD	DD	BB	BB	BB	DD	BB	DD	DD	DD	DD	BB	DD	bn	BB	BB	DD	DD	BB	DD	DD	DD	BB
chr6_8623673_8623697	BB	BB	BB	DD	DD	DD	DD	DD	DD	DD	BB	BB	BB	BB	BB	bn	DD	BB	BB	DD	DD	BB	BB	BB	BB	DD	DD	DD	BB	BB	BB	DD	BB	DD	DD	DD	DD	BB	DD	BB	BB	BB	DD	DD	BB	DD	DD	DD	BB
chr6_8643805_8643822	BB	BB	BB	DD	DD	DD	DD	DD	DD	DD	BB	BB	BB	BB	BB	BB	DD	BB	BB	DD	DD	BB	BB	BB	BB	DD	DD	DD	BB	BB	BB	DD	BB	DD	DD	DD	DD	BB	DD	BB	BB	BB	DD	DD	BB	DD	DD	DD	BB
chr6_8651173_8651242	BB	BB	BB	DD	DD	DD	DD	DD	DD	DD	BB	BB	BB	BB	BB	BB	DD	BB	BB	DD	DD	BB	BB	BB	BB	DD	DD	DD	BB	BB	BB	DD	BB	DD	DD	DD	DD	BB	DD	BB	BB	BB	DD	DD	BB	DD	DD	DD	BB
chr6_8661189_8661216	BB	BB	BB	DD	DD	DD	DD	DD	DD	DD	BB	BB	BB	BB	BB	BB	DD	BB	BB	DD	DD	BB	BB	BB	BB	DD	DD	DD	BB	BB	BB	DD	BB	DD	DD	DD	DD	BB	DD	BB	BB	BB	DD	DD	BB	DD	DD	DD	BB
chr6_8666394_8666405	BB	BB	BB	DD	DD	DD	DD	DD	DD	DD	BB	BB	BB	BB	BB	BB	DD	BB	BB	DD	DD	BB	BB	BB	BB	DD	DD	DD	BB	BB	BB	DD	BB	DD	DD	DD	DD	BB	DD	BB	BB	BB	DD	DD	BB	DD	DD	DD	BB
chr6_8666405_8666416	BB	BB	BB	DD	DD	DD	DD	DD	DD	DD	BB	BB	BB	BB	BB	BB	DD	BB	BB	DD	DD	BB	BB	BB	BB	DD	DD	DD	BB	BB	BB	DD	BB	DD	DD	DD	DD	BB	DD	BB	BB	BB	DD	DD	BB	DD	DD	DD	BB
chr6_8670319_8670336	BB	BB	BB	DD	DD	DD	DD	dn	DD	DD	BB	BB	BB	BB	BB	BB	DD	BB	BB	DD	DD	BB	BB	BB	BB	DD	DD	DD	BB	BB	BB	DD	BB	DD	DD	DD	DD	BB	DD	BB	BB	BB	DD	DD	BB	DD	DD	DD	BB
chr6_8673371_8673390	bd	BB	BB	DD	DD	DD	DD	DD	DD	DD	BB	BB	BB	BB	BB	BB	DD	BB	BB	DD	DD	BB	BB	BB	BB	DD	DD	DD	BB	BB	BB	DD	BB	DD	DD	DD	DD	BB	DD	BB	BB	BB	DD	DD	BB	DD	DD	DD	BB
chr6_8710805_8710836	BB	BB	BB	DD	DD	DD	DD	DD	DD	DD	BB	BB	BB	BB	BB	BB	DD	BB	BB	DD	DD	BB	BB	BB	BB	DD	DD	DD	BB	BB	BB	DD	BB	DD	DD	DD	DD	BB	DD	BB	BB	BB	DD	DD	BB	DD	DD	DD	BB
chr6_8762575_8762613	BB	BB	BB	DD	DD	DD	DD	DD	DD	DD	BB	NA	NA	NA	BB	BB	DD	BB	BB	DD	NA	BB	BB	BB	NA	NA	DD	DD	BB	NA	BB	DD	BB	DD	DD	DD	DD	BB	DD	NA	NA	BB	DD	DD	NA	DD	DD	DD	BB
chr6_8792308_8792367	BB	BB	bn	DD	DD	DD	DD	DD	DD	DD	BB	BB	BB	BB	BB	BB	DD	BB	BB	DD	DD	BB	BB	BB	BB	DD	DD	DD	BB	BB	BB	DD	BB	DD	DD	DD	DD	BB	DD	BB	BB	BB	DD	DD	BB	DD	DD	DD	BB
chr6_8804925_8804944	BB	BB	BB	DD	DD	DD	DD	DD	DD	DD	BB	BB	BB	BB	BB	BB	DD	BB	BB	DD	DD	BB	BB	BB	BB	DD	DD	DD	BB	BB	BB	DD	BB	DD	DD	DD	DD	BB	DD	BB	BB	BB	DD	DD	BB	DD	DD	DD	BB
chr6_8832235_8832252	BB	BB	BB	DD	DD	DD	DD	DD	DD	DD	BB	BB	BB	BB	BB	BB	DD	BB	BB	DD	DD	BB	BB	BB	BB	DD	DD	DD	BB	BB	BB	DD	BB	DD	DD	DD	DD	BB	DD	BB	BB	BB	DD	DD	BB	DD	DD	DD	BB
chr6_8839473_8839492	BB	BB	BB	DD	DD	DD	DD	DD	DD	DD	BB	BB	BB	BB	BB	BB	DD	BB	BB	DD	DD	BB	BB	BB	BB	DD	DD	DD	BB	BB	BB	DD	BB	DD	DD	DD	DD	BB	DD	BB	BB	BB	DD	DD	BB	DD	DD	DD	BB
chr6_8851529_8851553	BB	BB	BB	DD	DD	DD	DD	DD	DD	DD	BB	BB	BB	BB	BB	BB	DD	BB	BB	DD	DD	BB	BB	BB	BB	DD	DD	DD	BB	BB	BB	DD	BB	DD	DD	DD	DD	BB	DD	BB	BB	BB	DD	DD	BB	DD	DD	DD	BB
chr6_8870748_8870771	BB	BB	BB	DD	DD	DD	DD	DD	DD	DD	BB	BB	BB	BB	BB	BB	DD	BB	BB	DD	DD	BB	BB	BB	BB	DD	DD	DD	BB	BB	BB	DD	BB	DD	DD	dn	DD	BB	DD	BB	BB	BB	DD	DD	BB	dn	DD	DD	BB
chr6_8871131_8871150	BB	BB	BB	DD	DD	DD	DD	DD	DD	DD	BB	BB	BB	BB	BB	BB	DD	BB	BB	DD	DD	BB	BB	BB	BB	DD	DD	DD	BB	BB	BB	DD	BB	DD	DD	DD	DD	BB	DD	BB	BB	BB	DD	DD	BB	DD	DD	DD	BB
chr6_8885745_8885768	BB	BB	BB	DD	DD	DD	DD	DD	DD	DD	BB	BB	BB	BB	BB	BB	DD	BB	BB	DD	DD	BB	BB	BB	BB	DD	DD	DD	BB	BB	BB	DD	BB	DD	DD	DD	DD	BB	DD	BB	BB	BB	DD	DD	BB	DD	DD	DD	BB
chr6_8943112_8943143	BB	BB	BB	dd	dd	dd	dd	dd	dd	bd	BB	BB	BB	BB	BB	BB	dd	BB	BB	dd	dd	BB	BB	BB	BB	DD	dd	dd	BB	BB	BB	dd	BB	dd	dd	dd	dd	BB	dd	BB	BB	BB	dd	dd	BB	dd	dd	dd	BB
chr6_8963978_8964031	NA	NN	NN	NN	DD	DD	NA	DD	NA	DD	NN	NN	NN	NN	NN	NN	DD	NN	NN	DD	NA	NN	NN	NN	NN	DD	DD	DD	NN	NN	NN	DD	NN	NN	DD	NA	BB	NN	DD	NN	bn	NN	DD	BB	NN	DD	DD	DD	NN
chr6_8973852_8973875	BB	BB	BB	DD	DD	DD	DD	DD	DD	DD	BB	BB	BB	BB	BB	BB	DD	BB	BB	DD	DD	BB	BB	BB	BB	DD	DD	DD	BB	BB	BB	DD	BB	DD	DD	DD	DD	BB	DD	BB	BB	BB	DD	DD	BB	DD	DD	DD	BB
chr6_8983749_8983783	NA	BB	BB	DD	DD	DD	DD	DD	DD	DD	BB	BB	NN	BB	NA	BB	DD	BB	BB	DD	DD	BB	BB	BB	BB	DD	DD	DD	BB	NA	BB	DD	BB	DD	DD	DD	DD	BB	DD	NA	NA	BB	NA	DD	BB	DD	DD	DD	BB
chr6_8985406_8985425	BB	BB	BB	DD	DD	DD	DD	DD	DD	DD	BB	BB	BB	BB	BB	BB	DD	BB	BB	DD	DD	BB	BB	BB	BB	DD	DD	DD	BB	BB	BB	DD	BB	DD	DD	DD	DD	BB	DD	BB	BB	BB	DD	DD	BB	DD	DD	DD	BB
chr6_8996238_8996257	BB	BB	BB	DD	DD	DD	DD	DD	DD	DD	BB	BB	BB	BB	BB	BB	DD	BB	BB	DD	DD	BB	BB	BB	BB	DD	DD	DD	BB	BB	BB	DD	BB	DD	DD	DD	DD	BB	DD	BB	BB	BB	DD	DD	BB	DD	DD	DD	BB
chr6_9049542_9049597	NN	BB	BB	DD	DD	DD	DD	NN	DD	DD	BB	BB	NA	BB	BB	BB	DD	BB	BB	DD	DD	BB	NA	NA	BB	DD	DD	DD	BB	BB	BB	DD	BB	NA	DD	DD	DD	NN	DD	BB	BB	BB	NA	DD	NA	DD	DD	DD	BB
chr6_9076462_9076483	FF	NA	FF	NA	FF	FF	FF	FF	FF	FF	FF	FF	NN	FF	FF	NA	NA	FF	FF	FF	FF	FF	FF	FF	FF	FF	FF	FF	FF	FF	NA	NA	FF	FF	FF	FF	FF	FF	FF	FF	NA	FF	FF	NA	FF	FF	NA	FF	FF
chr6_9125313_9125324	FF	FF	FF	df	df	df	df	df	df	df	FF	FF	FF	FF	FF	FF	df	FF	FF	df	df	FF	FF	FF	FF	df	df	df	FF	FF	FF	df	FF	df	df	DD	df	FF	df	FF	FF	FF	df	df	FF	df	df	df	FF
chr6_9127905_9127928	BB	BB	BB	DD	DD	DD	DD	DD	DD	DD	BB	BB	BB	BB	BB	BB	DD	BB	BB	DD	DD	BB	BB	BB	BB	DD	DD	DD	BB	BB	BB	DD	BB	DD	DD	DD	DD	BB	DD	BB	BB	BB	DD	DD	BB	DD	DD	DD	BB
chr6_9136141_9136196	BB	NA	BB	DD	DD	DD	DD	DD	DD	NA	BB	bn	BB	BB	NA	BB	DD	BB	BB	dn	NN	BB	BB	NA	BB	DD	DD	DD	BB	NA	BB	DD	BB	BB	DD	DD	dn	BB	DD	BB	BB	NA	DD	DD	BB	DD	DD	NA	BB
chr6_9153441_9153454	BB	BB	BB	dn	DD	DD	DD	DD	DD	DD	bd	BB	BB	BB	BB	BB	DD	BB	bd	DD	DD	BB	BB	BB	BB	DD	DD	DD	BB	BB	BB	DD	BB	DD	DD	DD	DD	BB	DD	BB	BB	BB	DD	DD	BB	DD	DD	DD	BB
chr6_9161848_9161887	BB	BB	BB	DD	NA	DD	NA	DD	DD	DD	BB	BB	BB	BB	BB	BB	NA	BB	BB	DD	NA	BB	BB	BB	BB	NA	NA	DD	BB	BB	BB	dn	BB	NA	DD	NA	NA	BB	NA	NA	BB	BB	DD	DD	BB	NA	NA	NA	BB
chr6_9163562_9163589	BB	BB	BB	DD	DD	DD	DD	DD	DD	DD	BB	BB	BB	BB	BB	BB	DD	BB	BB	DD	DD	BB	BB	BB	BB	DD	DD	DD	BB	BB	BB	DD	BB	DD	DD	DD	DD	BB	DD	BB	BB	BB	DD	DD	BB	DD	DD	DD	BB
chr6_9170450_9170463	BB	BB	BB	DD	DD	DD	DD	DD	DD	DD	BB	BB	BB	BB	BB	BB	DD	BB	BB	DD	DD	BB	BB	BB	BB	DD	DD	DD	BB	BB	BB	DD	BB	DD	DD	DD	DD	BB	DD	BB	BB	BB	DD	DD	BB	DD	DD	DD	BB
chr6_9179700_9179734	BB	BB	BB	DD	DD	DD	DD	DD	DD	DD	BB	BB	BB	BB	BB	BB	DD	BB	BB	DD	DD	BB	BB	BB	BB	DD	DD	DD	BB	BB	BB	DD	BB	DD	DD	DD	DD	BB	DD	BB	BB	BB	DD	DD	BB	DD	DD	DD	BB
chr6_9192621_9192644	BB	BB	BB	DD	DD	DD	DD	DD	DD	DD	BB	BB	BB	BB	BB	BB	DD	BB	BB	DD	DD	BB	BB	BB	BB	DD	DD	DD	BB	BB	BB	DD	BB	DD	DD	DD	DD	BB	DD	BB	BB	BB	DD	DD	BB	DD	DD	DD	BB
chr6_9223951_9224000	FF	FF	FF	FF	NA	FF	FF	FF	FF	FF	FF	FF	FF	FF	FF	FF	FF	FF	FF	FF	FF	FF	FF	FF	FF	FF	FF	FF	FF	FF	FF	FF	FF	FF	FF	FF	FF	FF	FF	FF	NA	FF	FF	FF	FF	FF	FF	FF	FF
chr6_9273500_9273553	BB	BB	BB	DD	dn	DD	NA	NA	DD	DD	BB	BB	BB	NN	BB	BB	DD	BB	BB	DD	DD	BB	BB	BB	NN	DD	DD	NA	BB	BB	NA	DD	bn	NA	NA	DD	DD	BB	NA	BB	BB	NA	DD	DD	BB	NA	NA	DD	BB
chr6_9316516_9316540	BB	BB	BB	DD	DD	DD	DD	DD	DD	DD	BB	BB	BB	BB	BB	BB	DD	BB	BB	DD	DD	BB	BB	BB	BB	DD	DD	DD	BB	BB	BB	DD	BB	DD	DD	DD	DD	BB	DD	BB	BB	BB	DD	DD	BB	DD	DD	DD	BB
chr6_9337867_9337908	FF	FF	FF	df	df	dn	df	df	df	df	FF	fn	FF	FF	FF	FF	df	FF	FF	df	df	fn	FF	FF	FF	df	df	df	FF	FF	FF	df	FF	DD	df	fn	FF	FF	df	FF	FF	df	df	df	FF	df	df	df	FF
chr6_9355203_9355222	BB	BB	BB	DD	DD	DD	DD	DD	DD	DD	BB	BB	BB	BB	BB	BB	DD	BB	BB	DD	DD	BB	BB	BB	BB	DD	DD	DD	BB	BB	BB	DD	BB	DD	DD	BB	BB	BB	DD	BB	BB	BB	DD	DD	BB	DD	DD	DD	BB
chr6_9387490_9387509	BB	BB	BB	DD	DD	DD	DD	DD	DD	DD	BB	BB	BB	BB	BB	BB	DD	BB	BB	DD	DD	BB	BB	BB	BB	bd	DD	DD	BB	BB	BB	DD	BB	DD	DD	BB	BB	BB	DD	BB	BB	BB	DD	DD	BB	DD	DD	DD	BB
chr6_9416477_9416504	BB	BB	BB	DD	DD	DD	DD	DD	DD	DD	BB	BB	BB	BB	BB	BB	DD	BB	BB	DD	DD	BB	BB	BB	BB	DD	DD	DD	BB	BB	BB	DD	BB	DD	DD	BB	BB	BB	DD	BB	BB	BB	DD	DD	BB	DD	DD	DD	BB
chr6_9458112_9458132	BB	BB	BB	DD	DD	DD	DD	DD	DD	DD	BB	BB	BB	BB	BB	BB	DD	BB	BB	DD	DD	BB	BB	BB	BB	DD	DD	DD	BB	BB	BB	DD	BB	DD	DD	BB	BB	BB	DD	BB	BB	BB	DD	DD	BB	DD	DD	DD	BB
chr6_9500534_9500573	BB	BB	BB	NA	DD	NA	DD	DD	DD	DD	BB	NA	BB	BB	BB	BB	DD	BB	BB	DD	DD	BB	BB	BB	BB	DD	DD	DD	BB	BB	BB	DD	BB	DD	DD	BB	BB	BB	DD	NN	BB	BB	DD	DD	BB	DD	DD	DD	BB
chr6_9529469_9529496	BB	BB	BB	DD	DD	DD	DD	DD	DD	DD	BB	BB	BB	BB	BB	BB	DD	BB	BB	dn	dn	BB	BB	BB	BB	DD	DD	DD	BB	BB	BB	DD	BB	DD	DD	BB	BB	BB	DD	BB	BB	BB	DD	DD	BB	DD	DD	DD	BB
chr6_9599298_9599337	NA	FF	FF	FF	FF	NA	FF	FF	FF	FF	FF	FF	FF	NA	FF	NA	NN	NA	FF	FF	FF	NA	NA	FF	FF	NA	FF	FF	NA	FF	NA	FF	FF	FF	NA	FF	FF	NA	FF	FF	FF	NN	FF	FF	FF	FF	FF	NA	FF
chr6_9600515_9600544	NA	NA	FF	FF	FF	FF	FF	FF	NA	FF	FF	NA	FF	FF	FF	NA	FF	FF	NA	FF	FF	FF	FF	FF	NA	FF	FF	FF	FF	FF	FF	FF	FF	FF	NA	FF	FF	FF	FF	FF	FF	FF	NA	FF	FF	NA	fn	FF	FF
chr6_9624507_9624554	BB	BB	BB	DD	DD	DD	DD	DD	DD	dn	BB	BB	BB	BB	BB	BB	DD	BB	DD	DD	bd	BB	BB	BB	BB	DD	DD	DD	BB	BB	BB	DD	BB	DD	DD	BB	BB	BB	DD	BB	BB	BB	DD	DD	BB	DD	DD	DD	BB
chr6_9704909_9704928	BB	BB	BB	DD	DD	DD	DD	DD	DD	DD	BB	BB	BB	BB	BB	BB	DD	BB	BB	DD	DD	BB	BB	BB	BB	DD	DD	DD	BB	BB	BB	DD	BB	DD	DD	BB	BB	BB	DD	BB	BB	BB	DD	DD	BB	DD	DD	DD	BB
chr6_9766450_9766473	BB	BB	BB	DD	DD	DD	DD	DD	DD	DD	BB	BB	BB	BB	BB	BB	DD	BB	BB	DD	DD	BB	BB	BB	BB	DD	DD	DD	BB	BB	BB	DD	BB	DD	DD	BB	BB	BB	DD	BB	BB	BB	DD	DD	BB	DD	DD	DD	BB
chr6_9788443_9788486	BB	BB	BB	DD	DD	DD	DD	DD	NA	DD	BB	NA	BB	BB	bn	BB	DD	NA	BB	DD	DD	BB	BB	NN	BB	NA	DD	DD	BB	BB	BB	DD	BB	DD	DD	NA	BB	NA	DD	NA	NA	BB	DD	DD	BB	DD	DD	DD	BB
chr6_9823418_9823433	BB	BB	BB	DD	DD	DD	DD	DD	DD	DD	BB	BB	BB	BB	BB	BB	DD	BB	BB	DD	DD	BB	BB	BB	BB	DD	DD	DD	BB	BB	BB	DD	BB	DD	DD	BB	BB	BB	DD	BB	BB	BB	DD	DD	BB	DD	DD	DD	BB
chr6_9869665_9869696	BB	BB	BB	DD	DD	DD	DD	DD	DD	DD	BB	BB	BB	BB	BB	BB	DD	BB	BB	DD	DD	BB	BB	BB	BB	DD	DD	DD	BB	BB	BB	DD	BB	DD	DD	BB	BB	BB	DD	BB	BB	BB	DD	DD	BB	DD	DD	DD	BB
chr6_9942826_9942857	BB	BB	BB	DD	DD	DD	DD	DD	DD	DD	BB	BB	BB	BB	BB	BB	DD	BB	BB	DD	DD	BB	BB	BB	BB	DD	DD	DD	BB	BB	BB	DD	BB	DD	DD	BB	BB	BB	DD	BB	BB	BB	DD	DD	BB	DD	DD	DD	BB
chr6_9981788_9981807	BB	BB	BB	DD	DD	DD	DD	DD	DD	DD	BB	BB	BB	BB	BB	BB	DD	BB	BB	DD	DD	BB	BB	BB	BB	DD	DD	DD	BB	BB	BB	DD	BB	DD	DD	BB	BB	BB	DD	BB	BB	BB	DD	DD	BB	DD	DD	DD	BB
chr6_49565903_49565917	BB	BB	BB	DD	DD	BB	DD	BB	DD	BB	BB	BB	BB	DD	BB	DD	DD	BB	BB	DD	DD	BB	BB	BB	BB	BB	BB	bd	BB	BB	DD	DD	DD	DD	DD	BB	BB	BB	DD	DD	DD	DD	DD	BB	DD	DD	BB	BB	BB
chr6_49566752_49566787	BB	BB	BB	DD	DD	BB	DD	BB	DD	BB	BB	BB	BB	DD	BB	DD	DD	BB	BB	DD	DD	BB	BB	BB	BB	BB	BB	bd	BB	BB	DD	DD	DD	DD	DD	BB	BB	BB	DD	DD	DD	DD	DD	BB	DD	DD	BB	BB	BB
chr6_49592450_49592465	BB	BB	BB	DD	DD	BB	DD	BB	DD	BB	BB	BB	BB	DD	BB	DD	DD	BB	BB	DD	DD	BB	BB	BB	BB	BB	BB	BB	BB	BB	DD	DD	DD	DD	DD	bd	BB	BB	DD	DD	DD	DD	DD	BB	DD	DD	BB	BB	BB
chr6_49600020_49600034	BB	BB	BB	DD	DD	BB	DD	BB	DD	BB	BB	BB	BB	DD	BB	DD	DD	BB	BB	DD	DD	BB	BB	BB	BB	BB	BB	bd	BB	BB	DD	DD	DD	DD	DD	BB	BB	BB	DD	DD	DD	DD	DD	BB	DD	DD	BB	BB	BB
chr6_49611537_49611564	BB	BB	BB	DD	DD	BB	DD	BB	DD	BB	BB	BB	BB	DD	BB	DD	DD	BB	BB	DD	DD	BB	BB	BB	BB	BB	BB	bd	BB	BB	bd	DD	DD	DD	DD	BB	BB	BB	DD	DD	DD	DD	DD	BB	DD	DD	BB	BB	BB
chr6_49638379_49638394	FF	FF	FF	df	df	FF	df	FF	DD	FF	FF	FF	FF	df	FF	df	df	FF	FF	df	df	FF	FF	FF	FF	FF	FF	df	FF	FF	df	df	df	df	df	FF	FF	FF	df	df	df	df	df	FF	df	DD	FF	FF	FF
chr6_49642812_49642859	BB	BB	BB	DD	DD	BB	DD	BB	DD	BB	BB	BB	BB	DD	BB	DD	DD	BB	BB	DD	DD	BB	BB	BB	BB	BB	BB	bd	BB	BB	DD	DD	DD	DD	DD	BB	BB	BB	DD	DD	DD	DD	DD	BB	DD	DD	BB	BB	BB
chr6_49645644_49645682	BB	BB	BB	DD	DD	BB	DD	BB	DD	BB	BB	BB	BB	DD	BB	DD	DD	BB	BB	DD	NA	BB	BB	NA	BB	BB	BB	bd	BB	BB	DD	DD	NA	NA	NA	BB	BB	BB	DD	DD	DD	DD	DD	BB	DD	DD	BB	BB	BB
chr6_49648200_49648217	BB	BB	BB	DD	DD	BB	DD	BB	DD	BB	BB	BB	BB	bd	BB	DD	DD	BB	BB	DD	DD	BB	BB	BB	BB	BB	BB	bd	BB	BB	DD	DD	DD	DD	bd	BB	BB	BB	DD	DD	DD	DD	bd	BB	DD	DD	BB	BB	BB
chr6_49668799_49668834	BB	BB	BB	DD	DD	BB	DD	BB	DD	BB	bn	BB	BB	DD	BB	DD	DD	BB	BB	DD	DD	BB	BB	BB	BB	BB	BB	bd	BB	BB	DD	DD	DD	DD	DD	BB	BB	BB	DD	DD	DD	DD	DD	BB	DD	DD	BB	BB	BB
chr6_49732192_49732223	BB	BB	BB	DD	DD	BB	DD	BB	DD	BB	BB	BB	BB	DD	BB	DD	DD	BB	BB	DD	DD	bn	BB	BB	BB	BB	BB	bd	BB	BB	DD	DD	DD	DD	DD	BB	BB	BB	DD	DD	DD	DD	DD	BB	DD	DD	BB	BB	BB
chr6_49760999_49761040	BB	BB	BB	DD	DD	BB	DD	BB	DD	BB	BB	BB	BB	DD	BB	DD	DD	BB	BB	dn	DD	BB	BB	BB	BB	BB	BB	bd	BB	BB	DD	DD	DD	DD	DD	BB	BB	BB	DD	DD	DD	DD	DD	BB	DD	DD	BB	BB	BB
chr6_49808908_49808931	FF	FF	FF	df	df	FF	df	FF	DD	FF	FF	FF	FF	df	FF	df	df	FF	FF	df	df	FF	FF	FF	FF	FF	FF	df	FF	FF	df	df	DD	df	df	FF	FF	FF	df	df	df	df	DD	FF	df	DD	FF	FF	FF
chr6_49896390_49896441	FF	FF	FF	FF	FF	NN	FF	FF	FF	FF	FF	NA	NA	FF	FF	FF	FF	FF	FF	FF	NA	FF	FF	FF	NA	NA	FF	fn	FF	FF	FF	FF	FF	FF	FF	FF	FF	NN	FF	NA	NA	FF	FF	FF	FF	FF	FF	FF	NA
chr6_49936516_49936560	FF	FF	FF	FF	FF	NA	FF	FF	FF	FF	FF	FF	FF	FF	FF	FF	FF	FF	FF	FF	FF	FF	FF	NN	FF	FF	FF	FF	FF	FF	FF	FF	FF	FF	FF	FF	FF	FF	FF	FF	NA	FF	FF	FF	FF	NA	FF	FF	FF
chr6_49939987_49940034	FF	FF	FF	FF	FF	FF	FF	FF	FF	FF	FF	FF	FF	fn	NA	NN	NA	FF	FF	NA	NA	FF	NA	FF	FF	FF	FF	FF	FF	FF	FF	FF	FF	FF	FF	FF	FF	FF	FF	FF	FF	FF	FF	FF	FF	FF	NA	FF	FF
chr6_49977148_49977177	BB	BB	BB	DD	dd	BB	dd	BB	DD	BB	BB	BB	DD	DD	BB	dd	DD	BB	BB	dd	DD	BB	BB	BB	BB	BB	BB	bd	BB	BB	dd	dd	dd	dd	dd	BB	BB	BB	dd	dd	dd	dd	dd	BB	dd	dd	BB	BB	BB
chr6_49992144_49992161	BB	BB	BB	DD	DD	BB	DD	BB	DD	BB	BB	BB	BB	DD	BB	DD	DD	BB	BB	DD	DD	BB	BB	BB	BB	BB	BB	bd	BB	BB	DD	DD	DD	DD	DD	BB	BB	BB	DD	DD	DD	DD	DD	BB	DD	DD	BB	BB	BB
chr6_49996411_49996424	BB	BB	BB	DD	DD	BB	DD	BB	DD	BB	BB	BB	BB	DD	BB	DD	DD	BB	BB	DD	DD	BB	BB	BB	BB	BB	BB	bd	BB	BB	DD	DD	DD	DD	DD	BB	BB	BB	DD	DD	DD	DD	DD	BB	DD	DD	BB	BB	BB
chr6_50091138_50091167	BB	BB	BB	DD	DD	BB	DD	BB	DD	BB	BB	BB	BB	DD	BB	DD	DD	BB	BB	DD	DD	BB	BB	BB	BB	BB	BB	BB	BB	BB	DD	DD	DD	DD	DD	BB	BB	BB	DD	DD	DD	DD	DD	BB	DD	DD	BB	BB	BB
chr6_50114025_50114040	BB	BB	BB	DD	DD	BB	DD	BB	DD	BB	BB	BB	BB	DD	BB	DD	DD	BB	BB	DD	DD	BB	BB	BB	BB	BB	BB	BB	BB	BB	DD	DD	DD	DD	DD	BB	BB	BB	DD	DD	DD	DD	DD	BB	DD	DD	BB	BB	BB
chr6_50123984_50124015	BB	BB	BB	DD	DD	BB	DD	BB	DD	bn	BB	BB	BB	DD	BB	DD	DD	BB	BB	DD	DD	BB	BB	BB	BB	BB	BB	BB	BB	BB	DD	DD	DD	DD	DD	BB	BB	BB	DD	DD	DD	DD	DD	BB	DD	DD	BB	BB	BB
chr6_50149233_50149250	BB	BB	BB	DD	DD	BB	DD	BB	DD	BB	BB	BB	BB	DD	BB	DD	DD	BB	BB	DD	DD	BB	BB	BB	BB	BB	BB	BB	BB	BB	DD	DD	DD	DD	DD	BB	BB	BB	DD	DD	DD	DD	DD	BB	DD	DD	BB	BB	BB
chr6_50176028_50176047	BB	BB	BB	DD	DD	BB	DD	BB	DD	BB	BB	BB	BB	DD	BB	DD	DD	BB	BB	DD	DD	BB	BB	BB	BB	BB	BB	BB	BB	BB	DD	DD	DD	DD	DD	BB	BB	BB	DD	DD	DD	DD	DD	BB	DD	DD	BB	BB	BB
chr6_50222281_50222315	BB	BB	BB	DD	DD	BB	DD	BB	DD	BB	BB	BB	BB	DD	BB	DD	DD	BB	BB	DD	DD	BB	BB	BB	BB	BB	BB	BB	BB	BB	DD	DD	DD	DD	DD	BB	BB	BB	DD	DD	DD	DD	DD	BB	DD	DD	BB	BB	BB
chr6_50224773_50224807	du	du	DD	DD	DD	DD	DD	DD	DD	NA	du	DD	NA	DD	DD	DD	DD	DD	du	DD	DD	du	DD	DD	DD	NA	DD	DD	NA	DD	DD	DD	du	du	DD	NA	DD	du	DD	DD	DD	DD	DD	DD	DD	DD	du	DD	du
chr6_50226215_50226230	BB	BB	BB	DD	DD	BB	DD	BB	DD	BB	BB	BB	BB	DD	BB	DD	DD	BB	BB	DD	DD	BB	BB	BB	BB	BB	BB	BB	BB	BB	DD	DD	DD	DD	DD	BB	BB	BB	DD	DD	DD	DD	DD	BB	DD	DD	BB	BB	BB
chr6_50242007_50242032	FF	FF	FF	FF	FF	FF	FF	FF	FF	FF	FF	FF	FF	fn	NN	FF	FF	FF	FF	FF	FF	FF	FF	FF	FF	FF	FF	FF	FF	FF	FF	FF	FF	FF	FF	FF	FF	FF	FF	FF	FF	FF	FF	FF	FF	FF	FF	FF	FF
chr6_50247201_50247248	BB	BB	BB	DD	DD	BB	DD	BB	DD	BB	BB	BB	BB	DD	BB	DD	DD	BB	BB	DD	DD	BB	BB	BB	BB	BB	BB	BB	BB	BB	DD	DD	DD	DD	DD	BB	BB	BB	DD	DD	DD	DD	DD	BB	DD	DD	BB	BB	BB
chr6_50380879_50380908	BB	BB	BB	DD	DD	BB	DD	BB	DD	BB	BB	BB	BB	DD	BB	DD	DD	BB	BB	DD	DD	BB	BB	BB	BB	BB	BB	BB	BB	BB	DD	DD	DD	DD	DD	BB	BB	BB	DD	DD	DD	DD	DD	BB	DD	DD	BB	BB	BB
chr6_50398305_50398322	BB	BB	BB	DD	DD	BB	DD	BB	DD	BB	BB	BB	BB	DD	BB	DD	DD	BB	BB	DD	DD	BB	BB	BB	BB	BB	BB	BB	BB	BB	DD	DD	DD	DD	DD	BB	BB	BB	DD	DD	DD	DD	DD	BB	DD	DD	BB	BB	BB
chr6_50411150_50411173	BB	BB	BB	DD	DD	BB	DD	BB	DD	BB	BB	BB	BB	DD	BB	DD	DD	BB	BB	DD	DD	BB	BB	BB	BB	BB	BB	BB	BB	BB	DD	DD	DD	DD	DD	BB	BB	BB	DD	DD	DD	DD	DD	BB	DD	DD	bd	BB	BB
chr6_50419919_50419930	BB	BB	BB	DD	DD	BB	DD	BB	DD	BB	BB	BB	BB	DD	BB	DD	DD	BB	BB	DD	DD	BB	BB	BB	BB	BB	BB	BB	BB	BB	DD	DD	DD	DD	DD	BB	BB	BB	DD	DD	DD	DD	DD	BB	DD	DD	BB	BB	BB
chr6_50420296_50420307	BB	BB	BB	DD	DD	BB	DD	BB	DD	BB	BB	BB	BB	DD	BB	DD	DD	BB	BB	DD	DD	BB	bd	BB	BB	BB	BB	BB	BB	BB	DD	DD	DD	DD	DD	BB	BB	BB	DD	DD	DD	DD	DD	BB	DD	DD	BB	BB	BB
chr6_50420968_50420982	BB	BB	BB	DD	DD	BB	DD	BB	DD	BB	BB	BB	BB	DD	BB	DD	DD	BB	BB	DD	DD	BB	BB	BB	BB	BB	BB	BB	BB	BB	DD	DD	DD	DD	DD	BB	BB	BB	DD	DD	DD	DD	DD	BB	DD	DD	BB	BB	BB
chr6_50425479_50425518	BB	BB	BB	DD	DD	BB	DD	BB	DD	BB	BB	BB	BB	DD	BB	DD	DD	BB	BB	DD	DD	BB	BB	BB	BB	BB	BB	BB	BB	BB	DD	DD	DD	DD	DD	BB	BB	BB	DD	DD	DD	DD	DD	BB	DD	DD	BB	BB	BB
chr6_50435416_50435427	BB	BB	BB	DD	DD	BB	DD	BB	DD	BB	BB	BB	BB	DD	BB	DD	DD	BB	BB	DD	DD	BB	BB	BB	BB	BB	BB	BB	BB	BB	DD	DD	DD	DD	DD	BB	BB	BB	DD	DD	DD	DD	DD	BB	dn	DD	BB	BB	BB
chr6_50446434_50446455	BB	BB	BB	DD	DD	BB	bd	BB	DD	BB	BB	BB	BB	DD	BB	DD	DD	BB	BB	dn	DD	BB	BB	BB	BB	BB	BB	BB	BB	BB	DD	DD	DD	DD	DD	BB	BB	BB	dn	DD	DD	bd	dn	BB	dn	dn	BB	BB	BB
chr6_50456690_50456725	BB	BB	BB	DD	DD	BB	DD	BB	DD	BB	BB	BB	BB	DD	BB	DD	DD	BB	BB	DD	DD	BB	BB	BB	BB	BB	BB	BB	BB	BB	DD	DD	DD	DD	DD	BB	BB	BB	DD	DD	DD	DD	DD	BB	DD	DD	BB	BB	BB
chr6_50461202_50461227	BB	BB	BB	DD	DD	BB	DD	BB	DD	BB	BB	BB	BB	DD	BB	bd	bd	BB	BB	DD	DD	BB	BB	BB	BB	BB	BB	BB	BB	BB	DD	DD	DD	DD	DD	BB	BB	BB	bd	DD	DD	DD	DD	BB	DD	DD	BB	BB	BB
chr6_50468211_50468226	BB	BB	BB	DD	DD	BB	DD	BB	DD	BB	BB	BB	BB	DD	BB	DD	DD	BB	BB	DD	DD	BB	BB	BB	BB	BB	BB	BB	BB	BB	DD	DD	DD	DD	DD	BB	BB	BB	DD	DD	DD	DD	DD	BB	DD	DD	BB	BB	BB
chr6_50481321_50481346	BB	BB	BB	DD	DD	bn	DD	BB	DD	BB	BB	BB	BB	DD	BB	DD	DD	BB	BB	DD	DD	BB	BB	BB	BB	BB	BB	BB	BB	BB	DD	DD	DD	DD	DD	BB	BB	BB	DD	DD	DD	DD	DD	BB	DD	DD	BB	BB	BB
chr6_50499631_50499682	BB	BB	BB	DD	DD	BB	DD	BB	DD	BB	BB	BB	BB	DD	BB	DD	DD	BB	BB	DD	DD	BB	BB	BB	BB	BB	BB	BB	BB	BB	DD	DD	DD	DD	DD	BB	BB	BB	DD	DD	DD	DD	DD	BB	DD	DD	BB	BB	BB
chr6_50508253_50508276	BB	BB	BB	DD	DD	BB	DD	BB	DD	BB	BB	BB	BB	DD	BB	DD	DD	BB	BB	DD	DD	BB	BB	BB	BB	BB	BB	BB	BB	BB	DD	DD	DD	bd	DD	BB	BB	BB	DD	DD	bd	DD	DD	BB	DD	DD	BB	BB	BB
chr6_50520908_50520931	FF	FF	FF	FF	FF	FF	FF	FF	FF	FF	FF	FF	FF	FF	FF	FF	FF	FF	FF	FF	FF	FF	FF	FF	FF	FF	FF	FF	FF	FF	FF	FF	FF	FF	FF	FF	FF	FF	FF	FF	FF	FF	FF	FF	NA	FF	FF	FF	NA
chr6_50583405_50583428	BB	BB	BB	DD	DD	BB	DD	BB	DD	BB	BB	BB	BB	DD	BB	DD	DD	BB	BB	DD	DD	BB	BB	BB	BB	BB	BB	BB	BB	BB	DD	DD	DD	DD	DD	BB	BB	BB	DD	DD	DD	DD	DD	BB	DD	DD	BB	BB	BB
chr6_50601541_50601572	FF	FF	FF	FF	FF	FF	FF	FF	NN	FF	FF	FF	FF	FF	FF	FF	FF	FF	NA	FF	NA	FF	FF	FF	FF	FF	FF	FF	FF	FF	FF	FF	FF	FF	FF	FF	FF	FF	FF	FF	FF	FF	FF	FF	NA	FF	FF	NA	FF
chr6_50603519_50603546	BB	BB	BB	DD	DD	BB	DD	BB	DD	BB	BB	BB	BB	DD	BB	DD	DD	BB	BB	DD	DD	BB	BB	BB	BB	BB	BB	BB	BB	BB	DD	DD	DD	DD	DD	BB	BB	BB	DD	DD	DD	DD	DD	BB	DD	DD	BB	BB	BB
chr6_50665076_50665119	FF	FF	FF	df	FF	FF	FF	FF	FF	FF	FF	FF	FF	df	FF	df	df	FF	FF	FF	df	FF	FF	FF	FF	FF	FF	DD	FF	FF	df	df	FF	df	FF	FF	FF	FF	fn	df	df	FF	df	FF	FF	NA	FF	FF	FF
chr6_50716640_50716687	BB	BB	BB	DD	DD	BB	DD	BB	DD	BB	BB	BB	BB	DD	BB	DD	DD	bn	BB	DD	DD	BB	bn	BB	BB	BB	BB	BB	BB	BB	DD	DD	DD	DD	DD	BB	BB	BB	DD	DD	DD	DD	DD	BB	DD	NA	BB	BB	BB
chr6_50773386_50773413	FF	FF	FF	df	df	FF	df	FF	df	FF	FF	FF	FF	dn	FF	df	df	FF	FF	df	df	FF	FF	FF	FF	FF	FF	FF	FF	FF	df	dn	df	dn	df	FF	FF	FF	fn	df	df	dn	dn	FF	dn	NA	FF	FF	FF
chr6_50789840_50789871	BB	BB	BB	DD	DD	BB	DD	BB	DD	BB	BB	BB	BB	DD	BB	DD	DD	BB	BB	DD	DD	BB	BB	BB	BB	BB	BB	BB	BB	BB	DD	DD	DD	DD	DD	BB	BB	BB	DD	DD	DD	DD	DD	BB	DD	BB	BB	BB	BB
chr6_50790687_50790750	UU	UU	DD	DD	UU	UU	UU	UU	UU	du	UU	NA	UU	uu	NA	DD	DD	UU	UU	DD	UU	UU	UU	uu	UU	UU	UU	UU	NA	NA	DD	DD	DD	DD	DD	UU	NA	UU	DD	DD	DD	DD	DD	UU	DD	NA	UU	UU	NA
chr6_50834396_50834439	BB	BB	BB	DD	DD	BB	DD	BB	DD	BB	BB	BB	BB	DD	NN	DD	DD	NA	BB	DD	DD	BB	BB	BB	BB	BB	NA	BB	BB	BB	DD	DD	DD	DD	DD	BB	BB	BB	DD	DD	DD	DD	DD	BB	DD	BB	BB	BB	BB
chr6_50838510_50838539	FF	fn	df	df	df	FF	df	FF	df	FF	fn	fn	FF	df	FF	df	df	FF	FF	df	df	FF	FF	FF	FF	FF	FF	FF	FF	fn	df	df	df	df	df	FF	FF	FF	df	dn	DD	df	df	FF	df	fn	FF	FF	FF
chr6_50936284_50936299	BB	BB	BB	DD	DD	BB	DD	BB	DD	BB	BB	BB	BB	DD	BB	DD	DD	BB	BB	DD	DD	BB	BB	BB	BB	BB	BB	BB	BB	BB	DD	DD	DD	DD	DD	BB	BB	BB	DD	DD	DD	DD	DD	BB	DD	BB	BB	BB	BB
chr6_50948498_50948515	BB	BB	BB	DD	DD	BB	DD	BB	DD	BB	BB	BB	BB	DD	BB	DD	DD	BB	BB	DD	DD	BB	BB	BB	BB	BB	BB	BB	BB	BB	DD	DD	DD	DD	DD	BB	BB	BB	DD	DD	DD	DD	DD	BB	DD	BB	BB	BB	BB
chr6_50976364_50976403	BB	BB	BB	DD	DD	bn	DD	BB	DD	BB	BB	BB	BB	DD	BB	DD	DD	BB	BB	DD	DD	BB	bn	BB	BB	BB	BB	BB	BB	BB	DD	DD	DD	DD	DD	BB	BB	BB	DD	DD	DD	DD	DD	BB	DD	BB	BB	BB	BB
chr6_51058216_51058231	BB	BB	BB	DD	DD	BB	DD	BB	DD	BB	BB	BB	BB	DD	BB	DD	DD	BB	BB	DD	DD	BB	BB	BB	BB	BB	BB	BB	BB	BB	DD	DD	DD	DD	DD	BB	BB	BB	DD	DD	DD	DD	DD	BB	DD	BB	BB	BB	BB
chr6_51064329_51064354	BB	BB	BB	DD	DD	BB	DD	BB	DD	BB	BB	BB	BB	DD	BB	DD	DD	BB	BB	DD	DD	bn	BB	BB	BB	BB	BB	BB	BB	BB	DD	DD	DD	DD	DD	BB	BB	BB	DD	DD	DD	DD	DD	BB	DD	bn	BB	BB	BB
chr6_51111914_51111925	BB	BB	BB	DD	DD	BB	DD	BB	DD	BB	BB	BB	BB	DD	BB	DD	DD	BB	BB	DD	DD	BB	BB	BB	BB	BB	BB	BB	BB	BB	DD	DD	DD	bd	DD	BB	BB	BB	DD	DD	DD	DD	DD	BB	DD	BB	BB	BB	BB
chr6_51117785_51117808	BB	BB	BB	DD	DD	BB	DD	BB	dn	BB	BB	BB	BB	DD	BB	DD	DD	BB	BB	DD	DD	BB	BB	BB	BB	BB	BB	BB	BB	BB	DD	DD	DD	DD	DD	BB	BB	BB	DD	DD	DD	DD	DD	BB	DD	BB	BB	BB	BB
chr6_51167015_51167049	FF	FF	NA	NA	FF	NA	FF	FF	NA	FF	FF	FF	FF	FF	FF	FF	FF	FF	FF	NA	FF	FF	NA	FF	FF	NA	FF	FF	FF	FF	NA	FF	FF	FF	FF	FF	FF	FF	FF	FF	NA	FF	FF	FF	NA	NA	NA	FF	NA
chr6_51183500_51183527	BB	BB	BB	DD	DD	BB	dn	BB	DD	BB	BB	BB	BB	DD	BB	DD	DD	BB	BB	DD	DD	BB	BB	BB	BB	BB	BB	BB	BB	BB	DD	DD	dn	dn	DD	BB	BB	BB	dn	DD	DD	DD	dn	BB	DD	BB	BB	BB	BB
chr6_51188087_51188110	BB	BB	BB	DD	DD	BB	DD	BB	DD	BB	BB	BB	BB	DD	BB	DD	DD	BB	BB	DD	DD	BB	BB	BB	BB	BB	BB	BB	BB	BB	DD	DD	DD	DD	DD	BB	BB	BB	DD	DD	DD	DD	DD	BB	DD	BB	BB	BB	BB
chr6_51191506_51191525	BB	BB	BB	DD	DD	BB	DD	BB	DD	BB	BB	BB	BB	DD	BB	DD	DD	BB	BB	DD	DD	BB	BB	BB	BB	BB	BB	BB	BB	BB	DD	DD	DD	DD	DD	BB	BB	BB	DD	DD	DD	DD	DD	BB	DD	BB	BB	BB	BB
chr6_51193437_51193448	BB	BB	BB	DD	DD	BB	DD	BB	DD	BB	BB	BB	BB	DD	BB	DD	DD	BB	BB	DD	DD	BB	BB	BB	BB	BB	BB	BB	BB	BB	DD	DD	DD	DD	DD	BB	BB	BB	DD	DD	DD	DD	DD	BB	DD	BB	BB	BB	BB
chr6_51195849_51195876	FF	FF	FF	df	df	FF	df	FF	df	FF	FF	FF	FF	df	FF	df	df	FF	FF	df	df	FF	FF	FF	FF	FF	FF	FF	FF	FF	df	df	df	df	df	FF	FF	FF	df	df	DD	df	df	FF	df	FF	FF	FF	FF
chr6_51216988_51217019	BB	BB	BB	DD	DD	BB	DD	BB	DD	BB	BB	BB	BB	DD	BB	DD	DD	BB	BB	DD	DD	BB	BB	BB	BB	BB	BB	BB	BB	BB	DD	DD	DD	DD	DD	BB	BB	BB	DD	DD	DD	DD	DD	BB	DD	BB	BB	BB	BB
chr6_51224031_51224060	BB	BB	BB	DD	DD	BB	DD	BB	DD	BB	BB	BB	BB	DD	BB	DD	DD	BB	BB	DD	DD	BB	BB	BB	BB	BB	BB	BB	BB	BB	DD	DD	DD	DD	DD	BB	BB	BB	DD	DD	DD	DD	DD	BB	DD	BB	BB	BB	BB
chr6_51247368_51247399	BB	BB	BB	DD	DD	BB	DD	BB	DD	BB	BB	BB	BB	DD	BB	DD	DD	BB	BB	DD	DD	BB	BB	BB	BB	BB	BB	BB	BB	BB	DD	DD	DD	DD	DD	BB	BB	BB	DD	DD	DD	DD	DD	BB	DD	BB	BB	BB	BB
chr6_51256985_51257000	BB	BB	BB	DD	DD	BB	DD	BB	DD	BB	BB	BB	BB	DD	BB	DD	DD	BB	BB	DD	DD	BB	BB	BB	BB	BB	BB	BB	BB	BB	DD	DD	DD	DD	DD	BB	BB	BB	DD	DD	DD	DD	DD	BB	DD	BB	BB	BB	BB
chr6_51263461_51263480	BB	BB	BB	DD	DD	BB	DD	BB	DD	BB	BB	BB	BB	DD	BB	DD	DD	BB	BB	DD	DD	BB	BB	BB	BB	BB	BB	BB	BB	BB	DD	DD	DD	DD	DD	BB	BB	BB	DD	DD	DD	DD	DD	BB	DD	BB	BB	BB	BB
chr6_51263481_51263504	BB	BB	BB	dn	DD	BB	DD	BB	DD	BB	BB	BB	BB	DD	BB	DD	DD	BB	BB	DD	DD	BB	BB	BB	BB	BB	BB	BB	BB	BB	DD	DD	DD	DD	DD	BB	BB	BB	dn	DD	DD	DD	dn	BB	DD	BB	BB	BB	BB
chr6_51287462_51287473	BB	BB	BB	dd	dd	BB	dd	BB	dd	BB	BB	BB	BB	dd	BB	dd	dd	BB	BB	dd	dd	BB	BB	BB	BB	BB	BB	BB	BB	BB	dd	dd	dd	dd	dd	BB	BB	BB	dd	dd	DD	dd	dd	BB	dd	BB	BB	BB	BB
chr6_51288652_51288663	BB	BB	BB	DD	DD	BB	DD	BB	DD	BB	BB	BB	BB	DD	BB	DD	DD	BB	BB	DD	DD	BB	BB	BB	BB	BB	BB	BB	BB	BB	DD	DD	DD	DD	DD	BB	BB	BB	DD	DD	DD	DD	DD	BB	DD	BB	BB	BB	BB
chr6_51308635_51308654	FF	FF	FF	df	df	FF	DD	FF	df	FF	FF	FF	FF	DD	FF	df	DD	FF	FF	df	df	FF	FF	FF	FF	FF	FF	FF	FF	FF	df	df	df	DD	df	FF	FF	FF	DD	df	df	df	df	FF	df	FF	FF	FF	FF
chr6_51312312_51312343	BB	BB	BB	DD	DD	BB	DD	BB	DD	BB	BB	BB	NN	DD	BB	DD	DD	BB	BB	DD	DD	BB	BB	BB	BB	BB	BB	BB	BB	BB	DD	DD	DD	DD	DD	NA	BB	BB	DD	DD	DD	DD	DD	BB	DD	BB	BB	BB	BB
chr6_51341084_51341123	NA	FF	FF	FF	FF	FF	FF	FF	FF	FF	NA	FF	FF	FF	FF	FF	FF	FF	FF	NA	NN	FF	FF	NA	FF	NA	FF	FF	NA	FF	FF	FF	FF	FF	FF	FF	FF	NA	FF	FF	NA	FF	FF	FF	FF	FF	NA	FF	FF
chr6_51428705_51428728	BB	BB	BB	DD	DD	BB	DD	BB	DD	BB	BB	BB	BB	DD	BB	DD	DD	BB	BB	DD	DD	BB	BB	BB	BB	BB	BB	BB	BB	BB	DD	DD	DD	DD	DD	BB	BB	BB	DD	DD	DD	DD	DD	BB	BB	BB	BB	BB	BB
chr6_51435192_51435231	BB	BB	BB	DD	DD	BB	DD	BB	DD	BB	BB	BB	NA	DD	BB	DD	DD	BB	BB	DD	DD	BB	BB	BB	BB	NA	BB	BB	BB	BB	DD	NA	NA	DD	DD	BB	BB	BB	DD	DD	NA	DD	BB	BB	BB	BB	BB	BB	BB
chr6_51519344_51519355	df	FF	FF	df	df	FF	df	FF	df	FF	FF	df	df	df	df	df	df	df	df	df	df	FF	FF	FF	df	df	df	FF	df	FF	df	DD	df	df	df	FF	FF	FF	fn	df	df	DD	df	df	df	df	df	df	FF
chr6_51571956_51571983	BB	BB	BB	DD	DD	BB	DD	BB	DD	BB	BB	BB	BB	DD	BB	DD	DD	BB	BB	DD	DD	BB	BB	BB	BB	BB	BB	BB	BB	BB	DD	DD	DD	DD	DD	BB	BB	BB	DD	DD	DD	DD	DD	BB	BB	BB	BB	BB	BB
chr6_51576302_51576345	BB	BB	BB	DD	DD	BB	DD	BB	DD	BB	BB	BB	BB	DD	BB	DD	DD	BB	BB	DD	DD	BB	BB	BB	BB	BB	BB	BB	BB	BB	DD	DD	DD	DD	DD	BB	BB	BB	DD	DD	DD	DD	DD	BB	BB	BB	BB	BB	BB
chr6_51578827_51578842	BB	BB	BB	DD	DD	BB	DD	BB	DD	BB	BB	BB	BB	DD	BB	DD	DD	BB	BB	DD	DD	BB	BB	BB	BB	BB	BB	BB	BB	BB	DD	DD	DD	DD	DD	BB	BB	BB	DD	DD	DD	DD	DD	BB	BB	BB	BB	BB	BB
chr6_51579782_51579793	BB	BB	BB	DD	DD	BB	DD	BB	DD	BB	BB	BB	BB	DD	BB	DD	DD	BB	BB	DD	DD	BB	BB	BB	BB	BB	BB	BB	BB	BB	DD	DD	DD	DD	DD	BB	BB	BB	DD	DD	DD	DD	DD	BB	BB	BB	BB	BB	BB
chr6_51585311_51585342	BB	BB	BB	DD	DD	BB	DD	BB	DD	BB	BB	BB	BB	DD	BB	DD	DD	BB	BB	DD	DD	BB	BB	BB	BB	BB	BB	BB	BB	BB	DD	DD	DD	DD	DD	BB	BB	BB	DD	DD	DD	DD	DD	BB	BB	BB	BB	BB	BB
chr6_51740957_51741016	BB	BB	NA	NN	NN	NA	NN	bd	NA	BB	BB	BB	BB	NA	DD	NA	DD	BB	NA	DD	NN	BB	NA	NN	NA	NA	NN	BB	BB	BB	NN	NN	dn	NA	NA	bd	NA	NA	NN	NN	NA	NN	NA	BB	NA	BB	NA	BB	BB
chr6_51785606_51785631	bn	BB	BB	DD	DD	BB	DD	BB	DD	BB	BB	BB	BB	DD	BB	DD	DD	BB	BB	DD	DD	BB	BB	BB	BB	BB	BB	BB	BB	BB	DD	DD	DD	DD	DD	BB	BB	BB	DD	DD	DD	DD	DD	BB	BB	BB	BB	BB	BB
chr6_51795945_51795956	BB	BB	BB	DD	DD	BB	DD	BB	DD	BB	BB	BB	BB	DD	BB	DD	DD	BB	BB	DD	DD	BB	BB	BB	BB	BB	BB	BB	BB	BB	DD	DD	DD	DD	DD	BB	BB	BB	DD	DD	DD	DD	DD	BB	BB	BB	BB	BB	BB
chr6_51804760_51804783	BB	BB	BB	DD	DD	BB	DD	BB	DD	BB	BB	BB	BB	DD	BB	DD	DD	BB	BB	DD	DD	BB	BB	BB	BB	BB	BB	BB	BB	BB	DD	DD	DD	DD	DD	BB	BB	BB	DD	DD	DD	DD	DD	BB	BB	BB	BB	BB	BB
chr6_51810306_51810333	BB	BB	BB	NN	NA	BB	DD	BB	DD	BB	BB	BB	NA	DD	BB	DD	NA	NA	BB	DD	bd	BB	BB	BB	BB	NA	NA	BB	BB	NA	NA	DD	bd	DD	NA	NA	NA	BB	bd	NA	NA	DD	DD	BB	BB	NA	BB	BB	BB
chr6_51981482_51981531	BB	BB	BB	DD	DD	BB	DD	BB	DD	BB	BB	BB	BB	DD	BB	DD	DD	BB	BB	DD	DD	BB	BB	BB	BB	BB	BB	BB	BB	BB	DD	DD	DD	DD	DD	BB	BB	BB	DD	DD	DD	DD	DD	BB	BB	BB	BB	BB	BB
chr6_52024431_52024450	BB	BB	BB	DD	DD	BB	DD	BB	DD	BB	BB	BB	BB	DD	BB	DD	DD	BB	BB	DD	DD	BB	BB	BB	BB	BB	BB	BB	BB	BB	DD	DD	DD	DD	DD	BB	BB	BB	DD	DD	DD	DD	DD	BB	BB	BB	BB	BB	BB
chr6_52069488_52069531	BB	BB	BB	DD	DD	BB	DD	BB	DD	BB	BB	BB	BB	DD	BB	DD	DD	BB	BB	DD	DD	BB	BB	BB	BB	BB	BB	BB	BB	BB	DD	DD	DD	DD	DD	BB	BB	BB	dn	DD	DD	DD	DD	NA	BB	BB	BB	BB	BB
chr6_52104702_52104721	BB	BB	BB	DD	DD	BB	DD	BB	DD	BB	BB	BB	BB	DD	BB	DD	DD	BB	BB	DD	DD	BB	BB	BB	BB	BB	BB	BB	BB	BB	DD	DD	DD	DD	BB	BB	BB	BB	DD	DD	BB	DD	DD	BB	BB	BB	BB	BB	BB
chr6_52107438_52107485	BB	BB	BB	DD	DD	BB	DD	BB	DD	BB	BB	BB	BB	DD	bn	DD	DD	BB	BB	DD	DD	BB	BB	BB	BB	BB	BB	BB	BB	BB	DD	DD	DD	DD	BB	BB	BB	BB	DD	DD	BB	DD	DD	BB	BB	BB	BB	BB	BB
chr6_52109401_52109439	BB	BB	BB	DD	DD	BB	DD	NN	DD	BB	BB	BB	NA	DD	NA	DD	DD	BB	BB	DD	DD	BB	bn	NA	NA	BB	BB	BB	BB	BB	NA	DD	DD	DD	bn	BB	NA	bn	DD	DD	NA	DD	DD	BB	BB	BB	BB	BB	BB
chr6_52118103_52118147	BB	BB	BB	DD	DD	BB	DD	BB	DD	BB	BB	BB	BB	DD	BB	DD	DD	BB	BB	DD	DD	BB	BB	BB	BB	BB	BB	BB	BB	BB	DD	DD	DD	DD	BB	BB	BB	BB	DD	DD	BB	DD	DD	BB	BB	BB	BB	BB	BB
chr6_52144049_52144068	BB	BB	BB	DD	DD	BB	DD	BB	DD	BB	BB	BB	BB	bd	BB	DD	DD	BB	BB	DD	DD	BB	BB	BB	BB	BB	BB	BB	BB	BB	DD	dn	DD	bd	BB	BB	BB	BB	DD	DD	BB	DD	dn	BB	BB	BB	BB	BB	BB
chr6_52158004_52158030	BB	BB	BB	DD	DD	BB	DD	BB	DD	BB	BB	BB	BB	DD	BB	DD	DD	BB	BB	DD	DD	BB	BB	BB	BB	BB	BB	BB	BB	BB	DD	DD	DD	DD	BB	BB	BB	BB	DD	DD	BB	DD	DD	BB	BB	BB	BB	BB	BB
chr6_52161538_52161569	BB	BB	BB	DD	DD	BB	DD	BB	DD	BB	BB	BB	BB	DD	BB	DD	DD	BB	BB	DD	DD	BB	BB	BB	BB	BB	BB	BB	BB	BB	DD	DD	DD	DD	BB	BB	BB	BB	DD	DD	BB	DD	DD	BB	BB	BB	BB	BB	BB
chr6_52175738_52175769	BB	BB	BB	DD	DD	BB	DD	BB	DD	BB	BB	BB	BB	DD	BB	DD	DD	BB	BB	DD	DD	BB	BB	BB	BB	BB	BB	BB	BB	BB	DD	DD	DD	DD	BB	BB	BB	BB	DD	DD	BB	DD	DD	BB	BB	BB	BB	BB	BB
chr6_52182750_52182770	BB	BB	BB	DD	DD	BB	DD	BB	DD	BB	BB	BB	BB	DD	BB	DD	DD	BB	BB	DD	bd	BB	BB	BB	BB	BB	BB	BB	BB	BB	DD	DD	DD	DD	BB	BB	BB	BB	DD	DD	BB	DD	DD	BB	BB	BB	BB	BB	BB
chr6_52182771_52182785	BB	BB	BB	DD	DD	BB	DD	BB	DD	BB	BB	BB	BB	DD	BB	DD	DD	BB	BB	DD	DD	BB	BB	BB	BB	BB	BB	BB	BB	BB	DD	DD	DD	DD	BB	BB	BB	BB	DD	DD	BB	DD	DD	BB	BB	BB	BB	BB	BB
chr6_52242295_52242306	BB	BB	BB	DD	DD	BB	DD	BB	DD	BB	BB	BB	BB	DD	BB	DD	DD	BB	BB	DD	DD	BB	BB	BB	BB	BB	BB	BB	BB	BB	DD	DD	DD	DD	BB	BB	BB	BB	DD	DD	BB	DD	DD	BB	BB	BB	BB	BB	BB
chr6_52275037_52275072	BB	BB	BB	DD	DD	BB	DD	BB	DD	BB	BB	BB	BB	DD	BB	DD	DD	BB	BB	DD	DD	BB	BB	BB	BB	BB	BB	BB	BB	BB	DD	DD	DD	DD	BB	BB	BB	BB	DD	DD	BB	DD	DD	BB	BB	BB	BB	BB	BB
chr6_52351052_52351091	BB	BB	BB	DD	NA	NA	DD	BB	DD	BB	BB	BB	NA	DD	BB	DD	DD	NA	BB	DD	NA	BB	BB	BB	BB	BB	bd	NA	NA	NN	BB	DD	DD	DD	BB	BB	BB	BB	DD	DD	BB	DD	DD	BB	BB	NA	BB	BB	BB
chr6_52365892_52365911	BB	BB	BB	DD	DD	BB	DD	BB	DD	BB	BB	BB	BB	DD	BB	DD	DD	BB	BB	DD	DD	BB	BB	BB	BB	BB	BB	BB	BB	BB	BB	DD	DD	DD	BB	BB	BB	BB	DD	DD	BB	DD	DD	BB	BB	BB	BB	BB	BB
chr6_52378765_52378800	BB	BB	BB	DD	DD	BB	DD	BB	DD	BB	BB	BB	BB	DD	BB	DD	DD	BB	BB	DD	DD	BB	BB	BB	BB	BB	BB	BB	BB	BB	BB	DD	DD	DD	BB	BB	BB	BB	DD	DD	BB	DD	DD	BB	BB	BB	BB	BB	BB
chr6_52378803_52378842	BB	BB	BB	DD	DD	BB	DD	BB	DD	BB	BB	BB	BB	DD	BB	DD	DD	BB	BB	DD	DD	BB	BB	BB	BB	BB	BB	BB	BB	BB	BB	DD	bd	DD	BB	BB	BB	BB	DD	DD	BB	DD	DD	BB	BB	BB	bd	BB	BB
chr6_52458737_52458760	FF	FF	NA	NA	NA	FF	NA	FF	FF	FF	FF	NA	NA	NN	FF	fn	FF	FF	FF	FF	FF	FF	NA	FF	FF	NA	FF	NA	FF	fn	FF	NA	NA	NA	FF	FF	FF	FF	FF	FF	NA	FF	FF	NA	FF	NA	FF	FF	NA
chr6_52492801_52492840	FF	FF	FF	FF	FF	FF	FF	FF	FF	FF	FF	FF	fn	FF	FF	FF	FF	FF	FF	FF	FF	FF	FF	FF	FF	FF	FF	FF	FF	NA	FF	FF	FF	FF	FF	FF	FF	FF	FF	FF	FF	FF	FF	FF	FF	FF	FF	FF	FF
chr6_52498791_52498830	FF	FF	FF	df	df	FF	df	FF	df	FF	FF	FF	fn	df	FF	df	df	FF	FF	df	df	FF	FF	FF	FF	FF	FF	FF	FF	FF	FF	df	df	df	FF	FF	FF	FF	df	df	FF	df	df	FF	FF	FF	FF	FF	FF
chr6_52581039_52581070	FF	FF	FF	FF	FF	FF	FF	FF	FF	FF	FF	FF	FF	FF	FF	FF	FF	FF	FF	FF	FF	FF	FF	FF	FF	FF	FF	FF	FF	FF	FF	FF	FF	FF	NN	FF	FF	FF	FF	FF	FF	FF	NA	FF	FF	FF	FF	FF	NA
chr6_52617194_52617213	BB	BB	BB	DD	dn	BB	DD	BB	DD	BB	BB	BB	BB	DD	BB	DD	DD	BB	BB	DD	DD	BB	BB	BB	BB	BB	BB	BB	BB	BB	BB	DD	DD	dn	BB	bn	BB	BB	DD	DD	BB	DD	DD	BB	BB	BB	BB	BB	BB
chr6_52725782_52725797	BB	BB	BB	DD	DD	BB	DD	BB	DD	BB	BB	BB	BB	DD	BB	DD	DD	BB	BB	DD	DD	BB	BB	BB	BB	BB	BB	BB	BB	BB	BB	DD	DD	DD	BB	BB	BB	BB	DD	DD	BB	DD	DD	BB	BB	BB	BB	BB	BB
chr6_52751916_52751933	BB	BB	BB	DD	DD	BB	DD	BB	DD	BB	BB	BB	BB	DD	BB	DD	DD	BB	BB	DD	DD	BB	BB	BB	BB	BB	BB	BB	BB	BB	BB	DD	DD	DD	BB	BB	BB	BB	DD	DD	BB	DD	DD	BB	BB	BB	BB	BB	BB
chr6_52762605_52762628	BB	BB	BB	DD	DD	BB	DD	BB	DD	BB	BB	BB	BB	DD	BB	DD	DD	BB	BB	DD	DD	BB	BB	BB	BB	BB	BB	BB	BB	BB	BB	DD	DD	DD	BB	BB	BB	BB	DD	DD	BB	DD	DD	BB	BB	BB	BB	BB	BB
chr6_52788314_52788349	BB	bn	BB	DD	DD	BB	DD	BB	DD	BB	BB	BB	BB	DD	BB	DD	DD	BB	BB	DD	DD	BB	BB	BB	BB	BB	BB	BB	BB	BB	BB	DD	DD	DD	BB	BB	BB	BB	DD	DD	BB	DD	DD	BB	BB	BB	BB	BB	BB
chr6_52853172_52853207	BB	BB	BB	DD	DD	BB	DD	BB	DD	BB	BB	BB	BB	DD	BB	DD	DD	BB	BB	DD	DD	BB	BB	BB	BB	BB	BB	BB	BB	BB	BB	DD	DD	DD	BB	BB	BB	BB	DD	DD	BB	DD	DD	BB	BB	BB	BB	BB	BB
chr6_52927472_52927511	BB	BB	BB	DD	DD	BB	DD	BB	DD	BB	BB	BB	BB	DD	BB	DD	DD	BB	BB	DD	DD	BB	BB	BB	nn	BB	BB	BB	BB	BB	BB	DD	DD	DD	bn	BB	BB	BB	DD	DD	BB	DD	DD	BB	NA	BB	BB	BB	BB
chr6_52939127_52939151	BB	BB	BB	DD	DD	BB	DD	BB	DD	BB	BB	BB	BB	DD	BB	DD	DD	BB	BB	DD	DD	BB	BB	BB	BB	BB	BB	BB	BB	BB	BB	DD	DD	DD	BB	BB	BB	BB	DD	DD	BB	DD	DD	BB	BB	BB	BB	BB	BB
chr6_53009759_53009786	NA	FF	FF	NA	FF	FF	FF	FF	FF	FF	FF	FF	FF	FF	FF	FF	FF	FF	FF	FF	NA	FF	FF	FF	FF	NA	FF	FF	FF	FF	FF	FF	FF	FF	FF	FF	FF	FF	FF	FF	NA	FF	FF	FF	FF	FF	FF	FF	FF
chr6_53098540_53098575	FF	FF	NN	FF	FF	FF	FF	FF	FF	FF	FF	FF	FF	FF	FF	FF	FF	FF	FF	FF	FF	NA	FF	FF	FF	FF	FF	FF	FF	FF	FF	FF	FF	FF	FF	FF	FF	FF	FF	FF	FF	FF	FF	FF	FF	FF	FF	FF	FF
chr6_53120182_53120197	FF	FF	NA	FF	FF	NN	FF	FF	FF	FF	FF	FF	FF	FF	FF	FF	FF	FF	FF	FF	FF	FF	FF	FF	FF	FF	FF	FF	FF	NA	FF	FF	FF	FF	FF	FF	FF	FF	FF	FF	NA	FF	FF	FF	FF	FF	FF	FF	NA
chr6_53229874_53229885	BB	BB	BB	DD	DD	BB	DD	BB	DD	BB	BB	BB	BB	DD	BB	DD	DD	BB	BB	DD	DD	BB	BB	BB	BB	BB	BB	BB	BB	BB	BB	DD	DD	DD	BB	BB	BB	BB	DD	DD	BB	DD	DD	BB	BB	BB	BB	BB	BB
chr6_53238383_53238394	BB	BB	BB	DD	DD	BB	DD	BB	DD	BB	BB	BB	BB	DD	BB	DD	DD	BB	BB	DD	DD	BB	BB	BB	BB	BB	BB	BB	BB	BB	BB	DD	DD	DD	BB	BB	BB	BB	DD	DD	BB	DD	DD	BB	BB	BB	BB	BB	BB
chr6_53287926_53287937	BB	BB	BB	DD	DD	BB	NN	BB	DD	BB	BB	BB	BB	DD	BB	DD	DD	BB	BB	DD	NA	BB	BB	BB	BB	BB	BB	BB	BB	NA	BB	DD	DD	DD	BB	BB	BB	BB	DD	DD	BB	DD	DD	BB	BB	BB	BB	BB	BB
chr6_53309293_53309313	BB	BB	BB	DD	DD	BB	DD	BB	DD	BB	BB	BB	BB	DD	BB	DD	DD	BB	BB	DD	DD	BB	BB	BB	BB	BB	BB	BB	BB	BB	BB	DD	DD	DD	BB	BB	BB	BB	DD	DD	BB	DD	DD	BB	BB	BB	BB	BB	BB
chr6_53352292_53352307	BB	BB	BB	dn	dn	BB	DD	BB	DD	BB	BB	BB	BB	DD	BB	DD	DD	BB	BB	DD	DD	BB	BB	BB	BB	BB	BB	BB	BB	BB	BB	DD	DD	DD	BB	BB	BB	BB	DD	DD	BB	DD	DD	BB	BB	BB	BB	BB	BB
chr6_53383375_53383390	BB	BB	BB	DD	DD	BB	DD	BB	DD	BB	BB	BB	BB	DD	BB	DD	DD	BB	BB	DD	DD	BB	BB	BB	BB	BB	BB	BB	BB	BB	BB	DD	DD	DD	BB	BB	BB	BB	DD	DD	BB	DD	DD	BB	BB	BB	BB	BB	BB
chr6_53412681_53412692	FF	FF	FF	df	DD	FF	df	FF	df	FF	FF	FF	FF	df	FF	df	df	FF	FF	df	df	FF	FF	FF	FF	FF	FF	FF	FF	FF	FF	df	df	df	FF	FF	FF	FF	df	df	FF	DD	df	FF	FF	FF	FF	FF	FF
chr6_53412693_53412710	BB	BB	BB	DD	DD	BB	DD	BB	DD	BB	BB	BB	BB	DD	BB	DD	DD	BB	BB	DD	DD	BB	BB	BB	BB	BB	BB	BB	BB	BB	BB	DD	DD	DD	BB	BB	BB	BB	DD	DD	BB	DD	DD	BB	BB	BB	BB	BB	BB
chr6_53417256_53417297	BB	BB	BB	DD	DD	BB	DD	BB	DD	BB	BB	BB	BB	DD	BB	DD	DD	BB	BB	DD	DD	BB	BB	bn	BB	BB	BB	bd	BB	BB	BB	DD	DD	DD	BB	bn	BB	BB	DD	DD	BB	DD	DD	BB	bn	BB	bn	BB	BB
chr6_53424988_53424999	BB	BB	BB	DD	DD	BB	DD	BB	DD	BB	BB	BB	BB	DD	BB	DD	DD	BB	BB	DD	DD	BB	BB	BB	BB	BB	BB	BB	BB	BB	BB	DD	DD	DD	BB	BB	BB	BB	DD	DD	BB	DD	DD	BB	BB	BB	BB	BB	BB
chr6_53428369_53428395	BB	BB	BB	DD	bd	BB	bd	BB	dn	BB	BB	BB	BB	DD	BB	dn	bd	BB	BB	bd	DD	BB	BB	BB	BB	BB	BB	BB	BB	BB	BB	DD	DD	DD	BB	BB	BB	BB	DD	DD	BB	bd	DD	BB	BB	BB	BB	BB	BB
chr6_53535085_53535140	bb	bb	bb	bd	DD	bb	DD	bb	bd	bb	bb	bb	bb	bd	bn	bd	DD	bb	bb	DD	DD	bb	bn	bb	bb	bn	bb	bb	bn	bb	bb	DD	bd	DD	bb	bb	bn	bb	DD	DD	bb	DD	DD	bb	bb	bb	bb	bb	bb
chr6_53590944_53590961	BB	BB	BB	dd	dd	BB	dd	BB	dd	BB	BB	BB	BB	dd	BB	dd	dd	BB	BB	dd	dd	BB	BB	BB	BB	BB	BB	BB	BB	BB	BB	DD	dd	DD	BB	BB	BB	BB	dd	dd	BB	dd	dd	BB	BB	BB	BB	BB	BB
chr6_53607088_53607111	BB	BB	BB	DD	DD	BB	DD	BB	DD	BB	BB	BB	BB	DD	BB	DD	DD	BB	BB	DD	DD	BB	BB	BB	BB	BB	BB	BB	BB	BB	BB	DD	DD	DD	BB	BB	BB	BB	DD	DD	BB	DD	DD	BB	BB	BB	BB	BB	BB
chr6_53613196_53613219	BB	BB	BB	DD	DD	BB	DD	BB	DD	BB	BB	BB	BB	DD	BB	DD	DD	BB	BB	DD	DD	BB	BB	BB	BB	BB	BB	BB	BB	BB	BB	DD	DD	DD	BB	BB	BB	BB	DD	DD	BB	DD	DD	BB	BB	BB	BB	BB	BB
chr6_53664770_53664814	BB	BB	NN	DD	NA	BB	DD	BB	DD	BB	BB	BB	BB	NA	BB	DD	DD	BB	BB	DD	DD	BB	NA	BB	NA	BB	NA	BB	BB	BB	NA	DD	DD	DD	BB	BB	BB	BB	DD	DD	BB	DD	NA	BB	BB	BB	BB	BB	BB
chr6_53668704_53668743	BB	BB	BB	DD	DD	BB	DD	BB	DD	BB	BB	BB	BB	DD	BB	DD	DD	BB	BB	DD	DD	BB	BB	BB	BB	BB	BB	BB	BB	BB	BB	DD	DD	DD	BB	BB	BB	BB	DD	DD	BB	DD	DD	BB	BB	BB	BB	BB	BB
chr6_53669636_53669663	BB	BB	bd	DD	DD	BB	DD	BB	DD	BB	BB	BB	BB	DD	BB	DD	DD	BB	BB	DD	DD	BB	BB	BB	BB	BB	BB	BB	BB	BB	BB	DD	DD	DD	BB	BB	BB	BB	DD	DD	BB	DD	DD	BB	BB	BB	BB	BB	BB
chr6_53686360_53686399	BB	BB	BB	DD	DD	BB	DD	BB	DD	BB	BB	BB	BB	DD	BB	DD	DD	BB	BB	DD	DD	BB	BB	BB	BB	BB	BB	BB	BB	BB	BB	DD	DD	DD	BB	BB	BB	BB	DD	DD	BB	DD	DD	BB	BB	BB	BB	BB	BB
chr6_53691440_53691463	BB	BB	BB	DD	DD	BB	DD	BB	DD	BB	BB	BB	BB	DD	BB	DD	DD	BB	BB	DD	DD	BB	BB	BB	BB	BB	BB	BB	BB	BB	BB	DD	DD	DD	BB	BB	BB	BB	DD	DD	BB	DD	DD	BB	BB	BB	BB	BB	BB
chr6_53759073_53759108	FF	FF	FF	FF	FF	NA	FF	FF	FF	NN	FF	FF	FF	FF	NA	FF	FF	NA	FF	FF	FF	FF	FF	FF	FF	FF	FF	FF	FF	NA	NA	FF	FF	FF	FF	FF	FF	FF	FF	FF	NA	FF	NA	FF	FF	NA	FF	FF	FF
chr6_53785830_53785861	FF	FF	FF	FF	FF	FF	FF	FF	FF	FF	FF	FF	FF	FF	FF	FF	FF	FF	FF	FF	FF	FF	FF	FF	FF	NA	FF	FF	FF	FF	FF	FF	FF	FF	FF	FF	FF	FF	FF	FF	FF	FF	FF	FF	FF	FF	FF	FF	FF
chr6_53802910_53802931	BB	BB	BB	DD	DD	BB	DD	BB	DD	BB	BB	BB	BB	DD	BB	DD	DD	BB	BB	DD	DD	BB	BB	BB	BB	BB	BB	BB	BB	BB	BB	DD	DD	DD	BB	BB	BB	BB	dn	DD	BB	DD	DD	BB	BB	BB	BB	BB	BB
chr6_53839827_53839886	BB	BB	BB	DD	DD	BB	DD	BB	DD	BB	BB	BB	BB	DD	BB	DD	DD	BB	BB	DD	DD	BB	BB	BB	BB	BB	BB	BB	BB	BB	BB	DD	DD	DD	BB	BB	BB	BB	DD	DD	BB	DD	DD	BB	BB	BB	BB	BB	BB
chr6_53928205_53928244	BB	NA	NN	DD	DD	BB	DD	NN	DD	BB	bn	BB	BB	DD	NA	DD	DD	BB	BB	DD	DD	BB	BB	BB	BB	BB	BB	BB	BB	BB	BB	DD	DD	DD	BB	BB	BB	BB	DD	DD	BB	DD	DD	BB	NA	bn	BB	BB	BB
chr6_53946914_53946925	BB	BB	BB	dd	dd	BB	dd	BB	DD	BB	BB	BB	BB	dd	BB	dd	dd	BB	BB	dn	dd	BB	BB	BB	BB	BB	BB	BB	BB	BB	BB	dd	DD	DD	BB	BB	BB	BB	dd	dd	BB	dd	dd	BB	BB	BB	BB	BB	BB
chr6_53961774_53961808	BB	BB	BB	DD	DD	BB	DD	BB	DD	BB	BB	BB	BB	DD	BB	DD	DD	BB	BB	DD	DD	BB	BB	BB	BB	BB	BB	BB	BB	BB	BB	DD	DD	DD	BB	BB	BB	BB	DD	DD	BB	DD	DD	BB	BB	BB	BB	BB	BB
chr6_53962437_53962460	BB	BB	BB	DD	DD	BB	DD	BB	DD	BB	BB	BB	BB	DD	BB	DD	DD	BB	BB	DD	DD	BB	BB	BB	BB	BB	BB	BB	BB	BB	BB	DD	DD	DD	BB	BB	BB	BB	DD	DD	BB	DD	DD	BB	BB	BB	BB	BB	BB
chr6_53963285_53963308	BB	BB	BB	DD	DD	BB	DD	BB	DD	BB	BB	BB	BB	DD	BB	DD	DD	BB	BB	DD	DD	BB	BB	BB	BB	BB	BB	BB	BB	BB	BB	DD	DD	DD	BB	BB	BB	BB	DD	DD	BB	DD	DD	BB	BB	BB	BB	BB	BB
chr6_53975147_53975186	BB	BB	BB	DD	DD	BB	DD	BB	DD	BB	BB	BB	BB	DD	BB	DD	DD	BB	BB	DD	DD	BB	BB	BB	BB	BB	BB	BB	BB	BB	BB	DD	DD	DD	BB	BB	BB	BB	dn	DD	BB	DD	DD	BB	BB	BB	BB	BB	BB
chr6_53975492_53975521	BB	BB	BB	DD	DD	BB	DD	BB	DD	BB	BB	BB	BB	DD	BB	DD	DD	BB	BB	DD	DD	BB	BB	BB	BB	BB	BB	BB	BB	BB	BB	DD	DD	DD	BB	BB	BB	BB	DD	DD	BB	DD	DD	BB	BB	BB	BB	BB	BB
chr6_53998324_53998341	BB	BB	BB	DD	DD	BB	DD	BB	DD	BB	BB	BB	BB	DD	BB	DD	DD	BB	BB	DD	DD	BB	BB	BB	BB	BB	BB	BB	BB	BB	BB	DD	DD	DD	BB	BB	BB	BB	DD	DD	BB	DD	DD	BB	BB	BB	BB	BB	BB
chr6_54005316_54005347	BB	BB	BB	DD	NN	BB	DD	BB	NA	BB	BB	BB	BB	DD	BB	DD	NA	BB	BB	DD	NA	BB	BB	BB	bn	NA	BB	BB	BB	BB	BB	DD	DD	DD	BB	BB	BB	BB	DD	DD	NA	DD	DD	BB	BB	BB	BB	BB	BB
chr6_54022481_54022494	BB	BB	BB	DD	DD	BB	DD	BB	DD	BB	BB	BB	BB	DD	bd	bd	dn	BB	BB	DD	DD	BB	BB	BB	BB	BB	BB	bn	BB	BB	BB	DD	DD	DD	BB	bn	BB	BB	DD	DD	BB	DD	DD	BB	BB	BB	BB	BB	BB
chr6_54026431_54026458	BB	BB	BB	DD	DD	BB	DD	BB	DD	BB	BB	BB	BB	DD	BB	DD	DD	BB	BB	DD	DD	BB	BB	BB	BB	BB	BB	BB	BB	BB	BB	DD	DD	DD	BB	BB	BB	BB	DD	DD	BB	DD	DD	BB	BB	BB	BB	BB	BB
chr6_54036112_54036131	BB	BB	BB	dd	DD	BB	dd	BB	dd	BB	BB	BB	BB	DD	BB	DD	dd	BB	BB	dd	DD	BB	BB	BB	BB	BB	BB	BB	BB	BB	BB	dd	dd	dd	BB	BB	BB	BB	dd	dd	BB	dn	dn	BB	BB	BB	BB	BB	BB
chr6_54060708_54060731	BB	BB	BB	DD	DD	BB	DD	BB	DD	BB	BB	BB	BB	DD	BB	DD	DD	BB	BB	DD	DD	BB	BB	BB	BB	BB	BB	BB	BB	BB	BB	DD	DD	DD	BB	BB	BB	BB	DD	DD	BB	DD	DD	BB	BB	BB	BB	BB	BB
chr6_54114407_54114430	BB	BB	BB	DD	DD	BB	DD	BB	DD	BB	BB	BB	BB	DD	BB	DD	DD	BB	BB	DD	DD	BB	BB	BB	BB	BB	BB	BB	BB	BB	BB	DD	DD	DD	BB	BB	BB	BB	DD	DD	BB	DD	DD	BB	BB	BB	BB	BB	BB
chr6_54115224_54115247	BB	BB	BB	DD	DD	BB	DD	BB	DD	BB	BB	BB	BB	DD	BB	DD	DD	BB	BB	DD	DD	BB	BB	BB	BB	BB	BB	BB	BB	BB	BB	DD	DD	DD	BB	BB	BB	BB	DD	DD	BB	DD	DD	BB	BB	BB	BB	BB	BB
chr6_54163586_54163633	BB	BB	BB	DD	DD	BB	DD	BB	DD	BB	BB	BB	BB	DD	BB	DD	DD	BB	BB	DD	DD	BB	BB	BB	BB	BB	BB	BB	BB	bn	BB	DD	DD	DD	BB	BB	BB	BB	DD	DD	BB	DD	DD	BB	BB	BB	BB	BB	BB
chr6_54187028_54187067	BB	BB	BB	DD	DD	BB	DD	BB	DD	BB	BB	BB	BB	DD	BB	DD	DD	BB	BB	DD	DD	BB	BB	BB	BB	BB	BB	BB	BB	BB	BB	DD	DD	DD	BB	BB	BB	BB	DD	DD	BB	DD	DD	BB	BB	BB	BB	BB	BB
chr6_54210335_54210348	BB	BB	BB	dd	dd	BB	DD	BB	dd	BB	BB	BB	BB	dd	BB	dd	dd	bd	BB	dd	dd	BB	BB	BB	BB	BB	BB	BB	BB	BB	BB	dd	dd	dd	BB	BB	BB	BB	dd	dd	BB	dd	dd	BB	BB	BB	BB	BB	BB
chr6_54239265_54239318	BB	BB	BB	dd	dd	BB	dd	BB	dd	BB	BB	BB	BB	dd	BB	dn	dd	BB	BB	dd	DD	BB	BB	BB	BB	BB	BB	BB	BB	BB	BB	dd	dd	dd	BB	BB	BB	BB	dd	dd	BB	dd	dd	BB	BB	BB	BB	BB	BB
chr6_54251266_54251289	BB	BB	BB	DD	DD	BB	DD	BB	DD	BB	BB	BB	BB	DD	BB	DD	DD	BB	BB	DD	DD	BB	BB	BB	BB	BB	BB	BB	BB	BB	BB	DD	DD	DD	BB	BB	BB	BB	DD	DD	BB	DD	DD	BB	BB	BB	BB	BB	BB
chr6_54321680_54321691	BB	BB	BB	DD	DD	BB	DD	BB	DD	BB	BB	BB	BB	DD	BB	DD	DD	BB	BB	DD	DD	BB	BB	BB	BB	BB	BB	BB	BB	BB	BB	DD	DD	DD	BB	BB	BB	BB	DD	DD	BB	DD	DD	BB	BB	BB	BB	BB	BB
chr6_54322418_54322433	BB	BB	BB	DD	DD	BB	DD	BB	DD	BB	BB	BB	BB	DD	BB	DD	DD	BB	BB	DD	DD	BB	BB	BB	BB	BB	BB	BB	BB	BB	BB	DD	DD	DD	BB	BB	BB	BB	DD	DD	BB	DD	DD	BB	BB	BB	BB	BB	BB
chr6_54323370_54323399	BB	BB	BB	DD	DD	BB	DD	BB	DD	BB	BB	BB	BB	DD	BB	DD	DD	BB	BB	DD	DD	BB	BB	BB	BB	BB	BB	BB	BB	BB	BB	DD	DD	DD	BB	BB	BB	BB	DD	DD	BB	DD	DD	BB	BB	BB	BB	BB	BB
chr6_54328426_54328437	FF	FF	FF	df	df	FF	df	FF	df	FF	FF	FF	FF	DD	FF	DD	DD	FF	FF	df	df	FF	FF	FF	FF	FF	FF	FF	FF	FF	FF	df	df	DD	FF	FF	FF	FF	df	df	FF	df	df	FF	FF	FF	FF	FF	FF
chr6_54328442_54328453	BB	BB	BB	DD	DD	BB	DD	BB	DD	BB	BB	BB	BB	DD	BB	DD	DD	BB	BB	DD	DD	BB	BB	BB	BB	BB	BB	BB	BB	BB	BB	DD	DD	DD	BB	BB	BB	BB	DD	DD	BB	DD	DD	BB	BB	BB	BB	BB	BB
chr6_54334821_54334847	BB	BB	BB	DD	DD	BB	DD	BB	DD	BB	BB	BB	BB	DD	BB	DD	bd	BB	BB	DD	bd	BB	BB	BB	BB	bd	BB	BB	BB	BB	BB	DD	bd	bd	BB	BB	BB	BB	DD	DD	BB	DD	DD	BB	BB	BB	BB	BB	BB
chr6_54366256_54366280	BB	BB	BB	DD	DD	BB	DD	BB	DD	BB	BB	BB	BB	DD	BB	DD	DD	BB	BB	DD	DD	BB	BB	BB	BB	BB	BB	BB	BB	BB	BB	DD	DD	DD	BB	BB	BB	BB	DD	DD	BB	DD	DD	BB	BB	BB	BB	BB	BB
chr6_54367660_54367691	BB	BB	BB	DD	DD	BB	DD	BB	DD	BB	BB	BB	BB	DD	BB	DD	DD	BB	BB	DD	DD	BB	BB	BB	BB	BB	BB	BB	BB	BB	BB	bd	dn	DD	BB	BB	BB	BB	DD	DD	BB	bd	DD	BB	BB	BB	BB	BB	BB
chr6_54369611_54369634	BB	BB	BB	DD	DD	BB	DD	BB	DD	BB	BB	BB	BB	DD	BB	DD	DD	BB	BB	DD	DD	BB	BB	BB	BB	BB	BB	BB	BB	BB	BB	DD	DD	DD	BB	BB	BB	BB	DD	DD	BB	DD	DD	BB	BB	BB	BB	BB	BB
chr6_54389698_54389721	BB	BB	BB	DD	DD	BB	DD	BB	DD	BB	BB	BB	BB	DD	BB	DD	DD	BB	BB	DD	DD	BB	BB	BB	BB	BB	BB	BB	BB	BB	BB	DD	DD	DD	BB	BB	BB	BB	DD	DD	BB	DD	DD	BB	BB	BB	BB	BB	BB
chr6_54389875_54389892	BB	BB	BB	dn	DD	BB	DD	BB	DD	BB	BB	BB	BB	DD	BB	DD	DD	BB	BB	DD	DD	BB	BB	BB	BB	BB	BB	BB	BB	BB	BB	dn	DD	DD	BB	bn	bn	BB	DD	DD	BB	DD	DD	BB	BB	BB	BB	BB	BB
chr6_54392122_54392149	BB	BB	BB	DD	DD	BB	DD	BB	DD	BB	BB	BB	BB	DD	BB	DD	DD	BB	BB	DD	DD	BB	BB	BB	BB	BB	BB	BB	BB	BB	BB	DD	DD	DD	BB	BB	BB	BB	DD	DD	BB	DD	DD	BB	BB	BB	BB	BB	BB
chr6_54402265_54402320	BB	BB	BB	DD	DD	BB	DD	BB	DD	BB	BB	BB	BB	DD	BB	DD	DD	BB	BB	DD	DD	BB	BB	BB	BB	BB	BB	BB	BB	BB	BB	DD	DD	DD	BB	BB	BB	BB	DD	DD	BB	DD	DD	BB	BB	BB	BB	BB	BB
chr6_54408382_54408393	BB	BB	BB	DD	DD	BB	DD	BB	DD	BB	BB	BB	BB	DD	BB	DD	DD	BB	BB	DD	DD	BB	BB	BB	BB	BB	BB	BB	BB	BB	BB	DD	DD	DD	BB	BB	BB	BB	DD	DD	BB	DD	DD	BB	BB	BB	BB	BB	BB
chr6_54411234_54411269	BB	BB	BB	DD	DD	bn	DD	BB	DD	BB	BB	BB	BB	DD	BB	DD	DD	BB	BB	DD	DD	BB	BB	BB	BB	BB	BB	BB	BB	BB	BB	DD	DD	DD	BB	BB	BB	BB	DD	DD	BB	DD	DD	BB	BB	BB	BB	BB	BB
chr6_54413665_54413712	UU	UU	UU	DD	DD	NA	DD	DD	DD	DD	DD	DD	UU	DD	DD	DD	DD	UU	UU	DD	DD	UU	UU	UU	UU	NA	NA	UU	DD	UU	UU	DD	DD	DD	UU	NA	UU	UU	DD	DD	NA	DD	DD	NA	NA	UU	UU	UU	UU
chr6_54417402_54417437	NA	NA	BB	DD	DD	bd	DD	NA	DD	bd	bd	bn	bn	DD	bn	dn	DD	bn	NA	dn	dn	bd	bd	NA	bd	NA	BB	bd	bn	bd	NA	DD	DD	NA	NA	NA	NA	bd	dn	DD	NA	DD	DD	bd	bd	bd	bd	bd	BB
chr6_54441333_54441350	BB	BB	BB	DD	DD	BB	DD	BB	DD	BB	BB	BB	BB	DD	BB	DD	DD	BB	BB	DD	DD	BB	BB	BB	BB	BB	BB	BB	BB	BB	BB	DD	DD	DD	BB	BB	BB	BB	DD	DD	BB	DD	DD	BB	BB	BB	BB	BB	BB
chr6_54464766_54464813	BB	BB	BB	DD	DD	BB	DD	NN	DD	BB	BB	BB	NA	DD	BB	DD	DD	DD	DD	DD	NA	BB	BB	BB	BB	NA	BB	BB	BB	NA	BB	NA	DD	DD	BB	BB	BB	NA	DD	DD	NA	DD	DD	BB	BB	NA	BB	BB	BB
chr6_54466058_54466109	NA	BB	BB	DD	NA	NN	DD	BB	DD	BB	BB	NA	BB	NA	BB	DD	DD	BB	BB	DD	DD	BB	BB	BB	BB	NA	BB	BB	BB	NA	BB	DD	dn	DD	NA	NA	BB	BB	DD	NA	BB	DD	DD	BB	BB	NA	NA	BB	BB
chr6_54477485_54477532	BB	BB	NA	DD	NN	BB	DD	BB	DD	BB	BB	BB	BB	DD	NA	DD	DD	NA	NA	dn	DD	BB	BB	NN	NN	bn	BB	BB	NA	BB	BB	DD	NA	DD	BB	NA	BB	NA	DD	DD	NA	DD	DD	BB	BB	NA	BB	BB	BB
chr6_54539813_54539842	BB	BB	BB	DD	DD	BB	DD	BB	DD	BB	BB	BB	BB	DD	BB	DD	DD	BB	BB	DD	DD	BB	BB	BB	BB	BB	BB	bn	BB	BB	BB	DD	DD	DD	BB	BB	BB	BB	DD	DD	BB	DD	DD	BB	BB	BB	bn	BB	BB
chr6_54559195_54559238	BB	BB	BB	DD	DD	BB	DD	BB	DD	BB	BB	BB	BB	DD	BB	DD	DD	BB	BB	DD	DD	BB	BB	BB	BB	BB	BB	BB	BB	BB	BB	DD	DD	DD	BB	BB	BB	BB	DD	DD	BB	DD	DD	BB	BB	BB	BB	BB	BB
chr6_54584443_54584487	NN	BB	BB	DD	DD	BB	DD	BB	DD	BB	BB	BB	BB	DD	BB	DD	DD	BB	BB	DD	DD	BB	BB	BB	BB	NA	BB	BB	BB	BB	BB	DD	DD	DD	BB	NA	NA	BB	DD	DD	NA	DD	DD	BB	BB	BB	BB	BB	BB
chr6_54649960_54649995	BB	BB	BB	DD	DD	BB	bd	BB	DD	BB	BB	BB	BB	DD	BB	DD	DD	BB	BB	DD	bd	BB	BB	BB	BB	BB	BB	BB	bn	BB	BB	DD	DD	bd	BB	BB	BB	BB	DD	bd	BB	DD	DD	BB	BB	BB	BB	BB	BB
chr6_54683703_54683714	BB	BB	BB	DD	DD	BB	DD	BB	DD	BB	BB	BB	BB	DD	BB	DD	DD	BB	BB	DD	DD	BB	BB	BB	BB	BB	BB	BB	BB	BB	BB	DD	DD	DD	BB	BB	BB	BB	DD	DD	BB	DD	DD	BB	BB	BB	BB	BB	BB
chr6_54685782_54685796	BB	BB	BB	DD	DD	BB	DD	BB	DD	BB	BB	BB	BB	DD	BB	DD	DD	BB	BB	DD	DD	BB	BB	BB	BB	BB	BB	BB	BB	BB	BB	DD	DD	DD	BB	BB	BB	BB	DD	DD	BB	DD	DD	BB	BB	BB	BB	BB	BB
chr6_54710787_54710816	BB	BB	BB	DD	DD	BB	DD	BB	DD	BB	BB	BB	BB	DD	BB	DD	DD	BB	BB	DD	DD	BB	BB	BB	BB	BB	BB	BB	BB	BB	BB	DD	DD	DD	BB	BB	BB	BB	DD	DD	BB	DD	DD	BB	BB	BB	BB	BB	BB
chr6_54722238_54722282	NN	NN	NN	FF	FF	NN	FF	NN	FF	NN	NN	NN	NN	FF	NN	FF	FF	NN	NN	FF	NA	NN	NN	NN	NN	NN	FF	FF	NA	FF	FF	FF	FF	FF	FF	FF	FF	FF	FF	FF	FF	FF	FF	NA	FF	FF	FF	FF	NA
chr6_54749757_54749784	BB	BB	BB	DD	DD	BB	DD	BB	DD	BB	BB	BB	BB	DD	BB	DD	DD	BB	BB	DD	DD	BB	BB	bd	BB	BB	BB	BB	BB	BB	BB	DD	DD	DD	BB	BB	BB	BB	DD	DD	BB	DD	DD	BB	BB	BB	BB	BB	BB
chr6_54765766_54765779	BB	BB	BB	DD	dn	BB	DD	BB	DD	BB	BB	BB	BB	DD	BB	DD	DD	BB	BB	DD	DD	BB	BB	BB	BB	BB	BB	BB	BB	BB	BB	DD	DD	DD	BB	BB	BB	BB	DD	DD	BB	DD	DD	BB	BB	BB	BB	BB	BB
chr6_54768510_54768523	BB	BB	BB	DD	DD	BB	DD	BB	DD	BB	BB	BB	BB	DD	BB	DD	DD	BB	BB	DD	DD	BB	BB	BB	BB	BB	BB	BB	BB	BB	BB	DD	DD	DD	BB	BB	BB	BB	DD	DD	BB	DD	DD	BB	BB	BB	BB	BB	BB
chr6_54768936_54768955	BB	BB	BB	DD	DD	BB	DD	BB	DD	BB	BB	BB	BB	DD	BB	DD	DD	BB	BB	DD	DD	BB	BB	BB	BB	BB	BB	BB	BB	BB	BB	DD	DD	DD	BB	BB	BB	BB	DD	DD	BB	DD	DD	BB	BB	BB	BB	BB	BB
chr6_54772875_54772890	BB	BB	BB	DD	DD	BB	DD	BB	DD	BB	BB	BB	BB	DD	BB	DD	DD	BB	BB	DD	DD	BB	BB	BB	BB	BB	BB	BB	BB	BB	BB	DD	DD	DD	BB	BB	BB	BB	DD	DD	BB	DD	DD	BB	BB	BB	BB	BB	BB
chr6_54777218_54777257	BB	BB	BB	DD	DD	BB	DD	BB	DD	BB	BB	BB	BB	DD	BB	DD	DD	BB	BB	DD	DD	BB	BB	BB	BB	BB	BB	BB	BB	BB	BB	DD	DD	dn	BB	BB	BB	BB	DD	DD	BB	DD	DD	BB	BB	BB	BB	BB	BB
chr6_54781185_54781204	BB	BB	BB	DD	DD	BB	DD	BB	DD	BB	BB	BB	BB	DD	BB	DD	DD	BB	BB	DD	DD	BB	BB	BB	BB	BB	BB	BB	BB	BB	BB	DD	DD	DD	BB	BB	BB	BB	DD	DD	BB	DD	DD	BB	BB	BB	BB	BB	BB
chr6_54794575_54794589	BB	BB	BB	DD	DD	BB	DD	BB	DD	BB	BB	BB	BB	DD	BB	DD	DD	BB	BB	DD	DD	BB	BB	BB	BB	BB	BB	BB	BB	BB	BB	DD	DD	DD	BB	BB	BB	BB	DD	DD	BB	DD	DD	BB	BB	BB	BB	BB	BB
chr6_54912208_54912247	BB	BB	BB	DD	DD	BB	DD	BB	DD	BB	BB	BB	BB	DD	BB	DD	DD	BB	BB	DD	DD	BB	BB	BB	BB	BB	BB	BB	BB	BB	BB	DD	DD	DD	BB	BB	BB	BB	DD	DD	BB	DD	DD	BB	BB	BB	BB	BB	BB
chr6_54956970_54957004	BB	BB	BB	DD	DD	BB	DD	BB	DD	BB	BB	BB	BB	DD	BB	DD	DD	BB	BB	DD	DD	BB	BB	BB	BB	BB	BB	BB	BB	BB	BB	DD	DD	DD	BB	BB	BB	BB	DD	DD	BB	dn	DD	BB	BB	BB	BB	BB	BB
chr6_54961234_54961269	BB	BB	BB	DD	DD	BB	DD	BB	NA	BB	BB	BB	BB	DD	BB	DD	DD	BB	BB	DD	DD	BB	BB	BB	BB	DD	BB	BB	BB	BB	BB	DD	DD	DD	NN	NA	NA	BB	DD	DD	BB	DD	DD	BB	BB	BB	BB	BB	NA
chr6_54994718_54994741	BB	BB	BB	DD	DD	BB	DD	BB	DD	BB	BB	BB	BB	DD	BB	dn	dn	BB	bn	dn	dn	BB	BB	BB	BB	BB	BB	BB	bn	BB	BB	DD	DD	dn	bn	BB	BB	BB	DD	DD	BB	DD	dn	BB	bn	BB	BB	BB	BB
chr6_54998502_54998531	BB	BB	BB	DD	DD	NN	DD	BB	DD	BB	BB	BB	BB	DD	BB	DD	DD	BB	BB	DD	DD	BB	BB	BB	BB	BB	BB	BB	BB	BB	BB	DD	DD	DD	BB	BB	BB	BB	DD	DD	BB	DD	DD	BB	BB	BB	BB	BB	BB
chr6_54998919_54998930	BB	BB	BB	DD	DD	BB	DD	BB	DD	BB	BB	BB	BB	DD	BB	DD	DD	BB	BB	DD	DD	BB	BB	BB	BB	BB	BB	BB	BB	BB	BB	DD	DD	DD	BB	BB	BB	BB	DD	DD	BB	DD	DD	BB	BB	BB	BB	BB	BB
chr6_55011231_55011242	BB	BB	BB	DD	DD	BB	DD	BB	DD	BB	BB	BB	BB	DD	BB	DD	DD	BB	BB	DD	DD	BB	BB	BB	BB	BB	BB	BB	BB	BB	BB	DD	DD	DD	BB	BB	BB	BB	DD	DD	BB	DD	DD	BB	BB	BB	BB	BB	BB
chr6_55021451_55021498	NA	NN	NA	DD	DD	BB	DD	NA	DD	BB	BB	BB	BB	DD	BB	DD	DD	BB	BB	DD	DD	BB	BB	BB	BB	NA	NA	BB	NA	BB	NA	DD	DD	NA	BB	BB	BB	BB	DD	DD	BB	DD	DD	BB	BB	BB	BB	BB	BB
chr6_55028327_55028358	BB	BB	BB	DD	DD	BB	DD	BB	DD	BB	BB	BB	BB	DD	BB	DD	DD	BB	BB	DD	DD	BB	BB	BB	BB	BB	BB	BB	BB	BB	BB	DD	DD	DD	BB	BB	BB	BB	DD	DD	BB	DD	DD	BB	BB	BB	BB	BB	BB
chr6_55042347_55042374	BB	BB	BB	DD	DD	BB	DD	BB	DD	BB	BB	BB	BB	DD	BB	DD	DD	BB	BB	DD	DD	BB	BB	BB	BB	BB	BB	BB	BB	BB	BB	DD	DD	DD	BB	BB	BB	BB	DD	DD	BB	DD	DD	BB	BB	BB	BB	BB	BB
chr6_55073581_55073594	BB	BB	BB	DD	DD	BB	DD	BB	DD	BB	BB	BB	BB	DD	BB	DD	DD	BB	BB	DD	DD	BB	BB	BB	BB	BB	BB	BB	BB	BB	BB	DD	DD	DD	BB	BB	BB	BB	DD	DD	bn	DD	DD	BB	BB	BB	BB	BB	BB
chr6_55088188_55088212	BB	BB	BB	DD	DD	BB	DD	BB	DD	BB	BB	BB	BB	DD	BB	DD	DD	BB	BB	DD	DD	BB	BB	BB	BB	BB	BB	BB	BB	BB	BB	DD	DD	DD	BB	BB	BB	BB	DD	DD	BB	DD	DD	BB	BB	BB	BB	BB	BB
chr6_55089001_55089045	BB	BB	BB	DD	DD	NA	DD	BB	DD	BB	BB	BB	BB	DD	BB	DD	DD	BB	BB	DD	DD	BB	BB	BB	BB	NA	BB	BB	BB	BB	BB	DD	DD	DD	BB	BB	BB	BB	DD	DD	BB	DD	DD	BB	BB	NN	BB	BB	BB
chr6_55101534_55101568	BB	BB	BB	DD	NA	BB	DD	BB	DD	BB	BB	BB	BB	DD	BB	DD	DD	BB	BB	DD	DD	BB	BB	BB	BB	BB	BB	BB	BB	BB	BB	DD	DD	dn	BB	BB	BB	BB	DD	DD	BB	DD	DD	BB	BB	BB	BB	BB	BB
chr6_55139350_55139377	BB	BB	BB	DD	NA	BB	DD	BB	DD	BB	BB	BB	BB	DD	BB	DD	DD	BB	BB	DD	DD	BB	BB	BB	BB	BB	BB	BB	BB	BB	BB	DD	DD	DD	BB	BB	BB	BB	DD	DD	BB	DD	DD	NA	bn	BB	BB	BB	BB
chr6_55172140_55172151	BB	BB	DD	DD	BB	BB	DD	BB	DD	BB	BB	BB	BB	DD	BB	DD	DD	BB	BB	DD	DD	BB	BB	BB	BB	BB	BB	DD	BB	BB	BB	DD	DD	DD	BB	BB	BB	BB	DD	DD	BB	DD	DD	DD	BB	BB	BB	BB	BB
chr6_55173742_55173757	BB	BB	DD	DD	BB	BB	DD	BB	DD	BB	BB	BB	BB	DD	BB	DD	DD	BB	BB	DD	DD	BB	BB	BB	BB	BB	BB	DD	BB	BB	BB	DD	DD	DD	BB	BB	BB	BB	DD	DD	BB	DD	DD	DD	BB	BB	BB	BB	BB
chr6_55198254_55198271	FF	FF	FF	FF	FF	NN	FF	NN	FF	FF	FF	FF	FF	FF	FF	FF	FF	FF	FF	FF	FF	FF	FF	FF	FF	FF	FF	FF	FF	FF	FF	FF	FF	FF	NA	FF	FF	FF	FF	FF	NA	FF	FF	FF	FF	FF	FF	FF	FF
chr6_55217420_55217447	BB	BB	DD	DD	BB	BB	DD	BB	DD	BB	BB	BB	BB	DD	BB	DD	DD	BB	BB	DD	dn	BB	BB	BB	BB	BB	BB	DD	BB	BB	BB	DD	DD	DD	BB	BB	BB	BB	dn	DD	BB	DD	DD	DD	BB	BB	BB	BB	BB
chr6_55245235_55245248	BB	BB	DD	DD	BB	BB	DD	BB	DD	BB	BB	BB	BB	DD	BB	DD	DD	BB	BB	DD	DD	BB	BB	BB	BB	BB	BB	DD	BB	BB	BB	DD	DD	DD	BB	BB	BB	BB	DD	DD	BB	DD	DD	DD	BB	BB	BB	BB	BB
chr6_55307016_55307045	BB	BB	DD	DD	BB	BB	DD	BB	DD	BB	BB	BB	BB	DD	BB	DD	DD	BB	BB	DD	DD	BB	BB	BB	BB	BB	BB	DD	BB	BB	BB	DD	DD	DD	BB	BB	BB	BB	DD	DD	bn	DD	DD	DD	BB	BB	BB	BB	BB
chr6_55383828_55383845	BB	BB	DD	DD	BB	BB	DD	BB	DD	BB	BB	BB	BB	DD	BB	DD	DD	BB	BB	DD	DD	BB	BB	BB	BB	BB	BB	DD	BB	BB	BB	DD	DD	DD	BB	BB	BB	BB	DD	DD	BB	DD	DD	DD	BB	BB	BB	BB	BB
chr6_55386299_55386342	BB	BB	DD	DD	BB	BB	DD	BB	DD	BB	BB	BB	NA	DD	BB	DD	DD	NA	BB	DD	DD	BB	BB	BB	BB	BB	BB	DD	NN	BB	BB	DD	DD	DD	BB	BB	BB	BB	DD	DD	BB	DD	DD	DD	NN	bn	BB	BB	BB
chr6_55386496_55386507	FF	FF	df	df	FF	FF	DD	FF	df	FF	FF	FF	FF	df	FF	df	df	FF	FF	DD	df	FF	FF	FF	FF	FF	FF	df	FF	FF	FF	df	df	DD	FF	FF	FF	FF	df	df	FF	DD	df	df	FF	FF	FF	FF	FF
chr6_55415263_55415286	BB	BB	DD	DD	BB	BB	DD	BB	DD	BB	BB	BB	BB	DD	BB	bd	bd	BB	BB	DD	DD	BB	BB	BB	BB	BB	BB	DD	BB	BB	BB	bd	bd	DD	BB	BB	BB	BB	DD	DD	BB	DD	DD	DD	BB	BB	BB	BB	BB
chr6_55417317_55417344	BB	BB	DD	DD	BB	BB	DD	BB	DD	BB	BB	BB	BB	DD	BB	DD	DD	BB	BB	DD	DD	BB	BB	BB	BB	BB	BB	DD	BB	BB	BB	DD	DD	DD	BB	BB	BB	BB	DD	DD	BB	DD	DD	DD	BB	BB	BB	BB	BB
chr6_55435023_55435040	BB	BB	DD	DD	BB	BB	DD	BB	DD	BB	BB	BB	BB	DD	BB	DD	DD	BB	BB	DD	DD	BB	BB	BB	BB	BB	BB	DD	BB	BB	BB	DD	DD	DD	BB	BB	BB	BB	DD	DD	BB	DD	DD	DD	BB	BB	BB	BB	BB
chr6_55453966_55453985	BB	BB	DD	DD	BB	BB	DD	BB	DD	BB	BB	BB	BB	DD	BB	DD	DD	BB	BB	DD	DD	BB	BB	BB	BB	BB	BB	DD	BB	BB	BB	DD	DD	DD	BB	BB	BB	BB	DD	DD	BB	DD	DD	DD	BB	BB	BB	BB	BB
chr6_55535905_55535930	BB	BB	DD	DD	BB	BB	DD	BB	DD	BB	BB	BB	BB	DD	BB	DD	DD	BB	BB	DD	DD	BB	BB	BB	bn	BB	BB	DD	BB	BB	BB	DD	DD	DD	BB	BB	BB	BB	DD	DD	BB	DD	DD	DD	BB	BB	BB	bn	BB
chr6_55553380_55553419	BB	BB	BB	DD	BB	BB	BB	BB	DD	BB	BB	bn	BB	BB	BB	DD	DD	BB	BB	DD	DD	BB	BB	BB	BB	BB	BB	DD	BB	BB	BB	DD	DD	DD	BB	BB	BB	BB	DD	DD	BB	DD	DD	DD	BB	BB	BB	BB	BB
chr6_55554369_55554393	BB	BB	DD	DD	BB	BB	DD	BB	DD	BB	BB	BB	BB	DD	BB	DD	DD	BB	BB	DD	DD	BB	BB	BB	BB	BB	BB	DD	BB	BB	BB	DD	DD	DD	BB	BB	BB	BB	DD	DD	BB	DD	DD	DD	BB	BB	BB	BB	BB
chr6_55554405_55554422	BB	BB	DD	DD	BB	BB	DD	BB	DD	BB	BB	BB	BB	DD	BB	DD	DD	BB	BB	DD	DD	BB	BB	BB	BB	BB	BB	DD	BB	BB	BB	DD	DD	DD	BB	BB	BB	BB	DD	DD	BB	DD	DD	DD	BB	BB	BB	BB	BB
chr6_55591346_55591377	BB	BB	dd	dd	BB	BB	dd	BB	dd	BB	BB	BB	BB	dd	BB	dd	dd	BB	BB	dd	bd	BB	BB	BB	BB	BB	BB	dd	BB	bn	BB	DD	dd	dd	BB	BB	BB	BB	dd	dd	BB	dd	dd	dd	BB	BB	BB	BB	BB
chr6_55599680_55599700	BB	BB	DD	DD	BB	BB	DD	BB	DD	BB	BB	BB	BB	DD	BB	DD	DD	BB	BB	DD	DD	BB	BB	BB	BB	BB	BB	DD	BB	BB	BB	DD	DD	DD	BB	BB	BB	BB	DD	DD	BB	DD	DD	DD	BB	BB	BB	BB	BB
chr6_55608335_55608374	FF	FF	FF	FF	FF	FF	FF	FF	FF	FF	FF	FF	FF	FF	FF	FF	FF	FF	FF	FF	FF	FF	FF	FF	FF	NA	FF	NA	FF	NN	FF	FF	FF	FF	FF	NA	FF	FF	FF	FF	FF	FF	FF	FF	FF	FF	FF	FF	FF
chr6_55611503_55611516	BB	BB	DD	DD	BB	BB	DD	BB	DD	BB	BB	BB	BB	DD	BB	DD	DD	BB	BB	DD	DD	BB	BB	BB	BB	BB	BB	DD	BB	BB	BB	DD	DD	DD	BB	BB	BB	BB	DD	DD	BB	DD	DD	DD	BB	BB	BB	BB	BB
chr6_55615848_55615883	BB	BB	DD	DD	BB	BB	DD	BB	DD	BB	BB	BB	BB	DD	BB	DD	DD	BB	BB	DD	DD	BB	BB	BB	BB	BB	BB	DD	BB	BB	BB	DD	DD	DD	BB	BB	BB	BB	DD	DD	BB	DD	DD	DD	BB	BB	BB	BB	BB
chr6_55620824_55620863	BB	BB	DD	DD	NA	BB	DD	NA	DD	NA	BB	BB	BB	DD	BB	DD	DD	BB	BB	DD	DD	NA	NA	BB	BB	BB	BB	DD	NA	BB	BB	DD	DD	DD	BB	BB	BB	NN	DD	DD	BB	DD	DD	DD	BB	BB	BB	BB	BB
chr6_55622881_55622904	BB	BB	DD	DD	BB	BB	DD	BB	DD	BB	BB	BB	BB	DD	BB	DD	DD	BB	BB	DD	DD	BB	BB	BB	BB	BB	BB	DD	BB	BB	BB	DD	dn	DD	BB	BB	BB	BB	DD	DD	BB	DD	DD	DD	BB	BB	BB	BB	BB
chr6_55628002_55628013	BB	BB	DD	DD	BB	BB	DD	BB	DD	BB	BB	BB	BB	DD	BB	DD	DD	BB	BB	DD	DD	BB	BB	BB	BB	BB	BB	DD	BB	BB	BB	DD	DD	DD	BB	BB	BB	BB	DD	DD	BB	DD	DD	DD	BB	BB	BB	BB	BB
chr6_55660268_55660291	BB	BB	DD	DD	BB	BB	DD	BB	DD	BB	BB	BB	BB	DD	BB	DD	DD	BB	BB	DD	DD	BB	BB	BB	BB	BB	BB	DD	BB	BB	BB	DD	DD	DD	BB	BB	BB	BB	DD	DD	BB	DD	DD	DD	BB	BB	BB	BB	BB
chr6_55696847_55696894	DD	DD	DD	DD	BB	DD	DD	DD	DD	DD	DD	DD	DD	DD	DD	DD	DD	DD	DD	DD	DD	DD	DD	DD	DD	BB	BB	DD	BB	BB	BB	DD	DD	DD	BB	BB	BB	BB	DD	DD	BB	DD	DD	DD	BB	BB	BB	BB	BB
chr6_55918143_55918182	FF	FF	NN	FF	FF	NA	FF	NA	NA	FF	FF	FF	FF	FF	FF	FF	FF	FF	FF	FF	FF	FF	FF	FF	FF	FF	FF	FF	NN	FF	FF	FF	FF	FF	NA	FF	FF	FF	FF	FF	FF	FF	FF	FF	FF	FF	NA	FF	NA
chr6_55966047_55966106	BB	NA	NN	DD	BB	NA	DD	NA	DD	BB	BB	BB	BB	NA	BB	DD	DD	NA	BB	DD	DD	BB	BB	NN	NA	NA	BB	DD	BB	BB	bn	DD	DD	DD	NA	BB	NA	BB	DD	NA	NA	dn	DD	DD	BB	NA	BB	BB	BB
chr6_56409920_56409943	NA	FF	NA	FF	FF	FF	FF	FF	FF	FF	FF	FF	FF	NN	FF	FF	FF	NA	NA	NA	FF	FF	FF	FF	NA	NA	FF	NA	FF	NA	FF	FF	FF	FF	FF	FF	FF	FF	FF	NA	NA	FF	FF	FF	NA	FF	FF	NA	FF
chr6_56484763_56484810	BB	BB	DD	bd	BB	BB	NN	BB	DD	NA	BB	BB	BB	DD	BB	DD	dn	BB	BB	DD	DD	BB	BB	DD	BB	NA	BB	DD	BB	BB	BB	DD	dn	DD	DD	BB	BB	BB	DD	DD	BB	DD	DD	NA	BB	NA	DD	BB	bd
chr6_56550571_56550614	FF	FF	fn	FF	NA	NA	NN	FF	FF	FF	FF	FF	FF	FF	FF	FF	FF	FF	FF	FF	NA	FF	FF	FF	FF	NA	FF	FF	FF	NA	FF	FF	FF	NA	FF	FF	NA	NA	FF	FF	NA	FF	fn	FF	FF	NA	FF	FF	FF
chr6_56595325_56595364	BB	BB	DD	DD	BB	NA	DD	BB	DD	BB	BB	BB	BB	DD	BB	DD	NN	DD	DD	NA	DD	BB	BB	BB	BB	BB	BB	DD	NA	BB	BB	NA	DD	DD	NA	BB	BB	BB	DD	DD	BB	DD	DD	DD	BB	BB	DD	BB	BB
chr6_56602724_56602755	FF	FF	FF	FF	FF	FF	FF	FF	FF	FF	FF	FF	NA	FF	FF	FF	FF	FF	FF	FF	FF	FF	FF	FF	FF	NA	FF	FF	FF	FF	FF	FF	FF	FF	NN	FF	FF	FF	FF	FF	NA	FF	FF	FF	FF	FF	FF	FF	FF
chr6_56640015_56640044	fn	FF	FF	FF	NA	FF	FF	FF	FF	FF	FF	FF	NA	FF	FF	FF	FF	FF	FF	FF	NA	FF	FF	FF	FF	FF	FF	FF	FF	FF	FF	FF	FF	FF	FF	NA	FF	FF	FF	FF	NA	NA	NA	FF	FF	NA	FF	FF	FF
chr6_56809993_56810047	FF	FF	FF	FF	FF	FF	FF	FF	NN	FF	FF	FF	FF	FF	FF	FF	FF	FF	NN	FF	FF	FF	FF	FF	fn	FF	FF	FF	FF	FF	FF	FF	FF	FF	FF	NA	FF	FF	FF	FF	NA	FF	FF	FF	FF	FF	FF	FF	FF
chr6_56855572_56855615	FF	FF	FF	NA	FF	FF	FF	FF	FF	NA	FF	FF	FF	NA	FF	FF	FF	FF	NN	FF	NA	FF	FF	FF	NA	NA	FF	FF	FF	NA	FF	FF	FF	FF	FF	FF	FF	FF	FF	FF	NA	FF	FF	NA	FF	NA	fn	FF	NA
chr6_56914508_56914557	FF	FF	FF	FF	NA	FF	FF	FF	FF	FF	FF	NN	FF	FF	FF	FF	FF	FF	FF	FF	FF	FF	FF	NA	FF	FF	FF	FF	FF	NA	FF	FF	FF	FF	FF	NA	FF	FF	FF	FF	NA	FF	FF	FF	FF	NA	NA	FF	FF
chr6_56916196_56916215	FF	FF	FF	FF	FF	FF	FF	FF	FF	FF	FF	FF	FF	FF	FF	FF	NN	FF	FF	FF	FF	FF	FF	FF	FF	FF	FF	FF	FF	FF	FF	FF	FF	FF	FF	FF	FF	FF	FF	FF	FF	FF	FF	FF	FF	FF	FF	FF	NA
chr6_56958137_56958176	NA	FF	FF	FF	FF	FF	FF	FF	FF	FF	FF	FF	FF	FF	FF	FF	FF	FF	FF	FF	FF	FF	NA	FF	FF	FF	NA	FF	FF	FF	FF	FF	FF	FF	FF	NA	FF	FF	FF	FF	FF	FF	FF	FF	NA	FF	FF	FF	FF
chr6_57000359_57000406	NA	NN	FF	NA	FF	FF	FF	FF	FF	FF	NN	FF	NA	FF	FF	NA	FF	FF	FF	FF	FF	FF	FF	NA	fn	FF	NA	FF	FF	FF	FF	FF	fn	FF	FF	FF	FF	FF	NN	FF	NA	fn	FF	FF	FF	FF	NA	FF	FF
chr6_57583578_57583625	NA	fn	FF	FF	NA	FF	NA	FF	FF	FF	NA	FF	FF	FF	FF	FF	NA	FF	NA	FF	FF	NN	NA	FF	NA	NA	FF	FF	FF	FF	NA	FF	FF	fn	FF	FF	FF	NA	fn	FF	NN	FF	FF	FF	FF	NN	FF	FF	FF
chr6_57803867_57803910	FF	FF	FF	FF	NA	FF	FF	FF	FF	FF	FF	FF	FF	FF	FF	NN	FF	NA	FF	FF	FF	FF	FF	FF	FF	FF	FF	FF	FF	FF	FF	FF	FF	fn	FF	FF	FF	FF	FF	FF	NN	FF	FF	FF	FF	NN	FF	FF	FF
chr6_58189380_58189414	FF	FF	FF	NA	FF	FF	NA	FF	FF	FF	FF	FF	NA	FF	FF	FF	FF	FF	FF	FF	FF	FF	FF	FF	FF	NA	FF	FF	FF	FF	FF	FF	FF	FF	FF	NA	FF	FF	FF	NA	NA	FF	NA	FF	FF	FF	FF	NA	FF
chr6_58276258_58276309	BB	BB	DD	NA	BB	NA	NA	BB	DD	bn	BB	DD	BB	DD	BB	DD	DD	BB	BB	bd	DD	BB	BB	BB	BB	NA	BB	DD	BB	BB	BB	DD	DD	DD	NN	BB	BB	NA	DD	NA	NA	DD	DD	DD	BB	BB	NA	BB	BB
chr6_58338006_58338045	FF	FF	FF	FF	FF	FF	FF	NN	FF	NN	FF	FF	FF	FF	FF	FF	FF	FF	NN	FF	FF	FF	FF	FF	FF	FF	FF	FF	FF	FF	FF	FF	FF	FF	FF	FF	FF	FF	FF	FF	FF	FF	FF	FF	NN	FF	NA	NA	FF
chr6_58367731_58367774	FF	FF	NA	FF	NA	NN	FF	FF	FF	NA	FF	FF	FF	FF	FF	NN	FF	FF	NA	FF	FF	FF	FF	FF	FF	NA	FF	FF	FF	NA	FF	FF	FF	FF	FF	FF	NA	FF	FF	FF	NA	FF	FF	FF	FF	NA	FF	FF	FF
chr6_58391059_58391110	NA	NA	dn	DD	NA	BB	DD	BB	DD	DD	BB	BB	BB	DD	BB	NA	DD	BB	BB	BB	NN	NA	BB	BB	BB	BB	BB	DD	NN	BB	BB	DD	NA	NA	BB	BB	BB	BB	DD	DD	NA	NA	DD	DD	BB	DD	BB	BB	BB
chr6_58460769_58460820	FF	FF	FF	FF	FF	NA	FF	fn	FF	NN	FF	NN	FF	FF	FF	FF	FF	FF	fn	NN	FF	FF	FF	FF	FF	NA	FF	FF	FF	FF	FF	FF	FF	FF	NA	FF	FF	FF	FF	NA	FF	FF	FF	FF	FF	FF	FF	FF	FF
chr6_58499597_58499638	fn	FF	FF	NA	NA	FF	FF	FF	FF	FF	FF	FF	NA	NA	FF	FF	NN	FF	FF	FF	FF	FF	FF	FF	FF	NA	fn	FF	NA	FF	NA	NA	NA	NA	NA	NA	FF	FF	fn	FF	NA	FF	FF	FF	FF	NA	NA	FF	FF
chr6_58672443_58672478	FF	FF	FF	FF	FF	FF	NN	FF	NN	FF	FF	FF	FF	FF	FF	FF	NA	FF	FF	FF	FF	FF	FF	FF	FF	NA	FF	FF	FF	FF	FF	FF	FF	FF	FF	FF	FF	FF	NA	FF	FF	NA	FF	FF	FF	FF	FF	FF	FF
chr6_58731485_58731540	BB	BB	DD	DD	bn	BB	DD	BB	DD	BB	bn	BB	bn	DD	BB	DD	DD	BB	BB	DD	DD	BB	BB	BB	BB	BB	BB	DD	DD	BB	BB	DD	DD	DD	BB	BB	BB	BB	DD	DD	DD	DD	DD	dn	BB	NA	NA	BB	BB
chr6_58848657_58848688	FF	NA	FF	FF	FF	FF	FF	NA	NA	FF	FF	NA	fn	NA	FF	FF	fn	NA	FF	NA	FF	FF	FF	fn	FF	FF	FF	FF	FF	NA	FF	FF	NA	FF	NA	NA	FF	FF	FF	NA	FF	NA	NA	NN	FF	FF	NN	FF	FF
chr6_59025923_59025958	BB	BB	DD	DD	BB	BB	DD	bn	DD	BB	BB	BB	BB	DD	BB	DD	DD	BB	BB	DD	DD	BB	BB	BB	BB	BB	BB	DD	NA	BB	BB	DD	DD	DD	BB	BB	bd	DD	DD	DD	DD	DD	bd	DD	BB	NA	NA	BB	BB
chr6_59030599_59030650	NA	FF	NA	FF	FF	FF	FF	FF	FF	FF	FF	FF	FF	NA	NN	FF	FF	FF	FF	FF	FF	NA	FF	FF	FF	FF	FF	FF	FF	NA	FF	FF	FF	FF	FF	FF	FF	NA	FF	FF	FF	FF	FF	FF	FF	NA	FF	FF	FF
chr6_59139695_59139734	FF	fn	NA	FF	FF	FF	FF	FF	FF	FF	NA	FF	FF	FF	FF	FF	FF	FF	FF	FF	FF	FF	FF	FF	FF	FF	FF	FF	FF	FF	FF	FF	FF	FF	NA	FF	FF	FF	FF	FF	NA	FF	FF	FF	NN	FF	FF	FF	FF
chr6_59173048_59173091	FF	NA	FF	NA	FF	FF	NA	FF	FF	NA	FF	FF	FF	FF	FF	FF	FF	FF	FF	FF	FF	FF	FF	FF	FF	FF	FF	NA	NN	FF	FF	FF	FF	FF	FF	FF	FF	NA	FF	FF	FF	FF	NA	FF	fn	FF	FF	FF	FF
chr6_59443266_59443298	FF	FF	FF	NA	NA	FF	FF	FF	FF	FF	FF	NA	FF	fn	NA	NA	FF	FF	FF	FF	FF	FF	FF	FF	FF	FF	FF	FF	FF	FF	FF	FF	FF	FF	FF	FF	FF	NA	FF	FF	FF	FF	FF	FF	NA	FF	FF	FF	FF
chr6_59503443_59503486	BB	BB	DD	DD	BB	BB	DD	BB	DD	BB	BB	BB	BB	DD	BB	DD	DD	BB	BB	DD	DD	BB	BB	BB	BB	BB	BB	DD	BB	BB	BB	DD	DD	DD	BB	BB	BB	DD	DD	DD	DD	DD	DD	DD	BB	BB	DD	BB	BB
chr6_59509877_59509920	BB	BB	DD	DD	BB	BB	DD	BB	DD	BB	BB	BB	BB	DD	BB	DD	DD	BB	BB	DD	DD	BB	BB	BB	BB	BB	BB	DD	BB	BB	BB	DD	DD	DD	BB	BB	BB	DD	DD	DD	DD	DD	DD	DD	BB	BB	DD	BB	BB
chr6_59618165_59618208	FF	NA	FF	FF	FF	NA	FF	FF	FF	FF	NA	FF	NA	FF	FF	FF	NN	FF	FF	FF	NA	FF	FF	FF	FF	FF	FF	FF	NA	FF	FF	NA	FF	FF	FF	FF	fn	FF	FF	FF	FF	FF	FF	FF	FF	FF	FF	FF	FF
chr6_59618435_59618482	FF	FF	FF	FF	FF	FF	FF	FF	FF	FF	FF	FF	FF	FF	FF	FF	FF	NA	FF	FF	FF	FF	FF	FF	FF	FF	FF	FF	FF	FF	FF	FF	FF	FF	FF	NA	FF	FF	FF	FF	FF	FF	FF	FF	FF	FF	FF	FF	FF
chr6_59660213_59660230	BB	BB	DD	DD	DD	BB	DD	BB	DD	BB	BB	BB	BB	DD	BB	DD	DD	BB	BB	DD	DD	BB	BB	BB	BB	BB	BB	DD	BB	BB	BB	DD	DD	DD	BB	BB	BB	DD	DD	DD	DD	DD	DD	DD	BB	BB	DD	BB	BB
chr6_59749086_59749109	FF	FF	FF	FF	FF	FF	FF	FF	FF	NA	FF	FF	FF	FF	FF	FF	FF	FF	FF	FF	FF	FF	FF	FF	FF	FF	FF	FF	FF	FF	FF	FF	FF	FF	FF	FF	FF	FF	NA	FF	FF	FF	FF	FF	FF	FF	FF	FF	FF
chr6_60349973_60350012	FF	FF	FF	FF	NA	FF	FF	FF	FF	FF	FF	FF	FF	FF	FF	FF	FF	FF	FF	FF	FF	FF	FF	FF	FF	FF	FF	FF	FF	FF	FF	FF	FF	FF	NN	FF	FF	NA	NA	FF	FF	FF	FF	FF	FF	FF	FF	FF	FF
chr6_60617592_60617639	FF	FF	FF	NA	FF	FF	FF	FF	FF	fn	FF	FF	FF	FF	FF	FF	FF	FF	FF	NN	FF	FF	FF	FF	FF	FF	FF	FF	FF	FF	FF	FF	FF	FF	NA	FF	FF	FF	FF	FF	FF	FF	FF	FF	FF	NA	NN	FF	FF
chr6_60638630_60638671	BB	BB	DD	DD	DD	BB	DD	BB	DD	BB	BB	BB	BB	DD	BB	DD	DD	BB	BB	NA	NA	BB	BB	BB	BB	BB	BB	DD	BB	BB	BB	DD	DD	DD	BB	BB	BB	DD	DD	DD	DD	DD	DD	DD	bn	BB	dn	BB	BB
chr6_60640850_60640889	FF	FF	FF	FF	FF	FF	NA	FF	NA	FF	NA	FF	NA	FF	NA	FF	NA	FF	FF	FF	FF	fn	FF	NA	FF	NA	FF	FF	FF	FF	NA	FF	FF	FF	FF	FF	FF	NA	FF	FF	FF	FF	FF	FF	FF	FF	FF	FF	FF
chr6_60771359_60771394	FF	FF	FF	FF	FF	FF	FF	FF	FF	FF	FF	FF	FF	FF	FF	FF	NN	FF	FF	FF	FF	FF	FF	FF	FF	FF	FF	FF	FF	FF	FF	FF	FF	FF	FF	FF	FF	FF	FF	FF	FF	FF	FF	FF	FF	NA	FF	FF	FF
chr6_60883706_60883744	NA	FF	NA	FF	FF	FF	FF	NA	FF	NA	FF	FF	FF	NA	NA	FF	FF	NA	NN	FF	FF	NA	NA	NA	FF	NA	fn	NA	FF	FF	FF	FF	FF	NA	FF	FF	FF	NA	FF	NA	NA	FF	NA	NA	NA	NA	FF	FF	FF
chr6_61319177_61319218	FF	FF	FF	FF	NN	FF	FF	FF	NA	FF	FF	FF	FF	FF	FF	FF	FF	NN	NN	FF	FF	FF	FF	FF	FF	FF	FF	FF	FF	FF	FF	FF	FF	FF	FF	FF	FF	FF	FF	FF	FF	FF	FF	FF	FF	FF	FF	FF	FF
chr6_61530363_61530410	BB	BB	BB	DD	DD	BB	DD	BB	DD	BB	BB	BB	BB	DD	BB	DD	DD	BB	DD	BB	BB	BB	BB	BB	BB	BB	BB	NA	BB	BB	BB	DD	DD	DD	BB	BB	BB	DD	DD	DD	DD	DD	DD	DD	BB	bd	DD	BB	BB
chr6_61554660_61554715	BB	DD	bn	BB	BB	BB	BB	BB	BB	BB	bn	bn	BB	DD	bn	BB	DD	BB	BB	BB	BB	DD	DD	DD	BB	BB	BB	BB	bn	BB	BB	DD	BB	DD	BB	BB	BB	DD	BB	DD	DD	DD	bn	BB	BB	BB	BB	BB	DD
chr6_61667922_61667957	BB	BB	DD	DD	DD	BB	DD	BB	DD	BB	BB	BB	BB	DD	BB	DD	DD	BB	BB	DD	BB	BB	BB	bd	BB	BB	BB	DD	BB	BB	BB	DD	DD	DD	BB	BB	BB	DD	DD	DD	DD	DD	DD	DD	BB	BB	DD	BB	BB
chr6_61681806_61681853	BB	BB	DD	DD	DD	BB	NA	BB	DD	BB	BB	BB	BB	DD	BB	DD	DD	BB	BB	DD	BB	BB	BB	BB	BB	BB	BB	DD	BB	BB	BB	DD	DD	DD	BB	BB	BB	DD	DD	DD	DD	bd	DD	DD	BB	BB	DD	BB	BB
chr6_61714379_61714428	DD	DD	DD	NA	NA	DD	BB	DD	DD	DD	DD	DD	DD	NA	DD	DD	DD	DD	DD	DD	DD	DD	DD	NA	DD	NA	NA	dn	BB	BB	BB	DD	DD	DD	NA	BB	BB	DD	DD	DD	NA	dn	DD	DD	BB	BB	DD	NA	NA
chr6_61926586_61926640	FF	FF	FF	FF	FF	FF	fn	FF	FF	NA	FF	FF	FF	FF	FF	FF	FF	FF	FF	FF	NN	FF	NA	FF	FF	FF	FF	FF	FF	FF	FF	FF	FF	FF	FF	FF	FF	FF	FF	FF	FF	FF	FF	NN	FF	FF	NN	FF	FF
chr6_62033377_62033432	NA	FF	FF	FF	NN	FF	FF	NN	NA	FF	NA	FF	FF	FF	FF	FF	FF	NA	FF	FF	NA	FF	fn	FF	FF	FF	FF	NN	FF	NA	FF	FF	FF	FF	FF	FF	FF	FF	NA	FF	FF	FF	FF	FF	FF	FF	NN	FF	FF
chr6_62086702_62086745	FF	FF	FF	FF	FF	FF	FF	FF	FF	FF	FF	FF	NN	FF	FF	FF	FF	FF	FF	NN	NA	NA	FF	FF	FF	NA	FF	FF	FF	FF	FF	FF	FF	FF	FF	FF	FF	FF	FF	FF	FF	FF	FF	FF	FF	FF	FF	NA	NA
chr6_62244646_62244689	NN	NA	NA	NA	NA	NA	FF	FF	FF	FF	FF	FF	FF	FF	FF	FF	FF	FF	FF	FF	NA	FF	FF	FF	FF	NA	FF	FF	FF	NA	FF	FF	FF	FF	NA	FF	FF	FF	FF	NA	FF	FF	FF	FF	FF	FF	FF	FF	FF
chr6_62338220_62338247	NA	fn	fn	FF	NA	FF	FF	NA	FF	FF	FF	FF	FF	FF	NA	NA	FF	FF	NA	NA	NA	NA	FF	NA	FF	FF	FF	FF	FF	FF	FF	NA	FF	FF	FF	FF	FF	NA	FF	FF	FF	NA	FF	NA	FF	FF	fn	FF	FF
chr6_62730697_62730740	NA	FF	FF	FF	NA	FF	FF	FF	FF	FF	FF	FF	FF	FF	FF	FF	FF	FF	NA	FF	NA	FF	FF	FF	FF	NA	FF	FF	NA	FF	NA	FF	FF	FF	NA	NA	FF	fn	FF	NA	NA	FF	FF	FF	FF	NA	NA	FF	FF
chr6_62784131_62784170	fn	FF	FF	NA	FF	FF	FF	NA	NA	FF	FF	NA	FF	FF	FF	NA	FF	NA	FF	FF	FF	NA	NA	FF	NN	NA	FF	FF	FF	FF	FF	FF	FF	FF	NA	FF	FF	NA	FF	NA	NA	FF	NA	FF	fn	FF	FF	NA	NA
chr6_62975044_62975082	DD	DD	DD	DD	DD	DD	DD	DD	DD	NA	DD	NA	DD	DD	DD	DD	DD	DD	DD	DD	DD	NA	DD	DD	DD	DD	DD	DD	DD	DD	NA	DD	DD	du	DD	NA	DD	DD	DD	DD	DD	DD	DD	DD	NA	DD	DD	NA	DD
chr6_63291096_63291151	BB	BB	DD	DD	NA	BB	NA	BB	DD	BB	DD	BB	BB	DD	BB	DD	DD	BB	NA	NN	NN	NN	NA	DD	BB	NA	BB	DD	NA	BB	BB	DD	DD	DD	NA	BB	BB	DD	DD	NA	DD	DD	NA	DD	BB	NA	DD	BB	BB
chr6_63302467_63302498	FF	FF	FF	FF	FF	FF	FF	FF	FF	FF	FF	NA	FF	FF	FF	FF	FF	FF	FF	FF	FF	FF	FF	FF	FF	FF	FF	FF	FF	FF	FF	FF	FF	FF	FF	FF	FF	FF	FF	FF	FF	FF	FF	FF	FF	FF	FF	FF	FF
chr6_63316676_63316719	NA	FF	FF	FF	NA	FF	NA	FF	FF	FF	FF	FF	FF	NA	FF	FF	FF	FF	NA	NA	FF	FF	FF	FF	FF	FF	FF	FF	FF	NA	FF	FF	FF	FF	FF	NA	FF	NA	FF	fn	NA	FF	FF	FF	FF	NA	NA	FF	FF
chr6_63337451_63337505	FF	FF	FF	FF	NA	FF	FF	FF	FF	FF	NA	FF	NA	FF	FF	FF	FF	FF	NA	FF	FF	fn	NA	NA	NA	FF	FF	FF	NA	FF	FF	FF	FF	FF	FF	FF	FF	FF	NA	FF	NA	FF	NA	FF	FF	FF	FF	FF	FF
chr6_63355725_63355759	FF	FF	FF	FF	FF	FF	FF	FF	FF	FF	FF	FF	FF	FF	FF	FF	NN	FF	FF	FF	FF	FF	NA	FF	FF	NA	FF	FF	FF	FF	FF	FF	FF	FF	FF	FF	FF	FF	FF	FF	NA	FF	FF	FF	FF	NN	FF	FF	FF
chr6_63428606_63428653	FF	FF	FF	FF	FF	NA	FF	fn	FF	FF	NN	FF	FF	FF	FF	FF	FF	FF	FF	NN	FF	FF	FF	FF	FF	FF	FF	FF	FF	FF	FF	FF	FF	FF	FF	FF	FF	FF	FF	FF	FF	FF	fn	NA	FF	FF	FF	NN	FF
chr6_63450071_63450142	FF	NN	FF	FF	NN	FF	FF	FF	FF	NN	FF	FF	FF	FF	FF	FF	FF	NN	NN	FF	NN	FF	NA	NN	FF	NN	NN	FF	NN	NN	NN	FF	FF	FF	FF	FF	FF	FF	FF	FF	FF	NA	FF	FF	FF	FF	FF	NA	FF
chr6_63530005_63530064	NA	BB	DD	NA	DD	NA	bd	bn	DD	BB	BB	BB	DD	DD	BB	DD	DD	BB	NA	DD	BB	BB	BB	BB	BB	NA	NA	DD	BB	NA	BB	DD	DD	DD	BB	BB	BB	DD	NA	bd	DD	DD	DD	DD	BB	BB	NA	NA	BB
chr6_63776005_63776016	BB	BB	DD	DD	DD	BB	DD	BB	DD	BB	bn	bn	BB	DD	BB	DD	DD	BB	BB	DD	BB	BB	BB	bn	BB	BB	BB	DD	BB	bn	BB	DD	DD	DD	bn	BB	BB	DD	DD	DD	DD	DD	DD	DD	BB	bn	DD	BB	BB
chr6_63776534_63776563	BB	BB	DD	DD	DD	BB	DD	BB	DD	BB	BB	BB	BB	DD	BB	DD	DD	BB	BB	DD	BB	BB	BB	BB	BB	BB	BB	DD	BB	BB	BB	DD	DD	DD	BB	BB	BB	DD	DD	DD	DD	DD	DD	DD	BB	BB	DD	bn	BB
chr6_63785946_63785963	BB	BB	DD	DD	DD	BB	DD	BB	DD	BB	BB	BB	BB	dn	BB	DD	DD	BB	BB	DD	BB	BB	BB	BB	BB	BB	BB	DD	BB	BB	BB	DD	DD	DD	BB	BB	BB	DD	DD	DD	DD	DD	DD	DD	BB	BB	DD	BB	BB
chr6_63786846_63786857	BB	BB	DD	DD	DD	BB	DD	BB	DD	BB	BB	BB	BB	DD	BB	DD	DD	BB	BB	DD	BB	BB	BB	BB	BB	BB	BB	DD	BB	BB	BB	DD	DD	DD	BB	BB	BB	DD	DD	DD	DD	DD	DD	DD	BB	BB	DD	BB	BB
chr6_63798255_63798282	BB	bn	DD	DD	DD	BB	DD	BB	DD	BB	BB	BB	BB	DD	BB	DD	DD	BB	BB	DD	BB	BB	BB	BB	BB	BB	BB	DD	BB	BB	BB	DD	DD	DD	BB	BB	BB	DD	DD	DD	DD	DD	dn	DD	BB	BB	dn	BB	BB
chr6_63801324_63801338	BB	BB	DD	DD	DD	BB	DD	BB	DD	BB	BB	BB	BB	DD	BB	DD	DD	BB	BB	DD	BB	BB	BB	BB	BB	BB	BB	DD	BB	BB	BB	DD	DD	DD	BB	BB	BB	DD	DD	DD	DD	DD	DD	DD	BB	BB	DD	BB	BB
chr6_63802702_63802736	FF	FF	FF	FF	FF	FF	FF	FF	FF	FF	FF	FF	FF	FF	FF	FF	FF	FF	FF	FF	FF	FF	FF	FF	FF	FF	FF	FF	FF	FF	FF	FF	FF	FF	FF	FF	FF	FF	FF	FF	FF	FF	NN	FF	FF	FF	FF	FF	FF
chr6_63807511_63807545	BB	BB	DD	DD	DD	BB	DD	BB	DD	BB	BB	BB	BB	DD	BB	DD	DD	BB	BB	DD	BB	BB	BB	BB	BB	BB	BB	DD	BB	BB	BB	DD	DD	DD	BB	BB	BB	DD	DD	DD	DD	DD	DD	DD	BB	BB	DD	BB	BB
chr6_63826364_63826387	BB	BB	DD	dd	DD	BB	DD	BB	DD	BB	BB	BB	BB	DD	BB	DD	dn	BB	BB	DD	BB	BB	BB	BB	BB	BB	BB	dd	BB	BB	BB	dd	DD	dn	BB	BB	BB	DD	dd	dd	dd	dn	DD	DD	BB	BB	dd	BB	BB
chr6_63834472_63834503	BB	BB	DD	DD	DD	BB	DD	BB	DD	BB	BB	BB	BB	DD	BB	DD	DD	BB	BB	DD	BB	BB	BB	BB	BB	BB	BB	DD	BB	BB	BB	DD	DD	DD	BB	BB	BB	DD	DD	DD	DD	DD	DD	DD	BB	BB	DD	BB	BB
chr6_63850039_63850066	BB	BB	DD	DD	DD	BB	DD	BB	DD	BB	BB	BB	BB	DD	BB	DD	DD	BB	BB	DD	BB	BB	BB	BB	BB	BB	BB	DD	BB	BB	BB	DD	DD	DD	BB	BB	BB	DD	DD	DD	DD	DD	DD	DD	BB	BB	DD	BB	BB
chr6_63910426_63910473	BB	BB	DD	DD	DD	BB	NA	BB	DD	BB	BB	BB	BB	DD	BB	NA	NA	BB	BB	DD	BB	BB	BB	BB	BB	BB	BB	DD	BB	BB	BB	DD	DD	DD	BB	BB	BB	NA	DD	NN	DD	DD	DD	DD	NA	BB	NA	BB	BB
chr6_63916426_63916457	BB	BB	DD	DD	DD	BB	DD	BB	DD	BB	BB	BB	BB	DD	BB	BB	DD	BB	BB	DD	BB	BB	BB	BB	BB	BB	BB	DD	BB	BB	BB	DD	DD	DD	BB	BB	BB	DD	DD	DD	DD	DD	DD	dn	BB	BB	DD	BB	BB
chr6_63962785_63962812	BB	BB	DD	DD	DD	BB	DD	BB	DD	BB	BB	BB	BB	DD	BB	DD	NN	BB	BB	DD	BB	BB	BB	BB	BB	BB	BB	DD	BB	BB	BB	DD	DD	DD	BB	BB	BB	DD	DD	DD	DD	DD	DD	DD	BB	BB	DD	BB	BB
chr6_63968315_63968353	BB	BB	DD	DD	DD	BB	DD	BB	DD	BB	BB	BB	BB	DD	BB	DD	DD	BB	BB	DD	BB	BB	BB	BB	BB	BB	BB	DD	BB	BB	BB	DD	DD	DD	BB	BB	BB	DD	DD	DD	DD	DD	DD	DD	BB	BB	DD	BB	BB
chr6_63968985_63969004	BB	BB	DD	DD	DD	BB	DD	BB	DD	BB	BB	BB	BB	DD	BB	DD	DD	BB	BB	DD	BB	BB	BB	BB	BB	BB	BB	DD	BB	BB	BB	DD	DD	DD	BB	BB	BB	DD	DD	DD	DD	DD	DD	DD	BB	BB	DD	BB	BB
chr6_64034974_64034997	BB	BB	DD	DD	DD	BB	DD	BB	DD	BB	BB	BB	BB	DD	BB	DD	DD	BB	BB	DD	BB	BB	BB	BB	BB	BB	BB	DD	BB	BB	BB	DD	DD	DD	BB	BB	BB	DD	DD	DD	DD	DD	DD	DD	BB	BB	DD	BB	BB
chr6_64037568_64037581	BB	BB	DD	DD	DD	BB	DD	BB	DD	BB	BB	BB	BB	DD	BB	DD	DD	BB	BB	DD	BB	BB	BB	BB	BB	BB	BB	DD	BB	BB	BB	DD	DD	DD	BB	BB	BB	DD	DD	DD	DD	DD	DD	DD	BB	BB	DD	BB	BB
chr6_64074275_64074310	BB	NA	DD	NA	DD	NA	DD	BB	DD	BB	NA	BB	BB	DD	NN	DD	DD	BB	NA	DD	BB	BB	BB	NA	BB	NA	BB	DD	NN	NA	BB	DD	DD	DD	NA	BB	BB	DD	DD	DD	DD	DD	DD	DD	BB	BB	DD	NA	NA
chr6_64098374_64098397	BB	BB	DD	DD	DD	BB	DD	BB	DD	BB	BB	BB	BB	DD	BB	DD	DD	BB	BB	DD	BB	BB	BB	BB	BB	BB	BB	DD	BB	BB	BB	DD	DD	DD	BB	BB	BB	DD	DD	DD	DD	DD	DD	DD	BB	BB	DD	BB	BB
chr6_64100975_64101014	BB	BB	DD	DD	DD	BB	DD	BB	DD	BB	BB	BB	BB	DD	BB	DD	DD	BB	BB	DD	BB	BB	BB	BB	BB	BB	BB	DD	BB	BB	BB	DD	dn	DD	BB	BB	BB	DD	DD	DD	DD	dn	dn	DD	BB	BB	DD	BB	BB
chr6_64101158_64101173	BB	BB	DD	DD	DD	BB	DD	BB	DD	BB	BB	BB	BB	DD	BB	DD	DD	BB	BB	DD	BB	BB	BB	BB	BB	BB	BB	DD	BB	BB	BB	DD	DD	DD	BB	BB	BB	DD	DD	DD	DD	DD	DD	DD	BB	BB	DD	BB	bd
chr6_64141789_64141842	BB	BB	NA	dd	NA	BB	dd	BB	DD	BB	NN	BB	BB	DD	BB	DD	NA	BB	BB	DD	BB	NA	BB	BB	bn	BB	BB	NA	NA	NA	BB	dd	dd	DD	BB	BB	BB	dd	NA	dd	dd	NA	dd	NA	NA	BB	dd	BB	BB
chr6_64176571_64176594	BB	BB	DD	DD	DD	BB	DD	BB	DD	BB	BB	BB	BB	DD	BB	DD	DD	BB	BB	DD	BB	BB	BB	BB	BB	BB	BB	DD	BB	BB	BB	DD	dn	DD	BB	BB	BB	DD	DD	DD	DD	DD	DD	DD	BB	BB	DD	BB	BB
chr6_64181759_64181786	BB	BB	DD	DD	DD	BB	DD	BB	DD	BB	BB	BB	BB	DD	BB	DD	DD	BB	BB	DD	BB	BB	BB	BB	BB	BB	BB	DD	BB	BB	BB	DD	DD	DD	BB	BB	BB	DD	DD	DD	DD	DD	DD	DD	BB	BB	DD	BB	BB
chr6_64192394_64192415	BB	BB	DD	DD	DD	BB	DD	BB	DD	BB	BB	BB	BB	DD	BB	DD	DD	BB	BB	DD	BB	BB	BB	BB	BB	BB	BB	DD	BB	BB	BB	DD	DD	DD	BB	BB	BB	DD	DD	DD	DD	DD	DD	DD	BB	BB	DD	BB	BB
chr6_64194548_64194562	FF	FF	df	df	df	FF	df	FF	df	FF	FF	FF	FF	DD	FF	df	DD	FF	FF	df	FF	FF	FF	FF	FF	FF	FF	df	FF	FF	FF	df	df	df	FF	FF	FF	DD	df	df	DD	df	df	df	FF	FF	DD	FF	FF
chr6_64201232_64201255	BB	BB	DD	DD	DD	BB	DD	BB	DD	BB	BB	BB	BB	DD	BB	DD	DD	BB	BB	DD	BB	BB	BB	BB	BB	BB	BB	DD	BB	BB	BB	DD	DD	DD	BB	BB	BB	DD	DD	DD	DD	DD	DD	DD	BB	BB	DD	BB	BB
chr6_64207211_64207222	BB	BB	DD	DD	DD	BB	DD	BB	DD	BB	BB	BB	BB	DD	BB	DD	DD	BB	BB	DD	BB	BB	BB	BB	BB	BB	BB	DD	BB	BB	BB	DD	DD	DD	BB	BB	BB	DD	DD	DD	DD	DD	DD	DD	BB	BB	DD	BB	BB
chr6_64224069_64224108	BB	BB	DD	DD	DD	BB	DD	BB	DD	BB	BB	BB	BB	DD	BB	DD	DD	BB	BB	DD	BB	BB	BB	BB	BB	BB	BB	DD	BB	BB	BB	DD	DD	DD	BB	BB	BB	DD	DD	DD	DD	DD	DD	DD	BB	BB	DD	BB	BB
chr6_64305958_64305981	BB	BB	DD	DD	DD	BB	DD	BB	DD	BB	BB	BB	BB	DD	BB	DD	DD	BB	BB	DD	BB	BB	BB	BB	BB	BB	BB	DD	BB	BB	BB	DD	DD	DD	BB	BB	BB	DD	DD	DD	DD	DD	DD	DD	BB	BB	DD	BB	BB
chr6_64305990_64306005	BB	BB	DD	DD	DD	BB	DD	BB	DD	BB	BB	BB	BB	DD	BB	DD	dn	BB	BB	DD	BB	BB	BB	BB	BB	BB	BB	DD	BB	BB	BB	DD	DD	DD	BB	BB	BB	bd	DD	DD	DD	dn	DD	DD	BB	BB	DD	BB	BB
chr6_64339012_64339047	BB	BB	DD	DD	DD	BB	DD	BB	DD	BB	BB	BB	BB	DD	BB	DD	DD	BB	BB	DD	BB	BB	BB	BB	BB	BB	BB	DD	BB	BB	BB	DD	DD	DD	BB	BB	BB	DD	DD	DD	DD	DD	DD	DD	BB	BB	DD	BB	BB
chr6_64432027_64432054	BB	BB	DD	DD	DD	BB	DD	BB	DD	BB	BB	BB	BB	DD	BB	DD	DD	BB	BB	DD	BB	BB	BB	BB	BB	BB	BB	DD	BB	BB	BB	DD	DD	DD	BB	BB	BB	DD	DD	DD	DD	DD	DD	DD	BB	BB	DD	BB	BB
chr6_64455312_64455323	BB	BB	DD	DD	DD	BB	DD	BB	DD	BB	BB	BB	BB	DD	BB	DD	DD	BB	BB	DD	BB	BB	BB	BB	BB	BB	BB	DD	BB	BB	BB	DD	DD	DD	BB	BB	BB	DD	DD	DD	DD	DD	DD	DD	BB	BB	DD	BB	BB
chr6_64491809_64491860	BB	BB	DD	DD	DD	BB	DD	BB	DD	BB	BB	BB	BB	DD	DD	DD	DD	NN	NN	DD	NA	BB	BB	BB	BB	NA	BB	DD	BB	BB	BB	DD	NN	DD	BB	BB	BB	NA	dn	bd	NA	DD	DD	DD	BB	NA	DD	BB	BB
chr6_64525618_64525633	FF	FF	FF	FF	FF	FF	FF	FF	FF	FF	FF	FF	FF	FF	FF	FF	FF	FF	FF	FF	FF	FF	FF	FF	FF	FF	FF	FF	FF	FF	FF	NN	FF	FF	FF	FF	FF	FF	FF	FF	NA	FF	FF	FF	FF	FF	FF	FF	FF
chr6_64613260_64613303	BB	BB	DD	DD	DD	BB	DD	BB	DD	BB	NN	NA	BB	DD	BB	DD	dn	BB	BB	DD	BB	NA	BB	BB	BB	BB	BB	DD	BB	BB	BB	DD	DD	DD	NN	bn	BB	DD	DD	DD	DD	DD	DD	NN	BB	BB	DD	BB	BB
chr6_64647986_64648013	BB	BB	DD	DD	DD	BB	DD	BB	DD	BB	BB	BB	BB	DD	BB	DD	DD	BB	BB	DD	BB	BB	BB	BB	BB	BB	BB	DD	BB	BB	BB	DD	DD	DD	BB	BB	BB	DD	DD	DD	DD	DD	DD	DD	BB	BB	DD	BB	BB
chr6_64686009_64686029	BB	BB	DD	DD	DD	BB	DD	BB	DD	BB	BB	BB	BB	DD	BB	DD	DD	BB	BB	DD	BB	BB	BB	BB	BB	BB	BB	DD	BB	BB	BB	DD	DD	DD	BB	BB	BB	DD	DD	DD	DD	DD	DD	DD	BB	BB	DD	BB	BB
chr6_64693247_64693301	FF	FF	NA	FF	FF	FF	FF	FF	FF	FF	fn	FF	FF	FF	FF	FF	FF	FF	FF	FF	NA	FF	FF	FF	FF	FF	FF	FF	FF	NA	FF	FF	FF	FF	FF	NA	NN	FF	FF	FF	NA	FF	FF	FF	FF	FF	FF	FF	NA
chr6_64693540_64693591	BB	BB	NA	NA	UU	BB	NA	BB	NA	BB	BB	BB	BB	UU	BB	UU	bu	UU	UU	UU	BB	BB	BB	BB	BB	BB	BB	UU	BB	BB	BB	UU	NA	NA	BB	bu	BB	UU	UU	UU	NA	UU	UU	UU	BB	BB	UU	BB	BB
chr6_64707507_64707554	BB	BB	DD	DD	DD	BB	DD	BB	DD	BB	BB	BB	BB	DD	BB	DD	DD	BB	BB	DD	BB	BB	BB	BB	BB	BB	BB	DD	BB	BB	BB	DD	DD	DD	BB	BB	BB	DD	DD	DD	NN	DD	DD	DD	BB	BB	DD	BB	BB
chr6_64787418_64787429	DD	BB	DD	DD	DD	BB	DD	BB	DD	BB	BB	BB	BB	DD	BB	DD	DD	BB	BB	DD	BB	BB	BB	BB	BB	BB	BB	DD	BB	BB	BB	DD	DD	DD	BB	BB	BB	DD	DD	DD	DD	DD	DD	DD	BB	BB	DD	BB	BB
chr6_64879688_64879739	DD	BB	DD	DD	NA	BB	NA	BB	DD	BB	DD	BB	NA	DD	BB	DD	DD	BB	BB	DD	NA	NA	NA	BB	BB	NA	BB	DD	BB	BB	NA	DD	DD	DD	NA	BB	NA	NA	DD	DD	NA	DD	DD	DD	BB	NA	NA	NA	BB
chr6_64983398_64983427	DD	BB	DD	DD	DD	BB	DD	BB	DD	BB	BB	BB	BB	DD	BB	DD	DD	BB	BB	DD	BB	BB	BB	BB	BB	BB	BB	DD	BB	BB	BB	DD	DD	DD	BB	BB	BB	DD	DD	DD	DD	DD	DD	DD	BB	BB	DD	BB	BB
chr6_64984015_64984038	DD	BB	DD	DD	DD	BB	DD	BB	DD	BB	BB	BB	BB	DD	BB	DD	DD	BB	BB	DD	BB	BB	BB	BB	BB	BB	BB	DD	BB	BB	BB	DD	DD	DD	BB	BB	BB	DD	DD	DD	DD	DD	DD	DD	BB	BB	DD	BB	BB
chr6_64994883_64994922	DD	BB	DD	DD	DD	BB	DD	BB	DD	BB	BB	BB	BB	DD	BB	DD	DD	BB	BB	DD	BB	BB	BB	BB	BB	BB	BB	DD	BB	BB	BB	DD	DD	DD	BB	BB	BB	DD	DD	DD	DD	DD	DD	DD	BB	BB	DD	BB	BB
chr6_64994973_64995012	dn	BB	DD	DD	DD	BB	DD	BB	DD	BB	BB	BB	BB	DD	BB	DD	DD	BB	BB	DD	BB	BB	BB	BB	BB	BB	BB	DD	BB	BB	BB	DD	DD	DD	BB	BB	BB	DD	DD	DD	DD	DD	DD	DD	BB	BB	DD	BB	BB
chr6_64998552_64998583	DD	BB	DD	DD	DD	BB	DD	BB	DD	BB	BB	BB	BB	DD	BB	DD	DD	BB	BB	DD	BB	BB	BB	BB	BB	BB	BB	DD	BB	BB	BB	DD	DD	DD	BB	BB	BB	DD	DD	DD	DD	DD	DD	DD	BB	BB	DD	BB	BB
chr6_65006881_65006904	df	FF	df	df	df	FF	df	FF	df	FF	FF	FF	FF	df	FF	df	df	FF	FF	DD	FF	FF	FF	FF	FF	FF	FF	df	FF	FF	FF	df	df	DD	FF	FF	FF	df	DD	df	df	df	DD	DD	FF	FF	df	FF	FF
chr6_65020111_65020142	DD	BB	DD	DD	DD	BB	DD	BB	DD	BB	bn	BB	BB	DD	BB	DD	DD	BB	BB	DD	BB	BB	BB	BB	BB	BB	BB	DD	BB	BB	BB	DD	DD	DD	BB	BB	BB	DD	DD	DD	DD	DD	DD	DD	BB	BB	DD	BB	BB
chr6_65024138_65024159	DD	BB	DD	DD	DD	BB	DD	BB	DD	BB	BB	BB	BB	DD	BB	DD	DD	BB	BB	DD	BB	BB	BB	BB	BB	BB	BB	DD	BB	BB	BB	DD	DD	DD	BB	BB	BB	DD	DD	DD	DD	DD	DD	DD	BB	BB	DD	BB	BB
chr6_65029899_65029922	DD	BB	DD	DD	DD	BB	DD	BB	DD	BB	BB	BB	BB	DD	bn	DD	DD	BB	BB	DD	BB	BB	BB	BB	BB	BB	BB	DD	BB	BB	BB	DD	DD	DD	BB	BB	BB	DD	DD	DD	DD	DD	DD	DD	BB	BB	DD	BB	BB
chr6_65030757_65030784	DD	BB	DD	DD	DD	BB	DD	BB	DD	BB	BB	BB	BB	DD	BB	DD	DD	BB	BB	DD	BB	BB	BB	BB	BB	BB	BB	DD	BB	BB	BB	DD	DD	DD	BB	BB	BB	DD	DD	DD	DD	DD	DD	DD	BB	BB	DD	BB	BB
chr6_65034995_65035018	dd	BB	dd	DD	DD	BB	DD	BB	dd	BB	BB	BB	BB	dd	BB	dd	dd	BB	BB	DD	BB	BB	BB	BB	BB	BB	BB	dd	BB	BB	BB	dd	DD	DD	BB	BB	BB	dd	dd	dd	dd	dd	dd	dd	BB	BB	dd	BB	BB
chr6_65053029_65053048	DD	BB	DD	DD	DD	BB	DD	BB	DD	BB	BB	BB	BB	DD	DD	DD	DD	BB	BB	DD	BB	BB	BB	BB	BB	BB	BB	DD	BB	BB	BB	DD	DD	DD	BB	BB	BB	DD	DD	DD	DD	DD	DD	DD	BB	BB	DD	BB	BB
chr6_65131356_65131391	dd	BB	dd	dd	dd	BB	NA	BB	dd	BB	BB	BB	BB	dd	dd	dd	DD	BB	BB	dd	NA	NN	NN	BB	BB	NA	BB	dd	BB	BB	BB	dd	dd	dd	BB	NA	BB	dd	dd	dd	dd	dd	NA	dd	BB	BB	dd	BB	BB
chr6_65210486_65210537	NA	DD	DD	DD	DD	DD	NA	DD	DD	BB	BB	NA	DD	DD	DD	DD	NA	DD	DD	DD	NA	BB	BB	DD	NN	NA	NA	DD	BB	BB	BB	DD	NA	NA	BB	NA	bn	NA	dn	DD	NA	NA	DD	DD	BB	NA	NA	BB	NA
chr6_65269159_65269202	NA	BB	DD	DD	DD	BB	DD	BB	DD	BB	BB	BB	BB	DD	DD	DD	DD	BB	BB	DD	BB	BB	BB	NA	BB	BB	BB	DD	BB	BB	BB	DD	DD	DD	BB	BB	BB	DD	DD	DD	DD	DD	DD	DD	BB	BB	DD	BB	BB
chr6_65423601_65423632	FF	FF	FF	FF	FF	NA	FF	FF	FF	NA	FF	FF	FF	FF	FF	NA	FF	FF	FF	FF	FF	FF	FF	FF	FF	NA	FF	FF	FF	NA	FF	FF	FF	NA	FF	FF	FF	NA	FF	FF	NA	FF	FF	FF	NA	FF	NA	FF	FF
chr6_65426660_65426675	NA	FF	NA	FF	FF	NA	FF	FF	NA	FF	FF	df	FF	FF	FF	FF	NA	FF	df	NA	FF	FF	df	FF	NA	NA	FF	NA	FF	NA	FF	FF	NA	FF	FF	df	FF	FF	df	NA	df	FF	NA	NA	FF	df	FF	NA	FF
chr6_65773023_65773050	FF	FF	FF	FF	FF	NA	FF	FF	FF	FF	FF	FF	FF	NN	FF	FF	FF	FF	FF	FF	FF	FF	FF	FF	FF	FF	FF	FF	NA	FF	FF	FF	FF	FF	FF	FF	FF	FF	NA	FF	FF	FF	FF	FF	FF	FF	FF	FF	FF
chr6_65809892_65809939	FF	FF	FF	NA	NA	NA	FF	NN	FF	NA	FF	FF	FF	NA	fn	FF	NA	FF	FF	FF	FF	FF	NA	FF	FF	FF	FF	FF	FF	NA	fn	NA	FF	FF	FF	FF	FF	FF	FF	FF	NA	FF	FF	FF	FF	FF	FF	FF	FF
chr6_65850212_65850259	BB	BB	DD	DD	DD	BB	DD	BB	DD	BB	BB	BB	BB	DD	BB	DD	DD	NA	BB	DD	BB	BB	BB	NA	BB	NA	BB	DD	BB	BB	BB	NA	DD	DD	BB	NA	BB	NA	DD	DD	DD	DD	NA	DD	BB	BB	NA	BB	BB
chr6_66218535_66218562	FF	FF	NA	FF	NA	FF	FF	FF	FF	FF	NA	FF	FF	FF	FF	FF	NA	FF	FF	FF	FF	FF	FF	FF	NA	NA	FF	FF	FF	FF	FF	NA	NA	FF	NA	NA	FF	FF	NA	fn	NA	FF	NA	FF	NA	NA	NA	FF	NA
chr6_66279172_66279223	NA	BB	BB	BB	BB	BB	NA	BB	BB	BB	BB	BB	BB	BB	NA	BB	BB	BB	BB	BB	BB	BB	NN	BB	BB	BB	BB	DD	BB	BB	BB	DD	NA	NA	BB	NA	BB	DD	DD	DD	NA	dn	DD	DD	BB	NA	NA	BB	BB
chr6_66401040_66401075	FF	FF	FF	FF	FF	NA	NN	FF	FF	FF	FF	FF	NA	FF	fn	FF	FF	FF	FF	FF	FF	FF	NA	FF	FF	NA	FF	FF	FF	NA	NA	FF	FF	FF	FF	FF	FF	FF	FF	NA	FF	FF	FF	FF	FF	FF	FF	FF	FF
chr6_66838632_66838667	FF	FF	FF	NA	FF	FF	FF	FF	NA	NA	NA	FF	FF	FF	FF	FF	FF	NA	FF	FF	NA	FF	FF	FF	NA	NA	FF	FF	FF	FF	NA	FF	FF	FF	FF	FF	FF	FF	fn	FF	FF	FF	FF	FF	FF	NN	FF	FF	NA
chr6_66917276_66917299	NA	NA	NA	FF	NA	FF	FF	FF	FF	FF	FF	NA	FF	FF	FF	FF	NA	NA	FF	NN	NA	NA	FF	FF	FF	NA	FF	FF	FF	FF	FF	FF	FF	FF	FF	FF	FF	FF	FF	FF	FF	FF	NA	FF	FF	FF	FF	FF	FF
chr6_66970065_66970108	FF	FF	FF	FF	FF	FF	NA	FF	FF	FF	FF	FF	FF	FF	NN	FF	fn	FF	FF	FF	FF	FF	FF	FF	FF	FF	FF	FF	FF	FF	FF	FF	FF	NA	FF	FF	NA	FF	NA	FF	FF	FF	FF	FF	FF	FF	FF	FF	fn
chr6_67096148_67096203	FF	NA	NA	FF	NA	NN	NA	NN	FF	NA	FF	FF	FF	FF	NA	FF	NN	FF	NA	FF	fn	NA	NA	FF	NA	fn	NA	FF	FF	NA	FF	FF	FF	FF	NA	NA	FF	FF	fn	NA	NA	FF	FF	NA	FF	NA	NN	FF	FF
chr6_67257516_67257551	FF	FF	FF	FF	FF	FF	FF	FF	FF	FF	FF	FF	NA	FF	FF	FF	FF	FF	FF	NA	NA	FF	FF	FF	FF	FF	NA	FF	FF	FF	FF	FF	FF	FF	FF	FF	NA	FF	FF	FF	NA	FF	FF	FF	FF	FF	FF	FF	NA
chr6_67283238_67283265	FF	FF	FF	FF	FF	FF	FF	FF	FF	FF	FF	FF	FF	FF	FF	FF	FF	FF	FF	FF	FF	FF	FF	FF	FF	FF	FF	FF	FF	FF	FF	FF	FF	FF	FF	FF	FF	FF	NN	FF	FF	FF	FF	FF	FF	FF	FF	FF	FF
chr6_67293796_67293815	FF	FF	FF	NA	FF	FF	FF	FF	FF	FF	FF	FF	FF	FF	FF	FF	FF	FF	NA	FF	FF	FF	FF	FF	FF	FF	FF	FF	FF	FF	NA	FF	FF	FF	FF	FF	FF	FF	FF	fn	FF	FF	FF	FF	FF	FF	NA	FF	FF
chr6_67897546_67897585	fn	FF	FF	NA	FF	FF	FF	FF	NA	FF	FF	FF	FF	FF	FF	FF	FF	FF	FF	FF	FF	FF	FF	FF	FF	NA	FF	FF	NN	FF	FF	FF	FF	FF	FF	FF	FF	FF	FF	FF	NA	FF	FF	FF	FF	fn	FF	FF	FF
chr6_67922074_67922117	FF	FF	FF	FF	FF	NA	FF	FF	FF	NA	FF	NA	NA	NA	NA	FF	FF	NA	FF	FF	NN	NA	NN	FF	FF	NA	FF	FF	FF	FF	FF	NN	FF	NA	NA	NA	FF	FF	FF	FF	NA	NA	FF	FF	FF	NA	NA	FF	FF
chr6_68729220_68729285	FF	FF	FF	FF	FF	FF	NA	FF	FF	FF	FF	FF	FF	FF	FF	FF	FF	FF	NA	FF	FF	FF	FF	FF	NN	NA	FF	FF	FF	FF	FF	FF	FF	NA	FF	NA	FF	FF	FF	FF	NA	FF	FF	FF	fn	NA	FF	FF	FF
chr6_69331716_69331743	FF	FF	FF	FF	FF	FF	FF	FF	FF	FF	FF	FF	FF	FF	FF	FF	FF	FF	FF	FF	FF	FF	FF	FF	FF	FF	FF	FF	FF	FF	FF	FF	FF	FF	FF	FF	FF	FF	FF	FF	FF	FF	FF	FF	FF	FF	FF	FF	FF
chr6_69717809_69717848	UU	DD	DD	DD	DD	DD	DD	DD	DD	DD	NA	DD	DD	DD	DD	DD	DD	DD	DD	DD	DD	DD	DD	DD	DD	DD	DD	DD	DD	DD	DD	DD	DD	DD	DD	UU	DD	DD	DD	DD	DD	DD	DD	DD	DD	DD	DD	DD	DD
chr6_69939992_69940035	FF	FF	FF	FF	FF	FF	FF	FF	FF	FF	FF	FF	FF	FF	FF	FF	FF	FF	FF	FF	FF	FF	FF	FF	FF	FF	FF	FF	FF	FF	FF	FF	FF	FF	FF	FF	FF	FF	FF	FF	NA	FF	FF	FF	FF	FF	FF	FF	FF
chr6_70080954_70080989	DD	BB	DD	NA	DD	NA	DD	BB	DD	BB	BB	BB	NA	DD	BB	DD	DD	bd	NN	DD	BB	BB	BB	BB	BB	NA	BB	NN	BB	BB	BB	DD	DD	DD	BB	BB	BB	DD	NA	NN	DD	DD	DD	DD	BB	NA	NA	BB	BB
chr6_70097058_70097085	FF	FF	FF	NA	FF	FF	fn	NA	FF	fn	FF	FF	FF	FF	FF	FF	FF	NA	NA	FF	FF	NA	FF	FF	FF	NA	FF	NA	FF	NA	FF	FF	NA	FF	NA	FF	NA	NA	FF	FF	NA	NA	NA	FF	FF	NA	NA	FF	FF
chr6_70221852_70221899	FF	FF	FF	FF	NA	NA	FF	FF	FF	fn	FF	NN	FF	FF	NN	FF	NA	NN	NN	FF	FF	FF	FF	FF	FF	FF	FF	FF	NA	FF	FF	FF	FF	NA	FF	NA	FF	fn	fn	FF	NA	fn	FF	FF	FF	FF	FF	FF	FF
chr6_70709707_70709720	FF	FF	FF	NA	FF	FF	FF	NA	FF	FF	FF	FF	FF	FF	NA	FF	FF	NA	FF	FF	NA	FF	FF	FF	FF	NA	FF	FF	FF	NA	FF	FF	FF	FF	NA	NA	FF	FF	FF	FF	NA	FF	FF	FF	FF	NA	FF	FF	NA
chr6_70834244_70834271	FF	FF	FF	FF	FF	FF	FF	FF	FF	FF	FF	fn	FF	FF	FF	FF	FF	FF	FF	FF	FF	FF	FF	FF	FF	NA	FF	FF	FF	FF	FF	FF	FF	FF	FF	FF	FF	FF	FF	FF	NA	FF	FF	FF	FF	NA	FF	FF	FF
chr6_70841985_70842024	FF	FF	NN	NA	NA	FF	FF	FF	FF	fn	NA	FF	FF	NA	FF	FF	FF	FF	FF	NA	FF	FF	NA	NN	FF	NA	FF	FF	FF	FF	FF	NA	FF	FF	NA	NA	FF	FF	NA	NA	NA	FF	FF	FF	FF	FF	FF	FF	FF
chr6_70865311_70865354	DD	BB	DD	DD	DD	BB	DD	BB	DD	BB	BB	BB	BB	DD	BB	DD	DD	bd	DD	DD	bn	BB	BB	BB	BB	BB	BB	DD	BB	BB	BB	DD	DD	DD	BB	BB	BB	DD	DD	DD	DD	DD	DD	DD	BB	BB	DD	BB	BB
chr6_70936944_70936991	FF	FF	FF	FF	NA	FF	FF	NA	FF	FF	FF	FF	FF	FF	FF	NA	NA	FF	FF	FF	FF	NA	FF	FF	FF	NA	FF	FF	FF	FF	FF	FF	FF	NA	FF	FF	FF	NA	FF	FF	FF	FF	FF	FF	FF	NA	FF	FF	FF
chr6_70960354_70960393	DD	BB	DD	DD	DD	BB	DD	BB	DD	BB	BB	BB	BB	DD	BB	DD	DD	DD	DD	DD	BB	BB	BB	BB	BB	BB	BB	DD	BB	BB	BB	DD	DD	DD	BB	BB	BB	DD	DD	DD	DD	DD	DD	DD	BB	BB	DD	BB	BB
chr6_70985240_70985271	FF	FF	NA	FF	NA	FF	FF	FF	FF	FF	FF	FF	FF	FF	FF	FF	FF	FF	NN	FF	FF	FF	FF	FF	FF	FF	FF	FF	FF	FF	FF	FF	FF	NA	FF	FF	FF	FF	FF	FF	NA	FF	FF	FF	FF	FF	FF	FF	FF
chr6_71044999_71045026	FF	NN	FF	FF	FF	NA	FF	FF	FF	FF	FF	NA	NA	FF	FF	FF	NA	FF	NA	NA	FF	FF	FF	FF	NA	NA	FF	NA	FF	FF	FF	FF	FF	FF	FF	FF	FF	FF	FF	NA	FF	FF	FF	FF	FF	NA	NA	FF	FF
chr6_71045774_71045798	FF	FF	FF	FF	FF	FF	FF	FF	FF	FF	NA	FF	FF	FF	FF	FF	FF	FF	FF	FF	FF	FF	FF	FF	FF	NA	FF	FF	FF	FF	FF	FF	FF	FF	FF	FF	FF	FF	FF	NA	NA	FF	FF	FF	FF	FF	NA	FF	FF
chr6_71067216_71067236	DD	BB	DD	DD	DD	BB	DD	BB	DD	BB	BB	BB	BB	DD	BB	DD	DD	DD	DD	DD	BB	BB	BB	BB	BB	BB	BB	DD	BB	BB	BB	DD	DD	DD	BB	BB	BB	DD	DD	DD	DD	DD	DD	DD	BB	BB	DD	BB	BB
chr6_71080400_71080429	DD	BB	DD	DD	DD	BB	DD	BB	DD	BB	BB	BB	BB	DD	BB	DD	DD	DD	DD	DD	BB	BB	BB	BB	BB	BB	BB	DD	BB	BB	BB	DD	DD	DD	BB	BB	BB	DD	DD	DD	DD	DD	DD	DD	BB	BB	DD	BB	BB
chr6_71094564_71094583	DD	BB	DD	DD	DD	BB	DD	BB	DD	BB	BB	BB	BB	DD	BB	DD	DD	DD	DD	DD	BB	BB	BB	BB	BB	BB	BB	DD	BB	BB	BB	DD	DD	DD	BB	BB	BB	DD	DD	DD	DD	DD	DD	DD	BB	BB	DD	BB	BB
chr6_71121406_71121421	DD	BB	DD	DD	DD	BB	DD	BB	DD	BB	BB	BB	BB	DD	BB	DD	DD	DD	DD	DD	BB	BB	BB	BB	BB	BB	BB	DD	BB	BB	BB	DD	DD	DD	BB	BB	BB	DD	DD	DD	DD	dn	DD	DD	BB	BB	DD	BB	BB
chr6_71124357_71124384	NA	BB	DD	DD	DD	BB	DD	BB	DD	BB	BB	BB	BB	DD	BB	DD	DD	DD	NA	DD	BB	BB	BB	BB	BB	BB	BB	dn	BB	BB	BB	DD	DD	DD	BB	NA	BB	NA	DD	DD	DD	bd	DD	DD	BB	NA	DD	BB	BB
chr6_71128356_71128390	DD	BB	DD	DD	DD	BB	DD	BB	DD	BB	BB	BB	BB	DD	BB	DD	DD	DD	DD	DD	BB	BB	BB	BB	BB	BB	BB	DD	BB	BB	BB	DD	DD	DD	BB	BB	BB	DD	DD	DD	DD	DD	DD	DD	BB	BB	DD	BB	BB
chr6_71146044_71146087	DD	BB	DD	DD	NN	NA	DD	BB	dn	BB	BB	BB	BB	DD	BB	DD	NA	DD	DD	DD	DD	BB	BB	BB	BB	BB	BB	DD	DD	BB	BB	DD	DD	DD	BB	BB	BB	DD	DD	DD	DD	DD	DD	DD	NA	BB	DD	BB	BB
chr6_71175256_71175279	DD	BB	DD	DD	DD	BB	DD	BB	DD	BB	BB	BB	BB	DD	BB	DD	DD	DD	DD	DD	BB	BB	BB	BB	BB	BB	BB	DD	BB	BB	BB	DD	DD	DD	BB	BB	BB	DD	DD	DD	DD	DD	DD	DD	BB	BB	DD	BB	BB
chr6_71185980_71186006	DD	BB	DD	DD	DD	BB	DD	BB	DD	BB	BB	BB	BB	DD	BB	DD	DD	DD	DD	DD	BB	BB	BB	BB	BB	BB	BB	DD	BB	BB	BB	DD	DD	DD	BB	BB	BB	DD	DD	DD	DD	DD	DD	DD	BB	BB	DD	BB	BB
chr6_71190327_71190366	DD	BB	NA	DD	dn	NA	NA	BB	NA	BB	BB	NA	BB	NA	BB	NA	dn	dn	NA	dn	BB	BB	BB	BB	BB	BB	BB	dn	BB	BB	BB	dn	dn	DD	BB	BB	BB	NA	NA	NA	DD	NA	DD	NA	BB	BB	NA	BB	BB
chr6_71208020_71208055	DD	BB	DD	DD	DD	BB	DD	BB	DD	BB	BB	BB	BB	DD	BB	DD	DD	DD	DD	DD	BB	BB	BB	BB	BB	BB	BB	DD	BB	BB	BB	DD	DD	DD	BB	bn	BB	DD	DD	DD	DD	DD	DD	DD	BB	BB	DD	BB	BB
chr6_71210095_71210130	DD	BB	DD	DD	DD	BB	DD	BB	DD	BB	BB	BB	BB	DD	BB	DD	DD	DD	DD	DD	BB	BB	BB	BB	BB	BB	BB	DD	BB	BB	BB	DD	DD	DD	BB	BB	BB	DD	DD	DD	DD	DD	DD	DD	BB	BB	DD	BB	BB
chr6_71220863_71220882	DD	BB	DD	DD	DD	BB	DD	BB	DD	BB	BB	BB	BB	DD	BB	DD	DD	DD	DD	DD	BB	BB	BB	BB	BB	BB	BB	DD	BB	BB	BB	DD	DD	DD	BB	BB	BB	DD	DD	DD	DD	DD	DD	DD	BB	BB	DD	BB	BB
chr6_71238809_71238828	DD	BB	DD	DD	DD	BB	DD	BB	DD	BB	BB	BB	BB	DD	BB	DD	DD	DD	DD	DD	BB	BB	BB	BB	BB	BB	BB	DD	BB	BB	BB	DD	DD	DD	BB	BB	BB	DD	DD	DD	DD	DD	DD	DD	BB	BB	DD	BB	BB
chr6_71242591_71242641	df	FF	fn	df	df	FF	df	FF	df	FF	FF	FF	FF	FF	FF	df	df	df	df	df	FF	FF	FF	FF	FF	FF	FF	df	FF	FF	FF	df	df	DD	FF	FF	FF	df	df	FF	df	df	df	df	FF	FF	df	FF	FF
chr6_71247743_71247794	DD	BB	DD	DD	DD	NA	DD	BB	NA	BB	BB	NA	NA	DD	NA	DD	DD	NA	DD	DD	BB	BB	BB	bd	BB	NA	BB	DD	BB	BB	BB	NA	DD	DD	BB	BB	BB	DD	DD	DD	DD	DD	DD	DD	BB	BB	NA	BB	NA
chr6_71253298_71253317	DD	BB	DD	DD	DD	BB	DD	BB	DD	BB	BB	BB	BB	DD	BB	DD	DD	DD	DD	DD	BB	BB	BB	BB	BB	BB	BB	DD	BB	BB	BB	DD	DD	DD	BB	BB	BB	DD	DD	DD	DD	DD	DD	DD	BB	BB	DD	BB	BB
chr6_71257000_71257023	DD	BB	DD	DD	DD	BB	DD	BB	DD	BB	BB	BB	BB	DD	BB	DD	DD	DD	DD	DD	BB	BB	BB	BB	BB	BB	BB	DD	BB	BB	BB	DD	DD	DD	BB	BB	BB	DD	DD	DD	DD	DD	DD	DD	BB	BB	dn	BB	BB
chr6_71257299_71257316	DD	BB	DD	DD	DD	BB	DD	BB	DD	BB	BB	BB	BB	DD	BB	DD	DD	DD	DD	DD	BB	BB	BB	BB	BB	BB	BB	DD	BB	BB	BB	DD	DD	DD	BB	BB	BB	DD	DD	DD	DD	DD	dn	DD	BB	BB	DD	BB	BB
chr6_71269093_71269104	DD	BB	DD	DD	DD	BB	DD	BB	DD	BB	BB	BB	BB	DD	BB	DD	DD	DD	DD	DD	BB	BB	BB	BB	BB	BB	BB	DD	BB	BB	BB	DD	DD	DD	BB	BB	BB	DD	DD	DD	DD	DD	DD	DD	BB	BB	DD	BB	BB
chr6_71273143_71273158	DD	BB	DD	DD	DD	BB	DD	BB	DD	BB	BB	BB	BB	DD	BB	DD	DD	DD	DD	DD	BB	BB	BB	BB	BB	BB	BB	DD	BB	BB	BB	DD	DD	DD	BB	BB	BB	DD	DD	DD	DD	DD	DD	DD	BB	BB	DD	BB	BB
chr6_71278825_71278854	DD	BB	DD	DD	DD	BB	DD	BB	DD	BB	BB	BB	BB	DD	BB	DD	DD	DD	DD	DD	bn	BB	BB	BB	BB	BB	BB	DD	BB	BB	BB	DD	DD	DD	BB	BB	BB	DD	DD	DD	DD	DD	DD	DD	BB	BB	dn	BB	BB
chr6_71288087_71288098	DD	BB	DD	DD	DD	BB	DD	BB	DD	BB	BB	BB	BB	DD	BB	DD	DD	DD	DD	DD	BB	BB	BB	BB	BB	BB	BB	DD	BB	BB	BB	DD	DD	DD	BB	BB	BB	DD	DD	DD	DD	DD	DD	DD	BB	BB	DD	BB	BB
chr6_71308783_71308806	DD	BB	DD	NA	DD	BB	NA	BB	NA	BB	BB	BB	BB	DD	BB	DD	NA	NA	DD	DD	BB	BB	BB	BB	BB	BB	BB	NA	BB	BB	BB	DD	dn	DD	BB	BB	BB	NA	DD	NA	DD	DD	DD	DD	BB	BB	NA	BB	BB
chr6_71316271_71316300	DD	BB	DD	DD	DD	BB	DD	BB	DD	BB	BB	BB	BB	DD	BB	DD	DD	DD	DD	DD	BB	BB	BB	BB	BB	BB	BB	DD	BB	BB	BB	DD	DD	DD	BB	BB	BB	DD	DD	DD	DD	DD	DD	DD	BB	BB	DD	BB	BB
chr6_71379466_71379493	DD	BB	DD	DD	DD	BB	DD	BB	DD	BB	BB	BB	BB	DD	BB	DD	DD	DD	DD	DD	BB	BB	BB	BB	BB	bn	BB	DD	BB	BB	BB	DD	DD	DD	BB	BB	BB	DD	DD	DD	DD	DD	DD	DD	BB	BB	DD	BB	BB
chr6_71396138_71396176	DD	BB	DD	DD	DD	BB	DD	BB	DD	BB	BB	BB	BB	DD	BB	DD	DD	DD	DD	DD	BB	BB	BB	BB	BB	BB	BB	DD	BB	BB	BB	DD	DD	DD	BB	BB	BB	DD	DD	DD	DD	DD	DD	DD	BB	BB	DD	BB	BB
chr6_71416876_71416897	DD	BB	DD	DD	DD	BB	DD	bn	DD	BB	BB	BB	BB	DD	BB	DD	DD	DD	DD	DD	BB	BB	BB	BB	BB	BB	BB	DD	BB	BB	BB	DD	DD	DD	BB	BB	BB	DD	DD	DD	DD	DD	DD	DD	BB	BB	DD	BB	BB
chr6_71444119_71444133	DD	BB	DD	DD	DD	BB	DD	BB	DD	BB	BB	BB	BB	DD	BB	DD	DD	DD	DD	DD	BB	BB	BB	BB	BB	BB	BB	DD	BB	BB	BB	DD	DD	DD	BB	BB	BB	DD	DD	DD	DD	DD	DD	DD	BB	BB	DD	BB	BB
chr6_71446290_71446309	DD	BB	DD	DD	DD	BB	DD	BB	DD	BB	BB	BB	BB	DD	BB	DD	DD	DD	DD	DD	BB	BB	BB	BB	BB	BB	BB	DD	BB	BB	BB	DD	DD	DD	BB	BB	BB	DD	DD	DD	DD	DD	DD	DD	BB	BB	DD	BB	BB
chr6_71452505_71452528	DD	BB	DD	DD	dn	BB	DD	BB	DD	BB	BB	BB	BB	DD	BB	DD	DD	DD	DD	DD	BB	BB	BB	BB	BB	BB	BB	DD	BB	BB	BB	DD	DD	DD	BB	BB	BB	DD	DD	DD	DD	DD	DD	DD	BB	BB	DD	BB	BB
chr6_71452980_71452991	DD	BB	DD	DD	DD	BB	DD	BB	DD	BB	BB	BB	BB	DD	BB	DD	DD	DD	DD	DD	BB	BB	BB	BB	BB	BB	BB	DD	BB	BB	BB	DD	DD	DD	BB	BB	BB	DD	DD	DD	DD	DD	DD	DD	BB	BB	DD	BB	BB
chr6_71456498_71456511	DD	BB	DD	DD	DD	BB	DD	BB	DD	BB	BB	BB	BB	DD	BB	DD	DD	DD	DD	DD	BB	BB	BB	BB	BB	BB	BB	DD	BB	BB	BB	DD	DD	DD	BB	BB	BB	DD	DD	DD	DD	DD	DD	DD	BB	BB	DD	BB	BB
chr6_71461804_71461815	DD	BB	DD	DD	DD	BB	DD	BB	DD	BB	BB	BB	BB	DD	BB	DD	DD	DD	DD	DD	BB	BB	BB	BB	BB	BB	BB	DD	BB	BB	BB	DD	DD	DD	BB	BB	BB	DD	DD	DD	DD	DD	DD	DD	BB	BB	DD	BB	BB
chr6_71466391_71466438	dd	BB	dd	NA	dd	BB	NA	BB	dd	BB	NA	NN	NN	DD	NA	dd	NA	dd	dd	nn	BB	BB	BB	NN	BB	NA	BB	dn	BB	BB	BB	dd	dd	dd	BB	BB	NA	dd	NA	DD	NA	dd	dn	dd	BB	BB	dd	BB	NA
chr6_71468890_71468907	DD	BB	DD	DD	DD	BB	DD	BB	DD	BB	BB	BB	BB	DD	BB	DD	DD	DD	DD	DD	BB	BB	BB	BB	BB	BB	BB	DD	BB	BB	BB	DD	DD	DD	BB	BB	BB	DD	DD	DD	DD	DD	DD	DD	BB	BB	DD	BB	BB
chr6_71486842_71486871	DD	BB	DD	DD	DD	BB	DD	BB	DD	BB	BB	BB	BB	DD	BB	DD	DD	DD	DD	DD	BB	BB	BB	BB	BB	BB	BB	DD	BB	BB	BB	DD	DD	DD	BB	BB	BB	DD	DD	DD	DD	DD	DD	DD	BB	BB	DD	BB	BB
chr6_71512934_71512972	DD	BB	DD	DD	DD	BB	DD	BB	DD	BB	BB	BB	BB	DD	BB	DD	DD	DD	DD	DD	BB	BB	BB	BB	BB	BB	BB	DD	BB	BB	BB	DD	DD	DD	BB	BB	BB	DD	DD	DD	DD	DD	DD	DD	BB	BB	DD	BB	BB
chr6_71513182_71513205	DD	BB	DD	DD	DD	BB	DD	BB	DD	BB	BB	BB	BB	DD	BB	DD	DD	DD	DD	DD	BB	BB	BB	BB	BB	BB	BB	DD	BB	BB	BB	DD	DD	DD	BB	BB	BB	DD	DD	DD	DD	DD	DD	DD	BB	BB	DD	BB	BB
chr6_71518439_71518458	DD	BB	DD	DD	DD	BB	DD	BB	DD	BB	BB	BB	BB	DD	BB	DD	DD	DD	DD	DD	BB	BB	BB	BB	BB	BB	BB	DD	BB	BB	BB	DD	DD	DD	BB	BB	BB	DD	DD	DD	DD	DD	DD	DD	BB	BB	DD	BB	BB
chr6_71518458_71518481	DD	BB	DD	DD	DD	BB	DD	BB	DD	BB	BB	BB	BB	DD	BB	DD	DD	DD	DD	DD	BB	BB	BB	BB	BB	BB	BB	DD	BB	BB	BB	dn	DD	DD	BB	BB	BB	DD	DD	DD	DD	dn	DD	DD	BB	BB	DD	BB	BB
chr6_71535791_71535825	DD	BB	DD	DD	DD	BB	DD	BB	DD	BB	BB	BB	BB	DD	BB	DD	DD	DD	DD	DD	BB	BB	BB	BB	BB	BB	BB	DD	BB	BB	BB	DD	DD	DD	BB	BB	BB	DD	DD	DD	DD	DD	DD	DD	BB	BB	DD	BB	bn
chr6_71549689_71549704	DD	BB	DD	DD	DD	BB	DD	BB	DD	BB	BB	BB	BB	DD	BB	DD	DD	DD	DD	DD	BB	BB	BB	BB	BB	BB	BB	DD	BB	BB	BB	DD	DD	DD	BB	BB	BB	DD	DD	DD	DD	DD	DD	DD	BB	BB	DD	BB	BB
chr6_71587994_71588018	DD	BB	DD	DD	DD	BB	DD	BB	DD	BB	BB	BB	BB	DD	BB	DD	DD	DD	DD	DD	BB	BB	BB	BB	BB	BB	BB	DD	BB	BB	BB	DD	DD	DD	BB	BB	BB	DD	DD	DD	DD	DD	DD	DD	BB	BB	DD	BB	BB
chr6_71597487_71597518	DD	BB	DD	DD	DD	BB	DD	BB	DD	BB	BB	BB	BB	DD	BB	DD	DD	DD	DD	DD	BB	BB	BB	BB	BB	BB	BB	DD	BB	BB	BB	DD	DD	DD	BB	BB	BB	DD	DD	DD	DD	DD	DD	DD	BB	BB	DD	BB	BB
chr6_71616392_71616439	DD	BB	DD	DD	DD	BB	DD	BB	DD	BB	BB	BB	BB	DD	BB	DD	DD	DD	DD	DD	BB	BB	BB	BB	BB	bn	BB	DD	BB	BB	BB	DD	DD	DD	BB	BB	BB	DD	DD	DD	DD	DD	DD	DD	BB	BB	DD	BB	BB
chr6_71678028_71678067	DD	BB	DD	DD	DD	BB	DD	BB	DD	BB	BB	BB	BB	DD	BB	DD	DD	DD	DD	DD	BB	BB	BB	BB	BB	BB	BB	DD	BB	BB	BB	DD	DD	DD	BB	BB	BB	DD	DD	DD	DD	DD	DD	DD	BB	BB	DD	BB	BB
chr6_71721896_71721913	DD	BB	DD	DD	DD	BB	DD	BB	DD	BB	BB	BB	BB	DD	BB	DD	DD	DD	DD	DD	BB	BB	BB	BB	BB	BB	BB	DD	BB	BB	BB	DD	DD	DD	BB	BB	BB	DD	DD	DD	DD	DD	DD	DD	BB	BB	DD	BB	BB
chr6_71734084_71734095	DD	BB	DD	DD	DD	BB	DD	BB	DD	BB	BB	BB	BB	DD	BB	DD	DD	DD	DD	DD	BB	BB	BB	BB	BB	BB	BB	DD	BB	BB	BB	DD	DD	DD	BB	BB	BB	DD	DD	DD	DD	DD	DD	DD	BB	BB	DD	BB	BB
chr6_71754767_71754792	DD	bd	DD	DD	DD	BB	NA	BB	DD	BB	NA	BB	BB	DD	BB	DD	DD	NA	DD	DD	BB	BB	NA	BB	BB	NA	BB	DD	BB	BB	BB	NA	NA	DD	BB	BB	BB	NA	NA	DD	NA	DD	DD	DD	BB	BB	NA	BB	BB
chr6_71757999_71758010	DD	BB	dn	DD	DD	BB	DD	BB	DD	BB	BB	BB	BB	DD	BB	DD	DD	DD	DD	DD	BB	BB	BB	BB	BB	BB	BB	dn	BB	BB	BB	DD	DD	DD	BB	BB	BB	DD	DD	DD	DD	DD	DD	DD	BB	BB	DD	BB	BB
chr6_71772736_71772755	DD	BB	DD	DD	DD	BB	DD	BB	DD	BB	BB	BB	BB	DD	BB	DD	DD	DD	DD	DD	BB	BB	BB	BB	BB	BB	BB	DD	BB	BB	BB	DD	DD	DD	BB	BB	BB	DD	DD	DD	DD	DD	DD	DD	BB	BB	DD	BB	BB
chr6_71791138_71791185	bd	bd	dn	DD	DD	BB	DD	BB	DD	BB	BB	BB	BB	DD	BB	nn	DD	dn	dn	DD	BB	BB	BB	BB	BB	BB	BB	dn	BB	BB	BB	DD	dn	DD	BB	BB	BB	DD	dn	dn	DD	DD	DD	DD	BB	BB	dn	BB	BB
chr6_71791223_71791234	DD	BB	DD	DD	DD	BB	DD	BB	DD	BB	BB	BB	BB	DD	BB	DD	DD	DD	DD	DD	BB	BB	BB	BB	BB	BB	BB	DD	BB	BB	BB	DD	DD	DD	BB	BB	BB	DD	DD	DD	DD	DD	DD	DD	BB	BB	DD	BB	BB
chr6_71802438_71802463	DD	BB	DD	DD	DD	BB	DD	BB	DD	BB	BB	BB	BB	DD	bn	DD	DD	DD	DD	DD	BB	BB	BB	BB	BB	BB	BB	DD	BB	BB	bn	DD	DD	DD	BB	BB	BB	DD	DD	DD	DD	DD	DD	DD	BB	BB	DD	BB	BB
chr6_71814678_71814697	DD	BB	DD	DD	DD	BB	DD	BB	DD	BB	BB	BB	BB	DD	BB	DD	DD	DD	DD	DD	BB	BB	BB	BB	BB	BB	BB	DD	BB	BB	BB	DD	DD	DD	BB	BB	BB	DD	DD	DD	DD	DD	DD	DD	BB	BB	DD	BB	BB
chr6_71822812_71822825	DD	BB	DD	DD	DD	BB	DD	BB	DD	BB	BB	BB	BB	DD	BB	DD	DD	DD	DD	DD	BB	BB	BB	BB	BB	BB	BB	DD	BB	BB	BB	DD	DD	DD	BB	BB	BB	DD	DD	DD	DD	DD	DD	DD	BB	BB	DD	BB	BB
chr6_71824072_71824096	DD	BB	DD	DD	DD	BB	NN	BB	DD	BB	BB	BB	BB	DD	BB	DD	DD	DD	DD	DD	BB	BB	BB	BB	BB	BB	BB	DD	BB	BB	BB	DD	DD	DD	BB	BB	BB	DD	DD	DD	DD	DD	DD	DD	BB	BB	DD	BB	BB
chr6_71826522_71826537	DD	BB	DD	DD	DD	BB	DD	BB	DD	BB	BB	BB	BB	DD	BB	DD	DD	DD	DD	DD	BB	BB	BB	BB	BB	BB	BB	DD	BB	BB	BB	DD	DD	DD	BB	BB	BB	DD	DD	DD	DD	DD	DD	DD	BB	BB	DD	BB	BB
chr6_71828714_71828733	DD	BB	DD	DD	DD	BB	DD	BB	DD	BB	BB	BB	BB	DD	BB	DD	DD	DD	DD	DD	BB	BB	BB	BB	BB	BB	BB	DD	BB	BB	BB	DD	DD	DD	BB	BB	BB	DD	DD	DD	DD	DD	DD	DD	BB	BB	DD	BB	BB
chr6_71833115_71833128	df	FF	df	DD	df	FF	DD	FF	DD	FF	FF	FF	FF	DD	FF	df	df	DD	dn	DD	FF	FF	FF	FF	FF	FF	FF	df	FF	FF	FF	df	DD	df	FF	FF	FF	dn	df	DD	df	df	DD	DD	FF	FF	df	FF	FF
chr6_71838449_71838473	DD	BB	DD	DD	DD	BB	DD	BB	DD	BB	BB	BB	BB	DD	BB	DD	DD	DD	DD	DD	BB	BB	BB	BB	BB	BB	BB	DD	BB	BB	BB	DD	DD	DD	BB	BB	BB	DD	DD	DD	DD	DD	DD	DD	BB	BB	DD	BB	BB
chr6_71843281_71843304	DD	BB	DD	DD	DD	BB	DD	BB	DD	BB	BB	BB	BB	DD	BB	DD	DD	DD	DD	DD	BB	BB	BB	BB	BB	BB	BB	DD	BB	BB	BB	DD	DD	DD	BB	BB	BB	DD	DD	DD	DD	DD	DD	DD	BB	BB	DD	BB	BB
chr6_71854885_71854900	DD	BB	DD	DD	DD	BB	DD	BB	DD	BB	BB	BB	BB	DD	BB	DD	DD	DD	DD	DD	BB	BB	BB	BB	BB	BB	BB	DD	BB	BB	BB	DD	DD	DD	BB	BB	BB	DD	DD	DD	DD	DD	DD	DD	BB	BB	DD	BB	BB
chr6_71857903_71857934	DD	BB	DD	NA	NN	BB	DD	BB	DD	BB	BB	BB	BB	DD	NA	DD	DD	DD	NN	NN	BB	BB	BB	BB	BB	NA	BB	NA	BB	BB	BB	DD	DD	dn	BB	BB	BB	NA	dn	NA	NA	NA	DD	DD	BB	BB	NA	BB	BB
chr6_71868384_71868410	DD	BB	DD	DD	DD	BB	dn	BB	DD	BB	BB	BB	BB	DD	BB	DD	DD	DD	DD	DD	BB	BB	BB	BB	BB	BB	BB	DD	BB	BB	BB	DD	DD	DD	BB	BB	BB	DD	DD	DD	DD	DD	DD	DD	BB	BB	DD	BB	BB
chr6_71868941_71868956	DD	BB	DD	DD	DD	BB	DD	BB	DD	BB	BB	BB	BB	DD	BB	DD	DD	DD	DD	DD	BB	BB	BB	BB	BB	BB	BB	DD	BB	BB	BB	DD	DD	DD	BB	BB	BB	DD	DD	dn	DD	DD	DD	DD	BB	BB	DD	BB	BB
chr6_71870370_71870381	DD	BB	DD	DD	DD	BB	DD	BB	DD	BB	BB	BB	BB	DD	BB	DD	DD	DD	DD	DD	BB	BB	BB	BB	BB	BB	BB	DD	BB	BB	BB	DD	DD	DD	BB	BB	BB	DD	DD	DD	DD	DD	DD	DD	BB	BB	DD	BB	BB
chr6_71881162_71881179	DD	BB	DD	DD	DD	BB	DD	BB	DD	BB	BB	BB	BB	DD	BB	DD	DD	DD	DD	DD	BB	BB	BB	BB	BB	BB	BB	DD	BB	BB	BB	DD	DD	DD	BB	BB	BB	DD	DD	DD	DD	DD	DD	DD	BB	BB	DD	BB	BB
chr6_71882746_71882757	DD	BB	DD	DD	DD	BB	DD	BB	DD	BB	BB	BB	BB	DD	BB	DD	DD	DD	DD	DD	BB	BB	BB	BB	BB	BB	BB	DD	BB	BB	BB	DD	DD	DD	BB	BB	BB	DD	DD	DD	DD	DD	DD	DD	BB	BB	DD	BB	BB
chr6_71889834_71889901	DD	BB	DD	DD	DD	BB	DD	BB	DD	BB	BB	BB	BB	DD	BB	DD	DD	DD	DD	DD	BB	BB	BB	BB	BB	BB	BB	DD	BB	BB	BB	DD	DD	DD	BB	BB	BB	DD	DD	DD	DD	DD	DD	DD	BB	BB	DD	BB	BB
chr6_71899389_71899408	DD	BB	DD	DD	DD	BB	DD	BB	DD	BB	BB	BB	BB	DD	BB	DD	DD	DD	DD	DD	BB	BB	BB	BB	BB	BB	BB	DD	BB	BB	BB	DD	DD	DD	BB	BB	BB	DD	DD	DD	DD	DD	DD	DD	BB	BB	DD	BB	BB
chr6_71911789_71911802	DD	BB	DD	DD	DD	BB	DD	BB	DD	BB	BB	BB	BB	DD	BB	DD	DD	DD	DD	DD	BB	BB	BB	BB	BB	BB	BB	DD	BB	BB	BB	DD	DD	DD	BB	BB	BB	DD	DD	DD	DD	DD	DD	DD	BB	BB	DD	BB	BB
chr6_71922746_71922761	DD	BB	DD	DD	DD	BB	DD	BB	DD	BB	BB	BB	BB	DD	BB	DD	DD	DD	DD	DD	BB	BB	BB	BB	BB	BB	BB	DD	BB	BB	BB	DD	DD	DD	BB	BB	BB	DD	DD	DD	DD	DD	DD	DD	BB	BB	DD	BB	BB
chr6_71932078_71932102	DD	BB	DD	DD	DD	BB	DD	BB	DD	BB	BB	BB	BB	DD	BB	DD	DD	DD	DD	DD	BB	BB	BB	BB	BB	BB	BB	DD	BB	BB	BB	DD	DD	DD	BB	BB	BB	DD	DD	DD	DD	DD	DD	DD	BB	BB	DD	BB	BB
chr6_71939951_71939964	DD	BB	DD	DD	DD	BB	dn	BB	dn	BB	BB	BB	BB	dn	BB	DD	DD	DD	DD	DD	BB	BB	BB	BB	BB	BB	BB	DD	BB	BB	BB	DD	DD	DD	BB	BB	BB	DD	DD	DD	DD	DD	DD	DD	BB	BB	DD	BB	BB
chr6_71943825_71943836	DD	BB	DD	DD	DD	BB	DD	BB	DD	BB	BB	BB	BB	DD	BB	DD	DD	DD	DD	DD	BB	BB	BB	BB	BB	BB	BB	DD	BB	BB	BB	DD	DD	DD	BB	BB	BB	DD	DD	DD	DD	DD	DD	DD	BB	BB	DD	BB	BB
chr6_71954379_71954402	DD	BB	DD	DD	DD	BB	DD	BB	DD	BB	BB	BB	BB	DD	BB	DD	DD	DD	DD	DD	BB	BB	BB	BB	BB	BB	BB	DD	BB	BB	BB	DD	DD	DD	BB	BB	BB	DD	DD	DD	DD	DD	DD	DD	BB	BB	DD	BB	BB
chr6_71963030_71963041	DD	BB	DD	DD	DD	BB	DD	BB	DD	BB	BB	BB	BB	DD	BB	DD	DD	DD	DD	DD	BB	BB	BB	BB	BB	BB	BB	DD	BB	BB	BB	DD	DD	DD	BB	BB	BB	DD	DD	DD	DD	DD	DD	DD	BB	BB	DD	BB	BB
chr6_71964234_71964248	DD	BB	DD	DD	DD	BB	DD	BB	DD	BB	BB	BB	BB	DD	BB	DD	DD	DD	DD	DD	BB	BB	BB	BB	BB	BB	BB	DD	BB	BB	BB	DD	DD	DD	BB	BB	BB	DD	DD	DD	DD	DD	DD	DD	BB	BB	DD	BB	BB
chr6_71970074_71970088	DD	BB	DD	DD	DD	BB	DD	BB	DD	BB	BB	BB	BB	DD	BB	DD	DD	DD	DD	DD	BB	BB	BB	BB	BB	BB	BB	DD	BB	BB	BB	DD	DD	DD	BB	BB	BB	DD	DD	DD	DD	DD	DD	DD	BB	BB	DD	BB	BB
chr6_71994383_71994402	DD	BB	DD	DD	DD	BB	DD	BB	DD	BB	BB	BB	BB	DD	BB	DD	DD	DD	DD	DD	BB	BB	BB	BB	BB	BB	BB	DD	BB	BB	BB	DD	DD	DD	BB	BB	BB	DD	DD	DD	DD	DD	DD	DD	BB	BB	DD	BB	BB
chr6_71996087_71996110	DD	BB	DD	DD	DD	BB	DD	BB	DD	BB	BB	BB	BB	DD	BB	DD	DD	DD	DD	DD	BB	BB	BB	BB	BB	BB	BB	DD	BB	BB	BB	DD	DD	DD	BB	BB	BB	DD	DD	DD	DD	DD	DD	DD	BB	BB	DD	BB	BB
chr6_71998856_71998871	DD	BB	DD	DD	DD	BB	DD	BB	DD	BB	BB	BB	BB	DD	BB	DD	DD	DD	DD	DD	BB	BB	BB	BB	BB	BB	BB	DD	BB	BB	BB	DD	DD	DD	BB	BB	BB	DD	DD	DD	DD	DD	DD	DD	BB	BB	DD	BB	BB
chr6_72019901_72019928	DD	BB	DD	DD	DD	BB	DD	BB	DD	BB	BB	BB	BB	DD	BB	DD	DD	DD	DD	DD	BB	BB	BB	BB	BB	BB	BB	DD	BB	BB	BB	DD	DD	DD	BB	BB	BB	DD	DD	DD	DD	DD	DD	DD	BB	BB	DD	BB	BB
chr6_72022441_72022460	DD	BB	DD	DD	DD	BB	DD	BB	DD	BB	BB	BB	BB	DD	BB	DD	DD	DD	DD	DD	BB	BB	BB	BB	BB	BB	BB	DD	BB	BB	BB	DD	DD	DD	BB	BB	BB	DD	DD	DD	DD	DD	DD	DD	BB	BB	DD	BB	BB
chr6_72048637_72048651	DD	BB	DD	DD	DD	BB	DD	BB	DD	BB	BB	BB	BB	DD	BB	DD	DD	DD	DD	DD	BB	BB	BB	BB	BB	BB	BB	DD	BB	BB	BB	DD	DD	DD	BB	BB	BB	DD	DD	DD	DD	DD	DD	DD	BB	BB	DD	BB	BB
chr6_72051175_72051196	DD	BB	DD	DD	DD	BB	DD	BB	DD	BB	BB	BB	BB	DD	BB	DD	DD	dn	DD	DD	BB	BB	BB	BB	BB	BB	BB	DD	BB	BB	BB	DD	DD	DD	BB	BB	BB	DD	DD	DD	DD	DD	DD	DD	BB	BB	DD	BB	BB
chr6_72051544_72051555	DD	BB	DD	DD	DD	BB	DD	BB	DD	BB	BB	BB	BB	DD	BB	DD	DD	DD	DD	DD	bd	BB	BB	BB	BB	BB	BB	DD	BB	BB	BB	DD	DD	DD	BB	BB	BB	DD	DD	DD	DD	DD	DD	DD	BB	BB	DD	BB	BB
chr6_72054464_72054481	DD	BB	DD	DD	DD	BB	DD	BB	DD	BB	BB	BB	BB	DD	BB	DD	DD	DD	DD	DD	BB	BB	BB	BB	BB	BB	BB	DD	BB	BB	BB	DD	DD	DD	BB	BB	BB	DD	DD	DD	DD	DD	DD	DD	BB	BB	DD	BB	BB
chr6_72057023_72057034	DD	BB	DD	DD	DD	BB	DD	BB	DD	BB	BB	BB	BB	DD	BB	DD	DD	DD	DD	DD	BB	BB	BB	BB	BB	BB	BB	DD	BB	BB	BB	DD	DD	DD	BB	BB	BB	DD	DD	DD	DD	DD	DD	DD	BB	BB	DD	BB	BB
chr6_72070924_72070943	DD	BB	DD	DD	DD	BB	DD	BB	DD	BB	BB	BB	BB	DD	BB	DD	DD	DD	DD	DD	BB	BB	BB	BB	BB	BB	BB	DD	BB	BB	BB	DD	DD	DD	BB	BB	BB	DD	DD	DD	DD	DD	DD	DD	BB	BB	DD	BB	BB
chr6_72078757_72078770	DD	BB	DD	DD	DD	BB	DD	BB	DD	BB	BB	BB	BB	DD	BB	DD	DD	DD	DD	DD	BB	BB	BB	BB	BB	BB	BB	DD	BB	BB	BB	DD	DD	DD	BB	BB	BB	DD	DD	DD	DD	DD	DD	DD	BB	BB	DD	BB	BB
chr6_72084152_72084165	DD	BB	DD	DD	DD	BB	DD	BB	DD	BB	BB	BB	BB	DD	BB	DD	DD	DD	DD	DD	BB	BB	BB	BB	BB	BB	BB	DD	BB	BB	BB	DD	DD	DD	BB	BB	BB	DD	DD	DD	DD	DD	DD	DD	BB	BB	DD	BB	BB
chr6_72090448_72090503	DD	BB	DD	DD	DD	BB	DD	BB	DD	BB	BB	BB	BB	DD	BB	DD	DD	DD	DD	DD	BB	BB	BB	BB	BB	BB	BB	DD	BB	BB	BB	DD	DD	DD	BB	BB	BB	DD	DD	DD	DD	DD	DD	DD	BB	BB	DD	BB	BB
chr6_72108757_72108784	DD	BB	DD	DD	DD	BB	DD	BB	DD	BB	BB	BB	BB	DD	BB	DD	DD	DD	DD	DD	BB	BB	BB	BB	BB	BB	BB	DD	BB	BB	BB	DD	DD	DD	BB	BB	BB	DD	DD	DD	DD	DD	DD	DD	BB	BB	DD	BB	BB
chr6_72134042_72134067	DD	BB	DD	DD	DD	BB	DD	BB	DD	BB	BB	BB	bd	DD	BB	DD	DD	DD	DD	bd	BB	BB	BB	BB	BB	BB	BB	DD	BB	BB	BB	DD	DD	DD	BB	BB	BB	DD	DD	DD	DD	DD	DD	DD	BB	BB	DD	BB	BB
chr6_72150175_72150214	DD	BB	BB	DD	DD	BB	DD	BB	DD	BB	BB	BB	BB	DD	BB	DD	DD	DD	DD	DD	BB	BB	BB	BB	bn	BB	BB	DD	BB	BB	BB	DD	DD	DD	BB	BB	BB	DD	DD	DD	DD	DD	DD	DD	BB	BB	DD	BB	BB
chr6_72163114_72163143	DD	BB	DD	DD	DD	BB	DD	BB	DD	BB	BB	BB	BB	DD	BB	DD	DD	DD	DD	DD	BB	BB	BB	BB	BB	BB	BB	DD	BB	BB	BB	DD	DD	DD	BB	BB	BB	DD	DD	DD	DD	DD	DD	DD	BB	BB	DD	BB	BB
chr6_72191970_72192009	FF	FF	NA	NA	FF	FF	NN	FF	FF	NA	FF	FF	NA	FF	FF	FF	FF	NA	FF	FF	fn	FF	FF	NA	FF	NA	FF	FF	FF	FF	FF	FF	FF	FF	FF	FF	FF	FF	FF	FF	NA	FF	NA	FF	FF	FF	FF	FF	NA
chr6_72194980_72195011	DD	BB	DD	DD	DD	BB	DD	BB	DD	BB	BB	BB	BB	DD	BB	DD	DD	DD	DD	DD	BB	BB	BB	BB	BB	BB	BB	DD	BB	BB	BB	DD	DD	DD	BB	BB	BB	DD	DD	DD	DD	DD	DD	DD	BB	BB	DD	BB	BB
chr6_72232075_72232092	DD	BB	DD	DD	DD	BB	DD	BB	DD	BB	BB	BB	BB	DD	BB	DD	DD	DD	DD	DD	BB	BB	BB	BB	BB	BB	BB	DD	BB	BB	BB	DD	DD	DD	BB	BB	BB	DD	DD	DD	DD	DD	DD	DD	BB	BB	DD	BB	BB
chr6_72232407_72232432	dd	BB	dd	dd	dd	BB	dd	BB	dd	BB	BB	BB	BB	dd	BB	dd	dd	dd	dd	dd	BB	BB	BB	BB	BB	BB	BB	dd	BB	bn	BB	dd	dd	dd	BB	BB	BB	dd	dd	dn	dd	dd	dd	dd	BB	BB	DD	BB	BB
chr6_72239428_72239442	DD	BB	DD	DD	DD	BB	DD	BB	DD	BB	BB	BB	BB	DD	BB	DD	DD	DD	DD	DD	BB	BB	BB	BB	BB	BB	BB	DD	BB	BB	BB	DD	DD	DD	BB	BB	BB	DD	DD	DD	DD	DD	DD	DD	BB	BB	DD	BB	BB
chr6_72251858_72251869	DD	BB	DD	DD	DD	BB	DD	BB	DD	BB	BB	BB	BB	DD	BB	DD	DD	DD	DD	DD	BB	BB	BB	BB	BB	BB	BB	DD	BB	BB	BB	DD	DD	DD	BB	BB	BB	DD	DD	DD	DD	DD	DD	DD	BB	BB	DD	BB	BB
chr6_72256163_72256182	DD	BB	DD	DD	DD	BB	DD	BB	DD	BB	BB	BB	BB	DD	BB	DD	DD	DD	DD	DD	BB	BB	BB	BB	BB	BB	BB	DD	BB	BB	BB	dn	DD	dn	BB	BB	BB	DD	DD	DD	DD	DD	DD	DD	BB	BB	DD	BB	BB
chr6_72258550_72258573	DD	BB	DD	DD	DD	BB	DD	BB	DD	BB	BB	BB	BB	DD	BB	DD	DD	DD	DD	DD	BB	BB	BB	BB	BB	BB	BB	DD	BB	BB	BB	DD	DD	DD	BB	BB	BB	DD	DD	DD	DD	DD	DD	DD	BB	BB	DD	BB	BB
chr6_72266535_72266570	DD	BB	DD	DD	DD	BB	DD	BB	DD	BB	BB	BB	BB	DD	BB	DD	DD	DD	DD	DD	BB	BB	BB	BB	BB	BB	BB	DD	BB	BB	BB	DD	DD	DD	BB	BB	BB	DD	DD	DD	DD	DD	DD	DD	BB	BB	DD	BB	BB
chr6_72278825_72278856	DD	BB	DD	DD	DD	BB	DD	BB	DD	BB	BB	BB	BB	DD	BB	DD	DD	DD	DD	DD	BB	BB	BB	BB	BB	BB	BB	DD	BB	BB	BB	DD	DD	DD	BB	BB	BB	DD	DD	DD	DD	DD	DD	DD	BB	BB	DD	BB	BB
chr6_72281277_72281298	DD	BB	DD	DD	DD	BB	DD	BB	DD	BB	BB	BB	BB	DD	BB	DD	DD	DD	DD	DD	BB	BB	BB	BB	BB	BB	BB	DD	BB	BB	BB	DD	DD	DD	BB	BB	BB	DD	DD	DD	DD	bd	DD	DD	BB	BB	DD	BB	BB
chr6_72290756_72290767	DD	BB	DD	DD	DD	BB	DD	BB	DD	BB	BB	BB	BB	DD	BB	DD	DD	DD	DD	DD	BB	BB	BB	BB	BB	BB	BB	DD	BB	BB	BB	DD	DD	DD	BB	BB	BB	DD	DD	DD	DD	DD	DD	DD	BB	BB	DD	BB	BB
chr6_72295434_72295447	DD	BB	DD	DD	DD	BB	DD	BB	DD	BB	BB	BB	BB	DD	BB	DD	DD	DD	DD	DD	BB	BB	BB	BB	BB	BB	BB	DD	BB	BB	BB	DD	DD	DD	BB	BB	BB	DD	DD	DD	DD	DD	DD	DD	BB	BB	DD	BB	BB
chr6_72332404_72332439	DD	BB	DD	DD	NA	BB	DD	BB	DD	BB	BB	BB	BB	DD	BB	DD	NN	DD	DD	DD	BB	BB	BB	BB	BB	BB	BB	DD	BB	BB	BB	DD	DD	DD	BB	BB	BB	DD	DD	DD	DD	DD	DD	DD	BB	NA	DD	BB	BB
chr6_72372357_72372368	df	FF	df	df	df	FF	df	FF	df	FF	FF	FF	FF	df	FF	df	df	df	df	DD	FF	FF	FF	FF	FF	FF	FF	df	FF	FF	FF	df	df	DD	FF	FF	FF	df	df	df	df	DD	df	df	FF	FF	df	FF	FF
chr6_72377682_72377713	DD	BB	DD	DD	DD	BB	DD	BB	DD	BB	BB	BB	BB	DD	BB	DD	DD	DD	DD	DD	BB	BB	BB	BB	BB	BB	BB	DD	BB	BB	BB	dn	bd	DD	BB	BB	BB	DD	DD	DD	DD	DD	DD	DD	BB	BB	DD	BB	BB
chr6_72386336_72386359	DD	BB	DD	DD	DD	BB	DD	BB	DD	BB	BB	BB	BB	DD	BB	DD	DD	DD	DD	DD	BB	BB	BB	BB	BB	BB	BB	DD	BB	BB	BB	DD	DD	DD	BB	BB	BB	DD	DD	DD	DD	DD	DD	DD	BB	BB	DD	BB	BB
chr6_72389074_72389091	DD	BB	DD	DD	DD	BB	DD	BB	DD	BB	BB	BB	BB	DD	BB	DD	DD	DD	DD	DD	BB	BB	BB	BB	BB	BB	BB	DD	BB	BB	BB	DD	DD	DD	BB	BB	BB	DD	DD	DD	DD	DD	DD	DD	BB	BB	DD	BB	BB
chr6_72397451_72397486	DD	BB	DD	DD	DD	BB	DD	BB	DD	BB	BB	BB	BB	DD	BB	DD	DD	DD	DD	DD	BB	BB	BB	BB	BB	BB	BB	DD	BB	BB	BB	DD	DD	DD	BB	BB	BB	DD	DD	DD	DD	DD	DD	DD	BB	BB	DD	BB	BB
chr6_72409888_72409902	DD	BB	DD	DD	DD	BB	DD	BB	DD	BB	BB	BB	BB	DD	BB	DD	DD	DD	DD	DD	BB	BB	BB	BB	BB	BB	BB	DD	BB	BB	BB	DD	DD	DD	BB	BB	BB	DD	DD	DD	DD	DD	DD	DD	BB	BB	DD	BB	BB
chr6_72410578_72410589	DD	BB	DD	DD	DD	BB	DD	BB	DD	BB	BB	BB	BB	DD	BB	DD	DD	DD	DD	DD	BB	BB	BB	BB	BB	BB	BB	DD	BB	BB	BB	DD	DD	DD	BB	BB	BB	DD	DD	DD	DD	DD	DD	DD	BB	BB	DD	BB	BB
chr6_72414948_72414959	DD	BB	DD	DD	DD	BB	DD	BB	DD	BB	BB	BB	BB	DD	BB	DD	DD	DD	DD	DD	BB	BB	BB	BB	BB	BB	BB	DD	BB	BB	BB	DD	DD	DD	BB	BB	BB	DD	DD	DD	DD	DD	DD	DD	BB	BB	DD	BB	BB
chr6_72422504_72422517	DD	BB	DD	DD	DD	BB	DD	BB	DD	BB	BB	BB	BB	DD	BB	DD	DD	DD	DD	DD	BB	BB	BB	BB	BB	BB	BB	DD	BB	BB	BB	DD	DD	DD	BB	BB	BB	DD	DD	DD	DD	DD	DD	DD	BB	BB	DD	BB	BB
chr6_72445527_72445542	df	BB	df	df	df	BB	df	bf	df	BB	BB	bf	BB	df	BB	df	df	df	FF	FF	bf	BB	bf	BB	bf	bf	bf	df	bf	BB	bf	FF	df	df	bf	BB	BB	df	df	df	df	df	df	df	bf	bf	df	bf	BB
chr6_72462430_72462449	DD	BB	DD	DD	DD	BB	DD	BB	DD	BB	BB	BB	BB	DD	BB	DD	DD	DD	DD	DD	BB	BB	BB	BB	BB	BB	BB	DD	BB	BB	BB	DD	DD	DD	BB	BB	BB	DD	DD	DD	DD	DD	DD	DD	BB	BB	DD	BB	BB
chr6_72476709_72476740	DD	BB	DD	DD	DD	BB	DD	BB	DD	BB	BB	BB	BB	DD	BB	DD	DD	DD	DD	DD	BB	BB	BB	BB	BB	BB	BB	DD	BB	BB	BB	DD	DD	DD	BB	BB	BB	DD	DD	DD	DD	DD	DD	DD	BB	BB	DD	BB	BB
chr6_72487317_72487340	DD	BB	DD	DD	DD	BB	dn	BB	DD	BB	BB	BB	BB	DD	BB	DD	DD	DD	DD	DD	BB	BB	BB	BB	BB	BB	BB	DD	BB	BB	BB	DD	DD	DD	BB	BB	BB	DD	DD	DD	DD	DD	DD	DD	BB	BB	DD	BB	BB
chr6_72489326_72489339	DD	BB	DD	DD	DD	BB	DD	BB	DD	BB	BB	BB	BB	DD	BB	DD	DD	DD	dn	DD	BB	BB	BB	BB	BB	BB	BB	DD	BB	BB	BB	DD	DD	DD	BB	BB	BB	DD	DD	DD	DD	DD	DD	DD	BB	BB	DD	BB	BB
chr6_72491731_72491766	DD	BB	DD	DD	NA	BB	DD	BB	DD	BB	BB	BB	BB	DD	BB	DD	DD	NA	DD	DD	BB	BB	BB	BB	BB	NA	BB	DD	BB	BB	BB	DD	NA	DD	BB	BB	BB	DD	DD	DD	DD	DD	DD	DD	BB	NA	DD	BB	BB
chr6_72494204_72494231	DD	BB	DD	DD	DD	BB	DD	BB	DD	BB	BB	BB	BB	DD	BB	DD	DD	DD	DD	DD	BB	BB	BB	BB	BB	BB	BB	DD	BB	BB	BB	DD	DD	DD	BB	BB	BB	DD	DD	DD	DD	DD	DD	DD	BB	BB	DD	BB	BB
chr6_72523118_72523133	DD	BB	DD	DD	DD	BB	DD	BB	DD	BB	BB	BB	BB	DD	BB	DD	DD	DD	DD	DD	BB	BB	BB	BB	BB	BB	BB	DD	BB	BB	BB	DD	DD	DD	BB	BB	BB	DD	DD	DD	DD	DD	DD	DD	BB	BB	DD	BB	BB
chr6_72525518_72525529	dd	BB	dd	dd	dd	BB	DD	BB	dd	BB	BB	BB	BB	DD	BB	dd	DD	DD	DD	DD	BB	BB	BB	BB	BB	BB	BB	DD	BB	BB	BB	dd	DD	DD	BB	BB	BB	DD	dd	DD	DD	DD	dd	DD	BB	BB	dd	BB	BB
chr6_72552821_72552832	dd	BB	bd	dd	dd	BB	dd	BB	dd	BB	BB	BB	BB	dd	BB	dd	dd	dd	DD	dd	BB	BB	BB	BB	BB	BB	BB	dd	BB	BB	BB	dd	dd	dd	bd	BB	BB	bd	dd	dd	dd	dd	dd	dd	BB	BB	dd	BB	BB
chr6_72581715_72581730	DD	BB	DD	DD	DD	BB	DD	BB	DD	BB	BB	BB	BB	DD	BB	DD	DD	DD	DD	DD	BB	BB	BB	BB	BB	BB	BB	DD	BB	BB	BB	DD	DD	DD	BB	BB	BB	DD	DD	DD	DD	DD	DD	DD	BB	BB	DD	BB	BB
chr6_72585500_72585514	DD	BB	DD	DD	DD	BB	DD	BB	DD	BB	BB	BB	BB	DD	BB	DD	DD	DD	DD	DD	BB	BB	BB	BB	BB	BB	BB	DD	BB	BB	BB	DD	DD	DD	BB	BB	BB	DD	DD	DD	DD	DD	DD	DD	BB	BB	DD	BB	BB
chr6_72586145_72586168	DD	BB	DD	DD	DD	BB	DD	BB	DD	BB	BB	BB	BB	DD	BB	DD	DD	DD	DD	DD	BB	BB	BB	BB	BB	BB	BB	DD	BB	BB	BB	DD	DD	DD	BB	BB	BB	DD	DD	DD	DD	DD	DD	DD	BB	BB	DD	BB	BB
chr6_72608047_72608071	DD	BB	DD	DD	DD	BB	DD	BB	DD	BB	BB	BB	BB	DD	BB	DD	DD	DD	DD	DD	BB	BB	BB	BB	BB	BB	BB	DD	BB	BB	BB	DD	DD	DD	BB	BB	BB	DD	DD	DD	DD	DD	DD	DD	BB	BB	DD	BB	BB
chr6_72620775_72620786	DD	BB	DD	DD	DD	BB	DD	BB	DD	BB	BB	BB	BB	DD	BB	DD	DD	DD	DD	DD	BB	BB	BB	BB	BB	BB	BB	DD	BB	BB	BB	DD	DD	DD	BB	BB	BB	DD	DD	DD	DD	DD	DD	DD	BB	BB	DD	BB	BB
chr6_72624813_72624856	DD	BB	DD	DD	DD	BB	DD	BB	DD	BB	BB	BB	BB	DD	BB	NN	DD	DD	DD	DD	BB	BB	BB	BB	BB	BB	BB	DD	BB	BB	BB	DD	DD	DD	BB	BB	BB	DD	DD	DD	NN	DD	DD	DD	BB	BB	DD	BB	BB
chr6_72632494_72632513	DD	BB	DD	DD	DD	BB	DD	BB	DD	BB	BB	BB	BB	DD	BB	DD	DD	DD	DD	DD	BB	BB	BB	BB	BB	BB	BB	DD	BB	BB	BB	DD	DD	DD	BB	BB	BB	DD	DD	DD	DD	DD	DD	DD	BB	BB	DD	BB	BB
chr6_72643620_72643663	dd	BB	dd	dd	dd	BB	dd	BB	dd	BB	BB	BB	BB	dd	BB	dd	dd	dd	dd	dd	BB	BB	BB	BB	BB	BB	BB	dd	BB	BB	BB	dd	dd	dd	BB	BB	BB	dd	dd	dd	dd	dd	dd	dd	BB	BB	dd	BB	BB
chr6_72649893_72649924	FF	FF	FF	NA	NA	FF	FF	FF	FF	FF	FF	FF	NA	FF	FF	FF	FF	FF	FF	FF	FF	FF	FF	FF	FF	NA	FF	FF	FF	FF	FF	FF	FF	FF	FF	NA	FF	FF	FF	FF	NA	FF	FF	FF	FF	FF	FF	FF	FF
chr6_72651829_72651861	DD	BB	DD	DD	DD	BB	DD	BB	DD	BB	BB	BB	BB	DD	BB	DD	DD	DD	DD	DD	BB	BB	BB	BB	BB	BB	BB	DD	BB	BB	BB	DD	DD	DD	BB	BB	BB	DD	DD	DD	DD	DD	DD	DD	BB	BB	DD	BB	BB
chr6_72674453_72674487	DD	BB	DD	DD	DD	BB	DD	BB	DD	BB	BB	BB	BB	DD	BB	DD	DD	DD	DD	DD	BB	BB	BB	BB	BB	BB	BB	DD	BB	BB	BB	DD	DD	DD	BB	BB	BB	DD	DD	DD	DD	DD	DD	DD	BB	BB	DD	BB	BB
chr6_72686025_72686060	DD	BB	DD	DD	DD	BB	DD	BB	DD	BB	BB	BB	BB	DD	BB	DD	DD	DD	DD	DD	BB	BB	BB	BB	BB	BB	BB	DD	BB	BB	BB	DD	DD	DD	BB	BB	bn	DD	DD	DD	DD	DD	DD	DD	BB	BB	DD	BB	BB
chr6_72703941_72703952	DD	BB	DD	DD	DD	BB	DD	BB	DD	BB	BB	BB	BB	DD	BB	DD	DD	DD	DD	DD	BB	BB	BB	BB	BB	BB	BB	DD	BB	BB	BB	DD	DD	DD	BB	BB	BB	DD	DD	DD	DD	DD	DD	DD	BB	BB	DD	BB	BB
chr6_72706167_72706206	DD	BB	DD	DD	NA	BB	DD	BB	DD	BB	BB	BB	BB	DD	BB	DD	DD	DD	DD	DD	BB	BB	BB	BB	BB	BB	BB	DD	BB	BB	BB	DD	DD	DD	BB	BB	BB	DD	DD	DD	DD	DD	DD	DD	BB	BB	DD	BB	BB
chr6_72706410_72706449	DD	BB	DD	DD	DD	BB	DD	bn	DD	BB	BB	BB	BB	DD	BB	DD	DD	DD	DD	DD	BB	bn	BB	BB	BB	BB	BB	DD	BB	BB	BB	DD	DD	DD	BB	BB	BB	DD	DD	DD	DD	DD	DD	DD	BB	BB	DD	BB	BB
chr6_72736164_72736199	DD	BB	DD	DD	DD	BB	DD	BB	DD	BB	BB	BB	BB	DD	BB	DD	DD	DD	DD	DD	BB	BB	BB	BB	BB	BB	BB	DD	BB	BB	BB	DD	DD	DD	BB	BB	BB	DD	DD	DD	DD	DD	DD	DD	BB	BB	DD	BB	BB
chr6_72794437_72794452	DD	BB	DD	DD	DD	BB	DD	BB	DD	BB	BB	BB	BB	DD	BB	DD	DD	DD	DD	DD	BB	BB	BB	BB	BB	BB	BB	DD	BB	BB	BB	DD	DD	DD	BB	BB	BB	DD	DD	DD	DD	DD	DD	DD	BB	BB	DD	BB	BB
chr6_72794592_72794616	DD	BB	DD	DD	DD	BB	DD	BB	DD	BB	BB	BB	BB	DD	BB	DD	DD	DD	DD	DD	BB	BB	BB	BB	BB	BB	BB	DD	BB	BB	BB	DD	DD	DD	BB	BB	BB	DD	DD	DD	DD	DD	DD	DD	BB	BB	DD	BB	BB
chr6_72796308_72796339	FF	FF	FF	FF	FF	FF	FF	FF	FF	FF	FF	FF	FF	FF	FF	FF	FF	FF	FF	FF	FF	FF	FF	FF	FF	NA	FF	FF	FF	FF	FF	FF	FF	FF	FF	FF	FF	FF	FF	NN	FF	FF	FF	FF	FF	FF	FF	FF	FF
chr6_72802557_72802606	DD	BB	DD	DD	DD	BB	DD	NA	DD	BB	BB	BB	BB	NA	NN	DD	DD	DD	DD	DD	BB	NA	BB	BB	NN	NA	BB	DD	BB	NA	NA	DD	DD	DD	BB	NA	NA	DD	DD	DD	NA	DD	DD	DD	BB	NA	DD	BB	BB
chr6_72808743_72808758	DD	BB	DD	DD	DD	BB	DD	BB	DD	BB	BB	BB	BB	DD	BB	DD	DD	DD	DD	DD	BB	BB	BB	BB	BB	BB	BB	DD	BB	BB	BB	DD	DD	DD	BB	BB	BB	DD	DD	DD	DD	DD	DD	DD	BB	BB	DD	BB	BB
chr6_72809149_72809192	DD	DD	DD	DD	UU	DD	DD	DD	DD	DD	DD	DD	DD	DD	DD	DD	DD	DD	DD	DD	NA	NA	DD	DD	DD	NA	DD	DD	DD	NA	DD	DD	DD	DD	DD	du	DD	DD	DD	DD	DD	DD	DD	DD	DD	DD	DD	DD	DD
chr6_72831841_72831880	NA	BB	DD	NA	NA	NA	NN	BB	DD	BB	BB	BB	BB	NA	BB	DD	NA	NA	DD	DD	NA	BB	BB	BB	BB	NA	BB	DD	BB	BB	BB	NA	DD	DD	BB	NA	BB	DD	DD	NA	NA	NA	DD	DD	BB	BB	DD	BB	BB
chr6_72851581_72851607	DD	BB	DD	DD	DD	BB	DD	BB	DD	BB	BB	BB	BB	DD	BB	DD	DD	DD	DD	DD	BB	BB	BB	BB	BB	BB	BB	DD	BB	BB	BB	DD	DD	DD	BB	BB	BB	DD	DD	DD	DD	DD	DD	DD	BB	BB	DD	BB	BB
chr6_72856884_72856907	DD	BB	DD	DD	DD	BB	DD	BB	DD	BB	BB	BB	BB	DD	BB	DD	DD	DD	DD	DD	BB	BB	BB	BB	BB	BB	BB	DD	BB	BB	BB	DD	DD	DD	BB	BB	BB	DD	DD	DD	DD	DD	DD	DD	BB	BB	DD	BB	BB
chr6_72862687_72862706	DD	BB	DD	DD	DD	BB	DD	BB	DD	BB	BB	BB	BB	DD	BB	DD	DD	DD	DD	DD	BB	BB	BB	BB	BB	BB	BB	DD	BB	BB	BB	DD	DD	DD	BB	BB	BB	DD	DD	DD	DD	DD	DD	DD	BB	BB	DD	BB	BB
chr6_72867601_72867618	DD	BB	DD	DD	DD	BB	DD	BB	DD	BB	BB	BB	BB	DD	BB	DD	DD	DD	DD	DD	BB	BB	BB	BB	BB	BB	BB	DD	BB	BB	BB	DD	DD	DD	BB	BB	BB	DD	DD	DD	bd	DD	DD	DD	BB	bd	DD	BB	BB
chr6_72893797_72893826	DD	BB	DD	DD	DD	BB	DD	BB	DD	BB	BB	BB	BB	DD	BB	DD	DD	DD	DD	DD	BB	BB	BB	BB	BB	BB	BB	DD	BB	BB	BB	DD	DD	DD	BB	BB	BB	DD	DD	DD	DD	DD	DD	DD	BB	BB	DD	BB	BB
chr6_72896582_72896593	DD	BB	DD	DD	DD	BB	DD	BB	DD	BB	BB	BB	BB	DD	BB	DD	DD	DD	DD	DD	BB	BB	BB	BB	BB	BB	BB	DD	BB	BB	BB	DD	DD	DD	BB	BB	BB	DD	DD	DD	DD	DD	DD	DD	BB	BB	DD	BB	BB
chr6_72899784_72899807	DD	BB	DD	DD	DD	BB	DD	BB	DD	BB	BB	BB	BB	DD	BB	DD	DD	DD	DD	DD	BB	BB	BB	BB	BB	BB	BB	DD	BB	BB	BB	DD	DD	DD	BB	BB	BB	DD	DD	DD	DD	DD	DD	DD	BB	BB	DD	BB	BB
chr6_72928604_72928617	DD	BB	DD	DD	DD	BB	DD	BB	DD	BB	BB	BB	BB	DD	BB	DD	DD	DD	DD	DD	BB	BB	BB	BB	BB	BB	BB	DD	BB	BB	BB	DD	DD	DD	BB	BB	BB	DD	DD	DD	DD	DD	DD	DD	BB	BB	DD	BB	BB
chr6_72936005_72936016	DD	BB	DD	DD	DD	BB	DD	BB	DD	BB	BB	BB	BB	DD	BB	DD	DD	DD	DD	DD	BB	BB	BB	BB	BB	BB	BB	DD	BB	BB	BB	DD	DD	DD	BB	BB	BB	DD	DD	DD	DD	DD	DD	DD	BB	BB	DD	BB	BB
chr6_73083411_73083458	DD	BB	DD	DD	DD	BB	DD	BB	DD	BB	BB	BB	BB	DD	BB	DD	DD	DD	DD	DD	BB	BB	BB	BB	BB	BB	BB	DD	BB	BB	BB	DD	DD	DD	BB	BB	BB	DD	DD	DD	DD	DD	DD	DD	BB	BB	DD	BB	BB
chr6_73095472_73095507	DD	BB	DD	DD	DD	BB	DD	BB	DD	BB	BB	BB	NA	DD	BB	DD	DD	DD	NA	DD	BB	BB	BB	BB	BB	NA	NA	DD	BB	NA	BB	DD	DD	DD	BB	NA	BB	NA	DD	NA	DD	DD	DD	DD	BB	NA	DD	BB	BB
chr6_73097233_73097256	FF	NA	FF	FF	FF	FF	FF	FF	FF	FF	FF	NA	NA	FF	FF	FF	FF	FF	FF	FF	NA	FF	FF	NA	FF	NA	NN	NA	FF	FF	NA	FF	FF	FF	FF	FF	fn	FF	NA	FF	FF	FF	FF	FF	FF	fn	NA	FF	FF
chr6_73100333_73100344	DD	BB	DD	DD	DD	BB	DD	BB	DD	BB	BB	BB	BB	DD	BB	DD	DD	DD	DD	DD	BB	BB	BB	BB	BB	BB	BB	DD	BB	BB	BB	DD	DD	DD	BB	BB	BB	DD	DD	DD	DD	DD	DD	DD	BB	BB	DD	BB	BB
chr6_73102678_73102707	DD	BB	DD	DD	DD	BB	DD	BB	DD	BB	BB	BB	bn	DD	BB	DD	DD	DD	DD	DD	BB	BB	BB	BB	BB	BB	BB	DD	BB	BB	BB	DD	DD	DD	BB	BB	BB	DD	DD	DD	DD	DD	DD	DD	BB	BB	DD	BB	BB
chr6_73104111_73104125	DD	BB	DD	DD	DD	BB	DD	BB	DD	BB	BB	BB	BB	DD	BB	DD	DD	DD	DD	DD	BB	BB	BB	BB	BB	BB	BB	DD	BB	BB	BB	DD	DD	DD	BB	BB	BB	DD	DD	DD	DD	DD	DD	DD	BB	BB	DD	BB	BB
chr6_73104597_73104628	DD	BB	DD	DD	DD	BB	DD	BB	DD	BB	BB	BB	BB	DD	BB	DD	DD	DD	DD	DD	BB	BB	BB	BB	BB	BB	BB	DD	BB	BB	BB	DD	DD	DD	BB	BB	BB	DD	DD	DD	DD	DD	DD	DD	BB	BB	DD	BB	BB
chr6_73105072_73105095	df	FF	df	df	DD	FF	DD	FF	df	FF	FF	FF	FF	df	FF	df	DD	df	df	df	FF	FF	FF	FF	FF	FF	FF	df	FF	FF	FF	df	df	df	FF	FF	FF	df	df	df	df	df	DD	df	FF	FF	df	FF	FF
chr6_73119680_73119697	DD	BB	DD	DD	DD	BB	DD	BB	DD	BB	BB	BB	BB	DD	BB	DD	DD	DD	dn	DD	BB	BB	BB	BB	BB	BB	BB	DD	BB	BB	BB	DD	DD	DD	BB	BB	BB	DD	DD	DD	DD	DD	DD	DD	BB	BB	DD	BB	BB
chr6_73121633_73121657	DD	BB	DD	DD	DD	BB	DD	BB	DD	BB	BB	BB	BB	DD	BB	DD	DD	DD	DD	DD	BB	BB	BB	BB	BB	BB	BB	DD	BB	BB	BB	DD	DD	DD	BB	BB	BB	DD	DD	DD	DD	DD	DD	DD	BB	BB	DD	BB	BB
chr6_73123487_73123516	DD	BB	DD	DD	DD	BB	DD	BB	DD	BB	BB	BB	BB	DD	BB	DD	DD	DD	DD	DD	BB	BB	BB	BB	BB	BB	BB	DD	BB	BB	BB	DD	DD	DD	BB	BB	BB	DD	DD	DD	DD	DD	DD	DD	BB	BB	DD	BB	BB
chr6_73134907_73134934	DD	BB	DD	DD	DD	BB	DD	BB	DD	BB	BB	BB	BB	DD	BB	DD	DD	DD	DD	DD	BB	BB	BB	BB	BB	BB	BB	DD	BB	BB	BB	DD	DD	DD	BB	BB	BB	DD	DD	DD	DD	DD	DD	DD	BB	BB	DD	BB	BB
chr6_73142237_73142248	DD	BB	DD	DD	DD	BB	DD	BB	DD	BB	BB	BB	BB	DD	BB	DD	DD	DD	DD	DD	BB	BB	BB	BB	BB	BB	BB	DD	BB	BB	BB	DD	DD	DD	BB	BB	BB	DD	DD	DD	DD	DD	DD	DD	BB	BB	DD	BB	BB
chr6_73146736_73146767	DD	BB	DD	DD	DD	BB	DD	BB	DD	BB	BB	BB	BB	DD	BB	DD	DD	DD	DD	DD	BB	BB	BB	BB	BB	BB	BB	DD	BB	BB	BB	DD	DD	DD	BB	BB	BB	DD	DD	DD	DD	DD	DD	DD	BB	BB	DD	BB	BB
chr6_73162170_73162184	DD	BB	DD	DD	DD	BB	DD	BB	DD	BB	BB	BB	BB	DD	BB	DD	DD	DD	DD	DD	BB	BB	BB	BB	BB	BB	BB	DD	BB	BB	BB	DD	DD	DD	BB	BB	BB	DD	DD	DD	DD	DD	DD	DD	BB	BB	DD	BB	BB
chr6_73195205_73195224	DD	BB	DD	DD	DD	BB	DD	BB	DD	BB	BB	BB	BB	DD	BB	DD	DD	DD	DD	DD	BB	BB	BB	BB	BB	BB	BB	DD	BB	BB	BB	DD	DD	DD	BB	BB	BB	DD	DD	DD	DD	DD	DD	DD	BB	BB	DD	BB	BB
chr6_73237884_73237923	DD	BB	DD	DD	DD	BB	DD	bd	DD	BB	BB	BB	BB	DD	BB	DD	DD	DD	DD	DD	BB	BB	BB	BB	BB	BB	BB	DD	BB	BB	BB	DD	DD	DD	BB	BB	BB	DD	DD	DD	DD	DD	DD	DD	BB	BB	DD	BB	BB
chr6_73242179_73242220	DD	BB	DD	NA	DD	BB	DD	BB	DD	BB	BB	BB	BB	NA	BB	DD	DD	DD	DD	DD	BB	BB	BB	BB	NA	BB	BB	DD	BB	BB	BB	DD	DD	DD	BB	BB	BB	DD	DD	DD	DD	DD	DD	DD	BB	BB	DD	BB	BB
chr6_73415447_73415458	DD	BB	DD	DD	DD	BB	DD	BB	DD	BB	BB	BB	BB	DD	BB	DD	DD	DD	DD	DD	BB	BB	BB	BB	BB	BB	BB	DD	BB	BB	BB	DD	DD	DD	BB	BB	BB	DD	DD	DD	DD	DD	DD	DD	BB	BB	DD	BB	BB
chr6_73419811_73419826	DD	BB	DD	DD	DD	BB	DD	BB	DD	BB	BB	BB	BB	DD	BB	DD	DD	DD	DD	DD	BB	BB	BB	BB	BB	BB	BB	DD	BB	BB	BB	DD	DD	DD	BB	BB	BB	DD	DD	DD	DD	DD	DD	DD	BB	BB	DD	BB	BB
chr6_73420021_73420034	DD	BB	DD	DD	DD	BB	DD	BB	DD	BB	BB	BB	BB	DD	BB	DD	DD	DD	DD	DD	BB	BB	BB	BB	BB	BB	BB	DD	BB	BB	BB	DD	DD	DD	BB	BB	BB	DD	DD	DD	DD	DD	DD	DD	BB	BB	DD	BB	BB
chr6_73423656_73423706	df	FF	df	DD	df	FF	df	FF	df	FF	FF	FF	FF	df	FF	df	df	df	df	df	FF	FF	FF	FF	FF	FF	FF	df	FF	FF	FF	df	DD	df	FF	FF	FF	df	df	DD	df	DD	df	df	FF	FF	df	FF	FF
chr6_73430528_73430547	df	FF	df	df	df	FF	df	FF	df	FF	FF	FF	FF	df	FF	df	df	df	df	df	FF	FF	fn	FF	FF	FF	FF	df	FF	FF	FF	df	dn	df	FF	FF	FF	df	df	df	df	df	df	df	FF	FF	df	FF	FF
chr6_73468208_73468221	DD	BB	DD	DD	DD	BB	DD	BB	DD	BB	BB	BB	BB	DD	BB	DD	DD	DD	DD	DD	BB	BB	BB	BB	BB	BB	BB	DD	BB	BB	BB	DD	DD	DD	BB	BB	BB	DD	DD	DD	DD	DD	DD	DD	BB	BB	DD	BB	BB
chr6_73477114_73477131	DD	BB	DD	dn	NA	BB	DD	BB	NA	BB	BB	BB	BB	NA	BB	DD	DD	NA	NA	DD	BB	BB	BB	BB	BB	NA	BB	NA	BB	BB	BB	DD	NA	DD	BB	BB	BB	NA	NN	DD	NA	NA	DD	NA	NA	BB	DD	BB	BB
chr6_73478228_73478251	DD	BB	DD	DD	DD	BB	DD	BB	DD	BB	BB	BB	BB	DD	BB	DD	DD	DD	DD	DD	BB	BB	BB	BB	BB	BB	BB	DD	BB	BB	BB	DD	DD	DD	bn	BB	BB	DD	DD	DD	DD	DD	DD	DD	BB	BB	DD	BB	BB
chr6_73497204_73497215	DD	BB	DD	DD	DD	BB	DD	BB	DD	BB	BB	BB	BB	DD	BB	DD	DD	DD	DD	DD	BB	BB	BB	BB	BB	BB	BB	DD	BB	BB	BB	DD	DD	DD	BB	BB	BB	DD	DD	DD	DD	DD	DD	DD	BB	BB	DD	BB	BB
chr6_73531113_73531152	DD	BB	DD	DD	DD	BB	DD	BB	DD	BB	BB	BB	BB	DD	BB	DD	DD	DD	DD	DD	BB	BB	BB	BB	BB	BB	BB	DD	bn	BB	BB	DD	DD	DD	BB	BB	BB	DD	DD	DD	DD	DD	DD	DD	BB	BB	DD	BB	BB
chr6_73537953_73537966	DD	BB	DD	DD	DD	BB	DD	BB	DD	BB	BB	BB	BB	DD	BB	DD	DD	DD	DD	DD	BB	BB	BB	BB	BB	BB	BB	DD	BB	BB	BB	DD	DD	DD	BB	BB	BB	DD	DD	DD	DD	DD	DD	DD	BB	BB	DD	BB	BB
chr6_73570880_73570917	DD	BB	DD	DD	DD	BB	DD	BB	DD	bn	BB	bn	BB	DD	BB	DD	DD	DD	DD	DD	BB	BB	BB	BB	BB	BB	BB	DD	BB	BB	BB	DD	DD	DD	bn	BB	BB	DD	DD	DD	DD	DD	DD	DD	BB	BB	DD	bn	BB
chr6_73651288_73651315	DD	BB	DD	DD	DD	BB	DD	BB	DD	BB	BB	BB	BB	DD	BB	DD	DD	DD	DD	DD	BB	BB	BB	BB	BB	BB	BB	DD	BB	BB	BB	DD	DD	DD	BB	BB	BB	DD	DD	DD	DD	DD	DD	DD	BB	BB	DD	BB	BB
chr6_73711833_73711860	DD	BB	DD	DD	NA	BB	DD	BB	DD	BB	NN	BB	NA	NA	BB	DD	DD	DD	DD	DD	BB	BB	BB	BB	BB	NA	BB	DD	BB	NA	BB	DD	DD	DD	NA	BB	BB	DD	DD	DD	DD	DD	DD	DD	BB	BB	DD	BB	BB
chr6_73815954_73815974	NA	FF	FF	NA	fn	FF	FF	FF	FF	FF	NA	FF	NN	FF	FF	FF	FF	NA	FF	FF	FF	FF	FF	FF	FF	NA	FF	FF	FF	FF	FF	FF	NA	FF	NA	FF	FF	FF	NA	NA	FF	NA	FF	FF	FF	FF	FF	FF	FF
chr6_73827195_73827218	DD	BB	DD	DD	DD	BB	DD	BB	DD	BB	BB	BB	BB	DD	BB	DD	DD	DD	DD	DD	BB	BB	BB	BB	BB	BB	BB	DD	BB	BB	BB	DD	DD	DD	BB	BB	BB	DD	DD	DD	DD	DD	DD	DD	BB	BB	DD	BB	BB
chr6_73833416_73833451	DD	BB	DD	DD	DD	BB	DD	BB	DD	BB	BB	BB	BB	DD	BB	DD	DD	DD	DD	DD	BB	BB	BB	BB	BB	BB	BB	DD	BB	BB	BB	DD	DD	DD	BB	BB	BB	DD	DD	DD	DD	DD	DD	DD	BB	BB	DD	BB	BB
chr6_73882539_73882582	FF	FF	FF	FF	NN	NA	FF	FF	FF	FF	FF	FF	NA	FF	FF	FF	NA	FF	NN	FF	NN	FF	FF	FF	FF	NA	FF	FF	FF	FF	FF	FF	FF	NA	FF	FF	FF	fn	fn	FF	NA	FF	FF	FF	FF	FF	NA	FF	FF
chr6_73882921_73882964	DD	bf	df	df	df	bf	bf	bf	df	bf	bf	bf	bf	df	bf	df	df	df	df	df	bf	bf	bf	bf	bf	bf	bf	df	bf	bf	bf	df	df	df	bf	BB	bf	df	df	df	df	df	df	df	bf	bf	df	bf	bf
chr6_73917017_73917052	DD	BB	NN	DD	NA	BB	DD	BB	DD	BB	BB	BB	BB	DD	BB	NA	DD	DD	DD	DD	BB	BB	BB	BB	BB	BB	BB	NA	BB	BB	BB	DD	DD	DD	BB	BB	BB	DD	DD	DD	NA	DD	NA	DD	NA	BB	DD	NA	BB
chr6_73985348_73985399	DD	BB	DD	NA	DD	BB	DD	bn	DD	BB	BB	bd	BB	DD	NA	DD	DD	DD	DD	DD	NA	NA	BB	DD	NA	NA	BB	DD	BB	BB	NA	NA	DD	NA	NA	NA	DD	DD	dn	NA	NA	NA	DD	DD	BB	BB	DD	BB	NA
chr6_74010199_74010234	DD	BB	DD	DD	DD	BB	DD	BB	DD	BB	BB	BB	BB	DD	BB	DD	DD	DD	DD	DD	BB	BB	BB	NN	BB	BB	BB	DD	BB	BB	BB	DD	DD	DD	BB	BB	BB	DD	DD	DD	DD	DD	DD	DD	BB	BB	DD	BB	BB
chr6_74018366_74018389	DD	BB	DD	DD	DD	BB	DD	BB	DD	BB	BB	BB	BB	DD	BB	DD	DD	DD	DD	DD	BB	BB	BB	BB	BB	BB	BB	DD	BB	BB	BB	DD	DD	DD	BB	BB	BB	DD	DD	DD	DD	DD	DD	DD	BB	BB	DD	bn	BB
chr6_74025867_74025916	DD	BB	DD	DD	DD	BB	DD	bn	DD	BB	BB	BB	BB	DD	BB	DD	DD	DD	DD	DD	BB	BB	BB	BB	BB	BB	BB	DD	BB	BB	bn	DD	DD	DD	BB	BB	BB	DD	DD	DD	DD	DD	DD	DD	BB	BB	DD	BB	BB
chr6_74051199_74051238	DD	BB	DD	DD	DD	BB	DD	BB	DD	BB	BB	BB	BB	DD	BB	DD	DD	DD	DD	DD	BB	BB	BB	BB	BB	BB	BB	DD	BB	BB	BB	DD	DD	DD	BB	BB	BB	DD	DD	DD	DD	DD	DD	DD	BB	BB	DD	BB	BB
chr6_74112009_74112028	DD	BB	DD	DD	DD	BB	DD	BB	DD	BB	BB	BB	BB	DD	BB	DD	DD	DD	DD	DD	BB	BB	BB	BB	BB	BB	BB	DD	BB	BB	BB	DD	DD	DD	BB	BB	BB	DD	DD	DD	DD	DD	DD	DD	BB	BB	DD	BB	BB
chr6_74143160_74143171	dd	BB	dd	dd	dd	BB	DD	BB	dd	BB	BB	BB	BB	dd	BB	dd	dd	dd	dd	dd	BB	BB	BB	BB	BB	BB	BB	DD	BB	BB	BB	dd	dd	dd	BB	BB	BB	dd	dd	dd	dd	dd	dd	dd	BB	BB	dd	BB	BB
chr6_74170528_74170581	DD	UU	DD	DD	DD	uu	DD	uu	DD	UU	NA	du	UU	DD	NA	DD	DD	DD	DD	DD	UU	du	du	uu	NA	NA	uu	DD	uu	uu	NA	du	DD	DD	UU	uu	uu	DD	DD	DD	DD	DD	DD	DD	NA	UU	DD	uu	NA
chr6_74189586_74189617	DD	BB	DD	DD	DD	BB	DD	BB	DD	bn	BB	BB	BB	DD	BB	DD	DD	DD	DD	DD	BB	BB	BB	BB	BB	BB	BB	DD	BB	BB	BB	DD	DD	DD	BB	BB	bn	DD	DD	DD	dn	DD	DD	DD	BB	BB	DD	BB	BB
chr6_74198441_74198456	DD	BB	DD	DD	DD	BB	DD	BB	DD	BB	BB	BB	BB	DD	BB	DD	DD	DD	DD	DD	BB	BB	BB	BB	BB	BB	BB	DD	BB	BB	BB	DD	DD	DD	BB	BB	BB	DD	DD	DD	DD	DD	DD	DD	BB	BB	DD	BB	BB
chr6_74215643_74215674	DD	DD	DD	DD	DD	DD	DD	DD	DD	DD	DD	DD	DD	DD	DD	DD	DD	DD	DD	DD	DD	DD	DD	DD	DD	BB	DD	DD	DD	DD	BB	DD	DD	DD	DD	DD	DD	DD	DD	DD	DD	DD	DD	DD	DD	DD	DD	DD	DD
chr6_74222639_74222694	DD	BB	DD	DD	DD	BB	DD	BB	DD	bn	BB	BB	BB	DD	BB	DD	DD	DD	DD	DD	BB	BB	BB	bn	BB	BB	BB	DD	BB	BB	BB	DD	DD	DD	BB	bn	BB	DD	DD	DD	DD	DD	DD	DD	BB	BB	DD	BB	BB
chr6_74240750_74240785	DD	BB	NN	DD	DD	BB	NA	BB	DD	BB	BB	BB	BB	DD	BB	DD	DD	DD	DD	DD	BB	BB	BB	NA	BB	NA	BB	DD	BB	bn	BB	DD	DD	DD	BB	NA	BB	bd	DD	DD	DD	DD	DD	NA	BB	BB	DD	BB	BB
chr6_74275759_74275798	DD	BB	DD	DD	DD	BB	DD	BB	DD	BB	BB	BB	BB	DD	BB	DD	DD	DD	DD	DD	BB	BB	BB	BB	BB	BB	BB	DD	BB	BB	BB	DD	DD	DD	BB	BB	BB	DD	DD	DD	DD	DD	DD	DD	BB	BB	DD	BB	BB
chr6_74424666_74424730	DD	BB	dn	DD	DD	BB	DD	BB	DD	BB	BB	BB	BB	DD	BB	DD	DD	DD	DD	DD	BB	BB	BB	BB	bn	BB	BB	DD	BB	BB	BB	DD	DD	DD	BB	BB	BB	DD	DD	DD	DD	DD	DD	DD	BB	BB	DD	BB	BB
chr6_74463359_74463400	DD	BB	NN	DD	NA	BB	DD	BB	NA	BB	BB	BB	BB	DD	BB	DD	DD	DD	NA	DD	BB	BB	BB	BB	BB	BB	BB	DD	BB	BB	BB	DD	DD	DD	BB	BB	BB	NA	DD	DD	NA	NA	DD	DD	NA	BB	DD	BB	BB
chr6_74475976_74476003	DD	BB	DD	DD	DD	BB	DD	BB	DD	BB	BB	BB	BB	DD	BB	DD	DD	DD	DD	DD	BB	BB	BB	BB	BB	BB	BB	DD	BB	BB	BB	DD	DD	DD	BB	BB	BB	DD	DD	DD	DD	DD	DD	DD	BB	BB	DD	BB	BB
chr6_74511580_74511639	DD	BB	DD	NA	DD	BB	DD	BB	DD	BB	NA	BB	BB	DD	BB	bd	DD	NA	DD	DD	NA	NA	BB	BB	BB	NA	NA	DD	NA	NA	BB	DD	DD	DD	BB	BB	BB	DD	DD	DD	NN	DD	DD	DD	BB	bn	DD	BB	NA
chr6_74551295_74551334	DD	BB	BB	BB	BB	BB	BB	BB	BB	BB	BB	BB	BB	BB	BB	DD	DD	DD	BB	DD	BB	BB	BB	BB	BB	BB	BB	BB	BB	BB	BB	DD	BB	DD	BB	BB	BB	DD	BB	BB	BB	BB	BB	BB	BB	bd	BB	BB	BB
chr6_74573819_74573834	DD	BB	DD	DD	DD	BB	DD	BB	DD	BB	BB	BB	BB	DD	BB	DD	DD	DD	DD	DD	BB	BB	BB	BB	BB	BB	BB	dn	BB	BB	BB	DD	DD	DD	BB	BB	BB	DD	DD	NA	DD	DD	DD	DD	BB	BB	DD	BB	BB
chr6_74589985_74590020	DD	BB	DD	DD	DD	BB	DD	BB	DD	BB	BB	BB	BB	DD	BB	DD	DD	DD	DD	DD	BB	BB	BB	BB	BB	BB	BB	DD	BB	BB	BB	DD	DD	DD	BB	BB	BB	DD	DD	DD	DD	DD	DD	DD	BB	BB	DD	BB	BB
chr6_74623326_74623341	DD	BB	DD	DD	DD	BB	DD	BB	DD	BB	BB	BB	BB	DD	BB	DD	DD	DD	DD	DD	BB	BB	BB	BB	BB	BB	BB	DD	BB	BB	BB	DD	DD	DD	BB	BB	BB	DD	DD	NA	DD	DD	DD	DD	BB	BB	DD	BB	BB
chr6_74627988_74627999	DD	BB	DD	DD	DD	BB	DD	BB	DD	BB	BB	BB	BB	DD	BB	DD	DD	DD	DD	DD	BB	BB	BB	BB	BB	BB	BB	DD	BB	BB	BB	DD	DD	DD	BB	BB	BB	DD	DD	NA	DD	DD	bd	DD	BB	BB	DD	BB	BB
chr6_74641098_74641149	DD	UU	DD	DD	DD	UU	DD	UU	DD	NA	UU	NA	UU	DD	UU	DD	DD	DD	DD	DD	NA	UU	UU	UU	UU	UU	uu	DD	UU	UU	UU	DD	DD	DD	UU	UU	UU	DD	DD	DD	DD	DD	DD	DD	UU	NA	DD	NA	UU
chr6_74727989_74728027	DD	BB	DD	DD	DD	BB	DD	BB	DD	BB	BB	BB	BB	DD	BB	DD	DD	DD	DD	DD	BB	BB	BB	BB	BB	BB	BB	DD	BB	BB	BB	DD	DD	DD	BB	BB	BB	DD	DD	DD	DD	DD	DD	DD	BB	BB	DD	BB	BB
chr6_74773168_74773191	DD	BB	DD	DD	DD	BB	DD	BB	DD	BB	BB	BB	BB	DD	BB	DD	DD	DD	DD	DD	BB	BB	BB	BB	BB	BB	BB	DD	BB	BB	BB	DD	DD	DD	BB	BB	BB	DD	DD	DD	DD	DD	DD	DD	BB	BB	DD	BB	BB
chr6_74787176_74787199	DD	BB	DD	DD	DD	BB	DD	BB	DD	BB	bn	BB	BB	DD	BB	DD	DD	bd	bd	DD	BB	BB	BB	BB	BB	BB	BB	DD	BB	BB	BB	DD	DD	DD	BB	BB	BB	DD	DD	DD	DD	DD	DD	DD	BB	BB	dn	BB	BB
chr6_74829214_74829229	DD	BB	DD	DD	DD	BB	DD	BB	DD	BB	BB	BB	BB	DD	BB	DD	DD	DD	DD	DD	BB	BB	BB	BB	BB	BB	BB	DD	BB	BB	BB	DD	DD	DD	BB	BB	BB	DD	DD	DD	DD	DD	DD	DD	BB	BB	DD	BB	BB
chr6_74840230_74840257	DD	BB	DD	DD	DD	BB	DD	BB	DD	BB	BB	BB	BB	DD	BB	DD	DD	DD	DD	DD	BB	BB	BB	BB	BB	BB	BB	DD	BB	BB	BB	DD	DD	DD	BB	BB	BB	DD	DD	DD	DD	DD	DD	DD	BB	BB	DD	BB	BB
chr6_74843882_74843895	DD	BB	DD	DD	DD	BB	DD	BB	DD	BB	BB	BB	BB	DD	BB	DD	DD	DD	DD	DD	BB	BB	BB	BB	BB	BB	BB	DD	BB	BB	BB	DD	DD	DD	BB	BB	BB	DD	DD	DD	DD	DD	DD	DD	BB	BB	DD	BB	BB
chr6_74891194_74891233	DD	BB	DD	DD	DD	BB	DD	BB	DD	BB	BB	BB	BB	DD	BB	DD	DD	DD	DD	DD	BB	BB	BB	BB	BB	BB	BB	DD	BB	BB	BB	DD	DD	DD	BB	BB	BB	DD	DD	DD	DD	DD	DD	DD	BB	BB	DD	BB	BB
chr6_74968806_74968844	DD	BB	DD	DD	DD	BB	DD	BB	DD	BB	BB	BB	BB	DD	BB	DD	DD	DD	DD	DD	BB	BB	BB	BB	BB	BB	BB	DD	BB	BB	BB	DD	DD	DD	BB	BB	BB	DD	DD	DD	DD	DD	DD	DD	BB	BB	dn	BB	BB
chr6_74992335_74992362	FF	FF	FF	FF	FF	FF	FF	FF	FF	FF	FF	FF	FF	FF	FF	FF	FF	FF	FF	FF	FF	FF	FF	FF	FF	FF	FF	FF	FF	FF	FF	FF	FF	FF	FF	FF	FF	FF	FF	FF	NA	FF	FF	FF	FF	FF	FF	FF	FF
chr6_75069643_75069682	FF	NA	NA	FF	FF	NA	FF	FF	FF	NA	FF	FF	NA	FF	FF	FF	NA	FF	NA	FF	FF	FF	FF	FF	NA	NA	FF	FF	FF	NA	FF	FF	FF	FF	FF	FF	FF	FF	NN	NA	NA	FF	FF	FF	FF	FF	NA	FF	NA
chr6_75113094_75113141	DD	UU	DD	DD	UU	UU	DD	UU	DD	UU	NA	NA	UU	DD	NA	DD	DD	DD	DD	DD	UU	NA	UU	NA	UU	UU	UU	DD	UU	UU	UU	DD	UU	DD	DD	UU	UU	DD	DD	DD	DD	DD	DD	DD	UU	NA	DD	NA	UU
chr6_75192153_75192184	DD	BB	DD	DD	DD	BB	DD	BB	DD	BB	BB	BB	BB	DD	BB	DD	DD	DD	DD	DD	BB	BB	BB	BB	BB	BB	BB	DD	BB	BB	BB	DD	DD	DD	BB	BB	BB	DD	DD	DD	DD	DD	DD	DD	BB	BB	DD	BB	BB
chr6_75209112_75209167	DD	BB	NN	DD	DD	BB	DD	BB	DD	NN	NN	BB	BB	DD	NN	NA	DD	DD	DD	DD	BB	BB	BB	BB	BB	NA	BB	DD	BB	NN	BB	NN	DD	DD	BB	NA	BB	DD	DD	DD	DD	DD	DD	DD	BB	BB	DD	BB	BB
chr6_75324078_75324105	DD	BB	DD	DD	DD	BB	DD	BB	DD	BB	BB	BB	BB	DD	BB	DD	DD	DD	DD	DD	BB	BB	BB	BB	BB	BB	BB	DD	BB	BB	BB	DD	DD	DD	BB	BB	BB	DD	DD	DD	DD	DD	DD	DD	BB	bn	DD	BB	BB
chr6_75358217_75358228	DD	BB	DD	DD	DD	BB	DD	BB	DD	BB	BB	BB	BB	DD	BB	DD	DD	DD	DD	DD	BB	BB	BB	BB	BB	BB	BB	DD	BB	BB	BB	DD	DD	DD	BB	BB	BB	DD	DD	DD	DD	DD	DD	DD	BB	BB	DD	BB	BB
chr6_75363595_75363620	DD	BB	DD	DD	DD	BB	dn	BB	DD	BB	BB	BB	BB	DD	BB	DD	DD	DD	DD	DD	BB	BB	BB	BB	BB	BB	BB	DD	BB	BB	BB	DD	DD	DD	BB	BB	BB	DD	DD	DD	DD	DD	DD	DD	BB	BB	DD	BB	BB
chr6_75369675_75369700	DD	BB	DD	DD	DD	BB	DD	BB	DD	BB	BB	BB	BB	DD	BB	DD	DD	DD	DD	DD	BB	BB	BB	BB	BB	BB	BB	DD	BB	BB	BB	DD	DD	DD	BB	BB	bn	DD	DD	DD	DD	DD	DD	DD	BB	BB	DD	BB	BB
chr6_75382640_75382657	df	FF	df	df	DD	FF	df	fn	df	FF	FF	FF	FF	df	FF	df	DD	DD	DD	df	FF	FF	FF	FF	FF	FF	FF	df	FF	FF	FF	DD	df	df	FF	FF	FF	df	df	DD	DD	df	df	df	FF	FF	df	FF	FF
chr6_75399473_75399502	DD	BB	DD	DD	DD	BB	DD	BB	DD	BB	BB	BB	BB	DD	BB	DD	DD	DD	DD	DD	BB	BB	BB	BB	BB	BB	BB	DD	BB	BB	BB	DD	DD	DD	BB	BB	BB	DD	DD	DD	DD	DD	DD	DD	BB	BB	DD	BB	BB
chr6_75399508_75399542	DD	BB	DD	DD	DD	BB	DD	BB	DD	BB	BB	BB	BB	DD	BB	DD	DD	DD	DD	DD	BB	BB	BB	BB	BB	BB	BB	DD	BB	BB	BB	DD	DD	DD	BB	BB	BB	DD	DD	DD	DD	DD	DD	DD	BB	BB	DD	BB	BB
chr6_75405929_75405948	DD	BB	DD	DD	DD	BB	DD	BB	bd	BB	BB	BB	BB	DD	BB	DD	DD	DD	DD	DD	BB	BB	BB	BB	BB	BB	BB	DD	BB	BB	BB	DD	DD	DD	BB	BB	BB	DD	DD	DD	DD	DD	DD	DD	BB	BB	DD	BB	BB
chr6_75420196_75420231	DD	BB	DD	NA	DD	NA	DD	BB	DD	NA	BB	BB	NA	DD	BB	DD	DD	DD	DD	DD	BB	BB	BB	NA	BB	NA	BB	DD	BB	BB	BB	DD	DD	DD	BB	BB	BB	NA	DD	DD	DD	DD	DD	DD	BB	BB	DD	BB	BB
chr6_75421959_75421982	DD	BB	DD	DD	DD	BB	DD	BB	DD	BB	BB	BB	BB	DD	BB	DD	DD	DD	DD	DD	BB	BB	BB	BB	BB	BB	BB	DD	BB	BB	BB	DD	DD	DD	BB	BB	BB	DD	DD	DD	DD	DD	DD	DD	BB	BB	DD	BB	BB
chr6_75437362_75437391	DD	BB	DD	DD	DD	BB	DD	BB	DD	BB	BB	BB	BB	DD	BB	DD	DD	DD	DD	DD	BB	BB	BB	BB	BB	BB	BB	DD	BB	BB	BB	DD	DD	DD	BB	BB	BB	DD	DD	DD	DD	DD	DD	DD	BB	BB	DD	BB	BB
chr6_75447373_75447408	DD	BB	DD	DD	DD	BB	DD	BB	DD	BB	BB	BB	BB	DD	BB	DD	DD	DD	DD	DD	BB	BB	BB	BB	BB	BB	BB	DD	BB	BB	bn	DD	DD	DD	BB	BB	BB	DD	DD	DD	DD	DD	DD	DD	BB	BB	DD	BB	BB
chr6_75455307_75455336	DD	BB	DD	DD	DD	BB	DD	BB	DD	DD	BB	BB	BB	DD	BB	DD	DD	DD	DD	DD	BB	BB	BB	BB	BB	BB	BB	DD	BB	BB	BB	DD	DD	DD	BB	BB	BB	DD	DD	DD	DD	DD	DD	DD	BB	BB	DD	BB	BB
chr6_75484016_75484063	NA	FF	FF	FF	FF	FF	NA	FF	FF	FF	FF	FF	FF	FF	FF	FF	FF	FF	NA	FF	NN	FF	FF	NA	FF	NA	FF	FF	FF	FF	FF	FF	FF	FF	FF	BB	FF	FF	FF	FF	NA	FF	FF	FF	FF	FF	FF	FF	FF
chr6_75522302_75522333	FF	NA	FF	FF	NA	FF	NA	FF	FF	FF	FF	FF	NA	NA	FF	NA	NA	NA	FF	FF	FF	FF	NA	FF	FF	fn	FF	NA	FF	FF	NA	FF	FF	FF	NA	FF	FF	NA	NA	fn	FF	FF	NA	FF	NA	FF	NA	FF	FF
chr6_75756740_75756779	DD	BB	DD	DD	DD	BB	DD	BB	DD	BB	BB	BB	BB	DD	BB	DD	DD	DD	DD	DD	BB	BB	BB	BB	BB	BB	BB	DD	BB	BB	BB	DD	DD	DD	BB	BB	BB	DD	DD	DD	DD	DD	DD	DD	BB	BB	DD	BB	BB
chr6_75830286_75830324	dd	BB	DD	dd	dd	BB	DD	BB	DD	BB	BB	BB	BB	dd	BB	dd	dd	DD	DD	dd	BB	BB	BB	BB	BB	BB	BB	dd	BB	BB	BB	dd	dd	dd	BB	BB	BB	dd	dd	dd	dd	dd	dd	dd	BB	NA	dd	BB	BB
chr6_75835425_75835440	DD	BB	DD	DD	DD	BB	DD	BB	DD	BB	BB	BB	BB	DD	BB	DD	DD	DD	dn	DD	BB	BB	BB	BB	BB	BB	BB	DD	BB	BB	BB	DD	DD	DD	BB	BB	BB	DD	DD	DD	DD	DD	DD	DD	BB	NA	DD	BB	BB
chr6_75974315_75974339	DD	BB	DD	DD	DD	BB	DD	BB	DD	BB	BB	BB	BB	DD	BB	DD	DD	DD	DD	DD	BB	BB	BB	BB	BB	BB	BB	DD	BB	BB	BB	DD	DD	DD	BB	BB	BB	DD	DD	DD	DD	DD	DD	DD	BB	DD	DD	BB	BB
chr6_76023667_76023722	NA	BB	NA	NA	NA	UU	NA	BB	NA	bu	BB	BB	BB	NA	bu	NA	NA	NA	NA	NA	BB	BB	BB	UU	BB	BB	BB	NA	BB	BB	BB	NA	NA	NA	BB	BB	BB	NA	NA	NA	NA	NA	NA	NA	BB	NA	NA	BB	BB
chr6_76050610_76050629	DD	BB	DD	DD	DD	BB	DD	BB	DD	BB	BB	BB	BB	DD	BB	DD	DD	DD	DD	DD	BB	BB	BB	BB	BB	BB	BB	DD	BB	BB	BB	DD	DD	DD	BB	BB	BB	DD	DD	DD	DD	DD	DD	DD	BB	DD	DD	BB	BB
chr6_76051894_76051925	DD	BB	DD	DD	DD	BB	DD	BB	DD	BB	BB	bn	BB	DD	BB	DD	DD	DD	DD	DD	BB	BB	BB	BB	BB	BB	BB	DD	BB	BB	BB	DD	DD	DD	BB	BB	BB	DD	DD	DD	DD	DD	DD	DD	BB	DD	DD	BB	BB
chr6_76088140_76088184	DD	BB	DD	DD	DD	BB	DD	BB	DD	BB	BB	BB	BB	DD	BB	DD	DD	DD	DD	DD	BB	BB	BB	BB	BB	BB	BB	DD	BB	BB	BB	DD	DD	DD	BB	BB	BB	DD	DD	DD	DD	DD	DD	DD	BB	DD	DD	BB	BB
chr6_76125050_76125073	DD	BB	DD	DD	DD	BB	DD	BB	DD	BB	BB	BB	BB	DD	BB	DD	DD	DD	DD	DD	BB	BB	BB	BB	BB	BB	BB	DD	BB	BB	BB	DD	DD	DD	BB	BB	BB	DD	DD	DD	DD	DD	DD	DD	BB	DD	DD	BB	BB
chr6_76134400_76134417	DD	BB	DD	DD	DD	BB	DD	BB	DD	BB	BB	BB	BB	DD	BB	DD	DD	DD	DD	DD	BB	BB	BB	BB	BB	BB	BB	DD	BB	BB	BB	DD	DD	DD	BB	BB	BB	DD	DD	DD	DD	DD	DD	DD	BB	DD	DD	BB	BB
chr6_76150949_76150962	DD	BB	DD	DD	DD	BB	DD	BB	DD	BB	BB	BB	BB	DD	BB	DD	DD	DD	DD	DD	BB	BB	BB	BB	BB	BB	BB	DD	BB	BB	BB	DD	DD	DD	BB	BB	BB	DD	DD	DD	DD	DD	DD	DD	BB	DD	DD	BB	BB
chr6_76152401_76152418	DD	BB	DD	DD	dn	BB	DD	BB	DD	BB	BB	BB	BB	DD	BB	DD	DD	DD	DD	DD	BB	BB	BB	BB	BB	BB	BB	DD	BB	BB	BB	DD	DD	DD	BB	BB	BB	DD	DD	DD	DD	DD	DD	DD	BB	DD	dn	BB	BB
chr6_76157828_76157851	DD	BB	DD	DD	DD	BB	DD	BB	DD	BB	BB	BB	BB	DD	BB	DD	DD	DD	DD	DD	BB	BB	BB	BB	BB	BB	BB	DD	BB	BB	BB	DD	DD	DD	BB	BB	BB	DD	DD	DD	DD	DD	DD	DD	BB	DD	DD	BB	BB
chr6_76181749_76181820	DD	BB	DD	DD	DD	BB	DD	BB	DD	BB	BB	BB	bn	DD	BB	DD	DD	DD	DD	DD	BB	BB	BB	BB	BB	BB	BB	DD	BB	BB	BB	DD	DD	DD	BB	bn	BB	DD	DD	DD	DD	DD	DD	DD	BB	DD	DD	BB	BB
chr6_76281824_76281863	df	FF	DD	fn	df	FF	df	FF	df	FF	FF	FF	FF	DD	FF	df	DD	DD	df	df	FF	FF	FF	FF	FF	FF	FF	DD	FF	FF	FF	df	df	DD	FF	FF	FF	df	DD	DD	df	df	df	df	FF	df	df	FF	FF
chr6_76284187_76284201	DD	BB	bd	DD	DD	BB	DD	BB	DD	BB	BB	BB	BB	bd	BB	bd	DD	DD	DD	DD	BB	BB	BB	BB	BB	BB	BB	DD	BB	BB	BB	DD	DD	bd	BB	BB	BB	DD	DD	DD	DD	DD	DD	DD	BB	DD	DD	BB	BB
chr6_76304869_76304888	DD	BB	DD	DD	DD	BB	DD	BB	DD	BB	BB	BB	BB	DD	BB	DD	DD	DD	DD	DD	BB	BB	BB	BB	BB	BB	BB	DD	BB	BB	BB	DD	DD	DD	BB	BB	BB	DD	DD	DD	DD	DD	DD	DD	BB	DD	DD	BB	BB
chr6_76347918_76347929	DD	BB	DD	DD	DD	BB	DD	BB	DD	BB	BB	BB	BB	DD	BB	DD	DD	DD	DD	DD	BB	BB	BB	BB	BB	BB	BB	DD	BB	BB	BB	DD	DD	DD	BB	BB	BB	DD	DD	DD	DD	DD	DD	DD	BB	DD	DD	BB	BB
chr6_76362548_76362559	DD	BB	DD	DD	DD	BB	DD	BB	DD	BB	BB	BB	BB	DD	BB	DD	DD	DD	DD	DD	BB	BB	BB	BB	BB	BB	BB	DD	BB	BB	BB	DD	DD	DD	BB	BB	BB	DD	DD	DD	DD	DD	DD	DD	BB	DD	DD	BB	BB
chr6_76365598_76365629	DD	BB	DD	DD	DD	BB	DD	BB	DD	NA	BB	BB	BB	DD	BB	DD	DD	NA	DD	DD	BB	BB	BB	BB	NA	NA	BB	DD	BB	NA	BB	NA	DD	DD	BB	BB	NA	DD	DD	DD	NA	DD	DD	NA	NA	DD	NA	BB	BB
chr6_76370274_76370329	FF	FF	FF	FF	FF	FF	FF	FF	FF	FF	FF	FF	NN	FF	FF	FF	FF	FF	FF	FF	FF	FF	FF	FF	FF	FF	FF	FF	FF	FF	FF	FF	FF	FF	FF	FF	FF	FF	FF	FF	FF	fn	FF	FF	fn	FF	FF	FF	FF
chr6_76377274_76377293	DD	BB	DD	DD	DD	BB	DD	BB	DD	BB	BB	BB	BB	DD	BB	DD	DD	DD	DD	DD	BB	BB	BB	BB	BB	BB	BB	DD	BB	BB	BB	DD	DD	DD	BB	BB	BB	DD	DD	DD	DD	DD	DD	DD	BB	DD	DD	BB	BB
chr6_76391428_76391439	DD	BB	DD	DD	DD	BB	DD	BB	DD	BB	BB	BB	BB	DD	BB	DD	DD	DD	DD	DD	BB	BB	BB	BB	BB	BB	BB	DD	BB	BB	BB	DD	DD	DD	BB	BB	BB	DD	DD	DD	DD	DD	DD	DD	BB	DD	DD	BB	BB
chr6_76394001_76394032	DD	BB	DD	DD	DD	BB	DD	BB	DD	BB	BB	BB	BB	DD	BB	DD	DD	DD	DD	DD	BB	BB	BB	BB	BB	BB	BB	DD	BB	BB	BB	DD	DD	DD	BB	BB	BB	DD	DD	DD	DD	DD	DD	DD	BB	DD	DD	BB	BB
chr6_76564424_76564463	NA	BB	BB	NA	DD	BB	DD	NA	NA	BB	NN	BB	BB	NA	BB	NA	NA	NA	NA	NN	BB	BB	BB	NA	BB	NA	BB	DD	BB	BB	BB	DD	BB	DD	BB	BB	BB	NA	NN	DD	NA	NN	NN	DD	BB	NA	DD	BB	DD
chr6_76575727_76575786	DD	BB	BB	DD	NA	BB	DD	BB	NA	BB	BB	BB	BB	DD	BB	DD	NA	DD	NA	NN	BB	BB	BB	NA	BB	BB	NA	DD	NA	BB	BB	DD	BB	NA	BB	BB	NA	NA	dn	dn	NA	DD	DD	DD	BB	DD	DD	BB	NA
chr6_76594832_76594867	NA	BB	NA	NA	DD	BB	DD	BB	NA	BB	BB	NA	BB	DD	BB	NA	NA	NA	DD	DD	NA	bd	BB	BB	BB	BB	BB	DD	BB	BB	NA	DD	NA	DD	BB	BB	BB	DD	NA	DD	NA	NA	NN	DD	BB	DD	NA	BB	NA
chr6_76627675_76627730	DD	BB	BB	DD	dn	BB	dn	bb	DD	bb	bb	bn	bb	DD	bb	bd	bd	DD	DD	bd	bn	bn	BB	BB	bb	bb	bn	DD	bb	bn	BB	dn	bn	dn	bb	bb	bb	bd	bd	DD	DD	DD	DD	dn	bb	DD	DD	BB	DD
chr6_76636881_76636908	DD	BB	BB	DD	DD	BB	DD	BB	DD	BB	BB	BB	BB	DD	BB	DD	DD	DD	DD	DD	BB	BB	BB	BB	BB	BB	BB	DD	BB	BB	BB	DD	BB	DD	BB	BB	BB	DD	DD	dn	DD	DD	DD	DD	BB	DD	DD	BB	DD
chr6_76641717_76641756	DD	BB	BB	DD	DD	BB	DD	BB	DD	BB	BB	BB	BB	DD	BB	DD	DD	DD	DD	DD	BB	BB	BB	BB	BB	BB	BB	DD	BB	BB	BB	DD	BB	DD	BB	BB	BB	DD	DD	DD	DD	DD	DD	DD	BB	DD	DD	BB	DD
chr6_76860154_76860201	FF	FF	FF	FF	FF	FF	FF	FF	FF	FF	FF	FF	NA	FF	FF	FF	FF	FF	FF	FF	FF	FF	FF	NA	FF	NA	FF	FF	FF	NA	FF	FF	NA	FF	FF	FF	FF	FF	FF	FF	FF	FF	FF	FF	FF	NN	NA	FF	NA
chr6_76872225_76872248	DD	BB	BB	DD	DD	BB	DD	bn	DD	BB	BB	BB	BB	DD	BB	DD	DD	DD	DD	DD	BB	BB	BB	BB	BB	BB	BB	DD	BB	BB	BB	DD	BB	DD	BB	BB	BB	DD	DD	DD	DD	DD	DD	DD	BB	DD	DD	BB	DD
chr6_76945113_76945156	DD	NN	BB	DD	DD	NA	DD	BB	DD	BB	BB	BB	bd	NA	BB	DD	DD	DD	DD	DD	BB	BB	BB	BB	BB	BB	NA	DD	BB	BB	BB	DD	BB	DD	NA	BB	BB	NA	DD	DD	NA	DD	NA	NA	BB	NA	DD	BB	DD
chr6_77002370_77002409	DD	BB	BB	DD	DD	BB	DD	BB	DD	BB	BB	BB	BB	DD	BB	DD	DD	DD	DD	DD	BB	BB	BB	BB	BB	BB	BB	DD	BB	BB	BB	BB	BB	DD	BB	BB	BB	DD	DD	DD	DD	DD	DD	DD	BB	DD	DD	BB	DD
chr6_77032899_77032922	DD	BB	BB	DD	DD	BB	DD	BB	DD	BB	BB	BB	BB	DD	BB	DD	DD	DD	DD	DD	BB	BB	BB	BB	BB	BB	BB	DD	BB	BB	BB	DD	BB	DD	BB	BB	BB	DD	DD	DD	DD	DD	DD	DD	BB	DD	DD	BB	DD
chr6_77071126_77071149	FF	FF	FF	FF	FF	FF	FF	FF	FF	FF	FF	NN	FF	FF	FF	FF	FF	FF	FF	FF	FF	FF	FF	FF	FF	NA	FF	FF	FF	FF	FF	FF	FF	FF	FF	FF	FF	FF	FF	FF	FF	FF	FF	FF	FF	FF	FF	FF	FF
chr6_77101655_77101674	DD	BB	BB	NA	DD	BB	DD	BB	DD	BB	BB	BB	BB	DD	BB	DD	DD	DD	dn	DD	BB	BB	BB	BB	BB	BB	BB	DD	BB	BB	BB	DD	BB	dn	BB	BB	BB	DD	DD	DD	DD	DD	dn	DD	BB	dn	DD	BB	DD
chr6_77123713_77123727	DD	BB	BB	BB	DD	BB	DD	BB	DD	BB	BB	BB	BB	DD	BB	DD	DD	DD	DD	DD	BB	BB	BB	BB	BB	DD	BB	DD	BB	BB	BB	DD	BB	DD	BB	BB	BB	DD	DD	DD	DD	DD	DD	DD	BB	DD	DD	BB	DD
chr6_77143214_77143237	dn	BB	NA	BB	DD	NN	DD	BB	NA	BB	BB	BB	BB	DD	BB	NA	DD	DD	DD	DD	BB	BB	BB	BB	BB	NA	NA	DD	BB	NA	BB	NA	BB	DD	BB	BB	BB	NA	NA	DD	NA	NA	NA	NA	NA	DD	NA	BB	DD
chr6_77148816_77148859	NA	FF	FF	NN	df	FF	fn	FF	df	fn	NA	FF	FF	df	FF	df	df	df	df	df	FF	FF	FF	FF	FF	NA	FF	df	FF	FF	FF	df	FF	df	FF	FF	FF	df	fn	df	NA	NA	df	df	FF	df	fn	FF	df
chr6_77163253_77163300	DD	BB	BB	BB	DD	BB	DD	BB	DD	BB	BB	BB	bn	DD	BB	DD	DD	DD	DD	DD	BB	BB	BB	BB	DD	DD	BB	DD	BB	BB	BB	DD	BB	DD	BB	BB	BB	DD	DD	DD	dn	DD	DD	DD	BB	DD	dn	BB	DD
chr6_77180968_77180992	DD	BB	BB	BB	DD	BB	DD	BB	DD	BB	BB	BB	BB	DD	BB	DD	DD	DD	DD	DD	BB	BB	BB	BB	BB	DD	BB	DD	BB	BB	BB	DD	BB	DD	BB	BB	BB	DD	DD	DD	DD	DD	DD	DD	BB	DD	DD	BB	DD
chr6_77202450_77202489	FF	FF	FF	FF	FF	FF	FF	FF	FF	FF	FF	NA	FF	FF	NA	FF	FF	FF	FF	FF	NA	FF	FF	FF	FF	NA	FF	FF	NA	NA	FF	FF	FF	FF	NA	NA	FF	NA	FF	FF	NA	FF	FF	FF	FF	NA	FF	fn	NA
chr6_77317282_77317305	BB	BB	BB	BB	NA	BB	BB	BB	BB	BB	BB	BB	BB	BB	BB	BB	BB	NA	BB	NA	BB	BB	BB	BB	BB	UU	BB	NA	BB	BB	BB	UU	BB	NA	BB	bu	BB	UU	NA	UU	NA	UU	UU	NA	BB	UU	NA	BB	UU
chr6_77345244_77345299	FF	FF	NA	NA	NA	FF	FF	NA	NA	FF	FF	FF	FF	fn	FF	FF	FF	NA	FF	FF	NA	NA	FF	FF	FF	NA	FF	FF	NA	NA	NA	FF	NA	FF	FF	FF	FF	NA	FF	FF	NA	FF	FF	FF	FF	FF	FF	FF	FF
chr6_77352267_77352322	FF	NA	NA	NN	NN	FF	FF	NA	FF	fn	FF	FF	FF	FF	FF	NN	FF	FF	NA	FF	FF	FF	NA	FF	FF	FF	NA	FF	FF	FF	FF	FF	fn	FF	NA	FF	FF	NA	FF	fn	FF	FF	FF	FF	FF	NA	FF	FF	FF
chr6_77394200_77394244	df	FF	NA	fn	df	FF	df	FF	df	df	FF	FF	FF	df	FF	df	fn	df	df	FF	FF	df	FF	FF	FF	df	FF	df	FF	FF	FF	df	FF	df	FF	FF	FF	df	df	df	df	df	df	df	FF	df	df	FF	df
chr6_77426575_77426614	DD	BB	DD	BB	DD	BB	DD	BB	DD	BB	BB	BB	BB	DD	BB	bd	DD	DD	DD	DD	BB	BB	BB	BB	BB	DD	BB	DD	BB	BB	BB	DD	BB	DD	BB	BB	BB	DD	DD	DD	DD	DD	bd	DD	BB	DD	DD	BB	DD
chr6_77462240_77462278	DD	BB	DD	BB	DD	BB	DD	BB	DD	bb	bb	bb	bb	DD	bb	DD	DD	DD	DD	DD	BB	BB	BB	BB	BB	DD	BB	DD	BB	bb	BB	DD	BB	DD	BB	BB	BB	DD	DD	DD	DD	DD	DD	DD	bb	DD	DD	bb	DD
chr6_77467132_77467167	DD	NA	DD	BB	DD	bn	DD	BB	DD	NA	BB	BB	NN	DD	BB	DD	DD	DD	DD	DD	BB	BB	BB	BB	BB	NA	BB	DD	BB	BB	BB	DD	BB	DD	BB	BB	BB	DD	DD	NA	NA	DD	NA	DD	BB	DD	DD	NA	DD
chr6_77547449_77547508	DD	BB	DD	BB	DD	BB	DD	NA	NA	NA	BB	BB	NA	DD	BB	DD	DD	NN	DD	DD	BB	NA	BB	BB	BB	NA	BB	DD	NA	BB	BB	DD	BB	DD	BB	BB	NA	NA	DD	NA	DD	DD	NN	DD	BB	DD	DD	BB	DD
chr6_77638632_77638663	FF	NA	NN	NA	FF	NA	NA	FF	FF	FF	FF	FF	FF	FF	FF	FF	FF	FF	FF	FF	FF	FF	FF	FF	FF	FF	FF	FF	FF	FF	FF	NA	FF	FF	FF	FF	FF	FF	FF	FF	FF	FF	FF	FF	NA	FF	FF	FF	FF
chr6_77740918_77740969	BB	BB	BB	BB	BB	BB	BB	BB	BB	NA	NA	BB	NA	BB	BB	BB	bn	BB	BB	BB	BB	BB	BB	BB	BB	DD	BB	NA	BB	NN	BB	DD	BB	DD	BB	BB	BB	DD	DD	DD	NA	DD	NA	DD	BB	NA	DD	BB	NA
chr6_77752960_77752998	FF	FF	FF	FF	FF	FF	FF	FF	FF	FF	NA	FF	FF	FF	FF	NA	FF	FF	FF	NA	FF	NA	FF	NN	FF	FF	NA	NA	FF	FF	FF	fn	NA	FF	NA	FF	FF	FF	FF	FF	NA	FF	FF	NA	FF	FF	FF	FF	FF
chr6_77874062_77874113	FF	FF	FF	FF	FF	FF	FF	FF	FF	FF	FF	BB	FF	FF	FF	FF	FF	NA	FF	FF	NN	FF	FF	FF	FF	FF	FF	FF	FF	FF	FF	FF	FF	FF	bf	FF	FF	FF	FF	FF	bf	FF	FF	FF	FF	FF	FF	FF	FF
chr6_78055451_78055498	NA	NA	FF	FF	FF	FF	FF	NA	FF	FF	NA	FF	FF	FF	FF	FF	FF	FF	FF	FF	FF	FF	FF	NA	NA	NA	FF	FF	FF	FF	FF	FF	FF	FF	NA	FF	FF	FF	FF	FF	NN	NA	FF	FF	NA	FF	NA	FF	FF
chr6_78092200_78092235	FF	FF	FF	NA	FF	FF	FF	NA	FF	FF	NA	FF	FF	FF	FF	FF	FF	FF	FF	FF	FF	FF	NA	FF	FF	NA	FF	FF	FF	FF	FF	FF	FF	FF	FF	FF	FF	FF	NN	FF	FF	FF	NA	FF	NA	FF	NA	FF	NA
chr6_78098181_78098232	DD	DD	DD	BB	DD	BB	DD	BB	DD	BB	BB	BB	BB	DD	BB	DD	DD	DD	NA	DD	BB	BB	NA	NN	BB	NA	BB	DD	BB	BB	BB	DD	BB	NA	NA	BB	BB	DD	DD	DD	DD	DD	DD	DD	BB	NA	dn	NA	DD
chr6_78131588_78131623	FF	FF	FF	FF	FF	FF	FF	FF	FF	FF	FF	FF	FF	FF	FF	FF	FF	NA	FF	FF	FF	FF	NA	FF	FF	NA	FF	FF	FF	FF	FF	FF	FF	FF	FF	NA	FF	FF	NA	FF	NA	FF	FF	FF	FF	FF	NA	FF	FF
chr6_78172968_78173007	NA	FF	FF	FF	FF	FF	FF	FF	FF	FF	FF	fn	FF	FF	NA	FF	FF	FF	FF	FF	FF	FF	FF	FF	FF	NA	FF	FF	FF	FF	FF	FF	FF	FF	FF	FF	FF	FF	FF	FF	NA	FF	FF	FF	FF	FF	FF	FF	NA
chr6_78246881_78246936	FF	NA	FF	NA	FF	FF	bn	FF	FF	FF	FF	NA	FF	FF	FF	FF	FF	FF	FF	FF	FF	FF	BB	FF	FF	FF	NA	FF	NA	FF	bf	FF	FF	FF	FF	FF	FF	FF	FF	FF	FF	FF	FF	FF	FF	BB	FF	bf	FF
chr6_78425019_78425063	NA	NA	DD	DD	DD	NA	NA	DD	DD	DD	DD	DD	DD	DD	NA	DD	NA	NA	BB	DD	DD	DD	DD	DD	NA	NA	DD	DD	DD	NA	NA	NA	DD	DD	DD	DD	DD	NA	NA	DD	NA	DD	DD	DD	DD	DD	DD	NA	DD
chr6_78480996_78481031	BB	BB	BB	BB	BB	BB	BB	BB	BB	DD	BB	NA	BB	DD	BB	BB	BB	BB	NA	BB	BB	BB	BB	NA	BB	DD	BB	DD	BB	BB	BB	DD	BB	DD	BB	BB	BB	DD	DD	DD	DD	DD	DD	DD	BB	DD	DD	BB	DD
chr6_78526466_78526487	NA	FF	FF	FF	FF	FF	FF	FF	FF	FF	FF	FF	FF	FF	FF	NA	FF	FF	FF	FF	FF	FF	NA	FF	NA	NA	FF	FF	FF	FF	FF	NA	FF	FF	FF	FF	FF	FF	NA	FF	FF	FF	FF	FF	FF	FF	NA	FF	FF
chr6_78698390_78698429	FF	FF	FF	FF	FF	FF	FF	FF	FF	FF	FF	FF	FF	FF	FF	FF	NA	NN	NA	FF	FF	FF	FF	FF	FF	FF	FF	NA	FF	FF	NA	NA	FF	FF	FF	NN	NA	FF	FF	FF	FF	FF	FF	FF	FF	FF	FF	FF	NN
chr6_78804642_78804685	FF	FF	FF	FF	FF	FF	FF	FF	FF	FF	FF	FF	FF	FF	NN	FF	FF	FF	FF	FF	FF	FF	FF	FF	FF	FF	FF	FF	FF	FF	FF	FF	FF	FF	FF	FF	FF	FF	FF	FF	NA	FF	FF	FF	FF	FF	FF	FF	FF
chr6_78947906_78947953	NA	NA	DD	BB	DD	BB	DD	BB	DD	NA	BB	BB	BB	DD	BB	DD	DD	NA	DD	DD	BB	BB	BB	NA	BB	NA	BB	DD	BB	NA	BB	DD	BB	DD	BB	BB	BB	NA	DD	DD	NA	DD	DD	DD	BB	DD	NA	BB	DD
chr6_78988348_78988413	fn	FF	FF	FF	FF	FF	FF	FF	FF	FF	FF	NA	FF	FF	FF	fn	FF	NA	NN	FF	FF	NA	FF	FF	NA	NA	FF	FF	FF	FF	FF	FF	fn	fn	FF	FF	FF	FF	FF	FF	NA	FF	fn	FF	NA	FF	FF	NA	FF
chr6_79012314_79012341	FF	FF	FF	FF	FF	FF	FF	FF	FF	NA	FF	FF	FF	FF	NN	FF	FF	FF	FF	FF	FF	FF	FF	FF	FF	NA	FF	FF	FF	NA	FF	FF	NA	NA	FF	FF	FF	FF	FF	FF	FF	FF	FF	FF	FF	FF	FF	FF	FF
chr6_79247202_79247231	NA	FF	FF	FF	FF	FF	FF	FF	NA	FF	FF	FF	FF	FF	FF	FF	FF	FF	FF	NA	FF	FF	FF	FF	FF	NA	FF	FF	FF	NA	NA	FF	FF	FF	NA	FF	NA	FF	FF	FF	NA	FF	FF	FF	FF	FF	FF	FF	FF
chr6_79370491_79370523	DD	DD	DD	DD	DD	DD	DD	DD	DD	DD	DD	NA	DD	DD	DD	DD	DD	DD	DD	DD	DD	DD	DD	DD	DD	DD	DD	DD	DD	DD	DD	DD	DD	DD	DD	DD	NA	DD	NA	DD	DD	DD	DD	DD	DD	DD	DD	NA	DD
chr6_79382910_79382941	FF	FF	FF	FF	FF	FF	FF	FF	NN	FF	FF	FF	FF	FF	FF	FF	FF	FF	FF	FF	FF	FF	FF	FF	FF	NA	FF	FF	FF	FF	FF	FF	FF	FF	FF	FF	FF	FF	FF	FF	NA	FF	FF	NA	FF	FF	FF	FF	FF
chr6_79397149_79397188	FF	FF	FF	NA	NA	NA	FF	FF	FF	NA	FF	NA	FF	FF	FF	FF	FF	NA	FF	FF	FF	FF	FF	FF	FF	NA	FF	FF	NA	FF	NA	FF	FF	FF	FF	FF	FF	FF	NA	FF	NA	FF	FF	NA	NN	FF	FF	NA	FF
chr6_79508739_79508778	FF	FF	NA	FF	FF	FF	FF	FF	NA	FF	FF	FF	FF	FF	FF	NA	FF	NN	NN	FF	FF	NA	NA	FF	NA	NA	NA	FF	FF	fn	NA	FF	FF	FF	FF	FF	FF	FF	FF	FF	FF	FF	FF	FF	FF	NA	FF	FF	FF
chr6_79773114_79773168	FF	NA	FF	FF	NA	FF	FF	FF	FF	FF	NA	NA	NA	FF	FF	FF	NA	NA	FF	NA	FF	FF	FF	NA	FF	NA	NA	FF	FF	NA	NA	FF	FF	FF	FF	FF	FF	NA	NA	FF	NA	FF	FF	FF	FF	NA	NA	FF	FF
chr6_79884318_79884341	FF	FF	NN	NA	NA	fn	FF	FF	FF	FF	FF	FF	FF	FF	FF	FF	FF	FF	FF	FF	FF	FF	NA	FF	FF	NA	FF	FF	FF	NA	FF	NA	FF	FF	FF	FF	FF	FF	NA	FF	FF	FF	FF	FF	FF	NA	NA	FF	FF
chr6_80155218_80155253	fn	FF	FF	FF	FF	FF	FF	FF	FF	FF	FF	FF	fn	NA	FF	FF	FF	FF	FF	FF	NA	NA	FF	FF	FF	NA	FF	NA	NA	FF	FF	NA	FF	FF	NN	FF	NA	NA	FF	NA	FF	FF	FF	FF	FF	FF	FF	FF	FF
chr6_80307559_80307572	FF	NA	FF	NA	FF	FF	FF	FF	FF	FF	FF	FF	FF	NA	FF	NA	FF	FF	NA	NA	FF	FF	FF	FF	FF	FF	FF	FF	NA	NA	NA	FF	FF	FF	FF	NA	FF	FF	FF	FF	NA	FF	FF	FF	FF	NA	FF	NA	FF
chr6_80508152_80508176	FF	NN	FF	FF	FF	FF	FF	FF	FF	FF	FF	FF	FF	FF	FF	FF	FF	FF	FF	FF	FF	FF	FF	FF	FF	NA	FF	FF	FF	FF	FF	FF	FF	FF	FF	FF	FF	FF	FF	FF	FF	FF	NA	FF	FF	FF	FF	FF	FF
chr6_80601126_80601181	NN	NN	dn	NN	DD	NN	DD	NA	DD	NA	NN	BB	NN	DD	bn	NN	NN	BB	NA	DD	BB	BB	BB	NN	BB	DD	BB	DD	NN	BB	NA	NA	BB	DD	BB	BB	NA	NA	BB	NN	NA	DD	NA	BB	BB	NN	NA	BB	NA
chr6_80727714_80727757	FF	FF	FF	FF	NA	FF	FF	FF	FF	FF	FF	FF	FF	FF	NA	FF	FF	FF	FF	FF	NA	FF	FF	FF	FF	FF	FF	FF	FF	FF	FF	FF	FF	FF	FF	FF	FF	NA	NA	FF	FF	FF	FF	FF	FF	FF	NN	FF	FF
chr6_80745093_80745144	FF	FF	FF	FF	FF	NA	FF	FF	NA	FF	fn	FF	FF	FF	FF	NN	NA	FF	FF	NN	fn	FF	FF	NA	FF	NA	FF	FF	FF	FF	FF	FF	FF	FF	FF	FF	FF	NA	FF	FF	FF	FF	FF	NA	FF	FF	FF	FF	FF
chr6_80795344_80795387	BB	BB	BB	BB	BB	BB	BB	NA	BB	BB	BB	BB	BB	bn	BB	BB	BB	BB	BB	BB	BB	BB	BB	BB	DD	DD	BB	DD	BB	BB	BB	DD	BB	DD	BB	BB	BB	DD	DD	DD	DD	DD	DD	BB	BB	DD	DD	bn	DD
chr6_80806162_80806209	DD	BB	DD	bd	DD	DD	DD	DD	DD	BB	BB	BB	DD	DD	DD	DD	DD	DD	DD	BB	BB	BB	BB	DD	NA	DD	BB	DD	BB	BB	BB	DD	BB	DD	BB	BB	BB	DD	DD	DD	DD	DD	DD	BB	BB	DD	DD	BB	DD
chr6_80824124_80824138	FF	FF	FF	NA	FF	NA	FF	FF	NA	NA	FF	FF	FF	FF	FF	NA	FF	FF	FF	FF	FF	FF	FF	NA	NA	NA	FF	FF	FF	NA	NA	FF	FF	FF	FF	FF	FF	FF	FF	FF	NA	FF	FF	NA	FF	FF	FF	FF	FF
chr6_80894932_80894967	DD	BB	DD	BB	DD	BB	DD	BB	DD	BB	BB	BB	BB	DD	BB	DD	DD	DD	DD	DD	BB	BB	BB	BB	BB	DD	BB	DD	BB	BB	BB	DD	BB	DD	BB	BB	BB	DD	DD	DD	DD	DD	DD	BB	BB	DD	DD	BB	DD
chr6_80969578_80969597	FF	FF	FF	FF	FF	FF	FF	FF	FF	FF	FF	FF	FF	FF	FF	FF	FF	FF	FF	FF	FF	FF	FF	FF	FF	NA	FF	FF	FF	NA	FF	FF	FF	FF	FF	FF	FF	FF	FF	FF	NA	FF	FF	FF	FF	FF	FF	FF	NN
chr6_81035100_81035135	FF	FF	FF	FF	FF	FF	FF	FF	FF	FF	FF	FF	FF	FF	FF	FF	FF	FF	FF	FF	FF	FF	FF	FF	FF	FF	FF	FF	FF	FF	FF	FF	FF	FF	FF	FF	FF	FF	FF	FF	FF	FF	FF	FF	FF	FF	FF	FF	FF
chr6_81093334_81093345	df	FF	df	FF	df	FF	df	FF	df	FF	FF	FF	fn	df	FF	df	df	df	df	df	FF	FF	FF	FF	FF	df	FF	df	FF	FF	FF	df	FF	df	FF	df	FF	df	DD	df	df	df	df	FF	FF	df	df	FF	df
chr6_81183983_81184030	DD	BB	DD	NN	DD	BB	DD	BB	BB	BB	BB	BB	BB	DD	BB	DD	BB	DD	DD	DD	DD	BB	BB	BB	BB	NA	BB	DD	BB	BB	BB	DD	BB	DD	BB	BB	BB	DD	DD	NA	DD	DD	DD	BB	NA	DD	DD	BB	DD
chr6_81307570_81307611	FF	FF	FF	NA	FF	FF	FF	FF	FF	FF	FF	FF	FF	fn	FF	NA	FF	FF	FF	FF	NA	FF	FF	FF	FF	NA	FF	FF	FF	NA	FF	FF	FF	FF	FF	FF	NA	FF	FF	FF	FF	FF	FF	FF	FF	FF	FF	FF	FF
chr6_81557210_81557269	NN	NN	NN	NA	NN	NN	NN	NN	NA	bn	NA	NN	NA	NN	NN	NN	NN	NA	NN	NN	NA	NN	BB	NA	NA	DD	BB	DD	BB	NA	BB	DD	NN	DD	BB	BB	NN	DD	DD	NA	DD	DD	DD	NN	NA	DD	DD	NN	DD
chr6_81614275_81614304	BB	BB	BB	BB	BB	BB	BB	BB	BB	BB	BB	BB	BB	DD	BB	BB	BB	BB	BB	DD	BB	BB	BB	BB	BB	DD	BB	DD	BB	bd	BB	DD	BB	DD	BB	BB	BB	DD	DD	DD	DD	DD	DD	BB	BB	DD	DD	BB	DD
chr6_81624838_81624892	DD	BB	DD	BB	DD	DD	DD	BB	DD	BB	BB	BB	BB	DD	BB	DD	DD	NA	DD	DD	BB	BB	BB	BB	BB	DD	BB	DD	bd	BB	BB	DD	BB	DD	BB	BB	BB	DD	DD	DD	DD	DD	DD	BB	BB	DD	DD	BB	DD
chr6_81637945_81637992	FF	FF	fn	NN	FF	FF	FF	FF	NA	FF	FF	FF	NN	fn	FF	NA	FF	NA	NA	FF	FF	FF	FF	FF	FF	NA	FF	FF	FF	FF	FF	FF	FF	FF	NA	FF	FF	FF	NN	FF	NA	FF	FF	FF	FF	FF	FF	NA	FF
chr6_81664787_81664826	FF	FF	FF	FF	FF	fn	FF	FF	FF	FF	FF	FF	NA	FF	NA	FF	FF	FF	FF	FF	FF	FF	FF	FF	FF	FF	NA	FF	NN	FF	FF	FF	NA	FF	FF	FF	FF	FF	FF	FF	NA	FF	FF	NA	FF	NA	NA	FF	FF
chr6_81712523_81712582	DD	BB	NA	BB	DD	DD	DD	NN	NA	BB	BB	BB	BB	BB	BB	NA	NA	DD	DD	DD	BB	BB	BB	NN	NA	NA	BB	DD	BB	NA	BB	DD	BB	DD	NA	BB	BB	DD	DD	DD	NA	DD	DD	BB	NA	DD	DD	BB	NA
chr6_81844250_81844299	FF	NA	FF	FF	NA	NN	FF	FF	FF	FF	FF	FF	FF	FF	FF	FF	FF	FF	FF	FF	NA	FF	FF	FF	FF	fn	FF	FF	FF	FF	FF	FF	FF	FF	NA	FF	FF	FF	NA	fn	NA	FF	FF	FF	FF	FF	FF	FF	NA
chr6_81845559_81845598	FF	FF	FF	FF	FF	FF	FF	FF	FF	FF	FF	FF	FF	NA	FF	FF	NA	NA	FF	FF	FF	FF	FF	FF	FF	FF	FF	FF	FF	FF	FF	FF	FF	FF	FF	FF	FF	FF	FF	fn	FF	FF	FF	FF	FF	FF	FF	FF	FF
chr6_81970444_81970491	NA	NA	FF	FF	NA	FF	FF	FF	FF	FF	FF	FF	FF	FF	FF	FF	FF	NA	FF	FF	FF	FF	FF	FF	FF	NA	FF	FF	FF	FF	FF	FF	FF	FF	FF	FF	FF	FF	FF	FF	FF	FF	FF	FF	FF	NA	FF	FF	FF
chr6_82053224_82053263	DD	DD	DD	DD	DD	DD	DD	DD	DD	DD	DD	DD	DD	DD	DD	DD	DD	DD	DD	DD	DD	DD	DD	DD	DD	DD	DD	DD	DD	NA	DD	DD	DD	DD	DD	DD	DD	DD	DD	DD	DD	DD	DD	NA	DD	DD	DD	DD	DD
chr6_82148266_82148321	DD	UU	UU	UU	DD	NA	DD	UU	DD	UU	NA	DD	UU	DD	UU	DD	UU	UU	DD	DD	UU	NA	UU	UU	NA	DD	UU	DD	UU	uu	UU	DD	UU	DD	UU	UU	UU	DD	du	DD	du	UU	DD	UU	UU	DD	DD	UU	DD
chr6_82151176_82151203	FF	FF	FF	NN	FF	FF	FF	FF	FF	FF	FF	FF	FF	FF	FF	FF	FF	FF	FF	FF	FF	FF	FF	FF	FF	FF	FF	FF	FF	FF	FF	FF	FF	FF	FF	FF	FF	FF	FF	FF	FF	FF	FF	FF	FF	FF	FF	FF	FF
chr6_82243818_82243847	FF	FF	FF	FF	FF	FF	FF	FF	NA	FF	FF	NA	FF	FF	FF	FF	FF	FF	FF	FF	NA	FF	FF	FF	FF	NA	FF	NA	NA	FF	FF	FF	FF	FF	FF	FF	FF	FF	FF	FF	FF	FF	FF	FF	FF	FF	FF	FF	FF
chr6_82265262_82265305	FF	FF	FF	FF	FF	NA	FF	FF	FF	FF	NA	FF	FF	NA	FF	FF	FF	FF	FF	FF	FF	FF	FF	FF	FF	NA	FF	FF	FF	FF	FF	FF	FF	FF	FF	FF	FF	FF	NA	FF	NA	FF	FF	FF	FF	FF	FF	NA	FF
chr6_82378364_82378407	NA	FF	FF	NA	NA	FF	FF	FF	FF	FF	FF	FF	FF	FF	FF	FF	FF	FF	FF	FF	FF	FF	FF	FF	FF	FF	FF	FF	FF	NA	FF	FF	FF	FF	FF	FF	NA	FF	FF	FF	NA	FF	FF	FF	FF	FF	FF	FF	NA
chr6_82408982_82409011	FF	FF	FF	FF	FF	FF	FF	FF	FF	FF	FF	FF	FF	FF	FF	FF	FF	FF	FF	FF	FF	FF	FF	FF	FF	FF	FF	FF	FF	FF	FF	FF	FF	FF	FF	FF	FF	FF	FF	FF	FF	FF	FF	FF	FF	FF	FF	FF	FF
chr6_82616101_82616144	FF	FF	FF	FF	FF	FF	FF	FF	NA	FF	FF	FF	NA	FF	FF	FF	FF	NA	FF	FF	FF	FF	NA	FF	FF	NA	FF	FF	NA	FF	FF	FF	FF	FF	NA	FF	FF	FF	FF	FF	NA	FF	FF	FF	FF	NA	fn	FF	fn
chr6_82672965_82673008	FF	FF	FF	NN	FF	FF	FF	NA	FF	NA	NA	FF	FF	FF	FF	fn	FF	FF	FF	FF	FF	FF	fn	FF	FF	NA	FF	FF	NA	fn	FF	FF	FF	FF	NA	FF	FF	NA	FF	NA	FF	FF	FF	FF	NA	FF	fn	FF	FF
chr6_82720138_82720189	FF	FF	FF	FF	NN	NA	FF	FF	FF	FF	FF	FF	FF	FF	FF	FF	FF	FF	FF	FF	NA	FF	FF	FF	NA	FF	FF	FF	FF	FF	NA	FF	FF	NA	NA	FF	NA	FF	FF	FF	NA	FF	FF	FF	FF	NA	FF	FF	FF
chr6_82796917_82796944	FF	FF	FF	FF	NA	FF	FF	FF	FF	FF	FF	FF	FF	FF	FF	FF	FF	FF	FF	FF	NA	NN	FF	FF	FF	FF	FF	FF	FF	FF	FF	FF	FF	FF	FF	FF	FF	FF	FF	FF	FF	FF	FF	FF	FF	FF	FF	FF	FF
chr6_82857180_82857235	FF	FF	FF	NA	FF	FF	FF	FF	FF	FF	FF	FF	NA	FF	FF	FF	fn	FF	FF	FF	FF	fn	NN	FF	FF	FF	FF	NA	NA	FF	NA	FF	FF	FF	FF	NA	FF	FF	NA	NA	FF	FF	FF	FF	FF	NA	FF	fn	FF
chr6_82938542_82938573	FF	FF	FF	FF	FF	FF	FF	FF	FF	FF	FF	FF	NA	FF	FF	FF	FF	FF	FF	FF	FF	NA	FF	FF	FF	FF	FF	FF	FF	FF	FF	FF	NA	FF	FF	FF	FF	FF	FF	FF	FF	FF	FF	FF	FF	FF	FF	NA	FF
chr6_82948250_82948294	FF	NA	FF	FF	FF	NA	FF	NA	FF	FF	FF	FF	FF	FF	FF	FF	FF	FF	FF	FF	FF	FF	FF	NN	FF	NA	FF	FF	FF	FF	FF	FF	FF	FF	FF	FF	FF	FF	FF	NN	FF	FF	FF	FF	FF	NA	FF	FF	FF
chr6_82976388_82976435	FF	FF	NA	NA	FF	FF	FF	FF	FF	FF	NA	NA	FF	FF	fn	NA	FF	FF	NA	NA	FF	NA	FF	FF	NA	FF	FF	FF	FF	FF	FF	FF	FF	FF	NA	FF	FF	NA	NN	FF	NA	FF	FF	FF	FF	FF	FF	FF	FF
chr6_82992241_82992288	FF	NA	FF	FF	FF	FF	FF	FF	NA	FF	NA	FF	FF	FF	NA	FF	FF	FF	FF	FF	NA	FF	FF	FF	FF	NA	FF	FF	NA	FF	FF	FF	FF	FF	FF	FF	FF	FF	FF	NA	NA	NA	NA	FF	FF	FF	FF	FF	FF
chr6_82993583_82993636	FF	FF	FF	FF	NA	FF	FF	FF	NA	FF	FF	NA	NA	FF	FF	FF	FF	FF	fn	FF	FF	FF	NA	FF	FF	FF	FF	FF	FF	FF	NA	FF	FF	FF	FF	NA	FF	NN	NA	FF	FF	NA	FF	FF	FF	NA	FF	FF	FF
chr6_83126666_83126713	DD	BB	DD	NA	NA	NA	DD	BB	DD	BB	BB	NA	BB	DD	BB	DD	NA	dn	DD	DD	NA	NA	BB	BB	BB	NA	NA	DD	BB	BB	NA	DD	BB	NA	NA	NA	BB	DD	DD	DD	DD	DD	NA	BB	BB	NA	DD	BB	NA
chr6_83130154_83130197	FF	FF	NA	NN	FF	NA	FF	FF	FF	fn	NA	FF	FF	FF	FF	FF	FF	NN	NN	fn	FF	FF	FF	NA	FF	FF	FF	FF	FF	FF	NA	FF	fn	FF	FF	FF	FF	FF	FF	FF	FF	FF	FF	FF	FF	NA	FF	FF	FF
chr6_83543600_83543632	FF	FF	FF	FF	FF	NA	FF	FF	FF	FF	FF	FF	FF	FF	FF	FF	FF	FF	FF	FF	FF	FF	FF	FF	FF	FF	NA	FF	FF	FF	NA	FF	NA	FF	FF	FF	FF	FF	FF	FF	NA	FF	FF	FF	FF	FF	FF	FF	FF
chr6_83576900_83576927	FF	FF	FF	FF	FF	FF	FF	FF	FF	FF	FF	FF	FF	FF	FF	FF	NA	FF	FF	FF	FF	FF	FF	FF	FF	FF	FF	FF	FF	FF	FF	FF	FF	FF	FF	FF	FF	FF	FF	FF	FF	FF	FF	FF	FF	FF	FF	FF	FF
chr6_83601816_83601843	FF	FF	FF	FF	FF	FF	FF	FF	FF	FF	FF	FF	FF	FF	FF	NN	FF	FF	FF	FF	FF	FF	FF	FF	FF	FF	FF	FF	FF	FF	FF	FF	FF	FF	FF	FF	FF	FF	FF	FF	FF	FF	FF	FF	FF	FF	FF	FF	FF
chr6_83732573_83732588	FF	FF	FF	FF	FF	FF	FF	FF	FF	FF	FF	FF	FF	FF	NA	FF	FF	FF	FF	FF	FF	FF	FF	FF	FF	FF	FF	FF	FF	FF	FF	FF	FF	FF	FF	FF	FF	FF	FF	NA	NA	FF	NA	FF	FF	FF	FF	FF	NN
chr6_83738194_83738241	FF	FF	FF	FF	FF	FF	FF	FF	FF	FF	FF	FF	NN	FF	FF	FF	FF	FF	FF	FF	FF	FF	FF	FF	NN	FF	FF	FF	FF	FF	FF	FF	FF	FF	FF	FF	FF	FF	FF	FF	FF	FF	FF	FF	FF	FF	FF	FF	FF
chr6_83792554_83792580	FF	FF	FF	NA	NA	FF	FF	FF	NA	FF	FF	FF	NA	FF	FF	FF	FF	NA	FF	FF	FF	NA	FF	NA	FF	NA	FF	NA	FF	NA	FF	fn	FF	FF	FF	FF	FF	FF	FF	FF	NA	NN	FF	NA	FF	NA	FF	FF	FF
chr6_83909603_83909650	FF	FF	FF	FF	FF	FF	FF	FF	FF	FF	FF	FF	NA	FF	FF	FF	FF	NN	FF	FF	FF	FF	FF	NA	FF	NA	FF	FF	FF	FF	FF	FF	FF	FF	FF	FF	FF	FF	NA	FF	FF	NA	FF	FF	FF	FF	FF	FF	FF
chr6_83942164_83942203	FF	NA	FF	FF	FF	FF	FF	FF	FF	FF	FF	NA	NN	FF	FF	FF	FF	FF	FF	FF	FF	FF	FF	FF	FF	NA	FF	FF	FF	FF	NA	FF	FF	FF	FF	FF	FF	FF	FF	NA	FF	FF	FF	FF	FF	FF	FF	FF	FF
chr6_83981461_83981500	FF	FF	FF	FF	FF	FF	FF	FF	FF	fn	FF	FF	FF	FF	FF	FF	FF	FF	FF	FF	FF	FF	FF	FF	FF	FF	FF	FF	FF	FF	FF	FF	FF	FF	FF	FF	FF	FF	FF	FF	FF	FF	FF	FF	FF	FF	FF	FF	NA
chr6_84222501_84222548	FF	FF	FF	FF	FF	NA	FF	FF	FF	FF	FF	fn	FF	FF	FF	FF	FF	FF	NA	FF	NA	FF	FF	FF	FF	FF	FF	FF	FF	FF	FF	fn	FF	FF	FF	NA	FF	FF	FF	FF	FF	FF	FF	FF	FF	FF	FF	FF	FF
chr6_84245178_84245225	FF	FF	FF	FF	FF	FF	FF	FF	FF	FF	NA	FF	FF	FF	FF	FF	FF	FF	FF	FF	NA	FF	FF	FF	FF	NA	FF	FF	FF	FF	FF	FF	FF	FF	FF	FF	FF	FF	FF	fn	NA	NA	FF	FF	FF	NA	FF	FF	NA
chr6_84310128_84310167	FF	NA	FF	FF	FF	FF	FF	FF	FF	FF	FF	FF	FF	FF	FF	FF	FF	FF	FF	FF	FF	FF	FF	FF	FF	NA	FF	FF	FF	FF	FF	FF	FF	NN	FF	FF	FF	NA	FF	FF	NA	FF	FF	FF	FF	FF	FF	fn	FF
chr6_84323001_84323045	NA	NA	DD	NA	DD	NA	DD	BB	DD	BB	BB	NA	BB	NA	BB	NA	NA	NA	DD	DD	BB	BB	BB	NA	BB	NA	BB	NA	BB	NA	BB	DD	BB	DD	BB	NA	BB	DD	DD	BB	NA	DD	DD	BB	BB	NA	DD	BB	DD
chr6_84441549_84441602	BB	BB	NA	BB	BB	BB	bu	BB	BB	bu	BB	BB	BB	BB	BB	BB	bu	bu	BB	BB	BB	BB	BB	BB	BB	NA	BB	BB	BB	BB	BB	NA	BB	NA	BB	BB	BB	NA	BB	BB	bu	BB	BB	BB	BB	BB	BB	BB	BB
chr6_84636493_84636544	BB	BB	NA	BB	NA	BB	BB	NN	NA	BB	BB	BB	NA	BB	NN	BB	BB	BB	BB	BB	BB	BB	NA	BB	BB	bd	BB	DD	BB	BB	BB	DD	BB	DD	BB	BB	BB	NA	DD	NA	NA	DD	DD	BB	BB	dn	DD	BB	NA
chr6_84778004_84778063	BB	BB	BB	BB	NA	bd	BB	BB	NA	BB	BB	NA	NN	NA	BB	BB	BB	BB	BB	BB	BB	BB	BB	BB	BB	NA	BB	DD	bd	BB	BB	DD	BB	DD	BB	NA	BB	BB	DD	BB	NA	DD	DD	BB	BB	DD	DD	BB	DD
chr6_84778492_84778539	FF	FF	FF	FF	NA	FF	fn	FF	FF	FF	FF	FF	FF	FF	fn	FF	FF	FF	fn	FF	FF	FF	FF	NA	FF	FF	FF	FF	NA	FF	NA	FF	FF	FF	FF	FF	FF	FF	FF	FF	NA	FF	FF	FF	FF	FF	FF	FF	FF
chr6_84916130_84916151	FF	NA	NA	FF	FF	FF	FF	FF	FF	FF	NA	NA	FF	FF	NA	FF	FF	FF	FF	FF	FF	FF	FF	NA	FF	NA	FF	FF	FF	FF	NA	FF	FF	FF	FF	FF	NA	FF	FF	FF	FF	FF	FF	FF	FF	NA	FF	FF	FF
chr6_84962568_84962619	FF	fn	FF	FF	NA	FF	FF	FF	FF	FF	FF	FF	FF	FF	FF	FF	FF	FF	NA	FF	FF	FF	FF	FF	FF	NA	FF	FF	NA	NA	FF	FF	FF	FF	NA	FF	FF	FF	FF	FF	FF	FF	FF	fn	FF	FF	FF	FF	FF
chr6_84973500_84973547	FF	FF	NA	FF	FF	NA	FF	NA	FF	FF	FF	FF	NA	NA	FF	FF	FF	fn	FF	FF	FF	FF	FF	FF	fn	NA	FF	FF	FF	FF	NA	FF	NA	NA	NA	FF	FF	FF	NA	FF	NA	NA	FF	FF	FF	FF	NA	FF	NA
chr6_85056540_85056583	FF	FF	FF	FF	FF	FF	NA	FF	FF	FF	FF	FF	FF	FF	FF	FF	FF	FF	FF	FF	FF	FF	NA	NA	FF	FF	NA	FF	FF	FF	FF	FF	FF	FF	FF	FF	FF	FF	FF	FF	NA	FF	FF	FF	FF	NA	FF	FF	FF
chr6_85443510_85443553	DD	BB	DD	BB	NA	NA	DD	BB	NA	BB	BB	BB	NA	NA	BB	NN	dn	DD	DD	DD	NA	BB	BB	NA	BB	NA	NA	DD	NA	BB	BB	DD	BB	dn	NA	NA	BB	BB	NA	BB	DD	DD	NA	BB	BB	NA	NA	BB	DD
chr6_85506667_85506722	DD	BB	DD	BB	DD	DD	DD	BB	DD	BB	BB	BB	BB	DD	BB	DD	DD	DD	DD	DD	BB	BB	BB	BB	bd	DD	DD	DD	BB	BB	BB	DD	BB	DD	BB	BB	bd	BB	DD	BB	DD	DD	DD	BB	BB	DD	DD	BB	DD
chr6_85516800_85516815	DD	BB	DD	BB	DD	DD	DD	BB	DD	BB	BB	BB	BB	DD	BB	DD	DD	DD	DD	DD	BB	BB	BB	BB	BB	DD	DD	DD	BB	BB	BB	DD	BB	DD	BB	BB	BB	BB	DD	BB	DD	DD	DD	BB	BB	DD	DD	BB	DD
chr6_85520037_85520060	DD	BB	DD	BB	DD	DD	dn	BB	DD	BB	BB	BB	BB	DD	BB	DD	DD	DD	DD	DD	BB	BB	BB	BB	BB	DD	DD	DD	BB	BB	BB	DD	BB	DD	BB	BB	BB	BB	DD	BB	DD	DD	DD	BB	BB	DD	DD	BB	DD
chr6_85524389_85524428	DD	BB	DD	BB	DD	DD	DD	BB	DD	BB	BB	BB	BB	DD	BB	DD	DD	DD	DD	DD	BB	BB	BB	BB	BB	DD	DD	DD	BB	BB	BB	DD	BB	DD	BB	BB	BB	BB	DD	BB	DD	DD	DD	BB	BB	DD	DD	BB	DD
chr6_85534454_85534485	DD	BB	DD	BB	DD	DD	DD	BB	DD	BB	BB	BB	BB	DD	BB	DD	DD	DD	DD	DD	BB	BB	BB	BB	BB	DD	DD	DD	BB	BB	BB	DD	BB	DD	BB	BB	BB	BB	DD	BB	DD	DD	DD	BB	BB	DD	DD	BB	DD
chr6_85543062_85543086	DD	BB	DD	BB	DD	DD	DD	BB	DD	BB	BB	BB	BB	DD	BB	DD	DD	DD	DD	DD	BB	BB	BB	BB	BB	DD	DD	DD	BB	BB	BB	DD	BB	DD	BB	BB	BB	BB	DD	BB	DD	DD	DD	BB	BB	DD	DD	BB	DD
chr6_85552152_85552171	DD	BB	DD	BB	DD	DD	DD	BB	DD	BB	BB	BB	BB	DD	BB	DD	DD	DD	DD	DD	BB	BB	BB	BB	BB	DD	DD	DD	BB	BB	BB	DD	BB	DD	BB	BB	BB	BB	DD	BB	DD	DD	DD	BB	BB	DD	DD	BB	DD
chr6_85558639_85558654	DD	BB	DD	BB	DD	DD	DD	BB	DD	BB	BB	BB	BB	DD	BB	DD	DD	DD	DD	DD	BB	BB	BB	BB	BB	DD	DD	DD	BB	BB	BB	DD	BB	DD	BB	BB	BB	BB	DD	BB	DD	DD	DD	BB	BB	DD	DD	BB	DD
chr6_85566421_85566465	DD	NA	DD	UU	DD	DD	DD	UU	DD	UU	UU	UU	NA	DD	UU	DD	DD	DD	DD	DD	UU	uu	UU	NA	UU	DD	DD	DD	NA	UU	NA	DD	UU	DD	UU	NA	UU	UU	DD	NA	DD	DD	DD	UU	UU	DD	DD	UU	DD
chr6_85630791_85630832	DD	BB	DD	BB	DD	DD	DD	BB	DD	BB	BB	BB	BB	DD	BB	bd	DD	DD	DD	DD	BB	BB	BB	BB	BB	DD	DD	DD	BB	BB	BB	DD	BB	DD	BB	BB	BB	BB	DD	BB	DD	DD	DD	BB	BB	DD	DD	BB	DD
chr6_85633139_85633168	DD	BB	DD	BB	DD	DD	DD	BB	DD	BB	BB	BB	BB	DD	BB	DD	DD	DD	DD	DD	BB	BB	BB	BB	BB	DD	DD	DD	BB	BB	BB	DD	BB	DD	BB	BB	BB	BB	DD	BB	DD	DD	DD	BB	BB	bd	DD	BB	DD
chr6_85635878_85635927	DD	BB	DD	BB	DD	DD	DD	BB	dn	BB	BB	BB	BB	DD	BB	DD	DD	DD	DD	DD	BB	BB	BB	BB	BB	DD	DD	DD	BB	BB	BB	DD	BB	DD	BB	BB	BB	BB	DD	BB	DD	DD	DD	BB	BB	DD	DD	BB	DD
chr6_85787762_85787777	DD	BB	DD	BB	DD	DD	DD	BB	DD	BB	BB	BB	BB	DD	BB	DD	DD	DD	DD	DD	BB	BB	BB	BB	BB	DD	DD	DD	BB	BB	BB	DD	BB	DD	BB	BB	BB	BB	DD	BB	DD	DD	DD	BB	BB	DD	DD	BB	DD
chr6_85922206_85922221	DD	BB	DD	BB	DD	DD	DD	BB	DD	BB	BB	BB	BB	DD	BB	DD	DD	DD	DD	DD	BB	BB	BB	BB	BB	DD	DD	DD	BB	BB	BB	DD	BB	DD	BB	BB	BB	BB	DD	BB	DD	DD	DD	BB	BB	DD	DD	BB	DD
chr6_85934501_85934515	DD	BB	dn	BB	DD	DD	DD	BB	DD	BB	BB	BB	BB	DD	BB	DD	DD	DD	DD	DD	BB	BB	BB	BB	BB	DD	DD	DD	BB	BB	BB	DD	BB	DD	BB	BB	BB	BB	DD	BB	DD	DD	DD	BB	BB	DD	DD	BB	DD
chr6_85943550_85943569	DD	BB	DD	BB	DD	DD	DD	BB	DD	BB	BB	BB	BB	DD	BB	DD	DD	DD	DD	DD	BB	BB	BB	BB	BB	DD	DD	DD	BB	BB	BB	DD	BB	DD	BB	BB	BB	BB	DD	BB	DD	DD	DD	BB	BB	DD	DD	BB	DD
chr6_85978386_85978409	DD	BB	DD	BB	DD	DD	DD	BB	DD	BB	BB	BB	BB	DD	BB	DD	DD	DD	DD	DD	BB	BB	BB	BB	BB	DD	DD	DD	BB	BB	BB	DD	BB	DD	BB	BB	BB	BB	DD	BB	DD	DD	DD	BB	BB	DD	DD	BB	DD
chr6_86017712_86017727	DD	BB	DD	BB	DD	DD	dn	BB	DD	BB	BB	BB	BB	DD	BB	DD	DD	dn	DD	DD	BB	BB	BB	BB	BB	DD	DD	DD	BB	BB	BB	DD	BB	DD	BB	BB	BB	BB	DD	BB	DD	DD	DD	BB	BB	DD	DD	BB	DD
chr6_86029613_86029642	DD	BB	DD	BB	DD	DD	DD	BB	DD	BB	BB	BB	BB	DD	BB	DD	DD	DD	DD	DD	BB	BB	BB	BB	BB	DD	DD	DD	BB	BB	BB	DD	BB	DD	BB	BB	BB	BB	DD	BB	DD	DD	DD	BB	BB	DD	DD	BB	DD
chr6_86058981_86059004	bn	BB	dn	BB	NA	bn	bn	BB	NA	BB	BB	BB	BB	NA	BB	NN	bn	bn	NA	bn	BB	BB	BB	BB	BB	NA	bn	bn	BB	BB	BB	bn	BB	NN	BB	BB	BB	BB	bn	BB	bn	bn	bn	BB	BB	bn	bn	BB	NA
chr6_86095836_86095855	DD	BB	DD	BB	DD	DD	DD	BB	DD	BB	BB	BB	BB	DD	BB	DD	DD	DD	DD	DD	BB	BB	BB	BB	BB	DD	DD	DD	BB	BB	BB	DD	BB	DD	BB	BB	BB	BB	DD	BB	DD	DD	DD	BB	BB	DD	DD	BB	DD
chr6_86107144_86107164	DD	BB	DD	BB	DD	DD	DD	BB	dn	BB	BB	BB	BB	DD	BB	DD	DD	DD	DD	DD	BB	BB	BB	BB	BB	DD	DD	DD	BB	BB	BB	DD	BB	DD	BB	BB	BB	BB	DD	BB	DD	DD	DD	BB	BB	DD	DD	BB	DD
chr6_86167692_86167713	DD	BB	DD	BB	DD	DD	DD	BB	DD	BB	BB	BB	bd	DD	BB	DD	DD	DD	DD	DD	BB	BB	BB	BB	BB	DD	DD	DD	BB	BB	BB	DD	BB	DD	BB	bn	BB	BB	DD	BB	DD	DD	DD	BB	BB	DD	DD	BB	DD
chr6_86234093_86234104	DD	BB	DD	BB	DD	DD	DD	BB	DD	BB	BB	BB	BB	DD	BB	DD	DD	DD	DD	DD	BB	BB	BB	BB	BB	DD	DD	DD	BB	BB	BB	DD	BB	DD	BB	BB	BB	BB	DD	BB	DD	DD	DD	BB	BB	DD	DD	BB	DD
chr6_86255263_86255278	DD	BB	DD	BB	DD	DD	DD	BB	DD	BB	BB	BB	BB	DD	BB	DD	DD	DD	DD	DD	BB	BB	BB	BB	BB	DD	DD	DD	BB	BB	BB	DD	BB	DD	BB	BB	BB	BB	DD	BB	DD	DD	DD	BB	BB	DD	DD	BB	DD
chr6_86257021_86257050	DD	BB	DD	BB	DD	DD	DD	BB	DD	BB	BB	BB	BB	DD	BB	DD	DD	DD	DD	DD	BB	BB	BB	BB	BB	DD	DD	DD	BB	BB	BB	DD	BB	DD	BB	BB	BB	BB	DD	BB	DD	DD	DD	BB	BB	DD	DD	BB	DD
chr6_86282517_86282560	FF	FF	FF	NN	FF	FF	FF	FF	FF	fn	FF	FF	FF	FF	FF	FF	FF	FF	FF	FF	FF	FF	FF	FF	NA	NA	NA	FF	FF	FF	NN	FF	FF	FF	FF	FF	FF	FF	FF	FF	NA	FF	FF	FF	FF	FF	NA	FF	FF
chr6_86288285_86288316	DD	BB	DD	BB	DD	DD	DD	BB	DD	BB	BB	BB	BB	DD	BB	DD	DD	DD	DD	DD	BB	BB	BB	BB	BB	DD	DD	DD	BB	BB	BB	DD	BB	DD	BB	BB	BB	BB	DD	BB	DD	DD	DD	BB	BB	DD	DD	BB	DD
chr6_86289356_86289385	DD	BB	DD	BB	DD	DD	DD	BB	DD	BB	BB	BB	BB	DD	BB	dn	DD	DD	DD	DD	BB	BB	BB	BB	BB	DD	DD	DD	BB	BB	BB	DD	BB	DD	BB	BB	BB	BB	DD	BB	DD	dn	DD	BB	BB	DD	DD	BB	DD
chr6_86293264_86293287	DD	BB	DD	BB	DD	DD	DD	BB	DD	BB	BB	BB	BB	DD	BB	DD	DD	DD	DD	DD	BB	BB	BB	BB	BB	DD	DD	DD	BB	BB	BB	DD	BB	DD	BB	BB	BB	BB	DD	BB	DD	DD	DD	BB	BB	DD	DD	BB	DD
chr6_86294665_86294689	DD	BB	DD	BB	DD	DD	DD	BB	DD	BB	BB	BB	BB	DD	BB	DD	DD	DD	DD	DD	BB	BB	BB	BB	BB	DD	DD	DD	BB	BB	BB	DD	BB	DD	BB	BB	BB	BB	DD	BB	DD	DD	DD	BB	BB	DD	DD	BB	DD
chr6_86299825_86299860	DD	BB	DD	BB	DD	DD	DD	BB	DD	BB	BB	BB	BB	DD	BB	DD	DD	DD	DD	DD	BB	BB	BB	BB	BB	DD	DD	DD	BB	BB	BB	DD	BB	DD	BB	BB	BB	BB	DD	BB	DD	DD	DD	BB	BB	DD	DD	BB	DD
chr6_86303063_86303102	DD	BB	DD	BB	DD	DD	DD	BB	DD	BB	BB	BB	BB	DD	BB	DD	DD	DD	DD	DD	BB	BB	BB	BB	BB	DD	DD	DD	BB	BB	BB	DD	BB	DD	BB	BB	BB	BB	DD	BB	DD	DD	DD	BB	BB	DD	DD	BB	DD
chr6_86303439_86303450	DD	BB	DD	BB	DD	DD	DD	BB	DD	BB	BB	BB	BB	DD	BB	DD	DD	DD	DD	DD	BB	BB	BB	BB	BB	DD	DD	DD	BB	BB	BB	DD	BB	DD	BB	BB	BB	BB	DD	BB	DD	DD	DD	BB	BB	DD	DD	BB	DD
chr6_86304241_86304252	FF	bf	FF	bf	FF	FF	FF	BB	FF	bf	BB	BB	bf	FF	bf	FF	FF	FF	FF	FF	bf	bf	bf	bf	BB	FF	FF	FF	BB	bf	BB	FF	bf	FF	bf	BB	BB	bf	FF	bf	FF	FF	FF	BB	BB	bf	FF	bf	FF
chr6_86306979_86307005	DD	BB	DD	BB	DD	DD	DD	BB	DD	BB	BB	BB	BB	DD	BB	DD	DD	DD	DD	DD	BB	BB	BB	BB	BB	DD	DD	DD	BB	BB	BB	DD	BB	DD	BB	BB	BB	BB	DD	BB	DD	DD	DD	BB	BB	DD	DD	BB	DD
chr6_86329081_86329096	dd	BB	dd	BB	DD	DD	dd	BB	DD	BB	BB	BB	BB	dd	BB	dd	dd	dd	dd	DD	BB	BB	BB	BB	BB	DD	dd	dd	BB	BB	BB	dd	BB	DD	BB	BB	BB	BB	DD	BB	dd	DD	dd	BB	BB	DD	dd	BB	DD
chr6_86336423_86336442	DD	BB	DD	BB	DD	DD	DD	BB	DD	BB	BB	BB	BB	DD	BB	DD	DD	DD	DD	DD	BB	BB	BB	BB	BB	DD	DD	DD	BB	BB	BB	DD	BB	DD	BB	BB	BB	BB	DD	BB	DD	DD	DD	BB	BB	DD	DD	BB	DD
chr6_86337521_86337576	DD	NN	DD	BB	DD	DD	DD	BB	DD	BB	BB	BB	BB	DD	BB	DD	DD	DD	DD	DD	NA	BB	BB	bn	BB	NA	DD	DD	BB	BB	BB	DD	BB	DD	BB	NA	BB	NN	DD	BB	DD	DD	DD	BB	BB	NA	DD	BB	NA
chr6_86337870_86337918	dd	BB	DD	BB	dd	dd	dd	BB	dd	BB	BB	BB	BB	dn	BB	dd	dd	dn	dd	DD	BB	BB	BB	bn	BB	dn	dd	dd	BB	BB	BB	bd	BB	DD	BB	BB	BB	BB	dn	BB	dd	dd	dd	BB	BB	dd	dn	BB	dd
chr6_86352633_86352662	DD	BB	DD	BB	DD	DD	DD	BB	DD	BB	BB	BB	BB	DD	BB	DD	DD	DD	DD	DD	BB	BB	BB	BB	BB	DD	DD	DD	BB	BB	BB	DD	BB	DD	BB	BB	BB	BB	DD	BB	DD	DD	DD	BB	BB	DD	DD	BB	DD
chr6_86359137_86359160	DD	BB	DD	BB	DD	DD	DD	BB	DD	BB	BB	BB	BB	DD	BB	DD	DD	DD	DD	DD	BB	BB	BB	BB	BB	DD	DD	DD	BB	BB	BB	DD	BB	DD	BB	BB	BB	BB	DD	BB	DD	DD	DD	BB	BB	DD	DD	BB	DD
chr6_86384336_86384371	DD	BB	DD	BB	DD	DD	DD	BB	DD	BB	BB	BB	BB	DD	BB	DD	DD	DD	DD	DD	BB	BB	BB	BB	BB	DD	DD	DD	BB	BB	BB	DD	BB	DD	BB	BB	BB	BB	DD	BB	DD	DD	DD	BB	BB	DD	DD	BB	DD
chr6_86389965_86389985	DD	BB	DD	BB	DD	DD	DD	BB	DD	BB	BB	BB	BB	DD	BB	DD	DD	DD	DD	DD	BB	BB	BB	BB	BB	DD	DD	DD	BB	BB	BB	DD	BB	DD	BB	BB	BB	BB	DD	BB	DD	DD	DD	BB	BB	DD	DD	BB	DD
chr6_86413928_86413943	DD	BB	DD	BB	DD	DD	DD	BB	DD	BB	BB	BB	BB	DD	BB	DD	DD	DD	DD	DD	BB	BB	BB	BB	BB	DD	DD	DD	BB	BB	BB	DD	BB	DD	BB	BB	BB	BB	DD	BB	DD	DD	DD	BB	BB	DD	DD	BB	DD
chr6_86453251_86453272	DD	BB	DD	BB	DD	DD	DD	BB	DD	BB	BB	BB	BB	DD	BB	DD	DD	DD	DD	DD	BB	BB	BB	bn	BB	DD	DD	DD	BB	BB	BB	DD	BB	DD	BB	BB	BB	BB	DD	BB	DD	DD	DD	BB	BB	DD	DD	BB	DD
chr6_86454568_86454591	DD	BB	DD	BB	DD	DD	DD	BB	DD	BB	BB	BB	BB	DD	BB	DD	DD	DD	DD	DD	BB	BB	BB	BB	BB	DD	DD	DD	BB	BB	BB	DD	BB	DD	BB	BB	BB	BB	DD	BB	DD	DD	DD	BB	BB	DD	DD	BB	DD
chr6_86455361_86455376	DD	BB	DD	BB	DD	DD	DD	BB	DD	BB	BB	BB	BB	DD	BB	DD	DD	DD	DD	DD	BB	BB	BB	BB	BB	DD	DD	DD	BB	BB	BB	DD	BB	DD	BB	BB	BB	BB	DD	BB	DD	DD	DD	BB	BB	DD	DD	BB	DD
chr6_86464470_86464495	DD	BB	DD	BB	NA	DD	DD	BB	DD	BB	BB	BB	BB	NA	BB	DD	DD	DD	DD	NA	NA	BB	BB	BB	BB	NA	NA	DD	NA	BB	BB	DD	NA	NA	NA	NA	BB	NA	DD	BB	DD	NA	DD	NA	BB	DD	DD	BB	NA
chr6_86465289_86465310	DD	BB	DD	BB	DD	DD	DD	BB	DD	BB	BB	BB	BB	DD	BB	DD	DD	DD	DD	DD	BB	BB	BB	BB	BB	DD	DD	DD	BB	BB	BB	DD	BB	DD	BB	BB	BB	BB	DD	BB	DD	DD	DD	BB	BB	DD	DD	BB	DD
chr6_86481443_86481478	FF	FF	FF	FF	FF	FF	FF	FF	FF	FF	FF	FF	FF	FF	FF	FF	FF	NN	NN	FF	FF	FF	FF	FF	FF	NA	FF	FF	FF	FF	FF	FF	FF	FF	FF	FF	FF	FF	FF	FF	FF	FF	FF	FF	FF	FF	FF	FF	FF
chr6_86483147_86483171	DD	BB	DD	BB	DD	DD	DD	BB	DD	BB	BB	BB	BB	DD	BB	DD	DD	DD	DD	DD	BB	BB	BB	BB	BB	DD	DD	DD	BB	BB	BB	DD	BB	DD	BB	BB	BB	BB	DD	BB	DD	DD	DD	BB	BB	DD	DD	BB	DD
chr6_86495174_86495193	DD	BB	DD	BB	DD	DD	DD	BB	dn	BB	BB	BB	BB	DD	BB	DD	DD	DD	DD	DD	BB	BB	BB	BB	bn	DD	DD	DD	BB	BB	BB	DD	BB	DD	BB	BB	BB	BB	DD	BB	DD	DD	dn	BB	BB	DD	DD	BB	dn
chr6_86495473_86495484	dd	BB	dd	BB	DD	dd	DD	BB	DD	BB	BB	BB	BB	dd	BB	dd	dd	dd	DD	dd	BB	BB	BB	bn	BB	dd	dd	dd	BB	BB	BB	DD	BB	dd	BB	BB	BB	BB	DD	BB	dd	dd	dd	BB	BB	dd	dd	BB	dd
chr6_86495508_86495519	DD	BB	dn	BB	DD	DD	dn	BB	dn	BB	BB	BB	BB	DD	BB	dn	DD	DD	DD	DD	BB	BB	BB	bn	BB	dn	DD	DD	BB	BB	BB	dn	BB	dn	BB	BB	BB	BB	DD	BB	DD	dn	DD	BB	BB	DD	DD	BB	dn
chr6_86497608_86497622	DD	BB	DD	BB	DD	DD	DD	BB	DD	BB	BB	BB	BB	DD	BB	DD	DD	DD	DD	DD	BB	BB	BB	BB	BB	DD	DD	DD	BB	BB	BB	DD	BB	DD	BB	BB	BB	BB	DD	BB	DD	DD	DD	BB	BB	DD	DD	BB	DD
chr6_86498721_86498738	DD	BB	DD	BB	DD	DD	DD	BB	DD	BB	BB	BB	BB	DD	BB	DD	DD	DD	DD	DD	BB	BB	BB	BB	BB	DD	DD	DD	BB	BB	BB	DD	BB	DD	BB	BB	BB	BB	DD	BB	DD	DD	DD	BB	BB	DD	DD	BB	dn
chr6_86498877_86498928	DD	NN	DD	NN	DD	DD	DD	NN	DD	NN	NN	NN	NN	NA	NA	DD	DD	DD	DD	DD	NN	NN	NA	NN	NN	DD	DD	DD	NN	BB	BB	DD	BB	DD	BB	BB	BB	BB	DD	NA	DD	DD	DD	NA	NA	DD	DD	NA	DD
chr6_86502596_86502610	DD	BB	DD	BB	DD	DD	DD	BB	DD	BB	BB	BB	BB	DD	BB	DD	DD	DD	DD	DD	BB	BB	BB	BB	BB	DD	DD	DD	BB	BB	BB	DD	BB	DD	BB	BB	BB	BB	DD	DD	DD	DD	DD	BB	BB	DD	DD	BB	DD
chr6_86505878_86505901	DD	BB	DD	BB	DD	DD	DD	BB	DD	BB	BB	BB	BB	DD	BB	DD	DD	DD	DD	DD	BB	BB	BB	BB	BB	DD	DD	DD	BB	BB	BB	DD	BB	DD	BB	BB	BB	BB	DD	DD	DD	DD	DD	BB	BB	dn	DD	BB	DD
chr6_86510128_86510149	DD	BB	DD	BB	DD	DD	DD	BB	DD	BB	BB	BB	BB	DD	BB	DD	DD	DD	DD	DD	BB	BB	BB	BB	BB	DD	DD	DD	BB	BB	BB	DD	BB	DD	BB	BB	BB	BB	DD	dn	DD	DD	DD	BB	BB	DD	DD	BB	DD
chr6_86533395_86533406	DD	BB	DD	BB	DD	DD	DD	BB	DD	BB	BB	BB	BB	DD	BB	DD	DD	DD	DD	DD	BB	BB	BB	BB	BB	DD	DD	DD	BB	BB	BB	DD	BB	DD	BB	BB	BB	BB	DD	DD	DD	DD	DD	BB	BB	DD	DD	BB	DD
chr6_86539930_86539977	FF	FF	NN	FF	FF	FF	FF	FF	FF	FF	FF	FF	FF	FF	FF	FF	FF	FF	FF	FF	FF	FF	FF	FF	FF	FF	FF	FF	FF	FF	FF	FF	FF	FF	FF	FF	FF	FF	FF	FF	FF	FF	FF	FF	FF	FF	FF	FF	FF
chr6_86543208_86543219	dd	BB	dd	BB	dd	dd	dd	BB	dd	BB	BB	BB	BB	dd	BB	dd	dd	dd	dd	dd	BB	BB	BB	BB	BB	dd	dd	dd	BB	BB	BB	dd	BB	dd	BB	BB	BB	BB	dd	dd	dd	dd	dd	BB	BB	dd	dd	BB	dd
chr6_86543219_86543236	DD	BB	DD	BB	DD	DD	DD	BB	DD	BB	BB	BB	BB	DD	BB	DD	DD	DD	DD	DD	BB	BB	BB	BB	BB	DD	DD	DD	BB	BB	BB	DD	BB	DD	BB	BB	BB	BB	DD	DD	DD	DD	DD	BB	BB	DD	DD	BB	DD
chr6_86561702_86561721	DD	BB	DD	BB	DD	DD	DD	BB	DD	BB	BB	BB	BB	DD	BB	DD	DD	DD	DD	DD	BB	BB	BB	BB	BB	DD	DD	DD	BB	BB	BB	DD	BB	DD	BB	BB	BB	BB	DD	DD	DD	DD	DD	BB	BB	DD	DD	BB	DD
chr6_86587994_86588007	DD	BB	DD	BB	DD	DD	DD	BB	DD	BB	BB	BB	BB	DD	BB	DD	DD	DD	DD	dn	BB	BB	BB	BB	BB	DD	DD	DD	BB	BB	BB	DD	BB	DD	BB	BB	BB	BB	dn	DD	DD	DD	DD	BB	BB	DD	DD	BB	DD
chr6_86612808_86612831	DD	BB	DD	BB	dn	DD	DD	BB	dn	BB	bd	BB	BB	DD	BB	DD	DD	dn	DD	DD	BB	BB	BB	BB	BB	DD	dn	DD	BB	BB	BB	DD	BB	dn	BB	BB	BB	BB	dn	dn	DD	dn	DD	BB	BB	DD	DD	BB	DD
chr6_86631533_86631562	DD	BB	DD	BB	DD	DD	DD	BB	DD	BB	BB	BB	BB	dn	BB	DD	DD	DD	DD	DD	BB	BB	BB	BB	BB	DD	DD	DD	BB	BB	BB	DD	BB	DD	BB	BB	BB	BB	DD	DD	dn	DD	DD	BB	BB	DD	DD	BB	DD
chr6_86655460_86655515	NA	NA	NN	BB	NA	NN	NN	bn	NN	BB	BB	NA	NA	NN	BB	NN	DD	NN	NN	NN	BB	NA	bn	BB	NA	NN	NN	NA	BB	BB	BB	NN	NA	NN	BB	BB	NA	NA	NN	NN	NN	NA	NN	BB	BB	nn	NN	BB	NA
chr6_86661082_86661093	DD	BB	DD	BB	DD	DD	DD	BB	DD	BB	BB	BB	BB	DD	BB	DD	DD	DD	DD	DD	BB	BB	BB	BB	BB	DD	DD	DD	BB	BB	BB	DD	BB	DD	BB	BB	BB	BB	DD	DD	DD	DD	DD	BB	BB	DD	DD	BB	DD
chr6_86677667_86677686	DD	BB	DD	BB	DD	DD	DD	BB	DD	BB	BB	BB	BB	DD	BB	DD	DD	DD	DD	DD	BB	BB	BB	BB	BB	DD	DD	DD	BB	BB	BB	DD	BB	DD	BB	BB	BB	BB	DD	DD	DD	DD	DD	BB	BB	DD	DD	BB	DD
chr6_86682294_86682313	DD	BB	DD	BB	DD	DD	DD	BB	DD	BB	BB	BB	BB	DD	BB	DD	DD	DD	DD	DD	BB	BB	BB	BB	BB	DD	DD	DD	BB	BB	BB	DD	BB	DD	BB	BB	BB	BB	DD	DD	DD	DD	dn	BB	BB	DD	DD	BB	DD
chr6_86683530_86683547	dd	BB	dd	BB	dd	DD	dd	BB	dd	BB	BB	BB	BB	dd	BB	DD	dd	dd	dd	dd	BB	BB	BB	BB	BB	dd	dd	dd	BB	BB	BB	dd	BB	dd	BB	BB	BB	BB	dd	dd	dd	dd	dd	BB	BB	dd	dd	BB	dd
chr6_86686366_86686379	dd	BB	dd	BB	dd	dd	dd	BB	dd	BB	BB	BB	BB	dd	BB	dd	dd	dd	dd	dd	BB	BB	BB	BB	BB	dd	dd	dd	BB	BB	BB	dd	BB	dd	BB	BB	BB	BB	dd	dd	dd	dd	DD	BB	BB	dd	dd	BB	dd
chr6_86709258_86709281	DD	BB	DD	BB	DD	DD	DD	BB	DD	BB	BB	BB	BB	DD	BB	DD	DD	DD	DD	DD	BB	BB	BB	BB	BB	DD	DD	DD	BB	BB	BB	DD	BB	DD	BB	BB	BB	BB	DD	DD	DD	DD	DD	BB	BB	DD	DD	BB	DD
chr6_86712918_86712929	DD	BB	DD	BB	DD	DD	DD	BB	DD	BB	BB	BB	BB	DD	BB	DD	DD	DD	DD	DD	BB	BB	BB	BB	BB	DD	DD	DD	BB	BB	BB	DD	BB	DD	BB	BB	BB	BB	DD	DD	DD	DD	DD	BB	BB	DD	DD	BB	DD
chr6_86723651_86723671	DD	BB	DD	BB	DD	DD	DD	BB	DD	BB	BB	BB	BB	DD	BB	DD	DD	DD	DD	DD	BB	BB	BB	BB	BB	DD	DD	DD	BB	BB	BB	DD	BB	DD	BB	BB	BB	BB	DD	DD	DD	DD	DD	BB	BB	DD	DD	BB	DD
chr6_86745228_86745251	DD	BB	DD	BB	DD	DD	DD	BB	DD	BB	BB	BB	BB	DD	BB	DD	DD	DD	DD	DD	BB	BB	BB	BB	BB	DD	DD	DD	BB	BB	BB	DD	BB	DD	BB	BB	BB	BB	DD	DD	DD	DD	DD	BB	BB	DD	DD	BB	DD
chr6_86763187_86763210	DD	BB	DD	BB	DD	DD	DD	BB	DD	BB	BB	BB	BB	DD	BB	DD	DD	DD	DD	DD	BB	BB	BB	BB	BB	DD	DD	DD	BB	BB	BB	DD	BB	DD	BB	BB	BB	BB	DD	DD	DD	DD	DD	BB	BB	DD	DD	BB	DD
chr6_86768802_86768831	DD	BB	DD	BB	DD	DD	DD	BB	DD	BB	BB	BB	BB	DD	BB	DD	DD	DD	DD	DD	BB	BB	BB	BB	BB	DD	DD	DD	BB	BB	BB	DD	BB	DD	BB	BB	BB	BB	DD	DD	DD	DD	DD	BB	bd	DD	DD	BB	DD
chr6_86769696_86769711	dd	BB	dd	BB	dd	dd	dd	BB	dd	BB	BB	BB	BB	dd	BB	dd	dd	dd	dd	dd	BB	BB	BB	BB	BB	dd	dd	dd	BB	BB	BB	dd	BB	dd	BB	BB	BB	BB	dd	dd	dd	dd	dd	BB	BB	DD	dd	BB	DD
chr6_86774912_86774935	DD	BB	DD	BB	DD	DD	DD	BB	DD	BB	BB	BB	BB	DD	BB	DD	DD	DD	DD	DD	BB	BB	BB	BB	BB	DD	DD	DD	BB	BB	BB	DD	BB	DD	BB	BB	BB	BB	DD	DD	DD	DD	DD	BB	BB	DD	DD	BB	DD
chr6_86780968_86780991	DD	BB	DD	BB	DD	DD	DD	BB	DD	BB	BB	BB	BB	DD	BB	DD	DD	DD	DD	DD	BB	BB	BB	BB	BB	DD	DD	DD	BB	BB	BB	DD	BB	DD	BB	BB	BB	BB	DD	DD	DD	DD	DD	BB	BB	DD	DD	BB	DD
chr6_86788141_86788164	DD	BB	DD	BB	DD	DD	DD	BB	DD	BB	BB	BB	BB	DD	BB	DD	DD	DD	DD	DD	BB	BB	BB	BB	BB	DD	DD	DD	BB	BB	BB	DD	BB	DD	BB	BB	BB	BB	DD	DD	DD	DD	DD	BB	BB	DD	DD	BB	DD
chr6_86798485_86798512	DD	BB	DD	BB	DD	DD	DD	BB	DD	BB	BB	BB	BB	DD	BB	DD	DD	DD	DD	DD	BB	BB	BB	BB	BB	DD	DD	DD	BB	BB	BB	DD	BB	DD	BB	BB	BB	BB	DD	DD	DD	DD	DD	BB	BB	DD	DD	BB	DD
chr6_86802495_86802509	DD	BB	DD	BB	DD	DD	DD	BB	DD	BB	BB	BB	BB	DD	BB	DD	DD	DD	DD	DD	BB	BB	BB	BB	BB	DD	DD	DD	BB	BB	BB	DD	BB	DD	BB	BB	BB	BB	DD	DD	DD	DD	DD	BB	BB	DD	DD	BB	DD
chr6_86824393_86824420	DD	BB	DD	BB	DD	DD	DD	BB	DD	BB	BB	BB	BB	DD	BB	DD	DD	DD	DD	DD	BB	BB	BB	BB	BB	DD	DD	DD	BB	BB	BB	DD	BB	DD	BB	BB	BB	BB	DD	DD	DD	DD	DD	BB	BB	DD	DD	BB	DD
chr6_86835747_86835774	DD	BB	DD	BB	DD	DD	DD	BB	DD	BB	BB	BB	BB	DD	BB	DD	DD	DD	DD	DD	BB	BB	BB	BB	BB	DD	DD	DD	BB	BB	BB	DD	BB	DD	BB	BB	BB	BB	DD	DD	DD	DD	DD	BB	BB	DD	DD	BB	DD
chr6_86837612_86837635	DD	BB	DD	BB	DD	DD	DD	BB	DD	BB	BB	BB	BB	DD	BB	DD	DD	DD	DD	DD	BB	BB	BB	BB	BB	DD	DD	DD	BB	BB	BB	DD	BB	DD	BB	BB	BB	BB	DD	DD	DD	DD	DD	BB	BB	DD	DD	BB	DD
chr6_86841287_86841306	DD	BB	DD	BB	DD	DD	DD	BB	DD	BB	BB	BB	BB	DD	BB	DD	DD	DD	DD	DD	BB	BB	BB	BB	BB	DD	DD	DD	BB	BB	BB	DD	BB	DD	BB	BB	BB	BB	DD	DD	DD	DD	DD	BB	BB	DD	DD	BB	DD
chr6_86862736_86862759	DD	BB	DD	BB	DD	DD	DD	BB	DD	BB	BB	BB	BB	DD	BB	DD	DD	DD	DD	DD	BB	BB	BB	BB	BB	DD	DD	DD	BB	BB	BB	DD	BB	DD	BB	BB	BB	BB	DD	DD	DD	DD	DD	BB	BB	DD	DD	BB	DD
chr6_86887727_86887744	DD	BB	DD	BB	DD	DD	DD	BB	DD	BB	BB	BB	BB	DD	BB	DD	DD	DD	DD	DD	BB	BB	BB	BB	BB	DD	DD	DD	BB	BB	BB	DD	BB	DD	BB	BB	BB	BB	DD	DD	DD	DD	DD	BB	BB	DD	DD	BB	DD
chr6_86888973_86889024	NA	NA	df	NA	df	NA	dn	FF	df	FF	FF	FF	FF	df	FF	df	dn	NA	DD	df	NA	FF	FF	FF	NA	NA	DD	df	FF	NA	NA	DD	FF	NA	FF	FF	FF	FF	df	df	NA	DD	df	FF	FF	df	df	FF	df
chr6_86927991_86928010	DD	BB	DD	BB	DD	DD	DD	BB	DD	BB	BB	BB	BB	DD	BB	DD	DD	DD	DD	DD	BB	BB	BB	BB	BB	DD	DD	DD	BB	BB	BB	DD	BB	DD	BB	BB	BB	BB	DD	DD	DD	DD	DD	BB	BB	DD	DD	BB	DD
chr6_86934985_86935012	DD	BB	DD	BB	DD	DD	DD	BB	DD	BB	BB	BB	BB	DD	BB	DD	DD	DD	DD	DD	BB	BB	BB	BB	BB	DD	DD	DD	BB	BB	BB	DD	BB	DD	BB	BB	BB	BB	DD	DD	DD	DD	DD	BB	BB	DD	DD	BB	DD
chr6_86953464_86953479	DD	BB	DD	BB	DD	DD	DD	BB	DD	BB	BB	BB	BB	DD	BB	DD	DD	DD	DD	DD	BB	BB	BB	BB	BB	DD	DD	DD	BB	BB	BB	DD	BB	DD	BB	BB	BB	BB	DD	DD	DD	DD	DD	BB	BB	DD	DD	BB	DD
chr6_86980224_86980239	DD	BB	DD	BB	DD	DD	DD	BB	DD	BB	BB	BB	BB	DD	BB	DD	DD	DD	DD	DD	BB	BB	BB	BB	BB	DD	DD	DD	BB	BB	BB	DD	BB	DD	BB	BB	BB	BB	DD	DD	DD	DD	DD	BB	BB	DD	DD	BB	DD
chr6_87017966_87017995	df	FF	df	FF	df	df	df	FF	df	FF	FF	FF	FF	df	FF	df	df	df	df	df	FF	FF	FF	FF	FF	df	df	df	FF	FF	FF	df	FF	df	FF	FF	FF	FF	df	df	df	df	df	FF	FF	df	df	FF	df
chr6_87022670_87022681	DD	BB	DD	BB	DD	DD	DD	BB	DD	BB	BB	BB	BB	DD	BB	DD	DD	DD	DD	DD	BB	BB	BB	BB	BB	DD	DD	DD	BB	BB	BB	DD	BB	DD	BB	BB	BB	BB	DD	DD	DD	DD	DD	BB	BB	DD	DD	BB	DD
chr6_87025398_87025409	DD	BB	DD	BB	DD	dn	dn	BB	DD	BB	BB	BB	BB	DD	BB	DD	DD	DD	DD	DD	BB	BB	BB	BB	BB	DD	dn	DD	BB	BB	BB	DD	BB	DD	BB	BB	BB	BB	DD	DD	DD	DD	DD	BB	BB	DD	DD	BB	DD
chr6_87038294_87038305	DD	BB	DD	BB	DD	DD	DD	BB	DD	BB	BB	BB	BB	DD	BB	DD	DD	DD	DD	DD	BB	BB	BB	BB	BB	DD	DD	DD	BB	BB	BB	DD	BB	DD	BB	BB	BB	BB	DD	DD	DD	DD	DD	BB	BB	DD	DD	BB	DD
chr6_87041940_87041955	dn	BB	DD	BB	DD	DD	DD	BB	DD	BB	BB	BB	BB	DD	BB	DD	DD	DD	DD	DD	BB	BB	BB	BB	BB	DD	DD	DD	BB	BB	BB	DD	BB	DD	BB	BB	BB	BB	DD	DD	DD	DD	DD	BB	BB	DD	DD	BB	DD
chr6_87052210_87052225	DD	BB	DD	BB	DD	DD	DD	BB	DD	BB	BB	BB	BB	DD	BB	DD	DD	DD	DD	DD	BB	BB	BB	BB	BB	DD	DD	DD	BB	BB	BB	DD	BB	DD	BB	BB	BB	BB	DD	DD	DD	DD	DD	BB	BB	DD	DD	BB	DD
chr6_87058314_87058333	DD	BB	DD	BB	DD	DD	DD	BB	DD	BB	BB	BB	BB	DD	BB	DD	DD	DD	DD	DD	BB	BB	BB	BB	BB	DD	DD	DD	BB	BB	BB	DD	BB	DD	BB	BB	BB	BB	DD	DD	DD	DD	DD	BB	BB	DD	DD	BB	DD
chr6_87062354_87062397	NA	BB	DD	BB	NA	NA	DD	BB	NA	BB	BB	BB	BB	NA	BB	NA	DD	DD	NA	NA	NA	BB	BB	BB	NN	NA	DD	NA	BB	bd	BB	NA	BB	DD	NA	BB	BB	BB	NA	DD	NA	NA	NA	BB	BB	NA	NA	BB	NA
chr6_87072037_87072058	DD	BB	DD	BB	DD	DD	DD	BB	DD	BB	BB	BB	BB	DD	BB	DD	DD	DD	DD	DD	BB	BB	bn	BB	BB	DD	DD	DD	BB	BB	BB	DD	BB	DD	BB	BB	BB	BB	DD	DD	DD	DD	DD	BB	BB	DD	DD	BB	DD
chr6_87075037_87075050	DD	BB	DD	BB	DD	DD	DD	BB	DD	BB	BB	BB	BB	DD	BB	DD	DD	DD	DD	DD	BB	BB	BB	BB	BB	DD	DD	DD	BB	BB	BB	DD	BB	DD	BB	BB	BB	BB	DD	DD	dn	DD	DD	BB	BB	DD	DD	BB	DD
chr6_87096171_87096191	DD	BB	DD	BB	DD	DD	DD	BB	DD	BB	BB	BB	BB	DD	BB	DD	DD	DD	DD	DD	BB	BB	BB	BB	BB	DD	DD	DD	BB	BB	BB	dn	BB	DD	BB	BB	BB	BB	bd	DD	DD	DD	DD	BB	BB	DD	DD	BB	DD
chr6_87096988_87097019	DD	BB	DD	BB	DD	DD	DD	BB	DD	BB	BB	BB	BB	DD	BB	DD	DD	DD	DD	DD	BB	BB	BB	BB	BB	DD	DD	DD	BB	BB	BB	DD	BB	DD	BB	BB	BB	BB	DD	DD	DD	DD	DD	BB	BB	DD	DD	BB	DD
chr6_87104234_87104249	DD	BB	DD	BB	DD	DD	DD	BB	DD	BB	BB	BB	BB	DD	BB	DD	DD	DD	DD	DD	BB	BB	BB	BB	BB	DD	DD	DD	BB	BB	BB	DD	BB	DD	BB	BB	BB	BB	DD	DD	DD	DD	DD	BB	BB	DD	DD	BB	DD
chr6_87119046_87119089	DD	NA	DD	NN	DD	DD	DD	BB	DD	BB	BB	BB	BB	DD	BB	DD	DD	DD	DD	DD	BB	BB	BB	NA	BB	DD	DD	DD	BB	BB	BB	BB	BB	DD	BB	BB	BB	NA	DD	DD	DD	DD	DD	BB	BB	NA	DD	BB	DD
chr6_87170229_87170246	DD	BB	DD	BB	DD	NA	DD	BB	NA	NA	BB	BB	BB	DD	NA	DD	NA	DD	DD	DD	NA	BB	BB	BB	BB	NA	DD	NA	NA	NA	BB	BB	BB	DD	BB	NA	BB	BB	NA	NA	DD	NA	DD	BB	NA	NA	DD	NA	DD
chr6_87172627_87172676	DD	BB	DD	BB	DD	DD	DD	BB	DD	BB	BB	BB	BB	DD	BB	DD	DD	DD	DD	DD	BB	BB	BB	BB	BB	DD	DD	DD	BB	BB	BB	BB	BB	DD	BB	BB	BB	BB	DD	DD	DD	DD	DD	BB	BB	DD	DD	BB	DD
chr6_87182242_87182261	DD	BB	DD	BB	DD	DD	DD	BB	DD	BB	BB	BB	BB	DD	BB	DD	DD	DD	DD	DD	BB	BB	BB	BB	BB	DD	DD	DD	BB	BB	BB	BB	BB	DD	BB	BB	bn	BB	DD	DD	DD	DD	DD	BB	BB	DD	DD	BB	DD
chr6_87256734_87256769	NA	BB	DD	NA	NA	NA	DD	BB	NA	bd	BB	BB	NA	NA	BB	DD	DD	DD	DD	NN	BB	BB	BB	BB	BB	NA	DD	dn	BB	BB	BB	BB	NA	DD	BB	BB	BB	BB	DD	DD	NA	DD	DD	BB	BB	DD	DD	BB	DD
chr6_87313680_87313735	DD	BB	DD	NA	DD	NA	DD	NN	DD	bd	BB	BB	NA	DD	NA	NA	NA	DD	BB	bd	NA	BB	NA	BB	BB	NA	NA	DD	NA	NA	DD	BB	BB	DD	BB	BB	BB	bn	DD	NA	DD	DD	dn	BB	BB	bd	DD	BB	NA
chr6_87359275_87359314	NA	BB	NN	BB	DD	DD	DD	NN	DD	NA	BB	NA	BB	NN	bn	DD	DD	DD	DD	DD	BB	BB	BB	BB	BB	NA	NN	DD	BB	BB	BB	BB	BB	DD	BB	BB	BB	BB	DD	NA	DD	DD	DD	BB	BB	NA	DD	BB	NA
chr6_87378611_87378665	DD	BB	DD	BB	DD	DD	DD	BB	DD	BB	BB	BB	BB	DD	BB	DD	DD	DD	DD	DD	BB	BB	BB	BB	BB	DD	DD	DD	BB	BB	BB	BB	BB	DD	BB	BB	BB	BB	DD	DD	DD	DD	DD	BB	BB	DD	DD	BB	DD
chr6_87397361_87397408	DD	BB	DD	BB	DD	DD	DD	BB	DD	BB	BB	BB	BB	DD	BB	DD	DD	DD	DD	DD	BB	BB	BB	BB	BB	DD	DD	DD	BB	BB	BB	BB	BB	DD	BB	BB	BB	BB	dn	DD	DD	DD	DD	BB	BB	DD	DD	BB	DD
chr6_87400637_87400656	dn	BB	DD	BB	DD	DD	DD	BB	DD	BB	BB	BB	BB	DD	BB	bd	DD	DD	dn	DD	BB	BB	bn	BB	BB	DD	DD	dn	BB	BB	BB	BB	BB	dn	BB	BB	BB	BB	dn	dn	dn	DD	dn	BB	BB	DD	dn	BB	DD
chr6_87411383_87411398	DD	BB	DD	BB	DD	DD	DD	BB	DD	BB	BB	BB	BB	DD	BB	DD	DD	DD	DD	DD	BB	BB	BB	BB	BB	DD	DD	DD	BB	BB	BB	BB	BB	DD	BB	BB	BB	BB	DD	DD	DD	DD	DD	BB	BB	DD	DD	BB	DD
chr6_87413436_87413455	DD	BB	DD	BB	DD	DD	DD	BB	DD	BB	BB	BB	BB	DD	BB	DD	DD	DD	DD	DD	BB	BB	BB	BB	BB	DD	DD	DD	BB	BB	BB	BB	BB	DD	BB	BB	BB	BB	DD	DD	DD	DD	DD	BB	BB	DD	DD	BB	DD
chr6_87414217_87414250	DD	BB	DD	BB	DD	DD	DD	BB	DD	BB	BB	BB	BB	DD	BB	DD	DD	DD	DD	DD	BB	BB	BB	BB	BB	DD	DD	DD	BB	BB	BB	BB	BB	DD	BB	BB	BB	BB	DD	DD	DD	DD	DD	BB	BB	DD	DD	BB	DD
chr6_87451449_87451472	DD	BB	DD	BB	DD	DD	DD	BB	DD	BB	BB	BB	BB	DD	BB	DD	DD	DD	DD	DD	BB	BB	BB	BB	BB	DD	DD	DD	BB	BB	BB	BB	BB	DD	BB	BB	BB	BB	DD	DD	DD	DD	DD	BB	BB	DD	DD	BB	DD
chr6_87471806_87471829	dd	BB	DD	BB	dd	dd	DD	BB	dd	BB	BB	BB	BB	DD	BB	DD	dd	DD	dd	DD	BB	BB	BB	BB	BB	dd	dd	dd	BB	BB	BB	BB	BB	dn	BB	BB	BB	BB	DD	DD	DD	DD	DD	BB	BB	DD	dd	BB	dd
chr6_87487140_87487155	DD	BB	DD	BB	DD	DD	DD	BB	DD	BB	BB	BB	BB	DD	BB	DD	DD	DD	DD	DD	BB	BB	BB	BB	BB	DD	DD	DD	BB	BB	BB	BB	BB	DD	BB	BB	BB	BB	DD	DD	DD	DD	DD	BB	BB	DD	DD	BB	DD
chr6_87510875_87510902	DD	BB	DD	BB	DD	DD	DD	BB	DD	BB	BB	BB	BB	DD	BB	DD	DD	DD	DD	DD	BB	BB	BB	BB	BB	DD	DD	DD	BB	BB	BB	BB	BB	DD	BB	BB	BB	BB	DD	DD	DD	DD	DD	BB	BB	DD	DD	BB	DD
chr6_87613586_87613615	DD	BB	DD	BB	DD	DD	DD	BB	DD	BB	BB	BB	BB	DD	BB	DD	DD	DD	DD	DD	BB	BB	BB	BB	BB	DD	DD	DD	BB	BB	BB	BB	BB	DD	BB	BB	BB	BB	DD	DD	DD	DD	DD	BB	BB	DD	DD	BB	DD
chr6_87769379_87769410	DD	BB	DD	BB	DD	DD	DD	BB	DD	BB	BB	BB	BB	DD	BB	DD	DD	DD	DD	DD	BB	BB	BB	BB	BB	DD	DD	DD	BB	BB	BB	BB	BB	DD	BB	BB	BB	BB	DD	DD	DD	DD	DD	BB	BB	DD	DD	BB	DD
chr6_87772277_87772332	DD	BB	DD	BB	DD	DD	DD	BB	DD	BB	BB	BB	BB	DD	BB	DD	DD	DD	DD	DD	BB	bn	BB	BB	BB	DD	DD	DD	BB	BB	BB	BB	BB	DD	BB	BB	BB	BB	DD	DD	DD	DD	DD	BB	BB	DD	DD	BB	bd
[truncated: 2,264 more rows]
[truncated: 103 more columns]
