# Supplementary material for: A novel quantitative trait locus implicates Msh3 in the propensity for genome-wide short tandem repeat expansions in mice
Source: Genome Res. 2023 May;33(5):689–702. doi: 10.1101/gr.277576.122 (PMC10317118; doi:10.1101/gr.277576.122)
Supplement: Supplemental Material [file supp_gr.277576.122_Supplemental_code.zip › BXD-STR-Mutator-Manuscript-main/Ashbrook_Manuscript/data/all_imputed/chr7.geno]

locus	BXD001	BXD002	BXD005	BXD006	BXD008	BXD009	BXD011	BXD012	BXD013	BXD014	BXD015	BXD016	BXD018	BXD019	BXD020	BXD021	BXD022	BXD024	BXD024_cep	BXD027	BXD028	BXD029	BXD029_trl4	BXD031	BXD032	BXD033	BXD034	BXD036	BXD038	BXD039	BXD040	BXD042	BXD043	BXD044	BXD045	BXD048	BXD048a	BXD049	BXD050	BXD051	BXD053	BXD055	BXD056	BXD060	BXD061	BXD062	BXD063	BXD064	BXD065
chr7_10224514_10224573	DD	DD	BB	DD	BB	bd	DD	BB	NA	DD	BB	BB	NA	BB	BB	BB	BB	BB	BB	BB	BB	BB	BB	DD	NN	NA	NN	DD	BB	DD	BB	DD	BB	NA	DD	BB	NA	BB	DD	NA	NA	NA	DD	DD	DD	DD	DD	BB	BB
chr7_10273656_10273691	FF	FF	FF	FF	NA	FF	FF	FF	FF	NA	FF	FF	FF	FF	NA	NA	FF	FF	FF	FF	NA	fn	FF	FF	NA	NA	NA	FF	FF	FF	FF	FF	FF	FF	FF	FF	FF	FF	NA	NA	FF	FF	FF	FF	FF	FF	FF	NA	FF
chr7_10457082_10457132	BB	DD	BB	DD	BB	BB	DD	BB	BB	DD	BB	BB	BB	BB	BB	BB	BB	BB	BB	BB	BB	BB	BB	DD	DD	BB	BB	DD	BB	DD	BB	DD	BB	BB	DD	BB	BB	BB	BB	BB	BB	BB	DD	DD	DD	DD	DD	BB	BB
chr7_10465825_10465863	BB	DD	BB	DD	BB	BB	DD	BB	BB	DD	BB	BB	BB	BB	BB	BB	BB	BB	BB	BB	BB	BB	BB	DD	DD	BB	BB	DD	BB	DD	BB	DD	BB	BB	DD	BB	BB	BB	BB	BB	BB	NA	DD	DD	DD	DD	DD	BB	BB
chr7_10730678_10730741	BB	DD	BB	DD	BB	BB	DD	BB	BB	DD	BB	BB	BB	BB	BB	BB	BB	BB	bd	BB	BB	BB	BB	DD	DD	BB	BB	DD	BB	DD	BB	DD	BB	BB	DD	BB	BB	BB	BB	BB	BB	DD	DD	DD	DD	DD	DD	BB	BB
chr7_11673812_11673856	NA	FF	FF	FF	FF	NA	FF	FF	FF	FF	FF	FF	NA	FF	FF	FF	NA	NA	FF	NN	NA	FF	FF	FF	FF	NA	FF	FF	FF	FF	FF	FF	FF	FF	FF	FF	FF	FF	FF	NA	NA	FF	fn	FF	FF	NA	FF	FF	FF
chr7_11789223_11789262	BB	DD	bn	DD	BB	BB	DD	BB	BB	dn	BB	BB	BB	BB	BB	BB	BB	BB	BB	BB	BB	BB	BB	DD	DD	BB	BB	DD	BB	DD	BB	DD	BB	BB	BB	BB	BB	bn	BB	BB	NA	DD	dn	dn	DD	DD	DD	BB	BB
chr7_11982076_11982117	bn	DD	NA	NA	BB	BB	DD	NA	BB	DD	BB	BB	BB	NA	BB	BB	BB	BB	NA	BB	BB	BB	NA	DD	DD	NA	BB	DD	BB	NA	NA	DD	NA	BB	NA	BB	BB	BB	BB	NA	DD	DD	DD	DD	NA	DD	DD	bn	BB
chr7_12108219_12108254	BB	DD	BB	DD	BB	BB	DD	BB	BB	DD	BB	BB	BB	BB	BB	BB	BB	BB	BB	BB	BB	BB	BB	DD	DD	BB	BB	DD	BB	DD	BB	DD	BB	BB	BB	BB	BB	BB	BB	BB	DD	DD	DD	DD	DD	DD	DD	BB	BB
chr7_12131846_12131873	FF	FF	FF	FF	FF	FF	FF	FF	FF	FF	FF	FF	FF	FF	FF	FF	FF	FF	FF	FF	FF	FF	FF	FF	FF	FF	NN	FF	FF	FF	FF	FF	FF	FF	FF	FF	FF	FF	FF	FF	FF	NA	FF	FF	FF	FF	FF	FF	FF
chr7_12194230_12194259	BB	DD	BB	DD	BB	BB	DD	BB	BB	DD	BB	BB	BB	BB	BB	BB	BB	BB	BB	BB	BB	BB	BB	DD	DD	BB	BB	DD	BB	DD	BB	DD	BB	BB	BB	BB	BB	BB	BB	BB	DD	DD	DD	DD	DD	DD	DD	BB	BB
chr7_12194259_12194293	BB	DD	BB	DD	BB	BB	DD	BB	BB	DD	BB	BB	BB	BB	BB	BB	BB	BB	BB	BB	BB	BB	BB	bd	bd	BB	BB	DD	BB	DD	BB	DD	BB	BB	BB	BB	BB	BB	BB	BB	DD	bd	DD	bd	DD	DD	DD	BB	BB
chr7_12219008_12219019	BB	DD	BB	DD	BB	BB	DD	BB	BB	DD	BB	BB	BB	bn	BB	BB	BB	BB	BB	BB	BB	BB	BB	DD	DD	BB	BB	DD	BB	DD	BB	DD	BB	BB	BB	BB	BB	BB	BB	BB	DD	DD	DD	DD	DD	DD	DD	BB	BB
chr7_12244652_12244691	BB	DD	BB	DD	BB	BB	DD	BB	BB	DD	BB	BB	BB	bn	BB	BB	BB	BB	BB	BB	BB	BB	BB	DD	DD	BB	BB	DD	BB	DD	BB	DD	BB	BB	BB	BB	BB	BB	BB	BB	DD	DD	DD	DD	DD	DD	DD	BB	BB
chr7_12496070_12496091	BB	DD	BB	DD	BB	BB	DD	BB	BB	DD	BB	BB	BB	BB	BB	BB	BB	BB	BB	BB	BB	BB	BB	DD	DD	bn	BB	DD	BB	DD	BB	DD	BB	BB	BB	BB	BB	BB	BB	BB	DD	DD	DD	DD	DD	DD	DD	BB	BB
chr7_12557881_12557930	BB	DD	BB	DD	BB	BB	DD	BB	BB	DD	BB	BB	BB	BB	BB	BB	BB	BB	BB	BB	BB	BB	BB	DD	DD	BB	BB	DD	BB	DD	BB	DD	BB	BB	BB	BB	BB	BB	BB	BB	DD	DD	DD	DD	DD	DD	DD	BB	BB
chr7_12716909_12716938	BB	DD	BB	DD	BB	BB	DD	BB	BB	DD	BB	BB	BB	BB	BB	BB	BB	BB	BB	BB	BB	BB	BB	DD	DD	BB	BB	DD	BB	DD	BB	DD	BB	BB	BB	BB	BB	BB	BB	BB	DD	DD	DD	DD	DD	DD	DD	BB	BB
chr7_12782109_12782132	BB	DD	BB	DD	BB	BB	DD	BB	BB	DD	BB	BB	BB	BB	BB	BB	BB	BB	BB	BB	BB	BB	BB	DD	DD	BB	BB	DD	BB	DD	BB	DD	BB	BB	BB	BB	BB	BB	BB	BB	DD	DD	DD	DD	DD	DD	DD	BB	BB
chr7_12801887_12801910	BB	DD	BB	DD	BB	BB	DD	BB	BB	DD	BB	BB	BB	BB	BB	BB	BB	BB	BB	BB	BB	BB	BB	DD	DD	BB	BB	DD	BB	DD	BB	DD	BB	BB	BB	BB	BB	BB	BB	BB	DD	DD	DD	DD	DD	DD	DD	BB	BB
chr7_12815815_12815834	FF	FF	FF	NA	NA	FF	FF	FF	NA	FF	FF	FF	NA	FF	FF	FF	FF	FF	FF	FF	FF	FF	FF	FF	FF	NA	FF	FF	FF	NA	FF	FF	FF	FF	FF	NA	FF	FF	FF	FF	NA	FF	FF	FF	FF	FF	FF	FF	FF
chr7_12821654_12821697	NA	DD	BB	NA	BB	NA	DD	BB	BB	NA	BB	BB	BB	BB	BB	BB	BB	BB	NN	BB	BB	BB	BB	DD	DD	BB	BB	DD	BB	DD	BB	NA	BB	BB	BB	BB	BB	NA	BB	BB	NA	DD	DD	DD	DD	BB	DD	BB	BB
chr7_12830501_12830536	BB	DD	BB	DD	BB	BB	DD	BB	BB	NN	BB	BB	BB	BB	BB	BB	BB	BB	BB	BB	BB	bn	BB	DD	DD	BB	BB	DD	BB	DD	BB	DD	NA	BB	BB	BB	BB	BB	BB	BB	NA	DD	dn	DD	DD	NA	NN	NA	BB
chr7_12832584_12832599	BB	DD	bn	DD	BB	BB	DD	BB	BB	DD	BB	BB	BB	BB	BB	BB	BB	BB	BB	BB	BB	BB	BB	DD	DD	BB	BB	DD	BB	DD	BB	DD	BB	BB	BB	BB	BB	BB	BB	BB	DD	DD	DD	DD	DD	DD	DD	BB	BB
chr7_12837656_12837682	BB	DD	BB	DD	BB	BB	DD	BB	BB	DD	BB	BB	BB	BB	BB	BB	BB	BB	BB	BB	BB	BB	BB	DD	DD	BB	BB	DD	BB	DD	BB	DD	BB	BB	BB	BB	BB	BB	BB	BB	DD	DD	DD	DD	DD	DD	DD	BB	BB
chr7_12851107_12851146	BB	DD	BB	DD	BB	BB	NA	BB	bn	DD	BB	BB	BB	BB	BB	NA	BB	bn	BB	BB	BB	BB	BB	DD	DD	BB	BB	DD	BB	DD	NA	DD	BB	BB	NA	BB	NA	NA	BB	BB	DD	DD	DD	DD	DD	NA	DD	BB	BB
chr7_12894337_12894368	BB	DD	BB	DD	BB	BB	DD	bd	BB	DD	BB	BB	BB	BB	BB	BB	BB	BB	BB	BB	BB	BB	BB	DD	DD	BB	BB	DD	BB	DD	BB	DD	BB	BB	BB	BB	BB	BB	BB	BB	DD	DD	DD	DD	DD	DD	DD	BB	BB
chr7_12911631_12911645	BB	DD	BB	DD	BB	BB	DD	BB	BB	DD	BB	BB	BB	BB	BB	BB	BB	BB	BB	BB	BB	BB	BB	DD	DD	BB	BB	DD	BB	DD	BB	DD	BB	BB	BB	BB	BB	BB	BB	BB	DD	DD	DD	DD	DD	DD	DD	BB	BB
chr7_12917394_12917423	BB	DD	BB	DD	BB	BB	DD	BB	BB	DD	BB	BB	BB	BB	BB	BB	BB	BB	BB	BB	BB	BB	BB	DD	DD	BB	BB	DD	BB	DD	BB	DD	BB	BB	BB	BB	BB	BB	BB	BB	DD	DD	DD	DD	DD	DD	DD	BB	BB
chr7_12920941_12920952	BB	DD	BB	DD	BB	BB	DD	BB	BB	DD	BB	BB	BB	BB	BB	BB	BB	BB	BB	BB	BB	BB	BB	DD	DD	BB	BB	DD	BB	DD	BB	DD	BB	BB	BB	BB	BB	BB	BB	BB	DD	DD	DD	DD	DD	DD	DD	BB	BB
chr7_12921325_12921336	BB	DD	BB	DD	BB	BB	DD	BB	BB	DD	BB	BB	BB	BB	BB	BB	BB	BB	BB	BB	BB	BB	BB	DD	DD	BB	BB	DD	BB	DD	BB	DD	BB	BB	BB	BB	bn	BB	BB	BB	DD	DD	DD	DD	DD	DD	DD	BB	BB
chr7_12937065_12937092	BB	DD	BB	DD	BB	BB	DD	BB	BB	DD	BB	BB	BB	BB	BB	BB	BB	BB	BB	BB	BB	BB	BB	DD	DD	BB	BB	DD	BB	DD	BB	DD	BB	BB	BB	BB	BB	BB	BB	BB	DD	DD	DD	DD	DD	DD	DD	BB	BB
chr7_12939442_12939457	BB	DD	BB	DD	BB	BB	DD	BB	BB	DD	BB	BB	BB	BB	BB	BB	BB	BB	BB	BB	BB	BB	BB	DD	DD	BB	BB	DD	BB	DD	BB	DD	BB	BB	BB	BB	BB	BB	BB	BB	DD	DD	DD	DD	DD	DD	DD	BB	BB
chr7_12984448_12984491	BB	dd	BB	dd	BB	BB	dd	BB	BB	dd	BB	BB	BB	BB	BB	BB	BB	BB	BB	BB	BB	BB	BB	dd	dd	BB	BB	dd	BB	dd	BB	dd	BB	BB	BB	BB	BB	BB	BB	BB	dd	dd	dd	dd	dd	dd	dd	BB	BB
chr7_12986530_12986569	BB	DD	BB	DD	BB	BB	DD	BB	BB	DD	BB	BB	BB	BB	BB	BB	BB	BB	BB	BB	BB	BB	BB	DD	DD	BB	BB	DD	BB	DD	BB	DD	BB	BB	BB	BB	BB	BB	BB	BB	DD	DD	DD	DD	DD	DD	DD	BB	BB
chr7_13017197_13017208	BB	DD	BB	DD	BB	BB	DD	BB	BB	DD	BB	BB	BB	BB	BB	BB	BB	BB	BB	BB	BB	BB	BB	DD	DD	BB	BB	DD	BB	DD	BB	DD	BB	BB	BB	BB	BB	BB	BB	BB	DD	DD	DD	DD	DD	DD	DD	BB	BB
chr7_13021128_13021151	BB	DD	BB	DD	BB	BB	DD	BB	BB	DD	BB	BB	BB	BB	BB	BB	BB	BB	BB	BB	BB	BB	BB	DD	DD	BB	BB	DD	BB	DD	BB	DD	BB	BB	BB	BB	BB	BB	BB	BB	DD	DD	DD	DD	DD	DD	DD	BB	BB
chr7_13026890_13026909	BB	DD	BB	DD	BB	BB	DD	BB	BB	DD	BB	BB	BB	BB	BB	BB	BB	BB	BB	BB	BB	BB	BB	DD	DD	BB	BB	DD	BB	bd	BB	DD	BB	BB	BB	BB	BB	BB	BB	BB	DD	DD	DD	DD	DD	DD	DD	BB	BB
chr7_13202561_13202608	NA	UU	DD	UU	UU	DD	DD	DD	DD	DD	DD	DD	NA	DD	NA	DD	NA	DD	NA	DD	DD	DD	UU	DD	DD	NA	NA	DD	DD	DD	DD	DD	NA	DD	DD	DD	NA	DD	DD	DD	DD	DD	DD	DD	DD	DD	DD	DD	NA
chr7_13245058_13245093	BB	DD	BB	DD	BB	BB	DD	BB	BB	DD	BB	BB	BB	BB	BB	BB	BB	BB	BB	BB	BB	BB	BB	DD	DD	BB	BB	DD	BB	DD	BB	DD	BB	BB	BB	BB	BB	BB	BB	BB	DD	DD	DD	DD	DD	DD	DD	BB	BB
chr7_13248243_13248270	BB	DD	BB	DD	BB	bn	DD	BB	BB	DD	BB	BB	BB	BB	BB	BB	BB	BB	BB	BB	BB	BB	BB	DD	DD	BB	BB	DD	BB	DD	BB	DD	BB	BB	BB	BB	BB	BB	BB	BB	DD	DD	DD	DD	DD	DD	DD	BB	BB
chr7_13275162_13275183	BB	NA	BB	NA	BB	BB	NN	NA	BB	NN	BB	BB	BB	BB	NA	BB	NA	BB	BB	BB	NA	BB	BB	nn	NN	NA	BB	DD	BB	DD	NA	DD	BB	NA	NA	BB	BB	NA	BB	BB	DD	DD	DD	NA	DD	DD	NA	BB	BB
chr7_13304724_13304763	BB	DD	BB	DD	BB	BB	DD	BB	BB	DD	BB	BB	BB	BB	BB	BB	BB	BB	BB	BB	BB	BB	BB	DD	DD	BB	BB	DD	BB	DD	BB	DD	BB	BB	BB	BB	BB	BB	BB	BB	DD	DD	DD	DD	DD	DD	DD	BB	BB
chr7_13366292_13366315	BB	DD	BB	DD	BB	BB	DD	BB	BB	DD	BB	BB	BB	BB	BB	BB	BB	BB	BB	BB	BB	BB	BB	DD	DD	BB	BB	bd	BB	DD	BB	DD	BB	BB	BB	BB	BB	BB	BB	BB	DD	DD	DD	DD	DD	DD	DD	BB	BB
chr7_13367275_13367292	BB	DD	BB	DD	BB	BB	DD	BB	BB	DD	BB	BB	BB	BB	BB	BB	BB	BB	BB	BB	BB	BB	BB	DD	DD	BB	BB	DD	BB	DD	BB	DD	BB	BB	BB	BB	BB	BB	BB	BB	DD	DD	DD	DD	DD	DD	DD	BB	BB
chr7_13373526_13373577	BB	DD	BB	DD	BB	DD	DD	BB	BB	DD	BB	BB	BB	BB	BB	BB	BB	BB	BB	BB	BB	BB	BB	DD	DD	BB	BB	DD	BB	DD	BB	DD	BB	BB	BB	BB	BB	BB	BB	BB	DD	DD	DD	DD	DD	DD	DD	BB	BB
chr7_13399001_13399052	BB	dn	NA	NA	BB	BB	DD	BB	BB	NA	BB	BB	BB	BB	BB	BB	BB	DD	NA	BB	BB	BB	NA	NN	DD	BB	BB	nn	BB	NA	BB	dn	BB	BB	BB	NA	BB	NA	BB	bd	DD	DD	DD	DD	DD	NA	DD	BB	BB
chr7_13432062_13432094	NA	NA	FF	FF	FF	FF	FF	FF	FF	FF	FF	FF	FF	FF	FF	FF	FF	FF	FF	NA	FF	NA	FF	FF	FF	NA	FF	FF	NA	NA	FF	FF	FF	FF	FF	FF	FF	FF	fn	FF	FF	FF	FF	FF	FF	FF	NN	FF	FF
chr7_13515296_13515340	BB	DD	BB	DD	BB	BB	DD	BB	BB	DD	BB	BB	BB	BB	BB	BB	BB	BB	BB	BB	BB	BB	BB	DD	DD	bn	BB	DD	BB	DD	BB	DD	BB	BB	BB	BB	BB	BB	BB	BB	DD	dn	DD	DD	DD	DD	DD	BB	BB
chr7_13522206_13522241	BB	DD	BB	DD	bd	BB	DD	BB	BB	DD	BB	BB	BB	BB	BB	BB	BB	BB	BB	BB	BB	BB	BB	DD	DD	BB	BB	DD	BB	DD	BB	DD	BB	BB	BB	BB	BB	BB	BB	BB	DD	DD	DD	DD	DD	DD	DD	BB	BB
chr7_13540402_13540433	BB	DD	BB	DD	BB	BB	DD	BB	BB	DD	BB	BB	BB	BB	BB	BB	BB	BB	BB	BB	BB	BB	BB	DD	DD	BB	BB	DD	BB	DD	BB	DD	BB	BB	BB	BB	BB	BB	BB	BB	DD	DD	DD	DD	DD	DD	DD	BB	BB
chr7_13790514_13790546	BB	DD	BB	DD	BB	BB	DD	BB	BB	DD	BB	BB	BB	BB	BB	BB	BB	BB	BB	BB	BB	BB	BB	DD	DD	BB	BB	DD	BB	DD	BB	DD	BB	BB	BB	BB	BB	BB	BB	BB	DD	DD	DD	DD	DD	DD	DD	BB	BB
chr7_13980891_13980926	NA	FF	FF	FF	FF	NA	FF	NN	FF	FF	FF	FF	NA	NA	FF	NA	NA	FF	NA	NA	NA	FF	NA	fn	FF	NA	FF	FF	FF	NA	FF	NA	FF	FF	FF	FF	FF	NA	FF	NA	NA	FF	FF	FF	FF	FF	NA	FF	FF
chr7_14135785_14135834	BB	DD	BB	DD	BB	BB	DD	BB	BB	DD	BB	BB	BB	BB	BB	BB	BB	BB	BB	BB	BB	BB	BB	DD	DD	BB	BB	DD	BB	DD	bn	DD	BB	BB	BB	BB	BB	BB	BB	BB	DD	DD	DD	DD	DD	DD	DD	BB	BB
chr7_14292481_14292540	BB	DD	BB	DD	BB	BB	DD	BB	BB	DD	BB	BB	BB	BB	BB	BB	BB	BB	BB	BB	BB	BB	BB	DD	DD	BB	BB	DD	BB	DD	BB	DD	BB	BB	BB	BB	BB	BB	BB	BB	DD	DD	DD	DD	DD	DD	DD	BB	BB
chr7_14426993_14427044	BB	bu	BB	BB	BB	UU	bu	BB	BB	BB	BB	BB	BB	BB	BB	BB	BB	bu	BB	BB	BB	BB	BB	UU	BB	BB	BB	BB	BB	BB	BB	BB	BB	BB	uu	BB	BB	BB	BB	BB	NA	BB	UU	BB	BB	BB	BB	BB	BB
chr7_14461587_14461634	BB	NN	bd	NA	BB	BB	DD	BB	NA	DD	NN	BB	bd	BB	BB	BB	DD	BB	BB	BB	BB	BB	BB	NA	DD	bd	BB	DD	BB	DD	bd	DD	BB	BB	NA	BB	BB	BB	BB	BB	DD	DD	DD	DD	DD	DD	DD	BB	NA
chr7_14520929_14520956	FF	FF	FF	FF	FF	FF	FF	FF	FF	FF	FF	FF	FF	FF	FF	FF	FF	FF	FF	FF	FF	FF	FF	FF	FF	FF	FF	FF	FF	FF	FF	FF	FF	FF	FF	NN	FF	FF	FF	FF	FF	FF	FF	FF	FF	FF	FF	FF	FF
chr7_14545298_14545351	NA	DD	BB	DD	NA	NA	NA	NA	BB	DD	NA	BB	BB	BB	BB	NA	BB	BB	BB	BB	NA	NA	BB	DD	DD	NA	BB	DD	BB	NA	NA	DD	NA	BB	NN	NA	BB	NA	BB	NA	NA	DD	NA	DD	DD	NA	DD	BB	BB
chr7_14642161_14642204	BB	NA	BB	NA	BB	NA	BB	BB	BB	DD	BB	BB	NA	NN	BB	BB	BB	BB	BB	BB	BB	BB	BB	DD	DD	NA	BB	DD	NA	NA	BB	DD	NA	BB	NA	BB	BB	BB	BB	BB	DD	DD	DD	DD	DD	NA	DD	BB	BB
chr7_15828675_15828719	BB	DD	BB	DD	BB	BB	BB	BB	BB	DD	BB	BB	BB	BB	BB	BB	BB	BB	BB	BB	BB	BB	BB	DD	DD	BB	BB	DD	BB	DD	BB	DD	BB	BB	BB	BB	BB	bn	BB	BB	DD	DD	DD	DD	DD	DD	DD	BB	BB
chr7_15830050_15830085	BB	DD	BB	DD	BB	BB	BB	BB	BB	DD	BB	BB	BB	BB	BB	BB	BB	BB	BB	BB	BB	BB	BB	DD	DD	BB	BB	DD	BB	DD	BB	DD	BB	BB	BB	bn	BB	BB	BB	BB	DD	DD	DD	DD	DD	DD	DD	BB	BB
chr7_15863749_15863764	BB	DD	BB	DD	BB	BB	BB	BB	BB	DD	BB	BB	BB	BB	BB	BB	BB	BB	BB	BB	BB	BB	BB	DD	DD	BB	BB	DD	BB	DD	BB	DD	BB	BB	BB	BB	BB	BB	BB	BB	DD	DD	DD	DD	DD	DD	DD	BB	BB
chr7_15878866_15878877	BB	DD	BB	DD	BB	BB	BB	BB	BB	DD	BB	BB	BB	BB	BB	BB	BB	BB	BB	BB	BB	BB	BB	dn	dn	BB	BB	DD	BB	DD	BB	DD	BB	BB	BB	BB	BB	BB	BB	BB	DD	DD	DD	dn	DD	DD	dn	BB	BB
chr7_15881847_15881897	BB	DD	BB	DD	bn	BB	BB	BB	BB	DD	BB	BB	bn	BB	BB	BB	BB	BB	BB	BB	bn	BB	BB	DD	DD	BB	bn	DD	BB	DD	bn	DD	BB	BB	BB	BB	BB	BB	BB	BB	DD	DD	DD	DD	DD	DD	DD	BB	BB
chr7_15882363_15882398	BB	DD	BB	DD	BB	BB	BB	BB	BB	DD	BB	BB	BB	BB	BB	BB	BB	BB	BB	BB	BB	BB	BB	DD	DD	BB	BB	DD	BB	DD	BB	DD	BB	BB	BB	BB	BB	BB	BB	BB	DD	DD	DD	DD	DD	DD	DD	BB	BB
chr7_15882812_15882827	BB	DD	BB	DD	BB	BB	BB	BB	BB	DD	BB	BB	BB	BB	BB	BB	BB	BB	BB	BB	BB	BB	BB	DD	DD	BB	BB	DD	BB	DD	BB	DD	BB	BB	BB	BB	BB	BB	BB	BB	DD	DD	DD	DD	DD	DD	DD	BB	BB
chr7_15894867_15894918	NA	df	FF	df	FF	NA	NN	FF	FF	df	NA	FF	FF	FF	NN	FF	NA	FF	NA	NN	fn	FF	NA	df	df	NA	FF	df	FF	df	NA	dn	FF	NA	FF	FF	FF	FF	NA	NA	df	df	df	df	df	dn	df	FF	FF
chr7_16016632_16016655	BB	DD	BB	DD	BB	BB	BB	BB	BB	DD	BB	BB	BB	BB	BB	BB	BB	BB	BB	BB	BB	BB	BB	DD	DD	BB	BB	DD	BB	DD	BB	DD	BB	BB	BB	BB	BB	BB	BB	BB	DD	DD	DD	DD	DD	DD	DD	BB	BB
chr7_16042053_16042094	BB	DD	BB	DD	BB	BB	BB	BB	BB	DD	BB	BB	BB	BB	BB	BB	BB	BB	BB	BB	BB	BB	BB	DD	DD	BB	BB	DD	BB	DD	BB	DD	BB	BB	BB	BB	BB	BB	BB	BB	DD	DD	DD	DD	DD	DD	DD	BB	BB
chr7_16044155_16044170	BB	DD	BB	DD	BB	BB	BB	BB	BB	DD	BB	BB	BB	BB	BB	BB	BB	BB	BB	BB	BB	BB	BB	DD	DD	BB	BB	DD	BB	DD	BB	DD	BB	BB	BB	BB	BB	BB	BB	BB	DD	DD	DD	DD	DD	DD	DD	BB	BB
chr7_16069605_16069628	BB	DD	BB	DD	BB	BB	BB	BB	BB	DD	BB	BB	BB	BB	BB	BB	BB	BB	BB	BB	BB	BB	BB	DD	DD	BB	BB	DD	BB	DD	BB	DD	BB	BB	BB	BB	BB	BB	BB	BB	DD	DD	DD	DD	DD	DD	DD	BB	BB
chr7_16074595_16074622	BB	DD	BB	DD	BB	BB	BB	BB	BB	DD	BB	BB	BB	BB	BB	BB	BB	BB	BB	BB	BB	BB	BB	DD	DD	BB	BB	DD	BB	DD	BB	DD	BB	BB	BB	BB	BB	BB	BB	BB	DD	DD	DD	DD	DD	DD	DD	BB	BB
chr7_16077708_16077723	BB	DD	BB	DD	BB	BB	BB	BB	BB	DD	BB	BB	BB	BB	BB	BB	BB	BB	BB	BB	BB	BB	BB	DD	DD	BB	BB	DD	BB	DD	BB	DD	BB	BB	BB	BB	BB	BB	BB	BB	DD	DD	DD	DD	DD	DD	DD	BB	BB
chr7_16083760_16083789	BB	DD	BB	DD	BB	BB	BB	BB	BB	DD	BB	BB	BB	BB	BB	BB	BB	BB	BB	BB	BB	BB	BB	DD	DD	BB	BB	DD	BB	DD	BB	DD	BB	BB	BB	BB	BB	BB	BB	BB	DD	DD	DD	DD	DD	DD	DD	BB	BB
chr7_16093212_16093235	BB	DD	BB	DD	BB	BB	BB	BB	BB	DD	BB	BB	BB	BB	BB	BB	BB	BB	BB	BB	BB	BB	BB	DD	DD	BB	BB	DD	BB	DD	BB	DD	BB	BB	BB	BB	BB	BB	BB	BB	DD	DD	DD	DD	DD	DD	DD	BB	BB
chr7_16132236_16132263	BB	DD	BB	DD	BB	bn	BB	BB	BB	DD	BB	BB	BB	BB	BB	BB	BB	BB	BB	BB	BB	BB	BB	DD	DD	bn	BB	DD	BB	DD	BB	DD	BB	bn	BB	BB	BB	BB	BB	BB	DD	DD	DD	DD	DD	DD	DD	BB	BB
chr7_16139194_16139213	bn	DD	BB	DD	BB	BB	BB	BB	BB	DD	BB	BB	BB	BB	BB	BB	BB	BB	BB	BB	BB	BB	BB	DD	DD	BB	BB	DD	BB	DD	BB	DD	BB	BB	BB	BB	BB	BB	BB	BB	DD	DD	DD	DD	DD	DD	DD	BB	BB
chr7_16141988_16142011	BB	DD	BB	DD	BB	BB	BB	BB	BB	DD	BB	BB	BB	BB	BB	BB	BB	BB	BB	BB	BB	BB	BB	DD	DD	BB	BB	DD	BB	DD	BB	DD	BB	BB	BB	BB	BB	BB	BB	BB	DD	DD	DD	DD	DD	DD	DD	BB	BB
chr7_16142130_16142164	BB	DD	BB	DD	BB	BB	BB	BB	BB	DD	BB	BB	BB	BB	BB	BB	BB	BB	BB	BB	BB	BB	BB	DD	DD	BB	BB	DD	BB	DD	BB	DD	BB	BB	BB	BB	BB	BB	BB	BB	DD	DD	DD	DD	DD	DD	DD	BB	BB
chr7_16148417_16148440	BB	dd	BB	dd	BB	BB	BB	BB	BB	dd	BB	BB	BB	BB	BB	BB	BB	BB	BB	BB	BB	BB	BB	dd	dd	bd	BB	dd	BB	dd	BB	dd	BB	BB	BB	BB	BB	BB	BB	BB	dd	DD	dd	dd	DD	DD	dd	BB	BB
chr7_16148439_16148454	BB	dd	BB	dd	BB	BB	BB	BB	BB	dd	BB	BB	BB	BB	BB	BB	BB	BB	BB	BB	BB	BB	BB	dd	dd	BB	BB	dd	BB	bd	BB	dd	BB	BB	BB	BB	BB	BB	BB	BB	dd	dd	dd	dd	dd	dd	bd	BB	BB
chr7_16185127_16185170	NA	NA	NA	DD	NA	BB	BB	BB	BB	DD	BB	BB	BB	BB	NA	BB	BB	bn	BB	NA	NA	NA	BB	DD	DD	NA	BB	DD	BB	DD	BB	DD	NA	NA	NA	NA	BB	BB	NA	BB	DD	DD	DD	DD	DD	DD	DD	BB	BB
chr7_16187353_16187372	BB	DD	BB	DD	BB	BB	BB	BB	BB	DD	BB	BB	BB	BB	BB	BB	BB	BB	BB	BB	BB	BB	BB	DD	DD	BB	BB	DD	BB	DD	BB	DD	BB	BB	BB	BB	BB	BB	BB	BB	DD	DD	DD	DD	DD	DD	DD	BB	BB
chr7_16196231_16196246	BB	dd	BB	dd	BB	BB	BB	BB	BB	dd	BB	BB	BB	BB	BB	BB	BB	BB	BB	BB	BB	BB	BB	dd	dd	BB	BB	dd	BB	DD	BB	dd	BB	BB	BB	BB	BB	BB	BB	BB	dd	dd	dd	dd	dd	dd	dd	BB	BB
chr7_16196560_16196595	BB	DD	BB	DD	BB	BB	BB	BB	BB	DD	BB	BB	BB	BB	BB	BB	BB	BB	BB	BB	BB	BB	BB	DD	DD	BB	BB	DD	BB	DD	BB	DD	BB	BB	BB	BB	BB	BB	BB	BB	DD	DD	DD	DD	DD	DD	DD	BB	BB
chr7_16197558_16197589	BB	DD	BB	DD	BB	BB	BB	BB	BB	DD	BB	BB	BB	BB	BB	BB	BB	BB	BB	BB	BB	BB	BB	DD	DD	BB	BB	DD	BB	DD	BB	DD	BB	BB	BB	BB	BB	BB	BB	BB	DD	DD	DD	DD	DD	DD	DD	BB	BB
chr7_16232792_16232803	BB	dd	BB	DD	BB	BB	BB	BB	BB	dd	BB	BB	BB	BB	BB	BB	BB	BB	BB	BB	BB	BB	BB	dd	dd	BB	BB	dd	BB	dd	BB	dd	BB	BB	BB	BB	BB	BB	BB	BB	dd	dd	DD	DD	dd	dd	dd	BB	BB
chr7_16247942_16247957	BB	DD	BB	DD	BB	BB	BB	BB	BB	DD	BB	BB	BB	BB	BB	BB	BB	BB	BB	BB	BB	BB	BB	DD	DD	BB	BB	DD	BB	DD	BB	DD	BB	BB	BB	BB	BB	BB	BB	BB	DD	DD	DD	DD	DD	DD	DD	BB	BB
chr7_16254133_16254160	BB	DD	BB	DD	BB	BB	BB	BB	BB	DD	BB	BB	BB	BB	BB	BB	BB	BB	BB	BB	BB	BB	BB	DD	DD	BB	BB	DD	BB	DD	BB	DD	BB	BB	BB	BB	BB	BB	BB	BB	DD	DD	DD	DD	DD	DD	DD	BB	BB
chr7_16265240_16265263	BB	DD	BB	DD	BB	BB	BB	BB	BB	DD	BB	BB	BB	BB	BB	BB	BB	BB	BB	BB	BB	BB	BB	DD	DD	BB	BB	DD	BB	DD	BB	DD	BB	BB	BB	BB	BB	BB	BB	BB	DD	DD	DD	DD	DD	DD	DD	BB	BB
chr7_16270466_16270479	BB	DD	BB	DD	BB	BB	BB	BB	BB	DD	BB	BB	BB	BB	BB	BB	BB	BB	BB	BB	BB	BB	BB	DD	DD	BB	BB	DD	BB	DD	BB	DD	BB	BB	BB	BB	BB	BB	BB	BB	DD	DD	DD	DD	DD	DD	DD	BB	BB
chr7_16289457_16289476	BB	DD	BB	DD	BB	BB	BB	BB	BB	DD	BB	BB	BB	BB	BB	BB	BB	BB	BB	BB	BB	BB	BB	DD	DD	BB	BB	DD	BB	DD	BB	DD	BB	BB	BB	BB	BB	BB	BB	BB	DD	DD	DD	DD	DD	DD	DD	BB	BB
chr7_16303142_16303165	BB	DD	BB	dd	BB	BB	BB	BB	BB	dd	BB	BB	BB	BB	BB	BB	BB	BB	BB	BB	BB	BB	BB	DD	dd	BB	BB	dd	BB	dd	BB	DD	BB	BB	BB	BB	BB	BB	BB	BB	dd	dd	dd	dd	dd	dd	dd	BB	BB
chr7_16308124_16308155	BB	DD	BB	DD	BB	BB	bd	BB	BB	DD	BB	BB	BB	BB	BB	BB	BB	BB	BB	BB	BB	BB	BB	DD	DD	BB	BB	DD	BB	DD	bd	DD	BB	BB	BB	BB	BB	BB	BB	BB	DD	DD	DD	DD	DD	DD	DD	BB	BB
chr7_16309563_16309577	BB	DD	BB	DD	BB	BB	BB	BB	BB	DD	BB	BB	BB	BB	BB	BB	BB	BB	BB	BB	BB	BB	BB	DD	DD	BB	BB	DD	BB	DD	BB	DD	BB	BB	BB	BB	BB	BB	BB	BB	DD	DD	DD	DD	DD	DD	DD	BB	BB
chr7_16328399_16328434	BB	DD	BB	DD	BB	BB	BB	BB	BB	DD	BB	BB	BB	BB	BB	BB	BB	BB	BB	BB	BB	BB	BB	DD	DD	BB	BB	DD	BB	DD	BB	DD	BB	BB	BB	BB	BB	BB	BB	BB	DD	DD	DD	DD	DD	DD	DD	BB	BB
chr7_16342400_16342411	BB	bd	BB	DD	BB	BB	BB	BB	BB	bd	BB	BB	BB	BB	BB	BB	BB	BB	BB	BB	BB	BB	BB	DD	DD	BB	BB	DD	BB	bd	BB	bd	BB	BB	BB	BB	BB	BB	BB	BB	bd	bd	bd	bd	DD	bd	DD	BB	BB
chr7_16349014_16349025	BB	DD	BB	DD	BB	BB	BB	BB	BB	DD	BB	BB	BB	BB	BB	BB	BB	BB	BB	BB	BB	BB	BB	DD	DD	BB	BB	DD	BB	DD	BB	DD	BB	BB	BB	BB	BB	BB	BB	BB	DD	DD	DD	DD	DD	DD	DD	BB	BB
chr7_16351784_16351795	BB	DD	BB	DD	BB	BB	BB	BB	BB	DD	BB	BB	BB	BB	BB	BB	BB	BB	BB	BB	BB	BB	BB	DD	DD	BB	BB	DD	BB	DD	BB	DD	BB	BB	BB	BB	BB	BB	BB	BB	DD	DD	DD	DD	DD	DD	DD	BB	BB
chr7_16369417_16369434	BB	DD	BB	DD	BB	BB	BB	BB	BB	DD	BB	BB	BB	bd	BB	BB	BB	BB	BB	BB	BB	BB	BB	DD	DD	bn	BB	DD	BB	DD	BB	DD	BB	BB	BB	BB	BB	BB	BB	BB	DD	DD	DD	DD	DD	DD	DD	BB	BB
chr7_16387129_16387148	BB	DD	BB	DD	BB	BB	BB	BB	BB	DD	BB	BB	BB	BB	BB	BB	BB	BB	BB	BB	BB	BB	BB	DD	DD	BB	BB	DD	BB	DD	BB	DD	BB	BB	BB	BB	BB	BB	BB	BB	dn	DD	DD	DD	DD	DD	DD	BB	BB
chr7_16388832_16388855	BB	DD	BB	DD	BB	BB	BB	BB	BB	DD	BB	BB	BB	BB	BB	BB	BB	BB	BB	BB	BB	BB	BB	DD	DD	BB	BB	DD	BB	DD	BB	DD	BB	BB	BB	BB	BB	BB	BB	BB	DD	DD	DD	DD	DD	DD	DD	BB	BB
chr7_16389629_16389640	BB	DD	BB	DD	BB	BB	BB	BB	BB	DD	BB	BB	BB	BB	BB	BB	BB	BB	BB	BB	BB	BB	BB	DD	DD	BB	BB	DD	BB	DD	BB	DD	BB	BB	BB	BB	BB	BB	BB	BB	DD	DD	DD	DD	DD	DD	DD	BB	BB
chr7_16390036_16390075	BB	DD	BB	DD	BB	BB	BB	BB	BB	DD	BB	BB	BB	BB	BB	BB	BB	BB	BB	BB	BB	BB	BB	DD	DD	BB	BB	DD	BB	DD	BB	DD	BB	BB	BB	BB	BB	BB	BB	BB	DD	DD	DD	DD	DD	DD	DD	BB	BB
chr7_16392140_16392151	FF	df	FF	df	FF	FF	FF	FF	FF	DD	FF	FF	FF	FF	FF	FF	FF	FF	FF	FF	FF	FF	FF	df	df	FF	FF	df	FF	df	FF	df	FF	FF	FF	FF	FF	FF	FF	FF	df	df	df	df	df	df	df	FF	FF
chr7_16396948_16396965	BB	DD	BB	DD	BB	BB	BB	BB	BB	DD	BB	BB	BB	BB	BB	BB	BB	BB	BB	BB	BB	BB	BB	DD	DD	BB	BB	DD	BB	DD	BB	DD	BB	BB	BB	BB	BB	BB	BB	BB	DD	DD	DD	DD	DD	DD	DD	BB	BB
chr7_16406547_16406574	BB	DD	BB	NN	NA	BB	BB	BB	BB	DD	BB	NA	BB	BB	BB	BB	BB	BB	NA	BB	BB	BB	BB	DD	NA	NA	BB	DD	BB	DD	BB	DD	BB	BB	BB	NA	BB	BB	BB	BB	NA	DD	DD	DD	DD	NA	NA	BB	NA
chr7_16426632_16426651	BB	DD	BB	DD	BB	BB	BB	BB	BB	DD	BB	BB	BB	BB	BB	BB	BB	BB	BB	BB	BB	BB	BB	DD	DD	BB	BB	DD	BB	DD	BB	DD	BB	BB	BB	BB	BB	BB	BB	BB	DD	DD	DD	DD	DD	DD	DD	BB	BB
chr7_16443922_16443956	BB	DD	BB	DD	BB	BB	BB	BB	BB	DD	BB	BB	BB	BB	BB	BB	BB	BB	BB	BB	DD	BB	BB	DD	DD	BB	BB	DD	BB	DD	BB	DD	BB	BB	BB	BB	BB	BB	BB	BB	DD	DD	DD	DD	DD	DD	DD	DD	BB
chr7_16456781_16456792	BB	bd	BB	DD	BB	BB	BB	BB	BB	bd	BB	BB	BB	BB	BB	BB	BB	BB	BB	BB	DD	BB	BB	DD	DD	BB	BB	DD	BB	DD	BB	DD	BB	BB	BB	BB	BB	BB	BB	BB	DD	DD	DD	DD	DD	DD	DD	DD	BB
chr7_16472561_16472572	FF	df	FF	df	FF	FF	FF	FF	FF	df	FF	FF	FF	FF	FF	FF	FF	FF	FF	FF	df	FF	FF	df	df	FF	FF	df	FF	df	FF	DD	FF	FF	FF	FF	FF	FF	FF	FF	df	df	df	df	df	df	df	df	FF
chr7_16482211_16482230	BB	DD	BB	DD	BB	BB	BB	BB	BB	DD	BB	BB	BB	BB	BB	BB	BB	BB	BB	BB	DD	BB	BB	DD	DD	BB	BB	DD	BB	DD	BB	DD	BB	BB	BB	BB	BB	BB	BB	BB	DD	DD	DD	DD	DD	DD	DD	DD	BB
chr7_16493819_16493838	BB	DD	BB	DD	BB	BB	BB	BB	BB	DD	BB	BB	BB	BB	BB	BB	BB	BB	BB	BB	DD	BB	BB	DD	DD	BB	BB	DD	BB	DD	BB	DD	BB	BB	BB	BB	BB	BB	BB	BB	DD	DD	DD	DD	DD	DD	DD	DD	BB
chr7_16515216_16515227	BB	DD	BB	DD	BB	BB	BB	BB	BB	DD	BB	BB	bd	BB	BB	BB	BB	BB	BB	BB	DD	BB	BB	DD	DD	BB	BB	DD	BB	DD	BB	DD	BB	BB	BB	BB	BB	BB	BB	BB	DD	DD	DD	DD	DD	DD	DD	DD	BB
chr7_16517772_16517783	BB	DD	BB	NN	BB	BB	BB	BB	BB	NA	BB	BB	BB	BB	BB	BB	BB	BB	BB	BB	NA	BB	BB	DD	NA	BB	BB	DD	BB	dd	BB	NA	BB	BB	BB	BB	BB	BB	BB	BB	NA	dn	NA	DD	dd	DD	NA	NA	BB
chr7_16534101_16534130	BB	DD	BB	DD	BB	BB	BB	BB	BB	DD	BB	BB	BB	BB	BB	BB	BB	BB	BB	BB	DD	BB	BB	DD	DD	BB	BB	DD	BB	DD	BB	DD	BB	BB	BB	BB	BB	BB	BB	BB	DD	DD	DD	DD	DD	DD	DD	DD	BB
chr7_16535699_16535728	BB	DD	BB	DD	BB	BB	BB	BB	BB	DD	BB	BB	BB	BB	BB	BB	BB	BB	BB	BB	DD	BB	BB	DD	DD	BB	BB	DD	BB	DD	BB	DD	BB	BB	BB	BB	BB	BB	BB	BB	DD	DD	DD	DD	DD	DD	DD	DD	BB
chr7_16552611_16552631	BB	DD	BB	DD	BB	BB	BB	BB	BB	DD	BB	BB	BB	BB	BB	BB	BB	BB	BB	BB	DD	BB	BB	DD	DD	BB	BB	DD	BB	DD	BB	DD	BB	BB	BB	BB	BB	BB	BB	BB	DD	DD	DD	DD	DD	DD	DD	DD	BB
chr7_16553822_16553836	BB	dd	BB	dd	BB	BB	BB	BB	BB	dd	BB	BB	BB	BB	BB	BB	BB	BB	BB	BB	dd	BB	BB	dd	dd	BB	BB	DD	BB	dd	BB	dd	BB	BB	BB	BB	BB	BB	BB	BB	dd	dd	dd	dd	dd	dd	dd	dd	BB
chr7_16553835_16553846	BB	dd	BB	dd	BB	BB	BB	BB	BB	dd	BB	BB	BB	BB	BB	BB	BB	BB	BB	BB	dd	BB	BB	dd	DD	BB	BB	DD	BB	dd	BB	dd	BB	BB	BB	BB	BB	BB	BB	BB	dd	dd	DD	DD	DD	dd	DD	DD	BB
chr7_16573452_16573467	BB	DD	BB	DD	BB	BB	BB	BB	BB	DD	BB	BB	BB	BB	BB	BB	BB	BB	BB	BB	DD	BB	BB	DD	DD	BB	BB	DD	BB	DD	BB	DD	BB	BB	BB	BB	BB	BB	BB	BB	DD	DD	dn	DD	dn	DD	DD	DD	BB
chr7_16584261_16584280	BB	DD	BB	DD	BB	BB	BB	BB	BB	DD	BB	BB	BB	BB	BB	BB	BB	BB	BB	BB	DD	BB	BB	DD	DD	BB	BB	DD	BB	DD	BB	DD	BB	BB	BB	BB	BB	BB	BB	BB	DD	DD	DD	DD	DD	DD	DD	DD	BB
chr7_16584443_16584470	BB	DD	BB	DD	BB	BB	BB	BB	BB	DD	BB	BB	BB	BB	BB	BB	BB	BB	BB	BB	DD	BB	BB	DD	DD	BB	BB	DD	BB	DD	BB	DD	BB	BB	BB	BB	BB	BB	BB	BB	DD	DD	DD	DD	DD	DD	DD	DD	BB
chr7_16585578_16585597	BB	DD	BB	DD	BB	BB	BB	BB	BB	DD	BB	BB	BB	BB	BB	BB	BB	BB	BB	BB	DD	BB	BB	DD	DD	BB	BB	DD	BB	DD	BB	DD	BB	BB	BB	BB	BB	BB	BB	BB	DD	DD	DD	DD	DD	DD	DD	DD	BB
chr7_16605917_16605946	BB	DD	BB	DD	BB	BB	BB	BB	BB	DD	BB	BB	BB	BB	BB	BB	BB	BB	BB	BB	DD	BB	BB	DD	DD	BB	BB	DD	BB	DD	BB	DD	BB	BB	BB	BB	BB	BB	BB	BB	DD	DD	DD	DD	DD	DD	DD	DD	BB
chr7_16606278_16606303	BB	DD	BB	DD	BB	BB	BB	BB	BB	DD	BB	BB	BB	BB	BB	BB	BB	bn	BB	BB	DD	BB	bd	DD	DD	BB	BB	DD	BB	DD	BB	DD	BB	BB	BB	BB	BB	BB	BB	BB	DD	DD	DD	DD	DD	DD	DD	DD	BB
chr7_16611405_16611440	BB	DD	BB	DD	BB	BB	BB	BB	BB	DD	BB	BB	BB	BB	BB	BB	BB	BB	BB	BB	DD	BB	BB	DD	DD	BB	BB	DD	BB	DD	BB	DD	BB	BB	BB	BB	BB	BB	BB	BB	DD	DD	DD	DD	DD	DD	DD	DD	BB
chr7_16614747_16614762	BB	DD	BB	DD	BB	BB	BB	BB	BB	DD	BB	BB	BB	BB	BB	BB	BB	BB	BB	BB	DD	BB	BB	DD	DD	BB	BB	DD	BB	DD	BB	DD	BB	BB	BB	BB	BB	BB	BB	BB	DD	DD	DD	DD	DD	DD	DD	DD	BB
chr7_16614783_16614806	BB	DD	BB	DD	BB	BB	BB	BB	BB	DD	BB	BB	NA	BB	BB	NA	BB	BB	BB	BB	DD	NA	BB	DD	DD	NA	BB	DD	BB	NA	BB	DD	BB	BB	BB	NA	NA	BB	BB	BB	NA	DD	DD	DD	DD	NA	DD	DD	BB
chr7_16620042_16620061	BB	DD	BB	DD	BB	BB	BB	BB	BB	DD	BB	BB	BB	BB	BB	BB	BB	BB	BB	BB	DD	BB	BB	DD	DD	BB	BB	DD	BB	DD	BB	DD	BB	BB	BB	BB	BB	BB	BB	BB	DD	DD	DD	DD	DD	DD	DD	DD	BB
chr7_16626463_16626492	BB	DD	BB	dd	BB	BB	BB	BB	BB	dd	BB	BB	BB	BB	BB	BB	BB	BB	BB	BB	dd	BB	BB	dd	DD	BB	BB	dd	BB	dd	BB	bd	BB	BB	BB	BB	BB	BB	BB	BB	dd	dd	dd	dd	dd	DD	DD	dd	BB
chr7_16630687_16630701	BB	DD	BB	DD	BB	BB	BB	BB	BB	DD	BB	BB	BB	BB	BB	BB	BB	BB	BB	BB	DD	BB	BB	DD	DD	BB	BB	DD	BB	DD	BB	DD	BB	BB	BB	BB	BB	BB	BB	BB	DD	DD	DD	DD	DD	DD	DD	DD	BB
chr7_16631117_16631128	BB	DD	BB	DD	BB	BB	BB	BB	BB	DD	BB	BB	BB	BB	BB	BB	BB	BB	BB	BB	DD	BB	BB	DD	DD	BB	BB	DD	BB	DD	BB	DD	BB	BB	BB	BB	BB	BB	BB	BB	DD	DD	DD	DD	DD	DD	DD	DD	BB
chr7_16635142_16635153	BB	DD	BB	DD	BB	BB	BB	BB	BB	DD	BB	BB	BB	BB	BB	BB	BB	BB	BB	BB	DD	BB	BB	DD	DD	BB	BB	DD	BB	DD	BB	DD	BB	BB	BB	BB	BB	BB	BB	BB	DD	DD	DD	DD	DD	DD	DD	DD	BB
chr7_16640783_16640794	BB	DD	BB	DD	BB	BB	BB	BB	BB	DD	BB	BB	BB	BB	BB	BB	BB	BB	BB	BB	DD	BB	BB	DD	DD	BB	BB	DD	BB	DD	BB	DD	BB	BB	BB	BB	BB	BB	BB	BB	DD	DD	DD	DD	DD	DD	DD	DD	BB
chr7_16650548_16650561	BB	DD	BB	DD	BB	BB	BB	BB	BB	DD	BB	BB	BB	BB	BB	BB	BB	BB	BB	BB	DD	BB	BB	DD	DD	BB	BB	DD	BB	DD	BB	DD	BB	BB	BB	BB	BB	BB	BB	BB	DD	DD	DD	DD	DD	DD	DD	DD	BB
chr7_16736415_16736438	BB	DD	BB	DD	BB	BB	BB	BB	BB	DD	bn	BB	BB	BB	BB	BB	BB	BB	BB	BB	DD	BB	BB	DD	DD	BB	BB	DD	BB	DD	BB	DD	BB	BB	BB	BB	BB	BB	BB	BB	DD	DD	DD	DD	DD	DD	DD	DD	BB
chr7_17037402_17037443	BB	dd	BB	dd	BB	bn	BB	BB	BB	dd	BB	BB	BB	BB	BB	BB	BB	BB	BB	BB	dd	BB	BB	dd	dd	BB	BB	dd	BB	dd	BB	dd	BB	BB	BB	BB	BB	BB	BB	BB	dd	dd	dd	dd	DD	dd	dd	dd	BB
chr7_17041851_17041868	BB	DD	BB	DD	BB	BB	BB	BB	BB	DD	BB	BB	BB	BB	BB	BB	BB	BB	BB	BB	DD	BB	BB	DD	DD	BB	BB	dn	BB	DD	BB	dn	BB	BB	BB	BB	BB	BB	BB	BB	DD	DD	DD	DD	DD	dn	DD	DD	BB
chr7_17042481_17042496	BB	DD	BB	DD	BB	BB	BB	BB	BB	DD	BB	BB	BB	BB	BB	BB	BB	BB	BB	BB	DD	BB	BB	DD	DD	BB	BB	DD	BB	DD	BB	DD	BB	BB	BB	BB	BB	BB	BB	BB	DD	DD	DD	DD	DD	DD	DD	DD	BB
chr7_17043786_17043801	BB	DD	BB	DD	BB	BB	BB	BB	BB	DD	BB	BB	BB	BB	BB	BB	BB	BB	BB	BB	DD	BB	BB	DD	DD	BB	BB	DD	BB	DD	BB	DD	BB	BB	BB	BB	BB	BB	BB	BB	DD	DD	DD	DD	DD	DD	DD	DD	BB
chr7_17052083_17052130	NA	DD	BB	DD	BB	BB	BB	BB	BB	DD	BB	BB	NA	NA	BB	BB	BB	BB	BB	BB	NA	NA	BB	DD	DD	BB	BB	DD	BB	DD	NN	DD	BB	BB	BB	BB	BB	BB	NA	BB	NA	DD	DD	DD	DD	NA	DD	DD	BB
chr7_17057591_17057614	FF	FF	FF	FF	FF	FF	FF	FF	NA	FF	FF	FF	FF	FF	FF	FF	NA	FF	FF	FF	FF	FF	FF	FF	FF	NA	FF	FF	FF	NA	NN	FF	FF	FF	FF	FF	FF	FF	FF	FF	NA	FF	FF	FF	FF	FF	FF	FF	FF
chr7_17057696_17057723	BB	DD	BB	DD	BB	BB	BB	BB	BB	DD	BB	BB	BB	BB	BB	BB	BB	BB	BB	BB	DD	BB	BB	DD	DD	BB	BB	DD	BB	DD	BB	DD	BB	BB	BB	BB	BB	BB	BB	BB	DD	DD	DD	DD	DD	DD	DD	DD	BB
chr7_17067127_17067138	BB	DD	BB	DD	BB	BB	BB	BB	BB	DD	BB	BB	BB	BB	BB	BB	BB	BB	BB	BB	DD	BB	BB	DD	DD	BB	BB	DD	BB	DD	BB	DD	BB	BB	BB	BB	BB	BB	BB	BB	DD	DD	DD	DD	DD	DD	DD	DD	BB
chr7_17129057_17129100	BB	DD	BB	dn	BB	BB	BB	BB	BB	DD	NA	NN	BB	BB	BB	BB	BB	NA	BB	BB	dn	BB	BB	DD	NN	BB	NA	DD	BB	DD	BB	NN	BB	BB	BB	BB	BB	BB	BB	BB	NA	DD	DD	DD	dn	DD	DD	DD	BB
chr7_17209693_17209720	BB	DD	BB	DD	BB	BB	BB	BB	BB	DD	BB	BB	BB	BB	BB	BB	BB	BB	BB	BB	DD	BB	BB	DD	DD	BB	BB	DD	BB	DD	BB	DD	BB	BB	BB	BB	BB	BB	BB	BB	DD	DD	DD	DD	DD	BB	DD	DD	BB
chr7_17225182_17225197	BB	dn	BB	dd	BB	BB	BB	BB	BB	dn	BB	BB	BB	BB	BB	BB	BB	BB	BB	BB	DD	BB	BB	DD	dn	BB	BB	DD	BB	dd	BB	dn	BB	BB	BB	BB	BB	BB	BB	BB	dn	dn	dn	DD	dd	BB	DD	dd	BB
chr7_17619117_17619132	BB	DD	BB	DD	BB	BB	BB	BB	BB	DD	BB	BB	BB	BB	BB	BB	BB	BB	BB	BB	DD	BB	BB	DD	DD	BB	BB	DD	BB	DD	BB	DD	BB	BB	BB	BB	BB	BB	BB	BB	DD	DD	DD	DD	DD	BB	DD	DD	BB
chr7_17621152_17621179	BB	DD	BB	DD	BB	BB	BB	BB	BB	DD	BB	BB	BB	BB	BB	BB	BB	BB	BB	BB	DD	BB	BB	DD	DD	BB	BB	DD	BB	DD	BB	DD	BB	BB	BB	BB	BB	BB	BB	BB	DD	DD	DD	DD	DD	BB	DD	DD	BB
chr7_17625538_17625549	BB	DD	BB	DD	BB	BB	BB	BB	BB	DD	BB	BB	BB	BB	BB	BB	BB	BB	BB	BB	DD	BB	BB	DD	DD	BB	BB	DD	BB	DD	BB	DD	BB	BB	BB	BB	BB	BB	BB	BB	DD	DD	DD	DD	DD	BB	DD	DD	BB
chr7_17654256_17654279	BB	DD	BB	DD	BB	BB	BB	BB	BB	DD	BB	BB	BB	BB	BB	BB	BB	BB	BB	BB	DD	BB	BB	DD	DD	BB	BB	DD	BB	DD	BB	DD	BB	BB	BB	BB	BB	BB	BB	BB	DD	DD	DD	DD	DD	BB	DD	DD	BB
chr7_17738855_17738881	BB	DD	BB	DD	bd	BB	BB	BB	BB	DD	BB	BB	BB	BB	BB	BB	BB	BB	BB	BB	DD	BB	BB	bd	DD	BB	BB	DD	BB	DD	BB	DD	BB	BB	BB	BB	BB	BB	BB	BB	DD	DD	DD	DD	DD	BB	DD	DD	BB
chr7_17780476_17780523	BB	NN	NA	NN	BB	BB	BB	BB	NA	NA	BB	BB	BB	BB	BB	BB	BB	NA	BB	NA	NN	BB	BB	NA	NN	NA	NA	NN	BB	NN	BB	NN	BB	BB	BB	BB	BB	bn	BB	NA	NN	NN	NN	NN	NN	NA	NN	NN	BB
chr7_17793318_17793361	BB	DD	BB	DD	BB	BB	BB	BB	BB	DD	BB	BB	BB	BB	BB	BB	BB	BB	BB	BB	DD	BB	BB	DD	DD	BB	BB	DD	BB	DD	BB	DD	BB	BB	BB	BB	BB	BB	BB	BB	DD	DD	DD	DD	DD	bn	DD	DD	BB
chr7_17799387_17799414	BB	DD	BB	DD	BB	BB	BB	BB	BB	DD	BB	BB	BB	BB	BB	BB	BB	BB	BB	BB	DD	BB	BB	DD	DD	BB	BB	DD	BB	DD	BB	DD	BB	BB	BB	BB	BB	BB	BB	BB	DD	DD	DD	DD	DD	BB	DD	DD	BB
chr7_17944344_17944383	BB	DD	NA	DD	BB	BB	BB	BB	BB	DD	BB	BB	BB	BB	NA	BB	BB	NA	NA	BB	DD	bn	NA	DD	DD	NA	BB	DD	BB	DD	NA	DD	BB	BB	BB	BB	BB	NA	NA	BB	NA	DD	DD	DD	DD	NA	DD	DD	bn
chr7_17954651_17954678	BB	DD	BB	DD	BB	BB	BB	BB	BB	DD	BB	BB	BB	BB	BB	BB	BB	BB	BB	BB	DD	BB	BB	DD	DD	BB	BB	DD	BB	DD	BB	DD	BB	BB	BB	BB	BB	BB	BB	BB	DD	DD	DD	DD	DD	BB	DD	DD	BB
chr7_17965716_17965733	BB	DD	BB	DD	BB	BB	BB	BB	BB	DD	BB	BB	BB	BB	BB	BB	BB	BB	BB	BB	DD	BB	BB	DD	DD	BB	BB	DD	BB	DD	BB	DD	BB	BB	BB	BB	BB	BB	BB	BB	DD	DD	DD	DD	DD	BB	DD	DD	BB
chr7_17968671_17968712	BB	DD	BB	DD	BB	BB	BB	BB	BB	DD	BB	BB	BB	BB	BB	BB	BB	bd	BB	BB	DD	BB	BB	DD	DD	BB	BB	DD	BB	DD	BB	DD	BB	BB	BB	BB	BB	BB	BB	BB	DD	DD	DD	DD	DD	BB	DD	DD	BB
chr7_17985434_17985445	BB	DD	BB	DD	BB	BB	BB	BB	BB	DD	BB	BB	BB	BB	BB	BB	BB	BB	BB	BB	DD	BB	BB	DD	bd	BB	BB	DD	BB	DD	BB	DD	BB	BB	BB	BB	BB	BB	BB	BB	bd	DD	bd	DD	DD	BB	DD	DD	BB
chr7_17990189_17990200	BB	DD	BB	DD	BB	BB	BB	BB	BB	DD	BB	BB	BB	BB	BB	BB	BB	BB	BB	BB	DD	BB	BB	DD	DD	BB	BB	dn	BB	DD	BB	DD	BB	BB	BB	BB	BB	BB	BB	BB	DD	DD	DD	DD	DD	BB	DD	DD	BB
chr7_18019809_18019830	BB	NA	BB	NN	BB	BB	BB	BB	BB	nn	BB	BB	NA	BB	BB	BB	BB	BB	bn	BB	NN	BB	BB	NN	NN	NA	BB	NA	BB	NA	BB	NA	BB	BB	BB	BB	BB	BB	BB	BB	DD	DD	NA	DD	NA	NA	DD	DD	BB
chr7_18150603_18150614	FF	df	FF	df	FF	FF	FF	FF	FF	df	FF	FF	FF	FF	FF	FF	FF	FF	FF	FF	df	FF	FF	df	df	FF	FF	df	FF	df	FF	df	FF	FF	FF	FF	FF	FF	FF	FF	df	df	df	df	df	FF	df	df	FF
chr7_18150632_18150647	BB	DD	BB	DD	BB	BB	BB	BB	BB	DD	BB	BB	BB	BB	BB	BB	BB	BB	BB	BB	DD	BB	BB	DD	DD	BB	BB	DD	BB	DD	BB	DD	BB	BB	BB	BB	BB	BB	BB	BB	DD	DD	DD	DD	DD	BB	DD	DD	BB
chr7_18181648_18181669	BB	DD	BB	DD	BB	BB	BB	BB	BB	DD	BB	BB	BB	BB	BB	BB	BB	BB	bn	BB	DD	BB	bd	DD	DD	BB	BB	DD	BB	DD	BB	DD	BB	BB	BB	BB	BB	BB	BB	BB	DD	dn	DD	DD	DD	BB	DD	DD	BB
chr7_18229220_18229271	BB	DD	BB	NA	NA	BB	BB	BB	BB	DD	BB	BB	BB	BB	BB	BB	bn	BB	BB	BB	DD	BB	BB	DD	DD	NA	BB	DD	BB	DD	BB	DD	BB	BB	NA	NA	BB	BB	BB	bn	DD	DD	DD	dn	DD	NA	DD	DD	BB
chr7_18257373_18257384	BB	DD	BB	DD	BB	BB	BB	BB	BB	DD	BB	BB	BB	BB	BB	BB	BB	BB	BB	BB	DD	BB	BB	DD	DD	BB	BB	DD	BB	DD	BB	DD	BB	BB	BB	BB	BB	BB	BB	BB	DD	DD	DD	DD	DD	BB	DD	DD	BB
chr7_18308728_18308739	BB	DD	BB	DD	BB	BB	BB	BB	BB	DD	BB	BB	BB	BB	BB	BB	BB	BB	BB	BB	DD	BB	BB	DD	DD	BB	BB	DD	BB	DD	BB	DD	BB	BB	BB	BB	BB	BB	BB	BB	DD	DD	DD	DD	DD	BB	DD	DD	BB
chr7_18320626_18320643	BB	DD	BB	DD	BB	BB	BB	BB	BB	DD	BB	BB	BB	BB	BB	BB	BB	BB	BB	BB	DD	BB	BB	DD	DD	BB	BB	DD	BB	DD	BB	DD	BB	BB	BB	BB	BB	BB	BB	BB	DD	DD	DD	DD	DD	BB	DD	DD	BB
chr7_18411243_18411266	BB	DD	BB	DD	BB	BB	BB	BB	BB	DD	BB	BB	BB	BB	BB	BB	BB	BB	BB	BB	DD	BB	BB	DD	DD	BB	BB	DD	BB	DD	BB	DD	BB	BB	BB	BB	BB	BB	BB	BB	DD	DD	DD	DD	DD	BB	DD	DD	BB
chr7_18520828_18520877	NA	DD	BB	DD	BB	BB	NA	BB	NN	DD	BB	BB	BB	BB	BB	BB	BB	BB	BB	BB	DD	BB	NA	DD	DD	NA	BB	DD	bn	DD	BB	NA	BB	BB	bd	BB	BB	BB	NA	BB	DD	NA	NA	DD	DD	BB	DD	DD	BB
chr7_18527505_18527561	BB	DD	BB	DD	BB	BB	BB	BB	bn	DD	BB	BB	BB	BB	BB	BB	BB	BB	BB	BB	DD	BB	BB	DD	DD	BB	BB	DD	BB	DD	BB	DD	BB	BB	BB	BB	BB	BB	BB	BB	DD	DD	DD	DD	DD	BB	DD	DD	BB
chr7_18749020_18749035	BB	DD	BB	DD	BB	BB	BB	BB	BB	DD	BB	BB	BB	BB	BB	BB	BB	BB	BB	BB	DD	BB	BB	DD	DD	BB	BB	DD	BB	DD	BB	DD	BB	BB	BB	BB	BB	BB	BB	BB	bd	DD	DD	DD	DD	BB	DD	DD	BB
chr7_18820768_18820799	BB	DD	BB	DD	BB	BB	BB	BB	BB	DD	BB	BB	BB	BB	NA	BB	BB	BB	BB	BB	DD	BB	BB	DD	DD	BB	BB	DD	BB	DD	BB	DD	NA	BB	BB	BB	BB	BB	BB	BB	DD	DD	DD	DD	NA	BB	NA	NA	BB
chr7_18840260_18840271	FF	df	FF	df	FF	FF	FF	FF	FF	df	FF	FF	FF	FF	FF	FF	FF	FF	FF	FF	df	FF	FF	df	df	FF	FF	df	FF	df	FF	df	FF	FF	FF	FF	FF	FF	FF	FF	df	df	df	df	DD	FF	df	df	FF
chr7_18855308_18855327	BB	DD	BB	DD	BB	BB	BB	BB	BB	DD	BB	BB	BB	BB	BB	BB	BB	BB	BB	BB	DD	BB	BB	DD	DD	BB	BB	DD	BB	DD	BB	DD	BB	BB	BB	BB	BB	BB	BB	BB	DD	DD	DD	DD	DD	BB	DD	DD	BB
chr7_18904543_18904560	FF	df	FF	df	FF	FF	FF	FF	FF	df	FF	FF	FF	FF	FF	FF	FF	FF	FF	FF	df	FF	FF	df	df	FF	FF	df	FF	df	FF	df	FF	FF	FF	FF	FF	FF	FF	FF	df	df	df	df	df	FF	df	df	FF
chr7_18912432_18912447	BB	DD	BB	DD	BB	BB	BB	BB	BB	DD	BB	BB	BB	BB	BB	BB	BB	BB	BB	BB	DD	BB	BB	DD	DD	BB	BB	DD	BB	DD	BB	DD	BB	BB	BB	BB	BB	BB	BB	BB	DD	DD	DD	DD	DD	BB	DD	DD	BB
chr7_18917501_18917516	BB	dd	BB	dd	BB	BB	BB	BB	BB	dd	BB	BB	BB	BB	BB	BB	BB	BB	BB	BB	dd	BB	BB	dd	dd	BB	BB	dd	BB	dd	BB	dd	BB	BB	BB	BB	BB	BB	BB	BB	dd	dd	dd	dd	dd	BB	dd	dd	BB
chr7_18941658_18941681	BB	DD	BB	DD	BB	BB	BB	BB	BB	DD	BB	BB	BB	BB	BB	BB	BB	BB	BB	BB	DD	BB	BB	DD	DD	BB	BB	DD	BB	bd	BB	DD	BB	BB	BB	BB	BB	BB	BB	BB	DD	DD	DD	DD	DD	BB	DD	DD	BB
chr7_18965374_18965387	BB	DD	BB	DD	BB	BB	BB	BB	BB	DD	BB	BB	BB	BB	BB	BB	BB	BB	BB	BB	DD	BB	BB	DD	DD	BB	BB	DD	BB	DD	BB	DD	BB	BB	BB	BB	BB	BB	BB	BB	DD	DD	DD	DD	DD	BB	DD	DD	BB
chr7_18971259_18971294	BB	DD	bn	DD	BB	BB	BB	BB	BB	DD	BB	BB	BB	BB	BB	BB	BB	BB	BB	BB	DD	BB	BB	bd	DD	BB	BB	DD	BB	DD	BB	DD	BB	BB	BB	BB	BB	BB	BB	BB	DD	DD	DD	DD	DD	BB	DD	DD	BB
chr7_18977264_18977287	BB	DD	BB	DD	BB	BB	BB	BB	BB	DD	BB	BB	BB	BB	BB	BB	BB	BB	BB	BB	DD	BB	BB	DD	DD	BB	BB	DD	BB	DD	BB	DD	BB	BB	BB	BB	BB	BB	BB	BB	DD	DD	DD	DD	DD	BB	DD	DD	BB
chr7_18980242_18980267	BB	DD	BB	DD	BB	BB	BB	BB	BB	DD	BB	BB	BB	BB	BB	BB	BB	BB	BB	BB	DD	BB	BB	DD	DD	BB	bn	DD	BB	DD	BB	DD	BB	BB	BB	BB	BB	BB	BB	BB	DD	dn	DD	DD	DD	BB	DD	DD	BB
chr7_18982214_18982237	BB	DD	BB	DD	BB	BB	BB	BB	BB	DD	BB	BB	BB	BB	BB	BB	BB	BB	BB	BB	DD	BB	BB	DD	DD	BB	BB	DD	BB	DD	BB	DD	BB	BB	BB	BB	BB	BB	BB	BB	DD	DD	DD	DD	DD	BB	DD	DD	BB
chr7_18998759_18998788	BB	DD	BB	DD	BB	BB	BB	BB	BB	DD	BB	bd	BB	BB	BB	BB	BB	BB	BB	BB	DD	BB	BB	DD	DD	BB	BB	DD	BB	DD	BB	DD	BB	BB	BB	BB	BB	BB	BB	BB	DD	DD	DD	DD	DD	BB	DD	DD	BB
chr7_19050828_19050847	BB	DD	BB	DD	BB	BB	BB	BB	BB	DD	BB	BB	BB	BB	BB	BB	BB	BB	BB	BB	DD	BB	BB	DD	DD	BB	BB	DD	BB	DD	BB	DD	BB	BB	BB	BB	BB	BB	BB	BB	DD	DD	DD	DD	DD	BB	DD	DD	BB
chr7_19053956_19053991	BB	DD	BB	DD	BB	BB	BB	BB	BB	DD	BB	BB	BB	BB	BB	BB	BB	BB	BB	BB	DD	BB	BB	DD	DD	BB	BB	DD	BB	DD	BB	DD	BB	BB	BB	BB	BB	BB	BB	BB	DD	DD	DD	DD	DD	BB	DD	DD	BB
chr7_19056926_19056941	BB	DD	BB	DD	BB	BB	BB	BB	BB	DD	BB	BB	BB	BB	BB	BB	BB	BB	BB	BB	DD	BB	BB	DD	DD	BB	BB	DD	BB	DD	BB	DD	BB	BB	BB	BB	BB	BB	BB	BB	DD	DD	DD	DD	DD	BB	DD	DD	BB
chr7_19063100_19063111	BB	DD	BB	DD	BB	BB	BB	BB	BB	DD	BB	BB	BB	BB	BB	BB	BB	BB	BB	BB	DD	BB	BB	DD	DD	BB	BB	DD	BB	DD	BB	DD	BB	BB	BB	BB	BB	BB	BB	BB	DD	DD	DD	DD	DD	BB	DD	DD	BB
chr7_19066776_19066787	BB	DD	BB	DD	BB	BB	BB	BB	BB	DD	BB	BB	BB	BB	BB	BB	BB	BB	BB	BB	DD	BB	BB	DD	DD	BB	BB	DD	BB	DD	BB	DD	BB	BB	BB	BB	BB	BB	BB	BB	DD	DD	DD	DD	DD	BB	DD	DD	BB
chr7_19068795_19068830	BB	DD	BB	DD	BB	BB	BB	BB	BB	DD	BB	BB	BB	bn	BB	BB	BB	BB	BB	BB	DD	BB	BB	DD	DD	BB	BB	DD	BB	DD	BB	DD	BB	BB	BB	BB	BB	BB	BB	BB	DD	DD	DD	DD	DD	BB	DD	DD	BB
chr7_19072771_19072788	BB	DD	BB	DD	BB	BB	BB	BB	BB	DD	BB	BB	BB	BB	BB	BB	BB	BB	BB	BB	DD	BB	BB	DD	DD	BB	BB	DD	BB	DD	BB	DD	BB	BB	BB	BB	BB	BB	BB	BB	DD	DD	DD	DD	DD	BB	DD	DD	BB
chr7_19153651_19153662	FF	NA	FF	FF	FF	NA	FF	FF	FF	FF	FF	FF	NA	FF	FF	FF	FF	FF	FF	FF	FF	FF	FF	FF	FF	FF	FF	FF	FF	FF	FF	FF	FF	FF	FF	NA	FF	FF	FF	FF	FF	FF	FF	FF	FF	FF	FF	FF	NA
chr7_19161858_19161893	BB	DD	BB	DD	BB	BB	BB	BB	BB	DD	BB	BB	BB	BB	BB	BB	BB	BB	BB	BB	DD	BB	BB	DD	DD	BB	BB	DD	BB	BB	BB	DD	BB	BB	BB	BB	BB	BB	BB	BB	DD	DD	DD	DD	DD	BB	DD	DD	BB
chr7_19193476_19193495	BB	DD	BB	DD	BB	BB	BB	BB	BB	DD	BB	BB	BB	BB	BB	BB	BB	BB	BB	BB	DD	BB	BB	DD	DD	BB	BB	DD	BB	BB	BB	DD	BB	BB	BB	BB	BB	BB	BB	BB	DD	DD	DD	DD	DD	BB	DD	DD	BB
chr7_19198307_19198342	BB	DD	BB	DD	BB	BB	BB	BB	BB	DD	BB	BB	BB	BB	BB	BB	BB	BB	BB	BB	DD	BB	BB	DD	dn	BB	BB	DD	BB	BB	BB	DD	BB	BB	BB	BB	BB	BB	BB	BB	DD	DD	DD	DD	DD	BB	DD	DD	BB
chr7_19213782_19213826	BB	DD	BB	DD	BB	BB	BB	BB	BB	DD	BB	bn	BB	BB	BB	BB	BB	BB	BB	BB	DD	BB	BB	DD	DD	BB	BB	DD	BB	BB	BB	DD	BB	BB	BB	BB	BB	BB	BB	BB	DD	DD	DD	DD	DD	BB	DD	DD	BB
chr7_19238646_19238661	BB	DD	BB	DD	BB	BB	BB	BB	BB	dn	BB	BB	BB	BB	BB	BB	BB	BB	BB	BB	DD	BB	BB	DD	DD	BB	BB	DD	BB	BB	BB	DD	BB	BB	BB	BB	BB	BB	BB	BB	DD	DD	DD	DD	DD	BB	DD	DD	BB
chr7_19248086_19248109	BB	DD	BB	DD	BB	BB	BB	BB	BB	DD	BB	BB	BB	BB	BB	BB	BB	BB	BB	BB	DD	BB	BB	DD	DD	BB	BB	DD	BB	BB	BB	DD	BB	BB	BB	BB	BB	BB	BB	BB	DD	DD	DD	DD	DD	BB	DD	DD	BB
chr7_19264614_19264645	BB	DD	BB	DD	BB	BB	BB	BB	BB	DD	bd	BB	BB	BB	BB	BB	BB	BB	BB	BB	DD	BB	BB	DD	DD	BB	BB	DD	BB	BB	BB	DD	BB	BB	BB	BB	BB	BB	BB	BB	DD	DD	DD	DD	DD	BB	DD	DD	BB
chr7_19273540_19273559	BB	DD	BB	DD	BB	BB	BB	BB	BB	DD	BB	BB	BB	BB	BB	BB	BB	BB	BB	BB	DD	BB	BB	DD	DD	BB	BB	DD	BB	BB	BB	DD	BB	BB	BB	BB	BB	BB	BB	BB	DD	DD	DD	DD	DD	BB	DD	DD	BB
chr7_19278777_19278798	BB	DD	BB	DD	BB	BB	BB	BB	BB	DD	BB	bn	BB	BB	BB	BB	BB	BB	BB	bn	DD	BB	BB	DD	DD	BB	BB	DD	BB	BB	BB	DD	BB	BB	BB	BB	BB	BB	BB	BB	DD	DD	DD	DD	DD	BB	DD	DD	BB
chr7_19290786_19290807	BB	dn	BB	dd	BB	BB	BB	BB	BB	dd	BB	BB	BB	BB	BB	BB	BB	BB	BB	BB	dd	BB	BB	dd	dd	BB	BB	dd	BB	BB	BB	nn	BB	BB	BB	BB	BB	BB	BB	BB	dd	dd	dd	dd	dd	BB	dd	dd	BB
chr7_19303231_19303254	BB	DD	BB	DD	BB	BB	BB	BB	BB	DD	BB	BB	BB	BB	BB	BB	BB	BB	BB	BB	DD	BB	BB	DD	DD	BB	BB	DD	BB	BB	BB	DD	BB	BB	BB	BB	BB	BB	BB	BB	DD	DD	DD	DD	DD	BB	DD	DD	BB
chr7_19311748_19311767	BB	DD	BB	DD	BB	BB	BB	BB	BB	DD	BB	BB	BB	BB	BB	BB	BB	BB	BB	BB	DD	BB	BB	DD	DD	BB	BB	DD	BB	BB	BB	DD	BB	BB	BB	BB	BB	BB	BB	BB	DD	DD	DD	DD	DD	BB	DD	DD	BB
chr7_19313063_19313101	NA	DD	NA	NN	BB	NA	BB	BB	BB	DD	BB	NA	BB	BB	BB	BB	BB	BB	BB	BB	NA	BB	BB	dn	DD	NA	DD	NA	BB	BB	BB	DD	NA	BB	NA	NA	BB	NA	BB	BB	NA	DD	DD	DD	DD	NA	DD	DD	NA
chr7_19319279_19319308	BB	DD	BB	DD	BB	BB	BB	BB	BB	DD	BB	BB	BB	BB	BB	BB	BB	BB	BB	BB	DD	BB	BB	DD	DD	BB	BB	DD	BB	BB	NA	DD	BB	BB	BB	BB	BB	BB	BB	BB	DD	DD	DD	DD	DD	BB	DD	DD	BB
chr7_19328288_19328323	BB	DD	BB	DD	BB	bd	BB	BB	bn	DD	BB	BB	BB	BB	BB	BB	BB	BB	bd	BB	DD	BB	BB	DD	DD	BB	BB	DD	BB	BB	BB	DD	BB	BB	BB	BB	BB	BB	BB	BB	DD	DD	DD	DD	DD	BB	DD	DD	BB
chr7_19328562_19328577	BB	DD	BB	DD	BB	BB	BB	BB	BB	DD	BB	BB	BB	BB	BB	BB	BB	BB	BB	BB	DD	BB	BB	DD	DD	BB	BB	DD	BB	BB	BB	DD	BB	BB	BB	BB	BB	BB	BB	BB	DD	DD	DD	DD	DD	BB	DD	DD	BB
chr7_19329623_19329646	BB	DD	BB	DD	BB	BB	BB	BB	BB	DD	BB	BB	BB	BB	BB	BB	BB	BB	BB	BB	DD	BB	BB	DD	DD	BB	BB	DD	BB	BB	BB	DD	BB	BB	BB	BB	BB	BB	BB	BB	DD	DD	DD	DD	DD	BB	DD	DD	BB
chr7_19331057_19331083	BB	DD	NN	NA	BB	NA	BB	NA	BB	DD	BB	BB	BB	BB	BB	BB	BB	BB	BB	BB	DD	BB	BB	DD	DD	NA	NA	DD	BB	BB	BB	DD	NA	BB	BB	NA	BB	NA	BB	BB	DD	DD	DD	DD	DD	NA	DD	DD	BB
chr7_19332641_19332664	BB	DD	BB	DD	BB	BB	BB	BB	BB	DD	BB	BB	BB	BB	BB	BB	BB	BB	BB	BB	DD	BB	BB	DD	DD	BB	BB	DD	BB	BB	BB	DD	BB	BB	BB	BB	BB	BB	BB	BB	DD	DD	DD	DD	DD	BB	DD	DD	BB
chr7_19333574_19333613	BB	DD	BB	DD	BB	BB	BB	BB	BB	DD	BB	BB	BB	BB	BB	BB	BB	BB	BB	BB	DD	BB	BB	DD	DD	BB	BB	DD	BB	BB	NA	DD	NN	BB	BB	BB	BB	BB	BB	NN	DD	DD	DD	DD	DD	bn	DD	DD	BB
chr7_19333743_19333760	BB	DD	BB	DD	BB	BB	BB	BB	BB	DD	BB	BB	BB	BB	BB	BB	BB	BB	BB	BB	DD	BB	BB	DD	DD	BB	BB	DD	BB	BB	BB	DD	BB	BB	BB	BB	BB	BB	BB	BB	DD	DD	DD	DD	DD	BB	DD	DD	BB
chr7_19338966_19338993	BB	DD	BB	DD	BB	BB	BB	BB	BB	DD	BB	BB	BB	BB	BB	BB	BB	BB	BB	BB	DD	BB	BB	DD	DD	BB	BB	DD	BB	BB	BB	DD	BB	BB	BB	BB	BB	BB	BB	BB	DD	DD	DD	DD	DD	BB	DD	DD	BB
chr7_19396409_19396432	BB	DD	BB	DD	BB	BB	BB	BB	BB	DD	BB	BB	BB	BB	BB	BB	BB	BB	BB	BB	DD	BB	BB	DD	DD	BB	BB	DD	BB	BB	BB	DD	BB	BB	BB	BB	bd	BB	BB	BB	DD	DD	DD	DD	DD	BB	DD	DD	BB
chr7_19402110_19402149	BB	DD	BB	DD	BB	BB	BB	BB	BB	DD	BB	BB	BB	BB	BB	BB	BB	BB	BB	BB	DD	BB	BB	DD	DD	BB	BB	DD	BB	BB	BB	DD	BB	BB	BB	BB	BB	BB	BB	BB	DD	DD	DD	DD	DD	BB	DD	DD	BB
chr7_19403064_19403085	BB	DD	BB	DD	BB	BB	BB	BB	BB	DD	BB	BB	BB	BB	BB	BB	BB	BB	BB	BB	DD	BB	BB	DD	DD	BB	BB	DD	BB	BB	BB	DD	BB	BB	BB	BB	BB	BB	BB	BB	DD	DD	DD	DD	DD	BB	DD	DD	BB
chr7_19405169_19405182	BB	DD	BB	DD	BB	BB	BB	BB	BB	DD	BB	BB	BB	BB	BB	BB	BB	BB	BB	BB	dn	BB	BB	DD	dn	BB	BB	DD	BB	BB	BB	DD	BB	BB	BB	BB	BB	BB	BB	BB	DD	DD	DD	DD	DD	BB	DD	DD	BB
chr7_19408134_19408165	BB	DD	BB	DD	BB	BB	BB	BB	BB	DD	BB	BB	BB	BB	BB	BB	BB	BB	BB	BB	DD	BB	BB	DD	DD	BB	BB	DD	BB	BB	BB	DD	BB	BB	BB	BB	BB	BB	BB	BB	DD	DD	DD	DD	DD	BB	DD	DD	BB
chr7_19412478_19412497	BB	DD	BB	DD	BB	BB	BB	BB	BB	DD	BB	BB	BB	BB	BB	BB	BB	BB	BB	BB	DD	BB	BB	DD	DD	BB	BB	DD	NA	BB	BB	DD	BB	BB	BB	BB	BB	BB	BB	BB	DD	DD	DD	DD	DD	BB	DD	DD	BB
chr7_19418798_19418821	BB	DD	BB	DD	BB	BB	BB	BB	BB	DD	BB	BB	BB	BB	BB	BB	BB	BB	BB	BB	DD	BB	BB	DD	DD	BB	BB	DD	DD	BB	BB	DD	BB	BB	BB	BB	BB	BB	BB	BB	DD	DD	DD	DD	DD	BB	DD	DD	BB
chr7_19452868_19452895	BB	DD	BB	DD	BB	BB	BB	BB	BB	DD	BB	BB	BB	BB	BB	BB	BB	BB	BB	BB	DD	BB	BB	DD	DD	BB	BB	DD	DD	BB	BB	DD	BB	BB	BB	BB	BB	BB	BB	BB	DD	DD	DD	DD	DD	BB	DD	DD	BB
chr7_19467952_19467975	BB	DD	BB	DD	BB	BB	BB	BB	BB	DD	BB	BB	BB	BB	BB	BB	BB	BB	BB	BB	DD	BB	BB	DD	DD	BB	BB	dn	DD	BB	BB	DD	BB	BB	BB	BB	BB	BB	BB	BB	DD	DD	DD	DD	DD	BB	DD	DD	BB
chr7_19470345_19470362	BB	DD	BB	DD	BB	BB	BB	BB	BB	DD	BB	BB	BB	BB	BB	BB	BB	BB	BB	BB	DD	BB	BB	dn	DD	BB	BB	DD	DD	BB	BB	DD	BB	BB	BB	BB	BB	BB	BB	BB	DD	DD	dn	DD	DD	BB	DD	DD	BB
chr7_19471022_19471049	BB	DD	BB	DD	BB	BB	BB	BB	BB	DD	BB	BB	BB	BB	BB	BB	BB	BB	BB	BB	DD	BB	BB	DD	DD	BB	BB	DD	DD	BB	BB	DD	BB	BB	BB	BB	BB	BB	BB	BB	DD	DD	DD	DD	DD	BB	DD	DD	BB
chr7_19474740_19474774	NA	FF	FF	FF	NA	FF	FF	FF	FF	FF	FF	FF	FF	FF	FF	FF	FF	FF	FF	FF	NA	NA	FF	FF	FF	NA	NA	FF	FF	FF	FF	FF	FF	FF	FF	FF	FF	NA	FF	FF	NA	NA	NA	FF	NA	FF	FF	FF	FF
chr7_19483648_19483667	BB	DD	BB	DD	BB	BB	BB	BB	BB	DD	BB	BB	BB	BB	BB	BB	BB	BB	BB	BB	DD	BB	BB	DD	DD	BB	BB	DD	DD	BB	BB	DD	BB	BB	BB	BB	BB	BB	BB	BB	DD	DD	DD	DD	DD	BB	DD	DD	BB
chr7_19488818_19488841	BB	DD	BB	DD	BB	BB	BB	BB	BB	DD	BB	BB	BB	BB	BB	BB	BB	BB	BB	BB	DD	BB	BB	DD	DD	BB	BB	DD	DD	BB	BB	DD	BB	BB	BB	BB	BB	BB	BB	BB	DD	DD	DD	DD	DD	BB	DD	DD	BB
chr7_19503024_19503043	BB	DD	BB	DD	BB	BB	BB	BB	BB	DD	BB	BB	BB	BB	BB	BB	BB	BB	BB	BB	DD	BB	BB	DD	DD	BB	BB	DD	DD	BB	BB	DD	BB	BB	BB	BB	BB	BB	BB	BB	DD	DD	DD	DD	DD	BB	DD	DD	BB
chr7_19522585_19522616	BB	DD	BB	DD	BB	BB	BB	BB	BB	DD	BB	BB	BB	BB	BB	BB	BB	BB	BB	BB	DD	BB	BB	DD	DD	BB	BB	DD	DD	BB	BB	DD	BB	BB	BB	BB	BB	BB	BB	BB	DD	DD	DD	DD	DD	BB	DD	DD	BB
chr7_19538910_19538945	NN	NA	BB	NA	BB	NN	BB	BB	BB	NN	NA	BB	BB	NA	BB	NA	BB	BB	BB	BB	NA	BB	BB	NA	NN	BB	bn	DD	DD	BB	BB	NA	BB	BB	BB	NA	NA	BB	BB	BB	NA	DD	NA	DD	DD	NA	dn	DD	BB
chr7_19556115_19556144	BB	DD	BB	DD	BB	BB	BB	BB	BB	DD	BB	BB	BB	BB	BB	BB	BB	BB	BB	BB	DD	BB	BB	DD	DD	BB	BB	DD	DD	BB	BB	DD	BB	BB	BB	BB	BB	BB	BB	BB	DD	DD	DD	DD	DD	BB	DD	DD	BB
chr7_19562164_19562190	BB	DD	BB	DD	BB	BB	BB	BB	BB	DD	BB	bd	BB	BB	BB	BB	BB	BB	BB	BB	DD	BB	BB	DD	DD	BB	BB	DD	DD	BB	BB	DD	BB	BB	BB	BB	BB	BB	BB	BB	DD	DD	DD	DD	DD	BB	DD	DD	BB
chr7_19563082_19563096	BB	DD	BB	DD	BB	BB	BB	BB	BB	DD	BB	BB	BB	BB	BB	BB	BB	BB	BB	BB	DD	BB	BB	DD	DD	BB	BB	DD	DD	BB	BB	DD	BB	BB	BB	BB	BB	BB	BB	BB	DD	DD	DD	DD	DD	BB	DD	DD	BB
chr7_19564869_19564880	BB	DD	BB	DD	BB	BB	BB	BB	BB	DD	BB	BB	BB	BB	BB	bd	BB	BB	BB	BB	DD	BB	BB	DD	DD	BB	BB	DD	DD	BB	BB	DD	BB	BB	BB	BB	BB	BB	BB	BB	DD	DD	DD	DD	DD	BB	DD	DD	BB
chr7_19670946_19670990	BB	DD	BB	DD	BB	BB	BB	BB	BB	DD	BB	BB	BB	BB	BB	BB	BB	BB	BB	BB	DD	BB	BB	DD	DD	BB	BB	DD	DD	BB	BB	DD	BB	BB	BB	BB	BB	BB	BB	BB	DD	DD	DD	DD	DD	BB	DD	DD	BB
chr7_19673961_19674000	BB	DD	BB	DD	BB	BB	BB	BB	BB	DD	BB	BB	BB	BB	BB	BB	BB	BB	BB	BB	DD	BB	BB	DD	DD	BB	BB	DD	DD	BB	BB	DD	BB	BB	BB	BB	BB	BB	BB	BB	dn	DD	DD	DD	DD	BB	DD	DD	BB
chr7_19675182_19675213	BB	DD	BB	DD	BB	BB	BB	BB	BB	DD	BB	BB	BB	BB	BB	BB	BB	BB	BB	BB	DD	BB	BB	DD	DD	BB	BB	DD	DD	BB	BB	DD	BB	BB	BB	BB	BB	BB	BB	BB	DD	DD	DD	DD	DD	BB	DD	DD	BB
chr7_19730948_19730961	BB	DD	BB	DD	BB	BB	bd	BB	BB	DD	BB	BB	BB	BB	BB	BB	BB	BB	BB	BB	DD	BB	BB	DD	DD	BB	BB	DD	DD	BB	BB	DD	BB	BB	BB	BB	BB	BB	BB	BB	DD	DD	DD	DD	DD	BB	DD	DD	BB
chr7_19730967_19730986	FF	df	FF	df	FF	FF	FF	FF	FF	df	FF	FF	FF	FF	FF	FF	FF	FF	FF	FF	df	df	FF	df	df	FF	FF	df	df	FF	FF	df	FF	FF	FF	FF	FF	FF	FF	FF	df	df	df	df	df	FF	df	df	FF
chr7_19772592_19772611	BB	DD	BB	bd	BB	BB	BB	BB	BB	DD	BB	BB	BB	BB	BB	BB	BB	BB	BB	BB	bd	BB	BB	bd	DD	BB	BB	bd	DD	BB	BB	DD	BB	BB	BB	BB	BB	BB	BB	BB	DD	DD	DD	DD	DD	BB	DD	DD	BB
chr7_19775421_19775450	BB	DD	BB	DD	BB	BB	BB	BB	BB	DD	BB	bn	BB	BB	BB	BB	BB	BB	BB	BB	DD	BB	BB	DD	DD	BB	BB	DD	DD	BB	BB	DD	BB	BB	BB	BB	BB	BB	BB	BB	DD	DD	DD	DD	DD	BB	DD	DD	BB
chr7_19779511_19779530	BB	DD	BB	DD	BB	BB	BB	BB	BB	DD	BB	BB	BB	BB	BB	BB	BB	BB	BB	BB	DD	BB	BB	DD	DD	BB	BB	DD	DD	BB	BB	DD	BB	BB	BB	BB	BB	BB	BB	BB	DD	DD	DD	DD	DD	BB	DD	DD	BB
chr7_19804704_19804739	BB	DD	BB	DD	BB	BB	BB	BB	BB	DD	BB	BB	BB	BB	BB	BB	BB	BB	BB	BB	DD	BB	BB	DD	DD	BB	BB	DD	DD	BB	BB	DD	BB	BB	BB	BB	BB	BB	BB	BB	DD	DD	DD	DD	DD	BB	DD	DD	BB
chr7_19815905_19815916	BB	DD	BB	DD	BB	BB	BB	BB	BB	DD	BB	BB	BB	BB	BB	BB	BB	BB	BB	BB	DD	BB	BB	DD	DD	BB	BB	DD	DD	BB	BB	DD	BB	BB	BB	BB	BB	BB	BB	BB	DD	DD	DD	DD	DD	BB	DD	DD	BB
chr7_19819594_19819605	BB	DD	BB	DD	BB	BB	BB	BB	BB	DD	BB	BB	BB	BB	BB	BB	BB	BB	BB	BB	DD	BB	BB	DD	DD	BB	BB	DD	DD	BB	BB	DD	BB	BB	BB	BB	BB	BB	BB	BB	DD	DD	DD	DD	DD	BB	DD	DD	BB
chr7_19828151_19828182	FF	NN	FF	FF	FF	FF	NA	FF	FF	FF	FF	FF	FF	FF	FF	FF	FF	FF	FF	FF	FF	FF	FF	FF	FF	FF	FF	FF	FF	FF	FF	FF	FF	FF	FF	FF	FF	FF	FF	FF	FF	FF	FF	FF	FF	NA	FF	FF	FF
chr7_19839533_19839548	BB	DD	BB	DD	BB	BB	BB	BB	BB	DD	BB	BB	BB	BB	BB	BB	BB	BB	BB	BB	DD	BB	BB	DD	DD	BB	BB	DD	DD	BB	BB	DD	BB	BB	BB	BB	BB	BB	BB	BB	DD	DD	DD	DD	DD	BB	DD	DD	BB
chr7_19907334_19907373	BB	DD	BB	DD	BB	BB	BB	BB	BB	DD	BB	BB	BB	BB	BB	BB	BB	BB	BB	BB	DD	BB	BB	DD	DD	BB	BB	DD	DD	BB	BB	DD	BB	BB	BB	BB	BB	BB	BB	BB	DD	DD	DD	DD	DD	BB	DD	DD	BB
chr7_19920654_19920671	BB	dd	bn	dd	BB	BB	BB	BB	BB	dd	BB	BB	BB	BB	BB	BB	BB	BB	BB	BB	dd	BB	bn	dd	dd	BB	BB	dd	dd	BB	BB	dd	BB	BB	BB	BB	BB	BB	BB	BB	dd	dd	dd	dd	dd	BB	dd	dd	BB
chr7_19920905_19920939	BB	dd	bn	dd	bn	BB	BB	BB	BB	dn	BB	bn	bn	BB	BB	BB	bn	BB	BB	BB	dd	BB	bn	dd	dn	BB	BB	dd	dn	BB	bn	DD	BB	bn	BB	BB	BB	BB	BB	BB	dd	dd	dd	bd	dd	BB	dn	dd	bn
chr7_19922757_19922788	BB	DD	BB	DD	BB	BB	BB	BB	BB	DD	BB	BB	BB	BB	BB	BB	BB	BB	BB	BB	DD	BB	BB	DD	DD	BB	BB	DD	DD	BB	BB	DD	BB	BB	BB	BB	BB	BB	BB	BB	DD	DD	DD	DD	DD	BB	DD	DD	BB
chr7_19948661_19948682	BB	DD	BB	DD	BB	BB	BB	BB	BB	DD	BB	BB	BB	BB	BB	BB	BB	BB	BB	BB	DD	BB	BB	DD	DD	BB	BB	DD	DD	BB	BB	DD	BB	BB	BB	BB	BB	BB	BB	BB	DD	DD	DD	DD	DD	BB	DD	DD	BB
chr7_19962860_19962895	BB	DD	BB	DD	BB	BB	BB	NA	BB	NA	NA	NA	BB	BB	BB	NA	BB	NA	NA	BB	DD	BB	BB	DD	DD	BB	BB	DD	DD	NA	NA	DD	BB	BB	BB	NA	BB	BB	NA	BB	NA	DD	DD	DD	DD	NA	DD	dn	BB
chr7_19974480_19974503	BB	DD	BB	DD	BB	BB	BB	BB	BB	DD	BB	BB	BB	BB	BB	BB	BB	BB	BB	BB	DD	BB	BB	DD	DD	BB	BB	DD	DD	BB	BB	DD	BB	BB	BB	BB	BB	BB	BB	BB	DD	DD	DD	DD	DD	BB	DD	DD	BB
chr7_20027607_20027642	BB	NA	BB	NA	BB	BB	BB	BB	BB	DD	BB	BB	BB	BB	BB	BB	BB	BB	BB	BB	DD	BB	BB	DD	DD	NA	BB	DD	DD	BB	BB	DD	BB	BB	BB	BB	BB	BB	BB	BB	NA	NA	NA	DD	NA	NA	DD	NA	NA
chr7_20047296_20047347	NA	FF	FF	FF	FF	FF	FF	FF	FF	FF	FF	NA	fn	FF	FF	FF	FF	FF	NA	NA	NA	FF	FF	FF	FF	FF	FF	FF	FF	NA	FF	FF	FF	FF	FF	fn	FF	FF	FF	FF	NA	FF	FF	FF	FF	FF	FF	FF	FF
chr7_23470154_23470188	BB	DD	BB	DD	BB	BB	BB	BB	BB	DD	BB	BB	BB	BB	BB	BB	BB	BB	BB	BB	DD	BB	BB	DD	DD	BB	BB	DD	DD	BB	BB	DD	BB	BB	BB	BB	BB	BB	BB	BB	DD	DD	DD	DD	DD	BB	DD	DD	BB
chr7_23916083_23916130	FF	FF	FF	FF	FF	FF	FF	FF	FF	FF	FF	FF	FF	FF	NA	FF	NA	FF	FF	FF	NA	FF	FF	FF	NN	FF	FF	NA	FF	FF	FF	FF	FF	FF	FF	FF	FF	FF	FF	FF	FF	FF	FF	FF	FF	FF	FF	FF	FF
chr7_23988030_23988057	BB	DD	BB	DD	BB	BB	BB	BB	BB	DD	BB	BB	BB	BB	BB	BB	BB	BB	BB	BB	DD	BB	BB	DD	DD	BB	BB	DD	DD	BB	BB	DD	BB	BB	BB	BB	BB	BB	BB	BB	DD	DD	DD	DD	DD	BB	DD	DD	BB
chr7_24004330_24004345	BB	DD	BB	DD	BB	BB	BB	BB	BB	DD	BB	BB	BB	BB	BB	BB	BB	BB	BB	BB	DD	BB	BB	DD	DD	BB	BB	DD	DD	BB	BB	DD	BB	BB	BB	BB	BB	BB	BB	BB	DD	DD	DD	DD	DD	BB	DD	DD	BB
chr7_24058105_24058136	BB	DD	BB	DD	BB	BB	BB	BB	BB	DD	BB	BB	BB	BB	BB	BB	BB	BB	BB	BB	DD	BB	BB	DD	NA	BB	BB	DD	DD	BB	BB	NA	BB	BB	BB	BB	BB	bn	BB	NA	DD	DD	DD	DD	DD	BB	DD	DD	BB
chr7_24066749_24066783	NA	FF	FF	FF	NA	FF	FF	FF	FF	FF	NA	FF	FF	FF	FF	FF	FF	FF	FF	NA	FF	NN	NN	FF	FF	NA	FF	FF	NA	FF	FF	FF	FF	NA	FF	NA	FF	FF	FF	NA	NA	FF	FF	FF	FF	FF	FF	FF	NA
chr7_24069056_24069067	BB	DD	BB	DD	BB	BB	BB	BB	BB	DD	BB	BB	BB	BB	BB	BB	BB	BB	BB	BB	DD	BB	BB	DD	DD	BB	BB	DD	DD	BB	BB	DD	BB	BB	BB	BB	BB	BB	BB	BB	DD	DD	DD	DD	DD	BB	DD	DD	BB
chr7_24096148_24096167	BB	DD	BB	DD	BB	BB	BB	BB	BB	DD	BB	BB	BB	BB	BB	BB	BB	BB	BB	BB	DD	BB	BB	DD	DD	BB	BB	DD	DD	BB	BB	DD	BB	BB	BB	BB	BB	BB	BB	BB	DD	DD	DD	DD	DD	BB	DD	DD	BB
chr7_24130212_24130247	BB	DD	BB	DD	BB	BB	BB	BB	BB	DD	BB	BB	BB	BB	BB	BB	BB	BB	BB	BB	DD	BB	BB	DD	DD	BB	BB	DD	DD	BB	BB	DD	BB	BB	BB	BB	BB	BB	BB	BB	DD	DD	DD	DD	DD	BB	DD	DD	BB
chr7_24174372_24174407	BB	DD	BB	DD	BB	BB	BB	BB	BB	DD	BB	BB	BB	BB	BB	BB	BB	BB	BB	BB	DD	BB	BB	DD	DD	BB	BB	DD	DD	BB	BB	DD	BB	BB	BB	BB	BB	BB	BB	BB	DD	DD	DD	DD	DD	bn	DD	DD	BB
chr7_24207734_24207773	BB	DD	BB	DD	BB	BB	BB	BB	BB	DD	BB	BB	BB	BB	BB	BB	BB	BB	BB	BB	DD	BB	BB	DD	DD	BB	BB	DD	DD	BB	BB	DD	BB	BB	BB	BB	BB	BB	BB	BB	DD	DD	DD	DD	DD	BB	DD	DD	BB
chr7_24253823_24253837	BB	DD	BB	DD	BB	BB	BB	BB	BB	DD	BB	BB	BB	BB	BB	BB	BB	BB	BB	BB	DD	BB	BB	DD	DD	BB	BB	DD	DD	BB	BB	DD	BB	BB	BB	BB	BB	BB	BB	BB	DD	DD	DD	DD	DD	BB	DD	DD	BB
chr7_24257964_24257991	BB	DD	BB	DD	BB	BB	BB	BB	BB	DD	BB	BB	BB	BB	BB	BB	BB	BB	BB	BB	DD	BB	BB	DD	DD	BB	BB	DD	DD	BB	BB	DD	BB	BB	BB	BB	BB	BB	BB	BB	DD	DD	DD	DD	DD	BB	DD	DD	BB
chr7_24266544_24266567	BB	DD	bn	DD	BB	BB	BB	BB	BB	DD	BB	BB	BB	BB	BB	BB	BB	BB	BB	BB	DD	BB	BB	DD	DD	BB	BB	DD	DD	BB	bn	DD	BB	BB	BB	BB	BB	BB	BB	BB	DD	DD	DD	DD	DD	BB	DD	DD	BB
chr7_24290364_24290377	BB	DD	BB	DD	BB	BB	BB	BB	BB	DD	BB	BB	BB	BB	BB	BB	BB	BB	BB	BB	DD	BB	BB	DD	DD	BB	BB	DD	DD	BB	BB	DD	BB	BB	BB	BB	BB	BB	BB	BB	DD	DD	DD	DD	DD	BB	DD	DD	BB
chr7_24309962_24310005	BB	DD	BB	DD	BB	BB	BB	BB	BB	DD	BB	BB	BB	BB	BB	BB	BB	BB	BB	BB	DD	BB	BB	DD	dn	BB	BB	DD	DD	BB	BB	DD	BB	BB	BB	BB	BB	BB	BB	BB	DD	DD	DD	DD	DD	BB	DD	DD	BB
chr7_24317637_24317668	BB	DD	BB	DD	BB	BB	BB	BB	BB	DD	BB	BB	BB	BB	BB	BB	BB	BB	BB	BB	DD	BB	BB	DD	DD	BB	BB	DD	DD	BB	BB	DD	BB	BB	BB	BB	BB	BB	BB	BB	DD	DD	DD	DD	DD	BB	DD	DD	BB
chr7_24326220_24326259	BB	DD	BB	DD	BB	BB	bd	BB	BB	dn	BB	BB	BB	BB	BB	BB	BB	BB	BB	BB	DD	BB	bn	DD	DD	BB	BB	DD	DD	BB	BB	DD	BB	BB	BB	BB	BB	BB	BB	BB	DD	DD	DD	DD	DD	BB	DD	DD	BB
chr7_24329202_24329216	BB	DD	BB	DD	BB	BB	BB	BB	BB	DD	BB	BB	BB	BB	BB	BB	BB	BB	BB	BB	DD	BB	BB	DD	DD	BB	BB	DD	DD	BB	BB	DD	BB	BB	BB	BB	BB	BB	BB	BB	DD	DD	DD	DD	DD	BB	DD	DD	BB
chr7_24330645_24330684	BB	DD	BB	NA	BB	NA	BB	BB	BB	DD	BB	NN	BB	BB	BB	BB	BB	NA	BB	BB	DD	NA	BB	DD	DD	NA	BB	DD	DD	BB	BB	DD	BB	BB	NA	NA	NA	BB	NA	BB	NA	DD	DD	NA	DD	BB	DD	DD	NA
chr7_24342998_24343009	BB	DD	BB	DD	BB	BB	BB	BB	BB	DD	BB	BB	BB	BB	BB	BB	BB	BB	BB	BB	DD	BB	BB	DD	DD	BB	BB	DD	DD	BB	BB	DD	BB	BB	BB	BB	BB	BB	BB	BB	DD	DD	DD	DD	DD	BB	DD	DD	BB
chr7_24356458_24356475	BB	DD	BB	DD	BB	BB	BB	BB	BB	DD	BB	BB	BB	BB	BB	BB	BB	BB	BB	BB	DD	BB	BB	DD	DD	BB	BB	DD	DD	BB	BB	DD	BB	BB	BB	BB	BB	BB	BB	BB	DD	DD	DD	DD	DD	BB	DD	DD	BB
chr7_24358833_24358854	BB	DD	BB	DD	BB	BB	BB	BB	BB	dn	BB	bd	BB	BB	BB	BB	BB	BB	BB	BB	DD	BB	BB	DD	DD	BB	BB	DD	DD	BB	BB	DD	BB	BB	BB	BB	BB	BB	BB	BB	DD	DD	DD	DD	DD	BB	DD	DD	BB
chr7_24360905_24360944	BB	DD	BB	DD	BB	BB	BB	BB	BB	DD	BB	BB	BB	BB	BB	BB	BB	BB	BB	BB	DD	BB	BB	DD	DD	BB	BB	DD	DD	BB	BB	DD	BB	BB	BB	BB	BB	BB	BB	BB	DD	DD	DD	DD	DD	BB	DD	DD	BB
chr7_24388161_24388184	BB	DD	BB	DD	BB	BB	BB	bn	BB	DD	BB	BB	BB	BB	BB	BB	BB	BB	BB	BB	DD	BB	BB	DD	DD	BB	BB	DD	DD	BB	BB	DD	BB	BB	BB	BB	BB	BB	BB	BB	DD	DD	DD	DD	DD	BB	DD	DD	BB
chr7_24392004_24392021	BB	DD	BB	DD	BB	BB	BB	BB	BB	DD	BB	BB	BB	BB	BB	BB	BB	BB	BB	BB	DD	BB	BB	DD	DD	BB	BB	DD	DD	BB	BB	DD	BB	BB	BB	BB	BB	BB	BB	BB	DD	DD	DD	DD	DD	BB	DD	DD	BB
chr7_24431155_24431182	BB	DD	BB	DD	BB	BB	BB	BB	BB	DD	BB	BB	BB	BB	BB	BB	BB	BB	BB	BB	DD	BB	BB	DD	DD	BB	BB	DD	DD	BB	BB	DD	BB	bd	BB	BB	BB	BB	BB	BB	DD	DD	DD	DD	DD	BB	DD	DD	BB
chr7_24441834_24441861	BB	DD	BB	DD	NA	BB	BB	BB	NA	NA	BB	BB	BB	BB	BB	BB	BB	BB	BB	BB	NA	BB	BB	DD	DD	NA	BB	DD	NN	NN	BB	DD	BB	BB	BB	NA	BB	BB	BB	BB	NA	NA	NA	DD	DD	BB	NA	DD	BB
chr7_24449516_24449540	BB	DD	BB	DD	BB	BB	BB	BB	BB	DD	BB	BB	BB	BB	BB	BB	BB	BB	BB	BB	DD	BB	BB	DD	DD	BB	BB	DD	DD	BB	BB	DD	BB	BB	BB	BB	BB	BB	BB	BB	DD	DD	DD	DD	DD	BB	DD	DD	BB
chr7_24450270_24450301	BB	DD	BB	DD	BB	BB	BB	BB	BB	DD	BB	BB	BB	BB	BB	BB	BB	BB	BB	BB	DD	BB	BB	DD	DD	BB	BB	DD	DD	BB	BB	DD	BB	BB	BB	BB	BB	BB	BB	BB	DD	DD	DD	DD	DD	BB	DD	DD	BB
chr7_24489420_24489439	BB	DD	BB	DD	BB	BB	BB	BB	BB	DD	BB	BB	BB	BB	BB	BB	BB	BB	BB	BB	DD	BB	BB	DD	DD	BB	BB	DD	DD	BB	BB	DD	BB	BB	BB	BB	BB	BB	BB	BB	DD	DD	DD	DD	DD	BB	DD	DD	BB
chr7_25147349_25147398	FF	FF	FF	FF	NA	NA	FF	FF	FF	FF	FF	FF	FF	NA	FF	FF	FF	FF	NA	FF	FF	FF	FF	NN	NA	FF	FF	FF	FF	FF	NA	FF	FF	NA	FF	FF	FF	NA	FF	FF	NA	FF	FF	FF	FF	NA	FF	FF	FF
chr7_25308145_25308158	FF	FF	FF	FF	FF	FF	FF	FF	FF	FF	FF	FF	NA	NN	FF	FF	FF	FF	FF	FF	FF	FF	FF	FF	FF	NA	FF	FF	FF	FF	NA	FF	FF	FF	FF	FF	NA	FF	FF	FF	FF	NA	FF	FF	FF	FF	FF	FF	NA
chr7_25329395_25329434	FF	FF	FF	NN	FF	FF	FF	FF	FF	NN	FF	FF	FF	FF	FF	FF	FF	FF	FF	FF	FF	FF	FF	FF	FF	FF	FF	FF	FF	FF	FF	FF	NA	FF	FF	FF	FF	FF	FF	FF	NA	FF	FF	FF	FF	FF	FF	FF	NA
chr7_25362189_25362236	FF	FF	FF	FF	NN	NA	NA	FF	FF	FF	NA	FF	FF	FF	FF	FF	NN	FF	FF	FF	FF	FF	FF	FF	FF	FF	FF	fn	NA	FF	FF	FF	FF	NA	FF	FF	FF	FF	FF	FF	FF	FF	FF	FF	NA	NA	FF	FF	FF
chr7_25771251_25771280	BB	DD	BB	DD	BB	BB	BB	BB	BB	DD	BB	BB	BB	BB	BB	BB	BB	BB	BB	BB	DD	BB	BB	DD	DD	BB	BB	DD	DD	BB	BB	BB	BB	BB	BB	BB	BB	BB	BB	DD	DD	DD	DD	BB	BB	DD	DD	DD	BB
chr7_25819682_25819726	BB	DD	NA	DD	bd	BB	BB	BB	BB	DD	BB	BB	BB	BB	NA	NN	BB	BB	BB	BB	DD	BB	BB	DD	DD	NA	BB	DD	DD	BB	NA	BB	BB	BB	BB	NA	BB	BB	BB	DD	DD	DD	DD	BB	BB	NA	DD	DD	NA
chr7_25821749_25821792	NA	DD	BB	DD	BB	BB	NN	BB	BB	DD	BB	NA	NA	BB	BB	BB	BB	BB	BB	BB	NA	NA	NA	NA	DD	BB	BB	DD	DD	NA	BB	BB	BB	BB	BB	BB	BB	NA	BB	DD	NA	DD	NA	BB	BB	DD	DD	NA	BB
chr7_25842095_25842138	NA	DD	NA	BB	NA	NA	BB	BB	NA	DD	NA	BB	BB	NA	BB	BB	BB	NA	BB	BB	DD	BB	BB	DD	DD	BB	NA	NA	DD	NA	BB	BB	BB	BB	BB	BB	BB	BB	NN	DD	NA	DD	DD	BB	BB	DD	DD	DD	BB
chr7_25926907_25926942	FF	FF	FF	FF	FF	NA	FF	FF	FF	NA	FF	FF	FF	FF	FF	FF	FF	FF	FF	FF	FF	FF	FF	FF	FF	FF	FF	FF	FF	FF	FF	FF	FF	FF	FF	FF	FF	FF	FF	NA	FF	FF	FF	FF	FF	FF	FF	FF	FF
chr7_25927114_25927165	NN	NA	NA	FF	NN	fn	NA	FF	NA	NN	FF	FF	FF	FF	NN	FF	fn	fn	FF	FF	FF	NA	FF	NN	NA	NA	FF	FF	NN	FF	FF	NN	FF	FF	FF	FF	FF	FF	NN	FF	FF	FF	fn	FF	FF	NA	FF	FF	FF
chr7_26115561_26115596	BB	NA	BB	NA	BB	BB	BB	BB	BB	DD	BB	BB	BB	BB	BB	BB	BB	BB	BB	BB	DD	BB	BB	DD	DD	BB	BB	DD	DD	BB	BB	BB	BB	BB	BB	BB	BB	BB	BB	NA	DD	DD	DD	BB	BB	DD	NA	DD	BB
chr7_26491212_26491251	BB	DD	BB	DD	BB	BB	BB	DD	BB	DD	BB	BB	BB	BB	BB	BB	BB	BB	BB	BB	BB	BB	BB	DD	DD	BB	BB	DD	DD	BB	BB	BB	BB	BB	DD	BB	BB	BB	BB	NA	DD	DD	DD	BB	BB	DD	DD	DD	BB
chr7_26664698_26664741	NA	FF	FF	FF	FF	FF	NA	FF	NA	FF	FF	FF	NN	NA	FF	FF	FF	FF	FF	NN	NA	FF	FF	FF	FF	FF	FF	FF	FF	FF	FF	NA	FF	NN	FF	FF	FF	FF	FF	NN	FF	FF	FF	FF	FF	NA	FF	FF	FF
chr7_26665223_26665262	NA	DD	BB	DD	BB	BB	BB	DD	BB	DD	BB	BB	BB	BB	BB	BB	BB	BB	BB	BB	BB	BB	BB	DD	DD	BB	NA	DD	DD	NN	BB	BB	BB	BB	DD	BB	BB	BB	BB	BB	DD	NA	DD	BB	BB	NA	DD	DD	BB
chr7_26682114_26682165	FF	df	nn	NA	FF	FF	NA	df	FF	df	FF	FF	NA	FF	FF	FF	FF	FF	FF	FF	DD	FF	FF	df	df	FF	FF	df	fn	FF	FF	FF	FF	FF	df	FF	FF	FF	FF	FF	df	NA	df	fn	FF	df	df	df	NA
chr7_26689794_26689848	BB	DD	BB	DD	BB	BB	BB	DD	BB	DD	BB	BB	BB	BB	BB	BB	BB	BB	BB	BB	BB	BB	BB	DD	DD	BB	BB	DD	DD	BB	BB	BB	BB	BB	DD	BB	BB	BB	BB	BB	DD	DD	DD	BB	BB	DD	DD	DD	BB
chr7_26746979_26747014	NA	DD	BB	DD	BB	BB	BB	DD	BB	DD	BB	BB	BB	NA	BB	BB	BB	BB	BB	BB	BB	BB	NN	DD	DD	BB	BB	DD	DD	NA	BB	BB	BB	BB	DD	BB	BB	BB	BB	BB	DD	DD	DD	BB	NA	NA	DD	DD	BB
chr7_26764835_26764878	NN	DD	BB	DD	BB	BB	BB	DD	BB	DD	NA	BB	BB	BB	BB	BB	BB	NA	BB	BB	BB	BB	BB	DD	DD	NA	BB	DD	DD	NA	BB	BB	BB	BB	DD	NA	BB	BB	BB	BB	NA	DD	DD	BB	BB	DD	DD	DD	BB
chr7_26769784_26769807	BB	DD	BB	DD	BB	BB	BB	DD	BB	DD	BB	BB	BB	BB	BB	BB	BB	BB	BB	BB	BB	BB	BB	DD	DD	BB	BB	DD	DD	BB	BB	BB	BB	BB	DD	BB	BB	BB	BB	BB	DD	DD	DD	BB	BB	DD	DD	DD	BB
chr7_26795993_26796004	BB	dd	BB	dd	BB	BB	BB	dd	BB	dd	BB	BB	BB	BB	BB	BB	BB	BB	BB	BB	BB	BB	BB	dd	dd	BB	BB	dd	dd	BB	BB	BB	BB	BB	dd	BB	BB	BB	BB	BB	dd	dd	dd	BB	BB	dd	DD	dd	BB
chr7_26804209_26804226	BB	DD	BB	DD	BB	BB	BB	DD	BB	DD	BB	BB	BB	BB	BB	BB	BB	BB	BB	BB	BB	BB	BB	DD	DD	BB	BB	DD	DD	BB	BB	BB	BB	BB	DD	BB	BB	BB	BB	BB	DD	DD	DD	BB	BB	DD	DD	DD	BB
chr7_26805235_26805250	BB	DD	BB	DD	BB	BB	BB	DD	BB	DD	BB	NA	BB	BB	BB	BB	BB	BB	BB	BB	BB	BB	BB	DD	NA	BB	BB	NA	NA	BB	BB	BB	BB	BB	DD	BB	NA	BB	NA	BB	NA	DD	DD	BB	NA	DD	NA	DD	BB
chr7_26810334_26810377	NA	dd	BB	dd	BB	BB	BB	dd	BB	dd	BB	BB	NN	BB	BB	BB	BB	BB	BB	BB	BB	NA	BB	dd	dd	BB	BB	dd	dd	BB	BB	BB	BB	BB	dd	NA	BB	BB	BB	BB	dd	dd	dd	BB	BB	dd	dd	dd	NA
chr7_26810707_26810738	BB	DD	BB	DD	BB	BB	BB	DD	BB	DD	BB	BB	BB	BB	BB	BB	BB	BB	BB	BB	BB	BB	BB	DD	DD	BB	BB	DD	DD	BB	BB	BB	BB	BB	DD	BB	BB	BB	BB	BB	DD	DD	DD	BB	BB	DD	DD	DD	BB
chr7_26982052_26982065	BB	DD	BB	DD	BB	BB	BB	DD	BB	DD	BB	BB	BB	BB	BB	BB	BB	BB	BB	BB	BB	BB	BB	DD	DD	BB	BB	DD	DD	BB	BB	BB	BB	BB	DD	BB	BB	BB	BB	BB	DD	DD	DD	BB	BB	DD	DD	DD	BB
chr7_26985694_26985725	BB	DD	BB	NA	BB	BB	BB	DD	NA	NA	NA	BB	BB	BB	BB	BB	BB	NA	BB	BB	BB	BB	BB	DD	DD	NA	NA	DD	DD	NA	NA	BB	BB	BB	DD	NA	BB	NN	BB	NA	DD	DD	DD	BB	BB	DD	DD	DD	BB
chr7_27007948_27007967	BB	DD	BB	DD	BB	BB	BB	DD	BB	DD	BB	BB	BB	BB	BB	BB	BB	BB	BB	BB	BB	BB	BB	DD	DD	BB	BB	DD	DD	BB	BB	BB	BB	BB	DD	BB	BB	BB	BB	BB	DD	DD	DD	BB	BB	DD	DD	DD	BB
chr7_27071207_27071242	BB	DD	BB	DD	BB	BB	BB	DD	BB	DD	BB	BB	BB	BB	BB	BB	BB	BB	BB	bn	BB	BB	bd	DD	DD	BB	BB	DD	DD	BB	BB	BB	BB	BB	DD	BB	BB	BB	BB	BB	DD	DD	DD	BB	BB	DD	DD	DD	bn
chr7_27089702_27089727	BB	DD	BB	DD	BB	BB	BB	DD	BB	DD	BB	BB	BB	BB	BB	BB	BB	BB	BB	BB	BB	BB	BB	DD	DD	BB	BB	DD	DD	BB	BB	BB	NA	bn	DD	BB	NA	BB	BB	BB	DD	DD	DD	BB	BB	DD	DD	DD	BB
chr7_27134762_27134783	NA	FF	NA	FF	fn	NA	FF	FF	FF	FF	NA	FF	NA	FF	FF	FF	FF	NA	NA	FF	NA	FF	FF	NA	FF	NA	FF	FF	FF	FF	FF	FF	FF	NA	NA	FF	FF	FF	FF	FF	FF	NA	FF	FF	FF	NA	NA	FF	NA
chr7_27288604_27288643	FF	FF	FF	FF	NA	FF	FF	FF	FF	FF	FF	FF	FF	FF	FF	FF	FF	FF	FF	NN	FF	FF	FF	FF	FF	fn	FF	FF	FF	FF	FF	FF	FF	FF	FF	FF	FF	FF	FF	FF	FF	FF	FF	FF	FF	FF	FF	FF	FF
chr7_27300680_27300739	FF	FF	FF	FF	fn	FF	FF	FF	FF	FF	FF	FF	FF	FF	FF	FF	FF	FF	FF	FF	FF	FF	FF	FF	FF	NA	FF	FF	FF	FF	FF	FF	FF	FF	FF	FF	FF	FF	FF	FF	FF	NA	FF	FF	FF	FF	FF	FF	FF
chr7_27338840_27338867	BB	DD	BB	DD	BB	BB	BB	DD	BB	DD	BB	BB	BB	BB	BB	BB	BB	BB	BB	BB	BB	BB	BB	DD	DD	BB	BB	DD	DD	BB	BB	BB	DD	BB	DD	NA	DD	BB	BB	BB	DD	DD	DD	BB	BB	DD	DD	DD	BB
chr7_27343066_27343113	BB	DD	BB	NA	NA	NA	NN	DD	BB	DD	BB	BB	NA	BB	NA	bn	BB	NA	BB	BB	BB	BB	BB	dn	NA	BB	NA	DD	NA	BB	BB	BB	DD	BB	DD	NA	dn	BB	BB	BB	DD	NA	dn	BB	BB	NA	DD	DD	BB
chr7_27355712_27355731	FF	FF	FF	FF	FF	NA	FF	FF	FF	FF	FF	FF	FF	FF	FF	FF	FF	FF	FF	FF	FF	FF	FF	FF	NN	FF	FF	FF	FF	FF	FF	FF	FF	FF	FF	FF	FF	FF	FF	FF	FF	FF	FF	FF	FF	FF	FF	FF	FF
chr7_27381906_27381961	NA	DD	BB	NA	BB	BB	BB	DD	BB	DD	BB	BB	BB	BB	NA	NN	BB	BB	BB	BB	NN	BB	BB	NA	DD	bn	NA	DD	DD	BB	BB	NA	DD	bn	NA	DD	DD	BB	BB	BB	DD	NA	DD	BB	BB	dn	DD	DD	BB
chr7_27389074_27389105	BB	DD	BB	DD	BB	BB	BB	DD	BB	DD	BB	BB	BB	BB	BB	BB	bn	BB	BB	BB	BB	BB	BB	DD	DD	BB	BB	DD	DD	BB	BB	BB	DD	BB	DD	DD	DD	BB	BB	BB	DD	DD	DD	BB	BB	DD	DD	DD	BB
chr7_27403901_27403952	NA	dn	BB	NA	BB	NA	BB	DD	BB	DD	BB	NA	BB	BB	bn	BB	NA	DD	NA	NA	NA	NA	BB	DD	DD	BB	NA	DD	DD	BB	BB	NA	DD	BB	DD	NA	DD	NA	BB	BB	NA	NA	NA	BB	BB	DD	dn	DD	NA
chr7_27452043_27452072	FF	NA	FF	FF	NA	FF	FF	FF	FF	FF	NA	FF	NA	FF	FF	FF	FF	FF	FF	NA	NA	FF	FF	FF	FF	NA	FF	FF	NA	FF	FF	FF	FF	FF	NA	NA	FF	FF	NA	FF	NA	FF	NN	FF	FF	FF	FF	FF	FF
chr7_27472147_27472178	BB	bd	BB	DD	BB	BB	BB	DD	BB	DD	BB	BB	BB	BB	BB	BB	BB	BB	BB	BB	BB	BB	BB	DD	DD	BB	BB	DD	DD	BB	bn	BB	DD	BB	DD	DD	DD	BB	BB	bd	DD	DD	DD	BB	BB	DD	DD	DD	BB
chr7_27511803_27511842	BB	DD	BB	DD	BB	BB	BB	DD	BB	DD	BB	BB	BB	BB	BB	BB	BB	BB	BB	BB	BB	BB	BB	DD	DD	BB	BB	DD	DD	BB	BB	BB	DD	BB	DD	DD	DD	BB	BB	BB	DD	DD	DD	BB	BB	DD	DD	DD	BB
chr7_27512984_27513007	BB	DD	BB	DD	BB	BB	BB	DD	BB	DD	BB	BB	BB	BB	BB	BB	BB	BB	BB	BB	BB	BB	BB	DD	DD	BB	BB	DD	DD	BB	BB	BB	DD	BB	DD	DD	DD	BB	BB	BB	DD	DD	DD	BB	BB	DD	DD	DD	BB
chr7_27550081_27550094	FF	df	FF	df	FF	FF	FF	DD	FF	DD	FF	FF	FF	FF	FF	FF	FF	FF	FF	FF	FF	FF	FF	DD	df	FF	FF	df	df	FF	FF	FF	df	FF	df	DD	df	FF	FF	FF	df	df	df	FF	FF	df	df	df	FF
chr7_27647246_27647281	FF	FF	NA	FF	FF	FF	FF	FF	FF	FF	FF	FF	FF	FF	FF	FF	FF	FF	FF	FF	FF	FF	FF	FF	FF	FF	FF	NA	FF	FF	FF	FF	FF	FF	FF	FF	FF	FF	FF	FF	FF	FF	FF	FF	FF	FF	FF	FF	FF
chr7_27650953_27650980	NA	FF	FF	FF	NA	FF	FF	FF	FF	FF	FF	FF	FF	FF	FF	FF	FF	FF	FF	FF	NA	FF	NN	NA	FF	NA	NA	FF	FF	FF	FF	NA	FF	FF	NA	NA	NA	FF	FF	FF	NA	FF	FF	FF	NA	FF	FF	FF	FF
chr7_27873015_27873054	FF	FF	FF	NA	FF	FF	FF	NA	FF	FF	FF	FF	FF	FF	FF	FF	NA	FF	FF	NN	NA	NA	FF	FF	FF	NA	FF	FF	FF	NA	FF	FF	FF	FF	FF	FF	FF	FF	FF	NA	NA	FF	FF	FF	NA	FF	FF	NA	FF
chr7_27990885_27990908	DD	DD	NA	DD	DD	DD	DD	DD	NA	DD	DD	DD	DD	DD	DD	DD	DD	DD	DD	NA	DD	DD	DD	DD	DD	NA	NA	DD	DD	NA	DD	NA	DD	DD	DD	DD	DD	DD	DD	DD	DD	DD	DD	NA	DD	DD	DD	DD	NA
chr7_28114358_28114397	NA	FF	FF	NA	NA	FF	FF	FF	FF	FF	FF	FF	FF	FF	NA	FF	FF	FF	FF	FF	FF	FF	FF	FF	NA	NA	NN	FF	FF	NA	FF	FF	FF	FF	FF	FF	FF	NA	FF	FF	NA	NA	FF	FF	FF	NA	FF	FF	FF
chr7_28490034_28490093	NA	DD	BB	NA	BB	BB	BB	DD	NA	DD	BB	BB	BB	NA	BB	BB	NA	BB	NA	DD	BB	BB	BB	DD	DD	NA	BB	NN	NA	BB	BB	BB	NA	BB	DD	DD	DD	NA	NN	BB	NA	NA	DD	BB	NA	NA	NA	DD	BB
chr7_28828593_28828622	FF	FF	FF	NA	FF	FF	FF	FF	FF	FF	FF	FF	FF	FF	FF	FF	FF	FF	NA	FF	NA	FF	NA	FF	FF	FF	FF	FF	FF	FF	FF	FF	FF	FF	NA	FF	FF	FF	FF	FF	FF	FF	FF	FF	FF	FF	FF	FF	fn
chr7_28852345_28852374	FF	FF	FF	FF	FF	FF	FF	FF	FF	FF	FF	FF	FF	NN	FF	FF	FF	FF	FF	FF	FF	FF	FF	FF	FF	FF	FF	FF	FF	FF	FF	FF	FF	FF	FF	NA	FF	FF	FF	FF	FF	FF	FF	FF	FF	FF	FF	FF	FF
chr7_29108299_29108338	FF	FF	NA	FF	NA	FF	FF	FF	FF	FF	FF	FF	FF	FF	NA	FF	NA	FF	FF	FF	NA	NA	FF	FF	FF	NA	FF	FF	FF	FF	NA	FF	FF	NA	NA	NA	FF	FF	FF	FF	FF	NA	FF	FF	FF	NA	FF	FF	NA
chr7_29132138_29132181	FF	FF	FF	NN	NA	NA	NA	FF	FF	FF	NA	FF	FF	FF	FF	FF	NA	FF	FF	FF	FF	FF	FF	FF	FF	NA	FF	FF	FF	NA	FF	FF	FF	FF	FF	FF	FF	FF	FF	FF	NA	FF	FF	FF	NA	NA	FF	FF	FF
chr7_29328049_29328083	FF	FF	FF	FF	FF	FF	FF	FF	FF	FF	FF	FF	FF	FF	FF	FF	FF	FF	FF	FF	FF	NA	FF	FF	FF	FF	FF	FF	NA	FF	FF	FF	FF	FF	NA	FF	FF	FF	FF	FF	FF	FF	FF	FF	FF	NA	FF	FF	FF
chr7_29347034_29347051	BB	DD	BB	DD	BB	BB	BB	DD	BB	DD	BB	BB	BB	BB	BB	BB	BB	BB	BB	BB	BB	BB	BB	DD	DD	BB	BB	DD	DD	BB	BB	BB	DD	BB	DD	DD	DD	BB	DD	BB	DD	DD	DD	BB	BB	DD	DD	DD	BB
chr7_29350627_29350656	BB	DD	BB	DD	BB	BB	BB	DD	BB	DD	BB	BB	BB	BB	BB	BB	BB	BB	BB	BB	BB	BB	BB	DD	DD	BB	BB	DD	DD	BB	BB	BB	DD	BB	DD	DD	DD	BB	DD	BB	DD	DD	DD	BB	BB	DD	DD	DD	BB
chr7_29353509_29353520	BB	DD	BB	DD	BB	BB	BB	DD	BB	DD	BB	BB	BB	BB	BB	BB	BB	BB	BB	BB	BB	BB	BB	DD	DD	BB	BB	DD	DD	BB	BB	BB	DD	BB	DD	DD	DD	BB	DD	BB	DD	DD	DD	BB	BB	DD	DD	DD	BB
chr7_29357116_29357171	BB	DD	BB	dn	BB	BB	NA	DD	BB	NA	BB	BB	BB	NA	BB	bn	NN	BB	BB	BB	BB	NA	BB	DD	NA	NN	BB	bd	DD	BB	BB	BB	DD	BB	DD	NA	NA	BB	dn	BB	bd	DD	bd	BB	BB	DD	DD	DD	BB
chr7_29359779_29359814	BB	DD	BB	DD	BB	BB	BB	DD	BB	bd	BB	BB	BB	BB	BB	BB	BB	BB	BB	BB	BB	BB	BB	DD	DD	BB	BB	DD	bd	BB	BB	BB	DD	BB	DD	DD	DD	BB	DD	BB	DD	DD	DD	BB	BB	DD	DD	DD	BB
chr7_29364358_29364375	BB	DD	BB	DD	BB	BB	BB	DD	BB	DD	BB	BB	BB	BB	BB	BB	BB	BB	BB	BB	BB	BB	BB	DD	DD	BB	BB	DD	DD	BB	BB	BB	DD	BB	DD	DD	DD	BB	DD	BB	DD	DD	DD	BB	BB	DD	DD	DD	BB
chr7_29385626_29385643	BB	DD	BB	DD	BB	BB	BB	DD	BB	DD	BB	BB	BB	BB	BB	BB	BB	BB	BB	BB	BB	BB	BB	DD	DD	BB	BB	DD	DD	BB	BB	BB	DD	BB	DD	DD	DD	BB	DD	BB	DD	DD	DD	BB	BB	DD	DD	DD	BB
chr7_29386894_29386908	BB	DD	BB	DD	BB	BB	BB	DD	BB	DD	BB	BB	BB	BB	BB	BB	BB	BB	BB	BB	BB	BB	BB	DD	DD	BB	BB	DD	DD	BB	BB	BB	DD	BB	DD	DD	DD	BB	DD	BB	DD	DD	DD	BB	BB	DD	DD	DD	BB
chr7_29386995_29387006	BB	DD	BB	DD	BB	BB	BB	DD	BB	DD	BB	BB	BB	BB	BB	BB	BB	BB	BB	BB	BB	BB	BB	DD	DD	BB	BB	DD	DD	BB	BB	BB	DD	BB	DD	DD	DD	BB	DD	BB	DD	DD	DD	BB	BB	DD	DD	DD	BB
chr7_29489377_29489398	BB	DD	BB	DD	BB	BB	BB	DD	BB	DD	BB	BB	BB	BB	bn	BB	BB	BB	BB	BB	BB	BB	BB	DD	DD	BB	BB	DD	DD	BB	BB	BB	DD	BB	dn	DD	DD	BB	DD	BB	DD	DD	DD	BB	BB	DD	DD	DD	BB
chr7_29531803_29531837	BB	DD	BB	DD	BB	BB	BB	DD	BB	DD	BB	BB	BB	BB	BB	BB	BB	BB	BB	BB	BB	BB	BB	DD	DD	BB	BB	DD	DD	BB	BB	BB	DD	BB	DD	DD	DD	BB	DD	BB	DD	DD	DD	BB	BB	DD	DD	DD	BB
chr7_29568603_29568617	BB	DD	BB	DD	BB	BB	BB	DD	BB	DD	BB	BB	BB	BB	BB	BB	BB	BB	BB	BB	BB	BB	BB	DD	DD	BB	BB	DD	DD	BB	BB	BB	DD	BB	DD	DD	DD	BB	DD	BB	DD	DD	DD	BB	BB	DD	DD	DD	BB
chr7_29600490_29600513	BB	DD	BB	DD	BB	BB	BB	DD	BB	DD	BB	BB	BB	BB	BB	BB	BB	BB	BB	BB	BB	BB	BB	DD	DD	BB	BB	DD	DD	BB	BB	BB	DD	BB	DD	DD	DD	BB	DD	BB	DD	DD	DD	BB	BB	DD	DD	DD	BB
chr7_29610161_29610188	BB	DD	BB	DD	BB	BB	BB	DD	BB	DD	BB	BB	BB	BB	BB	BB	BB	BB	BB	BB	BB	BB	BB	DD	DD	BB	BB	DD	DD	BB	BB	BB	DD	BB	DD	DD	DD	BB	DD	BB	DD	DD	DD	BB	BB	DD	DD	DD	BB
chr7_29677341_29677370	BB	DD	BB	DD	BB	BB	BB	DD	BB	DD	bn	BB	BB	BB	BB	BB	BB	BB	BB	BB	bn	BB	BB	DD	dn	BB	BB	DD	DD	BB	BB	BB	DD	BB	DD	DD	DD	BB	DD	BB	DD	dn	DD	BB	BB	DD	DD	DD	BB
chr7_29678325_29678344	BB	DD	BB	DD	BB	BB	BB	DD	BB	DD	BB	BB	BB	BB	BB	BB	BB	BB	BB	BB	BB	BB	BB	DD	DD	BB	BB	dn	DD	BB	BB	BB	DD	BB	DD	dn	dn	BB	DD	BB	DD	dn	DD	BB	BB	DD	dn	DD	BB
chr7_29695928_29695959	FF	FF	FF	FF	FF	FF	FF	FF	FF	FF	FF	FF	FF	FF	FF	FF	FF	FF	FF	FF	FF	FF	FF	FF	FF	FF	FF	FF	FF	FF	FF	FF	FF	FF	FF	FF	FF	FF	FF	FF	FF	FF	FF	FF	FF	NA	FF	FF	NA
chr7_29826719_29826742	BB	DD	BB	DD	BB	BB	BB	DD	BB	DD	BB	BB	BB	BB	BB	BB	BB	BB	BB	BB	BB	BB	BB	DD	DD	BB	BB	DD	DD	BB	BB	BB	DD	BB	DD	DD	DD	BB	DD	BB	DD	DD	DD	BB	BB	DD	DD	DD	BB
chr7_29827478_29827493	BB	dn	BB	dd	BB	BB	BB	dd	BB	dn	BB	BB	BB	BB	BB	BB	BB	BB	BB	BB	BB	BB	bn	DD	dd	BB	BB	dn	dd	BB	BB	BB	dd	BB	dd	dd	dd	BB	dn	BB	dd	dd	dd	BB	BB	dd	dd	DD	BB
chr7_29827495_29827521	BB	dd	BB	dd	BB	BB	BB	dd	BB	dd	BB	BB	BB	BB	BB	BB	BB	BB	BB	BB	BB	BB	BB	dd	dd	BB	BB	dd	dd	BB	BB	BB	DD	BB	dd	dd	dd	BB	dd	BB	dd	dd	dd	BB	BB	dd	dd	dd	BB
chr7_29850352_29850366	BB	DD	BB	DD	BB	BB	BB	DD	BB	DD	BB	BB	BB	BB	BB	BB	BB	BB	BB	BB	BB	BB	BB	DD	DD	BB	BB	DD	DD	BB	BB	BB	DD	BB	DD	DD	DD	BB	DD	BB	DD	DD	DD	BB	BB	DD	DD	DD	BB
chr7_29888509_29888528	BB	DD	BB	DD	BB	BB	BB	DD	BB	DD	BB	BB	BB	BB	BB	BB	BB	BB	BB	BB	BB	BB	BB	DD	DD	BB	BB	DD	DD	BB	BB	BB	DD	BB	DD	DD	DD	BB	DD	BB	DD	DD	DD	BB	BB	DD	DD	DD	BB
chr7_29893083_29893098	BB	DD	BB	DD	BB	BB	BB	DD	BB	DD	BB	BB	BB	BB	BB	BB	BB	BB	BB	BB	BB	BB	BB	DD	DD	BB	BB	DD	DD	BB	BB	BB	DD	BB	DD	DD	DD	BB	DD	BB	DD	DD	DD	BB	BB	DD	DD	DD	BB
chr7_29905329_29905348	BB	DD	BB	DD	BB	BB	BB	DD	BB	DD	BB	BB	BB	BB	BB	BB	BB	BB	BB	BB	BB	BB	BB	DD	DD	BB	BB	DD	DD	BB	BB	BB	DD	BB	DD	DD	DD	BB	DD	BB	DD	DD	DD	BB	BB	DD	DD	DD	BB
chr7_29923878_29923897	BB	DD	BB	DD	BB	BB	BB	DD	BB	DD	BB	BB	BB	BB	BB	BB	BB	BB	BB	BB	BB	BB	BB	DD	DD	BB	BB	DD	DD	BB	BB	BB	DD	BB	DD	DD	DD	BB	DD	BB	DD	DD	DD	BB	BB	DD	DD	DD	BB
chr7_29926359_29926388	UU	DD	UU	DD	UU	uu	UU	UU	UU	UU	NA	UU	UU	UU	UU	UU	UU	UU	UU	UU	UU	UU	UU	UU	uu	UU	UU	DD	DD	UU	UU	UU	DD	UU	DD	DD	DD	UU	DD	UU	DD	DD	DD	UU	UU	DD	DD	DD	UU
chr7_29959003_29959017	BB	DD	BB	DD	BB	BB	BB	DD	BB	DD	BB	BB	BB	BB	BB	BB	BB	BB	BB	BB	BB	BB	BB	DD	DD	BB	BB	DD	DD	BB	BB	BB	DD	BB	DD	DD	DD	BB	DD	BB	DD	DD	DD	BB	BB	DD	DD	DD	BB
chr7_29960204_29960223	BB	DD	BB	DD	BB	BB	BB	DD	BB	DD	BB	BB	BB	BB	BB	BB	BB	BB	BB	BB	BB	BB	BB	DD	DD	BB	BB	DD	DD	BB	BB	BB	DD	BB	DD	DD	DD	BB	DD	BB	DD	DD	DD	BB	BB	DD	DD	DD	BB
chr7_29965805_29965826	bn	DD	BB	DD	BB	BB	BB	DD	BB	DD	BB	BB	BB	BB	BB	BB	BB	BB	BB	BB	BB	BB	BB	DD	DD	BB	BB	DD	DD	BB	BB	BB	DD	BB	DD	DD	DD	BB	DD	BB	DD	DD	DD	BB	BB	DD	DD	DD	BB
chr7_29967330_29967341	BB	DD	BB	DD	BB	BB	BB	DD	BB	DD	BB	BB	BB	BB	BB	BB	BB	BB	BB	BB	BB	BB	BB	DD	DD	BB	BB	DD	DD	BB	BB	BB	DD	BB	DD	DD	DD	BB	DD	BB	DD	DD	DD	BB	BB	DD	DD	DD	BB
chr7_29985193_29985204	BB	DD	BB	DD	BB	BB	BB	DD	BB	DD	BB	BB	BB	BB	BB	BB	BB	BB	BB	BB	BB	BB	BB	DD	DD	BB	BB	DD	DD	BB	BB	BB	DD	BB	DD	DD	DD	BB	DD	BB	DD	DD	DD	BB	BB	DD	DD	DD	BB
chr7_30003476_30003511	NA	DD	bn	DD	BB	BB	BB	DD	BB	DD	BB	BB	BB	BB	BB	BB	BB	NN	NN	BB	BB	BB	BB	DD	DD	BB	BB	DD	DD	BB	BB	BB	DD	BB	DD	DD	DD	BB	DD	BB	DD	DD	DD	BB	BB	DD	DD	DD	BB
chr7_30024450_30024465	BB	DD	BB	DD	BB	BB	BB	DD	BB	DD	BB	BB	BB	BB	BB	BB	BB	BB	BB	BB	BB	BB	BB	DD	DD	BB	BB	DD	DD	BB	BB	BB	DD	BB	DD	DD	DD	BB	DD	BB	DD	DD	DD	BB	BB	DD	DD	DD	BB
chr7_30043662_30043685	BB	DD	BB	DD	BB	BB	BB	DD	BB	DD	BB	BB	BB	BB	BB	BB	BB	BB	BB	BB	BB	BB	BB	DD	DD	BB	BB	DD	DD	BB	BB	BB	DD	BB	DD	DD	DD	BB	DD	BB	DD	DD	DD	BB	BB	DD	DD	DD	BB
chr7_30047456_30047467	BB	DD	BB	DD	BB	BB	BB	DD	BB	DD	BB	BB	BB	BB	BB	BB	BB	BB	BB	BB	BB	BB	BB	DD	DD	BB	BB	DD	DD	BB	BB	BB	DD	BB	DD	DD	DD	BB	DD	BB	DD	DD	DD	BB	BB	DD	DD	DD	BB
chr7_30066690_30066701	BB	DD	BB	DD	BB	BB	BB	DD	BB	DD	BB	BB	BB	BB	BB	BB	BB	BB	BB	BB	BB	BB	BB	DD	DD	BB	BB	DD	DD	BB	BB	BB	DD	BB	DD	DD	DD	BB	DD	BB	DD	DD	DD	BB	BB	DD	DD	DD	BB
chr7_30069657_30069670	BB	DD	BB	bd	BB	BB	BB	bd	BB	DD	BB	BB	BB	BB	BB	BB	BB	BB	BB	BB	BB	BB	BB	DD	bd	BB	BB	bd	DD	BB	BB	BB	DD	BB	DD	DD	bd	BB	bd	BB	bd	bd	bd	BB	BB	bd	bd	bd	BB
chr7_30071129_30071143	BB	DD	BB	DD	BB	BB	BB	DD	BB	DD	BB	BB	BB	BB	BB	BB	BB	BB	BB	BB	BB	BB	BB	DD	DD	BB	BB	DD	DD	BB	BB	BB	DD	BB	DD	DD	DD	BB	DD	BB	DD	DD	DD	BB	BB	DD	DD	DD	BB
chr7_30075408_30075423	BB	DD	BB	DD	BB	BB	BB	DD	BB	DD	BB	BB	BB	BB	BB	BB	BB	BB	BB	BB	BB	BB	BB	DD	DD	BB	BB	DD	DD	BB	BB	BB	DD	BB	DD	DD	DD	BB	DD	BB	DD	DD	DD	BB	BB	DD	DD	DD	BB
chr7_30084488_30084505	BB	DD	BB	DD	BB	BB	BB	DD	BB	DD	BB	BB	BB	BB	BB	BB	BB	BB	BB	BB	BB	BB	BB	DD	DD	BB	BB	DD	DD	BB	BB	BB	DD	BB	DD	DD	DD	BB	DD	BB	DD	DD	DD	BB	BB	DD	DD	DD	BB
chr7_30097313_30097324	BB	DD	bd	DD	BB	BB	BB	DD	BB	DD	BB	BB	BB	BB	BB	BB	BB	BB	BB	BB	BB	BB	BB	DD	DD	BB	BB	DD	DD	BB	BB	BB	DD	BB	DD	DD	DD	BB	DD	BB	DD	DD	DD	BB	BB	DD	DD	DD	BB
chr7_30098091_30098115	BB	DD	BB	DD	BB	BB	BB	DD	BB	DD	BB	BB	BB	BB	BB	BB	BB	BB	BB	BB	BB	BB	BB	DD	DD	BB	BB	DD	DD	BB	BB	BB	DD	BB	DD	DD	DD	BB	DD	BB	DD	DD	DD	BB	BB	DD	DD	DD	BB
chr7_30110107_30110122	BB	DD	BB	DD	BB	BB	BB	DD	BB	DD	BB	BB	BB	BB	BB	BB	BB	BB	BB	BB	BB	BB	BB	DD	DD	BB	BB	DD	DD	BB	BB	BB	DD	BB	DD	DD	DD	BB	DD	BB	DD	DD	DD	BB	BB	DD	DD	DD	BB
chr7_30127645_30127659	BB	DD	BB	DD	BB	BB	BB	DD	BB	DD	BB	BB	BB	BB	BB	BB	BB	BB	BB	BB	BB	BB	BB	DD	DD	BB	BB	DD	DD	BB	BB	BB	DD	BB	DD	DD	DD	BB	DD	BB	DD	DD	DD	BB	BB	DD	DD	DD	BB
chr7_30131424_30131479	BB	DD	BB	DD	BB	BB	BB	DD	BB	DD	BB	BB	BB	BB	BB	BB	BB	BB	BB	BB	BB	BB	BB	DD	DD	BB	BB	DD	DD	BB	BB	BB	DD	BB	DD	DD	DD	BB	DD	BB	dn	DD	DD	BB	BB	bd	DD	DD	BB
chr7_30149510_30149529	BB	DD	BB	DD	BB	BB	bn	DD	BB	DD	BB	BB	BB	BB	BB	BB	BB	BB	BB	BB	BB	BB	BB	DD	DD	BB	BB	DD	DD	BB	BB	BB	DD	BB	DD	DD	DD	BB	DD	BB	DD	DD	DD	BB	BB	DD	DD	DD	BB
chr7_30172927_30172946	BB	DD	BB	DD	BB	BB	BB	DD	BB	DD	BB	BB	BB	BB	BB	BB	BB	BB	BB	BB	BB	BB	BB	DD	DD	BB	BB	DD	DD	BB	BB	BB	DD	BB	DD	DD	DD	BB	DD	BB	DD	DD	DD	BB	BB	DD	DD	DD	BB
chr7_30175484_30175503	BB	DD	BB	DD	BB	BB	BB	DD	BB	DD	BB	BB	BB	BB	BB	BB	BB	BB	BB	BB	BB	BB	BB	DD	DD	BB	BB	DD	DD	BB	BB	BB	DD	BB	DD	DD	DD	BB	DD	BB	DD	DD	DD	BB	BB	DD	DD	DD	BB
chr7_30175651_30175664	BB	DD	BB	DD	BB	BB	BB	DD	BB	DD	BB	BB	BB	BB	BB	BB	BB	BB	BB	BB	BB	BB	BB	DD	DD	BB	BB	DD	DD	BB	BB	BB	DD	BB	DD	DD	DD	BB	DD	BB	DD	DD	DD	BB	BB	DD	DD	DD	BB
chr7_30184658_30184681	BB	DD	BB	DD	BB	BB	BB	DD	BB	DD	BB	BB	BB	BB	BB	BB	BB	BB	BB	BB	BB	BB	BB	DD	DD	BB	BB	DD	DD	BB	BB	BB	DD	BB	DD	DD	DD	BB	DD	BB	DD	DD	DD	BB	BB	DD	DD	DD	BB
chr7_30193965_30193976	BB	DD	BB	DD	BB	BB	BB	DD	BB	DD	BB	BB	BB	BB	BB	BB	BB	BB	BB	BB	BB	BB	BB	DD	DD	BB	BB	DD	DD	BB	BB	BB	DD	BB	DD	DD	DD	BB	DD	BB	DD	DD	DD	BB	BB	DD	DD	DD	BB
chr7_30195370_30195389	BB	DD	BB	DD	BB	BB	BB	DD	BB	DD	BB	BB	BB	BB	BB	BB	BB	BB	BB	BB	BB	BB	BB	DD	DD	BB	BB	DD	DD	BB	BB	BB	DD	BB	DD	DD	DD	BB	DD	BB	DD	DD	DD	BB	BB	DD	DD	DD	BB
chr7_30197610_30197621	BB	dd	BB	dd	BB	BB	BB	dd	BB	dd	BB	BB	BB	BB	BB	BB	BB	BB	BB	BB	BB	BB	BB	dd	dd	BB	BB	dd	dd	BB	BB	BB	dd	BB	dd	dd	dd	BB	dd	BB	dd	dd	dd	BB	BB	dd	dd	dd	BB
chr7_30217516_30217527	BB	DD	BB	DD	BB	BB	BB	DD	BB	DD	BB	BB	BB	BB	BB	BB	BB	BB	BB	BB	BB	BB	BB	DD	DD	BB	BB	DD	DD	BB	BB	BB	DD	BB	DD	DD	DD	BB	DD	BB	DD	DD	DD	BB	BB	DD	DD	DD	BB
chr7_30218260_30218271	BB	DD	BB	dd	BB	BB	BB	dd	BB	dd	BB	BB	BB	BB	BB	BB	BB	BB	BB	BB	BB	BB	BB	dd	dn	BB	BB	DD	dd	BB	BB	BB	dd	BB	dd	dd	dd	BB	dd	BB	dd	DD	DD	BB	BB	dd	DD	dd	BB
chr7_30227404_30227415	BB	DD	BB	DD	BB	BB	BB	DD	BB	DD	BB	BB	BB	BB	BB	BB	BB	BB	BB	BB	BB	BB	BB	DD	DD	BB	BB	DD	DD	BB	BB	BB	DD	BB	DD	DD	DD	BB	DD	BB	DD	DD	DD	BB	BB	DD	DD	DD	BB
chr7_30239117_30239132	BB	DD	BB	DD	BB	BB	BB	DD	BB	DD	BB	BB	BB	BB	BB	BB	BB	BB	BB	BB	BB	BB	BB	DD	DD	BB	BB	DD	DD	BB	BB	BB	DD	BB	DD	DD	DD	BB	DD	BB	DD	DD	DD	BB	BB	DD	DD	DD	BB
chr7_30256372_30256386	BB	DD	BB	DD	BB	BB	BB	DD	BB	DD	BB	BB	BB	BB	BB	BB	BB	BB	BB	BB	BB	BB	BB	DD	DD	BB	BB	DD	DD	BB	BB	BB	DD	BB	DD	DD	DD	BB	DD	BB	DD	DD	DD	BB	BB	DD	DD	DD	BB
chr7_30261749_30261760	BB	DD	BB	DD	BB	BB	BB	DD	BB	DD	BB	BB	BB	BB	BB	BB	BB	BB	BB	BB	BB	BB	BB	DD	DD	BB	BB	DD	DD	BB	BB	BB	DD	BB	DD	DD	DD	BB	DD	BB	DD	DD	DD	BB	BB	DD	DD	DD	BB
chr7_30287643_30287654	BB	DD	BB	DD	BB	BB	BB	DD	BB	DD	BB	BB	BB	BB	BB	BB	BB	BB	BB	BB	BB	BB	BB	DD	DD	BB	BB	DD	DD	BB	BB	BB	DD	BB	DD	DD	DD	BB	DD	BB	DD	DD	DD	BB	BB	DD	DD	DD	BB
chr7_30306195_30306206	BB	DD	BB	DD	BB	BB	BB	DD	BB	DD	BB	BB	BB	BB	BB	BB	BB	BB	BB	BB	BB	BB	BB	DD	DD	BB	BB	DD	DD	BB	BB	BB	DD	BB	DD	DD	DD	BB	DD	BB	DD	DD	DD	BB	BB	DD	DD	DD	BB
chr7_30340583_30340596	BB	DD	BB	DD	BB	BB	BB	DD	BB	DD	BB	BB	BB	BB	BB	BB	BB	BB	BB	BB	BB	BB	BB	DD	DD	BB	BB	DD	DD	BB	BB	BB	DD	BB	DD	DD	DD	BB	DD	BB	DD	DD	DD	BB	BB	DD	DD	DD	BB
chr7_30343032_30343063	BB	DD	BB	DD	BB	BB	BB	DD	BB	DD	BB	BB	BB	BB	BB	BB	BB	BB	BB	BB	BB	BB	BB	DD	DD	BB	BB	DD	DD	BB	BB	BB	DD	BB	DD	DD	DD	BB	DD	BB	DD	DD	DD	BB	BB	DD	DD	DD	BB
chr7_30345148_30345183	BB	DD	NA	DD	bd	NA	BB	DD	BB	DD	BB	BB	BB	BB	BB	BB	BB	BB	BB	BB	BB	BB	BB	NA	DD	BB	BB	DD	DD	BB	NA	NA	DD	BB	DD	DD	DD	BB	DD	BB	NA	DD	DD	BB	BB	NA	dn	NA	BB
chr7_30346606_30346626	BB	DD	BB	DD	BB	BB	BB	DD	BB	DD	BB	BB	BB	BB	BB	BB	BB	BB	BB	BB	BB	BB	BB	DD	DD	BB	BB	DD	DD	BB	BB	BB	DD	BB	DD	DD	DD	BB	DD	BB	DD	DD	DD	BB	BB	DD	DD	DD	BB
chr7_30348121_30348132	BB	DD	BB	DD	BB	BB	BB	DD	BB	DD	BB	BB	BB	BB	BB	BB	BB	BB	BB	BB	BB	BB	BB	DD	DD	BB	BB	DD	DD	BB	BB	BB	DD	BB	DD	DD	DD	BB	DD	BB	DD	DD	DD	BB	BB	DD	DD	DD	BB
chr7_30369361_30369372	BB	DD	BB	DD	BB	BB	BB	DD	BB	DD	BB	BB	BB	BB	BB	BB	BB	BB	BB	BB	BB	BB	BB	DD	DD	BB	BB	DD	DD	BB	BB	BB	DD	BB	DD	DD	DD	BB	DD	BB	DD	DD	DD	BB	BB	DD	DD	DD	BB
chr7_30373138_30373151	BB	DD	BB	DD	BB	BB	BB	DD	BB	DD	BB	BB	BB	BB	BB	BB	BB	BB	BB	BB	BB	BB	BB	DD	DD	BB	BB	DD	DD	BB	BB	BB	DD	BB	DD	DD	DD	BB	DD	BB	DD	DD	DD	BB	BB	DD	DD	DD	BB
chr7_30374670_30374681	BB	DD	BB	DD	BB	BB	BB	DD	BB	DD	BB	BB	BB	BB	BB	BB	BB	BB	BB	BB	BB	BB	BB	DD	DD	BB	BB	DD	DD	BB	BB	BB	DD	BB	dn	DD	DD	BB	DD	BB	DD	DD	DD	BB	BB	DD	DD	DD	BB
chr7_30393528_30393571	UU	DD	UU	du	UU	UU	UU	DD	UU	DD	UU	UU	UU	UU	UU	UU	UU	UU	UU	UU	NA	UU	UU	DD	dd	UU	UU	DD	DD	NA	UU	NA	DD	UU	dd	dd	DD	NA	dd	UU	dd	dd	DD	UU	UU	dd	DD	DD	UU
chr7_30395173_30395212	BB	DD	BB	DD	BB	BB	BB	DD	BB	DD	BB	BB	BB	BB	BB	BB	DD	BB	BB	BB	BB	bd	BB	DD	DD	BB	BB	DD	DD	BB	BB	BB	DD	BB	DD	DD	DD	BB	DD	BB	DD	DD	DD	BB	BB	DD	DD	DD	BB
chr7_30403137_30403148	BB	DD	BB	DD	BB	BB	BB	DD	BB	DD	BB	BB	BB	BB	BB	BB	BB	BB	BB	BB	BB	BB	BB	DD	DD	BB	BB	DD	DD	BB	BB	BB	DD	BB	DD	DD	DD	BB	DD	BB	DD	DD	DD	BB	BB	DD	DD	DD	BB
chr7_30429410_30429425	BB	DD	BB	DD	BB	BB	BB	DD	BB	DD	BB	BB	BB	BB	BB	BB	BB	BB	BB	BB	BB	BB	BB	DD	DD	BB	BB	DD	DD	BB	BB	BB	DD	BB	DD	DD	DD	BB	DD	BB	DD	DD	DD	BB	BB	DD	DD	DD	BB
chr7_30439518_30439533	BB	DD	BB	DD	BB	BB	BB	DD	BB	DD	BB	BB	BB	BB	BB	BB	BB	BB	BB	BB	NA	BB	BB	DD	DD	BB	BB	DD	DD	BB	BB	BB	DD	BB	DD	DD	DD	BB	DD	BB	DD	DD	DD	BB	BB	DD	DD	DD	BB
chr7_30468803_30468817	BB	DD	BB	dn	BB	BB	BB	DD	BB	DD	BB	BB	BB	BB	BB	BB	BB	BB	BB	BB	DD	BB	BB	DD	DD	BB	BB	DD	DD	BB	BB	BB	DD	BB	DD	DD	DD	BB	DD	BB	DD	DD	DD	BB	BB	DD	DD	DD	BB
chr7_30475091_30475108	BB	DD	BB	DD	BB	BB	BB	DD	BB	DD	BB	BB	BB	BB	BB	BB	BB	BB	BB	BB	DD	BB	BB	DD	DD	BB	BB	DD	DD	BB	BB	BB	DD	BB	DD	DD	DD	BB	DD	BB	DD	DD	DD	BB	BB	DD	DD	DD	BB
chr7_30477711_30477722	BB	DD	BB	DD	BB	BB	BB	DD	BB	DD	BB	BB	BB	BB	BB	BB	BB	BB	BB	BB	DD	BB	BB	DD	DD	BB	BB	DD	DD	BB	BB	BB	DD	BB	DD	DD	DD	BB	DD	BB	DD	DD	DD	BB	BB	DD	DD	DD	BB
chr7_30485888_30485917	BB	DD	BB	DD	BB	BB	BB	DD	BB	DD	BB	BB	BB	BB	BB	BB	BB	BB	BB	BB	DD	BB	BB	DD	DD	BB	BB	DD	DD	BB	BB	BB	DD	BB	DD	DD	DD	BB	DD	BB	DD	DD	DD	BB	BB	DD	DD	DD	BB
chr7_30531242_30531253	BB	DD	BB	DD	BB	BB	BB	DD	BB	DD	BB	BB	BB	BB	BB	BB	BB	BB	BB	BB	DD	BB	BB	DD	DD	BB	BB	DD	DD	BB	BB	BB	DD	BB	DD	DD	DD	BB	DD	BB	DD	DD	DD	BB	BB	DD	DD	DD	BB
chr7_30536759_30536778	BB	DD	BB	DD	BB	BB	BB	DD	BB	DD	BB	BB	BB	BB	BB	BB	BB	BB	BB	DD	DD	BB	BB	DD	DD	DD	BB	DD	DD	BB	BB	BB	DD	BB	DD	DD	DD	BB	DD	BB	DD	NA	DD	BB	BB	DD	DD	DD	BB
chr7_30548591_30548602	BB	DD	BB	DD	BB	BB	BB	DD	BB	DD	BB	BB	BB	BB	BB	BB	BB	BB	BB	DD	DD	BB	BB	DD	DD	DD	BB	DD	DD	BB	BB	BB	DD	BB	DD	DD	DD	BB	DD	BB	DD	BB	DD	BB	BB	DD	DD	DD	BB
chr7_30548741_30548755	BB	DD	BB	DD	BB	BB	BB	DD	BB	DD	BB	BB	BB	BB	BB	BB	BB	BB	BB	DD	DD	BB	BB	DD	DD	DD	BB	DD	DD	BB	BB	BB	DD	BB	DD	DD	DD	BB	DD	BB	DD	BB	DD	BB	BB	DD	DD	DD	BB
chr7_30560705_30560720	BB	DD	BB	DD	BB	BB	BB	DD	BB	DD	DD	BB	BB	BB	BB	BB	BB	BB	BB	DD	DD	BB	BB	DD	DD	DD	BB	DD	DD	BB	BB	BB	DD	BB	DD	DD	DD	BB	DD	BB	DD	BB	DD	BB	BB	DD	DD	DD	BB
chr7_30561023_30561040	BB	DD	BB	DD	BB	BB	BB	DD	BB	DD	DD	BB	BB	BB	BB	BB	BB	BB	BB	DD	DD	BB	BB	DD	DD	DD	BB	DD	DD	BB	BB	bn	DD	BB	DD	DD	DD	BB	DD	BB	DD	BB	DD	BB	BB	DD	DD	DD	BB
chr7_30565911_30565922	BB	DD	BB	DD	BB	BB	BB	DD	BB	DD	DD	BB	BB	BB	BB	BB	BB	BB	BB	DD	DD	BB	BB	DD	DD	DD	BB	DD	DD	BB	BB	BB	DD	BB	DD	DD	DD	BB	DD	BB	DD	BB	DD	BB	BB	DD	DD	DD	BB
chr7_30565922_30565935	BB	DD	BB	DD	BB	BB	BB	DD	BB	DD	DD	BB	BB	BB	BB	BB	BB	BB	BB	DD	DD	BB	BB	DD	DD	DD	BB	dn	DD	BB	BB	BB	DD	BB	DD	DD	DD	BB	DD	BB	dn	BB	DD	BB	BB	DD	DD	DD	BB
chr7_30597896_30597928	BB	DD	BB	DD	BB	BB	BB	DD	BB	DD	DD	BB	BB	BB	BB	BB	BB	BB	BB	DD	DD	BB	BB	DD	DD	DD	BB	DD	DD	BB	BB	BB	DD	BB	DD	DD	DD	BB	DD	BB	DD	BB	DD	BB	BB	DD	DD	DD	BB
chr7_30605843_30605860	BB	DD	BB	DD	BB	BB	BB	DD	BB	DD	DD	BB	BB	BB	BB	BB	BB	BB	BB	DD	DD	BB	BB	DD	DD	DD	BB	DD	DD	BB	BB	BB	DD	BB	DD	DD	DD	BB	DD	BB	DD	BB	DD	BB	BB	DD	DD	DD	BB
chr7_30607513_30607536	BB	DD	BB	DD	BB	BB	BB	DD	BB	DD	DD	BB	BB	BB	BB	BB	BB	BB	BB	DD	DD	BB	BB	DD	DD	DD	BB	dn	DD	BB	BB	BB	dn	BB	DD	DD	DD	BB	DD	BB	DD	BB	DD	BB	BB	dn	DD	DD	BB
chr7_30608858_30608871	FF	FF	FF	df	FF	FF	FF	df	FF	df	df	FF	FF	FF	FF	FF	FF	FF	fn	df	NA	FF	FF	NA	df	NA	FF	df	df	FF	FF	FF	NA	FF	df	df	df	FF	fn	FF	NA	FF	FF	fn	fn	NA	df	df	fn
chr7_30609250_30609273	BB	DD	BB	DD	BB	BB	BB	DD	BB	dn	DD	BB	BB	BB	BB	BB	BB	BB	BB	DD	DD	bd	BB	DD	DD	DD	BB	DD	DD	BB	BB	BB	DD	BB	DD	DD	DD	BB	DD	BB	DD	BB	DD	BB	BB	DD	DD	DD	BB
chr7_30610807_30610818	BB	DD	BB	DD	BB	BB	BB	DD	BB	DD	DD	BB	BB	BB	BB	BB	BB	BB	BB	DD	DD	BB	BB	DD	DD	DD	BB	DD	DD	BB	BB	BB	DD	BB	DD	DD	DD	BB	DD	BB	DD	BB	DD	BB	BB	DD	DD	DD	BB
chr7_30613406_30613423	BB	DD	BB	DD	BB	BB	BB	DD	BB	DD	DD	BB	BB	BB	BB	BB	BB	BB	BB	DD	DD	BB	BB	DD	DD	DD	BB	DD	DD	BB	BB	BB	DD	BB	DD	DD	DD	BB	DD	BB	DD	BB	DD	BB	BB	DD	DD	DD	BB
chr7_30613590_30613622	BB	DD	BB	DD	BB	BB	BB	DD	BB	DD	DD	BB	BB	BB	BB	BB	BB	BB	BB	DD	DD	BB	BB	DD	DD	DD	BB	DD	DD	BB	BB	BB	DD	BB	DD	DD	DD	BB	DD	BB	DD	BB	DD	BB	BB	DD	DD	DD	BB
chr7_30614303_30614320	BB	DD	BB	DD	BB	BB	BB	DD	BB	DD	DD	BB	BB	BB	BB	BB	BB	BB	BB	DD	DD	BB	BB	DD	DD	DD	BB	DD	DD	BB	BB	BB	DD	BB	DD	DD	DD	BB	DD	BB	DD	BB	DD	BB	BB	DD	DD	DD	BB
chr7_30615839_30615853	BB	DD	BB	DD	BB	BB	BB	DD	BB	DD	DD	BB	BB	BB	BB	BB	BB	BB	BB	DD	DD	BB	BB	DD	DD	DD	BB	DD	DD	BB	BB	BB	DD	BB	DD	DD	DD	BB	DD	BB	DD	BB	DD	BB	BB	DD	DD	DD	BB
chr7_30620987_30621004	BB	DD	BB	DD	BB	BB	BB	DD	BB	DD	DD	BB	BB	BB	BB	BB	BB	BB	BB	DD	DD	BB	BB	DD	DD	DD	BB	DD	DD	BB	BB	BB	DD	BB	DD	DD	DD	BB	DD	BB	DD	BB	DD	BB	BB	DD	DD	DD	BB
chr7_30631310_30631359	BB	DD	BB	DD	BB	BB	BB	DD	BB	DD	DD	BB	BB	BB	BB	BB	BB	BB	BB	DD	DD	BB	BB	DD	DD	DD	BB	DD	DD	BB	BB	BB	DD	BB	DD	DD	DD	BB	DD	BB	DD	BB	DD	BB	BB	DD	DD	DD	BB
chr7_30637440_30637464	bn	DD	BB	DD	BB	BB	BB	DD	BB	DD	DD	BB	BB	BB	BB	BB	BB	BB	BB	DD	DD	BB	BB	DD	DD	DD	BB	DD	DD	BB	BB	BB	DD	BB	DD	DD	DD	BB	DD	BB	DD	BB	DD	BB	BB	DD	DD	DD	BB
chr7_30655046_30655067	BB	DD	BB	DD	BB	BB	BB	DD	BB	DD	DD	BB	BB	BB	BB	BB	BB	BB	BB	DD	DD	BB	BB	DD	DD	DD	BB	DD	DD	BB	BB	BB	DD	BB	DD	DD	DD	BB	DD	BB	DD	BB	DD	BB	BB	DD	DD	DD	BB
chr7_30656304_30656315	FF	df	FF	df	FF	FF	FF	df	FF	df	df	FF	FF	FF	FF	FF	FF	FF	FF	df	df	FF	FF	df	DD	df	FF	df	df	FF	FF	FF	df	FF	df	df	df	FF	df	FF	DD	FF	df	FF	FF	df	DD	df	FF
chr7_30681247_30681266	BB	DD	BB	DD	BB	BB	BB	DD	BB	DD	DD	BB	BB	BB	BB	BB	BB	BB	BB	DD	DD	BB	BB	DD	DD	DD	BB	DD	DD	BB	BB	BB	DD	BB	DD	DD	DD	BB	DD	BB	DD	BB	DD	BB	BB	DD	DD	DD	BB
chr7_30705004_30705027	BB	DD	BB	DD	BB	BB	BB	DD	BB	DD	DD	BB	BB	BB	BB	BB	BB	BB	BB	DD	DD	BB	BB	DD	DD	DD	BB	DD	DD	BB	BB	BB	DD	BB	DD	DD	dn	BB	DD	BB	dn	BB	DD	BB	BB	DD	DD	dn	BB
chr7_30707305_30707324	BB	DD	BB	DD	BB	BB	BB	DD	BB	DD	DD	BB	BB	BB	BB	BB	BB	BB	BB	DD	DD	BB	BB	DD	DD	DD	BB	DD	DD	BB	BB	BB	DD	BB	DD	DD	DD	BB	DD	BB	DD	BB	DD	BB	BB	DD	DD	DD	BB
chr7_30721173_30721196	BB	DD	BB	DD	BB	BB	BB	DD	BB	DD	DD	BB	BB	BB	BB	BB	BB	BB	BB	DD	DD	BB	BB	DD	DD	DD	BB	DD	DD	BB	BB	BB	DD	BB	DD	DD	DD	BB	DD	BB	DD	BB	DD	BB	BB	DD	DD	DD	BB
chr7_30778818_30778829	BB	DD	BB	DD	BB	BB	BB	DD	BB	DD	DD	BB	BB	BB	BB	BB	BB	BB	BB	DD	DD	BB	BB	DD	DD	DD	BB	DD	DD	BB	BB	BB	DD	BB	DD	DD	DD	BB	DD	BB	DD	BB	DD	BB	BB	DD	DD	DD	BB
chr7_30796405_30796416	BB	DD	BB	DD	BB	BB	BB	DD	BB	DD	DD	BB	BB	BB	BB	BB	BB	BB	BB	DD	DD	BB	BB	DD	DD	DD	BB	DD	DD	BB	BB	BB	DD	BB	DD	DD	DD	BB	DD	BB	DD	BB	DD	BB	BB	DD	DD	DD	BB
chr7_30808712_30808727	BB	DD	BB	DD	BB	BB	BB	DD	BB	DD	DD	BB	BB	BB	BB	BB	BB	BB	BB	DD	DD	BB	BB	DD	DD	DD	BB	DD	DD	BB	BB	BB	DD	BB	DD	DD	DD	BB	DD	BB	DD	BB	DD	BB	BB	DD	DD	DD	BB
chr7_30809438_30809457	BB	DD	BB	DD	BB	BB	BB	DD	BB	DD	DD	BB	BB	BB	BB	BB	BB	BB	BB	DD	DD	BB	BB	DD	DD	DD	BB	DD	DD	BB	BB	BB	DD	BB	DD	DD	DD	BB	DD	BB	DD	BB	DD	BB	BB	DD	DD	DD	BB
chr7_30854514_30854531	BB	DD	BB	DD	BB	BB	BB	DD	BB	DD	DD	BB	BB	BB	BB	BB	BB	BB	BB	dn	DD	BB	BB	DD	DD	DD	BB	DD	DD	BB	BB	BB	DD	BB	DD	DD	DD	BB	DD	BB	DD	BB	DD	BB	BB	DD	DD	DD	BB
chr7_30872403_30872438	NA	DD	BB	DD	BB	NA	BB	DD	BB	dn	NN	BB	BB	BB	BB	BB	BB	NA	BB	NN	DD	BB	BB	DD	DD	DD	BB	DD	DD	BB	BB	NA	DD	BB	DD	dn	DD	BB	DD	BB	NA	BB	DD	BB	BB	NA	DD	NA	BB
chr7_30874122_30874141	BB	DD	BB	DD	BB	BB	BB	DD	BB	DD	DD	BB	BB	BB	BB	BB	BB	BB	BB	DD	DD	BB	BB	DD	DD	DD	BB	DD	DD	BB	BB	BB	DD	BB	DD	DD	DD	BB	DD	BB	DD	BB	DD	BB	BB	DD	DD	DD	BB
chr7_30881376_30881401	BB	DD	BB	DD	BB	BB	BB	DD	BB	DD	DD	BB	BB	BB	BB	BB	BB	BB	BB	DD	DD	BB	BB	DD	DD	DD	bd	DD	DD	BB	BB	BB	DD	BB	DD	DD	DD	BB	DD	BB	DD	BB	DD	BB	BB	DD	DD	DD	BB
chr7_30884080_30884104	BB	DD	BB	DD	BB	BB	BB	DD	BB	DD	DD	BB	BB	BB	BB	BB	BB	BB	BB	DD	DD	BB	BB	DD	DD	DD	BB	DD	DD	BB	BB	BB	DD	BB	DD	DD	DD	BB	DD	BB	DD	BB	DD	BB	BB	DD	DD	DD	BB
chr7_30894570_30894584	BB	DD	BB	DD	BB	BB	BB	DD	BB	DD	DD	BB	BB	BB	BB	BB	BB	BB	BB	DD	DD	BB	BB	DD	DD	DD	BB	DD	DD	BB	BB	BB	DD	BB	DD	DD	DD	BB	DD	BB	DD	BB	DD	BB	BB	DD	DD	DD	BB
chr7_30904513_30904526	BB	DD	BB	DD	BB	BB	BB	DD	BB	DD	DD	BB	BB	BB	BB	BB	BB	BB	BB	DD	DD	BB	BB	DD	DD	DD	BB	DD	DD	BB	BB	BB	DD	BB	DD	DD	DD	BB	DD	BB	DD	BB	DD	BB	BB	DD	DD	DD	BB
chr7_30904736_30904763	BB	DD	BB	DD	BB	BB	BB	DD	BB	DD	DD	BB	BB	BB	BB	BB	BB	BB	BB	DD	DD	BB	BB	DD	DD	DD	BB	DD	DD	BB	BB	BB	DD	BB	DD	DD	DD	BB	DD	BB	DD	BB	DD	BB	BB	DD	DD	DD	BB
chr7_30910561_30910604	FF	FF	FF	FF	FF	FF	FF	FF	FF	FF	FF	FF	FF	FF	FF	FF	FF	FF	FF	FF	NA	fn	FF	fn	NA	NA	FF	FF	NN	NA	FF	FF	NA	FF	FF	NA	FF	NA	FF	FF	FF	FF	FF	FF	FF	NA	FF	FF	NA
chr7_30956920_30956946	BB	DD	BB	DD	BB	BB	BB	DD	BB	DD	DD	BB	BB	BB	BB	BB	BB	BB	BB	DD	DD	BB	BB	DD	DD	DD	BB	DD	DD	BB	BB	BB	DD	BB	DD	DD	DD	BB	DD	BB	DD	BB	DD	BB	BB	DD	DD	DD	BB
chr7_30957360_30957375	BB	DD	BB	DD	BB	BB	BB	DD	BB	DD	DD	BB	BB	BB	BB	BB	BB	BB	BB	DD	DD	BB	BB	DD	DD	DD	BB	DD	DD	BB	BB	BB	DD	BB	DD	DD	DD	BB	DD	BB	DD	BB	DD	BB	BB	DD	DD	DD	BB
chr7_30958068_30958082	BB	DD	BB	DD	BB	BB	BB	DD	BB	DD	DD	BB	BB	BB	BB	BB	BB	BB	BB	DD	DD	BB	BB	DD	DD	DD	BB	DD	DD	BB	BB	BB	DD	BB	DD	DD	DD	BB	DD	BB	DD	BB	DD	BB	BB	DD	DD	DD	BB
chr7_30976537_30976580	BB	DD	BB	DD	BB	BB	BB	DD	BB	DD	DD	BB	BB	BB	BB	BB	BB	BB	BB	DD	DD	BB	BB	DD	DD	DD	BB	DD	DD	BB	BB	BB	DD	BB	DD	DD	DD	BB	DD	BB	DD	BB	DD	BB	BB	DD	DD	DD	BB
chr7_30987654_30987677	BB	DD	BB	DD	BB	BB	BB	DD	BB	DD	DD	BB	BB	BB	BB	BB	BB	BB	BB	DD	DD	BB	BB	DD	DD	DD	BB	DD	DD	BB	BB	BB	DD	BB	DD	DD	DD	BB	DD	BB	DD	BB	DD	BB	BB	DD	DD	DD	BB
chr7_30997009_30997020	FF	df	FF	df	FF	FF	FF	df	FF	df	df	FF	FF	FF	FF	FF	FF	FF	FF	df	df	FF	FF	df	df	df	FF	df	df	FF	FF	FF	df	FF	df	df	df	FF	df	FF	df	FF	df	FF	FF	df	df	df	FF
chr7_30998551_30998574	BB	DD	BB	DD	BB	BB	BB	DD	BB	DD	DD	BB	BB	BB	BB	BB	BB	BB	BB	DD	DD	BB	BB	DD	DD	DD	BB	DD	DD	BB	BB	BB	DD	BB	DD	DD	DD	BB	DD	BB	DD	BB	DD	BB	BB	DD	DD	DD	BB
chr7_31024313_31024336	BB	DD	BB	DD	BB	BB	BB	DD	BB	DD	DD	BB	BB	BB	BB	BB	BB	BB	BB	DD	DD	BB	BB	DD	DD	DD	BB	DD	DD	BB	BB	BB	DD	BB	DD	DD	DD	BB	DD	BB	DD	BB	DD	BB	BB	DD	DD	DD	BB
chr7_31024534_31024545	BB	DD	BB	DD	BB	BB	BB	DD	BB	DD	DD	BB	BB	BB	BB	BB	BB	BB	BB	DD	DD	BB	BB	DD	DD	DD	BB	dn	DD	BB	BB	BB	DD	BB	DD	DD	DD	BB	DD	BB	DD	BB	DD	BB	BB	DD	DD	DD	BB
chr7_31064070_31064084	BB	DD	BB	DD	BB	BB	BB	DD	BB	DD	DD	BB	BB	BB	BB	BB	BB	BB	BB	DD	DD	BB	BB	DD	DD	DD	BB	DD	DD	BB	BB	BB	DD	BB	DD	DD	DD	BB	DD	BB	DD	BB	DD	BB	BB	DD	DD	DD	BB
chr7_31071248_31071271	BB	DD	BB	DD	BB	BB	BB	DD	BB	DD	DD	BB	BB	BB	BB	BB	BB	BB	BB	DD	DD	BB	BB	DD	DD	DD	BB	DD	DD	BB	BB	BB	DD	BB	DD	DD	DD	BB	DD	BB	DD	BB	DD	BB	BB	DD	DD	DD	BB
chr7_31086585_31086596	BB	DD	BB	DD	BB	BB	BB	DD	BB	DD	DD	BB	BB	BB	BB	BB	BB	BB	BB	DD	DD	BB	BB	DD	DD	DD	BB	DD	DD	BB	BB	BB	DD	BB	DD	DD	DD	bd	DD	BB	DD	BB	DD	BB	BB	DD	DD	DD	BB
chr7_31144241_31144280	NA	FF	FF	NA	FF	FF	FF	NA	FF	FF	NA	FF	NA	FF	fn	FF	FF	NA	NN	FF	FF	FF	FF	NA	nn	NA	NA	NA	FF	NA	FF	FF	FF	FF	fn	FF	NA	FF	FF	FF	NN	FF	FF	FF	FF	NA	FF	FF	FF
chr7_31148889_31148928	BB	DD	BB	DD	BB	BB	BB	DD	BB	DD	DD	BB	BB	BB	BB	BB	BB	BB	BB	DD	DD	BB	BB	DD	DD	DD	BB	DD	DD	BB	BB	BB	DD	BB	DD	DD	DD	BB	DD	BB	DD	BB	DD	BB	BB	DD	DD	DD	BB
chr7_31159732_31159767	BB	DD	BB	DD	BB	BB	BB	DD	BB	DD	DD	BB	BB	BB	BB	BB	BB	BB	BB	DD	DD	BB	BB	DD	DD	DD	BB	DD	DD	BB	BB	BB	DD	BB	DD	DD	DD	BB	DD	BB	bd	BB	DD	BB	BB	DD	DD	DD	BB
chr7_31178151_31178198	BB	NN	BB	NA	NA	bn	NN	DD	BB	DD	DD	BB	BB	BB	BB	BB	BB	BB	BB	dn	NN	BB	NA	DD	NN	NA	NA	DD	DD	BB	BB	BB	DD	BB	DD	DD	NA	BB	DD	BB	DD	BB	DD	BB	NA	DD	NA	NA	BB
chr7_31186887_31186901	BB	DD	BB	DD	BB	BB	BB	DD	BB	DD	DD	BB	BB	BB	BB	BB	BB	BB	BB	DD	DD	BB	BB	DD	DD	DD	BB	DD	DD	BB	BB	BB	DD	BB	DD	DD	DD	BB	DD	BB	DD	BB	DD	BB	BB	DD	DD	DD	BB
chr7_31189813_31189830	BB	DD	BB	DD	BB	BB	BB	DD	BB	DD	DD	BB	BB	BB	BB	BB	BB	BB	BB	DD	DD	BB	BB	DD	DD	DD	BB	DD	DD	BB	BB	BB	DD	BB	bd	DD	DD	BB	DD	BB	DD	BB	DD	BB	BB	DD	DD	DD	BB
chr7_31209891_31209914	FF	df	FF	DD	FF	FF	FF	df	FF	df	df	FF	FF	FF	FF	FF	FF	FF	FF	DD	df	FF	FF	df	DD	df	FF	df	DD	FF	FF	FF	df	FF	DD	df	df	FF	df	FF	df	FF	df	FF	FF	DD	DD	dn	FF
chr7_31292532_31292559	BB	DD	BB	DD	BB	BB	BB	DD	BB	DD	DD	BB	BB	BB	BB	BB	BB	BB	BB	DD	DD	BB	BB	DD	DD	DD	BB	DD	DD	BB	BB	BB	DD	BB	DD	DD	DD	bn	DD	BB	DD	BB	DD	BB	BB	DD	DD	DD	BB
chr7_31305619_31305638	BB	DD	BB	DD	BB	BB	BB	DD	BB	DD	DD	BB	BB	BB	BB	BB	BB	BB	BB	DD	DD	BB	BB	DD	DD	DD	BB	DD	DD	BB	BB	BB	DD	BB	DD	DD	DD	BB	DD	BB	DD	BB	DD	BB	BB	DD	DD	DD	BB
chr7_31311767_31311802	BB	DD	BB	DD	BB	BB	BB	DD	BB	DD	DD	BB	BB	BB	BB	BB	BB	BB	BB	DD	DD	BB	BB	DD	DD	DD	BB	DD	DD	BB	BB	BB	DD	BB	DD	DD	DD	BB	DD	BB	DD	BB	DD	BB	BB	DD	DD	DD	BB
chr7_3175607_3175638	DD	DD	BB	DD	BB	BB	BB	BB	BB	DD	BB	BB	BB	BB	BB	BB	BB	BB	BB	BB	BB	BB	BB	DD	DD	BB	BB	DD	BB	DD	DD	DD	BB	BB	DD	BB	BB	BB	BB	BB	BB	BB	BB	DD	DD	DD	DD	DD	DD
chr7_3180063_3180082	DD	DD	BB	DD	BB	BB	BB	BB	BB	DD	BB	BB	BB	BB	BB	BB	BB	BB	BB	BB	BB	BB	BB	DD	DD	BB	BB	DD	BB	DD	DD	DD	BB	BB	DD	BB	BB	BB	BB	BB	BB	BB	BB	DD	DD	DD	DD	DD	DD
chr7_3215719_3215746	DD	DD	NA	DD	BB	BB	BB	BB	BB	NA	BB	BB	BB	BB	NA	BB	BB	NA	NA	BB	BB	NA	BB	DD	NA	NA	BB	DD	BB	DD	NA	DD	BB	BB	DD	NA	BB	bn	BB	bn	NA	BB	NA	DD	DD	DD	DD	NA	NA
chr7_3216923_3216946	DD	DD	BB	DD	BB	BB	BB	BB	BB	DD	BB	BB	BB	BB	BB	BB	BB	BB	BB	BB	BB	BB	BB	DD	DD	BB	BB	DD	BB	DD	DD	DD	BB	BB	DD	BB	BB	BB	BB	BB	BB	BB	BB	DD	DD	DD	DD	DD	DD
chr7_3283821_3283864	NA	NA	FF	FF	FF	NA	FF	FF	FF	NA	NA	FF	FF	FF	FF	fn	FF	NA	NA	FF	FF	FF	NA	FF	NN	NA	FF	NA	NA	FF	FF	FF	FF	FF	FF	NA	NA	fn	NA	FF	NA	fn	FF	FF	FF	NA	NA	FF	NA
chr7_3301758_3301775	DD	DD	BB	DD	BB	BB	BB	BB	BB	DD	BB	BB	BB	BB	BB	BB	BB	BB	BB	BB	BB	BB	BB	DD	DD	BB	BB	DD	BB	DD	DD	DD	BB	BB	DD	BB	BB	BB	BB	BB	BB	BB	BB	DD	DD	DD	DD	DD	BB
chr7_3311598_3311612	DD	DD	BB	DD	BB	BB	BB	BB	BB	DD	BB	BB	BB	BB	BB	BB	BB	BB	BB	BB	BB	BB	BB	DD	DD	BB	BB	DD	BB	DD	DD	DD	BB	BB	DD	BB	BB	BB	BB	BB	BB	BB	BB	DD	DD	DD	DD	DD	BB
chr7_3312078_3312093	DD	DD	BB	DD	BB	BB	BB	BB	BB	DD	BB	BB	BB	BB	BB	BB	BB	BB	BB	BB	BB	BB	BB	DD	DD	BB	BB	DD	BB	DD	DD	DD	BB	BB	DD	BB	BB	BB	BB	BB	BB	BB	BB	DD	DD	DD	DD	DD	BB
chr7_3332626_3332643	DD	DD	BB	DD	BB	BB	BB	BB	BB	DD	BB	BB	BB	BB	BB	BB	BB	BB	BB	BB	BB	BB	BB	DD	DD	BB	BB	DD	BB	DD	DD	DD	BB	BB	DD	BB	BB	BB	BB	BB	BB	BB	BB	DD	DD	DD	DD	DD	BB
chr7_33462556_33462569	BB	DD	BB	DD	BB	bn	BB	DD	BB	DD	DD	BB	BB	BB	BB	BB	BB	BB	BB	DD	DD	BB	BB	DD	DD	DD	BB	DD	DD	BB	BB	BB	DD	BB	DD	DD	DD	BB	DD	BB	DD	BB	DD	BB	BB	DD	DD	DD	BB
chr7_3348974_3349021	DD	DD	BB	NN	BB	NA	BB	BB	NA	bd	BB	BB	BB	BB	BB	BB	BB	bd	BB	BB	BB	BB	BB	DD	DD	BB	DD	NA	BB	NA	NA	NN	BB	BB	NA	NA	BB	BB	BB	BB	NA	NA	BB	NA	DD	bd	DD	NA	NA
chr7_33560037_33560076	FF	FF	FF	FF	NA	fn	FF	FF	FF	fn	FF	FF	FF	FF	FF	fn	FF	FF	FF	FF	FF	FF	FF	FF	FF	FF	FF	FF	NA	FF	FF	FF	FF	FF	FF	FF	FF	NA	NA	FF	NA	FF	FF	FF	FF	NA	FF	NA	FF
chr7_33622780_33622797	BB	dn	BB	DD	BB	BB	BB	DD	BB	DD	DD	BB	BB	BB	BB	BB	BB	BB	BB	DD	DD	BB	BB	DD	DD	DD	BB	DD	dn	BB	BB	BB	DD	BB	DD	DD	DD	BB	DD	BB	DD	BB	DD	BB	BB	DD	DD	DD	BB
chr7_33728200_33728234	BB	DD	BB	DD	BB	BB	BB	DD	BB	DD	DD	BB	BB	BB	BB	BB	BB	BB	BB	DD	DD	BB	BB	DD	DD	dn	BB	DD	dn	BB	BB	BB	DD	BB	DD	DD	DD	BB	DD	BB	DD	BB	DD	BB	BB	DD	DD	DD	BB
chr7_3379222_3379257	DD	DD	BB	DD	BB	BB	BB	BB	BB	DD	BB	BB	BB	BB	BB	BB	BB	BB	BB	BB	BB	BB	BB	DD	DD	BB	BB	DD	BB	DD	DD	DD	BB	BB	DD	BB	BB	BB	BB	BB	BB	BB	BB	DD	DD	DD	DD	DD	BB
chr7_3379256_3379273	dd	dd	BB	dd	BB	BB	BB	BB	BB	dd	BB	BB	BB	BB	BB	BB	BB	BB	BB	BB	BB	BB	BB	dd	dd	BB	BB	dd	BB	dd	dd	dd	BB	BB	dd	BB	BB	BB	BB	BB	BB	BB	BB	dd	dd	DD	DD	dd	BB
chr7_3384649_3384672	DD	DD	BB	DD	BB	BB	BB	BB	BB	DD	BB	BB	BB	BB	BB	BB	BB	BB	BB	BB	BB	BB	BB	dn	DD	BB	BB	DD	BB	DD	DD	DD	BB	BB	DD	BB	BB	BB	BB	BB	BB	BB	BB	DD	DD	DD	DD	DD	BB
chr7_33873580_33873639	bn	DD	BB	DD	BB	BB	BB	DD	BB	DD	DD	BB	BB	BB	BB	BB	BB	BB	BB	DD	DD	BB	BB	DD	DD	DD	BB	DD	DD	BB	BB	BB	DD	BB	DD	DD	DD	BB	DD	BB	DD	BB	DD	BB	BB	DD	DD	DD	BB
chr7_3387650_3387673	DD	DD	BB	DD	BB	BB	BB	BB	BB	DD	BB	BB	BB	BB	BB	BB	BB	BB	BB	BB	BB	BB	BB	DD	DD	BB	BB	DD	BB	DD	DD	DD	BB	BB	DD	BB	BB	BB	BB	BB	BB	BB	BB	DD	DD	DD	DD	DD	BB
chr7_33881668_33881717	BB	NA	BB	NA	BB	NA	BB	DD	BB	NA	DD	BB	BB	BB	BB	BB	NA	NA	NA	DD	NA	NA	BB	DD	DD	NA	BB	DD	DD	NA	BB	BB	NA	BB	NA	NA	DD	NA	DD	BB	DD	NA	DD	BB	BB	DD	NA	DD	BB
chr7_33938325_33938336	BB	DD	BB	DD	BB	BB	BB	DD	BB	DD	DD	BB	BB	BB	BB	BB	BB	BB	BB	DD	DD	BB	BB	DD	DD	DD	BB	DD	DD	BB	BB	BB	DD	BB	DD	DD	DD	BB	DD	BB	DD	BB	DD	BB	BB	DD	DD	DD	BB
chr7_33998847_33998866	BB	DD	BB	DD	BB	BB	BB	DD	BB	DD	DD	BB	BB	BB	BB	BB	BB	BB	BB	DD	DD	BB	BB	DD	DD	DD	BB	DD	DD	BB	BB	BB	DD	BB	DD	DD	DD	BB	DD	BB	DD	BB	DD	BB	BB	DD	DD	DD	BB
chr7_34007576_34007587	BB	dd	BB	dd	BB	BB	BB	dd	BB	dd	dd	BB	BB	BB	BB	BB	BB	BB	BB	dd	dd	BB	BB	dd	dd	dd	BB	dd	dd	BB	BB	BB	dd	BB	dd	dd	dd	BB	dd	BB	dd	BB	dd	BB	BB	DD	dd	dd	BB
chr7_34015621_34015634	BB	DD	BB	DD	BB	BB	BB	DD	BB	DD	DD	BB	BB	BB	BB	BB	BB	BB	BB	DD	DD	BB	BB	DD	DD	DD	BB	DD	DD	BB	BB	BB	DD	BB	DD	DD	DD	BB	DD	BB	DD	BB	dn	BB	BB	DD	DD	DD	BB
chr7_3403859_3403882	DD	DD	BB	DD	BB	BB	BB	BB	BB	DD	BB	BB	BB	BB	BB	BB	BB	BB	BB	BB	BB	BB	BB	DD	DD	BB	BB	DD	BB	DD	DD	DD	BB	BB	DD	BB	BB	BB	BB	BB	BB	BB	BB	DD	DD	DD	DD	DD	BB
chr7_3407422_3407433	df	df	FF	df	FF	FF	FF	FF	FF	df	FF	FF	FF	fn	FF	FF	FF	FF	FF	FF	FF	FF	FF	df	df	FF	FF	df	FF	df	df	df	FF	FF	df	FF	FF	FF	FF	FF	FF	FF	FF	df	df	df	df	df	FF
chr7_3411682_3411695	DD	DD	BB	DD	BB	BB	BB	BB	BB	DD	BB	BB	BB	BB	BB	BB	BB	BB	BB	BB	BB	BB	BB	DD	DD	BB	BB	DD	BB	DD	DD	DD	BB	BB	DD	BB	BB	BB	BB	BB	BB	BB	BB	DD	DD	DD	DD	DD	BB
chr7_34120327_34120346	BB	DD	BB	DD	BB	BB	BB	DD	BB	DD	DD	BB	BB	BB	BB	BB	BB	BB	BB	DD	DD	BB	BB	DD	DD	DD	BB	DD	DD	BB	BB	BB	DD	BB	DD	DD	DD	BB	DD	BB	DD	BB	DD	BB	BB	DD	DD	DD	BB
chr7_34127560_34127607	NN	DD	NN	DD	NA	NN	NN	DD	NN	NN	DD	NN	BB	NN	NN	NN	NN	NN	NN	NN	DD	BB	BB	dn	DD	NA	NN	DD	DD	NN	NN	NN	DD	NN	DD	NA	DD	BB	DD	NN	NA	NN	NA	NN	NN	NA	DD	DD	NA
chr7_34138083_34138100	BB	DD	BB	DD	BB	BB	BB	dn	BB	bd	bd	BB	BB	BB	BB	BB	BB	BB	BB	dn	dn	BB	BB	DD	DD	bn	BB	bd	DD	BB	BB	BB	DD	BB	DD	dn	DD	BB	DD	BB	DD	BB	DD	BB	BB	DD	bd	dn	BB
chr7_34151727_34151738	BB	DD	BB	DD	BB	BB	BB	DD	BB	DD	DD	BB	BB	BB	BB	BB	BB	BB	BB	DD	DD	BB	BB	DD	DD	DD	BB	DD	DD	BB	BB	BB	DD	BB	DD	DD	DD	BB	DD	BB	DD	BB	DD	BB	BB	DD	DD	DD	BB
chr7_34170123_34170147	BB	DD	BB	DD	BB	BB	BB	DD	BB	DD	DD	BB	BB	BB	BB	BB	BB	BB	BB	DD	DD	BB	BB	DD	DD	DD	BB	DD	DD	BB	BB	BB	DD	BB	DD	DD	DD	BB	DD	BB	DD	BB	DD	BB	BB	DD	DD	DD	BB
chr7_34181263_34181274	BB	DD	BB	DD	BB	BB	BB	DD	BB	DD	DD	BB	BB	BB	BB	BB	BB	BB	BB	DD	DD	BB	BB	DD	DD	DD	BB	DD	DD	BB	BB	BB	DD	BB	DD	DD	DD	BB	DD	BB	DD	BB	DD	BB	BB	DD	DD	DD	BB
chr7_34182447_34182462	BB	DD	BB	DD	BB	BB	BB	DD	BB	DD	DD	BB	BB	BB	BB	BB	BB	BB	BB	DD	DD	BB	BB	DD	DD	DD	BB	DD	DD	BB	BB	BB	DD	BB	DD	DD	DD	BB	DD	BB	DD	BB	DD	BB	BB	DD	DD	DD	BB
chr7_34210524_34210539	BB	DD	BB	DD	BB	BB	BB	DD	BB	DD	DD	BB	BB	BB	BB	BB	BB	BB	BB	DD	DD	BB	BB	DD	DD	DD	BB	DD	DD	BB	BB	BB	DD	BB	DD	DD	DD	BB	DD	BB	DD	BB	DD	BB	BB	DD	DD	DD	BB
chr7_34210541_34210552	FF	df	FF	df	FF	FF	FF	df	FF	df	df	FF	FF	FF	FF	FF	FF	FF	FF	df	df	FF	FF	df	df	df	FF	df	df	FF	FF	FF	df	FF	df	df	df	FF	df	FF	df	FF	df	FF	FF	DD	DD	df	FF
chr7_34217200_34217217	BB	DD	BB	DD	BB	BB	BB	DD	BB	DD	DD	BB	BB	BB	BB	BB	BB	BB	BB	DD	DD	BB	BB	DD	DD	DD	BB	DD	DD	BB	BB	BB	DD	BB	DD	DD	DD	BB	DD	BB	DD	BB	DD	BB	BB	DD	DD	DD	BB
chr7_34226024_34226051	BB	DD	BB	DD	BB	BB	BB	DD	BB	DD	DD	BB	BB	BB	BB	BB	BB	BB	BB	DD	DD	BB	BB	DD	DD	DD	BB	DD	DD	BB	BB	BB	DD	BB	DD	DD	DD	BB	DD	BB	DD	BB	DD	BB	BB	DD	DD	DD	BB
chr7_34254851_34254868	BB	DD	BB	DD	BB	BB	BB	DD	BB	DD	DD	BB	BB	BB	BB	BB	BB	BB	BB	DD	DD	BB	BB	DD	DD	DD	BB	DD	DD	BB	BB	BB	DD	BB	DD	DD	DD	BB	DD	BB	DD	BB	DD	BB	BB	DD	DD	DD	BB
chr7_34261861_34261881	BB	DD	BB	DD	BB	BB	BB	DD	BB	DD	DD	BB	BB	BB	BB	BB	BB	BB	BB	DD	DD	BB	BB	DD	DD	DD	BB	DD	DD	BB	BB	BB	DD	BB	DD	DD	DD	BB	DD	BB	DD	BB	DD	BB	BB	DD	DD	DD	BB
chr7_34265728_34265739	BB	DD	BB	DD	BB	BB	BB	DD	BB	DD	DD	BB	BB	BB	BB	BB	BB	BB	BB	DD	DD	BB	BB	DD	DD	DD	BB	DD	DD	BB	BB	BB	DD	BB	DD	DD	DD	BB	DD	BB	DD	BB	DD	BB	BB	DD	DD	DD	BB
chr7_34270124_34270138	BB	DD	BB	DD	BB	BB	BB	DD	BB	DD	DD	BB	BB	BB	BB	BB	BB	BB	BB	DD	DD	BB	BB	DD	DD	DD	BB	DD	DD	BB	BB	BB	DD	BB	DD	DD	DD	BB	DD	BB	DD	BB	DD	BB	BB	DD	DD	DD	BB
chr7_34271809_34271828	BB	DD	BB	DD	BB	BB	BB	DD	BB	DD	DD	BB	BB	BB	BB	BB	BB	BB	BB	DD	DD	BB	BB	DD	DD	DD	BB	DD	DD	BB	BB	BB	DD	BB	DD	DD	DD	BB	DD	BB	DD	BB	DD	BB	BB	DD	DD	DD	BB
chr7_34278171_34278210	BB	DD	NA	NA	BB	BB	BB	DD	BB	NN	DD	BB	BB	BB	NN	BB	BB	BB	BB	DD	NN	BB	BB	DD	DD	NA	BB	NA	NN	NA	NA	BB	DD	BB	DD	NA	DD	NN	DD	BB	NA	BB	NA	BB	BB	NA	DD	DD	BB
chr7_34289785_34289802	BB	DD	BB	DD	BB	BB	BB	DD	BB	DD	DD	BB	BB	BB	BB	BB	BB	BB	BB	DD	DD	BB	BB	DD	DD	DD	BB	bd	DD	BB	BB	BB	DD	BB	DD	DD	DD	BB	DD	BB	DD	BB	DD	BB	BB	DD	DD	DD	BB
chr7_34296877_34296888	BB	DD	BB	DD	BB	BB	BB	DD	BB	DD	DD	BB	BB	BB	BB	BB	BB	BB	BB	DD	DD	BB	BB	DD	DD	DD	BB	DD	DD	BB	BB	BB	DD	BB	DD	DD	DD	BB	DD	BB	dn	BB	DD	BB	BB	DD	DD	DD	BB
chr7_34297923_34297942	BB	DD	BB	DD	BB	BB	BB	DD	BB	DD	DD	BB	BB	BB	BB	BB	BB	BB	BB	DD	DD	BB	BB	DD	DD	DD	BB	DD	DD	BB	BB	BB	DD	BB	DD	DD	DD	BB	DD	BB	DD	BB	DD	BB	BB	DD	DD	DD	BB
chr7_34316194_34316205	BB	DD	BB	DD	BB	BB	BB	DD	BB	DD	DD	BB	BB	BB	BB	BB	BB	BB	BB	DD	DD	BB	BB	DD	DD	DD	BB	DD	DD	BB	BB	BB	DD	BB	DD	DD	DD	BB	DD	BB	DD	BB	DD	BB	BB	DD	DD	DD	BB
chr7_34323003_34323017	BB	DD	BB	DD	BB	BB	BB	DD	BB	DD	DD	BB	BB	BB	BB	BB	BB	BB	BB	DD	DD	BB	BB	DD	DD	DD	BB	DD	DD	BB	BB	BB	DD	BB	DD	DD	DD	BB	DD	BB	DD	BB	DD	BB	BB	DD	DD	DD	BB
chr7_34346892_34346906	BB	DD	BB	DD	BB	BB	BB	DD	BB	DD	DD	BB	BB	BB	BB	BB	BB	BB	BB	DD	DD	BB	BB	DD	DD	DD	BB	DD	DD	BB	BB	BB	DD	BB	DD	DD	DD	BB	DD	BB	DD	BB	DD	BB	BB	DD	DD	DD	BB
chr7_34349435_34349454	BB	DD	BB	DD	BB	BB	BB	DD	BB	DD	DD	BB	BB	BB	BB	BB	BB	BB	BB	DD	DD	BB	BB	DD	DD	DD	BB	DD	DD	BB	BB	BB	DD	BB	DD	DD	DD	BB	DD	BB	DD	BB	DD	BB	BB	DD	DD	DD	BB
chr7_34353132_34353146	BB	DD	BB	DD	BB	BB	BB	DD	BB	DD	DD	BB	BB	BB	BB	BB	BB	BB	BB	DD	DD	BB	BB	DD	DD	DD	BB	DD	DD	BB	BB	BB	DD	BB	dn	DD	DD	BB	DD	BB	DD	BB	DD	BB	BB	DD	DD	DD	BB
chr7_34357367_34357386	BB	DD	BB	DD	BB	BB	BB	DD	BB	DD	DD	BB	BB	BB	BB	BB	BB	BB	BB	DD	DD	BB	BB	DD	DD	DD	BB	DD	DD	BB	BB	BB	DD	BB	DD	DD	DD	BB	DD	BB	DD	BB	DD	BB	BB	DD	DD	DD	BB
chr7_34369352_34369379	BB	DD	BB	DD	BB	BB	BB	DD	BB	DD	DD	BB	BB	BB	BB	BB	BB	BB	BB	DD	DD	BB	BB	DD	DD	DD	BB	DD	DD	BB	BB	BB	DD	BB	DD	DD	DD	BB	DD	BB	DD	BB	DD	BB	BB	DD	DD	DD	BB
chr7_34374756_34374773	BB	DD	BB	DD	BB	BB	BB	DD	BB	DD	DD	BB	BB	BB	BB	BB	BB	BB	BB	DD	DD	BB	BB	DD	DD	DD	BB	DD	DD	BB	BB	BB	DD	BB	DD	DD	DD	BB	DD	BB	DD	BB	DD	BB	BB	DD	DD	DD	BB
chr7_34404749_34404766	BB	DD	BB	DD	BB	BB	BB	DD	BB	DD	DD	BB	BB	BB	BB	BB	BB	BB	BB	DD	DD	BB	BB	DD	DD	DD	BB	DD	DD	BB	BB	BB	DD	BB	DD	DD	DD	BB	DD	BB	DD	BB	DD	BB	BB	DD	DD	DD	BB
chr7_34407912_34407931	FF	df	FF	df	FF	FF	FF	df	FF	df	df	FF	FF	FF	FF	FF	FF	FF	FF	df	df	FF	FF	df	df	DD	FF	df	df	FF	FF	FF	df	FF	df	df	df	FF	df	FF	df	FF	df	FF	FF	df	df	df	FF
chr7_34417297_34417314	BB	DD	BB	DD	BB	BB	BB	DD	BB	DD	DD	BB	BB	BB	BB	BB	BB	BB	BB	DD	DD	BB	BB	DD	DD	DD	BB	DD	DD	BB	BB	BB	DD	BB	DD	DD	DD	BB	DD	BB	DD	BB	DD	BB	BB	DD	DD	DD	BB
chr7_34429910_34429933	BB	DD	BB	DD	BB	BB	BB	DD	BB	DD	DD	BB	BB	BB	BB	BB	BB	BB	BB	DD	DD	BB	BB	DD	DD	DD	BB	DD	DD	BB	BB	BB	DD	BB	DD	DD	DD	BB	DD	BB	DD	BB	DD	BB	BB	DD	DD	DD	BB
chr7_34432713_34432736	BB	DD	BB	DD	BB	BB	BB	DD	BB	DD	DD	BB	BB	BB	BB	BB	BB	BB	BB	DD	DD	BB	BB	DD	DD	DD	BB	DD	DD	BB	BB	BB	DD	BB	DD	DD	DD	BB	DD	BB	DD	BB	DD	BB	BB	DD	DD	DD	BB
chr7_3443728_3443755	DD	DD	BB	DD	BB	BB	BB	BB	BB	DD	BB	BB	BB	BB	BB	BB	BB	BB	BB	BB	BB	BB	BB	DD	DD	BB	BB	DD	BB	DD	DD	DD	BB	BB	DD	BB	BB	BB	BB	BB	BB	BB	BB	DD	DD	DD	DD	DD	BB
chr7_34441069_34441084	BB	DD	BB	DD	BB	BB	BB	DD	BB	DD	DD	BB	BB	BB	BB	BB	BB	BB	BB	DD	DD	BB	BB	DD	DD	DD	BB	DD	DD	BB	BB	BB	DD	BB	DD	DD	DD	BB	DD	BB	DD	BB	DD	BB	BB	DD	DD	DD	BB
chr7_34441400_34441415	BB	DD	BB	DD	BB	BB	BB	DD	BB	DD	DD	BB	BB	BB	BB	BB	BB	BB	BB	DD	DD	BB	BB	DD	DD	DD	BB	DD	DD	BB	BB	BB	DD	BB	DD	DD	DD	BB	DD	BB	DD	BB	DD	BB	BB	DD	DD	DD	BB
chr7_34442914_34442925	BB	DD	BB	DD	BB	BB	BB	DD	BB	DD	DD	BB	BB	BB	BB	BB	BB	BB	BB	DD	DD	BB	BB	DD	DD	DD	BB	DD	DD	BB	BB	BB	DD	BB	DD	DD	DD	BB	DD	BB	DD	BB	DD	BB	BB	DD	DD	DD	BB
chr7_3445202_3445217	DD	DD	BB	DD	BB	BB	BB	BB	BB	DD	BB	BB	BB	BB	BB	BB	BB	BB	BB	BB	BB	BB	BB	DD	DD	BB	BB	DD	BB	DD	DD	DD	BB	BB	DD	BB	BB	BB	BB	BB	BB	BB	BB	DD	DD	DD	DD	DD	BB
chr7_34476597_34476608	FF	DD	FF	df	FF	FF	FF	df	FF	df	DD	FF	FF	FF	FF	FF	FF	FF	FF	df	df	FF	FF	DD	df	df	FF	df	df	FF	FF	FF	DD	FF	df	df	DD	FF	df	FF	df	FF	df	FF	FF	DD	df	DD	FF
chr7_34507157_34507176	BB	DD	BB	DD	BB	BB	BB	DD	BB	DD	DD	BB	BB	BB	BB	BB	BB	BB	BB	DD	DD	BB	BB	DD	DD	DD	BB	DD	DD	BB	BB	BB	DD	BB	DD	DD	DD	BB	DD	BB	DD	BB	DD	BB	BB	DD	DD	DD	BB
chr7_34531589_34531600	BB	DD	BB	DD	BB	BB	BB	DD	BB	DD	DD	BB	BB	BB	NA	BB	BB	BB	BB	DD	DD	BB	BB	DD	DD	DD	BB	DD	BB	BB	BB	BB	DD	BB	DD	DD	DD	BB	DD	BB	DD	BB	DD	BB	BB	DD	DD	DD	BB
chr7_34551748_34551775	FF	DD	FF	df	FF	FF	FF	df	FF	df	DD	FF	FF	FF	df	FF	FF	FF	FF	DD	df	FF	FF	DD	df	DD	FF	df	FF	FF	df	FF	df	FF	df	df	df	FF	df	FF	DD	FF	df	FF	FF	DD	df	df	FF
chr7_34560334_34560384	BB	DD	BB	DD	BB	BB	BB	DD	BB	DD	DD	BB	BB	BB	DD	BB	BB	BB	BB	DD	DD	BB	BB	DD	DD	DD	BB	DD	BB	BB	BB	BB	DD	BB	DD	DD	DD	BB	DD	BB	DD	BB	DD	BB	BB	DD	DD	DD	BB
chr7_34582522_34582533	FF	df	FF	df	FF	FF	FF	df	FF	df	df	FF	FF	FF	df	FF	FF	FF	FF	df	DD	FF	FF	df	df	df	FF	df	FF	FF	FF	FF	df	FF	df	DD	df	FF	DD	FF	df	FF	df	FF	FF	df	DD	df	FF
chr7_34588892_34588915	BB	DD	BB	DD	BB	BB	BB	DD	BB	DD	DD	BB	BB	BB	DD	BB	BB	BB	BB	DD	DD	BB	BB	DD	DD	DD	BB	DD	BB	BB	BB	BB	DD	BB	DD	DD	DD	BB	DD	BB	DD	BB	DD	BB	BB	DD	DD	DD	BB
chr7_34590107_34590118	BB	DD	BB	DD	BB	BB	BB	DD	BB	DD	DD	BB	BB	BB	DD	BB	BB	BB	BB	DD	DD	BB	BB	DD	DD	DD	BB	DD	BB	BB	BB	BB	DD	BB	DD	DD	DD	BB	DD	BB	DD	BB	DD	BB	BB	DD	DD	DD	BB
chr7_34590227_34590256	BB	DD	BB	DD	BB	BB	BB	DD	BB	DD	DD	BB	BB	BB	DD	BB	BB	BB	BB	DD	DD	BB	BB	DD	DD	DD	BB	DD	BB	BB	BB	BB	DD	BB	DD	DD	DD	BB	DD	BB	DD	BB	DD	BB	BB	DD	DD	DD	BB
chr7_34591680_34591703	BB	DD	BB	DD	BB	BB	BB	DD	BB	DD	DD	BB	BB	BB	DD	BB	BB	BB	BB	DD	DD	BB	BB	DD	DD	DD	BB	DD	BB	BB	BB	BB	DD	BB	DD	DD	DD	BB	DD	BB	DD	BB	DD	BB	BB	DD	DD	DD	BB
chr7_34591985_34592016	BB	DD	BB	DD	BB	BB	BB	DD	BB	DD	DD	BB	BB	BB	DD	BB	BB	BB	BB	DD	DD	BB	BB	DD	DD	DD	BB	DD	BB	BB	BB	BB	DD	BB	DD	DD	DD	BB	DD	BB	DD	BB	DD	BB	BB	DD	DD	DD	BB
chr7_34596680_34596695	BB	DD	BB	DD	BB	BB	BB	DD	BB	DD	DD	BB	BB	BB	DD	BB	BB	BB	BB	DD	DD	BB	BB	DD	DD	DD	BB	DD	BB	BB	BB	BB	DD	BB	DD	DD	DD	BB	DD	BB	DD	BB	DD	BB	BB	DD	DD	DD	BB
chr7_34597598_34597613	BB	DD	BB	DD	BB	BB	BB	DD	BB	DD	DD	BB	BB	BB	DD	BB	BB	BB	BB	DD	DD	BB	BB	DD	DD	DD	BB	DD	BB	BB	BB	BB	DD	BB	DD	DD	DD	BB	dn	BB	DD	BB	DD	BB	BB	DD	DD	DD	BB
chr7_3461194_3461215	DD	DD	BB	DD	BB	BB	BB	BB	BB	DD	BB	BB	BB	BB	BB	BB	BB	BB	BB	BB	BB	BB	BB	DD	DD	BB	BB	DD	BB	DD	DD	DD	BB	BB	DD	BB	BB	BB	BB	BB	BB	BB	BB	DD	DD	DD	DD	DD	BB
chr7_34617085_34617099	BB	NA	BB	DD	BB	NA	BB	DD	BB	DD	DD	BB	BB	BB	DD	BB	BB	BB	BB	DD	DD	BB	BB	DD	DD	NA	BB	DD	BB	BB	BB	BB	DD	BB	DD	DD	NA	NA	DD	BB	DD	BB	DD	BB	BB	NA	DD	DD	NA
chr7_34621830_34621841	FF	df	FF	df	FF	FF	FF	df	FF	df	df	FF	FF	FF	df	FF	FF	FF	FF	df	DD	FF	FF	df	df	df	FF	df	FF	FF	FF	FF	df	FF	df	df	df	FF	df	FF	df	FF	df	FF	FF	df	df	df	FF
chr7_3462709_3462724	DD	DD	BB	DD	BB	BB	BB	BB	BB	DD	BB	BB	BB	BB	BB	BB	BB	BB	BB	BB	BB	BB	BB	DD	DD	BB	BB	DD	BB	DD	DD	DD	BB	BB	DD	BB	BB	BB	BB	BB	BB	BB	BB	DD	DD	DD	DD	DD	BB
chr7_3462727_3462738	df	DD	FF	df	FF	FF	FF	FF	FF	df	FF	FF	FF	FF	FF	FF	FF	FF	FF	FF	FF	FF	FF	df	df	FF	FF	df	FF	df	df	df	FF	FF	df	FF	FF	FF	FF	FF	FF	FF	FF	df	df	df	df	df	FF
chr7_34628553_34628568	BB	DD	BB	DD	BB	BB	BB	DD	BB	DD	DD	BB	BB	BB	DD	BB	BB	BB	BB	DD	DD	BB	BB	DD	DD	DD	BB	DD	BB	BB	BB	BB	DD	BB	DD	DD	DD	BB	DD	BB	DD	BB	DD	BB	BB	DD	DD	DD	BB
chr7_34666507_34666554	FF	FF	FF	FF	FF	NA	FF	NN	FF	FF	NA	FF	FF	FF	fn	FF	FF	FF	FF	FF	FF	NA	NA	FF	NN	FF	FF	NA	NA	FF	FF	FF	FF	NA	FF	FF	NA	FF	FF	FF	FF	NA	FF	FF	FF	FF	FF	FF	FF
chr7_34706270_34706284	FF	dn	FF	df	FF	FF	FF	dn	FF	DD	df	FF	FF	FF	df	FF	FF	FF	FF	df	df	FF	FF	df	df	df	FF	df	FF	FF	FF	FF	df	FF	df	df	df	FF	df	FF	df	FF	df	FF	FF	DD	df	df	FF
chr7_34724889_34724916	BB	DD	BB	dn	BB	BB	BB	DD	BB	NA	NA	BB	BB	BB	dn	BB	BB	BB	BB	DD	DD	BB	BB	DD	dn	dn	BB	dn	BB	BB	BB	BB	DD	BB	DD	NA	DD	BB	DD	BB	NA	BB	DD	BB	BB	DD	DD	DD	BB
chr7_34726279_34726300	BB	dd	BB	dd	BB	bn	BB	dd	BB	dd	dd	BB	BB	BB	DD	BB	BB	BB	BB	dd	dd	BB	BB	dd	DD	dd	BB	dd	BB	BB	BB	BB	dd	BB	dd	dd	dd	BB	dd	bn	dd	BB	dd	BB	BB	dd	dd	dd	BB
chr7_34726302_34726353	BB	DD	BB	DD	BB	BB	BB	DD	BB	DD	DD	BB	BB	BB	DD	BB	BB	BB	BB	DD	DD	BB	BB	DD	BB	DD	BB	DD	BB	BB	BB	BB	DD	BB	DD	DD	DD	BB	DD	DD	DD	BB	DD	BB	BB	DD	DD	DD	BB
chr7_34739696_34739707	BB	dd	BB	dd	BB	BB	BB	dn	BB	dd	dd	BB	BB	BB	dd	BB	BB	BB	BB	dd	dd	BB	BB	dd	dd	dd	BB	dn	BB	BB	BB	BB	dd	BB	dd	dd	dd	BB	dd	BB	dd	BB	dd	BB	BB	dd	dd	dd	BB
chr7_34757787_34757814	BB	DD	BB	DD	BB	BB	BB	DD	BB	DD	DD	BB	BB	BB	DD	BB	BB	BB	BB	DD	DD	BB	BB	DD	DD	DD	BB	DD	BB	BB	BB	BB	DD	BB	DD	DD	DD	BB	DD	BB	DD	BB	DD	BB	BB	DD	DD	DD	BB
chr7_34773100_34773111	BB	DD	BB	DD	BB	BB	BB	DD	BB	DD	DD	BB	BB	BB	DD	BB	BB	BB	BB	DD	DD	BB	BB	DD	DD	DD	BB	DD	BB	BB	BB	BB	DD	BB	DD	DD	DD	BB	DD	BB	DD	BB	DD	BB	BB	DD	DD	DD	BB
chr7_34826826_34826867	BB	DD	BB	DD	BB	BB	BB	DD	bn	DD	DD	BB	BB	BB	DD	BB	BB	BB	BB	DD	DD	BB	BB	DD	DD	DD	BB	DD	BB	BB	BB	BB	DD	BB	DD	DD	DD	BB	DD	BB	DD	BB	DD	BB	BB	DD	DD	DD	BB
chr7_34843833_34843848	BB	DD	BB	DD	BB	BB	BB	DD	BB	DD	DD	BB	BB	BB	DD	BB	BB	BB	BB	DD	DD	BB	BB	DD	DD	DD	BB	DD	BB	BB	BB	BB	DD	BB	DD	DD	DD	BB	DD	BB	DD	BB	DD	BB	BB	DD	DD	DD	BB
chr7_34847869_34847898	BB	DD	BB	DD	BB	BB	BB	DD	BB	DD	DD	BB	BB	BB	DD	BB	BB	BB	BB	DD	DD	BB	BB	DD	DD	DD	BB	DD	BB	BB	BB	BB	DD	BB	DD	DD	DD	BB	DD	BB	DD	BB	DD	BB	BB	DD	DD	DD	BB
chr7_34852757_34852804	BB	DD	BB	DD	BB	BB	BB	DD	BB	DD	DD	BB	BB	BB	DD	BB	BB	BB	BB	DD	DD	BB	BB	DD	DD	DD	BB	DD	BB	BB	BB	BB	DD	BB	DD	DD	DD	BB	DD	BB	DD	BB	DD	BB	BB	dn	DD	DD	BB
chr7_34862835_34862866	BB	DD	BB	DD	BB	BB	BB	DD	BB	DD	DD	BB	BB	BB	DD	BB	BB	BB	BB	DD	DD	BB	BB	DD	DD	DD	BB	DD	BB	BB	BB	BB	DD	BB	DD	DD	DD	BB	DD	BB	DD	BB	DD	BB	BB	DD	DD	DD	BB
chr7_34890255_34890278	BB	DD	BB	DD	BB	BB	BB	DD	BB	DD	DD	BB	BB	BB	DD	BB	BB	BB	BB	DD	DD	BB	BB	DD	DD	DD	BB	DD	BB	BB	BB	BB	DD	BB	DD	DD	DD	BB	DD	BB	DD	BB	DD	BB	BB	DD	DD	DD	BB
chr7_3490215_3490235	DD	DD	BB	DD	BB	BB	BB	BB	BB	DD	BB	BB	BB	BB	BB	BB	BB	BB	BB	BB	BB	BB	BB	DD	DD	BB	BB	DD	BB	DD	DD	DD	BB	BB	DD	BB	BB	BB	BB	BB	BB	BB	BB	DD	DD	DD	DD	DD	BB
chr7_34919420_34919434	BB	DD	BB	DD	BB	BB	BB	DD	BB	DD	DD	BB	BB	BB	DD	BB	BB	BB	BB	dn	DD	BB	BB	DD	DD	DD	BB	DD	BB	BB	BB	BB	DD	BB	DD	DD	DD	BB	DD	BB	DD	BB	DD	BB	BB	DD	DD	DD	BB
chr7_3494151_3494185	DD	DD	BB	DD	BB	BB	BB	BB	BB	DD	BB	BB	BB	BB	BB	BB	BB	BB	BB	BB	BB	BB	BB	DD	DD	BB	BB	DD	BB	DD	DD	DD	BB	BB	DD	BB	BB	BB	BB	BB	BB	BB	BB	DD	DD	DD	DD	DD	BB
chr7_34944042_34944065	FF	FF	FF	FF	FF	FF	FF	FF	FF	FF	FF	FF	FF	FF	FF	FF	FF	FF	FF	FF	FF	FF	FF	FF	FF	NN	FF	FF	FF	FF	FF	FF	FF	FF	FF	FF	FF	FF	FF	FF	FF	FF	FF	FF	FF	FF	FF	NA	FF
chr7_3503814_3503833	DD	DD	BB	DD	BB	BB	BB	BB	BB	DD	BB	BB	BB	BB	BB	BB	BB	BB	BB	BB	BB	BB	BB	DD	DD	BB	BB	DD	BB	DD	DD	DD	BB	BB	DD	BB	BB	BB	BB	BB	BB	BB	BB	DD	DD	DD	DD	DD	BB
chr7_35087958_35087981	FF	FF	FF	NA	NA	NA	FF	FF	NA	FF	FF	FF	NN	FF	FF	FF	FF	FF	FF	FF	FF	FF	FF	FF	NA	NA	FF	FF	FF	FF	NA	FF	FF	FF	NA	FF	FF	FF	FF	FF	NA	FF	FF	FF	FF	NA	FF	FF	NA
chr7_35099840_35099887	BB	DD	BB	DD	BB	BB	BB	DD	BB	DD	DD	BB	BB	BB	BB	BB	BB	BB	BB	DD	DD	BB	BB	DD	DD	DD	BB	DD	DD	DD	BB	BB	DD	BB	DD	DD	DD	BB	DD	BB	DD	BB	DD	BB	BB	BB	DD	DD	BB
chr7_3510892_3510921	DD	DD	BB	DD	BB	BB	BB	BB	BB	DD	BB	BB	BB	BB	BB	BB	BB	BB	BB	BB	BB	BB	BB	DD	DD	BB	BB	DD	BB	DD	DD	DD	BB	BB	DD	BB	BB	BB	BB	BB	BB	BB	BB	DD	DD	DD	DD	DD	BB
chr7_35125535_35125570	BB	DD	BB	DD	BB	BB	BB	DD	BB	DD	DD	BB	BB	BB	BB	BB	BB	BB	BB	DD	DD	BB	BB	DD	DD	DD	BB	DD	DD	DD	BB	BB	DD	BB	dn	DD	DD	BB	DD	BB	DD	BB	DD	BB	BB	BB	DD	DD	BB
chr7_35125600_35125651	BB	DD	BB	DD	BB	BB	BB	DD	BB	DD	DD	BB	BB	BB	BB	BB	BB	BB	BB	DD	DD	BB	BB	DD	DD	DD	BB	DD	DD	DD	BB	BB	DD	BB	DD	DD	DD	BB	DD	BB	DD	BB	DD	bn	BB	BB	DD	DD	BB
chr7_35158145_35158159	BB	DD	BB	DD	BB	BB	BB	DD	BB	DD	DD	BB	BB	BB	BB	BB	BB	BB	BB	DD	DD	BB	BB	DD	DD	DD	BB	DD	DD	DD	BB	BB	DD	BB	DD	DD	DD	BB	DD	BB	DD	BB	DD	BB	BB	BB	DD	DD	BB
chr7_35159374_35159398	BB	DD	BB	DD	BB	BB	BB	DD	BB	DD	DD	BB	BB	BB	BB	BB	BB	BB	BB	DD	DD	BB	BB	DD	DD	DD	BB	DD	DD	DD	BB	BB	DD	BB	DD	DD	DD	BB	DD	BB	DD	BB	DD	BB	BB	BB	DD	DD	BB
chr7_35181000_35181043	BB	DD	BB	DD	BB	BB	BB	DD	BB	DD	DD	BB	BB	BB	BB	BB	BB	BB	BB	DD	DD	BB	BB	DD	DD	DD	BB	DD	DD	DD	BB	BB	DD	BB	DD	DD	DD	BB	DD	BB	DD	BB	DD	BB	BB	BB	DD	DD	BB
chr7_35181317_35181346	BB	DD	BB	DD	BB	BB	BB	DD	BB	DD	DD	BB	BB	BB	BB	BB	BB	BB	BB	DD	DD	BB	BB	DD	DD	DD	BB	DD	DD	DD	BB	BB	DD	BB	DD	DD	DD	BB	DD	BB	DD	BB	DD	BB	BB	BB	DD	DD	BB
chr7_35184504_35184527	BB	DD	BB	DD	BB	BB	BB	DD	BB	DD	DD	BB	BB	BB	BB	BB	BB	BB	BB	DD	bd	BB	BB	DD	DD	DD	BB	DD	DD	DD	BB	BB	DD	BB	DD	DD	DD	BB	DD	BB	DD	BB	DD	BB	BB	BB	DD	DD	BB
chr7_35247355_35247370	BB	DD	BB	DD	BB	BB	BB	DD	BB	DD	DD	BB	BB	BB	BB	BB	BB	BB	BB	DD	DD	BB	BB	DD	DD	DD	BB	DD	DD	DD	BB	BB	DD	BB	DD	DD	DD	BB	DD	BB	DD	BB	DD	BB	BB	BB	DD	DD	BB
chr7_35247635_35247652	BB	DD	BB	DD	BB	BB	BB	DD	BB	DD	DD	BB	BB	BB	BB	BB	bn	BB	BB	DD	DD	BB	BB	DD	DD	DD	BB	DD	DD	DD	bn	BB	DD	BB	DD	DD	DD	BB	DD	BB	DD	BB	DD	BB	BB	BB	DD	DD	BB
chr7_35247656_35247679	BB	DD	BB	DD	BB	BB	BB	DD	BB	DD	DD	BB	BB	BB	BB	BB	BB	BB	BB	DD	DD	BB	BB	DD	DD	DD	BB	DD	DD	DD	BB	BB	DD	BB	DD	DD	DD	BB	DD	BB	DD	BB	DD	BB	BB	BB	DD	DD	BB
chr7_35249126_35249140	BB	DD	BB	DD	BB	BB	BB	DD	BB	DD	DD	BB	BB	BB	BB	BB	BB	BB	BB	DD	DD	BB	BB	DD	DD	DD	BB	DD	DD	DD	BB	BB	DD	BB	dn	DD	dn	BB	DD	BB	DD	BB	DD	BB	BB	BB	DD	DD	BB
chr7_35281923_35281940	BB	DD	BB	DD	BB	BB	BB	DD	BB	DD	DD	BB	BB	BB	BB	BB	BB	BB	BB	DD	DD	BB	BB	DD	DD	DD	BB	DD	DD	DD	BB	BB	DD	BB	DD	DD	DD	BB	DD	BB	DD	BB	DD	BB	BB	BB	DD	DD	BB
chr7_35296242_35296263	BB	DD	BB	DD	BB	BB	BB	DD	BB	DD	DD	BB	BB	BB	BB	BB	BB	BB	BB	DD	DD	BB	BB	DD	DD	DD	bn	DD	DD	DD	BB	BB	DD	BB	DD	DD	DD	BB	DD	BB	DD	BB	DD	BB	BB	BB	DD	DD	BB
chr7_35304372_35304383	BB	DD	BB	DD	BB	BB	BB	DD	BB	DD	DD	BB	BB	BB	BB	BB	BB	BB	BB	DD	dn	BB	BB	DD	DD	DD	BB	DD	DD	DD	BB	BB	DD	BB	DD	DD	bd	BB	DD	BB	DD	BB	DD	BB	BB	BB	DD	DD	BB
chr7_35312172_35312199	BB	DD	BB	DD	BB	BB	BB	DD	BB	DD	DD	BB	BB	BB	BB	BB	BB	BB	BB	DD	DD	BB	BB	DD	DD	DD	BB	DD	DD	DD	BB	BB	DD	BB	DD	DD	DD	BB	DD	BB	DD	BB	DD	BB	BB	BB	DD	DD	BB
chr7_35351375_35351402	BB	DD	BB	DD	BB	BB	BB	DD	BB	DD	DD	BB	BB	BB	BB	BB	BB	BB	BB	DD	DD	BB	BB	DD	DD	DD	BB	DD	DD	DD	BB	BB	DD	BB	DD	DD	DD	BB	DD	BB	DD	BB	DD	BB	BB	BB	DD	DD	BB
chr7_35377640_35377657	BB	DD	BB	DD	BB	BB	BB	DD	BB	DD	DD	BB	BB	BB	BB	BB	BB	BB	BB	DD	DD	BB	BB	DD	DD	DD	BB	DD	DD	DD	BB	BB	DD	BB	DD	DD	DD	BB	DD	BB	DD	BB	DD	BB	BB	BB	DD	DD	BB
chr7_35409643_35409666	BB	DD	BB	DD	BB	BB	BB	DD	BB	DD	DD	BB	BB	BB	BB	BB	BB	BB	BB	DD	DD	BB	BB	DD	DD	DD	BB	DD	DD	DD	BB	BB	DD	BB	DD	DD	DD	BB	DD	BB	DD	BB	DD	BB	BB	BB	DD	DD	BB
chr7_35419826_35419850	BB	DD	BB	DD	BB	BB	BB	DD	BB	DD	DD	BB	BB	BB	BB	BB	BB	BB	BB	DD	DD	BB	BB	DD	DD	DD	BB	DD	DD	DD	BB	BB	DD	BB	DD	DD	DD	BB	DD	BB	DD	BB	DD	BB	BB	BB	DD	DD	BB
chr7_35422349_35422360	BB	DD	BB	DD	BB	BB	BB	DD	BB	DD	DD	BB	BB	BB	BB	BB	BB	BB	BB	DD	DD	BB	BB	DD	DD	DD	BB	DD	DD	DD	BB	BB	DD	BB	DD	DD	DD	BB	DD	BB	DD	BB	DD	BB	BB	BB	DD	DD	BB
chr7_35428857_35428872	BB	DD	BB	DD	BB	BB	BB	DD	BB	DD	DD	BB	BB	BB	BB	BB	BB	BB	BB	DD	DD	BB	BB	DD	DD	DD	BB	DD	DD	DD	BB	BB	DD	BB	DD	DD	DD	BB	DD	BB	DD	BB	DD	BB	BB	BB	DD	DD	BB
chr7_35513633_35513662	BB	DD	BB	DD	BB	BB	BB	DD	BB	DD	DD	BB	BB	BB	BB	BB	BB	BB	BB	DD	DD	BB	BB	DD	DD	DD	BB	DD	DD	DD	BB	BB	DD	BB	DD	DD	DD	BB	DD	BB	DD	BB	DD	BB	BB	BB	DD	DD	BB
chr7_35516470_35516481	BB	DD	BB	DD	BB	BB	BB	DD	BB	DD	DD	BB	BB	BB	BB	BB	BB	BB	BB	DD	DD	BB	BB	DD	DD	DD	BB	DD	DD	DD	BB	BB	DD	BB	DD	DD	DD	BB	DD	BB	DD	BB	DD	BB	BB	BB	DD	DD	BB
chr7_35525890_35525901	BB	DD	BB	DD	BB	BB	BB	DD	BB	DD	DD	BB	BB	BB	BB	BB	BB	BB	BB	DD	DD	BB	BB	DD	DD	DD	BB	DD	DD	DD	BB	BB	DD	BB	DD	DD	DD	BB	DD	BB	DD	BB	DD	BB	BB	BB	DD	DD	BB
chr7_35529493_35529512	BB	DD	BB	DD	BB	BB	BB	DD	BB	DD	DD	BB	BB	BB	BB	BB	BB	BB	BB	DD	DD	BB	BB	DD	DD	DD	BB	DD	DD	DD	BB	BB	DD	BB	DD	DD	DD	BB	DD	BB	DD	BB	DD	BB	BB	BB	DD	DD	BB
chr7_35534572_35534597	BB	DD	BB	DD	BB	BB	BB	DD	BB	DD	DD	BB	BB	BB	BB	BB	BB	BB	BB	DD	DD	BB	BB	DD	DD	DD	BB	DD	DD	DD	BB	BB	DD	BB	DD	DD	DD	BB	DD	BB	DD	BB	DD	BB	BB	BB	DD	DD	BB
chr7_35534988_35534999	BB	DD	BB	DD	BB	BB	BB	DD	BB	DD	DD	BB	BB	BB	BB	BB	BB	BB	BB	bd	DD	BB	BB	DD	DD	DD	BB	DD	DD	DD	BB	BB	DD	BB	DD	DD	DD	BB	dn	BB	DD	BB	DD	BB	BB	BB	dn	bd	BB
chr7_35548168_35548181	BB	DD	BB	DD	BB	BB	BB	DD	BB	DD	DD	BB	BB	BB	BB	BB	BB	BB	BB	DD	DD	BB	BB	DD	DD	DD	BB	DD	DD	DD	BB	BB	DD	BB	DD	DD	DD	BB	DD	BB	DD	BB	DD	BB	BB	BB	DD	DD	BB
chr7_35553516_35553529	BB	DD	BB	DD	BB	BB	BB	DD	BB	DD	DD	BB	BB	BB	BB	BB	BB	BB	BB	DD	DD	BB	BB	DD	DD	DD	BB	DD	DD	DD	BB	BB	DD	BB	DD	DD	DD	BB	DD	BB	DD	BB	DD	BB	BB	BB	DD	DD	BB
chr7_35578189_35578232	BB	DD	BB	DD	BB	BB	bn	DD	BB	DD	DD	BB	BB	BB	BB	BB	BB	BB	BB	DD	DD	BB	BB	DD	DD	DD	BB	DD	DD	DD	BB	BB	DD	BB	DD	dn	DD	BB	DD	BB	DD	BB	DD	BB	BB	BB	DD	DD	BB
chr7_35604802_35604826	BB	DD	BB	DD	BB	BB	BB	DD	BB	DD	DD	BB	BB	BB	BB	BB	BB	BB	BB	DD	DD	BB	BB	DD	DD	DD	BB	DD	DD	DD	BB	BB	DD	BB	DD	DD	DD	BB	DD	BB	DD	BB	DD	BB	BB	BB	DD	DD	BB
chr7_35607899_35607920	BB	DD	BB	DD	BB	BB	BB	DD	BB	DD	DD	BB	BB	BB	BB	BB	BB	BB	BB	DD	DD	BB	BB	DD	DD	DD	BB	DD	DD	DD	BB	BB	DD	BB	DD	DD	DD	BB	DD	BB	DD	BB	DD	BB	BB	BB	DD	DD	BB
chr7_35618770_35618793	FF	df	FF	DD	FF	FF	FF	df	FF	df	df	FF	FF	FF	FF	FF	FF	FF	FF	df	df	FF	FF	df	DD	df	FF	df	df	df	FF	FF	df	FF	df	df	DD	FF	df	FF	DD	FF	df	FF	FF	FF	dn	df	FF
chr7_35662736_35662777	BB	DD	BB	DD	BB	BB	BB	DD	BB	DD	DD	BB	BB	BB	BB	BB	BB	BB	BB	DD	DD	BB	BB	DD	DD	DD	BB	DD	DD	DD	BB	BB	DD	BB	DD	DD	DD	BB	DD	BB	DD	BB	DD	BB	BB	BB	DD	DD	BB
chr7_35666020_35666033	BB	DD	BB	DD	BB	BB	BB	DD	BB	DD	DD	BB	BB	BB	BB	BB	BB	BB	BB	DD	DD	BB	BB	DD	DD	DD	BB	DD	DD	DD	BB	BB	DD	BB	DD	DD	DD	BB	DD	BB	DD	BB	DD	BB	BB	BB	DD	DD	BB
chr7_35672792_35672805	BB	DD	BB	DD	BB	BB	BB	DD	BB	DD	DD	BB	BB	BB	BB	BB	BB	BB	BB	DD	DD	BB	BB	DD	DD	DD	BB	DD	DD	DD	BB	BB	DD	BB	DD	DD	DD	BB	DD	BB	DD	BB	DD	BB	BB	BB	DD	DD	BB
chr7_35705950_35705977	BB	DD	BB	DD	BB	BB	BB	DD	BB	DD	DD	BB	BB	BB	BB	BB	BB	BB	BB	DD	DD	BB	BB	DD	DD	DD	BB	DD	DD	DD	BB	BB	DD	BB	DD	DD	DD	BB	DD	BB	DD	BB	DD	BB	BB	BB	DD	DD	BB
chr7_35710155_35710182	BB	DD	BB	DD	BB	BB	BB	DD	BB	DD	DD	BB	BB	BB	BB	BB	BB	BB	BB	DD	DD	bd	BB	DD	DD	DD	BB	DD	DD	DD	BB	BB	DD	BB	DD	DD	DD	BB	DD	BB	DD	BB	DD	BB	BB	BB	DD	DD	BB
chr7_35728912_35728947	BB	NA	BB	UU	BB	BB	BB	bu	BB	NA	NA	BB	BB	BB	BB	BB	BB	BB	BB	NA	NA	BB	BB	NA	NA	NA	BB	UU	bu	NA	BB	BB	bu	BB	NA	NA	NA	BB	UU	BB	NA	UU	bu	BB	BB	bu	NA	bu	BB
chr7_35731058_35731081	BB	DD	BB	DD	BB	BB	BB	DD	BB	DD	DD	BB	BB	BB	BB	BB	BB	BB	BB	DD	DD	BB	BB	DD	DD	DD	BB	DD	DD	DD	BB	BB	DD	BB	DD	DD	DD	BB	DD	BB	DD	BB	DD	BB	BB	BB	DD	DD	BB
chr7_35821139_35821174	BB	DD	BB	DD	BB	BB	BB	DD	BB	DD	DD	BB	BB	BB	BB	BB	BB	BB	BB	DD	DD	BB	BB	DD	DD	DD	BB	DD	DD	DD	BB	BB	DD	BB	DD	DD	DD	BB	DD	BB	DD	bd	DD	BB	BB	BB	DD	DD	BB
chr7_3582291_3582345	NA	NA	BB	UU	BB	BB	BB	BB	BB	bu	BB	BB	BB	BB	BB	BB	UU	BB	BB	BB	BB	BB	BB	UU	NA	BB	BB	bu	bu	NA	UU	UU	BB	BB	NA	BB	BB	BB	BB	BB	BB	BB	BB	NA	UU	NA	bu	NA	BB
chr7_35864800_35864831	BB	dd	BB	dd	BB	BB	BB	dd	BB	dd	dd	BB	BB	BB	BB	BB	BB	BB	BB	dd	dd	BB	BB	dd	dd	dd	BB	DD	dd	dd	BB	BB	dd	BB	dd	dd	dd	BB	dd	BB	dd	BB	DD	BB	BB	BB	dd	dd	BB
chr7_35872016_35872071	BB	DD	BB	DD	BB	BB	DD	DD	BB	DD	DD	NA	BB	NA	BB	NA	BB	BB	NA	DD	NA	NA	bd	DD	NN	NA	BB	dn	NA	DD	BB	BB	DD	BB	DD	DD	DD	NA	DD	BB	DD	NA	DD	BB	BB	NA	DD	DD	NA
chr7_3593386_3593413	DD	DD	BB	DD	BB	BB	BB	BB	BB	DD	BB	BB	BB	BB	BB	BB	BB	BB	BB	BB	BB	BB	BB	DD	DD	BB	BB	DD	BB	DD	DD	DD	BB	BB	DD	BB	BB	BB	BB	BB	BB	BB	BB	DD	DD	DD	bd	DD	BB
chr7_35937968_35938015	NA	NA	BB	NA	BB	BB	NA	DD	BB	DD	DD	BB	NA	NN	NA	BB	BB	BB	BB	DD	DD	BB	BB	DD	NA	NA	BB	DD	DD	DD	NA	BB	dn	NA	NA	DD	DD	NA	DD	BB	NA	BB	DD	BB	BB	BB	NA	DD	NA
chr7_35941475_35941514	BB	DD	BB	DD	BB	BB	BB	DD	BB	DD	DD	BB	BB	BB	BB	BB	BB	BB	BB	DD	DD	BB	BB	DD	DD	NA	BB	DD	DD	DD	BB	BB	DD	BB	DD	DD	DD	NN	DD	BB	DD	BB	DD	BB	BB	BB	dn	DD	BB
chr7_35986365_35986396	BB	DD	BB	DD	BB	BB	BB	DD	BB	DD	DD	BB	BB	bd	BB	BB	BB	BB	BB	DD	DD	BB	BB	DD	DD	DD	BB	DD	dn	DD	BB	BB	DD	BB	DD	DD	DD	BB	DD	BB	DD	BB	DD	BB	BB	BB	DD	bd	BB
chr7_35996245_35996272	BB	DD	BB	DD	BB	BB	BB	DD	BB	DD	DD	BB	BB	BB	BB	BB	BB	BB	BB	DD	DD	BB	BB	DD	DD	DD	BB	DD	DD	DD	BB	BB	DD	BB	DD	DD	DD	BB	DD	BB	DD	BB	DD	BB	BB	BB	DD	DD	BB
chr7_36063425_36063440	BB	DD	BB	DD	BB	BB	BB	DD	BB	DD	DD	BB	BB	bn	BB	BB	BB	BB	BB	DD	DD	BB	BB	DD	DD	DD	BB	DD	DD	DD	BB	BB	DD	BB	DD	DD	DD	BB	DD	BB	DD	BB	DD	BB	BB	BB	DD	DD	BB
chr7_36077070_36077085	FF	df	FF	df	FF	FF	FF	df	FF	df	df	FF	FF	FF	FF	FF	FF	FF	FF	df	df	FF	FF	df	df	df	FF	df	df	df	FF	FF	df	FF	df	df	df	FF	df	FF	df	FF	df	FF	FF	FF	df	df	FF
chr7_3607780_3607791	DD	DD	BB	DD	BB	BB	BB	BB	BB	DD	BB	BB	BB	BB	BB	BB	BB	BB	BB	BB	BB	BB	BB	DD	DD	BB	BB	DD	BB	DD	DD	DD	BB	BB	DD	BB	BB	BB	BB	BB	BB	BB	BB	DD	DD	DD	DD	DD	BB
chr7_36082090_36082104	BB	DD	BB	DD	BB	BB	BB	DD	BB	DD	DD	BB	BB	BB	BB	BB	BB	BB	BB	DD	DD	BB	BB	DD	DD	DD	BB	DD	DD	DD	BB	BB	DD	BB	DD	DD	DD	BB	DD	BB	DD	BB	DD	BB	BB	BB	DD	DD	BB
chr7_36084251_36084262	BB	DD	BB	DD	BB	BB	BB	DD	BB	DD	DD	BB	BB	BB	BB	BB	BB	BB	BB	DD	DD	BB	BB	DD	DD	DD	BB	DD	DD	DD	BB	BB	DD	BB	DD	DD	DD	BB	DD	BB	DD	BB	DD	BB	BB	BB	DD	DD	BB
chr7_36113370_36113405	BB	DD	BB	NN	BB	NA	BB	NN	NA	NN	NA	BB	BB	BB	NA	BB	BB	BB	BB	DD	NA	BB	BB	NA	DD	DD	BB	DD	DD	DD	BB	BB	DD	BB	DD	DD	DD	BB	DD	BB	NA	BB	DD	BB	NA	BB	DD	DD	BB
chr7_3612167_3612178	df	df	FF	df	FF	FF	FF	FF	FF	df	FF	FF	FF	FF	FF	FF	FF	FF	FF	FF	FF	FF	FF	df	df	FF	FF	df	FF	DD	df	df	FF	FF	df	FF	FF	FF	FF	FF	FF	FF	FF	df	df	df	df	df	FF
chr7_3612189_3612200	DD	DD	BB	DD	BB	BB	BB	BB	BB	DD	BB	BB	BB	BB	BB	BB	BB	BB	BB	BB	BB	BB	BB	DD	DD	BB	BB	DD	BB	DD	DD	DD	BB	BB	DD	BB	BB	BB	BB	BB	BB	BB	BB	DD	DD	DD	DD	DD	BB
chr7_36126824_36126847	BB	DD	BB	DD	BB	BB	BB	DD	BB	DD	DD	BB	BB	BB	BB	BB	BB	BB	BB	DD	DD	BB	BB	DD	DD	dn	BB	DD	DD	dn	BB	BB	DD	BB	DD	DD	DD	BB	DD	BB	DD	BB	DD	BB	BB	BB	DD	DD	BB
chr7_3613466_3613481	DD	DD	BB	DD	BB	BB	BB	BB	BB	DD	BB	BB	BB	BB	BB	BB	BB	BB	BB	BB	BB	BB	BB	DD	DD	BB	BB	DD	BB	DD	DD	DD	BB	BB	DD	BB	BB	BB	BB	BB	BB	BB	BB	DD	DD	DD	DD	DD	BB
chr7_36137118_36137137	BB	DD	BB	DD	BB	BB	BB	DD	BB	DD	DD	BB	BB	BB	BB	BB	BB	BB	BB	DD	DD	BB	BB	DD	DD	DD	BB	DD	DD	DD	BB	BB	DD	BB	DD	DD	DD	BB	DD	BB	DD	BB	DD	BB	BB	BB	DD	DD	BB
chr7_36143471_36143482	BB	DD	BB	DD	BB	BB	BB	DD	BB	DD	DD	BB	BB	BB	BB	BB	BB	BB	BB	DD	DD	BB	BB	DD	DD	DD	BB	DD	DD	DD	BB	BB	DD	BB	DD	DD	DD	BB	DD	BB	DD	BB	DD	BB	BB	BB	bd	DD	BB
chr7_36149030_36149069	FF	dn	FF	df	FF	FF	FF	df	FF	df	df	FF	FF	FF	FF	FF	FF	FF	FF	df	df	FF	FF	df	df	df	FF	df	df	df	FF	FF	df	FF	df	df	df	FF	df	FF	df	FF	df	FF	FF	FF	df	df	FF
chr7_36155125_36155140	BB	DD	BB	DD	BB	BB	BB	DD	BB	DD	DD	BB	BB	BB	BB	BB	BB	BB	BB	DD	DD	BB	BB	DD	DD	DD	BB	DD	DD	DD	BB	BB	DD	BB	DD	DD	DD	BB	DD	BB	DD	BB	DD	BB	BB	BB	DD	DD	BB
chr7_36167842_36167853	BB	DD	BB	DD	BB	BB	BB	DD	BB	DD	DD	BB	BB	BB	BB	BB	BB	BB	BB	DD	DD	BB	BB	DD	DD	DD	BB	DD	DD	DD	BB	BB	DD	BB	DD	DD	DD	BB	DD	BB	DD	BB	DD	BB	BB	BB	DD	DD	BB
chr7_36171006_36171023	BB	dd	BB	dd	BB	BB	BB	dd	BB	dd	dd	BB	BB	BB	BB	BB	BB	BB	BB	dd	dd	bd	BB	dd	dd	dd	BB	dd	DD	DD	BB	BB	dd	BB	dd	dd	dd	BB	dd	BB	dd	BB	dd	BB	BB	BB	dd	dd	BB
chr7_36173712_36173735	BB	DD	BB	DD	BB	BB	BB	DD	BB	DD	DD	BB	BB	BB	BB	BB	BB	BB	BB	DD	DD	BB	BB	DD	DD	DD	BB	DD	DD	DD	BB	BB	DD	BB	DD	DD	DD	BB	DD	BB	DD	BB	DD	BB	BB	BB	DD	DD	BB
chr7_36175942_36175957	BB	DD	BB	DD	BB	BB	BB	DD	BB	DD	DD	BB	BB	BB	BB	BB	BB	BB	BB	DD	DD	BB	BB	DD	DD	DD	BB	DD	DD	DD	BB	BB	DD	BB	DD	DD	DD	BB	DD	BB	DD	BB	DD	BB	BB	BB	DD	DD	BB
chr7_36190232_36190267	BB	DD	BB	DD	BB	BB	BB	DD	BB	DD	DD	BB	BB	BB	BB	BB	BB	BB	BB	DD	DD	BB	BB	DD	DD	DD	BB	DD	DD	DD	BB	BB	DD	BB	DD	DD	DD	BB	DD	BB	DD	BB	DD	BB	BB	BB	DD	DD	BB
chr7_36194571_36194582	BB	DD	BB	DD	BB	BB	BB	DD	BB	DD	DD	BB	BB	BB	BB	BB	BB	BB	BB	DD	DD	BB	BB	DD	DD	DD	BB	DD	DD	bd	BB	BB	DD	BB	DD	bd	DD	BB	DD	BB	bd	BB	DD	BB	BB	BB	DD	bd	BB
chr7_36205361_36205378	BB	bd	BB	DD	BB	BB	BB	DD	BB	DD	dn	BB	BB	BB	BB	BB	BB	BB	BB	DD	DD	BB	BB	DD	DD	DD	BB	DD	DD	DD	BB	BB	DD	BB	DD	DD	DD	BB	DD	BB	DD	BB	DD	BB	BB	BB	DD	DD	BB
chr7_36232827_36232847	BB	DD	BB	DD	BB	BB	BB	DD	BB	DD	DD	BB	BB	BB	BB	BB	BB	BB	BB	DD	DD	BB	BB	DD	DD	DD	BB	DD	DD	DD	BB	BB	DD	BB	DD	DD	DD	BB	DD	BB	DD	BB	DD	BB	BB	BB	DD	DD	BB
chr7_36236456_36236471	BB	DD	BB	DD	BB	BB	BB	DD	BB	DD	DD	BB	BB	BB	BB	BB	BB	BB	BB	DD	DD	BB	BB	DD	DD	DD	BB	DD	DD	DD	BB	BB	DD	BB	DD	DD	DD	BB	DD	BB	DD	BB	DD	BB	BB	BB	DD	DD	BB
chr7_36244120_36244131	BB	DD	BB	DD	BB	BB	BB	DD	BB	DD	DD	BB	BB	BB	BB	BB	BB	BB	BB	DD	dn	BB	BB	DD	DD	DD	BB	DD	DD	DD	BB	BB	DD	BB	DD	DD	DD	BB	DD	BB	DD	BB	DD	BB	BB	BB	DD	DD	BB
chr7_36248866_36248883	BB	DD	BB	DD	BB	BB	BB	DD	BB	DD	DD	BB	BB	BB	BB	BB	BB	BB	BB	DD	DD	BB	BB	DD	DD	DD	BB	DD	DD	DD	BB	BB	DD	BB	DD	DD	DD	BB	DD	BB	DD	BB	DD	BB	BB	BB	DD	DD	BB
chr7_3627448_3627467	DD	DD	BB	DD	BB	BB	BB	BB	BB	DD	BB	BB	BB	BB	BB	BB	BB	BB	BB	BB	BB	BB	BB	DD	DD	BB	BB	DD	BB	DD	DD	DD	BB	BB	DD	BB	BB	BB	BB	BB	BB	BB	BB	DD	DD	DD	DD	DD	BB
chr7_36275228_36275241	BB	uu	BB	uu	BB	BB	BB	UU	BB	UU	UU	BB	BB	BB	BB	BB	BB	BB	BB	UU	UU	BB	BB	NA	NA	UU	BB	NA	NA	NA	BB	BB	NA	BB	NA	NA	NA	BB	UU	BB	NA	BB	UU	BB	BB	BB	uu	UU	BB
chr7_36277667_36277681	BB	DD	BB	DD	BB	BB	BB	DD	BB	DD	DD	BB	BB	BB	BB	BB	BB	BB	BB	DD	DD	BB	BB	DD	DD	DD	BB	DD	DD	DD	BB	BB	DD	BB	DD	DD	DD	BB	DD	BB	DD	BB	DD	BB	BB	BB	DD	DD	BB
chr7_36284902_36284925	BB	DD	BB	DD	BB	BB	BB	DD	BB	DD	DD	BB	BB	BB	BB	BB	BB	BB	BB	DD	DD	BB	BB	DD	DD	DD	BB	DD	DD	DD	BB	BB	DD	BB	DD	DD	DD	BB	DD	BB	DD	BB	DD	BB	BB	BB	DD	DD	BB
chr7_36312545_36312588	NA	DD	NA	DD	UU	UU	UU	DD	UU	DD	DD	UU	UU	UU	UU	UU	UU	UU	NA	DD	DD	UU	UU	DD	DD	DD	UU	DD	DD	DD	UU	UU	DD	UU	DD	DD	DD	UU	DD	UU	DD	UU	DD	UU	UU	UU	DD	DD	NA
chr7_36312778_36312789	BB	DD	BB	DD	BB	BB	BB	DD	BB	bd	DD	BB	BB	BB	BB	BB	BB	BB	BB	DD	DD	BB	BB	DD	DD	DD	BB	DD	DD	DD	BB	BB	DD	BB	bd	DD	DD	BB	DD	BB	bd	BB	DD	BB	BB	BB	DD	DD	BB
chr7_36355835_36355869	BB	NA	BB	DD	BB	BB	BB	DD	BB	DD	DD	NN	NA	NA	NA	BB	BB	BB	BB	DD	DD	BB	BB	DD	DD	NA	BB	DD	DD	DD	BB	NA	DD	NA	NA	DD	DD	BB	DD	NA	DD	BB	DD	BB	BB	BB	DD	DD	NA
chr7_36357187_36357200	BB	DD	BB	DD	BB	BB	BB	DD	BB	DD	DD	BB	BB	BB	BB	BB	BB	BB	BB	DD	DD	BB	BB	DD	DD	DD	BB	DD	DD	DD	BB	BB	DD	BB	DD	DD	DD	BB	DD	BB	DD	BB	DD	BB	BB	BB	DD	DD	BB
chr7_3635964_3635983	DD	DD	BB	DD	BB	BB	BB	BB	BB	DD	BB	BB	BB	BB	BB	BB	BB	BB	BB	BB	BB	BB	BB	DD	DD	BB	BB	DD	BB	DD	DD	DD	BB	BB	DD	BB	BB	BB	BB	BB	BB	BB	BB	DD	DD	DD	DD	DD	BB
chr7_36374005_36374016	BB	DD	BB	DD	BB	BB	BB	DD	BB	DD	DD	BB	BB	BB	BB	BB	BB	BB	BB	DD	DD	BB	BB	DD	DD	DD	bn	DD	DD	DD	BB	BB	DD	BB	DD	DD	DD	BB	DD	BB	DD	BB	DD	BB	BB	BB	DD	DD	BB
chr7_36464747_36464786	NN	DD	NN	DD	NN	dn	NA	DD	NA	DD	DD	NN	NN	NA	NN	NN	NA	NN	NN	DD	DD	NN	NN	NN	DD	DD	BB	DD	DD	NA	BB	BB	DD	BB	DD	DD	DD	BB	DD	BB	BB	BB	DD	BB	DD	NA	DD	NA	bn
chr7_3648644_3648670	DD	DD	BB	DD	BB	BB	BB	BB	BB	DD	BB	BB	BB	BB	BB	BB	BB	BB	BB	BB	BB	BB	BB	DD	DD	BB	BB	DD	BB	DD	DD	DD	BB	BB	DD	BB	BB	BB	BB	BB	BB	BB	BB	DD	DD	DD	DD	DD	BB
chr7_36505359_36505370	BB	dd	BB	dd	BB	BB	BB	dd	BB	dd	DD	BB	BB	BB	BB	BB	BB	BB	BB	dd	DD	bd	BB	dd	dd	DD	BB	dd	dd	dd	BB	BB	dd	BB	dd	DD	DD	BB	dd	BB	BB	BB	DD	BB	dd	BB	dd	dd	BB
chr7_36512804_36512819	BB	DD	BB	DD	BB	BB	BB	DD	BB	DD	DD	BB	BB	BB	BB	BB	BB	BB	BB	DD	DD	BB	BB	DD	DD	DD	BB	DD	DD	DD	BB	BB	DD	BB	DD	DD	DD	BB	DD	BB	BB	BB	DD	BB	DD	BB	DD	DD	BB
chr7_36546699_36546716	BB	DD	BB	DD	BB	BB	BB	DD	BB	DD	DD	BB	BB	BB	BB	BB	BB	BB	BB	DD	DD	BB	BB	DD	DD	DD	BB	DD	DD	DD	BB	BB	DD	BB	DD	DD	DD	BB	DD	BB	BB	BB	DD	BB	DD	BB	DD	DD	BB
chr7_36571401_36571421	BB	DD	BB	DD	BB	BB	BB	DD	BB	DD	DD	BB	BB	BB	BB	BB	BB	BB	BB	DD	DD	BB	BB	DD	DD	DD	BB	DD	DD	DD	BB	BB	DD	BB	DD	DD	DD	BB	DD	BB	BB	BB	DD	BB	DD	BB	DD	DD	BB
chr7_36582644_36582655	BB	DD	BB	DD	BB	BB	BB	DD	BB	DD	DD	BB	BB	BB	BB	BB	BB	BB	BB	DD	DD	BB	BB	DD	DD	DD	BB	DD	DD	DD	BB	BB	DD	BB	DD	DD	dn	BB	DD	BB	BB	BB	DD	BB	DD	BB	DD	DD	BB
chr7_36592247_36592282	BB	DD	BB	DD	BB	BB	BB	DD	BB	DD	DD	BB	BB	BB	BB	BB	BB	BB	BB	DD	DD	BB	BB	DD	DD	DD	BB	DD	DD	DD	BB	BB	DD	BB	DD	DD	DD	BB	DD	BB	BB	BB	DD	BB	DD	BB	DD	DD	BB
chr7_36595062_36595075	BB	DD	BB	DD	BB	BB	BB	DD	BB	DD	DD	BB	BB	BB	BB	BB	BB	BB	BB	DD	DD	BB	BB	DD	DD	DD	BB	DD	DD	DD	BB	BB	DD	BB	DD	DD	DD	BB	DD	BB	BB	BB	DD	BB	DD	BB	DD	DD	BB
chr7_36625841_36625858	BB	DD	BB	DD	bn	BB	bn	DD	BB	DD	DD	BB	BB	BB	BB	BB	BB	BB	BB	DD	DD	BB	BB	DD	DD	DD	BB	DD	DD	DD	BB	BB	DD	BB	DD	DD	DD	BB	DD	BB	BB	BB	DD	BB	DD	BB	DD	DD	BB
chr7_3664513_3664532	DD	DD	BB	DD	BB	BB	BB	BB	BB	DD	BB	BB	BB	BB	BB	BB	BB	BB	BB	BB	BB	BB	BB	DD	DD	BB	BB	DD	BB	DD	DD	DD	BB	BB	DD	BB	BB	BB	BB	BB	BB	BB	BB	DD	DD	DD	DD	DD	BB
chr7_36652234_36652249	BB	DD	BB	DD	BB	BB	BB	DD	BB	DD	DD	BB	BB	BB	BB	BB	BB	BB	BB	DD	DD	BB	BB	DD	DD	DD	BB	DD	DD	DD	BB	BB	DD	BB	DD	DD	DD	BB	DD	BB	BB	BB	DD	BB	DD	BB	DD	DD	BB
chr7_36662827_36662846	BB	DD	BB	DD	BB	BB	BB	DD	BB	DD	DD	BB	BB	BB	BB	BB	BB	BB	BB	DD	DD	BB	BB	DD	DD	DD	BB	DD	DD	DD	BB	BB	DD	BB	DD	DD	DD	BB	DD	BB	BB	BB	DD	BB	DD	BB	DD	DD	bd
chr7_36664095_36664122	BB	DD	BB	DD	BB	BB	BB	DD	BB	DD	DD	BB	BB	BB	BB	BB	BB	BB	BB	DD	DD	BB	BB	DD	DD	DD	BB	DD	DD	DD	BB	BB	DD	BB	DD	DD	DD	BB	DD	BB	BB	BB	DD	BB	DD	BB	DD	DD	BB
chr7_36672654_36672665	BB	DD	BB	DD	BB	BB	BB	DD	BB	DD	DD	BB	BB	BB	BB	BB	BB	BB	BB	DD	DD	BB	BB	DD	DD	DD	BB	DD	DD	DD	BB	BB	DD	BB	DD	DD	DD	BB	DD	BB	BB	BB	DD	BB	DD	BB	DD	DD	BB
chr7_36682094_36682111	BB	DD	BB	DD	BB	BB	BB	DD	BB	DD	DD	BB	BB	BB	BB	BB	BB	BB	BB	DD	DD	BB	BB	DD	DD	DD	BB	DD	DD	DD	BB	BB	DD	BB	DD	BB	BB	BB	DD	BB	BB	BB	DD	BB	DD	BB	DD	DD	BB
chr7_36685578_36685597	BB	DD	BB	DD	BB	bn	BB	DD	BB	DD	DD	BB	BB	BB	BB	BB	BB	BB	BB	DD	DD	BB	BB	DD	DD	DD	BB	DD	DD	DD	BB	BB	DD	BB	DD	BB	BB	BB	bd	BB	BB	BB	bd	BB	DD	BB	DD	DD	BB
chr7_3668597_3668630	DD	DD	BB	DD	BB	bn	BB	bn	BB	DD	BB	BB	BB	BB	BB	BB	bn	BB	BB	BB	BB	bn	BB	DD	DD	BB	BB	DD	BB	DD	DD	DD	BB	BB	DD	BB	BB	BB	BB	BB	BB	BB	BB	DD	DD	DD	DD	DD	BB
chr7_36711520_36711540	FF	df	FF	df	FF	FF	FF	df	FF	df	df	FF	FF	FF	FF	FF	FF	FF	FF	df	df	FF	FF	df	df	df	FF	df	DD	df	FF	FF	df	FF	df	FF	FF	FF	df	FF	FF	FF	df	FF	df	FF	df	df	FF
chr7_36722021_36722065	BB	DD	BB	DD	BB	BB	BB	DD	bn	DD	DD	BB	BB	BB	BB	BB	BB	BB	BB	DD	DD	BB	BB	DD	DD	bd	BB	DD	DD	DD	BB	BB	DD	BB	DD	BB	BB	BB	DD	BB	BB	BB	DD	BB	DD	BB	DD	DD	BB
chr7_36722543_36722566	BB	DD	BB	DD	BB	BB	BB	DD	BB	DD	DD	BB	BB	BB	BB	BB	BB	BB	BB	DD	DD	BB	BB	DD	DD	DD	BB	DD	DD	DD	BB	BB	DD	BB	DD	BB	BB	BB	DD	BB	BB	BB	DD	BB	DD	BB	DD	DD	BB
chr7_36740720_36740739	BB	DD	BB	DD	BB	bn	BB	DD	BB	DD	DD	BB	BB	BB	BB	BB	BB	BB	BB	DD	DD	BB	BB	DD	DD	DD	BB	DD	DD	DD	bn	BB	DD	BB	DD	BB	BB	BB	DD	BB	BB	BB	DD	BB	DD	BB	DD	DD	BB
chr7_3674235_3674262	DD	DD	BB	DD	BB	BB	BB	BB	BB	DD	BB	BB	BB	BB	BB	BB	BB	BB	BB	BB	BB	BB	BB	DD	DD	BB	BB	DD	BB	DD	DD	DD	BB	BB	DD	BB	BB	BB	BB	BB	BB	BB	BB	DD	DD	DD	DD	DD	BB
chr7_36759872_36759895	BB	DD	BB	DD	BB	BB	BB	DD	BB	dn	dn	BB	NA	BB	BB	BB	NA	NA	BB	NA	DD	BB	BB	DD	DD	DD	BB	dn	DD	NA	BB	NA	dn	BB	NA	BB	BB	BB	DD	NA	NA	BB	DD	BB	DD	BB	DD	DD	BB
chr7_36762175_36762194	BB	DD	BB	DD	BB	BB	BB	DD	BB	DD	DD	BB	BB	BB	BB	BB	BB	BB	BB	DD	DD	BB	BB	DD	DD	DD	BB	DD	DD	DD	BB	BB	DD	BB	DD	BB	BB	BB	DD	BB	BB	BB	DD	BB	DD	BB	DD	DD	BB
chr7_36781417_36781436	BB	DD	BB	DD	BB	BB	BB	DD	BB	DD	DD	BB	BB	BB	BB	BB	BB	BB	BB	DD	DD	BB	BB	DD	DD	DD	BB	DD	DD	DD	BB	BB	DD	BB	DD	BB	BB	BB	DD	BB	BB	BB	DD	BB	DD	BB	DD	DD	BB
chr7_36784485_36784505	BB	DD	BB	DD	BB	BB	BB	DD	BB	DD	DD	BB	BB	BB	BB	BB	BB	BB	BB	DD	DD	BB	BB	DD	DD	DD	BB	DD	DD	DD	BB	BB	DD	BB	DD	BB	BB	BB	DD	BB	BB	BB	DD	BB	DD	BB	DD	DD	BB
chr7_36803497_36803514	BB	DD	BB	DD	BB	BB	BB	DD	BB	DD	DD	BB	BB	BB	BB	BB	BB	BB	BB	DD	DD	BB	BB	DD	DD	DD	BB	DD	DD	DD	BB	BB	DD	BB	DD	BB	BB	BB	DD	BB	BB	BB	DD	BB	DD	BB	DD	DD	BB
chr7_36803785_36803820	BB	DD	BB	DD	BB	BB	BB	DD	BB	DD	DD	BB	BB	BB	BB	BB	BB	BB	BB	DD	DD	BB	BB	DD	DD	DD	BB	DD	DD	DD	BB	BB	DD	BB	DD	BB	BB	BB	DD	BB	BB	BB	DD	BB	DD	BB	DD	DD	BB
chr7_36810355_36810414	NN	NA	FF	NA	NN	NA	FF	FF	NA	fn	NN	FF	FF	FF	FF	NA	fn	FF	NA	NA	FF	NA	fn	fn	NN	NA	NA	FF	NA	FF	FF	FF	NN	FF	FF	FF	FF	NN	NA	fn	FF	FF	FF	fn	FF	NA	NA	FF	FF
chr7_36810432_36810451	FF	FF	FF	FF	FF	NN	FF	FF	NA	FF	FF	FF	NA	FF	FF	FF	FF	FF	FF	FF	FF	FF	FF	FF	NA	NA	FF	FF	FF	NA	FF	FF	FF	FF	FF	NA	FF	FF	FF	FF	FF	FF	FF	FF	FF	FF	FF	FF	FF
chr7_36821446_36821501	NN	DD	BB	DD	NA	bn	bn	DD	NA	DD	DD	BB	NA	NN	bn	NN	BB	BB	bn	NA	DD	BB	BB	NN	DD	DD	BB	DD	DD	DD	BB	BB	DD	BB	NN	BB	NA	BB	DD	bn	NA	BB	NA	BB	DD	NA	DD	DD	BB
chr7_3682917_3682940	DD	DD	BB	DD	BB	BB	BB	BB	BB	DD	BB	BB	BB	BB	BB	BB	BB	BB	BB	BB	BB	BB	BB	DD	DD	BB	BB	DD	BB	DD	DD	DD	BB	BB	DD	BB	BB	BB	BB	BB	BB	BB	BB	DD	DD	DD	DD	DD	BB
chr7_3683240_3683284	DD	DD	BB	DD	BB	BB	BB	BB	BB	DD	BB	BB	BB	BB	BB	BB	BB	BB	BB	BB	BB	BB	BB	DD	DD	BB	BB	DD	BB	DD	DD	DD	NN	BB	DD	BB	BB	BB	BB	BB	bd	BB	BB	DD	DD	DD	DD	DD	BB
chr7_36850085_36850132	BB	BB	BB	DD	BB	BB	BB	DD	BB	DD	DD	BB	BB	BB	BB	BB	bn	BB	BB	DD	bn	BB	BB	DD	DD	DD	BB	bd	DD	DD	BB	BB	DD	BB	BB	BB	BB	DD	DD	BB	BB	BB	DD	BB	DD	BB	DD	DD	BB
chr7_36857847_36857906	BB	DD	NA	NA	BB	NA	BB	BB	DD	DD	NA	NA	BB	bd	NA	NA	BB	NA	NA	NN	DD	NA	DD	DD	NA	DD	BB	BB	DD	NA	BB	NA	NN	BB	NN	BB	BB	NA	NN	NA	NA	BB	NA	BB	NA	BB	DD	NA	BB
chr7_36887629_36887653	FF	FF	NA	NA	FF	FF	NN	FF	FF	NA	FF	FF	FF	FF	FF	FF	FF	FF	FF	FF	FF	FF	FF	FF	FF	NA	FF	FF	FF	FF	FF	FF	FF	FF	FF	NA	FF	FF	FF	FF	NA	FF	FF	FF	FF	FF	FF	FF	FF
chr7_36923676_36923707	BB	DD	BB	DD	BB	BB	BB	DD	BB	DD	DD	BB	BB	BB	BB	BB	BB	BB	BB	DD	DD	BB	BB	DD	DD	DD	BB	DD	DD	DD	BB	BB	DD	BB	DD	BB	BB	DD	DD	BB	BB	BB	DD	BB	DD	BB	DD	DD	BB
chr7_36948017_36948056	BB	DD	BB	NA	BB	BB	BB	DD	BB	dn	NA	BB	BB	BB	BB	BB	BB	BB	BB	DD	DD	BB	BB	NA	NA	NA	BB	DD	DD	BB	BB	BB	DD	BB	NA	BB	BB	NA	DD	BB	NA	BB	NA	BB	NA	BB	NA	DD	BB
chr7_3696160_3696189	DD	DD	BB	DD	BB	BB	BB	BB	BB	DD	BB	BB	BB	BB	BB	BB	BB	BB	BB	BB	BB	BB	BB	DD	DD	BB	BB	DD	BB	DD	DD	DD	BB	BB	DD	BB	BB	BB	BB	BB	BB	BB	BB	DD	DD	DD	DD	DD	BB
chr7_36976830_36976857	bn	DD	BB	DD	BB	BB	BB	DD	BB	DD	DD	BB	BB	BB	BB	BB	BB	BB	BB	DD	DD	BB	BB	DD	DD	DD	BB	DD	DD	BB	BB	BB	DD	BB	DD	BB	BB	DD	DD	BB	BB	BB	DD	BB	DD	BB	DD	DD	BB
chr7_36999428_36999479	BB	DD	BB	DD	BB	BB	BB	DD	BB	DD	DD	BB	BB	BB	BB	BB	BB	BB	BB	DD	DD	BB	BB	DD	DD	DD	BB	DD	DD	BB	BB	BB	DD	BB	DD	BB	BB	DD	DD	BB	BB	BB	DD	BB	DD	BB	DD	DD	BB
chr7_3702533_3702552	DD	DD	BB	DD	BB	BB	BB	BB	BB	DD	BB	BB	BB	BB	BB	BB	BB	BB	BB	BB	BB	BB	BB	DD	DD	BB	BB	DD	BB	DD	DD	DD	BB	BB	DD	BB	BB	BB	BB	BB	BB	BB	BB	DD	DD	DD	DD	DD	BB
chr7_37030643_37030686	FF	FF	FF	FF	FF	FF	NA	NN	FF	FF	FF	FF	FF	FF	FF	FF	FF	FF	FF	FF	FF	FF	FF	FF	FF	FF	FF	FF	FF	FF	FF	fn	FF	FF	NA	FF	fn	FF	FF	NA	FF	FF	NA	NA	NA	FF	FF	NN	FF
chr7_37033240_37033275	NA	FF	NN	FF	FF	NA	FF	FF	FF	FF	FF	FF	NA	FF	FF	NA	FF	NA	FF	FF	FF	FF	FF	FF	FF	FF	FF	FF	FF	FF	FF	FF	FF	FF	NA	FF	FF	FF	FF	FF	FF	FF	FF	FF	FF	FF	FF	FF	FF
chr7_37081655_37081698	BB	DD	BB	DD	BB	BB	BB	DD	BB	DD	DD	BB	BB	BB	BB	BB	BB	BB	BB	DD	DD	BB	BB	DD	DD	DD	BB	DD	DD	BB	BB	BB	DD	BB	DD	BB	BB	DD	DD	BB	BB	BB	DD	BB	DD	BB	DD	DD	NA
chr7_3710342_3710381	FF	FF	FF	FF	FF	FF	FF	FF	FF	FF	FF	FF	FF	FF	FF	FF	FF	FF	NA	FF	FF	FF	FF	FF	FF	FF	NA	NN	fn	FF	FF	FF	NA	FF	FF	FF	FF	FF	FF	FF	FF	FF	FF	FF	FF	FF	FF	FF	fn
chr7_3711796_3711819	DD	DD	BB	DD	BB	BB	BB	BB	BB	DD	BB	BB	BB	BB	BB	BB	BB	BB	BB	BB	BB	BB	BB	DD	DD	BB	BB	DD	BB	DD	DD	DD	BB	BB	DD	BB	BB	BB	BB	BB	BB	BB	BB	DD	DD	DD	DD	DD	BB
chr7_37155989_37156028	FF	FF	FF	FF	FF	FF	NA	FF	FF	NA	FF	FF	FF	FF	FF	FF	FF	FF	FF	FF	FF	NN	NN	FF	FF	FF	FF	FF	FF	FF	FF	FF	FF	FF	FF	FF	FF	FF	FF	FF	NA	NA	FF	FF	FF	FF	FF	FF	FF
chr7_37285933_37285976	FF	NA	NA	FF	FF	FF	NA	FF	FF	FF	FF	FF	FF	FF	FF	FF	FF	FF	FF	FF	FF	NA	FF	FF	FF	FF	FF	FF	NA	FF	FF	FF	FF	FF	FF	FF	FF	FF	FF	FF	FF	FF	FF	NA	FF	FF	FF	FF	FF
chr7_37335100_37335127	DD	DD	DD	DD	du	DD	DD	DD	NA	DD	DD	DD	DD	DD	DD	NA	DD	DD	DD	DD	DD	DD	DD	DD	DD	DD	DD	DD	DD	DD	NA	DD	DD	DD	DD	NA	DD	DD	DD	DD	DD	DD	DD	NA	DD	NA	DD	DD	DD
chr7_37418522_37418581	NA	du	uu	DD	NA	UU	UU	DD	UU	DD	DD	UU	UU	UU	uu	UU	NA	NA	DD	DD	DD	UU	du	UU	UU	DD	UU	DD	DD	UU	NA	UU	DD	UU	DD	du	UU	DD	DD	NA	UU	UU	NA	NA	DD	UU	DD	DD	UU
chr7_37451276_37451315	FF	FF	NA	FF	FF	FF	FF	FF	FF	FF	FF	FF	FF	FF	FF	FF	FF	FF	FF	FF	FF	FF	FF	FF	FF	NA	FF	NA	FF	FF	FF	FF	FF	FF	FF	FF	FF	FF	FF	FF	FF	FF	FF	FF	FF	FF	FF	FF	FF
chr7_37513720_37513759	FF	FF	FF	FF	FF	FF	FF	FF	FF	FF	FF	FF	NN	FF	NN	FF	FF	FF	FF	FF	FF	FF	FF	FF	FF	NA	FF	FF	FF	FF	FF	FF	FF	FF	FF	FF	FF	FF	FF	FF	FF	FF	FF	FF	FF	FF	FF	FF	NA
chr7_37626511_37626570	FF	fn	FF	NA	FF	FF	FF	FF	FF	FF	NA	NN	FF	FF	NA	FF	FF	NA	NA	FF	FF	FF	FF	FF	FF	FF	FF	FF	FF	FF	FF	FF	NA	fn	NA	fn	FF	FF	NA	FF	FF	NA	FF	FF	NN	FF	FF	FF	FF
chr7_37632579_37632630	NA	UU	UU	DD	NA	UU	UU	DD	UU	UU	DD	NA	NA	UU	NA	uu	UU	NA	NA	UU	UU	NA	UU	UU	UU	UU	NA	DD	DD	UU	NA	DD	DD	UU	UU	UU	UU	UU	UU	UU	NA	UU	NA	UU	UU	UU	DD	UU	UU
chr7_37632672_37632703	FF	FF	NA	FF	FF	FF	FF	FF	FF	FF	FF	FF	FF	FF	FF	FF	FF	FF	FF	FF	FF	FF	FF	FF	FF	FF	FF	NN	FF	FF	FF	FF	FF	FF	FF	FF	FF	FF	FF	FF	fn	FF	FF	FF	FF	FF	FF	FF	FF
chr7_37753397_37753418	NA	FF	FF	FF	NA	FF	NA	NA	NA	NA	FF	NA	FF	FF	FF	NA	FF	fn	NA	FF	FF	NA	FF	FF	NA	NA	NA	FF	fn	FF	FF	FF	FF	FF	NA	FF	FF	fn	NA	NA	NA	NA	FF	FF	FF	FF	FF	FF	FF
chr7_37753415_37753459	FF	FF	FF	FF	FF	FF	FF	FF	FF	FF	FF	FF	FF	FF	FF	FF	FF	FF	FF	FF	FF	FF	FF	FF	FF	FF	FF	FF	FF	FF	FF	FF	FF	FF	FF	fn	FF	FF	NN	FF	FF	FF	FF	FF	FF	FF	FF	NA	FF
chr7_37760500_37760559	BB	NA	BB	bu	BB	BB	BB	NA	UU	BB	NA	BB	BB	UU	BB	BB	bu	BB	BB	BB	NA	NA	BB	BB	UU	NA	BB	BB	BB	BB	BB	BB	bu	BB	BB	BB	BB	NA	bu	BB	BB	BB	UU	UU	UU	BB	BB	UU	BB
chr7_38082934_38082985	bd	DD	BB	DD	BB	NA	DD	DD	BB	DD	DD	NA	nn	bn	bd	NA	BB	BB	bd	NN	DD	DD	DD	DD	DD	NA	BB	nn	DD	BB	BB	bd	DD	BB	BB	BB	BB	DD	DD	bd	BB	BB	BB	DD	DD	BB	NN	DD	DD
chr7_38127372_38127411	FF	FF	FF	FF	FF	FF	FF	FF	FF	FF	FF	FF	FF	FF	NA	FF	FF	FF	FF	FF	FF	FF	FF	FF	FF	FF	FF	FF	FF	FF	FF	FF	FF	NN	FF	FF	FF	FF	FF	FF	FF	FF	FF	FF	FF	FF	FF	FF	FF
chr7_39442228_39442272	FF	df	FF	df	FF	FF	FF	dn	FF	df	df	FF	FF	FF	FF	FF	FF	FF	FF	df	df	dn	df	dn	df	FF	FF	df	df	FF	FF	FF	dn	FF	FF	FF	fn	FF	df	df	FF	FF	FF	df	df	FF	df	df	FF
chr7_39476203_39476250	NA	nn	BB	DD	BB	NA	BB	NN	DD	DD	NN	BB	BB	BB	BB	BB	BB	NA	BB	DD	DD	DD	DD	NN	DD	NA	BB	DD	NA	BB	BB	NA	DD	BB	BB	NA	NA	BB	DD	NA	BB	BB	BB	DD	NN	NA	NN	NA	BB
chr7_39518579_39518590	FF	df	FF	df	FF	FF	FF	df	NA	df	df	FF	FF	FF	FF	FF	FF	FF	FF	df	df	df	df	df	df	NA	FF	df	df	FF	FF	FF	df	FF	FF	FF	FF	fn	df	fn	FF	FF	FF	df	df	FF	df	df	FF
chr7_39562386_39562415	FF	FF	FF	FF	FF	FF	FF	FF	FF	FF	FF	FF	FF	FF	FF	FF	FF	FF	FF	FF	FF	FF	FF	FF	FF	FF	FF	FF	FF	FF	FF	FF	FF	FF	FF	FF	FF	FF	FF	FF	NA	NN	FF	FF	FF	NA	FF	FF	NA
chr7_39616368_39616411	BB	DD	BB	DD	BB	BB	BB	BB	BB	DD	DD	DD	BB	BB	BB	BB	BB	BB	DD	DD	DD	DD	bd	BB	DD	NA	BB	DD	DD	BB	BB	BB	DD	BB	BB	BB	BB	BB	DD	BB	BB	BB	BB	DD	DD	BB	DD	DD	BB
chr7_39654238_39654276	FF	NA	FF	FF	fn	FF	FF	NA	FF	FF	FF	FF	FF	FF	FF	FF	FF	NA	FF	FF	FF	FF	FF	FF	FF	FF	FF	FF	FF	FF	FF	NN	NA	FF	FF	FF	FF	FF	FF	FF	FF	NA	FF	fn	FF	FF	FF	FF	FF
chr7_39672195_39672208	BB	DD	BB	DD	BB	BB	BB	DD	BB	DD	DD	BB	BB	BB	BB	BB	BB	BB	BB	DD	DD	DD	DD	DD	DD	BB	BB	DD	DD	BB	BB	BB	DD	BB	BB	BB	BB	BB	DD	BB	BB	BB	BB	DD	DD	BB	DD	DD	BB
chr7_39729742_39729789	FF	FF	NA	FF	FF	FF	FF	NA	FF	FF	FF	FF	FF	FF	FF	FF	FF	NN	FF	FF	FF	FF	FF	FF	FF	NA	NA	FF	NA	NA	FF	FF	FF	FF	FF	FF	FF	FF	FF	NA	FF	FF	FF	FF	NA	FF	FF	FF	NA
chr7_39820143_39820186	DD	DD	DD	DD	NA	DD	DD	DD	DD	DD	dn	DD	NA	NA	DD	DD	NA	BB	DD	DD	DD	NA	NA	DD	DD	DD	BB	DD	DD	BB	BB	BB	DD	BB	BB	BB	BB	NA	NA	BB	BB	BB	BB	DD	DD	BB	DD	DD	BB
chr7_39838287_39838330	BB	DD	BB	DD	NA	BB	BB	NA	BB	DD	DD	BB	BB	BB	BB	BB	DD	BB	BB	BB	DD	DD	DD	DD	DD	DD	BB	DD	DD	NA	BB	BB	DD	BB	BB	NA	BB	BB	DD	BB	NA	BB	NA	DD	DD	NA	NA	DD	BB
chr7_39858707_39858722	BB	DD	BB	DD	BB	BB	BB	DD	BB	DD	DD	BB	BB	BB	BB	BB	DD	BB	BB	BB	DD	DD	DD	DD	DD	DD	BB	DD	DD	BB	BB	BB	DD	BB	BB	BB	BB	BB	DD	BB	BB	BB	BB	DD	DD	BB	DD	DD	BB
chr7_39865593_39865636	BB	NN	BB	NA	BB	BB	NA	NN	BB	NN	dn	BB	BB	BB	BB	BB	NA	BB	BB	BB	NA	DD	NA	NA	DD	NA	BB	DD	NA	BB	BB	BB	DD	BB	BB	BB	BB	BB	nn	bn	BB	NN	BB	NN	DD	BB	NA	nn	BB
chr7_39871952_39871995	BB	DD	BB	NN	BB	BB	BB	NN	BB	NN	NN	BB	BB	BB	BB	BB	dn	BB	BB	BB	DD	BB	BB	DD	NA	DD	BB	DD	DD	BB	BB	BB	DD	BB	BB	BB	BB	BB	NA	BB	BB	BB	BB	DD	DD	BB	DD	DD	BB
chr7_39877427_39877471	BB	DD	BB	DD	BB	BB	BB	DD	BB	DD	DD	BB	BB	BB	BB	BB	DD	BB	BB	BB	DD	DD	DD	DD	DD	DD	BB	DD	DD	BB	BB	BB	DD	BB	BB	BB	BB	BB	DD	BB	BB	BB	BB	DD	DD	BB	DD	DD	BB
chr7_39933787_39933816	BB	DD	BB	DD	BB	BB	BB	DD	BB	DD	DD	BB	BB	BB	BB	BB	DD	BB	BB	BB	DD	dn	DD	DD	DD	DD	BB	DD	DD	BB	BB	BB	DD	BB	BB	BB	BB	BB	DD	BB	bn	bn	BB	DD	DD	BB	DD	dn	BB
chr7_3994511_3994542	DD	DD	BB	DD	BB	BB	BB	BB	BB	DD	BB	BB	BB	BB	BB	BB	BB	BB	BB	BB	BB	BB	BB	DD	DD	BB	BB	DD	BB	DD	DD	DD	BB	BB	DD	BB	BB	BB	BB	BB	BB	BB	BB	DD	DD	DD	DD	DD	BB
chr7_39949583_39949606	BB	DD	BB	DD	BB	BB	BB	DD	BB	DD	DD	BB	BB	BB	BB	BB	DD	BB	BB	BB	DD	DD	DD	DD	DD	DD	BB	DD	DD	BB	BB	BB	DD	BB	BB	BB	BB	BB	DD	BB	BB	BB	BB	DD	DD	BB	DD	DD	BB
chr7_39969325_39969368	BB	DD	BB	DD	BB	BB	BB	DD	BB	DD	DD	BB	BB	BB	BB	BB	DD	BB	BB	BB	DD	DD	DD	DD	DD	DD	BB	DD	DD	BB	BB	BB	DD	BB	BB	BB	BB	NA	DD	BB	BB	BB	BB	DD	DD	BB	DD	DD	BB
chr7_39971933_39971964	BB	DD	BB	DD	BB	BB	BB	DD	BB	DD	DD	BB	BB	BB	BB	BB	DD	BB	BB	BB	DD	DD	DD	DD	DD	DD	BB	DD	DD	BB	BB	BB	DD	BB	BB	BB	BB	BB	DD	BB	BB	BB	BB	DD	DD	BB	DD	DD	BB
chr7_40000464_40000523	bn	DD	BB	DD	BB	BB	BB	DD	BB	DD	DD	BB	NN	BB	BB	BB	DD	BB	BB	BB	DD	DD	DD	DD	DD	NA	BB	DD	DD	BB	BB	BB	DD	BB	BB	BB	BB	BB	DD	BB	NA	BB	BB	DD	DD	BB	DD	DD	BB
chr7_40034532_40034551	BB	DD	BB	DD	BB	BB	BB	DD	BB	DD	DD	BB	BB	BB	BB	BB	DD	BB	BB	BB	DD	DD	DD	DD	DD	DD	BB	DD	DD	BB	BB	BB	DD	BB	BB	BB	BB	BB	DD	BB	BB	BB	BB	DD	DD	BB	DD	DD	BB
chr7_40061872_40061901	BB	DD	BB	DD	BB	BB	BB	DD	BB	DD	DD	BB	BB	BB	BB	BB	DD	BB	BB	BB	DD	DD	DD	DD	DD	DD	BB	DD	DD	BB	BB	BB	DD	BB	BB	BB	BB	BB	DD	BB	BB	BB	BB	DD	DD	BB	DD	DD	BB
chr7_40063843_40063854	BB	DD	BB	DD	BB	BB	BB	DD	BB	DD	DD	BB	BB	BB	BB	BB	DD	BB	BB	BB	DD	DD	DD	DD	DD	DD	BB	DD	DD	BB	BB	BB	DD	BB	BB	BB	BB	BB	DD	BB	BB	BB	BB	DD	DD	BB	DD	DD	BB
chr7_40064502_40064533	BB	DD	BB	DD	BB	BB	BB	DD	BB	DD	DD	BB	BB	BB	BB	BB	DD	BB	BB	BB	DD	DD	DD	DD	DD	DD	BB	DD	dn	BB	BB	BB	DD	BB	BB	BB	BB	BB	DD	BB	BB	BB	BB	DD	DD	bn	DD	DD	BB
chr7_40071843_40071884	BB	DD	BB	DD	BB	BB	BB	bd	BB	DD	DD	BB	BB	BB	BB	BB	DD	BB	BB	BB	DD	DD	DD	DD	DD	DD	BB	DD	DD	BB	bn	BB	bd	bn	BB	BB	BB	BB	DD	BB	BB	bn	BB	DD	DD	BB	DD	DD	BB
chr7_40154058_40154117	BB	NA	UU	NA	BB	UU	UU	NA	UU	NA	NA	UU	UU	UU	BB	UU	NA	UU	UU	BB	NA	NA	NA	NA	NA	NA	BB	NA	NA	BB	BB	BB	NA	BB	BB	BB	BB	BB	NA	bu	BB	BB	BB	NA	NA	BB	NA	NA	BB
chr7_40184388_40184435	BB	dd	BB	dd	NN	BB	BB	dd	BB	dd	dd	BB	BB	BB	NA	BB	dd	BB	BB	BB	dd	DD	dd	dd	dd	dd	BB	dd	dd	BB	BB	BB	dd	BB	BB	BB	BB	BB	dd	BB	BB	BB	BB	dd	dd	BB	dd	dd	BB
chr7_40184436_40184500	BB	NA	NA	DD	NA	BB	BB	NN	bn	DD	DD	BB	BB	bn	BB	BB	DD	NA	BB	BB	DD	DD	DD	DD	NA	NA	BB	DD	DD	BB	BB	bn	DD	BB	NA	BB	BB	BB	DD	BB	NA	NA	BB	DD	DD	NA	NA	DD	NA
chr7_40241537_40241560	BB	DD	BB	DD	BB	BB	BB	DD	BB	DD	DD	BB	BB	BB	BB	BB	DD	BB	BB	BB	DD	DD	DD	DD	DD	DD	BB	DD	DD	BB	BB	BB	DD	BB	BB	BB	BB	BB	DD	BB	BB	BB	BB	DD	BB	bn	DD	DD	BB
chr7_40289098_40289133	BB	DD	BB	DD	BB	BB	BB	DD	BB	DD	DD	BB	BB	BB	BB	BB	DD	BB	BB	BB	DD	DD	DD	DD	DD	DD	BB	DD	DD	BB	BB	BB	DD	BB	BB	DD	BB	BB	DD	BB	BB	BB	BB	DD	BB	BB	DD	DD	DD
chr7_40289907_40289920	BB	DD	BB	DD	bb	BB	bb	DD	BB	DD	DD	BB	BB	bb	BB	BB	DD	BB	BB	BB	DD	DD	DD	DD	DD	DD	BB	DD	DD	BB	BB	BB	DD	BB	BB	bd	bb	BB	DD	BB	bb	BB	bb	DD	BB	bb	DD	DD	DD
chr7_40299552_40299569	BB	DD	BB	DD	BB	BB	BB	DD	BB	DD	DD	BB	BB	BB	BB	BB	DD	BB	BB	BB	DD	DD	DD	DD	DD	DD	BB	DD	DD	BB	BB	BB	DD	BB	BB	DD	BB	BB	DD	BB	BB	BB	BB	DD	BB	BB	DD	DD	DD
chr7_40306030_40306041	BB	DD	BB	DD	BB	BB	BB	DD	BB	DD	DD	BB	BB	BB	BB	BB	DD	BB	BB	BB	DD	DD	DD	DD	DD	DD	BB	DD	DD	BB	BB	BB	DD	BB	BB	dn	BB	BB	DD	BB	BB	BB	BB	DD	BB	BB	DD	DD	DD
chr7_40318869_40318898	BB	DD	BB	DD	BB	BB	BB	DD	BB	DD	DD	BB	BB	BB	BB	BB	DD	BB	BB	BB	DD	DD	DD	DD	DD	DD	BB	DD	DD	BB	BB	BB	DD	BB	BB	DD	BB	BB	DD	BB	BB	BB	BB	DD	BB	BB	DD	DD	DD
chr7_40327465_40327484	BB	DD	BB	DD	BB	BB	BB	DD	BB	DD	DD	BB	BB	BB	BB	BB	DD	BB	BB	BB	DD	DD	DD	DD	DD	DD	BB	DD	DD	BB	BB	BB	DD	BB	BB	DD	BB	BB	DD	BB	BB	BB	BB	DD	BB	BB	DD	DD	DD
chr7_40331118_40331133	BB	DD	BB	DD	BB	BB	BB	DD	BB	DD	DD	BB	BB	BB	BB	BB	DD	BB	BB	BB	DD	DD	DD	DD	DD	DD	BB	DD	DD	BB	BB	BB	DD	BB	BB	DD	BB	BB	DD	BB	BB	BB	BB	DD	BB	BB	DD	DD	DD
chr7_40346577_40346592	BB	DD	BB	DD	BB	BB	BB	DD	BB	DD	DD	BB	BB	BB	BB	BB	DD	BB	BB	BB	DD	DD	DD	DD	DD	DD	BB	DD	DD	BB	BB	BB	DD	BB	BB	DD	BB	BB	DD	BB	BB	BB	BB	DD	BB	BB	DD	DD	DD
chr7_40352069_40352082	BB	DD	BB	DD	BB	BB	BB	DD	BB	DD	DD	BB	BB	BB	BB	BB	DD	BB	BB	BB	DD	DD	DD	DD	DD	DD	BB	DD	DD	BB	BB	BB	DD	BB	BB	DD	BB	BB	DD	BB	BB	BB	BB	DD	BB	BB	DD	DD	DD
chr7_40375131_40375162	BB	DD	BB	DD	BB	BB	NA	NA	BB	DD	DD	BB	BB	BB	BB	BB	NN	BB	BB	BB	DD	DD	NA	DD	DD	DD	BB	NA	DD	BB	NA	BB	DD	BB	BB	DD	BB	BB	DD	BB	BB	NA	BB	DD	BB	BB	DD	DD	DD
chr7_40376580_40376603	BB	DD	BB	DD	BB	BB	BB	DD	BB	DD	DD	BB	BB	BB	BB	BB	DD	BB	bn	BB	DD	DD	bd	DD	DD	DD	BB	DD	DD	BB	BB	BB	DD	BB	BB	DD	BB	BB	DD	BB	BB	BB	bn	DD	BB	BB	DD	DD	DD
chr7_40384782_40384797	BB	DD	BB	DD	BB	BB	BB	DD	BB	DD	DD	BB	BB	BB	BB	BB	DD	BB	BB	BB	DD	DD	DD	DD	DD	DD	BB	DD	DD	BB	BB	BB	DD	BB	BB	DD	BB	BB	DD	BB	BB	BB	BB	DD	BB	BB	DD	DD	DD
chr7_40390463_40390490	BB	DD	BB	DD	BB	BB	BB	DD	BB	DD	DD	BB	BB	BB	BB	BB	DD	BB	BB	BB	DD	DD	DD	DD	DD	DD	BB	DD	DD	BB	BB	BB	DD	BB	BB	DD	BB	BB	DD	BB	BB	BB	BB	DD	BB	BB	DD	DD	DD
chr7_40411769_40411780	BB	DD	BB	DD	BB	BB	BB	DD	BB	DD	DD	BB	BB	BB	BB	BB	DD	BB	BB	BB	DD	DD	DD	DD	DD	DD	BB	DD	DD	BB	BB	BB	DD	BB	BB	DD	BB	BB	DD	BB	BB	BB	BB	DD	BB	BB	DD	DD	DD
chr7_40415628_40415639	BB	DD	DD	DD	BB	BB	BB	DD	BB	DD	BB	BB	BB	BB	BB	BB	DD	BB	BB	BB	DD	BB	BB	DD	DD	DD	BB	DD	DD	BB	BB	BB	DD	BB	BB	DD	BB	BB	DD	BB	BB	BB	BB	BB	BB	BB	DD	BB	DD
chr7_40418544_40418555	BB	DD	DD	DD	BB	BB	BB	DD	BB	DD	BB	BB	BB	BB	BB	BB	DD	BB	BB	BB	DD	BB	BB	DD	DD	DD	BB	DD	DD	BB	BB	BB	DD	BB	BB	DD	BB	BB	DD	BB	BB	BB	BB	BB	BB	BB	DD	BB	DD
chr7_40420846_40420857	BB	DD	DD	DD	BB	BB	BB	DD	BB	DD	BB	BB	BB	BB	BB	BB	DD	BB	BB	BB	DD	BB	BB	DD	DD	DD	BB	DD	DD	BB	BB	BB	DD	BB	BB	DD	BB	BB	DD	BB	BB	BB	BB	BB	BB	BB	DD	BB	DD
chr7_40436641_40436661	BB	DD	DD	DD	BB	BB	BB	DD	BB	DD	BB	BB	BB	BB	BB	BB	DD	BB	BB	BB	DD	BB	BB	DD	DD	DD	BB	DD	dn	BB	BB	BB	DD	BB	BB	DD	BB	BB	DD	BB	BB	BB	BB	BB	BB	BB	DD	BB	DD
chr7_40472108_40472119	BB	DD	DD	DD	BB	BB	BB	DD	BB	DD	BB	BB	BB	BB	BB	BB	DD	BB	BB	BB	DD	BB	BB	DD	DD	DD	BB	DD	DD	BB	BB	BB	DD	BB	BB	DD	BB	BB	DD	BB	BB	BB	BB	BB	BB	BB	DD	BB	DD
chr7_40494454_40494477	BB	DD	DD	DD	BB	BB	BB	DD	BB	DD	BB	BB	BB	BB	BB	BB	DD	BB	BB	BB	DD	bd	BB	DD	DD	DD	BB	DD	DD	BB	BB	BB	DD	BB	BB	DD	BB	BB	DD	BB	BB	BB	BB	BB	BB	BB	DD	BB	DD
chr7_40513235_40513252	BB	DD	DD	DD	BB	BB	BB	DD	BB	dn	BB	BB	BB	BB	BB	BB	DD	BB	BB	BB	DD	BB	BB	DD	DD	DD	BB	DD	DD	BB	BB	BB	DD	BB	BB	DD	BB	BB	DD	BB	BB	BB	BB	BB	BB	BB	DD	BB	DD
chr7_40546581_40546604	BB	DD	DD	DD	BB	BB	BB	DD	BB	DD	BB	BB	BB	BB	BB	BB	DD	BB	BB	bn	DD	BB	BB	DD	DD	DD	BB	DD	DD	BB	BB	BB	bd	BB	BB	DD	BB	BB	DD	BB	BB	BB	BB	BB	BB	BB	DD	BB	DD
chr7_40552077_40552092	BB	DD	DD	DD	BB	BB	BB	DD	BB	DD	BB	BB	BB	BB	BB	BB	DD	BB	BB	BB	DD	BB	BB	DD	DD	DD	BB	DD	DD	BB	BB	BB	DD	BB	BB	DD	BB	BB	DD	BB	BB	BB	BB	BB	BB	BB	DD	BB	DD
chr7_40613409_40613420	BB	DD	DD	DD	BB	BB	BB	DD	BB	DD	BB	BB	BB	BB	BB	BB	DD	BB	BB	BB	DD	BB	BB	DD	DD	DD	BB	DD	DD	BB	BB	BB	DD	BB	BB	DD	BB	BB	DD	BB	BB	BB	BB	BB	BB	BB	DD	BB	DD
chr7_40614944_40614958	BB	DD	DD	DD	BB	BB	BB	DD	BB	DD	BB	BB	BB	BB	BB	BB	DD	BB	BB	BB	DD	BB	BB	DD	DD	DD	BB	DD	DD	BB	BB	BB	DD	BB	BB	DD	BB	BB	DD	BB	BB	BB	BB	BB	BB	BB	DD	BB	DD
chr7_40631923_40631936	BB	dd	dd	dd	BB	BB	BB	dd	BB	dd	BB	BB	BB	BB	BB	BB	DD	BB	BB	BB	dd	BB	BB	DD	dd	dd	BB	dd	dd	BB	BB	BB	dd	BB	BB	dd	BB	BB	dd	BB	BB	BB	BB	BB	BB	BB	dd	BB	dd
chr7_40631950_40631961	BB	DD	DD	DD	BB	BB	BB	DD	BB	DD	BB	BB	BB	BB	BB	BB	DD	BB	BB	BB	DD	BB	BB	DD	DD	DD	BB	DD	DD	BB	BB	BB	DD	BB	BB	DD	BB	BB	DD	BB	BB	BB	BB	BB	BB	BB	DD	BB	DD
chr7_40652088_40652103	BB	dd	DD	DD	BB	BB	BB	DD	BB	DD	BB	BB	BB	BB	BB	BB	DD	BB	BB	BB	DD	BB	BB	DD	DD	DD	BB	dd	DD	BB	BB	BB	DD	BB	BB	DD	BB	BB	dd	BB	BB	BB	BB	BB	BB	BB	DD	BB	dd
chr7_40670877_40670903	BB	DD	DD	DD	BB	BB	BB	DD	BB	DD	BB	BB	BB	BB	BB	BB	DD	BB	BB	BB	DD	BB	BB	DD	DD	DD	BB	DD	DD	BB	BB	BB	DD	BB	BB	DD	BB	BB	DD	BB	BB	BB	BB	BB	BB	BB	DD	BB	DD
chr7_40677612_40677639	BB	NN	NN	NA	BB	BB	BB	NN	BB	dn	BB	BB	BB	BB	BB	BB	NN	BB	BB	BB	NN	BB	BB	NN	NN	NA	BB	NN	NN	BB	BB	BB	NN	BB	BB	NN	BB	BB	NN	BB	BB	NA	BB	BB	NA	BB	NN	BB	dn
chr7_4068497_4068536	FF	FF	FF	FF	FF	FF	FF	FF	FF	FF	FF	NA	NA	FF	FF	FF	NA	FF	FF	FF	FF	FF	FF	NA	FF	NA	FF	FF	FF	FF	FF	FF	FF	FF	FF	FF	FF	FF	FF	NA	NA	FF	FF	FF	FF	FF	FF	FF	NA
chr7_40699621_40699635	BB	DD	DD	DD	BB	BB	BB	DD	BB	DD	BB	BB	BB	BB	BB	BB	DD	BB	BB	BB	DD	BB	BB	DD	DD	DD	BB	DD	DD	BB	BB	BB	DD	BB	BB	DD	BB	BB	DD	BB	BB	BB	BB	BB	BB	BB	DD	BB	DD
chr7_40725967_40725978	FF	DD	df	DD	FF	FF	FF	df	FF	DD	FF	FF	FF	FF	FF	FF	df	FF	FF	FF	DD	FF	FF	df	DD	DD	FF	DD	DD	FF	FF	FF	FF	FF	FF	df	FF	FF	DD	FF	FF	FF	FF	FF	FF	FF	df	FF	df
chr7_40728916_40728947	BB	dd	dd	dd	BB	BB	BB	dd	BB	dd	BB	BB	BB	BB	BB	BB	dd	BB	BB	BB	dd	BB	BB	dd	dd	bd	BB	dd	dd	BB	BB	BB	BB	BB	BB	DD	BB	BB	dd	BB	BB	BB	BB	BB	BB	BB	dd	BB	dd
chr7_40764923_40764958	BB	DD	DD	DD	BB	BB	BB	DD	BB	DD	BB	BB	BB	BB	BB	BB	DD	BB	BB	BB	DD	BB	BB	DD	DD	DD	BB	DD	DD	BB	BB	BB	BB	BB	BB	DD	BB	BB	DD	BB	BB	BB	BB	BB	BB	BB	DD	BB	DD
chr7_40789478_40789489	BB	DD	DD	DD	BB	BB	BB	DD	BB	DD	BB	BB	BB	BB	BB	BB	DD	BB	BB	BB	DD	BB	BB	DD	DD	DD	BB	DD	DD	BB	BB	BB	BB	BB	BB	DD	BB	BB	DD	BB	BB	BB	BB	BB	BB	BB	DD	BB	DD
chr7_40799723_40799743	BB	DD	DD	DD	BB	BB	BB	DD	BB	DD	BB	BB	BB	BB	BB	BB	DD	BB	BB	BB	DD	BB	BB	DD	DD	DD	BB	DD	DD	BB	BB	BB	BB	BB	BB	DD	BB	BB	DD	BB	BB	BB	BB	BB	BB	BB	DD	BB	DD
chr7_40829795_40829812	BB	DD	DD	DD	BB	BB	BB	DD	BB	DD	BB	BB	BB	BB	BB	BB	DD	BB	BB	BB	DD	BB	BB	DD	DD	DD	BB	DD	DD	BB	BB	BB	BB	BB	BB	DD	BB	BB	dn	BB	BB	BB	BB	BB	BB	BB	DD	BB	DD
chr7_40838009_40838024	BB	DD	DD	DD	BB	BB	bd	DD	BB	DD	BB	BB	BB	BB	BB	BB	DD	BB	BB	BB	DD	BB	BB	DD	DD	DD	BB	DD	DD	BB	BB	BB	BB	BB	BB	DD	BB	BB	DD	BB	BB	BB	BB	BB	BB	BB	DD	BB	DD
chr7_40838856_40838869	BB	DD	DD	DD	BB	BB	BB	DD	BB	DD	BB	BB	BB	BB	BB	BB	DD	BB	BB	BB	DD	BB	BB	DD	DD	DD	BB	DD	DD	BB	BB	BB	BB	BB	BB	DD	BB	BB	DD	BB	BB	BB	BB	BB	BB	BB	DD	BB	DD
chr7_40845884_40845895	BB	DD	DD	DD	BB	BB	BB	DD	BB	DD	BB	BB	BB	BB	BB	BB	DD	BB	BB	BB	DD	BB	BB	DD	DD	DD	BB	DD	DD	BB	BB	BB	BB	BB	BB	DD	BB	BB	DD	BB	BB	BB	BB	BB	BB	BB	DD	BB	DD
chr7_4085009_4085040	DD	DD	BB	DD	BB	BB	BB	BB	BB	DD	BB	BB	BB	BB	BB	BB	BB	BB	BB	BB	BB	BB	BB	DD	DD	BB	BB	DD	BB	DD	DD	DD	BB	BB	DD	BB	BB	BB	BB	BB	BB	BB	BB	DD	DD	DD	DD	DD	BB
chr7_40854738_40854749	BB	DD	DD	DD	BB	BB	BB	DD	BB	DD	BB	BB	BB	BB	BB	BB	DD	BB	BB	BB	DD	BB	BB	DD	DD	DD	BB	DD	DD	BB	BB	BB	BB	BB	BB	DD	BB	BB	DD	BB	BB	BB	BB	BB	BB	BB	DD	BB	DD
chr7_40863803_40863822	BB	DD	DD	DD	BB	BB	BB	DD	BB	DD	BB	BB	BB	BB	BB	BB	DD	BB	BB	BB	DD	BB	BB	DD	DD	DD	BB	DD	DD	BB	BB	BB	BB	BB	BB	DD	BB	BB	DD	BB	BB	BB	BB	BB	BB	BB	DD	BB	DD
chr7_40880841_40880852	BB	DD	DD	DD	BB	BB	BB	DD	BB	DD	BB	BB	BB	BB	BB	BB	DD	BB	BB	BB	DD	BB	BB	DD	DD	DD	BB	DD	DD	BB	BB	BB	BB	BB	BB	DD	BB	BB	DD	BB	BB	BB	BB	BB	BB	BB	DD	BB	DD
chr7_40886357_40886371	BB	DD	DD	DD	BB	BB	BB	DD	BB	DD	BB	BB	BB	BB	BB	BB	DD	BB	BB	BB	DD	BB	BB	DD	DD	DD	BB	DD	DD	BB	BB	BB	BB	BB	BB	DD	BB	BB	DD	BB	BB	BB	BB	BB	BB	BB	DD	BB	DD
chr7_4089409_4089448	DD	NA	BB	NA	NN	BB	NN	NN	BB	DD	BB	BB	BB	NN	NA	NA	BB	bn	BB	NA	NA	BB	NA	DD	DD	NA	BB	DD	BB	NA	DD	DD	BB	BB	DD	BB	BB	BB	BB	BB	NA	NA	BB	DD	DD	DD	DD	DD	NA
chr7_40909190_40909201	BB	DD	DD	DD	BB	BB	BB	DD	BB	DD	BB	BB	BB	BB	BB	BB	DD	BB	BB	BB	DD	BB	BB	DD	DD	DD	BB	DD	DD	BB	BB	BB	BB	BB	BB	DD	BB	BB	DD	BB	BB	BB	BB	BB	BB	BB	DD	BB	DD
chr7_40925786_40925803	BB	DD	DD	DD	BB	BB	BB	DD	BB	DD	BB	BB	BB	BB	BB	BB	DD	BB	BB	BB	DD	BB	BB	DD	DD	DD	BB	DD	DD	BB	BB	BB	BB	BB	BB	DD	BB	BB	DD	BB	BB	BB	BB	BB	BB	BB	DD	BB	DD
chr7_40952814_40952857	NA	NA	DD	NA	BB	BB	BB	DD	NA	DD	BB	BB	BB	BB	BB	BB	DD	BB	BB	NA	BB	BB	BB	NA	DD	NA	BB	NN	DD	BB	BB	NA	BB	BB	BB	DD	BB	BB	DD	BB	BB	BB	BB	BB	BB	BB	DD	BB	NA
chr7_40956689_40956702	BB	DD	DD	DD	BB	BB	BB	DD	BB	DD	BB	BB	BB	BB	BB	BB	DD	BB	BB	BB	DD	BB	BB	DD	DD	DD	BB	DD	DD	BB	BB	BB	BB	BB	BB	DD	BB	BB	DD	BB	BB	BB	BB	BB	BB	BB	DD	BB	DD
chr7_40976748_40976779	BB	DD	DD	DD	BB	BB	BB	DD	BB	DD	BB	BB	BB	BB	BB	BB	DD	BB	BB	BB	DD	BB	BB	DD	DD	DD	BB	DD	DD	BB	BB	BB	BB	BB	BB	DD	BB	BB	DD	BB	BB	BB	BB	BB	BB	BB	DD	BB	DD
chr7_40980222_40980237	BB	DD	DD	DD	BB	BB	BB	NN	BB	DD	BB	BB	BB	BB	BB	BB	DD	BB	BB	BB	DD	BB	BB	DD	DD	DD	BB	DD	DD	BB	BB	BB	BB	BB	BB	DD	BB	BB	DD	BB	BB	BB	NA	BB	BB	BB	DD	BB	DD
chr7_4098689_4098708	DD	DD	BB	DD	BB	BB	BB	BB	BB	DD	BB	BB	BB	BB	BB	BB	BB	BB	BB	BB	BB	BB	BB	DD	DD	BB	BB	DD	BB	DD	DD	DD	BB	BB	DD	BB	BB	BB	BB	BB	BB	BB	BB	DD	DD	DD	DD	DD	BB
chr7_41411765_41411784	BB	DD	DD	DD	BB	BB	BB	DD	BB	DD	BB	BB	BB	BB	BB	BB	DD	BB	BB	BB	DD	BB	BB	DD	DD	DD	BB	DD	DD	BB	BB	BB	BB	BB	BB	DD	BB	BB	DD	BB	BB	BB	BB	BB	BB	BB	DD	BB	DD
chr7_41464445_41464468	BB	DD	DD	DD	BB	BB	BB	DD	BB	DD	BB	BB	BB	BB	BB	BB	DD	BB	BB	BB	DD	BB	BB	DD	DD	DD	BB	DD	DD	BB	BB	BB	BB	BB	BB	DD	BB	BB	DD	BB	BB	BB	BB	BB	BB	BB	DD	BB	DD
chr7_41468698_41468721	BB	DD	DD	DD	BB	BB	BB	DD	BB	DD	BB	BB	BB	BB	BB	BB	DD	BB	BB	BB	DD	BB	BB	DD	DD	DD	BB	DD	DD	BB	BB	BB	BB	BB	BB	DD	BB	BB	DD	BB	BB	BB	BB	BB	BB	BB	DD	BB	DD
chr7_41478816_41478833	BB	DD	DD	DD	BB	BB	BB	DD	BB	bd	BB	BB	BB	BB	BB	BB	DD	BB	BB	BB	DD	BB	BB	DD	DD	DD	BB	DD	DD	BB	BB	BB	BB	BB	BB	DD	BB	BB	DD	BB	BB	BB	BB	BB	BB	BB	DD	BB	DD
chr7_41483274_41483285	BB	DD	DD	DD	BB	BB	BB	DD	BB	DD	BB	BB	BB	BB	BB	BB	DD	BB	BB	BB	DD	BB	BB	DD	DD	DD	BB	DD	DD	BB	BB	BB	BB	BB	BB	DD	BB	BB	DD	BB	BB	BB	BB	BB	BB	BB	DD	BB	DD
chr7_41489424_41489438	BB	DD	DD	DD	BB	BB	BB	DD	BB	DD	BB	BB	BB	BB	BB	BB	DD	BB	BB	BB	DD	BB	BB	DD	DD	DD	BB	DD	DD	BB	BB	BB	BB	BB	BB	DD	BB	BB	DD	BB	BB	BB	BB	BB	BB	BB	DD	BB	DD
chr7_41527363_41527376	BB	DD	DD	DD	BB	BB	BB	DD	BB	DD	BB	BB	BB	BB	BB	BB	DD	BB	BB	BB	DD	BB	BB	DD	DD	DD	BB	DD	DD	BB	BB	BB	BB	BB	BB	dn	BB	BB	DD	BB	BB	BB	BB	BB	BB	BB	DD	BB	DD
chr7_41535954_41535969	BB	DD	DD	DD	BB	BB	BB	DD	BB	DD	BB	BB	BB	BB	BB	BB	DD	BB	BB	BB	DD	BB	BB	DD	DD	DD	BB	DD	DD	BB	BB	BB	BB	BB	BB	DD	BB	BB	DD	BB	BB	BB	BB	BB	BB	BB	DD	BB	DD
chr7_41539848_41539861	BB	DD	DD	DD	BB	BB	BB	DD	BB	DD	BB	BB	BB	BB	BB	BB	DD	BB	BB	BB	DD	BB	BB	DD	DD	DD	BB	DD	DD	BB	BB	BB	BB	BB	BB	DD	BB	BB	DD	BB	BB	BB	BB	BB	BB	BB	DD	BB	DD
chr7_41549223_41549234	BB	DD	DD	DD	BB	BB	BB	DD	BB	DD	BB	BB	BB	BB	BB	BB	DD	BB	BB	BB	DD	BB	BB	DD	DD	DD	BB	DD	DD	BB	BB	BB	BB	BB	BB	DD	BB	BB	DD	BB	BB	BB	BB	BB	BB	BB	DD	BB	DD
chr7_41571891_41571910	BB	DD	DD	DD	BB	BB	BB	DD	BB	DD	BB	BB	BB	BB	BB	BB	DD	BB	BB	BB	DD	BB	BB	DD	DD	DD	BB	DD	DD	BB	BB	BB	BB	BB	BB	DD	BB	BB	DD	BB	BB	BB	BB	BB	BB	BB	DD	BB	DD
chr7_41600027_41600038	BB	DD	DD	DD	BB	BB	BB	DD	BB	DD	BB	BB	BB	BB	BB	BB	DD	BB	BB	BB	DD	BB	BB	DD	DD	DD	BB	DD	DD	BB	BB	BB	BB	BB	BB	DD	BB	BB	DD	BB	BB	BB	BB	BB	BB	BB	DD	BB	DD
chr7_41612763_41612774	BB	DD	DD	DD	BB	BB	BB	DD	BB	DD	BB	BB	BB	BB	BB	BB	DD	BB	BB	BB	DD	BB	BB	DD	DD	DD	BB	DD	DD	BB	BB	BB	BB	BB	BB	DD	BB	BB	DD	BB	BB	BB	BB	BB	BB	BB	DD	BB	DD
chr7_41614428_41614439	BB	DD	DD	DD	BB	BB	BB	DD	BB	DD	BB	BB	BB	BB	BB	BB	DD	BB	BB	BB	DD	BB	BB	DD	DD	DD	BB	DD	DD	BB	BB	BB	BB	BB	BB	DD	BB	BB	DD	BB	BB	BB	BB	BB	BB	BB	DD	BB	DD
chr7_41620730_41620745	BB	DD	DD	DD	BB	BB	BB	DD	BB	DD	BB	BB	BB	BB	BB	BB	DD	BB	BB	BB	DD	BB	BB	DD	DD	DD	BB	DD	DD	BB	BB	BB	BB	BB	BB	DD	BB	BB	DD	BB	BB	BB	BB	BB	BB	BB	DD	BB	DD
chr7_41694329_41694360	BB	DD	DD	DD	BB	BB	BB	DD	BB	DD	BB	BB	BB	BB	BB	BB	DD	BB	BB	BB	DD	BB	BB	DD	DD	DD	BB	DD	DD	BB	BB	BB	BB	BB	BB	DD	BB	BB	DD	BB	BB	BB	BB	BB	BB	BB	DD	BB	DD
chr7_4171218_4171245	DD	DD	BB	DD	BB	BB	BB	BB	BB	DD	BB	BB	BB	BB	BB	BB	BB	BB	BB	BB	BB	BB	BB	DD	DD	BB	BB	DD	BB	DD	DD	DD	BB	BB	DD	BB	BB	BB	BB	BB	BB	BB	BB	DD	DD	DD	DD	DD	BB
chr7_41718465_41718484	BB	DD	DD	DD	BB	BB	BB	DD	BB	DD	BB	BB	BB	BB	BB	BB	DD	BB	BB	BB	DD	BB	BB	DD	DD	DD	BB	DD	DD	BB	BB	BB	BB	BB	BB	DD	BB	BB	DD	BB	BB	BB	BB	BB	BB	BB	DD	BB	DD
chr7_41731924_41731935	BB	DD	DD	DD	BB	BB	BB	DD	BB	DD	BB	BB	BB	BB	BB	BB	DD	BB	BB	BB	DD	BB	BB	dn	DD	DD	BB	dn	DD	BB	BB	BB	BB	BB	BB	DD	BB	BB	DD	BB	BB	BB	BB	BB	BB	BB	dn	BB	DD
chr7_41997797_41997820	BB	DD	DD	DD	BB	BB	BB	DD	BB	DD	BB	BB	BB	BB	BB	BB	DD	BB	BB	BB	DD	BB	BB	DD	DD	DD	BB	DD	DD	BB	BB	BB	BB	BB	BB	DD	BB	BB	DD	BB	BB	BB	BB	BB	BB	bn	DD	BB	DD
chr7_42003905_42003920	BB	DD	DD	DD	BB	BB	BB	DD	BB	DD	BB	BB	BB	BB	BB	BB	DD	BB	BB	BB	DD	BB	BB	DD	DD	DD	BB	DD	DD	BB	BB	BB	BB	BB	BB	DD	BB	BB	DD	BB	BB	BB	BB	BB	BB	BB	DD	BB	DD
chr7_42005814_42005852	BB	DD	DD	DD	BB	BB	BB	DD	BB	DD	BB	BB	BB	BB	BB	BB	DD	BB	BB	BB	DD	BB	BB	DD	DD	DD	BB	DD	DD	BB	BB	BB	BB	BB	BB	DD	BB	BB	DD	BB	BB	BB	BB	BB	BB	BB	DD	BB	DD
chr7_42050970_42050981	BB	DD	DD	DD	BB	BB	BB	DD	BB	DD	BB	BB	BB	BB	BB	BB	DD	BB	BB	BB	DD	BB	BB	DD	DD	DD	BB	DD	DD	BB	BB	BB	BB	BB	BB	DD	BB	BB	DD	BB	BB	BB	BB	BB	BB	BB	DD	BB	DD
chr7_42069883_42069897	BB	DD	DD	DD	BB	BB	BB	DD	BB	DD	BB	BB	BB	BB	BB	BB	DD	BB	BB	BB	DD	BB	BB	DD	DD	DD	BB	DD	DD	BB	BB	BB	BB	BB	BB	DD	BB	BB	DD	BB	BB	BB	BB	BB	BB	BB	DD	BB	DD
chr7_42070802_42070816	BB	DD	DD	DD	BB	BB	BB	DD	BB	DD	BB	BB	BB	BB	BB	BB	DD	BB	BB	BB	DD	BB	BB	DD	DD	DD	BB	DD	DD	BB	BB	BB	BB	BB	BB	DD	BB	BB	DD	BB	BB	BB	BB	BB	BB	BB	DD	BB	DD
chr7_42074487_42074502	BB	DD	DD	DD	BB	BB	BB	DD	BB	DD	BB	BB	BB	BB	BB	BB	DD	BB	BB	BB	DD	bd	BB	DD	DD	DD	BB	DD	DD	BB	BB	BB	BB	BB	BB	DD	BB	BB	DD	BB	BB	BB	BB	BB	BB	BB	DD	BB	DD
chr7_4212290_4212313	DD	DD	BB	DD	BB	BB	BB	BB	BB	DD	BB	BB	BB	BB	BB	BB	BB	BB	BB	BB	BB	BB	BB	DD	DD	BB	BB	DD	BB	DD	DD	DD	BB	BB	DD	BB	BB	BB	BB	BB	BB	BB	BB	DD	DD	DD	DD	DD	BB
chr7_42168221_42168248	BB	NA	NA	DD	BB	BB	BB	NA	BB	NA	BB	BB	BB	BB	BB	BB	NA	NA	BB	BB	NA	BB	BB	DD	DD	NA	BB	NA	DD	BB	BB	BB	BB	BB	BB	NA	BB	BB	DD	BB	BB	BB	BB	BB	BB	BB	NA	NA	NA
chr7_42301970_42301995	BB	DD	DD	DD	BB	BB	BB	DD	BB	DD	BB	BB	BB	BB	BB	BB	DD	BB	BB	BB	DD	BB	BB	DD	DD	DD	BB	DD	DD	BB	BB	BB	BB	bn	BB	DD	BB	BB	DD	BB	BB	BB	BB	BB	BB	BB	DD	BB	DD
chr7_4236726_4236749	DD	DD	BB	DD	BB	BB	BB	BB	BB	DD	BB	BB	BB	BB	BB	BB	BB	BB	BB	BB	BB	BB	BB	DD	DD	BB	bn	DD	BB	DD	DD	DD	BB	BB	DD	BB	BB	BB	BB	BB	BB	BB	BB	DD	DD	DD	DD	DD	BB
chr7_42411418_42411462	BB	DD	DD	DD	BB	BB	BB	DD	BB	DD	BB	BB	BB	BB	BB	BB	DD	BB	BB	BB	DD	BB	BB	DD	DD	DD	BB	DD	DD	BB	BB	BB	BB	BB	BB	DD	BB	BB	DD	BB	BB	BB	BB	BB	BB	BB	DD	BB	DD
chr7_42415353_42415382	BB	DD	DD	DD	BB	BB	BB	DD	BB	DD	BB	BB	BB	BB	BB	BB	DD	BB	BB	BB	DD	BB	BB	DD	DD	DD	BB	DD	nn	BB	BB	BB	BB	BB	BB	DD	BB	BB	DD	BB	BB	BB	BB	BB	BB	BB	DD	BB	DD
chr7_4241666_4241685	DD	DD	BB	DD	BB	BB	BB	BB	BB	DD	BB	BB	BB	BB	BB	BB	BB	BB	BB	BB	BB	BB	BB	DD	DD	BB	BB	DD	BB	DD	DD	DD	BB	BB	DD	BB	BB	BB	BB	BB	BB	BB	BB	DD	DD	DD	DD	DD	BB
chr7_42525635_42525658	BB	DD	DD	DD	BB	BB	BB	DD	BB	DD	BB	BB	BB	BB	BB	BB	DD	BB	BB	BB	DD	BB	BB	DD	DD	DD	BB	DD	DD	BB	BB	BB	BB	BB	BB	DD	BB	BB	DD	BB	BB	BB	BB	BB	BB	BB	DD	BB	DD
chr7_42533055_42533066	BB	DD	DD	DD	BB	BB	BB	DD	BB	DD	BB	BB	BB	BB	BB	BB	DD	BB	BB	BB	DD	BB	BB	DD	DD	DD	BB	DD	DD	BB	BB	BB	BB	BB	BB	DD	BB	BB	DD	BB	BB	BB	BB	BB	BB	BB	DD	BB	DD
chr7_42537982_42537997	FF	DD	df	df	FF	FF	FF	df	FF	df	FF	FF	FF	FF	FF	FF	DD	FF	FF	FF	DD	FF	FF	DD	DD	DD	FF	DD	df	FF	FF	FF	FF	FF	FF	DD	FF	FF	df	FF	FF	FF	FF	FF	FF	FF	DD	FF	DD
chr7_42543700_42543739	BB	DD	DD	DD	BB	BB	BB	DD	BB	DD	BB	BB	BB	BB	BB	BB	DD	BB	BB	BB	DD	BB	BB	DD	DD	DD	BB	DD	DD	BB	BB	BB	BB	BB	BB	DD	BB	BB	DD	BB	BB	BB	BB	BB	BB	BB	DD	BB	DD
chr7_42953486_42953521	BB	UU	UU	NA	BB	BB	BB	UU	BB	UU	BB	BB	BB	BB	BB	BB	UU	BB	BB	BB	NA	BB	BB	UU	NA	NA	BB	NA	UU	BB	BB	BB	BB	BB	BB	UU	BB	BB	UU	BB	BB	BB	BB	BB	BB	BB	NA	BB	UU
chr7_4319179_4319222	DD	DD	BB	DD	BB	BB	BB	BB	BB	DD	BB	BB	BB	BB	bn	BB	BB	BB	BB	BB	BB	BB	BB	DD	DD	BB	BB	DD	BB	DD	DD	DD	BB	BB	DD	BB	BB	BB	BB	BB	BB	BB	BB	DD	DD	DD	DD	DD	BB
chr7_4324199_4324230	DD	DD	BB	DD	BB	BB	BB	BB	BB	DD	BB	BB	BB	BB	BB	BB	BB	BB	BB	BB	BB	BB	BB	DD	DD	BB	BB	DD	BB	DD	DD	DD	BB	BB	DD	BB	BB	BB	BB	BB	BB	BB	BB	DD	DD	DD	DD	DD	BB
chr7_43261365_43261388	BB	NA	NN	NA	BB	BB	BB	NA	NA	NN	BB	BB	BB	BB	NA	BB	dn	BB	BB	BB	NA	NA	BB	NN	NN	NA	BB	NN	NN	BB	BB	BB	BB	BB	BB	NN	BB	BB	NN	BB	BB	BB	BB	BB	BB	BB	NN	BB	NA
chr7_43278741_43278755	BB	DD	DD	DD	BB	BB	BB	DD	BB	DD	BB	BB	BB	BB	BB	BB	DD	BB	BB	BB	DD	BB	BB	DD	DD	DD	BB	DD	DD	BB	BB	BB	BB	BB	BB	DD	BB	BB	DD	BB	BB	BB	BB	BB	BB	BB	DD	BB	DD
chr7_43296939_43296962	BB	DD	DD	DD	BB	BB	BB	DD	BB	DD	BB	BB	BB	BB	BB	BB	DD	BB	BB	BB	DD	BB	BB	DD	DD	DD	BB	DD	DD	BB	BB	BB	BB	BB	BB	DD	BB	BB	DD	BB	BB	BB	BB	BB	BB	BB	DD	BB	DD
chr7_43313082_43313096	BB	DD	DD	DD	BB	BB	BB	DD	BB	DD	BB	BB	BB	BB	BB	BB	DD	BB	BB	BB	DD	BB	BB	DD	DD	DD	BB	DD	DD	BB	BB	BB	BB	BB	BB	DD	BB	BB	DD	BB	BB	BB	BB	BB	BB	BB	DD	BB	DD
chr7_43321271_43321282	BB	DD	DD	DD	BB	BB	BB	DD	BB	DD	BB	BB	BB	BB	BB	BB	DD	BB	BB	BB	DD	BB	BB	DD	DD	DD	BB	DD	DD	BB	BB	BB	BB	BB	BB	DD	BB	BB	DD	BB	BB	BB	BB	BB	BB	BB	DD	BB	DD
chr7_43338198_43338209	BB	DD	DD	DD	BB	BB	BB	DD	BB	DD	BB	BB	BB	BB	BB	BB	DD	BB	BB	BB	DD	BB	BB	DD	DD	DD	BB	DD	DD	BB	BB	BB	BB	BB	BB	DD	BB	BB	DD	BB	BB	BB	BB	BB	BB	BB	DD	BB	DD
chr7_43392000_43392019	BB	DD	DD	DD	BB	BB	BB	DD	BB	DD	BB	BB	BB	BB	BB	BB	DD	BB	BB	BB	DD	BB	BB	DD	DD	DD	BB	DD	DD	BB	BB	BB	BB	BB	BB	DD	BB	BB	DD	BB	BB	BB	BB	BB	BB	BB	DD	BB	DD
chr7_43394182_43394193	BB	DD	DD	DD	BB	BB	BB	DD	BB	DD	BB	BB	BB	BB	BB	BB	DD	BB	BB	BB	DD	BB	BB	DD	DD	DD	BB	DD	DD	BB	BB	BB	BB	BB	BB	DD	BB	BB	DD	BB	BB	BB	BB	BB	BB	BB	DD	BB	DD
chr7_43403506_43403523	BB	DD	DD	DD	BB	BB	BB	DD	BB	DD	BB	BB	BB	BB	BB	BB	DD	BB	BB	BB	DD	BB	BB	DD	DD	DD	BB	DD	DD	BB	BB	BB	BB	BB	BB	DD	BB	BB	DD	BB	BB	BB	BB	BB	BB	BB	DD	BB	DD
chr7_43410817_43410830	BB	DD	DD	DD	BB	BB	BB	DD	BB	DD	BB	BB	BB	BB	BB	BB	bd	BB	BB	BB	DD	BB	BB	bd	DD	DD	BB	bd	DD	BB	BB	BB	BB	BB	BB	DD	BB	BB	bd	BB	BB	BB	BB	BB	BB	BB	bd	BB	bd
chr7_43416705_43416732	BB	DD	DD	DD	BB	BB	BB	DD	BB	DD	BB	BB	BB	BB	BB	BB	DD	BB	BB	BB	DD	BB	BB	DD	DD	DD	BB	DD	DD	BB	BB	BB	BB	BB	BB	DD	BB	BB	DD	BB	BB	BB	BB	BB	BB	BB	DD	BB	DD
chr7_43420805_43420822	BB	DD	DD	DD	BB	BB	BB	DD	BB	DD	BB	BB	BB	BB	BB	BB	DD	BB	BB	BB	DD	BB	BB	DD	DD	DD	BB	DD	DD	BB	BB	BB	BB	BB	BB	DD	BB	BB	DD	BB	BB	BB	BB	BB	BB	BB	DD	BB	DD
chr7_43420921_43420970	BB	DD	DD	DD	BB	BB	BB	DD	BB	DD	BB	BB	BB	BB	BB	BB	DD	BB	BB	BB	DD	bn	BB	DD	DD	DD	BB	DD	DD	bn	BB	BB	BB	BB	BB	DD	BB	BB	DD	BB	BB	BB	BB	BB	BB	BB	DD	BB	DD
chr7_43428642_43428665	BB	DD	DD	DD	BB	BB	BB	DD	BB	DD	BB	BB	BB	BB	BB	BB	DD	BB	BB	BB	DD	BB	BB	DD	DD	DD	BB	DD	DD	BB	BB	BB	BB	BB	BB	DD	BB	BB	DD	BB	BB	BB	BB	BB	BB	BB	DD	BB	DD
chr7_43429257_43429301	NN	NA	DD	NA	BB	NA	BB	DD	BB	DD	BB	BB	BB	BB	NA	BB	DD	BB	BB	BB	NA	BB	BB	DD	NA	DD	BB	DD	DD	BB	BB	BB	NA	BB	NA	NA	NA	NA	DD	BB	BB	BB	BB	BB	BB	BB	DD	BB	DD
chr7_43431343_43431354	BB	DD	DD	DD	BB	BB	BB	DD	BB	DD	BB	BB	BB	BB	BB	BB	DD	BB	BB	BB	DD	BB	BB	DD	DD	DD	BB	DD	DD	BB	BB	BB	BB	BB	BB	DD	BB	BB	DD	BB	BB	BB	BB	BB	BB	BB	DD	BB	DD
chr7_43432082_43432101	BB	DD	DD	DD	BB	BB	BB	DD	BB	DD	BB	BB	BB	BB	BB	BB	DD	BB	BB	BB	DD	BB	BB	DD	DD	DD	BB	DD	DD	BB	BB	BB	BB	BB	BB	DD	BB	BB	DD	BB	BB	BB	BB	BB	BB	BB	DD	BB	DD
chr7_43448758_43448777	BB	DD	DD	DD	BB	BB	BB	DD	BB	DD	BB	BB	BB	BB	BB	BB	DD	BB	BB	BB	DD	BB	BB	DD	DD	DD	BB	DD	DD	BB	BB	BB	BB	BB	BB	DD	BB	BB	DD	BB	BB	BB	BB	BB	BB	BB	DD	BB	DD
chr7_43471432_43471443	FF	df	df	df	FF	FF	FF	df	FF	df	FF	FF	FF	FF	FF	FF	df	FF	FF	FF	df	FF	FF	df	df	df	FF	df	df	FF	FF	FF	FF	FF	FF	df	FF	FF	df	FF	FF	FF	FF	FF	FF	FF	df	FF	df
chr7_43471451_43471482	BB	DD	DD	DD	BB	BB	BB	DD	BB	DD	BB	BB	BB	BB	BB	BB	DD	BB	BB	BB	DD	BB	BB	DD	DD	DD	BB	DD	DD	BB	BB	BB	BB	BB	BB	DD	BB	BB	DD	BB	bn	BB	BB	BB	BB	BB	DD	BB	DD
chr7_43479549_43479592	NN	NN	NN	NN	BB	BB	BB	NN	BB	NN	BB	NA	BB	BB	BB	BB	NN	bn	BB	BB	NN	BB	BB	NA	NN	NA	BB	DD	DD	BB	BB	BB	BB	BB	BB	NA	BB	BB	DD	BB	BB	BB	BB	BB	BB	BB	NA	BB	dn
chr7_43479857_43479891	BB	DD	DD	DD	BB	BB	BB	DD	BB	DD	BB	BB	BB	BB	BB	BB	DD	BB	BB	BB	DD	BB	BB	DD	DD	DD	BB	DD	DD	BB	BB	BB	BB	BB	BB	DD	BB	BB	DD	BB	BB	BB	BB	BB	BB	BB	DD	BB	DD
chr7_43481531_43481548	BB	DD	DD	DD	BB	BB	BB	DD	BB	DD	BB	BB	BB	BB	BB	BB	DD	BB	BB	BB	DD	BB	BB	DD	DD	DD	BB	DD	DD	BB	BB	BB	BB	BB	BB	DD	BB	BB	DD	BB	BB	BB	BB	BB	BB	BB	DD	BB	DD
chr7_43485967_43485986	BB	DD	DD	DD	BB	BB	BB	DD	BB	DD	BB	BB	BB	BB	BB	BB	DD	BB	BB	BB	DD	BB	BB	DD	DD	DD	BB	DD	DD	BB	BB	BB	BB	BB	BB	DD	BB	BB	DD	BB	BB	BB	BB	BB	BB	BB	DD	BB	DD
chr7_43494347_43494374	BB	DD	DD	DD	BB	BB	BB	DD	BB	DD	BB	BB	BB	BB	BB	BB	DD	BB	BB	BB	DD	BB	BB	DD	DD	DD	BB	DD	DD	BB	BB	BB	BB	BB	BB	DD	BB	BB	DD	BB	BB	BB	BB	BB	BB	BB	DD	BB	DD
chr7_43498360_43498371	BB	DD	DD	DD	BB	BB	BB	DD	BB	DD	BB	BB	BB	BB	BB	BB	DD	BB	BB	BB	DD	BB	BB	DD	DD	DD	BB	DD	DD	BB	BB	BB	BB	BB	BB	DD	BB	BB	DD	BB	BB	BB	BB	BB	BB	BB	DD	BB	DD
chr7_43499861_43499872	BB	DD	DD	DD	BB	BB	BB	DD	BB	DD	BB	BB	BB	BB	BB	BB	DD	BB	BB	BB	DD	BB	BB	DD	DD	DD	BB	DD	DD	BB	BB	BB	BB	BB	BB	DD	BB	BB	DD	BB	BB	BB	BB	BB	BB	BB	DD	BB	DD
chr7_43506126_43506161	BB	DD	DD	DD	BB	BB	BB	DD	BB	DD	BB	BB	BB	BB	BB	BB	DD	BB	BB	BB	DD	BB	BB	DD	DD	DD	BB	DD	DD	BB	BB	BB	BB	BB	BB	DD	BB	BB	DD	BB	bd	BB	BB	BB	BB	BB	DD	BB	DD
chr7_4350713_4350742	DD	DD	BB	DD	BB	BB	BB	BB	BB	DD	BB	BB	BB	BB	BB	BB	BB	BB	BB	BB	BB	BB	BB	DD	DD	BB	BB	DD	BB	DD	DD	DD	BB	BB	DD	BB	BB	BB	BB	BB	BB	BB	BB	DD	DD	DD	DD	DD	BB
chr7_43509245_43509256	BB	DD	DD	DD	BB	BB	BB	DD	BB	DD	BB	BB	BB	BB	BB	BB	DD	BB	BB	BB	DD	BB	BB	DD	DD	DD	BB	DD	DD	BB	BB	BB	BB	BB	BB	DD	BB	BB	DD	BB	BB	BB	BB	BB	BB	BB	DD	BB	DD
chr7_43514221_43514236	BB	DD	DD	DD	BB	BB	BB	DD	BB	DD	BB	BB	BB	BB	BB	BB	DD	BB	BB	BB	DD	BB	BB	DD	DD	DD	BB	DD	DD	BB	BB	BB	BB	BB	BB	DD	BB	BB	DD	BB	BB	BB	BB	BB	BB	BB	DD	BB	DD
chr7_43514450_43514461	BB	DD	DD	DD	BB	BB	BB	DD	BB	DD	BB	BB	BB	BB	BB	BB	DD	BB	BB	BB	DD	BB	BB	DD	DD	DD	BB	DD	DD	BB	BB	BB	BB	BB	BB	DD	BB	BB	DD	BB	BB	BB	BB	BB	BB	BB	DD	BB	DD
chr7_43518888_43518907	BB	DD	DD	DD	BB	BB	BB	DD	BB	DD	BB	BB	BB	BB	BB	BB	DD	BB	BB	BB	DD	BB	BB	DD	DD	DD	BB	DD	DD	BB	BB	BB	BB	BB	BB	DD	BB	BB	DD	BB	BB	BB	BB	BB	BB	BB	DD	BB	DD
chr7_43550801_43550814	BB	DD	DD	DD	BB	BB	BB	DD	BB	DD	BB	BB	BB	BB	BB	BB	DD	BB	BB	BB	DD	BB	BB	DD	DD	DD	BB	DD	DD	BB	BB	BB	BB	BB	BB	DD	BB	BB	DD	BB	BB	BB	BB	BB	BB	BB	DD	BB	DD
chr7_43552372_43552391	BB	DD	DD	DD	BB	BB	BB	DD	BB	DD	BB	BB	BB	BB	BB	BB	DD	BB	BB	BB	DD	BB	BB	DD	DD	DD	BB	DD	DD	BB	BB	BB	BB	BB	BB	DD	BB	BB	DD	BB	BB	BB	BB	BB	BB	BB	DD	BB	DD
chr7_43558869_43558912	BB	DD	DD	DD	BB	BB	BB	DD	BB	DD	BB	BB	BB	bn	BB	BB	DD	BB	BB	BB	DD	BB	BB	DD	DD	DD	BB	DD	DD	BB	BB	BB	BB	BB	BB	DD	BB	BB	DD	BB	BB	BB	BB	BB	BB	BB	DD	BB	DD
chr7_43566465_43566488	BB	DD	DD	DD	BB	BB	BB	DD	BB	DD	BB	BB	BB	BB	BB	BB	DD	BB	BB	BB	DD	BB	BB	DD	DD	DD	BB	DD	DD	BB	BB	BB	BB	BB	BB	DD	BB	BB	DD	BB	BB	BB	BB	BB	BB	BB	DD	BB	DD
chr7_43576859_43576874	FF	df	df	df	FF	FF	FF	DD	FF	df	FF	FF	FF	FF	FF	FF	df	FF	FF	FF	df	FF	FF	df	df	df	FF	df	df	FF	FF	FF	FF	FF	FF	df	FF	FF	df	FF	FF	FF	FF	FF	FF	FF	df	FF	df
chr7_43581562_43581573	BB	DD	DD	DD	BB	BB	BB	DD	BB	DD	BB	BB	BB	BB	BB	BB	DD	BB	BB	BB	DD	BB	BB	DD	DD	DD	BB	DD	DD	BB	BB	BB	BB	BB	BB	DD	BB	BB	DD	BB	BB	BB	BB	BB	BB	BB	DD	BB	DD
chr7_43583234_43583245	BB	DD	DD	DD	BB	BB	BB	DD	BB	DD	BB	BB	BB	BB	BB	BB	DD	BB	BB	BB	DD	BB	BB	DD	DD	DD	BB	DD	DD	BB	BB	BB	BB	BB	BB	DD	BB	BB	DD	BB	BB	BB	BB	BB	BB	BB	DD	BB	DD
chr7_43586932_43586947	BB	DD	DD	DD	BB	BB	BB	DD	BB	DD	BB	BB	BB	BB	BB	BB	DD	BB	BB	BB	DD	BB	BB	DD	DD	DD	BB	DD	DD	BB	BB	BB	BB	BB	BB	DD	BB	BB	DD	BB	BB	BB	BB	BB	BB	BB	DD	BB	DD
chr7_43615792_43615807	FF	df	df	df	FF	FF	FF	df	FF	df	FF	FF	FF	FF	FF	FF	DD	FF	FF	FF	df	FF	FF	df	df	df	fn	df	df	FF	FF	FF	FF	FF	FF	df	FF	FF	df	FF	FF	FF	FF	FF	FF	FF	df	FF	df
chr7_43634353_43634368	BB	dn	dd	dn	BB	BB	BB	dd	BB	dn	BB	BB	BB	BB	BB	BB	dd	BB	BB	BB	dd	BB	BB	dn	dd	dn	BB	dd	dn	BB	BB	BB	BB	BB	BB	dd	BB	BB	dd	BB	BB	BB	BB	BB	BB	BB	dd	BB	dd
chr7_43650260_43650311	BB	BB	DD	DD	BB	NA	BB	DD	BB	NN	DD	BB	BB	DD	NA	BB	DD	BB	BB	BB	DD	BB	DD	DD	DD	DD	BB	NA	DD	BB	BB	BB	DD	NA	BB	DD	bd	BB	NA	BB	BB	NA	NA	NA	BB	bn	DD	BB	DD
chr7_43654856_43654907	BB	NN	NA	nn	NN	NA	BB	NN	BB	NA	NN	NA	BB	BB	BB	BB	DD	BB	BB	BB	NA	BB	BB	DD	BB	NA	BB	DD	bd	BB	BB	BB	BB	BB	NA	NA	BB	NA	NA	BB	BB	BB	BB	BB	BB	BB	DD	bd	DD
chr7_43682998_43683017	FF	df	dn	dn	FF	FF	FF	df	FF	df	FF	FF	FF	FF	FF	FF	df	FF	FF	FF	dn	FF	FF	df	df	df	FF	df	df	FF	FF	FF	FF	FF	FF	df	FF	FF	DD	FF	FF	FF	FF	FF	FF	FF	df	FF	fn
chr7_43687681_43687692	BB	dd	dd	dd	BB	BB	BB	dd	BB	dd	BB	BB	BB	BB	BB	BB	dd	BB	BB	BB	dd	BB	BB	dd	dd	dd	BB	dd	dd	BB	BB	BB	BB	BB	BB	dd	BB	BB	dd	BB	BB	BB	BB	BB	BB	BB	dd	BB	dd
chr7_43687698_43687713	BB	dd	dd	dd	BB	BB	BB	dd	BB	dd	BB	BB	BB	BB	BB	BB	dd	BB	BB	BB	dd	BB	BB	dd	DD	dd	BB	dd	dd	BB	BB	BB	BB	BB	BB	dd	BB	BB	dd	BB	BB	BB	BB	BB	BB	BB	dd	BB	dd
chr7_43719605_43719648	BB	DD	NA	NN	BB	BB	BB	DD	BB	NN	BB	NA	BB	NA	BB	BB	DD	BB	BB	BB	DD	NA	BB	DD	NN	NA	BB	NA	DD	BB	BB	BB	BB	BB	BB	NN	BB	BB	DD	BB	BB	BB	BB	BB	BB	BB	DD	BB	DD
chr7_43722117_43722132	BB	dd	dd	dd	BB	bn	BB	dd	BB	dd	BB	BB	BB	BB	BB	BB	dd	BB	BB	BB	DD	BB	BB	dd	dd	dd	BB	DD	dd	BB	BB	BB	BB	BB	BB	dd	BB	BB	dd	BB	BB	BB	BB	BB	BB	BB	dd	BB	DD
chr7_43722132_43722145	BB	DD	DD	DD	BB	bn	BB	DD	BB	DD	BB	BB	BB	BB	BB	BB	DD	BB	BB	BB	DD	BB	BB	DD	DD	DD	BB	DD	DD	BB	BB	BB	BB	BB	BB	DD	BB	BB	DD	BB	BB	BB	BB	BB	BB	BB	DD	BB	DD
chr7_43730175_43730195	BB	DD	DD	DD	BB	BB	BB	DD	BB	DD	BB	BB	BB	BB	BB	BB	DD	BB	BB	BB	DD	BB	BB	DD	DD	DD	BB	DD	DD	BB	BB	bn	BB	BB	BB	DD	BB	BB	DD	BB	BB	BB	BB	BB	BB	BB	DD	BB	DD
chr7_43735986_43735997	BB	dd	dd	dd	BB	BB	BB	dd	BB	dd	BB	BB	BB	BB	BB	BB	DD	BB	BB	BB	dd	BB	BB	dd	dd	dd	BB	dd	dd	BB	BB	BB	BB	BB	BB	dd	BB	BB	dd	BB	BB	BB	BB	BB	BB	BB	DD	BB	dd
chr7_43735998_43736009	BB	DD	DD	DD	BB	BB	BB	DD	BB	DD	BB	BB	BB	BB	BB	BB	DD	BB	BB	BB	DD	BB	BB	DD	DD	DD	BB	DD	DD	BB	BB	BB	BB	BB	BB	DD	BB	BB	DD	BB	BB	BB	BB	BB	BB	BB	DD	BB	DD
chr7_43749957_43749968	BB	DD	DD	DD	BB	BB	BB	DD	BB	DD	BB	BB	BB	BB	BB	BB	DD	BB	BB	BB	DD	BB	BB	DD	DD	DD	BB	DD	DD	BB	BB	BB	BB	BB	BB	DD	BB	BB	DD	BB	BB	BB	BB	BB	BB	BB	DD	BB	DD
chr7_43757223_43757234	BB	DD	DD	DD	BB	BB	BB	DD	BB	DD	BB	BB	BB	BB	BB	BB	DD	BB	BB	BB	DD	BB	BB	DD	DD	DD	BB	DD	DD	BB	BB	BB	BB	BB	BB	DD	BB	BB	DD	BB	BB	BB	BB	BB	BB	BB	DD	BB	DD
chr7_43763049_43763060	BB	DD	DD	DD	BB	BB	BB	DD	BB	DD	BB	BB	BB	BB	BB	BB	DD	BB	BB	BB	DD	BB	BB	DD	DD	DD	BB	DD	DD	BB	BB	BB	BB	BB	BB	DD	BB	BB	DD	BB	BB	BB	BB	BB	BB	BB	DD	BB	DD
chr7_43768993_43769006	BB	DD	DD	DD	BB	BB	BB	DD	BB	DD	BB	BB	BB	BB	BB	BB	DD	BB	BB	BB	DD	BB	BB	DD	DD	DD	BB	DD	DD	BB	BB	BB	BB	BB	BB	DD	BB	BB	DD	BB	BB	BB	BB	BB	BB	BB	DD	BB	DD
chr7_43773922_43773939	BB	DD	DD	DD	BB	BB	BB	DD	BB	DD	BB	BB	BB	BB	BB	BB	DD	BB	BB	BB	DD	BB	BB	DD	DD	DD	BB	DD	DD	BB	BB	BB	BB	BB	BB	DD	BB	BB	DD	BB	BB	BB	BB	BB	BB	BB	DD	BB	DD
chr7_43779179_43779198	BB	DD	DD	DD	BB	BB	BB	DD	BB	DD	BB	BB	BB	BB	BB	BB	DD	BB	BB	BB	DD	BB	BB	DD	DD	DD	BB	DD	DD	BB	BB	BB	BB	BB	BB	DD	BB	BB	DD	BB	BB	BB	BB	BB	BB	BB	DD	BB	DD
chr7_43792723_43792740	BB	DD	DD	DD	BB	BB	BB	DD	BB	DD	BB	BB	BB	BB	BB	BB	DD	BB	BB	BB	DD	BB	BB	DD	DD	DD	BB	DD	DD	BB	BB	BB	BB	BB	BB	DD	BB	BB	DD	BB	BB	BB	BB	BB	BB	BB	DD	BB	DD
chr7_43805303_43805318	BB	NA	NA	NA	BB	BB	BB	NA	BB	NA	BB	BB	BB	BB	BB	BB	bn	BB	BB	BB	NA	BB	BB	bn	NA	NA	BB	NA	bn	BB	BB	BB	BB	BB	BB	NA	BB	BB	bn	BB	BB	BB	BB	BB	BB	BB	NA	BB	NA
chr7_43809123_43809162	BB	DD	DD	DD	BB	BB	BB	DD	BB	DD	BB	BB	BB	BB	bd	BB	DD	BB	BB	BB	DD	BB	BB	DD	DD	DD	BB	DD	DD	BB	BB	BB	BB	BB	BB	DD	BB	BB	DD	BB	BB	BB	BB	BB	BB	BB	DD	BB	DD
chr7_43818258_43818275	BB	DD	DD	DD	BB	BB	BB	DD	BB	DD	BB	BB	BB	BB	BB	BB	DD	BB	BB	BB	DD	BB	BB	DD	DD	DD	BB	DD	DD	BB	BB	BB	BB	BB	BB	DD	BB	BB	DD	BB	BB	BB	BB	BB	BB	BB	DD	BB	DD
chr7_43818413_43818448	BB	NN	DD	DD	NA	BB	BB	DD	BB	DD	BB	BB	BB	BB	BB	BB	NA	BB	BB	NA	NA	BB	NA	dn	DD	NA	BB	DD	NA	BB	BB	BB	NA	BB	BB	NA	BB	BB	DD	BB	NA	BB	BB	BB	BB	NA	DD	BB	NA
chr7_43839436_43839465	BB	DD	DD	DD	BB	BB	BB	DD	BB	DD	BB	BB	BB	BB	BB	BB	DD	BB	BB	BB	DD	BB	BB	DD	DD	DD	BB	DD	DD	BB	BB	BB	BB	BB	BB	DD	BB	BB	DD	BB	BB	BB	BB	BB	BB	BB	DD	BB	DD
chr7_43854230_43854241	BB	DD	DD	DD	BB	BB	BB	DD	BB	DD	BB	BB	BB	BB	BB	BB	DD	BB	BB	BB	DD	BB	BB	DD	DD	DD	BB	DD	DD	BB	BB	BB	BB	BB	BB	DD	BB	BB	DD	BB	BB	BB	BB	BB	BB	BB	DD	BB	DD
chr7_43859496_43859511	BB	DD	DD	DD	BB	BB	BB	DD	BB	DD	BB	BB	BB	BB	BB	BB	DD	BB	BB	BB	DD	BB	BB	DD	DD	DD	BB	DD	DD	BB	BB	BB	BB	BB	BB	DD	BB	BB	DD	BB	BB	BB	BB	BB	BB	BB	DD	BB	DD
chr7_43862397_43862408	BB	DD	DD	DD	BB	BB	BB	DD	BB	DD	BB	BB	BB	BB	BB	BB	DD	BB	BB	BB	DD	BB	BB	DD	DD	DD	BB	DD	DD	BB	BB	BB	BB	BB	BB	DD	BB	BB	DD	BB	BB	BB	BB	BB	BB	BB	DD	BB	DD
chr7_43872194_43872211	BB	DD	DD	DD	BB	BB	BB	DD	BB	DD	BB	BB	BB	BB	BB	BB	DD	BB	BB	BB	DD	BB	BB	DD	DD	DD	BB	DD	DD	BB	BB	BB	BB	BB	BB	DD	BB	BB	DD	BB	BB	BB	BB	BB	BB	BB	DD	BB	DD
chr7_43886569_43886600	BB	dd	dd	dd	BB	BB	BB	dd	BB	dd	BB	BB	BB	BB	BB	BB	dd	BB	BB	BB	dd	BB	BB	dd	dd	dd	BB	dd	dd	BB	BB	BB	BB	BB	BB	dd	BB	BB	dd	BB	BB	BB	BB	BB	BB	BB	dd	BB	dd
chr7_43898290_43898301	BB	DD	DD	DD	BB	BB	BB	DD	BB	DD	BB	BB	BB	BB	BB	BB	DD	BB	BB	BB	DD	BB	BB	DD	DD	DD	BB	DD	DD	BB	BB	BB	BB	BB	BB	DD	BB	BB	DD	BB	BB	BB	BB	BB	BB	BB	DD	BB	DD
chr7_4396929_4396956	DD	DD	BB	DD	BB	BB	BB	BB	BB	DD	BB	BB	BB	BB	BB	BB	BB	BB	BB	BB	BB	BB	BB	DD	DD	BB	BB	DD	BB	DD	DD	DD	BB	BB	DD	BB	BB	BB	BB	BB	BB	BB	BB	DD	DD	DD	DD	DD	BB
chr7_43969596_43969635	BB	DD	DD	DD	BB	BB	BB	DD	BB	DD	BB	BB	BB	BB	BB	BB	DD	BB	BB	BB	DD	BB	BB	DD	DD	DD	BB	DD	DD	BB	BB	BB	BB	BB	BB	DD	BB	BB	DD	BB	BB	BB	BB	BB	BB	BB	DD	BB	DD
chr7_43972769_43972790	BB	DD	DD	DD	BB	BB	BB	DD	BB	DD	BB	BB	BB	BB	BB	BB	DD	BB	BB	BB	DD	BB	BB	DD	DD	DD	BB	DD	DD	BB	BB	BB	BB	BB	BB	DD	BB	BB	DD	BB	BB	BB	BB	BB	BB	BB	DD	BB	DD
chr7_43998535_43998578	BB	DD	DD	DD	BB	BB	BB	DD	BB	DD	BB	BB	BB	BB	BB	BB	DD	BB	BB	BB	DD	BB	BB	DD	DD	DD	BB	DD	DD	BB	BB	BB	BB	BB	BB	DD	BB	BB	DD	BB	BB	BB	BB	BB	BB	BB	DD	BB	DD
chr7_4402327_4402342	DD	DD	BB	DD	BB	BB	BB	BB	BB	DD	BB	BB	BB	BB	BB	BB	BB	BB	BB	BB	BB	BB	BB	DD	DD	BB	BB	DD	BB	DD	DD	DD	BB	BB	DD	BB	BB	BB	BB	BB	BB	BB	BB	DD	DD	DD	DD	DD	BB
chr7_44103329_44103346	BB	DD	DD	DD	BB	BB	BB	DD	BB	DD	BB	BB	BB	BB	BB	BB	DD	BB	BB	BB	DD	BB	BB	DD	DD	DD	BB	DD	DD	BB	BB	BB	BB	BB	BB	DD	BB	BB	DD	BB	BB	BB	BB	BB	BB	BB	DD	BB	DD
chr7_4413958_4413978	DD	DD	BB	DD	BB	BB	BB	BB	BB	dn	BB	BB	BB	BB	BB	BB	BB	BB	BB	BB	BB	BB	BB	DD	DD	BB	BB	DD	BB	DD	DD	DD	BB	BB	DD	BB	BB	BB	BB	BB	BB	BB	BB	dn	DD	DD	DD	DD	BB
chr7_44154524_44154535	BB	DD	DD	DD	BB	BB	BB	DD	BB	DD	BB	BB	BB	BB	BB	BB	DD	BB	BB	BB	DD	BB	BB	DD	DD	DD	BB	DD	DD	BB	BB	BB	BB	BB	BB	DD	BB	BB	DD	BB	BB	BB	BB	BB	BB	BB	DD	BB	DD
chr7_44201569_44201583	BB	DD	DD	DD	BB	BB	BB	DD	BB	DD	BB	BB	BB	BB	BB	BB	DD	BB	BB	BB	DD	BB	BB	DD	DD	DD	BB	DD	DD	BB	BB	BB	BB	BB	BB	DD	BB	BB	DD	BB	BB	BB	BB	BB	BB	BB	DD	BB	DD
chr7_44203776_44203803	BB	DD	DD	DD	BB	BB	BB	DD	BB	DD	BB	BB	BB	BB	BB	BB	DD	BB	BB	BB	DD	BB	BB	DD	DD	DD	BB	DD	DD	BB	BB	BB	BB	BB	BB	DD	BB	BB	DD	BB	BB	BB	BB	BB	BB	BB	DD	BB	DD
chr7_44210416_44210459	FF	FF	FF	FF	NA	NA	FF	FF	FF	FF	FF	FF	FF	FF	FF	FF	FF	FF	FF	FF	FF	NA	FF	FF	NN	FF	FF	FF	FF	FF	FF	FF	FF	FF	FF	NA	FF	FF	FF	FF	NA	FF	FF	FF	FF	FF	FF	FF	FF
chr7_44234791_44234812	BB	DD	DD	DD	BB	BB	BB	DD	BB	DD	BB	BB	BB	BB	BB	BB	DD	BB	BB	BB	DD	BB	BB	DD	DD	DD	bn	DD	DD	BB	BB	BB	BB	BB	BB	DD	BB	BB	DD	BB	BB	BB	BB	BB	BB	BB	DD	BB	DD
chr7_44253969_44253983	BB	DD	DD	DD	BB	BB	BB	DD	BB	DD	BB	BB	BB	BB	BB	BB	DD	BB	BB	BB	DD	BB	BB	DD	DD	DD	BB	DD	DD	BB	BB	BB	BB	BB	BB	DD	BB	BB	DD	BB	BB	BB	BB	BB	BB	BB	DD	BB	DD
chr7_44271366_44271377	BB	DD	DD	DD	BB	BB	BB	DD	BB	dn	BB	BB	BB	BB	BB	BB	DD	BB	BB	BB	DD	BB	BB	DD	DD	DD	BB	DD	DD	BB	BB	BB	BB	BB	BB	DD	BB	BB	DD	BB	BB	BB	BB	BB	BB	BB	DD	BB	DD
chr7_44283752_44283776	BB	DD	DD	DD	BB	BB	BB	DD	BB	DD	BB	BB	BB	BB	BB	BB	DD	BB	BB	BB	DD	BB	BB	DD	DD	DD	BB	DD	DD	BB	BB	BB	BB	BB	BB	DD	BB	BB	DD	BB	BB	BB	BB	BB	BB	BB	DD	BB	DD
chr7_44283980_44283993	BB	DD	DD	DD	BB	BB	BB	DD	BB	DD	BB	BB	BB	BB	BB	BB	DD	BB	BB	BB	DD	BB	BB	DD	DD	DD	BB	DD	DD	BB	BB	BB	BB	BB	BB	DD	BB	BB	DD	BB	BB	BB	BB	BB	BB	BB	DD	BB	DD
chr7_44284586_44284597	BB	DD	DD	DD	BB	BB	BB	DD	BB	DD	BB	BB	BB	BB	BB	BB	DD	BB	BB	BB	DD	BB	BB	DD	DD	DD	BB	DD	DD	BB	BB	BB	BB	BB	BB	DD	BB	BB	DD	BB	BB	BB	BB	BB	BB	BB	DD	BB	DD
chr7_44284761_44284776	BB	DD	DD	DD	BB	BB	BB	DD	BB	DD	BB	BB	BB	BB	BB	BB	DD	BB	BB	BB	DD	BB	BB	DD	DD	DD	BB	DD	DD	BB	BB	BB	BB	BB	BB	DD	BB	BB	DD	BB	BB	BB	BB	BB	BB	BB	DD	BB	DD
chr7_44291739_44291750	BB	DD	DD	DD	BB	BB	BB	DD	BB	DD	BB	BB	BB	BB	BB	BB	DD	BB	BB	BB	DD	BB	BB	DD	DD	DD	BB	DD	DD	BB	BB	BB	BB	BB	BB	DD	BB	BB	DD	BB	BB	BB	BB	BB	BB	BB	DD	BB	DD
chr7_44294687_44294726	BB	DD	DD	DD	BB	BB	BB	DD	BB	DD	BB	BB	BB	BB	BB	BB	DD	BB	BB	BB	DD	BB	BB	DD	DD	DD	BB	DD	DD	BB	BB	BB	BB	BB	BB	DD	BB	BB	DD	BB	BB	BB	BB	BB	BB	BB	DD	BB	DD
chr7_44300699_44300710	FF	df	df	df	FF	FF	FF	df	FF	df	FF	FF	FF	FF	FF	FF	df	FF	FF	FF	df	FF	FF	df	DD	df	FF	df	df	FF	FF	FF	FF	FF	FF	df	FF	FF	df	FF	FF	FF	FF	FF	FF	FF	df	FF	df
chr7_44324062_44324087	BB	DD	DD	DD	BB	BB	BB	DD	BB	DD	BB	BB	BB	BB	BB	bn	DD	BB	BB	BB	DD	BB	BB	DD	DD	DD	BB	DD	DD	BB	BB	BB	BB	BB	BB	DD	BB	BB	DD	BB	BB	BB	BB	bn	BB	BB	DD	BB	DD
chr7_44349911_44349934	BB	DD	DD	DD	BB	BB	BB	DD	BB	DD	BB	BB	BB	BB	BB	BB	DD	BB	BB	BB	DD	BB	BB	DD	DD	DD	BB	DD	DD	BB	BB	BB	BB	BB	BB	DD	BB	BB	DD	BB	BB	BB	BB	BB	BB	BB	DD	BB	DD
chr7_44356095_44356114	BB	DD	DD	DD	BB	BB	BB	DD	BB	DD	BB	BB	BB	BB	BB	BB	DD	BB	BB	BB	DD	BB	BB	DD	DD	DD	BB	DD	DD	BB	BB	BB	BB	BB	BB	DD	BB	BB	DD	BB	BB	BB	BB	BB	BB	BB	DD	BB	DD
chr7_44376313_44376336	BB	DD	DD	DD	BB	BB	BB	DD	BB	DD	BB	BB	BB	BB	BB	BB	DD	BB	BB	BB	DD	BB	BB	DD	DD	DD	BB	DD	DD	BB	DD	BB	BB	BB	BB	DD	BB	BB	DD	BB	BB	BB	BB	BB	BB	BB	DD	BB	DD
chr7_44440849_44440884	BB	DD	DD	DD	BB	BB	BB	DD	BB	DD	BB	BB	BB	BB	BB	BB	DD	BB	BB	BB	DD	BB	BB	DD	DD	DD	BB	DD	DD	BB	BB	BB	BB	BB	BB	DD	BB	BB	DD	BB	BB	BB	BB	BB	BB	BB	DD	BB	DD
chr7_44449444_44449482	bn	DD	DD	DD	BB	BB	BB	DD	BB	DD	BB	BB	bn	BB	BB	BB	DD	BB	BB	BB	DD	BB	BB	DD	DD	DD	BB	DD	DD	BB	BB	BB	BB	BB	BB	DD	BB	BB	DD	BB	BB	BB	BB	BB	BB	BB	DD	BB	DD
chr7_44500373_44500405	BB	DD	DD	DD	BB	BB	BB	DD	BB	DD	BB	BB	BB	BB	BB	BB	DD	BB	BB	BB	DD	BB	BB	DD	DD	DD	BB	DD	DD	BB	BB	BB	BB	BB	BB	DD	BB	BB	DD	BB	BB	BB	BB	BB	BB	BB	DD	BB	DD
chr7_44504371_44504398	BB	DD	DD	DD	BB	BB	BB	DD	BB	DD	BB	BB	BB	BB	BB	BB	DD	BB	BB	BB	DD	BB	BB	DD	DD	DD	BB	DD	DD	BB	BB	BB	BB	BB	BB	DD	BB	BB	DD	BB	BB	BB	BB	BB	BB	BB	DD	BB	DD
chr7_44542957_44542974	BB	DD	DD	DD	BB	BB	BB	DD	BB	DD	BB	BB	BB	BB	BB	BB	DD	BB	BB	BB	DD	BB	BB	DD	DD	DD	BB	DD	DD	BB	BB	BB	BB	BB	BB	DD	BB	BB	DD	BB	BB	BB	BB	BB	BB	BB	DD	BB	DD
chr7_4454924_4454965	FF	NA	FF	FF	FF	NA	NA	FF	FF	FF	NA	FF	FF	NA	FF	FF	FF	FF	FF	NN	FF	FF	FF	NA	FF	NA	FF	FF	FF	NA	FF	FF	FF	FF	FF	NA	FF	FF	FF	NA	NA	FF	FF	FF	FF	FF	FF	FF	FF
chr7_44591005_44591016	BB	DD	DD	DD	BB	BB	BB	DD	BB	DD	BB	BB	BB	BB	BB	BB	DD	BB	BB	BB	DD	BB	BB	DD	DD	DD	BB	DD	DD	BB	BB	BB	BB	BB	BB	DD	BB	BB	DD	BB	BB	BB	BB	BB	BB	BB	DD	BB	DD
chr7_44612933_44612948	BB	DD	BB	DD	BB	BB	BB	DD	BB	DD	BB	BB	BB	BB	BB	BB	DD	BB	BB	BB	DD	BB	BB	DD	DD	DD	BB	DD	DD	BB	BB	BB	BB	BB	BB	DD	BB	BB	DD	BB	BB	BB	BB	BB	BB	BB	DD	BB	DD
chr7_44612948_44612963	BB	DD	BB	DD	BB	BB	BB	DD	BB	DD	BB	BB	BB	BB	BB	BB	DD	BB	BB	BB	DD	BB	BB	DD	DD	DD	BB	DD	DD	BB	BB	BB	BB	BB	BB	DD	BB	BB	DD	BB	BB	BB	BB	BB	BB	BB	DD	BB	DD
chr7_44623476_44623487	FF	df	FF	df	FF	FF	FF	df	FF	df	FF	FF	FF	FF	FF	FF	df	FF	FF	FF	df	FF	FF	df	df	df	FF	df	df	FF	FF	FF	FF	FF	FF	df	FF	FF	df	FF	FF	FF	FF	FF	FF	FF	df	FF	df
chr7_44636678_44636709	BB	DD	BB	DD	BB	BB	BB	DD	BB	DD	BB	BB	BB	BB	BB	BB	DD	BB	BB	BB	DD	BB	BB	DD	DD	DD	BB	DD	DD	bn	BB	BB	BB	BB	BB	DD	BB	BB	DD	BB	BB	BB	BB	BB	BB	BB	DD	BB	DD
chr7_44672982_44673005	BB	dd	BB	dd	BB	BB	BB	dd	BB	dd	BB	BB	BB	BB	BB	BB	dd	BB	BB	BB	dd	BB	BB	dd	dd	dd	BB	dd	dd	BB	BB	BB	BB	BB	BB	dd	BB	BB	dd	BB	BB	BB	BB	BB	BB	BB	dd	BB	dd
chr7_44689426_44689440	BB	DD	BB	DD	BB	BB	BB	DD	BB	DD	BB	BB	BB	BB	BB	BB	DD	BB	BB	BB	DD	BB	BB	DD	DD	DD	BB	DD	DD	BB	BB	BB	BB	BB	BB	DD	BB	BB	DD	BB	BB	BB	BB	BB	BB	BB	DD	BB	DD
chr7_44707221_44707244	BB	DD	BB	DD	BB	BB	BB	DD	BB	DD	BB	BB	BB	BB	BB	BB	DD	BB	BB	BB	DD	BB	BB	DD	DD	DD	BB	DD	DD	BB	BB	BB	BB	BB	BB	DD	BB	BB	DD	BB	BB	BB	BB	BB	BB	BB	DD	BB	DD
chr7_44711458_44711485	BB	DD	BB	DD	BB	BB	BB	DD	BB	DD	BB	BB	BB	BB	BB	BB	DD	BB	BB	BB	DD	BB	BB	DD	DD	DD	BB	DD	DD	BB	BB	BB	BB	BB	BB	dn	BB	BB	DD	BB	BB	BB	BB	BB	BB	BB	DD	BB	DD
chr7_44711658_44711675	BB	DD	BB	DD	BB	BB	BB	DD	BB	DD	BB	BB	BB	BB	BB	BB	DD	BB	BB	BB	dn	BB	BB	DD	DD	DD	BB	DD	DD	BB	BB	BB	BB	BB	BB	DD	BB	BB	DD	BB	BB	BB	BB	BB	BB	BB	DD	BB	DD
chr7_44716374_44716448	NA	NA	NN	FF	NA	NA	FF	FF	NN	NA	FF	FF	FF	FF	fn	FF	NA	NA	fn	NN	FF	FF	FF	FF	FF	NA	NA	NA	FF	FF	FF	FF	FF	NA	FF	FF	FF	NA	FF	FF	FF	FF	FF	FF	FF	NA	FF	FF	FF
chr7_44796064_44796095	BB	NA	BB	NA	BB	BB	BB	DD	BB	DD	BB	BB	BB	BB	BB	BB	DD	BB	BB	BB	NA	BB	BB	DD	NA	DD	BB	DD	NN	BB	BB	BB	BB	BB	BB	NA	BB	BB	DD	BB	NA	BB	BB	BB	BB	BB	NA	BB	DD
chr7_44805487_44805518	BB	DD	BB	DD	BB	BB	BB	DD	BB	DD	BB	BB	BB	BB	BB	BB	DD	BB	BB	BB	DD	BB	BB	DD	DD	DD	BB	DD	DD	BB	BB	BB	BB	BB	BB	DD	BB	BB	DD	BB	BB	BB	BB	BB	BB	BB	DD	BB	DD
chr7_44856982_44857017	BB	DD	BB	DD	BB	BB	BB	DD	BB	DD	BB	BB	BB	BB	BB	BB	DD	BB	BB	BB	DD	BB	BB	DD	DD	DD	BB	DD	DD	BB	BB	BB	BB	BB	BB	DD	BB	BB	DD	BB	BB	BB	BB	BB	BB	BB	DD	BB	DD
chr7_44888145_44888160	BB	DD	BB	DD	BB	BB	BB	DD	BB	DD	BB	BB	BB	BB	BB	BB	DD	BB	BB	BB	DD	BB	BB	DD	DD	DD	BB	DD	DD	BB	BB	BB	BB	BB	BB	DD	BB	BB	DD	BB	BB	BB	BB	BB	BB	BB	DD	BB	DD
chr7_44923095_44923114	BB	DD	BB	DD	BB	BB	BB	DD	BB	DD	BB	BB	BB	BB	BB	BB	DD	BB	BB	BB	DD	BB	BB	DD	DD	NA	BB	DD	DD	BB	NA	BB	NN	BB	NA	DD	BB	BB	DD	BB	BB	BB	BB	BB	BB	BB	DD	BB	DD
chr7_44941733_44941744	BB	DD	BB	DD	BB	BB	BB	DD	BB	DD	BB	BB	BB	BB	BB	BB	DD	BB	BB	BB	DD	BB	BB	DD	DD	DD	BB	DD	DD	BB	BB	BB	BB	BB	BB	DD	BB	BB	DD	BB	BB	BB	BB	BB	BB	BB	DD	BB	DD
chr7_44944751_44944762	BB	DD	BB	DD	BB	BB	BB	DD	BB	DD	BB	BB	BB	BB	BB	BB	DD	BB	BB	BB	DD	BB	BB	DD	DD	DD	BB	DD	DD	BB	BB	BB	BB	BB	BB	DD	BB	BB	DD	BB	BB	BB	BB	BB	BB	BB	DD	BB	DD
chr7_44972537_44972556	BB	DD	BB	DD	BB	BB	BB	DD	BB	DD	BB	BB	BB	BB	BB	BB	DD	BB	BB	BB	DD	BB	BB	DD	DD	DD	BB	DD	DD	BB	BB	BB	BB	BB	BB	DD	BB	BB	DD	BB	BB	BB	BB	BB	BB	BB	DD	BB	DD
chr7_45023208_45023227	BB	DD	BB	DD	BB	BB	BB	DD	BB	DD	BB	BB	BB	BB	BB	BB	DD	BB	BB	BB	DD	BB	BB	DD	DD	DD	BB	DD	dn	BB	BB	BB	BB	BB	BB	DD	BB	BB	DD	BB	BB	BB	BB	BB	BB	BB	DD	BB	dn
chr7_45043791_45043814	BB	DD	BB	DD	BB	BB	BB	DD	BB	DD	BB	BB	BB	BB	BB	BB	DD	BB	BB	BB	DD	BB	BB	DD	DD	DD	BB	DD	DD	BB	BB	BB	BB	BB	BB	DD	BB	bd	DD	BB	BB	BB	BB	BB	BB	BB	DD	BB	DD
chr7_45047377_45047391	BB	DD	BB	DD	BB	BB	BB	DD	BB	DD	BB	BB	BB	BB	BB	BB	DD	BB	BB	BB	DD	BB	BB	DD	DD	DD	BB	DD	DD	BB	BB	BB	BB	BB	BB	DD	BB	BB	DD	BB	BB	BB	BB	BB	BB	BB	DD	BB	DD
chr7_45071242_45071273	BB	DD	BB	dn	BB	BB	BB	dn	BB	dn	BB	BB	BB	BB	BB	BB	DD	BB	bn	BB	DD	BB	BB	DD	dn	DD	BB	dn	DD	BB	BB	BB	BB	BB	BB	DD	BB	BB	dn	BB	BB	BB	BB	BB	BB	BB	dn	BB	DD
chr7_45072166_45072189	BB	DD	BB	DD	BB	BB	BB	DD	BB	DD	BB	BB	BB	BB	BB	BB	DD	BB	BB	BB	DD	BB	BB	DD	DD	DD	BB	DD	DD	BB	BB	BB	BB	BB	BB	DD	BB	BB	DD	BB	BB	BB	BB	BB	BB	BB	DD	BB	DD
chr7_45082894_45082913	BB	DD	BB	DD	BB	BB	BB	DD	BB	DD	BB	BB	BB	BB	BB	BB	DD	BB	BB	BB	DD	BB	BB	DD	DD	DD	BB	DD	DD	BB	BB	BB	BB	BB	BB	bd	BB	BB	DD	BB	BB	BB	BB	BB	BB	BB	DD	BB	DD
chr7_45095962_45095981	BB	DD	BB	DD	BB	BB	BB	DD	BB	DD	BB	BB	BB	BB	BB	BB	DD	BB	BB	BB	DD	BB	BB	DD	DD	DD	BB	BB	DD	BB	BB	BB	BB	BB	BB	DD	BB	BB	DD	BB	BB	BB	BB	BB	BB	BB	DD	BB	DD
chr7_45267306_45267332	BB	DD	BB	DD	BB	BB	BB	DD	BB	DD	BB	BB	BB	BB	BB	BB	DD	BB	BB	BB	DD	BB	BB	DD	DD	DD	BB	BB	DD	BB	BB	BB	BB	BB	BB	DD	BB	BB	DD	BB	BB	DD	BB	BB	BB	BB	DD	BB	DD
chr7_4530183_4530218	DD	DD	BB	DD	BB	BB	BB	BB	BB	DD	BB	BB	BB	BB	BB	BB	BB	BB	BB	BB	BB	BB	BB	DD	DD	BB	BB	DD	BB	DD	DD	DD	BB	BB	DD	BB	BB	BB	BB	BB	BB	BB	BB	DD	DD	DD	DD	BB	BB
chr7_4531372_4531395	DD	DD	BB	DD	BB	BB	BB	BB	BB	DD	BB	BB	BB	BB	BB	BB	BB	BB	BB	BB	BB	BB	BB	DD	DD	BB	BB	DD	BB	DD	DD	DD	BB	BB	DD	BB	BB	BB	BB	BB	BB	BB	BB	DD	DD	DD	DD	DD	BB
chr7_4534254_4534269	DD	DD	BB	DD	BB	BB	BB	BB	BB	DD	BB	BB	BB	BB	BB	BB	BB	BB	BB	BB	BB	BB	BB	DD	DD	BB	BB	DD	BB	DD	DD	DD	BB	BB	DD	BB	BB	BB	BB	BB	BB	BB	BB	DD	DD	DD	DD	DD	BB
chr7_45394884_45394907	BB	DD	BB	DD	BB	BB	BB	DD	BB	DD	BB	BB	BB	BB	BB	BB	DD	BB	BB	BB	DD	BB	BB	DD	DD	DD	BB	BB	DD	BB	BB	BB	BB	BB	BB	DD	BB	BB	DD	BB	BB	DD	BB	BB	BB	BB	DD	BB	DD
chr7_45397359_45397380	BB	DD	BB	DD	BB	BB	BB	DD	BB	DD	BB	BB	BB	BB	BB	BB	DD	BB	BB	BB	DD	BB	BB	DD	DD	DD	BB	BB	DD	BB	BB	BB	BB	BB	BB	DD	BB	BB	DD	BB	BB	DD	BB	BB	BB	BB	DD	BB	DD
chr7_45485419_45485458	BB	DD	BB	DD	BB	BB	BB	DD	BB	DD	BB	BB	BB	BB	BB	BB	DD	BB	BB	BB	DD	BB	BB	DD	DD	DD	BB	BB	DD	BB	BB	BB	BB	BB	BB	DD	BB	BB	DD	BB	BB	DD	BB	BB	BB	BB	DD	BB	DD
chr7_45541719_45541746	BB	DD	BB	DD	BB	BB	BB	DD	BB	DD	BB	BB	BB	BB	BB	BB	DD	BB	BB	BB	DD	BB	BB	DD	DD	DD	BB	BB	DD	BB	BB	BB	BB	BB	BB	DD	BB	BB	DD	BB	BB	DD	BB	BB	BB	BB	DD	BB	DD
chr7_45544955_45544972	BB	DD	BB	DD	BB	BB	BB	DD	BB	DD	BB	BB	BB	BB	BB	BB	DD	BB	BB	BB	DD	BB	BB	DD	DD	DD	BB	BB	DD	BB	BB	BB	BB	BB	BB	DD	BB	BB	DD	BB	BB	DD	BB	BB	BB	BB	DD	BB	DD
chr7_45545468_45545479	BB	DD	BB	DD	BB	BB	BB	DD	BB	DD	BB	BB	BB	BB	BB	BB	DD	BB	BB	BB	DD	BB	BB	DD	DD	DD	BB	BB	DD	BB	BB	BB	BB	BB	BB	DD	BB	BB	DD	BB	BB	DD	BB	BB	BB	BB	DD	BB	DD
chr7_45555582_45555593	BB	DD	BB	DD	BB	BB	BB	DD	BB	DD	BB	BB	BB	BB	BB	BB	DD	BB	BB	BB	DD	BB	BB	DD	DD	DD	BB	BB	DD	BB	BB	BB	BB	BB	BB	DD	BB	BB	DD	BB	BB	DD	BB	BB	BB	BB	DD	BB	DD
chr7_45558438_45558482	BB	DD	BB	NA	BB	BB	BB	DD	BB	DD	BB	BB	BB	BB	BB	BB	DD	BB	BB	BB	NA	BB	BB	NA	DD	NA	BB	BB	DD	BB	BB	BB	BB	BB	BB	NA	NA	BB	NA	BB	NA	NA	BB	BB	BB	BB	DD	BB	NA
chr7_45565459_45565476	BB	DD	BB	DD	BB	BB	BB	DD	BB	DD	BB	BB	BB	BB	BB	BB	DD	BB	BB	BB	DD	BB	BB	DD	DD	DD	BB	BB	DD	BB	BB	BB	BB	BB	BB	DD	BB	BB	DD	BB	BB	DD	BB	BB	BB	BB	DD	BB	DD
chr7_45567190_45567201	BB	DD	BB	DD	BB	BB	BB	DD	BB	DD	BB	BB	BB	BB	BB	BB	DD	BB	BB	BB	DD	BB	BB	DD	DD	DD	BB	BB	DD	BB	BB	BB	BB	BB	BB	DD	BB	BB	DD	BB	BB	DD	BB	BB	BB	BB	DD	BB	DD
chr7_45574017_45574036	BB	dd	BB	dd	BB	BB	BB	dd	BB	dd	BB	BB	BB	BB	BB	BB	dd	BB	BB	BB	dd	BB	BB	dd	dd	dd	BB	BB	dd	BB	BB	BB	BB	BB	BB	dd	BB	BB	dd	BB	BB	dd	BB	BB	BB	BB	dd	BB	dd
chr7_45575735_45575764	BB	DD	BB	DD	BB	BB	BB	DD	BB	DD	BB	BB	BB	BB	BB	BB	DD	BB	BB	BB	DD	BB	BB	DD	DD	DD	BB	BB	DD	BB	BB	BB	BB	BB	BB	DD	BB	BB	DD	BB	BB	DD	BB	BB	BB	BB	DD	BB	DD
chr7_4557892_4557935	DD	DD	BB	DD	BB	BB	BB	BB	BB	DD	BB	BB	BB	BB	BB	BB	BB	BB	BB	BB	BB	BB	BB	DD	DD	BB	BB	DD	BB	DD	DD	DD	BB	BB	DD	BB	BB	BB	BB	BB	BB	BB	BB	DD	DD	DD	DD	DD	BB
chr7_45584320_45584343	BB	DD	BB	DD	BB	BB	BB	DD	bn	DD	BB	BB	BB	BB	BB	BB	DD	BB	BB	BB	DD	BB	BB	DD	DD	DD	BB	BB	DD	BB	BB	BB	BB	BB	BB	DD	BB	BB	DD	BB	BB	DD	BB	BB	BB	BB	DD	BB	DD
chr7_45596023_45596042	BB	DD	BB	DD	BB	BB	BB	DD	BB	DD	BB	BB	BB	BB	BB	BB	DD	BB	BB	BB	DD	BB	BB	DD	DD	DD	BB	BB	DD	BB	BB	BB	BB	BB	BB	DD	BB	BB	DD	BB	BB	DD	BB	BB	BB	BB	DD	BB	DD
chr7_45596516_45596529	BB	DD	BB	DD	BB	BB	BB	DD	BB	DD	BB	BB	BB	BB	BB	BB	DD	BB	BB	BB	DD	BB	BB	DD	DD	DD	BB	BB	DD	BB	BB	BB	BB	BB	BB	DD	BB	BB	DD	BB	BB	DD	BB	BB	BB	BB	DD	BB	DD
chr7_45599722_45599742	BB	DD	BB	DD	BB	BB	BB	DD	BB	DD	BB	BB	BB	BB	BB	BB	DD	BB	BB	BB	DD	BB	BB	DD	DD	DD	BB	BB	DD	BB	BB	BB	BB	BB	BB	DD	BB	BB	DD	BB	BB	DD	BB	BB	BB	BB	DD	BB	DD
chr7_45609093_45609116	BB	DD	BB	DD	BB	BB	BB	DD	BB	DD	BB	BB	BB	BB	BB	BB	DD	BB	BB	BB	DD	BB	BB	DD	DD	DD	BB	BB	DD	BB	BB	BB	BB	BB	BB	DD	BB	BB	DD	BB	BB	DD	BB	BB	BB	BB	DD	BB	DD
chr7_45637284_45637303	BB	DD	BB	DD	BB	BB	BB	DD	BB	DD	BB	BB	BB	BB	BB	BB	DD	BB	BB	BB	DD	BB	BB	DD	DD	DD	BB	BB	DD	BB	BB	BB	BB	BB	BB	DD	BB	BB	DD	BB	BB	DD	BB	BB	BB	BB	DD	BB	DD
chr7_45642598_45642617	BB	DD	BB	DD	BB	BB	BB	DD	BB	DD	BB	BB	BB	BB	BB	BB	DD	BB	BB	BB	DD	BB	BB	DD	DD	DD	BB	BB	DD	BB	BB	BB	BB	BB	BB	DD	BB	BB	DD	BB	BB	DD	BB	BB	BB	BB	DD	BB	DD
chr7_45657495_45657522	BB	DD	BB	DD	BB	BB	BB	DD	BB	DD	BB	BB	BB	BB	BB	BB	DD	BB	BB	BB	DD	BB	BB	DD	DD	DD	BB	BB	DD	BB	BB	BB	BB	BB	BB	DD	BB	BB	DD	BB	BB	DD	BB	BB	BB	BB	DD	BB	DD
chr7_45692057_45692084	BB	DD	BB	DD	BB	BB	BB	DD	BB	DD	BB	BB	BB	BB	BB	BB	DD	BB	BB	BB	DD	BB	BB	DD	DD	DD	BB	BB	DD	BB	BB	BB	BB	BB	BB	DD	BB	BB	DD	BB	BB	DD	BB	BB	BB	BB	DD	BB	DD
chr7_45694571_45694584	BB	DD	BB	NA	BB	BB	BB	DD	BB	DD	BB	BB	BB	BB	BB	BB	DD	BB	BB	BB	DD	BB	BB	DD	DD	DD	BB	BB	DD	BB	BB	BB	BB	BB	BB	DD	BB	BB	DD	BB	BB	DD	BB	BB	BB	BB	DD	BB	DD
chr7_45736217_45736236	BB	DD	BB	BB	BB	BB	BB	dn	BB	DD	BB	BB	BB	BB	BB	BB	DD	BB	BB	BB	DD	BB	BB	DD	NA	NA	BB	BB	NN	BB	BB	BB	BB	BB	BB	DD	BB	BB	DD	BB	BB	DD	BB	BB	BB	BB	DD	BB	DD
chr7_45746911_45746930	BB	DD	BB	BB	BB	BB	BB	DD	BB	DD	BB	BB	BB	BB	BB	BB	DD	BB	BB	BB	DD	BB	BB	DD	DD	DD	BB	BB	DD	BB	BB	BB	BB	BB	BB	DD	BB	BB	DD	BB	BB	DD	BB	BB	BB	BB	DD	BB	DD
chr7_45761398_45761417	BB	dd	BB	BB	BB	BB	BB	dd	BB	dd	BB	BB	BB	BB	BB	BB	dd	BB	BB	BB	dd	BB	BB	DD	dd	dd	BB	BB	dd	BB	BB	BB	BB	BB	BB	dd	BB	BB	dd	BB	BB	DD	BB	BB	BB	BB	dd	BB	dd
chr7_45761906_45761917	BB	DD	BB	BB	BB	BB	BB	DD	BB	DD	BB	BB	BB	BB	BB	BB	DD	BB	BB	BB	DD	BB	BB	DD	DD	DD	BB	BB	DD	BB	BB	BB	BB	BB	BB	DD	BB	BB	DD	BB	BB	DD	BB	BB	BB	BB	DD	BB	DD
chr7_45762455_45762498	BB	DD	BB	BB	BB	BB	BB	DD	NA	DD	NA	BB	BB	NA	BB	BB	dn	BB	BB	BB	DD	BB	BB	NN	DD	NA	BB	BB	DD	BB	BB	BB	BB	BB	NN	DD	BB	BB	DD	BB	BB	DD	BB	BB	BB	NA	DD	BB	DD
chr7_45771906_45771933	BB	DD	BB	BB	BB	BB	BB	DD	BB	DD	BB	BB	BB	BB	BB	BB	DD	BB	BB	BB	DD	BB	BB	DD	DD	DD	BB	BB	DD	BB	BB	BB	BB	BB	BB	DD	BB	BB	DD	BB	BB	DD	BB	BB	BB	BB	DD	BB	DD
chr7_45773111_45773146	BB	DD	BB	BB	BB	BB	BB	DD	BB	DD	BB	BB	BB	BB	BB	BB	DD	BB	BB	BB	DD	BB	BB	DD	DD	DD	BB	BB	DD	BB	BB	BB	BB	BB	BB	DD	BB	BB	DD	BB	BB	DD	BB	BB	BB	BB	DD	BB	DD
chr7_45784046_45784063	BB	DD	BB	BB	BB	BB	BB	DD	BB	DD	BB	BB	BB	BB	BB	BB	DD	BB	BB	BB	DD	BB	BB	DD	DD	DD	BB	BB	DD	BB	BB	BB	BB	BB	BB	DD	BB	BB	DD	BB	BB	DD	BB	BB	BB	BB	DD	BB	DD
chr7_45801112_45801123	BB	DD	BB	BB	BB	BB	BB	dd	BB	dd	BB	BB	BB	BB	BB	BB	DD	BB	BB	BB	DD	BB	BB	DD	dd	dd	BB	BB	dd	BB	BB	BB	BB	BB	BB	dd	BB	BB	dd	BB	BB	dd	BB	BB	BB	BB	DD	BB	dd
chr7_45824787_45824804	BB	DD	BB	BB	BB	BB	BB	DD	BB	DD	BB	BB	BB	BB	BB	BB	DD	BB	BB	BB	DD	BB	BB	DD	DD	DD	BB	BB	DD	BB	BB	BB	BB	BB	BB	DD	BB	BB	DD	BB	BB	DD	BB	BB	BB	BB	DD	BB	DD
chr7_45842406_45842453	BB	DD	NA	NA	NA	BB	BB	DD	BB	DD	BB	BB	NA	NA	NA	NA	DD	BB	BB	NA	NA	BB	BB	DD	DD	DD	NA	NA	DD	NA	NA	BB	BB	BB	NA	DD	BB	BB	DD	BB	NA	DD	BB	BB	NA	BB	DD	BB	DD
chr7_45844028_45844039	BB	DD	BB	BB	BB	BB	BB	DD	BB	DD	BB	BB	BB	BB	BB	BB	DD	BB	BB	BB	DD	BB	BB	DD	DD	DD	BB	BB	DD	BB	BB	BB	BB	BB	BB	DD	BB	BB	DD	BB	BB	DD	BB	BB	BB	BB	DD	BB	DD
chr7_45845171_45845186	BB	DD	BB	BB	BB	BB	BB	DD	BB	DD	BB	BB	BB	BB	BB	BB	DD	BB	BB	BB	DD	BB	BB	DD	DD	DD	BB	BB	DD	BB	BB	BB	BB	BB	BB	DD	BB	BB	DD	BB	BB	DD	BB	BB	BB	BB	DD	BB	DD
chr7_45877731_45877748	BB	DD	BB	BB	BB	BB	BB	DD	BB	DD	BB	BB	BB	BB	BB	BB	DD	BB	BB	BB	DD	BB	BB	DD	DD	DD	BB	BB	DD	BB	BB	BB	BB	BB	BB	DD	BB	BB	DD	BB	BB	DD	BB	BB	BB	BB	DD	BB	DD
chr7_45886777_45886806	BB	DD	BB	BB	BB	BB	BB	DD	BB	DD	BB	BB	BB	BB	BB	BB	DD	BB	BB	BB	DD	BB	BB	DD	DD	DD	BB	BB	DD	BB	BB	BB	BB	BB	BB	DD	BB	BB	DD	BB	BB	DD	BB	BB	BB	BB	DD	BB	DD
chr7_45889697_45889736	BB	DD	BB	BB	BB	BB	BB	DD	BB	DD	BB	BB	BB	BB	BB	BB	DD	BB	BB	BB	DD	BB	BB	DD	DD	DD	BB	BB	DD	BB	BB	BB	BB	BB	BB	DD	BB	BB	DD	BB	BB	DD	BB	BB	BB	BB	DD	BB	DD
chr7_45902321_45902332	BB	DD	BB	BB	BB	BB	BB	dn	BB	DD	BB	BB	BB	BB	BB	BB	DD	BB	BB	BB	DD	BB	BB	DD	DD	DD	BB	BB	DD	BB	BB	BB	BB	BB	BB	DD	BB	BB	DD	BB	BB	DD	BB	BB	BB	BB	DD	BB	DD
chr7_45936017_45936036	BB	DD	BB	BB	BB	BB	BB	DD	BB	DD	BB	BB	BB	BB	BB	BB	DD	BB	BB	BB	DD	BB	BB	DD	DD	DD	BB	BB	DD	BB	BB	BB	BB	BB	BB	DD	BB	BB	DD	BB	BB	DD	BB	BB	BB	BB	DD	BB	DD
chr7_45943655_45943666	BB	DD	BB	BB	BB	BB	BB	DD	BB	DD	BB	BB	BB	BB	BB	BB	DD	BB	BB	BB	DD	BB	BB	DD	DD	DD	BB	BB	DD	BB	BB	BB	BB	BB	BB	DD	BB	BB	DD	BB	BB	DD	BB	BB	BB	BB	DD	BB	DD
chr7_45993132_45993159	BB	DD	BB	BB	BB	BB	BB	DD	BB	bd	BB	BB	BB	BB	BB	BB	DD	BB	BB	BB	DD	BB	BB	DD	DD	DD	BB	BB	DD	BB	BB	BB	BB	BB	BB	DD	BB	BB	DD	BB	BB	DD	BB	BB	BB	BB	DD	BB	DD
chr7_45993355_45993366	BB	DD	BB	BB	BB	BB	BB	DD	BB	DD	BB	BB	BB	BB	BB	BB	DD	BB	BB	BB	DD	BB	BB	DD	DD	DD	BB	BB	DD	BB	BB	BB	BB	BB	BB	DD	BB	BB	DD	BB	BB	DD	BB	BB	BB	BB	DD	BB	DD
chr7_46000912_46000926	BB	DD	BB	BB	BB	BB	BB	DD	BB	DD	BB	BB	BB	BB	BB	BB	DD	BB	BB	BB	DD	BB	BB	DD	DD	DD	BB	BB	DD	BB	BB	BB	BB	BB	BB	DD	BB	BB	DD	BB	BB	DD	BB	BB	BB	BB	DD	BB	DD
chr7_4600592_4600631	DD	DD	BB	DD	BB	BB	BB	BB	BB	DD	BB	BB	BB	BB	BB	BB	BB	BB	BB	BB	BB	BB	BB	DD	DD	BB	BB	DD	BB	DD	DD	DD	BB	BB	DD	BB	BB	BB	BB	BB	BB	BB	BB	DD	DD	DD	DD	DD	BB
chr7_46022642_46022671	BB	DD	BB	BB	BB	BB	BB	DD	BB	DD	BB	BB	BB	BB	BB	BB	DD	BB	BB	BB	DD	BB	BB	DD	DD	DD	BB	BB	DD	BB	BB	BB	BB	BB	BB	DD	BB	BB	DD	BB	BB	DD	BB	BB	BB	BB	DD	BB	DD
chr7_46031068_46031094	BB	DD	BB	BB	BB	BB	BB	DD	BB	DD	BB	BB	BB	BB	BB	BB	DD	BB	BB	BB	DD	BB	BB	DD	DD	DD	BB	BB	DD	BB	BB	BB	BB	BB	BB	DD	BB	BB	DD	BB	BB	DD	BB	BB	BB	BB	DD	BB	DD
chr7_46031277_46031292	BB	DD	BB	BB	BB	BB	BB	DD	BB	DD	BB	BB	BB	BB	BB	BB	DD	BB	BB	BB	DD	BB	BB	DD	DD	DD	BB	BB	DD	BB	BB	BB	BB	BB	BB	DD	BB	BB	DD	BB	BB	DD	BB	BB	BB	bd	DD	BB	DD
chr7_46040695_46040712	BB	DD	BB	BB	BB	BB	BB	DD	BB	DD	BB	BB	BB	BB	BB	BB	DD	BB	BB	BB	DD	BB	BB	DD	DD	DD	bn	BB	DD	BB	BB	BB	BB	BB	BB	DD	BB	BB	DD	BB	BB	DD	BB	BB	BB	bn	DD	BB	DD
chr7_46161489_46161504	BB	DD	BB	BB	BB	BB	BB	DD	BB	DD	BB	BB	BB	BB	BB	BB	DD	BB	BB	BB	DD	BB	BB	DD	DD	DD	BB	BB	DD	BB	BB	BB	BB	BB	BB	DD	BB	BB	DD	bd	BB	DD	BB	BB	BB	BB	DD	BB	DD
chr7_46167651_46167674	BB	DD	BB	BB	BB	BB	BB	DD	BB	DD	BB	BB	BB	BB	BB	BB	DD	BB	BB	BB	DD	BB	BB	DD	DD	DD	BB	BB	DD	BB	BB	BB	BB	BB	BB	DD	BB	BB	DD	BB	BB	DD	BB	BB	BB	BB	DD	BB	DD
chr7_46178853_46178884	bn	DD	BB	BB	BB	BB	BB	DD	BB	DD	BB	BB	BB	BB	BB	BB	DD	BB	BB	BB	DD	BB	BB	DD	DD	DD	BB	BB	DD	BB	BB	BB	BB	BB	BB	DD	BB	BB	DD	BB	BB	DD	BB	BB	BB	BB	DD	BB	DD
chr7_4622346_4622389	DD	DD	BB	DD	BB	BB	NN	BB	BB	DD	BB	BB	BB	BB	BB	BB	BB	BB	NA	NN	BB	BB	BB	DD	DD	BB	BB	DD	BB	DD	DD	DD	BB	BB	dn	NA	BB	NA	bn	BB	NA	BB	bn	DD	DD	DD	DD	DD	BB
chr7_4626640_4626663	DD	DD	BB	DD	BB	BB	BB	BB	BB	DD	BB	BB	BB	BB	BB	BB	BB	BB	BB	BB	BB	BB	BB	DD	DD	BB	BB	DD	BB	DD	DD	DD	BB	BB	DD	BB	BB	BB	BB	BB	BB	BB	BB	DD	DD	DD	DD	DD	BB
chr7_46270228_46270241	BB	DD	BB	BB	BB	BB	BB	DD	BB	DD	BB	BB	BB	BB	BB	BB	DD	BB	BB	BB	DD	BB	BB	DD	DD	DD	BB	BB	dn	BB	BB	BB	BB	BB	BB	DD	BB	BB	dn	BB	BB	DD	BB	BB	BB	BB	DD	BB	DD
chr7_46280637_46280668	BB	NN	BB	BB	BB	BB	BB	NN	BB	NN	BB	BB	BB	BB	BB	BB	NN	BB	BB	BB	NN	BB	BB	NN	NN	DD	BB	BB	DD	BB	BB	BB	BB	BB	BB	DD	BB	BB	DD	BB	BB	DD	BB	BB	BB	BB	DD	BB	NA
chr7_46280901_46280950	BB	DD	BB	BB	BB	BB	BB	DD	BB	DD	BB	BB	BB	BB	BB	BB	DD	BB	BB	BB	DD	BB	BB	DD	DD	DD	BB	BB	DD	BB	BB	BB	BB	BB	BB	DD	BB	BB	DD	BB	BB	DD	BB	BB	BB	BB	DD	BB	DD
chr7_46293983_46294002	BB	DD	BB	BB	BB	BB	BB	DD	BB	DD	BB	BB	BB	BB	BB	BB	DD	BB	BB	BB	DD	BB	BB	DD	DD	DD	BB	BB	DD	BB	BB	BB	BB	BB	BB	DD	BB	BB	DD	BB	BB	DD	BB	BB	BB	BB	DD	BB	DD
chr7_46295686_46295733	BB	DD	BB	BB	BB	BB	BB	DD	BB	DD	BB	BB	BB	BB	BB	BB	DD	BB	BB	BB	DD	BB	BB	DD	DD	DD	BB	BB	DD	BB	BB	BB	BB	BB	BB	DD	BB	BB	DD	BB	BB	DD	BB	BB	BB	BB	DD	BB	DD
chr7_46324663_46324707	BB	DD	BB	BB	BB	BB	BB	DD	BB	DD	BB	BB	BB	BB	BB	BB	DD	BB	BB	BB	DD	BB	BB	DD	DD	DD	BB	BB	DD	BB	BB	BB	BB	BB	BB	DD	BB	BB	DD	BB	BB	DD	BB	BB	BB	BB	DD	BB	DD
chr7_46388171_46388182	FF	df	FF	FF	FF	FF	FF	df	FF	df	FF	FF	FF	FF	FF	FF	DD	FF	FF	FF	df	FF	FF	df	df	df	FF	FF	df	FF	FF	FF	FF	FF	FF	df	FF	FF	DD	FF	FF	df	FF	FF	FF	FF	df	FF	df
chr7_46392974_46392987	BB	dd	BB	BB	BB	BB	BB	dd	BB	dd	BB	BB	BB	BB	BB	BB	dd	BB	BB	BB	dd	BB	BB	dd	dd	dd	BB	BB	dd	BB	BB	BB	BB	BB	BB	dd	BB	BB	dd	BB	BB	dd	BB	BB	BB	BB	dd	BB	dd
chr7_46402545_46402594	BB	DD	BB	BB	BB	BB	BB	DD	BB	DD	BB	BB	BB	BB	BB	BB	DD	BB	BB	BB	DD	BB	BB	DD	DD	DD	BB	BB	DD	BB	BB	BB	BB	BB	BB	DD	BB	BB	DD	BB	BB	DD	BB	BB	DD	BB	DD	BB	DD
chr7_46423128_46423145	BB	DD	BB	BB	BB	BB	BB	DD	BB	DD	BB	BB	BB	BB	BB	BB	DD	BB	BB	BB	DD	BB	BB	DD	DD	DD	BB	BB	DD	BB	BB	BB	BB	BB	BB	DD	NA	BB	DD	BB	BB	DD	BB	BB	BB	BB	DD	BB	DD
chr7_46426450_46426461	BB	DD	BB	BB	BB	BB	BB	DD	BB	DD	BB	BB	BB	BB	BB	BB	DD	BB	BB	BB	DD	BB	BB	DD	DD	DD	BB	BB	DD	BB	BB	BB	BB	BB	BB	DD	NA	BB	DD	BB	BB	DD	BB	BB	BB	BB	DD	BB	DD
chr7_46441284_46441298	BB	DD	BB	BB	BB	BB	BB	DD	BB	DD	BB	BB	BB	BB	BB	BB	DD	BB	BB	BB	DD	BB	BB	DD	DD	DD	BB	BB	DD	BB	BB	BB	BB	BB	BB	DD	NA	BB	DD	BB	BB	DD	BB	BB	BB	BB	DD	BB	DD
chr7_46731877_46731916	BB	DD	BB	BB	BB	BB	BB	DD	BB	DD	BB	BB	BB	BB	BB	BB	DD	BB	BB	BB	DD	BB	BB	DD	DD	DD	BB	BB	DD	BB	BB	BB	BB	BB	BB	DD	DD	BB	DD	BB	BB	DD	BB	BB	BB	BB	DD	BB	DD
chr7_46790126_46790169	FF	FF	FF	FF	FF	NA	FF	NA	FF	FF	FF	FF	FF	NA	FF	FF	FF	FF	FF	FF	NA	FF	FF	NA	FF	FF	FF	FF	FF	FF	FF	FF	FF	FF	FF	FF	FF	FF	FF	FF	NA	FF	FF	FF	FF	fn	fn	FF	FF
chr7_4685344_4685379	DD	DD	BB	DD	BB	BB	BB	BB	BB	DD	BB	BB	BB	bn	BB	BB	BB	BB	BB	BB	BB	BB	BB	DD	DD	BB	BB	DD	BB	DD	DD	DD	BB	BB	DD	BB	BB	BB	BB	BB	BB	BB	BB	DD	DD	DD	DD	DD	BB
chr7_46917096_46917131	FF	FF	FF	FF	NA	NA	FF	FF	FF	FF	FF	FF	FF	FF	FF	FF	FF	FF	FF	FF	FF	FF	FF	NA	FF	FF	FF	FF	FF	FF	FF	FF	FF	FF	FF	NA	FF	FF	FF	FF	FF	FF	FF	FF	FF	FF	FF	FF	FF
chr7_4696286_4696299	DD	DD	BB	DD	BB	bn	BB	BB	BB	DD	BB	BB	BB	BB	BB	BB	BB	BB	BB	BB	BB	BB	BB	DD	DD	BB	BB	DD	BB	DD	DD	DD	BB	BB	DD	BB	BB	BB	BB	BB	BB	BB	BB	DD	DD	DD	DD	DD	BB
chr7_4699195_4699206	DD	DD	BB	DD	BB	BB	BB	BB	BB	DD	BB	BB	BB	BB	BB	BB	BB	BB	BB	BB	BB	BB	BB	DD	DD	BB	BB	DD	BB	DD	DD	DD	BB	BB	DD	BB	BB	BB	BB	BB	BB	BB	BB	DD	DD	DD	DD	DD	BB
chr7_47143742_47143789	BB	DD	BB	BB	BB	BB	BB	DD	BB	DD	BB	BB	BB	DD	BB	BB	DD	BB	BB	BB	BB	BB	BB	DD	DD	DD	DD	BB	DD	BB	BB	BB	BB	BB	BB	DD	DD	BB	DD	BB	BB	DD	BB	BB	BB	BB	DD	BB	BB
chr7_47157365_47157404	FF	FF	FF	FF	FF	FF	FF	FF	FF	FF	FF	FF	FF	FF	FF	FF	FF	FF	NA	FF	FF	FF	FF	FF	FF	FF	FF	FF	FF	FF	NA	FF	FF	FF	FF	FF	FF	NN	FF	FF	FF	FF	FF	FF	FF	FF	FF	FF	FF
chr7_47184400_47184447	FF	FF	FF	FF	NA	FF	FF	FF	FF	FF	FF	FF	FF	NA	FF	FF	FF	FF	FF	FF	FF	FF	FF	FF	FF	FF	NN	FF	FF	NA	FF	FF	FF	FF	FF	FF	FF	NA	FF	FF	FF	NA	FF	FF	FF	FF	FF	FF	FF
chr7_4718693_4718724	DD	DD	BB	DD	BB	BB	BB	BB	BB	DD	BB	BB	BB	BB	BB	BB	BB	BB	BB	BB	BB	BB	BB	DD	DD	BB	BB	DD	BB	DD	DD	DD	BB	BB	DD	BB	BB	BB	BB	BB	BB	BB	BB	DD	DD	DD	DD	DD	BB
chr7_4728967_4728994	DD	NA	BB	DD	BB	NA	BB	NA	NA	DD	BB	BB	BB	BB	BB	BB	BB	BB	BB	BB	BB	BB	BB	DD	DD	BB	NA	DD	BB	DD	NN	DD	BB	BB	NA	NA	NA	BB	BB	BB	NA	BB	BB	DD	DD	NA	DD	DD	BB
chr7_47315251_47315290	NA	FF	FF	NA	FF	FF	FF	FF	FF	FF	fn	NA	FF	FF	FF	FF	FF	FF	FF	FF	NA	FF	FF	NA	FF	NA	FF	FF	FF	NA	FF	FF	FF	FF	FF	FF	FF	FF	FF	FF	FF	FF	FF	FF	FF	FF	FF	FF	FF
chr7_47319016_47319063	BB	DD	NA	NA	BB	NA	BB	DD	BB	DD	NA	BB	BB	BB	NN	BB	NA	BB	BB	BB	BB	BB	NA	NA	DD	NA	bn	bd	DD	BB	BB	BB	BB	NA	BB	DD	DD	BB	DD	BB	BB	DD	BB	BB	BB	NA	DD	BB	DD
chr7_4731959_4731994	NA	UU	bu	UU	BB	BB	BB	BB	BB	UU	BB	BB	BB	BB	BB	BB	BB	BB	BB	BB	BB	BB	BB	UU	UU	BB	BB	UU	BB	UU	UU	NA	BB	BB	NA	BB	BB	BB	BB	BB	BB	BB	BB	UU	UU	uu	UU	UU	BB
chr7_4733525_4733554	DD	DD	BB	DD	BB	BB	BB	BB	BB	DD	BB	BB	BB	BB	BB	BB	BB	BB	BB	BB	BB	BB	BB	DD	DD	BB	BB	DD	BB	DD	DD	DD	BB	BB	DD	BB	BB	BB	BB	BB	BB	BB	BB	DD	DD	DD	DD	DD	BB
chr7_4734163_4734178	DD	DD	BB	DD	BB	BB	BB	BB	BB	DD	BB	BB	BB	BB	BB	BB	BB	BB	BB	BB	BB	BB	BB	DD	DD	BB	BB	bd	BB	DD	DD	DD	BB	BB	DD	BB	BB	BB	BB	BB	BB	BB	BB	DD	DD	DD	DD	DD	BB
chr7_47754298_47754347	FF	FF	FF	FF	FF	NA	FF	FF	FF	FF	FF	FF	FF	NN	FF	FF	NA	FF	FF	FF	NA	FF	FF	FF	FF	NA	FF	FF	FF	FF	NA	FF	FF	NA	fn	FF	NA	NA	FF	NA	NA	FF	FF	FF	FF	FF	NA	FF	NA
chr7_4791194_4791217	DD	DD	BB	DD	BB	BB	BB	BB	BB	DD	BB	BB	BB	BB	BB	BB	BB	BB	BB	BB	BB	BB	BB	DD	DD	BB	BB	DD	BB	DD	DD	DD	BB	BB	DD	BB	BB	BB	BB	BB	BB	BB	DD	DD	DD	DD	DD	BB	BB
chr7_4792085_4792109	DD	DD	BB	DD	BB	BB	BB	BB	BB	DD	BB	BB	BB	BB	BB	BB	BB	BB	BB	BB	BB	BB	BB	DD	DD	BB	BB	DD	BB	DD	DD	DD	BB	BB	DD	BB	BB	BB	BB	BB	BB	BB	DD	DD	DD	DD	DD	BB	BB
chr7_4806691_4806708	DD	DD	BB	DD	BB	BB	BB	BB	BB	DD	BB	BB	BB	BB	BB	BB	BB	BB	BB	BB	BB	BB	BB	DD	DD	BB	BB	DD	BB	DD	DD	DD	BB	BB	DD	BB	BB	BB	BB	BB	BB	BB	DD	DD	DD	DD	DD	BB	BB
chr7_48097927_48097958	FF	FF	FF	FF	FF	FF	FF	FF	FF	FF	FF	FF	FF	FF	NA	FF	FF	FF	FF	FF	FF	FF	FF	FF	FF	NA	FF	FF	FF	FF	FF	FF	FF	FF	FF	FF	FF	FF	FF	FF	FF	FF	FF	FF	NA	FF	FF	NN	FF
chr7_48097980_48098003	NA	FF	FF	FF	NA	FF	FF	FF	NA	FF	FF	NA	FF	FF	NA	FF	NN	FF	FF	FF	FF	FF	FF	FF	FF	NA	FF	FF	FF	FF	FF	FF	NA	FF	FF	FF	FF	NA	FF	FF	NA	FF	FF	FF	NA	FF	NA	NA	FF
chr7_48132676_48132719	NN	DD	BB	BB	BB	NA	BB	DD	BB	DD	BB	NA	BB	BB	BB	BB	DD	BB	BB	BB	BB	BB	BB	DD	NA	dn	BB	BB	NA	BB	BB	BB	BB	BB	BB	DD	DD	BB	DD	BB	BB	NA	BB	BB	BB	BB	BB	BB	DD
chr7_4815331_4815355	DD	DD	BB	DD	BB	BB	BB	BB	BB	DD	BB	BB	BB	BB	BB	BB	BB	BB	BB	BB	BB	BB	BB	DD	DD	BB	BB	DD	BB	DD	DD	DD	BB	BB	DD	BB	BB	BB	BB	BB	BB	BB	DD	DD	DD	DD	DD	BB	BB
chr7_4820457_4820506	DD	DD	BB	DD	BB	BB	BB	BB	BB	DD	BB	BB	BB	BB	BB	BB	BB	BB	BB	BB	BB	BB	BB	DD	DD	BB	BB	DD	BB	DD	DD	DD	BB	BB	DD	BB	BB	BB	BB	BB	BB	BB	DD	DD	DD	DD	DD	BB	BB
chr7_48247567_48247594	FF	FF	FF	NA	FF	FF	FF	FF	FF	FF	FF	FF	NN	FF	FF	FF	FF	NA	FF	FF	FF	FF	FF	FF	FF	FF	FF	FF	FF	NA	FF	FF	FF	FF	FF	FF	FF	FF	NA	FF	FF	FF	FF	FF	FF	FF	FF	FF	FF
chr7_48276624_48276651	NA	FF	FF	fn	FF	FF	FF	FF	FF	FF	FF	FF	NA	FF	FF	FF	FF	FF	FF	FF	FF	FF	NN	FF	FF	NA	FF	FF	FF	FF	FF	FF	FF	FF	FF	FF	FF	FF	FF	FF	FF	FF	FF	FF	FF	FF	FF	FF	NA
chr7_4840772_4840811	DD	DD	BB	NA	BB	BB	BB	BB	BB	DD	BB	BB	BB	BB	BB	BB	BB	BB	BB	BB	BB	NA	BB	DD	DD	NA	BB	DD	BB	DD	DD	DD	NA	BB	DD	NA	BB	BB	BB	BB	BB	BB	DD	DD	DD	NN	DD	BB	NA
chr7_4846997_4847031	dd	dd	BB	dd	BB	BB	BB	BB	BB	dd	BB	BB	BB	BB	BB	BB	BB	BB	BB	BB	BB	BB	BB	dd	dd	BB	BB	dd	BB	dd	dd	DD	BB	BB	dd	BB	BB	BB	BB	BB	BB	BB	dd	dd	dd	dd	dd	BB	BB
chr7_48540646_48540684	BB	DD	BB	BB	BB	bn	BB	DD	BB	DD	BB	BB	BB	BB	BB	BB	DD	BB	BB	BB	BB	BB	BB	BB	DD	DD	BB	BB	bd	BB	BB	BB	BB	BB	BB	DD	DD	BB	NA	BB	BB	DD	BB	BB	BB	BB	BB	BB	DD
chr7_4854975_4854994	DD	DD	BB	DD	BB	BB	BB	BB	BB	DD	BB	BB	BB	BB	BB	BB	BB	BB	BB	BB	BB	BB	BB	DD	DD	BB	BB	DD	BB	DD	DD	DD	BB	BB	DD	BB	BB	BB	BB	BB	BB	BB	DD	DD	DD	DD	DD	BB	BB
chr7_48587976_48588007	FF	FF	FF	FF	FF	FF	FF	FF	FF	FF	FF	FF	FF	NN	FF	FF	FF	NA	FF	FF	FF	FF	FF	FF	FF	FF	FF	FF	FF	FF	FF	FF	FF	FF	FF	FF	FF	FF	FF	FF	FF	FF	FF	FF	FF	FF	FF	FF	FF
chr7_48689314_48689337	FF	FF	FF	fn	NA	NA	NA	FF	FF	FF	NN	NA	FF	NA	FF	FF	FF	FF	FF	FF	FF	FF	FF	FF	FF	NA	FF	FF	FF	NA	FF	FF	FF	fn	FF	FF	FF	NA	FF	FF	FF	FF	FF	FF	FF	FF	FF	FF	FF
chr7_4869033_4869046	DD	dn	bd	DD	bd	BB	bd	BB	BB	DD	BB	bd	BB	BB	BB	bd	BB	BB	BB	BB	BB	BB	bd	DD	DD	BB	BB	dn	BB	DD	DD	DD	BB	BB	DD	BB	BB	bn	BB	BB	bd	BB	DD	DD	DD	DD	DD	BB	bn
chr7_4869092_4869105	DD	DD	BB	DD	BB	BB	BB	BB	BB	DD	BB	BB	BB	BB	BB	BB	BB	BB	BB	BB	BB	BB	BB	DD	DD	BB	BB	DD	BB	DD	DD	DD	BB	BB	DD	BB	BB	BB	BB	BB	BB	BB	DD	DD	DD	DD	DD	BB	bn
chr7_4905894_4905945	NA	DD	BB	NA	BB	BB	BB	BB	NA	DD	BB	BB	BB	BB	NA	BB	BB	DD	dn	BB	BB	BB	NA	NN	NA	NA	BB	DD	BB	DD	DD	DD	BB	BB	DD	NA	BB	DD	DD	NA	NA	BB	DD	DD	DD	NA	DD	NN	NN
chr7_49113917_49113956	BB	DD	DD	BB	NA	bn	BB	BB	BB	DD	BB	BB	BB	BB	BB	BB	DD	NN	BB	BB	NA	BB	BB	DD	DD	NA	BB	BB	NA	BB	BB	NA	BB	BB	BB	DD	NA	BB	BB	BB	BB	DD	BB	BB	BB	BB	BB	BB	DD
chr7_49115382_49115397	FF	df	FF	FF	FF	FF	FF	DD	FF	df	FF	FF	FF	FF	FF	FF	DD	FF	FF	FF	FF	FF	FF	DD	df	DD	FF	FF	df	FF	FF	FF	FF	FF	FF	df	DD	FF	DD	FF	FF	df	FF	FF	FF	FF	FF	FF	df
chr7_49126024_49126071	BB	NA	DD	BB	BB	bn	BB	DD	BB	DD	BB	BB	BB	BB	BB	BB	DD	BB	BB	BB	NA	BB	BB	DD	DD	dn	BB	BB	NA	BB	NA	BB	BB	BB	NA	DD	NN	BB	DD	BB	BB	DD	BB	BB	BB	BB	BB	BB	DD
chr7_49126938_49126949	BB	DD	BB	BB	BB	BB	BB	DD	BB	DD	BB	BB	BB	BB	BB	BB	DD	BB	BB	BB	BB	BB	BB	DD	DD	DD	BB	BB	DD	BB	BB	BB	BB	BB	BB	DD	DD	BB	DD	BB	BB	DD	BB	BB	BB	BB	BB	bd	DD
chr7_49136653_49136697	BB	DD	BB	BB	BB	BB	BB	DD	BB	DD	bn	BB	BB	BB	BB	BB	DD	BB	BB	BB	BB	BB	BB	DD	DD	DD	BB	BB	DD	BB	BB	BB	BB	BB	BB	DD	DD	BB	DD	BB	BB	DD	BB	BB	BB	BB	BB	BB	DD
chr7_49161355_49161382	BB	DD	BB	BB	BB	BB	BB	DD	BB	DD	BB	BB	BB	BB	BB	BB	DD	BB	BB	BB	BB	BB	BB	DD	DD	DD	BB	BB	DD	BB	BB	BB	BB	BB	BB	DD	DD	BB	DD	BB	BB	DD	BB	BB	BB	BB	BB	BB	DD
chr7_49168229_49168246	BB	DD	BB	BB	BB	BB	BB	DD	BB	DD	BB	BB	BB	BB	BB	BB	DD	BB	BB	BB	BB	BB	BB	DD	DD	DD	BB	BB	DD	BB	BB	BB	BB	BB	BB	DD	DD	BB	DD	BB	BB	DD	bn	BB	BB	BB	BB	BB	DD
chr7_49172794_49172833	BB	DD	BB	BB	BB	BB	BB	DD	BB	DD	BB	BB	BB	BB	BB	BB	DD	BB	BB	BB	BB	BB	BB	DD	DD	DD	BB	BB	DD	BB	BB	BB	BB	BB	BB	DD	DD	BB	DD	BB	BB	DD	BB	BB	BB	BB	BB	BB	DD
chr7_49228145_49228164	FF	FF	FF	FF	FF	FF	FF	FF	FF	FF	FF	FF	FF	FF	FF	FF	FF	FF	FF	FF	FF	FF	FF	FF	FF	NA	FF	FF	FF	FF	FF	FF	FF	FF	FF	FF	FF	FF	FF	FF	FF	FF	FF	FF	FF	FF	FF	FF	NA
chr7_49231274_49231303	BB	DD	BB	BB	BB	BB	BB	DD	BB	DD	BB	BB	BB	BB	BB	BB	DD	BB	BB	BB	BB	NA	BB	DD	DD	NA	BB	BB	DD	BB	BB	BB	BB	BB	BB	DD	DD	BB	DD	BB	BB	DD	BB	BB	BB	BB	BB	BB	DD
chr7_4930660_4930699	DD	DD	BB	DD	NN	BB	BB	BB	BB	DD	BB	BB	BB	BB	BB	BB	BB	BB	BB	BB	BB	BB	BB	DD	DD	NA	BB	DD	BB	DD	DD	DD	BB	BB	DD	BB	BB	BB	BB	BB	BB	BB	DD	DD	DD	DD	DD	BB	bn
chr7_49310794_49310829	BB	DD	BB	BB	BB	BB	BB	DD	BB	DD	BB	BB	BB	BB	BB	bn	DD	BB	BB	BB	BB	BB	BB	DD	DD	DD	BB	BB	NA	BB	BB	BB	BB	BB	BB	NA	DD	BB	DD	BB	BB	DD	BB	BB	BB	BB	BB	BB	DD
chr7_4933093_4933113	BB	BB	BB	DD	BB	BB	BB	BB	BB	DD	BB	BB	BB	BB	BB	BB	BB	BB	BB	BB	BB	BB	BB	BB	BB	BB	BB	DD	BB	DD	DD	DD	BB	BB	DD	BB	BB	BB	BB	BB	BB	BB	DD	DD	DD	DD	DD	BB	BB
chr7_49340788_49340831	NA	DD	BB	BB	NA	NA	BB	DD	BB	DD	BB	BB	BB	BB	BB	BB	DD	BB	BB	BB	BB	BB	BB	DD	DD	DD	BB	BB	NA	BB	BB	BB	BB	NA	DD	DD	DD	BB	DD	BB	NA	DD	bn	BB	BB	NA	BB	NA	DD
chr7_49379102_49379126	BB	DD	BB	BB	BB	BB	BB	DD	BB	DD	BB	BB	BB	BB	BB	BB	DD	BB	BB	BB	BB	BB	BB	DD	DD	DD	BB	BB	DD	BB	BB	BB	BB	BB	DD	DD	DD	BB	DD	BB	BB	DD	BB	BB	BB	BB	BB	BB	DD
chr7_49400514_49400538	BB	DD	BB	BB	BB	BB	BB	DD	BB	DD	BB	BB	BB	BB	BB	BB	DD	BB	BB	BB	BB	BB	BB	DD	DD	DD	BB	BB	DD	BB	BB	BB	BB	BB	DD	DD	DD	BB	DD	BB	BB	DD	BB	BB	BB	BB	BB	BB	DD
chr7_49404167_49404182	BB	DD	BB	BB	BB	BB	BB	DD	BB	DD	BB	BB	BB	BB	BB	BB	DD	BB	BB	BB	BB	BB	BB	DD	DD	DD	bd	BB	DD	BB	BB	BB	BB	BB	DD	DD	DD	BB	DD	BB	BB	DD	BB	BB	BB	BB	BB	BB	DD
chr7_49408693_49408716	BB	dd	BB	BB	BB	BB	BB	dd	BB	dd	BB	BB	BB	BB	BB	BB	dd	BB	BB	BB	BB	BB	BB	dd	dd	dd	BB	BB	dd	BB	BB	BB	BB	BB	dd	dd	dd	BB	dd	BB	BB	dd	BB	BB	BB	BB	BB	BB	dd
chr7_49427723_49427758	BB	DD	BB	BB	BB	BB	BB	DD	BB	DD	BB	BB	BB	BB	BB	BB	DD	BB	BB	BB	BB	BB	BB	DD	DD	DD	BB	BB	DD	BB	BB	BB	BB	BB	DD	DD	DD	BB	DD	BB	BB	DD	BB	BB	BB	BB	BB	BB	DD
chr7_49435508_49435547	BB	DD	BB	BB	BB	BB	BB	DD	BB	DD	BB	BB	BB	BB	BB	BB	DD	BB	BB	BB	BB	BB	BB	DD	DD	DD	BB	BB	DD	BB	BB	BB	BB	BB	DD	DD	DD	BB	DD	BB	BB	DD	BB	BB	BB	BB	BB	BB	DD
chr7_49449611_49449630	BB	DD	BB	BB	BB	BB	BB	DD	BB	DD	BB	BB	BB	BB	BB	BB	DD	BB	BB	BB	BB	BB	BB	DD	DD	DD	BB	BB	DD	BB	BB	BB	BB	BB	DD	DD	DD	BB	DD	BB	BB	DD	BB	BB	BB	BB	BB	BB	DD
chr7_49463242_49463265	bn	dd	BB	BB	bn	BB	BB	dd	BB	dd	BB	BB	bn	BB	BB	bn	dd	BB	BB	bn	BB	BB	BB	dd	dn	dd	BB	BB	dd	BB	BB	BB	BB	BB	dd	dd	dd	BB	dd	BB	bn	dd	BB	bn	BB	BB	bn	bn	dd
chr7_4946920_4946943	DD	DD	BB	DD	BB	BB	BB	BB	bn	DD	BB	BB	BB	BB	BB	BB	BB	BB	BB	BB	BB	BB	BB	DD	DD	BB	BB	DD	BB	dn	DD	dn	BB	BB	DD	BB	BB	BB	BB	BB	BB	BB	DD	DD	DD	DD	DD	BB	BB
chr7_49483109_49483136	BB	DD	BB	BB	BB	BB	BB	DD	BB	DD	BB	BB	BB	BB	BB	BB	DD	BB	BB	BB	BB	BB	BB	DD	DD	DD	BB	BB	DD	BB	BB	BB	BB	BB	DD	DD	DD	BB	DD	BB	BB	DD	BB	BB	BB	BB	BB	BB	DD
chr7_4948880_4948903	DD	DD	BB	DD	BB	BB	BB	BB	BB	DD	BB	BB	BB	BB	BB	BB	BB	BB	BB	BB	BB	BB	BB	DD	DD	BB	BB	DD	BB	DD	DD	DD	BB	BB	DD	BB	BB	BB	BB	BB	BB	BB	DD	DD	DD	DD	DD	BB	BB
chr7_49497871_49497918	FF	FF	FF	FF	NA	NA	NA	FF	FF	FF	FF	NA	FF	FF	FF	FF	FF	FF	NA	FF	NA	NN	NA	FF	NN	NA	FF	fn	FF	NA	FF	FF	FF	FF	FF	NA	NA	FF	FF	NA	NA	FF	NA	FF	FF	NA	FF	FF	FF
chr7_49509349_49509368	BB	DD	BB	BB	BB	BB	BB	DD	BB	DD	BB	BB	BB	BB	BB	BB	DD	BB	BB	BB	BB	BB	BB	DD	DD	DD	BB	BB	DD	BB	BB	BB	BB	BB	DD	DD	DD	BB	DD	BB	BB	DD	BB	BB	BB	BB	BB	BB	DD
chr7_49509503_49509540	BB	DD	BB	BB	BB	bn	BB	DD	bn	DD	BB	BB	BB	BB	BB	BB	DD	BB	BB	bn	BB	BB	BB	DD	DD	DD	BB	BB	DD	bn	BB	BB	BB	BB	DD	DD	DD	BB	DD	BB	BB	DD	BB	bn	BB	BB	BB	bn	DD
chr7_49510461_49510480	BB	DD	BB	BB	BB	BB	BB	DD	BB	DD	BB	BB	BB	BB	BB	BB	DD	BB	BB	BB	BB	BB	BB	DD	DD	DD	BB	BB	DD	BB	BB	BB	BB	BB	DD	DD	DD	BB	DD	BB	BB	DD	BB	BB	BB	BB	BB	BB	DD
chr7_49537053_49537067	BB	DD	BB	BB	BB	BB	BB	DD	BB	DD	BB	BB	BB	BB	BB	BB	DD	BB	BB	BB	BB	BB	BB	DD	DD	DD	BB	BB	DD	BB	BB	BB	BB	BB	DD	DD	DD	BB	DD	BB	BB	DD	BB	BB	BB	BB	BB	BB	DD
chr7_49537385_49537399	BB	DD	BB	BB	BB	BB	BB	DD	BB	DD	BB	BB	BB	BB	BB	BB	DD	BB	BB	BB	BB	BB	BB	DD	DD	DD	BB	BB	DD	BB	BB	BB	BB	BB	DD	DD	DD	BB	DD	BB	BB	DD	BB	BB	BB	BB	BB	BB	DD
chr7_49543212_49543243	BB	NN	BB	BB	BB	BB	BB	NN	BB	NN	BB	BB	BB	BB	BB	BB	NA	BB	BB	BB	NA	BB	BB	NN	NN	NA	BB	BB	DD	BB	BB	BB	NN	BB	NA	NA	DD	BB	DD	BB	NA	DD	BB	BB	BB	BB	BB	BB	NA
chr7_49546739_49546762	BB	DD	BB	BB	BB	BB	BB	DD	BB	DD	BB	BB	BB	BB	BB	BB	DD	BB	BB	BB	BB	BB	BB	DD	DD	DD	BB	BB	DD	BB	BB	BB	BB	BB	DD	DD	DD	BB	DD	BB	BB	DD	BB	BB	BB	BB	BB	BB	DD
chr7_49558599_49558614	BB	DD	BB	BB	BB	BB	BB	DD	BB	DD	BB	BB	BB	BB	BB	BB	DD	BB	BB	BB	BB	BB	bn	DD	DD	DD	BB	BB	DD	BB	BB	BB	BB	BB	DD	DD	DD	BB	DD	BB	BB	DD	BB	BB	BB	BB	BB	BB	DD
chr7_49560721_49560740	BB	DD	BB	BB	BB	BB	BB	DD	BB	DD	BB	BB	BB	BB	BB	BB	DD	BB	BB	BB	BB	BB	BB	DD	DD	DD	BB	BB	DD	BB	BB	BB	BB	BB	DD	DD	DD	BB	DD	BB	BB	DD	BB	BB	BB	BB	BB	BB	DD
chr7_49588250_49588263	FF	DD	FF	FF	FF	FF	FF	DD	FF	DD	FF	FF	FF	FF	FF	FF	df	FF	FF	FF	FF	FF	FF	DD	df	df	FF	FF	df	FF	FF	FF	FF	FF	DD	df	df	FF	DD	FF	FF	df	FF	FF	FF	FF	FF	FF	DD
chr7_49591302_49591321	BB	DD	BB	BB	BB	BB	BB	DD	BB	DD	BB	BB	BB	BB	BB	BB	DD	BB	BB	BB	BB	BB	BB	DD	DD	DD	BB	BB	DD	BB	BB	BB	BB	BB	DD	DD	DD	BB	DD	BB	BB	DD	BB	BB	BB	BB	BB	BB	DD
chr7_49623432_49623467	BB	DD	BB	BB	BB	BB	BB	DD	BB	DD	bn	BB	BB	BB	BB	BB	NA	BB	BB	BB	BB	BB	BB	DD	DD	DD	BB	BB	DD	BB	NA	BB	BB	BB	DD	dn	DD	BB	DD	BB	BB	DD	BB	BB	NA	BB	BB	BB	DD
chr7_4966135_4966155	DD	DD	BB	DD	BB	BB	BB	BB	BB	DD	BB	BB	BB	BB	BB	BB	BB	BB	BB	BB	BB	BB	BB	DD	DD	BB	BB	DD	BB	DD	DD	DD	BB	BB	DD	BB	BB	BB	BB	BB	BB	BB	DD	DD	DD	DD	DD	BB	BB
chr7_49695110_49695141	BB	DD	BB	BB	BB	BB	BB	DD	BB	DD	BB	BB	BB	BB	BB	BB	DD	BB	BB	BB	BB	BB	BB	DD	DD	DD	BB	BB	DD	BB	BB	BB	BB	BB	DD	DD	dn	BB	DD	BB	BB	DD	BB	BB	BB	BB	BB	BB	DD
chr7_49702704_49702739	BB	DD	BB	BB	BB	BB	BB	DD	BB	DD	BB	BB	BB	BB	BB	BB	DD	BB	BB	BB	BB	BB	BB	DD	DD	DD	BB	BB	DD	BB	BB	BB	BB	BB	DD	DD	DD	BB	DD	BB	BB	DD	BB	BB	BB	BB	BB	BB	DD
chr7_49703405_49703424	BB	DD	BB	BB	BB	BB	BB	DD	BB	DD	BB	BB	BB	BB	BB	BB	DD	BB	BB	BB	BB	BB	BB	DD	DD	DD	BB	BB	DD	BB	BB	BB	BB	BB	DD	DD	DD	BB	DD	BB	BB	DD	BB	BB	BB	BB	BB	BB	DD
chr7_49714749_49714774	BB	DD	BB	BB	BB	BB	BB	DD	BB	DD	BB	BB	BB	BB	BB	BB	DD	BB	BB	BB	BB	BB	BB	DD	DD	DD	BB	BB	DD	BB	BB	BB	BB	BB	DD	DD	DD	BB	DD	BB	BB	DD	BB	BB	BB	BB	BB	BB	DD
chr7_49720313_49720340	FF	FF	FF	FF	NA	FF	FF	FF	FF	FF	FF	FF	FF	FF	NA	FF	FF	FF	FF	FF	FF	FF	FF	NN	FF	NA	FF	FF	FF	FF	FF	FF	FF	FF	FF	FF	FF	FF	FF	FF	FF	FF	FF	FF	FF	FF	FF	FF	FF
chr7_49722197_49722222	BB	DD	BB	BB	BB	BB	BB	DD	BB	DD	BB	BB	BB	BB	BB	BB	DD	BB	BB	BB	BB	BB	BB	DD	DD	DD	BB	BB	DD	BB	BB	BB	BB	BB	DD	DD	DD	BB	DD	BB	BB	DD	BB	BB	BB	BB	BB	BB	DD
chr7_49738520_49738535	BB	DD	BB	BB	BB	BB	BB	DD	BB	DD	BB	BB	BB	BB	BB	BB	DD	BB	BB	BB	BB	BB	BB	DD	DD	DD	BB	BB	DD	BB	BB	BB	BB	BB	DD	DD	DD	BB	DD	BB	BB	DD	BB	BB	BB	BB	BB	BB	DD
chr7_49740688_49740709	BB	DD	BB	BB	BB	bd	BB	DD	BB	DD	BB	BB	BB	BB	BB	BB	DD	BB	BB	BB	BB	BB	BB	DD	DD	DD	BB	BB	DD	BB	BB	BB	BB	BB	DD	DD	DD	BB	DD	BB	BB	DD	BB	BB	BB	BB	bn	BB	DD
chr7_49745355_49745368	BB	DD	BB	BB	BB	BB	BB	DD	BB	DD	BB	BB	BB	BB	BB	BB	DD	BB	BB	BB	BB	BB	BB	DD	DD	DD	BB	BB	DD	BB	BB	BB	BB	BB	DD	DD	DD	BB	DD	BB	BB	DD	BB	BB	BB	BB	BB	BB	DD
chr7_4974786_4974806	DD	DD	BB	DD	BB	BB	BB	BB	BB	DD	BB	BB	BB	BB	BB	BB	BB	BB	BB	BB	BB	BB	BB	DD	DD	BB	BB	DD	BB	DD	DD	DD	BB	BB	DD	BB	BB	BB	BB	BB	BB	BB	DD	DD	DD	DD	DD	BB	BB
chr7_49757127_49757166	BB	DD	BB	BB	BB	BB	BB	DD	BB	DD	NA	BB	BB	bn	BB	NA	NA	BB	NA	NA	BB	BB	NA	DD	DD	NA	BB	BB	DD	NA	NA	BB	BB	BB	DD	NA	DD	BB	DD	BB	NN	DD	BB	BB	NA	BB	BB	BB	DD
chr7_4976696_4976739	DD	DD	BB	DD	BB	BB	BB	BB	BB	DD	BB	BB	BB	BB	BB	BB	BB	BB	BB	BB	BB	BB	BB	DD	DD	BB	BB	DD	BB	DD	DD	DD	BB	BB	DD	BB	BB	BB	BB	BB	BB	BB	DD	DD	DD	DD	DD	BB	BB
chr7_49777330_49777353	BB	DD	BB	BB	BB	BB	BB	DD	BB	DD	BB	BB	BB	BB	BB	BB	DD	BB	BB	BB	BB	BB	BB	DD	DD	DD	BB	BB	DD	BB	BB	BB	BB	BB	DD	DD	DD	BB	DD	BB	BB	DD	BB	BB	BB	BB	BB	BB	DD
chr7_49790660_49790684	BB	DD	BB	BB	BB	BB	BB	DD	BB	DD	BB	BB	BB	BB	BB	BB	DD	BB	BB	BB	BB	BB	BB	DD	DD	DD	BB	BB	DD	BB	BB	BB	BB	BB	DD	DD	DD	BB	DD	BB	BB	DD	BB	BB	BB	BB	BB	BB	DD
chr7_49793810_49793833	BB	DD	BB	BB	BB	BB	BB	DD	BB	DD	BB	BB	BB	BB	BB	BB	DD	BB	BB	BB	BB	BB	BB	DD	DD	DD	BB	BB	DD	BB	BB	BB	BB	BB	DD	DD	DD	BB	dn	BB	BB	DD	BB	BB	BB	BB	BB	BB	DD
chr7_49804318_49804337	BB	DD	BB	BB	BB	BB	BB	DD	BB	DD	BB	BB	BB	BB	BB	BB	DD	BB	BB	BB	BB	BB	BB	DD	DD	DD	BB	BB	DD	BB	BB	BB	BB	BB	DD	DD	DD	BB	DD	BB	BB	DD	BB	BB	BB	BB	BB	BB	DD
chr7_4980891_4980918	DD	DD	BB	DD	BB	BB	BB	BB	BB	DD	BB	BB	BB	BB	BB	BB	BB	BB	BB	BB	BB	BB	BB	DD	DD	bn	BB	DD	BB	DD	DD	DD	BB	BB	DD	BB	BB	BB	BB	BB	BB	BB	DD	DD	DD	DD	DD	BB	BB
chr7_49815015_49815034	BB	DD	BB	BB	bn	BB	BB	DD	BB	DD	BB	BB	BB	BB	BB	BB	DD	BB	BB	BB	BB	BB	BB	DD	DD	DD	bn	BB	DD	BB	BB	BB	BB	BB	DD	DD	DD	BB	DD	BB	BB	DD	BB	BB	BB	BB	BB	BB	DD
chr7_49852422_49852453	BB	DD	BB	BB	BB	BB	BB	DD	BB	DD	BB	BB	BB	BB	BB	BB	DD	BB	BB	BB	BB	BB	BB	DD	DD	DD	BB	BB	DD	BB	BB	BB	BB	BB	DD	DD	DD	BB	DD	BB	BB	DD	BB	BB	BB	BB	BB	BB	DD
chr7_49894507_49894554	BB	DD	NA	bn	BB	NA	BB	DD	BB	DD	BB	NN	BB	BB	BB	BB	DD	bn	BB	NN	nn	NN	NN	DD	DD	DD	NN	BB	DD	BB	NN	BB	BB	NN	DD	DD	DD	BB	DD	BB	BB	DD	BB	BB	BB	BB	BB	BB	DD
chr7_4989516_4989533	DD	DD	BB	DD	BB	BB	BB	BB	BB	DD	BB	BB	BB	BB	BB	BB	BB	BB	BB	BB	BB	BB	BB	DD	DD	BB	BB	DD	BB	DD	DD	DD	BB	BB	DD	BB	BB	BB	BB	BB	BB	BB	DD	DD	DD	DD	DD	BB	BB
chr7_49905598_49905621	BB	DD	BB	BB	BB	BB	BB	DD	BB	DD	BB	BB	BB	BB	BB	BB	DD	BB	BB	BB	BB	BB	BB	DD	DD	DD	BB	BB	DD	BB	BB	BB	BB	BB	DD	DD	DD	BB	DD	BB	BB	DD	BB	BB	BB	BB	BB	BB	DD
chr7_49913173_49913190	BB	DD	BB	BB	BB	BB	BB	DD	BB	DD	BB	BB	BB	BB	BB	BB	DD	BB	BB	BB	BB	BB	BB	DD	DD	DD	BB	BB	DD	BB	BB	BB	BB	BB	DD	DD	DD	BB	DD	BB	BB	DD	BB	BB	BB	BB	BB	BB	DD
chr7_49926378_49926419	BB	DD	BB	BB	BB	BB	BB	DD	BB	DD	BB	BB	BB	BB	BB	BB	DD	BB	BB	BB	BB	BB	BB	DD	DD	DD	BB	BB	DD	BB	BB	BB	BB	BB	DD	DD	DD	BB	DD	BB	BB	DD	BB	BB	BB	BB	BB	BB	DD
chr7_49929517_49929534	BB	DD	BB	BB	BB	BB	BB	DD	BB	DD	BB	BB	BB	BB	BB	BB	DD	BB	BB	BB	BB	BB	BB	DD	DD	DD	BB	BB	DD	BB	BB	BB	BB	BB	DD	DD	DD	BB	DD	BB	BB	DD	BB	BB	BB	BB	BB	BB	DD
chr7_49993219_49993246	BB	DD	BB	BB	BB	BB	BB	DD	BB	DD	BB	BB	BB	BB	BB	BB	DD	BB	BB	BB	BB	BB	BB	DD	DD	DD	BB	BB	DD	BB	BB	BB	BB	BB	DD	DD	DD	BB	DD	BB	BB	DD	BB	BB	BB	BB	BB	BB	DD
chr7_4999348_4999375	DD	DD	BB	DD	BB	BB	BB	BB	BB	DD	BB	BB	BB	BB	BB	BB	BB	BB	BB	BB	BB	BB	BB	DD	DD	BB	BB	DD	BB	DD	DD	DD	BB	BB	DD	BB	BB	BB	BB	BB	BB	BB	DD	DD	DD	DD	DD	BB	BB
chr7_4999970_4999984	FF	FF	FF	FF	FF	NA	NA	FF	FF	FF	FF	FF	FF	FF	FF	FF	FF	FF	NA	NN	NA	FF	NA	FF	FF	NA	FF	FF	FF	FF	FF	NA	FF	FF	NA	NA	FF	FF	FF	NA	FF	FF	FF	FF	FF	NA	FF	FF	FF
chr7_5001609_5001652	DD	DD	BB	DD	BB	BB	NA	BB	BB	DD	BB	NA	BB	BB	NA	NN	BB	BB	BB	BB	BB	NN	NN	DD	DD	NA	BB	DD	BB	DD	DD	NA	NA	BB	DD	BB	BB	BB	NA	NA	BB	bn	DD	DD	NA	DD	DD	BB	BB
chr7_5001916_5001955	FF	FF	NA	FF	FF	FF	NA	FF	FF	FF	FF	FF	FF	NA	FF	FF	FF	FF	FF	FF	FF	FF	FF	FF	FF	FF	FF	FF	FF	FF	FF	FF	FF	FF	FF	FF	FF	FF	FF	FF	FF	FF	NA	NA	FF	FF	FF	FF	FF
chr7_5002399_5002422	DD	DD	BB	DD	BB	BB	BB	BB	BB	DD	BB	BB	BB	BB	BB	BB	BB	BB	BB	BB	BB	BB	BB	DD	DD	BB	BB	DD	BB	DD	DD	DD	BB	BB	DD	BB	BB	BB	BB	BB	BB	BB	DD	DD	DD	DD	DD	BB	BB
chr7_50061472_50061489	BB	DD	BB	BB	BB	BB	BB	DD	BB	DD	BB	BB	BB	BB	BB	BB	DD	BB	BB	BB	BB	BB	BB	DD	DD	DD	BB	BB	DD	BB	BB	BB	BB	BB	DD	DD	DD	BB	DD	BB	BB	DD	BB	BB	BB	BB	BB	BB	DD
chr7_50065074_50065129	BB	bd	NA	BB	NA	NA	BB	DD	BB	NA	BB	BB	NA	NA	BB	BB	DD	BB	BB	BB	NA	BB	BB	DD	DD	NA	BB	BB	DD	BB	BB	NN	BB	BB	DD	DD	DD	NA	DD	BB	BB	NA	BB	NN	BB	NA	BB	BB	DD
chr7_50081574_50081593	BB	DD	BB	BB	bn	BB	BB	DD	BB	DD	BB	BB	BB	BB	BB	BB	DD	BB	BB	BB	BB	BB	BB	DD	DD	DD	BB	BB	DD	BB	BB	BB	BB	BB	DD	DD	DD	DD	DD	BB	BB	DD	BB	BB	BB	BB	BB	BB	DD
chr7_50094441_50094480	BB	DD	BB	BB	NA	BB	BB	NA	BB	DD	BB	BB	BB	NA	BB	BB	DD	BB	BB	BB	NA	BB	BB	NN	DD	NA	BB	NA	NA	NA	bn	BB	BB	BB	DD	DD	NA	DD	DD	BB	BB	DD	BB	BB	BB	BB	BB	BB	DD
chr7_50180572_50180595	BB	BB	BB	BB	BB	BB	BB	BB	BB	BB	BB	BB	BB	BB	BB	BB	BB	BB	BB	BB	BB	BB	BB	BB	BB	DD	BB	BB	DD	BB	BB	BB	BB	bn	DD	DD	DD	DD	DD	BB	BB	DD	BB	BB	BB	BB	BB	BB	DD
chr7_50183506_50183519	BB	DD	BB	BB	BB	BB	BB	DD	BB	DD	BB	BB	BB	BB	BB	BB	DD	BB	BB	BB	BB	BB	BB	DD	DD	DD	BB	BB	DD	BB	BB	BB	BB	BB	DD	DD	DD	DD	DD	BB	BB	DD	BB	BB	BB	BB	BB	BB	DD
chr7_50244191_50244242	BB	NN	NN	BB	NN	NA	BB	NN	BB	NN	BB	BB	BB	BB	bn	BB	DD	BB	BB	DD	BB	BB	BB	NN	NN	DD	BB	BB	DD	NA	BB	BB	NA	BB	DD	DD	DD	NA	DD	BB	BB	NA	BB	BB	BB	BB	NA	BB	DD
chr7_5028345_5028360	DD	DD	BB	DD	BB	BB	BB	BB	BB	DD	BB	BB	BB	BB	BB	BB	BB	BB	BB	BB	BB	BB	BB	DD	DD	BB	BB	DD	BB	DD	DD	DD	BB	BB	DD	BB	BB	BB	BB	BB	BB	BB	DD	DD	DD	DD	DD	BB	BB
chr7_50283605_50283631	BB	DD	BB	BB	BB	BB	BB	DD	BB	DD	BB	BB	BB	BB	BB	BB	DD	BB	BB	BB	BB	BB	BB	DD	DD	DD	BB	BB	DD	BB	BB	BB	BB	BB	DD	DD	DD	DD	DD	BB	BB	DD	BB	BB	BB	BB	BB	BB	DD
chr7_50293029_50293088	FF	NN	NA	NA	NA	NA	NN	NN	NA	NA	NN	NA	NN	NN	NN	NN	NN	NN	NN	NN	NN	NN	NN	NN	NN	FF	FF	FF	FF	FF	NA	NA	FF	FF	FF	FF	FF	FF	NN	FF	NA	FF	FF	FF	NA	NA	FF	FF	FF
chr7_50306116_50306169	BB	DD	NA	BB	BB	BB	BB	DD	BB	DD	BB	BB	NN	BB	BB	BB	DD	BB	BB	BB	BB	BB	BB	NA	DD	NA	BB	BB	DD	BB	BB	BB	BB	BB	NA	DD	DD	DD	DD	BB	BB	DD	BB	BB	BB	BB	BB	BB	DD
chr7_50329955_50329994	BB	DD	BB	NA	BB	BB	BB	DD	BB	DD	BB	BB	BB	BB	BB	DD	DD	BB	BB	BB	NA	BB	BB	DD	DD	NA	BB	BB	DD	BB	BB	BB	BB	BB	DD	DD	DD	DD	DD	BB	BB	DD	BB	BB	BB	BB	BB	BB	DD
chr7_5034151_5034174	DD	DD	BB	DD	BB	BB	BB	BB	BB	DD	BB	BB	BB	BB	BB	BB	BB	BB	BB	BB	BB	BB	BB	DD	DD	BB	BB	DD	BB	DD	DD	DD	BB	BB	DD	BB	BB	BB	BB	BB	BB	BB	DD	DD	DD	DD	DD	BB	BB
chr7_50347531_50347563	BB	DD	BB	BB	BB	BB	BB	DD	BB	DD	BB	BB	BB	BB	BB	BB	DD	BB	BB	BB	BB	BB	BB	DD	DD	DD	BB	BB	DD	BB	BB	BB	BB	BB	DD	DD	DD	DD	DD	BB	BB	DD	BB	BB	BB	BB	BB	BB	DD
chr7_50350718_50350765	BB	NA	BB	BB	BB	NA	BB	NA	NA	NN	BB	BB	BB	BB	BB	DD	DD	BB	NA	BB	BB	BB	NA	DD	NA	NA	BB	BB	NA	BB	BB	NA	BB	BB	DD	DD	DD	NA	DD	BB	BB	NA	DD	NA	NA	NA	BB	BB	NA
chr7_50360773_50360792	BB	dd	BB	BB	BB	BB	BB	dd	BB	dd	BB	BB	BB	BB	BB	BB	DD	BB	BB	BB	BB	BB	BB	dd	dd	DD	BB	BB	DD	BB	BB	BB	BB	BB	dd	dd	dd	DD	DD	BB	BB	DD	BB	bn	BB	BB	BB	BB	dd
chr7_50410926_50410959	BB	DD	BB	BB	BB	BB	BB	DD	BB	DD	BB	BB	BB	BB	BB	BB	DD	BB	BB	BB	BB	BB	BB	DD	DD	DD	BB	BB	DD	BB	BB	BB	BB	BB	DD	DD	DD	DD	DD	bn	BB	DD	BB	BB	BB	BB	BB	BB	DD
chr7_50415523_50415558	BB	DD	BB	BB	BB	BB	BB	DD	BB	DD	BB	BB	BB	BB	BB	BB	DD	BB	BB	BB	BB	BB	BB	DD	DD	DD	BB	BB	DD	BB	BB	BB	BB	BB	DD	DD	DD	DD	DD	BB	BB	DD	BB	BB	BB	BB	BB	BB	DD
chr7_5044154_5044189	DD	DD	BB	DD	BB	BB	BB	BB	BB	DD	BB	BB	BB	BB	BB	BB	BB	BB	BB	bn	BB	BB	BB	DD	DD	BB	BB	DD	BB	DD	DD	DD	BB	BB	DD	bn	BB	BB	bn	BB	BB	BB	DD	DD	DD	DD	DD	BB	BB
chr7_50445850_50445867	BB	DD	BB	BB	BB	BB	BB	DD	BB	DD	BB	BB	BB	BB	BB	BB	DD	BB	BB	BB	BB	BB	BB	DD	DD	DD	BB	BB	DD	BB	BB	BB	BB	BB	DD	DD	DD	DD	DD	BB	BB	DD	BB	BB	BB	BB	BB	BB	DD
chr7_5055497_5055516	DD	DD	BB	DD	BB	BB	BB	BB	BB	DD	BB	BB	BB	BB	BB	BB	BB	BB	BB	BB	BB	BB	BB	DD	DD	BB	BB	DD	BB	DD	DD	DD	BB	BB	DD	BB	BB	BB	BB	BB	BB	BB	DD	DD	DD	DD	DD	BB	BB
chr7_5107922_5107961	DD	DD	BB	DD	BB	BB	BB	BB	BB	DD	BB	BB	BB	BB	BB	BB	BB	BB	BB	BB	BB	BB	BB	DD	DD	BB	BB	DD	BB	DD	DD	DD	BB	BB	DD	BB	BB	BB	BB	BB	BB	BB	DD	DD	DD	DD	DD	BB	BB
chr7_5108538_5108572	DD	DD	BB	DD	BB	BB	BB	BB	BB	DD	BB	BB	BB	BB	BB	BB	BB	BB	BB	BB	BB	BB	BB	DD	DD	BB	BB	DD	BB	DD	DD	DD	BB	BB	DD	BB	BB	BB	BB	BB	BB	BB	DD	DD	DD	DD	DD	BB	BB
chr7_5111992_5112003	DD	DD	BB	DD	BB	BB	BB	BB	BB	DD	BB	BB	BB	BB	BB	BB	BB	BB	BB	BB	BB	BB	BB	DD	DD	BB	BB	DD	BB	DD	DD	DD	BB	BB	DD	BB	BB	BB	BB	BB	BB	BB	DD	DD	DD	DD	DD	BB	BB
chr7_5200613_5200660	DD	DD	NA	DD	NA	BB	BB	BB	BB	dn	BB	NA	BB	BB	BB	BB	BB	BB	BB	BB	BB	BB	BB	DD	DD	NA	NA	NN	BB	dn	DD	DD	BB	BB	DD	BB	BB	BB	BB	BB	NA	BB	NN	DD	DD	NA	NN	BB	NA
chr7_5355024_5355053	DD	DD	BB	DD	BB	BB	BB	BB	BB	DD	BB	BB	BB	BB	BB	BB	BB	BB	BB	BB	BB	BB	BB	DD	DD	BB	BB	DD	BB	DD	DD	DD	BB	BB	DD	BB	BB	BB	BB	BB	BB	BB	DD	DD	DD	DD	DD	BB	BB
chr7_5367423_5367452	NA	DD	BB	DD	BB	BB	BB	BB	BB	DD	BB	BB	BB	BB	BB	BB	BB	BB	BB	BB	BB	BB	BB	DD	DD	BB	BB	DD	BB	DD	DD	DD	BB	BB	DD	BB	BB	BB	BB	BB	BB	BB	DD	DD	DD	DD	DD	BB	BB
chr7_5867844_5867887	NA	DD	BB	DD	BB	BB	BB	BB	BB	DD	BB	BB	NA	BB	BB	BB	BB	BB	BB	BB	BB	BB	NN	DD	DD	NA	BB	DD	BB	DD	DD	DD	BB	BB	DD	BB	BB	NA	NA	BB	BB	BB	DD	DD	DD	DD	DD	NA	BB
chr7_6212582_6212617	FF	FF	FF	FF	FF	FF	FF	FF	FF	FF	FF	FF	NA	FF	FF	FF	FF	FF	FF	FF	FF	FF	FF	NA	NA	NA	FF	FF	FF	FF	FF	FF	NN	FF	FF	FF	FF	FF	NA	FF	NA	FF	FF	FF	FF	NA	FF	FF	FF
chr7_6327389_6327418	FF	FF	FF	FF	FF	fn	FF	FF	NA	FF	FF	NA	FF	FF	fn	FF	FF	FF	NA	fn	fn	NA	FF	FF	NA	FF	FF	fn	FF	FF	NA	FF	FF	NA	fn	FF	FF	fn	FF	NA	FF	fn	fn	FF	FF	NA	FF	NN	FF
chr7_6473193_6473248	FF	FF	NN	NA	FF	NN	FF	NA	NA	NA	FF	NA	FF	NN	NA	FF	NA	NN	FF	NN	NN	FF	NA	FF	NN	NA	FF	NA	fn	NA	FF	NA	fn	FF	FF	FF	FF	FF	FF	FF	NA	NA	FF	FF	FF	NA	NA	FF	NN
chr7_6484419_6484458	FF	FF	FF	FF	FF	FF	FF	NN	NA	FF	FF	FF	FF	NA	NA	NA	FF	FF	NA	NA	NA	FF	FF	FF	FF	NA	FF	FF	FF	NA	NA	FF	FF	FF	FF	NA	FF	FF	FF	NA	NA	FF	FF	FF	FF	FF	NA	FF	FF
chr7_6644695_6644719	BB	DD	BB	DD	BB	BB	BB	BB	BB	DD	BB	BB	BB	BB	BB	BB	BB	BB	BB	BB	BB	BB	BB	DD	DD	BB	BB	DD	BB	DD	BB	DD	BB	BB	DD	BB	BB	BB	BB	BB	BB	BB	DD	DD	DD	DD	DD	BB	BB
chr7_6665746_6665773	BB	DD	BB	DD	BB	BB	BB	BB	BB	DD	BB	BB	BB	BB	BB	BB	BB	BB	BB	BB	BB	BB	BB	DD	DD	BB	BB	DD	BB	DD	BB	DD	BB	BB	DD	BB	BB	BB	BB	BB	BB	BB	DD	DD	DD	DD	DD	BB	BB
chr7_6748985_6749008	NA	DD	BB	DD	BB	BB	BB	BB	BB	DD	BB	BB	BB	BB	BB	BB	BB	BB	BB	BB	BB	BB	BB	DD	DD	BB	BB	DD	BB	DD	NA	DD	BB	BB	DD	BB	BB	bn	BB	BB	NA	BB	DD	DD	DD	NA	DD	bd	BB
chr7_6788951_6789002	FF	FF	FF	FF	FF	FF	FF	NA	FF	FF	FF	FF	FF	NA	FF	FF	FF	NA	NA	FF	FF	FF	FF	FF	FF	FF	FF	FF	FF	FF	FF	FF	FF	NA	FF	FF	NN	NA	FF	FF	FF	FF	FF	FF	fn	NA	FF	FF	FF
chr7_6841999_6842063	FF	FF	FF	FF	FF	NA	FF	FF	FF	FF	FF	FF	FF	FF	NA	FF	FF	NA	FF	FF	FF	NA	FF	FF	FF	FF	FF	FF	fn	FF	FF	FF	FF	FF	FF	FF	FF	NA	FF	FF	NA	NA	FF	NA	NA	NA	FF	FF	FF
chr7_6870519_6870573	NA	DD	NA	DD	DD	DD	DD	NA	DD	DD	DD	DD	du	NA	DD	NA	NA	DD	DD	DD	DD	DD	DD	DD	DD	du	NA	DD	DD	DD	DD	DD	NA	DD	DD	NA	UU	NA	DD	DD	DD	NA	DD	DD	DD	DD	DD	NA	DD
chr7_6877158_6877197	FF	FF	FF	FF	FF	NA	FF	FF	NA	NA	FF	FF	FF	FF	FF	FF	FF	NA	FF	FF	FF	FF	FF	FF	FF	FF	FF	FF	FF	FF	FF	FF	FF	FF	NA	FF	NA	FF	FF	FF	FF	FF	NA	FF	FF	FF	FF	NA	FF
chr7_7036351_7036390	FF	FF	FF	FF	FF	FF	FF	FF	FF	FF	FF	FF	FF	FF	FF	FF	FF	FF	FF	FF	FF	FF	FF	NN	FF	FF	fn	FF	FF	FF	FF	FF	FF	FF	NA	FF	FF	FF	FF	FF	FF	FF	FF	FF	FF	FF	FF	FF	NA
chr7_7096459_7096512	FF	FF	FF	FF	NN	NA	FF	FF	FF	FF	FF	FF	FF	FF	FF	FF	NA	FF	NA	FF	FF	FF	FF	FF	FF	NA	FF	FF	FF	FF	FF	FF	FF	FF	FF	FF	FF	FF	FF	FF	FF	FF	FF	NA	NA	fn	FF	FF	NA
chr7_7124021_7124072	NA	FF	NA	FF	FF	NA	FF	NN	NA	NA	NA	FF	FF	NN	FF	FF	fn	NN	FF	FF	NA	FF	FF	NN	NA	NA	NA	FF	FF	NA	FF	NN	FF	NA	FF	NA	FF	FF	FF	NA	NA	NA	FF	FF	NA	NA	FF	FF	NA
chr7_50470546_50470561	BB	DD	BB	BB	BB	BB	BB	DD	BB	DD	BB	BB	BB	BB	BB	BB	DD	BB	BB	BB	BB	BB	BB	DD	DD	DD	BB	BB	DD	BB	BB	BB	BB	BB	DD	DD	DD	DD	DD	BB	BB	DD	BB	BB	BB	BB	BB	BB	DD
chr7_50473155_50473178	BB	DD	BB	BB	BB	BB	BB	DD	BB	DD	BB	BB	BB	BB	BB	BB	DD	BB	BB	BB	BB	BB	BB	DD	DD	DD	BB	BB	DD	BB	BB	BB	BB	BB	DD	DD	DD	DD	DD	BB	BB	DD	BB	BB	BB	BB	BB	BB	DD
chr7_50554278_50554305	BB	DD	BB	BB	BB	BB	NA	DD	BB	DD	BB	BB	NA	BB	NA	NA	NA	BB	BB	BB	BB	BB	BB	DD	DD	DD	BB	BB	DD	NA	BB	BB	BB	BB	DD	DD	NN	DD	DD	NA	NA	DD	BB	BB	BB	BB	BB	BB	DD
chr7_50569638_50569661	BB	DD	BB	BB	BB	BB	BB	DD	BB	DD	BB	BB	BB	BB	BB	BB	DD	BB	BB	BB	BB	BB	BB	DD	DD	DD	BB	BB	DD	BB	BB	BB	BB	BB	DD	DD	DD	DD	DD	BB	BB	DD	BB	BB	BB	BB	BB	BB	DD
chr7_50620537_50620548	BB	DD	BB	BB	BB	BB	BB	DD	BB	DD	BB	BB	BB	BB	BB	BB	DD	BB	BB	BB	BB	BB	BB	DD	DD	DD	BB	BB	DD	BB	BB	BB	BB	BB	DD	DD	DD	DD	DD	BB	BB	DD	BB	BB	BB	BB	BB	BB	DD
chr7_50638668_50638682	BB	DD	BB	BB	BB	BB	BB	DD	BB	DD	BB	BB	BB	BB	BB	BB	DD	BB	BB	BB	BB	BB	BB	DD	DD	DD	BB	BB	bd	BB	BB	BB	BB	BB	DD	DD	DD	DD	DD	BB	BB	DD	BB	BB	BB	BB	BB	BB	DD
chr7_50640149_50640168	BB	DD	BB	BB	BB	BB	BB	DD	BB	DD	BB	BB	BB	BB	BB	BB	DD	BB	BB	BB	BB	BB	BB	DD	DD	DD	BB	BB	DD	bn	BB	BB	BB	BB	DD	DD	DD	DD	DD	BB	BB	DD	BB	BB	BB	BB	BB	BB	DD
chr7_50656330_50656365	BB	DD	BB	BB	BB	BB	BB	DD	BB	DD	BB	BB	BB	BB	BB	BB	DD	BB	BB	BB	BB	BB	BB	DD	DD	DD	BB	BB	DD	BB	BB	BB	BB	BB	DD	DD	DD	DD	DD	BB	bd	DD	BB	BB	BB	BB	BB	BB	DD
chr7_50666538_50666577	BB	DD	BB	BB	BB	BB	BB	DD	BB	DD	BB	BB	BB	BB	BB	BB	DD	BB	BB	BB	BB	BB	BB	DD	DD	DD	BB	BB	DD	BB	BB	BB	BB	BB	DD	DD	DD	DD	DD	BB	BB	DD	BB	BB	BB	BB	BB	BB	DD
chr7_50669926_50669945	BB	DD	BB	BB	BB	BB	BB	DD	BB	DD	BB	BB	BB	BB	BB	BB	DD	BB	BB	BB	BB	BB	BB	DD	DD	DD	BB	BB	DD	BB	BB	BB	BB	BB	DD	DD	DD	DD	DD	BB	BB	DD	BB	BB	BB	BB	BB	BB	DD
chr7_50701073_50701110	BB	DD	bn	BB	BB	BB	BB	DD	BB	DD	BB	BB	BB	BB	BB	BB	DD	BB	BB	BB	BB	BB	BB	DD	DD	DD	BB	BB	DD	BB	BB	BB	BB	BB	DD	DD	DD	DD	DD	BB	BB	DD	BB	BB	BB	BB	BB	BB	DD
chr7_50722416_50722463	BB	DD	BB	BB	BB	BB	BB	DD	BB	DD	BB	BB	NA	BB	BB	BB	DD	bd	bn	NA	NA	NA	BB	DD	NA	NA	BB	BB	DD	BB	bd	BB	BB	BB	NA	DD	DD	DD	DD	BB	NA	DD	BB	BB	NN	bd	BB	BB	DD
chr7_50749698_50749709	BB	DD	BB	BB	BB	BB	BB	DD	BB	DD	BB	BB	BB	BB	BB	BB	DD	BB	BB	BB	BB	BB	BB	DD	DD	DD	BB	BB	DD	BB	BB	BB	BB	BB	DD	DD	DD	DD	DD	BB	BB	DD	BB	BB	BB	BB	BB	BB	DD
chr7_50752065_50752074	BB	dd	BB	BB	BB	BB	BB	dd	BB	dd	BB	BB	BB	BB	BB	BB	dd	BB	BB	BB	BB	BB	BB	DD	dd	dd	BB	BB	dd	BB	BB	BB	BB	BB	dd	dd	dd	dd	DD	BB	BB	dd	BB	BB	BB	BB	BB	BB	dd
chr7_50757672_50757707	BB	DD	BB	BB	BB	BB	BB	DD	BB	DD	BB	BB	BB	BB	BB	BB	DD	BB	BB	BB	BB	bn	BB	DD	DD	DD	BB	BB	DD	BB	BB	BB	BB	BB	DD	DD	DD	DD	DD	BB	BB	DD	BB	BB	BB	BB	BB	BB	DD
chr7_50779477_50779496	BB	DD	bd	BB	BB	BB	BB	DD	BB	DD	BB	BB	BB	BB	BB	BB	DD	BB	BB	BB	BB	BB	BB	DD	DD	DD	BB	BB	DD	BB	BB	BB	BB	BB	DD	DD	DD	bd	DD	BB	BB	DD	BB	BB	BB	BB	BB	BB	DD
chr7_50781079_50781102	bn	DD	BB	BB	BB	BB	BB	DD	BB	DD	BB	BB	BB	BB	BB	BB	DD	BB	BB	BB	BB	BB	BB	DD	DD	DD	BB	BB	DD	BB	BB	BB	BB	BB	DD	DD	DD	DD	DD	BB	BB	DD	BB	BB	BB	BB	BB	BB	DD
chr7_50825467_50825496	BB	DD	BB	BB	BB	BB	BB	DD	BB	DD	BB	BB	BB	BB	BB	BB	DD	BB	BB	BB	BB	BB	BB	DD	DD	DD	BB	BB	DD	BB	BB	BB	BB	BB	DD	DD	DD	DD	DD	BB	BB	DD	BB	BB	BB	BB	BB	BB	DD
chr7_50891895_50891926	BB	DD	BB	BB	BB	BB	BB	DD	BB	DD	BB	BB	BB	BB	BB	BB	DD	BB	BB	BB	BB	BB	BB	DD	DD	DD	BB	BB	DD	BB	BB	BB	BB	BB	dn	DD	DD	DD	DD	BB	BB	DD	BB	BB	BB	BB	BB	BB	DD
chr7_51050541_51050552	BB	DD	BB	BB	BB	BB	BB	DD	BB	DD	BB	BB	BB	BB	BB	BB	DD	BB	BB	BB	BB	BB	BB	bd	DD	bd	BB	BB	DD	BB	BB	BB	BB	BB	bd	DD	bd	DD	bd	BB	BB	DD	BB	BB	BB	BB	BB	BB	DD
chr7_51050551_51050570	BB	DD	BB	BB	BB	BB	BB	DD	BB	DD	BB	BB	NA	BB	BB	BB	DD	BB	BB	BB	NA	BB	BB	DD	DD	DD	BB	BB	DD	BB	BB	BB	BB	BB	DD	DD	DD	DD	DD	BB	BB	DD	BB	BB	BB	BB	BB	BB	DD
chr7_51058393_51058404	BB	DD	BB	BB	BB	BB	BB	DD	BB	DD	BB	BB	BB	BB	BB	BB	DD	BB	BB	BB	BB	BB	BB	DD	DD	DD	BB	BB	DD	BB	BB	BB	BB	BB	DD	DD	DD	DD	DD	BB	BB	DD	BB	BB	BB	BB	BB	BB	DD
chr7_51070623_51070634	FF	df	FF	FF	FF	FF	FF	df	FF	df	FF	FF	FF	FF	FF	FF	df	FF	FF	FF	FF	FF	FF	df	df	df	FF	FF	df	FF	FF	FF	FF	FF	df	df	df	df	df	FF	FF	df	FF	FF	FF	FF	FF	FF	df
chr7_51073169_51073196	BB	DD	BB	BB	BB	BB	BB	DD	BB	DD	BB	BB	BB	BB	BB	BB	DD	BB	BB	BB	BB	BB	BB	DD	DD	DD	BB	BB	DD	BB	BB	BB	BB	BB	DD	DD	DD	DD	DD	BB	BB	DD	BB	BB	BB	BB	BB	BB	DD
chr7_51095947_51095974	BB	DD	BB	BB	BB	BB	BB	DD	BB	DD	BB	BB	BB	BB	BB	BB	DD	BB	BB	BB	BB	BB	BB	DD	DD	DD	bd	BB	DD	BB	BB	BB	BB	BB	DD	DD	bd	DD	DD	BB	BB	DD	BB	BB	BB	BB	BB	BB	DD
chr7_51137507_51137520	FF	df	FF	FF	FF	FF	FF	df	FF	df	FF	FF	FF	FF	FF	FF	df	FF	FF	FF	FF	FF	FF	df	df	df	FF	FF	df	FF	FF	FF	FF	FF	df	df	df	df	df	FF	FF	df	FF	FF	FF	FF	FF	FF	df
chr7_51209695_51209706	BB	DD	BB	BB	BB	BB	BB	DD	BB	DD	BB	BB	BB	BB	BB	BB	DD	BB	BB	BB	BB	BB	BB	DD	DD	DD	BB	BB	DD	BB	BB	BB	BB	BB	DD	DD	DD	DD	DD	BB	BB	DD	BB	BB	BB	BB	BB	BB	DD
chr7_51211000_51211023	BB	DD	BB	BB	BB	BB	BB	DD	BB	DD	BB	BB	BB	BB	BB	BB	DD	BB	BB	BB	BB	BB	BB	DD	DD	DD	BB	BB	DD	BB	BB	BB	BB	BB	DD	DD	DD	DD	DD	BB	BB	DD	BB	BB	BB	BB	BB	BB	DD
chr7_51242976_51243027	BB	DD	NN	NN	BB	BB	NA	DD	BB	DD	BB	BB	BB	BB	NA	BB	DD	BB	BB	BB	NA	NA	BB	DD	DD	NA	NA	NA	DD	NA	BB	NA	BB	BB	DD	DD	DD	DD	DD	NA	BB	DD	BB	BB	BB	NA	BB	BB	DD
chr7_51258694_51258725	BB	NN	BB	BB	BB	BB	BB	NN	BB	NN	BB	BB	BB	BB	BB	NA	NA	BB	BB	BB	BB	BB	BB	NN	nn	NA	BB	BB	DD	BB	BB	BB	BB	BB	DD	DD	DD	DD	DD	BB	NA	DD	BB	BB	BB	BB	BB	BB	DD
chr7_51262749_51262760	BB	DD	BB	BB	BB	BB	BB	DD	BB	DD	BB	BB	BB	BB	BB	BB	DD	BB	BB	BB	BB	BB	BB	DD	DD	DD	BB	BB	DD	BB	BB	BB	BB	BB	DD	DD	DD	DD	DD	BB	BB	DD	BB	BB	BB	BB	BB	BB	DD
chr7_51297446_51297477	NA	FF	FF	FF	NN	NA	FF	FF	FF	FF	FF	FF	FF	NN	FF	FF	NA	FF	FF	FF	FF	FF	NA	FF	FF	FF	FF	FF	FF	FF	FF	FF	FF	FF	FF	FF	FF	FF	FF	FF	FF	FF	FF	FF	FF	FF	FF	FF	FF
chr7_51379926_51379940	BB	DD	BB	BB	BB	BB	BB	DD	BB	DD	BB	BB	BB	BB	BB	BB	DD	BB	BB	BB	BB	BB	BB	DD	DD	DD	BB	BB	DD	BB	BB	BB	BB	BB	DD	DD	DD	DD	DD	BB	BB	DD	BB	BB	BB	BB	BB	BB	DD
chr7_51395059_51395076	BB	DD	BB	BB	BB	BB	BB	DD	BB	DD	BB	BB	BB	BB	BB	BB	DD	BB	BB	BB	BB	BB	BB	DD	DD	DD	BB	BB	DD	BB	BB	BB	BB	BB	DD	DD	DD	DD	DD	BB	BB	DD	BB	BB	BB	BB	BB	BB	DD
chr7_51445248_51445263	BB	DD	BB	BB	BB	BB	BB	DD	BB	DD	BB	BB	BB	BB	BB	BB	DD	BB	BB	BB	BB	BB	BB	DD	DD	DD	BB	BB	DD	BB	BB	BB	BB	BB	DD	DD	DD	DD	DD	BB	BB	DD	BB	BB	BB	BB	BB	BB	DD
chr7_51463924_51463935	BB	DD	BB	BB	BB	BB	BB	DD	BB	DD	BB	BB	BB	BB	BB	BB	DD	BB	BB	BB	BB	BB	BB	DD	DD	DD	BB	BB	DD	BB	BB	BB	BB	BB	DD	DD	DD	DD	DD	BB	BB	DD	BB	BB	BB	BB	BB	BB	DD
chr7_51484259_51484286	BB	DD	BB	BB	BB	BB	BB	DD	BB	DD	BB	BB	BB	BB	BB	BB	DD	BB	BB	BB	BB	BB	BB	DD	DD	DD	BB	BB	DD	BB	BB	BB	BB	BB	DD	DD	DD	DD	DD	BB	BB	DD	BB	BB	BB	BB	BB	BB	DD
chr7_51485977_51485988	BB	DD	BB	BB	BB	BB	BB	DD	BB	DD	BB	BB	BB	BB	BB	BB	DD	BB	BB	BB	BB	BB	BB	DD	DD	DD	BB	BB	DD	BB	BB	BB	BB	BB	DD	DD	DD	DD	DD	BB	BB	DD	BB	BB	BB	BB	BB	BB	DD
chr7_51503400_51503424	BB	DD	BB	BB	BB	BB	BB	DD	BB	DD	BB	BB	BB	BB	BB	BB	DD	BB	BB	BB	BB	BB	BB	DD	DD	DD	BB	BB	DD	BB	BB	BB	BB	BB	DD	DD	DD	DD	DD	BB	BB	DD	BB	BB	BB	BB	BB	BB	DD
chr7_51522592_51522647	BB	NA	BB	NA	BB	BB	BB	DD	bn	NN	BB	BB	BB	BB	BB	BB	DD	BB	BB	BB	BB	BB	BB	DD	NA	NA	NA	BB	DD	NA	BB	NA	BB	bn	DD	DD	DD	DD	DD	BB	NA	NA	BB	NA	BB	BB	BB	BB	NA
chr7_51547262_51547306	BB	DD	BB	BB	BB	BB	BB	DD	BB	DD	BB	BB	BB	BB	BB	BB	DD	BB	BB	BB	BB	BB	BB	DD	DD	DD	BB	BB	DD	BB	BB	BB	BB	BB	DD	DD	DD	DD	DD	BB	BB	DD	BB	BB	BB	BB	BB	BB	DD
chr7_51549834_51549873	BB	DD	BB	BB	BB	BB	BB	DD	BB	DD	BB	BB	BB	bn	BB	BB	DD	BB	BB	BB	BB	BB	BB	DD	DD	DD	BB	BB	DD	BB	BB	BB	BB	BB	DD	DD	DD	DD	DD	BB	BB	DD	BB	BB	BB	BB	BB	BB	DD
chr7_51559192_51559215	BB	DD	BB	BB	BB	BB	BB	DD	BB	DD	BB	BB	BB	BB	BB	BB	DD	BB	BB	BB	BB	BB	BB	DD	DD	DD	BB	BB	DD	BB	BB	BB	BB	BB	DD	DD	DD	DD	DD	BB	BB	DD	BB	BB	BB	BB	BB	BB	DD
chr7_51579272_51579291	BB	DD	BB	BB	BB	BB	BB	DD	BB	DD	BB	BB	BB	BB	BB	BB	DD	BB	BB	BB	BB	BB	BB	DD	DD	DD	BB	BB	DD	BB	BB	BB	BB	BB	DD	DD	DD	DD	DD	BB	BB	DD	BB	BB	BB	BB	BB	BB	DD
chr7_51583955_51583990	BB	DD	BB	BB	BB	BB	BB	DD	BB	DD	BB	BB	BB	BB	BB	BB	DD	BB	BB	BB	BB	BB	BB	DD	DD	DD	BB	BB	DD	BB	BB	BB	BB	BB	DD	DD	DD	DD	DD	BB	BB	DD	BB	BB	BB	BB	BB	BB	DD
chr7_51603521_51603532	BB	DD	BB	BB	BB	BB	BB	DD	BB	DD	BB	BB	BB	BB	BB	BB	DD	BB	BB	BB	BB	BB	BB	DD	DD	DD	BB	BB	DD	BB	BB	BB	BB	BB	DD	DD	DD	DD	DD	BB	BB	DD	BB	BB	BB	BB	BB	BB	DD
chr7_51674039_51674054	BB	DD	BB	BB	BB	BB	BB	DD	BB	DD	BB	BB	BB	BB	BB	BB	DD	BB	BB	BB	BB	BB	BB	DD	DD	DD	BB	BB	DD	BB	BB	BB	BB	BB	DD	DD	DD	DD	DD	BB	BB	DD	BB	BB	BB	BB	BB	BB	DD
chr7_51678737_51678757	BB	DD	BB	BB	BB	BB	BB	DD	BB	DD	BB	BB	BB	BB	BB	BB	DD	BB	BB	BB	BB	BB	BB	DD	DD	DD	BB	BB	DD	BB	BB	BB	BB	BB	DD	DD	DD	DD	DD	BB	BB	DD	BB	BB	BB	BB	BB	BB	DD
chr7_51683143_51683162	BB	DD	BB	BB	BB	BB	BB	DD	BB	DD	BB	BB	BB	BB	BB	BB	dn	BB	BB	BB	BB	BB	BB	DD	DD	DD	BB	BB	DD	BB	BB	BB	BB	BB	DD	DD	DD	DD	DD	BB	BB	DD	BB	BB	BB	BB	BB	BB	DD
chr7_51683776_51683803	BB	DD	BB	BB	BB	BB	BB	DD	BB	DD	BB	BB	BB	BB	BB	BB	DD	BB	bn	BB	BB	BB	BB	DD	DD	DD	BB	BB	DD	BB	BB	BB	BB	BB	DD	DD	DD	DD	DD	BB	BB	DD	BB	BB	bn	bn	BB	BB	DD
chr7_51688708_51688752	BB	DD	BB	BB	BB	BB	BB	DD	BB	DD	BB	BB	BB	BB	BB	BB	DD	BB	BB	BB	BB	BB	BB	DD	DD	DD	BB	BB	DD	BB	BB	BB	BB	BB	DD	DD	DD	DD	DD	BB	BB	DD	BB	BB	BB	BB	BB	BB	DD
chr7_51720944_51720987	BB	DD	BB	BB	BB	NA	BB	DD	BB	DD	BB	BB	BB	BB	BB	BB	BB	BB	bd	NN	BB	BB	BB	DD	DD	DD	NN	BB	DD	BB	BB	BB	BB	BB	DD	DD	DD	DD	DD	BB	NA	DD	BB	BB	BB	NA	NA	BB	DD
chr7_51742748_51742771	BB	DD	BB	BB	BB	BB	BB	DD	BB	DD	BB	BB	BB	BB	BB	BB	DD	BB	BB	BB	BB	BB	BB	DD	DD	DD	BB	BB	DD	BB	BB	BB	BB	BB	DD	DD	DD	DD	DD	BB	BB	DD	BB	BB	BB	BB	BB	BB	DD
chr7_51744166_51744181	BB	DD	BB	BB	BB	BB	BB	DD	BB	DD	BB	BB	BB	BB	BB	BB	DD	BB	BB	BB	BB	BB	BB	DD	DD	DD	BB	BB	DD	BB	BB	BB	BB	BB	DD	DD	DD	DD	DD	BB	BB	DD	BB	BB	BB	BB	BB	BB	DD
chr7_51771373_51771424	DD	DD	BB	BB	BB	BB	NA	DD	BB	DD	NA	BB	DD	BB	BB	BB	DD	NA	BB	BB	BB	BB	BB	DD	BB	NA	bd	BB	NA	BB	BB	BB	BB	BB	DD	NA	NA	DD	DD	BB	BB	DD	BB	BB	BB	BB	BB	BB	bd
chr7_51798187_51798218	BB	dd	BB	BB	BB	BB	BB	DD	BB	dd	BB	BB	BB	BB	BB	BB	dd	BB	BB	BB	BB	BB	BB	DD	DD	dd	BB	BB	DD	BB	BB	BB	BB	BB	dd	dd	DD	DD	DD	BB	BB	DD	BB	BB	BB	BB	BB	BB	DD
chr7_51843046_51843087	BB	DD	BB	BB	BB	BB	BB	DD	BB	dn	BB	BB	BB	BB	BB	BB	DD	BB	BB	BB	BB	BB	BB	DD	DD	DD	BB	BB	DD	BB	BB	BB	BB	BB	DD	DD	DD	DD	DD	BB	BB	DD	BB	BB	BB	BB	BB	BB	DD
chr7_51902029_51902050	BB	DD	BB	BB	BB	BB	BB	DD	BB	DD	BB	BB	BB	BB	BB	BB	DD	bn	BB	BB	BB	BB	BB	DD	DD	DD	BB	BB	DD	BB	BB	BB	BB	BB	DD	DD	DD	DD	DD	BB	BB	DD	BB	bn	BB	BB	BB	BB	dn
chr7_51905582_51905603	FF	df	FF	FF	FF	FF	FF	df	FF	df	FF	FF	FF	FF	FF	FF	df	FF	FF	FF	FF	FF	FF	df	df	DD	FF	FF	df	FF	FF	FF	FF	FF	dn	df	df	df	DD	FF	FF	df	FF	FF	FF	FF	FF	FF	df
chr7_51905644_51905667	BB	DD	BB	BB	BB	BB	BB	DD	BB	DD	BB	BB	BB	BB	BB	BB	DD	BB	BB	BB	BB	BB	BB	DD	DD	DD	BB	BB	DD	BB	BB	BB	BB	BB	DD	DD	DD	DD	DD	BB	BB	DD	BB	BB	BB	BB	BB	BB	DD
chr7_51916140_51916161	BB	DD	BB	BB	BB	BB	BB	DD	BB	DD	BB	BB	BB	BB	BB	BB	DD	BB	BB	BB	BB	BB	BB	DD	DD	DD	BB	BB	DD	BB	BB	BB	BB	BB	DD	DD	DD	DD	DD	BB	BB	DD	BB	BB	BB	BB	BB	BB	DD
chr7_51974588_51974627	BB	DD	BB	BB	NA	BB	BB	DD	BB	DD	bn	BB	BB	BB	BB	BB	DD	BB	BB	bn	BB	BB	BB	DD	DD	DD	BB	BB	DD	NA	BB	NN	BB	BB	DD	DD	DD	DD	DD	BB	NA	DD	BB	BB	BB	NA	BB	BB	DD
chr7_52204029_52204058	BB	DD	BB	BB	BB	BB	BB	DD	BB	DD	BB	BB	BB	BB	BB	BB	DD	BB	BB	BB	BB	BB	BB	DD	DD	DD	BB	BB	DD	BB	BB	BB	BB	BB	DD	dn	DD	DD	DD	BB	BB	DD	BB	BB	BB	BB	BB	BB	DD
chr7_52247559_52247594	BB	NA	BB	NA	BB	BB	BB	DD	BB	DD	BB	BB	NA	BB	BB	BB	DD	BB	BB	BB	BB	BB	BB	DD	DD	NA	BB	BB	DD	BB	BB	BB	BB	BB	DD	DD	DD	DD	DD	BB	BB	DD	BB	BB	BB	BB	BB	BB	DD
chr7_52292835_52292864	FF	NN	FF	FF	FF	FF	FF	NN	FF	NN	FF	FF	FF	FF	fn	FF	fn	FF	FF	FF	FF	FF	FF	NA	NN	NA	FF	FF	nn	NA	NA	FF	FF	FF	fn	NN	NN	NN	NN	FF	NA	NN	FF	FF	FF	FF	FF	FF	NA
chr7_52300849_52300876	FF	FF	FF	FF	FF	FF	FF	NA	FF	NA	FF	FF	NA	FF	NN	FF	FF	FF	FF	FF	FF	NA	FF	FF	FF	NA	NA	FF	FF	FF	FF	FF	FF	FF	FF	FF	FF	NA	FF	FF	FF	FF	FF	NA	FF	FF	FF	FF	FF
chr7_52334271_52334309	BB	DD	BB	NA	BB	BB	BB	DD	NA	DD	bn	BB	NA	NA	BB	BB	DD	BB	BB	NA	BB	NA	NA	DD	DD	NA	BB	NA	DD	BB	BB	NA	BB	BB	DD	NA	DD	DD	DD	BB	NA	DD	NA	NN	NA	BB	BB	NA	DD
chr7_52367146_52367181	BB	DD	BB	BB	BB	BB	BB	DD	BB	DD	BB	BB	BB	BB	BB	BB	DD	BB	BB	BB	BB	BB	BB	DD	DD	DD	BB	BB	DD	BB	BB	BB	BB	BB	DD	DD	DD	DD	DD	BB	BB	DD	BB	BB	BB	BB	BB	BB	DD
chr7_52369349_52369375	BB	DD	BB	BB	BB	BB	BB	DD	BB	DD	BB	BB	BB	BB	BB	BB	DD	BB	BB	BB	BB	BB	BB	DD	DD	DD	BB	BB	DD	BB	BB	BB	BB	BB	DD	DD	DD	DD	DD	BB	BB	DD	BB	BB	BB	BB	BB	BB	DD
chr7_52377144_52377161	BB	DD	BB	BB	BB	BB	BB	DD	BB	DD	BB	BB	BB	BB	BB	BB	DD	BB	BB	BB	BB	BB	BB	DD	DD	DD	BB	BB	DD	BB	BB	BB	BB	BB	DD	DD	DD	DD	DD	BB	BB	DD	BB	BB	BB	BB	BB	BB	DD
chr7_52393255_52393290	BB	DD	BB	NA	BB	BB	DD	DD	BB	NA	BB	BB	BB	BB	BB	BB	DD	BB	BB	BB	BB	BB	BB	DD	DD	NA	BB	BB	DD	BB	BB	BB	BB	BB	DD	DD	DD	DD	DD	BB	BB	DD	BB	BB	BB	BB	BB	BB	DD
chr7_52430523_52430578	NA	DD	BB	NA	bn	NN	BB	DD	NA	DD	NA	NA	NA	BB	BB	NN	DD	NA	NA	BB	BB	BB	BB	NA	DD	NA	BB	BB	DD	BB	NA	BB	BB	BB	DD	DD	DD	DD	DD	BB	NA	DD	NA	NA	BB	BB	NA	BB	DD
chr7_52482049_52482084	FF	df	FF	NN	NA	FF	NA	dn	FF	df	FF	FF	FF	FF	FF	NA	NA	FF	FF	FF	FF	FF	FF	NA	df	df	FF	FF	dn	FF	NA	FF	FF	FF	dn	NA	NA	NA	df	FF	NA	df	FF	FF	FF	NA	NA	FF	NA
chr7_52533019_52533063	BB	DD	BB	BB	BB	BB	BB	DD	BB	DD	BB	BB	BB	BB	BB	BB	DD	BB	BB	BB	BB	BB	bd	DD	DD	DD	BB	BB	DD	BB	BB	BB	BB	BB	DD	DD	DD	DD	DD	BB	BB	DD	BB	BB	BB	BB	BB	BB	DD
chr7_52561669_52561703	BB	DD	BB	BB	BB	BB	BB	DD	BB	DD	BB	BB	BB	BB	BB	BB	DD	BB	BB	BB	BB	BB	BB	DD	DD	DD	BB	BB	DD	BB	BB	BB	BB	BB	DD	DD	DD	DD	DD	BB	BB	DD	BB	BB	BB	BB	BB	BB	DD
chr7_52700678_52700707	BB	DD	BB	BB	BB	BB	BB	DD	BB	DD	DD	BB	BB	BB	BB	BB	DD	BB	BB	BB	BB	BB	BB	DD	DD	DD	BB	BB	DD	BB	BB	BB	BB	BB	DD	DD	DD	DD	DD	BB	BB	DD	BB	BB	BB	BB	BB	BB	DD
chr7_52745974_52746017	BB	DD	bd	BB	BB	BB	BB	DD	BB	DD	DD	BB	BB	BB	BB	BB	DD	BB	BB	BB	DD	BB	BB	DD	DD	DD	BB	BB	DD	BB	BB	BB	BB	BB	DD	DD	DD	DD	DD	BB	BB	DD	BB	BB	BB	BB	BB	BB	DD
chr7_52760640_52760666	FF	df	FF	FF	FF	FF	FF	dn	FF	df	df	FF	FF	FF	FF	FF	df	FF	FF	FF	NA	FF	FF	FF	df	df	fn	FF	df	FF	FF	FF	FF	FF	df	DD	dn	df	dn	FF	FF	df	FF	FF	FF	FF	fn	FF	df
chr7_52888179_52888206	BB	DD	BB	BB	BB	BB	BB	DD	BB	DD	DD	BB	BB	BB	BB	BB	DD	BB	BB	BB	BB	BB	BB	DD	DD	DD	BB	BB	DD	BB	BB	BB	BB	BB	DD	DD	DD	DD	DD	BB	BB	DD	BB	BB	BB	BB	BB	BB	DD
chr7_52896325_52896360	BB	DD	BB	BB	BB	BB	BB	DD	BB	DD	DD	BB	BB	BB	BB	BB	DD	BB	BB	BB	BB	BB	BB	DD	DD	DD	BB	BB	DD	BB	BB	BB	BB	BB	DD	DD	DD	DD	DD	BB	BB	DD	BB	BB	BB	BB	BB	BB	DD
chr7_52909609_52909634	BB	DD	BB	BB	BB	BB	BB	DD	BB	DD	DD	BB	BB	BB	BB	BB	DD	BB	BB	BB	BB	BB	BB	DD	DD	DD	BB	BB	DD	BB	BB	BB	BB	BB	DD	DD	DD	DD	DD	BB	BB	DD	BB	BB	BB	BB	BB	BB	DD
chr7_52914849_52914868	BB	DD	BB	BB	BB	BB	BB	DD	BB	DD	DD	BB	BB	BB	BB	BB	DD	BB	BB	BB	BB	BB	BB	DD	DD	DD	BB	BB	DD	BB	BB	BB	BB	BB	DD	DD	DD	DD	DD	BB	BB	DD	BB	BB	BB	BB	BB	BB	DD
chr7_52930877_52930916	BB	DD	BB	BB	BB	BB	BB	DD	BB	DD	DD	BB	BB	BB	BB	BB	DD	BB	BB	BB	BB	BB	BB	DD	DD	DD	BB	BB	DD	BB	BB	BB	BB	BB	DD	DD	DD	DD	DD	BB	BB	DD	BB	BB	BB	BB	BB	BB	DD
chr7_52965987_52965998	BB	DD	BB	BB	BB	BB	BB	DD	BB	DD	DD	BB	BB	BB	BB	BB	DD	BB	BB	BB	BB	BB	BB	DD	DD	DD	BB	BB	DD	BB	BB	BB	BB	BB	DD	DD	DD	DD	DD	BB	BB	DD	BB	BB	BB	BB	BB	BB	DD
chr7_52976605_52976616	BB	DD	BB	BB	BB	BB	BB	DD	BB	DD	DD	BB	BB	BB	BB	BB	DD	BB	BB	BB	BB	BB	BB	DD	DD	DD	BB	BB	DD	BB	BB	BB	BB	BB	DD	DD	DD	DD	DD	BB	BB	DD	BB	BB	BB	BB	BB	BB	DD
chr7_53027177_53027206	BB	DD	BB	BB	BB	BB	BB	DD	BB	DD	DD	BB	BB	BB	BB	BB	DD	BB	BB	BB	BB	BB	BB	DD	DD	DD	BB	BB	DD	BB	BB	BB	BB	BB	DD	DD	DD	DD	DD	BB	BB	DD	BB	BB	BB	BB	BB	BB	DD
chr7_53036450_53036465	BB	DD	BB	BB	BB	BB	BB	DD	BB	DD	DD	BB	BB	BB	BB	BB	DD	BB	BB	BB	BB	bd	BB	DD	DD	DD	BB	BB	DD	BB	BB	BB	BB	BB	DD	DD	DD	DD	DD	BB	BB	DD	BB	BB	BB	BB	BB	BB	DD
chr7_53060196_53060207	BB	DD	BB	BB	BB	BB	BB	DD	BB	DD	DD	BB	BB	BB	BB	BB	DD	BB	BB	BB	BB	BB	BB	DD	DD	DD	BB	BB	DD	BB	BB	BB	BB	BB	DD	dn	dn	DD	DD	BB	BB	DD	BB	BB	BB	BB	BB	BB	DD
chr7_53096685_53096714	BB	DD	BB	BB	BB	BB	BB	DD	BB	DD	DD	BB	BB	BB	BB	BB	DD	BB	BB	BB	BB	BB	BB	DD	DD	DD	BB	BB	DD	BB	BB	BB	BB	BB	DD	DD	DD	DD	DD	BB	BB	DD	BB	BB	BB	BB	BB	BB	DD
chr7_53106537_53106563	BB	DD	BB	BB	BB	BB	BB	DD	BB	DD	DD	BB	BB	BB	BB	BB	DD	BB	BB	BB	BB	BB	BB	DD	DD	DD	BB	BB	DD	BB	BB	BB	BB	BB	DD	DD	DD	DD	DD	BB	BB	DD	BB	BB	BB	BB	BB	BB	DD
chr7_53106564_53106579	FF	df	FF	FF	FF	FF	FF	df	FF	df	df	FF	FF	FF	FF	FF	df	FF	FF	FF	FF	FF	FF	df	df	df	FF	FF	df	FF	FF	FF	FF	FF	df	df	df	df	df	FF	FF	df	FF	FF	FF	FF	FF	FF	df
chr7_53109286_53109321	BB	DD	BB	BB	BB	BB	BB	DD	BB	DD	DD	BB	BB	BB	BB	BB	DD	BB	BB	BB	BB	BB	BB	DD	DD	DD	BB	BB	DD	BB	BB	BB	BB	BB	DD	DD	DD	DD	DD	BB	BB	DD	BB	BB	BB	BB	BB	BB	DD
chr7_53148726_53148745	BB	DD	BB	BB	BB	BB	BB	DD	BB	DD	DD	BB	BB	BB	BB	BB	DD	BB	BB	BB	BB	BB	BB	DD	DD	DD	BB	BB	DD	BB	BB	BB	BB	BB	DD	DD	DD	DD	DD	BB	BB	DD	BB	BB	BB	BB	BB	BB	DD
chr7_53263529_53263544	BB	DD	BB	BB	BB	BB	BB	DD	BB	DD	DD	BB	BB	BB	BB	BB	DD	BB	BB	BB	BB	BB	BB	DD	DD	DD	BB	BB	DD	BB	BB	BB	BB	BB	DD	DD	DD	DD	DD	BB	BB	DD	BB	BB	BB	BB	BB	BB	DD
chr7_53340355_53340378	BB	DD	BB	BB	BB	BB	BB	DD	BB	DD	DD	BB	BB	BB	BB	BB	DD	BB	BB	BB	BB	BB	BB	DD	DD	DD	BB	BB	DD	bd	BB	BB	BB	BB	DD	DD	DD	DD	DD	BB	BB	DD	BB	BB	BB	BB	BB	BB	DD
chr7_53341325_53341338	BB	DD	BB	BB	BB	BB	BB	DD	BB	DD	DD	BB	BB	bn	BB	BB	DD	BB	BB	BB	BB	BB	BB	DD	DD	DD	BB	BB	DD	BB	BB	BB	BB	BB	DD	DD	DD	DD	DD	BB	BB	DD	BB	BB	BB	BB	BB	BB	DD
chr7_53347670_53347690	BB	DD	BB	BB	BB	BB	BB	dn	BB	DD	DD	BB	BB	BB	BB	BB	DD	BB	BB	BB	BB	BB	BB	DD	DD	DD	BB	BB	DD	BB	BB	BB	BB	BB	DD	DD	DD	dn	DD	BB	BB	DD	BB	BB	BB	BB	BB	BB	DD
chr7_53352185_53352209	BB	DD	BB	BB	BB	bn	BB	DD	BB	DD	DD	BB	BB	BB	BB	BB	DD	BB	BB	BB	BB	BB	BB	DD	DD	DD	BB	BB	DD	BB	BB	BB	BB	BB	DD	DD	DD	DD	DD	BB	BB	DD	BB	BB	BB	BB	BB	BB	DD
chr7_53377874_53377913	BB	DD	BB	BB	NA	BB	BB	DD	BB	DD	DD	BB	BB	BB	BB	BB	DD	BB	BB	BB	BB	BB	BB	DD	DD	dd	BB	BB	DD	BB	NA	BB	BB	BB	NN	DD	NA	NN	DD	BB	BB	DD	BB	BB	BB	BB	BB	BB	DD
chr7_53392017_53392064	FF	FF	FF	FF	FF	FF	FF	FF	FF	FF	FF	FF	FF	FF	FF	FF	FF	FF	FF	FF	FF	FF	FF	FF	FF	FF	FF	FF	FF	FF	FF	FF	FF	FF	FF	FF	FF	FF	FF	FF	FF	FF	FF	FF	FF	FF	FF	FF	FF
chr7_53397660_53397683	BB	DD	BB	BB	BB	BB	BB	DD	BB	DD	DD	BB	BB	BB	BB	BB	DD	BB	BB	BB	BB	BB	BB	DD	DD	DD	BB	BB	DD	BB	BB	BB	BB	BB	DD	DD	DD	DD	DD	BB	BB	DD	BB	BB	BB	BB	BB	BB	DD
chr7_53427503_53427554	BB	DD	NA	BB	BB	BB	BB	DD	BB	DD	DD	NA	BB	BB	BB	BB	DD	BB	NA	NA	BB	BB	BB	DD	DD	DD	BB	BB	DD	BB	BB	BB	BB	BB	DD	DD	DD	DD	DD	NA	BB	DD	BB	BB	BB	BB	BB	bn	DD
chr7_53441328_53441347	BB	DD	BB	BB	BB	BB	BB	DD	BB	DD	DD	BB	BB	BB	BB	BB	DD	BB	BB	BB	BB	BB	BB	DD	DD	DD	BB	BB	DD	BB	BB	BB	BB	BB	DD	DD	DD	DD	dn	BB	BB	DD	BB	BB	BB	BB	BB	BB	dn
chr7_53468536_53468555	BB	DD	BB	BB	BB	BB	BB	DD	BB	DD	DD	BB	BB	BB	BB	BB	DD	BB	BB	BB	BB	BB	BB	DD	DD	DD	BB	BB	DD	BB	BB	BB	BB	BB	DD	DD	DD	DD	DD	BB	BB	DD	BB	BB	BB	BB	BB	BB	DD
chr7_53472039_53472056	BB	DD	BB	BB	BB	BB	BB	DD	BB	DD	DD	BB	BB	BB	BB	BB	DD	BB	BB	BB	BB	BB	BB	DD	DD	DD	BB	BB	DD	BB	BB	BB	BB	BB	DD	DD	DD	DD	DD	BB	BB	DD	BB	BB	BB	BB	BB	BB	DD
chr7_53503963_53504025	BB	DD	BB	BB	BB	BB	BB	DD	BB	DD	DD	BB	BB	BB	BB	BB	DD	BB	BB	BB	BB	BB	BB	DD	DD	DD	BB	BB	DD	BB	BB	BB	BB	BB	DD	DD	DD	DD	DD	BB	BB	DD	BB	BB	BB	BB	BB	BB	DD
chr7_53511247_53511258	BB	DD	BB	BB	BB	BB	BB	DD	BB	DD	DD	BB	BB	BB	BB	BB	DD	BB	BB	BB	BB	BB	BB	DD	DD	DD	BB	BB	DD	BB	BB	BB	BB	BB	DD	DD	DD	DD	DD	BB	BB	DD	BB	BB	BB	BB	BB	BB	DD
chr7_53520752_53520775	BB	DD	BB	BB	BB	BB	BB	DD	BB	DD	DD	BB	BB	BB	BB	BB	DD	BB	BB	BB	BB	BB	BB	DD	DD	DD	BB	BB	DD	BB	BB	BB	BB	BB	DD	DD	DD	DD	DD	BB	BB	DD	BB	BB	BB	BB	BB	BB	DD
chr7_53533397_53533448	BB	DD	BB	bn	BB	BB	BB	DD	BB	DD	DD	BB	BB	BB	BB	BB	NN	NA	BB	bn	BB	BB	BB	NN	DD	NA	BB	BB	DD	BB	BB	BB	BB	NA	DD	DD	DD	NA	DD	NA	BB	DD	bn	BB	BB	NA	NA	BB	NA
chr7_53573936_53573963	BB	DD	BB	BB	BB	BB	BB	DD	BB	DD	DD	BB	BB	BB	BB	BB	DD	BB	BB	BB	BB	BB	BB	DD	dn	DD	BB	BB	DD	BB	BB	BB	BB	BB	DD	DD	DD	DD	DD	BB	BB	DD	BB	BB	BB	BB	BB	BB	DD
chr7_53575451_53575462	BB	DD	BB	BB	BB	BB	BB	DD	BB	DD	DD	BB	BB	BB	BB	BB	DD	BB	BB	BB	BB	BB	BB	DD	DD	DD	BB	BB	DD	BB	BB	BB	BB	BB	DD	DD	DD	DD	DD	BB	BB	DD	BB	BB	BB	BB	BB	BB	DD
chr7_53576850_53576865	BB	DD	BB	BB	BB	BB	BB	DD	BB	DD	DD	BB	BB	BB	BB	BB	DD	BB	BB	BB	BB	BB	BB	DD	DD	DD	BB	BB	DD	BB	BB	BB	BB	BB	DD	DD	DD	DD	DD	BB	BB	DD	BB	BB	BB	BB	BB	BB	DD
chr7_53582991_53583008	BB	DD	BB	BB	BB	BB	BB	DD	BB	DD	DD	BB	BB	BB	BB	BB	DD	BB	BB	BB	BB	BB	BB	DD	DD	DD	BB	BB	DD	BB	BB	BB	BB	BB	DD	DD	DD	DD	DD	BB	BB	DD	BB	BB	BB	BB	BB	BB	DD
chr7_53598957_53598980	NN	NA	NA	NA	NA	NN	NN	DD	NA	DD	DD	NN	NA	NA	NN	NN	NA	NN	NN	NN	NA	NN	nn	DD	DD	NA	BB	BB	DD	BB	BB	BB	BB	BB	NA	DD	DD	DD	DD	NA	NA	DD	BB	BB	BB	BB	BB	BB	DD
chr7_53616361_53616376	BB	DD	BB	BB	BB	BB	BB	DD	BB	DD	DD	BB	BB	BB	BB	BB	DD	BB	BB	BB	BB	BB	BB	DD	DD	DD	BB	BB	DD	BB	BB	BB	BB	BB	DD	DD	DD	DD	DD	BB	BB	DD	BB	BB	BB	BB	BB	BB	DD
chr7_53629478_53629492	BB	DD	BB	BB	BB	BB	BB	DD	BB	DD	DD	BB	BB	BB	BB	BB	DD	BB	BB	BB	BB	BB	BB	DD	DD	DD	BB	BB	DD	BB	BB	BB	BB	BB	DD	DD	DD	DD	DD	BB	BB	DD	BB	BB	BB	BB	BB	BB	DD
chr7_53632936_53632963	BB	DD	BB	BB	BB	BB	BB	DD	BB	DD	DD	BB	BB	BB	BB	BB	DD	BB	BB	BB	BB	BB	BB	DD	DD	DD	BB	BB	DD	BB	BB	BB	BB	BB	DD	DD	DD	DD	DD	BB	BB	DD	BB	BB	BB	BB	BB	BB	DD
chr7_53655021_53655036	BB	DD	BB	BB	BB	BB	BB	DD	BB	DD	DD	BB	BB	BB	BB	BB	DD	BB	BB	BB	BB	BB	BB	DD	DD	DD	BB	BB	DD	BB	BB	BB	BB	BB	DD	DD	DD	DD	DD	BB	BB	DD	BB	BB	BB	BB	BB	BB	DD
chr7_53694638_53694657	BB	DD	BB	BB	BB	BB	BB	DD	BB	DD	DD	BB	BB	BB	BB	BB	DD	BB	BB	BB	BB	BB	BB	DD	DD	DD	BB	BB	DD	BB	BB	BB	BB	BB	DD	DD	DD	DD	DD	BB	BB	DD	BB	BB	BB	BB	BB	BB	DD
chr7_53705425_53705452	BB	DD	BB	BB	BB	BB	BB	DD	BB	DD	DD	BB	BB	BB	BB	BB	DD	BB	BB	BB	BB	BB	BB	DD	DD	DD	BB	BB	DD	BB	BB	BB	BB	BB	DD	DD	DD	DD	DD	BB	BB	DD	BB	BB	BB	BB	BB	BB	DD
chr7_53733319_53733350	BB	DD	BB	BB	BB	BB	BB	DD	BB	DD	DD	BB	BB	BB	BB	BB	DD	BB	BB	BB	BB	BB	BB	DD	DD	DD	BB	BB	DD	BB	BB	BB	BB	BB	DD	DD	DD	DD	DD	BB	BB	DD	BB	BB	BB	BB	BB	BB	DD
chr7_53735800_53735843	BB	DD	BB	BB	BB	NA	BB	DD	BB	DD	DD	BB	BB	BB	NN	BB	DD	BB	NA	BB	BB	BB	BB	DD	DD	DD	BB	BB	DD	BB	NA	BB	NA	NA	DD	DD	DD	NA	DD	BB	NA	DD	NA	BB	NA	NA	NA	BB	NA
chr7_53735927_53735940	BB	DD	BB	BB	BB	BB	BB	DD	BB	DD	DD	BB	BB	BB	BB	BB	DD	BB	BB	BB	BB	BB	BB	DD	DD	DD	BB	BB	DD	BB	BB	BB	BB	BB	DD	DD	DD	DD	DD	BB	BB	DD	BB	BB	BB	BB	BB	BB	DD
chr7_53744331_53744342	BB	DD	BB	BB	BB	BB	BB	DD	BB	DD	DD	BB	BB	BB	BB	BB	DD	BB	BB	BB	BB	BB	BB	DD	DD	DD	BB	BB	DD	BB	BB	BB	BB	BB	DD	DD	DD	DD	DD	BB	BB	DD	BB	BB	BB	BB	BB	BB	DD
chr7_53747390_53747403	BB	DD	BB	BB	BB	BB	BB	DD	BB	DD	DD	BB	BB	BB	BB	BB	DD	BB	BB	BB	BB	BB	BB	DD	DD	DD	BB	BB	DD	BB	BB	BB	BB	BB	DD	DD	DD	DD	DD	BB	BB	DD	BB	BB	BB	BB	BB	BB	DD
chr7_53776264_53776279	BB	DD	BB	BB	BB	BB	BB	DD	BB	DD	DD	BB	BB	BB	BB	BB	DD	BB	BB	BB	BB	BB	BB	DD	DD	DD	BB	BB	DD	BB	BB	BB	BB	BB	DD	DD	DD	DD	DD	BB	BB	DD	BB	BB	BB	BB	BB	BB	DD
chr7_53781929_53781972	FF	FF	FF	FF	FF	FF	FF	FF	FF	FF	FF	FF	FF	NA	NN	FF	FF	FF	FF	FF	FF	FF	NA	FF	FF	FF	FF	FF	FF	NA	FF	FF	FF	FF	NA	FF	FF	FF	FF	FF	NA	FF	FF	FF	FF	FF	FF	FF	FF
chr7_53792915_53792944	BB	DD	BB	BB	BB	BB	BB	DD	BB	DD	DD	BB	BB	BB	BB	BB	DD	BB	BB	BB	BB	BB	BB	DD	DD	DD	BB	BB	DD	BB	BB	BB	BB	BB	DD	DD	DD	DD	DD	BB	BB	DD	BB	BB	BB	BB	BB	BB	DD
chr7_53805312_53805323	BB	DD	BB	BB	BB	BB	BB	DD	BB	DD	DD	BB	BB	BB	BB	BB	DD	BB	BB	BB	BB	BB	BB	DD	DD	DD	BB	BB	DD	BB	BB	BB	BB	BB	DD	DD	DD	DD	DD	BB	BB	DD	BB	BB	BB	BB	BB	BB	DD
chr7_53814055_53814075	BB	DD	BB	BB	BB	BB	BB	DD	BB	DD	DD	BB	BB	BB	BB	BB	DD	BB	BB	BB	BB	BB	BB	DD	DD	DD	BB	BB	DD	BB	BB	BB	BB	BB	DD	DD	DD	DD	DD	BB	BB	DD	BB	BB	BB	BB	BB	BB	DD
chr7_53843126_53843143	BB	DD	BB	BB	BB	BB	BB	DD	BB	DD	DD	BB	BB	BB	BB	BB	DD	BB	BB	BB	BB	BB	BB	DD	DD	DD	BB	BB	DD	BB	BB	BB	BB	BB	DD	DD	DD	DD	DD	BB	BB	DD	BB	BB	BB	BB	BB	BB	DD
chr7_53846184_53846219	FF	FF	FF	FF	FF	FF	FF	FF	FF	FF	FF	FF	FF	FF	FF	FF	FF	FF	FF	FF	FF	FF	FF	FF	FF	FF	FF	FF	NA	FF	FF	FF	FF	FF	FF	FF	FF	FF	FF	FF	NA	FF	FF	FF	FF	FF	FF	FF	FF
chr7_53849179_53849190	BB	DD	BB	BB	BB	BB	BB	DD	BB	DD	DD	BB	BB	BB	BB	BB	DD	BB	BB	BB	BB	BB	BB	DD	DD	DD	BB	BB	DD	BB	BB	BB	BB	BB	DD	DD	DD	DD	DD	BB	BB	DD	BB	BB	BB	BB	BB	BB	DD
chr7_53899080_53899097	BB	DD	BB	BB	BB	BB	BB	DD	BB	DD	DD	BB	BB	BB	BB	BB	DD	BB	BB	BB	BB	BB	BB	DD	bd	DD	BB	BB	DD	BB	BB	BB	BB	BB	DD	DD	DD	DD	DD	BB	BB	DD	BB	BB	BB	BB	BB	BB	DD
chr7_53908229_53908248	BB	dd	BB	BB	BB	BB	BB	dd	BB	dd	dd	BB	BB	BB	BB	BB	dd	BB	BB	BB	BB	BB	BB	dd	dd	dd	BB	BB	dd	BB	BB	BB	BB	BB	dd	dd	dd	dd	dd	BB	BB	DD	BB	BB	BB	BB	BB	BB	dd
chr7_53913368_53913381	BB	DD	BB	BB	BB	BB	BB	DD	BB	DD	DD	BB	BB	BB	BB	BB	DD	BB	BB	BB	BB	BB	BB	DD	DD	DD	BB	BB	DD	BB	BB	BB	BB	BB	DD	DD	DD	DD	DD	BB	BB	DD	BB	BB	BB	BB	BB	BB	DD
chr7_53957084_53957110	BB	DD	BB	BB	BB	BB	BB	DD	BB	DD	DD	BB	BB	BB	BB	BB	DD	BB	BB	BB	BB	BB	BB	DD	DD	DD	BB	BB	DD	BB	BB	BB	BB	BB	DD	DD	DD	bd	DD	BB	BB	DD	BB	BB	BB	BB	BB	BB	DD
chr7_53966081_53966096	BB	DD	BB	BB	BB	BB	BB	DD	BB	DD	DD	BB	BB	BB	BB	BB	DD	BB	BB	BB	BB	BB	BB	DD	DD	DD	BB	BB	DD	BB	BB	BB	BB	BB	DD	DD	DD	DD	DD	BB	BB	DD	BB	BB	BB	BB	BB	BB	DD
chr7_54053330_54053349	FF	FF	FF	FF	NA	FF	FF	FF	FF	FF	FF	FF	FF	FF	FF	FF	FF	NA	FF	FF	FF	FF	FF	FF	FF	FF	FF	FF	FF	FF	FF	FF	FF	FF	NA	FF	FF	FF	FF	FF	NA	FF	FF	FF	NN	FF	FF	FF	NA
chr7_54138839_54138883	FF	FF	FF	FF	FF	FF	FF	FF	FF	FF	FF	FF	FF	FF	NA	NA	FF	NA	NA	FF	FF	FF	FF	FF	NA	NA	FF	FF	FF	FF	FF	FF	FF	FF	FF	FF	FF	FF	FF	FF	FF	FF	FF	FF	FF	FF	FF	FF	FF
chr7_54187569_54187592	FF	FF	FF	FF	FF	FF	FF	FF	FF	FF	NA	FF	FF	FF	FF	FF	FF	FF	FF	NA	FF	FF	FF	FF	NA	NA	FF	FF	FF	FF	FF	FF	NA	FF	FF	FF	FF	FF	FF	FF	FF	FF	FF	FF	FF	FF	FF	FF	FF
chr7_54188937_54188969	BB	bd	BB	BB	BB	BB	BB	DD	BB	DD	DD	BB	BB	BB	BB	BB	DD	BB	BB	BB	BB	BB	BB	DD	DD	DD	BB	BB	DD	BB	BB	BB	BB	BB	DD	DD	DD	DD	DD	BB	BB	DD	BB	BB	BB	BB	BB	BB	DD
chr7_54205339_54205370	FF	FF	FF	FF	NA	FF	FF	FF	FF	FF	NA	FF	FF	FF	FF	FF	NA	FF	FF	FF	NA	NA	FF	FF	FF	NA	FF	FF	FF	NA	FF	FF	fn	FF	FF	FF	FF	NA	FF	FF	FF	FF	FF	FF	FF	FF	FF	FF	FF
chr7_54298879_54298935	BB	DD	bn	BB	BB	bn	BB	DD	BB	DD	DD	BB	bn	BB	BB	BB	DD	BB	BB	BB	BB	BB	BB	DD	DD	DD	BB	BB	DD	BB	BB	BB	BB	BB	DD	DD	DD	DD	DD	BB	BB	DD	BB	BB	BB	BB	BB	BB	DD
chr7_54418487_54418518	BB	DD	BB	BB	BB	BB	BB	DD	BB	DD	DD	BB	BB	BB	BB	BB	DD	BB	BB	BB	BB	BB	BB	DD	DD	DD	BB	BB	DD	BB	BB	BB	BB	BB	DD	DD	DD	DD	DD	BB	BB	DD	BB	BB	BB	BB	BB	BB	DD
chr7_54573581_54573625	BB	DD	BB	BB	BB	BB	BB	DD	BB	DD	DD	BB	BB	BB	BB	BB	DD	BB	BB	BB	NN	BB	BB	DD	DD	DD	BB	BB	DD	BB	BB	BB	BB	BB	DD	DD	DD	DD	DD	BB	BB	DD	BB	BB	BB	BB	BB	BB	DD
chr7_54588869_54588903	BB	DD	BB	BB	BB	BB	BB	DD	BB	DD	DD	BB	BB	BB	BB	BB	DD	BB	BB	BB	BB	BB	BB	DD	DD	DD	BB	BB	DD	BB	BB	BB	BB	BB	DD	DD	DD	DD	DD	BB	BB	DD	BB	BB	BB	BB	BB	BB	DD
chr7_54614820_54614855	BB	DD	BB	BB	BB	BB	BB	DD	BB	DD	DD	BB	BB	BB	BB	BB	DD	BB	BB	BB	BB	BB	BB	DD	DD	DD	BB	BB	DD	BB	BB	BB	BB	BB	DD	DD	DD	DD	DD	BB	BB	DD	BB	BB	BB	BB	BB	BB	DD
chr7_54632297_54632316	FF	FF	FF	FF	FF	FF	FF	FF	FF	FF	FF	FF	FF	FF	FF	FF	FF	FF	NA	FF	FF	FF	FF	FF	FF	FF	FF	FF	FF	FF	FF	FF	FF	FF	FF	FF	FF	FF	FF	FF	NA	FF	FF	FF	FF	FF	FF	FF	FF
chr7_54643211_54643262	BB	DD	BB	NA	BB	NA	BB	DD	BB	DD	NA	NA	BB	BB	BB	BB	NA	NA	BB	NA	BB	NA	BB	NA	DD	DD	BB	BB	DD	BB	BB	BB	BB	BB	DD	DD	NN	NA	DD	NA	NA	NA	BB	BB	BB	BB	BB	BB	DD
chr7_54757388_54757411	BB	DD	BB	BB	BB	BB	BB	DD	BB	DD	DD	BB	BB	BB	BB	BB	DD	BB	BB	BB	BB	BB	BB	DD	DD	DD	BB	BB	DD	BB	BB	BB	BB	BB	DD	DD	DD	dn	DD	BB	BB	DD	bd	BB	BB	BB	BB	BB	DD
chr7_54780489_54780538	BB	NA	BB	BB	BB	BB	BB	DD	BB	DD	DD	BB	BB	BB	BB	BB	DD	NN	BB	BB	BB	BB	BB	DD	DD	DD	BB	BB	DD	BB	BB	BB	BB	BB	DD	DD	DD	DD	DD	BB	NA	DD	BB	BB	BB	NA	BB	BB	DD
chr7_54872893_54872916	NA	FF	FF	FF	FF	FF	FF	FF	FF	FF	FF	FF	FF	FF	FF	FF	FF	FF	FF	FF	FF	FF	NA	FF	FF	NA	NA	NA	FF	FF	FF	NA	FF	FF	FF	NA	FF	FF	FF	FF	NA	FF	FF	FF	NA	FF	FF	NA	FF
chr7_54892713_54892732	BB	DD	BB	BB	BB	BB	BB	DD	BB	DD	DD	BB	BB	BB	BB	BB	DD	BB	BB	BB	BB	BB	BB	DD	DD	DD	BB	BB	DD	BB	BB	BB	BB	BB	DD	DD	DD	DD	DD	BB	BB	DD	BB	BB	BB	BB	BB	BB	DD
chr7_54899602_54899631	BB	DD	BB	BB	BB	BB	BB	DD	BB	DD	DD	BB	BB	BB	BB	BB	DD	BB	BB	BB	BB	BB	BB	DD	DD	DD	BB	BB	DD	BB	BB	BB	BB	BB	DD	DD	DD	DD	DD	BB	bd	DD	BB	BB	BB	BB	BB	BB	DD
chr7_54900567_54900578	FF	df	FF	FF	FF	FF	FF	df	FF	df	df	FF	FF	FF	FF	FF	df	FF	FF	FF	FF	FF	FF	df	df	dn	FF	FF	df	FF	FF	FF	FF	FF	df	df	df	df	df	FF	FF	df	FF	FF	FF	FF	FF	FF	df
chr7_54932744_54932767	BB	DD	BB	BB	BB	BB	BB	DD	BB	DD	DD	BB	BB	BB	BB	BB	DD	BB	BB	BB	BB	BB	BB	DD	DD	DD	BB	BB	DD	BB	BB	BB	BB	BB	DD	DD	DD	DD	DD	BB	BB	DD	BB	BB	BB	BB	BB	BB	DD
chr7_54934173_54934184	BB	DD	BB	BB	BB	BB	BB	DD	BB	DD	DD	BB	BB	BB	BB	BB	DD	BB	BB	BB	BB	BB	BB	DD	DD	DD	BB	BB	DD	BB	BB	BB	BB	BB	DD	DD	DD	DD	DD	BB	BB	DD	BB	BB	BB	BB	BB	BB	DD
chr7_54986309_54986324	BB	DD	BB	BB	BB	BB	BB	DD	BB	DD	DD	BB	BB	BB	BB	BB	DD	BB	BB	BB	BB	BB	BB	DD	DD	DD	BB	BB	DD	BB	BB	BB	BB	BB	DD	DD	DD	DD	DD	BB	BB	DD	BB	BB	BB	BB	BB	BB	DD
chr7_54986446_54986469	FF	df	FF	FF	FF	FF	FF	df	FF	DD	df	FF	FF	FF	FF	FF	df	FF	FF	FF	FF	FF	FF	df	df	df	FF	FF	df	FF	FF	FF	FF	FF	df	df	df	df	df	FF	FF	df	FF	FF	FF	FF	FF	FF	df
chr7_54996050_54996089	BB	DD	BB	BB	BB	BB	BB	DD	BB	DD	DD	BB	BB	BB	BB	BB	DD	BB	BB	BB	BB	BB	BB	DD	DD	DD	BB	BB	DD	BB	BB	BB	BB	BB	DD	DD	DD	DD	DD	BB	BB	DD	BB	BB	BB	BB	BB	BB	DD
chr7_54999582_54999609	BB	DD	BB	BB	BB	BB	BB	DD	BB	DD	DD	BB	BB	BB	BB	BB	DD	BB	BB	BB	BB	BB	BB	DD	DD	DD	BB	BB	DD	BB	BB	BB	BB	BB	DD	DD	DD	DD	DD	BB	BB	DD	BB	BB	BB	BB	BB	BB	DD
chr7_55004877_55004904	BB	DD	BB	BB	BB	BB	BB	DD	BB	DD	DD	BB	BB	BB	BB	BB	DD	BB	BB	BB	BB	BB	BB	DD	DD	DD	BB	BB	DD	BB	BB	BB	BB	BB	DD	DD	DD	DD	DD	BB	BB	DD	BB	BB	BB	BB	BB	BB	DD
chr7_55011322_55011336	BB	DD	BB	BB	BB	BB	BB	DD	BB	DD	DD	BB	BB	BB	BB	BB	DD	BB	BB	BB	BB	BB	BB	DD	DD	DD	BB	BB	DD	BB	BB	BB	BB	BB	DD	DD	DD	DD	DD	BB	BB	DD	BB	BB	BB	BB	BB	BB	DD
chr7_55145718_55145743	BB	DD	BB	BB	BB	BB	BB	DD	BB	DD	DD	BB	BB	BB	BB	BB	DD	BB	BB	BB	BB	BB	BB	DD	DD	DD	BB	BB	DD	BB	BB	BB	BB	BB	bd	DD	DD	DD	DD	BB	BB	DD	BB	BB	BB	BB	BB	BB	DD
chr7_55167596_55167611	BB	DD	BB	BB	BB	BB	BB	DD	BB	DD	DD	BB	BB	BB	BB	BB	DD	BB	BB	BB	BB	BB	BB	DD	DD	DD	BB	BB	DD	BB	BB	BB	BB	BB	DD	DD	DD	DD	DD	BB	BB	DD	BB	BB	BB	BB	BB	BB	DD
chr7_55179026_55179049	BB	DD	BB	BB	BB	BB	BB	DD	BB	DD	DD	BB	BB	BB	BB	BB	DD	BB	BB	BB	BB	BB	BB	DD	DD	DD	BB	BB	DD	BB	BB	BB	BB	BB	DD	DD	DD	DD	DD	BB	BB	DD	BB	BB	BB	BB	BB	BB	DD
chr7_55187163_55187176	BB	DD	BB	BB	BB	BB	BB	DD	BB	DD	DD	BB	BB	BB	BB	BB	DD	BB	BB	BB	BB	BB	BB	DD	DD	DD	BB	BB	DD	BB	BB	BB	BB	BB	DD	DD	DD	DD	DD	BB	BB	DD	BB	BB	BB	BB	BB	BB	DD
chr7_55204944_55204969	FF	FF	FF	FF	NA	FF	FF	FF	FF	FF	FF	FF	FF	FF	FF	NN	FF	FF	FF	NA	FF	NA	FF	NA	FF	NA	FF	FF	NA	FF	NA	NA	FF	FF	FF	NA	NA	FF	FF	fn	NA	FF	FF	FF	FF	FF	FF	FF	NA
chr7_55269331_55269358	BB	DD	BB	BB	BB	BB	BB	DD	BB	DD	DD	BB	BB	BB	BB	BB	DD	BB	BB	BB	BB	BB	BB	DD	DD	DD	BB	BB	DD	BB	BB	BB	BB	BB	DD	DD	DD	DD	DD	BB	BB	DD	BB	BB	BB	BB	BB	BB	DD
chr7_55272272_55272283	BB	DD	BB	BB	BB	BB	BB	DD	BB	DD	DD	BB	BB	BB	BB	BB	DD	BB	BB	BB	BB	BB	BB	DD	DD	DD	BB	BB	DD	BB	BB	BB	BB	BB	DD	DD	DD	DD	DD	BB	BB	DD	BB	BB	BB	BB	BB	BB	DD
chr7_55316543_55316558	BB	DD	BB	BB	BB	BB	BB	DD	BB	DD	DD	BB	BB	BB	BB	BB	DD	BB	BB	BB	BB	BB	BB	DD	DD	DD	BB	BB	DD	BB	BB	BB	BB	BB	DD	DD	DD	DD	DD	BB	BB	DD	BB	BB	BB	BB	BB	BB	DD
chr7_55325441_55325454	BB	DD	BB	BB	BB	BB	BB	DD	BB	DD	DD	BB	BB	BB	BB	BB	DD	BB	BB	BB	BB	BB	BB	DD	DD	DD	BB	BB	DD	BB	BB	BB	BB	BB	DD	DD	DD	DD	DD	BB	BB	DD	BB	BB	BB	BB	BB	BB	DD
chr7_55330782_55330837	BB	DD	BB	NN	NN	BB	BB	DD	BB	bd	DD	NA	NN	BB	NA	BB	BB	NA	NN	bn	BB	NA	BB	NA	DD	NA	BB	BB	DD	DD	NA	bn	BB	BB	NA	DD	DD	DD	DD	BB	NA	bd	BB	BB	BB	bn	BB	BB	DD
chr7_55346841_55346854	BB	DD	BB	BB	BB	BB	BB	DD	BB	DD	DD	BB	BB	BB	BB	BB	DD	BB	BB	BB	BB	BB	BB	DD	DD	DD	BB	BB	DD	BB	BB	BB	BB	BB	DD	DD	DD	DD	DD	BB	BB	DD	BB	BB	BB	BB	BB	BB	DD
chr7_55375507_55375518	BB	DD	BB	BB	BB	BB	BB	DD	BB	DD	DD	BB	BB	BB	BB	BB	DD	BB	BB	BB	BB	BB	BB	DD	DD	DD	BB	BB	DD	BB	BB	BB	BB	BB	DD	DD	DD	DD	DD	BB	BB	DD	BB	BB	BB	BB	BB	BB	DD
chr7_55421395_55421454	BB	UU	BB	BB	BB	bu	BB	UU	UU	NA	BB	BB	BB	uu	BB	UU	UU	BB	BB	UU	BB	bu	BB	UU	UU	NA	BB	bu	NA	BB	BB	UU	BB	BB	BB	UU	UU	BB	BB	BB	BB	UU	BB	BB	BB	BB	BB	BB	UU
chr7_55500818_55500841	BB	DD	BB	BB	BB	BB	BB	DD	BB	DD	DD	BB	BB	BB	BB	BB	DD	BB	BB	BB	BB	BB	BB	DD	DD	DD	BB	BB	DD	BB	BB	BB	BB	BB	DD	DD	DD	DD	DD	BB	BB	DD	BB	BB	BB	BB	BB	BB	DD
chr7_55504709_55504726	BB	DD	BB	BB	BB	BB	BB	DD	BB	DD	DD	BB	BB	BB	BB	BB	DD	BB	BB	BB	BB	BB	BB	DD	DD	DD	BB	BB	DD	BB	BB	BB	BB	BB	DD	DD	DD	DD	DD	BB	BB	DD	BB	BB	BB	BB	BB	BB	DD
chr7_55515247_55515270	BB	DD	BB	BB	BB	BB	bn	DD	BB	DD	DD	BB	BB	BB	BB	BB	DD	BB	BB	BB	BB	BB	BB	DD	DD	DD	BB	BB	DD	BB	BB	BB	BB	BB	dn	DD	DD	DD	DD	BB	BB	DD	BB	BB	BB	BB	BB	BB	DD
chr7_55536867_55536890	BB	DD	BB	BB	BB	BB	BB	DD	BB	DD	DD	BB	BB	BB	BB	BB	DD	BB	BB	BB	BB	BB	BB	DD	DD	DD	BB	BB	DD	BB	BB	BB	BB	BB	DD	DD	DD	DD	DD	BB	BB	DD	BB	BB	BB	BB	BB	BB	DD
chr7_55540790_55540837	BB	NA	BB	BB	BB	BB	NA	DD	NA	DD	DD	NA	BB	BB	BB	BB	DD	NA	NA	BB	NN	BB	BB	DD	DD	NA	BB	BB	DD	BB	BB	BB	BB	BB	DD	NA	DD	DD	DD	BB	BB	NA	BB	BB	BB	BB	BB	NA	DD
chr7_55725647_55725678	BB	DD	BB	BB	BB	BB	BB	DD	BB	DD	DD	BB	BB	BB	BB	BB	DD	BB	BB	BB	BB	BB	BB	DD	DD	DD	BB	BB	BB	BB	BB	BB	BB	BB	DD	BB	DD	DD	DD	BB	BB	DD	BB	BB	BB	BB	BB	BB	DD
chr7_55765073_55765100	BB	DD	BB	BB	BB	BB	BB	DD	BB	DD	DD	BB	BB	BB	BB	BB	DD	BB	BB	BB	BB	BB	BB	DD	DD	dn	BB	BB	BB	BB	BB	BB	BB	BB	DD	BB	DD	DD	DD	BB	BB	DD	BB	BB	BB	BB	BB	BB	DD
chr7_55811872_55811911	BB	DD	BB	BB	BB	BB	BB	DD	BB	DD	DD	BB	BB	BB	BB	BB	DD	BB	BB	BB	BB	BB	BB	DD	DD	dn	BB	BB	BB	BB	BB	BB	BB	BB	DD	BB	dn	DD	DD	BB	BB	dn	BB	BB	BB	BB	BB	BB	DD
chr7_55856668_55856703	FF	FF	FF	FF	FF	FF	FF	FF	FF	FF	FF	FF	FF	FF	FF	FF	FF	FF	FF	FF	FF	FF	FF	FF	FF	FF	FF	FF	FF	fn	FF	FF	FF	FF	FF	FF	FF	FF	FF	FF	NA	FF	FF	FF	FF	FF	FF	FF	FF
chr7_55867649_55867668	BB	DD	BB	BB	BB	BB	BB	DD	BB	DD	DD	BB	BB	BB	BB	BB	DD	BB	BB	BB	BB	BB	BB	DD	DD	DD	BB	BB	BB	BB	BB	BB	BB	BB	DD	BB	DD	DD	DD	BB	BB	DD	BB	BB	BB	BB	BB	BB	DD
chr7_55895952_55895963	BB	DD	BB	BB	BB	BB	BB	DD	BB	dn	DD	BB	BB	BB	BB	BB	DD	BB	BB	BB	BB	BB	BB	DD	bd	DD	BB	BB	BB	BB	BB	BB	BB	BB	DD	BB	DD	DD	DD	BB	BB	DD	BB	BB	BB	BB	BB	BB	DD
chr7_55956469_55956480	BB	DD	BB	BB	BB	BB	BB	DD	BB	DD	DD	BB	BB	BB	BB	BB	DD	BB	BB	BB	BB	BB	BB	DD	DD	DD	BB	BB	BB	BB	BB	BB	BB	BB	DD	BB	DD	DD	DD	BB	BB	DD	BB	BB	BB	BB	BB	BB	DD
chr7_55978252_55978271	BB	DD	BB	BB	BB	BB	BB	DD	BB	DD	DD	BB	BB	BB	BB	BB	DD	BB	BB	BB	BB	BB	BB	DD	DD	DD	BB	BB	BB	BB	BB	BB	BB	BB	DD	BB	DD	DD	DD	BB	BB	DD	BB	BB	BB	BB	BB	BB	DD
chr7_55983771_55983791	BB	DD	BB	BB	BB	BB	BB	DD	BB	DD	DD	BB	BB	BB	BB	BB	DD	BB	BB	BB	BB	BB	BB	DD	DD	DD	BB	BB	BB	BB	BB	BB	BB	BB	DD	BB	DD	DD	DD	BB	BB	DD	BB	BB	BB	BB	BB	BB	DD
chr7_55997610_55997637	BB	DD	BB	BB	BB	BB	BB	DD	BB	DD	DD	BB	BB	BB	BB	BB	DD	BB	BB	BB	bn	BB	BB	DD	DD	DD	BB	bn	BB	BB	BB	BB	BB	BB	DD	BB	DD	DD	DD	BB	BB	DD	BB	BB	BB	BB	BB	BB	DD
chr7_56103371_56103394	BB	DD	bn	BB	BB	BB	BB	DD	BB	DD	DD	BB	BB	BB	BB	BB	DD	BB	BB	BB	BB	BB	BB	DD	DD	DD	BB	BB	BB	BB	BB	BB	BB	BB	DD	BB	DD	DD	DD	BB	BB	DD	BB	BB	BB	BB	BB	BB	DD
chr7_56106984_56107003	BB	DD	BB	BB	BB	BB	BB	DD	BB	DD	DD	BB	BB	BB	BB	BB	DD	BB	BB	BB	BB	BB	BB	DD	DD	DD	BB	BB	BB	BB	BB	BB	BB	BB	DD	BB	DD	DD	DD	BB	BB	DD	BB	BB	BB	BB	BB	BB	DD
chr7_56127063_56127087	BB	DD	BB	BB	BB	BB	BB	DD	BB	DD	DD	BB	BB	BB	BB	BB	DD	BB	BB	BB	BB	BB	BB	DD	DD	BB	BB	BB	BB	BB	BB	BB	BB	BB	DD	BB	DD	DD	DD	BB	BB	DD	BB	BB	BB	BB	BB	BB	DD
chr7_56173531_56173546	BB	DD	BB	BB	BB	BB	BB	DD	BB	DD	DD	BB	BB	BB	BB	BB	DD	BB	BB	BB	BB	BB	BB	DD	DD	BB	BB	BB	BB	BB	BB	BB	BB	BB	DD	BB	DD	DD	DD	BB	BB	DD	BB	BB	BB	BB	BB	BB	DD
chr7_56173548_56173567	FF	DD	FF	FF	FF	FF	FF	df	FF	DD	df	FF	FF	FF	FF	FF	df	FF	FF	FF	FF	FF	FF	df	df	FF	FF	FF	FF	FF	FF	FF	FF	FF	df	FF	df	df	df	FF	FF	df	FF	FF	FF	FF	FF	FF	df
chr7_56192966_56192985	BB	DD	BB	BB	BB	BB	BB	DD	BB	DD	DD	BB	BB	BB	BB	BB	DD	BB	BB	BB	BB	BB	BB	DD	DD	BB	BB	BB	BB	BB	BB	BB	BB	BB	DD	BB	DD	DD	DD	BB	BB	DD	BB	BB	BB	BB	BB	BB	DD
chr7_56212013_56212028	FF	FF	FF	FF	FF	FF	FF	FF	FF	FF	FF	FF	FF	FF	FF	FF	FF	FF	FF	FF	FF	FF	FF	FF	FF	NA	FF	FF	FF	FF	NN	FF	FF	FF	FF	FF	FF	FF	FF	FF	FF	FF	FF	FF	FF	FF	FF	FF	FF
chr7_56254361_56254382	BB	DD	BB	BB	BB	BB	BB	DD	BB	DD	DD	BB	BB	BB	BB	BB	DD	BB	BB	BB	BB	BB	BB	DD	DD	BB	BB	BB	BB	BB	BB	BB	BB	BB	DD	BB	DD	DD	DD	BB	BB	DD	BB	BB	BB	BB	BB	BB	DD
chr7_56298312_56298375	NA	dd	BB	BB	bn	bn	bn	dd	BB	dd	dd	BB	bn	BB	NA	NA	dd	BB	BB	NA	BB	NN	bn	dd	dd	NA	NA	BB	NA	NA	NN	BB	BB	BB	dd	bn	dd	dd	dd	NA	NA	dd	BB	BB	BB	NA	bn	BB	nn
chr7_56321559_56321578	BB	DD	BB	BB	BB	BB	BB	DD	BB	DD	DD	BB	BB	BB	BB	BB	DD	BB	BB	BB	BB	BB	BB	DD	DD	BB	BB	BB	BB	BB	BB	BB	BB	BB	DD	BB	DD	DD	DD	BB	BB	DD	BB	BB	BB	BB	BB	BB	DD
chr7_56328352_56328369	BB	DD	BB	BB	BB	BB	BB	DD	BB	DD	DD	BB	BB	BB	BB	BB	DD	BB	BB	BB	BB	BB	BB	DD	DD	BB	BB	BB	BB	BB	BB	BB	BB	BB	DD	BB	DD	DD	DD	BB	BB	DD	BB	BB	BB	bd	BB	BB	DD
chr7_56365821_56365836	BB	DD	BB	BB	BB	BB	BB	DD	BB	DD	DD	BB	BB	BB	BB	BB	DD	BB	BB	BB	BB	BB	BB	DD	DD	BB	BB	BB	BB	BB	BB	BB	BB	BB	DD	BB	DD	DD	DD	BB	BB	DD	BB	BB	BB	BB	BB	BB	DD
chr7_56372403_56372417	BB	DD	BB	BB	BB	BB	BB	DD	BB	DD	DD	BB	BB	BB	BB	BB	DD	BB	BB	BB	BB	BB	BB	DD	DD	BB	BB	BB	BB	BB	BB	BB	BB	BB	DD	BB	DD	DD	DD	BB	BB	DD	BB	BB	BB	BB	BB	BB	DD
chr7_56374341_56374364	BB	DD	BB	BB	BB	BB	BB	DD	BB	DD	DD	BB	BB	BB	BB	BB	DD	BB	BB	BB	BB	BB	BB	DD	DD	BB	BB	BB	BB	BB	BB	BB	BB	BB	DD	BB	DD	DD	DD	BB	BB	DD	BB	BB	BB	BB	BB	BB	DD
chr7_56375335_56375346	BB	DD	BB	BB	BB	BB	BB	DD	BB	DD	DD	BB	BB	BB	BB	BB	DD	BB	BB	BB	BB	BB	BB	DD	DD	BB	BB	BB	BB	BB	BB	BB	BB	BB	DD	BB	DD	DD	DD	BB	BB	DD	BB	BB	BB	BB	BB	BB	DD
chr7_56383395_56383438	BB	DD	BB	BB	BB	BB	BB	DD	BB	DD	DD	BB	BB	BB	BB	BB	DD	NN	NN	BB	BB	BB	BB	DD	DD	BB	BB	NA	BB	BB	BB	BB	BB	BB	DD	NA	DD	DD	DD	BB	BB	DD	BB	BB	NN	BB	BB	NA	DD
chr7_56413302_56413325	BB	DD	BB	BB	BB	BB	BB	DD	BB	DD	DD	BB	BB	BB	BB	BB	DD	BB	BB	BB	BB	BB	BB	DD	DD	BB	BB	BB	BB	BB	BB	BB	BB	BB	DD	BB	DD	DD	DD	BB	BB	DD	BB	BB	BB	BB	BB	BB	DD
chr7_56416060_56416075	BB	DD	BB	BB	BB	BB	BB	DD	BB	DD	DD	BB	BB	BB	BB	BB	DD	BB	BB	BB	BB	BB	BB	DD	DD	BB	BB	BB	BB	BB	BB	BB	BB	BB	DD	BB	DD	DD	DD	BB	BB	DD	BB	BB	BB	BB	BB	BB	DD
chr7_56419035_56419046	BB	DD	BB	BB	BB	BB	BB	DD	BB	DD	DD	BB	BB	BB	BB	BB	DD	BB	BB	BB	BB	BB	BB	DD	DD	BB	BB	BB	BB	BB	BB	BB	BB	BB	DD	BB	DD	DD	DD	BB	BB	DD	BB	BB	BB	BB	BB	BB	DD
chr7_56426854_56426889	BB	DD	BB	BB	BB	BB	BB	DD	BB	DD	DD	BB	BB	BB	BB	BB	DD	BB	BB	BB	BB	BB	BB	DD	DD	BB	BB	BB	BB	BB	BB	BB	BB	BB	DD	BB	DD	DD	DD	BB	BB	DD	BB	BB	BB	BB	BB	BB	DD
chr7_56440469_56440492	BB	DD	BB	BB	BB	BB	BB	DD	BB	DD	DD	BB	BB	BB	BB	BB	DD	BB	BB	BB	BB	BB	BB	DD	DD	BB	BB	BB	BB	BB	BB	BB	BB	BB	DD	BB	DD	DD	DD	BB	BB	DD	BB	BB	BB	BB	BB	BB	DD
chr7_56446814_56446853	BB	DD	BB	BB	BB	BB	BB	DD	BB	DD	DD	BB	BB	BB	BB	BB	DD	BB	BB	BB	BB	bd	BB	DD	DD	BB	BB	BB	BB	BB	BB	BB	BB	BB	DD	BB	DD	DD	DD	BB	BB	DD	BB	BB	BB	BB	BB	BB	DD
chr7_56456069_56456092	BB	DD	BB	BB	BB	BB	BB	DD	BB	DD	DD	BB	BB	BB	BB	BB	DD	BB	BB	BB	BB	BB	BB	DD	DD	BB	BB	BB	BB	BB	BB	BB	BB	BB	DD	BB	DD	DD	DD	BB	BB	DD	BB	BB	BB	BB	BB	BB	DD
chr7_56461853_56461866	BB	DD	BB	BB	BB	BB	BB	DD	BB	DD	DD	BB	BB	BB	BB	BB	DD	BB	BB	BB	BB	BB	BB	DD	DD	BB	BB	BB	BB	BB	BB	BB	BB	BB	DD	BB	DD	DD	DD	BB	BB	DD	BB	BB	BB	BB	BB	BB	DD
chr7_56483539_56483573	BB	DD	BB	BB	BB	bn	BB	DD	BB	DD	DD	BB	BB	BB	BB	BB	DD	BB	BB	BB	BB	BB	BB	DD	DD	BB	BB	BB	BB	BB	BB	BB	BB	BB	DD	BB	DD	DD	DD	BB	BB	DD	BB	BB	BB	BB	BB	BB	DD
chr7_56536069_56536110	BB	DD	NA	BB	BB	BB	BB	DD	bn	DD	DD	BB	BB	NN	BB	BB	DD	NA	bd	BB	NA	bd	BB	NA	DD	NA	BB	BB	BB	BB	BB	BB	BB	BB	DD	BB	DD	DD	DD	bn	BB	DD	BB	NA	BB	NA	BB	BB	DD
chr7_56538210_56538237	BB	DD	BB	BB	BB	BB	BB	DD	BB	DD	DD	BB	BB	BB	BB	BB	DD	BB	BB	BB	BB	BB	BB	DD	DD	BB	BB	BB	BB	BB	BB	BB	BB	BB	DD	BB	DD	DD	DD	BB	BB	DD	BB	BB	BB	BB	BB	BB	DD
chr7_56559773_56559796	BB	DD	BB	BB	BB	BB	BB	DD	BB	DD	DD	bn	BB	BB	BB	BB	DD	BB	BB	BB	BB	BB	BB	DD	DD	BB	BB	BB	BB	BB	BB	BB	bd	BB	DD	BB	DD	DD	DD	BB	BB	DD	BB	BB	BB	BB	BB	BB	DD
chr7_56578417_56578464	BB	DD	BB	BB	NA	BB	BB	DD	BB	DD	DD	BB	BB	BB	BB	BB	DD	NA	BB	BB	BB	BB	BB	DD	DD	NA	BB	BB	BB	NA	BB	BB	BB	BB	NA	BB	DD	DD	DD	BB	BB	DD	BB	BB	BB	BB	BB	NA	DD
chr7_56606674_56606688	BB	DD	BB	BB	BB	BB	BB	DD	BB	DD	DD	BB	BB	BB	BB	BB	DD	BB	BB	BB	BB	BB	BB	DD	DD	BB	BB	BB	BB	BB	BB	BB	BB	BB	DD	BB	DD	DD	DD	BB	BB	DD	BB	BB	BB	BB	BB	BB	DD
chr7_56645257_56645270	BB	DD	BB	BB	BB	BB	BB	DD	BB	DD	DD	BB	BB	BB	BB	BB	DD	BB	BB	BB	BB	BB	BB	DD	DD	BB	BB	BB	BB	BB	BB	BB	BB	BB	DD	BB	DD	DD	DD	BB	BB	DD	BB	BB	BB	BB	BB	BB	DD
chr7_56672118_56672138	BB	DD	BB	BB	BB	BB	BB	DD	BB	DD	DD	BB	BB	BB	BB	BB	DD	BB	BB	BB	BB	BB	BB	DD	DD	BB	BB	BB	BB	BB	BB	BB	BB	BB	DD	BB	DD	DD	DD	BB	BB	DD	BB	BB	BB	BB	BB	BB	DD
chr7_56715460_56715519	FF	df	fn	FF	fn	fn	FF	dn	FF	DD	df	fn	FF	dn	fn	fn	df	FF	FF	FF	FF	fn	FF	df	df	fn	FF	FF	FF	FF	fn	FF	FF	fn	df	FF	df	df	df	fn	fn	df	FF	FF	FF	FF	FF	FF	df
chr7_56727222_56727265	BB	DD	BB	bn	BB	BB	BB	DD	BB	DD	DD	BB	BB	BB	BB	BB	DD	BB	BB	BB	BB	BB	BB	DD	DD	BB	BB	BB	BB	BB	BB	BB	BB	BB	DD	BB	DD	DD	DD	BB	BB	DD	BB	BB	BB	BB	BB	BB	DD
chr7_56729137_56729157	BB	DD	BB	BB	BB	BB	BB	DD	BB	DD	DD	BB	BB	BB	BB	BB	DD	BB	BB	BB	BB	BB	BB	DD	DD	BB	BB	BB	BB	BB	BB	BB	BB	BB	DD	BB	DD	DD	DD	BB	BB	DD	BB	BB	BB	BB	BB	BB	DD
chr7_56774426_56774469	BB	NN	BB	BB	BB	NA	BB	NN	BB	DD	NN	BB	BB	BB	BB	BB	NA	BB	BB	BB	BB	BB	NA	NN	NN	BB	BB	BB	BB	BB	BB	BB	BB	BB	NN	BB	NN	NA	DD	BB	BB	DD	bn	BB	BB	NA	BB	BB	DD
chr7_56789474_56789503	BB	DD	BB	BB	BB	BB	BB	DD	BB	DD	DD	BB	BB	BB	BB	BB	DD	BB	BB	BB	BB	BB	BB	DD	DD	BB	BB	BB	BB	BB	BB	BB	BB	BB	DD	BB	DD	DD	DD	BB	BB	DD	BB	BB	BB	BB	BB	BB	DD
chr7_56793988_56794015	BB	DD	BB	BB	BB	BB	BB	DD	BB	DD	DD	BB	BB	BB	BB	BB	DD	BB	BB	BB	BB	BB	BB	DD	DD	BB	BB	BB	BB	BB	BB	BB	BB	BB	DD	BB	DD	DD	DD	BB	BB	DD	BB	BB	BB	BB	BB	BB	DD
chr7_56800387_56800410	BB	DD	BB	BB	BB	bd	BB	DD	BB	DD	DD	BB	BB	BB	BB	BB	DD	BB	BB	BB	BB	BB	BB	DD	DD	BB	BB	BB	BB	BB	BB	BB	BB	BB	DD	BB	DD	DD	DD	BB	BB	DD	BB	BB	BB	BB	BB	BB	DD
chr7_56817908_56817964	BB	DD	BB	BB	BB	BB	BB	DD	BB	DD	DD	BB	bn	BB	BB	BB	DD	BB	BB	BB	BB	BB	BB	DD	DD	BB	BB	BB	BB	bn	BB	BB	BB	BB	DD	BB	DD	DD	DD	BB	BB	DD	BB	BB	BB	BB	BB	BB	DD
chr7_56867235_56867246	BB	DD	BB	BB	BB	BB	BB	DD	BB	DD	DD	BB	BB	BB	BB	BB	DD	BB	BB	BB	BB	BB	BB	DD	DD	BB	BB	BB	BB	BB	BB	BB	BB	BB	DD	BB	DD	DD	DD	BB	BB	DD	BB	BB	BB	BB	BB	BB	DD
chr7_56872179_56872190	BB	DD	BB	BB	BB	BB	BB	DD	BB	DD	DD	BB	BB	BB	BB	BB	DD	BB	BB	BB	BB	BB	BB	DD	DD	BB	BB	BB	BB	BB	BB	BB	BB	BB	DD	BB	DD	DD	DD	BB	BB	DD	BB	BB	BB	BB	BB	BB	DD
chr7_56872295_56872324	BB	DD	BB	BB	BB	BB	BB	DD	BB	DD	DD	BB	BB	BB	BB	BB	DD	BB	BB	BB	BB	BB	BB	DD	DD	BB	BB	BB	BB	BB	BB	BB	BB	BB	DD	BB	DD	DD	DD	BB	BB	DD	BB	BB	BB	BB	BB	BB	DD
chr7_56881727_56881742	BB	DD	BB	BB	BB	BB	BB	DD	BB	DD	DD	BB	BB	BB	BB	BB	DD	BB	BB	BB	BB	BB	BB	DD	DD	BB	BB	BB	BB	BB	BB	BB	BB	BB	DD	BB	DD	DD	DD	BB	BB	DD	BB	BB	BB	BB	BB	BB	DD
chr7_56931376_56931423	BB	DD	BB	BB	NN	NA	NA	DD	BB	DD	DD	BB	NA	BB	NA	BB	DD	BB	BB	NA	NN	BB	BB	DD	NA	NA	NA	NA	BB	BB	bn	NA	BB	BB	DD	NA	DD	DD	DD	NA	BB	DD	NA	bn	BB	nn	BB	NA	NA
chr7_56980528_56980547	BB	DD	BB	BB	BB	BB	BB	DD	BB	DD	DD	BB	BB	BB	BB	BB	DD	BB	BB	BB	BB	BB	BB	DD	DD	BB	BB	BB	BB	BB	BB	BB	BB	BB	DD	BB	DD	DD	DD	BB	BB	DD	BB	BB	BB	BB	BB	BB	DD
chr7_57040135_57040154	FF	df	FF	FF	FF	FF	FF	df	FF	df	df	FF	FF	FF	FF	FF	df	FF	FF	FF	FF	FF	FF	df	df	FF	FF	FF	FF	FF	FF	FF	FF	FF	DD	FF	df	DD	df	FF	FF	df	FF	FF	FF	FF	FF	FF	df
chr7_57067881_57067894	BB	dd	BB	BB	BB	BB	BB	dd	BB	dd	dd	BB	BB	BB	BB	BB	dd	BB	BB	BB	BB	BB	BB	dd	dd	BB	BB	BB	BB	BB	BB	BB	BB	BB	dd	BB	dd	dd	dd	BB	BB	dd	BB	BB	BB	BB	BB	BB	dd
chr7_57071172_57071231	BB	DD	BB	BB	BB	BB	BB	DD	BB	DD	DD	BB	BB	BB	BB	BB	DD	BB	BB	BB	BB	BB	BB	DD	DD	BB	BB	BB	BB	BB	BB	BB	BB	BB	DD	BB	DD	DD	DD	BB	BB	DD	BB	BB	BB	BB	BB	BB	DD
chr7_57071784_57071807	BB	DD	BB	BB	BB	BB	BB	DD	BB	DD	DD	BB	BB	BB	BB	BB	DD	BB	BB	BB	BB	bn	BB	DD	DD	BB	BB	BB	BB	BB	BB	BB	BB	BB	DD	BB	DD	DD	DD	BB	BB	DD	BB	BB	BB	bn	BB	BB	DD
chr7_57077819_57077860	BB	DD	BB	BB	BB	BB	bn	DD	BB	DD	DD	BB	bn	BB	BB	BB	DD	BB	BB	BB	BB	BB	BB	DD	DD	BB	BB	BB	BB	BB	BB	BB	bn	bn	DD	BB	DD	DD	DD	BB	bn	DD	BB	BB	BB	BB	BB	BB	DD
chr7_57151289_57151309	BB	DD	BB	BB	BB	BB	BB	DD	BB	DD	DD	BB	BB	BB	BB	BB	DD	BB	BB	BB	BB	BB	BB	DD	DD	BB	BB	BB	BB	BB	BB	BB	BB	BB	DD	BB	DD	DD	DD	BB	BB	DD	BB	BB	BB	BB	BB	BB	DD
chr7_57155999_57156038	BB	DD	BB	BB	BB	BB	BB	DD	BB	DD	DD	BB	BB	BB	BB	BB	DD	BB	BB	BB	BB	BB	BB	DD	DD	BB	BB	BB	BB	BB	BB	BB	BB	BB	DD	BB	DD	DD	DD	BB	BB	DD	bn	BB	BB	BB	BB	BB	DD
chr7_57157422_57157435	BB	DD	BB	BB	BB	BB	BB	DD	BB	DD	DD	BB	BB	BB	BB	BB	DD	BB	BB	BB	BB	BB	BB	DD	DD	BB	BB	BB	BB	BB	BB	BB	BB	BB	DD	BB	DD	DD	DD	BB	BB	DD	BB	BB	BB	BB	BB	BB	DD
chr7_57180910_57180937	BB	DD	BB	BB	BB	BB	BB	DD	BB	DD	DD	BB	BB	BB	BB	BB	DD	BB	BB	BB	BB	BB	BB	DD	DD	BB	BB	BB	BB	BB	BB	BB	BB	BB	DD	BB	DD	DD	DD	BB	BB	DD	BB	BB	BB	BB	BB	BB	DD
chr7_57191821_57191848	BB	DD	BB	BB	BB	BB	BB	DD	BB	DD	DD	BB	BB	BB	BB	BB	DD	BB	BB	BB	BB	BB	BB	DD	DD	BB	BB	BB	BB	BB	BB	BB	BB	BB	DD	BB	DD	DD	DD	BB	BB	DD	BB	BB	BB	BB	BB	BB	DD
chr7_57214010_57214045	BB	DD	BB	BB	BB	BB	BB	DD	BB	DD	DD	BB	BB	BB	BB	BB	DD	BB	BB	BB	BB	BB	BB	DD	DD	BB	BB	BB	BB	BB	BB	BB	BB	BB	DD	BB	DD	DD	DD	BB	BB	DD	BB	BB	BB	BB	BB	BB	DD
chr7_57225674_57225689	BB	DD	BB	BB	BB	BB	BB	DD	BB	DD	DD	BB	BB	BB	BB	BB	DD	BB	BB	BB	BB	BB	BB	DD	DD	BB	BB	bn	BB	BB	BB	BB	BB	BB	DD	BB	DD	DD	DD	BB	BB	DD	BB	BB	BB	BB	BB	BB	DD
chr7_57248155_57248169	BB	DD	BB	BB	BB	BB	BB	DD	BB	DD	DD	BB	BB	BB	BB	BB	DD	BB	BB	BB	BB	BB	BB	DD	DD	BB	BB	BB	BB	BB	BB	BB	BB	BB	DD	BB	DD	DD	DD	BB	BB	DD	BB	BB	BB	BB	BB	BB	DD
chr7_57266045_57266058	BB	DD	BB	BB	BB	BB	BB	DD	BB	DD	DD	BB	BB	BB	BB	BB	DD	BB	BB	BB	BB	BB	BB	DD	DD	BB	BB	BB	BB	BB	BB	BB	BB	BB	DD	BB	DD	dn	DD	BB	BB	DD	BB	BB	BB	BB	BB	BB	DD
chr7_57268338_57268349	FF	df	FF	FF	FF	FF	FF	df	FF	df	df	FF	FF	FF	FF	FF	df	FF	FF	FF	FF	FF	FF	df	df	FF	FF	FF	FF	FF	FF	FF	FF	FF	df	FF	df	df	df	FF	FF	DD	FF	FF	FF	FF	FF	FF	df
chr7_57315550_57315581	FF	df	FF	FF	FF	FF	FF	FF	FF	FF	df	FF	FF	FF	FF	FF	df	FF	FF	FF	FF	FF	FF	df	df	FF	FF	FF	FF	FF	FF	FF	FF	FF	df	FF	df	df	df	FF	FF	df	FF	FF	FF	FF	FF	FF	df
chr7_57336776_57336799	BB	DD	BB	BB	BB	BB	BB	DD	BB	DD	DD	BB	BB	BB	BB	BB	DD	BB	BB	BB	BB	BB	BB	DD	DD	BB	BB	BB	BB	BB	BB	BB	BB	BB	DD	BB	DD	DD	DD	BB	BB	DD	BB	BB	BB	BB	BB	BB	DD
chr7_57344117_57344146	BB	DD	BB	BB	BB	BB	BB	DD	BB	DD	DD	BB	BB	BB	BB	BB	DD	BB	BB	BB	BB	BB	BB	DD	DD	BB	BB	BB	BB	BB	BB	BB	BB	BB	DD	BB	DD	DD	DD	BB	BB	DD	BB	BB	BB	BB	BB	BB	DD
chr7_57360192_57360205	BB	DD	BB	BB	BB	BB	BB	DD	BB	DD	DD	BB	BB	BB	BB	BB	DD	BB	BB	BB	BB	BB	BB	DD	DD	BB	BB	BB	BB	BB	BB	BB	BB	BB	DD	BB	DD	DD	DD	BB	BB	DD	BB	BB	BB	BB	BB	BB	DD
chr7_57360846_57360877	BB	DD	BB	BB	BB	BB	BB	DD	BB	DD	DD	BB	BB	BB	BB	BB	DD	BB	BB	BB	BB	BB	BB	DD	DD	BB	BB	BB	BB	BB	BB	BB	BB	BB	DD	BB	DD	DD	DD	BB	BB	DD	BB	BB	BB	BB	BB	BB	DD
chr7_57378125_57378148	BB	DD	BB	BB	BB	BB	BB	DD	BB	DD	DD	BB	BB	BB	BB	BB	DD	BB	BB	BB	BB	BB	BB	DD	DD	BB	BB	BB	BB	BB	BB	BB	BB	BB	DD	BB	DD	DD	DD	BB	BB	DD	BB	BB	BB	BB	BB	BB	DD
chr7_57519983_57520010	BB	DD	BB	BB	BB	BB	BB	DD	BB	DD	DD	BB	BB	BB	BB	BB	DD	BB	BB	BB	BB	BB	BB	DD	DD	BB	BB	BB	BB	BB	BB	BB	BB	BB	DD	BB	DD	DD	NN	BB	BB	DD	BB	BB	BB	BB	BB	BB	DD
chr7_57548282_57548321	BB	DD	BB	BB	BB	BB	BB	DD	BB	DD	DD	BB	BB	BB	BB	BB	DD	BB	BB	BB	BB	BB	BB	DD	DD	BB	BB	BB	BB	BB	BB	BB	BB	BB	DD	BB	DD	DD	DD	BB	BB	DD	BB	BB	BB	BB	BB	BB	DD
chr7_57549417_57549428	FF	df	FF	FF	FF	FF	FF	df	FF	df	df	FF	FF	FF	FF	FF	df	FF	FF	FF	FF	FF	FF	df	df	FF	FF	FF	FF	FF	FF	FF	FF	FF	df	FF	df	df	df	FF	FF	df	FF	FF	FF	FF	FF	FF	df
chr7_57570266_57570286	BB	DD	BB	BB	BB	BB	BB	dn	BB	DD	dn	BB	BB	BB	BB	BB	DD	BB	BB	BB	BB	BB	BB	DD	DD	BB	BB	BB	BB	BB	BB	BB	BB	BB	DD	BB	DD	DD	DD	BB	BB	DD	BB	BB	BB	BB	BB	BB	DD
chr7_57613687_57613704	BB	DD	BB	BB	BB	BB	BB	DD	BB	DD	DD	BB	BB	BB	BB	BB	DD	BB	BB	BB	BB	BB	BB	DD	DD	BB	BB	BB	BB	BB	BB	BB	BB	BB	DD	BB	DD	DD	DD	BB	BB	DD	BB	BB	BB	BB	BB	BB	DD
chr7_57631581_57631596	BB	DD	BB	BB	BB	BB	BB	DD	BB	DD	DD	BB	BB	BB	BB	BB	DD	BB	BB	BB	BB	BB	BB	DD	DD	BB	BB	BB	BB	BB	BB	BB	BB	BB	DD	BB	DD	DD	DD	BB	BB	DD	BB	BB	BB	BB	BB	BB	DD
chr7_57661128_57661151	BB	DD	BB	BB	BB	BB	BB	DD	BB	DD	DD	BB	BB	BB	BB	BB	DD	BB	BB	BB	BB	BB	BB	DD	DD	BB	BB	BB	BB	BB	BB	BB	BB	BB	DD	BB	DD	DD	DD	BB	BB	DD	BB	BB	BB	BB	BB	BB	DD
chr7_57668362_57668373	BB	DD	BB	BB	BB	BB	BB	DD	BB	DD	DD	BB	BB	BB	BB	BB	DD	BB	BB	BB	BB	BB	BB	DD	DD	BB	BB	BB	BB	BB	BB	BB	BB	BB	DD	BB	DD	DD	DD	BB	BB	DD	BB	BB	BB	BB	BB	BB	DD
chr7_57673665_57673684	BB	NA	BB	BB	BB	BB	BB	DD	BB	DD	DD	BB	BB	BB	BB	BB	DD	BB	BB	BB	BB	BB	BB	DD	NA	BB	BB	BB	BB	BB	BB	BB	BB	BB	DD	BB	DD	NA	DD	BB	BB	DD	BB	BB	BB	BB	BB	BB	dn
chr7_57692354_57692386	BB	DD	BB	BB	BB	BB	BB	DD	BB	DD	DD	BB	BB	BB	BB	BB	DD	BB	BB	BB	BB	BB	BB	DD	DD	BB	BB	BB	BB	BB	BB	BB	BB	BB	DD	BB	DD	DD	DD	BB	BB	DD	BB	BB	BB	BB	BB	BB	DD
chr7_57799943_57799962	BB	DD	BB	BB	BB	BB	BB	DD	BB	DD	DD	BB	BB	BB	BB	BB	DD	BB	BB	BB	BB	BB	BB	DD	DD	BB	BB	BB	BB	BB	BB	BB	BB	BB	DD	BB	DD	DD	DD	BB	BB	DD	BB	BB	BB	BB	BB	BB	DD
chr7_57800898_57800912	BB	DD	BB	BB	BB	BB	BB	DD	BB	DD	DD	BB	BB	BB	BB	BB	DD	BB	BB	BB	BB	BB	BB	DD	DD	BB	BB	BB	BB	BB	BB	BB	BB	BB	DD	BB	DD	DD	DD	BB	BB	DD	BB	BB	BB	BB	BB	BB	DD
chr7_57810486_57810505	BB	DD	BB	BB	BB	BB	BB	DD	BB	dn	DD	BB	BB	BB	BB	BB	DD	BB	BB	BB	BB	BB	BB	DD	DD	BB	BB	BB	BB	BB	BB	BB	BB	BB	DD	BB	dn	DD	DD	BB	BB	DD	BB	BB	BB	BB	BB	BB	DD
chr7_57814332_57814371	BB	DD	BB	BB	BB	BB	BB	DD	BB	DD	DD	BB	BB	BB	BB	BB	DD	BB	BB	NA	BB	BB	BB	DD	DD	BB	BB	BB	BB	NA	BB	BB	BB	BB	DD	BB	DD	DD	DD	BB	BB	DD	BB	BB	NA	BB	BB	BB	DD
chr7_57860275_57860286	BB	DD	BB	BB	BB	BB	BB	DD	BB	DD	DD	BB	BB	BB	BB	BB	DD	BB	BB	BB	BB	BB	BB	DD	DD	BB	BB	BB	BB	BB	BB	BB	BB	BB	DD	BB	DD	DD	DD	BB	BB	DD	BB	BB	BB	BB	BB	BB	DD
chr7_57861065_57861104	BB	DD	BB	NN	BB	bn	BB	DD	BB	DD	DD	NA	BB	BB	BB	BB	DD	BB	BB	BB	BB	BB	BB	DD	DD	NA	BB	BB	BB	NN	NA	BB	BB	BB	DD	BB	DD	DD	DD	BB	NA	DD	BB	BB	BB	NA	BB	NA	DD
chr7_57871639_57871652	BB	DD	BB	BB	BB	BB	BB	DD	BB	DD	DD	BB	BB	BB	BB	BB	DD	BB	BB	BB	BB	BB	BB	DD	DD	BB	BB	BB	BB	BB	BB	BB	BB	BB	DD	BB	DD	DD	DD	BB	BB	DD	BB	BB	BB	BB	BB	BB	DD
chr7_57914678_57914689	BB	DD	BB	BB	BB	BB	BB	DD	BB	DD	DD	BB	BB	BB	BB	BB	DD	BB	BB	BB	BB	BB	BB	DD	DD	BB	BB	BB	BB	BB	BB	BB	BB	BB	DD	BB	DD	DD	DD	BB	BB	DD	BB	BB	BB	BB	BB	BB	DD
chr7_57943406_57943417	FF	df	FF	FF	FF	FF	FF	df	FF	df	df	FF	FF	FF	FF	FF	DD	FF	FF	FF	FF	FF	FF	df	df	FF	FF	FF	FF	FF	FF	FF	FF	FF	df	FF	df	df	df	FF	FF	df	FF	FF	FF	FF	FF	FF	df
chr7_57963709_57963736	BB	DD	BB	BB	BB	BB	BB	DD	BB	DD	DD	BB	BB	BB	BB	BB	DD	BB	BB	BB	BB	BB	BB	DD	DD	BB	BB	BB	BB	BB	BB	BB	BB	BB	DD	BB	DD	DD	DD	BB	BB	DD	BB	BB	BB	BB	BB	BB	DD
chr7_57974369_57974407	BB	NA	BB	BB	NA	BB	BB	DD	BB	NA	dn	NN	BB	NA	BB	BB	NA	BB	BB	BB	BB	BB	BB	NA	DD	BB	BB	BB	BB	BB	BB	BB	BB	BB	NA	BB	DD	DD	NA	BB	BB	NA	BB	BB	BB	BB	BB	BB	DD
chr7_57978241_57978260	BB	DD	BB	BB	BB	BB	BB	DD	BB	DD	DD	BB	BB	BB	BB	BB	DD	BB	BB	BB	BB	BB	BB	DD	DD	BB	BB	BB	BB	BB	BB	BB	BB	BB	DD	BB	DD	DD	DD	BB	BB	DD	BB	BB	BB	BB	BB	BB	DD
chr7_57980335_57980378	FF	df	FF	FF	FF	FF	FF	df	FF	df	df	FF	FF	FF	FF	FF	df	FF	FF	FF	FF	FF	FF	df	df	FF	FF	DD	DD	DD	FF	FF	FF	FF	df	FF	df	df	df	FF	FF	df	FF	FF	FF	FF	FF	FF	df
chr7_58094378_58094409	BB	DD	BB	BB	BB	BB	BB	DD	BB	DD	DD	BB	BB	BB	BB	BB	DD	BB	BB	BB	BB	BB	BB	DD	DD	BB	BB	BB	BB	BB	BB	BB	BB	BB	DD	BB	DD	DD	DD	BB	BB	DD	BB	BB	BB	BB	BB	BB	DD
chr7_58095761_58095796	BB	DD	BB	BB	BB	BB	BB	DD	BB	DD	DD	BB	BB	BB	BB	BB	DD	BB	BB	BB	BB	BB	BB	DD	DD	BB	BB	BB	BB	BB	BB	BB	BB	BB	DD	BB	DD	DD	DD	BB	BB	DD	BB	BB	BB	BB	BB	BB	DD
chr7_58099359_58099388	BB	DD	BB	BB	BB	BB	BB	DD	BB	DD	DD	BB	BB	BB	BB	BB	DD	BB	BB	BB	BB	BB	BB	DD	DD	BB	BB	BB	BB	BB	BB	BB	BB	BB	DD	BB	DD	DD	DD	BB	BB	DD	BB	BB	BB	BB	BB	BB	DD
chr7_58125880_58125891	BB	DD	BB	BB	BB	BB	BB	DD	BB	DD	DD	BB	BB	BB	BB	BB	DD	BB	BB	BB	BB	BB	BB	DD	DD	BB	BB	BB	BB	BB	BB	BB	BB	BB	DD	BB	DD	DD	DD	BB	BB	DD	BB	BB	BB	BB	BB	BB	DD
chr7_58126187_58126236	BB	dd	BB	NN	NA	BB	NA	dd	BB	dd	dd	NA	BB	BB	BB	BB	NA	NA	NA	BB	NA	BB	BB	dd	dd	NA	BB	BB	BB	NA	BB	NA	BB	NA	dd	NA	dd	dd	dd	NA	BB	dd	BB	BB	BB	BB	BB	BB	dd
chr7_58314392_58314411	FF	DD	FF	FF	FF	FF	FF	df	FF	DD	DD	FF	FF	FF	FF	FF	df	FF	FF	FF	FF	FF	df	DD	df	FF	FF	FF	FF	FF	FF	FF	FF	FF	df	FF	df	DD	DD	FF	FF	df	FF	FF	FF	FF	FF	FF	df
chr7_58352860_58352889	BB	dd	BB	BB	BB	BB	BB	dd	BB	DD	dd	BB	BB	BB	BB	BB	bd	BB	BB	BB	BB	BB	BB	dd	dd	BB	BB	BB	BB	BB	BB	BB	BB	BB	bd	bn	dd	dd	dd	BB	BB	dn	BB	BB	BB	BB	BB	BB	dd
chr7_58376091_58376118	BB	DD	BB	BB	BB	BB	BB	DD	BB	DD	DD	BB	BB	BB	BB	BB	DD	BB	BB	BB	BB	BB	BB	DD	DD	BB	BB	BB	BB	BB	BB	BB	BB	BB	DD	BB	DD	DD	DD	BB	BB	DD	BB	BB	BB	BB	BB	BB	DD
chr7_58379034_58379051	BB	DD	BB	BB	BB	BB	BB	DD	BB	DD	bd	BB	BB	BB	BB	BB	DD	BB	BB	BB	BB	BB	BB	DD	bd	BB	BB	BB	BB	BB	BB	BB	BB	BB	DD	BB	DD	DD	DD	BB	BB	bd	BB	BB	BB	BB	BB	BB	DD
chr7_58436087_58436118	BB	dd	BB	BB	BB	BB	BB	dd	bn	dd	dd	BB	BB	BB	BB	BB	dd	BB	BB	BB	BB	BB	BB	dd	dd	BB	BB	BB	BB	BB	BB	BB	BB	BB	dd	BB	DD	DD	dd	BB	BB	dd	BB	BB	BB	BB	DD	BB	dd
chr7_58436616_58436655	BB	DD	BB	BB	BB	BB	BB	DD	BB	DD	DD	BB	BB	BB	BB	BB	DD	BB	BB	BB	BB	BB	BB	DD	DD	BB	BB	BB	BB	BB	BB	BB	BB	BB	DD	BB	DD	DD	DD	BB	BB	DD	BB	BB	BB	BB	DD	BB	DD
chr7_58438118_58438131	BB	DD	BB	BB	BB	BB	BB	DD	BB	DD	DD	BB	BB	BB	BB	BB	DD	BB	BB	BB	BB	BB	BB	DD	DD	BB	BB	BB	BB	BB	BB	BB	BB	BB	DD	BB	DD	DD	DD	BB	BB	DD	BB	BB	BB	BB	DD	BB	DD
chr7_58511023_58511037	BB	DD	BB	BB	BB	BB	BB	DD	BB	DD	DD	BB	BB	BB	BB	BB	DD	BB	BB	BB	BB	BB	BB	DD	DD	BB	BB	BB	BB	BB	BB	BB	BB	BB	DD	BB	DD	DD	DD	BB	BB	DD	BB	BB	BB	BB	DD	BB	DD
chr7_58535479_58535522	BB	NA	BB	NN	BB	BB	BB	DD	BB	DD	DD	BB	BB	BB	BB	BB	DD	NA	BB	NA	NA	BB	BB	NN	NN	BB	BB	BB	NA	BB	BB	BB	BB	BB	DD	BB	DD	DD	NA	BB	BB	DD	BB	NA	BB	BB	DD	BB	DD
chr7_58618915_58618954	BB	DD	NA	BB	BB	NA	BB	DD	BB	DD	DD	BB	BB	BB	BB	BB	DD	bn	BB	BB	BB	BB	BB	DD	DD	BB	BB	BB	BB	NA	BB	BB	BB	BB	NA	BB	DD	DD	NA	BB	NA	DD	BB	BB	BB	BB	NA	BB	DD
chr7_58650696_58650716	BB	bd	BB	BB	BB	BB	BB	DD	BB	DD	DD	BB	BB	BB	BB	BB	DD	BB	BB	BB	BB	BB	BB	bd	DD	BB	BB	BB	BB	BB	BB	BB	BB	BB	DD	BB	DD	DD	DD	BB	BB	DD	BB	BB	BB	BB	DD	BB	DD
chr7_58663259_58663270	BB	DD	BB	BB	BB	BB	BB	DD	BB	DD	DD	BB	BB	BB	BB	BB	DD	BB	BB	BB	BB	BB	BB	DD	DD	BB	BB	BB	BB	BB	BB	BB	BB	BB	DD	BB	DD	DD	DD	BB	BB	DD	BB	BB	BB	BB	DD	BB	DD
chr7_58668383_58668426	BB	DD	BB	BB	BB	BB	BB	DD	BB	DD	DD	BB	BB	BB	BB	BB	DD	BB	BB	BB	bn	BB	BB	DD	DD	BB	BB	BB	BB	BB	BB	BB	BB	BB	DD	BB	DD	DD	DD	BB	BB	DD	BB	BB	BB	BB	DD	BB	DD
chr7_58669608_58669621	BB	DD	BB	BB	BB	BB	BB	DD	BB	DD	dn	bn	BB	BB	BB	BB	DD	BB	BB	bn	BB	BB	BB	DD	dn	BB	BB	BB	BB	BB	BB	bn	BB	BB	dn	bn	DD	DD	DD	bn	BB	DD	BB	BB	BB	BB	dn	bn	DD
chr7_58679327_58679366	BB	DD	BB	BB	BB	BB	BB	DD	BB	DD	DD	BB	BB	BB	BB	BB	DD	BB	BB	BB	BB	BB	BB	DD	DD	BB	BB	BB	BB	BB	BB	BB	BB	BB	DD	BB	DD	DD	DD	BB	BB	DD	BB	BB	BB	BB	DD	BB	DD
chr7_58679917_58679940	BB	DD	BB	BB	BB	BB	BB	DD	BB	DD	DD	bn	BB	BB	BB	BB	DD	BB	BB	bn	BB	BB	BB	DD	DD	BB	BB	BB	BB	BB	BB	BB	BB	BB	DD	BB	DD	DD	DD	BB	BB	DD	BB	BB	BB	BB	DD	BB	DD
chr7_58689831_58689842	BB	DD	BB	BB	BB	BB	BB	DD	BB	DD	DD	BB	BB	BB	BB	BB	DD	BB	BB	BB	BB	BB	BB	DD	DD	BB	BB	BB	BB	BB	BB	BB	BB	BB	DD	BB	DD	DD	DD	BB	BB	DD	BB	BB	BB	BB	DD	BB	DD
chr7_58696986_58697021	FF	df	FF	NN	FF	FF	FF	df	FF	NA	NA	FF	FF	FF	FF	FF	DD	FF	FF	FF	FF	FF	FF	NA	df	FF	FF	FF	FF	FF	FF	FF	FF	FF	DD	FF	NA	NA	df	FF	FF	dn	FF	FF	FF	FF	df	FF	df
chr7_58710000_58710014	BB	DD	BB	BB	BB	BB	BB	DD	BB	DD	DD	BB	BB	BB	BB	BB	DD	BB	BB	BB	BB	BB	BB	DD	DD	BB	BB	BB	BB	BB	BB	BB	BB	BB	DD	BB	DD	DD	DD	BB	BB	DD	BB	BB	BB	BB	DD	BB	DD
chr7_58710201_58710224	BB	DD	BB	BB	BB	BB	BB	DD	bn	DD	DD	BB	BB	BB	BB	BB	DD	BB	BB	BB	BB	BB	BB	DD	DD	BB	BB	BB	BB	BB	BB	BB	BB	BB	DD	BB	DD	DD	DD	BB	BB	DD	BB	BB	BB	BB	DD	BB	DD
chr7_58713071_58713114	BB	DD	BB	BB	BB	BB	BB	DD	BB	bd	DD	BB	BB	BB	BB	BB	DD	BB	DD	BB	BB	BB	BB	DD	DD	BB	BB	BB	BB	BB	BB	BB	BB	BB	DD	BB	DD	DD	DD	BB	BB	DD	BB	BB	BB	BB	DD	BB	DD
chr7_58727258_58727293	BB	DD	BB	BB	BB	BB	BB	DD	BB	DD	DD	BB	BB	NN	BB	BB	DD	BB	BB	BB	BB	BB	BB	DD	DD	BB	BB	BB	BB	BB	BB	BB	BB	BB	DD	BB	DD	DD	DD	BB	BB	DD	BB	BB	BB	BB	DD	BB	DD
chr7_58801388_58801405	BB	DD	BB	BB	BB	BB	BB	DD	BB	DD	DD	BB	BB	BB	BB	BB	DD	BB	BB	BB	BB	BB	BB	DD	DD	BB	BB	BB	BB	BB	BB	BB	BB	BB	DD	BB	DD	DD	DD	BB	BB	DD	BB	BB	BB	BB	DD	BB	DD
chr7_58832449_58832492	BB	DD	BB	BB	BB	BB	BB	DD	BB	DD	DD	BB	BB	BB	BB	BB	DD	BB	BB	BB	BB	BB	BB	DD	DD	BB	BB	BB	BB	BB	BB	BB	BB	BB	DD	BB	DD	DD	DD	BB	BB	DD	BB	BB	BB	BB	DD	BB	DD
chr7_58862614_58862669	BB	NA	NA	NA	NA	BB	BB	NA	NA	DD	NA	BB	NA	BB	BB	BB	NA	BB	BB	NN	BB	BB	BB	NA	NA	NA	BB	BB	BB	NA	BB	BB	NA	BB	DD	NA	DD	DD	NA	BB	NA	DD	BB	NA	BB	BB	NA	BB	DD
chr7_58957365_58957378	BB	DD	BB	BB	BB	BB	BB	DD	BB	DD	DD	BB	BB	BB	BB	BB	DD	BB	BB	BB	BB	BB	BB	DD	DD	BB	BB	BB	BB	BB	BB	BB	BB	BB	DD	BB	DD	DD	DD	BB	BB	DD	BB	BB	BB	BB	DD	BB	DD
chr7_58990366_58990393	BB	DD	BB	BB	BB	BB	BB	DD	BB	DD	DD	BB	BB	BB	BB	BB	DD	BB	BB	BB	BB	BB	BB	DD	DD	BB	BB	BB	BB	BB	BB	BB	BB	BB	DD	BB	DD	DD	DD	BB	BB	DD	BB	BB	BB	BB	DD	BB	DD
chr7_58999375_58999389	FF	DD	FF	FF	FF	FF	FF	df	FF	df	df	FF	FF	FF	FF	FF	df	FF	FF	FF	FF	FF	FF	df	df	FF	FF	FF	FF	FF	FF	FF	FF	FF	DD	FF	df	DD	df	FF	FF	df	FF	FF	FF	FF	df	FF	df
chr7_58999389_58999421	BB	DD	BB	BB	BB	BB	bn	DD	BB	DD	DD	BB	BB	BB	bn	BB	DD	BB	BB	BB	BB	BB	BB	DD	DD	BB	BB	BB	BB	BB	BB	BB	BB	BB	DD	BB	dn	DD	dn	BB	BB	DD	BB	BB	BB	BB	DD	BB	dn
chr7_59080482_59080496	BB	DD	bd	BB	BB	BB	BB	DD	BB	DD	DD	BB	BB	BB	BB	BB	DD	BB	BB	BB	BB	BB	BB	DD	DD	BB	BB	BB	BB	BB	BB	BB	BB	BB	DD	BB	DD	DD	DD	BB	BB	DD	BB	BB	BB	BB	DD	BB	DD
chr7_59082042_59082061	BB	DD	BB	BB	BB	BB	BB	DD	BB	DD	DD	BB	BB	BB	BB	BB	DD	BB	BB	BB	BB	BB	BB	DD	DD	BB	BB	BB	BB	BB	BB	BB	BB	BB	DD	BB	DD	DD	DD	BB	BB	DD	BB	BB	BB	BB	DD	BB	DD
chr7_59177236_59177247	BB	UU	bu	BB	BB	BB	BB	UU	BB	NA	UU	BB	BB	BB	BB	BB	NA	BB	BB	BB	BB	BB	BB	UU	UU	BB	BB	BB	BB	BB	BB	BB	BB	BB	UU	BB	NA	bu	bu	BB	BB	NA	BB	BB	BB	BB	UU	BB	UU
chr7_59220953_59220984	BB	DD	BB	BB	BB	BB	BB	DD	BB	DD	DD	BB	BB	BB	BB	BB	DD	BB	BB	BB	BB	BB	BB	DD	DD	BB	BB	BB	BB	BB	BB	BB	BB	BB	DD	BB	DD	DD	DD	BB	BB	DD	BB	BB	BB	BB	DD	BB	DD
chr7_59224932_59224952	BB	DD	BB	BB	BB	BB	BB	DD	BB	DD	DD	BB	BB	BB	BB	BB	DD	BB	BB	BB	BB	BB	BB	DD	DD	BB	BB	BB	BB	BB	BB	BB	BB	BB	DD	BB	DD	DD	DD	BB	BB	DD	BB	BB	BB	BB	DD	BB	DD
chr7_59227645_59227656	BB	DD	BB	BB	BB	BB	BB	DD	BB	DD	DD	BB	BB	BB	BB	BB	DD	BB	BB	BB	BB	BB	BB	DD	DD	BB	BB	BB	BB	BB	BB	BB	BB	BB	DD	BB	DD	DD	DD	BB	BB	DD	BB	BB	BB	BB	DD	BB	DD
chr7_59235236_59235247	BB	DD	BB	BB	BB	BB	BB	DD	BB	DD	DD	BB	BB	BB	BB	BB	DD	BB	BB	BB	BB	BB	BB	DD	DD	BB	BB	BB	BB	BB	BB	BB	BB	BB	DD	BB	DD	DD	DD	BB	BB	DD	BB	BB	BB	BB	DD	BB	DD
chr7_59249080_59249097	BB	DD	BB	BB	BB	BB	BB	DD	BB	DD	DD	BB	BB	BB	BB	BB	DD	BB	BB	BB	BB	BB	BB	DD	DD	BB	BB	BB	BB	BB	BB	BB	BB	BB	DD	BB	DD	DD	DD	BB	BB	DD	BB	BB	BB	BB	DD	BB	DD
chr7_59252294_59252321	BB	DD	BB	BB	BB	BB	BB	DD	BB	DD	DD	BB	BB	BB	BB	BB	DD	BB	BB	BB	BB	BB	BB	DD	DD	BB	BB	BB	BB	BB	BB	BB	BB	BB	DD	BB	DD	DD	DD	BB	BB	DD	BB	BB	BB	BB	DD	BB	DD
chr7_59281586_59281617	BB	DD	BB	BB	BB	BB	BB	DD	BB	DD	DD	BB	BB	BB	BB	BB	DD	BB	BB	BB	BB	BB	BB	DD	DD	BB	BB	BB	BB	BB	BB	BB	BB	BB	DD	BB	DD	DD	DD	BB	BB	DD	BB	BB	BB	bn	DD	BB	DD
chr7_59282289_59282300	BB	DD	BB	BB	BB	BB	BB	DD	BB	DD	DD	BB	BB	BB	BB	BB	DD	BB	BB	BB	BB	BB	BB	DD	DD	BB	BB	BB	BB	BB	BB	BB	BB	BB	DD	BB	DD	DD	DD	BB	BB	DD	BB	BB	BB	BB	DD	BB	DD
chr7_59307467_59307490	BB	DD	BB	BB	BB	BB	BB	DD	BB	DD	DD	BB	BB	BB	BB	BB	DD	BB	BB	BB	BB	BB	BB	DD	DD	BB	BB	BB	BB	BB	BB	BB	BB	BB	DD	BB	DD	DD	DD	BB	BB	DD	BB	BB	BB	BB	DD	BB	DD
chr7_59308753_59308764	BB	DD	BB	BB	BB	BB	BB	DD	BB	DD	DD	BB	BB	BB	BB	BB	DD	BB	BB	BB	BB	BB	BB	DD	DD	BB	BB	BB	BB	BB	BB	BB	BB	BB	DD	BB	DD	DD	DD	BB	BB	DD	BB	BB	BB	BB	DD	BB	DD
chr7_59315080_59315107	BB	DD	BB	BB	BB	BB	BB	DD	BB	DD	DD	BB	BB	BB	BB	BB	DD	BB	BB	BB	BB	BB	BB	DD	DD	BB	BB	BB	BB	BB	BB	BB	BB	BB	DD	BB	DD	DD	DD	BB	BB	DD	BB	BB	BB	BB	DD	BB	DD
chr7_59315179_59315222	BB	DD	BB	BB	BB	BB	BB	DD	BB	DD	DD	BB	BB	BB	BB	BB	DD	BB	BB	BB	BB	BB	BB	DD	DD	BB	BB	BB	BB	BB	BB	BB	BB	BB	DD	BB	DD	DD	DD	BB	BB	DD	BB	BB	BB	BB	DD	BB	DD
chr7_59332432_59332471	BB	NN	NA	BB	BB	BB	BB	NN	BB	NN	NN	BB	BB	NN	BB	BB	NN	BB	BB	BB	BB	BB	BB	NN	nn	BB	BB	BB	BB	BB	BB	BB	BB	BB	dn	BB	DD	NA	NA	NA	BB	NA	NA	BB	BB	BB	NA	BB	DD
chr7_59336264_59336303	BB	DD	BB	BB	NA	BB	BB	DD	BB	bd	DD	BB	BB	BB	BB	BB	DD	BB	NA	BB	NA	BB	BB	DD	DD	NA	BB	BB	BB	BB	DD	NA	BB	BB	DD	BB	DD	DD	DD	NA	BB	DD	BB	NA	BB	BB	dn	BB	NA
chr7_59337364_59337387	BB	DD	BB	BB	BB	BB	BB	DD	BB	DD	DD	BB	BB	BB	BB	BB	DD	BB	BB	BB	BB	BB	BB	DD	DD	BB	BB	BB	BB	BB	BB	BB	BB	BB	DD	BB	DD	DD	DD	BB	BB	DD	BB	BB	BB	BB	DD	BB	DD
chr7_59955988_59956020	BB	DD	BB	BB	BB	BB	BB	DD	BB	DD	DD	BB	BB	BB	BB	BB	DD	BB	BB	BB	BB	BB	BB	DD	DD	BB	BB	BB	BB	BB	BB	BB	BB	BB	DD	BB	DD	DD	DD	BB	BB	DD	BB	BB	BB	BB	dn	BB	DD
chr7_59969839_59969858	BB	DD	BB	BB	BB	BB	BB	DD	BB	DD	DD	BB	BB	BB	BB	BB	DD	BB	BB	BB	BB	BB	BB	DD	DD	BB	BB	BB	BB	BB	BB	BB	BB	BB	DD	BB	DD	DD	DD	BB	BB	DD	BB	BB	BB	BB	DD	BB	DD
chr7_59982598_59982623	BB	DD	bn	BB	BB	BB	BB	DD	BB	DD	DD	BB	BB	BB	BB	BB	DD	BB	BB	BB	BB	BB	BB	DD	DD	BB	BB	BB	BB	BB	BB	BB	BB	BB	DD	BB	DD	DD	DD	BB	BB	DD	BB	BB	BB	BB	DD	BB	DD
chr7_59982625_59982636	FF	df	FF	FF	FF	FF	FF	df	FF	df	df	FF	FF	FF	FF	FF	df	FF	FF	FF	FF	FF	FF	df	df	FF	FF	FF	FF	FF	FF	FF	FF	FF	df	FF	DD	df	df	FF	FF	df	FF	FF	FF	FF	df	FF	df
chr7_60009696_60009707	BB	DD	BB	BB	BB	BB	BB	DD	BB	DD	DD	BB	BB	BB	BB	BB	DD	BB	BB	BB	BB	BB	BB	DD	DD	BB	BB	BB	BB	BB	BB	BB	BB	BB	BB	BB	DD	DD	DD	BB	BB	DD	BB	BB	BB	BB	DD	BB	DD
chr7_60019044_60019055	BB	DD	BB	BB	BB	BB	BB	DD	BB	DD	DD	BB	BB	BB	BB	BB	DD	BB	BB	BB	BB	BB	BB	DD	DD	BB	BB	BB	BB	BB	BB	BB	BB	BB	BB	BB	DD	DD	DD	BB	BB	DD	BB	BB	BB	BB	DD	BB	DD
chr7_60022988_60023005	BB	DD	BB	BB	BB	BB	BB	DD	BB	DD	DD	BB	BB	BB	BB	BB	DD	BB	BB	BB	BB	BB	BB	DD	DD	BB	BB	BB	BB	BB	BB	BB	BB	BB	BB	BB	DD	DD	DD	BB	BB	DD	BB	BB	BB	BB	DD	BB	DD
chr7_60031173_60031190	BB	DD	BB	BB	BB	BB	BB	DD	BB	DD	DD	BB	BB	BB	BB	BB	DD	BB	BB	BB	BB	BB	BB	DD	DD	BB	BB	BB	BB	BB	BB	BB	BB	BB	BB	BB	DD	DD	DD	BB	BB	DD	BB	BB	BB	BB	DD	BB	DD
chr7_60034145_60034170	BB	DD	BB	BB	BB	BB	BB	DD	BB	DD	DD	BB	BB	BB	BB	BB	DD	BB	BB	BB	BB	BB	BB	DD	DD	BB	BB	BB	BB	BB	BB	BB	BB	BB	BB	BB	DD	DD	DD	BB	BB	DD	BB	BB	BB	BB	DD	BB	DD
chr7_60039971_60039986	BB	DD	BB	BB	bd	BB	BB	DD	BB	DD	DD	BB	BB	BB	BB	BB	DD	BB	BB	BB	BB	BB	BB	DD	DD	BB	BB	BB	BB	BB	BB	BB	BB	BB	BB	BB	DD	DD	DD	BB	BB	DD	BB	BB	BB	BB	DD	BB	DD
chr7_60119814_60119825	BB	DD	BB	BB	BB	BB	BB	DD	BB	DD	DD	BB	BB	BB	BB	BB	DD	BB	BB	BB	BB	BB	BB	DD	DD	BB	BB	BB	BB	BB	BB	BB	BB	BB	BB	BB	DD	DD	DD	BB	BB	DD	BB	BB	BB	BB	DD	BB	DD
chr7_60121056_60121083	BB	DD	BB	BB	BB	BB	BB	DD	BB	DD	DD	BB	BB	BB	BB	BB	DD	BB	BB	BB	BB	BB	BB	DD	DD	BB	BB	BB	BB	BB	BB	BB	BB	BB	BB	BB	DD	DD	DD	BB	BB	DD	BB	BB	BB	BB	DD	BB	DD
chr7_60129903_60129922	BB	DD	BB	BB	BB	BB	BB	DD	BB	DD	DD	BB	BB	BB	BB	BB	DD	BB	BB	BB	BB	BB	BB	DD	DD	BB	BB	BB	BB	BB	BB	BB	BB	BB	BB	BB	DD	DD	DD	BB	BB	DD	BB	BB	BB	BB	DD	BB	DD
chr7_60147450_60147463	BB	DD	BB	BB	BB	BB	BB	DD	BB	DD	DD	BB	BB	BB	BB	BB	DD	BB	BB	BB	BB	BB	BB	DD	DD	BB	BB	BB	BB	BB	BB	BB	bd	BB	BB	BB	DD	DD	DD	BB	BB	DD	BB	BB	BB	BB	DD	BB	DD
chr7_60169887_60169926	BB	DD	BB	BB	BB	BB	BB	DD	BB	DD	DD	BB	BB	BB	BB	BB	DD	BB	BB	BB	BB	BB	BB	DD	DD	BB	BB	BB	BB	BB	BB	BB	BB	BB	BB	BB	DD	DD	DD	BB	BB	DD	BB	BB	BB	BB	DD	BB	DD
chr7_60170107_60170126	BB	DD	BB	BB	BB	BB	BB	DD	BB	DD	DD	BB	BB	BB	BB	BB	DD	BB	BB	BB	BB	BB	BB	DD	DD	BB	BB	BB	BB	BB	BB	BB	BB	BB	BB	BB	DD	DD	DD	BB	BB	DD	BB	BB	BB	BB	DD	BB	DD
chr7_60181431_60181442	FF	df	FF	FF	FF	FF	FF	df	FF	df	df	FF	FF	FF	FF	FF	df	FF	FF	FF	FF	FF	FF	df	df	FF	FF	FF	FF	FF	FF	FF	FF	FF	FF	FF	df	df	df	FF	FF	df	FF	FF	FF	FF	df	FF	df
chr7_60799881_60799892	BB	DD	BB	BB	BB	BB	BB	DD	BB	DD	DD	BB	BB	BB	BB	BB	DD	BB	BB	BB	BB	BB	BB	DD	DD	BB	BB	BB	BB	BB	BB	BB	BB	BB	BB	BB	DD	DD	DD	BB	BB	DD	BB	BB	BB	BB	DD	BB	DD
chr7_60826108_60826147	BB	DD	NN	bn	BB	BB	BB	DD	BB	NN	NA	BB	BB	BB	BB	BB	NN	BB	BB	BB	BB	BB	BB	NA	NA	BB	BB	BB	BB	BB	BB	BB	BB	BB	BB	BB	DD	NA	NA	BB	BB	DD	BB	BB	BB	BB	DD	BB	DD
chr7_60834560_60834580	BB	DD	BB	BB	BB	BB	BB	DD	BB	DD	DD	BB	BB	BB	BB	BB	DD	BB	BB	BB	BB	BB	BB	DD	DD	BB	BB	BB	BB	BB	BB	BB	BB	BB	BB	BB	DD	DD	DD	BB	BB	DD	BB	BB	BB	BB	DD	BB	DD
chr7_60856644_60856659	BB	DD	BB	BB	BB	BB	BB	DD	BB	DD	DD	BB	BB	BB	BB	BB	DD	BB	BB	BB	BB	BB	BB	DD	DD	BB	BB	BB	bn	BB	BB	BB	BB	BB	BB	BB	DD	DD	DD	BB	BB	DD	BB	BB	BB	BB	DD	BB	DD
chr7_60936520_60936543	BB	DD	BB	BB	BB	BB	BB	DD	BB	DD	DD	BB	BB	BB	BB	BB	DD	BB	BB	BB	BB	BB	BB	DD	DD	BB	BB	BB	BB	BB	BB	BB	BB	BB	BB	BB	DD	DD	DD	BB	BB	DD	BB	BB	BB	BB	DD	BB	DD
chr7_60945286_60945305	BB	DD	BB	BB	BB	BB	BB	DD	BB	DD	DD	BB	BB	BB	BB	BB	DD	BB	BB	BB	BB	BB	BB	DD	DD	BB	BB	BB	BB	BB	BB	BB	BB	BB	BB	BB	DD	DD	DD	BB	BB	DD	BB	BB	BB	BB	DD	BB	DD
chr7_60964197_60964226	BB	DD	BB	BB	BB	BB	BB	DD	BB	DD	DD	BB	BB	BB	bn	BB	DD	BB	BB	BB	BB	BB	BB	DD	DD	BB	BB	BB	BB	BB	BB	BB	BB	BB	BB	BB	DD	DD	DD	BB	BB	DD	BB	BB	BB	BB	DD	BB	DD
chr7_60970623_60970637	BB	DD	BB	BB	BB	BB	BB	DD	BB	DD	DD	BB	BB	BB	BB	BB	DD	BB	BB	BB	BB	BB	BB	DD	DD	BB	BB	BB	BB	BB	BB	BB	BB	BB	BB	BB	DD	DD	DD	BB	BB	DD	BB	BB	BB	BB	DD	BB	DD
chr7_60995204_60995223	BB	DD	BB	BB	BB	BB	BB	DD	BB	DD	DD	BB	BB	BB	BB	BB	DD	BB	BB	BB	BB	BB	BB	DD	DD	BB	BB	BB	BB	BB	BB	BB	BB	BB	BB	BB	DD	DD	DD	BB	BB	DD	BB	BB	BB	BB	DD	BB	DD
chr7_61005150_61005201	BB	dn	BB	BB	BB	BB	BB	dn	BB	DD	dn	BB	BB	BB	NN	BB	dn	BB	NN	BB	BB	BB	BB	DD	dn	BB	BB	BB	BB	BB	BB	BB	BB	bn	BB	BB	dn	dn	dn	BB	BB	DD	BB	BB	BB	bn	DD	BB	DD
chr7_61018313_61018332	BB	dd	BB	BB	BB	BB	BB	dd	BB	dd	dd	BB	BB	BB	BB	BB	dd	BB	BB	BB	BB	BB	BB	dd	dd	BB	BB	BB	BB	BB	BB	BB	BB	BB	BB	BB	dd	dd	dd	BB	BB	dd	BB	BB	BB	BB	dd	BB	dd
chr7_61034491_61034505	BB	DD	BB	BB	BB	BB	BB	DD	BB	DD	DD	BB	BB	BB	BB	BB	DD	BB	BB	BB	BB	BB	BB	DD	DD	BB	BB	BB	BB	BB	BB	BB	BB	BB	BB	BB	DD	DD	bd	BB	BB	DD	BB	BB	BB	BB	bd	BB	DD
chr7_61082875_61082928	UU	NA	UU	NA	UU	UU	uu	NA	NA	NA	NA	UU	UU	UU	UU	UU	NA	UU	UU	NA	NA	UU	UU	NA	NA	UU	UU	UU	UU	UU	NA	UU	NA	NA	UU	NA	NA	NA	NA	UU	NA	NA	UU	UU	UU	UU	NA	UU	NA
chr7_61088277_61088296	BB	DD	BB	BB	BB	BB	BB	DD	BB	DD	DD	BB	BB	BB	BB	BB	DD	BB	BB	BB	BB	BB	BB	DD	DD	BB	BB	BB	BB	BB	BB	BB	BB	BB	BB	BB	DD	DD	DD	BB	BB	DD	BB	BB	BB	BB	DD	BB	DD
chr7_61102011_61102028	BB	DD	BB	BB	BB	BB	BB	DD	BB	DD	DD	BB	BB	BB	BB	BB	DD	BB	BB	BB	BB	BB	BB	DD	DD	BB	BB	BB	BB	BB	BB	BB	BB	BB	BB	BB	DD	DD	DD	BB	BB	DD	BB	BB	BB	BB	DD	BB	DD
chr7_61103890_61103914	NA	NA	BB	NN	BB	BB	NA	NA	BB	DD	NA	BB	BB	BB	BB	BB	DD	BB	BB	BB	BB	BB	BB	DD	bd	BB	BB	BB	NA	BB	BB	BB	BB	BB	BB	NA	bd	NA	bd	BB	BB	DD	BB	BB	BB	BB	NA	BB	DD
chr7_61117627_61117662	BB	DD	BB	BB	BB	BB	BB	DD	BB	DD	DD	BB	BB	BB	BB	BB	DD	BB	BB	BB	BB	BB	BB	DD	DD	BB	BB	BB	BB	BB	BB	BB	BB	BB	BB	bn	DD	DD	DD	BB	BB	DD	BB	BB	BB	BB	DD	BB	DD
chr7_61130566_61130577	BB	DD	BB	BB	BB	BB	BB	DD	BB	DD	DD	BB	BB	BB	BB	BB	dn	BB	BB	BB	BB	BB	BB	DD	DD	BB	BB	BB	BB	BB	BB	BB	BB	BB	BB	BB	DD	DD	DD	BB	BB	DD	BB	BB	BB	BB	DD	BB	DD
chr7_61133686_61133701	BB	dd	BB	BB	BB	BB	BB	dd	BB	dd	DD	BB	BB	BB	BB	BB	dd	BB	BB	BB	BB	BB	BB	dd	dd	BB	BB	BB	BB	BB	BB	BB	BB	BB	BB	BB	dd	dd	DD	BB	BB	dd	BB	BB	BB	BB	dd	BB	dd
chr7_61139367_61139394	NA	DD	BB	BB	BB	BB	BB	NN	NA	DD	DD	BB	BB	BB	NA	BB	DD	BB	NA	NA	BB	BB	BB	NA	NA	NA	BB	BB	BB	BB	BB	BB	BB	BB	BB	BB	DD	NA	DD	BB	NA	DD	BB	BB	BB	BB	DD	BB	NA
chr7_61141007_61141018	BB	DD	BB	BB	BB	BB	BB	DD	BB	DD	DD	BB	BB	BB	BB	BB	DD	BB	BB	BB	BB	BB	BB	DD	DD	BB	BB	BB	BB	BB	BB	BB	BB	BB	BB	BB	DD	DD	DD	BB	BB	DD	BB	BB	BB	BB	DD	BB	DD
chr7_61151886_61151897	BB	DD	BB	BB	BB	BB	BB	DD	BB	DD	DD	BB	BB	BB	BB	BB	DD	BB	BB	BB	BB	BB	BB	DD	DD	BB	BB	BB	BB	BB	BB	BB	BB	BB	BB	BB	DD	DD	DD	BB	BB	DD	BB	BB	BB	BB	DD	BB	DD
chr7_61155822_61155836	BB	DD	BB	BB	BB	BB	BB	DD	BB	DD	DD	BB	BB	BB	BB	BB	DD	BB	BB	BB	BB	BB	BB	DD	DD	BB	BB	BB	BB	BB	BB	BB	BB	BB	BB	BB	DD	DD	DD	BB	BB	DD	BB	BB	BB	BB	DD	BB	DD
chr7_61156636_61156650	BB	DD	BB	BB	BB	BB	BB	DD	BB	DD	DD	BB	BB	BB	BB	BB	DD	BB	BB	BB	BB	BB	BB	DD	DD	BB	BB	BB	BB	BB	BB	BB	BB	BB	BB	BB	DD	DD	DD	BB	BB	DD	BB	BB	BB	BB	DD	BB	DD
chr7_61168856_61168883	BB	DD	BB	BB	BB	BB	BB	DD	BB	DD	DD	BB	BB	BB	BB	BB	DD	BB	BB	BB	BB	BB	BB	DD	DD	BB	BB	BB	BB	BB	BB	BB	BB	BB	BB	BB	DD	DD	DD	BB	BB	DD	BB	BB	BB	BB	DD	BB	DD
chr7_61190062_61190101	BB	DD	BB	BB	BB	BB	BB	DD	BB	DD	DD	BB	BB	BB	BB	BB	DD	BB	BB	BB	BB	BB	BB	DD	DD	BB	BB	BB	BB	BB	BB	BB	BB	BB	BB	BB	DD	DD	DD	BB	BB	DD	BB	BB	BB	BB	DD	BB	DD
chr7_61207432_61207451	BB	DD	BB	BB	BB	BB	BB	DD	BB	DD	DD	BB	BB	BB	BB	BB	DD	BB	BB	BB	BB	BB	BB	DD	DD	BB	BB	BB	BB	BB	BB	BB	BB	BB	BB	BB	DD	DD	DD	BB	BB	DD	BB	BB	BB	BB	DD	BB	DD
chr7_61256509_61256532	BB	DD	BB	BB	BB	BB	BB	DD	BB	DD	DD	BB	BB	BB	BB	BB	DD	BB	BB	BB	BB	BB	BB	DD	DD	BB	BB	BB	BB	BB	BB	BB	BB	BB	BB	BB	DD	DD	DD	BB	BB	DD	BB	BB	BB	BB	DD	BB	DD
chr7_61259801_61259812	BB	DD	BB	BB	BB	BB	BB	DD	BB	DD	DD	BB	BB	BB	BB	BB	DD	BB	BB	BB	BB	BB	BB	DD	DD	BB	BB	BB	BB	BB	BB	BB	BB	BB	BB	BB	DD	DD	DD	BB	BB	DD	BB	BB	BB	BB	DD	BB	DD
chr7_61263418_61263431	BB	DD	BB	BB	BB	BB	BB	DD	BB	DD	DD	BB	BB	BB	BB	BB	DD	BB	BB	BB	BB	BB	BB	DD	DD	BB	BB	BB	BB	BB	BB	BB	BB	BB	BB	BB	DD	DD	DD	BB	BB	DD	BB	BB	BB	BB	DD	BB	DD
chr7_61265567_61265590	BB	DD	BB	BB	BB	BB	BB	DD	BB	DD	DD	BB	BB	BB	BB	BB	DD	BB	BB	BB	BB	BB	BB	DD	DD	BB	BB	BB	BB	BB	BB	BB	BB	BB	BB	BB	DD	DD	DD	BB	BB	DD	BB	BB	BB	BB	DD	BB	DD
chr7_61281994_61282005	BB	DD	BB	BB	BB	BB	BB	DD	BB	DD	DD	BB	BB	BB	BB	BB	DD	BB	BB	BB	BB	BB	BB	DD	DD	BB	BB	BB	BB	BB	BB	BB	BB	BB	BB	BB	DD	DD	DD	BB	BB	DD	BB	BB	BB	BB	DD	BB	DD
chr7_61282015_61282028	FF	df	FF	FF	FF	FF	FF	df	FF	df	df	FF	FF	FF	FF	FF	df	FF	FF	FF	FF	FF	FF	df	df	FF	FF	FF	FF	FF	FF	FF	FF	FF	FF	FF	DD	df	df	FF	FF	df	FF	FF	FF	FF	DD	FF	DD
chr7_61336891_61336902	BB	DD	BB	BB	BB	BB	BB	DD	BB	bd	bd	BB	BB	BB	BB	BB	DD	bn	BB	BB	BB	BB	BB	DD	DD	BB	BB	BB	BB	BB	BB	BB	BB	BB	BB	BB	bd	DD	DD	BB	BB	DD	BB	BB	BB	BB	bd	BB	DD
chr7_61413857_61413868	BB	DD	BB	BB	BB	BB	BB	DD	BB	DD	DD	BB	BB	BB	bd	BB	DD	BB	BB	BB	BB	BB	BB	DD	DD	BB	BB	BB	BB	BB	BB	BB	BB	BB	BB	BB	DD	DD	DD	BB	BB	DD	BB	BB	BB	BB	DD	BB	DD
chr7_61457028_61457063	BB	DD	BB	BB	BB	BB	BB	DD	BB	DD	DD	BB	BB	BB	BB	BB	DD	BB	BB	BB	BB	BB	BB	DD	DD	BB	BB	BB	BB	BB	BB	BB	BB	BB	BB	BB	DD	DD	DD	BB	BB	DD	BB	BB	BB	BB	DD	BB	DD
chr7_61458451_61458462	FF	df	FF	FF	FF	FF	FF	df	FF	df	df	FF	FF	FF	FF	FF	df	FF	FF	FF	FF	FF	FF	df	df	FF	FF	FF	FF	FF	FF	FF	FF	FF	FF	FF	df	df	df	FF	FF	df	FF	FF	FF	FF	df	FF	df
chr7_61465256_61465267	BB	DD	BB	BB	BB	BB	BB	DD	BB	DD	DD	BB	BB	BB	BB	BB	DD	BB	BB	BB	BB	BB	BB	DD	DD	BB	BB	BB	BB	BB	BB	BB	BB	BB	BB	BB	DD	DD	DD	BB	BB	DD	BB	BB	BB	BB	DD	BB	DD
chr7_61466461_61466496	BB	NN	BB	BB	BB	BB	BB	DD	BB	DD	BB	BB	BB	BB	BB	BB	NA	BB	BB	BB	BB	BB	BB	NA	NN	BB	BB	NA	BB	BB	BB	BB	BB	BB	BB	BB	NN	NA	nn	BB	BB	DD	BB	BB	BB	BB	NA	BB	NN
chr7_61483857_61483884	BB	DD	BB	BB	BB	BB	BB	DD	BB	dn	DD	BB	BB	BB	BB	BB	DD	BB	BB	BB	BB	BB	BB	DD	DD	BB	BB	BB	BB	BB	BB	BB	BB	BB	BB	BB	DD	DD	DD	BB	BB	DD	BB	BB	BB	BB	DD	BB	DD
chr7_61488707_61488734	BB	DD	BB	BB	BB	BB	BB	DD	BB	DD	DD	BB	BB	BB	BB	BB	DD	BB	BB	BB	BB	BB	BB	DD	DD	BB	BB	BB	BB	BB	BB	BB	BB	BB	BB	BB	DD	DD	DD	BB	BB	DD	BB	BB	BB	BB	DD	BB	DD
chr7_61555126_61555139	BB	DD	BB	BB	BB	BB	BB	DD	BB	DD	DD	BB	BB	BB	BB	BB	DD	BB	BB	BB	BB	BB	BB	DD	DD	BB	BB	BB	BB	BB	BB	BB	BB	BB	BB	BB	DD	DD	DD	BB	BB	DD	BB	BB	BB	BB	DD	BB	DD
chr7_61560209_61560224	BB	DD	BB	BB	BB	BB	BB	DD	BB	dn	DD	BB	BB	BB	BB	BB	DD	BB	BB	BB	BB	BB	BB	DD	DD	BB	BB	BB	BB	BB	BB	BB	BB	BB	BB	BB	DD	DD	DD	BB	BB	dn	BB	BB	BB	BB	DD	BB	DD
chr7_61652877_61652892	BB	DD	BB	BB	BB	BB	BB	DD	BB	DD	DD	BB	BB	BB	BB	BB	DD	BB	BB	BB	BB	BB	BB	DD	DD	BB	BB	BB	BB	BB	BB	BB	BB	BB	BB	BB	DD	DD	DD	BB	BB	DD	BB	BB	BB	BB	DD	BB	DD
chr7_61680713_61680724	BB	DD	BB	BB	BB	BB	BB	DD	BB	DD	DD	BB	BB	BB	BB	BB	DD	BB	BB	BB	BB	BB	BB	DD	DD	BB	BB	BB	BB	BB	BB	BB	BB	BB	BB	BB	DD	DD	DD	BB	BB	DD	BB	BB	BB	BB	DD	BB	DD
chr7_61684305_61684316	BB	DD	BB	BB	BB	BB	BB	DD	BB	DD	DD	BB	BB	BB	BB	BB	DD	BB	BB	BB	BB	BB	BB	DD	DD	BB	BB	BB	BB	BB	BB	BB	BB	BB	BB	BB	DD	DD	DD	BB	BB	DD	BB	BB	BB	BB	DD	BB	DD
chr7_61687950_61687983	BB	DD	BB	BB	BB	BB	BB	DD	BB	DD	DD	BB	BB	BB	BB	BB	DD	bn	BB	BB	BB	BB	bn	DD	DD	bn	BB	BB	BB	BB	BB	bn	BB	BB	BB	BB	DD	DD	DD	BB	BB	DD	BB	BB	BB	BB	DD	bn	DD
chr7_61692335_61692366	BB	DD	BB	BB	BB	BB	BB	DD	BB	DD	DD	BB	BB	BB	BB	BB	DD	BB	BB	BB	BB	BB	BB	DD	DD	BB	BB	BB	BB	BB	BB	BB	BB	BB	BB	BB	DD	DD	DD	BB	BB	DD	BB	BB	BB	BB	DD	BB	DD
chr7_61759804_61759835	BB	NA	BB	BB	BB	BB	BB	NA	BB	NA	DD	BB	BB	BB	BB	BB	dn	BB	BB	BB	BB	BB	BB	DD	DD	BB	BB	BB	BB	BB	BB	BB	BB	BB	BB	NA	DD	DD	DD	BB	BB	DD	NA	BB	NA	BB	DD	BB	DD
chr7_61760493_61760518	BB	DD	BB	BB	BB	BB	BB	DD	BB	DD	DD	BB	BB	BB	BB	BB	DD	BB	BB	BB	BB	BB	BB	DD	DD	BB	BB	BB	BB	BB	BB	BB	BB	BB	BB	BB	DD	DD	DD	BB	BB	DD	BB	BB	BB	BB	DD	BB	DD
chr7_61805291_61805338	BB	NA	NA	BB	BB	BB	NA	DD	BB	NA	NA	BB	BB	BB	NA	DD	DD	BB	BB	BB	NN	BB	BB	DD	DD	BB	BB	BB	BB	BB	BB	BB	BB	BB	NN	BB	NA	NA	DD	BB	BB	DD	BB	bd	BB	BB	DD	BB	DD
chr7_61816291_61816310	BB	DD	BB	BB	BB	BB	BB	DD	BB	DD	DD	BB	BB	BB	BB	BB	DD	BB	BB	bn	BB	BB	BB	DD	DD	BB	BB	BB	BB	BB	BB	BB	BB	BB	BB	BB	DD	DD	DD	BB	BB	DD	BB	BB	BB	BB	DD	BB	DD
chr7_61819651_61819675	BB	DD	BB	BB	BB	BB	BB	DD	BB	DD	DD	BB	BB	BB	BB	BB	DD	BB	BB	BB	BB	BB	BB	DD	DD	BB	BB	BB	BB	BB	BB	BB	BB	BB	BB	BB	DD	DD	DD	BB	BB	DD	BB	BB	BB	BB	DD	BB	DD
chr7_61825039_61825058	BB	DD	BB	BB	BB	BB	BB	DD	BB	DD	DD	BB	BB	BB	BB	BB	DD	BB	BB	BB	BB	BB	BB	DD	DD	BB	BB	BB	BB	BB	BB	BB	BB	BB	BB	BB	dn	DD	DD	BB	BB	DD	BB	BB	BB	BB	DD	BB	DD
chr7_61847646_61847657	BB	DD	BB	BB	BB	BB	BB	DD	BB	DD	DD	BB	BB	BB	BB	BB	DD	BB	BB	BB	BB	BB	BB	DD	DD	BB	BB	BB	BB	BB	BB	BB	BB	BB	BB	BB	DD	DD	DD	BB	BB	DD	BB	BB	BB	BB	DD	BB	DD
chr7_61848748_61848763	BB	DD	BB	BB	BB	BB	BB	DD	BB	DD	DD	BB	BB	BB	BB	BB	DD	BB	BB	BB	BB	BB	BB	DD	DD	BB	BB	BB	BB	BB	BB	BB	BB	BB	BB	BB	DD	DD	DD	BB	BB	DD	BB	BB	BB	BB	DD	BB	DD
chr7_61881194_61881220	BB	DD	BB	BB	BB	BB	BB	DD	BB	DD	DD	BB	BB	BB	BB	BB	DD	BB	BB	BB	BB	BB	BB	DD	DD	BB	BB	BB	BB	BB	BB	BB	BB	BB	BB	BB	DD	DD	DD	BB	BB	DD	BB	BB	BB	BB	DD	BB	DD
chr7_61889472_61889487	BB	DD	BB	BB	BB	BB	BB	DD	BB	DD	DD	BB	BB	BB	BB	BB	DD	BB	BB	BB	BB	BB	BB	DD	DD	BB	BB	BB	BB	BB	BB	BB	BB	BB	BB	BB	DD	DD	DD	BB	BB	DD	BB	BB	BB	BB	DD	BB	DD
chr7_61920062_61920085	BB	DD	BB	BB	BB	BB	BB	DD	BB	DD	DD	BB	BB	BB	BB	BB	DD	BB	BB	BB	BB	BB	BB	DD	DD	BB	BB	BB	BB	BB	BB	BB	BB	BB	BB	BB	DD	DD	DD	BB	BB	DD	BB	BB	BB	BB	DD	BB	DD
chr7_61930134_61930149	BB	DD	BB	BB	BB	BB	BB	DD	BB	DD	DD	BB	BB	BB	BB	BB	DD	BB	BB	BB	BB	BB	BB	DD	DD	BB	BB	BB	BB	BB	BB	BB	BB	BB	BB	BB	DD	DD	DD	BB	BB	DD	BB	BB	BB	BB	DD	BB	DD
chr7_61948683_61948724	BB	DD	BB	BB	BB	BB	NA	DD	BB	DD	DD	NA	bn	BB	BB	BB	NA	BB	BB	BB	BB	BB	BB	DD	DD	BB	BB	bn	BB	BB	BB	BB	BB	BB	NA	BB	DD	DD	DD	NA	NA	NN	BB	BB	NA	BB	DD	NA	DD
chr7_61983704_61983743	BB	DD	BB	BB	BB	BB	BB	DD	BB	DD	DD	BB	BB	BB	BB	BB	bd	BB	BB	BB	BB	BB	BB	DD	DD	BB	BB	BB	BB	BB	BB	BB	BB	BB	BB	BB	DD	DD	DD	BB	BB	DD	BB	BB	BB	BB	DD	BB	DD
chr7_62000815_62000826	BB	dd	BB	BB	BB	BB	DD	dd	BB	dd	dd	BB	BB	BB	BB	BB	dd	BB	BB	BB	BB	BB	BB	dd	dd	BB	BB	BB	BB	BB	BB	BB	BB	BB	BB	BB	dd	dd	dd	BB	BB	dd	BB	BB	BB	BB	dd	BB	dd
chr7_62018165_62018196	BB	DD	BB	BB	BB	BB	BB	DD	BB	DD	DD	BB	BB	BB	BB	BB	DD	BB	BB	BB	BB	BB	BB	dn	DD	BB	BB	BB	BB	BB	BB	BB	BB	BB	BB	BB	DD	DD	DD	BB	BB	DD	BB	BB	BB	BB	DD	BB	DD
chr7_62029545_62029562	BB	DD	BB	BB	BB	BB	BB	DD	BB	DD	DD	BB	BB	BB	BB	BB	dn	BB	BB	BB	BB	BB	BB	DD	DD	BB	BB	BB	BB	BB	BB	BB	BB	BB	BB	BB	DD	DD	DD	BB	BB	DD	BB	BB	BB	BB	DD	BB	DD
chr7_62033329_62033358	BB	DD	BB	BB	BB	BB	BB	DD	BB	DD	DD	BB	BB	BB	BB	BB	DD	BB	BB	BB	BB	BB	BB	DD	DD	BB	BB	BB	BB	BB	BB	BB	BB	BB	BB	BB	DD	DD	DD	BB	BB	DD	BB	BB	BB	BB	DD	BB	DD
chr7_62044302_62044346	BB	DD	BB	BB	BB	BB	BB	DD	BB	DD	DD	BB	BB	BB	BB	BB	DD	BB	BB	BB	BB	BB	BB	DD	DD	BB	BB	BB	BB	BB	BB	BB	BB	BB	BB	BB	DD	DD	DD	bn	BB	DD	BB	BB	BB	BB	DD	BB	DD
chr7_62045788_62045802	BB	DD	BB	BB	BB	BB	BB	DD	BB	DD	DD	BB	BB	BB	BB	BB	DD	BB	BB	BB	BB	BB	BB	DD	DD	BB	BB	BB	BB	BB	BB	BB	BB	BB	BB	BB	DD	DD	DD	BB	BB	DD	BB	BB	BB	BB	DD	BB	DD
chr7_62054887_62054898	BB	DD	BB	BB	BB	BB	BB	DD	BB	DD	DD	BB	BB	BB	BB	BB	DD	BB	BB	BB	BB	BB	BB	DD	DD	BB	BB	BB	BB	BB	BB	BB	BB	BB	BB	BB	DD	DD	DD	BB	BB	DD	BB	BB	BB	BB	DD	BB	DD
chr7_62061363_62061374	BB	DD	BB	BB	BB	BB	BB	DD	BB	DD	DD	BB	BB	BB	BB	BB	DD	BB	BB	BB	BB	BB	BB	DD	DD	BB	BB	BB	BB	BB	BB	BB	BB	BB	BB	BB	DD	DD	DD	BB	BB	DD	BB	BB	BB	BB	DD	BB	DD
chr7_62063564_62063599	BB	DD	BB	BB	BB	BB	BB	DD	BB	DD	DD	BB	BB	bn	BB	BB	DD	BB	BB	BB	BB	BB	BB	DD	DD	BB	BB	BB	BB	bn	BB	BB	BB	BB	BB	BB	DD	DD	DD	BB	BB	DD	BB	BB	BB	BB	DD	BB	DD
chr7_62067106_62067121	BB	DD	BB	BB	BB	BB	BB	DD	BB	DD	DD	BB	BB	BB	BB	BB	DD	BB	BB	BB	BB	BB	BB	DD	DD	BB	BB	BB	BB	BB	BB	BB	BB	BB	BB	BB	DD	DD	DD	BB	BB	DD	BB	BB	BB	BB	DD	BB	DD
chr7_62069420_62069459	BB	DD	NA	NA	BB	BB	BB	DD	BB	DD	DD	BB	BB	BB	BB	NA	DD	NA	BB	BB	BB	BB	BB	DD	DD	BB	BB	BB	BB	NA	BB	NA	BB	BB	BB	NA	DD	DD	NA	NA	BB	NA	BB	NA	BB	BB	DD	BB	NA
chr7_62097089_62097104	BB	DD	BB	BB	BB	BB	BB	DD	BB	DD	DD	BB	BB	BB	BB	BB	DD	BB	BB	BB	BB	BB	BB	DD	DD	BB	BB	BB	BB	BB	BB	BB	BB	BB	BB	BB	DD	DD	DD	BB	BB	DD	BB	BB	BB	BB	DD	BB	DD
chr7_62098182_62098193	BB	DD	BB	BB	BB	BB	BB	DD	BB	DD	DD	BB	BB	BB	BB	BB	DD	BB	BB	BB	BB	BB	BB	DD	DD	BB	BB	BB	BB	BB	BB	BB	BB	BB	BB	BB	DD	DD	DD	BB	BB	DD	BB	BB	BB	BB	DD	BB	DD
chr7_62158827_62158854	BB	NN	BB	BB	BB	BB	BB	DD	BB	DD	DD	BB	BB	BB	BB	BB	DD	BB	BB	BB	BB	BB	BB	DD	DD	BB	BB	BB	BB	BB	BB	BB	BB	BB	BB	BB	DD	DD	DD	BB	BB	DD	BB	BB	BB	BB	DD	BB	DD
chr7_62175734_62175773	BB	NA	BB	BB	BB	BB	BB	NA	BB	NA	NA	bu	BB	BB	BB	bu	NA	BB	BB	BB	BB	BB	BB	NA	NA	BB	BB	BB	BB	BB	BB	BB	BB	BB	BB	BB	NA	NA	NA	BB	BB	NA	BB	BB	BB	BB	NA	BB	NA
chr7_62183630_62183641	BB	DD	BB	BB	BB	BB	BB	DD	BB	DD	DD	BB	BB	BB	BB	BB	DD	BB	BB	BB	BB	BB	BB	DD	DD	BB	BB	BB	BB	BB	BB	BB	BB	BB	BB	BB	DD	DD	DD	BB	BB	DD	BB	BB	BB	BB	DD	BB	DD
chr7_62189599_62189642	BB	DD	DD	BB	BB	BB	BB	DD	BB	DD	DD	BB	BB	BB	BB	BB	DD	BB	BB	BB	BB	BB	BB	DD	DD	BB	BB	BB	BB	BB	BB	bd	BB	bn	BB	BB	DD	DD	DD	BB	BB	DD	BB	BB	BB	BB	DD	BB	DD
chr7_62200061_62200093	BB	DD	BB	BB	BB	BB	BB	DD	BB	DD	DD	BB	BB	BB	BB	BB	DD	BB	BB	BB	BB	BB	bn	DD	DD	BB	BB	BB	BB	BB	BB	BB	BB	BB	BB	BB	DD	DD	DD	BB	BB	DD	BB	BB	BB	BB	DD	BB	DD
chr7_62202292_62202315	BB	DD	BB	BB	BB	BB	BB	DD	BB	DD	DD	BB	BB	BB	BB	BB	DD	BB	BB	BB	BB	BB	BB	DD	DD	BB	BB	BB	BB	BB	BB	BB	BB	BB	BB	BB	DD	DD	DD	BB	BB	DD	BB	BB	BB	BB	DD	BB	DD
chr7_62214096_62214116	BB	DD	BB	BB	BB	BB	BB	DD	BB	DD	DD	BB	BB	BB	BB	BB	DD	BB	BB	BB	BB	BB	BB	DD	DD	BB	BB	BB	BB	BB	BB	BB	BB	BB	BB	BB	DD	DD	DD	BB	BB	DD	BB	BB	BB	BB	DD	BB	DD
chr7_62228907_62228926	BB	DD	BB	BB	BB	BB	BB	DD	BB	DD	DD	BB	BB	BB	BB	BB	DD	BB	BB	BB	BB	BB	BB	DD	DD	BB	BB	BB	BB	BB	BB	BB	BB	BB	BB	BB	DD	DD	DD	BB	BB	DD	BB	BB	BB	BB	DD	BB	DD
chr7_62233170_62233189	BB	DD	BB	BB	BB	BB	BB	DD	BB	DD	DD	BB	BB	BB	BB	BB	DD	BB	BB	BB	BB	BB	BB	DD	DD	BB	BB	BB	BB	BB	BB	BB	BB	BB	BB	BB	DD	DD	DD	BB	BB	DD	BB	BB	BB	BB	DD	BB	DD
chr7_62238129_62238144	BB	DD	BB	bn	BB	BB	BB	DD	BB	DD	DD	BB	BB	BB	BB	BB	DD	BB	BB	BB	BB	BB	BB	DD	DD	BB	BB	BB	BB	BB	BB	BB	BB	BB	BB	BB	DD	DD	DD	BB	BB	DD	BB	BB	BB	BB	DD	BB	DD
chr7_62243571_62243606	BB	DD	BB	BB	BB	BB	BB	dn	BB	DD	DD	BB	BB	BB	BB	BB	DD	BB	BB	BB	BB	BB	BB	DD	DD	BB	BB	BB	BB	BB	BB	BB	BB	BB	BB	BB	DD	DD	DD	BB	BB	DD	BB	BB	BB	BB	DD	BB	DD
chr7_62336629_62336660	BB	dd	BB	BB	BB	BB	BB	dd	BB	dd	dd	BB	BB	BB	BB	BB	dd	BB	BB	BB	BB	BB	BB	dd	dd	BB	BB	BB	BB	BB	BB	BB	BB	BB	BB	BB	dd	dd	dd	BB	BB	dd	BB	BB	BB	BB	dd	BB	dd
chr7_62347904_62347915	BB	DD	BB	BB	BB	BB	BB	DD	BB	DD	DD	BB	BB	BB	BB	BB	DD	BB	BB	BB	BB	BB	BB	DD	DD	BB	BB	BB	BB	BB	BB	BB	BB	BB	BB	BB	DD	DD	DD	BB	BB	DD	BB	BB	BB	BB	DD	BB	DD
chr7_62356692_62356715	BB	DD	BB	BB	BB	BB	BB	DD	BB	dn	DD	BB	BB	BB	BB	BB	DD	BB	BB	BB	BB	BB	BB	DD	DD	BB	BB	BB	BB	BB	BB	BB	BB	BB	BB	BB	DD	DD	DD	BB	BB	DD	BB	BB	BB	BB	DD	BB	DD
chr7_62372841_62372870	BB	DD	BB	BB	BB	BB	BB	DD	BB	DD	DD	BB	BB	BB	BB	BB	DD	BB	BB	BB	BB	BB	BB	DD	DD	BB	bn	BB	BB	BB	BB	BB	bn	BB	BB	BB	DD	DD	DD	BB	BB	DD	BB	BB	bn	BB	DD	BB	DD
chr7_62394066_62394098	BB	DD	BB	BB	BB	BB	BB	DD	BB	DD	DD	BB	BB	BB	BB	BB	DD	BB	BB	bn	BB	BB	BB	DD	DD	bn	BB	BB	BB	BB	BB	BB	BB	BB	BB	BB	DD	DD	DD	BB	BB	DD	BB	BB	BB	BB	DD	BB	DD
chr7_62400924_62400950	BB	DD	BB	BB	BB	BB	BB	DD	BB	DD	DD	BB	BB	BB	BB	BB	DD	BB	BB	BB	BB	BB	BB	DD	DD	BB	BB	BB	BB	BB	BB	BB	BB	BB	BB	BB	DD	DD	DD	BB	BB	DD	BB	BB	BB	BB	DD	BB	DD
chr7_62406342_62406366	BB	DD	BB	BB	BB	BB	BB	DD	BB	DD	DD	BB	BB	BB	BB	BB	DD	BB	BB	BB	BB	BB	BB	DD	DD	BB	BB	BB	BB	BB	BB	BB	BB	BB	BB	BB	DD	DD	DD	BB	BB	DD	BB	BB	BB	BB	DD	BB	DD
chr7_62406376_62406393	BB	DD	BB	BB	BB	BB	BB	DD	BB	DD	DD	BB	BB	BB	BB	BB	DD	BB	BB	BB	BB	BB	BB	DD	DD	BB	BB	BB	BB	BB	BB	BB	BB	BB	BB	BB	DD	DD	DD	BB	BB	DD	BB	BB	BB	BB	DD	BB	DD
chr7_62435557_62435572	BB	DD	BB	BB	BB	BB	BB	DD	BB	DD	DD	BB	BB	BB	BB	BB	DD	BB	BB	bn	BB	BB	BB	DD	DD	BB	BB	BB	BB	BB	BB	BB	BB	BB	BB	BB	DD	DD	DD	BB	BB	DD	BB	BB	BB	BB	DD	BB	DD
chr7_62541361_62541372	BB	DD	BB	BB	BB	BB	BB	DD	BB	DD	DD	BB	BB	BB	BB	BB	DD	BB	BB	BB	BB	BB	BB	DD	DD	BB	BB	BB	BB	BB	BB	BB	BB	BB	BB	BB	DD	DD	DD	BB	BB	DD	BB	BB	BB	BB	DD	BB	DD
chr7_62581337_62581380	FF	NA	FF	FF	FF	FF	FF	fn	FF	NN	NN	FF	FF	FF	fn	FF	NN	FF	FF	FF	FF	FF	FF	fn	NN	FF	FF	FF	FF	FF	FF	FF	FF	FF	NA	NA	NN	NN	NN	FF	NA	NN	FF	FF	FF	FF	NN	NA	NN
chr7_62636936_62636959	BB	DD	BB	BB	BB	BB	BB	DD	BB	DD	DD	BB	BB	BB	BB	BB	DD	BB	BB	BB	BB	BB	BB	DD	DD	BB	BB	BB	BB	BB	BB	BB	BB	BB	BB	BB	DD	DD	DD	BB	BB	DD	BB	BB	BB	BB	DD	BB	DD
chr7_62648277_62648301	BB	DD	BB	BB	BB	BB	BB	DD	BB	DD	DD	BB	BB	BB	BB	BB	DD	BB	BB	BB	BB	BB	BB	DD	DD	BB	BB	BB	BB	BB	BB	BB	BB	BB	BB	BB	DD	DD	DD	BB	BB	DD	BB	BB	BB	BB	DD	BB	DD
chr7_62683238_62683265	BB	DD	BB	BB	BB	BB	BB	bd	BB	DD	DD	BB	BB	BB	BB	BB	DD	BB	BB	BB	BB	BB	BB	DD	bd	BB	BB	BB	BB	BB	BB	BB	BB	BB	BB	BB	DD	DD	DD	BB	BB	DD	BB	BB	BB	BB	bd	BB	DD
chr7_62685772_62685803	BB	DD	BB	BB	BB	BB	BB	DD	BB	DD	DD	BB	BB	BB	BB	BB	DD	BB	BB	BB	BB	bd	BB	DD	DD	BB	BB	BB	BB	BB	BB	BB	BB	BB	BB	BB	DD	DD	DD	BB	BB	DD	BB	BB	BB	BB	DD	BB	DD
chr7_62927670_62927705	BB	DD	BB	BB	BB	BB	BB	DD	BB	DD	DD	BB	BB	BB	BB	BB	NA	BB	BB	BB	BB	BB	BB	dn	NN	NA	BB	BB	BB	BB	BB	BB	BB	BB	NA	BB	NN	NA	DD	BB	NA	DD	BB	BB	BB	BB	DD	BB	NA
chr7_62935983_62935994	BB	DD	BB	BB	BB	BB	BB	DD	BB	DD	DD	BB	BB	BB	BB	BB	DD	BB	BB	BB	BB	BB	BB	DD	DD	BB	BB	BB	BB	BB	BB	BB	BB	BB	BB	BB	DD	DD	DD	BB	BB	DD	BB	BB	BB	BB	DD	BB	DD
chr7_62961136_62961149	BB	DD	BB	BB	BB	BB	BB	DD	BB	DD	DD	BB	BB	BB	BB	BB	DD	BB	BB	BB	BB	BB	BB	DD	DD	BB	BB	BB	BB	BB	BB	BB	BB	BB	BB	BB	DD	DD	DD	BB	BB	DD	BB	BB	BB	BB	DD	BB	DD
chr7_62972783_62972794	BB	DD	BB	BB	BB	BB	BB	DD	BB	DD	DD	BB	BB	BB	BB	BB	DD	BB	BB	BB	BB	BB	BB	DD	DD	BB	BB	BB	BB	BB	BB	BB	BB	BB	BB	BB	DD	DD	DD	BB	BB	DD	BB	BB	BB	BB	DD	BB	DD
chr7_62987099_62987113	BB	DD	BB	BB	BB	BB	BB	DD	BB	DD	DD	BB	BB	BB	BB	BB	DD	BB	BB	BB	BB	BB	BB	DD	DD	BB	BB	BB	BB	BB	BB	BB	BB	BB	BB	BB	DD	DD	DD	BB	BB	DD	BB	BB	BB	BB	dn	BB	DD
chr7_62989108_62989147	BB	dd	BB	BB	BB	BB	BB	dd	BB	dd	dd	BB	BB	BB	BB	BB	DD	BB	BB	BB	BB	BB	BB	dd	dd	BB	BB	BB	BB	BB	BB	BB	BB	BB	BB	BB	dd	dd	dd	BB	BB	dd	BB	BB	BB	BB	DD	BB	dd
chr7_62992779_62992796	BB	DD	BB	BB	BB	BB	BB	DD	BB	DD	DD	BB	BB	BB	BB	BB	DD	BB	BB	BB	BB	BB	BB	DD	DD	BB	BB	BB	BB	BB	BB	BB	BB	BB	BB	BB	DD	DD	DD	BB	BB	DD	BB	BB	BB	BB	DD	BB	DD
chr7_63092185_63092198	BB	DD	BB	BB	BB	bn	BB	DD	BB	DD	DD	BB	BB	BB	BB	BB	dn	BB	BB	BB	BB	BB	BB	DD	DD	BB	BB	BB	bn	BB	BB	BB	BB	BB	BB	BB	DD	DD	DD	bn	BB	DD	BB	BB	BB	BB	DD	BB	DD
chr7_63108760_63108771	BB	DD	BB	BB	BB	BB	BB	DD	BB	DD	DD	BB	BB	BB	BB	BB	DD	BB	BB	BB	BB	BB	BB	DD	DD	BB	BB	BB	BB	BB	BB	BB	BB	BB	BB	BB	DD	DD	DD	BB	BB	DD	BB	BB	BB	BB	DD	BB	DD
chr7_63181659_63181678	BB	DD	BB	BB	BB	BB	BB	DD	BB	DD	DD	BB	BB	BB	BB	BB	DD	BB	BB	BB	BB	BB	BB	DD	DD	BB	BB	BB	BB	BB	BB	BB	BB	BB	BB	BB	DD	DD	DD	BB	BB	DD	BB	BB	BB	BB	DD	BB	DD
chr7_63192360_63192377	BB	DD	BB	BB	BB	BB	BB	DD	BB	DD	DD	BB	BB	BB	BB	BB	DD	BB	BB	BB	BB	BB	BB	DD	DD	BB	BB	BB	BB	BB	BB	BB	BB	BB	BB	BB	DD	DD	DD	BB	BB	DD	BB	BB	BB	BB	DD	BB	DD
chr7_63196586_63196607	BB	DD	BB	BB	BB	BB	BB	DD	BB	DD	DD	BB	BB	BB	BB	BB	DD	BB	BB	BB	BB	BB	BB	DD	DD	BB	BB	BB	BB	BB	BB	BB	BB	BB	BB	BB	dd	DD	DD	BB	BB	DD	BB	BB	BB	BB	dd	BB	dd
chr7_63204046_63204063	BB	DD	BB	BB	BB	BB	BB	DD	BB	DD	DD	BB	BB	BB	BB	BB	DD	BB	BB	BB	BB	BB	BB	DD	DD	BB	BB	BB	BB	BB	BB	BB	BB	BB	BB	BB	DD	DD	DD	BB	BB	DD	BB	BB	BB	BB	DD	BB	DD
chr7_63204804_63204821	BB	DD	BB	BB	BB	BB	BB	DD	BB	DD	DD	BB	BB	BB	BB	BB	DD	BB	BB	BB	BB	BB	BB	DD	DD	BB	BB	BB	BB	BB	BB	BB	BB	BB	BB	BB	DD	DD	DD	BB	BB	DD	BB	BB	BB	BB	DD	BB	DD
chr7_63221157_63221168	BB	DD	BB	BB	BB	BB	BB	DD	BB	DD	DD	BB	BB	BB	BB	BB	DD	BB	BB	BB	BB	BB	BB	DD	DD	BB	BB	BB	BB	BB	BB	BB	BB	BB	BB	BB	DD	DD	DD	BB	BB	DD	BB	BB	BB	BB	DD	BB	DD
chr7_63251374_63251391	BB	DD	BB	BB	BB	BB	BB	dn	BB	DD	DD	BB	BB	BB	BB	BB	DD	BB	BB	BB	BB	BB	BB	DD	DD	BB	BB	BB	BB	BB	BB	BB	BB	BB	BB	BB	dn	DD	DD	BB	BB	DD	BB	BB	BB	BB	DD	BB	DD
chr7_63259962_63259985	BB	DD	BB	BB	BB	BB	BB	DD	BB	DD	DD	BB	BB	BB	BB	BB	DD	BB	BB	BB	BB	BB	BB	DD	DD	BB	BB	BB	BB	BB	BB	BB	BB	BB	BB	BB	DD	DD	DD	BB	BB	DD	BB	BB	BB	BB	DD	BB	DD
chr7_63280359_63280372	BB	dn	BB	BB	BB	BB	BB	DD	BB	DD	DD	BB	BB	BB	BB	BB	DD	BB	BB	BB	BB	BB	BB	DD	DD	BB	BB	BB	BB	BB	BB	BB	BB	BB	BB	BB	DD	dn	DD	BB	BB	DD	BB	BB	BB	BB	DD	BB	DD
chr7_63281351_63281378	BB	DD	BB	BB	BB	BB	BB	DD	BB	DD	DD	BB	BB	BB	BB	BB	DD	BB	BB	BB	BB	BB	BB	DD	DD	BB	BB	BB	BB	BB	BB	BB	BB	BB	BB	BB	DD	DD	DD	BB	BB	DD	BB	BB	BB	BB	DD	BB	DD
chr7_63299559_63299573	BB	DD	BB	BB	BB	BB	BB	DD	BB	DD	DD	BB	BB	BB	BB	BB	DD	BB	BB	BB	BB	BB	BB	DD	DD	BB	BB	BB	BB	BB	BB	BB	BB	BB	BB	BB	DD	DD	DD	BB	BB	DD	BB	BB	BB	BB	DD	BB	DD
chr7_63348840_63348851	BB	DD	BB	BB	BB	BB	BB	DD	BB	DD	DD	BB	BB	BB	BB	BB	DD	BB	BB	BB	BB	BB	BB	DD	DD	BB	BB	BB	BB	BB	BB	BB	BB	BB	BB	BB	DD	DD	DD	BB	BB	DD	BB	BB	BB	BB	DD	BB	DD
chr7_63356997_63357036	BB	NN	BB	BB	BB	bn	BB	NN	BB	NN	NN	BB	BB	BB	BB	BB	NN	NA	BB	BB	BB	BB	BB	NN	NN	NA	BB	BB	BB	BB	BB	NN	BB	BB	BB	BB	DD	DD	DD	BB	BB	DD	BB	BB	BB	BB	DD	BB	DD
chr7_63361624_63361659	BB	DD	BB	BB	BB	BB	BB	DD	BB	DD	DD	BB	BB	BB	BB	BB	DD	BB	BB	BB	BB	BB	BB	DD	DD	BB	BB	BB	BB	BB	BB	BB	BB	BB	BB	BB	DD	DD	DD	bn	BB	DD	BB	BB	BB	BB	DD	BB	DD
chr7_63365327_63365342	BB	dn	BB	BB	BB	BB	BB	DD	BB	dn	DD	BB	BB	BB	BB	BB	DD	BB	BB	BB	BB	BB	BB	DD	dn	BB	BB	BB	BB	BB	BB	BB	BB	BB	BB	BB	DD	DD	DD	BB	BB	DD	BB	BB	BB	BB	dn	BB	DD
chr7_63369439_63369452	BB	DD	BB	BB	BB	BB	BB	DD	BB	DD	DD	BB	BB	BB	BB	BB	DD	BB	BB	BB	BB	BB	BB	DD	DD	BB	BB	BB	BB	BB	BB	BB	BB	BB	BB	BB	dn	dn	DD	BB	BB	dn	BB	BB	BB	BB	DD	BB	DD
chr7_63370333_63370372	BB	DD	BB	BB	BB	BB	BB	DD	BB	DD	DD	BB	BB	BB	BB	BB	DD	BB	BB	BB	BB	BB	BB	DD	DD	BB	BB	BB	BB	BB	BB	BB	BB	BB	BB	BB	DD	DD	DD	BB	BB	DD	BB	BB	BB	BB	DD	BB	DD
chr7_63385706_63385737	BB	DD	BB	BB	BB	BB	BB	DD	BB	DD	DD	BB	BB	BB	BB	BB	DD	BB	BB	BB	BB	BB	BB	DD	DD	BB	BB	BB	BB	BB	BB	BB	BB	BB	BB	BB	DD	DD	DD	BB	BB	DD	BB	BB	BB	BB	DD	BB	DD
chr7_63427080_63427115	BB	NN	BB	BB	BB	BB	BB	DD	BB	NA	DD	BB	BB	BB	BB	BB	dn	BB	BB	BB	BB	BB	BB	DD	NA	BB	BB	BB	BB	BB	NN	BB	BB	BB	BB	BB	DD	DD	NN	BB	NA	DD	BB	BB	BB	BB	DD	bn	DD
chr7_63463744_63463755	BB	DD	BB	BB	BB	BB	BB	DD	BB	DD	DD	BB	BB	BB	BB	BB	DD	BB	BB	BB	BB	BB	BB	DD	DD	BB	BB	BB	BB	BB	BB	BB	BB	BB	BB	BB	DD	DD	DD	BB	BB	DD	BB	BB	BB	BB	DD	BB	DD
chr7_63467422_63467437	FF	FF	FF	FF	NA	FF	FF	FF	FF	FF	FF	FF	FF	FF	FF	FF	FF	FF	FF	FF	FF	FF	FF	FF	FF	FF	NA	FF	FF	FF	FF	NN	FF	FF	FF	NA	FF	FF	FF	FF	FF	FF	FF	FF	FF	FF	FF	FF	FF
chr7_63489380_63489397	BB	DD	BB	BB	BB	BB	BB	DD	BB	DD	DD	BB	BB	BB	BB	BB	DD	BB	BB	BB	BB	BB	BB	DD	DD	BB	BB	BB	BB	BB	BB	BB	BB	BB	BB	BB	DD	DD	DD	BB	BB	DD	BB	BB	BB	BB	DD	BB	DD
chr7_63494178_63494197	BB	DD	BB	BB	BB	BB	BB	DD	BB	DD	DD	BB	BB	BB	BB	BB	DD	BB	BB	BB	BB	BB	BB	DD	DD	BB	BB	BB	BB	BB	BB	BB	BB	BB	BB	BB	DD	DD	DD	BB	BB	DD	BB	BB	BB	BB	DD	BB	DD
chr7_63572910_63572933	BB	DD	BB	BB	BB	BB	BB	DD	BB	DD	DD	BB	BB	BB	BB	BB	DD	BB	BB	BB	BB	BB	BB	DD	DD	BB	BB	BB	BB	BB	BB	BB	BB	BB	BB	BB	DD	DD	DD	BB	BB	DD	BB	BB	BB	BB	DD	BB	DD
chr7_63582326_63582339	BB	DD	BB	BB	BB	BB	BB	DD	BB	DD	DD	BB	BB	BB	BB	BB	DD	BB	BB	BB	BB	BB	BB	DD	DD	BB	BB	BB	BB	BB	BB	BB	BB	BB	BB	BB	DD	DD	DD	BB	BB	DD	BB	BB	BB	BB	DD	BB	DD
chr7_63588940_63588957	BB	DD	BB	BB	BB	BB	BB	DD	BB	DD	DD	BB	BB	BB	BB	BB	DD	BB	BB	BB	BB	BB	BB	DD	DD	BB	BB	BB	BB	BB	BB	BB	BB	BB	BB	BB	DD	DD	DD	BB	BB	DD	BB	BB	BB	BB	DD	BB	DD
chr7_63591074_63591085	BB	DD	BB	BB	BB	BB	BB	DD	BB	DD	DD	BB	BB	BB	BB	BB	DD	BB	BB	BB	BB	BB	BB	DD	DD	BB	BB	BB	BB	BB	BB	BB	BB	BB	BB	BB	DD	DD	DD	BB	BB	DD	BB	BB	BB	BB	DD	BB	DD
chr7_63596724_63596771	BB	NA	BB	BB	NA	BB	NA	NA	BB	NA	DD	BB	BB	BB	BB	BB	DD	BB	BB	BB	NN	BB	BB	DD	DD	BB	BB	BB	BB	BB	BB	BB	BB	BB	BB	BB	DD	NA	NA	BB	NA	DD	BB	BB	BB	BB	DD	NA	NA
chr7_63605813_63605836	BB	DD	BB	BB	BB	BB	BB	DD	BB	DD	DD	BB	BB	BB	BB	BB	DD	BB	BB	BB	BB	BB	BB	DD	DD	BB	BB	BB	BB	BB	BB	BB	BB	BB	BB	BB	DD	DD	DD	BB	BB	DD	BB	BB	BB	BB	DD	BB	DD
chr7_63616271_63616294	FF	df	FF	FF	FF	FF	FF	df	FF	df	df	FF	FF	FF	FF	FF	df	FF	FF	FF	FF	FF	FF	df	df	FF	FF	FF	FF	FF	FF	FF	FF	FF	FF	FF	df	df	df	FF	FF	df	FF	FF	FF	FF	df	FF	df
chr7_63657405_63657418	BB	DD	BB	BB	BB	BB	BB	DD	BB	DD	DD	BB	BB	BB	BB	BB	DD	BB	BB	BB	BB	BB	BB	DD	DD	BB	BB	BB	BB	BB	BB	BB	BB	BB	BB	BB	DD	DD	DD	BB	BB	DD	BB	BB	BB	BB	DD	BB	DD
chr7_63679396_63679409	BB	DD	BB	BB	BB	BB	BB	DD	BB	DD	DD	BB	BB	BB	BB	BB	DD	BB	BB	BB	BB	BB	BB	DD	DD	BB	BB	BB	BB	BB	BB	BB	BB	BB	BB	BB	DD	DD	DD	BB	BB	DD	BB	BB	BB	BB	DD	BB	DD
chr7_63701997_63702028	BB	NA	BB	NA	BB	BB	BB	NN	BB	NA	DD	BB	BB	BB	BB	BB	NA	BB	BB	BB	BB	BB	BB	DD	dn	BB	BB	BB	BB	BB	NA	NA	BB	BB	BB	BB	NA	DD	NA	NA	BB	DD	BB	BB	BB	NA	NA	NA	NA
chr7_63711320_63711367	BB	DD	BB	BB	BB	BB	BB	DD	BB	DD	DD	BB	BB	BB	BB	BB	DD	BB	BB	BB	BB	BB	BB	DD	DD	bn	BB	BB	BB	BB	BB	BB	BB	BB	BB	BB	DD	DD	DD	BB	BB	DD	BB	BB	BB	BB	DD	BB	DD
chr7_63715085_63715128	NN	FF	NN	NN	NN	NA	NN	FF	NN	FF	FF	NN	NN	NN	NN	NN	FF	NN	NN	NN	NN	NN	NN	NA	FF	NA	NN	fn	NN	NN	NN	NN	NN	NN	NN	NN	FF	FF	FF	NN	NA	FF	NA	NN	NN	NA	fn	NN	FF
chr7_63717594_63717609	BB	DD	BB	BB	BB	BB	BB	DD	BB	DD	DD	BB	BB	BB	BB	BB	DD	BB	BB	BB	BB	BB	BB	DD	DD	BB	BB	BB	BB	BB	BB	BB	BB	BB	BB	BB	DD	DD	DD	BB	BB	DD	BB	BB	BB	BB	DD	BB	DD
chr7_63726898_63726925	BB	DD	BB	BB	BB	BB	BB	DD	BB	DD	DD	BB	BB	BB	BB	BB	DD	BB	BB	BB	BB	BB	BB	DD	DD	BB	BB	BB	BB	BB	BB	BB	BB	BB	BB	BB	DD	DD	DD	BB	BB	DD	BB	BB	BB	BB	DD	BB	DD
chr7_63761921_63761960	UU	DD	UU	UU	NA	UU	UU	DD	UU	DD	DD	UU	UU	UU	UU	UU	DD	UU	UU	UU	UU	UU	UU	DD	DD	UU	UU	UU	UU	UU	UU	UU	UU	UU	UU	NA	DD	DD	DD	UU	UU	DD	UU	UU	UU	UU	DD	UU	DD
chr7_63778886_63778897	BB	DD	BB	BB	BB	BB	BB	DD	BB	DD	DD	BB	BB	BB	BB	BB	DD	BB	BB	BB	BB	BB	BB	DD	DD	BB	BB	BB	BB	BB	BB	BB	BB	BB	BB	BB	DD	DD	DD	BB	BB	DD	BB	BB	BB	BB	DD	BB	DD
chr7_63792006_63792017	BB	DD	BB	BB	BB	BB	BB	DD	BB	DD	DD	BB	BB	BB	BB	BB	DD	BB	BB	BB	BB	BB	BB	DD	DD	BB	BB	BB	BB	BB	BB	BB	BB	BB	BB	BB	DD	DD	DD	BB	BB	DD	BB	BB	BB	BB	DD	BB	DD
chr7_63802676_63802693	BB	DD	BB	BB	BB	BB	BB	DD	BB	DD	DD	BB	BB	BB	BB	BB	DD	BB	BB	BB	BB	BB	BB	DD	DD	BB	BB	BB	BB	BB	BB	BB	BB	BB	BB	BB	DD	DD	DD	BB	BB	DD	BB	BB	BB	BB	DD	BB	DD
chr7_63812430_63812469	BB	DD	BB	BB	BB	BB	BB	DD	BB	DD	DD	BB	BB	BB	BB	BB	DD	BB	BB	BB	BB	BB	BB	DD	DD	BB	BB	BB	BB	BB	BB	BB	BB	BB	BB	BB	DD	DD	DD	BB	BB	DD	BB	BB	BB	BB	DD	BB	DD
chr7_63813939_63813950	FF	df	FF	FF	FF	FF	FF	df	FF	df	df	FF	FF	FF	FF	FF	df	FF	FF	FF	FF	FF	FF	df	df	FF	FF	FF	FF	FF	FF	FF	FF	FF	FF	FF	df	df	df	FF	FF	df	FF	FF	FF	FF	df	FF	df
chr7_63838112_63838129	BB	DD	BB	BB	BB	BB	BB	DD	BB	DD	DD	BB	BB	BB	BB	BB	DD	BB	BB	BB	BB	BB	BB	DD	DD	BB	BB	BB	BB	BB	BB	BB	BB	BB	BB	BB	DD	DD	DD	BB	bd	DD	BB	BB	BB	BB	DD	BB	DD
chr7_63850548_63850591	BB	DD	NA	BB	BB	BB	BB	DD	NA	DD	DD	BB	BB	BB	BB	BB	DD	BB	BB	NN	BB	BB	BB	DD	DD	NN	BB	BB	BB	BB	BB	BB	BB	BB	BB	BB	DD	DD	DD	BB	BB	DD	BB	BB	BB	BB	DD	BB	DD
chr7_63850706_63850737	BB	DD	BB	BB	BB	BB	BB	DD	BB	DD	DD	BB	BB	BB	BB	BB	DD	BB	BB	BB	BB	BB	BB	DD	DD	BB	BB	BB	BB	BB	BB	BB	BB	BB	BB	BB	DD	DD	DD	BB	BB	DD	BB	BB	BB	BB	DD	BB	DD
chr7_63857002_63857015	BB	DD	BB	BB	BB	BB	BB	DD	BB	DD	DD	BB	BB	BB	BB	BB	DD	BB	BB	BB	BB	BB	BB	DD	DD	BB	BB	BB	BB	BB	BB	BB	BB	BB	BB	BB	DD	DD	DD	BB	BB	DD	BB	BB	BB	BB	DD	BB	DD
chr7_63862109_63862133	BB	DD	BB	BB	BB	BB	BB	DD	BB	DD	DD	BB	BB	BB	BB	BB	DD	BB	BB	BB	BB	BB	BB	DD	DD	BB	BB	BB	BB	BB	BB	BB	BB	BB	BB	BB	DD	DD	DD	BB	BB	DD	BB	BB	BB	BB	DD	BB	DD
chr7_63862514_63862537	BB	DD	BB	BB	BB	BB	BB	DD	BB	DD	DD	BB	BB	BB	BB	BB	DD	BB	BB	BB	BB	BB	BB	DD	DD	BB	BB	BB	BB	BB	BB	BB	BB	BB	BB	BB	DD	DD	DD	BB	BB	DD	BB	BB	BB	BB	DD	BB	DD
chr7_63877915_63877934	BB	DD	BB	BB	BB	BB	BB	DD	bn	DD	DD	BB	BB	BB	BB	BB	DD	BB	BB	BB	BB	BB	BB	DD	DD	BB	BB	BB	BB	BB	BB	BB	BB	BB	BB	BB	DD	DD	DD	BB	BB	DD	BB	BB	BB	BB	DD	BB	DD
chr7_63877936_63877951	BB	DD	BB	BB	BB	BB	BB	DD	BB	DD	DD	BB	BB	BB	BB	BB	DD	BB	BB	BB	BB	BB	BB	DD	DD	BB	BB	BB	BB	BB	BB	BB	BB	BB	BB	BB	DD	DD	DD	BB	BB	DD	BB	BB	BB	BB	DD	BB	DD
chr7_63963909_63963924	BB	dd	BB	BB	BB	BB	BB	dd	BB	DD	dd	BB	BB	BB	BB	BB	DD	BB	BB	BB	BB	BB	BB	dd	DD	BB	BB	BB	BB	BB	BB	BB	BB	BB	BB	BB	dd	dd	DD	BB	BB	dd	BB	BB	BB	BB	dd	BB	dd
chr7_63969250_63969264	BB	DD	BB	BB	BB	BB	BB	DD	BB	DD	DD	BB	BB	BB	BB	BB	DD	BB	BB	BB	BB	bd	BB	DD	DD	BB	BB	BB	BB	BB	BB	BB	BB	BB	BB	BB	DD	DD	DD	BB	BB	DD	BB	BB	BB	BB	DD	BB	DD
chr7_63989549_63989576	BB	DD	BB	BB	BB	BB	BB	DD	BB	DD	DD	BB	BB	BB	BB	BB	DD	BB	BB	BB	BB	BB	BB	DD	DD	BB	BB	BB	BB	BB	BB	BB	BB	BB	BB	BB	DD	DD	DD	BB	BB	DD	bn	BB	BB	BB	DD	BB	DD
chr7_64017872_64017887	BB	DD	BB	BB	BB	BB	BB	DD	BB	DD	DD	BB	BB	BB	BB	BB	DD	BB	BB	BB	BB	BB	BB	DD	DD	BB	BB	BB	BB	BB	BB	BB	BB	BB	BB	BB	DD	DD	DD	BB	BB	DD	BB	BB	BB	BB	DD	BB	DD
chr7_64024139_64024158	BB	DD	BB	BB	BB	BB	BB	DD	BB	DD	DD	BB	BB	BB	BB	BB	DD	BB	BB	BB	BB	BB	BB	DD	DD	BB	BB	BB	BB	BB	BB	BB	BB	BB	BB	BB	DD	DD	DD	BB	BB	DD	BB	BB	BB	BB	DD	BB	DD
chr7_64039089_64039100	BB	DD	BB	BB	BB	BB	BB	DD	BB	DD	DD	BB	BB	BB	BB	BB	DD	BB	BB	BB	BB	BB	BB	DD	DD	BB	BB	BB	BB	BB	BB	BB	BB	BB	BB	BB	DD	DD	DD	BB	BB	DD	BB	BB	BB	BB	DD	BB	DD
chr7_64051483_64051504	BB	DD	BB	BB	BB	BB	BB	DD	BB	DD	DD	BB	BB	BB	BB	BB	DD	BB	BB	BB	BB	BB	BB	DD	DD	BB	BB	bn	BB	BB	BB	BB	BB	BB	BB	BB	DD	DD	DD	BB	BB	DD	BB	BB	BB	BB	DD	BB	DD
chr7_64123190_64123201	BB	DD	BB	BB	BB	BB	BB	DD	BB	DD	DD	BB	BB	BB	BB	BB	DD	BB	BB	BB	BB	BB	BB	DD	DD	BB	BB	BB	BB	BB	BB	BB	BB	BB	BB	BB	DD	DD	DD	BB	BB	DD	BB	BB	BB	BB	DD	BB	DD
chr7_64136265_64136280	BB	DD	BB	BB	BB	BB	BB	DD	BB	DD	DD	BB	BB	BB	BB	BB	DD	BB	BB	BB	BB	BB	BB	DD	DD	BB	BB	BB	BB	BB	BB	BB	BB	BB	BB	BB	DD	DD	DD	BB	BB	DD	BB	BB	BB	BB	DD	BB	DD
chr7_64171245_64171269	BB	UU	BB	BB	BB	BB	BB	UU	BB	UU	UU	BB	BB	BB	BB	BB	UU	BB	BB	BB	BB	BB	BB	NA	UU	BB	BB	BB	BB	BB	BB	BB	BB	BB	BB	BB	UU	UU	UU	BB	BB	UU	BB	BB	BB	BB	UU	BB	NA
chr7_64193575_64193586	BB	DD	BB	BB	BB	BB	BB	DD	BB	DD	DD	BB	BB	BB	BB	BB	DD	BB	BB	BB	BB	BB	BB	DD	DD	BB	BB	BB	BB	BB	BB	BB	BB	BB	BB	BB	DD	DD	DD	BB	BB	DD	BB	BB	BB	BB	DD	BB	DD
chr7_64210959_64210978	BB	DD	BB	BB	BB	BB	BB	DD	BB	DD	DD	BB	BB	BB	BB	BB	DD	BB	BB	BB	BB	BB	BB	DD	DD	BB	BB	BB	BB	BB	BB	BB	BB	BB	BB	BB	DD	DD	DD	BB	BB	DD	BB	BB	BB	BB	DD	BB	DD
chr7_64212297_64212314	BB	DD	BB	BB	BB	BB	BB	DD	BB	DD	DD	BB	BB	BB	BB	BB	DD	BB	BB	BB	BB	BB	BB	DD	DD	BB	BB	BB	BB	BB	BB	BB	BB	BB	BB	BB	DD	DD	DD	BB	BB	DD	BB	BB	BB	BB	DD	BB	DD
chr7_64218563_64218607	BB	DD	BB	BB	BB	BB	BB	DD	BB	DD	DD	BB	BB	BB	BB	BB	DD	BB	BB	BB	BB	BB	BB	DD	DD	BB	BB	BB	BB	BB	BB	BB	BB	BB	BB	BB	DD	DD	DD	BB	BB	DD	BB	BB	BB	BB	DD	BB	DD
chr7_64231940_64231969	BB	DD	BB	BB	BB	BB	BB	DD	BB	DD	DD	BB	BB	BB	BB	BB	DD	BB	BB	BB	BB	BB	BB	DD	DD	BB	BB	BB	BB	BB	BB	BB	BB	BB	BB	BB	DD	DD	DD	BB	BB	DD	BB	BB	BB	BB	DD	BB	DD
chr7_64260513_64260567	BB	DD	BB	NA	BB	NA	NA	DD	BB	DD	DD	BB	BB	BB	BB	BB	DD	BB	BB	BB	BB	BB	BB	DD	DD	BB	NA	BB	BB	BB	NA	NA	BB	BB	NA	BB	DD	DD	DD	BB	NA	DD	BB	NA	BB	BB	DD	NA	DD
chr7_64266919_64266934	BB	DD	BB	BB	BB	BB	BB	DD	BB	DD	DD	BB	BB	BB	BB	BB	DD	BB	BB	BB	BB	BB	BB	DD	DD	BB	BB	BB	BB	BB	BB	BB	BB	BB	BB	BB	DD	DD	DD	BB	BB	DD	BB	BB	BB	BB	DD	BB	DD
chr7_64269565_64269580	BB	DD	BB	BB	BB	BB	BB	DD	BB	DD	DD	BB	BB	BB	BB	BB	DD	BB	BB	BB	BB	BB	BB	DD	DD	BB	BB	BB	BB	BB	BB	BB	BB	BB	BB	BB	DD	DD	DD	BB	BB	DD	BB	BB	BB	BB	DD	BB	DD
chr7_64275068_64275085	BB	DD	BB	BB	BB	BB	BB	DD	BB	DD	DD	BB	BB	BB	BB	BB	DD	BB	BB	BB	BB	BB	BB	DD	DD	BB	BB	BB	BB	BB	BB	BB	BB	BB	BB	BB	DD	DD	DD	BB	BB	DD	BB	BB	BB	BB	DD	BB	DD
chr7_64275648_64275663	BB	DD	BB	BB	BB	BB	BB	DD	BB	DD	DD	BB	BB	BB	BB	BB	DD	BB	BB	BB	BB	BB	BB	DD	DD	BB	BB	BB	BB	BB	BB	BB	BB	BB	BB	BB	DD	DD	DD	BB	BB	DD	BB	BB	BB	BB	DD	BB	DD
chr7_64291427_64291458	BB	DD	BB	BB	BB	BB	BB	DD	BB	DD	DD	BB	BB	BB	BB	BB	NN	BB	BB	BB	BB	BB	BB	DD	NN	BB	BB	BB	BB	BB	BB	BB	BB	BB	BB	BB	DD	DD	DD	BB	BB	DD	BB	BB	BB	BB	DD	BB	NN
chr7_64300523_64300537	BB	DD	BB	BB	BB	BB	BB	DD	BB	DD	DD	BB	BB	BB	BB	BB	DD	BB	BB	BB	BB	BB	BB	DD	DD	BB	BB	BB	BB	BB	BB	BB	BB	BB	BB	BB	DD	DD	DD	BB	BB	DD	BB	BB	BB	BB	DD	BB	DD
chr7_64301151_64301166	BB	DD	BB	BB	BB	BB	BB	DD	BB	DD	DD	BB	BB	BB	BB	BB	DD	BB	BB	BB	BB	BB	bn	DD	DD	BB	BB	BB	BB	BB	BB	BB	BB	BB	BB	BB	DD	DD	DD	BB	BB	DD	BB	BB	BB	BB	DD	BB	DD
chr7_64323805_64323816	BB	DD	BB	BB	BB	BB	BB	DD	BB	DD	DD	BB	BB	BB	BB	BB	DD	BB	BB	BB	BB	BB	BB	DD	DD	BB	BB	BB	BB	BB	BB	BB	BB	BB	BB	BB	DD	DD	DD	BB	BB	DD	BB	BB	BB	BB	DD	BB	DD
chr7_64325801_64325812	BB	DD	BB	BB	BB	BB	BB	DD	BB	DD	DD	BB	BB	BB	BB	BB	DD	BB	BB	BB	BB	BB	BB	DD	DD	BB	BB	BB	BB	BB	BB	BB	BB	BB	BB	BB	DD	DD	DD	BB	BB	DD	BB	BB	BB	BB	DD	BB	DD
chr7_64345560_64345589	BB	DD	BB	BB	BB	BB	BB	DD	BB	DD	DD	BB	BB	BB	BB	BB	DD	BB	bn	BB	BB	BB	BB	DD	DD	BB	BB	BB	BB	BB	BB	BB	BB	BB	BB	BB	DD	DD	DD	BB	BB	DD	BB	BB	BB	BB	DD	BB	DD
chr7_64369569_64369584	BB	DD	BB	BB	BB	BB	BB	DD	BB	DD	DD	BB	BB	BB	BB	BB	DD	BB	BB	BB	BB	BB	BB	DD	DD	BB	BB	BB	BB	BB	BB	BB	BB	BB	BB	BB	DD	DD	DD	BB	BB	DD	BB	BB	BB	BB	DD	BB	DD
chr7_64388638_64388653	BB	DD	BB	BB	BB	BB	BB	DD	BB	DD	DD	BB	BB	BB	BB	BB	DD	BB	BB	BB	BB	BB	BB	DD	DD	BB	BB	BB	BB	BB	BB	BB	BB	BB	BB	BB	DD	dn	DD	BB	BB	DD	BB	BB	BB	BB	DD	BB	DD
chr7_64392229_64392244	BB	DD	BB	BB	BB	BB	BB	DD	BB	DD	DD	BB	BB	BB	BB	BB	DD	BB	BB	BB	BB	BB	BB	DD	DD	BB	BB	BB	BB	BB	BB	BB	BB	BB	BB	BB	DD	DD	DD	BB	BB	DD	BB	BB	BB	BB	DD	BB	DD
chr7_64394007_64394026	BB	DD	BB	BB	BB	BB	BB	DD	BB	DD	DD	BB	BB	BB	BB	BB	DD	BB	BB	BB	BB	BB	BB	DD	DD	BB	BB	BB	BB	BB	BB	BB	BB	BB	BB	BB	DD	DD	DD	BB	BB	DD	BB	BB	BB	BB	DD	BB	DD
chr7_64396321_64396348	BB	NN	BB	BB	BB	BB	BB	NA	BB	NN	NN	BB	BB	BB	BB	BB	NN	BB	BB	BB	BB	BB	BB	NA	DD	NA	BB	BB	BB	BB	BB	BB	BB	BB	BB	BB	NN	DD	NN	BB	BB	NN	BB	BB	BB	BB	dn	BB	DD
chr7_64411592_64411627	BB	DD	BB	BB	BB	BB	BB	DD	BB	DD	DD	BB	BB	BB	BB	BB	DD	BB	BB	BB	BB	BB	BB	DD	DD	BB	BB	BB	BB	BB	BB	BB	BB	BB	BB	bn	DD	DD	DD	BB	bn	DD	BB	BB	BB	BB	DD	BB	DD
chr7_64441225_64441268	BB	DD	BB	BB	BB	BB	BB	DD	BB	DD	DD	BB	BB	BB	BB	BB	DD	BB	BB	BB	BB	BB	BB	DD	DD	BB	BB	BB	bn	BB	BB	BB	BB	BB	BB	BB	DD	DD	DD	BB	BB	DD	BB	BB	BB	BB	DD	BB	DD
chr7_64451808_64451855	NN	DD	NA	NN	BB	bn	BB	DD	BB	DD	DD	BB	NA	BB	NA	BB	NA	BB	BB	NA	BB	BB	BB	DD	DD	NA	BB	bn	BB	NA	BB	bn	bn	BB	BB	BB	DD	DD	DD	BB	NA	DD	BB	BB	BB	NA	DD	BB	DD
chr7_64459491_64459505	BB	DD	BB	BB	BB	BB	BB	DD	BB	DD	DD	BB	BB	BB	BB	BB	DD	BB	BB	BB	BB	BB	BB	DD	DD	BB	BB	BB	BB	BB	BB	BB	BB	BB	BB	BB	DD	DD	DD	BB	BB	DD	BB	BB	BB	BB	DD	BB	DD
chr7_64509628_64509659	BB	DD	BB	BB	NA	BB	BB	DD	BB	NA	NN	BB	BB	BB	BB	BB	DD	BB	BB	BB	NA	BB	BB	DD	DD	BB	BB	BB	BB	BB	NA	BB	BB	NA	BB	BB	NN	DD	DD	BB	BB	DD	BB	BB	BB	NA	DD	BB	DD
chr7_64544846_64544869	BB	DD	BB	BB	BB	BB	BB	DD	BB	DD	DD	BB	BB	BB	BB	BB	DD	BB	BB	BB	BB	BB	BB	DD	DD	BB	BB	BB	BB	BB	BB	bn	BB	BB	BB	BB	DD	DD	DD	BB	BB	DD	BB	BB	BB	BB	DD	BB	DD
chr7_64634306_64634321	BB	DD	BB	BB	BB	BB	BB	DD	BB	DD	DD	BB	BB	BB	BB	BB	DD	BB	BB	BB	BB	BB	BB	DD	DD	BB	BB	BB	BB	BB	BB	BB	BB	BB	BB	BB	DD	DD	DD	BB	BB	DD	BB	BB	BB	BB	bd	BB	DD
chr7_64640587_64640616	bn	DD	BB	BB	BB	BB	BB	DD	BB	DD	DD	BB	BB	BB	BB	BB	DD	BB	BB	BB	BB	BB	BB	DD	DD	BB	BB	BB	BB	BB	BB	BB	BB	BB	BB	BB	DD	DD	DD	BB	BB	DD	BB	BB	BB	BB	DD	BB	DD
chr7_64641276_64641287	BB	DD	BB	BB	BB	BB	BB	DD	BB	DD	DD	BB	BB	BB	BB	BB	DD	BB	BB	BB	BB	BB	BB	DD	DD	BB	BB	BB	BB	BB	BB	BB	BB	BB	BB	BB	DD	DD	DD	BB	BB	DD	BB	BB	BB	BB	DD	BB	DD
chr7_64661971_64661994	BB	DD	BB	BB	BB	BB	BB	DD	BB	DD	DD	BB	BB	BB	BB	BB	DD	BB	BB	BB	BB	BB	BB	DD	DD	BB	BB	BB	BB	BB	BB	BB	BB	BB	BB	BB	DD	DD	DD	BB	BB	DD	BB	BB	BB	BB	DD	BB	DD
chr7_64717886_64717897	BB	DD	BB	BB	BB	BB	BB	DD	BB	DD	DD	BB	BB	BB	BB	BB	DD	BB	BB	BB	BB	BB	BB	DD	DD	BB	BB	BB	BB	BB	BB	BB	BB	BB	BB	BB	DD	DD	DD	BB	BB	DD	BB	BB	BB	BB	DD	BB	DD
chr7_64762178_64762191	BB	DD	BB	BB	BB	BB	BB	DD	BB	DD	DD	BB	BB	BB	BB	BB	DD	BB	BB	BB	BB	BB	BB	DD	DD	BB	BB	BB	BB	BB	BB	BB	BB	BB	BB	BB	DD	DD	DD	BB	BB	DD	BB	BB	BB	BB	DD	BB	DD
chr7_64796928_64796941	BB	DD	BB	BB	BB	BB	BB	DD	bn	DD	DD	BB	BB	BB	BB	BB	DD	BB	BB	BB	BB	BB	BB	DD	DD	BB	BB	BB	BB	BB	BB	BB	BB	BB	BB	BB	DD	DD	DD	BB	BB	DD	BB	BB	BB	BB	DD	BB	DD
chr7_64801859_64801873	BB	DD	BB	BB	BB	BB	BB	DD	BB	DD	DD	BB	BB	BB	BB	BB	DD	BB	BB	BB	BB	BB	BB	DD	DD	BB	BB	BB	BB	BB	BB	BB	BB	BB	BB	BB	DD	DD	DD	BB	BB	DD	BB	BB	BB	BB	DD	BB	DD
chr7_64803719_64803734	BB	DD	bn	BB	BB	BB	BB	DD	BB	DD	DD	BB	BB	bd	BB	BB	DD	BB	BB	BB	BB	BB	BB	DD	DD	BB	BB	BB	BB	BB	BB	BB	BB	BB	BB	BB	DD	DD	DD	BB	BB	DD	BB	BB	BB	BB	DD	BB	DD
chr7_64815431_64815462	BB	DD	BB	BB	BB	BB	BB	DD	BB	DD	DD	BB	BB	BB	BB	BB	DD	BB	BB	BB	BB	BB	BB	DD	DD	BB	BB	BB	BB	BB	BB	BB	BB	BB	BB	BB	DD	DD	DD	BB	BB	DD	BB	BB	BB	BB	DD	BB	DD
chr7_64815784_64815807	BB	DD	BB	BB	BB	BB	BB	DD	BB	DD	DD	BB	BB	BB	BB	BB	DD	BB	BB	BB	BB	BB	BB	DD	DD	BB	BB	BB	BB	BB	BB	BB	BB	BB	BB	BB	DD	DD	DD	BB	BB	DD	BB	BB	BB	BB	DD	BB	DD
chr7_64834969_64834988	BB	DD	BB	BB	BB	BB	BB	DD	BB	DD	DD	BB	BB	BB	BB	BB	DD	BB	BB	BB	BB	BB	BB	DD	DD	BB	BB	BB	BB	BB	BB	BB	BB	BB	BB	BB	DD	DD	DD	BB	BB	DD	BB	BB	BB	BB	DD	BB	DD
chr7_64844923_64844954	BB	DD	BB	BB	BB	BB	BB	DD	BB	DD	DD	BB	BB	BB	BB	BB	DD	BB	BB	BB	BB	BB	BB	DD	DD	BB	BB	BB	BB	BB	BB	BB	BB	BB	BB	BB	DD	DD	DD	BB	BB	DD	BB	BB	BB	BB	DD	BB	DD
chr7_64848106_64848125	BB	NA	BB	BB	BB	BB	BB	NA	BB	NA	NN	BB	BB	BB	BB	BB	DD	BB	BB	BB	BB	BB	BB	DD	NA	NA	BB	BB	BB	BB	BB	BB	BB	BB	BB	BB	DD	DD	DD	BB	BB	DD	NA	BB	BB	BB	NA	BB	NA
chr7_64862901_64862914	BB	DD	BB	BB	BB	BB	BB	DD	BB	DD	DD	BB	BB	BB	BB	BB	DD	BB	BB	BB	BB	BB	BB	DD	DD	BB	BB	BB	BB	BB	BB	BB	BB	BB	BB	BB	DD	DD	DD	BB	BB	DD	BB	BB	BB	BB	DD	BB	DD
chr7_64868397_64868432	BB	DD	BB	BB	BB	BB	NA	DD	BB	NN	DD	BB	BB	BB	BB	BB	NN	BB	BB	NA	BB	BB	BB	DD	NA	BB	BB	BB	BB	BB	BB	BB	BB	BB	BB	BB	DD	NN	NN	BB	NA	DD	BB	BB	BB	BB	DD	BB	NA
chr7_64879581_64879598	BB	DD	BB	BB	BB	BB	BB	DD	BB	DD	DD	BB	BB	BB	BB	BB	DD	BB	BB	BB	BB	BB	BB	DD	DD	BB	BB	BB	BB	BB	BB	BB	BB	BB	BB	BB	DD	DD	DD	BB	BB	DD	BB	BB	BB	BB	DD	BB	DD
chr7_64884049_64884080	BB	DD	BB	BB	BB	BB	BB	DD	BB	DD	DD	BB	BB	BB	BB	BB	DD	BB	BB	BB	BB	BB	BB	DD	DD	BB	BB	BB	BB	BB	BB	BB	BB	BB	BB	BB	DD	DD	DD	BB	BB	DD	BB	BB	BB	BB	DD	BB	DD
chr7_64891596_64891615	BB	DD	BB	BB	BB	BB	BB	DD	BB	DD	DD	BB	BB	BB	BB	BB	DD	BB	BB	BB	BB	BB	BB	DD	DD	BB	BB	BB	BB	BB	BB	BB	BB	BB	BB	BB	DD	DD	DD	BB	BB	DD	BB	BB	BB	BB	DD	BB	DD
chr7_64905862_64905901	BB	DD	BB	BB	BB	BB	BB	DD	BB	DD	DD	BB	BB	BB	BB	BB	DD	BB	BB	BB	BB	BB	BB	DD	DD	BB	BB	BB	BB	BB	BB	BB	BB	BB	BB	BB	DD	DD	DD	BB	BB	DD	BB	BB	BB	BB	DD	BB	DD
chr7_64914009_64914023	BB	DD	BB	BB	BB	BB	BB	DD	BB	DD	DD	BB	BB	BB	BB	BB	DD	BB	BB	BB	BB	BB	BB	DD	DD	BB	BB	BB	BB	BB	BB	BB	BB	BB	BB	BB	DD	DD	DD	BB	BB	DD	BB	BB	BB	BB	DD	BB	DD
chr7_64916060_64916079	BB	DD	BB	BB	BB	BB	BB	DD	BB	DD	DD	BB	BB	BB	BB	BB	DD	BB	BB	BB	BB	BB	BB	DD	DD	BB	BB	BB	BB	BB	BB	BB	BB	BB	BB	BB	DD	DD	DD	BB	BB	DD	BB	BB	BB	BB	DD	BB	DD
chr7_64917797_64917831	BB	NN	BB	BB	BB	BB	BB	DD	NA	NA	DD	BB	BB	BB	NA	NA	DD	BB	BB	BB	NA	BB	BB	DD	DD	BB	BB	BB	NA	NA	NA	BB	BB	BB	BB	BB	DD	NA	NA	BB	NA	DD	BB	BB	NA	BB	NA	BB	NA
chr7_64925349_64925368	BB	DD	BB	BB	BB	BB	BB	DD	BB	DD	DD	BB	BB	BB	BB	BB	DD	BB	BB	BB	BB	BB	BB	DD	DD	BB	BB	BB	BB	BB	BB	BB	BB	BB	BB	BB	DD	DD	DD	BB	BB	DD	BB	BB	BB	bn	DD	BB	DD
chr7_64934051_64934072	BB	dn	BB	BB	BB	bn	BB	DD	BB	DD	DD	BB	BB	BB	BB	BB	DD	BB	bn	BB	BB	BB	BB	DD	DD	BB	BB	BB	BB	BB	BB	BB	BB	BB	BB	BB	DD	DD	DD	BB	BB	DD	BB	BB	BB	BB	DD	BB	DD
chr7_64956374_64956388	BB	DD	BB	BB	BB	BB	BB	DD	BB	DD	DD	BB	BB	BB	BB	BB	DD	BB	BB	BB	BB	BB	BB	DD	DD	BB	BB	BB	BB	BB	BB	BB	BB	BB	BB	BB	DD	DD	DD	BB	BB	DD	BB	BB	BB	BB	DD	BB	DD
chr7_64957626_64957645	BB	DD	BB	BB	BB	BB	BB	DD	BB	DD	DD	BB	BB	BB	BB	BB	DD	BB	BB	BB	BB	BB	BB	DD	DD	BB	BB	BB	BB	BB	BB	BB	BB	BB	BB	BB	DD	DD	DD	BB	BB	DD	BB	BB	BB	BB	DD	BB	DD
chr7_64975707_64975718	BB	DD	BB	BB	BB	BB	BB	DD	BB	DD	DD	BB	BB	BB	BB	BB	DD	BB	BB	BB	BB	BB	BB	DD	DD	BB	BB	BB	BB	BB	BB	BB	BB	BB	BB	BB	DD	DD	DD	BB	BB	DD	BB	BB	BB	BB	DD	BB	DD
chr7_64978483_64978494	BB	DD	BB	BB	BB	BB	BB	DD	BB	DD	DD	BB	BB	BB	BB	BB	DD	BB	BB	BB	BB	BB	BB	DD	DD	BB	BB	BB	BB	BB	BB	BB	BB	BB	BB	BB	DD	DD	DD	BB	BB	DD	BB	BB	BB	BB	DD	BB	DD
chr7_64982173_64982202	BB	DD	BB	BB	BB	BB	BB	DD	BB	DD	DD	BB	BB	BB	BB	BB	DD	BB	BB	BB	BB	BB	BB	DD	DD	BB	BB	BB	BB	BB	BB	BB	BB	BB	BB	BB	DD	DD	DD	BB	BB	DD	BB	BB	BB	BB	DD	BB	DD
chr7_64995036_64995055	BB	DD	BB	BB	BB	BB	BB	DD	BB	DD	DD	BB	BB	BB	BB	BB	DD	BB	BB	BB	BB	BB	BB	DD	DD	BB	BB	BB	BB	BB	BB	BB	BB	BB	BB	BB	DD	DD	DD	BB	BB	DD	BB	BB	BB	BB	DD	BB	DD
chr7_64998436_64998475	BB	DD	BB	BB	NA	BB	BB	DD	BB	DD	DD	NA	BB	BB	NA	BB	DD	BB	BB	BB	BB	NA	BB	DD	DD	NA	BB	BB	NA	NA	BB	BB	NN	BB	BB	BB	DD	NA	DD	BB	BB	DD	NA	NA	BB	BB	DD	BB	NA
chr7_65000934_65000949	BB	dd	BB	BB	BB	BB	BB	dd	BB	dd	dd	BB	BB	BB	BB	BB	dd	BB	BB	BB	BB	BB	BB	dd	dd	BB	BB	BB	BB	BB	BB	BB	BB	BB	BB	BB	dd	dd	dd	BB	BB	dd	BB	BB	BB	BB	dd	BB	dd
chr7_65001139_65001150	BB	DD	BB	BB	BB	BB	BB	DD	BB	DD	DD	BB	BB	BB	BB	BB	DD	BB	BB	BB	BB	BB	BB	DD	DD	BB	BB	BB	BB	BB	BB	BB	BB	BB	BB	BB	DD	DD	DD	BB	BB	DD	BB	BB	BB	BB	DD	BB	DD
chr7_65001747_65001762	BB	DD	BB	BB	BB	BB	BB	DD	BB	DD	DD	BB	BB	BB	BB	BB	DD	BB	BB	BB	BB	BB	BB	DD	DD	BB	BB	BB	BB	BB	BB	BB	BB	BB	BB	BB	DD	DD	DD	BB	BB	DD	BB	BB	BB	BB	DD	BB	DD
chr7_65008885_65008896	FF	df	FF	FF	FF	FF	FF	df	FF	DD	df	FF	FF	FF	FF	FF	df	FF	FF	FF	FF	FF	FF	DD	df	FF	FF	FF	FF	FF	FF	FF	FF	FF	FF	FF	DD	df	DD	FF	FF	df	FF	FF	FF	FF	DD	FF	df
chr7_65044545_65044572	BB	DD	BB	BB	BB	BB	BB	DD	BB	DD	DD	BB	BB	BB	BB	BB	DD	BB	BB	BB	BB	BB	BB	DD	DD	BB	BB	BB	BB	BB	BB	BB	BB	BB	BB	BB	DD	DD	DD	BB	BB	DD	BB	BB	BB	BB	DD	BB	DD
chr7_65055349_65055362	BB	DD	BB	BB	BB	BB	BB	DD	BB	bd	DD	BB	BB	BB	BB	BB	DD	BB	BB	BB	BB	BB	BB	dn	DD	BB	BB	BB	BB	BB	BB	BB	BB	BB	BB	BB	DD	DD	DD	BB	BB	DD	BB	BB	BB	BB	DD	BB	DD
chr7_65086576_65086607	BB	DD	BB	BB	BB	BB	BB	DD	BB	DD	DD	BB	BB	BB	BB	BB	DD	BB	BB	BB	BB	BB	BB	DD	DD	BB	BB	BB	BB	BB	BB	BB	BB	BB	BB	BB	DD	DD	DD	BB	BB	DD	BB	BB	BB	BB	DD	BB	DD
chr7_65087613_65087684	BB	DD	BB	BB	BB	BB	BB	DD	BB	DD	DD	BB	BB	BB	bn	BB	DD	BB	BB	BB	BB	BB	BB	DD	DD	BB	BB	BB	BB	BB	BB	BB	BB	BB	BB	BB	DD	DD	DD	BB	BB	DD	BB	BB	BB	BB	DD	BB	DD
chr7_65089048_65089071	BB	DD	BB	BB	BB	BB	BB	DD	BB	DD	DD	BB	BB	BB	BB	BB	DD	BB	BB	BB	BB	BB	BB	DD	DD	BB	BB	BB	BB	BB	BB	BB	BB	BB	BB	BB	DD	DD	DD	BB	BB	DD	BB	BB	BB	BB	DD	BB	DD
chr7_65090347_65090358	BB	dd	BB	BB	BB	BB	BB	dd	BB	dd	dd	BB	BB	BB	BB	BB	dd	BB	BB	BB	BB	BB	BB	dd	dd	BB	BB	BB	BB	BB	BB	BB	BB	BB	BB	BB	dd	dd	dd	BB	BB	dd	BB	BB	BB	BB	dd	BB	dd
chr7_65104822_65104837	BB	DD	BB	BB	BB	BB	BB	DD	BB	DD	DD	BB	BB	BB	BB	BB	DD	BB	BB	BB	BB	BB	BB	DD	DD	BB	BB	BB	BB	BB	BB	BB	BB	BB	BB	BB	DD	DD	DD	BB	BB	DD	BB	BB	BB	BB	DD	BB	DD
chr7_65120364_65120375	BB	DD	BB	BB	BB	BB	BB	DD	BB	DD	DD	BB	BB	BB	BB	BB	DD	BB	BB	BB	BB	BB	BB	DD	DD	BB	BB	BB	BB	BB	BB	BB	BB	BB	BB	BB	DD	DD	DD	BB	BB	DD	BB	BB	BB	BB	DD	BB	DD
chr7_65124547_65124570	BB	UU	BB	BB	BB	BB	BB	UU	BB	UU	UU	BB	BB	BB	BB	BB	NA	BB	BB	BB	BB	BB	BB	UU	UU	BB	BB	BB	BB	BB	BB	BB	BB	BB	BB	BB	UU	UU	UU	BB	BB	NA	BB	BB	BB	BB	uu	BB	UU
chr7_65132001_65132024	BB	DD	BB	BB	BB	BB	BB	DD	BB	DD	DD	BB	BB	BB	BB	BB	DD	BB	BB	BB	BB	BB	BB	DD	DD	BB	BB	BB	BB	BB	BB	BB	BB	BB	BB	BB	DD	DD	DD	BB	BB	DD	BB	BB	BB	BB	DD	BB	DD
chr7_65132297_65132316	BB	DD	BB	BB	BB	BB	BB	DD	BB	DD	DD	BB	BB	BB	BB	BB	DD	BB	BB	BB	BB	BB	BB	DD	DD	BB	BB	BB	BB	BB	BB	BB	BB	BB	BB	BB	DD	DD	DD	BB	BB	DD	BB	BB	BB	BB	DD	BB	DD
chr7_65143033_65143064	BB	DD	BB	BB	BB	BB	BB	DD	BB	DD	DD	BB	BB	BB	BB	BB	DD	BB	BB	BB	BB	BB	BB	DD	DD	BB	BB	BB	BB	BB	BB	BB	BB	BB	BB	BB	DD	DD	DD	BB	BB	DD	BB	BB	BB	BB	DD	BB	DD
chr7_65145021_65145036	BB	dn	BB	BB	BB	BB	BB	DD	BB	DD	DD	BB	BB	BB	BB	BB	dn	BB	BB	BB	BB	BB	BB	dn	DD	BB	BB	BB	BB	BB	BB	BB	BB	BB	BB	BB	DD	DD	dn	BB	BB	dn	BB	BB	BB	BB	DD	BB	DD
chr7_65145917_65145930	FF	dn	FF	FF	FF	FF	fn	df	fn	df	fn	FF	FF	FF	FF	FF	df	FF	FF	FF	FF	FF	FF	df	df	FF	FF	FF	FF	FF	FF	FF	FF	FF	FF	FF	df	df	df	FF	FF	df	FF	FF	FF	FF	df	FF	df
chr7_65160582_65160593	BB	DD	BB	BB	BB	BB	BB	DD	BB	DD	DD	BB	BB	BB	BB	BB	DD	BB	BB	BB	BB	BB	BB	DD	DD	BB	BB	BB	BB	BB	BB	BB	BB	BB	BB	BB	DD	DD	DD	BB	BB	DD	BB	BB	BB	BB	DD	BB	DD
chr7_65163442_65163453	BB	DD	BB	BB	BB	BB	BB	DD	BB	DD	DD	BB	BB	BB	BB	BB	DD	BB	BB	BB	BB	BB	BB	DD	DD	BB	BB	BB	BB	BB	BB	BB	BB	BB	BB	BB	DD	DD	DD	BB	BB	DD	BB	BB	BB	BB	DD	BB	DD
chr7_65166400_65166427	BB	DD	BB	BB	BB	BB	BB	DD	BB	DD	DD	BB	BB	BB	BB	BB	DD	BB	BB	BB	BB	BB	BB	DD	DD	BB	BB	BB	BB	BB	BB	BB	BB	BB	BB	BB	DD	DD	DD	BB	BB	DD	BB	BB	BB	BB	DD	BB	DD
chr7_65174798_65174822	BB	DD	BB	BB	BB	BB	BB	DD	BB	DD	DD	BB	BB	BB	BB	BB	DD	BB	BB	BB	BB	BB	BB	DD	DD	BB	BB	BB	BB	BB	BB	BB	BB	BB	BB	BB	DD	DD	DD	BB	BB	DD	BB	BB	BB	BB	DD	BB	DD
chr7_65176776_65176799	BB	DD	BB	BB	BB	BB	BB	DD	BB	DD	DD	BB	BB	BB	BB	BB	DD	BB	BB	BB	BB	BB	BB	DD	DD	BB	BB	BB	BB	BB	BB	BB	BB	BB	BB	BB	DD	DD	DD	BB	BB	DD	BB	BB	BB	BB	DD	BB	DD
chr7_65177646_65177657	BB	DD	BB	BB	BB	BB	BB	DD	BB	DD	DD	BB	BB	BB	BB	BB	DD	BB	BB	BB	BB	BB	BB	DD	DD	BB	BB	BB	BB	BB	BB	BB	BB	BB	BB	BB	DD	DD	DD	BB	BB	DD	BB	BB	BB	BB	DD	BB	DD
chr7_65181820_65181831	BB	DD	BB	BB	BB	BB	BB	DD	BB	DD	DD	BB	BB	BB	BB	BB	DD	BB	BB	BB	BB	BB	BB	DD	DD	BB	BB	BB	BB	BB	BB	BB	BB	BB	BB	BB	DD	DD	DD	BB	BB	DD	BB	BB	BB	BB	DD	BB	DD
chr7_65184839_65184862	BB	DD	BB	BB	BB	BB	BB	DD	BB	DD	DD	BB	BB	BB	BB	BB	DD	BB	BB	BB	BB	BB	BB	DD	DD	BB	BB	BB	BB	BB	BB	BB	BB	BB	BB	BB	DD	DD	DD	BB	BB	DD	BB	BB	BB	BB	DD	BB	DD
chr7_65214981_65215012	BB	DD	BB	BB	BB	BB	BB	DD	BB	DD	DD	BB	BB	BB	BB	BB	DD	BB	BB	BB	BB	BB	BB	DD	DD	BB	BB	BB	BB	BB	BB	BB	BB	BB	BB	BB	DD	DD	DD	BB	BB	DD	BB	BB	BB	BB	DD	BB	DD
chr7_65227317_65227328	BB	DD	BB	BB	BB	BB	BB	DD	BB	DD	DD	BB	BB	BB	BB	BB	DD	BB	BB	BB	BB	BB	BB	DD	DD	BB	BB	BB	BB	BB	BB	BB	BB	BB	BB	BB	DD	DD	DD	BB	BB	DD	BB	BB	BB	BB	DD	BB	DD
chr7_65228355_65228368	BB	DD	BB	BB	BB	BB	BB	DD	BB	DD	DD	BB	BB	BB	BB	BB	DD	BB	BB	BB	BB	BB	BB	DD	DD	BB	BB	BB	BB	BB	BB	BB	BB	BB	BB	BB	DD	DD	DD	BB	BB	DD	BB	BB	BB	BB	DD	BB	DD
chr7_65241009_65241050	BB	DD	BB	BB	BB	BB	BB	DD	BB	DD	DD	BB	BB	BB	BB	BB	DD	BB	BB	BB	BB	bd	BB	DD	DD	BB	BB	BB	BB	BB	BB	BB	BB	BB	BB	BB	DD	DD	DD	BB	BB	DD	BB	BB	BB	BB	DD	BB	DD
chr7_65248276_65248287	BB	DD	BB	BB	BB	BB	BB	DD	BB	DD	DD	BB	BB	BB	BB	BB	DD	BB	BB	BB	BB	BB	BB	DD	DD	BB	BB	BB	BB	BB	BB	BB	BB	BB	BB	BB	DD	DD	DD	BB	BB	DD	BB	BB	BB	BB	DD	BB	DD
chr7_65256147_65256161	BB	DD	BB	BB	BB	BB	BB	DD	BB	DD	DD	BB	BB	BB	BB	BB	DD	BB	BB	BB	BB	BB	BB	DD	DD	BB	BB	BB	BB	BB	BB	BB	BB	BB	BB	BB	DD	DD	DD	BB	BB	DD	BB	BB	BB	BB	DD	BB	DD
chr7_65267035_65267046	BB	DD	BB	BB	BB	BB	BB	DD	BB	DD	DD	BB	BB	BB	BB	BB	DD	BB	BB	BB	BB	BB	BB	DD	DD	BB	BB	BB	BB	BB	BB	BB	BB	BB	BB	BB	DD	DD	DD	BB	BB	DD	BB	BB	BB	BB	DD	BB	DD
chr7_65308162_65308176	BB	DD	BB	BB	BB	BB	BB	DD	BB	DD	DD	BB	BB	BB	BB	BB	DD	BB	BB	BB	BB	BB	BB	DD	DD	BB	BB	BB	BB	BB	BB	BB	BB	BB	BB	BB	DD	DD	DD	BB	BB	DD	BB	BB	BB	BB	DD	BB	DD
chr7_65308573_65308584	BB	DD	BB	BB	BB	BB	DD	DD	BB	DD	DD	BB	BB	BB	BB	BB	DD	BB	BB	BB	BB	BB	BB	DD	DD	BB	BB	BB	BB	BB	BB	BB	BB	BB	BB	BB	DD	DD	DD	BB	BB	DD	BB	BB	BB	BB	DD	BB	DD
chr7_65309183_65309194	BB	DD	BB	BB	BB	BB	BB	DD	BB	DD	DD	BB	BB	BB	BB	BB	DD	BB	BB	BB	BB	BB	BB	DD	DD	BB	BB	BB	BB	BB	BB	BB	BB	BB	BB	BB	DD	DD	DD	BB	BB	DD	BB	BB	BB	BB	DD	BB	DD
chr7_65360129_65360154	BB	dn	BB	NN	bn	BB	BB	NA	BB	dn	dn	BB	NA	BB	BB	bn	dn	BB	BB	BB	NA	BB	BB	dn	dn	NA	BB	BB	BB	NA	BB	BB	BB	NA	BB	NA	dn	dn	NA	BB	NA	NA	BB	BB	BB	BB	dn	BB	dn
chr7_65374333_65374346	BB	DD	BB	BB	BB	BB	BB	DD	BB	dn	dn	BB	BB	BB	BB	BB	DD	BB	BB	BB	BB	BB	BB	dn	dn	BB	BB	BB	BB	BB	BB	BB	BB	BB	BB	BB	dn	dn	dn	BB	BB	DD	BB	BB	BB	BB	DD	BB	DD
chr7_65377424_65377437	BB	dd	BB	BB	BB	BB	BB	dn	BB	dd	dd	BB	BB	BB	BB	BB	dd	BB	BB	BB	BB	BB	BB	dd	dd	BB	BB	BB	BB	BB	BB	BB	BB	BB	BB	BB	DD	dn	dd	BB	BB	dd	BB	BB	BB	BB	DD	BB	dd
chr7_65381023_65381060	BB	DD	BB	BB	BB	BB	BB	DD	BB	DD	DD	BB	BB	BB	BB	BB	DD	BB	BB	BB	BB	BB	BB	DD	DD	BB	BB	BB	bn	BB	bn	BB	bn	BB	BB	BB	DD	DD	DD	BB	BB	dn	BB	BB	BB	BB	DD	BB	DD
chr7_65393367_65393384	BB	DD	BB	BB	BB	BB	BB	DD	BB	DD	DD	BB	BB	BB	BB	BB	DD	BB	BB	BB	BB	BB	BB	DD	DD	BB	BB	BB	BB	BB	BB	BB	BB	BB	BB	BB	DD	DD	DD	BB	bn	DD	BB	BB	BB	BB	DD	BB	DD
chr7_65393600_65393619	BB	DD	BB	BB	BB	BB	BB	DD	BB	DD	DD	BB	BB	BB	BB	BB	DD	BB	BB	BB	BB	BB	BB	DD	DD	BB	BB	BB	BB	BB	BB	BB	BB	BB	BB	BB	DD	dn	DD	BB	BB	DD	BB	BB	BB	BB	DD	BB	DD
chr7_65408334_65408353	FF	df	FF	FF	FF	FF	FF	DD	FF	df	dn	FF	FF	FF	FF	FF	df	FF	FF	FF	FF	FF	FF	DD	df	FF	FF	FF	FF	FF	FF	FF	FF	FF	FF	FF	DD	df	DD	FF	FF	df	FF	FF	FF	FF	DD	FF	df
chr7_65416939_65416962	BB	DD	NA	BB	BB	BB	BB	DD	BB	DD	DD	BB	BB	BB	BB	BB	NN	BB	BB	BB	BB	BB	BB	dn	DD	BB	BB	BB	BB	BB	BB	BB	BB	BB	BB	BB	DD	NA	NN	BB	NA	DD	BB	BB	BB	BB	DD	BB	NA
chr7_65423941_65423972	BB	DD	BB	BB	BB	BB	BB	DD	BB	DD	DD	BB	BB	BB	BB	BB	DD	BB	BB	BB	BB	BB	BB	DD	DD	BB	BB	BB	BB	BB	BB	BB	BB	BB	BB	BB	DD	DD	DD	BB	BB	DD	BB	BB	BB	BB	DD	BB	DD
chr7_65433507_65433521	BB	DD	BB	BB	BB	BB	BB	DD	BB	DD	DD	BB	BB	BB	BB	BB	DD	BB	BB	BB	BB	BB	BB	DD	DD	BB	BB	BB	BB	BB	BB	BB	BB	BB	BB	BB	DD	DD	DD	BB	BB	DD	BB	BB	BB	BB	DD	BB	DD
chr7_65433618_65433649	BB	DD	BB	BB	BB	BB	BB	DD	BB	DD	DD	BB	BB	BB	BB	BB	DD	BB	BB	BB	BB	BB	BB	DD	DD	BB	BB	BB	BB	BB	BB	BB	BB	BB	BB	BB	DD	DD	DD	BB	BB	DD	BB	BB	BB	BB	DD	BB	DD
chr7_65460574_65460605	BB	NA	BB	BB	BB	NA	BB	DD	BB	DD	DD	BB	BB	BB	BB	BB	NA	BB	BB	BB	BB	BB	BB	DD	NA	BB	BB	BB	BB	NA	NA	BB	BB	BB	BB	BB	DD	DD	DD	BB	BB	NN	BB	BB	BB	BB	DD	BB	DD
chr7_65462367_65462386	BB	DD	BB	BB	BB	BB	BB	DD	BB	DD	DD	BB	BB	BB	BB	BB	DD	BB	BB	BB	BB	BB	BB	DD	DD	BB	BB	BB	BB	BB	BB	BB	BB	BB	BB	BB	DD	DD	DD	BB	BB	DD	BB	BB	BB	BB	DD	BB	DD
chr7_65463069_65463104	BB	DD	BB	BB	BB	BB	BB	DD	BB	DD	dn	BB	BB	bn	BB	BB	DD	BB	BB	BB	BB	BB	BB	DD	DD	bn	BB	BB	BB	BB	BB	bn	BB	BB	bn	BB	DD	DD	DD	BB	BB	DD	BB	BB	BB	BB	DD	BB	DD
chr7_65466167_65466181	BB	DD	BB	BB	BB	BB	BB	DD	BB	DD	DD	BB	BB	BB	BB	BB	DD	BB	BB	BB	BB	BB	BB	DD	DD	BB	BB	BB	BB	BB	BB	BB	BB	BB	BB	BB	DD	DD	DD	BB	BB	DD	BB	BB	BB	BB	DD	BB	DD
chr7_65466749_65466768	BB	DD	BB	BB	BB	BB	BB	DD	BB	DD	DD	BB	BB	BB	BB	BB	DD	BB	BB	BB	BB	BB	BB	DD	DD	BB	BB	BB	BB	BB	BB	BB	BB	BB	BB	BB	DD	DD	DD	BB	BB	DD	BB	BB	BB	BB	DD	BB	DD
chr7_65468581_65468605	BB	DD	BB	BB	BB	BB	BB	DD	BB	DD	DD	BB	BB	BB	BB	BB	DD	BB	BB	BB	BB	BB	BB	DD	DD	BB	BB	BB	BB	BB	BB	BB	BB	BB	BB	BB	DD	DD	DD	BB	BB	DD	BB	BB	BB	BB	DD	BB	DD
chr7_65470957_65470971	FF	df	FF	FF	FF	FF	FF	df	FF	df	df	FF	FF	FF	FF	FF	df	FF	FF	FF	FF	FF	FF	df	df	FF	FF	FF	FF	FF	FF	FF	FF	FF	FF	FF	df	df	df	FF	FF	df	FF	FF	FF	FF	df	FF	df
chr7_65472985_65473000	BB	DD	BB	BB	BB	BB	BB	DD	BB	DD	DD	BB	BB	BB	BB	BB	DD	BB	BB	BB	BB	BB	BB	DD	DD	BB	BB	BB	BB	BB	BB	BB	BB	BB	BB	BB	DD	DD	DD	BB	BB	DD	BB	BB	BB	BB	DD	BB	DD
chr7_65477879_65477898	BB	DD	BB	BB	BB	BB	BB	DD	BB	DD	DD	BB	BB	BB	BB	BB	DD	BB	BB	BB	BB	BB	BB	DD	DD	BB	BB	BB	BB	BB	BB	BB	BB	BB	BB	BB	DD	DD	DD	BB	BB	DD	BB	BB	BB	BB	DD	BB	DD
chr7_65488302_65488313	BB	DD	BB	BB	BB	BB	BB	DD	BB	DD	DD	BB	BB	BB	BB	BB	DD	BB	BB	BB	BB	BB	BB	DD	DD	BB	BB	BB	BB	BB	BB	BB	BB	BB	BB	BB	DD	DD	DD	BB	BB	DD	BB	BB	BB	BB	DD	BB	DD
chr7_65492865_65492882	BB	DD	BB	BB	BB	BB	BB	DD	BB	DD	DD	BB	BB	BB	BB	BB	DD	BB	BB	BB	BB	BB	BB	DD	DD	BB	BB	BB	BB	BB	BB	BB	BB	BB	BB	BB	DD	DD	DD	BB	BB	DD	BB	BB	BB	BB	DD	BB	DD
chr7_65494926_65494941	BB	DD	BB	BB	BB	BB	BB	DD	BB	DD	DD	BB	BB	BB	BB	BB	DD	BB	BB	BB	BB	BB	BB	DD	DD	BB	BB	BB	BB	BB	BB	BB	BB	BB	BB	BB	DD	DD	DD	BB	BB	DD	BB	BB	BB	BB	DD	BB	DD
chr7_65497697_65497712	BB	DD	BB	BB	BB	BB	BB	DD	BB	DD	DD	BB	BB	BB	BB	BB	DD	BB	BB	BB	BB	BB	BB	DD	DD	BB	BB	BB	BB	BB	BB	BB	BB	BB	BB	BB	DD	DD	DD	BB	BB	DD	BB	BB	BB	BB	DD	BB	DD
chr7_65546171_65546182	BB	DD	BB	BB	BB	BB	BB	DD	BB	DD	DD	BB	BB	BB	BB	BB	dn	BB	BB	BB	BB	BB	BB	DD	DD	BB	BB	BB	BB	BB	BB	BB	BB	BB	BB	BB	DD	DD	DD	BB	BB	DD	BB	BB	BB	BB	DD	BB	DD
chr7_65600263_65600278	BB	DD	BB	BB	BB	BB	BB	DD	BB	DD	DD	BB	BB	BB	BB	BB	DD	BB	BB	BB	BB	BB	BB	DD	DD	BB	BB	BB	BB	BB	BB	BB	BB	BB	BB	BB	DD	DD	DD	BB	BB	DD	BB	BB	BB	BB	DD	BB	DD
chr7_65608575_65608604	BB	DD	BB	BB	BB	BB	BB	DD	BB	DD	DD	BB	BB	BB	BB	BB	DD	BB	BB	BB	BB	BB	BB	DD	DD	BB	BB	BB	BB	BB	BB	BB	BB	BB	BB	BB	DD	DD	DD	BB	BB	DD	BB	BB	BB	BB	DD	BB	DD
chr7_65620174_65620197	BB	DD	BB	BB	BB	BB	BB	DD	BB	DD	DD	BB	BB	BB	BB	BB	DD	BB	BB	BB	BB	BB	BB	DD	DD	BB	BB	BB	BB	BB	BB	BB	BB	BB	BB	BB	DD	DD	DD	BB	BB	DD	BB	BB	BB	BB	DD	BB	DD
chr7_65624808_65624822	BB	DD	BB	BB	BB	BB	BB	DD	BB	DD	DD	BB	BB	BB	BB	BB	DD	BB	BB	BB	BB	BB	BB	DD	DD	BB	BB	BB	BB	BB	BB	BB	BB	BB	BB	BB	DD	DD	DD	BB	BB	DD	BB	BB	BB	BB	DD	BB	DD
chr7_65656466_65656507	BB	NA	BB	BB	BB	BB	BB	NA	BB	NA	NA	BB	BB	BB	BB	BB	NA	BB	BB	BB	BB	BB	BB	NA	NA	BB	BB	UU	BB	BB	BB	BB	BB	BB	BB	BB	NA	NA	NA	BB	BB	NA	BB	BB	BB	BB	NA	BB	NA
chr7_65699551_65699566	BB	DD	BB	BB	BB	BB	BB	DD	BB	DD	DD	BB	BB	BB	BB	BB	DD	BB	BB	BB	BB	BB	BB	DD	DD	BB	BB	BB	BB	BB	BB	BB	BB	BB	BB	BB	DD	DD	DD	BB	BB	DD	BB	BB	BB	BB	DD	BB	DD
chr7_65726898_65726909	BB	DD	BB	BB	BB	BB	BB	DD	BB	DD	DD	BB	BB	BB	BB	BB	DD	BB	BB	BB	BB	BB	BB	DD	DD	BB	BB	BB	BB	BB	BB	BB	BB	BB	BB	BB	DD	DD	DD	BB	BB	DD	BB	BB	BB	BB	DD	BB	DD
chr7_65747505_65747516	BB	DD	BB	BB	BB	BB	BB	DD	BB	DD	DD	BB	BB	BB	BB	BB	DD	BB	BB	BB	BB	BB	BB	DD	DD	BB	BB	BB	BB	BB	BB	BB	BB	BB	BB	BB	DD	DD	DD	BB	BB	DD	BB	BB	BB	BB	DD	BB	DD
chr7_65749381_65749395	BB	DD	BB	BB	BB	BB	BB	DD	BB	DD	DD	BB	BB	BB	BB	BB	DD	BB	BB	BB	BB	BB	BB	DD	DD	BB	BB	BB	BB	BB	BB	BB	BB	BB	BB	BB	DD	DD	DD	BB	BB	DD	BB	BB	BB	BB	DD	BB	DD
chr7_65763263_65763282	BB	DD	BB	BB	BB	BB	BB	dn	BB	DD	dn	BB	BB	BB	BB	BB	DD	BB	BB	BB	BB	BB	BB	DD	DD	BB	BB	BB	BB	BB	BB	BB	BB	BB	BB	BB	DD	DD	DD	BB	BB	DD	BB	BB	BB	BB	DD	BB	DD
chr7_65775984_65775995	BB	DD	BB	BB	BB	BB	BB	DD	BB	DD	DD	BB	BB	BB	BB	BB	DD	BB	BB	BB	BB	BB	BB	DD	DD	BB	BB	BB	BB	BB	BB	BB	BB	BB	BB	BB	DD	DD	DD	BB	BB	DD	BB	BB	BB	BB	DD	BB	DD
chr7_65776050_65776061	BB	dd	BB	BB	BB	BB	BB	dd	BB	dd	dd	BB	BB	BB	BB	BB	dd	BB	BB	BB	BB	BB	BB	dd	dd	BB	BB	BB	BB	BB	BB	BB	BB	BB	BB	BB	DD	dd	dd	BB	BB	dn	BB	BB	BB	BB	dd	BB	dd
chr7_65777001_65777016	BB	DD	BB	BB	BB	BB	BB	DD	BB	DD	DD	BB	BB	BB	BB	BB	DD	BB	BB	BB	BB	BB	BB	DD	DD	BB	BB	BB	BB	BB	BB	BB	BB	BB	BB	BB	DD	DD	DD	BB	BB	DD	BB	BB	BB	BB	DD	BB	DD
chr7_65795510_65795521	BB	DD	BB	BB	BB	BB	BB	DD	BB	DD	DD	BB	BB	BB	BB	BB	DD	BB	BB	BB	BB	BB	BB	DD	DD	BB	BB	BB	BB	BB	BB	BB	BB	BB	BB	BB	DD	DD	DD	BB	BB	DD	BB	BB	BB	BB	DD	BB	DD
chr7_65800226_65800237	BB	DD	BB	BB	BB	BB	BB	DD	BB	DD	DD	BB	BB	BB	BB	BB	DD	BB	BB	BB	BB	BB	BB	DD	DD	BB	BB	BB	BB	BB	BB	BB	BB	BB	BB	BB	DD	DD	DD	BB	BB	DD	BB	BB	BB	BB	DD	BB	DD
chr7_65814788_65814799	BB	DD	BB	BB	BB	BB	BB	DD	BB	DD	DD	BB	BB	BB	BB	BB	DD	BB	BB	BB	BB	BB	BB	DD	DD	BB	BB	BB	BB	BB	BB	BB	BB	BB	BB	BB	DD	DD	DD	BB	BB	DD	BB	BB	BB	BB	DD	BB	DD
chr7_65815500_65815523	BB	dn	BB	BB	BB	BB	BB	DD	BB	DD	DD	BB	BB	BB	BB	BB	DD	BB	BB	BB	BB	BB	BB	DD	DD	BB	BB	BB	BB	BB	BB	BB	BB	BB	BB	BB	DD	DD	DD	BB	BB	DD	BB	BB	BB	BB	DD	BB	DD
chr7_65828336_65828351	BB	DD	BB	BB	BB	BB	BB	DD	BB	DD	DD	BB	BB	BB	BB	BB	DD	BB	BB	BB	BB	BB	BB	DD	DD	BB	BB	BB	BB	BB	BB	BB	BB	BB	BB	BB	DD	DD	DD	BB	BB	DD	BB	BB	BB	BB	DD	BB	DD
chr7_65831708_65831719	BB	DD	BB	BB	BB	BB	BB	DD	BB	DD	DD	BB	BB	BB	BB	BB	DD	BB	BB	BB	BB	BB	BB	DD	DD	BB	BB	BB	BB	BB	BB	BB	BB	BB	BB	BB	DD	DD	DD	BB	BB	DD	BB	BB	BB	BB	DD	BB	DD
chr7_65845575_65845594	BB	DD	BB	BB	BB	BB	BB	DD	BB	DD	DD	BB	BB	BB	BB	BB	DD	BB	BB	BB	BB	BB	BB	DD	DD	BB	BB	BB	BB	BB	BB	BB	BB	BB	BB	BB	DD	DD	DD	BB	BB	DD	BB	BB	BB	BB	DD	BB	DD
chr7_65857988_65858001	BB	DD	BB	BB	BB	BB	BB	DD	BB	DD	DD	BB	BB	BB	BB	BB	DD	BB	BB	BB	BB	BB	BB	DD	DD	BB	BB	BB	BB	BB	BB	BB	BB	BB	BB	BB	DD	DD	DD	BB	BB	DD	BB	BB	BB	BB	DD	BB	DD
chr7_65885662_65885706	BB	DD	BB	BB	BB	BB	BB	DD	BB	DD	DD	BB	BB	BB	BB	BB	DD	BB	BB	BB	BB	BB	BB	DD	DD	BB	BB	BB	BB	BB	BB	BB	BB	BB	BB	BB	DD	DD	DD	BB	BB	DD	BB	BB	BB	BB	DD	BB	DD
chr7_65894981_65895004	BB	DD	BB	BB	BB	BB	BB	DD	BB	DD	DD	BB	BB	BB	bn	BB	DD	BB	BB	BB	BB	BB	BB	DD	DD	BB	BB	BB	BB	BB	BB	BB	BB	BB	BB	BB	DD	DD	DD	BB	BB	DD	BB	bn	BB	BB	DD	BB	DD
chr7_65920385_65920402	BB	DD	BB	bn	bn	BB	BB	dn	BB	dn	DD	BB	BB	BB	BB	bn	dn	BB	BB	BB	BB	BB	BB	dn	dn	BB	BB	BB	BB	BB	BB	BB	BB	BB	BB	BB	dn	dn	dn	BB	BB	dn	BB	BB	BB	BB	DD	BB	DD
chr7_65923773_65923796	BB	DD	BB	BB	BB	BB	BB	DD	BB	DD	DD	BB	BB	BB	BB	BB	DD	BB	BB	BB	BB	BB	BB	DD	DD	BB	BB	BB	BB	BB	BB	BB	BB	BB	BB	BB	DD	DD	DD	BB	BB	DD	BB	BB	BB	BB	DD	BB	DD
chr7_65935582_65935593	BB	DD	BB	BB	BB	BB	BB	DD	BB	DD	DD	BB	BB	bn	BB	BB	DD	BB	BB	BB	BB	BB	BB	DD	DD	BB	BB	BB	BB	BB	BB	BB	BB	BB	BB	BB	DD	DD	DD	BB	BB	DD	BB	BB	BB	BB	DD	BB	DD
chr7_65938469_65938500	BB	DD	BB	BB	BB	BB	BB	DD	BB	DD	DD	BB	BB	BB	BB	BB	DD	BB	BB	BB	BB	BB	BB	DD	DD	BB	BB	BB	BB	BB	BB	BB	BB	BB	BB	BB	DD	DD	DD	BB	BB	DD	BB	BB	BB	BB	DD	BB	DD
chr7_65938597_65938610	BB	DD	BB	BB	BB	BB	BB	DD	BB	DD	DD	BB	BB	BB	BB	BB	DD	BB	BB	BB	BB	BB	BB	DD	DD	BB	BB	BB	BB	BB	BB	BB	BB	BB	BB	BB	DD	DD	DD	BB	BB	DD	BB	BB	BB	BB	DD	BB	DD
chr7_65943031_65943046	BB	DD	BB	BB	BB	BB	BB	DD	BB	DD	DD	BB	BB	BB	BB	BB	DD	BB	BB	BB	BB	BB	BB	DD	DD	BB	BB	BB	BB	BB	BB	BB	BB	BB	BB	BB	DD	DD	DD	BB	BB	DD	BB	BB	BB	BB	DD	BB	DD
chr7_65949391_65949423	BB	DD	BB	BB	BB	BB	BB	DD	BB	DD	DD	BB	BB	BB	BB	BB	DD	BB	BB	BB	BB	BB	BB	DD	DD	BB	BB	BB	BB	bn	BB	BB	BB	BB	BB	BB	DD	DD	DD	BB	BB	DD	BB	BB	BB	BB	DD	BB	DD
chr7_65965375_65965398	BB	dd	BB	BB	BB	BB	BB	dd	BB	DD	dd	BB	BB	BB	BB	BB	dd	BB	BB	BB	BB	BB	BB	dd	DD	BB	BB	BB	BB	BB	BB	BB	BB	BB	BB	BB	dd	dd	DD	BB	BB	dd	BB	BB	BB	BB	DD	BB	dd
chr7_65985097_65985112	BB	DD	BB	BB	BB	BB	BB	DD	BB	DD	DD	BB	BB	BB	BB	BB	DD	BB	BB	BB	BB	BB	BB	DD	DD	BB	BB	BB	BB	BB	BB	BB	BB	BB	BB	BB	DD	DD	DD	BB	BB	DD	BB	BB	BB	BB	DD	BB	DD
chr7_65986385_65986399	BB	DD	BB	BB	BB	BB	BB	DD	BB	DD	DD	BB	BB	BB	BB	BB	DD	BB	BB	BB	BB	BB	BB	DD	DD	BB	BB	BB	BB	BB	BB	BB	BB	BB	BB	BB	DD	DD	DD	BB	BB	DD	BB	BB	BB	BB	DD	BB	DD
chr7_65990799_65990813	BB	DD	BB	BB	BB	BB	BB	DD	BB	DD	DD	BB	BB	BB	BB	BB	DD	BB	BB	BB	BB	BB	BB	DD	DD	BB	BB	BB	BB	BB	BB	BB	BB	BB	BB	BB	DD	DD	DD	BB	BB	DD	BB	BB	BB	BB	DD	BB	DD
chr7_65997045_65997056	BB	DD	BB	BB	BB	BB	BB	DD	BB	DD	DD	BB	BB	BB	BB	BB	DD	BB	BB	BB	BB	BB	BB	DD	DD	BB	BB	BB	BB	BB	BB	BB	BB	BB	BB	BB	DD	DD	DD	BB	BB	DD	BB	BB	BB	BB	DD	BB	DD
chr7_66002611_66002630	BB	DD	BB	BB	BB	BB	BB	DD	BB	DD	DD	BB	BB	BB	BB	BB	DD	BB	BB	BB	BB	BB	BB	DD	DD	BB	BB	BB	BB	BB	BB	BB	BB	BB	BB	BB	DD	DD	DD	BB	BB	DD	BB	BB	BB	BB	DD	BB	DD
chr7_66007459_66007476	BB	DD	BB	bn	BB	BB	BB	DD	BB	DD	DD	BB	BB	BB	BB	BB	DD	BB	BB	BB	BB	BB	BB	DD	DD	BB	BB	BB	BB	BB	BB	BB	BB	BB	BB	BB	DD	DD	DD	BB	BB	DD	BB	BB	BB	BB	DD	BB	DD
chr7_66013867_66013880	BB	dd	BB	BB	BB	BB	BB	dd	BB	dd	dd	BB	BB	BB	BB	BB	dd	BB	BB	BB	BB	BB	BB	dd	dd	BB	BB	BB	BB	BB	BB	BB	BB	BB	BB	BB	dd	DD	dd	BB	BB	dd	BB	BB	BB	BB	dd	BB	dn
chr7_66032972_66033007	BB	DD	BB	BB	BB	BB	BB	DD	BB	DD	DD	BB	BB	BB	BB	BB	DD	BB	BB	BB	BB	BB	BB	DD	DD	BB	BB	BB	BB	BB	BB	BB	BB	BB	BB	BB	DD	DD	DD	BB	BB	DD	BB	BB	BB	BB	DD	BB	DD
chr7_66046714_66046725	BB	DD	BB	BB	BB	BB	BB	DD	BB	DD	DD	BB	BB	BB	BB	BB	DD	BB	BB	BB	BB	BB	BB	DD	DD	BB	BB	BB	BB	BB	BB	BB	BB	BB	BB	BB	DD	DD	DD	BB	BB	DD	BB	BB	BB	BB	DD	BB	DD
chr7_66051413_66051430	BB	DD	BB	BB	BB	BB	BB	DD	BB	DD	DD	BB	BB	BB	BB	BB	DD	BB	BB	BB	BB	BB	BB	DD	DD	BB	BB	BB	BB	BB	BB	BB	BB	BB	BB	BB	DD	DD	DD	BB	BB	DD	BB	BB	BB	BB	DD	BB	DD
chr7_66059924_66059941	BB	DD	BB	BB	BB	BB	BB	DD	BB	DD	DD	BB	BB	BB	BB	BB	DD	BB	BB	BB	BB	BB	BB	DD	DD	BB	BB	BB	BB	BB	BB	BB	BB	BB	BB	BB	DD	DD	DD	BB	BB	DD	BB	BB	BB	BB	DD	BB	DD
chr7_66061002_66061033	BB	DD	BB	BB	BB	BB	BB	DD	BB	DD	DD	BB	BB	BB	BB	BB	DD	BB	BB	BB	BB	BB	BB	DD	DD	BB	BB	BB	BB	BB	BB	BB	BB	BB	BB	BB	DD	DD	DD	BB	BB	DD	BB	BB	BB	BB	DD	BB	DD
chr7_66065131_66065144	BB	DD	BB	BB	BB	BB	BB	DD	BB	DD	DD	BB	BB	BB	BB	BB	DD	BB	BB	BB	BB	BB	BB	BB	DD	BB	BB	BB	BB	BB	BB	BB	BB	BB	BB	BB	DD	DD	DD	BB	BB	DD	BB	BB	BB	BB	DD	BB	DD
chr7_66067681_66067698	BB	DD	BB	BB	BB	BB	BB	DD	BB	DD	DD	BB	BB	BB	BB	BB	DD	BB	BB	BB	BB	BB	BB	BB	DD	BB	BB	BB	BB	BB	BB	BB	BB	BB	BB	BB	DD	DD	DD	BB	BB	DD	BB	BB	BB	BB	DD	BB	DD
chr7_66069050_66069069	BB	DD	BB	BB	BB	NA	BB	DD	BB	DD	NA	BB	BB	BB	BB	BB	DD	BB	BB	BB	BB	BB	BB	BB	DD	NA	BB	BB	BB	BB	NA	BB	BB	BB	BB	BB	DD	NA	DD	BB	NA	DD	BB	BB	BB	BB	DD	BB	DD
chr7_66076757_66076768	BB	DD	BB	BB	BB	BB	BB	DD	BB	DD	DD	BB	BB	BB	BB	BB	DD	BB	BB	BB	BB	BB	BB	BB	DD	BB	BB	BB	BB	BB	BB	BB	BB	BB	BB	BB	DD	DD	DD	BB	BB	DD	BB	BB	BB	BB	DD	BB	DD
chr7_66102354_66102374	BB	DD	BB	BB	BB	BB	BB	DD	BB	DD	DD	BB	BB	BB	BB	BB	DD	BB	BB	BB	BB	BB	BB	BB	DD	BB	BB	BB	BB	BB	BB	BB	BB	BB	BB	BB	DD	DD	DD	BB	BB	DD	BB	BB	BB	BB	DD	BB	DD
chr7_66117551_66117566	BB	DD	BB	BB	BB	BB	BB	DD	BB	DD	DD	BB	BB	BB	BB	BB	DD	BB	BB	BB	BB	BB	BB	BB	DD	BB	BB	BB	BB	BB	BB	BB	BB	BB	BB	BB	DD	DD	DD	BB	BB	DD	BB	BB	BB	BB	DD	BB	DD
chr7_66139266_66139281	BB	dd	BB	BB	BB	BB	BB	dd	BB	dd	dd	BB	BB	BB	BB	BB	dd	BB	BB	BB	BB	BB	BB	BB	dd	BB	BB	BB	BB	BB	BB	BB	BB	BB	BB	BB	dd	dd	dd	BB	BB	dd	BB	BB	BB	BB	dd	BB	dd
chr7_66160846_66160863	BB	DD	BB	BB	BB	BB	BB	DD	BB	DD	DD	BB	BB	BB	BB	BB	DD	BB	BB	BB	BB	BB	BB	BB	DD	BB	BB	BB	bn	BB	BB	BB	BB	BB	BB	BB	DD	DD	DD	BB	BB	DD	BB	BB	BB	BB	DD	BB	DD
chr7_66166911_66166925	BB	DD	BB	BB	BB	BB	BB	DD	BB	DD	DD	BB	BB	BB	BB	BB	DD	BB	BB	BB	BB	BB	BB	BB	DD	BB	BB	BB	BB	BB	BB	BB	BB	BB	BB	BB	DD	DD	DD	BB	BB	DD	BB	BB	BB	BB	DD	BB	DD
chr7_66168491_66168526	BB	DD	BB	BB	NA	BB	BB	DD	NA	DD	DD	BB	NA	BB	BB	NA	DD	BB	BB	NA	BB	BB	NA	BB	NA	BB	BB	BB	BB	NA	BB	NA	BB	NA	BB	NA	DD	NA	DD	BB	NA	DD	NA	BB	BB	NA	DD	BB	DD
chr7_66173987_66174001	BB	DD	BB	BB	BB	BB	BB	DD	BB	DD	DD	BB	BB	BB	BB	BB	DD	BB	BB	BB	BB	BB	BB	BB	DD	BB	BB	BB	BB	BB	BB	BB	BB	BB	BB	BB	DD	DD	DD	BB	BB	DD	BB	BB	BB	BB	DD	BB	DD
chr7_66181802_66181837	BB	DD	BB	BB	BB	BB	BB	DD	BB	DD	DD	BB	BB	BB	BB	BB	DD	BB	BB	BB	BB	BB	BB	BB	DD	BB	BB	BB	BB	BB	BB	BB	BB	BB	BB	BB	DD	DD	DD	BB	BB	DD	BB	BB	BB	BB	DD	BB	DD
chr7_66186757_66186768	BB	DD	BB	BB	BB	BB	BB	DD	BB	DD	DD	BB	BB	BB	BB	BB	DD	BB	BB	BB	BB	BB	BB	BB	DD	BB	BB	BB	BB	BB	BB	BB	BB	BB	BB	BB	DD	DD	DD	BB	BB	DD	BB	BB	BB	BB	DD	BB	DD
chr7_66224156_66224175	BB	DD	BB	BB	BB	BB	BB	DD	BB	DD	DD	BB	BB	BB	BB	BB	DD	BB	BB	BB	BB	BB	BB	BB	DD	BB	BB	BB	BB	BB	BB	BB	BB	BB	BB	BB	DD	DD	DD	BB	BB	DD	BB	BB	BB	BB	DD	BB	DD
chr7_66231732_66231747	BB	DD	BB	BB	BB	BB	BB	DD	BB	DD	DD	BB	BB	BB	BB	BB	DD	BB	BB	BB	BB	BB	BB	BB	DD	BB	BB	BB	BB	BB	BB	BB	BB	BB	BB	BB	DD	DD	DD	BB	BB	DD	BB	BB	BB	BB	DD	BB	DD
chr7_66235728_66235739	BB	DD	BB	BB	BB	BB	BB	DD	BB	DD	DD	BB	BB	BB	BB	BB	DD	BB	BB	BB	BB	BB	BB	BB	DD	BB	BB	BB	BB	BB	BB	BB	BB	BB	BB	BB	DD	DD	DD	BB	BB	DD	BB	BB	BB	BB	DD	BB	DD
chr7_66242998_66243021	BB	DD	BB	BB	BB	BB	BB	DD	BB	DD	DD	BB	BB	BB	BB	BB	DD	BB	BB	BB	BB	BB	BB	BB	DD	BB	BB	BB	BB	BB	BB	BB	BB	BB	BB	BB	DD	DD	DD	BB	BB	DD	BB	BB	BB	BB	DD	BB	DD
chr7_66246978_66246993	BB	DD	BB	BB	BB	BB	BB	DD	BB	DD	DD	BB	BB	BB	bn	BB	DD	BB	BB	BB	BB	BB	BB	BB	DD	BB	BB	BB	BB	BB	BB	BB	BB	BB	BB	BB	DD	DD	DD	BB	bn	DD	BB	BB	BB	BB	DD	BB	DD
chr7_66249466_66249489	BB	dn	BB	BB	BB	BB	BB	dn	BB	dn	dn	BB	BB	BB	BB	BB	DD	BB	BB	BB	BB	BB	BB	BB	dn	BB	BB	BB	BB	BB	BB	BB	BB	BB	BB	BB	dn	dn	DD	BB	BB	dn	BB	BB	BB	BB	dn	BB	dn
chr7_66251783_66251800	BB	DD	BB	BB	BB	BB	BB	DD	BB	DD	DD	BB	BB	BB	BB	BB	DD	BB	BB	BB	BB	BB	BB	BB	DD	BB	BB	BB	BB	BB	BB	BB	BB	BB	BB	BB	DD	DD	DD	BB	BB	DD	BB	BB	BB	BB	DD	BB	DD
chr7_66257980_66257991	BB	DD	BB	BB	BB	BB	BB	DD	BB	DD	DD	BB	BB	BB	BB	BB	DD	BB	BB	BB	BB	BB	BB	BB	DD	BB	BB	BB	BB	BB	BB	BB	BB	BB	BB	BB	DD	DD	DD	BB	BB	DD	BB	BB	BB	BB	DD	BB	DD
chr7_66270027_66270038	BB	NN	BB	BB	BB	BB	BB	NN	BB	NN	DD	BB	BB	BB	BB	BB	NN	BB	BB	BB	BB	BB	BB	BB	DD	NA	BB	BB	BB	BB	BB	BB	BB	BB	BB	BB	DD	NA	DD	BB	BB	DD	BB	BB	BB	BB	DD	BB	NA
chr7_66298683_66298707	BB	DD	BB	BB	BB	BB	BB	DD	BB	DD	DD	BB	BB	BB	BB	BB	DD	BB	BB	BB	BB	BB	BB	BB	DD	BB	BB	BB	BB	BB	BB	BB	BB	BB	BB	BB	DD	DD	DD	BB	BB	DD	BB	BB	BB	BB	DD	BB	DD
chr7_66299240_66299251	BB	DD	BB	BB	BB	BB	BB	DD	BB	DD	DD	BB	BB	BB	BB	BB	DD	BB	BB	BB	BB	BB	BB	BB	DD	BB	BB	BB	BB	BB	BB	BB	BB	BB	BB	BB	DD	DD	DD	BB	BB	DD	BB	BB	BB	BB	DD	BB	DD
chr7_66302224_66302268	BB	DD	BB	BB	BB	BB	BB	DD	BB	DD	DD	BB	BB	BB	BB	BB	DD	BB	BB	BB	BB	BB	BB	BB	DD	BB	BB	BB	BB	BB	BB	BB	BB	BB	BB	BB	DD	DD	DD	BB	BB	DD	BB	BB	BB	BB	DD	BB	DD
chr7_66321643_66321654	BB	DD	BB	BB	BB	BB	BB	DD	BB	DD	DD	BB	BB	BB	BB	BB	DD	BB	BB	BB	BB	BB	BB	BB	DD	BB	BB	BB	BB	BB	BB	BB	BB	BB	BB	BB	DD	DD	DD	BB	BB	DD	BB	BB	BB	BB	DD	BB	DD
chr7_66342622_66342649	BB	DD	BB	BB	BB	BB	BB	DD	BB	DD	DD	BB	BB	BB	BB	BB	DD	BB	BB	BB	BB	BB	BB	BB	DD	BB	BB	BB	BB	BB	BB	BB	BB	BB	BB	BB	DD	DD	DD	BB	BB	dn	BB	BB	BB	BB	DD	BB	DD
chr7_66358220_66358240	BB	DD	BB	BB	BB	BB	BB	DD	BB	DD	DD	BB	BB	BB	BB	BB	DD	BB	BB	BB	BB	BB	BB	BB	DD	BB	BB	BB	BB	BB	BB	BB	BB	BB	BB	BB	DD	DD	DD	BB	BB	DD	BB	BB	BB	BB	DD	BB	DD
chr7_66365163_66365174	BB	DD	BB	BB	BB	BB	BB	DD	BB	DD	DD	BB	BB	BB	BB	BB	DD	BB	BB	BB	BB	BB	BB	BB	DD	BB	BB	BB	BB	bd	BB	BB	BB	BB	BB	BB	DD	DD	DD	BB	BB	DD	BB	BB	BB	BB	DD	BB	DD
chr7_66365260_66365271	BB	dd	BB	BB	BB	BB	BB	dd	BB	dd	dd	BB	BB	BB	BB	BB	dd	BB	BB	BB	BB	BB	BB	BB	dd	BB	BB	BB	BB	BB	BB	BB	BB	BB	BB	BB	dd	dd	dd	BB	BB	DD	BB	BB	BB	BB	dd	BB	dd
chr7_66399538_66399589	FF	FF	NA	FF	FF	NN	FF	FF	FF	NA	FF	FF	FF	FF	FF	FF	NA	FF	FF	FF	FF	FF	FF	FF	NA	FF	FF	FF	FF	FF	FF	FF	FF	FF	NA	FF	FF	FF	FF	NA	FF	FF	NA	FF	FF	FF	FF	FF	FF
chr7_66400620_66400664	BB	DD	BB	BB	BB	BB	BB	DD	BB	DD	DD	BB	BB	BB	BB	BB	DD	BB	BB	BB	BB	BB	BB	BB	DD	BB	BB	BB	BB	BB	BB	BB	BB	BB	BB	BB	DD	DD	DD	BB	BB	DD	BB	BB	BB	BB	DD	BB	DD
chr7_66409680_66409697	BB	DD	BB	BB	BB	BB	BB	DD	BB	DD	DD	BB	BB	BB	BB	BB	DD	BB	BB	BB	BB	BB	BB	BB	DD	BB	BB	BB	BB	BB	BB	BB	BB	BB	BB	BB	DD	DD	DD	BB	BB	DD	BB	BB	BB	BB	DD	BB	DD
chr7_66410139_66410150	BB	DD	BB	BB	BB	BB	BB	DD	BB	DD	DD	BB	BB	BB	BB	BB	DD	BB	BB	BB	BB	BB	BB	BB	DD	BB	BB	BB	BB	BB	BB	BB	BB	BB	BB	BB	DD	DD	DD	BB	BB	DD	BB	BB	BB	BB	DD	BB	DD
chr7_66423450_66423485	BB	DD	BB	BB	BB	BB	BB	DD	BB	DD	DD	BB	BB	BB	BB	BB	DD	BB	BB	BB	BB	BB	BB	BB	DD	BB	BB	BB	BB	BB	BB	BB	BB	BB	BB	BB	DD	DD	DD	BB	BB	DD	BB	BB	BB	BB	DD	BB	DD
chr7_66424378_66424389	BB	DD	BB	BB	BB	BB	BB	DD	BB	DD	DD	BB	BB	BB	BB	BB	DD	BB	BB	BB	BB	BB	BB	BB	DD	BB	BB	BB	BB	BB	BB	BB	BB	BB	BB	BB	DD	DD	DD	BB	BB	DD	BB	BB	BB	BB	DD	BB	DD
chr7_66433014_66433025	BB	DD	BB	BB	BB	BB	BB	DD	BB	DD	DD	BB	BB	BB	BB	BB	DD	BB	BB	BB	BB	BB	BB	BB	DD	BB	BB	BB	BB	BB	BB	BB	BB	BB	BB	BB	DD	DD	DD	BB	BB	DD	BB	BB	BB	BB	DD	BB	DD
chr7_66438723_66438749	BB	DD	BB	BB	BB	BB	BB	DD	BB	DD	DD	BB	BB	BB	BB	BB	DD	BB	BB	BB	BB	BB	BB	BB	DD	BB	BB	BB	BB	BB	BB	BB	BB	BB	BB	BB	DD	DD	DD	BB	BB	DD	BB	BB	BB	BB	DD	BB	DD
chr7_66495438_66495449	BB	DD	BB	BB	BB	BB	BB	DD	BB	DD	DD	BB	BB	BB	BB	BB	DD	BB	BB	BB	BB	BB	BB	BB	DD	BB	BB	BB	BB	BB	BB	BB	BB	BB	BB	BB	DD	DD	DD	BB	BB	DD	BB	BB	BB	BB	DD	BB	DD
chr7_66514089_66514100	BB	DD	BB	BB	BB	BB	BB	DD	BB	DD	DD	BB	BB	BB	BB	BB	DD	BB	BB	BB	BB	BB	BB	BB	DD	BB	BB	BB	BB	BB	BB	BB	BB	BB	BB	BB	DD	DD	DD	BB	BB	DD	BB	BB	BB	BB	DD	BB	DD
chr7_66514435_66514462	BB	DD	BB	BB	BB	BB	BB	DD	BB	DD	DD	BB	BB	BB	BB	BB	DD	BB	BB	BB	BB	BB	BB	BB	DD	BB	BB	BB	BB	BB	BB	BB	BB	BB	BB	BB	DD	DD	DD	BB	BB	DD	BB	BB	BB	BB	DD	BB	DD
chr7_66523575_66523606	BB	DD	BB	BB	BB	BB	BB	DD	BB	DD	DD	BB	BB	BB	BB	BB	DD	BB	BB	BB	BB	BB	BB	BB	DD	BB	BB	BB	BB	BB	BB	BB	BB	BB	BB	BB	DD	DD	DD	BB	BB	DD	BB	BB	BB	BB	DD	BB	DD
chr7_66558601_66558616	BB	DD	BB	BB	BB	BB	BB	DD	BB	DD	DD	BB	BB	BB	BB	BB	DD	BB	BB	BB	BB	BB	BB	BB	DD	BB	BB	BB	BB	BB	BB	BB	BB	BB	BB	BB	DD	DD	DD	BB	BB	DD	BB	BB	BB	BB	DD	BB	DD
chr7_66623339_66623358	BB	DD	BB	BB	BB	BB	BB	DD	BB	DD	DD	BB	BB	BB	BB	BB	DD	BB	BB	BB	BB	BB	BB	BB	DD	BB	BB	BB	BB	BB	BB	BB	BB	BB	BB	BB	DD	DD	DD	BB	BB	DD	BB	BB	BB	BB	DD	BB	DD
chr7_66623896_66623935	BB	dd	BB	BB	BB	BB	BB	dd	BB	dd	DD	BB	BB	BB	BB	BB	dd	BB	BB	BB	BB	BB	BB	BB	dd	BB	BB	BB	BB	BB	BB	BB	BB	BB	BB	BB	dd	dd	dn	BB	BB	dd	BB	BB	BB	BB	dd	BB	DD
chr7_66626732_66626755	BB	DD	BB	BB	BB	BB	BB	DD	BB	DD	DD	BB	BB	BB	BB	BB	dn	BB	BB	BB	BB	BB	BB	BB	DD	BB	BB	BB	BB	BB	BB	BB	BB	BB	BB	BB	DD	DD	DD	BB	BB	DD	BB	BB	BB	BB	DD	BB	DD
chr7_66663995_66664020	BB	DD	BB	BB	BB	BB	BB	dn	BB	DD	DD	BB	BB	BB	BB	BB	DD	BB	BB	BB	BB	BB	BB	BB	DD	BB	BB	BB	BB	BB	BB	BB	BB	BB	BB	BB	DD	DD	DD	BB	BB	DD	BB	BB	BB	BB	DD	BB	DD
chr7_66726025_66726036	BB	DD	BB	BB	BB	BB	BB	DD	BB	DD	DD	BB	BB	BB	BB	BB	DD	BB	BB	BB	BB	BB	BB	BB	DD	BB	BB	BB	BB	BB	BB	BB	BB	BB	BB	BB	DD	DD	DD	BB	BB	DD	BB	BB	BB	BB	DD	BB	DD
chr7_66734515_66734526	BB	DD	BB	BB	BB	BB	BB	DD	BB	DD	DD	BB	BB	BB	BB	BB	DD	BB	BB	BB	BB	BB	BB	BB	DD	BB	BB	BB	BB	BB	BB	BB	BB	BB	BB	BB	DD	DD	DD	BB	BB	DD	BB	BB	BB	BB	DD	BB	DD
chr7_66735642_66735669	BB	DD	BB	BB	BB	BB	BB	DD	BB	DD	DD	BB	BB	BB	BB	BB	DD	BB	BB	BB	BB	BB	BB	BB	DD	BB	BB	BB	BB	BB	BB	BB	BB	BB	BB	BB	DD	DD	DD	BB	BB	DD	BB	BB	BB	BB	DD	BB	DD
chr7_66748264_66748293	BB	DD	BB	BB	BB	BB	bn	DD	BB	DD	DD	BB	BB	BB	BB	BB	DD	BB	BB	BB	BB	BB	BB	BB	DD	BB	BB	BB	BB	BB	BB	BB	BB	BB	BB	BB	DD	DD	DD	BB	BB	DD	BB	BB	BB	BB	DD	BB	DD
chr7_66749333_66749368	BB	DD	BB	BB	BB	BB	BB	DD	BB	DD	DD	BB	BB	BB	BB	BB	DD	BB	BB	BB	BB	BB	BB	BB	DD	bd	BB	BB	BB	BB	BB	BB	BB	bn	BB	BB	DD	DD	DD	BB	BB	DD	BB	BB	BB	BB	DD	BB	DD
chr7_66759686_66759705	BB	DD	BB	BB	BB	BB	BB	DD	BB	DD	DD	BB	BB	BB	BB	BB	DD	BB	BB	BB	BB	BB	BB	BB	DD	BB	BB	BB	BB	BB	BB	BB	BB	BB	BB	BB	DD	DD	DD	BB	BB	DD	BB	BB	BB	BB	DD	BB	DD
chr7_66768760_66768783	BB	NA	BB	BB	BB	BB	BB	DD	BB	DD	NN	BB	BB	NA	BB	NA	DD	BB	BB	BB	BB	BB	BB	BB	DD	NA	BB	BB	BB	BB	BB	BB	BB	BB	BB	BB	DD	DD	DD	BB	BB	NN	BB	BB	BB	NA	NA	BB	NA
chr7_66783720_66783731	BB	DD	BB	BB	BB	BB	BB	DD	BB	DD	DD	BB	BB	BB	BB	BB	DD	BB	BB	BB	BB	BB	BB	BB	DD	BB	BB	BB	BB	BB	BB	BB	BB	BB	BB	BB	DD	DD	DD	BB	BB	DD	BB	BB	BB	BB	DD	BB	DD
chr7_66789765_66789785	BB	DD	BB	BB	BB	BB	BB	DD	BB	DD	DD	BB	BB	BB	BB	BB	DD	BB	BB	BB	BB	BB	BB	BB	DD	BB	BB	BB	BB	BB	BB	BB	BB	BB	BB	BB	DD	DD	DD	BB	BB	DD	BB	BB	BB	BB	DD	BB	DD
chr7_66793898_66793909	BB	DD	BB	BB	BB	BB	BB	DD	BB	DD	DD	BB	BB	BB	BB	BB	DD	BB	BB	BB	BB	BB	BB	BB	DD	BB	BB	BB	BB	BB	BB	BB	BB	BB	BB	BB	DD	DD	DD	BB	BB	DD	BB	BB	BB	BB	DD	BB	DD
chr7_66809861_66809892	BB	dd	BB	BB	BB	BB	BB	dd	BB	dd	dd	BB	BB	BB	BB	BB	dd	BB	BB	BB	BB	BB	BB	BB	DD	BB	BB	BB	BB	BB	BB	BB	BB	BB	BB	BB	dd	dn	dd	BB	BB	dd	BB	BB	BB	BB	dd	BB	dd
chr7_66814463_66814487	BB	dd	BB	BB	BB	BB	BB	DD	BB	dd	DD	BB	BB	BB	BB	BB	DD	BB	BB	BB	BB	BB	BB	BB	DD	BB	BB	BB	BB	BB	BB	BB	BB	BB	BB	BB	DD	DD	dd	BB	BB	dd	BB	BB	BB	BB	dd	BB	DD
chr7_66821931_66821960	BB	DD	BB	BB	BB	BB	BB	DD	BB	DD	DD	BB	BB	BB	BB	BB	DD	BB	BB	BB	BB	BB	BB	BB	DD	BB	BB	BB	BB	BB	BB	BB	BB	BB	BB	BB	DD	DD	DD	BB	BB	DD	BB	BB	BB	BB	DD	BB	DD
chr7_66832192_66832211	BB	DD	BB	BB	BB	BB	BB	DD	BB	DD	DD	BB	BB	BB	BB	BB	DD	BB	BB	BB	BB	BB	BB	BB	DD	BB	BB	BB	BB	BB	BB	BB	BB	BB	BB	BB	DD	DD	DD	BB	BB	DD	BB	BB	BB	BB	DD	BB	DD
chr7_66861204_66861215	BB	DD	BB	BB	BB	BB	BB	DD	BB	DD	DD	BB	BB	BB	BB	BB	DD	BB	BB	BB	BB	BB	BB	BB	DD	BB	BB	BB	BB	BB	BB	BB	BB	BB	BB	BB	DD	DD	DD	BB	BB	DD	BB	BB	BB	BB	DD	BB	DD
chr7_66861631_66861651	FF	DD	FF	FF	FF	FF	FF	df	FF	df	DD	FF	FF	FF	FF	FF	df	FF	FF	FF	FF	FF	FF	FF	df	FF	FF	FF	FF	FF	FF	FF	FF	FF	FF	FF	df	df	df	FF	FF	df	FF	FF	FF	FF	df	FF	df
chr7_66862924_66862935	BB	DD	BB	BB	BB	BB	BB	DD	BB	DD	DD	BB	BB	BB	BB	BB	DD	BB	BB	BB	BB	BB	BB	BB	DD	BB	BB	BB	BB	BB	BB	BB	BB	BB	BB	BB	DD	DD	DD	BB	BB	DD	BB	BB	BB	BB	DD	BB	DD
chr7_66869409_66869426	BB	DD	BB	BB	BB	BB	BB	DD	BB	DD	DD	BB	BB	BB	BB	BB	DD	BB	BB	BB	BB	BB	BB	BB	DD	BB	BB	BB	BB	BB	BB	BB	BB	BB	BB	BB	DD	DD	DD	BB	BB	DD	BB	BB	BB	BB	DD	BB	DD
chr7_66907344_66907359	BB	bd	BB	BB	BB	BB	BB	DD	BB	DD	DD	BB	BB	BB	BB	BB	DD	BB	BB	BB	BB	BB	BB	BB	DD	BB	BB	BB	BB	BB	BB	BB	BB	BB	BB	BB	DD	DD	DD	BB	BB	DD	BB	BB	BB	BB	DD	BB	DD
chr7_66909638_66909665	BB	DD	BB	BB	BB	BB	BB	DD	BB	DD	DD	BB	BB	BB	BB	BB	DD	BB	BB	BB	BB	BB	BB	BB	DD	BB	BB	BB	BB	BB	BB	BB	BB	BB	BB	BB	DD	DD	DD	BB	BB	DD	BB	BB	BB	BB	DD	BB	DD
chr7_66913007_66913018	BB	DD	BB	BB	BB	BB	BB	DD	BB	DD	DD	BB	BB	BB	BB	BB	DD	BB	BB	BB	BB	BB	BB	BB	DD	BB	BB	BB	BB	BB	BB	BB	BB	BB	BB	BB	DD	DD	DD	BB	BB	DD	BB	BB	BB	BB	DD	BB	DD
chr7_66916520_66916551	BB	DD	BB	BB	BB	BB	BB	DD	BB	DD	DD	BB	BB	BB	BB	BB	DD	BB	BB	BB	BB	BB	BB	BB	DD	BB	BB	BB	BB	BB	BB	BB	BB	BB	BB	BB	DD	DD	DD	BB	BB	DD	BB	BB	BB	BB	DD	BB	DD
chr7_66917920_66917937	BB	DD	BB	BB	BB	BB	BB	DD	BB	DD	DD	BB	BB	BB	BB	BB	DD	BB	BB	BB	BB	BB	BB	BB	DD	BB	BB	BB	BB	BB	BB	BB	BB	BB	BB	BB	DD	DD	DD	BB	BB	DD	BB	BB	BB	BB	DD	BB	DD
chr7_66923231_66923255	BB	DD	BB	BB	BB	BB	BB	DD	BB	DD	DD	BB	BB	BB	BB	BB	DD	BB	BB	BB	BB	BB	BB	BB	DD	BB	BB	BB	BB	BB	BB	BB	BB	BB	BB	BB	DD	DD	DD	BB	BB	DD	BB	BB	BB	BB	DD	BB	DD
chr7_66923521_66923535	BB	DD	BB	BB	BB	BB	BB	DD	BB	DD	DD	BB	BB	BB	BB	BB	DD	BB	BB	BB	BB	BB	BB	BB	DD	BB	BB	BB	BB	BB	BB	BB	BB	BB	BB	BB	DD	DD	DD	BB	BB	DD	BB	BB	BB	BB	DD	BB	DD
chr7_66925551_66925566	BB	DD	BB	BB	BB	BB	BB	DD	BB	DD	DD	BB	BB	BB	BB	BB	DD	BB	BB	BB	BB	BB	BB	BB	DD	BB	BB	BB	BB	BB	BB	BB	BB	BB	BB	BB	DD	DD	DD	BB	BB	DD	BB	BB	BB	BB	DD	BB	DD
chr7_66928759_66928770	BB	DD	BB	BB	BB	BB	BB	DD	BB	DD	DD	BB	BB	BB	BB	BB	DD	BB	BB	BB	BB	BB	BB	BB	DD	BB	BB	BB	BB	BB	BB	BB	BB	BB	BB	BB	DD	DD	DD	BB	BB	DD	BB	BB	BB	BB	DD	BB	DD
chr7_66930912_66930923	BB	DD	BB	BB	BB	BB	BB	DD	BB	DD	DD	BB	BB	BB	BB	BB	DD	BB	BB	BB	BB	BB	BB	BB	DD	BB	BB	BB	BB	BB	BB	BB	BB	BB	BB	BB	DD	DD	DD	BB	BB	DD	BB	BB	BB	BB	DD	BB	DD
chr7_66932719_66932730	BB	DD	BB	BB	BB	BB	BB	DD	BB	DD	DD	BB	BB	BB	BB	BB	DD	BB	BB	BB	BB	BB	BB	BB	DD	BB	BB	BB	BB	BB	BB	BB	BB	BB	BB	BB	DD	DD	dn	BB	BB	DD	BB	BB	BB	BB	DD	BB	DD
chr7_66953502_66953529	BB	DD	BB	BB	BB	BB	BB	DD	BB	DD	DD	BB	BB	BB	BB	BB	DD	BB	BB	BB	BB	BB	BB	BB	DD	BB	BB	BB	BB	BB	BB	BB	BB	BB	BB	BB	DD	DD	DD	BB	BB	DD	BB	BB	BB	BB	DD	BB	DD
chr7_66962504_66962523	BB	DD	BB	BB	BB	BB	BB	DD	BB	DD	DD	BB	BB	BB	BB	BB	DD	BB	BB	BB	BB	BB	BB	BB	DD	BB	BB	BB	BB	BB	BB	BB	BB	BB	BB	BB	DD	DD	DD	BB	BB	DD	BB	BB	BB	BB	DD	BB	DD
chr7_66970300_66970314	BB	DD	BB	BB	BB	BB	BB	DD	BB	DD	DD	BB	BB	BB	BB	BB	DD	BB	BB	BB	BB	BB	BB	BB	DD	BB	BB	BB	BB	BB	BB	BB	BB	BB	BB	BB	DD	DD	DD	BB	BB	DD	BB	BB	BB	BB	DD	BB	DD
chr7_66982499_66982516	BB	DD	BB	BB	BB	BB	BB	DD	BB	DD	DD	BB	BB	BB	BB	BB	DD	BB	BB	BB	BB	BB	BB	BB	DD	BB	BB	BB	BB	BB	BB	BB	BB	BB	BB	BB	DD	DD	DD	BB	DD	DD	BB	BB	BB	BB	DD	BB	DD
chr7_67018296_67018315	BB	DD	BB	BB	BB	BB	BB	DD	BB	DD	DD	BB	BB	BB	BB	BB	DD	BB	BB	BB	BB	BB	BB	BB	DD	BB	BB	BB	BB	BB	BB	BB	BB	BB	BB	BB	DD	DD	DD	BB	DD	DD	BB	BB	BB	BB	DD	BB	DD
chr7_67028168_67028197	BB	DD	BB	BB	BB	BB	BB	DD	BB	DD	DD	BB	BB	BB	BB	BB	DD	BB	BB	BB	BB	BB	BB	BB	DD	BB	BB	BB	BB	BB	BB	BB	BB	BB	BB	BB	DD	DD	DD	BB	DD	DD	BB	BB	BB	BB	DD	BB	DD
chr7_67032101_67032116	BB	DD	BB	BB	BB	BB	BB	DD	BB	DD	DD	BB	BB	BB	BB	BB	DD	BB	BB	BB	BB	BB	BB	BB	DD	BB	BB	BB	BB	BB	BB	BB	BB	BB	BB	BB	DD	DD	DD	BB	DD	DD	BB	BB	BB	BB	DD	BB	DD
chr7_67036607_67036626	BB	DD	BB	BB	BB	BB	BB	DD	BB	DD	DD	BB	BB	BB	BB	BB	DD	BB	BB	BB	BB	BB	BB	BB	DD	BB	BB	BB	BB	BB	BB	BB	BB	BB	BB	BB	DD	DD	DD	BB	DD	DD	BB	BB	BB	BB	DD	BB	DD
chr7_67057281_67057307	BB	DD	BB	BB	BB	BB	BB	DD	BB	DD	DD	BB	BB	BB	BB	BB	DD	BB	BB	BB	BB	BB	BB	BB	DD	BB	BB	BB	BB	BB	BB	BB	BB	BB	BB	BB	DD	DD	DD	BB	DD	DD	BB	BB	BB	BB	DD	BB	DD
chr7_67059742_67059771	BB	NN	BB	BB	NA	NA	BB	NN	NA	NN	NN	BB	BB	BB	BB	BB	NN	BB	BB	BB	BB	BB	BB	BB	DD	NA	BB	BB	BB	BB	BB	BB	BB	BB	BB	BB	NN	DD	NN	BB	NA	NA	BB	BB	BB	BB	NA	BB	NA
chr7_67075273_67075288	BB	DD	BB	BB	BB	BB	BB	DD	BB	DD	DD	BB	BB	BB	BB	BB	DD	BB	BB	BB	BB	BB	BB	BB	DD	BB	BB	BB	BB	BB	BB	BB	BB	BB	BB	BB	DD	DD	DD	BB	DD	DD	BB	BB	BB	BB	DD	BB	DD
chr7_67096593_67096616	BB	DD	BB	BB	BB	BB	BB	DD	BB	DD	DD	BB	BB	BB	BB	BB	DD	BB	BB	BB	BB	BB	BB	BB	DD	BB	BB	BB	BB	BB	BB	BB	BB	BB	BB	BB	DD	DD	DD	BB	DD	DD	BB	BB	BB	BB	DD	BB	DD
chr7_67101899_67101910	BB	DD	BB	BB	BB	BB	BB	DD	BB	DD	DD	BB	BB	BB	BB	BB	DD	BB	BB	BB	BB	BB	BB	BB	DD	BB	BB	BB	BB	BB	BB	BB	BB	BB	BB	BB	DD	DD	DD	BB	DD	DD	BB	BB	BB	BB	DD	BB	DD
chr7_67103706_67103727	BB	DD	BB	BB	BB	BB	BB	DD	BB	DD	DD	BB	BB	BB	BB	BB	DD	BB	BB	BB	BB	BB	BB	BB	DD	BB	BB	BB	BB	BB	BB	BB	BB	BB	BB	BB	DD	DD	DD	BB	DD	DD	BB	BB	BB	BB	DD	BB	DD
chr7_67124308_67124319	BB	DD	BB	BB	BB	BB	BB	DD	BB	DD	DD	BB	BB	BB	BB	BB	DD	BB	BB	BB	BB	BB	BB	BB	DD	BB	BB	BB	BB	BB	BB	BB	BB	BB	BB	BB	DD	DD	DD	BB	DD	DD	BB	BB	BB	BB	DD	BB	DD
chr7_67140419_67140433	BB	DD	BB	BB	BB	BB	BB	DD	BB	DD	DD	BB	BB	BB	BB	BB	DD	BB	BB	BB	BB	BB	BB	BB	DD	BB	BB	BB	BB	BB	BB	BB	BB	BB	BB	BB	DD	DD	DD	BB	DD	DD	BB	BB	BB	BB	DD	BB	DD
chr7_67215663_67215704	FF	df	FF	FF	FF	FF	FF	df	FF	DD	df	FF	FF	FF	FF	FF	df	FF	FF	FF	FF	FF	FF	FF	df	FF	FF	FF	FF	FF	FF	FF	FF	FF	FF	fn	df	df	df	FF	df	df	FF	FF	FF	FF	df	FF	DD
chr7_67255002_67255013	BB	DD	BB	BB	BB	BB	BB	DD	BB	DD	DD	BB	BB	BB	BB	BB	bd	BB	BB	BB	bd	bd	BB	BB	DD	BB	BB	BB	BB	BB	BB	BB	bd	BB	BB	bd	DD	dn	DD	BB	DD	DD	BB	BB	BB	BB	DD	BB	DD
chr7_67291730_67291761	BB	DD	BB	BB	BB	BB	BB	DD	BB	DD	DD	BB	BB	BB	BB	BB	DD	BB	BB	BB	BB	BB	BB	BB	DD	BB	BB	BB	BB	BB	BB	BB	BB	BB	BB	BB	DD	DD	DD	BB	DD	DD	BB	BB	BB	BB	DD	BB	DD
chr7_67338701_67338740	BB	DD	BB	BB	BB	BB	BB	DD	BB	DD	DD	BB	BB	BB	BB	BB	DD	BB	BB	BB	BB	BB	BB	BB	DD	BB	BB	BB	BB	BB	BB	BB	BB	BB	BB	BB	DD	DD	DD	BB	DD	DD	BB	BB	BB	BB	DD	BB	DD
chr7_67356498_67356523	BB	NA	BB	BB	BB	BB	BB	DD	BB	DD	DD	BB	BB	BB	BB	BB	DD	BB	BB	BB	BB	BB	BB	bn	DD	BB	BB	BB	BB	BB	BB	BB	BB	BB	BB	BB	DD	DD	DD	BB	DD	DD	BB	BB	BB	BB	DD	BB	dn
chr7_67413061_67413092	BB	BB	BB	BB	BB	BB	BB	DD	BB	DD	DD	BB	BB	BB	BB	BB	DD	BB	BB	BB	BB	BB	BB	BB	DD	BB	BB	BB	BB	BB	BB	BB	BB	BB	BB	BB	DD	DD	DD	BB	DD	DD	BB	BB	BB	BB	DD	BB	DD
chr7_67527316_67527331	BB	BB	BB	BB	BB	BB	BB	DD	BB	DD	DD	BB	BB	BB	BB	BB	DD	BB	BB	BB	BB	BB	BB	BB	DD	BB	BB	BB	BB	BB	BB	BB	BB	BB	BB	BB	DD	DD	DD	BB	DD	DD	BB	BB	BB	BB	DD	BB	DD
chr7_67528378_67528389	BB	BB	BB	BB	BB	BB	BB	DD	BB	DD	DD	BB	BB	BB	BB	BB	DD	BB	BB	BB	BB	BB	BB	BB	DD	BB	BB	BB	BB	BB	BB	BB	BB	BB	BB	BB	DD	DD	DD	BB	DD	DD	BB	BB	BB	BB	DD	BB	DD
chr7_67537784_67537808	BB	BB	BB	BB	BB	BB	BB	DD	BB	DD	DD	BB	BB	BB	BB	BB	DD	BB	BB	BB	BB	BB	BB	BB	DD	BB	BB	BB	BB	BB	BB	BB	BB	BB	BB	BB	DD	DD	DD	BB	DD	DD	BB	BB	BB	BB	DD	BB	DD
chr7_67541892_67541913	BB	BB	BB	BB	BB	BB	BB	DD	BB	DD	DD	BB	BB	BB	BB	BB	DD	BB	BB	nn	BB	BB	BB	BB	DD	bn	BB	BB	BB	BB	BB	BB	BB	BB	BB	BB	DD	DD	DD	BB	DD	DD	BB	BB	BB	BB	DD	BB	DD
chr7_67555443_67555454	BB	BB	BB	BB	BB	BB	BB	DD	BB	DD	DD	BB	BB	BB	BB	BB	bd	BB	BB	BB	BB	BB	BB	BB	DD	BB	BB	BB	BB	BB	BB	BB	BB	BB	BB	BB	DD	DD	DD	BB	DD	DD	BB	BB	BB	BB	DD	BB	DD
chr7_67579197_67579231	BB	BB	BB	BB	BB	BB	BB	DD	BB	DD	DD	BB	BB	BB	BB	BB	DD	BB	BB	BB	BB	BB	BB	BB	DD	BB	BB	BB	BB	BB	BB	BB	BB	BB	BB	BB	DD	DD	DD	BB	DD	DD	BB	BB	BB	BB	DD	BB	DD
chr7_67647217_67647252	BB	BB	BB	BB	BB	BB	BB	DD	BB	DD	DD	BB	BB	BB	BB	BB	DD	BB	BB	BB	BB	BB	BB	BB	DD	BB	BB	BB	BB	BB	BB	BB	BB	BB	BB	BB	DD	DD	DD	BB	DD	DD	BB	BB	BB	BB	DD	BB	DD
chr7_67650670_67650713	BB	BB	BB	BB	BB	NA	BB	DD	BB	DD	DD	NA	BB	NN	BB	BB	DD	BB	BB	BB	BB	BB	BB	BB	DD	NA	BB	BB	BB	BB	BB	BB	BB	BB	BB	NA	DD	DD	DD	BB	NA	DD	BB	BB	BB	BB	DD	BB	DD
[truncated: 2,830 more rows]
[truncated: 103 more columns]
