# Supplementary material for: A novel quantitative trait locus implicates Msh3 in the propensity for genome-wide short tandem repeat expansions in mice
Source: Genome Res. 2023 May;33(5):689–702. doi: 10.1101/gr.277576.122 (PMC10317118; doi:10.1101/gr.277576.122)
Supplement: Supplemental Material [file supp_gr.277576.122_Supplemental_code.zip › BXD-STR-Mutator-Manuscript-main/Ashbrook_Manuscript/data/all_imputed/chr8.geno]

locus	BXD001	BXD002	BXD005	BXD006	BXD008	BXD009	BXD011	BXD012	BXD013	BXD014	BXD015	BXD016	BXD018	BXD019	BXD020	BXD021	BXD022	BXD024	BXD024_cep	BXD027	BXD028	BXD029	BXD029_trl4	BXD031	BXD032	BXD033	BXD034	BXD036	BXD038	BXD039	BXD040	BXD042	BXD043	BXD044	BXD045	BXD048	BXD048a	BXD049	BXD050	BXD051	BXD053	BXD055	BXD056	BXD060	BXD061	BXD062	BXD063	BXD064	BXD065
chr8_10101429_10101468	FF	NA	NA	NA	FF	NA	FF	NA	NA	FF	FF	FF	FF	FF	FF	FF	FF	FF	FF	FF	FF	FF	FF	FF	fn	NA	FF	FF	FF	FF	FF	FF	FF	NA	FF	NA	FF	fn	NA	FF	NA	FF	NN	FF	fn	FF	FF	FF	FF
chr8_10262473_10262512	FF	FF	FF	FF	FF	FF	FF	FF	FF	FF	FF	NA	FF	FF	FF	FF	FF	NA	FF	FF	FF	FF	FF	FF	FF	NA	FF	FF	FF	FF	FF	FF	FF	FF	NA	FF	FF	FF	FF	FF	NN	NA	NN	FF	FF	FF	FF	FF	FF
chr8_10317248_10317295	fn	FF	FF	FF	NA	FF	FF	FF	NN	NA	FF	FF	NA	FF	FF	FF	FF	FF	FF	FF	NA	FF	FF	FF	FF	FF	FF	FF	FF	NA	FF	FF	FF	FF	FF	FF	FF	FF	FF	FF	NA	FF	FF	FF	FF	NA	FF	FF	fn
chr8_10556928_10556975	fn	FF	FF	FF	FF	FF	FF	FF	FF	FF	FF	FF	FF	FF	FF	NA	FF	FF	NA	FF	FF	NA	FF	FF	FF	NN	FF	FF	FF	FF	FF	FF	FF	FF	FF	FF	FF	NA	FF	FF	FF	FF	FF	FF	FF	NA	FF	FF	FF
chr8_10617592_10617615	FF	FF	FF	FF	FF	FF	FF	FF	FF	FF	FF	FF	FF	NN	FF	FF	NN	FF	FF	FF	FF	FF	FF	FF	FF	FF	FF	FF	FF	FF	FF	FF	FF	FF	FF	FF	FF	FF	FF	FF	FF	FF	FF	FF	FF	FF	FF	FF	FF
chr8_10842108_10842143	FF	FF	FF	NA	NA	FF	FF	FF	NN	FF	FF	FF	FF	NA	FF	FF	FF	FF	FF	FF	FF	FF	FF	FF	FF	NA	FF	FF	FF	NA	FF	FF	FF	FF	FF	FF	NA	FF	FF	NA	FF	NA	FF	NA	FF	FF	FF	FF	FF
chr8_10908562_10908605	FF	NA	FF	FF	FF	FF	FF	FF	FF	FF	FF	FF	FF	FF	FF	FF	FF	FF	FF	FF	FF	FF	FF	FF	FF	FF	NN	FF	FF	FF	FF	FF	FF	FF	FF	FF	FF	FF	FF	FF	NA	FF	FF	FF	FF	FF	FF	FF	FF
chr8_10917055_10917090	FF	FF	FF	FF	FF	FF	FF	FF	FF	FF	FF	FF	FF	FF	FF	FF	FF	FF	FF	FF	FF	FF	FF	FF	FF	FF	NN	FF	FF	FF	FF	FF	FF	FF	FF	FF	FF	FF	FF	FF	FF	FF	FF	FF	FF	FF	FF	FF	FF
chr8_11230167_11230194	BB	BB	BB	NA	BB	BB	BB	BB	BB	BB	BB	BB	BB	BB	BB	BB	BB	BB	BB	BB	BB	BB	BB	BB	BB	BB	BB	BB	BB	BB	BB	BB	DD	DD	DD	BB	BB	BB	BB	BB	DD	BB	DD	DD	DD	DD	BB	BB	DD
chr8_11294241_11294300	FF	FF	NA	FF	NA	FF	FF	fn	FF	FF	FF	FF	FF	FF	FF	FF	FF	FF	NA	NA	NA	FF	NA	FF	NA	fn	FF	FF	NA	FF	FF	FF	FF	FF	NN	FF	NA	NA	FF	NA	fn	NA	FF	fn	FF	NA	FF	FF	FF
chr8_11867184_11867227	BB	BB	DD	NA	BB	DD	DD	BB	DD	DD	DD	DD	DD	DD	BB	NA	DD	NA	DD	BB	BB	NA	dn	DD	DD	BB	DD	BB	BB	BB	BB	DD	DD	DD	DD	BB	BB	DD	BB	BB	DD	BB	NA	bd	DD	DD	bn	BB	DD
chr8_11870968_11871007	FF	FF	FF	FF	FF	FF	fn	FF	NA	NA	FF	FF	FF	FF	FF	FF	FF	FF	FF	FF	FF	FF	FF	FF	FF	FF	NA	FF	FF	NA	FF	FF	NA	FF	NA	NA	FF	NA	NA	FF	FF	FF	FF	FF	FF	FF	NA	FF	FF
chr8_12147655_12147698	FF	NA	FF	FF	FF	FF	FF	FF	NA	FF	FF	FF	FF	FF	NN	NA	NA	FF	FF	FF	FF	FF	FF	FF	FF	NA	FF	FF	FF	FF	FF	FF	FF	FF	FF	NA	FF	FF	FF	FF	FF	FF	FF	NA	FF	FF	FF	FF	NA
chr8_12425666_12425709	BB	BB	BB	bd	BB	DD	DD	BB	DD	DD	NA	DD	DD	DD	BB	NA	DD	DD	DD	BB	NA	DD	DD	NA	DD	BB	DD	BB	BB	DD	BB	BB	DD	DD	DD	BB	bd	BB	BB	BB	BB	BB	BB	DD	DD	DD	BB	BB	DD
chr8_12522007_12522031	BB	BB	BB	BB	BB	DD	DD	BB	DD	DD	BB	DD	DD	DD	BB	DD	DD	DD	DD	BB	BB	DD	DD	DD	DD	BB	DD	BB	BB	DD	BB	BB	DD	DD	DD	BB	BB	BB	BB	BB	BB	BB	BB	DD	DD	DD	BB	BB	DD
chr8_12729992_12730043	NA	NN	NA	FF	FF	NN	FF	fn	NA	FF	FF	FF	FF	FF	FF	FF	FF	FF	FF	FF	FF	FF	FF	fn	FF	NA	FF	FF	NA	NA	fn	FF	FF	FF	FF	NA	FF	NA	NA	FF	FF	FF	FF	FF	NA	FF	NA	NA	NA
chr8_12970548_12970559	FF	FF	NN	FF	FF	NA	FF	FF	FF	FF	FF	FF	FF	FF	FF	FF	FF	FF	FF	FF	FF	FF	FF	FF	FF	NA	FF	FF	FF	NA	NA	FF	FF	FF	FF	FF	FF	FF	FF	FF	NA	FF	FF	FF	FF	FF	FF	FF	FF
chr8_13050475_13050502	FF	FF	FF	NA	NA	FF	FF	FF	FF	NA	FF	NA	FF	NA	FF	FF	FF	FF	FF	FF	FF	FF	FF	FF	FF	NA	FF	FF	NA	NA	FF	FF	NA	NA	FF	FF	FF	FF	FF	FF	FF	FF	FF	FF	FF	NA	FF	FF	NA
chr8_13068551_13068598	FF	FF	FF	FF	NA	FF	FF	FF	FF	fn	FF	FF	FF	FF	FF	FF	FF	FF	FF	FF	FF	FF	FF	FF	FF	FF	FF	FF	FF	FF	NA	FF	FF	FF	FF	FF	FF	FF	FF	FF	NA	NA	NA	FF	NA	FF	FF	FF	NA
chr8_13091084_13091115	FF	fn	NA	NA	FF	NA	FF	FF	FF	FF	FF	FF	FF	NA	FF	FF	NA	FF	FF	FF	FF	FF	FF	FF	NA	FF	FF	FF	FF	fn	FF	FF	FF	FF	FF	FF	FF	FF	FF	FF	FF	FF	FF	FF	FF	FF	FF	NA	NA
chr8_13324209_13324248	FF	FF	FF	FF	FF	FF	FF	FF	NN	FF	NA	FF	FF	NA	FF	FF	FF	NA	FF	NA	NA	FF	NA	FF	FF	NA	FF	FF	FF	NA	FF	FF	FF	FF	FF	FF	FF	FF	FF	NA	FF	NA	FF	NA	FF	FF	FF	FF	FF
chr8_13436477_13436509	BB	BB	BB	BB	BB	DD	DD	BB	DD	DD	BB	DD	DD	DD	BB	DD	DD	DD	DD	BB	BB	DD	DD	DD	DD	BB	DD	BB	BB	DD	BB	BB	DD	DD	DD	BB	BB	BB	BB	BB	BB	BB	BB	DD	DD	DD	BB	BB	DD
chr8_13513524_13513559	BB	BB	BB	BB	BB	DD	DD	BB	DD	DD	BB	DD	DD	DD	BB	DD	DD	DD	DD	BB	BB	DD	DD	DD	DD	BB	DD	BB	BB	DD	BB	BB	DD	DD	DD	BB	BB	BB	BB	BB	BB	BB	BB	DD	DD	DD	BB	BB	DD
chr8_13556260_13556315	UU	UU	UU	NA	UU	du	DD	UU	DD	DD	UU	DD	DD	DD	UU	DD	DD	UU	DD	NA	UU	DD	DD	DD	DD	NA	DD	UU	UU	DD	NA	uu	DD	DD	DD	uu	NA	UU	NA	UU	UU	UU	UU	DD	du	DD	NA	NA	DD
chr8_13754018_13754072	BB	BB	BB	BB	BB	DD	DD	BB	DD	DD	BB	DD	DD	DD	BB	DD	DD	DD	DD	BB	BB	DD	DD	DD	DD	BB	DD	BB	BB	DD	BB	BB	DD	DD	DD	BB	BB	BB	BB	BB	BB	BB	BB	DD	DD	DD	BB	BB	DD
chr8_13761951_13761985	FF	FF	FF	FF	FF	FF	FF	NN	FF	FF	FF	FF	FF	FF	FF	FF	FF	FF	FF	FF	FF	FF	FF	FF	FF	FF	FF	FF	FF	FF	FF	FF	FF	FF	FF	FF	FF	FF	FF	NA	NA	FF	FF	FF	FF	FF	FF	FF	FF
chr8_14016536_14016571	FF	FF	FF	NA	FF	FF	FF	FF	FF	FF	FF	NA	NA	FF	NN	FF	FF	FF	FF	FF	FF	NA	FF	FF	FF	FF	FF	FF	FF	FF	FF	FF	FF	FF	FF	FF	FF	FF	FF	FF	FF	FF	FF	FF	FF	FF	FF	FF	FF
chr8_14157754_14157801	BB	BB	BB	BB	BB	DD	NN	BB	DD	NN	BB	DD	NA	NN	BB	DD	DD	dn	DD	NN	BB	dn	DD	DD	bn	BB	DD	BB	BB	DD	BB	BB	NA	dn	NA	BB	BB	BB	BB	BB	BB	BB	BB	NA	NN	DD	NA	BB	DD
chr8_14218680_14218719	FF	FF	FF	FF	FF	FF	FF	FF	FF	FF	FF	FF	FF	FF	FF	NA	FF	FF	FF	FF	FF	FF	FF	FF	FF	FF	FF	FF	FF	FF	FF	FF	FF	FF	FF	FF	FF	FF	FF	FF	FF	FF	FF	FF	FF	FF	FF	FF	FF
chr8_14286458_14286487	BB	BB	BB	BB	BB	DD	DD	BB	DD	DD	BB	DD	DD	DD	BB	DD	DD	DD	DD	BB	BB	DD	DD	DD	DD	NA	DD	BB	BB	DD	BB	BB	NA	NA	DD	NA	BB	BB	BB	NA	BB	BB	BB	DD	DD	DD	BB	BB	DD
chr8_14364249_14364281	FF	FF	FF	FF	FF	FF	FF	FF	FF	NA	FF	FF	NA	FF	FF	FF	FF	NA	FF	FF	NA	FF	FF	FF	FF	FF	FF	FF	NA	FF	FF	FF	FF	FF	FF	FF	FF	FF	FF	FF	NA	FF	fn	FF	FF	FF	FF	FF	FF
chr8_14414769_14414808	FF	FF	FF	fn	fn	NN	FF	FF	FF	FF	FF	FF	FF	FF	FF	FF	FF	FF	FF	FF	FF	FF	FF	FF	FF	FF	FF	FF	FF	FF	FF	FF	FF	FF	FF	FF	FF	FF	FF	FF	FF	FF	FF	FF	FF	FF	FF	FF	FF
chr8_14452188_14452201	FF	FF	FF	FF	FF	FF	FF	FF	FF	FF	FF	FF	FF	FF	FF	FF	FF	FF	fn	FF	NA	FF	FF	FF	FF	NA	FF	FF	FF	FF	NA	FF	FF	FF	FF	NA	FF	FF	FF	FF	FF	FF	FF	FF	FF	NA	FF	FF	FF
chr8_14492388_14492425	BB	BB	DD	BB	BB	DD	DD	bn	DD	DD	bn	DD	DD	DD	BB	DD	DD	DD	DD	BB	BB	DD	DD	DD	DD	BB	DD	BB	BB	DD	BB	BB	DD	DD	DD	BB	BB	BB	BB	DD	BB	BB	DD	DD	DD	DD	BB	DD	DD
chr8_14497277_14497308	BB	BB	DD	BB	BB	DD	DD	BB	DD	DD	BB	DD	DD	DD	BB	DD	DD	DD	DD	BB	BB	DD	DD	DD	DD	BB	DD	BB	BB	DD	BB	BB	DD	DD	DD	BB	BB	BB	BB	DD	BB	BB	DD	DD	DD	DD	BB	DD	DD
chr8_14503164_14503215	BB	BB	DD	BB	BB	DD	DD	NN	DD	DD	NA	DD	DD	DD	bn	DD	DD	DD	DD	BB	BB	DD	DD	NA	DD	BB	DD	bd	BB	NA	BB	BB	DD	dn	DD	BB	BB	BB	DD	DD	NA	BB	DD	DD	NA	DD	BB	DD	NA
chr8_14553240_14553251	FF	FF	df	FF	FF	df	df	FF	df	df	FF	df	df	df	FF	df	df	df	df	FF	FF	df	df	df	df	FF	df	FF	FF	df	FF	FF	df	df	df	FF	fn	FF	FF	df	FF	FF	df	df	df	df	FF	DD	df
chr8_14584079_14584094	BB	BB	DD	BB	BB	DD	DD	BB	DD	DD	BB	DD	DD	DD	BB	DD	DD	DD	DD	BB	BB	DD	DD	DD	DD	BB	DD	BB	BB	DD	BB	BB	DD	DD	DD	BB	BB	BB	BB	DD	BB	BB	DD	DD	DD	DD	BB	DD	DD
chr8_14616099_14616122	BB	BB	DD	BB	BB	DD	bd	BB	DD	DD	BB	DD	DD	bd	BB	DD	bd	DD	DD	BB	BB	DD	bd	DD	DD	BB	DD	BB	BB	DD	BB	BB	DD	bd	DD	BB	BB	BB	BB	DD	BB	BB	DD	DD	DD	bd	BB	DD	DD
chr8_14628918_14628929	BB	BB	dd	BB	BB	dd	dd	BB	dd	dd	BB	dd	dd	dd	BB	dd	dd	dd	dd	BB	BB	dd	dd	dd	dd	BB	dd	BB	BB	dd	BB	BB	dd	dd	dd	BB	BB	BB	BB	dd	BB	BB	dd	dd	DD	dd	BB	dd	dd
chr8_14670029_14670043	BB	BB	DD	BB	BB	DD	DD	BB	DD	DD	BB	DD	DD	DD	BB	DD	DD	DD	DD	BB	BB	DD	DD	DD	DD	BB	DD	BB	BB	DD	BB	BB	DD	DD	DD	BB	BB	BB	BB	DD	BB	BB	DD	DD	DD	DD	BB	DD	DD
chr8_14699095_14699106	BB	BB	DD	BB	BB	DD	DD	BB	DD	DD	BB	DD	DD	DD	BB	DD	DD	DD	DD	BB	BB	DD	DD	DD	DD	BB	DD	BB	BB	DD	BB	BB	DD	DD	DD	BB	BB	BB	BB	DD	BB	BB	DD	DD	DD	DD	BB	DD	DD
chr8_14758181_14758220	BB	BB	DD	BB	BB	DD	DD	BB	DD	DD	BB	DD	DD	DD	BB	DD	DD	DD	DD	BB	BB	DD	DD	DD	DD	BB	DD	BB	BB	DD	BB	BB	DD	DD	DD	BB	BB	BB	BB	DD	BB	BB	DD	DD	DD	dn	BB	DD	DD
chr8_14796156_14796191	bn	BB	DD	BB	BB	DD	DD	BB	DD	DD	BB	DD	dn	DD	BB	DD	DD	DD	DD	bn	BB	DD	DD	DD	DD	BB	DD	bn	BB	DD	bn	BB	DD	DD	DD	BB	BB	BB	BB	DD	BB	BB	DD	DD	DD	DD	BB	DD	DD
chr8_14816177_14816212	BB	BB	DD	bn	BB	DD	DD	BB	DD	DD	BB	DD	DD	DD	BB	DD	DD	DD	DD	BB	bn	DD	DD	DD	DD	BB	DD	BB	BB	DD	BB	BB	DD	DD	DD	BB	BB	BB	BB	DD	BB	BB	DD	DD	DD	DD	BB	DD	DD
chr8_14816398_14816437	BB	BB	DD	BB	BB	DD	DD	BB	DD	DD	BB	DD	DD	DD	BB	DD	DD	DD	DD	BB	BB	DD	DD	DD	DD	BB	DD	BB	BB	DD	BB	BB	DD	DD	DD	BB	BB	BB	BB	DD	BB	BB	DD	DD	DD	DD	BB	DD	DD
chr8_14826091_14826110	BB	BB	DD	BB	BB	DD	DD	BB	DD	DD	BB	DD	DD	DD	BB	dn	DD	DD	DD	BB	BB	DD	DD	DD	DD	BB	DD	BB	BB	DD	BB	BB	DD	DD	DD	BB	BB	BB	BB	DD	BB	BB	DD	DD	DD	DD	BB	DD	DD
chr8_14841164_14841175	BB	BB	DD	BB	BB	DD	DD	BB	DD	DD	BB	DD	DD	DD	BB	DD	DD	DD	DD	BB	BB	DD	DD	DD	DD	BB	DD	BB	BB	DD	BB	BB	DD	bd	DD	BB	BB	BB	BB	DD	BB	BB	DD	DD	DD	DD	BB	DD	DD
chr8_14849969_14849996	FF	NA	FF	FF	FF	FF	FF	NA	FF	FF	FF	FF	FF	FF	FF	FF	NA	FF	FF	NA	FF	NA	FF	FF	FF	FF	NN	NA	FF	fn	FF	FF	FF	FF	NA	FF	FF	FF	FF	FF	FF	FF	FF	FF	FF	FF	NA	NA	FF
chr8_14869882_14869931	BB	BB	DD	BB	BB	DD	DD	BB	DD	DD	BB	DD	DD	DD	BB	DD	DD	DD	DD	BB	BB	DD	DD	DD	DD	BB	DD	BB	BB	DD	BB	BB	DD	DD	DD	BB	BB	BB	BB	DD	BB	BB	DD	DD	DD	DD	BB	DD	DD
chr8_14872752_14872769	BB	BB	DD	BB	BB	DD	DD	BB	DD	DD	BB	DD	DD	DD	BB	DD	DD	DD	DD	BB	BB	DD	DD	DD	DD	BB	DD	BB	BB	DD	BB	BB	DD	DD	DD	BB	BB	BB	BB	DD	BB	BB	DD	DD	DD	DD	BB	DD	DD
chr8_14880076_14880130	BB	BB	DD	BB	bn	DD	DD	BB	DD	DD	BB	DD	DD	DD	BB	DD	DD	DD	DD	BB	BB	DD	DD	DD	DD	BB	DD	BB	BB	DD	BB	BB	DD	DD	DD	BB	BB	BB	BB	DD	BB	BB	DD	DD	DD	DD	BB	DD	DD
chr8_14892978_14892997	BB	BB	DD	BB	BB	DD	DD	BB	DD	DD	BB	DD	DD	DD	BB	DD	DD	DD	DD	BB	BB	DD	DD	DD	DD	BB	DD	BB	BB	DD	BB	BB	DD	DD	DD	BB	BB	BB	BB	DD	BB	BB	DD	DD	DD	DD	BB	DD	DD
chr8_14897764_14897791	BB	BB	DD	BB	BB	DD	DD	BB	DD	DD	BB	DD	DD	DD	BB	DD	DD	DD	DD	BB	BB	DD	DD	DD	DD	BB	DD	BB	BB	DD	BB	BB	DD	DD	DD	BB	BB	BB	BB	DD	BB	BB	DD	DD	DD	DD	BB	DD	DD
chr8_14960865_14960888	BB	BB	DD	BB	BB	DD	DD	BB	DD	DD	BB	DD	DD	DD	BB	DD	DD	DD	DD	BB	BB	DD	DD	DD	DD	BB	DD	BB	BB	DD	BB	BB	DD	DD	DD	BB	BB	BB	BB	DD	BB	BB	DD	DD	DD	DD	BB	DD	DD
chr8_14982482_14982497	BB	BB	DD	BB	BB	DD	DD	BB	DD	DD	BB	DD	DD	DD	BB	DD	DD	DD	DD	BB	BB	DD	DD	DD	DD	BB	DD	BB	BB	DD	BB	BB	DD	DD	DD	BB	BB	BB	BB	DD	BB	BB	DD	DD	DD	DD	BB	DD	DD
chr8_14987373_14987404	bn	BB	DD	BB	BB	DD	DD	BB	DD	DD	BB	DD	DD	DD	bn	DD	DD	DD	DD	BB	bn	DD	DD	DD	DD	BB	DD	BB	BB	DD	BB	BB	DD	DD	DD	BB	BB	BB	BB	DD	BB	BB	DD	DD	DD	DD	BB	DD	DD
chr8_14995695_14995714	BB	BB	DD	BB	BB	DD	DD	BB	DD	DD	BB	DD	DD	DD	BB	DD	DD	DD	DD	BB	BB	DD	DD	DD	DD	BB	DD	BB	BB	DD	BB	BB	DD	DD	DD	BB	BB	BB	BB	DD	BB	BB	DD	DD	DD	DD	BB	DD	DD
chr8_14998897_14998924	BB	BB	DD	BB	BB	dn	DD	BB	DD	DD	BB	DD	DD	DD	BB	dn	DD	DD	DD	BB	BB	DD	DD	DD	DD	BB	DD	BB	BB	DD	BB	BB	DD	DD	DD	BB	BB	BB	BB	DD	BB	BB	DD	DD	DD	DD	BB	DD	DD
chr8_15035551_15035570	BB	BB	DD	BB	BB	DD	DD	BB	DD	DD	BB	DD	DD	DD	BB	DD	DD	DD	DD	BB	BB	DD	DD	DD	DD	BB	DD	BB	BB	DD	BB	BB	DD	DD	DD	BB	BB	BB	BB	DD	BB	BB	DD	DD	DD	DD	BB	DD	bd
chr8_15154042_15154069	BB	BB	DD	BB	BB	DD	DD	BB	DD	DD	BB	DD	DD	DD	BB	DD	DD	DD	DD	BB	BB	DD	DD	DD	DD	bn	DD	BB	BB	DD	BB	BB	DD	DD	DD	BB	BB	BB	BB	DD	BB	BB	DD	DD	DD	DD	BB	DD	DD
chr8_15163120_15163163	NA	NA	NA	FF	NA	FF	FF	NA	NA	FF	FF	NA	FF	NN	FF	FF	FF	FF	NA	FF	FF	FF	FF	FF	FF	NA	NA	FF	FF	NA	FF	NA	FF	FF	NA	NA	FF	FF	FF	NA	NA	FF	NA	FF	FF	FF	FF	FF	FF
chr8_15255005_15255028	BB	BB	DD	BB	BB	DD	DD	BB	DD	DD	BB	DD	DD	DD	BB	DD	DD	DD	DD	BB	BB	DD	DD	DD	DD	BB	DD	BB	BB	DD	BB	BB	DD	DD	DD	BB	BB	BB	BB	DD	BB	BB	DD	DD	DD	DD	BB	DD	DD
chr8_15275563_15275586	BB	BB	DD	BB	BB	dn	dd	BB	dd	DD	BB	DD	bd	dd	BB	dn	DD	DD	DD	BB	BB	DD	dd	dd	DD	BB	dn	BB	BB	DD	BB	BB	dd	dd	DD	BB	BB	BB	BB	dn	BB	BB	DD	dn	DD	dn	BB	DD	dn
chr8_15278543_15278570	BB	BB	DD	BB	BB	DD	DD	BB	DD	DD	BB	DD	DD	DD	BB	DD	DD	DD	DD	BB	BB	DD	DD	DD	DD	BB	DD	BB	BB	DD	BB	BB	DD	DD	DD	BB	BB	BB	BB	DD	BB	BB	DD	DD	DD	DD	BB	DD	DD
chr8_15284677_15284694	BB	BB	DD	BB	BB	DD	DD	BB	DD	DD	BB	DD	DD	DD	BB	DD	DD	DD	DD	BB	BB	DD	DD	DD	DD	BB	DD	BB	BB	DD	BB	BB	DD	DD	DD	BB	BB	BB	BB	DD	BB	BB	DD	DD	DD	DD	BB	DD	DD
chr8_15293574_15293612	BB	BB	DD	BB	BB	DD	DD	BB	DD	DD	BB	DD	DD	DD	BB	DD	DD	DD	DD	BB	BB	DD	DD	DD	DD	BB	DD	BB	BB	DD	BB	BB	DD	DD	DD	BB	BB	BB	BB	DD	BB	BB	DD	DD	DD	DD	BB	DD	DD
chr8_15347506_15347521	BB	BB	DD	BB	BB	DD	DD	BB	DD	DD	BB	DD	DD	DD	BB	DD	DD	DD	DD	BB	BB	DD	DD	DD	DD	BB	DD	BB	BB	DD	BB	BB	DD	DD	DD	BB	BB	BB	BB	DD	BB	BB	DD	DD	DD	DD	BB	DD	DD
chr8_15352836_15352874	BB	BB	DD	NA	BB	DD	DD	BB	DD	DD	bn	DD	DD	DD	NA	DD	DD	DD	DD	BB	BB	DD	DD	DD	DD	NA	DD	BB	BB	NA	NA	BB	DD	NA	DD	BB	NA	BB	BB	DD	BB	BB	DD	DD	DD	NA	NA	NA	DD
chr8_15355873_15355900	BB	BB	DD	BB	BB	DD	DD	BB	DD	DD	BB	DD	DD	DD	BB	DD	DD	DD	DD	BB	BB	DD	DD	DD	DD	BB	DD	BB	BB	DD	BB	BB	DD	DD	DD	BB	BB	BB	BB	DD	BB	BB	DD	DD	DD	DD	BB	DD	DD
chr8_15404843_15404882	NA	FF	FF	FF	FF	FF	FF	FF	FF	FF	FF	FF	FF	FF	FF	FF	FF	FF	FF	FF	FF	NA	FF	FF	FF	FF	FF	FF	FF	NA	FF	FF	FF	FF	FF	FF	FF	NA	FF	FF	FF	FF	FF	FF	FF	FF	FF	FF	FF
chr8_15432460_15432503	BB	DD	DD	BB	BB	DD	DD	BB	DD	DD	BB	DD	NN	NN	BB	DD	DD	DD	DD	BB	BB	DD	DD	DD	DD	BB	DD	BB	BB	DD	DD	BB	DD	DD	DD	BB	BB	BB	BB	DD	BB	BB	DD	DD	DD	dn	BB	NA	DD
chr8_15472899_15472916	BB	BB	DD	BB	BB	DD	DD	BB	DD	DD	BB	DD	DD	DD	BB	DD	DD	DD	DD	BB	BB	DD	DD	DD	DD	BB	DD	BB	BB	DD	BB	BB	DD	DD	DD	BB	BB	BB	BB	DD	BB	BB	DD	DD	DD	DD	BB	DD	DD
chr8_15505888_15505919	BB	BB	DD	BB	BB	DD	DD	BB	DD	nn	NA	DD	DD	DD	NA	NA	DD	DD	DD	NA	BB	DD	DD	DD	DD	BB	DD	BB	BB	DD	BB	BB	NN	DD	DD	BB	BB	BB	BB	NA	BB	BB	DD	dn	NA	DD	BB	DD	DD
chr8_15527405_15527422	BB	BB	bd	BB	BB	bd	DD	BB	DD	bd	BB	DD	bd	bd	BB	DD	DD	bd	bd	BB	BB	bd	DD	DD	DD	BB	bd	BB	BB	bd	BB	BB	bd	DD	DD	BB	BB	BB	BB	bd	BB	BB	bd	bd	bd	DD	BB	DD	DD
chr8_15737580_15737606	BB	BB	DD	BB	BB	DD	DD	BB	DD	DD	BB	DD	DD	DD	BB	DD	bd	DD	DD	BB	BB	DD	DD	DD	DD	BB	DD	BB	BB	DD	BB	BB	DD	DD	DD	BB	BB	BB	BB	DD	BB	BB	bd	DD	bd	DD	BB	DD	bd
chr8_15743852_15743887	BB	BB	DD	BB	BB	DD	DD	BB	DD	DD	BB	DD	DD	DD	BB	DD	DD	DD	DD	BB	BB	DD	DD	DD	DD	BB	DD	BB	BB	DD	BB	BB	DD	DD	DD	BB	BB	BB	BB	DD	BB	BB	DD	DD	DD	DD	BB	DD	DD
chr8_15786679_15786705	BB	BB	DD	BB	BB	DD	DD	BB	DD	DD	BB	DD	DD	DD	BB	DD	DD	DD	DD	BB	BB	DD	DD	DD	bd	BB	DD	BB	BB	DD	BB	BB	DD	DD	DD	BB	BB	BB	BB	DD	BB	BB	DD	DD	DD	DD	BB	DD	DD
chr8_15834887_15834922	BB	BB	DD	BB	BB	bd	DD	BB	DD	DD	BB	DD	DD	DD	BB	DD	DD	DD	DD	BB	BB	DD	DD	DD	DD	BB	DD	BB	BB	DD	BB	BB	DD	DD	DD	BB	BB	BB	BB	DD	BB	BB	DD	DD	DD	DD	BB	DD	DD
chr8_15854376_15854415	BB	BB	NA	NN	BB	DD	NA	NA	NA	DD	NA	NA	NA	DD	BB	DD	DD	DD	DD	NA	NN	DD	DD	NN	DD	BB	DD	bd	NA	DD	BB	BB	NA	DD	DD	BB	BB	BB	NA	DD	BB	NA	DD	NA	NA	DD	BB	DD	dn
chr8_15868183_15868196	BB	BB	DD	BB	BB	DD	DD	BB	DD	DD	BB	DD	DD	DD	BB	DD	DD	DD	DD	BB	BB	DD	DD	DD	DD	BB	DD	BB	BB	DD	BB	BB	dn	DD	DD	BB	BB	BB	BB	DD	BB	BB	DD	DD	DD	DD	BB	DD	DD
chr8_15886054_15886081	BB	BB	DD	BB	BB	DD	DD	BB	DD	DD	BB	DD	DD	DD	BB	DD	DD	DD	DD	BB	BB	DD	DD	DD	DD	BB	DD	BB	BB	DD	BB	BB	DD	DD	DD	BB	BB	BB	BB	DD	BB	BB	DD	DD	DD	DD	BB	DD	DD
chr8_15896086_15896120	BB	BB	DD	BB	BB	DD	DD	BB	DD	DD	BB	DD	DD	DD	BB	DD	DD	DD	DD	BB	BB	DD	DD	DD	DD	BB	DD	BB	BB	DD	BB	BB	DD	DD	DD	BB	BB	BB	BB	DD	BB	BB	DD	DD	DD	DD	BB	DD	DD
chr8_16007497_16007536	BB	BB	DD	BB	BB	DD	DD	BB	DD	DD	BB	DD	DD	DD	BB	DD	DD	DD	DD	BB	BB	DD	DD	DD	DD	BB	DD	bn	BB	DD	BB	BB	DD	DD	DD	BB	BB	BB	BB	DD	BB	BB	DD	DD	DD	DD	BB	DD	DD
chr8_16054396_16054439	UU	DD	DD	NA	uu	DD	DD	UU	DD	DD	UU	DD	DD	DD	UU	DD	DD	DD	DD	UU	UU	DD	DD	DD	DD	NA	DD	UU	UU	DD	NA	NA	DD	DD	DD	NA	UU	UU	UU	DD	NA	UU	DD	DD	DD	DD	uu	DD	DD
chr8_16076130_16076171	BB	BB	DD	BB	BB	DD	DD	BB	DD	DD	BB	DD	DD	DD	BB	DD	DD	DD	DD	BB	BB	DD	DD	DD	DD	BB	DD	BB	BB	DD	BB	BB	DD	DD	DD	BB	BB	BB	BB	DD	BB	BB	DD	DD	DD	DD	BB	DD	DD
chr8_16080704_16080719	BB	BB	DD	BB	BB	DD	DD	BB	DD	DD	BB	DD	DD	DD	BB	DD	DD	DD	DD	BB	BB	DD	DD	DD	DD	BB	DD	BB	BB	DD	BB	BB	DD	DD	DD	BB	BB	BB	BB	DD	BB	BB	DD	DD	DD	DD	BB	DD	DD
chr8_16096295_16096346	BB	BB	NA	BB	BB	NA	NA	BB	DD	NA	BB	NA	NA	NA	BB	DD	bd	NA	NA	NA	BB	NA	DD	BB	NA	BB	DD	BB	BB	bd	BB	BB	NN	DD	DD	BB	BB	BB	bd	DD	NA	BB	DD	DD	NA	DD	BB	NA	NA
chr8_16098100_16098113	BB	BB	DD	BB	BB	DD	DD	BB	DD	DD	BB	DD	DD	DD	BB	DD	DD	DD	DD	BB	BB	DD	DD	DD	DD	BB	DD	BB	BB	DD	BB	BB	DD	DD	DD	BB	BB	BB	BB	DD	BB	BB	DD	DD	DD	DD	BB	DD	DD
chr8_16115611_16115646	BB	BB	DD	bn	BB	DD	DD	BB	DD	DD	BB	DD	DD	DD	BB	DD	DD	DD	DD	BB	BB	DD	DD	DD	DD	BB	DD	BB	BB	DD	BB	BB	DD	DD	DD	BB	BB	BB	BB	DD	BB	bd	DD	DD	DD	dn	BB	DD	DD
chr8_16119645_16119672	BB	BB	DD	BB	BB	DD	DD	BB	DD	DD	BB	DD	DD	DD	BB	DD	DD	DD	DD	BB	BB	DD	DD	DD	DD	BB	DD	BB	BB	DD	BB	BB	DD	DD	DD	BB	BB	BB	BB	DD	BB	BB	DD	DD	DD	DD	BB	DD	DD
chr8_16136994_16137033	FF	FF	FF	FF	FF	FF	FF	FF	FF	FF	FF	FF	FF	NN	NN	FF	FF	NA	NA	FF	FF	FF	FF	NN	FF	FF	FF	FF	FF	FF	FF	FF	FF	FF	FF	FF	FF	FF	FF	FF	NA	FF	FF	NN	NN	FF	FF	FF	NA
chr8_16145204_16145248	BB	BB	DD	BB	BB	DD	DD	BB	DD	DD	BB	DD	DD	DD	BB	DD	DD	DD	DD	BB	BB	DD	DD	DD	DD	BB	DD	BB	BB	DD	BB	BB	DD	DD	DD	BB	BB	BB	BB	DD	BB	BB	DD	DD	DD	DD	BB	DD	DD
chr8_16151667_16151702	BB	BB	DD	BB	BB	DD	DD	BB	DD	DD	BB	DD	DD	DD	BB	DD	DD	DD	DD	BB	BB	DD	DD	DD	DD	BB	DD	BB	BB	DD	BB	BB	DD	DD	DD	BB	BB	BB	BB	DD	BB	BB	DD	DD	DD	DD	BB	DD	DD
chr8_16153799_16153843	FF	FF	FF	FF	FF	NA	FF	FF	FF	FF	FF	FF	FF	FF	FF	FF	FF	FF	FF	FF	FF	FF	FF	FF	FF	NA	FF	FF	FF	FF	FF	FF	FF	FF	FF	FF	FF	FF	FF	FF	FF	FF	FF	FF	NA	FF	FF	FF	FF
chr8_16215531_16215558	BB	BB	DD	BB	BB	DD	DD	BB	DD	DD	BB	DD	DD	DD	BB	DD	DD	DD	DD	BB	BB	DD	DD	DD	DD	BB	DD	BB	BB	DD	BB	BB	DD	DD	DD	BB	BB	BB	BB	DD	BB	BB	DD	DD	DD	DD	BB	DD	DD
chr8_16274227_16274244	BB	BB	DD	BB	BB	DD	DD	BB	DD	DD	BB	DD	DD	DD	BB	DD	DD	DD	DD	BB	BB	DD	DD	DD	DD	BB	DD	BB	BB	DD	BB	BB	DD	DD	DD	BB	BB	BB	BB	DD	BB	BB	DD	DD	DD	DD	BB	DD	DD
chr8_16277513_16277524	BB	BB	DD	BB	BB	DD	DD	BB	DD	DD	BB	DD	DD	DD	BB	DD	DD	DD	DD	BB	BB	DD	DD	DD	DD	BB	DD	BB	BB	DD	BB	BB	DD	DD	DD	BB	BB	BB	BB	DD	BB	BB	DD	DD	DD	DD	BB	DD	DD
chr8_16290159_16290214	BB	bn	DD	NN	NA	DD	DD	BB	DD	DD	BB	NN	DD	DD	BB	DD	DD	NA	DD	NA	BB	DD	DD	DD	DD	BB	DD	BB	BB	DD	BB	NN	DD	DD	NA	BB	BB	NA	NA	DD	NA	NA	DD	DD	DD	DD	BB	DD	NA
chr8_16292412_16292435	BB	BB	DD	BB	BB	DD	DD	BB	DD	DD	BB	DD	DD	DD	BB	DD	DD	DD	DD	BB	BB	DD	DD	DD	DD	BB	DD	BB	BB	DD	BB	BB	DD	DD	DD	BB	BB	BB	BB	DD	BB	BB	DD	DD	DD	DD	BB	DD	DD
chr8_16321266_16321289	BB	BB	DD	BB	BB	DD	DD	BB	DD	DD	BB	DD	DD	DD	BB	DD	DD	DD	DD	BB	BB	DD	DD	DD	DD	BB	DD	BB	BB	DD	BB	BB	DD	DD	DD	BB	BB	BB	BB	DD	NA	BB	DD	DD	DD	DD	BB	DD	DD
chr8_16350029_16350088	DD	NN	NA	DD	DD	NN	NA	bd	NN	NN	DD	NA	DD	DD	DD	NN	NN	NN	NN	DD	NA	bd	DD	NN	NN	DD	DD	DD	DD	dn	DD	NA	DD	DD	DD	DD	DD	BB	DD	DD	DD	DD	DD	DD	NA	DD	bd	DD	DD
chr8_16371643_16371686	FF	FF	FF	FF	FF	FF	FF	FF	FF	FF	FF	FF	FF	FF	FF	FF	FF	NN	FF	FF	FF	FF	FF	FF	FF	FF	FF	NA	FF	FF	NA	FF	FF	FF	FF	FF	FF	FF	FF	FF	FF	FF	FF	FF	FF	FF	FF	FF	NA
chr8_16419875_16419928	BB	BB	DD	BB	BB	DD	DD	BB	DD	DD	BB	DD	DD	DD	BB	DD	DD	DD	DD	BB	BB	DD	DD	DD	DD	BB	DD	BB	BB	DD	BB	BB	DD	DD	DD	BB	BB	BB	BB	DD	BB	BB	DD	DD	DD	DD	BB	DD	DD
chr8_16453023_16453034	BB	BB	DD	BB	BB	DD	DD	BB	DD	DD	BB	DD	DD	DD	BB	DD	DD	DD	DD	BB	BB	DD	DD	DD	DD	BB	DD	BB	BB	DD	BB	BB	DD	DD	DD	BB	BB	BB	BB	DD	BB	BB	DD	DD	DD	DD	BB	DD	DD
chr8_16463987_16463998	BB	BB	DD	BB	BB	DD	DD	BB	DD	DD	BB	DD	DD	DD	BB	DD	DD	DD	DD	BB	BB	DD	DD	DD	DD	BB	DD	BB	BB	DD	BB	BB	DD	DD	DD	BB	BB	BB	BB	DD	NA	BB	DD	DD	DD	DD	BB	DD	DD
chr8_16529303_16529326	BB	BB	DD	BB	BB	DD	DD	BB	DD	DD	BB	DD	DD	DD	BB	DD	DD	DD	DD	BB	BB	DD	DD	DD	DD	BB	DD	BB	BB	DD	BB	BB	DD	DD	DD	BB	BB	BB	BB	DD	BB	BB	DD	DD	DD	DD	BB	DD	DD
chr8_16583034_16583051	BB	BB	DD	BB	BB	DD	DD	BB	DD	bd	BB	DD	DD	dn	BB	DD	DD	DD	DD	BB	BB	DD	dn	DD	DD	BB	DD	BB	BB	DD	BB	BB	DD	DD	DD	BB	BB	BB	BB	DD	BB	BB	DD	DD	dn	dn	BB	DD	DD
chr8_16583538_16583573	BB	BB	DD	NA	BB	DD	DD	BB	DD	DD	BB	DD	DD	NA	BB	DD	dn	DD	DD	NA	BB	DD	NA	DD	NN	BB	DD	BB	BB	NA	BB	BB	DD	DD	DD	BB	NN	BB	BB	NA	BB	BB	DD	DD	DD	DD	BB	DD	DD
chr8_16584431_16584450	BB	BB	DD	BB	BB	DD	DD	BB	DD	DD	BB	DD	DD	DD	BB	DD	DD	DD	DD	BB	BB	DD	DD	DD	DD	BB	DD	BB	BB	DD	BB	BB	DD	DD	DD	BB	BB	BB	BB	DD	BB	BB	DD	DD	DD	DD	BB	DD	DD
chr8_16589480_16589497	BB	BB	DD	BB	BB	DD	DD	BB	DD	DD	BB	DD	DD	DD	BB	DD	DD	DD	DD	BB	BB	DD	DD	DD	DD	BB	DD	BB	BB	DD	BB	BB	DD	DD	DD	BB	BB	BB	BB	DD	BB	BB	DD	DD	DD	DD	BB	DD	DD
chr8_16612666_16612695	BB	BB	DD	BB	BB	DD	DD	BB	DD	DD	BB	DD	DD	DD	BB	DD	DD	DD	DD	BB	BB	DD	DD	DD	DD	BB	DD	BB	BB	DD	BB	BB	DD	DD	DD	BB	BB	BB	BB	DD	BB	BB	DD	DD	DD	DD	BB	DD	DD
chr8_16615783_16615796	BB	BB	NN	BB	BB	DD	NA	BB	DD	NA	BB	DD	NA	NA	BB	NA	DD	NA	NA	BB	BB	DD	DD	DD	NA	BB	DD	BB	BB	NA	BB	BB	NA	DD	DD	BB	BB	BB	BB	DD	BB	BB	DD	NA	DD	DD	BB	DD	NA
chr8_16652596_16652616	BB	BB	DD	BB	BB	DD	DD	BB	DD	DD	BB	DD	DD	DD	BB	DD	DD	DD	DD	BB	BB	DD	DD	DD	DD	BB	DD	BB	BB	DD	BB	BB	DD	DD	DD	BB	BB	BB	BB	DD	BB	BB	DD	DD	DD	DD	BB	DD	DD
chr8_16660510_16660545	BB	BB	DD	BB	BB	DD	DD	BB	DD	DD	DD	DD	DD	DD	BB	DD	DD	DD	DD	BB	BB	DD	DD	DD	DD	BB	DD	BB	BB	DD	BB	BB	DD	DD	DD	BB	BB	BB	BB	DD	BB	BB	DD	DD	DD	DD	BB	DD	DD
chr8_16705566_16705605	FF	FF	FF	FF	NN	FF	FF	FF	FF	FF	FF	FF	FF	FF	FF	FF	FF	FF	FF	FF	NA	FF	FF	FF	FF	FF	FF	NA	FF	FF	FF	FF	FF	FF	FF	FF	FF	FF	FF	FF	FF	FF	FF	FF	FF	FF	FF	FF	FF
chr8_16711077_16711128	FF	FF	NA	NA	NA	NN	FF	NA	FF	FF	NA	FF	FF	FF	FF	FF	NA	FF	FF	NN	NN	FF	NA	FF	FF	NA	FF	FF	FF	FF	FF	FF	FF	NN	NN	FF	FF	FF	FF	NN	FF	fn	FF	FF	FF	NA	NA	NA	FF
chr8_16768126_16768169	FF	FF	FF	NA	FF	FF	FF	FF	FF	FF	FF	FF	FF	NA	FF	NA	FF	FF	FF	FF	FF	NA	NA	NN	FF	NA	NA	FF	FF	FF	NA	FF	FF	FF	FF	fn	FF	NA	FF	FF	NA	FF	FF	FF	NA	NA	FF	NA	FF
chr8_16944473_16944516	FF	FF	FF	NA	FF	FF	FF	FF	FF	FF	NA	NA	FF	FF	FF	FF	FF	NA	FF	NA	NA	FF	FF	FF	FF	NA	FF	FF	FF	NA	FF	NA	FF	FF	FF	FF	FF	FF	FF	FF	NA	FF	FF	FF	FF	FF	FF	FF	FF
chr8_16969648_16969725	bb	bn	DD	bb	BB	DD	DD	bn	DD	DD	bb	DD	DD	DD	bn	DD	dn	DD	DD	NA	bn	DD	DD	DD	DD	nn	DD	bd	nn	DD	BB	bb	DD	DD	dn	bb	bn	bb	bn	NA	NA	BB	DD	DD	DD	NA	bb	DD	DD
chr8_17004858_17004901	BB	BB	DD	NA	BB	DD	NN	BB	NA	NA	NA	DD	NA	NA	NA	DD	DD	NN	NN	DD	NA	DD	DD	DD	DD	NA	DD	BB	dn	DD	BB	BB	DD	NA	DD	BB	BB	BB	BB	BB	NA	BB	DD	DD	DD	bd	BB	DD	DD
chr8_17079411_17079458	BB	BB	NA	BB	BB	DD	DD	BB	NN	DD	NA	DD	DD	DD	NA	NA	NA	DD	DD	BB	BB	DD	NA	DD	DD	BB	DD	BB	BB	DD	BB	BB	NA	DD	DD	BB	NA	BB	BB	BB	NA	BB	DD	DD	DD	NA	BB	DD	DD
chr8_17165766_17165777	BB	BB	DD	BB	BB	DD	DD	BB	DD	DD	BB	DD	DD	DD	BB	DD	DD	DD	DD	BB	BB	DD	DD	DD	DD	BB	DD	BB	BB	DD	BB	BB	DD	DD	DD	BB	BB	BB	BB	BB	NA	BB	dn	DD	DD	BB	BB	DD	DD
chr8_17176162_17176213	BB	BB	NA	BB	BB	NA	DD	BB	DD	DD	BB	DD	DD	DD	nn	DD	DD	DD	DD	NA	bn	NA	DD	DD	DD	BB	DD	BB	BB	DD	BB	BB	DD	DD	DD	BB	BB	BB	BB	BB	NA	BB	DD	DD	DD	BB	BB	DD	DD
chr8_17239730_17239753	BB	BB	DD	BB	BB	DD	DD	BB	DD	DD	BB	DD	DD	DD	BB	DD	DD	DD	DD	BB	BB	DD	DD	DD	DD	BB	DD	BB	BB	DD	BB	BB	DD	DD	DD	BB	BB	BB	BB	BB	DD	BB	DD	DD	DD	BB	BB	DD	DD
chr8_17254499_17254542	BB	BB	DD	BB	BB	DD	DD	BB	DD	DD	BB	DD	DD	DD	BB	DD	DD	DD	DD	BB	BB	DD	DD	DD	DD	BB	DD	BB	BB	DD	BB	BB	DD	DD	DD	BB	BB	BB	BB	BB	DD	BB	DD	DD	DD	BB	BB	DD	DD
chr8_17290640_17290687	BB	BB	DD	BB	BB	DD	DD	BB	DD	DD	BB	DD	DD	DD	BB	DD	DD	DD	DD	BB	BB	DD	DD	DD	DD	BB	DD	BB	BB	DD	BB	BB	DD	DD	DD	BB	BB	BB	BB	BB	DD	BB	DD	DD	DD	BB	BB	DD	DD
chr8_17363157_17363181	BB	BB	DD	BB	BB	DD	DD	BB	DD	DD	BB	DD	DD	DD	BB	DD	DD	DD	DD	BB	BB	DD	DD	DD	DD	BB	DD	BB	BB	DD	BB	BB	DD	DD	DD	BB	BB	BB	BB	BB	DD	BB	DD	DD	DD	BB	BB	DD	DD
chr8_17391102_17391145	NA	NA	NN	NA	FF	FF	FF	NA	FF	FF	NA	FF	FF	FF	NN	FF	FF	FF	FF	FF	FF	FF	fn	FF	FF	NN	FF	FF	FF	FF	FF	NN	FF	FF	FF	FF	FF	FF	FF	NA	FF	FF	NN	FF	FF	FF	FF	FF	FF
chr8_17426605_17426652	FF	FF	FF	FF	FF	FF	FF	FF	FF	FF	FF	NA	FF	FF	FF	NA	NA	FF	FF	FF	FF	FF	NA	NN	FF	FF	FF	FF	FF	FF	FF	FF	FF	FF	FF	FF	FF	fn	NA	FF	fn	NA	FF	NA	NA	FF	FF	FF	FF
chr8_17430734_17430757	BB	BB	DD	BB	BB	DD	DD	BB	DD	DD	BB	DD	DD	DD	BB	DD	DD	DD	DD	BB	BB	DD	DD	DD	DD	BB	DD	BB	BB	DD	BB	BB	DD	DD	DD	BB	BB	BB	BB	BB	DD	BB	DD	DD	DD	BB	BB	DD	DD
chr8_17577540_17577573	BB	BB	DD	BB	BB	DD	DD	BB	DD	DD	BB	DD	DD	DD	BB	DD	DD	DD	DD	bn	BB	DD	DD	DD	DD	BB	DD	BB	BB	DD	BB	bn	DD	DD	DD	BB	BB	BB	BB	BB	DD	BB	DD	dn	DD	BB	BB	DD	DD
chr8_17607812_17607839	BB	BB	DD	BB	BB	DD	DD	BB	DD	DD	BB	DD	DD	DD	BB	DD	DD	DD	DD	BB	BB	DD	DD	DD	DD	BB	DD	BB	BB	DD	BB	BB	DD	DD	DD	BB	BB	BB	BB	BB	DD	BB	DD	DD	DD	BB	BB	DD	DD
chr8_17804125_17804156	FF	FF	df	FF	FF	df	df	FF	df	df	FF	df	df	df	FF	df	df	df	df	FF	FF	df	df	df	df	FF	df	FF	FF	df	FF	FF	df	df	df	FF	FF	FF	FF	FF	df	FF	df	df	df	FF	fn	df	DD
chr8_17825344_17825371	BB	BB	DD	BB	BB	DD	DD	BB	bd	DD	BB	DD	DD	DD	BB	bd	DD	DD	DD	BB	BB	dn	DD	dn	bd	BB	DD	BB	BB	DD	BB	BB	DD	DD	DD	BB	BB	BB	BB	BB	dn	BB	dn	DD	DD	BB	BB	DD	DD
chr8_17832730_17832759	BB	BB	DD	BB	BB	DD	DD	BB	DD	DD	BB	DD	DD	DD	BB	DD	DD	DD	DD	BB	BB	DD	DD	DD	DD	BB	DD	BB	BB	DD	BB	BB	DD	DD	DD	BB	BB	BB	BB	BB	dn	BB	DD	DD	DD	BB	BB	DD	DD
chr8_17835425_17835444	FF	FF	FF	FF	FF	FF	FF	FF	FF	FF	FF	FF	NA	FF	FF	FF	FF	FF	FF	FF	FF	FF	FF	FF	FF	NA	FF	FF	NA	FF	FF	NA	FF	FF	NA	FF	FF	NA	FF	FF	NA	FF	FF	FF	FF	NA	FF	FF	NA
chr8_17851308_17851351	BB	BB	DD	bn	BB	NN	DD	BB	DD	DD	NA	nn	DD	DD	BB	DD	bd	DD	DD	BB	BB	NA	DD	DD	DD	NA	DD	BB	BB	DD	BB	BB	DD	DD	DD	DD	BB	BB	BB	BB	NA	BB	DD	DD	DD	NA	BB	DD	DD
chr8_17923658_17923689	BB	BB	DD	BB	BB	DD	DD	BB	DD	DD	BB	DD	DD	DD	BB	DD	DD	DD	DD	BB	BB	DD	DD	DD	DD	BB	DD	BB	BB	DD	BB	BB	DD	DD	DD	BB	BB	BB	BB	BB	DD	BB	DD	DD	DD	BB	BB	DD	DD
chr8_17984853_17984892	BB	BB	DD	BB	BB	DD	DD	BB	DD	DD	BB	DD	DD	DD	BB	DD	DD	DD	DD	BB	BB	DD	DD	DD	DD	BB	DD	BB	BB	DD	BB	BB	DD	DD	DD	BB	BB	BB	BB	BB	DD	BB	DD	DD	DD	BB	BB	DD	DD
chr8_18025491_18025512	BB	BB	DD	BB	BB	DD	DD	BB	DD	DD	BB	DD	DD	DD	BB	DD	DD	DD	DD	BB	BB	DD	DD	DD	DD	BB	DD	BB	BB	DD	BB	BB	DD	DD	DD	BB	BB	BB	BB	BB	DD	BB	DD	DD	DD	BB	BB	DD	DD
chr8_18063625_18063669	FF	FF	DD	FF	FF	df	DD	FF	df	DD	FF	DD	DD	df	FF	DD	df	df	df	FF	FF	df	DD	DD	df	FF	DD	FF	FF	df	FF	FF	DD	df	DD	FF	FF	FF	FF	FF	df	FF	DD	df	DD	FF	FF	DD	DD
chr8_18162996_18163039	FF	NA	FF	FF	FF	FF	FF	FF	NA	FF	FF	FF	NN	FF	FF	FF	NA	FF	FF	FF	NA	NA	FF	NA	FF	NA	FF	FF	NA	fn	FF	FF	FF	FF	FF	NA	FF	fn	FF	FF	NA	FF	FF	FF	FF	NA	FF	FF	FF
chr8_18382927_18382971	BB	BB	DD	BB	BB	DD	DD	BB	DD	DD	BB	DD	DD	DD	BB	DD	DD	DD	DD	BB	BB	DD	DD	dn	DD	BB	DD	BB	BB	DD	BB	BB	DD	DD	DD	BB	BB	BB	BB	BB	DD	BB	DD	DD	DD	BB	BB	DD	DD
chr8_18404572_18404623	UU	DD	DD	DD	DD	DD	DD	DD	DD	DD	NA	DD	DD	DD	DD	DD	DD	DD	DD	DD	UU	DD	DD	du	DD	DD	DD	DD	DD	DD	UU	DD	DD	DD	DD	DD	DD	NA	NA	DD	DD	DD	DD	DD	DD	DD	NA	DD	DD
chr8_18416150_18416193	BB	BB	NA	BB	BB	NA	DD	BB	DD	DD	BB	dn	DD	NA	BB	DD	NN	DD	DD	BB	NN	DD	NA	NA	DD	NA	DD	BB	BB	NA	BB	BB	DD	DD	DD	BB	NA	BB	BB	BB	DD	BB	DD	DD	DD	BB	BB	DD	DD
chr8_18422107_18422118	BB	BB	DD	BB	BB	DD	DD	BB	DD	DD	BB	DD	DD	DD	BB	DD	DD	DD	DD	BB	BB	DD	DD	DD	DD	BB	DD	BB	BB	DD	BB	BB	DD	DD	DD	BB	BB	BB	BB	BB	DD	BB	DD	DD	DD	BB	BB	DD	DD
chr8_18425805_18425816	BB	BB	DD	BB	BB	dd	dd	BB	dd	dd	BB	dd	bd	dd	BB	dd	dd	dd	dd	BB	BB	DD	dd	dd	dn	BB	dd	BB	BB	dd	BB	BB	dd	dd	dd	BB	BB	BB	BB	BB	dd	BB	dd	dd	dd	BB	BB	dd	NA
chr8_18425816_18425845	BB	BB	dd	BB	BB	DD	DD	BB	dd	DD	BB	dd	DD	DD	BB	DD	DD	DD	dd	BB	BB	DD	DD	DD	dd	BB	dd	BB	BB	DD	BB	BB	dd	dd	dd	BB	BB	BB	BB	BB	dd	BB	DD	DD	dd	BB	BB	dd	NA
chr8_18446631_18446674	NA	FF	fn	NA	FF	NN	NN	FF	NN	FF	FF	FF	NA	FF	FF	NA	NN	FF	NA	FF	NN	FF	FF	NN	FF	FF	FF	FF	NA	FF	FF	NA	FF	FF	FF	FF	FF	FF	FF	FF	FF	FF	FF	FF	FF	FF	FF	FF	FF
chr8_18447699_18447738	BB	BB	DD	BB	BB	BB	DD	BB	DD	DD	BB	DD	DD	DD	BB	DD	DD	DD	DD	BB	BB	DD	DD	DD	DD	BB	DD	BB	NA	DD	BB	BB	DD	DD	DD	BB	BB	BB	BB	BB	DD	BB	DD	DD	DD	BB	BB	DD	BB
chr8_18458783_18458826	BB	BB	DD	BB	NA	BB	DD	bn	DD	DD	bn	DD	DD	DD	NA	DD	NA	DD	DD	NA	BB	DD	DD	DD	NA	BB	DD	BB	DD	NA	NA	BB	DD	NA	NA	BB	BB	NA	NN	BB	NA	BB	DD	DD	DD	NA	NA	DD	BB
chr8_18475070_18475117	NA	BB	NN	BB	BB	BB	NN	BB	NN	NN	BB	DD	DD	DD	BB	NN	NN	NN	NN	BB	BB	DD	DD	NN	NN	NA	BB	BB	DD	dn	BB	BB	DD	DD	DD	NA	BB	BB	BB	BB	DD	BB	DD	DD	DD	BB	BB	DD	BB
chr8_18492540_18492572	BB	BB	DD	BB	BB	BB	DD	BB	DD	DD	BB	DD	DD	DD	BB	DD	DD	DD	DD	BB	BB	DD	DD	DD	DD	BB	DD	BB	DD	DD	BB	BB	DD	DD	DD	BB	BB	BB	BB	BB	DD	BB	DD	DD	DD	BB	BB	DD	BB
chr8_18508542_18508562	BB	BB	DD	BB	BB	BB	DD	BB	DD	DD	BB	DD	DD	DD	BB	DD	DD	DD	DD	BB	BB	DD	DD	DD	DD	BB	DD	BB	DD	DD	BB	BB	DD	DD	DD	BB	BB	BB	BB	BB	DD	BB	DD	DD	DD	BB	BB	DD	BB
chr8_18527705_18527716	BB	BB	DD	BB	BB	BB	DD	BB	DD	DD	BB	DD	DD	DD	BB	DD	DD	DD	DD	BB	BB	DD	DD	DD	DD	BB	DD	BB	DD	DD	BB	BB	DD	DD	DD	BB	BB	BB	BB	BB	DD	BB	DD	DD	DD	BB	BB	DD	BB
chr8_18544781_18544820	BB	BB	DD	NA	BB	BB	NN	BB	DD	DD	BB	NA	DD	DD	NA	DD	DD	DD	DD	BB	NA	DD	DD	DD	DD	BB	DD	BB	DD	NA	BB	BB	DD	DD	DD	BB	BB	BB	BB	BB	NA	BB	DD	NA	NA	NA	BB	DD	BB
chr8_18584741_18584758	BB	BB	DD	BB	BB	BB	DD	BB	DD	DD	BB	DD	DD	DD	BB	DD	DD	DD	DD	BB	BB	DD	DD	DD	DD	BB	DD	BB	DD	DD	BB	BB	DD	DD	DD	BB	BB	BB	BB	BB	DD	BB	DD	DD	DD	BB	BB	DD	BB
chr8_18588701_18588724	BB	BB	DD	BB	BB	BB	DD	BB	DD	DD	BB	DD	DD	DD	BB	DD	DD	DD	DD	BB	BB	DD	DD	DD	DD	BB	DD	BB	DD	DD	BB	BB	DD	DD	DD	BB	BB	BB	BB	BB	DD	BB	DD	DD	DD	BB	BB	DD	BB
chr8_18595475_18595488	BB	BB	DD	BB	BB	BB	DD	BB	DD	DD	BB	DD	DD	DD	BB	DD	DD	DD	DD	BB	BB	DD	DD	DD	DD	BB	DD	BB	DD	DD	BB	BB	DD	DD	DD	BB	BB	BB	BB	BB	DD	BB	DD	DD	DD	BB	BB	DD	BB
chr8_18597432_18597446	BB	BB	DD	BB	BB	BB	DD	BB	DD	DD	BB	DD	DD	DD	BB	DD	DD	DD	DD	BB	BB	DD	DD	DD	DD	BB	DD	BB	DD	DD	BB	BB	DD	DD	DD	BB	BB	BB	BB	BB	DD	BB	DD	DD	DD	BB	BB	DD	BB
chr8_18620769_18620801	BB	BB	DD	BB	BB	BB	DD	bd	DD	DD	BB	DD	DD	DD	BB	DD	DD	DD	DD	BB	BB	DD	DD	DD	DD	BB	DD	BB	DD	DD	BB	BB	DD	DD	DD	BB	BB	BB	BB	BB	dn	BB	DD	DD	DD	BB	BB	DD	BB
chr8_18639654_18639677	BB	BB	DD	BB	BB	BB	DD	BB	DD	DD	BB	DD	DD	DD	BB	DD	DD	DD	DD	BB	BB	DD	DD	DD	DD	BB	DD	BB	DD	DD	BB	BB	DD	DD	DD	BB	BB	BB	BB	BB	DD	BB	DD	DD	DD	BB	BB	DD	BB
chr8_18645912_18645929	BB	BB	DD	BB	BB	BB	DD	BB	DD	DD	BB	DD	DD	DD	BB	DD	DD	DD	DD	BB	BB	DD	DD	DD	DD	BB	DD	BB	DD	DD	BB	BB	DD	DD	DD	BB	BB	BB	BB	BB	DD	BB	DD	DD	DD	BB	BB	DD	BB
chr8_18647320_18647344	BB	BB	DD	BB	BB	BB	DD	BB	DD	DD	BB	DD	DD	DD	BB	DD	DD	DD	DD	BB	BB	DD	DD	DD	DD	BB	DD	BB	DD	DD	BB	BB	DD	DD	DD	BB	BB	BB	BB	BB	DD	BB	DD	DD	DD	BB	BB	DD	BB
chr8_18651024_18651039	BB	BB	DD	BB	BB	BB	DD	BB	DD	DD	BB	DD	DD	DD	BB	DD	DD	DD	DD	BB	BB	DD	DD	DD	DD	BB	DD	BB	DD	DD	BB	BB	DD	DD	DD	BB	BB	BB	BB	BB	DD	BB	DD	DD	DD	BB	BB	DD	BB
chr8_18651221_18651232	BB	BB	DD	BB	BB	BB	DD	BB	DD	DD	BB	DD	DD	DD	BB	DD	DD	DD	DD	BB	BB	DD	DD	DD	DD	BB	DD	BB	DD	DD	BB	BB	DD	DD	DD	BB	BB	BB	BB	BB	DD	BB	DD	DD	DD	BB	BB	DD	BB
chr8_18680098_18680123	BB	bn	DD	BB	BB	BB	DD	BB	DD	DD	BB	DD	DD	DD	BB	DD	DD	DD	DD	BB	bn	DD	DD	DD	DD	BB	DD	BB	DD	DD	BB	BB	DD	DD	DD	BB	BB	BB	BB	BB	DD	BB	DD	DD	DD	BB	BB	DD	bn
chr8_18688379_18688426	BB	BB	DD	BB	BB	BB	DD	BB	DD	DD	BB	DD	DD	DD	BB	DD	DD	DD	DD	BB	BB	DD	DD	DD	DD	BB	DD	BB	bd	DD	BB	BB	DD	DD	DD	BB	BB	BB	bn	BB	DD	BB	DD	DD	DD	BB	BB	DD	BB
chr8_18690726_18690737	BB	BB	DD	BB	BB	BB	DD	BB	DD	DD	BB	DD	DD	DD	BB	DD	DD	DD	DD	BB	BB	DD	DD	DD	DD	BB	DD	BB	DD	DD	BB	BB	DD	DD	DD	BB	BB	BB	BB	BB	DD	BB	DD	DD	DD	BB	BB	DD	BB
chr8_18690739_18690750	BB	BB	DD	BB	BB	BB	bd	BB	DD	DD	BB	bd	bd	DD	BB	DD	bd	DD	bd	BB	BB	bd	DD	bd	bd	BB	DD	BB	bd	DD	BB	BB	DD	bd	DD	BB	BB	BB	BB	BB	bd	BB	bd	DD	bd	BB	BB	DD	BB
chr8_18698904_18698915	BB	BB	DD	BB	BB	BB	DD	BB	DD	DD	BB	DD	DD	DD	BB	DD	DD	DD	DD	BB	BB	DD	DD	DD	DD	BB	DD	BB	DD	DD	BB	BB	DD	DD	DD	BB	BB	BB	BB	BB	DD	BB	DD	DD	DD	BB	BB	DD	BB
chr8_18738444_18738471	FF	FF	FF	FF	FF	FF	FF	FF	FF	NN	FF	NA	NA	NA	NA	FF	NA	NA	NA	NA	FF	FF	FF	fn	FF	FF	NA	FF	FF	FF	FF	FF	FF	NA	NA	FF	FF	NA	NA	FF	NA	fn	FF	NA	FF	FF	FF	FF	FF
chr8_18882420_18882434	BB	BB	DD	BB	BB	BB	DD	BB	DD	DD	BB	DD	DD	DD	BB	DD	DD	DD	DD	BB	BB	DD	DD	DD	DD	BB	DD	BB	DD	DD	BB	BB	DD	DD	DD	BB	BB	BB	BB	BB	DD	BB	DD	DD	DD	BB	BB	DD	BB
chr8_18921035_18921066	BB	BB	DD	BB	BB	BB	DD	BB	DD	DD	BB	DD	DD	DD	BB	DD	DD	DD	DD	BB	BB	DD	DD	DD	DD	BB	DD	BB	DD	DD	BB	BB	DD	DD	DD	BB	BB	BB	BB	BB	DD	BB	DD	DD	DD	BB	BB	DD	BB
chr8_18931624_18931645	BB	BB	DD	BB	BB	BB	DD	BB	DD	DD	BB	DD	DD	DD	BB	DD	DD	DD	DD	BB	BB	DD	DD	DD	DD	BB	DD	BB	DD	DD	BB	BB	DD	DD	DD	BB	BB	BB	BB	bn	DD	BB	DD	DD	DD	BB	BB	DD	BB
chr8_18938653_18938684	BB	BB	DD	BB	BB	BB	DD	bn	DD	DD	BB	DD	DD	DD	BB	DD	DD	DD	DD	BB	BB	DD	dn	DD	DD	BB	DD	BB	DD	DD	BB	BB	DD	DD	DD	BB	BB	BB	BB	BB	DD	BB	DD	DD	DD	BB	BB	DD	BB
chr8_18945447_18945478	BB	BB	DD	BB	BB	BB	DD	BB	DD	DD	BB	DD	DD	DD	BB	DD	DD	DD	DD	BB	BB	DD	DD	DD	DD	BB	DD	BB	DD	DD	BB	BB	DD	DD	DD	BB	BB	BB	BB	BB	DD	BB	DD	DD	DD	BB	bn	DD	BB
chr8_18949218_18949257	FF	FF	FF	FF	FF	NA	FF	FF	FF	FF	FF	FF	FF	FF	FF	NA	NA	FF	FF	FF	FF	FF	FF	FF	NN	FF	FF	FF	FF	FF	FF	FF	NA	FF	FF	FF	FF	FF	FF	FF	NA	FF	FF	FF	FF	NA	FF	NA	FF
chr8_18965793_18965837	BB	BB	DD	BB	BB	BB	DD	BB	DD	DD	BB	DD	DD	DD	BB	DD	DD	DD	DD	BB	BB	DD	DD	DD	DD	BB	DD	BB	DD	DD	BB	BB	DD	DD	DD	BB	BB	bn	BB	BB	DD	BB	DD	DD	DD	BB	BB	DD	BB
chr8_18987775_18987802	BB	BB	DD	BB	BB	BB	DD	BB	DD	DD	BB	DD	DD	DD	BB	DD	DD	DD	DD	BB	BB	DD	DD	DD	DD	BB	DD	BB	DD	DD	BB	BB	DD	DD	DD	BB	BB	BB	BB	BB	DD	BB	DD	DD	DD	BB	BB	DD	BB
chr8_19004730_19004747	BB	BB	DD	BB	BB	BB	DD	BB	DD	DD	BB	DD	DD	DD	BB	DD	DD	DD	DD	BB	BB	DD	DD	DD	DD	BB	DD	BB	DD	DD	BB	BB	DD	DD	DD	BB	BB	BB	BB	BB	DD	BB	DD	DD	DD	BB	BB	DD	BB
chr8_19051312_19051335	BB	BB	DD	BB	BB	BB	DD	BB	DD	DD	BB	DD	DD	DD	BB	DD	DD	DD	DD	BB	BB	DD	DD	DD	DD	BB	DD	BB	DD	DD	BB	BB	DD	DD	DD	BB	BB	BB	BB	BB	DD	BB	DD	DD	DD	BB	BB	DD	BB
chr8_19148550_19148589	FF	FF	df	FF	FF	FF	df	FF	df	df	FF	df	df	df	FF	df	df	df	df	FF	FF	df	df	df	df	FF	df	FF	df	df	FF	FF	df	df	df	FF	FF	FF	FF	FF	df	FF	df	df	df	FF	FF	df	FF
chr8_19158149_19158172	BB	BB	DD	BB	BB	BB	DD	BB	DD	DD	BB	DD	DD	DD	BB	DD	DD	DD	DD	BB	BB	DD	DD	DD	DD	BB	DD	BB	DD	DD	BB	BB	DD	DD	DD	BB	BB	BB	BB	BB	DD	BB	DD	DD	DD	BB	BB	DD	BB
chr8_19236774_19236785	BB	BB	DD	BB	BB	BB	DD	BB	DD	DD	BB	DD	DD	DD	BB	DD	DD	DD	DD	BB	BB	DD	DD	DD	DD	BB	DD	BB	DD	DD	BB	BB	DD	DD	DD	BB	BB	BB	BB	BB	DD	BB	DD	DD	DD	BB	BB	DD	BB
chr8_19243556_19243567	BB	BB	DD	BB	BB	BB	DD	BB	DD	DD	BB	DD	DD	DD	BB	DD	DD	DD	DD	BB	BB	DD	DD	DD	DD	BB	DD	BB	DD	DD	BB	BB	DD	DD	DD	BB	BB	BB	BB	BB	DD	BB	DD	DD	DD	BB	BB	DD	BB
chr8_19252235_19252252	BB	BB	DD	BB	BB	BB	DD	BB	DD	DD	BB	DD	DD	DD	BB	DD	DD	DD	DD	BB	BB	DD	DD	DD	DD	BB	DD	BB	DD	DD	BB	BB	DD	DD	DD	BB	BB	BB	BB	BB	DD	BB	DD	DD	DD	BB	BB	DD	BB
chr8_19259094_19259107	BB	BB	DD	BB	BB	BB	DD	BB	DD	dn	BB	DD	DD	DD	BB	DD	DD	DD	DD	BB	BB	DD	DD	DD	DD	BB	DD	BB	DD	DD	BB	BB	DD	DD	DD	BB	BB	BB	BB	BB	DD	BB	DD	DD	DD	BB	BB	DD	BB
chr8_19274874_19274887	BB	BB	DD	BB	BB	BB	DD	BB	DD	DD	BB	DD	DD	DD	BB	DD	DD	DD	DD	BB	BB	DD	DD	DD	DD	BB	DD	BB	DD	DD	BB	BB	DD	DD	DD	BB	BB	BB	BB	BB	DD	BB	DD	DD	DD	BB	BB	DD	BB
chr8_19282180_19282193	BB	BB	DD	BB	BB	BB	DD	BB	DD	DD	BB	DD	DD	DD	BB	DD	DD	DD	DD	BB	BB	DD	DD	DD	DD	BB	DD	BB	DD	DD	BB	BB	DD	DD	DD	BB	BB	BB	BB	BB	DD	BB	DD	DD	DD	BB	BB	DD	BB
chr8_19293626_19293641	BB	BB	DD	BB	BB	BB	DD	BB	DD	DD	BB	DD	DD	DD	BB	DD	DD	DD	DD	BB	BB	DD	DD	DD	DD	BB	DD	BB	DD	DD	BB	BB	DD	DD	DD	BB	BB	BB	BB	BB	DD	BB	DD	DD	DD	BB	BB	DD	BB
chr8_19307725_19307739	BB	BB	DD	BB	BB	BB	DD	BB	DD	DD	BB	DD	DD	DD	BB	DD	DD	DD	DD	BB	BB	DD	DD	DD	DD	BB	DD	BB	DD	DD	BB	BB	DD	DD	DD	BB	BB	BB	BB	BB	DD	BB	DD	DD	DD	BB	BB	DD	BB
chr8_19312390_19312401	FF	FF	df	FF	FF	FF	df	FF	df	df	FF	df	df	df	FF	df	df	df	DD	FF	FF	df	df	DD	df	FF	df	FF	df	df	FF	FF	df	df	df	FF	FF	FF	FF	FF	df	FF	DD	df	df	FF	FF	df	FF
chr8_19312683_19312706	BB	BB	DD	BB	BB	BB	DD	BB	DD	DD	BB	DD	DD	DD	BB	DD	DD	DD	DD	BB	BB	DD	DD	DD	DD	BB	DD	BB	DD	DD	BB	BB	DD	DD	DD	BB	BB	BB	BB	BB	DD	BB	DD	DD	DD	BB	BB	DD	BB
chr8_19358284_19358295	BB	BB	DD	BB	BB	BB	DD	BB	DD	DD	BB	DD	DD	DD	BB	DD	DD	DD	DD	BB	BB	DD	DD	DD	DD	BB	DD	BB	DD	DD	BB	BB	DD	DD	DD	BB	BB	BB	BB	BB	DD	BB	DD	DD	DD	BB	BB	DD	BB
chr8_19360870_19360909	BB	BB	NA	BB	BB	BB	NA	BB	NA	NA	BB	NA	NA	NA	BB	NA	NA	NA	NA	BB	UU	NA	NA	NA	NA	BB	NA	BB	NA	NA	BB	BB	NA	NA	NA	BB	BB	BB	BB	BB	NA	BB	NA	NA	NA	BB	BB	NA	BB
chr8_19399297_19399316	BB	BB	DD	BB	BB	BB	DD	BB	DD	DD	BB	DD	DD	DD	BB	DD	DD	DD	DD	BB	BB	DD	DD	DD	DD	BB	DD	BB	DD	DD	BB	BB	DD	DD	DD	BB	BB	BB	BB	BB	DD	BB	DD	DD	DD	BB	BB	DD	BB
chr8_19427134_19427149	BB	BB	DD	BB	BB	BB	DD	BB	DD	DD	BB	DD	DD	DD	BB	DD	DD	DD	DD	BB	BB	DD	DD	DD	DD	BB	DD	BB	DD	DD	BB	BB	DD	DD	DD	BB	BB	BB	BB	BB	DD	BB	DD	DD	DD	BB	BB	DD	BB
chr8_19427472_19427491	BB	BB	DD	BB	BB	BB	DD	BB	bd	dn	BB	DD	DD	DD	BB	DD	DD	DD	DD	BB	BB	DD	DD	DD	DD	BB	DD	BB	DD	DD	BB	BB	DD	DD	DD	BB	BB	BB	BB	BB	DD	BB	DD	DD	DD	BB	BB	DD	BB
chr8_19465795_19465814	BB	BB	DD	BB	BB	BB	DD	BB	DD	DD	BB	DD	DD	DD	BB	DD	DD	DD	DD	BB	BB	DD	DD	DD	DD	BB	DD	BB	DD	DD	BB	BB	DD	DD	DD	BB	BB	BB	BB	BB	DD	BB	DD	DD	DD	BB	bd	DD	BB
chr8_19539265_19539292	BB	BB	DD	BB	BB	bn	DD	BB	DD	DD	BB	DD	DD	DD	BB	DD	DD	DD	DD	BB	BB	DD	DD	DD	DD	BB	DD	BB	DD	DD	BB	BB	DD	DD	DD	BB	BB	BB	BB	BB	DD	BB	DD	DD	DD	BB	BB	DD	BB
chr8_20878049_20878092	NA	NA	NA	NA	BB	NA	DD	BB	DD	DD	NA	DD	DD	DD	BB	DD	DD	DD	NA	NA	BB	DD	DD	DD	DD	BB	DD	BB	DD	NA	NA	NA	DD	DD	DD	NA	BB	BB	BB	NA	DD	NA	DD	DD	DD	NA	BB	DD	NA
chr8_20899880_20899919	BB	BB	DD	BB	BB	BB	DD	BB	DD	DD	BB	DD	dn	DD	BB	DD	DD	dn	DD	BB	BB	DD	DD	DD	DD	BB	DD	BB	DD	DD	BB	BB	DD	DD	DD	BB	BB	BB	BB	BB	DD	BB	DD	DD	DD	BB	BB	DD	BB
chr8_20942668_20942687	BB	BB	DD	BB	BB	BB	DD	BB	DD	DD	BB	DD	DD	DD	BB	DD	DD	DD	DD	BB	BB	DD	DD	DD	DD	BB	DD	BB	DD	DD	BB	BB	DD	DD	DD	BB	BB	BB	BB	BB	DD	BB	DD	DD	DD	BB	BB	DD	BB
chr8_20943891_20943917	BB	BB	DD	BB	BB	BB	DD	BB	DD	DD	BB	DD	DD	DD	BB	DD	DD	DD	DD	BB	BB	DD	DD	DD	DD	BB	DD	BB	DD	DD	BB	BB	DD	DD	DD	BB	BB	BB	BB	BB	DD	BB	DD	DD	DD	BB	BB	DD	BB
chr8_20955630_20955649	BB	BB	DD	BB	BB	BB	DD	BB	DD	DD	BB	DD	DD	DD	BB	DD	DD	DD	DD	BB	BB	DD	DD	DD	DD	BB	DD	BB	DD	DD	BB	BB	DD	DD	DD	BB	BB	BB	BB	BB	DD	BB	DD	DD	DD	BB	BB	DD	BB
chr8_21761100_21761121	BB	BB	DD	BB	BB	BB	DD	bn	DD	DD	BB	DD	DD	DD	BB	DD	DD	DD	DD	BB	BB	DD	DD	DD	DD	BB	DD	BB	DD	DD	BB	BB	DD	DD	DD	BB	BB	BB	BB	BB	DD	BB	DD	DD	DD	BB	bn	DD	BB
chr8_21790697_21790724	BB	BB	DD	BB	BB	BB	DD	BB	DD	DD	BB	DD	DD	DD	BB	DD	DD	DD	DD	BB	BB	DD	DD	DD	DD	BB	DD	BB	DD	DD	BB	BB	DD	DD	DD	BB	BB	BB	BB	BB	DD	BB	DD	DD	DD	BB	BB	DD	BB
chr8_21792482_21792497	BB	BB	DD	BB	BB	BB	DD	BB	DD	DD	BB	DD	DD	DD	BB	DD	DD	DD	DD	BB	BB	DD	DD	DD	DD	BB	DD	BB	DD	DD	BB	BB	DD	DD	DD	BB	BB	BB	BB	BB	DD	BB	DD	DD	DD	BB	BB	DD	BB
chr8_21813175_21813202	BB	BB	DD	BB	BB	BB	DD	BB	DD	DD	BB	DD	DD	DD	BB	DD	DD	DD	DD	BB	BB	DD	DD	DD	DD	BB	DD	BB	DD	DD	BB	BB	DD	DD	DD	BB	BB	BB	BB	BB	DD	BB	DD	DD	DD	BB	BB	DD	BB
chr8_21859168_21859187	BB	BB	dd	BB	BB	BB	dd	BB	dd	dd	BB	dd	dd	dd	BB	dd	dd	dd	dd	BB	BB	dd	dd	dd	dd	BB	dd	BB	dd	dd	BB	BB	dd	dd	DD	BB	BB	BB	BB	BB	dd	BB	dd	dd	dd	BB	BB	dd	BB
chr8_21862455_21862470	BB	BB	DD	BB	BB	BB	DD	BB	dn	dn	BB	DD	DD	DD	BB	DD	DD	DD	DD	BB	BB	DD	DD	DD	DD	BB	DD	BB	DD	DD	BB	BB	DD	DD	DD	BB	BB	BB	BB	BB	dn	BB	DD	DD	DD	BB	BB	DD	BB
chr8_21950120_21950131	BB	BB	DD	BB	BB	BB	DD	BB	DD	DD	BB	DD	DD	DD	BB	DD	DD	DD	DD	BB	BB	DD	DD	DD	DD	BB	DD	BB	DD	DD	BB	BB	DD	DD	BB	BB	BB	BB	BB	BB	DD	BB	DD	DD	DD	BB	BB	DD	BB
chr8_21950823_21950837	BB	BB	DD	BB	BB	BB	DD	BB	DD	DD	BB	DD	DD	DD	BB	DD	DD	DD	DD	BB	BB	DD	DD	DD	DD	BB	DD	BB	DD	DD	BB	BB	DD	dn	BB	BB	BB	BB	BB	BB	DD	BB	DD	DD	DD	BB	BB	DD	BB
chr8_21981474_21981494	BB	BB	DD	BB	BB	BB	DD	BB	DD	DD	BB	DD	DD	DD	BB	DD	DD	DD	DD	BB	BB	DD	DD	DD	DD	BB	DD	BB	DD	DD	BB	BB	DD	DD	BB	BB	BB	BB	BB	BB	DD	BB	DD	DD	DD	BB	BB	DD	BB
chr8_22014168_22014195	FF	NA	FF	FF	FF	FF	FF	FF	FF	FF	FF	FF	FF	NA	FF	FF	fn	NA	FF	FF	FF	NN	NN	FF	FF	FF	FF	NA	FF	NA	FF	NA	NA	NA	FF	FF	FF	NA	NA	FF	NA	FF	FF	FF	FF	NA	FF	FF	FF
chr8_22034177_22034206	BB	BB	DD	BB	BB	BB	DD	BB	DD	DD	BB	DD	DD	DD	BB	dn	DD	DD	dn	BB	BB	DD	DD	DD	DD	BB	DD	BB	DD	DD	BB	BB	DD	DD	BB	BB	BB	BB	BB	BB	DD	bn	DD	DD	DD	BB	BB	DD	BB
chr8_22093226_22093245	BB	BB	DD	BB	BB	BB	DD	BB	DD	DD	bd	DD	DD	DD	BB	DD	DD	DD	DD	BB	BB	DD	DD	DD	DD	BB	DD	BB	DD	DD	BB	BB	DD	DD	BB	BB	BB	BB	BB	BB	DD	BB	DD	DD	DD	BB	BB	DD	BB
chr8_22108190_22108221	BB	BB	DD	BB	BB	BB	DD	BB	DD	DD	BB	DD	DD	DD	BB	DD	DD	DD	DD	BB	BB	DD	DD	DD	DD	BB	DD	BB	DD	DD	BB	BB	DD	DD	BB	BB	BB	BB	BB	BB	DD	BB	DD	DD	DD	BB	BB	DD	BB
chr8_22126337_22126366	BB	BB	DD	BB	BB	BB	DD	BB	DD	DD	BB	DD	DD	DD	BB	DD	DD	dn	DD	BB	BB	DD	DD	DD	DD	BB	DD	BB	DD	DD	BB	BB	DD	DD	BB	BB	BB	BB	BB	BB	DD	BB	DD	DD	DD	BB	BB	DD	BB
chr8_22156806_22156833	BB	BB	DD	BB	BB	BB	DD	BB	DD	DD	BB	DD	DD	DD	BB	DD	DD	DD	DD	BB	BB	DD	DD	DD	DD	BB	DD	BB	DD	DD	BB	BB	DD	DD	BB	BB	BB	BB	BB	BB	DD	BB	DD	DD	DD	BB	BB	bd	BB
chr8_22167265_22167279	BB	BB	DD	BB	BB	BB	DD	BB	DD	DD	BB	DD	DD	DD	BB	DD	DD	DD	DD	BB	BB	DD	DD	DD	DD	BB	DD	BB	DD	DD	BB	BB	DD	DD	BB	BB	BB	BB	BB	BB	DD	BB	DD	DD	DD	BB	BB	DD	BB
chr8_22183435_22183466	FF	FF	FF	FF	FF	FF	FF	FF	FF	FF	FF	FF	FF	FF	FF	FF	FF	FF	FF	FF	FF	FF	FF	FF	FF	FF	NN	FF	FF	FF	FF	FF	FF	FF	FF	NA	FF	FF	FF	FF	FF	FF	FF	FF	FF	FF	FF	FF	FF
chr8_22187408_22187439	BB	BB	DD	BB	BB	BB	DD	BB	DD	DD	BB	DD	DD	DD	BB	DD	DD	DD	DD	BB	BB	DD	DD	DD	DD	BB	DD	BB	DD	DD	BB	BB	DD	DD	BB	BB	BB	BB	BB	BB	DD	BB	DD	DD	DD	BB	BB	DD	BB
chr8_22241515_22241562	UU	UU	DD	NA	UU	UU	DD	UU	DD	DD	UU	DD	DD	DD	UU	DD	DD	DD	DD	UU	UU	DD	DD	DD	DD	NA	DD	UU	DD	DD	NA	UU	DD	DD	UU	uu	UU	NA	UU	UU	DD	UU	DD	DD	DD	DD	UU	DD	UU
chr8_22297322_22297386	NA	NA	NA	NA	BB	BB	DD	BB	DD	DD	NA	NA	NA	DD	bn	DD	DD	DD	NA	NA	NA	DD	NA	DD	DD	BB	DD	BB	DD	NA	BB	BB	DD	DD	NA	BB	NA	BB	NA	NA	DD	BB	DD	DD	DD	BB	BB	DD	BB
chr8_22305024_22305055	FF	FF	FF	NA	FF	FF	FF	FF	FF	FF	FF	FF	FF	FF	FF	FF	FF	FF	FF	FF	FF	FF	FF	FF	NA	NN	FF	FF	FF	FF	FF	FF	FF	FF	FF	FF	FF	FF	FF	FF	FF	FF	FF	FF	FF	FF	FF	FF	FF
chr8_22314394_22314437	NA	NA	FF	NA	FF	FF	NN	FF	NA	FF	FF	FF	NA	FF	FF	NA	FF	FF	FF	FF	NA	FF	FF	FF	FF	FF	FF	FF	FF	FF	FF	FF	NA	FF	fn	NA	FF	FF	FF	FF	FF	FF	FF	FF	FF	FF	FF	FF	FF
chr8_22333348_22333386	NA	FF	FF	NA	FF	FF	NA	FF	FF	FF	FF	FF	FF	FF	FF	NA	FF	FF	NA	FF	FF	FF	FF	FF	FF	NA	FF	FF	FF	FF	FF	FF	FF	FF	FF	FF	NA	FF	FF	FF	FF	FF	FF	FF	FF	FF	FF	fn	NA
chr8_22357868_22357879	BB	BB	DD	BB	BB	BB	DD	BB	DD	dn	BB	DD	DD	DD	BB	DD	DD	DD	DD	BB	BB	DD	DD	DD	DD	BB	DD	BB	DD	DD	BB	BB	DD	DD	BB	BB	BB	BB	BB	BB	DD	BB	DD	DD	DD	BB	BB	DD	BB
chr8_22362051_22362082	BB	BB	DD	BB	BB	BB	DD	BB	DD	DD	BB	DD	DD	DD	BB	DD	DD	DD	DD	BB	BB	DD	DD	DD	DD	BB	DD	BB	DD	DD	BB	BB	DD	DD	BB	BB	BB	BB	BB	BB	DD	BB	DD	DD	DD	BB	BB	DD	BB
chr8_22374189_22374218	BB	BB	DD	BB	BB	BB	DD	BB	DD	DD	BB	DD	DD	DD	BB	DD	DD	DD	DD	BB	BB	DD	DD	DD	DD	BB	DD	BB	DD	DD	BB	BB	DD	DD	BB	BB	BB	BB	BB	BB	DD	BB	DD	DD	DD	BB	BB	DD	BB
chr8_22383122_22383133	BB	BB	DD	BB	BB	BB	DD	BB	DD	DD	BB	DD	DD	DD	BB	DD	DD	DD	DD	BB	BB	DD	DD	DD	DD	BB	DD	BB	DD	DD	BB	BB	DD	DD	BB	BB	BB	BB	BB	BB	DD	BB	DD	DD	DD	BB	BB	DD	BB
chr8_22412652_22412667	BB	BB	DD	BB	BB	BB	DD	BB	DD	DD	BB	DD	DD	DD	BB	DD	DD	DD	DD	BB	BB	DD	DD	DD	DD	BB	DD	BB	DD	DD	BB	BB	DD	DD	BB	BB	BB	BB	BB	BB	DD	BB	DD	DD	DD	BB	BB	DD	BB
chr8_22438416_22438455	BB	BB	DD	BB	BB	BB	DD	BB	DD	DD	BB	DD	DD	DD	BB	DD	DD	DD	DD	BB	BB	DD	DD	DD	DD	BB	DD	BB	DD	DD	BB	BB	DD	DD	BB	BB	BB	BB	BB	BB	DD	BB	DD	DD	DD	BB	BB	DD	BB
chr8_22481580_22481609	BB	BB	DD	BB	BB	BB	DD	BB	DD	DD	BB	DD	DD	DD	BB	DD	DD	DD	DD	BB	BB	DD	DD	DD	DD	BB	DD	BB	DD	DD	BB	BB	DD	DD	BB	BB	BB	BB	BB	BB	DD	BB	DD	DD	DD	BB	BB	DD	BB
chr8_22500113_22500136	BB	BB	DD	BB	BB	BB	DD	BB	DD	DD	BB	DD	DD	DD	BB	DD	DD	DD	DD	BB	BB	DD	DD	DD	DD	BB	DD	BB	DD	DD	BB	BB	DD	DD	BB	BB	BB	BB	BB	BB	DD	BB	DD	DD	DD	BB	BB	DD	BB
chr8_22520295_22520306	BB	BB	DD	BB	BB	BB	DD	BB	DD	DD	BB	DD	DD	DD	BB	DD	DD	DD	DD	BB	BB	bd	DD	DD	DD	BB	DD	BB	DD	DD	BB	BB	DD	DD	BB	BB	BB	BB	BB	BB	DD	BB	DD	DD	DD	BB	BB	DD	BB
chr8_22522108_22522123	BB	BB	DD	BB	BB	BB	DD	BB	DD	DD	BB	DD	DD	DD	BB	DD	DD	DD	DD	BB	BB	DD	DD	DD	DD	BB	DD	BB	DD	DD	BB	BB	DD	DD	BB	BB	BB	BB	BB	BB	DD	BB	DD	DD	DD	BB	BB	DD	BB
chr8_22526719_22526732	BB	BB	DD	BB	BB	BB	DD	BB	DD	DD	BB	DD	DD	DD	BB	DD	DD	DD	DD	BB	BB	DD	DD	DD	DD	BB	DD	BB	DD	DD	BB	BB	DD	DD	BB	BB	BB	BB	BB	BB	DD	BB	DD	DD	DD	BB	BB	DD	BB
chr8_22528434_22528453	BB	BB	DD	BB	BB	BB	DD	BB	DD	DD	BB	DD	DD	DD	BB	DD	DD	DD	DD	BB	BB	DD	DD	DD	DD	BB	DD	BB	DD	DD	BB	BB	DD	DD	BB	BB	BB	BB	BB	BB	DD	BB	DD	DD	DD	BB	BB	DD	BB
chr8_22622450_22622461	FF	FF	df	FF	fn	FF	df	FF	df	df	FF	df	df	df	FF	df	df	df	DD	FF	FF	DD	df	df	df	FF	df	FF	df	df	FF	FF	df	df	FF	FF	FF	FF	FF	FF	df	FF	df	df	df	FF	FF	df	FF
chr8_22677659_22677683	FF	FF	FF	FF	FF	FF	FF	FF	FF	FF	FF	FF	FF	FF	FF	FF	FF	FF	FF	FF	fn	FF	FF	FF	FF	FF	FF	FF	NN	FF	FF	FF	FF	FF	FF	FF	FF	FF	FF	FF	FF	FF	FF	FF	FF	FF	FF	FF	FF
chr8_22715787_22715807	BB	BB	DD	BB	BB	BB	DD	BB	DD	DD	BB	DD	DD	DD	BB	DD	DD	DD	DD	BB	BB	DD	DD	DD	DD	BB	DD	BB	DD	DD	BB	BB	DD	DD	BB	BB	BB	BB	BB	BB	DD	BB	DD	DD	DD	BB	BB	DD	BB
chr8_22742220_22742259	BB	BB	DD	BB	BB	BB	DD	bn	DD	DD	BB	DD	DD	DD	BB	DD	DD	DD	DD	BB	BB	DD	DD	DD	DD	BB	DD	BB	DD	DD	BB	BB	DD	DD	BB	BB	BB	BB	BB	BB	DD	BB	DD	DD	DD	BB	BB	DD	BB
chr8_22776533_22776544	FF	FF	df	FF	FF	FF	df	FF	df	df	FF	df	df	df	FF	df	df	df	df	FF	FF	df	df	df	df	FF	df	FF	df	df	FF	FF	df	df	FF	FF	FF	FF	FF	FF	df	FF	df	df	df	FF	FF	df	FF
chr8_22788194_22788209	BB	BB	DD	BB	BB	BB	DD	BB	DD	DD	BB	DD	DD	DD	BB	DD	DD	DD	DD	BB	BB	DD	DD	DD	DD	BB	DD	BB	DD	DD	BB	BB	DD	DD	BB	BB	BB	BB	BB	BB	DD	BB	DD	DD	DD	BB	BB	DD	BB
chr8_22795272_22795311	BB	BB	dd	BB	BB	BB	dd	BB	dd	dd	BB	dd	dd	dd	BB	dd	dd	dd	dd	BB	BB	dd	dd	dd	dd	BB	dd	BB	dd	DD	BB	BB	dd	dd	BB	BB	BB	BB	BB	BB	dd	BB	dd	dd	dd	BB	BB	dd	BB
chr8_22798012_22798029	BB	BB	DD	BB	BB	BB	DD	BB	DD	DD	BB	DD	DD	DD	BB	DD	DD	DD	DD	BB	BB	DD	DD	DD	DD	BB	DD	BB	DD	DD	BB	BB	DD	DD	BB	BB	BB	BB	BB	BB	DD	BB	DD	DD	DD	BB	BB	DD	BB
chr8_22803322_22803333	BB	BB	DD	BB	BB	BB	DD	BB	DD	DD	BB	DD	DD	DD	BB	DD	DD	dn	DD	BB	BB	DD	DD	DD	dn	BB	DD	BB	DD	DD	BB	BB	DD	DD	BB	BB	BB	BB	BB	BB	DD	BB	DD	DD	dn	BB	BB	DD	BB
chr8_22815287_22815318	BB	BB	DD	BB	BB	BB	DD	BB	DD	DD	BB	DD	dn	DD	BB	DD	DD	DD	DD	BB	BB	DD	DD	DD	DD	BB	DD	BB	DD	DD	BB	BB	dn	DD	BB	BB	BB	BB	BB	BB	DD	BB	DD	DD	DD	BB	BB	DD	BB
chr8_22816796_22816823	BB	BB	DD	BB	BB	BB	DD	BB	DD	DD	BB	DD	DD	DD	BB	DD	DD	DD	DD	BB	BB	DD	DD	DD	DD	BB	DD	BB	DD	DD	BB	BB	DD	DD	BB	BB	BB	BB	BB	BB	DD	BB	DD	DD	DD	BB	BB	DD	BB
chr8_22819822_22819839	BB	BB	DD	BB	BB	BB	DD	BB	DD	DD	BB	DD	DD	DD	BB	DD	DD	DD	DD	BB	BB	DD	DD	DD	DD	BB	DD	BB	DD	DD	BB	BB	DD	DD	BB	BB	BB	BB	BB	BB	DD	BB	DD	DD	DD	BB	BB	DD	BB
chr8_22822438_22822455	BB	BB	DD	BB	BB	BB	DD	BB	DD	DD	BB	DD	DD	DD	BB	DD	DD	DD	DD	BB	BB	DD	DD	DD	DD	BB	DD	BB	DD	DD	BB	BB	DD	DD	BB	BB	BB	BB	BB	BB	DD	BB	DD	DD	DD	BB	BB	DD	BB
chr8_22826470_22826481	BB	BB	DD	BB	BB	BB	DD	BB	DD	DD	BB	DD	DD	DD	BB	bd	DD	DD	DD	BB	BB	DD	DD	DD	DD	BB	bd	BB	DD	DD	BB	BB	DD	bd	BB	BB	BB	BB	BB	BB	DD	BB	DD	DD	DD	BB	BB	DD	BB
chr8_22851890_22851925	BB	BB	DD	BB	BB	NN	NA	BB	DD	DD	BB	NA	dn	NA	BB	DD	DD	dn	dn	BB	BB	DD	NA	NN	DD	BB	DD	BB	DD	NA	BB	BB	DD	dn	BB	BB	BB	BB	BB	BB	NA	BB	DD	DD	NA	BB	BB	NA	BB
chr8_22876165_22876199	BB	BB	DD	BB	BB	BB	DD	BB	DD	DD	BB	DD	DD	dn	BB	DD	DD	DD	DD	BB	BB	DD	DD	DD	DD	BB	DD	BB	DD	DD	BB	BB	DD	DD	BB	BB	BB	BB	BB	BB	DD	BB	DD	DD	DD	BB	BB	DD	BB
chr8_22917600_22917619	BB	BB	DD	BB	BB	BB	DD	BB	DD	DD	BB	DD	DD	DD	BB	DD	DD	DD	DD	BB	BB	DD	DD	DD	DD	BB	DD	BB	DD	DD	BB	BB	DD	DD	BB	BB	BB	BB	BB	BB	DD	BB	DD	DD	DD	BB	BB	DD	BB
chr8_22935118_22935129	BB	BB	DD	BB	BB	BB	DD	BB	DD	DD	BB	DD	DD	DD	BB	DD	DD	DD	DD	BB	BB	DD	DD	DD	DD	BB	DD	BB	DD	DD	BB	BB	DD	DD	BB	BB	BB	BB	BB	BB	DD	BB	DD	DD	DD	BB	BB	DD	BB
chr8_22953199_22953238	BB	NN	DD	BB	BB	bn	DD	BB	DD	DD	BB	DD	DD	DD	BB	DD	DD	DD	DD	BB	BB	DD	DD	DD	DD	BB	DD	BB	DD	DD	BB	BB	DD	DD	BB	BB	BB	BB	BB	BB	DD	BB	DD	DD	DD	NA	BB	DD	BB
chr8_22958072_22958099	BB	BB	DD	BB	BB	BB	DD	BB	DD	DD	BB	DD	DD	DD	BB	DD	DD	DD	DD	BB	BB	DD	DD	DD	DD	BB	DD	BB	DD	DD	BB	BB	DD	DD	BB	BB	BB	BB	BB	BB	DD	BB	DD	DD	DD	BB	BB	DD	BB
chr8_22978004_22978035	BB	BB	DD	BB	BB	BB	DD	BB	DD	DD	BB	DD	DD	DD	BB	DD	DD	DD	DD	BB	BB	DD	DD	DD	DD	BB	DD	BB	DD	DD	BB	BB	DD	DD	BB	BB	BB	BB	BB	BB	DD	BB	DD	DD	DD	BB	BB	DD	BB
chr8_22990888_22990915	BB	BB	DD	BB	BB	BB	DD	BB	DD	DD	BB	DD	DD	DD	BB	DD	DD	DD	DD	BB	BB	DD	DD	DD	DD	BB	DD	BB	DD	DD	BB	BB	DD	DD	BB	BB	BB	BB	BB	BB	DD	BB	DD	DD	DD	BB	BB	DD	BB
chr8_22992408_22992425	BB	BB	DD	BB	BB	BB	DD	BB	DD	DD	BB	DD	DD	DD	BB	DD	DD	DD	DD	BB	BB	DD	DD	DD	DD	BB	DD	BB	DD	DD	BB	BB	DD	DD	BB	BB	BB	BB	BB	BB	DD	BB	DD	DD	DD	BB	BB	DD	BB
chr8_23009025_23009036	BB	BB	DD	BB	BB	BB	DD	BB	DD	DD	BB	DD	DD	DD	BB	DD	DD	DD	DD	BB	BB	DD	DD	DD	DD	BB	DD	BB	DD	DD	BB	BB	DD	DD	BB	BB	BB	BB	BB	BB	DD	BB	DD	DD	DD	BB	BB	DD	BB
chr8_23032274_23032301	BB	BB	DD	BB	BB	BB	DD	BB	DD	DD	BB	DD	DD	DD	BB	DD	DD	DD	DD	BB	BB	DD	DD	DD	DD	BB	DD	BB	DD	DD	BB	BB	DD	DD	BB	BB	BB	BB	BB	BB	DD	BB	DD	DD	DD	BB	BB	DD	BB
chr8_23053265_23053319	BB	BB	DD	BB	BB	BB	DD	BB	DD	DD	BB	DD	DD	DD	BB	DD	DD	DD	DD	BB	BB	DD	DD	DD	DD	BB	DD	BB	DD	DD	BB	BB	DD	DD	BB	BB	BB	BB	BB	BB	DD	BB	DD	DD	DD	BB	BB	DD	BB
chr8_23122338_23122349	BB	BB	DD	BB	BB	BB	DD	BB	DD	DD	BB	DD	DD	DD	BB	DD	DD	DD	DD	BB	BB	DD	DD	DD	DD	BB	DD	BB	DD	DD	BB	BB	DD	DD	BB	BB	BB	BB	BB	BB	DD	BB	DD	DD	DD	BB	BB	DD	BB
chr8_23143349_23143363	BB	BB	DD	BB	BB	BB	DD	BB	DD	DD	BB	DD	DD	DD	BB	DD	DD	DD	DD	BB	BB	DD	DD	DD	DD	BB	DD	BB	DD	DD	BB	BB	DD	DD	BB	BB	BB	BB	BB	BB	DD	BB	DD	DD	DD	BB	BB	DD	BB
chr8_23157189_23157212	BB	BB	DD	BB	BB	BB	DD	BB	DD	DD	BB	DD	DD	DD	BB	DD	DD	DD	DD	BB	BB	DD	DD	DD	DD	BB	DD	BB	DD	DD	BB	BB	DD	DD	BB	BB	BB	BB	BB	BB	DD	BB	DD	DD	DD	BB	BB	DD	BB
chr8_23163664_23163693	BB	BB	DD	BB	BB	BB	DD	BB	DD	DD	BB	DD	DD	DD	BB	DD	DD	DD	DD	BB	BB	DD	DD	DD	DD	BB	DD	BB	DD	DD	BB	BB	DD	DD	BB	BB	BB	BB	BB	BB	DD	BB	DD	DD	DD	BB	BB	DD	BB
chr8_23196017_23196037	BB	BB	DD	BB	BB	BB	DD	BB	DD	DD	BB	DD	DD	DD	BB	DD	DD	DD	DD	BB	BB	DD	DD	DD	DD	BB	DD	BB	DD	DD	BB	BB	DD	DD	BB	BB	BB	BB	BB	BB	DD	BB	DD	DD	DD	BB	BB	DD	BB
chr8_23201909_23201934	BB	BB	DD	BB	BB	BB	DD	BB	DD	DD	BB	DD	DD	DD	BB	DD	DD	DD	DD	BB	BB	DD	DD	DD	DD	BB	DD	BB	DD	DD	BB	BB	DD	DD	BB	BB	BB	BB	BB	BB	dn	BB	DD	DD	DD	BB	BB	DD	BB
chr8_23230245_23230289	BB	BB	DD	BB	BB	BB	DD	BB	DD	DD	BB	DD	DD	DD	BB	DD	DD	DD	DD	BB	BB	DD	DD	DD	DD	BB	DD	BB	DD	DD	BB	BB	DD	DD	BB	BB	BB	BB	BB	BB	DD	BB	DD	DD	DD	BB	BB	DD	BB
chr8_23230881_23230908	BB	BB	DD	BB	BB	BB	DD	BB	DD	DD	BB	DD	DD	DD	BB	DD	DD	DD	DD	BB	BB	DD	DD	DD	DD	BB	DD	BB	DD	DD	BB	BB	DD	DD	BB	BB	BB	BB	BB	BB	DD	BB	DD	DD	DD	BB	BB	DD	BB
chr8_23236332_23236343	BB	BB	DD	BB	BB	BB	DD	BB	DD	DD	BB	DD	DD	DD	BB	DD	DD	DD	DD	BB	BB	DD	DD	DD	DD	BB	DD	BB	DD	DD	BB	BB	DD	DD	BB	BB	BB	BB	BB	BB	DD	BB	DD	DD	DD	BB	BB	DD	BB
chr8_23240350_23240385	BB	BB	DD	BB	BB	BB	DD	BB	DD	DD	BB	DD	DD	DD	BB	DD	DD	DD	DD	BB	BB	DD	DD	DD	DD	BB	DD	BB	DD	DD	BB	BB	DD	DD	BB	BB	BB	BB	BB	BB	DD	BB	DD	dn	DD	NA	BB	DD	BB
chr8_23287382_23287425	NA	BB	DD	BB	BB	NN	DD	BB	dn	DD	BB	DD	NA	DD	BB	DD	DD	DD	DD	BB	BB	DD	NA	DD	DD	NA	DD	BB	DD	DD	NA	NA	DD	DD	BB	BB	BB	BB	BB	BB	DD	NA	DD	DD	DD	BB	BB	DD	BB
chr8_23294962_23294973	BB	BB	DD	BB	BB	BB	DD	BB	DD	DD	BB	DD	DD	DD	BB	DD	DD	DD	DD	BB	BB	DD	DD	DD	DD	BB	DD	BB	DD	DD	BB	BB	DD	DD	BB	BB	BB	BB	BB	BB	DD	BB	DD	DD	DD	BB	BB	DD	BB
chr8_23296605_23296616	BB	BB	DD	BB	BB	BB	DD	BB	DD	DD	BB	DD	DD	DD	BB	DD	DD	DD	DD	BB	BB	DD	DD	DD	DD	BB	dn	BB	DD	DD	BB	BB	DD	DD	BB	BB	BB	BB	BB	BB	DD	BB	dn	DD	dn	BB	BB	DD	BB
chr8_23297640_23297691	NA	BB	DD	BB	BB	BB	DD	BB	DD	DD	BB	DD	DD	DD	BB	DD	DD	DD	NA	BB	BB	DD	NA	DD	DD	bn	DD	BB	DD	DD	BB	NA	DD	DD	BB	bn	BB	BB	BB	BB	DD	BB	DD	DD	DD	BB	NA	DD	BB
chr8_23307466_23307489	BB	BB	DD	BB	BB	BB	DD	BB	DD	DD	BB	DD	DD	DD	BB	DD	DD	DD	DD	BB	BB	DD	DD	DD	DD	BB	DD	BB	DD	DD	BB	BB	DD	DD	BB	BB	BB	BB	BB	BB	DD	BB	DD	DD	DD	BB	BB	DD	BB
chr8_23310622_23310641	BB	BB	DD	BB	BB	BB	DD	BB	DD	DD	BB	DD	DD	DD	BB	DD	DD	DD	DD	BB	BB	DD	DD	DD	DD	BB	DD	BB	DD	DD	BB	BB	DD	DD	BB	BB	BB	BB	BB	BB	DD	BB	DD	DD	DD	BB	BB	DD	BB
chr8_23311558_23311569	BB	BB	DD	BB	BB	BB	dn	BB	DD	DD	BB	DD	DD	DD	BB	dn	DD	DD	dn	BB	BB	DD	DD	DD	DD	BB	DD	BB	DD	DD	BB	BB	dn	DD	BB	BB	BB	BB	BB	BB	DD	BB	DD	DD	DD	BB	BB	DD	BB
chr8_23328100_23328119	BB	BB	DD	BB	BB	BB	DD	BB	DD	DD	BB	DD	DD	DD	BB	DD	DD	DD	DD	BB	BB	DD	DD	DD	DD	BB	DD	BB	DD	DD	BB	BB	DD	DD	BB	BB	BB	BB	BB	BB	DD	BB	DD	DD	DD	BB	BB	DD	BB
chr8_23343455_23343470	BB	BB	DD	BB	BB	BB	DD	BB	DD	DD	BB	DD	DD	DD	BB	DD	DD	DD	DD	BB	BB	DD	DD	DD	DD	BB	DD	BB	DD	DD	BB	BB	DD	DD	BB	BB	BB	BB	BB	BB	DD	BB	DD	DD	DD	BB	BB	DD	BB
chr8_23347398_23347425	BB	BB	DD	BB	BB	BB	DD	BB	DD	DD	BB	DD	DD	DD	BB	DD	DD	DD	DD	BB	BB	DD	DD	DD	DD	BB	DD	BB	DD	DD	BB	BB	DD	DD	BB	BB	BB	BB	BB	BB	DD	BB	DD	DD	DD	BB	BB	DD	BB
chr8_23398332_23398375	BB	BB	DD	BB	BB	BB	DD	BB	DD	DD	BB	DD	DD	DD	BB	DD	DD	DD	DD	BB	BB	DD	DD	DD	DD	BB	DD	BB	DD	DD	BB	BB	DD	DD	BB	bn	BB	BB	BB	BB	DD	BB	DD	DD	DD	BB	BB	DD	BB
chr8_23418726_23418741	BB	BB	DD	BB	BB	BB	DD	BB	DD	DD	BB	DD	DD	DD	BB	DD	DD	DD	DD	BB	BB	DD	DD	DD	DD	BB	DD	BB	bd	DD	BB	BB	DD	DD	BB	BB	BB	BB	BB	BB	DD	BB	DD	DD	DD	BB	BB	DD	BB
chr8_23422960_23422989	BB	BB	DD	BB	BB	BB	DD	BB	DD	DD	BB	DD	DD	DD	BB	DD	DD	DD	DD	BB	BB	DD	DD	DD	DD	BB	DD	BB	DD	DD	BB	BB	DD	DD	BB	BB	BB	BB	BB	BB	DD	BB	DD	DD	DD	BB	BB	DD	BB
chr8_23424508_23424522	BB	BB	DD	BB	BB	BB	DD	BB	DD	DD	BB	DD	DD	DD	BB	DD	DD	DD	DD	BB	BB	DD	DD	DD	DD	BB	DD	BB	DD	DD	BB	BB	DD	DD	BB	BB	BB	BB	BB	BB	DD	BB	DD	DD	DD	BB	BB	DD	BB
chr8_23433106_23433132	BB	BB	DD	BB	BB	BB	DD	BB	DD	DD	BB	DD	DD	DD	BB	DD	DD	DD	DD	BB	BB	DD	DD	DD	DD	BB	DD	BB	DD	DD	BB	BB	DD	DD	BB	BB	BB	BB	BB	BB	DD	BB	DD	DD	DD	BB	BB	DD	BB
chr8_23434489_23434524	NN	BB	DD	BB	NA	NA	NA	BB	NA	DD	NA	DD	DD	DD	BB	DD	DD	DD	DD	BB	BB	DD	DD	DD	DD	NA	DD	BB	NA	DD	BB	BB	DD	DD	BB	BB	BB	BB	BB	BB	NA	BB	DD	DD	DD	BB	BB	DD	BB
chr8_23436423_23436450	BB	BB	DD	BB	BB	BB	DD	BB	DD	DD	BB	DD	DD	DD	BB	DD	DD	DD	DD	BB	BB	DD	DD	DD	DD	BB	DD	BB	DD	DD	BB	BB	DD	DD	BB	BB	BB	BB	BB	BB	DD	BB	DD	DD	DD	BB	BB	DD	BB
chr8_23437506_23437517	BB	BB	DD	BB	BB	BB	DD	BB	DD	DD	BB	DD	DD	DD	BB	DD	DD	DD	DD	BB	BB	DD	DD	DD	DD	BB	DD	BB	DD	DD	BB	BB	DD	DD	BB	BB	BB	BB	BB	BB	DD	BB	DD	DD	DD	BB	BB	DD	BB
chr8_23455847_23455861	BB	BB	dd	BB	BB	BB	dd	BB	dd	dd	BB	dd	dd	dd	BB	dd	dd	dd	dd	BB	BB	dd	dd	dd	dd	BB	dd	BB	dd	DD	BB	BB	dd	dd	BB	BB	BB	BB	BB	BB	dd	BB	dd	dd	dd	BB	BB	dd	BB
chr8_23466847_23466874	BB	BB	dd	BB	BB	BB	DD	BB	dd	DD	BB	DD	dd	DD	BB	DD	DD	DD	DD	BB	BB	DD	DD	dd	DD	BB	dd	BB	dd	dd	BB	BB	DD	dd	BB	BB	BB	BB	BB	BB	dd	BB	dd	DD	DD	BB	BB	DD	BB
chr8_23469094_23469133	BB	NA	DD	BB	BB	BB	DD	BB	DD	DD	BB	DD	DD	DD	BB	DD	DD	DD	DD	BB	BB	DD	DD	DD	DD	BB	DD	BB	DD	DD	BB	BB	DD	DD	BB	NA	BB	BB	BB	BB	DD	BB	DD	DD	DD	BB	BB	DD	NA
chr8_23470581_23470592	BB	BB	DD	BB	BB	BB	DD	BB	DD	DD	BB	DD	DD	DD	BB	DD	DD	DD	DD	BB	BB	DD	DD	DD	DD	BB	DD	BB	DD	DD	BB	BB	DD	DD	BB	BB	BB	BB	BB	BB	DD	BB	DD	DD	DD	BB	BB	DD	BB
chr8_23524116_23524171	BB	BB	DD	BB	BB	BB	DD	BB	DD	DD	BB	DD	DD	DD	BB	DD	DD	DD	DD	BB	BB	DD	DD	DD	DD	BB	DD	BB	DD	DD	BB	BB	DD	DD	BB	BB	BB	BB	BB	BB	DD	BB	DD	DD	DD	BB	BB	DD	BB
chr8_23585795_23585846	BB	BB	UU	BB	BB	BB	UU	BB	UU	UU	BB	UU	UU	NA	BB	UU	UU	NA	UU	BB	BB	UU	UU	UU	UU	BB	UU	BB	UU	UU	BB	BB	UU	NA	BB	BB	BB	BB	BB	BB	UU	BB	UU	UU	UU	BB	BB	UU	BB
chr8_23612030_23612053	NA	BB	DD	NA	NA	BB	DD	BB	DD	DD	NA	DD	NN	DD	BB	DD	DD	dn	DD	BB	NA	DD	dn	DD	DD	BB	DD	NA	DD	DD	BB	NA	NA	DD	NA	NA	BB	BB	NA	NA	DD	NA	DD	DD	DD	NA	NA	DD	NA
chr8_23643834_23643881	FF	FF	FF	NA	FF	FF	FF	FF	FF	FF	FF	FF	FF	FF	FF	FF	FF	FF	FF	FF	FF	FF	FF	FF	NA	FF	FF	FF	FF	FF	FF	FF	FF	FF	FF	FF	FF	NN	FF	FF	NA	FF	FF	FF	FF	FF	FF	FF	FF
chr8_23741741_23741760	FF	FF	FF	FF	FF	FF	FF	FF	FF	FF	FF	FF	FF	FF	FF	FF	FF	FF	FF	FF	FF	FF	FF	FF	FF	FF	FF	FF	FF	FF	FF	FF	FF	FF	FF	FF	FF	FF	FF	FF	FF	FF	FF	FF	FF	FF	FF	FF	NN
chr8_23752845_23752858	BB	BB	DD	BB	BB	BB	DD	BB	DD	DD	BB	DD	DD	DD	BB	DD	DD	DD	DD	BB	BB	DD	DD	DD	DD	BB	DD	BB	DD	DD	BB	BB	DD	DD	BB	BB	BB	BB	BB	BB	DD	BB	DD	DD	DD	BB	BB	DD	BB
chr8_23828437_23828451	BB	BB	DD	BB	BB	BB	DD	BB	DD	DD	BB	DD	DD	DD	BB	DD	DD	DD	DD	BB	BB	DD	DD	DD	DD	BB	DD	BB	DD	DD	BB	BB	DD	DD	BB	BB	BB	BB	BB	BB	DD	BB	DD	DD	DD	BB	BB	DD	BB
chr8_23850513_23850530	BB	BB	DD	BB	BB	BB	DD	BB	DD	DD	BB	DD	DD	DD	BB	DD	DD	dn	DD	BB	BB	dn	DD	DD	DD	BB	DD	BB	DD	DD	BB	BB	DD	DD	BB	BB	BB	BB	BB	BB	DD	BB	DD	DD	DD	BB	BB	DD	BB
chr8_23858086_23858099	BB	BB	DD	BB	BB	BB	DD	BB	DD	DD	BB	DD	DD	DD	BB	DD	DD	DD	DD	BB	BB	DD	DD	DD	DD	BB	DD	BB	DD	DD	BB	BB	DD	DD	BB	BB	BB	BB	BB	BB	DD	BB	DD	DD	DD	BB	BB	DD	BB
chr8_23881623_23881652	BB	BB	DD	BB	BB	BB	DD	BB	DD	DD	BB	DD	DD	DD	BB	DD	DD	DD	DD	BB	BB	DD	DD	DD	DD	BB	DD	BB	DD	DD	BB	BB	DD	DD	BB	BB	BB	BB	BB	BB	DD	BB	dn	DD	DD	BB	BB	DD	BB
chr8_23888069_23888103	BB	BB	DD	BB	BB	BB	DD	BB	DD	DD	BB	DD	DD	DD	BB	DD	DD	DD	DD	BB	BB	DD	DD	DD	DD	BB	DD	BB	DD	DD	BB	BB	DD	DD	BB	BB	BB	BB	BB	BB	DD	BB	DD	DD	DD	BB	BB	DD	BB
chr8_23988275_23988304	FF	FF	FF	FF	FF	FF	FF	FF	FF	FF	FF	FF	FF	NN	FF	FF	FF	FF	FF	FF	FF	FF	FF	FF	FF	FF	FF	FF	FF	FF	FF	FF	FF	FF	FF	FF	FF	FF	FF	FF	FF	FF	FF	FF	FF	FF	FF	FF	FF
chr8_24157843_24157897	FF	FF	FF	NA	NA	FF	FF	FF	FF	FF	FF	NA	fn	FF	FF	fn	FF	FF	FF	FF	fn	FF	FF	NA	FF	NN	FF	FF	FF	FF	FF	NA	FF	FF	FF	FF	FF	FF	FF	FF	FF	FF	FF	FF	FF	FF	FF	FF	FF
chr8_24251117_24251168	BB	BB	DD	BB	BB	BB	DD	BB	DD	DD	BB	DD	DD	DD	BB	DD	DD	DD	DD	BB	BB	DD	DD	DD	DD	BB	DD	BB	DD	DD	BB	BB	DD	DD	BB	BB	BB	BB	BB	BB	BB	BB	DD	BB	DD	BB	BB	DD	BB
chr8_24264005_24264048	FF	FF	FF	FF	FF	FF	FF	FF	FF	FF	FF	FF	FF	NN	FF	FF	FF	FF	FF	FF	FF	FF	FF	FF	FF	FF	FF	FF	FF	FF	FF	fn	FF	FF	FF	FF	FF	FF	FF	FF	FF	NN	FF	FF	FF	FF	FF	FF	FF
chr8_24344229_24344276	NA	BB	DD	BB	BB	BB	DD	NA	NN	DD	BB	DD	DD	DD	BB	DD	bd	NA	NA	BB	BB	DD	DD	DD	BB	NA	dn	BB	NA	DD	BB	BB	DD	DD	BB	BB	BB	BB	BB	NA	NA	BB	DD	NA	DD	BB	BB	DD	BB
chr8_24348258_24348277	BB	BB	DD	BB	BB	BB	DD	BB	DD	DD	BB	DD	DD	DD	BB	DD	DD	DD	DD	BB	BB	DD	DD	DD	DD	BB	DD	BB	DD	DD	BB	BB	DD	DD	BB	BB	BB	BB	BB	BB	DD	BB	DD	DD	DD	BB	BB	DD	BB
chr8_24369837_24369848	BB	BB	DD	BB	BB	NA	DD	BB	DD	DD	BB	DD	DD	DD	BB	DD	DD	DD	DD	BB	BB	DD	DD	DD	DD	BB	DD	BB	DD	DD	BB	BB	DD	DD	BB	BB	BB	BB	BB	DD	DD	BB	DD	DD	DD	BB	BB	DD	BB
chr8_24377523_24377537	FF	FF	df	FF	FF	df	df	FF	df	df	FF	df	df	df	FF	df	df	df	df	FF	FF	df	df	df	df	FF	df	FF	DD	df	FF	FF	df	df	FF	FF	FF	FF	FF	df	df	FF	df	df	df	FF	FF	df	FF
chr8_24377539_24377556	BB	BB	DD	BB	BB	DD	DD	BB	DD	DD	BB	DD	DD	DD	BB	DD	DD	DD	DD	BB	BB	DD	DD	DD	DD	BB	DD	BB	DD	DD	BB	BB	DD	DD	BB	BB	BB	BB	BB	DD	DD	BB	DD	DD	DD	BB	BB	DD	BB
chr8_24396778_24396804	BB	BB	DD	BB	BB	DD	DD	BB	DD	DD	BB	DD	DD	DD	bn	DD	DD	DD	DD	BB	BB	DD	DD	DD	DD	BB	DD	BB	DD	DD	BB	BB	DD	DD	BB	BB	BB	BB	BB	DD	BB	BB	DD	DD	DD	BB	BB	DD	BB
chr8_24410352_24410391	FF	FF	FF	NA	FF	NN	FF	FF	fn	FF	FF	NA	fn	NA	NA	FF	FF	FF	FF	NA	FF	FF	FF	FF	NA	NA	NA	NA	FF	NA	FF	NA	FF	FF	FF	FF	FF	FF	FF	FF	NA	FF	FF	FF	FF	NA	NA	FF	FF
chr8_24424299_24424348	BB	BB	DD	BB	BB	BB	DD	BB	DD	DD	BB	bd	DD	DD	BB	DD	DD	DD	DD	BB	BB	DD	DD	DD	DD	BB	DD	BB	DD	DD	BB	BB	DD	DD	BB	BB	BB	BB	BB	DD	NA	BB	DD	DD	DD	BB	DD	DD	BB
chr8_24435102_24435113	FF	FF	df	FF	FF	df	df	FF	df	df	FF	df	df	df	FF	df	df	df	df	FF	FF	df	df	df	df	FF	df	FF	df	df	FF	FF	df	df	FF	FF	FF	FF	FF	df	NA	FF	df	df	df	fn	FF	df	FF
chr8_24459105_24459132	BB	BB	DD	BB	BB	DD	DD	BB	DD	DD	BB	DD	DD	DD	BB	DD	DD	DD	DD	BB	BB	DD	DD	DD	DD	BB	DD	BB	DD	DD	BB	BB	DD	DD	BB	BB	BB	BB	BB	DD	BB	BB	BB	DD	DD	BB	BB	DD	BB
chr8_24476489_24476512	BB	BB	DD	BB	BB	DD	DD	BB	DD	DD	BB	DD	DD	DD	BB	DD	DD	DD	DD	BB	BB	DD	DD	DD	DD	BB	DD	BB	DD	DD	BB	BB	DD	DD	BB	BB	BB	BB	BB	DD	BB	BB	BB	DD	DD	BB	BB	bd	BB
chr8_24477868_24477889	BB	BB	DD	BB	BB	DD	DD	BB	DD	DD	BB	DD	DD	DD	BB	DD	DD	DD	DD	BB	BB	DD	DD	DD	DD	BB	DD	BB	DD	DD	BB	BB	DD	DD	BB	BB	BB	BB	BB	DD	BB	BB	BB	DD	DD	BB	BB	DD	BB
chr8_24478675_24478698	BB	BB	DD	BB	BB	NA	DD	NA	DD	DD	BB	NA	DD	DD	NA	DD	DD	NA	DD	BB	BB	DD	DD	DD	DD	BB	NN	BB	DD	DD	NA	BB	DD	NA	BB	BB	BB	BB	BB	DD	BB	BB	BB	DD	DD	BB	BB	DD	BB
chr8_24509108_24509122	BB	BB	DD	BB	BB	DD	DD	BB	DD	DD	BB	DD	DD	DD	BB	DD	DD	DD	DD	BB	BB	DD	DD	DD	DD	BB	DD	BB	DD	DD	BB	BB	DD	DD	BB	BB	BB	BB	BB	DD	BB	BB	BB	DD	DD	BB	BB	DD	BB
chr8_24516741_24516768	BB	BB	DD	BB	BB	DD	DD	BB	DD	DD	BB	DD	DD	DD	BB	DD	DD	DD	DD	BB	BB	DD	DD	DD	DD	BB	DD	BB	DD	DD	BB	BB	DD	DD	BB	BB	BB	BB	BB	DD	BB	BB	BB	DD	DD	BB	BB	DD	BB
chr8_24520439_24520450	BB	BB	DD	BB	BB	DD	DD	BB	DD	DD	BB	DD	DD	DD	BB	DD	DD	DD	DD	BB	BB	DD	DD	DD	DD	BB	DD	BB	DD	DD	BB	BB	DD	DD	BB	BB	BB	BB	BB	DD	BB	BB	BB	DD	dn	BB	BB	DD	BB
chr8_24538422_24538469	BB	NA	DD	NA	NA	NA	DD	BB	DD	DD	NA	DD	DD	DD	BB	DD	NA	NA	DD	BB	NA	NA	DD	DD	DD	BB	DD	BB	NA	NA	BB	NA	DD	DD	BB	BB	bn	BB	BB	DD	BB	BB	BB	NN	DD	BB	BB	DD	BB
chr8_24667711_24667738	BB	BB	DD	BB	BB	DD	DD	BB	DD	DD	BB	DD	DD	DD	BB	DD	DD	DD	DD	BB	BB	DD	DD	DD	DD	BB	DD	BB	DD	DD	BB	BB	DD	DD	BB	BB	BB	BB	BB	DD	BB	BB	BB	DD	DD	BB	BB	DD	BB
chr8_24779110_24779154	BB	BB	DD	BB	BB	DD	DD	BB	DD	DD	BB	DD	DD	DD	BB	DD	DD	DD	DD	BB	BB	DD	DD	DD	DD	BB	DD	BB	DD	DD	BB	BB	DD	DD	BB	BB	BB	BB	BB	DD	BB	BB	BB	DD	DD	BB	BB	DD	BB
chr8_24869337_24869364	BB	BB	DD	BB	BB	DD	DD	BB	DD	BB	BB	DD	DD	DD	BB	DD	DD	DD	dn	BB	BB	DD	DD	DD	DD	BB	DD	BB	DD	DD	BB	BB	DD	DD	BB	BB	BB	BB	BB	DD	BB	BB	BB	DD	DD	BB	BB	DD	BB
chr8_24871150_24871185	BB	BB	DD	BB	BB	DD	DD	BB	DD	BB	BB	DD	DD	DD	BB	DD	DD	DD	DD	BB	BB	DD	DD	DD	DD	BB	DD	BB	DD	DD	BB	BB	DD	DD	BB	BB	BB	BB	BB	DD	BB	BB	BB	DD	DD	BB	BB	DD	BB
chr8_24880053_24880064	BB	BB	DD	BB	BB	DD	DD	BB	DD	BB	BB	DD	DD	DD	BB	DD	DD	DD	DD	BB	BB	DD	DD	DD	DD	BB	DD	BB	DD	DD	BB	BB	DD	DD	BB	BB	BB	BB	BB	DD	BB	BB	BB	DD	DD	BB	BB	DD	BB
chr8_24904545_24904572	BB	BB	DD	BB	BB	DD	DD	BB	DD	BB	BB	DD	DD	DD	BB	DD	DD	DD	DD	BB	BB	DD	DD	DD	DD	BB	DD	BB	DD	DD	BB	BB	DD	DD	DD	BB	BB	BB	BB	DD	BB	BB	BB	DD	DD	BB	BB	DD	BB
chr8_25006498_25006521	BB	BB	DD	BB	BB	DD	DD	BB	DD	BB	BB	DD	DD	DD	BB	DD	DD	DD	DD	BB	BB	DD	DD	DD	DD	BB	DD	BB	DD	DD	BB	BB	DD	DD	DD	BB	BB	BB	BB	DD	BB	BB	BB	DD	DD	BB	BB	DD	BB
chr8_25017009_25017023	bd	BB	DD	BB	BB	DD	DD	BB	DD	BB	BB	DD	DD	DD	BB	DD	DD	DD	DD	BB	BB	DD	DD	DD	DD	BB	DD	BB	DD	DD	BB	BB	DD	DD	DD	BB	BB	BB	BB	DD	BB	BB	BB	DD	DD	BB	BB	DD	BB
chr8_25025395_25025422	BB	BB	DD	BB	BB	DD	DD	BB	DD	BB	BB	DD	DD	DD	BB	DD	DD	DD	DD	BB	BB	DD	DD	DD	DD	BB	DD	BB	DD	DD	BB	BB	dn	DD	DD	BB	BB	BB	BB	DD	BB	BB	BB	DD	DD	BB	BB	DD	BB
chr8_25081734_25081777	FF	FF	FF	FF	FF	FF	FF	FF	FF	FF	FF	FF	FF	FF	FF	FF	FF	FF	FF	FF	FF	FF	FF	FF	FF	NA	FF	FF	FF	FF	FF	FF	FF	FF	FF	FF	FF	FF	FF	FF	FF	FF	FF	FF	FF	NA	FF	FF	NA
chr8_25094688_25094732	BB	BB	DD	BB	BB	DD	DD	BB	DD	BB	BB	DD	DD	DD	NA	DD	DD	DD	DD	BB	BB	DD	DD	DD	DD	BB	DD	BB	DD	DD	BB	BB	DD	DD	NN	BB	BB	BB	BB	DD	BB	BB	BB	DD	DD	BB	BB	DD	BB
chr8_25113599_25113646	BB	BB	DD	BB	BB	DD	DD	BB	DD	BB	BB	DD	DD	DD	BB	DD	DD	DD	DD	BB	BB	DD	DD	DD	DD	BB	DD	BB	DD	DD	BB	BB	DD	DD	DD	BB	BB	BB	BB	DD	BB	BB	BB	DD	DD	BB	BB	DD	BB
chr8_25135301_25135340	BB	BB	DD	BB	NA	DD	DD	BB	DD	BB	BB	DD	DD	DD	BB	DD	DD	DD	NN	BB	BB	DD	DD	DD	DD	BB	NA	BB	DD	DD	BB	BB	DD	DD	DD	NA	BB	BB	BB	DD	NA	BB	BB	DD	DD	BB	BB	DD	NA
chr8_25150973_25151000	BB	BB	DD	BB	BB	DD	DD	BB	DD	BB	BB	DD	DD	DD	BB	DD	DD	DD	DD	BB	BB	DD	DD	DD	DD	BB	DD	BB	DD	DD	BB	BB	DD	DD	DD	BB	BB	BB	BB	DD	BB	BB	BB	DD	DD	BB	BB	DD	BB
chr8_25177527_25177552	BB	BB	DD	BB	BB	DD	DD	BB	DD	BB	BB	DD	DD	DD	BB	bd	DD	DD	DD	BB	BB	DD	DD	DD	DD	bd	DD	BB	DD	DD	BB	BB	DD	DD	DD	BB	BB	BB	BB	DD	BB	BB	BB	DD	DD	BB	BB	DD	BB
chr8_25231861_25231904	FF	fn	FF	FF	NA	FF	FF	NA	FF	FF	FF	FF	FF	FF	FF	FF	FF	NA	FF	FF	FF	FF	FF	FF	NA	NA	FF	NN	NA	NN	FF	FF	FF	FF	FF	FF	FF	FF	FF	NA	fn	FF	FF	FF	FF	NA	FF	FF	FF
chr8_25356229_25356273	BB	BB	DD	BB	BB	dn	DD	BB	DD	BB	BB	DD	DD	DD	BB	DD	DD	DD	DD	BB	BB	DD	DD	DD	DD	BB	DD	BB	DD	DD	BB	BB	DD	DD	DD	BB	BB	BB	BB	DD	BB	BB	BB	DD	DD	BB	BB	DD	BB
chr8_25460458_25460477	BB	BB	DD	BB	BB	DD	DD	BB	DD	BB	BB	DD	DD	DD	BB	DD	DD	DD	DD	BB	BB	DD	DD	DD	DD	BB	DD	BB	DD	DD	BB	BB	DD	DD	DD	BB	BB	BB	BB	DD	BB	BB	BB	DD	DD	BB	BB	DD	BB
chr8_25460779_25460802	BB	BB	DD	BB	BB	DD	DD	BB	DD	BB	BB	DD	DD	DD	BB	DD	DD	DD	DD	BB	BB	DD	DD	DD	DD	BB	DD	BB	DD	DD	BB	BB	DD	DD	DD	BB	BB	BB	BB	DD	BB	BB	BB	DD	DD	BB	BB	DD	BB
chr8_25532134_25532145	BB	BB	DD	BB	BB	DD	DD	BB	DD	BB	BB	DD	DD	DD	BB	BB	DD	DD	DD	BB	BB	DD	DD	DD	DD	BB	DD	BB	DD	DD	BB	BB	DD	DD	DD	BB	BB	BB	BB	DD	BB	BB	BB	DD	DD	BB	BB	DD	BB
chr8_25535719_25535754	BB	BB	DD	BB	BB	DD	DD	BB	DD	BB	BB	DD	DD	DD	BB	BB	DD	DD	DD	BB	BB	DD	DD	DD	DD	BB	DD	BB	DD	DD	BB	BB	DD	DD	DD	BB	BB	BB	BB	DD	BB	BB	BB	DD	DD	BB	BB	DD	BB
chr8_25595648_25595683	BB	BB	DD	BB	BB	DD	DD	BB	DD	BB	BB	DD	DD	DD	BB	BB	DD	DD	DD	BB	BB	DD	DD	DD	DD	BB	DD	BB	DD	DD	BB	BB	DD	DD	DD	BB	BB	BB	BB	DD	BB	BB	BB	DD	DD	BB	BB	DD	BB
chr8_25609066_25609085	BB	BB	DD	BB	BB	DD	DD	BB	DD	BB	BB	DD	DD	DD	BB	BB	DD	DD	DD	BB	BB	DD	DD	DD	DD	BB	DD	BB	DD	DD	BB	BB	DD	DD	DD	BB	BB	BB	BB	DD	BB	BB	BB	DD	DD	BB	BB	DD	BB
chr8_25610590_25610613	BB	BB	DD	BB	BB	DD	DD	BB	DD	BB	BB	DD	DD	DD	BB	BB	DD	DD	DD	BB	BB	DD	DD	DD	DD	BB	DD	BB	DD	DD	BB	BB	DD	DD	DD	BB	BB	BB	BB	DD	BB	BB	BB	DD	DD	BB	BB	DD	BB
chr8_25610921_25610952	BB	BB	DD	BB	BB	DD	DD	BB	DD	BB	BB	DD	DD	DD	BB	BB	DD	DD	DD	BB	BB	DD	DD	DD	DD	BB	DD	BB	DD	DD	BB	BB	DD	DD	DD	BB	BB	BB	BB	DD	BB	BB	BB	DD	DD	BB	BB	DD	BB
chr8_25611255_25611288	BB	BB	DD	BB	BB	DD	DD	BB	DD	BB	BB	dn	DD	dn	BB	BB	DD	DD	DD	BB	BB	DD	DD	dn	DD	BB	dn	BB	DD	DD	BB	BB	DD	dn	DD	BB	BB	BB	BB	DD	bn	BB	BB	DD	DD	BB	BB	DD	BB
chr8_25653755_25653778	BB	BB	DD	BB	BB	DD	DD	BB	DD	BB	BB	DD	DD	DD	BB	BB	DD	DD	DD	BB	BB	DD	DD	DD	DD	BB	DD	BB	DD	DD	BB	BB	DD	DD	DD	BB	BB	BB	BB	DD	BB	BB	BB	DD	DD	BB	BB	DD	BB
chr8_25667130_25667157	FF	NN	FF	FF	FF	FF	FF	FF	FF	FF	FF	FF	FF	FF	FF	FF	FF	FF	FF	FF	FF	FF	FF	FF	NA	NA	FF	FF	FF	FF	FF	FF	FF	FF	FF	FF	FF	FF	FF	FF	NA	FF	FF	FF	FF	FF	FF	FF	FF
chr8_25680462_25680497	BB	BB	DD	BB	bn	DD	DD	BB	DD	BB	BB	DD	DD	DD	BB	BB	DD	DD	DD	BB	BB	DD	DD	DD	DD	BB	DD	BB	DD	DD	BB	BB	DD	DD	DD	BB	BB	BB	BB	DD	BB	BB	BB	DD	DD	BB	BB	DD	BB
chr8_25879872_25879906	FF	FF	FF	NN	FF	NA	FF	FF	FF	FF	NN	FF	FF	FF	FF	FF	FF	FF	FF	FF	FF	FF	FF	FF	FF	NA	NA	FF	FF	FF	FF	FF	FF	FF	FF	FF	FF	FF	FF	FF	FF	FF	FF	FF	FF	FF	FF	FF	NA
chr8_25917043_25917056	BB	BB	DD	BB	BB	DD	DD	BB	DD	BB	BB	DD	DD	DD	BB	BB	DD	DD	DD	BB	BB	DD	DD	DD	DD	BB	DD	BB	DD	DD	BB	BB	DD	DD	DD	BB	BB	BB	BB	DD	BB	BB	BB	DD	DD	BB	BB	DD	BB
chr8_25927027_25927066	BB	BB	DD	BB	BB	DD	DD	BB	DD	BB	BB	DD	DD	DD	BB	BB	DD	DD	DD	BB	BB	DD	DD	DD	DD	BB	DD	BB	DD	DD	BB	BB	DD	DD	DD	BB	BB	BB	BB	DD	BB	BB	BB	DD	DD	BB	BB	DD	BB
chr8_25934779_25934803	BB	BB	DD	BB	BB	DD	DD	BB	DD	BB	BB	DD	DD	DD	BB	BB	DD	DD	DD	BB	BB	DD	DD	DD	DD	BB	DD	BB	DD	DD	BB	BB	DD	DD	DD	BB	BB	BB	BB	DD	BB	BB	BB	DD	DD	BB	BB	DD	BB
chr8_25943073_25943104	FF	FF	FF	FF	FF	FF	FF	FF	FF	FF	FF	FF	FF	FF	FF	FF	NA	NA	FF	FF	FF	FF	FF	FF	FF	NA	FF	NA	FF	FF	NA	FF	FF	FF	FF	NA	FF	FF	NA	FF	FF	FF	NA	FF	FF	FF	NN	FF	FF
chr8_25946772_25946807	BB	BB	DD	BB	BB	DD	DD	BB	DD	BB	BB	DD	DD	DD	BB	BB	DD	DD	DD	BB	BB	DD	DD	DD	DD	BB	DD	BB	DD	DD	BB	BB	DD	DD	DD	BB	BB	BB	BB	DD	BB	BB	BB	DD	DD	BB	BB	DD	BB
chr8_25968634_25968645	BB	BB	DD	BB	BB	DD	DD	BB	DD	BB	BB	DD	DD	DD	BB	BB	DD	DD	DD	BB	BB	DD	DD	DD	DD	BB	DD	BB	DD	DD	BB	BB	DD	DD	DD	BB	BB	BB	BB	DD	BB	BB	BB	DD	DD	BB	BB	DD	BB
chr8_25975402_25975429	BB	BB	DD	BB	BB	NA	DD	BB	DD	BB	BB	DD	DD	DD	NN	BB	DD	DD	DD	BB	BB	DD	DD	DD	DD	BB	DD	BB	DD	DD	BB	BB	DD	DD	DD	BB	BB	BB	BB	DD	BB	BB	BB	DD	DD	NA	BB	DD	BB
chr8_25977597_25977611	BB	BB	DD	BB	BB	DD	DD	BB	DD	BB	BB	DD	DD	DD	BB	BB	DD	DD	DD	BB	BB	DD	DD	DD	DD	BB	DD	BB	DD	DD	BB	BB	DD	DD	DD	BB	BB	BB	BB	DD	BB	BB	BB	DD	DD	BB	BB	DD	BB
chr8_25985049_25985072	FF	FF	NA	NA	NA	NA	FF	FF	FF	NA	FF	FF	NA	NA	FF	FF	FF	FF	FF	FF	FF	FF	FF	FF	FF	NA	FF	FF	FF	FF	FF	FF	NN	FF	FF	NA	FF	FF	FF	NA	NA	FF	FF	FF	FF	FF	FF	FF	NA
chr8_26059896_26059939	NA	BB	DD	BB	BB	DD	DD	BB	DD	NA	BB	DD	DD	DD	BB	BB	NA	DD	DD	NA	NA	DD	NA	DD	DD	NA	DD	NA	DD	DD	BB	NA	DD	DD	DD	NA	BB	NA	BB	DD	NN	BB	BB	DD	DD	NA	BB	DD	BB
chr8_26072993_26073047	BB	BB	DD	BB	BB	DD	DD	BB	DD	BB	BB	DD	DD	DD	BB	BB	DD	DD	DD	BB	BB	DD	DD	DD	DD	BB	DD	BB	DD	DD	BB	BB	DD	DD	DD	BB	BB	BB	BB	DD	BB	BB	BB	DD	DD	BB	BB	DD	BB
chr8_26087272_26087306	BB	BB	DD	BB	BB	DD	DD	BB	DD	BB	BB	DD	DD	DD	BB	BB	DD	DD	DD	BB	BB	DD	DD	DD	DD	BB	DD	BB	DD	DD	BB	BB	DD	DD	DD	BB	BB	BB	BB	DD	BB	BB	BB	DD	DD	BB	BB	DD	BB
chr8_26134183_26134200	BB	BB	DD	BB	BB	DD	DD	BB	DD	BB	BB	DD	DD	DD	BB	BB	DD	DD	DD	BB	BB	DD	DD	DD	DD	BB	DD	BB	DD	DD	BB	BB	DD	DD	DD	BB	BB	BB	BB	DD	BB	BB	BB	DD	DD	BB	BB	DD	BB
chr8_26196977_26197016	BB	BB	DD	BB	BB	DD	DD	BB	DD	BB	BB	DD	DD	DD	BB	BB	DD	DD	DD	BB	BB	DD	DD	DD	DD	BB	DD	BB	DD	DD	BB	BB	DD	DD	DD	BB	BB	BB	BB	bd	BB	BB	BB	DD	DD	BB	BB	DD	BB
chr8_26259671_26259700	BB	BB	DD	BB	BB	DD	DD	BB	DD	BB	BB	DD	DD	DD	BB	BB	DD	DD	DD	BB	BB	DD	DD	DD	DD	BB	DD	BB	DD	DD	BB	BB	DD	DD	DD	BB	BB	BB	BB	DD	BB	BB	BB	DD	DD	BB	BB	DD	BB
chr8_26275044_26275063	BB	BB	DD	BB	BB	DD	DD	BB	dn	BB	BB	DD	DD	DD	BB	BB	bd	DD	DD	BB	BB	DD	DD	DD	DD	BB	DD	BB	DD	DD	BB	BB	DD	dn	DD	BB	BB	BB	BB	DD	BB	BB	BB	DD	DD	BB	BB	DD	BB
chr8_26354165_26354188	BB	BB	DD	BB	BB	DD	DD	BB	DD	BB	BB	DD	DD	DD	BB	BB	DD	DD	DD	BB	BB	DD	DD	DD	DD	BB	DD	BB	DD	DD	BB	BB	DD	DD	DD	BB	BB	BB	BB	DD	BB	BB	BB	DD	DD	BB	BB	DD	BB
chr8_26393221_26393256	BB	BB	DD	bn	BB	DD	DD	BB	DD	BB	BB	DD	DD	DD	BB	BB	DD	DD	DD	BB	BB	DD	DD	DD	DD	BB	DD	BB	DD	DD	BB	BB	DD	DD	DD	BB	BB	BB	BB	DD	BB	BB	BB	DD	DD	BB	BB	DD	BB
chr8_26393556_26393579	BB	BB	DD	BB	BB	DD	DD	BB	DD	BB	BB	DD	DD	DD	BB	BB	DD	DD	DD	BB	BB	DD	DD	DD	DD	BB	DD	BB	DD	DD	BB	BB	DD	DD	DD	BB	BB	BB	BB	DD	BB	BB	BB	DD	DD	BB	BB	DD	BB
chr8_26407807_26407842	BB	BB	DD	bn	BB	DD	DD	BB	DD	BB	BB	DD	DD	DD	BB	BB	DD	DD	DD	BB	BB	DD	DD	DD	DD	BB	DD	bn	DD	DD	BB	BB	DD	DD	DD	BB	BB	BB	BB	DD	BB	BB	BB	DD	DD	BB	BB	DD	bn
chr8_26419469_26419496	BB	BB	DD	BB	BB	DD	DD	BB	DD	BB	BB	DD	DD	DD	BB	BB	DD	DD	DD	BB	BB	DD	DD	DD	DD	BB	DD	BB	DD	DD	BB	BB	DD	DD	DD	BB	BB	BB	BB	DD	BB	BB	BB	DD	DD	BB	BB	DD	BB
chr8_26444745_26444760	BB	BB	DD	BB	BB	DD	DD	BB	DD	BB	BB	DD	DD	DD	BB	BB	DD	DD	DD	BB	BB	DD	DD	DD	DD	BB	DD	BB	DD	DD	BB	BB	DD	DD	DD	BB	BB	BB	BB	DD	BB	BB	BB	DD	DD	BB	BB	DD	BB
chr8_26481450_26481477	BB	BB	dn	BB	BB	DD	dn	BB	DD	BB	BB	DD	dn	DD	BB	BB	DD	DD	dn	BB	BB	dn	dn	DD	dn	BB	DD	BB	DD	dn	BB	BB	DD	dn	DD	BB	BB	BB	BB	dn	BB	BB	BB	DD	DD	BB	BB	DD	BB
chr8_26482895_26482921	BB	BB	DD	BB	BB	DD	DD	BB	DD	BB	BB	DD	DD	DD	BB	BB	DD	DD	DD	BB	BB	DD	DD	DD	DD	BB	DD	BB	DD	DD	BB	BB	DD	DD	DD	BB	BB	BB	BB	DD	BB	BB	BB	DD	DD	BB	BB	DD	BB
chr8_26522431_26522450	BB	BB	DD	BB	BB	DD	DD	BB	DD	BB	BB	DD	DD	DD	BB	BB	DD	DD	DD	BB	BB	DD	DD	DD	DD	BB	DD	BB	DD	DD	BB	BB	DD	DD	DD	BB	BB	BB	BB	DD	BB	BB	BB	DD	DD	BB	BB	DD	BB
chr8_26556680_26556691	BB	BB	DD	BB	BB	DD	DD	BB	DD	BB	BB	DD	DD	DD	BB	BB	DD	DD	DD	BB	BB	DD	DD	DD	DD	BB	DD	BB	DD	DD	BB	BB	DD	DD	DD	BB	BB	BB	BB	DD	BB	BB	BB	DD	DD	BB	BB	DD	BB
chr8_26559900_26559917	BB	BB	DD	BB	BB	DD	DD	BB	DD	BB	BB	DD	DD	DD	BB	BB	DD	DD	DD	BB	BB	DD	DD	DD	DD	BB	DD	BB	DD	DD	BB	BB	DD	DD	DD	BB	BB	BB	BB	DD	BB	BB	BB	DD	DD	BB	BB	DD	BB
chr8_26591861_26591882	BB	BB	DD	BB	BB	DD	DD	BB	DD	BB	BB	DD	DD	DD	BB	BB	DD	DD	dn	BB	BB	DD	DD	bd	DD	BB	DD	BB	DD	DD	BB	BB	DD	DD	DD	BB	BB	BB	BB	DD	BB	BB	BB	DD	DD	BB	BB	DD	BB
chr8_26610513_26610544	BB	BB	DD	BB	BB	DD	DD	BB	DD	BB	BB	DD	DD	DD	BB	BB	DD	DD	DD	BB	BB	DD	DD	DD	DD	BB	DD	BB	DD	DD	BB	BB	DD	DD	DD	BB	BB	BB	BB	DD	BB	BB	BB	DD	DD	BB	BB	DD	BB
chr8_26612614_26612634	FF	FF	df	FF	FF	df	df	FF	DD	FF	FF	df	df	df	FF	FF	df	df	df	FF	FF	df	df	DD	df	FF	df	FF	DD	df	FF	FF	df	df	DD	FF	FF	FF	FF	df	FF	FF	FF	df	DD	FF	FF	df	FF
chr8_26628884_26628895	BB	BB	DD	BB	BB	DD	DD	BB	DD	BB	BB	DD	DD	DD	BB	BB	DD	DD	DD	BB	BB	DD	DD	DD	DD	BB	DD	BB	DD	DD	BB	BB	DD	DD	DD	BB	BB	BB	BB	DD	BB	BB	BB	DD	DD	BB	BB	DD	BB
chr8_26664217_26664248	FF	FF	FF	FF	FF	FF	FF	FF	NN	FF	FF	FF	FF	FF	FF	FF	FF	FF	FF	FF	FF	FF	FF	FF	FF	NA	FF	FF	FF	FF	FF	FF	NA	FF	FF	FF	FF	FF	FF	FF	NA	FF	FF	FF	FF	FF	FF	FF	FF
chr8_26688358_26688402	BB	BB	DD	BB	BB	DD	DD	BB	DD	BB	BB	DD	DD	DD	BB	BB	DD	DD	DD	BB	BB	DD	DD	DD	DD	BB	DD	BB	DD	DD	BB	BB	DD	DD	DD	BB	BB	BB	BB	DD	BB	BB	BB	DD	DD	BB	BB	DD	BB
chr8_26697931_26697951	BB	BB	DD	BB	BB	DD	DD	BB	DD	BB	BB	DD	DD	DD	BB	BB	DD	DD	DD	BB	BB	DD	DD	DD	DD	BB	DD	BB	DD	DD	BB	BB	DD	DD	DD	BB	BB	BB	BB	DD	BB	BB	BB	DD	DD	BB	BB	DD	BB
chr8_26698351_26698370	BB	BB	DD	BB	BB	DD	DD	BB	DD	BB	BB	DD	DD	DD	BB	BB	DD	DD	DD	BB	BB	DD	DD	DD	DD	BB	DD	BB	DD	DD	bn	BB	DD	DD	DD	BB	BB	BB	BB	DD	BB	BB	BB	DD	DD	BB	BB	DD	BB
chr8_26738382_26738409	BB	BB	DD	BB	BB	DD	DD	BB	DD	BB	BB	DD	DD	DD	BB	BB	DD	DD	dn	bn	BB	DD	DD	DD	DD	BB	dn	BB	DD	DD	BB	BB	DD	DD	DD	BB	BB	BB	BB	DD	BB	BB	BB	DD	DD	BB	BB	DD	BB
chr8_26765442_26765501	BB	BB	BB	BB	bu	bu	NA	bu	BB	bu	BB	bu	NA	BB	BB	BB	BB	bu	bu	bu	BB	BB	BB	BB	bu	bu	BB	BB	BB	BB	BB	UU	BB	BB	BB	BB	BB	BB	bu	BB	BB	BB	BB	bu	BB	bu	bu	BB	BB
chr8_26857713_26857733	BB	BB	dn	BB	BB	DD	DD	BB	DD	BB	BB	DD	DD	BB	BB	BB	DD	DD	DD	BB	BB	DD	DD	DD	DD	BB	DD	BB	DD	DD	BB	BB	DD	DD	DD	BB	BB	BB	BB	dn	BB	BB	BB	DD	DD	BB	BB	DD	BB
chr8_26861922_26861963	FF	FF	fn	NA	FF	FF	FF	FF	FF	FF	FF	FF	FF	FF	FF	FF	FF	FF	FF	FF	FF	FF	FF	FF	FF	FF	FF	FF	FF	FF	FF	FF	FF	FF	FF	FF	FF	FF	FF	FF	fn	FF	FF	FF	FF	NA	FF	NA	FF
chr8_26918075_26918092	BB	BB	DD	BB	BB	DD	DD	BB	DD	BB	BB	DD	DD	BB	BB	BB	DD	DD	DD	BB	BB	DD	DD	DD	DD	BB	DD	BB	DD	DD	BB	BB	DD	DD	DD	BB	BB	BB	BB	DD	BB	BB	BB	DD	DD	BB	BB	DD	BB
chr8_26925415_26925438	BB	BB	DD	BB	BB	DD	DD	BB	DD	BB	BB	DD	DD	BB	BB	BB	DD	DD	DD	BB	BB	DD	DD	DD	DD	BB	DD	BB	DD	DD	BB	BB	DD	DD	DD	BB	BB	BB	BB	DD	BB	BB	BB	DD	DD	BB	BB	DD	BB
chr8_26929241_26929258	BB	BB	DD	BB	BB	DD	DD	BB	DD	BB	BB	DD	DD	BB	BB	BB	DD	DD	DD	BB	BB	DD	DD	DD	DD	BB	DD	BB	DD	DD	BB	BB	DD	DD	DD	BB	BB	BB	BB	DD	BB	BB	BB	DD	DD	BB	BB	DD	BB
chr8_26931439_26931458	BB	BB	DD	BB	BB	DD	DD	BB	DD	BB	BB	DD	DD	BB	BB	BB	DD	DD	DD	BB	BB	DD	DD	DD	DD	BB	DD	BB	DD	DD	BB	BB	DD	DD	DD	BB	BB	BB	BB	DD	BB	BB	BB	DD	DD	BB	BB	DD	BB
chr8_26932206_26932221	BB	BB	dd	BB	BB	dd	dd	BB	dd	BB	BB	dd	dd	BB	BB	BB	dd	dd	dd	BB	BB	dd	dd	dd	dd	BB	dd	BB	dd	dd	BB	BB	dd	dd	dd	BB	BB	BB	BB	dd	BB	BB	BB	dd	dd	BB	BB	dd	BB
chr8_26936676_26936689	BB	BB	DD	BB	BB	DD	DD	BB	DD	BB	BB	DD	DD	BB	BB	BB	DD	DD	DD	BB	BB	DD	DD	DD	DD	BB	DD	BB	DD	DD	BB	BB	DD	DD	DD	BB	BB	BB	BB	DD	BB	BB	BB	DD	DD	BB	BB	DD	BB
chr8_27005058_27005072	BB	BB	DD	BB	BB	DD	DD	BB	DD	BB	BB	DD	DD	BB	bd	BB	DD	DD	DD	BB	BB	DD	DD	DD	DD	BB	DD	BB	DD	DD	BB	BB	DD	DD	DD	BB	BB	BB	BB	DD	BB	BB	BB	DD	DD	BB	BB	BB	BB
chr8_27012958_27012997	BB	BB	DD	NA	BB	DD	DD	BB	DD	BB	BB	DD	DD	BB	NN	BB	DD	DD	DD	BB	BB	DD	DD	DD	DD	NA	DD	BB	DD	DD	NA	BB	DD	NA	DD	NA	BB	BB	BB	DD	NA	BB	BB	DD	DD	NA	BB	BB	BB
chr8_27040617_27040634	BB	BB	DD	BB	BB	DD	DD	BB	DD	BB	BB	DD	DD	BB	BB	BB	DD	DD	DD	BB	BB	DD	DD	DD	DD	BB	DD	BB	DD	DD	BB	BB	DD	DD	DD	BB	BB	BB	BB	DD	BB	BB	BB	DD	DD	BB	BB	BB	BB
chr8_27047755_27047786	BB	BB	DD	BB	BB	DD	DD	BB	DD	BB	BB	DD	DD	BB	BB	BB	DD	DD	DD	BB	BB	DD	DD	DD	DD	BB	DD	BB	DD	DD	BB	BB	DD	DD	DD	BB	BB	BB	BB	DD	BB	BB	BB	DD	DD	BB	BB	BB	BB
chr8_27058983_27059006	BB	BB	DD	BB	BB	DD	DD	BB	DD	BB	BB	DD	DD	BB	BB	BB	DD	DD	DD	BB	BB	DD	DD	DD	DD	BB	DD	BB	DD	DD	BB	BB	DD	DD	DD	BB	bd	BB	BB	DD	BB	BB	BB	DD	DD	BB	BB	BB	BB
chr8_27062765_27062785	BB	BB	DD	BB	BB	DD	DD	BB	DD	BB	bn	DD	DD	BB	BB	BB	DD	DD	DD	BB	BB	DD	DD	DD	DD	BB	DD	BB	DD	DD	BB	BB	DD	DD	DD	BB	BB	BB	BB	DD	BB	BB	BB	DD	DD	BB	BB	BB	BB
chr8_27067195_27067218	BB	BB	DD	BB	BB	DD	DD	BB	DD	BB	BB	DD	DD	BB	BB	BB	DD	DD	DD	BB	BB	DD	DD	DD	DD	BB	DD	BB	DD	DD	BB	BB	DD	DD	DD	BB	BB	BB	BB	DD	BB	BB	BB	DD	DD	BB	BB	BB	BB
chr8_27069442_27069481	BB	BB	DD	NA	BB	DD	DD	BB	DD	BB	BB	DD	DD	NA	BB	NA	DD	DD	DD	NA	NA	DD	DD	DD	DD	NA	NN	BB	DD	NA	BB	NA	DD	NA	NA	NA	BB	BB	BB	DD	NA	NA	BB	DD	DD	BB	NA	BB	BB
chr8_27100220_27100231	BB	BB	DD	BB	BB	DD	DD	BB	DD	BB	BB	DD	DD	BB	BB	BB	DD	DD	DD	BB	BB	DD	DD	DD	DD	BB	DD	BB	DD	DD	BB	BB	DD	DD	DD	BB	BB	BB	BB	DD	BB	BB	BB	DD	DD	BB	BB	BB	BB
chr8_27104256_27104271	BB	BB	DD	BB	BB	DD	DD	BB	DD	BB	BB	DD	DD	BB	BB	BB	DD	DD	DD	BB	BB	DD	DD	DD	DD	BB	DD	BB	DD	DD	BB	BB	DD	DD	DD	BB	BB	BB	BB	DD	BB	BB	BB	DD	DD	BB	BB	BB	BB
chr8_27116827_27116858	BB	BB	DD	BB	BB	DD	DD	BB	DD	BB	BB	DD	DD	BB	BB	BB	DD	DD	DD	BB	BB	DD	DD	DD	DD	BB	DD	BB	DD	DD	BB	bd	DD	DD	DD	BB	BB	BB	BB	DD	BB	BB	bn	DD	DD	BB	BB	BB	BB
chr8_27124914_27124933	BB	BB	DD	BB	BB	DD	DD	BB	DD	BB	BB	DD	DD	BB	BB	BB	DD	DD	DD	BB	BB	DD	DD	DD	DD	BB	DD	BB	DD	DD	BB	BB	DD	DD	DD	BB	BB	BB	BB	DD	BB	BB	BB	DD	DD	BB	BB	BB	BB
chr8_27127144_27127158	BB	BB	DD	BB	BB	DD	DD	BB	DD	BB	BB	DD	DD	BB	BB	BB	DD	DD	DD	BB	BB	DD	DD	DD	DD	BB	DD	BB	DD	DD	BB	BB	DD	DD	DD	BB	BB	BB	BB	DD	BB	BB	BB	DD	DD	BB	BB	BB	BB
chr8_27139127_27139138	BB	BB	DD	BB	BB	DD	bd	BB	bd	BB	BB	DD	DD	BB	BB	BB	DD	DD	DD	BB	BB	DD	DD	DD	DD	BB	DD	BB	DD	DD	BB	BB	DD	DD	DD	BB	BB	BB	BB	DD	BB	BB	BB	bd	bd	BB	BB	BB	BB
chr8_27139290_27139303	BB	BB	DD	BB	BB	DD	DD	BB	DD	BB	BB	DD	DD	BB	BB	BB	DD	DD	DD	BB	BB	DD	DD	DD	DD	BB	DD	BB	DD	DD	BB	BB	DD	DD	DD	BB	BB	BB	BB	DD	BB	BB	BB	DD	DD	BB	BB	BB	BB
chr8_27142217_27142234	BB	BB	DD	BB	BB	dn	DD	BB	DD	BB	BB	DD	DD	BB	BB	BB	DD	DD	DD	BB	BB	DD	DD	dn	dn	BB	DD	BB	DD	DD	BB	BB	DD	DD	DD	BB	BB	BB	BB	DD	BB	BB	BB	DD	DD	BB	BB	BB	BB
chr8_27150292_27150307	BB	BB	DD	BB	BB	DD	DD	BB	DD	BB	BB	DD	DD	BB	BB	BB	DD	DD	DD	BB	BB	DD	DD	DD	DD	BB	DD	BB	DD	DD	BB	BB	DD	DD	DD	BB	BB	BB	BB	DD	BB	BB	BB	DD	DD	BB	BB	BB	BB
chr8_27155420_27155431	BB	BB	DD	BB	BB	DD	DD	BB	DD	BB	BB	DD	DD	BB	BB	BB	DD	DD	DD	BB	BB	DD	DD	DD	DD	BB	DD	BB	DD	DD	BB	BB	DD	DD	DD	BB	BB	BB	BB	DD	BB	BB	BB	DD	DD	BB	BB	BB	BB
chr8_27165515_27165542	BB	BB	DD	BB	BB	DD	DD	BB	DD	BB	BB	DD	DD	BB	BB	BB	DD	DD	DD	BB	BB	DD	DD	DD	DD	BB	DD	BB	DD	DD	BB	BB	DD	DD	DD	BB	BB	BB	BB	DD	BB	bn	BB	DD	DD	BB	BB	BB	BB
chr8_27175571_27175584	BB	BB	DD	BB	BB	DD	DD	BB	DD	BB	BB	DD	DD	BB	BB	BB	DD	DD	DD	BB	BB	DD	DD	DD	DD	BB	DD	BB	DD	DD	BB	BB	DD	DD	DD	BB	BB	BB	BB	DD	BB	BB	BB	DD	DD	BB	BB	BB	BB
chr8_27183044_27183068	BB	BB	DD	BB	BB	DD	DD	BB	DD	BB	BB	DD	DD	BB	BB	BB	DD	DD	DD	BB	BB	DD	DD	DD	DD	BB	DD	BB	DD	DD	BB	BB	DD	DD	DD	BB	BB	BB	BB	DD	BB	BB	BB	DD	DD	BB	BB	BB	BB
chr8_27184848_27184874	BB	BB	DD	BB	BB	DD	DD	BB	DD	BB	BB	DD	DD	BB	BB	BB	DD	DD	DD	BB	BB	DD	DD	DD	DD	BB	DD	BB	DD	DD	BB	BB	DD	DD	DD	BB	bn	BB	BB	DD	BB	BB	BB	DD	DD	BB	BB	BB	BB
chr8_27201645_27201670	bn	NN	dn	BB	BB	DD	DD	BB	DD	BB	BB	DD	DD	BB	BB	BB	DD	DD	DD	BB	BB	DD	DD	DD	DD	BB	DD	BB	DD	DD	BB	BB	DD	DD	DD	BB	BB	BB	BB	DD	BB	BB	BB	DD	DD	BB	BB	BB	BB
chr8_27205384_27205399	BB	BB	DD	BB	BB	DD	DD	BB	DD	BB	BB	DD	DD	BB	BB	BB	dn	DD	DD	BB	BB	DD	DD	DD	DD	BB	DD	BB	DD	DD	BB	BB	DD	DD	DD	BB	BB	BB	BB	DD	BB	BB	BB	DD	DD	BB	BB	BB	BB
chr8_27208618_27208633	BB	BB	DD	BB	BB	DD	DD	BB	DD	BB	BB	DD	DD	BB	BB	BB	DD	DD	DD	BB	BB	DD	DD	DD	DD	BB	DD	BB	DD	DD	BB	BB	DD	DD	DD	BB	BB	BB	BB	DD	BB	BB	BB	DD	DD	BB	BB	BB	bn
chr8_27219306_27219329	BB	BB	DD	BB	BB	DD	DD	BB	DD	BB	BB	DD	DD	BB	BB	BB	DD	DD	DD	BB	BB	DD	DD	DD	DD	BB	DD	BB	DD	DD	BB	BB	DD	DD	DD	BB	BB	BB	BB	DD	BB	BB	BB	DD	DD	BB	BB	BB	BB
chr8_27225291_27225308	BB	BB	DD	BB	BB	DD	DD	BB	dn	BB	BB	DD	dn	BB	BB	BB	DD	DD	DD	BB	BB	DD	DD	dn	DD	BB	DD	BB	DD	DD	BB	BB	DD	DD	DD	BB	BB	BB	BB	DD	BB	BB	BB	DD	DD	BB	BB	BB	BB
chr8_27226908_27226927	BB	BB	DD	BB	BB	DD	DD	BB	DD	BB	BB	DD	DD	BB	BB	BB	DD	DD	DD	BB	BB	DD	DD	DD	DD	BB	DD	BB	DD	DD	BB	BB	DD	DD	DD	BB	BB	BB	BB	DD	BB	BB	BB	DD	DD	BB	BB	BB	BB
chr8_27233599_27233614	BB	BB	DD	BB	BB	DD	DD	BB	DD	BB	BB	DD	DD	BB	BB	BB	DD	DD	DD	BB	BB	DD	DD	DD	DD	BB	DD	BB	DD	DD	BB	BB	DD	DD	DD	BB	BB	BB	BB	DD	BB	BB	BB	DD	DD	BB	BB	BB	BB
chr8_27244011_27244032	BB	BB	DD	BB	BB	DD	DD	BB	DD	BB	BB	dn	DD	BB	BB	BB	DD	dn	DD	BB	BB	DD	DD	DD	DD	BB	DD	BB	DD	DD	BB	BB	dn	DD	DD	bn	BB	BB	BB	dn	BB	BB	BB	DD	DD	BB	BB	BB	BB
chr8_27253978_27254022	BB	BB	DD	BB	BB	DD	DD	BB	dn	BB	BB	dn	DD	BB	BB	BB	DD	DD	DD	BB	BB	DD	DD	DD	DD	BB	DD	BB	DD	DD	BB	BB	DD	DD	DD	BB	BB	BB	BB	DD	BB	BB	BB	DD	DD	BB	BB	BB	BB
chr8_27256250_27256291	BB	BB	DD	BB	BB	DD	DD	BB	DD	BB	BB	DD	DD	BB	BB	BB	DD	DD	DD	BB	BB	DD	DD	DD	DD	BB	DD	BB	DD	DD	BB	BB	DD	DD	DD	BB	BB	BB	BB	DD	BB	BB	BB	DD	DD	BB	BB	BB	BB
chr8_27267512_27267532	BB	BB	DD	BB	BB	DD	DD	BB	DD	BB	BB	DD	DD	BB	BB	BB	DD	DD	DD	BB	BB	DD	DD	DD	DD	BB	DD	BB	DD	DD	BB	BB	DD	DD	DD	BB	BB	BB	BB	DD	BB	BB	BB	DD	DD	BB	BB	BB	BB
chr8_27268325_27268352	BB	BB	dn	BB	BB	dd	dd	BB	dd	BB	BB	dd	dd	BB	BB	BB	dd	dd	dd	BB	BB	dd	dd	dd	dn	BB	dd	BB	dd	dd	BB	BB	dd	dn	dd	BB	BB	BB	BB	dd	BB	BB	BB	dd	dd	BB	BB	BB	BB
chr8_27376617_27376656	BB	BB	DD	BB	BB	DD	DD	BB	DD	BB	BB	DD	DD	BB	BB	BB	DD	DD	DD	BB	BB	DD	DD	DD	DD	BB	DD	BB	DD	DD	BB	BB	DD	DD	DD	BB	BB	BB	BB	DD	BB	BB	BB	DD	DD	BB	BB	BB	BB
chr8_27415682_27415693	FF	FF	DD	FF	FF	df	df	FF	df	FF	FF	df	df	FF	FF	FF	df	df	df	FF	FF	df	df	df	DD	FF	df	FF	df	df	FF	FF	df	df	df	FF	FF	FF	FF	df	FF	FF	FF	df	df	FF	FF	FF	FF
chr8_27419889_27419923	BB	BB	DD	BB	BB	DD	DD	BB	DD	BB	BB	DD	DD	BB	BB	BB	DD	DD	DD	BB	BB	DD	DD	DD	DD	BB	DD	BB	DD	DD	BB	BB	DD	DD	DD	BB	BB	BB	BB	DD	BB	BB	BB	DD	DD	BB	BB	BB	BB
chr8_27505866_27505910	BB	BB	BB	BB	BB	DD	DD	BB	DD	BB	BB	NA	DD	BB	BB	BB	DD	NA	DD	BB	BB	NA	NA	DD	bd	BB	DD	BB	NA	DD	BB	BB	DD	DD	DD	BB	BB	BB	BB	DD	NA	BB	BB	DD	NA	BB	BB	BB	BB
chr8_27612596_27612611	BB	BB	BB	BB	BB	DD	DD	BB	DD	BB	BB	DD	DD	BB	BB	BB	DD	DD	DD	BB	BB	DD	DD	DD	DD	BB	DD	BB	DD	DD	BB	BB	DD	DD	DD	BB	BB	BB	BB	DD	BB	BB	BB	DD	DD	BB	BB	BB	BB
chr8_27644738_27644770	BB	BB	BB	BB	BB	DD	DD	BB	DD	BB	BB	DD	DD	BB	BB	BB	DD	DD	DD	BB	BB	DD	DD	DD	DD	BB	DD	BB	DD	DD	BB	BB	DD	DD	DD	BB	BB	BB	BB	DD	BB	BB	BB	DD	DD	BB	BB	BB	BB
chr8_27655162_27655197	BB	BB	BB	BB	BB	DD	DD	BB	DD	BB	BB	DD	DD	BB	BB	BB	DD	DD	DD	BB	BB	DD	DD	DD	DD	BB	DD	BB	DD	DD	BB	BB	DD	DD	DD	BB	BB	BB	BB	DD	BB	BB	BB	DD	DD	BB	BB	BB	BB
chr8_27660333_27660364	BB	BB	BB	BB	BB	dn	dn	BB	bd	BB	BB	bd	DD	BB	BB	BB	DD	dn	bd	BB	BB	bd	bd	DD	DD	BB	bd	bn	dn	bd	BB	BB	dn	dn	bd	BB	bn	BB	BB	bd	BB	BB	BB	dn	bd	BB	BB	BB	BB
chr8_27695125_27695169	BB	BB	BB	BB	BB	DD	DD	BB	DD	bn	BB	DD	DD	BB	BB	BB	DD	DD	DD	BB	BB	DD	DD	DD	DD	BB	DD	BB	DD	DD	BB	BB	DD	DD	DD	BB	BB	BB	BB	DD	BB	BB	BB	DD	DD	BB	BB	BB	BB
chr8_27703815_27703834	BB	BB	BB	BB	BB	DD	DD	BB	DD	BB	BB	DD	DD	BB	BB	BB	DD	DD	DD	BB	BB	dn	DD	DD	DD	BB	dn	BB	DD	DD	BB	BB	DD	dn	DD	BB	BB	BB	BB	DD	BB	BB	BB	DD	DD	BB	BB	BB	BB
chr8_27757174_27757203	BB	BB	BB	BB	BB	dd	dd	BB	dd	BB	BB	DD	dd	BB	BB	BB	DD	dd	dd	BB	BB	dd	dd	dd	dd	BB	dd	BB	dd	dd	BB	BB	dd	dd	dd	BB	BB	BB	BB	dd	BB	BB	BB	dd	dd	BB	BB	BB	BB
chr8_27761276_27761287	BB	BB	BB	BB	BB	DD	DD	BB	DD	BB	BB	DD	DD	BB	BB	BB	DD	DD	DD	BB	BB	DD	DD	DD	DD	BB	DD	BB	DD	DD	BB	BB	DD	DD	DD	BB	BB	BB	BB	DD	BB	BB	BB	DD	DD	BB	BB	BB	BB
chr8_27763675_27763698	BB	BB	BB	BB	BB	DD	DD	BB	DD	BB	BB	DD	DD	BB	BB	BB	DD	DD	DD	BB	BB	bd	DD	DD	DD	BB	DD	BB	DD	DD	BB	BB	DD	DD	DD	BB	BB	BB	BB	DD	BB	BB	BB	DD	DD	BB	BB	BB	BB
chr8_27772176_27772207	BB	BB	BB	BB	BB	dn	DD	BB	DD	BB	BB	dn	dn	BB	BB	BB	dn	DD	DD	BB	BB	DD	DD	dn	DD	BB	dn	BB	DD	DD	BB	BB	DD	DD	dn	BB	BB	BB	BB	DD	BB	BB	BB	dn	dn	BB	BB	BB	BB
chr8_27783592_27783619	BB	BB	BB	BB	BB	DD	DD	BB	DD	BB	BB	DD	DD	BB	BB	BB	DD	DD	DD	BB	BB	DD	DD	DD	DD	BB	DD	BB	DD	DD	BB	BB	DD	DD	dn	BB	BB	BB	BB	DD	BB	BB	BB	DD	DD	BB	BB	BB	BB
chr8_27872003_27872037	FF	FF	FF	FF	FF	FF	FF	FF	FF	FF	FF	FF	FF	NA	FF	FF	FF	FF	FF	FF	FF	FF	FF	NA	FF	FF	FF	FF	FF	NA	NN	FF	FF	FF	FF	FF	FF	FF	FF	FF	FF	FF	FF	FF	FF	FF	FF	FF	FF
chr8_27915843_27915864	BB	BB	BB	BB	BB	DD	DD	BB	DD	BB	BB	DD	DD	BB	BB	BB	DD	DD	DD	BB	BB	DD	DD	DD	DD	BB	DD	BB	DD	DD	BB	BB	DD	DD	DD	BB	BB	BB	BB	DD	BB	BB	BB	DD	DD	BB	BB	BB	BB
chr8_27994866_27994905	BB	bb	bb	bb	bb	DD	DD	bb	DD	bn	bb	DD	DD	bb	bb	bb	DD	DD	dn	bb	bn	DD	DD	DD	DD	bb	DD	bb	DD	DD	bb	bn	NA	DD	DD	bb	bb	BB	bb	DD	bb	BB	BB	DD	DD	bb	bb	bb	bb
chr8_28039950_28039973	BB	BB	BB	BB	BB	DD	DD	BB	DD	BB	BB	DD	DD	BB	BB	BB	DD	DD	DD	BB	BB	DD	DD	DD	DD	BB	DD	BB	DD	DD	BB	BB	BB	DD	DD	BB	BB	BB	BB	DD	BB	BB	BB	DD	DD	BB	BB	BB	BB
chr8_28083141_28083165	FF	FF	FF	FF	FF	df	df	FF	df	FF	FF	df	df	FF	FF	FF	df	df	df	FF	FF	DD	df	df	df	FF	df	FF	df	df	FF	FF	FF	df	DD	FF	FF	FF	FF	df	FF	FF	FF	df	df	FF	FF	FF	FF
chr8_28098687_28098706	BB	BB	BB	BB	BB	DD	DD	BB	DD	BB	BB	DD	DD	BB	BB	BB	DD	DD	DD	BB	BB	DD	DD	bd	DD	BB	DD	BB	DD	DD	BB	BB	BB	DD	DD	BB	BB	BB	BB	DD	BB	BB	BB	DD	DD	BB	BB	BB	BB
chr8_28137849_28137860	BB	BB	BB	BB	BB	DD	DD	BB	DD	BB	BB	DD	DD	BB	BB	BB	DD	DD	DD	BB	BB	DD	DD	DD	DD	BB	DD	BB	DD	DD	BB	BB	BB	DD	DD	BB	BB	BB	BB	DD	BB	BB	BB	DD	DD	BB	BB	BB	BB
chr8_28142507_28142536	BB	BB	BB	BB	BB	DD	DD	BB	DD	BB	BB	DD	DD	BB	BB	BB	DD	DD	DD	BB	BB	DD	DD	DD	DD	BB	DD	BB	DD	DD	BB	BB	BB	DD	DD	BB	BB	BB	BB	DD	BB	BB	BB	DD	DD	BB	BB	BB	BB
chr8_28145637_28145654	BB	BB	BB	BB	BB	DD	DD	BB	DD	BB	BB	DD	DD	BB	BB	BB	DD	DD	DD	BB	BB	DD	DD	DD	DD	BB	DD	BB	DD	DD	BB	BB	BB	DD	DD	BB	BB	BB	BB	DD	BB	BB	BB	DD	DD	BB	BB	BB	BB
chr8_28161557_28161570	BB	BB	BB	BB	BB	DD	DD	BB	DD	BB	BB	DD	DD	BB	BB	BB	DD	DD	DD	BB	BB	DD	DD	DD	DD	BB	DD	BB	DD	DD	BB	BB	BB	DD	DD	BB	BB	BB	BB	DD	BB	BB	BB	DD	DD	BB	BB	BB	BB
chr8_28216118_28216141	BB	BB	BB	BB	BB	DD	dn	BB	DD	BB	BB	DD	DD	BB	BB	BB	DD	DD	nn	BB	bn	DD	DD	DD	DD	BB	DD	BB	DD	dn	BB	BB	BB	DD	DD	BB	BB	BB	BB	DD	BB	BB	BB	DD	DD	BB	BB	BB	BB
chr8_28227996_28228047	FF	FF	NA	FF	FF	df	NA	FF	NN	FF	FF	NN	df	FF	FF	FF	df	NA	NA	FF	FF	NA	df	DD	DD	FF	dn	FF	NA	DD	FF	FF	FF	df	NA	FF	NA	FF	NN	NA	NA	FF	NA	NA	NA	FF	FF	FF	FF
chr8_28240615_28240642	BB	BB	BB	BB	BB	DD	DD	BB	DD	BB	BB	DD	DD	BB	BB	BB	DD	DD	DD	BB	BB	DD	DD	DD	DD	BB	DD	BB	DD	DD	BB	BB	BB	DD	DD	BB	BB	BB	BB	DD	BB	BB	BB	DD	DD	BB	BB	BB	BB
chr8_28249110_28249124	BB	BB	BB	BB	BB	DD	DD	BB	DD	BB	BB	DD	DD	BB	BB	BB	DD	DD	DD	BB	BB	DD	DD	DD	DD	BB	DD	BB	DD	DD	BB	BB	BB	DD	DD	BB	BB	BB	BB	DD	BB	BB	BB	DD	DD	BB	BB	BB	BB
chr8_28263299_28263318	BB	BB	BB	BB	BB	DD	DD	BB	DD	BB	BB	DD	DD	BB	BB	BB	DD	DD	DD	BB	BB	DD	DD	DD	DD	BB	DD	BB	DD	DD	BB	BB	BB	DD	DD	BB	BB	BB	BB	dn	BB	BB	BB	DD	DD	BB	BB	BB	BB
chr8_28315167_28315196	BB	BB	BB	BB	BB	DD	NA	BB	DD	BB	BB	DD	DD	BB	BB	BB	NA	DD	DD	BB	BB	NA	DD	NN	DD	BB	DD	BB	DD	DD	BB	BB	NA	DD	DD	BB	BB	BB	BB	DD	NA	BB	BB	NA	DD	BB	BB	BB	NA
chr8_28318459_28318470	BB	BB	BB	BB	BB	DD	DD	BB	DD	BB	BB	DD	DD	BB	BB	BB	DD	DD	DD	BB	BB	DD	DD	DD	DD	BB	DD	BB	DD	DD	BB	BB	BB	DD	DD	BB	BB	BB	BB	DD	BB	BB	BB	DD	DD	BB	BB	BB	BB
chr8_28320188_28320211	BB	BB	BB	BB	NA	DD	DD	BB	DD	BB	BB	NA	DD	BB	BB	BB	DD	DD	DD	BB	BB	DD	DD	NA	DD	BB	DD	BB	DD	DD	BB	BB	BB	NA	DD	BB	BB	BB	BB	DD	BB	BB	BB	DD	NA	BB	BB	BB	BB
chr8_28320903_28320923	FF	FF	FF	FF	FF	DD	DD	FF	df	FF	FF	DD	df	FF	FF	FF	df	df	df	FF	FF	DD	df	df	DD	FF	df	FF	df	df	FF	FF	FF	df	df	FF	FF	FF	FF	df	FF	FF	FF	DD	df	FF	FF	FF	FF
chr8_28417278_28417305	BB	BB	BB	BB	BB	DD	DD	BB	DD	BB	BB	DD	DD	BB	BB	BB	DD	DD	DD	BB	BB	DD	DD	DD	DD	BB	DD	BB	DD	DD	BB	BB	BB	DD	DD	BB	BB	BB	BB	DD	BB	BB	BB	DD	DD	BB	BB	BB	BB
chr8_28472686_28472729	bn	BB	BB	BB	BB	DD	DD	BB	DD	BB	BB	DD	DD	BB	BB	BB	DD	DD	DD	bn	BB	DD	DD	DD	DD	BB	DD	BB	DD	DD	BB	BB	BB	DD	DD	BB	BB	BB	BB	DD	BB	BB	BB	DD	DD	DD	BB	BB	BB
chr8_28651596_28651639	BB	BB	BB	BB	BB	DD	DD	BB	DD	BB	BB	DD	DD	BB	BB	BB	DD	DD	DD	BB	BB	DD	DD	DD	DD	BB	DD	BB	DD	DD	BB	BB	BB	DD	DD	BB	BB	BB	BB	DD	BB	BB	BB	DD	DD	BB	BB	BB	BB
chr8_28680247_28680286	BB	BB	BB	BB	BB	DD	DD	BB	DD	BB	BB	DD	DD	BB	BB	BB	DD	DD	DD	BB	BB	DD	DD	DD	DD	BB	DD	BB	DD	DD	BB	BB	BB	DD	DD	BB	BB	BB	BB	DD	BB	BB	BB	DD	DD	BB	BB	BB	BB
chr8_28751322_28751360	BB	BB	NA	NA	NA	DD	DD	BB	DD	BB	NA	DD	NA	NA	NA	NN	DD	DD	DD	BB	BB	DD	DD	DD	NA	NA	DD	bd	DD	DD	NA	NA	BB	DD	DD	NA	BB	BB	NA	DD	NA	BB	NA	DD	DD	BB	bn	NA	NA
chr8_28755462_28755479	BB	BB	BB	BB	BB	DD	DD	BB	DD	BB	BB	dn	DD	BB	BB	BB	DD	DD	DD	BB	BB	DD	DD	DD	DD	BB	DD	BB	DD	DD	BB	BB	BB	DD	DD	BB	BB	BB	BB	DD	BB	BB	BB	DD	dn	BB	BB	BB	BB
chr8_28761445_28761458	BB	BB	BB	BB	BB	DD	DD	BB	DD	BB	BB	DD	DD	BB	BB	BB	DD	DD	DD	BB	BB	DD	DD	DD	DD	BB	DD	BB	DD	DD	BB	BB	BB	DD	DD	BB	BB	BB	BB	DD	BB	BB	BB	DD	DD	BB	BB	BB	BB
chr8_28763525_28763557	BB	BB	BB	BB	BB	DD	DD	BB	DD	BB	BB	DD	DD	BB	BB	BB	DD	DD	DD	BB	BB	DD	DD	DD	DD	BB	DD	BB	DD	DD	BB	BB	BB	DD	DD	BB	BB	BB	BB	DD	BB	BB	BB	DD	DD	BB	BB	BB	BB
chr8_28776894_28776917	BB	BB	BB	BB	BB	DD	DD	BB	DD	BB	BB	DD	DD	BB	BB	BB	DD	DD	DD	BB	BB	DD	DD	DD	DD	BB	DD	BB	DD	DD	BB	BB	BB	DD	DD	BB	BB	BB	BB	DD	BB	BB	BB	DD	DD	BB	BB	BB	BB
chr8_28779988_28780007	BB	BB	BB	BB	BB	DD	DD	BB	DD	BB	BB	DD	DD	BB	BB	BB	DD	DD	DD	BB	BB	DD	DD	DD	DD	BB	DD	BB	DD	DD	BB	BB	BB	DD	DD	BB	BB	BB	BB	DD	BB	BB	BB	DD	DD	BB	BB	BB	BB
chr8_28786755_28786772	BB	BB	BB	BB	BB	DD	DD	BB	DD	BB	BB	DD	DD	BB	BB	BB	DD	DD	dn	BB	BB	DD	DD	DD	DD	BB	dn	bn	DD	DD	BB	BB	BB	DD	DD	BB	BB	BB	BB	DD	BB	BB	BB	DD	DD	bn	BB	BB	BB
chr8_28796998_28797017	BB	BB	BB	BB	BB	DD	DD	BB	DD	BB	BB	DD	DD	BB	BB	BB	DD	DD	DD	BB	BB	DD	DD	DD	DD	BB	DD	BB	DD	DD	BB	BB	BB	DD	DD	BB	BB	BB	BB	DD	BB	BB	BB	DD	DD	BB	BB	BB	BB
chr8_28815760_28815810	BB	BB	BB	BB	BB	DD	DD	BB	DD	BB	BB	DD	DD	BB	BB	BB	DD	DD	DD	BB	BB	DD	DD	DD	DD	BB	DD	bd	DD	DD	BB	BB	BB	DD	DD	BB	BB	BB	BB	DD	BB	BB	BB	DD	DD	BB	BB	BB	BB
chr8_28870493_28870536	NA	FF	FF	NA	FF	FF	NA	FF	NA	FF	FF	FF	FF	FF	FF	FF	FF	FF	FF	FF	FF	FF	FF	FF	NA	FF	FF	NA	FF	FF	FF	FF	FF	FF	FF	FF	FF	FF	FF	FF	NA	FF	FF	FF	FF	FF	NA	FF	FF
chr8_29314041_29314112	BB	BB	BB	BB	BB	DD	DD	BB	DD	BB	BB	DD	DD	BB	BB	BB	DD	DD	DD	bd	BB	DD	DD	DD	DD	BB	DD	BB	DD	DD	BB	BB	BB	DD	DD	DD	DD	BB	DD	DD	BB	BB	BB	DD	DD	BB	BB	BB	BB
chr8_29381203_29381214	BB	BB	BB	BB	BB	DD	DD	BB	DD	BB	BB	DD	DD	BB	BB	BB	DD	DD	DD	BB	BB	DD	DD	DD	DD	BB	DD	BB	DD	DD	BB	BB	BB	DD	DD	NA	BB	BB	BB	DD	BB	BB	BB	DD	DD	BB	BB	BB	BB
chr8_29424536_29424583	NA	BB	BB	NA	BB	NN	NA	BB	DD	BB	NA	DD	NA	BB	NA	NN	DD	NA	DD	BB	BB	DD	DD	DD	NA	BB	NA	BB	NA	NA	BB	NA	BB	DD	NN	BB	NN	BB	BB	DD	NA	BB	BB	NA	DD	BB	BB	BB	BB
chr8_29531022_29531045	BB	bn	BB	BB	BB	DD	DD	BB	DD	BB	BB	DD	DD	BB	BB	BB	DD	DD	DD	BB	BB	DD	DD	DD	DD	BB	DD	BB	DD	DD	BB	BB	BB	DD	DD	BB	BB	BB	BB	DD	BB	BB	BB	DD	DD	BB	BB	bn	BB
chr8_29682791_29682818	BB	BB	BB	BB	BB	NA	DD	BB	DD	BB	BB	DD	DD	BB	BB	BB	DD	DD	DD	BB	BB	DD	DD	DD	DD	BB	DD	BB	DD	DD	BB	BB	BB	DD	DD	BB	BB	BB	BB	DD	BB	BB	BB	DD	DD	BB	BB	BB	BB
chr8_29690747_29690758	BB	BB	BB	BB	BB	BB	DD	BB	DD	BB	BB	DD	DD	BB	BB	BB	DD	DD	DD	BB	BB	DD	DD	DD	DD	BB	DD	BB	DD	DD	BB	BB	BB	DD	DD	BB	BB	BB	BB	DD	BB	BB	BB	DD	DD	BB	BB	BB	BB
chr8_29697255_29697310	BB	BB	BB	BB	bn	NN	DD	BB	NA	BB	BB	DD	NA	BB	BB	BB	DD	NA	DD	bn	NA	DD	NA	DD	DD	NA	DD	BB	NA	DD	BB	NN	BB	DD	NA	NN	BB	BB	BB	DD	NA	BB	BB	DD	DD	NA	NA	NA	NA
chr8_29713850_29713861	BB	BB	BB	BB	BB	BB	DD	BB	DD	BB	BB	DD	DD	BB	BB	BB	DD	DD	DD	BB	BB	DD	DD	DD	DD	BB	DD	BB	DD	DD	BB	BB	BB	DD	DD	BB	BB	BB	BB	DD	BB	BB	BB	DD	DD	BB	BB	BB	BB
chr8_29719159_29719170	BB	BB	BB	BB	BB	BB	DD	BB	DD	BB	BB	DD	DD	BB	BB	BB	DD	DD	DD	BB	BB	DD	DD	DD	DD	BB	DD	BB	DD	DD	BB	BB	BB	DD	DD	BB	BB	BB	BB	DD	BB	BB	BB	DD	DD	BB	BB	BB	BB
chr8_29741090_29741105	BB	BB	BB	BB	BB	BB	DD	BB	DD	BB	BB	DD	DD	BB	BB	BB	DD	DD	DD	BB	bd	DD	DD	DD	DD	BB	DD	BB	DD	DD	BB	BB	BB	DD	DD	BB	BB	BB	BB	DD	BB	BB	BB	DD	DD	BB	BB	BB	BB
chr8_29742550_29742561	BB	BB	BB	BB	BB	BB	dd	BB	DD	BB	BB	DD	DD	BB	BB	BB	dd	DD	DD	BB	BB	DD	dd	DD	DD	BB	DD	BB	DD	DD	BB	BB	BB	DD	dd	BB	BB	BB	BB	DD	BB	BB	BB	DD	DD	BB	BB	BB	BB
chr8_29787247_29787262	BB	BB	BB	BB	BB	BB	DD	BB	DD	BB	BB	DD	DD	BB	BB	BB	DD	DD	DD	BB	BB	DD	DD	DD	DD	BB	DD	BB	DD	DD	BB	BB	BB	DD	DD	BB	BB	BB	BB	DD	BB	BB	BB	DD	DD	BB	BB	BB	BB
chr8_29811647_29811662	BB	BB	BB	BB	BB	BB	DD	BB	DD	BB	BB	DD	DD	BB	BB	BB	DD	DD	DD	BB	BB	DD	DD	DD	DD	BB	DD	BB	DD	DD	BB	BB	BB	DD	DD	BB	BB	BB	BB	DD	BB	BB	BB	DD	DD	BB	BB	BB	BB
chr8_29812260_29812277	BB	BB	BB	BB	BB	BB	DD	BB	DD	BB	BB	DD	DD	BB	BB	BB	DD	DD	DD	BB	BB	DD	DD	DD	DD	BB	DD	BB	DD	DD	BB	BB	BB	DD	DD	BB	BB	BB	BB	DD	BB	BB	BB	DD	DD	BB	BB	BB	BB
chr8_29812492_29812503	FF	FF	FF	FF	FF	FF	DD	FF	DD	FF	FF	DD	DD	FF	FF	FF	DD	df	DD	FF	FF	df	DD	DD	DD	FF	DD	FF	DD	DD	FF	FF	FF	DD	DD	FF	FF	FF	FF	DD	FF	FF	FF	df	DD	FF	FF	FF	FF
chr8_29816220_29816263	BB	BB	BB	BB	BB	BB	DD	BB	DD	BB	BB	DD	DD	BB	BB	BB	DD	DD	DD	BB	BB	DD	DD	DD	DD	BB	DD	BB	DD	DD	BB	BB	BB	DD	DD	BB	BB	BB	BB	DD	BB	BB	BB	DD	DD	BB	DD	BB	BB
chr8_29873588_29873639	NA	NN	BB	BB	BB	NA	DD	NN	DD	NN	NA	DD	NA	bn	NN	BB	DD	DD	DD	BB	NA	dn	DD	DD	DD	BB	DD	NN	DD	NA	NN	BB	NA	DD	DD	BB	BB	NN	NA	DD	BB	bn	NA	DD	DD	NA	BB	BB	BB
chr8_29878924_29878935	BB	BB	BB	BB	BB	BB	DD	BB	DD	BB	BB	DD	DD	BB	BB	BB	DD	DD	DD	BB	BB	DD	DD	DD	DD	BB	DD	BB	DD	DD	BB	BB	BB	DD	DD	BB	BB	BB	BB	DD	BB	BB	BB	DD	DD	BB	BB	BB	BB
chr8_29881966_29881991	BB	BB	BB	BB	BB	BB	DD	BB	DD	BB	BB	DD	DD	BB	BB	BB	DD	DD	DD	BB	BB	DD	DD	DD	DD	BB	DD	BB	DD	DD	BB	BB	BB	DD	DD	BB	BB	BB	BB	DD	BB	BB	BB	DD	DD	BB	BB	BB	BB
chr8_29889755_29889769	BB	BB	BB	BB	BB	BB	DD	BB	DD	BB	BB	DD	DD	BB	BB	BB	DD	DD	DD	BB	BB	DD	DD	DD	DD	BB	DD	BB	DD	DD	BB	BB	BB	DD	DD	BB	BB	BB	BB	DD	BB	BB	BB	DD	DD	BB	BB	BB	BB
chr8_29891435_29891470	BB	BB	BB	BB	BB	BB	DD	BB	DD	BB	BB	DD	DD	BB	BB	BB	DD	DD	DD	BB	BB	DD	DD	DD	DD	BB	DD	BB	DD	DD	BB	BB	BB	DD	DD	BB	BB	BB	BB	DD	BB	BB	BB	DD	DD	BB	BB	BB	BB
chr8_29926818_29926841	BB	BB	BB	BB	BB	BB	DD	BB	DD	BB	BB	DD	DD	BB	BB	BB	DD	DD	DD	BB	BB	DD	DD	DD	DD	BB	DD	BB	DD	DD	BB	BB	BB	DD	DD	BB	BB	BB	BB	DD	BB	BB	BB	DD	DD	BB	BB	BB	BB
chr8_29953838_29953858	BB	BB	BB	BB	BB	BB	DD	BB	DD	BB	BB	DD	DD	BB	BB	BB	DD	DD	DD	BB	BB	DD	DD	DD	DD	BB	DD	BB	DD	DD	BB	BB	BB	DD	DD	BB	BB	BB	BB	DD	BB	BB	BB	DD	DD	BB	BB	BB	BB
chr8_29958867_29958886	BB	BB	BB	BB	BB	BB	DD	BB	DD	BB	BB	DD	DD	BB	BB	BB	DD	DD	DD	BB	BB	DD	DD	DD	DD	BB	DD	BB	DD	DD	BB	BB	BB	DD	DD	BB	BB	BB	BB	DD	BB	BB	BB	DD	DD	BB	BB	BB	BB
chr8_29966451_29966462	BB	BB	BB	BB	BB	BB	DD	BB	DD	BB	BB	DD	DD	BB	BB	BB	DD	DD	DD	BB	BB	DD	DD	DD	DD	BB	DD	BB	DD	DD	BB	BB	BB	DD	DD	BB	BB	BB	BB	DD	BB	BB	BB	DD	DD	BB	BB	BB	BB
chr8_30016495_30016508	FF	FF	FF	FF	FF	FF	df	FF	df	FF	FF	df	df	FF	FF	FF	df	df	df	FF	FF	df	df	df	df	df	df	FF	df	df	FF	FF	FF	df	df	FF	FF	FF	FF	df	FF	FF	FF	df	df	FF	FF	FF	FF
chr8_30042621_30042648	BB	BB	BB	BB	BB	BB	DD	BB	DD	BB	BB	DD	DD	BB	BB	BB	DD	DD	DD	BB	BB	DD	DD	DD	DD	BB	DD	BB	DD	DD	BB	BB	BB	DD	DD	BB	BB	bn	BB	DD	BB	BB	BB	DD	DD	BB	BB	BB	BB
chr8_30050493_30050532	BB	BB	BB	BB	BB	BB	DD	BB	DD	BB	BB	DD	DD	bn	BB	BB	DD	DD	DD	BB	BB	DD	DD	DD	DD	BB	DD	BB	DD	DD	BB	BB	BB	DD	DD	BB	BB	BB	BB	DD	BB	BB	BB	DD	DD	BB	BB	BB	BB
chr8_30064063_30064118	BB	BB	NA	BB	NA	BB	DD	BB	DD	BB	BB	DD	DD	BB	BB	BB	DD	NN	DD	BB	BB	NA	DD	NN	dn	NN	DD	NA	DD	DD	BB	NN	BB	DD	DD	bn	BB	BB	NA	DD	BB	BB	BB	DD	DD	BB	BB	BB	BB
chr8_30103962_30103973	BB	BB	BB	BB	BB	BB	DD	BB	DD	BB	BB	DD	DD	BB	BB	BB	DD	DD	DD	BB	BB	DD	DD	DD	DD	BB	DD	BB	DD	DD	BB	BB	BB	DD	DD	BB	BB	BB	BB	DD	BB	BB	BB	DD	DD	BB	BB	BB	BB
chr8_30103981_30103992	FF	FF	FF	FF	FF	FF	df	FF	df	FF	FF	df	df	FF	FF	FF	df	df	df	FF	FF	df	df	df	df	FF	df	FF	df	df	FF	FF	FF	df	df	FF	FF	FF	FF	df	FF	FF	FF	df	df	FF	FF	FF	FF
chr8_30127193_30127204	BB	BB	BB	BB	BB	BB	DD	BB	DD	BB	BB	DD	DD	BB	BB	BB	DD	DD	DD	BB	BB	DD	DD	DD	DD	BB	DD	BB	DD	DD	BB	BB	BB	DD	DD	BB	BB	BB	bd	DD	BB	BB	BB	DD	DD	BB	BB	BB	BB
chr8_30145193_30145217	BB	BB	BB	BB	BB	BB	DD	BB	DD	BB	BB	DD	DD	BB	BB	BB	DD	DD	DD	BB	BB	DD	DD	DD	DD	BB	DD	BB	DD	DD	BB	BB	BB	DD	DD	BB	BB	BB	BB	DD	BB	BB	BB	DD	DD	BB	BB	BB	BB
chr8_30170277_30170324	NN	FF	FF	FF	FF	FF	FF	FF	FF	FF	FF	FF	FF	FF	FF	FF	FF	FF	FF	FF	FF	FF	FF	FF	FF	FF	FF	FF	FF	FF	FF	FF	FF	FF	FF	NA	FF	NA	FF	FF	NA	FF	FF	FF	FF	FF	FF	FF	fn
chr8_30219532_30219591	BB	BB	BB	BB	BB	BB	DD	BB	DD	BB	BB	DD	DD	BB	BB	BB	DD	DD	DD	BB	BB	DD	DD	DD	DD	BB	DD	BB	DD	DD	BB	BB	BB	DD	DD	NA	BB	BB	NN	DD	BB	BB	BB	DD	DD	BB	BB	BB	BB
chr8_30231322_30231361	BB	BB	BB	BB	BB	BB	DD	BB	DD	BB	BB	DD	DD	BB	BB	BB	DD	DD	DD	BB	BB	DD	DD	DD	DD	BB	DD	BB	DD	DD	BB	BB	BB	DD	DD	BB	BB	BB	BB	DD	BB	BB	BB	DD	DD	BB	BB	BB	BB
chr8_30282035_30282052	BB	BB	BB	BB	BB	BB	DD	BB	DD	BB	BB	DD	DD	BB	BB	BB	DD	DD	DD	BB	BB	DD	DD	DD	DD	BB	DD	BB	DD	DD	BB	BB	BB	DD	DD	BB	BB	BB	BB	DD	BB	BB	BB	DD	DD	BB	BB	BB	BB
chr8_30286519_30286536	BB	BB	BB	BB	BB	BB	DD	BB	DD	BB	BB	DD	DD	BB	BB	BB	DD	DD	DD	BB	BB	DD	DD	DD	DD	BB	DD	BB	DD	DD	BB	BB	BB	DD	DD	BB	BB	BB	BB	DD	BB	BB	BB	DD	DD	BB	BB	BB	BB
chr8_30290679_30290693	BB	BB	BB	BB	BB	BB	dd	BB	dd	BB	BB	dd	dd	BB	BB	BB	dd	dd	dd	BB	BB	dd	dd	dd	dd	BB	dd	BB	dd	dd	BB	BB	BB	dd	dd	BB	BB	BB	BB	dd	BB	BB	BB	dd	dd	BB	BB	BB	BB
chr8_30316864_30316890	BB	BB	BB	BB	BB	BB	DD	BB	DD	BB	BB	DD	DD	BB	BB	BB	DD	DD	DD	BB	BB	DD	DD	DD	DD	BB	DD	BB	DD	DD	BB	BB	BB	DD	DD	BB	BB	BB	BB	DD	BB	BB	BB	DD	DD	BB	BB	BB	BB
chr8_30336432_30336473	BB	BB	BB	BB	BB	BB	NA	NA	DD	BB	BB	DD	DD	NN	NA	BB	DD	NA	DD	BB	BB	DD	NA	DD	DD	BB	DD	BB	DD	NA	BB	BB	BB	DD	dn	BB	NA	BB	bn	DD	BB	BB	NA	DD	NA	BB	BB	BB	BB
chr8_30350504_30350515	BB	BB	BB	BB	BB	BB	DD	BB	DD	BB	BB	DD	DD	BB	BB	BB	DD	DD	DD	BB	BB	DD	DD	DD	DD	BB	DD	BB	DD	DD	BB	BB	BB	DD	DD	BB	BB	BB	BB	DD	BB	BB	BB	DD	DD	BB	BB	BB	BB
chr8_30358925_30358952	BB	BB	BB	BB	BB	BB	DD	BB	DD	BB	BB	DD	DD	BB	BB	BB	DD	DD	DD	BB	BB	DD	DD	DD	DD	BB	DD	BB	DD	DD	BB	BB	BB	DD	DD	BB	BB	BB	BB	DD	BB	BB	BB	DD	DD	BB	BB	BB	BB
chr8_30366603_30366614	BB	BB	BB	BB	BB	BB	DD	BB	DD	BB	BB	DD	DD	BB	BB	BB	DD	DD	DD	BB	BB	DD	DD	DD	DD	BB	DD	BB	DD	DD	BB	BB	BB	DD	DD	BB	BB	BB	BB	DD	BB	BB	BB	DD	DD	BB	BB	BB	BB
chr8_30378786_30378809	BB	BB	BB	BB	BB	BB	DD	BB	DD	BB	BB	DD	DD	BB	BB	BB	DD	DD	DD	BB	BB	DD	DD	DD	DD	BB	DD	BB	DD	DD	BB	BB	BB	DD	DD	BB	BB	BB	BB	DD	BB	BB	BB	DD	DD	BB	BB	BB	BB
chr8_30397168_30397215	BB	BB	BB	BB	BB	BB	DD	BB	DD	NN	bn	DD	DD	BB	NN	BB	DD	DD	DD	BB	BB	DD	DD	DD	DD	BB	DD	BB	DD	DD	BB	BB	BB	DD	DD	NA	BB	BB	BB	DD	BB	BB	BB	DD	DD	NA	BB	BB	BB
chr8_30445953_30445964	BB	BB	BB	BB	BB	BB	DD	BB	DD	bn	BB	DD	DD	BB	BB	BB	DD	DD	DD	BB	BB	DD	bd	bd	DD	BB	DD	BB	bd	DD	BB	BB	BB	DD	DD	BB	BB	BB	BB	DD	bn	BB	BB	bd	DD	BB	BB	BB	BB
chr8_30466787_30466798	BB	BB	BB	BB	BB	BB	DD	BB	dn	BB	BB	DD	DD	BB	BB	BB	DD	DD	DD	BB	BB	DD	DD	DD	DD	BB	DD	BB	DD	dn	BB	BB	BB	DD	DD	BB	BB	BB	BB	dn	BB	BB	BB	DD	bd	BB	BB	BB	BB
chr8_30470595_30470614	BB	BB	BB	BB	BB	BB	DD	BB	NA	BB	BB	DD	DD	BB	BB	BB	NA	NA	NA	BB	BB	DD	DD	NA	DD	BB	DD	BB	DD	NA	BB	BB	BB	NA	DD	BB	BB	BB	BB	NA	BB	BB	BB	DD	DD	BB	BB	BB	BB
chr8_30479929_30479967	FF	FF	FF	NA	FF	FF	FF	FF	FF	FF	FF	FF	FF	FF	FF	FF	NA	FF	FF	NA	FF	FF	FF	FF	FF	NA	NN	NA	FF	FF	NA	NA	FF	FF	FF	NA	FF	FF	FF	FF	FF	FF	fn	NA	FF	FF	FF	FF	FF
chr8_30488361_30488374	BB	BB	BB	BB	BB	BB	DD	BB	DD	BB	BB	DD	DD	BB	BB	BB	DD	DD	DD	BB	BB	DD	DD	DD	DD	BB	DD	BB	DD	DD	BB	BB	BB	DD	DD	BB	BB	BB	BB	DD	BB	BB	BB	DD	DD	BB	BB	BB	BB
chr8_30497702_30497740	BB	BB	BB	BB	BB	BB	DD	BB	DD	BB	BB	DD	DD	bn	BB	BB	DD	DD	DD	BB	BB	DD	DD	DD	DD	BB	DD	BB	DD	DD	BB	BB	BB	DD	DD	BB	BB	BB	BB	DD	BB	BB	BB	DD	DD	BB	BB	BB	BB
chr8_30506489_30506504	BB	BB	BB	BB	BB	BB	DD	BB	DD	BB	BB	DD	DD	BB	BB	BB	DD	DD	DD	BB	BB	DD	DD	DD	DD	BB	DD	BB	DD	DD	BB	BB	BB	DD	DD	BB	BB	BB	BB	DD	BB	BB	BB	DD	DD	BB	BB	BB	BB
chr8_30552393_30552416	BB	BB	BB	BB	BB	BB	DD	BB	DD	BB	BB	DD	DD	BB	BB	BB	DD	DD	DD	BB	BB	DD	DD	DD	DD	BB	DD	BB	DD	DD	BB	BB	BB	DD	DD	BB	BB	BB	BB	DD	BB	BB	BB	DD	DD	BB	BB	BB	BB
chr8_30557529_30557546	BB	BB	BB	BB	BB	BB	DD	BB	DD	BB	BB	DD	DD	BB	BB	BB	DD	DD	DD	BB	BB	DD	DD	DD	DD	BB	DD	BB	DD	DD	BB	BB	BB	DD	DD	BB	BB	BB	BB	DD	BB	BB	BB	DD	DD	BB	BB	BB	BB
chr8_30560090_30560137	NA	bn	BB	BB	BB	BB	dd	BB	dd	BB	BB	dd	dd	BB	BB	BB	dd	dd	dd	NA	BB	dd	dd	dd	dd	NA	dd	BB	dd	dd	NA	BB	BB	dd	dd	BB	BB	BB	BB	dd	NA	BB	NN	dd	dd	bn	BB	BB	bn
chr8_30560367_30560382	bb	bb	BB	bb	bb	BB	dn	BB	DD	bb	bb	DD	DD	bb	bb	bb	DD	DD	DD	bn	BB	DD	DD	DD	DD	BB	dn	bb	DD	DD	bb	bb	bb	DD	dn	bb	bb	bb	bb	DD	BB	bb	bn	DD	DD	BB	bb	bb	BB
chr8_30560382_30560393	BB	BB	BB	BB	BB	BB	dd	BB	dd	BB	BB	dd	DD	BB	BB	BB	DD	DD	dn	BB	BB	dd	dd	DD	DD	BB	DD	BB	DD	DD	BB	BB	BB	DD	dd	BB	BB	BB	BB	dd	BB	BB	BB	dd	DD	BB	BB	BB	BB
chr8_30573004_30573015	BB	BB	BB	BB	BB	BB	DD	BB	DD	BB	BB	DD	DD	BB	BB	BB	DD	DD	DD	BB	BB	DD	DD	DD	DD	BB	DD	BB	DD	DD	BB	BB	BB	DD	DD	BB	BB	BB	BB	DD	BB	BB	BB	DD	DD	BB	BB	BB	BB
chr8_30589687_30589742	BB	NN	BB	NN	BB	BB	dd	BB	dd	BB	BB	dd	NA	BB	BB	BB	dd	dd	dd	BB	BB	dd	dd	dd	dd	BB	dd	BB	dd	dd	BB	BB	NN	dd	dd	BB	BB	BB	NN	NA	NA	BB	NN	dd	DD	NA	NA	BB	BB
chr8_30603987_30604006	BB	BB	BB	BB	BB	BB	DD	BB	DD	BB	BB	DD	DD	BB	BB	BB	DD	DD	DD	BB	BB	DD	DD	DD	DD	BB	DD	BB	DD	DD	BB	BB	BB	DD	DD	BB	BB	BB	BB	DD	BB	BB	BB	DD	DD	BB	BB	BB	BB
chr8_30628886_30628945	BB	NA	NN	NN	BB	NN	DD	BB	DD	bn	BB	DD	DD	NA	BB	BB	DD	DD	DD	NA	BB	DD	DD	DD	DD	BB	DD	BB	DD	BB	BB	NA	NN	DD	DD	NA	NN	NN	BB	DD	BB	BB	NA	DD	DD	NN	NA	BB	BB
chr8_30681684_30681701	BB	BB	BB	BB	BB	BB	DD	BB	DD	BB	BB	DD	DD	BB	BB	BB	DD	DD	DD	BB	BB	DD	DD	DD	DD	BB	DD	BB	DD	BB	BB	BB	BB	DD	DD	BB	BB	BB	BB	DD	BB	BB	BB	DD	DD	BB	BB	BB	BB
chr8_30716641_30716656	BB	BB	BB	BB	BB	BB	DD	BB	DD	BB	BB	DD	DD	BB	BB	BB	DD	DD	DD	BB	BB	DD	DD	DD	DD	BB	DD	BB	DD	BB	BB	BB	BB	DD	DD	BB	BB	BB	BB	DD	BB	BB	BB	DD	DD	BB	BB	BB	BB
chr8_30722677_30722688	BB	BB	BB	BB	BB	BB	DD	BB	DD	BB	BB	DD	DD	BB	BB	BB	DD	DD	DD	BB	BB	DD	DD	DD	DD	BB	DD	BB	DD	BB	BB	BB	BB	DD	DD	BB	BB	BB	BB	DD	BB	BB	BB	DD	DD	BB	BB	BB	BB
chr8_30723305_30723330	BB	BB	BB	BB	BB	BB	DD	BB	DD	BB	BB	DD	DD	BB	BB	BB	DD	DD	DD	BB	BB	DD	DD	DD	DD	BB	DD	BB	DD	BB	BB	BB	BB	DD	DD	BB	BB	BB	BB	DD	BB	BB	BB	DD	DD	BB	BB	BB	BB
chr8_30744498_30744537	BB	BB	BB	BB	BB	BB	DD	BB	DD	BB	BB	DD	DD	BB	BB	BB	DD	DD	DD	BB	BB	DD	DD	DD	DD	BB	DD	BB	DD	BB	BB	BB	NN	DD	NA	BB	BB	BB	NN	DD	BB	BB	BB	DD	DD	BB	NA	BB	NA
chr8_30745301_30745316	BB	BB	BB	BB	BB	BB	DD	BB	DD	BB	BB	DD	DD	BB	BB	BB	DD	DD	DD	BB	BB	DD	DD	DD	DD	BB	DD	BB	DD	BB	BB	BB	BB	DD	DD	BB	BB	BB	BB	DD	BB	BB	BB	DD	DD	BB	BB	BB	BB
chr8_30752753_30752764	BB	BB	BB	BB	BB	BB	DD	BB	DD	BB	BB	DD	DD	BB	BB	BB	DD	DD	DD	BB	BB	DD	DD	DD	DD	BB	DD	BB	DD	BB	BB	BB	BB	DD	DD	BB	BB	BB	BB	DD	BB	BB	BB	DD	DD	BB	BB	BB	BB
chr8_30757382_30757405	BB	BB	BB	BB	BB	BB	DD	BB	DD	BB	BB	DD	DD	BB	BB	BB	DD	DD	DD	BB	BB	DD	DD	DD	DD	BB	DD	BB	DD	BB	BB	BB	BB	DD	DD	BB	BB	BB	BB	DD	BB	BB	BB	DD	DD	BB	BB	BB	BB
chr8_30763898_30763915	BB	BB	BB	BB	BB	BB	dn	BB	DD	BB	BB	DD	DD	BB	BB	BB	DD	dn	dn	BB	BB	DD	dn	dn	DD	BB	dn	BB	dn	BB	BB	BB	BB	DD	dn	BB	BB	BB	BB	DD	BB	BB	BB	dn	DD	BB	BB	BB	BB
chr8_30775860_30775879	BB	BB	BB	BB	BB	BB	DD	BB	DD	BB	BB	DD	DD	BB	BB	BB	DD	DD	DD	BB	BB	DD	DD	DD	DD	BB	DD	BB	DD	BB	BB	BB	BB	DD	DD	BB	BB	BB	BB	DD	BB	BB	BB	DD	DD	BB	BB	BB	BB
chr8_30805069_30805096	BB	BB	BB	BB	BB	BB	DD	BB	DD	BB	BB	DD	DD	BB	BB	BB	DD	DD	DD	BB	BB	DD	DD	DD	DD	BB	DD	BB	DD	BB	BB	BB	BB	DD	DD	BB	BB	BB	BB	DD	BB	BB	BB	DD	DD	BB	BB	BB	BB
chr8_30821063_30821090	BB	BB	BB	BB	BB	BB	DD	BB	DD	BB	BB	DD	DD	BB	bn	BB	DD	DD	DD	BB	BB	DD	DD	DD	DD	BB	DD	BB	DD	BB	BB	BB	BB	DD	DD	BB	BB	BB	BB	DD	BB	BB	BB	DD	DD	BB	BB	BB	BB
chr8_30840786_30840805	BB	BB	BB	BB	BB	BB	DD	BB	DD	BB	BB	DD	DD	BB	BB	BB	DD	DD	DD	BB	BB	DD	DD	DD	DD	BB	DD	BB	DD	BB	BB	BB	BB	DD	DD	BB	BB	BB	BB	DD	BB	BB	BB	DD	DD	BB	BB	BB	BB
chr8_30845771_30845786	BB	BB	BB	BB	BB	BB	DD	BB	DD	BB	BB	DD	DD	BB	BB	bn	DD	DD	DD	BB	BB	DD	DD	DD	DD	BB	DD	BB	DD	BB	BB	BB	BB	DD	DD	BB	BB	BB	BB	DD	BB	BB	BB	DD	DD	BB	BB	BB	BB
chr8_30861749_30861764	FF	FF	FF	FF	FF	FF	df	FF	df	FF	FF	df	df	FF	fn	FF	df	df	df	df	FF	df	df	DD	df	FF	df	FF	df	FF	FF	FF	FF	df	DD	FF	FF	FF	FF	df	FF	FF	FF	df	df	FF	FF	FF	FF
chr8_30876199_30876222	BB	BB	BB	BB	BB	BB	DD	BB	DD	BB	BB	DD	DD	BB	BB	BB	DD	DD	DD	BB	BB	DD	dn	DD	DD	BB	DD	BB	DD	BB	BB	BB	BB	DD	DD	BB	BB	BB	BB	DD	BB	BB	BB	DD	DD	BB	BB	BB	BB
chr8_30883782_30883795	BB	BB	BB	BB	BB	BB	DD	BB	DD	BB	BB	DD	dn	BB	BB	BB	DD	DD	DD	BB	BB	DD	DD	dn	DD	BB	DD	BB	DD	BB	BB	BB	BB	DD	DD	BB	BB	BB	BB	DD	BB	BB	BB	DD	DD	BB	BB	BB	BB
chr8_30900277_30900288	BB	BB	BB	BB	BB	BB	DD	BB	DD	BB	BB	DD	DD	BB	BB	BB	DD	DD	bd	BB	BB	DD	DD	DD	DD	BB	DD	BB	DD	BB	BB	BB	BB	DD	DD	BB	BB	BB	BB	DD	BB	BB	BB	bd	DD	BB	BB	BB	BB
chr8_30915247_30915264	BB	BB	BB	BB	BB	BB	DD	BB	DD	BB	BB	DD	DD	BB	BB	BB	DD	DD	DD	BB	BB	DD	DD	DD	DD	BB	DD	BB	DD	BB	BB	BB	BB	DD	DD	BB	BB	BB	BB	DD	BB	BB	BB	DD	DD	BB	BB	BB	BB
chr8_30917258_30917277	BB	BB	BB	BB	BB	BB	DD	BB	DD	BB	BB	DD	DD	BB	BB	BB	DD	DD	DD	BB	BB	DD	DD	dn	DD	BB	DD	BB	DD	BB	BB	BB	BB	DD	DD	BB	BB	BB	BB	DD	BB	BB	BB	DD	DD	BB	BB	BB	BB
chr8_30926420_30926437	BB	BB	BB	BB	BB	BB	DD	BB	DD	BB	BB	DD	DD	BB	BB	BB	DD	DD	DD	BB	BB	DD	DD	DD	DD	bn	DD	BB	DD	BB	BB	BB	BB	DD	DD	BB	BB	BB	BB	DD	BB	BB	BB	DD	DD	BB	BB	BB	BB
chr8_30931896_30931931	BB	BB	BB	BB	BB	BB	DD	BB	DD	BB	BB	DD	DD	BB	BB	BB	DD	DD	DD	BB	BB	DD	DD	DD	DD	BB	DD	BB	DD	BB	BB	BB	BB	DD	DD	BB	BB	BB	BB	DD	BB	BB	BB	DD	DD	BB	BB	BB	BB
chr8_30933119_30933138	BB	BB	BB	BB	BB	BB	DD	BB	DD	BB	BB	DD	DD	BB	BB	BB	DD	DD	DD	BB	BB	DD	DD	DD	DD	BB	DD	BB	DD	BB	BB	BB	BB	DD	DD	BB	BB	BB	BB	DD	BB	BB	BB	DD	DD	BB	BB	BB	BB
chr8_30934323_30934367	BB	BB	BB	BB	BB	BB	DD	BB	DD	BB	BB	DD	DD	BB	BB	BB	DD	DD	DD	BB	BB	DD	DD	DD	DD	BB	DD	BB	DD	BB	BB	BB	BB	DD	DD	BB	BB	BB	BB	DD	BB	BB	BB	DD	DD	BB	BB	BB	BB
chr8_30941560_30941587	BB	BB	bn	BB	BB	BB	DD	BB	DD	bn	BB	DD	DD	BB	BB	BB	DD	DD	DD	BB	BB	DD	DD	DD	DD	BB	DD	BB	DD	bn	BB	BB	BB	DD	DD	BB	BB	BB	BB	DD	BB	BB	BB	DD	DD	BB	BB	BB	BB
chr8_30943657_30943668	BB	BB	BB	BB	BB	BB	DD	BB	DD	BB	BB	DD	DD	BB	BB	BB	DD	DD	DD	BB	BB	DD	DD	DD	DD	BB	DD	BB	DD	BB	BB	BB	BB	DD	DD	BB	BB	BB	BB	DD	BB	BB	BB	DD	DD	BB	BB	BB	BB
chr8_30949107_30949130	BB	BB	BB	BB	BB	BB	DD	BB	DD	BB	BB	DD	DD	BB	BB	BB	DD	DD	DD	BB	BB	DD	DD	DD	DD	BB	DD	BB	DD	BB	BB	BB	BB	DD	DD	BB	BB	BB	BB	DD	BB	BB	BB	DD	DD	BB	BB	BB	BB
chr8_30956472_30956487	BB	BB	BB	BB	BB	BB	DD	BB	DD	BB	BB	DD	DD	BB	BB	BB	DD	DD	DD	BB	BB	DD	DD	DD	DD	BB	DD	BB	DD	BB	BB	BB	BB	DD	DD	BB	BB	BB	BB	DD	BB	BB	BB	DD	DD	BB	BB	BB	BB
chr8_30959034_30959058	FF	FF	FF	NA	FF	FF	FF	FF	FF	NA	FF	FF	FF	FF	FF	FF	FF	NA	FF	FF	NA	FF	FF	FF	NA	NA	FF	FF	NA	NA	FF	FF	FF	FF	FF	NA	NA	FF	FF	FF	NA	FF	FF	FF	FF	FF	FF	FF	FF
chr8_30961301_30961324	BB	BB	BB	BB	BB	BB	DD	BB	DD	BB	BB	DD	NA	NN	BB	BB	DD	NA	DD	BB	BB	DD	DD	DD	NA	BB	DD	BB	DD	BB	BB	BB	BB	DD	NA	BB	BB	BB	BB	NA	BB	BB	BB	DD	DD	BB	BB	BB	BB
chr8_30974464_30974483	BB	BB	BB	BB	BB	BB	DD	BB	DD	BB	BB	DD	DD	BB	BB	BB	DD	DD	DD	BB	BB	DD	DD	DD	DD	BB	DD	BB	DD	BB	BB	BB	BB	DD	DD	BB	BB	BB	BB	DD	BB	BB	BB	DD	DD	BB	BB	BB	BB
chr8_30988279_30988302	BB	BB	BB	BB	BB	BB	DD	BB	DD	BB	BB	DD	DD	BB	BB	BB	DD	DD	DD	BB	BB	DD	DD	DD	DD	BB	DD	BB	DD	BB	BB	BB	BB	DD	DD	BB	BB	BB	BB	DD	BB	BB	BB	DD	DD	BB	BB	BB	BB
chr8_30991818_30991847	BB	BB	BB	BB	BB	BB	DD	BB	DD	BB	BB	DD	DD	BB	BB	BB	DD	DD	DD	BB	BB	DD	DD	DD	DD	BB	DD	BB	DD	BB	BB	BB	BB	DD	DD	BB	BB	BB	BB	DD	BB	BB	BB	DD	DD	BB	BB	BB	BB
chr8_30994690_30994733	BB	BB	BB	BB	BB	BB	DD	BB	DD	BB	BB	DD	DD	BB	BB	BB	DD	DD	DD	BB	BB	DD	DD	DD	DD	BB	DD	BB	DD	BB	BB	BB	BB	DD	DD	BB	BB	BB	BB	DD	BB	BB	BB	DD	DD	BB	BB	BB	BB
chr8_30997976_30997995	BB	BB	BB	BB	BB	BB	DD	BB	DD	BB	BB	DD	DD	BB	BB	BB	DD	DD	DD	BB	BB	DD	DD	DD	DD	BB	DD	BB	DD	BB	BB	BB	BB	DD	DD	BB	BB	BB	BB	DD	BB	BB	BB	DD	DD	BB	BB	BB	BB
chr8_31005630_31005647	BB	BB	BB	BB	BB	BB	DD	BB	DD	BB	BB	DD	DD	BB	BB	BB	DD	DD	dn	BB	BB	DD	DD	DD	DD	BB	DD	BB	DD	BB	BB	BB	BB	DD	DD	BB	BB	BB	BB	DD	BB	BB	BB	DD	DD	BB	BB	BB	BB
chr8_31044002_31044016	BB	BB	BB	BB	BB	BB	DD	BB	DD	BB	BB	DD	DD	BB	BB	BB	DD	DD	DD	BB	BB	DD	DD	DD	DD	BB	DD	BB	DD	BB	BB	BB	BB	DD	DD	BB	BB	BB	BB	DD	BB	BB	BB	DD	DD	BB	BB	BB	BB
chr8_31047549_31047563	BB	BB	BB	BB	BB	BB	DD	BB	DD	BB	BB	DD	DD	BB	BB	BB	DD	DD	DD	BB	BB	DD	DD	DD	DD	BB	DD	BB	DD	BB	BB	BB	BB	DD	DD	BB	BB	BB	BB	DD	BB	BB	BB	DD	DD	BB	BB	BB	BB
chr8_31060287_31060306	BB	BB	BB	BB	BB	BB	DD	BB	DD	BB	BB	DD	DD	BB	BB	BB	DD	DD	DD	BB	BB	DD	DD	DD	DD	BB	DD	BB	DD	BB	BB	BB	BB	DD	DD	BB	BB	BB	BB	DD	BB	BB	BB	DD	DD	BB	BB	BB	BB
chr8_31075336_31075347	BB	BB	BB	BB	BB	BB	DD	BB	DD	BB	BB	DD	DD	BB	BB	BB	DD	DD	DD	BB	BB	DD	DD	DD	DD	BB	DD	BB	DD	BB	BB	BB	BB	DD	DD	BB	BB	BB	BB	DD	BB	BB	BB	DD	DD	BB	BB	BB	BB
chr8_31077925_31077939	BB	BB	BB	BB	BB	BB	DD	BB	DD	BB	BB	DD	DD	BB	BB	BB	DD	DD	DD	BB	BB	DD	DD	DD	DD	BB	DD	BB	DD	BB	BB	BB	BB	DD	DD	BB	BB	BB	BB	DD	BB	BB	BB	DD	DD	BB	BB	BB	BB
chr8_31078696_31078719	BB	BB	BB	BB	BB	BB	DD	BB	DD	BB	BB	DD	DD	BB	BB	BB	DD	DD	DD	BB	BB	dn	DD	DD	DD	BB	DD	BB	DD	BB	BB	BB	BB	DD	DD	BB	BB	BB	BB	DD	BB	BB	BB	dn	DD	BB	BB	BB	BB
chr8_31084220_31084231	BB	BB	BB	BB	BB	BB	DD	BB	DD	BB	BB	DD	DD	BB	BB	BB	DD	DD	DD	BB	BB	DD	DD	DD	DD	BB	DD	BB	DD	BB	BB	BB	BB	DD	DD	BB	BB	BB	BB	DD	BB	BB	BB	DD	DD	BB	BB	BB	BB
chr8_31093736_31093755	BB	BB	BB	BB	BB	BB	DD	BB	DD	BB	BB	DD	DD	BB	BB	BB	DD	DD	DD	BB	BB	DD	DD	DD	DD	BB	DD	BB	DD	BB	BB	BB	BB	DD	DD	BB	BB	BB	BB	DD	BB	BB	BB	DD	DD	BB	BB	BB	BB
chr8_31094572_31094583	BB	BB	BB	BB	BB	BB	DD	BB	DD	BB	BB	DD	DD	BB	BB	BB	DD	DD	DD	BB	BB	DD	DD	DD	DD	BB	DD	BB	DD	BB	BB	BB	BB	DD	DD	BB	BB	BB	BB	DD	BB	BB	BB	DD	DD	BB	BB	BB	BB
chr8_31098729_31098752	BB	BB	BB	BB	BB	BB	DD	BB	DD	BB	BB	DD	DD	BB	BB	BB	DD	DD	DD	BB	BB	DD	DD	DD	DD	BB	DD	BB	DD	BB	BB	BB	BB	DD	DD	BB	BB	BB	BB	DD	BB	BB	BB	DD	DD	BB	BB	BB	BB
chr8_31099055_31099090	BB	bd	BB	BB	bd	BB	dd	BB	dd	BB	BB	dd	dd	BB	BB	BB	dd	dd	dd	BB	bn	dd	dd	dd	dd	BB	dd	BB	dd	BB	bd	BB	BB	dd	dd	BB	BB	BB	BB	dd	BB	BB	BB	dd	dd	BB	BB	BB	BB
chr8_31105929_31105946	BB	BB	BB	BB	BB	BB	DD	BB	DD	BB	BB	DD	DD	BB	BB	BB	DD	DD	DD	BB	BB	DD	DD	DD	DD	BB	DD	BB	DD	BB	BB	BB	BB	DD	DD	BB	BB	BB	BB	DD	bn	BB	BB	DD	DD	BB	BB	BB	BB
chr8_31109273_31109284	BB	BB	BB	BB	BB	BB	DD	BB	DD	BB	BB	DD	DD	BB	BB	BB	DD	DD	DD	BB	BB	DD	DD	DD	DD	BB	DD	BB	DD	BB	BB	BB	BB	DD	DD	BB	BB	BB	BB	DD	BB	BB	BB	DD	DD	BB	BB	BB	BB
chr8_31110139_31110158	BB	BB	BB	BB	BB	BB	DD	BB	DD	BB	BB	DD	DD	BB	BB	BB	DD	DD	DD	BB	BB	DD	DD	DD	DD	BB	DD	BB	DD	BB	BB	BB	BB	DD	DD	BB	BB	BB	BB	DD	BB	BB	BB	DD	DD	BB	BB	BB	BB
chr8_31167159_31167170	BB	BB	BB	BB	BB	BB	DD	BB	DD	BB	BB	dn	DD	BB	BB	BB	DD	DD	DD	BB	BB	DD	DD	DD	DD	BB	DD	BB	DD	BB	BB	BB	BB	DD	DD	BB	BB	BB	BB	DD	BB	BB	BB	DD	DD	BB	BB	BB	BB
chr8_31174677_31174712	BB	BB	BB	BB	BB	BB	DD	BB	DD	BB	BB	DD	DD	BB	BB	BB	DD	DD	DD	BB	BB	DD	DD	DD	DD	BB	DD	BB	DD	BB	BB	BB	BB	DD	DD	BB	BB	BB	BB	DD	BB	BB	BB	DD	DD	BB	BB	BB	BB
chr8_31183188_31183201	BB	BB	BB	BB	BB	BB	dn	BB	DD	BB	BB	DD	DD	BB	BB	BB	DD	DD	DD	BB	BB	DD	DD	DD	DD	BB	DD	BB	DD	BB	BB	BB	BB	DD	DD	BB	BB	BB	BB	DD	BB	BB	BB	DD	DD	BB	BB	BB	BB
chr8_31199845_31199876	FF	FF	FF	FF	fn	FF	df	FF	DD	FF	FF	DD	df	FF	FF	FF	df	DD	df	FF	FF	df	df	DD	df	FF	DD	FF	df	FF	FF	FF	FF	DD	df	FF	FF	FF	FF	df	FF	FF	FF	DD	DD	FF	FF	FF	FF
chr8_31199877_31199900	BB	BB	BB	BB	BB	BB	dn	BB	DD	BB	BB	DD	DD	BB	BB	BB	DD	DD	dn	BB	BB	DD	DD	dn	DD	BB	DD	BB	dn	BB	BB	BB	BB	DD	DD	BB	BB	BB	BB	DD	BB	BB	BB	DD	DD	BB	BB	BB	BB
chr8_31204489_31204528	BB	BB	BB	BB	BB	BB	DD	BB	DD	BB	BB	DD	DD	BB	BB	BB	DD	DD	DD	BB	BB	DD	DD	DD	DD	BB	DD	BB	DD	BB	BB	BB	BB	DD	DD	BB	BB	BB	BB	DD	BB	BB	BB	DD	DD	BB	BB	BB	BB
chr8_31206040_31206078	BB	BB	BB	BB	BB	BB	DD	BB	DD	BB	BB	DD	DD	BB	BB	BB	DD	DD	DD	BB	BB	DD	DD	DD	DD	BB	DD	BB	DD	BB	BB	BB	BB	DD	DD	BB	BB	BB	BB	DD	BB	BB	BB	DD	DD	BB	BB	BB	BB
chr8_31249652_31249675	BB	BB	BB	BB	BB	bd	DD	BB	DD	BB	BB	DD	DD	BB	BB	BB	DD	DD	DD	BB	BB	DD	DD	DD	DD	BB	DD	BB	DD	BB	BB	BB	BB	DD	DD	BB	BB	BB	BB	DD	BB	BB	BB	DD	DD	BB	BB	BB	BB
chr8_31259014_31259033	BB	BB	BB	BB	BB	BB	dd	BB	dd	BB	BB	dd	dd	BB	BB	BB	dd	dd	dd	BB	BB	dd	dd	dd	dd	BB	dd	BB	dd	BB	BB	BB	bn	dd	dd	BB	BB	BB	BB	dd	BB	BB	BB	dd	dd	BB	BB	BB	BB
chr8_31260941_31260956	BB	BB	BB	BB	BB	BB	DD	BB	DD	BB	BB	DD	DD	BB	BB	BB	DD	DD	DD	BB	BB	DD	DD	DD	DD	BB	DD	BB	DD	BB	BB	BB	BB	DD	DD	BB	BB	BB	BB	DD	BB	BB	BB	DD	DD	BB	BB	BB	BB
chr8_31270627_31270681	BB	bn	BB	NN	NN	NN	DD	bn	DD	NN	BB	DD	DD	BB	NA	BB	DD	DD	DD	BB	NN	DD	DD	DD	DD	BB	DD	BB	DD	BB	NA	BB	NN	DD	DD	BB	BB	BB	BB	DD	bn	BB	BB	DD	DD	BB	BB	BB	NN
chr8_31318298_31318349	BB	BB	BB	BB	BB	BB	DD	BB	DD	BB	BB	DD	DD	BB	BB	BB	DD	DD	DD	BB	BB	DD	DD	DD	DD	BB	DD	BB	DD	BB	BB	BB	BB	DD	DD	BB	BB	BB	BB	DD	BB	BB	BB	DD	DD	BB	BB	BB	BB
chr8_31339957_31339968	FF	FF	FF	FF	FF	FF	df	FF	df	FF	FF	df	df	FF	FF	FF	DD	DD	df	FF	FF	df	df	df	df	FF	df	FF	df	FF	FF	FF	FF	df	df	FF	FF	FF	FF	df	FF	FF	FF	df	df	FF	FF	FF	FF
chr8_31349222_31349241	BB	BB	bn	BB	BB	BB	DD	BB	DD	BB	BB	DD	DD	BB	BB	BB	DD	DD	DD	BB	BB	DD	DD	DD	DD	BB	DD	BB	DD	BB	BB	BB	BB	DD	DD	BB	BB	BB	BB	DD	BB	BB	BB	DD	DD	BB	BB	BB	BB
chr8_31356528_31356551	BB	BB	BB	bn	BB	BB	DD	BB	DD	BB	BB	dn	DD	BB	BB	BB	DD	DD	DD	BB	BB	DD	dn	DD	DD	BB	DD	BB	DD	BB	BB	BB	BB	DD	DD	BB	BB	BB	BB	DD	BB	BB	BB	DD	DD	BB	BB	BB	BB
chr8_31374283_31374296	FF	FF	FF	FF	FF	FF	DD	FF	df	FF	FF	df	DD	FF	FF	FF	df	df	df	FF	FF	df	df	DD	DD	FF	df	FF	df	FF	FF	FF	FF	df	df	FF	FF	FF	FF	DD	FF	FF	FF	DD	DD	FF	FF	FF	FF
chr8_31381330_31381345	BB	BB	BB	BB	BB	BB	DD	BB	DD	BB	BB	DD	DD	BB	BB	BB	DD	DD	DD	BB	BB	DD	DD	DD	DD	BB	DD	BB	DD	BB	BB	BB	BB	DD	DD	BB	BB	BB	BB	DD	BB	BB	BB	DD	DD	BB	BB	BB	BB
chr8_31397508_31397522	BB	BB	BB	BB	BB	BB	DD	BB	DD	BB	BB	DD	DD	BB	BB	BB	DD	DD	DD	BB	BB	DD	DD	DD	DD	BB	DD	BB	DD	BB	BB	BB	BB	DD	DD	BB	BB	BB	BB	DD	BB	BB	BB	DD	DD	BB	BB	BB	BB
chr8_31399836_31399847	BB	BB	BB	BB	BB	BB	DD	BB	DD	BB	BB	DD	DD	BB	BB	BB	DD	DD	DD	BB	BB	DD	DD	DD	DD	BB	DD	BB	DD	BB	BB	BB	BB	DD	DD	BB	BB	BB	BB	DD	BB	BB	BB	DD	DD	BB	BB	BB	BB
chr8_31406794_31406837	NA	NN	FF	FF	NA	NA	FF	FF	FF	FF	FF	FF	FF	FF	FF	FF	NA	NA	FF	FF	NA	FF	NA	FF	FF	FF	NA	NA	FF	NA	FF	NA	FF	NA	NA	FF	NA	FF	FF	NA	NA	NA	NA	fn	FF	FF	FF	FF	NA
chr8_31413752_31413776	BB	BB	BB	BB	BB	BB	DD	BB	DD	BB	BB	DD	dn	BB	BB	BB	DD	DD	DD	BB	BB	DD	DD	NN	DD	BB	DD	BB	DD	BB	BB	BB	BB	DD	DD	BB	BB	BB	BB	DD	BB	BB	BB	DD	DD	BB	BB	BB	BB
chr8_31417444_31417455	BB	BB	BB	BB	BB	BB	DD	BB	dn	BB	BB	DD	DD	BB	BB	BB	DD	dn	DD	BB	BB	DD	DD	DD	DD	BB	DD	BB	bd	BB	BB	BB	BB	dn	DD	BB	BB	BB	BB	DD	BB	BB	BB	dn	DD	BB	BB	BB	BB
chr8_31430771_31430818	BB	bn	BB	NN	BB	BB	DD	BB	DD	NN	bn	DD	DD	NN	NN	BB	DD	DD	DD	BB	BB	DD	DD	DD	DD	BB	DD	BB	DD	BB	NN	BB	BB	DD	DD	BB	BB	BB	bn	DD	bn	NN	BB	DD	DD	BB	BB	BB	BB
chr8_31443328_31443351	BB	BB	BB	BB	BB	BB	DD	BB	DD	BB	BB	DD	DD	BB	BB	BB	DD	DD	DD	BB	BB	DD	DD	DD	DD	BB	DD	BB	DD	BB	BB	BB	BB	DD	DD	BB	BB	BB	BB	DD	BB	BB	BB	DD	DD	BB	BB	BB	BB
chr8_31446699_31446726	BB	NN	BB	BB	BB	BB	DD	BB	DD	BB	BB	DD	DD	BB	BB	BB	DD	DD	DD	BB	BB	DD	DD	NA	DD	NA	DD	BB	DD	BB	BB	BB	BB	DD	DD	BB	BB	BB	BB	DD	BB	BB	NA	DD	DD	BB	BB	BB	NA
chr8_31464903_31464918	BB	BB	BB	BB	BB	BB	DD	BB	DD	BB	BB	DD	DD	BB	BB	BB	DD	DD	DD	BB	BB	DD	DD	DD	DD	BB	DD	BB	DD	BB	BB	BB	BB	DD	DD	BB	BB	BB	BB	DD	BB	BB	BB	DD	DD	BB	BB	BB	BB
chr8_31468698_31468719	BB	BB	BB	BB	BB	BB	DD	BB	DD	BB	BB	DD	DD	BB	BB	BB	DD	DD	DD	BB	BB	DD	DD	DD	DD	BB	DD	BB	DD	BB	BB	BB	BB	DD	DD	BB	BB	BB	BB	DD	BB	BB	BB	DD	DD	BB	BB	BB	BB
chr8_31472619_31472662	BB	BB	BB	bn	BB	BB	DD	BB	DD	NA	BB	DD	NA	BB	NN	BB	DD	DD	DD	BB	NN	DD	DD	DD	DD	NA	DD	BB	DD	BB	BB	BB	BB	NA	NN	BB	BB	BB	BB	NA	BB	BB	BB	DD	DD	BB	bn	BB	BB
chr8_31477215_31477230	BB	BB	BB	BB	BB	BB	DD	BB	DD	BB	BB	DD	DD	BB	BB	BB	DD	DD	DD	BB	BB	DD	DD	DD	DD	BB	DD	BB	DD	BB	BB	BB	BB	DD	DD	BB	BB	BB	BB	DD	BB	BB	BB	DD	DD	BB	BB	BB	BB
chr8_31526161_31526175	BB	BB	BB	BB	BB	BB	DD	BB	DD	BB	BB	DD	DD	BB	BB	BB	DD	DD	DD	BB	BB	DD	DD	DD	DD	BB	DD	BB	DD	BB	BB	BB	BB	DD	DD	BB	BB	BB	BB	DD	BB	BB	BB	DD	DD	BB	BB	BB	BB
chr8_31528549_31528560	BB	BB	BB	BB	BB	BB	DD	BB	DD	BB	BB	DD	DD	BB	BB	BB	DD	DD	DD	BB	BB	DD	DD	DD	DD	BB	DD	BB	DD	BB	BB	BB	BB	DD	DD	BB	BB	BB	BB	DD	BB	BB	BB	DD	DD	BB	BB	BB	BB
chr8_31552156_31552187	BB	BB	BB	BB	BB	BB	DD	BB	DD	BB	BB	DD	DD	BB	BB	BB	DD	DD	DD	BB	BB	DD	DD	DD	DD	BB	DD	BB	DD	BB	BB	BB	BB	DD	DD	BB	BB	BB	BB	DD	BB	BB	BB	DD	DD	BB	BB	BB	BB
chr8_31554289_31554302	BB	BB	BB	BB	BB	BB	DD	BB	bd	BB	BB	DD	DD	BB	BB	BB	DD	DD	DD	BB	BB	DD	DD	DD	DD	BB	DD	BB	DD	BB	BB	BB	BB	DD	DD	BB	BB	BB	BB	DD	BB	BB	BB	DD	DD	BB	BB	BB	BB
chr8_31562581_31562592	BB	BB	BB	BB	BB	BB	DD	BB	DD	BB	BB	DD	DD	BB	BB	BB	DD	DD	DD	BB	BB	DD	DD	DD	DD	BB	DD	BB	DD	BB	BB	BB	BB	DD	DD	BB	BB	BB	BB	DD	BB	BB	BB	DD	DD	BB	BB	BB	BB
chr8_31572500_31572524	BB	BB	BB	BB	BB	BB	DD	BB	DD	BB	BB	DD	DD	BB	BB	BB	DD	DD	DD	BB	BB	DD	DD	DD	DD	BB	DD	BB	DD	BB	BB	BB	BB	DD	DD	BB	BB	BB	BB	DD	BB	BB	BB	DD	DD	BB	BB	BB	BB
chr8_31588600_31588635	BB	BB	BB	BB	BB	BB	DD	BB	DD	BB	BB	DD	DD	BB	BB	BB	DD	DD	DD	BB	BB	DD	DD	DD	DD	BB	DD	BB	DD	bn	BB	BB	BB	DD	DD	BB	BB	BB	BB	DD	BB	BB	BB	DD	DD	BB	BB	BB	BB
chr8_31601949_31601964	BB	BB	BB	BB	BB	BB	DD	BB	DD	BB	BB	DD	DD	BB	BB	BB	DD	DD	DD	BB	BB	DD	DD	DD	DD	BB	DD	BB	DD	BB	BB	BB	BB	DD	DD	BB	BB	BB	BB	DD	BB	BB	BB	DD	DD	BB	BB	BB	BB
chr8_31602555_31602582	BB	BB	BB	BB	NA	BB	DD	BB	DD	BB	BB	DD	NA	BB	BB	BB	NA	DD	dn	BB	BB	NA	NN	dn	DD	BB	NA	BB	dn	BB	BB	BB	BB	NA	NA	BB	BB	NA	NA	NA	NA	BB	BB	NA	NA	NA	bn	BB	BB
chr8_31654822_31654841	BB	BB	BB	BB	BB	bn	DD	BB	DD	BB	BB	DD	DD	BB	BB	BB	DD	DD	DD	BB	BB	DD	DD	DD	DD	BB	DD	BB	DD	BB	BB	BB	BB	DD	DD	BB	BB	BB	BB	DD	BB	BB	BB	dn	DD	BB	BB	BB	BB
chr8_31658966_31658981	BB	BB	BB	BB	BB	BB	DD	BB	DD	BB	BB	DD	DD	BB	BB	BB	DD	DD	DD	BB	BB	DD	DD	DD	DD	BB	DD	BB	DD	BB	BB	BB	BB	DD	DD	BB	BB	BB	BB	DD	BB	BB	BB	DD	DD	BB	BB	BB	BB
chr8_31667631_31667666	BB	BB	BB	BB	BB	BB	dd	BB	dd	BB	BB	dd	dd	BB	BB	BB	dd	bd	bd	BB	BB	dd	dd	dd	dd	BB	dd	BB	dd	BB	BB	BB	BB	dd	dd	BB	BB	BB	BB	DD	BB	BB	BB	dd	dd	BB	BB	BB	BB
chr8_31667667_31667690	FF	FF	FF	FF	FF	FF	df	FF	df	FF	FF	df	df	FF	FF	FF	df	df	dn	FF	FF	df	df	df	df	FF	df	FF	df	FF	FF	FF	FF	df	df	FF	FF	FF	FF	df	FF	FF	FF	df	df	FF	FF	FF	FF
chr8_3168906_3168950	FF	FF	FF	FF	FF	FF	FF	FF	FF	FF	FF	FF	NA	NA	FF	FF	FF	FF	FF	NN	FF	FF	FF	FF	FF	FF	FF	FF	FF	FF	FF	FF	FF	FF	FF	FF	FF	FF	FF	FF	FF	FF	FF	FF	FF	FF	FF	FF	FF
chr8_31706052_31706083	BB	BB	BB	BB	BB	BB	DD	BB	DD	BB	BB	DD	DD	BB	BB	BB	DD	DD	DD	BB	BB	DD	DD	DD	DD	BB	DD	BB	DD	BB	BB	BB	BB	DD	DD	BB	BB	BB	BB	DD	BB	BB	BB	DD	DD	BB	BB	BB	BB
chr8_31741398_31741413	BB	BB	BB	BB	BB	BB	DD	BB	DD	BB	BB	DD	DD	BB	BB	BB	DD	DD	DD	BB	BB	DD	DD	DD	DD	BB	DD	BB	DD	BB	BB	BB	BB	DD	DD	BB	BB	BB	BB	DD	BB	BB	BB	DD	DD	BB	BB	BB	BB
chr8_31765585_31765596	FF	FF	FF	FF	FF	FF	df	FF	DD	FF	FF	df	df	FF	FF	FF	df	df	df	FF	FF	df	df	df	DD	FF	df	FF	df	FF	FF	FF	FF	df	df	FF	FF	FF	FF	df	FF	FF	FF	df	df	FF	FF	FF	FF
chr8_31781265_31781284	BB	BB	BB	BB	BB	BB	DD	BB	DD	BB	BB	DD	DD	BB	BB	BB	DD	DD	DD	BB	BB	DD	DD	DD	DD	BB	DD	BB	DD	BB	BB	BB	BB	DD	DD	BB	BB	BB	BB	DD	BB	BB	BB	DD	DD	BB	BB	BB	BB
chr8_31784626_31784637	BB	BB	BB	BB	BB	BB	DD	BB	DD	BB	BB	DD	DD	BB	BB	BB	DD	DD	DD	BB	BB	DD	DD	DD	DD	BB	DD	BB	DD	BB	BB	BB	BB	DD	DD	BB	BB	BB	BB	DD	BB	BB	BB	DD	DD	BB	BB	BB	BB
chr8_3180175_3180222	FF	NA	FF	NN	FF	FF	FF	FF	FF	NN	FF	FF	FF	FF	fn	NA	fn	FF	FF	FF	NA	FF	FF	FF	NA	NA	nn	FF	FF	FF	NA	FF	FF	FF	NA	FF	FF	FF	NA	NA	FF	FF	FF	FF	NA	NA	FF	NA	FF
chr8_31844183_31844203	BB	BB	BB	BB	BB	BB	DD	BB	DD	BB	BB	DD	DD	BB	BB	BB	DD	DD	DD	BB	BB	DD	DD	DD	DD	BB	DD	BB	DD	BB	BB	BB	BB	DD	DD	BB	BB	BB	BB	DD	BB	BB	BB	DD	DD	BB	BB	BB	BB
chr8_31869414_31869437	BB	BB	BB	BB	BB	BB	DD	BB	DD	BB	BB	DD	DD	BB	BB	BB	DD	DD	DD	BB	BB	DD	DD	DD	DD	BB	DD	BB	DD	BB	BB	BB	BB	DD	DD	BB	BB	BB	BB	DD	BB	BB	BB	DD	DD	BB	BB	BB	BB
chr8_31875496_31875507	BB	BB	BB	BB	BB	BB	DD	BB	dn	BB	BB	DD	DD	BB	BB	BB	DD	DD	dn	BB	BB	DD	DD	DD	DD	BB	DD	BB	DD	BB	BB	BB	BB	DD	DD	BB	BB	BB	BB	DD	BB	BB	BB	DD	dn	BB	BB	BB	BB
chr8_31889746_31889757	BB	BB	BB	BB	BB	BB	DD	BB	DD	BB	BB	DD	DD	BB	BB	BB	DD	DD	DD	BB	BB	DD	DD	DD	DD	BB	DD	BB	DD	BB	BB	BB	BB	DD	DD	BB	BB	BB	BB	DD	BB	BB	BB	DD	DD	BB	BB	BB	BB
chr8_31892364_31892391	BB	BB	BB	BB	BB	BB	DD	BB	DD	BB	BB	DD	DD	BB	BB	BB	DD	DD	DD	BB	BB	DD	DD	DD	DD	BB	DD	BB	DD	BB	BB	BB	BB	DD	DD	BB	BB	BB	BB	DD	BB	BB	BB	DD	DD	BB	BB	BB	BB
chr8_3189660_3189699	FF	FF	FF	NA	FF	FF	NA	FF	NA	FF	FF	FF	FF	FF	FF	FF	FF	FF	FF	FF	FF	FF	FF	NN	FF	NA	FF	FF	FF	FF	FF	FF	FF	FF	FF	FF	FF	FF	FF	FF	FF	FF	FF	FF	FF	FF	FF	FF	FF
chr8_31920166_31920193	BB	BB	BB	BB	BB	BB	DD	BB	DD	BB	BB	DD	DD	BB	BB	BB	DD	DD	DD	BB	BB	DD	DD	DD	NN	BB	DD	BB	DD	BB	BB	BB	BB	DD	DD	BB	BB	BB	BB	DD	BB	BB	BB	DD	DD	BB	BB	BB	BB
chr8_31926088_31926123	BB	NA	BB	NA	NA	NA	dd	BB	dd	NA	NA	dd	dd	BB	NA	NA	dd	dd	dd	BB	BB	dd	dd	dd	dd	NA	dd	NA	dd	NA	NA	BB	NA	NA	dd	BB	NA	BB	NA	dd	BB	bn	BB	dd	dd	BB	NA	NA	NA
chr8_31930844_31930865	BB	BB	BB	BB	bn	BB	DD	BB	DD	BB	BB	DD	DD	BB	BB	BB	DD	DD	DD	BB	BB	DD	DD	DD	DD	BB	DD	BB	DD	BB	BB	BB	BB	DD	DD	BB	BB	BB	BB	DD	BB	BB	BB	DD	DD	BB	BB	BB	BB
chr8_31944937_31944948	BB	BB	BB	BB	BB	BB	DD	BB	DD	BB	BB	DD	DD	BB	BB	BB	DD	DD	DD	BB	BB	DD	DD	DD	DD	BB	DD	BB	DD	BB	BB	BB	BB	DD	DD	BB	BB	BB	BB	DD	BB	BB	BB	DD	DD	BB	BB	BB	BB
chr8_31946635_31946650	BB	BB	BB	BB	BB	BB	DD	BB	dd	BB	BB	dd	DD	BB	BB	BB	dd	dd	dd	BB	BB	dd	DD	dd	dd	BB	DD	BB	dd	BB	BB	BB	BB	DD	DD	BB	BB	BB	BB	dd	BB	BB	BB	dd	dd	BB	BB	BB	BB
chr8_31948088_31948099	BB	BB	BB	BB	BB	BB	DD	BB	DD	BB	BB	DD	DD	BB	BB	BB	DD	DD	DD	BB	BB	DD	DD	DD	DD	BB	DD	BB	DD	BB	BB	BB	BB	DD	DD	BB	BB	BB	BB	DD	BB	BB	BB	DD	DD	BB	BB	BB	BB
chr8_31963274_31963301	BB	BB	BB	BB	BB	BB	DD	BB	DD	BB	BB	DD	DD	BB	BB	BB	DD	DD	DD	BB	BB	DD	DD	DD	DD	BB	DD	BB	DD	BB	BB	BB	BB	DD	DD	BB	BB	BB	BB	DD	BB	BB	BB	DD	DD	BB	BB	BB	BB
chr8_31964426_31964449	BB	BB	BB	BB	BB	BB	DD	BB	DD	BB	BB	DD	DD	BB	BB	BB	DD	DD	DD	BB	BB	DD	DD	DD	DD	BB	DD	BB	DD	BB	BB	BB	BB	DD	DD	BB	BB	BB	BB	DD	BB	BB	BB	DD	DD	BB	BB	BB	BB
chr8_31981821_31981841	BB	BB	BB	BB	BB	BB	DD	BB	DD	BB	BB	DD	DD	BB	BB	BB	DD	DD	DD	BB	BB	DD	DD	DD	DD	BB	DD	BB	DD	BB	BB	BB	BB	DD	DD	BB	BB	BB	BB	DD	BB	BB	BB	DD	DD	BB	BB	BB	BB
chr8_31992136_31992200	NN	bn	BB	BB	NA	BB	DD	BB	DD	BB	NA	NA	DD	BB	BB	BB	DD	DD	DD	BB	BB	DD	DD	DD	DD	NA	DD	BB	DD	BB	NA	BB	BB	DD	DD	BB	BB	NA	BB	DD	NA	NA	BB	DD	DD	NA	BB	BB	BB
chr8_31998215_31998240	BB	bn	BB	BB	BB	BB	DD	BB	DD	BB	BB	DD	DD	BB	BB	BB	dn	DD	DD	BB	BB	DD	DD	DD	DD	BB	DD	BB	DD	BB	BB	BB	BB	DD	DD	BB	BB	BB	BB	DD	bn	BB	BB	DD	DD	BB	BB	BB	BB
chr8_31998712_31998731	BB	BB	BB	BB	BB	BB	DD	BB	DD	BB	BB	DD	DD	BB	BB	BB	DD	DD	DD	BB	BB	DD	DD	DD	DD	BB	DD	BB	DD	BB	BB	BB	BB	DD	DD	BB	BB	BB	BB	DD	BB	BB	BB	DD	DD	BB	BB	BB	BB
chr8_31999718_31999735	BB	BB	BB	BB	BB	BB	DD	BB	DD	BB	BB	DD	DD	BB	BB	BB	DD	DD	DD	BB	BB	DD	DD	DD	DD	BB	DD	BB	DD	BB	BB	BB	BB	DD	DD	BB	BB	BB	BB	DD	BB	BB	BB	DD	DD	BB	BB	BB	BB
chr8_31999736_31999747	FF	FF	FF	FF	FF	FF	df	FF	DD	FF	FF	df	df	FF	FF	FF	df	df	df	FF	FF	df	df	df	df	FF	df	FF	df	FF	FF	FF	FF	df	df	FF	FF	FF	FF	df	FF	FF	FF	df	df	FF	FF	FF	FF
chr8_32001160_32001183	BB	BB	BB	BB	BB	BB	DD	BB	DD	BB	BB	DD	DD	BB	BB	BB	DD	DD	DD	BB	BB	DD	DD	DD	DD	BB	DD	BB	DD	BB	BB	BB	BB	DD	DD	BB	BB	BB	BB	DD	BB	BB	BB	DD	DD	BB	BB	BB	BB
chr8_32002264_32002311	NN	BB	NA	NA	NA	BB	DD	BB	NA	BB	NA	DD	DD	BB	BB	BB	DD	DD	DD	BB	DD	DD	DD	DD	NA	NA	DD	BB	DD	BB	NA	BB	BB	DD	DD	NA	BB	BB	BB	DD	NA	BB	BB	DD	DD	BB	BB	NA	BB
chr8_32003413_32003424	BB	BB	bd	BB	BB	BB	DD	BB	DD	BB	BB	DD	DD	BB	BB	BB	DD	DD	DD	BB	BB	DD	DD	DD	DD	BB	DD	BB	DD	BB	BB	BB	BB	DD	DD	BB	BB	BB	BB	DD	BB	BB	BB	DD	DD	BB	BB	BB	BB
chr8_32013859_32013873	BB	BB	BB	BB	BB	BB	DD	BB	DD	BB	BB	DD	DD	BB	BB	BB	DD	DD	DD	BB	BB	DD	DD	DD	DD	BB	DD	BB	DD	BB	BB	BB	BB	DD	DD	BB	BB	BB	BB	DD	BB	BB	BB	DD	DD	BB	BB	BB	BB
chr8_32036732_32036751	BB	BB	BB	BB	BB	BB	DD	BB	DD	BB	BB	DD	DD	BB	BB	BB	DD	DD	DD	BB	BB	DD	DD	DD	DD	BB	DD	BB	DD	BB	BB	BB	BB	DD	DD	BB	BB	BB	BB	DD	BB	BB	BB	DD	DD	BB	BB	BB	BB
chr8_32059903_32059914	BB	BB	BB	BB	BB	BB	DD	BB	DD	BB	BB	dn	dn	BB	BB	BB	dn	DD	DD	BB	BB	DD	DD	dn	DD	BB	dn	BB	DD	BB	BB	BB	BB	DD	DD	BB	BB	BB	BB	DD	BB	BB	BB	DD	DD	BB	BB	BB	BB
chr8_32072523_32072546	BB	BB	BB	BB	BB	BB	DD	BB	DD	BB	BB	DD	DD	BB	BB	BB	DD	DD	DD	BB	BB	DD	DD	DD	DD	BB	DD	BB	DD	BB	BB	BB	BB	DD	DD	BB	BB	BB	BB	DD	BB	BB	BB	DD	DD	BB	BB	BB	BB
chr8_32075248_32075275	BB	BB	BB	BB	BB	BB	DD	BB	DD	BB	BB	DD	DD	BB	BB	BB	DD	DD	DD	BB	BB	DD	DD	DD	DD	BB	DD	BB	DD	BB	BB	BB	BB	DD	DD	BB	BB	BB	BB	DD	BB	BB	BB	DD	DD	BB	BB	BB	BB
chr8_32080651_32080662	BB	BB	BB	BB	BB	BB	DD	BB	DD	BB	BB	DD	DD	BB	BB	BB	DD	DD	DD	BB	BB	DD	DD	DD	DD	BB	DD	BB	DD	BB	BB	BB	BB	DD	DD	BB	BB	BB	BB	DD	BB	BB	BB	DD	DD	BB	BB	BB	BB
chr8_32083741_32083772	BB	BB	BB	BB	BB	BB	DD	BB	DD	BB	BB	DD	DD	BB	BB	BB	DD	DD	DD	BB	BB	DD	DD	DD	DD	BB	DD	BB	DD	BB	BB	BB	BB	DD	DD	BB	BB	BB	BB	DD	BB	BB	BB	DD	DD	BB	BB	BB	BB
chr8_3208431_3208470	FF	NA	FF	FF	FF	NN	FF	FF	FF	FF	FF	NA	NN	FF	FF	FF	FF	FF	FF	FF	FF	FF	FF	NA	FF	FF	FF	FF	FF	FF	FF	FF	FF	NA	FF	FF	NA	NA	FF	FF	NA	FF	FF	FF	FF	NA	FF	FF	FF
chr8_32128483_32128530	BB	BB	BB	BB	BB	BB	DD	BB	DD	BB	BB	dn	DD	BB	BB	BB	DD	DD	DD	BB	BB	DD	DD	DD	DD	BB	DD	BB	DD	BB	BB	BB	BB	DD	DD	BB	BB	BB	BB	DD	BB	BB	BB	DD	DD	BB	BB	DD	BB
chr8_32152046_32152057	BB	BB	BB	BB	BB	BB	DD	BB	DD	BB	BB	DD	DD	BB	BB	BB	DD	DD	DD	BB	BB	DD	DD	DD	DD	BB	DD	BB	DD	BB	BB	BB	BB	DD	DD	BB	BB	BB	BB	DD	BB	BB	BB	DD	DD	BB	BB	DD	BB
chr8_32152510_32152523	BB	BB	BB	BB	BB	BB	DD	BB	DD	BB	BB	dn	dn	BB	BB	BB	DD	DD	DD	BB	BB	DD	DD	DD	DD	BB	DD	BB	DD	BB	BB	BB	BB	DD	DD	BB	BB	BB	BB	dn	BB	BB	BB	dn	DD	bd	BB	DD	BB
chr8_32155285_32155296	BB	BB	BB	BB	BB	BB	DD	BB	DD	BB	BB	DD	DD	BB	BB	BB	DD	DD	DD	BB	BB	DD	DD	DD	DD	BB	DD	BB	DD	BB	BB	BB	BB	DD	DD	BB	BB	BB	BB	DD	BB	BB	BB	DD	DD	BB	BB	DD	BB
chr8_32163735_32163754	BB	BB	BB	BB	BB	BB	DD	BB	DD	BB	BB	DD	DD	BB	BB	BB	DD	DD	DD	BB	BB	DD	DD	DD	DD	BB	DD	BB	DD	BB	BB	BB	BB	DD	DD	BB	BB	BB	BB	DD	BB	BB	BB	DD	DD	BB	BB	DD	BB
chr8_32167781_32167804	BB	BB	BB	BB	BB	BB	DD	BB	DD	BB	BB	DD	DD	BB	BB	BB	DD	DD	DD	BB	BB	DD	DD	DD	DD	BB	DD	BB	DD	BB	BB	BB	BB	DD	DD	BB	BB	BB	BB	DD	BB	BB	BB	DD	DD	BB	BB	DD	BB
chr8_32220884_32220895	BB	BB	BB	BB	BB	BB	DD	BB	DD	BB	BB	DD	DD	BB	BB	BB	dn	dn	dn	BB	BB	dn	DD	DD	dn	BB	DD	BB	dn	BB	BB	BB	BB	DD	DD	BB	BB	BB	BB	DD	BB	BB	BB	dn	DD	bn	BB	DD	BB
chr8_32226706_32226717	BB	BB	BB	BB	BB	BB	DD	BB	DD	BB	BB	DD	DD	BB	BB	BB	DD	DD	DD	BB	BB	DD	DD	DD	DD	BB	DD	BB	DD	BB	BB	BB	BB	DD	DD	BB	BB	BB	BB	DD	BB	BB	BB	DD	DD	BB	BB	DD	BB
chr8_32230481_32230495	BB	BB	BB	BB	BB	BB	DD	BB	DD	BB	BB	DD	DD	BB	BB	BB	DD	DD	DD	BB	BB	DD	DD	DD	DD	BB	DD	BB	DD	BB	BB	BB	BB	DD	DD	BB	BB	BB	BB	DD	BB	BB	BB	DD	DD	BB	BB	DD	BB
chr8_32238448_32238471	BB	BB	BB	BB	BB	BB	DD	BB	DD	bd	BB	DD	DD	BB	BB	BB	DD	DD	DD	BB	BB	DD	DD	DD	DD	BB	DD	BB	DD	BB	BB	BB	BB	DD	DD	BB	BB	BB	BB	DD	BB	BB	BB	DD	DD	BB	BB	DD	BB
chr8_32245179_32245202	BB	BB	BB	NA	BB	BB	DD	BB	NA	BB	BB	DD	DD	BB	BB	BB	NA	DD	DD	BB	NA	DD	DD	DD	DD	NA	DD	NA	DD	BB	NA	NA	BB	DD	DD	BB	BB	BB	BB	DD	NA	NN	BB	DD	DD	BB	NA	DD	BB
chr8_32245520_32245535	BB	BB	BB	BB	BB	BB	DD	BB	DD	BB	BB	DD	DD	BB	BB	BB	DD	DD	DD	BB	BB	DD	DD	DD	DD	BB	DD	BB	DD	BB	BB	BB	BB	DD	DD	BB	BB	BB	BB	DD	BB	BB	BB	DD	DD	BB	BB	DD	BB
chr8_32248347_32248374	BB	BB	BB	BB	BB	BB	DD	BB	DD	BB	BB	DD	DD	BB	BB	BB	DD	DD	DD	BB	BB	DD	DD	DD	DD	BB	DD	BB	DD	BB	BB	BB	BB	DD	DD	BB	BB	BB	BB	DD	BB	BB	BB	DD	DD	BB	BB	DD	BB
chr8_32253718_32253737	BB	BB	BB	BB	BB	BB	DD	BB	DD	BB	BB	DD	DD	BB	BB	BB	DD	DD	DD	BB	BB	DD	DD	DD	DD	BB	bd	BB	bd	BB	BB	BB	BB	bd	DD	BB	BB	BB	BB	DD	BB	BB	BB	DD	DD	BB	BB	DD	BB
chr8_32291960_32291975	BB	BB	BB	BB	BB	BB	DD	BB	DD	BB	BB	DD	DD	BB	BB	BB	DD	DD	DD	BB	BB	DD	DD	DD	DD	BB	DD	BB	DD	BB	BB	BB	BB	dn	DD	BB	BB	BB	BB	DD	BB	BB	BB	DD	DD	BB	BB	DD	BB
chr8_32292965_32292991	BB	BB	BB	BB	BB	BB	DD	BB	DD	BB	BB	DD	DD	BB	BB	BB	DD	DD	DD	BB	BB	DD	DD	DD	DD	BB	DD	BB	DD	BB	BB	BB	BB	DD	DD	BB	BB	BB	BB	DD	BB	BB	BB	DD	DD	BB	BB	DD	BB
chr8_32295037_32295048	BB	BB	BB	BB	BB	BB	DD	BB	DD	BB	BB	DD	DD	BB	BB	BB	DD	DD	DD	BB	BB	DD	DD	DD	DD	BB	DD	BB	DD	BB	BB	BB	BB	DD	DD	BB	BB	BB	BB	DD	BB	BB	BB	DD	DD	BB	BB	DD	BB
chr8_32301036_32301050	BB	BB	BB	BB	BB	BB	DD	BB	DD	BB	BB	DD	DD	BB	BB	BB	DD	DD	DD	BB	BB	DD	DD	DD	DD	BB	DD	BB	DD	BB	BB	BB	BB	DD	DD	BB	BB	BB	BB	DD	BB	BB	BB	DD	DD	BB	BB	DD	BB
chr8_32311501_32311512	BB	BB	BB	BB	BB	BB	DD	BB	DD	BB	BB	DD	DD	BB	BB	BB	DD	DD	DD	BB	BB	DD	DD	DD	DD	BB	DD	BB	DD	BB	BB	BB	BB	DD	DD	BB	BB	BB	BB	DD	BB	BB	BB	DD	DD	BB	BB	DD	BB
chr8_32319555_32319569	BB	BB	BB	BB	BB	BB	dn	BB	dn	BB	BB	DD	dn	BB	BB	BB	dn	DD	dn	BB	BB	DD	dn	DD	dn	BB	dn	BB	DD	BB	BB	BB	BB	dn	dn	BB	BB	BB	BB	DD	BB	BB	BB	dn	dn	BB	BB	dn	BB
chr8_32322930_32322949	BB	BB	BB	BB	BB	BB	dn	BB	DD	BB	BB	DD	DD	BB	BB	BB	DD	DD	DD	BB	BB	DD	DD	DD	DD	BB	DD	BB	DD	BB	BB	BB	BB	DD	DD	BB	BB	BB	BB	DD	BB	BB	BB	DD	DD	BB	BB	DD	BB
chr8_32349699_32349722	BB	BB	BB	BB	BB	BB	DD	BB	DD	BB	BB	DD	DD	BB	BB	BB	DD	DD	DD	BB	BB	DD	DD	DD	DD	BB	DD	BB	DD	BB	BB	BB	BB	DD	DD	BB	BB	BB	BB	DD	BB	BB	BB	DD	DD	BB	BB	DD	BB
chr8_32349979_32349994	BB	BB	BB	BB	BB	BB	DD	BB	DD	BB	BB	DD	DD	BB	BB	BB	DD	DD	DD	BB	BB	DD	DD	DD	DD	BB	DD	BB	DD	BB	BB	BB	BB	DD	DD	BB	BB	BB	BB	DD	BB	BB	BB	DD	DD	BB	BB	DD	BB
chr8_32371316_32371330	BB	BB	BB	BB	BB	BB	DD	BB	DD	BB	BB	DD	DD	BB	BB	BB	DD	DD	DD	BB	BB	DD	DD	DD	DD	BB	DD	BB	DD	BB	BB	BB	BB	DD	DD	BB	BB	BB	BB	DD	BB	BB	BB	DD	DD	BB	BB	DD	BB
chr8_32378387_32378398	BB	BB	BB	BB	BB	BB	DD	BB	DD	BB	BB	DD	DD	BB	BB	BB	DD	DD	DD	BB	BB	DD	DD	DD	DD	BB	DD	BB	DD	BB	BB	BB	BB	DD	DD	BB	BB	BB	BB	DD	BB	BB	BB	DD	DD	BB	BB	DD	BB
chr8_32389080_32389103	BB	BB	BB	BB	BB	BB	dd	BB	dn	BB	BB	dd	dd	BB	BB	BB	dd	dd	dd	BB	BB	dd	dd	dd	dd	BB	dd	BB	DD	BB	BB	BB	BB	dd	dd	BB	BB	BB	BB	DD	BB	BB	BB	dd	dd	BB	BB	dd	BB
chr8_32397361_32397372	BB	BB	BB	BB	BB	BB	DD	BB	DD	BB	BB	DD	DD	BB	BB	BB	DD	DD	DD	BB	BB	DD	DD	DD	DD	BB	DD	BB	DD	BB	BB	BB	BB	DD	DD	BB	BB	BB	BB	DD	BB	BB	BB	DD	DD	BB	BB	DD	BB
chr8_32399264_32399279	BB	BB	BB	BB	BB	BB	DD	BB	DD	BB	BB	DD	DD	BB	BB	BB	DD	DD	DD	BB	BB	dn	DD	DD	DD	BB	DD	BB	DD	BB	BB	BB	BB	DD	DD	BB	BB	BB	BB	DD	BB	BB	BB	DD	DD	BB	BB	DD	BB
chr8_32415578_32415589	FF	FF	FF	FF	FF	FF	df	FF	df	FF	FF	df	df	FF	FF	FF	df	df	df	FF	FF	df	df	df	df	FF	df	FF	df	FF	FF	FF	FF	df	df	FF	FF	FF	FF	df	FF	FF	FF	df	df	FF	FF	df	FF
chr8_32415884_32415895	BB	BB	BB	BB	BB	BB	DD	BB	DD	BB	BB	DD	DD	BB	BB	BB	DD	DD	DD	BB	BB	DD	DD	DD	DD	BB	DD	BB	DD	BB	BB	BB	BB	DD	DD	BB	BB	BB	BB	DD	BB	BB	BB	DD	DD	BB	BB	DD	BB
chr8_32432024_32432039	BB	BB	BB	BB	BB	BB	DD	BB	DD	BB	BB	DD	DD	BB	BB	BB	DD	DD	DD	BB	BB	DD	DD	DD	DD	BB	DD	BB	DD	BB	BB	BB	BB	DD	DD	BB	BB	BB	BB	DD	BB	BB	BB	DD	DD	BB	BB	DD	BB
chr8_32436604_32436623	BB	BB	BB	BB	BB	BB	DD	BB	DD	BB	BB	DD	DD	BB	BB	BB	DD	DD	DD	BB	BB	DD	DD	DD	DD	BB	DD	BB	DD	BB	BB	BB	BB	DD	DD	BB	BB	BB	BB	DD	BB	BB	BB	DD	DD	BB	BB	DD	BB
chr8_32440670_32440685	BB	BB	BB	BB	BB	BB	DD	BB	DD	BB	BB	DD	DD	BB	BB	BB	DD	DD	DD	BB	BB	DD	DD	DD	DD	BB	DD	BB	DD	BB	BB	BB	BB	DD	DD	BB	BB	BB	BB	DD	BB	BB	BB	DD	DD	BB	BB	DD	BB
chr8_32441288_32441327	NA	FF	FF	NN	FF	FF	fn	FF	df	FF	NA	FF	df	NA	FF	FF	NA	NA	NA	FF	FF	FF	df	NA	FF	NA	FF	FF	df	FF	FF	FF	FF	FF	df	FF	FF	FF	FF	df	FF	FF	FF	FF	df	FF	FF	fn	FF
chr8_32456897_32456912	BB	BB	BB	BB	BB	BB	DD	BB	DD	BB	BB	DD	DD	BB	BB	BB	DD	DD	DD	BB	BB	DD	DD	DD	DD	BB	DD	BB	DD	BB	BB	BB	BB	DD	DD	BB	BB	BB	BB	DD	BB	BB	BB	DD	DD	BB	BB	DD	BB
chr8_32457529_32457540	BB	BB	BB	bb	bb	BB	DD	BB	DD	BB	BB	DD	DD	BB	BB	BB	DD	DD	DD	bb	BB	DD	DD	DD	DD	bb	DD	BB	DD	bb	BB	BB	BB	DD	DD	bb	bb	bb	BB	DD	bb	BB	BB	DD	DD	bb	BB	DD	bb
chr8_32462692_32462715	BB	BB	BB	NA	BB	BB	DD	NA	DD	BB	BB	DD	DD	BB	BB	BB	DD	NA	DD	NA	BB	DD	DD	DD	DD	BB	DD	BB	DD	NA	NA	BB	BB	DD	DD	NA	BB	NA	BB	DD	BB	BB	BB	DD	DD	NA	BB	DD	NA
chr8_32465129_32465176	NN	NA	BB	NA	BB	BB	DD	BB	DD	BB	BB	DD	DD	BB	BB	BB	DD	DD	DD	BB	BB	DD	DD	DD	DD	NA	DD	NA	DD	NA	NA	BB	NA	DD	DD	NA	BB	NA	BB	NA	bn	BB	BB	NA	DD	NA	BB	DD	NA
chr8_32481024_32481062	BB	BB	BB	BB	BB	BB	DD	BB	DD	BB	BB	DD	DD	BB	BB	BB	DD	DD	DD	BB	BB	DD	DD	DD	DD	BB	DD	BB	DD	BB	BB	BB	BB	DD	DD	BB	BB	BB	BB	DD	BB	BB	BB	DD	DD	BB	BB	DD	BB
chr8_32486680_32486693	BB	BB	BB	BB	BB	BB	DD	BB	DD	BB	BB	DD	DD	BB	BB	BB	DD	DD	DD	BB	BB	DD	DD	DD	DD	BB	DD	BB	DD	BB	BB	BB	BB	DD	DD	BB	BB	BB	BB	DD	BB	BB	BB	DD	DD	BB	BB	DD	BB
chr8_32500589_32500643	BB	BB	BB	BB	BB	BB	DD	BB	DD	BB	BB	DD	DD	BB	BB	BB	DD	DD	DD	BB	BB	DD	DD	DD	DD	BB	DD	BB	DD	BB	BB	BB	BB	DD	DD	BB	BB	BB	BB	DD	BB	BB	BB	DD	DD	BB	BB	DD	BB
chr8_32504856_32504883	BB	BB	BB	BB	BB	BB	DD	BB	DD	BB	BB	DD	DD	BB	BB	BB	DD	DD	DD	BB	BB	DD	DD	DD	DD	BB	DD	BB	DD	BB	BB	BB	BB	DD	DD	BB	BB	BB	BB	DD	BB	BB	BB	DD	DD	BB	BB	DD	BB
chr8_32508403_32508430	BB	BB	BB	BB	NA	BB	DD	BB	DD	BB	BB	DD	NN	NA	BB	BB	NA	DD	DD	BB	NA	DD	NA	DD	DD	NA	dn	BB	NA	BB	BB	BB	BB	DD	DD	BB	BB	BB	BB	DD	NA	BB	BB	DD	DD	BB	BB	DD	BB
chr8_32514063_32514078	BB	BB	BB	BB	BB	BB	DD	BB	DD	BB	BB	DD	DD	BB	BB	BB	DD	DD	DD	BB	BB	DD	DD	DD	DD	BB	DD	BB	DD	BB	BB	BB	BB	DD	DD	BB	BB	BB	BB	DD	BB	BB	BB	DD	DD	BB	BB	DD	BB
chr8_3253636_3253679	FF	FF	FF	FF	FF	FF	FF	NN	FF	FF	FF	FF	fn	NA	NA	FF	FF	FF	FF	FF	FF	FF	FF	FF	FF	FF	FF	FF	NA	FF	FF	FF	FF	FF	FF	FF	FF	FF	FF	NA	FF	NA	FF	NA	FF	FF	FF	FF	FF
chr8_32537675_32537694	BB	BB	BB	BB	BB	BB	DD	BB	DD	BB	BB	DD	DD	BB	BB	BB	DD	DD	DD	BB	BB	DD	dn	DD	DD	BB	DD	BB	DD	BB	BB	BB	BB	DD	DD	BB	BB	BB	BB	DD	BB	BB	BB	DD	DD	BB	BB	DD	BB
chr8_32560253_32560264	BB	BB	BB	BB	BB	BB	DD	BB	DD	BB	BB	DD	DD	BB	BB	BB	DD	DD	DD	BB	BB	DD	DD	DD	DD	BB	DD	BB	DD	BB	BB	BB	BB	DD	DD	BB	BB	BB	BB	DD	BB	BB	BB	DD	DD	BB	BB	DD	BB
chr8_32570354_32570365	BB	BB	BB	BB	BB	BB	DD	BB	DD	BB	BB	DD	DD	BB	BB	BB	DD	DD	DD	BB	BB	DD	DD	DD	DD	BB	DD	BB	DD	BB	BB	BB	BB	DD	DD	BB	BB	BB	BB	DD	BB	BB	BB	DD	DD	BB	BB	DD	BB
chr8_32570365_32570378	BB	BB	BB	BB	BB	BB	DD	BB	DD	BB	BB	DD	DD	BB	BB	BB	DD	DD	DD	BB	BB	DD	DD	DD	DD	BB	DD	BB	DD	BB	BB	BB	BB	DD	DD	BB	BB	BB	BB	DD	BB	BB	BB	DD	DD	BB	BB	DD	BB
chr8_32603943_32603958	BB	BB	BB	BB	BB	BB	DD	BB	DD	BB	BB	DD	DD	BB	BB	BB	DD	DD	DD	BB	BB	DD	DD	DD	DD	BB	DD	BB	DD	BB	BB	BB	BB	DD	DD	BB	BB	BB	BB	DD	BB	BB	BB	DD	DD	BB	BB	DD	BB
chr8_32610628_32610655	BB	BB	BB	BB	BB	BB	DD	BB	DD	BB	BB	DD	DD	BB	BB	BB	DD	DD	DD	BB	BB	DD	DD	DD	DD	BB	DD	BB	DD	BB	BB	BB	BB	DD	DD	BB	BB	BB	BB	DD	BB	BB	BB	DD	DD	BB	BB	DD	BB
chr8_32633734_32633745	BB	BB	BB	BB	BB	BB	DD	BB	DD	BB	BB	DD	DD	BB	BB	BB	DD	DD	DD	BB	BB	DD	DD	DD	DD	BB	DD	BB	DD	BB	BB	BB	BB	DD	DD	BB	BB	BB	BB	DD	BB	BB	BB	DD	DD	BB	BB	DD	BB
chr8_3263760_3263799	FF	FF	FF	FF	NA	FF	FF	FF	FF	FF	FF	FF	FF	FF	NA	FF	FF	FF	FF	FF	FF	FF	FF	FF	NA	FF	NA	FF	FF	NA	FF	FF	FF	FF	NA	FF	NN	FF	FF	NA	FF	FF	FF	FF	FF	FF	FF	FF	FF
chr8_32643133_32643156	BB	BB	BB	BB	BB	BB	DD	BB	DD	BB	BB	DD	DD	BB	BB	BB	DD	DD	DD	BB	BB	DD	DD	DD	DD	BB	DD	BB	DD	BB	BB	BB	BB	DD	DD	BB	BB	BB	BB	DD	BB	BB	BB	DD	DD	BB	BB	DD	BB
chr8_32653813_32653840	BB	BB	BB	BB	BB	BB	DD	BB	DD	BB	BB	DD	DD	BB	BB	BB	DD	DD	DD	BB	BB	DD	DD	DD	DD	BB	DD	BB	DD	BB	BB	BB	BB	DD	DD	BB	BB	BB	BB	DD	BB	BB	BB	DD	DD	BB	BB	DD	BB
chr8_32677577_32677620	BB	BB	BB	BB	BB	NN	DD	BB	DD	BB	BB	DD	DD	BB	BB	NA	NA	DD	DD	BB	NA	DD	DD	DD	DD	NA	DD	bn	DD	BB	BB	BB	BB	DD	DD	BB	BB	BB	BB	DD	BB	BB	BB	DD	DD	NA	BB	DD	BB
chr8_32683430_32683461	BB	BB	BB	BB	BB	BB	DD	BB	DD	BB	BB	DD	DD	BB	BB	BB	DD	DD	DD	BB	BB	DD	DD	DD	DD	BB	DD	BB	DD	BB	BB	BB	BB	DD	DD	BB	BB	BB	BB	DD	BB	BB	BB	DD	DD	BB	BB	DD	BB
chr8_32688975_32688989	BB	BB	BB	BB	BB	BB	DD	BB	DD	BB	BB	DD	DD	BB	BB	BB	DD	DD	DD	BB	BB	DD	DD	DD	DD	BB	DD	BB	DD	BB	BB	BB	BB	DD	DD	BB	BB	BB	BB	DD	BB	BB	BB	DD	DD	BB	BB	DD	BB
chr8_32705927_32705944	BB	BB	BB	BB	BB	BB	dd	BB	DD	BB	BB	DD	DD	BB	BB	BB	dd	DD	DD	BB	BB	dd	DD	DD	dd	BB	DD	BB	DD	BB	BB	BB	BB	DD	DD	BB	BB	BB	BB	DD	BB	BB	BB	dd	DD	BB	BB	DD	BB
chr8_32709825_32709872	BB	BB	BB	BB	BB	BB	DD	BB	DD	BB	BB	DD	DD	BB	BB	BB	DD	DD	DD	BB	BB	DD	DD	DD	DD	BB	DD	BB	DD	BB	BB	BB	BB	DD	DD	BB	BB	BB	BB	DD	BB	BB	BB	DD	DD	BB	BB	DD	BB
chr8_32764784_32764797	FF	FF	FF	FF	FF	FF	df	FF	df	FF	FF	df	df	FF	FF	FF	df	dn	df	FF	FF	df	dn	df	DD	FF	dn	FF	df	FF	FF	FF	FF	df	df	FF	FF	FF	FF	df	FF	FF	FF	dn	dn	FF	FF	df	FF
chr8_32774522_32774533	BB	BB	BB	BB	BB	BB	DD	BB	DD	BB	BB	DD	DD	BB	BB	BB	DD	DD	DD	BB	BB	DD	DD	DD	DD	BB	DD	BB	DD	BB	BB	BB	BB	DD	DD	BB	BB	BB	BB	DD	BB	BB	BB	DD	DD	BB	BB	DD	BB
chr8_32776903_32776922	BB	BB	BB	BB	BB	BB	DD	BB	DD	BB	BB	DD	DD	BB	BB	BB	DD	DD	DD	BB	BB	DD	DD	DD	DD	BB	DD	BB	DD	BB	BB	BB	BB	DD	DD	BB	BB	BB	BB	DD	BB	BB	BB	DD	DD	BB	BB	DD	BB
chr8_32777640_32777683	BB	NA	BB	NA	NN	BB	DD	BB	DD	NA	BB	DD	DD	NA	BB	BB	DD	NA	DD	BB	NA	DD	DD	DD	DD	NA	DD	BB	DD	NA	NA	BB	BB	DD	NA	BB	BB	BB	BB	DD	NA	NA	NA	DD	DD	BB	BB	DD	NA
chr8_32781048_32781059	BB	BB	BB	BB	BB	BB	DD	BB	DD	BB	BB	DD	DD	BB	BB	BB	DD	DD	DD	BB	BB	DD	DD	DD	DD	BB	DD	BB	DD	BB	BB	BB	BB	DD	DD	BB	BB	BB	BB	DD	BB	BB	BB	DD	DD	BB	BB	DD	BB
chr8_32783857_32783868	BB	BB	BB	BB	BB	BB	DD	BB	DD	BB	BB	DD	DD	BB	BB	BB	DD	DD	DD	BB	BB	DD	DD	DD	DD	BB	DD	BB	DD	BB	BB	BB	BB	DD	DD	BB	BB	BB	BB	DD	BB	BB	BB	DD	DD	BB	BB	DD	BB
chr8_32786635_32786648	BB	BB	BB	BB	BB	BB	DD	BB	DD	BB	BB	DD	DD	BB	BB	BB	DD	DD	DD	BB	BB	DD	DD	DD	DD	BB	DD	BB	DD	BB	BB	BB	BB	DD	DD	BB	BB	BB	BB	DD	BB	BB	BB	DD	DD	BB	BB	DD	BB
chr8_32788518_32788537	BB	BB	BB	BB	BB	BB	DD	BB	dd	BB	BB	dd	dd	BB	BB	BB	dd	DD	DD	BB	BB	dd	dd	dd	DD	BB	dd	BB	dd	BB	BB	BB	BB	dd	dd	BB	BB	BB	BB	dd	BB	BB	BB	dd	DD	BB	BB	dd	BB
chr8_32793832_32793843	BB	BB	BB	BB	BB	BB	DD	BB	DD	BB	BB	DD	DD	BB	BB	BB	DD	DD	DD	BB	BB	DD	DD	DD	DD	BB	DD	BB	DD	BB	BB	BB	BB	DD	DD	BB	BB	BB	BB	DD	BB	BB	BB	DD	DD	BB	BB	DD	BB
chr8_32794054_32794079	BB	bn	BB	BB	BB	BB	DD	BB	DD	BB	BB	DD	dn	BB	BB	BB	DD	DD	DD	BB	BB	DD	DD	DD	DD	BB	DD	bn	DD	BB	BB	BB	BB	DD	DD	BB	BB	BB	BB	DD	BB	BB	BB	DD	DD	BB	BB	DD	BB
chr8_32801579_32801598	BB	BB	BB	BB	BB	BB	DD	BB	DD	BB	BB	DD	DD	BB	BB	bn	DD	DD	DD	BB	BB	DD	DD	DD	DD	BB	DD	BB	DD	BB	BB	BB	BB	DD	DD	BB	BB	bn	BB	DD	BB	BB	BB	DD	DD	BB	BB	DD	BB
chr8_32820203_32820220	BB	BB	BB	BB	BB	BB	DD	BB	DD	BB	BB	DD	DD	BB	BB	bn	DD	DD	DD	BB	BB	DD	DD	DD	DD	BB	DD	BB	DD	BB	BB	BB	BB	DD	DD	BB	BB	BB	BB	DD	BB	BB	BB	DD	DD	BB	BB	DD	BB
chr8_32839525_32839544	BB	BB	BB	BB	BB	BB	DD	BB	DD	BB	BB	DD	DD	BB	BB	BB	DD	DD	DD	BB	BB	DD	DD	DD	DD	BB	DD	BB	DD	BB	BB	BB	BB	DD	DD	BB	BB	BB	BB	DD	BB	BB	BB	DD	DD	BB	BB	DD	BB
chr8_32848326_32848337	BB	BB	BB	BB	BB	BB	DD	BB	DD	BB	BB	DD	DD	BB	BB	BB	DD	DD	DD	BB	BB	DD	DD	DD	DD	BB	DD	BB	DD	BB	BB	BB	BB	DD	DD	BB	BB	BB	BB	DD	BB	BB	BB	DD	DD	BB	BB	DD	BB
chr8_32848349_32848360	FF	FF	FF	FF	FF	FF	df	FF	df	FF	FF	df	df	FF	FF	FF	df	df	DD	FF	FF	df	df	df	df	FF	df	FF	df	FF	FF	FF	FF	df	df	FF	FF	FF	FF	df	FF	FF	FF	df	df	FF	FF	df	FF
chr8_32860036_32860053	BB	BB	BB	BB	BB	BB	DD	BB	DD	BB	BB	DD	DD	BB	BB	BB	DD	DD	DD	BB	BB	DD	DD	DD	DD	BB	DD	BB	DD	BB	BB	BB	BB	DD	DD	BB	BB	BB	BB	DD	BB	BB	BB	DD	DD	BB	BB	DD	BB
chr8_32915168_32915215	FF	FF	FF	FF	FF	FF	FF	FF	FF	FF	FF	FF	FF	FF	FF	FF	FF	FF	FF	FF	FF	FF	FF	FF	FF	NA	FF	FF	FF	FF	FF	FF	FF	FF	NA	FF	FF	FF	NA	FF	FF	FF	FF	FF	FF	FF	FF	FF	FF
chr8_32934180_32934215	FF	FF	FF	FF	FF	FF	FF	FF	NA	FF	FF	FF	FF	FF	FF	FF	FF	NA	FF	NA	FF	FF	FF	FF	FF	NA	FF	FF	FF	FF	FF	FF	FF	FF	FF	FF	FF	FF	NA	FF	FF	FF	FF	FF	FF	FF	FF	NA	NN
chr8_3302737_3302772	FF	FF	FF	NA	FF	FF	NA	FF	NA	FF	FF	FF	FF	FF	FF	FF	NA	FF	FF	NA	FF	FF	FF	NA	FF	FF	FF	FF	FF	FF	FF	NA	FF	FF	FF	FF	fn	FF	FF	NA	NA	FF	FF	FF	FF	NA	NA	NN	FF
chr8_3306095_3306124	FF	FF	FF	NA	FF	fn	fn	FF	FF	FF	NA	FF	fn	FF	FF	FF	FF	fn	FF	FF	FF	FF	FF	FF	NA	FF	FF	FF	FF	NA	FF	FF	FF	FF	NA	FF	FF	FF	FF	FF	FF	FF	FF	FF	FF	FF	FF	FF	NA
chr8_33084865_33084912	NN	NN	NN	NN	NN	BB	dn	NA	DD	NN	NN	DD	NA	NN	NN	NN	NA	DD	DD	NN	NN	DD	DD	NA	DD	NN	DD	BB	NA	BB	bn	BB	BB	DD	DD	NN	BB	BB	BB	DD	BB	BB	BB	DD	NA	BB	BB	DD	BB
chr8_3310001_3310040	FF	FF	FF	FF	FF	FF	FF	FF	FF	FF	FF	FF	FF	FF	FF	FF	FF	FF	FF	FF	FF	FF	FF	NA	FF	NA	FF	FF	FF	FF	FF	FF	FF	FF	FF	NA	FF	FF	FF	FF	FF	FF	FF	FF	FF	FF	FF	FF	FF
chr8_33146822_33146872	bn	BB	bn	BB	BB	BB	BB	BB	BB	BB	BB	BB	BB	BB	BB	BB	BB	BB	BB	BB	BB	BB	BB	BB	BB	BB	DD	BB	DD	BB	BB	BB	BB	DD	DD	BB	BB	BB	BB	DD	BB	BB	BB	DD	DD	BB	BB	DD	bn
chr8_33193889_33193948	NA	FF	FF	FF	FF	FF	fn	NN	FF	FF	fn	FF	NN	FF	NN	FF	NA	FF	NN	FF	NN	FF	FF	fn	NN	FF	FF	fn	FF	NN	NA	NN	FF	FF	NA	FF	NN	FF	fn	FF	FF	NN	FF	FF	FF	FF	FF	FF	FF
chr8_33203218_33203257	BB	bn	BB	BB	BB	BB	DD	bn	DD	BB	BB	DD	DD	NA	NN	NA	DD	DD	DD	BB	NN	DD	DD	DD	DD	BB	DD	BB	DD	BB	NA	bn	BB	DD	NA	BB	BB	BB	BB	DD	NA	BB	BB	DD	DD	BB	NA	DD	BB
chr8_33208182_33208196	BB	BB	BB	BB	BB	BB	DD	BB	DD	BB	BB	DD	DD	BB	BB	BB	DD	DD	DD	BB	BB	DD	DD	DD	DD	BB	DD	BB	DD	BB	BB	BB	BB	DD	DD	BB	BB	BB	BB	DD	BB	BB	BB	DD	DD	BB	BB	DD	BB
chr8_33219515_33219528	BB	BB	BB	BB	BB	BB	DD	BB	DD	BB	BB	DD	DD	BB	BB	BB	DD	DD	DD	BB	BB	DD	DD	DD	DD	BB	DD	BB	DD	BB	BB	BB	BB	DD	DD	BB	BB	BB	BB	DD	BB	BB	BB	DD	DD	BB	BB	DD	BB
chr8_33233873_33233906	BB	BB	BB	BB	BB	BB	DD	BB	DD	BB	BB	DD	DD	BB	BB	BB	DD	DD	DD	BB	BB	DD	DD	DD	DD	BB	DD	BB	DD	BB	BB	BB	BB	DD	DD	BB	BB	BB	BB	DD	BB	BB	BB	DD	DD	bn	BB	DD	BB
chr8_33259908_33259942	BB	BB	BB	BB	BB	BB	DD	BB	DD	BB	BB	DD	DD	BB	BB	BB	DD	DD	DD	BB	BB	DD	DD	DD	DD	BB	DD	BB	DD	BB	BB	BB	BB	DD	DD	BB	BB	BB	BB	DD	BB	BB	BB	DD	DD	BB	BB	DD	bn
chr8_33261276_33261299	BB	BB	BB	BB	BB	BB	DD	BB	DD	BB	BB	DD	DD	BB	BB	BB	DD	DD	DD	BB	BB	DD	DD	dn	DD	BB	DD	BB	DD	BB	BB	BB	bd	DD	DD	BB	BB	BB	BB	DD	BB	BB	BB	DD	DD	BB	BB	DD	BB
chr8_33269470_33269525	BB	BB	BB	BB	BB	BB	DD	BB	DD	BB	bn	DD	DD	BB	BB	BB	DD	DD	DD	BB	BB	DD	DD	DD	DD	BB	DD	BB	DD	BB	BB	BB	BB	DD	DD	BB	BB	BB	BB	DD	BB	BB	BB	DD	DD	BB	BB	DD	BB
chr8_33275062_33275075	BB	BB	BB	BB	BB	BB	DD	BB	DD	BB	BB	DD	DD	BB	BB	BB	DD	DD	DD	BB	BB	DD	DD	DD	DD	BB	DD	BB	DD	BB	BB	BB	BB	DD	DD	BB	BB	BB	BB	DD	BB	BB	BB	DD	DD	BB	BB	DD	BB
chr8_33298431_33298446	BB	BB	BB	BB	BB	BB	DD	BB	DD	BB	BB	DD	DD	BB	BB	BB	DD	DD	DD	BB	BB	DD	DD	DD	DD	BB	DD	BB	DD	BB	BB	BB	BB	DD	DD	BB	BB	BB	BB	DD	BB	BB	BB	DD	DD	BB	BB	DD	BB
chr8_33299151_33299182	bb	BB	BB	bb	bb	bb	DD	BB	DD	BB	BB	DD	DD	BB	BB	bb	DD	DD	DD	BB	bn	DD	DD	DD	DD	bb	DD	bb	DD	bb	BB	BB	BB	DD	DD	BB	BB	BB	BB	DD	BB	BB	bb	DD	DD	bb	BB	DD	BB
chr8_33302557_33302568	BB	BB	BB	BB	BB	BB	DD	BB	DD	BB	BB	DD	DD	BB	BB	BB	DD	DD	DD	BB	BB	DD	DD	DD	DD	BB	DD	BB	DD	BB	BB	BB	BB	DD	DD	BB	BB	BB	BB	DD	BB	BB	BB	DD	DD	BB	BB	DD	BB
chr8_33348083_33348098	BB	BB	BB	BB	BB	BB	DD	BB	DD	BB	BB	DD	DD	BB	BB	BB	DD	DD	DD	BB	BB	DD	DD	DD	DD	BB	DD	BB	DD	BB	BB	BB	BB	DD	DD	BB	BB	BB	BB	DD	BB	BB	BB	DD	DD	BB	BB	DD	BB
chr8_33360765_33360812	BB	bn	BB	BB	BB	BB	NA	BB	DD	BB	bn	DD	NN	BB	BB	BB	NA	DD	NA	BB	BB	NA	DD	DD	DD	BB	DD	BB	DD	BB	BB	BB	BB	NA	DD	BB	BB	BB	BB	NA	BB	BB	BB	DD	DD	BB	BB	DD	BB
chr8_33361475_33361486	BB	BB	BB	BB	BB	BB	DD	BB	DD	BB	BB	DD	DD	BB	BB	BB	DD	DD	DD	BB	BB	DD	DD	DD	DD	BB	DD	BB	DD	BB	BB	BB	BB	DD	DD	BB	BB	BB	BB	DD	BB	BB	BB	DD	DD	BB	BB	DD	BB
chr8_33370051_33370062	BB	BB	BB	BB	BB	BB	DD	BB	DD	BB	BB	DD	DD	BB	BB	BB	DD	DD	DD	BB	BB	DD	DD	DD	DD	BB	DD	BB	DD	BB	BB	BB	BB	DD	DD	BB	BB	BB	BB	DD	BB	BB	BB	DD	DD	BB	BB	DD	BB
chr8_33374368_33374381	BB	BB	BB	BB	BB	BB	DD	BB	DD	BB	BB	DD	DD	BB	BB	BB	DD	DD	DD	BB	BB	DD	DD	DD	DD	BB	DD	BB	DD	BB	BB	BB	BB	DD	DD	BB	BB	BB	BB	DD	BB	BB	BB	DD	DD	BB	BB	DD	BB
chr8_33376704_33376731	BB	BB	BB	BB	BB	BB	DD	BB	DD	BB	BB	DD	DD	BB	BB	BB	DD	DD	DD	BB	BB	DD	DD	DD	DD	BB	DD	BB	DD	BB	BB	BB	BB	DD	DD	BB	BB	BB	BB	DD	BB	BB	BB	DD	DD	BB	BB	DD	BB
chr8_33398918_33398929	BB	BB	BB	BB	BB	BB	DD	BB	DD	BB	BB	DD	DD	BB	BB	BB	DD	DD	DD	BB	BB	DD	DD	DD	DD	BB	DD	BB	DD	BB	BB	BB	BB	DD	DD	BB	BB	BB	BB	DD	BB	BB	BB	DD	DD	BB	BB	DD	BB
chr8_33413408_33413425	BB	BB	BB	BB	BB	BB	DD	BB	DD	BB	BB	DD	DD	BB	BB	BB	DD	DD	DD	BB	BB	DD	DD	DD	DD	BB	DD	BB	DD	BB	BB	BB	BB	DD	DD	BB	BB	BB	BB	DD	BB	BB	BB	DD	DD	BB	BB	DD	BB
chr8_33474040_33474075	BB	BB	BB	BB	BB	BB	DD	BB	DD	BB	BB	DD	DD	BB	BB	BB	DD	DD	DD	BB	BB	DD	DD	DD	DD	BB	DD	BB	DD	BB	BB	BB	BB	DD	DD	BB	BB	BB	BB	DD	BB	BB	bd	DD	DD	BB	BB	DD	BB
chr8_33485567_33485581	FF	FF	FF	FF	FF	FF	df	FF	df	FF	FF	df	df	FF	FF	FF	df	df	df	FF	FF	df	df	df	df	FF	df	FF	df	FF	FF	FF	FF	df	df	FF	FF	FF	FF	df	FF	FF	FF	df	df	FF	FF	df	FF
chr8_33511512_33511539	BB	BB	bn	BB	BB	BB	DD	BB	DD	BB	BB	DD	DD	BB	BB	BB	DD	DD	DD	BB	BB	DD	DD	DD	DD	BB	dn	BB	DD	BB	BB	BB	BB	DD	DD	BB	BB	BB	BB	DD	BB	BB	BB	DD	DD	BB	BB	DD	BB
chr8_33512522_33512561	BB	BB	BB	BB	BB	BB	DD	BB	DD	BB	BB	DD	DD	BB	BB	BB	DD	DD	DD	BB	BB	DD	DD	DD	DD	BB	DD	BB	DD	bn	BB	BB	BB	DD	DD	BB	BB	BB	BB	DD	BB	BB	BB	DD	DD	BB	BB	DD	BB
chr8_33517855_33517868	BB	BB	BB	BB	BB	BB	DD	BB	DD	BB	BB	DD	DD	BB	BB	BB	DD	DD	DD	BB	BB	DD	DD	DD	DD	BB	DD	BB	DD	BB	BB	BB	BB	DD	DD	BB	BB	BB	BB	DD	BB	BB	BB	DD	DD	BB	BB	DD	BB
chr8_33539030_33539041	FF	FF	FF	FF	FF	FF	DD	FF	DD	FF	FF	df	df	FF	FF	FF	df	df	df	FF	FF	df	df	df	DD	FF	df	FF	df	FF	FF	FF	FF	df	df	FF	FF	FF	FF	df	FF	FF	FF	df	df	FF	FF	df	FF
chr8_33562216_33562235	BB	BB	BB	BB	BB	BB	DD	BB	DD	BB	BB	DD	DD	BB	BB	BB	DD	DD	DD	BB	BB	DD	DD	DD	DD	BB	DD	BB	DD	BB	BB	BB	BB	DD	DD	BB	BB	BB	BB	DD	BB	BB	BB	DD	DD	BB	BB	DD	BB
chr8_33563672_33563687	BB	BB	BB	BB	BB	BB	DD	BB	DD	BB	BB	DD	DD	BB	BB	BB	DD	DD	DD	BB	BB	DD	DD	DD	DD	BB	DD	BB	DD	BB	BB	BB	BB	DD	DD	BB	BB	BB	BB	DD	BB	BB	BB	DD	DD	BB	BB	DD	BB
chr8_33567470_33567485	BB	BB	BB	BB	BB	BB	DD	BB	DD	BB	BB	DD	DD	BB	BB	BB	DD	DD	DD	BB	BB	DD	DD	DD	DD	BB	DD	BB	DD	BB	BB	BB	BB	DD	DD	BB	BB	BB	BB	DD	BB	BB	BB	DD	DD	BB	BB	DD	BB
chr8_33595965_33595984	BB	BB	BB	BB	BB	BB	DD	BB	DD	BB	BB	DD	DD	BB	BB	BB	DD	DD	DD	BB	BB	DD	DD	DD	DD	BB	DD	BB	DD	BB	BB	BB	BB	DD	DD	BB	BB	BB	BB	DD	BB	BB	BB	DD	DD	BB	BB	DD	BB
chr8_33604166_33604183	BB	BB	BB	BB	BB	BB	DD	BB	DD	BB	BB	DD	DD	BB	BB	BB	DD	DD	DD	BB	BB	DD	DD	DD	DD	BB	DD	BB	DD	BB	BB	BB	BB	DD	DD	BB	BB	BB	BB	DD	BB	BB	BB	DD	DD	BB	BB	DD	BB
chr8_33635621_33635635	BB	BB	BB	BB	BB	BB	DD	BB	DD	BB	BB	DD	DD	BB	BB	BB	DD	DD	DD	BB	BB	DD	DD	DD	DD	BB	DD	BB	DD	BB	BB	BB	BB	DD	DD	BB	BB	BB	BB	DD	BB	BB	BB	DD	DD	BB	BB	DD	BB
chr8_33639869_33639880	BB	BB	BB	BB	BB	BB	DD	BB	DD	BB	BB	DD	DD	BB	BB	BB	DD	DD	DD	BB	BB	DD	DD	DD	DD	BB	DD	BB	DD	BB	BB	BB	BB	DD	DD	BB	BB	BB	BB	DD	BB	BB	BB	DD	DD	BB	BB	DD	BB
chr8_33643816_33643831	BB	BB	BB	BB	BB	BB	DD	BB	DD	BB	BB	DD	DD	BB	BB	BB	DD	DD	DD	BB	BB	DD	DD	DD	DD	BB	DD	BB	DD	BB	BB	BB	BB	DD	DD	BB	BB	BB	BB	DD	BB	BB	BB	DD	DD	BB	BB	DD	BB
chr8_33649768_33649803	BB	BB	BB	BB	BB	BB	dd	BB	dd	BB	BB	bd	dd	BB	BB	BB	dd	dd	dd	BB	BB	dd	dd	dd	dd	BB	dd	BB	dd	BB	BB	BB	BB	DD	dd	BB	BB	BB	BB	dd	BB	BB	BB	dd	dd	BB	BB	dd	BB
chr8_33663034_33663053	BB	BB	BB	BB	BB	BB	DD	BB	DD	BB	BB	DD	DD	BB	BB	BB	DD	DD	DD	BB	BB	DD	DD	DD	DD	BB	DD	BB	DD	BB	BB	BB	BB	DD	DD	BB	BB	BB	BB	DD	BB	BB	BB	DD	DD	BB	BB	DD	BB
chr8_33664349_33664362	BB	BB	BB	BB	BB	BB	dd	BB	dd	BB	BB	dd	dd	BB	BB	BB	DD	dd	dd	BB	BB	dd	dd	dd	dd	BB	dd	BB	dd	BB	BB	BB	BB	dd	dd	BB	BB	BB	BB	dd	BB	BB	BB	dd	dd	BB	BB	dd	BB
chr8_33669790_33669807	BB	BB	BB	BB	BB	BB	DD	BB	DD	BB	BB	DD	DD	BB	BB	BB	DD	DD	DD	BB	BB	DD	DD	DD	DD	BB	DD	BB	DD	BB	BB	BB	BB	DD	DD	BB	BB	BB	BB	DD	BB	BB	BB	DD	DD	BB	BB	DD	BB
chr8_33675885_33675899	BB	BB	BB	BB	BB	BB	DD	BB	DD	BB	BB	DD	DD	BB	BB	BB	DD	DD	DD	BB	BB	DD	DD	DD	DD	BB	DD	BB	DD	BB	BB	BB	BB	DD	DD	BB	BB	BB	BB	DD	BB	BB	BB	DD	DD	BB	BB	DD	BB
chr8_33702343_33702369	BB	BB	BB	BB	BB	BB	DD	BB	DD	BB	BB	DD	DD	BB	BB	BB	DD	DD	DD	BB	BB	DD	DD	DD	DD	BB	DD	BB	DD	BB	BB	BB	BB	DD	DD	BB	BB	BB	BB	DD	BB	BB	BB	DD	DD	BB	BB	DD	BB
chr8_33713566_33713580	BB	BB	BB	BB	BB	BB	DD	BB	DD	BB	BB	DD	DD	BB	BB	BB	DD	DD	DD	BB	BB	DD	DD	DD	DD	BB	DD	BB	DD	BB	BB	BB	BB	DD	DD	BB	BB	BB	BB	DD	BB	BB	BB	DD	DD	BB	BB	DD	BB
chr8_33727913_33727944	BB	BB	BB	BB	BB	BB	DD	BB	DD	BB	BB	DD	DD	BB	BB	BB	DD	NA	DD	BB	NA	DD	DD	DD	DD	NA	DD	BB	DD	BB	BB	BB	BB	DD	DD	NA	BB	BB	BB	DD	BB	BB	BB	DD	DD	BB	BB	DD	BB
chr8_33739509_33739538	BB	BB	BB	BB	BB	BB	DD	BB	DD	BB	BB	DD	DD	BB	BB	BB	DD	DD	DD	BB	BB	DD	DD	DD	DD	BB	DD	BB	DD	BB	BB	BB	BB	DD	DD	BB	BB	BB	BB	DD	BB	BB	BB	DD	DD	BB	BB	DD	BB
chr8_33740240_33740251	BB	BB	BB	BB	BB	BB	DD	BB	DD	BB	BB	DD	DD	BB	BB	BB	DD	DD	DD	BB	BB	DD	DD	DD	DD	BB	DD	BB	DD	BB	BB	BB	BB	DD	DD	BB	BB	BB	BB	DD	BB	BB	BB	DD	DD	BB	BB	DD	BB
chr8_33757924_33757935	FF	FF	FF	FF	FF	FF	df	FF	df	FF	FF	df	df	FF	FF	FF	df	df	df	FF	FF	df	df	df	df	FF	df	FF	df	FF	FF	FF	FF	df	df	FF	FF	FF	FF	df	FF	FF	FF	df	df	FF	FF	df	FF
chr8_33757939_33757958	BB	BB	BB	BB	BB	BB	DD	BB	DD	BB	BB	DD	DD	BB	BB	BB	DD	DD	DD	BB	BB	DD	DD	DD	DD	BB	DD	BB	DD	BB	BB	BB	BB	DD	DD	BB	BB	BB	BB	DD	BB	BB	BB	DD	DD	BB	BB	DD	BB
chr8_33769529_33769556	BB	BB	BB	BB	BB	BB	DD	BB	DD	BB	BB	DD	DD	BB	BB	BB	DD	DD	DD	BB	BB	DD	DD	DD	DD	BB	DD	BB	DD	BB	BB	BB	BB	DD	DD	BB	BB	BB	BB	DD	BB	BB	BB	DD	DD	BB	BB	DD	BB
chr8_33769610_33769645	BB	BB	BB	BB	BB	BB	DD	BB	DD	BB	BB	DD	DD	BB	BB	BB	DD	DD	DD	BB	BB	DD	DD	DD	DD	BB	DD	BB	DD	BB	BB	BB	BB	DD	DD	BB	BB	BB	BB	DD	BB	BB	BB	DD	DD	BB	BB	DD	BB
chr8_33796754_33796785	BB	BB	BB	BB	BB	BB	DD	BB	DD	BB	BB	DD	DD	BB	BB	BB	DD	DD	DD	BB	BB	DD	DD	DD	DD	BB	DD	BB	DD	BB	BB	BB	BB	DD	DD	BB	BB	BB	BB	DD	BB	BB	BB	DD	DD	BB	BB	DD	BB
chr8_33812944_33812959	BB	BB	BB	BB	BB	BB	DD	BB	DD	BB	BB	DD	DD	BB	BB	BB	DD	DD	DD	BB	BB	DD	DD	DD	DD	BB	DD	BB	DD	BB	BB	BB	BB	DD	DD	BB	BB	BB	BB	DD	BB	BB	BB	DD	DD	BB	BB	DD	BB
chr8_33815782_33815795	BB	BB	BB	BB	BB	BB	DD	BB	DD	BB	BB	DD	DD	BB	BB	BB	DD	DD	DD	BB	BB	DD	DD	DD	DD	BB	DD	BB	DD	BB	BB	BB	BB	DD	DD	BB	BB	BB	BB	DD	BB	BB	BB	DD	DD	BB	BB	DD	BB
chr8_33825608_33825647	BB	BB	BB	BB	BB	BB	DD	BB	DD	BB	BB	DD	DD	BB	BB	BB	DD	DD	DD	BB	BB	DD	DD	DD	DD	BB	DD	BB	DD	bn	BB	BB	BB	DD	DD	BB	BB	BB	BB	DD	bn	BB	BB	DD	DD	BB	BB	DD	BB
chr8_3382871_3382890	NA	FF	FF	NA	FF	NA	FF	FF	FF	FF	NA	NA	NA	NA	FF	FF	FF	FF	FF	FF	NA	FF	FF	NA	FF	FF	NN	NA	NA	FF	FF	FF	FF	FF	FF	FF	FF	NA	FF	NA	FF	NA	FF	FF	NA	FF	NA	FF	FF
chr8_33829116_33829139	BB	BB	BB	BB	BB	BB	DD	BB	DD	BB	BB	DD	DD	BB	BB	BB	DD	DD	DD	BB	BB	DD	DD	DD	DD	BB	DD	BB	DD	BB	BB	BB	BB	DD	DD	BB	BB	BB	BB	DD	BB	BB	BB	DD	DD	BB	BB	DD	BB
chr8_33834469_33834480	BB	BB	BB	BB	BB	BB	DD	BB	DD	BB	BB	DD	DD	BB	BB	BB	DD	DD	DD	BB	BB	DD	DD	DD	DD	BB	DD	BB	DD	BB	BB	BB	BB	DD	DD	BB	BB	BB	BB	DD	BB	BB	BB	DD	DD	BB	BB	DD	BB
chr8_33847388_33847407	BB	BB	BB	BB	BB	BB	DD	BB	DD	BB	BB	DD	dn	BB	BB	BB	DD	DD	DD	BB	BB	DD	DD	DD	DD	BB	DD	BB	DD	BB	BB	BB	BB	DD	DD	BB	BB	BB	BB	DD	BB	BB	BB	dn	DD	BB	BB	DD	BB
chr8_33863058_33863069	BB	BB	BB	BB	BB	BB	dd	BB	dd	BB	BB	dd	dd	BB	BB	BB	dd	dd	dd	BB	BB	dd	dd	dd	dd	BB	dd	BB	dd	BB	BB	BB	BB	dd	dd	BB	BB	BB	BB	dd	BB	BB	BB	dd	dd	BB	BB	dd	BB
chr8_33866860_33866871	BB	BB	BB	BB	BB	BB	DD	BB	DD	BB	BB	DD	DD	BB	BB	BB	DD	DD	DD	BB	BB	DD	DD	DD	DD	BB	DD	BB	DD	BB	BB	BB	BB	DD	DD	BB	BB	BB	BB	DD	BB	BB	BB	DD	DD	BB	BB	DD	BB
chr8_33891145_33891156	BB	BB	BB	BB	BB	BB	DD	BB	DD	BB	BB	DD	DD	BB	BB	BB	DD	DD	DD	BB	BB	DD	DD	DD	DD	BB	DD	BB	DD	BB	BB	BB	BB	DD	DD	BB	BB	BB	BB	DD	BB	BB	BB	DD	DD	BB	BB	DD	BB
chr8_33918606_33918617	BB	BB	BB	BB	BB	BB	DD	BB	DD	BB	BB	DD	DD	BB	BB	BB	DD	DD	DD	BB	BB	DD	DD	DD	DD	BB	DD	BB	DD	BB	BB	BB	BB	DD	DD	BB	BB	BB	BB	DD	BB	BB	BB	DD	DD	BB	BB	DD	BB
chr8_33933931_33933950	BB	BB	BB	BB	BB	BB	DD	BB	DD	BB	BB	DD	DD	BB	BB	BB	DD	DD	DD	BB	BB	DD	DD	DD	DD	BB	DD	BB	DD	BB	BB	BB	BB	DD	DD	BB	BB	BB	BB	DD	BB	BB	BB	DD	DD	BB	BB	DD	BB
chr8_33947913_33947940	BB	BB	BB	BB	BB	BB	DD	BB	DD	BB	BB	DD	DD	BB	BB	BB	DD	DD	DD	BB	BB	DD	DD	DD	DD	BB	DD	BB	DD	BB	BB	BB	BB	DD	DD	BB	BB	BB	BB	DD	BB	BB	BB	DD	DD	BB	BB	DD	BB
chr8_33976136_33976151	BB	BB	BB	BB	BB	BB	DD	BB	DD	BB	BB	DD	DD	BB	BB	BB	DD	DD	DD	BB	bd	DD	DD	DD	DD	BB	DD	BB	DD	BB	BB	BB	BB	DD	DD	BB	BB	BB	BB	DD	BB	BB	BB	DD	DD	BB	BB	DD	BB
chr8_33983467_33983482	BB	BB	BB	BB	BB	BB	DD	BB	DD	BB	BB	DD	DD	BB	BB	BB	DD	DD	DD	BB	BB	DD	DD	DD	DD	BB	DD	BB	DD	BB	BB	BB	BB	DD	DD	BB	BB	BB	BB	DD	BB	BB	BB	DD	DD	BB	BB	DD	BB
chr8_34043630_34043653	BB	BB	BB	BB	BB	BB	DD	BB	DD	BB	BB	DD	DD	BB	BB	BB	DD	DD	DD	BB	BB	DD	DD	DD	DD	BB	DD	BB	DD	BB	BB	BB	BB	DD	DD	BB	BB	BB	BB	DD	BB	BB	BB	DD	DD	BB	BB	DD	BB
chr8_34044065_34044092	BB	BB	BB	BB	BB	BB	DD	BB	DD	BB	BB	DD	DD	BB	BB	BB	DD	DD	DD	BB	BB	DD	DD	DD	DD	BB	DD	BB	DD	BB	BB	BB	BB	DD	DD	BB	BB	BB	BB	DD	BB	BB	BB	DD	DD	BB	BB	DD	BB
chr8_34048511_34048522	BB	BB	BB	BB	BB	BB	DD	BB	DD	BB	BB	DD	DD	BB	BB	BB	DD	DD	DD	BB	BB	DD	DD	DD	DD	BB	DD	BB	DD	BB	BB	BB	BB	DD	DD	BB	BB	BB	BB	DD	BB	BB	BB	DD	DD	BB	BB	DD	BB
chr8_34048660_34048669	FF	FF	FF	FF	FF	FF	df	FF	df	FF	FF	df	df	FF	FF	FF	df	df	df	FF	FF	df	df	df	df	FF	df	FF	df	FF	FF	FF	FF	df	df	FF	FF	FF	FF	df	FF	FF	FF	df	df	FF	FF	df	FF
chr8_34048930_34048941	BB	BB	BB	BB	BB	BB	DD	BB	DD	BB	BB	DD	DD	BB	BB	BB	DD	DD	DD	BB	BB	DD	DD	DD	DD	BB	DD	BB	DD	BB	BB	BB	BB	DD	DD	BB	BB	BB	BB	DD	BB	BB	BB	DD	DD	BB	BB	DD	BB
chr8_34055680_34055701	FF	FF	FF	FF	FF	FF	df	FF	df	FF	FF	df	df	FF	FF	FF	df	df	df	FF	FF	DD	df	dn	df	FF	df	FF	df	FF	FF	FF	fn	dn	dn	FF	FF	FF	FF	df	FF	FF	FF	dn	dn	FF	FF	df	FF
chr8_34058531_34058565	BB	BB	BB	BB	BB	BB	DD	BB	DD	BB	BB	DD	DD	BB	BB	BB	DD	DD	DD	BB	BB	DD	DD	DD	DD	BB	DD	BB	DD	BB	BB	BB	BB	DD	DD	BB	BB	BB	BB	DD	BB	BB	BB	DD	DD	BB	BB	DD	BB
chr8_34079185_34079204	BB	BB	BB	BB	BB	BB	DD	BB	DD	BB	BB	DD	DD	BB	BB	BB	DD	DD	DD	BB	BB	DD	DD	DD	DD	BB	DD	BB	DD	BB	BB	BB	BB	DD	DD	BB	BB	BB	BB	DD	BB	BB	BB	DD	DD	BB	BB	DD	BB
chr8_34087709_34087760	BB	BB	BB	BB	BB	BB	NA	BB	NA	BB	BB	NA	NA	BB	BB	BB	NA	NA	NA	BB	BB	NA	NA	NA	NA	BB	NA	BB	NA	BB	BB	BB	BB	NA	NA	BB	BB	BB	BB	NA	BB	BB	BB	NA	NA	BB	BB	NA	BB
chr8_34095826_34095839	BB	BB	BB	BB	BB	BB	DD	BB	DD	BB	BB	DD	dn	BB	BB	BB	DD	dn	DD	BB	BB	DD	DD	DD	DD	BB	DD	BB	DD	BB	BB	BB	BB	DD	DD	BB	BB	BB	BB	DD	BB	BB	BB	DD	DD	BB	BB	DD	BB
chr8_34100634_34100655	BB	BB	BB	BB	BB	BB	DD	BB	DD	BB	BB	DD	DD	BB	BB	BB	DD	DD	dn	BB	BB	DD	DD	DD	DD	BB	DD	BB	DD	BB	BB	BB	BB	DD	DD	BB	BB	BB	BB	DD	BB	BB	BB	bd	DD	BB	BB	DD	BB
chr8_34105440_34105459	BB	BB	BB	BB	BB	BB	DD	BB	DD	BB	BB	DD	DD	BB	BB	BB	DD	DD	DD	BB	BB	DD	DD	DD	DD	BB	DD	BB	DD	BB	BB	BB	BB	DD	DD	BB	BB	BB	BB	DD	BB	BB	BB	DD	DD	BB	BB	DD	BB
chr8_34109587_34109610	BB	BB	BB	BB	BB	BB	DD	BB	DD	BB	BB	dd	dd	BB	BB	BB	dd	dd	dd	BB	BB	dd	DD	dd	dd	BB	dd	BB	dd	BB	BB	BB	BB	dd	DD	BB	BB	BB	BB	dd	BB	BB	BB	DD	dd	BB	BB	dd	BB
chr8_34114033_34114044	BB	BB	BB	BB	BB	BB	DD	BB	DD	BB	BB	DD	DD	BB	BB	BB	DD	DD	DD	BB	BB	DD	DD	DD	DD	BB	DD	BB	DD	BB	BB	BB	BB	DD	DD	BB	BB	BB	BB	DD	BB	BB	BB	DD	DD	BB	BB	DD	BB
chr8_34117089_34117121	BB	BB	BB	BB	BB	BB	DD	BB	DD	BB	BB	DD	DD	BB	BB	BB	DD	DD	DD	BB	BB	DD	DD	DD	dn	BB	DD	BB	DD	BB	BB	BB	BB	DD	bd	BB	BB	BB	BB	DD	BB	BB	BB	DD	DD	BB	BB	DD	BB
chr8_34130830_34130843	BB	BB	BB	BB	BB	BB	DD	BB	DD	BB	BB	DD	DD	BB	BB	BB	DD	DD	DD	BB	BB	DD	DD	DD	DD	BB	DD	BB	DD	BB	BB	BB	BB	DD	DD	BB	BB	BB	BB	DD	BB	BB	BB	DD	DD	BB	BB	DD	BB
chr8_34133158_34133175	BB	BB	BB	BB	BB	BB	DD	BB	DD	BB	BB	DD	DD	BB	BB	BB	DD	DD	DD	BB	BB	DD	DD	DD	DD	BB	DD	BB	DD	BB	BB	BB	BB	DD	DD	BB	BB	BB	BB	DD	BB	BB	BB	DD	DD	BB	BB	DD	BB
chr8_34142997_34143020	BB	BB	BB	BB	BB	BB	DD	BB	DD	BB	BB	DD	DD	BB	BB	BB	DD	DD	DD	BB	BB	DD	DD	DD	DD	BB	DD	BB	DD	BB	BB	BB	BB	DD	DD	BB	BB	BB	BB	DD	BB	BB	BB	DD	DD	BB	BB	DD	BB
chr8_34144589_34144604	BB	BB	BB	BB	BB	BB	DD	BB	DD	BB	BB	DD	DD	BB	BB	BB	DD	DD	DD	BB	BB	DD	DD	DD	DD	BB	DD	BB	DD	BB	BB	BB	BB	DD	DD	BB	BB	BB	BB	DD	BB	BB	BB	DD	DD	BB	BB	DD	BB
chr8_34146847_34146866	BB	BB	BB	BB	BB	BB	DD	BB	DD	BB	BB	DD	DD	BB	BB	BB	DD	DD	DD	BB	BB	DD	DD	DD	DD	BB	DD	BB	DD	BB	BB	BB	BB	DD	DD	BB	BB	BB	BB	DD	BB	BB	BB	DD	DD	BB	BB	DD	BB
chr8_34148051_34148070	BB	BB	BB	BB	BB	BB	DD	BB	DD	BB	BB	DD	DD	bn	BB	BB	DD	DD	DD	BB	BB	DD	DD	DD	DD	BB	DD	BB	DD	BB	BB	BB	BB	DD	DD	BB	BB	BB	bn	DD	bn	BB	BB	DD	DD	BB	BB	DD	BB
chr8_34150619_34150634	BB	BB	BB	BB	BB	BB	DD	BB	DD	BB	BB	DD	DD	BB	BB	BB	DD	DD	DD	BB	BB	DD	DD	DD	DD	BB	DD	BB	DD	BB	BB	BB	BB	DD	DD	BB	BB	BB	BB	DD	BB	BB	BB	DD	DD	BB	BB	DD	BB
chr8_34175285_34175296	BB	BB	BB	BB	BB	BB	DD	BB	DD	BB	BB	DD	DD	BB	BB	BB	DD	DD	DD	BB	BB	DD	DD	DD	DD	BB	DD	BB	DD	BB	BB	BB	BB	DD	DD	BB	BB	BB	BB	DD	BB	BB	BB	DD	DD	BB	BB	DD	BB
chr8_34195656_34195683	bn	BB	BB	BB	BB	BB	DD	BB	DD	BB	BB	DD	DD	BB	BB	BB	DD	DD	DD	BB	BB	DD	DD	DD	DD	BB	DD	BB	DD	BB	BB	BB	BB	DD	DD	BB	BB	BB	bn	DD	BB	BB	BB	DD	DD	BB	BB	DD	BB
chr8_34198466_34198477	FF	FF	FF	FF	FF	FF	df	FF	df	FF	FF	df	df	FF	FF	FF	df	df	df	FF	FF	df	df	DD	df	FF	df	FF	df	FF	FF	FF	FF	df	df	FF	FF	FF	FF	df	FF	FF	FF	df	DD	FF	FF	DD	FF
chr8_34203782_34203796	BB	BB	BB	BB	BB	BB	DD	BB	DD	BB	BB	DD	DD	BB	BB	BB	DD	DD	DD	BB	BB	DD	DD	DD	DD	BB	DD	BB	DD	BB	BB	BB	BB	DD	DD	BB	BB	BB	BB	DD	BB	BB	BB	DD	DD	BB	BB	DD	BB
chr8_34217740_34217755	BB	BB	BB	BB	BB	BB	DD	BB	DD	BB	BB	DD	DD	BB	BB	BB	DD	DD	DD	BB	BB	DD	DD	DD	DD	BB	DD	BB	DD	BB	BB	BB	BB	DD	DD	BB	BB	BB	BB	DD	BB	BB	BB	DD	DD	BB	BB	DD	BB
chr8_34234159_34234213	BB	NN	BB	NA	BB	NA	DD	NA	DD	BB	BB	DD	DD	BB	NA	BB	DD	DD	DD	BB	NN	DD	DD	DD	DD	BB	DD	NA	DD	BB	NA	NA	BB	DD	DD	BB	BB	BB	BB	DD	BB	BB	BB	DD	DD	BB	BB	DD	BB
chr8_34234496_34234535	BB	BB	BB	BB	BB	BB	DD	BB	DD	BB	BB	DD	DD	BB	BB	BB	DD	DD	DD	BB	BB	DD	DD	DD	DD	BB	DD	BB	DD	BB	BB	BB	BB	DD	DD	BB	BB	BB	BB	DD	bn	BB	BB	DD	DD	BB	BB	DD	BB
chr8_34272283_34272306	BB	BB	BB	BB	BB	BB	DD	BB	DD	BB	BB	DD	DD	BB	BB	BB	DD	DD	DD	BB	BB	DD	DD	DD	DD	BB	DD	BB	DD	BB	BB	BB	BB	DD	DD	BB	BB	BB	BB	DD	BB	BB	BB	DD	DD	BB	BB	DD	BB
chr8_34281128_34281139	FF	FF	FF	FF	FF	FF	df	FF	df	FF	FF	df	df	FF	FF	FF	df	df	DD	FF	FF	df	df	df	df	FF	df	FF	DD	FF	FF	FF	FF	df	df	FF	FF	FF	FF	df	FF	FF	FF	df	df	FF	FF	df	FF
chr8_34281145_34281160	BB	BB	BB	BB	BB	BB	DD	BB	DD	BB	BB	DD	DD	BB	BB	BB	DD	DD	DD	BB	BB	DD	DD	DD	DD	BB	DD	BB	DD	BB	BB	BB	BB	DD	DD	BB	BB	BB	BB	DD	BB	BB	BB	DD	DD	BB	BB	DD	BB
chr8_34282332_34282351	BB	BB	BB	BB	BB	BB	DD	BB	DD	BB	BB	DD	DD	BB	BB	BB	DD	DD	DD	BB	BB	DD	DD	DD	DD	BB	DD	BB	DD	BB	BB	BB	BB	DD	DD	BB	BB	BB	BB	dn	BB	BB	BB	DD	DD	BB	BB	dn	BB
chr8_34299144_34299191	BB	BB	BB	BB	BB	BB	NA	BB	DD	BB	NA	NA	NA	BB	NA	BB	NA	DD	NA	NA	BB	DD	NA	NA	NA	BB	NA	BB	DD	BB	BB	NN	BB	DD	DD	BB	BB	BB	NN	NA	BB	NA	BB	NA	DD	BB	BB	NA	NA
chr8_34319400_34319427	BB	BB	BB	BB	BB	BB	DD	BB	DD	BB	BB	DD	DD	BB	BB	BB	DD	DD	DD	BB	BB	DD	DD	DD	DD	BB	DD	BB	DD	BB	BB	BB	BB	DD	DD	BB	BB	BB	BB	DD	BB	BB	BB	DD	DD	BB	BB	DD	BB
chr8_34333876_34333887	BB	BB	BB	BB	BB	BB	DD	BB	DD	BB	BB	DD	DD	BB	BB	BB	DD	DD	DD	BB	BB	DD	DD	DD	DD	BB	DD	BB	DD	BB	BB	BB	BB	DD	DD	BB	BB	BB	BB	DD	BB	BB	BB	DD	DD	BB	BB	DD	BB
chr8_34354885_34354936	NA	BB	NA	BB	BB	BB	DD	BB	DD	BB	NA	DD	DD	NA	BB	BB	DD	DD	NA	BB	NA	DD	DD	DD	NA	NA	DD	NA	DD	BB	BB	BB	BB	DD	DD	NA	BB	BB	BB	DD	NA	NA	BB	DD	DD	NA	bn	DD	BB
chr8_34378640_34378659	BB	BB	BB	BB	BB	BB	DD	BB	DD	BB	BB	DD	DD	BB	BB	BB	DD	DD	DD	BB	BB	DD	DD	DD	DD	BB	DD	BB	DD	BB	BB	BB	BB	DD	DD	BB	BB	BB	BB	DD	BB	BB	BB	DD	DD	BB	BB	DD	BB
chr8_34381656_34381675	BB	BB	BB	BB	BB	BB	DD	BB	DD	BB	BB	DD	DD	BB	BB	BB	DD	DD	DD	BB	BB	DD	DD	DD	DD	BB	DD	BB	DD	BB	BB	BB	BB	DD	DD	BB	BB	BB	BB	DD	BB	BB	BB	DD	DD	BB	BB	DD	BB
chr8_34408446_34408469	BB	BB	BB	BB	BB	bn	DD	BB	DD	BB	BB	DD	DD	BB	bn	BB	DD	DD	DD	BB	BB	DD	DD	DD	DD	BB	DD	BB	DD	BB	BB	BB	BB	DD	DD	BB	BB	BB	BB	DD	BB	BB	BB	DD	DD	BB	BB	DD	BB
chr8_34435643_34435660	BB	BB	BB	BB	BB	BB	DD	BB	DD	BB	BB	DD	DD	BB	BB	BB	DD	DD	DD	BB	BB	DD	DD	DD	DD	BB	DD	BB	DD	BB	BB	BB	BB	DD	DD	BB	BB	BB	BB	DD	BB	BB	BB	DD	DD	BB	BB	DD	BB
chr8_34436680_34436707	BB	BB	BB	BB	BB	BB	DD	BB	DD	BB	BB	DD	DD	BB	BB	BB	DD	DD	DD	BB	BB	DD	DD	DD	DD	BB	DD	BB	DD	BB	BB	BB	BB	DD	DD	BB	BB	BB	BB	DD	BB	BB	BB	DD	DD	BB	BB	DD	BB
chr8_34444984_34445011	BB	BB	BB	BB	BB	BB	DD	BB	DD	BB	BB	DD	DD	BB	BB	BB	DD	DD	DD	BB	BB	DD	DD	DD	DD	BB	DD	BB	DD	BB	BB	BB	BB	DD	DD	BB	BB	BB	BB	DD	BB	BB	BB	DD	DD	BB	BB	DD	BB
chr8_34484396_34484415	BB	BB	BB	BB	BB	BB	DD	BB	DD	BB	BB	DD	DD	BB	BB	BB	DD	DD	DD	BB	BB	DD	DD	DD	DD	BB	DD	BB	DD	BB	BB	BB	BB	DD	DD	BB	BB	BB	BB	DD	BB	bn	BB	DD	DD	BB	BB	DD	BB
chr8_34484442_34484457	BB	BB	BB	BB	BB	BB	DD	BB	DD	BB	BB	DD	DD	BB	BB	BB	DD	DD	DD	BB	BB	DD	DD	DD	DD	BB	DD	BB	DD	BB	BB	BB	BB	DD	DD	BB	BB	BB	BB	DD	BB	BB	BB	DD	DD	BB	BB	DD	BB
chr8_34485883_34485906	BB	BB	BB	BB	BB	BB	DD	BB	DD	BB	BB	DD	DD	BB	BB	BB	DD	DD	DD	BB	BB	DD	DD	DD	DD	BB	DD	BB	DD	BB	BB	BB	BB	DD	DD	BB	BB	BB	BB	DD	BB	BB	BB	DD	DD	BB	BB	DD	BB
chr8_34493847_34493858	BB	BB	BB	BB	BB	BB	DD	BB	DD	BB	BB	DD	DD	BB	BB	BB	DD	DD	DD	BB	BB	DD	DD	DD	DD	BB	DD	BB	DD	BB	BB	BB	BB	DD	DD	BB	BB	BB	BB	DD	BB	BB	BB	DD	DD	BB	BB	DD	BB
chr8_34496521_34496534	FF	FF	FF	FF	FF	FF	df	FF	df	FF	FF	df	df	FF	FF	FF	df	df	df	FF	FF	df	df	df	df	FF	df	FF	df	FF	FF	FF	FF	df	df	FF	FF	FF	FF	df	FF	FF	FF	df	df	FF	FF	df	FF
chr8_34496537_34496548	BB	BB	BB	BB	BB	BB	DD	BB	DD	BB	BB	DD	DD	BB	BB	BB	DD	DD	DD	BB	BB	DD	DD	DD	DD	BB	DD	BB	DD	BB	BB	BB	BB	DD	dn	BB	BB	BB	BB	DD	BB	BB	BB	DD	DD	BB	BB	DD	BB
chr8_34526743_34526754	BB	BB	BB	BB	BB	BB	DD	BB	DD	BB	BB	bd	DD	BB	BB	BB	DD	DD	DD	BB	BB	DD	DD	DD	DD	BB	bd	BB	DD	BB	BB	BB	BB	DD	DD	BB	BB	BB	BB	DD	BB	BB	BB	DD	DD	BB	BB	DD	BB
chr8_34545912_34545963	NA	NA	BB	BB	BB	BB	NA	BB	DD	BB	BB	NA	bn	NN	NN	NN	NA	NA	DD	BB	NA	DD	dn	NA	dn	NN	dn	BB	DD	BB	BB	bn	BB	dn	NA	NN	NA	BB	NN	bd	BB	BB	BB	dn	DD	NA	NA	dn	NA
chr8_34546226_34546245	BB	BB	BB	BB	BB	BB	DD	BB	DD	BB	BB	DD	DD	BB	BB	BB	DD	DD	DD	BB	BB	DD	DD	DD	DD	BB	DD	BB	DD	BB	BB	BB	BB	DD	DD	BB	BB	BB	BB	DD	BB	BB	BB	DD	DD	BB	BB	DD	BB
chr8_34554643_34554660	BB	BB	BB	BB	BB	BB	DD	BB	DD	BB	BB	DD	DD	BB	BB	BB	DD	DD	DD	BB	BB	DD	DD	DD	DD	BB	DD	BB	DD	BB	BB	BB	BB	DD	DD	BB	BB	BB	BB	DD	BB	BB	BB	DD	DD	BB	BB	DD	BB
chr8_34568136_34568155	BB	BB	BB	BB	BB	BB	DD	BB	DD	BB	BB	DD	DD	BB	BB	BB	DD	DD	DD	BB	BB	DD	DD	DD	DD	BB	DD	BB	DD	BB	BB	BB	BB	DD	DD	BB	BB	BB	BB	DD	BB	BB	BB	DD	DD	BB	BB	DD	BB
chr8_34576340_34576389	BB	BB	BB	BB	BB	BB	DD	BB	DD	BB	BB	DD	DD	BB	BB	BB	DD	DD	DD	BB	BB	DD	DD	DD	DD	BB	DD	BB	DD	BB	BB	BB	BB	DD	DD	BB	BB	BB	BB	DD	BB	BB	BB	DD	DD	BB	BB	DD	BB
chr8_34585320_34585347	bn	BB	BB	BB	BB	BB	DD	BB	DD	BB	BB	DD	DD	BB	BB	BB	DD	DD	DD	BB	BB	DD	DD	DD	DD	BB	DD	BB	DD	BB	BB	BB	bn	DD	DD	BB	BB	BB	BB	DD	BB	BB	BB	DD	DD	BB	BB	DD	BB
chr8_34592461_34592484	BB	BB	BB	BB	BB	BB	DD	BB	DD	BB	BB	DD	DD	BB	BB	BB	DD	DD	DD	BB	BB	DD	DD	DD	DD	BB	DD	BB	DD	BB	BB	BB	BB	DD	DD	BB	BB	BB	BB	DD	BB	BB	BB	DD	DD	BB	BB	DD	BB
chr8_34605475_34605522	BB	BB	BB	bn	BB	BB	DD	BB	DD	BB	BB	DD	DD	BB	BB	BB	DD	DD	DD	BB	BB	DD	DD	DD	DD	BB	DD	BB	DD	BB	BB	BB	BB	DD	DD	BB	BB	BB	BB	DD	BB	BB	BB	DD	DD	BB	BB	DD	BB
chr8_34621227_34621261	BB	BB	BB	BB	BB	BB	DD	BB	DD	BB	BB	DD	DD	BB	BB	BB	DD	DD	DD	BB	BB	DD	DD	DD	DD	BB	DD	BB	DD	BB	BB	BB	BB	DD	DD	BB	BB	BB	BB	DD	BB	BB	BB	DD	DD	BB	BB	DD	BB
chr8_34621808_34621819	FF	FF	FF	FF	FF	FF	DD	FF	df	FF	FF	df	df	FF	FF	FF	DD	df	df	FF	FF	df	df	df	DD	FF	df	FF	DD	FF	FF	FF	FF	DD	df	FF	FF	FF	FF	df	FF	FF	FF	DD	DD	FF	FF	DD	FF
chr8_34621830_34621841	BB	BB	BB	BB	BB	BB	DD	BB	DD	BB	BB	DD	DD	BB	BB	BB	DD	DD	DD	BB	BB	DD	DD	DD	DD	BB	DD	BB	DD	BB	BB	BB	BB	DD	DD	BB	BB	BB	BB	DD	BB	BB	BB	DD	DD	BB	BB	DD	BB
chr8_34623205_34623234	BB	BB	bn	BB	BB	BB	DD	BB	DD	BB	BB	DD	DD	BB	BB	BB	DD	DD	DD	BB	BB	DD	DD	DD	DD	BB	DD	BB	DD	BB	BB	BB	BB	DD	DD	BB	BB	BB	bn	DD	BB	BB	BB	DD	DD	BB	BB	DD	BB
chr8_34626904_34626918	BB	BB	BB	BB	BB	BB	DD	BB	NA	BB	BB	DD	DD	BB	BB	BB	DD	DD	NA	BB	BB	DD	DD	DD	NN	BB	DD	BB	DD	BB	BB	BB	BB	NA	DD	BB	BB	BB	BB	DD	BB	BB	BB	DD	DD	BB	BB	DD	BB
chr8_34638190_34638239	BB	BB	BB	BB	BB	BB	DD	BB	DD	BB	BB	DD	DD	BB	BB	BB	DD	DD	DD	BB	BB	DD	DD	DD	DD	BB	DD	BB	DD	bn	BB	BB	BB	DD	DD	BB	BB	BB	BB	DD	BB	BB	BB	DD	DD	bn	BB	DD	BB
chr8_34641436_34641447	BB	BB	BB	BB	BB	BB	bd	BB	DD	BB	BB	DD	bd	BB	BB	BB	bd	DD	DD	BB	BB	DD	DD	bd	DD	BB	DD	BB	bd	BB	BB	BB	BB	bd	bd	BB	BB	BB	BB	bd	BB	BB	BB	bd	bd	BB	BB	DD	BB
chr8_34641449_34641460	BB	BB	BB	BB	BB	BB	DD	BB	DD	BB	BB	DD	DD	BB	BB	BB	DD	DD	DD	BB	BB	DD	DD	DD	DD	BB	DD	BB	DD	BB	BB	BB	BB	DD	DD	BB	BB	BB	BB	DD	BB	BB	BB	DD	DD	BB	BB	DD	BB
chr8_34655948_34655975	BB	BB	BB	BB	BB	BB	DD	BB	DD	BB	BB	DD	DD	BB	BB	BB	DD	DD	DD	BB	BB	DD	DD	DD	DD	BB	DD	BB	DD	BB	BB	BB	BB	DD	DD	BB	BB	BB	BB	DD	BB	BB	BB	DD	DD	BB	BB	DD	BB
chr8_34665010_34665021	BB	BB	BB	BB	BB	BB	DD	BB	DD	BB	BB	DD	DD	BB	BB	BB	DD	DD	DD	BB	BB	DD	DD	DD	DD	BB	DD	BB	DD	BB	BB	BB	BB	DD	DD	BB	BB	BB	BB	DD	BB	BB	BB	DD	DD	BB	BB	DD	BB
chr8_34667740_34667775	BB	BB	BB	BB	BB	BB	DD	BB	DD	BB	BB	DD	DD	BB	BB	BB	DD	DD	DD	BB	BB	DD	DD	DD	DD	BB	DD	BB	DD	BB	BB	BB	BB	DD	DD	BB	BB	BB	BB	DD	BB	BB	BB	DD	DD	BB	BB	DD	BB
chr8_34673150_34673233	bb	bb	BB	bn	BB	bb	dd	bb	dd	BB	bn	dd	dd	bn	bd	bn	DD	DD	dd	BB	bn	dd	dd	dd	dd	bn	dd	bn	dd	BB	BB	bb	bn	DD	dd	bb	BB	BB	bb	DD	bn	bn	BB	dn	dd	bn	bn	DD	BB
chr8_34674157_34674168	BB	BB	BB	BB	BB	BB	DD	BB	DD	BB	BB	DD	DD	BB	BB	BB	DD	DD	DD	BB	BB	DD	DD	DD	DD	BB	DD	BB	DD	BB	BB	BB	BB	DD	DD	BB	BB	BB	BB	DD	BB	bn	BB	DD	DD	BB	BB	DD	BB
chr8_34680693_34680708	BB	BB	BB	BB	BB	BB	DD	BB	DD	BB	BB	DD	DD	BB	BB	BB	DD	DD	DD	BB	BB	DD	DD	DD	DD	BB	DD	BB	DD	BB	BB	BB	BB	DD	DD	BB	BB	BB	BB	DD	BB	BB	BB	DD	DD	BB	BB	DD	BB
chr8_34693014_34693043	BB	BB	BB	BB	BB	BB	DD	BB	DD	BB	BB	DD	DD	BB	BB	BB	DD	DD	DD	BB	BB	DD	DD	DD	DD	BB	DD	BB	DD	BB	BB	BB	BB	DD	DD	BB	BB	BB	BB	DD	BB	BB	BB	DD	DD	BB	BB	DD	BB
chr8_34704842_34704855	BB	BB	BB	BB	BB	BB	DD	BB	DD	BB	BB	DD	DD	BB	BB	BB	DD	DD	DD	BB	BB	DD	DD	DD	DD	BB	DD	BB	DD	BB	BB	BB	BB	DD	DD	BB	BB	BB	BB	DD	BB	BB	BB	DD	DD	BB	BB	DD	BB
chr8_34712138_34712157	BB	BB	BB	BB	BB	BB	DD	BB	DD	BB	BB	DD	DD	BB	BB	BB	DD	DD	DD	BB	BB	DD	DD	DD	DD	BB	DD	BB	DD	BB	BB	BB	BB	DD	DD	BB	BB	BB	BB	DD	BB	BB	BB	DD	DD	BB	BB	DD	BB
chr8_34716822_34716842	BB	BB	BB	BB	BB	BB	DD	BB	DD	BB	BB	DD	DD	BB	BB	BB	DD	DD	DD	BB	BB	DD	DD	DD	DD	BB	DD	BB	DD	BB	BB	BB	BB	DD	DD	BB	BB	BB	BB	DD	BB	BB	BB	DD	DD	BB	BB	DD	BB
chr8_34719396_34719407	BB	BB	BB	BB	BB	BB	DD	BB	DD	BB	BB	DD	DD	BB	BB	BB	DD	DD	DD	BB	BB	DD	DD	DD	DD	BB	DD	BB	DD	BB	BB	BB	BB	DD	DD	BB	BB	BB	BB	DD	BB	BB	BB	DD	DD	BB	BB	DD	BB
chr8_34720740_34720764	BB	BB	BB	bn	BB	BB	DD	BB	DD	BB	BB	DD	DD	BB	BB	BB	DD	DD	DD	BB	BB	DD	DD	DD	DD	BB	DD	BB	DD	BB	BB	BB	BB	DD	DD	BB	BB	BB	BB	DD	BB	BB	BB	DD	DD	BB	BB	DD	BB
chr8_34725450_34725465	BB	BB	BB	BB	BB	BB	DD	BB	DD	BB	BB	DD	DD	BB	BB	BB	DD	DD	DD	BB	BB	DD	DD	DD	DD	BB	DD	BB	DD	BB	BB	BB	BB	DD	DD	BB	BB	BB	BB	DD	BB	BB	BB	DD	DD	BB	BB	DD	BB
chr8_34730559_34730570	BB	BB	BB	BB	BB	BB	DD	BB	DD	BB	BB	DD	DD	BB	BB	BB	DD	DD	DD	BB	BB	DD	DD	DD	DD	BB	DD	BB	DD	BB	BB	BB	BB	DD	DD	BB	BB	BB	BB	DD	BB	BB	BB	DD	DD	BB	BB	DD	BB
chr8_34745117_34745136	BB	BB	BB	BB	BB	BB	DD	BB	DD	BB	BB	DD	bd	BB	BB	BB	DD	DD	DD	BB	BB	DD	DD	DD	DD	BB	DD	BB	DD	BB	BB	BB	BB	DD	DD	BB	BB	BB	BB	DD	BB	BB	BB	DD	DD	BB	BB	DD	BB
chr8_34753934_34753957	BB	BB	BB	BB	BB	BB	DD	BB	DD	BB	BB	DD	DD	BB	BB	BB	DD	DD	DD	BB	BB	DD	DD	DD	DD	BB	DD	BB	DD	BB	BB	BB	BB	DD	DD	BB	BB	BB	BB	DD	BB	BB	BB	DD	DD	BB	BB	DD	BB
chr8_34775637_34775651	BB	BB	BB	BB	BB	BB	DD	BB	DD	BB	BB	DD	DD	BB	BB	BB	DD	DD	DD	BB	BB	DD	DD	DD	DD	BB	DD	BB	DD	BB	BB	BB	BB	DD	DD	BB	BB	BB	BB	DD	BB	BB	BB	DD	DD	BB	BB	DD	BB
chr8_34777624_34777643	BB	BB	BB	BB	BB	BB	DD	BB	DD	BB	BB	DD	DD	BB	BB	BB	DD	DD	DD	BB	BB	DD	DD	DD	DD	BB	DD	BB	DD	BB	BB	BB	BB	DD	DD	BB	BB	BB	BB	DD	BB	BB	BB	DD	DD	BB	BB	DD	BB
chr8_34783792_34783819	BB	BB	BB	BB	BB	BB	DD	BB	DD	BB	BB	DD	DD	BB	BB	BB	DD	DD	DD	BB	BB	DD	DD	DD	DD	BB	DD	BB	DD	BB	BB	BB	BB	DD	DD	BB	BB	BB	BB	DD	BB	BB	BB	DD	DD	BB	BB	DD	BB
chr8_34793725_34793754	BB	BB	BB	BB	BB	BB	DD	BB	DD	BB	BB	DD	DD	bn	BB	BB	DD	DD	DD	BB	BB	DD	DD	DD	DD	BB	DD	BB	DD	BB	BB	BB	BB	DD	DD	BB	BB	BB	BB	DD	BB	BB	BB	DD	DD	BB	BB	DD	BB
chr8_34802496_34802507	BB	BB	BB	BB	BB	BB	DD	BB	DD	BB	BB	DD	DD	BB	BB	BB	DD	DD	DD	BB	BB	DD	DD	DD	DD	BB	DD	BB	DD	BB	BB	BB	BB	DD	DD	BB	BB	BB	BB	DD	BB	BB	BB	DD	DD	BB	BB	DD	BB
chr8_34809063_34809076	FF	FF	FF	FF	FF	FF	df	FF	df	FF	FF	df	df	FF	FF	FF	DD	df	df	FF	FF	df	df	df	df	FF	df	FF	df	FF	FF	FF	FF	df	df	FF	FF	FF	FF	df	FF	FF	FF	df	df	FF	fn	df	FF
chr8_34812986_34813001	BB	BB	BB	BB	BB	BB	DD	BB	DD	BB	BB	DD	DD	BB	BB	BB	DD	DD	DD	BB	BB	DD	DD	DD	DD	BB	DD	BB	DD	BB	BB	BB	BB	DD	DD	BB	BB	BB	BB	DD	BB	BB	BB	DD	DD	BB	BB	DD	BB
chr8_34830683_34830707	BB	BB	BB	BB	BB	BB	DD	BB	DD	BB	BB	DD	DD	BB	BB	BB	DD	DD	DD	BB	BB	DD	DD	DD	DD	BB	DD	BB	DD	BB	BB	BB	BB	DD	DD	BB	BB	BB	BB	DD	BB	BB	BB	DD	DD	BB	BB	DD	BB
chr8_34832677_34832691	BB	BB	BB	BB	BB	BB	dd	BB	dd	BB	BB	dd	dd	BB	BB	BB	dd	DD	dd	BB	BB	dd	dd	dd	dd	BB	dd	BB	dd	BB	BB	BB	BB	dd	dd	BB	BB	BB	BB	dd	BB	BB	BB	dd	dd	BB	BB	dd	BB
chr8_34836211_34836234	BB	BB	BB	BB	BB	BB	DD	BB	DD	BB	BB	DD	DD	BB	BB	BB	DD	DD	DD	BB	BB	DD	DD	DD	DD	BB	DD	BB	DD	BB	BB	BB	BB	DD	DD	BB	BB	BB	BB	DD	BB	BB	BB	DD	DD	BB	BB	DD	BB
chr8_34839439_34839466	BB	BB	BB	BB	BB	BB	DD	BB	DD	BB	BB	DD	DD	BB	BB	BB	DD	DD	DD	BB	BB	DD	DD	DD	DD	BB	DD	BB	DD	BB	BB	BB	BB	DD	DD	BB	BB	BB	BB	DD	BB	BB	BB	DD	DD	BB	BB	DD	BB
chr8_34841391_34841406	BB	BB	BB	BB	BB	BB	DD	BB	DD	BB	BB	DD	DD	BB	BB	BB	DD	DD	DD	BB	BB	DD	DD	DD	DD	BB	DD	BB	DD	BB	BB	BB	BB	DD	DD	BB	BB	BB	BB	DD	BB	BB	BB	DD	DD	BB	BB	DD	BB
chr8_34868971_34868982	BB	BB	BB	BB	BB	BB	DD	BB	DD	BB	BB	DD	DD	BB	BB	BB	DD	DD	DD	BB	BB	DD	DD	DD	DD	BB	DD	BB	DD	BB	BB	BB	BB	DD	DD	BB	BB	BB	BB	DD	BB	BB	BB	DD	DD	BB	BB	DD	BB
chr8_34893347_34893364	BB	BB	BB	BB	BB	BB	DD	BB	DD	bn	bn	DD	DD	BB	BB	BB	DD	DD	DD	BB	BB	DD	DD	DD	DD	BB	DD	BB	DD	BB	BB	BB	BB	DD	DD	BB	BB	BB	BB	DD	BB	BB	BB	DD	DD	BB	BB	DD	BB
chr8_34900107_34900131	BB	BB	BB	BB	BB	BB	DD	BB	DD	BB	BB	DD	DD	BB	BB	BB	DD	DD	DD	BB	BB	DD	DD	DD	DD	BB	DD	BB	DD	BB	BB	BB	BB	DD	DD	BB	BB	BB	BB	DD	BB	BB	BB	DD	DD	BB	BB	DD	BB
chr8_34918854_34918877	BB	BB	BB	BB	BB	BB	DD	BB	DD	BB	BB	DD	DD	BB	BB	BB	DD	DD	DD	BB	BB	DD	DD	DD	DD	BB	DD	BB	DD	BB	BB	BB	BB	DD	DD	BB	BB	BB	BB	DD	BB	BB	BB	DD	DD	BB	BB	DD	BB
chr8_34932253_34932278	BB	BB	BB	BB	BB	BB	DD	BB	DD	bd	BB	DD	DD	BB	BB	BB	DD	DD	DD	BB	BB	DD	DD	DD	DD	BB	DD	BB	DD	BB	BB	BB	BB	DD	DD	BB	BB	BB	BB	DD	BB	BB	BB	DD	DD	BB	BB	DD	BB
chr8_34933605_34933620	BB	BB	BB	bd	BB	BB	DD	BB	DD	BB	BB	DD	DD	BB	BB	BB	DD	DD	DD	BB	BB	DD	DD	DD	DD	BB	DD	BB	DD	BB	BB	BB	BB	DD	DD	BB	bd	BB	BB	DD	BB	BB	BB	DD	DD	BB	BB	DD	BB
chr8_34947253_34947268	BB	BB	BB	BB	BB	BB	DD	BB	DD	BB	BB	DD	DD	BB	BB	BB	DD	DD	DD	BB	BB	DD	DD	DD	DD	BB	DD	BB	DD	BB	BB	BB	BB	DD	DD	BB	BB	BB	BB	DD	BB	BB	BB	DD	DD	BB	BB	DD	BB
chr8_34956976_34956999	BB	BB	BB	BB	BB	BB	DD	BB	DD	BB	BB	DD	DD	BB	BB	BB	DD	DD	DD	BB	BB	DD	DD	DD	DD	BB	DD	BB	DD	BB	BB	BB	BB	DD	DD	BB	BB	BB	BB	DD	BB	BB	BB	DD	DD	BB	BB	DD	BB
chr8_34958096_34958135	BB	BB	BB	BB	BB	BB	DD	BB	DD	BB	BB	DD	DD	BB	BB	BB	DD	DD	DD	BB	BB	DD	DD	DD	DD	BB	DD	BB	DD	BB	BB	BB	BB	DD	DD	BB	BB	BB	BB	DD	BB	BB	BB	DD	DD	BB	BB	DD	BB
chr8_34964662_34964679	BB	BB	BB	BB	BB	BB	DD	BB	DD	BB	BB	DD	DD	BB	BB	BB	DD	DD	DD	BB	BB	DD	DD	DD	DD	BB	DD	BB	DD	BB	BB	BB	BB	DD	DD	BB	BB	BB	BB	DD	BB	BB	BB	DD	DD	BB	BB	DD	BB
chr8_34965313_34965333	BB	BB	BB	BB	BB	BB	DD	BB	DD	BB	BB	DD	DD	BB	BB	BB	DD	DD	DD	BB	BB	DD	DD	DD	DD	BB	DD	BB	DD	BB	BB	BB	BB	DD	DD	BB	BB	BB	BB	DD	BB	BB	BB	DD	DD	BB	BB	DD	BB
chr8_34976282_34976305	BB	BB	BB	BB	BB	BB	DD	BB	DD	BB	BB	DD	DD	BB	BB	BB	DD	DD	DD	BB	BB	DD	DD	DD	DD	BB	DD	BB	DD	BB	BB	BB	BB	DD	DD	BB	BB	BB	BB	DD	BB	BB	BB	DD	DD	BB	BB	DD	BB
chr8_34982472_34982491	BB	BB	BB	BB	BB	BB	DD	BB	DD	BB	BB	DD	DD	BB	BB	BB	DD	DD	DD	BB	BB	DD	DD	DD	DD	BB	DD	BB	DD	BB	BB	BB	BB	DD	DD	BB	BB	BB	BB	DD	BB	BB	BB	DD	DD	BB	BB	DD	BB
chr8_34997545_34997556	BB	BB	BB	BB	BB	BB	dd	BB	DD	BB	BB	dd	DD	BB	BB	BB	dd	dd	dd	BB	BB	DD	dd	dd	dd	BB	dd	BB	dd	BB	BB	BB	BB	dn	dd	BB	BB	BB	BB	dd	BB	BB	BB	dd	dd	BB	BB	dd	BB
chr8_35004368_35004411	BB	BB	BB	BB	BB	BB	DD	BB	DD	BB	BB	DD	DD	BB	BB	BB	DD	DD	DD	BB	BB	DD	DD	DD	DD	BB	DD	BB	DD	BB	BB	BB	BB	DD	DD	BB	BB	BB	BB	DD	BB	BB	BB	DD	DD	BB	BB	DD	BB
chr8_35010434_35010445	BB	BB	BB	BB	BB	BB	DD	BB	DD	BB	BB	DD	DD	BB	BB	BB	DD	DD	DD	BB	BB	DD	DD	DD	DD	BB	DD	BB	DD	BB	BB	BB	BB	DD	DD	BB	BB	BB	BB	DD	BB	BB	BB	DD	DD	BB	BB	DD	BB
chr8_35019033_35019048	BB	BB	BB	BB	BB	BB	DD	BB	DD	BB	BB	DD	DD	BB	BB	BB	DD	DD	DD	BB	BB	DD	DD	DD	DD	BB	DD	BB	DD	BB	BB	BB	BB	DD	DD	BB	BB	BB	BB	DD	BB	BB	BB	DD	DD	BB	BB	DD	BB
chr8_35020334_35020369	BB	BB	BB	BB	BB	BB	DD	BB	DD	BB	BB	DD	DD	BB	BB	BB	DD	DD	DD	BB	BB	DD	DD	DD	DD	BB	DD	BB	DD	BB	BB	BB	BB	DD	DD	BB	BB	BB	BB	DD	BB	BB	BB	DD	DD	BB	BB	DD	bn
chr8_35038961_35038975	BB	BB	BB	BB	BB	BB	DD	BB	DD	BB	BB	DD	DD	BB	BB	BB	DD	DD	DD	BB	BB	DD	DD	DD	DD	BB	DD	BB	DD	BB	BB	BB	BB	DD	DD	BB	BB	BB	BB	DD	BB	BB	BB	DD	DD	BB	BB	DD	BB
chr8_35050435_35050454	BB	BB	BB	BB	BB	BB	DD	BB	DD	BB	BB	DD	DD	BB	BB	BB	DD	DD	DD	BB	BB	DD	DD	DD	DD	BB	DD	BB	DD	BB	BB	BB	BB	DD	DD	BB	BB	BB	BB	DD	BB	BB	BB	DD	DD	BB	BB	DD	BB
chr8_35053480_35053494	BB	BB	BB	BB	BB	BB	DD	BB	DD	BB	BB	DD	DD	BB	BB	BB	DD	DD	DD	BB	BB	DD	DD	DD	DD	BB	DD	BB	DD	BB	BB	BB	BB	DD	DD	BB	BB	BB	BB	DD	BB	BB	BB	DD	DD	BB	BB	DD	BB
chr8_35079345_35079372	BB	BB	BB	BB	BB	BB	DD	BB	DD	BB	BB	DD	DD	BB	BB	BB	DD	DD	DD	BB	BB	DD	DD	DD	DD	BB	DD	BB	DD	BB	BB	BB	BB	DD	DD	BB	BB	BB	BB	DD	BB	BB	BB	DD	DD	BB	BB	DD	BB
chr8_35081921_35081932	BB	BB	BB	BB	BB	BB	DD	BB	DD	BB	BB	DD	DD	BB	BB	BB	DD	DD	DD	BB	BB	DD	DD	DD	DD	BB	DD	BB	DD	BB	BB	BB	BB	DD	DD	BB	BB	BB	BB	DD	BB	BB	BB	DD	DD	BB	BB	DD	BB
chr8_35085571_35085588	BB	BB	BB	BB	BB	BB	DD	BB	DD	BB	BB	DD	DD	BB	BB	BB	DD	DD	DD	BB	BB	DD	DD	DD	DD	BB	DD	BB	DD	BB	BB	BB	BB	DD	DD	BB	BB	BB	BB	DD	BB	BB	BB	DD	DD	BB	BB	DD	BB
chr8_35086607_35086626	BB	BB	BB	BB	BB	BB	DD	BB	DD	BB	BB	DD	DD	BB	BB	BB	DD	DD	DD	BB	BB	DD	DD	DD	DD	BB	DD	BB	DD	BB	BB	BB	BB	DD	DD	BB	BB	BB	BB	DD	BB	BB	BB	DD	DD	BB	BB	DD	BB
chr8_35152056_35152095	BB	BB	BB	BB	BB	BB	DD	BB	DD	BB	BB	DD	DD	BB	BB	BB	DD	DD	DD	BB	BB	DD	DD	DD	DD	BB	DD	BB	DD	BB	BB	BB	BB	DD	DD	BB	BB	BB	BB	DD	BB	BB	BB	DD	DD	BB	BB	DD	BB
chr8_35166974_35166991	BB	BB	BB	BB	BB	BB	DD	BB	DD	BB	BB	DD	DD	BB	BB	BB	DD	DD	DD	BB	BB	DD	DD	DD	DD	BB	DD	BB	DD	BB	BB	BB	BB	DD	DD	BB	BB	BB	BB	DD	BB	BB	BB	DD	DD	BB	BB	DD	BB
chr8_35179802_35179837	BB	BB	BB	BB	BB	BB	DD	BB	DD	BB	BB	DD	DD	BB	BB	BB	DD	DD	DD	BB	BB	DD	DD	DD	DD	BB	DD	BB	DD	BB	BB	BB	BB	DD	DD	BB	BB	BB	BB	DD	BB	BB	BB	DD	DD	BB	BB	DD	BB
chr8_35188837_35188857	BB	BB	BB	BB	BB	BB	DD	BB	DD	BB	BB	DD	DD	BB	BB	BB	DD	DD	DD	BB	BB	DD	DD	DD	DD	BB	DD	BB	DD	BB	BB	BB	BB	DD	DD	BB	BB	BB	BB	DD	BB	BB	BB	DD	DD	BB	BB	DD	BB
chr8_35199248_35199291	BB	BB	BB	BB	NA	BB	DD	BB	NA	BB	BB	DD	DD	BB	BB	NA	DD	DD	NA	BB	BB	DD	DD	DD	NN	bn	DD	BB	DD	BB	BB	BB	BB	DD	NA	BB	BB	BB	NA	NA	BB	BB	BB	DD	DD	BB	BB	NA	BB
chr8_35201121_35201156	BB	BB	BB	BB	BB	BB	DD	BB	DD	BB	BB	DD	DD	BB	BB	BB	DD	DD	DD	BB	BB	DD	DD	DD	DD	BB	DD	BB	DD	BB	BB	BB	BB	DD	DD	BB	BB	BB	BB	DD	BB	BB	BB	DD	DD	BB	BB	DD	BB
chr8_35209538_35209573	BB	BB	BB	BB	BB	BB	dd	BB	dd	BB	BB	dd	dd	BB	BB	BB	dd	DD	dd	BB	BB	dd	dd	dd	dd	BB	dd	BB	dd	BB	BB	BB	BB	dd	dd	BB	BB	BB	BB	dd	BB	BB	BB	dd	dd	BB	BB	dd	BB
chr8_35215671_35215682	BB	BB	BB	BB	BB	BB	DD	BB	DD	BB	BB	DD	DD	BB	BB	BB	DD	DD	DD	BB	BB	DD	DD	DD	DD	BB	DD	BB	DD	BB	BB	BB	BB	DD	DD	BB	BB	BB	BB	DD	BB	BB	BB	DD	DD	BB	BB	DD	BB
chr8_35239628_35239639	BB	BB	BB	BB	BB	BB	DD	BB	DD	BB	BB	DD	DD	BB	BB	BB	DD	DD	DD	BB	BB	DD	DD	DD	DD	BB	DD	BB	DD	BB	BB	BB	BB	DD	DD	BB	BB	BB	BB	DD	BB	BB	BB	DD	DD	BB	BB	DD	BB
chr8_35240205_35240216	BB	BB	BB	BB	BB	BB	DD	BB	DD	BB	BB	DD	DD	BB	BB	BB	DD	DD	DD	BB	BB	DD	DD	DD	DD	BB	DD	BB	DD	BB	BB	BB	BB	DD	DD	BB	BB	BB	BB	DD	BB	BB	BB	DD	DD	BB	BB	DD	BB
chr8_35250305_35250322	BB	BB	BB	BB	BB	BB	NA	BB	DD	BB	BB	DD	DD	BB	BB	BB	DD	DD	DD	BB	BB	NA	NA	DD	DD	BB	DD	BB	NA	BB	BB	BB	BB	DD	DD	BB	BB	BB	BB	DD	NN	BB	BB	NA	DD	NA	BB	DD	BB
chr8_35250322_35250333	BB	BB	BB	BB	BB	BB	DD	BB	DD	BB	BB	DD	DD	BB	BB	BB	DD	DD	DD	BB	BB	DD	DD	DD	DD	BB	DD	BB	DD	BB	BB	BB	BB	DD	DD	BB	BB	BB	BB	DD	BB	BB	BB	DD	DD	BB	BB	DD	BB
chr8_35259452_35259496	BB	BB	BB	BB	BB	BB	dd	BB	dd	BB	BB	DD	dd	BB	BB	BB	dd	dd	dd	BB	BB	dd	DD	dd	dd	BB	dd	BB	dd	BB	BB	BB	BB	dd	dd	BB	BB	BB	BB	dd	BB	BB	BB	dd	dd	BB	BB	dd	BB
chr8_35274738_35274761	BB	BB	BB	BB	BB	BB	DD	BB	DD	BB	BB	DD	DD	BB	BB	BB	DD	DD	DD	BB	BB	DD	DD	DD	DD	BB	DD	BB	DD	BB	BB	BB	BB	DD	DD	BB	BB	BB	BB	DD	BB	BB	BB	DD	DD	BB	BB	DD	BB
chr8_35360197_35360236	BB	BB	BB	BB	BB	BB	DD	BB	DD	BB	BB	DD	DD	BB	BB	BB	DD	DD	DD	BB	BB	DD	DD	DD	DD	BB	DD	BB	DD	BB	BB	BB	BB	DD	DD	BB	BB	BB	BB	DD	BB	BB	BB	DD	DD	BB	BB	DD	BB
chr8_35365937_35365952	BB	BB	BB	BB	BB	BB	DD	BB	DD	BB	BB	DD	DD	BB	BB	BB	DD	DD	DD	BB	BB	DD	DD	DD	DD	BB	DD	BB	DD	BB	BB	BB	BB	DD	DD	BB	BB	BB	BB	DD	BB	BB	BB	DD	DD	BB	BB	DD	BB
chr8_35383221_35383236	BB	BB	BB	BB	BB	BB	DD	BB	DD	BB	BB	DD	DD	BB	BB	BB	DD	DD	DD	BB	BB	DD	DD	DD	DD	BB	DD	BB	DD	BB	BB	BB	BB	DD	DD	BB	BB	BB	BB	DD	BB	BB	BB	DD	DD	BB	BB	DD	BB
chr8_35407464_35407478	BB	BB	BB	BB	BB	BB	DD	BB	DD	BB	BB	DD	DD	BB	BB	BB	DD	DD	DD	BB	BB	DD	DD	DD	DD	BB	DD	BB	DD	BB	BB	BB	BB	DD	DD	BB	BB	BB	BB	DD	BB	BB	BB	DD	DD	BB	BB	DD	BB
chr8_35409994_35410029	BB	BB	BB	BB	BB	BB	dn	BB	DD	BB	BB	DD	dn	BB	BB	BB	DD	DD	dn	BB	BB	dn	dn	dn	DD	BB	dn	BB	dn	BB	BB	BB	BB	DD	DD	BB	BB	BB	BB	DD	BB	BB	BB	DD	dn	BB	BB	dn	BB
chr8_35412798_35412817	BB	BB	BB	BB	BB	BB	DD	BB	DD	BB	BB	DD	DD	BB	BB	BB	DD	DD	DD	BB	BB	DD	DD	DD	DD	BB	DD	BB	DD	BB	BB	BB	BB	DD	DD	BB	BB	BB	BB	DD	BB	BB	BB	DD	DD	BB	BB	DD	BB
chr8_35435690_35435724	BB	BB	BB	BB	BB	BB	dd	BB	dd	BB	BB	dd	DD	BB	BB	BB	DD	dd	DD	BB	BB	DD	dd	DD	dd	BB	DD	BB	dd	BB	BB	BB	BB	dd	dd	BB	BB	BB	BB	DD	BB	BB	BB	DD	DD	BB	BB	dd	BB
chr8_35437291_35437302	BB	BB	BB	BB	BB	BB	DD	BB	DD	BB	BB	DD	DD	BB	BB	BB	DD	DD	DD	BB	BB	DD	DD	DD	DD	BB	DD	BB	DD	BB	BB	BB	BB	DD	DD	BB	BB	BB	BB	DD	BB	BB	BB	DD	DD	BB	BB	DD	BB
chr8_35438856_35438869	BB	BB	BB	BB	BB	BB	DD	BB	DD	BB	BB	DD	DD	BB	BB	BB	DD	DD	DD	BB	BB	DD	DD	DD	DD	BB	DD	BB	DD	BB	BB	BB	BB	DD	DD	BB	BB	BB	BB	DD	BB	BB	BB	DD	DD	BB	BB	DD	BB
chr8_35445376_35445407	BB	BB	BB	BB	BB	BB	DD	BB	DD	BB	BB	DD	DD	BB	BB	BB	DD	DD	DD	BB	BB	DD	DD	DD	DD	BB	DD	BB	DD	BB	BB	BB	BB	DD	DD	BB	BB	BB	BB	DD	BB	BB	BB	DD	DD	BB	BB	DD	BB
chr8_35458039_35458050	BB	BB	BB	BB	BB	BB	DD	BB	DD	BB	BB	DD	DD	BB	BB	BB	DD	DD	DD	BB	BB	DD	DD	DD	DD	BB	DD	BB	DD	BB	BB	BB	BB	DD	DD	BB	BB	BB	BB	DD	BB	BB	BB	DD	DD	BB	BB	DD	BB
chr8_35498224_35498241	BB	BB	BB	BB	BB	BB	DD	BB	DD	BB	BB	DD	DD	BB	BB	BB	DD	DD	DD	BB	BB	DD	DD	DD	DD	BB	DD	BB	DD	BB	BB	BB	BB	DD	DD	BB	BB	BB	BB	DD	BB	BB	BB	DD	DD	BB	BB	DD	BB
chr8_35545777_35545796	BB	BB	BB	BB	BB	BB	DD	BB	DD	BB	BB	DD	DD	BB	BB	BB	DD	DD	DD	BB	BB	DD	DD	DD	DD	BB	DD	BB	DD	BB	BB	BB	BB	DD	DD	BB	BB	BB	BB	DD	BB	BB	BB	DD	DD	BB	BB	DD	BB
chr8_35548223_35548258	BB	BB	BB	BB	BB	BB	DD	BB	DD	BB	BB	DD	DD	BB	BB	BB	DD	DD	DD	BB	BB	DD	DD	DD	DD	BB	DD	BB	DD	BB	BB	BB	BB	DD	DD	BB	BB	BB	BB	DD	BB	BB	BB	DD	DD	BB	BB	DD	BB
chr8_35551318_35551329	BB	BB	BB	BB	BB	BB	DD	BB	DD	BB	BB	DD	DD	BB	BB	BB	DD	DD	DD	BB	BB	DD	DD	DD	DD	BB	DD	BB	DD	BB	BB	BB	BB	DD	DD	BB	BB	BB	BB	DD	BB	BB	BB	DD	DD	BB	BB	DD	BB
chr8_35552043_35552098	NA	BB	BB	BB	BB	NA	DD	NA	DD	BB	BB	DD	DD	NA	BB	BB	DD	DD	DD	BB	NA	DD	DD	DD	DD	BB	DD	BB	DD	NA	BB	BB	BB	DD	DD	NN	BB	BB	BB	DD	BB	BB	BB	NA	DD	BB	BB	DD	bd
chr8_35554228_35554272	FF	FF	FF	FF	FF	FF	FF	FF	FF	FF	FF	FF	FF	FF	FF	FF	FF	FF	FF	FF	FF	FF	FF	FF	FF	NA	FF	FF	FF	FF	FF	FF	FF	FF	FF	FF	FF	FF	NA	FF	FF	FF	FF	NN	FF	FF	FF	FF	FF
chr8_35573373_35573400	BB	BB	BB	BB	BB	BB	DD	BB	DD	BB	BB	DD	DD	BB	BB	BB	DD	DD	DD	BB	BB	DD	DD	DD	DD	BB	DD	BB	DD	BB	BB	BB	BB	DD	DD	BB	BB	BB	BB	DD	BB	BB	BB	DD	DD	BB	BB	DD	BB
chr8_35578936_35578974	BB	BB	BB	BB	BB	BB	DD	BB	DD	BB	BB	DD	DD	BB	BB	BB	DD	DD	DD	BB	BB	DD	DD	DD	NN	BB	DD	BB	DD	BB	BB	BB	BB	DD	DD	BB	BB	BB	BB	DD	BB	BB	BB	DD	DD	BB	BB	NA	NA
chr8_35600800_35600814	BB	BB	BB	BB	BB	BB	DD	BB	DD	BB	BB	DD	DD	BB	BB	BB	DD	DD	DD	BB	BB	DD	DD	DD	DD	BB	DD	BB	DD	BB	BB	BB	BB	DD	DD	BB	BB	BB	BB	DD	BB	BB	BB	DD	DD	BB	BB	DD	BB
chr8_3736353_3736400	FF	FF	FF	NA	FF	FF	FF	FF	FF	NA	FF	FF	FF	NA	NN	FF	FF	FF	NA	NA	FF	FF	FF	NN	NA	NA	FF	FF	FF	FF	FF	FF	NN	FF	fn	FF	NA	NA	FF	FF	NA	NA	FF	FF	FF	NA	FF	FF	FF
chr8_3935321_3935356	FF	FF	FF	NA	FF	NA	FF	FF	FF	FF	FF	FF	FF	FF	FF	FF	FF	FF	FF	FF	FF	FF	FF	FF	FF	FF	FF	FF	FF	FF	FF	FF	FF	FF	FF	fn	FF	FF	FF	FF	FF	FF	FF	FF	FF	NA	FF	FF	FF
chr8_4067545_4067592	BB	bd	BB	NA	bn	NA	NA	bd	BB	BB	DD	BB	NA	BB	BB	BB	NA	BB	BB	BB	NA	BB	NA	BB	NN	BB	DD	bd	BB	NA	BB	DD	DD	NA	DD	NA	BB	NA	NA	NA	DD	NA	DD	BB	NA	BB	NA	BB	DD
chr8_4211457_4211486	FF	FF	FF	FF	FF	FF	FF	FF	FF	FF	FF	FF	FF	FF	FF	FF	FF	FF	FF	FF	FF	FF	FF	FF	FF	FF	FF	FF	FF	FF	FF	FF	FF	FF	FF	FF	FF	FF	FF	FF	FF	FF	FF	FF	FF	FF	FF	FF	FF
chr8_4222705_4222728	FF	FF	FF	FF	FF	FF	FF	FF	FF	FF	FF	FF	FF	FF	FF	FF	FF	FF	FF	FF	FF	FF	FF	FF	FF	NA	FF	FF	FF	FF	FF	FF	FF	FF	FF	FF	FF	FF	FF	NA	NA	FF	FF	FF	NA	FF	FF	FF	FF
chr8_4291516_4291555	FF	FF	FF	FF	FF	FF	NA	FF	FF	FF	FF	FF	FF	FF	FF	FF	FF	FF	FF	FF	FF	FF	FF	FF	FF	NA	FF	FF	FF	FF	FF	FF	FF	FF	FF	FF	FF	FF	FF	FF	NA	FF	FF	FF	FF	FF	FF	FF	FF
chr8_4363629_4363672	FF	FF	FF	FF	NA	FF	FF	FF	FF	FF	FF	FF	FF	FF	FF	NA	NA	FF	FF	FF	FF	FF	FF	FF	FF	FF	FF	FF	FF	FF	FF	FF	FF	FF	FF	FF	FF	FF	FF	FF	FF	FF	NA	FF	FF	FF	FF	FF	FF
chr8_4391215_4391258	NA	FF	FF	fn	NA	fn	NN	NA	FF	FF	FF	FF	FF	FF	FF	FF	FF	FF	FF	FF	FF	FF	FF	FF	FF	NA	FF	FF	FF	FF	FF	NA	FF	FF	FF	FF	FF	NA	FF	FF	NA	NA	FF	FF	FF	NA	FF	FF	NA
chr8_4468039_4468058	FF	FF	FF	FF	FF	FF	FF	FF	FF	FF	FF	NA	FF	NA	FF	FF	FF	NA	FF	FF	FF	FF	NA	NA	FF	FF	NN	FF	FF	FF	FF	FF	FF	FF	NA	NA	FF	NA	FF	FF	FF	FF	FF	NA	NA	FF	FF	NA	FF
chr8_4468058_4468069	NA	FF	FF	FF	fn	FF	FF	NA	NA	NA	FF	FF	NA	FF	fn	FF	FF	FF	FF	FF	FF	FF	FF	FF	FF	NA	NN	FF	FF	FF	NA	FF	FF	FF	FF	FF	FF	NA	FF	FF	FF	FF	FF	FF	FF	FF	FF	FF	FF
chr8_4645568_4645603	FF	FF	FF	NA	FF	FF	FF	FF	FF	FF	FF	FF	FF	FF	FF	FF	FF	FF	FF	FF	fn	FF	fn	FF	FF	FF	FF	FF	NA	FF	FF	FF	FF	FF	NA	FF	FF	FF	FF	FF	FF	FF	FF	FF	FF	FF	FF	FF	FF
chr8_4659115_4659147	FF	FF	FF	NA	FF	FF	FF	FF	FF	FF	FF	FF	FF	FF	FF	FF	FF	FF	FF	FF	FF	FF	FF	FF	FF	NA	FF	NA	FF	FF	FF	FF	FF	FF	FF	FF	FF	NA	FF	FF	NA	FF	FF	FF	NA	FF	FF	FF	FF
chr8_4712546_4712600	FF	FF	FF	NA	FF	FF	fn	FF	FF	FF	FF	NN	FF	FF	NN	FF	FF	NA	FF	FF	NA	FF	FF	FF	FF	FF	FF	FF	FF	FF	FF	FF	FF	FF	FF	FF	NA	FF	FF	FF	FF	NA	FF	FF	FF	NA	FF	FF	FF
chr8_4883744_4883767	NA	FF	FF	FF	NA	FF	FF	FF	fn	FF	FF	NA	FF	FF	NN	NA	FF	NA	FF	FF	FF	NA	FF	FF	FF	fn	NA	FF	NA	FF	NA	FF	FF	FF	FF	FF	FF	FF	FF	FF	FF	NA	fn	NA	FF	FF	FF	NA	FF
chr8_5478167_5478214	FF	NN	NA	FF	FF	FF	FF	FF	FF	NA	FF	FF	NA	FF	FF	FF	FF	FF	FF	FF	NA	FF	FF	NA	FF	FF	FF	NA	FF	FF	FF	FF	FF	FF	FF	FF	FF	NA	FF	FF	NA	FF	FF	FF	FF	NA	FF	NA	NA
chr8_5493074_5493118	FF	FF	FF	FF	FF	FF	FF	FF	FF	FF	FF	FF	FF	FF	FF	FF	FF	FF	FF	FF	FF	NA	FF	NN	FF	FF	FF	FF	FF	FF	FF	FF	FF	FF	FF	FF	FF	FF	FF	FF	FF	FF	FF	FF	FF	NA	FF	FF	FF
chr8_5493460_5493515	DD	NA	NA	DD	NA	DD	DD	du	NA	DD	DD	DD	DD	DD	NA	du	DD	DD	DD	DD	UU	DD	DD	DD	DD	NA	DD	DD	DD	NA	NA	DD	DD	DD	DD	DD	DD	du	DD	NA	DD	NA	DD	DD	DD	du	NA	DD	DD
chr8_5554759_5554786	FF	FF	FF	FF	NA	FF	FF	FF	FF	FF	FF	FF	FF	NN	FF	FF	FF	NA	FF	FF	FF	FF	FF	FF	FF	NA	FF	FF	FF	FF	FF	FF	FF	FF	FF	FF	FF	FF	FF	FF	NA	FF	FF	FF	FF	NA	FF	FF	NA
chr8_5741426_5741469	FF	FF	FF	FF	FF	NA	FF	FF	FF	FF	FF	FF	FF	FF	FF	FF	FF	FF	FF	FF	FF	FF	FF	FF	FF	NA	FF	FF	FF	FF	FF	FF	FF	FF	FF	FF	FF	FF	NN	FF	FF	FF	FF	FF	fn	FF	FF	FF	FF
chr8_5926305_5926339	FF	FF	FF	FF	FF	FF	NA	FF	FF	FF	FF	FF	FF	FF	FF	FF	FF	FF	FF	FF	FF	FF	FF	FF	FF	FF	FF	FF	FF	FF	FF	FF	FF	FF	FF	FF	FF	FF	FF	FF	FF	FF	FF	FF	FF	FF	FF	FF	fn
chr8_6007213_6007256	BB	BB	BB	BB	BB	DD	DD	BB	DD	DD	DD	DD	DD	DD	BB	DD	DD	DD	DD	BB	BB	DD	DD	BB	DD	NA	DD	BB	bn	BB	BB	DD	DD	DD	DD	BB	BB	BB	BB	BB	DD	BB	DD	BB	DD	DD	BB	BB	DD
chr8_6033426_6033469	FF	NA	FF	FF	FF	FF	FF	FF	FF	FF	FF	NA	fn	FF	FF	FF	FF	FF	FF	FF	FF	FF	FF	FF	FF	NA	FF	FF	NA	FF	FF	FF	FF	FF	FF	FF	FF	FF	FF	FF	FF	FF	FF	FF	FF	NA	FF	FF	FF
chr8_6036918_6036941	FF	FF	FF	FF	FF	FF	NA	FF	FF	NA	NA	NA	FF	FF	NA	NA	FF	FF	NA	NA	NA	FF	FF	FF	FF	NA	FF	FF	NN	FF	NA	NA	FF	FF	NA	FF	FF	NA	NA	NA	NA	NA	FF	NA	fn	NA	FF	FF	FF
chr8_6253196_6253223	FF	FF	FF	FF	FF	FF	FF	FF	FF	FF	FF	NN	FF	FF	FF	FF	FF	FF	FF	FF	FF	FF	FF	FF	FF	FF	FF	FF	FF	FF	FF	FF	FF	FF	FF	FF	FF	FF	FF	FF	FF	FF	FF	FF	FF	FF	FF	FF	FF
chr8_6262201_6262248	FF	FF	FF	FF	FF	FF	FF	FF	FF	FF	NA	FF	FF	FF	NA	FF	FF	FF	FF	NA	FF	FF	NA	NA	FF	NA	FF	FF	FF	FF	FF	FF	FF	FF	FF	NA	FF	NA	FF	NA	FF	FF	NA	FF	FF	FF	FF	FF	FF
chr8_6278327_6278374	BB	NA	BB	BB	BB	BB	BB	BB	BB	bn	BB	BB	DD	BB	BB	BB	BB	DD	DD	BB	BB	BB	BB	BB	DD	BB	BB	BB	BB	BB	BB	BB	BB	BB	DD	BB	BB	BB	BB	BB	BB	BB	BB	BB	DD	DD	BB	BB	BB
chr8_6278713_6278760	FF	FF	NA	NA	NA	NA	fn	FF	NA	FF	FF	FF	FF	FF	FF	FF	NN	FF	FF	FF	NA	NA	NN	FF	NN	FF	FF	fn	fn	FF	FF	FF	FF	FF	FF	FF	FF	fn	NA	NA	NA	FF	FF	FF	NN	NA	FF	FF	FF
chr8_6488750_6488785	FF	FF	FF	FF	NA	FF	FF	FF	FF	FF	FF	FF	FF	FF	FF	FF	FF	FF	FF	NN	FF	FF	NA	NA	FF	FF	FF	FF	FF	FF	FF	FF	FF	FF	FF	NA	FF	FF	FF	FF	FF	FF	FF	FF	FF	FF	FF	FF	FF
chr8_6490395_6490446	DD	DD	BB	BB	BB	DD	dn	BB	DD	NA	NN	DD	dn	DD	NA	DD	NN	DD	DD	BB	NA	DD	DD	BB	DD	NA	DD	BB	BB	BB	BB	DD	DD	NA	DD	NA	BB	BB	BB	BB	NA	BB	DD	BB	DD	DD	BB	BB	DD
chr8_6570150_6570184	FF	FF	FF	NA	NA	FF	FF	FF	NA	FF	NA	NA	NA	NN	FF	FF	FF	FF	FF	FF	NA	FF	FF	FF	NA	NA	FF	FF	FF	NA	FF	FF	FF	FF	FF	NA	FF	FF	NA	FF	NA	FF	FF	FF	FF	FF	NA	FF	FF
chr8_6625270_6625301	FF	FF	FF	FF	FF	FF	FF	FF	FF	FF	FF	FF	FF	FF	FF	FF	FF	NA	FF	FF	FF	FF	FF	FF	FF	FF	FF	FF	FF	FF	FF	FF	FF	FF	FF	FF	FF	FF	FF	FF	FF	FF	FF	FF	FF	FF	FF	FF	FF
chr8_6949655_6949694	FF	FF	NN	FF	NA	FF	NN	FF	FF	FF	NA	NA	FF	NA	FF	FF	FF	FF	FF	FF	FF	FF	FF	FF	FF	FF	FF	FF	FF	FF	FF	FF	FF	FF	fn	FF	NA	FF	FF	FF	NA	FF	FF	FF	FF	FF	FF	FF	NA
chr8_6959594_6959613	NA	FF	FF	FF	FF	FF	FF	FF	NA	NA	NA	FF	NA	NA	NA	NA	FF	FF	FF	NA	FF	FF	FF	FF	FF	NA	FF	FF	FF	FF	NA	FF	FF	FF	NA	FF	FF	FF	FF	FF	NA	FF	FF	FF	NA	FF	FF	FF	FF
chr8_6967858_6967912	FF	NA	FF	FF	FF	FF	FF	FF	FF	FF	FF	NA	FF	FF	fn	FF	FF	NA	NA	FF	FF	FF	FF	FF	NA	NA	FF	FF	FF	FF	FF	FF	FF	FF	NA	FF	FF	FF	NA	FF	FF	FF	NN	FF	FF	NA	NA	FF	NA
chr8_7064811_7064850	FF	FF	NA	FF	FF	FF	FF	FF	FF	FF	FF	FF	FF	NA	FF	FF	FF	FF	FF	FF	FF	NA	FF	NA	FF	NA	FF	NA	FF	FF	FF	FF	FF	FF	FF	FF	FF	FF	FF	NA	NA	FF	FF	FF	FF	FF	FF	FF	FF
chr8_7179311_7179360	NA	NA	NA	FF	FF	NA	FF	NN	NA	NA	FF	FF	FF	FF	FF	FF	FF	FF	NA	NN	NN	FF	FF	FF	FF	NA	FF	FF	FF	NA	FF	FF	FF	NA	FF	FF	FF	NA	FF	FF	FF	NA	FF	FF	FF	NA	FF	NA	FF
chr8_7295478_7295501	BB	BB	BB	BB	BB	DD	DD	BB	DD	DD	DD	DD	DD	DD	BB	DD	DD	DD	DD	BB	BB	DD	DD	BB	DD	BB	DD	BB	BB	BB	BB	DD	DD	DD	DD	BB	BB	BB	BB	BB	DD	DD	DD	BB	DD	DD	BB	BB	DD
chr8_7374399_7374443	NA	FF	FF	FF	FF	FF	fn	NA	FF	FF	FF	FF	FF	NA	FF	FF	FF	NA	FF	FF	FF	FF	FF	NN	FF	FF	FF	FF	FF	NA	FF	FF	NA	FF	FF	NA	FF	fn	FF	FF	NA	FF	FF	FF	FF	FF	FF	NN	FF
chr8_7637403_7637446	FF	FF	FF	FF	FF	FF	FF	FF	FF	FF	FF	FF	FF	FF	FF	FF	FF	FF	FF	FF	FF	FF	FF	FF	FF	NA	FF	FF	FF	FF	FF	FF	NA	NA	FF	FF	FF	FF	FF	FF	FF	FF	FF	FF	NN	NA	FF	FF	FF
chr8_7739125_7739172	BB	BB	BB	BB	BB	DD	DD	bn	DD	DD	DD	DD	DD	DD	BB	DD	DD	DD	DD	BB	BB	DD	DD	BB	BB	BB	DD	bn	BB	DD	BB	DD	DD	DD	DD	BB	BB	BB	BB	BB	DD	DD	BB	BB	DD	DD	BB	BB	DD
chr8_7839742_7839777	FF	FF	FF	FF	FF	FF	FF	FF	FF	FF	FF	FF	FF	FF	FF	FF	FF	FF	FF	FF	FF	FF	FF	FF	FF	NA	FF	FF	FF	FF	FF	FF	FF	FF	FF	FF	FF	FF	FF	FF	FF	FF	FF	FF	FF	FF	FF	FF	NA
chr8_7912437_7912468	FF	FF	FF	FF	FF	FF	FF	FF	FF	NA	FF	FF	FF	FF	FF	NA	FF	FF	FF	FF	FF	FF	FF	FF	NA	NA	FF	FF	NA	FF	NA	FF	FF	FF	FF	FF	FF	FF	FF	FF	FF	FF	FF	FF	FF	NA	FF	FF	FF
chr8_7980819_7980868	BB	BB	BB	BB	BB	BB	DD	BB	DD	DD	NA	DD	NN	NA	BB	DD	DD	NA	DD	BB	BB	DD	DD	BB	DD	NA	DD	BB	BB	BB	BB	DD	DD	DD	NA	BB	BB	BB	NA	BB	NA	DD	DD	BB	dn	NA	BB	BB	DD
chr8_8039982_8040020	FF	NA	FF	NA	NA	FF	NA	FF	FF	FF	FF	NA	FF	FF	NA	FF	FF	NA	NA	FF	FF	FF	FF	FF	FF	NA	FF	FF	FF	FF	NA	FF	FF	FF	NA	NA	NA	FF	FF	FF	NA	FF	FF	FF	FF	FF	FF	NA	NA
chr8_8233221_8233250	BB	BB	BB	BB	BB	DD	DD	BB	DD	DD	BB	DD	DD	DD	BB	DD	DD	DD	dn	BB	BB	DD	DD	DD	NA	BB	DD	BB	BB	BB	BB	DD	DD	DD	DD	BB	BB	BB	BB	BB	NA	DD	DD	BB	DD	DD	BB	BB	NA
chr8_8263172_8263211	FF	fn	FF	NA	FF	FF	NN	FF	FF	FF	FF	FF	FF	FF	FF	FF	FF	FF	FF	FF	FF	FF	fn	FF	NN	FF	FF	FF	FF	FF	FF	FF	FF	FF	FF	FF	FF	FF	FF	FF	FF	FF	FF	FF	FF	FF	FF	FF	FF
chr8_8313483_8313537	NN	FF	FF	FF	FF	NA	FF	FF	FF	FF	FF	FF	NN	FF	FF	FF	FF	FF	NA	FF	FF	FF	FF	FF	FF	NA	FF	FF	FF	FF	FF	FF	FF	FF	FF	FF	FF	FF	FF	FF	FF	NA	NN	fn	FF	FF	FF	NA	FF
chr8_8432749_8432792	FF	FF	FF	FF	FF	FF	FF	FF	FF	FF	FF	FF	FF	FF	FF	FF	FF	FF	FF	FF	FF	FF	FF	FF	FF	FF	FF	FF	FF	FF	FF	FF	FF	FF	FF	FF	FF	FF	FF	FF	NA	FF	FF	NA	FF	FF	FF	FF	FF
chr8_8450316_8450359	FF	FF	FF	NA	FF	NA	FF	FF	FF	FF	FF	NN	FF	FF	FF	FF	FF	FF	FF	FF	FF	FF	FF	fn	FF	NA	FF	FF	FF	FF	FF	FF	FF	FF	FF	FF	FF	FF	FF	FF	FF	FF	NA	FF	NN	FF	FF	FF	FF
chr8_8724400_8724447	NA	FF	NA	NA	FF	FF	FF	FF	FF	FF	FF	FF	FF	NA	FF	FF	NN	FF	FF	FF	FF	FF	FF	FF	NA	FF	FF	FF	FF	FF	FF	FF	FF	FF	FF	FF	FF	FF	fn	FF	NA	FF	FF	FF	FF	FF	FF	FF	FF
chr8_8824480_8824501	FF	FF	FF	FF	FF	NA	FF	FF	FF	FF	FF	NA	FF	NA	FF	FF	NA	FF	FF	FF	FF	FF	FF	FF	FF	FF	FF	NA	FF	FF	FF	NA	FF	NA	FF	FF	FF	FF	FF	FF	FF	FF	FF	FF	FF	FF	NA	FF	NA
chr8_8978233_8978272	BB	BB	BB	DD	BB	DD	NN	BB	DD	NN	BB	NN	DD	DD	BB	DD	DD	DD	DD	BB	BB	NN	NN	bd	BB	BB	NA	BB	BB	BB	DD	DD	DD	DD	NA	BB	BB	NA	BB	BB	BB	DD	DD	BB	DD	NA	BB	BB	BB
chr8_9110928_9110963	FF	FF	FF	FF	NA	FF	FF	FF	FF	FF	FF	FF	FF	FF	FF	FF	FF	FF	FF	FF	FF	FF	FF	NN	FF	NA	FF	FF	FF	FF	FF	FF	FF	FF	FF	NA	FF	FF	FF	FF	FF	FF	FF	FF	FF	NA	FF	FF	FF
chr8_9192573_9192600	FF	FF	FF	NA	FF	NA	fn	FF	FF	FF	FF	FF	FF	NN	FF	FF	FF	FF	FF	FF	FF	FF	FF	FF	NA	FF	FF	FF	NA	FF	FF	FF	FF	NA	fn	FF	FF	FF	FF	FF	FF	FF	FF	NA	FF	FF	FF	FF	FF
chr8_9278020_9278055	NA	FF	FF	FF	FF	FF	FF	FF	fn	FF	FF	FF	FF	FF	FF	FF	FF	FF	FF	FF	FF	FF	FF	NA	NA	FF	FF	NA	FF	FF	FF	FF	FF	FF	NA	FF	NA	FF	FF	FF	FF	FF	FF	FF	FF	NN	FF	FF	FF
chr8_9362382_9362459	DD	BB	DD	DD	DD	DD	DD	DD	DD	dn	DD	DD	DD	NA	DD	DD	dn	NA	DD	BB	DD	DD	DD	DD	DD	BB	DD	BB	bn	BB	BB	DD	DD	DD	DD	BB	BB	BB	BB	BB	DD	DD	DD	BB	DD	DD	BB	BB	DD
chr8_9496326_9496345	FF	FF	NA	NA	FF	fn	FF	NA	NA	FF	FF	FF	NA	NA	FF	FF	FF	FF	FF	NA	NA	FF	fn	FF	FF	FF	FF	FF	FF	NN	FF	FF	FF	FF	FF	FF	FF	FF	FF	FF	FF	FF	FF	FF	FF	FF	FF	NA	FF
chr8_9502122_9502173	NN	FF	FF	FF	FF	NA	FF	nn	FF	FF	FF	FF	FF	NA	FF	FF	NN	FF	FF	FF	NA	NA	FF	fn	FF	fn	FF	FF	FF	FF	FF	FF	FF	FF	FF	FF	fn	FF	NA	FF	FF	FF	FF	FF	FF	FF	FF	FF	NN
chr8_9561136_9561165	BB	BB	BB	NA	BB	NA	BB	BB	BB	BB	BB	BB	BB	NA	BB	NA	BB	BB	BB	BB	NA	BB	BB	BB	BB	BB	BB	BB	BB	BB	BB	BB	BB	BB	NA	BB	BB	BB	BB	BB	BB	BB	NA	BB	NA	BB	BB	BB	NA
chr8_9638550_9638589	FF	FF	FF	NA	FF	FF	FF	FF	FF	FF	NN	FF	FF	FF	FF	FF	FF	FF	FF	FF	FF	FF	FF	FF	NA	FF	FF	FF	FF	FF	FF	FF	FF	FF	FF	FF	FF	FF	FF	FF	FF	FF	FF	FF	FF	FF	FF	FF	FF
chr8_9871101_9871124	FF	FF	FF	NN	FF	NA	FF	NA	FF	FF	FF	FF	FF	NA	FF	FF	FF	FF	NA	FF	FF	FF	FF	FF	FF	FF	FF	FF	FF	FF	FF	FF	FF	FF	NA	FF	FF	NA	FF	FF	FF	FF	FF	FF	FF	NA	FF	NA	FF
chr8_9918713_9918752	FF	FF	FF	FF	FF	NA	FF	FF	NA	FF	FF	FF	FF	FF	FF	FF	NN	FF	FF	FF	FF	FF	FF	FF	FF	FF	FF	FF	FF	FF	FF	FF	FF	FF	FF	FF	FF	FF	NA	FF	FF	NA	FF	FF	FF	FF	FF	FF	FF
chr8_35608331_35608342	BB	BB	BB	BB	BB	BB	DD	BB	DD	BB	BB	DD	DD	BB	BB	BB	DD	DD	DD	BB	BB	DD	DD	DD	DD	BB	DD	BB	DD	BB	BB	BB	BB	DD	DD	BB	BB	BB	BB	DD	BB	BB	BB	DD	DD	BB	BB	DD	BB
chr8_35615527_35615538	BB	BB	BB	BB	BB	BB	DD	BB	DD	BB	BB	DD	DD	BB	BB	BB	DD	DD	DD	BB	BB	DD	DD	DD	DD	BB	DD	BB	DD	BB	bd	BB	BB	DD	DD	BB	BB	BB	BB	DD	BB	BB	BB	DD	DD	BB	BB	DD	BB
chr8_35616994_35617063	BB	BB	BB	BB	BB	BB	DD	BB	DD	BB	BB	DD	DD	BB	BB	BB	DD	DD	DD	BB	BB	DD	DD	DD	DD	bn	DD	BB	DD	BB	BB	BB	BB	DD	DD	BB	BB	BB	BB	DD	BB	BB	BB	DD	DD	BB	BB	DD	BB
chr8_35622156_35622199	BB	BB	NA	BB	BB	BB	dd	BB	dn	BB	BB	bd	dd	BB	BB	BB	dd	NA	DD	BB	BB	dd	dd	dd	dd	NA	dd	BB	dd	BB	BB	BB	BB	NA	dd	BB	BB	BB	BB	NA	NA	BB	BB	DD	dd	BB	BB	dd	NA
chr8_35623836_35623863	BB	BB	BB	BB	BB	BB	DD	BB	DD	BB	BB	DD	DD	BB	BB	BB	DD	DD	DD	BB	BB	DD	DD	DD	DD	BB	DD	BB	DD	BB	BB	BB	BB	DD	DD	BB	BB	BB	BB	DD	BB	BB	BB	DD	DD	BB	BB	DD	BB
chr8_35634750_35634779	BB	BB	BB	BB	BB	BB	DD	BB	DD	BB	BB	DD	DD	BB	BB	BB	DD	DD	DD	BB	BB	DD	DD	DD	DD	BB	DD	BB	DD	BB	BB	BB	BB	DD	DD	BB	BB	BB	BB	DD	BB	BB	BB	DD	DD	BB	BB	DD	BB
chr8_35645950_35645961	BB	BB	BB	BB	BB	BB	DD	BB	DD	BB	BB	DD	DD	BB	BB	BB	DD	DD	DD	BB	BB	DD	DD	DD	DD	BB	DD	BB	DD	BB	BB	BB	BB	DD	DD	BB	BB	BB	BB	DD	BB	BB	BB	DD	DD	BB	BB	DD	BB
chr8_35647871_35647882	BB	BB	BB	BB	BB	BB	DD	BB	DD	BB	BB	DD	DD	BB	BB	BB	DD	DD	DD	BB	BB	DD	DD	DD	DD	BB	DD	BB	DD	BB	BB	BB	BB	DD	DD	BB	BB	BB	BB	DD	BB	BB	BB	DD	DD	BB	BB	DD	BB
chr8_35651222_35651235	BB	BB	BB	BB	BB	BB	dn	BB	dd	BB	BB	DD	DD	BB	BB	BB	dd	dd	dd	BB	BB	dd	DD	dd	dd	BB	dd	BB	DD	BB	BB	BB	BB	DD	DD	BB	BB	BB	BB	dd	BB	BB	BB	dn	DD	BB	BB	DD	BB
chr8_35651555_35651568	BB	BB	BB	BB	BB	BB	DD	BB	DD	BB	BB	DD	DD	BB	BB	BB	DD	DD	DD	BB	BB	DD	DD	DD	DD	BB	DD	BB	DD	BB	BB	BB	BB	DD	DD	BB	BB	BB	BB	DD	BB	BB	BB	DD	DD	BB	BB	DD	BB
chr8_35655275_35655295	BB	BB	BB	BB	BB	BB	DD	BB	DD	BB	BB	DD	DD	BB	BB	BB	DD	DD	NN	BB	BB	DD	DD	DD	DD	NA	DD	BB	DD	BB	BB	BB	BB	DD	DD	BB	BB	BB	BB	DD	BB	BB	BB	DD	DD	BB	BB	DD	BB
chr8_35669371_35669398	BB	BB	BB	BB	BB	BB	DD	BB	DD	BB	BB	DD	DD	BB	BB	BB	DD	DD	DD	BB	BB	DD	DD	DD	DD	BB	DD	BB	DD	BB	BB	BB	BB	DD	DD	BB	BB	BB	BB	DD	BB	BB	BB	DD	DD	BB	BB	DD	BB
chr8_35670761_35670780	BB	BB	BB	BB	BB	BB	DD	BB	DD	BB	BB	DD	DD	BB	BB	BB	DD	DD	DD	BB	BB	DD	DD	DD	DD	NA	DD	BB	DD	BB	BB	BB	BB	DD	DD	BB	BB	BB	BB	DD	BB	BB	BB	DD	DD	BB	BB	DD	BB
chr8_35678328_35678343	BB	BB	BB	BB	BB	BB	DD	BB	DD	BB	BB	DD	DD	BB	BB	BB	DD	DD	DD	BB	BB	DD	DD	DD	DD	BB	DD	BB	DD	BB	BB	BB	BB	DD	DD	BB	BB	BB	BB	DD	BB	BB	BB	DD	DD	BB	BB	DD	BB
chr8_35686002_35686015	BB	BB	BB	BB	BB	BB	DD	BB	DD	BB	BB	DD	DD	BB	BB	BB	DD	DD	DD	BB	BB	DD	DD	DD	DD	BB	DD	BB	DD	BB	BB	BB	BB	DD	DD	BB	BB	BB	BB	DD	BB	BB	BB	DD	DD	BB	BB	DD	BB
chr8_35690233_35690250	BB	BB	BB	BB	BB	BB	dd	BB	DD	BB	BB	dd	DD	BB	BB	BB	dd	dd	dd	BB	BB	DD	dd	DD	dd	BB	DD	BB	dn	BB	BB	BB	BB	dd	dd	BB	BB	BB	BB	dd	BB	BB	BB	DD	dn	BB	BB	dd	BB
chr8_35700346_35700360	BB	BB	BB	BB	BB	BB	DD	BB	DD	BB	BB	DD	DD	BB	BB	BB	DD	DD	DD	BB	BB	DD	DD	DD	DD	BB	DD	BB	DD	BB	BB	BB	BB	DD	DD	BB	BB	BB	BB	DD	BB	BB	BB	DD	DD	BB	BB	DD	BB
chr8_35704251_35704262	BB	BB	BB	BB	BB	BB	DD	BB	DD	BB	BB	DD	DD	BB	BB	BB	DD	DD	DD	BB	BB	DD	DD	DD	DD	BB	DD	BB	DD	BB	BB	BB	BB	DD	DD	BB	BB	BB	BB	DD	BB	BB	BB	DD	DD	BB	BB	DD	BB
chr8_35721659_35721670	BB	BB	BB	BB	BB	BB	DD	BB	DD	BB	BB	DD	DD	BB	BB	BB	DD	DD	DD	BB	BB	DD	DD	DD	DD	BB	DD	BB	DD	BB	BB	BB	BB	DD	DD	BB	BB	BB	BB	DD	BB	BB	BB	DD	DD	BB	BB	DD	BB
chr8_35770345_35770362	BB	BB	BB	BB	BB	BB	DD	BB	DD	BB	BB	DD	DD	BB	BB	BB	DD	DD	DD	BB	BB	DD	DD	DD	DD	BB	DD	BB	DD	BB	BB	BB	BB	DD	DD	BB	BB	BB	BB	DD	BB	BB	BB	DD	DD	BB	BB	DD	BB
chr8_35782714_35782725	BB	BB	BB	BB	BB	BB	DD	BB	DD	BB	BB	DD	DD	BB	BB	BB	DD	DD	DD	BB	BB	DD	DD	DD	DD	BB	DD	BB	DD	BB	BB	BB	BB	DD	DD	BB	BB	BB	BB	DD	BB	BB	BB	DD	DD	BB	BB	DD	BB
chr8_35831901_35831915	BB	BB	BB	BB	BB	BB	DD	BB	DD	BB	BB	DD	DD	BB	BB	BB	DD	DD	DD	BB	BB	DD	DD	DD	DD	BB	DD	BB	DD	BB	BB	BB	BB	DD	DD	BB	BB	BB	BB	DD	BB	BB	BB	DD	DD	BB	BB	DD	BB
chr8_35836194_35836220	BB	BB	BB	BB	BB	BB	NA	BB	dn	BB	BB	DD	NA	BB	BB	BB	NA	DD	NA	BB	NA	DD	DD	NA	NA	BB	NA	NA	NA	BB	BB	NA	BB	DD	NA	BB	BB	BB	BB	NN	BB	BB	BB	NA	DD	NA	BB	DD	BB
chr8_35845783_35845838	BB	NA	BB	NA	BB	BB	DD	BB	DD	BB	NA	DD	DD	BB	NA	BB	NA	DD	NA	BB	BB	DD	DD	DD	DD	BB	DD	BB	DD	BB	BB	BB	BB	DD	DD	BB	BB	BB	BB	DD	BB	NA	BB	DD	DD	BB	BB	DD	BB
chr8_35853493_35853504	BB	BB	BB	BB	BB	BB	DD	BB	DD	BB	BB	DD	DD	BB	BB	BB	DD	DD	DD	BB	BB	DD	DD	DD	DD	BB	DD	BB	DD	BB	BB	BB	BB	DD	DD	BB	BB	BB	BB	DD	BB	BB	BB	DD	DD	BB	BB	DD	BB
chr8_35856379_35856396	BB	BB	BB	BB	BB	BB	DD	BB	DD	BB	BB	DD	DD	BB	BB	BB	DD	DD	DD	BB	BB	DD	DD	DD	DD	BB	DD	BB	DD	BB	BB	BB	BB	DD	DD	BB	BB	BB	BB	DD	BB	BB	BB	DD	DD	BB	BB	DD	BB
chr8_35857743_35857754	BB	BB	BB	BB	BB	BB	DD	BB	DD	BB	BB	DD	DD	BB	BB	BB	DD	DD	DD	BB	BB	DD	DD	DD	DD	BB	DD	BB	DD	BB	BB	BB	BB	DD	DD	BB	BB	BB	BB	DD	BB	BB	BB	DD	DD	BB	BB	DD	BB
chr8_35870751_35870765	BB	BB	BB	BB	BB	BB	DD	BB	DD	BB	BB	DD	DD	BB	BB	BB	DD	DD	DD	BB	BB	DD	DD	DD	DD	BB	DD	BB	DD	BB	BB	BB	BB	DD	DD	BB	BB	BB	BB	DD	BB	BB	BB	DD	DD	BB	BB	DD	BB
chr8_35885480_35885495	bn	BB	BB	BB	BB	BB	dd	BB	dd	BB	BB	dd	dd	BB	BB	BB	dn	dd	dd	BB	BB	dd	dn	dd	DD	BB	dd	BB	dd	BB	BB	BB	BB	dd	nn	BB	BB	BB	BB	dd	BB	BB	BB	dd	dd	BB	BB	dd	BB
chr8_35906573_35906596	BB	BB	BB	BB	BB	BB	DD	BB	DD	BB	BB	DD	DD	BB	BB	BB	DD	DD	DD	BB	BB	DD	DD	DD	DD	BB	DD	BB	DD	BB	BB	BB	BB	DD	DD	BB	BB	BB	BB	DD	BB	BB	BB	DD	DD	BB	BB	DD	BB
chr8_35941454_35941471	BB	BB	BB	BB	NA	NA	DD	BB	DD	BB	BB	DD	DD	BB	BB	BB	DD	DD	NA	BB	BB	DD	DD	DD	DD	BB	DD	BB	DD	NA	BB	BB	BB	DD	DD	BB	BB	NA	BB	DD	BB	BB	NA	DD	DD	NA	BB	DD	NA
chr8_35951187_35951198	BB	BB	BB	BB	BB	BB	DD	BB	DD	BB	BB	DD	DD	BB	BB	BB	DD	DD	DD	BB	BB	DD	DD	DD	DD	BB	DD	BB	DD	BB	BB	BB	BB	DD	DD	BB	BB	BB	BB	DD	BB	BB	BB	DD	DD	BB	BB	DD	BB
chr8_36010336_36010370	BB	BB	BB	BB	BB	BB	DD	BB	DD	BB	BB	DD	DD	BB	BB	BB	DD	DD	DD	BB	BB	DD	DD	DD	DD	BB	DD	BB	DD	BB	BB	BB	DD	DD	DD	DD	BB	BB	DD	DD	BB	BB	BB	DD	DD	BB	DD	DD	BB
chr8_36013296_36013307	BB	BB	BB	BB	BB	BB	DD	BB	DD	BB	BB	DD	DD	BB	BB	BB	DD	DD	DD	BB	BB	DD	DD	DD	DD	BB	DD	BB	DD	BB	BB	BB	DD	DD	DD	DD	BB	BB	DD	DD	BB	BB	BB	DD	DD	BB	DD	DD	BB
chr8_36018311_36018340	BB	BB	BB	BB	BB	BB	DD	BB	DD	BB	BB	DD	DD	BB	BB	BB	DD	DD	DD	BB	BB	DD	DD	DD	DD	BB	DD	BB	DD	BB	BB	BB	DD	DD	DD	DD	BB	BB	DD	DD	BB	BB	BB	DD	DD	BB	DD	DD	BB
chr8_36020829_36020852	BB	BB	BB	BB	BB	BB	DD	BB	DD	BB	BB	DD	DD	BB	BB	BB	DD	DD	DD	BB	BB	DD	DD	DD	DD	BB	DD	BB	DD	BB	BB	BB	DD	DD	DD	DD	BB	BB	DD	DD	BB	BB	BB	DD	DD	BB	DD	DD	BB
chr8_36026131_36026142	BB	BB	BB	BB	BB	BB	bd	BB	bd	BB	BB	bd	bd	BB	BB	BB	bd	bd	bd	BB	bd	bd	bd	bd	bd	BB	bd	BB	bd	BB	BB	BB	bd	bd	bd	bd	BB	BB	bd	bd	BB	BB	BB	bd	bd	BB	bd	bd	BB
chr8_36044838_36044853	BB	BB	BB	BB	BB	BB	DD	BB	DD	BB	BB	DD	DD	BB	BB	BB	DD	DD	DD	BB	BB	DD	DD	DD	DD	BB	DD	BB	DD	BB	BB	BB	DD	DD	DD	DD	BB	BB	DD	DD	BB	BB	BB	DD	DD	BB	DD	DD	BB
chr8_36110280_36110304	BB	BB	BB	BB	BB	BB	DD	BB	DD	BB	BB	DD	DD	BB	BB	BB	DD	DD	DD	BB	BB	DD	DD	DD	DD	BB	DD	BB	DD	BB	BB	BB	DD	DD	DD	DD	BB	BB	DD	DD	BB	BB	BB	DD	DD	BB	DD	DD	BB
chr8_36123456_36123487	BB	BB	BB	BB	BB	BB	DD	BB	DD	BB	BB	DD	DD	BB	BB	BB	DD	DD	DD	BB	BB	DD	DD	DD	DD	BB	DD	BB	DD	BB	BB	BB	DD	DD	DD	DD	BB	BB	DD	DD	BB	BB	BB	DD	DD	BB	DD	DD	bn
chr8_36151384_36151399	BB	BB	BB	BB	BB	BB	DD	BB	DD	BB	BB	DD	DD	BB	BB	BB	DD	DD	DD	BB	BB	DD	DD	DD	DD	BB	DD	BB	DD	BB	BB	BB	DD	DD	DD	DD	DD	BB	DD	DD	BB	BB	BB	DD	DD	BB	DD	DD	BB
chr8_36157970_36158009	BB	BB	BB	BB	BB	BB	DD	BB	DD	BB	BB	DD	DD	BB	BB	BB	DD	DD	DD	BB	BB	DD	DD	DD	DD	BB	DD	BB	DD	BB	BB	BB	DD	DD	DD	DD	DD	BB	DD	DD	BB	BB	BB	DD	DD	BB	DD	DD	BB
chr8_36161203_36161216	BB	BB	BB	BB	BB	BB	DD	BB	DD	BB	BB	DD	DD	BB	BB	BB	DD	DD	DD	BB	BB	DD	DD	DD	DD	BB	DD	BB	DD	BB	BB	BB	DD	DD	DD	DD	DD	BB	DD	DD	BB	BB	BB	DD	DD	BB	DD	DD	BB
chr8_36189995_36190014	BB	BB	BB	BB	BB	BB	DD	BB	DD	BB	BB	DD	DD	BB	BB	BB	DD	DD	DD	BB	BB	DD	DD	DD	DD	BB	DD	BB	DD	BB	BB	BB	DD	DD	DD	DD	DD	BB	DD	DD	BB	BB	BB	DD	DD	BB	DD	DD	BB
chr8_36201773_36201796	BB	BB	BB	BB	BB	BB	DD	BB	DD	BB	BB	DD	DD	BB	BB	BB	DD	DD	DD	BB	BB	DD	DD	DD	DD	BB	DD	BB	DD	BB	BB	BB	DD	DD	DD	DD	DD	BB	DD	DD	BB	BB	BB	DD	DD	BB	DD	DD	BB
chr8_36206057_36206078	BB	BB	BB	BB	BB	BB	DD	BB	DD	BB	BB	DD	DD	BB	BB	BB	DD	DD	DD	BB	BB	DD	DD	DD	DD	BB	DD	BB	DD	BB	BB	BB	DD	DD	DD	DD	dn	BB	DD	DD	BB	BB	BB	DD	DD	BB	DD	DD	BB
chr8_36227809_36227822	BB	BB	BB	BB	BB	BB	DD	BB	DD	BB	BB	DD	DD	BB	BB	BB	DD	DD	DD	BB	BB	DD	DD	DD	DD	BB	DD	BB	DD	BB	BB	BB	DD	DD	DD	DD	DD	BB	DD	DD	BB	BB	BB	DD	DD	BB	DD	DD	BB
chr8_36228891_36228914	BB	BB	BB	BB	BB	BB	DD	BB	DD	BB	BB	DD	DD	BB	BB	BB	DD	DD	DD	BB	BB	DD	DD	DD	DD	BB	DD	BB	DD	BB	BB	BB	DD	DD	DD	DD	DD	BB	DD	DD	BB	BB	BB	DD	DD	BB	DD	DD	BB
chr8_36234175_36234186	BB	BB	BB	BB	BB	BB	DD	BB	DD	BB	BB	DD	NA	NA	BB	BB	DD	DD	DD	BB	BB	DD	DD	DD	DD	BB	DD	BB	DD	BB	BB	NA	DD	DD	NN	DD	DD	BB	DD	DD	BB	BB	BB	DD	DD	BB	DD	DD	BB
chr8_36244217_36244230	FF	FF	FF	FF	FF	FF	df	FF	df	FF	FF	df	df	FF	FF	FF	df	DD	dn	FF	FF	df	df	DD	df	FF	df	FF	DD	FF	FF	FF	df	df	df	df	df	FF	df	DD	FF	FF	FF	df	DD	FF	DD	DD	FF
chr8_36246521_36246550	BB	BB	BB	BB	BB	BB	DD	BB	DD	BB	BB	DD	DD	BB	BB	BB	DD	DD	DD	BB	BB	DD	DD	DD	DD	BB	DD	BB	DD	BB	BB	BB	DD	DD	DD	DD	DD	BB	DD	DD	BB	BB	BB	DD	DD	BB	DD	DD	BB
chr8_36251046_36251075	bb	BB	BB	BB	BB	bb	DD	BB	DD	bb	BB	DD	DD	bb	BB	BB	DD	DD	DD	BB	bn	DD	DD	DD	DD	bb	DD	bb	DD	BB	BB	BB	DD	DD	DD	DD	DD	BB	DD	DD	BB	BB	bb	DD	DD	BB	DD	DD	BB
chr8_36257848_36257875	BB	BB	BB	BB	BB	BB	DD	BB	DD	BB	BB	DD	DD	BB	BB	BB	DD	DD	DD	BB	BB	DD	DD	DD	DD	BB	DD	BB	DD	BB	BB	BB	DD	DD	DD	DD	DD	BB	DD	DD	BB	BB	BB	DD	DD	BB	DD	DD	BB
chr8_36276200_36276215	BB	BB	BB	BB	BB	BB	DD	BB	DD	BB	BB	DD	DD	BB	BB	BB	DD	DD	DD	BB	BB	DD	DD	DD	DD	BB	DD	BB	DD	BB	BB	BB	DD	DD	DD	DD	DD	BB	DD	DD	BB	BB	BB	DD	DD	BB	DD	DD	BB
chr8_36276802_36276823	BB	BB	BB	BB	BB	BB	DD	BB	DD	BB	BB	DD	DD	BB	BB	BB	DD	DD	DD	BB	BB	DD	DD	DD	DD	bd	DD	BB	DD	BB	BB	BB	DD	DD	DD	DD	DD	BB	DD	DD	BB	BB	BB	DD	DD	BB	DD	DD	BB
chr8_36282566_36282605	BB	BB	BB	NA	BB	BB	DD	BB	DD	BB	NA	DD	DD	BB	BB	BB	DD	DD	DD	BB	BB	DD	DD	DD	DD	BB	DD	BB	DD	BB	BB	BB	DD	DD	DD	DD	DD	BB	DD	DD	BB	BB	BB	DD	DD	BB	DD	DD	BB
chr8_36287044_36287063	BB	BB	BB	BB	BB	BB	DD	BB	DD	BB	BB	DD	DD	BB	BB	BB	DD	DD	DD	BB	BB	DD	DD	DD	DD	BB	DD	BB	DD	BB	BB	BB	DD	DD	DD	DD	DD	BB	DD	DD	BB	BB	BB	DD	DD	BB	DD	DD	BB
chr8_36313482_36313531	BB	BB	BB	BB	BB	BB	DD	BB	DD	BB	BB	DD	DD	BB	BB	BB	DD	DD	DD	BB	BB	DD	DD	DD	DD	BB	DD	BB	DD	BB	BB	BB	DD	DD	DD	DD	DD	BB	DD	DD	BB	BB	BB	DD	DD	BB	DD	DD	BB
chr8_36317418_36317429	BB	BB	BB	BB	BB	BB	DD	BB	DD	BB	BB	DD	DD	BB	BB	BB	DD	DD	DD	BB	BB	DD	DD	DD	DD	BB	DD	BB	DD	BB	BB	BB	DD	DD	DD	DD	DD	BB	DD	DD	BB	BB	BB	DD	DD	BB	DD	DD	BB
chr8_36359713_36359727	BB	BB	BB	BB	BB	BB	DD	BB	DD	BB	BB	DD	DD	BB	BB	BB	DD	DD	DD	BB	BB	DD	DD	DD	DD	BB	DD	BB	DD	BB	BB	BB	DD	DD	DD	DD	DD	BB	DD	DD	BB	BB	BB	DD	DD	BB	DD	DD	BB
chr8_36379872_36379895	BB	BB	BB	BB	BB	BB	DD	BB	DD	BB	BB	DD	DD	BB	BB	BB	DD	DD	DD	BB	BB	DD	DD	DD	DD	BB	DD	BB	DD	BB	BB	BB	DD	DD	DD	DD	DD	BB	DD	DD	BB	BB	BB	DD	DD	BB	DD	DD	BB
chr8_36380936_36380947	BB	BB	BB	BB	BB	BB	DD	BB	DD	BB	BB	DD	DD	BB	BB	BB	DD	DD	DD	BB	BB	DD	DD	DD	DD	BB	DD	BB	DD	BB	BB	BB	DD	DD	DD	DD	DD	BB	DD	DD	BB	BB	BB	DD	DD	BB	DD	DD	BB
chr8_36381782_36381796	BB	BB	BB	BB	BB	BB	DD	BB	DD	BB	BB	DD	DD	BB	BB	BB	DD	DD	DD	BB	BB	DD	DD	DD	DD	BB	DD	BB	DD	BB	BB	BB	DD	DD	DD	DD	DD	BB	DD	DD	BB	BB	BB	DD	DD	BB	DD	DD	BB
chr8_36393497_36393516	BB	BB	BB	BB	BB	BB	DD	BB	DD	BB	BB	DD	DD	BB	BB	BB	DD	DD	DD	BB	BB	DD	DD	DD	DD	BB	DD	BB	DD	BB	BB	BB	DD	DD	DD	DD	DD	BB	DD	DD	BB	BB	BB	DD	DD	BB	DD	DD	BB
chr8_36401383_36401410	BB	BB	BB	BB	BB	BB	DD	BB	DD	BB	BB	DD	DD	BB	BB	BB	DD	DD	DD	BB	BB	DD	DD	DD	DD	BB	DD	BB	DD	BB	BB	BB	DD	DD	DD	DD	DD	BB	DD	DD	BB	BB	BB	DD	DD	BB	DD	DD	BB
chr8_36416963_36416976	BB	BB	BB	BB	BB	BB	DD	BB	DD	BB	BB	DD	DD	BB	BB	BB	DD	DD	DD	BB	BB	DD	DD	DD	DD	BB	dn	BB	DD	BB	BB	BB	DD	DD	DD	DD	DD	BB	DD	DD	BB	BB	BB	DD	DD	BB	DD	dn	BB
chr8_36417693_36417724	BB	BB	BB	BB	BB	BB	DD	BB	DD	BB	BB	DD	DD	BB	BB	BB	DD	DD	DD	BB	BB	DD	DD	DD	DD	BB	DD	BB	DD	BB	BB	BB	DD	DD	DD	DD	DD	BB	DD	DD	BB	BB	BB	DD	DD	BB	DD	DD	BB
chr8_36423121_36423132	BB	BB	BB	BB	BB	BB	DD	BB	dn	BB	BB	DD	DD	BB	BB	BB	DD	DD	DD	BB	BB	DD	DD	DD	DD	BB	DD	BB	DD	BB	BB	BB	DD	DD	DD	DD	DD	BB	DD	DD	BB	BB	BB	DD	DD	BB	DD	bd	BB
chr8_36428586_36428597	BB	BB	BB	BB	BB	BB	DD	BB	DD	BB	BB	DD	DD	BB	BB	BB	DD	DD	DD	BB	BB	DD	DD	DD	DD	BB	DD	BB	DD	BB	BB	BB	DD	DD	DD	DD	DD	BB	DD	DD	BB	BB	BB	DD	DD	BB	DD	DD	BB
chr8_36430153_36430168	BB	BB	BB	BB	BB	BB	DD	BB	DD	BB	BB	DD	DD	BB	BB	BB	DD	DD	DD	BB	BB	DD	DD	DD	DD	BB	DD	BB	DD	BB	BB	BB	DD	DD	DD	DD	DD	BB	DD	DD	BB	BB	BB	DD	DD	BB	DD	DD	BB
chr8_36435861_36435890	BB	BB	BB	BB	BB	BB	DD	BB	DD	BB	BB	DD	DD	BB	BB	BB	DD	DD	DD	BB	BB	DD	DD	DD	DD	BB	DD	BB	DD	BB	BB	BB	DD	DD	DD	DD	DD	BB	DD	DD	BB	BB	BB	DD	DD	BB	DD	DD	BB
chr8_36445041_36445072	BB	BB	BB	BB	BB	BB	DD	BB	DD	BB	BB	DD	DD	BB	BB	BB	DD	DD	DD	BB	BB	DD	DD	DD	DD	BB	DD	BB	DD	BB	BB	BB	DD	DD	DD	DD	DD	BB	DD	DD	BB	BB	BB	DD	DD	BB	DD	DD	BB
chr8_36445256_36445269	BB	BB	BB	BB	BB	BB	DD	BB	DD	BB	BB	DD	DD	BB	BB	BB	DD	DD	DD	BB	BB	DD	DD	DD	DD	BB	DD	BB	DD	BB	BB	BB	DD	DD	DD	DD	DD	BB	DD	DD	BB	BB	BB	DD	DD	BB	DD	DD	BB
chr8_36467676_36467699	BB	BB	BB	BB	BB	BB	DD	BB	DD	BB	BB	DD	DD	BB	BB	BB	DD	DD	DD	BB	BB	DD	DD	DD	DD	BB	DD	BB	DD	BB	BB	BB	DD	DD	DD	DD	DD	BB	DD	DD	BB	BB	BB	DD	DD	BB	DD	DD	BB
chr8_36486165_36486191	BB	BB	BB	BB	BB	BB	DD	BB	DD	BB	BB	DD	DD	BB	BB	BB	DD	DD	DD	BB	BB	DD	DD	DD	DD	BB	DD	BB	DD	BB	BB	BB	DD	DD	DD	DD	DD	BB	DD	DD	BB	BB	BB	DD	DD	BB	DD	DD	BB
chr8_36488321_36488336	BB	BB	BB	BB	BB	BB	DD	BB	DD	BB	BB	DD	DD	BB	BB	BB	DD	DD	DD	BB	BB	DD	DD	DD	DD	BB	DD	BB	DD	BB	BB	BB	DD	DD	DD	DD	DD	BB	DD	DD	BB	BB	BB	DD	DD	BB	DD	DD	BB
chr8_36499941_36499952	BB	BB	BB	BB	BB	BB	DD	BB	DD	BB	BB	DD	DD	BB	BB	BB	DD	DD	DD	BB	BB	DD	DD	DD	DD	BB	DD	BB	DD	BB	BB	BB	DD	DD	DD	DD	DD	BB	DD	DD	BB	BB	BB	DD	DD	BB	DD	DD	BB
chr8_36505231_36505242	BB	BB	BB	BB	BB	BB	DD	BB	DD	BB	BB	DD	DD	BB	BB	BB	DD	DD	DD	BB	BB	DD	DD	DD	DD	BB	DD	BB	DD	BB	BB	BB	DD	DD	DD	DD	DD	BB	DD	DD	BB	BB	BB	DD	DD	BB	DD	DD	BB
chr8_36512958_36512985	BB	BB	BB	BB	BB	BB	DD	BB	DD	BB	BB	DD	DD	BB	BB	BB	DD	DD	DD	BB	BB	DD	DD	DD	DD	BB	DD	BB	DD	BB	BB	BB	DD	DD	DD	DD	DD	BB	DD	DD	BB	BB	BB	DD	DD	BB	DD	DD	BB
chr8_36521119_36521134	BB	BB	bn	BB	BB	BB	DD	BB	DD	BB	BB	DD	DD	BB	BB	BB	DD	DD	DD	BB	BB	DD	DD	DD	DD	BB	DD	BB	DD	BB	BB	BB	DD	DD	DD	DD	DD	BB	DD	DD	BB	BB	BB	DD	DD	BB	DD	DD	BB
chr8_36525594_36525613	BB	BB	BB	BB	BB	BB	DD	BB	DD	BB	BB	DD	DD	BB	BB	BB	DD	DD	DD	BB	BB	DD	DD	DD	DD	BB	DD	BB	DD	BB	BB	BB	DD	DD	DD	DD	DD	BB	DD	DD	BB	BB	BB	DD	DD	BB	DD	DD	BB
chr8_36525815_36525846	BB	BB	BB	BB	BB	BB	DD	BB	DD	BB	BB	DD	DD	BB	BB	BB	DD	DD	DD	BB	BB	DD	DD	DD	DD	BB	DD	BB	DD	BB	BB	BB	DD	DD	DD	DD	DD	BB	DD	DD	BB	BB	BB	DD	DD	BB	DD	DD	BB
chr8_36530702_36530737	BB	BB	BB	BB	BB	BB	DD	BB	DD	BB	BB	DD	DD	BB	BB	BB	DD	DD	DD	BB	BB	DD	DD	DD	DD	BB	DD	BB	DD	BB	BB	BB	DD	DD	DD	DD	DD	BB	DD	DD	BB	BB	BB	DD	DD	BB	DD	DD	BB
chr8_36532563_36532574	BB	BB	BB	BB	BB	BB	DD	BB	DD	BB	BB	DD	DD	BB	BB	BB	DD	DD	DD	BB	BB	DD	DD	DD	DD	BB	DD	BB	DD	BB	BB	BB	DD	DD	DD	DD	DD	BB	DD	DD	BB	BB	BB	DD	DD	BB	DD	DD	BB
chr8_36540104_36540118	BB	BB	BB	BB	BB	BB	DD	BB	DD	BB	BB	DD	DD	BB	BB	BB	DD	DD	DD	BB	BB	DD	DD	DD	DD	BB	DD	BB	DD	BB	BB	BB	DD	DD	DD	DD	DD	BB	DD	DD	BB	BB	BB	DD	DD	BB	DD	DD	BB
chr8_36552661_36552684	BB	BB	BB	BB	BB	BB	DD	BB	DD	BB	BB	DD	DD	BB	BB	BB	DD	DD	DD	BB	BB	DD	DD	DD	DD	BB	DD	BB	DD	BB	BB	BB	DD	DD	DD	DD	DD	BB	DD	DD	BB	BB	BB	DD	DD	BB	DD	DD	BB
chr8_36554104_36554147	BB	BB	BB	BB	BB	BB	DD	BB	DD	BB	BB	DD	DD	BB	BB	BB	DD	DD	DD	BB	BB	DD	DD	DD	DD	BB	DD	BB	DD	BB	BB	BB	DD	DD	DD	DD	DD	BB	DD	DD	BB	BB	BB	DD	DD	BB	DD	DD	BB
chr8_36557752_36557775	BB	BB	BB	BB	BB	BB	DD	BB	DD	BB	BB	DD	DD	BB	BB	BB	DD	DD	DD	BB	BB	DD	DD	DD	DD	BB	DD	BB	DD	BB	BB	BB	DD	DD	DD	DD	DD	BB	DD	DD	BB	BB	BB	DD	DD	BB	DD	DD	BB
chr8_36578034_36578049	BB	BB	BB	BB	BB	BB	DD	BB	DD	BB	BB	DD	DD	BB	BB	BB	DD	DD	DD	BB	BB	DD	DD	DD	DD	BB	DD	BB	DD	BB	BB	BB	DD	DD	DD	DD	DD	BB	DD	DD	BB	BB	BB	NA	DD	BB	DD	DD	BB
chr8_36589860_36589874	BB	BB	BB	BB	BB	BB	DD	BB	DD	BB	BB	DD	DD	BB	BB	BB	DD	DD	DD	BB	BB	DD	DD	DD	DD	BB	DD	BB	DD	BB	BB	BB	DD	DD	DD	DD	DD	BB	DD	DD	BB	BB	BB	BB	DD	BB	DD	DD	BB
chr8_36591859_36591878	BB	BB	BB	BB	BB	BB	DD	BB	DD	BB	BB	DD	DD	BB	BB	BB	DD	DD	DD	BB	BB	DD	DD	DD	DD	BB	DD	BB	DD	BB	BB	BB	DD	DD	DD	dn	DD	BB	DD	DD	BB	BB	BB	BB	DD	BB	DD	DD	BB
chr8_36599724_36599744	BB	BB	BB	BB	BB	BB	DD	BB	DD	BB	BB	DD	DD	BB	BB	BB	DD	DD	DD	BB	BB	DD	DD	DD	DD	BB	DD	BB	DD	BB	BB	BB	DD	DD	DD	DD	DD	BB	DD	DD	BB	BB	BB	BB	DD	BB	DD	DD	BB
chr8_36605680_36605703	BB	BB	BB	BB	BB	BB	DD	BB	DD	BB	BB	DD	DD	BB	BB	BB	DD	DD	DD	BB	BB	DD	DD	DD	DD	BB	DD	BB	DD	BB	BB	BB	DD	DD	DD	DD	DD	BB	DD	DD	BB	BB	BB	BB	DD	BB	DD	DD	BB
chr8_36618490_36618513	BB	BB	BB	BB	BB	BB	DD	BB	DD	BB	BB	DD	DD	BB	BB	BB	DD	DD	DD	BB	BB	DD	DD	DD	DD	BB	DD	BB	DD	BB	BB	BB	DD	DD	DD	DD	DD	BB	DD	DD	BB	BB	BB	BB	DD	BB	DD	DD	BB
chr8_36627206_36627245	BB	BB	BB	BB	BB	BB	NA	BB	DD	BB	BB	DD	DD	BB	NN	BB	DD	DD	DD	NN	BB	DD	DD	DD	DD	BB	DD	BB	DD	BB	BB	BB	DD	DD	DD	DD	DD	BB	DD	DD	BB	BB	BB	BB	DD	BB	DD	DD	BB
chr8_36628060_36628086	BB	BB	BB	BB	BB	BB	DD	BB	DD	BB	BB	DD	DD	BB	BB	BB	DD	DD	DD	BB	BB	DD	DD	DD	DD	BB	DD	BB	DD	BB	BB	BB	DD	DD	DD	DD	DD	BB	DD	DD	BB	BB	BB	BB	DD	BB	DD	DD	BB
chr8_36634720_36634731	BB	BB	BB	BB	BB	BB	DD	BB	DD	BB	BB	DD	DD	BB	BB	BB	DD	DD	DD	BB	BB	DD	DD	DD	DD	BB	DD	BB	DD	BB	BB	BB	DD	DD	DD	DD	DD	BB	DD	DD	BB	BB	BB	BB	DD	BB	DD	DD	BB
chr8_36672795_36672822	BB	BB	BB	BB	BB	BB	DD	BB	DD	BB	BB	DD	DD	BB	BB	BB	DD	DD	DD	BB	BB	DD	DD	DD	DD	BB	DD	BB	DD	BB	BB	BB	DD	DD	DD	DD	DD	BB	DD	DD	BB	BB	BB	BB	DD	BB	DD	DD	BB
chr8_36674588_36674611	BB	BB	BB	BB	BB	BB	DD	BB	DD	BB	BB	DD	DD	BB	BB	BB	DD	DD	DD	BB	BB	DD	DD	DD	DD	BB	DD	BB	DD	BB	BB	BB	DD	DD	DD	DD	DD	BB	DD	DD	BB	BB	BB	BB	DD	BB	DD	DD	BB
chr8_36678520_36678567	BB	BB	NN	BB	BB	BB	DD	BB	DD	BB	BB	DD	DD	BB	BB	NA	DD	DD	DD	BB	BB	DD	DD	DD	DD	BB	DD	bd	DD	NA	BB	BB	DD	DD	DD	DD	DD	BB	DD	DD	BB	BB	NN	BB	DD	NA	DD	DD	BB
chr8_36687593_36687610	BB	BB	BB	BB	BB	BB	DD	BB	DD	BB	BB	DD	DD	BB	BB	BB	DD	DD	DD	BB	BB	DD	DD	DD	DD	BB	DD	BB	DD	BB	BB	BB	DD	DD	DD	DD	DD	BB	DD	DD	BB	BB	BB	BB	DD	BB	DD	DD	BB
chr8_36695767_36695778	BB	BB	BB	BB	BB	BB	DD	BB	DD	BB	BB	DD	DD	BB	BB	BB	DD	DD	DD	BB	BB	DD	DD	DD	DD	BB	DD	BB	DD	BB	BB	BB	DD	DD	DD	DD	DD	BB	DD	DD	BB	BB	BB	BB	DD	BB	DD	DD	BB
chr8_36731732_36731770	BB	BB	BB	BB	BB	BB	DD	bn	DD	BB	BB	DD	DD	BB	BB	BB	DD	DD	DD	BB	BB	DD	DD	DD	DD	BB	DD	BB	DD	BB	BB	BB	DD	DD	DD	DD	DD	BB	DD	DD	BB	BB	BB	BB	DD	BB	DD	DD	BB
chr8_36760246_36760257	BB	BB	BB	BB	BB	BB	DD	BB	DD	BB	BB	DD	DD	BB	BB	BB	DD	DD	DD	BB	BB	DD	DD	DD	DD	BB	DD	BB	DD	BB	BB	BB	DD	DD	DD	DD	DD	BB	DD	DD	BB	BB	BB	BB	DD	BB	DD	DD	BB
chr8_36767602_36767629	BB	BB	BB	BB	BB	BB	DD	BB	DD	BB	BB	DD	DD	BB	BB	BB	DD	DD	DD	BB	BB	DD	DD	DD	DD	BB	DD	BB	DD	BB	BB	BB	DD	DD	DD	DD	DD	BB	DD	DD	BB	BB	BB	BB	DD	BB	DD	DD	BB
chr8_36771159_36771170	BB	BB	BB	BB	BB	BB	DD	BB	DD	BB	BB	DD	DD	BB	BB	BB	DD	DD	DD	BB	BB	DD	DD	DD	DD	BB	DD	BB	DD	BB	BB	BB	DD	DD	DD	DD	DD	BB	DD	DD	BB	BB	BB	BB	DD	BB	DD	DD	BB
chr8_36772919_36772930	BB	BB	BB	BB	BB	BB	DD	BB	DD	BB	BB	DD	DD	BB	BB	BB	DD	DD	DD	BB	BB	DD	DD	DD	DD	BB	DD	BB	DD	BB	BB	BB	DD	DD	DD	DD	DD	BB	DD	DD	BB	BB	BB	BB	DD	BB	DD	DD	BB
chr8_36779542_36779553	BB	BB	BB	BB	BB	BB	DD	BB	DD	BB	BB	DD	DD	BB	BB	BB	DD	DD	DD	BB	BB	DD	DD	DD	DD	BB	DD	BB	DD	BB	BB	BB	DD	DD	DD	DD	DD	BB	DD	DD	BB	BB	BB	BB	DD	BB	DD	DD	BB
chr8_36779556_36779567	BB	BB	BB	BB	BB	BB	DD	BB	DD	BB	BB	DD	DD	BB	BB	BB	DD	DD	DD	BB	BB	DD	DD	DD	DD	BB	DD	BB	DD	BB	BB	BB	DD	DD	DD	DD	DD	BB	DD	DD	BB	BB	BB	BB	DD	BB	DD	DD	BB
chr8_36788695_36788721	BB	BB	BB	BB	BB	BB	DD	BB	DD	BB	BB	DD	DD	BB	BB	BB	DD	DD	DD	BB	BB	DD	DD	DD	DD	BB	DD	BB	DD	BB	BB	BB	DD	DD	DD	DD	DD	BB	DD	DD	BB	BB	BB	BB	DD	BB	DD	DD	BB
chr8_36823702_36823749	BB	BB	BB	BB	BB	BB	DD	BB	DD	BB	BB	DD	DD	BB	BB	BB	DD	DD	DD	BB	BB	DD	DD	DD	DD	BB	DD	BB	DD	BB	BB	BB	DD	DD	DD	DD	DD	BB	DD	DD	BB	BB	BB	BB	DD	BB	DD	DD	BB
chr8_36832724_36832747	BB	BB	BB	BB	BB	BB	DD	BB	DD	BB	BB	DD	DD	BB	BB	BB	DD	DD	DD	BB	BB	DD	DD	DD	DD	BB	DD	BB	DD	BB	BB	BB	DD	DD	DD	DD	DD	BB	DD	DD	BB	BB	BB	BB	DD	BB	DD	DD	BB
chr8_36844316_36844342	BB	BB	BB	BB	BB	BB	NA	BB	DD	BB	BB	DD	dn	BB	BB	BB	DD	DD	NA	BB	NA	DD	DD	DD	DD	BB	DD	BB	DD	BB	BB	NA	DD	DD	DD	NN	DD	BB	NA	DD	BB	BB	BB	BB	DD	BB	DD	DD	BB
chr8_36878297_36878311	BB	BB	BB	BB	BB	BB	DD	BB	DD	BB	BB	DD	DD	BB	BB	BB	DD	DD	DD	BB	BB	DD	DD	DD	DD	BB	DD	BB	DD	BB	BB	BB	DD	DD	DD	DD	DD	BB	DD	DD	BB	BB	BB	BB	DD	BB	DD	DD	BB
chr8_36887090_36887129	FF	FF	FF	NA	FF	FF	FF	FF	FF	FF	FF	FF	FF	FF	FF	FF	FF	FF	FF	FF	FF	FF	FF	FF	FF	NA	FF	FF	FF	FF	FF	FF	FF	FF	FF	FF	FF	FF	FF	FF	NA	FF	FF	NA	FF	NA	FF	FF	NA
chr8_36914159_36914174	BB	BB	BB	BB	BB	BB	DD	BB	DD	BB	BB	DD	DD	BB	BB	BB	DD	DD	DD	BB	BB	DD	DD	DD	DD	BB	DD	BB	DD	BB	BB	BB	DD	DD	DD	DD	DD	BB	DD	DD	BB	BB	BB	BB	DD	BB	DD	DD	BB
chr8_36914605_36914619	BB	BB	BB	BB	BB	BB	DD	BB	DD	BB	BB	DD	DD	BB	BB	BB	DD	DD	DD	BB	BB	DD	DD	DD	DD	BB	DD	BB	DD	BB	BB	BB	DD	DD	DD	DD	DD	BB	DD	DD	BB	BB	BB	BB	DD	BB	DD	DD	BB
chr8_36914852_36914891	BB	BB	BB	BB	BB	BB	DD	BB	DD	BB	BB	DD	DD	BB	BB	BB	DD	NA	DD	BB	BB	DD	DD	NN	DD	NA	NN	BB	DD	BB	BB	BB	DD	NA	DD	DD	NA	BB	DD	DD	NA	BB	BB	BB	DD	BB	dn	DD	BB
chr8_36916506_36916535	BB	BB	BB	BB	bn	BB	DD	BB	DD	BB	BB	DD	DD	BB	BB	BB	DD	DD	DD	BB	bn	DD	DD	DD	DD	BB	DD	BB	DD	BB	BB	BB	DD	DD	DD	DD	DD	BB	DD	DD	BB	BB	BB	BB	DD	BB	DD	DD	BB
chr8_36933956_36933971	BB	BB	BB	BB	BB	BB	DD	BB	DD	BB	BB	DD	DD	BB	BB	BB	DD	DD	DD	BB	BB	DD	DD	DD	DD	BB	DD	BB	DD	BB	BB	BB	DD	DD	DD	DD	DD	BB	DD	DD	BB	BB	BB	BB	DD	BB	DD	DD	BB
chr8_36944530_36944553	BB	BB	BB	BB	BB	BB	DD	BB	DD	BB	BB	DD	DD	BB	BB	BB	DD	DD	DD	BB	BB	DD	DD	DD	DD	BB	DD	BB	DD	BB	BB	BB	DD	DD	DD	DD	DD	BB	DD	DD	BB	BB	BB	BB	DD	BB	DD	DD	BB
chr8_36944596_36944611	BB	BB	BB	BB	BB	BB	DD	BB	DD	BB	BB	DD	DD	BB	BB	BB	DD	DD	DD	BB	BB	DD	DD	DD	DD	BB	DD	BB	DD	BB	BB	BB	DD	DD	DD	DD	DD	BB	DD	DD	BB	BB	BB	BB	DD	BB	DD	DD	BB
chr8_36947560_36947577	BB	BB	BB	BB	BB	BB	dd	BB	dd	BB	BB	dd	dd	BB	BB	BB	dd	DD	dd	BB	BB	dd	dn	dd	dd	BB	DD	BB	dd	BB	BB	BB	dd	dd	dn	DD	dn	BB	dd	dd	BB	BB	BB	BB	dd	BB	dn	dn	BB
chr8_36958171_36958186	BB	BB	BB	BB	BB	BB	DD	BB	DD	BB	BB	DD	DD	BB	BB	BB	DD	DD	DD	BB	BB	DD	DD	DD	DD	BB	DD	BB	DD	BB	BB	BB	DD	DD	DD	DD	DD	BB	DD	DD	BB	BB	BB	BB	DD	BB	DD	DD	BB
chr8_36981201_36981228	FF	fn	FF	NN	FF	fn	df	fn	df	FF	df	df	NA	FF	FF	FF	df	df	df	FF	FF	NA	df	df	df	FF	df	FF	NA	FF	FF	fn	NA	df	df	df	df	FF	DD	df	FF	FF	FF	FF	df	FF	df	df	FF
chr8_36981229_36981264	BB	NN	BB	BB	BB	NN	DD	BB	DD	BB	BB	DD	DD	BB	BB	BB	DD	DD	DD	BB	BB	DD	DD	DD	DD	BB	DD	BB	DD	BB	BB	NN	DD	DD	DD	DD	DD	BB	DD	DD	BB	BB	BB	BB	DD	BB	DD	DD	BB
chr8_37047653_37047673	BB	BB	BB	BB	BB	BB	DD	BB	DD	BB	BB	DD	DD	BB	BB	BB	DD	DD	DD	BB	BB	DD	DD	DD	DD	BB	DD	BB	DD	BB	BB	BB	DD	DD	DD	DD	DD	BB	DD	DD	BB	BB	BB	BB	DD	BB	DD	DD	BB
chr8_37077537_37077556	BB	BB	BB	BB	BB	BB	DD	BB	DD	BB	BB	DD	DD	BB	BB	BB	DD	DD	DD	BB	BB	DD	DD	DD	DD	BB	DD	BB	DD	BB	BB	BB	DD	DD	DD	DD	DD	BB	DD	DD	BB	BB	BB	BB	DD	BB	DD	DD	BB
chr8_37080903_37080952	BB	BB	NA	BB	BB	NA	DD	BB	DD	BB	BB	DD	DD	BB	BB	BB	DD	DD	DD	BB	BB	DD	DD	DD	DD	NA	DD	BB	DD	BB	BB	BB	DD	DD	DD	NN	DD	NA	DD	DD	BB	BB	BB	BB	DD	BB	DD	DD	BB
chr8_37087127_37087138	BB	BB	BB	BB	BB	BB	DD	BB	DD	BB	BB	DD	DD	BB	BB	BB	DD	DD	DD	BB	BB	DD	DD	DD	DD	BB	DD	BB	DD	BB	BB	BB	DD	DD	DD	DD	DD	BB	DD	DD	BB	BB	BB	BB	DD	BB	DD	DD	BB
chr8_37188416_37188465	BB	BB	NN	BB	BB	NA	DD	BB	DD	BB	BB	DD	DD	BB	BB	BB	DD	DD	DD	BB	BB	DD	DD	DD	DD	BB	DD	BB	DD	BB	BB	BB	DD	DD	DD	DD	DD	BB	DD	DD	NA	BB	BB	BB	DD	NA	DD	DD	BB
chr8_37191570_37191587	BB	BB	BB	BB	BB	BB	DD	BB	DD	BB	BB	DD	DD	BB	BB	BB	DD	DD	DD	BB	BB	DD	DD	DD	DD	BB	DD	BB	DD	BB	BB	BB	DD	DD	DD	DD	DD	BB	DD	DD	BB	BB	BB	BB	DD	BB	DD	DD	BB
chr8_37217016_37217035	BB	BB	BB	BB	BB	BB	DD	BB	DD	BB	BB	DD	DD	BB	BB	BB	DD	DD	DD	BB	BB	DD	DD	DD	DD	BB	DD	BB	DD	BB	BB	BB	DD	DD	DD	DD	DD	BB	DD	DD	BB	BB	BB	BB	DD	BB	DD	DD	BB
chr8_37229395_37229406	BB	BB	BB	BB	BB	BB	DD	BB	DD	BB	BB	DD	DD	BB	BB	BB	DD	DD	DD	BB	BB	DD	DD	DD	DD	BB	DD	BB	DD	BB	BB	BB	DD	DD	DD	DD	DD	BB	DD	DD	BB	BB	BB	BB	DD	BB	DD	DD	BB
chr8_37232245_37232279	BB	BB	BB	BB	BB	BB	DD	BB	DD	BB	BB	DD	DD	BB	BB	BB	DD	DD	DD	BB	BB	DD	DD	DD	DD	BB	DD	BB	DD	BB	BB	BB	DD	DD	DD	DD	DD	BB	DD	DD	BB	BB	BB	BB	DD	BB	DD	DD	BB
chr8_37240419_37240454	BB	BB	BB	BB	BB	BB	DD	BB	DD	BB	BB	DD	DD	BB	BB	BB	DD	DD	DD	BB	BB	DD	DD	DD	DD	BB	DD	BB	DD	BB	BB	BB	DD	DD	DD	DD	DD	BB	DD	DD	BB	BB	BB	BB	DD	BB	DD	DD	BB
chr8_37286234_37286255	BB	BB	BB	BB	BB	BB	DD	BB	DD	BB	BB	DD	DD	BB	BB	BB	DD	DD	DD	BB	BB	DD	DD	DD	DD	BB	DD	BB	DD	BB	BB	BB	DD	DD	DD	DD	dn	BB	DD	DD	BB	BB	BB	BB	DD	BB	DD	DD	BB
chr8_37323326_37323347	BB	BB	BB	BB	BB	BB	DD	BB	DD	BB	BB	DD	DD	BB	BB	BB	DD	DD	DD	BB	BB	DD	DD	DD	DD	BB	DD	BB	DD	BB	BB	BB	DD	DD	DD	DD	DD	BB	DD	DD	BB	BB	BB	BB	DD	BB	DD	DD	BB
chr8_37346941_37346960	BB	BB	BB	BB	BB	BB	DD	BB	DD	BB	BB	DD	DD	BB	BB	BB	DD	DD	DD	BB	BB	DD	DD	DD	DD	BB	DD	BB	DD	BB	BB	BB	DD	DD	DD	DD	DD	BB	DD	DD	BB	BB	BB	BB	DD	BB	DD	DD	BB
chr8_37352313_37352332	BB	BB	BB	BB	BB	BB	DD	BB	DD	BB	BB	DD	DD	BB	BB	BB	DD	DD	DD	BB	BB	DD	DD	DD	DD	BB	DD	BB	DD	BB	BB	BB	DD	DD	DD	DD	DD	BB	DD	DD	BB	BB	BB	BB	DD	BB	DD	DD	BB
chr8_37353792_37353807	BB	BB	BB	BB	BB	BB	DD	BB	DD	BB	BB	DD	DD	BB	BB	BB	DD	DD	DD	BB	BB	DD	DD	DD	DD	BB	DD	BB	DD	BB	BB	BB	DD	DD	DD	DD	DD	BB	DD	DD	BB	BB	BB	BB	DD	BB	DD	DD	BB
chr8_37365386_37365403	BB	BB	BB	BB	BB	BB	DD	BB	DD	BB	BB	DD	DD	BB	BB	BB	DD	DD	DD	BB	BB	DD	DD	DD	DD	BB	DD	BB	DD	BB	BB	BB	DD	DD	DD	DD	DD	BB	DD	DD	BB	BB	BB	BB	DD	BB	DD	dn	BB
chr8_37379338_37379352	BB	BB	BB	BB	BB	BB	DD	BB	DD	BB	BB	DD	DD	BB	BB	BB	DD	DD	DD	BB	BB	DD	DD	DD	DD	BB	DD	BB	DD	BB	BB	BB	DD	DD	DD	DD	DD	BB	DD	DD	BB	BB	BB	BB	DD	BB	DD	DD	BB
chr8_37434253_37434264	BB	BB	BB	BB	BB	BB	DD	BB	DD	BB	BB	DD	DD	BB	BB	BB	DD	DD	DD	BB	BB	DD	DD	DD	DD	BB	DD	BB	DD	BB	BB	BB	DD	DD	DD	DD	DD	BB	DD	DD	BB	BB	BB	BB	DD	BB	DD	DD	BB
chr8_37508382_37508405	BB	BB	BB	BB	BB	BB	DD	BB	dn	BB	BB	dn	DD	BB	BB	BB	DD	DD	DD	BB	BB	dn	dn	DD	DD	BB	dn	bd	DD	BB	BB	BB	DD	DD	DD	DD	DD	BB	DD	DD	BB	BB	BB	BB	DD	BB	DD	DD	BB
chr8_37524153_37524166	BB	BB	BB	BB	BB	BB	DD	BB	DD	BB	BB	DD	DD	BB	BB	BB	DD	DD	DD	BB	BB	DD	DD	DD	DD	BB	DD	BB	DD	BB	BB	BB	DD	DD	DD	DD	DD	BB	DD	DD	BB	BB	BB	BB	DD	BB	dn	DD	BB
chr8_37537053_37537067	BB	BB	BB	BB	BB	BB	DD	BB	DD	BB	BB	DD	DD	BB	BB	BB	DD	DD	DD	BB	BB	DD	DD	DD	DD	BB	DD	BB	DD	BB	BB	BB	DD	DD	DD	DD	DD	BB	DD	DD	BB	bn	BB	BB	DD	BB	DD	DD	BB
chr8_37546947_37546976	BB	BB	BB	BB	BB	BB	DD	BB	DD	BB	BB	DD	DD	BB	BB	BB	DD	DD	DD	BB	BB	DD	DD	DD	DD	BB	DD	BB	DD	BB	BB	BB	DD	DD	DD	DD	DD	BB	DD	DD	BB	BB	BB	BB	DD	BB	DD	DD	BB
chr8_37561089_37561108	BB	BB	BB	BB	BB	BB	DD	BB	DD	BB	BB	DD	DD	BB	BB	BB	DD	DD	DD	BB	BB	DD	DD	DD	DD	BB	DD	BB	DD	BB	BB	BB	DD	DD	DD	DD	DD	BB	DD	DD	BB	BB	BB	BB	DD	BB	DD	DD	BB
chr8_37562736_37562749	BB	BB	BB	BB	BB	BB	DD	BB	DD	BB	BB	DD	DD	BB	BB	BB	DD	DD	DD	BB	BB	DD	DD	DD	DD	BB	DD	BB	DD	BB	BB	BB	DD	DD	DD	DD	DD	BB	DD	DD	BB	BB	BB	BB	DD	BB	DD	DD	BB
chr8_37566840_37566851	BB	BB	BB	BB	BB	BB	DD	BB	DD	BB	BB	DD	DD	BB	BB	BB	DD	DD	DD	BB	BB	DD	DD	DD	DD	BB	DD	BB	DD	BB	BB	BB	DD	DD	DD	DD	DD	BB	DD	DD	BB	BB	BB	BB	DD	BB	DD	DD	BB
chr8_37568966_37568985	BB	BB	BB	BB	BB	BB	DD	BB	DD	BB	BB	DD	DD	BB	BB	BB	DD	DD	DD	BB	BB	DD	DD	DD	DD	BB	DD	BB	DD	BB	BB	BB	DD	DD	DD	DD	DD	BB	DD	DD	BB	BB	BB	BB	DD	BB	DD	DD	BB
chr8_37584563_37584583	BB	BB	BB	BB	BB	BB	DD	BB	DD	BB	BB	DD	DD	BB	BB	BB	dn	DD	DD	BB	BB	DD	DD	DD	DD	BB	DD	BB	DD	BB	BB	BB	DD	DD	DD	DD	DD	BB	DD	DD	BB	BB	BB	BB	DD	BB	dn	DD	BB
chr8_37608528_37608542	BB	BB	BB	BB	BB	BB	DD	BB	DD	BB	BB	DD	DD	BB	BB	BB	DD	DD	DD	BB	BB	DD	DD	DD	DD	BB	DD	BB	DD	BB	BB	BB	DD	DD	DD	DD	DD	BB	DD	DD	BB	BB	BB	BB	DD	BB	DD	DD	BB
chr8_37646298_37646312	BB	BB	BB	BB	BB	BB	DD	BB	DD	BB	BB	DD	DD	BB	BB	BB	DD	DD	DD	BB	BB	DD	DD	DD	DD	BB	DD	BB	DD	BB	BB	BB	DD	DD	DD	DD	DD	BB	DD	DD	BB	BB	BB	BB	DD	BB	DD	DD	BB
chr8_37678094_37678105	BB	BB	BB	BB	BB	BB	DD	BB	DD	BB	BB	DD	DD	BB	BB	BB	DD	DD	DD	BB	BB	DD	DD	DD	DD	BB	DD	BB	DD	BB	BB	BB	DD	DD	DD	DD	DD	BB	DD	DD	BB	BB	BB	BB	DD	BB	DD	DD	BB
chr8_37737787_37737830	NA	FF	FF	FF	FF	FF	FF	FF	FF	FF	FF	FF	FF	FF	NN	FF	NN	FF	FF	FF	FF	NA	FF	FF	FF	NA	FF	FF	FF	FF	FF	FF	FF	FF	FF	FF	FF	FF	FF	FF	FF	FF	FF	FF	FF	FF	FF	FF	FF
chr8_37757144_37757195	BB	NA	BB	BB	BB	DD	DD	BB	DD	BB	BB	DD	DD	BB	BB	BB	dn	NA	DD	BB	BB	DD	NA	DD	DD	BB	DD	BB	DD	BB	BB	BB	DD	DD	DD	DD	NA	BB	DD	DD	BB	BB	NN	BB	DD	bd	DD	DD	BB
chr8_37789676_37789689	BB	BB	BB	BB	BB	BB	DD	BB	DD	BB	BB	DD	DD	BB	BB	BB	DD	DD	DD	BB	BB	DD	DD	DD	DD	BB	DD	BB	DD	BB	BB	BB	dn	DD	DD	DD	DD	BB	DD	DD	BB	BB	BB	BB	DD	BB	DD	DD	BB
chr8_37799241_37799252	BB	BB	BB	BB	BB	BB	DD	BB	DD	BB	BB	DD	DD	BB	BB	BB	DD	DD	DD	BB	BB	DD	DD	DD	DD	BB	DD	BB	DD	BB	BB	BB	DD	DD	DD	DD	DD	BB	DD	DD	BB	BB	BB	BB	DD	BB	DD	DD	BB
chr8_37815637_37815660	BB	BB	BB	BB	BB	BB	DD	BB	DD	BB	BB	DD	DD	BB	BB	BB	DD	DD	DD	BB	BB	DD	DD	DD	DD	BB	DD	BB	DD	BB	BB	BB	DD	DD	DD	DD	DD	BB	DD	DD	BB	BB	BB	BB	DD	BB	DD	DD	BB
chr8_37818736_37818747	BB	BB	BB	BB	BB	BB	DD	BB	DD	BB	BB	DD	DD	BB	BB	BB	DD	DD	DD	BB	BB	DD	DD	DD	DD	BB	DD	BB	DD	BB	BB	BB	DD	DD	DD	DD	DD	BB	DD	DD	BB	BB	BB	BB	DD	BB	DD	DD	BB
chr8_37855224_37855235	BB	BB	BB	BB	BB	BB	DD	BB	DD	BB	BB	DD	DD	BB	BB	BB	DD	DD	DD	BB	BB	DD	DD	DD	DD	BB	DD	BB	DD	BB	BB	BB	DD	DD	DD	DD	DD	BB	DD	DD	BB	BB	BB	BB	DD	BB	DD	DD	BB
chr8_37855768_37855779	BB	BB	BB	BB	BB	BB	DD	BB	DD	BB	BB	DD	DD	BB	BB	BB	DD	DD	DD	BB	BB	DD	DD	DD	DD	BB	DD	BB	DD	BB	BB	BB	DD	DD	DD	DD	DD	BB	DD	DD	BB	BB	BB	BB	DD	BB	DD	DD	BB
chr8_37862380_37862419	FF	FF	FF	FF	FF	FF	FF	FF	NA	FF	FF	NA	NA	FF	FF	FF	NA	FF	FF	FF	FF	FF	FF	NA	FF	FF	FF	FF	FF	FF	FF	FF	NA	FF	FF	NA	FF	FF	FF	FF	FF	FF	NA	FF	FF	FF	FF	FF	FF
chr8_37862922_37862936	BB	BB	BB	BB	BB	BB	DD	BB	DD	BB	BB	DD	DD	BB	BB	BB	DD	DD	DD	BB	BB	DD	DD	DD	DD	BB	DD	BB	DD	BB	BB	BB	DD	DD	DD	DD	DD	BB	DD	DD	BB	BB	BB	BB	DD	BB	DD	DD	BB
chr8_37863674_37863693	BB	BB	BB	BB	BB	BB	DD	BB	DD	BB	BB	DD	DD	BB	BB	BB	DD	DD	DD	BB	BB	DD	DD	DD	DD	BB	DD	BB	DD	BB	BB	BB	DD	DD	DD	DD	DD	BB	DD	DD	BB	BB	BB	BB	DD	BB	DD	DD	BB
chr8_37878894_37878911	BB	BB	BB	BB	BB	BB	DD	BB	DD	BB	BB	DD	DD	BB	BB	BB	DD	DD	DD	BB	BB	DD	DD	DD	DD	BB	DD	BB	DD	BB	BB	BB	DD	DD	DD	DD	DD	BB	DD	DD	BB	BB	BB	BB	DD	BB	DD	DD	BB
chr8_37897272_37897283	BB	BB	BB	BB	BB	BB	DD	BB	DD	BB	BB	DD	DD	BB	BB	BB	DD	DD	DD	BB	BB	DD	DD	DD	DD	BB	DD	BB	DD	BB	BB	BB	DD	DD	DD	DD	DD	BB	DD	DD	BB	BB	BB	BB	DD	BB	DD	DD	BB
chr8_37899840_37899869	BB	BB	BB	BB	BB	BB	DD	BB	DD	BB	BB	DD	DD	BB	BB	BB	DD	DD	DD	BB	BB	DD	DD	DD	DD	BB	DD	BB	DD	BB	BB	BB	DD	DD	DD	DD	DD	BB	DD	DD	BB	BB	BB	BB	DD	BB	DD	DD	BB
chr8_37900086_37900097	BB	BB	BB	BB	BB	BB	DD	BB	DD	BB	BB	DD	DD	BB	BB	BB	bd	bd	DD	BB	BB	DD	DD	DD	bd	BB	bd	BB	DD	BB	BB	BB	DD	DD	bd	DD	bd	BB	bd	DD	BB	BB	BB	BB	bd	BB	DD	DD	BB
chr8_37916752_37916803	NN	NN	NN	NN	NA	NN	DD	NN	NA	NN	BB	DD	DD	NN	BB	BB	DD	DD	BB	BB	NA	NA	DD	NA	DD	bd	DD	BB	DD	BB	DD	BB	DD	DD	DD	DD	DD	BB	DD	DD	BB	BB	BB	NA	DD	BB	NA	DD	BB
chr8_37923602_37923625	BB	BB	BB	BB	BB	BB	DD	BB	DD	BB	BB	DD	DD	BB	BB	BB	DD	DD	DD	BB	BB	DD	DD	DD	DD	BB	DD	BB	DD	BB	BB	BB	DD	DD	DD	DD	DD	BB	DD	DD	BB	BB	BB	BB	DD	BB	DD	DD	BB
chr8_37932021_37932040	BB	BB	BB	BB	BB	BB	DD	BB	DD	BB	BB	DD	DD	BB	BB	BB	DD	DD	DD	BB	BB	DD	DD	DD	DD	BB	DD	BB	DD	BB	BB	BB	DD	DD	DD	DD	DD	BB	DD	DD	BB	BB	BB	BB	DD	BB	DD	DD	BB
chr8_37956049_37956063	BB	BB	BB	BB	BB	BB	DD	BB	DD	BB	BB	DD	DD	BB	BB	BB	DD	DD	DD	BB	BB	DD	DD	DD	DD	BB	DD	BB	DD	BB	BB	BB	DD	DD	DD	DD	DD	BB	DD	DD	BB	BB	BB	BB	DD	BB	DD	DD	BB
chr8_37970232_37970243	BB	BB	BB	BB	BB	BB	DD	BB	DD	BB	BB	DD	DD	BB	BB	BB	DD	DD	DD	BB	BB	DD	DD	DD	DD	BB	DD	BB	DD	BB	BB	BB	DD	DD	DD	DD	DD	BB	DD	DD	BB	BB	BB	BB	DD	BB	DD	DD	BB
chr8_37980629_37980678	BB	BB	BB	BB	BB	BB	DD	BB	DD	BB	BB	DD	DD	BB	BB	BB	DD	DD	DD	BB	BB	DD	DD	DD	DD	BB	DD	BB	DD	BB	BB	BB	DD	DD	DD	DD	DD	BB	DD	DD	BB	BB	BB	BB	DD	BB	DD	DD	BB
chr8_37981223_37981246	BB	BB	BB	BB	BB	BB	DD	BB	DD	BB	BB	DD	DD	BB	BB	BB	DD	DD	DD	BB	BB	DD	DD	DD	DD	BB	DD	BB	DD	BB	BB	BB	DD	DD	DD	DD	DD	BB	DD	DD	BB	BB	BB	BB	DD	BB	DD	DD	BB
chr8_38006481_38006495	BB	BB	BB	BB	BB	BB	DD	BB	DD	BB	BB	DD	DD	BB	BB	BB	BB	DD	DD	BB	BB	DD	dn	DD	DD	BB	DD	BB	DD	BB	BB	BB	DD	DD	DD	DD	dn	BB	DD	DD	BB	BB	BB	BB	DD	BB	DD	DD	BB
chr8_38013021_38013032	BB	BB	BB	BB	BB	BB	dn	BB	DD	BB	BB	dn	dn	BB	BB	BB	BB	DD	dn	BB	BB	DD	dn	dn	DD	BB	DD	BB	dn	BB	BB	BB	DD	dn	dn	dn	DD	BB	dn	dn	BB	BB	BB	BB	DD	BB	DD	DD	BB
chr8_38031997_38032016	BB	BB	BB	BB	BB	BB	DD	BB	DD	BB	BB	DD	DD	BB	BB	BB	BB	DD	DD	BB	BB	DD	DD	DD	DD	BB	DD	BB	DD	BB	BB	BB	DD	DD	DD	DD	DD	BB	DD	DD	BB	BB	BB	BB	DD	BB	DD	DD	BB
chr8_38049078_38049089	BB	BB	BB	BB	BB	BB	dd	BB	dd	BB	BB	dd	dn	BB	BB	BB	BB	dd	DD	BB	BB	DD	dn	dd	dd	BB	dn	BB	dd	BB	BB	BB	dd	dn	dd	dd	dd	BB	dn	DD	BB	BB	BB	BB	dd	BB	dd	dd	BB
chr8_38066496_38066511	BB	BB	BB	BB	BB	BB	DD	BB	DD	BB	BB	DD	DD	BB	BB	BB	BB	DD	DD	BB	BB	DD	DD	DD	DD	BB	DD	BB	DD	BB	BB	BB	DD	DD	DD	DD	DD	BB	DD	DD	BB	BB	BB	BB	DD	BB	DD	DD	BB
chr8_38081975_38081992	BB	BB	BB	BB	BB	BB	DD	BB	DD	BB	BB	DD	DD	BB	BB	BB	BB	DD	DD	BB	BB	DD	DD	DD	DD	BB	DD	BB	DD	BB	BB	BB	DD	DD	DD	DD	DD	BB	DD	DD	BB	BB	BB	BB	DD	BB	DD	DD	BB
chr8_38082559_38082588	BB	BB	BB	BB	BB	BB	DD	BB	DD	BB	BB	DD	DD	BB	BB	BB	BB	DD	DD	BB	BB	DD	DD	DD	DD	BB	DD	BB	DD	BB	BB	BB	DD	DD	DD	DD	DD	BB	DD	DD	BB	BB	BB	BB	DD	BB	DD	DD	BB
chr8_38086599_38086610	BB	BB	BB	BB	BB	BB	DD	BB	DD	BB	BB	DD	DD	BB	BB	BB	BB	DD	DD	BB	BB	DD	DD	DD	DD	BB	DD	BB	DD	BB	BB	BB	DD	DD	DD	DD	DD	BB	DD	DD	BB	BB	BB	BB	DD	BB	DD	DD	BB
chr8_38097413_38097427	BB	BB	BB	BB	BB	BB	DD	BB	DD	BB	BB	DD	DD	BB	BB	BB	BB	DD	DD	BB	BB	DD	DD	DD	DD	BB	DD	BB	DD	BB	BB	BB	DD	DD	DD	DD	DD	BB	DD	DD	BB	BB	BB	BB	DD	BB	DD	DD	BB
chr8_38098287_38098310	BB	BB	BB	BB	BB	BB	DD	BB	DD	BB	BB	DD	DD	BB	BB	BB	BB	DD	DD	BB	BB	DD	DD	DD	DD	BB	DD	BB	DD	BB	BB	BB	DD	DD	DD	DD	DD	BB	DD	DD	BB	BB	BB	BB	DD	BB	DD	DD	BB
chr8_38135264_38135295	BB	BB	BB	BB	BB	BB	DD	BB	DD	BB	BB	DD	DD	BB	BB	BB	BB	DD	DD	BB	BB	DD	DD	DD	DD	BB	DD	BB	DD	BB	BB	BB	DD	DD	DD	DD	DD	BB	DD	DD	BB	BB	BB	BB	DD	BB	DD	DD	BB
chr8_38180450_38180485	BB	BB	BB	NA	BB	NA	DD	NA	DD	NA	BB	DD	DD	BB	BB	BB	NA	DD	DD	NN	NA	DD	DD	DD	DD	bn	DD	NA	DD	BB	BB	NA	DD	DD	DD	DD	DD	bn	DD	DD	NA	NA	NA	BB	DD	NA	DD	DD	NA
chr8_38185972_38186001	BB	BB	BB	BB	BB	BB	DD	BB	DD	BB	BB	DD	DD	BB	BB	BB	BB	DD	DD	BB	BB	DD	DD	DD	DD	BB	DD	BB	DD	BB	BB	BB	DD	DD	DD	DD	DD	BB	DD	DD	BB	BB	BB	BB	DD	BB	DD	DD	BB
chr8_38188069_38188088	BB	BB	BB	BB	BB	BB	DD	BB	DD	BB	BB	DD	DD	BB	BB	BB	BB	DD	DD	BB	BB	DD	DD	DD	DD	BB	DD	BB	DD	BB	BB	BB	DD	DD	DD	DD	DD	BB	DD	DD	BB	BB	BB	BB	DD	BB	DD	DD	BB
chr8_38214465_38214476	BB	BB	BB	BB	BB	BB	DD	BB	DD	BB	BB	DD	DD	BB	BB	BB	BB	DD	DD	BB	BB	DD	DD	DD	DD	BB	DD	BB	DD	BB	BB	BB	DD	DD	DD	DD	DD	BB	DD	DD	BB	BB	BB	BB	DD	BB	DD	DD	BB
chr8_38224529_38224540	BB	BB	BB	BB	BB	BB	DD	BB	dd	BB	BB	dd	dd	BB	BB	BB	BB	dd	dd	BB	BB	dd	dd	dd	dd	BB	DD	BB	dd	BB	BB	BB	dd	dn	dn	dd	dd	BB	DD	dd	BB	BB	BB	BB	dd	BB	dd	dd	BB
chr8_38226864_38226875	BB	BB	BB	BB	BB	BB	DD	BB	DD	BB	BB	DD	DD	BB	BB	BB	BB	DD	DD	BB	BB	DD	DD	DD	DD	BB	DD	BB	DD	BB	BB	BB	DD	DD	DD	DD	DD	BB	DD	DD	BB	BB	BB	BB	DD	BB	DD	DD	BB
chr8_38256477_38256491	BB	BB	BB	BB	BB	BB	DD	BB	DD	BB	BB	DD	DD	BB	BB	BB	BB	DD	DD	BB	BB	DD	DD	DD	DD	BB	DD	BB	DD	BB	BB	BB	DD	DD	DD	DD	DD	BB	DD	DD	BB	BB	BB	BB	DD	BB	DD	DD	BB
chr8_38262996_38263007	BB	BB	BB	BB	BB	BB	DD	BB	DD	BB	BB	DD	DD	BB	BB	BB	BB	DD	DD	BB	BB	DD	DD	DD	DD	BB	DD	BB	DD	BB	BB	BB	DD	DD	DD	DD	DD	BB	DD	DD	BB	BB	BB	BB	DD	BB	DD	DD	BB
chr8_38277228_38277287	BB	BB	BB	BB	BB	BB	DD	BB	DD	BB	BB	DD	DD	bn	BB	BB	BB	DD	DD	BB	BB	DD	DD	DD	DD	BB	DD	BB	DD	BB	BB	BB	DD	DD	DD	DD	DD	BB	DD	DD	BB	BB	BB	BB	DD	BB	DD	DD	BB
chr8_38285263_38285314	BB	BB	BB	BB	BB	BB	DD	bn	DD	BB	bn	DD	DD	BB	BB	BB	BB	DD	DD	BB	BB	DD	DD	DD	DD	BB	DD	BB	DD	BB	bn	BB	DD	DD	DD	DD	DD	BB	DD	DD	BB	BB	BB	BB	DD	BB	DD	DD	BB
chr8_38328405_38328416	BB	BB	BB	BB	BB	BB	DD	BB	DD	BB	BB	DD	DD	BB	BB	BB	BB	DD	DD	BB	BB	DD	DD	DD	DD	BB	DD	BB	DD	BB	BB	BB	DD	DD	DD	DD	DD	BB	DD	DD	BB	BB	BB	BB	DD	BB	DD	DD	BB
chr8_38343339_38343368	BB	BB	BB	BB	BB	BB	DD	BB	DD	BB	BB	DD	DD	BB	bd	BB	BB	DD	DD	BB	BB	DD	DD	DD	DD	BB	DD	BB	DD	BB	BB	BB	DD	DD	DD	DD	DD	BB	DD	DD	BB	BB	BB	BB	DD	BB	DD	DD	BB
chr8_38343857_38343868	BB	BB	BB	BB	BB	BB	DD	BB	DD	BB	BB	DD	DD	BB	BB	BB	BB	DD	DD	BB	BB	DD	DD	DD	DD	BB	DD	BB	DD	BB	BB	BB	DD	DD	DD	DD	DD	BB	DD	DD	BB	BB	BB	BB	DD	BB	DD	DD	BB
chr8_38349536_38349547	BB	BB	BB	BB	BB	BB	DD	BB	DD	BB	BB	DD	DD	BB	BB	BB	BB	DD	DD	BB	BB	DD	DD	DD	DD	BB	DD	BB	DD	BB	BB	BB	DD	DD	DD	DD	DD	BB	DD	DD	BB	BB	BB	BB	DD	BB	DD	DD	BB
chr8_38367802_38367813	BB	BB	BB	BB	BB	BB	DD	BB	DD	BB	BB	DD	DD	BB	BB	BB	BB	DD	DD	BB	BB	DD	DD	DD	DD	BB	DD	BB	DD	BB	BB	BB	DD	DD	DD	DD	DD	BB	DD	DD	BB	BB	BB	BB	DD	BB	DD	DD	BB
chr8_38379506_38379517	BB	BB	BB	BB	BB	BB	DD	BB	DD	BB	BB	DD	DD	BB	BB	BB	BB	DD	DD	BB	BB	DD	DD	DD	DD	BB	DD	BB	DD	BB	BB	BB	DD	DD	DD	DD	DD	BB	DD	DD	BB	BB	BB	BB	DD	BB	DD	DD	BB
chr8_38426349_38426392	BB	BB	BB	NA	BB	BB	DD	BB	DD	BB	BB	NN	NN	BB	BB	BB	BB	NN	NN	BB	BB	NN	NN	NN	NN	BB	DD	NA	DD	BB	BB	BB	DD	DD	DD	DD	DD	BB	DD	DD	BB	BB	BB	BB	NA	NA	NA	DD	BB
chr8_38448247_38448260	BB	BB	BB	BB	BB	BB	DD	BB	DD	BB	BB	DD	DD	BB	BB	BB	BB	DD	DD	BB	BB	DD	DD	DD	DD	BB	DD	BB	DD	BB	BB	BB	DD	DD	DD	DD	DD	BB	DD	DD	BB	BB	BB	BB	DD	BB	DD	DD	BB
chr8_38494132_38494155	BB	BB	BB	BB	BB	BB	DD	BB	DD	BB	BB	DD	DD	BB	BB	BB	BB	DD	DD	BB	BB	DD	DD	DD	DD	BB	DD	BB	DD	BB	BB	BB	DD	DD	DD	DD	DD	BB	DD	DD	BB	BB	BB	BB	DD	BB	DD	DD	BB
chr8_38499696_38499715	BB	BB	BB	BB	BB	BB	DD	BB	DD	BB	BB	DD	DD	BB	BB	BB	BB	DD	DD	BB	BB	DD	DD	DD	DD	BB	DD	BB	DD	BB	BB	BB	DD	DD	DD	DD	DD	BB	DD	DD	BB	BB	BB	BB	DD	BB	DD	DD	BB
chr8_38585726_38585737	BB	BB	BB	BB	BB	BB	DD	BB	DD	BB	BB	DD	DD	BB	BB	BB	BB	DD	DD	BB	BB	DD	DD	DD	DD	BB	DD	BB	DD	BB	BB	BB	DD	DD	DD	DD	DD	BB	DD	DD	BB	BB	BB	BB	DD	BB	DD	DD	BB
chr8_38587584_38587610	BB	BB	BB	BB	BB	BB	DD	BB	DD	BB	BB	DD	DD	BB	BB	BB	BB	DD	DD	BB	BB	DD	DD	DD	DD	BB	DD	BB	DD	BB	BB	BB	DD	DD	DD	DD	DD	BB	DD	DD	BB	BB	BB	BB	DD	BB	DD	DD	BB
chr8_38596002_38596013	BB	BB	BB	BB	BB	BB	DD	BB	DD	BB	BB	DD	DD	BB	BB	BB	BB	DD	DD	BB	BB	DD	DD	DD	DD	BB	DD	BB	DD	BB	BB	BB	DD	DD	DD	DD	DD	BB	DD	DD	BB	BB	BB	BB	DD	BB	DD	DD	BB
chr8_38604618_38604635	BB	BB	BB	BB	BB	BB	DD	BB	DD	BB	BB	DD	DD	BB	BB	BB	BB	DD	DD	BB	BB	DD	DD	DD	DD	BB	DD	BB	DD	BB	BB	BB	DD	DD	DD	DD	DD	BB	DD	DD	BB	BB	BB	BB	DD	BB	DD	DD	BB
chr8_38608982_38608993	BB	BB	BB	BB	BB	BB	dd	BB	dd	BB	BB	dd	dd	BB	BB	BB	BB	dd	DD	BB	BB	dd	dd	dd	dd	BB	DD	BB	dd	BB	BB	BB	DD	DD	DD	dd	dd	BB	dd	DD	BB	BB	BB	BB	dd	BB	dd	dd	BB
chr8_38608994_38609008	BB	BB	BB	BB	BB	BB	DD	BB	DD	BB	BB	DD	DD	BB	BB	BB	BB	DD	DD	BB	BB	DD	DD	DD	DD	BB	DD	BB	DD	BB	BB	BB	DD	DD	DD	DD	DD	BB	DD	DD	BB	BB	BB	BB	DD	BB	DD	DD	BB
chr8_38625095_38625109	BB	BB	BB	BB	BB	BB	DD	BB	DD	BB	BB	DD	DD	BB	BB	BB	BB	DD	DD	BB	BB	DD	DD	DD	DD	BB	DD	BB	DD	BB	BB	BB	DD	DD	DD	DD	DD	BB	DD	DD	BB	BB	BB	BB	DD	BB	DD	DD	BB
chr8_38627928_38627977	BB	BB	BB	BB	BB	BB	DD	BB	DD	BB	BB	DD	DD	BB	BB	BB	BB	DD	DD	BB	BB	DD	DD	DD	DD	BB	DD	BB	DD	BB	BB	BB	DD	DD	DD	DD	DD	BB	DD	DD	BB	BB	BB	BB	DD	BB	DD	DD	BB
chr8_38636666_38636697	BB	BB	BB	BB	BB	BB	DD	BB	DD	BB	BB	DD	DD	BB	BB	BB	BB	DD	DD	BB	BB	DD	DD	DD	DD	BB	DD	BB	DD	BB	BB	BB	DD	DD	DD	DD	DD	BB	DD	DD	BB	BB	BB	BB	DD	BB	DD	DD	BB
chr8_38642192_38642215	BB	BB	BB	BB	BB	BB	DD	BB	DD	BB	BB	DD	DD	BB	BB	BB	BB	DD	DD	BB	BB	DD	DD	DD	DD	BB	DD	BB	DD	BB	BB	BB	DD	DD	DD	DD	DD	BB	DD	DD	BB	BB	BB	BB	DD	BB	DD	DD	BB
chr8_38646998_38647009	BB	BB	BB	BB	BB	BB	DD	BB	DD	BB	BB	DD	DD	BB	BB	BB	BB	DD	DD	BB	BB	DD	DD	DD	DD	BB	DD	BB	DD	BB	BB	BB	DD	DD	DD	DD	DD	BB	DD	DD	BB	BB	BB	BB	DD	BB	DD	DD	BB
chr8_38664615_38664658	BB	BB	BB	NA	BB	BB	DD	BB	DD	BB	BB	DD	DD	BB	BB	NA	BB	DD	DD	BB	BB	DD	DD	DD	DD	NA	DD	BB	DD	BB	NA	BB	DD	DD	DD	DD	DD	BB	DD	NA	NA	BB	BB	BB	DD	BB	DD	DD	BB
chr8_38671410_38671423	BB	BB	BB	BB	BB	BB	DD	BB	DD	BB	BB	DD	dn	BB	BB	BB	BB	DD	DD	BB	BB	DD	dn	DD	DD	BB	DD	BB	DD	BB	BB	BB	DD	DD	DD	DD	DD	BB	DD	dn	BB	BB	BB	BB	DD	BB	dn	dn	BB
chr8_38685828_38685867	BB	BB	BB	BB	BB	BB	DD	BB	DD	BB	BB	DD	DD	BB	BB	BB	BB	DD	DD	BB	BB	DD	DD	DD	DD	BB	DD	BB	DD	BB	BB	BB	DD	DD	DD	DD	DD	BB	DD	DD	BB	BB	BB	BB	DD	BB	DD	DD	BB
chr8_38720896_38720919	BB	BB	BB	BB	BB	BB	DD	BB	DD	BB	BB	DD	DD	BB	BB	BB	BB	DD	DD	BB	BB	DD	DD	DD	DD	BB	DD	BB	DD	BB	BB	BB	DD	DD	DD	DD	DD	BB	DD	DD	BB	BB	BB	BB	DD	BB	DD	DD	BB
chr8_38725947_38725991	BB	BB	BB	BB	bn	BB	DD	BB	DD	BB	BB	DD	DD	BB	BB	BB	BB	DD	DD	BB	BB	DD	DD	DD	DD	BB	DD	BB	DD	BB	BB	BB	DD	DD	DD	DD	DD	BB	DD	DD	bn	BB	BB	BB	DD	BB	DD	DD	BB
chr8_38756400_38756413	BB	BB	BB	BB	BB	BB	DD	BB	DD	BB	BB	dn	DD	BB	BB	BB	BB	DD	DD	BB	BB	DD	dn	dn	DD	BB	dn	BB	DD	BB	BB	BB	DD	DD	DD	NA	DD	BB	DD	DD	BB	BB	BB	BB	DD	BB	DD	dn	BB
chr8_38764477_38764528	BB	BB	BB	BB	BB	BB	BB	BB	BB	BB	BB	BB	BB	DD	BB	BB	BB	BB	DD	DD	BB	BB	BB	NA	BB	NA	NN	DD	NA	BB	BB	NA	BB	NA	BB	BB	BB	BB	BB	NA	BB	BB	BB	BB	BB	NA	BB	BB	DD
chr8_38815204_38815215	BB	BB	BB	BB	BB	BB	DD	BB	DD	BB	BB	DD	DD	BB	BB	BB	BB	DD	DD	BB	BB	DD	DD	DD	DD	BB	DD	BB	DD	BB	BB	BB	DD	DD	DD	DD	DD	BB	DD	DD	BB	BB	BB	BB	DD	BB	DD	DD	BB
chr8_38839225_38839240	BB	BB	BB	BB	BB	BB	DD	BB	DD	BB	BB	DD	DD	BB	BB	BB	BB	DD	DD	BB	BB	DD	DD	DD	DD	BB	DD	BB	DD	BB	BB	BB	DD	DD	DD	DD	DD	BB	DD	DD	BB	BB	BB	BB	DD	BB	DD	DD	BB
chr8_38840482_38840537	NN	BB	BB	NA	BB	DD	DD	bn	DD	BB	NA	DD	NA	BB	BB	NA	DD	DD	DD	BB	BB	DD	DD	DD	DD	DD	BB	NA	NN	bn	BB	NA	DD	DD	DD	DD	NA	BB	DD	DD	BB	BB	BB	NN	DD	bd	DD	DD	NA
chr8_38850662_38850709	BB	NN	NN	BB	bn	BB	DD	bn	DD	NN	BB	DD	DD	BB	BB	BB	NN	DD	DD	BB	BB	DD	DD	DD	DD	BB	DD	BB	DD	BB	BB	BB	DD	DD	DD	DD	DD	BB	DD	DD	BB	bn	NN	bn	DD	bn	NA	DD	NA
chr8_38907077_38907090	BB	BB	BB	BB	BB	BB	DD	BB	DD	BB	BB	DD	DD	BB	BB	BB	BB	DD	DD	BB	BB	DD	DD	DD	DD	BB	DD	BB	DD	BB	BB	BB	DD	DD	DD	DD	DD	BB	DD	DD	BB	BB	BB	BB	DD	BB	DD	DD	BB
chr8_38933442_38933481	BB	BB	BB	NA	NA	BB	DD	BB	DD	BB	BB	DD	DD	NN	BB	BB	BB	NA	DD	BB	BB	DD	DD	DD	DD	BB	NA	BB	DD	BB	BB	NN	DD	DD	DD	DD	DD	BB	NA	DD	NA	NA	BB	BB	DD	BB	DD	DD	BB
chr8_38936082_38936105	BB	BB	BB	BB	BB	BB	DD	BB	DD	BB	BB	DD	DD	BB	BB	BB	BB	DD	DD	BB	BB	DD	DD	DD	DD	BB	DD	BB	DD	BB	BB	BB	DD	DD	DD	DD	DD	BB	DD	DD	BB	BB	BB	BB	DD	BB	DD	DD	BB
chr8_38979543_38979598	NA	BB	NA	BB	NA	BB	DD	BB	DD	BB	BB	DD	NA	BB	BB	NA	BB	DD	DD	BB	BB	DD	DD	DD	NN	BB	DD	BB	DD	BB	NN	NA	DD	DD	DD	DD	DD	BB	DD	DD	BB	BB	BB	BB	DD	BB	NA	DD	BB
chr8_38986618_38986647	BB	BB	BB	BB	BB	BB	DD	BB	DD	BB	BB	DD	DD	BB	BB	BB	BB	dn	DD	BB	BB	DD	DD	DD	DD	BB	DD	BB	DD	bn	BB	BB	DD	DD	DD	DD	DD	BB	DD	DD	BB	BB	BB	BB	dn	BB	DD	DD	BB
chr8_39016244_39016267	BB	BB	BB	BB	BB	BB	DD	BB	DD	BB	BB	DD	DD	BB	BB	BB	BB	DD	DD	BB	BB	DD	DD	DD	DD	BB	DD	BB	DD	BB	BB	BB	DD	DD	DD	DD	bd	BB	DD	DD	BB	BB	BB	BB	DD	BB	DD	DD	BB
chr8_39035277_39035304	BB	BB	BB	BB	BB	BB	DD	BB	DD	BB	BB	DD	DD	BB	BB	BB	BB	DD	DD	BB	BB	DD	DD	DD	DD	BB	DD	BB	DD	BB	BB	BB	DD	DD	DD	DD	DD	BB	DD	DD	BB	BB	BB	BB	DD	BB	DD	DD	BB
chr8_39057475_39057486	BB	BB	BB	BB	BB	BB	DD	BB	DD	BB	BB	DD	DD	BB	BB	BB	BB	DD	DD	BB	BB	DD	DD	DD	DD	BB	DD	BB	DD	BB	BB	BB	DD	DD	DD	DD	DD	BB	DD	DD	BB	BB	BB	BB	DD	BB	DD	DD	BB
chr8_39065665_39065678	BB	BB	BB	BB	BB	BB	DD	BB	DD	BB	BB	DD	DD	BB	BB	BB	BB	DD	DD	BB	BB	DD	DD	DD	DD	BB	DD	BB	DD	BB	BB	BB	DD	DD	DD	DD	DD	BB	DD	DD	BB	BB	BB	BB	DD	BB	DD	DD	BB
chr8_39069762_39069777	BB	BB	BB	BB	BB	BB	DD	BB	DD	BB	BB	DD	DD	BB	BB	BB	BB	DD	DD	BB	BB	DD	DD	DD	DD	BB	DD	BB	DD	BB	BB	BB	DD	DD	DD	DD	DD	BB	DD	DD	BB	BB	BB	BB	DD	BB	DD	DD	BB
chr8_39072218_39072242	BB	BB	BB	BB	BB	BB	DD	BB	DD	BB	BB	DD	DD	BB	BB	BB	BB	DD	DD	BB	BB	DD	DD	DD	DD	BB	DD	BB	DD	BB	BB	BB	DD	DD	DD	DD	DD	BB	DD	DD	BB	BB	BB	BB	DD	BB	DD	DD	BB
chr8_39096072_39096091	BB	BB	BB	BB	BB	BB	DD	BB	DD	BB	BB	DD	DD	BB	BB	BB	BB	DD	DD	BB	BB	DD	DD	DD	DD	BB	DD	BB	DD	BB	BB	BB	DD	DD	DD	DD	DD	BB	DD	DD	BB	BB	BB	BB	DD	BB	DD	DD	BB
chr8_39107903_39107916	BB	BB	BB	BB	BB	BB	DD	BB	DD	BB	BB	DD	DD	BB	BB	BB	BB	DD	DD	BB	BB	DD	DD	DD	DD	BB	DD	BB	DD	BB	BB	BB	DD	DD	DD	DD	DD	BB	DD	DD	BB	BB	BB	BB	DD	BB	DD	DD	BB
chr8_39121008_39121019	BB	BB	BB	BB	BB	BB	DD	BB	DD	BB	BB	DD	DD	BB	BB	BB	BB	DD	DD	BB	BB	DD	DD	DD	DD	BB	DD	BB	DD	BB	BB	BB	DD	DD	DD	DD	DD	BB	DD	DD	BB	BB	BB	BB	DD	BB	DD	DD	BB
chr8_39172043_39172062	BB	BB	BB	BB	BB	BB	DD	BB	DD	BB	BB	DD	DD	BB	BB	BB	BB	DD	dn	BB	BB	DD	DD	DD	DD	BB	DD	BB	DD	BB	BB	BB	DD	DD	DD	DD	DD	BB	DD	DD	bn	BB	BB	BB	DD	BB	DD	DD	BB
chr8_39182352_39182366	BB	BB	BB	BB	BB	BB	DD	BB	DD	BB	BB	DD	DD	BB	BB	BB	BB	DD	DD	BB	BB	DD	dn	DD	DD	BB	DD	BB	DD	BB	BB	BB	DD	DD	DD	DD	DD	BB	DD	DD	BB	BB	BB	BB	DD	BB	DD	DD	BB
chr8_39192829_39192844	BB	BB	BB	BB	BB	BB	DD	BB	DD	BB	BB	DD	DD	BB	BB	BB	BB	DD	DD	BB	BB	DD	DD	DD	DD	BB	DD	BB	DD	BB	BB	BB	DD	DD	DD	DD	DD	BB	DD	DD	BB	BB	BB	BB	DD	BB	DD	DD	BB
chr8_39200829_39200853	BB	BB	BB	BB	BB	BB	DD	BB	DD	BB	BB	DD	DD	BB	BB	BB	BB	DD	DD	BB	BB	DD	DD	DD	DD	BB	DD	BB	DD	BB	BB	BB	DD	DD	DD	DD	DD	BB	DD	DD	BB	BB	BB	BB	DD	BB	DD	DD	BB
chr8_39233407_39233418	BB	BB	BB	BB	BB	BB	DD	BB	DD	BB	BB	DD	DD	BB	BB	BB	BB	DD	DD	BB	BB	DD	DD	DD	DD	BB	DD	BB	DD	BB	BB	BB	DD	DD	DD	DD	DD	BB	DD	DD	BB	BB	BB	BB	DD	BB	DD	DD	BB
chr8_39257463_39257492	BB	BB	BB	BB	BB	BB	DD	BB	DD	BB	BB	DD	DD	BB	BB	BB	BB	DD	DD	BB	BB	DD	DD	DD	DD	BB	DD	BB	DD	BB	BB	BB	DD	DD	DD	DD	DD	BB	DD	DD	BB	BB	BB	BB	DD	BB	DD	DD	BB
chr8_39257868_39257891	BB	BB	BB	BB	BB	BB	DD	BB	DD	BB	BB	DD	DD	BB	BB	BB	BB	DD	DD	BB	BB	DD	DD	DD	DD	BB	DD	BB	DD	BB	BB	BB	DD	DD	DD	DD	DD	BB	DD	DD	BB	BB	BB	BB	DD	BB	DD	DD	BB
chr8_39260884_39260905	BB	BB	BB	BB	BB	bn	DD	BB	DD	BB	BB	DD	DD	BB	BB	BB	BB	DD	DD	BB	BB	DD	DD	DD	DD	BB	DD	BB	DD	BB	BB	BB	DD	DD	DD	DD	DD	BB	DD	DD	BB	BB	BB	BB	DD	BB	DD	DD	BB
chr8_39261285_39261304	BB	BB	BB	BB	BB	BB	DD	BB	DD	BB	BB	DD	DD	BB	BB	BB	BB	DD	DD	BB	BB	DD	DD	DD	DD	BB	DD	BB	DD	BB	BB	BB	DD	DD	DD	DD	DD	BB	DD	DD	BB	BB	BB	BB	DD	BB	DD	DD	BB
chr8_39287917_39287946	BB	BB	BB	BB	BB	BB	DD	BB	DD	BB	BB	DD	DD	BB	BB	BB	BB	DD	DD	BB	BB	DD	DD	DD	DD	BB	DD	BB	DD	BB	BB	BB	DD	DD	DD	DD	DD	BB	DD	DD	BB	BB	BB	BB	DD	BB	DD	DD	BB
chr8_39294684_39294707	BB	BB	BB	BB	BB	BB	DD	BB	DD	BB	BB	DD	DD	BB	BB	BB	BB	DD	DD	BB	BB	DD	DD	DD	DD	BB	DD	BB	DD	BB	BB	BB	DD	DD	DD	DD	DD	BB	DD	DD	BB	BB	BB	BB	DD	BB	DD	DD	BB
chr8_39301378_39301413	BB	BB	BB	BB	BB	BB	DD	BB	DD	BB	BB	DD	DD	BB	BB	BB	BB	DD	DD	BB	BB	DD	DD	DD	DD	BB	DD	BB	DD	BB	BB	BB	DD	DD	DD	DD	DD	BB	DD	DD	BB	BB	BB	BB	DD	BB	DD	DD	BB
chr8_39354264_39354296	BB	BB	BB	BB	BB	BB	DD	BB	DD	BB	BB	DD	DD	BB	BB	BB	BB	DD	DD	BB	BB	DD	dn	DD	DD	BB	DD	BB	DD	BB	BB	BB	DD	DD	DD	DD	DD	BB	DD	DD	BB	BB	BB	BB	DD	BB	DD	DD	BB
chr8_39357873_39357923	BB	NA	BB	BB	NA	BB	DD	NA	DD	NA	NA	DD	DD	NA	bn	BB	BB	DD	DD	BB	NA	DD	DD	DD	DD	NA	DD	BB	DD	BB	BB	BB	DD	DD	DD	DD	DD	BB	DD	DD	NA	NA	NA	BB	DD	BB	DD	DD	BB
chr8_39389701_39389745	BB	BB	BB	BB	BB	BB	DD	BB	DD	BB	BB	DD	DD	BB	BB	BB	BB	DD	DD	BB	BB	DD	DD	DD	DD	BB	DD	BB	DD	BB	BB	BB	DD	DD	DD	DD	DD	BB	DD	DD	BB	BB	BB	BB	DD	BB	DD	DD	BB
chr8_39400698_39400717	BB	BB	BB	BB	BB	BB	dd	BB	dd	BB	BB	dd	dd	BB	BB	BB	BB	dd	dd	BB	BB	dd	dd	dn	dd	BB	dd	BB	DD	BB	BB	BB	dd	dd	dd	dd	dd	BB	dd	dd	BB	BB	BB	BB	dd	BB	dd	dd	BB
chr8_39403691_39403706	BB	BB	BB	BB	BB	BB	DD	BB	DD	BB	BB	DD	DD	BB	BB	BB	BB	DD	DD	BB	BB	DD	DD	DD	DD	BB	DD	BB	DD	BB	BB	BB	DD	DD	DD	DD	DD	BB	DD	DD	BB	BB	BB	BB	DD	BB	DD	DD	BB
chr8_39414097_39414131	BB	BB	BB	BB	BB	BB	DD	BB	DD	BB	NA	DD	DD	BB	BB	BB	BB	DD	DD	BB	NA	DD	NA	DD	NA	NA	DD	NN	DD	BB	BB	BB	DD	DD	DD	DD	DD	BB	DD	DD	NA	NA	BB	BB	DD	BB	NA	DD	BB
chr8_39486716_39486731	BB	BB	BB	BB	BB	BB	DD	BB	DD	BB	BB	DD	DD	BB	BB	BB	BB	DD	DD	BB	BB	DD	DD	DD	DD	BB	DD	BB	DD	BB	BB	BB	DD	DD	DD	DD	DD	BB	DD	DD	BB	BB	BB	BB	DD	BB	DD	DD	BB
chr8_39562481_39562506	BB	BB	BB	BB	BB	BB	DD	BB	DD	bn	BB	DD	DD	BB	BB	BB	BB	DD	DD	BB	BB	DD	DD	DD	DD	bd	DD	BB	DD	BB	BB	BB	DD	DD	DD	DD	DD	BB	DD	DD	BB	BB	BB	BB	DD	BB	DD	DD	BB
chr8_39562609_39562636	BB	BB	BB	BB	BB	BB	DD	BB	DD	BB	BB	DD	DD	BB	BB	BB	BB	DD	DD	BB	BB	DD	DD	DD	DD	BB	DD	BB	DD	BB	BB	BB	DD	DD	DD	DD	DD	BB	DD	DD	BB	BB	BB	BB	DD	BB	DD	DD	BB
chr8_39565305_39565320	BB	BB	BB	BB	BB	BB	DD	BB	DD	BB	BB	DD	DD	BB	BB	BB	BB	DD	DD	BB	BB	DD	DD	DD	DD	BB	DD	BB	DD	BB	BB	BB	DD	DD	DD	DD	DD	BB	DD	DD	BB	BB	BB	BB	DD	BB	DD	DD	BB
chr8_39600501_39600516	BB	BB	BB	BB	BB	BB	DD	BB	DD	BB	BB	DD	DD	BB	BB	BB	BB	DD	DD	BB	BB	DD	DD	DD	DD	BB	DD	BB	DD	BB	BB	BB	DD	DD	DD	DD	DD	BB	DD	DD	BB	BB	BB	BB	DD	BB	DD	DD	BB
chr8_39604924_39604937	BB	BB	BB	BB	BB	BB	DD	BB	DD	BB	BB	DD	DD	BB	BB	BB	BB	DD	dn	BB	BB	DD	DD	DD	DD	BB	DD	BB	DD	BB	BB	BB	DD	DD	DD	DD	DD	BB	DD	DD	BB	BB	BB	BB	DD	BB	DD	DD	BB
chr8_39607374_39607397	BB	BB	BB	BB	BB	BB	DD	BB	DD	BB	BB	DD	DD	BB	BB	BB	BB	DD	DD	BB	BB	dn	DD	DD	DD	BB	DD	BB	DD	BB	BB	BB	DD	DD	DD	DD	DD	BB	DD	DD	BB	BB	BB	BB	DD	BB	DD	DD	BB
chr8_39615620_39615641	BB	BB	BB	BB	BB	BB	DD	BB	DD	BB	BB	DD	DD	BB	BB	BB	BB	DD	DD	BB	BB	DD	DD	DD	DD	BB	DD	BB	DD	BB	BB	BB	DD	DD	DD	DD	DD	BB	DD	DD	BB	BB	BB	BB	DD	BB	DD	DD	BB
chr8_39629966_39629980	BB	BB	BB	BB	BB	BB	DD	BB	DD	BB	BB	DD	DD	BB	BB	BB	BB	DD	DD	BB	BB	DD	DD	DD	DD	BB	DD	BB	DD	BB	BB	BB	DD	DD	DD	DD	DD	BB	DD	DD	BB	BB	BB	BB	DD	BB	DD	DD	BB
chr8_39635678_39635695	BB	BB	BB	BB	BB	BB	DD	BB	DD	BB	BB	DD	DD	BB	BB	BB	BB	DD	DD	BB	BB	DD	DD	DD	DD	BB	DD	BB	DD	BB	BB	BB	DD	DD	DD	DD	DD	BB	DD	DD	BB	BB	BB	BB	DD	BB	DD	DD	BB
chr8_39643472_39643504	BB	BB	NA	NA	NA	BB	DD	BB	DD	BB	NN	DD	DD	BB	NA	BB	BB	DD	NA	BB	BB	DD	DD	DD	BB	NA	DD	BB	DD	BB	BB	BB	DD	DD	NA	DD	DD	BB	DD	DD	BB	BB	BB	BB	DD	BB	DD	DD	NA
chr8_39654042_39654057	BB	BB	BB	BB	BB	BB	DD	BB	DD	BB	BB	DD	DD	BB	BB	BB	BB	DD	DD	BB	BB	DD	DD	DD	DD	BB	DD	BB	DD	BB	BB	BB	DD	DD	DD	dn	DD	BB	DD	DD	BB	BB	BB	BB	DD	BB	DD	DD	BB
chr8_39659242_39659257	BB	BB	BB	BB	BB	BB	DD	BB	DD	BB	BB	DD	DD	BB	BB	BB	BB	DD	DD	BB	BB	DD	DD	DD	DD	BB	DD	BB	DD	BB	BB	BB	DD	DD	DD	DD	DD	BB	DD	DD	BB	BB	BB	BB	DD	BB	DD	DD	BB
chr8_39665408_39665427	BB	BB	BB	BB	BB	BB	DD	BB	DD	BB	BB	DD	DD	BB	BB	BB	BB	DD	DD	BB	BB	DD	DD	DD	DD	BB	DD	BB	DD	BB	BB	BB	DD	DD	DD	DD	DD	BB	DD	DD	BB	BB	BB	BB	DD	BB	DD	DD	BB
chr8_39671626_39671643	BB	BB	BB	BB	BB	BB	DD	BB	DD	BB	BB	DD	DD	BB	BB	BB	BB	DD	DD	BB	BB	DD	DD	DD	DD	BB	DD	BB	DD	BB	BB	BB	DD	DD	DD	DD	DD	BB	DD	DD	BB	BB	BB	BB	DD	BB	DD	DD	BB
chr8_39688124_39688135	FF	FF	FF	FF	FF	FF	df	FF	DD	FF	FF	df	df	FF	FF	FF	FF	df	DD	FF	FF	df	df	df	df	FF	df	FF	df	FF	FF	FF	df	df	df	df	df	FF	df	df	FF	FF	FF	FF	df	FF	DD	df	FF
chr8_39694681_39694692	BB	BB	BB	BB	BB	BB	DD	BB	DD	BB	BB	DD	DD	BB	BB	BB	BB	DD	DD	BB	BB	DD	DD	DD	DD	BB	DD	BB	DD	BB	BB	BB	DD	DD	DD	DD	DD	BB	DD	DD	BB	BB	BB	BB	DD	BB	DD	DD	BB
chr8_39710496_39710515	BB	BB	BB	BB	BB	BB	DD	BB	DD	BB	BB	DD	DD	BB	BB	BB	BB	DD	DD	BB	BB	DD	DD	DD	DD	BB	DD	BB	DD	BB	BB	BB	DD	DD	DD	DD	DD	BB	DD	DD	BB	BB	BB	BB	DD	BB	DD	DD	BB
chr8_39713800_39713847	BB	NN	BB	NA	NA	bn	DD	BB	DD	bn	BB	DD	DD	NA	NA	BB	BB	DD	DD	BB	BB	DD	DD	DD	DD	BB	DD	BB	NA	BB	BB	BB	DD	DD	DD	DD	DD	BB	DD	DD	NA	BB	BB	BB	NA	BB	DD	DD	BB
chr8_39734476_39734503	BB	BB	BB	BB	BB	BB	DD	BB	DD	BB	BB	DD	DD	BB	BB	BB	BB	DD	DD	BB	BB	DD	DD	DD	DD	BB	DD	BB	DD	BB	BB	BB	DD	DD	DD	DD	DD	BB	DD	DD	BB	BB	BB	BB	DD	BB	DD	DD	BB
chr8_39738488_39738499	BB	BB	BB	BB	BB	BB	DD	BB	DD	BB	BB	DD	DD	BB	BB	BB	BB	DD	DD	BB	BB	DD	DD	DD	DD	BB	DD	BB	DD	BB	BB	BB	DD	DD	DD	DD	DD	BB	DD	DD	BB	BB	BB	BB	DD	BB	DD	DD	BB
chr8_39749441_39749476	BB	BB	BB	BB	BB	BB	DD	BB	DD	BB	BB	DD	DD	BB	BB	BB	BB	DD	DD	BB	BB	DD	DD	DD	DD	BB	DD	BB	DD	BB	BB	BB	DD	DD	DD	DD	DD	BB	DD	DD	BB	BB	BB	BB	DD	BB	DD	DD	BB
chr8_39753589_39753608	bn	bn	BB	BB	BB	BB	DD	BB	DD	BB	BB	DD	DD	BB	BB	BB	BB	DD	DD	BB	BB	DD	DD	DD	DD	BB	DD	BB	DD	BB	BB	BB	DD	dn	DD	DD	DD	BB	DD	dn	bn	BB	BB	BB	DD	BB	DD	DD	BB
chr8_39756146_39756165	BB	BB	BB	BB	BB	BB	DD	BB	DD	BB	BB	DD	DD	BB	BB	BB	BB	DD	DD	BB	BB	DD	DD	DD	DD	BB	DD	BB	DD	BB	BB	BB	DD	DD	DD	DD	DD	BB	DD	DD	BB	BB	BB	BB	DD	BB	DD	DD	BB
chr8_39812712_39812751	BB	BB	NA	BB	BB	BB	nn	BB	NN	BB	BB	NN	NN	NA	BB	BB	NA	NN	NN	BB	BB	NA	NN	NN	NN	NA	NA	BB	NN	BB	BB	BB	dn	NA	dn	nn	NN	BB	NA	NN	NA	BB	NN	BB	NN	NA	NN	NA	NA
chr8_39832257_39832268	BB	BB	BB	BB	BB	BB	DD	BB	DD	BB	BB	DD	DD	BB	BB	BB	BB	DD	DD	BB	BB	DD	DD	DD	DD	BB	DD	BB	DD	BB	BB	BB	DD	DD	DD	DD	DD	BB	DD	DD	BB	BB	BB	BB	DD	BB	DD	DD	BB
chr8_39834518_39834529	BB	BB	BB	BB	BB	BB	DD	BB	DD	BB	BB	DD	DD	BB	BB	BB	BB	DD	DD	BB	BB	DD	DD	DD	DD	BB	DD	BB	DD	BB	BB	BB	DD	DD	DD	DD	DD	BB	DD	DD	BB	BB	BB	BB	DD	BB	DD	DD	BB
chr8_39840266_39840289	BB	BB	BB	BB	BB	BB	DD	BB	DD	BB	BB	DD	DD	BB	BB	BB	BB	DD	DD	BB	BB	DD	DD	DD	DD	BB	DD	BB	DD	BB	BB	BB	DD	DD	DD	DD	DD	BB	DD	DD	BB	BB	BB	BB	DD	BB	DD	DD	BB
chr8_39856266_39856293	BB	BB	BB	BB	BB	BB	DD	BB	DD	BB	BB	DD	DD	BB	BB	BB	BB	DD	DD	BB	bn	DD	DD	DD	DD	BB	DD	BB	DD	BB	BB	BB	DD	DD	DD	DD	DD	BB	DD	DD	BB	BB	BB	BB	DD	BB	DD	DD	BB
chr8_39860913_39860960	BB	BB	bn	BB	BB	BB	DD	BB	DD	BB	BB	DD	DD	BB	BB	BB	BB	DD	DD	BB	BB	DD	DD	DD	DD	BB	DD	BB	DD	BB	BB	BB	DD	DD	DD	DD	DD	BB	DD	DD	BB	BB	BB	BB	DD	BB	DD	DD	BB
chr8_39879384_39879427	BB	BB	BB	BB	BB	BB	DD	BB	DD	BB	BB	DD	DD	BB	BB	BB	BB	DD	DD	BB	BB	DD	DD	DD	DD	BB	DD	BB	DD	BB	BB	BB	DD	DD	DD	DD	DD	BB	DD	DD	BB	BB	BB	BB	DD	BB	DD	DD	BB
chr8_39920471_39920502	BB	BB	BB	BB	BB	BB	DD	BB	DD	BB	BB	DD	DD	BB	BB	BB	BB	DD	DD	BB	BB	DD	DD	DD	DD	BB	DD	BB	DD	BB	BB	BB	DD	DD	DD	DD	DD	BB	DD	DD	BB	BB	BB	BB	DD	BB	DD	DD	BB
chr8_39962881_39962916	BB	BB	BB	BB	BB	DD	DD	BB	DD	BB	BB	DD	DD	BB	BB	BB	BB	DD	DD	BB	BB	DD	DD	DD	DD	BB	DD	BB	DD	BB	BB	BB	DD	DD	DD	DD	DD	BB	DD	DD	BB	bn	BB	BB	DD	bn	DD	DD	BB
chr8_39973996_39974009	BB	BB	BB	BB	BB	DD	DD	BB	DD	BB	BB	DD	DD	BB	BB	BB	BB	DD	DD	BB	BB	DD	DD	DD	DD	BB	DD	BB	DD	BB	BB	BB	DD	DD	DD	DD	DD	BB	DD	DD	BB	BB	BB	BB	DD	BB	DD	DD	BB
chr8_39982505_39982525	BB	BB	BB	BB	BB	DD	DD	BB	DD	BB	BB	DD	DD	BB	BB	BB	BB	DD	DD	BB	BB	DD	DD	DD	DD	BB	DD	BB	DD	BB	BB	BB	DD	DD	DD	DD	DD	BB	DD	DD	BB	BB	BB	BB	DD	BB	DD	DD	BB
chr8_40007943_40007997	BB	BB	NA	NN	BB	NA	DD	NA	DD	BB	BB	DD	NA	NA	bn	NA	BB	DD	DD	BB	BB	DD	NA	DD	DD	NA	DD	BB	NA	BB	NA	BB	DD	DD	DD	NA	DD	BB	DD	DD	NA	NA	BB	BB	DD	NA	DD	DD	NA
chr8_40028991_40029010	BB	BB	BB	BB	BB	DD	DD	BB	DD	BB	BB	DD	DD	BB	BB	BB	BB	DD	DD	BB	BB	DD	DD	DD	DD	BB	DD	BB	DD	BB	BB	BB	DD	DD	DD	DD	DD	BB	DD	DD	BB	BB	BB	BB	DD	BB	DD	DD	BB
chr8_40030895_40030918	BB	BB	BB	BB	BB	DD	DD	BB	DD	BB	BB	DD	DD	BB	BB	BB	BB	DD	DD	BB	BB	DD	DD	DD	DD	BB	DD	BB	DD	BB	BB	BB	DD	DD	DD	DD	DD	BB	DD	DD	BB	BB	BB	BB	DD	BB	DD	DD	BB
chr8_40035134_40035149	BB	BB	BB	BB	BB	DD	DD	BB	DD	BB	BB	DD	DD	BB	BB	BB	BB	DD	DD	BB	BB	DD	DD	DD	DD	BB	DD	BB	DD	BB	BB	BB	DD	DD	DD	DD	DD	BB	DD	DD	BB	BB	BB	BB	DD	BB	DD	DD	BB
chr8_40046226_40046237	BB	BB	BB	BB	BB	DD	DD	BB	DD	BB	BB	DD	DD	BB	BB	BB	BB	DD	DD	BB	BB	DD	DD	DD	DD	BB	DD	BB	DD	BB	BB	BB	DD	DD	DD	DD	DD	BB	DD	DD	BB	BB	BB	BB	DD	BB	DD	DD	BB
chr8_40064098_40064109	BB	BB	BB	BB	BB	DD	DD	BB	DD	BB	BB	DD	DD	BB	BB	BB	BB	DD	DD	BB	BB	DD	bd	DD	DD	BB	DD	BB	DD	BB	BB	BB	DD	DD	DD	bd	DD	BB	DD	DD	BB	BB	BB	BB	DD	BB	DD	DD	BB
chr8_40064849_40064863	BB	BB	BB	BB	BB	DD	DD	BB	DD	BB	BB	DD	DD	BB	BB	BB	BB	DD	DD	BB	BB	DD	DD	DD	DD	BB	DD	BB	DD	BB	BB	BB	DD	DD	DD	DD	DD	BB	DD	DD	BB	BB	BB	BB	DD	BB	DD	DD	BB
chr8_40096358_40096369	BB	BB	BB	BB	BB	DD	DD	BB	DD	BB	BB	DD	DD	BB	BB	BB	BB	DD	DD	BB	BB	DD	DD	DD	DD	BB	DD	BB	DD	BB	BB	BB	DD	DD	DD	DD	DD	BB	DD	DD	BB	BB	BB	BB	DD	BB	DD	DD	BB
chr8_40100197_40100240	FF	FF	FF	FF	NA	FF	NA	NA	FF	FF	FF	FF	FF	FF	NN	FF	FF	FF	FF	FF	FF	FF	FF	FF	FF	FF	FF	FF	FF	FF	FF	FF	FF	FF	FF	FF	FF	FF	FF	FF	FF	FF	FF	FF	FF	FF	FF	FF	FF
chr8_40108060_40108107	BB	BB	BB	BB	BB	DD	DD	BB	DD	BB	BB	DD	DD	BB	BB	BB	BB	DD	DD	BB	BB	DD	DD	DD	DD	BB	DD	BB	DD	BB	BB	BB	DD	DD	DD	DD	DD	bd	DD	DD	BB	BB	BB	BB	DD	BB	DD	DD	BB
chr8_40116497_40116508	BB	BB	BB	BB	BB	DD	DD	BB	DD	BB	BB	DD	DD	BB	BB	BB	BB	DD	DD	BB	BB	DD	DD	DD	DD	BB	DD	BB	DD	BB	BB	BB	DD	DD	DD	DD	DD	BB	DD	DD	BB	BB	BB	BB	DD	BB	DD	DD	BB
chr8_40121202_40121225	FF	FF	FF	FF	FF	NN	NN	FF	NN	FF	FF	NN	NN	FF	FF	FF	FF	NN	NN	FF	FF	NN	NN	NN	NN	FF	NN	FF	NN	FF	FF	FF	NN	NN	NN	NN	NN	FF	NN	NN	FF	FF	FF	FF	NN	FF	NN	NN	FF
chr8_40125608_40125652	BB	BB	BB	BB	BB	DD	DD	BB	DD	BB	BB	DD	DD	BB	BB	BB	BB	DD	DD	BB	BB	DD	DD	DD	DD	BB	DD	BB	DD	BB	BB	BB	DD	DD	DD	DD	DD	BB	DD	DD	BB	BB	BB	BB	DD	BB	DD	DD	BB
chr8_40126747_40126770	BB	BB	BB	BB	BB	DD	DD	BB	DD	BB	BB	DD	DD	BB	BB	BB	BB	DD	DD	BB	BB	DD	DD	DD	DD	BB	DD	BB	DD	BB	BB	BB	DD	DD	DD	DD	DD	BB	DD	DD	BB	BB	BB	BB	DD	BB	DD	DD	BB
chr8_40162683_40162696	BB	BB	BB	BB	BB	DD	DD	BB	DD	BB	BB	DD	DD	BB	BB	BB	BB	DD	DD	BB	BB	DD	DD	DD	DD	BB	DD	BB	DD	BB	BB	BB	DD	DD	DD	DD	DD	BB	DD	DD	BB	BB	BB	BB	DD	BB	DD	DD	bn
chr8_40194956_40194975	BB	BB	BB	BB	BB	DD	DD	BB	DD	BB	BB	DD	DD	BB	BB	BB	BB	DD	DD	BB	BB	DD	DD	DD	DD	BB	DD	BB	DD	BB	BB	BB	DD	DD	DD	DD	DD	BB	DD	DD	BB	BB	BB	BB	DD	BB	DD	DD	BB
chr8_40195922_40195973	BB	BB	NA	BB	BB	DD	DD	NA	DD	BB	BB	DD	DD	NA	BB	BB	BB	DD	DD	NN	BB	DD	DD	DD	DD	BB	DD	BB	DD	BB	BB	bn	DD	DD	DD	DD	DD	BB	DD	DD	BB	BB	BB	BB	DD	BB	DD	DD	BB
chr8_40211489_40211504	BB	BB	BB	BB	BB	DD	DD	BB	DD	BB	BB	DD	DD	BB	BB	BB	BB	DD	DD	BB	BB	DD	DD	DD	DD	BB	DD	BB	DD	BB	BB	BB	DD	DD	DD	DD	DD	BB	DD	DD	BB	BB	BB	BB	DD	BB	DD	DD	BB
chr8_40228635_40228704	BB	BB	BB	BB	BB	DD	DD	BB	DD	BB	BB	DD	DD	BB	BB	BB	BB	DD	DD	BB	BB	DD	DD	NN	DD	BB	DD	BB	DD	BB	BB	BB	DD	DD	DD	DD	DD	BB	DD	DD	BB	BB	BB	BB	DD	BB	DD	DD	BB
chr8_40257514_40257525	BB	BB	BB	BB	BB	DD	DD	BB	DD	BB	BB	DD	DD	BB	BB	BB	BB	DD	DD	BB	BB	DD	DD	DD	DD	BB	DD	BB	DD	BB	BB	BB	DD	DD	DD	DD	DD	BB	DD	DD	BB	BB	BB	BB	DD	BB	DD	dn	BB
chr8_40271226_40271275	BB	BB	BB	BB	BB	DD	DD	BB	DD	BB	BB	DD	DD	BB	BB	BB	BB	DD	DD	BB	BB	DD	DD	DD	DD	BB	DD	BB	DD	BB	BB	BB	DD	DD	DD	DD	DD	bd	DD	DD	BB	BB	BB	BB	DD	BB	DD	DD	BB
chr8_40277161_40277185	BB	BB	BB	BB	BB	DD	DD	BB	DD	BB	BB	DD	dn	BB	BB	BB	BB	dn	DD	BB	BB	DD	dn	DD	DD	BB	DD	BB	DD	BB	BB	BB	DD	DD	DD	DD	DD	BB	DD	DD	BB	BB	BB	BB	DD	BB	DD	DD	BB
chr8_40291306_40291335	BB	BB	BB	BB	BB	DD	DD	BB	DD	BB	BB	DD	DD	BB	BB	BB	BB	DD	DD	BB	BB	DD	DD	DD	DD	BB	DD	BB	DD	BB	BB	BB	DD	DD	DD	DD	DD	BB	DD	DD	BB	BB	BB	BB	DD	BB	DD	DD	BB
chr8_40301535_40301549	BB	BB	bn	BB	BB	DD	DD	BB	DD	BB	BB	DD	DD	BB	BB	BB	BB	DD	DD	BB	BB	DD	DD	DD	DD	BB	DD	BB	DD	BB	bd	BB	DD	DD	DD	DD	DD	BB	DD	DD	BB	BB	BB	BB	DD	BB	DD	DD	BB
chr8_40308016_40308030	BB	BB	BB	BB	BB	DD	DD	BB	DD	BB	BB	DD	DD	BB	BB	BB	BB	DD	DD	BB	BB	DD	DD	DD	DD	BB	DD	BB	DD	BB	BB	BB	DD	DD	DD	DD	DD	BB	DD	DD	BB	BB	BB	BB	DD	BB	DD	DD	BB
chr8_40320841_40320867	BB	BB	BB	BB	BB	DD	DD	BB	DD	BB	BB	DD	DD	BB	BB	BB	BB	DD	DD	BB	BB	DD	DD	DD	DD	BB	DD	BB	DD	BB	BB	BB	DD	DD	DD	DD	DD	BB	DD	DD	BB	BB	BB	BB	DD	BB	DD	DD	BB
chr8_40331915_40331948	BB	bn	bn	BB	BB	DD	DD	BB	DD	BB	BB	DD	DD	BB	BB	BB	BB	DD	DD	BB	BB	DD	DD	DD	DD	BB	DD	BB	DD	BB	BB	BB	DD	DD	DD	DD	DD	BB	DD	DD	BB	BB	BB	BB	DD	BB	DD	DD	BB
chr8_40350605_40350619	BB	BB	BB	BB	BB	DD	DD	BB	DD	BB	BB	DD	DD	BB	BB	BB	BB	DD	DD	BB	BB	DD	DD	DD	DD	BB	DD	BB	DD	BB	BB	BB	DD	DD	DD	DD	DD	BB	DD	DD	BB	BB	BB	BB	DD	BB	DD	DD	BB
chr8_40366620_40366671	BB	BB	BB	bn	BB	DD	DD	NN	DD	BB	NN	DD	DD	NA	NN	BB	BB	DD	DD	BB	BB	DD	DD	DD	DD	BB	DD	BB	DD	BB	BB	BB	DD	DD	NA	DD	DD	NA	DD	DD	NA	bn	BB	BB	DD	NN	DD	NA	BB
chr8_40406015_40406028	BB	BB	BB	BB	BB	DD	DD	BB	DD	BB	BB	DD	DD	BB	BB	BB	BB	DD	DD	BB	BB	DD	DD	DD	DD	BB	DD	BB	DD	BB	BB	BB	DD	DD	DD	DD	DD	BB	DD	DD	BB	BB	BB	BB	DD	BB	DD	DD	BB
chr8_40429191_40429210	BB	BB	BB	BB	BB	DD	DD	BB	DD	BB	BB	DD	DD	bn	BB	BB	BB	DD	DD	BB	BB	DD	DD	DD	DD	BB	DD	BB	DD	BB	BB	BB	DD	DD	DD	DD	DD	BB	DD	DD	BB	BB	BB	BB	DD	BB	DD	DD	BB
chr8_40436323_40436362	BB	BB	BB	BB	BB	DD	DD	BB	DD	BB	BB	DD	DD	BB	BB	BB	BB	DD	DD	BB	BB	DD	DD	DD	DD	BB	DD	BB	DD	BB	BB	BB	DD	DD	DD	DD	DD	BB	DD	DD	BB	BB	BB	BB	DD	BB	DD	DD	BB
chr8_40450859_40450870	BB	BB	BB	BB	BB	DD	DD	BB	DD	BB	BB	DD	DD	BB	BB	BB	BB	DD	DD	BB	BB	DD	DD	DD	DD	BB	DD	BB	DD	BB	BB	BB	DD	DD	DD	DD	DD	BB	DD	DD	BB	BB	BB	BB	DD	BB	DD	DD	BB
chr8_40453833_40453844	BB	BB	BB	BB	BB	DD	DD	BB	DD	BB	BB	DD	DD	BB	BB	BB	BB	DD	DD	BB	BB	DD	DD	DD	DD	BB	DD	BB	DD	BB	BB	BB	DD	DD	DD	DD	DD	BB	DD	DD	BB	BB	BB	BB	DD	BB	DD	DD	BB
chr8_40457179_40457194	BB	BB	BB	BB	BB	DD	DD	BB	DD	BB	BB	DD	DD	BB	BB	BB	BB	DD	DD	BB	BB	DD	DD	DD	DD	BB	DD	BB	DD	BB	BB	BB	DD	DD	DD	DD	DD	BB	DD	DD	BB	BB	BB	BB	DD	BB	DD	DD	BB
chr8_40468250_40468265	BB	BB	BB	BB	BB	DD	DD	BB	DD	BB	BB	DD	DD	BB	BB	BB	BB	DD	DD	BB	BB	DD	DD	DD	DD	BB	DD	BB	DD	BB	BB	BB	DD	DD	DD	DD	DD	BB	DD	DD	BB	BB	BB	BB	DD	BB	DD	DD	BB
chr8_40487458_40487469	BB	BB	BB	BB	BB	DD	DD	BB	DD	BB	BB	DD	DD	BB	BB	BB	BB	DD	DD	BB	BB	DD	DD	DD	DD	BB	DD	BB	DD	BB	BB	BB	DD	DD	DD	DD	DD	BB	DD	DD	BB	BB	BB	BB	DD	BB	DD	DD	BB
chr8_40506465_40506478	FF	FF	FF	FF	FF	DD	DD	FF	DD	FF	FF	DD	DD	FF	FF	FF	FF	DD	DD	FF	FF	DD	df	DD	df	FF	DD	FF	df	FF	FF	FF	df	DD	df	DD	df	FF	df	df	FF	FF	FF	FF	df	FF	df	df	FF
chr8_40549750_40549765	BB	BB	BB	BB	BB	DD	DD	BB	DD	BB	BB	DD	DD	BB	BB	BB	BB	DD	DD	BB	BB	bd	DD	DD	DD	BB	DD	BB	DD	BB	BB	BB	DD	DD	DD	DD	DD	BB	DD	DD	BB	BB	BB	BB	DD	BB	DD	DD	BB
chr8_40554402_40554417	BB	BB	BB	BB	BB	DD	DD	BB	DD	BB	BB	DD	DD	BB	BB	BB	BB	DD	DD	BB	BB	DD	DD	DD	DD	BB	DD	BB	DD	BB	BB	BB	DD	DD	DD	DD	DD	BB	DD	DD	BB	BB	BB	BB	DD	BB	DD	DD	BB
chr8_40554790_40554809	BB	BB	BB	BB	BB	DD	DD	BB	DD	BB	BB	DD	DD	BB	BB	BB	BB	DD	DD	BB	BB	DD	DD	DD	DD	BB	DD	BB	DD	BB	BB	BB	DD	DD	DD	DD	DD	BB	DD	DD	BB	BB	BB	BB	DD	BB	DD	DD	BB
chr8_40563337_40563352	BB	BB	BB	BB	BB	dd	dd	BB	dn	BB	BB	dd	dd	BB	BB	BB	BB	dd	dd	BB	BB	dd	dd	dd	dn	BB	dd	BB	dd	BB	BB	BB	dd	dd	dd	dd	dd	BB	dn	dd	BB	BB	BB	BB	dd	BB	dd	dd	BB
chr8_40565204_40565237	BB	BB	BB	BB	BB	DD	DD	BB	DD	BB	BB	DD	DD	BB	BB	BB	BB	DD	DD	BB	BB	DD	DD	DD	DD	BB	DD	BB	DD	BB	BB	BB	DD	DD	DD	DD	DD	BB	DD	DD	BB	bn	BB	bn	DD	BB	DD	DD	BB
chr8_40578926_40578937	BB	BB	BB	BB	BB	DD	DD	BB	DD	BB	BB	DD	DD	BB	BB	BB	BB	DD	DD	BB	BB	DD	DD	DD	DD	BB	DD	BB	DD	BB	BB	BB	DD	DD	DD	DD	DD	BB	DD	DD	BB	BB	BB	BB	DD	BB	DD	DD	BB
chr8_40583773_40583800	BB	BB	BB	BB	BB	DD	DD	BB	DD	BB	BB	DD	DD	BB	BB	BB	BB	DD	DD	BB	BB	DD	DD	DD	DD	BB	DD	BB	DD	BB	BB	BB	DD	DD	DD	DD	DD	BB	DD	DD	BB	BB	BB	BB	DD	BB	DD	DD	BB
chr8_40606318_40606333	BB	BB	BB	BB	BB	DD	DD	BB	DD	BB	BB	DD	DD	BB	BB	BB	BB	DD	DD	BB	BB	DD	DD	DD	DD	BB	DD	BB	DD	BB	BB	BB	DD	DD	DD	DD	DD	BB	DD	DD	BB	BB	BB	BB	DD	BB	DD	DD	BB
chr8_40611091_40611102	FF	FF	FF	FF	FF	DD	DD	FF	df	FF	FF	df	df	FF	FF	FF	FF	df	df	FF	FF	DD	df	df	df	FF	df	FF	df	FF	FF	FF	df	df	df	df	DD	FF	df	DD	FF	FF	FF	FF	df	FF	DD	DD	FF
chr8_40612713_40612737	BB	BB	BB	BB	BB	DD	DD	BB	DD	BB	BB	DD	DD	BB	BB	BB	BB	DD	DD	BB	BB	DD	DD	DD	DD	BB	DD	BB	DD	BB	BB	BB	DD	DD	DD	DD	DD	BB	DD	DD	BB	BB	BB	BB	DD	BB	DD	DD	BB
chr8_40618711_40618722	BB	BB	BB	BB	BB	DD	DD	BB	DD	BB	BB	DD	DD	BB	BB	BB	BB	DD	DD	BB	BB	DD	DD	DD	DD	BB	DD	BB	DD	BB	BB	BB	DD	DD	DD	DD	DD	BB	DD	DD	BB	BB	BB	BB	DD	BB	DD	DD	BB
chr8_40626897_40626971	BB	BB	BB	BB	BB	DD	DD	BB	DD	BB	BB	DD	DD	BB	BB	BB	BB	DD	DD	BB	BB	DD	DD	DD	DD	BB	DD	BB	DD	BB	BB	BB	DD	DD	DD	DD	DD	BB	DD	DD	BB	BB	BB	BB	DD	BB	DD	DD	BB
chr8_40655399_40655413	BB	BB	BB	BB	BB	DD	DD	BB	DD	BB	BB	DD	DD	BB	BB	BB	BB	DD	DD	BB	BB	DD	DD	DD	DD	BB	DD	BB	DD	BB	BB	BB	DD	DD	DD	DD	DD	BB	DD	DD	BB	BB	BB	BB	DD	BB	DD	DD	BB
chr8_40712364_40712375	BB	BB	BB	BB	BB	DD	DD	BB	DD	BB	BB	DD	DD	BB	BB	BB	BB	DD	DD	BB	BB	DD	DD	DD	DD	BB	DD	BB	DD	BB	BB	BB	DD	DD	DD	DD	DD	BB	DD	DD	BB	BB	BB	BB	DD	BB	DD	DD	BB
chr8_40832484_40832535	FF	NA	FF	NN	FF	FF	NA	FF	FF	NA	NA	NA	FF	FF	NA	FF	FF	FF	FF	fn	FF	FF	FF	FF	FF	NA	FF	FF	FF	FF	FF	FF	NA	NA	FF	FF	FF	FF	FF	FF	NA	NA	FF	FF	NA	NA	FF	FF	FF
chr8_40837544_40837591	BB	BB	BB	BB	BB	DD	DD	BB	DD	BB	BB	DD	DD	BB	BB	BB	BB	DD	DD	BB	BB	DD	DD	DD	DD	BB	DD	BB	DD	BB	BB	BB	DD	DD	DD	DD	DD	BB	DD	DD	BB	BB	BB	BB	DD	BB	DD	DD	BB
chr8_40845913_40845932	BB	BB	BB	BB	BB	DD	DD	BB	DD	BB	BB	DD	DD	BB	BB	BB	BB	DD	DD	BB	BB	DD	DD	DD	DD	BB	DD	BB	DD	BB	BB	BB	DD	DD	DD	DD	DD	BB	DD	DD	BB	BB	BB	BB	DD	BB	DD	DD	BB
chr8_40861992_40862003	BB	BB	BB	BB	BB	DD	DD	BB	DD	BB	BB	DD	DD	BB	BB	BB	BB	DD	DD	BB	BB	DD	DD	DD	DD	BB	DD	BB	DD	BB	BB	BB	DD	DD	DD	DD	DD	BB	DD	DD	BB	BB	BB	BB	DD	BB	DD	DD	BB
chr8_40892318_40892331	BB	BB	BB	BB	BB	DD	DD	BB	DD	BB	BB	DD	DD	BB	BB	BB	BB	DD	DD	BB	BB	DD	DD	DD	DD	BB	DD	BB	DD	BB	BB	BB	DD	DD	DD	DD	DD	BB	DD	DD	BB	BB	BB	BB	DD	BB	DD	DD	BB
chr8_40923631_40923650	BB	BB	BB	BB	bu	UU	NA	BB	UU	BB	BB	NA	NA	BB	BB	BB	BB	UU	uu	BB	BB	NA	NA	UU	UU	BB	UU	BB	NA	BB	BB	BB	UU	NA	uu	NA	NA	BB	UU	NA	BB	BB	BB	BB	UU	BB	UU	NA	BB
chr8_40934067_40934094	BB	BB	BB	BB	BB	dd	dd	BB	dd	BB	BB	dd	dd	BB	BB	BB	BB	dd	dd	BB	BB	dd	dd	dd	dd	BB	dd	BB	dd	BB	BB	BB	dd	dd	dd	dd	dd	BB	dd	dd	bn	bn	BB	BB	dd	BB	dd	DD	BB
chr8_40965216_40965239	BB	BB	BB	BB	BB	DD	DD	BB	DD	BB	BB	DD	DD	BB	BB	BB	BB	DD	DD	BB	BB	DD	DD	DD	DD	BB	DD	BB	DD	BB	BB	BB	DD	DD	DD	DD	DD	BB	DD	DD	BB	BB	BB	BB	DD	BB	DD	DD	BB
chr8_40969490_40969513	BB	BB	BB	BB	BB	DD	DD	BB	DD	BB	BB	DD	DD	BB	BB	BB	BB	DD	DD	BB	BB	DD	DD	DD	DD	BB	DD	bn	DD	BB	BB	BB	DD	DD	DD	DD	DD	BB	DD	DD	BB	BB	BB	BB	DD	BB	DD	DD	BB
chr8_40984487_40984514	FF	FF	FF	FF	FF	df	df	FF	df	FF	FF	df	df	FF	FF	FF	FF	df	df	FF	FF	df	df	df	df	FF	df	FF	df	FF	FF	FF	df	df	df	df	DD	FF	df	df	FF	FF	FF	FF	df	FF	df	df	FF
chr8_40993905_40993924	BB	BB	BB	BB	BB	DD	DD	BB	DD	BB	BB	DD	DD	BB	BB	BB	BB	DD	DD	BB	BB	DD	DD	DD	DD	BB	DD	BB	DD	BB	BB	BB	DD	DD	DD	DD	DD	BB	DD	DD	BB	BB	BB	BB	DD	BB	DD	DD	BB
chr8_41004734_41004748	BB	BB	BB	BB	BB	DD	DD	BB	DD	BB	BB	DD	DD	BB	BB	BB	BB	DD	DD	BB	BB	DD	DD	DD	DD	BB	DD	BB	DD	BB	BB	BB	DD	DD	DD	DD	DD	BB	DD	DD	BB	BB	BB	BB	DD	BB	DD	DD	BB
chr8_41018116_41018127	BB	BB	BB	BB	BB	DD	DD	BB	DD	BB	BB	DD	DD	BB	BB	BB	BB	DD	DD	BB	BB	DD	DD	DD	DD	BB	DD	BB	DD	BB	BB	BB	DD	DD	DD	DD	DD	BB	DD	DD	BB	BB	BB	BB	DD	BB	DD	DD	BB
chr8_41020327_41020338	BB	BB	BB	BB	BB	DD	DD	BB	DD	BB	BB	DD	DD	BB	BB	BB	BB	DD	DD	BB	BB	DD	DD	DD	DD	BB	DD	BB	DD	BB	BB	BB	DD	DD	DD	DD	DD	BB	DD	DD	BB	BB	BB	BB	DD	BB	DD	DD	BB
chr8_41022231_41022252	BB	BB	BB	NA	BB	DD	DD	NA	DD	BB	BB	DD	NA	NA	BB	BB	BB	DD	DD	BB	BB	NA	DD	DD	DD	NA	DD	BB	DD	NA	BB	BB	DD	DD	NA	NA	DD	NA	DD	DD	BB	BB	BB	BB	DD	BB	DD	NA	NA
chr8_41022656_41022667	BB	BB	BB	BB	BB	DD	DD	BB	DD	BB	BB	DD	DD	BB	BB	BB	BB	DD	DD	BB	BB	DD	DD	DD	DD	BB	DD	BB	DD	BB	BB	BB	DD	DD	DD	DD	DD	BB	DD	DD	BB	BB	BB	BB	DD	BB	DD	DD	BB
chr8_41028988_41029027	BB	BB	BB	BB	BB	DD	DD	BB	DD	BB	BB	DD	DD	BB	BB	BB	BB	DD	DD	BB	BB	DD	DD	DD	DD	BB	DD	BB	DD	BB	BB	BB	DD	DD	DD	DD	DD	BB	DD	DD	bn	BB	BB	BB	DD	BB	DD	DD	BB
chr8_41043914_41043934	BB	BB	BB	BB	BB	DD	DD	BB	DD	BB	BB	DD	DD	BB	BB	BB	BB	DD	DD	BB	BB	DD	DD	DD	DD	BB	DD	BB	DD	BB	BB	BB	DD	DD	DD	DD	DD	BB	DD	DD	BB	BB	BB	BB	DD	bn	DD	DD	BB
chr8_41046872_41046907	BB	BB	BB	BB	BB	DD	NA	BB	DD	BB	BB	DD	DD	BB	BB	BB	BB	DD	DD	BB	BB	DD	DD	DD	DD	NA	DD	NN	DD	BB	BB	BB	NA	DD	DD	DD	DD	BB	DD	DD	BB	BB	BB	BB	DD	BB	DD	DD	BB
chr8_41089951_41089966	BB	BB	BB	BB	BB	DD	DD	BB	DD	BB	BB	DD	DD	BB	BB	BB	BB	DD	DD	BB	BB	DD	DD	DD	DD	BB	DD	BB	DD	BB	BB	BB	DD	DD	DD	DD	DD	BB	DD	DD	BB	BB	BB	BB	DD	BB	DD	DD	BB
chr8_41093798_41093821	BB	BB	BB	BB	BB	DD	DD	BB	DD	BB	BB	DD	DD	BB	BB	BB	BB	DD	DD	BB	BB	DD	DD	DD	DD	BB	DD	BB	DD	BB	BB	BB	DD	DD	DD	DD	DD	BB	DD	DD	BB	BB	BB	BB	DD	BB	DD	DD	BB
chr8_41094773_41094784	BB	BB	BB	BB	BB	DD	DD	BB	DD	BB	BB	DD	DD	BB	BB	BB	BB	DD	DD	BB	BB	DD	DD	DD	DD	BB	DD	BB	DD	BB	BB	BB	DD	DD	DD	DD	DD	BB	DD	DD	BB	BB	BB	BB	DD	BB	DD	DD	BB
chr8_41136810_41136821	BB	BB	BB	BB	BB	DD	DD	BB	DD	BB	BB	DD	DD	BB	BB	BB	BB	DD	DD	BB	BB	DD	DD	DD	DD	BB	DD	BB	DD	BB	BB	BB	DD	DD	DD	DD	DD	BB	DD	DD	BB	BB	BB	BB	DD	BB	DD	DD	BB
chr8_41136824_41136835	FF	FF	FF	FF	FF	df	df	FF	DD	FF	FF	DD	df	FF	FF	FF	FF	DD	DD	FF	FF	df	DD	df	DD	FF	df	FF	df	FF	FF	FF	df	DD	df	df	df	FF	DD	df	FF	FF	FF	FF	df	FF	df	df	FF
chr8_41145751_41145766	BB	BB	BB	BB	BB	DD	DD	BB	DD	BB	BB	DD	DD	BB	BB	BB	BB	DD	DD	BB	BB	DD	DD	DD	DD	BB	DD	BB	DD	BB	BB	BB	DD	DD	DD	DD	DD	BB	DD	DD	BB	BB	BB	BB	DD	BB	DD	DD	BB
chr8_41146347_41146370	BB	BB	BB	BB	BB	DD	DD	BB	DD	BB	BB	DD	DD	BB	BB	BB	BB	DD	DD	BB	BB	DD	DD	DD	DD	BB	DD	BB	DD	BB	BB	BB	DD	DD	DD	DD	DD	BB	DD	DD	BB	BB	BB	BB	DD	BB	DD	DD	BB
chr8_41152815_41152838	BB	BB	BB	BB	BB	DD	DD	BB	DD	BB	BB	DD	DD	BB	BB	BB	BB	DD	DD	BB	BB	DD	DD	DD	DD	BB	DD	BB	DD	BB	BB	BB	DD	DD	DD	DD	DD	BB	DD	DD	BB	BB	BB	BB	DD	BB	DD	DD	BB
chr8_41160553_41160577	BB	BB	BB	BB	BB	DD	DD	BB	DD	BB	BB	DD	DD	BB	BB	BB	BB	DD	DD	BB	BB	DD	DD	DD	DD	BB	DD	BB	DD	BB	BB	BB	DD	DD	DD	DD	DD	BB	DD	DD	BB	BB	BB	BB	DD	BB	DD	DD	BB
chr8_41162819_41162838	BB	BB	BB	BB	BB	DD	DD	BB	DD	BB	bn	DD	DD	BB	BB	BB	BB	DD	DD	BB	BB	DD	DD	DD	DD	BB	DD	BB	DD	BB	BB	BB	DD	DD	DD	DD	DD	BB	DD	DD	BB	BB	BB	BB	DD	BB	DD	DD	BB
chr8_41181119_41181138	BB	BB	BB	BB	BB	DD	DD	BB	DD	BB	BB	DD	DD	BB	BB	BB	BB	DD	DD	BB	BB	DD	DD	DD	DD	BB	DD	BB	DD	BB	BB	BB	DD	DD	DD	DD	DD	BB	DD	DD	BB	BB	BB	BB	DD	BB	DD	DD	BB
chr8_41183050_41183064	BB	BB	BB	BB	BB	DD	DD	BB	DD	BB	BB	DD	DD	BB	BB	BB	BB	DD	DD	BB	BB	DD	DD	DD	DD	BB	DD	BB	DD	BB	BB	BB	DD	DD	DD	DD	DD	BB	DD	DD	BB	BB	BB	BB	DD	BB	DD	DD	BB
chr8_41186974_41186989	BB	BB	BB	BB	BB	DD	DD	BB	DD	BB	BB	DD	DD	BB	BB	BB	BB	DD	DD	BB	BB	DD	DD	DD	DD	BB	DD	BB	DD	BB	BB	BB	DD	DD	DD	DD	DD	BB	DD	DD	BB	BB	BB	BB	DD	BB	DD	DD	BB
chr8_41190965_41190984	BB	BB	BB	BB	BB	DD	DD	BB	DD	BB	BB	DD	DD	BB	BB	BB	BB	DD	DD	BB	BB	DD	DD	DD	DD	BB	DD	BB	DD	BB	BB	BB	DD	DD	DD	DD	DD	BB	DD	DD	bn	BB	BB	bn	DD	BB	DD	DD	BB
chr8_41196592_41196611	BB	BB	BB	BB	BB	DD	DD	BB	DD	BB	BB	DD	DD	BB	BB	BB	BB	DD	DD	BB	BB	DD	DD	DD	DD	BB	DD	BB	DD	BB	BB	BB	DD	DD	DD	DD	DD	BB	DD	DD	BB	BB	BB	BB	DD	BB	DD	DD	BB
chr8_41199340_41199361	bd	BB	BB	BB	BB	DD	DD	BB	DD	BB	BB	DD	DD	BB	BB	BB	BB	DD	DD	BB	BB	DD	DD	DD	DD	bd	DD	BB	DD	BB	BB	BB	DD	DD	DD	DD	DD	BB	DD	DD	BB	BB	BB	BB	DD	BB	DD	DD	BB
chr8_41217590_41217601	BB	BB	BB	BB	BB	DD	DD	BB	DD	BB	BB	DD	DD	BB	BB	BB	BB	DD	DD	BB	BB	DD	DD	DD	DD	BB	DD	BB	DD	BB	BB	BB	DD	DD	DD	DD	DD	BB	DD	DD	BB	BB	BB	BB	DD	BB	DD	DD	BB
chr8_41221969_41221980	BB	BB	BB	BB	BB	DD	DD	BB	DD	BB	BB	DD	DD	BB	BB	BB	BB	DD	DD	BB	BB	DD	DD	DD	DD	BB	DD	BB	DD	BB	BB	BB	DD	DD	DD	DD	DD	BB	DD	DD	BB	BB	BB	BB	DD	BB	DD	DD	BB
chr8_41233889_41233900	BB	BB	BB	BB	BB	DD	DD	BB	DD	BB	BB	DD	DD	BB	BB	BB	BB	DD	DD	BB	BB	DD	DD	DD	DD	BB	DD	BB	DD	BB	BB	BB	DD	DD	DD	DD	DD	BB	DD	DD	BB	BB	BB	BB	DD	BB	DD	DD	BB
chr8_41243894_41243909	BB	BB	BB	BB	BB	DD	DD	BB	DD	BB	BB	DD	DD	BB	BB	BB	BB	DD	DD	BB	BB	DD	DD	DD	DD	BB	DD	BB	DD	BB	BB	BB	DD	DD	DD	DD	DD	BB	DD	DD	BB	BB	BB	BB	DD	BB	DD	DD	BB
chr8_41250165_41250180	BB	BB	BB	BB	BB	DD	DD	BB	DD	BB	BB	DD	DD	BB	BB	BB	BB	DD	DD	BB	BB	DD	DD	DD	DD	BB	DD	BB	DD	BB	BB	BB	DD	DD	DD	DD	DD	BB	DD	DD	BB	BB	BB	BB	DD	BB	DD	DD	BB
chr8_41264330_41264357	BB	BB	BB	BB	BB	DD	DD	BB	DD	BB	BB	DD	DD	BB	BB	BB	BB	DD	DD	BB	BB	DD	DD	DD	DD	BB	DD	BB	DD	BB	BB	BB	DD	DD	DD	DD	DD	BB	DD	DD	BB	BB	BB	BB	DD	BB	DD	DD	BB
chr8_41268647_41268661	BB	BB	BB	BB	BB	DD	DD	BB	DD	BB	BB	DD	DD	BB	BB	BB	BB	DD	DD	BB	BB	DD	DD	DD	DD	BB	DD	BB	DD	BB	BB	BB	DD	DD	DD	DD	DD	BB	DD	DD	BB	BB	BB	BB	DD	BB	DD	DD	BB
chr8_41310966_41310980	FF	FF	FF	FF	FF	df	df	FF	dn	FF	FF	df	dn	FF	FF	FF	FF	df	DD	FF	FF	df	df	df	DD	FF	df	FF	df	FF	FF	FF	df	df	df	df	df	FF	dn	df	FF	FF	FF	FF	df	FF	dn	df	FF
chr8_41310982_41311017	BB	BB	BB	BB	BB	DD	DD	BB	DD	BB	BB	DD	DD	BB	BB	BB	BB	DD	DD	BB	BB	DD	DD	DD	DD	BB	DD	BB	DD	BB	BB	BB	DD	DD	DD	DD	DD	BB	DD	DD	BB	BB	BB	BB	DD	BB	DD	DD	BB
chr8_41339551_41339568	BB	BB	BB	BB	BB	DD	DD	BB	DD	BB	BB	DD	DD	BB	BB	BB	BB	DD	DD	BB	BB	DD	DD	DD	DD	BB	DD	BB	DD	BB	BB	BB	DD	DD	DD	DD	DD	BB	DD	DD	BB	BB	BB	BB	DD	BB	DD	DD	BB
chr8_41357352_41357371	BB	BB	BB	BB	BB	DD	DD	BB	DD	BB	BB	DD	DD	BB	BB	BB	BB	DD	DD	BB	BB	DD	DD	DD	DD	BB	DD	BB	DD	BB	BB	BB	DD	DD	DD	DD	DD	BB	DD	DD	BB	BB	BB	BB	DD	BB	DD	DD	BB
chr8_41363123_41363137	BB	BB	BB	BB	BB	DD	DD	BB	DD	BB	BB	DD	DD	BB	BB	BB	BB	DD	DD	BB	BB	DD	DD	DD	DD	BB	DD	BB	DD	BB	BB	BB	DD	DD	DD	DD	DD	BB	DD	DD	BB	BB	BB	BB	DD	BB	DD	DD	BB
chr8_41501602_41501649	NA	FF	FF	NA	NA	FF	FF	FF	FF	NA	FF	FF	FF	FF	NA	FF	FF	FF	FF	FF	FF	FF	FF	FF	FF	NA	FF	FF	FF	NN	NA	FF	FF	FF	FF	NA	FF	FF	NA	NA	FF	FF	NA	FF	NA	FF	FF	NA	NA
chr8_41557641_41557684	FF	FF	FF	FF	FF	FF	FF	FF	FF	FF	FF	FF	NA	FF	FF	FF	FF	FF	FF	FF	FF	FF	FF	FF	FF	FF	FF	FF	FF	FF	FF	FF	FF	FF	FF	FF	FF	FF	FF	FF	NA	FF	FF	FF	FF	FF	FF	FF	FF
chr8_41625546_41625589	BB	UU	BB	BB	BB	BB	BB	BB	BB	BB	BB	BB	BB	BB	BB	BB	BB	BB	BB	BB	BB	BB	BB	NA	BB	BB	UU	BB	BB	BB	BB	BB	BB	BB	NA	BB	BB	BB	BB	NA	BB	BB	BB	BB	BB	BB	BB	bu	BB
chr8_41668592_41668623	BB	BB	BB	BB	BB	DD	DD	BB	DD	BB	BB	DD	DD	BB	BB	BB	BB	DD	DD	BB	BB	DD	DD	BB	DD	BB	DD	BB	DD	BB	BB	BB	DD	DD	DD	DD	DD	BB	DD	DD	BB	BB	BB	BB	DD	BB	DD	DD	BB
chr8_41689583_41689626	NA	DD	DD	NA	DD	DD	DD	NN	DD	DD	DD	DD	DD	DD	NA	DD	DD	DD	DD	NA	DD	NA	DD	DD	DD	DD	DD	DD	DD	DD	DD	DD	DD	DD	DD	NA	DD	BB	DD	NA	NA	DD	DD	DD	DD	DD	DD	DD	DD
chr8_41701636_41701683	FF	FF	FF	FF	FF	FF	FF	FF	FF	FF	FF	FF	FF	FF	FF	FF	FF	FF	FF	FF	FF	FF	FF	FF	FF	fn	FF	FF	NN	FF	FF	FF	FF	FF	NA	FF	FF	FF	FF	FF	FF	FF	FF	FF	FF	FF	FF	FF	FF
chr8_41754343_41754382	BB	BB	BB	BB	BB	DD	DD	BB	DD	BB	BB	DD	DD	BB	BB	BB	BB	BB	DD	BB	BB	DD	DD	DD	DD	BB	DD	BB	DD	BB	BB	BB	DD	DD	DD	DD	DD	BB	DD	DD	BB	BB	BB	BB	DD	BB	DD	DD	NA
chr8_41788838_41788865	FF	FF	FF	FF	FF	FF	FF	FF	FF	FF	FF	FF	FF	FF	FF	FF	FF	FF	FF	FF	FF	FF	FF	FF	FF	FF	FF	FF	FF	NA	FF	FF	FF	FF	NA	FF	FF	FF	FF	NA	FF	FF	FF	FF	FF	NN	FF	FF	FF
chr8_41853778_41853833	FF	NA	FF	FF	NA	NN	FF	FF	FF	FF	NN	FF	fn	FF	NN	NA	FF	FF	FF	FF	NA	NA	FF	FF	NN	NA	NA	FF	NN	FF	FF	FF	fn	FF	NA	FF	NA	FF	FF	NN	FF	NA	fn	FF	NA	NA	NA	FF	NA
chr8_41923256_41923297	BB	BB	NA	BB	BB	NA	BB	UU	BB	BB	bu	bu	BB	BB	BB	BB	BB	BB	BB	BB	bu	BB	UU	BB	BB	BB	BB	BB	BB	BB	BB	BB	BB	BB	BB	NA	BB	BB	BB	NA	BB	BB	BB	BB	BB	BB	BB	BB	BB
chr8_41929306_41929353	BB	BB	NA	BB	BB	DD	DD	BB	DD	BB	BB	DD	DD	BB	BB	BB	BB	DD	DD	BB	BB	DD	DD	BB	DD	BB	DD	BB	BB	BB	BB	BB	DD	NA	DD	DD	DD	BB	DD	DD	BB	BB	DD	BB	DD	BB	DD	DD	BB
chr8_42029824_42029871	NA	FF	NA	FF	FF	FF	FF	FF	FF	FF	FF	NN	FF	FF	FF	FF	FF	FF	NA	NA	FF	FF	FF	NN	FF	FF	FF	FF	FF	FF	FF	NA	FF	FF	FF	fn	FF	FF	FF	fn	NA	FF	FF	FF	FF	FF	FF	FF	FF
chr8_42122989_42123028	FF	FF	FF	FF	NN	FF	FF	FF	FF	FF	FF	FF	FF	FF	FF	FF	FF	FF	FF	FF	fn	FF	FF	FF	FF	FF	FF	FF	FF	FF	FF	FF	FF	FF	FF	FF	FF	FF	FF	FF	NA	FF	FF	FF	FF	FF	FF	FF	FF
chr8_42151101_42151148	FF	NA	FF	FF	NA	FF	FF	NA	NN	FF	NA	FF	FF	FF	NA	FF	FF	FF	NA	FF	FF	FF	FF	FF	FF	NA	FF	FF	NA	FF	NN	NA	NA	FF	FF	FF	FF	FF	FF	FF	FF	FF	FF	FF	FF	NA	FF	FF	NA
chr8_42257381_42257432	FF	FF	NN	FF	FF	FF	FF	FF	NA	FF	FF	FF	fn	NN	FF	FF	fn	FF	FF	FF	NA	FF	FF	NN	FF	FF	fn	NN	FF	FF	FF	FF	NN	FF	FF	FF	NN	FF	FF	FF	FF	FF	NN	FF	NN	FF	NA	NN	FF
chr8_42304708_42304759	UU	UU	DD	UU	NA	UU	UU	UU	UU	UU	NA	UU	UU	UU	UU	UU	UU	DD	UU	UU	NA	DD	DD	UU	DD	NA	UU	UU	UU	UU	NA	DD	uu	UU	UU	UU	UU	NA	UU	UU	UU	UU	UU	UU	DD	uu	UU	UU	UU
chr8_42336515_42336558	BB	BB	BB	BB	NA	NN	NN	BB	NN	NN	NA	NA	dn	BB	NA	BB	BB	NN	NN	BB	BB	NA	NN	NN	NN	BB	DD	BB	BB	NA	BB	BB	DD	BB	DD	BB	DD	NA	NN	NA	BB	BB	BB	BB	DD	BB	BB	NA	BB
chr8_42952168_42952199	FF	FF	FF	FF	FF	NA	FF	FF	FF	FF	FF	FF	FF	FF	FF	FF	FF	FF	FF	FF	FF	FF	FF	FF	FF	FF	FF	FF	FF	FF	FF	FF	FF	FF	FF	FF	FF	FF	FF	FF	FF	FF	FF	FF	FF	FF	FF	FF	FF
chr8_43068164_43068203	FF	FF	FF	FF	NA	FF	FF	FF	FF	FF	FF	FF	FF	FF	FF	FF	FF	FF	FF	FF	FF	FF	FF	FF	FF	NA	FF	FF	FF	FF	FF	FF	FF	FF	FF	NA	FF	NN	FF	FF	NA	FF	FF	FF	FF	FF	FF	FF	FF
chr8_43369993_43370028	BB	BB	BB	BB	BB	DD	DD	BB	DD	BB	BB	DD	DD	BB	BB	BB	DD	DD	DD	BB	BB	DD	DD	DD	DD	BB	DD	BB	DD	BB	DD	BB	DD	BB	DD	NA	DD	BB	DD	DD	BB	BB	BB	BB	DD	BB	DD	DD	BB
chr8_43379623_43379644	BB	BB	BB	BB	BB	DD	DD	BB	DD	BB	BB	DD	DD	BB	BB	BB	DD	DD	DD	BB	bd	DD	DD	DD	DD	BB	DD	BB	DD	BB	DD	BB	DD	BB	DD	DD	DD	BB	DD	DD	BB	BB	BB	BB	DD	BB	DD	DD	BB
chr8_43395647_43395686	BB	BB	NN	BB	BB	DD	DD	BB	NA	BB	BB	DD	DD	BB	BB	BB	DD	DD	DD	BB	BB	NA	DD	DD	DD	BB	DD	BB	DD	BB	DD	BB	DD	NA	NA	NA	DD	BB	DD	DD	BB	BB	BB	NA	DD	BB	DD	DD	BB
chr8_43432441_43432484	FF	NA	FF	NN	FF	FF	FF	FF	FF	FF	FF	FF	fn	FF	FF	FF	FF	FF	NA	NN	FF	FF	fn	FF	FF	NA	FF	NA	FF	FF	FF	FF	FF	FF	FF	FF	FF	FF	FF	FF	FF	FF	FF	FF	FF	FF	FF	FF	fn
chr8_43512928_43512951	FF	FF	FF	FF	FF	FF	FF	FF	FF	FF	FF	FF	FF	FF	FF	FF	FF	FF	FF	FF	FF	FF	FF	FF	FF	FF	FF	FF	FF	FF	FF	FF	FF	FF	FF	FF	FF	FF	NA	FF	FF	FF	FF	FF	FF	FF	FF	FF	FF
chr8_43528891_43528920	NA	NA	FF	FF	FF	FF	FF	FF	FF	FF	FF	FF	FF	NA	NA	FF	FF	NA	FF	FF	FF	FF	FF	FF	FF	FF	FF	FF	FF	FF	FF	FF	FF	FF	FF	FF	FF	FF	FF	FF	NA	FF	FF	FF	FF	NA	FF	FF	FF
chr8_43831252_43831267	NA	NA	FF	NA	NA	NA	FF	NA	NA	NA	FF	NA	FF	FF	FF	FF	FF	FF	NA	FF	FF	FF	FF	FF	FF	FF	FF	FF	FF	FF	NA	FF	FF	FF	FF	FF	FF	FF	FF	NA	FF	FF	FF	FF	NA	FF	NA	NA	NA
chr8_43885335_43885378	FF	FF	FF	FF	NA	FF	FF	FF	FF	FF	FF	FF	FF	FF	FF	FF	NN	FF	FF	FF	FF	FF	FF	FF	FF	FF	FF	NN	NA	FF	FF	FF	NA	NA	FF	NN	FF	FF	FF	FF	FF	FF	FF	FF	FF	FF	FF	FF	FF
chr8_44041489_44041528	FF	FF	FF	NA	FF	FF	FF	FF	NA	FF	FF	FF	FF	FF	FF	FF	FF	FF	FF	NA	FF	FF	FF	FF	FF	FF	FF	FF	FF	FF	FF	FF	FF	FF	NA	FF	FF	FF	FF	FF	FF	FF	FF	FF	FF	FF	FF	NA	FF
chr8_44051029_44051080	UU	DD	DD	NA	DD	DD	DD	DD	DD	DD	DD	DD	DD	NA	UU	DD	DD	DD	DD	NA	DD	DD	DD	DD	DD	NA	DD	DD	DD	NA	DD	DD	DD	NA	du	DD	DD	DD	DD	DD	DD	DD	DD	DD	DD	DD	DD	DD	NA
chr8_44072242_44072281	FF	FF	FF	FF	FF	FF	FF	FF	FF	FF	FF	FF	FF	FF	FF	FF	FF	FF	FF	FF	FF	NN	NN	FF	FF	FF	FF	FF	FF	FF	FF	FF	FF	FF	FF	FF	FF	FF	FF	FF	FF	FF	FF	FF	FF	FF	FF	FF	FF
chr8_44275100_44275155	NA	FF	fn	FF	NA	NA	NA	NA	FF	NA	FF	fn	NN	FF	NA	FF	NA	NA	FF	FF	NA	FF	NA	NN	NN	NA	FF	NA	FF	NA	FF	NN	FF	NA	FF	FF	NA	FF	FF	FF	NA	NA	FF	FF	FF	NA	FF	NA	FF
chr8_44329962_44329979	FF	FF	FF	FF	FF	FF	NA	FF	FF	NN	FF	FF	FF	NA	FF	FF	FF	fn	NA	fn	FF	FF	FF	fn	FF	FF	FF	NA	FF	FF	NA	FF	FF	FF	NA	FF	FF	NA	FF	FF	NA	FF	FF	FF	FF	FF	FF	FF	FF
chr8_44382864_44382895	FF	FF	FF	FF	FF	FF	FF	FF	FF	FF	NA	FF	FF	NA	FF	FF	FF	FF	FF	FF	FF	FF	FF	FF	FF	FF	FF	FF	FF	FF	FF	FF	FF	FF	FF	FF	FF	FF	FF	FF	FF	FF	FF	FF	FF	fn	FF	FF	FF
chr8_44389657_44389684	FF	FF	FF	FF	FF	FF	FF	FF	FF	FF	FF	FF	FF	FF	FF	FF	FF	FF	FF	FF	FF	FF	FF	FF	FF	FF	FF	FF	FF	FF	FF	FF	FF	FF	NN	FF	FF	FF	FF	FF	NA	FF	FF	FF	FF	FF	FF	FF	NA
chr8_44397223_44397282	NA	FF	NA	FF	FF	FF	FF	FF	NA	FF	FF	FF	FF	NN	FF	FF	FF	FF	FF	FF	NA	FF	FF	FF	FF	NA	FF	FF	FF	FF	FF	FF	FF	FF	FF	FF	FF	FF	FF	NA	NA	FF	FF	FF	FF	FF	FF	NN	NA
chr8_44680895_44680939	FF	FF	FF	FF	NA	FF	FF	FF	FF	FF	FF	FF	FF	FF	FF	NA	FF	NA	FF	FF	FF	FF	NN	FF	FF	FF	FF	FF	FF	FF	FF	FF	FF	NA	FF	NA	FF	FF	FF	NA	FF	FF	FF	FF	NA	NA	FF	FF	FF
chr8_44754911_44754950	FF	FF	FF	NA	FF	FF	FF	FF	FF	FF	NN	FF	FF	FF	FF	FF	FF	FF	FF	FF	NA	FF	FF	FF	FF	NA	FF	FF	NA	FF	FF	FF	FF	FF	FF	FF	NN	FF	NA	FF	FF	FF	FF	FF	FF	FF	FF	FF	FF
chr8_44779548_44779612	NA	NA	FF	FF	FF	FF	NN	FF	FF	NA	FF	NA	FF	NN	NA	FF	FF	FF	NN	FF	FF	FF	FF	FF	FF	NA	FF	FF	FF	FF	NA	NA	FF	FF	FF	NA	FF	FF	FF	NA	NA	NA	FF	FF	FF	NA	FF	FF	NA
chr8_44791964_44791991	FF	FF	FF	NA	NA	FF	FF	FF	FF	FF	FF	FF	FF	FF	NA	FF	FF	FF	FF	FF	FF	FF	FF	FF	FF	FF	FF	FF	FF	FF	FF	FF	FF	FF	FF	FF	FF	FF	FF	NN	NA	FF	FF	FF	FF	FF	FF	FF	FF
chr8_44834543_44834598	BB	NA	BB	NA	BB	DD	DD	BB	DD	NA	BB	DD	DD	NA	BB	BB	NA	NA	DD	DD	NN	DD	DD	NA	DD	NA	DD	BB	DD	bd	DD	NN	DD	NA	DD	DD	DD	BB	DD	BB	BB	BB	NA	BB	NA	NA	DD	DD	NA
chr8_44863305_44863348	FF	FF	FF	NA	FF	NA	FF	FF	FF	NA	FF	FF	NA	NA	FF	FF	FF	FF	NA	fn	NA	FF	NA	FF	fn	NA	FF	FF	FF	FF	NA	NA	FF	FF	FF	FF	FF	FF	FF	FF	NA	FF	FF	FF	NN	NA	FF	NN	FF
chr8_44892660_44892685	BB	BB	BB	BB	BB	DD	DD	BB	DD	BB	BB	DD	DD	BB	BB	BB	DD	DD	DD	BB	BB	DD	DD	DD	DD	BB	DD	BB	DD	BB	DD	BB	DD	BB	DD	DD	DD	BB	DD	DD	bd	BB	BB	BB	DD	BB	DD	DD	BB
chr8_45149223_45149274	FF	FF	FF	FF	FF	NA	NA	FF	FF	NN	NA	FF	FF	FF	FF	FF	NA	FF	FF	FF	fn	FF	FF	FF	NN	NA	FF	FF	FF	fn	FF	NA	FF	FF	FF	FF	FF	FF	NA	FF	NA	FF	FF	NN	FF	FF	FF	NA	NA
chr8_45220709_45220764	FF	NA	FF	FF	NA	fn	FF	NA	FF	NA	NA	FF	fn	FF	FF	FF	FF	NN	NN	FF	FF	FF	FF	NA	FF	FF	FF	FF	FF	FF	FF	FF	NA	FF	FF	FF	FF	FF	FF	FF	FF	fn	FF	FF	FF	NA	FF	NA	FF
chr8_45249829_45249852	FF	FF	FF	FF	NA	NA	FF	FF	NA	FF	FF	FF	FF	FF	FF	FF	FF	NA	FF	FF	NN	FF	FF	FF	FF	NA	FF	FF	FF	FF	FF	FF	FF	FF	FF	FF	FF	FF	FF	FF	FF	FF	FF	FF	FF	FF	FF	FF	FF
chr8_45363827_45363856	BB	BB	BB	BB	BB	DD	DD	BB	DD	BB	BB	DD	DD	BB	BB	BB	DD	DD	DD	BB	BB	DD	DD	DD	DD	BB	DD	BB	DD	BB	DD	BB	DD	BB	DD	DD	DD	DD	DD	DD	BB	BB	BB	BB	DD	BB	DD	DD	BB
chr8_45549601_45549628	FF	FF	FF	FF	FF	NA	FF	FF	FF	FF	FF	FF	FF	FF	FF	FF	FF	FF	FF	FF	NA	FF	FF	NN	FF	FF	FF	FF	FF	NA	FF	FF	FF	FF	FF	NA	FF	FF	FF	FF	FF	NA	FF	FF	FF	FF	FF	NA	FF
chr8_45573649_45573672	BB	BB	BB	BB	BB	NA	BB	BB	BB	BB	BB	BB	BB	BB	BB	BB	BB	BB	BB	BB	BB	BB	BB	BB	BB	BB	DD	BB	DD	BB	DD	BB	DD	BB	DD	DD	DD	NA	DD	DD	BB	BB	BB	DD	DD	BB	DD	DD	BB
chr8_45815762_45815797	FF	FF	FF	FF	FF	FF	FF	FF	FF	FF	FF	FF	FF	FF	FF	FF	FF	FF	FF	FF	FF	FF	FF	FF	FF	NA	FF	NA	FF	FF	FF	FF	FF	FF	FF	FF	FF	FF	FF	FF	FF	FF	FF	FF	FF	FF	FF	FF	FF
chr8_45868909_45868968	BB	BB	BB	DD	BB	dn	DD	BB	DD	NN	BB	BB	DD	bn	bn	BB	dn	DD	bd	BB	DD	DD	DD	NA	DD	BB	DD	BB	NN	BB	DD	bn	DD	BB	dn	NA	DD	NA	NA	DD	BB	BB	BB	DD	NA	BB	NA	bd	BB
chr8_46051940_46051989	BB	BB	BB	BB	BB	BB	BB	NA	BB	BB	BB	BB	BB	BB	BB	BB	BB	BB	BB	BB	BB	BB	BB	bn	BB	BB	BB	BB	BB	BB	BB	BB	BB	BB	BB	BB	BB	BB	BB	DD	BB	BB	BB	BB	BB	BB	NA	BB	BB
chr8_46274075_46274106	NN	FF	FF	FF	FF	FF	FF	FF	FF	FF	FF	FF	NA	NA	FF	FF	FF	FF	FF	FF	FF	FF	FF	NA	FF	NA	FF	FF	FF	FF	FF	FF	FF	FF	FF	FF	FF	FF	FF	FF	NA	FF	FF	FF	FF	FF	FF	FF	FF
chr8_46545508_46545539	FF	NA	FF	FF	FF	FF	FF	FF	FF	FF	FF	FF	FF	NA	FF	FF	FF	FF	FF	NN	FF	FF	FF	FF	FF	FF	FF	FF	FF	FF	FF	FF	FF	FF	FF	NA	FF	NA	FF	FF	FF	FF	FF	FF	fn	FF	FF	FF	FF
chr8_46670762_46670801	FF	FF	FF	NA	FF	FF	FF	FF	FF	FF	NA	FF	FF	FF	FF	FF	FF	FF	FF	NA	FF	FF	FF	FF	FF	NA	FF	FF	FF	FF	FF	FF	FF	FF	FF	NA	FF	FF	FF	FF	NA	FF	FF	FF	FF	NA	NA	NA	FF
chr8_46731936_46731980	fn	FF	FF	FF	FF	FF	FF	FF	FF	NA	FF	FF	FF	NA	FF	FF	FF	FF	FF	NA	FF	FF	FF	FF	FF	NA	FF	NA	FF	FF	FF	FF	FF	FF	NA	NA	NA	FF	FF	NA	FF	NA	FF	FF	NA	FF	FF	FF	FF
chr8_46745875_46745904	FF	FF	FF	FF	FF	FF	FF	FF	FF	FF	FF	FF	NA	FF	FF	FF	FF	FF	FF	FF	FF	FF	NA	FF	NA	NA	FF	FF	FF	FF	NN	FF	FF	FF	FF	FF	FF	FF	NA	FF	FF	FF	FF	FF	FF	NA	NA	FF	NA
chr8_46772125_46772169	FF	FF	FF	FF	FF	FF	FF	FF	FF	NN	FF	FF	FF	FF	FF	FF	FF	FF	FF	FF	FF	FF	FF	FF	FF	NA	FF	FF	FF	fn	FF	FF	FF	FF	FF	FF	FF	FF	FF	FF	NA	FF	FF	FF	NA	NA	FF	FF	FF
chr8_46804460_46804507	FF	FF	FF	NA	NN	FF	NA	FF	FF	FF	FF	FF	NA	NA	NA	NN	FF	FF	FF	NA	FF	FF	NA	FF	FF	FF	FF	NA	FF	FF	NA	NA	FF	NA	NA	FF	NA	FF	FF	FF	NA	FF	FF	FF	NA	FF	NA	FF	NA
chr8_46877031_46877062	FF	NA	FF	NA	FF	FF	FF	FF	FF	FF	FF	FF	FF	FF	FF	NA	FF	FF	FF	NN	FF	FF	FF	NA	FF	NA	FF	FF	FF	FF	FF	FF	FF	FF	FF	FF	FF	FF	FF	FF	NA	FF	NA	FF	FF	NA	FF	FF	FF
chr8_46884096_46884135	FF	FF	FF	FF	FF	NN	NA	FF	FF	FF	FF	NA	FF	FF	FF	NA	FF	FF	FF	FF	NA	FF	FF	FF	FF	fn	FF	fn	FF	NN	FF	NA	FF	FF	FF	FF	NA	FF	FF	FF	FF	FF	FF	FF	FF	FF	FF	FF	FF
chr8_46948897_46948929	FF	NA	NA	FF	FF	NA	NA	FF	NA	FF	FF	NA	FF	FF	NN	FF	FF	FF	NA	FF	NA	FF	FF	FF	NA	NA	FF	FF	FF	FF	FF	FF	FF	FF	NA	FF	NA	FF	FF	FF	FF	FF	FF	FF	FF	FF	FF	NA	NA
chr8_46969600_46969629	FF	FF	FF	FF	NA	FF	FF	FF	NA	FF	FF	FF	FF	FF	FF	FF	FF	FF	FF	NA	NA	FF	FF	FF	FF	FF	FF	FF	FF	FF	FF	FF	FF	FF	FF	NA	FF	FF	FF	NN	FF	FF	FF	FF	FF	FF	FF	FF	FF
chr8_47007828_47007875	BB	BB	DD	BB	BB	DD	DD	NA	DD	BB	BB	DD	DD	DD	BB	BB	DD	NA	NA	BB	BB	DD	DD	DD	DD	DD	DD	bd	DD	BB	DD	BB	DD	BB	DD	DD	DD	DD	DD	DD	BB	BB	BB	DD	DD	BB	BB	DD	BB
chr8_47050413_47050468	DD	BB	BB	BB	BB	DD	DD	DD	BB	BB	BB	BB	DD	BB	DD	BB	DD	DD	DD	BB	BB	DD	DD	DD	BB	DD	DD	BB	DD	BB	DD	BB	DD	BB	NA	DD	DD	DD	NA	DD	BB	BB	BB	DD	DD	BB	NA	DD	BB
chr8_47068790_47068837	FF	FF	FF	FF	FF	NA	FF	FF	FF	FF	NN	FF	FF	NA	FF	NA	FF	FF	NN	FF	FF	FF	FF	NA	fn	FF	FF	FF	FF	FF	FF	FF	FF	FF	NA	FF	FF	NA	FF	NN	NA	FF	FF	FF	FF	NA	FF	FF	NN
chr8_47382561_47382604	BB	BB	BB	BB	BB	BB	BB	BB	BB	BB	BB	BB	BB	BB	BB	BB	BB	BB	BB	BB	BB	BB	BB	BB	BB	DD	DD	BB	DD	BB	DD	BB	DD	BB	DD	DD	DD	DD	DD	DD	BB	BB	BB	DD	DD	BB	BB	DD	BB
chr8_47564172_47564215	DD	DD	NA	DD	DD	DD	DD	DD	NA	DD	DD	NA	DD	NA	DD	DD	DD	DD	DD	DD	DD	DD	DD	DD	NA	DD	DD	DD	DD	DD	DD	NA	DD	DD	DD	DD	DD	DD	DD	DD	NA	DD	DD	DD	DD	DD	DD	DD	DD
chr8_47634106_47634137	FF	FF	FF	FF	NA	NN	FF	FF	NA	FF	NA	FF	FF	NA	FF	FF	NN	NA	FF	fn	FF	FF	FF	FF	FF	FF	NA	FF	fn	NA	FF	FF	FF	FF	FF	FF	FF	FF	FF	FF	NA	NA	FF	FF	FF	NA	FF	FF	FF
chr8_47726359_47726406	NA	FF	NA	FF	NA	NA	FF	NA	FF	NN	FF	FF	FF	FF	FF	FF	FF	FF	NA	NA	FF	FF	FF	FF	NA	FF	NA	FF	NN	NA	FF	FF	NA	FF	FF	FF	NA	NA	NA	FF	fn	NA	FF	FF	FF	FF	FF	NA	FF
chr8_47803142_47803181	FF	FF	FF	FF	FF	FF	FF	FF	FF	FF	FF	FF	FF	FF	FF	FF	FF	FF	FF	FF	FF	FF	FF	NA	FF	FF	FF	FF	FF	FF	FF	NN	FF	FF	FF	FF	FF	FF	FF	FF	FF	FF	FF	FF	FF	FF	FF	FF	FF
chr8_47814203_47814258	NN	FF	NA	NN	FF	NA	NA	FF	NA	NA	NA	FF	NA	NA	FF	FF	NA	NA	NA	NN	FF	FF	fn	FF	NA	NA	FF	FF	FF	FF	FF	FF	NA	FF	FF	FF	NA	FF	NA	FF	FF	FF	FF	NA	FF	NA	FF	FF	FF
chr8_47817599_47817646	FF	NA	FF	FF	FF	FF	NN	FF	NA	FF	NA	FF	NA	fn	FF	FF	FF	FF	FF	NA	NA	NA	NA	NA	FF	FF	FF	NA	FF	FF	FF	NN	FF	FF	NA	FF	fn	FF	FF	FF	FF	FF	FF	FF	FF	NA	FF	FF	FF
chr8_48096601_48096636	FF	FF	FF	FF	FF	FF	FF	NA	FF	fn	FF	FF	FF	FF	FF	FF	FF	FF	FF	FF	FF	NA	FF	FF	FF	FF	FF	NN	FF	FF	FF	FF	FF	FF	FF	FF	FF	FF	FF	FF	NA	FF	FF	FF	FF	FF	FF	FF	FF
chr8_48149402_48149433	FF	FF	FF	FF	FF	FF	FF	FF	FF	FF	NA	FF	FF	FF	NN	FF	FF	FF	FF	NA	FF	FF	FF	FF	NA	NA	FF	NA	FF	FF	NA	FF	FF	FF	FF	NA	FF	FF	FF	NA	NA	FF	FF	NA	FF	NA	FF	NA	NA
chr8_48280859_48280922	FF	FF	FF	FF	FF	FF	NN	FF	FF	nn	FF	NA	FF	FF	FF	FF	fn	FF	NA	FF	NA	FF	FF	FF	NA	NA	FF	fn	FF	FF	FF	FF	FF	FF	NA	NN	FF	NA	FF	FF	NA	NA	fn	FF	FF	FF	FF	NA	FF
chr8_48410934_48410972	FF	FF	FF	NA	NA	FF	FF	NA	FF	FF	NN	FF	NA	FF	FF	FF	NA	FF	FF	FF	FF	FF	FF	FF	FF	NA	FF	FF	FF	FF	FF	NA	FF	FF	FF	NA	FF	NA	FF	FF	FF	FF	FF	FF	FF	FF	FF	NN	FF
chr8_48654156_48654199	DD	DD	DD	DD	DD	DD	DD	DD	DD	DD	DD	DD	DD	DD	DD	DD	DD	DD	DD	DD	BB	BB	DD	DD	DD	DD	DD	DD	DD	DD	DD	DD	DD	DD	DD	DD	DD	DD	DD	DD	BB	DD	DD	DD	DD	BB	DD	DD	DD
chr8_48658191_48658242	BB	NA	NA	NA	NA	BB	BB	BB	BB	BB	NA	NA	NA	BB	BB	BB	BB	NA	BB	BB	BB	BB	BB	BB	BB	BB	BB	NA	BB	NA	BB	bu	UU	BB	BB	UU	UU	BB	BB	BB	BB	BB	NA	BB	BB	BB	BB	BB	BB
chr8_48807645_48807689	FF	FF	fn	FF	FF	FF	FF	FF	FF	FF	FF	FF	FF	NN	FF	FF	FF	FF	FF	FF	FF	FF	FF	FF	FF	NA	FF	FF	FF	FF	FF	FF	FF	FF	FF	FF	FF	FF	FF	FF	FF	FF	FF	FF	FF	FF	FF	FF	FF
chr8_48817847_48817894	FF	FF	FF	FF	NA	NA	FF	NA	FF	FF	FF	FF	FF	FF	FF	FF	FF	FF	FF	FF	FF	NA	FF	FF	FF	FF	FF	FF	FF	NA	fn	FF	FF	NA	FF	FF	FF	FF	NN	FF	FF	FF	FF	FF	FF	FF	FF	NA	FF
chr8_48953360_48953407	FF	FF	NA	FF	FF	FF	FF	FF	FF	nn	NA	NA	NA	FF	NN	NA	FF	FF	FF	FF	NA	fn	FF	NA	FF	FF	NA	NA	FF	NA	FF	FF	FF	FF	NA	FF	FF	FF	FF	FF	NA	NA	FF	FF	FF	NA	FF	FF	FF
chr8_49043092_49043111	fn	FF	FF	NA	FF	NA	NN	NA	fn	FF	FF	NA	FF	FF	NA	FF	fn	FF	FF	FF	FF	FF	FF	FF	FF	NA	FF	FF	FF	NA	FF	FF	FF	NA	NA	NA	FF	FF	FF	FF	NA	FF	FF	FF	FF	FF	FF	FF	FF
chr8_49068593_49068628	FF	FF	FF	FF	FF	NA	FF	FF	FF	FF	FF	fn	FF	FF	FF	FF	FF	FF	FF	FF	FF	FF	FF	FF	FF	FF	FF	FF	FF	NA	FF	FF	FF	FF	FF	FF	FF	FF	FF	FF	FF	FF	FF	FF	FF	FF	FF	FF	FF
chr8_49168957_49169008	FF	NA	FF	NN	NA	FF	NA	NN	FF	FF	NA	FF	FF	FF	NN	NA	FF	FF	FF	NN	NN	NN	NN	FF	FF	NA	FF	FF	FF	FF	FF	FF	FF	FF	FF	FF	FF	FF	FF	FF	NA	FF	FF	FF	FF	FF	NA	FF	fn
chr8_49170443_49170474	FF	FF	FF	FF	FF	FF	FF	FF	FF	FF	FF	FF	FF	NA	FF	FF	FF	FF	FF	FF	FF	FF	FF	FF	FF	FF	FF	FF	FF	FF	FF	FF	FF	FF	FF	FF	FF	FF	FF	FF	NA	FF	FF	FF	FF	FF	NN	FF	FF
chr8_49277847_49277882	FF	FF	FF	NA	FF	NA	FF	NN	FF	FF	FF	NA	FF	NA	fn	FF	NN	FF	FF	FF	NA	FF	FF	NA	NA	fn	FF	FF	FF	NA	FF	FF	FF	FF	NA	FF	NA	FF	FF	FF	NA	FF	FF	FF	FF	NA	FF	FF	fn
chr8_49323696_49323715	FF	FF	FF	FF	FF	FF	FF	FF	FF	FF	FF	FF	FF	FF	FF	FF	FF	FF	FF	NA	FF	FF	FF	FF	FF	FF	FF	NA	FF	NA	FF	FF	FF	FF	FF	FF	FF	FF	NA	FF	FF	FF	FF	FF	FF	NA	FF	FF	FF
chr8_49400057_49400101	FF	FF	FF	FF	FF	FF	FF	FF	FF	FF	FF	NA	FF	NA	FF	NN	FF	FF	NA	FF	NA	FF	NA	FF	FF	FF	FF	NA	FF	FF	FF	FF	FF	FF	FF	FF	FF	FF	FF	FF	FF	FF	FF	FF	FF	FF	FF	FF	FF
chr8_49416975_49417014	FF	FF	FF	FF	FF	FF	FF	FF	NA	FF	FF	NN	FF	FF	FF	FF	FF	FF	FF	FF	FF	FF	FF	FF	NN	fn	FF	FF	FF	FF	FF	FF	FF	FF	FF	FF	FF	FF	FF	FF	FF	FF	FF	FF	FF	FF	FF	FF	FF
chr8_49458848_49458879	FF	FF	FF	FF	FF	NA	FF	FF	FF	FF	FF	FF	FF	FF	FF	FF	FF	FF	FF	FF	FF	FF	FF	FF	FF	FF	FF	FF	FF	FF	NN	FF	FF	FF	NA	FF	FF	FF	FF	FF	FF	FF	FF	FF	FF	fn	FF	FF	FF
chr8_49481434_49481485	FF	FF	FF	FF	NA	FF	FF	FF	FF	FF	FF	FF	FF	FF	FF	FF	FF	FF	FF	FF	FF	FF	FF	NA	NN	FF	FF	FF	FF	FF	FF	FF	FF	NA	FF	FF	NA	FF	NN	FF	NA	NA	FF	FF	NA	FF	FF	FF	NA
chr8_49630978_49631037	dn	FF	df	df	DD	DD	df	df	df	df	df	df	DD	fn	df	df	df	df	DD	NA	FF	df	NA	df	df	DD	df	FF	df	FF	df	FF	df	df	df	df	DD	df	DD	df	FF	FF	FF	df	df	FF	FF	dn	NA
chr8_49714591_49714638	FF	NA	FF	NA	FF	FF	FF	NA	NA	FF	NA	NA	fn	NA	NA	FF	FF	FF	FF	NN	NA	FF	NA	FF	FF	NA	FF	FF	fn	NA	NA	FF	FF	NA	FF	FF	FF	NA	FF	NA	NA	NA	NA	FF	FF	FF	FF	FF	FF
chr8_49715326_49715377	bd	NA	bn	BB	NA	bd	DD	BB	bn	BB	NA	bd	bd	bd	BB	BB	bd	bd	NA	BB	BB	bd	bd	bd	bd	dd	NA	BB	bd	NA	bd	BB	dd	dd	dd	bd	bd	dd	dd	dd	BB	BB	BB	bd	dd	bn	BB	bd	BB
chr8_49772599_49772637	NA	FF	FF	NN	NA	FF	NA	FF	FF	FF	FF	FF	FF	NA	NA	NA	FF	FF	FF	FF	FF	FF	fn	FF	FF	NA	FF	FF	FF	FF	FF	FF	FF	FF	FF	FF	FF	fn	NA	FF	NA	FF	FF	FF	FF	FF	FF	NA	FF
chr8_49813901_49813944	bd	BB	BB	BB	NA	BB	BB	BB	BB	BB	BB	BB	BB	NA	BB	NA	BB	NA	BB	NA	BB	BB	BB	BB	BB	NA	NA	BB	NA	NA	DD	BB	DD	DD	DD	NA	NN	DD	NA	NA	BB	BB	BB	DD	NA	bd	BB	DD	NA
chr8_49814326_49814373	DD	BB	DD	NA	NA	NA	NA	BB	DD	BB	BB	DD	DD	DD	NA	DD	dn	DD	DD	DD	BB	BB	BB	DD	DD	NA	NN	BB	NA	BB	NA	BB	DD	DD	BB	DD	DD	dn	NA	DD	NA	BB	BB	NA	DD	NA	BB	DD	NA
chr8_49910584_49910638	FF	FF	FF	FF	FF	FF	FF	FF	FF	FF	FF	FF	FF	FF	FF	FF	FF	FF	FF	FF	FF	FF	NA	FF	FF	FF	FF	FF	FF	FF	FF	FF	FF	FF	FF	FF	FF	FF	FF	FF	NA	FF	FF	FF	FF	FF	FF	FF	FF
chr8_50094872_50094925	FF	FF	FF	FF	FF	FF	FF	NA	NA	FF	FF	FF	FF	FF	FF	FF	FF	FF	FF	FF	FF	FF	fn	FF	FF	FF	FF	FF	FF	FF	FF	FF	FF	FF	FF	FF	NA	NA	FF	NA	NA	FF	FF	FF	FF	FF	FF	FF	NA
chr8_50185286_50185333	FF	FF	NA	FF	NA	FF	FF	FF	FF	NN	NA	FF	NA	FF	FF	FF	fn	FF	FF	FF	FF	NA	FF	FF	NA	NA	FF	FF	FF	FF	NA	FF	FF	FF	NA	FF	FF	NA	FF	FF	FF	FF	FF	FF	FF	NA	FF	FF	FF
chr8_50187119_50187174	NA	NA	FF	FF	FF	FF	FF	NA	FF	FF	FF	NN	fn	FF	FF	FF	fn	FF	FF	FF	NA	FF	FF	FF	FF	NA	FF	NA	FF	FF	FF	FF	FF	FF	FF	FF	FF	fn	FF	FF	FF	FF	FF	FF	FF	NA	FF	FF	FF
chr8_50391832_50391861	FF	FF	FF	NA	FF	NA	NA	fn	FF	FF	NA	FF	FF	NA	FF	FF	FF	NA	FF	FF	FF	FF	FF	FF	FF	FF	FF	FF	NA	NA	NA	FF	FF	FF	NA	FF	FF	NA	FF	NA	FF	FF	FF	FF	FF	FF	fn	NA	NA
chr8_50450673_50450728	BB	NA	NA	BB	NA	BB	BB	bn	BB	BB	BB	BB	BB	BB	BB	bn	NA	BB	BB	NA	NA	BB	NA	BB	BB	NA	BB	BB	BB	bd	BB	BB	NA	NN	DD	DD	DD	NA	DD	DD	NA	BB	BB	DD	DD	BB	BB	DD	BB
chr8_50494238_50494285	NN	FF	FF	FF	FF	FF	FF	FF	NA	FF	FF	FF	FF	FF	FF	FF	FF	FF	FF	FF	FF	FF	FF	NA	FF	FF	FF	FF	FF	FF	FF	FF	FF	FF	FF	FF	FF	FF	FF	FF	FF	fn	FF	NA	NA	FF	FF	FF	FF
chr8_50710439_50710466	FF	FF	FF	FF	FF	FF	FF	FF	FF	FF	FF	FF	FF	FF	FF	FF	FF	FF	NN	FF	FF	FF	FF	FF	FF	FF	FF	FF	FF	FF	FF	FF	FF	FF	FF	FF	FF	FF	FF	FF	FF	FF	FF	FF	FF	FF	FF	FF	FF
chr8_50731818_50731861	FF	FF	FF	NN	FF	FF	FF	FF	FF	FF	FF	NN	NA	NN	FF	FF	FF	FF	FF	FF	FF	FF	FF	FF	FF	NA	FF	FF	FF	FF	FF	FF	FF	FF	FF	NN	NN	FF	FF	FF	FF	FF	FF	fn	FF	FF	FF	FF	FF
chr8_50737637_50737688	FF	FF	NA	FF	NA	FF	FF	FF	NA	NN	FF	NA	FF	NN	FF	FF	fn	FF	FF	FF	fn	FF	FF	FF	FF	FF	NA	FF	FF	fn	FF	NN	FF	FF	FF	FF	FF	NA	FF	NA	FF	FF	FF	FF	NA	FF	FF	FF	FF
chr8_50737911_50737966	NN	NN	NN	NN	NN	NN	NN	NN	NA	DD	NA	DD	NN	DD	NN	NN	NN	NN	NN	BB	NN	NN	NA	NN	NN	NA	NN	BB	NN	NA	NN	NN	NA	NN	NN	NA	NN	DD	NN	BB	NA	NN	BB	NN	NN	NN	NN	NN	BB
chr8_50782754_50782793	FF	NN	FF	NA	FF	FF	FF	FF	FF	FF	FF	FF	FF	FF	FF	FF	FF	FF	FF	FF	FF	FF	FF	FF	FF	FF	FF	FF	FF	FF	FF	FF	FF	FF	FF	FF	FF	FF	FF	FF	NA	FF	FF	FF	FF	FF	FF	NA	FF
chr8_50794117_50794176	FF	FF	FF	FF	FF	FF	FF	FF	FF	FF	FF	FF	FF	FF	FF	FF	FF	FF	FF	FF	NN	FF	FF	FF	FF	FF	FF	FF	FF	FF	FF	FF	FF	FF	FF	FF	FF	FF	FF	FF	FF	FF	FF	FF	FF	FF	FF	FF	FF
chr8_50907651_50907694	FF	FF	FF	FF	NA	FF	FF	FF	FF	NA	FF	FF	FF	FF	FF	fn	FF	FF	FF	FF	NA	FF	FF	NA	FF	NA	FF	FF	FF	FF	FF	NA	FF	FF	FF	FF	FF	NA	FF	FF	NA	NA	FF	FF	FF	NN	FF	FF	NN
chr8_51028074_51028113	fn	FF	FF	FF	FF	FF	FF	FF	FF	FF	FF	FF	FF	FF	FF	FF	FF	FF	FF	FF	FF	FF	FF	FF	FF	FF	FF	FF	FF	FF	FF	FF	FF	FF	FF	FF	FF	FF	FF	FF	FF	FF	FF	FF	FF	FF	FF	FF	FF
chr8_51067100_51067147	FF	NA	FF	FF	FF	FF	FF	NA	NA	FF	FF	FF	NN	NA	FF	FF	NA	FF	FF	FF	FF	FF	FF	FF	NA	NA	FF	FF	FF	FF	FF	FF	FF	FF	FF	FF	FF	FF	FF	FF	NA	FF	FF	FF	FF	FF	FF	NA	FF
chr8_51218798_51218853	bd	BB	NA	BB	BB	NA	DD	BB	DD	NN	BB	DD	DD	NN	nn	bn	DD	NA	DD	BB	BB	BB	BB	NA	DD	NA	DD	BB	DD	BB	DD	DD	DD	DD	DD	DD	NA	DD	DD	NA	BB	BB	BB	DD	DD	BB	BB	DD	BB
chr8_51253322_51253386	DD	BB	DD	BB	BB	NA	DD	BB	DD	BB	BB	DD	DD	DD	BB	BB	DD	DD	DD	BB	BB	BB	BB	DD	DD	DD	DD	BB	DD	BB	DD	DD	DD	DD	DD	BB	BB	DD	DD	DD	BB	BB	BB	DD	DD	BB	BB	DD	BB
chr8_51410692_51410751	FF	FF	FF	FF	FF	FF	FF	FF	FF	FF	FF	FF	FF	FF	FF	FF	FF	FF	FF	FF	FF	FF	FF	FF	FF	FF	FF	FF	FF	FF	FF	FF	FF	FF	FF	FF	FF	FF	FF	FF	FF	FF	FF	FF	FF	FF	FF	FF	FF
chr8_51644186_51644213	FF	FF	NA	FF	FF	FF	FF	FF	FF	FF	FF	FF	NA	NA	FF	FF	FF	FF	FF	FF	FF	FF	FF	FF	FF	FF	FF	FF	FF	FF	FF	FF	FF	FF	FF	FF	FF	FF	FF	FF	FF	FF	FF	FF	FF	FF	FF	FF	FF
chr8_51678506_51678541	FF	FF	FF	FF	FF	FF	NA	FF	FF	FF	NA	FF	FF	NA	FF	FF	FF	FF	FF	FF	FF	FF	FF	FF	FF	FF	NN	FF	FF	FF	FF	FF	NA	FF	FF	FF	FF	FF	FF	FF	FF	NA	FF	FF	FF	NA	FF	FF	FF
chr8_51720923_51720967	FF	NA	FF	NA	NA	FF	FF	NA	NA	NA	FF	fn	FF	FF	fn	FF	NA	FF	NA	NA	NA	NA	FF	FF	FF	NA	FF	NN	FF	NA	FF	NA	NA	FF	FF	FF	NA	FF	FF	FF	FF	FF	FF	FF	FF	NA	FF	FF	FF
chr8_51790479_51790517	FF	FF	FF	FF	NA	FF	FF	FF	FF	FF	FF	FF	FF	NA	FF	FF	FF	FF	FF	FF	FF	FF	FF	FF	FF	FF	FF	FF	FF	FF	FF	FF	FF	FF	FF	FF	FF	NA	FF	FF	FF	FF	FF	FF	FF	FF	FF	FF	FF
chr8_51807816_51807859	NA	FF	FF	FF	fn	FF	FF	FF	FF	FF	FF	FF	FF	FF	FF	FF	FF	FF	FF	FF	FF	FF	FF	FF	FF	NA	FF	FF	FF	FF	FF	FF	FF	FF	FF	FF	FF	FF	FF	FF	FF	FF	FF	FF	FF	FF	NN	FF	FF
chr8_51853864_51853911	NA	FF	FF	NA	NA	FF	FF	FF	FF	FF	FF	FF	NA	FF	NA	FF	FF	FF	FF	NA	FF	FF	FF	FF	FF	FF	FF	FF	FF	NA	FF	FF	NA	NA	NN	NA	FF	FF	NA	FF	NA	FF	FF	FF	NN	FF	FF	FF	FF
chr8_52036688_52036723	NA	FF	FF	FF	FF	FF	FF	FF	FF	FF	FF	NA	NA	FF	FF	FF	FF	FF	FF	FF	FF	FF	FF	FF	FF	NA	FF	FF	FF	FF	FF	FF	FF	FF	FF	NA	FF	FF	FF	FF	NA	FF	FF	FF	fn	NA	FF	FF	NA
chr8_52323760_52323775	BB	BB	BB	BB	BB	BB	BB	BB	BB	BB	BB	NA	NA	BB	BB	BB	BB	BB	BB	BB	BB	BB	BB	UU	BB	NA	BB	BB	BB	BB	BB	BB	NA	BB	BB	BB	NA	BB	BB	NA	BB	BB	BB	BB	NA	BB	BB	BB	BB
chr8_52483131_52483182	DD	NN	DD	NA	BB	DD	DD	BB	DD	BB	BB	NA	DD	NA	BB	BB	DD	DD	DD	BB	BB	BB	BB	DD	DD	DD	DD	BB	DD	BB	DD	DD	DD	DD	DD	DD	DD	DD	DD	NA	BB	BB	BB	DD	NA	BB	BB	DD	BB
chr8_52536148_52536187	BB	BB	BB	BB	BB	BB	BB	BB	BB	BB	BB	DD	NA	BB	BB	BB	bn	BB	BB	BB	BB	BB	BB	NA	BB	NA	DD	BB	NA	BB	DD	DD	DD	DD	DD	NA	DD	NA	NA	NN	BB	NA	BB	DD	DD	BB	BB	DD	NA
chr8_52723865_52723912	FF	FF	FF	FF	FF	bf	FF	FF	NA	bf	FF	FF	NA	FF	FF	FF	FF	FF	FF	FF	NA	FF	FF	FF	NA	FF	FF	FF	FF	FF	FF	FF	FF	NN	NA	FF	NA	FF	FF	FF	FF	FF	FF	NA	FF	NA	FF	FF	FF
chr8_52797238_52797281	FF	FF	FF	FF	FF	FF	FF	FF	FF	FF	FF	FF	FF	FF	FF	FF	FF	FF	FF	FF	FF	FF	FF	FF	FF	FF	FF	FF	FF	FF	FF	FF	FF	FF	FF	FF	FF	FF	NA	FF	NA	FF	FF	FF	FF	FF	FF	FF	NA
chr8_52817870_52817921	FF	NA	FF	NN	NN	FF	FF	NN	FF	NN	NN	FF	FF	fn	NN	NN	FF	FF	FF	NN	NN	NN	NA	FF	fn	NA	FF	FF	FF	NA	FF	FF	NA	FF	NA	NA	FF	FF	FF	FF	NA	FF	FF	FF	FF	NA	NA	FF	FF
chr8_53130846_53130901	DD	BB	DD	BB	BB	NA	DD	BB	DD	BB	NA	DD	DD	DD	NA	bn	DD	DD	DD	NA	BB	BB	BB	DD	DD	bd	DD	BB	DD	BB	dn	DD	DD	DD	DD	dn	DD	DD	DD	DD	NN	NA	BB	DD	NA	bd	BB	DD	NA
chr8_53240925_53240960	FF	FF	FF	FF	FF	FF	FF	FF	FF	FF	FF	FF	FF	FF	FF	FF	FF	FF	FF	FF	FF	FF	FF	FF	FF	FF	FF	FF	FF	FF	FF	FF	FF	FF	FF	FF	FF	NA	FF	FF	FF	FF	FF	FF	FF	FF	FF	FF	FF
chr8_53253254_53253289	FF	FF	NN	FF	FF	FF	FF	FF	FF	NN	FF	FF	FF	FF	FF	FF	FF	FF	FF	FF	NN	NN	NN	FF	FF	NA	FF	FF	FF	FF	FF	FF	FF	FF	FF	FF	FF	FF	FF	FF	FF	FF	FF	FF	FF	FF	FF	FF	FF
chr8_53297026_53297073	FF	NA	NA	NA	FF	NN	FF	FF	FF	FF	FF	FF	FF	FF	FF	FF	NN	FF	NA	FF	FF	FF	FF	NN	NA	NA	FF	FF	FF	FF	FF	FF	FF	FF	FF	FF	FF	NA	FF	FF	NA	FF	FF	FF	FF	FF	NA	FF	FF
chr8_53329572_53329615	FF	FF	FF	FF	FF	FF	FF	NA	NN	FF	FF	FF	FF	FF	FF	FF	FF	FF	FF	FF	NA	FF	FF	FF	NA	FF	FF	FF	FF	FF	FF	FF	FF	FF	FF	FF	FF	NA	FF	FF	NN	FF	FF	FF	NA	NA	FF	FF	FF
chr8_53367154_53367193	FF	NN	FF	FF	FF	FF	FF	FF	FF	FF	FF	FF	FF	FF	FF	FF	NA	FF	FF	FF	FF	FF	FF	FF	FF	FF	FF	FF	FF	FF	FF	FF	FF	FF	FF	NA	FF	FF	FF	FF	NA	FF	NA	FF	FF	FF	FF	FF	FF
chr8_53371490_53371534	FF	fn	FF	FF	FF	FF	FF	FF	FF	FF	FF	FF	FF	FF	FF	NN	FF	FF	FF	FF	FF	FF	FF	FF	FF	NA	FF	FF	FF	FF	FF	FF	FF	FF	FF	FF	FF	NA	FF	FF	FF	FF	FF	FF	FF	FF	FF	FF	FF
chr8_53449132_53449187	NN	BB	DD	NA	BB	DD	DD	BB	NA	BB	BB	DD	DD	DD	NA	BB	NA	DD	NA	BB	BB	BB	NA	BB	DD	DD	NA	BB	DD	NA	DD	DD	DD	DD	DD	DD	DD	DD	DD	DD	NA	bd	NA	DD	DD	BB	BB	BB	BB
chr8_53505453_53505487	FF	FF	FF	FF	FF	FF	FF	FF	FF	FF	FF	FF	FF	FF	FF	FF	FF	FF	FF	FF	FF	FF	FF	FF	FF	FF	FF	FF	FF	FF	FF	FF	FF	FF	FF	FF	NN	FF	FF	FF	FF	FF	FF	FF	FF	FF	FF	FF	FF
chr8_53565429_53565464	FF	FF	NA	FF	FF	FF	FF	FF	FF	FF	FF	NN	FF	FF	FF	FF	FF	FF	NN	FF	NA	FF	FF	FF	FF	NA	FF	FF	FF	FF	FF	FF	FF	FF	FF	NA	FF	FF	FF	FF	NA	FF	FF	FF	FF	NA	NA	FF	FF
chr8_53576368_53576415	df	FF	df	FF	FF	df	df	fn	df	FF	FF	df	df	df	FF	FF	df	df	df	FF	FF	FF	fn	df	df	df	df	FF	df	FF	df	df	df	df	df	df	df	df	df	df	FF	FF	FF	df	df	FF	FF	fn	FF
chr8_53592741_53592762	FF	FF	FF	FF	FF	FF	NN	FF	FF	NA	NA	FF	NA	FF	FF	FF	FF	FF	FF	FF	NA	FF	FF	FF	FF	FF	NA	FF	FF	FF	FF	FF	NA	NA	FF	FF	NA	FF	FF	FF	FF	FF	FF	FF	NA	FF	FF	FF	FF
chr8_53609370_53609401	FF	FF	FF	FF	NA	FF	FF	FF	NN	FF	FF	FF	FF	FF	FF	FF	FF	FF	FF	FF	FF	FF	FF	FF	FF	NA	FF	FF	FF	FF	FF	FF	FF	FF	FF	FF	FF	FF	FF	FF	FF	FF	FF	FF	FF	FF	FF	FF	FF
chr8_53861028_53861087	NN	FF	NN	NN	fn	NA	NN	FF	NA	NN	NA	NN	NN	NA	FF	NA	NN	NN	NN	NA	NA	NN	NA	NN	NN	NN	NA	fn	NA	NA	NN	NN	NN	NN	NA	NN	NN	NA	NN	NN	FF	NA	NA	nn	nn	NA	FF	NA	FF
chr8_53904995_53905042	FF	FF	FF	NA	NN	FF	FF	FF	FF	fn	NA	FF	FF	FF	NA	FF	FF	FF	FF	FF	FF	FF	FF	NA	FF	NA	FF	FF	FF	FF	FF	NA	FF	FF	FF	FF	FF	NA	FF	FF	NA	NA	FF	FF	FF	NA	FF	FF	FF
chr8_53981482_53981505	FF	FF	FF	FF	FF	FF	FF	FF	NA	FF	FF	FF	FF	FF	FF	FF	FF	FF	FF	FF	FF	FF	FF	FF	FF	FF	FF	FF	FF	FF	FF	FF	FF	FF	FF	FF	FF	NA	FF	FF	FF	FF	FF	NN	FF	FF	FF	FF	NA
chr8_53985352_53985373	FF	FF	FF	FF	FF	FF	NA	FF	FF	FF	FF	FF	FF	FF	NA	FF	FF	NA	FF	FF	FF	FF	NA	FF	NN	NA	NA	FF	FF	FF	FF	FF	FF	FF	FF	NA	FF	NA	FF	FF	FF	NA	FF	FF	NA	FF	FF	FF	FF
chr8_54048682_54048736	FF	FF	FF	FF	FF	FF	FF	FF	FF	FF	FF	FF	FF	FF	FF	FF	FF	FF	FF	FF	FF	FF	FF	NN	NN	NA	FF	FF	FF	FF	FF	FF	FF	FF	FF	FF	FF	NA	FF	FF	FF	FF	FF	FF	FF	FF	NA	NA	FF
chr8_54208985_54209020	DD	BB	DD	BB	BB	DD	DD	BB	DD	BB	BB	DD	DD	DD	BB	BB	DD	DD	DD	BB	BB	BB	BB	DD	bn	DD	DD	BB	DD	BB	DD	DD	DD	DD	DD	DD	DD	DD	DD	DD	BB	BB	BB	DD	DD	BB	BB	BB	BB
chr8_54212211_54212266	FF	FF	FF	FF	FF	FF	FF	FF	FF	FF	FF	FF	FF	FF	FF	FF	NN	FF	FF	FF	FF	FF	NA	NA	NN	FF	NA	FF	FF	FF	FF	FF	NN	FF	NA	FF	FF	FF	NN	fn	FF	FF	FF	FF	NA	FF	fn	FF	FF
chr8_54240708_54240739	FF	FF	FF	FF	FF	NA	FF	FF	NN	FF	FF	FF	FF	FF	FF	FF	FF	FF	FF	FF	FF	FF	FF	FF	NA	FF	FF	FF	FF	FF	FF	FF	FF	FF	NN	FF	FF	NA	FF	FF	NA	FF	FF	FF	FF	FF	FF	FF	NA
chr8_54330713_54330760	FF	FF	FF	FF	NA	FF	FF	FF	FF	FF	FF	NA	FF	FF	NA	FF	fn	FF	FF	NA	NN	FF	FF	FF	FF	NA	FF	FF	FF	FF	NA	FF	FF	FF	FF	FF	FF	FF	FF	FF	NA	FF	FF	FF	FF	FF	NA	FF	NA
chr8_54396623_54396678	NN	NN	DD	NN	NN	DD	DD	BB	DD	NN	bd	DD	BB	DD	BB	NN	DD	DD	DD	NA	NN	NN	NN	DD	NN	DD	DD	NA	DD	BB	DD	NA	DD	DD	DD	DD	NA	NA	DD	DD	NA	NA	BB	DD	DD	NA	BB	BB	NA
chr8_54456509_54456534	DD	DD	DD	UU	DD	DD	DD	DD	DD	DD	NA	du	DD	DD	DD	DD	DD	NA	DD	DD	NA	DD	DD	DD	DD	DD	DD	DD	DD	NA	DD	DD	DD	du	DD	DD	DD	DD	DD	DD	DD	DD	NA	DD	DD	NA	DD	DD	DD
chr8_54468092_54468119	FF	FF	FF	FF	FF	FF	FF	FF	FF	NN	FF	FF	FF	FF	FF	NA	FF	FF	FF	FF	NN	NN	NA	FF	FF	FF	FF	FF	FF	FF	FF	FF	FF	FF	FF	FF	FF	FF	FF	FF	FF	FF	FF	FF	FF	FF	FF	FF	FF
chr8_54482208_54482271	DD	BB	BB	BB	bn	BB	BB	BB	BB	BB	BB	BB	BB	BB	BB	DD	BB	BB	BB	BB	BB	BB	BB	BB	DD	DD	BB	BB	DD	bn	BB	DD	BB	DD	DD	DD	DD	DD	BB	BB	BB	BB	BB	DD	BB	BB	BB	BB	BB
chr8_54630521_54630580	FF	FF	FF	NA	NA	FF	NA	FF	FF	FF	FF	FF	NA	FF	FF	FF	fn	fn	NA	FF	NA	FF	FF	FF	FF	NA	FF	NA	NA	NA	NA	fn	FF	FF	NA	NA	NA	FF	FF	NN	NA	FF	FF	NA	NA	NA	NA	FF	FF
chr8_54646517_54646560	FF	FF	FF	FF	FF	FF	FF	FF	FF	FF	NA	FF	FF	FF	FF	FF	FF	FF	FF	FF	NA	FF	FF	FF	NA	NA	FF	FF	FF	FF	FF	FF	FF	FF	FF	FF	FF	FF	NA	FF	FF	FF	FF	FF	FF	FF	NA	NN	FF
chr8_54773384_54773423	FF	NA	FF	FF	FF	NA	FF	FF	FF	FF	FF	FF	FF	FF	FF	FF	FF	FF	FF	FF	FF	FF	FF	FF	FF	FF	FF	FF	NA	FF	FF	FF	FF	FF	FF	FF	NA	FF	NA	FF	FF	NN	FF	FF	NA	FF	FF	FF	FF
chr8_54791683_54791707	DD	BB	DD	BB	BB	DD	bd	BB	DD	BB	BB	DD	DD	DD	BB	BB	DD	DD	DD	BB	BB	BB	BB	DD	DD	DD	DD	BB	DD	BB	DD	DD	DD	DD	DD	DD	DD	DD	DD	DD	BB	BB	BB	DD	DD	BB	BB	BB	BB
chr8_54828025_54828064	FF	FF	NA	NN	FF	FF	FF	FF	NN	fn	FF	FF	FF	NA	FF	FF	FF	NA	NA	FF	NA	FF	FF	FF	FF	NA	FF	FF	FF	FF	FF	FF	NA	FF	NA	FF	NA	FF	FF	NA	NA	FF	FF	FF	FF	FF	FF	FF	NA
chr8_55045239_55045274	FF	FF	FF	NA	NA	NA	FF	FF	FF	FF	FF	FF	FF	FF	FF	FF	FF	FF	FF	FF	NA	FF	FF	FF	NA	NA	FF	FF	FF	NA	NA	FF	fn	FF	FF	FF	FF	NA	FF	FF	FF	FF	FF	FF	NA	FF	FF	FF	FF
chr8_55639619_55639638	FF	FF	FF	FF	FF	FF	FF	FF	FF	FF	FF	FF	FF	FF	FF	FF	FF	FF	FF	FF	FF	FF	FF	FF	FF	FF	FF	FF	FF	FF	FF	NA	FF	FF	FF	FF	FF	FF	NN	FF	FF	FF	FF	FF	FF	FF	FF	FF	FF
chr8_55652817_55652876	FF	FF	NA	NA	FF	FF	FF	FF	FF	FF	FF	NA	FF	FF	FF	FF	NA	FF	FF	NA	FF	FF	FF	FF	FF	NA	FF	FF	FF	FF	FF	FF	NA	NA	FF	FF	NN	NA	FF	FF	NA	FF	NA	FF	FF	FF	FF	NA	FF
chr8_55776285_55776312	DD	BB	DD	BB	BB	DD	DD	BB	DD	BB	BB	DD	DD	DD	BB	BB	DD	DD	DD	bn	BB	BB	BB	DD	DD	DD	DD	BB	BB	BB	DD	DD	DD	DD	DD	DD	DD	DD	DD	DD	BB	BB	BB	DD	DD	BB	BB	DD	BB
chr8_55776504_55776519	DD	BB	DD	BB	BB	DD	DD	BB	DD	BB	BB	DD	DD	DD	BB	BB	DD	DD	DD	BB	BB	BB	BB	DD	DD	DD	DD	BB	BB	BB	DD	DD	DD	DD	DD	DD	DD	DD	DD	DD	BB	BB	BB	DD	DD	BB	BB	DD	BB
chr8_55794266_55794279	DD	BB	DD	BB	BB	DD	DD	BB	DD	BB	BB	DD	DD	DD	BB	BB	DD	DD	DD	BB	BB	BB	BB	DD	DD	DD	DD	BB	BB	BB	DD	DD	DD	DD	DD	DD	DD	DD	DD	DD	BB	BB	BB	DD	DD	BB	BB	DD	BB
chr8_55861652_55861681	DD	BB	bd	BB	BB	DD	DD	BB	bd	BB	BB	DD	DD	bd	BB	BB	DD	DD	bd	BB	BB	BB	BB	bd	bd	DD	DD	BB	BB	BB	bd	DD	DD	bd	DD	DD	bd	DD	bd	bd	BB	BB	BB	bd	bd	BB	BB	bd	BB
chr8_55911492_55911507	DD	BB	DD	BB	BB	DD	DD	BB	DD	BB	BB	DD	DD	DD	BB	BB	DD	DD	DD	BB	BB	BB	BB	DD	DD	DD	DD	BB	BB	BB	DD	DD	DD	DD	DD	DD	DD	DD	DD	DD	BB	BB	BB	DD	DD	BB	BB	DD	BB
chr8_55922511_55922540	DD	BB	DD	BB	BB	DD	DD	BB	DD	BB	BB	DD	DD	DD	BB	BB	DD	DD	DD	BB	BB	BB	BB	DD	DD	DD	DD	BB	BB	BB	DD	DD	DD	DD	DD	DD	DD	DD	DD	DD	BB	BB	BB	DD	DD	BB	BB	DD	BB
chr8_55945953_55945991	UU	BB	NA	BB	BB	UU	UU	BB	NA	BB	BB	NA	UU	UU	BB	BB	NA	UU	NA	BB	BB	BB	BB	UU	UU	NA	UU	BB	BB	BB	NA	UU	UU	UU	UU	UU	BB	NA	NA	NA	BB	bu	BB	UU	NA	BB	BB	UU	BB
chr8_55959163_55959202	DD	NA	DD	UU	UU	DD	DD	UU	DD	UU	UU	DD	DD	DD	UU	UU	DD	DD	DD	UU	UU	UU	NA	DD	DD	DD	DD	UU	NA	NA	DD	DD	DD	DD	DD	DD	DD	DD	DD	DD	UU	UU	UU	UU	DD	UU	NA	DD	NA
chr8_55994789_55994800	DD	BB	DD	BB	BB	DD	DD	BB	DD	BB	BB	DD	DD	DD	BB	BB	DD	DD	DD	BB	BB	BB	BB	DD	DD	DD	DD	BB	BB	BB	DD	DD	DD	DD	DD	DD	DD	DD	DD	DD	BB	BB	BB	DD	DD	BB	BB	DD	BB
chr8_56080761_56080775	DD	BB	DD	BB	BB	DD	DD	BB	DD	BB	BB	DD	DD	DD	BB	BB	DD	DD	DD	BB	BB	BB	BB	DD	DD	DD	DD	BB	BB	BB	DD	DD	DD	DD	DD	DD	DD	DD	DD	DD	BB	BB	BB	DD	DD	BB	BB	DD	BB
chr8_56082262_56082286	DD	BB	DD	BB	BB	DD	DD	BB	DD	BB	BB	DD	DD	DD	BB	BB	DD	DD	DD	BB	BB	BB	BB	DD	DD	DD	DD	BB	BB	BB	DD	DD	DD	DD	DD	DD	DD	DD	DD	DD	BB	BB	BB	DD	DD	BB	BB	DD	BB
chr8_56091165_56091184	DD	BB	DD	BB	BB	DD	DD	BB	DD	BB	BB	DD	DD	DD	BB	BB	DD	DD	DD	BB	BB	BB	BB	DD	DD	DD	DD	BB	BB	BB	DD	DD	DD	DD	DD	DD	DD	DD	DD	DD	BB	BB	BB	DD	DD	BB	BB	DD	BB
chr8_56102093_56102132	NA	NA	NA	BB	BB	DD	DD	BB	DD	BB	BB	DD	DD	DD	NA	BB	DD	DD	DD	BB	BB	BB	BB	DD	DD	DD	DD	bn	NA	BB	NA	DD	NA	DD	DD	DD	DD	DD	DD	DD	NA	BB	BB	DD	NA	BB	BB	DD	BB
chr8_56119845_56119856	DD	BB	DD	BB	BB	DD	DD	BB	DD	BB	BB	DD	DD	DD	BB	BB	DD	DD	DD	BB	BB	BB	BB	DD	DD	DD	DD	BB	BB	BB	DD	DD	DD	DD	DD	DD	DD	DD	DD	DD	BB	BB	BB	DD	DD	BB	BB	DD	BB
chr8_56182303_56182326	DD	BB	DD	BB	BB	DD	DD	BB	DD	BB	BB	DD	DD	DD	BB	BB	DD	DD	DD	BB	BB	BB	BB	DD	DD	DD	DD	BB	BB	BB	DD	DD	DD	DD	DD	DD	DD	DD	DD	DD	BB	BB	BB	DD	DD	BB	BB	DD	BB
chr8_56184075_56184098	DD	BB	DD	BB	BB	DD	DD	BB	DD	BB	BB	DD	DD	DD	BB	BB	DD	DD	DD	BB	BB	BB	BB	DD	DD	DD	DD	BB	BB	BB	DD	DD	DD	DD	DD	DD	DD	DD	DD	DD	BB	BB	BB	DD	DD	BB	BB	DD	BB
chr8_56187220_56187239	DD	BB	DD	BB	BB	DD	DD	BB	DD	BB	BB	DD	DD	DD	BB	BB	DD	DD	DD	BB	BB	BB	BB	DD	DD	DD	DD	BB	BB	BB	DD	DD	DD	DD	DD	DD	DD	DD	DD	DD	BB	BB	BB	DD	DD	BB	BB	DD	BB
chr8_56194629_56194646	DD	BB	DD	BB	BB	DD	DD	BB	DD	BB	BB	DD	DD	DD	BB	BB	DD	DD	DD	BB	BB	BB	BB	DD	DD	DD	DD	BB	BB	BB	DD	DD	dn	DD	DD	DD	DD	DD	DD	DD	BB	BB	BB	DD	DD	BB	BB	DD	BB
chr8_56204948_56204965	DD	BB	DD	BB	BB	DD	DD	BB	DD	BB	BB	DD	DD	DD	BB	BB	DD	DD	DD	BB	BB	BB	BB	DD	DD	DD	DD	BB	BB	BB	DD	DD	DD	DD	DD	DD	DD	DD	DD	DD	BB	BB	BB	DD	DD	BB	BB	DD	BB
chr8_56251382_56251405	DD	BB	DD	BB	BB	DD	DD	BB	DD	BB	BB	DD	DD	DD	BB	BB	DD	DD	DD	BB	BB	BB	BB	DD	DD	DD	DD	BB	BB	BB	DD	DD	DD	DD	DD	DD	DD	DD	DD	DD	BB	BB	BB	DD	DD	BB	BB	DD	BB
chr8_56277020_56277047	FF	NN	FF	FF	FF	FF	FF	FF	FF	FF	FF	FF	FF	FF	FF	FF	FF	FF	FF	FF	FF	FF	FF	FF	FF	NA	FF	FF	FF	FF	FF	FF	FF	FF	FF	FF	FF	FF	FF	FF	FF	FF	FF	FF	FF	FF	FF	FF	FF
chr8_56290144_56290173	DD	BB	DD	BB	bn	DD	DD	BB	DD	BB	BB	DD	DD	DD	BB	BB	DD	DD	DD	BB	BB	BB	BB	DD	DD	DD	DD	BB	BB	BB	DD	DD	DD	DD	DD	DD	DD	DD	DD	DD	BB	BB	BB	DD	DD	BB	BB	DD	BB
chr8_56294120_56294135	DD	BB	DD	BB	BB	DD	DD	BB	DD	BB	BB	DD	DD	DD	BB	BB	DD	DD	DD	BB	BB	BB	BB	DD	DD	DD	DD	BB	BB	BB	DD	DD	DD	DD	DD	DD	DD	DD	DD	DD	BB	BB	BB	DD	DD	BB	BB	DD	BB
chr8_56314739_56314758	DD	BB	DD	BB	BB	DD	DD	BB	DD	BB	BB	DD	DD	DD	BB	BB	DD	DD	DD	BB	BB	bn	BB	DD	DD	DD	DD	BB	BB	BB	DD	DD	DD	DD	DD	DD	DD	DD	DD	DD	BB	BB	BB	DD	DD	BB	BB	DD	BB
chr8_56330818_56330833	DD	BB	DD	BB	BB	DD	DD	BB	DD	BB	BB	DD	DD	DD	BB	BB	DD	DD	DD	BB	BB	BB	BB	DD	DD	DD	DD	BB	BB	BB	DD	DD	DD	DD	DD	DD	DD	DD	DD	DD	BB	BB	BB	DD	DD	BB	BB	DD	BB
chr8_56333156_56333197	DD	BB	DD	NA	NA	DD	DD	NN	DD	BB	NA	DD	NA	NA	BB	NA	DD	DD	DD	BB	BB	NA	NA	DD	DD	DD	DD	NA	NA	NA	DD	DD	DD	DD	DD	NA	DD	DD	DD	DD	BB	BB	BB	DD	DD	BB	BB	DD	NA
chr8_56348888_56348903	df	FF	df	FF	FF	DD	df	FF	df	FF	FF	df	df	df	FF	FF	df	df	df	FF	FF	FF	FF	df	DD	df	df	FF	FF	FF	df	df	df	DD	df	df	df	df	df	df	FF	FF	FF	df	df	FF	FF	df	FF
chr8_56389717_56389743	DD	BB	DD	BB	BB	DD	DD	BB	DD	BB	BB	DD	DD	DD	BB	BB	DD	DD	DD	BB	BB	BB	BB	DD	DD	DD	DD	BB	BB	BB	DD	DD	DD	DD	DD	DD	DD	DD	DD	DD	BB	BB	BB	DD	DD	BB	BB	DD	BB
chr8_56400830_56400857	DD	BB	DD	BB	BB	DD	DD	BB	DD	BB	BB	DD	DD	DD	BB	BB	DD	DD	DD	BB	BB	BB	BB	DD	DD	bd	DD	BB	BB	BB	DD	DD	DD	DD	DD	DD	DD	DD	DD	DD	BB	BB	BB	DD	DD	BB	BB	DD	BB
chr8_56425732_56425755	DD	BB	DD	BB	BB	DD	DD	BB	DD	BB	BB	DD	DD	DD	BB	BB	DD	DD	DD	BB	BB	BB	BB	DD	DD	DD	DD	BB	BB	BB	DD	DD	DD	DD	DD	DD	DD	DD	DD	DD	BB	BB	BB	DD	DD	BB	BB	DD	BB
chr8_56431218_56431241	DD	BB	DD	BB	BB	DD	DD	BB	DD	BB	BB	DD	DD	DD	BB	BB	DD	DD	DD	BB	BB	BB	BB	DD	DD	DD	DD	BB	BB	BB	DD	DD	DD	DD	DD	DD	DD	DD	DD	DD	BB	BB	BB	DD	DD	BB	BB	DD	BB
chr8_56481691_56481702	df	FF	df	FF	FF	df	df	FF	DD	FF	FF	df	df	df	FF	FF	df	DD	df	FF	FF	FF	FF	DD	df	df	df	FF	FF	FF	df	df	df	df	df	df	df	df	df	df	FF	FF	FF	df	DD	FF	FF	df	FF
chr8_56486979_56486993	DD	BB	DD	BB	BB	DD	DD	BB	DD	BB	BB	DD	DD	DD	BB	BB	DD	DD	DD	BB	BB	BB	BB	DD	DD	dn	DD	BB	BB	BB	DD	DD	DD	DD	DD	DD	DD	DD	DD	DD	BB	BB	BB	DD	DD	BB	BB	DD	BB
chr8_56488910_56488925	DD	BB	DD	BB	BB	DD	DD	BB	DD	BB	BB	DD	DD	DD	BB	BB	DD	DD	DD	BB	BB	BB	BB	DD	DD	DD	DD	BB	BB	BB	DD	DD	DD	DD	DD	DD	DD	DD	DD	DD	BB	BB	BB	DD	DD	BB	BB	DD	BB
chr8_56491353_56491392	DD	BB	DD	BB	BB	DD	DD	BB	DD	BB	BB	DD	DD	DD	BB	BB	DD	DD	DD	BB	BB	BB	BB	DD	DD	DD	DD	BB	BB	BB	DD	DD	DD	DD	DD	DD	DD	DD	DD	DD	BB	BB	BB	DD	DD	BB	BB	DD	BB
chr8_56503018_56503065	DD	BB	DD	BB	bn	DD	DD	BB	DD	BB	DD	DD	DD	DD	BB	BB	DD	DD	DD	BB	BB	BB	BB	DD	DD	DD	DD	BB	BB	BB	DD	DD	DD	DD	DD	DD	DD	DD	DD	DD	BB	BB	BB	DD	DD	BB	BB	DD	BB
chr8_56509013_56509030	DD	BB	DD	BB	BB	DD	DD	BB	DD	BB	BB	DD	DD	DD	BB	BB	DD	DD	DD	BB	BB	BB	BB	DD	DD	DD	DD	BB	BB	BB	DD	DD	DD	DD	DD	DD	DD	DD	DD	DD	BB	BB	BB	DD	DD	BB	BB	DD	BB
chr8_56533839_56533856	DD	BB	DD	BB	BB	DD	DD	BB	DD	BB	BB	DD	DD	DD	BB	BB	DD	DD	DD	BB	BB	BB	BB	DD	DD	DD	DD	BB	BB	BB	DD	DD	DD	DD	DD	DD	DD	DD	DD	DD	BB	BB	BB	DD	DD	BB	BB	DD	BB
chr8_56542735_56542746	DD	BB	DD	BB	BB	DD	DD	BB	DD	BB	BB	DD	DD	DD	BB	BB	DD	DD	DD	BB	BB	BB	BB	DD	DD	DD	DD	BB	BB	BB	DD	DD	DD	DD	DD	DD	DD	DD	DD	DD	BB	BB	BB	DD	DD	BB	BB	DD	BB
chr8_56576311_56576334	DD	BB	DD	BB	BB	DD	DD	BB	DD	BB	BB	DD	DD	DD	BB	BB	DD	DD	DD	BB	BB	BB	BB	DD	DD	DD	DD	BB	BB	BB	DD	DD	DD	DD	DD	DD	DD	DD	DD	DD	BB	BB	BB	DD	DD	BB	BB	DD	BB
chr8_56593986_56594005	DD	BB	DD	BB	BB	DD	DD	BB	DD	BB	BB	DD	DD	DD	BB	BB	DD	DD	DD	BB	BB	BB	BB	DD	DD	DD	DD	BB	BB	BB	DD	DD	DD	DD	DD	DD	DD	DD	DD	DD	BB	BB	BB	DD	DD	BB	BB	DD	BB
chr8_56595323_56595346	DD	bn	DD	BB	BB	bd	DD	BB	DD	BB	BB	DD	DD	DD	BB	BB	DD	DD	DD	BB	BB	BB	BB	DD	DD	DD	DD	BB	BB	BB	DD	DD	DD	DD	DD	DD	DD	DD	DD	DD	BB	BB	BB	DD	DD	BB	BB	DD	BB
chr8_56597609_56597632	DD	BB	DD	BB	BB	DD	DD	BB	DD	BB	BB	DD	DD	DD	BB	BB	DD	DD	DD	BB	BB	BB	BB	DD	DD	dn	DD	BB	BB	BB	DD	DD	DD	DD	DD	DD	DD	DD	DD	DD	BB	BB	BB	DD	DD	BB	BB	DD	BB
chr8_56637165_56637182	DD	BB	DD	BB	BB	DD	DD	BB	DD	BB	BB	DD	DD	DD	BB	BB	DD	DD	DD	BB	BB	BB	BB	DD	DD	DD	DD	BB	BB	BB	DD	DD	DD	DD	DD	DD	DD	DD	DD	DD	BB	BB	BB	DD	DD	BB	BB	DD	BB
chr8_56643610_56643625	DD	BB	DD	BB	BB	DD	DD	BB	DD	BB	BB	DD	DD	DD	BB	BB	DD	DD	DD	BB	BB	BB	BB	DD	DD	DD	DD	BB	BB	BB	DD	DD	DD	DD	DD	DD	DD	DD	DD	DD	BB	BB	BB	DD	DD	BB	BB	DD	BB
chr8_56662184_56662243	dd	NA	dd	NN	bn	dd	dd	NA	dd	NN	NN	dd	NA	dn	nn	NN	dd	dd	dd	bn	bn	bn	bn	NA	dd	NA	dd	BB	BB	BB	dd	NA	dd	dd	dn	dd	dd	NA	dd	dd	NA	BB	bn	dd	dd	NA	NA	dd	bn
chr8_56687045_56687076	DD	BB	DD	BB	BB	DD	DD	BB	DD	BB	BB	DD	DD	DD	BB	BB	DD	DD	DD	BB	BB	BB	BB	DD	DD	DD	DD	BB	BB	BB	DD	BB	DD	DD	DD	DD	DD	DD	DD	DD	BB	BB	BB	DD	DD	BB	BB	DD	BB
chr8_56687153_56687188	DD	BB	DD	BB	BB	DD	DD	BB	DD	BB	BB	DD	DD	DD	BB	BB	DD	DD	DD	BB	BB	BB	BB	DD	DD	DD	DD	BB	BB	BB	DD	DD	DD	DD	DD	DD	DD	DD	DD	DD	BB	BB	BB	DD	DD	BB	BB	DD	BB
chr8_56692951_56692985	DD	BB	DD	BB	BB	DD	DD	BB	DD	BB	BB	DD	DD	DD	BB	BB	DD	DD	DD	BB	BB	BB	BB	DD	DD	DD	DD	BB	BB	BB	DD	DD	DD	DD	DD	DD	DD	DD	DD	DD	BB	BB	BB	DD	DD	BB	BB	DD	BB
chr8_56724571_56724594	DD	BB	DD	BB	BB	DD	DD	BB	DD	BB	BB	DD	DD	DD	BB	BB	DD	DD	DD	BB	BB	BB	BB	DD	DD	DD	DD	BB	BB	BB	DD	DD	DD	DD	DD	DD	DD	DD	DD	DD	BB	BB	BB	DD	DD	BB	BB	DD	BB
chr8_56754549_56754570	DD	BB	DD	BB	BB	DD	DD	BB	DD	BB	BB	DD	DD	DD	BB	BB	DD	DD	DD	BB	BB	BB	BB	DD	DD	DD	DD	BB	BB	BB	DD	DD	DD	DD	DD	DD	DD	DD	DD	DD	BB	BB	BB	DD	DD	BB	BB	DD	BB
chr8_56758933_56758947	DD	BB	DD	BB	BB	DD	DD	BB	DD	BB	BB	DD	DD	DD	BB	BB	DD	DD	DD	BB	BB	BB	BB	DD	DD	DD	DD	BB	BB	BB	DD	DD	DD	DD	DD	DD	DD	DD	DD	DD	BB	BB	BB	bd	DD	BB	BB	DD	BB
chr8_56785524_56785535	DD	BB	DD	BB	BB	DD	DD	BB	DD	BB	BB	DD	DD	DD	BB	BB	DD	DD	DD	BB	BB	BB	BB	DD	DD	DD	DD	BB	BB	BB	DD	DD	DD	DD	DD	DD	DD	DD	DD	DD	BB	BB	BB	DD	DD	BB	BB	DD	BB
chr8_56785734_56785745	DD	BB	DD	BB	BB	DD	DD	BB	DD	BB	BB	DD	DD	DD	BB	BB	DD	DD	DD	BB	BB	BB	BB	DD	DD	DD	DD	BB	BB	BB	DD	DD	DD	DD	DD	DD	DD	DD	DD	DD	BB	BB	BB	DD	DD	BB	BB	DD	BB
chr8_56786061_56786072	DD	BB	DD	BB	BB	DD	DD	BB	DD	BB	BB	DD	DD	DD	BB	BB	DD	DD	DD	BB	BB	BB	BB	DD	DD	DD	DD	BB	BB	BB	DD	DD	DD	DD	DD	DD	DD	DD	DD	DD	BB	BB	BB	DD	DD	BB	BB	DD	BB
chr8_56831543_56831590	FF	fn	NA	NA	FF	FF	FF	FF	FF	FF	FF	FF	NA	FF	FF	FF	fn	FF	FF	FF	NA	FF	FF	NN	NN	NA	FF	fn	FF	FF	FF	FF	NA	FF	FF	FF	FF	FF	NA	FF	NA	FF	FF	NA	NA	FF	FF	FF	FF
chr8_56862907_56862970	NA	NA	DD	BB	BB	DD	DD	BB	NA	bn	BB	DD	DD	NA	BB	BB	DD	DD	DD	BB	bn	NA	NN	DD	DD	NA	DD	BB	BB	BB	DD	DD	DD	NN	DD	DD	dn	NA	DD	DD	NA	BB	NA	DD	DD	BB	bn	NA	NA
chr8_56895593_56895620	DD	BB	DD	BB	BB	DD	DD	BB	DD	BB	BB	DD	DD	DD	BB	BB	DD	DD	DD	BB	BB	BB	BB	DD	DD	DD	DD	BB	BB	BB	DD	DD	DD	DD	DD	DD	DD	DD	DD	DD	BB	BB	BB	DD	DD	BB	BB	DD	BB
chr8_56913340_56913375	DD	BB	DD	BB	BB	DD	DD	BB	DD	BB	BB	NA	NN	NN	BB	BB	DD	DD	DD	BB	BB	BB	BB	DD	DD	DD	DD	BB	BB	BB	DD	DD	DD	NA	NA	DD	DD	DD	DD	DD	bd	BB	BB	DD	DD	BB	BB	DD	NA
chr8_57009556_57009570	DD	BB	DD	BB	BB	DD	DD	BB	DD	BB	BB	DD	DD	DD	BB	BB	DD	DD	DD	BB	BB	BB	BB	DD	DD	DD	DD	BB	BB	BB	DD	DD	DD	DD	DD	DD	DD	DD	DD	DD	BB	BB	BB	DD	bd	BB	BB	DD	BB
chr8_57088333_57088360	DD	BB	DD	BB	BB	DD	DD	BB	DD	BB	BB	DD	DD	DD	BB	BB	DD	DD	DD	BB	BB	BB	BB	DD	DD	DD	DD	BB	BB	BB	DD	DD	DD	DD	DD	DD	DD	DD	DD	DD	BB	BB	BB	DD	DD	BB	BB	DD	BB
chr8_57119482_57119503	DD	BB	DD	BB	BB	DD	DD	BB	DD	BB	BB	DD	DD	DD	BB	BB	DD	DD	DD	BB	BB	BB	BB	DD	DD	DD	DD	BB	BB	BB	DD	DD	DD	DD	DD	DD	DD	DD	DD	DD	BB	BB	BB	DD	DD	BB	BB	DD	BB
chr8_57152392_57152424	dn	BB	DD	BB	BB	DD	dn	BB	dn	BB	BB	dn	DD	DD	BB	BB	DD	DD	dn	BB	BB	BB	BB	dn	DD	DD	DD	BB	BB	BB	dn	DD	DD	DD	DD	dn	DD	DD	DD	dn	BB	BB	BB	DD	DD	BB	BB	dn	BB
chr8_57156058_57156085	DD	BB	DD	BB	BB	DD	DD	BB	DD	BB	BB	DD	DD	DD	BB	BB	DD	DD	DD	BB	BB	BB	BB	DD	DD	DD	DD	BB	BB	BB	DD	DD	DD	DD	DD	DD	DD	DD	DD	DD	BB	BB	BB	DD	DD	BB	bd	DD	BB
chr8_57241911_57241934	DD	BB	DD	BB	BB	DD	DD	BB	DD	BB	BB	DD	DD	DD	BB	BB	DD	DD	DD	BB	BB	BB	BB	DD	DD	DD	DD	BB	BB	BB	DD	DD	DD	DD	DD	DD	DD	DD	DD	DD	BB	BB	BB	DD	DD	BB	bn	DD	BB
chr8_57255333_57255346	DD	BB	DD	BB	BB	DD	DD	BB	DD	BB	BB	DD	DD	DD	BB	BB	DD	DD	DD	BB	BB	BB	BB	DD	DD	DD	DD	BB	BB	BB	DD	DD	DD	DD	DD	DD	DD	DD	DD	DD	BB	BB	BB	DD	DD	BB	BB	DD	BB
chr8_57258835_57258874	DD	BB	DD	BB	BB	DD	DD	BB	DD	BB	BB	DD	DD	DD	BB	BB	DD	DD	DD	BB	BB	BB	BB	DD	DD	DD	DD	BB	BB	BB	DD	DD	DD	DD	DD	DD	DD	DD	DD	DD	BB	BB	BB	DD	DD	BB	BB	DD	BB
chr8_57294775_57294849	DD	NN	DD	NA	NA	DD	DD	BB	NA	BB	BB	DD	NA	DD	NA	BB	DD	DD	DD	BB	BB	NA	BB	DD	NA	DD	DD	NA	BB	BB	DD	DD	DD	DD	DD	DD	DD	NA	DD	DD	NA	BB	bn	DD	DD	NA	BB	DD	NA
chr8_57310175_57310239	DD	BB	DD	BB	BB	DD	DD	BB	DD	BB	BB	DD	DD	DD	BB	BB	DD	DD	DD	BB	BB	BB	BB	DD	DD	DD	DD	BB	BB	BB	DD	DD	DD	DD	DD	DD	DD	DD	DD	DD	BB	BB	BB	DD	DD	BB	BB	DD	BB
chr8_57327576_57327593	bd	BB	DD	BB	BB	DD	DD	BB	DD	BB	BB	DD	DD	DD	BB	BB	bd	DD	DD	BB	BB	BB	BB	DD	DD	DD	DD	BB	BB	BB	DD	DD	DD	DD	DD	DD	DD	DD	DD	DD	BB	BB	BB	DD	DD	BB	BB	DD	BB
chr8_57366809_57366840	DD	BB	DD	BB	BB	DD	DD	BB	DD	BB	BB	DD	DD	DD	BB	BB	DD	DD	DD	BB	BB	BB	BB	DD	DD	DD	DD	BB	BB	BB	DD	DD	DD	DD	DD	DD	DD	DD	DD	DD	BB	BB	BB	DD	DD	BB	BB	DD	BB
chr8_57372752_57372765	DD	BB	DD	BB	BB	DD	DD	BB	DD	BB	BB	DD	DD	DD	BB	BB	DD	DD	DD	BB	BB	BB	BB	DD	DD	DD	DD	BB	BB	BB	DD	DD	DD	DD	DD	DD	DD	DD	DD	DD	BB	BB	BB	DD	DD	BB	BB	DD	BB
chr8_57374986_57375029	FF	FF	FF	FF	fn	FF	FF	FF	FF	FF	FF	NA	FF	NA	FF	FF	FF	FF	NA	NA	FF	FF	FF	NA	fn	fn	FF	FF	FF	FF	FF	NA	NA	NA	NA	FF	FF	FF	FF	FF	FF	NA	FF	FF	FF	FF	FF	NN	NA
chr8_57382253_57382267	DD	BB	DD	BB	BB	DD	DD	BB	bd	BB	BB	DD	bd	DD	BB	BB	DD	bd	DD	BB	BB	BB	BB	DD	DD	DD	DD	BB	BB	BB	DD	DD	DD	DD	bd	DD	DD	DD	bd	DD	BB	BB	BB	DD	DD	BB	BB	DD	BB
chr8_57382267_57382284	DD	BB	DD	BB	BB	DD	DD	BB	DD	BB	BB	DD	DD	DD	BB	BB	DD	DD	DD	BB	BB	BB	BB	DD	DD	DD	DD	BB	BB	BB	DD	DD	DD	DD	DD	DD	DD	DD	DD	DD	BB	BB	BB	DD	DD	BB	BB	DD	BB
chr8_57383095_57383118	DD	BB	DD	BB	BB	DD	DD	BB	DD	BB	BB	DD	DD	DD	BB	BB	DD	DD	DD	BB	BB	BB	BB	DD	DD	DD	DD	BB	BB	BB	DD	DD	DD	DD	DD	DD	DD	DD	DD	DD	BB	BB	BB	DD	DD	BB	BB	DD	bn
chr8_57386678_57386701	NA	BB	DD	NA	NA	DD	DD	BB	DD	BB	BB	DD	DD	DD	BB	BB	bd	NN	NN	BB	NA	BB	BB	DD	DD	NA	DD	BB	BB	BB	DD	NA	DD	DD	DD	DD	DD	DD	DD	NA	BB	BB	BB	DD	DD	BB	BB	DD	BB
chr8_57399643_57399660	DD	BB	DD	BB	BB	DD	DD	BB	DD	BB	BB	DD	DD	dn	BB	BB	DD	DD	dn	BB	BB	BB	BB	DD	DD	DD	DD	BB	BB	BB	DD	DD	DD	DD	DD	dn	dn	DD	DD	DD	BB	BB	BB	DD	DD	BB	BB	dn	BB
chr8_57424835_57424846	dd	BB	dd	BB	BB	dd	dd	BB	DD	BB	BB	dd	dd	dd	BB	BB	dd	dd	dd	BB	BB	BB	BB	dd	dd	dd	dd	BB	BB	BB	dd	dd	dd	dd	dd	dd	dd	dd	dd	dd	BB	BB	BB	dd	dd	BB	BB	dd	BB
chr8_57426758_57426801	DD	NN	DD	NN	BB	NA	DD	BB	DD	NA	BB	DD	NA	NA	BB	BB	DD	NA	DD	BB	NA	BB	BB	NA	DD	NA	DD	BB	BB	BB	DD	DD	DD	DD	DD	NA	DD	DD	DD	NA	NA	BB	BB	DD	DD	BB	BB	DD	BB
chr8_57433725_57433739	DD	BB	DD	BB	BB	DD	DD	BB	DD	BB	BB	DD	DD	DD	BB	BB	DD	DD	DD	BB	BB	BB	BB	DD	DD	DD	DD	BB	BB	BB	DD	DD	DD	DD	DD	DD	DD	DD	DD	DD	BB	BB	BB	DD	DD	BB	BB	DD	BB
chr8_57439875_57439886	DD	BB	DD	BB	BB	DD	DD	BB	DD	BB	BB	DD	DD	DD	BB	BB	DD	DD	DD	BB	BB	BB	BB	dn	DD	DD	DD	BB	BB	BB	DD	dn	DD	DD	DD	DD	DD	DD	DD	DD	BB	BB	BB	DD	DD	BB	BB	DD	BB
chr8_57463675_57463706	NN	BB	DD	BB	BB	DD	DD	BB	DD	BB	BB	DD	DD	DD	NA	BB	NA	DD	NA	BB	BB	BB	BB	DD	DD	DD	DD	BB	BB	NA	NA	DD	DD	NA	DD	NA	DD	NA	DD	DD	BB	BB	BB	DD	NN	BB	BB	DD	BB
chr8_57475972_57475983	NA	FF	FF	FF	FF	FF	FF	FF	FF	FF	FF	FF	FF	FF	FF	FF	FF	FF	FF	FF	FF	FF	FF	FF	FF	FF	FF	FF	FF	FF	FF	FF	FF	FF	FF	FF	FF	FF	FF	FF	FF	FF	NA	FF	FF	FF	FF	FF	FF
chr8_57503755_57503802	DD	BB	NN	BB	NA	DD	NA	BB	DD	BB	BB	DD	NN	DD	BB	BB	DD	NN	DD	BB	BB	bn	BB	dn	DD	DD	DD	BB	BB	BB	DD	DD	DD	DD	DD	DD	NA	dn	DD	DD	BB	BB	BB	DD	DD	BB	BB	NA	BB
chr8_57549509_57549536	DD	BB	DD	BB	BB	DD	DD	BB	DD	BB	BB	DD	DD	DD	BB	BB	DD	DD	DD	BB	BB	BB	BB	DD	DD	DD	DD	BB	BB	BB	DD	DD	DD	DD	DD	DD	DD	DD	DD	DD	BB	BB	BB	DD	DD	BB	BB	DD	BB
chr8_57646704_57646743	DD	BB	DD	BB	BB	NA	DD	DD	DD	BB	NA	DD	DD	DD	bd	BB	DD	DD	DD	BB	NA	BB	BB	DD	DD	NA	DD	BB	BB	BB	NN	NA	NA	DD	DD	DD	DD	NA	DD	NA	NA	BB	BB	DD	DD	NA	NA	DD	BB
chr8_57664728_57664754	DD	BB	DD	BB	BB	DD	DD	BB	DD	BB	BB	DD	DD	DD	BB	BB	DD	DD	DD	BB	BB	BB	BB	DD	DD	DD	DD	BB	BB	BB	DD	DD	DD	DD	DD	DD	DD	DD	DD	DD	BB	BB	BB	DD	DD	BB	BB	DD	BB
chr8_57665520_57665533	DD	BB	DD	BB	BB	DD	DD	BB	DD	BB	BB	DD	DD	DD	BB	BB	DD	DD	DD	BB	BB	BB	BB	DD	DD	DD	DD	BB	BB	BB	DD	DD	DD	DD	DD	DD	DD	DD	DD	DD	BB	BB	BB	DD	DD	BB	BB	DD	BB
chr8_57684337_57684360	DD	BB	DD	BB	BB	DD	DD	BB	DD	BB	BB	DD	DD	DD	bn	BB	DD	DD	DD	bn	BB	BB	BB	DD	DD	DD	DD	BB	BB	BB	DD	DD	DD	DD	DD	DD	DD	DD	DD	DD	BB	BB	BB	DD	DD	BB	BB	DD	BB
chr8_57685000_57685025	DD	BB	DD	BB	BB	DD	DD	BB	DD	BB	BB	DD	DD	DD	BB	BB	DD	DD	DD	BB	BB	BB	BB	DD	DD	DD	DD	BB	BB	BB	DD	DD	DD	DD	DD	DD	DD	DD	DD	DD	BB	BB	BB	DD	DD	BB	BB	DD	BB
chr8_57688586_57688609	DD	BB	DD	BB	BB	DD	DD	BB	DD	BB	BB	DD	DD	DD	BB	BB	DD	DD	DD	BB	BB	BB	BB	DD	DD	DD	DD	BB	BB	BB	DD	DD	DD	DD	DD	DD	DD	DD	DD	DD	BB	BB	BB	DD	DD	BB	BB	DD	BB
chr8_57694713_57694724	DD	BB	DD	BB	BB	DD	DD	BB	DD	BB	BB	DD	DD	DD	BB	BB	DD	DD	DD	BB	BB	BB	BB	DD	DD	DD	DD	BB	BB	BB	DD	DD	DD	DD	DD	DD	DD	DD	DD	DD	BB	BB	BB	DD	DD	BB	BB	DD	BB
chr8_57698905_57698924	DD	BB	DD	BB	BB	DD	DD	BB	DD	BB	BB	DD	DD	DD	BB	BB	DD	DD	DD	BB	BB	BB	BB	DD	DD	DD	DD	BB	BB	BB	DD	DD	DD	DD	DD	DD	DD	DD	DD	DD	BB	BB	BB	DD	DD	BB	BB	DD	BB
chr8_57753766_57753791	dd	BB	dd	BB	BB	dd	dd	BB	dd	BB	bn	dd	DD	dd	BB	BB	dd	dd	dd	BB	BB	BB	BB	dd	dd	dd	DD	BB	BB	BB	dd	dd	dd	dd	dd	dd	dd	DD	dd	DD	BB	BB	BB	dn	dd	BB	BB	dd	BB
chr8_57756691_57756735	DD	BB	DD	BB	BB	DD	DD	BB	DD	BB	BB	DD	DD	DD	BB	BB	DD	DD	DD	BB	BB	BB	BB	DD	DD	DD	DD	BB	BB	BB	DD	DD	DD	DD	DD	DD	DD	DD	DD	DD	BB	BB	BB	DD	DD	BB	BB	DD	BB
chr8_57767622_57767645	dd	BB	dd	BB	BB	dd	dd	BB	dd	BB	BB	dd	dd	dd	BB	BB	dd	dd	DD	BB	BB	BB	BB	DD	dd	dd	dd	BB	BB	BB	dd	DD	dd	dd	dd	dd	dd	dd	dd	DD	BB	BB	BB	dd	dd	BB	BB	dd	BB
chr8_57770755_57770779	DD	BB	DD	BB	BB	DD	DD	BB	DD	BB	BB	DD	DD	DD	BB	BB	DD	DD	DD	BB	BB	BB	BB	DD	DD	DD	DD	BB	BB	BB	DD	DD	DD	DD	DD	DD	DD	DD	DD	DD	BB	BB	BB	DD	DD	BB	BB	DD	BB
chr8_57790236_57790279	DD	NA	DD	BB	BB	DD	DD	BB	DD	BB	BB	DD	DD	DD	BB	BB	DD	NA	NA	BB	BB	BB	BB	NA	DD	DD	DD	BB	NA	BB	DD	DD	DD	DD	DD	DD	DD	DD	DD	DD	BB	NA	BB	DD	DD	BB	BB	DD	BB
chr8_57799478_57799497	DD	BB	DD	BB	BB	DD	DD	BB	DD	BB	BB	DD	DD	DD	BB	BB	DD	DD	DD	BB	BB	BB	BB	DD	DD	DD	DD	BB	BB	BB	DD	DD	DD	DD	DD	DD	DD	DD	DD	DD	BB	BB	BB	DD	DD	BB	BB	DD	BB
chr8_57808811_57808830	DD	BB	DD	BB	BB	DD	DD	BB	DD	BB	BB	DD	DD	DD	BB	BB	DD	DD	DD	BB	BB	BB	BB	DD	DD	DD	DD	BB	BB	BB	DD	DD	DD	DD	DD	DD	DD	DD	DD	DD	BB	BB	BB	DD	DD	BB	BB	DD	BB
chr8_57812987_57813004	DD	BB	DD	BB	BB	DD	DD	BB	DD	BB	BB	DD	DD	DD	BB	BB	DD	DD	DD	BB	BB	BB	BB	DD	DD	DD	DD	BB	BB	BB	DD	DD	DD	DD	DD	DD	DD	DD	DD	DD	BB	BB	BB	DD	DD	BB	BB	DD	BB
chr8_57813469_57813516	DD	UU	DD	UU	UU	DD	DD	UU	DD	UU	UU	DD	DD	DD	UU	UU	DD	DD	DD	UU	UU	UU	UU	DD	UU	DD	DD	UU	UU	UU	UU	DD	DD	DD	DD	DD	DD	DD	DD	DD	UU	UU	UU	DD	DD	UU	UU	DD	UU
chr8_57813946_57813989	DD	BB	DD	NA	BB	DD	DD	BB	DD	BB	BB	DD	DD	DD	BB	BB	DD	NN	DD	BB	BB	BB	BB	DD	DD	DD	DD	BB	BB	BB	DD	DD	DD	DD	DD	DD	DD	DD	DD	DD	BB	BB	BB	DD	DD	NN	BB	DD	BB
chr8_57847579_57847592	bd	BB	dd	BB	BB	bd	dd	BB	bd	BB	BB	bd	dd	bd	BB	BB	dd	bd	bd	BB	BB	BB	BB	bd	bd	dd	dd	BB	BB	BB	DD	dd	dd	dd	dd	dd	DD	DD	dd	dd	BB	BB	BB	dd	dd	BB	BB	DD	BB
chr8_57856479_57856502	DD	BB	DD	BB	BB	DD	DD	BB	DD	BB	BB	DD	DD	DD	BB	BB	DD	DD	DD	BB	BB	BB	BB	DD	DD	DD	DD	BB	BB	BB	DD	DD	DD	DD	DD	DD	DD	DD	DD	DD	BB	BB	BB	DD	DD	BB	BB	DD	BB
chr8_57859161_57859208	DD	BB	DD	BB	BB	DD	DD	BB	DD	BB	BB	DD	DD	DD	BB	BB	DD	DD	DD	BB	BB	BB	bd	DD	DD	DD	DD	BB	BB	BB	DD	DD	DD	DD	DD	DD	DD	DD	DD	DD	BB	BB	BB	DD	DD	BB	BB	DD	BB
chr8_57865269_57865320	DD	BB	BB	NA	BB	NA	NA	BB	NA	BB	BB	NA	NN	bd	BB	BB	DD	NA	NA	BB	NN	BB	BB	NA	DD	NA	BB	BB	BB	BB	BB	DD	DD	DD	DD	DD	DD	DD	NA	NA	BB	NA	BB	DD	DD	BB	BB	bd	BB
chr8_57881417_57881476	DD	BB	DD	NA	NA	DD	DD	BB	DD	BB	NA	DD	DD	DD	BB	BB	DD	DD	DD	BB	BB	BB	BB	DD	DD	DD	DD	BB	BB	BB	DD	DD	DD	DD	DD	DD	DD	DD	DD	DD	BB	BB	BB	DD	DD	BB	BB	DD	BB
chr8_57882644_57882691	DD	BB	DD	BB	NA	DD	DD	BB	DD	BB	BB	DD	DD	DD	BB	BB	DD	DD	NA	NA	BB	BB	BB	NN	DD	DD	DD	BB	BB	BB	NA	DD	DD	DD	DD	DD	DD	bd	DD	DD	BB	BB	BB	DD	DD	BB	BB	DD	BB
chr8_57886187_57886242	NN	BB	DD	BB	NA	NN	DD	BB	DD	BB	BB	DD	DD	DD	BB	BB	bd	DD	DD	BB	BB	BB	bd	NN	DD	BB	DD	BB	BB	BB	NA	DD	DD	DD	bd	NN	NN	BB	DD	DD	BB	BB	BB	DD	DD	BB	BB	DD	BB
chr8_57904259_57904282	DD	BB	DD	BB	BB	DD	DD	BB	DD	BB	BB	DD	DD	DD	BB	BB	DD	DD	DD	BB	BB	BB	BB	DD	DD	DD	DD	BB	BB	BB	DD	DD	DD	DD	DD	DD	DD	DD	DD	DD	BB	BB	BB	DD	DD	BB	BB	DD	BB
chr8_57906333_57906367	DD	BB	DD	BB	BB	DD	DD	BB	DD	BB	BB	DD	DD	DD	BB	BB	DD	DD	DD	BB	BB	BB	BB	DD	DD	DD	DD	BB	BB	BB	DD	DD	DD	DD	DD	DD	DD	DD	DD	DD	BB	BB	BB	DD	DD	BB	BB	DD	BB
chr8_57924801_57924848	DD	NN	DD	NN	NN	DD	DD	NN	DD	NN	NN	DD	DD	DD	NN	NN	NA	DD	NA	NA	NN	NN	NN	DD	DD	NA	DD	NN	NN	NN	DD	DD	DD	NN	DD	DD	DD	DD	DD	NA	NA	NN	NN	DD	DD	NN	NN	NA	NN
chr8_57945187_57945210	DD	BB	DD	BB	BB	DD	DD	BB	DD	BB	BB	DD	DD	DD	BB	BB	DD	DD	DD	BB	BB	BB	BB	DD	DD	DD	DD	BB	BB	BB	DD	DD	DD	DD	DD	DD	DD	DD	DD	DD	BB	BB	BB	DD	DD	BB	BB	DD	BB
chr8_57945709_57945726	DD	BB	DD	BB	BB	DD	DD	BB	DD	BB	BB	DD	DD	DD	BB	BB	DD	DD	DD	BB	BB	BB	BB	DD	DD	DD	DD	BB	BB	BB	DD	DD	DD	DD	DD	DD	DD	DD	DD	DD	BB	BB	BB	DD	DD	BB	BB	DD	BB
chr8_57957639_57957659	DD	BB	DD	BB	BB	DD	DD	BB	DD	BB	BB	DD	DD	DD	BB	BB	DD	DD	DD	BB	BB	BB	BB	DD	DD	DD	DD	BB	BB	BB	DD	DD	DD	DD	DD	DD	DD	DD	DD	DD	BB	BB	BB	DD	DD	BB	BB	DD	BB
chr8_57959895_57959922	DD	BB	DD	BB	BB	DD	DD	BB	DD	BB	BB	DD	DD	DD	BB	BB	DD	DD	DD	BB	BB	BB	BB	DD	DD	DD	DD	BB	BB	BB	DD	DD	DD	DD	DD	DD	DD	DD	DD	DD	BB	BB	BB	DD	DD	BB	BB	DD	BB
chr8_57990730_57990777	DD	BB	NN	NN	BB	NN	DD	BB	DD	BB	NN	NA	NN	NA	NN	BB	bd	NN	NA	BB	BB	BB	BB	NA	BB	NA	NA	BB	BB	BB	DD	DD	DD	DD	NA	NA	DD	DD	DD	DD	BB	NA	BB	DD	DD	BB	NA	DD	BB
chr8_58017690_58017701	df	FF	df	FF	FF	df	df	FF	df	FF	FF	df	df	df	FF	FF	df	df	df	FF	FF	FF	FF	df	df	df	df	FF	FF	FF	df	DD	DD	df	df	df	df	df	df	df	FF	FF	FF	df	df	FF	FF	DD	FF
chr8_58021744_58021769	DD	BB	DD	BB	BB	DD	DD	BB	DD	bn	BB	DD	DD	DD	BB	BB	DD	DD	DD	BB	BB	BB	BB	DD	DD	DD	DD	BB	BB	BB	DD	DD	dn	DD	DD	DD	DD	DD	DD	DD	BB	BB	BB	DD	DD	BB	BB	DD	BB
chr8_58038367_58038394	DD	BB	DD	BB	BB	DD	DD	BB	DD	BB	BB	DD	DD	DD	BB	BB	DD	DD	DD	BB	BB	BB	BB	DD	DD	DD	DD	BB	BB	BB	DD	DD	DD	DD	DD	DD	DD	DD	DD	DD	BB	BB	BB	DD	DD	BB	BB	DD	BB
chr8_58065723_58065750	DD	BB	DD	BB	BB	DD	DD	BB	DD	BB	BB	DD	DD	DD	BB	BB	DD	DD	DD	BB	BB	BB	BB	DD	DD	DD	DD	BB	BB	BB	DD	DD	DD	DD	DD	DD	DD	DD	DD	DD	BB	BB	BB	DD	DD	BB	BB	DD	BB
chr8_58076236_58076251	dd	BB	DD	BB	BB	DD	dd	BB	dd	BB	BB	dd	dd	dd	BB	BB	dd	dd	dd	BB	BB	BB	BB	dd	dd	dd	dd	BB	BB	BB	DD	dd	dd	dd	dd	dd	dd	dd	dd	dd	BB	BB	BB	dd	dd	BB	BB	dd	BB
chr8_58087974_58087987	DD	BB	DD	BB	BB	DD	DD	BB	DD	BB	BB	DD	DD	DD	BB	BB	DD	DD	DD	BB	BB	BB	BB	DD	DD	DD	DD	BB	BB	BB	DD	DD	DD	DD	DD	DD	DD	DD	DD	DD	BB	BB	BB	DD	DD	BB	BB	DD	BB
chr8_58109685_58109696	DD	BB	DD	BB	BB	DD	DD	BB	DD	BB	BB	DD	DD	DD	BB	BB	DD	DD	DD	BB	BB	BB	BB	DD	DD	DD	DD	BB	BB	BB	DD	DD	DD	DD	DD	DD	DD	DD	DD	DD	BB	BB	BB	DD	DD	BB	BB	DD	BB
chr8_58149677_58149720	DD	NA	DD	NA	DD	DD	DD	DD	DD	UU	DD	DD	DD	DD	DD	DD	DD	DD	DD	UU	UU	UU	uu	DD	DD	DD	DD	DD	DD	DD	DD	du	DD	DD	DD	DD	DD	DD	DD	DD	DD	DD	DD	DD	DD	NA	NA	DD	DD
chr8_58151903_58151916	DD	BB	DD	BB	BB	DD	DD	BB	DD	BB	BB	DD	DD	DD	BB	BB	DD	DD	DD	BB	BB	BB	BB	DD	DD	DD	DD	BB	BB	BB	DD	DD	DD	DD	DD	DD	DD	DD	DD	DD	BB	BB	BB	DD	DD	BB	BB	DD	BB
chr8_58177102_58177129	dd	BB	dd	BB	BB	dd	dd	BB	dd	BB	BB	dd	dd	dd	BB	BB	dd	dd	dd	BB	BB	BB	BB	dd	dd	dd	dd	BB	BB	BB	dd	dd	dd	dd	dd	dd	dd	dd	dd	dd	BB	BB	BB	dd	dd	BB	BB	dd	BB
chr8_58194830_58194881	DD	BB	DD	bn	BB	NA	DD	bn	DD	BB	NA	DD	DD	NA	BB	BB	NA	NA	DD	BB	BB	BB	BB	DD	DD	NA	DD	BB	BB	BB	DD	DD	DD	DD	NA	DD	DD	DD	DD	DD	NA	NA	BB	DD	DD	NA	BB	DD	NA
chr8_58254804_58254838	DD	BB	DD	BB	BB	DD	DD	BB	DD	BB	BB	DD	DD	DD	BB	BB	DD	DD	DD	BB	BB	BB	BB	DD	DD	DD	DD	BB	BB	BB	DD	DD	DD	DD	DD	DD	DD	DD	DD	DD	BB	BB	BB	DD	DD	BB	BB	DD	BB
chr8_58260149_58260175	DD	BB	DD	BB	BB	DD	DD	BB	DD	BB	BB	DD	DD	DD	BB	BB	DD	DD	DD	BB	BB	BB	BB	DD	DD	DD	DD	BB	BB	BB	DD	DD	DD	DD	DD	DD	DD	DD	DD	DD	BB	BB	BB	DD	DD	BB	BB	DD	BB
chr8_58266213_58266268	DD	BB	DD	BB	bn	DD	DD	BB	DD	DD	BB	DD	DD	DD	bn	BB	DD	DD	DD	BB	BB	BB	BB	DD	DD	DD	DD	BB	BB	BB	DD	DD	DD	DD	DD	DD	DD	DD	DD	DD	BB	BB	BB	DD	DD	BB	BB	DD	BB
chr8_58273975_58273986	DD	BB	DD	BB	BB	DD	DD	BB	DD	BB	BB	DD	DD	DD	BB	BB	DD	DD	DD	BB	BB	BB	BB	DD	DD	DD	DD	BB	BB	BB	DD	DD	DD	DD	DD	DD	DD	DD	DD	DD	BB	BB	BB	DD	DD	BB	BB	DD	BB
chr8_58287498_58287509	DD	BB	DD	BB	BB	DD	DD	BB	DD	BB	BB	DD	DD	DD	BB	BB	DD	DD	DD	BB	BB	BB	BB	DD	DD	DD	DD	BB	BB	BB	DD	DD	DD	DD	DD	DD	DD	DD	DD	DD	BB	BB	BB	DD	DD	BB	BB	DD	BB
chr8_58300150_58300182	dd	BB	dd	BB	BB	DD	dd	BB	dd	BB	BB	dd	dd	dd	BB	BB	dd	dn	dd	BB	BB	BB	BB	dd	dd	DD	dd	BB	BB	BB	dd	dn	dd	dd	dd	dd	dd	dd	dd	dd	BB	BB	BB	dd	dd	BB	BB	dd	BB
chr8_58359790_58359845	UU	DD	DD	du	UU	DD	DD	du	DD	DD	DD	DD	UU	UU	UU	DD	UU	UU	UU	NA	DD	DD	NA	UU	UU	DD	DD	DD	DD	DD	DD	DD	DD	DD	du	UU	DD	DD	DD	du	DD	du	NA	DD	DD	NA	DD	DD	DD
chr8_58399050_58399091	DD	BB	NA	bn	BB	DD	dn	BB	NA	BB	BB	DD	DD	DD	NA	BB	NA	DD	DD	BB	bn	BB	BB	DD	DD	DD	NA	BB	BB	BB	dn	dn	DD	DD	dn	NA	bd	dn	DD	NA	BB	BB	BB	DD	dn	BB	BB	NA	BB
chr8_58413240_58413295	DD	BB	BB	BB	BB	NA	DD	NA	NA	NA	BB	BB	NA	DD	NA	BB	dn	DD	DD	NN	BB	NA	BB	DD	BB	NA	NN	BB	BB	bd	DD	DD	DD	DD	DD	DD	DD	DD	DD	DD	BB	NN	BB	DD	NA	BB	NA	NA	BB
chr8_58436085_58436099	DD	BB	DD	BB	BB	DD	DD	BB	DD	BB	BB	DD	DD	DD	BB	BB	DD	DD	DD	BB	BB	BB	BB	DD	DD	dn	DD	BB	BB	BB	DD	dn	DD	DD	DD	DD	DD	DD	DD	DD	BB	BB	BB	DD	DD	BB	BB	DD	BB
chr8_58436098_58436112	df	FF	DD	FF	FF	df	df	FF	DD	FF	FF	df	df	df	FF	FF	df	df	DD	FF	FF	FF	FF	df	df	DD	df	FF	FF	FF	df	dn	DD	df	df	dn	DD	df	DD	dn	FF	FF	FF	df	df	FF	FF	df	FF
chr8_58459576_58459587	DD	BB	DD	BB	BB	DD	DD	BB	DD	BB	BB	DD	DD	DD	BB	BB	DD	DD	DD	BB	BB	BB	BB	DD	DD	DD	DD	BB	BB	BB	DD	DD	DD	DD	DD	DD	DD	DD	DD	DD	BB	BB	BB	DD	DD	BB	BB	DD	BB
chr8_58501798_58501817	DD	BB	DD	BB	BB	DD	DD	BB	DD	BB	BB	DD	DD	DD	BB	BB	DD	DD	DD	BB	BB	BB	BB	DD	DD	DD	DD	BB	BB	BB	DD	DD	DD	DD	DD	DD	DD	DD	DD	DD	BB	BB	BB	DD	DD	BB	BB	DD	BB
chr8_58504656_58504683	DD	bn	DD	BB	BB	DD	DD	BB	DD	BB	BB	DD	DD	DD	BB	BB	DD	DD	DD	BB	BB	BB	BB	DD	DD	DD	DD	BB	BB	BB	DD	DD	DD	DD	DD	DD	DD	DD	DD	DD	BB	BB	BB	DD	DD	BB	BB	DD	BB
chr8_58521301_58521328	DD	BB	DD	BB	BB	DD	DD	BB	DD	BB	BB	DD	DD	DD	BB	BB	DD	DD	DD	BB	BB	BB	BB	DD	DD	DD	DD	BB	BB	BB	DD	DD	DD	DD	DD	DD	DD	DD	DD	DD	BB	BB	BB	DD	DD	BB	BB	DD	BB
chr8_58564828_58564847	DD	BB	DD	BB	BB	DD	DD	BB	DD	BB	BB	DD	DD	DD	BB	BB	DD	DD	DD	BB	BB	BB	BB	DD	DD	DD	DD	BB	BB	BB	DD	DD	DD	DD	DD	DD	DD	DD	DD	DD	BB	BB	BB	DD	DD	BB	BB	DD	BB
chr8_58598555_58598593	DD	BB	DD	BB	BB	DD	DD	BB	DD	BB	BB	DD	DD	DD	BB	BB	DD	DD	dn	BB	BB	BB	BB	DD	DD	DD	DD	BB	BB	BB	DD	DD	DD	DD	DD	DD	DD	DD	DD	DD	BB	BB	BB	DD	DD	BB	BB	DD	BB
chr8_58645309_58645324	DD	BB	DD	BB	BB	DD	DD	BB	DD	BB	BB	DD	DD	DD	BB	BB	DD	DD	DD	BB	BB	BB	BB	DD	DD	DD	DD	BB	BB	BB	DD	DD	DD	dn	DD	DD	DD	DD	DD	DD	BB	BB	BB	DD	DD	BB	BB	DD	BB
chr8_58651562_58651581	DD	BB	DD	BB	BB	DD	DD	BB	DD	BB	BB	DD	DD	DD	BB	BB	DD	DD	DD	BB	BB	BB	BB	DD	DD	dn	DD	BB	BB	BB	DD	DD	DD	DD	DD	DD	DD	DD	DD	DD	BB	BB	BB	DD	DD	BB	BB	DD	BB
chr8_58655323_58655350	bn	BB	bn	BB	BB	bn	bn	BB	bn	BB	BB	bn	bn	bn	BB	BB	bn	bn	bn	BB	BB	BB	BB	bn	bn	dd	dd	BB	BB	BB	DD	dd	dd	dd	DD	dd	dd	dd	dd	DD	BB	BB	BB	dd	dd	BB	BB	dd	BB
chr8_58666667_58666678	DD	BB	DD	BB	BB	DD	DD	BB	DD	BB	BB	DD	DD	DD	BB	BB	DD	DD	DD	BB	BB	BB	BB	DD	DD	DD	DD	BB	BB	BB	DD	DD	DD	DD	DD	DD	DD	DD	DD	DD	BB	BB	BB	DD	DD	BB	BB	DD	BB
chr8_58671585_58671626	DD	BB	DD	BB	BB	DD	DD	BB	DD	BB	BB	DD	DD	DD	BB	BB	DD	DD	DD	BB	BB	BB	BB	DD	DD	DD	DD	BB	BB	BB	DD	DD	DD	DD	DD	DD	DD	DD	DD	DD	BB	BB	BB	DD	DD	BB	BB	DD	BB
chr8_58704979_58704990	DD	BB	DD	BB	BB	DD	DD	BB	DD	BB	BB	DD	DD	DD	BB	BB	DD	DD	DD	BB	BB	BB	BB	DD	DD	DD	DD	BB	BB	BB	DD	DD	DD	DD	DD	DD	DD	DD	DD	DD	BB	BB	BB	DD	DD	BB	BB	DD	BB
chr8_58714854_58714898	DD	BB	DD	BB	BB	DD	DD	BB	DD	BB	BB	DD	DD	DD	BB	BB	DD	DD	DD	BB	BB	BB	BB	DD	DD	DD	DD	BB	BB	BB	DD	DD	DD	DD	DD	DD	DD	DD	DD	DD	BB	BB	BB	DD	DD	BB	BB	DD	BB
chr8_58761416_58761440	DD	BB	DD	BB	BB	DD	DD	BB	DD	BB	BB	DD	DD	DD	BB	BB	DD	DD	DD	BB	BB	BB	BB	DD	DD	DD	DD	BB	BB	BB	DD	DD	DD	DD	DD	DD	DD	DD	DD	DD	BB	BB	BB	DD	DD	BB	BB	DD	BB
chr8_58798798_58798836	DD	BB	DD	BB	BB	DD	DD	BB	DD	BB	BB	DD	DD	DD	BB	BB	DD	DD	DD	BB	BB	BB	BB	DD	DD	DD	DD	BB	BB	BB	DD	DD	DD	DD	DD	DD	DD	DD	DD	DD	BB	BB	BB	DD	DD	BB	BB	DD	BB
chr8_58799285_58799336	DD	bn	DD	BB	BB	DD	DD	bn	DD	bd	BB	DD	DD	DD	BB	BB	DD	DD	DD	BB	BB	BB	BB	DD	DD	DD	DD	BB	BB	BB	DD	DD	DD	DD	DD	dn	DD	DD	DD	DD	BB	BB	BB	DD	DD	bn	BB	DD	BB
chr8_58843570_58843587	DD	BB	DD	BB	BB	DD	DD	BB	DD	BB	BB	DD	DD	DD	BB	BB	DD	DD	DD	BB	BB	BB	BB	DD	DD	DD	DD	BB	BB	BB	DD	DD	DD	DD	DD	DD	DD	DD	DD	DD	BB	BB	BB	DD	DD	BB	BB	DD	BB
chr8_58851089_58851138	DD	BB	DD	BB	BB	DD	DD	BB	DD	BB	BB	DD	DD	DD	BB	BB	DD	DD	DD	BB	BB	BB	BB	DD	DD	DD	DD	BB	BB	BB	DD	DD	DD	DD	DD	DD	DD	DD	DD	DD	BB	BB	BB	DD	DD	BB	BB	DD	BB
chr8_58866712_58866723	DD	BB	DD	BB	BB	DD	DD	BB	DD	BB	BB	DD	DD	DD	BB	BB	DD	DD	DD	BB	BB	BB	BB	DD	DD	DD	DD	BB	BB	BB	DD	DD	DD	DD	DD	DD	DD	DD	DD	DD	BB	BB	BB	DD	DD	BB	BB	DD	BB
chr8_58866742_58866773	DD	bn	DD	BB	BB	DD	DD	BB	DD	BB	BB	DD	DD	DD	BB	BB	DD	DD	DD	BB	BB	BB	BB	DD	DD	DD	DD	BB	BB	BB	DD	BB	DD	DD	DD	DD	DD	DD	DD	DD	BB	BB	bn	DD	DD	BB	BB	DD	BB
chr8_58874077_58874088	DD	BB	DD	BB	BB	DD	DD	BB	DD	BB	BB	DD	DD	DD	BB	BB	DD	DD	DD	BB	BB	BB	BB	DD	DD	DD	DD	BB	BB	BB	DD	DD	DD	DD	DD	DD	DD	DD	DD	DD	BB	BB	BB	DD	DD	BB	BB	DD	BB
chr8_58879895_58879944	DD	BB	DD	BB	BB	DD	DD	BB	DD	BB	BB	DD	DD	DD	BB	BB	DD	DD	DD	BB	BB	BB	BB	DD	DD	DD	DD	BB	BB	BB	DD	DD	DD	DD	DD	DD	DD	DD	DD	DD	BB	BB	BB	DD	DD	BB	BB	DD	BB
chr8_58888153_58888176	DD	BB	DD	BB	BB	DD	DD	BB	DD	BB	BB	DD	DD	DD	BB	BB	DD	DD	DD	BB	BB	BB	BB	DD	DD	DD	DD	BB	BB	BB	DD	DD	DD	DD	DD	DD	DD	DD	DD	DD	BB	BB	BB	DD	DD	BB	BB	DD	BB
chr8_58927998_58928053	DD	BB	DD	BB	BB	DD	DD	BB	DD	BB	BB	DD	DD	DD	BB	BB	dn	DD	DD	BB	BB	bd	bd	DD	DD	DD	DD	bd	bn	bn	dn	DD	DD	DD	DD	DD	DD	DD	DD	DD	bn	BB	BB	DD	DD	BB	bn	DD	BB
chr8_58929761_58929805	DD	BB	DD	BB	BB	DD	DD	BB	DD	BB	BB	DD	DD	DD	BB	BB	DD	DD	DD	BB	BB	BB	BB	DD	DD	DD	DD	BB	BB	BB	DD	DD	DD	DD	DD	DD	DD	DD	DD	DD	BB	BB	BB	DD	DD	BB	BB	DD	BB
chr8_58937852_58937879	DD	BB	DD	BB	BB	DD	DD	BB	DD	BB	BB	DD	DD	DD	BB	BB	DD	DD	DD	BB	BB	BB	BB	DD	DD	DD	DD	BB	BB	BB	DD	DD	DD	DD	DD	DD	DD	DD	DD	DD	BB	BB	BB	DD	DD	BB	BB	DD	BB
chr8_58949203_58949254	DD	BB	DD	NA	BB	NA	NA	NA	DD	BB	BB	DD	NA	DD	BB	BB	NA	DD	NA	BB	BB	BB	BB	DD	DD	NA	DD	BB	BB	BB	DD	nn	DD	NA	DD	DD	DD	NA	DD	DD	NA	BB	BB	DD	NA	BB	BB	NN	NA
chr8_59014963_59014980	df	FF	df	FF	FF	df	df	FF	df	FF	FF	df	df	df	FF	FF	df	df	df	FF	FF	fn	fn	df	df	df	df	FF	FF	FF	df	df	df	df	df	df	df	df	df	dn	FF	FF	FF	df	df	FF	FF	dn	FF
chr8_59056283_59056303	DD	BB	DD	BB	BB	DD	DD	BB	DD	BB	BB	DD	DD	DD	BB	BB	DD	DD	DD	BB	BB	BB	BB	DD	DD	DD	DD	BB	BB	BB	DD	DD	DD	DD	DD	DD	DD	DD	DD	DD	BB	BB	BB	DD	DD	BB	BB	DD	BB
chr8_59078808_59078835	DD	BB	DD	BB	BB	DD	DD	BB	DD	BB	BB	DD	DD	DD	BB	BB	DD	DD	DD	BB	BB	BB	BB	DD	DD	DD	DD	BB	BB	BB	DD	DD	DD	dn	dn	DD	DD	DD	DD	DD	BB	BB	BB	DD	DD	BB	BB	DD	BB
chr8_59084114_59084169	NA	BB	DD	BB	BB	DD	DD	BB	NA	NA	BB	DD	NA	DD	NA	BB	NA	DD	DD	BB	NN	BB	NA	NA	DD	NA	DD	NA	BB	NA	DD	NA	DD	DD	DD	NA	DD	NA	DD	DD	NA	DD	BB	DD	DD	NA	BB	DD	BB
chr8_59104222_59104269	NA	BB	DD	BB	BB	BB	DD	NA	DD	BB	NN	DD	DD	DD	BB	BB	DD	DD	DD	BB	BB	BB	BB	DD	DD	NA	DD	BB	BB	BB	DD	DD	DD	DD	DD	DD	DD	DD	DD	DD	BB	BB	BB	DD	DD	NA	BB	DD	BB
chr8_59123569_59123589	DD	BB	DD	BB	BB	DD	DD	BB	DD	BB	BB	DD	DD	DD	BB	BB	DD	DD	DD	BB	BB	BB	BB	DD	DD	DD	DD	BB	BB	BB	DD	DD	DD	DD	DD	DD	DD	DD	DD	DD	BB	BB	BB	DD	DD	BB	BB	DD	BB
chr8_59174242_59174259	DD	BB	DD	BB	BB	DD	DD	BB	DD	BB	BB	DD	DD	DD	BB	BB	DD	DD	DD	BB	BB	BB	BB	DD	DD	DD	DD	BB	BB	BB	DD	DD	DD	DD	DD	DD	DD	DD	DD	DD	BB	BB	BB	DD	DD	BB	BB	DD	BB
chr8_59187065_59187097	DD	BB	DD	NA	NA	DD	DD	NA	DD	BB	BB	DD	DD	DD	BB	NA	DD	DD	DD	NA	BB	BB	NN	DD	DD	NA	NA	BB	BB	NA	DD	DD	DD	DD	DD	DD	DD	DD	DD	DD	NA	BB	NA	DD	DD	BB	NA	DD	BB
chr8_59193783_59193807	dd	BB	dd	BB	BB	dd	dd	BB	dd	BB	BB	dd	dd	dd	BB	BB	dd	dd	DD	BB	BB	BB	BB	dd	dd	dd	dd	BB	BB	BB	dd	dd	dd	dd	dd	dd	dd	dd	dd	dd	BB	BB	BB	dd	dd	BB	BB	dd	BB
chr8_59225836_59225855	DD	BB	DD	BB	BB	DD	DD	BB	DD	BB	BB	DD	DD	DD	BB	BB	DD	DD	DD	BB	BB	BB	BB	DD	DD	DD	DD	BB	BB	BB	DD	DD	DD	DD	DD	DD	DD	DD	DD	DD	BB	BB	BB	DD	DD	BB	BB	DD	BB
chr8_59302472_59302491	DD	BB	DD	BB	BB	DD	DD	BB	DD	BB	BB	DD	DD	DD	BB	BB	DD	DD	DD	BB	BB	BB	BB	DD	DD	DD	DD	BB	BB	BB	DD	DD	DD	DD	DD	DD	DD	DD	DD	DD	BB	BB	BB	DD	DD	BB	BB	DD	BB
chr8_59302570_59302589	DD	BB	DD	BB	BB	DD	DD	BB	DD	BB	BB	DD	DD	DD	BB	BB	DD	DD	DD	BB	BB	BB	BB	DD	DD	DD	DD	BB	BB	BB	DD	DD	DD	DD	DD	DD	DD	DD	DD	DD	BB	BB	BB	DD	DD	BB	BB	DD	BB
chr8_59315576_59315610	DD	BB	DD	BB	BB	DD	DD	BB	DD	BB	BB	DD	DD	DD	BB	BB	DD	DD	DD	BB	BB	BB	BB	DD	DD	DD	DD	BB	BB	BB	DD	DD	DD	DD	DD	DD	DD	DD	DD	DD	BB	BB	BB	DD	DD	BB	BB	DD	BB
chr8_59333923_59333982	DD	BB	DD	BB	BB	DD	DD	BB	DD	BB	BB	DD	DD	DD	BB	BB	DD	DD	DD	BB	BB	BB	BB	DD	DD	DD	DD	BB	BB	BB	DD	DD	DD	DD	DD	DD	DD	DD	DD	DD	BB	BB	BB	DD	DD	BB	BB	DD	BB
chr8_59365401_59365416	df	FF	df	FF	FF	DD	df	FF	df	FF	FF	df	df	df	FF	FF	df	DD	df	FF	FF	FF	FF	df	df	df	df	FF	FF	FF	df	df	DD	df	df	df	df	df	df	DD	FF	FF	FF	df	df	FF	FF	df	FF
chr8_59395990_59396017	DD	BB	DD	BB	BB	DD	DD	BB	DD	BB	BB	DD	DD	DD	BB	BB	DD	DD	DD	BB	BB	BB	BB	DD	DD	DD	DD	BB	BB	BB	DD	DD	DD	DD	DD	DD	DD	DD	DD	DD	BB	BB	BB	DD	DD	BB	BB	DD	BB
chr8_59405635_59405652	dd	BB	dd	BB	BB	DD	dd	BB	dd	BB	BB	dd	DD	DD	BB	BB	DD	DD	DD	BB	BB	BB	BB	DD	dd	dd	dd	bn	BB	BB	DD	dd	dd	dd	DD	dd	dn	DD	dd	DD	BB	BB	BB	dd	DD	BB	BB	dd	BB
chr8_59409416_59409443	DD	BB	DD	BB	BB	DD	DD	BB	DD	BB	BB	DD	DD	DD	BB	BB	DD	DD	DD	BB	BB	BB	BB	DD	DD	DD	DD	BB	BB	BB	DD	DD	DD	DD	DD	DD	DD	DD	DD	DD	BB	BB	BB	DD	DD	BB	BB	DD	BB
chr8_59446401_59446428	DD	BB	DD	BB	BB	DD	DD	BB	DD	BB	BB	DD	DD	DD	BB	BB	DD	DD	DD	BB	BB	BB	BB	DD	DD	DD	DD	BB	BB	BB	DD	DD	DD	DD	DD	DD	DD	DD	DD	DD	BB	BB	BB	DD	DD	BB	BB	DD	BB
chr8_59473427_59473442	DD	BB	DD	BB	BB	DD	DD	BB	DD	BB	BB	DD	DD	DD	BB	BB	DD	DD	DD	BB	BB	BB	BB	DD	DD	DD	DD	BB	BB	BB	DD	DD	DD	DD	DD	DD	DD	DD	DD	DD	BB	BB	BB	DD	DD	BB	BB	DD	BB
chr8_59497470_59497494	DD	BB	DD	BB	BB	DD	DD	BB	DD	BB	BB	DD	DD	DD	BB	BB	DD	DD	DD	BB	BB	BB	BB	DD	DD	DD	DD	BB	BB	BB	DD	DD	DD	DD	DD	DD	DD	DD	DD	DD	BB	BB	BB	DD	DD	BB	BB	DD	BB
chr8_59505088_59505127	DD	BB	DD	BB	BB	DD	DD	BB	DD	BB	BB	DD	DD	DD	BB	BB	DD	DD	DD	bd	BB	BB	BB	DD	DD	DD	DD	BB	BB	BB	DD	DD	DD	DD	DD	DD	DD	DD	DD	DD	BB	BB	BB	DD	DD	BB	BB	DD	BB
chr8_59570124_59570168	DD	BB	DD	BB	BB	DD	DD	BB	DD	BB	BB	DD	DD	DD	BB	BB	DD	DD	DD	BB	BB	BB	BB	DD	DD	DD	DD	BB	BB	BB	DD	DD	DD	DD	DD	DD	DD	DD	DD	DD	BB	BB	BB	DD	DD	bd	BB	DD	BB
chr8_59727303_59727318	DD	BB	DD	BB	BB	DD	DD	BB	DD	BB	BB	DD	DD	DD	BB	BB	DD	DD	DD	BB	BB	BB	BB	DD	DD	DD	DD	BB	BB	BB	DD	DD	DD	DD	DD	DD	DD	DD	DD	DD	BB	BB	BB	DD	DD	BB	BB	DD	BB
chr8_59845542_59845577	DD	BB	DD	BB	BB	DD	DD	BB	DD	BB	BB	DD	DD	DD	BB	BB	DD	DD	DD	BB	BB	BB	BB	DD	DD	DD	DD	BB	BB	BB	DD	DD	DD	DD	DD	DD	DD	DD	DD	DD	BB	BB	BB	DD	DD	BB	BB	DD	BB
chr8_59850134_59850148	DD	BB	dn	BB	BB	DD	DD	BB	DD	BB	BB	DD	DD	DD	BB	BB	DD	DD	DD	BB	BB	BB	BB	DD	DD	DD	DD	BB	BB	BB	DD	DD	DD	DD	DD	DD	DD	DD	DD	DD	BB	BB	BB	DD	DD	BB	BB	DD	BB
chr8_59897842_59897855	DD	BB	DD	BB	BB	DD	DD	BB	DD	BB	BB	DD	DD	DD	BB	BB	DD	DD	DD	BB	BB	BB	BB	DD	DD	DD	DD	BB	BB	BB	DD	DD	DD	DD	DD	DD	DD	DD	DD	DD	BB	BB	BB	DD	DD	BB	BB	DD	BB
chr8_59990531_59990546	DD	BB	DD	BB	BB	DD	DD	BB	DD	BB	BB	DD	DD	DD	BB	BB	DD	DD	DD	BB	BB	BB	BB	DD	DD	DD	DD	BB	BB	BB	DD	DD	DD	DD	DD	DD	DD	DD	DD	DD	BB	BB	BB	DD	DD	BB	BB	DD	BB
chr8_60006259_60006314	DD	BB	DD	BB	BB	DD	DD	BB	DD	BB	BB	DD	DD	DD	BB	BB	DD	DD	DD	NN	BB	BB	BB	DD	DD	DD	DD	BB	BB	BB	DD	DD	DD	DD	NN	DD	NA	DD	DD	DD	NA	BB	BB	DD	DD	BB	BB	dn	BB
chr8_60027534_60027565	DD	BB	DD	BB	BB	DD	DD	BB	DD	BB	BB	DD	DD	DD	BB	BB	DD	DD	DD	BB	BB	BB	BB	DD	DD	DD	DD	BB	BB	BB	DD	DD	DD	DD	DD	DD	DD	DD	DD	DD	BB	BB	BB	DD	DD	BB	BB	DD	BB
chr8_60053156_60053195	DD	BB	DD	BB	BB	DD	DD	BB	DD	BB	BB	DD	DD	DD	BB	BB	DD	DD	DD	BB	BB	BB	BB	DD	DD	DD	DD	BB	BB	BB	DD	DD	DD	DD	DD	DD	DD	DD	DD	DD	BB	BB	BB	DD	DD	BB	BB	DD	BB
chr8_60099969_60099980	DD	BB	DD	BB	BB	DD	DD	BB	DD	BB	BB	DD	DD	DD	BB	BB	DD	DD	DD	BB	BB	BB	BB	DD	DD	DD	DD	BB	BB	BB	DD	DD	DD	DD	DD	DD	DD	DD	DD	DD	BB	BB	BB	DD	DD	BB	BB	DD	BB
chr8_60129578_60129593	DD	BB	DD	BB	BB	DD	DD	BB	DD	BB	BB	DD	DD	DD	BB	BB	DD	DD	DD	BB	BB	BB	BB	DD	DD	DD	DD	BB	BB	BB	DD	DD	DD	DD	DD	DD	DD	DD	DD	DD	BB	BB	BB	DD	DD	BB	BB	DD	BB
chr8_60177074_60177101	DD	BB	DD	BB	BB	DD	DD	BB	DD	BB	BB	DD	DD	DD	BB	BB	DD	DD	DD	BB	BB	BB	BB	DD	DD	DD	DD	BB	BB	BB	DD	DD	DD	DD	DD	DD	DD	DD	DD	DD	BB	BB	BB	DD	DD	BB	BB	DD	BB
chr8_60224884_60224907	DD	BB	DD	BB	BB	DD	DD	BB	DD	BB	BB	DD	DD	DD	BB	BB	DD	DD	DD	BB	BB	BB	BB	DD	DD	DD	DD	BB	BB	BB	DD	DD	DD	DD	DD	DD	DD	DD	DD	DD	BB	BB	BB	DD	DD	BB	BB	DD	BB
chr8_60238379_60238394	DD	BB	DD	BB	BB	DD	DD	BB	DD	BB	BB	DD	DD	DD	BB	BB	DD	DD	DD	BB	BB	BB	BB	DD	DD	DD	DD	BB	BB	BB	DD	DD	DD	DD	DD	DD	DD	DD	DD	DD	BB	BB	BB	DD	DD	BB	BB	DD	BB
chr8_60270804_60270815	df	FF	df	FF	FF	df	df	FF	df	FF	FF	df	df	df	FF	FF	df	df	df	FF	FF	FF	FF	df	df	df	df	FF	FF	FF	df	df	df	df	df	df	df	df	df	df	FF	FF	FF	df	df	FF	FF	df	FF
chr8_60300022_60300077	DD	BB	DD	bf	bn	DD	df	bn	DD	bn	bf	dn	DD	DD	BB	bn	dn	DD	DD	bf	BB	bd	bn	DD	dn	DD	DD	bn	BB	bd	df	dn	df	DD	DD	dn	df	dn	df	DD	bf	bf	bn	DD	DD	bf	bf	DD	bn
chr8_60300085_60300102	DD	BB	DD	BB	BB	DD	DD	BB	DD	BB	BB	DD	DD	DD	BB	BB	DD	DD	DD	BB	BB	BB	BB	DD	DD	DD	DD	BB	BB	BB	DD	DD	DD	DD	DD	DD	DD	DD	DD	DD	BB	BB	BB	DD	DD	BB	BB	DD	BB
chr8_60343541_60343556	DD	BB	DD	BB	BB	DD	DD	BB	DD	BB	BB	DD	DD	DD	BB	BB	DD	DD	DD	BB	BB	BB	BB	DD	DD	DD	DD	BB	BB	BB	dn	dn	DD	DD	dn	DD	DD	dn	DD	DD	BB	BB	BB	DD	DD	BB	BB	DD	BB
chr8_60394019_60394054	dn	BB	DD	BB	BB	DD	DD	BB	DD	BB	BB	DD	DD	DD	BB	BB	DD	DD	DD	BB	BB	BB	BB	DD	DD	DD	DD	BB	BB	BB	DD	DD	DD	DD	DD	DD	DD	DD	DD	DD	BB	BB	BB	DD	DD	BB	BB	DD	BB
chr8_60408303_60408320	dd	BB	dd	BB	BB	dd	dd	BB	dd	BB	BB	dd	dd	dd	BB	BB	dd	dd	bd	BB	BB	BB	BB	dd	dd	dd	dn	BB	BB	BB	dd	dd	dd	dd	dd	dd	dd	dd	dd	dd	BB	BB	BB	dd	dd	BB	BB	dd	BB
chr8_60437746_60437795	DD	BB	DD	BB	BB	DD	DD	BB	DD	BB	BB	DD	DD	DD	BB	BB	DD	DD	DD	BB	BB	BB	BB	DD	DD	DD	DD	BB	BB	BB	DD	DD	DD	DD	DD	DD	DD	DD	DD	DD	BB	BB	BB	DD	DD	BB	BB	DD	BB
chr8_60481051_60481110	DD	BB	DD	BB	BB	DD	DD	BB	DD	BB	BB	DD	DD	DD	BB	BB	DD	DD	DD	BB	BB	BB	BB	DD	DD	DD	DD	BB	BB	BB	DD	DD	DD	DD	DD	DD	DD	DD	DD	DD	BB	BB	BB	DD	DD	BB	BB	DD	BB
chr8_60508164_60508191	DD	BB	DD	BB	BB	DD	DD	BB	DD	BB	BB	DD	DD	DD	BB	BB	DD	DD	DD	BB	BB	BB	BB	DD	DD	DD	DD	BB	BB	BB	DD	DD	DD	DD	DD	DD	DD	DD	DD	DD	BB	BB	BB	DD	DD	BB	BB	DD	BB
chr8_60546226_60546237	DD	BB	DD	BB	BB	DD	DD	BB	DD	BB	BB	DD	DD	DD	BB	BB	DD	DD	DD	BB	BB	BB	BB	DD	DD	DD	DD	BB	BB	BB	DD	DD	DD	DD	DD	DD	DD	DD	DD	DD	BB	BB	BB	DD	DD	BB	BB	DD	BB
chr8_60580460_60580483	DD	BB	DD	BB	BB	DD	DD	BB	DD	BB	BB	DD	DD	DD	BB	BB	DD	DD	DD	BB	BB	BB	BB	DD	DD	DD	DD	BB	BB	BB	DD	DD	DD	DD	DD	DD	DD	DD	DD	DD	BB	BB	BB	DD	DD	BB	BB	DD	BB
chr8_60613499_60613518	DD	BB	DD	BB	BB	DD	DD	BB	DD	BB	BB	DD	DD	DD	BB	BB	DD	DD	DD	BB	BB	BB	BB	DD	DD	DD	DD	BB	BB	BB	DD	DD	DD	DD	DD	DD	DD	DD	DD	DD	BB	BB	BB	DD	DD	BB	BB	DD	BB
chr8_60649385_60649420	DD	BB	DD	BB	BB	DD	DD	BB	DD	BB	BB	DD	DD	DD	BB	BB	BB	DD	DD	BB	BB	BB	BB	DD	DD	DD	DD	BB	BB	BB	DD	DD	DD	BB	DD	DD	DD	DD	DD	DD	BB	BB	BB	DD	DD	BB	BB	DD	BB
chr8_60668226_60668277	dn	BB	DD	BB	BB	DD	DD	BB	DD	NA	BB	DD	DD	DD	NN	BB	dn	DD	DD	NA	BB	BB	BB	DD	DD	DD	DD	BB	BB	BB	DD	NA	DD	DD	DD	DD	DD	DD	DD	DD	BB	BB	BB	DD	DD	BB	BB	DD	BB
chr8_60709083_60709122	DD	BB	DD	BB	BB	DD	DD	BB	DD	BB	BB	DD	DD	DD	BB	BB	DD	DD	DD	BB	BB	BB	BB	DD	DD	DD	DD	BB	BB	BB	DD	DD	DD	DD	DD	DD	DD	DD	DD	DD	BB	BB	BB	DD	DD	BB	BB	DD	BB
chr8_60731792_60731835	DD	DD	DD	BB	BB	bd	DD	BB	DD	BB	BB	NA	DD	DD	BB	BB	DD	DD	DD	BB	BB	BB	BB	DD	DD	NA	DD	BB	BB	BB	DD	DD	DD	DD	NA	DD	BB	DD	NA	DD	BB	BB	BB	DD	DD	BB	BB	NA	BB
chr8_60737642_60737676	FF	FF	FF	FF	FF	FF	NA	FF	FF	FF	FF	FF	NA	FF	FF	NA	FF	FF	FF	FF	FF	FF	FF	FF	FF	NA	FF	FF	NA	NA	FF	NA	FF	FF	NA	FF	NA	NA	FF	FF	NA	FF	NA	NA	FF	FF	NA	NA	NA
chr8_60793786_60793825	df	FF	df	FF	FF	DD	df	FF	df	FF	FF	df	df	df	FF	FF	df	df	DD	FF	FF	FF	FF	df	DD	df	df	FF	FF	FF	DD	df	df	DD	df	df	df	DD	DD	DD	FF	FF	FF	DD	df	FF	FF	DD	FF
chr8_60796161_60796184	DD	BB	DD	BB	BB	DD	DD	BB	DD	BB	BB	DD	DD	DD	BB	BB	DD	DD	DD	BB	BB	BB	BB	DD	DD	DD	DD	BB	BB	BB	DD	DD	DD	DD	DD	DD	DD	DD	DD	DD	BB	BB	BB	DD	DD	BB	BB	DD	BB
chr8_60834929_60834964	DD	BB	DD	BB	BB	DD	DD	BB	DD	BB	BB	DD	DD	DD	BB	BB	DD	DD	DD	DD	BB	BB	BB	DD	DD	DD	DD	BB	BB	BB	DD	DD	DD	DD	DD	DD	DD	DD	DD	DD	BB	BB	BB	DD	DD	BB	BB	DD	BB
chr8_60843606_60843665	NN	FF	FF	FF	FF	FF	NN	FF	NA	FF	FF	FF	FF	FF	FF	FF	FF	FF	NA	FF	FF	FF	FF	FF	FF	NA	FF	FF	FF	FF	FF	NA	FF	FF	FF	FF	FF	FF	NA	FF	FF	FF	FF	FF	FF	NA	FF	FF	FF
chr8_60890701_60890736	DD	BB	DD	BB	BB	bd	DD	BB	DD	BB	BB	DD	DD	DD	BB	BB	DD	DD	DD	BB	BB	BB	BB	DD	DD	DD	bd	BB	BB	BB	bd	dn	DD	bd	bd	DD	DD	bd	bd	DD	BB	BB	BB	bd	DD	BB	BB	DD	BB
chr8_60918876_60918903	DD	BB	DD	BB	BB	DD	DD	BB	DD	BB	BB	DD	DD	DD	BB	BB	DD	DD	DD	BB	BB	BB	BB	DD	DD	DD	DD	BB	BB	BB	DD	DD	DD	DD	DD	DD	DD	DD	DD	DD	BB	BB	BB	DD	DD	BB	BB	DD	BB
chr8_60931787_60931802	df	FF	df	FF	FF	df	df	FF	df	FF	FF	df	df	df	FF	FF	df	df	df	FF	FF	FF	FF	df	df	df	df	FF	FF	FF	df	df	df	df	df	df	df	df	df	df	FF	FF	FF	df	df	FF	FF	df	FF
chr8_60964540_60964579	DD	BB	DD	NA	BB	NA	DD	BB	DD	BB	bn	DD	DD	NA	BB	NA	DD	DD	DD	BB	BB	BB	BB	BB	DD	DD	DD	NA	BB	BB	NA	DD	DD	DD	DD	DD	DD	DD	NA	NA	BB	BB	BB	NN	DD	BB	BB	bd	BB
chr8_61055029_61055064	dd	bd	DD	bd	bd	dd	dd	bd	dd	BB	BB	dd	dd	dd	bn	bd	dd	dd	dd	BB	bd	bd	bd	dd	dd	DD	DD	bd	bd	bd	dd	dd	dd	dd	dd	dd	DD	dd	dd	dd	BB	bd	BB	dd	dd	bn	bd	dd	bd
chr8_61106285_61106312	DD	BB	DD	BB	BB	DD	DD	BB	DD	BB	BB	DD	DD	DD	BB	BB	DD	DD	DD	BB	BB	BB	BB	DD	DD	DD	DD	BB	BB	BB	DD	DD	DD	DD	DD	DD	DD	DD	DD	DD	BB	BB	BB	DD	DD	BB	BB	DD	BB
chr8_61201562_61201575	DD	BB	DD	BB	BB	DD	DD	BB	DD	BB	BB	DD	DD	DD	BB	BB	DD	DD	DD	BB	BB	BB	BB	DD	DD	DD	DD	BB	BB	BB	DD	DD	DD	DD	DD	DD	DD	DD	DD	DD	BB	BB	BB	DD	DD	BB	BB	DD	BB
chr8_61201810_61201835	DD	bn	DD	BB	BB	DD	DD	BB	DD	BB	BB	DD	DD	DD	BB	BB	DD	DD	DD	BB	BB	BB	BB	DD	DD	DD	DD	BB	BB	BB	DD	DD	DD	DD	DD	DD	DD	DD	DD	DD	BB	BB	BB	DD	DD	BB	BB	DD	BB
chr8_61210811_61210824	DD	BB	DD	BB	BB	DD	DD	BB	DD	BB	BB	DD	DD	DD	BB	BB	DD	DD	DD	BB	BB	BB	BB	DD	DD	DD	DD	BB	BB	BB	DD	DD	DD	DD	DD	DD	DD	DD	DD	DD	BB	BB	BB	DD	DD	BB	BB	DD	BB
chr8_61222048_61222067	DD	BB	DD	BB	BB	DD	DD	BB	DD	BB	BB	DD	DD	DD	BB	BB	DD	DD	DD	BB	BB	BB	BB	DD	DD	DD	DD	BB	BB	BB	DD	DD	DD	DD	DD	DD	DD	DD	DD	DD	BB	BB	BB	DD	DD	BB	BB	DD	BB
chr8_61223302_61223323	DD	BB	DD	BB	BB	DD	DD	BB	DD	BB	BB	DD	DD	DD	BB	BB	DD	DD	DD	BB	BB	BB	BB	DD	DD	DD	DD	BB	BB	BB	DD	DD	DD	DD	DD	DD	DD	DD	DD	DD	BB	BB	BB	DD	DD	BB	BB	DD	BB
chr8_61235248_61235265	df	FF	df	FF	FF	df	df	FF	df	FF	FF	df	DD	df	FF	FF	df	df	DD	FF	FF	FF	FF	df	df	df	df	FF	FF	FF	DD	df	DD	df	df	df	df	DD	df	df	FF	FF	FF	df	DD	FF	FF	DD	FF
chr8_61243098_61243129	DD	BB	DD	BB	BB	DD	DD	BB	DD	BB	BB	DD	DD	DD	BB	BB	DD	DD	DD	BB	BB	BB	BB	DD	DD	DD	DD	BB	BB	BB	DD	DD	DD	DD	DD	DD	DD	DD	DD	DD	BB	BB	BB	DD	DD	BB	BB	DD	BB
chr8_61255040_61255051	DD	BB	DD	BB	BB	DD	DD	BB	DD	BB	BB	DD	DD	DD	BB	BB	DD	DD	DD	BB	BB	BB	BB	DD	DD	DD	DD	BB	BB	BB	DD	DD	DD	DD	DD	DD	DD	DD	DD	DD	BB	BB	BB	DD	DD	BB	BB	DD	BB
chr8_61258401_61258424	DD	BB	DD	BB	BB	DD	DD	BB	DD	BB	BB	DD	DD	DD	BB	BB	DD	DD	DD	BB	BB	BB	BB	DD	DD	DD	DD	BB	BB	BB	DD	DD	DD	DD	DD	DD	DD	DD	DD	DD	BB	BB	BB	DD	DD	BB	BB	DD	BB
chr8_61262425_61262444	DD	BB	DD	BB	BB	DD	DD	BB	DD	BB	BB	DD	DD	DD	BB	BB	DD	DD	DD	BB	BB	BB	BB	DD	DD	DD	DD	BB	BB	BB	DD	DD	DD	DD	DD	DD	DD	DD	DD	DD	BB	BB	BB	DD	DD	BB	BB	DD	BB
chr8_61291446_61291490	DD	BB	DD	BB	BB	DD	DD	BB	DD	BB	BB	DD	DD	DD	BB	BB	DD	DD	DD	BB	BB	BB	BB	DD	DD	DD	DD	BB	BB	BB	DD	DD	DD	DD	DD	DD	DD	DD	DD	DD	BB	bn	BB	DD	DD	BB	BB	DD	BB
chr8_61325834_61325860	DD	BB	DD	BB	BB	DD	DD	BB	DD	BB	BB	DD	DD	DD	BB	BB	DD	DD	DD	BB	BB	BB	BB	DD	DD	DD	DD	BB	BB	BB	DD	DD	DD	DD	DD	DD	DD	DD	DD	DD	BB	BB	BB	DD	DD	BB	BB	DD	BB
chr8_61366218_61366235	DD	BB	NA	BB	BB	DD	DD	BB	DD	NN	BB	DD	DD	NA	BB	BB	DD	DD	NA	BB	NA	BB	BB	NA	DD	DD	DD	BB	BB	BB	NA	NA	DD	DD	NA	NA	DD	DD	DD	NA	BB	NA	BB	NA	DD	BB	BB	DD	BB
chr8_61399531_61399544	DD	BB	DD	BB	BB	DD	DD	BB	DD	BB	BB	DD	DD	DD	BB	BB	DD	DD	DD	BB	BB	BB	BB	DD	DD	DD	DD	BB	BB	BB	DD	DD	DD	DD	DD	DD	DD	DD	DD	DD	BB	BB	BB	DD	DD	BB	BB	DD	BB
chr8_61405697_61405728	DD	BB	DD	BB	BB	DD	DD	BB	DD	BB	BB	DD	DD	DD	BB	BB	DD	DD	DD	BB	BB	BB	BB	DD	DD	DD	DD	BB	BB	BB	DD	DD	DD	DD	DD	DD	DD	DD	DD	DD	BB	BB	BB	DD	DD	BB	BB	DD	BB
chr8_61447856_61447887	FF	FF	FF	NN	FF	FF	FF	FF	FF	FF	FF	FF	FF	FF	FF	FF	FF	FF	FF	FF	NA	FF	FF	FF	FF	FF	FF	FF	FF	FF	FF	FF	FF	FF	FF	FF	FF	FF	FF	FF	FF	FF	FF	FF	FF	FF	FF	FF	FF
chr8_61486991_61487030	DD	BB	DD	BB	BB	DD	DD	NN	DD	BB	BB	DD	NA	DD	NA	NA	BB	DD	DD	BB	BB	BB	BB	DD	NA	DD	DD	BB	NA	BB	DD	DD	dn	DD	DD	DD	DD	DD	DD	DD	BB	BB	BB	DD	DD	BB	BB	DD	BB
chr8_61506293_61506324	DD	BB	DD	BB	BB	DD	DD	BB	DD	BB	BB	DD	DD	DD	BB	BB	BB	DD	DD	BB	BB	BB	BB	DD	DD	DD	DD	BB	BB	BB	DD	DD	DD	DD	dn	DD	DD	DD	DD	DD	BB	BB	BB	DD	DD	BB	BB	DD	BB
chr8_61556770_61556787	dd	BB	dd	BB	BB	dd	dd	BB	dd	BB	BB	dd	dd	dd	BB	BB	BB	dd	dd	BB	BB	BB	BB	dd	dd	dd	dd	BB	BB	BB	dd	dd	dd	dn	dd	dd	dd	dd	dd	dd	BB	BB	BB	dd	dd	BB	BB	dd	BB
chr8_61563239_61563274	DD	BB	DD	BB	BB	DD	DD	BB	DD	BB	BB	DD	DD	DD	BB	BB	BB	DD	DD	BB	BB	BB	BB	DD	DD	DD	DD	BB	BB	BB	DD	DD	DD	DD	DD	DD	DD	DD	DD	DD	BB	BB	BB	DD	DD	BB	BB	DD	BB
chr8_61595663_61595690	DD	BB	DD	BB	BB	DD	DD	BB	DD	BB	BB	DD	DD	DD	BB	BB	BB	DD	DD	BB	BB	BB	BB	bd	DD	DD	DD	BB	BB	BB	DD	DD	DD	DD	DD	DD	DD	DD	DD	DD	BB	BB	BB	DD	DD	BB	BB	DD	BB
chr8_61611575_61611602	DD	BB	DD	BB	BB	DD	DD	BB	DD	BB	BB	DD	DD	DD	BB	BB	BB	DD	DD	BB	BB	BB	BB	DD	DD	DD	DD	BB	BB	BB	DD	DD	DD	DD	DD	DD	DD	DD	DD	DD	BB	BB	BB	DD	DD	BB	BB	DD	BB
chr8_61614982_61615017	DD	BB	DD	BB	bd	DD	DD	BB	DD	BB	BB	DD	DD	DD	BB	BB	BB	DD	DD	BB	BB	BB	BB	DD	DD	DD	DD	BB	BB	BB	DD	DD	DD	DD	DD	DD	DD	DD	DD	DD	BB	BB	BB	DD	DD	BB	BB	DD	BB
chr8_61619991_61620018	DD	BB	DD	BB	BB	DD	DD	BB	DD	BB	BB	DD	DD	DD	BB	BB	BB	DD	DD	BB	BB	BB	BB	DD	DD	DD	DD	BB	BB	BB	DD	DD	DD	DD	DD	DD	DD	DD	DD	DD	BB	BB	BB	DD	DD	BB	BB	DD	BB
chr8_61636707_61636720	bd	BB	DD	BB	BB	DD	DD	BB	DD	BB	BB	DD	DD	DD	BB	BB	BB	DD	DD	BB	BB	BB	BB	DD	DD	DD	DD	BB	BB	BB	DD	DD	DD	DD	DD	DD	DD	DD	DD	DD	BB	BB	BB	DD	DD	BB	BB	DD	BB
chr8_61699285_61699329	DD	BB	DD	BB	BB	DD	DD	BB	DD	BB	BB	DD	DD	DD	BB	BB	BB	DD	DD	BB	BB	BB	BB	DD	DD	DD	DD	BB	BB	BB	DD	DD	DD	DD	DD	DD	DD	DD	DD	DD	BB	BB	BB	DD	DD	BB	BB	DD	BB
chr8_61700365_61700400	NA	BB	NA	BB	BB	NN	NN	BB	NA	BB	BB	NN	NA	NA	BB	BB	NA	NA	NN	BB	BB	BB	BB	NN	NN	NA	DD	NA	BB	BB	NA	DD	DD	DD	DD	DD	DD	DD	NA	DD	BB	BB	BB	DD	NA	NA	BB	DD	BB
chr8_61704249_61704268	DD	BB	DD	BB	BB	DD	DD	BB	DD	BB	BB	DD	DD	DD	BB	BB	BB	DD	DD	BB	BB	BB	BB	DD	DD	DD	DD	BB	BB	BB	DD	DD	DD	DD	DD	DD	DD	DD	DD	DD	BB	BB	BB	DD	DD	BB	BB	DD	BB
chr8_61715767_61715781	DD	BB	DD	BB	BB	DD	DD	BB	DD	BB	BB	DD	DD	DD	BB	BB	BB	DD	DD	BB	BB	BB	BB	DD	DD	DD	DD	BB	BB	BB	DD	DD	DD	DD	DD	DD	DD	DD	DD	DD	BB	BB	BB	DD	DD	BB	BB	DD	BB
chr8_61716501_61716520	DD	BB	DD	BB	BB	DD	DD	BB	DD	BB	BB	DD	DD	DD	BB	BB	BB	DD	DD	BB	BB	BB	BB	DD	DD	DD	DD	BB	BB	BB	DD	DD	DD	DD	DD	DD	DD	DD	DD	DD	BB	BB	BB	DD	DD	BB	BB	DD	BB
chr8_61729054_61729085	DD	BB	DD	BB	BB	DD	DD	BB	DD	BB	BB	DD	DD	DD	BB	BB	BB	DD	DD	BB	BB	BB	BB	DD	DD	DD	DD	BB	BB	BB	DD	DD	DD	DD	DD	DD	DD	DD	DD	DD	BB	BB	BB	DD	DD	BB	BB	DD	BB
chr8_61736432_61736491	NN	BB	NA	BB	BB	DD	DD	BB	DD	NN	NA	DD	DD	DD	BB	NA	NA	DD	NA	BB	NA	NA	NA	DD	NN	DD	DD	bn	BB	NA	DD	DD	DD	DD	DD	DD	DD	NA	DD	DD	BB	BB	BB	NA	NN	NA	BB	NN	NA
chr8_61746810_61746844	DD	BB	DD	BB	BB	DD	DD	BB	DD	BB	BB	DD	DD	DD	BB	BB	BB	DD	DD	BB	BB	BB	BB	DD	DD	DD	DD	BB	BB	BB	DD	DD	DD	DD	DD	DD	DD	DD	DD	DD	BB	BB	BB	DD	DD	BB	BB	DD	BB
chr8_61795771_61795786	dd	BB	dd	BB	BB	dd	DD	BB	dd	BB	BB	dd	DD	dd	BB	BB	BB	dd	dd	BB	BB	BB	BB	dd	dd	dd	dd	BB	BB	BB	DD	dd	DD	DD	dd	dd	dd	dd	dd	DD	BB	BB	BB	dd	DD	BB	BB	DD	BB
chr8_61827750_61827770	DD	BB	DD	BB	BB	DD	DD	BB	DD	BB	BB	DD	DD	DD	BB	BB	BB	DD	DD	BB	BB	BB	BB	DD	DD	DD	DD	BB	BB	BB	DD	DD	DD	DD	DD	DD	DD	DD	DD	DD	BB	BB	BB	DD	DD	BB	BB	DD	BB
chr8_61847145_61847160	DD	BB	DD	BB	BB	DD	DD	BB	DD	BB	BB	DD	DD	DD	BB	BB	BB	DD	DD	BB	BB	BB	BB	DD	DD	DD	DD	BB	BB	BB	DD	DD	DD	DD	DD	DD	DD	DD	DD	DD	BB	BB	BB	DD	DD	BB	BB	DD	BB
chr8_61851120_61851140	DD	BB	DD	BB	BB	DD	dn	BB	DD	BB	BB	DD	dn	DD	BB	BB	BB	DD	dn	BB	BB	BB	BB	DD	DD	DD	DD	BB	BB	BB	DD	DD	DD	DD	DD	dn	DD	DD	DD	DD	BB	BB	BB	DD	DD	BB	BB	DD	BB
chr8_61875836_61875865	DD	BB	DD	BB	BB	DD	DD	BB	DD	BB	BB	DD	DD	DD	BB	BB	BB	DD	DD	BB	BB	BB	BB	DD	DD	DD	DD	BB	BB	BB	DD	DD	DD	DD	DD	DD	DD	DD	DD	DD	BB	BB	BB	DD	DD	BB	BB	DD	BB
chr8_61910324_61910341	DD	BB	DD	BB	BB	DD	DD	BB	DD	BB	BB	DD	DD	DD	BB	BB	BB	dn	DD	BB	BB	BB	BB	DD	DD	DD	DD	BB	BB	BB	DD	DD	DD	DD	DD	DD	DD	DD	DD	DD	BB	BB	BB	DD	DD	BB	BB	DD	BB
chr8_61920045_61920068	DD	BB	DD	BB	BB	DD	DD	BB	DD	BB	BB	DD	DD	DD	BB	BB	BB	DD	DD	BB	BB	BB	BB	DD	DD	DD	DD	BB	BB	BB	DD	DD	DD	DD	DD	DD	DD	DD	dn	DD	BB	BB	BB	DD	DD	BB	BB	DD	BB
chr8_61924462_61924491	DD	BB	DD	BB	BB	DD	DD	BB	DD	BB	BB	DD	DD	DD	BB	BB	BB	DD	DD	BB	BB	BB	BB	DD	DD	DD	DD	BB	BB	BB	DD	DD	DD	DD	DD	DD	DD	DD	DD	DD	BB	BB	BB	DD	DD	BB	BB	DD	BB
chr8_61936321_61936344	DD	BB	DD	BB	BB	DD	DD	BB	DD	BB	BB	dn	DD	DD	BB	BB	BB	DD	bd	BB	BB	BB	BB	DD	DD	DD	DD	BB	BB	BB	DD	DD	DD	DD	DD	DD	bd	bd	DD	DD	BB	BB	BB	DD	DD	BB	BB	DD	BB
chr8_62008953_62008972	DD	BB	DD	BB	BB	DD	DD	BB	DD	BB	BB	DD	DD	DD	BB	BB	BB	DD	DD	BB	BB	BB	BB	DD	DD	DD	DD	BB	BB	BB	DD	DD	DD	DD	DD	DD	DD	DD	DD	DD	BB	BB	BB	DD	DD	BB	BB	DD	BB
chr8_62011858_62011875	DD	BB	DD	BB	BB	DD	DD	BB	DD	BB	BB	DD	DD	DD	BB	BB	BB	DD	DD	BB	BB	BB	BB	DD	DD	DD	DD	BB	BB	BB	DD	DD	DD	DD	DD	DD	DD	DD	DD	DD	BB	BB	BB	DD	DD	BB	BB	DD	BB
chr8_62034927_62034947	NA	BB	DD	BB	BB	DD	DD	BB	NA	BB	BB	DD	DD	DD	BB	BB	BB	DD	DD	BB	BB	BB	BB	DD	DD	NA	DD	BB	BB	BB	DD	DD	DD	DD	DD	DD	DD	DD	DD	DD	NA	BB	BB	DD	DD	BB	BB	DD	BB
chr8_62062039_62062090	FF	FF	FF	NN	FF	FF	FF	FF	FF	NN	FF	FF	FF	FF	FF	NA	FF	NA	NA	FF	FF	NA	FF	FF	NA	NA	FF	FF	FF	FF	NN	FF	FF	FF	FF	FF	FF	FF	NA	FF	FF	FF	NA	fn	FF	FF	FF	FF	FF
chr8_62075580_62075618	NA	BB	DD	NA	BB	DD	DD	NN	NA	BB	BB	NN	NA	NA	BB	BB	BB	DD	DD	BB	BB	BB	BB	DD	dn	NA	DD	BB	BB	BB	NA	DD	DD	DD	DD	DD	NA	NA	DD	DD	BB	BB	BB	DD	DD	BB	BB	NA	BB
chr8_62233606_62233637	DD	DD	DD	DD	DD	DD	DD	DD	DD	DD	DD	DD	DD	DD	DD	DD	DD	DD	DD	DD	DD	DD	DD	DD	DD	DD	DD	BB	BB	BB	DD	DD	DD	DD	DD	DD	DD	DD	DD	DD	BB	BB	BB	DD	DD	BB	BB	DD	BB
chr8_62287400_62287435	DD	BB	DD	BB	BB	DD	DD	BB	DD	BB	BB	DD	DD	DD	BB	BB	BB	DD	DD	BB	BB	BB	BB	DD	DD	DD	DD	BB	BB	BB	DD	DD	DD	DD	DD	DD	DD	DD	DD	DD	BB	BB	BB	DD	DD	BB	BB	DD	BB
chr8_62396932_62396967	DD	BB	DD	BB	BB	DD	NN	BB	NA	BB	NA	NA	DD	DD	BB	BB	BB	NA	NA	BB	NA	BB	BB	DD	DD	DD	DD	BB	BB	NA	DD	DD	DD	DD	DD	DD	DD	DD	DD	DD	NA	BB	NA	DD	DD	BB	BB	DD	BB
chr8_62519450_62519491	DD	BB	DD	BB	BB	DD	DD	BB	DD	BB	BB	DD	DD	DD	BB	BB	BB	DD	DD	BB	BB	BB	BB	DD	DD	DD	DD	BB	BB	BB	DD	DD	DD	DD	DD	DD	DD	DD	DD	DD	BB	BB	BB	DD	DD	BB	BB	bd	BB
chr8_62589256_62589295	DD	BB	DD	BB	BB	DD	DD	BB	DD	BB	BB	DD	DD	DD	BB	BB	BB	DD	DD	BB	bd	BB	BB	DD	DD	DD	DD	BB	BB	BB	DD	DD	DD	DD	DD	DD	DD	DD	DD	DD	BB	BB	BB	DD	DD	BB	BB	DD	BB
chr8_62615908_62615937	DD	BB	DD	BB	BB	DD	DD	BB	DD	BB	BB	DD	DD	DD	BB	BB	BB	DD	DD	BB	BB	BB	BB	DD	DD	NA	DD	BB	BB	BB	DD	DD	NN	NA	DD	DD	DD	NA	DD	DD	BB	BB	BB	DD	NA	BB	BB	DD	NA
chr8_62692782_62692817	DD	BB	DD	BB	BB	DD	DD	BB	DD	BB	BB	DD	DD	DD	BB	BB	BB	DD	DD	BB	BB	BB	BB	DD	DD	DD	DD	BB	BB	BB	DD	DD	DD	DD	DD	DD	DD	DD	DD	DD	bn	BB	BB	DD	DD	BB	BB	DD	BB
chr8_62729650_62729663	DD	BB	DD	BB	BB	DD	DD	BB	DD	BB	BB	DD	DD	DD	BB	BB	BB	DD	DD	BB	BB	BB	BB	DD	DD	DD	DD	BB	BB	BB	DD	DD	DD	DD	DD	DD	DD	DD	DD	DD	BB	BB	BB	DD	DD	BB	BB	DD	BB
chr8_62744737_62744760	DD	BB	DD	BB	BB	DD	DD	BB	DD	BB	BB	DD	dn	DD	BB	BB	BB	DD	DD	BB	BB	BB	BB	DD	dn	dn	DD	BB	BB	BB	DD	DD	DD	DD	DD	DD	dn	DD	DD	DD	BB	BB	BB	DD	DD	BB	BB	DD	BB
chr8_62749368_62749383	DD	BB	DD	BB	BB	DD	DD	BB	DD	BB	BB	DD	DD	DD	BB	BB	bd	DD	DD	BB	BB	BB	BB	DD	DD	DD	DD	BB	BB	BB	DD	DD	DD	DD	DD	DD	DD	DD	bd	DD	BB	BB	BB	DD	DD	BB	BB	DD	BB
chr8_62753822_62753845	DD	BB	DD	BB	BB	DD	DD	BB	DD	BB	BB	DD	DD	DD	BB	BB	BB	DD	DD	BB	BB	BB	BB	DD	DD	DD	DD	BB	BB	BB	DD	DD	DD	DD	DD	DD	DD	DD	DD	DD	BB	BB	BB	DD	DD	BB	BB	DD	BB
chr8_62755620_62755631	DD	BB	DD	BB	BB	DD	DD	BB	DD	BB	BB	DD	DD	DD	BB	BB	BB	DD	DD	BB	BB	BB	BB	DD	DD	DD	DD	BB	BB	BB	DD	DD	DD	DD	DD	DD	DD	DD	DD	DD	BB	BB	BB	DD	DD	BB	BB	DD	BB
chr8_62761361_62761384	DD	BB	DD	BB	BB	DD	DD	BB	DD	BB	BB	DD	DD	DD	BB	BB	BB	DD	DD	BB	BB	BB	BB	DD	DD	DD	DD	BB	BB	BB	DD	DD	DD	DD	DD	DD	DD	DD	DD	DD	BB	BB	BB	DD	DD	BB	BB	DD	BB
chr8_62774339_62774350	DD	BB	DD	BB	BB	DD	DD	BB	DD	BB	BB	DD	DD	DD	BB	BB	BB	DD	DD	BB	BB	BB	BB	DD	DD	DD	DD	BB	BB	BB	DD	DD	DD	DD	DD	DD	DD	DD	DD	DD	BB	BB	BB	DD	DD	BB	BB	DD	BB
chr8_62776874_62776887	DD	BB	DD	BB	BB	DD	DD	BB	dn	BB	BB	DD	DD	DD	BB	BB	BB	DD	DD	BB	BB	BB	BB	dn	DD	DD	DD	BB	BB	BB	DD	DD	DD	DD	DD	DD	DD	DD	DD	DD	BB	BB	BB	DD	DD	BB	BB	dn	BB
chr8_62793172_62793189	DD	BB	DD	BB	BB	DD	DD	BB	DD	BB	BB	DD	DD	DD	BB	BB	BB	DD	DD	BB	BB	BB	BB	DD	DD	DD	DD	BB	BB	BB	DD	DD	DD	DD	DD	DD	DD	DD	DD	DD	BB	BB	BB	DD	DD	BB	BB	DD	BB
chr8_62977311_62977322	DD	BB	DD	BB	BB	DD	DD	BB	DD	BB	BB	DD	DD	DD	BB	BB	BB	DD	DD	BB	BB	BB	BB	DD	DD	DD	DD	BB	BB	BB	DD	DD	DD	DD	DD	DD	DD	DD	DD	DD	BB	BB	BB	DD	DD	BB	BB	DD	BB
chr8_62977323_62977334	DD	BB	DD	BB	BB	DD	DD	BB	DD	BB	BB	DD	DD	dn	BB	BB	BB	DD	dn	BB	BB	BB	BB	DD	DD	DD	DD	BB	BB	BB	DD	DD	DD	DD	DD	DD	dn	DD	DD	DD	BB	BB	BB	DD	DD	BB	BB	DD	BB
chr8_63028471_63028482	DD	BB	DD	BB	BB	DD	DD	BB	DD	BB	BB	DD	DD	DD	BB	BB	BB	DD	DD	BB	BB	BB	BB	DD	DD	DD	DD	BB	BB	BB	DD	DD	DD	DD	DD	DD	DD	DD	DD	DD	BB	BB	BB	DD	DD	BB	BB	DD	BB
chr8_63076861_63076892	DD	BB	DD	BB	BB	DD	DD	BB	DD	BB	BB	DD	DD	DD	BB	BB	BB	DD	DD	bd	BB	BB	bd	DD	DD	DD	DD	BB	BB	BB	DD	DD	DD	DD	DD	DD	DD	DD	DD	DD	bd	BB	BB	DD	DD	BB	BB	DD	BB
chr8_63077338_63077372	DD	BB	DD	BB	BB	DD	DD	BB	DD	BB	BB	DD	DD	DD	BB	BB	BB	DD	DD	BB	BB	BB	BB	DD	DD	DD	DD	BB	BB	BB	DD	DD	DD	DD	DD	DD	DD	DD	DD	DD	BB	BB	BB	DD	DD	BB	BB	DD	BB
chr8_63111033_63111072	NN	NN	NN	BB	BB	NN	dn	BB	NA	BB	BB	NN	NN	nn	BB	BB	BB	NN	NN	BB	BB	BB	BB	NN	NA	NA	DD	BB	BB	NA	NA	DD	NA	DD	NA	dn	DD	DD	DD	NA	BB	BB	BB	NA	NN	BB	BB	nn	BB
chr8_63132443_63132472	DD	BB	DD	BB	BB	DD	DD	BB	DD	BB	BB	DD	DD	DD	BB	BB	BB	DD	DD	BB	BB	BB	BB	DD	DD	DD	DD	BB	BB	BB	DD	DD	DD	DD	DD	DD	DD	DD	DD	DD	BB	BB	BB	DD	DD	BB	BB	DD	bn
chr8_63135940_63135959	DD	BB	DD	BB	BB	DD	bd	BB	DD	BB	BB	DD	DD	DD	BB	BB	BB	DD	DD	BB	BB	BB	BB	DD	DD	DD	DD	BB	BB	BB	DD	DD	DD	DD	DD	DD	DD	DD	DD	DD	BB	BB	BB	DD	DD	bd	BB	DD	BB
chr8_63162294_63162309	DD	BB	DD	BB	BB	DD	DD	BB	DD	BB	BB	DD	DD	DD	BB	BB	BB	DD	DD	BB	BB	BB	BB	DD	DD	DD	DD	BB	BB	BB	DD	DD	DD	DD	DD	DD	DD	DD	DD	DD	BB	BB	BB	DD	DD	BB	BB	DD	BB
chr8_63218345_63218358	DD	BB	DD	BB	bn	bd	DD	BB	DD	BB	BB	DD	DD	DD	BB	BB	BB	DD	DD	BB	bn	BB	BB	DD	DD	DD	DD	BB	bn	BB	DD	DD	DD	DD	DD	DD	DD	DD	DD	DD	bn	BB	BB	DD	DD	BB	BB	DD	BB
chr8_63237810_63237823	DD	NA	DD	NA	BB	DD	DD	BB	DD	NA	BB	DD	DD	DD	BB	NA	BB	DD	DD	BB	BB	BB	BB	DD	DD	NA	DD	BB	BB	BB	DD	DD	DD	NA	DD	DD	DD	DD	NA	DD	BB	BB	BB	DD	DD	BB	BB	DD	NA
chr8_63274580_63274603	DD	BB	DD	BB	BB	DD	DD	BB	DD	BB	BB	DD	DD	DD	BB	BB	BB	DD	DD	BB	BB	BB	BB	DD	DD	DD	DD	BB	BB	BB	DD	DD	DD	DD	DD	DD	DD	DD	DD	DD	BB	BB	BB	DD	DD	BB	BB	DD	BB
chr8_63381471_63381482	DD	BB	DD	BB	BB	DD	DD	BB	DD	BB	BB	DD	DD	DD	BB	BB	BB	DD	DD	BB	BB	BB	BB	DD	DD	DD	DD	BB	BB	BB	DD	DD	DD	DD	DD	DD	DD	DD	DD	DD	BB	BB	BB	DD	DD	BB	BB	DD	BB
chr8_63409633_63409664	DD	BB	DD	BB	BB	DD	DD	BB	DD	BB	BB	DD	DD	DD	BB	BB	BB	DD	DD	BB	BB	BB	BB	DD	DD	DD	DD	BB	BB	BB	DD	DD	DD	DD	DD	DD	DD	DD	DD	DD	BB	BB	BB	DD	DD	BB	BB	DD	BB
chr8_63449321_63449348	DD	BB	DD	BB	BB	DD	DD	BB	DD	BB	BB	DD	DD	DD	BB	BB	BB	DD	DD	BB	BB	BB	BB	DD	DD	DD	DD	BB	BB	BB	DD	DD	DD	DD	DD	DD	DD	DD	DD	DD	BB	BB	BB	DD	DD	BB	BB	DD	BB
chr8_63453484_63453495	DD	BB	DD	BB	BB	DD	DD	BB	DD	BB	BB	DD	DD	DD	BB	BB	BB	DD	DD	BB	BB	BB	BB	DD	DD	DD	DD	BB	BB	BB	DD	DD	DD	DD	DD	DD	DD	DD	DD	DD	BB	BB	BB	DD	DD	BB	BB	DD	BB
chr8_63459471_63459510	DD	BB	DD	BB	BB	DD	DD	BB	DD	BB	BB	DD	DD	DD	BB	BB	BB	DD	DD	BB	BB	BB	BB	DD	DD	DD	DD	BB	BB	BB	DD	DD	DD	DD	DD	DD	DD	DD	DD	DD	BB	BB	BB	DD	DD	BB	BB	DD	BB
chr8_63481304_63481315	df	FF	DD	FF	df	df	DD	FF	df	FF	FF	DD	df	DD	FF	FF	FF	df	df	FF	FF	FF	FF	df	DD	DD	df	FF	FF	FF	df	df	DD	df	df	df	df	df	df	df	FF	FF	FF	df	df	FF	FF	df	fn
chr8_63554550_63554577	DD	BB	DD	BB	BB	DD	DD	BB	DD	BB	BB	DD	DD	dn	BB	BB	BB	DD	DD	BB	BB	BB	BB	DD	DD	dn	DD	BB	BB	BB	DD	DD	DD	DD	DD	dn	DD	DD	DD	DD	BB	BB	BB	DD	dn	bn	BB	DD	BB
chr8_63700562_63700587	NA	FF	df	FF	NA	df	df	fn	dn	NA	FF	df	NA	df	FF	NA	FF	df	df	FF	NA	NA	FF	df	df	dn	df	FF	NA	NA	df	df	NA	df	df	df	df	df	NA	NA	NA	FF	NN	df	df	FF	NA	df	FF
chr8_63728599_63728652	dn	BB	DD	BB	BB	dn	dn	BB	DD	bn	BB	dn	dn	DD	BB	BB	BB	DD	DD	BB	bn	BB	bd	dn	DD	DD	DD	BB	BB	BB	DD	DD	DD	bd	DD	DD	dn	bd	bd	dn	BB	BB	BB	DD	dn	BB	BB	DD	BB
chr8_63750120_63750133	DD	BB	DD	BB	BB	DD	DD	BB	DD	BB	BB	DD	DD	DD	BB	BB	BB	DD	DD	BB	BB	BB	BB	DD	DD	DD	DD	BB	BB	BB	DD	DD	DD	DD	DD	DD	DD	DD	DD	DD	BB	BB	BB	DD	DD	BB	BB	DD	BB
chr8_63942601_63942624	DD	BB	DD	BB	BB	DD	DD	BB	DD	BB	BB	DD	DD	DD	BB	BB	BB	DD	DD	BB	BB	BB	BB	DD	DD	DD	DD	BB	DD	BB	DD	DD	DD	DD	DD	DD	DD	DD	DD	DD	BB	BB	BB	DD	DD	BB	BB	DD	BB
chr8_63953003_63953020	DD	BB	DD	BB	BB	DD	DD	BB	DD	BB	BB	DD	DD	DD	BB	BB	BB	DD	DD	BB	BB	BB	BB	DD	DD	DD	DD	BB	DD	BB	DD	DD	DD	DD	dn	DD	DD	DD	DD	DD	BB	BB	BB	DD	DD	BB	BB	DD	BB
chr8_63973986_63974001	DD	BB	DD	BB	BB	DD	DD	BB	DD	BB	BB	DD	DD	DD	BB	BB	BB	DD	DD	BB	BB	BB	BB	DD	DD	DD	DD	BB	DD	BB	DD	DD	DD	DD	DD	DD	DD	DD	DD	DD	BB	BB	BB	DD	DD	BB	BB	DD	BB
chr8_64024917_64024930	DD	BB	DD	BB	BB	DD	DD	BB	DD	BB	BB	DD	DD	DD	BB	BB	BB	DD	DD	BB	BB	BB	BB	DD	DD	DD	DD	BB	DD	BB	DD	DD	DD	DD	DD	DD	DD	DD	DD	DD	BB	BB	BB	DD	DD	BB	BB	DD	BB
chr8_64033862_64033877	FF	fn	NA	FF	FF	FF	FF	FF	FF	FF	NA	NA	FF	FF	FF	FF	FF	FF	NA	FF	NA	FF	FF	FF	FF	FF	FF	FF	FF	NN	FF	FF	FF	FF	FF	FF	FF	FF	FF	FF	FF	FF	FF	NA	FF	FF	FF	NA	FF
chr8_64037156_64037199	DD	BB	DD	BB	BB	DD	DD	BB	DD	BB	BB	DD	DD	DD	BB	BB	BB	DD	DD	BB	BB	BB	BB	DD	DD	DD	DD	BB	DD	BB	DD	DD	DD	DD	DD	DD	DD	DD	DD	DD	BB	bn	BB	DD	DD	BB	BB	DD	BB
chr8_64041243_64041282	DD	BB	DD	BB	BB	DD	DD	BB	DD	BB	BB	DD	DD	DD	NA	BB	BB	DD	DD	BB	BB	NN	NN	DD	DD	NA	DD	BB	DD	BB	DD	DD	DD	NA	DD	DD	DD	DD	DD	NA	BB	BB	BB	DD	DD	BB	BB	DD	BB
chr8_64044524_64044535	bd	BB	bd	BB	BB	DD	DD	BB	DD	BB	BB	DD	DD	bd	BB	BB	BB	DD	DD	BB	BB	BB	BB	DD	DD	bd	DD	BB	bd	BB	bd	DD	bd	bd	DD	bd	bd	DD	bd	bd	BB	BB	BB	DD	bd	BB	BB	DD	BB
chr8_64068780_64068811	DD	BB	DD	BB	BB	DD	DD	BB	DD	BB	BB	DD	DD	DD	BB	BB	BB	DD	DD	BB	BB	BB	BB	DD	DD	DD	DD	BB	DD	BB	DD	DD	DD	DD	DD	DD	DD	DD	DD	DD	BB	BB	BB	DD	DD	BB	BB	DD	BB
chr8_64069312_64069343	DD	BB	DD	BB	BB	DD	DD	BB	DD	BB	BB	DD	DD	DD	BB	BB	BB	DD	DD	BB	BB	BB	BB	DD	DD	DD	DD	BB	DD	BB	DD	DD	DD	DD	DD	DD	DD	DD	DD	DD	BB	BB	BB	DD	DD	BB	BB	DD	BB
chr8_64071483_64071542	DD	NA	DD	UU	UU	DD	DD	UU	DD	UU	NA	DD	uu	DD	UU	UU	UU	DD	DD	UU	NA	UU	UU	DD	du	DD	DD	UU	DD	UU	du	DD	DD	UU	DD	DD	DD	DD	DD	DD	NA	NA	UU	DD	DD	NA	NA	DD	UU
chr8_64071563_64071614	DD	BB	DD	BB	BB	DD	DD	BB	DD	bn	BB	DD	DD	DD	bn	BB	BB	DD	DD	BB	BB	BB	BB	DD	DD	NA	DD	BB	NA	NA	DD	DD	DD	NA	DD	DD	DD	NA	DD	DD	BB	BB	BB	DD	NA	NA	BB	DD	BB
chr8_64072416_64072437	DD	BB	DD	BB	BB	DD	dn	BB	DD	BB	bd	DD	DD	DD	BB	BB	bn	DD	DD	BB	BB	BB	BB	DD	DD	DD	DD	BB	DD	BB	DD	DD	DD	DD	DD	DD	DD	DD	DD	DD	BB	BB	BB	DD	DD	BB	BB	DD	BB
chr8_64088169_64088189	DD	BB	DD	BB	BB	DD	DD	BB	DD	BB	BB	DD	DD	DD	BB	BB	BB	DD	DD	BB	BB	BB	BB	DD	DD	DD	DD	BB	DD	BB	DD	DD	DD	DD	DD	DD	DD	DD	DD	DD	BB	BB	BB	DD	DD	BB	BB	DD	BB
chr8_64141321_64141348	DD	BB	DD	BB	BB	DD	DD	BB	DD	BB	BB	DD	DD	DD	BB	BB	BB	DD	DD	BB	BB	BB	BB	DD	DD	DD	DD	BB	DD	BB	DD	DD	DD	DD	DD	DD	DD	DD	DD	DD	BB	BB	BB	DD	DD	BB	BB	DD	BB
chr8_64146534_64146565	DD	BB	DD	BB	BB	DD	DD	BB	DD	BB	BB	DD	DD	DD	BB	BB	BB	DD	DD	BB	BB	bn	BB	DD	DD	DD	DD	BB	DD	BB	DD	DD	DD	dn	DD	DD	DD	dn	DD	DD	BB	BB	BB	DD	DD	BB	BB	DD	BB
chr8_64155569_64155580	DD	BB	DD	BB	BB	DD	DD	BB	DD	BB	BB	DD	DD	DD	BB	BB	BB	DD	DD	BB	BB	BB	BB	DD	DD	DD	DD	BB	DD	BB	DD	DD	DD	DD	DD	DD	DD	DD	DD	DD	BB	BB	BB	DD	DD	BB	BB	DD	BB
chr8_64180276_64180319	DD	BB	DD	BB	BB	DD	DD	BB	DD	BB	BB	DD	DD	DD	BB	BB	BB	DD	DD	BB	BB	BB	BB	DD	DD	DD	DD	BB	DD	BB	DD	DD	DD	DD	DD	DD	DD	DD	DD	DD	BB	BB	BB	DD	DD	BB	BB	DD	BB
chr8_64185513_64185532	DD	BB	DD	BB	BB	DD	DD	BB	DD	BB	BB	DD	DD	DD	BB	BB	BB	DD	DD	BB	BB	BB	BB	DD	DD	DD	DD	BB	DD	BB	DD	DD	DD	DD	DD	DD	DD	DD	DD	DD	BB	BB	BB	DD	DD	BB	BB	DD	BB
chr8_64186419_64186438	DD	BB	DD	BB	BB	DD	DD	BB	DD	BB	BB	DD	DD	DD	BB	BB	BB	DD	DD	BB	BB	BB	BB	DD	DD	DD	DD	BB	DD	BB	DD	DD	DD	DD	DD	DD	DD	DD	DD	DD	BB	BB	BB	DD	DD	BB	BB	DD	BB
chr8_64191166_64191185	DD	BB	DD	BB	BB	DD	DD	BB	DD	BB	BB	DD	DD	DD	BB	BB	BB	DD	DD	BB	BB	BB	BB	DD	DD	DD	DD	BB	DD	BB	DD	DD	DD	DD	DD	DD	DD	DD	DD	DD	BB	BB	BB	DD	DD	BB	BB	DD	BB
chr8_64267071_64267136	NA	BB	DD	BB	NA	NA	DD	BB	NN	BB	BB	DD	NA	DD	BB	NA	NA	DD	DD	BB	NA	NA	NA	DD	DD	NA	DD	NA	DD	NA	DD	DD	DD	DD	DD	DD	NA	NA	DD	NA	NA	BB	BB	DD	DD	BB	NA	NA	BB
chr8_64270887_64270918	DD	BB	DD	BB	BB	DD	DD	BB	DD	BB	BB	DD	DD	DD	BB	BB	BB	DD	DD	BB	BB	BB	BB	DD	DD	DD	DD	BB	DD	BB	DD	DD	DD	DD	DD	DD	DD	DD	DD	DD	BB	BB	BB	DD	DD	BB	BB	DD	BB
chr8_64275659_64275694	dn	BB	DD	BB	BB	DD	DD	BB	DD	BB	BB	DD	DD	DD	BB	BB	BB	DD	DD	BB	BB	BB	BB	DD	DD	DD	DD	BB	DD	BB	DD	DD	DD	DD	DD	DD	DD	DD	DD	DD	BB	BB	BB	DD	DD	BB	BB	DD	BB
chr8_64296586_64296609	DD	BB	DD	BB	BB	DD	DD	BB	DD	BB	BB	DD	DD	DD	BB	BB	BB	DD	DD	BB	BB	BB	BB	DD	DD	DD	DD	BB	DD	BB	DD	DD	DD	DD	DD	DD	DD	DD	DD	DD	BB	BB	BB	DD	DD	BB	BB	DD	BB
chr8_64322864_64322883	DD	BB	DD	BB	BB	DD	DD	BB	DD	BB	BB	DD	DD	DD	BB	BB	BB	DD	DD	BB	BB	BB	BB	DD	DD	DD	DD	BB	DD	BB	DD	DD	DD	DD	DD	DD	DD	DD	DD	DD	BB	BB	BB	DD	DD	BB	bn	DD	BB
chr8_64326223_64326257	DD	BB	DD	BB	BB	DD	DD	BB	DD	BB	BB	DD	DD	DD	BB	BB	BB	DD	DD	BB	BB	BB	BB	DD	DD	DD	DD	BB	DD	BB	DD	DD	DD	DD	DD	DD	DD	DD	DD	DD	BB	BB	BB	DD	DD	BB	BB	DD	BB
chr8_64353844_64353855	DD	BB	DD	BB	BB	DD	DD	BB	DD	BB	BB	DD	DD	DD	BB	BB	BB	DD	DD	BB	BB	BB	BB	DD	DD	DD	DD	BB	DD	BB	DD	DD	DD	DD	DD	DD	DD	DD	DD	DD	BB	BB	BB	DD	DD	BB	BB	DD	BB
chr8_64368854_64368873	DD	BB	DD	BB	BB	DD	DD	BB	DD	BB	BB	DD	DD	DD	BB	BB	BB	DD	DD	BB	BB	BB	BB	DD	DD	DD	DD	BB	DD	BB	DD	DD	DD	DD	DD	DD	DD	DD	DD	DD	BB	BB	BB	DD	DD	BB	BB	DD	BB
chr8_64386981_64387004	DD	BB	DD	BB	BB	DD	DD	BB	DD	BB	BB	DD	DD	DD	BB	BB	BB	DD	DD	BB	BB	BB	BB	DD	DD	DD	DD	BB	DD	BB	DD	DD	DD	DD	DD	DD	DD	DD	DD	DD	BB	BB	BB	bd	DD	BB	BB	DD	BB
chr8_64390477_64390492	DD	BB	DD	BB	BB	DD	DD	BB	DD	BB	BB	DD	DD	DD	BB	BB	BB	DD	DD	BB	BB	BB	BB	DD	DD	DD	DD	BB	DD	BB	DD	DD	DD	DD	DD	DD	DD	DD	DD	DD	BB	BB	BB	DD	DD	BB	BB	DD	BB
chr8_64468231_64468262	DD	BB	DD	BB	BB	DD	DD	BB	DD	BB	BB	DD	DD	DD	BB	BB	BB	DD	DD	BB	BB	BB	BB	DD	DD	DD	DD	BB	DD	BB	DD	DD	DD	DD	DD	DD	DD	DD	DD	DD	BB	BB	BB	DD	DD	BB	BB	DD	BB
chr8_64486213_64486230	DD	BB	DD	BB	BB	DD	DD	BB	DD	BB	BB	DD	DD	DD	BB	BB	BB	DD	DD	BB	BB	BB	BB	DD	DD	DD	DD	BB	DD	BB	DD	DD	DD	DD	DD	DD	DD	DD	DD	DD	BB	BB	BB	DD	DD	BB	BB	DD	BB
chr8_64496264_64496275	DD	BB	DD	BB	BB	DD	DD	BB	DD	BB	BB	DD	DD	DD	BB	BB	BB	DD	DD	BB	BB	BB	BB	DD	DD	DD	DD	BB	DD	BB	DD	DD	DD	DD	DD	DD	DD	DD	DD	DD	BB	BB	BB	DD	DD	BB	BB	DD	BB
chr8_64506237_64506256	DD	BB	DD	BB	BB	DD	DD	BB	DD	BB	BB	DD	DD	DD	BB	BB	BB	DD	DD	BB	BB	BB	BB	DD	DD	DD	DD	BB	DD	BB	DD	DD	DD	DD	DD	DD	DD	DD	DD	DD	BB	BB	BB	DD	DD	BB	BB	DD	BB
chr8_64516676_64516703	DD	BB	DD	BB	BB	DD	DD	BB	DD	BB	BB	DD	DD	DD	BB	BB	BB	DD	DD	BB	BB	BB	BB	DD	DD	DD	DD	BB	DD	BB	DD	DD	DD	DD	DD	DD	DD	DD	DD	DD	BB	BB	BB	DD	DD	BB	BB	DD	BB
chr8_64531618_64531652	DD	BB	DD	BB	BB	DD	DD	BB	DD	BB	BB	DD	DD	DD	BB	BB	BB	DD	DD	BB	BB	BB	BB	DD	DD	DD	DD	BB	DD	BB	DD	DD	DD	DD	DD	DD	DD	DD	DD	DD	BB	BB	BB	DD	DD	BB	BB	DD	BB
chr8_64580741_64580752	DD	BB	DD	BB	BB	DD	DD	BB	DD	BB	BB	DD	DD	DD	BB	BB	BB	DD	DD	BB	BB	BB	BB	DD	DD	DD	DD	BB	DD	BB	DD	DD	DD	DD	DD	DD	DD	DD	DD	DD	BB	BB	BB	DD	DD	BB	BB	DD	BB
chr8_64583301_64583318	DD	BB	DD	BB	BB	DD	DD	BB	DD	BB	BB	DD	DD	DD	BB	BB	BB	DD	DD	BB	BB	BB	BB	DD	DD	DD	DD	BB	DD	BB	DD	DD	DD	DD	DD	DD	DD	DD	DD	DD	BB	BB	BB	DD	DD	BB	BB	DD	BB
chr8_64585818_64585832	dd	BB	DD	BB	BB	dd	dd	BB	dd	BB	BB	dd	dd	dd	BB	BB	BB	dd	dd	BB	BB	BB	BB	dd	dd	dd	dd	BB	DD	BB	dd	dd	dd	DD	dd	dd	DD	dd	dd	dd	BB	BB	BB	dd	DD	BB	BB	dd	BB
chr8_64585831_64585851	DD	bd	DD	BB	BB	DD	DD	BB	DD	BB	BB	DD	DD	DD	BB	BB	BB	DD	DD	BB	BB	BB	BB	DD	DD	DD	DD	BB	DD	BB	DD	DD	DD	DD	DD	DD	DD	DD	DD	DD	BB	BB	BB	DD	DD	BB	BB	DD	BB
chr8_64587447_64587482	NN	BB	DD	BB	BB	DD	NA	BB	DD	BB	BB	DD	DD	DD	BB	BB	BB	DD	DD	BB	BB	BB	BB	DD	DD	DD	DD	BB	DD	BB	DD	DD	DD	DD	DD	DD	NA	DD	DD	DD	BB	BB	BB	DD	DD	bn	BB	DD	BB
chr8_64629308_64629341	DD	BB	DD	bn	BB	DD	DD	BB	DD	BB	BB	DD	DD	DD	BB	BB	BB	DD	DD	BB	BB	BB	BB	DD	DD	DD	DD	BB	DD	BB	DD	DD	DD	DD	DD	DD	DD	DD	DD	DD	BB	BB	BB	DD	DD	BB	BB	DD	BB
chr8_64631723_64631743	DD	BB	DD	BB	BB	DD	DD	BB	DD	BB	BB	DD	DD	DD	BB	BB	BB	DD	DD	BB	BB	BB	BB	DD	DD	DD	DD	BB	DD	BB	DD	DD	DD	DD	DD	DD	DD	DD	DD	DD	BB	BB	BB	DD	DD	BB	BB	DD	BB
chr8_64677476_64677513	dd	BB	dd	bn	BB	dd	dd	BB	dd	bn	BB	dd	dd	dd	BB	BB	BB	dd	dd	bn	BB	nn	BB	dd	dd	dd	dd	BB	dd	BB	dd	dd	dd	dd	dd	dd	dd	dd	dd	dd	BB	BB	BB	dd	dd	bn	bn	dd	BB
chr8_64679843_64679862	DD	BB	DD	BB	BB	DD	DD	BB	DD	BB	BB	DD	DD	DD	BB	BB	BB	DD	DD	BB	BB	BB	BB	DD	DD	DD	DD	BB	DD	BB	DD	DD	DD	DD	DD	DD	DD	DD	DD	DD	BB	BB	BB	DD	DD	BB	BB	DD	BB
chr8_64685266_64685305	DD	BB	DD	BB	BB	DD	DD	BB	DD	NA	BB	DD	DD	DD	NA	BB	BB	DD	DD	BB	BB	BB	BB	DD	DD	NA	DD	BB	DD	BB	DD	DD	DD	NA	DD	DD	DD	DD	DD	DD	NA	BB	BB	DD	DD	BB	BB	DD	BB
chr8_64715065_64715104	DD	BB	DD	BB	BB	DD	DD	BB	DD	BB	BB	DD	DD	DD	BB	BB	BB	DD	DD	BB	BB	BB	BB	DD	DD	DD	DD	BB	DD	BB	DD	DD	DD	DD	DD	DD	DD	DD	DD	DD	BB	BB	BB	DD	DD	BB	BB	DD	BB
chr8_64721086_64721097	DD	BB	DD	BB	BB	DD	DD	BB	DD	BB	BB	DD	DD	DD	BB	BB	BB	DD	DD	BB	BB	BB	BB	DD	DD	DD	dn	BB	DD	BB	DD	DD	DD	DD	DD	DD	DD	DD	DD	DD	BB	BB	BB	DD	DD	BB	BB	DD	BB
chr8_64842796_64842851	NA	BB	NA	BB	NA	NN	NN	NN	DD	BB	BB	DD	NA	NA	BB	bn	BB	NA	NA	BB	bn	BB	BB	NA	DD	nn	DD	BB	NA	BB	DD	NA	DD	dn	DD	DD	NA	DD	NA	DD	BB	BB	BB	dn	DD	NA	BB	dn	BB
chr8_64922540_64922579	DD	BB	DD	BB	BB	DD	DD	BB	DD	BB	BB	dn	DD	DD	BB	BB	BB	DD	DD	BB	BB	BB	BB	DD	DD	dn	DD	BB	DD	BB	DD	DD	DD	DD	DD	DD	DD	DD	DD	DD	BB	BB	BB	DD	DD	BB	BB	DD	BB
chr8_64934412_64934447	DD	BB	DD	BB	BB	DD	DD	BB	DD	BB	BB	DD	DD	DD	BB	BB	BB	DD	DD	BB	BB	BB	BB	DD	DD	DD	DD	BB	DD	BB	DD	DD	DD	DD	DD	DD	DD	DD	DD	DD	BB	BB	BB	DD	DD	BB	BB	DD	BB
chr8_64963984_64964043	DD	NA	NN	BB	NA	NA	DD	BB	DD	bn	NN	DD	DD	DD	bn	BB	BB	DD	DD	NN	NA	BB	BB	DD	DD	DD	DD	NA	DD	bn	NA	DD	DD	DD	DD	DD	DD	DD	DD	DD	NA	BB	NN	DD	DD	NA	NA	DD	NA
chr8_65017915_65017938	DD	BB	DD	BB	BB	DD	DD	BB	DD	BB	BB	DD	DD	DD	BB	BB	BB	DD	DD	BB	BB	BB	BB	DD	DD	DD	DD	BB	DD	BB	DD	DD	DD	DD	DD	DD	DD	DD	DD	DD	BB	BB	BB	DD	DD	BB	BB	DD	BB
chr8_65047073_65047092	dd	BB	dd	BB	BB	dd	dd	BB	dd	BB	BB	dd	dd	dd	BB	BB	BB	dd	dd	BB	BB	BB	BB	dd	dd	dd	dd	BB	dd	BB	dd	dd	dd	dd	dd	dd	dd	dd	dd	dd	BB	BB	BB	dd	dd	BB	BB	dd	BB
chr8_65070671_65070710	NA	BB	DD	BB	BB	DD	DD	BB	DD	BB	BB	DD	DD	NA	NA	BB	NA	DD	dn	NA	BB	NA	BB	NA	NA	NA	DD	BB	NA	BB	DD	DD	NA	DD	NA	DD	DD	DD	dn	DD	BB	BB	BB	DD	DD	NA	BB	NA	BB
chr8_65085974_65085993	DD	BB	DD	BB	BB	DD	DD	BB	DD	BB	BB	DD	DD	DD	BB	BB	BB	DD	DD	BB	BB	BB	BB	DD	DD	DD	DD	BB	DD	BB	DD	DD	DD	DD	DD	DD	DD	DD	DD	DD	BB	BB	BB	DD	DD	BB	BB	DD	BB
chr8_65086175_65086202	DD	BB	DD	BB	BB	DD	DD	BB	DD	BB	BB	DD	DD	DD	BB	BB	BB	DD	DD	BB	BB	BB	BB	DD	DD	DD	DD	BB	dn	BB	DD	DD	DD	DD	DD	DD	DD	DD	DD	DD	BB	BB	BB	DD	DD	BB	BB	DD	BB
chr8_65095012_65095044	DD	BB	DD	BB	BB	DD	DD	BB	DD	BB	BB	DD	DD	DD	BB	BB	BB	DD	dn	BB	BB	BB	BB	DD	DD	DD	DD	BB	DD	BB	DD	DD	DD	DD	DD	DD	DD	DD	DD	DD	BB	BB	BB	DD	DD	BB	BB	DD	BB
chr8_65145653_65145682	DD	BB	DD	BB	BB	DD	DD	BB	DD	BB	BB	DD	DD	DD	BB	BB	BB	DD	DD	BB	BB	BB	BB	DD	DD	DD	DD	BB	DD	BB	DD	DD	DD	DD	DD	DD	DD	DD	DD	DD	BB	BB	BB	DD	DD	BB	BB	DD	BB
chr8_65206184_65206201	DD	BB	DD	BB	BB	DD	DD	BB	DD	BB	BB	DD	DD	DD	BB	BB	BB	DD	DD	BB	BB	BB	BB	DD	DD	DD	DD	BB	DD	BB	DD	DD	DD	DD	DD	DD	DD	DD	DD	DD	BB	BB	BB	DD	DD	BB	BB	DD	BB
chr8_65222544_65222558	DD	BB	DD	BB	BB	DD	DD	BB	DD	BB	BB	DD	DD	DD	BB	BB	BB	DD	DD	BB	BB	BB	BB	DD	DD	DD	DD	BB	DD	BB	DD	DD	DD	DD	DD	DD	DD	DD	DD	DD	BB	BB	BB	DD	DD	BB	BB	DD	BB
chr8_65266734_65266757	dd	BB	dd	BB	BB	dd	dd	BB	dd	BB	BB	dd	dd	dd	BB	BB	BB	dd	dd	BB	BB	BB	BB	dd	dd	dd	dd	BB	dd	BB	dd	dd	dd	dd	dd	DD	dd	dd	dd	dd	BB	BB	BB	dd	dd	BB	BB	dd	BB
chr8_65283479_65283502	DD	BB	DD	BB	BB	DD	DD	BB	DD	BB	BB	DD	DD	DD	BB	BB	BB	DD	DD	BB	BB	BB	BB	DD	DD	DD	DD	BB	DD	BB	DD	DD	DD	DD	DD	DD	DD	DD	DD	DD	BB	BB	BB	DD	DD	BB	BB	DD	BB
chr8_65285093_65285146	NA	FF	FF	FF	FF	FF	NA	FF	FF	FF	FF	FF	NN	FF	NA	FF	FF	FF	FF	FF	FF	FF	FF	FF	FF	FF	FF	FF	FF	FF	FF	FF	FF	FF	FF	NA	FF	FF	FF	fn	NA	FF	FF	FF	FF	FF	FF	FF	FF
chr8_65286724_65286743	DD	BB	DD	BB	BB	DD	DD	BB	DD	BB	BB	DD	DD	DD	BB	BB	BB	DD	DD	BB	BB	BB	BB	DD	DD	DD	DD	BB	DD	BB	DD	DD	DD	DD	DD	DD	DD	DD	DD	DD	BB	BB	BB	DD	DD	BB	BB	DD	BB
chr8_65323394_65323411	DD	BB	DD	BB	BB	DD	DD	BB	DD	BB	BB	DD	DD	DD	BB	BB	BB	DD	DD	BB	BB	BB	BB	DD	DD	DD	DD	BB	DD	BB	DD	DD	DD	DD	DD	DD	DD	DD	DD	DD	BB	BB	BB	DD	DD	BB	BB	DD	BB
chr8_65357902_65357925	DD	BB	DD	BB	BB	DD	DD	BB	DD	BB	BB	DD	DD	DD	BB	BB	BB	DD	DD	BB	BB	BB	BB	DD	DD	DD	DD	BB	DD	BB	DD	DD	DD	DD	DD	DD	DD	DD	DD	DD	BB	BB	BB	DD	DD	BB	BB	DD	BB
chr8_65360834_65360853	DD	BB	DD	BB	BB	DD	DD	BB	DD	BB	BB	DD	DD	DD	BB	BB	BB	DD	DD	BB	BB	BB	BB	DD	DD	DD	DD	BB	DD	BB	DD	DD	DD	DD	DD	DD	DD	DD	DD	DD	BB	BB	BB	DD	DD	BB	BB	DD	BB
chr8_65366754_65366785	DD	BB	DD	BB	BB	DD	DD	BB	DD	BB	BB	DD	DD	DD	BB	BB	BB	DD	DD	BB	BB	BB	BB	DD	DD	DD	DD	BB	DD	BB	DD	DD	DD	DD	DD	DD	DD	DD	DD	DD	BB	BB	BB	DD	DD	BB	BB	DD	BB
chr8_65366808_65366847	NA	BB	DD	BB	BB	DD	DD	BB	NN	BB	BB	NA	DD	DD	BB	BB	BB	DD	DD	BB	BB	BB	BB	DD	NA	NA	DD	BB	DD	BB	DD	DD	DD	DD	dn	DD	DD	DD	DD	DD	BB	NA	BB	NA	DD	BB	BB	DD	BB
chr8_65368426_65368437	DD	BB	DD	BB	BB	DD	DD	BB	DD	BB	BB	DD	DD	DD	BB	BB	BB	DD	DD	BB	BB	BB	BB	DD	DD	DD	DD	BB	DD	BB	DD	DD	DD	DD	DD	DD	DD	DD	DD	DD	BB	BB	BB	DD	DD	BB	BB	DD	BB
chr8_65374167_65374208	DD	BB	DD	BB	BB	DD	DD	BB	DD	BB	BB	DD	DD	DD	BB	BB	BB	DD	DD	BB	BB	BB	BB	DD	DD	DD	DD	BB	DD	BB	DD	DD	DD	DD	DD	DD	DD	DD	DD	dn	BB	BB	BB	DD	DD	BB	BB	DD	BB
chr8_65384183_65384200	DD	BB	DD	BB	BB	DD	DD	bn	DD	BB	BB	DD	DD	DD	bn	BB	BB	DD	DD	BB	BB	BB	BB	DD	DD	DD	DD	BB	DD	BB	DD	DD	DD	DD	DD	DD	DD	DD	DD	DD	BB	BB	BB	DD	DD	BB	BB	DD	BB
chr8_65384478_65384489	DD	BB	DD	BB	BB	DD	DD	BB	DD	BB	BB	DD	DD	DD	BB	BB	BB	DD	DD	BB	BB	BB	BB	DD	DD	DD	DD	BB	DD	BB	DD	DD	DD	DD	DD	DD	DD	DD	DD	DD	BB	BB	BB	DD	DD	BB	BB	DD	BB
chr8_65400626_65400657	DD	BB	DD	BB	BB	DD	DD	BB	DD	BB	BB	DD	DD	DD	BB	BB	BB	DD	DD	BB	BB	BB	BB	DD	DD	DD	DD	BB	DD	BB	DD	DD	DD	DD	DD	DD	DD	DD	DD	DD	BB	BB	BB	DD	DD	BB	BB	DD	BB
chr8_65430347_65430366	DD	BB	DD	BB	BB	DD	DD	BB	DD	BB	BB	DD	DD	DD	BB	BB	BB	DD	DD	BB	BB	BB	BB	DD	DD	DD	DD	BB	DD	BB	DD	DD	DD	DD	DD	DD	DD	DD	DD	DD	BB	BB	BB	DD	DD	BB	BB	DD	BB
chr8_65435119_65435166	NA	BB	DD	NA	BB	DD	DD	BB	DD	NA	NA	DD	DD	DD	NN	BB	NA	DD	DD	BB	bn	BB	BB	DD	DD	NA	DD	BB	DD	NA	DD	DD	DD	DD	dn	NA	DD	DD	DD	DD	NA	BB	NA	DD	DD	NA	BB	DD	NA
chr8_65442317_65442334	FF	FF	FF	NA	FF	FF	FF	FF	FF	FF	FF	FF	NA	FF	FF	FF	FF	FF	FF	FF	FF	NN	NN	FF	FF	NA	NA	FF	FF	FF	FF	FF	FF	FF	FF	FF	FF	FF	FF	NA	FF	FF	NA	FF	FF	FF	FF	FF	FF
chr8_65515602_65515641	NA	BB	NN	BB	BB	NA	NA	NN	NN	BB	BB	NA	NN	NN	BB	BB	BB	NA	NA	BB	BB	BB	BB	NN	NN	NA	NN	NA	NA	BB	NA	NN	dn	NN	DD	NN	NN	NA	NN	NA	BB	BB	BB	dn	DD	NA	BB	NA	BB
[truncated: 2,173 more rows]
[truncated: 103 more columns]
