# Supplementary material for: A novel quantitative trait locus implicates Msh3 in the propensity for genome-wide short tandem repeat expansions in mice
Source: Genome Res. 2023 May;33(5):689–702. doi: 10.1101/gr.277576.122 (PMC10317118; doi:10.1101/gr.277576.122)
Supplement: Supplemental Material [file supp_gr.277576.122_Supplemental_code.zip › BXD-STR-Mutator-Manuscript-main/Ashbrook_Manuscript/data/all_imputed/chr9.geno]

locus	BXD001	BXD002	BXD005	BXD006	BXD008	BXD009	BXD011	BXD012	BXD013	BXD014	BXD015	BXD016	BXD018	BXD019	BXD020	BXD021	BXD022	BXD024	BXD024_cep	BXD027	BXD028	BXD029	BXD029_trl4	BXD031	BXD032	BXD033	BXD034	BXD036	BXD038	BXD039	BXD040	BXD042	BXD043	BXD044	BXD045	BXD048	BXD048a	BXD049	BXD050	BXD051	BXD053	BXD055	BXD056	BXD060	BXD061	BXD062	BXD063	BXD064	BXD065
chr9_10360192_10360219	NA	fn	FF	FF	FF	FF	FF	FF	NN	FF	FF	FF	FF	FF	FF	FF	FF	FF	FF	FF	FF	FF	FF	FF	FF	NA	FF	FF	FF	FF	FF	FF	FF	FF	FF	FF	FF	FF	FF	NA	NA	FF	FF	FF	FF	FF	NA	FF	FF
chr9_10439203_10439230	FF	FF	FF	FF	FF	FF	FF	FF	FF	FF	FF	FF	FF	FF	FF	FF	FF	FF	FF	FF	FF	FF	FF	FF	FF	FF	FF	FF	FF	FF	FF	FF	FF	FF	FF	FF	FF	FF	FF	FF	FF	FF	FF	FF	FF	FF	FF	FF	FF
chr9_10572066_10572097	BB	BB	BB	DD	BB	BB	BB	DD	BB	BB	BB	DD	BB	BB	BB	BB	NA	BB	DD	NA	BB	NA	bn	BB	BB	BB	BB	bd	BB	DD	BB	DD	DD	DD	DD	DD	DD	DD	BB	DD	BB	DD	BB	BB	BB	BB	DD	BB	DD
chr9_10763848_10763895	FF	FF	FF	FF	FF	FF	FF	FF	FF	FF	FF	FF	FF	FF	FF	FF	FF	FF	FF	FF	FF	FF	fn	FF	FF	FF	FF	FF	FF	FF	FF	FF	FF	FF	FF	FF	FF	FF	FF	FF	NA	fn	FF	FF	FF	FF	FF	FF	FF
chr9_10763903_10763916	FF	FF	NA	FF	FF	FF	FF	FF	FF	FF	FF	FF	FF	FF	FF	FF	FF	FF	NA	FF	NN	FF	FF	FF	FF	FF	FF	FF	FF	FF	FF	FF	FF	FF	FF	fn	FF	FF	FF	FF	FF	FF	FF	FF	FF	FF	FF	FF	FF
chr9_10939178_10939225	FF	NA	FF	FF	NA	NA	FF	FF	FF	FF	FF	FF	FF	FF	NA	FF	FF	NA	FF	FF	FF	FF	FF	FF	FF	FF	fn	FF	NN	FF	FF	FF	NN	FF	fn	FF	FF	FF	FF	FF	NA	FF	FF	FF	FF	FF	FF	FF	NA
chr9_10978671_10978698	FF	NN	FF	FF	NA	NA	FF	FF	FF	FF	FF	FF	NA	FF	NA	FF	FF	FF	FF	FF	FF	FF	FF	FF	FF	fn	FF	FF	FF	FF	FF	FF	FF	NA	FF	FF	FF	FF	FF	FF	FF	FF	FF	FF	FF	FF	FF	FF	FF
chr9_10985737_10985776	NA	FF	FF	NA	NA	NA	NA	FF	FF	FF	FF	FF	FF	FF	FF	FF	NN	FF	FF	FF	FF	NA	FF	FF	NN	NA	FF	FF	FF	FF	fn	FF	FF	FF	FF	NN	FF	FF	FF	NA	NA	FF	FF	FF	FF	FF	FF	FF	FF
chr9_11400626_11400675	FF	NA	FF	FF	fn	FF	FF	FF	FF	FF	FF	NN	FF	FF	FF	FF	FF	FF	FF	FF	FF	FF	FF	FF	FF	FF	FF	FF	FF	FF	FF	FF	FF	FF	FF	FF	FF	NA	FF	FF	FF	NA	FF	FF	FF	FF	FF	FF	FF
chr9_11437951_11437995	NN	NA	NA	NA	NA	fn	FF	FF	NA	NA	FF	FF	FF	NA	NA	FF	NA	NA	FF	FF	FF	FF	fn	FF	FF	FF	FF	FF	FF	NA	FF	fn	fn	FF	FF	FF	FF	NA	FF	FF	NA	FF	FF	NA	FF	FF	NA	FF	NA
chr9_11440171_11440209	NA	NA	FF	NA	FF	FF	FF	fn	FF	FF	FF	NN	FF	NN	FF	FF	FF	FF	FF	FF	NA	FF	NA	NA	FF	NA	FF	FF	NA	NA	fn	fn	FF	FF	FF	NA	FF	NA	FF	FF	FF	FF	FF	NA	NA	FF	FF	FF	FF
chr9_11531824_11531845	FF	FF	FF	FF	FF	FF	FF	FF	FF	FF	FF	FF	FF	FF	FF	FF	fn	FF	NA	NA	NA	FF	FF	fn	FF	FF	NA	FF	NA	FF	FF	FF	FF	FF	FF	FF	FF	FF	NA	FF	FF	NA	FF	FF	FF	FF	NA	NA	FF
chr9_11609706_11609741	FF	FF	FF	FF	FF	FF	FF	FF	NA	FF	FF	FF	FF	FF	FF	FF	FF	FF	FF	FF	FF	FF	FF	FF	FF	FF	FF	FF	FF	FF	FF	FF	FF	FF	NN	FF	FF	NN	FF	FF	FF	FF	NA	NA	FF	FF	FF	FF	fn
chr9_12055164_12055205	BB	DD	DD	DD	DD	DD	NA	DD	NA	BB	NA	DD	NN	DD	DD	DD	BB	DD	NA	BB	NA	DD	NA	BB	NA	NA	BB	bd	NA	DD	NA	DD	NA	NA	DD	NA	DD	DD	NA	DD	BB	DD	BB	BB	BB	BB	DD	bn	DD
chr9_12144828_12144871	BB	DD	DD	NA	DD	DD	DD	DD	BB	BB	BB	DD	DD	DD	DD	DD	BB	DD	DD	BB	BB	DD	DD	BB	BB	BB	BB	bd	NA	DD	BB	DD	DD	DD	DD	NN	DD	DD	BB	DD	NA	DD	BB	BB	BB	BB	DD	BB	DD
chr9_12234591_12234630	NN	FF	FF	FF	FF	NA	FF	FF	FF	NA	NA	FF	FF	FF	FF	FF	FF	FF	FF	FF	NA	FF	FF	NA	FF	NA	NA	FF	FF	FF	FF	FF	FF	FF	NA	FF	FF	FF	FF	FF	FF	FF	FF	FF	FF	FF	FF	FF	FF
chr9_12269251_12269285	FF	FF	FF	FF	FF	FF	FF	FF	FF	FF	FF	FF	FF	FF	FF	FF	NN	NA	FF	FF	FF	FF	FF	FF	FF	FF	FF	FF	FF	FF	FF	FF	FF	FF	FF	FF	FF	NA	FF	FF	FF	FF	FF	FF	FF	FF	FF	FF	FF
chr9_12292209_12292252	FF	FF	NA	FF	FF	FF	FF	FF	FF	FF	FF	FF	FF	FF	FF	FF	NA	FF	FF	FF	NA	FF	FF	FF	FF	NA	FF	fn	FF	FF	NA	FF	FF	FF	FF	FF	FF	FF	FF	FF	FF	NA	NA	FF	FF	FF	FF	FF	FF
chr9_12475062_12475113	BB	NA	UU	BB	BB	BB	BB	BB	BB	BB	BB	BB	NA	NA	bu	BB	BB	NA	BB	BB	UU	BB	BB	BB	BB	BB	BB	BB	bu	BB	BB	NA	BB	BB	BB	BB	BB	BB	BB	BB	BB	BB	BB	bu	BB	BB	UU	BB	UU
chr9_12544944_12544975	BB	DD	dn	DD	DD	DD	DD	DD	BB	BB	BB	DD	DD	DD	DD	DD	BB	DD	DD	BB	BB	DD	DD	BB	BB	BB	BB	bd	BB	DD	BB	DD	DD	DD	DD	DD	DD	DD	BB	DD	BB	DD	BB	BB	BB	BB	DD	BB	DD
chr9_12588457_12588508	FF	FF	NA	FF	FF	FF	NA	fn	FF	NA	FF	FF	NN	FF	FF	FF	FF	FF	NA	FF	FF	FF	FF	NA	fn	fn	FF	FF	FF	FF	FF	FF	FF	FF	FF	FF	FF	FF	FF	FF	FF	FF	FF	FF	FF	FF	FF	FF	FF
chr9_12793927_12793971	NA	FF	NA	FF	NA	FF	FF	FF	NA	FF	NA	FF	FF	NA	FF	FF	FF	FF	NN	NN	FF	FF	FF	NN	FF	FF	FF	FF	FF	FF	FF	FF	NA	FF	FF	FF	FF	FF	NA	FF	NA	FF	FF	FF	FF	FF	FF	FF	FF
chr9_12794004_12794043	FF	FF	NA	FF	FF	NA	NN	NA	FF	FF	FF	NN	FF	FF	FF	FF	FF	fn	NN	NA	FF	fn	NN	FF	FF	NA	FF	FF	FF	NA	fn	FF	FF	FF	FF	FF	FF	NA	NA	NA	NA	NA	FF	FF	FF	FF	NA	NA	FF
chr9_12928534_12928549	FF	FF	FF	FF	FF	FF	FF	FF	FF	FF	FF	FF	FF	FF	FF	FF	FF	FF	FF	FF	NA	FF	FF	FF	FF	FF	FF	FF	FF	FF	FF	FF	FF	FF	FF	FF	FF	FF	FF	FF	NA	FF	FF	FF	fn	FF	NA	FF	FF
chr9_12934947_12934974	FF	FF	FF	FF	FF	FF	FF	FF	FF	FF	FF	FF	FF	FF	FF	FF	FF	FF	FF	FF	NA	FF	FF	FF	FF	FF	FF	FF	FF	FF	FF	FF	FF	FF	FF	FF	NN	FF	FF	FF	NA	FF	FF	FF	FF	FF	FF	FF	FF
chr9_13013367_13013398	FF	FF	NN	FF	FF	FF	FF	FF	FF	FF	NA	FF	FF	FF	FF	FF	FF	NA	FF	FF	NA	FF	FF	FF	FF	FF	FF	FF	FF	FF	NA	FF	FF	FF	FF	FF	FF	FF	FF	FF	NA	FF	NA	FF	FF	FF	FF	FF	NA
chr9_13055576_13055611	FF	FF	fn	FF	FF	FF	FF	FF	FF	FF	FF	FF	FF	FF	FF	FF	FF	FF	FF	FF	FF	FF	FF	FF	FF	NA	FF	FF	FF	NA	FF	FF	FF	NA	FF	FF	FF	FF	FF	FF	FF	FF	FF	FF	FF	NA	FF	FF	FF
chr9_13158589_13158644	NA	DD	DD	DD	DD	DD	DD	DD	NN	BB	NA	DD	DD	DD	DD	DD	BB	DD	DD	BB	BB	DD	NA	NA	bd	NA	BB	bd	BB	DD	BB	DD	DD	DD	DD	DD	DD	DD	BB	DD	BB	DD	BB	NA	BB	NA	NA	NN	DD
chr9_13196758_13196805	BB	NA	DD	DD	DD	DD	DD	DD	BB	BB	DD	NA	DD	DD	DD	DD	BB	NN	NN	NA	BB	NA	DD	BB	BB	DD	BB	DD	BB	DD	BB	DD	DD	DD	NA	DD	NA	DD	BB	DD	BB	DD	BB	BB	BB	BB	DD	BB	DD
chr9_13317775_13317794	BB	DD	DD	DD	DD	DD	DD	DD	BB	BB	BB	DD	DD	dn	DD	DD	BB	DD	DD	BB	BB	DD	dn	BB	BB	NA	BB	bd	BB	DD	BB	DD	DD	DD	DD	DD	DD	DD	BB	DD	BB	BB	BB	BB	BB	BB	DD	BB	DD
chr9_13431811_13431846	BB	DD	DD	DD	DD	DD	DD	DD	BB	BB	BB	DD	DD	DD	DD	DD	BB	dn	DD	BB	BB	DD	DD	BB	BB	BB	BB	bd	BB	DD	BB	DD	DD	DD	DD	DD	DD	DD	BB	DD	BB	BB	BB	BB	BB	BB	DD	BB	DD
chr9_13445517_13445536	BB	DD	DD	DD	DD	DD	DD	DD	BB	BB	BB	DD	DD	DD	DD	DD	BB	DD	DD	BB	BB	DD	DD	BB	BB	BB	BB	bd	BB	DD	BB	DD	DD	DD	DD	DD	DD	dn	BB	DD	BB	BB	BB	BB	BB	BB	DD	BB	DD
chr9_13464815_13464826	BB	DD	DD	DD	DD	DD	DD	DD	BB	BB	BB	DD	DD	DD	DD	DD	BB	DD	DD	BB	BB	DD	DD	BB	BB	BB	BB	bd	BB	DD	BB	DD	DD	DD	DD	DD	DD	DD	BB	DD	BB	BB	BB	BB	BB	BB	DD	BB	DD
chr9_13471858_13471877	BB	DD	dd	DD	DD	dd	DD	DD	BB	BB	BB	dd	dd	dd	DD	dd	BB	DD	DD	BB	BB	dd	bd	BB	BB	BB	BB	bd	BB	DD	BB	dd	dd	DD	DD	bd	dd	bd	BB	dd	BB	BB	BB	BB	BB	BB	dd	bn	dd
chr9_13475545_13475560	BB	DD	DD	DD	DD	DD	DD	DD	BB	BB	BB	DD	DD	DD	DD	DD	BB	DD	DD	BB	BB	DD	DD	BB	BB	BB	BB	bd	BB	DD	BB	DD	DD	DD	DD	DD	DD	DD	BB	DD	BB	BB	BB	BB	BB	BB	DD	BB	DD
chr9_13496925_13496957	BB	DD	DD	DD	DD	DD	DD	DD	BB	BB	BB	DD	DD	DD	DD	DD	BB	dn	DD	BB	BB	DD	DD	BB	BB	BB	BB	bd	BB	dn	BB	DD	DD	DD	DD	DD	DD	DD	BB	DD	BB	BB	BB	BB	BB	BB	DD	BB	DD
chr9_13497914_13497953	BB	DD	DD	DD	DD	DD	DD	DD	BB	BB	BB	DD	DD	DD	DD	DD	BB	DD	DD	NN	BB	DD	DD	BB	BB	BB	BB	bd	BB	DD	BB	DD	DD	DD	DD	DD	DD	DD	BB	DD	NA	BB	BB	BB	BB	BB	DD	BB	DD
chr9_13507347_13507370	BB	DD	DD	DD	DD	DD	DD	dn	BB	BB	BB	DD	DD	DD	DD	DD	BB	DD	DD	BB	BB	DD	DD	BB	BB	BB	BB	bd	BB	DD	BB	DD	DD	DD	DD	DD	DD	DD	BB	DD	BB	BB	BB	BB	BB	BB	DD	BB	DD
chr9_13508568_13508599	BB	DD	DD	DD	DD	DD	DD	DD	BB	BB	BB	DD	DD	DD	DD	DD	BB	DD	DD	BB	BB	DD	DD	BB	BB	BB	BB	bd	BB	DD	BB	DD	DD	DD	DD	DD	DD	DD	BB	DD	BB	BB	BB	BB	BB	BB	DD	BB	DD
chr9_13511016_13511040	BB	DD	DD	DD	DD	DD	DD	DD	BB	BB	BB	DD	DD	DD	DD	DD	BB	DD	DD	BB	BB	DD	DD	BB	BB	BB	BB	bd	BB	DD	BB	DD	DD	DD	DD	DD	DD	DD	BB	DD	BB	BB	BB	BB	BB	BB	DD	BB	DD
chr9_13515035_13515052	BB	DD	DD	DD	DD	DD	DD	DD	BB	BB	BB	DD	DD	DD	DD	DD	BB	DD	DD	BB	BB	DD	DD	BB	BB	BB	BB	bd	BB	DD	BB	DD	DD	DD	DD	DD	DD	DD	BB	DD	BB	BB	BB	BB	BB	BB	DD	BB	DD
chr9_13553380_13553431	BB	DD	DD	DD	DD	NA	DD	DD	BB	NN	BB	DD	DD	DD	DD	DD	BB	DD	DD	BB	BB	NN	NN	NN	BB	BB	BB	bd	BB	DD	NA	DD	DD	DD	DD	DD	DD	DD	BB	DD	BB	BB	BB	BB	BB	NA	DD	BB	DD
chr9_13553489_13553516	BB	DD	DD	DD	DD	bd	DD	DD	BB	BB	BB	DD	DD	DD	DD	bd	BB	DD	DD	BB	BB	DD	DD	BB	BB	BB	BB	bd	BB	DD	BB	DD	DD	bd	DD	DD	DD	DD	BB	DD	BB	BB	BB	BB	BB	BB	DD	BB	DD
chr9_13570975_13570999	BB	DD	DD	DD	DD	DD	DD	DD	BB	BB	BB	DD	DD	DD	DD	DD	BB	DD	DD	BB	BB	DD	DD	BB	BB	BB	BB	bd	BB	DD	BB	DD	DD	DD	DD	DD	DD	DD	BB	DD	BB	BB	BB	BB	BB	BB	DD	BB	DD
chr9_13576668_13576683	BB	DD	DD	DD	DD	DD	DD	DD	BB	BB	BB	DD	DD	DD	DD	DD	BB	DD	DD	BB	BB	DD	DD	BB	BB	BB	BB	bd	BB	DD	BB	DD	DD	DD	DD	DD	DD	DD	BB	DD	BB	BB	BB	BB	BB	BB	DD	BB	DD
chr9_13576684_13576695	BB	DD	DD	DD	DD	DD	DD	DD	BB	BB	BB	DD	DD	DD	DD	DD	BB	DD	DD	BB	BB	DD	dn	BB	BB	BB	BB	bd	BB	DD	BB	DD	DD	DD	DD	DD	DD	DD	BB	DD	BB	BB	BB	BB	BB	BB	DD	BB	DD
chr9_13918088_13918132	BB	DD	DD	DD	DD	DD	DD	DD	BB	BB	BB	DD	DD	DD	BB	DD	BB	DD	DD	BB	BB	DD	DD	BB	BB	BB	BB	bd	BB	DD	BB	DD	DD	DD	DD	DD	DD	DD	BB	DD	BB	BB	BB	BB	DD	BB	DD	BB	DD
chr9_13955243_13955270	FF	FF	FF	NA	FF	FF	FF	fn	NN	FF	FF	FF	FF	FF	FF	FF	FF	FF	FF	FF	FF	FF	FF	FF	FF	FF	FF	FF	FF	FF	FF	FF	FF	FF	FF	FF	FF	FF	FF	FF	FF	FF	FF	FF	FF	FF	FF	FF	FF
chr9_13990842_13990885	DD	DD	DD	DD	DD	DD	DD	DD	DD	DD	NA	DD	DD	DD	DD	DD	NA	DD	DD	DD	DD	DD	DD	DD	DD	NA	DD	DD	DD	du	DD	DD	DD	DD	DD	DD	DD	DD	NA	DD	NA	DD	DD	DD	DD	DD	DD	DD	DD
chr9_14049427_14049466	FF	FF	FF	NA	FF	FF	FF	FF	NA	FF	FF	FF	FF	FF	FF	FF	FF	FF	FF	FF	FF	FF	FF	FF	FF	FF	FF	FF	FF	FF	FF	FF	FF	FF	FF	FF	FF	FF	FF	FF	FF	FF	FF	FF	FF	FF	FF	NA	NA
chr9_14290096_14290122	FF	FF	FF	FF	FF	FF	FF	FF	FF	FF	FF	FF	FF	FF	FF	FF	FF	FF	FF	FF	FF	FF	FF	FF	FF	NA	FF	FF	FF	FF	FF	FF	FF	FF	NA	FF	FF	FF	FF	FF	NA	FF	fn	FF	NA	FF	FF	NA	FF
chr9_14359196_14359235	BB	DD	DD	DD	DD	DD	DD	DD	BB	BB	BB	DD	DD	DD	NA	DD	BB	DD	DD	BB	NA	DD	DD	BB	BB	BB	BB	DD	BB	DD	BB	BB	BB	DD	DD	DD	DD	NA	DD	DD	BB	BB	BB	BB	DD	BB	DD	BB	DD
chr9_14452563_14452612	FF	NA	FF	NA	FF	FF	FF	FF	FF	FF	FF	FF	NN	FF	FF	FF	FF	FF	NA	FF	FF	FF	FF	FF	FF	NA	FF	FF	FF	NA	FF	FF	FF	FF	NA	NA	FF	FF	FF	FF	FF	FF	FF	FF	FF	FF	FF	FF	NA
chr9_14511569_14511608	FF	NN	FF	FF	FF	FF	FF	FF	FF	FF	FF	FF	FF	FF	FF	FF	FF	NA	FF	FF	FF	FF	NA	FF	FF	NA	FF	FF	FF	NA	FF	FF	FF	FF	FF	FF	FF	NA	FF	FF	NA	FF	FF	FF	FF	FF	FF	FF	FF
chr9_14566477_14566512	NA	NA	FF	FF	FF	NA	FF	FF	FF	NA	FF	FF	FF	FF	FF	FF	NA	NA	FF	FF	FF	NA	NN	FF	FF	FF	FF	NA	FF	FF	FF	NA	FF	NA	FF	FF	FF	fn	FF	FF	NA	FF	FF	FF	FF	NA	FF	FF	NA
chr9_14599766_14599792	FF	FF	FF	FF	NA	FF	FF	FF	FF	FF	fn	FF	FF	FF	FF	NA	FF	FF	FF	FF	NA	FF	FF	FF	FF	NA	FF	FF	FF	FF	FF	FF	FF	FF	FF	NA	NA	NA	FF	FF	FF	FF	NA	NA	FF	FF	FF	NA	FF
chr9_14757892_14757927	FF	FF	FF	FF	FF	FF	FF	NA	FF	FF	NN	FF	FF	FF	FF	FF	FF	FF	FF	FF	NN	FF	FF	FF	FF	FF	FF	FF	FF	FF	FF	FF	FF	FF	FF	FF	FF	FF	FF	FF	FF	FF	FF	FF	FF	NA	FF	FF	FF
chr9_15219649_15219688	FF	NN	FF	FF	FF	FF	NN	FF	FF	FF	NN	FF	FF	FF	FF	fn	fn	FF	FF	FF	FF	FF	FF	FF	FF	FF	FF	FF	FF	fn	FF	FF	FF	FF	NA	NN	FF	FF	FF	FF	FF	NA	FF	FF	NA	NN	FF	FF	FF
chr9_15297119_15297138	FF	FF	FF	FF	FF	FF	FF	FF	FF	FF	FF	FF	FF	FF	FF	FF	FF	FF	FF	FF	FF	FF	FF	FF	FF	FF	FF	FF	FF	FF	FF	FF	FF	FF	NA	FF	FF	FF	FF	FF	NA	FF	FF	FF	FF	FF	FF	FF	FF
chr9_15531611_15531646	FF	FF	FF	FF	FF	FF	FF	FF	FF	FF	FF	FF	FF	FF	FF	FF	FF	FF	FF	NA	FF	FF	FF	FF	FF	FF	FF	FF	FF	FF	FF	NA	FF	FF	FF	FF	FF	FF	FF	FF	FF	FF	FF	FF	FF	FF	FF	FF	FF
chr9_15802327_15802380	FF	FF	NA	FF	FF	FF	FF	FF	FF	NA	FF	FF	FF	FF	FF	NN	FF	FF	FF	FF	FF	FF	FF	FF	NA	NA	FF	FF	FF	FF	FF	FF	FF	FF	FF	FF	FF	FF	FF	FF	NA	FF	FF	FF	FF	NA	FF	FF	NA
chr9_15820673_15820727	FF	FF	FF	FF	FF	FF	FF	FF	FF	NN	FF	FF	FF	FF	FF	FF	FF	NA	FF	FF	NA	FF	FF	FF	FF	FF	FF	FF	FF	FF	FF	NA	FF	FF	FF	FF	FF	FF	FF	FF	fn	FF	NA	FF	FF	FF	NN	NN	NN
chr9_15974423_15974446	FF	FF	FF	FF	FF	FF	FF	FF	FF	FF	FF	FF	FF	FF	FF	FF	FF	FF	FF	FF	FF	FF	FF	FF	FF	FF	FF	FF	NA	FF	FF	FF	FF	FF	FF	FF	FF	FF	FF	FF	FF	FF	FF	FF	FF	FF	FF	FF	FF
chr9_16136727_16136744	DD	DD	DD	DD	DD	DD	DD	DD	DD	DD	DD	DD	DD	DD	DD	DD	DD	DD	DD	DD	DD	DD	DD	DD	DD	DD	DD	DD	DD	DD	DD	DD	DD	DD	DD	DD	DD	BB	DD	DD	BB	DD	DD	DD	DD	DD	DD	NA	DD
chr9_16169008_16169051	FF	FF	NA	NA	NA	FF	FF	FF	FF	FF	FF	NA	FF	FF	NA	FF	NA	FF	FF	FF	NN	FF	FF	FF	NN	FF	FF	FF	FF	FF	FF	NA	FF	FF	FF	NA	FF	FF	FF	FF	FF	FF	FF	FF	FF	FF	FF	NN	FF
chr9_16284181_16284232	FF	FF	FF	FF	NN	FF	FF	NA	FF	FF	FF	NA	FF	FF	FF	fn	FF	FF	FF	FF	FF	FF	fn	FF	FF	FF	NA	NA	NA	FF	NA	FF	FF	FF	fn	FF	FF	FF	FF	FF	NA	FF	NA	FF	FF	NA	FF	FF	FF
chr9_16682905_16682952	DD	DD	NA	DD	DD	DD	DD	DD	DD	DD	DD	DD	DD	DD	DD	DD	DD	DD	BB	BB	DD	DD	DD	DD	DD	DD	DD	DD	DD	DD	DD	DD	DD	DD	DD	DD	DD	BB	DD	DD	BB	DD	DD	DD	DD	NA	DD	DD	DD
chr9_16695350_16695385	FF	FF	NA	FF	FF	FF	FF	FF	FF	FF	FF	FF	FF	FF	FF	FF	FF	FF	FF	FF	FF	FF	FF	FF	FF	FF	FF	FF	FF	FF	FF	FF	FF	FF	FF	FF	FF	FF	FF	FF	FF	FF	FF	FF	NN	FF	FF	FF	FF
chr9_16727027_16727066	NA	FF	FF	FF	FF	NA	FF	FF	FF	NA	NN	FF	NA	FF	NA	FF	FF	FF	FF	FF	FF	NA	FF	FF	FF	FF	FF	FF	FF	FF	FF	FF	NA	NA	FF	FF	FF	FF	FF	FF	FF	FF	FF	FF	FF	FF	FF	FF	NA
chr9_17023826_17023885	NA	DD	NA	DD	DD	NA	DD	DD	DD	DD	DD	DD	DD	DD	dn	NA	DD	DD	DD	DD	DD	NA	DD	NA	DD	DD	BB	NA	BB	DD	BB	DD	BB	DD	DD	BB	BB	BB	NA	DD	NA	BB	NA	BB	DD	NA	DD	BB	DD
chr9_17094798_17094849	BB	NA	NA	bd	BB	NA	DD	DD	BB	BB	BB	DD	DD	NA	NN	DD	BB	NA	NN	BB	BB	DD	DD	BB	BB	BB	BB	DD	NA	NA	NA	DD	BB	DD	DD	BB	DD	NA	BB	NA	BB	BB	BB	BB	DD	BB	DD	BB	NA
chr9_17175298_17175311	FF	FF	FF	NA	FF	FF	FF	FF	FF	FF	FF	FF	FF	FF	NA	FF	FF	FF	FF	NA	FF	FF	NA	FF	FF	NA	FF	FF	FF	FF	FF	NA	FF	FF	FF	NA	FF	FF	FF	NA	NA	FF	FF	FF	FF	NA	NA	NA	FF
chr9_17191319_17191366	NA	DD	NA	DD	NA	DD	DD	DD	DD	DD	DD	DD	DD	DD	DD	DD	DD	DD	du	DD	NA	DD	DD	DD	DD	NA	DD	DD	DD	DD	DD	DD	DD	DD	DD	DD	DD	du	DD	DD	NA	DD	DD	NA	DD	NA	DD	DD	DD
chr9_17224777_17224811	FF	FF	FF	FF	FF	FF	FF	FF	FF	FF	FF	FF	FF	NA	FF	FF	FF	FF	FF	NA	NA	FF	fn	FF	FF	FF	FF	FF	FF	FF	FF	FF	FF	FF	FF	NA	FF	FF	NA	FF	NA	FF	FF	FF	FF	FF	FF	FF	FF
chr9_17299561_17299600	NA	FF	NA	FF	NA	NA	FF	FF	NA	FF	NA	FF	FF	NA	FF	FF	FF	FF	FF	FF	NA	FF	FF	NA	FF	NA	FF	FF	FF	FF	FF	FF	FF	FF	NA	NA	NA	FF	FF	FF	FF	NN	FF	NA	FF	NA	NA	FF	FF
chr9_17415331_17415386	FF	NA	NN	NA	fn	FF	FF	NA	NA	FF	FF	NA	NN	FF	NA	FF	FF	NN	NA	FF	FF	FF	FF	NN	FF	NA	fn	FF	FF	FF	FF	FF	NA	FF	FF	FF	NA	FF	FF	FF	FF	FF	FF	FF	NA	NA	FF	FF	FF
chr9_17558693_17558740	FF	fn	FF	NA	FF	FF	FF	FF	FF	FF	NA	NA	FF	NA	NA	NA	FF	FF	FF	FF	FF	NA	FF	FF	FF	NA	FF	fn	FF	FF	FF	FF	FF	FF	fn	FF	FF	FF	FF	FF	NA	FF	FF	FF	fn	FF	FF	FF	FF
chr9_17594333_17594380	FF	FF	NA	NA	NA	NA	FF	FF	FF	FF	NA	FF	FF	NN	FF	NA	FF	FF	FF	FF	FF	FF	FF	NN	FF	NA	FF	NA	FF	NA	NA	FF	NA	FF	FF	FF	FF	NA	FF	FF	NA	FF	FF	FF	FF	FF	FF	NA	FF
chr9_17672254_17672293	FF	FF	FF	FF	FF	FF	FF	FF	FF	FF	FF	FF	FF	FF	FF	FF	FF	FF	FF	FF	NN	FF	FF	FF	FF	FF	FF	FF	FF	FF	FF	FF	FF	FF	NA	FF	FF	FF	FF	FF	FF	FF	FF	FF	FF	FF	FF	FF	FF
chr9_17673154_17673201	FF	FF	FF	FF	NA	FF	FF	FF	NA	FF	NN	FF	FF	FF	NN	NA	FF	FF	FF	FF	NA	FF	FF	FF	FF	FF	FF	FF	FF	NA	FF	FF	FF	FF	FF	FF	FF	FF	FF	NA	NA	FF	fn	FF	FF	FF	FF	FF	FF
chr9_17803578_17803617	FF	FF	FF	FF	FF	FF	FF	NA	FF	FF	FF	FF	FF	FF	FF	NA	FF	FF	FF	FF	FF	FF	FF	NA	FF	FF	FF	FF	FF	FF	FF	FF	FF	FF	NA	FF	FF	FF	FF	FF	FF	FF	FF	FF	FF	FF	NA	FF	FF
chr9_17820006_17820049	NA	NA	FF	FF	FF	NA	FF	FF	FF	FF	NA	FF	NA	NA	NA	FF	NN	NA	FF	FF	NA	FF	FF	FF	FF	NA	FF	FF	FF	FF	NA	FF	FF	FF	NA	NA	FF	FF	FF	FF	NA	FF	FF	FF	FF	NA	FF	FF	NA
chr9_17935720_17935751	NA	FF	NN	FF	FF	FF	FF	FF	FF	FF	FF	FF	FF	FF	FF	FF	FF	FF	FF	FF	FF	FF	FF	FF	FF	FF	FF	FF	FF	FF	FF	FF	NA	FF	FF	FF	FF	FF	FF	FF	FF	FF	FF	FF	FF	NA	FF	FF	FF
chr9_17939268_17939319	NA	DD	BB	DD	DD	BB	NN	DD	BB	DD	DD	NA	DD	NN	BB	DD	NA	DD	DD	BB	NA	DD	BB	BB	NN	NA	BB	bd	BB	NA	BB	DD	BB	DD	DD	DD	DD	BB	BB	NA	NA	BB	dn	BB	DD	BB	NA	BB	NA
chr9_18170012_18170055	FF	FF	FF	NA	FF	FF	FF	NN	FF	FF	FF	FF	FF	FF	FF	FF	FF	FF	NN	FF	FF	NA	FF	FF	FF	NA	FF	FF	FF	FF	FF	FF	FF	FF	FF	FF	FF	FF	FF	FF	NA	FF	FF	FF	FF	NA	NA	FF	FF
chr9_18408464_18408484	FF	FF	FF	FF	FF	FF	FF	FF	FF	NA	FF	FF	FF	FF	FF	FF	FF	FF	FF	FF	FF	FF	FF	FF	FF	NA	FF	FF	FF	FF	FF	FF	FF	FF	FF	FF	FF	FF	FF	FF	FF	FF	FF	FF	FF	FF	FF	FF	FF
chr9_18408816_18408855	FF	FF	FF	FF	FF	fn	FF	FF	FF	fn	FF	FF	FF	FF	FF	NA	FF	FF	FF	fn	FF	FF	FF	FF	FF	FF	FF	FF	FF	FF	FF	FF	FF	FF	FF	FF	FF	FF	FF	NN	FF	FF	FF	FF	FF	FF	FF	FF	FF
chr9_18479788_18479811	FF	FF	FF	FF	NA	FF	FF	FF	FF	NA	FF	FF	FF	FF	FF	FF	FF	FF	FF	FF	FF	FF	FF	FF	FF	FF	FF	FF	FF	FF	FF	FF	FF	FF	FF	FF	FF	FF	FF	FF	FF	FF	FF	FF	FF	FF	FF	FF	FF
chr9_18662244_18662283	FF	FF	FF	NA	FF	FF	FF	FF	FF	FF	FF	FF	NA	FF	FF	FF	FF	FF	FF	FF	FF	FF	FF	FF	FF	FF	FF	FF	FF	FF	FF	NA	FF	FF	FF	FF	FF	NA	FF	FF	FF	FF	FF	FF	FF	FF	FF	FF	FF
chr9_18757826_18757865	FF	FF	FF	FF	FF	FF	FF	FF	FF	FF	FF	FF	FF	FF	FF	FF	FF	FF	FF	FF	FF	FF	NA	FF	FF	FF	NA	FF	FF	FF	FF	FF	NA	FF	FF	FF	FF	FF	FF	FF	FF	FF	FF	NA	NA	FF	FF	FF	NA
chr9_18759913_18759964	NA	FF	FF	FF	fn	NN	FF	NA	FF	FF	FF	NA	FF	NA	FF	FF	FF	FF	FF	FF	NA	FF	FF	FF	FF	NA	FF	NA	FF	NA	FF	FF	NA	NA	FF	FF	FF	FF	NA	FF	NA	FF	FF	FF	NA	NA	FF	FF	FF
chr9_18776479_18776532	FF	FF	FF	FF	FF	FF	FF	FF	NA	FF	FF	FF	NN	FF	NA	FF	FF	NA	FF	FF	FF	FF	FF	FF	FF	FF	FF	FF	FF	FF	FF	FF	FF	FF	FF	FF	FF	FF	FF	FF	FF	NA	FF	FF	FF	FF	FF	FF	FF
chr9_18882177_18882220	NA	FF	FF	FF	NA	NA	FF	FF	FF	FF	FF	FF	NA	NA	FF	FF	NA	FF	FF	FF	NA	FF	FF	FF	FF	FF	FF	FF	FF	FF	FF	FF	FF	FF	fn	NA	FF	FF	FF	NA	NA	FF	FF	FF	FF	FF	FF	FF	FF
chr9_18893704_18893751	BB	DD	DD	DD	DD	BB	DD	DD	BB	BB	BB	DD	DD	DD	bd	DD	BB	DD	DD	BB	BB	DD	DD	BB	BB	BB	BB	DD	BB	NA	BB	DD	BB	bd	DD	DD	DD	BB	BB	DD	BB	BB	BB	BB	DD	BB	DD	BB	DD
chr9_18969951_18970002	NA	FF	FF	FF	NA	FF	FF	fn	NA	FF	FF	FF	FF	FF	fn	FF	NA	FF	NN	FF	NA	FF	FF	NA	FF	NA	FF	FF	FF	NA	FF	FF	FF	FF	NA	FF	FF	FF	FF	FF	NA	FF	FF	FF	NA	FF	FF	FF	FF
chr9_19108027_19108050	FF	FF	FF	FF	FF	FF	FF	FF	FF	FF	FF	FF	FF	FF	FF	FF	FF	FF	FF	FF	FF	FF	FF	FF	FF	FF	FF	FF	FF	FF	FF	FF	FF	FF	FF	FF	FF	FF	FF	FF	FF	FF	FF	FF	FF	FF	FF	FF	FF
chr9_19338012_19338038	NA	FF	NA	FF	FF	FF	FF	FF	FF	NA	FF	FF	NA	FF	NA	FF	FF	FF	FF	FF	NA	FF	FF	FF	FF	FF	FF	FF	FF	FF	FF	FF	FF	FF	FF	FF	FF	FF	FF	FF	NA	FF	FF	NA	NA	NA	FF	NA	FF
chr9_19570760_19570814	FF	FF	FF	NA	FF	NA	FF	FF	FF	FF	NA	NN	FF	FF	FF	FF	FF	FF	FF	FF	NA	FF	FF	FF	FF	FF	FF	FF	FF	FF	FF	FF	FF	FF	FF	NA	FF	FF	FF	FF	FF	FF	FF	FF	FF	FF	NA	FF	NA
chr9_19614456_19614479	FF	FF	FF	FF	FF	FF	FF	FF	FF	FF	FF	FF	FF	FF	FF	FF	FF	FF	FF	FF	FF	FF	FF	FF	FF	FF	FF	FF	FF	FF	FF	FF	FF	FF	FF	FF	FF	FF	FF	FF	FF	FF	FF	FF	FF	FF	FF	FF	FF
chr9_20031066_20031105	FF	NN	FF	fn	NN	NN	FF	FF	FF	FF	FF	NN	NN	NN	NA	NN	fn	NN	NN	FF	FF	NA	NA	FF	FF	NA	FF	FF	FF	FF	FF	FF	FF	FF	FF	NA	FF	FF	NN	FF	NA	FF	FF	FF	NA	NA	NA	FF	FF
chr9_20037252_20037279	BB	BB	BB	BB	NA	BB	BB	BB	BB	BB	BB	BB	BB	BB	BB	BB	BB	bn	BB	BB	NA	BB	NA	BB	BB	NA	BB	DD	BB	NA	BB	DD	BB	DD	DD	DD	DD	BB	NA	DD	NA	BB	BB	BB	DD	NA	NA	BB	DD
chr9_20049032_20049051	FF	FF	FF	FF	FF	FF	FF	FF	FF	NA	FF	FF	FF	FF	NA	FF	FF	FF	FF	NN	NA	FF	FF	FF	FF	NA	FF	FF	FF	NA	FF	FF	FF	FF	FF	FF	FF	FF	FF	FF	FF	FF	FF	FF	FF	NA	FF	FF	FF
chr9_20407939_20407983	FF	FF	FF	FF	FF	FF	FF	NN	FF	NA	FF	FF	FF	FF	FF	FF	FF	fn	FF	NA	FF	FF	FF	FF	FF	NA	NA	FF	FF	FF	FF	NA	FF	FF	FF	FF	FF	FF	FF	FF	NA	FF	FF	FF	FF	FF	FF	FF	FF
chr9_20447633_20447688	UU	du	DD	NA	DD	UU	DD	DD	NA	UU	UU	NA	DD	du	UU	DD	UU	DD	DD	UU	UU	DD	DD	DD	DD	NA	UU	DD	UU	DD	NA	DD	UU	DD	DD	UU	DD	UU	UU	DD	UU	UU	UU	UU	DD	NA	DD	UU	NA
chr9_20696052_20696091	FF	FF	FF	FF	FF	FF	FF	FF	FF	FF	NA	FF	FF	FF	FF	FF	FF	FF	FF	FF	FF	FF	FF	FF	FF	NA	FF	FF	FF	FF	FF	FF	NA	FF	FF	FF	FF	FF	NA	FF	FF	FF	FF	FF	FF	FF	FF	FF	FF
chr9_20737230_20737265	FF	FF	FF	FF	FF	FF	FF	FF	FF	FF	FF	FF	FF	FF	FF	FF	FF	FF	FF	FF	FF	FF	FF	FF	FF	FF	FF	FF	FF	FF	FF	FF	FF	FF	FF	FF	FF	FF	FF	FF	FF	FF	FF	FF	FF	FF	FF	FF	FF
chr9_20856812_20856839	NA	FF	FF	FF	FF	FF	FF	FF	FF	FF	FF	FF	FF	FF	FF	FF	FF	FF	FF	FF	FF	NN	NA	fn	NA	FF	FF	fn	FF	FF	FF	FF	FF	FF	FF	FF	FF	FF	FF	FF	FF	FF	FF	FF	FF	FF	FF	FF	FF
chr9_20856859_20856886	FF	FF	FF	FF	FF	FF	NA	FF	FF	FF	FF	FF	FF	FF	FF	FF	FF	FF	FF	FF	FF	FF	FF	NN	FF	FF	FF	FF	FF	FF	FF	FF	FF	FF	FF	FF	FF	FF	FF	FF	NA	FF	FF	FF	FF	NA	FF	FF	FF
chr9_21134431_21134451	FF	FF	FF	FF	FF	FF	FF	FF	FF	FF	FF	NA	FF	FF	NA	FF	FF	FF	FF	FF	FF	NA	NA	FF	FF	NA	NN	FF	FF	NA	FF	FF	FF	FF	FF	NA	NA	FF	FF	FF	NA	FF	FF	FF	FF	FF	FF	FF	NA
chr9_21177081_21177124	FF	NA	FF	FF	NA	FF	FF	FF	FF	FF	FF	FF	FF	NA	NA	FF	NA	FF	FF	NA	FF	FF	FF	FF	FF	NA	FF	FF	FF	FF	NA	FF	NA	FF	FF	FF	FF	NA	FF	FF	NA	NA	NA	FF	FF	NA	NA	FF	FF
chr9_21337273_21337328	DD	DD	NA	DD	DD	NA	NA	DD	NA	DD	DD	du	NA	DD	UU	DD	du	DD	DD	DD	NA	NA	NA	NA	du	NA	DD	DD	DD	DD	DD	DD	DD	DD	DD	DD	NA	du	NA	DD	DD	DD	NA	DD	DD	NA	DD	DD	DD
chr9_21410180_21410193	FF	FF	FF	FF	NA	NA	FF	FF	FF	FF	FF	FF	FF	FF	FF	FF	FF	FF	NA	FF	FF	FF	FF	FF	FF	FF	FF	FF	FF	FF	FF	FF	FF	NA	FF	FF	FF	FF	NA	NN	NA	FF	FF	FF	FF	NA	FF	FF	FF
chr9_21502550_21502589	UU	DD	DD	DD	DD	NA	DD	DD	UU	UU	UU	DD	DD	NA	UU	DD	UU	DD	DD	UU	UU	DD	DD	UU	UU	DD	UU	DD	UU	DD	UU	NA	UU	DD	DD	DD	DD	UU	UU	DD	NA	UU	UU	UU	DD	UU	DD	UU	DD
chr9_21646932_21646975	fn	FF	FF	FF	FF	FF	FF	NA	FF	FF	FF	FF	FF	FF	FF	FF	NA	NA	FF	FF	FF	NN	NN	FF	FF	NA	NA	NA	FF	NA	FF	NA	FF	FF	FF	FF	FF	FF	fn	FF	NA	FF	FF	FF	FF	NA	FF	FF	FF
chr9_22039482_22039517	FF	FF	FF	NA	FF	FF	FF	FF	FF	FF	FF	FF	FF	FF	FF	NA	FF	FF	FF	FF	FF	NA	FF	FF	FF	FF	FF	FF	FF	NA	FF	FF	FF	FF	FF	NA	FF	FF	FF	FF	FF	FF	FF	FF	FF	FF	FF	FF	FF
chr9_22081599_22081642	NA	FF	FF	NN	NN	FF	NA	FF	FF	FF	FF	NN	FF	FF	FF	NN	FF	FF	FF	fn	FF	FF	FF	FF	NA	FF	FF	FF	FF	FF	FF	FF	FF	FF	FF	FF	FF	FF	FF	FF	FF	NA	FF	FF	FF	fn	FF	FF	NN
chr9_22263033_22263082	NA	NA	FF	NA	FF	FF	FF	FF	FF	FF	FF	FF	FF	FF	FF	FF	FF	NN	NN	NA	NA	FF	NA	FF	FF	NA	FF	fn	FF	FF	FF	FF	FF	FF	FF	FF	FF	FF	NA	FF	FF	FF	FF	FF	FF	FF	FF	FF	NA
chr9_22276186_22276225	BB	BB	NA	BB	BB	BB	BB	NA	BB	BB	BB	BB	BB	BB	BB	BB	BB	NA	BB	BB	BB	BB	BB	BB	BB	BB	BB	DD	BB	BB	BB	BB	BB	DD	BB	BB	BB	BB	BB	DD	BB	BB	BB	BB	BB	BB	BB	BB	BB
chr9_22391173_22391212	FF	FF	FF	FF	FF	FF	FF	FF	NA	FF	FF	FF	FF	NN	FF	FF	FF	FF	FF	FF	FF	FF	fn	FF	NA	FF	FF	FF	FF	FF	FF	FF	NN	FF	FF	NA	FF	FF	NA	FF	NA	FF	FF	FF	FF	FF	FF	FF	NA
chr9_22555959_22555986	FF	FF	FF	FF	FF	FF	FF	FF	FF	FF	FF	FF	FF	FF	FF	FF	FF	FF	FF	FF	FF	FF	FF	FF	FF	NA	FF	FF	FF	FF	FF	FF	FF	FF	FF	NA	FF	FF	FF	FF	FF	FF	FF	FF	FF	FF	FF	FF	FF
chr9_22620679_22620706	FF	FF	FF	FF	FF	FF	FF	FF	FF	FF	FF	FF	FF	FF	FF	FF	FF	FF	FF	FF	FF	FF	FF	FF	FF	FF	FF	FF	FF	FF	NN	FF	FF	FF	FF	FF	FF	FF	FF	FF	FF	FF	FF	FF	FF	FF	FF	FF	FF
chr9_22643933_22643987	FF	FF	NA	NN	FF	FF	FF	FF	FF	fn	FF	FF	FF	FF	FF	FF	FF	FF	FF	FF	fn	FF	FF	FF	FF	NA	FF	FF	FF	NA	FF	FF	FF	FF	FF	FF	FF	FF	NA	fn	NA	FF	FF	FF	FF	FF	NA	FF	FF
chr9_22675631_22675646	FF	FF	FF	NN	FF	FF	FF	FF	FF	FF	FF	NA	FF	FF	FF	FF	FF	FF	FF	FF	FF	FF	FF	FF	FF	FF	FF	FF	FF	FF	FF	NA	FF	FF	fn	FF	FF	FF	FF	FF	FF	FF	FF	FF	FF	FF	FF	FF	FF
chr9_22695688_22695719	FF	FF	FF	FF	FF	NA	FF	NA	NA	FF	NA	NA	FF	FF	FF	FF	FF	FF	FF	FF	FF	NA	FF	FF	FF	NA	FF	FF	FF	FF	FF	FF	FF	FF	FF	FF	FF	FF	NA	FF	NA	NA	FF	FF	NN	FF	FF	NA	NA
chr9_22816459_22816488	FF	FF	FF	FF	NA	NA	FF	FF	NA	FF	FF	FF	FF	FF	NA	FF	NA	FF	NA	FF	FF	FF	NA	FF	FF	FF	FF	FF	NA	FF	FF	NN	FF	FF	FF	NA	FF	FF	FF	FF	FF	FF	FF	FF	FF	NA	FF	FF	FF
chr9_22867038_22867063	FF	FF	NA	FF	FF	FF	FF	FF	FF	FF	FF	FF	FF	FF	FF	FF	NA	FF	FF	FF	FF	FF	FF	FF	FF	NA	FF	df	FF	NA	FF	df	FF	df	DD	DD	NA	FF	FF	df	NA	FF	FF	FF	NA	FF	df	FF	df
chr9_22895177_22895216	NA	FF	NA	NA	FF	FF	FF	FF	FF	FF	FF	FF	FF	FF	NN	FF	NA	FF	FF	FF	FF	FF	FF	FF	FF	FF	FF	FF	FF	FF	FF	NN	FF	FF	NA	FF	FF	FF	FF	FF	NA	FF	FF	FF	FF	FF	FF	FF	FF
chr9_23067735_23067770	FF	FF	FF	NA	FF	FF	FF	FF	FF	FF	FF	FF	FF	FF	FF	FF	FF	FF	FF	FF	FF	FF	FF	FF	FF	FF	FF	NA	FF	NA	FF	FF	FF	FF	FF	FF	FF	FF	FF	FF	FF	FF	FF	FF	FF	FF	FF	FF	FF
chr9_23220156_23220220	FF	FF	FF	NA	fn	NN	FF	FF	FF	FF	FF	FF	FF	FF	FF	FF	FF	FF	FF	NA	NA	FF	FF	FF	FF	NA	FF	FF	FF	FF	FF	FF	FF	FF	FF	NA	FF	FF	FF	FF	NA	FF	NA	FF	FF	FF	FF	FF	FF
chr9_23248091_23248122	FF	FF	FF	FF	FF	FF	FF	FF	FF	fn	FF	FF	FF	FF	NA	FF	FF	NA	FF	FF	FF	FF	fn	NA	NA	NA	NN	FF	NA	FF	FF	FF	FF	FF	NA	FF	FF	FF	FF	NA	NA	FF	FF	FF	FF	NA	FF	FF	FF
chr9_23305073_23305128	NN	DD	NA	DD	NA	BB	DD	DD	BB	BB	BB	DD	DD	NA	BB	NA	DD	NN	DD	BB	BB	DD	NA	NA	BB	NA	BB	DD	BB	DD	BB	DD	BB	DD	NA	DD	DD	NA	NA	NA	NA	NA	BB	BB	DD	BB	NA	DD	DD
chr9_23545049_23545104	FF	FF	FF	NA	BB	NA	NA	FF	FF	FF	FF	FF	FF	FF	FF	FF	FF	FF	FF	FF	FF	FF	FF	FF	NN	bf	FF	FF	FF	FF	FF	BB	FF	bf	FF	FF	FF	NA	NA	FF	FF	FF	FF	fn	FF	FF	FF	FF	FF
chr9_23764005_23764048	FF	FF	FF	FF	FF	FF	FF	FF	FF	FF	FF	NN	FF	FF	FF	FF	FF	FF	FF	FF	FF	FF	FF	FF	FF	NA	FF	FF	FF	FF	FF	FF	FF	FF	FF	FF	FF	FF	FF	FF	FF	FF	FF	FF	FF	NA	FF	FF	FF
chr9_23800861_23800916	NA	BB	NN	NA	BB	BB	BB	BB	BB	BB	BB	BB	bd	BB	BB	BB	BB	BB	BB	BB	BB	NA	BB	DD	BB	DD	BB	DD	BB	DD	BB	DD	NA	DD	DD	DD	DD	BB	DD	DD	DD	BB	DD	BB	DD	BB	DD	NA	NA
chr9_24099672_24099699	DD	DD	DD	du	DD	NA	NA	DD	DD	du	DD	DD	DD	NA	DD	DD	NA	DD	DD	NA	DD	DD	DD	DD	NA	du	DD	DD	NA	DD	DD	DD	DD	DD	DD	DD	NA	DD	DD	DD	DD	DD	DD	NA	DD	DD	DD	du	DD
chr9_24291740_24291784	NA	FF	FF	FF	NA	FF	FF	FF	FF	FF	FF	FF	NA	FF	FF	FF	FF	NN	NN	FF	FF	FF	FF	FF	FF	NA	FF	FF	FF	FF	FF	FF	FF	FF	FF	NA	FF	FF	NA	FF	NA	FF	FF	FF	FF	FF	FF	FF	FF
chr9_24517394_24517433	FF	FF	FF	NA	NA	FF	FF	NA	FF	FF	FF	FF	FF	FF	NA	FF	FF	NN	FF	FF	FF	FF	FF	FF	FF	FF	NA	FF	FF	NA	NA	FF	FF	FF	FF	FF	FF	FF	FF	NA	NA	NA	FF	FF	FF	NA	NA	FF	FF
chr9_24644721_24644747	FF	FF	FF	FF	FF	FF	FF	FF	FF	NN	FF	FF	FF	FF	FF	FF	FF	NA	FF	FF	FF	FF	FF	FF	FF	FF	NA	FF	FF	FF	FF	FF	FF	NA	NA	FF	FF	FF	FF	FF	FF	FF	FF	FF	FF	FF	FF	FF	FF
chr9_24866047_24866090	DD	NA	NA	DD	DD	NA	DD	DD	DD	DD	NA	DD	DD	DD	DD	NA	NA	DD	DD	DD	DD	du	du	DD	DD	DD	DD	DD	DD	NA	NA	DD	NA	DD	DD	DD	DD	DD	DD	DD	DD	DD	DD	NA	DD	NA	DD	DD	DD
chr9_24879699_24879743	FF	NA	FF	FF	FF	NA	FF	FF	FF	FF	FF	FF	FF	FF	FF	FF	FF	FF	FF	FF	FF	FF	FF	FF	FF	FF	FF	FF	FF	FF	FF	FF	NA	FF	FF	FF	FF	FF	NN	FF	FF	FF	NN	FF	FF	FF	FF	FF	fn
chr9_24928080_24928115	FF	FF	FF	FF	FF	FF	FF	FF	FF	FF	FF	FF	FF	FF	FF	FF	FF	FF	FF	FF	FF	FF	FF	FF	FF	NA	FF	FF	FF	NA	FF	FF	FF	FF	FF	FF	FF	FF	FF	FF	NA	FF	FF	FF	NN	FF	FF	FF	FF
chr9_24958423_24958450	FF	NA	NN	FF	FF	NA	NA	FF	FF	FF	fn	NA	FF	NA	FF	fn	NA	FF	NA	FF	FF	FF	NA	FF	FF	FF	FF	FF	FF	NA	FF	FF	FF	FF	FF	FF	FF	FF	FF	FF	FF	FF	FF	FF	FF	FF	FF	FF	FF
chr9_25077463_25077526	BB	DD	NA	NA	DD	DD	DD	DD	BB	BB	BB	DD	DD	DD	NA	DD	DD	DD	DD	BB	BB	DD	NA	NN	BB	DD	NA	DD	BB	NA	BB	DD	NA	DD	DD	NA	BB	BB	DD	DD	dn	NA	bd	BB	DD	NA	DD	DD	DD
chr9_25129060_25129087	DD	DD	NA	DD	DD	DD	DD	DD	DD	NA	DD	DD	DD	DD	DD	DD	DD	DD	DD	UU	DD	DD	DD	DD	DD	DD	du	DD	NA	DD	DD	DD	NA	DD	DD	DD	DD	DD	DD	DD	DD	DD	DD	DD	DD	NA	DD	DD	DD
chr9_25269314_25269355	FF	FF	FF	FF	FF	FF	FF	FF	FF	FF	FF	FF	FF	FF	FF	FF	NA	FF	FF	FF	FF	FF	FF	NA	NN	FF	FF	FF	NA	FF	FF	FF	FF	FF	FF	FF	NA	FF	FF	NA	fn	FF	FF	FF	FF	NA	FF	FF	FF
chr9_25719124_25719171	NA	FF	FF	FF	FF	FF	FF	FF	FF	FF	NN	FF	FF	FF	NA	FF	FF	FF	FF	FF	FF	FF	FF	FF	FF	FF	FF	FF	FF	FF	FF	FF	FF	FF	FF	FF	FF	FF	FF	FF	FF	NN	FF	fn	FF	FF	FF	FF	FF
chr9_25750376_25750417	DD	DD	DD	DD	DD	DD	dn	DD	DD	DD	NA	DD	NA	DD	DD	NA	NA	NA	DD	dn	DD	NA	DD	DD	DD	DD	BB	NA	BB	NA	BB	DD	BB	NA	DD	DD	DD	BB	DD	DD	NA	NA	DD	BB	DD	NA	DD	NA	NA
chr9_25810951_25810983	NA	FF	FF	NA	FF	FF	FF	FF	NA	FF	FF	FF	FF	NA	FF	NA	FF	FF	FF	FF	NA	FF	NA	FF	FF	NA	FF	FF	FF	NA	FF	FF	FF	FF	FF	FF	FF	FF	FF	FF	FF	FF	FF	FF	FF	FF	fn	FF	FF
chr9_26113292_26113333	BB	BB	BB	BB	BB	BB	BB	BB	BB	BB	BB	BB	DD	BB	BB	BB	BB	BB	BB	BB	BB	BB	BB	BB	BB	BB	BB	BB	BB	BB	BB	BB	BB	DD	DD	DD	DD	BB	DD	DD	DD	BB	DD	BB	DD	BB	DD	DD	DD
chr9_26214912_26214947	FF	FF	FF	FF	FF	FF	FF	FF	FF	FF	FF	FF	FF	FF	FF	FF	FF	FF	FF	FF	NA	FF	FF	FF	FF	FF	NN	FF	FF	NA	FF	FF	FF	FF	NA	FF	FF	FF	FF	FF	FF	FF	FF	FF	FF	NA	FF	FF	FF
chr9_26348848_26348882	FF	FF	FF	FF	FF	FF	FF	FF	FF	FF	FF	FF	NN	FF	FF	FF	FF	FF	FF	FF	FF	FF	FF	FF	FF	FF	FF	FF	FF	FF	FF	FF	FF	FF	FF	FF	FF	FF	FF	FF	FF	FF	FF	FF	FF	FF	FF	FF	FF
chr9_26436153_26436200	BB	NN	BB	DD	DD	DD	DD	NA	BB	BB	BB	dn	DD	DD	NA	DD	dn	NN	NN	NN	NA	NA	DD	BB	BB	DD	BB	DD	BB	dn	BB	dn	NA	DD	DD	NN	DD	BB	DD	dn	NA	BB	DD	DD	DD	BB	NN	DD	NA
chr9_26497176_26497215	NA	FF	FF	FF	FF	FF	FF	FF	FF	FF	NA	FF	NA	FF	FF	FF	FF	NA	FF	FF	FF	NN	FF	FF	FF	FF	FF	FF	FF	FF	FF	NA	FF	FF	NA	FF	FF	NA	FF	FF	FF	FF	NA	FF	FF	FF	FF	FF	NA
chr9_26511252_26511293	FF	NA	FF	FF	FF	FF	FF	FF	FF	FF	FF	FF	FF	FF	FF	FF	FF	FF	FF	FF	FF	fn	FF	FF	FF	FF	FF	FF	FF	FF	FF	FF	FF	FF	FF	FF	FF	FF	FF	FF	FF	FF	FF	FF	FF	FF	FF	FF	FF
chr9_26615584_26615623	FF	FF	FF	FF	NA	FF	FF	FF	NA	FF	FF	FF	FF	FF	FF	NN	FF	NA	FF	FF	FF	FF	FF	FF	NN	NA	FF	FF	FF	NN	FF	FF	FF	FF	FF	FF	FF	NA	FF	FF	FF	FF	NA	FF	NA	FF	FF	FF	FF
chr9_26790576_26790623	FF	FF	FF	FF	fn	FF	FF	FF	FF	NA	FF	FF	NA	NN	fn	FF	fn	FF	FF	FF	FF	FF	FF	FF	FF	FF	FF	FF	FF	FF	FF	FF	FF	FF	NA	FF	FF	NA	FF	FF	FF	FF	FF	FF	FF	FF	FF	FF	FF
chr9_26911724_26911767	BB	DD	DD	DD	DD	DD	DD	DD	DD	DD	DD	DD	DD	DD	BB	DD	DD	NA	BB	DD	DD	bd	DD	DD	DD	DD	DD	DD	DD	DD	DD	DD	DD	DD	DD	DD	DD	NA	DD	DD	dn	DD	DD	NA	DD	DD	DD	DD	DD
chr9_26926252_26926291	FF	FF	NN	FF	FF	FF	FF	FF	FF	FF	FF	FF	FF	FF	FF	FF	FF	FF	FF	FF	FF	FF	FF	FF	FF	FF	FF	FF	FF	FF	FF	FF	FF	FF	FF	FF	FF	FF	FF	FF	FF	FF	FF	FF	FF	FF	FF	FF	FF
chr9_27053410_27053429	FF	FF	FF	FF	FF	FF	FF	NA	FF	NA	FF	FF	FF	FF	FF	FF	FF	FF	FF	FF	NA	FF	FF	FF	FF	FF	FF	FF	FF	FF	FF	FF	FF	FF	FF	FF	FF	FF	FF	NA	NA	FF	FF	FF	FF	FF	FF	FF	NA
chr9_27161403_27161457	FF	FF	FF	FF	FF	FF	FF	FF	NA	FF	NA	FF	FF	FF	FF	FF	FF	FF	FF	FF	FF	FF	FF	FF	NN	FF	FF	FF	NA	NA	FF	FF	FF	FF	FF	FF	NA	FF	FF	fn	FF	FF	FF	FF	FF	NA	FF	FF	FF
chr9_27183936_27183983	FF	FF	FF	FF	FF	FF	FF	FF	FF	FF	FF	FF	FF	FF	FF	FF	FF	FF	FF	FF	NA	FF	FF	FF	NA	FF	FF	FF	FF	FF	FF	FF	FF	FF	FF	NA	FF	fn	FF	FF	FF	FF	FF	FF	FF	FF	FF	FF	NA
chr9_27196522_27196573	FF	FF	FF	FF	FF	FF	FF	FF	FF	FF	FF	FF	FF	FF	FF	FF	FF	FF	FF	FF	NA	FF	FF	FF	FF	FF	FF	FF	FF	FF	NA	FF	FF	FF	FF	FF	FF	FF	FF	FF	NA	FF	FF	FF	FF	FF	FF	FF	FF
chr9_27412991_27413022	FF	fn	FF	FF	FF	FF	fn	NA	FF	FF	NA	FF	FF	NA	NA	NA	NA	FF	FF	FF	FF	NA	FF	NA	FF	FF	FF	NA	FF	NA	FF	NA	FF	FF	FF	NA	NA	NA	FF	NN	NA	FF	FF	FF	NA	FF	FF	FF	fn
chr9_27432857_27432916	NA	NA	NA	NA	NA	NN	FF	FF	FF	fn	NA	NA	FF	fn	FF	FF	FF	NA	FF	FF	FF	NA	nn	FF	NN	NA	NA	FF	FF	FF	fn	FF	FF	NA	FF	NA	NN	FF	NA	FF	NA	NN	FF	FF	NA	FF	NA	FF	NA
chr9_27471306_27471350	FF	FF	FF	NA	NA	FF	fn	FF	fn	NA	NA	FF	NA	FF	FF	FF	FF	NA	FF	NA	FF	FF	FF	FF	FF	FF	FF	FF	FF	FF	FF	FF	FF	FF	NA	FF	NA	FF	FF	FF	FF	FF	FF	FF	fn	NA	FF	FF	FF
chr9_27548727_27548774	BB	BB	BB	BB	UU	NA	BB	BB	BB	BB	NA	BB	BB	NA	BB	UU	bu	NA	BB	NA	BB	BB	NA	NA	BB	NA	BB	BB	bb	bu	NA	BB	bb	NA	BB	BB	BB	BB	BB	BB	NA	BB	BB	BB	BB	BB	BB	BB	BB
chr9_27777937_27777984	BB	DD	NA	NA	NA	DD	DD	DD	BB	BB	BB	NA	DD	DD	BB	DD	DD	DD	DD	BB	NA	DD	NA	BB	BB	DD	BB	DD	DD	DD	BB	DD	DD	DD	dn	DD	DD	DD	DD	DD	BB	BB	DD	BB	bd	BB	DD	DD	DD
chr9_27779395_27779426	FF	FF	FF	FF	FF	FF	FF	FF	FF	FF	FF	FF	FF	FF	FF	FF	FF	FF	FF	FF	FF	FF	FF	FF	FF	FF	FF	FF	FF	FF	FF	FF	FF	FF	FF	FF	FF	FF	NA	FF	FF	FF	FF	FF	FF	FF	FF	FF	FF
chr9_27823166_27823201	DD	DD	DD	DD	DD	DD	DD	DD	DD	DD	DD	DD	DD	DD	DD	DD	DD	DD	DD	DD	DD	DD	NA	DD	DD	DD	UU	DD	DD	DD	UU	DD	DD	DD	DD	DD	DD	DD	DD	DD	UU	UU	DD	UU	DD	UU	DD	DD	DD
chr9_27902659_27902686	NA	FF	FF	FF	fn	NA	FF	NA	FF	FF	FF	FF	FF	FF	NA	FF	FF	NA	NA	FF	NA	NA	FF	NA	FF	FF	FF	FF	NA	FF	NA	FF	FF	FF	NA	FF	FF	NA	FF	FF	FF	NA	FF	FF	FF	NA	FF	FF	FF
chr9_27933923_27933982	BB	DD	BB	BB	bn	DD	BB	BB	BB	BB	BB	BB	BB	BB	BB	BB	BB	BB	BB	BB	BB	BB	BB	BB	BB	DD	BB	DD	DD	DD	BB	DD	DD	DD	DD	DD	DD	DD	DD	DD	bn	BB	DD	BB	DD	BB	DD	DD	DD
chr9_27954304_27954347	NA	FF	FF	FF	FF	FF	FF	FF	FF	FF	FF	FF	NN	FF	FF	FF	FF	FF	FF	FF	FF	FF	FF	FF	FF	FF	FF	FF	FF	FF	NA	FF	FF	FF	FF	NA	FF	FF	NA	FF	NA	NA	FF	FF	FF	FF	FF	NA	FF
chr9_27994935_27994990	FF	FF	FF	FF	FF	FF	FF	FF	FF	FF	FF	FF	FF	FF	FF	NA	FF	FF	FF	FF	FF	FF	FF	NA	FF	FF	FF	FF	FF	FF	FF	FF	FF	FF	fn	FF	FF	NA	FF	FF	NA	FF	FF	FF	NN	FF	FF	FF	FF
chr9_28013610_28013661	FF	FF	FF	NN	FF	FF	FF	FF	FF	FF	FF	FF	FF	FF	FF	FF	FF	NA	FF	FF	FF	NN	NN	NA	FF	FF	fn	FF	NA	FF	FF	FF	FF	NA	FF	FF	FF	FF	FF	FF	NA	FF	FF	NA	FF	NA	FF	FF	FF
chr9_28042728_28042771	BB	DD	BB	DD	NA	DD	DD	DD	BB	BB	BB	BB	DD	DD	BB	DD	DD	DD	BB	BB	BB	BB	bd	BB	BB	DD	BB	DD	DD	DD	BB	DD	DD	DD	DD	DD	DD	DD	DD	DD	BB	BB	bd	BB	DD	BB	DD	DD	DD
chr9_28106137_28106181	BB	BB	BB	BB	BB	BB	BB	BB	BB	BB	BB	BB	BB	BB	BB	BB	BB	BB	BB	BB	BB	BB	BB	BB	BB	DD	BB	DD	DD	DD	BB	DD	DD	DD	DD	DD	DD	DD	DD	DD	BB	BB	DD	BB	DD	BB	DD	DD	DD
chr9_28112069_28112140	FF	FF	FF	FF	FF	FF	FF	NA	NA	FF	NA	FF	FF	NA	fn	NN	FF	FF	FF	FF	FF	NA	NA	FF	NA	NA	FF	FF	FF	FF	FF	NA	NN	FF	FF	FF	FF	FF	FF	NA	FF	FF	FF	FF	FF	FF	FF	FF	FF
chr9_28190067_28190110	BB	BB	BB	NA	BB	BB	BB	BB	BB	BB	BB	BB	BB	BB	BB	BB	NA	BB	BB	BB	BB	BB	BB	BB	BB	BB	BB	BB	BB	NA	BB	BB	BB	BB	BB	NA	BB	BB	BB	NA	BB	BB	BB	BB	BB	BB	BB	BB	BB
chr9_28235277_28235304	BB	BB	BB	DD	DD	DD	DD	BB	BB	BB	BB	DD	DD	DD	BB	DD	DD	DD	DD	BB	BB	DD	DD	BB	BB	DD	BB	DD	DD	DD	BB	DD	DD	DD	DD	DD	DD	DD	DD	DD	BB	BB	DD	DD	DD	BB	DD	DD	DD
chr9_28260642_28260691	FF	fn	FF	FF	FF	FF	FF	FF	FF	FF	FF	FF	FF	FF	FF	FF	FF	FF	FF	FF	bf	FF	FF	FF	FF	FF	FF	FF	FF	FF	FF	FF	FF	FF	FF	FF	FF	FF	FF	FF	bf	FF	FF	FF	FF	bf	FF	FF	FF
chr9_28276703_28276744	FF	df	NA	df	df	df	df	df	FF	FF	FF	df	df	NN	NA	df	df	NA	df	NA	NA	df	df	fn	FF	NA	NA	df	df	df	fn	df	NA	df	df	NA	DD	df	df	df	FF	FF	df	df	NA	NA	df	NA	NA
chr9_28293093_28293122	NA	NA	FF	FF	FF	NA	FF	FF	FF	FF	FF	NA	FF	FF	FF	FF	FF	FF	FF	NA	NA	FF	FF	FF	FF	FF	FF	FF	NA	NA	FF	NA	FF	NA	FF	NN	nn	FF	FF	FF	FF	FF	FF	FF	FF	FF	NA	FF	FF
chr9_28315394_28315419	FF	FF	NA	NA	FF	FF	FF	FF	FF	NA	FF	FF	NA	FF	FF	FF	FF	NA	FF	FF	FF	FF	FF	FF	FF	FF	FF	NA	FF	FF	FF	FF	NA	NA	NA	FF	FF	NA	NA	FF	FF	FF	FF	NN	NA	NA	NA	NA	NA
chr9_28362979_28363050	FF	FF	FF	FF	FF	FF	FF	FF	FF	FF	FF	FF	FF	FF	FF	FF	FF	FF	FF	FF	FF	FF	FF	FF	FF	NA	FF	FF	FF	FF	FF	FF	FF	FF	FF	FF	FF	FF	FF	FF	FF	FF	FF	FF	FF	FF	FF	FF	FF
chr9_28455600_28455629	FF	FF	FF	FF	FF	FF	FF	FF	FF	FF	FF	FF	FF	FF	FF	FF	FF	FF	FF	FF	FF	FF	FF	FF	FF	NA	FF	FF	FF	FF	FF	FF	FF	FF	NA	FF	FF	FF	FF	FF	NA	FF	FF	FF	FF	FF	FF	FF	FF
chr9_28508644_28508667	FF	FF	FF	FF	NA	NA	NA	NN	NA	FF	FF	FF	NA	FF	NA	FF	FF	NA	FF	FF	FF	NA	NA	FF	FF	NA	FF	NA	FF	FF	NA	NA	FF	NA	FF	FF	FF	NA	FF	FF	FF	FF	FF	FF	NA	FF	FF	NA	FF
chr9_28591514_28591529	FF	FF	FF	FF	FF	NA	FF	FF	FF	FF	FF	FF	FF	FF	FF	FF	FF	FF	FF	FF	FF	FF	FF	FF	FF	FF	FF	FF	FF	FF	FF	FF	FF	FF	FF	FF	FF	FF	FF	FF	FF	FF	FF	FF	FF	FF	FF	FF	FF
chr9_28616622_28616649	FF	FF	FF	FF	FF	FF	FF	FF	FF	FF	FF	FF	FF	FF	FF	FF	NN	FF	FF	FF	FF	FF	FF	FF	FF	FF	FF	FF	FF	FF	FF	FF	FF	FF	FF	FF	FF	FF	FF	FF	FF	FF	FF	FF	FF	FF	FF	FF	FF
chr9_28702587_28702638	NN	NA	NN	NA	FF	NA	FF	NN	NN	NN	NA	FF	FF	FF	NN	FF	FF	NA	FF	NN	NN	NN	NN	NN	NA	FF	FF	NA	FF	FF	FF	FF	FF	NA	FF	FF	FF	NN	FF	FF	NA	FF	FF	FF	FF	FF	FF	FF	FF
chr9_28880429_28880506	FF	FF	FF	FF	FF	FF	FF	FF	FF	FF	FF	FF	FF	NN	NN	FF	FF	FF	FF	NA	FF	FF	FF	FF	FF	NA	FF	FF	FF	FF	FF	FF	FF	FF	FF	FF	FF	FF	FF	FF	FF	FF	FF	FF	FF	FF	NA	fn	FF
chr9_28912799_28912828	FF	FF	FF	FF	FF	FF	FF	FF	FF	FF	FF	FF	FF	FF	FF	FF	FF	FF	FF	NN	FF	FF	FF	FF	NA	FF	FF	FF	FF	FF	FF	FF	FF	FF	FF	FF	FF	FF	FF	NA	NA	FF	FF	FF	fn	FF	FF	FF	NA
chr9_28958654_28958673	FF	FF	FF	FF	FF	FF	FF	FF	FF	FF	FF	FF	FF	FF	NA	FF	FF	FF	FF	FF	FF	FF	FF	FF	FF	NA	FF	FF	FF	FF	FF	FF	FF	FF	FF	NA	FF	FF	FF	FF	NA	FF	FF	FF	FF	NN	FF	FF	FF
chr9_29033512_29033559	FF	NA	FF	FF	FF	FF	FF	NA	FF	NN	NA	NA	FF	FF	FF	FF	FF	NN	NN	NA	NA	FF	FF	NA	FF	FF	FF	FF	FF	FF	FF	FF	FF	FF	FF	FF	FF	FF	FF	FF	NA	FF	FF	FF	FF	NN	FF	FF	NA
chr9_29047493_29047518	FF	FF	FF	FF	FF	FF	FF	FF	FF	NA	FF	FF	FF	FF	FF	FF	FF	NN	NN	FF	FF	FF	FF	FF	FF	FF	FF	FF	FF	FF	NA	FF	FF	FF	FF	FF	FF	FF	NA	FF	FF	FF	FF	NA	FF	FF	FF	NA	FF
chr9_29110242_29110291	NN	FF	NN	NA	FF	NA	FF	FF	NA	NN	NN	FF	NA	FF	FF	FF	FF	FF	FF	FF	NN	FF	FF	NN	NN	FF	NA	FF	FF	FF	FF	FF	FF	FF	NA	NA	FF	NA	NN	FF	NA	FF	FF	FF	FF	FF	fn	FF	FF
chr9_29180834_29180881	FF	FF	NN	NA	FF	FF	NA	NA	FF	FF	FF	FF	FF	NA	FF	FF	FF	FF	FF	FF	NA	FF	FF	FF	FF	NA	FF	NA	FF	FF	FF	FF	FF	NA	FF	NA	fn	FF	FF	FF	NA	FF	FF	FF	NA	FF	FF	FF	FF
chr9_29246615_29246662	FF	FF	FF	FF	FF	FF	FF	FF	FF	FF	FF	FF	NA	FF	FF	FF	FF	FF	FF	FF	FF	FF	FF	FF	FF	FF	FF	FF	FF	FF	FF	NN	NA	FF	FF	FF	FF	FF	FF	FF	FF	FF	FF	FF	FF	FF	FF	FF	FF
chr9_29254018_29254056	FF	FF	FF	FF	FF	FF	FF	FF	NA	FF	FF	FF	FF	FF	FF	FF	FF	FF	FF	FF	NN	FF	FF	FF	FF	FF	FF	FF	FF	FF	NA	FF	FF	FF	FF	FF	FF	FF	FF	FF	NA	FF	FF	NA	FF	FF	FF	FF	NA
chr9_29263581_29263632	NA	NA	fn	NA	NA	FF	NA	FF	FF	NA	FF	NA	NA	FF	FF	FF	FF	NA	FF	FF	NA	NA	FF	NA	FF	FF	FF	FF	NN	FF	FF	NA	FF	FF	FF	FF	FF	FF	FF	FF	NA	FF	FF	NA	NA	NA	NA	FF	FF
chr9_29323702_29323749	NA	FF	FF	FF	fn	NN	FF	FF	FF	fn	FF	FF	FF	FF	FF	FF	FF	FF	NA	FF	FF	FF	FF	FF	FF	FF	FF	FF	FF	NA	FF	FF	FF	FF	FF	FF	FF	FF	FF	FF	FF	FF	FF	NA	NA	FF	NA	FF	NA
chr9_29380288_29380335	FF	NN	FF	FF	FF	NA	NA	FF	NA	NA	NN	FF	FF	FF	FF	NA	FF	FF	FF	FF	FF	FF	FF	FF	FF	fn	NN	FF	FF	NA	FF	FF	FF	FF	FF	NA	fn	NA	FF	NA	FF	FF	FF	FF	FF	NA	FF	FF	FF
chr9_29604150_29604174	FF	FF	FF	FF	FF	FF	FF	FF	FF	FF	FF	FF	FF	FF	FF	NA	FF	FF	FF	FF	FF	FF	FF	FF	FF	NA	FF	FF	FF	FF	FF	FF	FF	FF	FF	FF	FF	FF	NA	FF	FF	FF	FF	FF	FF	FF	FF	FF	FF
chr9_29624470_29624501	FF	NN	FF	FF	FF	FF	FF	NN	FF	NN	FF	FF	FF	FF	FF	FF	FF	FF	FF	FF	FF	FF	FF	FF	NN	NA	FF	NA	FF	FF	FF	FF	FF	FF	NA	FF	FF	FF	FF	FF	NA	FF	FF	FF	FF	FF	FF	FF	FF
chr9_29657245_29657280	FF	FF	FF	FF	FF	FF	FF	NA	FF	FF	FF	FF	FF	FF	FF	FF	FF	FF	FF	NA	FF	FF	FF	FF	NA	FF	fn	FF	FF	NN	FF	FF	FF	FF	FF	FF	FF	FF	FF	FF	FF	FF	FF	FF	FF	FF	FF	FF	FF
chr9_29696013_29696060	FF	NN	FF	FF	FF	FF	FF	FF	FF	FF	NA	FF	NN	FF	FF	FF	FF	fn	NN	FF	FF	fn	FF	NA	FF	NA	FF	FF	fn	FF	FF	FF	FF	FF	FF	NA	FF	FF	FF	FF	NA	FF	FF	FF	FF	FF	FF	FF	FF
chr9_29869676_29869723	DD	DD	DD	DD	DD	DD	DD	DD	DD	BB	DD	DD	DD	DD	DD	DD	DD	DD	DD	DD	BB	DD	DD	DD	DD	BB	BB	DD	DD	DD	BB	DD	BB	DD	DD	DD	DD	DD	DD	DD	BB	BB	DD	DD	DD	BB	DD	DD	DD
chr9_29890371_29890406	FF	FF	FF	NA	FF	FF	NA	FF	FF	FF	FF	FF	FF	FF	FF	FF	FF	FF	FF	FF	FF	FF	FF	FF	FF	FF	FF	FF	FF	FF	FF	FF	FF	FF	FF	FF	FF	FF	FF	FF	FF	FF	FF	FF	FF	FF	FF	FF	FF
chr9_29918848_29918887	FF	FF	FF	FF	FF	FF	FF	FF	FF	FF	FF	FF	FF	FF	NN	FF	FF	FF	FF	FF	FF	FF	FF	FF	FF	FF	FF	FF	FF	FF	FF	FF	FF	FF	FF	FF	FF	FF	FF	FF	FF	FF	FF	FF	FF	FF	FF	FF	NA
chr9_29923931_29923970	FF	FF	FF	FF	FF	FF	FF	FF	FF	FF	FF	FF	FF	FF	FF	FF	FF	FF	FF	FF	FF	FF	NN	FF	FF	FF	FF	FF	FF	FF	FF	FF	FF	FF	NA	FF	FF	FF	FF	FF	FF	FF	FF	FF	FF	FF	FF	FF	FF
chr9_29944606_29944623	BB	DD	BB	DD	DD	DD	DD	DD	BB	BB	BB	DD	DD	DD	BB	DD	DD	DD	DD	BB	BB	DD	DD	BB	DD	BB	BB	DD	DD	DD	BB	DD	DD	DD	DD	DD	DD	DD	DD	DD	BB	BB	DD	DD	DD	BB	DD	DD	DD
chr9_29948347_29948373	BB	DD	BB	DD	DD	DD	DD	DD	BB	BB	BB	DD	DD	DD	BB	DD	DD	DD	DD	BB	BB	DD	DD	BB	DD	BB	BB	DD	DD	DD	BB	DD	DD	DD	DD	DD	DD	DD	DD	DD	BB	BB	DD	DD	DD	BB	DD	DD	DD
chr9_30099821_30099838	BB	NA	BB	DD	dn	DD	DD	DD	BB	BB	BB	DD	DD	DD	BB	DD	DD	DD	DD	BB	BB	DD	DD	BB	DD	BB	BB	DD	DD	DD	BB	DD	DD	DD	BB	DD	DD	DD	DD	DD	BB	BB	DD	DD	DD	BB	DD	DD	DD
chr9_30196096_30196143	NA	NA	FF	FF	FF	FF	FF	FF	FF	FF	FF	FF	FF	FF	NN	NA	FF	FF	FF	FF	FF	FF	FF	NA	FF	FF	FF	FF	FF	FF	FF	NA	FF	FF	FF	FF	FF	FF	FF	NA	NA	FF	NA	FF	FF	FF	FF	FF	NA
chr9_30321470_30321513	BB	BB	BB	DD	DD	DD	DD	DD	BB	BB	bd	DD	DD	DD	BB	bd	DD	DD	DD	BB	BB	DD	DD	BB	DD	BB	BB	DD	DD	DD	NA	DD	DD	DD	BB	DD	DD	DD	DD	DD	BB	BB	DD	DD	DD	bd	DD	DD	DD
chr9_30337054_30337117	NA	fn	nn	FF	FF	fn	FF	fn	NA	FF	FF	FF	FF	fn	NA	FF	FF	fn	nn	FF	NA	NA	fn	NN	NA	FF	fn	NA	FF	fn	NA	FF	FF	FF	FF	FF	NA	fn	FF	FF	FF	FF	FF	FF	FF	FF	FF	FF	FF
chr9_30712067_30712102	FF	FF	FF	FF	FF	FF	FF	FF	FF	FF	FF	FF	FF	FF	FF	FF	FF	FF	FF	FF	FF	NN	NN	FF	NA	FF	FF	FF	FF	FF	FF	FF	FF	FF	FF	FF	FF	NA	FF	FF	FF	FF	FF	FF	FF	FF	FF	FF	FF
chr9_30760397_30760440	FF	NA	FF	FF	FF	FF	FF	FF	FF	FF	FF	FF	FF	FF	FF	FF	FF	FF	FF	FF	FF	FF	FF	FF	NN	FF	FF	FF	FF	FF	FF	FF	FF	FF	FF	FF	FF	FF	FF	FF	FF	FF	FF	FF	FF	FF	FF	FF	FF
chr9_30924001_30924040	FF	NA	FF	NA	FF	FF	FF	FF	NA	NA	FF	FF	NN	NA	FF	FF	fn	FF	FF	FF	FF	FF	NA	FF	FF	NA	FF	FF	NA	FF	FF	FF	FF	FF	NA	FF	FF	FF	FF	NA	NA	NA	FF	FF	FF	FF	NA	FF	NA
chr9_31124870_31124909	FF	FF	NA	NA	FF	NN	FF	FF	FF	FF	NA	FF	FF	FF	FF	FF	FF	FF	NA	FF	FF	FF	FF	fn	FF	NA	FF	FF	FF	NA	FF	FF	FF	FF	FF	FF	FF	NA	FF	FF	FF	FF	FF	FF	FF	FF	FF	FF	FF
chr9_31262072_31262099	NA	FF	FF	FF	FF	NA	FF	FF	FF	FF	FF	FF	NA	NN	FF	NA	FF	FF	FF	FF	FF	FF	FF	FF	FF	FF	NA	FF	FF	NA	FF	FF	FF	FF	FF	NA	FF	FF	NA	NA	NA	FF	NA	FF	FF	FF	FF	FF	FF
chr9_31276300_31276315	FF	df	FF	NA	df	fn	df	df	FF	NA	FF	df	df	df	NA	df	df	df	FF	df	NA	NA	df	FF	df	NA	FF	df	df	NA	df	df	df	df	FF	NA	df	df	df	df	NA	NA	df	df	df	FF	df	df	NA
chr9_31321075_31321118	BB	DD	BB	DD	DD	DD	DD	DD	BB	BB	BB	DD	DD	DD	BB	DD	DD	DD	DD	DD	bd	DD	DD	BB	DD	BB	BB	DD	DD	DD	DD	DD	DD	DD	BB	DD	DD	DD	DD	DD	BB	BB	DD	DD	DD	BB	DD	DD	DD
chr9_31339603_31339618	FF	df	FF	df	DD	df	df	df	FF	FF	FF	df	df	df	FF	df	df	df	df	FF	FF	df	df	FF	df	FF	FF	DD	df	df	df	df	df	df	FF	df	df	df	df	df	FF	FF	df	df	df	FF	df	df	df
chr9_31354923_31354936	BB	DD	BB	DD	DD	DD	DD	DD	BB	BB	BB	DD	DD	DD	BB	DD	DD	DD	DD	BB	BB	DD	DD	BB	DD	BB	BB	DD	DD	DD	DD	DD	DD	DD	BB	DD	DD	DD	DD	DD	BB	BB	DD	DD	DD	BB	DD	DD	DD
chr9_31362794_31362841	BB	DD	BB	DD	DD	DD	DD	DD	BB	BB	BB	DD	DD	DD	BB	BB	DD	DD	DD	BB	BB	DD	DD	BB	DD	BB	BB	DD	DD	DD	DD	DD	DD	DD	BB	DD	DD	DD	DD	DD	BB	BB	DD	DD	DD	BB	DD	DD	DD
chr9_31425233_31425272	BB	DD	BB	DD	DD	DD	DD	DD	BB	BB	BB	DD	DD	DD	BB	DD	DD	DD	DD	BB	BB	DD	DD	BB	DD	BB	BB	DD	DD	DD	DD	DD	DD	DD	BB	DD	DD	DD	DD	DD	BB	BB	DD	DD	DD	BB	DD	DD	DD
chr9_31446575_31446602	BB	DD	BB	DD	DD	DD	DD	DD	BB	BB	BB	DD	DD	DD	BB	DD	DD	DD	DD	BB	BB	DD	DD	BB	DD	BB	BB	DD	DD	DD	DD	DD	DD	DD	BB	DD	DD	DD	DD	DD	BB	BB	DD	DD	DD	BB	DD	DD	DD
chr9_31453230_31453265	BB	DD	BB	DD	DD	DD	DD	DD	BB	BB	BB	DD	DD	DD	BB	DD	DD	DD	DD	BB	BB	DD	DD	BB	DD	BB	BB	DD	DD	DD	DD	DD	DD	DD	BB	DD	DD	DD	DD	DD	BB	BB	DD	DD	DD	BB	DD	DD	DD
chr9_31464727_31464766	BB	DD	BB	DD	NN	DD	DD	DD	BB	BB	NA	NA	DD	DD	BB	DD	DD	DD	DD	BB	BB	NA	DD	BB	DD	NA	BB	DD	DD	DD	DD	DD	DD	DD	BB	DD	DD	DD	DD	DD	BB	BB	NA	DD	DD	BB	DD	DD	DD
chr9_31471847_31471894	DD	DD	UU	DD	DD	DD	UU	DD	UU	UU	DD	DD	DD	DD	du	du	DD	DD	du	UU	NA	UU	UU	DD	DD	du	UU	DD	DD	DD	DD	DD	DD	DD	UU	DD	DD	DD	DD	DD	NA	UU	DD	DD	DD	NA	DD	DD	DD
chr9_31515602_31515619	BB	DD	BB	DD	DD	DD	DD	DD	BB	BB	BB	DD	DD	DD	BB	DD	DD	DD	DD	BB	BB	DD	DD	BB	DD	BB	BB	DD	DD	DD	DD	DD	DD	DD	BB	DD	DD	DD	DD	DD	BB	BB	DD	DD	DD	BB	DD	DD	DD
chr9_31525931_31525948	BB	DD	BB	DD	DD	DD	DD	DD	BB	BB	BB	DD	DD	DD	BB	DD	DD	DD	DD	BB	BB	DD	DD	BB	DD	BB	BB	DD	DD	DD	DD	DD	DD	DD	BB	DD	DD	DD	DD	DD	BB	BB	DD	DD	DD	BB	DD	DD	DD
chr9_31528183_31528194	BB	DD	BB	DD	DD	DD	DD	DD	BB	BB	BB	DD	DD	DD	BB	DD	DD	DD	DD	BB	BB	DD	DD	BB	DD	BB	BB	DD	DD	DD	DD	DD	DD	DD	BB	DD	DD	DD	DD	DD	BB	BB	DD	DD	DD	BB	DD	DD	DD
chr9_31561344_31561358	BB	DD	BB	DD	DD	DD	DD	DD	BB	BB	BB	DD	DD	DD	BB	DD	DD	DD	DD	BB	BB	DD	DD	BB	DD	BB	BB	DD	DD	DD	DD	DD	DD	DD	BB	DD	DD	DD	DD	DD	BB	BB	DD	DD	DD	BB	DD	DD	DD
chr9_31575722_31575753	BB	DD	BB	DD	DD	DD	DD	DD	BB	BB	BB	DD	DD	DD	BB	DD	DD	DD	DD	BB	BB	DD	DD	BB	DD	BB	BB	DD	DD	DD	DD	DD	DD	DD	BB	DD	DD	DD	DD	DD	BB	BB	DD	DD	DD	BB	DD	DD	DD
chr9_31587761_31587772	BB	DD	BB	DD	DD	DD	DD	DD	BB	BB	BB	DD	DD	DD	BB	DD	DD	DD	DD	BB	BB	DD	DD	BB	DD	BB	BB	DD	DD	DD	DD	DD	DD	DD	BB	DD	DD	DD	DD	DD	BB	BB	DD	DD	DD	BB	DD	DD	DD
chr9_31588092_31588106	BB	DD	BB	DD	DD	DD	DD	DD	BB	BB	BB	DD	DD	DD	BB	DD	DD	DD	DD	BB	BB	DD	DD	BB	DD	BB	BB	DD	DD	DD	bd	DD	DD	DD	BB	bd	bd	DD	DD	DD	BB	BB	DD	DD	DD	BB	DD	DD	DD
chr9_31589460_31589489	BB	DD	BB	DD	DD	DD	DD	DD	BB	BB	BB	DD	DD	DD	BB	DD	DD	DD	DD	BB	BB	DD	DD	BB	DD	BB	BB	DD	DD	DD	DD	DD	DD	DD	BB	dn	DD	DD	DD	DD	BB	BB	DD	DD	DD	BB	DD	DD	DD
chr9_31606969_31606980	BB	DD	BB	bd	DD	bd	DD	bd	BB	BB	BB	DD	bd	DD	BB	bd	DD	DD	DD	BB	BB	DD	DD	BB	DD	BB	BB	DD	DD	DD	DD	DD	DD	DD	BB	DD	bd	bd	DD	DD	BB	BB	DD	bd	DD	BB	bd	DD	DD
chr9_31653133_31653150	BB	DD	BB	DD	DD	DD	DD	DD	bn	BB	BB	DD	DD	DD	BB	DD	DD	dn	DD	BB	BB	DD	dn	BB	dn	BB	BB	DD	DD	DD	DD	dn	DD	DD	BB	DD	DD	DD	DD	DD	BB	BB	DD	DD	DD	BB	DD	dn	DD
chr9_31664400_31664419	BB	DD	BB	DD	DD	DD	DD	DD	BB	BB	BB	DD	DD	DD	BB	DD	DD	DD	DD	BB	BB	DD	DD	BB	DD	BB	BB	DD	DD	DD	DD	DD	DD	DD	BB	DD	DD	DD	DD	DD	BB	BB	DD	DD	DD	BB	DD	DD	DD
chr9_31673128_31673162	BB	DD	BB	DD	DD	DD	DD	DD	BB	BB	BB	DD	DD	DD	BB	DD	DD	DD	DD	BB	BB	DD	DD	BB	DD	BB	BB	DD	DD	DD	DD	DD	DD	DD	BB	DD	DD	DD	DD	DD	BB	BB	DD	DD	DD	BB	DD	DD	DD
chr9_31678388_31678413	BB	DD	BB	DD	DD	DD	DD	DD	BB	bb	BB	DD	DD	DD	BB	DD	DD	DD	DD	BB	BB	DD	DD	BB	DD	BB	BB	DD	DD	DD	DD	DD	DD	DD	BB	DD	DD	DD	DD	DD	bb	BB	DD	DD	DD	BB	DD	DD	DD
chr9_31722025_31722038	BB	DD	BB	bd	DD	DD	DD	DD	BB	BB	BB	DD	DD	DD	BB	DD	DD	DD	DD	BB	BB	DD	DD	BB	DD	BB	BB	DD	DD	DD	DD	DD	DD	DD	BB	DD	DD	DD	DD	DD	BB	BB	DD	DD	DD	BB	DD	dn	DD
chr9_31724298_31724311	BB	DD	BB	DD	DD	DD	DD	DD	BB	BB	BB	DD	DD	DD	BB	DD	DD	DD	DD	BB	BB	DD	DD	BB	DD	BB	BB	DD	DD	DD	DD	DD	DD	DD	BB	DD	DD	DD	DD	DD	BB	BB	DD	DD	DD	BB	DD	DD	DD
chr9_31724740_31724771	BB	DD	BB	DD	DD	DD	DD	DD	bn	BB	BB	DD	DD	DD	BB	DD	DD	DD	DD	bn	BB	DD	DD	BB	DD	BB	BB	DD	DD	DD	DD	DD	dn	DD	BB	DD	DD	DD	DD	DD	BB	BB	DD	DD	DD	BB	DD	DD	DD
chr9_31732470_31732491	BB	DD	BB	DD	DD	DD	DD	DD	BB	BB	BB	DD	DD	DD	BB	DD	DD	DD	DD	BB	BB	DD	DD	BB	DD	BB	BB	DD	DD	DD	DD	DD	DD	dn	BB	DD	DD	dn	DD	DD	BB	BB	DD	DD	DD	BB	DD	DD	DD
chr9_31749976_31749991	BB	DD	BB	DD	DD	DD	DD	DD	BB	BB	BB	DD	DD	DD	BB	DD	DD	DD	DD	BB	BB	DD	DD	BB	DD	BB	BB	DD	DD	DD	DD	DD	DD	DD	BB	DD	DD	DD	DD	DD	BB	BB	DD	DD	DD	BB	DD	DD	DD
chr9_31765368_31765419	DD	FF	NA	DD	DD	DD	DD	DD	FF	FF	FF	DD	DD	FF	DD	NA	DD	NA	DD	NA	FF	DD	DD	DD	NA	NA	NA	df	DD	NA	NA	FF	DD	NN	FF	NA	DD	df	DD	dn	FF	DD	DD	DD	NA	NN	NA	DD	DD
chr9_31780567_31780598	BB	DD	BB	DD	DD	DD	DD	DD	BB	BB	BB	DD	DD	DD	BB	DD	DD	DD	DD	BB	BB	DD	DD	BB	DD	BB	BB	DD	DD	DD	DD	DD	DD	DD	BB	DD	DD	DD	DD	DD	BB	BB	DD	DD	DD	BB	DD	DD	DD
chr9_31867401_31867444	BB	DD	NA	DD	NA	DD	DD	DD	BB	NA	BB	DD	DD	NA	BB	DD	DD	DD	NA	NA	BB	DD	DD	NA	DD	BB	BB	DD	DD	NA	DD	DD	DD	DD	BB	DD	DD	DD	DD	NA	BB	BB	DD	DD	DD	BB	DD	DD	DD
chr9_31883051_31883082	BB	DD	BB	DD	DD	DD	DD	DD	BB	BB	BB	DD	DD	DD	BB	DD	DD	DD	DD	BB	BB	DD	DD	BB	DD	BB	BB	DD	DD	DD	DD	DD	DD	DD	BB	DD	DD	DD	DD	DD	BB	BB	DD	dn	DD	BB	DD	DD	DD
chr9_31901281_31901325	BB	DD	BB	DD	DD	DD	DD	DD	BB	BB	BB	DD	DD	DD	BB	DD	DD	DD	DD	BB	BB	DD	DD	BB	DD	BB	BB	DD	DD	DD	DD	DD	DD	DD	BB	DD	DD	DD	DD	DD	BB	BB	DD	DD	DD	BB	DD	DD	DD
chr9_31909159_31909202	FF	FF	FF	FF	FF	FF	FF	NN	FF	FF	FF	FF	FF	FF	FF	FF	FF	NA	FF	FF	NA	FF	FF	FF	FF	NA	FF	NA	FF	NA	FF	FF	NA	FF	FF	NA	FF	FF	FF	FF	NA	FF	FF	FF	FF	FF	FF	FF	FF
chr9_31982429_31982476	BB	DD	BB	DD	DD	DD	DD	DD	BB	BB	BB	DD	DD	DD	BB	DD	DD	bd	DD	BB	BB	DD	DD	BB	DD	BB	BB	DD	DD	DD	DD	DD	DD	DD	BB	DD	DD	DD	DD	DD	BB	BB	DD	DD	DD	BB	DD	DD	DD
chr9_32030581_32030624	BB	NN	BB	DD	NA	NA	DD	DD	BB	NA	BB	NA	DD	DD	NA	NA	DD	DD	DD	BB	NA	DD	DD	NN	DD	NA	BB	DD	DD	DD	NA	DD	DD	DD	BB	NA	DD	DD	DD	DD	BB	BB	DD	DD	DD	NA	NA	DD	NA
chr9_32078199_32078225	BB	DD	BB	DD	DD	DD	DD	DD	BB	BB	BB	DD	DD	DD	BB	DD	DD	DD	DD	BB	BB	DD	DD	BB	DD	BB	BB	DD	DD	DD	DD	DD	DD	DD	BB	DD	DD	DD	DD	DD	BB	BB	DD	DD	DD	BB	DD	DD	DD
chr9_32117087_32117141	FF	FF	FF	FF	FF	fn	FF	FF	FF	FF	FF	FF	NA	FF	FF	FF	FF	FF	FF	FF	FF	FF	FF	FF	FF	FF	FF	FF	FF	FF	FF	FF	FF	FF	FF	FF	FF	FF	FF	FF	FF	FF	FF	FF	FF	NA	FF	NA	FF
chr9_32127463_32127494	FF	FF	FF	FF	FF	FF	FF	FF	FF	FF	FF	FF	FF	FF	NA	FF	FF	FF	FF	FF	FF	FF	FF	FF	FF	NA	FF	FF	FF	FF	FF	FF	FF	FF	FF	FF	FF	fn	FF	FF	FF	FF	FF	FF	FF	FF	FF	FF	FF
chr9_32188549_32188588	NN	DD	NN	DD	DD	DD	DD	NA	BB	NN	BB	DD	DD	NN	BB	DD	dn	DD	DD	BB	BB	DD	DD	BB	DD	NA	BB	DD	DD	DD	NA	DD	DD	DD	BB	NA	NA	DD	DD	DD	NA	BB	DD	NN	DD	BB	NA	DD	DD
chr9_32302324_32302343	BB	DD	BB	DD	DD	DD	DD	DD	BB	BB	BB	DD	DD	DD	BB	DD	DD	DD	DD	BB	BB	DD	DD	BB	DD	BB	BB	DD	DD	DD	DD	bd	DD	DD	BB	DD	DD	DD	DD	DD	BB	BB	DD	DD	DD	BB	bd	DD	bd
chr9_32306859_32306888	BB	DD	BB	DD	DD	DD	DD	DD	BB	BB	BB	DD	DD	DD	BB	DD	DD	DD	DD	BB	BB	DD	DD	BB	DD	bn	BB	DD	DD	DD	DD	DD	DD	DD	BB	DD	DD	DD	DD	DD	BB	BB	DD	DD	DD	BB	DD	DD	DD
chr9_32307188_32307199	BB	DD	BB	DD	DD	DD	DD	DD	BB	BB	BB	DD	DD	DD	BB	DD	DD	DD	DD	BB	BB	DD	DD	BB	DD	BB	BB	DD	DD	DD	DD	DD	DD	DD	BB	DD	DD	DD	DD	DD	BB	BB	DD	DD	DD	BB	DD	DD	DD
chr9_32417330_32417341	BB	DD	BB	DD	DD	DD	DD	DD	BB	BB	BB	DD	DD	DD	BB	DD	DD	DD	DD	BB	BB	DD	DD	BB	DD	bn	BB	DD	DD	DD	DD	DD	DD	DD	BB	DD	DD	DD	DD	DD	BB	BB	DD	DD	DD	BB	DD	DD	DD
chr9_32440027_32440054	BB	dd	BB	dd	dd	dd	dd	dd	BB	BB	BB	dd	dd	dd	BB	dd	DD	dd	dd	BB	BB	dd	dd	BB	dd	BB	BB	dd	dd	dd	dd	dd	dd	dd	BB	dd	dd	dd	dd	dd	BB	BB	dd	dd	dd	BB	dd	dd	dd
chr9_32451684_32451703	BB	DD	BB	DD	DD	DD	DD	DD	BB	BB	BB	DD	DD	DD	BB	DD	DD	DD	DD	BB	BB	DD	DD	BB	DD	BB	BB	DD	DD	DD	DD	DD	DD	DD	BB	DD	DD	DD	DD	DD	BB	BB	DD	DD	DD	BB	DD	DD	DD
chr9_32468037_32468054	BB	DD	BB	DD	DD	DD	DD	DD	BB	BB	BB	DD	DD	DD	BB	DD	DD	DD	DD	BB	BB	DD	DD	BB	DD	BB	BB	DD	DD	DD	DD	DD	DD	DD	BB	DD	DD	DD	DD	DD	BB	BB	DD	DD	DD	BB	DD	DD	DD
chr9_32481905_32481928	BB	DD	BB	DD	DD	DD	DD	DD	BB	BB	BB	DD	DD	DD	BB	DD	DD	DD	DD	BB	BB	DD	DD	BB	DD	BB	BB	DD	DD	DD	DD	DD	DD	DD	BB	DD	DD	DD	dn	DD	BB	BB	DD	DD	DD	BB	DD	DD	DD
chr9_32483943_32483954	BB	DD	BB	DD	DD	DD	DD	DD	BB	BB	BB	DD	DD	DD	BB	DD	DD	DD	DD	BB	BB	DD	DD	BB	DD	BB	BB	DD	DD	DD	DD	DD	DD	DD	BB	DD	DD	DD	DD	DD	BB	BB	DD	DD	DD	BB	DD	DD	DD
chr9_32503811_32503826	BB	DD	BB	DD	DD	DD	DD	DD	BB	BB	BB	DD	DD	DD	BB	DD	DD	DD	DD	BB	BB	DD	DD	BB	DD	BB	BB	DD	DD	DD	DD	DD	DD	DD	BB	DD	DD	dn	DD	DD	BB	BB	DD	DD	DD	BB	DD	DD	DD
chr9_32530552_32530566	BB	DD	BB	DD	DD	DD	DD	DD	BB	BB	BB	DD	DD	DD	BB	DD	DD	DD	DD	BB	BB	DD	DD	BB	DD	BB	BB	DD	DD	DD	DD	DD	DD	DD	BB	DD	DD	DD	DD	DD	BB	BB	DD	DD	DD	BB	DD	DD	DD
chr9_32564630_32564645	BB	DD	BB	DD	DD	DD	DD	DD	BB	BB	BB	DD	DD	DD	BB	DD	DD	DD	DD	BB	BB	DD	DD	BB	DD	BB	BB	DD	DD	DD	DD	DD	DD	DD	BB	DD	DD	DD	DD	DD	bd	BB	DD	DD	DD	BB	DD	BB	DD
chr9_32573126_32573137	BB	DD	BB	DD	DD	DD	DD	DD	BB	BB	BB	DD	DD	DD	BB	DD	DD	DD	DD	BB	BB	DD	DD	BB	DD	BB	BB	DD	DD	DD	DD	DD	DD	DD	BB	DD	DD	DD	DD	DD	BB	DD	DD	DD	DD	BB	DD	BB	DD
chr9_32607588_32607605	BB	DD	BB	DD	DD	DD	DD	DD	BB	BB	BB	DD	DD	DD	BB	DD	DD	DD	DD	BB	BB	DD	DD	BB	DD	BB	BB	DD	DD	DD	DD	DD	DD	DD	BB	DD	DD	DD	DD	DD	BB	DD	DD	DD	DD	BB	DD	BB	DD
chr9_32639868_32639879	BB	DD	BB	DD	DD	DD	DD	DD	BB	BB	BB	DD	DD	DD	BB	DD	DD	DD	DD	BB	BB	DD	DD	BB	DD	BB	BB	DD	DD	DD	DD	DD	DD	DD	BB	DD	DD	DD	DD	DD	BB	DD	DD	DD	DD	BB	DD	BB	DD
chr9_32645432_32645459	BB	DD	BB	DD	DD	DD	DD	DD	BB	BB	BB	DD	DD	DD	BB	DD	DD	DD	DD	BB	BB	DD	DD	BB	DD	BB	BB	DD	DD	DD	DD	DD	DD	DD	BB	DD	DD	DD	DD	DD	BB	DD	DD	DD	DD	BB	DD	BB	DD
chr9_32651363_32651378	BB	DD	BB	DD	DD	DD	DD	DD	BB	BB	BB	DD	DD	DD	BB	DD	DD	DD	DD	BB	BB	DD	DD	BB	DD	BB	BB	DD	DD	DD	DD	DD	DD	DD	BB	DD	DD	DD	DD	DD	BB	DD	DD	DD	DD	BB	DD	BB	DD
chr9_32662040_32662051	BB	DD	BB	DD	DD	DD	DD	DD	BB	BB	BB	DD	DD	DD	BB	DD	DD	DD	DD	BB	BB	DD	DD	BB	DD	BB	BB	DD	DD	DD	DD	DD	DD	DD	BB	DD	DD	DD	DD	DD	BB	DD	DD	DD	DD	BB	DD	BB	DD
chr9_32662055_32662066	BB	DD	BB	DD	DD	DD	DD	DD	BB	BB	BB	DD	DD	DD	BB	DD	DD	DD	DD	BB	BB	DD	DD	BB	DD	BB	BB	DD	DD	DD	DD	DD	DD	DD	BB	DD	DD	DD	DD	DD	BB	DD	DD	DD	DD	BB	DD	BB	DD
chr9_32670606_32670620	BB	DD	BB	DD	DD	DD	DD	DD	BB	BB	BB	DD	DD	DD	BB	DD	DD	DD	DD	BB	BB	DD	DD	BB	DD	BB	BB	DD	DD	DD	DD	DD	DD	DD	BB	DD	DD	DD	DD	DD	BB	DD	DD	DD	DD	BB	DD	BB	DD
chr9_32715180_32715191	BB	DD	BB	DD	DD	DD	DD	DD	BB	BB	BB	DD	DD	DD	BB	DD	DD	DD	DD	BB	BB	DD	DD	BB	DD	BB	BB	DD	DD	DD	DD	DD	DD	DD	BB	DD	DD	DD	DD	DD	BB	DD	DD	DD	DD	BB	DD	BB	DD
chr9_32750941_32750955	BB	DD	BB	DD	DD	DD	DD	DD	BB	BB	BB	DD	DD	DD	BB	DD	DD	DD	DD	BB	BB	DD	DD	BB	DD	BB	BB	DD	DD	DD	DD	DD	DD	DD	BB	DD	DD	DD	DD	DD	BB	DD	DD	DD	DD	BB	DD	BB	DD
chr9_32761563_32761574	BB	DD	BB	DD	DD	DD	DD	DD	BB	BB	BB	DD	DD	DD	BB	DD	DD	DD	DD	BB	BB	DD	DD	BB	DD	BB	BB	DD	DD	DD	DD	DD	DD	DD	BB	DD	DD	DD	DD	DD	BB	DD	DD	DD	DD	BB	DD	BB	DD
chr9_32776207_32776230	BB	DD	BB	NA	NA	NA	DD	DD	BB	BB	BB	dn	NA	NA	BB	DD	NA	DD	DD	BB	BB	DD	DD	BB	DD	BB	BB	DD	NA	NN	dn	DD	DD	DD	BB	DD	NA	NA	DD	DD	BB	DD	DD	DD	DD	BB	DD	BB	DD
chr9_32783920_32783947	BB	DD	BB	DD	DD	DD	DD	DD	BB	BB	BB	DD	DD	DD	BB	DD	DD	DD	DD	BB	BB	DD	DD	BB	DD	BB	BB	DD	DD	DD	DD	DD	DD	DD	BB	DD	DD	DD	DD	DD	BB	DD	DD	DD	DD	BB	DD	BB	DD
chr9_32792436_32792451	BB	DD	BB	DD	DD	DD	DD	DD	BB	BB	BB	DD	DD	DD	BB	DD	DD	DD	DD	BB	BB	DD	DD	BB	DD	BB	BB	DD	DD	DD	DD	DD	DD	DD	BB	DD	DD	DD	DD	DD	BB	DD	DD	DD	DD	BB	DD	BB	DD
chr9_32797571_32797590	BB	DD	BB	DD	DD	DD	DD	DD	BB	BB	BB	DD	DD	DD	BB	DD	DD	DD	DD	BB	BB	DD	DD	BB	DD	BB	BB	DD	DD	DD	DD	DD	DD	DD	BB	DD	DD	DD	DD	DD	BB	DD	DD	DD	DD	BB	DD	BB	DD
chr9_32801922_32801941	BB	DD	BB	DD	DD	DD	DD	DD	BB	BB	BB	DD	DD	DD	BB	DD	DD	DD	DD	BB	BB	DD	DD	BB	DD	BB	BB	DD	DD	DD	DD	DD	DD	DD	BB	DD	DD	DD	DD	DD	BB	DD	DD	DD	DD	BB	DD	BB	DD
chr9_32847713_32847730	BB	DD	BB	DD	DD	DD	DD	DD	BB	BB	BB	DD	DD	DD	BB	DD	DD	DD	DD	BB	BB	DD	DD	BB	DD	BB	BB	DD	DD	DD	DD	DD	DD	DD	BB	DD	DD	DD	DD	DD	BB	DD	DD	DD	DD	BB	DD	BB	DD
chr9_32878657_32878676	BB	DD	bn	DD	DD	DD	DD	DD	BB	BB	BB	DD	DD	DD	BB	DD	DD	DD	DD	BB	BB	DD	DD	BB	DD	BB	BB	DD	DD	DD	DD	DD	DD	DD	BB	DD	DD	DD	dn	DD	BB	DD	DD	DD	DD	BB	DD	BB	DD
chr9_32942059_32942078	BB	DD	BB	DD	DD	DD	DD	DD	BB	BB	BB	DD	DD	DD	BB	DD	DD	DD	DD	BB	BB	DD	DD	BB	DD	BB	BB	DD	DD	DD	DD	DD	DD	DD	BB	DD	DD	DD	DD	DD	BB	DD	DD	DD	DD	BB	DD	BB	DD
chr9_32952178_32952207	BB	DD	BB	DD	DD	DD	DD	DD	BB	BB	BB	DD	DD	DD	BB	DD	DD	DD	DD	BB	BB	DD	DD	BB	DD	BB	BB	DD	DD	DD	DD	DD	DD	DD	BB	DD	DD	DD	DD	DD	BB	DD	DD	DD	DD	BB	DD	BB	DD
chr9_32966794_32966837	bn	NA	BB	NN	NA	NA	DD	NA	BB	BB	NA	dn	NN	DD	BB	DD	NA	DD	NA	BB	NA	DD	NA	BB	DD	BB	BB	DD	DD	dn	NA	dn	NA	DD	BB	DD	NA	NA	NA	DD	NA	DD	NN	NA	DD	BB	NA	BB	DD
chr9_32982606_32982653	BB	DD	BB	DD	DD	DD	DD	DD	BB	BB	BB	DD	DD	DD	BB	DD	DD	DD	DD	BB	BB	DD	DD	BB	DD	BB	BB	DD	DD	DD	DD	DD	DD	DD	BB	DD	DD	DD	DD	DD	BB	DD	DD	DD	DD	BB	DD	BB	DD
chr9_32999712_32999729	BB	DD	BB	DD	DD	DD	DD	DD	BB	BB	BB	dn	DD	DD	BB	DD	DD	DD	DD	BB	BB	DD	DD	BB	DD	BB	BB	DD	DD	DD	DD	DD	DD	DD	BB	DD	DD	DD	DD	DD	BB	DD	DD	DD	DD	BB	DD	BB	DD
chr9_33004958_33004969	BB	DD	BB	DD	DD	DD	DD	DD	BB	BB	BB	DD	DD	DD	BB	DD	DD	DD	DD	BB	BB	DD	DD	BB	DD	BB	BB	DD	DD	DD	DD	DD	DD	DD	BB	DD	DD	DD	DD	DD	BB	DD	DD	DD	DD	BB	DD	BB	DD
chr9_33010325_33010336	BB	DD	BB	DD	DD	DD	DD	DD	BB	BB	BB	DD	DD	DD	BB	DD	DD	DD	DD	BB	BB	DD	DD	BB	DD	BB	BB	DD	DD	DD	DD	DD	DD	DD	BB	DD	DD	DD	DD	DD	BB	DD	DD	DD	DD	BB	DD	BB	DD
chr9_33026537_33026557	BB	DD	BB	DD	DD	DD	DD	DD	BB	BB	BB	DD	DD	DD	BB	DD	DD	DD	DD	BB	BB	DD	DD	BB	DD	BB	BB	DD	DD	DD	DD	DD	DD	DD	BB	DD	DD	DD	DD	DD	BB	DD	DD	DD	DD	BB	DD	BB	DD
chr9_33030477_33030502	BB	dn	BB	DD	DD	DD	DD	DD	BB	bn	BB	DD	DD	DD	BB	DD	DD	DD	DD	BB	BB	DD	DD	BB	DD	BB	BB	DD	DD	DD	DD	DD	DD	DD	BB	DD	DD	DD	DD	DD	BB	DD	DD	DD	DD	BB	DD	bn	DD
chr9_33048963_33048974	BB	DD	BB	DD	DD	DD	DD	DD	BB	BB	BB	DD	DD	DD	BB	DD	DD	DD	DD	BB	BB	DD	DD	BB	DD	BB	BB	DD	DD	DD	DD	DD	DD	DD	BB	DD	DD	DD	DD	DD	BB	DD	DD	DD	DD	BB	DD	BB	DD
chr9_33063321_33063344	BB	DD	BB	NA	NA	DD	DD	DD	NA	BB	NA	dn	dn	NA	BB	NA	DD	NA	NA	BB	NA	DD	NA	BB	NA	BB	BB	DD	DD	DD	DD	NA	NA	DD	BB	DD	DD	DD	NA	DD	BB	DD	DD	NA	NA	NA	DD	BB	DD
chr9_33066167_33066208	BB	DD	BB	DD	DD	DD	DD	DD	BB	BB	BB	DD	DD	DD	BB	DD	DD	DD	DD	BB	BB	DD	DD	BB	DD	BB	BB	DD	DD	DD	DD	DD	DD	DD	BB	DD	DD	DD	DD	DD	BB	DD	DD	DD	DD	BB	DD	BB	DD
chr9_33072748_33072783	BB	DD	NN	NA	NA	DD	NN	DD	BB	NA	BB	NA	NA	DD	BB	DD	DD	NA	DD	BB	NA	DD	DD	BB	DD	BB	BB	DD	DD	DD	NA	DD	NA	DD	BB	NA	DD	NA	DD	NA	NA	NN	DD	DD	DD	BB	DD	BB	NA
chr9_33075204_33075221	BB	DD	BB	DD	DD	DD	DD	DD	BB	BB	BB	DD	DD	DD	BB	DD	DD	DD	DD	BB	BB	DD	DD	BB	DD	BB	BB	DD	DD	DD	DD	DD	DD	DD	BB	DD	DD	DD	DD	DD	BB	DD	DD	DD	DD	BB	DD	BB	DD
chr9_33080548_33080563	BB	DD	BB	DD	DD	DD	DD	DD	BB	BB	BB	DD	DD	DD	BB	DD	DD	DD	DD	BB	BB	DD	DD	BB	DD	BB	BB	DD	DD	DD	DD	DD	DD	DD	BB	DD	DD	DD	DD	DD	BB	DD	DD	DD	DD	BB	DD	BB	DD
chr9_33082090_33082104	FF	df	FF	df	df	df	df	df	FF	FF	FF	df	df	df	FF	df	df	DD	df	FF	FF	DD	df	FF	df	FF	FF	df	DD	DD	df	df	df	DD	FF	DD	DD	df	df	df	FF	DD	df	df	df	FF	df	FF	df
chr9_33084444_33084463	BB	DD	BB	DD	DD	DD	DD	DD	BB	BB	BB	DD	DD	DD	BB	DD	DD	DD	DD	BB	BB	DD	DD	BB	DD	BB	BB	DD	DD	DD	DD	DD	DD	DD	BB	DD	DD	DD	DD	DD	BB	DD	DD	DD	DD	BB	DD	BB	DD
chr9_33087384_33087397	BB	DD	BB	DD	DD	DD	DD	DD	BB	BB	BB	DD	DD	DD	BB	DD	DD	DD	DD	BB	BB	DD	DD	BB	DD	BB	BB	DD	DD	DD	DD	DD	DD	DD	BB	DD	DD	DD	DD	DD	BB	DD	DD	DD	DD	BB	DD	BB	DD
chr9_33088389_33088400	BB	DD	BB	DD	DD	DD	DD	DD	BB	BB	BB	DD	DD	DD	BB	DD	DD	DD	DD	BB	BB	DD	bd	BB	DD	BB	BB	DD	DD	DD	DD	DD	DD	DD	BB	DD	DD	DD	DD	DD	BB	DD	DD	DD	DD	BB	DD	BB	DD
chr9_33092273_33092320	BB	DD	BB	DD	dn	DD	NN	NN	BB	BB	BB	DD	NN	DD	BB	DD	DD	DD	DD	BB	BB	DD	DD	BB	DD	BB	BB	DD	DD	DD	DD	DD	DD	DD	BB	NN	DD	DD	DD	DD	BB	DD	DD	DD	NN	BB	DD	BB	DD
chr9_33095379_33095422	BB	NA	BB	NA	NA	NA	NA	NA	BB	BB	BB	NA	NA	NA	BB	NA	NA	NA	NA	BB	BB	NA	NA	BB	NA	BB	BB	NA	NA	NA	NA	NA	NA	NA	BB	NA	NA	NA	NA	NA	BB	NA	NA	NA	NA	BB	NA	BB	NA
chr9_33111593_33111624	BB	DD	BB	DD	DD	NA	DD	DD	BB	BB	BB	dn	DD	DD	BB	DD	DD	DD	NN	BB	BB	DD	DD	BB	DD	BB	NA	DD	DD	NA	DD	DD	DD	DD	BB	DD	DD	dn	DD	DD	BB	DD	DD	DD	DD	BB	DD	BB	NA
chr9_33112544_33112563	BB	DD	BB	DD	DD	DD	DD	DD	BB	BB	BB	DD	DD	DD	BB	DD	DD	DD	DD	BB	BB	DD	DD	BB	DD	BB	BB	DD	DD	DD	DD	DD	DD	DD	BB	DD	DD	DD	DD	DD	BB	DD	DD	DD	DD	BB	DD	BB	DD
chr9_33134946_33134957	BB	DD	BB	DD	DD	DD	DD	DD	BB	BB	BB	DD	DD	DD	BB	DD	DD	DD	DD	BB	BB	DD	DD	BB	DD	BB	BB	DD	DD	DD	DD	DD	DD	DD	BB	DD	DD	DD	DD	DD	BB	DD	DD	DD	DD	BB	DD	BB	DD
chr9_33151827_33151842	BB	DD	BB	DD	DD	DD	DD	DD	BB	BB	BB	DD	DD	DD	BB	DD	DD	DD	DD	BB	BB	DD	DD	BB	DD	BB	BB	DD	DD	DD	DD	DD	DD	DD	BB	DD	DD	DD	DD	DD	BB	DD	DD	DD	DD	BB	DD	BB	DD
chr9_33153441_33153468	BB	DD	BB	DD	DD	DD	DD	DD	BB	BB	BB	DD	DD	DD	BB	DD	DD	DD	DD	BB	BB	DD	DD	BB	DD	BB	BB	DD	DD	DD	DD	DD	DD	DD	BB	DD	DD	DD	DD	DD	BB	DD	DD	DD	DD	BB	DD	BB	DD
chr9_33167592_33167611	BB	DD	BB	DD	DD	DD	DD	DD	BB	BB	BB	DD	DD	DD	BB	DD	DD	DD	DD	BB	BB	DD	DD	BB	DD	BB	BB	DD	DD	DD	DD	DD	DD	DD	BB	DD	DD	DD	DD	DD	BB	DD	DD	DD	DD	BB	DD	BB	DD
chr9_33184961_33184972	BB	DD	BB	DD	DD	DD	DD	DD	BB	BB	BB	DD	DD	DD	BB	DD	DD	DD	DD	BB	BB	dn	DD	BB	DD	BB	BB	DD	DD	DD	DD	DD	DD	DD	BB	DD	DD	DD	DD	DD	BB	DD	DD	DD	DD	BB	DD	BB	DD
chr9_33198955_33198984	BB	DD	BB	DD	DD	DD	DD	DD	BB	BB	BB	DD	DD	DD	BB	DD	DD	DD	DD	bn	BB	DD	DD	BB	DD	BB	bd	DD	DD	DD	DD	DD	DD	DD	BB	DD	DD	DD	DD	DD	BB	DD	DD	DD	DD	BB	DD	BB	DD
chr9_33256299_33256340	BB	DD	bb	DD	DD	DD	DD	DD	bb	BB	BB	DD	DD	DD	BB	DD	DD	DD	DD	bb	bb	DD	DD	bb	DD	BB	bb	DD	DD	DD	DD	DD	DD	DD	bb	DD	DD	DD	DD	DD	BB	DD	DD	DD	DD	BB	DD	BB	DD
chr9_33272057_33272076	BB	DD	BB	DD	DD	DD	DD	DD	BB	BB	BB	DD	DD	DD	BB	DD	DD	DD	DD	BB	BB	DD	DD	BB	DD	BB	BB	DD	DD	DD	DD	DD	DD	DD	BB	DD	DD	DD	DD	DD	BB	DD	DD	DD	DD	BB	DD	BB	DD
chr9_33275327_33275344	BB	DD	BB	DD	DD	DD	DD	DD	BB	BB	BB	DD	DD	DD	BB	DD	DD	DD	DD	BB	BB	DD	DD	BB	DD	BB	BB	DD	DD	DD	DD	DD	DD	DD	BB	DD	DD	DD	DD	DD	BB	DD	DD	DD	DD	BB	DD	BB	DD
chr9_33282660_33282701	NA	DD	BB	DD	DD	DD	DD	DD	NA	NA	NA	DD	DD	DD	BB	DD	DD	DD	DD	NA	NA	DD	DD	NA	DD	NA	BB	DD	DD	DD	DD	NA	DD	DD	NA	DD	DD	DD	DD	DD	NA	DD	DD	DD	DD	bn	DD	bn	DD
chr9_33301210_33301221	BB	DD	BB	DD	DD	DD	DD	DD	BB	BB	BB	DD	DD	DD	BB	DD	DD	DD	DD	BB	BB	DD	DD	BB	DD	BB	BB	DD	DD	DD	DD	DD	DD	DD	BB	DD	DD	DD	DD	DD	BB	DD	DD	DD	DD	BB	DD	BB	DD
chr9_33310909_33310940	BB	DD	BB	DD	DD	DD	DD	DD	BB	BB	BB	DD	DD	DD	bd	DD	DD	DD	DD	BB	BB	DD	DD	BB	DD	BB	BB	DD	DD	DD	DD	DD	DD	DD	BB	DD	DD	DD	DD	DD	BB	DD	DD	DD	DD	BB	DD	BB	DD
chr9_33315573_33315600	BB	DD	BB	DD	DD	DD	DD	DD	BB	BB	BB	DD	DD	DD	BB	DD	DD	DD	DD	BB	BB	DD	DD	BB	DD	BB	BB	DD	DD	DD	DD	DD	DD	DD	BB	DD	DD	DD	DD	DD	BB	DD	DD	DD	DD	BB	DD	BB	DD
chr9_33326822_33326841	BB	DD	BB	DD	DD	DD	DD	DD	BB	BB	BB	DD	DD	DD	BB	DD	DD	DD	DD	BB	BB	DD	DD	BB	DD	BB	BB	DD	DD	DD	DD	DD	DD	DD	BB	DD	DD	DD	DD	DD	BB	DD	DD	DD	DD	BB	DD	BB	DD
chr9_33341602_33341616	BB	DD	BB	DD	DD	DD	DD	DD	BB	BB	BB	DD	DD	DD	BB	DD	DD	DD	DD	BB	BB	DD	DD	BB	DD	BB	BB	DD	DD	DD	DD	DD	DD	DD	BB	DD	DD	DD	DD	DD	BB	DD	DD	DD	DD	BB	DD	BB	DD
chr9_33358590_33358629	BB	NA	NN	NN	NN	NA	DD	NA	BB	BB	NA	NA	NA	NA	BB	NN	DD	DD	NN	BB	BB	DD	DD	BB	NN	BB	BB	NN	NN	NA	NA	NN	NA	NA	BB	dn	DD	NA	dn	NN	BB	NN	DD	dn	DD	NA	NA	BB	NA
chr9_33370417_33370432	BB	DD	BB	DD	DD	DD	DD	DD	BB	BB	BB	DD	DD	DD	BB	DD	DD	bd	DD	BB	BB	DD	DD	BB	DD	BB	BB	DD	DD	DD	DD	DD	DD	DD	BB	DD	DD	DD	DD	DD	BB	DD	DD	DD	DD	BB	DD	BB	DD
chr9_33376589_33376600	BB	DD	BB	DD	DD	DD	DD	DD	BB	BB	BB	DD	DD	DD	BB	DD	DD	DD	DD	BB	BB	DD	DD	BB	DD	BB	BB	DD	DD	DD	DD	DD	DD	DD	BB	DD	DD	DD	DD	DD	BB	DD	DD	DD	DD	BB	DD	BB	DD
chr9_33378179_33378198	BB	DD	BB	DD	DD	DD	DD	DD	BB	BB	BB	DD	DD	DD	BB	DD	DD	DD	DD	BB	BB	DD	DD	BB	DD	BB	BB	DD	DD	DD	DD	DD	DD	DD	BB	DD	DD	DD	DD	DD	BB	DD	DD	DD	DD	BB	DD	BB	DD
chr9_33385542_33385569	BB	DD	bn	DD	DD	DD	DD	DD	BB	BB	bn	DD	DD	DD	BB	DD	DD	DD	DD	BB	BB	DD	DD	BB	DD	BB	BB	DD	DD	DD	DD	DD	DD	DD	BB	DD	DD	DD	DD	DD	BB	DD	DD	DD	DD	BB	DD	BB	DD
chr9_33443713_33443727	BB	DD	BB	DD	DD	DD	DD	DD	BB	BB	BB	DD	DD	DD	BB	DD	DD	DD	DD	BB	BB	DD	DD	BB	DD	BB	BB	DD	DD	DD	DD	DD	DD	DD	BB	DD	DD	DD	DD	DD	BB	DD	DD	DD	DD	BB	DD	BB	DD
chr9_33461895_33461912	BB	DD	BB	DD	DD	DD	DD	DD	BB	BB	BB	DD	DD	DD	BB	DD	DD	DD	DD	BB	BB	DD	DD	BB	DD	BB	BB	DD	DD	DD	DD	DD	DD	DD	BB	DD	DD	DD	DD	DD	BB	DD	DD	DD	DD	BB	DD	BB	DD
chr9_33529697_33529731	BB	DD	BB	DD	DD	DD	DD	DD	BB	BB	BB	DD	DD	DD	BB	DD	DD	DD	DD	BB	BB	DD	DD	BB	DD	BB	BB	DD	DD	DD	DD	DD	DD	DD	BB	DD	DD	DD	DD	DD	BB	DD	DD	DD	DD	BB	DD	BB	DD
chr9_33556824_33556837	BB	DD	BB	DD	DD	DD	DD	DD	BB	BB	BB	DD	DD	DD	BB	DD	DD	DD	DD	BB	BB	DD	DD	BB	DD	BB	BB	DD	DD	DD	DD	DD	DD	DD	BB	DD	DD	DD	DD	DD	BB	DD	DD	DD	DD	BB	DD	BB	DD
chr9_33561039_33561056	BB	DD	BB	DD	DD	DD	DD	DD	BB	BB	BB	DD	DD	DD	BB	DD	DD	DD	DD	BB	BB	DD	DD	BB	DD	BB	BB	DD	DD	DD	DD	DD	DD	DD	BB	DD	DD	DD	DD	DD	BB	DD	DD	DD	DD	BB	DD	BB	DD
chr9_33574442_33574453	BB	DD	BB	DD	DD	DD	DD	DD	BB	BB	BB	DD	DD	DD	BB	DD	DD	DD	DD	BB	BB	DD	DD	BB	DD	BB	BB	DD	DD	DD	DD	DD	DD	DD	BB	DD	DD	DD	DD	DD	BB	DD	DD	DD	DD	BB	DD	BB	DD
chr9_33586783_33586830	NA	NA	BB	NA	NA	DD	DD	DD	NA	BB	BB	DD	NA	NA	NA	DD	DD	DD	NN	NA	NA	NA	DD	BB	NN	NA	BB	DD	NA	NN	NA	DD	DD	DD	BB	DD	DD	DD	dn	DD	bn	dn	NA	DD	DD	BB	DD	BB	DD
chr9_33611448_33611462	FF	df	FF	df	df	df	df	df	FF	FF	FF	df	DD	df	FF	df	df	df	DD	FF	FF	df	df	FF	df	FF	FF	df	DD	df	DD	df	df	df	FF	df	DD	DD	DD	df	FF	df	df	df	DD	FF	df	FF	df
chr9_33611463_33611480	BB	DD	BB	DD	DD	DD	DD	DD	BB	BB	BB	DD	DD	DD	BB	DD	DD	DD	DD	BB	BB	DD	DD	BB	DD	BB	BB	DD	DD	DD	DD	DD	DD	DD	BB	dn	DD	DD	DD	DD	BB	DD	DD	DD	DD	BB	DD	BB	DD
chr9_33623952_33623975	BB	DD	BB	DD	DD	DD	DD	DD	BB	BB	BB	DD	DD	DD	BB	DD	DD	DD	DD	BB	BB	DD	DD	BB	DD	BB	BB	DD	DD	DD	DD	DD	DD	DD	BB	DD	DD	DD	DD	DD	BB	DD	DD	DD	DD	BB	DD	BB	DD
chr9_33639668_33639679	BB	DD	BB	DD	DD	DD	DD	DD	BB	BB	BB	DD	DD	DD	BB	DD	DD	DD	DD	BB	BB	DD	DD	BB	DD	BB	BB	DD	DD	DD	DD	DD	DD	DD	BB	DD	DD	DD	DD	DD	BB	DD	DD	DD	DD	BB	DD	BB	DD
chr9_33646084_33646107	BB	DD	BB	DD	DD	DD	DD	DD	BB	BB	BB	DD	DD	DD	BB	DD	DD	DD	DD	BB	BB	DD	DD	BB	DD	BB	BB	DD	DD	DD	DD	DD	DD	DD	BB	DD	DD	DD	DD	DD	BB	DD	DD	DD	DD	BB	DD	BB	DD
chr9_33681421_33681434	BB	DD	BB	DD	DD	DD	DD	DD	BB	BB	BB	DD	DD	DD	BB	DD	DD	DD	DD	BB	BB	DD	DD	BB	DD	BB	BB	DD	DD	DD	DD	DD	DD	DD	BB	DD	DD	DD	DD	DD	BB	DD	DD	DD	DD	BB	DD	BB	DD
chr9_33682571_33682594	BB	DD	BB	DD	DD	DD	DD	DD	BB	BB	BB	DD	DD	DD	BB	DD	DD	DD	DD	BB	BB	DD	DD	BB	DD	BB	BB	DD	DD	DD	DD	DD	DD	DD	BB	DD	DD	DD	DD	DD	BB	DD	DD	DD	DD	BB	DD	BB	DD
chr9_33700641_33700655	FF	df	FF	df	df	DD	df	DD	FF	FF	FF	df	df	df	FF	df	df	df	df	FF	FF	df	DD	FF	df	FF	FF	df	df	df	df	df	df	df	FF	df	df	DD	df	DD	FF	DD	DD	DD	df	FF	df	FF	DD
chr9_33752905_33752922	BB	DD	BB	DD	DD	DD	DD	DD	BB	BB	BB	DD	DD	DD	BB	DD	DD	DD	DD	BB	BB	DD	DD	BB	DD	BB	BB	DD	DD	DD	DD	DD	DD	DD	BB	DD	DD	DD	DD	BB	BB	DD	DD	DD	DD	BB	DD	BB	DD
chr9_33767363_33767390	BB	DD	BB	DD	DD	DD	DD	DD	BB	BB	BB	DD	DD	DD	BB	DD	DD	DD	DD	BB	BB	DD	DD	BB	DD	BB	BB	DD	DD	DD	DD	DD	DD	DD	BB	DD	DD	DD	DD	BB	BB	DD	DD	DD	DD	BB	DD	BB	DD
chr9_33804083_33804098	BB	DD	BB	DD	DD	DD	DD	DD	BB	BB	BB	DD	DD	DD	BB	DD	DD	DD	DD	BB	BB	DD	DD	BB	DD	BB	BB	DD	DD	DD	DD	DD	DD	DD	BB	DD	DD	DD	dn	BB	BB	DD	DD	DD	DD	BB	DD	BB	DD
chr9_33807052_33807083	BB	DD	BB	DD	DD	DD	DD	DD	BB	BB	BB	DD	DD	DD	BB	DD	DD	DD	DD	BB	BB	DD	DD	BB	DD	BB	BB	DD	DD	DD	DD	DD	DD	DD	BB	DD	DD	DD	DD	BB	BB	DD	DD	DD	DD	BB	DD	BB	DD
chr9_33810580_33810609	FF	FF	FF	FF	FF	NA	NA	FF	FF	FF	FF	FF	fn	FF	FF	FF	FF	FF	NA	NA	FF	FF	FF	FF	NA	NA	FF	FF	FF	FF	FF	FF	fn	FF	FF	NA	FF	FF	FF	FF	FF	FF	FF	FF	FF	FF	FF	FF	NA
chr9_33817143_33817154	BB	DD	BB	DD	DD	DD	DD	DD	BB	BB	BB	DD	DD	DD	BB	DD	DD	DD	DD	BB	BB	DD	DD	BB	DD	BB	BB	DD	DD	DD	DD	DD	DD	DD	BB	DD	DD	DD	DD	BB	BB	DD	DD	DD	DD	BB	DD	BB	DD
chr9_33818943_33818954	BB	DD	BB	DD	DD	DD	DD	DD	BB	BB	BB	DD	DD	DD	BB	DD	DD	DD	DD	BB	BB	DD	DD	BB	DD	BB	BB	DD	DD	DD	DD	DD	DD	DD	BB	DD	DD	DD	DD	BB	BB	DD	DD	DD	DD	BB	DD	BB	DD
chr9_33831856_33831867	BB	DD	BB	DD	DD	DD	DD	DD	BB	BB	BB	DD	DD	DD	BB	DD	DD	DD	DD	BB	BB	DD	DD	BB	DD	BB	BB	DD	DD	DD	DD	DD	DD	DD	BB	DD	DD	DD	DD	BB	BB	DD	DD	DD	DD	BB	DD	BB	DD
chr9_33832247_33832290	BB	NN	BB	NN	NN	NN	NN	NA	BB	NA	BB	NA	NA	NN	BB	NN	NN	NN	bn	BB	BB	NN	NN	BB	NA	NA	BB	NA	NN	BB	bn	NN	NA	NN	NA	NN	NA	NA	NN	BB	BB	NN	NA	NN	NN	BB	bn	BB	NN
chr9_33843214_33843233	BB	DD	BB	DD	DD	DD	DD	DD	BB	BB	BB	DD	DD	DD	BB	DD	DD	DD	DD	BB	BB	DD	DD	BB	DD	BB	BB	DD	DD	DD	DD	DD	DD	DD	BB	DD	DD	DD	DD	BB	BB	DD	DD	DD	DD	BB	DD	BB	DD
chr9_33857120_33857135	BB	DD	BB	DD	DD	DD	DD	DD	BB	BB	BB	DD	DD	DD	BB	DD	DD	DD	DD	BB	BB	DD	DD	BB	DD	BB	BB	DD	DD	DD	DD	DD	DD	DD	BB	DD	DD	DD	DD	BB	BB	DD	DD	DD	DD	BB	DD	BB	DD
chr9_33861307_33861344	BB	DD	BB	DD	DD	DD	DD	DD	bn	BB	BB	DD	DD	DD	BB	DD	DD	DD	DD	BB	BB	DD	DD	BB	DD	BB	BB	DD	DD	DD	DD	DD	DD	DD	BB	DD	DD	DD	DD	BB	BB	DD	DD	DD	DD	BB	DD	BB	DD
chr9_33879330_33879353	BB	DD	BB	DD	DD	DD	DD	DD	BB	BB	BB	DD	DD	dn	BB	DD	DD	DD	DD	BB	BB	DD	DD	BB	DD	BB	BB	DD	DD	DD	DD	DD	DD	DD	BB	DD	DD	DD	DD	BB	BB	DD	DD	DD	DD	BB	DD	BB	DD
chr9_33884466_33884485	BB	DD	BB	DD	DD	DD	DD	DD	BB	BB	BB	DD	DD	DD	BB	DD	DD	DD	DD	BB	BB	DD	DD	BB	DD	BB	BB	DD	DD	DD	DD	DD	DD	DD	BB	DD	DD	DD	DD	BB	BB	DD	DD	DD	DD	BB	DD	BB	DD
chr9_33884550_33884567	BB	DD	BB	DD	DD	DD	DD	DD	BB	BB	BB	DD	DD	DD	BB	DD	DD	DD	DD	BB	BB	DD	DD	BB	DD	BB	BB	DD	DD	DD	DD	DD	DD	DD	BB	DD	DD	DD	DD	BB	BB	DD	DD	DD	DD	BB	DD	BB	DD
chr9_33895186_33895209	BB	FF	BB	FF	FF	FF	FF	FF	bf	bf	bf	FF	FF	FF	BB	FF	FF	FF	FF	BB	BB	FF	fn	BB	FF	bf	BB	FF	FF	FF	FF	FF	FF	FF	bf	FF	FF	FF	FF	BB	bf	FF	FF	FF	FF	bf	FF	BB	bf
chr9_33901652_33901663	BB	DD	BB	DD	DD	DD	bd	DD	BB	BB	BB	DD	DD	DD	BB	DD	bd	DD	DD	BB	BB	DD	DD	BB	DD	BB	BB	DD	bd	DD	DD	DD	DD	DD	BB	DD	DD	DD	DD	BB	BB	bd	DD	DD	DD	BB	DD	BB	DD
chr9_33902344_33902361	BB	DD	BB	DD	DD	DD	DD	DD	NA	BB	BB	DD	DD	DD	BB	DD	DD	DD	DD	BB	BB	DD	DD	NN	DD	BB	BB	DD	DD	NA	DD	DD	DD	DD	BB	DD	DD	DD	DD	BB	BB	bd	DD	DD	DD	BB	DD	BB	DD
chr9_33907123_33907136	BB	DD	BB	DD	DD	DD	dn	DD	BB	BB	BB	DD	DD	DD	BB	DD	DD	DD	dn	BB	BB	DD	DD	BB	DD	BB	BB	DD	DD	DD	DD	DD	DD	DD	BB	DD	DD	DD	DD	BB	BB	DD	DD	DD	DD	BB	DD	BB	DD
chr9_33933037_33933084	BB	NA	BB	NN	NN	NA	NA	NN	BB	BB	BB	NA	NA	nn	BB	NA	NN	NA	NA	BB	NN	NN	NN	BB	NN	BB	BB	nn	NN	NN	NN	NN	NA	NA	BB	nn	NN	nn	NN	BB	BB	DD	NN	NA	NA	BB	NA	BB	NA
chr9_33945023_33945040	BB	DD	BB	DD	DD	DD	DD	DD	BB	BB	BB	DD	DD	DD	BB	DD	DD	DD	DD	BB	BB	DD	DD	BB	DD	BB	BB	DD	DD	DD	DD	DD	DD	DD	BB	DD	DD	DD	DD	BB	BB	DD	DD	DD	DD	BB	DD	BB	DD
chr9_33962282_33962296	BB	DD	BB	DD	DD	DD	DD	DD	BB	BB	BB	DD	DD	DD	BB	DD	DD	DD	DD	BB	BB	DD	DD	BB	DD	BB	BB	DD	DD	DD	DD	DD	DD	DD	BB	DD	DD	DD	DD	BB	BB	DD	DD	DD	DD	BB	DD	BB	DD
chr9_33970472_33970503	BB	DD	BB	DD	DD	DD	DD	DD	BB	BB	BB	DD	DD	DD	BB	DD	DD	DD	DD	BB	BB	DD	DD	BB	DD	BB	BB	DD	DD	DD	DD	DD	DD	DD	BB	DD	DD	DD	DD	BB	BB	DD	DD	DD	DD	BB	DD	BB	DD
chr9_33982223_33982242	BB	DD	BB	DD	DD	DD	DD	DD	BB	BB	BB	DD	DD	DD	BB	DD	DD	DD	DD	BB	BB	DD	DD	BB	DD	BB	BB	DD	DD	DD	DD	DD	DD	DD	BB	DD	DD	DD	DD	BB	BB	DD	DD	DD	DD	BB	DD	BB	DD
chr9_33983787_33983798	BB	DD	BB	DD	DD	DD	DD	DD	BB	BB	BB	DD	DD	DD	BB	DD	DD	DD	DD	BB	BB	DD	DD	BB	DD	BB	BB	DD	DD	DD	DD	DD	DD	DD	BB	DD	DD	DD	DD	BB	BB	DD	DD	DD	DD	BB	DD	BB	DD
chr9_34012149_34012162	BB	DD	BB	DD	DD	DD	DD	DD	BB	BB	BB	DD	DD	DD	BB	DD	DD	DD	DD	BB	BB	DD	DD	BB	DD	BB	BB	DD	DD	DD	DD	DD	DD	DD	BB	DD	DD	DD	DD	BB	BB	DD	DD	DD	DD	BB	DD	BB	DD
chr9_34016388_34016403	BB	DD	BB	DD	DD	DD	DD	DD	BB	BB	BB	DD	DD	DD	BB	DD	DD	DD	DD	BB	BB	DD	DD	BB	DD	BB	BB	DD	DD	DD	DD	DD	DD	DD	BB	DD	DD	DD	DD	BB	BB	DD	DD	DD	DD	BB	DD	BB	DD
chr9_34023709_34023752	BB	DD	BB	DD	DD	DD	DD	DD	BB	NA	BB	DD	DD	DD	BB	DD	DD	DD	DD	NA	NA	DD	NA	BB	DD	BB	NA	DD	DD	DD	DD	DD	DD	DD	BB	DD	DD	DD	DD	BB	BB	DD	DD	DD	DD	NA	DD	BB	DD
chr9_34053769_34053802	BB	DD	BB	DD	DD	DD	DD	DD	BB	bn	BB	DD	DD	DD	BB	DD	DD	DD	DD	BB	BB	DD	dn	BB	DD	BB	BB	DD	DD	DD	DD	DD	DD	DD	BB	DD	DD	DD	DD	BB	BB	DD	DD	DD	DD	bn	DD	BB	DD
chr9_34066206_34066233	BB	DD	BB	DD	DD	DD	DD	DD	BB	BB	BB	DD	DD	DD	BB	DD	DD	DD	DD	BB	BB	DD	DD	BB	DD	BB	BB	DD	DD	DD	DD	DD	DD	DD	BB	DD	DD	DD	DD	BB	BB	DD	DD	DD	DD	BB	DD	BB	DD
chr9_34069628_34069647	BB	DD	BB	DD	DD	DD	DD	DD	BB	BB	BB	DD	DD	DD	BB	DD	DD	DD	DD	BB	BB	DD	DD	BB	DD	BB	BB	DD	DD	DD	DD	DD	DD	DD	BB	DD	DD	DD	DD	BB	BB	DD	DD	DD	DD	BB	DD	BB	DD
chr9_34096949_34096984	BB	NA	BB	DD	DD	NN	NN	NN	BB	BB	BB	NA	DD	NN	NA	dn	NA	NA	NA	BB	BB	dn	DD	BB	NN	BB	BB	DD	NA	NA	NA	dn	DD	dn	BB	NA	DD	dn	dn	BB	BB	DD	DD	dn	NA	BB	NN	BB	NA
chr9_34120574_34120587	FF	df	FF	df	df	df	df	df	FF	FF	FF	df	df	df	FF	df	df	df	df	FF	FF	df	df	FF	df	FF	FF	df	df	df	df	df	df	df	FF	df	df	df	df	FF	FF	df	df	df	df	FF	df	FF	df
chr9_34124515_34124550	BB	DD	BB	DD	DD	DD	DD	DD	BB	BB	BB	DD	DD	DD	BB	DD	DD	DD	DD	BB	BB	DD	DD	BB	DD	BB	BB	DD	DD	DD	DD	DD	DD	DD	BB	DD	DD	DD	DD	BB	BB	DD	DD	DD	DD	BB	DD	BB	DD
chr9_34138826_34138845	BB	DD	BB	DD	DD	DD	DD	DD	BB	BB	BB	DD	DD	DD	BB	DD	DD	DD	DD	BB	BB	DD	DD	BB	DD	BB	BB	DD	DD	DD	DD	DD	DD	DD	BB	DD	DD	DD	DD	BB	BB	DD	DD	DD	DD	BB	DD	BB	DD
chr9_34165361_34165372	BB	DD	BB	DD	DD	DD	DD	DD	BB	BB	BB	DD	DD	DD	BB	DD	DD	DD	DD	BB	BB	DD	DD	BB	DD	BB	BB	DD	DD	DD	DD	DD	DD	DD	BB	DD	DD	DD	DD	BB	BB	DD	DD	DD	DD	BB	DD	BB	DD
chr9_34174522_34174545	BB	DD	BB	DD	DD	DD	DD	DD	BB	BB	BB	DD	DD	DD	BB	DD	DD	DD	DD	BB	BB	DD	DD	BB	DD	BB	BB	DD	DD	DD	DD	DD	DD	DD	BB	DD	DD	DD	DD	BB	BB	DD	DD	DD	DD	BB	DD	BB	DD
chr9_34194058_34194073	BB	DD	BB	DD	DD	DD	DD	DD	BB	BB	BB	DD	DD	DD	BB	DD	DD	DD	DD	BB	BB	DD	DD	BB	DD	BB	BB	DD	DD	DD	DD	DD	DD	DD	BB	DD	DD	DD	DD	BB	BB	DD	DD	DD	DD	BB	DD	BB	DD
chr9_34205559_34205570	BB	DD	BB	DD	DD	DD	DD	DD	BB	BB	BB	DD	DD	DD	BB	DD	DD	DD	DD	BB	BB	DD	DD	BB	DD	BB	BB	DD	DD	DD	DD	DD	DD	DD	BB	DD	DD	DD	DD	BB	BB	DD	DD	DD	DD	BB	DD	BB	DD
chr9_34225372_34225415	BB	DD	BB	DD	DD	DD	DD	DD	BB	BB	BB	DD	DD	DD	BB	DD	DD	DD	DD	BB	BB	DD	DD	BB	DD	BB	BB	DD	DD	DD	DD	DD	DD	DD	BB	DD	DD	DD	DD	BB	BB	DD	DD	DD	DD	BB	DD	BB	DD
chr9_34225671_34225694	BB	DD	BB	DD	DD	DD	DD	DD	BB	BB	BB	DD	DD	DD	BB	DD	DD	DD	DD	BB	BB	DD	DD	BB	DD	BB	BB	DD	DD	DD	DD	DD	DD	DD	BB	DD	DD	DD	DD	BB	BB	DD	DD	DD	DD	BB	DD	BB	DD
chr9_34228092_34228136	BB	DD	BB	DD	DD	DD	DD	DD	BB	BB	BB	DD	DD	DD	BB	DD	DD	DD	DD	BB	BB	DD	DD	BB	DD	BB	BB	DD	DD	DD	DD	DD	DD	DD	BB	DD	DD	DD	DD	BB	BB	DD	DD	DD	DD	BB	DD	BB	DD
chr9_34235456_34235467	BB	DD	BB	DD	dn	DD	DD	DD	BB	BB	BB	dn	DD	DD	BB	DD	DD	DD	DD	BB	BB	DD	DD	BB	DD	BB	BB	DD	DD	DD	DD	DD	DD	DD	BB	DD	DD	DD	DD	BB	BB	DD	DD	DD	DD	BB	DD	BB	DD
chr9_34249144_34249171	BB	DD	BB	DD	NA	DD	DD	DD	BB	BB	BB	DD	DD	DD	BB	DD	DD	DD	DD	BB	BB	DD	NA	BB	DD	NA	BB	NA	DD	DD	DD	DD	DD	DD	BB	DD	DD	DD	DD	BB	BB	DD	DD	DD	DD	BB	DD	BB	DD
chr9_34249482_34249505	BB	DD	BB	DD	DD	DD	DD	DD	BB	BB	BB	DD	DD	DD	BB	DD	DD	DD	DD	bn	BB	DD	DD	BB	DD	BB	BB	DD	DD	DD	DD	DD	DD	DD	BB	DD	DD	DD	DD	BB	BB	DD	DD	DD	DD	BB	DD	BB	DD
chr9_34285523_34285555	BB	DD	BB	DD	DD	DD	DD	DD	BB	BB	BB	DD	DD	DD	BB	DD	DD	DD	DD	BB	BB	DD	dn	BB	DD	BB	BB	DD	DD	DD	DD	DD	DD	DD	BB	DD	DD	DD	DD	BB	BB	DD	DD	DD	DD	BB	DD	BB	DD
chr9_34361565_34361608	FF	FF	FF	FF	FF	FF	FF	FF	FF	FF	FF	FF	FF	FF	FF	NN	FF	FF	FF	FF	NA	FF	FF	FF	FF	FF	FF	FF	FF	FF	FF	FF	FF	FF	FF	FF	FF	FF	FF	FF	FF	FF	FF	FF	FF	FF	FF	FF	FF
chr9_34363527_34363558	BB	DD	BB	DD	DD	DD	DD	DD	BB	BB	BB	DD	DD	DD	BB	DD	DD	DD	DD	BB	BB	DD	DD	BB	DD	BB	BB	DD	DD	DD	DD	DD	DD	DD	BB	DD	DD	DD	DD	BB	BB	DD	DD	DD	DD	BB	DD	BB	DD
chr9_34564064_34564105	FF	NA	FF	FF	FF	FF	FF	FF	FF	FF	FF	NN	FF	NA	FF	FF	FF	FF	NA	FF	NA	FF	FF	FF	FF	FF	NA	FF	FF	FF	FF	FF	FF	FF	NA	NA	FF	FF	FF	FF	FF	FF	FF	FF	FF	FF	FF	FF	FF
chr9_34567370_34567396	BB	DD	BB	DD	DD	DD	DD	DD	BB	BB	BB	DD	DD	DD	BB	DD	DD	DD	DD	BB	BB	DD	DD	BB	DD	BB	BB	DD	DD	DD	DD	BB	DD	DD	bd	DD	DD	DD	DD	BB	BB	bd	DD	DD	DD	BB	DD	BB	DD
chr9_34569727_34569750	BB	DD	BB	DD	DD	DD	DD	DD	BB	BB	BB	DD	DD	DD	BB	DD	DD	DD	DD	BB	BB	DD	DD	BB	DD	BB	BB	DD	DD	DD	DD	BB	DD	DD	BB	DD	DD	DD	DD	BB	BB	DD	DD	DD	DD	BB	DD	BB	DD
chr9_34578511_34578530	BB	DD	BB	DD	DD	DD	DD	DD	BB	BB	BB	DD	DD	DD	BB	DD	DD	DD	DD	BB	BB	DD	DD	BB	DD	BB	BB	DD	DD	DD	DD	BB	DD	DD	BB	DD	DD	DD	DD	BB	BB	DD	DD	DD	DD	BB	DD	BB	DD
chr9_34602281_34602304	BB	DD	BB	DD	DD	DD	DD	DD	BB	BB	BB	DD	DD	DD	BB	DD	DD	DD	DD	BB	BB	DD	DD	BB	DD	BB	BB	DD	DD	DD	DD	BB	DD	DD	BB	DD	DD	DD	DD	BB	BB	DD	DD	DD	DD	BB	DD	BB	DD
chr9_34626231_34626262	BB	DD	BB	DD	DD	DD	DD	DD	BB	BB	NA	DD	DD	NA	BB	DD	DD	DD	DD	BB	BB	DD	DD	BB	DD	BB	BB	DD	DD	DD	DD	BB	DD	DD	BB	DD	DD	DD	dn	BB	BB	DD	DD	DD	DD	BB	DD	BB	DD
chr9_34711254_34711281	BB	DD	BB	DD	DD	DD	DD	DD	BB	BB	BB	DD	DD	DD	BB	DD	DD	DD	DD	BB	BB	DD	DD	BB	DD	BB	BB	DD	DD	DD	DD	BB	DD	DD	BB	DD	DD	DD	DD	BB	BB	DD	BB	DD	DD	BB	DD	BB	DD
chr9_34714860_34714887	BB	DD	BB	DD	DD	DD	DD	DD	BB	BB	BB	DD	DD	DD	BB	DD	DD	DD	DD	BB	BB	DD	DD	BB	DD	BB	BB	DD	DD	DD	DD	BB	DD	DD	BB	DD	DD	DD	DD	BB	BB	DD	BB	DD	DD	BB	DD	BB	DD
chr9_34715338_34715353	BB	DD	BB	DD	DD	DD	DD	DD	BB	BB	BB	DD	DD	DD	BB	DD	DD	DD	DD	BB	BB	DD	DD	BB	DD	BB	BB	DD	DD	DD	DD	BB	DD	DD	BB	DD	DD	DD	DD	BB	BB	DD	BB	DD	DD	bd	dn	BB	DD
chr9_34728802_34728836	BB	DD	BB	DD	DD	DD	DD	bd	BB	BB	BB	DD	DD	DD	BB	DD	DD	DD	DD	BB	BB	DD	DD	BB	DD	BB	BB	DD	DD	DD	DD	BB	DD	DD	BB	bd	DD	DD	DD	BB	BB	DD	BB	DD	DD	BB	DD	BB	DD
chr9_34753582_34753601	BB	dd	BB	dd	dd	dd	dd	dn	BB	BB	BB	DD	dd	dd	BB	dd	dd	dd	dd	BB	BB	dd	dd	BB	dd	BB	BB	dd	DD	dn	dd	BB	dd	dd	BB	dd	dd	dd	dd	BB	BB	dd	BB	dd	dd	BB	dd	BB	dd
chr9_34764342_34764357	BB	DD	BB	DD	DD	DD	DD	DD	BB	BB	BB	DD	DD	DD	BB	DD	DD	DD	DD	BB	BB	DD	DD	BB	DD	BB	BB	DD	DD	DD	DD	BB	dn	DD	BB	DD	DD	DD	DD	BB	BB	DD	BB	DD	DD	BB	DD	BB	DD
chr9_34765095_34765106	BB	DD	BB	DD	DD	DD	DD	DD	BB	BB	BB	DD	DD	DD	BB	DD	DD	DD	DD	BB	BB	DD	DD	BB	DD	BB	BB	DD	DD	DD	DD	BB	DD	DD	BB	DD	DD	DD	DD	BB	BB	DD	BB	DD	DD	BB	DD	BB	DD
chr9_34781797_34781812	BB	DD	BB	DD	DD	DD	DD	DD	BB	BB	BB	DD	DD	DD	BB	DD	DD	DD	DD	BB	BB	DD	DD	BB	DD	bn	BB	DD	DD	DD	DD	BB	DD	DD	BB	DD	DD	DD	DD	BB	BB	DD	BB	DD	DD	BB	DD	BB	DD
chr9_34789625_34789656	bn	DD	NA	NA	DD	DD	NA	DD	BB	NA	BB	DD	DD	DD	BB	DD	DD	DD	DD	bn	BB	DD	DD	NA	DD	NA	BB	DD	DD	DD	DD	NA	NA	DD	NA	DD	NA	dn	NA	BB	NA	DD	BB	DD	NA	BB	DD	NA	NA
chr9_34801118_34801165	BB	DD	BB	DD	DD	DD	DD	DD	BB	BB	BB	DD	DD	DD	BB	DD	DD	DD	DD	BB	BB	DD	DD	BB	DD	BB	BB	DD	DD	DD	DD	BB	DD	DD	BB	DD	DD	DD	DD	BB	BB	DD	BB	DD	DD	BB	DD	BB	DD
chr9_34831320_34831351	BB	DD	BB	DD	DD	DD	DD	DD	BB	BB	BB	DD	DD	DD	BB	DD	DD	DD	DD	BB	BB	DD	DD	BB	DD	BB	BB	DD	DD	DD	DD	BB	DD	DD	BB	DD	DD	DD	DD	BB	BB	DD	BB	DD	DD	BB	DD	BB	DD
chr9_34873820_34873855	BB	DD	BB	DD	DD	DD	DD	DD	BB	BB	BB	DD	DD	DD	BB	DD	DD	DD	DD	BB	BB	DD	DD	BB	DD	BB	BB	DD	DD	DD	DD	BB	DD	DD	BB	DD	DD	DD	DD	BB	BB	DD	BB	DD	DD	BB	DD	BB	DD
chr9_34914132_34914159	BB	DD	BB	DD	DD	DD	DD	DD	BB	BB	BB	DD	DD	DD	BB	DD	DD	DD	DD	BB	BB	DD	DD	BB	DD	BB	BB	DD	DD	DD	DD	BB	DD	DD	BB	DD	DD	DD	DD	BB	BB	DD	BB	DD	DD	BB	DD	BB	DD
chr9_34919469_34919512	NN	dn	NN	dn	dn	NA	NA	NA	NN	NN	NN	dn	NA	NA	NN	NA	NA	NA	DD	NN	NN	dn	NA	NN	NA	BB	BB	dn	NA	dn	dn	BB	dn	NA	BB	NA	NA	NA	NA	BB	BB	dn	BB	NA	dn	NA	dn	BB	NA
chr9_34933349_34933360	FF	DD	FF	df	df	df	df	df	FF	FF	FF	df	df	df	FF	df	df	df	df	FF	FF	df	df	FF	df	FF	FF	df	df	df	df	FF	df	df	FF	df	df	df	df	FF	FF	df	FF	df	df	FF	df	FF	df
chr9_34942506_34942517	BB	DD	BB	DD	DD	DD	DD	DD	BB	BB	BB	DD	DD	DD	BB	DD	DD	DD	DD	BB	BB	DD	DD	BB	DD	BB	BB	DD	DD	DD	DD	BB	DD	DD	BB	DD	DD	DD	DD	BB	BB	DD	BB	DD	DD	BB	DD	BB	DD
chr9_34965499_34965522	BB	DD	BB	DD	DD	DD	DD	DD	BB	BB	BB	DD	DD	DD	BB	DD	DD	DD	DD	BB	BB	DD	DD	BB	DD	BB	BB	DD	DD	dn	DD	BB	DD	DD	BB	NA	DD	DD	DD	BB	BB	DD	BB	DD	DD	BB	DD	BB	DD
chr9_34994408_34994419	FF	df	FF	df	df	DD	df	df	FF	FF	FF	df	df	df	FF	df	df	df	df	FF	FF	df	df	FF	df	FF	FF	df	df	df	df	FF	df	df	FF	NA	FF	df	df	FF	FF	df	FF	df	df	FF	df	FF	df
chr9_35039878_35039913	FF	FF	FF	NA	FF	NA	FF	FF	FF	FF	FF	NN	FF	NA	FF	FF	FF	FF	FF	NA	FF	FF	FF	FF	FF	NA	NA	FF	FF	fn	FF	NA	FF	FF	fn	NA	FF	FF	FF	FF	FF	FF	FF	FF	FF	NA	FF	fn	fn
chr9_35102306_35102329	BB	DD	BB	DD	DD	DD	DD	DD	BB	BB	BB	DD	DD	DD	BB	DD	DD	DD	DD	BB	BB	DD	DD	BB	DD	BB	BB	DD	DD	DD	DD	DD	DD	DD	BB	BB	BB	DD	DD	BB	BB	DD	BB	DD	DD	BB	DD	BB	DD
chr9_35144780_35144834	BB	DD	BB	DD	DD	DD	DD	DD	BB	BB	BB	DD	DD	DD	BB	DD	DD	DD	DD	BB	BB	DD	DD	BB	DD	BB	BB	DD	DD	DD	DD	DD	DD	DD	BB	BB	BB	DD	DD	BB	BB	DD	BB	DD	DD	BB	DD	BB	DD
chr9_35159560_35159583	FF	FF	FF	FF	FF	FF	FF	FF	FF	FF	FF	FF	FF	FF	FF	FF	FF	FF	FF	FF	FF	NN	NN	FF	FF	NA	FF	FF	FF	FF	FF	FF	FF	FF	FF	FF	FF	FF	FF	FF	FF	FF	FF	FF	FF	FF	FF	FF	FF
chr9_35166098_35166109	BB	DD	BB	DD	DD	DD	DD	DD	BB	BB	BB	DD	DD	DD	BB	DD	DD	DD	DD	BB	BB	DD	DD	BB	DD	BB	BB	DD	DD	DD	DD	DD	DD	DD	BB	BB	BB	DD	DD	BB	BB	DD	BB	DD	DD	BB	DD	BB	DD
chr9_35171674_35171705	BB	DD	BB	DD	DD	DD	DD	DD	BB	BB	BB	DD	DD	DD	BB	DD	DD	DD	DD	BB	BB	DD	DD	BB	DD	BB	BB	DD	DD	DD	DD	DD	DD	DD	BB	BB	BB	DD	DD	BB	BB	DD	BB	DD	DD	BB	DD	BB	DD
chr9_35173152_35173175	BB	DD	BB	DD	DD	DD	DD	DD	BB	BB	BB	DD	DD	DD	BB	DD	DD	DD	DD	BB	BB	DD	DD	BB	DD	BB	BB	DD	DD	DD	DD	DD	DD	DD	BB	BB	BB	DD	DD	BB	BB	DD	BB	DD	DD	BB	DD	BB	DD
chr9_35178033_35178068	BB	dn	BB	DD	DD	DD	DD	DD	BB	BB	BB	DD	DD	DD	BB	DD	DD	DD	DD	BB	BB	DD	DD	BB	DD	BB	BB	DD	DD	DD	DD	DD	DD	DD	BB	BB	BB	DD	DD	BB	BB	DD	BB	DD	DD	BB	DD	BB	DD
chr9_35188247_35188266	BB	DD	BB	DD	DD	DD	DD	DD	BB	BB	BB	DD	DD	DD	BB	DD	DD	DD	DD	BB	BB	DD	DD	BB	DD	BB	BB	DD	DD	DD	DD	DD	DD	DD	BB	BB	BB	DD	DD	BB	BB	DD	BB	DD	DD	BB	DD	BB	DD
chr9_35194049_35194068	BB	DD	BB	DD	DD	DD	DD	DD	BB	BB	BB	DD	DD	DD	BB	DD	DD	DD	DD	BB	BB	DD	DD	BB	DD	BB	BB	DD	DD	DD	DD	DD	DD	DD	BB	BB	BB	DD	DD	BB	BB	DD	BB	DD	DD	BB	DD	BB	DD
chr9_35211837_35211852	BB	DD	BB	DD	DD	DD	DD	DD	BB	BB	BB	DD	DD	DD	BB	DD	DD	DD	DD	BB	BB	DD	DD	BB	DD	BB	BB	DD	DD	DD	DD	DD	DD	DD	BB	BB	BB	DD	DD	BB	BB	DD	BB	DD	DD	BB	DD	BB	DD
chr9_35263974_35263997	BB	DD	BB	DD	DD	DD	DD	DD	BB	BB	BB	DD	DD	DD	BB	DD	DD	DD	DD	BB	BB	DD	DD	BB	DD	BB	BB	DD	DD	DD	DD	DD	DD	DD	BB	BB	BB	DD	DD	BB	BB	DD	BB	DD	DD	BB	DD	BB	DD
chr9_35266419_35266442	BB	DD	BB	DD	DD	DD	DD	DD	BB	BB	BB	DD	DD	DD	BB	DD	DD	DD	DD	BB	BB	DD	DD	BB	DD	BB	BB	DD	DD	DD	DD	DD	DD	DD	BB	BB	BB	DD	DD	BB	BB	DD	BB	DD	DD	BB	DD	BB	DD
chr9_35302074_35302091	BB	DD	BB	DD	DD	DD	DD	DD	BB	BB	BB	DD	DD	DD	BB	DD	DD	DD	DD	BB	BB	DD	DD	BB	DD	BB	BB	DD	DD	DD	DD	DD	DD	DD	BB	BB	BB	DD	DD	BB	BB	DD	BB	DD	DD	BB	DD	BB	DD
chr9_35320782_35320821	BB	DD	BB	dn	dn	DD	dn	DD	BB	BB	BB	DD	DD	DD	BB	DD	DD	dn	dn	BB	BB	DD	DD	BB	DD	bn	BB	DD	DD	DD	bd	DD	DD	dn	BB	BB	BB	DD	DD	BB	BB	DD	BB	dn	DD	BB	dn	BB	DD
chr9_35326370_35326397	BB	DD	BB	DD	DD	DD	DD	DD	BB	BB	BB	DD	DD	DD	BB	DD	DD	DD	DD	BB	BB	DD	DD	BB	DD	BB	BB	DD	DD	DD	DD	DD	DD	DD	BB	BB	BB	DD	DD	BB	BB	DD	BB	DD	DD	BB	DD	BB	DD
chr9_35337785_35337808	BB	DD	BB	DD	DD	DD	DD	DD	BB	BB	BB	DD	DD	DD	BB	DD	DD	DD	DD	BB	BB	DD	DD	BB	DD	BB	BB	DD	DD	DD	DD	DD	DD	DD	BB	BB	BB	DD	DD	BB	BB	DD	BB	DD	DD	BB	DD	BB	dn
chr9_35344117_35344128	BB	bd	BB	bd	bd	DD	DD	DD	BB	BB	BB	DD	DD	DD	BB	DD	DD	DD	DD	BB	BB	dn	DD	BB	DD	BB	BB	DD	bd	DD	DD	DD	DD	DD	BB	BB	BB	bd	bd	BB	BB	DD	BB	DD	DD	BB	DD	BB	DD
chr9_35360238_35360261	BB	DD	BB	DD	DD	DD	DD	DD	BB	BB	BB	DD	DD	DD	BB	DD	DD	DD	DD	BB	BB	DD	DD	BB	DD	BB	BB	DD	DD	DD	DD	DD	DD	DD	BB	BB	BB	DD	DD	BB	BB	DD	BB	DD	DD	BB	DD	BB	DD
chr9_35421715_35421729	BB	DD	BB	DD	DD	DD	DD	DD	BB	BB	BB	DD	DD	DD	BB	DD	DD	DD	DD	BB	BB	dn	DD	BB	DD	BB	BB	DD	DD	DD	DD	DD	DD	DD	BB	BB	BB	DD	DD	BB	BB	DD	BB	DD	DD	BB	DD	BB	DD
chr9_35463583_35463594	FF	df	FF	df	df	df	df	df	FF	FF	FF	DD	df	DD	FF	df	df	df	df	FF	FF	df	df	FF	df	FF	FF	df	df	df	df	df	DD	df	FF	FF	FF	df	df	FF	FF	df	FF	df	df	FF	DD	FF	df
chr9_35472926_35472937	BB	DD	BB	DD	DD	DD	DD	DD	BB	BB	BB	DD	DD	DD	BB	DD	DD	DD	DD	BB	BB	DD	DD	BB	DD	BB	BB	DD	DD	DD	DD	DD	DD	DD	BB	BB	BB	DD	DD	BB	bd	DD	BB	DD	DD	BB	DD	BB	DD
chr9_35484362_35484388	BB	DD	BB	DD	DD	DD	DD	DD	BB	BB	BB	DD	DD	DD	BB	DD	DD	DD	DD	BB	BB	DD	DD	BB	DD	BB	BB	DD	DD	DD	DD	DD	DD	DD	BB	BB	BB	DD	DD	BB	BB	DD	BB	DD	DD	BB	DD	BB	DD
chr9_35497167_35497200	BB	DD	bn	DD	DD	DD	DD	DD	BB	BB	BB	DD	DD	DD	BB	DD	DD	DD	DD	BB	BB	DD	DD	BB	DD	BB	BB	DD	DD	DD	DD	DD	DD	DD	BB	BB	bn	DD	DD	BB	BB	DD	BB	DD	DD	BB	DD	BB	DD
chr9_35527523_35527549	BB	DD	BB	DD	DD	DD	DD	DD	BB	BB	BB	DD	DD	DD	BB	DD	DD	DD	DD	BB	BB	DD	DD	BB	DD	BB	BB	DD	DD	DD	DD	DD	DD	DD	BB	BB	BB	DD	DD	BB	BB	DD	BB	DD	DD	BB	DD	BB	DD
chr9_35531282_35531309	BB	DD	BB	DD	DD	DD	DD	DD	BB	BB	BB	DD	DD	dn	BB	DD	DD	DD	DD	BB	BB	DD	DD	BB	DD	BB	BB	DD	DD	DD	DD	DD	DD	DD	BB	BB	BB	DD	DD	BB	BB	DD	BB	DD	DD	BB	DD	BB	DD
chr9_35532628_35532639	FF	df	FF	df	df	df	df	df	FF	FF	FF	df	df	df	FF	df	df	df	df	FF	FF	df	df	FF	df	FF	FF	df	df	df	df	df	df	df	FF	FF	FF	df	df	FF	FF	df	FF	df	df	FF	df	FF	df
chr9_35532648_35532671	BB	DD	BB	DD	DD	DD	DD	DD	BB	BB	BB	DD	DD	DD	BB	DD	DD	DD	DD	BB	BB	DD	DD	BB	DD	BB	BB	DD	DD	DD	DD	DD	DD	DD	BB	BB	BB	DD	DD	BB	BB	DD	BB	DD	DD	BB	DD	BB	DD
chr9_35544498_35544515	BB	DD	BB	DD	DD	DD	DD	DD	BB	BB	BB	DD	DD	DD	BB	DD	DD	DD	DD	BB	BB	DD	DD	BB	DD	BB	BB	DD	DD	DD	DD	DD	DD	DD	BB	BB	BB	DD	DD	BB	BB	DD	BB	DD	DD	BB	DD	BB	DD
chr9_35598555_35598578	BB	DD	BB	DD	DD	DD	DD	DD	BB	BB	BB	DD	DD	DD	BB	DD	DD	DD	DD	BB	BB	DD	DD	BB	DD	BB	BB	DD	DD	DD	DD	DD	DD	DD	BB	BB	BB	DD	DD	BB	BB	DD	BB	DD	DD	BB	DD	BB	DD
chr9_35641639_35641662	BB	DD	BB	DD	DD	DD	DD	DD	BB	BB	BB	DD	dn	DD	BB	DD	DD	DD	DD	BB	dn	DD	DD	BB	DD	BB	BB	DD	DD	DD	DD	DD	DD	DD	BB	BB	BB	DD	DD	BB	BB	DD	BB	DD	DD	BB	dn	BB	DD
chr9_35650795_35650822	BB	DD	BB	DD	DD	DD	DD	DD	BB	BB	BB	DD	DD	DD	BB	DD	DD	DD	DD	BB	DD	DD	DD	BB	DD	BB	BB	DD	DD	DD	DD	DD	DD	DD	BB	BB	BB	DD	DD	BB	BB	DD	BB	DD	DD	BB	DD	BB	DD
chr9_35653285_35653320	BB	DD	BB	DD	DD	DD	DD	DD	BB	BB	BB	DD	DD	DD	bd	DD	DD	DD	DD	BB	DD	DD	DD	bn	DD	BB	BB	DD	DD	DD	DD	DD	DD	DD	BB	BB	BB	DD	DD	BB	BB	DD	bn	DD	DD	BB	DD	BB	DD
chr9_35714936_35714959	BB	dd	BB	dd	dd	DD	DD	dd	BB	BB	BB	dd	DD	DD	BB	dd	DD	dd	DD	BB	DD	dd	dd	BB	dd	BB	BB	dd	dd	dd	dd	DD	dd	dd	BB	BB	BB	dd	dd	BB	BB	DD	BB	DD	DD	BB	dd	BB	dd
chr9_35779181_35779224	BB	DD	BB	DD	DD	DD	DD	DD	BB	BB	BB	DD	DD	DD	BB	DD	DD	DD	DD	BB	DD	DD	DD	BB	DD	BB	BB	DD	DD	DD	DD	DD	DD	DD	BB	BB	BB	DD	DD	BB	BB	DD	BB	DD	DD	BB	DD	BB	DD
chr9_35801447_35801473	BB	dn	BB	dn	DD	dn	bd	dn	BB	BB	BB	bd	DD	dn	BB	dn	bd	dn	dn	BB	dn	dn	DD	BB	bd	BB	BB	dn	bn	DD	DD	DD	dn	dn	BB	BB	BB	bd	DD	BB	BB	dn	BB	bd	DD	BB	dn	BB	DD
chr9_35944403_35944432	BB	DD	BB	DD	DD	DD	DD	DD	BB	BB	BB	DD	DD	DD	BB	DD	DD	DD	DD	BB	DD	DD	DD	BB	DD	BB	BB	DD	DD	DD	DD	DD	DD	DD	BB	BB	BB	DD	DD	BB	BB	DD	BB	DD	DD	BB	DD	BB	DD
chr9_36012754_36012781	BB	DD	BB	DD	DD	DD	DD	DD	BB	BB	BB	DD	DD	DD	BB	DD	DD	DD	DD	BB	DD	DD	DD	BB	DD	BB	BB	DD	DD	DD	DD	DD	DD	DD	BB	BB	BB	DD	DD	BB	BB	DD	BB	DD	DD	BB	DD	BB	DD
chr9_36306033_36306057	BB	DD	BB	DD	DD	DD	DD	DD	BB	BB	BB	DD	DD	DD	BB	DD	DD	DD	DD	BB	DD	DD	DD	BB	DD	BB	BB	DD	DD	DD	DD	DD	DD	DD	BB	BB	BB	DD	DD	BB	BB	DD	BB	DD	DD	BB	DD	BB	DD
chr9_36368766_36368805	BB	DD	BB	DD	DD	DD	DD	DD	BB	BB	BB	DD	DD	DD	BB	DD	DD	DD	DD	BB	DD	DD	DD	BB	DD	BB	BB	DD	DD	DD	DD	DD	DD	DD	BB	BB	BB	DD	DD	BB	BB	DD	BB	DD	DD	BB	DD	BB	DD
chr9_36419823_36419860	NA	DD	NA	DD	DD	DD	DD	DD	bn	BB	BB	DD	DD	DD	bn	DD	NA	DD	DD	bn	DD	DD	DD	BB	DD	NA	bn	DD	DD	DD	DD	DD	DD	DD	NA	NA	BB	DD	DD	BB	bn	DD	NA	DD	DD	BB	NA	NA	DD
chr9_36439210_36439236	BB	DD	BB	DD	DD	DD	DD	DD	BB	BB	BB	DD	DD	DD	BB	DD	DD	DD	DD	BB	DD	DD	DD	BB	DD	BB	BB	DD	DD	DD	DD	DD	DD	DD	BB	BB	BB	DD	DD	BB	BB	DD	BB	DD	DD	BB	DD	BB	DD
chr9_36474526_36474573	FF	df	FF	df	df	df	df	df	FF	FF	FF	df	df	df	FF	df	df	df	df	FF	df	df	FF	FF	df	fn	FF	df	df	df	df	df	df	df	FF	fn	FF	df	FF	FF	FF	df	FF	df	df	FF	df	FF	df
chr9_36474575_36474601	BB	DD	BB	DD	DD	DD	DD	DD	BB	BB	BB	DD	DD	DD	BB	DD	DD	DD	DD	BB	DD	DD	DD	BB	DD	BB	BB	DD	DD	DD	DD	DD	DD	DD	BB	BB	BB	DD	DD	BB	BB	DD	BB	DD	DD	BB	DD	BB	dn
chr9_36493318_36493337	BB	DD	BB	DD	DD	DD	dn	DD	BB	BB	BB	DD	DD	DD	BB	DD	DD	DD	DD	BB	DD	DD	DD	BB	DD	bd	BB	DD	DD	DD	DD	DD	DD	DD	BB	BB	BB	DD	DD	BB	BB	DD	BB	DD	DD	BB	DD	BB	DD
chr9_36531731_36531778	BB	DD	BB	DD	DD	DD	DD	DD	BB	BB	BB	DD	DD	DD	BB	DD	DD	DD	DD	BB	DD	DD	DD	BB	DD	BB	BB	DD	DD	DD	DD	DD	DD	DD	BB	BB	BB	DD	DD	BB	BB	DD	BB	DD	DD	BB	DD	BB	DD
chr9_36576761_36576788	BB	DD	BB	DD	DD	DD	DD	DD	BB	BB	BB	DD	DD	DD	BB	DD	DD	DD	DD	BB	DD	DD	DD	BB	DD	BB	BB	DD	DD	DD	DD	DD	DD	DD	BB	BB	BB	DD	DD	BB	BB	DD	BB	DD	DD	BB	DD	BB	DD
chr9_36583889_36583928	BB	NN	bn	NN	NN	NN	NN	DD	BB	BB	BB	NN	DD	DD	BB	NN	NN	DD	DD	BB	NN	NN	NN	BB	NN	BB	BB	DD	DD	DD	DD	DD	DD	DD	BB	BB	BB	DD	DD	BB	BB	DD	BB	DD	DD	NN	DD	BB	DD
chr9_36585408_36585447	BB	DD	BB	DD	DD	DD	DD	DD	BB	BB	BB	DD	DD	DD	BB	DD	DD	DD	DD	BB	DD	DD	DD	BB	DD	BB	BB	DD	DD	DD	DD	DD	DD	DD	BB	BB	BB	DD	DD	BB	BB	DD	BB	DD	DD	BB	DD	BB	DD
chr9_36586703_36586730	BB	DD	BB	DD	DD	DD	DD	DD	BB	BB	BB	DD	DD	DD	BB	DD	DD	DD	DD	BB	DD	DD	bd	BB	DD	BB	BB	DD	DD	DD	DD	DD	DD	DD	BB	BB	BB	DD	DD	BB	BB	DD	BB	DD	DD	BB	DD	BB	DD
chr9_36662028_36662041	BB	DD	BB	DD	DD	DD	DD	DD	BB	BB	BB	DD	bd	DD	BB	DD	dn	DD	DD	BB	DD	DD	DD	BB	DD	BB	BB	DD	DD	DD	DD	DD	DD	DD	BB	BB	BB	DD	DD	BB	BB	DD	BB	DD	DD	BB	DD	BB	DD
chr9_36665672_36665711	BB	DD	BB	DD	DD	DD	DD	DD	BB	BB	BB	DD	DD	DD	BB	DD	DD	DD	DD	BB	DD	DD	DD	BB	DD	BB	bn	DD	DD	DD	DD	DD	DD	DD	BB	bn	BB	DD	DD	BB	BB	DD	BB	DD	DD	BB	DD	BB	DD
chr9_36700468_36700485	BB	DD	BB	DD	DD	DD	DD	DD	BB	BB	BB	DD	DD	DD	BB	DD	DD	DD	DD	BB	DD	DD	DD	BB	DD	BB	BB	DD	DD	DD	DD	DD	DD	DD	BB	BB	BB	DD	DD	BB	BB	DD	BB	DD	DD	BB	DD	BB	DD
chr9_36750935_36750967	BB	DD	BB	DD	DD	DD	DD	DD	BB	BB	BB	DD	DD	DD	BB	DD	DD	DD	DD	BB	DD	DD	DD	BB	DD	BB	bn	DD	DD	DD	DD	DD	DD	DD	BB	BB	BB	DD	DD	BB	BB	DD	BB	DD	DD	BB	DD	BB	DD
chr9_36810949_36810998	NN	DD	NA	DD	DD	DD	DD	DD	BB	BB	BB	DD	DD	DD	BB	DD	DD	DD	DD	BB	DD	DD	DD	BB	DD	NA	BB	DD	DD	DD	DD	DD	DD	DD	BB	BB	BB	DD	DD	NA	BB	NA	BB	DD	DD	BB	DD	BB	DD
chr9_36817689_36817715	BB	DD	BB	DD	DD	DD	DD	DD	BB	BB	BB	DD	DD	DD	BB	DD	DD	DD	DD	BB	DD	DD	DD	BB	DD	BB	BB	DD	DD	DD	DD	DD	DD	DD	BB	BB	BB	DD	DD	BB	BB	DD	BB	DD	DD	BB	DD	BB	DD
chr9_36827781_36827812	BB	DD	bd	DD	DD	DD	DD	DD	BB	BB	BB	DD	DD	DD	BB	DD	DD	DD	DD	BB	DD	DD	DD	BB	DD	BB	BB	DD	DD	DD	DD	DD	DD	DD	BB	BB	BB	DD	DD	BB	BB	DD	BB	DD	DD	BB	DD	BB	DD
chr9_36828698_36828753	BB	DD	NA	NN	NA	BB	DD	NN	BB	NN	BB	NN	DD	DD	NA	DD	NA	NA	NA	BB	dn	DD	BB	BB	DD	NA	BB	DD	NA	DD	DD	NA	DD	DD	BB	BB	BB	DD	DD	BB	DD	NA	BB	NA	DD	BB	BB	BB	NA
chr9_36834473_36834490	BB	DD	BB	DD	DD	DD	DD	DD	BB	BB	BB	DD	DD	DD	BB	DD	DD	DD	DD	BB	DD	DD	DD	BB	DD	BB	BB	DD	DD	DD	DD	DD	DD	DD	BB	BB	BB	DD	DD	BB	BB	DD	BB	DD	DD	BB	DD	BB	DD
chr9_36859140_36859172	BB	DD	BB	DD	DD	DD	DD	DD	BB	bn	BB	DD	DD	DD	BB	DD	DD	DD	DD	BB	DD	DD	DD	BB	DD	BB	BB	DD	DD	DD	DD	DD	DD	DD	BB	BB	BB	DD	DD	BB	BB	DD	BB	DD	DD	BB	DD	BB	DD
chr9_36863727_36863776	BB	DD	BB	DD	DD	DD	DD	DD	BB	BB	BB	DD	DD	DD	BB	DD	DD	DD	DD	BB	DD	DD	DD	BB	DD	BB	BB	DD	DD	DD	DD	DD	DD	DD	BB	BB	BB	DD	DD	BB	BB	DD	BB	DD	DD	BB	DD	BB	DD
chr9_36864139_36864162	BB	dd	BB	DD	dd	dd	dd	dd	BB	BB	BB	dd	dn	dd	BB	dd	dd	dd	dd	BB	dd	dd	dd	BB	dd	BB	BB	dd	dd	dd	dd	dd	dd	dd	BB	BB	BB	dd	dd	BB	BB	dd	BB	dd	dd	BB	dd	BB	dd
chr9_36877422_36877453	BB	DD	BB	DD	DD	DD	DD	DD	BB	BB	BB	DD	DD	DD	BB	DD	DD	DD	DD	BB	DD	DD	DD	BB	DD	BB	BB	DD	DD	DD	DD	DD	DD	DD	BB	BB	BB	DD	DD	BB	BB	DD	BB	DD	DD	BB	DD	BB	DD
chr9_36903132_36903159	BB	DD	BB	DD	NA	NA	DD	DD	BB	BB	BB	DD	NA	NA	BB	NA	NA	NA	DD	BB	NA	DD	DD	NA	dn	BB	BB	DD	DD	DD	NA	DD	DD	DD	BB	NA	BB	bd	NA	NA	NA	NA	BB	DD	DD	NA	NA	BB	NA
chr9_36956192_36956227	BB	DD	BB	DD	DD	DD	DD	DD	BB	BB	BB	DD	DD	DD	BB	DD	DD	DD	DD	BB	DD	DD	DD	BB	DD	BB	BB	DD	DD	DD	BB	DD	DD	DD	BB	BB	BB	DD	DD	BB	BB	DD	BB	DD	DD	BB	DD	BB	DD
chr9_36979493_36979527	BB	DD	BB	DD	DD	DD	DD	DD	BB	BB	BB	DD	DD	DD	BB	DD	DD	DD	DD	BB	DD	DD	DD	BB	DD	BB	BB	DD	DD	DD	DD	DD	DD	DD	BB	BB	BB	DD	DD	BB	BB	DD	BB	DD	DD	BB	DD	BB	DD
chr9_36981412_36981427	BB	DD	BB	DD	DD	DD	DD	DD	BB	BB	BB	DD	DD	DD	BB	DD	DD	DD	DD	BB	DD	DD	DD	BB	DD	BB	BB	DD	DD	DD	DD	DD	DD	DD	BB	BB	BB	DD	DD	BB	BB	DD	BB	DD	DD	BB	DD	BB	DD
chr9_36986541_36986555	BB	DD	BB	DD	DD	DD	DD	DD	BB	BB	BB	DD	DD	DD	BB	DD	DD	DD	DD	BB	DD	DD	DD	BB	DD	BB	BB	DD	DD	DD	DD	DD	DD	DD	BB	BB	BB	DD	DD	BB	BB	DD	BB	DD	DD	BB	DD	BB	DD
chr9_37006322_37006335	BB	DD	BB	dn	dn	DD	dn	DD	BB	BB	BB	DD	DD	dn	BB	DD	DD	DD	DD	BB	dn	DD	DD	BB	DD	BB	BB	dn	DD	dn	dn	DD	DD	DD	BB	BB	BB	DD	DD	BB	BB	DD	BB	DD	DD	BB	dn	BB	dn
chr9_37031386_37031405	BB	DD	BB	DD	DD	DD	DD	DD	BB	BB	BB	DD	DD	DD	BB	DD	DD	DD	DD	BB	DD	DD	DD	BB	DD	BB	BB	dn	DD	DD	DD	DD	DD	DD	BB	BB	BB	dn	DD	BB	BB	DD	BB	DD	DD	BB	DD	BB	DD
chr9_37077361_37077375	BB	DD	BB	DD	DD	DD	DD	DD	BB	BB	BB	DD	DD	DD	BB	DD	DD	DD	DD	BB	DD	DD	DD	BB	DD	BB	BB	DD	DD	DD	DD	DD	DD	DD	BB	BB	BB	DD	DD	BB	BB	DD	BB	DD	DD	BB	DD	BB	DD
chr9_37087058_37087081	BB	DD	BB	DD	DD	DD	DD	DD	BB	BB	BB	DD	DD	DD	BB	DD	DD	DD	DD	BB	DD	DD	DD	BB	DD	BB	BB	DD	DD	DD	DD	DD	DD	DD	BB	BB	BB	DD	DD	BB	BB	DD	BB	DD	DD	BB	DD	BB	DD
chr9_37087097_37087108	BB	DD	BB	DD	DD	DD	DD	DD	BB	BB	BB	DD	DD	DD	BB	DD	DD	DD	DD	BB	DD	DD	DD	BB	DD	BB	BB	DD	DD	DD	DD	DD	DD	DD	BB	BB	BB	DD	DD	BB	BB	DD	BB	DD	DD	BB	DD	BB	DD
chr9_37087440_37087471	BB	DD	BB	DD	DD	DD	DD	DD	BB	BB	BB	DD	DD	DD	BB	DD	DD	DD	DD	BB	DD	DD	DD	BB	DD	BB	BB	DD	DD	DD	DD	DD	DD	DD	BB	BB	BB	DD	DD	BB	BB	DD	BB	DD	DD	BB	DD	BB	DD
chr9_37088344_37088361	BB	DD	BB	DD	DD	DD	DD	DD	BB	BB	BB	DD	DD	DD	BB	DD	DD	DD	DD	BB	DD	DD	DD	BB	DD	BB	BB	DD	DD	DD	DD	DD	DD	DD	BB	bd	BB	dn	DD	BB	BB	DD	BB	DD	DD	BB	DD	BB	DD
chr9_37163019_37163030	bn	DD	BB	DD	DD	DD	dn	bd	bn	BB	BB	DD	DD	DD	BB	DD	DD	DD	bd	BB	DD	DD	DD	bn	DD	BB	BB	DD	DD	bd	DD	DD	DD	DD	BB	BB	BB	bd	dn	BB	BB	DD	BB	DD	DD	BB	dn	BB	DD
chr9_37166474_37166505	BB	DD	BB	DD	DD	DD	DD	DD	BB	BB	BB	DD	DD	DD	BB	DD	DD	DD	DD	BB	DD	DD	DD	BB	DD	BB	BB	DD	DD	DD	DD	DD	DD	DD	BB	BB	BB	DD	DD	BB	BB	DD	BB	DD	DD	BB	BB	BB	DD
chr9_37168622_37168636	BB	DD	BB	dd	DD	dd	DD	DD	BB	BB	BB	dd	dd	dd	BB	DD	DD	dd	dd	BB	bd	dd	dd	BB	DD	BB	BB	dd	DD	DD	dd	dd	DD	dd	BB	BB	BB	dd	DD	BB	BB	dd	BB	dd	DD	BB	dd	BB	dd
chr9_37171413_37171436	BB	DD	BB	DD	DD	DD	DD	DD	BB	BB	BB	DD	DD	DD	BB	DD	DD	DD	DD	BB	DD	DD	DD	BB	DD	BB	BB	DD	DD	DD	DD	DD	DD	DD	BB	BB	BB	DD	DD	BB	BB	DD	BB	DD	DD	BB	DD	BB	DD
chr9_37186266_37186301	BB	DD	BB	dd	DD	DD	dd	DD	BB	BB	BB	DD	dd	DD	BB	DD	DD	DD	DD	BB	DD	DD	DD	BB	dd	BB	BB	DD	dd	dd	DD	dd	dd	DD	BB	BB	BB	DD	DD	BB	BB	DD	BB	DD	DD	BB	dd	BB	dd
chr9_37194841_37194880	BB	DD	BB	DD	DD	DD	DD	DD	BB	BB	BB	DD	DD	DD	BB	DD	DD	DD	DD	BB	DD	DD	DD	BB	DD	BB	BB	DD	DD	DD	DD	DD	DD	DD	BB	BB	BB	DD	DD	BB	BB	DD	BB	DD	DD	BB	DD	BB	DD
chr9_37203478_37203497	BB	DD	BB	DD	DD	DD	DD	DD	BB	BB	BB	DD	DD	DD	BB	DD	DD	DD	DD	BB	DD	DD	DD	BB	DD	BB	BB	DD	DD	DD	DD	DD	DD	DD	BB	BB	BB	DD	DD	BB	BB	DD	BB	DD	DD	BB	DD	BB	DD
chr9_37212066_37212145	BB	DD	BB	DD	DD	DD	DD	DD	BB	BB	BB	DD	DD	DD	BB	DD	DD	DD	DD	BB	DD	DD	DD	BB	DD	BB	BB	DD	DD	DD	DD	DD	DD	DD	BB	BB	BB	DD	DD	BB	BB	DD	BB	DD	DD	BB	DD	BB	DD
chr9_3723041_3723092	NA	NA	FF	FF	NA	FF	NA	FF	FF	NN	FF	NN	FF	FF	NN	FF	FF	NA	FF	FF	FF	FF	NA	NN	FF	NN	FF	FF	FF	FF	NA	NA	FF	FF	NN	FF	FF	FF	NA	FF	FF	FF	FF	FF	FF	FF	FF	FF	FF
chr9_3733923_3733977	BB	DD	DD	BB	DD	BB	BB	BB	BB	BB	BB	BB	BB	BB	BB	BB	BB	BB	BB	BB	BB	BB	BB	BB	BB	BB	BB	bd	BB	DD	BB	DD	DD	BB	DD	DD	DD	DD	DD	DD	BB	BB	DD	DD	BB	BB	DD	BB	DD
chr9_3743182_3743213	NA	FF	FF	FF	FF	FF	FF	FF	FF	FF	FF	FF	FF	FF	FF	FF	FF	FF	FF	FF	FF	FF	FF	FF	FF	FF	FF	FF	NN	FF	FF	FF	NA	FF	FF	FF	FF	FF	FF	fn	NA	FF	NA	FF	FF	FF	FF	FF	FF
chr9_37452116_37452140	BB	DD	BB	DD	DD	DD	DD	DD	BB	BB	BB	DD	DD	DD	BB	DD	DD	DD	DD	BB	DD	DD	DD	BB	DD	BB	BB	DD	DD	DD	DD	DD	DD	DD	BB	BB	BB	DD	DD	BB	BB	DD	BB	DD	DD	BB	DD	BB	DD
chr9_37478905_37478932	BB	DD	BB	DD	DD	DD	DD	DD	BB	BB	BB	DD	DD	DD	BB	DD	DD	DD	DD	BB	DD	DD	DD	BB	DD	BB	BB	DD	DD	DD	DD	DD	DD	DD	BB	BB	BB	DD	DD	BB	BB	DD	BB	DD	DD	BB	DD	BB	DD
chr9_37480608_37480625	BB	DD	BB	DD	DD	DD	DD	DD	BB	BB	BB	DD	DD	DD	BB	DD	DD	DD	DD	BB	DD	DD	DD	BB	DD	BB	BB	DD	DD	DD	DD	DD	DD	DD	BB	BB	BB	DD	DD	BB	BB	DD	BB	DD	DD	BB	DD	BB	DD
chr9_37487189_37487200	BB	DD	BB	DD	DD	DD	DD	DD	BB	BB	BB	DD	DD	DD	BB	DD	DD	DD	DD	BB	DD	DD	DD	BB	DD	BB	BB	DD	DD	DD	DD	DD	DD	DD	BB	BB	BB	DD	DD	BB	BB	DD	BB	DD	DD	BB	DD	BB	DD
chr9_37493842_37493877	BB	DD	BB	DD	DD	DD	DD	DD	BB	BB	BB	DD	DD	DD	BB	DD	DD	DD	DD	BB	DD	DD	DD	BB	DD	BB	BB	DD	DD	DD	DD	DD	DD	DD	BB	BB	BB	DD	DD	BB	BB	DD	BB	DD	DD	BB	DD	BB	DD
chr9_37503049_37503092	BB	DD	bn	DD	DD	DD	DD	DD	BB	BB	BB	DD	DD	DD	BB	DD	DD	DD	DD	BB	DD	DD	DD	BB	DD	BB	BB	DD	DD	DD	DD	DD	DD	DD	BB	BB	BB	DD	DD	BB	BB	DD	BB	DD	DD	BB	DD	BB	DD
chr9_37510757_37510768	BB	DD	BB	DD	DD	DD	DD	DD	BB	BB	BB	DD	DD	DD	BB	DD	DD	DD	DD	BB	DD	DD	DD	BB	DD	BB	BB	DD	DD	DD	DD	DD	DD	DD	BB	BB	BB	DD	DD	BB	BB	DD	BB	DD	DD	BB	DD	BB	DD
chr9_37512345_37512356	BB	DD	BB	DD	DD	DD	DD	DD	BB	BB	BB	DD	DD	DD	BB	DD	DD	DD	DD	BB	DD	DD	DD	BB	DD	BB	BB	DD	DD	DD	DD	DD	DD	DD	BB	BB	BB	DD	DD	BB	BB	DD	BB	DD	DD	BB	DD	BB	DD
chr9_37551226_37551291	BB	DD	DD	DD	NA	DD	DD	DD	BB	BB	BB	DD	DD	NN	BB	DD	DD	BB	NA	BB	NN	DD	DD	BB	DD	BB	BB	DD	DD	NA	NA	DD	DD	NA	BB	BB	BB	DD	DD	BB	NA	DD	NA	DD	DD	NA	DD	BB	DD
chr9_37596201_37596215	BB	DD	BB	DD	DD	DD	DD	DD	BB	BB	BB	DD	DD	DD	BB	DD	DD	DD	DD	BB	DD	DD	DD	BB	DD	BB	BB	DD	DD	DD	DD	DD	DD	DD	BB	BB	BB	DD	DD	BB	BB	DD	BB	DD	DD	BB	DD	BB	DD
chr9_37596227_37596246	BB	DD	BB	DD	DD	DD	DD	DD	BB	BB	BB	DD	DD	DD	BB	DD	DD	DD	DD	BB	DD	DD	DD	BB	DD	BB	BB	DD	DD	DD	DD	DD	DD	DD	BB	BB	BB	DD	DD	BB	BB	DD	BB	DD	DD	BB	DD	BB	DD
chr9_37598974_37598993	BB	DD	BB	DD	DD	DD	DD	DD	BB	BB	BB	DD	DD	DD	BB	DD	DD	DD	DD	BB	DD	DD	DD	BB	DD	BB	BB	DD	DD	DD	DD	DD	DD	DD	BB	BB	BB	DD	DD	BB	BB	DD	BB	DD	DD	BB	DD	BB	DD
chr9_37613684_37613703	BB	DD	BB	DD	DD	DD	DD	DD	BB	BB	BB	DD	DD	DD	BB	DD	DD	DD	DD	BB	DD	DD	DD	BB	DD	BB	BB	DD	DD	DD	DD	DD	DD	DD	BB	BB	BB	DD	DD	BB	BB	DD	BB	DD	DD	BB	DD	BB	DD
chr9_37635165_37635184	NA	DD	NN	DD	DD	DD	DD	DD	NA	NN	NN	DD	DD	DD	NN	DD	DD	DD	DD	bn	DD	DD	DD	NN	DD	BB	BB	DD	DD	DD	DD	DD	DD	DD	NA	bn	BB	DD	DD	BB	NA	DD	BB	DD	DD	bn	DD	NA	DD
chr9_37641219_37641250	BB	DD	BB	DD	DD	DD	dn	NA	BB	BB	BB	DD	DD	DD	BB	NA	DD	DD	DD	BB	NA	DD	DD	BB	DD	NA	BB	DD	DD	DD	DD	DD	DD	NN	BB	BB	BB	DD	DD	BB	BB	DD	BB	DD	DD	BB	NN	BB	NA
chr9_37644393_37644440	FF	FF	FF	NN	NA	FF	FF	FF	FF	FF	FF	FF	FF	FF	FF	NN	FF	FF	FF	FF	FF	FF	FF	FF	FF	NA	FF	FF	FF	FF	FF	FF	FF	FF	FF	FF	FF	NA	FF	FF	NA	FF	NA	FF	FF	FF	FF	FF	FF
chr9_37651875_37651886	BB	DD	BB	DD	DD	DD	DD	DD	BB	BB	BB	DD	DD	DD	BB	DD	DD	DD	DD	BB	DD	DD	DD	BB	DD	BB	BB	DD	DD	DD	DD	DD	DD	DD	BB	BB	BB	DD	DD	BB	BB	DD	BB	DD	DD	BB	DD	BB	DD
chr9_37678840_37678863	BB	dd	BB	dd	dd	dd	dd	dd	BB	BB	BB	dd	dd	dd	BB	dd	dd	dd	dd	BB	dd	dd	dd	BB	dd	BB	BB	dd	dd	dd	dd	dd	dd	dd	BB	BB	BB	dn	dd	BB	BB	dd	BB	dd	dd	BB	dd	BB	dd
chr9_37679651_37679702	NA	DD	NA	DD	DD	DD	DD	DD	BB	BB	BB	DD	DD	DD	BB	DD	DD	DD	DD	BB	DD	DD	DD	BB	DD	BB	BB	DD	DD	DD	NA	DD	DD	DD	BB	BB	BB	DD	DD	BB	BB	DD	BB	DD	DD	BB	NN	BB	DD
chr9_37739617_37739656	FF	NN	FF	NN	NN	NN	NN	NN	FF	FF	FF	NN	NN	NN	FF	NN	NN	NN	NN	FF	NN	NN	NN	FF	NN	FF	FF	FF	FF	FF	FF	FF	FF	FF	FF	FF	FF	FF	FF	FF	FF	FF	FF	FF	FF	FF	FF	FF	FF
chr9_37748789_37748806	BB	DD	BB	DD	DD	DD	DD	DD	BB	BB	BB	DD	DD	DD	BB	DD	DD	DD	DD	BB	DD	DD	DD	BB	DD	BB	BB	DD	DD	DD	DD	DD	DD	DD	BB	BB	BB	DD	DD	BB	BB	DD	BB	DD	DD	BB	DD	BB	DD
chr9_37757777_37757832	BB	DD	NN	NA	DD	DD	DD	dn	NA	NA	NN	DD	DD	NA	NA	DD	NA	DD	DD	bn	NA	DD	DD	BB	DD	NA	BB	DD	DD	NN	DD	NA	DD	DD	BB	NN	BB	DD	DD	bn	bn	DD	BB	NA	DD	NA	DD	BB	DD
chr9_37757835_37757859	BB	DD	BB	DD	DD	DD	DD	DD	BB	BB	BB	DD	DD	DD	BB	DD	DD	DD	DD	BB	DD	DD	DD	BB	DD	BB	BB	DD	DD	DD	DD	bd	DD	DD	BB	BB	BB	DD	DD	BB	BB	DD	BB	DD	DD	BB	DD	BB	DD
chr9_37764891_37764934	FF	NN	fn	NN	NN	NN	NA	NA	FF	FF	FF	NN	NN	NN	FF	NN	nn	NN	NA	FF	NN	NN	NN	FF	NN	NA	FF	FF	FF	FF	FF	FF	FF	FF	FF	NA	FF	FF	NA	FF	FF	FF	FF	FF	FF	fn	FF	FF	FF
chr9_37789618_37789649	BB	DD	BB	DD	DD	DD	DD	DD	BB	BB	BB	DD	DD	DD	BB	DD	DD	DD	DD	BB	DD	DD	DD	BB	DD	BB	BB	DD	DD	DD	DD	DD	DD	DD	BB	BB	BB	DD	DD	BB	BB	DD	BB	DD	DD	BB	DD	BB	DD
chr9_37813347_37813366	BB	DD	BB	DD	DD	DD	DD	DD	BB	BB	BB	DD	DD	DD	BB	DD	DD	DD	DD	BB	DD	DD	DD	BB	DD	BB	BB	DD	DD	DD	DD	DD	DD	DD	BB	BB	BB	DD	DD	BB	BB	DD	BB	DD	DD	BB	DD	BB	DD
chr9_37829592_37829627	BB	DD	BB	DD	DD	DD	DD	DD	BB	BB	BB	DD	DD	DD	BB	DD	DD	DD	DD	BB	BB	DD	DD	BB	DD	BB	BB	DD	DD	DD	DD	DD	DD	dn	BB	BB	BB	DD	DD	BB	BB	DD	BB	DD	DD	BB	DD	BB	DD
chr9_37853659_37853678	BB	DD	BB	DD	DD	DD	DD	DD	BB	BB	BB	DD	DD	DD	BB	DD	DD	DD	DD	BB	DD	DD	DD	BB	DD	BB	BB	DD	DD	DD	DD	DD	DD	DD	BB	BB	BB	DD	DD	BB	BB	DD	BB	DD	DD	BB	DD	BB	DD
chr9_37871757_37871774	BB	DD	BB	DD	DD	DD	DD	DD	BB	BB	BB	DD	DD	DD	BB	DD	DD	DD	DD	BB	DD	DD	DD	BB	DD	BB	BB	DD	DD	DD	DD	DD	DD	DD	BB	BB	BB	DD	DD	BB	BB	DD	BB	DD	DD	BB	DD	BB	DD
chr9_37871950_37871979	BB	DD	BB	DD	DD	DD	DD	DD	BB	bd	BB	DD	DD	DD	BB	DD	DD	DD	DD	BB	DD	DD	DD	BB	DD	BB	BB	DD	DD	DD	DD	DD	DD	DD	BB	BB	BB	DD	DD	BB	BB	DD	BB	DD	DD	BB	DD	BB	DD
chr9_37909742_37909753	BB	DD	BB	DD	DD	DD	DD	DD	BB	BB	BB	DD	DD	DD	BB	DD	DD	DD	DD	BB	DD	DD	DD	BB	DD	BB	BB	DD	DD	DD	DD	DD	DD	DD	BB	BB	BB	DD	DD	BB	BB	DD	BB	DD	DD	BB	DD	BB	DD
chr9_37915702_37915737	BB	DD	BB	DD	DD	DD	DD	DD	BB	BB	BB	DD	DD	DD	BB	DD	DD	DD	DD	BB	DD	DD	DD	BB	DD	BB	BB	DD	DD	DD	DD	DD	DD	DD	BB	BB	BB	DD	DD	BB	BB	DD	BB	DD	DD	BB	DD	BB	DD
chr9_37920303_37920322	BB	DD	BB	DD	DD	DD	DD	DD	BB	BB	BB	DD	DD	DD	BB	DD	DD	DD	DD	BB	DD	DD	DD	BB	DD	BB	BB	DD	DD	DD	DD	DD	DD	DD	BB	BB	BB	DD	DD	BB	BB	DD	BB	DD	DD	BB	DD	BB	DD
chr9_37997992_37998033	BB	DD	BB	DD	DD	DD	DD	DD	BB	bn	BB	DD	DD	DD	BB	dn	DD	DD	DD	BB	DD	DD	DD	BB	DD	BB	BB	DD	DD	DD	DD	DD	dn	DD	BB	bn	BB	DD	DD	bn	BB	DD	BB	DD	DD	BB	DD	BB	DD
chr9_37998442_37998481	BB	DD	BB	DD	DD	DD	DD	DD	BB	BB	BB	DD	DD	DD	BB	DD	DD	DD	DD	BB	DD	DD	DD	BB	DD	BB	bn	DD	DD	DD	DD	DD	DD	DD	BB	BB	BB	DD	DD	BB	BB	DD	BB	DD	DD	BB	DD	BB	DD
chr9_38050500_38050551	NN	dn	NN	DD	DD	DD	NA	DD	NN	NA	NN	DD	DD	dn	NN	NA	DD	DD	DD	NA	DD	NN	dn	NN	DD	NN	NN	DD	DD	DD	DD	NN	DD	DD	NN	NN	NN	DD	DD	BB	BB	DD	NN	DD	DD	NN	DD	NN	DD
chr9_38064371_38064409	BB	DD	BB	DD	DD	DD	DD	DD	BB	BB	BB	dn	DD	DD	BB	DD	DD	DD	dn	BB	DD	DD	DD	BB	DD	BB	BB	DD	DD	DD	DD	DD	DD	DD	BB	BB	BB	DD	DD	BB	BB	DD	BB	DD	DD	BB	dn	BB	DD
chr9_38082251_38082290	BB	DD	BB	DD	DD	DD	DD	DD	BB	BB	BB	DD	DD	DD	BB	DD	DD	DD	DD	BB	DD	DD	DD	BB	DD	BB	BB	DD	DD	DD	DD	DD	DD	DD	BB	BB	BB	DD	DD	BB	BB	DD	BB	DD	DD	BB	DD	BB	DD
chr9_38114575_38114630	BB	DD	BB	DD	DD	DD	DD	DD	BB	BB	BB	DD	DD	DD	BB	DD	DD	DD	DD	BB	DD	DD	DD	DD	DD	BB	BB	DD	DD	DD	DD	DD	DD	DD	BB	BB	BB	DD	DD	BB	BB	DD	BB	DD	DD	BB	DD	BB	DD
chr9_38136097_38136128	BB	DD	BB	DD	DD	DD	DD	DD	BB	BB	BB	DD	DD	DD	BB	DD	DD	DD	DD	BB	DD	DD	DD	NA	DD	BB	BB	DD	DD	DD	DD	DD	DD	DD	BB	BB	BB	DD	DD	BB	BB	DD	BB	DD	DD	BB	DD	BB	DD
chr9_38177001_38177044	FF	NA	NA	FF	FF	FF	FF	FF	NA	FF	FF	FF	FF	FF	FF	FF	FF	fn	FF	FF	FF	NA	FF	FF	FF	FF	NA	NA	FF	NA	FF	NA	FF	NA	FF	FF	FF	FF	FF	FF	FF	NA	FF	FF	FF	FF	NA	FF	NN
chr9_38178189_38178232	FF	FF	FF	FF	FF	FF	FF	FF	FF	FF	fn	FF	FF	FF	NA	FF	FF	FF	NA	NA	NN	FF	FF	FF	FF	FF	FF	NA	FF	FF	FF	FF	FF	FF	FF	FF	FF	FF	FF	FF	NA	FF	FF	FF	FF	NA	FF	FF	FF
chr9_3821952_3821979	FF	FF	FF	FF	FF	NA	FF	FF	FF	FF	FF	FF	FF	FF	FF	FF	FF	FF	FF	FF	FF	NA	FF	FF	FF	NA	FF	FF	FF	FF	FF	FF	FF	FF	FF	FF	FF	FF	FF	NN	FF	FF	FF	FF	FF	NA	FF	FF	FF
chr9_38277945_38277964	BB	dd	BB	dd	dd	dd	dd	DD	BB	BB	BB	dd	dd	dd	BB	dd	dd	dd	dd	BB	dd	dd	dd	BB	dd	BB	BB	dd	DD	dd	dd	dd	dd	dd	BB	BB	BB	dd	dd	BB	BB	dd	BB	DD	dd	BB	DD	BB	dd
chr9_38327210_38327230	BB	DD	BB	DD	DD	DD	DD	DD	BB	BB	BB	DD	DD	DD	BB	DD	DD	DD	DD	BB	DD	DD	DD	BB	DD	BB	BB	DD	DD	DD	DD	DD	DD	DD	BB	BB	BB	DD	DD	BB	BB	DD	BB	DD	DD	BB	DD	BB	DD
chr9_38336753_38336772	BB	DD	BB	DD	DD	DD	DD	DD	BB	BB	BB	DD	DD	DD	BB	DD	DD	DD	DD	BB	DD	DD	DD	BB	DD	BB	BB	DD	DD	DD	DD	DD	DD	DD	BB	BB	BB	DD	DD	BB	BB	DD	BB	DD	DD	BB	DD	BB	DD
chr9_38395425_38395436	BB	DD	BB	DD	DD	DD	DD	DD	BB	BB	BB	DD	DD	DD	BB	DD	DD	DD	DD	BB	DD	DD	DD	BB	DD	BB	BB	DD	DD	DD	DD	DD	DD	DD	BB	BB	BB	DD	DD	BB	BB	DD	BB	DD	DD	BB	DD	BB	DD
chr9_38436691_38436716	BB	dd	BB	dd	dd	dd	dd	DD	BB	BB	BB	DD	dd	dd	BB	dd	dd	dd	dd	BB	dd	dd	dd	BB	dd	bn	BB	dd	DD	dd	dd	DD	dd	DD	BB	BB	BB	dd	DD	BB	BB	DD	BB	dd	dd	BB	dd	BB	dd
chr9_38442223_38442267	BB	DD	BB	DD	DD	DD	DD	DD	BB	BB	BB	DD	DD	DD	BB	DD	DD	DD	DD	BB	DD	DD	DD	BB	DD	BB	BB	DD	DD	DD	DD	DD	DD	DD	BB	BB	BB	DD	DD	BB	BB	DD	BB	DD	DD	BB	DD	BB	DD
chr9_38452238_38452252	BB	DD	BB	DD	DD	DD	DD	DD	BB	BB	BB	DD	DD	DD	BB	DD	DD	DD	DD	BB	DD	DD	DD	BB	DD	BB	BB	DD	DD	DD	DD	DD	DD	DD	BB	BB	BB	DD	DD	BB	BB	DD	BB	DD	DD	BB	DD	BB	DD
chr9_38478555_38478570	BB	DD	BB	DD	DD	DD	DD	DD	BB	BB	BB	DD	DD	DD	BB	DD	bd	DD	DD	BB	DD	DD	DD	BB	DD	BB	BB	DD	DD	DD	DD	DD	DD	DD	BB	BB	BB	DD	DD	BB	BB	DD	BB	DD	DD	BB	DD	BB	DD
chr9_38478573_38478596	BB	DD	BB	DD	DD	DD	DD	DD	BB	BB	BB	DD	DD	DD	BB	DD	DD	DD	DD	BB	DD	DD	DD	BB	DD	BB	BB	DD	DD	DD	DD	DD	DD	DD	BB	BB	BB	DD	DD	BB	BB	DD	BB	DD	DD	BB	DD	BB	DD
chr9_38497131_38497144	BB	DD	BB	DD	DD	DD	DD	DD	BB	BB	BB	DD	DD	DD	BB	DD	DD	DD	DD	BB	DD	DD	DD	BB	DD	BB	BB	DD	DD	DD	DD	DD	DD	DD	bn	BB	BB	DD	DD	BB	BB	DD	BB	DD	DD	BB	DD	BB	DD
chr9_38546310_38546348	bn	DD	BB	DD	DD	DD	DD	DD	BB	BB	BB	DD	DD	DD	BB	DD	DD	DD	DD	BB	DD	DD	DD	BB	DD	BB	BB	DD	DD	DD	DD	DD	DD	DD	BB	BB	BB	DD	DD	BB	BB	DD	BB	DD	DD	BB	DD	BB	DD
chr9_38650044_38650063	BB	DD	BB	DD	DD	DD	DD	DD	BB	BB	BB	DD	DD	DD	BB	DD	DD	DD	DD	BB	DD	DD	DD	BB	DD	BB	BB	DD	DD	DD	DD	DD	DD	DD	BB	BB	BB	DD	DD	BB	BB	DD	BB	DD	DD	BB	DD	BB	DD
chr9_38667564_38667623	BB	DD	bn	DD	DD	DD	DD	NA	BB	BB	BB	DD	DD	NN	BB	DD	DD	DD	DD	BB	DD	DD	DD	BB	DD	BB	BB	DD	DD	DD	dn	DD	NN	NN	BB	BB	BB	DD	DD	BB	BB	DD	NA	DD	DD	BB	DD	BB	DD
chr9_38678580_38678607	BB	DD	BB	DD	DD	DD	DD	DD	BB	BB	BB	DD	DD	DD	BB	DD	DD	DD	DD	BB	DD	DD	DD	BB	DD	BB	BB	DD	DD	DD	DD	DD	DD	DD	BB	BB	BB	DD	DD	BB	BB	DD	BB	DD	DD	BB	DD	BB	DD
chr9_38687056_38687083	BB	DD	BB	DD	DD	DD	DD	DD	BB	BB	BB	DD	DD	DD	BB	DD	DD	DD	DD	BB	DD	DD	DD	BB	DD	BB	BB	DD	DD	DD	DD	DD	DD	DD	BB	BB	BB	DD	DD	BB	BB	DD	BB	DD	DD	BB	DD	bd	DD
chr9_38743176_38743187	BB	DD	BB	DD	DD	DD	DD	DD	BB	BB	BB	DD	DD	DD	BB	DD	DD	DD	DD	BB	DD	DD	DD	BB	DD	BB	BB	DD	DD	DD	DD	DD	DD	DD	BB	BB	BB	DD	DD	BB	BB	DD	BB	DD	DD	BB	DD	BB	DD
chr9_38743547_38743556	BB	DD	BB	DD	DD	DD	DD	DD	BB	BB	BB	DD	DD	DD	BB	DD	DD	DD	DD	BB	DD	DD	DD	BB	DD	BB	BB	DD	DD	DD	DD	DD	DD	DD	BB	BB	BB	DD	DD	BB	BB	DD	BB	DD	DD	BB	DD	BB	DD
chr9_38792267_38792318	BB	DD	BB	DD	DD	DD	DD	DD	BB	NN	BB	DD	DD	DD	BB	DD	dn	DD	DD	BB	dn	DD	DD	BB	DD	BB	BB	DD	DD	DD	DD	DD	DD	NA	BB	BB	BB	DD	DD	BB	NA	DD	BB	DD	NA	BB	DD	NN	DD
chr9_38793170_38793197	BB	DD	BB	DD	DD	DD	DD	DD	BB	BB	BB	DD	DD	DD	BB	DD	DD	DD	DD	BB	DD	DD	DD	BB	DD	BB	BB	DD	DD	DD	DD	DD	DD	DD	BB	BB	BB	DD	DD	BB	BB	DD	BB	DD	DD	BB	DD	BB	DD
chr9_38824174_38824229	bu	NA	BB	UU	NA	UU	UU	UU	BB	BB	BB	UU	UU	UU	BB	UU	UU	UU	UU	BB	UU	UU	UU	BB	UU	BB	BB	UU	UU	NA	uu	NA	NA	UU	BB	BB	BB	uu	UU	BB	BB	BB	BB	UU	UU	BB	NA	BB	UU
chr9_38845129_38845140	FF	df	FF	df	df	df	df	df	FF	FF	FF	df	df	df	FF	df	df	df	DD	FF	df	df	df	FF	df	FF	FF	DD	DD	df	df	df	df	df	FF	FF	FF	df	df	FF	FF	df	FF	df	df	FF	df	FF	df
chr9_38845142_38845169	BB	DD	BB	DD	DD	DD	DD	DD	BB	BB	BB	DD	bd	DD	BB	DD	DD	DD	DD	BB	DD	DD	DD	BB	DD	BB	BB	DD	DD	DD	DD	DD	DD	DD	BB	BB	BB	DD	DD	BB	BB	DD	BB	DD	DD	BB	DD	BB	DD
chr9_38880131_38880158	BB	DD	BB	DD	DD	DD	DD	DD	BB	BB	BB	DD	DD	DD	BB	DD	DD	DD	DD	BB	DD	DD	DD	BB	DD	BB	BB	DD	DD	DD	DD	DD	DD	DD	BB	BB	BB	DD	DD	BB	BB	DD	BB	DD	DD	BB	DD	BB	DD
chr9_38984718_38984737	BB	DD	BB	DD	DD	DD	DD	DD	BB	BB	BB	DD	DD	DD	BB	DD	DD	DD	DD	BB	DD	DD	DD	BB	DD	BB	BB	DD	DD	DD	DD	DD	DD	DD	BB	BB	BB	DD	DD	BB	BB	DD	BB	DD	DD	BB	DD	BB	DD
chr9_38996910_38996959	BB	DD	BB	DD	DD	bd	DD	DD	BB	BB	BB	DD	DD	DD	BB	DD	DD	DD	DD	BB	DD	DD	DD	BB	DD	BB	BB	DD	DD	DD	DD	DD	DD	DD	BB	BB	BB	DD	DD	BB	BB	DD	BB	DD	DD	BB	DD	BB	DD
chr9_39034178_39034204	BB	DD	BB	dd	dd	dd	dd	DD	BB	BB	BB	dd	DD	DD	BB	DD	dd	DD	dd	BB	DD	dd	dd	BB	DD	BB	BB	DD	dd	DD	dd	dd	DD	dd	BB	BB	BB	dd	dd	BB	BB	dd	BB	dd	DD	BB	dd	BB	dd
chr9_39103648_39103691	BB	DD	BB	DD	NA	DD	DD	NA	BB	BB	BB	DD	BB	DD	BB	DD	DD	DD	DD	BB	DD	DD	DD	BB	DD	BB	NA	DD	DD	DD	DD	DD	dn	DD	BB	BB	BB	NA	DD	BB	BB	DD	BB	DD	DD	BB	dn	BB	DD
chr9_39112424_39112467	BB	NN	BB	NN	NN	DD	NN	NN	BB	BB	BB	NN	NN	NN	NA	dn	NN	NN	NA	BB	NN	NN	NN	BB	NN	NA	BB	DD	bd	DD	DD	bd	NA	NA	BB	BB	BB	NA	DD	BB	NA	DD	NA	DD	DD	NA	DD	BB	NA
chr9_39121893_39121920	FF	df	FF	DD	df	df	df	DD	FF	FF	FF	df	df	df	FF	df	df	df	df	FF	DD	DD	df	FF	df	FF	FF	df	df	df	df	DD	df	df	FF	FF	FF	df	DD	FF	FF	df	FF	df	DD	FF	df	FF	df
chr9_39150082_39150099	BB	DD	BB	DD	DD	DD	DD	DD	BB	BB	BB	DD	DD	DD	BB	DD	DD	DD	DD	BB	DD	DD	DD	BB	DD	BB	BB	DD	DD	DD	DD	DD	DD	DD	BB	BB	BB	DD	DD	BB	BB	DD	BB	DD	DD	BB	DD	BB	DD
chr9_39164255_39164280	BB	DD	BB	DD	DD	DD	DD	DD	BB	BB	BB	DD	DD	DD	BB	DD	DD	DD	DD	BB	DD	DD	DD	BB	DD	BB	BB	DD	DD	DD	DD	DD	DD	DD	BB	BB	BB	DD	DD	BB	BB	DD	BB	DD	DD	BB	DD	BB	DD
chr9_39171168_39171215	NA	DD	BB	DD	DD	DD	DD	DD	NA	NA	BB	DD	DD	DD	BB	DD	DD	DD	DD	BB	DD	DD	DD	BB	DD	bn	NA	DD	DD	DD	DD	DD	DD	DD	BB	NA	BB	DD	DD	bn	BB	DD	BB	DD	DD	BB	DD	NA	DD
chr9_39172822_39172833	BB	DD	BB	DD	DD	DD	DD	DD	BB	BB	BB	DD	DD	DD	BB	DD	DD	DD	DD	BB	DD	DD	DD	BB	DD	BB	BB	DD	DD	DD	DD	DD	DD	dn	BB	BB	BB	DD	DD	BB	BB	DD	BB	DD	DD	BB	DD	BB	DD
chr9_39185706_39185733	BB	DD	BB	DD	DD	DD	DD	DD	BB	BB	BB	DD	DD	DD	BB	DD	DD	DD	DD	BB	DD	DD	DD	BB	DD	BB	BB	DD	DD	DD	DD	DD	DD	DD	BB	BB	BB	DD	DD	BB	BB	DD	BB	DD	DD	BB	DD	BB	DD
chr9_39252072_39252103	BB	DD	BB	DD	DD	DD	DD	DD	BB	BB	BB	DD	DD	DD	BB	DD	DD	DD	DD	BB	DD	DD	DD	BB	DD	BB	BB	DD	DD	DD	DD	DD	DD	DD	BB	BB	BB	DD	DD	BB	BB	DD	BB	DD	DD	BB	DD	BB	DD
chr9_39261979_39262018	BB	DD	BB	DD	DD	DD	DD	DD	BB	BB	BB	DD	DD	DD	BB	DD	DD	DD	DD	BB	DD	DD	DD	BB	DD	BB	BB	DD	DD	DD	DD	DD	DD	DD	BB	BB	BB	DD	DD	BB	BB	DD	BB	DD	DD	BB	DD	BB	DD
chr9_39283903_39283942	BB	DD	BB	DD	DD	DD	DD	DD	BB	BB	BB	DD	DD	DD	BB	DD	DD	DD	DD	NN	DD	DD	DD	BB	DD	bn	BB	DD	DD	DD	DD	DD	DD	NA	BB	BB	BB	DD	DD	BB	BB	DD	BB	DD	DD	BB	DD	NA	DD
chr9_39296714_39296758	BB	DD	BB	DD	DD	DD	DD	DD	bn	BB	BB	DD	DD	DD	BB	DD	DD	DD	DD	BB	DD	DD	DD	BB	DD	bn	BB	DD	DD	DD	DD	DD	DD	DD	BB	BB	BB	DD	DD	BB	BB	DD	bn	DD	DD	BB	DD	BB	DD
chr9_39350375_39350419	BB	DD	BB	DD	DD	DD	DD	DD	BB	BB	BB	DD	DD	DD	BB	DD	DD	DD	DD	BB	DD	DD	DD	BB	DD	BB	BB	DD	DD	DD	DD	DD	DD	DD	BB	BB	BB	DD	DD	BB	BB	DD	BB	DD	DD	BB	DD	BB	DD
chr9_39411143_39411170	BB	DD	BB	DD	DD	DD	DD	DD	BB	BB	BB	DD	DD	DD	BB	DD	DD	DD	DD	BB	DD	DD	DD	BB	DD	BB	BB	DD	DD	DD	DD	DD	DD	DD	BB	BB	BB	DD	DD	BB	BB	DD	BB	DD	DD	BB	DD	BB	DD
chr9_39490677_39490697	BB	DD	BB	NA	DD	NA	DD	NA	BB	BB	BB	NA	DD	DD	BB	dn	DD	DD	DD	BB	DD	DD	NA	BB	DD	BB	BB	DD	DD	DD	DD	DD	DD	DD	BB	BB	BB	DD	DD	BB	BB	DD	BB	DD	DD	BB	DD	BB	DD
chr9_39513768_39513787	BB	DD	BB	BB	BB	BB	BB	BB	BB	BB	BB	BB	BB	BB	BB	BB	BB	BB	BB	BB	DD	BB	BB	BB	BB	BB	BB	DD	DD	DD	DD	DD	DD	DD	BB	BB	BB	DD	DD	BB	BB	DD	BB	DD	DD	BB	DD	BB	DD
chr9_39533443_39533486	FF	FF	FF	FF	FF	FF	FF	FF	FF	FF	FF	FF	FF	FF	FF	FF	FF	FF	FF	FF	FF	NA	FF	FF	FF	FF	FF	FF	FF	NA	FF	FF	FF	FF	FF	FF	FF	FF	FF	FF	FF	FF	NA	FF	FF	FF	FF	FF	FF
chr9_39539415_39539450	FF	FF	FF	NN	FF	FF	FF	FF	FF	FF	FF	FF	FF	FF	FF	FF	FF	FF	FF	FF	FF	FF	FF	FF	FF	FF	FF	FF	FF	FF	FF	FF	NA	FF	FF	FF	FF	FF	FF	FF	FF	FF	NA	FF	FF	FF	FF	FF	FF
chr9_39570358_39570389	BB	DD	BB	DD	DD	DD	DD	DD	BB	BB	BB	DD	DD	DD	BB	DD	DD	DD	DD	BB	DD	DD	DD	BB	DD	BB	BB	DD	DD	DD	DD	bd	DD	DD	BB	BB	BB	DD	DD	BB	BB	DD	BB	DD	DD	BB	DD	BB	DD
chr9_39953474_39953533	BB	BB	BB	NA	NA	BB	BB	BB	BB	BB	BB	BB	BB	BB	BB	BB	BB	BB	BB	BB	NA	BB	BB	BB	BB	BB	BB	BB	BB	BB	BB	BB	BB	NA	BB	BB	BB	BB	BB	BB	BB	BB	BB	BB	BB	BB	NA	BB	BB
chr9_39998773_39998790	BB	DD	BB	DD	DD	DD	DD	DD	BB	BB	BB	DD	DD	DD	BB	DD	DD	DD	DD	BB	DD	DD	DD	BB	DD	BB	BB	DD	DD	DD	DD	DD	DD	DD	BB	BB	BB	DD	DD	BB	BB	DD	BB	DD	DD	BB	DD	BB	DD
chr9_40106576_40106611	NA	DD	BB	DD	DD	DD	bd	DD	BB	BB	BB	DD	DD	DD	BB	DD	DD	NN	NA	BB	NA	DD	DD	BB	DD	BB	BB	DD	DD	NA	DD	DD	DD	DD	BB	BB	BB	DD	DD	BB	BB	DD	BB	DD	DD	BB	DD	BB	DD
chr9_40108027_40108051	BB	DD	BB	DD	DD	DD	DD	DD	BB	BB	BB	DD	DD	DD	BB	DD	DD	DD	DD	BB	DD	DD	DD	BB	DD	BB	BB	DD	DD	DD	DD	DD	DD	DD	BB	BB	BB	DD	DD	BB	BB	DD	BB	DD	DD	BB	DD	BB	DD
chr9_40111203_40111250	NN	DD	NN	NA	DD	DD	DD	DD	NN	NN	NN	DD	DD	DD	NN	DD	DD	DD	DD	NA	DD	DD	DD	NN	DD	NN	NA	DD	DD	DD	DD	DD	DD	DD	NN	NN	NN	DD	DD	NN	NA	DD	NA	DD	DD	bn	DD	NN	DD
chr9_40122383_40122403	BB	DD	BB	DD	DD	DD	DD	DD	BB	BB	BB	DD	DD	DD	BB	DD	DD	DD	DD	BB	DD	DD	DD	BB	DD	BB	BB	DD	DD	DD	DD	DD	DD	DD	BB	BB	BB	DD	DD	BB	BB	DD	BB	DD	DD	BB	DD	BB	DD
chr9_40131901_40131935	BB	DD	BB	DD	DD	DD	DD	DD	BB	NA	BB	DD	DD	DD	BB	DD	DD	DD	DD	BB	DD	DD	DD	BB	DD	BB	BB	DD	DD	DD	DD	DD	DD	DD	BB	BB	BB	DD	DD	BB	BB	DD	BB	DD	DD	BB	DD	BB	DD
chr9_40186421_40186480	BB	DD	BB	DD	DD	DD	DD	bd	bd	DD	BB	DD	DD	DD	BB	DD	DD	DD	DD	BB	DD	DD	DD	BB	DD	BB	BB	DD	DD	DD	DD	bd	DD	DD	BB	BB	BB	DD	DD	BB	BB	DD	BB	DD	DD	BB	DD	BB	dn
chr9_40203756_40203779	BB	DD	BB	DD	DD	DD	DD	DD	BB	DD	BB	DD	DD	DD	BB	DD	DD	DD	DD	BB	DD	DD	DD	BB	DD	BB	BB	DD	DD	DD	DD	DD	DD	DD	BB	BB	BB	DD	DD	BB	BB	DD	BB	DD	DD	BB	DD	BB	DD
chr9_40228173_40228207	BB	DD	BB	DD	DD	DD	DD	DD	BB	DD	BB	DD	DD	DD	BB	DD	DD	DD	DD	BB	DD	DD	DD	BB	DD	BB	BB	DD	DD	DD	DD	DD	DD	DD	BB	BB	BB	DD	DD	BB	BB	DD	BB	DD	DD	BB	DD	BB	DD
chr9_40291256_40291281	BB	DD	BB	DD	DD	DD	DD	DD	BB	DD	BB	DD	DD	DD	BB	DD	DD	DD	DD	BB	DD	DD	DD	BB	DD	BB	BB	DD	DD	DD	DD	DD	DD	DD	BB	BB	BB	DD	DD	BB	BB	DD	BB	DD	DD	BB	DD	BB	DD
chr9_40360099_40360130	FF	FF	FF	FF	FF	FF	FF	FF	FF	FF	FF	FF	FF	FF	FF	FF	FF	FF	FF	FF	FF	FF	FF	FF	FF	FF	FF	FF	FF	FF	FF	FF	FF	FF	FF	FF	FF	FF	FF	FF	NN	FF	FF	FF	FF	FF	FF	FF	FF
chr9_40371851_40371862	FF	df	FF	df	df	df	df	df	FF	df	FF	df	df	df	FF	df	df	df	df	FF	df	df	df	FF	df	FF	FF	df	df	df	df	df	df	df	FF	FF	FF	DD	df	FF	FF	df	FF	df	df	FF	df	FF	df
chr9_40371864_40371895	BB	DD	BB	DD	DD	DD	DD	DD	BB	DD	BB	DD	DD	DD	BB	DD	DD	DD	DD	BB	DD	DD	DD	BB	DD	BB	BB	DD	DD	DD	DD	DD	DD	DD	BB	BB	BB	DD	DD	BB	BB	DD	BB	DD	DD	BB	DD	BB	DD
chr9_40404150_40404176	BB	DD	BB	DD	DD	DD	DD	DD	BB	DD	BB	DD	DD	DD	BB	DD	DD	DD	DD	BB	DD	DD	DD	BB	DD	BB	BB	DD	DD	DD	DD	DD	DD	DD	BB	BB	BB	DD	DD	BB	BB	DD	BB	DD	DD	BB	DD	BB	DD
chr9_40407655_40407702	BB	DD	BB	DD	DD	DD	DD	DD	BB	DD	bn	DD	DD	DD	BB	DD	DD	DD	DD	BB	DD	DD	DD	BB	DD	BB	BB	DD	DD	DD	DD	DD	DD	DD	BB	BB	BB	DD	DD	BB	BB	DD	BB	DD	DD	BB	DD	BB	DD
chr9_40425490_40425569	BB	DD	BB	DD	DD	DD	DD	DD	BB	DD	BB	DD	DD	DD	BB	DD	DD	DD	DD	BB	DD	DD	DD	BB	DD	BB	BB	DD	DD	DD	DD	DD	DD	DD	BB	BB	BB	DD	DD	BB	BB	DD	BB	DD	DD	BB	DD	BB	DD
chr9_40428136_40428151	BB	DD	BB	DD	DD	DD	DD	DD	BB	DD	BB	DD	DD	DD	BB	DD	DD	DD	DD	BB	DD	DD	DD	BB	DD	BB	BB	DD	DD	DD	DD	DD	DD	DD	BB	BB	BB	DD	DD	BB	BB	DD	BB	DD	DD	BB	DD	BB	DD
chr9_40441631_40441644	FF	df	FF	df	df	df	df	df	FF	df	FF	df	df	df	FF	df	df	df	df	FF	df	df	df	FF	df	FF	FF	df	df	df	df	df	df	df	FF	FF	FF	df	df	FF	FF	df	FF	df	df	FF	df	FF	df
chr9_40441649_40441664	BB	DD	BB	DD	DD	DD	DD	DD	BB	DD	BB	DD	DD	DD	BB	DD	DD	DD	DD	BB	DD	DD	DD	BB	DD	BB	BB	DD	DD	DD	DD	DD	DD	DD	BB	BB	BB	DD	DD	BB	BB	DD	BB	DD	DD	BB	DD	BB	DD
chr9_40445300_40445311	BB	DD	BB	DD	DD	DD	DD	DD	BB	DD	BB	DD	DD	DD	BB	DD	DD	DD	DD	BB	DD	DD	DD	BB	DD	BB	BB	DD	DD	DD	DD	DD	DD	DD	BB	BB	BB	DD	DD	BB	BB	DD	BB	DD	DD	BB	DD	BB	DD
chr9_40446878_40446901	BB	DD	BB	DD	DD	DD	DD	DD	BB	DD	BB	DD	DD	DD	BB	DD	DD	DD	DD	BB	DD	DD	DD	BB	DD	BB	BB	DD	DD	DD	DD	DD	DD	DD	BB	BB	BB	DD	DD	BB	BB	DD	BB	DD	DD	BB	DD	BB	DD
chr9_40448212_40448223	BB	DD	BB	DD	DD	DD	DD	DD	BB	DD	BB	DD	DD	DD	BB	DD	DD	DD	DD	BB	DD	DD	DD	BB	DD	BB	BB	DD	DD	DD	DD	DD	DD	DD	BB	BB	BB	DD	DD	BB	BB	DD	BB	DD	DD	BB	DD	BB	DD
chr9_40451636_40451667	BB	DD	BB	NA	DD	NA	DD	DD	BB	DD	BB	DD	DD	DD	BB	DD	DD	DD	DD	BB	DD	DD	DD	BB	DD	NA	BB	DD	DD	NA	DD	DD	DD	DD	BB	BB	BB	DD	DD	NA	NA	DD	BB	DD	DD	BB	DD	BB	DD
chr9_40456200_40456223	bn	DD	BB	DD	DD	DD	DD	DD	BB	dn	BB	DD	DD	DD	BB	DD	DD	DD	DD	BB	DD	DD	DD	BB	DD	BB	BB	DD	DD	DD	DD	DD	DD	DD	BB	BB	BB	DD	DD	BB	BB	DD	BB	DD	DD	BB	DD	BB	DD
chr9_40468760_40468787	FF	DD	FF	df	DD	df	DD	DD	FF	DD	FF	DD	df	df	FF	df	df	df	df	FF	df	df	df	FF	df	FF	FF	DD	df	df	df	df	DD	df	FF	FF	FF	DD	df	FF	FF	dn	FF	df	df	FF	df	FF	df
chr9_40470515_40470534	BB	DD	BB	DD	DD	DD	DD	DD	BB	DD	BB	DD	DD	DD	BB	DD	DD	DD	DD	BB	DD	DD	DD	BB	DD	BB	BB	DD	DD	DD	DD	DD	DD	DD	BB	BB	BB	DD	DD	BB	BB	DD	BB	DD	DD	BB	DD	BB	DD
chr9_40482802_40482867	BB	DD	BB	DD	DD	DD	DD	DD	BB	DD	BB	DD	DD	DD	BB	DD	DD	DD	DD	BB	DD	DD	DD	BB	DD	BB	BB	DD	DD	DD	DD	DD	DD	DD	BB	BB	BB	DD	DD	BB	BB	DD	BB	DD	DD	BB	DD	BB	DD
chr9_40485454_40485498	NA	FF	FF	FF	FF	FF	FF	FF	FF	FF	FF	FF	FF	NN	FF	FF	FF	FF	FF	FF	NA	NA	FF	NN	FF	FF	FF	NA	FF	FF	FF	FF	FF	FF	FF	FF	FF	FF	NN	NA	FF	FF	FF	FF	FF	FF	FF	FF	FF
chr9_40485862_40485881	BB	DD	BB	DD	DD	DD	DD	DD	BB	DD	BB	DD	DD	DD	BB	DD	DD	DD	DD	BB	DD	DD	DD	BB	DD	BB	BB	DD	DD	DD	DD	DD	DD	DD	BB	BB	BB	DD	DD	BB	BB	DD	BB	DD	DD	BB	DD	BB	DD
chr9_40503939_40503974	NA	FF	FF	FF	FF	FF	FF	FF	FF	FF	FF	FF	FF	FF	FF	FF	NN	FF	FF	FF	FF	FF	FF	FF	FF	FF	FF	FF	FF	FF	FF	FF	FF	FF	FF	FF	FF	FF	FF	FF	FF	FF	FF	FF	FF	FF	FF	FF	FF
chr9_40512128_40512145	BB	DD	BB	DD	DD	DD	DD	DD	BB	DD	BB	DD	DD	DD	BB	DD	DD	DD	DD	BB	DD	DD	DD	BB	DD	BB	BB	DD	DD	DD	DD	DD	DD	DD	BB	BB	BB	DD	DD	BB	BB	DD	BB	DD	DD	BB	DD	BB	DD
chr9_40512620_40512631	BB	DD	BB	dd	dd	dd	dd	dd	BB	DD	BB	dd	dd	dd	BB	dd	dd	dd	dd	BB	DD	dd	dd	BB	dd	BB	BB	dd	dd	dd	dd	dd	dd	DD	BB	BB	BB	dd	dd	BB	BB	dd	BB	dd	dd	bd	dd	BB	dd
chr9_40514433_40514448	bd	DD	BB	DD	DD	DD	DD	DD	BB	dn	BB	DD	DD	DD	BB	DD	DD	DD	DD	BB	DD	DD	DD	BB	DD	BB	BB	DD	DD	DD	DD	DD	DD	DD	BB	BB	BB	DD	DD	BB	BB	DD	BB	DD	DD	BB	DD	BB	DD
chr9_40549566_40549583	FF	df	FF	df	df	df	df	df	FF	df	FF	df	df	df	FF	df	df	df	df	FF	df	df	df	FF	df	FF	FF	df	df	df	df	df	df	df	FF	FF	FF	df	df	FF	FF	df	FF	df	df	FF	df	FF	df
chr9_40549584_40549595	BB	DD	BB	DD	NA	DD	DD	DD	BB	DD	BB	DD	DD	DD	BB	DD	DD	NA	DD	BB	DD	DD	DD	BB	DD	BB	BB	DD	DD	DD	DD	DD	DD	DD	BB	BB	BB	DD	DD	BB	NA	DD	BB	DD	DD	NA	DD	BB	DD
chr9_40562889_40562912	BB	DD	BB	DD	DD	DD	DD	DD	BB	DD	BB	DD	DD	DD	BB	DD	DD	DD	DD	BB	DD	DD	DD	BB	DD	BB	BB	DD	DD	DD	DD	DD	DD	DD	BB	BB	BB	DD	DD	BB	BB	DD	BB	DD	DD	BB	DD	BB	DD
chr9_40574513_40574530	BB	DD	BB	DD	DD	DD	DD	DD	BB	DD	BB	DD	DD	DD	BB	DD	dn	DD	DD	BB	DD	DD	DD	BB	DD	BB	BB	DD	DD	DD	DD	DD	DD	DD	BB	BB	BB	DD	DD	BB	BB	DD	BB	DD	DD	BB	DD	BB	DD
chr9_40594507_40594530	bd	DD	BB	DD	DD	DD	DD	DD	BB	DD	BB	DD	DD	DD	BB	DD	DD	DD	DD	BB	DD	DD	DD	BB	DD	BB	bd	DD	DD	DD	DD	DD	DD	DD	BB	BB	BB	DD	DD	BB	BB	DD	BB	DD	DD	BB	DD	BB	DD
chr9_40610037_40610096	BB	DD	BB	DD	DD	DD	DD	DD	bb	DD	NA	DD	DD	NA	BB	DD	DD	DD	DD	BB	DD	DD	DD	NN	NA	NA	bn	DD	DD	DD	DD	DD	DD	NA	BB	NA	BB	NA	DD	BB	bb	DD	BB	DD	DD	NA	DD	BB	DD
chr9_40635366_40635385	BB	DD	BB	DD	DD	DD	DD	DD	BB	DD	BB	DD	DD	DD	BB	DD	DD	DD	DD	BB	DD	DD	DD	BB	DD	BB	BB	DD	DD	DD	DD	DD	DD	DD	BB	BB	BB	DD	DD	BB	BB	DD	BB	DD	DD	BB	DD	BB	DD
chr9_40649246_40649285	BB	DD	BB	DD	DD	DD	DD	DD	BB	DD	BB	DD	DD	DD	BB	DD	DD	DD	DD	BB	DD	DD	DD	BB	DD	BB	BB	DD	DD	DD	DD	DD	DD	DD	BB	BB	BB	DD	DD	BB	BB	DD	BB	DD	DD	BB	DD	BB	DD
chr9_40653819_40653838	BB	DD	BB	DD	DD	DD	DD	DD	BB	DD	BB	DD	DD	DD	BB	DD	DD	DD	DD	BB	DD	DD	DD	BB	DD	BB	BB	DD	DD	DD	DD	DD	DD	DD	BB	BB	BB	DD	DD	BB	BB	DD	BB	DD	DD	BB	DD	BB	DD
chr9_40662217_40662230	BB	DD	BB	DD	DD	DD	DD	DD	BB	DD	BB	DD	DD	DD	BB	DD	DD	DD	DD	BB	DD	DD	DD	BB	DD	BB	BB	DD	DD	DD	DD	DD	DD	DD	BB	BB	BB	DD	DD	BB	BB	DD	BB	DD	bd	BB	DD	BB	DD
chr9_40662958_40662969	BB	DD	BB	DD	DD	DD	DD	DD	BB	DD	BB	DD	DD	DD	BB	DD	DD	DD	DD	BB	DD	DD	DD	BB	DD	BB	BB	DD	DD	DD	DD	DD	DD	DD	BB	BB	BB	DD	DD	BB	BB	DD	BB	DD	DD	BB	DD	BB	DD
chr9_40672598_40672609	BB	DD	BB	DD	DD	DD	DD	DD	BB	DD	BB	DD	DD	DD	BB	DD	DD	DD	DD	BB	DD	DD	DD	BB	DD	BB	BB	DD	DD	DD	DD	DD	DD	DD	BB	BB	BB	DD	DD	BB	BB	DD	BB	DD	DD	BB	DD	BB	DD
chr9_40677428_40677442	BB	DD	BB	DD	DD	DD	DD	DD	BB	DD	BB	DD	DD	DD	BB	DD	DD	DD	DD	BB	DD	DD	DD	BB	DD	BB	BB	DD	DD	DD	DD	DD	DD	DD	BB	BB	BB	DD	DD	BB	BB	DD	BB	DD	DD	BB	DD	BB	DD
chr9_40679977_40680016	BB	DD	BB	DD	DD	DD	DD	DD	BB	DD	BB	DD	DD	DD	BB	DD	DD	DD	DD	BB	DD	DD	DD	BB	DD	BB	BB	DD	DD	DD	DD	DD	DD	DD	BB	bn	BB	DD	DD	BB	BB	DD	BB	DD	DD	BB	DD	BB	DD
chr9_40680642_40680677	BB	DD	BB	DD	DD	DD	DD	DD	BB	DD	BB	DD	DD	DD	BB	DD	DD	DD	DD	BB	DD	DD	DD	BB	DD	BB	BB	DD	DD	DD	DD	DD	DD	DD	BB	BB	BB	DD	DD	BB	BB	DD	BB	DD	DD	BB	DD	BB	DD
chr9_40687725_40687738	BB	DD	BB	DD	DD	DD	DD	DD	BB	DD	BB	DD	DD	DD	BB	DD	DD	DD	DD	BB	DD	DD	DD	BB	DD	BB	BB	DD	DD	DD	DD	DD	DD	DD	BB	BB	BB	DD	DD	BB	BB	DD	BB	DD	DD	BB	DD	BB	DD
chr9_40697467_40697482	BB	DD	BB	DD	DD	DD	DD	DD	BB	DD	BB	DD	DD	DD	BB	DD	DD	DD	DD	BB	DD	DD	DD	BB	DD	BB	BB	DD	DD	DD	DD	DD	DD	DD	BB	BB	BB	DD	DD	BB	BB	DD	BB	DD	DD	BB	DD	BB	DD
chr9_40700946_40700969	BB	DD	BB	DD	DD	DD	DD	DD	BB	DD	BB	DD	DD	DD	BB	DD	DD	DD	DD	BB	DD	DD	DD	BB	DD	BB	BB	DD	DD	DD	DD	DD	DD	DD	BB	BB	BB	DD	DD	BB	BB	DD	BB	DD	DD	BB	DD	BB	DD
chr9_40706156_40706199	BB	DD	BB	DD	DD	DD	DD	DD	BB	DD	BB	DD	DD	DD	BB	DD	DD	DD	DD	BB	DD	DD	DD	BB	DD	BB	BB	DD	DD	DD	DD	DD	DD	DD	BB	BB	BB	DD	DD	BB	BB	DD	BB	DD	DD	BB	DD	BB	DD
chr9_40760883_40760894	BB	DD	BB	DD	DD	DD	DD	DD	BB	DD	BB	DD	DD	DD	BB	DD	DD	DD	DD	BB	DD	DD	DD	BB	DD	BB	BB	DD	DD	DD	DD	DD	DD	DD	BB	BB	BB	DD	DD	BB	BB	DD	BB	DD	DD	BB	DD	BB	DD
chr9_40773631_40773642	BB	DD	BB	DD	DD	DD	DD	DD	BB	DD	BB	DD	DD	DD	BB	DD	DD	DD	DD	BB	DD	DD	DD	BB	DD	BB	BB	DD	DD	DD	DD	DD	DD	DD	BB	BB	BB	DD	DD	BB	bn	DD	BB	DD	DD	BB	DD	BB	DD
chr9_40774621_40774646	BB	DD	BB	DD	DD	DD	DD	DD	BB	DD	BB	DD	DD	DD	BB	DD	DD	DD	DD	bn	DD	DD	DD	BB	DD	BB	BB	DD	DD	DD	DD	DD	DD	DD	BB	BB	bn	DD	DD	BB	BB	DD	BB	DD	DD	BB	DD	BB	DD
chr9_40774691_40774706	BB	DD	BB	DD	DD	DD	DD	DD	BB	DD	BB	DD	DD	DD	BB	DD	DD	DD	DD	BB	DD	DD	DD	BB	DD	BB	BB	DD	DD	DD	DD	DD	DD	DD	BB	BB	BB	DD	DD	BB	BB	DD	BB	DD	DD	BB	DD	BB	DD
chr9_40775554_40775577	BB	DD	BB	DD	DD	DD	DD	DD	BB	DD	BB	DD	DD	DD	BB	DD	DD	DD	DD	BB	DD	DD	DD	BB	DD	BB	BB	DD	DD	DD	DD	DD	DD	DD	BB	BB	BB	DD	DD	BB	BB	DD	BB	DD	DD	BB	DD	BB	DD
chr9_40788409_40788444	BB	DD	BB	DD	DD	DD	DD	DD	BB	DD	BB	DD	DD	DD	BB	DD	DD	DD	DD	BB	DD	DD	DD	BB	DD	BB	BB	DD	DD	DD	DD	DD	DD	DD	BB	BB	BB	DD	DD	BB	BB	DD	BB	DD	DD	BB	DD	BB	DD
chr9_40790462_40790485	BB	DD	BB	DD	DD	DD	DD	DD	BB	DD	BB	DD	DD	DD	BB	DD	DD	DD	DD	BB	DD	DD	DD	BB	DD	BB	BB	DD	DD	DD	DD	DD	DD	DD	BB	BB	BB	DD	DD	BB	BB	DD	BB	DD	DD	BB	DD	BB	DD
chr9_40809544_40809565	BB	DD	BB	DD	DD	DD	DD	DD	BB	DD	BB	DD	DD	DD	BB	DD	dn	DD	DD	BB	DD	DD	DD	BB	DD	BB	BB	DD	DD	DD	DD	DD	DD	DD	BB	BB	BB	dn	DD	BB	BB	DD	BB	DD	DD	BB	DD	BB	DD
chr9_40833694_40833729	BB	DD	BB	DD	DD	DD	DD	DD	BB	DD	BB	DD	DD	DD	BB	DD	DD	DD	DD	BB	DD	DD	DD	BB	DD	BB	BB	DD	DD	DD	DD	DD	DD	DD	BB	BB	BB	DD	DD	BB	BB	DD	BB	DD	DD	BB	DD	bn	DD
chr9_40834014_40834034	BB	DD	BB	DD	DD	DD	DD	DD	BB	DD	BB	DD	DD	DD	BB	DD	DD	DD	DD	BB	DD	DD	DD	BB	DD	BB	BB	DD	DD	DD	DD	DD	DD	DD	BB	BB	BB	DD	DD	BB	BB	DD	BB	DD	DD	BB	DD	BB	DD
chr9_40837567_40837586	BB	DD	BB	DD	DD	DD	DD	DD	BB	DD	BB	DD	DD	DD	BB	DD	DD	DD	DD	BB	DD	DD	DD	BB	DD	BB	BB	DD	DD	DD	DD	DD	DD	DD	BB	BB	BB	DD	DD	BB	BB	DD	BB	DD	DD	BB	DD	BB	DD
chr9_40837778_40837801	BB	DD	BB	DD	DD	DD	DD	DD	BB	DD	BB	DD	DD	DD	BB	DD	DD	DD	DD	BB	DD	DD	DD	BB	DD	BB	BB	DD	DD	DD	DD	DD	DD	DD	BB	BB	BB	DD	DD	BB	BB	DD	BB	DD	DD	BB	DD	BB	DD
chr9_40841258_40841309	NN	DD	NN	NA	DD	DD	DD	DD	NA	DD	NA	DD	DD	DD	NN	DD	DD	NA	DD	NN	DD	DD	DD	NN	DD	NA	NA	DD	DD	DD	NA	DD	NA	NA	BB	NA	BB	DD	DD	BB	BB	DD	NA	DD	DD	NA	DD	BB	DD
chr9_40841954_40841971	BB	DD	BB	DD	DD	DD	DD	DD	BB	DD	BB	DD	DD	DD	BB	DD	DD	DD	DD	BB	DD	DD	DD	BB	DD	BB	BB	DD	DD	DD	DD	DD	DD	DD	BB	BB	BB	DD	DD	BB	BB	DD	BB	DD	DD	BB	DD	BB	DD
chr9_40842489_40842500	BB	DD	BB	DD	DD	DD	DD	DD	BB	DD	BB	DD	DD	DD	BB	DD	DD	DD	DD	BB	DD	DD	DD	BB	DD	BB	BB	DD	DD	DD	DD	DD	DD	DD	BB	BB	BB	DD	DD	BB	BB	DD	BB	DD	DD	BB	DD	BB	DD
chr9_40842742_40842761	BB	DD	BB	DD	DD	DD	DD	DD	BB	DD	BB	DD	DD	DD	BB	DD	DD	DD	DD	BB	DD	DD	DD	BB	DD	BB	BB	DD	DD	DD	DD	DD	DD	DD	BB	BB	BB	DD	DD	BB	BB	DD	BB	DD	DD	BB	DD	BB	DD
chr9_40847419_40847430	BB	dd	BB	dd	dd	dd	dd	dd	BB	dd	BB	dd	dd	dd	BB	dd	dd	dd	dd	BB	dd	dd	dd	BB	dd	BB	BB	dd	dd	dn	dd	dd	dd	dd	BB	BB	BB	dd	dd	BB	BB	dd	BB	dd	dd	BB	dd	BB	dd
chr9_40853612_40853637	BB	DD	BB	DD	DD	DD	DD	DD	BB	DD	BB	DD	DD	DD	BB	DD	DD	DD	DD	BB	DD	DD	DD	BB	DD	BB	BB	DD	DD	DD	DD	DD	DD	DD	BB	BB	BB	DD	DD	BB	BB	DD	BB	DD	DD	BB	DD	BB	DD
chr9_40874809_40874824	BB	dd	BB	dd	dd	dd	DD	dd	BB	dd	BB	dd	dd	dd	BB	dd	dd	DD	dd	BB	dd	dd	dd	BB	dd	BB	BB	dd	dd	dd	dd	DD	dd	dd	BB	BB	BB	dd	dd	BB	BB	dd	BB	dd	dd	BB	dd	BB	dd
chr9_40893177_40893228	BB	DD	BB	DD	DD	NA	DD	DD	BB	DD	BB	DD	DD	DD	bn	NA	NA	DD	DD	BB	DD	DD	DD	BB	DD	BB	NA	DD	DD	DD	DD	DD	DD	DD	BB	NA	BB	DD	DD	BB	BB	DD	BB	DD	DD	BB	DD	BB	DD
chr9_40916518_40916529	BB	bd	BB	bd	bd	DD	bd	bd	BB	DD	BB	DD	DD	DD	BB	bd	DD	bd	DD	BB	DD	DD	bd	BB	DD	BB	BB	DD	DD	DD	DD	DD	DD	DD	BB	BB	BB	DD	DD	BB	BB	bd	BB	bd	DD	BB	bd	BB	bd
chr9_40962095_40962130	BB	DD	BB	DD	DD	DD	DD	DD	BB	DD	BB	DD	DD	DD	BB	DD	DD	DD	DD	BB	DD	DD	DD	BB	DD	BB	BB	DD	DD	DD	DD	DD	DD	DD	BB	BB	BB	DD	DD	BB	BB	DD	BB	DD	DD	BB	DD	BB	DD
chr9_40967957_40967972	BB	DD	BB	DD	DD	DD	DD	DD	BB	DD	BB	DD	DD	DD	BB	DD	DD	DD	DD	BB	DD	DD	DD	BB	DD	BB	BB	DD	DD	DD	DD	DD	DD	DD	BB	BB	BB	DD	DD	BB	BB	DD	BB	DD	DD	BB	DD	BB	DD
chr9_40998780_40998803	BB	DD	BB	DD	DD	DD	DD	bd	BB	DD	BB	DD	DD	DD	BB	DD	DD	DD	DD	BB	DD	DD	DD	BB	DD	BB	BB	DD	DD	DD	DD	DD	DD	DD	BB	BB	BB	DD	DD	BB	BB	DD	BB	DD	DD	BB	DD	BB	DD
chr9_41000210_41000224	FF	df	FF	df	df	df	df	df	FF	df	FF	df	df	df	FF	df	DD	df	df	FF	df	df	df	FF	df	FF	FF	df	DD	df	DD	df	df	df	FF	FF	FF	DD	df	FF	FF	df	FF	df	df	FF	df	FF	df
chr9_41022533_41022548	BB	DD	BB	DD	DD	DD	DD	DD	BB	DD	BB	DD	DD	DD	BB	DD	DD	DD	DD	BB	DD	DD	DD	BB	DD	BB	BB	DD	DD	DD	DD	DD	DD	DD	BB	BB	BB	DD	DD	BB	BB	DD	BB	DD	DD	BB	DD	BB	DD
chr9_41025704_41025719	BB	DD	BB	DD	DD	DD	DD	DD	BB	DD	BB	DD	DD	DD	BB	DD	DD	DD	DD	BB	DD	DD	DD	BB	DD	BB	BB	DD	DD	DD	DD	DD	DD	DD	BB	BB	BB	DD	DD	BB	BB	DD	BB	DD	DD	BB	DD	BB	DD
chr9_41040242_41040253	BB	DD	BB	DD	DD	DD	DD	DD	BB	DD	BB	DD	DD	DD	BB	DD	DD	DD	DD	BB	DD	DD	DD	BB	DD	BB	BB	DD	DD	DD	DD	DD	DD	DD	BB	BB	BB	DD	DD	BB	BB	DD	BB	DD	DD	BB	DD	BB	DD
chr9_41041056_41041070	BB	DD	BB	DD	DD	DD	DD	DD	BB	DD	BB	DD	DD	DD	bd	DD	DD	DD	DD	BB	DD	DD	DD	BB	DD	BB	BB	DD	DD	DD	DD	DD	DD	DD	BB	BB	BB	DD	DD	BB	BB	DD	BB	DD	DD	BB	DD	BB	DD
chr9_41063181_41063194	BB	DD	BB	DD	DD	DD	DD	DD	BB	DD	BB	DD	DD	DD	BB	DD	BB	DD	DD	BB	DD	DD	DD	BB	DD	BB	BB	DD	DD	DD	DD	DD	DD	DD	BB	BB	BB	DD	DD	BB	BB	DD	BB	DD	DD	BB	DD	BB	DD
chr9_41064794_41064829	BB	DD	BB	DD	DD	DD	DD	DD	BB	DD	BB	DD	DD	DD	BB	DD	BB	DD	DD	BB	DD	DD	DD	BB	DD	BB	BB	DD	DD	DD	DD	DD	DD	DD	BB	BB	BB	DD	DD	BB	BB	DD	BB	DD	DD	BB	DD	BB	DD
chr9_41072830_41072841	BB	DD	BB	DD	DD	DD	DD	DD	BB	DD	BB	DD	DD	DD	BB	DD	BB	DD	DD	BB	DD	DD	DD	BB	DD	BB	BB	DD	DD	DD	DD	DD	DD	DD	BB	BB	BB	DD	DD	BB	BB	DD	BB	DD	DD	BB	DD	BB	DD
chr9_41080170_41080193	BB	DD	BB	DD	DD	DD	DD	DD	BB	DD	BB	DD	DD	DD	BB	DD	BB	DD	DD	BB	DD	DD	DD	BB	DD	BB	BB	DD	DD	DD	DD	DD	DD	DD	BB	BB	BB	DD	DD	BB	BB	DD	BB	DD	DD	BB	DD	BB	DD
chr9_41081977_41082000	BB	DD	BB	DD	DD	DD	DD	DD	BB	DD	BB	DD	DD	DD	BB	DD	BB	DD	DD	BB	DD	DD	DD	BB	DD	BB	BB	DD	DD	DD	DD	DD	DD	DD	BB	BB	BB	DD	DD	BB	BB	DD	BB	DD	DD	BB	DD	BB	DD
chr9_41087827_41087846	BB	DD	BB	DD	DD	DD	DD	DD	BB	DD	BB	DD	DD	DD	BB	DD	BB	DD	DD	BB	DD	DD	DD	BB	DD	BB	BB	DD	DD	DD	DD	DD	DD	DD	BB	bd	BB	DD	DD	BB	BB	DD	BB	DD	DD	BB	DD	BB	DD
chr9_41091121_41091132	BB	DD	BB	DD	DD	DD	DD	DD	BB	DD	BB	DD	DD	DD	BB	DD	BB	DD	DD	BB	DD	DD	DD	BB	DD	BB	BB	DD	DD	DD	DD	DD	DD	DD	BB	BB	BB	DD	DD	BB	BB	DD	BB	DD	DD	BB	DD	BB	DD
chr9_41097730_41097749	BB	DD	BB	DD	DD	DD	DD	DD	BB	DD	BB	DD	DD	DD	BB	DD	BB	DD	DD	BB	DD	DD	DD	BB	DD	BB	BB	DD	DD	DD	DD	DD	DD	DD	BB	BB	BB	DD	DD	BB	BB	DD	BB	DD	DD	BB	DD	BB	DD
chr9_41102588_41102599	BB	DD	BB	DD	DD	DD	DD	DD	BB	DD	BB	DD	DD	DD	BB	DD	BB	DD	DD	BB	DD	DD	DD	BB	DD	BB	BB	DD	DD	DD	DD	DD	DD	DD	BB	BB	BB	DD	DD	BB	BB	DD	BB	DD	DD	BB	DD	BB	DD
chr9_41129994_41130011	BB	DD	BB	DD	DD	DD	DD	DD	BB	DD	BB	DD	DD	DD	BB	DD	BB	DD	DD	BB	DD	DD	DD	BB	DD	BB	BB	DD	DD	DD	DD	DD	DD	DD	BB	BB	BB	DD	DD	BB	BB	DD	BB	DD	DD	BB	DD	BB	DD
chr9_41138111_41138134	BB	DD	BB	DD	DD	DD	DD	DD	BB	DD	BB	DD	DD	DD	BB	DD	BB	DD	DD	BB	DD	DD	DD	BB	DD	BB	BB	DD	DD	DD	DD	DD	DD	DD	BB	BB	BB	DD	DD	BB	BB	DD	BB	DD	DD	BB	DD	BB	DD
chr9_41182231_41182246	BB	DD	BB	DD	DD	DD	DD	DD	BB	DD	BB	DD	DD	DD	BB	DD	BB	DD	DD	BB	DD	DD	DD	BB	DD	BB	BB	DD	DD	DD	DD	DD	DD	DD	BB	BB	BB	DD	DD	BB	BB	DD	BB	DD	DD	BB	DD	BB	DD
chr9_41188716_41188759	BB	DD	bn	DD	DD	DD	DD	DD	BB	DD	bn	DD	DD	DD	BB	DD	BB	DD	DD	BB	DD	DD	DD	BB	DD	BB	BB	DD	DD	DD	DD	DD	DD	DD	BB	NA	BB	DD	DD	BB	BB	DD	BB	DD	DD	BB	DD	BB	DD
chr9_41190667_41190678	BB	DD	BB	DD	DD	DD	DD	DD	BB	DD	BB	DD	DD	DD	BB	DD	BB	DD	DD	BB	DD	DD	DD	BB	DD	BB	BB	DD	DD	DD	DD	DD	DD	DD	BB	BB	BB	DD	DD	BB	BB	DD	BB	DD	DD	BB	DD	BB	DD
chr9_41194833_41194860	BB	DD	BB	DD	DD	DD	DD	DD	BB	DD	BB	DD	DD	DD	BB	DD	BB	DD	DD	BB	DD	DD	DD	BB	DD	BB	BB	DD	DD	DD	DD	DD	DD	DD	BB	BB	BB	DD	DD	BB	BB	DD	BB	DD	DD	BB	DD	BB	DD
chr9_41197766_41197793	BB	DD	BB	DD	DD	DD	DD	DD	BB	DD	BB	DD	DD	DD	BB	DD	BB	DD	DD	BB	DD	DD	DD	BB	DD	BB	BB	DD	DD	DD	DD	DD	DD	DD	BB	BB	BB	DD	DD	BB	BB	DD	BB	DD	DD	BB	DD	BB	DD
chr9_41213940_41213959	BB	DD	BB	DD	DD	DD	DD	DD	BB	DD	BB	DD	DD	DD	BB	DD	BB	DD	DD	BB	DD	DD	DD	BB	DD	BB	BB	DD	DD	DD	DD	DD	DD	DD	BB	BB	BB	DD	DD	BB	BB	DD	BB	DD	DD	BB	DD	BB	DD
chr9_4122978_4123019	bn	DD	DD	DD	DD	DD	DD	DD	BB	DD	BB	DD	DD	DD	DD	DD	BB	DD	DD	BB	BB	DD	DD	BB	BB	BB	BB	bd	BB	DD	BB	DD	DD	BB	DD	DD	DD	DD	BB	DD	BB	BB	DD	DD	BB	BB	DD	BB	DD
chr9_41246475_41246492	BB	DD	BB	DD	DD	DD	DD	DD	BB	DD	BB	DD	DD	DD	BB	DD	BB	DD	DD	BB	DD	DD	DD	BB	DD	BB	BB	DD	DD	DD	DD	DD	DD	DD	BB	BB	BB	DD	DD	BB	BB	DD	BB	DD	DD	DD	DD	BB	DD
chr9_41262648_41262683	FF	FF	FF	FF	FF	FF	FF	FF	FF	FF	FF	FF	NN	FF	FF	FF	FF	FF	FF	FF	FF	FF	NA	FF	FF	NA	FF	FF	FF	NN	FF	FF	FF	FF	FF	FF	FF	FF	FF	FF	FF	FF	FF	FF	FF	NA	FF	FF	FF
chr9_41265528_41265539	BB	DD	BB	bd	dd	dd	dd	dd	BB	dd	BB	DD	dd	bd	BB	bd	BB	dd	dd	BB	dd	dd	bd	BB	dd	BB	BB	DD	dd	dd	dd	dd	dd	DD	BB	bn	BB	dd	dd	BB	BB	bd	BB	dd	DD	dd	bd	BB	dd
chr9_41268560_41268575	BB	dd	BB	dd	dd	dd	dd	dd	BB	dd	BB	DD	dd	dd	BB	dd	BB	dd	dd	BB	dd	dd	dd	BB	dd	BB	BB	dd	dd	dd	dd	dd	dd	dd	BB	BB	BB	dd	dd	BB	BB	dd	BB	dd	dd	dd	dd	BB	dd
chr9_41274428_41274483	bn	NA	BB	NA	NA	NA	DD	NA	BB	NA	NA	DD	NA	DD	NN	DD	BB	DD	DD	BB	NA	DD	DD	BB	NA	NA	BB	DD	DD	DD	DD	DD	DD	DD	BB	NN	BB	NA	DD	NA	NA	DD	BB	NA	DD	NA	NA	bn	DD
chr9_41286528_41286541	BB	DD	BB	DD	DD	DD	DD	DD	BB	DD	BB	DD	DD	DD	BB	DD	BB	DD	DD	BB	DD	DD	DD	BB	DD	BB	BB	DD	DD	DD	DD	DD	DD	DD	BB	BB	BB	DD	DD	BB	BB	DD	BB	DD	DD	DD	DD	BB	DD
chr9_41288500_41288511	BB	DD	BB	DD	DD	DD	DD	DD	BB	DD	BB	DD	DD	DD	BB	DD	BB	DD	DD	BB	DD	DD	DD	BB	DD	BB	BB	DD	DD	DD	DD	DD	DD	DD	BB	BB	BB	DD	DD	BB	BB	DD	BB	DD	DD	DD	DD	BB	DD
chr9_41299409_41299423	BB	DD	BB	DD	DD	DD	DD	DD	BB	DD	BB	DD	DD	DD	BB	DD	BB	DD	DD	BB	DD	DD	DD	BB	DD	BB	BB	DD	DD	DD	DD	DD	DD	DD	BB	BB	BB	DD	DD	BB	BB	DD	BB	DD	DD	DD	DD	BB	DD
chr9_41300203_41300234	BB	DD	BB	DD	DD	DD	DD	DD	BB	DD	BB	DD	DD	DD	BB	DD	BB	DD	DD	BB	DD	DD	DD	BB	DD	BB	BB	DD	DD	DD	DD	DD	DD	DD	BB	BB	BB	DD	DD	BB	BB	DD	BB	DD	DD	DD	DD	BB	DD
chr9_41304063_41304078	BB	DD	BB	DD	DD	DD	DD	DD	BB	DD	BB	DD	DD	DD	BB	DD	BB	DD	DD	BB	DD	DD	DD	BB	DD	BB	BB	DD	DD	DD	DD	DD	DD	DD	BB	BB	BB	DD	DD	BB	BB	DD	BB	DD	DD	DD	DD	BB	DD
chr9_4131433_4131477	FF	NA	FF	FF	FF	NA	FF	FF	NA	NA	NA	FF	FF	FF	FF	FF	FF	FF	FF	FF	FF	FF	FF	FF	FF	FF	FF	NA	NA	NA	FF	FF	NA	FF	NA	FF	FF	NA	NA	FF	NA	fn	FF	FF	FF	FF	NA	NA	FF
chr9_41342480_41342495	BB	DD	BB	DD	DD	DD	DD	DD	BB	DD	BB	DD	DD	DD	BB	DD	BB	DD	DD	BB	DD	DD	DD	BB	DD	BB	BB	DD	DD	DD	DD	DD	DD	DD	BB	BB	BB	DD	DD	BB	BB	DD	BB	DD	DD	DD	DD	BB	DD
chr9_41379276_41379307	BB	DD	BB	dd	dd	dd	dd	dd	BB	dd	BB	dd	dd	dd	BB	dd	BB	dd	dd	BB	dd	dd	dd	BB	dd	BB	BB	dd	dd	dd	DD	dd	dd	dd	BB	BB	BB	dd	dd	BB	BB	dd	BB	dd	dd	dd	dd	BB	dd
chr9_41392378_41392401	BB	DD	BB	DD	DD	DD	DD	DD	BB	DD	bn	DD	DD	DD	BB	DD	BB	DD	DD	BB	DD	DD	DD	BB	DD	BB	BB	DD	DD	DD	DD	DD	DD	DD	BB	BB	BB	DD	DD	BB	BB	DD	BB	DD	DD	DD	DD	BB	DD
chr9_41398542_41398553	BB	DD	BB	DD	DD	DD	DD	DD	BB	DD	BB	DD	DD	DD	BB	DD	BB	DD	DD	BB	DD	DD	DD	BB	DD	BB	BB	DD	DD	DD	DD	DD	DD	DD	BB	BB	BB	DD	DD	BB	BB	DD	BB	DD	DD	DD	DD	BB	DD
chr9_41415518_41415533	BB	DD	BB	DD	DD	DD	BB	DD	BB	DD	BB	DD	DD	DD	BB	DD	BB	DD	DD	BB	DD	DD	DD	BB	DD	BB	BB	DD	DD	DD	DD	DD	DD	DD	BB	BB	BB	DD	DD	BB	BB	DD	BB	DD	DD	DD	DD	BB	DD
chr9_41424196_41424207	BB	DD	BB	DD	DD	DD	BB	DD	BB	DD	BB	DD	DD	DD	BB	DD	BB	DD	DD	BB	DD	DD	DD	BB	DD	BB	BB	DD	DD	DD	DD	DD	DD	DD	BB	BB	BB	DD	DD	BB	BB	DD	BB	DD	DD	DD	DD	BB	DD
chr9_41434992_41435015	BB	DD	BB	DD	DD	DD	BB	DD	BB	DD	BB	DD	DD	DD	BB	DD	BB	DD	DD	BB	DD	DD	DD	BB	DD	BB	BB	DD	DD	DD	DD	DD	DD	DD	BB	BB	BB	DD	DD	BB	BB	DD	BB	DD	DD	DD	DD	BB	DD
chr9_41439543_41439562	BB	DD	BB	DD	DD	DD	BB	DD	BB	DD	BB	DD	DD	DD	BB	DD	BB	DD	DD	BB	DD	DD	DD	BB	DD	BB	BB	DD	DD	DD	DD	DD	DD	DD	BB	BB	BB	DD	DD	BB	BB	DD	BB	DD	DD	DD	DD	BB	DD
chr9_41440352_41440371	BB	DD	BB	DD	DD	DD	BB	DD	BB	DD	BB	DD	DD	DD	BB	DD	BB	DD	DD	BB	DD	DD	DD	BB	DD	BB	BB	DD	DD	DD	DD	DD	DD	DD	BB	BB	BB	DD	DD	BB	BB	DD	BB	DD	DD	DD	DD	BB	DD
chr9_41453125_41453136	BB	DD	BB	DD	DD	DD	BB	DD	BB	DD	BB	DD	DD	DD	BB	DD	BB	DD	DD	BB	DD	DD	DD	BB	DD	BB	BB	DD	DD	DD	DD	DD	DD	DD	BB	BB	BB	DD	DD	BB	BB	DD	BB	DD	DD	DD	DD	BB	DD
chr9_41493449_41493473	BB	DD	BB	DD	DD	DD	BB	DD	BB	DD	BB	DD	DD	DD	BB	DD	BB	DD	DD	BB	DD	DD	DD	BB	DD	BB	BB	DD	DD	DD	DD	DD	DD	DD	BB	BB	BB	DD	DD	BB	BB	DD	BB	DD	DD	DD	DD	BB	DD
chr9_41497106_41497123	BB	dd	BB	dd	dd	dd	BB	dd	BB	dd	BB	dd	dd	dd	BB	dd	BB	dd	dd	BB	dd	dd	DD	BB	dd	BB	BB	dd	dd	dd	dd	dd	dd	dd	BB	BB	BB	dd	dd	BB	BB	dd	BB	dd	dd	dd	dd	BB	dd
chr9_41510263_41510282	BB	DD	BB	DD	DD	DD	BB	DD	BB	DD	BB	DD	DD	DD	BB	DD	BB	DD	DD	BB	DD	DD	DD	BB	DD	BB	BB	DD	DD	DD	DD	DD	DD	DD	BB	BB	BB	DD	DD	BB	BB	DD	BB	DD	DD	DD	DD	BB	DD
chr9_41513227_41513254	BB	dd	BB	dd	dd	DD	BB	dd	BB	dd	BB	DD	DD	dd	BB	DD	BB	DD	dd	BB	DD	DD	dd	BB	dd	BB	BB	DD	dd	DD	DD	dd	dd	DD	BB	BB	BB	dd	DD	BB	BB	DD	BB	DD	DD	dd	dd	BB	dd
chr9_41514245_41514284	BB	dd	BB	dd	dd	dd	BB	dd	BB	dd	BB	dd	dd	dd	BB	dd	BB	dd	DD	BB	dd	dd	dd	BB	dd	BB	BB	dd	dd	dd	dd	dd	dd	dd	BB	BB	BB	dd	dd	BB	BB	dd	BB	dd	dd	dd	dd	BB	dd
chr9_41516708_41516725	BB	DD	BB	DD	DD	DD	BB	DD	BB	DD	BB	DD	DD	DD	BB	DD	BB	DD	DD	BB	DD	DD	DD	BB	DD	BB	BB	DD	DD	DD	DD	DD	DD	DD	BB	BB	BB	DD	DD	BB	BB	DD	BB	DD	DD	DD	DD	BB	DD
chr9_41530094_41530133	NN	DD	BB	DD	DD	DD	BB	DD	BB	NA	BB	DD	NA	DD	BB	DD	BB	DD	DD	BB	DD	DD	NA	BB	DD	NA	BB	DD	DD	NA	DD	DD	DD	DD	BB	BB	BB	DD	DD	BB	BB	DD	BB	DD	DD	NA	DD	BB	NA
chr9_41532147_41532170	BB	DD	BB	DD	DD	DD	BB	DD	BB	DD	BB	DD	DD	DD	BB	DD	BB	DD	DD	BB	DD	DD	DD	BB	DD	BB	BB	DD	DD	DD	DD	DD	DD	DD	BB	BB	BB	DD	DD	BB	BB	DD	BB	DD	DD	DD	DD	BB	DD
chr9_41557640_41557663	BB	DD	BB	DD	DD	DD	BB	DD	BB	DD	BB	DD	DD	DD	BB	DD	BB	dn	DD	BB	DD	DD	DD	BB	DD	BB	BB	DD	DD	DD	DD	DD	DD	DD	BB	BB	BB	DD	DD	BB	BB	DD	BB	DD	DD	DD	DD	BB	DD
chr9_41562416_41562427	BB	DD	BB	DD	DD	DD	BB	DD	BB	DD	BB	DD	DD	DD	BB	DD	BB	DD	DD	BB	DD	DD	DD	BB	DD	BB	BB	DD	DD	DD	DD	DD	DD	DD	BB	BB	BB	DD	DD	BB	BB	DD	BB	DD	DD	DD	DD	BB	DD
chr9_41572261_41572272	BB	dd	BB	dd	dn	dd	BB	dd	BB	DD	BB	dd	DD	dd	BB	dd	BB	dd	dd	BB	dn	dd	dd	BB	dd	BB	BB	dd	dd	dd	dd	dd	dd	dn	BB	BB	BB	dd	dd	BB	BB	dd	BB	dd	dd	dd	DD	BB	dd
chr9_41573320_41573334	BB	DD	BB	DD	DD	DD	BB	DD	BB	DD	BB	DD	DD	DD	BB	DD	BB	DD	DD	BB	DD	DD	DD	BB	DD	BB	BB	DD	DD	DD	DD	DD	DD	DD	BB	BB	BB	DD	DD	BB	BB	DD	BB	DD	DD	DD	DD	BB	DD
chr9_41575049_41575060	BB	dd	BB	dd	dd	dd	BB	dd	BB	dd	BB	dd	dd	dd	BB	dd	BB	dd	dn	BB	dd	dd	dd	BB	dd	BB	BB	dd	dn	dd	dd	dn	dd	dd	BB	BB	BB	dn	dd	BB	BB	dd	BB	DD	dd	dd	dn	BB	dd
chr9_41576646_41576665	BB	DD	BB	DD	DD	DD	BB	DD	BB	DD	BB	DD	DD	DD	BB	DD	BB	DD	DD	BB	DD	dn	DD	BB	DD	BB	BB	DD	DD	DD	DD	DD	DD	DD	BB	BB	BB	dn	DD	BB	BB	DD	BB	DD	DD	DD	DD	BB	DD
chr9_41585562_41585573	BB	DD	BB	DD	DD	DD	BB	DD	BB	DD	BB	DD	DD	DD	BB	DD	BB	DD	DD	BB	DD	DD	DD	BB	DD	BB	BB	DD	DD	DD	DD	DD	DD	DD	BB	BB	BB	DD	DD	BB	BB	DD	BB	DD	DD	DD	DD	BB	DD
chr9_41638400_41638425	BB	DD	BB	DD	DD	DD	BB	DD	BB	DD	BB	DD	DD	DD	BB	DD	BB	DD	DD	BB	DD	DD	DD	BB	DD	BB	BB	DD	DD	DD	DD	DD	DD	DD	BB	BB	BB	DD	DD	BB	BB	DD	BB	DD	DD	DD	DD	BB	DD
chr9_41709585_41709596	BB	DD	BB	DD	DD	DD	BB	DD	BB	DD	BB	DD	DD	DD	BB	DD	BB	DD	DD	BB	DD	DD	DD	BB	DD	BB	BB	DD	DD	DD	DD	DD	DD	DD	BB	BB	BB	DD	DD	BB	BB	DD	BB	DD	DD	DD	DD	BB	DD
chr9_41713965_41713979	BB	dn	BB	DD	dn	DD	BB	DD	BB	dn	BB	dn	DD	dn	BB	dn	BB	dn	DD	BB	DD	dn	DD	BB	DD	BB	BB	dn	dn	DD	dn	dn	dn	DD	BB	BB	BB	dn	dn	BB	BB	dn	BB	DD	dn	dn	dn	BB	DD
chr9_41717423_41717434	FF	dn	FF	dn	dn	df	FF	dn	FF	df	FF	dn	df	df	FF	dn	FF	dn	dn	FF	dn	dn	dn	FF	dn	FF	FF	df	dn	df	df	dn	dn	dn	FF	FF	FF	dn	dn	FF	FF	df	FF	dn	dn	dn	df	FF	df
chr9_41723751_41723780	BB	DD	BB	DD	DD	DD	BB	DD	BB	DD	BB	DD	DD	DD	BB	DD	BB	DD	DD	BB	DD	DD	DD	BB	DD	BB	BB	DD	DD	DD	DD	DD	DD	DD	BB	BB	BB	dn	DD	BB	BB	DD	BB	DD	dn	DD	DD	BB	DD
chr9_41727835_41727852	BB	DD	BB	DD	DD	DD	BB	DD	BB	DD	BB	DD	DD	DD	BB	DD	BB	DD	DD	BB	DD	DD	DD	BB	DD	BB	BB	DD	DD	DD	DD	DD	DD	DD	BB	BB	BB	DD	DD	BB	BB	DD	BB	DD	DD	DD	DD	BB	DD
chr9_41737818_41737829	BB	DD	BB	DD	DD	DD	BB	DD	BB	DD	BB	DD	DD	DD	BB	DD	BB	DD	DD	BB	DD	DD	DD	BB	DD	BB	BB	DD	DD	DD	DD	DD	DD	DD	BB	BB	BB	DD	DD	BB	BB	DD	BB	DD	DD	DD	DD	BB	DD
chr9_41770629_41770640	BB	DD	BB	DD	DD	DD	BB	DD	BB	DD	BB	DD	DD	DD	BB	DD	BB	DD	DD	BB	DD	DD	DD	BB	DD	BB	BB	DD	DD	DD	DD	DD	DD	DD	BB	BB	BB	DD	DD	BB	BB	DD	BB	DD	DD	DD	DD	BB	DD
chr9_41788103_41788114	BB	DD	BB	DD	DD	DD	BB	DD	BB	DD	BB	DD	DD	DD	BB	DD	BB	DD	DD	BB	DD	DD	DD	BB	DD	BB	BB	DD	DD	DD	DD	DD	DD	DD	BB	BB	BB	DD	DD	BB	BB	DD	BB	DD	DD	DD	DD	BB	DD
chr9_41791157_41791196	BB	dd	BB	dd	dd	dd	BB	dd	BB	dd	BB	DD	dd	dd	BB	dd	BB	dd	dd	BB	dd	dd	dd	BB	dd	BB	BB	dd	dd	dd	dd	dd	dd	dd	BB	BB	BB	dd	dd	BB	BB	dd	BB	dd	dd	dd	dd	BB	dd
chr9_41830984_41830998	BB	DD	BB	DD	DD	DD	BB	DD	BB	DD	BB	DD	DD	DD	BB	DD	BB	DD	DD	BB	DD	DD	DD	BB	DD	BB	BB	DD	DD	DD	DD	DD	DD	DD	BB	BB	BB	DD	DD	BB	BB	DD	BB	DD	DD	DD	DD	BB	DD
chr9_41831787_41831806	BB	DD	BB	DD	DD	DD	BB	DD	BB	DD	BB	DD	DD	DD	BB	DD	BB	DD	DD	BB	DD	DD	DD	BB	DD	BB	BB	DD	DD	DD	DD	DD	DD	DD	BB	BB	BB	DD	DD	BB	BB	DD	BB	DD	DD	DD	DD	BB	DD
chr9_41843508_41843532	BB	dd	BB	dd	dd	dd	BB	dd	BB	dd	BB	dd	dd	dd	BB	dd	BB	dd	dd	BB	dd	dd	dd	BB	dd	BB	BB	dd	dd	dd	dd	DD	dd	dd	BB	BB	BB	dd	dd	BB	BB	dd	BB	dd	dd	dd	dd	BB	dd
chr9_41848491_41848514	BB	DD	BB	DD	DD	DD	BB	DD	BB	DD	BB	DD	DD	DD	BB	DD	BB	DD	DD	BB	DD	DD	DD	BB	DD	BB	BB	DD	DD	DD	DD	DD	DD	DD	BB	BB	BB	DD	DD	BB	BB	DD	BB	DD	DD	DD	DD	BB	DD
chr9_41851525_41851539	BB	DD	BB	DD	DD	DD	BB	DD	BB	DD	BB	DD	DD	DD	BB	DD	BB	DD	DD	BB	DD	DD	DD	BB	DD	BB	BB	DD	DD	DD	DD	DD	DD	DD	BB	BB	BB	DD	DD	BB	BB	DD	BB	DD	DD	DD	DD	BB	DD
chr9_41859532_41859555	BB	DD	BB	DD	DD	DD	BB	DD	BB	DD	BB	DD	DD	DD	bn	DD	BB	DD	DD	BB	DD	DD	DD	BB	DD	BB	BB	DD	DD	DD	DD	DD	DD	DD	BB	BB	BB	DD	DD	BB	BB	DD	BB	DD	DD	DD	DD	BB	DD
chr9_41878476_41878527	BB	NA	BB	DD	DD	DD	BB	DD	BB	DD	NA	DD	DD	DD	BB	DD	NA	DD	DD	BB	DD	DD	DD	BB	DD	BB	BB	DD	DD	DD	DD	DD	DD	DD	NA	BB	NA	NA	NA	BB	NA	DD	BB	DD	DD	DD	DD	BB	DD
chr9_41881083_41881094	BB	DD	BB	DD	DD	DD	BB	DD	BB	DD	BB	DD	DD	DD	BB	DD	BB	DD	DD	BB	DD	DD	DD	BB	DD	BB	BB	DD	DD	DD	DD	DD	DD	DD	BB	BB	BB	DD	DD	BB	BB	DD	BB	DD	DD	DD	DD	BB	DD
chr9_41889610_41889645	BB	DD	BB	DD	DD	DD	BB	DD	BB	DD	BB	DD	DD	DD	BB	DD	BB	DD	DD	BB	DD	DD	DD	BB	DD	BB	BB	DD	DD	DD	DD	DD	DD	DD	BB	BB	BB	DD	DD	BB	BB	DD	BB	DD	DD	DD	DD	BB	DD
chr9_41918176_41918187	FF	ff	FF	ff	ff	ff	FF	ff	ff	ff	FF	ff	ff	ff	FF	ff	FF	ff	ff	FF	ff	ff	ff	FF	ff	FF	FF	ff	ff	ff	ff	ff	ff	ff	FF	FF	FF	ff	ff	FF	FF	ff	FF	ff	ff	ff	ff	FF	ff
chr9_41928695_41928739	BB	DD	BB	DD	DD	DD	BB	DD	BB	DD	BB	DD	DD	DD	BB	DD	BB	DD	DD	BB	DD	DD	DD	BB	DD	BB	BB	DD	DD	DD	DD	DD	DD	DD	BB	BB	BB	DD	DD	BB	BB	DD	BB	DD	DD	DD	DD	BB	DD
chr9_41931372_41931419	BB	DD	BB	DD	DD	DD	BB	DD	BB	DD	BB	DD	DD	DD	BB	DD	BB	DD	DD	BB	DD	DD	DD	BB	DD	BB	BB	DD	DD	DD	DD	DD	DD	DD	BB	BB	BB	DD	DD	BB	BB	DD	BB	DD	DD	DD	DD	BB	DD
chr9_41955013_41955032	BB	DD	BB	DD	DD	DD	BB	DD	BB	DD	BB	DD	DD	DD	BB	DD	BB	DD	DD	BB	DD	DD	DD	BB	DD	BB	BB	DD	DD	DD	DD	DD	DD	DD	BB	BB	BB	DD	DD	BB	BB	DD	BB	DD	DD	DD	DD	BB	DD
chr9_42004800_42004811	BB	DD	BB	DD	DD	DD	BB	DD	BB	DD	BB	DD	DD	DD	BB	DD	BB	DD	DD	BB	DD	DD	DD	BB	DD	BB	BB	DD	DD	DD	DD	DD	DD	DD	BB	BB	BB	DD	DD	BB	BB	DD	BB	DD	DD	DD	DD	BB	DD
chr9_42016034_42016063	BB	DD	BB	DD	DD	DD	BB	DD	NA	NA	BB	DD	DD	DD	BB	DD	BB	DD	DD	BB	DD	NA	DD	BB	NA	BB	BB	NA	NA	DD	DD	DD	DD	DD	BB	BB	NA	DD	DD	BB	bn	DD	bn	DD	DD	DD	DD	NA	DD
chr9_42026906_42026923	BB	DD	BB	DD	DD	DD	BB	DD	BB	DD	BB	DD	DD	DD	BB	DD	BB	DD	DD	BB	DD	DD	DD	BB	DD	BB	BB	DD	DD	DD	DD	DD	DD	DD	BB	BB	BB	DD	DD	BB	BB	DD	BB	DD	DD	DD	DD	BB	DD
chr9_42034126_42034145	BB	DD	BB	DD	DD	DD	BB	DD	BB	DD	BB	DD	DD	DD	BB	DD	BB	DD	DD	BB	DD	DD	DD	BB	DD	BB	BB	DD	DD	DD	DD	DD	DD	DD	BB	BB	BB	DD	DD	BB	BB	DD	BB	DD	DD	DD	DD	BB	DD
chr9_4204359_4204406	NA	FF	FF	FF	FF	FF	FF	FF	NA	FF	FF	FF	NA	FF	NN	FF	NA	FF	FF	FF	FF	NA	FF	FF	FF	NA	NA	FF	FF	FF	FF	FF	FF	FF	FF	FF	FF	FF	FF	FF	NA	FF	FF	FF	FF	NA	FF	FF	FF
chr9_42049675_42049688	BB	DD	BB	DD	DD	DD	BB	DD	BB	DD	BB	DD	DD	DD	BB	DD	BB	DD	DD	BB	DD	DD	DD	BB	DD	BB	BB	DD	DD	DD	DD	DD	DD	DD	BB	BB	BB	DD	DD	BB	BB	DD	BB	DD	DD	DD	DD	BB	DD
chr9_42056089_42056108	BB	DD	BB	DD	DD	DD	BB	DD	BB	DD	BB	DD	DD	DD	BB	DD	BB	DD	DD	BB	DD	DD	DD	BB	DD	BB	BB	DD	DD	DD	DD	DD	DD	DD	BB	BB	BB	DD	DD	BB	BB	DD	BB	DD	DD	DD	DD	BB	DD
chr9_42075937_42075980	BB	DD	NN	NA	DD	NA	BB	DD	BB	DD	bn	DD	DD	NA	BB	DD	NA	DD	DD	BB	DD	NA	DD	NA	DD	NA	BB	DD	DD	DD	DD	DD	DD	DD	BB	BB	BB	DD	DD	bn	NA	DD	BB	DD	DD	NA	NA	BB	DD
chr9_42081400_42081415	BB	DD	BB	DD	DD	DD	BB	DD	BB	DD	BB	DD	DD	DD	BB	DD	BB	DD	DD	BB	DD	DD	DD	BB	DD	BB	BB	DD	DD	DD	DD	DD	DD	DD	BB	BB	BB	DD	DD	BB	BB	DD	BB	DD	DD	DD	DD	BB	DD
chr9_42104111_42104136	BB	dd	BB	dd	dd	dd	BB	dd	BB	dd	BB	dd	dd	dd	BB	dd	BB	dd	DD	BB	dd	dd	dd	BB	dd	BB	BB	dd	dd	dd	dd	dd	dd	dd	BB	BB	BB	dd	dd	BB	BB	dd	BB	dd	dd	dd	dd	BB	dd
chr9_42105835_42105850	FF	df	FF	df	df	df	df	df	FF	df	FF	df	df	df	FF	df	FF	df	df	FF	df	df	df	FF	df	FF	FF	df	df	df	df	fn	df	df	FF	FF	FF	df	df	FF	df	df	FF	df	df	df	df	FF	df
chr9_42105860_42105895	BB	DD	BB	bd	DD	DD	DD	DD	BB	DD	BB	DD	DD	DD	BB	DD	NA	DD	DD	BB	DD	DD	NA	BB	DD	NA	BB	DD	DD	DD	DD	NN	DD	DD	BB	BB	BB	DD	DD	BB	NA	DD	BB	DD	DD	DD	DD	BB	DD
chr9_42112438_42112458	BB	DD	BB	DD	DD	DD	BB	DD	BB	DD	BB	DD	DD	DD	BB	DD	BB	DD	DD	BB	DD	DD	DD	BB	DD	BB	BB	DD	DD	DD	DD	DD	DD	DD	BB	BB	BB	DD	DD	BB	BB	DD	BB	DD	DD	DD	DD	BB	DD
chr9_42116807_42116836	BB	DD	BB	DD	DD	DD	BB	DD	BB	DD	BB	DD	DD	DD	BB	DD	BB	DD	DD	BB	DD	DD	DD	BB	DD	BB	BB	DD	DD	DD	DD	DD	DD	DD	BB	BB	BB	DD	DD	BB	BB	DD	BB	DD	DD	DD	DD	BB	DD
chr9_42120157_42120170	BB	DD	BB	DD	DD	DD	BB	DD	BB	DD	BB	DD	DD	DD	BB	DD	BB	DD	DD	BB	DD	DD	DD	BB	DD	BB	BB	DD	DD	DD	DD	DD	DD	DD	BB	BB	BB	DD	DD	BB	BB	DD	BB	DD	DD	DD	DD	BB	DD
chr9_42121273_42121284	BB	DD	BB	DD	DD	DD	BB	DD	BB	DD	BB	DD	DD	DD	BB	DD	BB	DD	DD	BB	DD	DD	DD	BB	DD	BB	BB	DD	DD	DD	DD	DD	DD	DD	BB	BB	BB	DD	DD	BB	BB	DD	BB	DD	DD	DD	DD	BB	DD
chr9_42127221_42127244	BB	DD	BB	dn	DD	DD	BB	DD	BB	DD	BB	DD	DD	DD	BB	DD	BB	DD	DD	BB	DD	DD	DD	BB	DD	BB	BB	DD	DD	DD	DD	dn	DD	DD	BB	BB	BB	DD	DD	BB	BB	DD	BB	DD	DD	DD	DD	BB	DD
chr9_42148482_42148526	BB	DD	BB	DD	DD	DD	BB	DD	BB	DD	BB	NA	DD	DD	BB	DD	BB	DD	DD	BB	DD	DD	DD	NN	DD	BB	BB	DD	DD	DD	DD	DD	DD	DD	BB	NN	BB	DD	DD	BB	BB	DD	BB	DD	DD	DD	DD	BB	DD
chr9_42168951_42168978	BB	DD	BB	DD	DD	DD	BB	DD	BB	DD	BB	DD	DD	DD	BB	DD	BB	DD	DD	BB	DD	DD	DD	BB	DD	BB	BB	DD	DD	DD	DD	DD	DD	DD	BB	BB	BB	DD	DD	BB	BB	DD	BB	DD	DD	DD	DD	BB	DD
chr9_42169928_42169943	BB	DD	BB	DD	DD	DD	BB	DD	BB	DD	BB	DD	DD	DD	BB	DD	BB	DD	DD	BB	DD	DD	DD	BB	DD	BB	BB	DD	DD	DD	DD	DD	DD	DD	BB	BB	BB	DD	DD	BB	BB	DD	BB	DD	DD	DD	DD	BB	DD
chr9_42175215_42175250	BB	dd	BB	dd	dd	dd	BB	DD	BB	DD	BB	dd	dd	dd	BB	DD	BB	dd	dd	BB	dd	dd	dd	BB	dd	BB	BB	dd	DD	DD	dd	dd	dd	dd	bn	BB	BB	dd	DD	BB	BB	dd	BB	dd	dd	dd	DD	BB	dd
chr9_42212001_42212016	BB	DD	BB	DD	DD	DD	BB	DD	BB	DD	BB	DD	DD	DD	BB	DD	BB	DD	DD	BB	DD	DD	DD	BB	DD	BB	BB	DD	DD	DD	DD	DD	DD	DD	BB	BB	BB	DD	DD	BB	BB	DD	BB	DD	DD	DD	DD	BB	DD
chr9_42258440_42258455	BB	DD	BB	DD	DD	DD	BB	DD	BB	DD	BB	DD	DD	DD	BB	DD	BB	DD	dn	BB	DD	DD	DD	BB	DD	BB	BB	DD	DD	DD	DD	DD	DD	DD	BB	BB	BB	DD	DD	BB	BB	DD	BB	DD	DD	DD	DD	BB	DD
chr9_42262004_42262015	BB	DD	BB	DD	DD	DD	BB	DD	BB	DD	BB	DD	DD	DD	BB	DD	BB	DD	DD	BB	DD	DD	DD	BB	DD	BB	BB	DD	DD	DD	DD	DD	DD	DD	BB	BB	BB	DD	DD	BB	BB	DD	BB	DD	DD	DD	DD	BB	DD
chr9_42267624_42267645	BB	DD	BB	DD	DD	DD	BB	DD	BB	DD	BB	DD	DD	DD	BB	DD	bn	DD	DD	BB	DD	DD	DD	BB	DD	BB	BB	DD	DD	DD	DD	DD	DD	DD	BB	BB	BB	DD	DD	BB	BB	DD	BB	DD	DD	DD	DD	bn	DD
chr9_42272085_42272099	BB	DD	BB	DD	DD	DD	BB	DD	BB	DD	BB	DD	DD	DD	BB	DD	BB	DD	DD	BB	DD	DD	DD	BB	DD	BB	BB	DD	DD	DD	DD	DD	DD	DD	BB	BB	BB	DD	DD	BB	BB	DD	BB	DD	DD	DD	DD	BB	DD
chr9_42301932_42301949	BB	DD	BB	DD	DD	DD	BB	DD	BB	DD	BB	DD	DD	DD	BB	DD	BB	DD	DD	BB	DD	DD	DD	BB	DD	BB	BB	DD	DD	DD	DD	DD	DD	DD	BB	BB	BB	DD	DD	BB	BB	DD	BB	DD	DD	DD	DD	BB	DD
chr9_42306450_42306464	BB	DD	BB	DD	DD	DD	BB	DD	BB	DD	BB	DD	DD	DD	BB	DD	BB	DD	DD	BB	DD	DD	DD	BB	DD	BB	BB	DD	DD	DD	DD	DD	DD	DD	BB	BB	BB	DD	DD	BB	BB	DD	BB	DD	DD	DD	DD	BB	DD
chr9_42355611_42355628	BB	DD	BB	DD	DD	DD	BB	DD	BB	DD	BB	DD	DD	DD	BB	DD	BB	DD	DD	BB	DD	DD	DD	BB	DD	BB	BB	DD	DD	DD	DD	DD	DD	DD	BB	BB	BB	DD	DD	BB	BB	DD	BB	DD	DD	DD	DD	BB	DD
chr9_42363479_42363518	UU	DD	UU	DD	DD	DD	UU	DD	UU	DD	UU	DD	DD	DD	NA	DD	UU	DD	DD	UU	DD	DD	DD	UU	DD	NA	UU	DD	DD	DD	DD	DD	DD	DD	UU	UU	UU	DD	DD	UU	UU	DD	UU	DD	DD	DD	DD	NA	DD
chr9_42383826_42383849	BB	DD	BB	DD	DD	DD	BB	DD	BB	DD	BB	DD	DD	DD	BB	DD	BB	DD	DD	BB	DD	DD	DD	BB	DD	BB	BB	DD	DD	DD	DD	DD	DD	DD	BB	BB	BB	DD	DD	BB	BB	DD	BB	DD	DD	DD	DD	BB	DD
chr9_42430960_42430973	BB	DD	BB	DD	DD	DD	BB	DD	BB	DD	BB	DD	DD	DD	BB	DD	BB	DD	DD	BB	DD	DD	DD	BB	DD	BB	BB	DD	DD	DD	DD	DD	DD	DD	BB	BB	BB	DD	DD	BB	BB	DD	BB	DD	DD	DD	DD	BB	DD
chr9_42436224_42436243	BB	DD	BB	DD	DD	DD	BB	DD	BB	DD	BB	DD	DD	DD	BB	DD	BB	DD	DD	BB	DD	DD	DD	BB	DD	BB	BB	DD	DD	DD	DD	DD	DD	DD	BB	BB	BB	DD	DD	BB	BB	DD	BB	DD	DD	DD	DD	BB	DD
chr9_42445141_42445180	BB	DD	BB	DD	DD	DD	BB	DD	BB	DD	BB	bd	NN	DD	BB	DD	NA	NN	NN	NA	DD	DD	DD	BB	DD	BB	BB	DD	DD	DD	DD	DD	DD	DD	BB	BB	BB	NA	NN	BB	NA	DD	BB	DD	DD	NN	NA	BB	DD
chr9_42466534_42466557	BB	DD	BB	DD	DD	DD	BB	DD	BB	DD	BB	DD	DD	DD	BB	DD	BB	DD	DD	BB	DD	DD	DD	BB	DD	BB	BB	DD	DD	DD	DD	DD	DD	DD	BB	BB	BB	DD	DD	BB	BB	DD	BB	DD	DD	DD	DD	BB	DD
chr9_42467284_42467298	BB	DD	BB	DD	DD	bd	BB	DD	BB	DD	BB	DD	bd	DD	BB	DD	BB	DD	bd	BB	bd	bd	bd	BB	DD	BB	BB	bd	bd	DD	DD	bd	DD	DD	BB	BB	BB	DD	bd	BB	BB	DD	BB	bd	DD	DD	DD	BB	DD
chr9_42501171_42501184	BB	bd	BB	bd	bd	DD	BB	DD	BB	DD	BB	DD	DD	DD	BB	DD	BB	DD	DD	BB	DD	DD	DD	BB	DD	bn	BB	DD	DD	bd	DD	DD	DD	bd	BB	BB	BB	DD	DD	BB	BB	bd	BB	DD	DD	DD	DD	BB	DD
chr9_42501184_42501203	BB	dd	BB	dd	dd	dd	BB	dn	bn	dd	BB	DD	dd	dd	BB	dd	BB	dd	dd	BB	dd	dd	dd	BB	dd	bn	bn	dd	dd	dd	dd	dn	dd	dd	BB	bd	BB	dd	dd	BB	BB	dd	BB	dd	dd	dd	dd	bn	dd
chr9_42501290_42501301	BB	DD	BB	DD	DD	DD	BB	DD	BB	DD	BB	DD	DD	DD	BB	DD	BB	DD	DD	BB	DD	DD	DD	BB	DD	BB	BB	dn	DD	DD	DD	DD	DD	DD	BB	BB	BB	DD	DD	BB	BB	DD	BB	DD	DD	DD	DD	BB	DD
chr9_42501802_42501817	BB	DD	BB	DD	DD	DD	BB	DD	BB	DD	BB	DD	DD	DD	BB	DD	BB	DD	DD	BB	DD	DD	DD	BB	DD	BB	BB	DD	DD	DD	DD	DD	DD	DD	BB	BB	BB	DD	DD	BB	BB	DD	BB	DD	DD	DD	DD	BB	DD
chr9_42504238_42504261	BB	DD	BB	DD	DD	DD	BB	DD	BB	DD	BB	DD	DD	DD	BB	DD	BB	DD	DD	BB	DD	DD	DD	BB	DD	BB	BB	DD	DD	DD	DD	DD	DD	DD	BB	BB	BB	DD	DD	BB	BB	DD	BB	DD	DD	DD	DD	BB	DD
chr9_42507995_42508024	BB	DD	BB	DD	DD	DD	BB	DD	BB	DD	BB	DD	DD	DD	BB	DD	BB	DD	DD	BB	DD	DD	DD	BB	DD	BB	BB	DD	DD	DD	DD	DD	DD	DD	BB	BB	BB	DD	DD	BB	BB	DD	BB	DD	DD	DD	DD	BB	DD
chr9_42562037_42562084	bd	NN	BB	DD	DD	DD	NA	NN	BB	DD	DD	DD	NN	DD	BB	NA	BB	BB	NA	BB	DD	DD	DD	BB	NN	BB	BB	DD	DD	DD	DD	dn	BB	DD	BB	BB	BB	NN	DD	BB	BB	DD	BB	DD	dn	NA	DD	BB	NA
chr9_42687668_42687711	NA	DD	BB	DD	DD	DD	NN	DD	BB	DD	BB	DD	DD	DD	BB	DD	BB	DD	DD	BB	DD	DD	DD	BB	NA	NA	BB	DD	DD	DD	DD	DD	DD	DD	NA	NA	BB	DD	DD	BB	BB	DD	BB	DD	DD	DD	DD	BB	DD
chr9_42731531_42731550	BB	DD	BB	DD	DD	DD	BB	DD	BB	DD	BB	DD	DD	DD	BB	DD	BB	DD	DD	BB	DD	DD	DD	BB	DD	BB	BB	DD	DD	DD	DD	DD	DD	DD	BB	BB	BB	DD	DD	BB	BB	DD	BB	DD	DD	DD	DD	BB	DD
chr9_42743582_42743626	BB	dd	BB	dd	dd	dd	BB	dd	BB	dd	BB	dd	dd	dd	BB	dd	BB	dd	dd	BB	dd	dd	dd	BB	dd	BB	BB	dd	dd	dd	dd	dd	dd	dd	BB	BB	BB	dd	dd	BB	BB	dd	BB	dd	dd	dd	dd	BB	dd
chr9_42782161_42782176	BB	dd	BB	dd	dd	dd	BB	dd	BB	dd	BB	dd	dd	bd	BB	dd	BB	dd	dd	BB	bd	dd	dd	BB	dd	BB	BB	dd	dd	dd	dd	bd	dd	dd	BB	BB	BB	dd	dd	BB	BB	dd	BB	dd	dd	dd	dd	BB	dd
chr9_42831205_42831267	BB	DD	BB	DD	DD	DD	BB	DD	BB	DD	BB	DD	DD	DD	BB	DD	BB	DD	DD	BB	DD	DD	DD	BB	DD	BB	BB	DD	DD	DD	DD	DD	DD	DD	BB	BB	BB	DD	DD	BB	BB	DD	BB	DD	DD	DD	DD	BB	DD
chr9_42852415_42852442	FF	FF	fn	NA	FF	FF	FF	FF	FF	FF	FF	FF	NN	FF	FF	FF	FF	FF	FF	FF	FF	FF	FF	FF	FF	FF	FF	FF	FF	FF	FF	FF	FF	FF	FF	FF	FF	FF	FF	FF	FF	FF	FF	FF	FF	FF	FF	FF	FF
chr9_42887254_42887297	NA	FF	FF	FF	FF	FF	FF	FF	FF	FF	FF	FF	FF	FF	FF	NN	FF	FF	NA	FF	FF	FF	FF	FF	FF	FF	FF	FF	FF	FF	NA	FF	NN	FF	fn	FF	FF	NN	FF	FF	FF	FF	FF	FF	FF	FF	FF	FF	FF
chr9_42951740_42951763	BB	DD	BB	DD	DD	DD	BB	DD	BB	DD	BB	DD	DD	DD	BB	DD	BB	DD	DD	BB	DD	DD	DD	BB	DD	BB	BB	DD	DD	DD	DD	DD	DD	DD	BB	BB	BB	DD	DD	BB	BB	DD	BB	DD	DD	DD	DD	BB	DD
chr9_42952885_42952912	BB	DD	BB	DD	DD	DD	BB	DD	BB	DD	BB	DD	DD	DD	BB	DD	BB	DD	DD	BB	DD	DD	DD	BB	DD	BB	BB	DD	DD	DD	DD	DD	DD	DD	BB	BB	BB	DD	DD	BB	BB	DD	BB	DD	DD	DD	DD	BB	DD
chr9_42971895_42971908	BB	DD	BB	dn	DD	dn	BB	DD	BB	DD	BB	DD	DD	dn	BB	dn	BB	DD	DD	BB	DD	DD	DD	BB	DD	BB	BB	DD	DD	DD	DD	DD	DD	DD	BB	BB	BB	bd	DD	BB	BB	DD	BB	DD	DD	DD	DD	BB	DD
chr9_42973830_42973847	BB	dd	BB	dd	dd	dd	BB	dd	BB	dd	BB	dd	dd	dd	BB	dd	BB	dd	dd	BB	dd	dd	dd	BB	dd	BB	BB	dd	dd	dd	dd	dd	dd	dd	BB	BB	BB	dd	dd	BB	BB	dd	BB	dd	dd	dd	dd	BB	dd
chr9_42975905_42975928	BB	DD	BB	DD	DD	DD	BB	DD	BB	DD	BB	DD	DD	DD	BB	DD	BB	DD	DD	BB	DD	DD	DD	BB	DD	BB	BB	DD	DD	DD	DD	DD	DD	DD	BB	BB	BB	DD	DD	BB	BB	DD	BB	DD	DD	bd	DD	BB	DD
chr9_43010951_43010986	BB	DD	BB	DD	DD	DD	BB	DD	BB	DD	BB	DD	DD	DD	BB	DD	BB	DD	DD	BB	NA	DD	DD	BB	DD	NA	BB	DD	DD	DD	DD	DD	DD	DD	BB	BB	BB	DD	DD	BB	BB	DD	NN	DD	DD	DD	DD	BB	NA
chr9_43033794_43033817	BB	DD	BB	DD	DD	DD	BB	DD	BB	DD	BB	DD	DD	DD	BB	DD	BB	DD	DD	BB	DD	DD	DD	BB	DD	BB	BB	DD	DD	DD	DD	DD	DD	DD	BB	BB	BB	DD	DD	BB	BB	DD	BB	DD	DD	DD	DD	BB	DD
chr9_43047554_43047589	BB	DD	BB	DD	DD	DD	BB	DD	BB	DD	BB	DD	DD	DD	BB	DD	BB	DD	DD	BB	DD	DD	DD	BB	DD	BB	BB	DD	DD	DD	DD	DD	DD	DD	BB	BB	BB	DD	DD	BB	BB	DD	BB	DD	DD	DD	DD	BB	DD
chr9_43051180_43051200	BB	DD	BB	DD	DD	DD	BB	DD	BB	DD	BB	DD	DD	DD	BB	DD	BB	DD	DD	BB	DD	DD	DD	BB	DD	BB	BB	DD	DD	DD	DD	DD	DD	DD	BB	BB	BB	DD	DD	BB	BB	DD	BB	DD	DD	DD	DD	BB	DD
chr9_43051201_43051216	BB	DD	BB	DD	bd	DD	BB	bd	BB	DD	BB	bd	bd	DD	BB	DD	BB	bd	bd	BB	bd	DD	DD	BB	DD	BB	BB	bd	DD	DD	DD	DD	DD	DD	BB	BB	BB	DD	DD	BB	BB	DD	BB	DD	DD	bd	DD	BB	DD
chr9_43051984_43052007	BB	DD	BB	DD	DD	DD	BB	DD	BB	DD	BB	DD	DD	DD	BB	DD	BB	DD	DD	BB	DD	DD	DD	BB	DD	BB	BB	DD	DD	DD	DD	DD	DD	DD	BB	BB	BB	DD	DD	BB	BB	DD	BB	DD	DD	DD	DD	BB	DD
chr9_43088698_43088713	BB	DD	BB	DD	DD	DD	BB	DD	BB	DD	BB	DD	DD	DD	BB	DD	BB	DD	DD	BB	DD	DD	DD	BB	DD	BB	BB	DD	DD	DD	DD	DD	DD	DD	BB	BB	BB	DD	DD	BB	BB	DD	BB	DD	DD	DD	DD	BB	DD
chr9_43090188_43090207	BB	DD	BB	DD	DD	DD	BB	DD	BB	DD	BB	DD	DD	DD	BB	DD	BB	DD	DD	BB	DD	DD	DD	BB	DD	BB	BB	DD	DD	DD	DD	DD	DD	DD	BB	BB	BB	DD	DD	BB	BB	DD	BB	DD	DD	DD	DD	BB	DD
chr9_43099634_43099657	BB	DD	BB	DD	DD	DD	BB	DD	BB	DD	BB	DD	DD	DD	BB	DD	BB	DD	DD	BB	DD	DD	DD	BB	DD	BB	BB	DD	DD	DD	DD	DD	DD	DD	BB	BB	BB	DD	DD	BB	BB	DD	BB	DD	DD	DD	DD	BB	DD
chr9_43143052_43143099	fn	FF	FF	FF	FF	FF	FF	FF	NA	NN	FF	FF	FF	FF	FF	FF	FF	FF	FF	FF	FF	FF	FF	NA	NA	fn	FF	FF	FF	FF	FF	FF	FF	FF	FF	FF	NA	FF	FF	FF	FF	FF	FF	FF	FF	NA	NA	FF	FF
chr9_43158264_43158283	BB	DD	BB	DD	DD	DD	BB	DD	BB	DD	BB	DD	DD	DD	BB	DD	BB	DD	DD	BB	DD	DD	DD	BB	DD	BB	BB	DD	DD	DD	DD	DD	DD	DD	BB	BB	BB	DD	DD	BB	BB	DD	BB	DD	DD	DD	DD	BB	DD
chr9_43179673_43179690	BB	DD	BB	DD	DD	DD	BB	DD	BB	DD	BB	DD	DD	DD	BB	DD	BB	DD	DD	BB	DD	DD	DD	BB	DD	BB	BB	DD	DD	DD	DD	DD	DD	DD	BB	BB	BB	DD	DD	BB	BB	DD	BB	DD	DD	DD	DD	BB	DD
chr9_43193912_43193935	BB	DD	BB	DD	DD	DD	BB	DD	BB	DD	BB	DD	DD	DD	BB	DD	BB	DD	DD	BB	DD	DD	DD	BB	DD	BB	BB	DD	DD	DD	DD	DD	DD	DD	BB	BB	BB	DD	DD	BB	BB	DD	BB	DD	DD	DD	DD	BB	DD
chr9_43220487_43220504	BB	DD	BB	DD	DD	DD	BB	DD	BB	DD	BB	DD	DD	DD	BB	DD	BB	DD	DD	BB	DD	DD	DD	BB	DD	BB	BB	DD	DD	DD	DD	DD	DD	DD	BB	BB	BB	DD	DD	BB	BB	DD	BB	DD	DD	DD	DD	BB	DD
chr9_43227313_43227363	BB	DD	BB	DD	DD	DD	BB	DD	BB	DD	BB	DD	DD	DD	BB	DD	BB	DD	DD	BB	DD	DD	DD	BB	DD	BB	BB	DD	DD	DD	DD	DD	DD	DD	BB	BB	BB	DD	DD	BB	BB	DD	BB	DD	DD	DD	DD	BB	DD
chr9_43235052_43235067	BB	DD	BB	DD	DD	DD	BB	DD	BB	DD	BB	DD	DD	DD	BB	DD	BB	DD	DD	BB	DD	DD	DD	BB	DD	BB	BB	DD	DD	DD	DD	DD	DD	DD	BB	BB	BB	DD	DD	BB	BB	DD	BB	DD	DD	DD	DD	BB	DD
chr9_43260398_43260415	BB	DD	BB	DD	DD	DD	BB	DD	BB	DD	BB	DD	DD	DD	BB	DD	BB	DD	DD	BB	DD	DD	DD	BB	DD	BB	BB	DD	DD	DD	DD	DD	DD	DD	BB	BB	BB	DD	DD	BB	BB	DD	BB	DD	DD	DD	DD	BB	DD
chr9_43261128_43261143	BB	DD	BB	DD	DD	DD	BB	DD	BB	DD	BB	DD	DD	DD	BB	DD	BB	DD	DD	BB	DD	DD	DD	BB	DD	BB	BB	DD	DD	DD	DD	DD	DD	DD	BB	BB	BB	DD	DD	BB	BB	DD	BB	DD	DD	DD	DD	BB	DD
chr9_43266801_43266832	BB	DD	BB	DD	DD	DD	BB	DD	BB	DD	BB	DD	DD	DD	BB	DD	BB	DD	DD	BB	DD	DD	DD	BB	DD	BB	BB	DD	DD	DD	DD	DD	DD	DD	BB	BB	BB	DD	DD	BB	BB	DD	BB	DD	DD	DD	DD	BB	DD
chr9_43270643_43270654	BB	DD	BB	DD	DD	DD	BB	DD	BB	DD	BB	DD	DD	DD	BB	DD	BB	DD	DD	BB	DD	DD	DD	BB	DD	BB	BB	DD	DD	DD	DD	DD	DD	DD	BB	BB	BB	DD	DD	BB	BB	DD	BB	DD	DD	DD	DD	BB	DD
chr9_43279551_43279586	BB	DD	BB	DD	DD	DD	BB	DD	BB	DD	BB	DD	DD	DD	BB	DD	BB	DD	DD	BB	DD	DD	DD	BB	DD	BB	BB	DD	DD	DD	DD	DD	DD	DD	BB	BB	BB	DD	DD	BB	BB	DD	BB	DD	DD	DD	DD	BB	DD
chr9_43288642_43288665	BB	DD	BB	DD	DD	DD	BB	DD	BB	DD	BB	DD	DD	DD	BB	DD	BB	DD	DD	BB	DD	DD	DD	BB	DD	BB	BB	DD	DD	DD	DD	DD	DD	DD	BB	BB	BB	DD	DD	BB	BB	DD	BB	DD	DD	DD	DD	BB	DD
chr9_43320141_43320158	BB	DD	BB	DD	DD	DD	BB	DD	BB	DD	BB	DD	DD	DD	BB	DD	BB	DD	DD	BB	DD	DD	DD	BB	DD	BB	BB	DD	DD	DD	DD	DD	DD	DD	BB	BB	BB	DD	DD	BB	BB	DD	BB	DD	DD	DD	DD	BB	DD
chr9_43321133_43321148	BB	DD	BB	DD	DD	DD	BB	DD	BB	DD	BB	DD	DD	DD	BB	DD	BB	DD	DD	bn	DD	DD	DD	BB	DD	BB	BB	DD	DD	DD	DD	DD	DD	DD	BB	BB	BB	DD	DD	BB	BB	DD	BB	DD	DD	DD	DD	BB	DD
chr9_43339801_43339827	BB	DD	BB	DD	DD	DD	BB	DD	BB	DD	BB	DD	DD	DD	BB	DD	BB	DD	DD	BB	DD	DD	DD	BB	DD	BB	BB	DD	DD	DD	DD	DD	DD	DD	BB	BB	BB	DD	DD	BB	BB	DD	BB	DD	DD	DD	DD	BB	DD
chr9_43366314_43366357	BB	NA	BB	DD	DD	DD	BB	DD	NA	DD	NA	NA	NA	DD	BB	DD	BB	DD	DD	NA	NA	DD	DD	BB	DD	NA	BB	DD	DD	NA	NA	DD	DD	DD	BB	NA	BB	DD	DD	BB	NA	DD	BB	DD	DD	NA	NN	BB	NA
chr9_43366377_43366424	BB	DD	BB	DD	DD	DD	BB	DD	BB	DD	BB	DD	DD	DD	BB	DD	BB	DD	DD	BB	DD	DD	DD	BB	DD	BB	BB	DD	DD	bd	DD	DD	DD	DD	BB	BB	BB	DD	DD	BB	BB	DD	BB	DD	DD	DD	DD	BB	DD
chr9_43395747_43395766	BB	dd	BB	dd	dd	dd	BB	DD	BB	dd	BB	dd	dd	dd	BB	dd	BB	DD	dd	BB	dd	dd	dd	BB	dd	BB	BB	dd	DD	dd	dd	dd	dd	dd	BB	BB	BB	dd	dd	BB	BB	dd	BB	DD	dd	dd	dd	BB	dd
chr9_43414479_43414530	BB	DD	bn	DD	DD	DD	BB	DD	BB	DD	BB	DD	DD	DD	BB	DD	BB	DD	DD	BB	DD	DD	DD	BB	DD	BB	BB	DD	DD	DD	DD	DD	DD	DD	BB	BB	BB	DD	DD	BB	BB	DD	BB	DD	DD	DD	DD	BB	DD
chr9_43446257_43446300	FF	NN	FF	NA	NA	NA	FF	FF	FF	NN	FF	NA	FF	FF	FF	FF	NA	NA	FF	FF	FF	NA	NA	NN	FF	NA	FF	FF	FF	FF	NA	FF	FF	FF	FF	NA	FF	FF	FF	NA	FF	FF	FF	FF	FF	FF	NA	FF	FF
chr9_43446349_43446380	BB	DD	BB	DD	DD	DD	BB	DD	BB	DD	BB	DD	DD	DD	BB	DD	BB	DD	DD	BB	DD	DD	DD	BB	DD	BB	BB	DD	DD	DD	DD	DD	DD	DD	BB	BB	BB	DD	DD	BB	BB	DD	BB	DD	DD	DD	DD	BB	DD
chr9_43484026_43484061	BB	DD	BB	DD	DD	DD	BB	DD	BB	DD	BB	DD	DD	DD	BB	DD	BB	DD	DD	BB	DD	DD	DD	BB	DD	BB	BB	dn	DD	DD	DD	DD	DD	DD	BB	BB	BB	DD	DD	BB	BB	DD	BB	DD	DD	NA	DD	BB	DD
chr9_4348501_4348536	FF	FF	FF	FF	FF	FF	FF	FF	NA	FF	FF	FF	FF	FF	FF	NN	FF	FF	FF	FF	FF	FF	FF	FF	FF	FF	FF	FF	FF	FF	FF	FF	FF	FF	FF	FF	FF	FF	FF	FF	FF	FF	FF	FF	FF	FF	NA	NA	FF
chr9_43539990_43540025	BB	BB	BB	BB	BB	BB	BB	BB	BB	BB	BB	BB	BB	BB	BB	BB	BB	BB	BB	BB	BB	BB	BB	BB	BB	BB	BB	BB	BB	BB	DD	BB	BB	BB	BB	BB	BB	bn	BB	BB	BB	BB	BB	BB	BB	BB	BB	BB	BB
chr9_43713056_43713094	FF	NA	FF	FF	FF	NN	FF	NA	FF	FF	FF	NA	FF	FF	FF	FF	NA	FF	FF	FF	FF	FF	FF	FF	FF	NA	FF	FF	fn	FF	FF	FF	FF	FF	FF	FF	NA	FF	NA	FF	NA	FF	FF	FF	FF	FF	FF	NA	FF
chr9_43714459_43714502	BB	DD	BB	NA	DD	NA	BB	DD	BB	DD	BB	DD	DD	DD	BB	DD	BB	DD	DD	BB	DD	DD	DD	BB	BB	BB	BB	NA	NA	DD	DD	DD	DD	DD	BB	BB	BB	DD	DD	BB	BB	DD	BB	DD	DD	DD	DD	BB	DD
chr9_43730428_43730447	FF	FF	FF	NA	FF	FF	FF	FF	FF	FF	NA	FF	NA	FF	FF	FF	NA	FF	FF	NA	FF	NA	FF	FF	FF	FF	FF	NA	FF	FF	NA	NA	FF	FF	FF	FF	FF	NA	FF	FF	FF	FF	FF	NA	NA	FF	FF	FF	FF
chr9_43864836_43864856	FF	df	FF	df	df	df	FF	df	FF	df	FF	df	df	df	FF	df	FF	df	df	FF	df	df	df	FF	df	FF	FF	df	df	df	df	df	df	df	FF	FF	FF	df	df	FF	FF	df	FF	df	df	df	df	FF	df
chr9_43864857_43864892	BB	DD	BB	DD	DD	DD	BB	DD	BB	DD	BB	DD	DD	DD	BB	DD	BB	DD	DD	BB	DD	DD	DD	BB	DD	BB	BB	DD	DD	DD	DD	DD	DD	DD	BB	BB	BB	DD	DD	BB	BB	DD	BB	DD	DD	DD	DD	BB	DD
chr9_43869543_43869582	FF	FF	FF	FF	NA	FF	FF	FF	FF	FF	FF	FF	FF	FF	FF	FF	FF	FF	FF	FF	NA	FF	FF	FF	FF	FF	FF	FF	FF	NA	FF	FF	FF	FF	FF	FF	FF	FF	FF	FF	FF	FF	FF	NA	FF	FF	FF	FF	NA
chr9_43962576_43962599	BB	DD	BB	DD	DD	DD	BB	DD	BB	DD	BB	DD	DD	DD	BB	DD	BB	DD	DD	BB	DD	DD	DD	BB	DD	BB	BB	DD	DD	DD	DD	DD	DD	DD	BB	BB	BB	DD	DD	BB	BB	DD	BB	DD	DD	DD	DD	BB	DD
chr9_44002893_44002922	BB	DD	BB	DD	DD	dn	BB	DD	BB	DD	BB	DD	DD	DD	BB	DD	BB	DD	DD	BB	DD	DD	DD	BB	DD	BB	BB	DD	DD	DD	DD	DD	DD	DD	BB	BB	BB	DD	DD	BB	BB	DD	BB	DD	DD	DD	DD	BB	DD
chr9_44025354_44025373	FF	df	FF	df	df	df	FF	df	FF	df	FF	df	df	df	FF	df	FF	df	df	FF	df	df	df	FF	df	FF	FF	df	df	df	df	df	df	df	FF	FF	fn	df	df	FF	FF	df	FF	df	df	df	df	FF	df
chr9_44026976_44026991	BB	DD	BB	DD	DD	DD	BB	DD	BB	DD	BB	DD	DD	DD	BB	DD	BB	DD	DD	BB	DD	DD	DD	BB	DD	BB	BB	DD	DD	DD	DD	DD	DD	DD	BB	BB	BB	DD	DD	BB	BB	DD	BB	DD	DD	DD	DD	BB	DD
chr9_44039651_44039670	BB	DD	BB	DD	DD	DD	BB	DD	BB	DD	BB	DD	DD	DD	BB	DD	BB	DD	DD	BB	DD	DD	DD	BB	DD	BB	BB	DD	DD	DD	DD	DD	DD	DD	BB	BB	BB	DD	DD	BB	BB	DD	BB	DD	DD	DD	DD	BB	DD
chr9_44044373_44044392	BB	DD	BB	DD	DD	DD	BB	DD	BB	DD	BB	DD	DD	DD	BB	DD	BB	DD	DD	BB	DD	DD	bd	BB	DD	BB	BB	DD	DD	DD	DD	DD	DD	DD	BB	BB	BB	DD	DD	BB	BB	DD	BB	DD	DD	DD	DD	BB	DD
chr9_44052511_44052546	BB	NN	NA	DD	DD	NA	BB	NN	NA	DD	BB	DD	DD	NA	BB	DD	BB	DD	DD	BB	NA	NA	NA	BB	DD	BB	NA	DD	DD	DD	NA	DD	NA	NA	BB	NA	BB	NA	DD	BB	BB	DD	BB	DD	DD	DD	NA	BB	NA
chr9_44062299_44062322	BB	DD	BB	DD	DD	DD	BB	DD	BB	DD	BB	DD	DD	DD	BB	DD	BB	DD	DD	BB	DD	DD	DD	BB	DD	BB	BB	DD	DD	DD	DD	DD	DD	DD	BB	BB	BB	DD	DD	BB	BB	DD	BB	DD	DD	DD	DD	bn	DD
chr9_44080079_44080096	BB	DD	BB	DD	DD	DD	BB	DD	BB	DD	BB	DD	DD	DD	BB	DD	BB	DD	DD	BB	DD	DD	DD	BB	DD	BB	BB	DD	DD	DD	DD	DD	DD	DD	BB	BB	BB	DD	DD	BB	BB	DD	BB	DD	DD	DD	DD	BB	DD
chr9_44082257_44082272	BB	DD	BB	DD	DD	DD	BB	DD	BB	DD	BB	DD	DD	DD	BB	DD	BB	DD	DD	BB	DD	DD	DD	BB	DD	BB	BB	DD	DD	DD	DD	DD	DD	DD	BB	BB	BB	DD	DD	BB	BB	DD	BB	DD	DD	DD	DD	BB	DD
chr9_44131981_44132016	BB	DD	BB	DD	DD	DD	BB	DD	BB	DD	BB	DD	DD	DD	BB	DD	BB	DD	DD	BB	DD	DD	DD	BB	DD	BB	BB	DD	DD	DD	DD	dn	DD	DD	BB	BB	BB	DD	DD	BB	BB	DD	BB	DD	DD	DD	DD	BB	DD
chr9_44168645_44168674	BB	DD	BB	DD	DD	DD	BB	DD	BB	DD	BB	DD	DD	DD	BB	DD	BB	DD	DD	BB	DD	DD	DD	BB	DD	BB	BB	DD	DD	DD	DD	DD	DD	DD	BB	BB	BB	DD	DD	BB	BB	dn	BB	DD	DD	bd	DD	BB	DD
chr9_44213863_44213876	BB	dn	BB	DD	dn	dn	BB	DD	BB	dn	BB	DD	dn	DD	BB	dn	BB	dn	DD	BB	dn	dn	dn	BB	dn	BB	BB	DD	DD	dn	dn	dn	dn	dn	BB	BB	BB	DD	dn	BB	BB	DD	BB	DD	DD	dn	dn	BB	DD
chr9_44232120_44232131	BB	DD	BB	DD	DD	DD	BB	DD	BB	DD	BB	DD	DD	DD	BB	DD	BB	DD	DD	BB	DD	DD	DD	BB	DD	BB	BB	DD	DD	DD	DD	DD	DD	DD	BB	BB	BB	DD	DD	BB	BB	DD	BB	DD	DD	DD	DD	BB	DD
chr9_4430037_4430104	NN	DD	DD	DD	NA	DD	NA	DD	NN	NN	NN	DD	DD	dn	DD	DD	NA	DD	NA	NN	NN	NA	dn	NA	NN	NA	NA	NA	NN	DD	NA	NA	DD	bn	DD	DD	DD	DD	BB	DD	BB	NN	NA	NA	bn	BB	dn	BB	DD
chr9_44349900_44349927	BB	DD	BB	DD	DD	DD	BB	DD	BB	DD	BB	DD	DD	DD	BB	DD	BB	DD	DD	BB	DD	DD	DD	BB	DD	BB	BB	DD	DD	DD	DD	dn	DD	DD	BB	BB	BB	DD	DD	BB	BB	DD	BB	DD	DD	DD	DD	BB	DD
chr9_44373148_44373167	BB	DD	BB	DD	DD	DD	BB	DD	BB	DD	BB	DD	DD	DD	BB	DD	BB	DD	DD	BB	DD	DD	DD	BB	DD	BB	BB	DD	DD	DD	DD	DD	DD	DD	BB	BB	BB	DD	DD	BB	BB	DD	BB	DD	DD	DD	DD	BB	DD
chr9_44409156_44409167	BB	DD	BB	DD	DD	DD	BB	DD	BB	DD	BB	DD	DD	DD	BB	DD	BB	DD	DD	BB	DD	DD	DD	BB	DD	BB	BB	DD	DD	DD	DD	DD	DD	DD	BB	BB	BB	DD	DD	BB	BB	DD	BB	DD	DD	DD	DD	BB	DD
chr9_44413815_44413826	BB	DD	BB	DD	DD	DD	BB	DD	BB	DD	BB	DD	DD	DD	BB	DD	BB	DD	DD	BB	DD	DD	DD	BB	DD	BB	BB	DD	DD	DD	DD	DD	DD	DD	BB	BB	BB	DD	DD	BB	BB	DD	BB	DD	DD	DD	DD	BB	DD
chr9_44414825_44414840	BB	DD	BB	DD	DD	DD	BB	DD	BB	DD	BB	DD	DD	DD	BB	DD	BB	DD	DD	BB	DD	DD	DD	BB	DD	BB	BB	DD	DD	DD	DD	DD	DD	DD	BB	BB	BB	DD	DD	BB	BB	DD	BB	DD	DD	DD	DD	BB	DD
chr9_44431906_44431921	BB	DD	BB	DD	DD	DD	BB	DD	BB	DD	BB	DD	DD	DD	BB	DD	BB	DD	DD	BB	DD	DD	DD	BB	DD	BB	BB	DD	DD	DD	DD	DD	DD	DD	BB	BB	BB	DD	DD	BB	BB	DD	BB	DD	DD	DD	DD	BB	DD
chr9_44444496_44444530	BB	DD	BB	DD	DD	DD	BB	DD	BB	DD	BB	DD	DD	DD	BB	DD	BB	DD	DD	BB	DD	dn	DD	BB	DD	BB	BB	DD	DD	DD	DD	DD	DD	DD	BB	BB	BB	DD	DD	BB	BB	DD	BB	DD	DD	DD	DD	BB	DD
chr9_44462814_44462845	BB	DD	BB	DD	DD	bd	BB	DD	BB	DD	BB	DD	DD	DD	BB	DD	BB	DD	dn	BB	DD	DD	DD	BB	DD	BB	BB	DD	DD	DD	DD	DD	DD	DD	BB	BB	BB	DD	DD	BB	BB	DD	BB	dn	DD	DD	DD	BB	DD
chr9_44468008_44468019	BB	DD	BB	DD	DD	DD	BB	DD	BB	DD	BB	DD	DD	DD	BB	DD	BB	DD	DD	BB	DD	DD	DD	BB	DD	BB	BB	DD	DD	DD	DD	DD	DD	DD	BB	BB	BB	DD	DD	BB	BB	DD	BB	DD	DD	DD	DD	BB	DD
chr9_44471090_44471113	BB	DD	BB	DD	DD	DD	BB	DD	BB	DD	BB	DD	DD	DD	BB	DD	BB	DD	DD	BB	DD	DD	DD	BB	DD	BB	BB	DD	DD	DD	DD	DD	DD	DD	BB	BB	BB	DD	DD	BB	bn	DD	BB	DD	DD	DD	DD	BB	DD
chr9_44492741_44492752	BB	DD	BB	DD	DD	DD	BB	DD	BB	DD	BB	DD	DD	DD	BB	DD	BB	DD	DD	BB	DD	DD	DD	BB	DD	BB	BB	DD	DD	DD	DD	DD	DD	DD	BB	BB	BB	DD	DD	BB	BB	DD	BB	DD	DD	DD	DD	BB	DD
chr9_44560563_44560578	BB	DD	BB	DD	DD	DD	BB	DD	BB	DD	BB	DD	DD	DD	BB	DD	BB	DD	DD	BB	DD	DD	DD	BB	DD	BB	BB	DD	DD	DD	DD	DD	DD	DD	BB	BB	BB	DD	dn	BB	BB	DD	BB	DD	DD	DD	DD	BB	DD
chr9_44562114_44562153	BB	DD	BB	DD	DD	DD	BB	DD	BB	DD	BB	DD	DD	DD	BB	DD	bn	DD	DD	BB	DD	DD	DD	BB	DD	BB	BB	DD	DD	DD	DD	DD	DD	DD	BB	BB	BB	DD	DD	BB	BB	DD	BB	DD	DD	DD	DD	BB	DD
chr9_44564201_44564216	BB	DD	BB	DD	DD	DD	BB	DD	BB	DD	BB	DD	DD	DD	BB	DD	BB	DD	DD	BB	DD	DD	DD	BB	DD	BB	BB	DD	DD	DD	DD	DD	DD	DD	BB	BB	BB	DD	DD	BB	BB	DD	BB	DD	DD	DD	DD	BB	DD
chr9_44568681_44568700	BB	DD	BB	DD	DD	DD	BB	DD	BB	DD	BB	DD	DD	DD	BB	DD	BB	DD	DD	BB	DD	DD	DD	BB	DD	BB	BB	DD	DD	DD	DD	DD	DD	DD	BB	BB	BB	DD	DD	BB	BB	DD	BB	DD	DD	DD	DD	BB	DD
chr9_44584825_44584844	BB	DD	BB	DD	DD	DD	BB	DD	BB	DD	BB	DD	DD	DD	BB	DD	BB	DD	DD	BB	DD	DD	DD	BB	DD	BB	BB	DD	DD	DD	DD	DD	DD	DD	BB	BB	BB	DD	DD	BB	BB	DD	BB	DD	DD	DD	DD	BB	DD
chr9_44613476_44613489	BB	DD	BB	DD	DD	DD	BB	DD	BB	DD	BB	DD	DD	DD	BB	DD	BB	DD	DD	BB	DD	DD	DD	BB	DD	BB	BB	DD	DD	DD	DD	DD	DD	DD	BB	BB	BB	DD	DD	BB	BB	DD	BB	DD	DD	DD	DD	BB	DD
chr9_44634061_44634084	BB	DD	BB	DD	DD	DD	BB	DD	BB	DD	BB	DD	DD	DD	BB	DD	BB	DD	DD	BB	DD	DD	DD	BB	DD	BB	BB	DD	DD	DD	DD	DD	DD	DD	BB	BB	BB	DD	DD	BB	BB	DD	BB	DD	DD	DD	DD	BB	DD
chr9_44657645_44657660	BB	DD	BB	DD	DD	DD	BB	DD	BB	DD	BB	DD	DD	DD	BB	DD	BB	DD	DD	BB	DD	DD	DD	BB	DD	BB	BB	DD	DD	DD	DD	DD	DD	DD	BB	BB	BB	DD	DD	BB	BB	DD	BB	DD	DD	DD	DD	BB	DD
chr9_44659374_44659403	BB	DD	bb	DD	DD	DD	bb	DD	bb	DD	BB	DD	DD	DD	BB	DD	BB	DD	DD	BB	DD	DD	DD	BB	DD	bb	BB	DD	DD	DD	DD	DD	DD	DD	bb	BB	BB	DD	DD	BB	bb	DD	BB	DD	DD	DD	DD	bb	DD
chr9_44679326_44679361	BB	DD	BB	DD	DD	DD	BB	DD	BB	DD	BB	dn	DD	DD	BB	DD	BB	DD	DD	BB	DD	DD	DD	BB	DD	BB	BB	DD	DD	DD	DD	DD	DD	DD	BB	BB	BB	DD	DD	BB	BB	DD	BB	DD	DD	DD	DD	BB	DD
chr9_44679996_44680023	BB	DD	BB	DD	DD	DD	BB	DD	BB	DD	BB	DD	DD	DD	BB	DD	BB	DD	DD	BB	DD	DD	DD	BB	DD	BB	BB	DD	DD	DD	DD	DD	DD	DD	BB	BB	BB	DD	DD	BB	BB	DD	BB	DD	DD	DD	DD	BB	DD
chr9_44680961_44680975	BB	DD	BB	DD	DD	DD	BB	DD	BB	DD	BB	DD	DD	DD	BB	DD	BB	DD	DD	BB	DD	DD	DD	BB	DD	BB	BB	DD	DD	DD	DD	DD	DD	DD	BB	BB	BB	DD	DD	BB	BB	DD	BB	DD	DD	DD	DD	BB	DD
chr9_44782658_44782672	BB	DD	BB	DD	DD	DD	BB	DD	BB	DD	BB	DD	DD	DD	BB	DD	BB	DD	DD	BB	DD	DD	DD	BB	DD	BB	BB	DD	DD	DD	DD	DD	DD	DD	BB	BB	BB	DD	DD	BB	BB	DD	BB	DD	DD	DD	DD	BB	DD
chr9_44798953_44798976	BB	DD	BB	DD	DD	DD	BB	DD	BB	DD	BB	DD	DD	DD	BB	DD	BB	DD	DD	BB	DD	DD	DD	BB	DD	BB	BB	DD	DD	DD	DD	DD	DD	DD	BB	BB	BB	DD	DD	BB	BB	DD	BB	DD	DD	DD	DD	BB	DD
chr9_44808899_44808934	BB	DD	BB	DD	DD	DD	BB	DD	BB	DD	BB	DD	DD	DD	BB	DD	BB	DD	DD	BB	DD	DD	DD	BB	DD	BB	BB	DD	DD	DD	DD	DD	DD	DD	BB	BB	BB	DD	DD	BB	BB	DD	BB	DD	DD	DD	DD	BB	DD
chr9_44854238_44854285	BB	DD	BB	DD	DD	DD	BB	DD	BB	DD	BB	DD	DD	DD	BB	DD	BB	DD	DD	BB	DD	DD	DD	BB	DD	bn	BB	DD	DD	DD	DD	DD	DD	DD	BB	BB	BB	DD	DD	BB	BB	DD	BB	DD	DD	DD	DD	BB	DD
chr9_44858654_44858688	BB	DD	BB	DD	DD	DD	BB	DD	BB	DD	BB	DD	DD	DD	BB	DD	BB	DD	DD	BB	DD	DD	DD	BB	DD	BB	BB	DD	DD	DD	DD	DD	DD	DD	BB	BB	BB	DD	DD	BB	BB	DD	BB	DD	DD	DD	DD	BB	DD
chr9_44861776_44861799	BB	DD	BB	DD	DD	DD	BB	DD	BB	DD	BB	DD	DD	DD	BB	DD	BB	DD	DD	BB	DD	DD	DD	BB	DD	BB	BB	DD	DD	DD	DD	DD	DD	DD	BB	BB	BB	DD	DD	BB	BB	DD	BB	DD	DD	DD	DD	BB	DD
chr9_44884550_44884579	BB	DD	BB	DD	DD	DD	BB	DD	BB	DD	BB	DD	DD	DD	BB	DD	BB	DD	DD	BB	DD	DD	DD	BB	DD	BB	BB	DD	DD	DD	DD	DD	DD	DD	BB	BB	BB	DD	DD	BB	BB	DD	BB	DD	DD	DD	DD	BB	DD
chr9_44893451_44893478	BB	DD	BB	DD	DD	DD	BB	DD	BB	NA	BB	DD	DD	DD	NA	DD	BB	NA	DD	NA	NA	DD	DD	BB	DD	NA	BB	DD	NA	DD	NA	DD	DD	DD	BB	BB	NA	DD	DD	BB	BB	bd	NA	DD	DD	DD	NN	BB	DD
chr9_44926430_44926447	BB	DD	BB	DD	DD	DD	BB	DD	BB	DD	BB	DD	DD	DD	BB	DD	BB	DD	DD	BB	DD	DD	DD	BB	DD	BB	BB	DD	DD	DD	DD	DD	DD	DD	BB	BB	BB	DD	DD	BB	BB	DD	BB	DD	DD	DD	DD	BB	DD
chr9_44928618_44928641	BB	DD	BB	DD	DD	DD	BB	DD	BB	DD	BB	DD	DD	DD	BB	DD	BB	DD	DD	BB	DD	DD	DD	BB	DD	BB	BB	DD	DD	DD	DD	DD	DD	DD	BB	BB	BB	DD	DD	BB	BB	DD	BB	DD	DD	DD	DD	BB	DD
chr9_44933880_44933915	BB	DD	BB	DD	DD	DD	BB	DD	BB	DD	BB	DD	DD	DD	BB	DD	BB	DD	DD	BB	DD	DD	DD	BB	DD	BB	BB	DD	DD	DD	DD	DD	DD	DD	BB	BB	BB	DD	DD	BB	BB	DD	BB	DD	DD	DD	DD	BB	DD
chr9_44949052_44949087	BB	DD	BB	DD	DD	DD	BB	DD	BB	DD	BB	DD	DD	DD	BB	DD	BB	DD	DD	BB	DD	DD	DD	BB	DD	BB	BB	DD	DD	DD	DD	DD	DD	DD	BB	BB	BB	DD	DD	BB	BB	DD	BB	DD	DD	DD	DD	BB	DD
chr9_44968399_44968422	BB	DD	BB	DD	DD	DD	BB	DD	BB	DD	BB	DD	DD	DD	BB	DD	BB	DD	DD	BB	DD	DD	DD	BB	DD	BB	BB	DD	DD	DD	DD	DD	DD	DD	BB	BB	BB	DD	DD	BB	BB	DD	BB	DD	DD	DD	DD	BB	DD
chr9_4500503_4500550	BB	DD	DD	DD	DD	DD	DD	DD	NA	NN	BB	DD	DD	DD	DD	DD	BB	DD	DD	BB	BB	DD	DD	BB	BB	NA	BB	bd	BB	DD	BB	NA	NA	BB	DD	DD	DD	DD	BB	DD	BB	BB	DD	DD	NA	BB	DD	BB	DD
chr9_45017842_45017861	BB	DD	BB	DD	DD	DD	BB	DD	BB	DD	BB	DD	DD	DD	BB	DD	BB	DD	DD	BB	DD	DD	DD	BB	DD	BB	BB	DD	DD	DD	DD	DD	DD	DD	BB	BB	BB	DD	DD	BB	BB	DD	BB	DD	DD	DD	DD	BB	DD
chr9_45019306_45019325	BB	DD	BB	DD	DD	DD	BB	DD	BB	DD	BB	DD	DD	DD	BB	DD	BB	DD	DD	BB	DD	DD	DD	BB	DD	BB	BB	DD	DD	DD	DD	DD	DD	DD	BB	BB	BB	DD	DD	BB	BB	DD	BB	DD	DD	DD	DD	BB	DD
chr9_45056433_45056450	BB	DD	BB	DD	DD	DD	BB	DD	BB	DD	BB	DD	DD	DD	BB	DD	bn	DD	DD	BB	DD	dn	DD	BB	DD	BB	BB	DD	DD	DD	DD	DD	DD	DD	BB	BB	BB	DD	DD	BB	BB	DD	BB	DD	DD	DD	DD	BB	DD
chr9_45190537_45190554	BB	DD	BB	DD	DD	DD	BB	DD	BB	DD	BB	DD	DD	DD	BB	DD	BB	DD	DD	BB	DD	DD	DD	BB	DD	BB	BB	DD	DD	DD	DD	DD	DD	DD	BB	BB	BB	DD	DD	BB	BB	DD	BB	DD	DD	bd	DD	BB	DD
chr9_45207674_45207694	BB	DD	BB	DD	DD	DD	BB	DD	BB	DD	BB	DD	DD	DD	BB	DD	BB	DD	DD	BB	DD	DD	DD	BB	DD	BB	BB	DD	DD	DD	DD	DD	DD	DD	BB	BB	BB	DD	DD	BB	BB	DD	BB	DD	DD	DD	DD	BB	DD
chr9_45219101_45219132	BB	DD	BB	DD	DD	DD	BB	DD	BB	DD	BB	DD	DD	DD	BB	DD	BB	DD	DD	BB	DD	DD	DD	BB	DD	BB	BB	DD	DD	DD	DD	DD	DD	DD	BB	BB	BB	DD	DD	BB	BB	DD	BB	DD	DD	DD	DD	BB	DD
chr9_45243653_45243688	BB	DD	BB	DD	DD	DD	BB	DD	BB	dn	BB	DD	DD	DD	BB	DD	BB	DD	DD	BB	DD	DD	DD	BB	DD	BB	BB	DD	DD	DD	DD	DD	DD	DD	BB	BB	BB	dn	DD	BB	BB	DD	BB	DD	DD	DD	DD	BB	DD
chr9_45287529_45287564	FF	FF	FF	NA	FF	NA	FF	FF	FF	FF	FF	FF	FF	FF	FF	FF	FF	NA	FF	FF	FF	NN	fn	FF	FF	NA	FF	FF	FF	NA	FF	FF	FF	FF	FF	NA	FF	FF	FF	FF	NA	FF	FF	FF	FF	FF	FF	FF	FF
chr9_45306289_45306332	fn	FF	NA	FF	FF	FF	FF	FF	FF	FF	FF	FF	FF	fn	FF	FF	FF	FF	FF	FF	FF	FF	FF	NA	fn	FF	FF	FF	FF	FF	FF	FF	FF	FF	FF	FF	NA	FF	FF	FF	NA	FF	FF	FF	FF	NA	FF	FF	NN
chr9_45353766_45353783	BB	DD	BB	DD	DD	DD	BB	DD	BB	DD	BB	DD	DD	DD	BB	DD	BB	DD	DD	BB	DD	DD	DD	BB	DD	BB	BB	DD	DD	DD	DD	DD	DD	DD	BB	BB	BB	DD	DD	BB	BB	DD	BB	DD	DD	DD	DD	BB	DD
chr9_45392733_45392744	BB	DD	BB	DD	DD	DD	BB	DD	BB	DD	BB	DD	DD	DD	BB	DD	BB	DD	DD	BB	DD	DD	DD	BB	DD	BB	BB	DD	DD	DD	DD	DD	DD	DD	BB	BB	BB	DD	DD	BB	BB	DD	BB	DD	DD	DD	DD	BB	DD
chr9_45395178_45395210	BB	DD	BB	DD	DD	DD	BB	DD	BB	DD	BB	DD	DD	DD	BB	DD	BB	DD	DD	BB	DD	DD	DD	BB	DD	BB	BB	DD	DD	DD	DD	DD	DD	DD	BB	BB	BB	DD	DD	BB	BB	DD	BB	DD	DD	DD	DD	BB	DD
chr9_45412858_45412879	BB	dn	BB	DD	DD	DD	BB	dn	BB	DD	BB	DD	DD	DD	BB	dn	BB	DD	DD	BB	DD	DD	DD	BB	DD	BB	BB	DD	DD	DD	DD	DD	DD	DD	BB	BB	BB	DD	DD	BB	BB	dn	BB	DD	DD	DD	DD	BB	DD
chr9_45425190_45425211	BB	DD	BB	DD	DD	DD	BB	DD	bn	DD	BB	DD	DD	DD	BB	DD	BB	DD	DD	BB	DD	DD	DD	BB	DD	BB	BB	DD	DD	DD	DD	DD	DD	DD	BB	BB	BB	DD	DD	BB	bn	DD	BB	DD	DD	DD	DD	BB	DD
chr9_45425343_45425366	BB	DD	BB	DD	DD	DD	BB	DD	BB	DD	BB	DD	DD	DD	BB	DD	BB	DD	DD	BB	DD	DD	DD	BB	DD	BB	BB	DD	DD	DD	DD	DD	DD	DD	BB	BB	BB	DD	DD	BB	BB	DD	BB	DD	DD	DD	DD	BB	DD
chr9_45478487_45478506	BB	DD	BB	DD	DD	DD	BB	DD	BB	DD	BB	DD	DD	DD	BB	DD	BB	DD	DD	BB	DD	DD	DD	BB	DD	BB	BB	DD	DD	DD	DD	DD	DD	DD	BB	BB	BB	DD	DD	BB	BB	DD	BB	DD	DD	DD	DD	BB	DD
chr9_45490262_45490276	BB	DD	BB	DD	DD	DD	BB	DD	BB	DD	BB	DD	DD	bd	BB	DD	BB	bd	DD	BB	DD	DD	DD	BB	DD	BB	BB	DD	DD	DD	DD	DD	DD	DD	BB	BB	BB	DD	DD	BB	BB	bd	BB	DD	DD	DD	DD	BB	DD
chr9_45518979_45519006	BB	DD	BB	DD	DD	DD	BB	DD	BB	DD	BB	DD	DD	DD	BB	DD	BB	DD	DD	BB	DD	DD	DD	bn	DD	BB	BB	DD	DD	DD	DD	DD	DD	DD	BB	BB	BB	DD	DD	BB	BB	DD	BB	DD	DD	DD	DD	BB	DD
chr9_45526504_45526539	BB	DD	BB	DD	DD	DD	BB	DD	BB	DD	BB	DD	DD	DD	BB	DD	bd	DD	DD	BB	DD	DD	DD	BB	DD	BB	BB	DD	DD	DD	DD	DD	DD	DD	BB	BB	BB	DD	DD	BB	BB	DD	BB	DD	DD	DD	DD	BB	DD
chr9_45595016_45595027	BB	DD	BB	DD	DD	DD	BB	DD	BB	DD	BB	DD	DD	DD	BB	DD	BB	DD	DD	BB	DD	DD	DD	BB	DD	BB	BB	DD	DD	DD	DD	DD	DD	DD	BB	BB	BB	DD	DD	BB	BB	DD	BB	DD	DD	DD	DD	BB	DD
chr9_45647530_45647573	FF	FF	FF	FF	NA	NA	FF	fn	FF	FF	NN	NA	FF	FF	FF	FF	NN	FF	FF	FF	NA	NA	FF	FF	FF	NA	NA	FF	FF	FF	FF	NA	FF	FF	NA	NA	FF	FF	FF	FF	FF	FF	FF	FF	FF	NA	FF	FF	FF
chr9_45655728_45655759	BB	DD	BB	DD	DD	DD	BB	DD	BB	DD	BB	DD	DD	DD	BB	DD	BB	DD	DD	BB	DD	DD	DD	bn	DD	BB	BB	DD	DD	DD	DD	DD	DD	DD	BB	BB	BB	DD	DD	BB	BB	DD	BB	DD	DD	DD	DD	BB	DD
chr9_45659555_45659578	BB	DD	BB	DD	dn	DD	BB	DD	BB	DD	BB	DD	DD	DD	BB	dn	BB	DD	DD	BB	DD	DD	DD	BB	DD	BB	BB	DD	DD	DD	DD	DD	DD	DD	BB	BB	BB	DD	DD	BB	BB	DD	BB	DD	DD	DD	DD	BB	DD
chr9_45730554_45730613	NA	DD	NN	dn	DD	DD	BB	DD	NA	DD	BB	NA	NA	DD	BB	DD	BB	NA	DD	BB	BB	NA	DD	BB	NN	NA	BB	NA	DD	NA	dn	DD	DD	NA	BB	BB	BB	DD	DD	BB	BB	NA	BB	DD	DD	DD	DD	BB	NA
chr9_45730785_45730832	BB	NA	BB	DD	DD	NA	BB	DD	NA	NN	BB	NA	DD	bd	BB	DD	NA	NA	DD	BB	BB	DD	DD	BB	DD	NA	NA	DD	DD	NA	bd	NA	bd	DD	BB	BB	BB	DD	DD	BB	NA	NA	BB	NA	DD	DD	DD	BB	NA
chr9_45764780_45764807	BB	DD	BB	DD	DD	DD	BB	DD	BB	DD	BB	DD	DD	DD	BB	DD	BB	DD	DD	BB	BB	DD	DD	BB	DD	BB	BB	DD	DD	DD	DD	DD	DD	DD	BB	BB	BB	DD	DD	BB	BB	DD	BB	DD	DD	DD	DD	BB	DD
chr9_45771343_45771382	BB	DD	BB	DD	DD	DD	BB	DD	BB	DD	BB	DD	DD	DD	BB	DD	BB	DD	DD	BB	BB	DD	DD	BB	DD	BB	BB	DD	DD	DD	DD	DD	DD	DD	BB	BB	BB	DD	DD	BB	BB	DD	BB	DD	DD	DD	DD	BB	DD
chr9_4582271_4582322	FF	FF	NA	NA	FF	NA	FF	FF	NA	FF	FF	FF	NN	FF	FF	FF	FF	NA	NA	FF	FF	fn	FF	FF	FF	FF	FF	FF	FF	FF	FF	FF	FF	fn	FF	FF	FF	FF	FF	FF	NA	NA	NA	NN	FF	FF	NA	NA	NA
chr9_45874437_45874496	BB	DD	BB	DD	DD	DD	BB	DD	BB	DD	BB	DD	DD	DD	BB	DD	BB	DD	DD	BB	BB	DD	DD	BB	DD	BB	BB	DD	DD	DD	DD	DD	DD	DD	BB	BB	BB	DD	DD	BB	BB	DD	BB	DD	DD	DD	DD	BB	DD
chr9_45988075_45988098	BB	DD	BB	DD	DD	DD	BB	DD	BB	DD	BB	DD	DD	DD	BB	DD	BB	DD	DD	BB	BB	DD	DD	BB	DD	BB	BB	DD	DD	DD	DD	DD	DD	DD	BB	BB	BB	DD	DD	BB	BB	DD	BB	DD	DD	DD	DD	BB	DD
chr9_46008437_46008468	BB	DD	BB	DD	DD	DD	BB	DD	BB	DD	BB	DD	DD	DD	BB	DD	BB	DD	DD	BB	BB	DD	DD	BB	DD	BB	BB	DD	DD	DD	DD	DD	DD	DD	BB	BB	BB	DD	DD	BB	BB	DD	BB	DD	DD	DD	DD	BB	DD
chr9_46024761_46024780	FF	FF	FF	FF	FF	NA	NN	FF	FF	FF	FF	FF	NA	FF	FF	FF	FF	FF	FF	FF	fn	NA	NA	FF	FF	NA	NA	FF	FF	FF	FF	FF	FF	FF	FF	NA	FF	NA	FF	FF	NA	FF	FF	FF	FF	FF	FF	FF	NA
chr9_46033843_46033886	BB	DD	BB	DD	DD	DD	BB	bd	BB	DD	BB	DD	DD	DD	BB	DD	BB	bd	bn	BB	BB	DD	DD	BB	DD	BB	BB	bd	DD	bd	DD	bd	DD	DD	BB	BB	BB	DD	DD	BB	BB	bd	BB	DD	DD	DD	DD	BB	DD
chr9_46044051_46044094	BB	DD	BB	NA	DD	DD	BB	DD	BB	DD	NA	DD	DD	DD	BB	DD	NA	NA	DD	NA	BB	DD	DD	BB	DD	NA	NN	DD	DD	NA	DD	NA	NA	DD	BB	NA	BB	DD	DD	NA	NA	DD	BB	DD	DD	DD	DD	NA	NA
chr9_46075101_46075156	BB	DD	BB	DD	bd	NA	BB	NN	BB	NA	BB	DD	DD	DD	NA	DD	BB	DD	DD	BB	BB	NA	DD	BB	NA	BB	NA	NA	DD	DD	NA	DD	BB	bn	BB	NA	BB	DD	DD	BB	NA	DD	BB	DD	DD	DD	DD	BB	DD
chr9_46080528_46080567	NN	FF	NN	FF	FF	FF	NN	FF	NN	NA	NN	NA	FF	FF	NN	FF	NN	FF	NA	NN	NN	FF	FF	NN	NA	NA	NN	FF	FF	FF	NA	NA	NA	FF	NN	NN	NN	FF	FF	NN	NA	FF	NN	FF	NA	FF	NA	NN	FF
chr9_46108055_46108098	BB	DD	BB	DD	DD	DD	BB	DD	BB	NN	NA	DD	DD	NA	BB	DD	BB	DD	DD	BB	BB	DD	DD	BB	dn	BB	BB	DD	DD	NA	DD	DD	DD	DD	BB	BB	BB	DD	NA	NA	BB	DD	BB	DD	DD	DD	DD	BB	DD
chr9_46229530_46229554	BB	DD	BB	DD	DD	DD	BB	DD	BB	DD	BB	DD	DD	DD	BB	DD	BB	DD	DD	BB	BB	DD	DD	BB	DD	BB	BB	DD	DD	DD	DD	DD	DD	DD	BB	BB	BB	DD	DD	BB	BB	DD	BB	DD	DD	DD	DD	BB	DD
chr9_46236130_46236149	BB	DD	BB	DD	DD	DD	BB	DD	BB	DD	BB	DD	DD	DD	BB	DD	BB	DD	DD	BB	BB	DD	DD	BB	DD	BB	BB	DD	DD	DD	DD	DD	DD	DD	BB	BB	BB	DD	DD	BB	BB	DD	BB	DD	DD	DD	DD	BB	DD
chr9_46239463_46239507	BB	DD	BB	DD	DD	DD	BB	DD	BB	DD	BB	DD	DD	DD	BB	DD	BB	DD	DD	BB	BB	DD	DD	BB	DD	BB	BB	DD	DD	DD	DD	DD	DD	DD	BB	BB	BB	DD	DD	BB	BB	DD	BB	DD	DD	DD	DD	BB	DD
chr9_46248805_46248840	FF	FF	FF	FF	FF	FF	FF	FF	FF	NN	FF	FF	NN	FF	FF	FF	FF	NA	FF	FF	FF	NA	FF	FF	FF	NA	FF	FF	FF	FF	FF	FF	FF	FF	FF	FF	FF	FF	FF	FF	FF	FF	FF	FF	FF	FF	FF	FF	NA
chr9_46283539_46283574	BB	DD	BB	DD	DD	DD	BB	DD	BB	DD	BB	DD	DD	BB	bd	DD	BB	DD	DD	BB	BB	DD	DD	DD	DD	BB	BB	DD	DD	DD	DD	DD	DD	DD	BB	BB	BB	DD	DD	BB	BB	DD	BB	DD	DD	DD	DD	BB	DD
chr9_46376574_46376633	BB	DD	BB	DD	DD	DD	BB	DD	BB	DD	BB	DD	DD	DD	BB	DD	BB	DD	DD	BB	BB	DD	DD	BB	DD	BB	BB	DD	DD	DD	DD	DD	DD	DD	BB	BB	BB	DD	DD	BB	BB	DD	BB	DD	DD	DD	DD	BB	DD
chr9_46440118_46440145	BB	DD	BB	NA	NA	DD	BB	DD	BB	DD	BB	NA	DD	DD	BB	DD	BB	DD	NA	BB	BB	dn	dn	BB	DD	NA	BB	DD	DD	dn	DD	DD	NN	NN	BB	NA	NA	DD	DD	BB	BB	DD	BB	DD	DD	NA	NA	BB	NA
chr9_46463929_46463976	FF	FF	FF	FF	NA	FF	NA	FF	FF	FF	FF	FF	FF	FF	FF	FF	NA	FF	FF	fn	FF	FF	FF	NN	FF	NA	FF	FF	FF	FF	FF	FF	FF	FF	FF	NA	FF	FF	FF	NA	NA	NA	NA	FF	NA	FF	FF	FF	NA
chr9_46491106_46491129	BB	DD	BB	DD	DD	DD	BB	DD	BB	DD	BB	DD	DD	DD	BB	DD	BB	DD	DD	BB	BB	DD	DD	BB	DD	BB	BB	DD	DD	DD	DD	DD	DD	DD	BB	BB	BB	DD	DD	BB	BB	DD	BB	DD	DD	DD	DD	BB	DD
chr9_46501593_46501637	BB	DD	BB	DD	DD	DD	BB	DD	BB	DD	BB	DD	DD	DD	BB	DD	BB	DD	DD	BB	BB	DD	DD	BB	DD	BB	BB	DD	DD	DD	DD	DD	DD	DD	BB	BB	BB	DD	DD	BB	BB	DD	BB	DD	DD	DD	DD	BB	DD
chr9_46559379_46559406	BB	DD	BB	DD	DD	DD	BB	DD	BB	DD	BB	DD	DD	DD	BB	DD	BB	DD	DD	BB	BB	DD	DD	BB	DD	BB	BB	DD	DD	DD	DD	DD	DD	DD	BB	BB	BB	DD	DD	BB	BB	DD	BB	dn	DD	DD	DD	BB	DD
chr9_46566659_46566674	BB	DD	BB	DD	DD	DD	BB	DD	BB	DD	BB	DD	DD	DD	BB	DD	BB	DD	DD	BB	BB	DD	DD	BB	DD	BB	BB	DD	DD	DD	DD	DD	DD	DD	BB	BB	BB	DD	DD	BB	BB	DD	BB	DD	DD	DD	DD	BB	DD
chr9_46568135_46568150	BB	DD	BB	DD	DD	DD	BB	DD	BB	DD	BB	DD	DD	DD	BB	DD	BB	DD	DD	BB	BB	DD	DD	BB	DD	BB	BB	DD	DD	DD	DD	DD	DD	DD	BB	BB	BB	DD	DD	BB	BB	DD	BB	DD	DD	DD	DD	BB	DD
chr9_46568448_46568461	BB	DD	BB	DD	DD	DD	BB	DD	BB	DD	BB	DD	DD	DD	BB	DD	BB	DD	dn	BB	BB	DD	DD	BB	DD	BB	BB	DD	DD	DD	DD	DD	DD	DD	BB	BB	BB	DD	DD	BB	BB	DD	BB	DD	DD	DD	DD	BB	DD
chr9_46594449_46594493	BB	DD	BB	DD	DD	DD	BB	DD	BB	DD	BB	DD	DD	DD	BB	DD	BB	DD	DD	BB	BB	DD	DD	BB	DD	BB	BB	DD	DD	DD	DD	DD	DD	DD	BB	BB	BB	DD	DD	BB	BB	DD	BB	DD	DD	DD	DD	BB	DD
chr9_46604441_46604472	BB	DD	BB	DD	DD	DD	BB	DD	BB	DD	BB	DD	DD	DD	BB	DD	BB	DD	DD	BB	BB	DD	DD	BB	DD	BB	BB	DD	DD	DD	dn	DD	DD	DD	BB	BB	BB	DD	DD	BB	BB	DD	BB	DD	DD	DD	DD	BB	DD
chr9_46620800_46620829	FF	df	FF	df	df	df	FF	df	FF	DD	FF	df	df	df	FF	df	FF	df	df	FF	FF	df	df	FF	df	FF	FF	df	df	df	df	df	df	df	FF	FF	FF	df	df	FF	FF	df	FF	df	df	df	df	FF	df
chr9_46646112_46646151	BB	DD	BB	DD	DD	DD	BB	DD	BB	dn	BB	NA	DD	DD	BB	DD	BB	DD	DD	BB	BB	DD	DD	BB	DD	NA	BB	DD	DD	DD	DD	DD	DD	DD	BB	NA	BB	DD	DD	BB	BB	DD	BB	DD	DD	DD	DD	BB	DD
chr9_46659990_46660007	BB	DD	BB	DD	DD	DD	BB	DD	BB	DD	BB	DD	DD	DD	BB	DD	BB	DD	DD	BB	BB	DD	DD	BB	DD	BB	BB	DD	DD	DD	DD	DD	DD	DD	BB	BB	BB	DD	DD	BB	BB	DD	BB	DD	DD	DD	DD	BB	DD
chr9_46682711_46682734	BB	DD	BB	DD	DD	DD	BB	DD	BB	DD	BB	DD	DD	DD	BB	DD	BB	DD	DD	BB	BB	DD	DD	BB	DD	BB	BB	DD	DD	DD	DD	DD	DD	DD	BB	BB	BB	DD	DD	BB	BB	DD	BB	DD	DD	DD	DD	BB	DD
chr9_46701597_46701644	BB	DD	BB	DD	DD	DD	BB	DD	BB	NA	BB	DD	NA	DD	BB	DD	BB	DD	DD	NA	NA	DD	DD	NN	NA	BB	NA	DD	DD	DD	DD	DD	DD	dn	BB	NA	NA	DD	DD	BB	BB	DD	BB	DD	DD	DD	DD	NA	NA
chr9_46718443_46718494	BB	DD	BB	DD	DD	DD	BB	DD	BB	dn	BB	dn	NN	DD	BB	DD	NA	DD	DD	BB	BB	DD	DD	BB	DD	NA	BB	DD	DD	NA	DD	DD	DD	NA	bn	BB	BB	dn	NN	NA	NA	DD	NA	DD	NA	NA	DD	BB	NA
chr9_46737855_46737868	BB	dn	BB	dn	DD	dn	BB	bd	BB	dn	BB	dn	DD	DD	BB	dn	BB	DD	dn	BB	BB	dn	dn	BB	DD	BB	BB	dn	dn	bd	dn	dn	DD	dn	BB	BB	BB	dn	dn	BB	BB	dn	BB	dn	dn	DD	dn	BB	dn
chr9_46738043_46738060	BB	DD	BB	DD	DD	DD	BB	DD	BB	DD	BB	DD	DD	DD	BB	DD	BB	DD	DD	BB	BB	DD	DD	BB	DD	BB	BB	DD	DD	DD	DD	DD	DD	DD	BB	BB	BB	DD	DD	BB	BB	DD	BB	DD	DD	DD	DD	BB	DD
chr9_46759372_46759407	FF	NN	FF	NN	NN	NN	FF	NN	FF	NN	FF	NN	NN	NN	FF	NN	FF	NN	NN	FF	FF	NN	NN	FF	NA	fn	FF	NN	NN	NN	NN	NN	fn	FF	FF	FF	FF	FF	FF	FF	FF	FF	FF	FF	FF	FF	FF	FF	FF
chr9_46763525_46763552	BB	DD	BB	DD	DD	DD	BB	DD	BB	DD	BB	DD	DD	DD	BB	DD	BB	DD	DD	BB	BB	DD	DD	BB	DD	BB	BB	DD	DD	DD	DD	DD	DD	DD	BB	BB	BB	DD	DD	BB	BB	DD	BB	DD	DD	DD	DD	BB	DD
chr9_46775946_46775981	BB	DD	BB	DD	DD	DD	BB	DD	BB	DD	BB	DD	DD	DD	BB	DD	BB	DD	DD	BB	BB	DD	DD	BB	DD	BB	BB	DD	DD	DD	DD	DD	DD	DD	BB	BB	BB	DD	DD	BB	BB	DD	BB	DD	DD	DD	DD	BB	DD
chr9_46782397_46782416	BB	DD	BB	DD	DD	DD	BB	DD	BB	DD	BB	DD	DD	DD	BB	DD	BB	DD	DD	BB	BB	DD	DD	BB	DD	BB	BB	DD	DD	DD	DD	DD	DD	DD	BB	BB	BB	DD	DD	BB	BB	DD	BB	DD	DD	DD	DD	BB	DD
chr9_46826544_46826583	BB	DD	BB	DD	DD	DD	BB	DD	BB	DD	BB	DD	DD	DD	BB	DD	BB	DD	DD	BB	BB	DD	DD	BB	DD	BB	BB	DD	DD	DD	DD	DD	DD	DD	BB	BB	BB	DD	DD	BB	BB	DD	BB	DD	DD	BB	DD	BB	DD
chr9_46864265_46864312	BB	DD	NA	DD	DD	DD	BB	DD	BB	DD	NA	DD	DD	DD	BB	DD	BB	DD	DD	BB	BB	DD	DD	BB	DD	BB	BB	DD	DD	DD	DD	DD	DD	DD	BB	NA	BB	DD	DD	NA	BB	DD	BB	DD	DD	BB	DD	BB	DD
chr9_46872866_46872881	BB	DD	BB	DD	DD	DD	BB	DD	BB	DD	BB	DD	DD	DD	BB	DD	BB	DD	DD	BB	BB	DD	DD	BB	DD	BB	BB	DD	DD	DD	DD	DD	DD	DD	BB	BB	BB	DD	DD	BB	BB	DD	BB	DD	DD	BB	DD	BB	DD
chr9_46899602_46899625	BB	DD	BB	NA	NA	DD	BB	DD	BB	NA	BB	DD	NA	DD	BB	DD	BB	NN	NN	NA	BB	DD	DD	BB	NA	NA	BB	DD	NA	NA	NA	DD	DD	DD	BB	NA	NA	DD	DD	NA	NA	DD	BB	DD	DD	BB	DD	BB	NA
chr9_46923180_46923215	BB	UU	BB	NA	UU	NA	BB	UU	BB	UU	BB	NA	UU	UU	BB	UU	BB	UU	UU	BB	BB	UU	UU	BB	UU	BB	BB	UU	uu	NA	UU	UU	UU	UU	BB	BB	BB	uu	UU	BB	BB	UU	BB	UU	UU	BB	UU	BB	NA
chr9_46929440_46929451	BB	DD	BB	DD	DD	DD	BB	DD	BB	DD	BB	DD	DD	DD	BB	DD	BB	DD	DD	BB	BB	DD	DD	BB	DD	BB	BB	DD	DD	DD	DD	DD	DD	DD	BB	BB	BB	DD	DD	BB	BB	DD	BB	DD	DD	BB	DD	BB	DD
chr9_46935269_46935320	FF	DD	FF	NA	DD	DD	FF	NA	FF	DD	FF	DD	NA	DD	FF	DD	FF	DD	DD	FF	FF	DD	DD	FF	DD	FF	FF	DD	DD	DD	DD	DD	DD	DD	FF	FF	NA	DD	DD	FF	FF	DD	DD	NA	DD	FF	DD	FF	DD
chr9_46999103_46999114	BB	DD	BB	dd	dd	DD	BB	dd	BB	dd	bd	dd	dd	dd	BB	dd	BB	dd	dd	BB	BB	dd	dd	BB	DD	BB	BB	DD	dd	dd	dd	dd	DD	dd	BB	BB	bn	dd	DD	BB	BB	DD	BB	dd	dd	bn	dd	BB	DD
chr9_4827433_4827472	FF	NA	FF	FF	FF	FF	FF	FF	FF	FF	FF	FF	NN	FF	FF	FF	FF	FF	FF	FF	fn	FF	FF	FF	FF	FF	FF	FF	NA	FF	FF	FF	FF	FF	FF	FF	FF	FF	FF	FF	FF	FF	FF	FF	FF	FF	FF	FF	FF
chr9_4903431_4903480	BB	DD	DD	DD	DD	DD	DD	DD	bn	NN	BB	NA	DD	NA	DD	DD	BB	NA	NA	BB	BB	DD	DD	BB	BB	NA	BB	bd	BB	DD	BB	DD	DD	BB	DD	DD	NA	DD	BB	DD	NA	BB	DD	DD	BB	BB	DD	BB	DD
chr9_5090444_5090487	FF	NA	NA	FF	FF	FF	FF	FF	FF	FF	FF	FF	FF	NA	FF	FF	nn	FF	FF	FF	FF	FF	FF	FF	FF	FF	FF	FF	FF	FF	NA	NA	FF	FF	FF	FF	FF	FF	FF	FF	FF	FF	FF	FF	FF	FF	FF	FF	FF
chr9_5254736_5254783	NN	FF	nn	FF	NN	FF	FF	FF	fn	NA	FF	NA	FF	FF	NN	FF	FF	FF	FF	FF	FF	FF	FF	FF	FF	FF	FF	FF	FF	FF	FF	FF	NN	FF	FF	FF	FF	FF	FF	NA	FF	FF	FF	FF	FF	FF	fn	FF	FF
chr9_5254791_5254818	FF	FF	NN	FF	NA	FF	FF	FF	FF	FF	NA	FF	FF	FF	FF	FF	FF	FF	FF	FF	FF	FF	FF	FF	FF	FF	FF	FF	FF	FF	FF	FF	FF	FF	FF	FF	FF	FF	FF	FF	FF	FF	FF	FF	FF	FF	FF	FF	FF
chr9_5368420_5368463	BB	DD	DD	DD	DD	DD	DD	DD	BB	DD	BB	DD	DD	DD	DD	DD	BB	DD	DD	bd	BB	DD	DD	BB	BB	BB	BB	bd	BB	DD	BB	DD	DD	BB	DD	DD	DD	DD	BB	DD	BB	BB	DD	DD	BB	BB	DD	BB	DD
chr9_5434399_5434443	FF	NA	NA	NA	NA	FF	NA	FF	FF	FF	FF	NA	FF	FF	NA	FF	FF	NA	NA	FF	FF	FF	FF	FF	FF	NA	FF	FF	FF	FF	NA	FF	FF	FF	FF	FF	NN	NA	FF	FF	FF	NA	FF	NA	FF	FF	FF	FF	NA
chr9_5614295_5614334	FF	FF	FF	NA	FF	FF	FF	FF	FF	NA	FF	NA	NA	FF	FF	FF	FF	NN	FF	FF	NA	fn	NA	FF	FF	NA	FF	FF	FF	FF	FF	FF	FF	FF	FF	NA	FF	FF	FF	FF	NA	FF	FF	NN	FF	NA	FF	NA	FF
chr9_5771191_5771230	FF	FF	FF	NA	FF	NA	FF	FF	FF	FF	FF	FF	FF	FF	FF	FF	NA	FF	NA	FF	FF	FF	FF	FF	FF	FF	FF	NA	fn	FF	FF	FF	FF	fn	FF	FF	FF	FF	FF	NA	NA	FF	FF	FF	FF	FF	FF	FF	FF
chr9_6085342_6085389	bn	DD	DD	DD	NA	DD	nn	DD	BB	DD	BB	BB	DD	DD	DD	DD	BB	NA	DD	BB	BB	DD	DD	BB	BB	BB	BB	bd	BB	DD	BB	DD	DD	BB	DD	DD	DD	DD	BB	DD	BB	BB	DD	DD	BB	BB	DD	NA	NN
chr9_6104790_6104829	NA	FF	FF	FF	FF	FF	FF	FF	FF	FF	FF	FF	FF	FF	FF	FF	FF	FF	FF	FF	FF	FF	FF	NN	FF	NA	FF	FF	FF	FF	FF	FF	FF	FF	FF	FF	FF	FF	FF	FF	FF	FF	FF	FF	FF	FF	FF	FF	FF
chr9_6399915_6399950	FF	FF	FF	FF	FF	FF	FF	NA	FF	FF	FF	FF	FF	FF	FF	FF	FF	FF	FF	FF	FF	FF	FF	FF	FF	FF	FF	FF	FF	FF	FF	FF	FF	FF	FF	NN	FF	FF	FF	FF	FF	FF	FF	FF	FF	FF	NA	FF	FF
chr9_6861052_6861091	BB	BB	BB	UU	BB	BB	BB	BB	BB	BB	BB	BB	BB	BB	BB	BB	BB	BB	BB	BB	BB	BB	NA	BB	BB	BB	BB	bu	BB	BB	BB	BB	BB	BB	BB	BB	BB	BB	BB	BB	BB	BB	BB	NA	BB	BB	BB	BB	NA
chr9_6972735_6972774	FF	FF	FF	FF	FF	FF	FF	FF	FF	FF	FF	FF	FF	FF	FF	FF	NN	NA	FF	FF	FF	FF	FF	FF	FF	FF	FF	FF	FF	FF	FF	NA	FF	FF	FF	FF	FF	FF	FF	NA	NN	FF	FF	FF	FF	FF	FF	FF	FF
chr9_7007432_7007463	FF	NN	FF	FF	NA	FF	FF	NA	FF	FF	FF	FF	FF	FF	FF	FF	FF	fn	FF	FF	FF	FF	fn	FF	FF	FF	FF	FF	NA	FF	FF	FF	FF	FF	FF	FF	NA	FF	FF	FF	FF	FF	FF	FF	FF	FF	fn	FF	FF
chr9_7329181_7329212	BB	DD	DD	DD	DD	DD	DD	DD	BB	BB	BB	DD	DD	DD	DD	DD	BB	DD	DD	BB	BB	DD	DD	BB	BB	BB	BB	bd	BB	DD	BB	DD	DD	BB	DD	DD	DD	DD	BB	DD	BB	BB	DD	DD	BB	BB	DD	BB	DD
chr9_7389165_7389176	NA	FF	FF	FF	FF	FF	FF	FF	FF	FF	FF	FF	FF	FF	FF	FF	FF	FF	FF	FF	FF	FF	FF	NN	FF	NA	FF	FF	FF	FF	FF	NA	FF	FF	FF	NA	FF	NA	FF	FF	FF	NA	FF	FF	FF	NA	FF	FF	FF
chr9_7545940_7545963	NA	FF	FF	NA	NA	FF	FF	FF	FF	FF	FF	FF	NA	NA	NA	FF	FF	NA	FF	FF	NA	FF	FF	FF	FF	FF	FF	FF	FF	FF	FF	FF	FF	FF	FF	FF	NA	FF	FF	FF	FF	FF	FF	FF	NN	FF	FF	NN	FF
chr9_7811993_7812048	FF	NA	NA	NN	NA	NN	FF	FF	FF	FF	FF	FF	FF	NA	FF	FF	NA	NA	FF	NA	FF	FF	FF	FF	NA	NA	FF	FF	FF	NA	FF	FF	FF	FF	FF	FF	NA	NA	FF	FF	NA	FF	FF	FF	FF	NA	FF	FF	NA
chr9_7953458_7953489	FF	NA	FF	FF	FF	FF	FF	FF	FF	FF	FF	NN	FF	FF	FF	FF	FF	FF	FF	FF	FF	FF	FF	FF	FF	NA	FF	NA	FF	FF	FF	FF	FF	NA	FF	FF	FF	FF	FF	FF	FF	FF	FF	FF	FF	FF	FF	FF	FF
chr9_8058836_8058891	FF	df	df	df	df	df	df	df	FF	FF	FF	df	df	df	df	df	FF	df	DD	FF	FF	df	df	FF	FF	FF	FF	NA	FF	df	FF	df	df	FF	fn	df	df	fn	FF	df	FF	FF	df	df	FF	FF	df	fn	df
chr9_8091199_8091250	FF	FF	FF	FF	FF	FF	FF	FF	fn	FF	FF	FF	NN	NA	FF	NA	FF	NA	FF	FF	NA	NA	FF	NA	FF	NA	FF	fn	FF	NA	NA	NA	FF	FF	FF	FF	FF	NA	FF	FF	FF	FF	FF	FF	FF	FF	FF	NA	NA
chr9_8121924_8121963	FF	FF	FF	FF	FF	FF	FF	FF	FF	FF	FF	FF	FF	NA	FF	FF	FF	FF	NA	FF	FF	FF	FF	FF	NA	FF	fn	FF	FF	FF	FF	FF	FF	FF	FF	FF	FF	FF	FF	NN	FF	FF	NA	FF	FF	FF	FF	NA	FF
chr9_8137700_8137751	NA	FF	NA	FF	FF	FF	FF	FF	NA	FF	FF	FF	NA	FF	FF	FF	FF	FF	NA	fn	NA	fn	FF	NA	FF	FF	NA	FF	FF	FF	FF	FF	FF	FF	FF	FF	FF	FF	FF	FF	NA	NA	FF	FF	fn	FF	NN	FF	FF
chr9_8211499_8211526	FF	FF	FF	FF	FF	FF	FF	FF	FF	FF	FF	FF	FF	FF	FF	FF	FF	FF	FF	FF	FF	FF	FF	FF	FF	NA	FF	FF	FF	FF	FF	NN	FF	FF	FF	FF	FF	FF	FF	FF	FF	FF	FF	FF	FF	FF	FF	FF	FF
chr9_8254061_8254100	FF	FF	NA	FF	FF	FF	FF	FF	FF	FF	FF	FF	FF	NN	FF	FF	FF	FF	FF	FF	FF	FF	FF	FF	FF	NA	FF	FF	FF	FF	FF	FF	NA	NA	FF	NA	FF	NA	FF	FF	FF	FF	FF	FF	FF	FF	FF	FF	FF
chr9_8326222_8326266	BB	BB	BB	NA	UU	BB	BB	NA	BB	BB	BB	UU	BB	BB	NA	UU	BB	BB	BB	BB	BB	BB	NA	BB	BB	BB	BB	BB	BB	NA	BB	BB	BB	BB	BB	BB	NA	BB	BB	NA	BB	BB	BB	BB	BB	BB	NA	BB	BB
chr9_8353957_8354016	NN	dn	NN	NN	dn	NN	NA	NN	NA	BB	NA	DD	NN	DD	NA	dn	bn	NA	DD	NN	BB	DD	DD	BB	BB	NA	BB	bd	BB	DD	NA	NA	DD	BB	DD	DD	NA	NA	BB	NA	NA	NN	DD	dn	NA	NA	DD	BB	NA
chr9_8492277_8492320	FF	FF	FF	FF	NA	FF	FF	FF	FF	FF	FF	FF	FF	FF	FF	FF	FF	FF	FF	FF	NA	FF	FF	FF	FF	FF	NN	FF	FF	FF	FF	FF	FF	FF	FF	FF	FF	FF	FF	FF	NA	FF	FF	FF	FF	FF	FF	FF	FF
chr9_8774303_8774338	FF	NA	FF	NN	NA	FF	FF	FF	FF	FF	FF	FF	FF	FF	FF	FF	FF	FF	NA	FF	NA	FF	FF	FF	FF	fn	FF	FF	FF	NA	FF	FF	NA	FF	FF	FF	FF	FF	FF	FF	FF	FF	FF	FF	FF	FF	FF	FF	FF
chr9_8829857_8829878	NA	FF	FF	FF	NA	FF	FF	FF	FF	FF	NA	FF	FF	NA	FF	FF	FF	FF	FF	FF	FF	FF	FF	FF	FF	NA	FF	FF	FF	FF	FF	FF	FF	FF	FF	FF	FF	FF	NA	NA	FF	FF	FF	FF	FF	FF	FF	FF	FF
chr9_8919730_8919765	BB	BB	BB	BB	BB	BB	BB	BB	BB	BB	BB	BB	DD	BB	BB	BB	BB	BB	BB	BB	BB	BB	BB	BB	BB	BB	BB	bd	BB	DD	BB	DD	DD	BB	DD	DD	DD	DD	BB	DD	BB	BB	DD	DD	BB	BB	DD	BB	DD
chr9_9034702_9034725	FF	FF	FF	FF	FF	FF	FF	FF	FF	FF	FF	FF	FF	FF	FF	FF	FF	FF	FF	FF	FF	FF	FF	FF	FF	FF	FF	FF	FF	FF	FF	FF	FF	FF	FF	FF	FF	FF	FF	FF	FF	FF	FF	FF	FF	FF	FF	FF	FF
chr9_9051513_9051548	BB	DD	DD	DD	NA	DD	DD	DD	BB	BB	BB	DD	DD	DD	DD	DD	BB	DD	DD	BB	BB	DD	DD	BB	BB	BB	BB	bd	BB	DD	BB	DD	DD	BB	DD	DD	DD	DD	BB	DD	BB	BB	DD	DD	BB	BB	DD	BB	DD
chr9_9152290_9152321	FF	FF	FF	NA	FF	FF	FF	FF	FF	NA	FF	FF	NA	FF	FF	FF	FF	FF	FF	NA	FF	NA	FF	FF	FF	FF	FF	NA	FF	FF	FF	FF	FF	FF	NA	FF	FF	FF	FF	FF	FF	FF	FF	FF	NA	FF	FF	FF	FF
chr9_9156612_9156651	BB	DD	DD	DD	DD	DD	DD	DD	BB	BB	BB	DD	DD	dn	DD	DD	BB	DD	DD	BB	BB	DD	DD	BB	BB	BB	BB	bd	BB	DD	BB	DD	DD	BB	DD	DD	DD	DD	BB	DD	BB	BB	DD	DD	BB	BB	DD	BB	DD
chr9_9186553_9186584	FF	FF	FF	FF	FF	FF	FF	FF	FF	FF	FF	FF	FF	FF	FF	FF	FF	NA	FF	NN	FF	FF	FF	FF	NN	FF	FF	FF	FF	FF	FF	FF	FF	FF	FF	FF	FF	FF	FF	FF	FF	FF	FF	FF	FF	FF	FF	FF	FF
chr9_9241947_9241960	FF	FF	FF	FF	FF	FF	NA	FF	FF	FF	FF	FF	FF	FF	FF	FF	FF	FF	FF	FF	FF	FF	FF	FF	FF	FF	FF	FF	FF	FF	FF	FF	NN	NA	FF	FF	FF	FF	FF	FF	FF	FF	FF	FF	FF	FF	FF	FF	FF
chr9_9322013_9322045	NA	FF	FF	FF	FF	NA	FF	FF	FF	FF	FF	FF	FF	FF	FF	FF	FF	FF	FF	FF	FF	FF	FF	NA	FF	fn	FF	FF	FF	FF	FF	FF	FF	FF	FF	FF	FF	FF	FF	FF	FF	FF	FF	FF	FF	FF	FF	FF	FF
chr9_9371480_9371531	NN	DD	DD	NA	DD	DD	DD	DD	NA	NA	BB	DD	DD	NA	DD	DD	NN	DD	DD	NA	NA	NA	DD	BB	BB	NA	BB	NA	BB	DD	BB	DD	DD	BB	DD	DD	NA	DD	BB	DD	NA	BB	DD	DD	BB	BB	DD	NA	NA
chr9_9375646_9375681	FF	FF	FF	FF	FF	FF	FF	FF	FF	FF	FF	FF	NA	FF	FF	FF	FF	FF	NN	FF	NA	FF	FF	FF	FF	FF	FF	FF	NA	FF	FF	FF	FF	FF	NA	FF	FF	FF	FF	FF	NA	FF	FF	FF	FF	FF	FF	FF	FF
chr9_9533588_9533631	FF	FF	NN	FF	FF	FF	FF	FF	FF	FF	NA	FF	NA	FF	FF	NA	FF	FF	FF	FF	FF	FF	FF	FF	FF	NA	fn	FF	FF	FF	FF	FF	FF	NA	FF	FF	FF	FF	FF	FF	FF	FF	FF	FF	FF	FF	FF	FF	FF
chr9_9594612_9594631	BB	DD	DD	DD	DD	DD	DD	DD	BB	BB	BB	DD	DD	DD	DD	DD	BB	DD	DD	BB	BB	DD	DD	BB	BB	BB	BB	bd	BB	DD	BB	DD	DD	BB	DD	DD	DD	DD	BB	DD	BB	BB	NA	DD	BB	BB	DD	BB	DD
chr9_9678668_9678719	NA	FF	FF	FF	FF	FF	FF	FF	FF	FF	FF	FF	FF	FF	NA	FF	NA	FF	FF	NA	FF	FF	fn	FF	NA	FF	FF	FF	FF	FF	FF	FF	FF	NA	FF	FF	NN	FF	FF	NA	NA	FF	FF	FF	FF	NA	fn	FF	FF
chr9_9770382_9770399	FF	FF	NA	FF	NA	FF	FF	FF	FF	FF	FF	FF	FF	NN	FF	FF	FF	FF	FF	FF	FF	FF	FF	FF	FF	FF	FF	FF	FF	FF	NA	FF	FF	FF	FF	FF	FF	FF	FF	FF	FF	FF	FF	FF	FF	NA	FF	NA	FF
chr9_9771947_9771960	FF	FF	FF	FF	FF	FF	FF	NA	FF	FF	FF	FF	FF	FF	FF	FF	FF	FF	FF	NA	FF	FF	FF	FF	NA	NA	FF	NA	FF	FF	FF	FF	FF	FF	fn	fn	FF	NA	FF	FF	FF	FF	FF	FF	FF	FF	NA	FF	FF
chr9_9784304_9784331	FF	FF	FF	FF	FF	FF	FF	FF	FF	NA	NN	FF	FF	FF	FF	FF	FF	FF	FF	FF	FF	FF	FF	FF	FF	FF	FF	FF	FF	FF	FF	FF	FF	FF	FF	FF	FF	FF	FF	FF	FF	FF	FF	FF	FF	NA	FF	FF	FF
chr9_9974058_9974087	FF	NA	FF	FF	NA	FF	FF	FF	FF	FF	FF	FF	NA	FF	FF	FF	FF	FF	FF	FF	FF	FF	NA	FF	FF	NA	FF	FF	FF	FF	FF	NA	FF	FF	FF	FF	FF	NA	FF	FF	FF	FF	FF	FF	FF	FF	FF	FF	FF
chr9_9977413_9977436	BB	BB	BB	BB	BB	BB	BB	BB	BB	BB	BB	BB	BB	BB	BB	BB	BB	BB	BB	BB	BB	BB	BB	BB	BB	BB	BB	BB	BB	BB	BB	BB	BB	BB	BB	BB	BB	BB	BB	BB	BB	BB	BB	BB	BB	BB	BB	BB	BB
chr9_9991144_9991183	DD	DD	DD	DD	DD	DD	DD	DD	DD	DD	DD	DD	DD	DD	DD	DD	DD	DD	DD	DD	DD	NA	DD	BB	DD	BB	BB	DD	BB	DD	BB	DD	DD	bn	DD	NA	DD	DD	BB	DD	BB	BB	DD	DD	BB	BB	DD	BB	DD
chr9_47074481_47074504	BB	DD	BB	DD	DD	DD	BB	DD	BB	DD	BB	DD	DD	DD	BB	DD	BB	DD	DD	BB	BB	DD	DD	BB	DD	BB	BB	DD	DD	DD	DD	DD	DD	DD	BB	BB	BB	DD	DD	BB	BB	DD	BB	DD	DD	BB	DD	BB	DD
chr9_47122618_47122631	BB	DD	BB	DD	DD	DD	BB	DD	BB	DD	BB	DD	DD	DD	BB	DD	BB	DD	DD	BB	BB	DD	DD	BB	DD	BB	BB	DD	DD	DD	DD	DD	DD	DD	BB	BB	BB	DD	DD	BB	BB	DD	BB	DD	DD	BB	DD	BB	DD
chr9_47122874_47122921	BB	DD	NA	DD	DD	DD	BB	bd	BB	DD	BB	NA	bd	DD	BB	NA	BB	DD	NA	BB	BB	NA	DD	BB	DD	BB	BB	DD	DD	DD	DD	dn	DD	DD	BB	NA	BB	NA	bd	BB	NA	DD	BB	bd	DD	BB	DD	NA	NA
chr9_47141394_47141405	BB	DD	BB	DD	DD	DD	BB	DD	BB	DD	BB	DD	DD	DD	BB	DD	BB	DD	DD	BB	BB	DD	DD	BB	DD	BB	BB	DD	DD	DD	DD	DD	DD	DD	BB	BB	BB	DD	DD	BB	BB	DD	BB	DD	DD	BB	DD	BB	DD
chr9_47142865_47142876	BB	DD	BB	DD	DD	DD	BB	DD	bn	DD	BB	DD	DD	DD	BB	DD	bn	DD	DD	BB	BB	DD	DD	BB	DD	BB	BB	DD	DD	DD	DD	DD	DD	DD	BB	BB	BB	DD	DD	BB	BB	DD	BB	DD	DD	BB	DD	BB	DD
chr9_47151707_47151742	BB	DD	BB	DD	DD	DD	BB	DD	BB	DD	BB	DD	DD	DD	BB	DD	BB	DD	DD	BB	BB	DD	DD	BB	DD	BB	BB	DD	DD	DD	DD	DD	DD	DD	BB	BB	BB	DD	DD	BB	BB	DD	BB	DD	DD	BB	DD	BB	DD
chr9_47178510_47178527	BB	DD	BB	DD	DD	DD	BB	DD	BB	DD	BB	DD	DD	DD	BB	DD	BB	DD	DD	BB	BB	DD	DD	BB	DD	BB	BB	DD	DD	DD	DD	DD	DD	DD	BB	BB	BB	DD	DD	BB	BB	DD	BB	DD	DD	BB	DD	BB	DD
chr9_47208589_47208636	BB	DD	BB	DD	DD	DD	BB	DD	BB	DD	BB	DD	DD	DD	BB	DD	BB	DD	DD	BB	BB	DD	DD	BB	DD	BB	BB	DD	DD	DD	DD	DD	DD	DD	BB	BB	BB	DD	DD	BB	BB	DD	BB	DD	DD	BB	DD	BB	DD
chr9_47245558_47245605	NA	FF	FF	FF	NA	FF	FF	NA	FF	FF	FF	NA	FF	NA	FF	FF	FF	FF	NA	FF	NA	NA	FF	FF	FF	fn	FF	NA	FF	NA	FF	NA	FF	FF	NA	fn	FF	NA	NA	NA	NA	FF	FF	FF	fn	FF	NA	FF	FF
chr9_47245604_47245675	BB	dd	BB	DD	DD	dd	BB	dd	BB	dd	BB	dd	dd	dd	BB	dd	BB	DD	DD	BB	BB	dd	dd	BB	DD	BB	BB	DD	dd	DD	dd	dd	dd	dd	BB	BB	BB	dd	DD	BB	BB	dd	BB	dd	dd	BB	dd	BB	dd
chr9_47264944_47264955	BB	DD	BB	DD	DD	DD	BB	DD	BB	DD	BB	DD	DD	DD	BB	DD	BB	DD	DD	BB	BB	DD	DD	BB	DD	BB	BB	DD	DD	DD	DD	DD	DD	DD	BB	BB	BB	DD	DD	BB	BB	DD	BB	DD	DD	BB	DD	BB	DD
chr9_47310803_47310814	BB	DD	BB	DD	DD	DD	BB	DD	BB	DD	BB	DD	DD	DD	BB	DD	BB	DD	DD	BB	BB	DD	DD	BB	DD	BB	BB	DD	DD	DD	DD	DD	DD	DD	BB	BB	BB	DD	DD	BB	BB	DD	BB	DD	DD	BB	DD	BB	DD
chr9_47315080_47315099	BB	DD	BB	DD	DD	DD	BB	DD	BB	DD	BB	DD	DD	DD	BB	DD	BB	DD	DD	BB	BB	DD	DD	bn	DD	BB	BB	DD	DD	DD	DD	DD	DD	DD	BB	BB	BB	DD	DD	BB	BB	DD	BB	DD	DD	BB	DD	BB	DD
chr9_47321789_47321800	BB	DD	BB	DD	DD	DD	BB	DD	BB	DD	BB	DD	DD	DD	BB	DD	BB	DD	DD	BB	BB	DD	DD	BB	DD	BB	BB	DD	DD	DD	DD	DD	DD	DD	BB	BB	BB	DD	DD	BB	BB	bd	BB	DD	DD	BB	DD	BB	DD
chr9_47378497_47378512	BB	DD	BB	DD	DD	DD	BB	DD	BB	DD	BB	DD	DD	DD	BB	DD	BB	DD	DD	BB	BB	DD	DD	BB	DD	BB	BB	DD	DD	DD	DD	DD	DD	DD	BB	BB	BB	DD	DD	BB	BB	DD	BB	DD	DD	BB	DD	BB	DD
chr9_47390898_47390917	BB	DD	BB	DD	DD	DD	BB	DD	BB	DD	BB	DD	DD	DD	BB	DD	BB	DD	DD	BB	BB	DD	DD	BB	DD	BB	BB	DD	DD	DD	DD	DD	DD	DD	BB	BB	BB	DD	DD	BB	BB	DD	BB	DD	DD	BB	DD	BB	DD
chr9_47420413_47420440	BB	DD	BB	DD	DD	DD	BB	NA	BB	NA	BB	DD	NA	DD	NA	DD	BB	DD	DD	BB	BB	DD	NA	BB	DD	NA	BB	DD	NA	DD	DD	DD	DD	DD	BB	NA	BB	DD	DD	BB	NA	DD	BB	DD	DD	BB	DD	BB	DD
chr9_47433567_47433578	BB	DD	BB	DD	DD	DD	BB	DD	BB	DD	BB	DD	DD	DD	BB	DD	BB	DD	DD	BB	BB	DD	DD	BB	DD	BB	BB	DD	DD	DD	DD	DD	DD	DD	BB	BB	BB	DD	DD	BB	BB	DD	BB	DD	DD	BB	DD	BB	DD
chr9_47472445_47472496	BB	NN	BB	DD	DD	DD	BB	DD	BB	DD	BB	DD	DD	DD	NA	DD	BB	DD	DD	BB	BB	DD	DD	BB	DD	NA	BB	DD	DD	DD	DD	DD	DD	DD	BB	BB	BB	DD	DD	NA	NA	DD	BB	DD	DD	BB	DD	BB	DD
chr9_47503241_47503264	BB	DD	BB	DD	DD	DD	BB	DD	BB	DD	BB	DD	DD	DD	BB	DD	BB	DD	DD	BB	BB	DD	DD	BB	DD	BB	BB	DD	DD	DD	DD	DD	DD	DD	BB	BB	BB	DD	DD	BB	BB	DD	BB	DD	DD	BB	DD	BB	DD
chr9_47509084_47509128	BB	DD	BB	DD	DD	DD	BB	DD	BB	NN	BB	DD	DD	DD	BB	DD	BB	DD	DD	BB	BB	DD	NA	BB	DD	BB	BB	DD	DD	DD	DD	DD	DD	DD	BB	BB	BB	NA	DD	BB	BB	DD	BB	DD	DD	BB	NA	BB	NA
chr9_47509520_47509533	BB	DD	BB	DD	DD	DD	BB	DD	BB	DD	BB	DD	DD	DD	BB	DD	BB	DD	DD	BB	BB	DD	DD	BB	DD	BB	BB	DD	DD	DD	DD	DD	DD	DD	BB	BB	BB	DD	DD	BB	BB	DD	BB	DD	DD	BB	DD	BB	DD
chr9_47512365_47512416	BB	DD	BB	NA	DD	DD	BB	DD	BB	DD	NN	DD	DD	DD	bn	DD	BB	DD	DD	BB	BB	DD	DD	BB	DD	NA	BB	DD	DD	NA	DD	DD	DD	DD	BB	BB	BB	DD	DD	BB	NA	DD	NA	DD	DD	NA	DD	BB	DD
chr9_47512959_47512990	BB	DD	BB	DD	DD	DD	BB	DD	BB	DD	BB	DD	DD	DD	BB	DD	BB	DD	DD	BB	BB	DD	DD	BB	DD	BB	BB	DD	DD	DD	DD	DD	DD	DD	BB	BB	BB	DD	DD	BB	BB	DD	BB	DD	DD	BB	DD	BB	DD
chr9_47541092_47541105	BB	DD	BB	DD	DD	DD	BB	DD	BB	DD	BB	DD	DD	DD	BB	DD	BB	DD	DD	BB	BB	DD	DD	BB	DD	BB	BB	DD	DD	DD	DD	DD	DD	DD	BB	BB	BB	DD	DD	BB	BB	DD	BB	DD	DD	BB	DD	BB	DD
chr9_47542546_47542565	BB	DD	BB	DD	DD	DD	BB	DD	BB	DD	BB	DD	DD	DD	BB	DD	BB	DD	DD	BB	BB	DD	DD	BB	DD	BB	BB	DD	DD	DD	DD	DD	DD	DD	BB	BB	BB	DD	DD	BB	BB	DD	BB	DD	DD	BB	DD	BB	DD
chr9_47567030_47567049	BB	DD	BB	DD	DD	DD	BB	DD	BB	DD	BB	DD	DD	DD	BB	DD	BB	DD	DD	BB	BB	DD	DD	BB	DD	BB	BB	DD	DD	DD	DD	DD	DD	DD	BB	BB	BB	DD	DD	BB	BB	DD	BB	DD	DD	BB	DD	BB	DD
chr9_47568905_47568932	BB	DD	BB	DD	DD	DD	BB	DD	BB	DD	BB	DD	DD	DD	BB	DD	BB	DD	DD	BB	BB	DD	DD	BB	DD	BB	BB	DD	DD	DD	DD	DD	DD	DD	BB	BB	BB	DD	DD	BB	BB	DD	BB	DD	DD	BB	DD	BB	DD
chr9_47582431_47582448	BB	DD	BB	DD	DD	DD	BB	DD	BB	DD	BB	DD	DD	DD	BB	DD	BB	DD	DD	BB	BB	DD	DD	BB	DD	BB	BB	DD	DD	DD	DD	DD	DD	DD	BB	BB	BB	DD	DD	BB	BB	DD	BB	DD	DD	BB	DD	BB	DD
chr9_47606003_47606023	BB	DD	BB	DD	DD	DD	BB	DD	BB	DD	BB	DD	DD	DD	BB	DD	BB	DD	DD	BB	BB	DD	DD	BB	DD	BB	BB	DD	DD	DD	DD	DD	DD	DD	BB	BB	BB	DD	DD	BB	BB	DD	BB	DD	DD	BB	DD	BB	DD
chr9_47611313_47611333	BB	DD	BB	DD	DD	DD	BB	DD	BB	DD	BB	DD	DD	DD	BB	DD	BB	DD	DD	BB	BB	DD	DD	BB	DD	BB	BB	DD	DD	DD	DD	DD	DD	DD	BB	BB	BB	DD	DD	BB	BB	DD	BB	DD	DD	BB	DD	BB	DD
chr9_47649762_47649789	BB	DD	BB	DD	DD	DD	BB	DD	BB	DD	BB	DD	DD	DD	BB	DD	BB	DD	DD	BB	BB	DD	DD	BB	DD	BB	BB	DD	DD	DD	DD	DD	DD	DD	BB	BB	BB	DD	DD	BB	BB	DD	BB	DD	DD	BB	DD	BB	DD
chr9_47660600_47660611	BB	DD	BB	DD	DD	DD	BB	DD	BB	DD	BB	DD	DD	DD	BB	DD	BB	DD	DD	BB	BB	DD	DD	BB	DD	BB	BB	DD	DD	DD	DD	DD	DD	DD	BB	BB	BB	DD	DD	BB	BB	DD	BB	DD	DD	BB	DD	BB	DD
chr9_47660612_47660623	FF	DD	FF	DD	df	df	FF	DD	FF	df	FF	df	DD	df	FF	df	FF	df	df	FF	FF	df	df	FF	df	FF	FF	df	DD	df	df	DD	DD	df	FF	FF	FF	df	df	FF	FF	DD	FF	df	df	FF	DD	FF	DD
chr9_47671275_47671316	BB	DD	BB	DD	DD	DD	BB	DD	BB	DD	BB	DD	DD	DD	BB	DD	BB	DD	DD	BB	BB	DD	DD	BB	DD	BB	BB	DD	DD	DD	DD	DD	DD	DD	BB	BB	BB	DD	DD	BB	BB	DD	BB	DD	DD	BB	DD	BB	DD
chr9_47671343_47671354	BB	DD	BB	DD	DD	DD	BB	DD	BB	DD	BB	DD	DD	DD	BB	DD	BB	DD	DD	BB	BB	DD	DD	BB	DD	BB	BB	DD	DD	DD	DD	DD	DD	DD	BB	BB	BB	DD	DD	BB	BB	DD	BB	DD	DD	BB	DD	BB	DD
chr9_47695633_47695672	BB	DD	BB	DD	DD	NA	BB	DD	BB	DD	BB	NA	NA	DD	NA	DD	BB	DD	NA	bn	BB	DD	DD	NN	DD	NA	NA	NA	DD	NA	DD	DD	DD	DD	BB	NA	NA	NA	DD	BB	NA	DD	BB	DD	DD	BB	DD	BB	DD
chr9_47716583_47716600	BB	DD	BB	DD	DD	DD	BB	DD	BB	DD	BB	DD	DD	DD	BB	DD	BB	DD	DD	BB	BB	DD	DD	BB	DD	BB	BB	DD	DD	DD	DD	DD	DD	DD	BB	BB	BB	DD	DD	BB	BB	DD	BB	DD	DD	BB	DD	BB	DD
chr9_47716960_47716987	BB	DD	BB	DD	DD	DD	BB	DD	BB	DD	BB	DD	DD	DD	BB	DD	BB	DD	DD	BB	BB	DD	DD	BB	DD	BB	BB	DD	DD	DD	DD	DD	DD	DD	BB	BB	BB	DD	DD	BB	BB	DD	BB	DD	DD	BB	DD	BB	DD
chr9_47765336_47765349	BB	dn	BB	dn	dn	dn	BB	dn	BB	DD	BB	dn	dn	dn	BB	dn	BB	dn	dn	BB	BB	dn	dn	BB	dn	BB	BB	dn	dn	dn	DD	dn	dn	dn	BB	BB	bn	dn	dn	BB	BB	dn	BB	DD	dn	bn	dn	BB	DD
chr9_47794785_47794808	BB	DD	BB	DD	DD	DD	BB	DD	BB	DD	BB	DD	DD	DD	BB	DD	BB	DD	DD	BB	BB	DD	DD	BB	DD	BB	BB	DD	DD	DD	DD	DD	DD	DD	BB	BB	BB	DD	DD	BB	BB	DD	BB	DD	DD	BB	DD	BB	DD
chr9_47798399_47798446	uu	DD	NA	DD	DD	DD	UU	DD	UU	DD	UU	DD	DD	DD	NA	DD	UU	DD	DD	UU	UU	DD	DD	NA	DD	NA	UU	DD	DD	DD	DD	DD	DD	DD	UU	UU	UU	DD	DD	UU	NA	DD	UU	DD	DD	UU	DD	UU	DD
chr9_47805374_47805405	BB	DD	BB	DD	DD	DD	BB	DD	BB	DD	BB	DD	DD	DD	BB	DD	BB	DD	DD	BB	BB	DD	DD	BB	DD	BB	BB	DD	DD	DD	DD	DD	DD	DD	BB	BB	BB	DD	DD	BB	BB	DD	BB	DD	DD	BB	DD	BB	DD
chr9_47843946_47843965	BB	DD	BB	DD	DD	DD	BB	DD	BB	DD	BB	DD	DD	DD	BB	DD	BB	DD	DD	BB	BB	DD	DD	BB	DD	BB	BB	DD	DD	DD	DD	DD	DD	DD	BB	BB	BB	DD	DD	BB	BB	DD	BB	DD	DD	BB	DD	BB	DD
chr9_47870103_47870114	BB	DD	BB	DD	DD	DD	BB	DD	BB	DD	BB	DD	DD	DD	BB	DD	BB	DD	DD	BB	BB	DD	DD	BB	DD	BB	BB	DD	DD	DD	DD	DD	DD	DD	BB	BB	BB	DD	DD	BB	BB	BB	BB	DD	DD	BB	DD	BB	DD
chr9_47875711_47875726	BB	DD	BB	DD	DD	DD	BB	DD	BB	DD	BB	DD	DD	DD	BB	DD	BB	DD	DD	BB	BB	DD	DD	BB	DD	BB	BB	DD	DD	DD	DD	DD	DD	DD	BB	BB	BB	DD	DD	BB	BB	BB	BB	DD	DD	BB	DD	BB	DD
chr9_47875772_47875787	BB	DD	BB	DD	DD	DD	BB	DD	BB	DD	BB	DD	DD	DD	BB	DD	BB	DD	DD	BB	BB	DD	DD	BB	DD	BB	BB	DD	DD	DD	DD	DD	DD	DD	BB	BB	BB	DD	DD	BB	BB	BB	BB	DD	DD	BB	DD	BB	DD
chr9_47897624_47897679	BB	DD	NA	DD	DD	DD	bn	DD	BB	NA	BB	DD	DD	DD	BB	DD	NA	DD	DD	BB	BB	DD	DD	BB	DD	BB	BB	DD	DD	DD	DD	DD	DD	DD	BB	NA	BB	DD	DD	BB	BB	BB	BB	DD	DD	NA	DD	BB	DD
chr9_47904245_47904260	BB	dd	BB	dd	dd	dd	BB	dd	BB	dd	BB	dd	dd	dd	BB	dd	BB	dd	dd	BB	BB	dd	DD	BB	dd	BB	BB	dd	dd	dd	dd	dd	dd	dd	BB	BB	BB	dd	dd	BB	BB	BB	BB	dd	dd	BB	dd	BB	dd
chr9_47904376_47904415	BB	DD	BB	DD	DD	DD	BB	DD	BB	DD	BB	DD	DD	DD	BB	DD	BB	DD	DD	BB	BB	DD	DD	BB	DD	BB	BB	DD	DD	DD	DD	DD	DD	DD	BB	BB	BB	DD	DD	BB	BB	BB	BB	DD	DD	bn	DD	BB	DD
chr9_47904777_47904798	FF	df	FF	df	df	df	FF	df	FF	df	FF	df	df	df	FF	df	FF	dn	df	FF	FF	df	dn	FF	df	FF	FF	DD	df	df	DD	df	df	df	FF	FF	FF	df	df	FF	FF	FF	fn	df	df	FF	df	FF	df
chr9_47911724_47911738	BB	DD	BB	DD	DD	DD	BB	DD	BB	DD	BB	DD	DD	DD	BB	DD	BB	DD	DD	BB	BB	DD	DD	BB	DD	BB	BB	DD	DD	DD	DD	DD	DD	DD	BB	BB	BB	DD	DD	BB	BB	BB	BB	DD	DD	BB	DD	BB	DD
chr9_47912785_47912799	BB	DD	BB	DD	DD	DD	BB	DD	BB	DD	BB	DD	DD	DD	BB	DD	BB	DD	DD	BB	BB	DD	DD	BB	DD	BB	BB	DD	DD	DD	DD	DD	DD	DD	BB	BB	BB	DD	DD	BB	BB	BB	BB	DD	DD	BB	DD	BB	DD
chr9_47919346_47919365	BB	dd	BB	dd	dd	dd	BB	dd	BB	dd	BB	dd	dd	dd	BB	dd	BB	DD	dd	BB	BB	dd	dd	BB	dd	BB	BB	dd	dd	dd	dd	dd	dd	dd	BB	BB	BB	DD	dd	BB	BB	BB	BB	DD	dd	BB	dd	BB	dd
chr9_47919368_47919387	BB	dn	BB	DD	DD	DD	BB	DD	BB	DD	BB	DD	DD	DD	BB	DD	BB	DD	DD	BB	BB	DD	DD	BB	DD	BB	BB	DD	DD	DD	DD	DD	DD	DD	BB	BB	BB	DD	DD	BB	BB	BB	BB	DD	DD	BB	DD	BB	DD
chr9_47924483_47924512	BB	DD	BB	DD	DD	DD	BB	DD	BB	DD	BB	DD	DD	DD	BB	DD	BB	DD	DD	BB	BB	DD	DD	BB	DD	BB	BB	DD	DD	DD	DD	DD	DD	DD	BB	BB	BB	DD	DD	BB	BB	BB	BB	DD	DD	BB	DD	BB	DD
chr9_47947718_47947733	BB	DD	BB	DD	DD	DD	BB	DD	BB	DD	BB	DD	DD	DD	BB	DD	BB	DD	DD	BB	BB	DD	DD	BB	DD	BB	BB	DD	DD	DD	DD	DD	DD	DD	BB	BB	BB	DD	DD	BB	BB	BB	BB	DD	DD	BB	DD	BB	DD
chr9_47959534_47959545	BB	DD	BB	DD	DD	DD	BB	DD	BB	DD	BB	DD	DD	DD	BB	DD	BB	DD	DD	BB	BB	DD	DD	BB	DD	BB	BB	DD	DD	DD	DD	DD	DD	DD	BB	BB	BB	DD	DD	BB	BB	BB	BB	DD	DD	BB	DD	BB	DD
chr9_47980402_47980435	BB	DD	BB	DD	DD	DD	BB	DD	BB	DD	BB	DD	DD	DD	BB	DD	BB	DD	DD	BB	BB	DD	DD	BB	DD	BB	bn	DD	DD	DD	DD	DD	DD	DD	BB	BB	BB	DD	DD	BB	BB	BB	BB	DD	DD	BB	DD	BB	DD
chr9_47996186_47996217	NA	FF	NN	FF	FF	FF	FF	NA	FF	FF	FF	FF	NA	FF	FF	FF	FF	FF	FF	FF	FF	FF	FF	FF	FF	FF	FF	FF	FF	FF	FF	FF	FF	FF	FF	FF	FF	FF	NA	FF	FF	FF	FF	FF	FF	FF	FF	FF	FF
chr9_48015037_48015048	FF	DD	FF	DD	df	df	FF	df	FF	df	FF	df	df	df	FF	df	FF	df	df	FF	FF	df	df	FF	df	FF	FF	DD	df	df	DD	df	df	df	FF	FF	FF	df	DD	FF	FF	FF	FF	df	DD	FF	df	FF	df
chr9_48029681_48029710	BB	DD	BB	DD	DD	DD	BB	DD	BB	DD	BB	DD	DD	DD	BB	DD	BB	DD	DD	BB	BB	DD	DD	BB	DD	BB	BB	DD	DD	DD	DD	DD	DD	DD	BB	BB	BB	DD	DD	BB	BB	BB	BB	DD	DD	BB	DD	BB	DD
chr9_48041703_48041717	BB	DD	BB	DD	DD	DD	BB	DD	BB	DD	BB	DD	DD	DD	BB	DD	BB	DD	DD	BB	BB	DD	DD	BB	DD	BB	BB	DD	DD	DD	DD	DD	DD	DD	BB	BB	BB	DD	DD	BB	BB	BB	BB	DD	DD	BB	DD	BB	DD
chr9_48046890_48046910	FF	df	FF	df	df	df	FF	df	FF	df	FF	df	df	df	FF	df	FF	df	DD	FF	FF	df	df	FF	DD	FF	FF	df	df	df	df	df	df	df	FF	FF	FF	df	df	FF	FF	FF	FF	df	df	FF	df	FF	df
chr9_48062589_48062612	BB	DD	BB	DD	DD	DD	BB	DD	BB	DD	BB	DD	DD	DD	BB	DD	BB	DD	DD	BB	BB	DD	DD	BB	DD	BB	BB	DD	DD	DD	DD	DD	BB	DD	BB	BB	BB	DD	DD	BB	BB	BB	BB	DD	DD	BB	DD	DD	DD
chr9_48065340_48065360	BB	DD	BB	DD	DD	DD	BB	DD	BB	DD	BB	DD	DD	DD	BB	DD	BB	DD	DD	BB	BB	DD	DD	BB	DD	BB	BB	DD	DD	DD	DD	DD	BB	DD	BB	BB	BB	DD	DD	BB	BB	BB	BB	DD	DD	BB	DD	DD	DD
chr9_48067430_48067461	BB	DD	BB	DD	DD	DD	BB	DD	BB	DD	BB	DD	DD	DD	BB	dn	BB	DD	DD	BB	BB	DD	DD	BB	DD	BB	BB	DD	DD	DD	DD	DD	BB	DD	BB	BB	BB	DD	DD	BB	bn	BB	BB	DD	DD	BB	DD	dn	DD
chr9_48100593_48100607	BB	DD	BB	DD	DD	DD	BB	DD	BB	DD	BB	DD	DD	DD	BB	DD	BB	DD	DD	BB	BB	DD	DD	BB	DD	BB	BB	DD	DD	DD	DD	DD	BB	DD	BB	BB	BB	DD	DD	BB	BB	BB	BB	DD	DD	BB	DD	DD	DD
chr9_48124534_48124573	BB	dd	BB	dd	dd	dd	BB	dd	BB	dd	BB	dd	dd	dd	bd	dd	bn	dd	dd	BB	BB	dd	dd	BB	dd	BB	BB	dd	dd	dd	dd	dd	BB	dd	BB	BB	BB	dd	dd	BB	BB	BB	BB	dd	dd	BB	dd	dd	NA
chr9_48127536_48127550	BB	dd	BB	DD	DD	DD	BB	dd	BB	dd	BB	DD	dd	DD	BB	dd	BB	dd	DD	BB	BB	dd	dd	BB	dd	BB	BB	DD	dd	dd	dd	dd	BB	dd	BB	BB	BB	dd	dd	BB	BB	BB	BB	dd	dd	BB	dd	dd	dd
chr9_48128726_48128739	BB	DD	BB	DD	DD	DD	BB	DD	BB	DD	BB	DD	DD	DD	BB	DD	BB	DD	DD	BB	BB	DD	DD	BB	DD	BB	BB	DD	DD	DD	DD	DD	BB	DD	BB	BB	BB	DD	DD	BB	BB	BB	BB	DD	DD	BB	DD	DD	DD
chr9_48134756_48134771	BB	DD	BB	DD	DD	DD	BB	DD	BB	DD	BB	DD	DD	DD	BB	DD	BB	DD	DD	BB	BB	DD	DD	BB	DD	BB	BB	DD	DD	DD	DD	DD	BB	DD	BB	BB	BB	DD	DD	BB	BB	BB	BB	DD	DD	BB	DD	DD	DD
chr9_48145088_48145109	BB	DD	BB	DD	DD	DD	BB	DD	BB	DD	BB	DD	DD	DD	BB	DD	BB	DD	dn	BB	BB	DD	DD	BB	DD	BB	BB	DD	DD	DD	DD	DD	BB	DD	BB	BB	BB	DD	DD	BB	BB	BB	BB	DD	DD	BB	DD	DD	DD
chr9_48146320_48146343	BB	DD	BB	NA	NA	NA	BB	NA	BB	DD	BB	DD	NA	DD	BB	DD	BB	NA	DD	NA	BB	NA	NA	BB	DD	NA	BB	DD	NA	NA	DD	DD	BB	DD	BB	BB	BB	DD	NA	BB	BB	BB	BB	DD	DD	BB	NA	DD	NA
chr9_48148455_48148475	BB	DD	BB	DD	DD	DD	BB	DD	BB	DD	BB	DD	DD	DD	BB	DD	BB	DD	DD	BB	BB	DD	DD	BB	DD	BB	BB	DD	DD	DD	DD	DD	BB	DD	BB	BB	BB	DD	DD	BB	BB	BB	BB	DD	DD	BB	DD	DD	DD
chr9_48150799_48150812	BB	DD	BB	DD	DD	DD	BB	DD	BB	DD	BB	DD	DD	DD	BB	dn	BB	DD	DD	BB	BB	DD	DD	BB	DD	BB	BB	DD	DD	DD	DD	DD	BB	DD	BB	BB	BB	DD	DD	BB	BB	BB	BB	DD	DD	BB	DD	DD	DD
chr9_48166039_48166059	BB	DD	BB	DD	DD	DD	BB	DD	BB	DD	BB	DD	DD	DD	BB	DD	BB	DD	DD	BB	BB	DD	DD	BB	DD	BB	BB	DD	DD	DD	DD	DD	BB	DD	BB	BB	BB	DD	DD	BB	BB	BB	BB	DD	DD	BB	DD	DD	bd
chr9_48187022_48187037	BB	DD	BB	DD	DD	DD	BB	DD	BB	DD	BB	DD	DD	DD	BB	DD	bd	DD	DD	BB	BB	DD	DD	BB	DD	BB	BB	DD	DD	DD	DD	DD	BB	DD	BB	BB	BB	DD	DD	BB	BB	BB	BB	DD	DD	BB	DD	DD	DD
chr9_48208585_48208596	BB	DD	BB	DD	DD	DD	BB	DD	BB	DD	BB	DD	DD	DD	BB	DD	BB	DD	DD	BB	BB	DD	DD	BB	DD	BB	BB	DD	DD	DD	DD	DD	BB	DD	BB	BB	BB	DD	DD	BB	BB	BB	BB	DD	DD	BB	DD	DD	DD
chr9_48222432_48222446	BB	DD	BB	DD	DD	DD	BB	DD	BB	DD	BB	DD	DD	DD	BB	DD	BB	DD	DD	BB	BB	DD	DD	BB	DD	BB	BB	DD	DD	DD	DD	DD	BB	DD	BB	BB	BB	DD	DD	BB	BB	BB	BB	DD	DD	BB	DD	DD	DD
chr9_48248553_48248584	BB	dn	BB	DD	DD	DD	BB	dn	BB	DD	BB	DD	DD	dn	BB	dn	BB	DD	DD	BB	BB	DD	DD	BB	DD	BB	BB	DD	dn	dn	DD	DD	BB	DD	BB	BB	BB	DD	DD	BB	BB	BB	BB	DD	DD	BB	dn	DD	dn
chr9_48273984_48274043	BB	dd	NA	dd	dd	dd	BB	dd	BB	dd	BB	dd	dd	dn	BB	dd	NA	dn	dd	BB	NA	dd	dd	BB	dd	NA	BB	dd	dd	dd	dd	NA	BB	dd	NA	dn	NN	dd	dd	bn	BB	BB	BB	dd	dd	BB	dd	dn	dd
chr9_48277735_48277750	BB	DD	BB	DD	DD	DD	BB	DD	BB	DD	BB	DD	DD	DD	BB	DD	BB	DD	DD	BB	BB	DD	DD	BB	DD	BB	BB	DD	DD	DD	DD	DD	BB	DD	BB	BB	BB	DD	DD	BB	BB	BB	BB	DD	DD	BB	DD	DD	DD
chr9_48278595_48278612	BB	DD	BB	DD	DD	DD	BB	DD	BB	DD	BB	DD	DD	DD	BB	DD	BB	DD	DD	BB	BB	DD	DD	BB	DD	BB	BB	DD	DD	DD	DD	DD	BB	DD	BB	BB	BB	DD	DD	BB	BB	BB	BB	DD	DD	BB	DD	DD	DD
chr9_48294334_48294349	BB	DD	BB	DD	DD	DD	BB	DD	BB	DD	BB	DD	DD	DD	BB	DD	BB	DD	DD	BB	BB	DD	DD	BB	DD	BB	BB	DD	DD	DD	DD	DD	BB	DD	BB	BB	BB	DD	DD	BB	BB	BB	BB	DD	DD	BB	DD	DD	DD
chr9_48294805_48294824	FF	FF	FF	FF	FF	FF	FF	FF	FF	NA	FF	FF	FF	FF	FF	FF	FF	FF	FF	FF	FF	FF	FF	FF	FF	FF	FF	FF	FF	FF	FF	FF	FF	FF	FF	NA	FF	FF	FF	FF	FF	NA	NA	FF	FF	FF	FF	FF	FF
chr9_48298085_48298114	BB	DD	BB	DD	DD	DD	BB	DD	BB	DD	BB	DD	DD	DD	BB	DD	BB	DD	DD	BB	BB	DD	DD	BB	DD	BB	BB	DD	DD	DD	DD	DD	BB	DD	BB	BB	BB	DD	DD	BB	BB	BB	BB	DD	DD	BB	DD	DD	DD
chr9_48307975_48307998	BB	DD	BB	DD	bd	DD	BB	DD	BB	DD	BB	DD	DD	DD	BB	DD	BB	DD	DD	BB	BB	DD	DD	BB	DD	BB	BB	DD	DD	DD	DD	DD	BB	DD	BB	BB	BB	DD	DD	BB	BB	BB	BB	DD	DD	BB	DD	DD	DD
chr9_48308699_48308740	BB	DD	BB	DD	DD	DD	BB	DD	BB	DD	BB	DD	DD	DD	BB	DD	bn	DD	DD	BB	bn	DD	DD	BB	DD	BB	BB	DD	DD	DD	DD	DD	BB	DD	BB	BB	bn	DD	DD	BB	BB	BB	BB	DD	DD	bn	DD	DD	DD
chr9_48315348_48315382	BB	dn	BB	DD	DD	DD	BB	DD	BB	dn	BB	DD	dn	bd	BB	dn	BB	DD	DD	BB	BB	DD	DD	BB	dn	BB	BB	DD	DD	DD	dn	DD	BB	dn	BB	BB	BB	dn	DD	BB	BB	BB	BB	DD	dn	bd	DD	dn	dn
chr9_48323197_48323217	BB	DD	BB	DD	DD	DD	BB	DD	BB	DD	BB	DD	DD	DD	BB	DD	BB	DD	DD	BB	BB	DD	DD	BB	DD	BB	BB	DD	DD	DD	DD	DD	BB	DD	BB	BB	BB	DD	DD	BB	BB	BB	BB	DD	DD	BB	DD	DD	DD
chr9_48324415_48324428	BB	DD	BB	DD	DD	DD	BB	DD	BB	DD	BB	DD	DD	DD	BB	DD	BB	DD	DD	BB	BB	DD	DD	BB	DD	BB	BB	DD	DD	DD	DD	DD	BB	DD	BB	BB	BB	DD	DD	BB	BB	BB	BB	DD	DD	BB	DD	DD	DD
chr9_48348858_48348882	BB	DD	BB	DD	DD	DD	BB	DD	BB	DD	BB	DD	DD	DD	BB	DD	BB	DD	DD	BB	BB	DD	DD	BB	DD	BB	BB	DD	DD	DD	DD	DD	BB	DD	BB	BB	BB	DD	DD	BB	BB	BB	BB	DD	DD	BB	DD	DD	DD
chr9_48384775_48384789	BB	DD	BB	DD	DD	DD	BB	DD	BB	DD	BB	DD	DD	DD	BB	DD	BB	DD	DD	BB	BB	DD	DD	BB	DD	BB	BB	DD	DD	DD	DD	DD	BB	DD	BB	BB	BB	DD	DD	BB	BB	BB	BB	DD	DD	BB	DD	DD	DD
chr9_48395765_48395782	BB	DD	BB	DD	DD	DD	BB	DD	BB	DD	BB	DD	DD	DD	BB	DD	BB	DD	DD	BB	BB	DD	DD	BB	DD	BB	BB	DD	DD	DD	DD	DD	BB	DD	BB	BB	BB	DD	DD	BB	BB	BB	BB	DD	DD	BB	DD	DD	DD
chr9_48432986_48433033	NA	NN	NA	NA	DD	DD	BB	DD	NN	DD	BB	DD	DD	DD	BB	DD	BB	DD	DD	BB	BB	dn	DD	BB	DD	NA	BB	NA	DD	NA	NA	DD	BB	DD	BB	BB	BB	DD	DD	BB	NA	NA	NA	DD	DD	BB	DD	DD	DD
chr9_48448560_48448580	BB	dd	BB	dd	dd	dd	BB	dd	BB	dd	BB	dd	dd	dd	BB	dd	BB	dd	dd	BB	BB	dd	dd	BB	dd	BB	BB	dd	dd	dd	dd	DD	BB	DD	BB	BB	BB	dd	dd	BB	BB	BB	BB	dd	dd	BB	dd	dd	dd
chr9_48460661_48460672	BB	DD	BB	DD	DD	DD	BB	DD	BB	DD	BB	DD	DD	DD	BB	DD	BB	DD	DD	BB	BB	DD	DD	BB	DD	BB	BB	DD	DD	DD	DD	DD	BB	DD	BB	BB	BB	DD	DD	BB	BB	BB	BB	DD	DD	BB	DD	DD	DD
chr9_48466349_48466364	BB	DD	BB	DD	DD	DD	BB	DD	BB	DD	BB	DD	DD	DD	BB	DD	BB	DD	DD	BB	BB	DD	DD	BB	DD	BB	BB	DD	DD	DD	DD	DD	BB	DD	BB	BB	BB	DD	DD	BB	BB	BB	BB	DD	DD	BB	DD	DD	DD
chr9_48469914_48469925	BB	DD	BB	DD	DD	DD	BB	DD	BB	DD	BB	DD	DD	DD	BB	DD	BB	DD	DD	BB	BB	DD	DD	BB	DD	BB	BB	DD	DD	DD	DD	DD	BB	DD	BB	BB	BB	DD	DD	BB	BB	BB	BB	DD	DD	BB	DD	DD	DD
chr9_48476633_48476644	BB	DD	BB	DD	DD	DD	BB	DD	BB	DD	BB	DD	DD	DD	BB	DD	BB	DD	DD	BB	BB	DD	DD	BB	DD	BB	BB	DD	DD	DD	DD	DD	BB	DD	BB	BB	BB	DD	DD	BB	BB	BB	BB	DD	DD	BB	DD	DD	DD
chr9_48505877_48505894	BB	DD	BB	DD	DD	DD	BB	DD	BB	DD	BB	DD	DD	DD	BB	DD	BB	DD	DD	BB	BB	DD	DD	BB	DD	BB	BB	DD	DD	DD	DD	DD	BB	DD	BB	BB	BB	DD	DD	BB	BB	BB	BB	DD	DD	BB	DD	DD	DD
chr9_48546220_48546239	BB	DD	BB	DD	DD	DD	BB	DD	BB	DD	BB	DD	DD	DD	BB	DD	BB	DD	DD	BB	BB	DD	DD	BB	DD	BB	BB	DD	DD	DD	DD	DD	BB	DD	BB	BB	BB	DD	DD	BB	BB	BB	BB	DD	DD	BB	DD	DD	DD
chr9_48557791_48557844	BB	DD	BB	DD	DD	DD	BB	DD	BB	DD	BB	DD	DD	DD	BB	DD	BB	DD	DD	BB	BB	DD	DD	BB	DD	BB	BB	DD	DD	DD	DD	DD	BB	DD	BB	BB	BB	DD	DD	BB	BB	BB	BB	DD	DD	BB	DD	DD	DD
chr9_48573996_48574011	BB	DD	BB	DD	DD	DD	BB	DD	BB	DD	BB	DD	DD	DD	BB	DD	BB	DD	DD	BB	BB	DD	DD	BB	DD	BB	BB	DD	DD	DD	DD	DD	BB	DD	BB	BB	BB	DD	DD	BB	BB	BB	BB	DD	DD	BB	DD	DD	DD
chr9_48594041_48594052	BB	DD	BB	DD	DD	DD	BB	DD	BB	DD	BB	DD	DD	DD	BB	DD	BB	DD	DD	BB	BB	DD	DD	BB	DD	BB	BB	DD	DD	DD	DD	DD	BB	DD	BB	BB	BB	DD	DD	BB	BB	BB	BB	DD	DD	BB	DD	DD	DD
chr9_48595728_48595769	BB	DD	BB	DD	DD	DD	BB	DD	BB	DD	BB	DD	DD	DD	BB	DD	BB	DD	DD	BB	BB	DD	DD	BB	DD	NN	BB	DD	DD	DD	DD	DD	BB	NA	BB	BB	BB	DD	DD	BB	BB	BB	BB	DD	DD	BB	DD	DD	DD
chr9_48599325_48599336	BB	DD	BB	DD	DD	DD	BB	DD	BB	DD	BB	DD	DD	DD	BB	DD	BB	DD	DD	BB	BB	DD	DD	BB	DD	BB	BB	DD	DD	DD	DD	DD	BB	DD	BB	BB	BB	DD	DD	BB	BB	BB	BB	DD	DD	BB	dn	DD	DD
chr9_48606039_48606056	BB	DD	BB	DD	DD	DD	BB	DD	BB	DD	BB	DD	DD	DD	BB	DD	BB	DD	DD	BB	BB	DD	DD	BB	DD	BB	BB	DD	DD	DD	DD	DD	BB	DD	BB	BB	BB	DD	DD	BB	BB	BB	BB	DD	DD	BB	DD	DD	DD
chr9_48619183_48619194	BB	DD	BB	DD	DD	DD	BB	DD	BB	DD	BB	DD	DD	DD	BB	DD	BB	DD	DD	BB	BB	DD	DD	BB	DD	BB	BB	DD	DD	DD	DD	DD	BB	DD	BB	BB	BB	dn	DD	BB	BB	BB	BB	DD	DD	BB	dn	DD	DD
chr9_48636744_48636759	BB	DD	BB	DD	DD	DD	BB	DD	BB	DD	BB	DD	DD	DD	BB	DD	BB	DD	DD	BB	BB	DD	DD	BB	DD	BB	BB	DD	DD	DD	DD	DD	BB	DD	BB	BB	BB	DD	DD	BB	BB	BB	BB	DD	DD	BB	DD	DD	DD
chr9_48662286_48662297	FF	df	FF	df	df	df	FF	DD	FF	DD	FF	df	df	df	FF	df	FF	DD	DD	FF	FF	df	df	FF	df	FF	FF	DD	df	df	df	df	FF	df	FF	FF	FF	df	df	FF	FF	FF	FF	DD	df	FF	df	df	df
chr9_48662307_48662330	BB	DD	BB	DD	DD	DD	BB	DD	BB	DD	BB	DD	DD	DD	BB	DD	BB	DD	DD	BB	BB	DD	DD	BB	DD	BB	BB	DD	DD	DD	DD	DD	BB	DD	BB	BB	BB	DD	DD	BB	BB	BB	BB	DD	DD	BB	DD	DD	DD
chr9_48666280_48666300	BB	DD	BB	DD	DD	DD	BB	DD	BB	DD	BB	DD	DD	DD	BB	DD	BB	DD	DD	BB	BB	DD	DD	BB	DD	BB	BB	DD	DD	DD	DD	DD	BB	DD	BB	BB	BB	DD	DD	BB	BB	BB	BB	DD	DD	BB	DD	DD	DD
chr9_48686843_48686858	BB	DD	BB	DD	DD	DD	BB	DD	BB	DD	BB	DD	DD	DD	BB	DD	BB	DD	DD	BB	BB	DD	DD	BB	DD	BB	BB	DD	DD	DD	DD	DD	BB	DD	BB	BB	BB	DD	DD	BB	BB	BB	BB	DD	DD	BB	DD	DD	DD
chr9_48700780_48700807	BB	DD	BB	DD	DD	DD	BB	DD	BB	DD	BB	DD	DD	DD	BB	DD	BB	DD	DD	BB	BB	DD	DD	BB	DD	BB	BB	DD	DD	DD	DD	DD	BB	DD	BB	BB	BB	DD	DD	BB	BB	BB	BB	DD	DD	BB	DD	DD	DD
chr9_48705164_48705211	BB	DD	bn	DD	DD	DD	BB	DD	BB	DD	BB	DD	DD	DD	BB	DD	BB	DD	DD	BB	BB	DD	DD	BB	DD	BB	BB	DD	DD	DD	DD	DD	BB	DD	BB	BB	BB	DD	DD	BB	BB	BB	BB	DD	DD	BB	DD	DD	DD
chr9_48712726_48712740	FF	DD	FF	df	df	df	FF	df	FF	df	FF	df	df	df	FF	df	FF	df	df	FF	FF	DD	df	FF	df	FF	FF	DD	df	df	DD	DD	FF	df	FF	FF	FF	df	df	FF	FF	FF	FF	DD	df	FF	DD	DD	df
chr9_48748523_48748534	BB	bd	BB	DD	DD	DD	BB	DD	BB	DD	BB	DD	bd	DD	BB	DD	BB	bd	DD	BB	BB	DD	DD	BB	DD	BB	BB	DD	DD	DD	DD	DD	BB	bd	BB	BB	BB	DD	DD	BB	BB	BB	BB	DD	DD	BB	DD	DD	DD
chr9_48765757_48765772	BB	DD	BB	DD	DD	DD	BB	DD	BB	DD	BB	DD	DD	DD	BB	DD	BB	DD	DD	BB	BB	DD	DD	BB	DD	BB	BB	DD	DD	DD	DD	DD	BB	DD	BB	BB	BB	DD	DD	BB	BB	BB	BB	DD	DD	BB	DD	DD	DD
chr9_48782132_48782151	BB	DD	BB	DD	DD	DD	BB	DD	BB	DD	BB	DD	DD	DD	BB	DD	BB	DD	DD	BB	BB	DD	DD	BB	DD	BB	BB	DD	DD	DD	DD	DD	BB	DD	BB	BB	BB	DD	DD	BB	BB	BB	BB	DD	DD	BB	DD	DD	DD
chr9_48786201_48786235	BB	DD	BB	DD	DD	DD	BB	DD	BB	DD	BB	DD	DD	DD	BB	DD	BB	DD	DD	BB	BB	DD	DD	BB	DD	BB	BB	DD	DD	DD	DD	DD	BB	DD	BB	BB	BB	DD	DD	BB	BB	BB	BB	DD	DD	BB	DD	DD	DD
chr9_48791518_48791561	BB	DD	BB	DD	DD	DD	BB	DD	BB	DD	BB	DD	DD	DD	BB	DD	BB	DD	DD	BB	BB	DD	DD	BB	DD	BB	BB	DD	DD	DD	DD	DD	BB	DD	BB	BB	BB	DD	DD	BB	BB	BB	BB	DD	DD	BB	DD	DD	DD
chr9_48815966_48815989	BB	DD	BB	DD	DD	DD	BB	DD	BB	DD	BB	DD	DD	DD	BB	DD	BB	DD	DD	BB	BB	DD	DD	BB	DD	BB	BB	DD	DD	dn	DD	DD	BB	DD	BB	BB	BB	DD	DD	BB	BB	BB	BB	DD	DD	BB	DD	DD	DD
chr9_48826025_48826044	BB	DD	BB	DD	DD	DD	BB	DD	BB	DD	BB	DD	DD	DD	BB	DD	BB	DD	DD	BB	BB	DD	DD	BB	DD	BB	BB	DD	DD	DD	DD	DD	BB	DD	BB	BB	BB	DD	DD	BB	BB	BB	BB	DD	DD	BB	DD	DD	DD
chr9_48828286_48828297	BB	DD	BB	DD	DD	DD	BB	DD	BB	DD	BB	DD	DD	DD	BB	DD	BB	DD	DD	BB	BB	DD	DD	BB	DD	BB	BB	DD	DD	DD	DD	DD	BB	DD	BB	BB	BB	DD	bd	BB	BB	BB	BB	DD	DD	BB	DD	DD	DD
chr9_48828296_48828319	BB	DD	BB	DD	DD	DD	BB	DD	BB	DD	BB	DD	DD	DD	BB	DD	BB	DD	DD	BB	BB	DD	DD	BB	DD	BB	BB	DD	DD	DD	DD	DD	BB	DD	BB	BB	BB	DD	bd	BB	BB	BB	BB	DD	DD	BB	DD	DD	DD
chr9_48843056_48843071	BB	DD	BB	DD	DD	DD	BB	DD	BB	DD	BB	DD	DD	DD	BB	DD	BB	DD	DD	BB	BB	DD	DD	BB	DD	BB	BB	DD	DD	DD	DD	DD	BB	DD	BB	BB	BB	DD	DD	BB	BB	BB	BB	DD	DD	BB	DD	DD	DD
chr9_48873612_48873629	BB	DD	BB	DD	DD	DD	BB	DD	BB	DD	BB	DD	DD	DD	BB	DD	BB	DD	DD	BB	BB	DD	DD	BB	DD	BB	BB	DD	DD	DD	DD	DD	BB	DD	BB	BB	BB	DD	DD	BB	BB	BB	BB	DD	DD	BB	DD	DD	DD
chr9_48884758_48884790	BB	DD	BB	DD	DD	DD	BB	DD	BB	DD	BB	DD	DD	DD	BB	DD	BB	DD	DD	BB	BB	DD	DD	BB	DD	BB	BB	DD	DD	DD	DD	DD	BB	DD	BB	BB	BB	DD	DD	BB	BB	BB	BB	DD	DD	BB	DD	DD	DD
chr9_48888275_48888314	BB	DD	BB	DD	DD	DD	BB	DD	BB	DD	BB	DD	DD	DD	BB	DD	BB	DD	DD	BB	BB	DD	DD	BB	DD	BB	BB	DD	DD	DD	DD	DD	BB	DD	BB	BB	BB	DD	DD	BB	BB	BB	BB	DD	DD	BB	DD	DD	DD
chr9_48908075_48908086	BB	DD	BB	DD	DD	DD	BB	DD	BB	DD	BB	DD	DD	DD	BB	DD	BB	DD	DD	BB	BB	DD	DD	BB	DD	BB	BB	DD	DD	DD	DD	DD	BB	DD	BB	BB	BB	DD	DD	BB	BB	BB	BB	dn	DD	BB	DD	DD	DD
chr9_48911924_48911943	BB	DD	BB	DD	DD	DD	BB	DD	BB	DD	BB	DD	DD	DD	BB	DD	BB	DD	DD	BB	BB	DD	DD	BB	DD	BB	BB	DD	DD	DD	DD	DD	BB	DD	BB	BB	BB	DD	DD	BB	BB	BB	BB	DD	DD	BB	DD	DD	DD
chr9_48912254_48912277	BB	DD	BB	DD	DD	DD	BB	DD	BB	DD	BB	DD	DD	DD	BB	DD	BB	DD	DD	BB	BB	DD	DD	BB	DD	BB	BB	DD	DD	DD	DD	DD	BB	DD	BB	BB	BB	DD	DD	BB	BB	BB	BB	DD	DD	BB	DD	DD	DD
chr9_48931115_48931144	BB	DD	BB	DD	DD	DD	NA	DD	NA	DD	BB	DD	DD	DD	BB	DD	BB	DD	DD	BB	BB	DD	DD	BB	DD	BB	BB	DD	DD	DD	DD	DD	NN	DD	BB	BB	BB	DD	DD	BB	BB	BB	BB	DD	DD	BB	DD	DD	DD
chr9_48935243_48935290	BB	DD	BB	DD	NA	DD	BB	DD	BB	DD	BB	DD	DD	DD	BB	DD	DD	DD	DD	BB	BB	DD	DD	NN	NA	bn	BB	DD	DD	DD	DD	DD	BB	DD	BB	BB	BB	NA	NA	NA	NA	BB	BB	DD	DD	NA	DD	NA	NA
chr9_48938993_48939028	BB	DD	BB	DD	DD	DD	BB	DD	BB	DD	BB	DD	DD	DD	BB	DD	BB	DD	DD	BB	BB	DD	DD	BB	DD	BB	BB	DD	DD	DD	DD	DD	BB	DD	BB	BB	BB	DD	DD	BB	BB	BB	BB	DD	DD	BB	DD	DD	DD
chr9_48965920_48965947	BB	DD	BB	DD	DD	DD	BB	DD	BB	DD	BB	DD	DD	DD	BB	DD	BB	DD	DD	BB	BB	DD	DD	BB	DD	BB	BB	DD	DD	DD	DD	DD	BB	DD	BB	BB	BB	DD	DD	BB	BB	BB	BB	DD	DD	BB	DD	DD	DD
chr9_48967289_48967328	BB	DD	BB	DD	DD	DD	NA	DD	BB	DD	BB	DD	DD	DD	BB	DD	NA	DD	DD	BB	BB	DD	NA	BB	DD	NA	BB	DD	DD	DD	DD	DD	BB	DD	BB	BB	BB	DD	DD	BB	NA	BB	BB	DD	DD	NN	DD	DD	DD
chr9_48970430_48970462	BB	DD	BB	DD	DD	DD	BB	DD	BB	DD	BB	DD	DD	DD	BB	DD	BB	DD	DD	BB	BB	DD	DD	BB	DD	BB	BB	DD	DD	DD	DD	DD	BB	DD	BB	BB	BB	DD	DD	BB	BB	BB	BB	DD	DD	BB	DD	DD	DD
chr9_48972205_48972216	BB	DD	BB	DD	DD	DD	BB	DD	BB	DD	BB	DD	DD	DD	BB	DD	BB	DD	DD	BB	BB	DD	DD	BB	DD	BB	BB	DD	DD	DD	DD	DD	BB	DD	BB	BB	BB	DD	DD	BB	BB	BB	BB	DD	DD	BB	DD	DD	DD
chr9_48972235_48972246	FF	df	FF	DD	df	DD	FF	df	FF	df	FF	df	df	df	FF	df	FF	df	DD	FF	FF	df	df	FF	df	FF	FF	df	df	df	df	df	FF	df	FF	FF	FF	df	df	FF	FF	FF	FF	df	df	FF	df	DD	df
chr9_48994094_48994105	BB	DD	BB	DD	DD	DD	BB	DD	BB	DD	BB	DD	DD	DD	BB	DD	BB	DD	DD	BB	BB	DD	DD	BB	DD	BB	BB	DD	DD	DD	DD	DD	BB	DD	BB	BB	BB	DD	DD	BB	BB	BB	BB	DD	DD	BB	DD	DD	DD
chr9_48999957_48999970	BB	DD	BB	DD	DD	DD	BB	DD	BB	DD	BB	DD	DD	DD	BB	DD	BB	DD	DD	BB	BB	DD	DD	BB	DD	BB	BB	DD	DD	DD	DD	DD	BB	DD	BB	BB	BB	DD	DD	BB	BB	BB	BB	DD	DD	BB	DD	DD	DD
chr9_49066902_49066925	BB	DD	BB	DD	DD	DD	BB	DD	BB	DD	BB	DD	DD	DD	BB	DD	BB	DD	DD	BB	BB	DD	DD	BB	DD	BB	bn	DD	DD	DD	DD	DD	BB	DD	BB	BB	BB	DD	DD	BB	BB	BB	BB	DD	DD	BB	DD	DD	DD
chr9_49175934_49175949	BB	DD	BB	DD	DD	DD	BB	DD	BB	DD	BB	DD	DD	DD	BB	DD	BB	DD	DD	BB	BB	DD	DD	BB	DD	BB	BB	DD	DD	DD	DD	DD	BB	DD	BB	BB	BB	DD	DD	BB	BB	BB	BB	DD	DD	BB	DD	DD	DD
chr9_49179022_49179036	BB	DD	BB	DD	DD	DD	BB	DD	BB	DD	BB	DD	DD	DD	BB	DD	BB	DD	DD	BB	BB	DD	DD	BB	DD	BB	BB	DD	DD	DD	DD	DD	BB	DD	BB	BB	BB	DD	DD	BB	BB	BB	BB	DD	DD	BB	DD	DD	DD
chr9_49182793_49182832	BB	DD	BB	DD	DD	DD	BB	DD	BB	DD	BB	DD	DD	DD	BB	DD	BB	DD	DD	bn	BB	DD	DD	BB	DD	BB	BB	DD	DD	DD	DD	DD	BB	DD	BB	BB	BB	DD	DD	BB	BB	BB	BB	DD	DD	BB	DD	DD	DD
chr9_49185202_49185215	FF	df	FF	df	df	df	FF	df	FF	df	FF	df	df	df	FF	df	FF	df	df	FF	FF	df	df	FF	df	FF	FF	df	df	df	df	df	FF	df	FF	FF	FF	df	df	FF	FF	FF	FF	df	DD	FF	df	df	df
chr9_49187475_49187490	BB	DD	BB	DD	DD	DD	BB	DD	BB	DD	BB	DD	DD	DD	BB	DD	BB	DD	DD	BB	BB	DD	DD	BB	DD	BB	BB	DD	DD	DD	DD	DD	BB	DD	BB	BB	BB	DD	DD	BB	BB	BB	BB	DD	DD	BB	DD	DD	DD
chr9_49191845_49191856	BB	DD	BB	DD	DD	DD	BB	DD	BB	DD	BB	DD	DD	DD	BB	DD	BB	DD	DD	BB	BB	DD	DD	BB	DD	BB	BB	DD	DD	DD	DD	DD	BB	DD	BB	BB	BB	DD	DD	BB	BB	BB	BB	DD	DD	BB	DD	DD	DD
chr9_49201227_49201246	BB	DD	BB	DD	DD	DD	BB	DD	BB	DD	BB	DD	DD	DD	BB	DD	BB	DD	DD	BB	BB	DD	DD	BB	DD	BB	BB	DD	DD	DD	DD	DD	BB	DD	BB	BB	BB	DD	DD	BB	BB	BB	BB	DD	DD	BB	DD	DD	DD
chr9_49231428_49231475	BB	DD	BB	DD	DD	DD	BB	DD	BB	DD	BB	DD	DD	DD	BB	DD	bn	DD	DD	BB	BB	DD	DD	BB	DD	BB	BB	DD	DD	DD	DD	DD	BB	DD	BB	BB	BB	DD	DD	BB	BB	BB	BB	DD	DD	BB	DD	DD	DD
chr9_49251701_49251724	BB	DD	BB	DD	DD	DD	BB	DD	BB	DD	BB	DD	DD	DD	BB	DD	BB	DD	DD	BB	BB	DD	DD	BB	DD	BB	BB	DD	DD	DD	DD	DD	BB	DD	BB	BB	BB	DD	DD	BB	BB	BB	BB	DD	DD	BB	DD	DD	DD
chr9_49251955_49251993	BB	DD	BB	DD	DD	NA	BB	DD	NA	DD	BB	NN	DD	DD	BB	DD	BB	DD	DD	BB	BB	DD	DD	BB	DD	BB	BB	DD	DD	NA	DD	DD	BB	NA	BB	BB	BB	NA	DD	NA	BB	BB	BB	DD	DD	NA	DD	DD	DD
chr9_49269836_49269867	FF	FF	FF	FF	FF	NN	FF	FF	FF	FF	FF	FF	FF	FF	FF	FF	FF	FF	FF	FF	FF	FF	FF	FF	FF	FF	FF	FF	FF	FF	FF	FF	FF	FF	FF	FF	FF	FF	FF	FF	FF	FF	FF	FF	FF	FF	FF	FF	FF
chr9_49320669_49320684	BB	DD	BB	DD	DD	DD	BB	DD	BB	DD	BB	DD	DD	DD	BB	DD	BB	DD	DD	BB	BB	DD	DD	BB	DD	BB	BB	DD	DD	DD	DD	DD	BB	DD	BB	BB	BB	DD	DD	BB	BB	BB	BB	DD	DD	BB	DD	DD	DD
chr9_49336067_49336110	BB	DD	bd	DD	DD	DD	BB	DD	bn	DD	BB	DD	DD	DD	BB	DD	BB	DD	DD	BB	BB	DD	DD	BB	DD	bn	BB	DD	DD	DD	DD	DD	BB	DD	BB	BB	BB	DD	DD	BB	BB	BB	BB	DD	DD	BB	DD	DD	DD
chr9_49336155_49336186	BB	DD	BB	DD	DD	DD	BB	DD	BB	DD	BB	DD	DD	DD	BB	DD	BB	DD	DD	BB	BB	DD	DD	BB	DD	BB	BB	DD	DD	DD	DD	DD	BB	DD	BB	BB	BB	DD	DD	BB	BB	BB	BB	DD	DD	BB	DD	DD	DD
chr9_49345038_49345055	BB	DD	BB	DD	DD	DD	BB	DD	BB	DD	BB	DD	DD	DD	BB	DD	BB	DD	DD	BB	BB	DD	DD	BB	DD	BB	BB	DD	DD	DD	DD	DD	BB	DD	BB	BB	BB	DD	DD	BB	BB	BB	BB	DD	DD	BB	DD	DD	DD
chr9_49348392_49348426	BB	DD	BB	DD	DD	DD	BB	DD	BB	DD	BB	DD	DD	DD	BB	DD	BB	DD	DD	BB	BB	DD	DD	BB	DD	BB	BB	DD	DD	DD	DD	DD	BB	DD	BB	BB	BB	DD	DD	BB	BB	BB	BB	DD	DD	BB	DD	DD	DD
chr9_49385658_49385671	BB	DD	BB	DD	DD	DD	BB	DD	BB	DD	BB	DD	DD	DD	BB	DD	BB	DD	DD	BB	BB	DD	DD	BB	DD	BB	BB	DD	DD	DD	DD	DD	BB	DD	BB	BB	BB	DD	DD	BB	BB	BB	BB	DD	DD	BB	DD	DD	DD
chr9_49425361_49425392	BB	DD	BB	DD	DD	DD	BB	DD	BB	DD	BB	DD	DD	DD	BB	DD	BB	DD	DD	BB	BB	DD	DD	BB	DD	BB	BB	DD	DD	DD	DD	DD	BB	DD	BB	BB	BB	DD	DD	BB	BB	BB	BB	DD	DD	BB	DD	DD	DD
chr9_49425638_49425669	BB	DD	BB	DD	DD	DD	BB	DD	BB	bd	BB	DD	DD	bd	BB	DD	BB	DD	DD	BB	BB	DD	DD	BB	DD	BB	BB	DD	DD	DD	DD	DD	BB	DD	BB	BB	BB	DD	DD	BB	BB	BB	BB	DD	DD	BB	DD	DD	DD
chr9_49427897_49427911	BB	DD	BB	DD	DD	bd	BB	bd	BB	DD	BB	DD	DD	DD	BB	DD	BB	DD	DD	BB	BB	DD	DD	BB	DD	BB	BB	DD	DD	DD	DD	DD	BB	DD	BB	BB	BB	DD	DD	BB	BB	BB	BB	DD	DD	BB	DD	DD	DD
chr9_49437031_49437046	BB	DD	BB	DD	DD	DD	BB	DD	BB	DD	BB	DD	DD	DD	BB	DD	BB	DD	DD	BB	BB	DD	DD	BB	DD	BB	BB	DD	DD	DD	DD	DD	BB	DD	BB	BB	BB	DD	DD	BB	BB	BB	BB	DD	DD	BB	DD	DD	DD
chr9_49438324_49438349	BB	DD	BB	DD	DD	DD	BB	DD	bn	DD	BB	DD	DD	DD	BB	DD	bn	DD	DD	BB	BB	DD	DD	BB	DD	BB	BB	DD	DD	DD	DD	DD	BB	DD	BB	BB	BB	DD	DD	BB	BB	BB	BB	DD	DD	BB	DD	DD	DD
chr9_49508866_49508905	BB	DD	BB	DD	DD	DD	BB	DD	BB	DD	BB	DD	DD	DD	BB	DD	BB	DD	DD	BB	BB	DD	DD	BB	DD	BB	BB	DD	DD	DD	DD	DD	BB	DD	BB	BB	BB	DD	DD	BB	BB	BB	BB	DD	DD	BB	DD	DD	DD
chr9_49513836_49513891	BB	NN	BB	NA	NN	NN	BB	NN	NA	NN	NA	NN	NN	NN	BB	NN	NA	NN	NN	BB	NA	NN	NN	BB	NN	NA	BB	DD	DD	DD	DD	DD	BB	NA	BB	BB	DD	DD	NN	NA	NA	NA	BB	DD	DD	NA	DD	DD	DD
chr9_49561282_49561308	BB	dd	BB	DD	DD	bd	BB	DD	BB	DD	BB	DD	dd	dd	BB	DD	BB	DD	DD	BB	BB	DD	dd	BB	DD	BB	BB	dd	dd	dd	dd	DD	BB	dd	BB	BB	BB	DD	DD	BB	BB	BB	BB	dd	DD	BB	dd	DD	DD
chr9_49579010_49579041	BB	DD	BB	DD	DD	DD	BB	DD	BB	DD	BB	DD	DD	DD	BB	DD	BB	DD	DD	BB	BB	DD	DD	BB	DD	BB	BB	DD	DD	DD	DD	DD	BB	DD	BB	BB	BB	DD	DD	BB	BB	BB	BB	DD	DD	BB	DD	DD	DD
chr9_49585215_49585250	bd	DD	BB	DD	dn	DD	BB	DD	BB	DD	BB	NN	DD	DD	BB	DD	BB	DD	DD	BB	BB	NA	DD	BB	dn	BB	BB	DD	DD	DD	DD	DD	BB	DD	BB	BB	BB	DD	DD	BB	BB	BB	BB	DD	DD	BB	DD	DD	DD
chr9_49604692_49604709	BB	DD	BB	DD	dn	DD	BB	DD	BB	DD	BB	DD	DD	DD	BB	DD	BB	DD	DD	BB	BB	DD	DD	BB	DD	BB	BB	DD	DD	DD	DD	DD	BB	DD	BB	BB	BB	DD	DD	BB	BB	BB	BB	DD	DD	BB	DD	DD	DD
chr9_49611565_49611624	BB	DD	BB	DD	DD	DD	BB	DD	BB	DD	BB	DD	DD	DD	BB	DD	BB	DD	DD	BB	BB	DD	DD	BB	DD	BB	BB	DD	DD	DD	DD	DD	BB	DD	BB	BB	BB	DD	DD	BB	BB	BB	BB	DD	DD	BB	DD	DD	DD
chr9_49613378_49613407	BB	DD	BB	DD	DD	DD	BB	DD	BB	DD	BB	DD	DD	DD	BB	DD	BB	DD	DD	BB	BB	DD	DD	BB	DD	BB	BB	DD	DD	DD	DD	DD	BB	DD	BB	BB	BB	DD	DD	BB	BB	BB	BB	DD	DD	BB	DD	DD	DD
chr9_49714070_49714093	FF	FF	FF	FF	FF	FF	FF	FF	FF	FF	FF	FF	FF	FF	FF	FF	FF	FF	FF	FF	FF	FF	FF	NA	FF	FF	FF	FF	FF	NA	FF	FF	FF	FF	FF	NA	FF	FF	FF	FF	FF	FF	FF	FF	FF	FF	FF	FF	FF
chr9_49717353_49717392	NA	FF	FF	NA	FF	FF	FF	FF	FF	FF	FF	FF	FF	FF	FF	FF	FF	FF	FF	FF	FF	FF	FF	FF	FF	NA	FF	FF	FF	NN	FF	FF	FF	FF	FF	FF	FF	NA	FF	FF	FF	FF	FF	FF	FF	FF	FF	FF	FF
chr9_49836976_49837003	BB	DD	BB	DD	DD	DD	BB	DD	BB	DD	BB	DD	DD	DD	BB	DD	BB	DD	DD	BB	BB	DD	DD	BB	DD	BB	BB	DD	DD	DD	DD	DD	BB	DD	BB	BB	BB	DD	DD	BB	BB	BB	BB	DD	DD	BB	DD	DD	DD
chr9_49926320_49926371	BB	DD	BB	DD	BB	DD	bn	DD	BB	DD	BB	DD	DD	DD	BB	DD	BB	DD	DD	BB	BB	DD	DD	BB	DD	BB	BB	DD	DD	DD	DD	DD	BB	DD	BB	BB	BB	DD	DD	BB	BB	bd	BB	DD	DD	bn	DD	DD	DD
chr9_49951135_49951182	BB	DD	BB	DD	DD	DD	BB	DD	BB	DD	NA	DD	NN	DD	BB	DD	BB	DD	DD	BB	NA	DD	bd	BB	DD	NA	BB	DD	NA	NA	DD	DD	BB	NA	BB	BB	BB	DD	DD	BB	NA	BB	NA	DD	DD	BB	NA	DD	NA
chr9_49971198_49971209	BB	DD	BB	DD	DD	DD	BB	DD	BB	DD	BB	DD	DD	DD	BB	DD	BB	DD	DD	BB	BB	DD	DD	BB	DD	BB	BB	DD	DD	DD	DD	DD	BB	DD	BB	BB	BB	DD	dn	BB	BB	BB	BB	DD	DD	BB	DD	DD	DD
chr9_50010262_50010279	BB	DD	BB	DD	DD	DD	BB	DD	BB	DD	BB	DD	DD	DD	BB	DD	BB	DD	DD	BB	BB	DD	DD	BB	DD	BB	BB	DD	DD	DD	DD	DD	BB	DD	BB	BB	BB	DD	DD	BB	BB	BB	BB	DD	DD	BB	DD	DD	DD
chr9_50031174_50031205	BB	DD	BB	DD	DD	DD	BB	DD	BB	DD	BB	DD	DD	DD	BB	DD	BB	DD	DD	BB	BB	DD	DD	BB	DD	BB	BB	DD	DD	DD	DD	DD	BB	DD	BB	BB	BB	DD	DD	BB	BB	BB	BB	DD	DD	BB	DD	DD	DD
chr9_50032409_50032452	bb	DD	bn	DD	DD	DD	bb	DD	bb	DD	bb	DD	DD	DD	bb	DD	bb	DD	DD	bb	bb	DD	DD	bb	DD	bb	bb	DD	DD	DD	DD	DD	bb	DD	bn	bb	bb	DD	DD	bb	bb	bn	bn	DD	DD	bb	DD	DD	DD
chr9_50073259_50073272	BB	DD	BB	DD	DD	DD	BB	DD	BB	DD	BB	DD	DD	NA	BB	DD	BB	DD	DD	BB	BB	DD	DD	BB	DD	NA	BB	DD	DD	NA	DD	DD	NA	DD	NA	BB	BB	DD	DD	BB	NA	BB	BB	DD	DD	BB	NA	DD	DD
chr9_50137778_50137809	BB	DD	BB	DD	DD	DD	BB	DD	BB	DD	BB	DD	DD	DD	BB	DD	BB	DD	DD	BB	BB	DD	DD	BB	DD	BB	BB	DD	DD	DD	DD	DD	BB	DD	BB	BB	BB	DD	DD	BB	BB	BB	BB	DD	DD	BB	DD	DD	DD
chr9_50224441_50224464	BB	DD	BB	DD	DD	DD	BB	DD	BB	DD	BB	DD	DD	DD	BB	DD	BB	DD	DD	BB	BB	DD	DD	BB	DD	BB	BB	DD	DD	DD	DD	DD	BB	DD	BB	BB	BB	DD	DD	BB	BB	BB	BB	DD	DD	BB	DD	DD	DD
chr9_50242334_50242345	BB	DD	BB	DD	DD	DD	BB	DD	BB	DD	BB	DD	DD	DD	BB	DD	BB	DD	DD	BB	BB	DD	DD	BB	DD	BB	BB	DD	DD	DD	DD	DD	BB	DD	BB	BB	BB	DD	DD	BB	BB	BB	BB	DD	DD	BB	DD	DD	DD
chr9_50242737_50242756	BB	DD	BB	DD	DD	DD	BB	DD	BB	DD	BB	DD	DD	DD	BB	DD	BB	DD	DD	BB	BB	DD	DD	BB	DD	BB	BB	DD	DD	DD	DD	DD	BB	DD	BB	BB	BB	DD	DD	BB	BB	BB	BB	DD	DD	BB	DD	DD	DD
chr9_50243708_50243731	BB	DD	BB	DD	DD	DD	BB	DD	BB	DD	BB	DD	DD	DD	BB	DD	BB	DD	DD	BB	BB	DD	DD	BB	DD	BB	BB	DD	DD	DD	DD	DD	BB	DD	BB	BB	BB	DD	DD	BB	BB	BB	BB	DD	DD	BB	DD	DD	DD
chr9_50246345_50246368	BB	DD	BB	DD	DD	DD	BB	DD	BB	DD	BB	DD	DD	DD	BB	DD	BB	DD	DD	BB	BB	DD	DD	BB	DD	BB	BB	DD	DD	DD	DD	DD	BB	DD	BB	BB	BB	DD	DD	BB	BB	BB	BB	DD	DD	BB	DD	DD	DD
chr9_50259672_50259699	BB	DD	BB	DD	DD	DD	BB	DD	BB	DD	BB	DD	DD	DD	BB	DD	BB	DD	DD	DD	BB	DD	DD	BB	DD	BB	BB	DD	DD	DD	DD	DD	BB	DD	BB	BB	BB	DD	DD	BB	BB	BB	BB	DD	DD	BB	DD	DD	DD
chr9_50325120_50325131	BB	DD	BB	DD	DD	DD	BB	DD	BB	DD	BB	DD	DD	DD	BB	DD	BB	DD	DD	BB	BB	DD	DD	BB	DD	BB	BB	DD	DD	DD	DD	DD	BB	DD	BB	BB	BB	DD	DD	BB	BB	BB	BB	DD	DD	BB	DD	DD	DD
chr9_50396746_50396761	BB	DD	BB	DD	DD	DD	BB	DD	BB	DD	BB	DD	DD	DD	BB	DD	BB	DD	DD	BB	BB	DD	DD	BB	DD	BB	BB	DD	DD	DD	DD	DD	BB	DD	BB	BB	BB	DD	DD	BB	BB	BB	BB	DD	DD	BB	DD	DD	DD
chr9_50415798_50415818	BB	DD	BB	DD	DD	DD	BB	DD	BB	DD	BB	DD	DD	DD	BB	DD	BB	DD	DD	BB	BB	DD	DD	BB	DD	BB	BB	DD	DD	DD	DD	DD	BB	DD	BB	BB	BB	DD	DD	BB	BB	BB	BB	DD	DD	BB	DD	DD	DD
chr9_50445924_50445967	BB	DD	BB	DD	DD	DD	BB	DD	BB	DD	BB	DD	DD	DD	BB	DD	BB	DD	DD	BB	BB	DD	DD	BB	DD	BB	BB	DD	DD	DD	DD	DD	BB	DD	BB	BB	BB	DD	DD	BB	BB	BB	BB	DD	DD	BB	DD	DD	DD
chr9_50472684_50472699	BB	DD	BB	DD	DD	DD	BB	DD	BB	DD	BB	DD	DD	DD	BB	DD	BB	DD	DD	bd	BB	DD	DD	BB	DD	BB	BB	DD	DD	DD	DD	DD	BB	DD	BB	BB	BB	DD	DD	BB	BB	BB	BB	DD	DD	BB	DD	DD	bd
chr9_50491534_50491558	BB	dd	BB	dd	dd	dd	BB	dd	BB	dd	BB	dd	dd	dd	BB	dd	BB	dd	dd	BB	BB	dd	dd	BB	dd	BB	BB	dd	dd	dd	dd	dd	BB	dd	BB	BB	BB	dd	dd	BB	BB	BB	BB	dd	dd	BB	dd	dd	dd
chr9_50570647_50570678	BB	DD	BB	DD	DD	DD	BB	DD	BB	DD	BB	DD	DD	DD	BB	DD	BB	DD	DD	BB	BB	DD	DD	BB	DD	BB	BB	DD	DD	DD	DD	DD	BB	DD	BB	BB	BB	DD	DD	BB	BB	BB	BB	DD	DD	BB	DD	DD	DD
chr9_50638291_50638314	BB	DD	BB	DD	DD	DD	BB	DD	BB	DD	BB	DD	DD	DD	BB	DD	BB	DD	DD	BB	BB	DD	DD	BB	DD	BB	BB	DD	DD	DD	DD	DD	BB	DD	BB	BB	BB	DD	DD	BB	BB	BB	BB	DD	DD	BB	DD	DD	DD
chr9_50655610_50655639	FF	df	FF	df	df	df	FF	df	fn	df	FF	df	df	df	FF	df	FF	df	df	FF	FF	df	df	FF	df	FF	FF	df	df	df	df	df	FF	df	FF	FF	FF	df	DD	FF	FF	FF	FF	df	df	FF	df	df	df
chr9_50691231_50691258	BB	DD	BB	DD	DD	DD	BB	DD	BB	DD	BB	DD	DD	DD	BB	DD	BB	DD	DD	BB	BB	DD	DD	BB	DD	BB	BB	DD	DD	DD	DD	DD	BB	DD	BB	BB	BB	DD	DD	BB	BB	BB	BB	DD	DD	BB	DD	DD	DD
chr9_50694086_50694113	BB	DD	BB	DD	DD	DD	BB	DD	BB	DD	BB	DD	DD	DD	BB	DD	BB	DD	DD	BB	BB	DD	DD	BB	DD	BB	BB	DD	DD	DD	DD	DD	BB	DD	BB	BB	BB	DD	DD	BB	BB	BB	BB	DD	DD	BB	DD	DD	DD
chr9_50706267_50706281	BB	DD	BB	DD	DD	DD	BB	DD	BB	DD	BB	DD	bd	DD	BB	DD	BB	DD	DD	BB	BB	DD	DD	BB	DD	BB	BB	DD	DD	DD	DD	DD	BB	DD	BB	BB	BB	DD	DD	BB	BB	BB	BB	DD	DD	BB	DD	DD	DD
chr9_50719829_50719844	FF	FF	FF	FF	FF	FF	FF	FF	FF	FF	FF	FF	FF	FF	FF	FF	FF	FF	FF	FF	FF	FF	FF	FF	FF	FF	FF	FF	FF	FF	FF	FF	FF	FF	FF	FF	FF	FF	FF	FF	FF	FF	FF	FF	FF	FF	FF	FF	FF
chr9_50721707_50721727	BB	DD	BB	DD	DD	DD	BB	DD	BB	DD	BB	DD	DD	DD	BB	DD	BB	DD	DD	BB	BB	DD	DD	BB	DD	BB	BB	DD	DD	DD	DD	DD	BB	DD	BB	BB	BB	DD	DD	BB	BB	BB	BB	DD	DD	BB	DD	DD	DD
chr9_50730811_50730826	FF	df	FF	df	df	df	FF	DD	FF	df	FF	df	df	df	FF	df	FF	df	DD	FF	FF	df	df	FF	df	FF	FF	df	df	df	df	df	FF	df	FF	FF	FF	df	df	FF	FF	FF	FF	df	df	FF	df	df	df
chr9_50734580_50734611	BB	DD	BB	DD	DD	NA	BB	DD	BB	NA	BB	DD	DD	NA	BB	DD	BB	DD	DD	BB	BB	DD	DD	bn	DD	NA	BB	DD	DD	DD	DD	DD	BB	DD	BB	BB	BB	DD	DD	BB	BB	BB	BB	NA	DD	BB	DD	DD	DD
chr9_50748960_50748979	BB	DD	BB	DD	DD	DD	BB	DD	BB	DD	BB	DD	DD	DD	BB	DD	BB	DD	DD	BB	BB	DD	DD	BB	DD	BB	BB	DD	DD	DD	DD	DD	BB	DD	BB	BB	BB	DD	DD	BB	BB	BB	BB	DD	DD	BB	DD	DD	DD
chr9_50757465_50757480	BB	dd	BB	dd	dd	dd	BB	dd	BB	dd	BB	dd	dd	dd	BB	dd	BB	dd	dd	BB	BB	dd	dd	BB	dd	BB	BB	dd	DD	dd	dd	dd	BB	dd	BB	BB	BB	dd	dd	BB	BB	BB	BB	dd	dd	BB	dd	dd	dd
chr9_50769183_50769204	BB	DD	BB	DD	DD	DD	BB	DD	BB	DD	BB	DD	DD	DD	BB	DD	BB	DD	DD	BB	BB	DD	DD	BB	DD	BB	BB	DD	DD	DD	DD	DD	BB	DD	BB	BB	BB	DD	DD	BB	BB	BB	BB	DD	DD	BB	DD	DD	DD
chr9_50799238_50799269	BB	DD	BB	DD	DD	DD	BB	DD	BB	DD	BB	DD	DD	DD	BB	DD	BB	DD	DD	BB	BB	DD	DD	BB	DD	BB	BB	DD	DD	DD	DD	DD	bn	DD	BB	BB	BB	DD	DD	BB	BB	BB	BB	DD	DD	BB	DD	DD	DD
chr9_50814446_50814465	BB	DD	BB	DD	DD	DD	BB	DD	BB	DD	BB	DD	DD	DD	BB	DD	BB	DD	DD	BB	BB	DD	DD	BB	DD	BB	BB	DD	DD	DD	DD	DD	BB	DD	BB	BB	BB	DD	DD	BB	BB	BB	BB	DD	DD	BB	DD	DD	DD
chr9_50863239_50863253	BB	DD	BB	DD	DD	DD	BB	DD	BB	DD	BB	DD	DD	DD	BB	DD	BB	DD	DD	BB	BB	DD	DD	BB	DD	BB	BB	DD	DD	DD	DD	DD	BB	DD	BB	BB	BB	DD	DD	BB	BB	BB	BB	DD	DD	BB	DD	DD	DD
chr9_50950843_50950882	BB	dn	BB	DD	NA	DD	BB	NA	BB	DD	BB	NA	NA	NA	BB	NA	BB	NA	NA	BB	BB	NA	NA	BB	NA	bn	BB	NA	NA	DD	NA	DD	BB	DD	BB	BB	BB	NA	NA	NA	BB	BB	BB	DD	NA	BB	DD	DD	NA
chr9_50961720_50961775	bn	DD	NA	DD	NA	DD	bd	DD	NN	DD	BB	DD	NA	DD	NN	NA	NA	DD	DD	BB	BB	DD	DD	BB	DD	BB	BB	DD	DD	DD	NA	DD	bd	NA	BB	BB	BB	NA	DD	BB	BB	BB	BB	DD	DD	BB	DD	DD	DD
chr9_50970884_50970907	FF	FF	FF	FF	FF	FF	FF	FF	FF	FF	FF	FF	FF	FF	FF	FF	FF	FF	FF	FF	FF	FF	FF	FF	FF	FF	FF	FF	FF	FF	FF	FF	FF	FF	FF	FF	FF	FF	FF	FF	FF	FF	FF	FF	FF	FF	FF	FF	FF
chr9_51023132_51023161	BB	UU	BB	UU	UU	UU	BB	NA	BB	UU	BB	UU	NA	NA	BB	UU	BB	UU	UU	BB	BB	UU	UU	BB	UU	BB	BB	UU	UU	UU	UU	UU	BB	UU	BB	BB	BB	UU	UU	BB	BB	BB	BB	UU	NA	BB	UU	UU	UU
chr9_51042939_51042964	BB	DD	BB	DD	DD	DD	BB	DD	BB	DD	BB	DD	DD	DD	BB	DD	BB	DD	DD	BB	BB	DD	DD	BB	DD	BB	BB	DD	DD	DD	DD	DD	BB	DD	BB	BB	BB	DD	DD	BB	BB	BB	BB	DD	DD	BB	DD	DD	DD
chr9_51051842_51051875	BB	DD	BB	DD	DD	DD	BB	DD	BB	DD	BB	DD	DD	DD	BB	DD	BB	DD	DD	BB	BB	DD	DD	BB	DD	BB	BB	DD	DD	DD	DD	DD	BB	DD	BB	BB	BB	DD	DD	BB	BB	bn	BB	DD	dn	BB	DD	DD	DD
chr9_51056329_51056370	BB	DD	BB	DD	DD	DD	BB	DD	BB	DD	BB	DD	DD	DD	BB	DD	BB	DD	DD	BB	BB	DD	DD	BB	DD	BB	BB	DD	DD	DD	DD	DD	BB	DD	BB	BB	BB	DD	DD	BB	BB	BB	BB	DD	DD	BB	DD	DD	DD
chr9_51058616_51058663	BB	UU	BB	UU	UU	bu	BB	UU	BB	UU	BB	NA	UU	NA	BB	UU	BB	NA	UU	BB	BB	UU	UU	BB	UU	BB	BB	BB	BB	bu	BB	NA	BB	UU	BB	BB	BB	UU	UU	BB	BB	BB	BB	NA	NA	BB	UU	UU	UU
chr9_51064327_51064356	BB	DD	BB	DD	DD	DD	BB	DD	BB	DD	BB	DD	DD	DD	BB	DD	BB	DD	DD	BB	BB	DD	DD	BB	DD	BB	BB	DD	DD	DD	DD	DD	BB	DD	BB	BB	BB	DD	DD	BB	BB	BB	BB	DD	DD	BB	DD	DD	DD
chr9_51099374_51099423	BB	DD	BB	DD	DD	DD	BB	DD	BB	DD	bn	DD	DD	DD	DD	DD	bn	DD	DD	BB	BB	DD	DD	dn	DD	BB	BB	DD	DD	DD	DD	DD	BB	BB	BB	BB	BB	DD	DD	BB	BB	BB	BB	DD	DD	BB	DD	DD	DD
chr9_51121937_51121960	BB	DD	BB	DD	DD	DD	BB	DD	BB	DD	BB	DD	DD	DD	BB	DD	BB	DD	DD	BB	BB	DD	DD	BB	DD	BB	BB	DD	DD	DD	DD	DD	BB	BB	BB	BB	BB	DD	DD	BB	BB	BB	BB	DD	DD	BB	DD	DD	NN
chr9_51182002_51182029	BB	DD	BB	DD	DD	DD	BB	DD	BB	DD	BB	DD	DD	DD	BB	DD	BB	DD	DD	BB	BB	DD	DD	BB	DD	BB	BB	DD	DD	DD	DD	DD	BB	BB	BB	BB	BB	DD	DD	BB	BB	BB	BB	DD	DD	BB	DD	DD	DD
chr9_51205644_51205679	DD	DD	BB	DD	DD	DD	BB	DD	BB	DD	BB	DD	DD	DD	BB	DD	BB	DD	DD	BB	BB	DD	DD	BB	DD	BB	BB	DD	DD	DD	DD	DD	BB	BB	BB	BB	BB	DD	DD	BB	BB	BB	BB	DD	DD	BB	DD	DD	DD
chr9_51206502_51206534	dd	dd	BB	dd	dd	dd	BB	dd	BB	dd	BB	dd	dd	dd	BB	dd	BB	dn	dd	BB	BB	dd	dd	BB	dd	BB	BB	dd	dd	dd	dd	dd	BB	BB	BB	BB	BB	dd	dd	BB	BB	BB	BB	dd	dd	BB	dd	dd	dd
chr9_51228444_51228473	DD	DD	BB	DD	DD	DD	BB	DD	BB	DD	BB	DD	DD	DD	BB	DD	BB	DD	DD	BB	BB	DD	DD	BB	DD	BB	BB	DD	DD	DD	DD	DD	BB	BB	BB	BB	BB	DD	DD	BB	BB	BB	BB	DD	DD	BB	DD	DD	DD
chr9_51244505_51244525	DD	DD	BB	DD	DD	DD	BB	DD	BB	DD	BB	DD	DD	DD	BB	DD	BB	DD	DD	BB	BB	DD	DD	BB	DD	BB	BB	DD	DD	DD	DD	DD	BB	BB	BB	BB	BB	DD	DD	BB	BB	BB	BB	DD	DD	BB	DD	DD	DD
chr9_51286973_51287017	DD	DD	BB	DD	DD	DD	BB	DD	BB	DD	BB	DD	DD	DD	BB	DD	BB	DD	DD	BB	BB	DD	DD	BB	DD	BB	BB	DD	DD	DD	DD	DD	BB	BB	BB	BB	BB	DD	DD	BB	BB	BB	BB	DD	DD	BB	DD	DD	DD
chr9_51313496_51313555	FF	FF	FF	NA	FF	NN	FF	NN	FF	NA	NA	FF	FF	NN	FF	FF	FF	FF	FF	NA	FF	FF	NN	fn	FF	FF	FF	FF	FF	FF	FF	NN	FF	NN	NA	NA	NN	FF	FF	FF	FF	fn	FF	FF	FF	FF	FF	FF	NA
chr9_51379235_51379270	dd	dd	BB	dd	dd	dd	BB	dd	BB	dd	BB	dd	dd	dd	BB	dd	BB	DD	DD	BB	BB	dd	dd	bn	dd	BB	BB	dd	dd	dd	dd	DD	BB	BB	BB	BB	BB	dd	dd	BB	BB	BB	BB	dd	dd	BB	dd	dd	dd
chr9_51406737_51406764	DD	DD	BB	DD	DD	DD	BB	DD	BB	DD	BB	DD	DD	DD	BB	DD	BB	DD	DD	BB	BB	DD	DD	BB	DD	BB	BB	DD	DD	DD	DD	DD	BB	BB	BB	BB	BB	DD	DD	BB	BB	BB	BB	DD	DD	BB	dn	DD	DD
chr9_51431856_51431903	NA	DD	NA	DD	DD	DD	NA	DD	NA	NA	BB	DD	DD	DD	NA	DD	BB	DD	NA	NA	BB	DD	DD	BB	DD	NA	BB	DD	DD	DD	DD	DD	BB	BB	BB	BB	NA	NA	DD	BB	NN	NA	BB	NA	DD	NA	DD	DD	DD
chr9_51449110_51449134	DD	DD	BB	NA	NA	DD	BB	DD	BB	NA	BB	DD	DD	DD	BB	DD	BB	DD	DD	BB	BB	DD	DD	BB	DD	BB	BB	DD	DD	DD	DD	DD	BB	BB	BB	BB	NN	DD	DD	BB	BB	BB	BB	DD	DD	BB	DD	DD	DD
chr9_51528189_51528228	DD	DD	BB	DD	DD	DD	BB	DD	BB	DD	BB	DD	DD	DD	BB	DD	BB	DD	DD	BB	BB	DD	DD	BB	DD	BB	BB	DD	DD	DD	DD	DD	BB	BB	BB	DD	DD	DD	DD	BB	BB	BB	BB	DD	DD	BB	DD	DD	DD
chr9_51563370_51563414	DD	NA	BB	DD	DD	DD	NN	DD	BB	DD	NN	DD	NN	DD	BB	DD	BB	DD	DD	BB	BB	DD	DD	BB	DD	NA	BB	NA	DD	DD	NA	DD	BB	NA	BB	DD	DD	DD	DD	NA	BB	NN	BB	DD	DD	BB	DD	DD	DD
chr9_51589135_51589154	DD	DD	BB	DD	DD	DD	BB	DD	BB	DD	BB	DD	DD	DD	BB	DD	BB	DD	DD	BB	BB	DD	DD	BB	DD	BB	BB	DD	DD	DD	DD	DD	BB	BB	BB	DD	DD	DD	DD	BB	BB	BB	BB	DD	DD	BB	DD	DD	DD
chr9_51606461_51606474	DD	DD	BB	DD	DD	DD	BB	DD	BB	DD	BB	DD	DD	DD	BB	DD	BB	DD	DD	BB	BB	DD	DD	BB	DD	BB	BB	DD	DD	DD	DD	DD	BB	BB	BB	DD	DD	DD	DD	BB	BB	BB	BB	DD	DD	BB	DD	DD	DD
chr9_51628754_51628765	DD	DD	BB	DD	DD	DD	BB	DD	BB	DD	BB	DD	DD	DD	BB	DD	BB	DD	DD	BB	BB	DD	DD	BB	DD	BB	BB	DD	DD	DD	DD	DD	BB	BB	BB	DD	DD	DD	DD	BB	BB	BB	BB	DD	DD	BB	DD	DD	DD
chr9_51628980_51629015	NN	DD	BB	DD	DD	DD	BB	NA	BB	NA	BB	DD	DD	DD	NA	DD	NA	DD	DD	BB	BB	DD	DD	BB	DD	BB	BB	DD	NA	DD	DD	bd	BB	BB	BB	DD	DD	DD	NA	BB	NA	BB	BB	DD	NA	BB	DD	DD	DD
chr9_51645033_51645076	BB	NN	BB	DD	DD	BB	BB	DD	NA	DD	NA	DD	BB	NA	BB	DD	BB	DD	DD	DD	NA	DD	DD	DD	BB	NA	BB	DD	DD	NA	DD	DD	BB	BB	BB	DD	DD	NA	DD	BB	BB	BB	BB	DD	DD	BB	NA	bd	DD
chr9_51671223_51671236	DD	DD	BB	DD	DD	DD	BB	DD	BB	DD	BB	DD	DD	dn	BB	DD	BB	DD	DD	BB	BB	DD	DD	BB	DD	BB	BB	DD	DD	DD	DD	DD	BB	BB	BB	DD	DD	DD	DD	BB	BB	BB	BB	DD	DD	BB	DD	DD	DD
chr9_51695809_51695833	DD	DD	BB	DD	DD	DD	BB	DD	BB	DD	BB	DD	DD	DD	BB	DD	BB	DD	DD	BB	BB	DD	DD	BB	DD	BB	BB	DD	DD	DD	DD	DD	BB	BB	BB	DD	DD	DD	DD	BB	BB	BB	BB	DD	DD	BB	DD	DD	DD
chr9_51743242_51743297	DD	DD	BB	DD	DD	DD	BB	DD	BB	DD	NA	DD	DD	DD	NA	DD	NA	DD	DD	BB	NA	DD	DD	NA	NA	NA	NA	DD	DD	NN	DD	DD	bn	BB	BB	DD	DD	NA	DD	bd	NA	BB	NA	DD	DD	NA	DD	NA	DD
chr9_51744370_51744391	DD	DD	BB	DD	DD	DD	BB	bd	BB	DD	BB	DD	DD	DD	BB	DD	BB	DD	DD	BB	BB	DD	DD	BB	DD	BB	BB	DD	DD	DD	DD	DD	BB	BB	BB	DD	DD	DD	DD	BB	BB	BB	BB	DD	DD	BB	DD	DD	DD
chr9_51756673_51756690	DD	DD	BB	DD	DD	DD	BB	DD	BB	DD	BB	DD	DD	DD	BB	DD	BB	DD	DD	BB	BB	DD	DD	BB	DD	BB	BB	DD	DD	DD	DD	DD	BB	BB	BB	DD	DD	DD	DD	BB	BB	BB	BB	DD	DD	BB	DD	DD	DD
chr9_51763857_51763884	DD	DD	BB	DD	DD	DD	BB	DD	BB	DD	BB	DD	DD	DD	BB	DD	BB	DD	DD	BB	BB	DD	DD	BB	DD	BB	BB	DD	DD	DD	DD	DD	BB	BB	BB	DD	DD	DD	DD	BB	BB	BB	BB	DD	DD	BB	DD	DD	DD
chr9_51773919_51773930	DD	df	FF	df	DD	df	FF	df	FF	df	FF	df	df	df	FF	df	FF	df	df	FF	FF	DD	df	FF	DD	FF	FF	df	df	df	df	df	FF	FF	FF	df	DD	df	df	FF	FF	FF	FF	df	DD	FF	df	DD	DD
chr9_51875805_51875840	NA	NA	BB	NA	DD	DD	BB	DD	NA	DD	BB	DD	NA	DD	BB	NA	BB	DD	DD	BB	BB	DD	bd	BB	DD	BB	BB	DD	DD	DD	NA	DD	BB	BB	BB	DD	DD	DD	dn	BB	BB	BB	BB	DD	DD	BB	DD	DD	DD
chr9_51886704_51886759	BB	BB	bd	BB	NN	BB	DD	DD	DD	NA	DD	NA	BB	NA	BB	BB	DD	NN	NN	BB	NA	NN	BB	DD	NA	NA	BB	NA	BB	NA	BB	BB	BB	BB	BB	NA	DD	DD	DD	BB	BB	BB	NN	DD	DD	BB	DD	NA	DD
chr9_51922092_51922103	DD	DD	BB	DD	DD	DD	BB	DD	BB	DD	BB	DD	DD	DD	BB	DD	BB	DD	DD	BB	BB	DD	DD	BB	DD	BB	BB	DD	DD	DD	DD	DD	BB	BB	BB	DD	DD	DD	DD	BB	BB	BB	BB	DD	DD	BB	DD	DD	DD
chr9_51954424_51954435	DD	DD	BB	DD	DD	DD	BB	DD	BB	DD	BB	DD	DD	DD	BB	DD	BB	DD	DD	BB	BB	DD	DD	BB	DD	BB	BB	DD	DD	DD	DD	DD	BB	BB	BB	DD	DD	DD	DD	BB	BB	BB	BB	DD	DD	BB	DD	DD	DD
chr9_51962820_51962837	DD	DD	BB	DD	DD	DD	BB	DD	BB	DD	BB	DD	DD	DD	BB	DD	BB	DD	DD	BB	BB	DD	DD	BB	DD	BB	BB	DD	DD	DD	DD	DD	BB	BB	BB	DD	DD	DD	DD	BB	BB	BB	BB	DD	DD	BB	DD	DD	DD
chr9_51979615_51979634	DD	DD	BB	DD	DD	DD	BB	DD	BB	DD	BB	DD	DD	DD	BB	DD	BB	DD	DD	BB	BB	DD	DD	BB	DD	BB	BB	DD	DD	DD	DD	DD	BB	BB	BB	DD	DD	DD	DD	BB	BB	BB	BB	DD	DD	BB	DD	DD	DD
chr9_51988778_51988801	DD	DD	BB	DD	DD	DD	BB	DD	BB	DD	BB	DD	DD	DD	BB	DD	BB	DD	DD	BB	BB	DD	DD	BB	DD	BB	BB	DD	DD	DD	DD	DD	BB	BB	BB	DD	DD	DD	DD	BB	BB	BB	BB	DD	DD	BB	DD	DD	DD
chr9_51989984_51989999	DD	DD	BB	DD	DD	DD	BB	DD	BB	DD	BB	DD	DD	DD	BB	DD	BB	DD	DD	BB	BB	DD	DD	BB	DD	BB	BB	DD	DD	DD	DD	DD	BB	BB	BB	DD	DD	DD	DD	BB	BB	BB	BB	DD	DD	BB	DD	DD	DD
chr9_51993598_51993617	DD	DD	BB	DD	DD	DD	BB	DD	BB	DD	BB	DD	DD	DD	BB	DD	BB	DD	bd	BB	BB	DD	DD	BB	DD	BB	BB	DD	DD	DD	DD	DD	BB	BB	BB	DD	DD	DD	DD	BB	BB	BB	BB	DD	DD	BB	DD	DD	DD
chr9_52058437_52058460	DD	DD	BB	DD	DD	DD	BB	DD	BB	DD	BB	DD	DD	DD	BB	DD	BB	DD	DD	BB	BB	DD	DD	BB	DD	BB	BB	DD	DD	DD	DD	DD	BB	BB	BB	DD	DD	DD	DD	BB	BB	BB	BB	DD	DD	BB	DD	DD	DD
chr9_52061969_52061983	DD	DD	BB	DD	DD	DD	BB	DD	BB	DD	BB	DD	DD	DD	BB	DD	BB	DD	DD	BB	BB	DD	DD	BB	DD	BB	BB	DD	DD	DD	DD	DD	BB	BB	BB	DD	DD	DD	DD	BB	BB	BB	BB	DD	DD	BB	DD	DD	DD
chr9_52062412_52062431	dd	dd	BB	dd	dd	dd	BB	dd	BB	dd	BB	dd	dd	dd	BB	dd	BB	nn	nn	BB	BB	dn	dd	BB	dd	BB	BB	dn	dd	dd	dd	dn	BB	BB	BB	dd	dd	dd	dd	BB	BB	BB	BB	dd	dd	BB	dd	dd	dd
chr9_52062431_52062442	dd	dd	BB	dd	dd	DD	BB	dd	BB	dd	BB	dd	dd	dd	BB	dd	BB	dn	dn	BB	BB	DD	DD	BB	dd	BB	BB	dd	dd	dd	bd	dn	BB	BB	BB	dd	DD	dd	dd	BB	BB	BB	BB	dd	dd	BB	dd	DD	dd
chr9_52067885_52067900	DD	DD	BB	DD	DD	DD	BB	DD	BB	DD	BB	DD	DD	DD	BB	DD	BB	DD	DD	BB	BB	DD	DD	BB	DD	BB	BB	DD	DD	DD	DD	DD	BB	BB	BB	DD	DD	DD	DD	BB	BB	BB	BB	DD	DD	BB	DD	DD	DD
chr9_52077794_52077808	DD	DD	BB	DD	DD	DD	BB	DD	BB	DD	BB	DD	DD	DD	BB	DD	BB	DD	DD	BB	BB	DD	DD	BB	DD	BB	BB	DD	DD	DD	DD	DD	BB	BB	BB	DD	DD	DD	DD	BB	BB	BB	BB	DD	DD	BB	DD	DD	DD
chr9_52104210_52104233	DD	DD	BB	DD	DD	DD	BB	DD	BB	DD	BB	DD	DD	DD	BB	DD	BB	DD	DD	BB	BB	DD	DD	BB	DD	BB	BB	DD	DD	DD	DD	DD	BB	BB	BB	DD	DD	DD	DD	BB	BB	BB	BB	DD	DD	BB	DD	DD	DD
chr9_52110128_52110151	DD	DD	BB	DD	bd	DD	BB	DD	BB	DD	BB	DD	DD	DD	BB	DD	BB	DD	DD	BB	BB	DD	DD	BB	DD	BB	BB	DD	DD	DD	DD	DD	BB	BB	BB	DD	DD	DD	DD	BB	BB	BB	BB	DD	DD	BB	DD	DD	DD
chr9_52119851_52119878	DD	DD	BB	DD	DD	DD	BB	DD	BB	DD	BB	DD	DD	DD	BB	DD	BB	DD	DD	BB	BB	DD	DD	BB	DD	BB	BB	DD	DD	DD	DD	DD	BB	BB	BB	DD	DD	DD	DD	BB	BB	BB	BB	DD	DD	BB	DD	DD	DD
chr9_52125848_52125879	DD	DD	BB	DD	DD	DD	NA	DD	BB	DD	BB	DD	DD	DD	BB	DD	BB	DD	DD	BB	BB	DD	DD	BB	DD	BB	BB	NN	NA	DD	DD	DD	BB	BB	BB	DD	DD	DD	DD	BB	BB	BB	BB	DD	DD	BB	DD	DD	DD
chr9_52130051_52130062	DD	DD	BB	DD	DD	DD	BB	DD	BB	DD	BB	DD	DD	DD	BB	DD	BB	DD	DD	BB	BB	DD	DD	BB	DD	BB	BB	DD	DD	DD	DD	DD	BB	BB	BB	DD	DD	DD	DD	BB	BB	BB	BB	DD	DD	BB	DD	DD	DD
chr9_52157861_52157872	df	df	FF	df	df	dn	FF	df	FF	df	FF	df	df	df	FF	df	FF	df	df	FF	FF	df	df	FF	df	FF	FF	df	df	df	df	df	FF	FF	FF	df	DD	df	dn	FF	FF	FF	FF	df	dn	FF	df	df	df
chr9_52167111_52167128	DD	DD	BB	DD	DD	DD	BB	DD	BB	DD	BB	DD	DD	DD	BB	DD	BB	DD	DD	BB	BB	DD	DD	BB	DD	BB	BB	DD	DD	DD	NN	DD	BB	BB	BB	DD	DD	DD	DD	BB	BB	BB	BB	DD	DD	BB	DD	DD	DD
chr9_52175461_52175490	DD	DD	BB	DD	DD	DD	BB	DD	BB	DD	bn	DD	DD	DD	BB	DD	BB	DD	DD	BB	BB	DD	DD	BB	DD	BB	BB	DD	DD	DD	DD	DD	BB	bn	BB	DD	DD	DD	DD	BB	BB	BB	BB	DD	DD	BB	DD	DD	DD
chr9_52177644_52177679	df	df	FF	df	df	df	FF	df	FF	df	FF	df	df	df	FF	df	FF	df	df	FF	FF	df	df	FF	df	FF	FF	df	df	df	df	df	FF	FF	FF	df	df	df	df	FF	FF	FF	FF	df	df	FF	df	df	df
chr9_52178818_52178841	DD	DD	BB	DD	DD	DD	BB	DD	BB	DD	BB	DD	DD	DD	BB	DD	BB	DD	DD	BB	BB	DD	DD	BB	DD	BB	BB	DD	DD	DD	DD	DD	BB	BB	BB	DD	DD	DD	DD	BB	BB	BB	BB	DD	DD	BB	DD	DD	DD
chr9_52179067_52179122	DD	DD	BB	DD	DD	DD	BB	DD	BB	DD	BB	DD	DD	DD	BB	DD	BB	DD	DD	BB	BB	DD	DD	BB	DD	BB	BB	DD	DD	DD	DD	DD	BB	BB	BB	DD	DD	DD	DD	BB	BB	BB	BB	DD	DD	BB	DD	DD	DD
chr9_52187748_52187768	DD	DD	BB	DD	DD	DD	BB	DD	BB	DD	BB	DD	DD	DD	BB	DD	BB	DD	DD	BB	BB	DD	DD	BB	DD	BB	BB	DD	DD	DD	DD	DD	BB	BB	BB	DD	DD	DD	DD	BB	BB	BB	BB	DD	DD	BB	DD	DD	DD
chr9_52199203_52199258	DD	DD	NA	DD	NA	DD	NA	DD	NA	DD	DD	NA	DD	DD	DD	NA	DD	DD	DD	DD	DD	DD	DD	DD	DD	BB	BB	DD	DD	DD	DD	DD	NN	BB	BB	DD	DD	DD	DD	NA	NA	BB	BB	DD	DD	BB	DD	DD	DD
chr9_52256974_52257017	FF	FF	FF	FF	FF	NA	FF	FF	FF	FF	FF	FF	FF	FF	FF	FF	FF	FF	FF	FF	FF	FF	FF	FF	FF	FF	FF	FF	FF	FF	FF	FF	FF	FF	FF	FF	FF	FF	FF	FF	NA	NA	FF	FF	FF	FF	FF	FF	FF
chr9_52305459_52305494	FF	NN	FF	FF	FF	FF	FF	FF	NA	FF	FF	FF	FF	FF	FF	FF	FF	NA	FF	FF	FF	FF	FF	FF	FF	FF	FF	NA	FF	FF	FF	FF	FF	FF	FF	FF	FF	FF	FF	FF	FF	FF	FF	FF	FF	FF	FF	FF	FF
chr9_52309813_52309836	FF	FF	NA	FF	FF	NA	FF	FF	FF	NA	FF	FF	FF	FF	FF	FF	FF	NA	FF	FF	FF	FF	FF	FF	FF	FF	FF	FF	fn	FF	FF	FF	FF	FF	FF	NA	FF	FF	FF	FF	FF	FF	FF	FF	FF	FF	NA	FF	FF
chr9_52316677_52316724	BB	BB	BB	BB	BB	BB	BB	BB	BB	BB	BB	BB	BB	BB	BB	BB	BB	BB	BB	BB	BB	BB	BB	BB	BB	BB	BB	BB	BB	BB	BB	BB	BB	BB	BB	UU	UU	bu	BB	BB	BB	BB	BB	NA	UU	BB	UU	UU	UU
chr9_52339254_52339293	FF	FF	FF	FF	FF	FF	FF	fn	NN	FF	FF	FF	FF	FF	FF	FF	FF	FF	FF	FF	FF	FF	FF	fn	FF	NA	FF	FF	FF	FF	NA	FF	FF	FF	FF	FF	FF	FF	fn	FF	FF	FF	FF	FF	FF	FF	FF	FF	FF
chr9_52377544_52377571	FF	FF	FF	FF	FF	FF	FF	FF	FF	FF	FF	FF	FF	NA	FF	FF	FF	FF	FF	FF	FF	FF	FF	FF	FF	NA	FF	FF	FF	FF	FF	FF	NA	FF	FF	NN	FF	FF	FF	FF	FF	FF	FF	FF	FF	FF	FF	FF	FF
chr9_52404402_52404446	DD	DD	BB	DD	DD	DD	BB	DD	BB	DD	BB	DD	DD	DD	BB	DD	BB	BB	DD	BB	BB	DD	DD	BB	DD	BB	BB	DD	DD	DD	DD	DD	BB	BB	BB	DD	DD	DD	DD	BB	BB	BB	DD	DD	DD	BB	DD	DD	DD
chr9_52485215_52485258	DD	DD	NA	DD	DD	DD	BB	DD	BB	DD	BB	DD	DD	DD	BB	DD	BB	DD	DD	NN	BB	DD	DD	BB	DD	BB	BB	DD	DD	DD	DD	DD	BB	BB	BB	DD	DD	NA	DD	BB	BB	BB	DD	DD	DD	BB	DD	DD	DD
chr9_52567170_52567219	df	df	FF	df	df	df	FF	df	FF	df	FF	df	df	df	FF	df	FF	df	DD	FF	FF	df	df	FF	df	FF	FF	df	df	df	df	df	FF	FF	FF	df	df	df	df	FF	FF	FF	df	df	df	FF	df	df	DD
chr9_52585944_52586015	DD	DD	NN	DD	NA	DD	DD	DD	NN	DD	NA	DD	DD	DD	NN	DD	NA	DD	DD	NN	NN	DD	DD	NN	DD	NA	BB	NA	DD	NN	DD	DD	BB	BB	BB	DD	DD	NA	DD	BB	BB	BB	DD	DD	DD	NA	DD	DD	DD
chr9_52638122_52638147	DD	DD	NA	DD	DD	DD	BB	DD	BB	DD	NA	DD	DD	DD	BB	DD	BB	DD	DD	BB	bd	DD	DD	BB	DD	BB	BB	DD	dn	DD	DD	DD	BB	BB	BB	DD	DD	DD	dn	BB	bd	BB	DD	DD	DD	BB	DD	DD	DD
chr9_52737440_52737495	UU	UU	NA	NA	UU	UU	BB	BB	BB	bu	BB	UU	UU	bu	BB	UU	BB	NA	UU	BB	BB	NA	UU	UU	UU	BB	BB	NA	UU	UU	NA	NA	BB	BB	BB	UU	NA	NA	NA	BB	BB	BB	UU	NA	UU	BB	UU	NA	UU
chr9_52776381_52776440	UU	UU	UU	UU	UU	UU	UU	UU	UU	uu	BB	uu	NA	NA	BB	UU	BB	NA	NA	BB	UU	UU	UU	BB	UU	BB	BB	NA	UU	NA	NA	NA	BB	BB	BB	NA	UU	UU	NA	BB	BB	BB	UU	UU	UU	BB	UU	uu	UU
chr9_52796309_52796368	fn	FF	NN	FF	FF	FF	BB	FF	BB	FF	BB	FF	FF	FF	NA	FF	NA	FF	FF	FF	NA	FF	NA	BB	FF	NA	NA	FF	FF	NA	FF	NN	BB	BB	NA	FF	fn	FF	FF	BB	NA	NA	FF	bf	NA	BB	FF	FF	FF
chr9_52796837_52796880	FF	FF	FF	FF	NA	FF	FF	FF	FF	NA	FF	FF	FF	NA	FF	NA	FF	FF	FF	FF	FF	NA	FF	NA	FF	NA	FF	NA	NA	FF	FF	FF	FF	FF	NA	FF	NA	NA	FF	FF	FF	FF	FF	FF	FF	FF	FF	FF	FF
chr9_52808120_52808135	FF	FF	FF	FF	FF	FF	FF	FF	FF	FF	FF	FF	FF	FF	FF	FF	FF	FF	FF	FF	FF	FF	FF	FF	NA	FF	FF	FF	FF	FF	FF	NN	FF	FF	FF	FF	FF	FF	FF	FF	FF	FF	FF	FF	FF	FF	FF	FF	FF
chr9_52946782_52946829	FF	NA	FF	FF	NA	NA	NN	FF	NA	FF	FF	NA	FF	FF	FF	FF	FF	NA	FF	FF	FF	FF	FF	FF	FF	FF	NA	FF	FF	FF	FF	FF	NA	FF	NA	FF	NN	NA	FF	FF	NA	FF	FF	FF	FF	NA	FF	NA	FF
chr9_52959251_52959292	NA	FF	NA	FF	FF	FF	FF	NN	FF	FF	FF	FF	FF	FF	FF	NA	NN	FF	FF	NA	NA	FF	NA	FF	FF	NA	FF	NA	FF	FF	FF	FF	FF	FF	FF	FF	FF	FF	FF	NA	NA	NA	FF	FF	FF	NA	FF	FF	FF
chr9_52981711_52981766	DD	DD	DD	NA	NA	DD	BB	BB	BB	DD	DD	NA	bd	DD	BB	DD	NA	NA	DD	NN	NN	DD	DD	NA	BB	NA	BB	DD	DD	NA	DD	DD	BB	BB	NA	DD	DD	DD	NA	BB	NA	BB	DD	DD	DD	DD	DD	DD	DD
chr9_53032124_53032175	FF	NA	FF	NA	FF	FF	FF	NN	FF	NN	FF	FF	FF	NN	NN	FF	FF	FF	NA	FF	NA	FF	FF	NA	FF	NA	FF	NA	NN	FF	NA	FF	NN	FF	NA	FF	FF	FF	fn	NA	FF	FF	FF	NA	NA	FF	FF	FF	FF
chr9_53175185_53175206	fn	FF	FF	fn	FF	FF	NA	FF	FF	FF	FF	FF	FF	FF	FF	FF	NA	FF	FF	FF	FF	FF	FF	FF	FF	FF	FF	FF	FF	NA	FF	FF	FF	FF	FF	FF	FF	FF	NA	FF	FF	FF	FF	FF	FF	FF	FF	fn	FF
chr9_53179120_53179175	DD	DD	BB	DD	DD	DD	BB	DD	BB	DD	BB	DD	DD	DD	BB	DD	BB	DD	DD	BB	BB	DD	DD	bn	DD	BB	BB	DD	BB	DD	DD	DD	BB	BB	BB	DD	DD	DD	DD	BB	BB	BB	DD	DD	DD	NA	DD	DD	DD
chr9_53205777_53205804	DD	DD	BB	DD	DD	DD	BB	DD	BB	DD	BB	DD	DD	DD	BB	DD	BB	DD	DD	BB	BB	DD	DD	BB	DD	BB	BB	DD	DD	DD	DD	DD	BB	BB	BB	DD	DD	DD	DD	BB	BB	BB	DD	DD	DD	BB	DD	DD	DD
chr9_53257301_53257352	NA	FF	FF	FF	NA	FF	FF	NN	fn	fn	NA	NA	FF	FF	FF	FF	FF	fn	FF	FF	FF	FF	FF	NA	FF	FF	FF	FF	FF	FF	FF	NA	NA	FF	FF	NA	FF	FF	fn	FF	FF	NN	NN	FF	FF	FF	FF	FF	fn
chr9_53305838_53305901	DD	DD	UU	DD	DD	DD	UU	DD	UU	DD	UU	DD	DD	DD	UU	du	NA	DD	DD	UU	NA	DD	DD	UU	DD	NA	UU	DD	DD	DD	UU	DD	UU	UU	UU	DD	DD	DD	DD	UU	UU	NA	DD	DD	DD	NA	DD	DD	DD
chr9_53306199_53306258	DD	DD	BB	DD	DD	DD	BB	BB	BB	DD	BB	DD	DD	DD	BB	DD	bd	DD	DD	BB	BB	DD	DD	BB	DD	BB	BB	DD	DD	DD	DD	DD	BB	BB	BB	DD	DD	DD	DD	BB	BB	BB	DD	DD	DD	BB	DD	DD	DD
chr9_53320247_53320286	FF	FF	FF	FF	FF	FF	FF	FF	FF	NN	FF	FF	FF	FF	FF	FF	FF	FF	FF	NA	FF	FF	FF	FF	FF	FF	FF	FF	FF	NA	FF	FF	FF	FF	FF	FF	FF	FF	FF	FF	FF	FF	FF	FF	FF	FF	FF	FF	FF
chr9_53370585_53370612	FF	FF	FF	FF	FF	FF	NA	FF	FF	NA	FF	FF	FF	FF	FF	FF	FF	FF	FF	FF	FF	FF	FF	FF	FF	FF	FF	FF	FF	FF	FF	FF	NN	FF	FF	FF	FF	FF	FF	FF	FF	FF	FF	FF	FF	FF	FF	FF	FF
chr9_53429463_53429512	NA	DD	BB	NN	NA	NA	BB	DD	BB	NA	BB	NA	NA	dn	BB	DD	BB	NA	NA	BB	BB	NA	NA	BB	NA	NA	BB	DD	DD	DD	DD	DD	BB	BB	BB	DD	DD	DD	DD	BB	NA	BB	DD	DD	NA	BB	DD	DD	NA
chr9_53434275_53434294	DD	DD	BB	DD	DD	DD	BB	DD	BB	DD	BB	DD	DD	DD	BB	DD	BB	DD	DD	BB	BB	DD	DD	BB	DD	BB	BB	DD	DD	DD	DD	DD	BB	BB	BB	DD	DD	DD	DD	BB	BB	BB	DD	DD	DD	BB	DD	DD	DD
chr9_53506770_53506821	FF	FF	FF	FF	FF	NN	FF	NA	NA	fn	FF	NA	FF	FF	FF	FF	FF	FF	FF	NA	NA	FF	FF	FF	FF	NA	NA	FF	NA	NA	FF	FF	FF	FF	NA	FF	FF	NA	FF	FF	FF	FF	FF	FF	NA	NA	FF	FF	FF
chr9_53631842_53631881	DD	DD	NN	DD	DD	DD	BB	DD	NA	DD	BB	DD	DD	DD	BB	DD	BB	DD	DD	BB	BB	DD	DD	BB	DD	BB	BB	DD	DD	DD	DD	DD	BB	BB	BB	DD	DD	DD	DD	BB	BB	BB	DD	BB	DD	BB	DD	DD	NA
chr9_53644821_53644838	DD	DD	BB	DD	DD	DD	BB	DD	BB	DD	BB	DD	DD	DD	BB	DD	BB	DD	DD	BB	BB	DD	DD	BB	DD	BB	BB	DD	DD	DD	DD	DD	BB	BB	BB	DD	DD	DD	DD	BB	BB	BB	DD	BB	DD	BB	DD	DD	DD
chr9_53709789_53709840	DD	DD	BB	DD	DD	DD	NA	DD	BB	DD	DD	DD	DD	DD	BB	DD	BB	DD	DD	BB	BB	DD	BB	NA	DD	BB	NA	DD	DD	DD	DD	DD	BB	NA	BB	DD	DD	DD	BB	BB	BB	BB	DD	BB	DD	BB	DD	DD	NA
chr9_53745190_53745229	DD	DD	BB	DD	DD	DD	BB	DD	BB	DD	BB	DD	DD	DD	BB	DD	BB	DD	DD	BB	BB	DD	DD	BB	DD	BB	BB	DD	DD	DD	DD	DD	BB	BB	BB	DD	DD	DD	NA	BB	BB	BB	DD	BB	DD	BB	DD	DD	DD
chr9_53784606_53784637	DD	DD	BB	DD	DD	DD	BB	DD	BB	DD	BB	DD	DD	DD	BB	DD	BB	DD	DD	BB	BB	DD	DD	BB	DD	BB	BB	DD	DD	DD	DD	DD	BB	BB	BB	DD	DD	DD	DD	BB	BB	BB	DD	BB	DD	BB	DD	DD	DD
chr9_53903855_53903872	DD	DD	BB	DD	DD	DD	BB	DD	BB	DD	BB	DD	DD	DD	BB	DD	BB	DD	DD	BB	BB	DD	DD	BB	DD	BB	BB	DD	DD	DD	DD	DD	BB	BB	BB	DD	DD	DD	BB	BB	BB	BB	DD	BB	DD	BB	DD	DD	DD
chr9_53904770_53904785	DD	DD	BB	DD	DD	DD	BB	DD	BB	DD	BB	DD	DD	DD	BB	DD	BB	DD	DD	BB	BB	DD	DD	BB	DD	BB	BB	DD	DD	DD	DD	DD	BB	BB	BB	DD	DD	DD	BB	BB	BB	BB	DD	BB	DD	BB	DD	DD	DD
chr9_53916934_53916977	DD	bd	BB	DD	bd	bd	BB	bd	BB	bd	BB	bd	DD	DD	BB	DD	BB	bd	DD	BB	BB	DD	DD	bn	DD	BB	BB	DD	bd	DD	bd	DD	BB	BB	BB	bd	DD	DD	BB	BB	BB	BB	DD	BB	bd	BB	bd	bd	bd
chr9_53918998_53919009	DD	DD	BB	DD	DD	DD	BB	DD	BB	DD	BB	DD	DD	DD	BB	DD	BB	DD	DD	BB	BB	DD	DD	BB	DD	BB	BB	DD	DD	DD	DD	DD	BB	BB	BB	dn	DD	DD	BB	BB	BB	BB	DD	BB	DD	BB	DD	DD	DD
chr9_53921646_53921660	DD	DD	BB	DD	DD	DD	BB	DD	BB	DD	BB	DD	DD	DD	BB	DD	BB	DD	DD	BB	BB	DD	DD	BB	DD	BB	BB	DD	DD	DD	DD	DD	BB	BB	BB	DD	DD	DD	BB	BB	BB	BB	DD	BB	DD	BB	DD	DD	DD
chr9_53923595_53923618	DD	DD	BB	DD	DD	DD	BB	DD	BB	DD	BB	DD	DD	DD	BB	DD	BB	DD	DD	BB	BB	DD	DD	BB	DD	BB	BB	DD	DD	DD	DD	DD	BB	BB	BB	DD	DD	DD	BB	BB	BB	BB	DD	BB	DD	BB	DD	DD	DD
chr9_53932770_53932803	DD	DD	BB	DD	DD	DD	BB	DD	BB	DD	BB	DD	DD	DD	BB	DD	BB	DD	DD	BB	BB	DD	DD	BB	DD	bn	BB	DD	DD	DD	DD	DD	BB	BB	BB	DD	DD	DD	BB	BB	BB	BB	DD	BB	DD	bn	DD	DD	DD
chr9_53941975_53941996	df	DD	FF	df	df	df	FF	df	FF	DD	FF	DD	df	DD	FF	DD	FF	DD	df	FF	FF	df	df	FF	DD	FF	FF	df	df	DD	df	df	FF	FF	FF	DD	DD	DD	FF	FF	FF	FF	df	FF	DD	FF	DD	DD	df
chr9_53980475_53980510	NA	DD	BB	DD	DD	DD	BB	DD	BB	DD	NA	NA	NA	DD	BB	DD	NA	DD	DD	BB	BB	DD	DD	BB	NN	NA	BB	NA	DD	DD	DD	DD	BB	BB	BB	DD	DD	NA	DD	BB	BB	BB	DD	NA	DD	BB	DD	DD	DD
chr9_53981842_53981865	DD	DD	BB	DD	DD	DD	BB	DD	BB	DD	BB	DD	DD	DD	BB	DD	BB	DD	DD	BB	BB	DD	DD	BB	DD	BB	BB	DD	DD	DD	DD	DD	BB	BB	BB	DD	DD	DD	BB	BB	BB	BB	DD	BB	DD	BB	DD	DD	DD
chr9_54022098_54022111	DD	DD	BB	DD	DD	DD	BB	DD	BB	DD	BB	DD	DD	DD	BB	DD	BB	DD	DD	BB	BB	DD	DD	BB	DD	BB	BB	DD	DD	DD	DD	DD	BB	BB	BB	DD	DD	DD	BB	BB	BB	BB	DD	BB	DD	BB	DD	DD	DD
chr9_54141710_54141741	FF	FF	FF	FF	FF	FF	FF	NN	FF	FF	FF	FF	FF	FF	FF	FF	FF	FF	FF	FF	FF	FF	FF	FF	FF	NA	FF	FF	FF	FF	FF	FF	FF	FF	FF	FF	FF	FF	FF	FF	FF	FF	FF	FF	FF	FF	FF	FF	FF
chr9_54154614_54154677	DD	DD	NN	DD	NA	DD	bd	DD	BB	NA	BB	DD	DD	NA	NA	DD	BB	DD	DD	BB	BB	BB	NA	BB	NA	NA	BB	DD	NA	DD	NN	DD	BB	BB	NA	DD	DD	DD	NA	BB	BB	BB	DD	NA	DD	NA	DD	DD	NA
chr9_54161351_54161390	DD	DD	BB	DD	DD	DD	BB	DD	BB	DD	BB	DD	DD	DD	BB	DD	BB	DD	DD	BB	BB	DD	DD	BB	DD	BB	BB	DD	DD	DD	DD	DD	BB	BB	BB	DD	DD	DD	BB	BB	BB	BB	DD	BB	DD	BB	DD	DD	DD
chr9_54163658_54163723	DD	DD	BB	DD	DD	DD	BB	DD	BB	DD	BB	DD	DD	DD	BB	DD	BB	DD	DD	BB	BB	DD	DD	BB	DD	BB	BB	DD	DD	DD	DD	DD	BB	BB	BB	DD	DD	dn	BB	BB	BB	BB	DD	BB	DD	BB	DD	DD	DD
chr9_54237109_54237143	DD	DD	BB	DD	DD	DD	BB	DD	BB	DD	BB	DD	DD	DD	BB	DD	BB	DD	DD	BB	BB	DD	DD	BB	DD	BB	BB	DD	DD	DD	DD	DD	BB	BB	BB	DD	DD	DD	BB	BB	BB	BB	DD	BB	DD	BB	DD	DD	DD
chr9_54387965_54387994	DD	DD	BB	DD	DD	DD	BB	DD	bn	DD	BB	DD	DD	DD	BB	DD	BB	DD	DD	BB	BB	bd	DD	BB	DD	BB	BB	DD	DD	DD	DD	DD	BB	BB	BB	DD	DD	DD	BB	BB	BB	BB	DD	BB	DD	BB	DD	DD	DD
chr9_54512919_54512948	FF	NA	FF	FF	NA	NA	FF	FF	NA	FF	NN	FF	FF	FF	FF	FF	FF	FF	FF	FF	FF	FF	FF	FF	FF	FF	FF	FF	FF	fn	FF	FF	FF	FF	FF	NA	FF	FF	FF	FF	NA	fn	FF	NA	FF	FF	NA	FF	FF
chr9_54581609_54581632	DD	DD	BB	DD	DD	DD	BB	DD	BB	DD	BB	DD	DD	DD	BB	DD	BB	DD	DD	BB	BB	DD	DD	BB	DD	BB	BB	DD	DD	DD	DD	DD	BB	BB	BB	DD	DD	DD	BB	BB	BB	BB	DD	BB	DD	BB	DD	DD	DD
chr9_54666956_54666975	DD	DD	BB	DD	DD	DD	BB	DD	BB	DD	BB	DD	DD	DD	BB	DD	BB	DD	DD	BB	BB	DD	DD	BB	DD	BB	BB	DD	DD	DD	DD	DD	BB	BB	BB	DD	DD	DD	BB	BB	BB	BB	DD	BB	DD	BB	DD	DD	DD
chr9_54675877_54675892	DD	DD	BB	DD	DD	DD	BB	DD	BB	DD	BB	DD	DD	DD	BB	DD	BB	DD	DD	BB	BB	DD	DD	BB	DD	BB	BB	DD	DD	DD	DD	DD	BB	BB	BB	DD	DD	DD	BB	BB	BB	BB	DD	BB	DD	BB	DD	DD	DD
chr9_54726757_54726810	NA	FF	NN	FF	FF	FF	NN	FF	NA	NA	NN	FF	FF	NA	FF	FF	FF	FF	NA	NN	NN	NA	FF	nn	FF	NA	FF	NA	fn	FF	NN	FF	FF	FF	NN	FF	FF	FF	FF	FF	NA	FF	FF	NA	FF	FF	FF	FF	FF
chr9_54769120_54769144	FF	FF	FF	FF	FF	NA	FF	FF	FF	FF	FF	FF	FF	FF	FF	FF	FF	FF	FF	FF	FF	FF	FF	FF	FF	FF	FF	FF	FF	FF	FF	FF	FF	FF	FF	FF	FF	FF	FF	FF	NA	FF	FF	FF	FF	FF	FF	FF	FF
chr9_54771607_54771646	DD	DD	BB	DD	DD	DD	BB	DD	BB	DD	BB	DD	DD	DD	BB	DD	BB	BB	BB	BB	BB	DD	DD	BB	DD	bn	BB	DD	DD	DD	DD	DD	BB	BB	BB	DD	DD	DD	BB	BB	BB	BB	DD	BB	DD	BB	DD	DD	DD
chr9_54783531_54783551	DD	DD	BB	DD	DD	DD	BB	DD	BB	DD	BB	DD	DD	DD	BB	DD	BB	BB	BB	BB	BB	DD	DD	BB	DD	BB	BB	DD	DD	DD	DD	DD	BB	BB	BB	DD	DD	DD	BB	BB	BB	BB	DD	BB	DD	BB	DD	DD	DD
chr9_54785810_54785861	DD	DD	BB	DD	DD	DD	BB	DD	BB	DD	BB	DD	DD	DD	BB	DD	BB	BB	BB	BB	BB	DD	DD	BB	DD	bn	BB	DD	DD	DD	DD	DD	BB	BB	BB	DD	DD	DD	BB	BB	BB	BB	DD	bn	DD	bn	DD	DD	DD
chr9_54826255_54826270	FF	FF	FF	FF	FF	NA	FF	FF	FF	FF	FF	FF	FF	FF	FF	FF	FF	FF	FF	FF	NA	FF	FF	FF	FF	NA	FF	FF	FF	FF	FF	FF	FF	FF	FF	FF	FF	FF	FF	FF	NA	FF	FF	FF	NA	NA	FF	FF	FF
chr9_54859127_54859150	DD	DD	BB	DD	DD	DD	BB	DD	BB	DD	BB	DD	DD	DD	BB	DD	BB	BB	BB	BB	BB	DD	DD	BB	DD	BB	BB	DD	DD	DD	DD	DD	BB	BB	BB	DD	DD	DD	BB	BB	BB	BB	DD	BB	DD	BB	DD	DD	DD
chr9_54877554_54877565	DD	DD	BB	DD	DD	DD	BB	DD	BB	DD	BB	DD	DD	DD	BB	DD	BB	BB	BB	BB	BB	DD	DD	BB	DD	BB	BB	DD	DD	DD	DD	DD	BB	BB	BB	DD	DD	DD	BB	BB	BB	BB	DD	BB	DD	BB	DD	DD	DD
chr9_54882734_54882757	DD	DD	BB	DD	DD	DD	BB	DD	BB	DD	BB	DD	DD	DD	BB	DD	BB	BB	BB	BB	BB	DD	DD	BB	DD	BB	BB	DD	DD	DD	DD	dn	BB	BB	BB	dn	DD	DD	BB	BB	BB	BB	DD	BB	DD	BB	DD	DD	DD
chr9_54899844_54899855	DD	DD	BB	DD	DD	DD	BB	DD	BB	DD	BB	DD	DD	DD	BB	DD	BB	BB	BB	BB	BB	DD	DD	BB	DD	BB	BB	DD	DD	DD	DD	DD	BB	BB	BB	DD	DD	DD	BB	BB	BB	BB	DD	BB	DD	BB	DD	DD	DD
chr9_54916577_54916590	DD	DD	BB	DD	DD	DD	BB	DD	BB	DD	BB	DD	DD	DD	BB	DD	BB	BB	BB	BB	BB	DD	DD	BB	DD	BB	BB	DD	DD	DD	DD	DD	BB	BB	BB	DD	DD	DD	BB	BB	BB	BB	DD	BB	DD	BB	DD	DD	DD
chr9_54934663_54934686	DD	DD	BB	DD	DD	DD	BB	DD	BB	DD	BB	DD	DD	DD	BB	DD	BB	BB	BB	BB	BB	DD	DD	BB	DD	BB	BB	DD	DD	DD	DD	DD	BB	BB	BB	DD	DD	DD	BB	BB	BB	BB	DD	BB	DD	BB	DD	DD	DD
chr9_54935186_54935217	DD	DD	BB	DD	DD	DD	BB	DD	BB	DD	BB	DD	DD	DD	BB	DD	BB	BB	BB	BB	BB	DD	DD	BB	dn	BB	BB	DD	DD	DD	DD	DD	BB	BB	BB	DD	DD	DD	BB	BB	BB	BB	DD	BB	DD	BB	DD	DD	DD
chr9_54943544_54943571	DD	DD	BB	DD	DD	DD	BB	DD	BB	DD	BB	DD	DD	DD	BB	DD	BB	BB	BB	BB	BB	DD	DD	bn	DD	BB	BB	DD	DD	DD	DD	DD	BB	BB	BB	DD	DD	DD	BB	BB	BB	BB	DD	BB	DD	BB	DD	DD	DD
chr9_54949635_54949652	DD	DD	BB	DD	DD	DD	BB	DD	BB	DD	BB	DD	DD	DD	BB	DD	BB	BB	BB	BB	BB	DD	DD	BB	DD	BB	BB	DD	DD	DD	DD	DD	BB	BB	BB	DD	DD	DD	BB	BB	BB	BB	DD	BB	DD	BB	DD	DD	DD
chr9_54956454_54956469	DD	DD	BB	DD	DD	DD	BB	DD	BB	DD	BB	DD	DD	DD	BB	DD	BB	BB	BB	BB	BB	DD	DD	BB	DD	BB	BB	DD	DD	DD	DD	DD	BB	BB	BB	DD	DD	DD	BB	BB	BB	BB	DD	BB	DD	BB	DD	DD	DD
chr9_54962281_54962296	DD	bd	BB	DD	DD	DD	BB	DD	BB	DD	BB	DD	DD	DD	BB	DD	BB	BB	BB	BB	BB	DD	DD	BB	DD	BB	BB	DD	DD	DD	DD	DD	BB	BB	BB	DD	DD	DD	BB	BB	BB	BB	DD	BB	DD	BB	DD	DD	DD
chr9_54983647_54983670	DD	DD	BB	DD	DD	DD	BB	DD	BB	DD	BB	DD	DD	DD	BB	DD	BB	BB	BB	BB	BB	DD	DD	BB	DD	BB	BB	DD	DD	DD	DD	DD	BB	BB	BB	DD	DD	DD	BB	BB	BB	BB	DD	BB	DD	BB	DD	DD	DD
chr9_54987259_54987274	DD	DD	BB	DD	DD	DD	BB	DD	BB	DD	BB	DD	DD	DD	BB	DD	BB	BB	BB	BB	BB	DD	DD	BB	DD	BB	BB	DD	DD	DD	DD	DD	BB	BB	BB	DD	DD	DD	BB	BB	BB	BB	DD	BB	DD	BB	DD	DD	DD
chr9_54990029_54990048	DD	DD	BB	DD	DD	DD	BB	DD	BB	DD	BB	DD	DD	DD	BB	DD	BB	BB	BB	BB	BB	DD	DD	BB	DD	BB	BB	DD	DD	DD	DD	DD	BB	BB	bd	DD	DD	DD	BB	BB	BB	BB	DD	BB	DD	BB	DD	DD	DD
chr9_55005758_55005777	DD	DD	BB	DD	DD	DD	BB	DD	BB	DD	BB	DD	DD	DD	BB	DD	BB	BB	BB	BB	BB	DD	DD	BB	DD	BB	BB	DD	DD	DD	DD	DD	BB	BB	BB	DD	bd	DD	BB	BB	BB	BB	DD	BB	DD	BB	DD	DD	DD
chr9_55012653_55012664	DD	DD	BB	DD	DD	DD	BB	DD	BB	DD	BB	DD	DD	DD	BB	DD	BB	BB	BB	BB	BB	DD	DD	BB	DD	BB	BB	DD	DD	DD	DD	DD	BB	BB	BB	DD	DD	DD	BB	BB	BB	BB	DD	BB	DD	BB	DD	DD	DD
chr9_55038595_55038624	DD	DD	BB	DD	DD	DD	BB	DD	BB	DD	BB	DD	DD	DD	BB	DD	BB	BB	BB	BB	BB	DD	DD	BB	DD	BB	BB	DD	DD	DD	DD	DD	BB	BB	BB	dn	DD	DD	BB	BB	BB	BB	DD	BB	DD	BB	DD	DD	DD
chr9_55053089_55053128	NN	NN	BB	NN	NN	NN	BB	NN	BB	NN	BB	NN	NN	NN	BB	NN	NN	BB	BB	BB	BB	NN	NN	BB	DD	bn	BB	DD	DD	DD	DD	DD	BB	BB	BB	DD	DD	DD	BB	BB	BB	BB	DD	bn	DD	BB	NN	dn	DD
chr9_55135551_55135586	DD	DD	BB	DD	DD	DD	BB	DD	BB	DD	BB	DD	DD	DD	BB	DD	BB	BB	BB	BB	BB	DD	DD	BB	DD	BB	BB	DD	DD	DD	DD	DD	BB	BB	BB	DD	DD	DD	BB	BB	BB	BB	DD	BB	DD	BB	DD	DD	DD
chr9_55137653_55137670	DD	DD	BB	DD	DD	DD	BB	DD	BB	DD	BB	DD	DD	DD	BB	DD	BB	BB	BB	BB	BB	DD	DD	BB	DD	BB	BB	DD	DD	DD	DD	DD	BB	BB	BB	DD	DD	DD	BB	BB	BB	BB	DD	BB	DD	BB	DD	DD	DD
chr9_55316258_55316269	DD	DD	BB	DD	DD	DD	BB	DD	BB	DD	BB	DD	DD	DD	BB	DD	BB	BB	BB	BB	BB	DD	DD	BB	DD	BB	BB	DD	DD	DD	DD	DD	BB	BB	BB	DD	DD	DD	BB	BB	BB	BB	DD	BB	DD	BB	DD	DD	DD
chr9_55350954_55350983	DD	DD	BB	DD	DD	DD	BB	DD	BB	DD	BB	DD	DD	DD	BB	DD	BB	BB	BB	BB	BB	DD	DD	BB	DD	BB	BB	DD	DD	DD	DD	DD	BB	BB	BB	DD	DD	DD	BB	BB	BB	BB	DD	BB	DD	BB	DD	DD	DD
chr9_55495307_55495322	FF	FF	FF	FF	FF	FF	FF	FF	FF	FF	FF	FF	NA	FF	FF	FF	FF	FF	FF	FF	NA	FF	FF	FF	FF	NA	FF	FF	FF	FF	fn	NA	FF	FF	FF	FF	FF	FF	FF	FF	NA	FF	FF	FF	FF	FF	FF	FF	FF
chr9_55579049_55579080	DD	DD	BB	DD	DD	DD	BB	DD	BB	DD	BB	DD	DD	DD	BB	DD	BB	BB	BB	BB	BB	DD	DD	BB	DD	BB	BB	DD	DD	DD	DD	DD	BB	BB	BB	DD	DD	DD	BB	BB	BB	BB	DD	BB	DD	BB	DD	DD	DD
chr9_55583324_55583343	DD	DD	BB	DD	DD	DD	BB	DD	BB	DD	BB	DD	DD	DD	BB	DD	BB	BB	BB	BB	BB	DD	DD	BB	DD	BB	BB	DD	DD	DD	DD	DD	BB	BB	BB	DD	DD	DD	BB	BB	BB	BB	DD	BB	DD	BB	DD	DD	DD
chr9_55687860_55687895	DD	DD	BB	DD	DD	DD	BB	DD	BB	DD	BB	DD	DD	DD	BB	DD	BB	BB	BB	BB	BB	DD	DD	BB	DD	BB	BB	DD	DD	DD	DD	DD	BB	BB	BB	DD	DD	DD	BB	BB	BB	BB	DD	BB	DD	BB	DD	DD	DD
chr9_55840171_55840184	DD	DD	BB	DD	DD	DD	BB	DD	BB	DD	BB	DD	DD	DD	BB	DD	BB	BB	BB	BB	BB	DD	DD	BB	DD	BB	BB	DD	DD	DD	DD	DD	BB	BB	BB	DD	DD	DD	BB	BB	BB	BB	DD	BB	DD	BB	DD	DD	DD
chr9_55897417_55897440	DD	DD	BB	DD	DD	DD	BB	DD	BB	DD	BB	DD	DD	DD	BB	DD	BB	BB	BB	BB	BB	DD	DD	BB	DD	BB	BB	DD	DD	DD	DD	DD	BB	BB	BB	DD	DD	DD	BB	BB	BB	BB	DD	BB	DD	BB	DD	DD	DD
chr9_55900194_55900208	DD	DD	BB	DD	DD	DD	BB	DD	BB	DD	BB	DD	DD	DD	BB	DD	BB	BB	BB	BB	BB	DD	DD	BB	DD	BB	BB	DD	DD	DD	DD	DD	BB	BB	BB	DD	DD	DD	BB	BB	BB	BB	DD	BB	DD	BB	DD	DD	DD
chr9_55907788_55907835	DD	DD	BB	DD	DD	NA	BB	DD	BB	DD	BB	NA	DD	NN	BB	DD	NN	BB	BB	BB	BB	DD	DD	BB	NA	NA	BB	DD	DD	DD	DD	DD	BB	BB	NA	bn	DD	DD	bn	NA	BB	BB	DD	bn	NA	NA	DD	NA	DD
chr9_55930670_55930681	DD	DD	BB	DD	DD	DD	BB	DD	BB	DD	BB	DD	DD	DD	BB	DD	BB	BB	BB	BB	BB	DD	DD	BB	DD	BB	BB	DD	DD	DD	DD	DD	BB	BB	BB	DD	DD	DD	BB	BB	BB	BB	DD	BB	DD	BB	DD	DD	DD
chr9_55935504_55935523	DD	DD	BB	DD	DD	DD	BB	DD	BB	DD	BB	DD	DD	DD	BB	DD	BB	BB	BB	BB	BB	DD	DD	BB	DD	BB	BB	DD	DD	DD	DD	DD	BB	BB	BB	DD	DD	DD	BB	BB	BB	BB	DD	BB	DD	BB	DD	DD	DD
chr9_55940077_55940088	dd	dd	BB	dd	bd	dd	BB	dn	BB	dd	BB	dd	DD	dn	BB	dd	BB	BB	BB	BB	BB	dd	dd	BB	dd	bn	BB	DD	dd	dd	dd	dd	bn	BB	BB	dd	dd	dd	bn	BB	BB	BB	dd	BB	dd	BB	dd	dd	dd
chr9_55943236_55943251	DD	DD	BB	DD	DD	DD	BB	DD	BB	DD	BB	DD	DD	DD	BB	DD	BB	BB	BB	BB	BB	DD	DD	BB	DD	BB	BB	DD	DD	DD	DD	DD	BB	BB	BB	DD	DD	DD	BB	BB	BB	BB	DD	BB	DD	BB	DD	DD	DD
chr9_55995264_55995283	DD	DD	BB	DD	DD	DD	BB	DD	BB	DD	BB	DD	DD	DD	BB	DD	BB	BB	BB	BB	BB	DD	DD	BB	DD	BB	BB	DD	DD	DD	DD	DD	BB	BB	BB	DD	DD	DD	BB	BB	BB	BB	DD	BB	DD	BB	DD	DD	DD
chr9_56052383_56052418	DD	DD	BB	DD	DD	DD	BB	DD	BB	DD	BB	DD	DD	DD	BB	DD	BB	BB	BB	BB	BB	DD	DD	BB	DD	BB	BB	DD	DD	DD	DD	DD	BB	BB	BB	DD	DD	DD	BB	BB	BB	BB	DD	BB	DD	BB	DD	DD	DD
chr9_56076825_56076863	DD	DD	BB	DD	DD	DD	BB	DD	BB	DD	BB	DD	dn	DD	BB	DD	BB	BB	BB	BB	BB	DD	DD	BB	DD	BB	BB	DD	dn	DD	DD	DD	BB	BB	BB	DD	DD	DD	BB	BB	BB	BB	DD	BB	DD	BB	DD	DD	DD
chr9_56082581_56082624	dd	dd	BB	dd	dd	dd	BB	dd	BB	dd	BB	dd	dd	dd	BB	dd	BB	BB	BB	BB	BB	dd	dd	BB	dd	BB	bn	dd	dd	dd	dd	dd	BB	bn	BB	dd	DD	dd	BB	BB	BB	BB	dd	BB	dd	BB	dd	dd	dd
chr9_56105258_56105275	DD	DD	BB	DD	DD	DD	BB	DD	BB	DD	BB	DD	DD	DD	BB	DD	BB	BB	BB	BB	BB	DD	DD	BB	DD	BB	BB	DD	dn	DD	DD	DD	BB	BB	BB	DD	DD	DD	BB	BB	BB	BB	DD	BB	DD	BB	DD	DD	DD
chr9_56111202_56111217	DD	DD	BB	DD	DD	DD	BB	DD	BB	DD	BB	DD	DD	DD	BB	DD	BB	BB	BB	BB	BB	DD	DD	BB	DD	BB	BB	DD	DD	DD	DD	DD	BB	BB	BB	DD	DD	DD	BB	BB	BB	BB	DD	BB	DD	BB	DD	DD	DD
chr9_56143258_56143281	DD	DD	BB	DD	DD	DD	BB	DD	BB	DD	BB	DD	DD	DD	BB	DD	BB	BB	BB	BB	BB	DD	DD	BB	DD	BB	BB	DD	DD	DD	DD	DD	BB	BB	BB	DD	DD	DD	BB	BB	BB	BB	DD	BB	DD	BB	DD	DD	DD
chr9_56155267_56155286	DD	DD	BB	DD	DD	DD	BB	DD	BB	DD	BB	DD	DD	DD	BB	DD	BB	BB	BB	BB	BB	DD	DD	BB	DD	BB	BB	DD	DD	DD	DD	DD	BB	BB	BB	DD	DD	DD	BB	BB	BB	BB	DD	BB	DD	BB	DD	DD	DD
chr9_56163056_56163075	DD	DD	BB	DD	DD	DD	BB	DD	BB	DD	BB	DD	DD	DD	BB	DD	BB	BB	BB	BB	BB	DD	DD	BB	DD	BB	BB	DD	DD	DD	DD	DD	BB	BB	BB	DD	DD	DD	BB	BB	BB	BB	DD	BB	DD	BB	DD	DD	DD
chr9_56163181_56163212	DD	DD	BB	DD	DD	DD	BB	DD	BB	DD	BB	DD	DD	DD	BB	DD	BB	BB	BB	BB	BB	DD	DD	BB	DD	BB	BB	DD	DD	dn	DD	DD	BB	BB	BB	DD	DD	DD	BB	BB	BB	BB	DD	BB	DD	BB	DD	DD	DD
chr9_56198752_56198765	DD	DD	BB	DD	DD	DD	BB	DD	BB	DD	BB	DD	DD	DD	BB	DD	BB	BB	BB	BB	BB	DD	DD	BB	DD	BB	BB	DD	DD	DD	DD	DD	BB	BB	BB	DD	DD	DD	BB	BB	BB	BB	DD	BB	DD	BB	DD	DD	DD
chr9_56203769_56203780	DD	DD	BB	DD	DD	DD	BB	DD	BB	DD	BB	DD	DD	DD	BB	DD	BB	BB	BB	BB	BB	DD	DD	BB	DD	BB	BB	DD	DD	DD	DD	DD	BB	BB	BB	DD	DD	DD	BB	BB	BB	BB	DD	BB	DD	BB	DD	DD	DD
chr9_56222924_56222935	DD	DD	BB	DD	DD	DD	BB	DD	BB	DD	BB	DD	DD	DD	BB	DD	BB	BB	BB	BB	BB	DD	DD	BB	DD	BB	BB	DD	DD	DD	DD	DD	BB	BB	BB	DD	DD	DD	BB	BB	BB	BB	DD	BB	DD	BB	DD	DD	DD
chr9_56236572_56236595	DD	DD	BB	DD	DD	DD	BB	DD	BB	DD	BB	DD	DD	DD	BB	DD	BB	BB	BB	BB	BB	DD	DD	BB	DD	BB	BB	DD	DD	DD	DD	DD	BB	BB	BB	DD	DD	DD	BB	BB	BB	BB	DD	BB	DD	BB	DD	DD	DD
chr9_56238622_56238633	DD	DD	BB	DD	DD	DD	BB	DD	BB	DD	BB	DD	DD	DD	BB	DD	BB	BB	BB	BB	BB	DD	DD	BB	DD	BB	BB	DD	DD	DD	DD	DD	BB	BB	BB	DD	DD	DD	BB	BB	BB	BB	DD	BB	DD	BB	DD	DD	DD
chr9_56428404_56428431	DD	DD	BB	DD	DD	DD	BB	DD	BB	DD	BB	DD	DD	DD	BB	DD	BB	BB	BB	BB	BB	DD	DD	BB	DD	BB	BB	DD	DD	DD	DD	DD	BB	BB	BB	DD	DD	DD	BB	BB	BB	BB	DD	BB	DD	BB	DD	DD	DD
chr9_56486451_56486486	DD	DD	BB	DD	DD	DD	BB	DD	BB	DD	BB	DD	DD	DD	BB	dn	BB	BB	BB	BB	BB	DD	DD	BB	DD	BB	BB	DD	DD	DD	DD	DD	BB	BB	BB	DD	DD	DD	BB	BB	BB	BB	DD	BB	DD	BB	DD	DD	DD
chr9_56491533_56491560	DD	NA	BB	DD	DD	DD	BB	DD	BB	DD	BB	DD	NN	DD	BB	DD	BB	BB	BB	BB	BB	DD	DD	BB	NN	NA	BB	dn	DD	DD	DD	NN	BB	BB	BB	NA	DD	DD	BB	BB	NA	BB	DD	BB	NA	BB	DD	NA	DD
chr9_56525487_56525514	DD	DD	BB	DD	DD	DD	BB	DD	BB	DD	BB	DD	DD	DD	BB	DD	BB	BB	BB	BB	BB	DD	DD	BB	DD	BB	BB	DD	DD	DD	DD	DD	BB	BB	BB	DD	DD	DD	BB	BB	BB	BB	DD	BB	DD	BB	DD	DD	DD
chr9_56566561_56566608	DD	df	FF	df	df	df	FF	df	FF	df	FF	df	df	df	FF	df	FF	FF	FF	FF	FF	df	df	FF	DD	FF	FF	df	df	DD	df	df	FF	FF	FF	DD	df	DD	FF	FF	FF	FF	DD	FF	df	FF	df	df	df
chr9_56673148_56673182	DD	DD	BB	DD	DD	DD	BB	DD	BB	DD	BB	DD	DD	DD	BB	DD	BB	BB	BB	BB	BB	DD	DD	BB	DD	BB	BB	DD	DD	DD	DD	DD	BB	BB	BB	DD	DD	DD	BB	BB	BB	BB	DD	BB	DD	BB	DD	DD	DD
chr9_56703996_56704019	DD	DD	BB	DD	DD	DD	BB	DD	BB	DD	BB	DD	DD	DD	BB	DD	BB	BB	BB	BB	BB	DD	dn	BB	DD	BB	BB	DD	DD	DD	DD	DD	BB	BB	BB	DD	DD	DD	BB	BB	BB	BB	DD	BB	DD	BB	DD	DD	DD
chr9_56708918_56708943	DD	DD	BB	DD	DD	DD	BB	DD	BB	DD	BB	DD	DD	DD	BB	DD	BB	BB	BB	BB	BB	DD	DD	BB	DD	BB	BB	DD	DD	DD	DD	DD	BB	BB	BB	DD	DD	DD	BB	BB	BB	BB	DD	BB	DD	BB	DD	DD	DD
chr9_56748385_56748426	DD	DD	dn	DD	dn	dn	BB	DD	BB	DD	BB	DD	DD	DD	BB	DD	BB	BB	BB	BB	BB	DD	DD	BB	DD	BB	bn	DD	DD	DD	DD	DD	BB	BB	BB	DD	DD	DD	bd	BB	BB	BB	DD	BB	DD	BB	DD	DD	DD
chr9_56856106_56856157	DD	DD	DD	DD	DD	NA	BB	DD	BB	DD	NA	DD	DD	DD	NN	DD	BB	NA	NA	NA	BB	DD	DD	BB	DD	BB	BB	DD	DD	NA	DD	DD	BB	BB	BB	DD	DD	DD	BB	BB	NA	BB	DD	dn	DD	BB	DD	DD	DD
chr9_56879664_56879707	DD	DD	DD	DD	DD	DD	BB	DD	BB	DD	BB	DD	DD	DD	BB	DD	NA	BB	BB	BB	BB	DD	DD	NN	DD	BB	BB	DD	DD	DD	DD	DD	BB	BB	BB	DD	DD	DD	BB	BB	BB	BB	DD	BB	DD	BB	DD	DD	DD
chr9_56931447_56931494	DD	DD	DD	DD	DD	DD	BB	DD	BB	DD	BB	DD	DD	DD	BB	DD	BB	BB	BB	BB	BB	DD	DD	BB	DD	BB	BB	DD	DD	DD	DD	DD	BB	BB	BB	DD	DD	DD	BB	BB	BB	BB	DD	BB	DD	BB	DD	DD	DD
chr9_56982535_56982578	FF	FF	FF	FF	FF	FF	FF	FF	FF	FF	FF	FF	FF	FF	FF	FF	NA	FF	FF	FF	FF	FF	FF	FF	FF	FF	FF	FF	FF	NA	NA	FF	FF	FF	FF	NA	FF	FF	FF	NA	NA	FF	FF	fn	FF	FF	FF	FF	FF
chr9_56998701_56998742	FF	FF	fn	FF	NA	FF	fn	FF	FF	FF	FF	fn	NA	FF	FF	FF	FF	NA	FF	FF	FF	FF	FF	NN	FF	FF	FF	FF	FF	NA	fn	NA	NA	fn	FF	FF	FF	FF	NA	FF	FF	FF	FF	NA	bf	FF	FF	NA	fn
chr9_57002043_57002074	DD	DD	DD	DD	DD	DD	BB	DD	BB	DD	BB	DD	DD	DD	BB	DD	BB	BB	BB	BB	BB	DD	DD	BB	DD	BB	BB	DD	DD	DD	DD	DD	BB	BB	BB	DD	DD	DD	BB	BB	BB	BB	DD	BB	DD	BB	DD	DD	DD
chr9_57017145_57017180	DD	DD	DD	DD	DD	DD	BB	DD	BB	DD	BB	DD	NA	DD	BB	DD	BB	BB	BB	BB	NA	DD	NA	BB	DD	NA	BB	DD	DD	DD	NA	DD	NA	BB	BB	DD	DD	DD	BB	BB	NA	BB	DD	BB	DD	NA	DD	DD	DD
chr9_57024501_57024564	DD	NA	DD	NA	DD	DD	BB	DD	BB	DD	NA	NA	DD	NA	NA	DD	NA	BB	NA	NA	BB	DD	DD	NN	DD	NA	BB	NA	DD	DD	DD	NA	BB	NA	BB	DD	DD	DD	BB	NN	NA	BB	DD	BB	DD	BB	DD	DD	DD
chr9_57025261_57025325	DD	DD	DD	DD	DD	DD	BB	DD	BB	DD	NN	DD	DD	DD	BB	DD	BB	BB	BB	BB	BB	DD	DD	BB	DD	NA	BB	DD	DD	DD	DD	NA	BB	BB	BB	DD	DD	DD	BB	NA	NA	BB	DD	BB	DD	BB	DD	DD	DD
chr9_57028241_57028272	DD	DD	DD	DD	DD	DD	BB	DD	BB	DD	BB	DD	DD	DD	BB	DD	BB	BB	BB	BB	BB	DD	DD	BB	DD	BB	BB	DD	DD	DD	DD	DD	BB	BB	BB	DD	DD	DD	BB	BB	BB	BB	DD	BB	DD	BB	DD	DD	DD
chr9_57085132_57085155	FF	FF	FF	FF	FF	FF	FF	FF	FF	FF	FF	FF	NA	FF	FF	FF	FF	FF	FF	FF	FF	FF	FF	FF	FF	NA	FF	FF	FF	FF	FF	FF	FF	FF	FF	FF	FF	FF	FF	NN	FF	FF	FF	FF	FF	FF	FF	FF	FF
chr9_57101509_57101524	FF	FF	FF	FF	FF	FF	FF	FF	FF	NN	NA	FF	FF	FF	FF	FF	FF	FF	FF	FF	FF	FF	FF	FF	FF	NA	FF	FF	FF	FF	FF	FF	FF	FF	FF	NA	FF	FF	FF	FF	FF	FF	FF	FF	FF	NA	FF	FF	NA
chr9_57123014_57123037	DD	DD	DD	DD	DD	DD	BB	DD	BB	DD	BB	DD	DD	DD	BB	DD	BB	BB	BB	BB	BB	DD	DD	BB	DD	BB	BB	DD	DD	DD	DD	DD	BB	BB	BB	DD	DD	DD	BB	BB	BB	BB	DD	BB	DD	BB	DD	DD	DD
chr9_57127723_57127742	DD	DD	DD	DD	DD	DD	BB	DD	BB	DD	BB	DD	DD	DD	BB	DD	BB	BB	BB	BB	BB	DD	DD	BB	DD	BB	BB	DD	DD	DD	DD	DD	BB	BB	BB	DD	DD	DD	BB	BB	BB	BB	DD	BB	DD	BB	DD	DD	DD
chr9_57145524_57145543	DD	DD	DD	DD	DD	DD	BB	DD	BB	DD	BB	DD	DD	DD	BB	DD	BB	BB	BB	BB	BB	DD	DD	BB	DD	BB	BB	DD	DD	DD	DD	DD	BB	BB	BB	DD	DD	DD	BB	BB	BB	BB	DD	BB	DD	BB	DD	DD	DD
chr9_57159501_57159518	DD	DD	DD	DD	DD	DD	BB	DD	BB	DD	BB	DD	DD	DD	BB	DD	BB	BB	BB	BB	BB	DD	DD	BB	DD	BB	BB	DD	DD	DD	DD	DD	BB	BB	BB	DD	DD	DD	BB	BB	BB	BB	DD	BB	DD	BB	DD	DD	DD
chr9_57182566_57182609	DD	DD	DD	DD	DD	DD	BB	DD	BB	DD	BB	DD	DD	DD	BB	DD	BB	BB	BB	BB	BB	DD	DD	BB	DD	BB	BB	DD	DD	DD	DD	DD	BB	BB	BB	DD	DD	DD	BB	BB	BB	BB	DD	BB	DD	BB	DD	DD	DD
chr9_57189268_57189303	DD	DD	DD	DD	DD	DD	BB	DD	BB	DD	BB	DD	DD	DD	BB	DD	BB	BB	BB	BB	BB	DD	DD	BB	DD	BB	BB	DD	DD	DD	DD	DD	BB	BB	BB	DD	DD	DD	BB	BB	BB	BB	DD	BB	DD	BB	DD	DD	DD
chr9_57194198_57194211	DD	DD	DD	DD	DD	DD	BB	DD	BB	DD	bn	DD	DD	DD	BB	DD	BB	BB	BB	BB	BB	DD	DD	BB	DD	BB	BB	DD	DD	DD	DD	DD	BB	BB	BB	DD	DD	DD	BB	BB	BB	BB	DD	BB	DD	BB	DD	DD	DD
chr9_57229372_57229389	DD	DD	DD	DD	DD	DD	BB	DD	BB	DD	BB	DD	DD	DD	BB	DD	BB	BB	BB	BB	BB	DD	DD	BB	DD	BB	BB	DD	DD	DD	DD	DD	BB	BB	BB	DD	DD	DD	BB	BB	BB	BB	DD	BB	DD	BB	DD	DD	DD
chr9_57243332_57243343	DD	DD	DD	DD	DD	DD	BB	DD	BB	DD	BB	DD	DD	DD	BB	DD	BB	BB	BB	BB	BB	DD	DD	BB	DD	BB	BB	DD	DD	DD	DD	DD	BB	BB	BB	DD	DD	DD	BB	BB	BB	BB	DD	BB	DD	BB	DD	DD	DD
chr9_57267032_57267056	DD	DD	DD	DD	DD	DD	BB	DD	BB	DD	BB	DD	DD	DD	BB	DD	BB	BB	BB	BB	BB	DD	DD	BB	DD	BB	BB	DD	DD	DD	DD	DD	BB	BB	BB	DD	DD	DD	BB	BB	BB	BB	DD	BB	DD	BB	DD	DD	DD
chr9_57283740_57283763	bd	DD	DD	DD	DD	DD	BB	DD	BB	DD	BB	DD	DD	DD	BB	DD	BB	BB	BB	BB	BB	DD	DD	BB	DD	BB	BB	DD	DD	DD	DD	DD	BB	BB	BB	DD	DD	bd	BB	BB	BB	BB	DD	BB	DD	BB	DD	DD	DD
chr9_57284869_57284900	DD	DD	DD	DD	DD	DD	BB	DD	BB	DD	BB	DD	DD	DD	BB	DD	BB	BB	BB	BB	BB	DD	DD	BB	DD	BB	BB	DD	DD	DD	DD	DD	BB	BB	BB	DD	DD	DD	BB	BB	BB	BB	DD	BB	DD	BB	DD	DD	DD
chr9_57297826_57297845	DD	DD	DD	DD	DD	DD	BB	DD	BB	DD	BB	DD	DD	DD	BB	DD	BB	BB	BB	BB	BB	DD	DD	BB	DD	BB	BB	DD	DD	DD	DD	DD	BB	BB	BB	DD	DD	DD	BB	BB	BB	BB	DD	BB	DD	BB	DD	DD	DD
chr9_57321995_57322006	DD	DD	DD	DD	DD	DD	BB	DD	BB	DD	BB	DD	DD	DD	BB	DD	BB	BB	BB	BB	BB	DD	DD	BB	DD	BB	BB	DD	DD	dn	DD	DD	BB	BB	BB	DD	DD	DD	BB	BB	BB	BB	DD	BB	DD	BB	DD	DD	DD
chr9_57336817_57336828	DD	DD	DD	DD	DD	DD	BB	DD	BB	DD	BB	DD	DD	DD	BB	DD	BB	BB	BB	BB	BB	DD	DD	BB	DD	BB	BB	DD	DD	DD	DD	DD	BB	BB	BB	DD	DD	DD	BB	BB	BB	BB	DD	BB	DD	BB	DD	DD	DD
chr9_57344797_57344814	DD	DD	DD	DD	DD	DD	BB	DD	BB	DD	BB	DD	DD	DD	BB	DD	BB	BB	BB	BB	BB	DD	DD	BB	DD	bn	BB	DD	DD	DD	DD	DD	BB	BB	BB	DD	DD	DD	BB	BB	BB	BB	DD	BB	DD	BB	DD	DD	DD
chr9_57353380_57353395	DD	DD	DD	DD	DD	DD	BB	DD	BB	DD	BB	DD	DD	DD	BB	DD	BB	BB	BB	BB	BB	DD	DD	BB	DD	BB	BB	DD	DD	DD	DD	DD	BB	BB	BB	DD	DD	DD	BB	BB	BB	BB	DD	BB	DD	BB	DD	DD	DD
chr9_57460973_57461004	DD	DD	DD	DD	DD	DD	BB	DD	BB	DD	BB	DD	DD	DD	BB	DD	BB	BB	BB	BB	BB	DD	DD	BB	DD	BB	BB	DD	DD	DD	DD	DD	BB	BB	BB	DD	DD	DD	BB	BB	bn	BB	DD	BB	DD	BB	DD	DD	DD
chr9_57505297_57505310	DD	DD	DD	DD	DD	DD	BB	DD	BB	DD	BB	DD	DD	DD	BB	DD	BB	BB	BB	BB	BB	DD	DD	BB	DD	BB	BB	DD	DD	DD	DD	DD	BB	BB	BB	DD	DD	DD	BB	BB	BB	BB	DD	BB	DD	BB	DD	DD	DD
chr9_57517003_57517030	DD	DD	DD	DD	DD	DD	BB	DD	BB	dn	BB	DD	DD	DD	BB	DD	BB	BB	BB	BB	BB	DD	DD	BB	DD	BB	BB	DD	DD	DD	DD	DD	BB	BB	BB	DD	DD	DD	BB	BB	BB	BB	DD	BB	DD	BB	DD	DD	DD
chr9_57604566_57604597	DD	DD	DD	DD	DD	DD	BB	DD	BB	DD	BB	DD	DD	DD	bd	DD	BB	BB	BB	BB	BB	DD	DD	BB	DD	BB	BB	DD	DD	DD	DD	DD	BB	BB	BB	DD	DD	DD	BB	BB	BB	BB	DD	BB	DD	BB	DD	DD	DD
chr9_57617107_57617146	FF	FF	FF	FF	FF	FF	FF	FF	FF	FF	NN	FF	FF	NA	FF	FF	FF	FF	FF	FF	fn	FF	FF	FF	FF	NA	FF	FF	FF	FF	FF	FF	FF	FF	FF	FF	FF	FF	FF	FF	NA	FF	FF	FF	FF	NA	NA	FF	NA
chr9_57673960_57674003	DD	DD	DD	DD	DD	DD	BB	DD	BB	DD	BB	DD	DD	DD	BB	DD	BB	BB	BB	BB	BB	DD	DD	BB	dn	BB	BB	DD	DD	DD	DD	DD	BB	BB	BB	DD	DD	DD	BB	BB	BB	BB	DD	BB	DD	BB	DD	DD	DD
chr9_57712604_57712631	DD	DD	DD	DD	DD	DD	BB	DD	BB	DD	BB	DD	DD	DD	BB	DD	BB	BB	BB	BB	BB	DD	DD	BB	DD	bd	BB	DD	DD	DD	DD	DD	BB	BB	BB	DD	DD	DD	BB	BB	BB	BB	DD	BB	DD	BB	DD	DD	DD
chr9_57788636_57788687	DD	DD	DD	DD	DD	DD	BB	DD	BB	DD	BB	DD	DD	DD	BB	DD	BB	BB	BB	BB	BB	DD	DD	BB	DD	BB	BB	DD	DD	DD	DD	DD	BB	BB	BB	DD	DD	DD	BB	BB	BB	BB	DD	BB	DD	BB	DD	DD	DD
chr9_57830022_57830033	df	df	df	df	DD	df	FF	df	FF	df	FF	df	df	DD	fn	df	FF	FF	FF	FF	FF	df	df	FF	df	FF	fn	df	df	df	df	df	FF	FF	FF	df	df	df	FF	FF	fn	FF	df	FF	df	FF	df	df	df
chr9_57857199_57857222	DD	DD	DD	DD	DD	DD	BB	DD	BB	DD	BB	DD	DD	DD	BB	DD	BB	BB	BB	BB	BB	DD	DD	BB	DD	BB	BB	DD	DD	DD	DD	DD	BB	BB	BB	DD	DD	DD	BB	BB	BB	BB	DD	BB	DD	BB	DD	DD	DD
chr9_57872561_57872604	DD	DD	NA	NA	DD	NA	BB	DD	NA	DD	BB	DD	DD	DD	NA	DD	BB	BB	BB	BB	BB	DD	DD	BB	DD	NA	BB	DD	DD	NA	DD	DD	BB	BB	BB	DD	DD	DD	BB	NA	NA	NA	DD	BB	DD	NA	NN	NA	DD
chr9_57878915_57878950	DD	DD	DD	DD	DD	DD	BB	DD	BB	DD	BB	DD	DD	DD	BB	DD	BB	BB	BB	BB	BB	DD	DD	BB	DD	BB	BB	DD	DD	DD	DD	DD	BB	BB	BB	DD	DD	DD	BB	BB	BB	BB	DD	BB	DD	BB	DD	DD	DD
chr9_57881421_57881464	DD	DD	DD	DD	DD	DD	BB	DD	NA	DD	NN	DD	DD	NA	BB	DD	BB	NA	BB	NA	BB	DD	DD	BB	DD	NA	BB	DD	DD	NA	DD	NA	BB	BB	NA	DD	DD	DD	BB	BB	NA	BB	DD	BB	NA	BB	DD	NA	NA
chr9_57892566_57892613	NA	DD	DD	DD	NA	DD	BB	DD	BB	DD	BB	NA	NA	DD	BB	DD	BB	BB	BB	BB	BB	DD	DD	NA	DD	NA	BB	DD	DD	DD	DD	NA	BB	BB	BB	NA	DD	DD	BB	BB	NA	BB	DD	BB	DD	BB	DD	DD	DD
chr9_57919144_57919159	DD	DD	DD	DD	DD	DD	BB	DD	BB	DD	BB	DD	DD	DD	BB	DD	BB	BB	BB	BB	BB	DD	DD	BB	DD	BB	BB	DD	DD	DD	DD	DD	BB	BB	BB	DD	DD	DD	BB	BB	BB	BB	DD	BB	DD	BB	DD	DD	DD
chr9_57934452_57934487	DD	DD	DD	DD	DD	DD	BB	DD	BB	DD	BB	DD	DD	DD	BB	DD	BB	BB	BB	BB	BB	DD	DD	BB	DD	bn	BB	DD	DD	DD	DD	DD	BB	BB	BB	DD	DD	DD	BB	BB	BB	BB	DD	BB	DD	BB	DD	DD	DD
chr9_57987282_57987301	DD	DD	DD	DD	DD	DD	BB	DD	BB	DD	BB	DD	DD	DD	BB	DD	BB	BB	BB	BB	BB	DD	DD	BB	DD	BB	BB	DD	bd	DD	DD	DD	BB	BB	BB	DD	DD	DD	BB	BB	BB	BB	DD	BB	DD	BB	DD	DD	DD
chr9_57993782_57993801	DD	DD	DD	DD	DD	DD	BB	DD	BB	DD	BB	DD	DD	DD	BB	DD	BB	BB	bn	BB	BB	DD	DD	BB	DD	BB	BB	DD	DD	DD	DD	DD	BB	BB	BB	DD	DD	DD	BB	BB	BB	BB	DD	BB	DD	BB	DD	DD	DD
chr9_58109803_58109852	DD	DD	DD	DD	NA	DD	BB	DD	NA	DD	BB	DD	NA	DD	BB	DD	BB	NA	BB	BB	BB	DD	DD	BB	NA	NA	BB	DD	DD	NA	DD	DD	NA	BB	BB	DD	NA	DD	BB	BB	NA	BB	NA	bd	DD	NA	DD	DD	DD
chr9_58156273_58156300	DD	DD	DD	DD	DD	DD	BB	DD	BB	DD	BB	DD	DD	DD	DD	DD	DD	DD	DD	DD	BB	DD	DD	DD	DD	DD	DD	DD	DD	DD	DD	DD	DD	DD	DD	DD	DD	DD	DD	BB	bd	DD	DD	DD	DD	BB	DD	DD	DD
chr9_58159732_58159771	FF	FF	FF	FF	FF	NA	FF	FF	FF	FF	FF	FF	FF	NN	NA	FF	fn	FF	FF	FF	FF	FF	FF	NA	FF	FF	FF	FF	FF	FF	NA	FF	FF	FF	FF	FF	FF	FF	FF	FF	FF	FF	FF	FF	FF	FF	FF	FF	FF
chr9_58179175_58179202	DD	DD	DD	DD	DD	DD	BB	DD	BB	DD	BB	DD	DD	DD	BB	DD	BB	BB	BB	BB	BB	DD	DD	BB	DD	BB	BB	DD	DD	DD	DD	DD	BB	BB	BB	DD	DD	DD	BB	BB	BB	BB	DD	BB	DD	BB	DD	DD	DD
chr9_58182325_58182360	DD	NN	DD	DD	DD	DD	BB	DD	NA	DD	BB	DD	DD	DD	bn	DD	BB	NA	BB	BB	BB	DD	DD	BB	DD	NA	BB	DD	DD	NN	DD	NA	NA	BB	BB	NA	NA	DD	NA	BB	NA	BB	DD	BB	NA	NA	DD	DD	NA
chr9_58184873_58184890	DD	DD	DD	DD	DD	DD	BB	DD	BB	DD	BB	DD	DD	DD	BB	DD	BB	BB	BB	BB	BB	DD	DD	BB	DD	BB	BB	DD	DD	DD	DD	dn	BB	BB	BB	DD	DD	DD	BB	BB	BB	BB	DD	BB	DD	BB	DD	DD	DD
chr9_58185838_58185861	DD	DD	DD	DD	DD	DD	BB	DD	BB	DD	BB	DD	DD	DD	BB	DD	BB	BB	BB	BB	BB	DD	DD	BB	DD	BB	BB	DD	DD	DD	DD	DD	BB	BB	BB	DD	DD	DD	BB	BB	BB	BB	DD	BB	DD	BB	DD	DD	DD
chr9_58278094_58278128	DD	DD	DD	DD	DD	DD	BB	DD	BB	DD	BB	DD	DD	DD	BB	DD	BB	BB	BB	BB	BB	DD	DD	BB	DD	BB	BB	DD	DD	DD	DD	DD	BB	BB	BB	DD	DD	DD	BB	BB	BB	BB	DD	BB	DD	BB	DD	DD	DD
chr9_58322189_58322236	fn	FF	FF	FF	NA	NN	FF	FF	FF	FF	FF	FF	NA	FF	FF	FF	FF	FF	NA	FF	FF	FF	FF	FF	FF	FF	FF	FF	FF	FF	FF	FF	NA	FF	FF	NA	FF	FF	FF	FF	FF	FF	FF	FF	FF	NA	NA	FF	FF
chr9_58331661_58331704	NA	DD	NA	NA	NA	DD	BB	DD	BB	DD	BB	DD	DD	DD	BB	DD	BB	bd	NA	BB	BB	NA	DD	BB	NA	NA	BB	DD	NN	DD	DD	DD	BB	BB	BB	NA	NA	DD	BB	BB	BB	BB	DD	BB	DD	BB	DD	DD	DD
chr9_58352798_58352827	DD	DD	DD	DD	DD	DD	BB	DD	BB	DD	BB	DD	DD	DD	BB	DD	BB	BB	BB	BB	BB	DD	DD	BB	DD	BB	BB	DD	DD	DD	DD	DD	BB	BB	BB	DD	DD	DD	BB	BB	BB	BB	DD	BB	DD	BB	DD	DD	DD
chr9_58358302_58358349	DD	DD	DD	DD	DD	DD	BB	DD	BB	DD	BB	DD	DD	DD	BB	DD	BB	BB	BB	BB	BB	DD	DD	BB	DD	BB	BB	DD	DD	DD	DD	DD	BB	BB	BB	DD	DD	DD	BB	BB	BB	BB	DD	BB	DD	BB	DD	DD	DD
chr9_58387028_58387063	DD	DD	DD	DD	DD	DD	BB	DD	BB	DD	BB	DD	DD	DD	BB	DD	BB	BB	BB	BB	BB	DD	DD	BB	DD	BB	BB	DD	DD	DD	DD	DD	BB	BB	BB	DD	DD	DD	BB	BB	BB	BB	DD	BB	DD	BB	DD	DD	DD
chr9_58422632_58422666	DD	DD	DD	DD	DD	DD	BB	DD	BB	DD	BB	DD	DD	DD	BB	DD	BB	BB	BB	BB	BB	DD	DD	BB	DD	BB	BB	DD	DD	DD	DD	DD	BB	BB	BB	DD	DD	DD	BB	BB	BB	BB	DD	BB	DD	BB	DD	DD	DD
chr9_58489532_58489563	DD	bd	DD	NA	DD	NA	BB	DD	BB	DD	BB	DD	DD	NN	BB	DD	BB	BB	BB	BB	BB	DD	DD	BB	DD	NA	BB	DD	NA	NA	DD	NA	BB	BB	NA	NA	NA	DD	NA	BB	BB	BB	DD	BB	DD	bn	DD	DD	NA
chr9_58547740_58547763	DD	NA	NA	DD	NA	NA	BB	NA	BB	DD	BB	DD	DD	NA	BB	DD	BB	BB	BB	BB	BB	DD	DD	BB	NA	BB	BB	NA	dn	DD	NA	DD	BB	BB	BB	NA	DD	NA	BB	BB	BB	BB	DD	BB	DD	NA	DD	NA	DD
chr9_58567726_58567743	DD	DD	DD	DD	DD	DD	BB	DD	BB	DD	BB	DD	DD	DD	BB	DD	BB	BB	BB	BB	BB	DD	DD	BB	DD	BB	BB	DD	DD	DD	DD	DD	BB	BB	BB	DD	DD	DD	BB	BB	BB	BB	DD	BB	DD	BB	DD	DD	DD
chr9_58570557_58570574	DD	DD	DD	DD	DD	DD	BB	DD	BB	DD	BB	DD	DD	DD	BB	DD	BB	BB	BB	BB	BB	DD	DD	BB	DD	BB	BB	DD	DD	DD	DD	DD	BB	BB	BB	DD	DD	DD	BB	BB	BB	BB	DD	BB	DD	BB	DD	DD	DD
chr9_58576386_58576421	NA	DD	DD	DD	DD	NA	BB	DD	BB	DD	BB	DD	DD	NN	BB	DD	BB	BB	BB	BB	NA	DD	DD	BB	DD	BB	BB	DD	NA	DD	DD	DD	BB	BB	BB	DD	DD	DD	BB	BB	BB	BB	DD	BB	NA	BB	DD	NA	DD
chr9_58639745_58639768	dd	dd	dd	dd	dd	dd	BB	dd	BB	dd	BB	dd	dd	dd	BB	dd	BB	BB	BB	BB	BB	dd	dd	BB	dd	BB	BB	dd	dd	dd	dd	DD	BB	BB	BB	dd	dd	DD	BB	BB	bn	BB	dd	BB	dd	BB	dd	dd	dd
chr9_58667715_58667738	DD	DD	DD	DD	DD	DD	BB	DD	BB	DD	BB	DD	DD	DD	BB	DD	BB	BB	BB	BB	BB	DD	DD	BB	DD	BB	BB	DD	DD	DD	DD	DD	BB	BB	BB	DD	DD	DD	BB	BB	BB	BB	DD	BB	DD	BB	DD	DD	DD
chr9_58711446_58711463	DD	DD	DD	DD	DD	DD	BB	DD	BB	DD	BB	DD	DD	DD	BB	DD	BB	BB	BB	BB	BB	DD	DD	BB	DD	BB	BB	DD	DD	DD	DD	DD	BB	BB	BB	DD	DD	DD	BB	BB	BB	BB	DD	BB	DD	BB	DD	DD	DD
chr9_58718131_58718148	DD	DD	DD	DD	DD	DD	BB	DD	BB	DD	BB	DD	DD	DD	BB	DD	BB	BB	BB	BB	BB	DD	dn	BB	DD	BB	BB	DD	DD	DD	DD	DD	BB	BB	BB	DD	DD	DD	BB	BB	BB	BB	DD	BB	DD	BB	DD	DD	DD
chr9_58749013_58749030	DD	DD	DD	DD	DD	DD	BB	DD	BB	DD	BB	DD	DD	DD	BB	DD	BB	BB	BB	BB	BB	DD	DD	BB	DD	BB	BB	DD	DD	DD	DD	DD	BB	BB	BB	DD	DD	DD	BB	BB	BB	BB	DD	BB	DD	BB	DD	DD	DD
chr9_58753059_58753080	DD	DD	DD	DD	DD	DD	BB	DD	BB	DD	BB	DD	DD	DD	BB	DD	BB	BB	BB	BB	BB	DD	DD	BB	DD	BB	BB	DD	DD	DD	DD	DD	BB	BB	BB	DD	DD	DD	BB	BB	BB	BB	DD	BB	DD	BB	DD	DD	DD
chr9_58770502_58770521	DD	DD	DD	DD	DD	DD	BB	DD	BB	DD	BB	DD	DD	DD	BB	DD	BB	BB	BB	BB	BB	DD	DD	BB	DD	BB	BB	DD	DD	DD	DD	DD	BB	BB	BB	DD	DD	DD	BB	BB	BB	BB	DD	BB	DD	BB	DD	DD	DD
chr9_58778155_58778194	DD	DD	DD	DD	DD	DD	NA	DD	NN	DD	NN	DD	NN	DD	BB	DD	BB	BB	NA	BB	NN	DD	DD	BB	dn	BB	BB	DD	DD	NA	NA	DD	BB	BB	BB	NA	DD	DD	BB	BB	NA	BB	DD	BB	DD	BB	DD	DD	DD
chr9_58820198_58820237	FF	NA	FF	FF	NA	FF	FF	FF	FF	FF	FF	FF	FF	FF	FF	FF	FF	FF	FF	NA	FF	NA	FF	FF	FF	NA	FF	FF	FF	FF	FF	FF	FF	FF	FF	NN	NN	FF	FF	FF	NA	FF	FF	NA	FF	FF	NA	FF	NA
chr9_58902397_58902432	dn	DD	DD	DD	DD	DD	BB	dn	BB	DD	BB	DD	DD	DD	BB	DD	BB	BB	BB	BB	BB	DD	DD	BB	DD	BB	BB	DD	DD	DD	DD	DD	BB	BB	BB	DD	DD	DD	BB	BB	BB	BB	BB	BB	DD	BB	DD	DD	DD
chr9_58918032_58918043	DD	DD	DD	DD	DD	DD	BB	DD	BB	DD	BB	DD	DD	DD	BB	DD	BB	BB	BB	BB	BB	DD	DD	BB	DD	BB	BB	DD	DD	DD	DD	DD	BB	BB	BB	DD	DD	DD	BB	BB	BB	BB	BB	BB	DD	BB	DD	DD	DD
chr9_58963559_58963570	DD	DD	DD	DD	DD	DD	BB	DD	BB	DD	BB	DD	DD	DD	BB	DD	BB	BB	BB	BB	BB	DD	DD	BB	DD	BB	BB	DD	DD	DD	DD	DD	BB	BB	BB	DD	DD	DD	BB	BB	BB	BB	BB	BB	DD	BB	DD	DD	DD
chr9_58964135_58964162	DD	DD	DD	DD	DD	DD	BB	DD	BB	DD	BB	DD	DD	DD	BB	DD	BB	BB	BB	BB	BB	DD	DD	BB	DD	BB	BB	DD	DD	DD	DD	DD	BB	BB	BB	DD	DD	DD	BB	BB	BB	BB	BB	BB	DD	BB	DD	DD	DD
chr9_58984846_58984865	DD	DD	DD	DD	DD	DD	BB	DD	BB	DD	BB	DD	DD	DD	BB	DD	BB	BB	BB	BB	BB	DD	DD	BB	DD	BB	BB	DD	DD	DD	DD	DD	BB	BB	BB	DD	DD	DD	BB	BB	BB	BB	BB	BB	DD	BB	DD	DD	DD
chr9_59002549_59002560	DD	DD	DD	DD	DD	DD	BB	DD	BB	DD	BB	DD	DD	DD	BB	DD	BB	BB	BB	BB	BB	DD	DD	BB	DD	BB	BB	DD	DD	DD	DD	DD	BB	BB	BB	DD	DD	DD	BB	BB	BB	BB	BB	BB	DD	BB	DD	DD	DD
chr9_59004438_59004457	DD	DD	DD	DD	DD	DD	BB	DD	BB	DD	bn	DD	DD	DD	BB	DD	BB	BB	BB	BB	BB	DD	DD	BB	DD	BB	BB	DD	DD	DD	DD	DD	BB	BB	BB	DD	DD	DD	BB	BB	BB	BB	BB	BB	DD	BB	DD	DD	DD
chr9_59012976_59012987	DD	DD	DD	DD	DD	DD	BB	DD	BB	DD	BB	DD	DD	DD	BB	DD	BB	BB	BB	BB	BB	DD	DD	BB	DD	BB	BB	DD	DD	DD	DD	DD	BB	BB	BB	DD	DD	DD	BB	BB	BB	BB	BB	BB	DD	BB	DD	DD	DD
chr9_59015657_59015678	dn	DD	DD	DD	DD	DD	BB	DD	BB	DD	BB	DD	DD	DD	BB	DD	BB	BB	BB	BB	BB	DD	DD	BB	DD	BB	BB	DD	DD	DD	DD	DD	BB	BB	BB	DD	DD	DD	BB	BB	BB	BB	BB	BB	DD	BB	DD	DD	DD
chr9_59025308_59025323	DD	DD	DD	DD	DD	DD	BB	DD	BB	DD	BB	DD	DD	DD	BB	DD	BB	BB	BB	BB	BB	DD	DD	BB	DD	BB	BB	DD	DD	DD	DD	DD	BB	BB	BB	DD	DD	DD	BB	BB	BB	BB	BB	BB	DD	BB	DD	DD	DD
chr9_59034326_59034345	DD	DD	DD	DD	DD	DD	BB	DD	BB	DD	BB	DD	DD	DD	BB	DD	BB	BB	BB	BB	BB	DD	DD	BB	DD	BB	BB	DD	DD	DD	DD	DD	BB	BB	BB	DD	DD	DD	BB	bn	BB	BB	BB	BB	DD	BB	DD	DD	DD
chr9_59044763_59044786	DD	DD	DD	DD	DD	DD	BB	DD	BB	DD	BB	DD	DD	DD	BB	DD	BB	BB	BB	BB	BB	DD	DD	BB	DD	BB	BB	DD	DD	DD	DD	DD	BB	BB	BB	DD	DD	DD	BB	BB	BB	BB	BB	BB	DD	BB	DD	DD	DD
chr9_59052853_59052864	DD	DD	DD	DD	DD	DD	BB	DD	BB	DD	BB	DD	DD	DD	BB	DD	BB	BB	BB	BB	BB	DD	DD	BB	DD	BB	BB	DD	DD	DD	DD	DD	BB	BB	BB	DD	DD	DD	BB	BB	BB	BB	BB	BB	DD	BB	DD	DD	DD
chr9_59061120_59061139	DD	DD	DD	DD	DD	DD	BB	DD	BB	DD	BB	DD	DD	DD	BB	DD	BB	BB	BB	BB	BB	DD	DD	BB	DD	BB	BB	DD	DD	DD	DD	DD	BB	BB	BB	DD	DD	DD	BB	BB	BB	BB	BB	BB	DD	BB	DD	DD	DD
chr9_59067618_59067632	DD	DD	DD	DD	DD	DD	BB	DD	BB	DD	BB	DD	DD	DD	BB	DD	BB	BB	BB	BB	BB	DD	DD	BB	DD	BB	BB	DD	DD	DD	DD	DD	BB	BB	BB	DD	DD	DD	BB	BB	BB	BB	BB	BB	DD	BB	DD	DD	DD
chr9_59076145_59076164	DD	DD	DD	DD	DD	DD	BB	DD	BB	DD	BB	DD	DD	DD	BB	DD	BB	BB	BB	BB	BB	DD	DD	BB	DD	BB	BB	DD	DD	DD	DD	DD	BB	BB	BB	DD	DD	DD	BB	BB	BB	BB	BB	BB	DD	BB	DD	DD	DD
chr9_59085197_59085216	DD	DD	DD	DD	DD	DD	BB	DD	BB	DD	BB	DD	DD	DD	BB	DD	BB	BB	BB	BB	BB	DD	DD	BB	DD	BB	BB	DD	DD	DD	DD	DD	BB	BB	BB	DD	DD	DD	BB	BB	BB	BB	BB	BB	DD	BB	DD	DD	DD
chr9_59087781_59087792	DD	DD	DD	DD	DD	DD	BB	DD	BB	DD	BB	DD	DD	DD	BB	DD	BB	BB	BB	BB	BB	DD	DD	BB	DD	BB	BB	DD	DD	DD	DD	DD	BB	BB	BB	DD	DD	DD	BB	BB	BB	BB	BB	BB	DD	BB	DD	DD	DD
chr9_59110677_59110696	DD	DD	DD	DD	DD	DD	BB	DD	bn	DD	BB	DD	DD	DD	BB	DD	BB	BB	BB	BB	BB	DD	DD	BB	dn	BB	BB	dn	dn	DD	DD	DD	BB	BB	BB	DD	DD	DD	BB	BB	BB	BB	BB	BB	DD	BB	DD	DD	DD
chr9_59126888_59126919	DD	DD	DD	DD	DD	DD	BB	DD	BB	DD	BB	DD	DD	DD	BB	DD	BB	BB	BB	BB	BB	DD	DD	BB	DD	BB	BB	DD	DD	DD	DD	DD	BB	BB	BB	DD	DD	DD	BB	BB	BB	BB	BB	BB	DD	BB	DD	DD	DD
chr9_59156373_59156388	DD	DD	DD	DD	DD	DD	BB	DD	BB	DD	BB	DD	DD	DD	BB	DD	BB	BB	BB	BB	BB	DD	DD	BB	DD	BB	BB	DD	DD	DD	DD	DD	BB	BB	BB	DD	DD	DD	BB	BB	BB	BB	BB	BB	DD	BB	DD	DD	DD
chr9_59160215_59160235	dd	dd	dd	dd	dd	dd	BB	dn	BB	dd	BB	dd	dd	dd	BB	dd	BB	bn	BB	BB	BB	dd	dd	BB	dd	BB	BB	dd	dd	dd	dd	dd	BB	BB	BB	dd	dn	DD	BB	BB	BB	BB	BB	BB	dn	BB	dd	dd	dd
chr9_59160694_59160707	DD	DD	DD	DD	DD	DD	BB	DD	BB	DD	BB	DD	DD	DD	BB	DD	BB	BB	BB	BB	BB	DD	DD	BB	DD	BB	BB	DD	DD	bd	DD	DD	BB	BB	BB	DD	DD	DD	BB	BB	BB	BB	BB	BB	DD	BB	DD	DD	DD
chr9_59183702_59183749	DD	DD	DD	DD	DD	DD	BB	DD	BB	DD	BB	DD	DD	DD	BB	DD	BB	BB	BB	BB	BB	DD	DD	BB	DD	BB	BB	DD	DD	DD	DD	DD	BB	BB	BB	DD	DD	DD	BB	bn	BB	BB	BB	BB	DD	BB	DD	DD	DD
chr9_59192156_59192181	DD	DD	DD	DD	DD	DD	BB	DD	BB	DD	BB	DD	DD	DD	BB	DD	BB	BB	BB	BB	BB	DD	DD	BB	DD	BB	bd	DD	DD	DD	bd	DD	BB	BB	BB	DD	DD	DD	BB	BB	BB	BB	BB	BB	DD	BB	DD	DD	DD
chr9_59228571_59228586	DD	DD	DD	DD	DD	DD	BB	DD	BB	DD	BB	DD	DD	DD	BB	DD	BB	BB	BB	BB	BB	DD	DD	BB	DD	BB	BB	DD	dn	DD	DD	DD	BB	BB	BB	DD	DD	DD	BB	BB	BB	BB	BB	BB	DD	BB	DD	DD	DD
chr9_59230848_59230861	df	df	df	df	df	df	FF	df	FF	df	FF	df	df	df	FF	df	FF	FF	FF	fn	FF	df	df	FF	df	FF	FF	df	df	df	df	df	FF	FF	FF	df	df	df	FF	FF	FF	FF	FF	FF	df	FF	df	df	df
chr9_59240106_59240145	DD	DD	DD	DD	DD	DD	BB	DD	BB	DD	BB	DD	DD	DD	BB	DD	BB	bd	BB	BB	BB	DD	DD	BB	DD	BB	BB	DD	DD	DD	DD	DD	BB	BB	BB	DD	DD	DD	BB	BB	BB	BB	BB	BB	DD	BB	DD	DD	DD
chr9_59243950_59243973	DD	DD	DD	DD	DD	DD	BB	DD	BB	DD	BB	DD	DD	DD	BB	DD	BB	BB	BB	BB	BB	DD	DD	BB	DD	BB	BB	DD	DD	DD	DD	DD	BB	BB	BB	DD	DD	DD	BB	BB	BB	BB	BB	BB	DD	BB	DD	DD	DD
chr9_59263810_59263821	DD	DD	DD	DD	DD	DD	BB	DD	BB	DD	BB	DD	DD	DD	BB	DD	BB	BB	BB	BB	BB	DD	DD	BB	DD	BB	BB	DD	DD	DD	DD	DD	BB	BB	BB	DD	DD	DD	BB	BB	BB	BB	BB	BB	DD	BB	DD	DD	DD
chr9_59266762_59266785	DD	DD	DD	DD	DD	DD	BB	DD	BB	DD	BB	DD	DD	DD	BB	DD	BB	BB	BB	BB	BB	DD	DD	BB	DD	BB	BB	DD	DD	DD	DD	DD	BB	BB	BB	DD	DD	DD	BB	BB	BB	BB	BB	BB	DD	BB	DD	DD	DD
chr9_59273857_59273872	DD	DD	DD	DD	DD	DD	BB	DD	BB	DD	BB	DD	DD	DD	BB	DD	BB	BB	BB	BB	BB	DD	DD	BB	DD	BB	BB	DD	DD	DD	DD	DD	BB	BB	BB	DD	DD	DD	BB	BB	BB	BB	BB	BB	DD	BB	DD	DD	DD
chr9_59276890_59276901	df	df	df	df	df	df	FF	df	FF	df	FF	df	df	fn	FF	df	FF	FF	FF	FF	FF	DD	df	FF	df	FF	FF	df	df	df	df	df	FF	FF	FF	df	df	df	FF	FF	FF	FF	FF	FF	df	FF	df	df	df
chr9_59285342_59285369	DD	DD	DD	DD	DD	DD	BB	DD	BB	DD	BB	DD	DD	DD	BB	DD	BB	BB	BB	BB	BB	DD	DD	BB	DD	BB	BB	DD	DD	DD	DD	DD	BB	BB	BB	DD	DD	DD	BB	BB	BB	BB	BB	BB	DD	BB	DD	DD	DD
chr9_59296757_59296774	DD	DD	DD	DD	DD	DD	BB	DD	BB	DD	BB	DD	DD	DD	BB	DD	BB	BB	BB	BB	BB	DD	DD	BB	DD	BB	BB	DD	DD	DD	DD	DD	BB	BB	BB	DD	DD	DD	BB	BB	BB	BB	BB	BB	DD	BB	DD	DD	DD
chr9_59302178_59302197	DD	DD	DD	DD	DD	DD	BB	DD	BB	DD	BB	DD	DD	DD	BB	DD	BB	BB	BB	BB	BB	DD	DD	BB	DD	BB	BB	DD	DD	DD	DD	DD	BB	BB	BB	DD	DD	DD	BB	BB	BB	BB	BB	BB	DD	BB	DD	DD	DD
chr9_59324256_59324280	DD	DD	DD	DD	DD	DD	BB	DD	BB	DD	BB	DD	DD	DD	BB	DD	BB	BB	BB	BB	BB	DD	DD	BB	DD	BB	BB	DD	DD	DD	DD	DD	BB	BB	BB	DD	DD	DD	BB	BB	BB	bd	BB	BB	DD	BB	DD	DD	DD
chr9_59341844_59341873	DD	DD	DD	DD	DD	DD	BB	DD	BB	DD	BB	DD	DD	DD	BB	DD	BB	BB	BB	BB	BB	DD	DD	BB	DD	BB	BB	DD	DD	DD	DD	DD	BB	BB	BB	DD	DD	DD	BB	BB	BB	BB	BB	BB	DD	BB	DD	DD	DD
chr9_59350130_59350149	DD	DD	DD	DD	DD	DD	BB	DD	BB	DD	BB	DD	DD	DD	BB	DD	BB	BB	BB	BB	BB	DD	DD	BB	DD	BB	BB	DD	DD	DD	DD	DD	BB	BB	BB	DD	DD	DD	BB	BB	BB	BB	BB	BB	DD	BB	DD	DD	DD
chr9_59354499_59354526	DD	DD	DD	DD	DD	DD	BB	DD	BB	DD	BB	DD	DD	DD	BB	DD	BB	BB	BB	BB	BB	DD	DD	BB	DD	BB	BB	DD	DD	DD	DD	DD	BB	BB	BB	DD	DD	DD	BB	BB	BB	BB	BB	BB	DD	BB	DD	DD	DD
chr9_59400188_59400227	DD	NA	DD	DD	DD	DD	BB	DD	BB	DD	BB	DD	DD	DD	BB	DD	BB	NA	BB	BB	BB	DD	DD	BB	DD	BB	BB	DD	DD	DD	DD	DD	BB	BB	NA	DD	DD	DD	BB	BB	NA	BB	BB	BB	dn	BB	DD	DD	NA
chr9_59400685_59400736	NA	DD	DD	DD	DD	DD	BB	DD	BB	DD	BB	NA	NA	dn	NN	DD	NN	BB	BB	NA	BB	DD	DD	bd	DD	NA	NN	DD	DD	DD	DD	DD	BB	NA	NA	DD	DD	DD	bd	NA	NA	BB	BB	BB	DD	NA	DD	NA	DD
chr9_59422024_59422043	DD	DD	DD	DD	DD	DD	BB	DD	BB	DD	BB	DD	DD	DD	BB	DD	BB	BB	BB	BB	BB	DD	DD	BB	DD	BB	BB	DD	DD	DD	DD	DD	BB	BB	BB	DD	DD	DD	BB	BB	BB	BB	BB	BB	DD	BB	DD	DD	DD
chr9_59458150_59458173	DD	DD	DD	DD	DD	DD	BB	DD	BB	DD	BB	DD	DD	DD	BB	DD	BB	BB	BB	BB	BB	DD	DD	BB	DD	BB	BB	DD	DD	DD	DD	DD	BB	BB	BB	DD	DD	DD	BB	BB	BB	BB	BB	BB	DD	BB	DD	DD	DD
chr9_59462272_59462301	DD	DD	DD	DD	DD	DD	BB	DD	BB	DD	BB	DD	DD	DD	BB	DD	BB	BB	BB	BB	BB	DD	DD	BB	DD	BB	BB	DD	DD	DD	DD	DD	BB	BB	BB	DD	DD	DD	BB	BB	BB	BB	BB	BB	DD	BB	DD	DD	DD
chr9_59540234_59540277	NA	NN	DD	NA	DD	DD	BB	DD	BB	DD	NA	dn	DD	DD	BB	NA	BB	BB	BB	BB	BB	DD	DD	NA	NA	NA	BB	DD	DD	NA	DD	DD	BB	BB	DD	NA	DD	DD	BB	BB	NA	BB	BB	BB	NA	BB	DD	DD	NA
chr9_59564373_59564417	DD	DD	DD	DD	DD	DD	BB	DD	BB	DD	BB	DD	DD	DD	BB	DD	BB	BB	BB	BB	BB	DD	DD	BB	DD	NA	BB	DD	DD	DD	DD	DD	BB	BB	BB	DD	DD	DD	BB	BB	BB	BB	BB	BB	DD	BB	DD	DD	DD
chr9_59689909_59689948	FF	FF	FF	FF	fn	FF	FF	FF	FF	FF	FF	FF	FF	FF	FF	FF	FF	FF	FF	FF	FF	FF	FF	FF	FF	NA	FF	FF	FF	FF	FF	FF	FF	FF	FF	FF	FF	FF	FF	FF	FF	FF	FF	FF	FF	NA	FF	FF	FF
chr9_59969672_59969716	FF	FF	FF	FF	FF	NA	FF	FF	NA	NA	NA	FF	FF	FF	FF	NA	FF	FF	FF	NA	NA	FF	FF	FF	FF	NA	FF	FF	FF	FF	NA	FF	FF	NA	FF	FF	NA	FF	NA	FF	FF	FF	FF	FF	FF	FF	FF	FF	FF
chr9_59972683_59972726	FF	FF	FF	FF	FF	NA	FF	FF	NA	FF	FF	FF	FF	FF	FF	FF	FF	FF	FF	FF	FF	FF	FF	FF	FF	NA	NA	FF	FF	FF	FF	FF	NA	FF	FF	FF	NN	NA	FF	FF	NA	FF	FF	FF	FF	FF	NA	FF	NA
chr9_60005727_60005766	DD	DD	DD	DD	DD	DD	BB	DD	NA	DD	NA	DD	DD	DD	BB	DD	BB	BB	BB	BB	BB	DD	DD	BB	DD	DD	BB	DD	DD	DD	DD	DD	BB	BB	BB	DD	DD	DD	BB	BB	BB	BB	BB	BB	DD	BB	DD	DD	DD
chr9_60007918_60007965	FF	FF	FF	NA	FF	FF	FF	FF	FF	FF	FF	FF	FF	FF	FF	NA	FF	FF	FF	FF	FF	FF	NA	FF	NN	FF	FF	FF	FF	FF	FF	FF	NA	FF	FF	FF	FF	FF	NA	FF	NA	FF	FF	FF	FF	NA	FF	FF	FF
chr9_60020779_60020838	NA	NA	UU	UU	NA	NA	UU	UU	NA	NA	UU	UU	UU	UU	UU	UU	UU	UU	NA	UU	UU	UU	UU	UU	NA	NA	UU	UU	NA	NA	UU	NA	NA	UU	UU	NA	UU	NA	UU	UU	UU	NA	UU	UU	UU	NA	UU	UU	UU
chr9_60029443_60029470	DD	DD	DD	DD	DD	DD	BB	DD	BB	DD	BB	DD	DD	DD	BB	DD	BB	BB	BB	BB	BB	DD	DD	BB	DD	DD	BB	DD	DD	DD	DD	DD	BB	BB	BB	DD	DD	DD	BB	BB	BB	BB	BB	BB	DD	BB	DD	DD	DD
chr9_60108809_60108828	DD	DD	DD	DD	DD	DD	BB	DD	BB	DD	BB	DD	DD	DD	BB	DD	BB	BB	BB	BB	BB	DD	DD	BB	DD	DD	BB	DD	DD	DD	DD	DD	BB	BB	BB	DD	DD	DD	BB	BB	BB	BB	BB	BB	DD	BB	DD	DD	DD
chr9_60114932_60114979	DD	DD	DD	DD	DD	DD	BB	DD	BB	DD	BB	DD	DD	DD	BB	DD	BB	BB	BB	BB	BB	DD	DD	BB	DD	DD	BB	DD	DD	DD	DD	DD	BB	BB	BB	DD	DD	DD	BB	BB	bn	BB	BB	BB	DD	BB	DD	DD	DD
chr9_60130340_60130361	DD	DD	DD	DD	DD	DD	BB	DD	BB	DD	BB	DD	DD	dn	BB	DD	BB	BB	BB	BB	BB	DD	DD	BB	DD	DD	BB	DD	DD	DD	DD	DD	BB	BB	BB	DD	DD	DD	BB	BB	BB	BB	BB	BB	DD	BB	DD	DD	DD
chr9_60130700_60130717	DD	DD	DD	DD	DD	DD	BB	DD	BB	DD	BB	DD	DD	DD	BB	DD	BB	BB	BB	BB	BB	DD	DD	BB	DD	DD	BB	DD	DD	DD	DD	DD	BB	BB	BB	DD	DD	DD	BB	BB	BB	BB	BB	BB	DD	BB	DD	DD	DD
chr9_60247775_60247826	FF	FF	FF	FF	fn	FF	FF	FF	FF	FF	NA	FF	FF	FF	FF	FF	FF	NA	FF	NA	FF	FF	FF	FF	FF	NA	FF	FF	FF	FF	FF	FF	NA	FF	FF	FF	NA	NA	FF	FF	FF	FF	FF	NN	FF	FF	FF	FF	NA
chr9_60291377_60291412	FF	FF	FF	FF	FF	fn	FF	FF	NA	FF	FF	FF	FF	FF	FF	FF	FF	FF	FF	FF	FF	FF	FF	FF	FF	FF	NA	FF	NA	FF	FF	FF	FF	FF	FF	FF	FF	FF	FF	FF	FF	FF	FF	FF	FF	FF	FF	FF	FF
chr9_60467668_60467711	FF	NA	FF	FF	FF	NA	FF	FF	FF	FF	NA	FF	NA	fn	FF	FF	FF	FF	FF	FF	FF	FF	FF	FF	FF	NA	FF	FF	NA	FF	FF	NA	FF	FF	NA	FF	FF	FF	FF	FF	NA	FF	FF	FF	FF	FF	FF	FF	NA
chr9_60519386_60519409	NA	NA	FF	FF	FF	FF	FF	FF	FF	FF	fn	FF	NA	NA	FF	FF	FF	FF	FF	FF	FF	FF	FF	NA	FF	NA	FF	FF	FF	FF	FF	FF	NN	FF	FF	NA	FF	FF	FF	FF	FF	FF	NA	FF	FF	NA	FF	FF	NA
chr9_60767956_60768003	FF	NA	FF	FF	FF	NA	FF	FF	NA	fn	FF	FF	FF	FF	FF	NA	FF	NA	NA	FF	NA	FF	FF	FF	FF	NA	FF	FF	FF	FF	NA	NA	FF	FF	NA	FF	FF	NA	NA	FF	FF	NA	FF	FF	FF	FF	NN	FF	NA
chr9_60782012_60782037	FF	FF	FF	NA	FF	NA	FF	FF	FF	FF	FF	FF	FF	FF	NA	FF	FF	FF	FF	FF	NA	FF	FF	FF	FF	NA	FF	FF	NA	NA	fn	FF	FF	FF	NA	FF	NA	FF	NA	FF	FF	FF	FF	FF	NN	FF	FF	FF	FF
chr9_60787348_60787391	FF	FF	FF	NA	FF	NN	FF	FF	FF	NN	FF	NA	FF	FF	NA	NN	FF	FF	FF	FF	NA	FF	FF	FF	NA	FF	FF	FF	FF	FF	FF	FF	FF	FF	FF	NA	FF	NA	FF	NA	NA	NA	FF	FF	FF	FF	FF	FF	FF
chr9_60903886_60903925	FF	FF	FF	FF	FF	NA	FF	FF	NA	FF	FF	FF	NA	FF	FF	FF	FF	FF	FF	FF	NA	FF	FF	FF	FF	FF	FF	FF	FF	FF	FF	FF	FF	FF	FF	FF	FF	FF	FF	FF	NA	FF	FF	NA	FF	NA	FF	NA	FF
chr9_61007364_61007399	FF	FF	FF	FF	NA	NA	FF	NA	FF	FF	FF	FF	NA	NN	FF	FF	FF	FF	FF	FF	NA	FF	FF	NA	FF	NA	FF	FF	FF	FF	FF	FF	FF	FF	FF	FF	FF	FF	NA	NA	NA	NA	NA	FF	FF	NA	FF	FF	FF
chr9_61137383_61137414	FF	FF	FF	FF	FF	FF	FF	FF	FF	FF	FF	FF	FF	FF	FF	FF	fn	FF	FF	FF	FF	FF	FF	FF	FF	FF	FF	FF	FF	FF	FF	FF	FF	fn	NA	FF	FF	FF	FF	FF	FF	FF	FF	FF	FF	FF	FF	fn	NA
chr9_61327567_61327610	FF	FF	FF	FF	FF	FF	FF	FF	FF	fn	FF	FF	FF	FF	FF	FF	NA	FF	FF	FF	NA	FF	FF	FF	FF	FF	FF	FF	FF	NA	FF	FF	FF	FF	FF	FF	FF	FF	FF	FF	NA	FF	NA	FF	FF	FF	FF	FF	NN
chr9_61354844_61354891	BB	BB	BB	NA	UU	NA	BB	BB	BB	NA	BB	BB	NA	BB	BB	NA	bu	BB	BB	uu	BB	BB	BB	BB	NA	NA	BB	BB	BB	NA	BB	BB	BB	BB	BB	BB	BB	BB	BB	BB	BB	BB	BB	BB	BB	BB	BB	BB	BB
chr9_61364468_61364497	FF	FF	FF	FF	FF	FF	NN	FF	FF	FF	FF	FF	FF	FF	FF	FF	FF	FF	FF	FF	FF	FF	FF	FF	FF	NA	FF	FF	FF	FF	NA	FF	FF	FF	FF	FF	NA	FF	FF	FF	FF	FF	FF	FF	FF	NA	FF	FF	FF
chr9_61536742_61536773	FF	FF	FF	FF	FF	NA	FF	FF	NA	FF	FF	FF	NN	FF	FF	FF	FF	NA	FF	FF	FF	FF	FF	FF	FF	NA	FF	FF	NA	FF	NA	NA	FF	FF	fn	NA	FF	FF	FF	FF	NA	FF	FF	FF	FF	FF	FF	FF	FF
chr9_61586055_61586106	DD	DD	du	DD	DD	UU	DD	DD	DD	DD	NA	DD	DD	DD	NA	DD	DD	DD	NA	DD	NA	DD	UU	UU	DD	du	DD	DD	DD	DD	DD	DD	DD	UU	NA	DD	DD	DD	DD	DD	DD	NA	DD	DD	DD	NA	du	DD	DD
chr9_61722479_61722532	DD	DD	dn	DD	DD	DD	BB	dn	bn	DD	BB	DD	DD	DD	BB	DD	BB	BB	BB	BB	bd	DD	DD	NA	DD	DD	BB	dn	DD	DD	DD	DD	BB	BB	NA	DD	DD	DD	bn	BB	BB	BB	BB	dn	dn	bd	DD	DD	BB
chr9_61785286_61785321	NA	FF	FF	FF	NA	FF	FF	FF	FF	FF	FF	FF	FF	FF	FF	FF	FF	FF	FF	FF	FF	FF	FF	FF	FF	NA	FF	FF	FF	FF	FF	FF	FF	FF	NN	FF	FF	FF	FF	FF	FF	FF	FF	FF	fn	FF	FF	FF	FF
chr9_61796593_61796640	FF	FF	fn	NA	FF	FF	FF	FF	FF	FF	NA	FF	FF	FF	FF	FF	FF	NA	FF	FF	NA	NA	FF	NA	FF	NA	FF	FF	FF	FF	NA	FF	NA	FF	NA	NA	FF	FF	FF	FF	fn	FF	FF	FF	FF	NA	NA	FF	NA
chr9_61836930_61836985	FF	NA	FF	FF	FF	NA	NN	FF	NN	FF	FF	FF	FF	FF	FF	FF	FF	FF	FF	FF	FF	FF	FF	NN	NN	NA	FF	fn	FF	FF	FF	NA	FF	FF	FF	FF	FF	FF	FF	FF	fn	FF	FF	NA	FF	NA	fn	FF	FF
chr9_61871032_61871075	NA	DD	DD	DD	NA	NA	BB	DD	BB	DD	BB	DD	DD	DD	NA	DD	BB	BB	BB	BB	NA	DD	DD	DD	DD	NA	BB	DD	DD	DD	DD	DD	BB	BB	DD	DD	DD	DD	BB	NA	BB	BB	BB	DD	DD	BB	DD	DD	BB
chr9_61980228_61980275	FF	FF	FF	FF	NA	FF	FF	FF	NA	FF	FF	FF	NA	FF	FF	FF	FF	FF	FF	NA	NA	FF	FF	NN	FF	NA	FF	FF	FF	FF	FF	FF	FF	FF	FF	FF	FF	FF	FF	FF	FF	FF	FF	FF	fn	FF	FF	FF	NA
chr9_61986121_61986164	FF	FF	FF	FF	FF	FF	FF	FF	NN	FF	FF	FF	FF	FF	FF	NA	FF	FF	FF	FF	FF	FF	FF	FF	FF	NA	NA	NA	FF	FF	FF	FF	FF	FF	NA	NA	NA	FF	FF	FF	FF	FF	NA	FF	FF	FF	FF	FF	NA
chr9_62032823_62032882	FF	FF	FF	FF	NA	NA	FF	FF	FF	FF	FF	FF	FF	FF	NN	FF	FF	FF	FF	FF	FF	FF	FF	FF	NA	FF	FF	FF	FF	NA	FF	FF	FF	FF	FF	FF	FF	FF	FF	FF	NA	FF	FF	FF	NN	NA	FF	FF	FF
chr9_62087126_62087157	FF	FF	FF	FF	NA	FF	FF	FF	FF	FF	FF	FF	FF	FF	FF	FF	NA	FF	FF	FF	FF	FF	FF	FF	FF	FF	FF	FF	FF	NA	FF	NA	FF	FF	FF	FF	FF	NA	FF	FF	NA	FF	FF	FF	FF	NA	FF	FF	FF
chr9_62118249_62118266	FF	FF	NA	FF	FF	FF	FF	FF	FF	FF	FF	FF	FF	NA	FF	FF	FF	FF	FF	NA	FF	FF	FF	FF	FF	FF	FF	FF	FF	FF	FF	FF	FF	FF	FF	NA	NA	NN	FF	FF	FF	FF	FF	FF	FF	NA	FF	FF	FF
chr9_62196194_62196229	FF	FF	FF	NA	FF	FF	FF	FF	FF	FF	FF	FF	FF	FF	NN	FF	FF	FF	FF	FF	FF	FF	FF	FF	NA	NA	FF	NA	FF	FF	FF	FF	NA	FF	FF	FF	FF	FF	FF	NA	NA	FF	FF	FF	FF	NA	FF	FF	FF
chr9_62262363_62262378	DD	DD	DD	BB	DD	DD	BB	DD	BB	DD	BB	DD	DD	DD	BB	DD	BB	BB	BB	BB	BB	DD	DD	BB	DD	DD	BB	DD	DD	DD	DD	DD	BB	BB	DD	DD	DD	DD	BB	BB	BB	BB	BB	DD	DD	BB	DD	DD	BB
chr9_62279580_62279593	DD	DD	DD	BB	DD	DD	BB	DD	BB	DD	BB	DD	DD	DD	BB	DD	BB	BB	BB	BB	BB	DD	DD	BB	DD	DD	BB	DD	DD	DD	DD	DD	BB	BB	DD	DD	DD	DD	BB	BB	BB	BB	BB	DD	DD	BB	DD	DD	BB
chr9_62281210_62281223	dd	dd	dd	BB	dd	dd	BB	dd	BB	dd	BB	dd	dd	dd	BB	dd	BB	BB	bn	BB	BB	dd	dd	BB	dd	DD	BB	dd	dd	dd	dd	dd	BB	BB	dd	dd	DD	dd	BB	BB	BB	BB	BB	dd	dd	BB	dd	dd	BB
chr9_62286092_62286121	DD	DD	DD	BB	DD	DD	BB	DD	BB	DD	BB	DD	DD	DD	BB	DD	BB	BB	BB	BB	BB	DD	DD	BB	DD	DD	BB	DD	DD	DD	DD	DD	BB	BB	DD	DD	DD	DD	BB	BB	BB	BB	BB	DD	DD	BB	DD	DD	BB
chr9_62295508_62295519	DD	DD	DD	BB	DD	DD	BB	DD	BB	DD	BB	DD	DD	DD	BB	DD	BB	BB	BB	BB	BB	DD	DD	BB	DD	DD	BB	DD	DD	DD	DD	DD	BB	BB	DD	DD	DD	DD	BB	BB	BB	BB	BB	DD	DD	BB	DD	DD	BB
chr9_62302184_62302203	DD	DD	DD	BB	DD	DD	BB	DD	BB	DD	BB	DD	DD	DD	BB	DD	BB	BB	BB	BB	BB	DD	DD	BB	DD	DD	BB	DD	DD	DD	DD	DD	BB	BB	DD	DD	DD	DD	BB	BB	BB	BB	BB	DD	DD	BB	DD	DD	BB
chr9_62302342_62302359	DD	DD	DD	BB	DD	DD	BB	DD	BB	DD	BB	DD	DD	DD	BB	DD	BB	BB	BB	BB	BB	DD	DD	BB	DD	DD	BB	DD	DD	DD	DD	DD	BB	BB	DD	DD	DD	DD	BB	BB	BB	BB	BB	DD	DD	BB	DD	DD	BB
chr9_62310938_62310965	DD	DD	DD	BB	DD	DD	BB	DD	BB	DD	BB	DD	DD	DD	BB	DD	BB	BB	BB	BB	BB	DD	DD	BB	DD	DD	BB	DD	DD	DD	DD	DD	BB	BB	DD	DD	DD	DD	BB	BB	BB	BB	bn	DD	DD	BB	DD	DD	BB
chr9_62311590_62311613	DD	DD	DD	BB	DD	DD	BB	DD	BB	DD	BB	DD	DD	DD	BB	DD	BB	BB	BB	BB	BB	DD	DD	BB	DD	DD	BB	DD	DD	DD	DD	DD	BB	BB	DD	DD	DD	DD	BB	BB	BB	BB	BB	DD	DD	BB	DD	DD	BB
chr9_62333806_62333817	DD	DD	DD	BB	DD	DD	BB	DD	BB	DD	BB	DD	DD	DD	BB	DD	BB	BB	BB	BB	BB	DD	DD	BB	DD	DD	BB	DD	DD	DD	DD	DD	BB	BB	DD	DD	DD	DD	BB	BB	BB	BB	BB	DD	DD	BB	DD	DD	BB
chr9_62334890_62334903	df	df	df	FF	df	df	FF	df	FF	df	FF	df	df	df	FF	df	FF	FF	FF	FF	FF	df	df	FF	df	df	FF	df	df	df	df	df	FF	FF	df	df	df	df	FF	FF	FF	FF	FF	df	df	FF	df	df	FF
chr9_62372976_62372987	DD	DD	DD	BB	DD	DD	BB	DD	BB	DD	BB	DD	DD	DD	BB	DD	BB	BB	BB	BB	BB	DD	DD	BB	DD	DD	BB	DD	DD	DD	DD	DD	BB	BB	DD	DD	DD	DD	BB	BB	BB	BB	BB	DD	DD	BB	DD	DD	BB
chr9_62385456_62385487	DD	DD	DD	BB	DD	DD	BB	DD	BB	DD	BB	DD	DD	DD	BB	DD	BB	BB	BB	BB	BB	DD	DD	BB	DD	DD	BB	DD	DD	DD	DD	DD	BB	BB	DD	DD	DD	DD	BB	BB	BB	BB	BB	DD	DD	BB	DD	DD	BB
chr9_62396017_62396034	DD	DD	DD	BB	DD	DD	BB	DD	BB	DD	BB	DD	DD	DD	BB	DD	BB	BB	BB	BB	BB	DD	DD	BB	DD	DD	BB	DD	DD	DD	DD	DD	BB	BB	DD	DD	DD	DD	BB	BB	BB	BB	BB	DD	DD	BB	DD	DD	BB
chr9_62396357_62396368	df	df	df	FF	df	df	FF	df	FF	df	FF	df	df	df	FF	df	FF	FF	FF	FF	FF	DD	df	FF	df	df	FF	df	df	df	df	df	FF	FF	df	df	df	df	FF	FF	FF	FF	FF	df	df	FF	df	df	FF
chr9_62426115_62426130	DD	DD	DD	BB	DD	DD	BB	DD	BB	DD	BB	DD	DD	DD	BB	DD	BB	BB	BB	BB	BB	DD	DD	BB	DD	DD	BB	DD	DD	DD	DD	DD	BB	BB	DD	DD	DD	DD	BB	BB	BB	BB	BB	DD	DD	BB	DD	DD	BB
chr9_62466609_62466644	DD	DD	DD	BB	DD	DD	BB	DD	BB	DD	BB	DD	DD	DD	BB	DD	BB	BB	BB	BB	BB	DD	DD	BB	DD	DD	BB	DD	DD	DD	DD	DD	BB	BB	DD	DD	DD	DD	BB	BB	BB	BB	BB	DD	DD	BB	DD	DD	BB
chr9_62473010_62473033	DD	DD	DD	BB	DD	DD	BB	DD	BB	DD	BB	DD	DD	DD	BB	DD	BB	BB	BB	BB	BB	DD	DD	BB	DD	DD	BB	DD	DD	DD	DD	DD	BB	BB	DD	DD	DD	DD	BB	BB	BB	BB	BB	DD	DD	BB	DD	DD	BB
chr9_62559427_62559436	DD	DD	dn	BB	DD	DD	BB	dn	BB	dn	BB	DD	DD	DD	BB	dn	BB	BB	BB	BB	BB	DD	dn	BB	DD	DD	BB	DD	dn	DD	DD	DD	BB	BB	DD	DD	DD	dn	BB	BB	BB	BB	BB	DD	dn	BB	DD	dn	BB
chr9_62578395_62578430	dd	dd	dd	BB	dd	dd	BB	dd	BB	dd	BB	dd	dd	dd	BB	dd	BB	BB	BB	BB	BB	dd	dd	BB	dd	dd	BB	dd	dd	dd	DD	dd	BB	BB	dd	dd	dd	dd	BB	BB	BB	BB	BB	dd	dd	BB	dd	dd	BB
chr9_62598570_62598581	NA	NN	fn	FF	NA	nn	FF	fn	FF	fn	FF	fn	NA	fn	FF	fn	FF	FF	FF	FF	FF	fn	NA	FF	NA	NA	FF	fn	fn	fn	nn	NA	FF	FF	NA	NA	fn	NA	FF	FF	FF	FF	FF	fn	NA	FF	NA	dn	NA
chr9_62620725_62620748	DD	DD	DD	BB	DD	DD	BB	dn	BB	DD	BB	DD	DD	DD	BB	DD	BB	BB	BB	BB	BB	DD	DD	BB	dn	DD	BB	DD	DD	DD	DD	DD	BB	BB	DD	DD	DD	DD	BB	BB	BB	BB	BB	DD	DD	BB	DD	DD	BB
chr9_62634590_62634617	DD	DD	DD	BB	DD	DD	BB	DD	BB	DD	BB	DD	DD	DD	BB	DD	BB	BB	BB	BB	BB	DD	DD	BB	DD	DD	BB	DD	DD	DD	DD	DD	BB	BB	DD	DD	DD	DD	BB	BB	BB	BB	BB	DD	DD	BB	DD	DD	BB
chr9_62701171_62701198	DD	DD	DD	BB	DD	DD	BB	DD	BB	DD	BB	DD	DD	DD	BB	DD	BB	BB	BB	BB	BB	DD	DD	BB	DD	DD	BB	DD	DD	DD	DD	DD	BB	BB	bd	DD	DD	DD	BB	BB	BB	BB	BB	DD	DD	BB	DD	DD	BB
chr9_62914489_62914516	FF	FF	FF	FF	FF	FF	NN	FF	FF	FF	FF	FF	NA	FF	FF	FF	FF	FF	FF	FF	FF	FF	FF	FF	FF	FF	FF	FF	FF	FF	FF	FF	FF	FF	FF	FF	NA	FF	FF	FF	FF	FF	NA	FF	NA	FF	FF	FF	FF
chr9_62931205_62931254	DD	DD	DD	BB	DD	DD	BB	DD	BB	DD	BB	DD	DD	DD	BB	DD	BB	BB	BB	BB	BB	DD	DD	BB	DD	DD	BB	DD	DD	DD	DD	DD	BB	BB	DD	DD	DD	DD	BB	BB	BB	BB	BB	DD	DD	BB	DD	DD	BB
chr9_62958991_62959016	DD	DD	DD	BB	DD	DD	BB	DD	BB	DD	BB	DD	DD	DD	BB	DD	BB	BB	BB	BB	BB	DD	DD	BB	DD	DD	BB	DD	DD	DD	DD	DD	BB	BB	DD	DD	DD	DD	BB	BB	BB	BB	BB	DD	DD	BB	DD	DD	BB
chr9_63020790_63020821	DD	DD	DD	BB	DD	DD	BB	DD	BB	DD	BB	DD	DD	DD	BB	DD	BB	BB	BB	BB	BB	DD	DD	BB	DD	DD	BB	DD	DD	DD	DD	DD	BB	BB	DD	DD	DD	DD	BB	BB	BB	BB	BB	DD	DD	BB	DD	DD	BB
chr9_63112354_63112389	NA	FF	FF	FF	NA	FF	NA	NA	NA	FF	NA	NN	NA	FF	FF	FF	NA	FF	FF	FF	NA	FF	FF	FF	FF	NA	FF	NA	FF	FF	FF	FF	FF	FF	FF	FF	FF	FF	FF	FF	NA	FF	FF	FF	FF	NA	NA	FF	FF
chr9_63171937_63171972	DD	DD	DD	BB	DD	DD	BB	DD	BB	DD	BB	DD	DD	DD	BB	DD	BB	BB	BB	BB	BB	DD	DD	BB	DD	DD	BB	DD	DD	DD	DD	DD	BB	BB	DD	DD	DD	DD	BB	BB	BB	BB	BB	DD	DD	BB	DD	DD	BB
chr9_63331608_63331659	dn	NA	DD	BB	NN	BB	BB	NA	BB	dn	BB	DD	DD	DD	BB	bd	BB	BB	BB	BB	bd	DD	DD	BB	bd	DD	BB	DD	DD	DD	DD	DD	NA	BB	DD	NA	NA	DD	NA	NA	DD	BB	NA	bd	NA	dn	DD	DD	BB
chr9_63346899_63346922	DD	DD	DD	BB	DD	DD	BB	DD	BB	DD	BB	DD	DD	bd	BB	DD	BB	BB	BB	BB	BB	DD	DD	BB	DD	DD	BB	DD	DD	DD	DD	DD	BB	BB	DD	DD	DD	DD	BB	BB	BB	BB	BB	DD	DD	BB	DD	DD	BB
chr9_63372056_63372081	DD	DD	DD	BB	DD	DD	BB	DD	BB	DD	BB	DD	DD	DD	BB	DD	BB	BB	BB	BB	BB	DD	DD	BB	DD	DD	BB	DD	DD	DD	DD	DD	BB	BB	DD	DD	DD	DD	BB	BB	BB	BB	BB	bd	DD	BB	DD	DD	BB
chr9_63390843_63390894	FF	FF	FF	FF	FF	FF	FF	FF	FF	FF	FF	FF	FF	FF	FF	FF	FF	FF	FF	FF	FF	FF	FF	NA	FF	FF	FF	FF	FF	FF	FF	FF	FF	FF	FF	FF	FF	FF	FF	FF	FF	NA	FF	FF	FF	FF	FF	NA	FF
chr9_63443071_63443102	DD	DD	DD	BB	DD	NA	BB	DD	BB	DD	BB	DD	DD	DD	BB	DD	BB	BB	BB	BB	BB	DD	DD	BB	DD	NA	BB	DD	DD	DD	DD	NA	BB	BB	DD	DD	NA	NA	BB	BB	BB	BB	BB	DD	NA	BB	DD	DD	BB
chr9_63468156_63468190	DD	DD	DD	BB	DD	DD	BB	DD	BB	DD	BB	DD	DD	DD	BB	DD	BB	BB	BB	BB	BB	DD	DD	bn	DD	DD	BB	DD	DD	DD	DD	bd	BB	BB	DD	DD	DD	DD	BB	BB	BB	BB	BB	DD	DD	BB	DD	DD	BB
chr9_63610780_63610801	DD	DD	DD	BB	DD	DD	BB	DD	BB	DD	BB	DD	DD	DD	BB	DD	BB	BB	BB	BB	BB	DD	DD	bd	DD	DD	BB	DD	DD	DD	DD	DD	BB	BB	DD	DD	DD	DD	BB	bn	BB	BB	BB	DD	DD	BB	DD	DD	BB
chr9_63617769_63617796	DD	DD	DD	BB	DD	DD	BB	DD	BB	DD	BB	DD	DD	DD	BB	DD	BB	BB	BB	BB	BB	DD	DD	BB	DD	DD	BB	DD	DD	DD	DD	DD	BB	BB	DD	DD	DD	DD	BB	BB	BB	BB	BB	DD	DD	BB	DD	DD	BB
chr9_63749924_63749935	DD	DD	DD	BB	DD	DD	BB	DD	BB	DD	BB	DD	DD	DD	BB	DD	BB	BB	BB	BB	BB	DD	DD	BB	DD	DD	BB	DD	DD	DD	DD	DD	BB	BB	DD	DD	DD	DD	BB	BB	BB	BB	BB	DD	DD	BB	DD	DD	BB
chr9_63767982_63768009	DD	DD	DD	BB	DD	DD	BB	DD	BB	DD	BB	DD	DD	DD	BB	DD	BB	BB	BB	BB	BB	DD	DD	BB	DD	DD	BB	DD	DD	DD	DD	DD	BB	BB	DD	DD	DD	DD	BB	BB	BB	BB	BB	DD	DD	BB	DD	DD	BB
chr9_63807596_63807619	DD	DD	DD	BB	DD	DD	BB	DD	BB	DD	BB	DD	DD	DD	BB	DD	BB	BB	BB	BB	BB	DD	DD	BB	DD	DD	BB	DD	DD	DD	DD	DD	BB	BB	DD	DD	DD	DD	BB	BB	BB	BB	BB	DD	DD	BB	DD	DD	BB
chr9_63883492_63883535	DD	DD	DD	BB	DD	DD	BB	DD	BB	DD	BB	DD	DD	DD	BB	DD	BB	BB	BB	BB	BB	DD	BB	BB	DD	DD	BB	DD	DD	DD	DD	DD	BB	BB	DD	DD	DD	DD	BB	BB	BB	BB	BB	DD	DD	BB	DD	DD	BB
chr9_63911921_63911956	DD	DD	DD	bb	DD	DD	bb	DD	BB	DD	bb	DD	DD	DD	bb	DD	BB	bb	bb	bb	bb	DD	DD	BB	DD	DD	bb	DD	DD	DD	DD	DD	bb	bb	DD	DD	DD	DD	bb	bb	bb	bb	bb	DD	DD	bb	DD	DD	bb
chr9_63921314_63921325	DD	DD	DD	BB	DD	DD	BB	DD	BB	DD	BB	DD	DD	DD	BB	DD	BB	BB	BB	BB	BB	DD	DD	BB	DD	DD	BB	DD	DD	DD	DD	DD	BB	BB	DD	DD	DD	DD	BB	BB	BB	BB	BB	DD	DD	BB	DD	DD	BB
chr9_63922330_63922349	DD	DD	DD	BB	DD	DD	BB	DD	BB	DD	BB	DD	DD	DD	BB	DD	BB	BB	BB	BB	BB	DD	DD	BB	DD	DD	BB	DD	DD	DD	DD	DD	BB	BB	DD	DD	DD	DD	BB	BB	BB	BB	BB	DD	DD	BB	DD	DD	BB
chr9_63943229_63943248	DD	DD	DD	BB	DD	DD	BB	DD	BB	DD	BB	DD	DD	DD	BB	DD	BB	BB	BB	BB	BB	DD	DD	BB	DD	DD	BB	DD	DD	DD	DD	DD	BB	BB	DD	DD	DD	DD	BB	BB	BB	BB	BB	DD	DD	BB	DD	DD	BB
chr9_63955074_63955124	DD	DD	DD	BB	DD	NA	BB	NA	BB	DD	BB	NN	NA	NA	BB	NA	BB	BB	BB	NA	BB	NA	NA	BB	NA	NA	NA	DD	NA	dn	DD	DD	bn	BB	DD	NA	DD	NA	BB	NA	NA	NA	BB	DD	DD	NA	DD	DD	NA
chr9_63997258_63997299	DD	DD	DD	BB	DD	DD	BB	DD	BB	DD	BB	DD	DD	DD	BB	DD	BB	BB	BB	BB	BB	DD	DD	BB	DD	DD	BB	DD	DD	DD	DD	DD	BB	BB	DD	DD	DD	DD	BB	BB	BB	BB	BB	DD	DD	BB	DD	DD	BB
chr9_63999278_63999322	DD	DD	DD	BB	DD	DD	BB	DD	BB	DD	BB	DD	DD	DD	BB	DD	BB	BB	BB	BB	BB	DD	DD	BB	DD	DD	BB	DD	DD	DD	DD	DD	BB	BB	DD	DD	DD	DD	BB	BB	BB	BB	BB	DD	DD	bn	DD	DD	BB
chr9_64001717_64001736	DD	DD	DD	BB	DD	DD	BB	DD	BB	DD	BB	DD	DD	DD	BB	DD	bn	BB	BB	BB	bn	DD	DD	BB	DD	DD	BB	DD	DD	DD	DD	DD	BB	BB	DD	DD	DD	DD	BB	BB	BB	BB	BB	DD	DD	BB	DD	DD	BB
chr9_64009214_64009235	DD	DD	DD	BB	DD	DD	BB	DD	BB	DD	BB	DD	DD	DD	BB	DD	BB	BB	BB	BB	BB	DD	DD	BB	bd	DD	BB	DD	DD	DD	DD	DD	BB	BB	DD	DD	DD	DD	BB	BB	BB	BB	BB	DD	DD	BB	DD	DD	BB
chr9_64031252_64031275	DD	DD	DD	BB	DD	DD	BB	DD	BB	DD	BB	DD	DD	DD	BB	DD	BB	BB	BB	BB	BB	DD	DD	BB	DD	DD	BB	DD	DD	DD	DD	DD	BB	BB	DD	DD	DD	DD	BB	BB	BB	BB	BB	DD	DD	BB	DD	DD	BB
chr9_64101208_64101235	DD	DD	DD	BB	DD	DD	BB	DD	BB	DD	BB	DD	DD	DD	BB	DD	BB	BB	BB	BB	BB	DD	DD	BB	DD	DD	BB	DD	DD	DD	DD	DD	BB	BB	DD	DD	DD	DD	BB	BB	BB	BB	BB	DD	DD	BB	DD	DD	BB
chr9_64112387_64112438	DD	DD	DD	BB	DD	DD	NN	DD	NA	DD	NN	DD	DD	DD	BB	DD	NA	BB	NA	BB	NA	DD	DD	NA	DD	NA	BB	DD	DD	NA	DD	DD	BB	NA	DD	DD	DD	DD	NA	NA	NA	bn	BB	DD	DD	NA	DD	DD	BB
chr9_64119151_64119183	DD	DD	DD	BB	DD	DD	BB	DD	BB	DD	BB	DD	DD	DD	BB	DD	BB	BB	BB	BB	BB	DD	DD	BB	DD	DD	BB	DD	DD	DD	DD	DD	BB	BB	DD	DD	DD	DD	BB	BB	BB	BB	BB	DD	DD	BB	DD	DD	BB
chr9_64141884_64141919	DD	DD	DD	BB	DD	DD	BB	DD	BB	DD	BB	DD	DD	DD	BB	DD	BB	BB	BB	BB	BB	DD	DD	BB	DD	DD	BB	DD	DD	DD	DD	DD	BB	BB	DD	DD	DD	DD	BB	BB	BB	BB	BB	DD	DD	BB	DD	DD	BB
chr9_64196676_64196687	DD	DD	dn	BB	DD	DD	BB	dn	BB	DD	BB	DD	DD	DD	BB	DD	BB	BB	BB	BB	BB	DD	dn	BB	DD	DD	BB	DD	DD	DD	dn	DD	BB	BB	DD	DD	DD	DD	BB	BB	BB	BB	BB	DD	DD	BB	DD	DD	BB
chr9_64215449_64215466	DD	DD	DD	BB	DD	DD	BB	DD	BB	DD	BB	DD	DD	DD	BB	DD	BB	BB	BB	BB	BB	DD	DD	BB	DD	DD	BB	DD	DD	DD	DD	DD	BB	BB	DD	DD	DD	DD	BB	BB	BB	BB	BB	DD	DD	BB	DD	DD	BB
chr9_64242160_64242187	DD	DD	DD	BB	DD	DD	BB	DD	BB	DD	BB	DD	DD	DD	BB	DD	BB	BB	BB	BB	BB	DD	DD	BB	DD	DD	BB	DD	DD	DD	DD	DD	BB	BB	DD	DD	DD	DD	BB	BB	BB	BB	BB	DD	DD	BB	DD	DD	BB
chr9_64245712_64245729	DD	DD	DD	BB	DD	DD	BB	DD	BB	DD	BB	DD	DD	DD	BB	DD	BB	BB	BB	BB	BB	DD	DD	BB	DD	DD	BB	DD	DD	DD	bd	DD	BB	BB	DD	DD	DD	DD	BB	BB	BB	BB	BB	DD	DD	BB	DD	DD	BB
chr9_64260306_64260321	DD	DD	DD	BB	DD	DD	BB	DD	BB	DD	BB	DD	DD	DD	BB	DD	BB	BB	BB	BB	BB	DD	DD	BB	DD	DD	BB	DD	DD	DD	DD	DD	BB	BB	DD	DD	DD	DD	BB	BB	BB	BB	BB	DD	DD	BB	DD	DD	BB
chr9_64271036_64271061	DD	DD	DD	BB	DD	dn	BB	DD	BB	DD	BB	DD	DD	DD	BB	DD	BB	BB	BB	BB	BB	DD	DD	BB	DD	DD	BB	DD	DD	DD	DD	DD	BB	BB	DD	DD	DD	DD	BB	BB	BB	BB	BB	DD	DD	BB	DD	DD	BB
chr9_64272739_64272754	DD	DD	DD	BB	DD	DD	BB	DD	BB	DD	BB	DD	DD	DD	BB	DD	BB	BB	BB	BB	BB	DD	DD	BB	DD	DD	BB	DD	DD	DD	DD	DD	BB	BB	DD	DD	DD	DD	BB	BB	BB	BB	BB	DD	DD	BB	DD	DD	BB
chr9_64274304_64274324	DD	DD	DD	BB	DD	DD	BB	DD	BB	DD	BB	DD	DD	DD	BB	DD	BB	BB	BB	BB	BB	DD	DD	BB	DD	DD	BB	DD	DD	DD	DD	DD	BB	BB	DD	DD	DD	DD	BB	BB	BB	BB	BB	DD	DD	BB	DD	DD	BB
chr9_64276774_64276789	DD	DD	DD	BB	DD	DD	BB	DD	BB	DD	BB	DD	DD	DD	BB	DD	BB	BB	BB	BB	BB	DD	DD	BB	DD	DD	BB	DD	DD	DD	DD	DD	BB	BB	DD	DD	DD	DD	BB	BB	BB	BB	BB	DD	DD	BB	DD	DD	BB
chr9_64288287_64288306	DD	DD	DD	BB	DD	DD	BB	DD	BB	DD	BB	DD	DD	DD	BB	DD	BB	BB	BB	BB	BB	DD	DD	BB	DD	DD	BB	DD	DD	DD	DD	DD	BB	BB	DD	DD	DD	DD	BB	BB	BB	BB	BB	DD	DD	BB	DD	DD	BB
chr9_64290097_64290112	DD	DD	DD	BB	DD	DD	BB	DD	BB	DD	BB	DD	DD	DD	BB	DD	BB	BB	BB	BB	BB	DD	DD	BB	DD	DD	BB	DD	DD	DD	DD	DD	BB	BB	DD	DD	DD	DD	BB	BB	BB	BB	BB	DD	DD	BB	DD	DD	BB
chr9_64291807_64291830	DD	DD	DD	BB	NA	DD	BB	DD	BB	DD	NA	DD	DD	NN	BB	DD	BB	BB	BB	BB	NA	DD	DD	BB	DD	DD	BB	NA	DD	DD	NA	DD	BB	BB	DD	NA	DD	DD	BB	BB	BB	BB	BB	DD	DD	BB	DD	DD	BB
chr9_64312573_64312608	NA	NA	df	NA	df	NA	FF	df	FF	df	FF	NA	NA	NA	FF	FF	FF	FF	FF	FF	FF	NA	df	FF	FF	df	FF	df	df	NA	df	df	FF	FF	df	df	df	df	FF	FF	FF	FF	FF	df	df	NA	NA	df	FF
chr9_64340043_64340054	DD	DD	DD	BB	DD	DD	BB	DD	BB	DD	BB	DD	DD	DD	BB	DD	BB	BB	BB	BB	BB	DD	DD	BB	DD	DD	BB	DD	DD	DD	DD	DD	BB	BB	DD	DD	DD	DD	BB	BB	BB	BB	BB	DD	DD	BB	DD	DD	BB
chr9_64356934_64356977	DD	DD	DD	BB	DD	DD	BB	DD	BB	DD	BB	DD	DD	DD	BB	DD	BB	BB	BB	BB	BB	DD	DD	BB	DD	DD	BB	DD	DD	DD	DD	DD	BB	BB	DD	DD	DD	DD	BB	BB	BB	BB	BB	DD	DD	BB	DD	DD	BB
chr9_64365071_64365088	DD	DD	DD	BB	DD	DD	BB	DD	BB	DD	BB	DD	DD	DD	BB	DD	BB	BB	BB	BB	BB	DD	DD	BB	DD	DD	BB	DD	DD	DD	DD	DD	BB	BB	DD	DD	DD	DD	BB	BB	BB	BB	BB	DD	DD	BB	DD	DD	BB
chr9_64366601_64366616	DD	DD	DD	BB	DD	DD	BB	DD	BB	DD	BB	DD	DD	DD	BB	DD	BB	BB	BB	BB	BB	DD	DD	BB	DD	DD	BB	DD	DD	DD	DD	DD	BB	BB	DD	DD	DD	DD	BB	BB	BB	BB	BB	DD	DD	BB	DD	DD	BB
chr9_64369588_64369605	DD	DD	DD	BB	DD	DD	BB	DD	BB	DD	bn	DD	DD	DD	BB	DD	BB	BB	BB	BB	BB	DD	DD	bn	DD	DD	BB	DD	DD	DD	DD	DD	BB	BB	DD	DD	DD	DD	BB	BB	BB	BB	BB	DD	DD	BB	DD	DD	BB
chr9_64369791_64369814	DD	DD	DD	BB	dn	DD	BB	DD	BB	DD	BB	DD	DD	DD	BB	DD	BB	BB	BB	BB	BB	DD	dn	BB	DD	DD	BB	DD	DD	DD	DD	DD	BB	BB	DD	DD	dn	DD	BB	BB	BB	BB	BB	DD	DD	BB	DD	DD	BB
chr9_64371685_64371696	DD	DD	DD	BB	DD	DD	BB	DD	BB	DD	BB	DD	DD	DD	BB	DD	BB	BB	BB	BB	BB	DD	DD	BB	DD	DD	BB	DD	DD	DD	DD	DD	BB	BB	DD	DD	DD	DD	BB	BB	BB	BB	BB	DD	DD	BB	DD	DD	BB
chr9_64373623_64373640	DD	DD	DD	BB	DD	DD	BB	DD	BB	DD	BB	DD	DD	DD	BB	DD	BB	BB	BB	BB	BB	DD	DD	BB	DD	dn	BB	DD	DD	DD	DD	DD	BB	BB	DD	DD	DD	DD	BB	BB	BB	BB	BB	DD	DD	bn	DD	DD	BB
chr9_64390511_64390542	DD	DD	DD	BB	DD	DD	BB	DD	BB	DD	BB	DD	DD	DD	BB	DD	BB	BB	BB	BB	BB	DD	DD	BB	DD	DD	BB	DD	DD	DD	DD	DD	BB	BB	DD	DD	DD	DD	BB	BB	BB	BB	BB	DD	DD	BB	DD	DD	BB
chr9_64396264_64396284	dn	DD	DD	BB	DD	dn	BB	dn	BB	DD	BB	DD	DD	DD	BB	DD	BB	BB	BB	BB	BB	dn	DD	BB	DD	DD	BB	DD	DD	DD	DD	DD	BB	BB	DD	dn	DD	DD	BB	BB	BB	BB	BB	DD	DD	BB	dn	DD	BB
chr9_64398033_64398068	bd	bd	bd	BB	DD	DD	BB	DD	BB	DD	BB	bd	bd	bd	BB	DD	BB	bn	BB	BB	BB	bd	bd	BB	bd	DD	BB	bd	DD	DD	bd	bd	BB	BB	DD	DD	bd	bd	BB	BB	BB	BB	BB	bd	DD	BB	DD	bd	BB
chr9_64405541_64405584	DD	DD	DD	BB	DD	DD	BB	DD	BB	DD	BB	DD	DD	DD	BB	DD	BB	BB	BB	BB	BB	DD	DD	BB	DD	DD	BB	DD	DD	DD	DD	DD	BB	BB	DD	DD	DD	DD	BB	BB	BB	BB	BB	DD	DD	BB	DD	DD	BB
chr9_64421172_64421187	df	df	df	FF	df	df	FF	df	FF	df	FF	df	df	df	FF	df	FF	FF	FF	FF	FF	df	df	FF	df	df	FF	df	df	DD	df	df	FF	FF	df	df	df	df	FF	FF	FF	FF	FF	df	df	FF	df	df	FF
chr9_64431013_64431036	DD	DD	DD	BB	DD	DD	BB	DD	BB	DD	BB	DD	DD	DD	BB	DD	BB	BB	BB	BB	BB	DD	DD	BB	DD	DD	BB	DD	DD	DD	DD	DD	BB	BB	DD	DD	DD	DD	BB	BB	BB	BB	BB	DD	DD	BB	DD	DD	BB
chr9_64467400_64467431	DD	DD	DD	BB	DD	DD	BB	DD	BB	DD	BB	DD	NN	DD	BB	DD	bn	BB	BB	BB	BB	DD	DD	BB	DD	NA	BB	DD	DD	DD	DD	DD	BB	BB	DD	DD	DD	DD	BB	BB	BB	BB	BB	DD	DD	BB	DD	DD	BB
chr9_64490301_64490350	DD	DD	DD	BB	NA	NA	BB	NA	BB	NA	BB	NA	DD	DD	NN	NA	BB	NA	BB	BB	BB	DD	DD	BB	DD	NA	BB	DD	DD	NA	DD	DD	bn	BB	DD	NA	BB	NA	BB	BB	BB	BB	BB	DD	DD	BB	DD	DD	BB
chr9_64493173_64493208	DD	DD	DD	BB	dn	DD	BB	DD	BB	DD	BB	DD	DD	DD	BB	DD	BB	BB	BB	BB	BB	DD	DD	BB	DD	DD	BB	DD	DD	DD	DD	DD	BB	BB	DD	NA	BB	DD	BB	BB	BB	BB	BB	DD	DD	BB	DD	DD	BB
chr9_64532493_64532528	DD	DD	DD	BB	DD	DD	BB	DD	BB	DD	BB	DD	DD	DD	BB	DD	bn	BB	BB	BB	BB	DD	DD	BB	DD	DD	BB	DD	DD	DD	DD	DD	BB	BB	DD	BB	BB	DD	BB	BB	BB	BB	BB	DD	DD	BB	DD	DD	BB
chr9_64562860_64562899	DD	DD	DD	BB	DD	DD	BB	DD	BB	DD	BB	DD	DD	DD	BB	DD	BB	NA	BB	BB	BB	DD	DD	BB	DD	DD	BB	DD	DD	DD	DD	DD	BB	BB	DD	BB	BB	DD	BB	BB	BB	BB	BB	DD	DD	BB	DD	DD	NN
chr9_64585478_64585513	DD	DD	DD	BB	DD	DD	BB	DD	BB	DD	BB	DD	DD	DD	BB	DD	BB	BB	BB	BB	BB	DD	DD	BB	DD	DD	BB	DD	DD	DD	DD	DD	BB	BB	DD	BB	BB	DD	BB	BB	BB	BB	BB	DD	DD	BB	DD	DD	BB
chr9_64595806_64595819	DD	DD	DD	BB	DD	DD	BB	DD	BB	DD	BB	DD	DD	DD	BB	DD	BB	BB	BB	BB	BB	DD	DD	BB	DD	DD	BB	DD	DD	DD	DD	DD	BB	BB	DD	BB	BB	DD	BB	BB	BB	BB	BB	DD	DD	BB	DD	DD	BB
chr9_64598191_64598218	DD	DD	DD	BB	NN	NN	NA	DD	BB	DD	BB	DD	DD	NA	BB	DD	NA	BB	BB	NA	BB	DD	NA	BB	DD	NA	BB	DD	DD	NA	NA	DD	BB	BB	NA	BB	BB	DD	NA	BB	BB	BB	BB	DD	NA	BB	DD	NA	BB
chr9_64616491_64616511	DD	DD	DD	BB	DD	DD	BB	bd	BB	DD	BB	DD	DD	DD	BB	DD	BB	BB	BB	BB	BB	DD	DD	BB	DD	DD	BB	DD	DD	DD	DD	DD	BB	BB	DD	BB	BB	DD	BB	BB	BB	BB	BB	DD	DD	BB	DD	DD	BB
chr9_64616951_64616962	DD	DD	DD	BB	DD	DD	BB	DD	BB	DD	BB	DD	DD	DD	BB	DD	BB	BB	BB	BB	BB	DD	DD	BB	DD	DD	BB	DD	DD	DD	DD	DD	BB	BB	DD	BB	BB	DD	BB	BB	BB	BB	BB	DD	DD	BB	DD	DD	BB
chr9_64646168_64646187	DD	DD	DD	BB	DD	DD	BB	DD	BB	DD	BB	DD	DD	DD	BB	DD	BB	BB	BB	BB	BB	DD	DD	BB	DD	DD	BB	DD	DD	DD	DD	DD	BB	BB	DD	BB	BB	DD	BB	BB	BB	BB	BB	DD	DD	BB	DD	DD	BB
chr9_64761316_64761350	FF	FF	FF	FF	FF	NA	FF	FF	FF	FF	FF	FF	FF	NA	FF	FF	FF	FF	FF	FF	FF	FF	FF	FF	FF	NA	FF	FF	FF	NA	FF	FF	FF	FF	NA	FF	FF	FF	FF	FF	FF	FF	FF	FF	FF	FF	FF	FF	NA
chr9_64787241_64787282	NA	df	df	FF	df	NA	NA	df	FF	df	FF	df	df	df	FF	df	NA	FF	FF	FF	FF	NA	df	NN	df	fn	FF	df	df	FF	df	df	FF	FF	df	FF	FF	df	FF	FF	FF	FF	FF	NA	df	FF	FF	NA	FF
chr9_64813754_64813805	NA	FF	FF	NN	FF	FF	NN	FF	NN	FF	NN	NA	FF	NA	NN	NA	FF	NN	NA	NN	NN	FF	FF	NN	fn	NA	NA	NA	FF	FF	FF	FF	FF	FF	NA	FF	FF	NA	FF	FF	NA	NA	FF	NA	FF	NA	FF	FF	FF
chr9_65098666_65098685	DD	DD	DD	BB	DD	DD	BB	DD	BB	DD	BB	DD	DD	DD	BB	DD	DD	BB	BB	BB	BB	DD	DD	BB	DD	DD	BB	DD	DD	DD	DD	DD	BB	BB	DD	BB	BB	DD	BB	BB	BB	BB	BB	DD	DD	BB	DD	DD	BB
chr9_65137034_65137063	FF	FF	FF	NA	NA	FF	FF	FF	FF	FF	FF	FF	FF	FF	FF	FF	FF	FF	FF	FF	FF	FF	FF	FF	FF	NA	FF	FF	FF	FF	NA	FF	NA	FF	FF	FF	FF	FF	FF	NA	NA	FF	FF	FF	FF	FF	FF	FF	NA
chr9_65153700_65153727	DD	DD	du	NA	DD	DD	DD	DD	NA	DD	DD	DD	DD	DD	NA	DD	DD	DD	NA	DD	NA	DD	DD	UU	DD	DD	DD	DD	DD	DD	DD	DD	DD	NA	DD	DD	DD	DD	NA	NA	DD	NA	DD	DD	DD	NA	DD	DD	DD
chr9_65166031_65166051	DD	DD	DD	BB	DD	DD	BB	DD	BB	DD	BB	NA	NA	DD	BB	DD	NN	BB	BB	BB	BB	DD	NA	BB	DD	DD	BB	DD	DD	DD	DD	DD	BB	BB	DD	BB	BB	DD	BB	BB	BB	BB	BB	DD	DD	BB	DD	DD	BB
chr9_65174340_65174379	DD	DD	DD	BB	DD	DD	BB	DD	BB	DD	BB	DD	DD	DD	BB	DD	DD	BB	BB	BB	BB	DD	DD	BB	DD	DD	BB	DD	DD	DD	DD	DD	BB	BB	DD	BB	BB	DD	BB	BB	BB	BB	BB	DD	DD	BB	DD	DD	BB
chr9_65206678_65206713	NA	DD	DD	BB	NA	DD	BB	DD	BB	DD	BB	NA	DD	DD	BB	NN	NA	BB	BB	BB	BB	DD	NA	BB	DD	NA	BB	DD	DD	DD	DD	DD	NA	BB	DD	BB	BB	DD	BB	BB	NA	BB	BB	NA	DD	BB	DD	DD	NA
chr9_65223415_65223438	DD	DD	DD	BB	DD	DD	BB	DD	BB	DD	BB	DD	DD	DD	BB	DD	DD	BB	BB	BB	BB	DD	DD	BB	DD	DD	BB	DD	DD	DD	DD	DD	BB	BB	DD	BB	BB	DD	BB	BB	BB	BB	BB	DD	DD	BB	DD	DD	BB
chr9_65232130_65232143	dn	dn	dn	BB	dn	dn	BB	dn	BB	DD	BB	dn	dn	dn	BB	DD	DD	BB	BB	BB	BB	dn	dn	BB	dn	DD	BB	DD	dn	DD	dn	dn	BB	BB	DD	BB	BB	dn	BB	BB	BB	BB	BB	dn	dn	BB	DD	dn	BB
chr9_65232144_65232155	DD	DD	DD	BB	dn	DD	BB	DD	BB	DD	BB	DD	DD	DD	BB	DD	DD	BB	BB	BB	BB	DD	DD	BB	DD	DD	BB	DD	DD	DD	DD	DD	BB	BB	DD	BB	BB	DD	BB	BB	BB	BB	BB	DD	DD	BB	DD	DD	BB
chr9_65232198_65232211	DD	DD	DD	BB	DD	DD	BB	DD	BB	DD	BB	DD	DD	DD	BB	DD	DD	BB	BB	BB	BB	DD	DD	BB	DD	DD	BB	DD	DD	DD	DD	DD	BB	BB	DD	BB	BB	DD	BB	BB	BB	BB	BB	DD	DD	BB	DD	DD	BB
chr9_65233155_65233178	DD	DD	DD	BB	DD	DD	BB	DD	BB	DD	BB	DD	DD	DD	BB	DD	DD	BB	BB	bn	BB	DD	DD	BB	DD	DD	BB	DD	DD	DD	DD	DD	BB	BB	DD	BB	BB	DD	BB	BB	bn	BB	BB	DD	dn	BB	DD	DD	BB
chr9_65251719_65251774	DD	DD	DD	BB	DD	DD	BB	DD	BB	DD	BB	DD	DD	DD	BB	DD	DD	BB	BB	BB	BB	DD	DD	BB	DD	DD	BB	DD	DD	DD	DD	DD	BB	BB	DD	BB	BB	DD	BB	BB	BB	BB	BB	DD	DD	BB	DD	DD	BB
chr9_65265087_65265110	DD	DD	DD	BB	DD	DD	BB	DD	BB	DD	BB	DD	DD	DD	BB	DD	DD	BB	BB	BB	BB	DD	DD	BB	DD	DD	BB	DD	DD	DD	DD	DD	BB	BB	DD	BB	BB	DD	BB	BB	BB	BB	BB	DD	DD	BB	DD	DD	BB
chr9_65286970_65286989	DD	DD	DD	BB	DD	DD	BB	DD	BB	DD	BB	DD	DD	DD	BB	DD	DD	BB	BB	BB	BB	DD	DD	BB	DD	DD	BB	DD	DD	DD	DD	DD	BB	BB	DD	BB	BB	DD	BB	BB	BB	BB	BB	DD	DD	BB	DD	DD	BB
chr9_65300887_65300906	df	df	df	FF	df	df	FF	df	FF	df	FF	df	df	df	FF	df	df	FF	FF	FF	FF	df	df	FF	df	df	FF	df	df	df	df	df	FF	FF	df	FF	FF	df	FF	FF	FF	FF	FF	df	df	FF	df	df	FF
chr9_65307434_65307449	DD	DD	DD	BB	DD	DD	BB	DD	BB	DD	BB	DD	DD	DD	BB	DD	DD	BB	BB	BB	BB	DD	DD	BB	DD	DD	BB	DD	DD	DD	DD	DD	BB	BB	DD	BB	BB	DD	BB	BB	BB	BB	BB	DD	DD	BB	DD	DD	BB
chr9_65317263_65317277	DD	DD	DD	BB	DD	DD	BB	DD	BB	DD	BB	DD	DD	DD	BB	DD	DD	BB	BB	BB	BB	DD	DD	BB	DD	DD	BB	DD	DD	DD	DD	DD	BB	BB	DD	BB	BB	DD	BB	BB	BB	BB	BB	DD	DD	BB	DD	DD	BB
chr9_65318884_65318923	DD	DD	DD	bn	DD	DD	BB	DD	BB	DD	BB	DD	DD	DD	BB	DD	DD	BB	BB	BB	BB	DD	DD	BB	DD	DD	BB	DD	DD	DD	DD	DD	BB	BB	DD	BB	BB	DD	BB	BB	BB	BB	bn	DD	DD	BB	DD	DD	BB
chr9_65385334_65385349	DD	DD	DD	BB	DD	DD	BB	DD	BB	DD	BB	DD	DD	DD	BB	DD	DD	BB	BB	BB	BB	DD	DD	BB	DD	DD	BB	DD	DD	DD	DD	DD	BB	BB	DD	BB	BB	DD	BB	BB	BB	BB	BB	DD	DD	BB	DD	DD	BB
chr9_65397553_65397576	DD	DD	DD	BB	DD	DD	BB	DD	BB	DD	BB	DD	DD	DD	BB	DD	DD	BB	BB	BB	BB	DD	DD	BB	DD	DD	BB	DD	DD	DD	DD	DD	BB	BB	dn	BB	BB	DD	BB	BB	BB	BB	BB	DD	DD	BB	DD	DD	BB
chr9_65400489_65400536	DD	DD	DD	BB	DD	DD	NA	DD	BB	DD	NA	DD	DD	DD	BB	DD	DD	BB	NA	BB	BB	DD	DD	BB	DD	NA	BB	DD	DD	DD	DD	DD	BB	BB	DD	BB	BB	DD	BB	BB	bn	BB	BB	DD	DD	NA	DD	DD	BB
chr9_65417282_65417325	DD	DD	DD	BB	DD	DD	BB	DD	BB	BB	BB	DD	DD	DD	bd	DD	DD	BB	bd	BB	BB	DD	DD	BB	DD	DD	BB	DD	NA	DD	DD	DD	NA	BB	DD	BB	BB	DD	BB	BB	BB	BB	BB	DD	DD	BB	NA	DD	BB
chr9_65425834_65425853	DD	DD	DD	BB	DD	DD	BB	DD	BB	DD	BB	DD	DD	DD	BB	DD	DD	BB	BB	BB	BB	DD	DD	BB	DD	DD	BB	DD	DD	DD	DD	DD	BB	BB	DD	BB	BB	DD	BB	BB	BB	BB	BB	DD	DD	BB	DD	DD	BB
chr9_65472456_65472471	dd	dd	dd	BB	dd	dd	bd	dd	BB	dd	BB	dd	DD	dd	BB	dd	dd	BB	BB	BB	BB	dd	dd	BB	dd	dd	BB	dd	dd	dd	dd	dd	BB	BB	dd	BB	BB	dd	bb	BB	bb	BB	BB	dd	dd	BB	dd	dd	BB
chr9_65472471_65472488	DD	DD	DD	BB	DD	NA	NA	DD	BB	DD	BB	DD	DD	DD	BB	DD	NA	NA	BB	NA	BB	DD	DD	BB	DD	NA	BB	DD	DD	DD	DD	DD	BB	BB	DD	NA	BB	DD	bd	BB	BB	NA	BB	DD	DD	NA	DD	DD	BB
chr9_65483534_65483557	DD	DD	DD	BB	DD	DD	BB	DD	BB	DD	BB	DD	DD	DD	BB	DD	DD	BB	BB	BB	BB	DD	DD	BB	DD	DD	BB	DD	DD	DD	DD	DD	BB	BB	DD	BB	BB	DD	BB	BB	BB	BB	BB	DD	DD	BB	DD	DD	BB
chr9_65493940_65493967	DD	DD	DD	BB	DD	DD	BB	DD	BB	DD	BB	DD	DD	DD	BB	DD	DD	BB	BB	BB	BB	DD	DD	BB	DD	DD	BB	DD	DD	DD	DD	DD	BB	BB	DD	BB	BB	DD	BB	BB	BB	BB	BB	DD	DD	BB	DD	DD	BB
chr9_65520617_65520628	DD	DD	DD	BB	DD	DD	BB	DD	BB	DD	BB	DD	DD	DD	BB	DD	DD	BB	BB	BB	BB	DD	DD	BB	DD	DD	BB	DD	DD	DD	DD	DD	BB	BB	DD	BB	BB	DD	BB	BB	BB	BB	BB	DD	DD	BB	DD	DD	BB
chr9_65523320_65523359	DD	DD	DD	BB	NA	DD	BB	DD	BB	dn	BB	DD	DD	DD	BB	DD	DD	BB	BB	BB	NA	DD	DD	BB	NA	NA	BB	DD	DD	DD	DD	NA	NA	BB	DD	BB	BB	DD	BB	BB	NA	BB	BB	DD	DD	NA	DD	DD	BB
chr9_65544171_65544225	DD	DD	DD	BB	DD	DD	BB	DD	BB	DD	BB	DD	DD	DD	BB	DD	DD	BB	BB	BB	BB	DD	DD	BB	DD	DD	BB	DD	DD	DD	DD	DD	BB	BB	DD	BB	BB	DD	BB	BB	BB	BB	BB	DD	DD	BB	DD	DD	BB
chr9_65570434_65570481	NA	FF	FF	FF	NA	NA	FF	FF	FF	FF	FF	FF	FF	FF	FF	FF	FF	FF	FF	FF	FF	NA	FF	FF	FF	FF	FF	FF	FF	FF	NA	FF	FF	FF	FF	NA	FF	FF	FF	FF	FF	FF	NA	NA	FF	FF	FF	FF	FF
chr9_65610657_65610668	DD	DD	DD	BB	DD	DD	BB	DD	BB	DD	BB	DD	DD	DD	BB	DD	DD	BB	BB	BB	BB	DD	DD	BB	bd	DD	BB	DD	DD	DD	DD	DD	BB	BB	DD	BB	BB	DD	BB	BB	BB	BB	BB	DD	DD	BB	DD	DD	BB
chr9_65623822_65623865	DD	NN	DD	BB	DD	DD	BB	DD	BB	NN	BB	DD	DD	DD	BB	DD	dn	BB	BB	BB	BB	DD	DD	BB	DD	DD	NA	DD	DD	DD	DD	DD	BB	BB	DD	BB	NA	DD	BB	BB	BB	BB	BB	DD	DD	BB	DD	DD	NA
chr9_65635554_65635573	DD	DD	DD	BB	DD	DD	BB	DD	BB	DD	BB	DD	DD	DD	BB	DD	DD	BB	BB	BB	BB	DD	DD	BB	DD	DD	BB	DD	DD	DD	DD	DD	BB	BB	DD	BB	BB	DD	BB	BB	BB	BB	BB	DD	DD	BB	DD	DD	BB
chr9_65647885_65647904	DD	DD	DD	BB	DD	DD	BB	DD	BB	DD	BB	DD	DD	DD	BB	DD	DD	BB	BB	BB	BB	DD	DD	BB	DD	DD	BB	DD	DD	DD	DD	DD	BB	BB	DD	BB	BB	DD	BB	BB	BB	BB	BB	DD	DD	BB	DD	DD	BB
chr9_65668752_65668769	dd	dd	dd	BB	dd	dd	bd	dd	BB	dd	BB	dd	dd	dd	BB	dd	dd	BB	BB	BB	BB	dd	dd	BB	dd	dd	BB	dd	dd	dd	dd	dd	BB	BB	dd	BB	BB	dd	BB	BB	BB	BB	BB	dd	dd	BB	dd	dd	BB
chr9_65669189_65669213	DD	DD	DD	BB	DD	DD	BB	DD	BB	DD	BB	DD	DD	DD	BB	DD	DD	BB	bn	BB	BB	DD	DD	BB	DD	DD	BB	DD	DD	DD	DD	DD	BB	BB	DD	BB	BB	DD	BB	BB	BB	BB	BB	DD	DD	BB	DD	DD	BB
chr9_65673559_65673593	DD	DD	DD	BB	DD	DD	BB	DD	BB	DD	BB	DD	DD	DD	BB	DD	DD	BB	BB	BB	BB	DD	DD	BB	DD	DD	BB	DD	DD	DD	DD	DD	BB	BB	DD	BB	BB	DD	BB	BB	BB	BB	BB	DD	DD	BB	DD	DD	BB
chr9_65683816_65683833	DD	DD	DD	BB	DD	DD	BB	DD	BB	DD	BB	DD	DD	DD	BB	DD	DD	BB	BB	BB	BB	DD	DD	bn	DD	DD	BB	dn	DD	DD	DD	DD	BB	BB	DD	BB	BB	DD	BB	bn	BB	BB	BB	DD	DD	BB	DD	DD	BB
chr9_65686012_65686036	DD	DD	DD	BB	DD	DD	BB	DD	BB	DD	BB	DD	DD	DD	BB	DD	DD	BB	BB	BB	BB	DD	DD	BB	DD	DD	BB	DD	DD	DD	DD	DD	BB	BB	DD	BB	BB	DD	BB	BB	BB	BB	BB	DD	bd	BB	DD	DD	BB
chr9_65707637_65707660	DD	DD	DD	BB	DD	DD	BB	DD	BB	DD	BB	DD	DD	DD	BB	DD	DD	BB	BB	BB	BB	DD	DD	BB	DD	DD	BB	DD	DD	DD	DD	DD	BB	BB	DD	BB	BB	DD	BB	BB	BB	BB	BB	DD	DD	BB	DD	DD	BB
chr9_65723287_65723326	DD	DD	DD	BB	DD	DD	BB	DD	BB	DD	BB	DD	DD	DD	BB	DD	DD	BB	BB	BB	BB	DD	DD	BB	DD	DD	BB	DD	DD	DD	DD	DD	BB	BB	DD	BB	BB	DD	BB	BB	bn	BB	bn	DD	DD	BB	DD	DD	BB
chr9_65726776_65726787	DD	DD	DD	BB	DD	DD	BB	DD	BB	DD	BB	DD	DD	DD	BB	DD	DD	BB	BB	BB	BB	DD	DD	BB	DD	DD	BB	DD	DD	DD	DD	DD	BB	BB	DD	BB	BB	DD	BB	BB	BB	BB	BB	DD	DD	BB	DD	DD	BB
chr9_65728909_65728956	DD	DD	DD	BB	DD	DD	BB	DD	BB	DD	BB	DD	DD	DD	BB	DD	DD	BB	BB	BB	BB	DD	DD	BB	DD	DD	BB	DD	DD	DD	DD	DD	BB	BB	DD	BB	BB	DD	BB	BB	bn	BB	BB	DD	DD	BB	DD	DD	BB
chr9_65741030_65741041	DD	DD	DD	BB	DD	DD	BB	DD	BB	DD	BB	DD	DD	DD	BB	DD	DD	BB	BB	BB	BB	DD	DD	BB	DD	DD	BB	DD	DD	DD	DD	DD	BB	BB	DD	BB	BB	DD	BB	BB	BB	BB	BB	DD	DD	BB	DD	DD	BB
chr9_65764573_65764588	DD	DD	DD	BB	DD	DD	BB	DD	BB	DD	BB	DD	DD	DD	BB	DD	DD	BB	BB	BB	BB	DD	DD	BB	DD	DD	BB	DD	DD	DD	DD	DD	BB	BB	DD	BB	BB	DD	BB	BB	BB	BB	BB	DD	DD	BB	DD	DD	BB
chr9_65769175_65769202	DD	DD	DD	BB	DD	DD	BB	DD	BB	DD	BB	DD	DD	DD	BB	DD	DD	bn	BB	BB	BB	DD	DD	bn	DD	DD	BB	DD	DD	DD	DD	DD	BB	BB	DD	BB	BB	DD	BB	BB	BB	BB	BB	DD	DD	BB	DD	DD	BB
chr9_65778569_65778593	DD	DD	DD	BB	DD	DD	BB	DD	BB	DD	BB	DD	DD	DD	NA	DD	DD	NA	BB	BB	BB	DD	DD	BB	DD	NA	NN	DD	DD	NA	NA	DD	BB	BB	DD	BB	BB	DD	BB	BB	NA	BB	BB	DD	DD	BB	DD	DD	BB
chr9_65801990_65802001	DD	DD	DD	BB	DD	DD	BB	DD	BB	DD	BB	DD	DD	DD	BB	DD	DD	BB	BB	BB	BB	DD	DD	BB	DD	DD	BB	DD	DD	DD	DD	DD	BB	BB	DD	BB	BB	DD	BB	BB	BB	BB	BB	DD	DD	BB	DD	DD	BB
chr9_65910560_65910586	DD	DD	DD	BB	DD	DD	BB	DD	BB	DD	BB	DD	DD	DD	BB	DD	DD	BB	BB	BB	BB	DD	DD	BB	DD	dn	BB	DD	DD	DD	DD	DD	BB	BB	bd	BB	BB	DD	BB	BB	BB	BB	BB	DD	DD	BB	DD	DD	BB
chr9_65918592_65918615	NA	dd	dd	BB	dd	dd	BB	dd	BB	dd	BB	bd	dd	NA	NA	dd	NA	BB	BB	BB	BB	dd	dd	BB	dd	dd	BB	dd	bd	NA	dd	NA	BB	NA	dd	NN	NA	dd	BB	BB	BB	BB	BB	dd	dd	BB	dd	dd	BB
chr9_65931755_65931790	NA	DD	DD	BB	DD	NA	BB	DD	BB	DD	NA	DD	NA	DD	NA	NA	DD	BB	BB	BB	BB	DD	DD	BB	DD	NA	BB	DD	NA	NA	NA	DD	BB	BB	NA	BB	NA	DD	BB	BB	bn	BB	BB	DD	DD	BB	DD	NA	BB
chr9_65954037_65954071	DD	DD	DD	BB	DD	DD	BB	DD	BB	DD	BB	DD	DD	DD	BB	DD	DD	BB	BB	BB	BB	DD	DD	BB	DD	DD	BB	DD	DD	DD	DD	DD	BB	BB	DD	BB	BB	DD	BB	BB	BB	BB	BB	DD	DD	BB	DD	DD	BB
chr9_65962663_65962690	DD	DD	DD	BB	DD	NA	BB	NA	BB	dn	BB	DD	DD	DD	BB	DD	DD	BB	BB	BB	BB	NA	DD	BB	DD	DD	BB	DD	DD	DD	DD	DD	BB	BB	DD	BB	BB	bd	BB	BB	BB	BB	BB	DD	DD	BB	NA	DD	BB
chr9_65970546_65970577	NA	DD	DD	BB	DD	DD	BB	DD	BB	DD	BB	DD	dn	NA	BB	DD	NA	BB	BB	NA	BB	NA	DD	BB	DD	DD	BB	DD	DD	DD	NN	DD	BB	BB	DD	BB	BB	DD	BB	BB	BB	BB	BB	DD	DD	BB	DD	DD	BB
chr9_65976912_65976959	DD	DD	DD	BB	DD	DD	BB	DD	BB	DD	BB	DD	DD	DD	BB	DD	DD	BB	BB	BB	BB	DD	DD	NN	DD	DD	BB	DD	DD	DD	DD	DD	BB	BB	DD	BB	BB	DD	BB	BB	NA	BB	BB	DD	DD	BB	DD	DD	BB
chr9_65978226_65978277	DD	DD	DD	DD	DD	DD	DD	DD	NA	DD	DD	du	DD	DD	NA	DD	DD	DD	NA	DD	DD	DD	DD	DD	DD	DD	DD	DD	DD	DD	DD	DD	DD	du	du	DD	UU	DD	NA	DD	NA	DD	du	DD	DD	du	DD	DD	DD
chr9_65983852_65983891	DD	DD	DD	DD	DD	DD	BB	DD	BB	DD	BB	DD	DD	DD	BB	DD	DD	BB	BB	BB	BB	DD	DD	BB	DD	DD	BB	DD	DD	DD	DD	DD	BB	BB	DD	BB	BB	DD	BB	BB	BB	bn	BB	DD	DD	BB	DD	DD	BB
chr9_65989257_65989276	DD	DD	DD	BB	DD	DD	BB	DD	BB	DD	BB	DD	DD	DD	BB	DD	DD	BB	BB	BB	BB	DD	DD	BB	DD	DD	BB	DD	DD	DD	DD	DD	BB	BB	DD	BB	BB	DD	BB	BB	BB	BB	BB	DD	DD	BB	DD	DD	BB
chr9_65992637_65992664	DD	DD	DD	BB	DD	DD	BB	DD	BB	DD	BB	DD	DD	DD	BB	DD	DD	BB	BB	BB	BB	DD	DD	BB	DD	DD	BB	DD	DD	DD	DD	DD	BB	BB	DD	BB	BB	DD	BB	BB	BB	BB	BB	DD	DD	BB	DD	DD	BB
chr9_66005399_66005428	DD	DD	DD	BB	NA	DD	NA	NA	BB	DD	BB	DD	DD	DD	BB	DD	NA	BB	BB	BB	NA	DD	NA	BB	DD	DD	BB	DD	DD	DD	NA	NA	NA	BB	DD	BB	BB	NA	NN	NA	BB	NA	BB	NA	DD	NA	DD	DD	NA
chr9_66016813_66016838	DD	DD	DD	BB	DD	DD	BB	DD	BB	DD	BB	DD	DD	DD	BB	bd	DD	BB	BB	BB	BB	DD	DD	BB	DD	DD	BB	DD	DD	DD	DD	DD	BB	BB	DD	BB	BB	DD	BB	BB	BB	BB	BB	DD	DD	BB	DD	DD	BB
chr9_66028202_66028253	dn	NN	NN	BB	NA	NA	NN	NA	BB	NA	BB	DD	NA	DD	NN	DD	DD	NA	bn	BB	BB	DD	DD	BB	NA	NA	NA	NA	DD	NA	NA	NN	BB	BB	NN	BB	bn	dn	BB	BB	BB	BB	BB	DD	NA	NN	NA	DD	BB
chr9_66076424_66076439	DD	DD	DD	BB	DD	DD	BB	DD	BB	DD	BB	DD	DD	DD	BB	DD	DD	BB	BB	BB	BB	DD	DD	BB	DD	DD	BB	DD	DD	DD	DD	DD	BB	BB	DD	BB	BB	DD	BB	BB	BB	BB	BB	DD	DD	BB	DD	DD	BB
chr9_66084906_66084933	DD	DD	DD	BB	DD	DD	BB	DD	BB	DD	BB	DD	DD	DD	BB	DD	DD	BB	BB	BB	BB	DD	DD	BB	DD	DD	BB	DD	DD	DD	DD	DD	BB	bn	DD	BB	BB	DD	BB	BB	BB	BB	BB	DD	DD	BB	DD	DD	BB
chr9_66087237_66087256	DD	DD	DD	BB	DD	DD	BB	DD	BB	DD	BB	DD	DD	DD	BB	DD	DD	BB	BB	BB	BB	DD	DD	BB	DD	DD	BB	DD	DD	DD	DD	DD	BB	BB	DD	BB	BB	DD	BB	BB	BB	BB	BB	DD	DD	BB	DD	DD	BB
chr9_66135573_66135614	FF	FF	FF	FF	FF	FF	FF	FF	FF	FF	FF	FF	FF	FF	FF	FF	FF	FF	FF	NA	FF	FF	FF	FF	NA	NA	FF	FF	FF	NA	FF	FF	FF	FF	FF	NA	fn	FF	FF	FF	FF	FF	NN	FF	FF	FF	FF	FF	FF
chr9_66140432_66140467	DD	DD	DD	BB	DD	DD	BB	DD	BB	DD	BB	DD	DD	DD	BB	DD	DD	BB	BB	BB	BB	DD	DD	BB	DD	DD	BB	DD	DD	DD	DD	DD	BB	BB	DD	BB	BB	DD	BB	BB	BB	BB	BB	DD	DD	BB	DD	DD	BB
chr9_66154737_66154752	DD	DD	DD	BB	DD	DD	BB	DD	BB	DD	BB	DD	DD	DD	BB	DD	DD	BB	BB	BB	BB	DD	DD	BB	DD	DD	BB	DD	DD	DD	DD	DD	BB	BB	DD	BB	BB	DD	BB	BB	BB	BB	BB	DD	DD	BB	DD	DD	BB
chr9_66169326_66169345	DD	DD	DD	BB	DD	DD	BB	DD	BB	DD	BB	DD	DD	DD	BB	DD	DD	BB	BB	bd	BB	DD	DD	BB	DD	DD	BB	DD	DD	DD	DD	DD	BB	BB	DD	BB	BB	DD	BB	BB	BB	BB	BB	DD	DD	BB	DD	DD	BB
chr9_66173871_66173906	NA	DD	DD	NA	NA	DD	BB	DD	BB	DD	BB	DD	DD	NA	BB	NA	DD	BB	BB	BB	BB	DD	DD	BB	NN	NA	BB	DD	NA	DD	DD	DD	BB	BB	NA	BB	BB	DD	BB	BB	BB	BB	BB	DD	NA	bn	DD	DD	BB
chr9_66182869_66182886	DD	DD	DD	BB	DD	DD	BB	DD	BB	DD	BB	DD	DD	DD	BB	DD	DD	BB	BB	BB	BB	DD	DD	BB	DD	DD	BB	DD	DD	DD	DD	DD	BB	BB	DD	BB	BB	DD	BB	BB	BB	BB	BB	DD	DD	BB	DD	DD	BB
chr9_66190840_66190887	DD	DD	BB	DD	DD	DD	BB	BB	BB	DD	BB	BB	DD	DD	BB	NA	DD	NA	DD	DD	BB	DD	DD	BB	NA	NA	BB	DD	DD	NA	DD	DD	bn	BB	DD	BB	DD	DD	NA	BB	NA	BB	BB	NA	DD	BB	NA	NA	BB
chr9_66216540_66216575	DD	DD	DD	BB	DD	DD	BB	DD	BB	DD	BB	DD	DD	DD	BB	DD	DD	BB	BB	BB	BB	DD	DD	BB	DD	DD	BB	DD	DD	DD	DD	DD	BB	BB	DD	BB	BB	DD	BB	BB	BB	BB	BB	DD	DD	BB	DD	DD	BB
chr9_66258790_66258849	DD	DD	DD	BB	DD	DD	BB	DD	NA	DD	BB	DD	DD	DD	BB	dn	dn	bn	BB	bn	BB	DD	DD	BB	DD	DD	BB	DD	DD	DD	DD	NA	bn	BB	DD	bn	BB	NA	NA	BB	BB	bn	BB	DD	DD	BB	DD	DD	NA
chr9_66286472_66286495	dn	DD	dn	BB	DD	DD	BB	dn	BB	dn	BB	dn	dn	dn	BB	dn	DD	BB	BB	BB	BB	dn	dn	BB	DD	DD	BB	dn	DD	dn	DD	DD	BB	BB	dn	BB	BB	DD	BB	BB	BB	BB	BB	dn	dn	BB	DD	DD	BB
chr9_66286588_66286607	DD	DD	DD	BB	DD	DD	BB	DD	BB	DD	BB	DD	DD	DD	BB	DD	DD	BB	BB	BB	BB	DD	DD	BB	DD	DD	BB	DD	DD	DD	DD	DD	BB	BB	DD	BB	BB	DD	BB	BB	BB	BB	BB	DD	DD	BB	DD	DD	BB
chr9_66288121_66288148	DD	DD	DD	BB	DD	DD	BB	DD	BB	DD	BB	DD	DD	dn	BB	DD	DD	BB	BB	BB	BB	DD	DD	BB	DD	DD	BB	DD	DD	DD	DD	DD	BB	BB	DD	BB	BB	DD	BB	BB	BB	BB	BB	DD	DD	BB	DD	DD	BB
chr9_66307115_66307130	DD	DD	DD	BB	DD	DD	BB	DD	BB	DD	BB	DD	DD	DD	BB	DD	DD	BB	BB	BB	BB	DD	DD	BB	DD	DD	BB	DD	DD	DD	DD	DD	BB	BB	DD	BB	BB	DD	BB	BB	BB	BB	BB	DD	DD	BB	DD	DD	BB
chr9_66309905_66309919	DD	DD	DD	BB	DD	DD	BB	DD	BB	DD	BB	DD	DD	DD	BB	DD	DD	BB	BB	BB	BB	DD	DD	BB	DD	DD	BB	DD	DD	DD	DD	DD	BB	BB	DD	BB	BB	DD	BB	BB	BB	BB	BB	bd	DD	BB	DD	DD	BB
chr9_66379148_66379199	FF	FF	NA	NA	NA	FF	FF	FF	FF	FF	FF	FF	FF	NA	FF	FF	FF	NA	FF	NA	NA	FF	FF	FF	NA	FF	FF	FF	FF	FF	FF	FF	FF	FF	FF	NA	FF	fn	FF	NA	FF	NA	FF	NA	FF	NA	FF	FF	FF
chr9_66454788_66454835	DD	DD	DD	BB	DD	DD	BB	DD	BB	DD	DD	DD	DD	DD	BB	DD	DD	BB	bd	BB	DD	DD	DD	BB	DD	DD	BB	DD	DD	DD	DD	DD	BB	BB	DD	BB	BB	DD	BB	BB	BB	BB	BB	DD	DD	BB	DD	DD	BB
chr9_66578444_66578487	DD	NA	DD	BB	DD	DD	BB	DD	BB	DD	BB	DD	DD	DD	BB	DD	NA	BB	BB	BB	BB	DD	DD	BB	DD	DD	NA	DD	DD	DD	DD	DD	BB	BB	DD	BB	NA	DD	BB	BB	BB	BB	BB	DD	DD	BB	NA	DD	BB
chr9_66632968_66632987	DD	DD	DD	BB	DD	DD	BB	DD	BB	DD	BB	DD	DD	DD	BB	DD	DD	BB	BB	BB	BB	DD	DD	BB	DD	DD	BB	DD	DD	DD	DD	DD	BB	BB	DD	BB	BB	DD	BB	BB	BB	BB	BB	DD	DD	BB	DD	DD	BB
chr9_66726232_66726251	DD	DD	DD	BB	DD	DD	BB	DD	BB	DD	BB	DD	DD	DD	BB	DD	DD	BB	BB	BB	BB	DD	DD	BB	DD	DD	BB	DD	DD	DD	DD	DD	BB	BB	DD	BB	BB	DD	BB	BB	BB	BB	BB	DD	DD	BB	DD	DD	BB
chr9_66732021_66732040	dd	dd	dd	BB	dd	dd	BB	dd	BB	dd	BB	dd	dd	dd	BB	dd	dd	BB	BB	BB	BB	dd	dd	BB	dd	dd	BB	dd	dd	dd	dd	dd	BB	BB	dd	BB	BB	dd	BB	BB	BB	BB	BB	dd	dd	BB	dd	dd	BB
chr9_66732071_66732114	FF	NN	FF	FF	FF	FF	FF	FF	NA	FF	FF	FF	NA	FF	FF	FF	FF	FF	FF	FF	FF	FF	FF	FF	FF	FF	FF	FF	FF	fn	FF	FF	FF	FF	FF	FF	FF	FF	FF	FF	FF	FF	FF	NN	FF	FF	FF	FF	FF
chr9_66735808_66735819	DD	DD	DD	BB	DD	DD	BB	DD	BB	DD	BB	DD	DD	DD	BB	DD	DD	BB	BB	BB	BB	DD	DD	BB	DD	DD	BB	DD	DD	DD	DD	DD	BB	BB	DD	BB	BB	DD	BB	BB	BB	BB	BB	DD	DD	BB	DD	DD	BB
chr9_66735819_66735830	DD	DD	DD	BB	DD	DD	BB	DD	BB	DD	BB	DD	DD	DD	BB	DD	DD	BB	BB	BB	BB	DD	DD	BB	DD	DD	BB	DD	DD	DD	DD	DD	BB	BB	DD	BB	BB	DD	BB	BB	BB	BB	BB	DD	DD	BB	DD	DD	BB
chr9_66748912_66748947	DD	dn	DD	BB	DD	DD	BB	DD	BB	DD	BB	DD	DD	DD	BB	DD	DD	BB	BB	BB	BB	DD	dn	BB	DD	DD	BB	DD	DD	DD	DD	DD	BB	BB	DD	BB	BB	DD	BB	BB	BB	BB	BB	DD	DD	BB	DD	DD	BB
chr9_66790840_66790884	DD	DD	DD	BB	DD	DD	BB	DD	BB	DD	BB	DD	DD	DD	BB	DD	DD	BB	BB	BB	BB	DD	DD	BB	DD	DD	BB	DD	DD	DD	DD	DD	BB	BB	DD	BB	BB	DD	BB	BB	BB	BB	BB	DD	DD	BB	DD	DD	BB
chr9_66813308_66813327	FF	FF	FF	FF	FF	FF	FF	FF	FF	FF	FF	FF	FF	FF	NA	FF	FF	FF	FF	FF	FF	FF	FF	FF	FF	FF	NN	FF	FF	FF	FF	FF	FF	FF	FF	FF	FF	FF	FF	FF	NA	FF	FF	FF	FF	FF	FF	FF	FF
chr9_66911028_66911059	FF	FF	FF	FF	FF	FF	FF	FF	FF	FF	FF	FF	FF	FF	FF	FF	FF	FF	FF	FF	FF	FF	FF	FF	FF	FF	FF	FF	FF	FF	FF	NN	FF	NA	FF	FF	FF	FF	FF	FF	NA	FF	FF	FF	FF	FF	FF	FF	FF
chr9_66927324_66927363	DD	DD	DD	BB	dn	DD	BB	DD	BB	dn	BB	DD	dn	DD	BB	DD	DD	BB	BB	BB	BB	DD	DD	BB	DD	DD	BB	DD	DD	DD	dn	bn	BB	BB	DD	BB	BB	DD	BB	BB	BB	BB	BB	dn	DD	BB	DD	DD	BB
chr9_66938050_66938081	DD	DD	DD	BB	DD	DD	BB	DD	BB	DD	BB	DD	DD	DD	BB	DD	DD	BB	BB	BB	BB	DD	DD	BB	DD	DD	BB	DD	DD	DD	DD	DD	BB	BB	DD	BB	BB	DD	BB	BB	BB	BB	BB	DD	DD	BB	DD	DD	BB
chr9_66960954_66960974	DD	DD	DD	BB	DD	DD	BB	DD	BB	DD	BB	DD	DD	DD	BB	DD	DD	BB	BB	BB	BB	DD	DD	BB	DD	DD	BB	DD	DD	DD	DD	DD	BB	BB	DD	BB	BB	DD	BB	BB	BB	BB	BB	DD	DD	BB	DD	DD	BB
chr9_66963712_66963743	DD	DD	DD	BB	DD	DD	BB	DD	BB	DD	BB	DD	DD	DD	BB	DD	DD	BB	BB	BB	BB	DD	DD	BB	DD	DD	BB	DD	DD	DD	DD	DD	BB	BB	DD	BB	BB	DD	BB	BB	BB	BB	BB	DD	DD	BB	DD	DD	BB
chr9_66968728_66968759	DD	DD	DD	BB	DD	DD	BB	DD	BB	DD	BB	DD	DD	DD	BB	DD	DD	BB	BB	BB	BB	DD	DD	BB	DD	DD	BB	DD	DD	DD	DD	DD	bn	BB	DD	BB	BB	DD	BB	BB	BB	BB	BB	DD	DD	BB	DD	DD	BB
chr9_66981360_66981389	DD	DD	DD	BB	DD	DD	BB	DD	BB	DD	BB	DD	DD	DD	BB	DD	DD	BB	BB	BB	BB	DD	DD	BB	DD	DD	BB	DD	DD	DD	DD	DD	BB	BB	DD	BB	BB	DD	BB	BB	BB	BB	BB	DD	DD	BB	DD	DD	BB
chr9_66996332_66996347	df	df	df	fn	df	df	FF	df	FF	df	FF	df	df	df	FF	df	df	FF	FF	FF	FF	df	df	FF	df	df	FF	df	df	df	df	df	FF	FF	df	FF	FF	df	FF	FF	FF	FF	FF	df	df	FF	df	df	FF
chr9_66996994_66997021	DD	DD	DD	BB	DD	DD	BB	DD	BB	DD	BB	DD	DD	DD	BB	DD	DD	BB	BB	BB	BB	DD	DD	BB	DD	DD	BB	DD	DD	DD	DD	DD	BB	BB	DD	BB	BB	DD	BB	BB	BB	BB	BB	DD	DD	BB	DD	DD	BB
chr9_66998228_66998251	DD	DD	DD	BB	DD	DD	BB	DD	BB	DD	BB	DD	DD	DD	BB	DD	DD	BB	BB	BB	BB	DD	DD	BB	DD	DD	BB	DD	DD	DD	DD	DD	BB	BB	DD	BB	BB	DD	BB	BB	BB	BB	BB	DD	DD	BB	DD	DD	BB
chr9_67010684_67010701	DD	DD	DD	BB	DD	DD	BB	DD	BB	DD	BB	DD	DD	DD	BB	DD	DD	BB	BB	BB	BB	DD	DD	BB	DD	DD	BB	DD	DD	DD	DD	DD	BB	BB	DD	BB	BB	DD	BB	BB	BB	BB	BB	DD	DD	BB	DD	DD	BB
chr9_67070773_67070792	DD	DD	DD	BB	DD	DD	BB	DD	BB	DD	BB	DD	DD	DD	BB	DD	DD	BB	BB	BB	BB	DD	DD	BB	DD	DD	BB	DD	DD	DD	DD	DD	BB	BB	DD	BB	BB	DD	BB	BB	BB	BB	BB	DD	DD	BB	DD	DD	BB
chr9_67088512_67088550	DD	DD	DD	BB	DD	DD	BB	DD	BB	DD	BB	DD	DD	dn	BB	DD	DD	BB	BB	BB	BB	DD	DD	BB	DD	DD	BB	DD	DD	DD	DD	DD	BB	BB	DD	BB	BB	DD	BB	BB	bd	BB	BB	DD	DD	BB	DD	DD	BB
chr9_67099241_67099252	DD	DD	DD	BB	DD	DD	BB	DD	BB	DD	BB	DD	DD	DD	BB	DD	DD	BB	BB	BB	BB	DD	DD	BB	DD	DD	BB	DD	DD	DD	DD	DD	BB	BB	DD	BB	BB	DD	BB	BB	BB	BB	BB	DD	DD	BB	DD	DD	BB
chr9_67105812_67105823	DD	DD	DD	BB	DD	DD	BB	DD	BB	DD	BB	DD	DD	DD	BB	DD	DD	BB	BB	BB	BB	DD	DD	BB	DD	DD	BB	DD	DD	DD	DD	DD	BB	BB	DD	BB	BB	DD	BB	BB	BB	BB	BB	DD	DD	BB	DD	DD	BB
chr9_67106054_67106065	DD	DD	DD	BB	DD	DD	BB	DD	BB	DD	BB	DD	DD	DD	BB	DD	DD	BB	BB	BB	BB	DD	DD	BB	DD	DD	BB	DD	DD	DD	DD	DD	BB	BB	DD	BB	BB	DD	BB	BB	BB	BB	BB	DD	DD	BB	DD	DD	BB
chr9_67134939_67134970	DD	DD	DD	BB	DD	DD	BB	DD	BB	DD	BB	DD	DD	NA	BB	DD	NA	NA	BB	BB	BB	DD	DD	BB	DD	DD	NA	DD	DD	DD	DD	DD	BB	BB	DD	BB	BB	NA	NA	BB	NA	NA	NA	DD	DD	BB	DD	DD	BB
chr9_67153998_67154017	DD	DD	DD	BB	DD	DD	BB	DD	BB	DD	BB	DD	DD	DD	BB	DD	DD	BB	BB	BB	BB	DD	DD	BB	DD	DD	BB	DD	DD	DD	DD	DD	BB	BB	DD	BB	BB	DD	BB	BB	BB	BB	BB	DD	DD	BB	DD	DD	BB
chr9_67154624_67154639	DD	DD	DD	BB	DD	DD	BB	DD	BB	DD	BB	DD	DD	DD	BB	DD	DD	BB	BB	BB	BB	DD	DD	BB	DD	DD	BB	DD	DD	DD	DD	DD	BB	BB	DD	BB	BB	DD	BB	BB	BB	BB	BB	DD	DD	BB	DD	DD	BB
chr9_67160331_67160345	DD	DD	DD	BB	DD	DD	BB	DD	BB	DD	BB	DD	DD	DD	BB	DD	DD	BB	BB	BB	BB	DD	DD	BB	DD	DD	BB	DD	DD	DD	DD	DD	BB	BB	DD	BB	BB	DD	BB	BB	BB	BB	BB	DD	DD	BB	DD	DD	BB
chr9_67177396_67177407	DD	DD	DD	BB	DD	DD	BB	DD	BB	DD	BB	DD	DD	DD	BB	DD	DD	BB	BB	BB	BB	DD	DD	BB	DD	DD	BB	DD	DD	DD	DD	DD	BB	BB	DD	BB	BB	DD	BB	BB	BB	BB	BB	DD	DD	BB	DD	DD	BB
chr9_67180629_67180642	DD	DD	DD	BB	DD	DD	BB	DD	BB	DD	BB	DD	DD	DD	BB	DD	DD	BB	BB	BB	BB	DD	DD	BB	DD	DD	BB	DD	DD	DD	DD	DD	BB	BB	DD	BB	BB	DD	BB	BB	BB	BB	BB	DD	DD	BB	DD	DD	BB
chr9_67197410_67197425	DD	DD	DD	BB	DD	DD	BB	DD	BB	DD	BB	DD	DD	DD	BB	DD	DD	BB	BB	BB	BB	DD	DD	BB	DD	DD	BB	DD	DD	DD	DD	DD	BB	BB	DD	BB	BB	DD	BB	BB	BB	BB	BB	DD	DD	BB	DD	DD	BB
chr9_67206054_67206067	DD	DD	DD	BB	DD	DD	BB	DD	BB	DD	BB	DD	DD	DD	BB	DD	DD	BB	BB	BB	BB	DD	DD	BB	DD	DD	BB	DD	DD	DD	DD	DD	BB	BB	DD	BB	BB	DD	BB	BB	BB	BB	BB	DD	DD	BB	DD	DD	BB
chr9_67239863_67239878	DD	DD	DD	BB	DD	DD	BB	DD	BB	DD	BB	DD	DD	DD	BB	DD	DD	BB	BB	BB	BB	DD	DD	BB	DD	DD	BB	DD	DD	DD	DD	DD	BB	BB	DD	BB	BB	bd	BB	BB	BB	BB	BB	DD	DD	BB	DD	DD	BB
chr9_67244092_67244105	df	df	df	FF	df	df	FF	df	FF	df	FF	df	dn	DD	FF	df	df	FF	FF	fn	FF	df	df	FF	df	df	FF	DD	df	df	df	df	FF	FF	df	FF	FF	df	FF	FF	FF	FF	FF	df	df	FF	df	dn	FF
chr9_67270653_67270682	DD	DD	DD	BB	DD	DD	BB	DD	BB	DD	BB	DD	DD	DD	BB	DD	DD	BB	BB	BB	BB	DD	DD	BB	DD	DD	BB	DD	DD	DD	DD	DD	BB	BB	DD	BB	BB	DD	BB	BB	BB	BB	BB	DD	DD	BB	DD	DD	BB
chr9_67271339_67271365	DD	DD	DD	BB	DD	DD	BB	DD	BB	DD	BB	DD	DD	DD	BB	DD	DD	BB	BB	BB	BB	DD	DD	BB	DD	DD	BB	DD	DD	DD	DD	DD	BB	BB	DD	BB	BB	DD	BB	BB	BB	BB	BB	DD	dn	BB	DD	DD	BB
chr9_67336446_67336469	DD	DD	DD	BB	DD	DD	BB	DD	BB	DD	BB	DD	DD	DD	BB	DD	DD	BB	BB	BB	BB	DD	DD	BB	DD	DD	BB	DD	DD	DD	DD	DD	BB	BB	DD	BB	BB	DD	BB	BB	BB	BB	BB	DD	DD	BB	DD	DD	BB
chr9_67374266_67374289	DD	DD	DD	BB	DD	DD	BB	DD	BB	DD	BB	DD	DD	DD	BB	DD	DD	BB	BB	BB	BB	DD	DD	BB	DD	DD	BB	DD	DD	DD	DD	DD	BB	BB	DD	BB	BB	DD	BB	BB	BB	BB	BB	DD	DD	BB	DD	DD	BB
chr9_67375017_67375048	dd	bd	bd	BB	bd	bd	BB	dd	BB	bd	BB	bd	dd	dd	BB	bd	bd	BB	BB	BB	BB	dd	dd	BB	bd	dd	BB	dd	dd	dd	bd	dd	BB	BB	dd	BB	BB	dd	BB	BB	BB	BB	BB	bd	bd	BB	bd	dd	BB
chr9_67375136_67375163	DD	DD	DD	BB	DD	DD	BB	DD	BB	DD	BB	DD	DD	DD	BB	DD	DD	BB	BB	BB	BB	DD	DD	BB	DD	DD	BB	DD	DD	DD	DD	DD	BB	BB	DD	BB	BB	DD	BB	BB	BB	BB	BB	DD	DD	BB	DD	DD	BB
chr9_67378335_67378362	FF	FF	FF	FF	FF	FF	FF	FF	FF	FF	FF	FF	FF	FF	FF	FF	FF	FF	FF	FF	FF	FF	FF	FF	FF	FF	FF	FF	FF	FF	FF	FF	FF	FF	FF	FF	FF	FF	FF	NA	NA	FF	FF	FF	FF	FF	FF	FF	FF
chr9_67408615_67408638	DD	DD	DD	BB	DD	DD	BB	DD	BB	DD	BB	DD	DD	DD	BB	DD	DD	BB	BB	BB	BB	DD	DD	BB	DD	DD	BB	DD	DD	DD	DD	DD	BB	BB	DD	BB	BB	DD	BB	BB	BB	BB	BB	DD	DD	BB	DD	DD	BB
chr9_67412005_67412018	DD	DD	DD	BB	DD	DD	BB	DD	BB	DD	BB	DD	DD	DD	BB	DD	DD	BB	BB	BB	BB	DD	DD	BB	DD	DD	BB	DD	DD	DD	DD	DD	BB	BB	DD	BB	BB	DD	BB	BB	BB	BB	BB	DD	DD	BB	DD	DD	BB
chr9_67427649_67427688	FF	FF	FF	FF	FF	FF	FF	FF	FF	NA	FF	FF	FF	FF	FF	FF	FF	NA	fn	FF	FF	FF	FF	NN	FF	NA	NA	FF	FF	NA	FF	FF	FF	FF	FF	FF	FF	FF	FF	FF	NA	FF	FF	FF	NA	NA	FF	FF	FF
chr9_67463287_67463314	dn	dn	dn	FF	dn	df	FF	dn	FF	dn	FF	dn	dn	dn	FF	df	dn	FF	FF	FF	fn	dn	df	FF	dn	dn	FF	dn	dn	nn	dn	dn	FF	fn	dn	FF	FF	dn	FF	FF	FF	FF	FF	dn	dn	FF	dn	DD	FF
chr9_67467520_67467559	DD	DD	DD	BB	DD	DD	BB	DD	BB	DD	BB	DD	DD	DD	BB	dn	DD	BB	BB	BB	BB	DD	DD	BB	DD	DD	BB	DD	DD	DD	DD	DD	BB	BB	DD	BB	BB	DD	BB	BB	BB	BB	BB	DD	DD	BB	DD	DD	BB
chr9_67483471_67483502	FF	FF	FF	FF	FF	FF	FF	FF	FF	FF	FF	FF	FF	NA	FF	FF	FF	FF	FF	FF	FF	FF	FF	FF	FF	FF	FF	FF	FF	FF	FF	FF	FF	FF	FF	FF	FF	NA	FF	FF	FF	FF	FF	FF	FF	FF	FF	FF	FF
chr9_67495061_67495072	DD	DD	DD	BB	DD	DD	BB	DD	BB	DD	BB	DD	DD	DD	BB	DD	DD	BB	BB	BB	BB	DD	DD	BB	DD	DD	BB	DD	DD	DD	DD	DD	BB	BB	DD	BB	BB	DD	BB	BB	BB	BB	BB	DD	DD	BB	DD	DD	BB
chr9_67497839_67497856	DD	DD	DD	BB	DD	DD	BB	DD	BB	DD	BB	DD	DD	DD	BB	DD	DD	BB	BB	BB	BB	DD	DD	BB	DD	DD	BB	DD	DD	DD	DD	DD	BB	BB	bd	BB	BB	DD	BB	BB	BB	BB	BB	DD	DD	BB	DD	DD	BB
chr9_67501319_67501354	DD	DD	DD	BB	DD	DD	BB	DD	BB	DD	BB	DD	DD	NN	BB	DD	DD	BB	BB	BB	NA	DD	DD	BB	DD	DD	BB	DD	DD	DD	DD	DD	BB	BB	DD	BB	BB	DD	NA	BB	BB	NA	BB	DD	DD	BB	DD	DD	BB
chr9_67503504_67503517	DD	DD	DD	BB	DD	DD	BB	DD	BB	DD	BB	DD	DD	DD	BB	DD	DD	BB	BB	BB	BB	DD	DD	BB	DD	DD	BB	DD	DD	DD	DD	DD	BB	BB	DD	BB	BB	DD	BB	BB	BB	BB	BB	DD	DD	BB	DD	DD	BB
chr9_67543883_67543930	DD	DD	DD	BB	DD	DD	BB	DD	BB	DD	BB	DD	DD	DD	BB	DD	DD	BB	BB	BB	BB	DD	DD	BB	DD	DD	BB	DD	DD	DD	DD	DD	BB	BB	DD	BB	BB	DD	BB	BB	BB	BB	DD	DD	DD	BB	DD	DD	BB
chr9_67599763_67599778	DD	DD	DD	BB	DD	DD	BB	DD	BB	DD	BB	DD	DD	DD	BB	DD	DD	BB	BB	BB	BB	DD	DD	BB	DD	DD	BB	DD	DD	DD	DD	DD	BB	BB	DD	BB	BB	DD	BB	BB	BB	BB	BB	DD	DD	BB	DD	DD	BB
chr9_67612409_67612436	DD	DD	DD	BB	DD	DD	BB	DD	BB	DD	BB	DD	DD	DD	BB	DD	DD	BB	BB	BB	BB	DD	DD	BB	DD	DD	BB	DD	DD	DD	DD	DD	BB	BB	DD	BB	BB	DD	BB	BB	BB	BB	BB	DD	DD	BB	DD	DD	BB
chr9_67658359_67658398	dn	DD	DD	BB	dn	DD	BB	DD	BB	DD	BB	dn	DD	DD	BB	DD	DD	BB	BB	BB	BB	DD	DD	BB	DD	DD	BB	DD	DD	DD	dn	DD	BB	BB	DD	bn	BB	DD	BB	NN	BB	BB	BB	DD	DD	BB	DD	DD	bn
chr9_67663720_67663758	DD	DD	DD	BB	DD	DD	BB	DD	BB	DD	BB	DD	DD	DD	BB	DD	DD	BB	BB	BB	BB	DD	DD	BB	DD	DD	BB	DD	DD	DD	DD	DD	BB	BB	DD	BB	BB	DD	BB	BB	BB	BB	BB	DD	DD	BB	DD	DD	BB
chr9_67672875_67672909	DD	DD	DD	BB	DD	DD	BB	DD	BB	DD	BB	DD	DD	DD	BB	DD	DD	BB	BB	BB	BB	DD	DD	BB	DD	DD	BB	DD	DD	DD	DD	DD	BB	BB	DD	BB	BB	DD	BB	BB	BB	BB	BB	DD	DD	BB	DD	DD	BB
chr9_67680060_67680091	DD	DD	DD	BB	DD	DD	BB	DD	BB	DD	BB	DD	DD	DD	BB	DD	DD	BB	BB	BB	BB	DD	DD	BB	DD	DD	BB	DD	DD	DD	DD	DD	BB	BB	DD	BB	BB	DD	BB	BB	BB	BB	BB	DD	DD	BB	DD	DD	BB
chr9_67681919_67681938	DD	DD	DD	BB	DD	DD	BB	DD	BB	DD	BB	DD	DD	DD	BB	DD	DD	BB	BB	BB	BB	DD	DD	BB	DD	DD	BB	DD	DD	DD	DD	DD	BB	BB	DD	BB	BB	DD	BB	BB	BB	BB	BB	DD	DD	BB	DD	DD	BB
chr9_67713066_67713097	DD	DD	DD	BB	DD	DD	BB	DD	BB	DD	BB	DD	DD	DD	BB	DD	DD	BB	BB	BB	BB	DD	DD	BB	DD	DD	BB	DD	DD	DD	DD	DD	BB	BB	DD	BB	BB	DD	BB	BB	BB	BB	BB	DD	DD	BB	DD	DD	BB
chr9_67740360_67740401	bd	DD	bd	BB	DD	DD	BB	DD	BB	bd	BB	DD	bd	DD	bb	DD	DD	BB	bb	bd	bb	DD	DD	BB	bd	DD	BB	bd	DD	bd	DD	bd	BB	bb	DD	bb	bb	bd	BB	bb	bb	bd	BB	DD	DD	BB	bd	DD	bb
chr9_67769331_67769366	DD	DD	DD	BB	DD	DD	BB	DD	DD	DD	BB	DD	bd	DD	BB	DD	DD	BB	BB	BB	BB	DD	DD	BB	DD	DD	BB	DD	DD	DD	DD	DD	BB	BB	DD	BB	BB	DD	BB	BB	BB	BB	BB	DD	DD	BB	DD	DD	BB
chr9_67781788_67781827	UU	bu	UU	BB	NA	UU	BB	UU	BB	NA	BB	bu	UU	bu	UU	UU	NA	BB	BB	BB	BB	UU	UU	BB	uu	NA	BB	bu	bu	bu	bu	bu	BB	BB	NA	BB	BB	bu	BB	BB	BB	BB	BB	NA	uu	BB	bu	bu	BB
chr9_67807703_67807746	df	df	df	FF	FF	df	FF	df	FF	df	FF	df	df	df	FF	df	df	FF	FF	FF	FF	df	df	df	df	df	DD	FF	df	df	df	df	FF	FF	df	FF	FF	df	FF	FF	FF	FF	FF	df	df	FF	df	df	FF
chr9_67812364_67812381	DD	DD	DD	BB	DD	DD	BB	DD	BB	DD	BB	DD	DD	DD	BB	DD	DD	BB	BB	BB	BB	DD	DD	BB	DD	DD	BB	DD	DD	DD	DD	DD	BB	BB	DD	BB	BB	DD	BB	BB	BB	BB	BB	DD	DD	BB	DD	DD	BB
chr9_67839649_67839672	DD	DD	DD	BB	DD	DD	BB	DD	BB	DD	BB	DD	DD	DD	BB	DD	DD	BB	BB	BB	BB	DD	DD	BB	DD	DD	BB	DD	DD	DD	DD	DD	BB	BB	DD	BB	BB	DD	BB	BB	BB	BB	BB	DD	DD	BB	DD	DD	BB
chr9_67852211_67852225	DD	DD	DD	BB	DD	DD	BB	DD	BB	DD	BB	DD	DD	DD	BB	dn	DD	BB	BB	BB	BB	DD	DD	BB	DD	DD	BB	DD	DD	DD	DD	DD	BB	BB	dn	BB	BB	DD	BB	BB	BB	BB	BB	DD	dn	BB	DD	DD	BB
chr9_67852229_67852240	DD	DD	DD	BB	DD	DD	BB	DD	BB	DD	BB	DD	DD	DD	BB	DD	DD	BB	BB	BB	BB	DD	DD	BB	DD	DD	BB	DD	DD	DD	DD	DD	BB	BB	DD	BB	BB	DD	BB	BB	BB	BB	BB	DD	DD	BB	DD	DD	BB
chr9_67874220_67874241	DD	DD	DD	BB	DD	DD	BB	DD	BB	DD	BB	DD	DD	DD	BB	DD	DD	BB	BB	BB	BB	DD	DD	BB	DD	DD	BB	DD	DD	DD	DD	DD	BB	BB	DD	BB	BB	DD	BB	BB	BB	BB	BB	DD	DD	BB	DD	DD	bn
chr9_67910836_67910849	dd	DD	dd	BB	dd	dd	BB	dd	BB	dd	BB	dd	dd	dd	BB	dd	dd	BB	BB	BB	BB	dd	dd	BB	dd	dd	BB	dd	dd	dd	dd	dd	BB	BB	dd	BB	BB	dd	BB	BB	BB	BB	BB	dd	DD	BB	dd	DD	BB
chr9_67948467_67948502	DD	DD	DD	BB	DD	DD	BB	DD	BB	DD	BB	DD	DD	DD	BB	DD	DD	BB	BB	BB	BB	DD	DD	BB	DD	DD	BB	DD	DD	DD	DD	DD	BB	BB	DD	BB	BB	DD	BB	BB	BB	BB	BB	DD	DD	BB	DD	DD	BB
chr9_67950543_67950557	DD	DD	DD	BB	DD	DD	BB	DD	BB	DD	BB	DD	DD	DD	BB	DD	DD	BB	BB	BB	BB	DD	DD	BB	DD	DD	BB	DD	DD	DD	DD	DD	BB	BB	DD	BB	BB	DD	BB	BB	BB	BB	BB	DD	DD	BB	DD	DD	BB
chr9_67950558_67950581	df	df	DD	FF	DD	df	FF	df	FF	DD	FF	DD	DD	df	FF	df	DD	FF	FF	FF	FF	DD	df	FF	df	df	FF	df	df	df	df	DD	FF	FF	DD	FF	FF	df	FF	FF	fn	FF	FF	df	df	df	df	df	FF
chr9_67965312_67965343	DD	DD	DD	BB	DD	DD	BB	DD	BB	DD	BB	DD	DD	DD	BB	DD	DD	BB	BB	BB	BB	DD	DD	BB	DD	DD	BB	DD	DD	DD	DD	DD	BB	BB	DD	BB	BB	DD	BB	BB	BB	BB	BB	DD	DD	BB	DD	DD	BB
chr9_68017995_68018026	DD	DD	DD	BB	DD	DD	BB	DD	BB	DD	BB	DD	DD	DD	BB	DD	DD	BB	BB	BB	BB	DD	DD	BB	DD	DD	BB	DD	DD	DD	DD	DD	BB	BB	DD	BB	BB	DD	BB	BB	BB	BB	BB	DD	DD	BB	DD	DD	BB
chr9_68043067_68043086	DD	DD	DD	BB	DD	DD	BB	DD	BB	DD	BB	DD	DD	DD	BB	DD	DD	BB	BB	BB	BB	DD	DD	BB	DD	DD	BB	DD	DD	DD	DD	DD	BB	BB	DD	BB	BB	DD	BB	BB	BB	BB	BB	DD	DD	BB	DD	DD	BB
chr9_68073016_68073027	DD	DD	DD	BB	DD	DD	BB	DD	BB	DD	BB	DD	DD	DD	BB	DD	DD	BB	BB	BB	BB	DD	DD	BB	DD	DD	BB	DD	DD	DD	DD	DD	BB	BB	DD	BB	BB	DD	BB	BB	BB	BB	BB	DD	DD	BB	DD	DD	BB
chr9_68137232_68137259	DD	DD	DD	BB	DD	DD	BB	DD	BB	DD	BB	DD	DD	DD	BB	DD	DD	BB	BB	BB	BB	DD	DD	BB	DD	DD	BB	DD	DD	DD	DD	DD	BB	BB	DD	BB	BB	DD	BB	BB	BB	BB	BB	DD	DD	BB	DD	DD	BB
chr9_68155183_68155215	DD	DD	DD	BB	DD	DD	BB	DD	BB	DD	BB	DD	DD	DD	BB	DD	DD	BB	BB	BB	BB	DD	DD	BB	DD	DD	BB	DD	DD	DD	DD	DD	BB	BB	DD	BB	BB	DD	BB	BB	BB	BB	BB	DD	DD	BB	DD	DD	BB
chr9_68237482_68237525	FF	FF	FF	FF	FF	FF	FF	FF	FF	FF	FF	FF	FF	FF	FF	FF	FF	FF	FF	FF	FF	FF	FF	FF	FF	FF	FF	FF	FF	FF	FF	FF	FF	FF	FF	FF	FF	FF	FF	FF	NA	FF	FF	FF	FF	FF	FF	FF	FF
chr9_68274974_68274999	FF	FF	FF	FF	FF	fn	FF	FF	FF	FF	FF	FF	FF	FF	FF	FF	FF	FF	FF	FF	FF	FF	FF	FF	FF	FF	FF	FF	FF	FF	fn	FF	FF	FF	FF	FF	FF	FF	NA	FF	FF	FF	FF	FF	NA	NN	FF	FF	FF
chr9_68287344_68287359	dd	dd	dd	BB	dd	dd	BB	dd	BB	dd	BB	dd	dd	dd	BB	dd	dd	BB	BB	BB	BB	dd	dd	BB	dd	dd	BB	dd	dd	dd	dd	dd	BB	BB	dd	BB	BB	dd	BB	BB	BB	BB	BB	dd	dd	BB	dd	DD	BB
chr9_68352649_68352666	DD	DD	DD	BB	DD	DD	BB	DD	BB	DD	BB	DD	DD	DD	BB	DD	DD	BB	BB	BB	BB	DD	DD	BB	DD	DD	BB	BB	DD	DD	DD	DD	BB	BB	DD	BB	BB	DD	BB	BB	BB	BB	BB	DD	dn	BB	DD	DD	BB
chr9_68415418_68415437	DD	DD	DD	BB	DD	DD	BB	DD	BB	DD	BB	DD	DD	DD	BB	DD	DD	BB	BB	BB	BB	DD	DD	BB	DD	DD	BB	BB	DD	DD	DD	DD	BB	BB	DD	BB	BB	DD	BB	BB	BB	BB	BB	DD	DD	BB	DD	DD	BB
chr9_68446064_68446091	DD	DD	DD	BB	DD	DD	BB	DD	BB	DD	BB	DD	DD	DD	BB	DD	DD	BB	BB	BB	BB	DD	DD	BB	DD	DD	BB	BB	DD	DD	DD	DD	BB	BB	DD	BB	BB	DD	BB	BB	BB	BB	BB	DD	DD	BB	DD	DD	BB
chr9_68470712_68470727	df	df	DD	bf	df	df	bf	df	bf	df	BB	df	df	df	bf	df	df	bf	bf	BB	BB	df	df	bf	df	df	BB	bf	df	df	df	df	bf	bf	df	bf	bf	df	BB	bf	bf	BB	bf	df	df	BB	df	df	bf
chr9_68549784_68549798	DD	DD	DD	BB	DD	DD	BB	DD	BB	DD	BB	DD	DD	DD	BB	DD	DD	BB	BB	BB	BB	DD	DD	BB	DD	DD	BB	BB	DD	DD	DD	DD	BB	BB	DD	BB	BB	DD	BB	BB	BB	BB	BB	DD	DD	BB	DD	DD	BB
chr9_68558102_68558129	DD	DD	DD	bd	DD	DD	BB	DD	BB	DD	BB	DD	DD	DD	BB	DD	DD	BB	BB	BB	BB	DD	DD	BB	DD	DD	BB	BB	DD	DD	DD	DD	BB	BB	DD	BB	BB	DD	BB	BB	BB	BB	BB	DD	DD	BB	DD	DD	BB
chr9_68586237_68586260	DD	DD	DD	BB	DD	DD	BB	DD	BB	DD	BB	DD	DD	DD	BB	DD	DD	BB	BB	BB	BB	DD	DD	BB	DD	DD	BB	BB	DD	DD	DD	DD	BB	BB	DD	BB	BB	DD	BB	BB	BB	BB	BB	DD	DD	BB	DD	DD	BB
chr9_68594861_68594900	DD	DD	DD	BB	DD	DD	BB	DD	BB	DD	BB	DD	DD	DD	BB	DD	DD	BB	BB	BB	BB	DD	DD	BB	DD	DD	BB	BB	DD	DD	DD	DD	BB	BB	DD	BB	BB	DD	BB	BB	BB	BB	BB	DD	DD	BB	DD	DD	BB
chr9_68660094_68660107	DD	DD	DD	BB	DD	DD	BB	DD	BB	DD	BB	DD	DD	DD	BB	DD	DD	BB	BB	BB	BB	DD	DD	BB	DD	DD	BB	BB	DD	DD	DD	DD	BB	BB	DD	BB	BB	DD	BB	BB	BB	BB	BB	DD	DD	BB	DD	DD	BB
chr9_68660754_68660765	DD	DD	DD	BB	DD	DD	BB	DD	BB	DD	BB	DD	DD	DD	BB	DD	DD	BB	BB	BB	BB	DD	DD	BB	DD	DD	BB	BB	DD	DD	DD	DD	BB	BB	DD	BB	BB	DD	BB	BB	BB	BB	BB	DD	DD	BB	DD	DD	BB
chr9_68661751_68661798	DD	DD	DD	BB	DD	DD	BB	DD	BB	DD	BB	DD	DD	DD	BB	DD	DD	BB	BB	BB	BB	DD	DD	BB	DD	DD	BB	BB	DD	DD	DD	DD	BB	BB	DD	BB	BB	DD	BB	BB	BB	BB	BB	DD	DD	BB	DD	DD	BB
chr9_68666365_68666390	DD	DD	DD	NA	DD	DD	BB	DD	BB	DD	BB	DD	NA	DD	BB	DD	DD	BB	BB	BB	BB	DD	DD	BB	NA	DD	BB	BB	DD	NA	DD	DD	NA	NA	DD	BB	BB	DD	NA	BB	NA	BB	BB	DD	DD	BB	DD	DD	BB
chr9_68691949_68691984	DD	DD	DD	BB	DD	DD	BB	DD	BB	DD	BB	DD	DD	DD	BB	DD	DD	BB	BB	BB	BB	DD	DD	BB	DD	DD	BB	BB	DD	DD	DD	DD	BB	BB	DD	BB	BB	DD	BB	BB	BB	BB	BB	DD	DD	BB	DD	DD	BB
chr9_68749302_68749356	NA	FF	FF	FF	FF	FF	FF	FF	FF	NA	FF	FF	FF	FF	FF	FF	NA	FF	FF	NA	NA	FF	FF	FF	NA	FF	FF	FF	FF	NA	FF	FF	FF	FF	FF	FF	FF	FF	FF	FF	FF	FF	FF	NA	NA	FF	FF	FF	FF
chr9_68755819_68755842	dn	DD	dn	BB	DD	dn	BB	dn	BB	dn	BB	DD	DD	DD	BB	dn	DD	BB	BB	BB	BB	dn	dn	BB	DD	dn	BB	BB	DD	DD	dn	DD	BB	BB	dn	bn	BB	dn	BB	BB	BB	BB	BB	dn	DD	BB	DD	dn	BB
chr9_68784193_68784212	DD	DD	DD	BB	DD	DD	BB	DD	BB	DD	BB	DD	DD	DD	BB	DD	DD	BB	BB	BB	BB	DD	DD	BB	DD	DD	BB	BB	DD	DD	DD	DD	BB	BB	DD	BB	BB	DD	DD	BB	BB	BB	BB	BB	DD	BB	DD	DD	BB
chr9_68806657_68806686	DD	DD	DD	BB	DD	DD	BB	DD	BB	DD	BB	DD	DD	DD	BB	DD	DD	BB	BB	BB	BB	DD	DD	BB	DD	DD	BB	BB	DD	DD	DD	DD	BB	BB	DD	BB	BB	DD	DD	BB	BB	BB	BB	BB	DD	bn	DD	DD	BB
chr9_68822295_68822306	DD	DD	DD	BB	DD	DD	BB	DD	BB	DD	BB	DD	DD	DD	BB	DD	DD	BB	BB	BB	BB	DD	DD	BB	DD	DD	BB	BB	DD	DD	DD	DD	BB	BB	DD	BB	BB	DD	DD	BB	BB	BB	BB	BB	DD	BB	DD	DD	BB
chr9_68882198_68882223	FF	NA	FF	FF	NA	FF	NA	FF	FF	FF	NA	FF	NA	FF	FF	FF	FF	fn	FF	FF	NA	FF	FF	NN	NA	NA	FF	FF	FF	FF	FF	FF	FF	NA	NA	FF	FF	NA	FF	FF	NA	NA	NA	FF	FF	FF	NA	FF	NA
chr9_68899071_68899098	DD	DD	DD	BB	DD	DD	BB	DD	BB	DD	BB	DD	DD	DD	BB	DD	DD	BB	BB	BB	BB	DD	DD	BB	DD	DD	BB	BB	DD	DD	DD	DD	BB	BB	DD	BB	BB	DD	DD	BB	BB	BB	BB	BB	DD	BB	DD	DD	BB
chr9_68900169_68900192	DD	DD	DD	BB	DD	DD	BB	DD	BB	DD	BB	DD	DD	DD	BB	DD	DD	BB	BB	BB	BB	DD	DD	BB	DD	DD	BB	BB	DD	DD	DD	DD	BB	BB	DD	BB	BB	DD	DD	BB	BB	BB	BB	BB	DD	BB	DD	DD	BB
chr9_68913748_68913775	DD	DD	DD	BB	DD	DD	BB	DD	BB	DD	BB	DD	DD	DD	BB	DD	DD	BB	BB	BB	BB	DD	DD	BB	DD	DD	BB	BB	DD	DD	DD	DD	BB	BB	DD	BB	BB	DD	DD	BB	BB	BB	BB	BB	DD	BB	DD	DD	BB
chr9_68949728_68949751	DD	DD	DD	bn	DD	DD	BB	DD	BB	DD	BB	DD	DD	DD	BB	DD	DD	BB	BB	BB	BB	DD	DD	BB	DD	DD	BB	BB	DD	DD	DD	DD	BB	BB	DD	BB	BB	DD	DD	BB	BB	BB	BB	BB	DD	BB	DD	DD	BB
chr9_68979536_68979553	DD	DD	DD	BB	DD	DD	BB	DD	BB	DD	BB	DD	DD	DD	BB	DD	DD	BB	BB	BB	BB	DD	DD	BB	DD	DD	BB	BB	DD	DD	DD	DD	BB	BB	DD	BB	BB	DD	DD	BB	BB	BB	BB	BB	DD	BB	DD	DD	BB
chr9_68989398_68989439	FF	FF	FF	FF	FF	FF	FF	FF	NN	FF	FF	FF	FF	bf	FF	FF	FF	NA	FF	FF	FF	FF	FF	FF	FF	NA	FF	FF	FF	fn	FF	FF	FF	fn	bf	FF	df	NA	NA	FF	FF	FF	FF	FF	FF	NA	FF	df	FF
chr9_69025104_69025115	DD	DD	DD	BB	DD	DD	BB	DD	BB	DD	BB	DD	DD	DD	BB	DD	DD	BB	BB	BB	BB	DD	DD	BB	DD	DD	BB	BB	DD	DD	DD	DD	BB	BB	DD	BB	BB	DD	DD	BB	BB	BB	BB	BB	DD	BB	DD	DD	BB
chr9_69042781_69042798	DD	DD	DD	BB	DD	DD	BB	DD	BB	DD	BB	DD	DD	DD	BB	DD	DD	BB	BB	BB	BB	DD	DD	BB	DD	DD	BB	BB	DD	DD	DD	DD	BB	BB	DD	BB	BB	DD	DD	BB	BB	BB	BB	BB	DD	BB	DD	DD	BB
chr9_69073110_69073137	DD	DD	DD	BB	DD	DD	BB	DD	BB	DD	BB	DD	DD	DD	BB	DD	DD	BB	BB	BB	BB	DD	DD	BB	DD	DD	BB	BB	DD	DD	DD	DD	BB	BB	DD	BB	BB	DD	DD	BB	BB	BB	BB	BB	DD	BB	DD	DD	BB
chr9_69123831_69123860	DD	DD	DD	BB	DD	DD	BB	DD	BB	DD	BB	DD	DD	DD	BB	DD	DD	BB	BB	BB	BB	DD	DD	BB	DD	DD	BB	BB	DD	DD	DD	DD	BB	BB	DD	BB	BB	DD	DD	BB	BB	BB	BB	BB	DD	BB	DD	DD	BB
chr9_69208907_69208956	DD	DD	DD	BB	DD	DD	BB	DD	BB	DD	BB	DD	DD	DD	BB	DD	DD	BB	BB	BB	BB	DD	DD	BB	DD	DD	BB	BB	DD	DD	DD	DD	BB	BB	DD	BB	BB	DD	DD	BB	BB	BB	BB	BB	DD	bn	DD	DD	BB
chr9_69214332_69214359	FF	FF	NA	FF	FF	FF	FF	NA	FF	NA	FF	FF	FF	FF	FF	FF	FF	NA	FF	FF	FF	FF	FF	FF	FF	NA	NA	FF	NN	FF	FF	FF	FF	FF	FF	FF	FF	FF	FF	FF	FF	FF	NA	FF	FF	FF	FF	FF	FF
chr9_69248188_69248215	DD	DD	DD	BB	DD	DD	BB	DD	BB	DD	BB	DD	DD	DD	BB	DD	DD	BB	BB	BB	BB	DD	DD	BB	DD	DD	BB	BB	DD	DD	DD	DD	BB	BB	DD	BB	BB	DD	DD	BB	bn	BB	BB	BB	DD	BB	DD	DD	BB
chr9_69258330_69258353	dn	DD	DD	BB	dn	DD	BB	DD	BB	DD	BB	DD	DD	DD	BB	dn	DD	BB	BB	BB	BB	DD	dn	BB	DD	DD	BB	BB	DD	DD	dn	dn	BB	BB	dn	BB	BB	dn	DD	BB	BB	BB	BB	BB	dn	BB	DD	dn	BB
chr9_69259098_69259125	FF	FF	FF	FF	NA	FF	FF	FF	FF	FF	FF	FF	NA	FF	FF	FF	FF	NA	FF	FF	FF	FF	NA	NN	FF	FF	FF	FF	FF	NA	FF	FF	FF	FF	FF	FF	FF	FF	FF	FF	NA	FF	FF	FF	FF	NA	FF	FF	NA
chr9_69301181_69301200	DD	DD	DD	BB	DD	DD	BB	DD	BB	DD	BB	DD	DD	DD	BB	DD	DD	BB	BB	BB	BB	DD	DD	BB	DD	DD	BB	BB	DD	DD	DD	DD	BB	BB	DD	BB	BB	DD	DD	BB	BB	BB	BB	BB	DD	BB	DD	DD	BB
chr9_69375766_69375777	df	df	df	FF	df	df	FF	df	FF	df	FF	df	df	df	FF	df	df	FF	FF	FF	FF	df	df	FF	df	DD	FF	FF	df	df	df	df	FF	FF	df	FF	FF	df	df	FF	FF	FF	FF	FF	df	FF	df	df	FF
chr9_69419797_69419848	DD	DD	DD	BB	DD	DD	BB	DD	BB	DD	BB	DD	DD	DD	BB	DD	DD	BB	BB	BB	BB	DD	DD	BB	DD	DD	BB	BB	DD	DD	DD	DD	BB	BB	DD	BB	BB	DD	DD	BB	BB	BB	BB	BB	DD	BB	DD	DD	BB
chr9_69478882_69478905	NA	FF	FF	FF	NA	NA	FF	FF	fn	FF	FF	FF	NN	fn	FF	FF	FF	FF	NA	FF	NA	FF	NA	FF	fn	FF	NA	NA	FF	FF	FF	FF	NA	FF	FF	FF	FF	FF	FF	NA	NA	NA	FF	FF	FF	FF	NA	FF	FF
chr9_69503946_69503961	NA	NA	FF	FF	FF	FF	NA	FF	fn	FF	NA	FF	NN	FF	FF	FF	FF	FF	FF	FF	NA	FF	FF	FF	NA	NA	FF	FF	FF	FF	FF	FF	FF	FF	FF	NA	FF	FF	NA	FF	FF	FF	FF	FF	FF	FF	NA	FF	FF
chr9_69609288_69609311	DD	DD	DD	BB	DD	DD	BB	DD	BB	DD	BB	DD	DD	DD	BB	DD	DD	BB	BB	BB	BB	DD	DD	BB	DD	DD	BB	BB	DD	DD	DD	DD	BB	BB	DD	BB	BB	DD	DD	BB	BB	BB	BB	BB	DD	BB	DD	DD	BB
chr9_69627581_69627612	DD	DD	DD	BB	DD	DD	BB	DD	BB	DD	BB	DD	DD	DD	BB	DD	DD	BB	BB	bd	BB	DD	DD	BB	DD	DD	BB	BB	DD	DD	DD	DD	BB	BB	DD	BB	BB	DD	DD	BB	BB	BB	BB	BB	DD	BB	DD	DD	BB
chr9_69676961_69676984	DD	DD	DD	BB	DD	DD	BB	DD	BB	DD	BB	DD	DD	DD	BB	DD	DD	BB	BB	BB	BB	DD	DD	BB	DD	DD	BB	BB	DD	DD	DD	DD	BB	BB	DD	BB	BB	DD	DD	BB	BB	BB	BB	BB	DD	BB	DD	DD	BB
chr9_69684766_69684781	DD	DD	DD	BB	DD	DD	BB	DD	BB	DD	BB	DD	DD	DD	BB	DD	DD	BB	BB	BB	BB	DD	DD	BB	DD	DD	BB	BB	DD	DD	DD	DD	BB	BB	DD	BB	BB	DD	DD	BB	BB	BB	BB	BB	DD	BB	DD	DD	BB
chr9_69685276_69685311	DD	DD	DD	BB	DD	DD	BB	DD	BB	DD	BB	DD	DD	DD	BB	DD	DD	BB	BB	BB	BB	DD	DD	BB	DD	DD	BB	BB	DD	DD	DD	DD	BB	BB	DD	BB	BB	DD	DD	BB	BB	BB	BB	DD	DD	BB	DD	DD	DD
chr9_69688443_69688463	DD	DD	DD	BB	DD	DD	BB	DD	BB	DD	BB	bd	DD	DD	BB	DD	DD	BB	BB	BB	BB	DD	DD	BB	DD	DD	BB	BB	DD	DD	DD	DD	BB	BB	DD	BB	BB	DD	DD	BB	BB	BB	BB	BB	DD	BB	DD	DD	BB
chr9_69784278_69784321	FF	FF	FF	FF	FF	FF	FF	FF	FF	FF	FF	FF	FF	FF	FF	FF	FF	FF	FF	FF	NA	FF	NA	FF	FF	NA	FF	FF	FF	FF	FF	FF	FF	FF	FF	FF	FF	FF	FF	NA	NA	FF	NN	FF	FF	FF	FF	FF	NA
chr9_69850085_69850116	DD	BB	DD	BB	DD	DD	BB	DD	BB	DD	BB	DD	DD	DD	BB	DD	DD	BB	BB	BB	BB	DD	DD	BB	DD	DD	BB	BB	DD	DD	DD	BB	BB	BB	DD	BB	BB	DD	BB	BB	BB	BB	BB	BB	DD	BB	DD	DD	BB
chr9_69872082_69872119	DD	bn	DD	BB	DD	DD	BB	DD	BB	DD	BB	DD	DD	DD	BB	DD	DD	BB	BB	BB	BB	DD	DD	bn	DD	DD	BB	BB	DD	DD	DD	BB	BB	BB	DD	BB	BB	DD	BB	BB	BB	BB	BB	BB	DD	BB	DD	DD	bn
chr9_69875852_69875867	DD	BB	DD	BB	DD	DD	BB	DD	BB	DD	BB	DD	DD	DD	BB	DD	DD	BB	BB	BB	BB	DD	DD	BB	DD	DD	BB	BB	DD	DD	DD	BB	BB	BB	DD	BB	BB	DD	BB	BB	BB	BB	BB	BB	DD	BB	DD	DD	BB
chr9_69896457_69896480	DD	BB	DD	BB	DD	DD	BB	DD	BB	DD	BB	DD	DD	DD	BB	DD	DD	BB	BB	BB	BB	DD	DD	BB	DD	DD	BB	BB	DD	DD	DD	BB	BB	BB	DD	BB	BB	DD	BB	BB	BB	BB	BB	BB	DD	BB	DD	DD	BB
chr9_69899989_69900040	DD	BB	dn	BB	DD	DD	BB	DD	BB	DD	BB	DD	DD	DD	BB	DD	DD	BB	BB	BB	BB	DD	DD	BB	DD	DD	BB	BB	DD	DD	DD	BB	BB	BB	DD	BB	BB	DD	BB	BB	BB	BB	BB	BB	DD	BB	DD	DD	BB
chr9_69907145_69907164	FF	BB	df	BB	df	df	BB	dn	BB	df	BB	dn	df	dn	BB	df	df	BB	BB	BB	bf	dn	dn	BB	df	df	BB	BB	df	df	df	BB	BB	BB	df	BB	BB	df	bf	BB	BB	BB	BB	bf	df	bf	df	df	bf
chr9_69946550_69946601	DD	BB	DD	bn	NA	DD	BB	DD	BB	DD	BB	DD	DD	DD	BB	DD	DD	BB	BB	BB	BB	DD	NN	NA	DD	NA	BB	BB	DD	DD	NA	NA	BB	BB	DD	BB	BB	NA	BB	BB	BB	BB	BB	BB	DD	BB	DD	DD	BB
chr9_69946611_69946622	df	FF	df	FF	df	df	FF	df	FF	df	FF	df	df	df	FF	df	df	FF	FF	FF	FF	dn	df	FF	dn	df	FF	FF	df	dn	df	FF	FF	FF	df	FF	FF	df	FF	FF	FF	FF	FF	FF	dn	FF	dn	dn	FF
chr9_69947005_69947024	DD	BB	DD	BB	DD	DD	BB	DD	BB	DD	BB	DD	DD	DD	BB	DD	DD	BB	BB	BB	BB	DD	DD	BB	DD	DD	BB	BB	DD	DD	DD	BB	BB	BB	DD	BB	BB	DD	BB	BB	BB	BB	BB	BB	DD	BB	DD	DD	BB
chr9_69948909_69948956	DD	NA	DD	BB	DD	NA	BB	DD	BB	NA	BB	NA	DD	DD	BB	NA	NA	BB	BB	BB	BB	NA	NA	BB	DD	DD	BB	BB	NA	NA	DD	BB	BB	NA	DD	NA	BB	NN	NN	NA	BB	BB	BB	BB	DD	BB	NA	DD	BB
chr9_69963801_69963815	df	FF	df	FF	df	df	FF	df	FF	df	FF	df	df	df	FF	df	df	FF	FF	FF	FF	df	df	FF	df	dn	FF	FF	df	df	df	FF	FF	FF	df	FF	FF	df	FF	FF	FF	FF	FF	FF	df	FF	DD	df	FF
chr9_69973060_69973077	DD	BB	DD	BB	DD	DD	BB	DD	BB	DD	BB	DD	DD	DD	BB	DD	DD	BB	BB	BB	BB	DD	DD	BB	DD	DD	BB	BB	DD	DD	DD	BB	BB	BB	DD	BB	BB	DD	BB	BB	BB	BB	BB	BB	DD	BB	DD	DD	BB
chr9_70020714_70020737	DD	BB	DD	BB	DD	DD	BB	DD	BB	DD	BB	DD	DD	DD	BB	DD	DD	BB	BB	BB	BB	DD	DD	BB	DD	DD	BB	BB	DD	DD	DD	BB	BB	BB	DD	BB	BB	DD	BB	BB	BB	BB	BB	BB	DD	BB	DD	DD	BB
chr9_70043534_70043551	DD	BB	DD	BB	DD	DD	BB	DD	BB	DD	BB	DD	DD	DD	BB	DD	DD	BB	BB	BB	BB	DD	DD	BB	DD	DD	BB	BB	DD	DD	DD	BB	BB	BB	DD	BB	BB	DD	BB	BB	BB	BB	BB	BB	DD	BB	DD	DD	BB
chr9_70068852_70068883	FF	FF	FF	FF	NA	FF	FF	FF	FF	FF	FF	FF	FF	FF	FF	FF	FF	FF	FF	FF	FF	FF	FF	FF	FF	NA	FF	FF	FF	FF	FF	FF	FF	FF	FF	FF	FF	FF	FF	FF	FF	FF	FF	FF	FF	FF	FF	FF	FF
chr9_70077606_70077645	DD	BB	DD	BB	DD	DD	BB	DD	BB	DD	BB	DD	DD	DD	BB	DD	DD	BB	BB	BB	BB	DD	DD	BB	DD	DD	BB	BB	DD	DD	bd	BB	BB	BB	DD	BB	BB	DD	BB	BB	BB	BB	BB	BB	DD	BB	DD	DD	BB
chr9_70081034_70081049	DD	BB	DD	BB	DD	DD	BB	DD	BB	DD	BB	DD	DD	DD	BB	DD	DD	BB	BB	BB	BB	DD	dn	BB	DD	DD	BB	BB	DD	DD	DD	BB	BB	BB	DD	BB	BB	DD	BB	BB	BB	BB	BB	BB	DD	BB	DD	DD	BB
chr9_70082140_70082157	DD	BB	DD	BB	DD	DD	BB	DD	BB	DD	BB	DD	DD	DD	BB	DD	DD	BB	BB	BB	BB	DD	DD	BB	DD	DD	BB	BB	DD	DD	DD	BB	BB	BB	DD	BB	BB	DD	BB	BB	BB	BB	BB	BB	DD	BB	DD	DD	BB
chr9_70103825_70103860	DD	BB	DD	BB	DD	DD	BB	DD	BB	DD	BB	DD	DD	DD	BB	DD	DD	BB	BB	BB	BB	DD	DD	bn	DD	DD	BB	BB	DD	DD	DD	BB	BB	BB	DD	BB	BB	DD	BB	BB	BB	BB	BB	BB	DD	BB	DD	DD	BB
chr9_70107674_70107700	DD	BB	DD	BB	DD	DD	BB	DD	BB	DD	BB	DD	DD	DD	BB	DD	DD	BB	BB	BB	BB	DD	DD	BB	DD	DD	BB	BB	DD	DD	DD	BB	BB	BB	DD	BB	BB	DD	BB	BB	BB	BB	bd	BB	DD	BB	DD	DD	BB
chr9_70116132_70116145	DD	BB	DD	BB	DD	DD	BB	DD	BB	DD	BB	DD	DD	DD	BB	DD	DD	BB	BB	BB	BB	DD	DD	BB	DD	DD	BB	BB	DD	DD	DD	BB	BB	BB	DD	BB	BB	DD	BB	BB	BB	BB	BB	BB	DD	BB	DD	DD	BB
chr9_70116296_70116367	DD	BB	DD	BB	DD	DD	BB	DD	BB	DD	BB	DD	DD	DD	BB	DD	DD	BB	BB	BB	BB	DD	DD	BB	DD	DD	BB	BB	DD	DD	DD	BB	BB	BB	DD	BB	BB	DD	BB	BB	BB	BB	BB	BB	DD	BB	DD	DD	BB
chr9_70124414_70124427	DD	BB	DD	BB	DD	DD	BB	DD	BB	DD	BB	DD	DD	DD	BB	DD	DD	BB	BB	BB	BB	DD	DD	BB	DD	DD	BB	BB	DD	DD	DD	BB	BB	BB	DD	BB	BB	DD	BB	BB	BB	BB	BB	BB	DD	BB	DD	DD	BB
chr9_70139129_70139140	DD	BB	DD	BB	DD	DD	BB	DD	BB	DD	BB	DD	DD	DD	BB	DD	DD	BB	BB	BB	BB	DD	DD	BB	DD	DD	BB	BB	DD	DD	DD	BB	BB	BB	DD	BB	BB	DD	BB	BB	BB	BB	BB	BB	DD	BB	DD	DD	BB
chr9_70149495_70149526	DD	BB	DD	BB	DD	DD	BB	DD	BB	DD	BB	DD	DD	DD	BB	DD	DD	BB	BB	BB	BB	DD	DD	BB	DD	DD	BB	BB	DD	DD	DD	BB	BB	BB	DD	BB	BB	dn	BB	BB	BB	BB	BB	BB	DD	BB	DD	DD	BB
chr9_70151468_70151487	DD	BB	DD	BB	DD	DD	BB	DD	BB	DD	BB	DD	DD	DD	BB	DD	DD	BB	BB	BB	BB	DD	DD	BB	DD	DD	BB	BB	DD	DD	DD	BB	BB	BB	DD	BB	BB	DD	BB	BB	BB	BB	BB	BB	DD	BB	DD	DD	BB
chr9_70221717_70221749	DD	BB	DD	BB	DD	DD	BB	DD	BB	DD	BB	DD	DD	DD	BB	DD	DD	BB	BB	BB	BB	DD	DD	BB	DD	DD	BB	BB	DD	DD	DD	BB	BB	BB	DD	BB	BB	DD	BB	BB	BB	BB	BB	BB	DD	BB	DD	DD	BB
chr9_70274953_70274967	DD	BB	DD	BB	DD	DD	BB	DD	BB	DD	BB	DD	DD	DD	BB	DD	DD	BB	BB	BB	BB	DD	DD	BB	DD	DD	BB	BB	DD	DD	DD	BB	BB	BB	DD	BB	BB	DD	BB	BB	BB	BB	BB	BB	DD	BB	DD	DD	BB
chr9_70303832_70303846	DD	BB	DD	BB	DD	DD	BB	DD	BB	DD	BB	DD	DD	DD	BB	DD	DD	BB	BB	BB	BB	DD	DD	BB	DD	DD	BB	BB	DD	DD	DD	BB	BB	BB	DD	BB	BB	DD	BB	BB	BB	BB	BB	BB	DD	BB	DD	DD	BB
chr9_70324391_70324426	DD	BB	DD	BB	DD	DD	BB	DD	BB	DD	BB	DD	DD	DD	BB	DD	DD	BB	BB	BB	BB	DD	DD	BB	DD	DD	BB	BB	DD	DD	DD	BB	BB	BB	DD	BB	BB	DD	BB	BB	BB	BB	BB	BB	DD	BB	DD	DD	BB
chr9_70338088_70338109	DD	BB	DD	BB	DD	DD	BB	DD	BB	DD	BB	DD	DD	DD	BB	DD	DD	BB	BB	BB	BB	DD	DD	BB	DD	DD	BB	BB	DD	DD	DD	BB	BB	BB	DD	BB	BB	DD	BB	BB	BB	BB	BB	BB	DD	BB	DD	DD	BB
chr9_70361994_70362029	FF	FF	NA	FF	FF	NA	FF	FF	FF	FF	FF	FF	NA	FF	FF	FF	FF	FF	FF	FF	NA	FF	FF	FF	FF	NA	FF	FF	FF	NA	NN	NA	FF	FF	NA	NA	FF	FF	FF	NA	NA	FF	FF	FF	FF	FF	FF	FF	NA
chr9_70394837_70394852	DD	BB	DD	BB	DD	DD	BB	DD	BB	DD	BB	DD	DD	DD	BB	DD	DD	BB	BB	BB	BB	DD	DD	BB	DD	DD	BB	BB	DD	DD	DD	BB	BB	BB	DD	BB	BB	DD	BB	BB	BB	BB	BB	BB	DD	BB	DD	DD	BB
chr9_70395131_70395165	DD	BB	DD	BB	DD	DD	BB	DD	BB	DD	BB	DD	DD	DD	BB	DD	DD	BB	BB	BB	BB	DD	DD	BB	DD	DD	BB	BB	DD	DD	DD	BB	BB	BB	DD	BB	BB	DD	BB	BB	BB	BB	BB	BB	DD	BB	DD	DD	BB
chr9_70419176_70419191	DD	BB	DD	BB	DD	DD	BB	DD	BB	DD	BB	DD	DD	DD	BB	DD	DD	BB	BB	BB	BB	DD	DD	BB	DD	DD	BB	BB	DD	DD	DD	BB	BB	BB	DD	BB	BB	DD	BB	BB	BB	BB	BB	BB	DD	BB	DD	DD	BB
chr9_70454055_70454084	DD	BB	DD	BB	DD	DD	BB	DD	BB	DD	BB	DD	DD	DD	BB	DD	DD	BB	BB	BB	BB	DD	DD	BB	DD	DD	BB	BB	DD	DD	DD	BB	BB	BB	DD	BB	BB	DD	BB	BB	BB	BB	BB	BB	DD	BB	DD	DD	BB
chr9_70461083_70461100	DD	BB	DD	BB	DD	DD	BB	DD	BB	DD	BB	DD	DD	DD	BB	DD	DD	BB	BB	BB	BB	DD	DD	BB	DD	DD	BB	BB	DD	DD	DD	BB	BB	BB	DD	BB	BB	DD	BB	BB	BB	BB	BB	BB	DD	BB	DD	DD	BB
chr9_70492561_70492580	DD	BB	DD	BB	DD	DD	BB	DD	BB	DD	BB	DD	DD	DD	BB	DD	DD	BB	BB	BB	BB	DD	DD	bn	DD	DD	BB	BB	DD	DD	DD	BB	BB	BB	DD	BB	BB	DD	BB	BB	BB	BB	BB	BB	DD	BB	DD	DD	BB
chr9_70504808_70504837	DD	BB	DD	BB	DD	DD	BB	DD	BB	DD	BB	DD	DD	DD	BB	DD	DD	BB	BB	BB	BB	DD	DD	BB	DD	DD	BB	BB	DD	DD	DD	BB	BB	BB	DD	BB	BB	DD	BB	BB	BB	BB	BB	BB	DD	BB	DD	DD	BB
chr9_70509197_70509220	DD	BB	DD	BB	DD	DD	BB	DD	BB	DD	BB	DD	DD	DD	BB	DD	DD	BB	BB	BB	BB	DD	DD	BB	DD	DD	BB	BB	DD	DD	DD	BB	BB	BB	DD	BB	BB	DD	BB	BB	BB	BB	BB	BB	DD	BB	DD	DD	BB
chr9_70529095_70529126	DD	BB	DD	BB	DD	DD	BB	DD	BB	DD	BB	DD	DD	DD	BB	DD	DD	BB	BB	BB	BB	DD	DD	BB	DD	DD	BB	BB	DD	DD	DD	BB	BB	BB	DD	BB	BB	DD	BB	BB	BB	BB	BB	BB	DD	BB	DD	DD	BB
chr9_70541278_70541305	DD	BB	DD	BB	DD	DD	BB	DD	BB	DD	BB	DD	DD	DD	BB	DD	DD	BB	BB	BB	BB	DD	DD	BB	DD	DD	BB	BB	DD	DD	DD	BB	BB	BB	DD	BB	BB	DD	BB	BB	BB	BB	BB	BB	DD	BB	DD	DD	BB
chr9_70541359_70541386	DD	BB	DD	BB	DD	DD	BB	DD	BB	DD	BB	DD	DD	DD	BB	DD	DD	BB	BB	BB	BB	DD	DD	BB	DD	DD	BB	BB	DD	DD	DD	BB	BB	BB	DD	BB	BB	DD	BB	BB	BB	BB	BB	BB	DD	BB	DD	DD	BB
chr9_70728190_70728221	DD	BB	DD	BB	DD	NA	BB	DD	BB	NN	BB	DD	DD	DD	BB	DD	DD	BB	BB	BB	BB	DD	DD	BB	DD	NA	BB	BB	DD	DD	DD	BB	BB	BB	DD	BB	BB	DD	BB	BB	NA	BB	BB	BB	DD	BB	DD	DD	BB
chr9_70812966_70813013	DD	BB	DD	BB	DD	DD	BB	NA	BB	DD	BB	DD	NN	DD	NN	DD	DD	BB	BB	NN	BB	DD	DD	BB	NA	DD	BB	BB	DD	DD	DD	bn	NN	NA	DD	NA	BB	DD	BB	NA	BB	BB	BB	BB	DD	BB	DD	dn	BB
chr9_70847242_70847273	DD	BB	DD	BB	DD	DD	BB	DD	BB	DD	BB	DD	DD	DD	BB	DD	DD	BB	BB	BB	BB	DD	DD	BB	DD	DD	BB	BB	DD	DD	DD	BB	BB	BB	DD	BB	BB	DD	BB	BB	BB	BB	BB	BB	DD	BB	DD	DD	BB
chr9_70850666_70850689	FF	NA	FF	FF	FF	NA	FF	FF	FF	FF	FF	FF	FF	FF	FF	FF	FF	FF	FF	FF	NA	fn	FF	FF	FF	NA	NA	NA	FF	FF	FF	FF	FF	NA	FF	FF	NA	NA	NA	NA	NA	FF	NA	FF	FF	FF	NA	FF	FF
chr9_70886208_70886239	FF	FF	FF	FF	FF	FF	FF	FF	FF	FF	FF	FF	FF	FF	FF	FF	FF	FF	FF	FF	FF	FF	FF	FF	FF	FF	FF	FF	FF	FF	FF	FF	FF	FF	FF	FF	FF	FF	FF	FF	FF	FF	FF	FF	FF	FF	FF	FF	FF
chr9_71016627_71016638	DD	BB	DD	BB	DD	DD	BB	DD	BB	DD	BB	DD	DD	DD	BB	DD	DD	BB	BB	BB	BB	DD	DD	BB	DD	DD	BB	BB	DD	DD	DD	BB	BB	BB	DD	BB	BB	DD	BB	BB	BB	BB	BB	BB	DD	BB	DD	DD	BB
chr9_71023746_71023789	DD	BB	DD	BB	DD	DD	BB	DD	BB	DD	BB	DD	DD	DD	BB	DD	DD	NA	BB	BB	BB	DD	DD	BB	DD	DD	BB	BB	DD	DD	DD	BB	BB	BB	DD	BB	BB	DD	BB	NA	bn	BB	BB	BB	DD	NA	DD	DD	NA
chr9_71075126_71075147	DD	BB	DD	BB	DD	DD	BB	DD	BB	DD	BB	DD	DD	dn	BB	DD	DD	BB	BB	BB	BB	DD	DD	BB	DD	DD	BB	BB	DD	DD	DD	BB	BB	BB	DD	BB	BB	DD	BB	BB	BB	BB	BB	BB	DD	BB	DD	DD	BB
chr9_71129676_71129695	DD	BB	DD	BB	DD	DD	BB	DD	BB	DD	BB	DD	DD	DD	BB	DD	DD	BB	BB	BB	BB	DD	DD	BB	DD	DD	BB	BB	DD	DD	DD	BB	BB	BB	DD	BB	BB	DD	BB	BB	BB	BB	BB	BB	DD	BB	DD	DD	BB
chr9_71133871_71133886	DD	BB	DD	BB	DD	DD	BB	DD	BB	dn	BB	DD	DD	DD	BB	DD	DD	BB	BB	BB	BB	DD	DD	BB	DD	DD	BB	BB	DD	DD	DD	BB	BB	BB	DD	BB	BB	DD	BB	BB	BB	BB	BB	BB	DD	BB	DD	dn	BB
chr9_71152764_71152791	DD	BB	DD	BB	DD	DD	BB	DD	BB	DD	BB	DD	DD	DD	BB	DD	DD	BB	BB	BB	BB	DD	DD	BB	DD	DD	BB	BB	DD	DD	DD	BB	BB	BB	DD	BB	BB	DD	BB	BB	BB	BB	BB	BB	DD	BB	DD	DD	BB
chr9_71161930_71161973	dd	BB	DD	BB	dd	dd	BB	dd	BB	DD	BB	dd	dd	dd	bd	dd	DD	BB	bd	bd	BB	dd	dd	bd	dd	dd	BB	bd	dd	DD	dd	bd	BB	BB	DD	bd	bd	dd	bd	bd	bd	BB	bd	bd	dd	BB	DD	DD	bd
chr9_71187986_71188021	FF	FF	FF	NN	FF	FF	FF	FF	NA	FF	FF	FF	FF	FF	FF	FF	FF	FF	FF	FF	FF	FF	NA	FF	FF	NA	FF	FF	FF	FF	FF	FF	FF	FF	FF	FF	FF	FF	FF	FF	FF	FF	FF	FF	FF	NA	FF	FF	NA
chr9_71197718_71197773	DD	BB	DD	bn	DD	NA	NA	DD	BB	DD	NN	DD	DD	DD	NA	NA	NA	NN	NN	NA	NA	DD	DD	NA	DD	NA	NA	NA	DD	DD	NA	NA	BB	BB	NA	BB	BB	DD	NN	BB	NA	bn	BB	BB	DD	BB	NA	dn	NN
chr9_71234151_71234198	DD	BB	DD	BB	DD	NA	NA	DD	BB	DD	BB	DD	DD	DD	BB	DD	DD	BB	BB	BB	BB	NA	NN	BB	DD	NA	BB	bd	NA	DD	DD	BB	BB	BB	DD	BB	NA	DD	BB	BB	BB	BB	BB	bd	DD	BB	NA	DD	BB
chr9_71251589_71251638	DD	BB	DD	BB	DD	DD	BB	DD	BB	DD	BB	DD	DD	DD	BB	DD	DD	BB	BB	BB	BB	DD	DD	BB	DD	DD	BB	BB	DD	DD	DD	BB	BB	BB	DD	BB	BB	DD	BB	BB	BB	BB	BB	BB	DD	BB	DD	DD	BB
chr9_71344906_71344965	DD	NA	DD	BB	DD	DD	BB	NA	NA	DD	NN	DD	NA	NA	BB	DD	DD	BB	BB	BB	BB	DD	dn	BB	BB	DD	NA	NA	DD	DD	DD	NA	bn	nn	DD	BB	BB	NA	BB	BB	NA	BB	BB	BB	DD	NA	NN	DD	BB
chr9_71395968_71396001	DD	BB	DD	BB	DD	DD	BB	DD	BB	DD	BB	DD	DD	DD	BB	DD	DD	BB	BB	BB	BB	DD	DD	BB	BB	DD	BB	BB	DD	DD	DD	BB	BB	BB	DD	BB	BB	DD	BB	BB	BB	bn	BB	BB	DD	BB	DD	DD	BB
chr9_71415286_71415297	df	FF	df	FF	df	df	FF	df	FF	df	FF	df	df	df	FF	df	DD	FF	FF	FF	FF	DD	DD	FF	FF	df	FF	FF	df	DD	df	FF	FF	FF	df	FF	FF	DD	FF	FF	FF	FF	FF	FF	df	FF	DD	DD	FF
chr9_71420062_71420079	DD	BB	DD	BB	DD	DD	BB	DD	BB	DD	BB	DD	DD	DD	BB	DD	DD	BB	BB	BB	BB	DD	DD	BB	BB	DD	BB	BB	DD	DD	DD	BB	BB	BB	DD	BB	BB	DD	BB	BB	BB	BB	BB	BB	DD	BB	DD	DD	BB
chr9_71459643_71459667	DD	BB	DD	BB	DD	DD	BB	DD	BB	DD	BB	DD	DD	DD	BB	DD	DD	BB	BB	BB	BB	DD	DD	BB	BB	DD	BB	BB	DD	DD	DD	BB	BB	BB	DD	BB	BB	DD	BB	BB	BB	BB	BB	BB	DD	BB	DD	DD	BB
chr9_71474857_71474888	DD	BB	DD	BB	DD	DD	BB	DD	BB	DD	BB	DD	DD	DD	BB	DD	DD	BB	BB	BB	BB	DD	DD	BB	BB	DD	BB	BB	DD	DD	DD	BB	BB	BB	DD	BB	BB	DD	BB	BB	BB	BB	BB	BB	DD	BB	DD	DD	BB
chr9_71488696_71488707	DD	FF	df	FF	df	DD	FF	df	FF	df	FF	df	df	df	FF	df	df	FF	FF	FF	FF	df	df	FF	FF	DD	FF	FF	DD	DD	df	FF	FF	FF	df	FF	FF	df	FF	FF	FF	FF	FF	FF	df	FF	df	DD	FF
chr9_71514817_71514840	DD	BB	DD	BB	DD	DD	BB	DD	BB	DD	BB	DD	DD	DD	BB	DD	DD	BB	BB	BB	BB	DD	DD	BB	BB	DD	BB	BB	DD	DD	DD	BB	BB	BB	DD	BB	BB	DD	BB	BB	BB	BB	BB	BB	DD	BB	DD	DD	BB
chr9_71519538_71519559	DD	BB	DD	BB	DD	DD	BB	DD	BB	DD	BB	DD	DD	DD	BB	DD	DD	BB	BB	bn	BB	DD	DD	BB	BB	DD	BB	BB	DD	DD	DD	BB	BB	BB	DD	BB	BB	DD	BB	BB	BB	BB	BB	BB	DD	BB	DD	DD	BB
chr9_71547679_71547698	DD	BB	DD	BB	DD	DD	BB	DD	BB	DD	BB	DD	DD	DD	BB	DD	DD	BB	BB	BB	BB	DD	DD	BB	BB	DD	BB	BB	DD	DD	DD	BB	BB	BB	DD	BB	BB	DD	BB	BB	BB	BB	BB	BB	DD	BB	DD	DD	BB
chr9_71551320_71551349	DD	BB	DD	BB	DD	DD	BB	DD	BB	DD	BB	DD	DD	DD	BB	DD	DD	BB	BB	BB	BB	DD	DD	BB	BB	DD	BB	BB	DD	DD	DD	BB	BB	BB	DD	BB	BB	DD	BB	BB	BB	BB	BB	BB	DD	BB	DD	DD	BB
chr9_71552111_71552134	DD	BB	DD	BB	DD	bd	BB	DD	BB	DD	BB	DD	DD	DD	BB	DD	dn	BB	BB	BB	BB	DD	DD	BB	BB	DD	BB	BB	DD	DD	DD	BB	BB	BB	DD	BB	BB	DD	BB	BB	BB	BB	BB	BB	DD	BB	DD	DD	BB
chr9_71563546_71563557	DD	BB	DD	BB	DD	DD	BB	DD	BB	DD	BB	DD	DD	DD	BB	DD	DD	BB	BB	BB	BB	DD	DD	BB	BB	DD	BB	BB	DD	DD	DD	BB	BB	BB	DD	BB	BB	DD	BB	BB	BB	BB	BB	BB	DD	BB	DD	DD	BB
chr9_71570781_71570792	DD	BB	DD	BB	DD	DD	BB	DD	BB	DD	BB	DD	DD	DD	BB	DD	DD	BB	BB	BB	BB	DD	DD	BB	bn	DD	BB	BB	DD	DD	DD	BB	BB	BB	DD	BB	BB	DD	BB	BB	BB	BB	BB	BB	DD	BB	DD	DD	BB
chr9_71571666_71571679	dn	BB	DD	BB	DD	DD	BB	DD	BB	DD	BB	DD	DD	DD	BB	DD	DD	BB	BB	BB	BB	DD	DD	BB	BB	DD	BB	BB	DD	dn	DD	BB	BB	BB	dn	BB	BB	DD	BB	BB	BB	BB	BB	BB	DD	BB	DD	dn	BB
chr9_71578423_71578442	DD	BB	DD	BB	DD	DD	BB	DD	BB	DD	BB	DD	DD	DD	BB	DD	DD	BB	BB	BB	BB	DD	DD	BB	BB	DD	BB	BB	DD	DD	DD	BB	BB	BB	DD	BB	BB	DD	BB	BB	BB	BB	BB	BB	DD	BB	DD	DD	BB
chr9_71588721_71588748	DD	BB	DD	BB	DD	DD	BB	DD	BB	DD	BB	DD	DD	DD	BB	DD	DD	BB	BB	BB	BB	DD	DD	BB	BB	DD	BB	BB	DD	DD	DD	BB	BB	BB	DD	BB	BB	DD	BB	BB	BB	BB	BB	BB	DD	BB	DD	DD	BB
chr9_71604761_71604784	DD	BB	DD	BB	DD	DD	BB	DD	BB	DD	BB	DD	DD	DD	BB	DD	DD	BB	BB	BB	BB	DD	DD	BB	BB	DD	BB	BB	DD	DD	DD	BB	BB	BB	DD	BB	BB	DD	BB	BB	BB	BB	BB	BB	DD	BB	DD	DD	BB
chr9_71610584_71610597	DD	BB	DD	BB	DD	DD	BB	DD	BB	DD	BB	DD	DD	DD	BB	DD	DD	BB	BB	BB	BB	DD	DD	BB	BB	DD	BB	BB	DD	DD	DD	BB	BB	BB	DD	BB	BB	DD	BB	BB	BB	BB	BB	BB	DD	BB	DD	DD	BB
chr9_71618132_71618146	DD	BB	DD	BB	DD	DD	BB	DD	BB	DD	BB	DD	DD	DD	BB	DD	DD	BB	BB	BB	BB	DD	DD	BB	BB	DD	BB	BB	DD	DD	DD	BB	BB	BB	DD	BB	BB	DD	BB	BB	BB	BB	BB	BB	DD	BB	DD	DD	BB
chr9_71649063_71649098	DD	BB	DD	BB	DD	DD	BB	DD	BB	DD	BB	DD	DD	DD	BB	DD	DD	BB	BB	BB	BB	DD	DD	BB	BB	DD	BB	BB	DD	DD	DD	BB	BB	BB	DD	BB	BB	DD	BB	BB	BB	BB	BB	BB	DD	BB	DD	DD	BB
chr9_71653015_71653054	DD	BB	DD	BB	DD	DD	BB	DD	BB	DD	BB	DD	DD	DD	BB	DD	DD	BB	BB	BB	BB	DD	DD	BB	BB	DD	BB	BB	DD	DD	DD	BB	BB	BB	DD	BB	BB	DD	BB	BB	BB	BB	BB	BB	DD	BB	DD	DD	BB
chr9_71656509_71656523	DD	BB	DD	BB	DD	DD	BB	DD	BB	DD	BB	DD	DD	DD	BB	DD	DD	BB	BB	BB	BB	DD	DD	BB	BB	DD	BB	BB	DD	DD	DD	BB	BB	BB	DD	BB	BB	DD	BB	BB	BB	BB	BB	BB	DD	BB	DD	DD	BB
chr9_71661812_71661847	DD	BB	DD	BB	DD	DD	BB	DD	BB	DD	BB	DD	DD	DD	BB	DD	DD	BB	BB	BB	BB	DD	DD	BB	BB	DD	BB	BB	DD	DD	DD	BB	BB	BB	DD	BB	BB	DD	BB	BB	BB	BB	BB	BB	DD	BB	DD	DD	BB
chr9_71716633_71716664	DD	BB	DD	BB	DD	DD	BB	DD	BB	DD	BB	DD	DD	DD	BB	DD	DD	BB	BB	BB	BB	DD	DD	BB	bd	DD	BB	BB	DD	DD	DD	BB	BB	BB	DD	BB	BB	DD	BB	BB	BB	BB	BB	BB	DD	BB	DD	DD	BB
chr9_71717879_71717906	DD	BB	DD	BB	DD	DD	BB	DD	BB	DD	BB	DD	DD	DD	BB	DD	DD	BB	BB	BB	BB	DD	DD	BB	BB	DD	BB	BB	DD	DD	DD	BB	BB	BB	DD	BB	BB	DD	BB	BB	BB	BB	BB	BB	DD	BB	DD	DD	BB
chr9_71731945_71731964	DD	BB	DD	BB	DD	DD	BB	DD	BB	DD	BB	DD	DD	DD	BB	DD	DD	BB	BB	BB	BB	DD	DD	BB	BB	DD	BB	BB	DD	DD	DD	BB	BB	BB	DD	BB	BB	DD	BB	BB	BB	BB	BB	BB	DD	BB	DD	DD	BB
chr9_71740046_71740081	DD	BB	DD	BB	DD	DD	BB	DD	BB	DD	BB	DD	DD	DD	BB	DD	DD	BB	BB	BB	BB	DD	DD	BB	BB	DD	BB	BB	DD	DD	DD	BB	BB	BB	DD	BB	BB	DD	BB	BB	BB	BB	BB	BB	DD	BB	DD	DD	BB
chr9_71746887_71746904	DD	BB	DD	BB	DD	DD	BB	DD	BB	DD	BB	DD	DD	DD	BB	DD	DD	BB	BB	BB	BB	DD	DD	BB	BB	DD	BB	BB	DD	DD	DD	BB	BB	BB	DD	BB	BB	DD	BB	BB	BB	BB	BB	BB	DD	BB	DD	DD	BB
chr9_71764707_71764718	DD	BB	DD	BB	DD	DD	BB	DD	BB	DD	BB	DD	DD	DD	BB	DD	DD	BB	BB	BB	BB	DD	DD	BB	BB	DD	BB	BB	DD	DD	DD	BB	BB	BB	DD	BB	BB	DD	BB	BB	BB	BB	BB	BB	DD	BB	DD	DD	BB
chr9_71787506_71787525	DD	BB	DD	BB	DD	DD	BB	DD	BB	DD	BB	DD	DD	DD	BB	DD	DD	BB	BB	BB	BB	DD	DD	BB	BB	DD	BB	BB	DD	DD	DD	BB	BB	BB	DD	BB	BB	DD	BB	BB	BB	BB	BB	BB	DD	BB	DD	DD	BB
chr9_71788813_71788848	DD	BB	DD	BB	DD	DD	NN	DD	BB	DD	BB	DD	DD	DD	BB	DD	NA	BB	BB	BB	BB	DD	DD	BB	BB	NA	BB	NA	DD	DD	DD	BB	BB	BB	DD	BB	BB	DD	BB	BB	NA	BB	BB	BB	DD	BB	DD	DD	BB
chr9_71797296_71797315	DD	BB	DD	BB	DD	DD	BB	DD	BB	DD	BB	DD	DD	DD	BB	DD	DD	BB	BB	BB	BB	DD	DD	BB	BB	DD	BB	BB	DD	DD	DD	BB	BB	BB	DD	BB	BB	DD	BB	BB	BB	BB	BB	BB	DD	BB	DD	DD	BB
chr9_71804498_71804512	df	FF	df	FF	df	df	FF	df	FF	df	FF	df	df	df	FF	df	df	FF	FF	FF	FF	df	df	FF	FF	df	FF	FF	df	df	df	FF	FF	FF	df	FF	FF	df	FF	FF	FF	FF	FF	FF	df	FF	DD	df	FF
chr9_71805151_71805162	DD	BB	DD	BB	bd	bd	bn	bd	BB	bd	BB	DD	DD	DD	BB	DD	DD	BB	BB	BB	BB	bd	bd	BB	BB	DD	bn	BB	DD	DD	DD	BB	BB	BB	bd	BB	BB	DD	BB	BB	BB	BB	BB	BB	DD	BB	bd	DD	BB
chr9_71849070_71849084	DD	BB	DD	BB	DD	DD	BB	DD	BB	DD	BB	DD	DD	DD	BB	DD	DD	BB	BB	BB	BB	DD	DD	BB	BB	DD	BB	BB	DD	DD	DD	BB	BB	BB	DD	BB	BB	DD	BB	BB	BB	BB	BB	BB	DD	BB	DD	DD	BB
chr9_71852171_71852188	DD	BB	DD	BB	DD	DD	BB	DD	BB	DD	BB	DD	DD	DD	BB	DD	DD	BB	BB	BB	BB	DD	DD	BB	BB	DD	BB	BB	DD	DD	DD	BB	BB	BB	DD	BB	BB	DD	BB	BB	BB	BB	BB	BB	DD	BB	DD	DD	BB
chr9_71948839_71948858	DD	BB	DD	BB	DD	DD	BB	DD	BB	DD	BB	DD	DD	DD	BB	DD	DD	BB	BB	BB	BB	DD	DD	BB	BB	DD	BB	BB	DD	DD	DD	BB	BB	BB	DD	BB	BB	DD	BB	BB	BB	BB	BB	BB	DD	BB	DD	DD	BB
chr9_71949147_71949158	DD	BB	DD	BB	DD	DD	BB	DD	BB	DD	BB	DD	DD	DD	BB	DD	DD	BB	BB	BB	BB	DD	DD	BB	BB	DD	BB	BB	DD	DD	DD	BB	BB	BB	DD	BB	BB	DD	BB	BB	BB	BB	BB	BB	DD	BB	DD	DD	BB
chr9_71960926_71960961	DD	BB	DD	BB	DD	DD	BB	DD	BB	DD	BB	DD	DD	DD	BB	DD	DD	BB	BB	BB	BB	DD	DD	BB	BB	DD	BB	BB	DD	DD	DD	BB	BB	BB	DD	BB	BB	DD	BB	BB	BB	BB	BB	BB	DD	BB	DD	DD	BB
chr9_72012310_72012325	DD	BB	dn	BB	DD	DD	BB	DD	BB	DD	BB	DD	DD	DD	BB	DD	DD	BB	BB	BB	BB	DD	DD	BB	BB	DD	BB	BB	DD	DD	DD	BB	BB	BB	DD	BB	BB	DD	BB	BB	BB	BB	BB	BB	DD	BB	DD	DD	BB
chr9_72013508_72013531	DD	BB	DD	BB	DD	DD	BB	DD	BB	DD	BB	DD	DD	DD	BB	DD	DD	BB	BB	BB	BB	DD	DD	BB	BB	DD	BB	BB	DD	DD	DD	BB	BB	BB	DD	BB	BB	DD	BB	BB	BB	BB	BB	BB	DD	BB	DD	DD	BB
chr9_72072601_72072652	DD	BB	DD	BB	DD	DD	BB	DD	BB	DD	BB	DD	NA	DD	BB	DD	DD	DD	BB	BB	NA	DD	DD	BB	BB	NA	NA	BB	BB	DD	DD	BB	BB	BB	DD	NA	BB	DD	BB	BB	BB	BB	NA	BB	NA	BB	DD	DD	NA
chr9_72073052_72073067	df	FF	df	FF	df	df	FF	df	FF	df	FF	dn	DD	df	FF	df	df	FF	FF	FF	FF	df	DD	FF	FF	DD	FF	FF	df	df	df	FF	FF	FF	df	FF	FF	df	FF	FF	FF	FF	FF	FF	df	FF	df	df	FF
chr9_72075914_72075933	DD	BB	DD	BB	DD	DD	BB	DD	BB	DD	BB	DD	DD	DD	BB	DD	DD	BB	BB	BB	BB	DD	DD	BB	BB	DD	BB	BB	DD	DD	DD	BB	BB	BB	DD	BB	BB	DD	BB	BB	BB	BB	BB	BB	DD	BB	DD	DD	BB
chr9_72118504_72118525	DD	BB	DD	BB	DD	DD	BB	DD	BB	DD	BB	DD	DD	DD	BB	DD	DD	BB	BB	BB	BB	DD	DD	BB	BB	DD	BB	BB	DD	DD	DD	BB	BB	BB	DD	BB	BB	DD	BB	BB	BB	BB	BB	BB	DD	BB	DD	DD	BB
chr9_72154143_72154157	dd	BB	dd	dd	dd	dd	BB	dd	BB	DD	BB	dd	dd	dd	BB	dd	dd	BB	BB	BB	BB	dd	dd	BB	BB	DD	BB	BB	dd	dd	DD	BB	BB	BB	dd	BB	BB	dd	BB	BB	BB	BB	BB	BB	dd	BB	dd	dd	BB
chr9_72162808_72162839	DD	BB	DD	DD	DD	DD	BB	DD	BB	DD	BB	DD	DD	DD	BB	DD	DD	BB	BB	BB	BB	DD	DD	BB	BB	DD	BB	BB	DD	DD	DD	BB	BB	BB	DD	BB	BB	DD	BB	BB	BB	BB	BB	BB	DD	BB	DD	DD	BB
chr9_72165134_72165147	DD	BB	DD	DD	DD	DD	BB	DD	BB	DD	BB	DD	DD	DD	BB	DD	DD	BB	BB	BB	BB	DD	DD	BB	BB	DD	BB	BB	DD	DD	DD	BB	BB	BB	DD	BB	BB	DD	BB	BB	BB	BB	BB	BB	DD	BB	DD	DD	BB
chr9_72192758_72192778	DD	BB	DD	DD	DD	DD	BB	DD	BB	DD	BB	DD	DD	DD	BB	DD	DD	BB	BB	BB	BB	DD	DD	BB	BB	DD	BB	BB	DD	DD	DD	BB	BB	BB	DD	BB	BB	DD	BB	BB	BB	BB	BB	BB	DD	BB	DD	DD	BB
[truncated: 2,093 more rows]
[truncated: 103 more columns]
