# Supplementary material for: A novel quantitative trait locus implicates Msh3 in the propensity for genome-wide short tandem repeat expansions in mice
Source: Genome Res. 2023 May;33(5):689–702. doi: 10.1101/gr.277576.122 (PMC10317118; doi:10.1101/gr.277576.122)
Supplement: Supplemental Material [file supp_gr.277576.122_Supplemental_code.zip › BXD-STR-Mutator-Manuscript-main/Ashbrook_Manuscript/data/by_loc_str/chr1.tsv]

chrom	pos	end	het	hom	nocall	n_unq_gt_w_het	n_unq_gt_wo_het
chr1	3004986	3004997	0	124	30	1	1
chr1	3005549	3005568	0	110	44	1	1
chr1	3009351	3009402	4	6	144	7	3
chr1	3011925	3011970	0	2	152	1	1
chr1	3013640	3013655	0	126	28	1	1
chr1	3021480	3021491	0	146	8	1	1
chr1	3029298	3029309	0	65	89	1	1
chr1	3030350	3030361	0	126	28	1	1
chr1	3034212	3034223	0	133	21	1	1
chr1	3045469	3045496	6	55	93	7	3
chr1	3050738	3050765	1	69	84	2	1
chr1	3050955	3051002	9	38	107	6	2
chr1	3051394	3051533	5	0	149	5	0
chr1	3062124	3062167	1	136	17	2	1
chr1	3063324	3063367	2	39	113	3	2
chr1	3068357	3068368	3	141	10	3	2
chr1	3072369	3072380	0	144	10	1	1
chr1	3072798	3072822	0	136	18	1	1
chr1	3074617	3074628	0	129	25	1	1
chr1	3074661	3074676	2	97	55	3	2
chr1	3078669	3078700	3	36	115	4	2
chr1	3079448	3079459	0	110	44	1	1
chr1	3079495	3079545	2	42	110	4	2
chr1	3083387	3083401	0	132	22	1	1
chr1	3086726	3086737	0	141	13	1	1
chr1	3086953	3086967	3	122	29	3	2
chr1	3087313	3087324	0	52	102	1	1
chr1	3091604	3091615	0	37	117	1	1
chr1	3095754	3095765	0	143	11	1	1
chr1	3095926	3095945	3	149	2	3	2
chr1	3095965	3095976	4	90	60	3	1
chr1	3097482	3097496	0	134	20	1	1
chr1	3099936	3099947	0	123	31	1	1
chr1	3105146	3105157	0	67	87	1	1
chr1	3116455	3116512	0	0	154	0	0
chr1	3120976	3120987	0	153	1	1	1
chr1	3122158	3122191	25	41	88	9	2
chr1	3122249	3122260	0	152	2	1	1
chr1	3125367	3125382	2	76	76	3	1
chr1	3125745	3125759	0	60	94	1	1
chr1	3130290	3130337	15	12	127	5	1
chr1	3131093	3131104	0	152	2	1	1
chr1	3132979	3132990	0	136	18	1	1
chr1	3134119	3134160	5	127	22	5	2
chr1	3153384	3153395	0	148	6	1	1
chr1	3161509	3161520	0	69	85	1	1
chr1	3162873	3162884	3	126	25	3	2
chr1	3163213	3163227	0	98	56	1	1
chr1	3164426	3164443	0	135	19	1	1
chr1	3164472	3164486	0	143	11	1	1
chr1	3166251	3166262	0	143	11	1	1
chr1	3169195	3169206	1	146	7	2	1
chr1	3169225	3169258	7	102	45	6	2
chr1	3169275	3169286	0	120	34	1	1
chr1	3170541	3170560	0	153	1	1	1
chr1	3180457	3180468	0	79	75	1	1
chr1	3184125	3184152	13	89	52	8	2
chr1	3184524	3184541	0	143	11	1	1
chr1	3185654	3185665	1	148	5	2	1
chr1	3188551	3188606	3	133	18	3	2
chr1	3189480	3189527	10	87	57	10	3
chr1	3190239	3190254	0	148	6	1	1
chr1	3192683	3192696	1	123	30	2	1
chr1	3192934	3192947	3	138	13	3	1
chr1	3193519	3193554	24	3	127	5	1
chr1	3194182	3194229	5	1	148	3	1
chr1	3194304	3194333	2	3	149	2	1
chr1	3198131	3198151	0	70	84	1	1
chr1	3207640	3207663	0	72	82	1	1
chr1	3209528	3209551	0	142	12	1	1
chr1	3209577	3209591	0	136	18	1	1
chr1	3212208	3212219	0	149	5	1	1
chr1	3219276	3219308	2	69	83	4	2
chr1	3224265	3224276	0	133	21	1	1
chr1	3229231	3229255	7	91	56	4	2
chr1	3230661	3230700	14	18	122	7	1
chr1	3247218	3247232	0	114	40	1	1
chr1	3248425	3248440	0	153	1	1	1
chr1	3250571	3250585	3	148	3	3	2
chr1	3256241	3256252	0	146	8	1	1
chr1	3257455	3257469	3	133	18	3	1
chr1	3263762	3263773	0	149	5	1	1
chr1	3266661	3266706	34	17	103	9	2
chr1	3266707	3266746	16	29	109	6	1
chr1	3283714	3283733	0	147	7	1	1
chr1	3284144	3284155	0	153	1	1	1
chr1	3284442	3284483	15	56	83	7	2
chr1	3284513	3284536	19	123	12	3	2
chr1	3286188	3286199	0	151	3	1	1
chr1	3287342	3287441	0	0	154	0	0
chr1	3287445	3287468	0	9	145	1	1
chr1	3287528	3287583	5	14	135	3	1
chr1	3298789	3298808	3	145	6	3	2
chr1	3308941	3308970	0	37	117	1	1
chr1	3309296	3309339	1	33	120	2	1
chr1	3311045	3311062	0	120	34	1	1
chr1	3317551	3317562	0	5	149	1	1
chr1	3317572	3317629	0	0	154	0	0
chr1	3317629	3317664	0	0	154	0	0
chr1	3318469	3318483	0	149	5	1	1
chr1	3319830	3319850	1	141	12	2	1
chr1	3325716	3325743	4	0	150	3	0
chr1	3327145	3327194	4	11	139	6	3
chr1	3327251	3327290	6	123	25	6	3
chr1	3339592	3339611	2	30	122	3	1
chr1	3339980	3340011	3	121	30	3	2
chr1	3340203	3340226	2	115	37	3	2
chr1	3342039	3342050	0	98	56	1	1
chr1	3342663	3342674	0	138	16	1	1
chr1	3355412	3355423	0	154	0	1	1
chr1	3357227	3357238	0	143	11	1	1
chr1	3360114	3360159	2	10	142	4	2
chr1	3361293	3361348	11	13	130	9	2
chr1	3361348	3361393	29	14	111	9	1
chr1	3365708	3365719	3	123	28	3	2
chr1	3365944	3365955	0	144	10	1	1
chr1	3386948	3386959	0	141	13	1	1
chr1	3388595	3388609	0	140	14	1	1
chr1	3390191	3390216	47	65	42	7	1
chr1	3393075	3393088	0	142	12	1	1
chr1	3395163	3395174	0	145	9	1	1
chr1	3403481	3403498	2	36	116	3	1
chr1	3403725	3403736	0	149	5	1	1
chr1	3405593	3405604	0	147	7	1	1
chr1	3405717	3405728	0	152	2	1	1
chr1	3407095	3407109	0	145	9	1	1
chr1	3408522	3408561	1	55	98	3	2
chr1	3408702	3408745	10	38	106	5	2
chr1	3412976	3413019	25	6	123	6	2
chr1	3413022	3413083	2	0	152	2	0
chr1	3413143	3413186	11	46	97	10	2
chr1	3415813	3415824	0	146	8	1	1
chr1	3418452	3418463	0	153	1	1	1
chr1	3419362	3419373	0	154	0	1	1
chr1	3427014	3427025	0	149	5	1	1
chr1	3437788	3437799	0	154	0	1	1
chr1	3440889	3440900	0	145	9	1	1
chr1	3442170	3442184	6	70	78	4	1
chr1	3444468	3444483	0	149	5	1	1
chr1	3452271	3452282	0	135	19	1	1
chr1	3452589	3452612	0	113	41	1	1
chr1	3459217	3459272	7	127	20	5	3
chr1	3460396	3460410	0	83	71	1	1
chr1	3462940	3462963	4	132	18	4	2
chr1	3470981	3471004	4	60	90	4	1
chr1	3478864	3478881	2	133	19	3	2
chr1	3481278	3481293	0	152	2	1	1
chr1	3483580	3483607	6	106	42	6	2
chr1	3487177	3487188	0	151	3	1	1
chr1	3487959	3487988	43	17	94	7	2
chr1	3487988	3488019	24	9	121	8	2
chr1	3490427	3490440	3	149	2	3	2
chr1	3491872	3491883	6	9	139	3	1
chr1	3494930	3494953	0	132	22	1	1
chr1	3496471	3496485	0	144	10	1	1
chr1	3496603	3496632	9	64	81	6	2
chr1	3499569	3499580	0	26	128	1	1
chr1	3507557	3507576	0	126	28	1	1
chr1	3507759	3507770	0	138	16	1	1
chr1	3509243	3509290	5	28	121	4	1
chr1	3509605	3509619	0	141	13	1	1
chr1	3510223	3510234	0	141	13	1	1
chr1	3518996	3519034	5	88	61	7	4
chr1	3519121	3519132	0	118	36	1	1
chr1	3523067	3523093	0	67	87	1	1
chr1	3527389	3527400	0	152	2	1	1
chr1	3529807	3529850	6	129	19	6	3
chr1	3530404	3530445	14	64	76	10	3
chr1	3537894	3537913	5	82	67	5	2
chr1	3540990	3541004	6	145	3	2	1
chr1	3541012	3541032	2	142	10	3	2
chr1	3554787	3554802	4	135	15	3	2
chr1	3555544	3555593	9	21	124	8	2
chr1	3559181	3559216	9	27	118	5	1
chr1	3559217	3559264	41	17	96	8	2
chr1	3559288	3559299	0	121	33	1	1
chr1	3560915	3560934	0	149	5	1	1
chr1	3567195	3567244	10	8	136	6	1
chr1	3568471	3568482	0	148	6	1	1
chr1	3569699	3569710	0	151	3	1	1
chr1	3570098	3570112	0	149	5	1	1
chr1	3570893	3570934	0	137	17	1	1
chr1	3574648	3574671	69	40	45	7	2
chr1	3575668	3575713	13	18	123	4	1
chr1	3576109	3576152	62	78	14	6	3
chr1	3576169	3576192	22	122	10	4	2
chr1	3576190	3576201	0	81	73	1	1
chr1	3576505	3576531	5	58	91	2	1
chr1	3576606	3576674	3	17	134	4	1
chr1	3577214	3577225	0	134	20	1	1
chr1	3581254	3581273	1	95	58	3	2
chr1	3585710	3585763	10	36	108	8	2
chr1	3588411	3588450	18	76	60	7	2
chr1	3589857	3589900	13	29	112	8	2
chr1	3590265	3590278	2	140	12	3	2
chr1	3593993	3594042	3	6	145	3	1
chr1	3594304	3594318	3	134	17	3	2
chr1	3595528	3595547	3	149	2	3	2
chr1	3597713	3597724	0	154	0	1	1
chr1	3598374	3598387	1	66	87	2	1
chr1	3599536	3599577	1	0	153	1	0
chr1	3599896	3599907	46	87	21	2	1
chr1	3600086	3600105	0	142	12	1	1
chr1	3608018	3608029	0	153	1	1	1
chr1	3608156	3608171	0	150	4	1	1
chr1	3610003	3610046	11	36	107	6	2
chr1	3612774	3612789	0	74	80	1	1
chr1	3613442	3613453	0	154	0	1	1
chr1	3630160	3630171	0	136	18	1	1
chr1	3631051	3631062	0	144	10	1	1
chr1	3638662	3638693	4	148	2	4	2
chr1	3639042	3639053	0	154	0	1	1
chr1	3649526	3649573	4	29	121	7	3
chr1	3650739	3650782	12	59	83	6	2
chr1	3651177	3651188	0	150	4	1	1
chr1	3652162	3652195	7	57	90	4	1
chr1	3652198	3652209	0	136	18	1	1
chr1	3652267	3652278	0	144	10	1	1
chr1	3653461	3653472	0	154	0	1	1
chr1	3655005	3655028	1	98	55	2	1
chr1	3658217	3658262	5	24	125	5	2
chr1	3658997	3659011	0	144	10	1	1
chr1	3659687	3659732	10	29	115	6	2
chr1	3660735	3660759	0	149	5	1	1
chr1	3661144	3661161	4	111	39	5	2
chr1	3667713	3667724	0	150	4	1	1
chr1	3671145	3671159	0	141	13	1	1
chr1	3671658	3671672	0	116	38	1	1
chr1	3672852	3672863	0	14	140	1	1
chr1	3673065	3673124	4	6	144	4	1
chr1	3673125	3673174	0	0	154	0	0
chr1	3677305	3677316	0	141	13	1	1
chr1	3679100	3679119	2	110	42	3	2
chr1	3680409	3680423	0	147	7	1	1
chr1	3681094	3681105	0	152	2	1	1
chr1	3686501	3686538	2	1	151	3	1
chr1	3688514	3688529	0	138	16	1	1
chr1	3689585	3689600	1	102	51	2	1
chr1	3693848	3693865	0	146	8	1	1
chr1	3693870	3693883	0	136	18	1	1
chr1	3695906	3695920	2	117	35	3	2
chr1	3699904	3699915	0	143	11	1	1
chr1	3700824	3700835	0	153	1	1	1
chr1	3702280	3702291	0	146	8	1	1
chr1	3702293	3702307	0	142	12	1	1
chr1	3708462	3708475	0	75	79	1	1
chr1	3712175	3712202	11	50	93	8	2
chr1	3712203	3712260	0	1	153	1	1
chr1	3719601	3719644	0	6	148	1	1
chr1	3719848	3719859	0	153	1	1	1
chr1	3720011	3720022	0	154	0	1	1
chr1	3722193	3722204	0	148	6	1	1
chr1	3724786	3724835	11	20	123	9	2
chr1	3724835	3724868	13	98	43	7	2
chr1	3726870	3726905	14	42	98	5	2
chr1	3727052	3727063	0	127	27	1	1
chr1	3727955	3727966	42	8	104	4	2
chr1	3730566	3730609	0	0	154	0	0
chr1	3730917	3730931	0	134	20	1	1
chr1	3732771	3732786	0	153	1	1	1
chr1	3733827	3733846	3	141	10	3	2
chr1	3733847	3733864	0	139	15	1	1
chr1	3742835	3742846	0	143	11	1	1
chr1	3744407	3744462	14	85	55	7	2
chr1	3745050	3745103	2	0	152	2	0
chr1	3752086	3752097	1	146	7	2	1
chr1	3758404	3758448	3	129	22	3	2
chr1	3765019	3765030	0	146	8	1	1
chr1	3766121	3766132	0	97	57	1	1
chr1	3774612	3774657	11	32	111	7	2
chr1	3779502	3779519	0	118	36	1	1
chr1	3784264	3784275	0	142	12	1	1
chr1	3785257	3785292	13	52	89	7	2
chr1	3786174	3786185	0	142	12	1	1
chr1	3786490	3786501	0	149	5	1	1
chr1	3788152	3788163	0	147	7	1	1
chr1	3788588	3788627	10	30	114	3	1
chr1	3789797	3789808	0	121	33	1	1
chr1	3805050	3805061	0	74	80	1	1
chr1	3805151	3805174	0	72	82	2	2
chr1	3805421	3805432	0	64	90	1	1
chr1	3808366	3808377	2	141	11	2	1
chr1	3820046	3820057	0	147	7	1	1
chr1	3820489	3820553	4	5	145	4	1
chr1	3821324	3821338	0	147	7	1	1
chr1	3821877	3821888	0	153	1	1	1
chr1	3824596	3824607	0	48	106	1	1
chr1	3830973	3830984	0	149	5	1	1
chr1	3835805	3835830	14	71	69	6	2
chr1	3838836	3838855	0	71	83	1	1
chr1	3842935	3842950	0	73	81	1	1
chr1	3846941	3846952	0	75	79	1	1
chr1	3856577	3856600	2	147	5	3	2
chr1	3858322	3858333	0	154	0	1	1
chr1	3859194	3859211	2	147	5	3	2
chr1	3863716	3863733	0	150	4	1	1
chr1	3869461	3869485	0	80	74	1	1
chr1	3870192	3870203	0	138	16	1	1
chr1	3870234	3870248	1	136	17	3	2
chr1	3886751	3886794	7	119	28	4	1
chr1	3896272	3896283	0	64	90	1	1
chr1	3898788	3898799	0	139	15	1	1
chr1	3898809	3898820	0	93	61	1	1
chr1	3902855	3902882	3	145	6	3	2
chr1	3908575	3908589	0	138	16	1	1
chr1	3911778	3911789	0	140	14	1	1
chr1	3913472	3913489	0	94	60	1	1
chr1	3917711	3917748	29	48	77	3	1
chr1	3919065	3919076	0	135	19	1	1
chr1	3919745	3919794	5	99	50	4	2
chr1	3923978	3923993	3	66	85	4	2
chr1	3924698	3924742	8	36	110	4	2
chr1	3924854	3924865	0	139	15	1	1
chr1	3925698	3925709	0	140	14	1	1
chr1	3929285	3929312	5	97	52	4	2
chr1	3932876	3932890	0	109	45	1	1
chr1	3936576	3936587	0	140	14	1	1
chr1	3943923	3943934	0	139	15	1	1
chr1	3945858	3945869	0	145	9	1	1
chr1	3949566	3949577	9	90	55	3	2
chr1	3952215	3952230	1	151	2	2	1
chr1	3952974	3952985	0	152	2	1	1
chr1	3955861	3955872	0	154	0	1	1
chr1	3956922	3956933	0	150	4	1	1
chr1	3960762	3960773	0	154	0	1	1
chr1	3967310	3967353	5	41	108	5	2
chr1	3969294	3969309	0	150	4	1	1
chr1	3972539	3972558	2	144	8	3	2
chr1	3985823	3985834	0	78	76	1	1
chr1	3992697	3992714	0	151	3	1	1
chr1	3996489	3996512	3	103	48	3	2
chr1	3997264	3997275	0	125	29	1	1
chr1	3997282	3997293	0	122	32	1	1
chr1	4000875	4000920	1	3	150	2	1
chr1	4008030	4008077	5	24	125	6	2
chr1	4008365	4008376	0	145	9	1	1
chr1	4012417	4012428	0	118	36	1	1
chr1	4014539	4014563	0	143	11	1	1
chr1	4019418	4019429	0	152	2	1	1
chr1	4036362	4036379	0	154	0	1	1
chr1	4039989	4040003	0	133	21	1	1
chr1	4042319	4042330	0	137	17	1	1
chr1	4043396	4043410	1	86	67	2	1
chr1	4043458	4043521	0	0	154	0	0
chr1	4048648	4048659	0	154	0	1	1
chr1	4048769	4048792	1	144	9	2	1
chr1	4049279	4049294	0	154	0	1	1
chr1	4055341	4055376	1	133	20	4	3
chr1	4056452	4056505	21	1	132	7	1
chr1	4060377	4060396	3	144	7	3	2
chr1	4063131	4063144	0	148	6	1	1
chr1	4065627	4065661	5	135	14	4	2
chr1	4065673	4065688	0	134	20	1	1
chr1	4069662	4069685	0	56	98	1	1
chr1	4070485	4070498	38	67	49	2	1
chr1	4070608	4070619	0	150	4	1	1
chr1	4086252	4086285	6	93	55	6	2
chr1	4088150	4088169	3	150	1	3	2
chr1	4090397	4090442	11	25	118	8	2
chr1	4091063	4091077	0	152	2	1	1
chr1	4095201	4095212	0	147	7	1	1
chr1	4095413	4095428	0	150	4	1	1
chr1	4100799	4100828	4	144	6	3	2
chr1	4101417	4101431	0	132	22	1	1
chr1	4107366	4107377	1	104	49	3	2
chr1	4112131	4112142	0	151	3	1	1
chr1	4114636	4114647	0	150	4	1	1
chr1	4116064	4116075	3	146	5	3	2
chr1	4119174	4119245	2	5	147	3	1
chr1	4121252	4121263	0	146	8	1	1
chr1	4122075	4122086	0	151	3	1	1
chr1	4122666	4122677	0	147	7	1	1
chr1	4123576	4123599	3	148	3	3	2
chr1	4123957	4123970	3	59	92	3	2
chr1	4129715	4129726	0	133	21	1	1
chr1	4129886	4129913	3	122	29	3	2
chr1	4129930	4129941	0	143	11	1	1
chr1	4140418	4140429	0	127	27	1	1
chr1	4140449	4140463	0	113	41	1	1
chr1	4142498	4142575	8	8	138	7	2
chr1	4144308	4144334	3	133	18	3	2
chr1	4144510	4144529	58	71	25	4	1
chr1	4148898	4148912	0	120	34	1	1
chr1	4153288	4153307	1	81	72	2	1
chr1	4163090	4163101	0	151	3	1	1
chr1	4168643	4168654	0	151	3	1	1
chr1	4173459	4173474	0	151	3	1	1
chr1	4185941	4185952	3	131	20	3	2
chr1	4186148	4186159	0	139	15	1	1
chr1	4195196	4195231	10	88	56	5	2
chr1	4196255	4196266	1	150	3	2	1
chr1	4199614	4199625	0	92	62	1	1
chr1	4201150	4201161	0	145	9	1	1
chr1	4201564	4201575	0	151	3	1	1
chr1	4202537	4202548	0	132	22	1	1
chr1	4208149	4208160	0	122	32	1	1
chr1	4212306	4212333	3	146	5	3	2
chr1	4215533	4215568	3	138	13	4	3
chr1	4216566	4216577	0	154	0	1	1
chr1	4219533	4219544	0	24	130	1	1
chr1	4222234	4222245	0	138	16	1	1
chr1	4239423	4239442	0	150	4	1	1
chr1	4243137	4243148	0	152	2	1	1
chr1	4243659	4243673	0	150	4	1	1
chr1	4244758	4244769	0	150	4	1	1
chr1	4247940	4247969	5	85	64	5	2
chr1	4261751	4261794	4	64	86	7	3
chr1	4269351	4269362	0	154	0	1	1
chr1	4275434	4275483	8	44	102	7	2
chr1	4275539	4275550	0	146	8	1	1
chr1	4281780	4281791	0	153	1	1	1
chr1	4285029	4285113	3	0	151	3	0
chr1	4285247	4285300	0	41	113	1	1
chr1	4285317	4285436	0	0	154	0	0
chr1	4287727	4287770	6	13	135	3	1
chr1	4288691	4288702	2	48	104	4	2
chr1	4290243	4290302	8	91	55	8	3
chr1	4290307	4290346	5	35	114	6	2
chr1	4292154	4292167	0	138	16	1	1
chr1	4293061	4293072	0	141	13	1	1
chr1	4297521	4297532	0	151	3	1	1
chr1	4298525	4298564	6	3	145	6	2
chr1	4303708	4303719	0	145	9	1	1
chr1	4304220	4304231	0	153	1	1	1
chr1	4304531	4304562	3	147	4	3	2
chr1	4305067	4305100	2	26	126	3	1
chr1	4307140	4307154	0	152	2	1	1
chr1	4307673	4307684	0	151	3	1	1
chr1	4309252	4309267	0	150	4	1	1
chr1	4312047	4312058	0	70	84	1	1
chr1	4315806	4315817	0	125	29	1	1
chr1	4318869	4318923	3	105	46	4	2
chr1	4328602	4328617	0	150	4	1	1
chr1	4328704	4328715	0	148	6	1	1
chr1	4329272	4329291	2	111	41	3	2
chr1	4329605	4329684	1	0	153	1	0
chr1	4331004	4331017	5	38	111	4	1
chr1	4331408	4331425	0	63	91	1	1
chr1	4365108	4365119	0	153	1	1	1
chr1	4367608	4367649	63	25	66	5	1
chr1	4368385	4368400	0	148	6	1	1
chr1	4376870	4376884	0	107	47	1	1
chr1	4380706	4380738	0	7	147	1	1
chr1	4381338	4381349	0	150	4	1	1
chr1	4383095	4383114	0	46	108	1	1
chr1	4388234	4388268	2	144	8	4	3
chr1	4389924	4389935	0	122	32	1	1
chr1	4390516	4390536	0	79	75	1	1
chr1	4391542	4391553	23	125	6	2	1
chr1	4391556	4391567	51	83	20	3	2
chr1	4394196	4394211	2	136	16	3	2
chr1	4399750	4399764	0	147	7	1	1
chr1	4404415	4404429	0	152	2	1	1
chr1	4413710	4413789	2	27	125	3	1
chr1	4416214	4416225	1	152	1	2	1
chr1	4417332	4417343	0	133	21	1	1
chr1	4423050	4423064	0	102	52	1	1
chr1	4423239	4423250	2	140	12	3	2
chr1	4425083	4425100	0	80	74	1	1
chr1	4426093	4426130	4	23	127	4	1
chr1	4426860	4426871	0	131	23	1	1
chr1	4429409	4429420	0	151	3	1	1
chr1	4429719	4429730	3	123	28	4	2
chr1	4429733	4429752	4	123	27	5	2
chr1	4430764	4430795	3	130	21	4	2
chr1	4434303	4434314	11	86	57	8	2
chr1	4435269	4435280	0	148	6	1	1
chr1	4448845	4448856	0	152	2	1	1
chr1	4449017	4449072	14	106	34	7	3
chr1	4450115	4450126	60	60	34	4	2
chr1	4451210	4451261	25	12	117	10	1
chr1	4451385	4451399	0	153	1	1	1
chr1	4451409	4451420	0	154	0	1	1
chr1	4453062	4453073	0	142	12	1	1
chr1	4454884	4454995	42	0	112	28	0
chr1	4461472	4461491	0	54	100	1	1
chr1	4462221	4462246	6	43	105	6	1
chr1	4467043	4467054	1	141	12	2	1
chr1	4467845	4467860	0	141	13	1	1
chr1	4468187	4468198	0	146	8	1	1
chr1	4469245	4469262	1	131	22	2	1
chr1	4471019	4471030	0	154	0	1	1
chr1	4472443	4472456	0	129	25	1	1
chr1	4473588	4473599	0	152	2	1	1
chr1	4475372	4475383	3	129	22	3	1
chr1	4475462	4475473	1	150	3	2	1
chr1	4476345	4476384	4	99	51	5	2
chr1	4476816	4476831	0	19	135	1	1
chr1	4477626	4477637	0	149	5	1	1
chr1	4479517	4479556	0	0	154	0	0
chr1	4481942	4481957	0	2	152	1	1
chr1	4490091	4490111	0	137	17	1	1
chr1	4491987	4491998	0	129	25	1	1
chr1	4500015	4500026	0	150	4	1	1
chr1	4500558	4500569	0	151	3	1	1
chr1	4500614	4500625	0	145	9	1	1
chr1	4501653	4501667	1	134	19	2	1
chr1	4509810	4509821	6	120	28	6	1
chr1	4510185	4510196	0	145	9	1	1
chr1	4510496	4510513	2	71	81	3	1
chr1	4510513	4510542	3	59	92	3	1
chr1	4512324	4512338	0	128	26	1	1
chr1	4514924	4514935	0	154	0	1	1
chr1	4515460	4515507	10	9	135	7	2
chr1	4515925	4515960	3	147	4	3	2
chr1	4517194	4517241	4	115	35	5	3
chr1	4517464	4517491	12	92	50	7	2
chr1	4519236	4519250	0	149	5	1	1
chr1	4522379	4522390	0	74	80	1	1
chr1	4527121	4527138	0	10	144	1	1
chr1	4527198	4527217	1	4	149	2	1
chr1	4528748	4528795	9	73	72	5	2
chr1	4529762	4529773	0	73	81	1	1
chr1	4530947	4531030	0	0	154	0	0
chr1	4533708	4533719	0	67	87	1	1
chr1	4536587	4536616	15	55	84	9	2
chr1	4537486	4537497	0	154	0	1	1
chr1	4539497	4539516	1	132	21	3	2
chr1	4540447	4540461	0	148	6	1	1
chr1	4542382	4542393	0	143	11	1	1
chr1	4543194	4543205	0	137	17	1	1
chr1	4544564	4544591	3	118	33	3	2
chr1	4545765	4545776	3	139	12	3	2
chr1	4547787	4547798	0	153	1	1	1
chr1	4556934	4556979	6	20	128	4	1
chr1	4566916	4566927	0	48	106	1	1
chr1	4567644	4567655	0	73	81	1	1
chr1	4569841	4569852	4	144	6	3	2
chr1	4571456	4571467	0	132	22	1	1
chr1	4578817	4578831	0	151	3	1	1
chr1	4579277	4579306	6	47	101	6	3
chr1	4580702	4580713	0	73	81	1	1
chr1	4581133	4581176	5	25	124	5	2
chr1	4581630	4581641	0	141	13	1	1
chr1	4599798	4599812	0	154	0	1	1
chr1	4602828	4602885	0	0	154	0	0
chr1	4603083	4603097	0	130	24	1	1
chr1	4608057	4608068	0	96	58	1	1
chr1	4612833	4612844	0	139	15	1	1
chr1	4613348	4613363	0	144	10	1	1
chr1	4618031	4618042	0	145	9	1	1
chr1	4618737	4618752	0	144	10	1	1
chr1	4619846	4619857	0	134	20	1	1
chr1	4619861	4619904	8	106	40	4	1
chr1	4620573	4620612	11	54	89	6	2
chr1	4621359	4621379	0	144	10	1	1
chr1	4624755	4624778	0	132	22	1	1
chr1	4625336	4625385	1	0	153	1	0
chr1	4626527	4626538	0	143	11	1	1
chr1	4626573	4626592	0	144	10	1	1
chr1	4626799	4626850	0	7	147	1	1
chr1	4629230	4629243	0	108	46	1	1
chr1	4629974	4630023	3	1	150	4	1
chr1	4631170	4631190	0	143	11	1	1
chr1	4637541	4637620	2	5	147	3	1
chr1	4637824	4637855	7	53	94	7	2
chr1	4639717	4639732	0	143	11	1	1
chr1	4642589	4642600	0	147	7	1	1
chr1	4643335	4643346	0	154	0	1	1
chr1	4648909	4648923	1	24	129	2	1
chr1	4653049	4653060	0	129	25	1	1
chr1	4653751	4653768	0	148	6	1	1
chr1	4654599	4654610	2	142	10	3	2
chr1	4655498	4655509	3	142	9	3	2
chr1	4661585	4661596	0	145	9	1	1
chr1	4661836	4661847	0	141	13	1	1
chr1	4663912	4663943	19	69	66	4	2
chr1	4664837	4664852	0	134	20	1	1
chr1	4666307	4666326	0	152	2	1	1
chr1	4666832	4666843	1	147	6	2	1
chr1	4675038	4675052	0	153	1	1	1
chr1	4675154	4675165	0	152	2	1	1
chr1	4678790	4678801	0	129	25	1	1
chr1	4678965	4678976	0	108	46	1	1
chr1	4682367	4682390	3	132	19	3	2
chr1	4686168	4686209	4	27	123	5	2
chr1	4686524	4686563	3	37	114	3	1
chr1	4686877	4686897	1	57	96	3	2
chr1	4686995	4687006	0	115	39	1	1
chr1	4687079	4687118	5	99	50	5	2
chr1	4689281	4689292	0	152	2	1	1
chr1	4689823	4689834	0	74	80	2	2
chr1	4697276	4697299	5	101	48	5	2
chr1	4697462	4697473	0	154	0	1	1
chr1	4698068	4698079	3	141	10	3	2
chr1	4699171	4699185	0	151	3	1	1
chr1	4700769	4700780	0	134	20	1	1
chr1	4700784	4700795	0	134	20	1	1
chr1	4702033	4702088	5	16	133	7	2
chr1	4704115	4704162	2	5	147	3	1
chr1	4704841	4704852	0	148	6	1	1
chr1	4706710	4706733	0	108	46	1	1
chr1	4713034	4713045	1	69	84	2	1
chr1	4715718	4715729	0	138	16	1	1
chr1	4717842	4717857	0	145	9	1	1
chr1	4718882	4718893	0	147	7	1	1
chr1	4719899	4719916	3	140	11	3	2
chr1	4722124	4722139	3	48	103	2	1
chr1	4725802	4725813	32	92	30	3	1
chr1	4726010	4726034	0	75	79	1	1
chr1	4727699	4727710	0	79	75	1	1
chr1	4730651	4730686	1	42	111	3	2
chr1	4732027	4732040	3	147	4	3	2
chr1	4736939	4736954	0	116	38	1	1
chr1	4744698	4744727	2	121	31	3	2
chr1	4746881	4746892	0	136	18	1	1
chr1	4749824	4749859	0	1	153	1	1
chr1	4755604	4755619	0	17	137	1	1
chr1	4755631	4755720	0	0	154	0	0
chr1	4757329	4757372	3	5	146	4	1
chr1	4758257	4758268	0	46	108	1	1
chr1	4761246	4761257	1	79	74	3	2
chr1	4765570	4765609	0	0	154	0	0
chr1	4767274	4767288	2	138	14	3	2
chr1	4769727	4769750	0	30	124	1	1
chr1	4772542	4772569	0	68	86	1	1
chr1	4777183	4777216	6	76	72	5	2
chr1	4778087	4778098	17	52	85	6	2
chr1	4779799	4779812	0	102	52	1	1
chr1	4780052	4780063	0	122	32	1	1
chr1	4781290	4781309	0	62	92	1	1
chr1	4783247	4783260	3	43	108	5	2
chr1	4783908	4783928	0	40	114	1	1
chr1	4789575	4789586	0	139	15	1	1
chr1	4790408	4790503	0	0	154	0	0
chr1	4790591	4790608	2	119	33	3	2
chr1	4794293	4794312	3	149	2	3	2
chr1	4795085	4795132	1	50	103	3	2
chr1	4795238	4795257	0	54	100	1	1
chr1	4796020	4796043	4	144	6	3	2
chr1	4802916	4802929	45	61	48	5	2
chr1	4804071	4804095	0	68	86	1	1
chr1	4804879	4804896	0	134	20	1	1
chr1	4805189	4805200	33	57	64	3	2
chr1	4806133	4806146	2	126	26	3	1
chr1	4806257	4806268	0	135	19	1	1
chr1	4806381	4806412	1	41	112	2	1
chr1	4808103	4808114	0	126	28	1	1
chr1	4809703	4809718	0	137	17	1	1
chr1	4809829	4809848	0	134	20	1	1
chr1	4809864	4809903	6	67	81	5	2
chr1	4810353	4810364	0	150	4	1	1
chr1	4810746	4810757	0	151	3	1	1
chr1	4810950	4811123	12	0	142	2	0
chr1	4811609	4811650	13	43	98	4	1
chr1	4811806	4811820	0	136	18	1	1
chr1	4814327	4814338	54	48	52	2	1
chr1	4815548	4815577	6	64	84	4	2
chr1	4817565	4817576	0	151	3	1	1
chr1	4819449	4819472	1	78	75	3	2
chr1	4820555	4820572	5	120	29	4	2
chr1	4822262	4822273	0	79	75	1	1
chr1	4822494	4822505	0	149	5	1	1
chr1	4823989	4824012	4	138	12	4	2
chr1	4831112	4831123	0	146	8	1	1
chr1	4832670	4832681	0	135	19	1	1
chr1	4835862	4835876	0	135	19	1	1
chr1	4836013	4836027	0	143	11	1	1
chr1	4836682	4836693	0	145	9	1	1
chr1	4837261	4837280	0	71	83	1	1
chr1	4840709	4840720	0	133	21	1	1
chr1	4841846	4841857	1	111	42	3	2
chr1	4843541	4843552	0	137	17	1	1
chr1	4844779	4844793	0	126	28	1	1
chr1	4845843	4845862	0	151	3	1	1
chr1	4846452	4846463	0	139	15	1	1
chr1	4848400	4848435	3	147	4	4	3
chr1	4849030	4849045	1	145	8	2	1
chr1	4849772	4849798	2	140	12	3	2
chr1	4850587	4850616	4	50	100	6	2
chr1	4858043	4858062	65	78	11	2	1
chr1	4858328	4858339	0	138	16	1	1
chr1	4859454	4859465	0	116	38	1	1
chr1	4859713	4859728	1	119	34	2	1
chr1	4861410	4861421	0	150	4	1	1
chr1	4862097	4862114	0	138	16	1	1
chr1	4862140	4862153	1	10	143	2	1
chr1	4864608	4864619	0	147	7	1	1
chr1	4866501	4866536	2	110	42	3	2
chr1	4867295	4867334	4	15	135	3	1
chr1	4867339	4867354	4	144	6	3	2
chr1	4870254	4870265	0	120	34	1	1
chr1	4871522	4871533	1	153	0	2	1
chr1	4874307	4874318	0	107	47	1	1
chr1	4874466	4874480	60	34	60	2	1
chr1	4877242	4877257	0	71	83	1	1
chr1	4878697	4878766	9	82	63	7	3
chr1	4878791	4878822	3	25	126	3	1
chr1	4880388	4880399	0	127	27	1	1
chr1	4881181	4881195	0	152	2	1	1
chr1	4882279	4882290	0	63	91	1	1
chr1	4885247	4885286	49	61	44	5	3
chr1	4885324	4885347	37	95	22	4	2
chr1	4890962	4890997	5	142	7	4	2
chr1	4894530	4894541	0	154	0	1	1
chr1	4895853	4895864	0	146	8	1	1
chr1	4899661	4899676	3	145	6	3	2
chr1	4902415	4902432	0	118	36	1	1
chr1	4902708	4902725	9	20	125	3	1
chr1	4903639	4903674	14	52	88	7	2
chr1	4903855	4903866	0	144	10	1	1
chr1	4905039	4905050	0	153	1	1	1
chr1	4905095	4905106	0	145	9	1	1
chr1	4909777	4909828	5	1	148	4	1
chr1	4909833	4909844	2	88	64	3	1
chr1	4914303	4914366	7	72	75	7	4
chr1	4914896	4914907	1	133	20	2	1
chr1	4916037	4916052	0	149	5	1	1
chr1	4918464	4918491	2	35	117	3	1
chr1	4918494	4918545	1	0	153	1	0
chr1	4920839	4920850	0	125	29	1	1
chr1	4920879	4920890	0	107	47	1	1
chr1	4920889	4920900	0	116	38	1	1
chr1	4921013	4921024	0	65	89	1	1
chr1	4921202	4921213	0	108	46	1	1
chr1	4921293	4921308	0	136	18	1	1
chr1	4922764	4922775	0	139	15	1	1
chr1	4925089	4925108	0	153	1	1	1
chr1	4930713	4930724	0	146	8	1	1
chr1	4931717	4931730	53	82	19	2	1
chr1	4931731	4931742	18	117	19	3	1
chr1	4935229	4935244	0	144	10	1	1
chr1	4936747	4936758	0	151	3	1	1
chr1	4937389	4937406	0	152	2	1	1
chr1	4938098	4938109	0	129	25	1	1
chr1	4940874	4940918	0	80	74	1	1
chr1	4941227	4941238	0	126	28	1	1
chr1	4941826	4941867	14	30	110	4	1
chr1	4943920	4943943	3	114	37	3	1
chr1	4944834	4944857	0	146	8	1	1
chr1	4946471	4946491	0	144	10	1	1
chr1	4957150	4957161	0	151	3	1	1
chr1	4958201	4958218	0	145	9	1	1
chr1	4960946	4960969	0	118	36	1	1
chr1	4967461	4967472	0	144	10	1	1
chr1	4967521	4967532	0	139	15	1	1
chr1	4976938	4976965	10	49	95	6	1
chr1	4977099	4977144	17	7	130	5	1
chr1	4977990	4978004	0	147	7	1	1
chr1	4983563	4983574	0	154	0	1	1
chr1	4985196	4985207	0	138	16	1	1
chr1	4996877	4996894	3	57	94	5	2
chr1	4998367	4998378	0	141	13	1	1
chr1	5001697	5001711	0	141	13	1	1
chr1	5003140	5003167	7	107	40	6	2
chr1	5005661	5005672	0	134	20	1	1
chr1	5007022	5007036	0	120	34	1	1
chr1	5008480	5008511	3	141	10	3	2
chr1	5011517	5011560	3	21	130	4	2
chr1	5011684	5011703	0	117	37	1	1
chr1	5012007	5012062	3	4	147	3	1
chr1	5013650	5013679	3	141	10	3	2
chr1	5014848	5014891	11	31	112	7	2
chr1	5019542	5019553	0	154	0	1	1
chr1	5020039	5020050	0	154	0	1	1
chr1	5022514	5022525	0	123	31	1	1
chr1	5023422	5023467	18	44	92	8	2
chr1	5024078	5024119	9	41	104	6	1
chr1	5026610	5026631	59	49	46	8	2
chr1	5030577	5030644	0	0	154	0	0
chr1	5032870	5032919	5	2	147	5	2
chr1	5034803	5034814	0	68	86	1	1
chr1	5042658	5042677	0	72	82	1	1
chr1	5043950	5043965	0	147	7	1	1
chr1	5046122	5046183	0	0	154	0	0
chr1	5046685	5046696	4	142	8	2	1
chr1	5047709	5047722	1	75	78	2	1
chr1	5055484	5055495	0	108	46	1	1
chr1	5064770	5064781	0	133	21	1	1
chr1	5066467	5066502	1	76	77	2	1
chr1	5068662	5068679	6	58	90	5	1
chr1	5071017	5071028	0	77	77	1	1
chr1	5073289	5073300	0	41	113	1	1
chr1	5073332	5073355	0	0	154	0	0
chr1	5074855	5074870	2	116	36	3	2
chr1	5075461	5075502	7	16	131	7	2
chr1	5076742	5076756	0	37	117	1	1
chr1	5083412	5083431	0	138	16	1	1
chr1	5084805	5084816	0	148	6	1	1
chr1	5087801	5087900	0	2	152	1	1
chr1	5087905	5087943	4	110	40	3	2
chr1	5089647	5089661	1	130	23	2	1
chr1	5093894	5093908	0	136	18	1	1
chr1	5094712	5094743	2	3	149	3	1
chr1	5094744	5094759	36	63	55	8	2
chr1	5094790	5094803	3	84	67	4	2
chr1	5097446	5097457	0	140	14	1	1
chr1	5102138	5102157	0	124	30	1	1
chr1	5106170	5106181	0	134	20	1	1
chr1	5119029	5119040	0	84	70	1	1
chr1	5120108	5120132	2	129	23	3	2
chr1	5122238	5122252	0	133	21	1	1
chr1	5124506	5124523	4	122	28	5	2
chr1	5130293	5130313	4	126	24	3	2
chr1	5131927	5131950	3	142	9	3	2
chr1	5136692	5136707	0	134	20	1	1
chr1	5136778	5136793	0	78	76	1	1
chr1	5137285	5137324	0	142	12	1	1
chr1	5138729	5138740	0	138	16	1	1
chr1	5139656	5139691	9	35	110	6	2
chr1	5144394	5144405	0	126	28	1	1
chr1	5144427	5144441	0	122	32	1	1
chr1	5146387	5146400	0	81	73	1	1
chr1	5151445	5151456	0	146	8	1	1
chr1	5152296	5152310	0	147	7	1	1
chr1	5155085	5155102	0	140	14	1	1
chr1	5162575	5162592	0	147	7	1	1
chr1	5163622	5163637	2	141	11	3	2
chr1	5164581	5164595	0	140	14	1	1
chr1	5170810	5170821	0	137	17	1	1
chr1	5173050	5173067	1	133	20	2	1
chr1	5173130	5173165	6	117	31	6	2
chr1	5181851	5181862	0	142	12	1	1
chr1	5195638	5195649	0	62	92	1	1
chr1	5199281	5199301	0	77	77	1	1
chr1	5199415	5199429	0	79	75	1	1
chr1	5203454	5203499	5	7	142	4	1
chr1	5204415	5204429	0	153	1	1	1
chr1	5206150	5206161	0	149	5	1	1
chr1	5209488	5209507	1	152	1	2	1
chr1	5212542	5212553	0	148	6	1	1
chr1	5214463	5214514	5	7	142	5	1
chr1	5214858	5214881	3	145	6	3	2
chr1	5215016	5215031	0	133	21	1	1
chr1	5215414	5215441	0	68	86	1	1
chr1	5215633	5215656	0	46	108	1	1
chr1	5222650	5222685	40	13	101	5	1
chr1	5222686	5222719	2	45	107	2	1
chr1	5223713	5223724	0	135	19	1	1
chr1	5224486	5224521	7	66	81	5	2
chr1	5225503	5225522	0	147	7	1	1
chr1	5225865	5225896	9	60	85	8	2
chr1	5228543	5228554	0	147	7	1	1
chr1	5232603	5232614	0	136	18	1	1
chr1	5237129	5237166	8	44	102	3	1
chr1	5237829	5237896	1	19	134	3	2
chr1	5248663	5248674	0	153	1	1	1
chr1	5256153	5256170	0	104	50	1	1
chr1	5258418	5258457	19	64	71	7	2
chr1	5258712	5258731	0	154	0	1	1
chr1	5259167	5259184	1	140	13	2	1
chr1	5260536	5260547	0	149	5	1	1
chr1	5261841	5261894	1	88	65	2	1
chr1	5274498	5274527	7	88	59	3	1
chr1	5275399	5275414	0	89	65	1	1
chr1	5277383	5277428	6	17	131	8	2
chr1	5287020	5287031	0	136	18	1	1
chr1	5287167	5287178	0	151	3	1	1
chr1	5292757	5292772	0	153	1	1	1
chr1	5293618	5293629	0	55	99	1	1
chr1	5296079	5296090	10	100	44	3	1
chr1	5297215	5297226	0	153	1	1	1
chr1	5301831	5301842	0	148	6	1	1
chr1	5303346	5303361	0	145	9	1	1
chr1	5303465	5303476	0	145	9	1	1
chr1	5304109	5304158	5	134	15	6	2
chr1	5305886	5305925	11	51	92	3	1
chr1	5306965	5306976	0	154	0	1	1
chr1	5312273	5312288	8	102	44	3	1
chr1	5312289	5312324	50	20	84	6	2
chr1	5312324	5312357	22	85	47	4	1
chr1	5318871	5318898	7	84	63	6	3
chr1	5327635	5327658	0	6	148	1	1
chr1	5333023	5333038	6	49	99	5	2
chr1	5334011	5334042	5	51	98	5	2
chr1	5337377	5337388	0	148	6	1	1
chr1	5340739	5340750	0	140	14	1	1
chr1	5341947	5341974	0	125	29	1	1
chr1	5357169	5357180	0	51	103	1	1
chr1	5365050	5365061	0	154	0	1	1
chr1	5368230	5368261	3	136	15	3	2
chr1	5368294	5368317	0	148	6	1	1
chr1	5369349	5369360	0	134	20	1	1
chr1	5369470	5369505	3	36	115	4	2
chr1	5374204	5374219	0	135	19	1	1
chr1	5380595	5380606	0	144	10	1	1
chr1	5380856	5380867	0	152	2	1	1
chr1	5380890	5380943	8	31	115	9	3
chr1	5382870	5382887	0	153	1	1	1
chr1	5384698	5384713	0	74	80	1	1
chr1	5384783	5384850	1	0	153	1	0
chr1	5384864	5384923	1	11	142	3	2
chr1	5390035	5390046	0	150	4	1	1
chr1	5391563	5391574	0	145	9	1	1
chr1	5393656	5393667	0	147	7	1	1
chr1	5400536	5400553	0	108	46	1	1
chr1	5400652	5400667	0	127	27	1	1
chr1	5401591	5401610	0	141	13	1	1
chr1	5407272	5407287	0	154	0	1	1
chr1	5411524	5411557	9	62	83	4	1
chr1	5412318	5412335	0	124	30	1	1
chr1	5412585	5412596	0	151	3	1	1
chr1	5414201	5414252	3	17	134	4	2
chr1	5420026	5420037	0	143	11	1	1
chr1	5421453	5421467	0	142	12	1	1
chr1	5421483	5421498	0	134	20	1	1
chr1	5421960	5421971	0	119	35	1	1
chr1	5429464	5429475	0	129	25	1	1
chr1	5439295	5439306	0	153	1	1	1
chr1	5439862	5439879	0	150	4	1	1
chr1	5439880	5439891	0	148	6	1	1
chr1	5440024	5440038	0	143	11	1	1
chr1	5448684	5448695	0	152	2	1	1
chr1	5448817	5448840	0	146	8	1	1
chr1	5448857	5448871	0	136	18	1	1
chr1	5449710	5449721	0	151	3	1	1
chr1	5450202	5450241	18	48	88	8	2
chr1	5457139	5457182	35	18	101	7	2
chr1	5457182	5457205	14	116	24	3	1
chr1	5458563	5458574	0	141	13	1	1
chr1	5467842	5467853	0	150	4	1	1
chr1	5469905	5469964	19	64	71	5	1
chr1	5470375	5470394	0	133	21	1	1
chr1	5487012	5487095	4	1	149	4	1
chr1	5487104	5487154	3	1	150	4	1
chr1	5491577	5491592	0	123	31	1	1
chr1	5495145	5495156	0	149	5	1	1
chr1	5499413	5499424	0	149	5	1	1
chr1	5499767	5499818	0	0	154	0	0
chr1	5504534	5504545	0	153	1	1	1
chr1	5513530	5513567	27	25	102	7	1
chr1	5516671	5516684	0	143	11	1	1
chr1	5518233	5518244	0	137	17	1	1
chr1	5522366	5522377	0	135	19	1	1
chr1	5526299	5526322	3	81	70	3	2
chr1	5531371	5531386	0	138	16	1	1
chr1	5532982	5532997	2	66	86	2	1
chr1	5534046	5534061	0	152	2	1	1
chr1	5534075	5534090	0	151	3	1	1
chr1	5534127	5534138	0	150	4	1	1
chr1	5538600	5538614	0	72	82	1	1
chr1	5539245	5539256	1	116	37	2	1
chr1	5541995	5542006	0	150	4	1	1
chr1	5543920	5543939	1	148	5	2	1
chr1	5548928	5548963	40	82	32	5	2
chr1	5568606	5568637	0	0	154	0	0
chr1	5568681	5568700	0	1	153	1	1
chr1	5568724	5568751	2	1	151	2	1
chr1	5571339	5571350	0	139	15	1	1
chr1	5573523	5573538	1	145	8	2	1
chr1	5573587	5573598	0	144	10	1	1
chr1	5579717	5579762	4	3	147	6	2
chr1	5581808	5581829	8	90	56	5	2
chr1	5585680	5585691	47	44	63	2	1
chr1	5589327	5589356	4	119	31	4	2
chr1	5589376	5589399	1	47	106	2	1
chr1	5589780	5589835	6	13	135	5	2
chr1	5592598	5592667	0	0	154	0	0
chr1	5593742	5593777	24	18	112	5	1
chr1	5594362	5594409	0	142	12	1	1
chr1	5594483	5594518	0	134	20	1	1
chr1	5601522	5601537	7	59	88	5	1
chr1	5601538	5601571	13	17	124	3	1
chr1	5605789	5605800	0	97	57	1	1
chr1	5607518	5607567	0	0	154	0	0
chr1	5609483	5609534	45	50	59	6	1
chr1	5609614	5609639	3	30	121	4	1
chr1	5612315	5612326	0	135	19	1	1
chr1	5612776	5612787	0	141	13	1	1
chr1	5614359	5614374	0	142	12	1	1
chr1	5616757	5616768	0	145	9	1	1
chr1	5617140	5617189	7	13	134	3	1
chr1	5617615	5617699	0	2	152	1	1
chr1	5618977	5618988	0	152	2	1	1
chr1	5620595	5620640	5	10	139	4	2
chr1	5623551	5623565	0	95	59	1	1
chr1	5625250	5625297	11	15	128	8	2
chr1	5626755	5626768	1	34	119	2	1
chr1	5627434	5627445	0	32	122	1	1
chr1	5628800	5628811	3	143	8	3	1
chr1	5634536	5634547	0	138	16	1	1
chr1	5645300	5645315	0	138	16	1	1
chr1	5648208	5648219	0	144	10	1	1
chr1	5658059	5658090	0	130	24	1	1
chr1	5659996	5660009	0	141	13	1	1
chr1	5667369	5667383	0	105	49	1	1
chr1	5668188	5668233	17	47	90	9	2
chr1	5668714	5668747	12	48	94	7	2
chr1	5683487	5683502	0	143	11	1	1
chr1	5686946	5686970	0	143	11	1	1
chr1	5691957	5691994	9	4	141	3	1
chr1	5702366	5702377	0	71	83	1	1
chr1	5703039	5703050	0	130	24	1	1
chr1	5703348	5703359	1	118	35	2	1
chr1	5705129	5705140	0	137	17	1	1
chr1	5705229	5705240	0	150	4	1	1
chr1	5706741	5706764	3	118	33	4	2
chr1	5708798	5708809	0	136	18	1	1
chr1	5709925	5709936	3	144	7	3	2
chr1	5710226	5710245	0	152	2	1	1
chr1	5712340	5712369	1	76	77	3	2
chr1	5718275	5718286	0	146	8	1	1
chr1	5722194	5722205	3	124	27	4	2
chr1	5722249	5722268	0	148	6	1	1
chr1	5727994	5728005	0	136	18	1	1
chr1	5733779	5733790	0	114	40	1	1
chr1	5742710	5742721	0	112	42	1	1
chr1	5743415	5743426	0	136	18	1	1
chr1	5743494	5743509	0	101	53	1	1
chr1	5749087	5749104	1	139	14	2	1
chr1	5759909	5759948	6	24	124	6	2
chr1	5762305	5762320	25	80	49	4	2
chr1	5769922	5769941	3	143	8	3	2
chr1	5772735	5772750	0	136	18	1	1
chr1	5773613	5773672	0	0	154	0	0
chr1	5774929	5774963	9	72	73	6	1
chr1	5775613	5775628	0	153	1	1	1
chr1	5779912	5779926	0	112	42	1	1
chr1	5780434	5780460	0	149	5	1	1
chr1	5781296	5781307	1	131	22	3	2
chr1	5783455	5783466	38	40	76	2	1
chr1	5785041	5785052	0	113	41	1	1
chr1	5785417	5785428	0	149	5	1	1
chr1	5791745	5791758	9	84	61	5	2
chr1	5793084	5793095	0	136	18	1	1
chr1	5795883	5795894	0	142	12	1	1
chr1	5796091	5796105	0	138	16	1	1
chr1	5796722	5796733	0	137	17	1	1
chr1	5797431	5797454	3	143	8	3	2
chr1	5799311	5799348	1	0	153	1	0
chr1	5799404	5799415	0	62	92	1	1
chr1	5800120	5800134	0	122	32	1	1
chr1	5803800	5803814	5	142	7	5	2
chr1	5813834	5813884	5	47	102	3	1
chr1	5813889	5813933	2	33	119	3	1
chr1	5819521	5819540	3	149	2	3	2
chr1	5829633	5829644	0	145	9	1	1
chr1	5831560	5831615	5	38	111	6	3
chr1	5832533	5832544	0	66	88	1	1
chr1	5833064	5833091	4	146	4	3	2
chr1	5836792	5836806	0	81	73	1	1
chr1	5843531	5843542	0	69	85	1	1
chr1	5844583	5844632	8	12	134	4	2
chr1	5861282	5861293	0	62	92	1	1
chr1	5863544	5863555	0	39	115	1	1
chr1	5864371	5864382	2	133	19	3	2
chr1	5865370	5865383	0	71	83	1	1
chr1	5868012	5868059	9	12	133	7	1
chr1	5871062	5871076	0	64	90	1	1
chr1	5877999	5878042	1	94	59	4	3
chr1	5882501	5882512	0	149	5	1	1
chr1	5887687	5887701	0	149	5	1	1
chr1	5889757	5889788	17	67	70	7	2
chr1	5890307	5890321	0	144	10	1	1
chr1	5896268	5896295	60	76	18	10	1
chr1	5896295	5896330	31	82	41	2	1
chr1	5897769	5897780	66	76	12	2	1
chr1	5897783	5897826	22	43	89	7	2
chr1	5897969	5897986	2	30	122	3	1
chr1	5898251	5898262	0	149	5	1	1
chr1	5899946	5899985	4	138	12	4	3
chr1	5899987	5899998	0	143	11	1	1
chr1	5902689	5902718	5	86	63	4	2
chr1	5903515	5903529	0	136	18	1	1
chr1	5907759	5907810	5	4	145	5	1
chr1	5912141	5912152	0	150	4	1	1
chr1	5915677	5915691	0	154	0	1	1
chr1	5915768	5915801	16	73	65	8	2
chr1	5918994	5919005	0	122	32	1	1
chr1	5919625	5919636	0	119	35	1	1
chr1	5919950	5919961	0	141	13	1	1
chr1	5922252	5922279	2	1	151	2	1
chr1	5926025	5926036	0	146	8	1	1
chr1	5927629	5927700	5	115	34	7	5
chr1	5927964	5927975	0	144	10	1	1
chr1	5929823	5929834	0	143	11	1	1
chr1	5930224	5930247	0	150	4	1	1
chr1	5934390	5934474	1	5	148	2	1
chr1	5940366	5940377	0	136	18	1	1
chr1	5940451	5940465	0	153	1	1	1
chr1	5941150	5941161	0	147	7	1	1
chr1	5942017	5942031	0	143	11	1	1
chr1	5945567	5945590	2	151	1	2	1
chr1	5946795	5946832	6	41	107	5	2
chr1	5947011	5947022	0	150	4	1	1
chr1	5953047	5953062	0	148	6	1	1
chr1	5953771	5953785	0	149	5	1	1
chr1	5956109	5956120	0	145	9	1	1
chr1	5956842	5956853	0	143	11	1	1
chr1	5958262	5958281	0	141	13	1	1
chr1	5963266	5963305	1	145	8	3	2
chr1	5964606	5964619	23	79	52	6	2
chr1	5964620	5964641	19	73	62	7	2
chr1	5969864	5969879	0	152	2	1	1
chr1	5971172	5971195	3	145	6	3	2
chr1	5973006	5973017	2	129	23	3	2
chr1	5974638	5974649	0	102	52	1	1
chr1	5974827	5974844	0	67	87	1	1
chr1	5974849	5974868	0	52	102	1	1
chr1	5976547	5976566	0	134	20	1	1
chr1	5978570	5978581	0	145	9	1	1
chr1	5981538	5981549	0	118	36	1	1
chr1	5990630	5990656	0	82	72	1	1
chr1	5990673	5990684	12	77	65	5	2
chr1	5991174	5991188	0	74	80	1	1
chr1	5999275	5999286	0	65	89	1	1
chr1	6002341	6002352	0	62	92	1	1
chr1	6003957	6003980	0	57	97	1	1
chr1	6007179	6007192	1	141	12	2	1
chr1	6008813	6008864	1	4	149	3	2
chr1	6010711	6010722	0	72	82	1	1
chr1	6016751	6016762	0	123	31	1	1
chr1	6022355	6022386	0	76	78	1	1
chr1	6023295	6023322	5	126	23	5	2
chr1	6023967	6023984	0	145	9	1	1
chr1	6025872	6025899	3	125	26	4	2
chr1	6025930	6025961	5	38	111	6	2
chr1	6033005	6033016	0	141	13	1	1
chr1	6033244	6033279	5	121	28	5	2
chr1	6033357	6033372	0	80	74	1	1
chr1	6034894	6034909	0	143	11	1	1
chr1	6041090	6041104	0	150	4	1	1
chr1	6041134	6041161	0	146	8	1	1
chr1	6041922	6041941	3	145	6	3	2
chr1	6041960	6041977	1	106	47	2	1
chr1	6042004	6042038	0	78	76	1	1
chr1	6048614	6048625	0	138	16	1	1
chr1	6051144	6051171	5	117	32	5	2
chr1	6056382	6056396	0	135	19	1	1
chr1	6056414	6056441	0	124	30	1	1
chr1	6059464	6059481	0	153	1	1	1
chr1	6059973	6059984	0	139	15	1	1
chr1	6061243	6061254	3	108	43	3	2
chr1	6062647	6062658	0	151	3	1	1
chr1	6062751	6062762	0	127	27	1	1
chr1	6066036	6066053	3	143	8	3	2
chr1	6072915	6072953	4	44	106	4	2
chr1	6077184	6077227	2	5	147	5	3
chr1	6080857	6080876	3	146	5	3	2
chr1	6083873	6083884	46	80	28	3	2
chr1	6084220	6084231	0	65	89	1	1
chr1	6085465	6085479	2	57	95	3	2
chr1	6085756	6085801	4	27	123	5	2
chr1	6086268	6086299	1	27	126	2	1
chr1	6087008	6087019	0	120	34	1	1
chr1	6092499	6092524	10	94	50	7	2
chr1	6093013	6093026	13	27	114	3	2
chr1	6098593	6098610	0	131	23	1	1
chr1	6099223	6099234	0	64	90	1	1
chr1	6099488	6099499	0	152	2	1	1
chr1	6099665	6099688	1	78	75	2	1
chr1	6102505	6102516	0	137	17	1	1
chr1	6107421	6107432	0	129	25	1	1
chr1	6108219	6108256	3	12	139	4	1
chr1	6108461	6108476	1	69	84	2	1
chr1	6109390	6109401	0	81	73	1	1
chr1	6109799	6109810	0	80	74	1	1
chr1	6109840	6109851	0	78	76	1	1
chr1	6110101	6110112	0	73	81	1	1
chr1	6114158	6114169	0	69	85	1	1
chr1	6118166	6118197	7	73	74	6	2
chr1	6118512	6118531	3	140	11	3	2
chr1	6122082	6122096	1	103	50	3	2
chr1	6124347	6124366	0	75	79	1	1
chr1	6126323	6126354	4	109	41	4	2
chr1	6130083	6130097	0	143	11	1	1
chr1	6131636	6131675	3	70	81	3	1
chr1	6132801	6132816	0	78	76	1	1
chr1	6133624	6133635	0	79	75	1	1
chr1	6134579	6134593	0	113	41	1	1
chr1	6134731	6134782	5	1	148	3	1
chr1	6136631	6136660	5	29	120	6	2
chr1	6137129	6137140	0	115	39	1	1
chr1	6137380	6137391	0	77	77	1	1
chr1	6137986	6137997	0	143	11	1	1
chr1	6142183	6142198	2	116	36	3	2
chr1	6144901	6144922	3	72	79	3	2
chr1	6153283	6153306	1	100	53	2	1
chr1	6153696	6153707	0	94	60	1	1
chr1	6156105	6156116	0	148	6	1	1
chr1	6156235	6156254	3	137	14	3	2
chr1	6157851	6157890	6	27	121	9	4
chr1	6158692	6158703	0	153	1	1	1
chr1	6158961	6158972	0	154	0	1	1
chr1	6160096	6160107	0	151	3	1	1
chr1	6160598	6160609	0	144	10	1	1
chr1	6162049	6162060	0	77	77	1	1
chr1	6163104	6163115	0	149	5	1	1
chr1	6178405	6178419	0	133	21	1	1
chr1	6178663	6178677	0	145	9	1	1
chr1	6180765	6180776	0	106	48	1	1
chr1	6188010	6188024	0	61	93	1	1
chr1	6190661	6190672	0	140	14	1	1
chr1	6191823	6191834	0	143	11	1	1
chr1	6193268	6193282	0	148	6	1	1
chr1	6194222	6194245	2	135	17	3	2
chr1	6196714	6196751	9	41	104	6	2
chr1	6197125	6197140	2	144	8	3	2
chr1	6197608	6197647	5	10	139	4	1
chr1	6197805	6197822	3	151	0	3	2
chr1	6198434	6198447	0	144	10	1	1
chr1	6199733	6199744	0	146	8	1	1
chr1	6203219	6203230	0	143	11	1	1
chr1	6207701	6207712	0	145	9	1	1
chr1	6208513	6208524	0	148	6	1	1
chr1	6208671	6208688	0	73	81	1	1
chr1	6210401	6210412	0	148	6	1	1
chr1	6219473	6219488	0	146	8	1	1
chr1	6219491	6219502	0	146	8	1	1
chr1	6224070	6224081	1	135	18	2	1
chr1	6226500	6226537	3	25	126	3	1
chr1	6226712	6226727	3	141	10	3	2
chr1	6227414	6227425	0	151	3	1	1
chr1	6228918	6228955	8	74	72	6	2
chr1	6229792	6229816	3	123	28	3	2
chr1	6231061	6231082	1	57	96	2	1
chr1	6232825	6232836	3	142	9	3	2
chr1	6232863	6232874	0	149	5	1	1
chr1	6232977	6232994	3	147	4	3	2
chr1	6233703	6233722	3	118	33	2	1
chr1	6236385	6236434	7	19	128	6	2
chr1	6238596	6238607	2	126	26	3	2
chr1	6239066	6239077	1	79	74	2	1
chr1	6240390	6240401	0	79	75	1	1
chr1	6247906	6247920	0	147	7	1	1
chr1	6250708	6250725	0	144	10	1	1
chr1	6250858	6250873	0	151	3	1	1
chr1	6251852	6251863	0	143	11	1	1
chr1	6252245	6252260	1	27	126	2	1
chr1	6252276	6252315	0	7	147	1	1
chr1	6260354	6260365	0	153	1	1	1
chr1	6266174	6266198	3	144	7	3	2
chr1	6267793	6267804	0	139	15	1	1
chr1	6269522	6269533	0	149	5	1	1
chr1	6269576	6269590	0	151	3	1	1
chr1	6271401	6271412	0	146	8	1	1
chr1	6273501	6273512	0	54	100	1	1
chr1	6273618	6273629	0	49	105	1	1
chr1	6274375	6274394	0	144	10	1	1
chr1	6276992	6277003	0	152	2	1	1
chr1	6277038	6277049	0	153	1	1	1
chr1	6285646	6285691	7	14	133	7	2
chr1	6290853	6290864	0	152	2	1	1
chr1	6293821	6293832	0	153	1	1	1
chr1	6301879	6301890	0	154	0	1	1
chr1	6303590	6303631	5	24	125	6	2
chr1	6311549	6311560	0	102	52	1	1
chr1	6312247	6312294	2	11	141	2	1
chr1	6312789	6312844	0	0	154	0	0
chr1	6317256	6317273	0	141	13	1	1
chr1	6324793	6324804	0	148	6	1	1
chr1	6326106	6326117	0	154	0	1	1
chr1	6328025	6328108	3	0	151	2	0
chr1	6329503	6329524	4	112	38	2	1
chr1	6330314	6330337	7	62	85	7	2
chr1	6332594	6332633	5	142	7	4	2
chr1	6332921	6332940	4	137	13	3	2
chr1	6341827	6341846	0	129	25	1	1
chr1	6345062	6345091	1	114	39	2	1
chr1	6347126	6347137	0	152	2	1	1
chr1	6348865	6348879	0	125	29	1	1
chr1	6354453	6354502	4	5	145	3	1
chr1	6354954	6354981	2	47	105	3	1
chr1	6355000	6355011	0	131	23	1	1
chr1	6357634	6357691	1	0	153	1	0
chr1	6359367	6359378	0	153	1	1	1
chr1	6368193	6368204	0	150	4	1	1
chr1	6368347	6368366	0	79	75	1	1
chr1	6371007	6371018	0	154	0	1	1
chr1	6371335	6371382	0	13	141	1	1
chr1	6379206	6379217	0	152	2	1	1
chr1	6379384	6379398	0	145	9	1	1
chr1	6386715	6386726	0	148	6	1	1
chr1	6389231	6389248	0	151	3	1	1
chr1	6390202	6390223	2	42	110	3	2
chr1	6390677	6390708	3	143	8	3	2
chr1	6391128	6391159	0	144	10	1	1
chr1	6391479	6391490	0	146	8	1	1
chr1	6394101	6394115	0	150	4	1	1
chr1	6403250	6403261	0	135	19	1	1
chr1	6410410	6410427	0	149	5	1	1
chr1	6411672	6411683	6	67	81	3	2
chr1	6412880	6412891	0	154	0	1	1
chr1	6415172	6415193	3	12	139	4	1
chr1	6417480	6417515	1	145	8	2	1
chr1	6419181	6419195	0	145	9	1	1
chr1	6419368	6419391	0	142	12	1	1
chr1	6419434	6419454	3	137	14	3	2
chr1	6424394	6424405	0	137	17	1	1
chr1	6427092	6427117	1	6	147	2	1
chr1	6427177	6427192	0	50	104	1	1
chr1	6441337	6441351	3	150	1	3	2
chr1	6441476	6441487	0	153	1	1	1
chr1	6442029	6442064	4	122	28	4	2
chr1	6442239	6442262	0	154	0	1	1
chr1	6443834	6443845	0	152	2	1	1
chr1	6444502	6444513	0	154	0	1	1
chr1	6445953	6445977	2	88	64	3	2
chr1	6450086	6450121	67	27	60	8	2
chr1	6453097	6453108	0	143	11	1	1
chr1	6454520	6454534	0	151	3	1	1
chr1	6455399	6455413	0	146	8	1	1
chr1	6456272	6456293	5	135	14	5	2
chr1	6456451	6456465	0	154	0	1	1
chr1	6459379	6459398	0	140	14	1	1
chr1	6461977	6461991	0	129	25	1	1
chr1	6467447	6467494	7	38	109	5	2
chr1	6467698	6467712	0	144	10	1	1
chr1	6467732	6467745	0	129	25	1	1
chr1	6470121	6470162	11	34	109	9	2
chr1	6474556	6474567	0	151	3	1	1
chr1	6479132	6479171	6	46	102	5	2
chr1	6481961	6481972	0	139	15	1	1
chr1	6485320	6485334	0	132	22	1	1
chr1	6485835	6485900	0	0	154	0	0
chr1	6486465	6486482	4	136	14	4	2
chr1	6486709	6486726	0	154	0	1	1
chr1	6489307	6489338	1	73	80	3	2
chr1	6497659	6497698	8	56	90	7	2
chr1	6507213	6507224	0	153	1	1	1
chr1	6507332	6507347	9	5	140	6	2
chr1	6507470	6507481	0	154	0	1	1
chr1	6509128	6509139	0	152	2	1	1
chr1	6509313	6509338	8	78	68	7	2
chr1	6509599	6509613	0	141	13	1	1
chr1	6513189	6513206	0	76	78	1	1
chr1	6519516	6519555	7	19	128	6	2
chr1	6519558	6519575	3	75	76	3	2
chr1	6520061	6520095	6	81	67	4	2
chr1	6520115	6520126	0	105	49	1	1
chr1	6525229	6525264	4	139	11	4	2
chr1	6525468	6525483	0	141	13	1	1
chr1	6530019	6530030	0	92	62	1	1
chr1	6540303	6540320	0	146	8	1	1
chr1	6542023	6542037	0	52	102	1	1
chr1	6542152	6542199	12	48	94	6	3
chr1	6549122	6549165	0	0	154	0	0
chr1	6555095	6555106	0	153	1	1	1
chr1	6557207	6557281	14	5	135	6	2
chr1	6558796	6558807	0	65	89	1	1
chr1	6573728	6573743	0	146	8	1	1
chr1	6574488	6574515	4	127	23	4	2
chr1	6575450	6575465	0	135	19	1	1
chr1	6579057	6579090	8	88	58	7	3
chr1	6581899	6581934	5	18	131	3	1
chr1	6582216	6582230	0	134	20	1	1
chr1	6589837	6589848	0	148	6	1	1
chr1	6589908	6589919	0	147	7	1	1
chr1	6591632	6591681	30	32	92	3	1
chr1	6591950	6591969	0	24	130	1	1
chr1	6598126	6598147	6	110	38	4	1
chr1	6601383	6601394	0	143	11	1	1
chr1	6601485	6601496	0	152	2	1	1
chr1	6602519	6602545	1	66	87	2	1
chr1	6626511	6626522	0	136	18	1	1
chr1	6633217	6633244	13	92	49	5	2
chr1	6635223	6635246	8	126	20	6	3
chr1	6637761	6637775	0	149	5	1	1
chr1	6639022	6639049	12	77	65	8	2
chr1	6650989	6651006	2	133	19	2	1
chr1	6652069	6652100	65	79	10	4	1
chr1	6653054	6653073	3	150	1	3	2
chr1	6660614	6660633	1	142	11	2	1
chr1	6661173	6661187	3	121	30	3	2
chr1	6662622	6662661	9	32	113	8	3
chr1	6663558	6663569	0	82	72	1	1
chr1	6664650	6664661	0	65	89	1	1
chr1	6666335	6666346	0	154	0	1	1
chr1	6666349	6666360	26	128	0	3	1
chr1	6666375	6666390	16	83	55	6	2
chr1	6671371	6671386	0	126	28	1	1
chr1	6673316	6673327	0	154	0	1	1
chr1	6674435	6674462	9	79	66	7	2
chr1	6680517	6680528	0	141	13	1	1
chr1	6684271	6684286	0	146	8	1	1
chr1	6690576	6690587	0	69	85	1	1
chr1	6703494	6703521	1	9	144	3	2
chr1	6711923	6711938	1	145	8	2	1
chr1	6713866	6713917	8	14	132	4	1
chr1	6713993	6714004	0	34	120	1	1
chr1	6716659	6716670	0	151	3	1	1
chr1	6720277	6720288	0	150	4	1	1
chr1	6721062	6721073	0	149	5	1	1
chr1	6721105	6721119	0	149	5	1	1
chr1	6722604	6722663	6	129	19	9	5
chr1	6723584	6723621	28	29	97	7	1
chr1	6728597	6728608	0	131	23	1	1
chr1	6730348	6730363	0	139	15	1	1
chr1	6730422	6730436	0	154	0	1	1
chr1	6734369	6734401	4	129	21	4	2
chr1	6735467	6735478	0	133	21	1	1
chr1	6736982	6737025	9	36	109	8	2
chr1	6740766	6740781	0	153	1	1	1
chr1	6745472	6745495	0	153	1	1	1
chr1	6748758	6748773	0	151	3	1	1
chr1	6749336	6749347	0	119	35	1	1
chr1	6751150	6751164	1	77	76	2	1
chr1	6752073	6752084	0	153	1	1	1
chr1	6752139	6752150	0	152	2	1	1
chr1	6752213	6752224	0	151	3	1	1
chr1	6754429	6754443	0	76	78	1	1
chr1	6756494	6756507	2	82	70	3	2
chr1	6762157	6762168	0	141	13	1	1
chr1	6765667	6765686	0	152	2	1	1
chr1	6766469	6766494	10	85	59	8	2
chr1	6766823	6766837	0	138	16	1	1
chr1	6772439	6772450	0	109	45	1	1
chr1	6777440	6777451	0	150	4	1	1
chr1	6782984	6782995	0	152	2	1	1
chr1	6784915	6784950	6	43	105	6	2
chr1	6785690	6785701	0	153	1	1	1
chr1	6788409	6788420	0	154	0	1	1
chr1	6790829	6790884	9	4	141	8	2
chr1	6790889	6790928	12	35	107	8	2
chr1	6798413	6798460	9	94	51	11	5
chr1	6801379	6801393	0	150	4	1	1
chr1	6802048	6802089	8	72	74	6	2
chr1	6804083	6804097	0	139	15	1	1
chr1	6806447	6806458	0	154	0	1	1
chr1	6812486	6812497	0	151	3	1	1
chr1	6829363	6829374	0	117	37	1	1
chr1	6830436	6830447	0	152	2	1	1
chr1	6830470	6830481	0	146	8	1	1
chr1	6831326	6831337	0	139	15	1	1
chr1	6832131	6832174	5	26	123	3	1
chr1	6834875	6834889	0	152	2	1	1
chr1	6842625	6842636	0	154	0	1	1
chr1	6845815	6845826	0	146	8	1	1
chr1	6852419	6852478	34	51	69	6	1
chr1	6852486	6852497	0	152	2	1	1
chr1	6855646	6855660	0	148	6	1	1
chr1	6856365	6856396	2	43	109	3	1
chr1	6858278	6858317	8	67	79	7	2
chr1	6862315	6862329	0	141	13	1	1
chr1	6864440	6864451	0	144	10	1	1
chr1	6865995	6866009	3	127	24	3	2
chr1	6868261	6868272	0	144	10	1	1
chr1	6869420	6869443	4	149	1	4	2
chr1	6870752	6870787	11	28	115	11	4
chr1	6872012	6872031	46	61	47	2	1
chr1	6872093	6872104	16	81	57	5	2
chr1	6872191	6872254	2	22	130	3	1
chr1	6876058	6876085	7	89	58	5	2
chr1	6876396	6876439	4	133	17	4	2
chr1	6876754	6876787	12	36	106	10	3
chr1	6877580	6877621	7	23	124	7	2
chr1	6877626	6877675	5	6	143	4	2
chr1	6881104	6881115	5	110	39	4	2
chr1	6881253	6881268	3	134	17	3	2
chr1	6882309	6882320	0	129	25	1	1
chr1	6884104	6884118	0	150	4	1	1
chr1	6886094	6886108	0	147	7	1	1
chr1	6888655	6888666	0	153	1	1	1
chr1	6891722	6891737	1	118	35	2	1
chr1	6891738	6891777	9	19	126	5	2
chr1	6897317	6897366	0	0	154	0	0
chr1	6901344	6901355	0	145	9	1	1
chr1	6901756	6901767	0	150	4	1	1
chr1	6905302	6905313	0	142	12	1	1
chr1	6908211	6908222	0	152	2	1	1
chr1	6910139	6910158	1	150	3	2	1
chr1	6911240	6911254	0	99	55	1	1
chr1	6925140	6925155	0	153	1	1	1
chr1	6930503	6930526	0	118	36	1	1
chr1	6933915	6933946	0	20	134	2	2
chr1	6935598	6935609	0	135	19	1	1
chr1	6935929	6935940	0	130	24	1	1
chr1	6938052	6938097	16	61	77	8	2
chr1	6938544	6938559	0	153	1	1	1
chr1	6938593	6938610	31	72	51	6	2
chr1	6938918	6938965	15	23	116	6	2
chr1	6945641	6945658	71	81	2	2	1
chr1	6945661	6945680	6	93	55	6	2
chr1	6954438	6954455	1	38	115	3	2
chr1	6956316	6956347	32	27	95	8	3
chr1	6957040	6957051	0	147	7	1	1
chr1	6958768	6958779	45	20	89	5	2
chr1	6958877	6958916	10	46	98	7	2
chr1	6961641	6961668	0	79	75	1	1
chr1	6967994	6968005	0	128	26	1	1
chr1	6969238	6969285	7	9	138	6	2
chr1	6970340	6970399	0	0	154	0	0
chr1	6970529	6970540	0	60	94	1	1
chr1	6974307	6974318	3	113	38	3	1
chr1	6978082	6978097	0	116	38	1	1
chr1	6979840	6979851	0	129	25	1	1
chr1	6981484	6981499	0	154	0	1	1
chr1	6982427	6982442	0	153	1	1	1
chr1	6982601	6982652	12	58	84	8	2
chr1	6983427	6983442	1	60	93	2	1
chr1	6985748	6985775	1	83	70	2	1
chr1	6985795	6985812	1	148	5	2	1
chr1	6986592	6986607	0	74	80	1	1
chr1	6987484	6987495	0	141	13	1	1
chr1	6988550	6988561	0	115	39	1	1
chr1	6988683	6988726	3	39	112	4	1
chr1	6988729	6988989	0	0	154	0	0
chr1	6988990	6989021	0	62	92	1	1
chr1	6994475	6994486	0	144	10	1	1
chr1	6996371	6996388	1	143	10	2	1
chr1	6996545	6996559	9	97	48	3	1
chr1	6998981	6998995	3	116	35	3	2
chr1	7000338	7000361	1	75	78	2	1
chr1	7002437	7002468	16	30	108	6	2
chr1	7002484	7002498	0	128	26	1	1
chr1	7003509	7003520	0	95	59	1	1
chr1	7004299	7004318	0	138	16	1	1
chr1	7004803	7004832	6	98	50	3	1
chr1	7005829	7005885	6	93	55	3	1
chr1	7006807	7006830	0	128	26	1	1
chr1	7006964	7007007	1	44	109	3	2
chr1	7008700	7008763	2	14	138	5	3
chr1	7009944	7009955	0	123	31	1	1
chr1	7016143	7016157	0	149	5	1	1
chr1	7018592	7018643	44	22	88	16	3
chr1	7022856	7022879	55	47	52	9	1
chr1	7022880	7022935	10	5	139	8	1
chr1	7023312	7023410	2	0	152	1	0
chr1	7025016	7025027	0	149	5	1	1
chr1	7026416	7026430	0	143	11	1	1
chr1	7028391	7028402	0	154	0	1	1
chr1	7028876	7028887	0	147	7	1	1
chr1	7029276	7029299	1	119	34	2	1
chr1	7029315	7029344	1	152	1	2	1
chr1	7032756	7032799	3	94	57	5	2
chr1	7032984	7033007	0	85	69	1	1
chr1	7033046	7033061	9	3	142	3	2
chr1	7033993	7034004	2	69	83	3	1
chr1	7035493	7035530	21	14	119	7	1
chr1	7035536	7035569	13	27	114	9	2
chr1	7038709	7038720	21	18	115	3	2
chr1	7038726	7038761	0	26	128	2	2
chr1	7039465	7039496	0	1	153	1	1
chr1	7046294	7046333	7	130	17	8	2
chr1	7046658	7046673	0	55	99	1	1
chr1	7047632	7047643	0	101	53	1	1
chr1	7047891	7047915	3	108	43	4	2
chr1	7050067	7050082	0	137	17	1	1
chr1	7052312	7052323	0	152	2	1	1
chr1	7068379	7068399	0	4	150	1	1
chr1	7069168	7069181	6	121	27	5	2
chr1	7069209	7069246	8	61	85	4	1
chr1	7071018	7071053	3	137	14	3	2
chr1	7072179	7072190	0	106	48	1	1
chr1	7086512	7086523	0	152	2	1	1
chr1	7087714	7087731	2	54	98	4	2
chr1	7088366	7088381	0	148	6	1	1
chr1	7089402	7089413	0	121	33	1	1
chr1	7091385	7091399	1	133	20	2	1
chr1	7091399	7091413	1	139	14	2	1
chr1	7097340	7097369	11	79	64	5	2
chr1	7097804	7097815	0	113	41	1	1
chr1	7099389	7099412	0	139	15	1	1
chr1	7099628	7099639	0	145	9	1	1
chr1	7099942	7099961	0	153	1	1	1
chr1	7101482	7101496	0	148	6	1	1
chr1	7101721	7101732	0	153	1	1	1
chr1	7102309	7102326	1	91	62	2	1
chr1	7112567	7112578	10	15	129	2	1
chr1	7112580	7112635	0	1	153	1	1
chr1	7112643	7112706	0	6	148	1	1
chr1	7114417	7114428	0	133	21	1	1
chr1	7114880	7114891	3	151	0	2	1
chr1	7114905	7114924	2	151	1	2	1
chr1	7114923	7114934	1	150	3	2	1
chr1	7115852	7115863	0	145	9	1	1
chr1	7115879	7115898	1	128	25	2	1
chr1	7116409	7116432	2	147	5	4	2
chr1	7117084	7117101	0	77	77	1	1
chr1	7117723	7117734	0	70	84	1	1
chr1	7118793	7118813	0	67	87	1	1
chr1	7123652	7123683	9	1	144	4	1
chr1	7123681	7123696	0	9	145	1	1
chr1	7127713	7127724	0	117	37	1	1
chr1	7129508	7129519	0	146	8	1	1
chr1	7129995	7130006	0	151	3	1	1
chr1	7138899	7138976	0	0	154	0	0
chr1	7139015	7139054	7	24	123	6	2
chr1	7139855	7139866	0	152	2	1	1
chr1	7141910	7141955	10	38	106	9	2
chr1	7142903	7142914	0	134	20	1	1
chr1	7149749	7149768	1	120	33	2	1
chr1	7150526	7150537	0	148	6	1	1
chr1	7151580	7151625	5	24	125	5	2
chr1	7152237	7152266	0	149	5	1	1
chr1	7157339	7157358	1	143	10	2	1
chr1	7157442	7157462	0	147	7	1	1
chr1	7157813	7157828	1	144	9	2	1
chr1	7164237	7164331	1	0	153	1	0
chr1	7165649	7165672	0	141	13	1	1
chr1	7167675	7167686	0	142	12	1	1
chr1	7172621	7172635	0	147	7	1	1
chr1	7173577	7173588	0	150	4	1	1
chr1	7179754	7179768	1	137	16	2	1
chr1	7183424	7183439	0	144	10	1	1
chr1	7187849	7187862	1	120	33	2	1
chr1	7189612	7189623	0	143	11	1	1
chr1	7196731	7196742	0	49	105	1	1
chr1	7200628	7200639	0	136	18	1	1
chr1	7202878	7202915	9	52	93	5	2
chr1	7211598	7211609	0	134	20	1	1
chr1	7211666	7211677	0	151	3	1	1
chr1	7211691	7211702	0	153	1	1	1
chr1	7217580	7217607	4	66	84	4	2
chr1	7219811	7219838	3	87	64	3	1
chr1	7226245	7226304	59	25	70	14	2
chr1	7227370	7227394	1	136	17	2	1
chr1	7240279	7240290	0	146	8	1	1
chr1	7240750	7240761	0	131	23	1	1
chr1	7241788	7241801	0	132	22	1	1
chr1	7245079	7245090	0	101	53	1	1
chr1	7247751	7247798	10	23	121	5	1
chr1	7253471	7253482	0	98	56	1	1
chr1	7253491	7253504	0	52	102	1	1
chr1	7254256	7254267	0	145	9	1	1
chr1	7256849	7256860	0	151	3	1	1
chr1	7260017	7260043	2	124	28	3	2
chr1	7267550	7267573	3	109	42	3	1
chr1	7269602	7269613	0	153	1	1	1
chr1	7269942	7269983	10	62	82	4	1
chr1	7281471	7281482	0	149	5	1	1
chr1	7281705	7281716	0	112	42	1	1
chr1	7287856	7287867	0	148	6	1	1
chr1	7289516	7289539	0	152	2	1	1
chr1	7295421	7295444	0	126	28	1	1
chr1	7300043	7300082	7	33	114	7	2
chr1	7308819	7308830	0	146	8	1	1
chr1	7311860	7311871	0	149	5	1	1
chr1	7312335	7312382	0	0	154	0	0
chr1	7317649	7317682	0	0	154	0	0
chr1	7319965	7319979	0	153	1	1	1
chr1	7320026	7320037	0	154	0	1	1
chr1	7320521	7320532	0	139	15	1	1
chr1	7321482	7321495	0	106	48	1	1
chr1	7322714	7322755	0	25	129	1	1
chr1	7322758	7322825	0	0	154	0	0
chr1	7322843	7322906	9	6	139	2	1
chr1	7328752	7328763	0	7	147	1	1
chr1	7336314	7336329	0	153	1	1	1
chr1	7336498	7336509	0	153	1	1	1
chr1	7338572	7338615	5	7	142	4	2
chr1	7338650	7338661	2	83	69	2	1
chr1	7339588	7339599	0	152	2	1	1
chr1	7342098	7342109	0	148	6	1	1
chr1	7346787	7346820	8	83	63	6	2
chr1	7348276	7348327	0	0	154	0	0
chr1	7358397	7358408	0	150	4	1	1
chr1	7358417	7358428	0	147	7	1	1
chr1	7358698	7358711	0	141	13	1	1
chr1	7360103	7360114	0	149	5	1	1
chr1	7364232	7364258	0	146	8	1	1
chr1	7369828	7369877	3	118	33	4	1
chr1	7370253	7370288	4	132	18	3	2
chr1	7372684	7372697	1	139	14	2	1
chr1	7373113	7373124	1	116	37	2	1
chr1	7374196	7374220	0	150	4	1	1
chr1	7375130	7375141	0	138	16	1	1
chr1	7377589	7377600	0	135	19	1	1
chr1	7378672	7378691	0	146	8	1	1
chr1	7379008	7379019	76	53	25	4	1
chr1	7379032	7379059	4	116	34	4	2
chr1	7382087	7382106	0	117	37	1	1
chr1	7384157	7384198	16	34	104	6	2
chr1	7385475	7385486	0	126	28	1	1
chr1	7385514	7385528	0	134	20	1	1
chr1	7385949	7385968	1	143	10	2	1
chr1	7386148	7386177	6	88	60	3	1
chr1	7389238	7389252	0	150	4	1	1
chr1	7389561	7389572	0	125	29	1	1
chr1	7390007	7390018	2	122	30	2	1
chr1	7390525	7390544	0	146	8	1	1
chr1	7391902	7391913	0	58	96	1	1
chr1	7392178	7392205	2	93	59	4	2
chr1	7392363	7392394	1	126	27	2	1
chr1	7393303	7393318	0	36	118	1	1
chr1	7395935	7395949	0	86	68	1	1
chr1	7397361	7397400	8	34	112	7	4
chr1	7398005	7398016	0	129	25	1	1
chr1	7399995	7400022	1	143	10	2	1
chr1	7400995	7401018	1	148	5	2	1
chr1	7401260	7401291	5	79	70	4	2
chr1	7403154	7403165	0	147	7	1	1
chr1	7403493	7403508	1	137	16	2	1
chr1	7403509	7403529	0	141	13	1	1
chr1	7403538	7403549	0	142	12	1	1
chr1	7407348	7407365	0	147	7	1	1
chr1	7407486	7407497	1	123	30	2	1
chr1	7407553	7407564	0	148	6	1	1
chr1	7409238	7409277	1	121	32	3	2
chr1	7410953	7410964	2	83	69	2	1
chr1	7416243	7416254	0	147	7	1	1
chr1	7421873	7421914	8	47	99	5	1
chr1	7423553	7423567	0	146	8	1	1
chr1	7423835	7423846	0	148	6	1	1
chr1	7424052	7424065	4	81	69	3	1
chr1	7425278	7425323	5	23	126	3	1
chr1	7426578	7426589	0	62	92	1	1
chr1	7426730	7426777	0	0	154	0	0
chr1	7431725	7431736	0	145	9	1	1
chr1	7440876	7440887	0	152	2	1	1
chr1	7440950	7440961	0	151	3	1	1
chr1	7444083	7444096	0	57	97	1	1
chr1	7447332	7447355	0	152	2	1	1
chr1	7449579	7449602	0	150	4	1	1
chr1	7450712	7450769	2	1	151	3	1
chr1	7453756	7453767	0	152	2	1	1
chr1	7456598	7456609	0	146	8	1	1
chr1	7460799	7460810	0	154	0	1	1
chr1	7461208	7461233	6	116	32	5	2
chr1	7466892	7466903	0	143	11	1	1
chr1	7466980	7467000	0	122	32	1	1
chr1	7468038	7468113	9	1	144	7	1
chr1	7468830	7468844	0	148	6	1	1
chr1	7469326	7469375	32	17	105	9	1
chr1	7469376	7469415	23	44	87	9	2
chr1	7473898	7473909	0	145	9	1	1
chr1	7475210	7475227	0	148	6	1	1
chr1	7475765	7475776	0	111	43	1	1
chr1	7482108	7482135	0	49	105	1	1
chr1	7482227	7482238	0	110	44	1	1
chr1	7492065	7492076	0	142	12	1	1
chr1	7493936	7493951	0	148	6	1	1
chr1	7495072	7495086	0	146	8	1	1
chr1	7497345	7497356	0	133	21	1	1
chr1	7500168	7500193	5	10	139	4	1
chr1	7502120	7502133	0	151	3	1	1
chr1	7507479	7507499	0	137	17	1	1
chr1	7512509	7512520	0	109	45	1	1
chr1	7518438	7518481	8	24	122	7	2
chr1	7520010	7520023	69	73	12	2	1
chr1	7520572	7520586	0	153	1	1	1
chr1	7522440	7522451	0	117	37	1	1
chr1	7522568	7522619	0	0	154	0	0
chr1	7522982	7522997	1	143	10	2	1
chr1	7524309	7524333	0	139	15	1	1
chr1	7524638	7524657	0	151	3	1	1
chr1	7527088	7527102	0	131	23	1	1
chr1	7527397	7527408	0	138	16	1	1
chr1	7532994	7533009	0	148	6	1	1
chr1	7538575	7538590	0	144	10	1	1
chr1	7542839	7542853	0	138	16	1	1
chr1	7544211	7544230	0	144	10	1	1
chr1	7544358	7544373	1	89	64	2	1
chr1	7546856	7546867	0	154	0	1	1
chr1	7549821	7549896	0	0	154	0	0
chr1	7550748	7550765	0	153	1	1	1
chr1	7554806	7554849	3	131	20	5	3
chr1	7559127	7559154	0	146	8	1	1
chr1	7560900	7560919	0	152	2	1	1
chr1	7570199	7570210	0	143	11	1	1
chr1	7579482	7579505	3	142	9	4	2
chr1	7584141	7584152	0	142	12	1	1
chr1	7586036	7586047	0	150	4	1	1
chr1	7590013	7590040	4	141	9	4	2
chr1	7591071	7591088	0	147	7	1	1
chr1	7592319	7592330	0	101	53	1	1
chr1	7593902	7593917	0	151	3	1	1
chr1	7604547	7604558	0	128	26	1	1
chr1	7606004	7606015	0	83	71	1	1
chr1	7614755	7614766	0	154	0	1	1
chr1	7618269	7618280	1	151	2	2	1
chr1	7621644	7621655	0	145	9	1	1
chr1	7624737	7624766	5	135	14	5	2
chr1	7626618	7626633	0	151	3	1	1
chr1	7630404	7630451	11	13	130	5	1
chr1	7632861	7632920	41	42	71	4	1
chr1	7633359	7633396	24	31	99	7	2
chr1	7633397	7633408	2	47	105	4	2
chr1	7637624	7637637	27	87	40	5	2
chr1	7637849	7637860	0	152	2	1	1
chr1	7642243	7642269	5	144	5	3	2
chr1	7644073	7644084	0	102	52	1	1
chr1	7651115	7651126	0	142	12	1	1
chr1	7652360	7652377	95	35	24	4	1
chr1	7658674	7658685	0	148	6	1	1
chr1	7660964	7660979	1	142	11	2	1
chr1	7660996	7661011	0	110	44	1	1
chr1	7661246	7661265	43	71	40	5	2
chr1	7661271	7661282	41	100	13	3	2
chr1	7667977	7667991	0	154	0	1	1
chr1	7668272	7668301	6	29	119	5	1
chr1	7668463	7668477	0	28	126	1	1
chr1	7678104	7678118	0	133	21	1	1
chr1	7684673	7684693	0	136	18	1	1
chr1	7686794	7686805	0	133	21	1	1
chr1	7688060	7688074	0	124	30	1	1
chr1	7691107	7691118	0	154	0	1	1
chr1	7694774	7694791	0	142	12	1	1
chr1	7694925	7694945	2	124	28	2	1
chr1	7695814	7695835	1	48	105	2	1
chr1	7695943	7695958	1	70	83	2	1
chr1	7696936	7696947	0	153	1	1	1
chr1	7708555	7708594	0	2	152	1	1
chr1	7714389	7714400	0	144	10	1	1
chr1	7716510	7716521	0	154	0	1	1
chr1	7722901	7722920	0	73	81	1	1
chr1	7726872	7726883	0	154	0	1	1
chr1	7730158	7730267	1	0	153	1	0
chr1	7730913	7730924	0	149	5	1	1
chr1	7730966	7730977	0	133	21	1	1
chr1	7731592	7731635	5	6	143	6	2
chr1	7731916	7731927	0	149	5	1	1
chr1	7731957	7731968	0	145	9	1	1
chr1	7732202	7732216	0	153	1	1	1
chr1	7736177	7736190	1	125	28	2	1
chr1	7741556	7741567	0	133	21	1	1
chr1	7742062	7742088	39	102	13	3	1
chr1	7750668	7750685	0	145	9	1	1
chr1	7751603	7751648	12	32	110	8	2
chr1	7753197	7753232	3	145	6	3	2
chr1	7754174	7754194	0	131	23	1	1
chr1	7756374	7756385	0	144	10	1	1
chr1	7757086	7757130	5	143	6	6	3
chr1	7769821	7769832	0	143	11	1	1
chr1	7771289	7771316	2	138	14	3	2
chr1	7771869	7771888	0	143	11	1	1
chr1	7774572	7774631	43	20	91	8	3
chr1	7774898	7774927	1	13	140	2	1
chr1	7778042	7778123	0	3	151	1	1
chr1	7779108	7779135	9	105	40	8	2
chr1	7781851	7781865	0	104	50	1	1
chr1	7788005	7788016	0	108	46	1	1
chr1	7795035	7795046	0	77	77	1	1
chr1	7798081	7798095	0	80	74	1	1
chr1	7799463	7799474	0	152	2	1	1
chr1	7801805	7801816	0	146	8	1	1
chr1	7803754	7803765	0	117	37	1	1
chr1	7815175	7815186	0	153	1	1	1
chr1	7815188	7815208	0	151	3	1	1
chr1	7817458	7817469	0	94	60	1	1
chr1	7819272	7819295	9	77	68	6	2
chr1	7819739	7819783	1	88	65	3	2
chr1	7820296	7820310	0	109	45	1	1
chr1	7821542	7821553	0	152	2	1	1
chr1	7823455	7823466	0	141	13	1	1
chr1	7838440	7838451	0	145	9	1	1
chr1	7840652	7840663	0	47	107	1	1
chr1	7849736	7849747	0	49	105	1	1
chr1	7851717	7851740	0	100	54	1	1
chr1	7857369	7857393	3	130	21	3	2
chr1	7861967	7861981	0	149	5	1	1
chr1	7863803	7863820	0	141	13	1	1
chr1	7867431	7867446	0	154	0	1	1
chr1	7871205	7871224	0	151	3	1	1
chr1	7879267	7879278	0	147	7	1	1
chr1	7881454	7881465	0	142	12	1	1
chr1	7883786	7883809	0	76	78	1	1
chr1	7887170	7887201	2	72	80	2	1
chr1	7888946	7888957	0	83	71	1	1
chr1	7891093	7891130	0	0	154	0	0
chr1	7891383	7891397	0	133	21	1	1
chr1	7892968	7892979	0	136	18	1	1
chr1	7895098	7895112	0	78	76	1	1
chr1	7898220	7898231	0	135	19	1	1
chr1	7902277	7902308	0	128	26	1	1
chr1	7902333	7902347	0	113	41	1	1
chr1	7902723	7902742	0	120	34	1	1
chr1	7904296	7904335	10	69	75	5	2
chr1	7906023	7906042	0	150	4	1	1
chr1	7909399	7909410	0	24	130	1	1
chr1	7915045	7915056	16	94	44	4	2
chr1	7926986	7927015	1	81	72	2	1
chr1	7937066	7937079	1	74	79	2	1
chr1	7937514	7937567	1	5	148	2	1
chr1	7939725	7939776	5	9	140	3	1
chr1	7939777	7939814	6	26	122	4	1
chr1	7967867	7967886	1	143	10	2	1
chr1	7968753	7968764	0	128	26	1	1
chr1	7969719	7969738	1	117	36	3	2
chr1	7986821	7986852	5	134	15	5	3
chr1	8003962	8003973	0	125	29	1	1
chr1	8004898	8004909	0	153	1	1	1
chr1	8005269	8005280	0	151	3	1	1
chr1	8005894	8005907	0	141	13	1	1
chr1	8015093	8015152	1	0	153	1	0
chr1	8015152	8015183	13	44	97	3	1
chr1	8015590	8015635	5	19	130	5	2
chr1	8018726	8018737	0	153	1	1	1
chr1	8019993	8020020	5	130	19	5	2
chr1	8023350	8023361	0	150	4	1	1
chr1	8028124	8028139	1	77	76	2	1
chr1	8035149	8035162	0	146	8	1	1
chr1	8039355	8039366	0	154	0	1	1
chr1	8039460	8039483	3	149	2	3	2
chr1	8047704	8047715	0	154	0	1	1
chr1	8053368	8053379	0	147	7	1	1
chr1	8057815	8057826	0	147	7	1	1
chr1	8058525	8058536	0	153	1	1	1
chr1	8058938	8058949	0	150	4	1	1
chr1	8061760	8061771	0	149	5	1	1
chr1	8063311	8063358	23	14	117	7	1
chr1	8063359	8063386	29	55	70	7	1
chr1	8066722	8066733	0	119	35	1	1
chr1	8068975	8068986	0	152	2	1	1
chr1	8075123	8075134	0	149	5	1	1
chr1	8083970	8083981	0	148	6	1	1
chr1	8091175	8091222	20	12	122	8	2
chr1	8093608	8093619	0	147	7	1	1
chr1	8095889	8095942	12	60	82	8	2
chr1	8098070	8098089	0	130	24	1	1
chr1	8099157	8099186	1	1	152	2	1
chr1	8099251	8099266	0	89	65	1	1
chr1	8104863	8104874	0	153	1	1	1
chr1	8108241	8108252	0	150	4	1	1
chr1	8108409	8108420	0	152	2	1	1
chr1	8109627	8109640	0	113	41	1	1
chr1	8111389	8111422	7	70	77	6	2
chr1	8113654	8113685	3	133	18	4	2
chr1	8114127	8114138	0	148	6	1	1
chr1	8114704	8114719	0	128	26	1	1
chr1	8115132	8115143	0	146	8	1	1
chr1	8115975	8115986	0	145	9	1	1
chr1	8116438	8116452	0	139	15	1	1
chr1	8119064	8119075	0	138	16	1	1
chr1	8122477	8122534	6	50	98	6	1
chr1	8122771	8122782	0	145	9	1	1
chr1	8130079	8130090	0	141	13	1	1
chr1	8130171	8130210	8	54	92	6	2
chr1	8132817	8132848	11	47	96	10	3
chr1	8135933	8135947	0	110	44	1	1
chr1	8136804	8136863	3	66	85	5	2
chr1	8138672	8138683	0	154	0	1	1
chr1	8149815	8149860	0	14	140	1	1
chr1	8152098	8152145	8	62	84	7	3
chr1	8163528	8163542	0	130	24	1	1
chr1	8167006	8167020	0	150	4	1	1
chr1	8167756	8167769	1	104	49	2	1
chr1	8169940	8169959	3	140	11	3	2
chr1	8172972	8172983	0	143	11	1	1
chr1	8173983	8173994	0	144	10	1	1
chr1	8174320	8174331	0	151	3	1	1
chr1	8177036	8177047	0	141	13	1	1
chr1	8179090	8179101	2	123	29	3	2
chr1	8183007	8183018	0	126	28	1	1
chr1	8186005	8186028	2	64	88	2	1
chr1	8198691	8198702	0	144	10	1	1
chr1	8204150	8204173	0	147	7	1	1
chr1	8206337	8206348	0	135	19	1	1
chr1	8223406	8223453	6	17	131	5	2
chr1	8225347	8225358	0	148	6	1	1
chr1	8227632	8227643	0	82	72	1	1
chr1	8229590	8229601	0	142	12	1	1
chr1	8234581	8234594	0	77	77	1	1
chr1	8242991	8243005	1	71	82	2	1
chr1	8246899	8246914	0	141	13	1	1
chr1	8246965	8247014	4	34	116	7	3
chr1	8266031	8266042	0	146	8	1	1
chr1	8266249	8266303	0	73	81	1	1
chr1	8266615	8266654	7	27	120	4	1
chr1	8277000	8277011	0	43	111	1	1
chr1	8279683	8279694	3	112	39	3	2
chr1	8279713	8279762	2	11	141	3	1
chr1	8280732	8280753	18	71	65	8	2
chr1	8282353	8282364	0	47	107	1	1
chr1	8290480	8290543	9	105	40	8	3
chr1	8290943	8291032	6	0	148	3	0
chr1	8293500	8293511	4	126	24	2	1
chr1	8295438	8295449	0	153	1	1	1
chr1	8296427	8296438	0	143	11	1	1
chr1	8303139	8303156	0	135	19	1	1
chr1	8303362	8303409	7	105	42	5	3
chr1	8303901	8303915	63	81	10	2	1
chr1	8314805	8314819	0	153	1	1	1
chr1	8314957	8314971	1	146	7	2	1
chr1	8316961	8316974	6	124	24	5	2
chr1	8321168	8321179	0	151	3	1	1
chr1	8322155	8322169	3	139	12	3	2
chr1	8322582	8322666	4	23	127	7	3
chr1	8325886	8325921	5	135	14	4	2
chr1	8328000	8328011	0	141	13	1	1
chr1	8329731	8329742	0	154	0	1	1
chr1	8330089	8330126	9	44	101	6	2
chr1	8331327	8331338	0	151	3	1	1
chr1	8332124	8332161	4	35	115	5	2
chr1	8333431	8333470	4	146	4	3	2
chr1	8334958	8334981	3	149	2	3	2
chr1	8338614	8338633	3	142	9	3	2
chr1	8338698	8338709	0	125	29	1	1
chr1	8339191	8339205	0	150	4	1	1
chr1	8339827	8339862	6	55	93	5	2
chr1	8339980	8340019	0	0	154	0	0
chr1	8345278	8345305	3	144	7	3	2
chr1	8353434	8353449	6	83	65	3	2
chr1	8354049	8354060	0	136	18	1	1
chr1	8357311	8357328	0	121	33	1	1
chr1	8366194	8366227	8	39	107	8	2
chr1	8366995	8367028	2	1	151	3	1
chr1	8371543	8371606	5	2	147	4	1
chr1	8374412	8374432	1	148	5	2	1
chr1	8374431	8374448	0	152	2	1	1
chr1	8378065	8378114	3	28	123	3	1
chr1	8383454	8383469	0	134	20	1	1
chr1	8384813	8384824	0	148	6	1	1
chr1	8389556	8389603	5	120	29	4	2
chr1	8389896	8389935	0	143	11	2	2
chr1	8389961	8389972	0	153	1	1	1
chr1	8409196	8409213	0	123	31	1	1
chr1	8410948	8410959	0	145	9	1	1
chr1	8413506	8413517	0	134	20	1	1
chr1	8415286	8415305	0	148	6	1	1
chr1	8418293	8418328	3	147	4	3	2
chr1	8419081	8419092	0	149	5	1	1
chr1	8420846	8420857	0	138	16	1	1
chr1	8423083	8423108	1	16	137	2	1
chr1	8424107	8424118	0	143	11	1	1
chr1	8433296	8433307	0	111	43	1	1
chr1	8433511	8433530	6	66	82	5	2
chr1	8433926	8433937	0	140	14	1	1
chr1	8456266	8456293	5	27	122	4	1
[truncated: 90,064 more rows]
