# Supplementary material for: A novel quantitative trait locus implicates Msh3 in the propensity for genome-wide short tandem repeat expansions in mice
Source: Genome Res. 2023 May;33(5):689–702. doi: 10.1101/gr.277576.122 (PMC10317118; doi:10.1101/gr.277576.122)
Supplement: Supplemental Material [file supp_gr.277576.122_Supplemental_code.zip › BXD-STR-Mutator-Manuscript-main/Ashbrook_Manuscript/data/by_loc_str/chr10.tsv]

chrom	pos	end	het	hom	nocall	n_unq_gt_w_het	n_unq_gt_wo_het
chr10	3103504	3103527	0	73	81	2	2
chr10	3105404	3105415	0	92	62	1	1
chr10	3105502	3105651	0	0	154	0	0
chr10	3108511	3108550	1	0	153	1	0
chr10	3119906	3119917	0	102	52	1	1
chr10	3126642	3126653	0	146	8	1	1
chr10	3135610	3135624	0	126	28	1	1
chr10	3137360	3137371	0	92	62	1	1
chr10	3137409	3137446	8	14	132	7	1
chr10	3142352	3142401	3	1	150	4	1
chr10	3142895	3142972	0	0	154	0	0
chr10	3145719	3145733	0	145	9	1	1
chr10	3150116	3150157	9	11	134	3	1
chr10	3150157	3150216	0	0	154	0	0
chr10	3154500	3154529	1	12	141	2	1
chr10	3155436	3155483	7	37	110	6	2
chr10	3155796	3155835	24	9	121	3	1
chr10	3156752	3156763	0	134	20	1	1
chr10	3161233	3161272	6	98	50	7	4
chr10	3163759	3163774	1	110	43	2	1
chr10	3169192	3169231	2	29	123	3	2
chr10	3169892	3169903	0	63	91	1	1
chr10	3170113	3170132	1	131	22	2	1
chr10	3171316	3171327	3	133	18	3	2
chr10	3173886	3173897	0	140	14	1	1
chr10	3174590	3174627	8	22	124	6	2
chr10	3180004	3180018	0	139	15	1	1
chr10	3183655	3183694	8	36	110	8	2
chr10	3184574	3184603	34	73	47	5	2
chr10	3184782	3184805	1	147	6	2	1
chr10	3184954	3184981	7	20	127	3	2
chr10	3187799	3187838	9	59	86	6	2
chr10	3188194	3188213	35	39	80	5	1
chr10	3188214	3188251	3	14	137	4	1
chr10	3189954	3189969	0	121	33	1	1
chr10	3191199	3191210	0	127	27	1	1
chr10	3196348	3196359	0	135	19	1	1
chr10	3197860	3197871	0	145	9	1	1
chr10	3204021	3204032	0	138	16	1	1
chr10	3205410	3205481	1	21	132	3	2
chr10	3205622	3205633	0	69	85	1	1
chr10	3208330	3208350	1	121	32	2	1
chr10	3208726	3208753	0	133	21	2	2
chr10	3216424	3216455	3	50	101	4	2
chr10	3227378	3227425	10	14	130	6	2
chr10	3233987	3234008	19	4	131	4	1
chr10	3234307	3234318	0	95	59	1	1
chr10	3234961	3234976	1	118	35	2	1
chr10	3236458	3236469	0	135	19	1	1
chr10	3237915	3237926	1	116	37	2	1
chr10	3237994	3238009	0	128	26	1	1
chr10	3241726	3241761	54	29	71	5	1
chr10	3241851	3241866	0	92	62	1	1
chr10	3248801	3248816	0	128	26	1	1
chr10	3254951	3254972	0	0	154	0	0
chr10	3255014	3255045	0	17	137	2	2
chr10	3259200	3259211	0	145	9	1	1
chr10	3263808	3263823	1	139	14	2	1
chr10	3266551	3266562	0	150	4	1	1
chr10	3268336	3268347	0	39	115	1	1
chr10	3268928	3268942	0	143	11	1	1
chr10	3270234	3270273	2	104	48	2	1
chr10	3271011	3271040	25	32	97	4	1
chr10	3272192	3272203	0	146	8	1	1
chr10	3273618	3273629	0	142	12	1	1
chr10	3277565	3277580	0	128	26	1	1
chr10	3279779	3279808	0	82	72	1	1
chr10	3280767	3280781	0	125	29	1	1
chr10	3283044	3283064	0	84	70	1	1
chr10	3290792	3290827	8	71	75	7	3
chr10	3291788	3291799	0	134	20	1	1
chr10	3293674	3293685	0	142	12	1	1
chr10	3294292	3294323	2	139	13	3	1
chr10	3294490	3294504	0	154	0	1	1
chr10	3295158	3295175	14	80	60	3	1
chr10	3295181	3295206	5	115	34	5	1
chr10	3296285	3296296	0	109	45	1	1
chr10	3296395	3296406	0	129	25	1	1
chr10	3298163	3298174	2	140	12	2	1
chr10	3299031	3299074	9	39	106	6	2
chr10	3300241	3300252	0	151	3	1	1
chr10	3300632	3300643	0	129	25	1	1
chr10	3300662	3300673	0	119	35	1	1
chr10	3309732	3309793	0	0	154	0	0
chr10	3311185	3311229	11	41	102	2	1
chr10	3311230	3311259	2	118	34	2	1
chr10	3314755	3314802	4	86	64	3	1
chr10	3314802	3314813	0	135	19	1	1
chr10	3315844	3315861	3	106	45	3	1
chr10	3326652	3326663	0	135	19	1	1
chr10	3328823	3328834	0	147	7	1	1
chr10	3330295	3330312	0	153	1	1	1
chr10	3330445	3330456	0	152	2	1	1
chr10	3333530	3333541	0	145	9	1	1
chr10	3335205	3335216	0	107	47	1	1
chr10	3336200	3336241	24	15	115	4	1
chr10	3336241	3336266	21	53	80	4	1
chr10	3338206	3338217	0	146	8	1	1
chr10	3338996	3339007	0	134	20	1	1
chr10	3339824	3339863	0	1	153	1	1
chr10	3341046	3341089	6	20	128	7	2
chr10	3342151	3342162	0	141	13	1	1
chr10	3342404	3342418	0	129	25	1	1
chr10	3344191	3344214	0	84	70	1	1
chr10	3346341	3346352	0	147	7	1	1
chr10	3347176	3347201	4	85	65	3	1
chr10	3347949	3347960	0	147	7	1	1
chr10	3348736	3348747	0	151	3	1	1
chr10	3354034	3354045	0	142	12	1	1
chr10	3354784	3354823	17	42	95	7	2
chr10	3357745	3357762	0	153	1	1	1
chr10	3357818	3357833	0	151	3	1	1
chr10	3360445	3360458	0	148	6	1	1
chr10	3363783	3363804	0	0	154	0	0
chr10	3364471	3364482	0	135	19	1	1
chr10	3365590	3365633	7	35	112	4	1
chr10	3366705	3366719	0	142	12	1	1
chr10	3370519	3370570	9	11	134	7	2
chr10	3371411	3371422	0	116	38	1	1
chr10	3371531	3371580	8	11	135	6	1
chr10	3373470	3373505	10	79	65	6	2
chr10	3374740	3374759	5	132	17	3	2
chr10	3375397	3375435	7	61	86	6	3
chr10	3378535	3378546	0	153	1	1	1
chr10	3379327	3379362	5	145	4	4	2
chr10	3380487	3380530	7	14	133	4	1
chr10	3380530	3380561	8	87	59	4	1
chr10	3380809	3380913	3	0	151	3	0
chr10	3384414	3384457	0	1	153	1	1
chr10	3385052	3385063	0	143	11	1	1
chr10	3385353	3385376	48	71	35	4	2
chr10	3386745	3386780	14	39	101	7	2
chr10	3389844	3389859	0	150	4	1	1
chr10	3393534	3393577	5	73	76	5	2
chr10	3396577	3396588	0	153	1	1	1
chr10	3401040	3401054	0	45	109	1	1
chr10	3402589	3402606	5	134	15	4	2
chr10	3402692	3402706	0	120	34	1	1
chr10	3405421	3405440	1	130	23	2	1
chr10	3406326	3406337	0	145	9	1	1
chr10	3406597	3406612	0	133	21	1	1
chr10	3408158	3408171	0	151	3	1	1
chr10	3410893	3410904	4	123	27	2	1
chr10	3415197	3415211	0	131	23	1	1
chr10	3415768	3415779	0	141	13	1	1
chr10	3419780	3419793	30	87	37	6	2
chr10	3421931	3421946	2	78	74	2	1
chr10	3422755	3422766	0	125	29	1	1
chr10	3422794	3422813	0	75	79	1	1
chr10	3424409	3424423	6	131	17	5	3
chr10	3425204	3425231	4	19	131	5	2
chr10	3425615	3425630	11	81	62	6	2
chr10	3425840	3425855	0	75	79	1	1
chr10	3434370	3434381	0	137	17	1	1
chr10	3436215	3436228	5	122	27	4	2
chr10	3437372	3437392	4	136	14	3	2
chr10	3437422	3437433	16	120	18	3	2
chr10	3441573	3441584	0	64	90	1	1
chr10	3450092	3450133	8	10	136	5	1
chr10	3461563	3461574	0	132	22	1	1
chr10	3462348	3462365	0	132	22	1	1
chr10	3464692	3464727	4	140	10	3	2
chr10	3467032	3467055	0	144	10	1	1
chr10	3473741	3473756	0	135	19	1	1
chr10	3478440	3478451	0	147	7	1	1
chr10	3478550	3478583	8	36	110	8	3
chr10	3482092	3482137	8	2	144	5	1
chr10	3485569	3485646	3	0	151	2	0
chr10	3486732	3486751	0	136	18	1	1
chr10	3488874	3488885	0	138	16	1	1
chr10	3490780	3490825	6	36	112	5	2
chr10	3491630	3491647	0	147	7	1	1
chr10	3495910	3495923	0	148	6	1	1
chr10	3496749	3496772	1	147	6	2	1
chr10	3499882	3499896	0	147	7	1	1
chr10	3500419	3500430	0	52	102	1	1
chr10	3504827	3504838	0	152	2	1	1
chr10	3508932	3508946	0	152	2	1	1
chr10	3508976	3508987	0	151	3	1	1
chr10	3509306	3509325	0	145	9	1	1
chr10	3514669	3514680	0	152	2	1	1
chr10	3515438	3515489	10	51	93	7	3
chr10	3516407	3516418	0	132	22	1	1
chr10	3516644	3516700	3	34	117	3	2
chr10	3517022	3517033	0	110	44	1	1
chr10	3518195	3518209	0	132	22	1	1
chr10	3521038	3521049	0	153	1	1	1
chr10	3526710	3526745	7	65	82	6	2
chr10	3526855	3526866	5	132	17	4	2
chr10	3532485	3532500	0	80	74	1	1
chr10	3532800	3532811	0	76	78	1	1
chr10	3532881	3532892	4	147	3	3	2
chr10	3539439	3539450	0	153	1	1	1
chr10	3543121	3543132	0	140	14	1	1
chr10	3543549	3543560	0	154	0	1	1
chr10	3544089	3544124	9	56	89	3	1
chr10	3547516	3547569	0	1	153	1	1
chr10	3548764	3548783	3	129	22	2	1
chr10	3552724	3552791	19	1	134	3	1
chr10	3552792	3552821	22	24	108	4	1
chr10	3555017	3555046	0	149	5	1	1
chr10	3555651	3555662	15	117	22	3	1
chr10	3555751	3555762	0	149	5	1	1
chr10	3556238	3556258	0	151	3	1	1
chr10	3559786	3559825	10	34	110	4	1
chr10	3560161	3560175	0	146	8	1	1
chr10	3560375	3560386	0	153	1	1	1
chr10	3563056	3563073	0	138	16	1	1
chr10	3564953	3564992	10	41	103	5	2
chr10	3567072	3567096	0	154	0	1	1
chr10	3567129	3567170	9	37	108	7	2
chr10	3567316	3567327	1	150	3	2	1
chr10	3568384	3568398	0	137	17	1	1
chr10	3568830	3568841	0	141	13	1	1
chr10	3571409	3571446	11	41	102	7	2
chr10	3574446	3574493	9	35	110	6	2
chr10	3576834	3576845	1	118	35	2	1
chr10	3576912	3576923	0	85	69	1	1
chr10	3583656	3583667	0	153	1	1	1
chr10	3589951	3589971	0	86	68	1	1
chr10	3592457	3592468	0	151	3	1	1
chr10	3592553	3592564	0	142	12	1	1
chr10	3592715	3592729	0	141	13	1	1
chr10	3593807	3593846	0	153	1	1	1
chr10	3597482	3597519	8	54	92	5	2
chr10	3616587	3616602	1	139	14	2	1
chr10	3616826	3616837	0	139	15	1	1
chr10	3617864	3617879	0	153	1	1	1
chr10	3619354	3619365	0	118	36	1	1
chr10	3619539	3619550	0	131	23	1	1
chr10	3619567	3619578	0	107	47	1	1
chr10	3620437	3620452	1	121	32	2	1
chr10	3629942	3629969	0	26	128	1	1
chr10	3634798	3634831	30	46	78	5	2
chr10	3634831	3634848	53	52	49	3	1
chr10	3636326	3636369	2	22	130	3	2
chr10	3638006	3638017	1	5	148	2	1
chr10	3638027	3638041	0	131	23	1	1
chr10	3643354	3643368	0	150	4	1	1
chr10	3644217	3644252	13	35	106	8	2
chr10	3645368	3645403	11	21	122	6	2
chr10	3645488	3645499	0	127	27	1	1
chr10	3648225	3648236	0	145	9	1	1
chr10	3648892	3648905	0	138	16	1	1
chr10	3650015	3650026	0	118	36	1	1
chr10	3651308	3651357	6	10	138	6	2
chr10	3654862	3654905	4	117	33	3	2
chr10	3655840	3655851	0	149	5	1	1
chr10	3656389	3656400	0	47	107	1	1
chr10	3658210	3658224	0	141	13	1	1
chr10	3659401	3659412	0	146	8	1	1
chr10	3661380	3661441	1	1	152	2	1
chr10	3662682	3662701	0	130	24	1	1
chr10	3667132	3667143	0	154	0	1	1
chr10	3679358	3679369	0	143	11	1	1
chr10	3681930	3681941	0	134	20	1	1
chr10	3684476	3684487	0	151	3	1	1
chr10	3688299	3688343	4	5	145	5	1
chr10	3688362	3688430	14	10	130	8	3
chr10	3688432	3688443	0	100	54	1	1
chr10	3692832	3692847	0	144	10	1	1
chr10	3694548	3694579	11	76	67	5	2
chr10	3696125	3696136	0	139	15	1	1
chr10	3700308	3700347	7	37	110	4	1
chr10	3700982	3700996	0	128	26	1	1
chr10	3701680	3701691	0	145	9	1	1
chr10	3702604	3702651	1	3	150	2	1
chr10	3705416	3705430	0	153	1	1	1
chr10	3706324	3706335	0	151	3	1	1
chr10	3706612	3706625	0	132	22	1	1
chr10	3716959	3716986	0	140	14	1	1
chr10	3717420	3717431	0	153	1	1	1
chr10	3717540	3717579	9	116	29	7	3
chr10	3720960	3720977	0	151	3	1	1
chr10	3723063	3723074	0	147	7	1	1
chr10	3725166	3725177	0	150	4	1	1
chr10	3730741	3730752	0	146	8	1	1
chr10	3731676	3731687	0	114	40	1	1
chr10	3734656	3734723	3	13	138	4	2
chr10	3734960	3734971	0	146	8	1	1
chr10	3738439	3738482	0	0	154	0	0
chr10	3738629	3738652	1	1	152	2	1
chr10	3740325	3740339	0	101	53	1	1
chr10	3741607	3741618	1	116	37	2	1
chr10	3741833	3741844	0	146	8	1	1
chr10	3743799	3743830	0	142	12	1	1
chr10	3744656	3744669	2	142	10	3	1
chr10	3748846	3748857	0	153	1	1	1
chr10	3751585	3751596	0	142	12	1	1
chr10	3753920	3753931	0	140	14	1	1
chr10	3754691	3754755	7	122	25	6	2
chr10	3757807	3757818	0	125	29	1	1
chr10	3763290	3763301	0	148	6	1	1
chr10	3772019	3772038	1	140	13	2	1
chr10	3772557	3772568	2	123	29	2	1
chr10	3773512	3773523	0	136	18	1	1
chr10	3774762	3774773	0	144	10	1	1
chr10	3774775	3774786	0	150	4	1	1
chr10	3774795	3774809	0	151	3	1	1
chr10	3776302	3776313	0	147	7	1	1
chr10	3777495	3777522	0	152	2	1	1
chr10	3777679	3777722	4	141	9	3	1
chr10	3777976	3777993	2	135	17	2	1
chr10	3781878	3781892	0	142	12	1	1
chr10	3785722	3785739	0	78	76	1	1
chr10	3786017	3786028	0	148	6	1	1
chr10	3787362	3787376	0	119	35	1	1
chr10	3793345	3793388	6	30	118	3	1
chr10	3794760	3794801	10	13	131	9	2
chr10	3796156	3796170	0	149	5	1	1
chr10	3796651	3796666	0	154	0	1	1
chr10	3798651	3798666	0	148	6	1	1
chr10	3800937	3800970	4	50	100	5	2
chr10	3801038	3801049	0	137	17	1	1
chr10	3802630	3802641	0	149	5	1	1
chr10	3803446	3803499	7	7	140	6	2
chr10	3804036	3804062	3	139	12	3	2
chr10	3805910	3805921	0	150	4	1	1
chr10	3806152	3806163	1	108	45	2	1
chr10	3810447	3810472	2	137	15	2	1
chr10	3814406	3814417	0	153	1	1	1
chr10	3814532	3814561	8	80	66	5	1
chr10	3816261	3816272	3	131	20	3	1
chr10	3818277	3818288	0	152	2	1	1
chr10	3820093	3820120	0	146	8	1	1
chr10	3828126	3828141	1	146	7	2	1
chr10	3828723	3828738	0	145	9	1	1
chr10	3829774	3829785	0	148	6	1	1
chr10	3831973	3832002	6	95	53	3	1
chr10	3836829	3836852	0	127	27	1	1
chr10	3840663	3840677	0	133	21	1	1
chr10	3842734	3842785	5	109	40	5	3
chr10	3844272	3844283	0	131	23	1	1
chr10	3844573	3844584	1	131	22	2	1
chr10	3847947	3847958	0	148	6	1	1
chr10	3850293	3850304	0	150	4	1	1
chr10	3850492	3850505	0	153	1	1	1
chr10	3856996	3857007	0	142	12	1	1
chr10	3858290	3858317	9	57	88	8	2
chr10	3862975	3863014	14	2	138	6	1
chr10	3867367	3867378	0	138	16	1	1
chr10	3872006	3872037	5	139	10	5	2
chr10	3873905	3873962	7	19	128	11	4
chr10	3875159	3875173	0	98	56	1	1
chr10	3875658	3875669	0	135	19	1	1
chr10	3883272	3883283	1	77	76	2	1
chr10	3884444	3884461	3	130	21	3	2
chr10	3886514	3886538	0	73	81	1	1
chr10	3886950	3886961	0	137	17	1	1
chr10	3887962	3887976	0	146	8	1	1
chr10	3887999	3888046	10	55	89	8	2
chr10	3890118	3890143	37	90	27	5	2
chr10	3891029	3891048	0	148	6	1	1
chr10	3891721	3891735	0	151	3	1	1
chr10	3895418	3895457	7	22	125	5	1
chr10	3897662	3897675	1	100	53	2	1
chr10	3897724	3897759	10	109	35	6	2
chr10	3897759	3897802	13	39	102	7	2
chr10	3898432	3898443	0	87	67	1	1
chr10	3899495	3899506	0	63	91	1	1
chr10	3901694	3901705	0	145	9	1	1
chr10	3904817	3904836	0	151	3	1	1
chr10	3907946	3907957	0	148	6	1	1
chr10	3910130	3910141	2	72	80	3	1
chr10	3910142	3910181	1	59	94	2	1
chr10	3912969	3912984	3	142	9	3	2
chr10	3913868	3913901	7	56	91	7	2
chr10	3915297	3915320	1	144	9	2	1
chr10	3918290	3918301	0	142	12	1	1
chr10	3918802	3918819	0	149	5	1	1
chr10	3918870	3918881	0	153	1	1	1
chr10	3919409	3919426	3	133	18	3	2
chr10	3919581	3919592	0	132	22	1	1
chr10	3925700	3925714	0	150	4	1	1
chr10	3927341	3927352	0	147	7	1	1
chr10	3928589	3928620	6	64	84	5	2
chr10	3930904	3930935	22	64	68	7	2
chr10	3930935	3930970	10	62	82	4	1
chr10	3932929	3932940	0	120	34	1	1
chr10	3934716	3934727	0	116	38	1	1
chr10	3936336	3936363	3	103	48	4	2
chr10	3937313	3937344	4	149	1	4	2
chr10	3937719	3937768	7	21	126	5	1
chr10	3939316	3939327	0	135	19	1	1
chr10	3940700	3940711	0	154	0	1	1
chr10	3943033	3943048	0	138	16	1	1
chr10	3945929	3945940	0	128	26	1	1
chr10	3946170	3946197	0	146	8	1	1
chr10	3946968	3946985	0	137	17	1	1
chr10	3947726	3947740	0	153	1	1	1
chr10	3951269	3951280	0	140	14	1	1
chr10	3953738	3953755	0	142	12	1	1
chr10	3955347	3955358	0	118	36	1	1
chr10	3956456	3956467	0	149	5	1	1
chr10	3958640	3958659	0	110	44	1	1
chr10	3959884	3959895	0	154	0	1	1
chr10	3962429	3962442	0	1	153	1	1
chr10	3967944	3967958	0	125	29	1	1
chr10	3969942	3969953	0	153	1	1	1
chr10	3978762	3978782	0	113	41	1	1
chr10	3982433	3982444	0	148	6	1	1
chr10	3984993	3985004	0	142	12	1	1
chr10	3986075	3986092	6	120	28	2	1
chr10	3990770	3990790	63	50	41	2	1
chr10	3992973	3992984	0	131	23	1	1
chr10	3995391	3995402	0	120	34	1	1
chr10	3997211	3997222	88	41	25	9	2
chr10	3998541	3998576	9	44	101	6	2
chr10	4001490	4001504	0	153	1	1	1
chr10	4003441	4003452	0	146	8	1	1
chr10	4005184	4005198	0	154	0	1	1
chr10	4006683	4006694	0	153	1	1	1
chr10	4007355	4007366	1	85	68	2	1
chr10	4008757	4008768	0	146	8	1	1
chr10	4008789	4008800	0	146	8	1	1
chr10	4009608	4009619	0	117	37	1	1
chr10	4009620	4009631	0	105	49	1	1
chr10	4012422	4012485	0	1	153	1	1
chr10	4012769	4012783	0	140	14	1	1
chr10	4013649	4013664	0	152	2	1	1
chr10	4014162	4014176	1	68	85	2	1
chr10	4016345	4016359	0	145	9	1	1
chr10	4016360	4016374	0	143	11	1	1
chr10	4017515	4017542	10	79	65	5	2
chr10	4019659	4019670	0	148	6	1	1
chr10	4019924	4019935	0	154	0	1	1
chr10	4020944	4020967	0	142	12	1	1
chr10	4025223	4025236	0	137	17	1	1
chr10	4030886	4030917	9	97	48	7	2
chr10	4032677	4032708	2	138	14	3	2
chr10	4033259	4033270	0	127	27	1	1
chr10	4034543	4034562	0	129	25	1	1
chr10	4035876	4035887	0	147	7	1	1
chr10	4037694	4037705	0	139	15	1	1
chr10	4044239	4044250	0	151	3	1	1
chr10	4044401	4044421	1	138	15	2	1
chr10	4046323	4046338	0	118	36	1	1
chr10	4046417	4046428	0	30	124	1	1
chr10	4046558	4046585	2	3	149	2	1
chr10	4046965	4046976	0	83	71	1	1
chr10	4049115	4049126	0	141	13	1	1
chr10	4049510	4049545	2	69	83	3	1
chr10	4051848	4051862	0	132	22	1	1
chr10	4052796	4052810	0	154	0	1	1
chr10	4053102	4053149	0	1	153	1	1
chr10	4053277	4053288	0	47	107	1	1
chr10	4055018	4055029	0	108	46	1	1
chr10	4055649	4055668	0	74	80	1	1
chr10	4057697	4057726	3	89	62	3	2
chr10	4058610	4058643	10	43	101	7	2
chr10	4060699	4060710	0	154	0	1	1
chr10	4062068	4062079	0	153	1	1	1
chr10	4062105	4062116	0	150	4	1	1
chr10	4062136	4062171	3	146	5	3	2
chr10	4062703	4062754	14	34	106	7	2
chr10	4064083	4064094	0	73	81	1	1
chr10	4064284	4064295	0	62	92	1	1
chr10	4064989	4065020	14	18	122	2	1
chr10	4065035	4065078	0	8	146	1	1
chr10	4065135	4065162	0	76	78	1	1
chr10	4066604	4066615	0	141	13	1	1
chr10	4068493	4068504	0	135	19	1	1
chr10	4068901	4068924	3	140	11	3	2
chr10	4075047	4075058	0	144	10	1	1
chr10	4075189	4075200	0	151	3	1	1
chr10	4076337	4076370	4	22	128	3	1
chr10	4077831	4077845	0	141	13	1	1
chr10	4078510	4078521	0	142	12	1	1
chr10	4080760	4080799	9	49	96	6	2
chr10	4083222	4083237	0	148	6	1	1
chr10	4084272	4084319	5	134	15	6	3
chr10	4090484	4090527	11	32	111	4	1
chr10	4091080	4091125	10	31	113	8	2
chr10	4093766	4093777	0	136	18	1	1
chr10	4095207	4095231	0	133	21	1	1
chr10	4095696	4095745	9	23	122	6	2
chr10	4100957	4100972	0	146	8	1	1
chr10	4106096	4106125	3	72	79	3	1
chr10	4106416	4106427	0	109	45	1	1
chr10	4107280	4107315	5	28	121	5	2
chr10	4107530	4107544	0	116	38	1	1
chr10	4107677	4107688	0	152	2	1	1
chr10	4108270	4108293	0	143	11	1	1
chr10	4110354	4110371	0	127	27	1	1
chr10	4118063	4118078	0	147	7	1	1
chr10	4119316	4119330	0	144	10	1	1
chr10	4119834	4119845	0	139	15	1	1
chr10	4121985	4121996	0	134	20	1	1
chr10	4124984	4125011	6	51	97	4	1
chr10	4126154	4126171	0	2	152	1	1
chr10	4127655	4127666	0	147	7	1	1
chr10	4127676	4127687	0	145	9	1	1
chr10	4128041	4128052	0	153	1	1	1
chr10	4128236	4128259	0	149	5	1	1
chr10	4128286	4128297	0	151	3	1	1
chr10	4131698	4131731	5	75	74	4	1
chr10	4133136	4133147	0	115	39	1	1
chr10	4134347	4134390	3	137	14	4	3
chr10	4137912	4137953	11	88	55	7	2
chr10	4138529	4138540	0	149	5	1	1
chr10	4141248	4141259	0	127	27	1	1
chr10	4141281	4141314	5	58	91	4	1
chr10	4144003	4144044	3	10	141	2	1
chr10	4146371	4146385	0	149	5	1	1
chr10	4151372	4151391	0	143	11	1	1
chr10	4151848	4151865	0	87	67	1	1
chr10	4153743	4153757	0	133	21	1	1
chr10	4155259	4155278	0	118	36	1	1
chr10	4157171	4157182	0	111	43	1	1
chr10	4161199	4161223	1	60	93	2	1
chr10	4164652	4164663	0	107	47	1	1
chr10	4165227	4165238	0	147	7	1	1
chr10	4165736	4165777	11	23	120	4	1
chr10	4168060	4168071	0	126	28	1	1
chr10	4168766	4168777	0	97	57	1	1
chr10	4171393	4171404	0	134	20	1	1
chr10	4174902	4174931	1	147	6	2	1
chr10	4175537	4175551	0	127	27	1	1
chr10	4177869	4177880	0	130	24	1	1
chr10	4183941	4183968	2	111	41	3	1
chr10	4185289	4185322	13	51	90	4	1
chr10	4187997	4188020	0	125	29	1	1
chr10	4197576	4197596	0	136	18	1	1
chr10	4198444	4198487	0	0	154	0	0
chr10	4198489	4198512	0	17	137	1	1
chr10	4201513	4201597	0	13	141	1	1
chr10	4202407	4202418	0	73	81	1	1
chr10	4202576	4202587	0	85	69	1	1
chr10	4204446	4204465	0	69	85	1	1
chr10	4204466	4204485	0	59	95	1	1
chr10	4205028	4205039	0	115	39	1	1
chr10	4205316	4205331	0	135	19	1	1
chr10	4205961	4205990	5	28	121	5	2
chr10	4206727	4206766	3	124	27	2	1
chr10	4207361	4207376	0	141	13	1	1
chr10	4212540	4212554	0	130	24	1	1
chr10	4212557	4212571	1	133	20	2	1
chr10	4213289	4213308	0	117	37	1	1
chr10	4213407	4213422	0	118	36	1	1
chr10	4214861	4214872	0	74	80	1	1
chr10	4215421	4215432	0	147	7	1	1
chr10	4219180	4219207	1	86	67	2	1
chr10	4221179	4221190	0	130	24	1	1
chr10	4221413	4221484	3	48	103	3	1
chr10	4224436	4224479	8	14	132	5	1
chr10	4225139	4225150	0	93	61	1	1
chr10	4225367	4225421	2	18	134	2	1
chr10	4228208	4228219	0	107	47	1	1
chr10	4229588	4229627	4	45	105	5	2
chr10	4230122	4230149	51	50	53	2	1
chr10	4232105	4232120	0	137	17	1	1
chr10	4234315	4234326	0	75	79	1	1
chr10	4234337	4234348	1	104	49	2	1
chr10	4235483	4235494	0	129	25	1	1
chr10	4236223	4236234	0	37	117	1	1
chr10	4236489	4236518	2	30	122	3	1
chr10	4236690	4236704	0	122	32	1	1
chr10	4238307	4238336	4	75	75	3	1
chr10	4238349	4238360	0	90	64	1	1
chr10	4238374	4238389	0	69	85	1	1
chr10	4238590	4238601	0	58	96	1	1
chr10	4239028	4239054	0	6	148	1	1
chr10	4244354	4244365	0	123	31	1	1
chr10	4245027	4245038	0	63	91	1	1
chr10	4245703	4245718	0	0	154	0	0
chr10	4245726	4245741	0	0	154	0	0
chr10	4245746	4245757	0	0	154	0	0
chr10	4246373	4246406	3	7	144	3	1
chr10	4247231	4247262	3	37	114	3	1
chr10	4248606	4248653	2	1	151	3	1
chr10	4248683	4248708	3	4	147	3	1
chr10	4248904	4248927	1	53	100	2	1
chr10	4248931	4248950	2	68	84	2	1
chr10	4250433	4250472	1	13	140	2	1
chr10	4250485	4250564	2	0	152	2	0
chr10	4250861	4250925	3	6	145	3	1
chr10	4252344	4252361	0	107	47	1	1
chr10	4252648	4252662	0	82	72	1	1
chr10	4253084	4253095	0	72	82	1	1
chr10	4253481	4253496	2	93	59	3	1
chr10	4253503	4253514	0	64	90	1	1
chr10	4255304	4255315	0	130	24	1	1
chr10	4255341	4255356	0	125	29	1	1
chr10	4256680	4256691	0	132	22	1	1
chr10	4257008	4257019	0	111	43	1	1
chr10	4257990	4258001	0	105	49	1	1
chr10	4258375	4258386	0	18	136	1	1
chr10	4258458	4258472	0	11	143	1	1
chr10	4259116	4259130	0	94	60	1	1
chr10	4261069	4261080	0	121	33	1	1
chr10	4262037	4262061	1	129	24	2	1
chr10	4262368	4262383	0	129	25	1	1
chr10	4262757	4262781	0	109	45	1	1
chr10	4263301	4263315	0	117	37	1	1
chr10	4263470	4263507	8	52	94	5	1
chr10	4267547	4267558	0	97	57	1	1
chr10	4269753	4269772	0	36	118	1	1
chr10	4270550	4270570	0	127	27	1	1
chr10	4270973	4270992	0	118	36	1	1
chr10	4271185	4271222	12	38	104	4	1
chr10	4271219	4271236	0	142	12	1	1
chr10	4273112	4273123	0	107	47	1	1
chr10	4273460	4273471	0	114	40	1	1
chr10	4274057	4274082	5	91	58	4	1
chr10	4274520	4274531	0	131	23	1	1
chr10	4274540	4274551	0	130	24	1	1
chr10	4275459	4275470	1	81	72	2	1
chr10	4276770	4276797	0	118	36	1	1
chr10	4278234	4278245	0	138	16	1	1
chr10	4279317	4279331	0	100	54	1	1
chr10	4279344	4279358	0	87	67	1	1
chr10	4279381	4279392	0	110	44	1	1
chr10	4280677	4280692	0	84	70	1	1
chr10	4280886	4280909	0	70	84	1	1
chr10	4281044	4281075	3	17	134	2	1
chr10	4281693	4281704	0	109	45	1	1
chr10	4283797	4283814	12	5	137	3	1
chr10	4283814	4283855	12	48	94	7	3
chr10	4284655	4284666	0	138	16	1	1
chr10	4285234	4285253	0	120	34	1	1
chr10	4285540	4285551	0	134	20	1	1
chr10	4286799	4286810	0	86	68	1	1
chr10	4290961	4290982	2	49	103	3	1
chr10	4291401	4291412	0	141	13	1	1
chr10	4294640	4294651	0	117	37	1	1
chr10	4294821	4294852	5	54	95	4	2
chr10	4297269	4297300	1	140	13	2	1
chr10	4302360	4302377	0	144	10	1	1
chr10	4302718	4302733	0	127	27	1	1
chr10	4302793	4302807	0	131	23	1	1
chr10	4303946	4303969	0	144	10	1	1
chr10	4305651	4305692	0	76	78	1	1
chr10	4306556	4306599	2	70	82	5	3
chr10	4306738	4306765	0	60	94	1	1
chr10	4306796	4306815	1	75	78	2	1
chr10	4307200	4307219	0	147	7	1	1
chr10	4307636	4307647	0	117	37	1	1
chr10	4310818	4310832	0	111	43	1	1
chr10	4311013	4311044	10	62	82	5	2
chr10	4311759	4311770	0	138	16	1	1
chr10	4313260	4313285	1	118	35	2	1
chr10	4313674	4313688	0	148	6	1	1
chr10	4314829	4314844	4	148	2	4	1
chr10	4314873	4314884	145	1	8	6	1
chr10	4314995	4315010	12	136	6	7	1
chr10	4315062	4315073	32	2	120	9	1
chr10	4315106	4315117	34	17	103	11	1
chr10	4315146	4315163	6	126	22	4	1
chr10	4315173	4315184	1	30	123	2	1
chr10	4317022	4317035	0	117	37	1	1
chr10	4317250	4317265	0	105	49	1	1
chr10	4317525	4317554	3	87	64	3	1
chr10	4318690	4318721	5	57	92	4	1
chr10	4318868	4318879	0	136	18	1	1
chr10	4320505	4320519	0	98	56	1	1
chr10	4322056	4322073	9	57	88	4	1
chr10	4324265	4324296	0	97	57	1	1
chr10	4324520	4324531	1	116	37	2	1
chr10	4325552	4325566	0	145	9	1	1
chr10	4326552	4326563	0	121	33	1	1
chr10	4326748	4326762	0	117	37	1	1
chr10	4328040	4328071	3	135	16	3	2
chr10	4329576	4329590	0	129	25	1	1
chr10	4330163	4330194	3	101	50	3	1
chr10	4330194	4330209	0	143	11	1	1
chr10	4330781	4330801	0	142	12	1	1
chr10	4330979	4330990	0	101	53	1	1
chr10	4331593	4331617	0	111	43	1	1
chr10	4331867	4331878	0	105	49	1	1
chr10	4334469	4334480	0	138	16	1	1
chr10	4336108	4336123	0	150	4	1	1
chr10	4336180	4336193	0	122	32	1	1
chr10	4337186	4337197	0	140	14	1	1
chr10	4338169	4338180	0	138	16	1	1
chr10	4338485	4338496	0	99	55	1	1
chr10	4339577	4339598	2	73	79	3	1
chr10	4340205	4340220	0	115	39	1	1
chr10	4340708	4340765	1	0	153	1	0
chr10	4341491	4341502	0	119	35	1	1
chr10	4341776	4341790	2	129	23	3	1
chr10	4342202	4342213	0	114	40	1	1
chr10	4342332	4342349	1	92	61	2	1
chr10	4344845	4344878	11	77	66	5	1
chr10	4345597	4345608	0	77	77	1	1
chr10	4345828	4345847	0	133	21	1	1
chr10	4346238	4346283	15	18	121	6	2
chr10	4347180	4347203	0	153	1	1	1
chr10	4348109	4348156	5	78	71	5	3
chr10	4348655	4348669	0	124	30	1	1
chr10	4349556	4349567	0	70	84	1	1
chr10	4350049	4350060	0	145	9	1	1
chr10	4350527	4350541	0	103	51	1	1
chr10	4351231	4351242	0	73	81	1	1
chr10	4351736	4351751	0	110	44	1	1
chr10	4361948	4361959	0	130	24	1	1
chr10	4363524	4363539	2	109	43	3	1
chr10	4366829	4366840	0	136	18	1	1
chr10	4372559	4372570	0	108	46	1	1
chr10	4372872	4372883	0	141	13	1	1
chr10	4373952	4373975	0	103	51	2	2
chr10	4374180	4374195	2	40	112	2	1
chr10	4375052	4375141	2	12	140	3	1
chr10	4377409	4377423	0	48	106	1	1
chr10	4377564	4377577	0	24	130	1	1
chr10	4379228	4379261	9	47	98	3	1
chr10	4379447	4379462	0	121	33	1	1
chr10	4380633	4380692	0	0	154	0	0
chr10	4382485	4382496	0	106	48	1	1
chr10	4383345	4383356	0	146	8	1	1
chr10	4384702	4384713	0	125	29	1	1
chr10	4386067	4386136	0	0	154	0	0
chr10	4386865	4386880	0	121	33	1	1
chr10	4386909	4386926	0	119	35	1	1
chr10	4387047	4387061	0	92	62	1	1
chr10	4387941	4387958	1	100	53	2	1
chr10	4388000	4388011	0	104	50	2	2
chr10	4392647	4392658	0	126	28	1	1
chr10	4393497	4393512	0	124	30	1	1
chr10	4394805	4394818	0	132	22	1	1
chr10	4394890	4394907	0	144	10	1	1
chr10	4396461	4396504	14	34	106	4	1
chr10	4396504	4396533	5	86	63	5	1
chr10	4397771	4397785	0	133	21	1	1
chr10	4398398	4398411	2	123	29	3	1
chr10	4401324	4401335	0	96	58	1	1
chr10	4402610	4402627	1	129	24	2	1
chr10	4406130	4406141	0	118	36	1	1
chr10	4406852	4406863	0	152	2	1	1
chr10	4409019	4409033	0	115	39	1	1
chr10	4412369	4412380	0	96	58	1	1
chr10	4413420	4413434	0	91	63	1	1
chr10	4413515	4413530	0	89	65	1	1
chr10	4418808	4418827	1	134	19	2	1
chr10	4420632	4420643	0	148	6	1	1
chr10	4425816	4425827	0	142	12	1	1
chr10	4428109	4428120	0	151	3	1	1
chr10	4432336	4432350	0	128	26	1	1
chr10	4434435	4434522	0	0	154	0	0
chr10	4436054	4436069	0	152	2	1	1
chr10	4439944	4439955	0	117	37	1	1
chr10	4441262	4441276	0	136	18	1	1
chr10	4444013	4444024	0	151	3	1	1
chr10	4444339	4444350	0	117	37	1	1
chr10	4446339	4446350	0	136	18	1	1
chr10	4449572	4449586	0	121	33	1	1
chr10	4449847	4449862	0	152	2	1	1
chr10	4452033	4452044	0	134	20	1	1
chr10	4452347	4452367	7	76	71	2	1
chr10	4461857	4461872	2	125	27	2	1
chr10	4462221	4462268	3	117	34	3	2
chr10	4463277	4463294	0	150	4	1	1
chr10	4466547	4466631	0	0	154	0	0
chr10	4468057	4468100	16	23	115	8	2
chr10	4468628	4468645	0	120	34	1	1
chr10	4470412	4470459	3	125	26	3	2
chr10	4471059	4471079	0	106	48	1	1
chr10	4474760	4474815	8	89	57	6	3
chr10	4478471	4478482	0	143	11	1	1
chr10	4478544	4478603	6	111	37	5	2
chr10	4481403	4481420	1	130	23	2	1
chr10	4481640	4481651	0	145	9	1	1
chr10	4482130	4482169	1	143	10	2	1
chr10	4483093	4483134	9	25	120	7	2
chr10	4483509	4483528	0	147	7	1	1
chr10	4483637	4483666	2	144	8	4	3
chr10	4486289	4486326	9	28	117	3	1
chr10	4486649	4486666	0	148	6	1	1
chr10	4486973	4486987	0	149	5	1	1
chr10	4487096	4487110	0	134	20	1	1
chr10	4487555	4487566	0	152	2	1	1
chr10	4487619	4487678	4	121	29	3	2
chr10	4488221	4488236	0	96	58	1	1
chr10	4488729	4488748	0	134	20	1	1
chr10	4489735	4489778	9	13	132	5	1
chr10	4489985	4490008	0	138	16	1	1
chr10	4490024	4490055	0	138	16	1	1
chr10	4492782	4492809	2	143	9	2	1
chr10	4493882	4493893	0	132	22	1	1
chr10	4494067	4494082	1	138	15	2	1
chr10	4494109	4494128	0	139	15	1	1
chr10	4495488	4495535	30	105	19	4	2
chr10	4496165	4496176	0	108	46	1	1
chr10	4501563	4501574	1	123	30	2	1
chr10	4502719	4502730	0	154	0	1	1
chr10	4502844	4502858	0	152	2	1	1
chr10	4503884	4503895	0	132	22	1	1
chr10	4506177	4506192	0	130	24	1	1
chr10	4506346	4506385	1	83	70	2	1
chr10	4506572	4506583	0	93	61	1	1
chr10	4507254	4507277	9	33	112	3	1
chr10	4508304	4508363	20	26	108	7	2
chr10	4508405	4508460	7	38	109	6	2
chr10	4509265	4509278	0	33	121	1	1
chr10	4511067	4511082	0	142	12	1	1
chr10	4511453	4511472	2	97	55	3	1
chr10	4514694	4514709	0	134	20	1	1
chr10	4514724	4514747	0	124	30	1	1
chr10	4516565	4516580	1	147	6	2	1
chr10	4517502	4517513	0	148	6	1	1
chr10	4517541	4517552	0	141	13	1	1
chr10	4517560	4517579	0	142	12	1	1
chr10	4518348	4518387	3	137	14	3	2
chr10	4518654	4518665	0	153	1	1	1
chr10	4521773	4521792	0	154	0	1	1
chr10	4523433	4523444	0	135	19	1	1
chr10	4523585	4523638	0	2	152	1	1
chr10	4525796	4525807	0	117	37	1	1
chr10	4525988	4525999	0	103	51	1	1
chr10	4527081	4527210	0	1	153	1	1
chr10	4527334	4527348	0	0	154	0	0
chr10	4527647	4527694	2	95	57	3	2
chr10	4530160	4530215	0	0	154	0	0
chr10	4530593	4530604	0	134	20	1	1
chr10	4531700	4531711	0	132	22	1	1
chr10	4533075	4533090	0	137	17	1	1
chr10	4533226	4533281	0	0	154	0	0
chr10	4533557	4533600	0	103	51	1	1
chr10	4537056	4537067	0	151	3	1	1
chr10	4538021	4538032	0	133	21	1	1
chr10	4538146	4538157	7	106	41	3	1
chr10	4538179	4538250	4	44	106	6	2
chr10	4539808	4539819	0	154	0	1	1
chr10	4543617	4543628	0	80	74	1	1
chr10	4544990	4545017	2	90	62	3	1
chr10	4545807	4545830	0	150	4	1	1
chr10	4546003	4546028	5	86	63	4	1
chr10	4546336	4546355	0	150	4	1	1
chr10	4547471	4547482	0	100	54	1	1
chr10	4547561	4547605	2	45	107	4	3
chr10	4547894	4547911	2	99	53	3	1
chr10	4548341	4548352	0	134	20	1	1
chr10	4550825	4550844	0	135	19	1	1
chr10	4552535	4552550	1	126	27	2	1
chr10	4552550	4552563	4	112	38	4	1
chr10	4556772	4556791	1	138	15	2	1
chr10	4557744	4557763	0	146	8	1	1
chr10	4558749	4558763	0	140	14	1	1
chr10	4559313	4559332	1	129	24	2	1
chr10	4560608	4560623	0	128	26	1	1
chr10	4561013	4561030	0	154	0	1	1
chr10	4561424	4561471	6	9	139	4	1
chr10	4561886	4561913	2	141	11	2	1
chr10	4562200	4562211	0	113	41	1	1
chr10	4562319	4562330	0	115	39	1	1
chr10	4563502	4563517	0	154	0	1	1
chr10	4565450	4565467	1	109	44	2	1
chr10	4569512	4569557	12	33	109	8	2
chr10	4570287	4570302	1	132	21	2	1
chr10	4572618	4572647	2	116	36	3	1
chr10	4572647	4572667	49	85	20	3	1
chr10	4572668	4572688	62	78	14	2	1
chr10	4575599	4575613	0	146	8	1	1
chr10	4576186	4576197	0	150	4	1	1
chr10	4577110	4577129	0	146	8	1	1
chr10	4577409	4577446	31	45	78	9	1
chr10	4577556	4577619	57	41	56	6	1
chr10	4577648	4577699	0	0	154	0	0
chr10	4578315	4578330	0	138	16	1	1
chr10	4579055	4579066	0	142	12	1	1
chr10	4580671	4580682	1	129	24	2	1
chr10	4580906	4580921	0	118	36	1	1
chr10	4580945	4580956	0	141	13	1	1
chr10	4583821	4583872	6	8	140	2	1
chr10	4589322	4589373	7	88	59	6	3
chr10	4590112	4590123	0	127	27	1	1
chr10	4594061	4594080	1	117	36	2	1
chr10	4595969	4595980	0	141	13	1	1
chr10	4597279	4597320	13	56	85	7	2
chr10	4597429	4597440	0	154	0	1	1
chr10	4597844	4597858	0	145	9	1	1
chr10	4598362	4598373	0	59	95	1	1
chr10	4598668	4598688	0	120	34	1	1
chr10	4598837	4598848	0	121	33	1	1
chr10	4600042	4600065	0	141	13	1	1
chr10	4608759	4608808	3	111	40	3	2
chr10	4614012	4614023	0	143	11	1	1
chr10	4614091	4614106	3	125	26	3	1
chr10	4614412	4614459	24	87	43	10	2
chr10	4617951	4617990	0	139	15	1	1
chr10	4619704	4619771	0	0	154	0	0
chr10	4620079	4620096	0	78	76	1	1
chr10	4621858	4621869	0	119	35	1	1
chr10	4621977	4622032	1	0	153	1	0
chr10	4622034	4622055	10	67	77	4	1
chr10	4628071	4628082	0	143	11	1	1
chr10	4629705	4629719	0	146	8	1	1
chr10	4634722	4634756	0	144	10	1	1
chr10	4634760	4634771	0	111	43	1	1
chr10	4636093	4636108	0	135	19	1	1
chr10	4636381	4636392	0	151	3	1	1
chr10	4638612	4638623	0	111	43	1	1
chr10	4638816	4638860	6	27	121	4	2
chr10	4639502	4639513	1	139	14	2	1
chr10	4639889	4639900	0	150	4	1	1
chr10	4640168	4640179	0	106	48	1	1
chr10	4641303	4641358	4	28	122	2	1
chr10	4642429	4642440	0	141	13	1	1
chr10	4644811	4644824	0	67	87	1	1
chr10	4647805	4647838	7	31	116	7	2
chr10	4650092	4650141	6	25	123	6	2
chr10	4651252	4651305	52	75	27	5	2
chr10	4651703	4651752	0	141	13	2	2
chr10	4653045	4653056	0	133	21	1	1
chr10	4653343	4653354	0	135	19	1	1
chr10	4653605	4653624	5	84	65	5	2
chr10	4654405	4654444	2	115	37	4	3
chr10	4654653	4654664	0	102	52	1	1
chr10	4656436	4656447	0	138	16	1	1
chr10	4658122	4658133	0	152	2	1	1
chr10	4658482	4658533	17	53	84	5	2
chr10	4660146	4660157	0	149	5	1	1
chr10	4660204	4660247	34	11	109	6	2
chr10	4660742	4660769	7	88	59	3	1
chr10	4661378	4661405	9	72	73	6	2
chr10	4661432	4661446	0	121	33	1	1
chr10	4661544	4661568	0	116	38	1	1
chr10	4664974	4665001	23	58	73	9	2
chr10	4665091	4665110	0	109	45	1	1
chr10	4667062	4667076	0	131	23	1	1
chr10	4668139	4668222	1	36	117	3	2
chr10	4668988	4669043	0	0	154	0	0
chr10	4669046	4669069	0	18	136	1	1
chr10	4669426	4669441	0	144	10	1	1
chr10	4669478	4669489	0	130	24	1	1
chr10	4672713	4672740	0	70	84	1	1
chr10	4672762	4672773	0	3	151	1	1
chr10	4672804	4672819	0	3	151	1	1
chr10	4672854	4672909	1	53	100	5	4
chr10	4673099	4673110	1	149	4	2	1
chr10	4673720	4673734	0	126	28	1	1
chr10	4673735	4673752	0	109	45	1	1
chr10	4677893	4677917	4	127	23	4	2
chr10	4680089	4680100	0	136	18	1	1
chr10	4680761	4680775	0	123	31	1	1
chr10	4683611	4683626	0	128	26	1	1
chr10	4688623	4688658	2	137	15	3	1
chr10	4694278	4694289	0	147	7	1	1
chr10	4708715	4708734	0	126	28	1	1
chr10	4708928	4708939	0	137	17	1	1
chr10	4710210	4710221	0	118	36	1	1
chr10	4712572	4712598	0	151	3	1	1
chr10	4713264	4713275	0	136	18	1	1
chr10	4714942	4714956	0	97	57	1	1
chr10	4718659	4718748	2	8	144	3	2
chr10	4719323	4719334	0	146	8	1	1
chr10	4719993	4720004	0	137	17	1	1
chr10	4720211	4720231	1	134	19	2	1
chr10	4720872	4720883	0	149	5	1	1
chr10	4727555	4727586	9	29	116	8	2
chr10	4743549	4743560	0	150	4	1	1
chr10	4744669	4744716	5	14	135	5	2
chr10	4744988	4744999	0	151	3	1	1
chr10	4745406	4745417	0	151	3	1	1
chr10	4748654	4748671	3	102	49	3	2
chr10	4750600	4750611	0	134	20	1	1
chr10	4751177	4751244	0	0	154	0	0
chr10	4752690	4752739	16	7	131	7	2
chr10	4752931	4752958	0	37	117	1	1
chr10	4757831	4757846	0	137	17	1	1
chr10	4758351	4758365	0	134	20	1	1
chr10	4760554	4760567	0	145	9	1	1
chr10	4761045	4761059	0	151	3	1	1
chr10	4762600	4762611	0	131	23	1	1
chr10	4771513	4771558	4	29	121	4	2
chr10	4773880	4773891	0	143	11	1	1
chr10	4776123	4776144	3	87	64	4	1
chr10	4777136	4777186	0	67	87	1	1
chr10	4783484	4783501	1	138	15	2	1
chr10	4783543	4783562	0	146	8	1	1
chr10	4786343	4786386	6	38	110	6	2
chr10	4788479	4788490	0	58	96	1	1
chr10	4796657	4796676	0	139	15	1	1
chr10	4798879	4798924	11	37	106	10	2
chr10	4800503	4800516	0	141	13	1	1
chr10	4802222	4802237	0	152	2	1	1
chr10	4805390	4805401	0	152	2	1	1
chr10	4805967	4806006	3	138	13	3	2
chr10	4807631	4807678	4	119	31	7	4
chr10	4811164	4811227	1	0	153	1	0
chr10	4811434	4811445	0	144	10	1	1
chr10	4818929	4818948	0	135	19	1	1
chr10	4819048	4819085	0	0	154	0	0
chr10	4819660	4819687	0	153	1	1	1
chr10	4819688	4819702	1	153	0	2	1
chr10	4819762	4819785	51	72	31	8	2
chr10	4826245	4826295	5	39	110	7	2
chr10	4827835	4827870	3	133	18	3	2
chr10	4830083	4830106	0	118	36	1	1
chr10	4840436	4840475	7	35	112	6	2
chr10	4841477	4841488	0	150	4	1	1
chr10	4848068	4848079	0	153	1	1	1
chr10	4851318	4851329	0	136	18	1	1
chr10	4852400	4852427	5	51	98	5	2
chr10	4852939	4852964	4	124	26	3	2
chr10	4859269	4859280	0	154	0	1	1
chr10	4859499	4859522	6	101	47	3	1
chr10	4860907	4860918	0	66	88	1	1
chr10	4861521	4861538	0	146	8	1	1
chr10	4862395	4862442	0	0	154	0	0
chr10	4863829	4863843	0	141	13	1	1
chr10	4864498	4864509	0	149	5	1	1
chr10	4867841	4867864	2	124	28	3	1
chr10	4868497	4868535	7	117	30	7	2
chr10	4868796	4868807	0	145	9	1	1
chr10	4871996	4872049	4	31	119	5	2
chr10	4872938	4873005	16	47	91	12	3
chr10	4873066	4873077	0	133	21	1	1
chr10	4879413	4879428	0	142	12	1	1
chr10	4880984	4880995	0	152	2	1	1
chr10	4882473	4882484	0	145	9	1	1
chr10	4883262	4883287	6	88	60	4	2
chr10	4883359	4883370	0	128	26	1	1
chr10	4884114	4884125	1	107	46	2	1
chr10	4884837	4884848	0	153	1	1	1
chr10	4887161	4887172	0	140	14	1	1
chr10	4887315	4887326	0	154	0	1	1
chr10	4888703	4888726	1	13	140	2	1
chr10	4889975	4890002	2	108	44	3	2
chr10	4893087	4893106	0	142	12	1	1
chr10	4896344	4896355	97	1	56	4	1
chr10	4898208	4898247	41	27	86	5	1
chr10	4899933	4899984	4	4	146	4	2
chr10	4909879	4909893	0	143	11	1	1
chr10	4910192	4910225	5	52	97	6	3
chr10	4918453	4918464	0	65	89	1	1
chr10	4918967	4918986	1	131	22	2	1
chr10	4920728	4920739	0	145	9	1	1
chr10	4923579	4923620	33	12	109	5	1
chr10	4923783	4923794	0	154	0	1	1
chr10	4924813	4924830	1	121	32	2	1
chr10	4924883	4924896	7	16	131	4	1
chr10	4925809	4925820	0	151	3	1	1
chr10	4926240	4926251	5	68	81	3	1
chr10	4926768	4926779	0	145	9	1	1
chr10	4933135	4933154	0	144	10	1	1
chr10	4936960	4936971	18	115	21	3	2
chr10	4942504	4942518	0	134	20	1	1
chr10	4943651	4943682	5	74	75	4	1
chr10	4949419	4949452	5	64	85	3	1
chr10	4951472	4951507	39	44	71	7	2
chr10	4951545	4951556	0	152	2	1	1
chr10	4953982	4954021	3	149	2	3	2
chr10	4957442	4957453	0	144	10	1	1
chr10	4957627	4957638	0	146	8	1	1
chr10	4961493	4961504	0	74	80	1	1
chr10	4962377	4962408	8	57	89	7	2
chr10	4963205	4963216	0	144	10	1	1
chr10	4965653	4965664	0	79	75	1	1
chr10	4965705	4965726	7	88	59	5	2
chr10	4968370	4968401	54	71	29	4	1
chr10	4970832	4970852	0	151	3	1	1
chr10	4972273	4972287	0	108	46	1	1
chr10	4972618	4972685	5	13	136	3	1
chr10	4973475	4973494	4	110	40	3	1
chr10	4974422	4974451	6	90	58	5	2
chr10	4983141	4983172	3	145	6	3	2
chr10	4983898	4983909	0	141	13	1	1
chr10	4984700	4984731	0	148	6	1	1
chr10	4986850	4986861	0	154	0	1	1
chr10	4988324	4988335	0	138	16	1	1
chr10	4988350	4988361	0	110	44	1	1
chr10	4988384	4988395	0	109	45	1	1
chr10	4991437	4991466	0	99	55	1	1
chr10	4992688	4992705	1	138	15	2	1
chr10	4993207	4993218	1	147	6	2	1
chr10	4993236	4993251	0	154	0	1	1
chr10	4993364	4993375	0	154	0	1	1
chr10	4994248	4994267	2	91	61	2	1
chr10	4997951	4997962	0	148	6	1	1
chr10	4999829	4999846	0	119	35	1	1
chr10	4999852	4999871	3	121	30	3	1
chr10	5005625	5005660	9	90	55	6	2
chr10	5006261	5006275	0	29	125	1	1
chr10	5006426	5006449	3	0	151	3	0
chr10	5008201	5008228	3	94	57	3	1
chr10	5009947	5009992	3	12	139	5	2
chr10	5011257	5011274	0	147	7	1	1
chr10	5011485	5011496	0	154	0	1	1
chr10	5015024	5015039	0	151	3	1	1
chr10	5015434	5015563	0	0	154	0	0
chr10	5019959	5020002	6	44	104	7	2
chr10	5025303	5025362	10	51	93	9	3
chr10	5025466	5025477	0	144	10	1	1
chr10	5029155	5029170	0	151	3	1	1
chr10	5029194	5029213	0	146	8	1	1
chr10	5029934	5029953	0	152	2	1	1
chr10	5034185	5034208	0	150	4	1	1
chr10	5034535	5034546	0	143	11	1	1
chr10	5035231	5035245	0	112	42	1	1
chr10	5038353	5038376	1	131	22	2	1
chr10	5040342	5040353	0	153	1	1	1
chr10	5040484	5040495	0	154	0	1	1
chr10	5050836	5050865	4	113	37	5	1
chr10	5053233	5053250	0	120	34	1	1
chr10	5053495	5053506	0	147	7	1	1
chr10	5054511	5054522	0	130	24	1	1
chr10	5054828	5054859	3	109	42	4	3
chr10	5058192	5058237	7	62	85	6	2
chr10	5058565	5058678	6	0	148	4	0
chr10	5059418	5059467	11	30	113	8	2
chr10	5060392	5060409	0	119	35	1	1
chr10	5060442	5060453	0	85	69	1	1
chr10	5062225	5062272	11	4	139	6	2
chr10	5071963	5071974	0	152	2	1	1
chr10	5071982	5071999	0	153	1	1	1
chr10	5073533	5073544	0	152	2	1	1
chr10	5076403	5076414	0	143	11	1	1
chr10	5077506	5077557	2	0	152	2	0
chr10	5083336	5083350	1	132	21	2	1
chr10	5084203	5084214	0	142	12	1	1
chr10	5089059	5089070	0	97	57	1	1
chr10	5089165	5089212	11	6	137	6	2
chr10	5096561	5096572	0	122	32	1	1
chr10	5096819	5096833	0	141	13	1	1
chr10	5104119	5104134	3	114	37	3	1
chr10	5104139	5104150	0	92	62	1	1
chr10	5104658	5104675	0	153	1	1	1
chr10	5108917	5108942	3	101	50	3	1
chr10	5108942	5108989	7	13	134	7	1
chr10	5109130	5109141	0	149	5	1	1
chr10	5113889	5113900	0	121	33	1	1
chr10	5115672	5115731	0	153	1	1	1
chr10	5116493	5116504	0	142	12	1	1
chr10	5118502	5118559	0	0	154	0	0
chr10	5118617	5118628	0	67	87	1	1
chr10	5119051	5119070	17	69	68	4	1
chr10	5122117	5122152	11	61	82	7	2
chr10	5124186	5124197	0	129	25	1	1
chr10	5127436	5127450	0	131	23	1	1
chr10	5127852	5127901	0	0	154	0	0
chr10	5127901	5127920	1	15	138	2	1
chr10	5129156	5129167	0	76	78	1	1
chr10	5129320	5129375	6	118	30	9	6
chr10	5129674	5129687	0	146	8	1	1
chr10	5130409	5130430	0	118	36	1	1
chr10	5131192	5131203	0	145	9	1	1
chr10	5132896	5132907	0	148	6	1	1
chr10	5136404	5136419	0	139	15	1	1
chr10	5139914	5139925	0	147	7	1	1
chr10	5140456	5140489	4	77	73	5	3
chr10	5142528	5142563	1	75	78	2	1
chr10	5142879	5142890	0	146	8	1	1
chr10	5143396	5143413	0	127	27	1	1
chr10	5144850	5144861	0	154	0	1	1
chr10	5147451	5147462	0	129	25	1	1
chr10	5147512	5147527	1	110	43	2	1
chr10	5153997	5154008	0	154	0	1	1
chr10	5154230	5154244	0	142	12	1	1
chr10	5154244	5154258	1	139	14	2	1
chr10	5155055	5155074	0	143	11	1	1
chr10	5159213	5159232	0	126	28	1	1
chr10	5164741	5164778	13	70	71	4	1
chr10	5164961	5164978	29	9	116	4	2
chr10	5165163	5165196	8	3	143	6	2
chr10	5169044	5169093	2	3	149	4	2
chr10	5169784	5169803	1	145	8	2	1
chr10	5169862	5169873	0	149	5	1	1
chr10	5174286	5174305	0	150	4	1	1
chr10	5174967	5174978	0	153	1	1	1
chr10	5179272	5179286	1	130	23	2	1
chr10	5183937	5183974	4	24	126	3	1
chr10	5184421	5184436	2	136	16	3	1
chr10	5187105	5187122	0	128	26	1	1
chr10	5187140	5187151	0	132	22	1	1
chr10	5187302	5187317	1	135	18	2	1
chr10	5196227	5196254	0	147	7	1	1
chr10	5196667	5196682	0	144	10	1	1
chr10	5201334	5201345	0	151	3	1	1
chr10	5203212	5203247	0	148	6	1	1
chr10	5205204	5205228	0	149	5	1	1
chr10	5207169	5207180	0	154	0	1	1
chr10	5210404	5210415	0	151	3	1	1
chr10	5212528	5212539	3	121	30	3	1
chr10	5212651	5212664	0	82	72	1	1
chr10	5213051	5213062	2	121	31	3	1
chr10	5213067	5213084	6	108	40	5	1
chr10	5213277	5213290	1	114	39	2	1
chr10	5213807	5213818	1	150	3	2	1
chr10	5214071	5214082	0	121	33	1	1
chr10	5214282	5214306	0	133	21	1	1
chr10	5215117	5215131	0	133	21	1	1
chr10	5215131	5215142	0	140	14	1	1
chr10	5215396	5215407	0	154	0	1	1
chr10	5217248	5217259	0	142	12	1	1
chr10	5217617	5217643	0	92	62	1	1
chr10	5221072	5221083	0	124	30	1	1
chr10	5221277	5221296	0	147	7	1	1
chr10	5223363	5223374	0	146	8	1	1
chr10	5226325	5226340	0	148	6	1	1
chr10	5226929	5226940	0	153	1	1	1
chr10	5227296	5227307	1	108	45	2	1
chr10	5233010	5233021	0	152	2	1	1
chr10	5233917	5233928	0	150	4	1	1
chr10	5234382	5234401	0	141	13	1	1
chr10	5234547	5234562	2	92	60	2	1
chr10	5234695	5234712	0	92	62	1	1
chr10	5238397	5238408	0	128	26	1	1
chr10	5238860	5238911	7	9	138	5	2
chr10	5240372	5240383	0	153	1	1	1
chr10	5241544	5241561	0	153	1	1	1
chr10	5241950	5241961	0	147	7	1	1
chr10	5245748	5245759	0	151	3	1	1
chr10	5247204	5247225	1	143	10	2	1
chr10	5252304	5252315	0	149	5	1	1
chr10	5253007	5253018	0	149	5	1	1
chr10	5253028	5253039	0	139	15	1	1
chr10	5257272	5257286	0	153	1	1	1
chr10	5261776	5261787	0	153	1	1	1
chr10	5261801	5261812	0	154	0	1	1
chr10	5262065	5262085	0	154	0	1	1
chr10	5265479	5265502	28	95	31	2	1
chr10	5265517	5265542	65	36	53	6	2
chr10	5266074	5266097	0	143	11	1	1
chr10	5266232	5266251	0	137	17	1	1
chr10	5266639	5266650	0	128	26	1	1
chr10	5269234	5269245	0	153	1	1	1
chr10	5270749	5270766	1	145	8	2	1
chr10	5275611	5275630	4	137	13	4	2
chr10	5276280	5276321	11	52	91	6	3
chr10	5283817	5283828	0	150	4	1	1
chr10	5286047	5286058	0	153	1	1	1
chr10	5286988	5286999	0	144	10	1	1
chr10	5287021	5287032	0	135	19	1	1
chr10	5287414	5287425	0	135	19	1	1
chr10	5288331	5288376	10	23	121	10	3
chr10	5290448	5290459	0	148	6	1	1
chr10	5292563	5292587	0	153	1	1	1
chr10	5294246	5294291	10	39	105	6	2
chr10	5294819	5294830	0	142	12	1	1
chr10	5297809	5297824	0	154	0	1	1
chr10	5298543	5298566	3	136	15	3	2
chr10	5301638	5301685	14	56	84	7	2
chr10	5301692	5301703	0	153	1	1	1
chr10	5306105	5306116	5	125	24	4	2
chr10	5306570	5306613	0	0	154	0	0
chr10	5309890	5309901	1	116	37	2	1
chr10	5311047	5311058	0	148	6	1	1
chr10	5313615	5313650	6	122	26	7	3
chr10	5314776	5314787	2	115	37	3	2
chr10	5315506	5315519	32	81	41	3	1
chr10	5319343	5319354	0	153	1	1	1
chr10	5319824	5319835	0	151	3	1	1
chr10	5320147	5320170	3	146	5	3	2
chr10	5322455	5322466	0	117	37	1	1
chr10	5322519	5322530	0	107	47	1	1
chr10	5323121	5323158	9	70	75	7	2
chr10	5323596	5323619	51	27	76	9	1
chr10	5323619	5323666	4	10	140	3	1
chr10	5324519	5324542	4	143	7	4	2
chr10	5325704	5325731	3	147	4	3	2
chr10	5326809	5326820	0	147	7	1	1
chr10	5329589	5329614	9	52	93	6	2
chr10	5330836	5330851	1	145	8	2	1
chr10	5332375	5332388	0	129	25	1	1
chr10	5336476	5336540	0	0	154	0	0
chr10	5339894	5339905	0	154	0	1	1
chr10	5347737	5347748	0	148	6	1	1
chr10	5348312	5348371	8	82	64	10	3
chr10	5355262	5355273	1	142	11	2	1
chr10	5358069	5358080	0	148	6	1	1
chr10	5359327	5359376	14	34	106	7	2
chr10	5360281	5360300	6	35	113	5	1
chr10	5364200	5364211	0	150	4	1	1
chr10	5369024	5369035	0	153	1	1	1
chr10	5369634	5369679	24	68	62	5	2
chr10	5370658	5370669	1	149	4	2	1
chr10	5386091	5386102	0	154	0	1	1
chr10	5387135	5387149	0	146	8	1	1
chr10	5395994	5396014	1	117	36	2	1
chr10	5399223	5399234	0	151	3	1	1
chr10	5399915	5399930	0	153	1	1	1
chr10	5405749	5405788	11	35	108	6	2
chr10	5407485	5407496	0	151	3	1	1
chr10	5410356	5410367	0	153	1	1	1
chr10	5410949	5411008	7	106	41	7	3
chr10	5413491	5413502	0	137	17	1	1
chr10	5414551	5414577	0	106	48	1	1
chr10	5414608	5414631	0	132	22	1	1
chr10	5414704	5414715	0	40	114	1	1
chr10	5415599	5415610	0	149	5	1	1
chr10	5421292	5421331	6	57	91	6	3
chr10	5421758	5421781	28	64	62	9	1
chr10	5421781	5421812	12	45	97	5	1
chr10	5421811	5421826	24	69	61	4	1
chr10	5426072	5426083	0	89	65	1	1
chr10	5434513	5434532	0	154	0	1	1
chr10	5434860	5434909	55	21	78	8	1
chr10	5434909	5434938	19	42	93	8	1
chr10	5436379	5436390	0	144	10	1	1
chr10	5436719	5436733	0	146	8	1	1
chr10	5436738	5436749	0	145	9	1	1
chr10	5441015	5441026	0	154	0	1	1
chr10	5444545	5444559	0	149	5	1	1
chr10	5444631	5444642	0	151	3	1	1
chr10	5445055	5445068	0	144	10	1	1
chr10	5446222	5446233	0	145	9	1	1
chr10	5447601	5447618	0	152	2	1	1
chr10	5447860	5447879	5	41	108	4	1
chr10	5447880	5447917	8	26	120	3	1
chr10	5452880	5452923	9	48	97	6	3
chr10	5453124	5453139	3	148	3	3	2
chr10	5454979	5454994	4	128	22	4	1
chr10	5455051	5455062	19	7	128	6	1
chr10	5455728	5455742	2	70	82	4	2
chr10	5459085	5459138	51	5	98	9	1
chr10	5459138	5459177	13	60	81	8	3
chr10	5460937	5460948	0	152	2	1	1
chr10	5463279	5463310	6	132	16	5	2
chr10	5463716	5463727	0	150	4	1	1
chr10	5466217	5466270	0	0	154	0	0
chr10	5466275	5466330	5	34	115	6	3
chr10	5467769	5467808	7	68	79	7	2
chr10	5479990	5480001	0	132	22	1	1
chr10	5480118	5480195	0	0	154	0	0
chr10	5482502	5482513	0	134	20	1	1
chr10	5484503	5484514	0	153	1	1	1
chr10	5486254	5486265	0	123	31	1	1
chr10	5488678	5488701	3	147	4	3	2
chr10	5490811	5490822	0	132	22	1	1
chr10	5491599	5491610	0	149	5	1	1
chr10	5492336	5492347	0	150	4	1	1
chr10	5493360	5493374	0	148	6	1	1
chr10	5493968	5493997	4	8	142	6	2
chr10	5495909	5495920	0	144	10	1	1
chr10	5501178	5501189	0	154	0	1	1
chr10	5501507	5501526	7	97	50	4	1
chr10	5502715	5502732	0	153	1	1	1
chr10	5504690	5504735	7	49	98	8	3
chr10	5505110	5505127	0	136	18	1	1
chr10	5509221	5509232	0	145	9	1	1
chr10	5512754	5512809	0	1	153	1	1
chr10	5518379	5518402	0	150	4	1	1
chr10	5519470	5519485	10	65	79	3	1
chr10	5520970	5520981	0	150	4	1	1
chr10	5521758	5521769	1	149	4	2	1
chr10	5526210	5526224	0	105	49	1	1
chr10	5529132	5529159	3	139	12	4	2
chr10	5529570	5529589	3	133	18	3	1
chr10	5534578	5534593	10	112	32	7	3
chr10	5536142	5536205	0	0	154	0	0
chr10	5537712	5537723	4	74	76	3	1
chr10	5543490	5543513	0	145	9	1	1
chr10	5544178	5544189	0	150	4	1	1
chr10	5546768	5546782	0	136	18	1	1
chr10	5548519	5548533	0	144	10	1	1
chr10	5548831	5548858	4	136	14	3	2
chr10	5549065	5549085	0	145	9	1	1
chr10	5550300	5550323	0	134	20	1	1
chr10	5550701	5550712	0	152	2	1	1
chr10	5556016	5556035	3	149	2	3	2
chr10	5559952	5559973	53	54	47	5	1
chr10	5567221	5567250	3	147	4	3	2
chr10	5567474	5567513	6	132	16	6	3
chr10	5568092	5568103	0	146	8	1	1
chr10	5568236	5568259	72	65	17	3	1
chr10	5568280	5568297	5	36	113	6	2
chr10	5568993	5569004	0	145	9	1	1
chr10	5570808	5570821	22	92	40	6	2
chr10	5572306	5572319	13	82	59	5	2
chr10	5575887	5575898	0	151	3	1	1
chr10	5591362	5591397	1	82	71	2	1
chr10	5599371	5599382	1	83	70	2	1
chr10	5602887	5602910	0	144	10	1	1
chr10	5607294	5607309	0	12	142	1	1
chr10	5607339	5607410	0	0	154	0	0
chr10	5607434	5607501	0	0	154	0	0
chr10	5609386	5609431	0	0	154	0	0
chr10	5610863	5610914	5	126	23	7	4
chr10	5612250	5612317	5	12	137	4	2
chr10	5612780	5612813	10	36	108	8	2
chr10	5616770	5616813	7	64	83	7	2
chr10	5617188	5617199	0	153	1	1	1
chr10	5621670	5621693	6	75	73	6	2
chr10	5623639	5623656	0	47	107	1	1
chr10	5623995	5624024	8	36	110	4	2
chr10	5624484	5624495	0	131	23	1	1
chr10	5625569	5625580	1	131	22	2	1
chr10	5627091	5627142	0	0	154	0	0
chr10	5627155	5627214	1	4	149	3	2
chr10	5628412	5628423	0	150	4	1	1
chr10	5631514	5631525	0	22	132	1	1
chr10	5633323	5633340	0	144	10	1	1
chr10	5637441	5637452	0	125	29	1	1
chr10	5637474	5637489	0	129	25	1	1
chr10	5638167	5638198	8	65	81	6	2
chr10	5641676	5641727	7	14	133	6	2
chr10	5643645	5643656	0	140	14	1	1
chr10	5648675	5648686	0	144	10	1	1
chr10	5652038	5652055	0	149	5	1	1
chr10	5652605	5652628	0	72	82	1	1
chr10	5665310	5665321	0	141	13	1	1
chr10	5665554	5665565	14	84	56	3	1
chr10	5668947	5668964	0	150	4	1	1
chr10	5669770	5669841	0	11	143	1	1
chr10	5670265	5670282	0	149	5	1	1
chr10	5671157	5671176	0	148	6	1	1
chr10	5671753	5671767	0	154	0	1	1
chr10	5672178	5672189	0	153	1	1	1
chr10	5677138	5677149	0	148	6	1	1
chr10	5678904	5678918	0	150	4	1	1
chr10	5679189	5679200	0	151	3	1	1
chr10	5679616	5679639	3	151	0	3	2
chr10	5679766	5679781	1	153	0	2	1
chr10	5682879	5682890	0	151	3	1	1
chr10	5686290	5686314	0	152	2	1	1
chr10	5687314	5687325	68	11	75	2	1
chr10	5687330	5687363	20	9	125	9	1
chr10	5687364	5687401	10	2	142	4	1
chr10	5687450	5687461	0	116	38	1	1
chr10	5689717	5689737	0	142	12	1	1
chr10	5691212	5691235	10	78	66	6	2
chr10	5691824	5691879	4	55	95	5	3
chr10	5693230	5693241	0	153	1	1	1
chr10	5696610	5696643	7	52	95	7	2
chr10	5698101	5698115	0	153	1	1	1
chr10	5698350	5698364	0	150	4	1	1
chr10	5699007	5699070	0	0	154	0	0
chr10	5700996	5701059	7	58	89	5	2
chr10	5701063	5701076	14	112	28	6	2
chr10	5703888	5703903	0	153	1	1	1
chr10	5707378	5707409	4	28	122	3	1
chr10	5710610	5710663	0	34	120	1	1
chr10	5711137	5711148	3	144	7	3	2
chr10	5711858	5711869	10	14	130	3	1
chr10	5711947	5711961	0	70	84	1	1
chr10	5712627	5712638	0	148	6	1	1
chr10	5714783	5714794	0	68	86	1	1
chr10	5715230	5715241	0	130	24	1	1
chr10	5716191	5716202	0	50	104	1	1
chr10	5724501	5724512	0	76	78	1	1
chr10	5727061	5727072	0	154	0	1	1
chr10	5730216	5730265	7	18	129	6	2
chr10	5731404	5731415	2	108	44	2	1
chr10	5733281	5733292	0	146	8	1	1
chr10	5734453	5734467	0	144	10	1	1
chr10	5735149	5735162	1	149	4	2	1
chr10	5739240	5739263	4	109	41	4	2
chr10	5747277	5747288	0	153	1	1	1
chr10	5747318	5747329	0	153	1	1	1
chr10	5749108	5749119	0	151	3	1	1
chr10	5751854	5751865	2	134	18	3	2
chr10	5752372	5752395	24	109	21	4	2
chr10	5755205	5755219	0	144	10	1	1
chr10	5756956	5756971	0	126	28	1	1
chr10	5759993	5760008	0	150	4	1	1
chr10	5761830	5761844	0	153	1	1	1
chr10	5762270	5762320	44	33	77	3	1
chr10	5762320	5762397	0	0	154	0	0
chr10	5764028	5764075	15	111	28	7	3
chr10	5765415	5765429	0	73	81	1	1
chr10	5765443	5765458	0	71	83	1	1
chr10	5766044	5766093	1	45	108	2	1
chr10	5778657	5778688	4	80	70	5	2
chr10	5780973	5781010	8	42	104	5	1
chr10	5781017	5781071	2	115	37	3	1
chr10	5783678	5783713	3	21	130	3	1
chr10	5784211	5784234	0	154	0	1	1
chr10	5784281	5784292	0	154	0	1	1
chr10	5785484	5785498	0	141	13	1	1
chr10	5786617	5786638	33	41	80	8	2
chr10	5786912	5786923	0	137	17	1	1
chr10	5791786	5791797	0	117	37	1	1
chr10	5795634	5795651	32	60	62	6	2
chr10	5796125	5796144	0	152	2	1	1
chr10	5796926	5796937	0	98	56	1	1
chr10	5797717	5797748	3	139	12	3	2
chr10	5804282	5804297	1	36	117	2	1
chr10	5804298	5804315	11	62	81	4	1
chr10	5807137	5807184	12	46	96	8	2
chr10	5807296	5807327	6	59	89	5	2
chr10	5810702	5810713	0	153	1	1	1
chr10	5813691	5813702	0	150	4	1	1
chr10	5815180	5815207	0	140	14	1	1
chr10	5815405	5815416	0	146	8	1	1
chr10	5815827	5815838	0	131	23	1	1
chr10	5816543	5816554	0	47	107	1	1
chr10	5821972	5822013	13	35	106	8	2
chr10	5827080	5827091	0	153	1	1	1
chr10	5832185	5832196	0	46	108	1	1
chr10	5832225	5832272	1	34	119	2	1
chr10	5832756	5832767	0	149	5	1	1
chr10	5837525	5837536	0	141	13	1	1
chr10	5837835	5837846	0	132	22	1	1
chr10	5839782	5839793	0	100	54	1	1
chr10	5840923	5840970	5	32	117	7	2
chr10	5841675	5841806	0	0	154	0	0
chr10	5842889	5842909	37	64	53	3	1
chr10	5845789	5845800	0	138	16	1	1
chr10	5847628	5847647	1	61	92	3	2
chr10	5847696	5847743	3	57	94	4	2
chr10	5848070	5848085	1	105	48	3	2
chr10	5854160	5854174	0	123	31	1	1
chr10	5856572	5856607	0	73	81	1	1
chr10	5857452	5857475	0	154	0	1	1
chr10	5862946	5862960	0	144	10	1	1
chr10	5868898	5868915	0	19	135	2	2
chr10	5869910	5869937	4	134	16	4	2
chr10	5873126	5873143	0	150	4	1	1
chr10	5878801	5878830	0	151	3	1	1
chr10	5879277	5879326	4	6	144	3	1
chr10	5879327	5879356	11	62	81	9	2
chr10	5879680	5879691	0	146	8	1	1
chr10	5879996	5880015	2	78	74	4	2
chr10	5880851	5880874	0	70	84	1	1
chr10	5881485	5881516	3	125	26	3	2
chr10	5882669	5882680	0	74	80	1	1
chr10	5883720	5883735	0	78	76	1	1
chr10	5884609	5884622	3	140	11	3	2
chr10	5886453	5886467	0	138	16	1	1
chr10	5887566	5887577	0	152	2	1	1
chr10	5887697	5887712	0	149	5	1	1
chr10	5900458	5900478	0	144	10	1	1
chr10	5901220	5901237	0	91	63	1	1
chr10	5901603	5901622	0	127	27	1	1
chr10	5904705	5904722	0	62	92	1	1
chr10	5904880	5904935	26	30	98	14	2
chr10	5907953	5907964	0	143	11	1	1
chr10	5907966	5907983	0	137	17	1	1
chr10	5918871	5918908	6	32	116	7	2
chr10	5919823	5919837	0	134	20	1	1
chr10	5921531	5921582	11	6	137	7	2
chr10	5921587	5921598	4	106	44	4	2
chr10	5927711	5927748	10	38	106	8	3
chr10	5929684	5929719	11	56	87	8	2
chr10	5931730	5931741	0	86	68	1	1
chr10	5941620	5941633	1	11	142	3	2
chr10	5941636	5941653	0	18	136	1	1
chr10	5941882	5941973	1	0	153	1	0
chr10	5951334	5951348	0	151	3	1	1
chr10	5951384	5951398	0	153	1	1	1
chr10	5969681	5969710	3	131	20	3	2
chr10	5972549	5972582	9	64	81	5	2
chr10	5974971	5974994	7	107	40	6	2
chr10	5975719	5975732	1	139	14	2	1
chr10	5975805	5975816	0	153	1	1	1
chr10	5976270	5976281	0	150	4	1	1
chr10	5978854	5978905	2	12	140	3	2
chr10	5981255	5981266	0	153	1	1	1
chr10	5985358	5985393	4	139	11	3	2
chr10	5998010	5998024	0	90	64	1	1
chr10	6001354	6001365	0	134	20	1	1
chr10	6003113	6003124	0	140	14	1	1
chr10	6004203	6004214	0	135	19	1	1
chr10	6004730	6004741	0	152	2	1	1
chr10	6004790	6004821	38	42	74	7	2
chr10	6008520	6008533	4	137	13	4	2
chr10	6008901	6008912	3	147	4	3	2
chr10	6009221	6009232	0	150	4	1	1
chr10	6009678	6009722	0	0	154	0	0
chr10	6009962	6009976	0	132	22	1	1
chr10	6014923	6014964	0	0	154	0	0
chr10	6014964	6014987	0	0	154	0	0
chr10	6015419	6015430	0	152	2	1	1
chr10	6016801	6016812	0	151	3	1	1
chr10	6019668	6019679	0	135	19	1	1
chr10	6022020	6022033	6	27	121	5	1
chr10	6022682	6022695	6	133	15	5	2
chr10	6022739	6022762	0	97	57	1	1
chr10	6023093	6023104	74	27	53	7	1
chr10	6024788	6024799	0	144	10	1	1
chr10	6025016	6025063	9	73	72	5	2
chr10	6025197	6025212	8	83	63	5	2
chr10	6025251	6025270	0	74	80	1	1
chr10	6026354	6026381	3	134	17	3	2
chr10	6027042	6027053	0	129	25	1	1
chr10	6028248	6028259	0	90	64	1	1
chr10	6030750	6030777	20	112	22	4	2
chr10	6034643	6034657	0	69	85	1	1
chr10	6036929	6036948	3	130	21	3	2
chr10	6037995	6038006	0	143	11	1	1
chr10	6038342	6038353	0	51	103	1	1
chr10	6038771	6038782	0	148	6	1	1
chr10	6048270	6048293	1	151	2	2	1
chr10	6050710	6050775	2	61	91	3	1
chr10	6052733	6052746	0	24	130	1	1
chr10	6054556	6054567	0	149	5	1	1
chr10	6054773	6054820	2	9	143	3	1
chr10	6058576	6058587	0	149	5	1	1
chr10	6063006	6063021	0	122	32	1	1
chr10	6063023	6063042	4	106	44	2	1
chr10	6063447	6063491	4	4	146	3	1
chr10	6063499	6063522	1	4	149	2	1
chr10	6063877	6063891	0	139	15	1	1
chr10	6066306	6066317	0	129	25	1	1
chr10	6066388	6066399	0	135	19	1	1
chr10	6067007	6067018	0	131	23	1	1
chr10	6068491	6068530	3	140	11	3	2
chr10	6069231	6069242	0	146	8	1	1
chr10	6070522	6070533	0	143	11	1	1
chr10	6070977	6070992	0	74	80	1	1
chr10	6071048	6071065	0	139	15	1	1
chr10	6075713	6075737	0	42	112	1	1
chr10	6089224	6089235	0	131	23	1	1
chr10	6089243	6089262	0	136	18	1	1
chr10	6089448	6089459	0	143	11	1	1
chr10	6098130	6098145	0	142	12	1	1
chr10	6098868	6098887	0	143	11	1	1
chr10	6099802	6099825	1	116	37	2	1
chr10	6105777	6105840	0	0	154	0	0
chr10	6107990	6108024	4	109	41	5	3
chr10	6109306	6109317	0	139	15	1	1
chr10	6111163	6111194	5	86	63	6	2
chr10	6112304	6112315	0	153	1	1	1
chr10	6119703	6119714	0	150	4	1	1
chr10	6124404	6124415	0	137	17	1	1
chr10	6128621	6128658	1	54	99	3	2
chr10	6130172	6130183	0	137	17	1	1
chr10	6130222	6130233	0	143	11	1	1
chr10	6131385	6131436	3	46	105	5	3
chr10	6132631	6132646	0	130	24	1	1
chr10	6135104	6135135	2	118	34	3	2
chr10	6135412	6135459	6	45	103	8	3
chr10	6135757	6135812	1	67	86	4	3
chr10	6135852	6135865	7	111	36	3	2
chr10	6135865	6135882	64	48	42	7	2
chr10	6138427	6138474	7	35	112	9	4
chr10	6138658	6138689	0	10	144	1	1
chr10	6139970	6139981	0	129	25	1	1
chr10	6145470	6145505	3	127	24	3	2
chr10	6148474	6148488	0	154	0	1	1
chr10	6150052	6150063	0	102	52	1	1
chr10	6152824	6152843	3	148	3	3	2
chr10	6153386	6153397	0	137	17	1	1
chr10	6153970	6153984	0	114	40	1	1
chr10	6156832	6156843	0	138	16	1	1
chr10	6157476	6157525	16	3	135	4	1
chr10	6157943	6157954	0	140	14	1	1
chr10	6158114	6158125	1	134	19	2	1
chr10	6159171	6159188	1	74	79	2	1
chr10	6163695	6163706	11	90	53	2	1
chr10	6165434	6165445	0	111	43	1	1
chr10	6166077	6166088	0	151	3	1	1
chr10	6166967	6166981	0	72	82	1	1
chr10	6168364	6168375	0	137	17	1	1
chr10	6169602	6169617	0	50	104	1	1
chr10	6169695	6169706	0	41	113	1	1
chr10	6175112	6175139	0	72	82	1	1
chr10	6189060	6189103	4	134	16	5	3
chr10	6192149	6192163	0	26	128	1	1
chr10	6207400	6207423	0	45	109	1	1
chr10	6207483	6207494	0	138	16	1	1
chr10	6207710	6207721	0	148	6	1	1
chr10	6208421	6208446	3	57	94	5	3
chr10	6217918	6217967	1	0	153	1	0
chr10	6218150	6218167	22	73	59	3	2
chr10	6221557	6221580	15	75	64	3	1
chr10	6223283	6223302	3	144	7	3	2
chr10	6225416	6225427	1	140	13	2	1
chr10	6225499	6225513	0	103	51	1	1
chr10	6226477	6226534	0	0	154	0	0
chr10	6227908	6227922	0	151	3	1	1
chr10	6236891	6236902	0	116	38	1	1
chr10	6241784	6241798	0	72	82	1	1
chr10	6243746	6243797	3	14	137	5	2
chr10	6245511	6245554	3	7	144	3	1
chr10	6247210	6247233	2	71	81	3	2
chr10	6249819	6249830	0	133	21	1	1
chr10	6263727	6263741	0	141	13	1	1
chr10	6264221	6264232	0	47	107	1	1
chr10	6264390	6264401	0	109	45	1	1
chr10	6264469	6264484	0	126	28	1	1
chr10	6266448	6266489	10	58	86	7	2
chr10	6266542	6266553	5	65	84	4	2
chr10	6271718	6271729	0	134	20	1	1
chr10	6277168	6277201	6	36	112	4	1
chr10	6280567	6280600	72	34	48	9	1
chr10	6281198	6281209	0	89	65	1	1
chr10	6288136	6288147	0	71	83	1	1
chr10	6293701	6293712	0	146	8	1	1
chr10	6297622	6297633	0	141	13	1	1
chr10	6297631	6297645	0	146	8	1	1
chr10	6299538	6299557	1	77	76	2	1
chr10	6299569	6299584	0	74	80	1	1
chr10	6302227	6302238	0	140	14	1	1
chr10	6305256	6305267	0	151	3	1	1
chr10	6306054	6306065	0	128	26	1	1
chr10	6306760	6306819	4	17	133	4	2
chr10	6309047	6309062	4	40	110	3	1
chr10	6310126	6310179	13	49	92	7	2
chr10	6312573	6312598	2	12	140	3	1
chr10	6312651	6312662	0	95	59	1	1
chr10	6313928	6313939	0	147	7	1	1
chr10	6314286	6314335	2	96	56	4	2
chr10	6323949	6323966	0	134	20	2	2
chr10	6325412	6325423	0	129	25	1	1
chr10	6326179	6326220	4	130	20	5	2
chr10	6326588	6326607	1	142	11	2	1
chr10	6330744	6330763	0	139	15	1	1
chr10	6331815	6331860	12	43	99	10	3
chr10	6335750	6335761	0	153	1	1	1
chr10	6336703	6336768	1	3	150	2	1
chr10	6336957	6336992	25	45	84	4	1
chr10	6338261	6338275	2	131	21	2	1
chr10	6339675	6339726	17	13	124	6	1
chr10	6339920	6339963	8	16	130	5	2
chr10	6340869	6340900	1	138	15	3	2
chr10	6342129	6342140	0	144	10	1	1
chr10	6342481	6342492	0	148	6	1	1
chr10	6342680	6342691	0	139	15	1	1
chr10	6362808	6362822	0	73	81	1	1
chr10	6374465	6374476	0	142	12	1	1
chr10	6375069	6375155	0	0	154	0	0
chr10	6382630	6382641	0	115	39	1	1
chr10	6384015	6384072	0	0	154	0	0
chr10	6384249	6384287	4	14	136	4	1
chr10	6386769	6386780	0	142	12	1	1
chr10	6386835	6386854	1	133	20	2	1
chr10	6391704	6391715	0	137	17	1	1
chr10	6410652	6410691	0	119	35	2	2
chr10	6413119	6413130	0	153	1	1	1
chr10	6413438	6413452	0	148	6	1	1
chr10	6421554	6421565	0	151	3	1	1
chr10	6424979	6425026	5	123	26	5	2
chr10	6425061	6425102	10	64	80	6	2
chr10	6427096	6427123	4	143	7	4	2
chr10	6427552	6427563	0	150	4	1	1
chr10	6430352	6430379	3	142	9	3	2
chr10	6435004	6435015	0	144	10	1	1
chr10	6435152	6435163	0	103	51	1	1
chr10	6435268	6435327	0	0	154	0	0
chr10	6435335	6435350	0	110	44	1	1
chr10	6442039	6442070	69	73	12	4	2
chr10	6445336	6445391	1	0	153	1	0
chr10	6447198	6447239	9	72	73	6	2
chr10	6447614	6447655	9	35	110	6	2
chr10	6448904	6448963	0	13	141	1	1
chr10	6449406	6449453	6	62	86	6	2
chr10	6456254	6456274	1	49	104	2	1
chr10	6456954	6456997	4	138	12	4	2
chr10	6457208	6457241	4	80	70	3	2
chr10	6458808	6458822	0	148	6	1	1
chr10	6461790	6461801	0	68	86	1	1
chr10	6472981	6472992	2	43	109	3	2
chr10	6473836	6473855	0	131	23	1	1
chr10	6474041	6474052	0	148	6	1	1
chr10	6488712	6488723	0	148	6	1	1
chr10	6489685	6489696	0	140	14	1	1
chr10	6492482	6492495	0	134	20	1	1
chr10	6495599	6495634	5	104	45	6	3
chr10	6501966	6502029	0	9	145	1	1
chr10	6502299	6502322	3	144	7	3	2
chr10	6503377	6503388	0	145	9	1	1
chr10	6517708	6517727	1	141	12	2	1
chr10	6520128	6520142	0	124	30	1	1
chr10	6522508	6522532	0	151	3	1	1
chr10	6525810	6525873	9	89	56	6	3
chr10	6542835	6542846	0	140	14	1	1
chr10	6543849	6543860	0	29	125	1	1
chr10	6546674	6546685	0	150	4	1	1
chr10	6551586	6551615	54	24	76	4	1
chr10	6551616	6551645	17	37	100	7	1
chr10	6555295	6555306	0	146	8	1	1
chr10	6565000	6565027	47	45	62	8	1
chr10	6565027	6565072	20	8	126	7	1
chr10	6565163	6565222	1	2	151	2	1
chr10	6572745	6572760	1	138	15	2	1
chr10	6575899	6575916	0	151	3	1	1
chr10	6577587	6577601	0	152	2	1	1
chr10	6586492	6586503	0	145	9	1	1
chr10	6586734	6586745	0	138	16	1	1
chr10	6594142	6594199	0	0	154	0	0
chr10	6595839	6595850	0	153	1	1	1
chr10	6599013	6599044	1	70	83	2	1
chr10	6599051	6599064	1	66	87	2	1
chr10	6599540	6599567	11	72	71	5	1
chr10	6600217	6600228	2	130	22	3	2
chr10	6600465	6600509	5	101	48	6	3
chr10	6602923	6602966	0	0	154	0	0
chr10	6607004	6607049	0	0	154	0	0
chr10	6613872	6613883	0	150	4	1	1
chr10	6620416	6620427	0	144	10	1	1
chr10	6621463	6621477	0	151	3	1	1
chr10	6629765	6629776	0	0	154	0	0
chr10	6643754	6643765	0	102	52	1	1
chr10	6646901	6646918	0	32	122	1	1
chr10	6649954	6649965	0	136	18	1	1
chr10	6651285	6651342	3	17	134	4	1
chr10	6653921	6653970	5	35	114	5	2
chr10	6653993	6654004	0	151	3	1	1
chr10	6664073	6664084	0	139	15	1	1
chr10	6671290	6671337	5	13	136	3	1
chr10	6675865	6675879	0	135	19	1	1
chr10	6682442	6682459	1	64	89	2	1
chr10	6683651	6683676	1	3	150	2	1
chr10	6685036	6685047	0	111	43	1	1
chr10	6693636	6693679	6	8	140	6	1
chr10	6693680	6693723	16	42	96	8	2
chr10	6694943	6694954	0	133	21	1	1
chr10	6695450	6695465	0	143	11	1	1
chr10	6696936	6696955	0	150	4	1	1
chr10	6698058	6698071	5	142	7	3	1
chr10	6698089	6698100	4	146	4	3	1
chr10	6698445	6698456	0	152	2	1	1
chr10	6701383	6701394	1	139	14	2	1
chr10	6701644	6701657	2	49	103	3	1
chr10	6701692	6701715	1	11	142	2	1
chr10	6701715	6701762	14	5	135	7	1
chr10	6704023	6704076	0	0	154	0	0
chr10	6705849	6705858	0	144	10	1	1
chr10	6708242	6708253	0	150	4	1	1
chr10	6709256	6709267	0	70	84	1	1
chr10	6709322	6709373	9	100	45	5	2
chr10	6709903	6709930	8	92	54	6	2
chr10	6712180	6712191	0	144	10	1	1
chr10	6713760	6713815	3	10	141	5	2
chr10	6718895	6718909	0	154	0	1	1
chr10	6720895	6720906	0	154	0	1	1
chr10	6721355	6721368	72	71	11	2	1
chr10	6725781	6725792	0	151	3	1	1
chr10	6728030	6728079	14	66	74	5	2
chr10	6728993	6729026	9	61	84	7	2
chr10	6731613	6731632	0	143	11	2	2
chr10	6731946	6731957	0	150	4	1	1
chr10	6738214	6738225	0	150	4	1	1
chr10	6738576	6738587	0	132	22	1	1
chr10	6742248	6742267	1	18	135	2	1
chr10	6747566	6747605	4	133	17	4	3
chr10	6751010	6751025	0	133	21	1	1
chr10	6751054	6751073	1	36	117	2	1
chr10	6752859	6752882	3	109	42	3	2
chr10	6753967	6753982	0	142	12	1	1
chr10	6754255	6754266	0	133	21	1	1
chr10	6755673	6755684	0	154	0	1	1
chr10	6756993	6757008	61	26	67	3	1
chr10	6757029	6757056	5	124	25	6	3
chr10	6757373	6757390	5	122	27	5	2
chr10	6759112	6759145	7	41	106	7	2
chr10	6761769	6761786	0	148	6	1	1
chr10	6765416	6765431	42	77	35	2	1
chr10	6765439	6765456	42	33	79	3	1
chr10	6765456	6765481	32	36	86	4	1
chr10	6766632	6766673	5	3	146	4	1
chr10	6766682	6766719	1	0	153	1	0
chr10	6766921	6766932	0	149	5	1	1
chr10	6771791	6771806	0	99	55	1	1
chr10	6772982	6772996	0	154	0	1	1
chr10	6775967	6775984	0	151	3	1	1
chr10	6784269	6784280	0	153	1	1	1
chr10	6786827	6786840	0	29	125	1	1
chr10	6786844	6786867	0	40	114	1	1
chr10	6788191	6788210	0	146	8	1	1
chr10	6788211	6788226	0	145	9	1	1
chr10	6789310	6789321	0	145	9	1	1
chr10	6800166	6800183	30	32	92	10	2
chr10	6800360	6800371	0	116	38	1	1
chr10	6801489	6801548	4	2	148	2	1
chr10	6802885	6802905	3	44	107	3	1
chr10	6805251	6805290	9	60	85	5	1
chr10	6807835	6807850	3	136	15	3	1
chr10	6808123	6808160	10	45	99	7	2
chr10	6809059	6809070	0	145	9	1	1
chr10	6809246	6809277	0	143	11	1	1
chr10	6810905	6810916	0	152	2	1	1
chr10	6810933	6810944	0	153	1	1	1
chr10	6815191	6815208	3	146	5	3	2
chr10	6816552	6816601	12	43	99	6	2
chr10	6817448	6817462	0	90	64	1	1
chr10	6817479	6817520	20	8	126	9	2
chr10	6817781	6817816	10	40	104	7	2
chr10	6824594	6824620	3	123	28	3	2
chr10	6831317	6831328	4	86	64	4	2
chr10	6831356	6831367	0	117	37	1	1
chr10	6833508	6833639	15	24	115	7	2
chr10	6835544	6835555	2	42	110	3	1
chr10	6835555	6835600	6	54	94	7	2
chr10	6835866	6835877	3	136	15	3	1
chr10	6837310	6837341	8	49	97	6	2
chr10	6840246	6840257	0	131	23	1	1
chr10	6840672	6840689	0	122	32	1	1
chr10	6841081	6841100	4	125	25	4	2
chr10	6842067	6842078	69	76	9	4	1
chr10	6842096	6842123	4	51	99	3	1
chr10	6842131	6842142	0	139	15	1	1
chr10	6851809	6851823	0	64	90	1	1
chr10	6853277	6853292	4	103	47	4	2
chr10	6856433	6856447	0	152	2	1	1
chr10	6857861	6857875	0	154	0	1	1
chr10	6859344	6859367	39	23	92	9	2
chr10	6861589	6861606	0	67	87	1	1
chr10	6874948	6874959	0	153	1	1	1
chr10	6876946	6876957	0	124	30	1	1
chr10	6881305	6881320	6	80	68	4	2
chr10	6881321	6881374	1	1	152	2	1
chr10	6885221	6885235	0	148	6	1	1
chr10	6893037	6893048	0	109	45	1	1
chr10	6893053	6893068	0	126	28	1	1
chr10	6893084	6893107	47	41	66	4	1
chr10	6896062	6896103	1	2	151	2	1
chr10	6898408	6898419	0	140	14	1	1
chr10	6902874	6902909	3	133	18	3	2
chr10	6903772	6903791	0	151	3	1	1
chr10	6903875	6903888	0	145	9	1	1
chr10	6904258	6904271	7	117	30	4	2
chr10	6904483	6904497	0	146	8	1	1
chr10	6904891	6904902	0	120	34	1	1
chr10	6905080	6905097	52	64	38	2	1
chr10	6905101	6905142	13	112	29	4	2
chr10	6905515	6905570	30	0	124	5	0
chr10	6906923	6906942	8	77	69	6	2
chr10	6909871	6909888	3	138	13	3	2
chr10	6910317	6910328	0	150	4	1	1
chr10	6912188	6912201	66	68	20	3	1
chr10	6914115	6914148	12	44	98	10	3
chr10	6916006	6916020	0	143	11	1	1
chr10	6917563	6917574	0	145	9	1	1
chr10	6917689	6917700	0	146	8	1	1
chr10	6917831	6917842	0	138	16	1	1
chr10	6919469	6919480	0	149	5	1	1
chr10	6925757	6925768	0	132	22	1	1
chr10	6926314	6926329	1	47	106	2	1
chr10	6927302	6927349	8	24	122	6	2
chr10	6927810	6927821	0	154	0	1	1
chr10	6929965	6930004	4	95	55	4	2
chr10	6930797	6930808	0	136	18	1	1
chr10	6933998	6934009	0	150	4	1	1
chr10	6934219	6934260	2	95	57	5	3
chr10	6935357	6935381	0	77	77	1	1
chr10	6949165	6949200	0	47	107	1	1
chr10	6952846	6952857	0	121	33	1	1
chr10	6953473	6953530	5	42	107	5	1
chr10	6954892	6954943	10	19	125	7	2
chr10	6957374	6957393	0	129	25	1	1
chr10	6960696	6960729	5	71	78	3	1
chr10	6961053	6961064	0	149	5	1	1
chr10	6963254	6963265	0	102	52	1	1
chr10	6963724	6963743	0	118	36	1	1
chr10	6964907	6964931	0	146	8	1	1
chr10	6966319	6966330	0	150	4	1	1
chr10	6967624	6967655	4	45	105	2	1
chr10	6967678	6967691	22	19	113	4	1
chr10	6967692	6967731	12	17	125	8	2
chr10	6967976	6967990	0	148	6	1	1
chr10	6969213	6969224	0	152	2	1	1
chr10	6970025	6970052	23	31	100	9	1
chr10	6970788	6970799	0	152	2	1	1
chr10	6971211	6971224	0	147	7	1	1
chr10	6971685	6971696	0	135	19	1	1
chr10	6971975	6971986	1	128	25	2	1
chr10	6973094	6973117	0	144	10	1	1
chr10	6973825	6973836	0	153	1	1	1
chr10	6974857	6974871	0	95	59	1	1
chr10	6977093	6977120	0	152	2	1	1
chr10	6978450	6978461	0	99	55	1	1
chr10	6978462	6978489	0	65	89	2	2
chr10	6980176	6980189	1	121	32	2	1
chr10	6980351	6980362	0	135	19	1	1
chr10	6981045	6981060	0	129	25	1	1
chr10	6982024	6982038	0	147	7	1	1
chr10	6983285	6983296	0	146	8	1	1
chr10	6985093	6985116	12	81	61	4	2
chr10	6985730	6985741	1	142	11	2	1
chr10	6986434	6986445	0	127	27	1	1
chr10	6986931	6986942	0	65	89	1	1
chr10	6988209	6988244	3	147	4	3	2
chr10	6990982	6991066	2	4	148	4	2
chr10	6992483	6992497	0	131	23	1	1
chr10	6993071	6993114	14	77	63	7	3
chr10	6993349	6993374	11	75	68	8	3
chr10	6994034	6994045	0	72	82	1	1
chr10	6995551	6995566	1	126	27	2	1
chr10	7000030	7000044	0	52	102	1	1
chr10	7000076	7000087	0	120	34	1	1
chr10	7000489	7000512	0	139	15	1	1
chr10	7001943	7001954	0	145	9	1	1
chr10	7002882	7002917	4	139	11	5	3
chr10	7003494	7003505	1	46	107	2	1
chr10	7005952	7005963	0	154	0	1	1
chr10	7008195	7008214	3	145	6	3	2
chr10	7011755	7011770	1	147	6	2	1
chr10	7011932	7011993	0	0	154	0	0
chr10	7014226	7014325	1	30	123	3	2
chr10	7020296	7020307	0	144	10	1	1
chr10	7021082	7021093	0	138	16	1	1
chr10	7026204	7026229	11	45	98	7	2
chr10	7027013	7027024	3	143	8	3	2
chr10	7033659	7033710	8	31	115	8	2
chr10	7036954	7036965	0	148	6	1	1
chr10	7038170	7038195	28	42	84	7	1
chr10	7038196	7038239	14	31	109	6	2
chr10	7039836	7039861	4	83	67	3	1
chr10	7042532	7042565	10	79	65	5	2
chr10	7043956	7043967	0	139	15	1	1
chr10	7045104	7045115	7	70	77	5	1
chr10	7045122	7045190	12	10	132	12	4
chr10	7046651	7046662	0	152	2	1	1
chr10	7048909	7048923	0	0	154	0	0
chr10	7049014	7049143	0	0	154	0	0
chr10	7050374	7050385	0	92	62	1	1
chr10	7054477	7054518	8	44	102	8	2
chr10	7056721	7056732	0	139	15	1	1
chr10	7057069	7057116	2	125	27	3	2
chr10	7057199	7057216	0	134	20	1	1
chr10	7058682	7058715	5	44	105	6	2
chr10	7059326	7059341	0	120	34	1	1
chr10	7069021	7069032	0	117	37	1	1
chr10	7070220	7070240	0	32	122	1	1
chr10	7071254	7071265	0	146	8	1	1
chr10	7071875	7071886	0	148	6	1	1
chr10	7072014	7072025	0	131	23	1	1
[truncated: 61,792 more rows]
