# Supplementary material for: A novel quantitative trait locus implicates Msh3 in the propensity for genome-wide short tandem repeat expansions in mice
Source: Genome Res. 2023 May;33(5):689–702. doi: 10.1101/gr.277576.122 (PMC10317118; doi:10.1101/gr.277576.122)
Supplement: Supplemental Material [file supp_gr.277576.122_Supplemental_code.zip › BXD-STR-Mutator-Manuscript-main/Ashbrook_Manuscript/data/by_loc_str/chr11.tsv]

chrom	pos	end	het	hom	nocall	n_unq_gt_w_het	n_unq_gt_wo_het
chr11	3115395	3115446	19	48	87	6	1
chr11	3115983	3116000	130	3	21	2	1
chr11	3118690	3118701	0	18	136	1	1
chr11	3119499	3119513	1	66	87	2	1
chr11	3120827	3120842	0	42	112	1	1
chr11	3120847	3120861	0	25	129	1	1
chr11	3124550	3124565	0	27	127	1	1
chr11	3124701	3124712	0	80	74	1	1
chr11	3125390	3125404	0	75	79	1	1
chr11	3131928	3131942	0	80	74	1	1
chr11	3135566	3135625	2	36	116	2	1
chr11	3138172	3138247	1	1	152	2	1
chr11	3138877	3138891	0	139	15	1	1
chr11	3139061	3139072	0	142	12	1	1
chr11	3143190	3143201	0	146	8	1	1
chr11	3144136	3144147	0	116	38	1	1
chr11	3146588	3146599	0	154	0	1	1
chr11	3146717	3146728	9	91	54	5	1
chr11	3146908	3146931	2	117	35	3	1
chr11	3147215	3147230	0	50	104	1	1
chr11	3147576	3147587	0	108	46	1	1
chr11	3148160	3148171	0	133	21	1	1
chr11	3148781	3148800	14	16	124	5	1
chr11	3150538	3150555	1	111	42	2	1
chr11	3150571	3150582	0	124	30	1	1
chr11	3151174	3151203	5	86	63	3	1
chr11	3152334	3152345	0	89	65	1	1
chr11	3154369	3154380	0	150	4	1	1
chr11	3160760	3160771	0	123	31	1	1
chr11	3163433	3163444	0	148	6	1	1
chr11	3165140	3165151	0	151	3	1	1
chr11	3165190	3165201	39	24	91	6	1
chr11	3168453	3168472	4	135	15	2	1
chr11	3168532	3168571	12	14	128	5	1
chr11	3169322	3169337	0	79	75	1	1
chr11	3172052	3172063	0	154	0	1	1
chr11	3172720	3172735	0	154	0	1	1
chr11	3172797	3172808	0	154	0	1	1
chr11	3173084	3173098	0	154	0	1	1
chr11	3176366	3176377	6	136	12	3	1
chr11	3180185	3180244	0	37	117	1	1
chr11	3180412	3180444	0	121	33	1	1
chr11	3180556	3180611	21	15	118	4	1
chr11	3180647	3180678	1	109	44	2	1
chr11	3180680	3180703	3	117	34	4	1
chr11	3181646	3181665	0	86	68	1	1
chr11	3183235	3183248	1	29	124	2	1
chr11	3183695	3183706	0	8	146	1	1
chr11	3201755	3201766	0	93	61	1	1
chr11	3206977	3206991	0	138	16	1	1
chr11	3207752	3207763	0	125	29	1	1
chr11	3208785	3208814	6	72	76	3	1
chr11	3209544	3209555	0	131	23	1	1
chr11	3210995	3211010	0	149	5	1	1
chr11	3211012	3211031	0	150	4	1	1
chr11	3213983	3213994	0	92	62	1	1
chr11	3214189	3214200	0	137	17	1	1
chr11	3215274	3215288	0	78	76	1	1
chr11	3217489	3217502	1	65	88	2	1
chr11	3220583	3220594	0	113	41	1	1
chr11	3221686	3221701	0	110	44	1	1
chr11	3221878	3221921	5	70	79	7	4
chr11	3223730	3223741	0	136	18	1	1
chr11	3224303	3224314	0	121	33	1	1
chr11	3224319	3224330	0	111	43	1	1
chr11	3225321	3225340	0	131	23	1	1
chr11	3225897	3225908	0	128	26	1	1
chr11	3226241	3226252	0	142	12	1	1
chr11	3230827	3230846	0	128	26	1	1
chr11	3237696	3237747	11	13	130	6	1
chr11	3238015	3238026	0	144	10	1	1
chr11	3241387	3241398	0	150	4	1	1
chr11	3247188	3247205	0	153	1	1	1
chr11	3248442	3248453	0	94	60	1	1
chr11	3249271	3249288	0	142	12	1	1
chr11	3249331	3249352	7	64	83	4	1
chr11	3251837	3251884	7	85	62	4	1
chr11	3253461	3253472	0	93	61	1	1
chr11	3254303	3254314	0	99	55	1	1
chr11	3254788	3254827	13	86	55	2	1
chr11	3259908	3259919	0	124	30	1	1
chr11	3261028	3261039	0	123	31	1	1
chr11	3263527	3263546	0	150	4	1	1
chr11	3265560	3265571	1	143	10	2	1
chr11	3269890	3269901	0	141	13	1	1
chr11	3270415	3270435	0	152	2	1	1
chr11	3270736	3270769	14	65	75	5	1
chr11	3271103	3271114	0	147	7	1	1
chr11	3271602	3271617	1	123	30	2	1
chr11	3272729	3272776	9	0	145	2	0
chr11	3276160	3276171	0	72	82	1	1
chr11	3277614	3277645	2	134	18	2	1
chr11	3278367	3278382	0	150	4	1	1
chr11	3279616	3279627	0	147	7	1	1
chr11	3286448	3286459	0	37	117	1	1
chr11	3287130	3287144	0	141	13	1	1
chr11	3287186	3287205	0	145	9	1	1
chr11	3290072	3290089	0	124	30	1	1
chr11	3290220	3290235	1	98	55	2	1
chr11	3293195	3293206	0	151	3	1	1
chr11	3293836	3293855	0	104	50	1	1
chr11	3296815	3296844	0	133	21	1	1
chr11	3300808	3300823	0	140	14	1	1
chr11	3302122	3302133	0	138	16	1	1
chr11	3303936	3303947	0	123	31	1	1
chr11	3306715	3306726	0	141	13	1	1
chr11	3308193	3308204	0	142	12	1	1
chr11	3309631	3309642	0	107	47	1	1
chr11	3314617	3314634	0	140	14	1	1
chr11	3315001	3315012	0	149	5	1	1
chr11	3315539	3315570	7	63	84	4	1
chr11	3316427	3316438	0	93	61	1	1
chr11	3316869	3316888	0	95	59	1	1
chr11	3318028	3318063	18	18	118	4	1
chr11	3319171	3319234	5	23	126	5	3
chr11	3319363	3319374	0	105	49	1	1
chr11	3319797	3319820	0	151	3	1	1
chr11	3321692	3321703	0	122	32	1	1
chr11	3322429	3322443	0	138	16	1	1
chr11	3322915	3322926	0	154	0	1	1
chr11	3323595	3323614	0	153	1	1	1
chr11	3324257	3324272	0	152	2	1	1
chr11	3325357	3325368	0	143	11	1	1
chr11	3325655	3325666	0	152	2	1	1
chr11	3326430	3326443	0	64	90	1	1
chr11	3335295	3335309	0	99	55	1	1
chr11	3336369	3336378	0	98	56	1	1
chr11	3336616	3336669	2	0	152	2	0
chr11	3337298	3337309	0	153	1	1	1
chr11	3339561	3339580	0	124	30	1	1
chr11	3340339	3340350	0	143	11	1	1
chr11	3340578	3340605	10	72	72	4	1
chr11	3340841	3340855	0	125	29	1	1
chr11	3340870	3340889	1	145	8	2	1
chr11	3342173	3342184	0	40	114	1	1
chr11	3346001	3346015	0	146	8	1	1
chr11	3347008	3347023	0	138	16	1	1
chr11	3351714	3351733	0	97	57	1	1
chr11	3351781	3351816	1	112	41	2	1
chr11	3354869	3354896	1	140	13	2	1
chr11	3357361	3357372	0	119	35	1	1
chr11	3361223	3361238	0	111	43	1	1
chr11	3361493	3361504	0	138	16	1	1
chr11	3362663	3362674	0	131	23	1	1
chr11	3362752	3362763	0	136	18	1	1
chr11	3364384	3364399	0	154	0	1	1
chr11	3365451	3365466	0	143	11	1	1
chr11	3371405	3371416	0	142	12	1	1
chr11	3372828	3372839	0	123	31	1	1
chr11	3372988	3372999	0	103	51	1	1
chr11	3373219	3373230	0	100	54	1	1
chr11	3373374	3373388	1	97	56	2	1
chr11	3374124	3374135	0	147	7	1	1
chr11	3377593	3377608	0	128	26	1	1
chr11	3381026	3381037	0	116	38	1	1
chr11	3382327	3382338	0	125	29	1	1
chr11	3383507	3383522	0	124	30	1	1
chr11	3384562	3384573	0	147	7	1	1
chr11	3384712	3384726	0	151	3	1	1
chr11	3384733	3384744	0	147	7	1	1
chr11	3388432	3388469	11	59	84	4	1
chr11	3389304	3389315	0	120	34	1	1
chr11	3389751	3389798	1	17	136	3	2
chr11	3389855	3389866	0	29	125	1	1
chr11	3389868	3389883	0	34	120	1	1
chr11	3390827	3390844	0	144	10	1	1
chr11	3392163	3392174	0	143	11	1	1
chr11	3393999	3394010	0	146	8	1	1
chr11	3394240	3394251	0	143	11	1	1
chr11	3394310	3394321	2	123	29	3	1
chr11	3400247	3400261	0	93	61	1	1
chr11	3402136	3402149	2	132	20	3	1
chr11	3402149	3402166	2	131	21	3	1
chr11	3402285	3402300	0	150	4	1	1
chr11	3404791	3404802	0	140	14	1	1
chr11	3405270	3405281	0	98	56	1	1
chr11	3405644	3405655	0	152	2	1	1
chr11	3407235	3407248	0	148	6	1	1
chr11	3410727	3410738	0	139	15	1	1
chr11	3410875	3410886	0	140	14	1	1
chr11	3413308	3413343	0	1	153	1	1
chr11	3413454	3413489	0	0	154	0	0
chr11	3413763	3413774	0	144	10	1	1
chr11	3418400	3418415	2	114	38	2	1
chr11	3419531	3419552	1	110	43	2	1
chr11	3421303	3421330	0	94	60	1	1
chr11	3422018	3422029	0	146	8	1	1
chr11	3422243	3422302	3	39	112	3	1
chr11	3422326	3422337	0	126	28	1	1
chr11	3425851	3425862	0	137	17	1	1
chr11	3428214	3428239	3	94	57	4	1
chr11	3429303	3429342	0	120	34	1	1
chr11	3429724	3429739	0	63	91	1	1
chr11	3430537	3430552	0	139	15	1	1
chr11	3430646	3430675	0	103	51	1	1
chr11	3430782	3430853	0	106	48	1	1
chr11	3431158	3431169	0	148	6	1	1
chr11	3432968	3432985	0	135	19	1	1
chr11	3434142	3434175	3	62	89	4	1
chr11	3437146	3437157	0	120	34	1	1
chr11	3437605	3437616	0	125	29	1	1
chr11	3438565	3438579	0	125	29	1	1
chr11	3438654	3438673	0	149	5	1	1
chr11	3439648	3439662	0	141	13	1	1
chr11	3441115	3441126	0	141	13	1	1
chr11	3441133	3441148	0	141	13	1	1
chr11	3441460	3441485	1	109	44	2	1
chr11	3442416	3442427	0	137	17	1	1
chr11	3443717	3443730	0	146	8	1	1
chr11	3446290	3446335	2	17	135	3	1
chr11	3448478	3448493	0	138	16	1	1
chr11	3448496	3448511	0	141	13	1	1
chr11	3449361	3449398	7	56	91	3	1
chr11	3449827	3449841	0	124	30	1	1
chr11	3452776	3452787	0	142	12	1	1
chr11	3456160	3456225	3	0	151	2	0
chr11	3457701	3457712	0	127	27	1	1
chr11	3458960	3458979	2	110	42	3	1
chr11	3459011	3459062	3	11	140	5	2
chr11	3459877	3459908	1	138	15	2	1
chr11	3462930	3462944	0	125	29	1	1
chr11	3463286	3463327	0	0	154	0	0
chr11	3464708	3464739	4	84	66	4	2
chr11	3465919	3465930	0	81	73	1	1
chr11	3466002	3466013	0	77	77	1	1
chr11	3466697	3466711	0	129	25	1	1
chr11	3466930	3466973	0	0	154	0	0
chr11	3470799	3470818	3	108	43	4	1
chr11	3471830	3471955	0	0	154	0	0
chr11	3473133	3473144	0	144	10	1	1
chr11	3473151	3473162	0	143	11	1	1
chr11	3473242	3473255	0	129	25	1	1
chr11	3474449	3474460	0	86	68	1	1
chr11	3478398	3478409	0	132	22	1	1
chr11	3478555	3478569	0	134	20	1	1
chr11	3478779	3478848	19	12	123	8	1
chr11	3479989	3480012	3	141	10	3	1
chr11	3480120	3480167	10	15	129	7	1
chr11	3480250	3480287	13	31	110	4	1
chr11	3481689	3481709	0	132	22	1	1
chr11	3482722	3482733	0	141	13	1	1
chr11	3482932	3482975	19	15	120	5	1
chr11	3482976	3482987	0	131	23	1	1
chr11	3485728	3485767	1	129	24	3	2
chr11	3488206	3488217	0	144	10	1	1
chr11	3491195	3491210	0	148	6	1	1
chr11	3491658	3491671	15	69	70	3	1
chr11	3491681	3491724	5	38	111	3	1
chr11	3492300	3492315	0	153	1	1	1
chr11	3494595	3494610	0	143	11	1	1
chr11	3497646	3497657	0	110	44	1	1
chr11	3497804	3497815	0	97	57	1	1
chr11	3498200	3498219	0	144	10	1	1
chr11	3502043	3502054	0	136	18	1	1
chr11	3505412	3505423	0	154	0	1	1
chr11	3505983	3506018	3	59	92	3	1
chr11	3506412	3506423	0	107	47	1	1
chr11	3506731	3506782	5	81	68	5	3
chr11	3506804	3506833	4	42	108	5	1
chr11	3512016	3512027	0	138	16	1	1
chr11	3512281	3512314	5	54	95	3	1
chr11	3513211	3513226	0	140	14	1	1
chr11	3514245	3514259	0	114	40	1	1
chr11	3514971	3514982	0	151	3	1	1
chr11	3515563	3515574	0	135	19	1	1
chr11	3516246	3516257	0	140	14	1	1
chr11	3521292	3521303	0	148	6	1	1
chr11	3524067	3524081	0	102	52	1	1
chr11	3524693	3524707	0	138	16	1	1
chr11	3524706	3524723	1	143	10	2	1
chr11	3524845	3524856	0	148	6	1	1
chr11	3526700	3526711	0	104	50	1	1
chr11	3528786	3528797	0	141	13	1	1
chr11	3530086	3530097	0	146	8	1	1
chr11	3533132	3533151	1	131	22	2	1
chr11	3535174	3535185	0	144	10	1	1
chr11	3535534	3535545	0	145	9	1	1
chr11	3540138	3540157	0	105	49	1	1
chr11	3543937	3543948	0	113	41	1	1
chr11	3545021	3545035	0	145	9	1	1
chr11	3545364	3545387	0	148	6	1	1
chr11	3547102	3547121	0	115	39	1	1
chr11	3547726	3547740	0	141	13	1	1
chr11	3547741	3547752	0	137	17	1	1
chr11	3549649	3549660	0	138	16	1	1
chr11	3549665	3549676	0	140	14	1	1
chr11	3550570	3550589	1	142	11	2	1
chr11	3550704	3550715	0	93	61	1	1
chr11	3550972	3551019	7	30	117	3	1
chr11	3551971	3552024	2	1	151	3	1
chr11	3553366	3553405	3	70	81	3	1
chr11	3553749	3553782	5	65	84	4	1
chr11	3555272	3555283	0	146	8	1	1
chr11	3555464	3555515	4	124	26	6	3
chr11	3557983	3557994	0	123	31	1	1
chr11	3558531	3558550	1	110	43	2	1
chr11	3559720	3559731	0	125	29	1	1
chr11	3560062	3560109	16	15	123	5	1
chr11	3560110	3560133	4	125	25	4	1
chr11	3562729	3562740	1	146	7	2	1
chr11	3562978	3562989	0	152	2	1	1
chr11	3564479	3564490	0	117	37	1	1
chr11	3565452	3565467	0	142	12	1	1
chr11	3565470	3565493	1	146	7	2	1
chr11	3565867	3565881	0	147	7	1	1
chr11	3566456	3566467	0	132	22	1	1
chr11	3567691	3567738	1	8	145	2	1
chr11	3568561	3568576	6	80	68	4	1
chr11	3575095	3575134	5	121	28	4	2
chr11	3575629	3575646	0	152	2	1	1
chr11	3576340	3576354	0	148	6	1	1
chr11	3578685	3578700	1	140	13	2	1
chr11	3581493	3581504	0	152	2	1	1
chr11	3581794	3581808	0	151	3	1	1
chr11	3582046	3582065	1	135	18	2	1
chr11	3582997	3583011	0	72	82	1	1
chr11	3583754	3583825	11	49	94	12	5
chr11	3586661	3586672	1	0	153	1	0
chr11	3586695	3586706	0	140	14	1	1
chr11	3586886	3586897	1	66	87	2	1
chr11	3587263	3587292	6	36	112	3	2
chr11	3587789	3587800	1	109	44	2	1
chr11	3587800	3587817	4	110	40	3	1
chr11	3589771	3589782	0	106	48	1	1
chr11	3590645	3590659	0	149	5	1	1
chr11	3593110	3593127	0	152	2	1	1
chr11	3593966	3593977	0	136	18	1	1
chr11	3594202	3594217	0	145	9	1	1
chr11	3594220	3594231	0	151	3	1	1
chr11	3595562	3595579	0	148	6	1	1
chr11	3595833	3595856	0	143	11	1	1
chr11	3596185	3596200	1	142	11	2	1
chr11	3596224	3596251	0	128	26	1	1
chr11	3600322	3600371	12	50	92	4	1
chr11	3600371	3600416	7	55	92	6	1
chr11	3603612	3603623	0	116	38	1	1
chr11	3606338	3606365	0	136	18	1	1
chr11	3606919	3606930	0	145	9	1	1
chr11	3607349	3607364	0	146	8	1	1
chr11	3612549	3612568	0	149	5	1	1
chr11	3613577	3613592	0	143	11	1	1
chr11	3614123	3614150	0	137	17	1	1
chr11	3615273	3615284	1	123	30	2	1
chr11	3616093	3616144	6	10	138	5	1
chr11	3616664	3616675	0	106	48	1	1
chr11	3617382	3617406	0	144	10	1	1
chr11	3617423	3617434	1	139	14	2	1
chr11	3617441	3617452	0	131	23	1	1
chr11	3620983	3620994	0	141	13	1	1
chr11	3622564	3622583	1	124	29	2	1
chr11	3623644	3623655	0	149	5	1	1
chr11	3625104	3625118	0	148	6	1	1
chr11	3626545	3626576	0	66	88	1	1
chr11	3626725	3626736	0	131	23	1	1
chr11	3627041	3627055	0	140	14	1	1
chr11	3631148	3631165	0	143	11	1	1
chr11	3631443	3631454	0	138	16	1	1
chr11	3635946	3635957	0	133	21	1	1
chr11	3636423	3636434	0	147	7	1	1
chr11	3645811	3645822	0	126	28	1	1
chr11	3646318	3646329	0	134	20	1	1
chr11	3647316	3647331	0	143	11	1	1
chr11	3649395	3649409	0	152	2	1	1
chr11	3653145	3653156	0	107	47	1	1
chr11	3653159	3653242	5	5	144	4	1
chr11	3653837	3653854	0	136	18	1	1
chr11	3655072	3655083	0	144	10	1	1
chr11	3655426	3655437	0	144	10	1	1
chr11	3661695	3661709	0	125	29	1	1
chr11	3663502	3663516	0	146	8	1	1
chr11	3674343	3674354	0	151	3	1	1
chr11	3678044	3678055	0	137	17	1	1
chr11	3680574	3680585	0	143	11	1	1
chr11	3684784	3684801	0	140	14	1	1
chr11	3685032	3685047	0	131	23	1	1
chr11	3685743	3685754	1	112	41	2	1
chr11	3692379	3692390	0	143	11	1	1
chr11	3699110	3699125	2	129	23	3	1
chr11	3702834	3702845	0	139	15	1	1
chr11	3703924	3703938	0	133	21	1	1
chr11	3704808	3704822	0	151	3	1	1
chr11	3706821	3706838	1	149	4	2	1
chr11	3708412	3708467	61	1	92	4	1
chr11	3709395	3709440	3	11	140	3	1
chr11	3709563	3709588	6	86	62	4	1
chr11	3709641	3709652	4	40	110	2	1
chr11	3709676	3709687	0	63	91	1	1
chr11	3716223	3716240	0	129	25	1	1
chr11	3722595	3722654	0	84	70	1	1
chr11	3724369	3724389	0	107	47	1	1
chr11	3725697	3725756	3	0	151	3	0
chr11	3725767	3725778	1	146	7	2	1
chr11	3725922	3725933	0	130	24	1	1
chr11	3726097	3726128	0	150	4	2	2
chr11	3729002	3729013	0	141	13	1	1
chr11	3732410	3732453	2	3	149	3	1
chr11	3732460	3732519	0	0	154	0	0
chr11	3732756	3732767	1	135	18	2	1
chr11	3738546	3738557	0	154	0	1	1
chr11	3743798	3743809	0	150	4	1	1
chr11	3744187	3744198	0	153	1	1	1
chr11	3744426	3744465	12	21	121	6	1
chr11	3745730	3745744	0	135	19	1	1
chr11	3745745	3745769	0	133	21	1	1
chr11	3746931	3746950	0	132	22	1	1
chr11	3746975	3746989	0	143	11	1	1
chr11	3747861	3747872	0	143	11	1	1
chr11	3750579	3750590	0	151	3	1	1
chr11	3752163	3752202	2	143	9	3	2
chr11	3756712	3756726	1	149	4	2	1
chr11	3757599	3757610	1	149	4	2	1
chr11	3759169	3759180	0	137	17	1	1
chr11	3759459	3759502	1	20	133	2	1
chr11	3761894	3761905	0	134	20	1	1
chr11	3763169	3763180	0	143	11	1	1
chr11	3763429	3763440	1	150	3	2	1
chr11	3763820	3763851	8	115	31	3	1
chr11	3767340	3767357	1	98	55	2	1
chr11	3773991	3774030	5	22	127	5	2
chr11	3776486	3776497	0	149	5	1	1
chr11	3777813	3777856	7	33	114	3	1
chr11	3783620	3783631	0	140	14	1	1
chr11	3784081	3784092	0	76	78	1	1
chr11	3786152	3786163	0	150	4	1	1
chr11	3787982	3788041	0	108	46	1	1
chr11	3788404	3788445	7	32	115	4	2
chr11	3794173	3794186	0	152	2	1	1
chr11	3794339	3794378	8	60	86	5	1
chr11	3799551	3799588	8	48	98	5	1
chr11	3801163	3801174	0	92	62	1	1
chr11	3804929	3804940	0	148	6	1	1
chr11	3805211	3805222	0	149	5	1	1
chr11	3806145	3806174	0	92	62	1	1
chr11	3807873	3807887	0	145	9	1	1
chr11	3810471	3810482	0	139	15	1	1
chr11	3817927	3817938	0	147	7	1	1
chr11	3817945	3817959	0	147	7	1	1
chr11	3818269	3818306	7	56	91	3	1
chr11	3818997	3819040	7	22	125	3	1
chr11	3819070	3819081	0	131	23	1	1
chr11	3820895	3820906	0	139	15	1	1
chr11	3820936	3820969	11	58	85	4	1
chr11	3823982	3824031	7	30	117	4	1
chr11	3827110	3827121	0	116	38	1	1
chr11	3832561	3832572	0	134	20	1	1
chr11	3837217	3837237	1	140	13	2	1
chr11	3837989	3838000	0	149	5	1	1
chr11	3838014	3838028	0	145	9	1	1
chr11	3839167	3839182	2	92	60	2	1
chr11	3843353	3843364	0	138	16	1	1
chr11	3845021	3845076	3	35	116	2	1
chr11	3845337	3845350	0	140	14	1	1
chr11	3847286	3847297	0	143	11	1	1
chr11	3852345	3852360	0	148	6	1	1
chr11	3852907	3852918	0	119	35	1	1
chr11	3852983	3852998	0	121	33	1	1
chr11	3854129	3854143	0	149	5	1	1
chr11	3856032	3856052	0	138	16	1	1
chr11	3857113	3857124	0	109	45	1	1
chr11	3860625	3860636	0	137	17	1	1
chr11	3860890	3860904	0	139	15	1	1
chr11	3860919	3860930	0	75	79	1	1
chr11	3861512	3861523	0	145	9	1	1
chr11	3863904	3863918	0	142	12	1	1
chr11	3865192	3865203	0	129	25	1	1
chr11	3865632	3865643	0	111	43	1	1
chr11	3870421	3870438	0	119	35	1	1
chr11	3874303	3874314	0	136	18	1	1
chr11	3874616	3874639	3	86	65	3	1
chr11	3875424	3875443	0	131	23	1	1
chr11	3875637	3875648	0	60	94	1	1
chr11	3878042	3878063	3	128	23	3	1
chr11	3878063	3878092	4	89	61	3	1
chr11	3881128	3881139	0	134	20	1	1
chr11	3882789	3882800	0	150	4	1	1
chr11	3883505	3883519	0	154	0	1	1
chr11	3884022	3884039	2	138	14	3	1
chr11	3888748	3888759	0	116	38	1	1
chr11	3888884	3888895	0	139	15	1	1
chr11	3889954	3889977	0	112	42	1	1
chr11	3892092	3892135	1	6	147	2	1
chr11	3892694	3892705	0	100	54	1	1
chr11	3893584	3893595	0	140	14	1	1
chr11	3893908	3893919	0	124	30	1	1
chr11	3895849	3895866	0	0	154	0	0
chr11	3896301	3896312	0	93	61	1	1
chr11	3900481	3900492	0	150	4	1	1
chr11	3901101	3901112	0	150	4	1	1
chr11	3902133	3902180	3	10	141	3	1
chr11	3908777	3908800	0	141	13	1	1
chr11	3909300	3909311	0	118	36	1	1
chr11	3909697	3909716	1	121	32	2	1
chr11	3910122	3910133	0	137	17	1	1
chr11	3911877	3911897	0	100	54	1	1
chr11	3912760	3912771	0	104	50	1	1
chr11	3915049	3915086	5	22	127	3	1
chr11	3918430	3918441	0	125	29	1	1
chr11	3918450	3918461	0	121	33	1	1
chr11	3919017	3919028	1	101	52	2	1
chr11	3919814	3919859	2	3	149	3	1
chr11	3920239	3920250	0	140	14	1	1
chr11	3920456	3920467	1	91	62	2	1
chr11	3920481	3920524	2	13	139	2	1
chr11	3920751	3920762	0	128	26	1	1
chr11	3925425	3925436	0	139	15	1	1
chr11	3925530	3925574	0	14	140	1	1
chr11	3927273	3927288	0	101	53	1	1
chr11	3930034	3930069	3	55	96	3	1
chr11	3930115	3930126	0	142	12	1	1
chr11	3930246	3930257	0	126	28	1	1
chr11	3931317	3931328	18	87	49	3	1
chr11	3931647	3931658	0	150	4	1	1
chr11	3931895	3931906	1	109	44	2	1
chr11	3932369	3932396	4	3	147	3	1
chr11	3932397	3932434	2	0	152	2	0
chr11	3934340	3934367	1	128	25	2	1
chr11	3935508	3935521	2	115	37	3	1
chr11	3935760	3935795	1	140	13	3	2
chr11	3939771	3939785	0	153	1	1	1
chr11	3939887	3939934	5	20	129	3	1
chr11	3940532	3940543	0	148	6	1	1
chr11	3940751	3940762	0	153	1	1	1
chr11	3940894	3940939	5	16	133	4	1
chr11	3941392	3941429	5	65	84	4	2
chr11	3945303	3945327	0	78	76	1	1
chr11	3952927	3952954	2	99	53	2	1
chr11	3954131	3954142	0	114	40	1	1
chr11	3959476	3959487	0	144	10	1	1
chr11	3959698	3959712	0	128	26	1	1
chr11	3960948	3960969	6	80	68	4	2
chr11	3962088	3962099	0	145	9	1	1
chr11	3963519	3963534	0	140	14	1	1
chr11	3964420	3964431	0	124	30	1	1
chr11	3965728	3965761	13	45	96	4	1
chr11	3971903	3971914	0	150	4	1	1
chr11	3973433	3973444	0	149	5	1	1
chr11	3977639	3977653	0	43	111	1	1
chr11	3977720	3977740	0	125	29	1	1
chr11	3978277	3978291	0	123	31	1	1
chr11	3983779	3983790	0	147	7	1	1
chr11	3984777	3984806	0	127	27	1	1
chr11	3986119	3986156	16	47	91	5	1
chr11	3986415	3986426	0	154	0	1	1
chr11	3986624	3986635	0	120	34	1	1
chr11	3987919	3987938	0	137	17	1	1
chr11	3988273	3988284	0	141	13	1	1
chr11	3992384	3992395	0	145	9	1	1
chr11	3994835	3994854	0	112	42	1	1
chr11	3995093	3995116	0	74	80	1	1
chr11	3995242	3995313	3	12	139	3	1
chr11	3996056	3996067	0	132	22	1	1
chr11	3996232	3996243	0	149	5	1	1
chr11	3996486	3996497	0	149	5	1	1
chr11	3999321	3999332	0	49	105	1	1
chr11	4007791	4007802	0	150	4	1	1
chr11	4007937	4007972	3	10	141	2	1
chr11	4008574	4008585	0	149	5	1	1
chr11	4008961	4009004	18	42	94	4	1
chr11	4009221	4009268	6	6	142	3	1
chr11	4012203	4012214	0	98	56	1	1
chr11	4017335	4017352	55	81	18	2	1
chr11	4018200	4018214	0	136	18	1	1
chr11	4023571	4023586	7	0	147	3	0
chr11	4024868	4024882	0	63	91	1	1
chr11	4024918	4025022	0	1	153	1	1
chr11	4029076	4029087	0	148	6	1	1
chr11	4029459	4029470	0	148	6	1	1
chr11	4029468	4029479	0	151	3	1	1
chr11	4033297	4033316	0	61	93	1	1
chr11	4033322	4033333	0	134	20	1	1
chr11	4034100	4034131	4	81	69	3	1
chr11	4036005	4036028	0	142	12	1	1
chr11	4037415	4037426	0	120	34	1	1
chr11	4038942	4038985	3	1	150	3	1
chr11	4040276	4040325	2	12	140	3	1
chr11	4040813	4040826	0	142	12	1	1
chr11	4041029	4041040	0	152	2	1	1
chr11	4041051	4041068	0	129	25	1	1
chr11	4042005	4042052	2	8	144	3	1
chr11	4048440	4048455	0	138	16	1	1
chr11	4050866	4050877	0	134	20	1	1
chr11	4052189	4052200	0	124	30	1	1
chr11	4052251	4052262	0	126	28	1	1
chr11	4054328	4054345	0	143	11	1	1
chr11	4057841	4057876	3	97	54	6	3
chr11	4058288	4058299	0	126	28	1	1
chr11	4058965	4058988	1	111	42	2	1
chr11	4059489	4059500	0	131	23	1	1
chr11	4060001	4060015	0	104	50	1	1
chr11	4061913	4061924	0	144	10	1	1
chr11	4062590	4062601	0	146	8	1	1
chr11	4063545	4063560	1	116	37	2	1
chr11	4065473	4065532	5	16	133	4	2
chr11	4065545	4065596	0	0	154	0	0
chr11	4067012	4067026	0	115	39	1	1
chr11	4068746	4068757	0	153	1	1	1
chr11	4068865	4068918	0	19	135	1	1
chr11	4068880	4068895	4	104	46	5	1
chr11	4069014	4069088	59	0	95	6	0
chr11	4070983	4070994	0	152	2	1	1
chr11	4073661	4073688	0	140	14	1	1
chr11	4073712	4073763	7	2	145	5	2
chr11	4077718	4077765	8	95	51	3	1
chr11	4082941	4082972	4	84	66	3	1
chr11	4083869	4083883	0	130	24	1	1
chr11	4084755	4084794	4	40	110	3	1
chr11	4085774	4085788	0	126	28	1	1
chr11	4090272	4090283	0	133	21	1	1
chr11	4095969	4095990	5	111	38	5	1
chr11	4096934	4096949	2	116	36	2	1
chr11	4108246	4108257	0	140	14	1	1
chr11	4109254	4109265	0	138	16	1	1
chr11	4109803	4109842	11	16	127	4	1
chr11	4110849	4110864	1	141	12	2	1
chr11	4113336	4113347	0	142	12	1	1
chr11	4113826	4113837	0	140	14	1	1
chr11	4114011	4114022	0	94	60	1	1
chr11	4114962	4114985	1	129	24	2	1
chr11	4115381	4115428	9	4	141	5	1
chr11	4115428	4115459	3	88	63	4	1
chr11	4126588	4126603	0	122	32	1	1
chr11	4127910	4127929	0	139	15	1	1
chr11	4128341	4128356	0	126	28	1	1
chr11	4130185	4130200	0	122	32	1	1
chr11	4132421	4132444	0	147	7	1	1
chr11	4132521	4132532	0	135	19	1	1
chr11	4132734	4132745	0	145	9	1	1
chr11	4142212	4142229	0	115	39	1	1
chr11	4149621	4149635	0	149	5	1	1
chr11	4150415	4150434	0	148	6	1	1
chr11	4152538	4152549	0	152	2	1	1
chr11	4153372	4153401	4	101	49	2	1
chr11	4153402	4153426	0	150	4	1	1
chr11	4154466	4154489	1	70	83	2	1
chr11	4154581	4154596	0	34	120	1	1
chr11	4154978	4154989	0	150	4	1	1
chr11	4155345	4155368	2	144	8	2	1
chr11	4155403	4155422	2	37	115	2	1
chr11	4155444	4155481	8	72	74	3	1
chr11	4156208	4156219	0	126	28	1	1
chr11	4158728	4158739	0	141	13	1	1
chr11	4158932	4158943	0	123	31	1	1
chr11	4159188	4159199	0	139	15	1	1
chr11	4162533	4162547	0	143	11	1	1
chr11	4162548	4162571	0	150	4	1	1
chr11	4163276	4163299	0	121	33	2	2
chr11	4163605	4163664	2	61	91	2	1
chr11	4164110	4164125	0	152	2	1	1
chr11	4166661	4166675	0	146	8	1	1
chr11	4168182	4168206	0	142	12	1	1
chr11	4169240	4169255	0	150	4	1	1
chr11	4169950	4169961	0	137	17	1	1
chr11	4173480	4173494	0	143	11	1	1
chr11	4175659	4175670	0	147	7	1	1
chr11	4176889	4176900	0	151	3	1	1
chr11	4180558	4180572	0	143	11	1	1
chr11	4182061	4182072	0	154	0	1	1
chr11	4186094	4186105	3	23	128	3	1
chr11	4186143	4186178	4	4	146	4	1
chr11	4188320	4188331	0	151	3	1	1
chr11	4192156	4192171	0	149	5	1	1
chr11	4194131	4194152	1	115	38	2	1
chr11	4194416	4194427	0	154	0	1	1
chr11	4194841	4194874	9	87	58	3	1
chr11	4198207	4198230	0	147	7	1	1
chr11	4200641	4200674	5	79	70	3	1
chr11	4201298	4201309	0	132	22	1	1
chr11	4201454	4201469	0	118	36	1	1
chr11	4201961	4201972	0	148	6	1	1
chr11	4202933	4202950	0	107	47	1	1
chr11	4203647	4203658	0	154	0	1	1
chr11	4204228	4204239	0	151	3	1	1
chr11	4204515	4204526	0	153	1	1	1
chr11	4204724	4204739	0	147	7	1	1
chr11	4206362	4206373	0	135	19	1	1
chr11	4207006	4207035	14	121	19	4	1
chr11	4210862	4210876	0	151	3	1	1
chr11	4216216	4216227	0	133	21	1	1
chr11	4216442	4216453	0	135	19	1	1
chr11	4222025	4222036	0	133	21	1	1
chr11	4222078	4222089	0	139	15	1	1
chr11	4222811	4222834	0	92	62	1	1
chr11	4222991	4223008	0	101	53	1	1
chr11	4225035	4225046	0	153	1	1	1
chr11	4225547	4225558	0	139	15	1	1
chr11	4225710	4225721	1	136	17	2	1
chr11	4226117	4226140	0	102	52	1	1
chr11	4226308	4226319	0	96	58	1	1
chr11	4228156	4228203	11	15	128	4	1
chr11	4230483	4230494	0	80	74	1	1
chr11	4231917	4231960	16	28	110	6	2
chr11	4232158	4232169	0	147	7	1	1
chr11	4233470	4233481	0	151	3	1	1
chr11	4233817	4233848	1	143	10	2	1
chr11	4235054	4235073	1	127	26	2	1
chr11	4237628	4237642	0	110	44	1	1
chr11	4238814	4238831	0	141	13	1	1
chr11	4242094	4242105	0	150	4	1	1
chr11	4244025	4244048	0	84	70	1	1
chr11	4244751	4244762	0	121	33	1	1
chr11	4245111	4245142	6	46	102	3	1
chr11	4245311	4245322	0	140	14	1	1
chr11	4247961	4247988	0	14	140	1	1
chr11	4248960	4248971	0	105	49	1	1
chr11	4249060	4249095	6	46	102	3	1
chr11	4249533	4249544	0	153	1	1	1
chr11	4250859	4250873	0	141	13	1	1
chr11	4252933	4252978	1	4	149	2	1
chr11	4254549	4254560	0	137	17	1	1
chr11	4256222	4256236	0	132	22	1	1
chr11	4256760	4256775	0	117	37	1	1
chr11	4261099	4261148	5	22	127	5	1
chr11	4263371	4263426	2	1	151	3	1
chr11	4266092	4266103	0	153	1	1	1
chr11	4266284	4266295	0	99	55	1	1
chr11	4266958	4266969	0	133	21	1	1
chr11	4269841	4269880	0	123	31	1	1
chr11	4278916	4278943	0	134	20	1	1
chr11	4280419	4280434	0	120	34	1	1
chr11	4281851	4281862	1	101	52	2	1
chr11	4283469	4283532	0	0	154	0	0
chr11	4284273	4284284	0	124	30	1	1
chr11	4285191	4285222	6	67	81	5	1
chr11	4285674	4285685	0	152	2	1	1
chr11	4289186	4289200	0	141	13	1	1
chr11	4290393	4290413	0	126	28	1	1
chr11	4291561	4291578	0	121	33	1	1
chr11	4295676	4295687	0	118	36	1	1
chr11	4295856	4295867	0	132	22	1	1
chr11	4298243	4298254	2	129	23	2	1
chr11	4298260	4298303	15	27	112	5	1
chr11	4298323	4298334	0	67	87	1	1
chr11	4302187	4302198	0	153	1	1	1
chr11	4304970	4304981	0	151	3	1	1
chr11	4306377	4306396	0	132	22	1	1
chr11	4307718	4307751	5	53	96	3	1
chr11	4307805	4307822	0	143	11	1	1
chr11	4309763	4309774	0	136	18	1	1
chr11	4309977	4309991	5	82	67	2	1
chr11	4312186	4312197	0	147	7	1	1
chr11	4313364	4313378	0	123	31	1	1
chr11	4315649	4315664	0	51	103	1	1
chr11	4315664	4315677	57	47	50	5	1
chr11	4315689	4315718	10	85	59	3	1
chr11	4316466	4316477	0	153	1	1	1
chr11	4318420	4318483	0	0	154	0	0
chr11	4321359	4321373	0	146	8	1	1
chr11	4322139	4322188	7	12	135	5	1
chr11	4322674	4322685	0	151	3	1	1
chr11	4323250	4323261	0	93	61	1	1
chr11	4323970	4323981	0	71	83	1	1
chr11	4324648	4324689	5	25	124	4	1
chr11	4325419	4325433	0	153	1	1	1
chr11	4326562	4326573	0	152	2	1	1
chr11	4327032	4327043	0	125	29	1	1
chr11	4327311	4327322	2	89	63	3	1
chr11	4327948	4327959	1	122	31	2	1
chr11	4332482	4332493	0	149	5	1	1
chr11	4332499	4332510	0	143	11	1	1
chr11	4335107	4335126	0	151	3	1	1
chr11	4335203	4335228	13	79	62	4	1
chr11	4335228	4335255	9	93	52	4	1
chr11	4337756	4337767	0	146	8	1	1
chr11	4343404	4343423	0	145	9	1	1
chr11	4343816	4343830	0	151	3	1	1
chr11	4343838	4343849	0	150	4	1	1
chr11	4345309	4345320	0	150	4	1	1
chr11	4346057	4346068	0	150	4	1	1
chr11	4346604	4346615	0	151	3	1	1
chr11	4347567	4347578	0	140	14	1	1
chr11	4347764	4347803	16	107	31	3	1
chr11	4350356	4350373	0	153	1	1	1
chr11	4350717	4350737	0	68	86	1	1
chr11	4353021	4353032	0	149	5	1	1
chr11	4357646	4357685	28	34	92	2	1
chr11	4359146	4359157	0	143	11	1	1
chr11	4361869	4361880	0	145	9	1	1
chr11	4362913	4362927	0	134	20	1	1
chr11	4364904	4364915	0	129	25	1	1
chr11	4365634	4365648	0	149	5	1	1
chr11	4367568	4367647	23	2	129	12	1
chr11	4369529	4369540	0	124	30	1	1
chr11	4369997	4370052	2	9	143	4	2
chr11	4370465	4370520	4	17	133	4	2
chr11	4370562	4370631	2	33	119	4	2
chr11	4371168	4371179	0	136	18	1	1
chr11	4371816	4371827	0	87	67	1	1
chr11	4374602	4374616	0	132	22	1	1
chr11	4375360	4375371	0	143	11	1	1
chr11	4375595	4375609	0	127	27	1	1
chr11	4378069	4378082	0	131	23	1	1
chr11	4379025	4379036	1	108	45	2	1
chr11	4379416	4379430	0	152	2	1	1
chr11	4381235	4381280	6	27	121	4	1
chr11	4384351	4384434	2	0	152	1	0
chr11	4385896	4385907	0	151	3	1	1
chr11	4386499	4386513	0	127	27	1	1
chr11	4386970	4386987	0	105	49	1	1
chr11	4387834	4387848	0	149	5	1	1
chr11	4389730	4389741	0	146	8	1	1
chr11	4390041	4390082	8	39	107	4	1
chr11	4393822	4393833	0	152	2	1	1
chr11	4395520	4395535	0	150	4	1	1
chr11	4396762	4396773	0	143	11	1	1
chr11	4396858	4396873	0	137	17	1	1
chr11	4397448	4397462	0	118	36	1	1
chr11	4398745	4398808	0	0	154	0	0
chr11	4400047	4400058	0	147	7	1	1
chr11	4402451	4402462	0	129	25	1	1
chr11	4404040	4404055	1	114	39	2	1
chr11	4405095	4405106	0	146	8	1	1
chr11	4406311	4406325	0	143	11	1	1
chr11	4407894	4407914	0	147	7	1	1
chr11	4408217	4408228	0	132	22	1	1
chr11	4412517	4412528	0	151	3	1	1
chr11	4413464	4413491	0	132	22	1	1
chr11	4414098	4414113	0	154	0	1	1
chr11	4414355	4414370	1	150	3	2	1
chr11	4417364	4417375	0	152	2	1	1
chr11	4417541	4417555	0	148	6	1	1
chr11	4420999	4421030	0	141	13	2	2
chr11	4426351	4426365	0	103	51	1	1
chr11	4429280	4429297	0	138	16	1	1
chr11	4429874	4429901	1	141	12	2	1
chr11	4431168	4431199	0	142	12	1	1
chr11	4432551	4432562	0	150	4	1	1
chr11	4433447	4433458	0	138	16	1	1
chr11	4433933	4433944	0	134	20	1	1
chr11	4440072	4440086	0	146	8	1	1
chr11	4440096	4440111	0	133	21	1	1
chr11	4441619	4441660	16	42	96	6	1
chr11	4442629	4442640	0	144	10	1	1
chr11	4443478	4443529	3	127	24	4	3
chr11	4444607	4444646	3	98	53	2	1
chr11	4445957	4446004	0	123	31	1	1
chr11	4446300	4446337	11	44	99	5	1
chr11	4446338	4446351	0	139	15	1	1
chr11	4449940	4449951	0	135	19	1	1
chr11	4455397	4455408	0	141	13	1	1
chr11	4455737	4455748	0	149	5	1	1
chr11	4455757	4455771	0	150	4	1	1
chr11	4457624	4457657	4	53	97	3	1
chr11	4463388	4463427	1	141	12	2	1
chr11	4465099	4465113	0	141	13	1	1
chr11	4467849	4467860	0	141	13	1	1
chr11	4468786	4468797	0	125	29	1	1
chr11	4471550	4471605	1	0	153	1	0
chr11	4476989	4477000	0	141	13	1	1
chr11	4477090	4477104	0	144	10	1	1
chr11	4490428	4490439	0	143	11	1	1
chr11	4493637	4493654	7	104	43	3	1
chr11	4494612	4494629	5	46	103	3	1
chr11	4494888	4494931	7	16	131	4	1
chr11	4494932	4494955	2	91	61	2	1
chr11	4495900	4495914	0	52	102	1	1
chr11	4495963	4496064	0	0	154	0	0
chr11	4497097	4497111	0	144	10	1	1
chr11	4497269	4497283	0	146	8	1	1
chr11	4498620	4498647	0	141	13	1	1
chr11	4500314	4500339	3	102	49	3	1
chr11	4500389	4500426	11	47	96	3	1
chr11	4505786	4505805	0	139	15	1	1
chr11	4506271	4506306	55	34	65	5	1
chr11	4509883	4509894	0	139	15	1	1
chr11	4511180	4511199	0	106	48	1	1
chr11	4512256	4512277	3	48	103	3	2
chr11	4518247	4518262	0	114	40	1	1
chr11	4518599	4518610	0	132	22	1	1
chr11	4519425	4519440	0	152	2	1	1
chr11	4519703	4519748	9	6	139	4	1
chr11	4519749	4519762	2	95	57	3	1
chr11	4521958	4521981	0	54	100	1	1
chr11	4523625	4523636	0	147	7	1	1
chr11	4535325	4535348	0	150	4	1	1
chr11	4536707	4536718	0	152	2	1	1
chr11	4540900	4540915	2	138	14	2	1
chr11	4540916	4540935	10	99	45	3	1
chr11	4541443	4541454	1	134	19	2	1
chr11	4542732	4542755	0	126	28	1	1
chr11	4545123	4545134	0	146	8	1	1
chr11	4545630	4545647	1	131	22	2	1
chr11	4547377	4547396	0	142	12	1	1
chr11	4547646	4547657	0	136	18	1	1
chr11	4552767	4552778	0	149	5	1	1
chr11	4555246	4555270	0	134	20	1	1
chr11	4556167	4556181	0	143	11	1	1
chr11	4556289	4556312	0	146	8	1	1
chr11	4556882	4556921	7	52	95	3	1
chr11	4557975	4558008	7	62	85	3	1
chr11	4558171	4558186	0	136	18	1	1
chr11	4559119	4559136	0	126	28	1	1
chr11	4559203	4559214	0	129	25	1	1
chr11	4559951	4559966	0	134	20	1	1
chr11	4559971	4559982	0	133	21	1	1
chr11	4561110	4561125	0	118	36	1	1
chr11	4566098	4566109	0	101	53	1	1
chr11	4566331	4566351	0	96	58	1	1
chr11	4567113	4567124	0	134	20	1	1
chr11	4567500	4567511	0	105	49	1	1
chr11	4567693	4567708	0	48	106	1	1
chr11	4567893	4567972	0	0	154	0	0
chr11	4570342	4570353	0	142	12	1	1
chr11	4574680	4574695	0	145	9	1	1
chr11	4576052	4576063	0	129	25	1	1
chr11	4577876	4577891	0	60	94	1	1
chr11	4579545	4579556	0	136	18	1	1
chr11	4579893	4579936	5	105	44	5	2
chr11	4580594	4580607	0	59	95	1	1
chr11	4581656	4581667	0	123	31	1	1
chr11	4582459	4582470	0	118	36	1	1
chr11	4583546	4583557	0	120	34	1	1
chr11	4585806	4585821	0	148	6	1	1
chr11	4588656	4588667	0	143	11	1	1
chr11	4589386	4589425	9	51	94	3	1
chr11	4590218	4590245	1	141	12	2	1
chr11	4590375	4590386	0	135	19	1	1
chr11	4592187	4592218	9	62	83	3	1
chr11	4596345	4596356	0	134	20	1	1
chr11	4599302	4599316	0	125	29	1	1
chr11	4600685	4600720	0	46	108	1	1
chr11	4603026	4603040	0	144	10	1	1
chr11	4603618	4603685	4	13	137	5	2
chr11	4604453	4604476	0	95	59	1	1
chr11	4605207	4605227	0	83	71	1	1
chr11	4605594	4605605	0	145	9	1	1
chr11	4606161	4606262	0	0	154	0	0
chr11	4608266	4608300	1	132	21	2	1
chr11	4608654	4608699	2	24	128	2	1
chr11	4610733	4610788	0	1	153	1	1
chr11	4611444	4611458	0	149	5	1	1
chr11	4616238	4616249	0	105	49	1	1
chr11	4617777	4617788	0	150	4	1	1
chr11	4618108	4618122	0	148	6	1	1
chr11	4618126	4618145	0	151	3	1	1
chr11	4618664	4618683	0	140	14	1	1
chr11	4619798	4619817	0	142	12	1	1
chr11	4619906	4619917	0	146	8	1	1
chr11	4621454	4621497	3	19	132	4	1
chr11	4622142	4622166	0	134	20	1	1
chr11	4624567	4624581	0	104	50	1	1
chr11	4624729	4624753	0	84	70	1	1
chr11	4629330	4629349	10	85	59	5	1
chr11	4629353	4629396	8	12	134	5	1
chr11	4630758	4630801	4	19	131	3	1
chr11	4631836	4631850	1	15	138	2	1
chr11	4632358	4632393	4	39	111	4	1
chr11	4633981	4634028	3	72	79	4	1
chr11	4634444	4634455	0	154	0	1	1
chr11	4634641	4634652	0	153	1	1	1
chr11	4635831	4635842	3	84	67	4	1
chr11	4638609	4638624	0	40	114	1	1
chr11	4639476	4639487	1	128	25	2	1
chr11	4640846	4640869	0	76	78	1	1
chr11	4640910	4640933	21	12	121	3	1
chr11	4640974	4641005	2	108	44	3	1
chr11	4644574	4644589	0	147	7	1	1
chr11	4644596	4644607	0	149	5	1	1
chr11	4645588	4645607	0	98	56	1	1
chr11	4645663	4645674	0	91	63	1	1
chr11	4646300	4646311	0	126	28	1	1
chr11	4646359	4646370	0	134	20	1	1
chr11	4647777	4647800	1	98	55	2	1
chr11	4647811	4647822	0	151	3	1	1
chr11	4649987	4649998	0	154	0	1	1
chr11	4650061	4650072	0	154	0	1	1
chr11	4651040	4651059	2	140	12	3	1
chr11	4651088	4651099	0	152	2	1	1
chr11	4651442	4651457	0	128	26	1	1
chr11	4652179	4652194	0	141	13	1	1
chr11	4652883	4652894	0	126	28	1	1
chr11	4652893	4652910	2	117	35	3	1
chr11	4652966	4652980	0	90	64	1	1
chr11	4653040	4653057	0	109	45	1	1
chr11	4654210	4654221	1	132	21	2	1
chr11	4656530	4656541	0	145	9	1	1
chr11	4656967	4656990	3	96	55	3	1
chr11	4657011	4657025	0	149	5	1	1
chr11	4657358	4657373	0	150	4	1	1
chr11	4659708	4659751	0	147	7	4	4
chr11	4659762	4659775	1	134	19	2	1
chr11	4659775	4659790	2	117	35	3	1
chr11	4660889	4660900	0	147	7	1	1
chr11	4662805	4662816	0	135	19	1	1
chr11	4663224	4663241	0	102	52	1	1
chr11	4663860	4663874	0	128	26	1	1
chr11	4665374	4665387	1	119	34	2	1
chr11	4667476	4667490	0	139	15	1	1
chr11	4674033	4674044	0	131	23	1	1
chr11	4677097	4677138	7	23	124	4	1
chr11	4681029	4681040	0	120	34	1	1
chr11	4682175	4682192	0	141	13	1	1
chr11	4685493	4685504	0	133	21	1	1
chr11	4686901	4686912	0	125	29	1	1
chr11	4689870	4689909	8	40	106	3	1
chr11	4691722	4691761	2	21	131	3	2
chr11	4692771	4692782	2	137	15	3	1
chr11	4693728	4693779	4	124	26	5	2
chr11	4694583	4694606	0	149	5	1	1
chr11	4694632	4694646	0	142	12	1	1
chr11	4695634	4695665	2	102	50	3	1
chr11	4696920	4696931	1	48	105	2	1
chr11	4696986	4697011	6	102	46	4	1
chr11	4697207	4697226	1	140	13	2	1
chr11	4699182	4699199	0	39	115	1	1
chr11	4699222	4699233	4	99	51	3	1
chr11	4700416	4700425	0	117	37	1	1
chr11	4701088	4701099	0	142	12	1	1
chr11	4702643	4702660	0	95	59	1	1
chr11	4702968	4702979	1	131	22	2	1
chr11	4705788	4705802	0	145	9	1	1
chr11	4706151	4706168	0	140	14	1	1
chr11	4707078	4707095	0	149	5	1	1
chr11	4707276	4707290	0	135	19	1	1
chr11	4707290	4707304	1	133	20	2	1
chr11	4707304	4707315	1	135	18	2	1
chr11	4707463	4707480	0	97	57	1	1
chr11	4707487	4707510	0	103	51	1	1
chr11	4711251	4711265	0	147	7	1	1
chr11	4712060	4712071	0	134	20	1	1
chr11	4715006	4715020	0	142	12	1	1
chr11	4715235	4715262	1	149	4	2	1
chr11	4717449	4717462	1	94	59	2	1
chr11	4722830	4722843	1	131	22	2	1
chr11	4722974	4722991	0	119	35	1	1
chr11	4723141	4723160	0	132	22	1	1
chr11	4726706	4726717	0	140	14	1	1
chr11	4727151	4727178	0	122	32	1	1
chr11	4727392	4727478	41	4	109	5	1
chr11	4727479	4727493	1	11	142	2	1
chr11	4727501	4727512	2	91	61	3	1
chr11	4727518	4727544	0	60	94	1	1
chr11	4727690	4727707	0	131	23	1	1
chr11	4729634	4729645	0	127	27	1	1
chr11	4730535	4730549	0	150	4	1	1
chr11	4733824	4733835	0	52	102	1	1
chr11	4735666	4735677	0	140	14	1	1
chr11	4739457	4739476	0	113	41	1	1
chr11	4741241	4741268	5	87	62	4	1
chr11	4745479	4745490	0	151	3	1	1
chr11	4746741	4746756	0	112	42	1	1
chr11	4747160	4747171	0	122	32	1	1
chr11	4751615	4751678	0	0	154	0	0
chr11	4751725	4751736	0	70	84	1	1
chr11	4753750	4753767	1	130	23	2	1
chr11	4754138	4754149	0	77	77	1	1
chr11	4755750	4755761	0	147	7	1	1
chr11	4758132	4758161	0	65	89	1	1
chr11	4759435	4759506	0	0	154	0	0
chr11	4759506	4759549	4	24	126	5	1
chr11	4759675	4759690	1	121	32	2	1
chr11	4760272	4760336	2	44	108	3	1
chr11	4772843	4772857	0	133	21	1	1
chr11	4778933	4778948	0	147	7	1	1
chr11	4778951	4778962	2	146	6	2	1
chr11	4781000	4781011	0	125	29	1	1
chr11	4788076	4788090	0	151	3	1	1
chr11	4788717	4788770	4	3	147	5	1
chr11	4792166	4792180	0	81	73	1	1
chr11	4792493	4792510	0	137	17	1	1
chr11	4794774	4794785	0	123	31	1	1
chr11	4797497	4797514	0	151	3	1	1
chr11	4797630	4797644	0	153	1	1	1
chr11	4802466	4802481	0	134	20	1	1
chr11	4807433	4807444	0	132	22	1	1
chr11	4808043	4808100	0	0	154	0	0
chr11	4809703	4809722	0	141	13	1	1
chr11	4810358	4810407	1	109	44	2	1
chr11	4811124	4811135	0	144	10	1	1
chr11	4811569	4811600	1	135	18	2	1
chr11	4812932	4812946	0	143	11	1	1
chr11	4820063	4820089	0	146	8	1	1
chr11	4820291	4820318	1	145	8	2	1
chr11	4820927	4820941	0	121	33	1	1
chr11	4821087	4821098	0	147	7	1	1
chr11	4822034	4822051	29	43	82	5	1
chr11	4822288	4822299	1	116	37	2	1
chr11	4822349	4822360	0	122	32	1	1
chr11	4824066	4824077	0	141	13	1	1
chr11	4825078	4825095	0	108	46	1	1
chr11	4825935	4825954	0	143	11	1	1
chr11	4827232	4827267	9	59	86	4	1
chr11	4829782	4829801	0	128	26	1	1
chr11	4830834	4830845	0	95	59	1	1
chr11	4831503	4831514	0	83	71	1	1
chr11	4831630	4831657	0	82	72	1	1
chr11	4831668	4831687	3	55	96	3	1
chr11	4831688	4831737	7	2	145	5	1
chr11	4832524	4832535	0	137	17	1	1
chr11	4832947	4832992	6	48	100	8	3
chr11	4834809	4834820	0	127	27	1	1
chr11	4834976	4834987	0	128	26	1	1
chr11	4835035	4835046	0	124	30	1	1
chr11	4836115	4836126	0	115	39	1	1
chr11	4839686	4839701	1	141	12	2	1
chr11	4839887	4839898	1	146	7	2	1
chr11	4842300	4842323	0	143	11	2	2
chr11	4843188	4843212	0	144	10	1	1
chr11	4843331	4843342	0	150	4	1	1
chr11	4844316	4844327	0	115	39	1	1
chr11	4844886	4844897	6	101	47	3	1
chr11	4848168	4848179	0	146	8	1	1
chr11	4849463	4849477	0	109	45	1	1
chr11	4850296	4850310	0	106	48	1	1
chr11	4851281	4851292	0	151	3	1	1
chr11	4853276	4853309	3	56	95	3	1
chr11	4853375	4853390	0	109	45	1	1
chr11	4853745	4853794	3	85	66	5	3
chr11	4853877	4853891	0	86	68	1	1
chr11	4855300	4855314	1	145	8	2	1
chr11	4855468	4855485	0	146	8	1	1
chr11	4856562	4856581	0	117	37	1	1
chr11	4856735	4856750	0	145	9	1	1
chr11	4857274	4857297	0	36	118	1	1
chr11	4858104	4858135	0	146	8	1	1
chr11	4858802	4858813	0	139	15	1	1
chr11	4859489	4859500	1	77	76	2	1
chr11	4859758	4859772	0	146	8	1	1
chr11	4859959	4859973	0	146	8	1	1
chr11	4860973	4860992	0	26	128	1	1
chr11	4862195	4862268	0	0	154	0	0
chr11	4863916	4863927	0	154	0	1	1
chr11	4864300	4864311	0	146	8	1	1
chr11	4864483	4864498	0	95	59	1	1
chr11	4864498	4864549	4	0	150	2	0
chr11	4864746	4864757	0	105	49	1	1
chr11	4866788	4866809	4	113	37	3	1
chr11	4869182	4869196	0	150	4	1	1
chr11	4869360	4869379	0	128	26	1	1
chr11	4869423	4869434	0	136	18	1	1
chr11	4869914	4869929	1	144	9	2	1
chr11	4871155	4871262	2	0	152	2	0
chr11	4871466	4871485	0	143	11	1	1
chr11	4871658	4871669	0	149	5	1	1
chr11	4873130	4873144	0	132	22	1	1
chr11	4873512	4873529	2	102	50	2	1
chr11	4875705	4875716	0	114	40	1	1
chr11	4876123	4876134	0	142	12	1	1
chr11	4878342	4878353	0	100	54	1	1
chr11	4878361	4878376	0	115	39	1	1
chr11	4878751	4878762	1	138	15	2	1
chr11	4879315	4879330	0	151	3	1	1
chr11	4879713	4879768	8	0	146	4	0
chr11	4879885	4879899	0	92	62	1	1
chr11	4879902	4879931	7	18	129	4	1
chr11	4879931	4879950	1	110	43	2	1
chr11	4880910	4880959	4	3	147	5	2
chr11	4881371	4881382	0	151	3	1	1
chr11	4883643	4883678	0	140	14	1	1
chr11	4884934	4884949	0	143	11	1	1
chr11	4886949	4886966	0	90	64	1	1
chr11	4888065	4888076	0	96	58	1	1
chr11	4888828	4888839	0	151	3	1	1
chr11	4894472	4894486	0	136	18	1	1
chr11	4894895	4894906	0	127	27	1	1
chr11	4898753	4898782	0	134	20	1	1
chr11	4899053	4899064	0	138	16	1	1
chr11	4901769	4901784	0	144	10	1	1
chr11	4903151	4903162	0	142	12	1	1
chr11	4903494	4903505	0	118	36	1	1
chr11	4906519	4906530	0	119	35	1	1
chr11	4906805	4906820	0	24	130	1	1
chr11	4907016	4907027	3	90	61	2	1
chr11	4908417	4908428	0	127	27	1	1
chr11	4911794	4911805	0	137	17	1	1
chr11	4914967	4914978	0	109	45	1	1
chr11	4923816	4923830	0	130	24	1	1
chr11	4924158	4924169	0	137	17	1	1
chr11	4924176	4924187	1	130	23	2	1
chr11	4924187	4924198	0	126	28	1	1
chr11	4924208	4924219	0	128	26	1	1
chr11	4924235	4924250	1	121	32	2	1
chr11	4926968	4926987	0	139	15	1	1
chr11	4933551	4933582	7	89	58	3	1
chr11	4934092	4934103	0	93	61	1	1
chr11	4934394	4934405	0	137	17	1	1
chr11	4934911	4934928	0	92	62	1	1
chr11	4935258	4935269	0	101	53	1	1
chr11	4941538	4941549	1	141	12	2	1
chr11	4945082	4945093	0	135	19	1	1
chr11	4950491	4950502	0	153	1	1	1
chr11	4950660	4950675	0	147	7	1	1
chr11	4951171	4951185	0	117	37	1	1
chr11	4952352	4952363	3	140	11	3	1
chr11	4956104	4956124	1	133	20	2	1
chr11	4956127	4956144	0	129	25	1	1
chr11	4956145	4956156	3	125	26	2	1
chr11	4958542	4958585	11	27	116	5	1
chr11	4958783	4958794	0	145	9	1	1
chr11	4959744	4959791	4	17	133	3	1
chr11	4960399	4960410	0	134	20	1	1
chr11	4961510	4961521	0	128	26	1	1
chr11	4963463	4963474	0	144	10	1	1
chr11	4965017	4965028	0	139	15	1	1
chr11	4966200	4966211	0	100	54	1	1
chr11	4966427	4966470	7	15	132	5	1
chr11	4966879	4966899	0	139	15	1	1
chr11	4969516	4969527	0	150	4	1	1
chr11	4970343	4970360	0	66	88	1	1
chr11	4970487	4970498	0	119	35	1	1
chr11	4971482	4971497	0	142	12	1	1
chr11	4972335	4972350	0	124	30	1	1
chr11	4973258	4973309	0	2	152	1	1
chr11	4977055	4977072	0	111	43	1	1
chr11	4977597	4977608	1	88	65	2	1
chr11	4977664	4977683	0	51	103	1	1
chr11	4982147	4982180	6	56	92	3	1
chr11	4983303	4983317	0	100	54	1	1
chr11	4984224	4984238	0	58	96	1	1
chr11	4987083	4987094	0	144	10	1	1
chr11	4988472	4988495	0	134	20	1	1
chr11	4989593	4989616	1	111	42	2	1
chr11	4990870	4990883	0	143	11	1	1
chr11	4991333	4991344	0	137	17	1	1
chr11	4992352	4992391	1	89	64	2	1
chr11	4993022	4993059	12	19	123	4	1
chr11	5000626	5000637	0	113	41	1	1
chr11	5001443	5001454	0	139	15	1	1
chr11	5002171	5002190	0	132	22	1	1
chr11	5002521	5002540	0	139	15	1	1
chr11	5003935	5003946	0	138	16	1	1
chr11	5004132	5004169	14	34	106	7	1
chr11	5004369	5004392	0	124	30	1	1
chr11	5004510	5004545	9	56	89	6	2
chr11	5009843	5009857	0	114	40	1	1
chr11	5010880	5010891	0	101	53	1	1
chr11	5011782	5011803	1	124	29	2	1
chr11	5013498	5013509	0	81	73	1	1
chr11	5014190	5014219	3	96	55	4	2
chr11	5014826	5014855	0	148	6	1	1
chr11	5023059	5023070	0	154	0	1	1
chr11	5024112	5024123	0	131	23	1	1
chr11	5026047	5026062	2	132	20	3	1
chr11	5026063	5026104	10	23	121	5	1
chr11	5027210	5027221	0	117	37	1	1
chr11	5027594	5027609	0	138	16	1	1
chr11	5027612	5027629	0	138	16	1	1
chr11	5028497	5028516	1	68	85	2	1
chr11	5029014	5029025	0	137	17	1	1
chr11	5029033	5029044	0	143	11	1	1
chr11	5029046	5029060	0	148	6	1	1
chr11	5029207	5029221	0	139	15	1	1
chr11	5030852	5030863	0	148	6	1	1
chr11	5032868	5032943	0	59	95	1	1
chr11	5044596	5044610	1	143	10	2	1
chr11	5049312	5049329	0	31	123	1	1
chr11	5049402	5049486	0	0	154	0	0
chr11	5052888	5052905	0	149	5	1	1
chr11	5053134	5053163	6	89	59	3	1
chr11	5054490	5054503	0	38	116	1	1
chr11	5058680	5058743	0	0	154	0	0
chr11	5059683	5059696	0	119	35	1	1
chr11	5063774	5063788	0	64	90	1	1
chr11	5069352	5069363	0	130	24	1	1
chr11	5070908	5070937	0	1	153	1	1
chr11	5071461	5071475	0	136	18	1	1
chr11	5073626	5073637	0	133	21	1	1
chr11	5073874	5073885	0	98	56	1	1
chr11	5074987	5075010	0	148	6	1	1
chr11	5075408	5075423	0	148	6	1	1
chr11	5076496	5076511	0	137	17	1	1
chr11	5077728	5077739	0	119	35	1	1
chr11	5077885	5077904	0	121	33	1	1
chr11	5080407	5080418	0	136	18	1	1
chr11	5082791	5082834	4	33	117	4	1
chr11	5088862	5088876	0	148	6	1	1
chr11	5094284	5094295	0	125	29	1	1
chr11	5094710	5094725	0	51	103	1	1
chr11	5095041	5095061	0	128	26	1	1
chr11	5096575	5096590	0	144	10	1	1
chr11	5097004	5097041	5	38	111	5	2
chr11	5110268	5110282	0	135	19	1	1
chr11	5110670	5110681	0	132	22	1	1
chr11	5111842	5111875	5	50	99	4	1
chr11	5118598	5118609	0	140	14	1	1
chr11	5118846	5118861	1	134	19	2	1
chr11	5119356	5119367	0	146	8	1	1
chr11	5120824	5120877	2	1	151	3	1
chr11	5121374	5121385	0	146	8	1	1
chr11	5122298	5122309	1	35	118	2	1
chr11	5122315	5122368	0	0	154	0	0
chr11	5123520	5123531	0	145	9	1	1
chr11	5124087	5124098	0	153	1	1	1
chr11	5124699	5124714	2	86	66	2	1
chr11	5126247	5126258	0	140	14	1	1
chr11	5126662	5126673	0	151	3	1	1
chr11	5127079	5127098	0	102	52	1	1
chr11	5127149	5127162	0	96	58	1	1
chr11	5127172	5127183	0	102	52	1	1
chr11	5127365	5127384	0	0	154	0	0
chr11	5130087	5130101	0	106	48	1	1
chr11	5131423	5131437	0	115	39	1	1
chr11	5136603	5136640	8	34	112	3	1
chr11	5137750	5137761	0	140	14	1	1
chr11	5138177	5138222	10	19	125	7	1
chr11	5141812	5141826	0	137	17	1	1
chr11	5143659	5143678	0	141	13	1	1
chr11	5147417	5147436	0	43	111	1	1
chr11	5147906	5147947	3	3	148	3	1
chr11	5148518	5148531	0	43	111	1	1
chr11	5149309	5149320	3	112	39	2	1
chr11	5153423	5153464	11	39	104	5	1
chr11	5154087	5154098	0	151	3	1	1
chr11	5154130	5154143	1	137	16	2	1
chr11	5155561	5155572	0	141	13	1	1
chr11	5156626	5156637	0	137	17	1	1
chr11	5158982	5159021	7	32	115	3	1
chr11	5159397	5159434	10	17	127	6	1
chr11	5159435	5159460	2	116	36	2	1
chr11	5160633	5160644	1	91	62	2	1
chr11	5165172	5165183	0	122	32	1	1
chr11	5165338	5165353	1	55	98	2	1
chr11	5165545	5165592	2	14	138	3	1
chr11	5171198	5171251	0	99	55	1	1
chr11	5173476	5173490	0	110	44	1	1
chr11	5174344	5174355	0	130	24	1	1
chr11	5176376	5176391	0	154	0	1	1
chr11	5177154	5177177	0	114	40	1	1
chr11	5177907	5177918	0	135	19	1	1
chr11	5179325	5179360	5	27	122	5	1
chr11	5180619	5180656	8	54	92	3	1
chr11	5180843	5180854	1	144	9	2	1
chr11	5180854	5180865	1	131	22	2	1
chr11	5181528	5181551	1	144	9	2	1
chr11	5181708	5181719	0	139	15	1	1
chr11	5182914	5182943	7	9	138	4	1
chr11	5183749	5183784	1	127	26	2	1
chr11	5187239	5187253	0	111	43	1	1
chr11	5187263	5187274	0	100	54	1	1
chr11	5188799	5188814	0	141	13	1	1
chr11	5189967	5189978	0	119	35	1	1
chr11	5194199	5194255	0	42	112	1	1
chr11	5195395	5195446	2	113	39	3	1
chr11	5195623	5195634	0	133	21	1	1
chr11	5196195	5196214	0	143	11	1	1
chr11	5197683	5197697	0	140	14	1	1
chr11	5201428	5201439	0	144	10	1	1
chr11	5204062	5204073	0	133	21	1	1
chr11	5204728	5204775	9	12	133	4	1
chr11	5205775	5205789	0	120	34	1	1
chr11	5208373	5208392	0	117	37	1	1
chr11	5210452	5210463	0	62	92	1	1
chr11	5210969	5210980	0	154	0	1	1
chr11	5214007	5214018	0	151	3	1	1
chr11	5216327	5216354	1	139	14	2	1
chr11	5216868	5216907	0	139	15	2	2
chr11	5217447	5217470	0	138	16	1	1
chr11	5218461	5218472	1	133	20	2	1
chr11	5222415	5222428	0	148	6	1	1
chr11	5223534	5223553	0	128	26	1	1
chr11	5223566	5223579	4	108	42	3	1
chr11	5227148	5227167	0	111	43	1	1
chr11	5228409	5228436	0	131	23	1	1
chr11	5231586	5231633	6	7	141	4	1
chr11	5232586	5232609	0	96	58	1	1
chr11	5232617	5232631	0	90	64	1	1
chr11	5232856	5232911	10	113	31	6	3
chr11	5234475	5234489	1	108	45	2	1
chr11	5234865	5234908	9	98	47	2	1
chr11	5236823	5236834	0	128	26	1	1
chr11	5236883	5236972	2	2	150	2	1
chr11	5238163	5238174	0	143	11	1	1
chr11	5238752	5238763	0	151	3	1	1
chr11	5242504	5242517	0	128	26	1	1
chr11	5246825	5246839	0	146	8	1	1
chr11	5247008	5247023	0	149	5	1	1
chr11	5249181	5249192	1	147	6	2	1
chr11	5249208	5249219	2	143	9	2	1
chr11	5250587	5250604	0	117	37	1	1
chr11	5250674	5250711	7	36	111	4	1
chr11	5251958	5251972	0	134	20	1	1
chr11	5255155	5255166	1	146	7	2	1
chr11	5258028	5258045	0	138	16	1	1
chr11	5260458	5260473	0	136	18	1	1
chr11	5262703	5262720	0	126	28	1	1
chr11	5263682	5263695	1	51	102	2	1
chr11	5265678	5265692	0	125	29	1	1
chr11	5266719	5266732	0	135	19	1	1
chr11	5266931	5266946	0	143	11	1	1
chr11	5267610	5267621	0	151	3	1	1
chr11	5267781	5267805	0	149	5	1	1
chr11	5268629	5268640	0	112	42	1	1
chr11	5268896	5268911	0	97	57	1	1
chr11	5269148	5269161	0	144	10	1	1
chr11	5269512	5269555	4	127	23	3	1
chr11	5269753	5269767	0	133	21	1	1
chr11	5270484	5270495	0	149	5	1	1
chr11	5279597	5279646	11	21	122	4	1
chr11	5283777	5283796	0	142	12	1	1
chr11	5285042	5285056	0	141	13	1	1
chr11	5291171	5291182	0	137	17	1	1
chr11	5296536	5296547	0	154	0	1	1
chr11	5296888	5296899	0	154	0	1	1
chr11	5301352	5301363	0	3	151	1	1
chr11	5301577	5301606	8	84	62	4	1
chr11	5303321	5303353	1	148	5	2	1
chr11	5304447	5304494	0	2	152	2	2
chr11	5304993	5305008	0	124	30	1	1
chr11	5306076	5306089	0	139	15	1	1
chr11	5306357	5306396	7	62	85	3	1
chr11	5306396	5306453	8	1	145	4	1
chr11	5306601	5306656	0	0	154	0	0
chr11	5308525	5308554	8	77	69	5	1
chr11	5313707	5313721	0	141	13	1	1
chr11	5315821	5315836	0	132	22	1	1
chr11	5315924	5315941	0	140	14	1	1
chr11	5321006	5321026	0	137	17	1	1
chr11	5321426	5321465	8	43	103	5	2
chr11	5322597	5322608	0	152	2	1	1
chr11	5323190	5323205	1	70	83	2	1
chr11	5323205	5323244	0	146	8	2	2
chr11	5324680	5324691	0	127	27	1	1
chr11	5325033	5325044	0	124	30	1	1
chr11	5325987	5326006	1	94	59	2	1
chr11	5326468	5326481	0	118	36	1	1
chr11	5327433	5327468	4	66	84	2	1
chr11	5331233	5331262	0	139	15	1	1
chr11	5337157	5337168	0	152	2	1	1
chr11	5338276	5338287	0	140	14	1	1
chr11	5339655	5339666	0	137	17	1	1
chr11	5341223	5341272	1	131	22	3	2
chr11	5342890	5342911	0	136	18	1	1
chr11	5343217	5343231	0	90	64	1	1
chr11	5343343	5343374	7	103	44	5	2
chr11	5343462	5343485	0	152	2	2	2
chr11	5345094	5345105	0	150	4	1	1
chr11	5348607	5348618	14	38	102	4	1
chr11	5348618	5348651	15	36	103	4	1
chr11	5349213	5349233	0	140	14	1	1
chr11	5351069	5351080	0	78	76	1	1
chr11	5351411	5351425	0	111	43	1	1
chr11	5352087	5352098	0	149	5	1	1
chr11	5352480	5352499	1	148	5	2	1
chr11	5358570	5358581	0	132	22	1	1
chr11	5358624	5358635	0	142	12	1	1
chr11	5359464	5359475	0	148	6	1	1
chr11	5368364	5368375	0	130	24	1	1
chr11	5368933	5368964	0	139	15	1	1
chr11	5373867	5373881	0	153	1	1	1
chr11	5375570	5375581	0	114	40	1	1
chr11	5375671	5375735	5	19	130	6	1
chr11	5377846	5377870	0	137	17	1	1
chr11	5378463	5378474	0	152	2	1	1
chr11	5378882	5378893	0	140	14	1	1
chr11	5381246	5381257	0	150	4	1	1
chr11	5384181	5384192	0	142	12	1	1
chr11	5384528	5384548	1	130	23	2	1
chr11	5385668	5385679	0	152	2	1	1
chr11	5391669	5391686	0	146	8	1	1
chr11	5393542	5393557	0	137	17	1	1
chr11	5394582	5394593	0	139	15	1	1
chr11	5396485	5396505	0	139	15	1	1
chr11	5396505	5396516	0	146	8	1	1
chr11	5396929	5396944	2	126	26	2	1
chr11	5398457	5398468	0	145	9	1	1
chr11	5401427	5401438	0	122	32	1	1
chr11	5405011	5405022	0	151	3	1	1
chr11	5408192	5408206	0	100	54	1	1
chr11	5408613	5408628	0	137	17	1	1
chr11	5408992	5409003	0	122	32	1	1
chr11	5409170	5409201	5	6	143	3	1
chr11	5409612	5409629	9	66	79	3	1
chr11	5411608	5411633	10	94	50	5	2
chr11	5414440	5414454	1	114	39	2	1
chr11	5417285	5417324	0	150	4	1	1
chr11	5418167	5418178	0	147	7	1	1
chr11	5420460	5420477	1	128	25	2	1
chr11	5421839	5421853	0	122	32	1	1
chr11	5424798	5424837	0	139	15	1	1
chr11	5426655	5426680	3	83	68	3	1
chr11	5429617	5429648	5	88	61	5	2
chr11	5433562	5433573	0	146	8	1	1
chr11	5435193	5435212	1	115	38	2	1
chr11	5438793	5438807	0	150	4	1	1
chr11	5441805	5441816	19	101	34	4	1
chr11	5441822	5441861	10	47	97	5	2
chr11	5444295	5444310	0	121	33	1	1
chr11	5444775	5444786	0	76	78	1	1
chr11	5446988	5447003	0	152	2	1	1
chr11	5447550	5447567	0	153	1	1	1
chr11	5449664	5449699	1	88	65	2	1
chr11	5450398	5450409	0	116	38	1	1
chr11	5450979	5450990	0	133	21	1	1
chr11	5451356	5451367	0	112	42	1	1
chr11	5455081	5455170	1	0	153	1	0
chr11	5455857	5455868	0	67	87	1	1
chr11	5456283	5456294	0	26	128	1	1
chr11	5456341	5456360	1	66	87	2	1
chr11	5466716	5466727	0	69	85	1	1
chr11	5466889	5466966	10	7	137	5	1
chr11	5466969	5467012	0	6	148	1	1
chr11	5467014	5467073	20	6	128	4	1
chr11	5468850	5468861	0	139	15	1	1
chr11	5468963	5468978	0	121	33	1	1
chr11	5470310	5470325	0	95	59	1	1
chr11	5473381	5473392	0	151	3	1	1
chr11	5476096	5476111	1	113	40	2	1
chr11	5476123	5476134	0	109	45	1	1
chr11	5476251	5476288	5	51	98	3	1
chr11	5476569	5476580	0	56	98	1	1
chr11	5477115	5477136	0	114	40	1	1
chr11	5481679	5481692	0	143	11	1	1
chr11	5483789	5483808	0	131	23	1	1
chr11	5483997	5484010	0	47	107	1	1
chr11	5484097	5484108	0	107	47	1	1
chr11	5484582	5484626	4	101	49	2	1
chr11	5485100	5485139	1	127	26	2	1
chr11	5486374	5486403	0	1	153	1	1
chr11	5486575	5486614	1	132	21	3	2
chr11	5487041	5487058	0	110	44	1	1
chr11	5489250	5489277	2	99	53	3	2
chr11	5489271	5489300	0	150	4	1	1
chr11	5490240	5490251	1	144	9	2	1
chr11	5490554	5490569	2	109	43	3	1
chr11	5490754	5490773	0	131	23	1	1
chr11	5492491	5492502	0	140	14	1	1
chr11	5492970	5492981	15	19	120	2	1
chr11	5493504	5493515	2	126	26	3	1
chr11	5494811	5494822	0	138	16	1	1
chr11	5494876	5494895	0	140	14	1	1
chr11	5496184	5496195	0	146	8	1	1
chr11	5497285	5497296	0	132	22	1	1
chr11	5500840	5500851	0	143	11	1	1
chr11	5501032	5501043	0	152	2	1	1
chr11	5502807	5502818	0	134	20	1	1
chr11	5503414	5503425	0	113	41	1	1
chr11	5503654	5503665	0	134	20	1	1
chr11	5505140	5505169	3	103	48	4	1
chr11	5505631	5505648	0	152	2	1	1
chr11	5505748	5505762	0	152	2	1	1
chr11	5505778	5505801	0	150	4	1	1
chr11	5506725	5506740	0	147	7	1	1
chr11	5507496	5507507	0	109	45	1	1
chr11	5509668	5509681	0	126	28	1	1
chr11	5510660	5510671	1	101	52	2	1
chr11	5514391	5514402	0	144	10	1	1
chr11	5514460	5514511	5	84	65	3	1
chr11	5515334	5515345	0	149	5	1	1
chr11	5518477	5518491	0	137	17	1	1
chr11	5520513	5520526	2	120	32	3	1
chr11	5520996	5521007	0	151	3	1	1
chr11	5529175	5529186	0	150	4	1	1
chr11	5532533	5532544	0	150	4	1	1
chr11	5533423	5533447	0	132	22	1	1
chr11	5536016	5536027	0	141	13	1	1
chr11	5538534	5538545	0	152	2	1	1
chr11	5539564	5539575	0	151	3	1	1
chr11	5539725	5539740	0	150	4	1	1
chr11	5551887	5551898	0	129	25	1	1
chr11	5560747	5560758	0	137	17	1	1
chr11	5561632	5561643	0	146	8	1	1
chr11	5566378	5566392	1	143	10	2	1
chr11	5569340	5569351	0	135	19	1	1
chr11	5572397	5572411	0	145	9	1	1
chr11	5573240	5573291	7	134	13	7	4
chr11	5574740	5574751	0	141	13	1	1
chr11	5574771	5574794	0	143	11	1	1
chr11	5575541	5575564	1	147	6	2	1
chr11	5575582	5575593	0	152	2	1	1
chr11	5577364	5577375	0	152	2	1	1
chr11	5578249	5578264	0	149	5	1	1
chr11	5578286	5578301	0	145	9	1	1
chr11	5581893	5581904	0	151	3	1	1
chr11	5583937	5583951	1	152	1	2	1
chr11	5589066	5589077	0	137	17	1	1
chr11	5589230	5589241	0	143	11	1	1
chr11	5591267	5591314	6	14	134	6	2
chr11	5593136	5593147	1	150	3	2	1
chr11	5593169	5593180	0	149	5	1	1
chr11	5594279	5594310	0	131	23	1	1
chr11	5596747	5596758	0	138	16	1	1
chr11	5599020	5599073	10	4	140	4	1
chr11	5599385	5599402	0	142	12	1	1
chr11	5601464	5601477	0	18	136	1	1
chr11	5601606	5601673	0	0	154	0	0
chr11	5602949	5602963	0	149	5	1	1
chr11	5609223	5609237	0	119	35	1	1
chr11	5609612	5609623	0	153	1	1	1
chr11	5610001	5610015	1	151	2	2	1
chr11	5612139	5612192	3	0	151	3	0
chr11	5612576	5612610	0	146	8	1	1
chr11	5615614	5615628	0	131	23	1	1
chr11	5618231	5618264	5	76	73	4	2
chr11	5619092	5619106	0	149	5	1	1
chr11	5622687	5622698	0	151	3	1	1
chr11	5623548	5623571	1	122	31	2	1
chr11	5623695	5623709	0	149	5	1	1
chr11	5624113	5624124	0	149	5	1	1
chr11	5628293	5628304	0	148	6	1	1
chr11	5634756	5634770	0	125	29	1	1
chr11	5636780	5636791	0	142	12	1	1
chr11	5639207	5639218	0	137	17	1	1
chr11	5639251	5639265	0	141	13	1	1
chr11	5642158	5642193	10	49	95	4	1
chr11	5642985	5642998	0	147	7	1	1
chr11	5644392	5644451	0	0	154	0	0
chr11	5645630	5645641	0	141	13	1	1
chr11	5645702	5645713	0	56	98	1	1
chr11	5646701	5646712	0	114	40	1	1
chr11	5648925	5648960	7	52	95	3	1
chr11	5656308	5656327	1	104	49	2	1
chr11	5657815	5657839	1	135	18	2	1
chr11	5666708	5666719	0	119	35	1	1
chr11	5670434	5670445	0	118	36	1	1
chr11	5670706	5670720	0	148	6	1	1
chr11	5670901	5670918	1	131	22	2	1
chr11	5672886	5672900	0	154	0	1	1
chr11	5673081	5673108	0	142	12	1	1
chr11	5675020	5675034	0	139	15	1	1
chr11	5679076	5679087	0	138	16	1	1
chr11	5680585	5680628	3	117	34	2	1
chr11	5680762	5680782	0	146	8	1	1
chr11	5681799	5681810	0	67	87	1	1
chr11	5683577	5683592	1	120	33	2	1
chr11	5684321	5684370	1	2	151	2	1
chr11	5684390	5684401	0	109	45	1	1
chr11	5684584	5684598	1	140	13	2	1
chr11	5686304	5686315	0	60	94	1	1
chr11	5687705	5687716	0	150	4	1	1
chr11	5690943	5690957	0	117	37	1	1
chr11	5699458	5699472	0	137	17	1	1
chr11	5699917	5699930	20	71	63	4	1
chr11	5700295	5700314	0	151	3	1	1
chr11	5701111	5701128	0	151	3	1	1
chr11	5701402	5701425	2	101	51	3	1
chr11	5703778	5703789	0	150	4	1	1
chr11	5708053	5708064	0	88	66	1	1
chr11	5708260	5708271	0	110	44	1	1
chr11	5708787	5708801	0	146	8	1	1
chr11	5709661	5709678	11	94	49	5	1
chr11	5709683	5709720	4	29	121	3	1
chr11	5711918	5711933	0	139	15	1	1
chr11	5718272	5718291	0	127	27	1	1
chr11	5718576	5718587	0	151	3	1	1
chr11	5719574	5719585	0	110	44	1	1
chr11	5719755	5719770	0	120	34	1	1
chr11	5719945	5719956	0	91	63	1	1
chr11	5721021	5721032	0	150	4	1	1
chr11	5723401	5723412	0	153	1	1	1
chr11	5723688	5723705	17	44	93	3	1
chr11	5723706	5723729	9	110	35	4	1
chr11	5724051	5724102	3	126	25	4	2
chr11	5725860	5725883	4	144	6	4	1
chr11	5727730	5727741	0	143	11	1	1
chr11	5728084	5728098	0	133	21	1	1
chr11	5728647	5728661	0	123	31	1	1
chr11	5730574	5730585	0	115	39	1	1
chr11	5735522	5735533	0	116	38	1	1
chr11	5735879	5735903	0	117	37	1	1
chr11	5740574	5740591	0	43	111	1	1
chr11	5742409	5742420	0	150	4	1	1
chr11	5742946	5743041	3	15	136	4	1
chr11	5743155	5743174	1	110	43	2	1
chr11	5743651	5743666	0	135	19	1	1
chr11	5744999	5745010	0	138	16	1	1
chr11	5747699	5747773	0	0	154	0	0
chr11	5749214	5749225	0	105	49	1	1
chr11	5749291	5749302	0	109	45	1	1
chr11	5750819	5750830	0	85	69	1	1
chr11	5750854	5750948	0	0	154	0	0
chr11	5752162	5752173	0	109	45	1	1
chr11	5752982	5752993	0	139	15	1	1
chr11	5753953	5753964	0	146	8	1	1
chr11	5755254	5755265	0	149	5	1	1
chr11	5755799	5755810	0	151	3	1	1
chr11	5755814	5755825	0	145	9	1	1
chr11	5758267	5758278	0	139	15	1	1
chr11	5758739	5758753	0	140	14	1	1
chr11	5761172	5761211	3	114	37	5	3
chr11	5762697	5762716	0	130	24	1	1
chr11	5762898	5762929	1	124	29	3	2
chr11	5765131	5765174	0	36	118	2	2
chr11	5765912	5765941	1	90	63	2	1
chr11	5767269	5767282	0	20	134	1	1
chr11	5767480	5767507	1	83	70	2	1
chr11	5770439	5770450	0	145	9	1	1
chr11	5772474	5772485	0	152	2	1	1
chr11	5773117	5773136	1	147	6	2	1
chr11	5774838	5774849	0	137	17	1	1
chr11	5776059	5776070	0	154	0	1	1
chr11	5777344	5777361	1	147	6	2	1
chr11	5780835	5780849	0	138	16	1	1
chr11	5781022	5781033	0	138	16	1	1
chr11	5782964	5782975	0	149	5	1	1
chr11	5783341	5783355	0	143	11	1	1
chr11	5783723	5783734	0	147	7	1	1
chr11	5806498	5806509	0	153	1	1	1
chr11	5807761	5807775	0	126	28	1	1
chr11	5810077	5810088	0	153	1	1	1
chr11	5811496	5811511	0	150	4	1	1
chr11	5812762	5812773	0	130	24	1	1
chr11	5812940	5812987	5	79	70	4	2
chr11	5814445	5814459	0	126	28	1	1
chr11	5815003	5815014	0	141	13	1	1
chr11	5815162	5815173	1	137	16	2	1
chr11	5815585	5815599	0	132	22	1	1
chr11	5817498	5817509	0	121	33	1	1
chr11	5819190	5819209	0	152	2	1	1
chr11	5820085	5820132	5	108	41	6	3
chr11	5824341	5824364	1	127	26	2	1
chr11	5824726	5824755	0	111	43	1	1
chr11	5832474	5832485	0	138	16	1	1
chr11	5833418	5833429	0	118	36	1	1
chr11	5835481	5835495	0	143	11	1	1
chr11	5837064	5837075	0	91	63	1	1
chr11	5842437	5842448	0	116	38	1	1
chr11	5843643	5843654	0	146	8	1	1
chr11	5845954	5845965	0	150	4	1	1
chr11	5846493	5846516	0	144	10	1	1
chr11	5847351	5847362	0	150	4	1	1
chr11	5847533	5847544	0	148	6	1	1
chr11	5848384	5848395	0	124	30	1	1
chr11	5848680	5848695	0	136	18	1	1
chr11	5849742	5849779	6	62	86	3	1
chr11	5850502	5850521	0	152	2	1	1
chr11	5852147	5852158	0	148	6	1	1
chr11	5852561	5852585	0	127	27	1	1
chr11	5852910	5852921	0	153	1	1	1
chr11	5853521	5853556	3	100	51	3	1
chr11	5854451	5854470	0	142	12	1	1
chr11	5854850	5854869	0	148	6	1	1
chr11	5855371	5855382	0	114	40	1	1
chr11	5855384	5855395	0	112	42	1	1
chr11	5858601	5858612	0	98	56	1	1
chr11	5858657	5858696	0	76	78	2	2
chr11	5860989	5861006	1	99	54	2	1
chr11	5861606	5861617	0	132	22	1	1
chr11	5861847	5861858	0	143	11	1	1
chr11	5863363	5863374	0	139	15	1	1
chr11	5871751	5871774	2	144	8	2	1
chr11	5874958	5874969	0	145	9	1	1
chr11	5878809	5878823	0	109	45	1	1
chr11	5879136	5879153	0	123	31	1	1
chr11	5880570	5880590	2	137	15	2	1
chr11	5881862	5881906	1	149	4	3	2
chr11	5882605	5882616	0	152	2	1	1
chr11	5884451	5884465	0	152	2	1	1
chr11	5885562	5885573	0	154	0	1	1
chr11	5887800	5887814	0	116	38	1	1
chr11	5888564	5888575	0	103	51	1	1
chr11	5889459	5889512	8	20	126	5	1
chr11	5890230	5890241	0	25	129	1	1
chr11	5891603	5891707	0	0	154	0	0
chr11	5893433	5893472	4	44	106	4	1
chr11	5902371	5902385	0	142	12	1	1
chr11	5905661	5905672	0	103	51	1	1
chr11	5906932	5906979	9	23	122	5	1
chr11	5911782	5911826	0	137	17	1	1
chr11	5915545	5915560	0	141	13	1	1
chr11	5917671	5917682	0	131	23	1	1
chr11	5917760	5917777	0	83	71	1	1
chr11	5919349	5919388	1	0	153	1	0
chr11	5923392	5923407	0	135	19	1	1
chr11	5926535	5926550	0	143	11	1	1
chr11	5927515	5927574	0	2	152	1	1
chr11	5927668	5927679	0	93	61	1	1
chr11	5927813	5927836	0	97	57	1	1
chr11	5930821	5930832	0	153	1	1	1
chr11	5933650	5933667	1	150	3	2	1
chr11	5937356	5937367	0	130	24	1	1
chr11	5938498	5938509	0	153	1	1	1
chr11	5939733	5939744	2	138	14	2	1
chr11	5942503	5942553	0	117	37	1	1
chr11	5948460	5948474	0	102	52	1	1
chr11	5950522	5950533	0	137	17	1	1
chr11	5950782	5950799	1	115	38	2	1
chr11	5951185	5951196	0	118	36	1	1
chr11	5951494	5951507	1	143	10	2	1
chr11	5953455	5953466	0	121	33	1	1
chr11	5954045	5954056	0	146	8	1	1
chr11	5954522	5954537	0	107	47	1	1
chr11	5954705	5954752	9	94	51	7	3
chr11	5957196	5957211	0	136	18	1	1
chr11	5964522	5964553	13	52	89	6	1
chr11	5965148	5965159	0	146	8	1	1
chr11	5965308	5965331	0	146	8	1	1
chr11	5970528	5970539	0	152	2	1	1
chr11	5971587	5971598	0	112	42	1	1
chr11	5981410	5981421	0	154	0	1	1
chr11	5996375	5996404	1	80	73	2	1
chr11	6000043	6000054	0	143	11	1	1
chr11	6005225	6005248	0	31	123	1	1
chr11	6015596	6015613	2	123	29	2	1
chr11	6016447	6016506	0	0	154	0	0
chr11	6023094	6023126	0	77	77	1	1
chr11	6026212	6026223	0	149	5	1	1
chr11	6029711	6029722	0	42	112	1	1
chr11	6029746	6029760	0	48	106	1	1
chr11	6032466	6032479	13	66	75	3	1
chr11	6034781	6034792	0	141	13	1	1
chr11	6036404	6036431	3	109	42	2	1
chr11	6039366	6039385	0	151	3	1	1
chr11	6041709	6041720	0	146	8	1	1
chr11	6043234	6043287	7	7	140	3	1
chr11	6046590	6046607	0	90	64	1	1
chr11	6048630	6048653	0	148	6	1	1
chr11	6055326	6055337	0	150	4	1	1
chr11	6056807	6056818	0	154	0	1	1
chr11	6069637	6069684	7	22	125	4	1
chr11	6073135	6073146	0	110	44	1	1
chr11	6074100	6074111	0	140	14	1	1
chr11	6074347	6074370	0	142	12	1	1
chr11	6075314	6075363	15	29	110	8	4
chr11	6083429	6083440	0	140	14	1	1
chr11	6085187	6085198	0	149	5	1	1
chr11	6086972	6086987	0	147	7	1	1
chr11	6087891	6087902	0	149	5	1	1
chr11	6088967	6088978	0	141	13	1	1
chr11	6093758	6093772	0	141	13	1	1
chr11	6093846	6093869	0	124	30	1	1
chr11	6095299	6095314	1	153	0	2	1
chr11	6095823	6095846	0	141	13	1	1
chr11	6097509	6097520	0	143	11	1	1
chr11	6101565	6101579	0	94	60	1	1
chr11	6103391	6103402	0	139	15	1	1
chr11	6104496	6104515	0	130	24	1	1
chr11	6105332	6105345	3	132	19	3	1
chr11	6107110	6107127	1	133	20	2	1
chr11	6107713	6107738	9	109	36	4	1
chr11	6109108	6109167	3	51	100	3	1
chr11	6116288	6116315	1	51	102	2	1
chr11	6116413	6116427	0	128	26	1	1
chr11	6117327	6117338	0	149	5	1	1
chr11	6117855	6117869	0	145	9	1	1
chr11	6120872	6120883	0	132	22	1	1
chr11	6124950	6124961	0	99	55	1	1
chr11	6128252	6128263	0	154	0	1	1
chr11	6129409	6129420	0	144	10	1	1
chr11	6129924	6129935	0	139	15	1	1
chr11	6130431	6130442	0	143	11	1	1
chr11	6130480	6130523	4	129	21	2	1
chr11	6130591	6130602	0	136	18	1	1
chr11	6130639	6130665	0	137	17	1	1
chr11	6132047	6132066	0	151	3	1	1
chr11	6132479	6132494	0	125	29	1	1
chr11	6134261	6134272	0	134	20	1	1
chr11	6134601	6134618	0	146	8	1	1
chr11	6135218	6135229	0	148	6	1	1
chr11	6135784	6135821	8	74	72	4	1
chr11	6135823	6135837	0	150	4	1	1
chr11	6147393	6147437	0	143	11	1	1
chr11	6150018	6150029	0	142	12	1	1
chr11	6150030	6150041	0	142	12	1	1
chr11	6150709	6150720	0	148	6	1	1
chr11	6154863	6154874	1	141	12	2	1
chr11	6155643	6155654	0	147	7	1	1
chr11	6156381	6156392	0	148	6	1	1
chr11	6156676	6156690	0	147	7	1	1
chr11	6157555	6157582	0	147	7	1	1
chr11	6158417	6158428	0	113	41	1	1
chr11	6159739	6159750	0	152	2	1	1
chr11	6161450	6161461	0	147	7	1	1
chr11	6167008	6167019	0	153	1	1	1
chr11	6167183	6167232	15	19	120	3	1
chr11	6169008	6169022	0	142	12	1	1
chr11	6170499	6170510	0	151	3	1	1
chr11	6172069	6172104	1	120	33	3	2
chr11	6174553	6174596	11	25	118	3	1
chr11	6176589	6176600	0	106	48	1	1
chr11	6178789	6178800	0	149	5	1	1
chr11	6178799	6178810	0	150	4	1	1
chr11	6179340	6179359	0	137	17	1	1
chr11	6181577	6181594	0	151	3	1	1
chr11	6182077	6182092	0	151	3	1	1
chr11	6182394	6182405	0	148	6	1	1
chr11	6185153	6185176	13	66	75	2	1
chr11	6187872	6187883	0	146	8	1	1
chr11	6190736	6190747	0	130	24	1	1
chr11	6190982	6190993	0	143	11	1	1
chr11	6191247	6191278	1	102	51	3	2
chr11	6191457	6191471	0	135	19	1	1
chr11	6193649	6193696	5	116	33	5	2
chr11	6195007	6195022	0	147	7	1	1
chr11	6195480	6195495	0	140	14	1	1
chr11	6195500	6195511	1	138	15	2	1
chr11	6195535	6195546	0	127	27	1	1
chr11	6196153	6196170	0	0	154	0	0
chr11	6196272	6196286	0	117	37	1	1
chr11	6196696	6196711	1	129	24	2	1
chr11	6198286	6198297	0	138	16	1	1
chr11	6201632	6201646	0	150	4	1	1
chr11	6208631	6208678	19	7	128	6	1
chr11	6208679	6208710	4	63	87	4	1
chr11	6212244	6212261	1	147	6	2	1
chr11	6212751	6212765	0	146	8	1	1
chr11	6213296	6213307	0	154	0	1	1
chr11	6217347	6217392	5	24	125	4	1
chr11	6221131	6221142	1	114	39	2	1
chr11	6221730	6221759	2	118	34	2	1
chr11	6222556	6222587	0	133	21	1	1
chr11	6228551	6228562	0	152	2	1	1
chr11	6233259	6233270	0	152	2	1	1
chr11	6233408	6233443	0	146	8	1	1
chr11	6233750	6233761	0	91	63	1	1
chr11	6234948	6234967	0	136	18	1	1
chr11	6239111	6239155	0	122	32	1	1
chr11	6240644	6240655	0	146	8	1	1
chr11	6241642	6241686	0	141	13	1	1
chr11	6242288	6242299	0	124	30	1	1
chr11	6242839	6242910	4	1	149	3	1
chr11	6243214	6243233	0	130	24	1	1
chr11	6244777	6244788	0	153	1	1	1
chr11	6248849	6248892	8	26	120	3	1
chr11	6249394	6249449	4	98	52	6	3
chr11	6249591	6249602	0	136	18	1	1
chr11	6250195	6250206	0	138	16	1	1
chr11	6251067	6251081	0	122	32	1	1
chr11	6260301	6260316	0	151	3	1	1
chr11	6260761	6260775	0	141	13	1	1
chr11	6263338	6263349	0	148	6	1	1
chr11	6263649	6263676	1	148	5	2	1
chr11	6264584	6264595	1	127	26	2	1
chr11	6265113	6265132	0	146	8	1	1
chr11	6268522	6268533	0	135	19	1	1
chr11	6272722	6272733	0	147	7	1	1
chr11	6273282	6273293	0	140	14	1	1
chr11	6275910	6275957	4	18	132	5	1
chr11	6277507	6277522	0	79	75	1	1
chr11	6277554	6277565	0	116	38	1	1
chr11	6278280	6278291	0	118	36	1	1
chr11	6279289	6279300	0	148	6	1	1
chr11	6279677	6279704	0	51	103	1	1
chr11	6280332	6280346	0	104	50	1	1
chr11	6281961	6281972	0	142	12	1	1
chr11	6282328	6282342	0	144	10	1	1
chr11	6282923	6282962	7	80	67	4	1
chr11	6283502	6283513	0	39	115	1	1
chr11	6283891	6283974	0	0	154	0	0
chr11	6284163	6284178	0	139	15	1	1
chr11	6285026	6285055	0	140	14	1	1
chr11	6285411	6285422	0	142	12	1	1
chr11	6285537	6285548	0	138	16	1	1
chr11	6285848	6285883	4	128	22	3	1
chr11	6287051	6287074	0	146	8	2	2
chr11	6289485	6289500	0	80	74	1	1
chr11	6289898	6289913	0	137	17	1	1
chr11	6290668	6290679	0	137	17	1	1
chr11	6295857	6295880	1	152	1	2	1
chr11	6297289	6297300	0	150	4	1	1
chr11	6299872	6299891	1	85	68	2	1
chr11	6299904	6299918	0	106	48	1	1
chr11	6300808	6300819	0	143	11	1	1
chr11	6300819	6300834	0	145	9	1	1
chr11	6303329	6303340	0	80	74	1	1
chr11	6310092	6310103	0	146	8	1	1
chr11	6311826	6311837	0	148	6	1	1
chr11	6312113	6312137	1	146	7	2	1
chr11	6312761	6312774	1	136	17	2	1
chr11	6318881	6318896	0	150	4	1	1
chr11	6320783	6320796	1	127	26	2	1
chr11	6322803	6322814	0	113	41	1	1
chr11	6324675	6324718	10	24	120	5	1
chr11	6327004	6327015	0	152	2	1	1
chr11	6328129	6328140	0	153	1	1	1
chr11	6328547	6328558	0	152	2	1	1
chr11	6330653	6330672	0	145	9	1	1
chr11	6330868	6330879	0	112	42	1	1
chr11	6334762	6334773	0	137	17	1	1
chr11	6335209	6335220	0	153	1	1	1
chr11	6337816	6337830	0	146	8	1	1
chr11	6340867	6340878	0	139	15	1	1
chr11	6341344	6341355	0	150	4	1	1
chr11	6343339	6343350	0	148	6	1	1
chr11	6343874	6343885	0	148	6	1	1
chr11	6344311	6344330	0	149	5	1	1
chr11	6344939	6344954	0	152	2	1	1
chr11	6345302	6345317	0	153	1	1	1
chr11	6345863	6345882	0	150	4	1	1
chr11	6345896	6345927	1	150	3	2	1
chr11	6350120	6350144	0	132	22	1	1
chr11	6350154	6350165	0	135	19	1	1
chr11	6351981	6351992	0	121	33	1	1
chr11	6352613	6352624	0	139	15	1	1
chr11	6352825	6352836	0	99	55	1	1
chr11	6354335	6354349	0	147	7	1	1
chr11	6356545	6356556	0	118	36	1	1
chr11	6356674	6356685	0	145	9	1	1
chr11	6358138	6358153	0	133	21	1	1
chr11	6358316	6358327	0	148	6	1	1
chr11	6362047	6362086	2	108	44	2	1
chr11	6362399	6362410	0	151	3	1	1
chr11	6363383	6363397	0	152	2	1	1
chr11	6364243	6364278	0	113	41	1	1
chr11	6364537	6364548	0	131	23	1	1
chr11	6368709	6368720	0	137	17	1	1
chr11	6369897	6369920	2	128	24	3	1
chr11	6371378	6371391	1	142	11	2	1
chr11	6371540	6371554	0	151	3	1	1
chr11	6373613	6373668	10	85	59	6	2
chr11	6375334	6375377	26	32	96	4	1
chr11	6375407	6375424	0	154	0	1	1
chr11	6376291	6376315	0	142	12	1	1
chr11	6377313	6377328	11	81	62	4	1
chr11	6377672	6377683	0	109	45	1	1
chr11	6379403	6379417	1	126	27	2	1
chr11	6380035	6380049	0	149	5	1	1
chr11	6381821	6381840	1	146	7	2	1
chr11	6381840	6381855	0	142	12	1	1
chr11	6385067	6385078	0	136	18	1	1
chr11	6388432	6388446	0	74	80	1	1
[truncated: 63,386 more rows]
