# Supplementary material for: A novel quantitative trait locus implicates Msh3 in the propensity for genome-wide short tandem repeat expansions in mice
Source: Genome Res. 2023 May;33(5):689–702. doi: 10.1101/gr.277576.122 (PMC10317118; doi:10.1101/gr.277576.122)
Supplement: Supplemental Material [file supp_gr.277576.122_Supplemental_code.zip › BXD-STR-Mutator-Manuscript-main/Ashbrook_Manuscript/data/by_loc_str/chr12.tsv]

chrom	pos	end	het	hom	nocall	n_unq_gt_w_het	n_unq_gt_wo_het
chr12	3010782	3010793	1	146	7	2	1
chr12	3022415	3022458	2	2	150	3	1
chr12	3030262	3030307	9	19	126	3	1
chr12	3037884	3037958	47	27	80	5	1
chr12	3038516	3038527	0	146	8	1	1
chr12	3038957	3038968	0	130	24	1	1
chr12	3040355	3040366	0	134	20	1	1
chr12	3041124	3041141	0	125	29	1	1
chr12	3043654	3043665	0	151	3	1	1
chr12	3047295	3047308	0	126	28	1	1
chr12	3047567	3047631	3	135	16	3	2
chr12	3047991	3048036	7	30	117	6	1
chr12	3050587	3050608	3	134	17	4	1
chr12	3057852	3057863	0	118	36	1	1
chr12	3069168	3069179	0	144	10	1	1
chr12	3077357	3077381	0	104	50	1	1
chr12	3078090	3078104	0	126	28	1	1
chr12	3089118	3089133	0	147	7	1	1
chr12	3092664	3092675	0	127	27	1	1
chr12	3097315	3097350	7	65	82	3	1
chr12	3101215	3101226	0	140	14	1	1
chr12	3101507	3101518	0	147	7	1	1
chr12	3102504	3102527	0	134	20	1	1
chr12	3102635	3102646	0	140	14	1	1
chr12	3113415	3113426	0	141	13	1	1
chr12	3117212	3117237	3	93	58	3	1
chr12	3122802	3122845	9	23	122	4	1
chr12	3125342	3125353	0	91	63	1	1
chr12	3125533	3125544	0	135	19	1	1
chr12	3125964	3125975	0	153	1	1	1
chr12	3130410	3130421	0	121	33	1	1
chr12	3131900	3131919	0	97	57	1	1
chr12	3136787	3136871	2	0	152	1	0
chr12	3137570	3137581	0	135	19	1	1
chr12	3138358	3138373	0	154	0	1	1
chr12	3138583	3138614	5	82	67	3	1
chr12	3139706	3139721	0	150	4	1	1
chr12	3139936	3139987	8	9	137	3	1
chr12	3142111	3142122	0	120	34	1	1
chr12	3146346	3146361	0	127	27	1	1
chr12	3146655	3146666	0	110	44	1	1
chr12	3149018	3149032	0	66	88	1	1
chr12	3155579	3155590	0	125	29	1	1
chr12	3155654	3155665	0	151	3	1	1
chr12	3155837	3155848	0	154	0	1	1
chr12	3156093	3156128	6	67	81	4	1
chr12	3157639	3157656	0	140	14	1	1
chr12	3161790	3161801	0	153	1	1	1
chr12	3163455	3163466	0	111	43	1	1
chr12	3165346	3165359	2	135	17	2	1
chr12	3166918	3166933	1	131	22	2	1
chr12	3167215	3167226	1	147	6	2	1
chr12	3167232	3167246	0	149	5	1	1
chr12	3167335	3167354	4	107	43	3	1
chr12	3169296	3169311	0	115	39	1	1
chr12	3169690	3169733	4	4	146	6	2
chr12	3173121	3173135	0	151	3	1	1
chr12	3176802	3176841	9	35	110	4	1
chr12	3179325	3179372	4	9	141	3	1
chr12	3179377	3179391	0	147	7	1	1
chr12	3179397	3179408	0	148	6	1	1
chr12	3179562	3179573	1	149	4	2	1
chr12	3182037	3182050	0	125	29	1	1
chr12	3182176	3182187	0	142	12	1	1
chr12	3183636	3183667	1	0	153	1	0
chr12	3186967	3186978	0	132	22	1	1
chr12	3187720	3187731	0	114	40	1	1
chr12	3188940	3188960	1	149	4	2	1
chr12	3189659	3189703	0	107	47	1	1
chr12	3190169	3190204	1	145	8	3	2
chr12	3190860	3190871	0	92	62	1	1
chr12	3194605	3194619	0	153	1	1	1
chr12	3198896	3198939	9	30	115	4	1
chr12	3200910	3200921	0	136	18	1	1
chr12	3206177	3206191	0	152	2	1	1
chr12	3213455	3213466	0	151	3	1	1
chr12	3216320	3216335	1	142	11	2	1
chr12	3218019	3218068	1	6	147	2	1
chr12	3220582	3220605	0	44	110	1	1
chr12	3221576	3221587	0	144	10	1	1
chr12	3222622	3222649	9	83	62	3	1
chr12	3222666	3222701	4	143	7	2	1
chr12	3226151	3226162	0	153	1	1	1
chr12	3228616	3228631	0	151	3	1	1
chr12	3228629	3228640	0	150	4	1	1
chr12	3240327	3240342	0	152	2	1	1
chr12	3240587	3240598	0	154	0	1	1
chr12	3241320	3241331	0	153	1	1	1
chr12	3241632	3241643	0	153	1	1	1
chr12	3242433	3242444	0	142	12	1	1
chr12	3245572	3245583	0	142	12	1	1
chr12	3249593	3249608	0	129	25	1	1
chr12	3251122	3251133	0	113	41	1	1
chr12	3253955	3253966	0	150	4	2	2
chr12	3256477	3256488	0	145	9	1	1
chr12	3257414	3257429	0	143	11	1	1
chr12	3257430	3257444	0	131	23	1	1
chr12	3259384	3259395	0	151	3	1	1
chr12	3259991	3260002	0	152	2	1	1
chr12	3261798	3261837	8	64	82	4	2
chr12	3262193	3262208	0	153	1	1	1
chr12	3264931	3264970	0	143	11	1	1
chr12	3266102	3266117	0	141	13	1	1
chr12	3269730	3269741	0	113	41	1	1
chr12	3269801	3269816	0	130	24	1	1
chr12	3270511	3270522	0	148	6	1	1
chr12	3272934	3272945	0	149	5	1	1
chr12	3274984	3274999	0	151	3	1	1
chr12	3276057	3276070	0	121	33	1	1
chr12	3277457	3277468	0	127	27	1	1
chr12	3278778	3278797	1	151	2	2	1
chr12	3280079	3280104	3	115	36	3	1
chr12	3280105	3280128	1	142	11	2	1
chr12	3280627	3280640	9	106	39	4	1
chr12	3280656	3280667	11	125	18	3	1
chr12	3281477	3281488	0	148	6	1	1
chr12	3284155	3284166	0	137	17	1	1
chr12	3284706	3284732	0	150	4	1	1
chr12	3288391	3288404	2	131	21	2	1
chr12	3289911	3289926	3	110	41	3	1
chr12	3290804	3290815	0	73	81	1	1
chr12	3293644	3293655	0	145	9	1	1
chr12	3294499	3294526	1	133	20	2	1
chr12	3297073	3297084	0	143	11	1	1
chr12	3297776	3297787	0	72	82	1	1
chr12	3299073	3299087	0	133	21	1	1
chr12	3299400	3299423	0	129	25	1	1
chr12	3301925	3301948	0	54	100	1	1
chr12	3304001	3304024	0	153	1	1	1
chr12	3304719	3304730	0	125	29	1	1
chr12	3305115	3305136	4	102	48	3	1
chr12	3310188	3310199	0	132	22	1	1
chr12	3310302	3310321	2	91	61	3	1
chr12	3313554	3313568	0	26	128	1	1
chr12	3314478	3314489	0	130	24	1	1
chr12	3314749	3314762	1	132	21	2	1
chr12	3315837	3315848	0	103	51	1	1
chr12	3316642	3316689	2	8	144	3	1
chr12	3317809	3317828	2	97	55	3	1
chr12	3323997	3324008	7	86	61	4	1
chr12	3324008	3324021	10	91	53	4	1
chr12	3324025	3324038	3	108	43	3	1
chr12	3326260	3326271	0	116	38	1	1
chr12	3326337	3326348	0	84	70	1	1
chr12	3327635	3327690	9	49	96	6	2
chr12	3329605	3329624	2	118	34	2	1
chr12	3338371	3338382	0	144	10	1	1
chr12	3338543	3338563	9	82	63	3	1
chr12	3339227	3339260	5	40	109	4	1
chr12	3339793	3339804	0	126	28	1	1
chr12	3342401	3342445	0	28	126	2	2
chr12	3342512	3342523	0	140	14	1	1
chr12	3343313	3343326	0	115	39	1	1
chr12	3345820	3345835	0	119	35	1	1
chr12	3345923	3345974	4	50	100	2	1
chr12	3346932	3346947	0	152	2	1	1
chr12	3346960	3346971	0	150	4	1	1
chr12	3348116	3348127	0	125	29	1	1
chr12	3348610	3348624	1	142	11	2	1
chr12	3349427	3349490	0	0	154	0	0
chr12	3349866	3349881	0	106	48	1	1
chr12	3352761	3352772	0	125	29	1	1
chr12	3353660	3353709	1	144	9	3	2
chr12	3354362	3354417	12	94	48	7	3
chr12	3356454	3356465	1	9	144	2	1
chr12	3356640	3356651	0	15	139	1	1
chr12	3358325	3358356	0	74	80	1	1
chr12	3359980	3359995	0	122	32	1	1
chr12	3362441	3362452	0	137	17	1	1
chr12	3363866	3363881	0	127	27	1	1
chr12	3368432	3368449	0	0	154	0	0
chr12	3369923	3369960	9	32	113	4	1
chr12	3372831	3372845	0	124	30	1	1
chr12	3373052	3373087	6	96	52	4	1
chr12	3376630	3376641	0	114	40	1	1
chr12	3376772	3376783	0	142	12	1	1
chr12	3377074	3377099	3	104	47	3	1
chr12	3378209	3378220	0	114	40	1	1
chr12	3378889	3378904	0	100	54	1	1
chr12	3379298	3379313	0	138	16	1	1
chr12	3380641	3380688	4	3	147	4	1
chr12	3383053	3383104	1	32	121	3	2
chr12	3383258	3383269	0	104	50	1	1
chr12	3386697	3386710	1	152	1	2	1
chr12	3386793	3386807	0	153	1	1	1
chr12	3389293	3389308	0	73	81	1	1
chr12	3389393	3389410	2	85	67	2	1
chr12	3389893	3389924	0	103	51	1	1
chr12	3390389	3390412	0	115	39	1	1
chr12	3391451	3391465	0	137	17	1	1
chr12	3395267	3395278	0	141	13	1	1
chr12	3395612	3395669	1	2	151	2	1
chr12	3398890	3398901	0	132	22	1	1
chr12	3400504	3400517	0	134	20	1	1
chr12	3400567	3400578	0	146	8	1	1
chr12	3406321	3406344	0	143	11	1	1
chr12	3408168	3408183	0	119	35	1	1
chr12	3409631	3409660	0	134	20	1	1
chr12	3409815	3409838	0	148	6	1	1
chr12	3410958	3411003	7	19	128	4	1
chr12	3412155	3412168	3	66	85	3	1
chr12	3412716	3412727	0	153	1	1	1
chr12	3413277	3413292	1	125	28	2	1
chr12	3414169	3414180	0	142	12	1	1
chr12	3415088	3415099	0	128	26	1	1
chr12	3421658	3421669	0	152	2	1	1
chr12	3422321	3422340	0	144	10	1	1
chr12	3423045	3423056	0	150	4	1	1
chr12	3424094	3424105	0	153	1	1	1
chr12	3424922	3424936	0	130	24	1	1
chr12	3427943	3428007	3	20	131	3	2
chr12	3428481	3428492	0	114	40	1	1
chr12	3429026	3429041	0	139	15	1	1
chr12	3429452	3429463	0	130	24	1	1
chr12	3430938	3430965	1	102	51	3	2
chr12	3434104	3434115	0	146	8	1	1
chr12	3434879	3434890	0	106	48	1	1
chr12	3435080	3435091	0	131	23	1	1
chr12	3438855	3438870	0	144	10	1	1
chr12	3439439	3439454	1	77	76	2	1
chr12	3440161	3440172	0	148	6	1	1
chr12	3440709	3440723	0	108	46	1	1
chr12	3444890	3444904	0	140	14	1	1
chr12	3447283	3447294	0	147	7	1	1
chr12	3449065	3449076	0	131	23	1	1
chr12	3449260	3449274	1	107	46	2	1
chr12	3449340	3449351	0	126	28	1	1
chr12	3450738	3450762	0	138	16	1	1
chr12	3450788	3450799	0	149	5	1	1
chr12	3451295	3451306	0	123	31	1	1
chr12	3452401	3452444	3	107	44	3	1
chr12	3454774	3454785	0	139	15	1	1
chr12	3455959	3455973	0	122	32	1	1
chr12	3456219	3456234	0	145	9	1	1
chr12	3457148	3457159	0	140	14	1	1
chr12	3457588	3457599	0	141	13	1	1
chr12	3457965	3457976	0	0	154	0	0
chr12	3459883	3459894	0	152	2	1	1
chr12	3460151	3460170	1	129	24	2	1
chr12	3460638	3460655	0	143	11	1	1
chr12	3461735	3461749	0	152	2	1	1
chr12	3461815	3461850	13	85	56	6	2
chr12	3462010	3462024	0	143	11	1	1
chr12	3465566	3465577	0	118	36	1	1
chr12	3468769	3468784	0	91	63	1	1
chr12	3471217	3471256	0	56	98	1	1
chr12	3474255	3474278	0	144	10	1	1
chr12	3476260	3476277	0	110	44	1	1
chr12	3481186	3481231	7	13	134	6	2
chr12	3481461	3481506	10	55	89	8	3
chr12	3482446	3482457	0	142	12	1	1
chr12	3482467	3482487	0	148	6	1	1
chr12	3482502	3482513	0	147	7	1	1
chr12	3485247	3485276	8	72	74	3	1
chr12	3485276	3485303	1	94	59	2	1
chr12	3486063	3486074	0	129	25	1	1
chr12	3487219	3487230	0	140	14	1	1
chr12	3488691	3488710	1	139	14	2	1
chr12	3489843	3489860	1	139	14	2	1
chr12	3492377	3492388	0	119	35	1	1
chr12	3494604	3494615	0	148	6	1	1
chr12	3497834	3497863	7	132	15	3	1
chr12	3498400	3498411	0	144	10	1	1
chr12	3498694	3498705	0	138	16	1	1
chr12	3498966	3498983	1	100	53	2	1
chr12	3503128	3503141	0	141	13	1	1
chr12	3503142	3503153	3	126	25	3	1
chr12	3503672	3503683	0	135	19	1	1
chr12	3503700	3503711	0	125	29	1	1
chr12	3508186	3508197	0	136	18	1	1
chr12	3511085	3511098	0	140	14	1	1
chr12	3513954	3513974	0	81	73	1	1
chr12	3515051	3515092	8	36	110	6	2
chr12	3515589	3515600	0	144	10	1	1
chr12	3516365	3516379	0	119	35	1	1
chr12	3516580	3516591	0	140	14	1	1
chr12	3517571	3517612	0	0	154	0	0
chr12	3518251	3518262	0	145	9	1	1
chr12	3520706	3520717	0	145	9	1	1
chr12	3523676	3523719	3	91	60	3	1
chr12	3523808	3523819	0	57	97	1	1
chr12	3525341	3525360	0	109	45	1	1
chr12	3525429	3525440	0	112	42	1	1
chr12	3532389	3532484	20	0	134	15	0
chr12	3535866	3535885	0	115	39	1	1
chr12	3536546	3536560	0	64	90	1	1
chr12	3536585	3536618	7	64	83	4	1
chr12	3537215	3537244	0	127	27	1	1
chr12	3538590	3538601	0	140	14	1	1
chr12	3538608	3538619	0	141	13	1	1
chr12	3539198	3539213	3	108	43	4	1
chr12	3541724	3541753	0	127	27	1	1
chr12	3542634	3542683	0	46	108	1	1
chr12	3544346	3544357	1	66	87	2	1
chr12	3545104	3545115	0	148	6	1	1
chr12	3546673	3546687	0	127	27	1	1
chr12	3547460	3547474	0	131	23	1	1
chr12	3554204	3554215	0	68	86	1	1
chr12	3554848	3554859	0	112	42	1	1
chr12	3555830	3555844	0	114	40	1	1
chr12	3555844	3555855	0	108	46	1	1
chr12	3556473	3556484	0	134	20	1	1
chr12	3556858	3556869	0	119	35	1	1
chr12	3560045	3560060	0	122	32	1	1
chr12	3561196	3561207	0	144	10	1	1
chr12	3561921	3561932	15	41	98	2	1
chr12	3561944	3562003	1	10	143	3	2
chr12	3562567	3562581	0	120	34	1	1
chr12	3562591	3562610	0	138	16	1	1
chr12	3563280	3563304	0	66	88	1	1
chr12	3564277	3564292	0	55	99	1	1
chr12	3565147	3565158	0	153	1	1	1
chr12	3566627	3566638	2	108	44	2	1
chr12	3566659	3566682	1	50	103	2	1
chr12	3567199	3567242	3	18	133	3	1
chr12	3567481	3567492	0	122	32	1	1
chr12	3567559	3567574	1	130	23	2	1
chr12	3569516	3569539	0	134	20	1	1
chr12	3569854	3569865	0	93	61	1	1
chr12	3571810	3571825	0	22	132	1	1
chr12	3572404	3572427	0	52	102	1	1
chr12	3576501	3576512	0	145	9	1	1
chr12	3577727	3577742	0	110	44	1	1
chr12	3578422	3578465	2	122	30	3	2
chr12	3578497	3578508	0	146	8	1	1
chr12	3579747	3579758	0	150	4	1	1
chr12	3581140	3581151	0	127	27	1	1
chr12	3581471	3581500	6	93	55	5	1
chr12	3582158	3582169	0	111	43	1	1
chr12	3583750	3583785	9	31	114	4	1
chr12	3585290	3585301	0	145	9	1	1
chr12	3585343	3585357	0	151	3	1	1
chr12	3585916	3585927	0	146	8	1	1
chr12	3586374	3586388	0	139	15	1	1
chr12	3588688	3588699	0	137	17	1	1
chr12	3589596	3589630	0	114	40	2	2
chr12	3589750	3589761	0	65	89	1	1
chr12	3589818	3589832	0	86	68	1	1
chr12	3590684	3590705	1	76	77	2	1
chr12	3590707	3590750	2	72	80	2	1
chr12	3593691	3593705	0	117	37	1	1
chr12	3595175	3595207	4	111	39	2	1
chr12	3596151	3596170	0	16	138	1	1
chr12	3597465	3597476	0	114	40	1	1
chr12	3598482	3598503	5	117	32	3	1
chr12	3600615	3600626	0	124	30	1	1
chr12	3601001	3601036	0	150	4	1	1
chr12	3604501	3604512	1	106	47	2	1
chr12	3608546	3608561	0	152	2	1	1
chr12	3609072	3609111	8	113	33	4	2
chr12	3609593	3609604	0	142	12	1	1
chr12	3609864	3609875	0	121	33	1	1
chr12	3611782	3611793	0	134	20	1	1
chr12	3613351	3613376	7	75	72	5	2
chr12	3613710	3613725	0	93	61	1	1
chr12	3616857	3616868	0	124	30	1	1
chr12	3617194	3617205	0	103	51	1	1
chr12	3617924	3617935	0	109	45	1	1
chr12	3618303	3618314	1	76	77	2	1
chr12	3629441	3629485	0	119	35	1	1
chr12	3631627	3631638	1	127	26	2	1
chr12	3634394	3634405	0	143	11	1	1
chr12	3635145	3635156	0	55	99	1	1
chr12	3636229	3636276	5	116	33	5	2
chr12	3637255	3637272	6	53	95	4	1
chr12	3641291	3641302	0	145	9	1	1
chr12	3644443	3644472	2	65	87	3	1
chr12	3645035	3645050	5	142	7	4	1
chr12	3646823	3646834	0	149	5	1	1
chr12	3647430	3647441	0	125	29	1	1
chr12	3647486	3647497	0	126	28	1	1
chr12	3649338	3649353	0	152	2	1	1
chr12	3656389	3656428	12	57	85	6	2
chr12	3657371	3657382	0	127	27	1	1
chr12	3658615	3658629	0	149	5	1	1
chr12	3659548	3659597	8	17	129	5	1
chr12	3660289	3660302	3	111	40	2	1
chr12	3661665	3661720	5	67	82	4	1
chr12	3661846	3661866	0	97	57	1	1
chr12	3665022	3665036	1	151	2	2	1
chr12	3666353	3666388	0	135	19	1	1
chr12	3668251	3668262	0	146	8	1	1
chr12	3669574	3669585	0	145	9	1	1
chr12	3672649	3672660	0	66	88	1	1
chr12	3678503	3678514	0	141	13	1	1
chr12	3679818	3679829	0	147	7	1	1
chr12	3680663	3680674	0	136	18	1	1
chr12	3680684	3680695	0	128	26	1	1
chr12	3682326	3682353	6	102	46	4	1
chr12	3682976	3682987	0	139	15	1	1
chr12	3684085	3684096	0	142	12	1	1
chr12	3687747	3687758	0	99	55	1	1
chr12	3692268	3692291	2	80	72	3	1
chr12	3696556	3696571	0	127	27	1	1
chr12	3697812	3697843	0	137	17	1	1
chr12	3698131	3698142	0	154	0	1	1
chr12	3699360	3699377	2	125	27	3	1
chr12	3702030	3702041	0	144	10	1	1
chr12	3702117	3702132	0	144	10	1	1
chr12	3702134	3702145	0	132	22	1	1
chr12	3708675	3708686	0	122	32	1	1
chr12	3709848	3709862	0	150	4	1	1
chr12	3709885	3709898	2	109	43	3	1
chr12	3712513	3712527	0	146	8	1	1
chr12	3714300	3714311	0	79	75	1	1
chr12	3716168	3716179	0	145	9	1	1
chr12	3717728	3717757	6	89	59	3	1
chr12	3722305	3722322	0	120	34	1	1
chr12	3722949	3722960	0	152	2	1	1
chr12	3723627	3723651	1	139	14	2	1
chr12	3724739	3724790	1	0	153	1	0
chr12	3726228	3726271	9	36	109	4	1
chr12	3726685	3726700	0	134	20	1	1
chr12	3726954	3726967	0	138	16	1	1
chr12	3727566	3727577	0	25	129	1	1
chr12	3727608	3727631	0	145	9	1	1
chr12	3728214	3728245	0	149	5	1	1
chr12	3728263	3728274	0	150	4	1	1
chr12	3728309	3728334	5	104	45	3	1
chr12	3731713	3731754	10	23	121	3	1
chr12	3732301	3732324	1	101	52	2	1
chr12	3733816	3733827	0	118	36	1	1
chr12	3734378	3734425	10	32	112	5	2
chr12	3734698	3734712	0	128	26	1	1
chr12	3740375	3740390	0	96	58	1	1
chr12	3742057	3742072	0	139	15	1	1
chr12	3742260	3742323	4	13	137	2	1
chr12	3742326	3742337	0	130	24	1	1
chr12	3748311	3748330	1	138	15	2	1
chr12	3748896	3748907	0	145	9	1	1
chr12	3754189	3754203	0	151	3	1	1
chr12	3754472	3754483	0	142	12	1	1
chr12	3754857	3754868	0	149	5	1	1
chr12	3757593	3757608	0	70	84	1	1
chr12	3758700	3758711	0	136	18	1	1
chr12	3758725	3758744	0	139	15	1	1
chr12	3758887	3758944	1	0	153	1	0
chr12	3758972	3759003	7	94	53	3	1
chr12	3765086	3765097	0	146	8	1	1
chr12	3767778	3767831	0	0	154	0	0
chr12	3769590	3769610	0	152	2	1	1
chr12	3769827	3769838	0	150	4	1	1
chr12	3770115	3770132	0	152	2	1	1
chr12	3770361	3770372	0	140	14	1	1
chr12	3770577	3770594	1	122	31	2	1
chr12	3771791	3771806	0	108	46	1	1
chr12	3774960	3774971	0	146	8	1	1
chr12	3776813	3776824	0	149	5	1	1
chr12	3777737	3777748	0	141	13	1	1
chr12	3780981	3781026	6	11	137	3	1
chr12	3783819	3783830	0	110	44	1	1
chr12	3783957	3784012	1	1	152	2	1
chr12	3784013	3784034	3	53	98	3	1
chr12	3788436	3788450	0	129	25	1	1
chr12	3789982	3789995	1	138	15	2	1
chr12	3790145	3790172	0	127	27	1	1
chr12	3790786	3790875	0	0	154	0	0
chr12	3792191	3792205	0	114	40	1	1
chr12	3792617	3792632	0	78	76	1	1
chr12	3795098	3795139	2	11	141	2	1
chr12	3795686	3795697	0	148	6	1	1
chr12	3797682	3797717	3	34	117	3	1
chr12	3798729	3798772	6	107	41	5	2
chr12	3798773	3798784	8	94	52	4	1
chr12	3798794	3798833	7	30	117	5	1
chr12	3798833	3798847	0	149	5	1	1
chr12	3799500	3799517	0	104	50	1	1
chr12	3800947	3800970	0	115	39	1	1
chr12	3802298	3802312	0	141	13	1	1
chr12	3802930	3802945	0	143	11	1	1
chr12	3806989	3807000	0	106	48	1	1
chr12	3807155	3807166	0	91	63	1	1
chr12	3807919	3807930	0	146	8	1	1
chr12	3809207	3809224	2	111	41	2	1
chr12	3810948	3810967	0	102	52	1	1
chr12	3812080	3812097	0	6	148	1	1
chr12	3812102	3812141	1	0	153	1	0
chr12	3812165	3812182	0	3	151	1	1
chr12	3812187	3812206	0	4	150	1	1
chr12	3812230	3812247	0	12	142	1	1
chr12	3812252	3812275	0	9	145	1	1
chr12	3813029	3813048	0	103	51	1	1
chr12	3813929	3813940	0	135	19	1	1
chr12	3814168	3814179	0	118	36	1	1
chr12	3814185	3814196	0	115	39	1	1
chr12	3814984	3814995	0	118	36	1	1
chr12	3816216	3816233	0	131	23	1	1
chr12	3817115	3817126	0	140	14	1	1
chr12	3817886	3817897	0	130	24	1	1
chr12	3819046	3819059	8	83	63	3	1
chr12	3819382	3819401	13	58	83	3	1
chr12	3821202	3821241	3	79	72	4	1
chr12	3826650	3826681	4	63	87	2	1
chr12	3827493	3827508	2	54	98	3	1
chr12	3827622	3827659	6	31	117	4	1
chr12	3828900	3828955	2	0	152	1	0
chr12	3829323	3829334	0	153	1	1	1
chr12	3829365	3829376	0	153	1	1	1
chr12	3829407	3829418	0	151	3	1	1
chr12	3829449	3829460	0	152	2	1	1
chr12	3829704	3829727	0	149	5	2	2
chr12	3830735	3830750	0	112	42	1	1
chr12	3831518	3831529	0	87	67	1	1
chr12	3832305	3832322	2	117	35	3	1
chr12	3835790	3835801	0	141	13	1	1
chr12	3838781	3838834	1	5	148	3	2
chr12	3839601	3839612	0	150	4	1	1
chr12	3839729	3839740	0	149	5	1	1
chr12	3842566	3842581	0	136	18	1	1
chr12	3846005	3846020	0	116	38	1	1
chr12	3846019	3846030	0	118	36	1	1
chr12	3848802	3848817	0	97	57	1	1
chr12	3848828	3848848	0	79	75	1	1
chr12	3848889	3848942	1	0	153	1	0
chr12	3848963	3848982	0	32	122	1	1
chr12	3848988	3849003	0	38	116	1	1
chr12	3852069	3852086	0	72	82	1	1
chr12	3852185	3852196	0	83	71	1	1
chr12	3855234	3855255	2	123	29	3	1
chr12	3855649	3855660	0	116	38	1	1
chr12	3856119	3856130	0	111	43	1	1
chr12	3859163	3859190	0	148	6	1	1
chr12	3859482	3859493	1	123	30	2	1
chr12	3861674	3861685	0	117	37	1	1
chr12	3863174	3863185	0	141	13	1	1
chr12	3863758	3863769	0	138	16	1	1
chr12	3863891	3863922	0	146	8	1	1
chr12	3864631	3864648	0	152	2	1	1
chr12	3866775	3866786	0	147	7	1	1
chr12	3871323	3871338	0	139	15	1	1
chr12	3874845	3874884	2	120	32	3	1
chr12	3876492	3876511	0	99	55	1	1
chr12	3876967	3876990	0	147	7	1	1
chr12	3880482	3880493	0	147	7	1	1
chr12	3887102	3887116	0	146	8	1	1
chr12	3890663	3890686	0	1	153	1	1
chr12	3890693	3890730	4	12	138	5	1
chr12	3891024	3891035	0	124	30	1	1
chr12	3891697	3891708	0	141	13	1	1
chr12	3894428	3894443	0	134	20	1	1
chr12	3895279	3895290	0	90	64	1	1
chr12	3898448	3898522	1	2	151	3	2
chr12	3898539	3898550	0	46	108	1	1
chr12	3902177	3902191	0	134	20	1	1
chr12	3903283	3903332	3	81	70	3	2
chr12	3904934	3904945	0	56	98	1	1
chr12	3907789	3907804	0	148	6	1	1
chr12	3907807	3907821	1	142	11	2	1
chr12	3908521	3908532	0	76	78	1	1
chr12	3909639	3909650	0	154	0	1	1
chr12	3916348	3916374	6	113	35	2	1
chr12	3916426	3916437	0	151	3	1	1
chr12	3916442	3916453	0	150	4	1	1
chr12	3917274	3917285	0	118	36	1	1
chr12	3917328	3917363	9	32	113	5	1
chr12	3918297	3918308	0	112	42	1	1
chr12	3918437	3918448	0	70	84	1	1
chr12	3919235	3919252	0	137	17	1	1
chr12	3919881	3919896	0	149	5	1	1
chr12	3920964	3920979	0	123	31	1	1
chr12	3921117	3921134	0	97	57	1	1
chr12	3921137	3921151	0	84	70	1	1
chr12	3922617	3922628	0	153	1	1	1
chr12	3922629	3922640	0	154	0	1	1
chr12	3922794	3922805	0	97	57	1	1
chr12	3925179	3925190	4	30	120	3	1
chr12	3925191	3925241	1	1	152	2	1
chr12	3925542	3925557	1	112	41	2	1
chr12	3926587	3926598	0	48	106	1	1
chr12	3926906	3926917	1	134	19	2	1
chr12	3927404	3927415	0	102	52	1	1
chr12	3927696	3927713	0	35	119	1	1
chr12	3928157	3928176	0	150	4	1	1
chr12	3929744	3929761	0	142	12	1	1
chr12	3929841	3929906	0	13	141	1	1
chr12	3932942	3932953	0	137	17	1	1
chr12	3933234	3933251	0	145	9	1	1
chr12	3933791	3933802	0	154	0	1	1
chr12	3935112	3935127	0	125	29	1	1
chr12	3935799	3935810	0	97	57	1	1
chr12	3936183	3936202	0	91	63	1	1
chr12	3937630	3937653	0	140	14	1	1
chr12	3938308	3938322	0	146	8	1	1
chr12	3941141	3941152	0	118	36	1	1
chr12	3941203	3941214	0	145	9	1	1
chr12	3942700	3942714	0	123	31	1	1
chr12	3943176	3943187	0	110	44	1	1
chr12	3943201	3943270	1	4	149	2	1
chr12	3945234	3945251	0	131	23	1	1
chr12	3946141	3946162	0	100	54	1	1
chr12	3946629	3946660	0	108	46	1	1
chr12	3949506	3949520	0	49	105	1	1
chr12	3949732	3949755	0	145	9	1	1
chr12	3951166	3951177	0	123	31	1	1
chr12	3951698	3951709	0	147	7	1	1
chr12	3952513	3952524	0	126	28	1	1
chr12	3952536	3952559	1	127	26	2	1
chr12	3956793	3956812	0	79	75	1	1
chr12	3957154	3957195	2	12	140	2	1
chr12	3957904	3957955	3	7	144	4	1
chr12	3965069	3965093	0	127	27	1	1
chr12	3967711	3967722	0	118	36	1	1
chr12	3969387	3969398	0	154	0	1	1
chr12	3972239	3972250	0	93	61	1	1
chr12	3972769	3972780	0	138	16	1	1
chr12	3972806	3972817	0	136	18	1	1
chr12	3976163	3976174	0	135	19	1	1
chr12	3977569	3977580	0	132	22	1	1
chr12	3978627	3978641	0	140	14	1	1
chr12	3982979	3983034	0	0	154	0	0
chr12	3985242	3985256	0	144	10	1	1
chr12	3987837	3987848	0	148	6	1	1
chr12	3989283	3989314	3	57	94	3	1
chr12	3989914	3989925	0	128	26	1	1
chr12	3992308	3992322	0	109	45	1	1
chr12	3993543	3993558	0	136	18	1	1
chr12	3995695	3995714	0	131	23	1	1
chr12	4000370	4000381	0	122	32	1	1
chr12	4001335	4001362	1	87	66	2	1
chr12	4011086	4011103	0	130	24	1	1
chr12	4014851	4014862	0	134	20	1	1
chr12	4015146	4015157	0	132	22	1	1
chr12	4016106	4016123	3	112	39	2	1
chr12	4017375	4017394	0	146	8	1	1
chr12	4020166	4020207	10	99	45	5	2
chr12	4020208	4020240	3	120	31	3	1
chr12	4022514	4022578	3	3	148	4	1
chr12	4025837	4025866	8	84	62	4	1
chr12	4027689	4027700	1	107	46	2	1
chr12	4030670	4030681	0	126	28	1	1
chr12	4030691	4030706	0	123	31	1	1
chr12	4033198	4033209	0	143	11	1	1
chr12	4034523	4034554	9	92	53	5	2
chr12	4035057	4035116	14	68	72	6	3
chr12	4036038	4036049	0	150	4	1	1
chr12	4036821	4036840	0	145	9	1	1
chr12	4039187	4039248	2	0	152	2	0
chr12	4040394	4040413	0	149	5	1	1
chr12	4046429	4046454	7	37	110	4	1
chr12	4047886	4047897	0	148	6	1	1
chr12	4049112	4049131	2	122	30	2	1
chr12	4050050	4050070	0	142	12	1	1
chr12	4050390	4050415	2	112	40	2	1
chr12	4051950	4051967	0	116	38	1	1
chr12	4052158	4052169	0	148	6	1	1
chr12	4052319	4052352	15	40	99	7	1
chr12	4052361	4052398	10	31	113	3	1
chr12	4054267	4054281	0	132	22	1	1
chr12	4054708	4054719	0	77	77	1	1
chr12	4054776	4054803	0	147	7	1	1
chr12	4056950	4056964	0	147	7	1	1
chr12	4057218	4057231	0	146	8	1	1
chr12	4057987	4058002	5	130	19	4	1
chr12	4058042	4058055	2	123	29	3	1
chr12	4058093	4058106	1	138	15	2	1
chr12	4058144	4058157	2	136	16	3	1
chr12	4058217	4058232	0	128	26	1	1
chr12	4061587	4061598	0	142	12	1	1
chr12	4062329	4062384	3	12	139	4	1
chr12	4063560	4063603	10	15	129	4	1
chr12	4066676	4066693	0	152	2	1	1
chr12	4066967	4066978	0	151	3	1	1
chr12	4067732	4067743	7	101	46	3	1
chr12	4067743	4067778	7	59	88	3	1
chr12	4069807	4069818	0	129	25	1	1
chr12	4072325	4072336	0	153	1	1	1
chr12	4072467	4072494	0	149	5	1	1
chr12	4076325	4076352	0	138	16	1	1
chr12	4076671	4076682	0	142	12	1	1
chr12	4078202	4078213	0	150	4	1	1
chr12	4079608	4079647	8	36	110	3	1
chr12	4080206	4080247	9	26	119	4	1
chr12	4081436	4081463	8	86	60	4	1
chr12	4084074	4084105	4	83	67	3	1
chr12	4085037	4085048	0	109	45	1	1
chr12	4088397	4088408	0	142	12	1	1
chr12	4089408	4089432	13	118	23	3	1
chr12	4089479	4089493	3	18	133	2	1
chr12	4089535	4089554	2	125	27	2	1
chr12	4089895	4089910	0	124	30	1	1
chr12	4092625	4092658	10	82	62	5	1
chr12	4093349	4093368	1	144	9	2	1
chr12	4093563	4093584	1	110	43	2	1
chr12	4094441	4094460	0	150	4	1	1
chr12	4096786	4096797	0	74	80	1	1
chr12	4101832	4101843	0	132	22	1	1
chr12	4105721	4105782	2	1	151	3	1
chr12	4107250	4107261	0	151	3	1	1
chr12	4108882	4108901	0	122	32	1	1
chr12	4113811	4113826	0	151	3	1	1
chr12	4114067	4114084	2	46	106	2	1
chr12	4114212	4114236	1	79	74	2	1
chr12	4115136	4115147	0	110	44	1	1
chr12	4115416	4115427	0	111	43	1	1
chr12	4116878	4116889	0	154	0	1	1
chr12	4117121	4117158	7	58	89	4	2
chr12	4117318	4117337	1	145	8	2	1
chr12	4119208	4119239	10	82	62	4	1
chr12	4119342	4119373	11	74	69	7	1
chr12	4120296	4120313	1	89	64	2	1
chr12	4120521	4120538	0	145	9	1	1
chr12	4120759	4120770	0	80	74	1	1
chr12	4123257	4123272	1	111	42	2	1
chr12	4125371	4125382	0	83	71	1	1
chr12	4125668	4125682	0	126	28	1	1
chr12	4126501	4126524	0	144	10	1	1
chr12	4129410	4129439	4	56	94	3	1
chr12	4131692	4131716	0	44	110	2	2
chr12	4131716	4131731	0	38	116	1	1
chr12	4134956	4134967	0	150	4	1	1
chr12	4136141	4136156	0	19	135	1	1
chr12	4136396	4136411	0	141	13	1	1
chr12	4139085	4139100	1	138	15	2	1
chr12	4140357	4140406	2	85	67	3	1
chr12	4142344	4142367	0	115	39	1	1
chr12	4142922	4142933	0	129	25	1	1
chr12	4143060	4143111	10	81	63	4	2
chr12	4144911	4144922	0	143	11	1	1
chr12	4146378	4146389	0	127	27	1	1
chr12	4147663	4147682	0	145	9	1	1
chr12	4147994	4148008	0	135	19	1	1
chr12	4150034	4150051	0	145	9	1	1
chr12	4151833	4151844	0	67	87	1	1
chr12	4151850	4151885	13	51	90	3	1
chr12	4154071	4154100	0	105	49	1	1
chr12	4154187	4154198	0	130	24	1	1
chr12	4154227	4154265	2	115	37	3	1
chr12	4155868	4155879	0	81	73	1	1
chr12	4155996	4156031	9	42	103	3	1
chr12	4157044	4157055	0	137	17	1	1
chr12	4158555	4158590	10	39	105	4	1
chr12	4163883	4163894	0	114	40	1	1
chr12	4164200	4164231	2	144	8	3	1
chr12	4164389	4164400	0	145	9	1	1
chr12	4164862	4164877	0	95	59	1	1
chr12	4165709	4165760	21	41	92	5	2
chr12	4165762	4165801	14	8	132	5	1
chr12	4165971	4165982	0	133	21	1	1
chr12	4166178	4166189	0	108	46	1	1
chr12	4168537	4168556	0	134	20	1	1
chr12	4169016	4169043	7	99	48	4	1
chr12	4176603	4176650	2	15	137	2	1
chr12	4177805	4177822	1	119	34	2	1
chr12	4181817	4181828	0	133	21	1	1
chr12	4183805	4183832	4	60	90	5	2
chr12	4195380	4195391	2	111	41	2	1
chr12	4196511	4196522	0	118	36	1	1
chr12	4197400	4197423	0	122	32	1	1
chr12	4197615	4197634	1	122	31	2	1
chr12	4202905	4202920	0	91	63	1	1
chr12	4204692	4204707	0	106	48	1	1
chr12	4205382	4205397	0	134	20	1	1
chr12	4207426	4207440	0	118	36	1	1
chr12	4207448	4207462	0	127	27	1	1
chr12	4207683	4207707	0	143	11	1	1
chr12	4208063	4208074	0	139	15	1	1
chr12	4211047	4211058	0	132	22	1	1
chr12	4216141	4216156	0	147	7	1	1
chr12	4217819	4217830	0	135	19	1	1
chr12	4222683	4222694	0	150	4	1	1
chr12	4225395	4225406	0	110	44	1	1
chr12	4228738	4228782	0	143	11	1	1
chr12	4231178	4231192	0	138	16	1	1
chr12	4232252	4232263	0	103	51	1	1
chr12	4232847	4232858	0	130	24	1	1
chr12	4239029	4239040	0	91	63	1	1
chr12	4240695	4240756	1	0	153	1	0
chr12	4240790	4240801	0	104	50	1	1
chr12	4246827	4246870	5	23	126	4	2
chr12	4247317	4247331	0	153	1	1	1
chr12	4250372	4250391	0	136	18	1	1
chr12	4251654	4251683	0	72	82	1	1
chr12	4254491	4254502	0	137	17	1	1
chr12	4256218	4256259	13	33	108	4	1
chr12	4256260	4256287	4	116	34	4	1
chr12	4257315	4257329	0	149	5	1	1
chr12	4258197	4258211	0	111	43	1	1
chr12	4261344	4261373	11	70	73	3	1
chr12	4262771	4262785	2	123	29	3	1
chr12	4263863	4263878	0	95	59	1	1
chr12	4264731	4264742	0	113	41	1	1
chr12	4270078	4270089	0	142	12	1	1
chr12	4272257	4272276	0	134	20	1	1
chr12	4273033	4273052	0	121	33	1	1
chr12	4275716	4275731	0	143	11	1	1
chr12	4276400	4276414	0	60	94	1	1
chr12	4276422	4276454	0	55	99	1	1
chr12	4276473	4276502	2	95	57	3	1
chr12	4276766	4276817	11	124	19	5	1
chr12	4276942	4276957	39	105	10	3	1
chr12	4277096	4277119	1	108	45	2	1
chr12	4278445	4278456	0	143	11	1	1
chr12	4280653	4280668	0	147	7	1	1
chr12	4281706	4281720	0	152	2	1	1
chr12	4281727	4281742	0	154	0	1	1
chr12	4282082	4282105	9	99	46	4	2
chr12	4282113	4282128	0	106	48	1	1
chr12	4283217	4283234	2	113	39	2	1
chr12	4289309	4289320	0	138	16	1	1
chr12	4291577	4291588	0	118	36	1	1
chr12	4291856	4291867	1	76	77	2	1
chr12	4293277	4293322	10	26	118	3	1
chr12	4295753	4295764	0	135	19	1	1
chr12	4296054	4296065	0	148	6	1	1
chr12	4300962	4301001	1	136	17	3	2
chr12	4301215	4301230	2	68	84	2	1
chr12	4303123	4303134	5	131	18	2	1
chr12	4304067	4304098	7	141	6	4	2
chr12	4304879	4304890	0	146	8	1	1
chr12	4306376	4306407	0	143	11	1	1
chr12	4310500	4310511	0	52	102	1	1
chr12	4314286	4314300	0	148	6	1	1
chr12	4316402	4316413	0	126	28	1	1
chr12	4317624	4317638	0	100	54	1	1
chr12	4318110	4318145	6	69	79	4	1
chr12	4319707	4319716	0	64	90	1	1
chr12	4319747	4319762	0	132	22	1	1
chr12	4323671	4323682	0	152	2	1	1
chr12	4326216	4326227	0	145	9	1	1
chr12	4327611	4327622	0	127	27	1	1
chr12	4337231	4337242	0	147	7	1	1
chr12	4337414	4337425	0	148	6	1	1
chr12	4343404	4343415	0	144	10	1	1
chr12	4344594	4344608	0	141	13	1	1
chr12	4346801	4346838	7	50	97	3	1
chr12	4346852	4346863	0	143	11	1	1
chr12	4349434	4349445	1	129	24	2	1
chr12	4355844	4355881	15	40	99	5	2
chr12	4365358	4365377	0	122	32	1	1
chr12	4368862	4368873	0	129	25	1	1
chr12	4370480	4370491	0	128	26	1	1
chr12	4371309	4371328	0	150	4	1	1
chr12	4372684	4372697	15	83	56	4	1
chr12	4372702	4372733	11	53	90	4	1
chr12	4376497	4376511	0	146	8	1	1
chr12	4380410	4380430	0	131	23	1	1
chr12	4383460	4383473	0	129	25	1	1
chr12	4384603	4384626	2	137	15	2	1
chr12	4386946	4386963	0	140	14	1	1
chr12	4387269	4387280	0	153	1	1	1
chr12	4387947	4387962	0	131	23	1	1
chr12	4388425	4388450	6	102	46	4	1
chr12	4389020	4389051	1	152	1	2	1
chr12	4390424	4390439	0	151	3	1	1
chr12	4390700	4390731	2	78	74	3	1
chr12	4392549	4392560	0	138	16	1	1
chr12	4395981	4395998	0	153	1	1	1
chr12	4397937	4397948	1	143	10	2	1
chr12	4397958	4397981	3	99	52	3	2
chr12	4398940	4398953	0	109	45	1	1
chr12	4399190	4399201	0	138	16	1	1
chr12	4400614	4400633	1	101	52	2	1
chr12	4400651	4400682	1	55	98	2	1
chr12	4402245	4402256	0	143	11	1	1
chr12	4402505	4402568	11	25	118	8	2
chr12	4404124	4404159	32	34	88	5	1
chr12	4404540	4404559	0	144	10	1	1
chr12	4409056	4409067	0	133	21	1	1
chr12	4410165	4410180	9	122	23	4	1
chr12	4410795	4410810	0	152	2	1	1
chr12	4411023	4411034	0	151	3	1	1
chr12	4412167	4412181	0	142	12	1	1
chr12	4412302	4412313	0	108	46	1	1
chr12	4412674	4412697	3	108	43	3	1
chr12	4412697	4412708	1	144	9	2	1
chr12	4414262	4414281	0	145	9	1	1
chr12	4416564	4416575	0	141	13	1	1
chr12	4418312	4418323	0	135	19	1	1
chr12	4419232	4419267	2	145	7	2	1
chr12	4419732	4419743	0	145	9	1	1
chr12	4421852	4421897	13	14	127	5	1
chr12	4421897	4421912	2	126	26	3	1
chr12	4422504	4422519	0	153	1	1	1
chr12	4423821	4423832	0	142	12	1	1
chr12	4425258	4425272	0	147	7	1	1
chr12	4425778	4425807	0	152	2	1	1
chr12	4427563	4427606	6	84	64	3	1
chr12	4427643	4427702	9	37	108	6	2
chr12	4427776	4427803	7	84	63	7	2
chr12	4428711	4428722	0	144	10	1	1
chr12	4432174	4432185	0	142	12	1	1
chr12	4432430	4432443	1	128	25	2	1
chr12	4438387	4438398	0	152	2	1	1
chr12	4438909	4438936	0	136	18	1	1
chr12	4441123	4441146	0	90	64	1	1
chr12	4441296	4441315	0	146	8	1	1
chr12	4442111	4442122	0	91	63	1	1
chr12	4442183	4442214	0	103	51	1	1
chr12	4444510	4444536	5	126	23	3	1
chr12	4445215	4445265	0	143	11	1	1
chr12	4447173	4447188	1	130	23	2	1
chr12	4447731	4447745	0	143	11	1	1
chr12	4447750	4447761	0	146	8	1	1
chr12	4448115	4448126	0	152	2	1	1
chr12	4450531	4450554	2	126	26	2	1
chr12	4452061	4452072	0	142	12	1	1
chr12	4459440	4459451	2	135	17	2	1
chr12	4459475	4459486	0	135	19	1	1
chr12	4460425	4460468	6	106	42	5	2
chr12	4461076	4461087	0	129	25	1	1
chr12	4461406	4461421	0	147	7	1	1
chr12	4462104	4462133	5	104	45	3	1
chr12	4462703	4462742	7	60	87	5	1
chr12	4463570	4463584	1	150	3	2	1
chr12	4471241	4471256	0	146	8	1	1
chr12	4472361	4472372	0	152	2	1	1
chr12	4472554	4472599	6	30	118	5	1
chr12	4475898	4475917	1	132	21	2	1
chr12	4476780	4476791	0	104	50	1	1
chr12	4476897	4476914	0	59	95	1	1
chr12	4480931	4480950	1	151	2	2	1
chr12	4481361	4481372	0	137	17	1	1
chr12	4487164	4487175	0	149	5	1	1
chr12	4487903	4487914	1	104	49	2	1
chr12	4488299	4488310	0	154	0	1	1
chr12	4489426	4489445	0	149	5	1	1
chr12	4490895	4490906	0	126	28	1	1
chr12	4492687	4492716	1	130	23	2	1
chr12	4493965	4493998	9	66	79	3	1
chr12	4500480	4500491	0	135	19	1	1
chr12	4500507	4500522	0	119	35	1	1
chr12	4500906	4500917	0	153	1	1	1
chr12	4502873	4502904	0	0	154	0	0
chr12	4503686	4503701	1	108	45	2	1
chr12	4505845	4505856	0	145	9	1	1
chr12	4506100	4506134	2	139	13	4	2
chr12	4507903	4507926	0	132	22	1	1
chr12	4509129	4509362	0	0	154	0	0
chr12	4510541	4510585	7	78	69	4	1
chr12	4510598	4510612	0	123	31	1	1
chr12	4512338	4512349	0	137	17	1	1
chr12	4512631	4512648	0	132	22	1	1
chr12	4512903	4512938	3	33	118	2	1
chr12	4515003	4515014	0	146	8	1	1
chr12	4518538	4518614	63	27	64	9	1
chr12	4519721	4519755	0	140	14	1	1
chr12	4520196	4520213	0	147	7	1	1
chr12	4520598	4520629	0	129	25	1	1
chr12	4523655	4523669	0	123	31	1	1
chr12	4526247	4526258	0	150	4	1	1
chr12	4529098	4529109	0	130	24	1	1
chr12	4529109	4529120	0	134	20	1	1
chr12	4529133	4529146	1	127	26	2	1
chr12	4531395	4531420	0	105	49	1	1
chr12	4531880	4531891	1	140	13	2	1
chr12	4533041	4533080	7	33	114	4	1
chr12	4535330	4535377	7	21	126	5	2
chr12	4536562	4536586	1	91	62	2	1
chr12	4536823	4536870	2	0	152	2	0
chr12	4537716	4537747	0	149	5	1	1
chr12	4537879	4537890	0	152	2	1	1
chr12	4545168	4545231	5	70	79	6	4
chr12	4545916	4545931	0	147	7	1	1
chr12	4548860	4548871	0	139	15	1	1
chr12	4551273	4551310	13	46	95	3	1
chr12	4551750	4551767	0	148	6	1	1
chr12	4553343	4553357	1	109	44	2	1
chr12	4555352	4555363	0	145	9	1	1
chr12	4556203	4556218	0	109	45	1	1
chr12	4556583	4556622	0	0	154	0	0
chr12	4557467	4557478	0	141	13	1	1
chr12	4562234	4562245	0	137	17	1	1
chr12	4562676	4562703	7	80	67	5	1
chr12	4563593	4563636	4	41	109	5	2
chr12	4565406	4565417	0	139	15	1	1
chr12	4566930	4566989	0	128	26	1	1
chr12	4569583	4569632	3	92	59	4	2
chr12	4571213	4571224	0	100	54	1	1
chr12	4573475	4573494	0	150	4	1	1
chr12	4575065	4575108	10	17	127	5	1
chr12	4576108	4576127	2	123	29	2	1
chr12	4577242	4577259	0	154	0	1	1
chr12	4578117	4578146	1	151	2	2	1
chr12	4578503	4578532	1	103	50	2	1
chr12	4578547	4578561	0	131	23	1	1
chr12	4578564	4578623	6	104	44	3	1
chr12	4579860	4579871	0	140	14	1	1
chr12	4580277	4580292	2	95	57	2	1
chr12	4580382	4580401	0	105	49	1	1
chr12	4580598	4580609	0	102	52	1	1
chr12	4583237	4583260	5	95	54	3	1
chr12	4586734	4586745	0	148	6	1	1
chr12	4588323	4588337	0	151	3	1	1
chr12	4592460	4592481	2	87	65	3	1
chr12	4593125	4593136	0	128	26	1	1
chr12	4593282	4593293	0	132	22	1	1
chr12	4593447	4593458	0	124	30	1	1
chr12	4593631	4593642	0	112	42	1	1
chr12	4594685	4594712	8	95	51	4	2
chr12	4597372	4597386	0	153	1	1	1
chr12	4599088	4599102	0	152	2	1	1
chr12	4600555	4600574	0	124	30	1	1
chr12	4601298	4601309	0	151	3	1	1
chr12	4601794	4601805	0	154	0	1	1
chr12	4602526	4602537	0	153	1	1	1
chr12	4603552	4603571	0	151	3	1	1
chr12	4603581	4603592	0	148	6	1	1
chr12	4604083	4604094	1	99	54	2	1
chr12	4613828	4613839	0	145	9	1	1
chr12	4615336	4615351	0	149	5	1	1
chr12	4622134	4622145	0	145	9	1	1
chr12	4622829	4622843	0	154	0	1	1
chr12	4625317	4625328	0	143	11	1	1
chr12	4634061	4634085	0	150	4	1	1
chr12	4636074	4636085	0	101	53	1	1
chr12	4642765	4642779	0	55	99	1	1
chr12	4642824	4642835	0	90	64	1	1
chr12	4643025	4643036	0	52	102	1	1
chr12	4643165	4643184	1	31	122	2	1
chr12	4643184	4643213	17	60	77	6	1
chr12	4643214	4643249	12	55	87	6	1
chr12	4645080	4645095	1	144	9	2	1
chr12	4645430	4645471	12	23	119	4	1
chr12	4645985	4645996	0	151	3	1	1
chr12	4646904	4646993	2	0	152	2	0
chr12	4648857	4648911	4	80	70	4	2
chr12	4649491	4649502	0	154	0	1	1
chr12	4649608	4649643	7	57	90	5	2
chr12	4653348	4653359	0	146	8	1	1
chr12	4658696	4658719	0	149	5	1	1
chr12	4659834	4659869	6	47	101	3	1
chr12	4663731	4663744	0	3	151	1	1
chr12	4664967	4664994	2	104	48	2	1
chr12	4665856	4665867	0	145	9	1	1
chr12	4669493	4669504	0	146	8	1	1
chr12	4671849	4671890	6	26	122	5	1
chr12	4680491	4680505	0	142	12	1	1
chr12	4682504	4682568	0	14	140	2	2
chr12	4689103	4689114	0	114	40	1	1
chr12	4694045	4694056	0	67	87	1	1
chr12	4695711	4695738	0	59	95	1	1
chr12	4696183	4696194	0	59	95	1	1
chr12	4698049	4698063	0	137	17	1	1
chr12	4701584	4701598	0	117	37	1	1
chr12	4702624	4702635	0	143	11	1	1
chr12	4717021	4717038	0	140	14	1	1
chr12	4717055	4717066	4	115	35	3	1
chr12	4717067	4717086	2	103	49	3	1
chr12	4723891	4723906	0	151	3	1	1
chr12	4726588	4726599	0	153	1	1	1
chr12	4729673	4729718	0	0	154	0	0
chr12	4729806	4729817	0	66	88	1	1
chr12	4730688	4730703	1	128	25	2	1
chr12	4734086	4734109	1	148	5	2	1
chr12	4734314	4734343	1	138	15	2	1
chr12	4734369	4734392	2	136	16	3	1
chr12	4734394	4734411	1	147	6	2	1
chr12	4734415	4734438	11	125	18	3	1
chr12	4734493	4734532	12	116	26	6	1
chr12	4737635	4737646	0	115	39	1	1
chr12	4741781	4741792	0	139	15	1	1
chr12	4742795	4742826	7	134	13	3	2
chr12	4744539	4744556	0	126	28	1	1
chr12	4746688	4746699	0	151	3	1	1
chr12	4748569	4748612	10	27	117	5	1
chr12	4748657	4748668	0	154	0	1	1
chr12	4748692	4748731	7	136	11	4	3
chr12	4750580	4750604	0	146	8	1	1
chr12	4750813	4750828	0	141	13	1	1
chr12	4756523	4756537	0	150	4	1	1
chr12	4761701	4761712	0	126	28	1	1
chr12	4761776	4761791	0	131	23	1	1
chr12	4762449	4762472	0	149	5	1	1
chr12	4765587	4765598	18	96	40	3	1
chr12	4765603	4765618	2	122	30	3	1
chr12	4767669	4767684	0	152	2	1	1
chr12	4768012	4768027	0	149	5	1	1
chr12	4768253	4768264	0	140	14	1	1
chr12	4770538	4770559	2	117	35	3	1
chr12	4771386	4771403	0	140	14	1	1
chr12	4773354	4773369	0	151	3	1	1
chr12	4774284	4774295	0	123	31	1	1
chr12	4774318	4774331	41	7	106	4	1
chr12	4774917	4774936	0	152	2	1	1
chr12	4775432	4775443	0	140	14	1	1
chr12	4776049	4776060	0	142	12	1	1
chr12	4777109	4777124	0	134	20	1	1
chr12	4780743	4780770	0	75	79	1	1
chr12	4785682	4785693	0	140	14	1	1
chr12	4795389	4795420	50	3	101	12	1
chr12	4795853	4795876	3	103	48	4	1
chr12	4799553	4799567	0	131	23	1	1
chr12	4811652	4811663	0	141	13	1	1
chr12	4812409	4812420	0	141	13	1	1
chr12	4813614	4813627	0	109	45	1	1
chr12	4816129	4816140	0	140	14	1	1
chr12	4816150	4816161	0	139	15	1	1
chr12	4822033	4822044	0	145	9	1	1
chr12	4823305	4823316	0	137	17	1	1
chr12	4825438	4825491	0	0	154	0	0
chr12	4825568	4825617	7	0	147	2	0
chr12	4825694	4825749	2	0	152	2	0
chr12	4832675	4832686	0	104	50	1	1
chr12	4836509	4836520	0	133	21	1	1
chr12	4838437	4838448	0	131	23	1	1
chr12	4838866	4838879	3	130	21	3	1
chr12	4842194	4842205	0	141	13	1	1
chr12	4842718	4842733	0	129	25	1	1
chr12	4843461	4843476	1	125	28	2	1
chr12	4843936	4843963	8	65	81	3	1
chr12	4844816	4844830	0	95	59	1	1
chr12	4845009	4845020	0	66	88	1	1
chr12	4845047	4845066	0	142	12	1	1
chr12	4845066	4845077	0	120	34	1	1
chr12	4845551	4845582	0	140	14	2	2
chr12	4848419	4848430	1	140	13	2	1
chr12	4849578	4849621	3	127	24	4	2
chr12	4852236	4852279	7	12	135	4	1
chr12	4852385	4852400	0	141	13	1	1
chr12	4852895	4852910	0	119	35	1	1
chr12	4853098	4853112	0	22	132	1	1
chr12	4853451	4853466	1	126	27	2	1
chr12	4854631	4854652	1	24	129	2	1
chr12	4855762	4855781	0	71	83	1	1
chr12	4856090	4856117	1	90	63	2	1
chr12	4856598	4856621	1	118	35	2	1
chr12	4858078	4858089	0	142	12	1	1
chr12	4859234	4859245	0	102	52	1	1
chr12	4859563	4859574	0	134	20	1	1
chr12	4860624	4860635	0	146	8	1	1
chr12	4861124	4861144	0	139	15	1	1
chr12	4865033	4865086	5	4	145	4	2
chr12	4867504	4867549	2	15	137	2	1
chr12	4868058	4868069	0	136	18	1	1
chr12	4868493	4868504	0	149	5	1	1
chr12	4870324	4870335	0	108	46	1	1
chr12	4873413	4873427	0	146	8	1	1
chr12	4875308	4875322	0	136	18	1	1
chr12	4875622	4875633	0	142	12	1	1
chr12	4881064	4881078	1	124	29	2	1
chr12	4881520	4881535	0	139	15	1	1
chr12	4881895	4881909	0	140	14	1	1
chr12	4885122	4885136	0	130	24	1	1
chr12	4886597	4886652	2	109	43	2	1
chr12	4886969	4886980	0	142	12	1	1
chr12	4891118	4891157	1	134	19	2	1
chr12	4893373	4893387	0	144	10	1	1
chr12	4894255	4894266	0	142	12	1	1
chr12	4894277	4894288	0	141	13	1	1
chr12	4894683	4894706	0	124	30	1	1
chr12	4896256	4896267	0	112	42	1	1
chr12	4896389	4896400	0	59	95	1	1
chr12	4897003	4897014	0	151	3	1	1
chr12	4897962	4897977	1	116	37	2	1
chr12	4901041	4901060	0	144	10	1	1
chr12	4901177	4901188	0	149	5	1	1
chr12	4901251	4901262	0	141	13	1	1
chr12	4901279	4901293	0	134	20	1	1
chr12	4901502	4901513	0	66	88	1	1
chr12	4902361	4902375	0	104	50	1	1
chr12	4905054	4905065	0	144	10	1	1
chr12	4906403	4906414	0	145	9	1	1
chr12	4907143	4907167	0	95	59	1	1
chr12	4909221	4909240	1	108	45	2	1
chr12	4909970	4909989	3	26	125	3	1
chr12	4911295	4911306	0	135	19	1	1
chr12	4913893	4913912	10	30	114	5	2
chr12	4916030	4916044	1	69	84	2	1
chr12	4918358	4918373	0	117	37	1	1
chr12	4921395	4921412	1	122	31	2	1
chr12	4922916	4922927	0	153	1	1	1
chr12	4924236	4924255	1	96	57	2	1
chr12	4925972	4925987	0	96	58	1	1
chr12	4926332	4926367	2	34	118	3	1
chr12	4930173	4930216	4	81	69	3	2
chr12	4931539	4931553	0	147	7	1	1
chr12	4932018	4932029	0	116	38	1	1
chr12	4933054	4933089	0	12	142	1	1
chr12	4933138	4933169	1	23	130	2	1
chr12	4933480	4933513	9	57	88	4	1
chr12	4937036	4937051	0	128	26	1	1
chr12	4938039	4938074	1	144	9	2	1
chr12	4938443	4938454	0	154	0	1	1
chr12	4942308	4942322	0	148	6	1	1
chr12	4942348	4942359	0	142	12	1	1
chr12	4942517	4942548	0	140	14	1	1
chr12	4945241	4945252	0	143	11	1	1
chr12	4945632	4945651	0	147	7	1	1
chr12	4947200	4947211	0	142	12	1	1
chr12	4947435	4947450	0	142	12	1	1
chr12	4950346	4950357	0	126	28	1	1
chr12	4950496	4950507	0	121	33	1	1
chr12	4951545	4951556	0	127	27	1	1
chr12	4954977	4954996	0	151	3	1	1
chr12	4955065	4955076	0	151	3	1	1
chr12	4955747	4955758	0	146	8	1	1
chr12	4955760	4955771	0	148	6	1	1
chr12	4957701	4957710	0	76	78	1	1
chr12	4958598	4958613	0	137	17	1	1
chr12	4960568	4960582	0	139	15	1	1
chr12	4960656	4960667	0	69	85	1	1
chr12	4961800	4961823	1	144	9	2	1
chr12	4965044	4965078	0	94	60	1	1
chr12	4966027	4966054	3	87	64	4	1
chr12	4966372	4966391	0	152	2	1	1
chr12	4971824	4971855	0	152	2	1	1
chr12	4976937	4976960	0	149	5	1	1
chr12	4977856	4977867	1	143	10	2	1
chr12	4977878	4977889	0	120	34	1	1
chr12	4979401	4979412	0	132	22	1	1
chr12	4981745	4981756	0	142	12	1	1
chr12	4983621	4983632	0	125	29	1	1
chr12	4984774	4984785	0	116	38	1	1
chr12	4987059	4987073	1	152	1	2	1
chr12	4987952	4987963	0	148	6	1	1
chr12	4988269	4988280	0	149	5	1	1
chr12	4989341	4989352	0	147	7	1	1
chr12	4989830	4989854	0	122	32	1	1
chr12	4996971	4996982	0	152	2	1	1
chr12	4997869	4997880	0	136	18	1	1
chr12	5009028	5009039	0	150	4	1	1
chr12	5009339	5009350	0	130	24	1	1
chr12	5010016	5010027	0	140	14	1	1
chr12	5012175	5012186	0	152	2	1	1
chr12	5013009	5013020	2	110	42	3	1
chr12	5013497	5013510	0	146	8	1	1
chr12	5014724	5014735	0	153	1	1	1
chr12	5015352	5015389	3	32	119	3	1
chr12	5015849	5015932	0	0	154	0	0
chr12	5015944	5015983	2	61	91	2	1
chr12	5016715	5016726	0	143	11	1	1
chr12	5017481	5017492	0	131	23	1	1
chr12	5019901	5019928	25	70	59	4	2
chr12	5021569	5021596	0	140	14	1	1
chr12	5026076	5026095	0	130	24	1	1
chr12	5026677	5026718	10	37	107	4	1
chr12	5027892	5027903	0	129	25	1	1
chr12	5028215	5028234	0	149	5	1	1
chr12	5029024	5029035	0	144	10	1	1
chr12	5031039	5031053	0	149	5	1	1
chr12	5032395	5032406	0	135	19	1	1
chr12	5033404	5033451	14	9	131	7	2
chr12	5034857	5034868	0	137	17	1	1
chr12	5036278	5036302	0	141	13	1	1
chr12	5042624	5042635	0	136	18	1	1
chr12	5043689	5043700	0	136	18	1	1
chr12	5044157	5044168	0	144	10	1	1
chr12	5048944	5048955	0	125	29	1	1
chr12	5053150	5053163	1	115	38	2	1
chr12	5065734	5065760	0	146	8	1	1
chr12	5069401	5069424	0	148	6	1	1
chr12	5071183	5071226	8	18	128	3	1
chr12	5074590	5074604	0	152	2	1	1
chr12	5076512	5076553	0	103	51	1	1
chr12	5076950	5076997	2	14	138	3	1
chr12	5079990	5080005	0	137	17	1	1
chr12	5082576	5082587	0	142	12	1	1
chr12	5087809	5087820	0	144	10	1	1
chr12	5091641	5091655	0	133	21	1	1
chr12	5093351	5093382	7	92	55	4	2
chr12	5097148	5097199	4	9	141	4	1
chr12	5099435	5099472	10	43	101	3	1
chr12	5099516	5099530	0	146	8	1	1
chr12	5100660	5100674	0	150	4	1	1
chr12	5103056	5103070	0	107	47	1	1
chr12	5107742	5107753	0	138	16	1	1
chr12	5110136	5110153	0	149	5	1	1
chr12	5110155	5110166	1	150	3	2	1
chr12	5113003	5113032	10	92	52	6	2
chr12	5116322	5116341	0	154	0	1	1
chr12	5118579	5118593	0	127	27	1	1
chr12	5118596	5118607	0	104	50	1	1
chr12	5127899	5127918	0	126	28	1	1
chr12	5136073	5136104	4	57	93	2	1
chr12	5137132	5137207	7	3	144	8	2
chr12	5140823	5140876	2	0	152	2	0
chr12	5146481	5146495	0	147	7	1	1
chr12	5150205	5150232	0	141	13	1	1
chr12	5153387	5153398	0	128	26	1	1
chr12	5156510	5156553	6	29	119	6	2
chr12	5158639	5158653	0	138	16	1	1
chr12	5162069	5162108	9	34	111	4	1
chr12	5164566	5164580	0	141	13	1	1
chr12	5164759	5164770	0	149	5	1	1
chr12	5169292	5169303	1	109	44	2	1
chr12	5169708	5169719	0	126	28	1	1
chr12	5175430	5175445	1	119	34	2	1
chr12	5180707	5180746	11	81	62	2	1
chr12	5186023	5186066	0	126	28	1	1
chr12	5186084	5186099	1	110	43	2	1
chr12	5188703	5188734	3	95	56	4	1
chr12	5189517	5189556	8	46	100	3	1
chr12	5192762	5192789	2	103	49	3	1
chr12	5193614	5193625	0	153	1	1	1
chr12	5195419	5195430	0	141	13	1	1
chr12	5195949	5195964	1	118	35	2	1
chr12	5197472	5197497	2	103	49	3	1
chr12	5198091	5198120	1	132	21	2	1
chr12	5200776	5200795	0	141	13	1	1
chr12	5201461	5201504	7	24	123	4	2
chr12	5203427	5203470	7	14	133	4	1
chr12	5203837	5203856	1	136	17	2	1
chr12	5203866	5203877	0	125	29	1	1
chr12	5216110	5216155	9	23	122	4	1
chr12	5219341	5219408	4	11	139	5	1
chr12	5219496	5219507	0	64	90	1	1
chr12	5222112	5222147	4	56	94	3	1
chr12	5222203	5222218	0	76	78	1	1
chr12	5225249	5225260	0	150	4	1	1
chr12	5228470	5228481	0	152	2	1	1
chr12	5228716	5228730	0	152	2	1	1
chr12	5229439	5229453	0	135	19	1	1
chr12	5233153	5233172	13	70	71	4	1
chr12	5233928	5233945	2	36	116	2	1
chr12	5234057	5234094	13	49	92	7	1
chr12	5235591	5235611	0	114	40	1	1
chr12	5236622	5236659	4	44	106	3	1
chr12	5237549	5237560	0	134	20	1	1
chr12	5239154	5239177	1	85	68	2	1
chr12	5239779	5239793	0	86	68	1	1
chr12	5240175	5240189	0	140	14	1	1
chr12	5241526	5241539	0	140	14	1	1
chr12	5243316	5243351	0	147	7	1	1
chr12	5243774	5243788	0	128	26	1	1
chr12	5252517	5252556	1	102	51	4	3
chr12	5254107	5254118	0	138	16	1	1
chr12	5254125	5254142	0	137	17	1	1
chr12	5255034	5255045	0	149	5	1	1
chr12	5256467	5256520	1	1	152	2	1
chr12	5257063	5257114	2	8	144	3	1
chr12	5257264	5257275	0	147	7	1	1
chr12	5257410	5257421	0	145	9	1	1
chr12	5259266	5259280	0	145	9	1	1
chr12	5261472	5261495	4	63	87	3	1
chr12	5261496	5261545	2	2	150	4	2
chr12	5264183	5264197	0	154	0	1	1
chr12	5267706	5267743	5	79	70	3	2
chr12	5268063	5268074	0	150	4	1	1
chr12	5272387	5272430	24	48	82	4	1
chr12	5272430	5272459	5	72	77	4	1
chr12	5276557	5276570	0	141	13	1	1
chr12	5277717	5277746	1	143	10	2	1
chr12	5278225	5278239	0	109	45	1	1
chr12	5278807	5278818	13	50	91	3	1
chr12	5279386	5279571	0	0	154	0	0
chr12	5280729	5280766	2	25	127	2	1
chr12	5280767	5280810	5	17	132	3	1
chr12	5282128	5282175	5	21	128	4	1
chr12	5291448	5291499	1	2	151	2	1
chr12	5293816	5293827	0	151	3	1	1
chr12	5296250	5296309	2	0	152	2	0
chr12	5301400	5301421	3	126	25	2	1
chr12	5304025	5304039	0	149	5	1	1
chr12	5305246	5305273	1	98	55	2	1
chr12	5309500	5309519	1	139	14	2	1
chr12	5313900	5313915	0	146	8	1	1
chr12	5317230	5317255	11	93	50	6	1
chr12	5317256	5317301	18	10	126	9	1
chr12	5318489	5318500	0	146	8	1	1
chr12	5324399	5324410	0	139	15	1	1
chr12	5324530	5324575	9	22	123	4	2
chr12	5326453	5326467	0	143	11	1	1
chr12	5327376	5327387	0	150	4	1	1
chr12	5330118	5330153	5	65	84	5	2
chr12	5335951	5335965	0	99	55	1	1
chr12	5338933	5338980	10	32	112	4	2
chr12	5340789	5340806	2	137	15	3	1
chr12	5343020	5343043	1	10	143	2	1
chr12	5343088	5343127	7	19	128	4	1
chr12	5343794	5343808	0	135	19	1	1
chr12	5344055	5344066	0	149	5	1	1
chr12	5352997	5353008	0	154	0	1	1
chr12	5363242	5363253	0	148	6	1	1
chr12	5368504	5368545	10	25	119	4	1
chr12	5369999	5370014	2	20	132	3	1
chr12	5372090	5372123	5	77	72	4	1
chr12	5374036	5374047	0	150	4	1	1
chr12	5375292	5375306	0	121	33	1	1
chr12	5376742	5376753	0	151	3	1	1
chr12	5376993	5377004	0	146	8	1	1
chr12	5380033	5380053	1	140	13	2	1
chr12	5380133	5380144	0	141	13	1	1
chr12	5382104	5382118	0	153	1	1	1
chr12	5382170	5382181	0	153	1	1	1
chr12	5382599	5382616	0	153	1	1	1
chr12	5383625	5383636	0	145	9	1	1
chr12	5385100	5385124	0	144	10	1	1
chr12	5386869	5386883	0	144	10	1	1
chr12	5386999	5387010	5	124	25	3	1
chr12	5388467	5388490	6	115	33	4	1
chr12	5391979	5391990	0	150	4	1	1
chr12	5392714	5392725	0	69	85	1	1
chr12	5393468	5393482	0	129	25	1	1
chr12	5393968	5394017	7	66	81	9	5
chr12	5395069	5395083	0	127	27	1	1
chr12	5396519	5396530	0	150	4	1	1
chr12	5398985	5399004	0	91	63	1	1
chr12	5407965	5407979	0	150	4	1	1
chr12	5408063	5408102	10	44	100	4	2
chr12	5409696	5409707	0	128	26	1	1
chr12	5410265	5410284	0	139	15	1	1
chr12	5412931	5412972	6	29	119	5	2
chr12	5413339	5413359	0	145	9	1	1
chr12	5413413	5413456	7	125	22	6	2
chr12	5414204	5414239	12	49	93	4	1
chr12	5416348	5416359	0	69	85	1	1
chr12	5418332	5418343	0	154	0	1	1
chr12	5418518	5418532	0	154	0	1	1
chr12	5419057	5419078	2	116	36	2	1
chr12	5423151	5423166	0	150	4	1	1
chr12	5424550	5424565	1	142	11	2	1
chr12	5426508	5426522	0	143	11	1	1
chr12	5427923	5427940	0	154	0	1	1
chr12	5427988	5427999	0	154	0	1	1
chr12	5430851	5430865	0	129	25	1	1
chr12	5432726	5432737	0	132	22	1	1
chr12	5433082	5433161	6	25	123	5	2
chr12	5435081	5435096	0	139	15	1	1
chr12	5435414	5435425	0	147	7	1	1
chr12	5436105	5436116	0	139	15	1	1
chr12	5441107	5441118	0	127	27	1	1
chr12	5448371	5448406	3	144	7	5	2
chr12	5450597	5450626	0	125	29	1	1
chr12	5450736	5450747	0	86	68	1	1
chr12	5457034	5457055	15	16	123	4	1
chr12	5460157	5460221	3	10	141	4	2
chr12	5463118	5463155	4	10	140	3	1
chr12	5463385	5463454	4	52	98	4	2
chr12	5465390	5465435	6	23	125	3	1
chr12	5466525	5466538	2	133	19	2	1
chr12	5472385	5472404	0	152	2	1	1
chr12	5475719	5475736	1	131	22	2	1
chr12	5477064	5477075	0	150	4	1	1
chr12	5478308	5478355	6	21	127	3	1
chr12	5479189	5479200	0	84	70	1	1
chr12	5486023	5486037	0	146	8	1	1
chr12	5489663	5489704	11	108	35	4	2
chr12	5492369	5492380	0	153	1	1	1
chr12	5493165	5493176	0	150	4	1	1
chr12	5493599	5493654	3	3	148	3	1
chr12	5493995	5494006	0	116	38	1	1
chr12	5495029	5495040	0	118	36	1	1
chr12	5495788	5495801	18	75	61	3	1
chr12	5498869	5498883	0	150	4	1	1
chr12	5500606	5500617	0	142	12	1	1
chr12	5501393	5501404	0	151	3	1	1
chr12	5501520	5501534	0	145	9	1	1
chr12	5515289	5515310	0	114	40	1	1
chr12	5518752	5518787	8	83	63	5	2
chr12	5523040	5523053	1	94	59	2	1
chr12	5523665	5523679	10	49	95	4	1
chr12	5525457	5525486	7	98	49	4	1
chr12	5528116	5528131	0	146	8	1	1
chr12	5529860	5529877	1	132	21	2	1
chr12	5534112	5534131	1	147	6	2	1
chr12	5540461	5540472	0	146	8	1	1
chr12	5541566	5541581	0	153	1	1	1
chr12	5542169	5542180	0	150	4	1	1
chr12	5542827	5542838	0	149	5	1	1
chr12	5552197	5552242	11	16	127	7	2
chr12	5555091	5555102	0	137	17	1	1
chr12	5555121	5555136	0	67	87	1	1
chr12	5560572	5560631	0	0	154	0	0
chr12	5562483	5562500	0	147	7	1	1
chr12	5566834	5566859	4	95	55	3	1
chr12	5568234	5568245	0	148	6	1	1
chr12	5569109	5569120	0	147	7	1	1
chr12	5569427	5569446	0	99	55	1	1
chr12	5571253	5571300	4	25	125	4	1
chr12	5578165	5578186	3	106	45	3	1
chr12	5580606	5580653	0	0	154	0	0
chr12	5584055	5584074	0	139	15	1	1
chr12	5595815	5595830	0	150	4	1	1
chr12	5597320	5597365	9	41	104	8	2
chr12	5606827	5606854	6	101	47	3	1
chr12	5610558	5610572	0	142	12	1	1
chr12	5610573	5610584	0	152	2	1	1
chr12	5619806	5619817	0	152	2	1	1
chr12	5619955	5619988	1	68	85	2	1
chr12	5621473	5621484	0	131	23	1	1
chr12	5627032	5627059	1	119	34	2	1
chr12	5644790	5644804	0	123	31	1	1
chr12	5647020	5647031	0	30	124	1	1
chr12	5652476	5652489	2	122	30	3	1
chr12	5652521	5652570	8	8	138	5	2
chr12	5655838	5655849	0	154	0	1	1
chr12	5659782	5659833	1	8	145	3	2
chr12	5662336	5662379	10	123	21	7	4
chr12	5663532	5663543	0	152	2	1	1
chr12	5664835	5664846	0	146	8	1	1
chr12	5665632	5665643	0	125	29	1	1
chr12	5673370	5673381	0	148	6	1	1
chr12	5674640	5674651	0	137	17	1	1
chr12	5681034	5681079	8	12	134	6	2
chr12	5682559	5682570	0	154	0	1	1
chr12	5683578	5683595	0	150	4	1	1
chr12	5685345	5685364	0	144	10	1	1
chr12	5688136	5688147	0	122	32	1	1
chr12	5689930	5689941	0	149	5	1	1
chr12	5690283	5690297	0	72	82	1	1
chr12	5691891	5691956	0	0	154	0	0
chr12	5695038	5695071	6	73	75	4	1
chr12	5695074	5695085	0	146	8	1	1
chr12	5697414	5697429	0	144	10	1	1
chr12	5705900	5705937	8	80	66	3	1
chr12	5713214	5713229	0	154	0	1	1
chr12	5714029	5714068	10	42	102	3	1
chr12	5718770	5718797	0	149	5	1	1
chr12	5721162	5721203	23	39	92	5	1
chr12	5721204	5721229	2	91	61	2	1
chr12	5721337	5721388	3	2	149	3	1
chr12	5724346	5724381	12	4	138	3	1
chr12	5728243	5728254	0	154	0	1	1
chr12	5729381	5729410	1	105	48	2	1
chr12	5731839	5731850	0	123	31	1	1
chr12	5732555	5732570	1	94	59	2	1
chr12	5732571	5732584	53	27	74	4	1
chr12	5732592	5732623	5	89	60	3	1
chr12	5734104	5734115	0	120	34	1	1
chr12	5734155	5734178	1	76	77	2	1
chr12	5734817	5734828	0	142	12	1	1
chr12	5737778	5737841	3	74	77	5	4
chr12	5740985	5740996	0	83	71	1	1
chr12	5743374	5743385	0	147	7	1	1
chr12	5744710	5744769	3	34	117	3	1
chr12	5755385	5755416	2	141	11	2	1
chr12	5758731	5758742	0	141	13	1	1
chr12	5766982	5766993	0	147	7	1	1
chr12	5767020	5767031	0	139	15	1	1
chr12	5768244	5768255	0	153	1	1	1
chr12	5771975	5772006	4	60	90	2	1
chr12	5772022	5772069	0	5	149	1	1
chr12	5778072	5778087	0	143	11	1	1
chr12	5788724	5788761	15	68	71	3	1
chr12	5788761	5788802	26	14	114	9	1
chr12	5790869	5790880	0	130	24	1	1
chr12	5790883	5790898	0	153	1	1	1
chr12	5792467	5792478	0	89	65	1	1
chr12	5796369	5796388	0	135	19	1	1
chr12	5802409	5802420	0	145	9	1	1
chr12	5806216	5806247	0	0	154	0	0
chr12	5806248	5806263	0	0	154	0	0
chr12	5810968	5810981	0	139	15	1	1
chr12	5811847	5811858	0	134	20	1	1
chr12	5814405	5814424	0	151	3	1	1
chr12	5816000	5816023	0	144	10	1	1
chr12	5817139	5817152	6	68	80	3	1
chr12	5818169	5818182	1	113	40	2	1
chr12	5819521	5819535	0	135	19	1	1
chr12	5821906	5821951	6	27	121	3	1
chr12	5840473	5840500	1	149	4	2	1
chr12	5846646	5846660	0	2	152	1	1
chr12	5851073	5851112	12	51	91	4	1
chr12	5851537	5851578	9	72	73	4	1
chr12	5855487	5855502	0	147	7	1	1
chr12	5855525	5855568	8	17	129	4	2
chr12	5856114	5856125	0	118	36	1	1
chr12	5859571	5859590	0	145	9	1	1
chr12	5861405	5861416	0	106	48	1	1
chr12	5865018	5865083	5	87	62	5	1
chr12	5865093	5865107	0	103	51	1	1
chr12	5865272	5865291	0	42	112	1	1
chr12	5865732	5865755	0	153	1	1	1
chr12	5865787	5865798	0	5	149	1	1
chr12	5865869	5865880	0	152	2	1	1
chr12	5866560	5866571	0	127	27	1	1
chr12	5873203	5873218	0	137	17	1	1
chr12	5876022	5876033	0	149	5	1	1
chr12	5876297	5876308	0	147	7	1	1
chr12	5879832	5879859	0	125	29	1	1
chr12	5880350	5880361	0	146	8	1	1
chr12	5886875	5886886	0	149	5	1	1
chr12	5889184	5889197	0	141	13	1	1
chr12	5890381	5890418	8	62	84	4	1
chr12	5892144	5892155	0	151	3	1	1
chr12	5892818	5892869	11	2	141	5	1
chr12	5892869	5892886	1	93	60	2	1
chr12	5894797	5894820	0	139	15	1	1
chr12	5894911	5894922	27	58	69	2	1
chr12	5894928	5894979	0	0	154	0	0
chr12	5895438	5895451	0	139	15	1	1
chr12	5896976	5897007	2	3	149	3	1
chr12	5904461	5904472	0	153	1	1	1
chr12	5908052	5908073	2	105	47	3	1
chr12	5908073	5908088	1	92	61	2	1
chr12	5913881	5913892	0	150	4	1	1
chr12	5917913	5917942	3	90	61	4	1
chr12	5918446	5918457	0	136	18	1	1
chr12	5921121	5921132	0	151	3	1	1
chr12	5922630	5922667	17	45	92	4	1
chr12	5923225	5923236	3	135	16	2	1
chr12	5923293	5923312	0	150	4	1	1
chr12	5925113	5925142	3	87	64	3	1
chr12	5926436	5926447	0	146	8	1	1
chr12	5926658	5926682	1	140	13	2	1
chr12	5926844	5926865	9	70	75	5	1
chr12	5926866	5926891	3	18	133	4	1
chr12	5928232	5928251	5	117	32	4	2
chr12	5928346	5928357	0	148	6	1	1
chr12	5936208	5936227	0	150	4	1	1
chr12	5940983	5941037	3	116	35	3	2
chr12	5944089	5944100	0	140	14	1	1
chr12	5944969	5944983	0	148	6	1	1
chr12	5945373	5945386	0	113	41	1	1
chr12	5946971	5947024	0	0	154	0	0
chr12	5947963	5947978	1	144	9	2	1
chr12	5951326	5951337	0	153	1	1	1
chr12	5956490	5956510	0	151	3	1	1
chr12	5957053	5957086	5	72	77	5	2
chr12	5957382	5957401	0	152	2	1	1
chr12	5959830	5959841	0	136	18	1	1
chr12	5960203	5960217	0	133	21	1	1
chr12	5965490	5965501	7	37	110	3	1
chr12	5965508	5965531	5	115	34	3	1
chr12	5966326	5966381	52	43	59	5	1
chr12	5969838	5969849	0	148	6	1	1
chr12	5975518	5975557	3	141	10	3	1
chr12	5977565	5977616	3	126	25	5	3
chr12	5977652	5977693	2	144	8	3	1
chr12	5977692	5977703	1	139	14	2	1
chr12	5980836	5980883	7	36	111	4	1
chr12	5985413	5985424	0	137	17	1	1
chr12	5985824	5985835	0	141	13	1	1
chr12	5986451	5986466	0	139	15	1	1
chr12	5986683	5986694	0	152	2	1	1
chr12	5988095	5988130	11	69	74	3	1
chr12	5992911	5992956	3	21	130	2	1
chr12	5994562	5994575	0	136	18	1	1
chr12	5996552	5996563	0	141	13	1	1
chr12	5996615	5996626	0	143	11	1	1
chr12	6002662	6002676	0	134	20	1	1
chr12	6003028	6003063	3	79	72	3	1
chr12	6009155	6009168	0	153	1	1	1
chr12	6009523	6009534	0	153	1	1	1
chr12	6009565	6009579	0	154	0	1	1
chr12	6009585	6009596	0	140	14	1	1
chr12	6009685	6009696	0	121	33	1	1
chr12	6009721	6009740	7	54	93	4	1
chr12	6009760	6009785	4	85	65	3	1
chr12	6011838	6011849	0	153	1	1	1
chr12	6024412	6024423	0	154	0	1	1
chr12	6024453	6024498	11	30	113	5	2
chr12	6033320	6033355	5	103	46	2	1
chr12	6033356	6033405	15	1	138	5	1
chr12	6033407	6033422	2	70	82	3	1
chr12	6033429	6033518	0	13	141	1	1
chr12	6039035	6039060	10	124	20	4	1
chr12	6045803	6045826	2	148	4	3	1
chr12	6046481	6046492	0	125	29	1	1
chr12	6046769	6046780	0	136	18	1	1
chr12	6050227	6050238	0	153	1	1	1
chr12	6054895	6054918	2	115	37	2	1
chr12	6060296	6060347	35	38	81	6	1
chr12	6060387	6060461	2	4	148	4	2
chr12	6061228	6061239	0	153	1	1	1
chr12	6067599	6067610	0	136	18	1	1
chr12	6069652	6069677	8	98	48	4	2
chr12	6070014	6070025	0	153	1	1	1
chr12	6073389	6073428	1	130	23	3	2
chr12	6074121	6074132	0	152	2	1	1
chr12	6075757	6075788	9	47	98	4	1
chr12	6076102	6076126	0	148	6	1	1
chr12	6076217	6076228	0	139	15	1	1
chr12	6078018	6078029	0	94	60	1	1
chr12	6084358	6084369	0	148	6	1	1
chr12	6085197	6085208	0	148	6	1	1
chr12	6089696	6089707	0	154	0	1	1
chr12	6090601	6090612	0	141	13	1	1
chr12	6090819	6090830	0	140	14	1	1
chr12	6091085	6091128	7	133	14	5	4
chr12	6098909	6098920	0	150	4	1	1
chr12	6102759	6102770	0	153	1	1	1
chr12	6106499	6106518	0	68	86	1	1
chr12	6116117	6116128	0	150	4	1	1
chr12	6116971	6117018	20	36	98	7	1
chr12	6119404	6119415	0	150	4	1	1
chr12	6119457	6119468	1	138	15	2	1
chr12	6120946	6120957	0	145	9	1	1
chr12	6122042	6122053	0	144	10	1	1
chr12	6126587	6126634	7	83	64	4	2
chr12	6137006	6137017	0	143	11	1	1
chr12	6145891	6145942	3	8	143	2	1
chr12	6148111	6148122	0	153	1	1	1
chr12	6149143	6149154	0	150	4	1	1
chr12	6155097	6155108	0	142	12	1	1
chr12	6155157	6155168	0	140	14	1	1
chr12	6157742	6157753	0	141	13	1	1
chr12	6159612	6159631	0	145	9	1	1
chr12	6162089	6162128	1	137	16	2	1
chr12	6163006	6163055	3	135	16	3	1
chr12	6164952	6164967	0	144	10	1	1
chr12	6164967	6164990	0	152	2	1	1
chr12	6173732	6173791	0	0	154	0	0
chr12	6187537	6187569	0	146	8	1	1
chr12	6191277	6191288	0	138	16	1	1
chr12	6207054	6207091	0	0	154	0	0
chr12	6210956	6210967	0	150	4	1	1
chr12	6213036	6213050	0	147	7	1	1
chr12	6214574	6214585	0	135	19	1	1
chr12	6216178	6216189	0	135	19	1	1
chr12	6217236	6217271	7	56	91	4	1
chr12	6221936	6221947	1	79	74	2	1
chr12	6221949	6221964	2	97	55	3	1
chr12	6222009	6222020	0	90	64	1	1
chr12	6232269	6232280	0	153	1	1	1
chr12	6233387	6233428	0	0	154	0	0
chr12	6241406	6241417	0	104	50	1	1
chr12	6243090	6243125	5	19	130	4	1
chr12	6245251	6245314	0	0	154	0	0
chr12	6246507	6246518	1	153	0	2	1
chr12	6247347	6247358	0	154	0	1	1
chr12	6249806	6249817	1	153	0	2	1
chr12	6251412	6251423	0	137	17	1	1
chr12	6252254	6252265	0	147	7	1	1
chr12	6253438	6253449	0	150	4	1	1
chr12	6254090	6254101	0	139	15	1	1
chr12	6257181	6257226	9	38	107	4	1
chr12	6265333	6265344	0	143	11	1	1
chr12	6268106	6268153	15	21	118	6	1
chr12	6270825	6270860	2	149	3	3	1
chr12	6273482	6273493	0	142	12	1	1
chr12	6274831	6274844	0	106	48	1	1
chr12	6276594	6276629	0	147	7	3	3
chr12	6282701	6282715	0	138	16	1	1
chr12	6289132	6289143	0	152	2	1	1
chr12	6289998	6290025	0	151	3	1	1
chr12	6291506	6291517	0	148	6	1	1
chr12	6292693	6292722	0	153	1	1	1
chr12	6297629	6297640	0	98	56	1	1
chr12	6297890	6297905	3	61	90	3	1
chr12	6300991	6301002	0	153	1	1	1
chr12	6301124	6301135	0	150	4	1	1
chr12	6301909	6301923	0	153	1	1	1
chr12	6303089	6303100	0	148	6	1	1
chr12	6308615	6308654	2	119	33	4	2
chr12	6309152	6309167	0	150	4	1	1
chr12	6309485	6309496	0	147	7	1	1
chr12	6309806	6309841	12	98	44	5	1
chr12	6309897	6309914	0	144	10	1	1
chr12	6310269	6310283	0	149	5	1	1
chr12	6310573	6310584	0	151	3	1	1
chr12	6311657	6311708	4	130	20	6	3
chr12	6314744	6314795	4	3	147	4	2
chr12	6315373	6315384	0	151	3	1	1
chr12	6315466	6315495	5	71	78	3	1
chr12	6317197	6317212	0	147	7	1	1
chr12	6317431	6317446	0	76	78	1	1
chr12	6319896	6319909	2	140	12	2	1
chr12	6321591	6321630	1	0	153	1	0
chr12	6321724	6321735	0	76	78	1	1
chr12	6323466	6323481	0	88	66	1	1
chr12	6329952	6329963	0	131	23	1	1
chr12	6343642	6343656	0	145	9	1	1
chr12	6349591	6349640	6	5	143	4	1
chr12	6351372	6351389	0	136	18	1	1
chr12	6352413	6352464	4	0	150	3	0
chr12	6352465	6352508	2	25	127	3	1
chr12	6357546	6357601	0	0	154	0	0
chr12	6361651	6361674	1	128	25	2	1
chr12	6364009	6364020	0	137	17	1	1
chr12	6365463	6365517	2	116	36	4	2
chr12	6365730	6365741	0	136	18	1	1
chr12	6366078	6366089	0	147	7	1	1
chr12	6371018	6371029	0	148	6	1	1
chr12	6372070	6372084	0	133	21	1	1
chr12	6376488	6376499	0	152	2	1	1
chr12	6377191	6377206	2	5	147	3	1
chr12	6378982	6378993	0	151	3	1	1
chr12	6380166	6380209	9	29	116	4	1
chr12	6387062	6387082	50	74	30	3	1
chr12	6387081	6387101	11	117	26	2	1
chr12	6387100	6387114	0	141	13	1	1
chr12	6388625	6388672	12	31	111	6	3
chr12	6389268	6389315	7	22	125	3	1
chr12	6394258	6394293	2	139	13	2	1
chr12	6398415	6398474	10	102	42	6	3
chr12	6401608	6401619	0	150	4	1	1
chr12	6402352	6402363	0	148	6	1	1
chr12	6409288	6409299	0	109	45	1	1
chr12	6414521	6414532	0	137	17	1	1
chr12	6425261	6425272	0	150	4	1	1
chr12	6429610	6429629	0	151	3	1	1
chr12	6430676	6430691	0	148	6	1	1
chr12	6430802	6430813	0	139	15	1	1
chr12	6431653	6431664	0	33	121	1	1
chr12	6439632	6439643	0	142	12	1	1
chr12	6439647	6439739	2	0	152	2	0
chr12	6442836	6442847	1	139	14	2	1
chr12	6443392	6443403	0	130	24	1	1
chr12	6446471	6446506	7	43	104	5	1
chr12	6446506	6446553	16	21	117	8	1
chr12	6446724	6446735	1	60	93	2	1
chr12	6449402	6449416	0	114	40	1	1
chr12	6454030	6454041	0	135	19	1	1
chr12	6455896	6455939	1	143	10	2	1
chr12	6457646	6457657	0	152	2	1	1
chr12	6458022	6458041	0	124	30	1	1
chr12	6460289	6460303	0	154	0	1	1
chr12	6466046	6466085	9	55	90	4	1
chr12	6468619	6468630	0	145	9	1	1
chr12	6468629	6468644	0	152	2	1	1
chr12	6469669	6469680	2	18	134	3	1
chr12	6470144	6470159	0	151	3	1	1
chr12	6470948	6470959	0	149	5	1	1
chr12	6472386	6472397	0	143	11	1	1
chr12	6473894	6473913	1	147	6	2	1
chr12	6475011	6475026	0	153	1	1	1
chr12	6483883	6483894	0	130	24	1	1
chr12	6489983	6489994	0	143	11	1	1
chr12	6490528	6490545	3	85	66	3	1
chr12	6494784	6494803	0	152	2	1	1
chr12	6497399	6497448	0	107	47	1	1
chr12	6497448	6497461	1	113	40	2	1
chr12	6502949	6502960	0	144	10	1	1
chr12	6503317	6503331	0	148	6	1	1
chr12	6506004	6506019	0	153	1	1	1
chr12	6506349	6506413	2	8	144	2	1
chr12	6510397	6510411	0	120	34	1	1
chr12	6512712	6512723	0	143	11	1	1
chr12	6526351	6526362	0	125	29	1	1
chr12	6527121	6527132	0	111	43	1	1
chr12	6533140	6533151	0	152	2	1	1
chr12	6534434	6534445	0	145	9	1	1
chr12	6535746	6535781	15	39	100	5	1
chr12	6538259	6538414	2	0	152	2	0
chr12	6539211	6539297	11	1	142	5	1
chr12	6539664	6539681	0	146	8	1	1
chr12	6541437	6541452	0	149	5	1	1
chr12	6541646	6541660	0	149	5	1	1
chr12	6541789	6541802	1	139	14	2	1
chr12	6560335	6560346	0	147	7	1	1
chr12	6562308	6562325	1	142	11	2	1
chr12	6562335	6562346	0	147	7	1	1
chr12	6562498	6562513	0	153	1	1	1
chr12	6562525	6562559	0	145	9	1	1
chr12	6565853	6565892	1	37	116	2	1
chr12	6576396	6576417	2	112	40	2	1
chr12	6576778	6576789	0	140	14	1	1
chr12	6578985	6579028	13	26	115	4	1
chr12	6579290	6579331	0	121	33	1	1
chr12	6583950	6583961	0	136	18	1	1
chr12	6588008	6588019	0	77	77	1	1
chr12	6589743	6589754	0	154	0	1	1
chr12	6589966	6589983	0	151	3	1	1
chr12	6590059	6590070	0	152	2	1	1
chr12	6590159	6590170	0	149	5	1	1
chr12	6591861	6591880	0	71	83	1	1
chr12	6591931	6591942	0	132	22	1	1
chr12	6593138	6593149	0	140	14	1	1
chr12	6599147	6599188	8	13	133	3	1
chr12	6599912	6599945	9	61	84	4	1
chr12	6601069	6601112	0	0	154	0	0
chr12	6601172	6601189	1	3	150	2	1
chr12	6602515	6602540	11	76	67	5	1
chr12	6604893	6604904	0	147	7	1	1
chr12	6605828	6605865	0	0	154	0	0
chr12	6613400	6613411	0	127	27	1	1
chr12	6615937	6615958	1	116	37	2	1
chr12	6621379	6621422	0	147	7	1	1
chr12	6624576	6624643	4	30	120	4	2
chr12	6626440	6626472	15	2	137	7	1
chr12	6626895	6626938	1	71	82	4	3
chr12	6629213	6629232	0	134	20	1	1
chr12	6630730	6630747	0	141	13	1	1
chr12	6634198	6634209	0	154	0	1	1
chr12	6635725	6635736	0	150	4	1	1
chr12	6638598	6638609	0	98	56	1	1
chr12	6650814	6650828	0	147	7	1	1
chr12	6650838	6650857	1	120	33	2	1
chr12	6657658	6657669	0	153	1	1	1
chr12	6672967	6672990	2	144	8	3	1
chr12	6673192	6673235	0	0	154	0	0
chr12	6681708	6681723	0	150	4	1	1
chr12	6683042	6683087	7	22	125	4	1
chr12	6685289	6685312	0	139	15	1	1
chr12	6685321	6685356	7	69	78	3	1
chr12	6688747	6688761	0	137	17	1	1
chr12	6688764	6688805	8	33	113	4	1
chr12	6689835	6689852	0	68	86	1	1
chr12	6690579	6690590	0	133	21	1	1
chr12	6691322	6691333	1	134	19	2	1
chr12	6696737	6696766	7	79	68	4	1
chr12	6699049	6699060	0	76	78	1	1
chr12	6704258	6704301	3	124	27	3	2
chr12	6706895	6706910	0	148	6	1	1
chr12	6712262	6712309	10	16	128	5	2
chr12	6716072	6716087	0	138	16	1	1
chr12	6719925	6719936	0	152	2	1	1
chr12	6720496	6720507	1	141	12	2	1
chr12	6722162	6722173	0	148	6	1	1
chr12	6722446	6722457	0	152	2	1	1
chr12	6724711	6724756	7	10	137	4	2
chr12	6725498	6725509	0	151	3	1	1
chr12	6725937	6725956	0	153	1	1	1
chr12	6725961	6725996	0	151	3	1	1
chr12	6726459	6726470	0	137	17	1	1
chr12	6727382	6727411	5	121	28	3	1
chr12	6730904	6730915	0	150	4	1	1
chr12	6731907	6731921	0	153	1	1	1
chr12	6735958	6735995	1	18	135	2	1
chr12	6738990	6739001	0	153	1	1	1
chr12	6739250	6739261	6	85	63	4	1
chr12	6740566	6740580	0	154	0	1	1
chr12	6740580	6740591	0	146	8	1	1
chr12	6743336	6743361	5	107	42	5	1
chr12	6743671	6743682	0	139	15	1	1
chr12	6743953	6743964	0	148	6	1	1
chr12	6749598	6749609	0	142	12	1	1
chr12	6751698	6751745	1	15	138	3	2
chr12	6754483	6754494	0	119	35	1	1
chr12	6755067	6755114	12	23	119	3	1
chr12	6758207	6758218	0	135	19	1	1
chr12	6763686	6763697	0	88	66	1	1
chr12	6764266	6764277	0	149	5	1	1
chr12	6767379	6767390	0	152	2	1	1
chr12	6769104	6769115	0	150	4	1	1
chr12	6785467	6785516	12	0	142	4	0
chr12	6785524	6785569	7	11	136	4	1
chr12	6787169	6787216	1	138	15	3	2
chr12	6787513	6787570	1	0	153	1	0
chr12	6790137	6790148	0	152	2	1	1
chr12	6794071	6794116	0	0	154	0	0
chr12	6796337	6796374	8	63	83	4	1
chr12	6811127	6811138	0	142	12	1	1
chr12	6811226	6811237	0	132	22	1	1
chr12	6811995	6812006	0	154	0	1	1
chr12	6813794	6813805	0	154	0	1	1
chr12	6815844	6815855	0	153	1	1	1
chr12	6817330	6817349	0	119	35	1	1
chr12	6818501	6818528	2	139	13	2	1
chr12	6824323	6824337	0	150	4	1	1
chr12	6831156	6831189	14	55	85	4	1
chr12	6832520	6832579	19	2	133	9	1
chr12	6832580	6832609	9	91	54	5	1
chr12	6833478	6833519	3	19	132	5	2
chr12	6834481	6834495	0	144	10	1	1
chr12	6837221	6837236	3	86	65	2	1
chr12	6838661	6838672	0	139	15	1	1
chr12	6839406	6839459	4	11	139	5	2
chr12	6839660	6839671	1	144	9	2	1
chr12	6840143	6840180	13	73	68	8	3
chr12	6846320	6846331	0	153	1	1	1
chr12	6848855	6848874	0	152	2	1	1
chr12	6852466	6852503	8	62	84	4	1
chr12	6862337	6862360	3	82	69	4	1
chr12	6862361	6862420	5	3	146	6	1
chr12	6864576	6864589	3	120	31	3	1
chr12	6865452	6865516	5	32	117	7	3
chr12	6866623	6866670	3	3	148	2	1
chr12	6874208	6874222	0	1	153	1	1
chr12	6874940	6874969	3	88	63	3	1
chr12	6874991	6875002	0	150	4	1	1
chr12	6877697	6877740	4	13	137	4	1
chr12	6878506	6878517	0	154	0	1	1
chr12	6880780	6880791	0	149	5	1	1
chr12	6881193	6881216	0	150	4	1	1
chr12	6883002	6883013	0	150	4	1	1
chr12	6886377	6886388	0	149	5	1	1
chr12	6887792	6887803	0	154	0	1	1
chr12	6890703	6890726	0	147	7	1	1
chr12	6890794	6890808	0	153	1	1	1
chr12	6892126	6892137	0	95	59	1	1
chr12	6892635	6892646	0	151	3	1	1
chr12	6894883	6894894	0	146	8	1	1
chr12	6898508	6898519	1	141	12	2	1
chr12	6900665	6900676	0	149	5	1	1
chr12	6902921	6902932	0	151	3	1	1
chr12	6903586	6903627	14	36	104	6	1
chr12	6903627	6903668	10	63	81	4	1
chr12	6911475	6911490	0	129	25	1	1
chr12	6913590	6913607	2	84	68	2	1
chr12	6913616	6913629	1	66	87	2	1
chr12	6913630	6913649	0	32	122	1	1
chr12	6915805	6915814	0	132	22	1	1
chr12	6918889	6918906	0	143	11	1	1
chr12	6925139	6925150	0	150	4	1	1
chr12	6930133	6930148	3	145	6	3	1
chr12	6932995	6933008	4	118	32	4	1
chr12	6933524	6933535	0	154	0	1	1
chr12	6937381	6937398	1	151	2	2	1
chr12	6940825	6940850	4	114	36	3	1
chr12	6942840	6942867	3	104	47	3	1
chr12	6943529	6943540	0	148	6	1	1
chr12	6943776	6943799	1	131	22	2	1
chr12	6943884	6943895	0	139	15	1	1
chr12	6945258	6945277	0	149	5	1	1
chr12	6946433	6946447	0	150	4	1	1
chr12	6948448	6948459	0	138	16	1	1
chr12	6949609	6949620	0	153	1	1	1
chr12	6949673	6949684	0	149	5	1	1
chr12	6955275	6955318	9	21	124	5	1
chr12	6956102	6956137	2	10	142	3	1
chr12	6956176	6956223	0	0	154	0	0
chr12	6964342	6964376	0	150	4	2	2
chr12	6967050	6967064	0	146	8	1	1
chr12	6969455	6969502	1	131	22	3	2
chr12	6970411	6970424	1	148	5	2	1
chr12	6975687	6975698	0	153	1	1	1
chr12	6976694	6976705	0	152	2	1	1
chr12	6978902	6978949	5	55	94	4	1
chr12	6980700	6980711	0	152	2	1	1
chr12	6981560	6981605	13	32	109	5	1
chr12	6984494	6984505	0	143	11	1	1
chr12	6984564	6984575	0	148	6	1	1
chr12	6986378	6986431	0	2	152	1	1
chr12	6989196	6989207	0	143	11	1	1
chr12	6990618	6990637	0	149	5	1	1
chr12	6991521	6991560	7	36	111	3	1
chr12	6991560	6991585	2	114	38	2	1
[truncated: 54,098 more rows]
