# Supplementary material for: A novel quantitative trait locus implicates Msh3 in the propensity for genome-wide short tandem repeat expansions in mice
Source: Genome Res. 2023 May;33(5):689–702. doi: 10.1101/gr.277576.122 (PMC10317118; doi:10.1101/gr.277576.122)
Supplement: Supplemental Material [file supp_gr.277576.122_Supplemental_code.zip › BXD-STR-Mutator-Manuscript-main/Ashbrook_Manuscript/data/by_loc_str/chr13.tsv]

chrom	pos	end	het	hom	nocall	n_unq_gt_w_het	n_unq_gt_wo_het
chr13	3004333	3004344	0	130	24	1	1
chr13	3004568	3004582	1	140	13	2	1
chr13	3015361	3015372	0	134	20	1	1
chr13	3015387	3015404	0	124	30	1	1
chr13	3015680	3015703	2	135	17	2	1
chr13	3018015	3018038	4	101	49	2	1
chr13	3019010	3019024	0	131	23	1	1
chr13	3019870	3019909	7	55	92	4	1
chr13	3019973	3019984	0	153	1	1	1
chr13	3030568	3030611	2	134	18	3	1
chr13	3031124	3031155	0	95	59	1	1
chr13	3034917	3034932	0	113	41	1	1
chr13	3037386	3037403	68	0	86	9	0
chr13	3040247	3040286	0	140	14	1	1
chr13	3040711	3040734	0	139	15	1	1
chr13	3048893	3048904	0	149	5	1	1
chr13	3050895	3050924	7	70	77	4	1
chr13	3053339	3053350	0	152	2	1	1
chr13	3057369	3057400	0	150	4	1	1
chr13	3058074	3058113	0	6	148	1	1
chr13	3058236	3058250	10	0	144	8	0
chr13	3058433	3058447	0	0	154	0	0
chr13	3058447	3058461	0	0	154	0	0
chr13	3065716	3065727	0	92	62	1	1
chr13	3075896	3075909	0	50	104	1	1
chr13	3078537	3078556	0	21	133	1	1
chr13	3083262	3083275	0	149	5	1	1
chr13	3085594	3085605	0	147	7	1	1
chr13	3091541	3091560	0	142	12	1	1
chr13	3092697	3092760	0	0	154	0	0
chr13	3094939	3094980	47	25	82	6	1
chr13	3098960	3098971	0	142	12	1	1
chr13	3102174	3102189	0	130	24	1	1
chr13	3104038	3104061	0	113	41	1	1
chr13	3107182	3107193	0	133	21	1	1
chr13	3107624	3107639	27	98	29	2	1
chr13	3108376	3108395	0	152	2	1	1
chr13	3109281	3109296	0	125	29	1	1
chr13	3116811	3116822	0	32	122	1	1
chr13	3118958	3118975	2	135	17	3	1
chr13	3118975	3118990	11	111	32	5	1
chr13	3119488	3119501	0	135	19	1	1
chr13	3126508	3126529	1	98	55	2	1
chr13	3126793	3126812	0	147	7	1	1
chr13	3127279	3127314	3	85	66	5	3
chr13	3130323	3130334	0	153	1	1	1
chr13	3139088	3139105	0	144	10	1	1
chr13	3140372	3140383	0	128	26	1	1
chr13	3145478	3145492	0	138	16	1	1
chr13	3146200	3146220	0	111	43	1	1
chr13	3146592	3146603	0	135	19	1	1
chr13	3152050	3152067	0	154	0	1	1
chr13	3153147	3153158	0	144	10	1	1
chr13	3157982	3157993	0	143	11	1	1
chr13	3164143	3164180	9	34	111	6	1
chr13	3170494	3170511	0	116	38	1	1
chr13	3171164	3171181	3	109	42	3	1
chr13	3172277	3172326	0	104	50	3	3
chr13	3182062	3182073	0	137	17	1	1
chr13	3182079	3182092	0	123	31	1	1
chr13	3182595	3182609	0	145	9	1	1
chr13	3182618	3182633	0	149	5	1	1
chr13	3190211	3190226	0	145	9	1	1
chr13	3191896	3191913	1	143	10	2	1
chr13	3192117	3192132	0	152	2	1	1
chr13	3192292	3192335	6	32	116	5	2
chr13	3193659	3193670	0	153	1	1	1
chr13	3199962	3199973	0	139	15	1	1
chr13	3211809	3211828	0	147	7	1	1
chr13	3215218	3215239	2	126	26	3	1
chr13	3219008	3219019	0	150	4	1	1
chr13	3220022	3220053	1	136	17	2	1
chr13	3220604	3220615	0	142	12	1	1
chr13	3222292	3222307	1	132	21	2	1
chr13	3223439	3223450	0	83	71	1	1
chr13	3223468	3223482	0	112	42	1	1
chr13	3224053	3224082	0	148	6	1	1
chr13	3225319	3225330	0	97	57	1	1
chr13	3228757	3228770	2	116	36	2	1
chr13	3230643	3230654	0	151	3	1	1
chr13	3233400	3233414	0	102	52	1	1
chr13	3239624	3239635	2	97	55	2	1
chr13	3239666	3239731	0	0	154	0	0
chr13	3242182	3242193	0	108	46	1	1
chr13	3242375	3242386	0	142	12	1	1
chr13	3248738	3248752	0	105	49	1	1
chr13	3250625	3250679	1	141	12	2	1
chr13	3251892	3251903	0	145	9	1	1
chr13	3253294	3253305	0	141	13	1	1
chr13	3253831	3253880	21	19	114	5	1
chr13	3253880	3253929	22	36	96	6	1
chr13	3255486	3255513	2	78	74	2	1
chr13	3256419	3256454	0	144	10	3	3
chr13	3260609	3260620	0	153	1	1	1
chr13	3261049	3261068	0	51	103	1	1
chr13	3261129	3261194	29	52	73	8	1
chr13	3261274	3261345	30	6	118	8	2
chr13	3267499	3267536	1	1	152	2	1
chr13	3268955	3268969	0	141	13	1	1
chr13	3272889	3272927	3	58	93	2	1
chr13	3273652	3273663	0	146	8	1	1
chr13	3273727	3273744	0	153	1	1	1
chr13	3273931	3273942	0	154	0	1	1
chr13	3274187	3274222	5	79	70	4	1
chr13	3274756	3274767	3	107	44	2	1
chr13	3278203	3278223	0	153	1	1	1
chr13	3278234	3278251	0	153	1	1	1
chr13	3280476	3280487	0	149	5	1	1
chr13	3281760	3281834	9	2	143	6	1
chr13	3281905	3281934	1	128	25	2	1
chr13	3286604	3286619	0	99	55	1	1
chr13	3286775	3286794	0	141	13	1	1
chr13	3289053	3289082	6	72	76	3	1
chr13	3289559	3289570	1	141	12	2	1
chr13	3290299	3290326	5	78	71	3	1
chr13	3299776	3299825	0	19	135	1	1
chr13	3300389	3300400	0	150	4	1	1
chr13	3301036	3301067	10	55	89	3	1
chr13	3301885	3301922	6	58	90	4	1
chr13	3305810	3305854	1	129	24	3	2
chr13	3308341	3308360	0	147	7	1	1
chr13	3309043	3309057	0	153	1	1	1
chr13	3309487	3309504	1	141	12	2	1
chr13	3315974	3315985	0	151	3	1	1
chr13	3317511	3317594	0	0	154	0	0
chr13	3322391	3322430	6	43	105	3	1
chr13	3322809	3322820	0	148	6	1	1
chr13	3323613	3323624	0	130	24	1	1
chr13	3328460	3328473	0	145	9	1	1
chr13	3331132	3331143	1	150	3	2	1
chr13	3335123	3335134	1	64	89	2	1
chr13	3335379	3335398	0	117	37	1	1
chr13	3338588	3338601	3	88	63	3	1
chr13	3339127	3339138	0	149	5	1	1
chr13	3340272	3340283	0	152	2	1	1
chr13	3348042	3348059	0	126	28	1	1
chr13	3358544	3358555	0	151	3	1	1
chr13	3359417	3359443	1	143	10	2	1
chr13	3362720	3362739	0	143	11	1	1
chr13	3363167	3363182	0	147	7	1	1
chr13	3365202	3365213	0	143	11	1	1
chr13	3365962	3366006	2	102	50	2	1
chr13	3376636	3376647	0	140	14	1	1
chr13	3379092	3379106	0	120	34	1	1
chr13	3383677	3383688	0	152	2	1	1
chr13	3389956	3389967	0	147	7	1	1
chr13	3398709	3398732	1	134	19	2	1
chr13	3407186	3407200	0	147	7	1	1
chr13	3407201	3407225	0	150	4	1	1
chr13	3411557	3411571	0	147	7	1	1
chr13	3413316	3413333	0	146	8	1	1
chr13	3413333	3413344	0	152	2	1	1
chr13	3414544	3414558	0	152	2	1	1
chr13	3415728	3415761	15	84	55	4	1
chr13	3415765	3415780	1	147	6	2	1
chr13	3415968	3415979	0	153	1	1	1
chr13	3417582	3417596	0	145	9	1	1
chr13	3419395	3419490	0	0	154	0	0
chr13	3423282	3423293	0	84	70	1	1
chr13	3423942	3423953	0	138	16	1	1
chr13	3432904	3432917	0	148	6	1	1
chr13	3435246	3435257	0	150	4	1	1
chr13	3438858	3438881	0	147	7	1	1
chr13	3440738	3440753	0	8	146	1	1
chr13	3440807	3440838	4	85	65	3	1
chr13	3440839	3440918	22	5	127	6	2
chr13	3443560	3443587	2	108	44	2	1
chr13	3444163	3444176	0	134	20	1	1
chr13	3444405	3444425	2	139	13	2	1
chr13	3445929	3445946	0	150	4	1	1
chr13	3448728	3448743	0	143	11	1	1
chr13	3458581	3458596	0	136	18	1	1
chr13	3459142	3459153	0	154	0	1	1
chr13	3462797	3462832	1	131	22	2	1
chr13	3469905	3469916	0	127	27	1	1
chr13	3472627	3472640	0	147	7	1	1
chr13	3473002	3473022	0	151	3	1	1
chr13	3474151	3474178	0	145	9	1	1
chr13	3474680	3474695	0	152	2	1	1
chr13	3476127	3476146	0	133	21	1	1
chr13	3478731	3478748	0	0	154	0	0
chr13	3481714	3481761	1	10	143	2	1
chr13	3481761	3481772	1	67	86	2	1
chr13	3481772	3481825	6	1	147	5	1
chr13	3482062	3482073	0	148	6	1	1
chr13	3489295	3489306	0	148	6	1	1
chr13	3491233	3491244	0	152	2	1	1
chr13	3491722	3491755	10	60	84	4	1
chr13	3492643	3492686	5	91	58	4	1
chr13	3492700	3492737	16	51	87	5	1
chr13	3494018	3494029	0	153	1	1	1
chr13	3497672	3497710	2	61	91	4	2
chr13	3498514	3498534	0	152	2	1	1
chr13	3498718	3498729	0	154	0	1	1
chr13	3499553	3499584	8	61	85	3	1
chr13	3499588	3499599	1	145	8	2	1
chr13	3502217	3502252	7	57	90	5	2
chr13	3502417	3502431	0	148	6	1	1
chr13	3504158	3504173	0	148	6	1	1
chr13	3504276	3504291	0	136	18	1	1
chr13	3515116	3515170	3	38	113	5	2
chr13	3516536	3516547	0	154	0	1	1
chr13	3518213	3518230	0	154	0	1	1
chr13	3521613	3521682	0	0	154	0	0
chr13	3522833	3522884	5	95	54	6	3
chr13	3523229	3523240	0	107	47	1	1
chr13	3524531	3524554	0	145	9	1	1
chr13	3525015	3525026	0	141	13	1	1
chr13	3527793	3527808	0	146	8	1	1
chr13	3533386	3533397	0	145	9	1	1
chr13	3533748	3533759	0	139	15	1	1
chr13	3534822	3534836	0	144	10	1	1
chr13	3534901	3534946	2	25	127	3	1
chr13	3536232	3536243	0	141	13	1	1
chr13	3537143	3537157	0	140	14	1	1
chr13	3537582	3537599	0	136	18	1	1
chr13	3538162	3538173	0	136	18	1	1
chr13	3538372	3538383	0	154	0	1	1
chr13	3538818	3538844	0	129	25	1	1
chr13	3539394	3539405	1	140	13	2	1
chr13	3550306	3550320	0	149	5	1	1
chr13	3552162	3552191	3	113	38	2	1
chr13	3556076	3556091	1	112	41	2	1
chr13	3557437	3557448	0	147	7	1	1
chr13	3558033	3558044	0	141	13	1	1
chr13	3560769	3560788	0	138	16	1	1
chr13	3566579	3566590	0	153	1	1	1
chr13	3573383	3573402	0	145	9	1	1
chr13	3577611	3577622	0	151	3	1	1
chr13	3578377	3578392	0	61	93	1	1
chr13	3579500	3579526	0	132	22	1	1
chr13	3580280	3580291	0	144	10	1	1
chr13	3583938	3583949	0	123	31	1	1
chr13	3585972	3585986	0	142	12	1	1
chr13	3586604	3586623	0	152	2	1	1
chr13	3586628	3586645	1	126	27	2	1
chr13	3586645	3586660	10	88	56	3	1
chr13	3590656	3590669	0	143	11	1	1
chr13	3592687	3592698	0	150	4	1	1
chr13	3594946	3594957	0	136	18	1	1
chr13	3595545	3595556	0	154	0	1	1
chr13	3598199	3598210	0	146	8	1	1
chr13	3600496	3600523	6	60	88	3	1
chr13	3600524	3600553	4	89	61	3	1
chr13	3604608	3604619	0	127	27	1	1
chr13	3605634	3605645	2	134	18	2	1
chr13	3606466	3606480	1	145	8	2	1
chr13	3612217	3612237	2	120	32	2	1
chr13	3614387	3614398	0	106	48	1	1
chr13	3615223	3615246	0	124	30	1	1
chr13	3618708	3618725	0	122	32	1	1
chr13	3618750	3618773	5	129	20	2	1
chr13	3620334	3620369	8	50	96	4	1
chr13	3620380	3620391	0	146	8	1	1
chr13	3621213	3621224	0	131	23	1	1
chr13	3621857	3621868	0	153	1	1	1
chr13	3622542	3622556	0	141	13	1	1
chr13	3626130	3626143	1	146	7	2	1
chr13	3626174	3626185	0	151	3	1	1
chr13	3626343	3626358	0	136	18	1	1
chr13	3628691	3628706	0	145	9	1	1
chr13	3629876	3629887	0	133	21	1	1
chr13	3633537	3633548	0	93	61	1	1
chr13	3633614	3633625	0	104	50	1	1
chr13	3636116	3636133	0	130	24	1	1
chr13	3636499	3636510	0	121	33	1	1
chr13	3637220	3637234	0	151	3	1	1
chr13	3637295	3637312	0	109	45	1	1
chr13	3638004	3638017	0	131	23	1	1
chr13	3638468	3638479	0	150	4	1	1
chr13	3641438	3641461	0	126	28	1	1
chr13	3642554	3642565	0	137	17	1	1
chr13	3643775	3643786	0	130	24	1	1
chr13	3645295	3645318	0	110	44	1	1
chr13	3651094	3651127	3	61	90	3	1
chr13	3651128	3651167	9	39	106	4	1
chr13	3652901	3652914	0	154	0	1	1
chr13	3653082	3653095	0	149	5	1	1
chr13	3653285	3653300	0	143	11	1	1
chr13	3653897	3653911	0	153	1	1	1
chr13	3655527	3655538	0	140	14	1	1
chr13	3660802	3660843	1	76	77	2	1
chr13	3662851	3662870	0	127	27	1	1
chr13	3663030	3663053	0	144	10	1	1
chr13	3663068	3663091	0	110	44	1	1
chr13	3663355	3663366	0	101	53	1	1
chr13	3663579	3663590	0	134	20	1	1
chr13	3665119	3665130	0	101	53	1	1
chr13	3665412	3665423	0	144	10	1	1
chr13	3666225	3666236	0	140	14	1	1
chr13	3666249	3666260	0	153	1	1	1
chr13	3670667	3670692	4	103	47	4	1
chr13	3670843	3670869	0	139	15	1	1
chr13	3671816	3671855	3	128	23	4	2
chr13	3674073	3674122	5	11	138	4	1
chr13	3685428	3685479	4	6	144	3	1
chr13	3685482	3685493	0	154	0	1	1
chr13	3685570	3685581	1	153	0	2	1
chr13	3686198	3686221	1	78	75	2	1
chr13	3696072	3696085	0	150	4	1	1
chr13	3696286	3696319	7	69	78	4	1
chr13	3697501	3697528	4	102	48	3	1
chr13	3697947	3697966	0	145	9	1	1
chr13	3700280	3700291	0	125	29	1	1
chr13	3700458	3700493	5	96	53	3	1
chr13	3703028	3703041	0	121	33	1	1
chr13	3705573	3705604	4	72	78	5	1
chr13	3705755	3705766	0	112	42	1	1
chr13	3706342	3706353	0	87	67	1	1
chr13	3708681	3708714	7	54	93	4	1
chr13	3711167	3711206	0	146	8	1	1
chr13	3711451	3711506	0	0	154	0	0
chr13	3711696	3711707	0	120	34	1	1
chr13	3712581	3712596	1	149	4	2	1
chr13	3713502	3713545	6	19	129	4	2
chr13	3714825	3714840	0	105	49	1	1
chr13	3715091	3715102	0	140	14	1	1
chr13	3715901	3715945	4	124	26	5	2
chr13	3716057	3716068	0	146	8	1	1
chr13	3722724	3722759	7	115	32	3	1
chr13	3723442	3723453	0	80	74	1	1
chr13	3725648	3725659	0	139	15	1	1
chr13	3732156	3732167	0	123	31	1	1
chr13	3732195	3732209	0	80	74	1	1
chr13	3732693	3732712	0	78	76	1	1
chr13	3732776	3732787	0	53	101	1	1
chr13	3740716	3740757	35	31	88	6	1
chr13	3746250	3746265	2	66	86	3	1
chr13	3748412	3748429	1	133	20	2	1
chr13	3750554	3750589	3	65	86	4	1
chr13	3752175	3752204	13	50	91	4	1
chr13	3752204	3752245	15	37	102	8	1
chr13	3753291	3753305	0	148	6	1	1
chr13	3754266	3754277	0	144	10	1	1
chr13	3758075	3758086	0	154	0	1	1
chr13	3764335	3764354	3	49	102	3	1
chr13	3765228	3765247	0	133	21	1	1
chr13	3767618	3767677	20	56	78	10	1
chr13	3769250	3769267	13	51	90	3	1
chr13	3769991	3770016	13	60	81	4	1
chr13	3770026	3770039	3	32	119	2	1
chr13	3772776	3772793	0	81	73	1	1
chr13	3773119	3773130	0	146	8	1	1
chr13	3774093	3774108	0	132	22	1	1
chr13	3774109	3774136	3	128	23	3	1
chr13	3774243	3774280	8	38	108	5	2
chr13	3778272	3778313	17	23	114	3	1
chr13	3779259	3779270	0	148	6	1	1
chr13	3783041	3783052	0	102	52	1	1
chr13	3783611	3783622	0	144	10	1	1
chr13	3784955	3784970	1	122	31	2	1
chr13	3791368	3791379	0	148	6	1	1
chr13	3791944	3791971	1	146	7	2	1
chr13	3792226	3792255	0	114	40	1	1
chr13	3793445	3793456	1	145	8	2	1
chr13	3795564	3795639	33	21	100	16	2
chr13	3797300	3797311	0	115	39	1	1
chr13	3799245	3799304	0	0	154	0	0
chr13	3799318	3799329	1	145	8	2	1
chr13	3800026	3800037	0	141	13	1	1
chr13	3800516	3800563	5	15	134	4	1
chr13	3802796	3802811	0	141	13	1	1
chr13	3803011	3803034	1	151	2	2	1
chr13	3808799	3808810	0	138	16	1	1
chr13	3810103	3810118	1	149	4	2	1
chr13	3812125	3812136	0	145	9	1	1
chr13	3816974	3816987	0	130	24	1	1
chr13	3819333	3819346	0	148	6	1	1
chr13	3825104	3825117	1	86	67	2	1
chr13	3828361	3828415	2	127	25	3	1
chr13	3833292	3833321	0	146	8	1	1
chr13	3834636	3834659	1	118	35	2	1
chr13	3835439	3835462	0	153	1	1	1
chr13	3835612	3835623	0	150	4	1	1
chr13	3840275	3840292	0	135	19	1	1
chr13	3841582	3841605	0	138	16	1	1
chr13	3851154	3851165	0	154	0	1	1
chr13	3851381	3851394	3	127	24	2	1
chr13	3856097	3856108	0	119	35	1	1
chr13	3856180	3856191	1	129	24	2	1
chr13	3856191	3856202	0	123	31	1	1
chr13	3857000	3857015	1	136	17	3	2
chr13	3860420	3860487	21	10	123	5	1
chr13	3861573	3861606	9	69	76	4	1
chr13	3862249	3862294	35	24	95	6	1
chr13	3864775	3864786	0	154	0	1	1
chr13	3865228	3865243	0	93	61	1	1
chr13	3865436	3865469	13	52	89	4	1
chr13	3868834	3868845	0	117	37	1	1
chr13	3874374	3874408	1	144	9	2	1
chr13	3878488	3878525	3	35	116	3	1
chr13	3883048	3883062	0	146	8	1	1
chr13	3885793	3885808	0	129	25	1	1
chr13	3891334	3891353	1	113	40	2	1
chr13	3897817	3897852	3	75	76	4	2
chr13	3903154	3903178	1	150	3	2	1
chr13	3904286	3904321	0	144	10	2	2
chr13	3906368	3906382	0	150	4	1	1
chr13	3906437	3906480	8	28	118	3	1
chr13	3909155	3909170	0	126	28	1	1
chr13	3912517	3912544	0	147	7	1	1
chr13	3912777	3912836	0	114	40	1	1
chr13	3913512	3913525	1	80	73	2	1
chr13	3914254	3914265	0	151	3	1	1
chr13	3915907	3915921	0	128	26	1	1
chr13	3921567	3921580	1	131	22	2	1
chr13	3921799	3921822	0	148	6	1	1
chr13	3922985	3923014	4	81	69	4	2
chr13	3923063	3923074	0	150	4	1	1
chr13	3924207	3924238	12	71	71	5	1
chr13	3926762	3926773	0	142	12	1	1
chr13	3928386	3928401	0	151	3	1	1
chr13	3930292	3930315	0	117	37	1	1
chr13	3931383	3931420	8	53	93	4	1
chr13	3934201	3934246	4	8	142	4	1
chr13	3934584	3934598	0	153	1	1	1
chr13	3937203	3937214	0	148	6	1	1
chr13	3938844	3938895	8	3	143	5	1
chr13	3939941	3939952	0	149	5	1	1
chr13	3944342	3944353	0	134	20	1	1
chr13	3944544	3944597	1	2	151	2	1
chr13	3946642	3946669	1	132	21	2	1
chr13	3947345	3947356	0	126	28	1	1
chr13	3948947	3948960	0	136	18	1	1
chr13	3949723	3949734	1	138	15	2	1
chr13	3949859	3949878	0	107	47	1	1
chr13	3953415	3953426	0	154	0	1	1
chr13	3956986	3956999	3	141	10	3	1
chr13	3957013	3957036	5	1	148	4	1
chr13	3957249	3957272	1	119	34	2	1
chr13	3960623	3960654	1	146	7	2	1
chr13	3962032	3962075	2	125	27	5	3
chr13	3962313	3962330	0	126	28	1	1
chr13	3967227	3967251	0	127	27	1	1
chr13	3969746	3969793	11	36	107	4	1
chr13	3969926	3969937	0	146	8	1	1
chr13	3970497	3970512	0	39	115	1	1
chr13	3971483	3971494	0	151	3	1	1
chr13	3971800	3971814	0	144	10	1	1
chr13	3972690	3972757	10	42	102	7	4
chr13	3980910	3980921	0	147	7	1	1
chr13	3985319	3985330	0	152	2	1	1
chr13	3985435	3985449	0	145	9	1	1
chr13	3987128	3987172	2	113	39	2	1
chr13	3993711	3993722	0	139	15	1	1
chr13	3995120	3995131	0	147	7	1	1
chr13	3997221	3997240	0	152	2	1	1
chr13	3998218	3998229	0	124	30	1	1
chr13	3998507	3998518	0	135	19	1	1
chr13	3998653	3998673	0	152	2	1	1
chr13	3998910	3998924	0	151	3	1	1
chr13	3998932	3998943	0	150	4	1	1
chr13	4002098	4002141	16	30	108	6	2
chr13	4002927	4002962	4	99	51	5	2
chr13	4003895	4003906	0	105	49	1	1
chr13	4010224	4010235	0	142	12	1	1
chr13	4015483	4015494	0	154	0	1	1
chr13	4026564	4026575	71	73	10	2	1
chr13	4027686	4027701	0	145	9	1	1
chr13	4030603	4030626	0	150	4	1	1
chr13	4032047	4032061	0	154	0	1	1
chr13	4033296	4033311	0	143	11	1	1
chr13	4038373	4038386	3	116	35	3	1
chr13	4038387	4038420	5	93	56	3	1
chr13	4042986	4043025	0	131	23	1	1
chr13	4044360	4044371	0	153	1	1	1
chr13	4050046	4050060	0	137	17	1	1
chr13	4053286	4053321	5	81	68	4	1
chr13	4054643	4054666	0	140	14	1	1
chr13	4054673	4054684	0	143	11	1	1
chr13	4057069	4057080	0	151	3	1	1
chr13	4060968	4060995	4	90	60	4	1
chr13	4062472	4062487	2	126	26	3	1
chr13	4065592	4065603	0	45	109	1	1
chr13	4076974	4076985	0	129	25	1	1
chr13	4078095	4078144	0	1	153	1	1
chr13	4078349	4078363	0	78	76	1	1
chr13	4081964	4081975	0	150	4	1	1
chr13	4085716	4085727	0	151	3	1	1
chr13	4087785	4087796	0	154	0	1	1
chr13	4095753	4095764	0	148	6	1	1
chr13	4098542	4098571	0	126	28	1	1
chr13	4100668	4100679	0	125	29	1	1
chr13	4102468	4102479	0	152	2	1	1
chr13	4105409	4105420	0	148	6	1	1
chr13	4107146	4107160	0	143	11	1	1
chr13	4108184	4108203	0	153	1	1	1
chr13	4110298	4110317	2	138	14	3	1
chr13	4111084	4111098	0	128	26	1	1
chr13	4111107	4111126	0	127	27	1	1
chr13	4112597	4112620	0	137	17	1	1
chr13	4116950	4116961	0	152	2	1	1
chr13	4119628	4119642	0	151	3	1	1
chr13	4120117	4120128	0	151	3	1	1
chr13	4124319	4124330	0	148	6	1	1
chr13	4127014	4127025	0	146	8	1	1
chr13	4127664	4127675	0	135	19	1	1
chr13	4129922	4129933	0	146	8	1	1
chr13	4130023	4130034	0	130	24	1	1
chr13	4132054	4132069	0	138	16	1	1
chr13	4132639	4132650	0	145	9	1	1
chr13	4134546	4134557	0	151	3	1	1
chr13	4136249	4136283	0	117	37	1	1
chr13	4136512	4136539	0	137	17	1	1
chr13	4136541	4136560	0	131	23	1	1
chr13	4136888	4136925	15	34	105	5	1
chr13	4137723	4137754	6	62	86	3	1
chr13	4146248	4146263	0	151	3	1	1
chr13	4149418	4149447	8	92	54	4	1
chr13	4154782	4154871	2	1	151	3	1
chr13	4154874	4154919	1	0	153	1	0
chr13	4156031	4156046	0	131	23	1	1
chr13	4156799	4156816	7	144	3	2	1
chr13	4161701	4161752	3	102	49	2	1
chr13	4163315	4163358	2	132	20	3	1
chr13	4163533	4163544	0	154	0	1	1
chr13	4165713	4165754	7	43	104	4	1
chr13	4168410	4168421	0	149	5	1	1
chr13	4175716	4175727	0	143	11	1	1
chr13	4175804	4175815	84	69	1	2	1
chr13	4177399	4177446	2	129	23	3	1
chr13	4180953	4180980	0	144	10	1	1
chr13	4181043	4181090	1	140	13	4	3
chr13	4190179	4190216	4	55	95	3	1
chr13	4195418	4195437	4	22	128	3	1
chr13	4195438	4195481	0	0	154	0	0
chr13	4195812	4195825	1	99	54	2	1
chr13	4198851	4198862	0	152	2	1	1
chr13	4198867	4198882	0	151	3	1	1
chr13	4200859	4200878	0	147	7	1	1
chr13	4205052	4205063	0	142	12	1	1
chr13	4205616	4205635	0	148	6	1	1
chr13	4207221	4207235	0	129	25	1	1
chr13	4208024	4208035	0	140	14	1	1
chr13	4214974	4214985	0	132	22	1	1
chr13	4215160	4215171	0	105	49	1	1
chr13	4221074	4221097	6	129	19	4	1
chr13	4226998	4227009	0	135	19	1	1
chr13	4228409	4228423	0	144	10	1	1
chr13	4229051	4229077	0	146	8	1	1
chr13	4229564	4229607	9	32	113	5	1
chr13	4231209	4231230	1	103	50	2	1
chr13	4234963	4234980	0	144	10	1	1
chr13	4235131	4235142	0	145	9	1	1
chr13	4238917	4238928	0	152	2	1	1
chr13	4239362	4239379	1	53	100	2	1
chr13	4244483	4244522	9	43	102	4	1
chr13	4247756	4247767	0	145	9	1	1
chr13	4250751	4250766	0	150	4	1	1
chr13	4250939	4250954	0	153	1	1	1
chr13	4253583	4253594	0	148	6	1	1
chr13	4257770	4257781	1	146	7	2	1
chr13	4258590	4258601	0	107	47	1	1
chr13	4266782	4266796	0	147	7	1	1
chr13	4269174	4269188	0	149	5	1	1
chr13	4275042	4275061	0	150	4	1	1
chr13	4275110	4275123	1	136	17	2	1
chr13	4282759	4282810	4	123	27	5	3
chr13	4286166	4286177	0	152	2	1	1
chr13	4287579	4287594	0	146	8	1	1
chr13	4287598	4287615	0	142	12	1	1
chr13	4288072	4288105	2	79	73	3	1
chr13	4288607	4288622	0	131	23	1	1
chr13	4293626	4293637	0	151	3	1	1
chr13	4293958	4293969	0	135	19	1	1
chr13	4294538	4294573	0	145	9	1	1
chr13	4317441	4317452	0	4	150	1	1
chr13	4319874	4319958	6	12	136	6	2
chr13	4319960	4320029	0	0	154	0	0
chr13	4327730	4327744	1	139	14	2	1
chr13	4337469	4337480	0	152	2	1	1
chr13	4350272	4350283	0	151	3	1	1
chr13	4351060	4351083	7	87	60	3	1
chr13	4351948	4351963	0	0	154	0	0
chr13	4353326	4353373	3	128	23	6	3
chr13	4357308	4357331	0	115	39	1	1
chr13	4364046	4364083	5	56	93	4	1
chr13	4364506	4364521	0	121	33	1	1
chr13	4365069	4365080	0	138	16	1	1
chr13	4365443	4365470	0	148	6	1	1
chr13	4371902	4371961	6	67	81	4	2
chr13	4373619	4373648	0	152	2	1	1
chr13	4377283	4377294	0	116	38	1	1
chr13	4381577	4381611	0	146	8	1	1
chr13	4385359	4385376	3	49	102	3	1
chr13	4385377	4385390	22	79	53	3	1
chr13	4386090	4386101	0	154	0	1	1
chr13	4386715	4386726	0	143	11	1	1
chr13	4387730	4387754	0	135	19	1	1
chr13	4390056	4390073	0	128	26	1	1
chr13	4391464	4391481	2	69	83	3	2
chr13	4392135	4392146	9	133	12	2	1
chr13	4392158	4392205	3	9	142	5	2
chr13	4392875	4392886	0	147	7	1	1
chr13	4392909	4392923	0	153	1	1	1
chr13	4398859	4398870	0	128	26	1	1
chr13	4404098	4404109	0	150	4	1	1
chr13	4404196	4404207	0	153	1	1	1
chr13	4405910	4405921	0	126	28	1	1
chr13	4407771	4407782	0	150	4	1	1
chr13	4407879	4407930	11	29	114	9	2
chr13	4409922	4409933	0	129	25	1	1
chr13	4412179	4412193	0	154	0	1	1
chr13	4416308	4416319	0	145	9	1	1
chr13	4418810	4418821	0	152	2	1	1
chr13	4419689	4419742	0	0	154	0	0
chr13	4424527	4424538	0	153	1	1	1
chr13	4425111	4425122	0	152	2	1	1
chr13	4425152	4425163	0	153	1	1	1
chr13	4426330	4426341	0	144	10	1	1
chr13	4438656	4438667	0	141	13	1	1
chr13	4438862	4438876	0	140	14	1	1
chr13	4452645	4452656	0	145	9	1	1
chr13	4454588	4454599	0	150	4	1	1
chr13	4456164	4456179	0	135	19	1	1
chr13	4486271	4486286	0	119	35	1	1
chr13	4487944	4487955	0	153	1	1	1
chr13	4490136	4490147	0	148	6	1	1
chr13	4491703	4491732	5	100	49	3	1
chr13	4495061	4495075	0	111	43	1	1
chr13	4506021	4506072	2	0	152	2	0
chr13	4511783	4511820	6	69	79	3	1
chr13	4512319	4512333	0	139	15	1	1
chr13	4521245	4521260	0	150	4	1	1
chr13	4522662	4522689	1	127	26	3	2
chr13	4523371	4523382	0	153	1	1	1
chr13	4534615	4534626	0	144	10	1	1
chr13	4538042	4538053	0	154	0	1	1
chr13	4540093	4540104	1	146	7	2	1
chr13	4543059	4543088	3	80	71	4	1
chr13	4544437	4544448	0	150	4	1	1
chr13	4550100	4550119	0	153	1	1	1
chr13	4551713	4551724	0	148	6	1	1
chr13	4557126	4557137	0	152	2	1	1
chr13	4560229	4560240	0	97	57	1	1
chr13	4564736	4564771	4	0	150	3	0
chr13	4564772	4564809	6	12	136	5	1
chr13	4566521	4566536	0	154	0	1	1
chr13	4569875	4569886	1	151	2	2	1
chr13	4573680	4573694	0	107	47	1	1
chr13	4577600	4577623	0	138	16	1	1
chr13	4579051	4579062	0	152	2	1	1
chr13	4585546	4585557	0	127	27	1	1
chr13	4589700	4589711	0	145	9	1	1
chr13	4595841	4595868	0	131	23	1	1
chr13	4599172	4599211	12	32	110	5	1
chr13	4601542	4601561	0	152	2	1	1
chr13	4602948	4602959	0	150	4	1	1
chr13	4603352	4603391	3	17	134	3	1
chr13	4603454	4603465	0	0	154	0	0
chr13	4603524	4603578	0	0	154	0	0
chr13	4605032	4605056	0	154	0	1	1
chr13	4608237	4608248	2	129	23	3	1
chr13	4608332	4608355	2	139	13	3	1
chr13	4608441	4608460	0	126	28	1	1
chr13	4610375	4610386	0	145	9	1	1
chr13	4613672	4613758	33	2	119	8	1
chr13	4614684	4614695	0	154	0	1	1
chr13	4617795	4617830	5	48	101	4	1
chr13	4617980	4618031	0	0	154	0	0
chr13	4618677	4618696	2	149	3	3	1
chr13	4620791	4620806	0	140	14	1	1
chr13	4621359	4621378	0	143	11	1	1
chr13	4622549	4622560	0	150	4	1	1
chr13	4623696	4623707	0	154	0	1	1
chr13	4629574	4629617	1	115	38	2	1
chr13	4637351	4637398	4	13	137	5	2
chr13	4637401	4637412	0	139	15	1	1
chr13	4648301	4648330	8	82	64	3	1
chr13	4648330	4648347	2	133	19	2	1
chr13	4649831	4649848	0	144	10	1	1
chr13	4660851	4660889	3	136	15	2	1
chr13	4662288	4662323	5	83	66	3	1
chr13	4663110	4663121	0	149	5	1	1
chr13	4663678	4663689	0	142	12	1	1
chr13	4666882	4666897	0	143	11	1	1
chr13	4668832	4668847	0	82	72	1	1
chr13	4669206	4669229	0	154	0	1	1
chr13	4669687	4669698	0	151	3	1	1
chr13	4669852	4669869	0	151	3	1	1
chr13	4669875	4669886	0	153	1	1	1
chr13	4671415	4671456	0	0	154	0	0
chr13	4678374	4678385	1	135	18	2	1
chr13	4681151	4681166	3	117	34	4	1
chr13	4681376	4681387	0	134	20	1	1
chr13	4682532	4682543	0	154	0	1	1
chr13	4689514	4689525	0	151	3	1	1
chr13	4689868	4689879	0	142	12	1	1
chr13	4691267	4691281	1	151	2	2	1
chr13	4691288	4691299	0	148	6	1	1
chr13	4696881	4696895	0	154	0	1	1
chr13	4704425	4704448	4	102	48	3	1
chr13	4704724	4704739	0	137	17	1	1
chr13	4706171	4706182	0	147	7	1	1
chr13	4706906	4706917	0	153	1	1	1
chr13	4707238	4707257	0	137	17	1	1
chr13	4709284	4709329	13	69	72	5	1
chr13	4711146	4711160	0	146	8	1	1
chr13	4716433	4716522	3	4	147	4	1
chr13	4717424	4717435	0	147	7	1	1
chr13	4717435	4717446	0	146	8	1	1
chr13	4719304	4719315	5	91	58	3	1
chr13	4720104	4720125	9	71	74	5	1
chr13	4726093	4726116	1	114	39	2	1
chr13	4726995	4727042	0	10	144	1	1
chr13	4727521	4727532	0	147	7	1	1
chr13	4729688	4729705	1	98	55	2	1
chr13	4730320	4730387	18	41	95	5	2
chr13	4730432	4730461	0	116	38	1	1
chr13	4730486	4730497	1	124	29	2	1
chr13	4731670	4731695	3	66	85	4	2
chr13	4735550	4735561	0	152	2	1	1
chr13	4743990	4744001	0	154	0	1	1
chr13	4744806	4744820	0	153	1	1	1
chr13	4745456	4745475	0	154	0	1	1
chr13	4745679	4745710	9	114	31	3	1
chr13	4746421	4746435	0	152	2	1	1
chr13	4748398	4748457	22	2	130	7	1
chr13	4751318	4751329	0	144	10	1	1
chr13	4752406	4752445	8	54	92	6	2
chr13	4752634	4752705	10	44	100	7	2
chr13	4752812	4752838	3	118	33	4	1
chr13	4752839	4752868	5	127	22	3	1
chr13	4754387	4754398	0	133	21	1	1
chr13	4754776	4754790	0	56	98	1	1
chr13	4754798	4754813	0	68	86	1	1
chr13	4754945	4754980	0	2	152	1	1
chr13	4757882	4757896	0	143	11	1	1
chr13	4759390	4759421	7	54	93	3	1
chr13	4759422	4759445	19	8	127	3	1
chr13	4759550	4759601	10	73	71	6	1
chr13	4759636	4759647	0	52	102	1	1
chr13	4759822	4759833	0	135	19	1	1
chr13	4759982	4759995	0	152	2	1	1
chr13	4760154	4760165	0	154	0	1	1
chr13	4760304	4760331	0	153	1	1	1
chr13	4767184	4767195	1	130	23	2	1
chr13	4767195	4767224	5	82	67	3	1
chr13	4770945	4770984	0	0	154	0	0
chr13	4771772	4771786	1	130	23	2	1
chr13	4774946	4774961	0	146	8	1	1
chr13	4777759	4777770	0	149	5	1	1
chr13	4778926	4778937	0	143	11	1	1
chr13	4779834	4779875	6	8	140	4	1
chr13	4783032	4783045	1	137	16	2	1
chr13	4784126	4784137	0	146	8	1	1
chr13	4788564	4788581	1	140	13	2	1
chr13	4788591	4788604	0	151	3	1	1
chr13	4789785	4789796	0	144	10	1	1
chr13	4792257	4792271	0	151	3	1	1
chr13	4804904	4804915	0	120	34	1	1
chr13	4806861	4806876	0	150	4	1	1
chr13	4820167	4820178	0	55	99	1	1
chr13	4820341	4820352	0	133	21	1	1
chr13	4820472	4820499	0	144	10	1	1
chr13	4820523	4820542	2	124	28	3	1
chr13	4823159	4823172	8	55	91	4	1
chr13	4823177	4823208	14	37	103	5	1
chr13	4825351	4825386	5	54	95	5	1
chr13	4826578	4826593	0	148	6	1	1
chr13	4827605	4827676	7	77	70	4	1
chr13	4830083	4830122	1	136	17	2	1
chr13	4830676	4830705	0	139	15	1	1
chr13	4833749	4833762	0	142	12	1	1
chr13	4834273	4834284	0	147	7	1	1
chr13	4834887	4834898	0	145	9	1	1
chr13	4835026	4835053	3	107	44	2	1
chr13	4836416	4836427	0	141	13	1	1
chr13	4837904	4837951	3	0	151	2	0
chr13	4838006	4838017	0	139	15	1	1
chr13	4842622	4842661	9	35	110	7	2
chr13	4843780	4843799	0	146	8	1	1
chr13	4846350	4846365	0	141	13	1	1
chr13	4848918	4848951	12	66	76	6	2
chr13	4849023	4849034	0	56	98	1	1
chr13	4850812	4850835	0	151	3	1	1
chr13	4853070	4853099	2	145	7	2	1
chr13	4853926	4853941	0	54	100	1	1
chr13	4853970	4854021	7	76	71	4	1
chr13	4854021	4854084	28	62	64	6	1
chr13	4857023	4857050	8	82	64	4	2
chr13	4857427	4857438	0	147	7	1	1
chr13	4858855	4858866	0	153	1	1	1
chr13	4860096	4860110	0	151	3	1	1
chr13	4863193	4863218	2	112	40	3	1
chr13	4864453	4864472	0	134	20	1	1
chr13	4867892	4867911	0	152	2	1	1
chr13	4867994	4868005	0	40	114	1	1
chr13	4877197	4877208	0	154	0	1	1
chr13	4878407	4878421	0	154	0	1	1
chr13	4886723	4886734	0	123	31	1	1
chr13	4896433	4896446	0	122	32	1	1
chr13	4901434	4901451	0	130	24	1	1
chr13	4911604	4911615	0	147	7	1	1
chr13	4912644	4912655	0	149	5	1	1
chr13	4913330	4913341	0	154	0	1	1
chr13	4913531	4913566	11	63	80	3	1
chr13	4913669	4913682	0	103	51	1	1
chr13	4916396	4916427	5	102	47	3	1
chr13	4916778	4916789	0	153	1	1	1
chr13	4918070	4918081	0	150	4	1	1
chr13	4918734	4918745	0	142	12	1	1
chr13	4919125	4919136	0	149	5	1	1
chr13	4920506	4920517	0	134	20	1	1
chr13	4921578	4921591	0	137	17	1	1
chr13	4922818	4922861	11	42	101	6	2
chr13	4922866	4922877	1	141	12	2	1
chr13	4929249	4929260	0	77	77	1	1
chr13	4929984	4929997	0	150	4	1	1
chr13	4932702	4932716	0	132	22	1	1
chr13	4934075	4934118	11	32	111	5	1
chr13	4935257	4935268	0	154	0	1	1
chr13	4935358	4935369	0	153	1	1	1
chr13	4935585	4935596	7	124	23	4	1
chr13	4942915	4942926	0	153	1	1	1
chr13	4944380	4944393	0	147	7	1	1
chr13	4944400	4944411	0	141	13	1	1
chr13	4944613	4944627	0	143	11	1	1
chr13	4946144	4946157	1	107	46	2	1
chr13	4948022	4948041	1	136	17	2	1
chr13	4949531	4949548	0	143	11	1	1
chr13	4951409	4951430	0	128	26	1	1
chr13	4951824	4951863	0	150	4	1	1
chr13	4963224	4963235	0	141	13	1	1
chr13	4966019	4966033	0	149	5	1	1
chr13	4967221	4967268	2	17	135	3	1
chr13	4968003	4968038	4	121	29	4	1
chr13	4968768	4968795	0	141	13	1	1
chr13	4969138	4969149	0	148	6	1	1
chr13	4969638	4969649	0	151	3	1	1
chr13	4973195	4973206	0	143	11	1	1
chr13	4973316	4973365	2	20	132	3	1
chr13	4973770	4973781	0	130	24	1	1
chr13	4977782	4977793	0	134	20	1	1
chr13	4980046	4980069	0	102	52	1	1
chr13	4989770	4989781	0	83	71	1	1
chr13	4990389	4990412	1	122	31	2	1
chr13	4995225	4995236	0	127	27	1	1
chr13	4997222	4997257	6	117	31	5	1
chr13	5004169	5004180	0	144	10	1	1
chr13	5005089	5005116	5	88	61	3	1
chr13	5005352	5005371	0	142	12	1	1
chr13	5008015	5008029	0	130	24	1	1
chr13	5014013	5014027	0	134	20	1	1
chr13	5016876	5016890	0	144	10	1	1
chr13	5028619	5028648	0	140	14	1	1
chr13	5032753	5032816	57	17	80	2	1
chr13	5040447	5040480	4	81	69	4	1
chr13	5041280	5041291	0	144	10	1	1
chr13	5043228	5043239	0	142	12	1	1
chr13	5047063	5047074	1	137	16	2	1
chr13	5047279	5047292	1	136	17	2	1
chr13	5053556	5053639	4	1	149	4	1
chr13	5054171	5054182	0	131	23	1	1
chr13	5056683	5056724	10	45	99	4	1
chr13	5057553	5057566	1	144	9	2	1
chr13	5058749	5058760	0	135	19	1	1
chr13	5071768	5071779	0	147	7	1	1
chr13	5071782	5071801	0	149	5	1	1
chr13	5071842	5071855	0	141	13	1	1
chr13	5071858	5071869	0	151	3	1	1
chr13	5073906	5073920	0	150	4	1	1
chr13	5075489	5075508	0	90	64	1	1
chr13	5076677	5076688	0	152	2	1	1
chr13	5077786	5077813	4	6	144	3	1
chr13	5078521	5078550	0	149	5	1	1
chr13	5080607	5080656	3	5	146	3	1
chr13	5080674	5080685	30	57	67	2	1
chr13	5080688	5080735	10	45	99	4	2
chr13	5080874	5080885	0	138	16	1	1
chr13	5080889	5080920	5	70	79	4	1
chr13	5086618	5086638	0	147	7	1	1
chr13	5092294	5092305	0	65	89	1	1
chr13	5100456	5100467	0	147	7	1	1
chr13	5104938	5104961	0	144	10	1	1
chr13	5105773	5105804	8	48	98	4	1
chr13	5108267	5108298	1	138	15	2	1
chr13	5113528	5113545	0	149	5	1	1
chr13	5119328	5119371	4	96	54	4	1
chr13	5122560	5122611	2	3	149	3	1
chr13	5122690	5122701	0	140	14	1	1
chr13	5122705	5122720	0	145	9	1	1
chr13	5132058	5132077	0	152	2	1	1
chr13	5135697	5135716	0	139	15	1	1
chr13	5136668	5136682	1	126	27	2	1
chr13	5137509	5137520	0	146	8	1	1
chr13	5138606	5138655	10	23	121	4	1
chr13	5149776	5149791	0	152	2	1	1
chr13	5150807	5150818	0	133	21	1	1
chr13	5151527	5151694	1	0	153	1	0
chr13	5155034	5155045	0	150	4	1	1
chr13	5158000	5158029	5	60	89	5	2
chr13	5158157	5158186	2	2	150	2	1
chr13	5159267	5159278	0	154	0	1	1
chr13	5159390	5159401	0	153	1	1	1
chr13	5159844	5159859	0	143	11	1	1
chr13	5165457	5165508	6	0	148	3	0
chr13	5165754	5165778	0	146	8	1	1
chr13	5166629	5166640	1	146	7	2	1
chr13	5179437	5179468	7	84	63	3	1
chr13	5179907	5179918	1	130	23	2	1
chr13	5193231	5193242	0	142	12	1	1
chr13	5194643	5194654	0	135	19	1	1
chr13	5194706	5194730	0	131	23	1	1
chr13	5204588	5204603	0	152	2	1	1
chr13	5204602	5204615	0	147	7	1	1
chr13	5208825	5208836	0	144	10	1	1
chr13	5227069	5227080	0	153	1	1	1
chr13	5228474	5228485	0	151	3	1	1
chr13	5230374	5230388	0	124	30	1	1
chr13	5232736	5232747	0	152	2	1	1
chr13	5235041	5235056	0	126	28	1	1
chr13	5236243	5236258	0	152	2	1	1
chr13	5242186	5242229	12	27	115	4	1
chr13	5251998	5252045	10	27	117	4	1
chr13	5262085	5262102	0	151	3	1	1
chr13	5266760	5266783	0	146	8	1	1
chr13	5267406	5267417	0	138	16	1	1
chr13	5267774	5267785	0	151	3	1	1
chr13	5267969	5267980	0	132	22	1	1
chr13	5271092	5271106	0	140	14	1	1
chr13	5275865	5275876	0	30	124	1	1
chr13	5275875	5275889	0	150	4	1	1
chr13	5276252	5276323	13	9	132	8	1
chr13	5276324	5276335	0	133	21	1	1
chr13	5285949	5285969	0	57	97	1	1
chr13	5290706	5290725	0	125	29	1	1
chr13	5297622	5297673	6	12	136	4	1
chr13	5298092	5298103	0	149	5	1	1
chr13	5300430	5300441	0	152	2	1	1
chr13	5303663	5303674	0	144	10	1	1
chr13	5304045	5304056	0	136	18	1	1
chr13	5304210	5304224	0	146	8	1	1
chr13	5304677	5304688	0	137	17	1	1
chr13	5307426	5307477	0	0	154	0	0
chr13	5311375	5311389	0	150	4	1	1
chr13	5316949	5316986	7	60	87	3	1
chr13	5320437	5320488	2	4	148	3	1
chr13	5321354	5321371	1	118	35	2	1
chr13	5323188	5323235	0	0	154	0	0
chr13	5323768	5323819	3	21	130	3	1
chr13	5324145	5324156	0	152	2	1	1
chr13	5325501	5325545	0	148	6	2	2
chr13	5327802	5327813	0	152	2	1	1
chr13	5337931	5337946	0	146	8	1	1
chr13	5347794	5347808	0	153	1	1	1
chr13	5348769	5348780	0	129	25	1	1
chr13	5352085	5352096	0	150	4	1	1
chr13	5363104	5363115	0	102	52	1	1
chr13	5365951	5365964	1	79	74	2	1
chr13	5366124	5366135	0	145	9	1	1
chr13	5369130	5369177	5	54	95	4	1
chr13	5369312	5369353	0	0	154	0	0
chr13	5369417	5369428	0	29	125	1	1
chr13	5374540	5374587	6	27	121	4	1
chr13	5376902	5376913	0	122	32	1	1
chr13	5378044	5378055	0	154	0	1	1
chr13	5378154	5378168	0	154	0	1	1
chr13	5378173	5378184	0	152	2	1	1
chr13	5378197	5378220	0	152	2	1	1
chr13	5386528	5386563	8	64	82	3	1
chr13	5389927	5389964	12	38	104	4	1
chr13	5393045	5393074	3	85	66	3	1
chr13	5393080	5393091	0	149	5	1	1
chr13	5396662	5396699	7	46	101	4	2
chr13	5401474	5401485	0	42	112	1	1
chr13	5401507	5401546	0	0	154	0	0
chr13	5405021	5405064	7	27	120	5	2
chr13	5405377	5405388	0	118	36	1	1
chr13	5406920	5406967	11	21	122	8	2
chr13	5407235	5407250	0	154	0	1	1
chr13	5413158	5413169	0	154	0	1	1
chr13	5414785	5414796	1	138	15	2	1
chr13	5416639	5416670	1	145	8	2	1
chr13	5422431	5422474	1	148	5	2	1
chr13	5423035	5423046	0	128	26	1	1
chr13	5428151	5428162	0	148	6	1	1
chr13	5438888	5438939	5	10	139	3	1
chr13	5440320	5440331	0	52	102	1	1
chr13	5440759	5440770	0	148	6	1	1
chr13	5448211	5448222	0	153	1	1	1
chr13	5448445	5448506	0	0	154	0	0
chr13	5448509	5448546	5	27	122	5	1
chr13	5456342	5456365	1	134	19	2	1
chr13	5461896	5461931	6	63	85	4	1
chr13	5462505	5462516	0	146	8	1	1
chr13	5463386	5463397	0	154	0	1	1
chr13	5463697	5463716	2	130	22	3	1
chr13	5469564	5469605	10	45	99	3	1
chr13	5470060	5470071	0	152	2	1	1
chr13	5473011	5473022	0	150	4	1	1
chr13	5477707	5477722	0	143	11	1	1
chr13	5477861	5477872	0	145	9	1	1
chr13	5481826	5481837	0	146	8	1	1
chr13	5481912	5481923	0	149	5	1	1
chr13	5482186	5482233	9	70	75	5	1
chr13	5482237	5482256	0	102	52	1	1
chr13	5482952	5482966	1	131	22	2	1
chr13	5485579	5485593	0	149	5	1	1
chr13	5498541	5498558	0	142	12	1	1
chr13	5507241	5507284	6	19	129	4	1
chr13	5510745	5510765	0	120	34	1	1
chr13	5510817	5510844	14	68	72	4	1
chr13	5511513	5511530	2	112	40	2	1
chr13	5511903	5511914	0	132	22	1	1
chr13	5514014	5514031	0	141	13	1	1
chr13	5517656	5517671	3	137	14	3	1
chr13	5518288	5518311	0	128	26	1	1
chr13	5522991	5523002	0	152	2	1	1
chr13	5526080	5526129	0	0	154	0	0
chr13	5526196	5526211	1	25	128	2	1
chr13	5527451	5527462	0	148	6	1	1
chr13	5528586	5528633	2	128	24	4	2
chr13	5531123	5531137	0	149	5	1	1
chr13	5531180	5531195	0	153	1	1	1
chr13	5535407	5535424	0	125	29	1	1
chr13	5536686	5536721	5	62	87	3	1
chr13	5537494	5537514	0	150	4	1	1
chr13	5538393	5538413	0	137	17	1	1
chr13	5542681	5542692	0	153	1	1	1
chr13	5544389	5544438	18	15	121	12	3
chr13	5547568	5547585	0	153	1	1	1
chr13	5548172	5548221	13	17	124	6	2
chr13	5548221	5548248	2	82	70	3	1
chr13	5550746	5550785	9	57	88	3	1
chr13	5550822	5550833	0	144	10	1	1
chr13	5557608	5557643	13	55	86	3	1
chr13	5557643	5557668	3	95	56	2	1
chr13	5564889	5564900	0	148	6	1	1
chr13	5566590	5566601	0	151	3	1	1
chr13	5567359	5567370	0	152	2	1	1
chr13	5571381	5571392	0	117	37	1	1
chr13	5575077	5575112	7	60	87	3	1
chr13	5575531	5575542	0	150	4	1	1
chr13	5575725	5575739	0	149	5	1	1
chr13	5576071	5576097	1	150	3	2	1
chr13	5576096	5576113	0	152	2	1	1
chr13	5577494	5577509	0	144	10	1	1
chr13	5577668	5577731	10	0	144	6	0
chr13	5577732	5577769	9	32	113	4	1
chr13	5578893	5578922	0	102	52	1	1
chr13	5581836	5581865	51	59	44	3	1
chr13	5587842	5587861	1	147	6	2	1
chr13	5591651	5591705	5	48	101	3	1
chr13	5593014	5593025	0	141	13	1	1
chr13	5595377	5595408	1	147	6	2	1
chr13	5596089	5596100	0	154	0	1	1
chr13	5597514	5597525	0	154	0	1	1
chr13	5597975	5597986	0	152	2	1	1
chr13	5598016	5598027	0	153	1	1	1
chr13	5606045	5606056	0	146	8	1	1
chr13	5606499	5606540	8	43	103	3	1
chr13	5611779	5611816	0	2	152	1	1
chr13	5616292	5616303	0	154	0	1	1
chr13	5617890	5617901	0	139	15	1	1
chr13	5618027	5618038	0	151	3	1	1
chr13	5619242	5619253	0	152	2	1	1
chr13	5619259	5619292	7	89	58	3	1
chr13	5620111	5620124	5	122	27	3	1
chr13	5620130	5620147	4	135	15	3	1
chr13	5620157	5620172	0	148	6	1	1
chr13	5621073	5621084	0	141	13	1	1
chr13	5623419	5623434	0	145	9	1	1
chr13	5623760	5623805	0	0	154	0	0
chr13	5627397	5627420	0	18	136	1	1
chr13	5629131	5629160	4	134	16	3	1
chr13	5631274	5631297	0	150	4	1	1
chr13	5632120	5632131	0	151	3	1	1
chr13	5634933	5634992	7	51	96	7	4
chr13	5635743	5635762	3	90	61	3	1
chr13	5639953	5639964	0	117	37	1	1
chr13	5639965	5639978	0	137	17	1	1
chr13	5652459	5652478	0	148	6	1	1
chr13	5655458	5655469	0	56	98	1	1
chr13	5658204	5658215	0	137	17	1	1
chr13	5664190	5664204	0	153	1	1	1
chr13	5664977	5664994	0	154	0	1	1
chr13	5665579	5665590	0	137	17	1	1
chr13	5668138	5668153	0	148	6	1	1
chr13	5668224	5668235	0	151	3	1	1
chr13	5673426	5673437	0	154	0	1	1
chr13	5673863	5673880	0	135	19	1	1
chr13	5674973	5674984	0	151	3	1	1
chr13	5676735	5676746	0	150	4	1	1
chr13	5682332	5682347	0	153	1	1	1
chr13	5682637	5682676	0	0	154	0	0
chr13	5692869	5692880	0	135	19	1	1
chr13	5693052	5693103	3	84	67	4	2
chr13	5694273	5694284	0	116	38	1	1
chr13	5699859	5699870	0	83	71	1	1
chr13	5701476	5701530	14	14	126	4	2
chr13	5701533	5701557	1	100	53	2	1
chr13	5701828	5701852	0	148	6	1	1
chr13	5703614	5703625	0	65	89	1	1
chr13	5703640	5703663	0	136	18	1	1
chr13	5703961	5704006	1	28	125	3	2
chr13	5704057	5704070	0	130	24	1	1
chr13	5705805	5705816	0	147	7	1	1
chr13	5706252	5706295	22	32	100	6	2
chr13	5706719	5706733	0	144	10	1	1
chr13	5706741	5706752	0	130	24	1	1
chr13	5707176	5707225	12	26	116	8	2
chr13	5707857	5707868	0	154	0	1	1
chr13	5713070	5713089	0	146	8	1	1
chr13	5715695	5715706	0	154	0	1	1
chr13	5717005	5717030	2	111	41	2	1
chr13	5727418	5727429	0	154	0	1	1
chr13	5727909	5727952	0	0	154	0	0
chr13	5730826	5730865	10	62	82	4	1
chr13	5733583	5733594	0	151	3	1	1
chr13	5736365	5736376	0	152	2	1	1
chr13	5739081	5739094	0	141	13	1	1
chr13	5739255	5739270	0	152	2	1	1
chr13	5739320	5739347	4	94	56	4	1
chr13	5741278	5741299	4	118	32	3	1
chr13	5743975	5743992	0	145	9	1	1
chr13	5746440	5746451	0	154	0	1	1
chr13	5753510	5753521	21	93	40	2	1
chr13	5753558	5753575	1	81	72	2	1
chr13	5753986	5753997	1	137	16	2	1
chr13	5754157	5754168	0	134	20	1	1
chr13	5754895	5754906	0	150	4	1	1
chr13	5755676	5755687	0	133	21	1	1
chr13	5756200	5756214	0	152	2	1	1
chr13	5761310	5761367	8	3	143	4	1
chr13	5761392	5761431	4	130	20	3	1
chr13	5763260	5763303	1	135	18	2	1
chr13	5771414	5771425	0	139	15	1	1
chr13	5773722	5773737	0	154	0	1	1
chr13	5780618	5780665	3	21	130	3	1
chr13	5783760	5783809	11	42	101	3	1
chr13	5783811	5783822	0	154	0	1	1
chr13	5785213	5785224	0	150	4	1	1
chr13	5786253	5786266	8	70	76	3	1
chr13	5786267	5786304	0	5	149	1	1
chr13	5786374	5786427	2	4	148	4	3
chr13	5787078	5787089	0	149	5	1	1
chr13	5788476	5788487	0	154	0	1	1
chr13	5794438	5794491	2	4	148	3	1
chr13	5798310	5798345	1	146	7	2	1
chr13	5807403	5807417	0	72	82	1	1
chr13	5809675	5809702	0	149	5	1	1
chr13	5811062	5811091	0	144	10	1	1
chr13	5813351	5813362	0	152	2	1	1
chr13	5814963	5814977	0	141	13	1	1
chr13	5815569	5815610	12	50	92	4	1
chr13	5819924	5819971	0	4	150	1	1
chr13	5820127	5820150	0	139	15	2	2
chr13	5820253	5820286	9	80	65	3	1
chr13	5820924	5820935	0	151	3	1	1
chr13	5821768	5821807	4	89	61	3	1
chr13	5824007	5824044	10	88	56	4	1
chr13	5824980	5825003	0	147	7	1	1
chr13	5825161	5825185	0	143	11	1	1
chr13	5829280	5829291	0	146	8	1	1
chr13	5829957	5829976	0	147	7	1	1
chr13	5831914	5831925	0	146	8	1	1
chr13	5834653	5834667	0	91	63	1	1
chr13	5834826	5834873	12	21	121	4	1
chr13	5842438	5842449	0	154	0	1	1
chr13	5842586	5842607	2	138	14	2	1
chr13	5850216	5850230	0	124	30	1	1
chr13	5852608	5852619	0	67	87	1	1
chr13	5852965	5852979	0	54	100	1	1
chr13	5853096	5853170	0	3	151	1	1
chr13	5854194	5854205	0	61	93	1	1
chr13	5854602	5854613	0	67	87	1	1
chr13	5854916	5854949	9	59	86	5	1
chr13	5856286	5856307	9	75	70	6	2
chr13	5856692	5856703	0	137	17	1	1
chr13	5857751	5857771	0	137	17	1	1
chr13	5858524	5858553	0	9	145	1	1
chr13	5858838	5858862	0	92	62	1	1
chr13	5862495	5862506	0	140	14	1	1
chr13	5869824	5869838	0	125	29	1	1
chr13	5870607	5870620	11	1	142	3	1
chr13	5872400	5872411	1	142	11	2	1
chr13	5881025	5881036	0	152	2	1	1
chr13	5890358	5890371	0	153	1	1	1
chr13	5890374	5890406	2	133	19	3	1
chr13	5890494	5890508	0	140	14	1	1
chr13	5890968	5890982	0	147	7	1	1
chr13	5893930	5893941	0	150	4	1	1
chr13	5896251	5896292	6	60	88	3	1
chr13	5896564	5896579	0	111	43	1	1
chr13	5910669	5910680	0	148	6	1	1
chr13	5911978	5912009	0	147	7	2	2
chr13	5912134	5912149	1	132	21	2	1
chr13	5912554	5912577	4	125	25	3	1
chr13	5912675	5912686	0	154	0	1	1
chr13	5917672	5917727	1	0	153	1	0
chr13	5918129	5918140	0	122	32	1	1
chr13	5919058	5919072	0	137	17	1	1
chr13	5919172	5919219	1	21	132	3	2
chr13	5921169	5921210	17	40	97	4	1
chr13	5921808	5921819	0	152	2	1	1
chr13	5926558	5926569	0	127	27	1	1
chr13	5926835	5926924	0	13	141	1	1
chr13	5929060	5929071	0	135	19	1	1
chr13	5929920	5929973	5	6	143	3	1
chr13	5930083	5930094	0	154	0	1	1
chr13	5932751	5932762	0	111	43	1	1
chr13	5937867	5937878	0	154	0	1	1
chr13	5938272	5938285	0	151	3	1	1
chr13	5938541	5938555	0	150	4	1	1
chr13	5939002	5939016	0	151	3	1	1
chr13	5940603	5940670	2	11	141	4	2
chr13	5943247	5943261	0	141	13	1	1
chr13	5943564	5943581	3	71	80	4	1
chr13	5947465	5947516	4	0	150	1	0
chr13	5949372	5949385	0	149	5	1	1
chr13	5958028	5958103	7	7	140	7	1
chr13	5961683	5961694	0	154	0	1	1
chr13	5962723	5962742	0	151	3	1	1
chr13	5963918	5963929	0	150	4	1	1
chr13	5968161	5968172	1	149	4	2	1
chr13	5973604	5973615	0	133	21	1	1
chr13	5976425	5976448	0	138	16	1	1
chr13	5979313	5979350	6	70	78	3	1
chr13	5980854	5980865	0	149	5	1	1
chr13	5985389	5985408	0	137	17	1	1
chr13	5987024	5987059	13	48	93	6	1
chr13	5987060	5987099	6	73	75	3	1
chr13	5989342	5989353	0	153	1	1	1
chr13	5993759	5993770	0	153	1	1	1
chr13	5995319	5995330	0	151	3	1	1
chr13	5997068	5997079	0	147	7	1	1
chr13	5997369	5997383	0	153	1	1	1
chr13	5997454	5997477	0	146	8	1	1
chr13	5999542	5999557	0	148	6	1	1
chr13	6001730	6001763	7	74	73	5	1
chr13	6005742	6005753	1	131	22	2	1
chr13	6007645	6007660	0	134	20	1	1
chr13	6008653	6008680	1	113	40	2	1
chr13	6012126	6012137	0	151	3	1	1
chr13	6012921	6012935	2	149	3	3	1
chr13	6017392	6017403	0	152	2	1	1
chr13	6018659	6018698	0	0	154	0	0
chr13	6019514	6019533	4	128	22	3	1
chr13	6019735	6019749	0	150	4	1	1
chr13	6024444	6024455	0	145	9	1	1
chr13	6025474	6025511	8	59	87	4	1
chr13	6027012	6027056	2	116	36	3	2
chr13	6028750	6028795	9	21	124	4	1
chr13	6031290	6031323	6	87	61	3	1
chr13	6034405	6034416	0	152	2	1	1
chr13	6036094	6036105	0	142	12	1	1
chr13	6036582	6036633	3	125	26	5	3
chr13	6036949	6036972	4	110	40	2	1
chr13	6038355	6038388	9	65	80	3	1
chr13	6038821	6038838	0	138	16	1	1
chr13	6039884	6039895	0	136	18	1	1
chr13	6041405	6041416	0	0	154	0	0
chr13	6044214	6044225	0	152	2	1	1
chr13	6045628	6045639	0	27	127	1	1
chr13	6045662	6045677	3	109	42	3	1
chr13	6048291	6048304	0	134	20	1	1
chr13	6049881	6049967	1	1	152	2	1
chr13	6050486	6050501	0	136	18	1	1
chr13	6054322	6054341	0	139	15	1	1
chr13	6058205	6058216	0	154	0	1	1
chr13	6059911	6059922	0	150	4	1	1
chr13	6064059	6064073	0	153	1	1	1
chr13	6064096	6064107	0	150	4	1	1
chr13	6064704	6064751	8	52	94	5	1
chr13	6071468	6071479	0	153	1	1	1
chr13	6076481	6076544	3	33	118	2	1
chr13	6076594	6076614	4	43	107	4	1
chr13	6077806	6077841	5	86	63	3	1
chr13	6080024	6080039	0	136	18	1	1
chr13	6080073	6080084	1	127	26	2	1
chr13	6080439	6080486	4	21	129	3	1
chr13	6082361	6082376	0	153	1	1	1
chr13	6087516	6087539	1	152	1	2	1
chr13	6087773	6087802	51	40	63	5	1
chr13	6087803	6087838	7	95	52	5	1
chr13	6089151	6089196	15	28	111	5	1
chr13	6095336	6095359	0	152	2	1	1
chr13	6101038	6101072	0	143	11	1	1
chr13	6112482	6112493	0	145	9	1	1
chr13	6130200	6130215	0	142	12	1	1
chr13	6134445	6134456	0	141	13	1	1
chr13	6136403	6136434	8	93	53	3	1
chr13	6138727	6138738	0	150	4	1	1
chr13	6138739	6138753	0	149	5	1	1
chr13	6138867	6138914	4	12	138	3	1
chr13	6140477	6140488	0	147	7	1	1
chr13	6143168	6143182	0	151	3	1	1
chr13	6143831	6143860	0	145	9	1	1
chr13	6148597	6148608	0	127	27	1	1
chr13	6150691	6150710	0	88	66	1	1
chr13	6151414	6151433	0	153	1	1	1
chr13	6156745	6156782	3	50	101	3	1
chr13	6157571	6157594	3	114	37	3	1
chr13	6158831	6158844	0	141	13	1	1
chr13	6158866	6158913	5	118	31	7	3
chr13	6159158	6159169	0	79	75	1	1
chr13	6161102	6161125	0	154	0	1	1
chr13	6167435	6167478	11	35	108	4	1
chr13	6169875	6169902	0	88	66	1	1
chr13	6171668	6171679	0	145	9	1	1
chr13	6174938	6174949	0	148	6	1	1
chr13	6175622	6175657	11	78	65	5	2
chr13	6175657	6175690	1	82	71	2	1
chr13	6176609	6176632	0	60	94	1	1
chr13	6182299	6182322	0	151	3	1	1
chr13	6184099	6184122	0	127	27	1	1
chr13	6184298	6184321	0	133	21	1	1
chr13	6186318	6186333	0	122	32	1	1
chr13	6190747	6190758	0	111	43	1	1
chr13	6194248	6194301	8	31	115	4	1
chr13	6195050	6195115	35	21	98	5	1
chr13	6198018	6198029	0	142	12	1	1
chr13	6198189	6198203	0	95	59	1	1
chr13	6200811	6200858	9	24	121	4	1
chr13	6201374	6201411	8	47	99	5	1
chr13	6203668	6203709	11	44	99	4	1
chr13	6204700	6204715	0	150	4	1	1
chr13	6209502	6209521	3	117	34	3	1
chr13	6209523	6209534	0	142	12	1	1
chr13	6210002	6210037	1	131	22	3	2
chr13	6210361	6210412	0	0	154	0	0
chr13	6211081	6211098	0	133	21	1	1
chr13	6216875	6216909	1	143	10	3	2
chr13	6216997	6217011	0	144	10	1	1
chr13	6217464	6217499	0	0	154	0	0
chr13	6222069	6222112	1	134	19	3	2
chr13	6225758	6225795	8	70	76	6	2
chr13	6229470	6229481	0	149	5	1	1
chr13	6239815	6239826	0	126	28	1	1
chr13	6240447	6240458	0	145	9	1	1
chr13	6242877	6242888	0	154	0	1	1
chr13	6244013	6244052	3	103	48	3	1
chr13	6244891	6244906	1	112	41	2	1
chr13	6246169	6246184	0	141	13	1	1
chr13	6247233	6247244	0	104	50	1	1
chr13	6251085	6251102	0	25	129	1	1
chr13	6252095	6252120	2	115	37	3	1
chr13	6253085	6253096	0	132	22	1	1
chr13	6255272	6255283	0	143	11	1	1
chr13	6258134	6258149	0	138	16	1	1
chr13	6260446	6260495	7	13	134	5	2
chr13	6265712	6265751	1	129	24	3	2
chr13	6266411	6266426	0	151	3	1	1
chr13	6272337	6272360	1	137	16	2	1
chr13	6272365	6272380	1	142	11	2	1
chr13	6272525	6272536	0	137	17	1	1
chr13	6272562	6272573	0	141	13	1	1
chr13	6276329	6276376	1	9	144	2	1
chr13	6276959	6277000	9	35	110	5	2
chr13	6277620	6277631	0	147	7	1	1
chr13	6282441	6282486	10	26	118	3	1
chr13	6282487	6282498	2	107	45	3	1
chr13	6282512	6282526	0	113	41	1	1
chr13	6285953	6285964	0	154	0	1	1
chr13	6286342	6286365	10	29	115	4	1
chr13	6286366	6286379	3	129	22	3	1
chr13	6286476	6286493	0	149	5	1	1
chr13	6287266	6287279	4	147	3	3	1
chr13	6290709	6290723	0	150	4	1	1
chr13	6290744	6290758	0	147	7	1	1
chr13	6293988	6294003	0	128	26	1	1
chr13	6294279	6294290	0	146	8	1	1
chr13	6294831	6294844	0	83	71	1	1
chr13	6294920	6294983	0	0	154	0	0
chr13	6295545	6295576	0	146	8	1	1
chr13	6302379	6302420	5	41	108	3	1
chr13	6305513	6305558	6	30	118	3	1
chr13	6306415	6306428	0	152	2	1	1
chr13	6311113	6311214	50	0	104	25	0
chr13	6311249	6311260	0	148	6	1	1
chr13	6311407	6311420	0	148	6	1	1
chr13	6317996	6318013	2	140	12	3	1
chr13	6318918	6318951	28	51	75	5	1
chr13	6318952	6318969	2	121	31	3	1
chr13	6323618	6323657	6	65	83	4	2
chr13	6326007	6326018	0	145	9	1	1
chr13	6327364	6327375	1	144	9	2	1
chr13	6327475	6327526	6	38	110	5	2
chr13	6327554	6327643	1	0	153	1	0
chr13	6328400	6328419	0	146	8	1	1
chr13	6333513	6333558	7	33	114	3	1
chr13	6333583	6333604	0	11	143	1	1
chr13	6334150	6334193	4	5	145	6	2
chr13	6339728	6339743	0	136	18	1	1
chr13	6341563	6341576	1	135	18	2	1
chr13	6342199	6342216	0	137	17	1	1
chr13	6346093	6346122	1	7	146	2	1
chr13	6349894	6349908	0	143	11	1	1
chr13	6352513	6352542	2	96	56	2	1
chr13	6367592	6367627	10	68	76	4	1
chr13	6370559	6370574	0	147	7	1	1
chr13	6372002	6372025	0	138	16	1	1
chr13	6372728	6372763	1	128	25	2	1
chr13	6374164	6374199	10	62	82	4	1
chr13	6374465	6374480	0	146	8	1	1
chr13	6380772	6380799	3	140	11	2	1
chr13	6385695	6385706	0	147	7	1	1
chr13	6385730	6385745	0	151	3	1	1
chr13	6387162	6387189	1	146	7	2	1
chr13	6395430	6395447	2	127	25	3	1
chr13	6395449	6395460	4	124	26	2	1
chr13	6396047	6396060	1	110	43	2	1
chr13	6396117	6396160	2	16	136	2	1
chr13	6396410	6396433	1	137	16	2	1
chr13	6397938	6397969	4	73	77	3	1
chr13	6404528	6404573	5	16	133	3	1
chr13	6405626	6405641	2	140	12	2	1
chr13	6405878	6405889	1	146	7	2	1
chr13	6405909	6405920	1	145	8	2	1
chr13	6408441	6408486	0	0	154	0	0
chr13	6409685	6409704	2	149	3	2	1
chr13	6409976	6409987	0	150	4	1	1
chr13	6410007	6410046	2	143	9	4	2
chr13	6411693	6411728	7	69	78	5	1
chr13	6414667	6414684	0	150	4	1	1
chr13	6414996	6415010	0	151	3	1	1
chr13	6416084	6416095	0	125	29	1	1
chr13	6417784	6417803	0	153	1	1	1
chr13	6419055	6419069	0	136	18	1	1
chr13	6429925	6429939	0	153	1	1	1
chr13	6430188	6430199	0	154	0	1	1
chr13	6435754	6435765	0	138	16	1	1
chr13	6442345	6442356	0	84	70	1	1
chr13	6444727	6444746	0	142	12	1	1
chr13	6446607	6446618	0	149	5	1	1
chr13	6448875	6448918	1	138	15	2	1
chr13	6456074	6456085	2	124	28	2	1
chr13	6456088	6456111	3	109	42	3	1
chr13	6461420	6461431	0	120	34	1	1
chr13	6467184	6467197	3	122	29	3	1
chr13	6469913	6469924	0	153	1	1	1
chr13	6472312	6472331	2	114	38	3	1
chr13	6474216	6474265	2	1	151	3	1
chr13	6475235	6475246	0	147	7	1	1
chr13	6477778	6477795	0	122	32	1	1
chr13	6481640	6481651	0	1	153	1	1
chr13	6481656	6481689	0	7	147	1	1
chr13	6483342	6483353	0	150	4	1	1
chr13	6485844	6485883	0	1	153	1	1
chr13	6492285	6492296	0	95	59	1	1
chr13	6500220	6500267	3	135	16	4	2
chr13	6500928	6500939	0	124	30	1	1
chr13	6500939	6500953	0	121	33	1	1
chr13	6510915	6510926	0	150	4	1	1
chr13	6514683	6514736	2	1	151	3	1
chr13	6518953	6518964	0	154	0	1	1
chr13	6519892	6519907	0	145	9	1	1
chr13	6521690	6521733	1	132	21	2	1
chr13	6531417	6531428	0	146	8	1	1
chr13	6531856	6531883	7	73	74	3	1
chr13	6531884	6531923	12	70	72	5	1
chr13	6536058	6536072	0	141	13	1	1
chr13	6541457	6541502	5	11	138	4	1
chr13	6542340	6542351	0	148	6	1	1
chr13	6543366	6543411	7	14	133	7	2
chr13	6545412	6545423	0	117	37	1	1
chr13	6547917	6547928	0	148	6	1	1
chr13	6551276	6551293	0	60	94	1	1
chr13	6553968	6553983	0	106	48	1	1
chr13	6554075	6554086	0	92	62	1	1
chr13	6559002	6559035	2	64	88	3	1
chr13	6559215	6559248	15	41	98	5	1
chr13	6559253	6559270	1	131	22	2	1
chr13	6560148	6560171	2	92	60	2	1
chr13	6566210	6566221	0	146	8	1	1
chr13	6569210	6569221	0	149	5	1	1
chr13	6572439	6572454	2	109	43	3	1
chr13	6573865	6573984	0	0	154	0	0
chr13	6575947	6575968	1	117	36	2	1
chr13	6576635	6576654	4	135	15	5	1
chr13	6580422	6580437	2	110	42	3	1
chr13	6584915	6584948	13	82	59	4	1
chr13	6585503	6585528	2	113	39	2	1
chr13	6586667	6586678	0	149	5	1	1
chr13	6590931	6590942	0	147	7	1	1
chr13	6595947	6595958	1	132	21	2	1
chr13	6596018	6596029	0	136	18	1	1
chr13	6596551	6596570	0	151	3	1	1
chr13	6598831	6598846	0	154	0	1	1
chr13	6599616	6599627	0	152	2	1	1
chr13	6604189	6604206	0	154	0	1	1
chr13	6613213	6613262	2	118	34	3	1
chr13	6617399	6617410	0	113	41	1	1
chr13	6617655	6617672	0	138	16	1	1
chr13	6619312	6619327	1	144	9	2	1
chr13	6623491	6623530	2	33	119	2	1
chr13	6627891	6627902	20	106	28	3	1
chr13	6627921	6627948	5	96	53	3	1
chr13	6633591	6633602	0	145	9	1	1
chr13	6644129	6644140	0	142	12	1	1
chr13	6649540	6649574	0	106	48	1	1
chr13	6650592	6650611	0	139	15	1	1
chr13	6650921	6650932	0	140	14	1	1
chr13	6651795	6651819	0	139	15	1	1
chr13	6652405	6652426	3	121	30	3	1
chr13	6652536	6652551	3	144	7	3	1
chr13	6652990	6653035	8	16	130	5	2
chr13	6653173	6653184	0	145	9	1	1
chr13	6654950	6654961	0	133	21	1	1
chr13	6656135	6656166	8	32	114	5	1
chr13	6659722	6659751	12	98	44	4	1
chr13	6659957	6659968	0	153	1	1	1
chr13	6661425	6661448	1	141	12	2	1
chr13	6662538	6662549	0	144	10	1	1
chr13	6664127	6664180	35	6	113	4	1
chr13	6664860	6664879	0	145	9	1	1
chr13	6665022	6665033	1	137	16	2	1
chr13	6665424	6665439	0	121	33	1	1
chr13	6666463	6666474	0	143	11	1	1
chr13	6667372	6667385	0	32	122	1	1
chr13	6667428	6667445	0	99	55	1	1
chr13	6667853	6667864	0	56	98	1	1
chr13	6677668	6677685	0	130	24	1	1
chr13	6684936	6684951	1	82	71	2	1
chr13	6685600	6685614	0	127	27	1	1
chr13	6689590	6689613	0	127	27	1	1
chr13	6691667	6691678	0	137	17	1	1
chr13	6691863	6691874	0	147	7	1	1
chr13	6695085	6695096	0	131	23	1	1
chr13	6695668	6695679	0	98	56	1	1
chr13	6696048	6696083	8	90	56	3	1
chr13	6697021	6697036	0	129	25	1	1
chr13	6704386	6704397	0	153	1	1	1
chr13	6706229	6706249	0	135	19	1	1
chr13	6708016	6708043	0	151	3	1	1
chr13	6708047	6708070	0	150	4	1	1
chr13	6720711	6720722	0	118	36	1	1
chr13	6729705	6729716	0	121	33	1	1
chr13	6731834	6731848	0	131	23	1	1
chr13	6736179	6736194	0	137	17	1	1
chr13	6738066	6738077	0	146	8	1	1
chr13	6739172	6739186	0	107	47	1	1
chr13	6742956	6742967	0	153	1	1	1
chr13	6743307	6743342	3	47	104	3	1
chr13	6745327	6745344	2	122	30	2	1
chr13	6745368	6745379	0	144	10	1	1
chr13	6746652	6746666	0	101	53	1	1
chr13	6748239	6748298	0	0	154	0	0
chr13	6750901	6750950	1	4	149	3	2
chr13	6751478	6751502	0	143	11	1	1
chr13	6753534	6753547	0	134	20	1	1
chr13	6754996	6755007	0	113	41	1	1
chr13	6759371	6759382	0	142	12	1	1
chr13	6760055	6760104	9	17	128	6	3
chr13	6760211	6760222	0	153	1	1	1
chr13	6760798	6760809	0	152	2	1	1
chr13	6761495	6761506	0	138	16	1	1
chr13	6764411	6764422	0	44	110	1	1
chr13	6768886	6768897	0	136	18	1	1
chr13	6772867	6772878	0	153	1	1	1
chr13	6773701	6773740	4	142	8	4	2
chr13	6776474	6776485	6	121	27	3	1
chr13	6776977	6776991	1	142	11	2	1
chr13	6777780	6777794	0	139	15	1	1
chr13	6785179	6785190	0	103	51	1	1
chr13	6789055	6789078	0	148	6	1	1
chr13	6789951	6789974	0	120	34	1	1
chr13	6793319	6793370	3	28	123	6	3
chr13	6793398	6793451	15	80	59	4	1
chr13	6793495	6793510	7	102	45	3	1
chr13	6793531	6793586	11	72	71	10	3
chr13	6799324	6799355	0	149	5	1	1
chr13	6799451	6799478	1	141	12	2	1
chr13	6800649	6800666	1	135	18	2	1
chr13	6806439	6806483	5	71	78	6	3
chr13	6807866	6807877	1	152	1	2	1
chr13	6808598	6808637	7	33	114	3	1
chr13	6810265	6810312	5	85	64	6	3
chr13	6813319	6813330	0	134	20	1	1
chr13	6813493	6813504	0	132	22	1	1
chr13	6815214	6815225	0	139	15	1	1
chr13	6815456	6815507	0	0	154	0	0
chr13	6817056	6817071	1	47	106	2	1
chr13	6820078	6820089	0	56	98	1	1
chr13	6833979	6834014	3	65	86	3	1
chr13	6841103	6841130	1	148	5	3	2
chr13	6841945	6841956	0	150	4	1	1
chr13	6842948	6842995	3	2	149	3	1
chr13	6846361	6846376	0	149	5	1	1
chr13	6849812	6849835	3	25	126	3	1
chr13	6852546	6852557	0	132	22	1	1
chr13	6863266	6863307	6	35	113	4	1
chr13	6865807	6865852	10	7	137	4	1
chr13	6867817	6867836	0	30	124	1	1
chr13	6868583	6868594	0	79	75	1	1
chr13	6868598	6868692	5	0	149	5	0
chr13	6869380	6869395	1	102	51	2	1
chr13	6871887	6871898	0	146	8	1	1
chr13	6873457	6873468	0	151	3	1	1
chr13	6875918	6875929	0	135	19	1	1
chr13	6876376	6876397	2	115	37	2	1
chr13	6877100	6877147	11	8	135	4	1
chr13	6877874	6877885	0	28	126	1	1
chr13	6889288	6889311	0	153	1	1	1
chr13	6890958	6890969	0	148	6	1	1
chr13	6895674	6895699	2	100	52	2	1
chr13	6896466	6896483	0	148	6	1	1
chr13	6897609	6897620	0	116	38	1	1
chr13	6899091	6899105	0	143	11	1	1
chr13	6899422	6899433	0	128	26	1	1
chr13	6900676	6900697	6	95	53	2	1
chr13	6900701	6900716	0	136	18	1	1
chr13	6901332	6901373	9	41	104	3	1
chr13	6902477	6902488	0	139	15	1	1
chr13	6902705	6902720	0	144	10	1	1
chr13	6905337	6905368	2	148	4	2	1
chr13	6907845	6907856	0	145	9	1	1
chr13	6914940	6914951	0	143	11	1	1
chr13	6924637	6924648	0	148	6	1	1
chr13	6926624	6926635	0	152	2	1	1
chr13	6928220	6928327	0	0	154	0	0
chr13	6929596	6929607	0	146	8	1	1
chr13	6929696	6929711	1	97	56	2	1
chr13	6932312	6932326	0	148	6	1	1
chr13	6932624	6932659	0	106	48	1	1
chr13	6936039	6936050	0	128	26	1	1
chr13	6936421	6936438	0	47	107	1	1
chr13	6938584	6938595	0	142	12	1	1
chr13	6940613	6940630	0	154	0	1	1
chr13	6946522	6946539	1	151	2	2	1
chr13	6947214	6947228	0	138	16	1	1
chr13	6949817	6949828	0	147	7	1	1
chr13	6949832	6949851	1	150	3	2	1
chr13	6953970	6954009	9	23	122	3	1
chr13	6954864	6954889	1	137	16	2	1
chr13	6956012	6956023	0	153	1	1	1
chr13	6956062	6956073	0	153	1	1	1
chr13	6957359	6957370	0	154	0	1	1
chr13	6959588	6959607	0	154	0	1	1
chr13	6959960	6959979	0	142	12	1	1
chr13	6959987	6959998	0	149	5	1	1
chr13	6965791	6965808	0	150	4	1	1
chr13	6966120	6966139	0	149	5	1	1
chr13	6967585	6967599	0	73	81	1	1
chr13	6967674	6967717	0	0	154	0	0
chr13	6970163	6970177	0	146	8	1	1
chr13	6972773	6972784	0	148	6	1	1
chr13	6974428	6974463	1	132	21	3	2
chr13	6983713	6983728	0	152	2	1	1
chr13	6983938	6983951	0	141	13	1	1
chr13	6987385	6987416	0	142	12	1	1
chr13	6987838	6987849	0	154	0	1	1
chr13	6991087	6991102	11	77	66	5	1
chr13	6991188	6991202	0	148	6	1	1
chr13	6994719	6994756	5	1	148	2	1
chr13	6999820	6999833	0	145	9	1	1
chr13	6999833	6999846	1	114	39	2	1
chr13	7001974	7002049	6	1	147	6	1
chr13	7003720	7003734	0	150	4	1	1
chr13	7006902	7006913	0	151	3	1	1
chr13	7007734	7007771	5	62	87	4	1
chr13	7023059	7023073	0	137	17	1	1
chr13	7023895	7023906	0	139	15	1	1
chr13	7023974	7023991	0	140	14	1	1
chr13	7024473	7024512	14	21	119	6	2
chr13	7026361	7026378	0	148	6	1	1
chr13	7026410	7026421	0	154	0	1	1
chr13	7026514	7026525	0	154	0	1	1
chr13	7038132	7038151	0	139	15	1	1
chr13	7038195	7038224	0	132	22	1	1
chr13	7048581	7048594	2	5	147	2	1
chr13	7049408	7049419	0	143	11	1	1
chr13	7055899	7055910	0	148	6	1	1
chr13	7056019	7056038	0	151	3	1	1
chr13	7056198	7056209	0	154	0	1	1
chr13	7058205	7058246	10	41	103	3	1
chr13	7058822	7058833	0	135	19	1	1
chr13	7064544	7064555	0	141	13	1	1
chr13	7065439	7065450	0	144	10	1	1
chr13	7065601	7065642	10	55	89	4	2
chr13	7068064	7068075	0	127	27	1	1
chr13	7068163	7068174	0	128	26	1	1
chr13	7079282	7079293	0	108	46	1	1
chr13	7079377	7079388	0	141	13	1	1
chr13	7080570	7080584	0	134	20	1	1
chr13	7083950	7083987	9	53	92	4	2
chr13	7087238	7087249	0	133	21	1	1
chr13	7093055	7093066	0	146	8	1	1
chr13	7093076	7093087	0	146	8	1	1
chr13	7093356	7093369	0	150	4	1	1
chr13	7093865	7093896	7	65	82	5	2
chr13	7097990	7098001	0	142	12	1	1
chr13	7104687	7104698	0	144	10	1	1
chr13	7104712	7104731	1	146	7	2	1
chr13	7107520	7107534	0	152	2	1	1
chr13	7110483	7110504	2	104	48	3	1
chr13	7110521	7110544	2	120	32	2	1
chr13	7114041	7114080	0	0	154	0	0
chr13	7115616	7115631	0	153	1	1	1
chr13	7115869	7115904	13	69	72	4	1
chr13	7118033	7118076	18	25	111	4	1
chr13	7118204	7118218	0	135	19	1	1
chr13	7122391	7122402	0	154	0	1	1
chr13	7123391	7123406	1	127	26	2	1
chr13	7123413	7123424	0	124	30	1	1
chr13	7124242	7124253	1	143	10	2	1
chr13	7124286	7124297	0	144	10	1	1
chr13	7124357	7124368	0	116	38	1	1
chr13	7131198	7131209	0	29	125	1	1
chr13	7131226	7131237	0	48	106	1	1
chr13	7135908	7135927	9	106	39	4	1
chr13	7137223	7137244	2	110	42	2	1
chr13	7145914	7145997	0	0	154	0	0
chr13	7146221	7146236	1	139	14	2	1
chr13	7147478	7147489	0	146	8	1	1
chr13	7147938	7147977	1	146	7	3	2
chr13	7148118	7148133	3	126	25	3	1
chr13	7148135	7148146	1	151	2	2	1
chr13	7148461	7148472	0	150	4	1	1
chr13	7148756	7148770	0	146	8	1	1
chr13	7152216	7152227	0	150	4	1	1
chr13	7152379	7152390	0	154	0	1	1
chr13	7157064	7157075	3	71	80	2	1
chr13	7158142	7158153	0	151	3	1	1
chr13	7159233	7159244	0	141	13	1	1
chr13	7161528	7161539	0	149	5	1	1
chr13	7163131	7163142	0	152	2	1	1
chr13	7164911	7164935	0	139	15	1	1
chr13	7165191	7165202	0	152	2	1	1
chr13	7165527	7165544	0	153	1	1	1
chr13	7166189	7166200	0	147	7	1	1
chr13	7166809	7166820	0	134	20	1	1
chr13	7168020	7168034	0	143	11	1	1
chr13	7168873	7168892	0	6	148	1	1
chr13	7172705	7172716	0	96	58	1	1
chr13	7176753	7176794	7	34	113	4	1
chr13	7177046	7177057	0	141	13	1	1
chr13	7178299	7178310	0	152	2	1	1
chr13	7179983	7180032	2	102	50	3	2
chr13	7182317	7182328	0	148	6	1	1
chr13	7189304	7189315	0	140	14	1	1
chr13	7198083	7198100	0	145	9	1	1
chr13	7200822	7200833	0	139	15	1	1
chr13	7208157	7208168	0	154	0	1	1
chr13	7212425	7212472	5	131	18	3	1
chr13	7213678	7213689	0	154	0	1	1
chr13	7221947	7221958	0	152	2	1	1
chr13	7222002	7222016	0	151	3	1	1
chr13	7229067	7229096	1	89	64	3	2
chr13	7235552	7235565	9	31	114	3	1
chr13	7236539	7236550	0	130	24	1	1
chr13	7237778	7237789	0	152	2	1	1
chr13	7238698	7238709	0	150	4	1	1
chr13	7240718	7240745	14	79	61	3	1
chr13	7244704	7244719	0	150	4	1	1
chr13	7244833	7244844	0	147	7	1	1
chr13	7245830	7245841	0	154	0	1	1
chr13	7251893	7251907	0	111	43	1	1
chr13	7253508	7253519	0	147	7	1	1
chr13	7256075	7256086	0	151	3	1	1
chr13	7264085	7264099	0	153	1	1	1
chr13	7267404	7267424	0	151	3	1	1
chr13	7268238	7268249	0	134	20	1	1
chr13	7268428	7268459	1	149	4	2	1
chr13	7269890	7269935	8	21	125	5	1
chr13	7290223	7290244	7	86	61	3	1
chr13	7290245	7290286	17	39	98	4	1
chr13	7291484	7291495	0	153	1	1	1
chr13	7293225	7293264	8	46	100	3	1
chr13	7293718	7293763	0	0	154	0	0
chr13	7293843	7293858	1	48	105	2	1
chr13	7296416	7296430	0	150	4	1	1
chr13	7300634	7300675	13	23	118	5	1
chr13	7300892	7300915	0	111	43	1	1
chr13	7301271	7301282	0	152	2	1	1
chr13	7301823	7301861	3	103	48	4	2
chr13	7305419	7305430	0	147	7	1	1
chr13	7305880	7305895	0	120	34	1	1
chr13	7307424	7307441	0	147	7	1	1
chr13	7309878	7309897	0	134	20	1	1
chr13	7310324	7310341	0	128	26	1	1
chr13	7312949	7312960	0	137	17	1	1
chr13	7313728	7313777	3	4	147	4	1
chr13	7315649	7315660	0	141	13	1	1
chr13	7315680	7315691	0	143	11	1	1
chr13	7317616	7317627	0	124	30	1	1
chr13	7317692	7317719	3	94	57	3	1
chr13	7317958	7318001	2	132	20	4	3
chr13	7321397	7321422	5	103	46	3	1
chr13	7321918	7321931	0	68	86	1	1
chr13	7323193	7323224	3	131	20	4	2
chr13	7324748	7324771	11	71	72	3	1
chr13	7328053	7328064	0	154	0	1	1
chr13	7329741	7329830	11	1	142	5	1
chr13	7331977	7332008	8	85	61	5	1
chr13	7332289	7332336	12	24	118	5	2
chr13	7337720	7337739	3	81	70	4	1
chr13	7337740	7337789	6	21	127	5	1
chr13	7345535	7345546	0	113	41	1	1
chr13	7350418	7350432	0	87	67	1	1
chr13	7352165	7352194	3	82	69	4	1
chr13	7352475	7352486	0	144	10	1	1
chr13	7355008	7355027	0	137	17	1	1
chr13	7356354	7356401	2	14	138	3	1
chr13	7361931	7361960	4	97	53	5	2
chr13	7366366	7366377	2	118	34	3	1
chr13	7368220	7368251	10	67	77	4	1
chr13	7371944	7371959	0	107	47	1	1
chr13	7372831	7372845	0	151	3	1	1
chr13	7374014	7374025	0	141	13	1	1
chr13	7377333	7377368	0	146	8	1	1
chr13	7381582	7381597	0	151	3	1	1
chr13	7383153	7383164	0	149	5	1	1
chr13	7390775	7390798	0	119	35	1	1
chr13	7394571	7394596	1	29	124	2	1
chr13	7394621	7394662	5	31	118	4	1
chr13	7395981	7395992	0	144	10	1	1
chr13	7396903	7396947	6	76	72	5	2
chr13	7398075	7398092	2	131	21	3	1
chr13	7398815	7398848	0	0	154	0	0
chr13	7418981	7418992	0	148	6	1	1
chr13	7421726	7421737	0	154	0	1	1
chr13	7422304	7422327	0	142	12	1	1
chr13	7422495	7422540	5	24	125	5	2
chr13	7425460	7425471	0	151	3	1	1
chr13	7426001	7426056	4	101	49	3	2
chr13	7435607	7435620	1	133	20	2	1
chr13	7436459	7436470	0	136	18	1	1
chr13	7436994	7437008	0	132	22	1	1
chr13	7437784	7437839	7	4	143	3	1
chr13	7453066	7453089	0	153	1	1	1
chr13	7456438	7456473	4	143	7	3	1
chr13	7463764	7463789	4	130	20	2	1
chr13	7465515	7465526	0	154	0	1	1
chr13	7469663	7469702	4	53	97	4	1
chr13	7469703	7469714	0	139	15	1	1
chr13	7472757	7472792	8	71	75	3	1
chr13	7474060	7474089	10	72	72	4	2
chr13	7474607	7474638	5	69	80	5	1
chr13	7475263	7475274	0	153	1	1	1
chr13	7482611	7482658	5	104	45	5	3
chr13	7483167	7483178	0	137	17	1	1
chr13	7484646	7484689	1	122	31	3	2
chr13	7484811	7484832	2	102	50	2	1
chr13	7487371	7487386	2	99	53	2	1
chr13	7487413	7487424	0	150	4	1	1
chr13	7489996	7490007	0	153	1	1	1
chr13	7492146	7492177	1	131	22	2	1
chr13	7492759	7492800	3	39	112	3	1
chr13	7493608	7493619	0	149	5	1	1
chr13	7496454	7496499	5	12	137	6	1
chr13	7499036	7499067	11	62	81	6	1
chr13	7500841	7500855	0	139	15	1	1
chr13	7501125	7501168	11	5	138	5	1
chr13	7502736	7502747	4	131	19	2	1
chr13	7503313	7503324	0	138	16	1	1
chr13	7504601	7504660	6	128	20	5	1
chr13	7505181	7505226	0	0	154	0	0
chr13	7507989	7508000	0	143	11	1	1
chr13	7527749	7527763	0	154	0	1	1
chr13	7528425	7528500	2	1	151	3	1
chr13	7528849	7528860	0	154	0	1	1
chr13	7539976	7539987	0	152	2	1	1
chr13	7540237	7540256	0	154	0	1	1
chr13	7540275	7540286	0	152	2	1	1
chr13	7540305	7540319	0	154	0	1	1
chr13	7540355	7540374	0	152	2	1	1
chr13	7541280	7541291	0	154	0	1	1
chr13	7543677	7543688	0	149	5	1	1
chr13	7543918	7543929	0	134	20	1	1
chr13	7547739	7547753	0	143	11	1	1
chr13	7548208	7548261	0	4	150	2	2
chr13	7548448	7548459	0	137	17	1	1
chr13	7552974	7552985	0	151	3	1	1
chr13	7555632	7555681	0	0	154	0	0
chr13	7556066	7556080	0	142	12	1	1
chr13	7557109	7557150	6	58	90	4	1
chr13	7558383	7558394	0	148	6	1	1
chr13	7560247	7560260	1	144	9	2	1
chr13	7562297	7562312	0	149	5	1	1
chr13	7574675	7574689	1	100	53	2	1
chr13	7582125	7582140	0	151	3	1	1
chr13	7585941	7585968	0	153	1	1	1
chr13	7586588	7586643	7	113	34	5	2
chr13	7590362	7590373	0	141	13	1	1
chr13	7593991	7594005	0	147	7	1	1
chr13	7596920	7596931	0	139	15	1	1
chr13	7597095	7597106	0	152	2	1	1
chr13	7599546	7599557	1	148	5	2	1
chr13	7600986	7601003	0	146	8	1	1
chr13	7601031	7601066	3	125	26	4	2
chr13	7605511	7605540	0	133	21	1	1
chr13	7606202	7606221	3	5	146	3	1
chr13	7606271	7606310	4	1	149	2	1
chr13	7606356	7606367	0	90	64	1	1
chr13	7606597	7606612	0	147	7	1	1
chr13	7608915	7608958	0	0	154	0	0
chr13	7610310	7610321	0	147	7	1	1
chr13	7610786	7610797	20	84	50	3	1
chr13	7610856	7610870	0	146	8	1	1
chr13	7610890	7610904	0	149	5	1	1
chr13	7616530	7616544	0	130	24	1	1
chr13	7616743	7616792	10	106	38	8	2
chr13	7618038	7618067	0	142	12	1	1
chr13	7619169	7619182	0	146	8	1	1
chr13	7619791	7619806	0	144	10	1	1
chr13	7620927	7620941	0	120	34	1	1
chr13	7621032	7621046	0	127	27	1	1
chr13	7622920	7622939	0	137	17	1	1
chr13	7624388	7624405	0	133	21	1	1
chr13	7629266	7629277	0	146	8	1	1
chr13	7633475	7633486	0	103	51	1	1
chr13	7636927	7636962	0	1	153	1	1
chr13	7637012	7637023	0	48	106	1	1
chr13	7639916	7639931	0	137	17	1	1
chr13	7643561	7643572	0	146	8	1	1
chr13	7644701	7644712	0	153	1	1	1
chr13	7644734	7644748	1	152	1	2	1
chr13	7645633	7645644	0	149	5	1	1
chr13	7645717	7645760	2	132	20	4	2
chr13	7651451	7651502	8	11	135	5	1
chr13	7652556	7652573	0	149	5	1	1
chr13	7652703	7652722	0	154	0	1	1
chr13	7653075	7653086	0	152	2	1	1
chr13	7659696	7659721	3	95	56	3	1
chr13	7659728	7659739	1	108	45	2	1
chr13	7665661	7665672	0	134	20	1	1
chr13	7672052	7672066	0	138	16	1	1
chr13	7673040	7673054	0	149	5	1	1
chr13	7673063	7673089	0	146	8	1	1
chr13	7673108	7673125	0	154	0	1	1
chr13	7674080	7674091	0	145	9	1	1
chr13	7675256	7675303	0	2	152	1	1
chr13	7675303	7675346	0	0	154	0	0
chr13	7675528	7675542	0	99	55	1	1
chr13	7675939	7675956	4	71	79	3	1
chr13	7677725	7677736	0	154	0	1	1
chr13	7678229	7678240	0	154	0	1	1
chr13	7678482	7678495	0	141	13	1	1
chr13	7679361	7679398	9	54	91	5	1
chr13	7682539	7682550	0	151	3	1	1
chr13	7682637	7682648	0	148	6	1	1
chr13	7683238	7683249	0	119	35	1	1
chr13	7683251	7683262	0	130	24	1	1
chr13	7685613	7685640	0	154	0	1	1
chr13	7687960	7687980	0	150	4	1	1
chr13	7691772	7691829	1	0	153	1	0
chr13	7695989	7696000	0	148	6	1	1
chr13	7696155	7696204	7	7	140	5	1
chr13	7699504	7699518	0	52	102	1	1
chr13	7700152	7700191	0	0	154	0	0
chr13	7701414	7701425	0	148	6	1	1
chr13	7702365	7702376	0	139	15	1	1
chr13	7704735	7704746	0	138	16	1	1
chr13	7704769	7704783	0	135	19	1	1
chr13	7705328	7705339	0	145	9	1	1
chr13	7706963	7706974	0	144	10	1	1
chr13	7709856	7709870	0	124	30	1	1
chr13	7712403	7712446	11	35	108	7	1
chr13	7712677	7712691	0	145	9	1	1
chr13	7713407	7713421	0	141	13	1	1
chr13	7713507	7713518	0	146	8	1	1
chr13	7713753	7713772	0	154	0	1	1
chr13	7715568	7715607	0	137	17	1	1
chr13	7717570	7717615	22	49	83	5	1
chr13	7721183	7721194	0	148	6	1	1
chr13	7723479	7723524	0	0	154	0	0
chr13	7726318	7726345	4	97	53	4	1
chr13	7734692	7734705	0	134	20	1	1
chr13	7737469	7737482	1	115	38	2	1
chr13	7737518	7737529	0	134	20	1	1
chr13	7740185	7740196	3	120	31	3	1
chr13	7740199	7740220	3	110	41	3	1
chr13	7742917	7742928	0	137	17	1	1
chr13	7745146	7745160	0	125	29	1	1
chr13	7749978	7749989	0	150	4	1	1
chr13	7751898	7751942	5	71	78	6	3
chr13	7764646	7764691	0	0	154	0	0
chr13	7765229	7765252	0	143	11	1	1
chr13	7767091	7767105	0	152	2	1	1
chr13	7767908	7767919	0	145	9	1	1
chr13	7774303	7774314	0	154	0	1	1
chr13	7776077	7776090	0	135	19	1	1
chr13	7779302	7779316	0	150	4	1	1
chr13	7780505	7780516	0	145	9	1	1
chr13	7781728	7781767	4	51	99	3	1
chr13	7781980	7781991	0	149	5	1	1
chr13	7782886	7782897	0	148	6	1	1
chr13	7783194	7783280	1	0	153	1	0
chr13	7783284	7783343	1	0	153	1	0
chr13	7785679	7785712	1	0	153	1	0
chr13	7787486	7787497	0	152	2	1	1
chr13	7795788	7795805	0	138	16	1	1
chr13	7797842	7797857	0	154	0	1	1
chr13	7799706	7799717	0	137	17	1	1
chr13	7799726	7799739	0	151	3	1	1
chr13	7800714	7800733	0	145	9	1	1
chr13	7801865	7801882	1	137	16	2	1
chr13	7819839	7819853	0	145	9	1	1
chr13	7824373	7824384	0	134	20	1	1
chr13	7834121	7834132	0	148	6	1	1
chr13	7837255	7837294	0	124	30	1	1
chr13	7839052	7839066	0	142	12	1	1
chr13	7839774	7839785	0	137	17	1	1
chr13	7841341	7841352	0	150	4	1	1
chr13	7842309	7842320	0	91	63	1	1
chr13	7842974	7842991	0	130	24	1	1
chr13	7844164	7844175	0	150	4	1	1
[truncated: 53,587 more rows]
