# Supplementary material for: A novel quantitative trait locus implicates Msh3 in the propensity for genome-wide short tandem repeat expansions in mice
Source: Genome Res. 2023 May;33(5):689–702. doi: 10.1101/gr.277576.122 (PMC10317118; doi:10.1101/gr.277576.122)
Supplement: Supplemental Material [file supp_gr.277576.122_Supplemental_code.zip › BXD-STR-Mutator-Manuscript-main/Ashbrook_Manuscript/data/by_loc_str/chr14.tsv]

chrom	pos	end	het	hom	nocall	n_unq_gt_w_het	n_unq_gt_wo_het
chr14	3001547	3001571	0	0	154	0	0
chr14	3006619	3006630	0	147	7	1	1
chr14	3006862	3006885	1	132	21	2	1
chr14	3008058	3008069	0	145	9	1	1
chr14	3009519	3009530	0	69	85	1	1
chr14	3015775	3015798	0	147	7	1	1
chr14	3015921	3015964	17	35	102	5	1
chr14	3017715	3017726	0	138	16	1	1
chr14	3017911	3017955	3	37	114	2	1
chr14	3019491	3019502	0	53	101	1	1
chr14	3019654	3019665	0	109	45	1	1
chr14	3019972	3019991	0	122	32	1	1
chr14	3020161	3020180	0	132	22	1	1
chr14	3024417	3024448	0	148	6	1	1
chr14	3027466	3027477	0	153	1	1	1
chr14	3028471	3028490	0	144	10	1	1
chr14	3035506	3035551	13	42	99	5	1
chr14	3040200	3040244	2	116	36	3	1
chr14	3040414	3040427	26	68	60	4	1
chr14	3042155	3042168	0	138	16	1	1
chr14	3043531	3043545	0	148	6	1	1
chr14	3044252	3044266	0	136	18	1	1
chr14	3044307	3044336	0	131	23	1	1
chr14	3050011	3050022	0	152	2	1	1
chr14	3052549	3052564	0	136	18	1	1
chr14	3052614	3052671	0	0	154	0	0
chr14	3055550	3055565	0	142	12	1	1
chr14	3063213	3063224	0	139	15	1	1
chr14	3067704	3067715	0	154	0	1	1
chr14	3080296	3080323	1	124	29	2	1
chr14	3081935	3081968	9	68	77	5	2
chr14	3081975	3082010	4	137	13	4	1
chr14	3083429	3083488	0	0	154	0	0
chr14	3083950	3083961	0	149	5	1	1
chr14	3091471	3091482	0	147	7	1	1
chr14	3091714	3091737	1	130	23	2	1
chr14	3092909	3092920	0	143	11	1	1
chr14	3094363	3094374	0	57	97	1	1
chr14	3100782	3100827	18	33	103	6	1
chr14	3101356	3101427	72	29	53	14	1
chr14	3102187	3102198	0	143	11	1	1
chr14	3108620	3108663	17	55	82	6	1
chr14	3109192	3109269	43	11	100	19	1
chr14	3110029	3110040	0	133	21	1	1
chr14	3116406	3116417	0	143	11	1	1
chr14	3116980	3116991	0	136	18	1	1
chr14	3117204	3117257	1	24	129	2	1
chr14	3119256	3119275	0	133	21	1	1
chr14	3119445	3119464	0	137	17	1	1
chr14	3123630	3123653	0	144	10	1	1
chr14	3127571	3127586	0	144	10	1	1
chr14	3132452	3132463	0	152	2	1	1
chr14	3133403	3133444	0	0	154	0	0
chr14	3145061	3145092	2	138	14	2	1
chr14	3146706	3146733	11	61	82	6	1
chr14	3148657	3148668	0	150	4	1	1
chr14	3150485	3150549	5	16	133	4	1
chr14	3156180	3156191	0	135	19	1	1
chr14	3156423	3156450	0	121	33	1	1
chr14	3157625	3157636	0	134	20	1	1
chr14	3159082	3159093	0	44	110	1	1
chr14	3161222	3161233	0	120	34	1	1
chr14	3167657	3167678	1	131	22	2	1
chr14	3168174	3168185	1	90	63	2	1
chr14	3168212	3168223	0	124	30	1	1
chr14	3168226	3168243	42	28	84	4	1
chr14	3169457	3169470	0	128	26	1	1
chr14	3169539	3169583	0	33	121	1	1
chr14	3169650	3169694	3	37	114	2	1
chr14	3177457	3177468	0	60	94	1	1
chr14	3177616	3177627	0	112	42	1	1
chr14	3177935	3177949	0	127	27	1	1
chr14	3178123	3178142	0	129	25	1	1
chr14	3182389	3182420	0	144	10	1	1
chr14	3186797	3186816	0	129	25	1	1
chr14	3193449	3193470	3	133	18	3	1
chr14	3198122	3198156	5	111	38	5	1
chr14	3198323	3198336	3	77	74	2	1
chr14	3200086	3200099	0	138	16	1	1
chr14	3200955	3200968	1	101	52	2	1
chr14	3201461	3201475	0	145	9	1	1
chr14	3202182	3202206	0	142	12	1	1
chr14	3202218	3202232	5	133	16	3	1
chr14	3202250	3202300	8	98	48	5	2
chr14	3206000	3206055	1	7	146	2	1
chr14	3209332	3209343	0	148	6	1	1
chr14	3211872	3211887	0	145	9	1	1
chr14	3214966	3214977	0	141	13	1	1
chr14	3215214	3215229	0	144	10	1	1
chr14	3218841	3218852	0	146	8	1	1
chr14	3220453	3220464	0	150	4	1	1
chr14	3222826	3222837	0	133	21	1	1
chr14	3223777	3223824	0	0	154	0	0
chr14	3229466	3229483	0	129	25	1	1
chr14	3231377	3231396	1	135	18	2	1
chr14	3234040	3234099	2	31	121	3	1
chr14	3234336	3234353	0	111	43	1	1
chr14	3234378	3234433	1	0	153	1	0
chr14	3235699	3235754	20	13	121	5	1
chr14	3240929	3240946	0	135	19	1	1
chr14	3250827	3250870	1	141	12	3	2
chr14	3252757	3252768	0	136	18	1	1
chr14	3257013	3257042	3	127	24	3	1
chr14	3264497	3264512	0	140	14	1	1
chr14	3267972	3267987	0	146	8	1	1
chr14	3280565	3280594	0	128	26	1	1
chr14	3281082	3281093	0	118	36	1	1
chr14	3281105	3281122	2	127	25	2	1
chr14	3283319	3283330	1	103	50	2	1
chr14	3300726	3300771	5	21	128	3	1
chr14	3303470	3303481	0	135	19	1	1
chr14	3305390	3305401	1	100	53	2	1
chr14	3311944	3311955	0	126	28	1	1
chr14	3314479	3314490	0	2	152	1	1
chr14	3314494	3314549	0	0	154	0	0
chr14	3320328	3320377	9	21	124	3	1
chr14	3325033	3325072	0	117	37	1	1
chr14	3325234	3325245	8	91	55	5	1
chr14	3326955	3326968	0	137	17	1	1
chr14	3327702	3327721	0	133	21	1	1
chr14	3327758	3327769	0	118	36	1	1
chr14	3332719	3332736	0	134	20	1	1
chr14	3334903	3334918	0	147	7	1	1
chr14	3335438	3335457	2	125	27	3	1
chr14	3337882	3337893	0	143	11	1	1
chr14	3338130	3338147	1	146	7	2	1
chr14	3341754	3341765	0	148	6	1	1
chr14	3343360	3343371	0	139	15	1	1
chr14	3345734	3345745	0	149	5	1	1
chr14	3359889	3359910	2	81	71	3	1
chr14	3361836	3361847	0	151	3	1	1
chr14	3363663	3363722	4	14	136	4	1
chr14	3369356	3369367	0	121	33	1	1
chr14	3369599	3369618	0	95	59	1	1
chr14	3370801	3370812	0	131	23	1	1
chr14	3372257	3372268	0	33	121	1	1
chr14	3374395	3374406	0	85	69	1	1
chr14	3380558	3380569	0	143	11	1	1
chr14	3380660	3380691	0	142	12	1	1
chr14	3380806	3380827	1	122	31	2	1
chr14	3381323	3381334	0	24	130	1	1
chr14	3381375	3381394	6	6	142	5	1
chr14	3382630	3382643	0	92	62	1	1
chr14	3382709	3382786	0	1	153	1	1
chr14	3382787	3382849	0	1	153	1	1
chr14	3384344	3384355	0	53	101	1	1
chr14	3384507	3384518	0	71	83	1	1
chr14	3384855	3384874	0	103	51	1	1
chr14	3385044	3385063	0	114	40	1	1
chr14	3389310	3389349	0	142	12	1	1
chr14	3393658	3393677	0	97	57	1	1
chr14	3400289	3400328	10	71	73	5	1
chr14	3404980	3405024	0	124	30	1	1
chr14	3405186	3405197	1	78	75	2	1
chr14	3406899	3406912	0	125	29	1	1
chr14	3407280	3407291	0	143	11	1	1
chr14	3407646	3407665	0	108	46	1	1
chr14	3407693	3407716	1	98	55	2	1
chr14	3412726	3412743	0	122	32	1	1
chr14	3413382	3413393	0	145	9	1	1
chr14	3414906	3414921	0	122	32	1	1
chr14	3415439	3415460	0	51	103	1	1
chr14	3417885	3417896	0	98	56	1	1
chr14	3418133	3418148	1	126	27	2	1
chr14	3421760	3421771	0	48	106	1	1
chr14	3423379	3423390	0	122	32	1	1
chr14	3425751	3425762	0	34	120	1	1
chr14	3437333	3437352	0	97	57	1	1
chr14	3438980	3439005	9	60	85	3	1
chr14	3440582	3440593	0	137	17	1	1
chr14	3440603	3440614	0	142	12	1	1
chr14	3441057	3441068	0	118	36	1	1
chr14	3443347	3443364	9	2	143	3	1
chr14	3454383	3454400	0	129	25	1	1
chr14	3456294	3456321	4	103	47	3	1
chr14	3458957	3459041	3	11	140	2	1
chr14	3459314	3459363	2	2	150	2	1
chr14	3460629	3460670	23	11	120	6	1
chr14	3461771	3461786	0	151	3	1	1
chr14	3470257	3470308	9	10	135	4	1
chr14	3473634	3473648	0	135	19	1	1
chr14	3475840	3475883	6	120	28	3	1
chr14	3477770	3477781	0	99	55	1	1
chr14	3482085	3482126	17	58	79	5	2
chr14	3492876	3492891	0	16	138	1	1
chr14	3493992	3494045	8	20	126	4	1
chr14	3506194	3506209	0	82	72	1	1
chr14	3509669	3509684	0	112	42	1	1
chr14	3522261	3522305	0	97	57	1	1
chr14	3522793	3522804	0	51	103	1	1
chr14	3522816	3522833	0	69	85	1	1
chr14	3525040	3525051	0	79	75	1	1
chr14	3539243	3539278	9	53	92	4	1
chr14	3541977	3541988	0	134	20	1	1
chr14	3543897	3543908	0	114	40	1	1
chr14	3551306	3551317	0	119	35	1	1
chr14	3553841	3553852	0	1	153	1	1
chr14	3553856	3553905	1	0	153	1	0
chr14	3559678	3559727	20	10	124	7	2
chr14	3564381	3564425	2	91	61	3	1
chr14	3564587	3564598	9	94	51	4	1
chr14	3566304	3566317	1	133	20	2	1
chr14	3567039	3567063	0	105	49	1	1
chr14	3567095	3567106	0	89	65	1	1
chr14	3572774	3572785	0	151	3	1	1
chr14	3574298	3574313	1	146	7	2	1
chr14	3577304	3577315	0	145	9	1	1
chr14	3577552	3577567	0	142	12	1	1
chr14	3581175	3581186	0	152	2	1	1
chr14	3582781	3582792	0	151	3	1	1
chr14	3585155	3585166	0	153	1	1	1
chr14	3599310	3599331	2	105	47	3	1
chr14	3601257	3601268	0	152	2	1	1
chr14	3603084	3603143	5	43	106	4	1
chr14	3608765	3608776	0	151	3	1	1
chr14	3609008	3609027	0	143	11	1	1
chr14	3610210	3610221	0	149	5	1	1
chr14	3611666	3611677	0	76	78	1	1
chr14	3613804	3613815	0	124	30	1	1
chr14	3619967	3619978	0	153	1	1	1
chr14	3620069	3620100	1	147	6	2	1
chr14	3620215	3620236	0	144	10	1	1
chr14	3620732	3620743	0	92	62	1	1
chr14	3620784	3620803	23	23	108	5	1
chr14	3622037	3622050	1	127	26	2	1
chr14	3623745	3623756	1	133	20	2	1
chr14	3623908	3623919	0	138	16	1	1
chr14	3624256	3624275	0	148	6	1	1
chr14	3624445	3624464	0	150	4	1	1
chr14	3628711	3628746	0	145	9	1	1
chr14	3633077	3633096	0	148	6	1	1
chr14	3639708	3639747	16	78	60	4	1
chr14	3644398	3644447	32	98	24	2	1
chr14	3644609	3644620	5	113	36	2	1
chr14	3646322	3646335	0	145	9	1	1
chr14	3646703	3646714	0	152	2	1	1
chr14	3647069	3647088	0	152	2	1	1
chr14	3647116	3647139	0	146	8	1	1
chr14	3652142	3652159	0	131	23	1	1
chr14	3652798	3652809	0	153	1	1	1
chr14	3654322	3654337	0	150	4	1	1
chr14	3654855	3654876	0	126	28	1	1
chr14	3657301	3657312	0	151	3	1	1
chr14	3657549	3657564	0	149	5	1	1
chr14	3661176	3661187	0	133	21	1	1
chr14	3662794	3662805	0	152	2	1	1
chr14	3665166	3665177	0	133	21	1	1
chr14	3676748	3676767	0	153	1	1	1
chr14	3678395	3678420	7	108	39	4	1
chr14	3679997	3680008	0	153	1	1	1
chr14	3680018	3680029	0	153	1	1	1
chr14	3680472	3680483	0	153	1	1	1
chr14	3682754	3682771	4	117	33	3	1
chr14	3693790	3693807	1	144	9	2	1
chr14	3695701	3695728	4	128	22	3	1
chr14	3698364	3698443	6	31	117	6	2
chr14	3698716	3698765	4	6	144	4	1
chr14	3700031	3700072	65	29	60	9	1
chr14	3701173	3701188	0	153	1	1	1
chr14	3711931	3711969	6	119	29	5	1
chr14	3716273	3716284	0	153	1	1	1
chr14	3718169	3718212	6	143	5	3	1
chr14	3720406	3720420	0	151	3	1	1
chr14	3723746	3723801	2	4	148	3	1
chr14	3732271	3732286	0	147	7	1	1
chr14	3733387	3733438	31	18	105	8	1
chr14	3745587	3745602	0	149	5	1	1
chr14	3749062	3749077	0	152	2	1	1
chr14	3761654	3761698	1	143	10	2	1
chr14	3762186	3762197	0	144	10	1	1
chr14	3762209	3762226	0	146	8	1	1
chr14	3764434	3764445	0	146	8	1	1
chr14	3778637	3778672	15	79	60	3	1
chr14	3781371	3781382	0	150	4	1	1
chr14	3783289	3783300	0	140	14	1	1
chr14	3789347	3789358	0	149	5	1	1
chr14	3791882	3791893	0	9	145	1	1
chr14	3791897	3791944	2	2	150	3	1
chr14	3797717	3797770	6	1	147	2	1
chr14	3802424	3802468	3	135	16	3	1
chr14	3802630	3802641	12	118	24	3	1
chr14	3804347	3804360	0	143	11	1	1
chr14	3805082	3805106	0	147	7	1	1
chr14	3805138	3805149	0	139	15	1	1
chr14	3810825	3810836	0	153	1	1	1
chr14	3812349	3812364	1	147	6	2	1
chr14	3815372	3815383	0	143	11	1	1
chr14	3815620	3815643	2	95	57	2	1
chr14	3819252	3819263	0	141	13	1	1
chr14	3823241	3823252	0	144	10	1	1
chr14	3834161	3834180	0	143	11	1	1
chr14	3835804	3835819	5	110	39	3	1
chr14	3837415	3837426	0	152	2	1	1
chr14	3837870	3837881	0	150	4	1	1
chr14	3840129	3840150	2	117	35	2	1
chr14	3844754	3844765	0	147	7	1	1
chr14	3851179	3851196	0	139	15	1	1
chr14	3853090	3853117	7	122	25	4	1
chr14	3855753	3855832	0	8	146	1	1
chr14	3856070	3856087	0	103	51	1	1
chr14	3856114	3856179	0	0	154	0	0
chr14	3872589	3872632	5	128	21	3	1
chr14	3874519	3874530	0	137	17	1	1
chr14	3878777	3878818	6	93	55	7	3
chr14	3886270	3886285	0	137	17	1	1
chr14	3889751	3889766	0	147	7	1	1
chr14	3902412	3902461	1	129	24	2	1
chr14	3902949	3902960	0	120	34	1	1
chr14	3902972	3902989	1	138	15	2	1
chr14	3912875	3912886	0	145	9	1	1
chr14	3916831	3916876	7	33	114	3	1
chr14	3919281	3919292	0	137	17	1	1
chr14	3921199	3921210	0	137	17	1	1
chr14	3928592	3928607	0	142	12	1	1
chr14	3931131	3931176	0	0	154	0	0
chr14	3931176	3931217	5	0	149	2	0
chr14	3936958	3936985	5	124	25	3	1
chr14	3941638	3941667	0	136	18	1	1
chr14	3941829	3941840	10	115	29	3	1
chr14	3943547	3943560	0	132	22	1	1
chr14	3948668	3948682	0	136	18	1	1
chr14	3951178	3951193	0	139	15	1	1
chr14	3954404	3954419	0	151	3	1	1
chr14	3958030	3958041	0	147	7	1	1
chr14	3959645	3959656	0	152	2	1	1
chr14	3962018	3962029	0	151	3	1	1
chr14	3962969	3962994	2	10	142	3	1
chr14	3972127	3972138	0	146	8	1	1
chr14	3973091	3973129	3	95	56	5	2
chr14	3973752	3973775	0	144	10	1	1
chr14	3976969	3976980	0	153	1	1	1
chr14	3977423	3977434	0	149	5	1	1
chr14	3981991	3982002	0	139	15	1	1
chr14	3983160	3983171	0	146	8	1	1
chr14	3984681	3984692	0	146	8	1	1
chr14	3986456	3986505	5	6	143	4	1
chr14	3986634	3986855	0	0	154	0	0
chr14	3988449	3988460	0	140	14	1	1
chr14	3988642	3988653	0	132	22	1	1
chr14	3988657	3988668	0	128	26	1	1
chr14	3993401	3993432	0	146	8	1	1
chr14	3996944	3996959	0	133	21	1	1
chr14	4008450	4008461	19	44	91	5	1
chr14	4008466	4008515	3	2	149	3	1
chr14	4011967	4011981	0	145	9	1	1
chr14	4012687	4012711	0	137	17	1	1
chr14	4012713	4012724	0	137	17	1	1
chr14	4012745	4012768	0	131	23	1	1
chr14	4016222	4016273	8	55	91	5	1
chr14	4019586	4019597	0	152	2	1	1
chr14	4021167	4021178	0	142	12	1	1
chr14	4022850	4022861	0	124	30	1	1
chr14	4024348	4024359	0	144	10	1	1
chr14	4024596	4024611	1	147	6	2	1
chr14	4028223	4028234	0	148	6	1	1
chr14	4029837	4029848	0	146	8	1	1
chr14	4032211	4032222	0	145	9	1	1
chr14	4033162	4033201	0	0	154	0	0
chr14	4044824	4044851	0	146	8	1	1
chr14	4046438	4046501	5	0	149	2	0
chr14	4048450	4048461	0	149	5	1	1
chr14	4050277	4050341	11	4	139	5	2
chr14	4055964	4055975	0	149	5	1	1
chr14	4056207	4056230	0	141	13	1	1
chr14	4057404	4057415	0	143	11	1	1
chr14	4058864	4058875	0	77	77	1	1
chr14	4064801	4064812	0	153	1	1	1
chr14	4065117	4065152	2	140	12	3	1
chr14	4065281	4065312	9	82	63	4	1
chr14	4067060	4067073	0	122	32	1	1
chr14	4067133	4067210	1	0	153	1	0
chr14	4067211	4067288	7	0	147	1	0
chr14	4069290	4069309	0	143	11	1	1
chr14	4069479	4069493	0	141	13	1	1
chr14	4073662	4073685	0	142	12	1	1
chr14	4077588	4077603	0	151	3	1	1
chr14	4082632	4082647	0	137	17	1	1
chr14	4089662	4089717	1	6	147	2	1
chr14	4100583	4100596	4	103	47	3	1
chr14	4102348	4102363	2	125	27	2	1
chr14	4103217	4103228	0	117	37	1	1
chr14	4103721	4103735	0	145	9	1	1
chr14	4104442	4104466	0	149	5	1	1
chr14	4104478	4104492	3	135	16	2	1
chr14	4104510	4104554	3	119	32	4	1
chr14	4108012	4108063	6	80	68	5	3
chr14	4108362	4108376	0	152	2	1	1
chr14	4111279	4111290	0	153	1	1	1
chr14	4112806	4112821	0	151	3	1	1
chr14	4115787	4115798	0	144	10	1	1
chr14	4116035	4116052	1	133	20	2	1
chr14	4119620	4119631	0	148	6	1	1
chr14	4121233	4121244	0	135	19	1	1
chr14	4123607	4123618	0	149	5	1	1
chr14	4124558	4124611	0	0	154	0	0
chr14	4136237	4136268	0	142	12	1	1
chr14	4138315	4138326	0	70	84	1	1
chr14	4139804	4139815	0	153	1	1	1
chr14	4140258	4140269	0	149	5	1	1
chr14	4142085	4142144	9	66	79	4	1
chr14	4149259	4149270	0	138	16	1	1
chr14	4150755	4150766	2	144	8	2	1
chr14	4150800	4150813	1	134	19	2	1
chr14	4152542	4152557	2	128	24	3	1
chr14	4152610	4152621	0	49	105	1	1
chr14	4152622	4152717	2	0	152	1	0
chr14	4154505	4154516	0	118	36	1	1
chr14	4154823	4154842	0	141	13	1	1
chr14	4155012	4155031	0	147	7	1	1
chr14	4163566	4163589	0	133	21	1	1
chr14	4170239	4170292	1	2	151	2	1
chr14	4174944	4174988	2	114	38	3	1
chr14	4175150	4175161	3	117	34	2	1
chr14	4176863	4176876	0	142	12	1	1
chr14	4177610	4177629	0	135	19	1	1
chr14	4177657	4177677	0	133	21	1	1
chr14	4183325	4183336	0	150	4	1	1
chr14	4184849	4184864	0	132	22	1	1
chr14	4187886	4187897	0	141	13	1	1
chr14	4188134	4188153	0	137	17	1	1
chr14	4191765	4191776	0	117	37	1	1
chr14	4193378	4193389	0	144	10	1	1
chr14	4195752	4195763	0	143	11	1	1
chr14	4208351	4208382	3	134	17	2	1
chr14	4209988	4210025	25	21	108	7	1
chr14	4216385	4216396	0	52	102	1	1
chr14	4218197	4218208	0	150	4	1	1
chr14	4220026	4220075	8	96	50	6	1
chr14	4225765	4225776	0	144	10	1	1
chr14	4226008	4226031	0	133	21	1	1
chr14	4227204	4227215	0	141	13	1	1
chr14	4228650	4228661	0	72	82	1	1
chr14	4234711	4234730	2	143	9	3	1
chr14	4234877	4234898	5	122	27	4	1
chr14	4236652	4236663	1	129	24	2	1
chr14	4236860	4236925	11	4	139	4	1
chr14	4238453	4238467	2	69	83	2	1
chr14	4238619	4238630	0	123	31	1	1
chr14	4238937	4238956	0	140	14	1	1
chr14	4243387	4243410	0	147	7	1	1
chr14	4248058	4248085	0	140	14	1	1
chr14	4249034	4249079	0	0	154	0	0
chr14	4261467	4261478	0	145	9	1	1
chr14	4263100	4263113	4	85	65	3	1
chr14	4263787	4263802	0	149	5	1	1
chr14	4265339	4265350	0	152	2	1	1
chr14	4266995	4267049	1	102	51	3	2
chr14	4276474	4276485	0	142	12	1	1
chr14	4279337	4279348	0	140	14	1	1
chr14	4279824	4279838	0	142	12	1	1
chr14	4280805	4280816	0	146	8	1	1
chr14	4284407	4284418	0	125	29	1	1
chr14	4284733	4284757	0	130	24	1	1
chr14	4284920	4284964	0	136	18	1	1
chr14	4293476	4293487	0	135	19	1	1
chr14	4293946	4294003	0	2	152	1	1
chr14	4296745	4296756	0	131	23	1	1
chr14	4299622	4299633	0	111	43	1	1
chr14	4301530	4301544	0	147	7	1	1
chr14	4301835	4301846	0	144	10	1	1
chr14	4305326	4305337	0	149	5	1	1
chr14	4314146	4314161	0	141	13	1	1
chr14	4322475	4322506	9	109	36	4	1
chr14	4327163	4327197	1	132	21	2	1
chr14	4327364	4327375	0	138	16	1	1
chr14	4329066	4329079	0	136	18	1	1
chr14	4329803	4329817	0	150	4	1	1
chr14	4334806	4334823	0	133	21	1	1
chr14	4335464	4335475	0	152	2	1	1
chr14	4336988	4337003	0	151	3	1	1
chr14	4342433	4342444	0	140	14	1	1
chr14	4344045	4344056	0	150	4	1	1
chr14	4346420	4346431	0	145	9	1	1
chr14	4358080	4358107	0	142	12	1	1
chr14	4358651	4358662	0	150	4	1	1
chr14	4359713	4359724	129	16	9	3	1
chr14	4359743	4359786	0	127	27	2	2
chr14	4361667	4361678	0	147	7	1	1
chr14	4363494	4363573	6	20	128	5	2
chr14	4369453	4369472	0	124	30	1	1
chr14	4370645	4370656	0	135	19	1	1
chr14	4372204	4372215	0	80	74	1	1
chr14	4379332	4379343	0	153	1	1	1
chr14	4385425	4385439	0	150	4	1	1
chr14	4385730	4385741	0	147	7	1	1
chr14	4387016	4387067	7	4	143	3	1
chr14	4387311	4387322	0	152	2	1	1
chr14	4388892	4388912	0	150	4	1	1
chr14	4390989	4391012	1	145	8	3	2
chr14	4392051	4392068	0	36	118	1	1
chr14	4396047	4396066	0	134	20	1	1
chr14	4401296	4401310	0	143	11	1	1
chr14	4407789	4407843	1	94	59	2	1
chr14	4409772	4409785	1	141	12	2	1
chr14	4410520	4410539	0	148	6	1	1
chr14	4410573	4410602	0	138	16	1	1
chr14	4415540	4415557	0	135	19	1	1
chr14	4416200	4416211	0	152	2	1	1
chr14	4417725	4417740	0	143	11	1	1
chr14	4420709	4420720	0	140	14	1	1
chr14	4420957	4420972	0	149	5	1	1
chr14	4424583	4424594	0	143	11	1	1
chr14	4426200	4426211	0	149	5	1	1
chr14	4428571	4428582	0	149	5	1	1
chr14	4429519	4429538	1	64	89	2	1
chr14	4447317	4447340	0	147	7	1	1
chr14	4448477	4448494	1	126	27	2	1
chr14	4450080	4450091	0	153	1	1	1
chr14	4450534	4450545	0	150	4	1	1
chr14	4452379	4452438	1	22	131	2	1
chr14	4458101	4458112	0	143	11	1	1
chr14	4458344	4458367	0	131	23	1	1
chr14	4459540	4459551	0	149	5	1	1
chr14	4461002	4461013	0	66	88	1	1
chr14	4467261	4467284	1	148	5	2	1
chr14	4467397	4467440	10	49	95	5	1
chr14	4469198	4469211	0	138	16	1	1
chr14	4469399	4469458	4	12	138	2	1
chr14	4470988	4470999	2	108	44	2	1
chr14	4471151	4471162	0	112	42	1	1
chr14	4471470	4471489	0	139	15	1	1
chr14	4471659	4471678	0	141	13	1	1
chr14	4475917	4475948	0	147	7	1	1
chr14	4480243	4480262	0	146	8	1	1
chr14	4486939	4486968	9	110	35	5	1
chr14	4491618	4491667	1	139	14	2	1
chr14	4491829	4491840	3	105	46	3	1
chr14	4493543	4493556	1	141	12	2	1
chr14	4494294	4494313	0	136	18	1	1
chr14	4494341	4494355	0	137	17	1	1
chr14	4499952	4499963	0	150	4	1	1
chr14	4501472	4501487	0	149	5	1	1
chr14	4504428	4504439	0	139	15	1	1
chr14	4504676	4504691	1	145	8	2	1
chr14	4508301	4508312	0	140	14	1	1
chr14	4509917	4509928	0	144	10	1	1
chr14	4512293	4512304	0	148	6	1	1
chr14	4523994	4524005	0	126	28	1	1
chr14	4525627	4525648	6	110	38	3	1
chr14	4527221	4527232	0	153	1	1	1
chr14	4527242	4527253	0	153	1	1	1
chr14	4527696	4527707	0	151	3	1	1
chr14	4528621	4528632	0	148	6	1	1
chr14	4528631	4528642	0	86	68	1	1
chr14	4529963	4530022	2	0	152	1	0
chr14	4541133	4541188	5	0	149	4	0
chr14	4543876	4543887	0	151	3	1	1
chr14	4545581	4545600	1	125	28	2	1
chr14	4545752	4545763	0	133	21	1	1
chr14	4552169	4552184	0	138	16	1	1
chr14	4554708	4554755	0	0	154	0	0
chr14	4554755	4554820	0	0	154	0	0
chr14	4560556	4560571	1	144	9	2	1
chr14	4563115	4563184	4	42	108	4	1
chr14	4563420	4563437	0	96	58	1	1
chr14	4563464	4563521	5	2	147	2	1
chr14	4566418	4566429	0	71	83	1	1
chr14	4573959	4574002	5	131	18	6	2
chr14	4575889	4575900	0	144	10	1	1
chr14	4580141	4580170	0	128	26	1	1
chr14	4587618	4587633	0	141	13	1	1
chr14	4591099	4591114	0	141	13	1	1
chr14	4603751	4603800	2	122	30	5	3
chr14	4604288	4604299	0	107	47	1	1
chr14	4604311	4604328	1	119	34	2	1
chr14	4606543	4606554	0	112	42	1	1
chr14	4618181	4618224	3	89	62	4	1
chr14	4620913	4620924	0	67	87	1	1
chr14	4622618	4622637	2	127	25	3	1
chr14	4622789	4622800	0	112	42	1	1
chr14	4629172	4629187	0	146	8	1	1
chr14	4631711	4631760	0	0	154	0	0
chr14	4631760	4631823	2	0	152	2	0
chr14	4642242	4642281	3	129	22	3	1
chr14	4642443	4642454	8	105	41	3	1
chr14	4644165	4644178	0	145	9	1	1
chr14	4644911	4644925	0	139	15	1	1
chr14	4651807	4651822	1	143	10	2	1
chr14	4655031	4655046	0	148	6	1	1
chr14	4658658	4658669	0	143	11	1	1
chr14	4660272	4660283	0	148	6	1	1
chr14	4662645	4662656	0	149	5	1	1
chr14	4663598	4663639	0	0	154	0	0
chr14	4672768	4672779	0	147	7	1	1
chr14	4673733	4673765	4	112	38	3	1
chr14	4674387	4674414	0	143	11	1	1
chr14	4677621	4677632	0	153	1	1	1
chr14	4678075	4678086	0	152	2	1	1
chr14	4679920	4679974	7	45	102	5	1
chr14	4685635	4685646	0	149	5	1	1
chr14	4685878	4685901	0	138	16	1	1
chr14	4687074	4687085	0	142	12	1	1
chr14	4688540	4688551	0	57	97	1	1
chr14	4694794	4694817	0	146	8	1	1
chr14	4694944	4694977	20	57	77	3	1
chr14	4695504	4695541	0	0	154	0	0
chr14	4696722	4696735	0	147	7	1	1
chr14	4696899	4696946	8	35	111	3	1
chr14	4698484	4698495	1	66	87	2	1
chr14	4698647	4698658	0	118	36	1	1
chr14	4698966	4698985	0	133	21	1	1
chr14	4699155	4699174	0	141	13	1	1
chr14	4703416	4703451	3	137	14	3	2
chr14	4707716	4707735	0	140	14	1	1
chr14	4714432	4714469	9	90	55	3	1
chr14	4719119	4719173	1	102	51	2	1
chr14	4719335	4719346	5	117	32	4	1
chr14	4721050	4721063	0	137	17	1	1
chr14	4721797	4721816	0	146	8	1	1
chr14	4721850	4721879	1	136	17	2	1
chr14	4727520	4727531	0	152	2	1	1
chr14	4729044	4729059	0	147	7	1	1
chr14	4732047	4732058	0	145	9	1	1
chr14	4732295	4732310	0	136	18	1	1
chr14	4735314	4735325	0	132	22	1	1
chr14	4736929	4736940	0	149	5	1	1
chr14	4740257	4740282	4	7	143	4	1
chr14	4749409	4749420	0	147	7	1	1
chr14	4750372	4750410	4	97	53	3	1
chr14	4751033	4751060	1	146	7	2	1
chr14	4754235	4754246	0	153	1	1	1
chr14	4754689	4754700	0	150	4	1	1
chr14	4759215	4759226	0	140	14	1	1
chr14	4761920	4761931	9	112	33	4	1
chr14	4763784	4763829	3	28	123	4	2
chr14	4763886	4763954	4	20	130	3	1
chr14	4765654	4765668	0	138	16	1	1
chr14	4765672	4765683	0	134	20	1	1
chr14	4765977	4765992	0	146	8	1	1
chr14	4769379	4769390	0	126	28	1	1
chr14	4770596	4770619	0	146	8	1	1
chr14	4774864	4774883	0	132	22	1	1
chr14	4775848	4775859	0	126	28	1	1
chr14	4788262	4788281	1	140	13	2	1
chr14	4789889	4789918	13	56	85	4	1
chr14	4790587	4790602	0	153	1	1	1
chr14	4791436	4791447	0	153	1	1	1
chr14	4792141	4792152	0	151	3	1	1
chr14	4803039	4803050	0	142	12	1	1
chr14	4806392	4806403	0	141	13	1	1
chr14	4807366	4807377	1	142	11	2	1
chr14	4809238	4809321	4	2	148	5	1
chr14	4810991	4811002	0	120	34	1	1
chr14	4811317	4811341	1	136	17	2	1
chr14	4811505	4811519	0	141	13	1	1
chr14	4820284	4820335	2	11	141	3	1
chr14	4825900	4825914	0	148	6	1	1
chr14	4826205	4826216	0	146	8	1	1
chr14	4827799	4827810	0	151	3	1	1
chr14	4831499	4831526	1	144	9	2	1
chr14	4832565	4832582	0	29	125	1	1
chr14	4836567	4836586	0	145	9	1	1
chr14	4841816	4841830	0	126	28	1	1
chr14	4843602	4843653	9	10	135	4	1
chr14	4849907	4849920	0	135	19	1	1
chr14	4850653	4850672	0	147	7	1	1
chr14	4855662	4855679	0	136	18	1	1
chr14	4856321	4856332	0	152	2	1	1
chr14	4857843	4857858	0	149	5	1	1
chr14	4860834	4860845	0	141	13	1	1
chr14	4861082	4861099	2	130	22	2	1
chr14	4864699	4864710	0	147	7	1	1
chr14	4866314	4866325	0	148	6	1	1
chr14	4868688	4868699	0	147	7	1	1
chr14	4880386	4880405	0	143	11	1	1
chr14	4882031	4882060	8	74	72	3	1
chr14	4883618	4883633	1	147	6	2	1
chr14	4883643	4883654	0	153	1	1	1
chr14	4884096	4884107	0	152	2	1	1
chr14	4886350	4886405	5	2	147	6	1
chr14	4897522	4897537	0	144	10	1	1
chr14	4899428	4899471	16	25	113	5	1
chr14	4902116	4902180	9	45	100	6	1
chr14	4902416	4902433	0	107	47	1	1
chr14	4903789	4903852	1	0	153	1	0
chr14	4913907	4913924	0	151	3	1	1
chr14	4918931	4918978	5	131	18	6	3
chr14	4920865	4920876	0	148	6	1	1
chr14	4925119	4925142	1	139	14	2	1
chr14	4932593	4932608	0	148	6	1	1
chr14	4936074	4936089	0	149	5	1	1
chr14	4948729	4948788	0	110	44	2	2
chr14	4949276	4949287	0	118	36	1	1
chr14	4949299	4949316	0	132	22	1	1
chr14	4963147	4963192	10	35	109	6	1
chr14	4965882	4965893	0	145	9	1	1
chr14	4967587	4967634	38	21	95	7	1
chr14	4967786	4967797	0	144	10	1	1
chr14	4980791	4980806	0	139	15	1	1
chr14	4989158	4989193	13	95	46	4	1
chr14	4993847	4993886	0	130	24	1	1
chr14	4994048	4994059	11	102	41	4	1
chr14	4995767	4995780	0	144	10	1	1
chr14	4996512	4996526	0	139	15	1	1
chr14	4998282	4998337	37	64	53	2	1
chr14	5006453	5006464	0	143	11	1	1
chr14	5006701	5006716	0	145	9	1	1
chr14	5010333	5010344	0	148	6	1	1
chr14	5011949	5011960	0	150	4	1	1
chr14	5014323	5014334	0	149	5	1	1
chr14	5015274	5015333	0	0	154	0	0
chr14	5024462	5024473	0	151	3	1	1
chr14	5025428	5025466	9	107	38	5	1
chr14	5026089	5026112	0	148	6	1	1
chr14	5029314	5029325	0	154	0	1	1
chr14	5029768	5029779	0	154	0	1	1
chr14	5034307	5034318	0	142	12	1	1
chr14	5035476	5035487	0	144	10	1	1
chr14	5036886	5036917	0	148	6	1	1
chr14	5037007	5037018	12	105	37	3	1
chr14	5038772	5038809	7	32	115	3	1
chr14	5038932	5039093	0	0	154	0	0
chr14	5040690	5040701	0	140	14	1	1
chr14	5040898	5040909	0	123	31	1	1
chr14	5045644	5045679	0	151	3	1	1
chr14	5049179	5049194	1	132	21	2	1
chr14	5060465	5060514	1	112	41	2	1
chr14	5060668	5060679	19	72	63	4	1
chr14	5064192	5064206	0	148	6	1	1
chr14	5064912	5064931	0	143	11	1	1
chr14	5064933	5064944	0	139	15	1	1
chr14	5064965	5064994	1	133	20	2	1
chr14	5068442	5068497	11	80	63	3	1
chr14	5071791	5071802	0	154	0	1	1
chr14	5076297	5076308	0	147	7	1	1
chr14	5076545	5076562	1	145	8	2	1
chr14	5080180	5080191	0	141	13	1	1
chr14	5081794	5081805	0	152	2	1	1
chr14	5084168	5084179	0	150	4	1	1
chr14	5096770	5096797	0	152	2	1	1
chr14	5098403	5098424	2	102	50	3	1
chr14	5102177	5102241	2	25	127	2	1
chr14	5107871	5107882	0	147	7	1	1
chr14	5108114	5108141	0	140	14	1	1
chr14	5109316	5109327	0	143	11	1	1
chr14	5109343	5109354	0	147	7	1	1
chr14	5110769	5110780	0	73	81	1	1
chr14	5117035	5117066	2	144	8	2	1
chr14	5117187	5117206	1	131	22	2	1
chr14	5117702	5117713	1	92	61	2	1
chr14	5117754	5117783	15	16	123	5	1
chr14	5119013	5119026	0	128	26	1	1
chr14	5119209	5119256	5	32	117	4	1
chr14	5120750	5120761	0	69	85	1	1
chr14	5120913	5120924	0	121	33	1	1
chr14	5121232	5121251	0	135	19	1	1
chr14	5121421	5121440	0	143	11	1	1
chr14	5125685	5125716	1	151	2	2	1
chr14	5130061	5130080	0	140	14	1	1
chr14	5136722	5136749	3	122	29	2	1
chr14	5141400	5141439	0	114	40	1	1
chr14	5141601	5141612	2	101	51	3	1
chr14	5143317	5143332	0	114	40	1	1
chr14	5143698	5143709	0	153	1	1	1
chr14	5144064	5144083	0	134	20	1	1
chr14	5144111	5144131	0	113	41	1	1
chr14	5149125	5149148	0	116	38	1	1
chr14	5149788	5149799	0	147	7	1	1
chr14	5151312	5151327	0	141	13	1	1
chr14	5154293	5154304	0	111	43	1	1
chr14	5154541	5154560	1	105	48	3	2
chr14	5158169	5158180	0	120	34	1	1
chr14	5159784	5159795	0	112	42	1	1
chr14	5162156	5162167	0	117	37	1	1
chr14	5163047	5163084	0	1	153	1	1
chr14	5173769	5173788	0	72	82	1	1
chr14	5175434	5175449	1	21	132	2	1
chr14	5177014	5177029	1	129	24	2	1
chr14	5177037	5177048	0	134	20	1	1
chr14	5177491	5177502	0	109	45	1	1
chr14	5179749	5179776	10	71	73	3	1
chr14	5190896	5190917	2	98	54	3	1
chr14	5193768	5193799	5	23	126	3	1
chr14	5195072	5195129	8	30	116	5	1
chr14	5210234	5210273	2	96	56	2	1
chr14	5212161	5212172	0	82	72	1	1
chr14	5216411	5216443	5	91	58	3	1
chr14	5223891	5223906	1	101	52	2	1
chr14	5227721	5227744	0	145	9	1	1
chr14	5231784	5231803	0	125	29	1	1
chr14	5231973	5231992	0	113	41	1	1
chr14	5232296	5232307	0	84	70	1	1
chr14	5232316	5232327	0	93	61	1	1
chr14	5232460	5232480	3	74	77	2	1
chr14	5234196	5234207	0	136	18	1	1
chr14	5235950	5235979	12	47	95	4	1
chr14	5236018	5236029	0	144	10	1	1
chr14	5237012	5237023	0	114	40	1	1
chr14	5237515	5237526	0	133	21	1	1
chr14	5238700	5238719	0	133	21	1	1
chr14	5244613	5244682	1	0	153	1	0
chr14	5248474	5248507	13	55	86	4	1
chr14	5248691	5248730	10	37	107	6	1
chr14	5250341	5250372	1	129	24	2	1
chr14	5250993	5251016	0	124	30	1	1
chr14	5263763	5263778	0	131	23	1	1
chr14	5269911	5269922	1	114	39	2	1
chr14	5270074	5270117	6	21	127	3	1
chr14	5271012	5271035	2	85	67	2	1
chr14	5271808	5271819	0	132	22	1	1
chr14	5274512	5274535	1	120	33	2	1
chr14	5281080	5281091	1	111	42	2	1
chr14	5282326	5282353	0	120	34	1	1
chr14	5289007	5289024	1	87	66	2	1
chr14	5290581	5290616	0	140	14	1	1
chr14	5294648	5294667	0	128	26	1	1
chr14	5294837	5294856	0	119	35	1	1
chr14	5295160	5295171	0	97	57	1	1
chr14	5295180	5295191	0	110	44	1	1
chr14	5295324	5295341	4	63	87	4	1
chr14	5299956	5299967	0	62	92	1	1
chr14	5307955	5307966	0	108	46	1	1
chr14	5319140	5319151	0	140	14	1	1
chr14	5320686	5320701	0	129	25	1	1
chr14	5321369	5321390	2	79	73	3	1
chr14	5323000	5323019	0	115	39	1	1
chr14	5335405	5335458	0	0	154	0	0
chr14	5336402	5336429	0	113	41	1	1
chr14	5341061	5341092	0	142	12	1	1
chr14	5345522	5345541	0	87	67	1	1
chr14	5345865	5345876	0	103	51	1	1
chr14	5346009	5346026	3	77	74	3	1
chr14	5350311	5350322	1	45	108	2	1
chr14	5351765	5351776	0	129	25	1	1
chr14	5352950	5352973	0	109	45	1	1
chr14	5356811	5356880	3	33	118	3	1
chr14	5360650	5360695	7	12	135	4	1
chr14	5362297	5362332	1	123	30	2	1
chr14	5374946	5374957	0	143	11	1	1
chr14	5377321	5377332	0	149	5	1	1
chr14	5378934	5378945	0	120	34	1	1
chr14	5382555	5382572	0	142	12	1	1
chr14	5382806	5382817	0	144	10	1	1
chr14	5385582	5385593	5	78	71	4	1
chr14	5388286	5388297	0	140	14	1	1
chr14	5392178	5392225	31	62	61	5	2
chr14	5395020	5395067	7	97	50	4	1
chr14	5395084	5395098	0	126	28	1	1
chr14	5395099	5395138	1	130	23	2	1
chr14	5395495	5395506	0	150	4	1	1
chr14	5396352	5396363	0	104	50	1	1
chr14	5397218	5397231	0	122	32	1	1
chr14	5398968	5398981	3	73	78	3	1
chr14	5401800	5401815	0	112	42	1	1
chr14	5405718	5405741	0	132	22	1	1
chr14	5409925	5409944	0	112	42	1	1
chr14	5410114	5410133	0	107	47	1	1
chr14	5410436	5410447	0	88	66	1	1
chr14	5410456	5410467	0	95	59	1	1
chr14	5412083	5412136	3	4	147	4	1
chr14	5412396	5412407	0	44	110	1	1
chr14	5414143	5414166	3	117	34	3	1
chr14	5420568	5420579	0	45	109	1	1
chr14	5422020	5422031	0	117	37	1	1
chr14	5423191	5423218	0	117	37	1	1
chr14	5423451	5423462	0	139	15	1	1
chr14	5428768	5428811	12	18	124	4	1
chr14	5429067	5429161	0	0	154	0	0
chr14	5432944	5432973	15	54	85	6	1
chr14	5434578	5434609	2	122	30	3	1
chr14	5447189	5447200	0	130	24	1	1
chr14	5449563	5449574	0	118	36	1	1
chr14	5451176	5451187	0	138	16	1	1
chr14	5454797	5454812	0	138	16	1	1
chr14	5455046	5455057	0	118	36	1	1
chr14	5458070	5458085	0	136	18	1	1
chr14	5465319	5465338	0	131	23	1	1
chr14	5466075	5466088	0	129	25	1	1
chr14	5467790	5467801	0	120	34	1	1
chr14	5467960	5467994	0	128	26	1	1
chr14	5479331	5479350	0	139	15	1	1
chr14	5483604	5483635	0	149	5	1	1
chr14	5489347	5489374	5	130	19	5	1
chr14	5494025	5494064	0	143	11	1	1
chr14	5494226	5494237	8	105	41	4	1
chr14	5495942	5495957	1	135	18	2	1
chr14	5496323	5496334	0	153	1	1	1
chr14	5496689	5496708	0	148	6	1	1
chr14	5496736	5496756	1	143	10	2	1
chr14	5501766	5501789	0	146	8	1	1
chr14	5502429	5502440	0	153	1	1	1
chr14	5503953	5503968	0	152	2	1	1
chr14	5506934	5506945	0	152	2	1	1
chr14	5507182	5507201	2	130	22	2	1
chr14	5510810	5510821	0	143	11	1	1
chr14	5512425	5512436	0	152	2	1	1
chr14	5514797	5514808	0	151	3	1	1
chr14	5515688	5515721	0	1	153	1	1
chr14	5526405	5526424	0	153	1	1	1
chr14	5528078	5528093	135	5	14	2	1
chr14	5529644	5529659	0	153	1	1	1
chr14	5529667	5529678	0	152	2	1	1
chr14	5530121	5530132	0	153	1	1	1
chr14	5532379	5532406	3	101	50	3	1
chr14	5543526	5543547	3	133	18	2	1
chr14	5546398	5546429	9	94	51	3	1
chr14	5547702	5547761	3	9	142	3	1
chr14	5562864	5562903	1	149	4	2	1
chr14	5564791	5564802	0	152	2	1	1
chr14	5569041	5569073	5	135	14	4	1
chr14	5576521	5576536	0	149	5	1	1
chr14	5580351	5580374	0	150	4	1	1
chr14	5584413	5584432	0	152	2	1	1
chr14	5584602	5584621	0	149	5	1	1
chr14	5584925	5584936	0	145	9	1	1
chr14	5584945	5584956	0	149	5	1	1
chr14	5585089	5585109	0	128	26	1	1
chr14	5586804	5586815	0	144	10	1	1
chr14	5588560	5588589	7	71	76	4	1
chr14	5588628	5588639	0	152	2	1	1
chr14	5589616	5589627	0	132	22	1	1
chr14	5590119	5590130	0	148	6	1	1
chr14	5591304	5591323	0	151	3	1	1
chr14	5597211	5597290	10	5	139	2	1
chr14	5601083	5601118	5	25	124	4	1
chr14	5601302	5601341	6	55	93	6	1
chr14	5602952	5602983	0	147	7	1	1
chr14	5603604	5603627	1	139	14	2	1
chr14	5616359	5616374	0	148	6	1	1
chr14	5622416	5622427	1	133	20	2	1
chr14	5622579	5622622	14	32	108	3	1
chr14	5623517	5623540	3	98	53	4	1
chr14	5624313	5624324	0	149	5	1	1
chr14	5627017	5627040	5	125	24	3	1
chr14	5633586	5633597	0	147	7	1	1
chr14	5634832	5634859	0	149	5	1	1
chr14	5641513	5641530	1	146	7	2	1
chr14	5643095	5643130	0	149	5	1	1
chr14	5647162	5647181	0	151	3	1	1
chr14	5647351	5647370	0	147	7	1	1
chr14	5647674	5647685	0	141	13	1	1
chr14	5647694	5647705	0	147	7	1	1
chr14	5647838	5647855	6	117	31	3	1
chr14	5652465	5652476	0	97	57	1	1
chr14	5660464	5660475	0	152	2	1	1
chr14	5671663	5671674	0	154	0	1	1
chr14	5673209	5673224	0	152	2	1	1
chr14	5673890	5673911	3	130	21	3	1
chr14	5675521	5675540	0	152	2	1	1
chr14	5687934	5687993	0	0	154	0	0
chr14	5688937	5688964	0	148	6	1	1
chr14	5693612	5693639	1	147	6	2	1
chr14	5698069	5698088	0	143	11	1	1
chr14	5698412	5698423	0	145	9	1	1
chr14	5698556	5698573	3	136	15	3	1
chr14	5702858	5702869	0	103	51	1	1
chr14	5704312	5704323	0	152	2	1	1
chr14	5705497	5705520	0	152	2	1	1
chr14	5709358	5709422	4	27	123	5	1
chr14	5713192	5713237	8	25	121	3	1
chr14	5714839	5714874	1	149	4	2	1
chr14	5727482	5727493	0	152	2	1	1
chr14	5729857	5729868	0	153	1	1	1
chr14	5731470	5731481	0	143	11	1	1
chr14	5735091	5735108	0	145	9	1	1
chr14	5735342	5735353	0	151	3	1	1
chr14	5738118	5738129	4	92	58	4	1
chr14	5740814	5740825	0	152	2	1	1
chr14	5744719	5744766	50	82	22	4	2
chr14	5747561	5747608	3	124	27	3	1
chr14	5747625	5747639	0	152	2	1	1
chr14	5747640	5747679	0	148	6	1	1
chr14	5748036	5748047	0	154	0	1	1
chr14	5748894	5748905	0	144	10	1	1
chr14	5749760	5749773	0	147	7	1	1
chr14	5751516	5751529	2	124	28	2	1
chr14	5754348	5754363	0	151	3	1	1
chr14	5758264	5758287	0	153	1	1	1
chr14	5762468	5762487	0	145	9	1	1
chr14	5762657	5762676	0	149	5	1	1
chr14	5762979	5762990	0	133	21	1	1
chr14	5762999	5763010	0	140	14	1	1
chr14	5764626	5764667	2	1	151	3	1
chr14	5764918	5764929	0	31	123	1	1
chr14	5766665	5766690	8	100	46	4	1
chr14	5773092	5773103	0	79	75	1	1
chr14	5774544	5774555	0	151	3	1	1
chr14	5775716	5775743	0	148	6	1	1
chr14	5775976	5775987	0	153	1	1	1
chr14	5781293	5781338	16	29	109	8	1
chr14	5781594	5781648	2	87	65	3	1
chr14	5785435	5785464	8	67	79	7	1
chr14	5787069	5787100	3	148	3	3	1
chr14	5799680	5799691	0	145	9	1	1
chr14	5802054	5802065	0	148	6	1	1
chr14	5803667	5803678	0	152	2	1	1
chr14	5807288	5807303	0	152	2	1	1
chr14	5807537	5807548	0	149	5	1	1
chr14	5810563	5810578	1	151	2	2	1
chr14	5817813	5817832	0	148	6	1	1
chr14	5818569	5818582	0	141	13	1	1
chr14	5820284	5820295	0	123	31	1	1
chr14	5820454	5820488	0	140	14	1	1
chr14	5831823	5831842	0	141	13	1	1
chr14	5836098	5836133	0	148	6	1	1
chr14	5840384	5840403	0	145	9	1	1
chr14	5840573	5840592	0	132	22	1	1
chr14	5840896	5840907	1	127	26	2	1
chr14	5840916	5840927	0	129	25	1	1
chr14	5841060	5841074	10	77	67	3	1
chr14	5842816	5842827	0	121	33	1	1
chr14	5848879	5848953	1	3	150	2	1
chr14	5852074	5852105	0	148	6	1	1
chr14	5854423	5854446	0	145	9	1	1
chr14	5865117	5865168	0	0	154	0	0
chr14	5866107	5866118	0	149	5	1	1
chr14	5873697	5873738	4	27	123	3	1
chr14	5873971	5873990	0	145	9	1	1
chr14	5875178	5875189	0	129	25	1	1
chr14	5877015	5877030	0	150	4	1	1
chr14	5879553	5879564	0	150	4	1	1
chr14	5882840	5882891	4	75	75	3	1
chr14	5883380	5883435	1	0	153	1	0
chr14	5886645	5886680	0	129	25	1	1
chr14	5886719	5886733	0	141	13	1	1
chr14	5887438	5887452	0	148	6	1	1
chr14	5888816	5888829	0	135	19	1	1
chr14	5890498	5890549	0	2	152	1	1
chr14	5890554	5890565	0	120	34	1	1
chr14	5890737	5890776	1	117	36	2	1
chr14	5895426	5895465	9	91	54	4	2
chr14	5900516	5900539	0	147	7	1	1
chr14	5904511	5904528	0	50	104	1	1
chr14	5905568	5905583	0	149	5	1	1
chr14	5907788	5907822	3	126	25	2	1
chr14	5908542	5908557	0	143	11	1	1
chr14	5909505	5909532	1	140	13	2	1
chr14	5910735	5910746	0	114	40	1	1
chr14	5912710	5912721	0	133	21	1	1
chr14	5912726	5912743	0	139	15	1	1
chr14	5916460	5916473	1	142	11	2	1
chr14	5917434	5917448	0	135	19	1	1
chr14	5917925	5917936	0	142	12	1	1
chr14	5920792	5920803	0	145	9	1	1
chr14	5924235	5924254	0	149	5	1	1
chr14	5929826	5929837	1	133	20	2	1
chr14	5930126	5930143	0	55	99	1	1
chr14	5930149	5930208	2	7	145	3	1
chr14	5932069	5932080	0	151	3	1	1
chr14	5933360	5933375	1	147	6	2	1
chr14	5934108	5934123	0	124	30	1	1
chr14	5935741	5935760	0	141	13	1	1
chr14	5937485	5937496	0	152	2	1	1
chr14	5947429	5947440	0	130	24	1	1
chr14	5949818	5949829	0	150	4	1	1
chr14	5951426	5951437	0	143	11	1	1
chr14	5955040	5955057	1	138	15	2	1
chr14	5955291	5955310	0	142	12	1	1
chr14	5958377	5958392	0	148	6	1	1
chr14	5960920	5960931	0	138	16	1	1
chr14	5966560	5966592	3	125	26	3	1
chr14	5966624	5966643	0	143	11	1	1
chr14	5967380	5967393	0	142	12	1	1
chr14	5969080	5969091	2	117	35	3	1
chr14	5973952	5973999	12	40	102	3	1
chr14	5980636	5980651	0	137	17	1	1
chr14	5984916	5984951	0	144	10	1	1
chr14	5989195	5989214	0	130	24	1	1
chr14	5989384	5989403	0	139	15	1	1
chr14	5989707	5989718	0	120	34	1	1
chr14	5989727	5989738	0	126	28	1	1
chr14	5989871	5989885	5	59	90	3	1
chr14	5991632	5991647	0	121	33	1	1
chr14	5992828	5992863	0	1	153	1	1
chr14	5992863	5992886	0	49	105	1	1
chr14	5993433	5993458	4	118	32	3	1
chr14	5993568	5993587	0	142	12	1	1
chr14	5999842	5999853	0	82	72	1	1
chr14	6001299	6001310	0	145	9	1	1
chr14	6002483	6002502	1	138	15	2	1
chr14	6002734	6002745	0	151	3	1	1
chr14	6008069	6008114	7	10	137	3	1
chr14	6008372	6008421	10	67	77	6	2
chr14	6010858	6010905	1	16	137	2	1
chr14	6011710	6011721	0	147	7	1	1
chr14	6012379	6012420	13	37	104	4	1
chr14	6024868	6024879	0	147	7	1	1
chr14	6034898	6034913	0	149	5	1	1
chr14	6037445	6037456	0	152	2	1	1
chr14	6040689	6040760	5	24	125	4	1
chr14	6041363	6041426	4	73	77	8	4
chr14	6044217	6044267	4	108	42	4	2
chr14	6044278	6044292	0	149	5	1	1
chr14	6044303	6044322	0	146	8	1	1
chr14	6045535	6045548	0	114	40	1	1
chr14	6046403	6046416	0	142	12	1	1
chr14	6048176	6048189	1	101	52	2	1
chr14	6064276	6064299	1	142	11	2	1
chr14	6065502	6065513	0	131	23	1	1
chr14	6070933	6071034	0	0	154	0	0
chr14	6071091	6071132	7	46	101	3	1
chr14	6072903	6072914	7	109	38	2	1
chr14	6075592	6075603	0	143	11	1	1
chr14	6083222	6083233	0	153	1	1	1
chr14	6083776	6083803	0	144	10	1	1
chr14	6094499	6094530	2	2	150	3	1
chr14	6097847	6097858	0	151	3	1	1
chr14	6099464	6099475	0	129	25	1	1
chr14	6103086	6103101	0	145	9	1	1
chr14	6103335	6103346	0	142	12	1	1
chr14	6106371	6106386	0	136	18	1	1
chr14	6107895	6107906	0	143	11	1	1
chr14	6108548	6108571	0	134	20	1	1
chr14	6110204	6110267	8	85	61	8	3
chr14	6113245	6113264	0	149	5	1	1
chr14	6113990	6114003	0	142	12	1	1
chr14	6115710	6115721	0	130	24	1	1
chr14	6115890	6115924	1	135	18	2	1
chr14	6120578	6120621	9	59	86	6	2
chr14	6128888	6128903	0	138	16	1	1
chr14	6137458	6137475	0	141	13	1	1
chr14	6141148	6141159	0	144	10	1	1
chr14	6141449	6141463	0	148	6	1	1
chr14	6143712	6143723	0	95	59	1	1
chr14	6146591	6146602	0	105	49	1	1
chr14	6149270	6149325	1	3	150	2	1
chr14	6157036	6157055	0	137	17	1	1
chr14	6157554	6157565	0	124	30	1	1
chr14	6159234	6159317	2	0	152	2	0
chr14	6160653	6160664	1	35	118	2	1
chr14	6161161	6161176	2	125	27	3	1
chr14	6161184	6161201	0	149	5	1	1
chr14	6162141	6162155	2	146	6	3	1
chr14	6162634	6162645	0	147	7	1	1
chr14	6165483	6165494	0	146	8	1	1
chr14	6172558	6172587	0	3	151	1	1
chr14	6173531	6173554	0	137	17	1	1
chr14	6182469	6182488	0	148	6	1	1
chr14	6182661	6182675	0	127	27	1	1
chr14	6182982	6182993	0	138	16	1	1
chr14	6183002	6183013	0	138	16	1	1
chr14	6183146	6183166	5	88	61	4	1
chr14	6184973	6184984	0	136	18	1	1
chr14	6186240	6186251	0	11	143	1	1
chr14	6186749	6186782	112	2	40	5	2
chr14	6186905	6186936	1	142	11	2	1
chr14	6193185	6193196	0	75	79	1	1
chr14	6194636	6194647	0	149	5	1	1
chr14	6195820	6195843	0	147	7	1	1
chr14	6203503	6203514	0	147	7	1	1
chr14	6205050	6205065	0	142	12	1	1
chr14	6205724	6205741	2	132	20	3	1
chr14	6207350	6207369	0	148	6	1	1
chr14	6219766	6219827	0	0	154	0	0
chr14	6220771	6220794	0	133	21	1	1
chr14	6225426	6225449	0	148	6	1	1
chr14	6229693	6229712	0	134	20	1	1
chr14	6229882	6229901	0	135	19	1	1
chr14	6230205	6230216	0	109	45	1	1
chr14	6230225	6230236	0	117	37	1	1
chr14	6230369	6230380	0	105	49	1	1
chr14	6231730	6231741	0	153	1	1	1
chr14	6233799	6233858	7	10	137	4	1
chr14	6234028	6234039	1	136	17	2	1
chr14	6235219	6235258	0	0	154	0	0
chr14	6235787	6235820	32	19	103	4	1
chr14	6235943	6235974	1	140	13	2	1
chr14	6242224	6242235	0	75	79	1	1
chr14	6243681	6243692	0	141	13	1	1
chr14	6244864	6244895	3	131	20	3	1
chr14	6245128	6245139	0	148	6	1	1
chr14	6254782	6254831	18	7	129	8	2
chr14	6256436	6256471	110	13	31	6	2
chr14	6269036	6269047	0	153	1	1	1
chr14	6271409	6271420	0	153	1	1	1
chr14	6273030	6273041	0	154	0	1	1
chr14	6276905	6276916	0	153	1	1	1
chr14	6279881	6279896	0	148	6	1	1
chr14	6292235	6292254	153	1	0	2	1
chr14	6292990	6293003	1	152	1	2	1
chr14	6294714	6294725	0	149	5	1	1
chr14	6294884	6294923	1	132	21	2	1
chr14	6299586	6299641	102	0	52	9	0
chr14	6308038	6308061	153	1	0	2	1
chr14	6314367	6314378	0	139	15	1	1
chr14	6314530	6314561	52	32	70	6	1
chr14	6316253	6316264	0	153	1	1	1
chr14	6318959	6319004	8	27	119	3	1
chr14	6330961	6330972	0	115	39	1	1
chr14	6333219	6333233	1	137	16	2	1
chr14	6333247	6333258	0	130	24	1	1
chr14	6333746	6333790	2	118	34	2	1
chr14	6346372	6346387	0	148	6	1	1
chr14	6349850	6349861	0	140	14	1	1
chr14	6357315	6357356	11	83	60	5	2
chr14	6361600	6361611	0	144	10	1	1
chr14	6363496	6363539	4	134	16	4	1
chr14	6378598	6378659	3	1	150	4	1
chr14	6379925	6379980	3	0	151	2	0
chr14	6380006	6380023	0	103	51	1	1
chr14	6380258	6380312	0	36	118	2	2
chr14	6385198	6385213	1	148	5	2	1
chr14	6396331	6396372	8	29	117	6	1
chr14	6396640	6396669	2	125	27	3	1
chr14	6399078	6399089	0	150	4	1	1
chr14	6400681	6400702	4	125	25	4	1
chr14	6402329	6402348	1	142	11	2	1
chr14	6413975	6413986	0	142	12	1	1
chr14	6416349	6416360	0	147	7	1	1
chr14	6417963	6417974	0	140	14	1	1
chr14	6421578	6421595	1	136	17	2	1
chr14	6421829	6421840	0	141	13	1	1
chr14	6426341	6426352	0	149	5	1	1
chr14	6426992	6427009	0	132	22	1	1
chr14	6431931	6431951	1	147	6	2	1
chr14	6431983	6432002	0	151	3	1	1
chr14	6432738	6432751	0	138	16	1	1
chr14	6439012	6439057	16	39	99	4	1
chr14	6440830	6440844	0	126	28	1	1
chr14	6446071	6446090	1	137	16	2	1
chr14	6451131	6451158	0	149	5	1	1
chr14	6453367	6453446	78	0	76	7	0
chr14	6454842	6454853	0	149	5	1	1
chr14	6456433	6456444	0	147	7	1	1
chr14	6456734	6456748	0	147	7	1	1
chr14	6462281	6462332	6	7	141	3	1
chr14	6471093	6471107	0	134	20	1	1
chr14	6471272	6471296	0	131	23	1	1
chr14	6471609	6471620	0	126	28	1	1
chr14	6473299	6473379	4	4	146	5	2
chr14	6475256	6475267	0	143	11	1	1
chr14	6476233	6476244	0	142	12	1	1
chr14	6479587	6479598	0	140	14	1	1
chr14	6488637	6488680	4	21	129	4	2
chr14	6488935	6488999	3	25	126	3	1
chr14	6490641	6490652	0	152	2	1	1
chr14	6492196	6492211	0	146	8	1	1
chr14	6492880	6492903	1	102	51	2	1
chr14	6494509	6494540	2	139	13	2	1
chr14	6495051	6495071	0	146	8	1	1
chr14	6501993	6502017	0	146	8	1	1
chr14	6502182	6502211	2	130	22	3	1
chr14	6502524	6502535	1	116	37	2	1
chr14	6504308	6504397	2	0	152	1	0
chr14	6504466	6504507	15	55	84	7	1
chr14	6505686	6505723	0	0	154	0	0
chr14	6506242	6506253	0	145	9	1	1
chr14	6507218	6507229	0	138	16	1	1
chr14	6507710	6507721	0	143	11	1	1
chr14	6510569	6510580	0	143	11	1	1
chr14	6521473	6521484	0	151	3	1	1
chr14	6522177	6522188	0	153	1	1	1
chr14	6523020	6523035	0	147	7	1	1
chr14	6523696	6523725	13	81	60	4	1
chr14	6525332	6525351	1	139	14	2	1
chr14	6537768	6537779	0	130	24	1	1
chr14	6538774	6538793	0	114	40	1	1
chr14	6543448	6543475	0	149	5	1	1
chr14	6547723	6547742	0	147	7	1	1
chr14	6548245	6548256	0	111	43	1	1
chr14	6548265	6548276	0	126	28	1	1
chr14	6548409	6548426	7	69	78	4	1
chr14	6559283	6559302	6	87	61	3	1
chr14	6559432	6559463	3	127	24	3	1
chr14	6565720	6565731	0	53	101	1	1
chr14	6567178	6567189	0	143	11	1	1
chr14	6568364	6568387	0	138	16	1	1
chr14	6568620	6568631	0	148	6	1	1
chr14	6573940	6573991	2	1	151	3	1
chr14	6574245	6574319	6	2	146	2	1
chr14	6578098	6578149	4	9	141	5	2
chr14	6579745	6579764	0	143	11	1	1
chr14	6582819	6582830	0	81	73	1	1
chr14	6592107	6592118	0	143	11	1	1
chr14	6594480	6594491	0	140	14	1	1
chr14	6596085	6596096	0	137	17	1	1
chr14	6599709	6599724	1	144	9	2	1
chr14	6599958	6599969	0	142	12	1	1
chr14	6602939	6602954	0	134	20	1	1
chr14	6604469	6604480	0	131	23	1	1
chr14	6606790	6606857	7	49	98	7	3
chr14	6609853	6609867	0	139	15	1	1
chr14	6610602	6610615	1	139	14	2	1
chr14	6612322	6612333	0	136	18	1	1
chr14	6612492	6612526	0	129	25	1	1
chr14	6617184	6617219	13	82	59	5	1
chr14	6622976	6622997	3	70	81	4	1
chr14	6623825	6623836	0	22	132	1	1
chr14	6632067	6632082	0	128	26	1	1
chr14	6638849	6638860	0	117	37	1	1
chr14	6639012	6639057	32	4	118	6	1
chr14	6640749	6640760	0	147	7	1	1
chr14	6643451	6643496	17	33	104	6	1
chr14	6657354	6657371	0	126	28	1	1
chr14	6657385	6657396	0	122	32	1	1
chr14	6657884	6657938	0	119	35	1	1
chr14	6678578	6678593	0	151	3	1	1
chr14	6682056	6682071	0	141	13	1	1
chr14	6689526	6689549	0	135	19	1	1
chr14	6693797	6693808	0	143	11	1	1
chr14	6695693	6695728	1	144	9	3	2
chr14	6712110	6712153	16	13	125	5	1
chr14	6712179	6712196	0	101	53	1	1
chr14	6712431	6712505	5	4	145	5	1
chr14	6715049	6715068	2	133	19	2	1
chr14	6726501	6726550	5	78	71	4	1
chr14	6728971	6728982	0	152	2	1	1
chr14	6730571	6730590	5	113	36	2	1
chr14	6732212	6732231	0	144	10	1	1
chr14	6743888	6743899	0	145	9	1	1
chr14	6746262	6746273	0	149	5	1	1
chr14	6747876	6747887	0	151	3	1	1
chr14	6751500	6751515	0	143	11	1	1
chr14	6751749	6751760	0	145	9	1	1
chr14	6754742	6754757	0	137	17	1	1
chr14	6756267	6756278	0	148	6	1	1
chr14	6756920	6756937	0	139	15	1	1
chr14	6761798	6761809	0	137	17	1	1
chr14	6761846	6761865	0	142	12	1	1
chr14	6762589	6762600	0	144	10	1	1
chr14	6764304	6764315	0	151	3	1	1
chr14	6764474	6764518	0	110	44	1	1
chr14	6777505	6777520	0	145	9	1	1
chr14	6786077	6786100	1	137	16	2	1
chr14	6789827	6789838	0	141	13	1	1
chr14	6790128	6790142	0	147	7	1	1
chr14	6792390	6792401	0	110	44	1	1
chr14	6805132	6805156	0	146	8	1	1
chr14	6805328	6805352	1	123	30	2	1
chr14	6805660	6805671	0	122	32	1	1
chr14	6809399	6809412	3	136	15	3	1
chr14	6813695	6813706	0	146	8	1	1
chr14	6824878	6824889	0	151	3	1	1
chr14	6826425	6826440	0	142	12	1	1
chr14	6827113	6827144	7	51	96	4	1
chr14	6828752	6828771	1	138	15	2	1
chr14	6841822	6841837	0	131	23	1	1
chr14	6845347	6845374	0	149	5	1	1
chr14	6850271	6850294	0	112	42	1	1
chr14	6852211	6852250	7	40	107	6	1
chr14	6854017	6854028	10	117	27	4	1
chr14	6855544	6855555	0	134	20	1	1
chr14	6856713	6856724	0	143	11	1	1
chr14	6861733	6861744	0	153	1	1	1
chr14	6864925	6864956	0	147	7	1	1
chr14	6865581	6865616	1	123	30	2	1
chr14	6866572	6866583	0	146	8	1	1
chr14	6876732	6876743	0	150	4	1	1
chr14	6879105	6879116	0	149	5	1	1
chr14	6880719	6880730	0	139	15	1	1
chr14	6884342	6884357	0	152	2	1	1
chr14	6884591	6884602	0	143	11	1	1
chr14	6887608	6887623	0	152	2	1	1
chr14	6889136	6889147	0	151	3	1	1
chr14	6889787	6889810	0	135	19	1	1
chr14	6892356	6892403	4	16	134	4	2
chr14	6892879	6892940	0	0	154	0	0
chr14	6900906	6900926	0	142	12	1	1
chr14	6900959	6900973	0	139	15	1	1
chr14	6901330	6901341	0	152	2	1	1
chr14	6901678	6901692	0	143	11	1	1
chr14	6902187	6902228	0	0	154	0	0
chr14	6904769	6904822	1	3	150	2	1
chr14	6904828	6904839	0	77	77	1	1
chr14	6904993	6905047	1	95	58	2	1
chr14	6907216	6907227	0	132	22	1	1
chr14	6907396	6907407	1	115	38	2	1
chr14	6919175	6919199	0	76	78	1	1
chr14	6920979	6921026	21	26	107	5	2
chr14	6921027	6921038	2	132	20	3	1
chr14	6922312	6922323	0	146	8	1	1
chr14	6922613	6922627	0	145	9	1	1
chr14	6938615	6938629	0	137	17	1	1
chr14	6938794	6938818	0	130	24	1	1
chr14	6939130	6939141	0	127	27	1	1
chr14	6941020	6941067	11	37	106	6	2
chr14	6941453	6941464	0	112	42	1	1
chr14	6942818	6942835	0	148	6	1	1
chr14	6943788	6943799	0	140	14	1	1
chr14	6944281	6944292	0	146	8	1	1
chr14	6947139	6947150	0	143	11	1	1
chr14	6958059	6958070	0	153	1	1	1
chr14	6958761	6958772	0	153	1	1	1
chr14	6959604	6959619	0	151	3	1	1
chr14	6960304	6960343	18	30	106	4	1
chr14	6961951	6961970	0	142	12	1	1
chr14	6962481	6962501	0	149	5	1	1
chr14	6975372	6975399	0	133	21	1	1
chr14	6979672	6979711	1	142	11	3	2
chr14	6983961	6983985	0	142	12	1	1
chr14	6984148	6984167	0	134	20	1	1
chr14	6984476	6984487	0	127	27	1	1
chr14	6984496	6984507	0	132	22	1	1
chr14	6984646	6984675	0	144	10	1	1
chr14	6986403	6986414	0	135	19	1	1
chr14	6988158	6988209	12	0	142	8	0
chr14	6989746	6989757	0	141	13	1	1
chr14	6996851	6996865	1	126	27	2	1
chr14	7000697	7000712	2	125	27	3	1
chr14	7000845	7000872	3	136	15	4	1
chr14	7000899	7000936	15	33	106	6	2
chr14	7002548	7002571	0	147	7	1	1
chr14	7003193	7003231	5	102	47	4	2
chr14	7014312	7014323	0	142	12	1	1
chr14	7016693	7016704	0	150	4	1	1
chr14	7018307	7018318	0	132	22	1	1
chr14	7021932	7021945	1	145	8	2	1
chr14	7022179	7022190	0	148	6	1	1
chr14	7025159	7025174	0	150	4	1	1
chr14	7026687	7026698	0	149	5	1	1
chr14	7032349	7032369	1	141	12	2	1
chr14	7032395	7032414	0	150	4	1	1
chr14	7033150	7033163	0	143	11	1	1
chr14	7034863	7034874	0	130	24	1	1
chr14	7035033	7035077	4	118	32	4	1
chr14	7039731	7039768	9	81	64	5	2
chr14	7046409	7046432	0	138	16	1	1
chr14	7054982	7055001	0	148	6	1	1
chr14	7055171	7055190	0	147	7	1	1
chr14	7055514	7055525	0	137	17	1	1
chr14	7057207	7057293	0	0	154	0	0
chr14	7057458	7057469	1	67	86	2	1
chr14	7059213	7059258	24	15	115	4	1
chr14	7059384	7059411	2	140	12	3	1
chr14	7065650	7065661	0	61	93	1	1
chr14	7067104	7067115	0	147	7	1	1
chr14	7068288	7068323	1	137	16	2	1
chr14	7068556	7068567	0	152	2	1	1
chr14	7074200	7074289	0	0	154	0	0
chr14	7078059	7078106	13	15	126	6	1
chr14	7079711	7079746	2	130	22	2	1
chr14	7092343	7092354	0	146	8	1	1
chr14	7094717	7094728	0	141	13	1	1
chr14	7096328	7096339	0	145	9	1	1
chr14	7099949	7099966	0	140	14	1	1
chr14	7100200	7100211	0	144	10	1	1
chr14	7103168	7103183	0	151	3	1	1
chr14	7104695	7104706	0	154	0	1	1
chr14	7107949	7107996	7	85	62	4	1
chr14	7108460	7108507	18	1	135	6	1
chr14	7111474	7111497	0	138	16	1	1
chr14	7111514	7111528	0	138	16	1	1
chr14	7111529	7111553	0	141	13	1	1
chr14	7111909	7111920	0	152	2	1	1
chr14	7112257	7112271	0	152	2	1	1
chr14	7115366	7115377	0	116	38	1	1
chr14	7125888	7125901	0	102	52	1	1
chr14	7126850	7126869	0	138	16	1	1
chr14	7130410	7130433	0	153	1	1	1
chr14	7131636	7131647	0	139	15	1	1
chr14	7135345	7135356	0	136	18	1	1
chr14	7135361	7135372	0	141	13	1	1
chr14	7137124	7137309	0	0	154	0	0
chr14	7137375	7137424	7	27	120	5	1
chr14	7141881	7141892	0	147	7	1	1
chr14	7148371	7148398	0	151	3	1	1
chr14	7148410	7148433	5	126	23	4	1
chr14	7150048	7150075	0	140	14	1	1
chr14	7161671	7161682	0	152	2	1	1
chr14	7172295	7172310	0	150	4	1	1
chr14	7173822	7173833	0	153	1	1	1
chr14	7177080	7177135	8	25	121	9	4
chr14	7177595	7177638	3	4	147	4	2
chr14	7180605	7180628	0	141	13	1	1
chr14	7180645	7180659	0	147	7	1	1
chr14	7180660	7180684	0	149	5	1	1
chr14	7181040	7181051	0	152	2	1	1
chr14	7181388	7181402	0	153	1	1	1
chr14	7184495	7184506	1	83	70	2	1
chr14	7195016	7195029	0	126	28	1	1
chr14	7195978	7195997	0	143	11	1	1
chr14	7199527	7199558	0	140	14	1	1
chr14	7204297	7204308	0	139	15	1	1
chr14	7204313	7204324	0	141	13	1	1
chr14	7206091	7206294	2	0	152	2	0
chr14	7206360	7206413	5	8	141	3	1
chr14	7210872	7210883	0	148	6	1	1
chr14	7215886	7215925	2	115	37	3	1
chr14	7217364	7217391	0	152	2	1	1
chr14	7217403	7217426	6	113	35	3	1
chr14	7219041	7219068	0	144	10	1	1
chr14	7230664	7230675	0	140	14	1	1
chr14	7241373	7241388	0	150	4	1	1
chr14	7243918	7243929	0	153	1	1	1
chr14	7247149	7247208	4	65	85	4	1
chr14	7247831	7247886	5	108	41	5	3
chr14	7250681	7250716	2	131	21	3	2
chr14	7250727	7250738	0	145	9	1	1
chr14	7250749	7250768	0	146	8	1	1
chr14	7251983	7251994	0	130	24	1	1
chr14	7252849	7252862	0	149	5	1	1
chr14	7254596	7254609	1	106	47	2	1
chr14	7266171	7266194	1	140	13	2	1
chr14	7268987	7269007	0	103	51	1	1
chr14	7270708	7270731	0	122	32	1	1
chr14	7271934	7271945	0	126	28	1	1
chr14	7277378	7277467	0	0	154	0	0
chr14	7277524	7277565	9	44	101	6	2
chr14	7279331	7279342	13	108	33	2	1
chr14	7282019	7282030	0	144	10	1	1
chr14	7284575	7284644	2	3	149	3	1
chr14	7286969	7286980	0	154	0	1	1
chr14	7290138	7290161	0	148	6	1	1
chr14	7290783	7290824	2	102	50	2	1
chr14	7301925	7301936	0	150	4	1	1
chr14	7304294	7304305	0	149	5	1	1
chr14	7305907	7305918	0	146	8	1	1
chr14	7309530	7309547	0	145	9	1	1
chr14	7309781	7309792	0	145	9	1	1
chr14	7312754	7312769	0	150	4	1	1
chr14	7314284	7314295	0	148	6	1	1
chr14	7314938	7314955	0	145	9	1	1
chr14	7319880	7319894	0	145	9	1	1
chr14	7320630	7320643	0	140	14	1	1
chr14	7322350	7322361	0	142	12	1	1
chr14	7322520	7322544	2	137	15	3	1
chr14	7327197	7327214	2	146	6	3	1
chr14	7335458	7335473	0	144	10	1	1
chr14	7344019	7344036	0	140	14	1	1
chr14	7347708	7347719	0	150	4	1	1
chr14	7348009	7348023	0	151	3	1	1
chr14	7350269	7350280	0	118	36	1	1
chr14	7352573	7352611	0	99	55	1	1
chr14	7357528	7357566	0	94	60	1	1
chr14	7359886	7359935	10	17	127	6	1
chr14	7368268	7368283	0	142	12	1	1
chr14	7375096	7375107	0	138	16	1	1
chr14	7375258	7375307	14	11	129	5	1
chr14	7376999	7377010	0	141	13	1	1
chr14	7379701	7379744	7	90	57	4	1
chr14	7391369	7391380	0	99	55	1	1
chr14	7393625	7393642	0	129	25	1	1
chr14	7393656	7393667	0	122	32	1	1
chr14	7394155	7394204	0	125	29	1	1
chr14	7406787	7406802	0	151	3	1	1
chr14	7410263	7410278	0	144	10	1	1
chr14	7417732	7417767	4	114	36	6	2
chr14	7422010	7422021	0	142	12	1	1
chr14	7423906	7423937	1	151	2	2	1
chr14	7439590	7439601	0	74	80	1	1
chr14	7440839	7440894	1	1	152	2	1
chr14	7440920	7440937	0	87	67	1	1
chr14	7443923	7443960	6	78	70	4	1
chr14	7445851	7445866	1	147	6	2	1
chr14	7457005	7457052	4	6	144	3	1
chr14	7457318	7457367	5	77	72	5	1
chr14	7459748	7459759	0	152	2	1	1
chr14	7461244	7461269	12	83	59	3	1
chr14	7462874	7462909	2	138	14	2	1
chr14	7475524	7475535	0	149	5	1	1
chr14	7477896	7477907	0	153	1	1	1
chr14	7479508	7479519	0	154	0	1	1
chr14	7483090	7483107	2	138	14	2	1
chr14	7483341	7483352	0	152	2	1	1
chr14	7486331	7486346	0	151	3	1	1
chr14	7493592	7493603	0	133	21	1	1
chr14	7493640	7493659	1	140	13	2	1
chr14	7494395	7494408	0	142	12	1	1
chr14	7496113	7496124	0	129	25	1	1
chr14	7496283	7496327	4	116	34	4	1
chr14	7500974	7501013	11	84	59	7	2
chr14	7507654	7507673	0	146	8	1	1
chr14	7511935	7511966	0	151	3	1	1
chr14	7516181	7516200	0	144	10	1	1
chr14	7516370	7516389	1	133	20	2	1
chr14	7516693	7516704	0	119	35	1	1
chr14	7516713	7516724	0	123	31	1	1
chr14	7516857	7516868	3	78	73	3	1
chr14	7518620	7518633	0	127	27	1	1
chr14	7519814	7519827	3	83	68	4	1
chr14	7519828	7519849	9	87	58	3	1
chr14	7519891	7519902	3	89	62	3	1
chr14	7520398	7520423	7	115	32	5	2
chr14	7520537	7520572	3	142	9	4	3
chr14	7527601	7527612	0	75	79	1	1
chr14	7529079	7529090	0	145	9	1	1
chr14	7530262	7530285	0	140	14	1	1
chr14	7530518	7530529	0	148	6	1	1
chr14	7536136	7536220	0	0	154	0	0
chr14	7538492	7538503	0	35	119	1	1
chr14	7541664	7541695	0	142	12	1	1
chr14	7554278	7554289	0	145	9	1	1
chr14	7556651	7556662	0	147	7	1	1
chr14	7558263	7558274	0	140	14	1	1
chr14	7561887	7561902	0	149	5	1	1
chr14	7562136	7562147	0	141	13	1	1
chr14	7565191	7565206	0	146	8	1	1
chr14	7567738	7567749	0	147	7	1	1
chr14	7571670	7571731	0	0	154	0	0
chr14	7574770	7574811	1	125	28	2	1
chr14	7574828	7574842	0	145	9	1	1
chr14	7574853	7574877	0	149	5	1	1
chr14	7576092	7576103	0	130	24	1	1
chr14	7576959	7576972	0	146	8	1	1
chr14	7578730	7578743	3	90	61	3	1
chr14	7578903	7578932	0	130	24	1	1
chr14	7579616	7579627	0	148	6	1	1
chr14	7583814	7583857	8	38	108	5	1
chr14	7597031	7597050	0	113	41	1	1
chr14	7599697	7599717	0	20	134	1	1
chr14	7601378	7601413	1	142	11	2	1
chr14	7605660	7605679	0	129	25	1	1
chr14	7605849	7605863	0	114	40	1	1
chr14	7606172	7606187	0	118	36	1	1
chr14	7606332	7606343	1	70	83	2	1
chr14	7608058	7608071	0	64	90	1	1
chr14	7609306	7609319	3	22	129	4	1
chr14	7609361	7609372	1	23	130	2	1
chr14	7609868	7609891	18	103	33	5	1
chr14	7616288	7616299	0	61	93	1	1
chr14	7618873	7618884	0	65	89	1	1
chr14	7620329	7620340	0	143	11	1	1
chr14	7621514	7621541	0	133	21	1	1
chr14	7621774	7621785	0	143	11	1	1
chr14	7627402	7627491	0	0	154	0	0
chr14	7631253	7631276	0	105	49	1	1
chr14	7632881	7632912	0	141	13	1	1
chr14	7644529	7644570	0	0	154	0	0
chr14	7645511	7645522	0	141	13	1	1
chr14	7647885	7647896	0	132	22	1	1
chr14	7649497	7649508	0	81	73	1	1
chr14	7653075	7653092	0	133	21	1	1
chr14	7653326	7653337	0	113	41	1	1
chr14	7656317	7656332	0	143	11	1	1
chr14	7657843	7657854	0	150	4	1	1
chr14	7661055	7661122	3	0	151	2	0
chr14	7661735	7661802	2	4	148	4	2
chr14	7664623	7664637	0	111	43	1	1
chr14	7664638	7664657	0	109	45	1	1
chr14	7665544	7665558	0	145	9	1	1
chr14	7679527	7679538	0	96	58	1	1
chr14	7681493	7681530	6	49	99	3	1
chr14	7687003	7687014	0	106	48	1	1
chr14	7692762	7692773	0	127	27	1	1
chr14	7692943	7692974	0	0	154	0	0
chr14	7693475	7693518	7	35	112	4	2
chr14	7694402	7694419	6	51	97	6	1
chr14	7694419	7694472	2	1	151	3	1
chr14	7704614	7704655	6	26	122	4	1
chr14	7706277	7706288	0	153	1	1	1
chr14	7707221	7707252	3	16	135	3	1
chr14	7707291	7707366	21	9	124	8	2
chr14	7714478	7714561	1	0	153	1	0
chr14	7714825	7714836	0	142	12	1	1
chr14	7717923	7717946	0	17	137	1	1
chr14	7719306	7719317	0	152	2	1	1
chr14	7720728	7720739	0	111	43	1	1
chr14	7727243	7727258	0	130	24	1	1
chr14	7728085	7728112	0	100	54	1	1
chr14	7736995	7737018	0	90	64	1	1
chr14	7737755	7737781	1	118	35	2	1
chr14	7740210	7740223	0	140	14	1	1
chr14	7746248	7746261	2	141	11	2	1
chr14	7747833	7747844	0	116	38	1	1
chr14	7748284	7748319	1	124	29	2	1
chr14	7752801	7752898	0	6	148	1	1
chr14	7753039	7753110	0	0	154	0	0
chr14	7753470	7753493	12	117	25	2	1
chr14	7753506	7753520	0	143	11	1	1
chr14	7753520	7753535	0	139	15	1	1
chr14	7759368	7759419	9	95	50	6	3
chr14	7760678	7760693	0	109	45	1	1
chr14	7760812	7760826	1	93	60	2	1
chr14	7763452	7763463	2	59	93	2	1
chr14	7764104	7764159	1	2	151	2	1
chr14	7765143	7765190	5	102	47	5	2
chr14	7765191	7765220	2	76	76	2	1
chr14	7766911	7766946	0	146	8	1	1
chr14	7769093	7769140	7	125	22	4	3
chr14	7770029	7770040	0	141	13	1	1
chr14	7774114	7774131	0	130	24	1	1
chr14	7774293	7774310	35	62	57	3	2
chr14	7774731	7774785	3	76	75	3	1
chr14	7776452	7776483	1	140	13	2	1
chr14	7777327	7777364	6	49	99	5	2
chr14	7777480	7777493	2	112	40	2	1
chr14	7778595	7778606	1	65	88	2	1
chr14	7778630	7778673	6	34	114	9	4
chr14	7778688	7778739	2	38	114	2	1
chr14	7779540	7779551	0	146	8	1	1
chr14	7780314	7780325	0	140	14	1	1
chr14	7780510	7780524	0	143	11	1	1
chr14	7781813	7781824	0	151	3	1	1
chr14	7784303	7784323	6	63	85	2	1
chr14	7787179	7787190	0	149	5	1	1
chr14	7787914	7787938	0	129	25	1	1
chr14	7789027	7789050	0	151	3	1	1
chr14	7790533	7790547	0	138	16	1	1
chr14	7792691	7792702	1	121	32	2	1
chr14	7793333	7793392	1	118	35	2	1
chr14	7794010	7794045	11	43	100	4	1
chr14	7798413	7798424	0	142	12	1	1
chr14	7800081	7800126	8	10	136	4	1
chr14	7802784	7802799	0	128	26	1	1
chr14	7803523	7803556	4	50	100	3	1
chr14	7804585	7804596	0	153	1	1	1
chr14	7804606	7804629	2	145	7	2	1
chr14	7804827	7804838	0	146	8	1	1
chr14	7805016	7805027	0	148	6	1	1
chr14	7805399	7805410	0	154	0	1	1
chr14	7806371	7806382	0	142	12	1	1
chr14	7807252	7807263	0	152	2	1	1
chr14	7807520	7807531	0	154	0	1	1
chr14	7807995	7808012	3	144	7	4	1
chr14	7809120	7809163	5	11	138	6	2
chr14	7811309	7811320	0	96	58	1	1
chr14	7814439	7814450	0	154	0	1	1
chr14	7815842	7815853	0	142	12	1	1
chr14	7817451	7817470	1	72	81	2	1
chr14	7819598	7819609	0	143	11	1	1
chr14	7820031	7820042	2	124	28	2	1
chr14	7823615	7823638	4	99	51	3	1
chr14	7827917	7827948	0	146	8	1	1
chr14	7828857	7828906	4	9	141	5	2
chr14	7829081	7829092	8	53	93	2	1
chr14	7829101	7829125	0	42	112	1	1
chr14	7830342	7830353	0	134	20	1	1
chr14	7831278	7831293	0	149	5	1	1
chr14	7832981	7832998	0	146	8	1	1
chr14	7833001	7833016	0	150	4	1	1
chr14	7833044	7833083	0	150	4	2	2
chr14	7834241	7834252	0	115	39	1	1
chr14	7835302	7835313	0	116	38	1	1
chr14	7836963	7836978	0	137	17	1	1
chr14	7837806	7837817	0	134	20	1	1
chr14	7838666	7838680	0	136	18	1	1
chr14	7844443	7844458	1	127	26	2	1
chr14	7847067	7847108	4	37	113	3	2
chr14	7849638	7849657	0	144	10	1	1
chr14	7850771	7850785	0	134	20	1	1
chr14	7853385	7853430	7	22	125	4	1
chr14	7854558	7854571	0	146	8	1	1
chr14	7854981	7854992	0	138	16	1	1
chr14	7857135	7857186	1	1	152	2	1
chr14	7860073	7860092	0	121	33	1	1
chr14	7860439	7860459	0	152	2	1	1
chr14	7862023	7862042	0	151	3	1	1
chr14	7862365	7862396	7	82	65	3	1
chr14	7863580	7863609	0	141	13	1	1
chr14	7869882	7869935	0	0	154	0	0
chr14	7871979	7871990	0	118	36	1	1
chr14	7872609	7872642	8	63	83	3	1
chr14	7872647	7872656	2	122	30	2	1
chr14	7874052	7874067	1	138	15	2	1
chr14	7874336	7874347	0	97	57	1	1
chr14	7875069	7875080	0	142	12	1	1
chr14	7875613	7875639	1	107	46	2	1
chr14	7877440	7877454	0	126	28	1	1
chr14	7877835	7877892	4	4	146	3	1
chr14	7885202	7885216	0	130	24	1	1
chr14	7889115	7889126	0	150	4	1	1
chr14	7890712	7890723	0	128	26	1	1
chr14	7895688	7895699	0	117	37	1	1
chr14	7896297	7896308	0	147	7	1	1
chr14	7899311	7899330	0	118	36	1	1
chr14	7900629	7900640	0	145	9	1	1
chr14	7902583	7902594	0	136	18	1	1
chr14	7907122	7907133	0	140	14	1	1
chr14	7907919	7907930	0	133	21	1	1
chr14	7910067	7910078	0	92	62	1	1
chr14	7910740	7910759	0	145	9	1	1
chr14	7914158	7914199	12	31	111	3	1
chr14	7916310	7916321	0	126	28	1	1
chr14	7916785	7916796	0	154	0	1	1
chr14	7918073	7918084	0	152	2	1	1
chr14	7918093	7918106	56	75	23	5	1
chr14	7918113	7918142	5	111	38	5	3
chr14	7922490	7922517	17	38	99	4	1
chr14	7928179	7928199	0	135	19	1	1
chr14	7928411	7928422	0	105	49	1	1
chr14	7928497	7928542	4	6	144	4	2
chr14	7930311	7930328	1	130	23	2	1
chr14	7931596	7931615	3	117	34	3	1
chr14	7934889	7934904	0	148	6	1	1
chr14	7946843	7946862	0	132	22	1	1
chr14	7947355	7947410	4	102	48	7	4
chr14	7947446	7947457	0	64	90	1	1
chr14	7949667	7949706	2	134	18	2	1
chr14	7951318	7951365	8	16	130	5	2
chr14	7954320	7954331	0	150	4	1	1
chr14	7955596	7955607	0	146	8	1	1
chr14	7956864	7956893	4	89	61	5	2
chr14	7958461	7958472	0	141	13	1	1
chr14	7963816	7963827	0	137	17	1	1
chr14	7965650	7965661	0	142	12	1	1
chr14	7966446	7966491	11	22	121	7	2
chr14	7971545	7971559	0	145	9	1	1
chr14	7971808	7971853	8	54	92	6	2
chr14	7974192	7974203	0	143	11	1	1
chr14	7974242	7974253	0	137	17	1	1
chr14	7974508	7974549	8	52	94	6	2
chr14	7974918	7974933	0	152	2	1	1
chr14	7976634	7976687	11	7	136	7	2
chr14	7976691	7976734	8	6	140	4	2
chr14	7979206	7979220	0	142	12	1	1
chr14	7979517	7979540	31	60	63	4	1
chr14	7979541	7979598	14	0	140	5	0
chr14	7980043	7980054	0	141	13	1	1
chr14	7981054	7981069	0	130	24	1	1
chr14	7983258	7983269	0	138	16	1	1
chr14	7984314	7984331	1	107	46	3	2
chr14	7984331	7984345	18	90	46	3	2
chr14	7984784	7984795	2	140	12	2	1
chr14	7985125	7985136	2	137	15	3	2
chr14	7986482	7986493	0	74	80	1	1
chr14	7988916	7988927	11	104	39	3	1
chr14	7988951	7988986	6	1	147	5	1
chr14	7991771	7991785	0	103	51	1	1
chr14	7992788	7992802	0	153	1	1	1
chr14	7994253	7994267	0	104	50	1	1
chr14	7996675	7996686	1	96	57	2	1
chr14	7996753	7996780	8	2	144	3	1
chr14	7998278	7998289	0	149	5	1	1
chr14	7998444	7998471	4	110	40	5	2
chr14	7998755	7998776	8	24	122	3	1
chr14	7999972	7999986	0	132	22	1	1
chr14	8001660	8001711	4	2	148	3	1
chr14	8009810	8009821	0	149	5	1	1
chr14	8011821	8011895	1	9	144	2	1
chr14	8011897	8011936	1	50	103	2	1
chr14	8011980	8011991	0	141	13	1	1
chr14	8013525	8013564	12	47	95	8	3
chr14	8014220	8014231	0	138	16	1	1
chr14	8014782	8014797	2	144	8	3	2
chr14	8014907	8014918	0	151	3	1	1
chr14	8024858	8024869	0	149	5	1	1
chr14	8027535	8027546	0	152	2	1	1
chr14	8027926	8027937	0	137	17	1	1
chr14	8033426	8033461	0	151	3	1	1
chr14	8037797	8037808	0	112	42	1	1
chr14	8039514	8039557	12	63	79	8	2
chr14	8041944	8041987	8	22	124	7	2
chr14	8043596	8043616	0	77	77	1	1
chr14	8044221	8044232	0	141	13	1	1
chr14	8047528	8047539	0	150	4	1	1
chr14	8047567	8047578	1	82	71	2	1
chr14	8051349	8051364	0	149	5	1	1
chr14	8051901	8051912	0	140	14	1	1
chr14	8051919	8051930	0	145	9	1	1
chr14	8053993	8054007	0	144	10	1	1
chr14	8055446	8055457	0	128	26	1	1
chr14	8055862	8055873	0	106	48	1	1
chr14	8056030	8056041	0	120	34	1	1
chr14	8059158	8059169	0	132	22	1	1
chr14	8060725	8060740	0	152	2	1	1
chr14	8060827	8060838	0	152	2	1	1
chr14	8061546	8061560	0	98	56	1	1
chr14	8063688	8063702	2	127	25	3	1
chr14	8063705	8063719	4	133	17	3	1
chr14	8063791	8063805	2	145	7	3	1
chr14	8063835	8063855	0	144	10	1	1
chr14	8064394	8064405	0	147	7	1	1
chr14	8065970	8065981	0	148	6	1	1
chr14	8066788	8066805	2	124	28	2	1
chr14	8067015	8067029	0	150	4	1	1
chr14	8075542	8075555	16	121	17	4	2
chr14	8076102	8076121	2	70	82	3	1
chr14	8076145	8076156	1	82	71	2	1
chr14	8078699	8078719	0	94	60	1	1
chr14	8081160	8081171	0	113	41	1	1
chr14	8081530	8081549	26	49	79	7	2
chr14	8082789	8082804	0	107	47	1	1
chr14	8084310	8084323	46	56	52	5	1
chr14	8084323	8084356	12	39	103	7	2
chr14	8086883	8086894	0	83	71	1	1
chr14	8091833	8091844	30	40	84	4	2
chr14	8091857	8091872	4	135	15	4	2
chr14	8097608	8097622	0	101	53	1	1
chr14	8098185	8098196	0	128	26	1	1
chr14	8098298	8098309	0	134	20	1	1
chr14	8098475	8098489	2	130	22	3	2
chr14	8100571	8100582	4	87	63	3	1
chr14	8100834	8100845	0	138	16	1	1
chr14	8100952	8100975	1	138	15	2	1
chr14	8102397	8102411	0	145	9	1	1
chr14	8102573	8102592	16	74	64	7	2
chr14	8103216	8103235	0	151	3	1	1
chr14	8104341	8104362	34	27	93	11	2
chr14	8104863	8104874	1	146	7	2	1
chr14	8105049	8105060	0	133	21	1	1
chr14	8105084	8105095	0	86	68	1	1
chr14	8105266	8105277	0	153	1	1	1
chr14	8112566	8112577	0	80	74	1	1
chr14	8112863	8112877	0	143	11	1	1
chr14	8113079	8113118	36	21	97	7	1
chr14	8113118	8113145	1	50	103	2	1
chr14	8113327	8113344	0	120	34	1	1
chr14	8114974	8114985	0	137	17	1	1
chr14	8116187	8116198	0	106	48	1	1
chr14	8116745	8116760	0	77	77	1	1
chr14	8117415	8117426	0	122	32	1	1
chr14	8119206	8119217	0	154	0	1	1
chr14	8121296	8121319	3	124	27	4	2
chr14	8124155	8124184	0	147	7	1	1
chr14	8127755	8127774	0	127	27	1	1
chr14	8128434	8128448	0	89	65	1	1
chr14	8129023	8129034	0	102	52	1	1
chr14	8129040	8129051	0	137	17	1	1
chr14	8129406	8129429	1	149	4	2	1
chr14	8129476	8129499	0	152	2	1	1
chr14	8129546	8129569	0	153	1	1	1
chr14	8129651	8129674	0	154	0	1	1
chr14	8129721	8129744	0	151	3	1	1
chr14	8129826	8129849	0	154	0	1	1
chr14	8129861	8129884	0	153	1	1	1
chr14	8132364	8132425	1	5	148	2	1
chr14	8134000	8134011	0	145	9	1	1
chr14	8139315	8139326	0	145	9	1	1
chr14	8142450	8142463	3	105	46	4	1
chr14	8142892	8142919	2	151	1	4	3
chr14	8143047	8143076	5	59	90	5	2
chr14	8145676	8145691	0	24	130	1	1
chr14	8145847	8145858	0	91	63	1	1
chr14	8149378	8149397	1	143	10	2	1
chr14	8149728	8149745	0	121	33	1	1
chr14	8150534	8150545	0	134	20	1	1
chr14	8152912	8152923	0	136	18	1	1
chr14	8153245	8153276	3	131	20	3	2
chr14	8154897	8154908	0	137	17	1	1
chr14	8156171	8156182	0	92	62	1	1
chr14	8158150	8158161	0	145	9	1	1
chr14	8159516	8159543	6	24	124	4	1
chr14	8167303	8167316	2	135	17	3	2
chr14	8170844	8170855	0	131	23	1	1
chr14	8175822	8175879	14	0	140	5	0
chr14	8175879	8175896	1	21	132	2	1
chr14	8175971	8175992	80	23	51	9	1
chr14	8175992	8176049	2	1	151	3	1
chr14	8176409	8176444	0	132	22	1	1
chr14	8177492	8177515	5	98	51	2	1
chr14	8177745	8177758	0	120	34	1	1
chr14	8177975	8178026	14	21	119	10	2
chr14	8179884	8179895	0	143	11	1	1
chr14	8179905	8179916	0	150	4	1	1
chr14	8181708	8181732	0	146	8	1	1
chr14	8184035	8184050	0	148	6	1	1
chr14	8188665	8188708	9	31	114	7	2
chr14	8188796	8188849	1	3	150	3	2
chr14	8189247	8189258	1	91	62	2	1
chr14	8189335	8189352	0	111	43	1	1
chr14	8190068	8190079	0	128	26	1	1
chr14	8194498	8194521	4	39	111	3	1
chr14	8194522	8194563	12	33	109	5	1
chr14	8194702	8194713	1	130	23	2	1
chr14	8195066	8195077	0	138	16	1	1
chr14	8196339	8196362	0	148	6	1	1
chr14	8197088	8197105	0	132	22	1	1
chr14	8197401	8197418	0	152	2	1	1
chr14	8197653	8197666	1	116	37	2	1
chr14	8198814	8198829	0	147	7	1	1
chr14	8200360	8200374	0	140	14	1	1
chr14	8201030	8201045	3	108	43	3	1
chr14	8208071	8208082	0	154	0	1	1
chr14	8208081	8208095	0	153	1	1	1
chr14	8210599	8210610	0	151	3	1	1
chr14	8218170	8218201	39	93	22	4	2
chr14	8220418	8220459	8	85	61	5	3
chr14	8226056	8226067	0	133	21	1	1
chr14	8228219	8228234	1	141	12	2	1
chr14	8229523	8229538	3	128	23	4	2
chr14	8231078	8231121	55	78	21	5	1
chr14	8232247	8232279	0	136	18	1	1
chr14	8233632	8233643	0	153	1	1	1
chr14	8234532	8234546	0	147	7	1	1
chr14	8234553	8234564	0	147	7	1	1
chr14	8235582	8235603	6	116	32	6	2
chr14	8236437	8236452	2	104	48	2	1
chr14	8239802	8239813	0	117	37	1	1
chr14	8241618	8241659	10	44	100	5	2
chr14	8245606	8245625	2	134	18	3	2
chr14	8250951	8250990	13	51	90	6	2
chr14	8251944	8251985	2	4	148	3	1
chr14	8259656	8259667	0	154	0	1	1
chr14	8259867	8259898	4	140	10	5	3
chr14	8261158	8261169	0	150	4	1	1
chr14	8264423	8264434	0	149	5	1	1
chr14	8265789	8265800	0	146	8	1	1
chr14	8266289	8266304	0	95	59	1	1
chr14	8267232	8267255	2	142	10	3	2
chr14	8267874	8267885	10	37	107	5	1
chr14	8272426	8272441	0	90	64	1	1
chr14	8278450	8278461	0	152	2	1	1
chr14	8282419	8282430	0	67	87	1	1
chr14	8289684	8289695	0	145	9	1	1
chr14	8292100	8292111	0	149	5	1	1
chr14	8295198	8295235	13	51	90	7	2
chr14	8297156	8297167	1	132	21	2	1
chr14	8297771	8297788	1	118	35	2	1
chr14	8298508	8298555	6	3	145	4	2
chr14	8301776	8301827	8	26	120	7	2
chr14	8302449	8302482	8	54	92	4	1
chr14	8303742	8303777	23	20	111	9	1
chr14	8303778	8303825	37	13	104	6	1
chr14	8305839	8305884	9	16	129	7	2
chr14	8306280	8306291	0	137	17	1	1
chr14	8306906	8306917	0	105	49	1	1
chr14	8310351	8310378	2	138	14	3	2
chr14	8310980	8310991	0	138	16	1	1
chr14	8312451	8312462	0	144	10	1	1
chr14	8313548	8313559	0	134	20	1	1
chr14	8314433	8314486	2	8	144	2	1
chr14	8317444	8317455	0	149	5	1	1
chr14	8321951	8321980	2	94	58	3	2
chr14	8328371	8328382	0	143	11	1	1
chr14	8330248	8330265	0	97	57	1	1
chr14	8335568	8335579	0	139	15	1	1
chr14	8351772	8351783	0	78	76	1	1
chr14	8352683	8352694	0	52	102	1	1
chr14	8352767	8352818	0	0	154	0	0
[truncated: 54,538 more rows]
