# Supplementary material for: A novel quantitative trait locus implicates Msh3 in the propensity for genome-wide short tandem repeat expansions in mice
Source: Genome Res. 2023 May;33(5):689–702. doi: 10.1101/gr.277576.122 (PMC10317118; doi:10.1101/gr.277576.122)
Supplement: Supplemental Material [file supp_gr.277576.122_Supplemental_code.zip › BXD-STR-Mutator-Manuscript-main/Ashbrook_Manuscript/data/by_loc_str/chr15.tsv]

chrom	pos	end	het	hom	nocall	n_unq_gt_w_het	n_unq_gt_wo_het
chr15	3051322	3051333	0	150	4	1	1
chr15	3055410	3055421	0	136	18	1	1
chr15	3056577	3056592	78	19	57	2	1
chr15	3060031	3060042	1	120	33	2	1
chr15	3061144	3061157	0	99	55	1	1
chr15	3061762	3061799	9	50	95	6	2
chr15	3061863	3061874	0	137	17	1	1
chr15	3065976	3066031	7	76	71	4	2
chr15	3066551	3066606	7	35	112	5	2
chr15	3067604	3067655	6	57	91	5	3
chr15	3071845	3071862	0	131	23	1	1
chr15	3075275	3075286	0	124	30	1	1
chr15	3079099	3079110	0	137	17	1	1
chr15	3079126	3079137	0	141	13	1	1
chr15	3082839	3082850	0	132	22	1	1
chr15	3083897	3083911	0	131	23	1	1
chr15	3089299	3089312	0	91	63	1	1
chr15	3093538	3093549	0	148	6	1	1
chr15	3094533	3094582	3	15	136	4	1
chr15	3094637	3094672	1	34	119	2	1
chr15	3094767	3094784	5	42	107	3	1
chr15	3094808	3094863	0	2	152	1	1
chr15	3099865	3099912	0	53	101	1	1
chr15	3106750	3106769	1	66	87	2	1
chr15	3108944	3108959	1	120	33	2	1
chr15	3120306	3120317	0	142	12	1	1
chr15	3132286	3132329	8	29	117	7	2
chr15	3134371	3134422	0	0	154	0	0
chr15	3136624	3136657	7	65	82	6	2
chr15	3140628	3140639	0	123	31	1	1
chr15	3144522	3144536	0	144	10	1	1
chr15	3146274	3146285	0	132	22	1	1
chr15	3146707	3146718	1	118	35	2	1
chr15	3147651	3147662	0	144	10	1	1
chr15	3148146	3148169	0	151	3	1	1
chr15	3148942	3148957	0	132	22	1	1
chr15	3150714	3150763	15	22	117	8	2
chr15	3150763	3150802	3	28	123	3	1
chr15	3157458	3157499	6	2	146	6	2
chr15	3170333	3170346	0	139	15	1	1
chr15	3171639	3171662	1	149	4	2	1
chr15	3172236	3172281	14	6	134	11	1
chr15	3172289	3172304	5	127	22	5	1
chr15	3173156	3173167	0	102	52	1	1
chr15	3174017	3174060	2	143	9	3	2
chr15	3174767	3174780	0	48	106	1	1
chr15	3175137	3175156	0	120	34	1	1
chr15	3175416	3175427	0	145	9	1	1
chr15	3177998	3178012	0	135	19	1	1
chr15	3178255	3178299	5	51	98	8	4
chr15	3178527	3178588	0	4	150	2	2
chr15	3178588	3178635	8	28	118	4	1
chr15	3179150	3179164	0	154	0	1	1
chr15	3180748	3180783	2	81	71	3	2
chr15	3181230	3181245	0	133	21	1	1
chr15	3182058	3182069	0	138	16	1	1
chr15	3182503	3182514	1	114	39	2	1
chr15	3185873	3185884	0	142	12	1	1
chr15	3187947	3187960	0	81	73	1	1
chr15	3188627	3188638	0	128	26	1	1
chr15	3194608	3194619	0	121	33	1	1
chr15	3195569	3195583	0	113	41	1	1
chr15	3197654	3197678	0	139	15	1	1
chr15	3201145	3201156	0	154	0	1	1
chr15	3203968	3203979	0	151	3	1	1
chr15	3207619	3207630	0	136	18	1	1
chr15	3214150	3214184	1	65	88	3	2
chr15	3214454	3214483	3	121	30	4	2
chr15	3214504	3214535	13	68	73	4	1
chr15	3214539	3214558	0	123	31	1	1
chr15	3214842	3214871	4	118	32	5	2
chr15	3215999	3216093	0	0	154	0	0
chr15	3221180	3221191	0	114	40	1	1
chr15	3222083	3222118	5	56	93	3	1
chr15	3222235	3222249	0	127	27	1	1
chr15	3224728	3224743	0	140	14	1	1
chr15	3225019	3225042	0	118	36	1	1
chr15	3226229	3226268	2	116	36	4	2
chr15	3228439	3228458	0	112	42	1	1
chr15	3233773	3233784	0	150	4	1	1
chr15	3233922	3233936	0	144	10	1	1
chr15	3234025	3234049	0	119	35	1	1
chr15	3235618	3235659	17	29	108	6	2
chr15	3238693	3238704	0	149	5	1	1
chr15	3247436	3247465	0	136	18	1	1
chr15	3248645	3248694	6	10	138	6	2
chr15	3249525	3249539	1	93	60	2	1
chr15	3251146	3251157	0	146	8	1	1
chr15	3251765	3251779	0	129	25	1	1
chr15	3252818	3252837	2	132	20	2	1
chr15	3253407	3253421	0	151	3	1	1
chr15	3254333	3254344	0	141	13	1	1
chr15	3254736	3254747	0	148	6	1	1
chr15	3255771	3255782	1	101	52	2	1
chr15	3255823	3255834	0	132	22	1	1
chr15	3256280	3256291	0	90	64	1	1
chr15	3256304	3256315	0	75	79	1	1
chr15	3262073	3262124	0	0	154	0	0
chr15	3262744	3262758	0	145	9	1	1
chr15	3265057	3265076	1	118	35	2	1
chr15	3265350	3265369	1	128	25	2	1
chr15	3266303	3266317	0	141	13	1	1
chr15	3266884	3266895	0	148	6	1	1
chr15	3267379	3267418	0	138	16	2	2
chr15	3268781	3268822	2	52	100	2	1
chr15	3270287	3270322	21	97	36	2	1
chr15	3272300	3272337	5	42	107	4	2
chr15	3273051	3273062	0	124	30	1	1
chr15	3277460	3277471	0	154	0	1	1
chr15	3279291	3279302	0	151	3	1	1
chr15	3290997	3291016	13	48	93	3	1
chr15	3291041	3291060	65	86	3	2	1
chr15	3294434	3294445	0	153	1	1	1
chr15	3296742	3296766	0	148	6	1	1
chr15	3297456	3297467	0	140	14	1	1
chr15	3298683	3298718	5	79	70	5	2
chr15	3304702	3304747	0	3	151	1	1
chr15	3304748	3304775	1	80	73	2	1
chr15	3304777	3304788	0	88	66	1	1
chr15	3305672	3305683	1	152	1	2	1
chr15	3305983	3305994	0	131	23	1	1
chr15	3306024	3306041	0	144	10	1	1
chr15	3310588	3310641	10	7	137	6	2
chr15	3312166	3312177	0	152	2	1	1
chr15	3320889	3320904	0	151	3	1	1
chr15	3320904	3320915	0	147	7	1	1
chr15	3322676	3322687	0	147	7	1	1
chr15	3326194	3326205	0	150	4	1	1
chr15	3326339	3326350	50	79	25	4	2
chr15	3327901	3327912	59	79	16	6	1
chr15	3327910	3327925	3	143	8	3	1
chr15	3342231	3342242	0	150	4	1	1
chr15	3343260	3343277	0	147	7	1	1
chr15	3345852	3345875	0	146	8	1	1
chr15	3346419	3346433	0	153	1	1	1
chr15	3346693	3346728	11	68	75	3	1
chr15	3346995	3347006	0	147	7	1	1
chr15	3348193	3348214	3	97	54	3	1
chr15	3354324	3354341	0	115	39	1	1
chr15	3354770	3354799	9	73	72	7	2
chr15	3357889	3357900	0	142	12	1	1
chr15	3358003	3358018	0	144	10	1	1
chr15	3365872	3365883	0	147	7	1	1
chr15	3366431	3366462	41	29	84	6	1
chr15	3366462	3366489	38	58	58	4	1
chr15	3367256	3367267	0	123	31	1	1
chr15	3368214	3368273	7	64	83	7	3
chr15	3370552	3370563	0	134	20	1	1
chr15	3375496	3375507	0	147	7	1	1
chr15	3375535	3375549	0	149	5	1	1
chr15	3393760	3393771	0	152	2	1	1
chr15	3394619	3394651	2	106	46	3	2
chr15	3394711	3394748	13	52	89	3	1
chr15	3395249	3395260	0	154	0	1	1
chr15	3395263	3395274	0	154	0	1	1
chr15	3396318	3396329	0	147	7	1	1
chr15	3402843	3402866	3	109	42	3	1
chr15	3404310	3404329	0	147	7	1	1
chr15	3408204	3408221	0	145	9	1	1
chr15	3411044	3411079	2	119	33	4	2
chr15	3412892	3412929	15	34	105	8	2
chr15	3413144	3413227	7	92	55	7	2
chr15	3416261	3416284	7	4	143	4	1
chr15	3416327	3416338	0	3	151	1	1
chr15	3417053	3417072	0	151	3	1	1
chr15	3420604	3420615	0	152	2	1	1
chr15	3421089	3421108	1	129	24	2	1
chr15	3431345	3431392	12	17	125	6	2
chr15	3432647	3432700	61	38	55	18	3
chr15	3436950	3436961	0	136	18	1	1
chr15	3437201	3437212	0	138	16	1	1
chr15	3439133	3439152	1	137	16	2	1
chr15	3439930	3439949	0	146	8	1	1
chr15	3443300	3443355	8	73	73	7	3
chr15	3443534	3443573	8	72	74	9	3
chr15	3444943	3444984	5	39	110	4	2
chr15	3447392	3447437	7	34	113	3	1
chr15	3450705	3450719	1	151	2	2	1
chr15	3451798	3451849	9	84	61	8	3
chr15	3451874	3451905	4	98	52	4	2
chr15	3452900	3452931	2	0	152	2	0
chr15	3454983	3455016	6	73	75	4	2
chr15	3458409	3458423	0	127	27	1	1
chr15	3460252	3460293	5	59	90	6	2
chr15	3468198	3468215	1	136	17	2	1
chr15	3468222	3468245	1	140	13	2	1
chr15	3468870	3468884	0	147	7	1	1
chr15	3470838	3470849	0	147	7	1	1
chr15	3472334	3472345	0	147	7	1	1
chr15	3473309	3473344	11	58	85	5	2
chr15	3481702	3481713	0	39	115	1	1
chr15	3483176	3483187	0	153	1	1	1
chr15	3484420	3484469	0	0	154	0	0
chr15	3491191	3491210	0	146	8	1	1
chr15	3493475	3493486	0	154	0	1	1
chr15	3494193	3494222	2	4	148	3	1
chr15	3497296	3497307	0	146	8	1	1
chr15	3498613	3498624	0	143	11	1	1
chr15	3499336	3499350	0	143	11	1	1
chr15	3500485	3500520	9	78	67	6	2
chr15	3505305	3505334	11	96	47	7	2
chr15	3508603	3508622	0	149	5	1	1
chr15	3509129	3509140	0	149	5	1	1
chr15	3509674	3509707	13	65	76	6	2
chr15	3511260	3511274	0	133	21	1	1
chr15	3512777	3512788	0	148	6	1	1
chr15	3515470	3515489	2	79	73	3	1
chr15	3515489	3515528	0	7	147	1	1
chr15	3515553	3515592	4	63	87	3	1
chr15	3522981	3523004	0	67	87	2	2
chr15	3523283	3523297	0	61	93	1	1
chr15	3523376	3523411	0	58	96	1	1
chr15	3523520	3523534	8	0	146	2	0
chr15	3531440	3531453	0	91	63	1	1
chr15	3531531	3531578	0	1	153	1	1
chr15	3533294	3533305	0	137	17	1	1
chr15	3540524	3540559	20	66	68	7	1
chr15	3541731	3541745	0	60	94	1	1
chr15	3541776	3541835	4	1	149	2	1
chr15	3541851	3541874	0	66	88	1	1
chr15	3541997	3542020	6	2	146	6	2
chr15	3542144	3542167	3	102	49	2	1
chr15	3542205	3542244	34	9	111	9	1
chr15	3547416	3547427	0	148	6	1	1
chr15	3549943	3549954	0	89	65	1	1
chr15	3552664	3552675	0	151	3	1	1
chr15	3556756	3556767	0	122	32	1	1
chr15	3557750	3557765	0	153	1	1	1
chr15	3561499	3561526	10	95	49	5	2
chr15	3563277	3563300	54	49	51	7	1
chr15	3563301	3563350	16	10	128	8	1
chr15	3564665	3564676	1	151	2	2	1
chr15	3564936	3564953	0	153	1	1	1
chr15	3574172	3574183	0	153	1	1	1
chr15	3574436	3574483	10	28	116	5	2
chr15	3577315	3577356	16	13	125	9	2
chr15	3577771	3577782	0	130	24	1	1
chr15	3581087	3581098	0	151	3	1	1
chr15	3582434	3582445	1	153	0	2	1
chr15	3582820	3582884	1	38	115	3	2
chr15	3583274	3583288	1	119	34	2	1
chr15	3586305	3586316	0	131	23	1	1
chr15	3588251	3588262	0	151	3	1	1
chr15	3590558	3590573	0	133	21	1	1
chr15	3591941	3591955	0	89	65	1	1
chr15	3593127	3593138	0	138	16	1	1
chr15	3593277	3593292	0	87	67	1	1
chr15	3596153	3596164	0	127	27	1	1
chr15	3596877	3596908	5	33	116	5	2
chr15	3597760	3597779	0	88	66	1	1
chr15	3600953	3600970	0	74	80	2	2
chr15	3602444	3602463	0	152	2	1	1
chr15	3603140	3603172	6	101	47	5	2
chr15	3603177	3603191	0	130	24	1	1
chr15	3605411	3605446	2	81	71	3	1
chr15	3605822	3605857	14	59	81	9	2
chr15	3606615	3606626	0	152	2	1	1
chr15	3608734	3608753	0	142	12	1	1
chr15	3609684	3609695	0	138	16	1	1
chr15	3610882	3610893	0	154	0	1	1
chr15	3612351	3612362	0	95	59	1	1
chr15	3613801	3613844	2	137	15	4	3
chr15	3614226	3614245	1	100	53	2	1
chr15	3614294	3614349	7	45	102	6	2
chr15	3614792	3614803	0	143	11	1	1
chr15	3615267	3615278	0	114	40	1	1
chr15	3617549	3617560	22	73	59	2	1
chr15	3617692	3617705	0	139	15	1	1
chr15	3618952	3619021	3	83	68	3	2
chr15	3621640	3621683	2	140	12	3	2
chr15	3625681	3625696	0	142	12	1	1
chr15	3626775	3626786	0	154	0	1	1
chr15	3627311	3627326	0	154	0	1	1
chr15	3635290	3635311	12	67	75	10	2
chr15	3636175	3636214	11	23	120	6	2
chr15	3638225	3638239	2	141	11	3	2
chr15	3638239	3638253	36	93	25	4	2
chr15	3638689	3638713	0	133	21	1	1
chr15	3638929	3638944	0	148	6	1	1
chr15	3639128	3639142	0	146	8	1	1
chr15	3642482	3642493	0	154	0	1	1
chr15	3643825	3643836	0	153	1	1	1
chr15	3643914	3643925	0	135	19	1	1
chr15	3645233	3645244	0	149	5	1	1
chr15	3649307	3649321	0	154	0	1	1
chr15	3649722	3649741	2	111	41	3	2
chr15	3652321	3652348	2	128	24	3	2
chr15	3659141	3659152	0	153	1	1	1
chr15	3661508	3661519	0	87	67	1	1
chr15	3661597	3661611	0	133	21	1	1
chr15	3663575	3663586	1	123	30	2	1
chr15	3667640	3667654	0	151	3	1	1
chr15	3668205	3668252	11	2	141	6	1
chr15	3668253	3668306	1	0	153	1	0
chr15	3675118	3675129	0	152	2	1	1
chr15	3680614	3680657	6	33	115	6	2
chr15	3682590	3682601	0	123	31	1	1
chr15	3684680	3684718	3	55	96	3	1
chr15	3686657	3686676	0	144	10	1	1
chr15	3687943	3687954	0	148	6	1	1
chr15	3689370	3689381	0	139	15	1	1
chr15	3689972	3689985	3	110	41	4	2
chr15	3691599	3691636	11	40	103	8	2
chr15	3697598	3697629	5	53	96	6	2
chr15	3700169	3700193	0	143	11	1	1
chr15	3702508	3702521	1	81	72	2	1
chr15	3702524	3702537	1	82	71	2	1
chr15	3706713	3706727	0	143	11	1	1
chr15	3708748	3708779	1	141	12	2	1
chr15	3710906	3710917	0	136	18	1	1
chr15	3722416	3722429	1	48	105	2	1
chr15	3723326	3723357	5	84	65	3	1
chr15	3724279	3724290	1	146	7	2	1
chr15	3724727	3724738	0	151	3	1	1
chr15	3727246	3727257	0	139	15	1	1
chr15	3735294	3735307	0	143	11	1	1
chr15	3735991	3736022	9	99	46	6	2
chr15	3740640	3740651	0	134	20	1	1
chr15	3742124	3742135	0	117	37	1	1
chr15	3742562	3742639	85	35	34	8	2
chr15	3747975	3748016	4	52	98	5	2
chr15	3749834	3749857	2	136	16	4	3
chr15	3754013	3754024	0	119	35	1	1
chr15	3757080	3757095	0	136	18	1	1
chr15	3758910	3758921	0	143	11	1	1
chr15	3765349	3765370	3	12	139	4	2
chr15	3768968	3769007	8	56	90	7	3
chr15	3772790	3772801	0	144	10	1	1
chr15	3779822	3779833	0	144	10	1	1
chr15	3782277	3782300	2	148	4	3	2
chr15	3785298	3785329	7	104	43	4	2
chr15	3799206	3799217	0	142	12	1	1
chr15	3799306	3799351	14	44	96	8	2
chr15	3799953	3799968	0	150	4	1	1
chr15	3801235	3801249	0	80	74	1	1
chr15	3802045	3802076	10	84	60	6	2
chr15	3805058	3805071	1	101	52	2	1
chr15	3806857	3806870	0	149	5	1	1
chr15	3813764	3813775	0	68	86	1	1
chr15	3814109	3814128	0	150	4	1	1
chr15	3822950	3822961	0	151	3	1	1
chr15	3823470	3823483	0	95	59	1	1
chr15	3825863	3825874	0	141	13	1	1
chr15	3826816	3826830	0	130	24	1	1
chr15	3832557	3832571	0	127	27	1	1
chr15	3838244	3838279	9	92	53	4	2
chr15	3847477	3847512	0	147	7	1	1
chr15	3854870	3854885	1	69	84	2	1
chr15	3856950	3856965	0	128	26	1	1
chr15	3859219	3859233	0	80	74	1	1
chr15	3861428	3861483	0	0	154	0	0
chr15	3862286	3862297	0	151	3	1	1
chr15	3865451	3865462	8	9	137	2	1
chr15	3866721	3866732	0	144	10	1	1
chr15	3867742	3867753	0	120	34	1	1
chr15	3869053	3869064	0	150	4	1	1
chr15	3875352	3875363	0	153	1	1	1
chr15	3878678	3878689	1	146	7	2	1
chr15	3879440	3879477	10	37	107	7	2
chr15	3879709	3879732	0	148	6	1	1
chr15	3881829	3881840	0	86	68	1	1
chr15	3899445	3899456	0	153	1	1	1
chr15	3899464	3899478	0	153	1	1	1
chr15	3900620	3900634	0	0	154	0	0
chr15	3900649	3900703	0	0	154	0	0
chr15	3901972	3902001	42	45	67	10	1
chr15	3902223	3902249	0	131	23	1	1
chr15	3903444	3903459	0	109	45	1	1
chr15	3904629	3904676	51	62	41	12	2
chr15	3905432	3905467	2	80	72	4	2
chr15	3907572	3907586	0	149	5	1	1
chr15	3907635	3907664	3	141	10	3	2
chr15	3908490	3908501	0	136	18	1	1
chr15	3910676	3910690	0	146	8	1	1
chr15	3910874	3910885	0	150	4	1	1
chr15	3910910	3910924	0	144	10	1	1
chr15	3912111	3912122	0	150	4	1	1
chr15	3913913	3913927	0	145	9	1	1
chr15	3914188	3914201	1	147	6	2	1
chr15	3914465	3914479	0	142	12	1	1
chr15	3927072	3927083	0	48	106	1	1
chr15	3927732	3927743	0	134	20	1	1
chr15	3928249	3928260	0	146	8	1	1
chr15	3928272	3928283	1	140	13	2	1
chr15	3928961	3928972	0	107	47	1	1
chr15	3931309	3931372	1	1	152	2	1
chr15	3934243	3934260	0	72	82	1	1
chr15	3936039	3936050	0	89	65	1	1
chr15	3938125	3938176	7	118	29	8	4
chr15	3955597	3955608	0	148	6	1	1
chr15	3956086	3956097	0	134	20	1	1
chr15	3961069	3961080	0	153	1	1	1
chr15	3961268	3961287	0	154	0	1	1
chr15	3965936	3965947	0	94	60	1	1
chr15	3967305	3967334	0	69	85	1	1
chr15	3967400	3967415	8	107	39	4	1
chr15	3967415	3967482	11	17	126	6	1
chr15	3967985	3968032	30	39	85	8	3
chr15	3968110	3968124	0	47	107	1	1
chr15	3971752	3971769	0	144	10	1	1
chr15	3973029	3973040	0	113	41	1	1
chr15	3974724	3974743	0	151	3	1	1
chr15	3977354	3977368	1	141	12	2	1
chr15	3978492	3978511	0	130	24	1	1
chr15	3978738	3978777	4	122	28	5	2
chr15	3981772	3981787	18	92	44	5	2
chr15	3985627	3985641	0	127	27	1	1
chr15	3988229	3988250	18	104	32	4	2
chr15	3994714	3994725	0	153	1	1	1
chr15	4003764	4003775	0	129	25	1	1
chr15	4003781	4003800	0	139	15	1	1
chr15	4004861	4004884	2	90	62	3	2
chr15	4009158	4009205	15	38	101	9	2
chr15	4013978	4013989	0	153	1	1	1
chr15	4017950	4017961	0	147	7	1	1
chr15	4018211	4018244	15	72	67	9	3
chr15	4027037	4027064	2	149	3	3	2
chr15	4029554	4029588	0	151	3	1	1
chr15	4029952	4029971	9	98	47	4	2
chr15	4030100	4030117	0	152	2	1	1
chr15	4031273	4031320	5	31	118	7	3
chr15	4032010	4032021	0	127	27	1	1
chr15	4032492	4032521	2	141	11	3	2
chr15	4033209	4033220	0	153	1	1	1
chr15	4034600	4034619	0	152	2	1	1
chr15	4037381	4037400	0	153	1	1	1
chr15	4037431	4037462	63	72	19	6	1
chr15	4039323	4039334	0	136	18	1	1
chr15	4040623	4040634	0	123	31	1	1
chr15	4045558	4045575	0	147	7	1	1
chr15	4045574	4045597	3	143	8	2	1
chr15	4047383	4047394	0	130	24	1	1
chr15	4048821	4048838	0	118	36	1	1
chr15	4054450	4054461	0	138	16	1	1
chr15	4056301	4056324	0	141	13	1	1
chr15	4059599	4059610	0	146	8	1	1
chr15	4062289	4062300	0	139	15	1	1
chr15	4064319	4064332	1	143	10	2	1
chr15	4065417	4065428	0	146	8	1	1
chr15	4065687	4065698	0	151	3	1	1
chr15	4079210	4079221	0	131	23	1	1
chr15	4079809	4079823	0	147	7	1	1
chr15	4080452	4080487	0	106	48	2	2
chr15	4081905	4081920	0	150	4	1	1
chr15	4083585	4083668	106	3	45	8	1
chr15	4084176	4084195	0	151	3	1	1
chr15	4084231	4084246	0	152	2	1	1
chr15	4084282	4084297	0	149	5	1	1
chr15	4084431	4084462	2	75	77	2	1
chr15	4086028	4086039	0	140	14	1	1
chr15	4086065	4086076	0	138	16	1	1
chr15	4086866	4086885	0	145	9	1	1
chr15	4095453	4095474	36	38	80	8	1
chr15	4095474	4095523	22	25	107	7	1
chr15	4095903	4095914	0	142	12	1	1
chr15	4103130	4103141	0	148	6	1	1
chr15	4103621	4103632	0	128	26	1	1
chr15	4106076	4106087	0	147	7	1	1
chr15	4106534	4106545	0	150	4	1	1
chr15	4110178	4110189	0	154	0	1	1
chr15	4117060	4117071	0	150	4	1	1
chr15	4118208	4118259	0	0	154	0	0
chr15	4119767	4119810	9	105	40	7	3
chr15	4125627	4125638	0	105	49	1	1
chr15	4125710	4125751	0	1	153	1	1
chr15	4131024	4131035	1	143	10	2	1
chr15	4131670	4131713	1	17	136	3	2
chr15	4135461	4135474	0	147	7	1	1
chr15	4136827	4136838	0	152	2	1	1
chr15	4138225	4138239	0	151	3	1	1
chr15	4139682	4139706	0	149	5	2	2
chr15	4145890	4145901	0	142	12	1	1
chr15	4148108	4148119	0	143	11	1	1
chr15	4148657	4148681	1	144	9	2	1
chr15	4149897	4149908	0	153	1	1	1
chr15	4150702	4150713	0	151	3	1	1
chr15	4152228	4152239	0	154	0	1	1
chr15	4163618	4163663	10	29	115	8	3
chr15	4164690	4164701	0	136	18	1	1
chr15	4166198	4166212	0	150	4	1	1
chr15	4167469	4167484	11	117	26	2	1
chr15	4169144	4169165	2	138	14	2	1
chr15	4169860	4169874	0	152	2	1	1
chr15	4170226	4170237	0	148	6	1	1
chr15	4173198	4173219	32	38	84	5	1
chr15	4173220	4173261	4	16	134	4	1
chr15	4173302	4173313	0	124	30	1	1
chr15	4173691	4173705	0	136	18	1	1
chr15	4177611	4177622	0	137	17	1	1
chr15	4180375	4180394	1	139	14	2	1
chr15	4180907	4180930	2	147	5	3	2
chr15	4181050	4181061	0	153	1	1	1
chr15	4183644	4183659	0	50	104	1	1
chr15	4188510	4188553	5	11	138	5	2
chr15	4189259	4189270	0	141	13	1	1
chr15	4191417	4191436	0	152	2	1	1
chr15	4192015	4192032	2	104	48	2	1
chr15	4201071	4201134	9	35	110	5	1
chr15	4201832	4201871	6	71	77	8	4
chr15	4202087	4202130	0	0	154	0	0
chr15	4202645	4202686	22	18	114	9	2
chr15	4202687	4202728	15	9	130	8	1
chr15	4204656	4204667	0	128	26	1	1
chr15	4204679	4204699	1	142	11	2	1
chr15	4205808	4205819	0	147	7	1	1
chr15	4205831	4205842	0	147	7	1	1
chr15	4205975	4206026	4	93	57	5	2
chr15	4207953	4207964	0	140	14	1	1
chr15	4208477	4208514	8	78	68	6	3
chr15	4209061	4209078	2	147	5	3	2
chr15	4209087	4209102	1	147	6	2	1
chr15	4209961	4209972	0	104	50	1	1
chr15	4210686	4210703	2	135	17	3	2
chr15	4210716	4210730	0	141	13	1	1
chr15	4211114	4211151	9	47	98	8	3
chr15	4214977	4214988	0	69	85	1	1
chr15	4220070	4220087	48	84	22	3	2
chr15	4220088	4220105	3	125	26	4	2
chr15	4220249	4220260	6	122	26	3	1
chr15	4220277	4220300	1	80	73	2	1
chr15	4220570	4220589	0	60	94	1	1
chr15	4221741	4221752	0	150	4	1	1
chr15	4235198	4235239	8	33	113	6	2
chr15	4236315	4236326	0	153	1	1	1
chr15	4236357	4236371	0	153	1	1	1
chr15	4238010	4238037	2	125	27	3	2
chr15	4243621	4243638	2	130	22	2	1
chr15	4243642	4243657	0	83	71	1	1
chr15	4243694	4243707	1	129	24	2	1
chr15	4245333	4245353	18	70	66	3	1
chr15	4247414	4247425	0	154	0	1	1
chr15	4247609	4247644	3	139	12	3	2
chr15	4247716	4247736	2	151	1	3	2
chr15	4248835	4248916	0	0	154	0	0
chr15	4250610	4250653	4	54	96	5	2
chr15	4257061	4257072	0	129	25	1	1
chr15	4261794	4261807	40	83	31	5	2
chr15	4264004	4264023	64	69	21	10	2
chr15	4266517	4266540	0	152	2	1	1
chr15	4266651	4266662	0	150	4	1	1
chr15	4268473	4268484	0	151	3	1	1
chr15	4268836	4268863	2	92	60	4	2
chr15	4277520	4277543	0	128	26	1	1
chr15	4289430	4289441	0	154	0	1	1
chr15	4292340	4292439	0	0	154	0	0
chr15	4294202	4294216	0	117	37	1	1
chr15	4305571	4305586	0	149	5	1	1
chr15	4316292	4316321	1	123	30	2	1
chr15	4319065	4319078	3	124	27	4	2
chr15	4319177	4319191	0	138	16	1	1
chr15	4319204	4319215	0	133	21	1	1
chr15	4319238	4319251	18	19	117	5	2
chr15	4321497	4321512	0	143	11	1	1
chr15	4322201	4322236	8	91	55	9	3
chr15	4323942	4323953	0	154	0	1	1
chr15	4324076	4324107	2	147	5	3	2
chr15	4329383	4329397	0	153	1	1	1
chr15	4335768	4335779	0	149	5	1	1
chr15	4341172	4341217	5	36	113	5	2
chr15	4341452	4341475	4	87	63	5	2
chr15	4345314	4345359	21	16	117	8	1
chr15	4345590	4345609	16	42	96	9	1
chr15	4346560	4346571	0	147	7	1	1
chr15	4348727	4348756	1	19	134	3	2
chr15	4354521	4354578	1	3	150	2	1
chr15	4362459	4362482	68	56	30	9	1
chr15	4364051	4364062	0	147	7	1	1
chr15	4364884	4364899	0	154	0	1	1
chr15	4365272	4365316	5	107	42	7	4
chr15	4365325	4365339	0	134	20	1	1
chr15	4371865	4371876	0	147	7	1	1
chr15	4371951	4371962	46	67	41	3	2
chr15	4375333	4375348	0	147	7	1	1
chr15	4378603	4378614	0	92	62	1	1
chr15	4379045	4379078	6	54	94	7	2
chr15	4381527	4381576	6	37	111	8	3
chr15	4384573	4384592	0	150	4	1	1
chr15	4385868	4385882	0	146	8	1	1
chr15	4386521	4386576	9	116	29	6	3
chr15	4388292	4388307	0	149	5	1	1
chr15	4391627	4391640	0	150	4	1	1
chr15	4393775	4393788	0	115	39	1	1
chr15	4396384	4396439	3	40	111	4	2
chr15	4400445	4400456	0	142	12	1	1
chr15	4409884	4409899	0	137	17	1	1
chr15	4414009	4414020	0	73	81	1	1
chr15	4427935	4427982	13	23	118	8	2
chr15	4430033	4430076	3	4	147	4	1
chr15	4430077	4430088	25	52	77	5	1
chr15	4431583	4431618	3	145	6	2	1
chr15	4434561	4434572	0	152	2	1	1
chr15	4437366	4437377	0	138	16	1	1
chr15	4442306	4442320	0	136	18	1	1
chr15	4442663	4442678	0	132	22	1	1
chr15	4443116	4443135	1	146	7	2	1
chr15	4446822	4446859	7	76	71	7	2
chr15	4448783	4448794	0	87	67	1	1
chr15	4454651	4454674	1	131	22	2	1
chr15	4458287	4458298	0	152	2	1	1
chr15	4460023	4460034	0	101	53	1	1
chr15	4460176	4460187	0	83	71	1	1
chr15	4460315	4460326	0	121	33	1	1
chr15	4464054	4464065	0	150	4	1	1
chr15	4466162	4466177	0	138	16	1	1
chr15	4469476	4469487	0	117	37	1	1
chr15	4470131	4470142	4	74	76	2	1
chr15	4478599	4478650	5	12	137	2	1
chr15	4482385	4482399	0	152	2	1	1
chr15	4487888	4487929	8	36	110	3	1
chr15	4488454	4488499	54	18	82	9	2
chr15	4488500	4488519	62	77	15	5	2
chr15	4490504	4490543	5	58	91	5	2
chr15	4491593	4491604	0	137	17	1	1
chr15	4493944	4493955	0	152	2	1	1
chr15	4497117	4497128	0	142	12	1	1
chr15	4500643	4500654	0	143	11	1	1
chr15	4502435	4502449	0	152	2	1	1
chr15	4502975	4502986	0	145	9	1	1
chr15	4505603	4505614	0	146	8	1	1
chr15	4505628	4505645	0	146	8	1	1
chr15	4507467	4507478	2	101	51	3	1
chr15	4507485	4507534	3	0	151	3	0
chr15	4507534	4507585	26	40	88	4	2
chr15	4508134	4508145	0	135	19	1	1
chr15	4508319	4508336	0	141	13	1	1
chr15	4508652	4508663	0	148	6	1	1
chr15	4511054	4511101	3	123	28	5	3
chr15	4513069	4513120	0	1	153	1	1
chr15	4516076	4516089	2	51	101	2	1
chr15	4517964	4518001	4	30	120	5	3
chr15	4521359	4521370	0	146	8	1	1
chr15	4525281	4525301	0	145	9	1	1
chr15	4528536	4528547	0	133	21	1	1
chr15	4528561	4528572	0	128	26	1	1
chr15	4531673	4531686	17	65	72	3	1
chr15	4532477	4532530	16	4	134	6	1
chr15	4532531	4532556	5	78	71	3	1
chr15	4534320	4534334	0	130	24	1	1
chr15	4534348	4534359	0	150	4	1	1
chr15	4534948	4534989	9	55	90	5	2
chr15	4538952	4538963	0	138	16	1	1
chr15	4540023	4540058	2	80	72	2	1
chr15	4542308	4542331	2	120	32	3	2
chr15	4543802	4543813	0	147	7	1	1
chr15	4549547	4549562	3	78	73	4	1
chr15	4552522	4552533	1	53	100	2	1
chr15	4555350	4555367	0	121	33	1	1
chr15	4556403	4556414	0	152	2	1	1
chr15	4560878	4560889	0	143	11	1	1
chr15	4564354	4564407	2	1	151	3	1
chr15	4565003	4565014	0	148	6	1	1
chr15	4567963	4567998	4	94	56	4	2
chr15	4568825	4568836	1	143	10	2	1
chr15	4569696	4569713	0	131	23	1	1
chr15	4570263	4570304	9	47	98	5	1
chr15	4571307	4571318	0	108	46	1	1
chr15	4573785	4573802	0	147	7	1	1
chr15	4573888	4573927	2	141	11	3	1
chr15	4575581	4575598	0	130	24	1	1
chr15	4578299	4578338	11	35	108	4	1
chr15	4581599	4581638	2	127	25	3	1
chr15	4583336	4583347	0	145	9	1	1
chr15	4591683	4591722	12	38	104	5	1
chr15	4591723	4591748	5	78	71	3	1
chr15	4591923	4591960	11	43	100	6	1
chr15	4593732	4593743	0	125	29	1	1
chr15	4601049	4601060	0	131	23	1	1
chr15	4605246	4605297	17	63	74	10	3
chr15	4605592	4605603	0	94	60	1	1
chr15	4605621	4605675	1	16	137	2	1
chr15	4605981	4605995	0	140	14	1	1
chr15	4613965	4613976	0	89	65	1	1
chr15	4614047	4614058	0	104	50	1	1
chr15	4614115	4614129	0	105	49	1	1
chr15	4614138	4614153	0	127	27	1	1
chr15	4620288	4620326	0	113	41	1	1
chr15	4621146	4621157	0	152	2	1	1
chr15	4622293	4622304	0	143	11	1	1
chr15	4623172	4623186	0	134	20	1	1
chr15	4627585	4627596	0	151	3	1	1
chr15	4629862	4629876	0	142	12	1	1
chr15	4634886	4634897	0	147	7	1	1
chr15	4640486	4640497	0	137	17	1	1
chr15	4640966	4641013	4	16	134	4	1
chr15	4642585	4642596	0	151	3	1	1
chr15	4643535	4643546	0	78	76	1	1
chr15	4645822	4645841	0	153	1	1	1
chr15	4647288	4647307	0	152	2	1	1
chr15	4647325	4647339	0	151	3	1	1
chr15	4648062	4648111	3	13	138	4	2
chr15	4653038	4653069	2	139	13	3	1
chr15	4659453	4659464	2	84	68	3	1
chr15	4660830	4660853	1	97	56	2	1
chr15	4663779	4663790	0	131	23	1	1
chr15	4665543	4665587	1	108	45	2	1
chr15	4665939	4665953	1	109	44	2	1
chr15	4666173	4666184	0	84	70	1	1
chr15	4677416	4677459	10	22	122	4	1
chr15	4677714	4677725	0	125	29	1	1
chr15	4677824	4677847	0	133	21	1	1
chr15	4681072	4681121	10	16	128	5	1
chr15	4690223	4690243	0	143	11	1	1
chr15	4699405	4699420	0	143	11	1	1
chr15	4702058	4702069	0	151	3	1	1
chr15	4704926	4704989	5	92	57	3	1
chr15	4715258	4715269	0	146	8	1	1
chr15	4716742	4716756	0	153	1	1	1
chr15	4719953	4719970	0	146	8	1	1
chr15	4720529	4720567	3	73	78	4	2
chr15	4721839	4721870	3	96	55	4	1
chr15	4725216	4725227	0	148	6	1	1
chr15	4725228	4725239	0	148	6	1	1
chr15	4727981	4728034	1	1	152	2	1
chr15	4732702	4732716	0	144	10	1	1
chr15	4736263	4736278	1	117	36	2	1
chr15	4736278	4736295	3	131	20	3	1
chr15	4740498	4740521	0	152	2	1	1
chr15	4740656	4740670	0	154	0	1	1
chr15	4747307	4747318	0	134	20	1	1
chr15	4750732	4750775	3	82	69	3	1
chr15	4750778	4750825	2	4	148	4	2
chr15	4751775	4751836	3	2	149	3	1
chr15	4757428	4757481	7	9	138	4	1
chr15	4757808	4757832	0	154	0	1	1
chr15	4758355	4758370	0	150	4	1	1
chr15	4758568	4758591	1	129	24	2	1
chr15	4760717	4760728	0	142	12	1	1
chr15	4761896	4761910	0	152	2	1	1
chr15	4763685	4763704	0	132	22	1	1
chr15	4769191	4769202	0	38	116	1	1
chr15	4783907	4783918	0	140	14	1	1
chr15	4785692	4785709	1	139	14	2	1
chr15	4787831	4787842	0	134	20	1	1
chr15	4790836	4790863	0	148	6	1	1
chr15	4795115	4795126	0	152	2	1	1
chr15	4796173	4796227	0	151	3	1	1
chr15	4797820	4797875	1	7	146	2	1
chr15	4797905	4797916	0	116	38	1	1
chr15	4800370	4800381	0	149	5	1	1
chr15	4800480	4800499	1	153	0	2	1
chr15	4800738	4800755	1	133	20	2	1
chr15	4800851	4800862	0	104	50	1	1
chr15	4802656	4802695	5	77	72	3	1
chr15	4802801	4802815	0	148	6	1	1
chr15	4803342	4803353	1	142	11	2	1
chr15	4806004	4806015	0	141	13	1	1
chr15	4806649	4806660	1	148	5	2	1
chr15	4806810	4806821	0	149	5	1	1
chr15	4808609	4808624	3	89	62	4	1
chr15	4808624	4808639	7	91	56	3	1
chr15	4811212	4811223	0	128	26	1	1
chr15	4813391	4813402	0	148	6	1	1
chr15	4819141	4819160	0	144	10	1	1
chr15	4822357	4822377	0	147	7	1	1
chr15	4824447	4824458	1	135	18	2	1
chr15	4826215	4826226	0	147	7	1	1
chr15	4830166	4830179	1	55	98	2	1
chr15	4830192	4830203	0	63	91	1	1
chr15	4830789	4830800	0	152	2	1	1
chr15	4835331	4835394	63	36	55	6	1
chr15	4840923	4840934	0	137	17	1	1
chr15	4841186	4841200	0	144	10	1	1
chr15	4846095	4846114	0	127	27	1	1
chr15	4846249	4846264	0	145	9	1	1
chr15	4847153	4847184	7	99	48	4	2
chr15	4849226	4849241	0	141	13	1	1
chr15	4850302	4850325	0	149	5	1	1
chr15	4851451	4851462	0	154	0	1	1
chr15	4851463	4851477	0	154	0	1	1
chr15	4874141	4874164	1	114	39	2	1
chr15	4879593	4879610	0	122	32	1	1
chr15	4883368	4883379	0	112	42	1	1
chr15	4886967	4886981	0	149	5	1	1
chr15	4892854	4892865	0	145	9	1	1
chr15	4894684	4894695	0	77	77	1	1
chr15	4896314	4896349	12	61	81	5	1
chr15	4897655	4897674	1	153	0	2	1
chr15	4899974	4899985	0	153	1	1	1
chr15	4900592	4900642	3	13	138	3	2
chr15	4900656	4900667	0	153	1	1	1
chr15	4905795	4905806	0	87	67	1	1
chr15	4905819	4905830	2	116	36	2	1
chr15	4905831	4905850	4	117	33	4	1
chr15	4908336	4908350	0	111	43	1	1
chr15	4909922	4909933	0	132	22	1	1
chr15	4910024	4910043	0	64	90	1	1
chr15	4913549	4913562	0	142	12	1	1
chr15	4917926	4917937	0	74	80	1	1
chr15	4919593	4919604	1	149	4	2	1
chr15	4919932	4919949	0	147	7	1	1
chr15	4920178	4920189	0	147	7	1	1
chr15	4920895	4920940	1	3	150	2	1
chr15	4923505	4923516	0	145	9	1	1
chr15	4930377	4930392	1	135	18	2	1
chr15	4931463	4931478	8	15	131	6	1
chr15	4932928	4932939	0	132	22	1	1
chr15	4933974	4934015	0	121	33	1	1
chr15	4935900	4935923	0	150	4	1	1
chr15	4937261	4937272	0	146	8	1	1
chr15	4937643	4937658	0	133	21	1	1
chr15	4939911	4939985	29	34	91	19	2
chr15	4940179	4940233	7	35	112	6	2
chr15	4941180	4941191	0	112	42	1	1
chr15	4942362	4942373	21	114	19	2	1
chr15	4944654	4944665	0	144	10	1	1
chr15	4945653	4945688	8	74	72	4	1
chr15	4945689	4945738	2	139	13	4	2
chr15	4949602	4949613	0	121	33	1	1
chr15	4952622	4952633	0	149	5	1	1
chr15	4952900	4952920	0	142	12	1	1
chr15	4961028	4961039	0	141	13	1	1
chr15	4962438	4962449	0	149	5	1	1
chr15	4963031	4963044	1	76	77	2	1
chr15	4968408	4968427	0	152	2	1	1
chr15	4969725	4969752	4	116	34	3	1
chr15	4974383	4974416	5	44	105	4	1
chr15	4975796	4975813	0	140	14	1	1
chr15	4975920	4975931	0	152	2	1	1
chr15	4991781	4991804	0	147	7	1	1
chr15	4992053	4992064	0	129	25	1	1
chr15	4992066	4992077	1	121	32	2	1
chr15	4992079	4992092	1	125	28	2	1
chr15	4995003	4995016	0	133	21	1	1
chr15	4995298	4995321	1	99	54	2	1
chr15	4996027	4996054	0	131	23	1	1
chr15	4997565	4997576	0	153	1	1	1
chr15	4999221	4999238	0	122	32	1	1
chr15	5000116	5000147	12	81	61	4	1
chr15	5001523	5001546	0	142	12	1	1
chr15	5008810	5008821	2	125	27	3	1
chr15	5012286	5012297	0	144	10	1	1
chr15	5012381	5012434	21	18	115	7	1
chr15	5012435	5012486	4	16	134	4	1
chr15	5013076	5013087	1	115	38	2	1
chr15	5013704	5013715	0	150	4	1	1
chr15	5014997	5015008	0	119	35	1	1
chr15	5018527	5018540	0	138	16	1	1
chr15	5018614	5018628	0	150	4	1	1
chr15	5020557	5020592	6	56	92	4	1
chr15	5026392	5026409	1	134	19	2	1
chr15	5026794	5026805	0	30	124	1	1
chr15	5030962	5030973	0	154	0	1	1
chr15	5032636	5032647	0	153	1	1	1
chr15	5033570	5033645	9	8	137	6	2
chr15	5033806	5033821	0	146	8	1	1
chr15	5033964	5033987	1	130	23	2	1
chr15	5040947	5041018	17	58	79	7	3
chr15	5043262	5043295	6	74	74	3	1
chr15	5045075	5045086	0	153	1	1	1
chr15	5046471	5046482	1	142	11	2	1
chr15	5049221	5049238	0	148	6	1	1
chr15	5060481	5060506	5	88	61	3	1
chr15	5062251	5062292	8	32	114	4	1
chr15	5064799	5064810	0	152	2	1	1
chr15	5068247	5068282	13	55	86	5	1
chr15	5073170	5073181	0	148	6	1	1
chr15	5073515	5073532	0	143	11	1	1
chr15	5076534	5076549	0	112	42	1	1
chr15	5076599	5076618	0	139	15	1	1
chr15	5078367	5078378	0	139	15	1	1
chr15	5083247	5083270	0	131	23	1	1
chr15	5083705	5083720	0	143	11	1	1
chr15	5085765	5085776	0	139	15	1	1
chr15	5086506	5086525	1	107	46	2	1
chr15	5086528	5086552	0	141	13	1	1
chr15	5087130	5087141	0	149	5	1	1
chr15	5090720	5090731	0	1	153	1	1
chr15	5090734	5090777	0	0	154	0	0
chr15	5095048	5095059	0	115	39	1	1
chr15	5095290	5095301	0	122	32	1	1
chr15	5097909	5097953	4	140	10	4	1
chr15	5101269	5101284	0	136	18	1	1
chr15	5103008	5103019	0	141	13	1	1
chr15	5103357	5103368	0	115	39	1	1
chr15	5103549	5103560	1	152	1	2	1
chr15	5103782	5103793	0	154	0	1	1
chr15	5104011	5104022	0	111	43	1	1
chr15	5104916	5104930	0	147	7	1	1
chr15	5106128	5106139	0	153	1	1	1
chr15	5108720	5108747	3	66	85	3	1
chr15	5110182	5110203	2	11	141	3	1
chr15	5110223	5110238	0	104	50	1	1
chr15	5110703	5110714	0	136	18	1	1
chr15	5111217	5111232	0	145	9	1	1
chr15	5115746	5115760	0	96	58	1	1
chr15	5123541	5123554	0	131	23	1	1
chr15	5124532	5124543	0	149	5	1	1
chr15	5128148	5128159	0	115	39	1	1
chr15	5129006	5129020	0	125	29	1	1
chr15	5129957	5129968	0	111	43	1	1
chr15	5130207	5130218	0	136	18	1	1
chr15	5130220	5130231	0	143	11	1	1
chr15	5132314	5132355	0	1	153	1	1
chr15	5133171	5133185	0	107	47	1	1
chr15	5133960	5133974	0	144	10	1	1
chr15	5134335	5134350	0	153	1	1	1
chr15	5136251	5136335	91	5	58	5	1
chr15	5137002	5137013	0	129	25	1	1
chr15	5140409	5140423	0	154	0	1	1
chr15	5140962	5140977	0	108	46	1	1
chr15	5141401	5141424	2	57	95	3	1
chr15	5141609	5141643	0	127	27	1	1
chr15	5143812	5143823	0	113	41	1	1
chr15	5145309	5145320	0	129	25	1	1
chr15	5145321	5145332	0	145	9	1	1
chr15	5145731	5145742	0	148	6	1	1
chr15	5146880	5146891	0	146	8	1	1
chr15	5146928	5146967	1	133	20	3	2
chr15	5147291	5147302	6	20	128	3	1
chr15	5148323	5148334	0	151	3	1	1
chr15	5149866	5149889	0	149	5	1	1
chr15	5150118	5150153	1	136	17	4	3
chr15	5150875	5150894	0	148	6	1	1
chr15	5151497	5151514	0	108	46	1	1
chr15	5152042	5152053	0	144	10	1	1
chr15	5155353	5155364	0	141	13	1	1
chr15	5157276	5157305	5	96	53	3	1
chr15	5159640	5159651	0	142	12	1	1
chr15	5168827	5168844	5	70	79	4	1
chr15	5168845	5168890	12	12	130	6	1
chr15	5169535	5169554	0	78	76	1	1
chr15	5171030	5171065	14	38	102	4	1
chr15	5171066	5171101	3	63	88	4	1
chr15	5172204	5172221	1	127	26	2	1
chr15	5173799	5173832	5	76	73	3	1
chr15	5174478	5174505	0	136	18	1	1
chr15	5174700	5174717	0	114	40	1	1
chr15	5175736	5175747	0	149	5	1	1
chr15	5177279	5177290	0	5	149	1	1
chr15	5177372	5177443	0	0	154	0	0
chr15	5178011	5178022	0	146	8	1	1
chr15	5178233	5178247	0	144	10	1	1
chr15	5179964	5179985	6	25	123	4	1
chr15	5183391	5183418	6	95	53	5	1
chr15	5187059	5187070	0	144	10	1	1
chr15	5187704	5187749	0	0	154	0	0
chr15	5191797	5191808	0	138	16	1	1
chr15	5193191	5193202	1	144	9	2	1
chr15	5197389	5197403	0	148	6	1	1
chr15	5197730	5197763	5	103	46	6	2
chr15	5199490	5199501	0	142	12	1	1
chr15	5199968	5199983	0	149	5	1	1
chr15	5200623	5200654	12	79	63	4	1
chr15	5203228	5203239	0	154	0	1	1
chr15	5203740	5203759	0	142	12	1	1
chr15	5203974	5203985	0	154	0	1	1
chr15	5207228	5207239	0	150	4	1	1
chr15	5207986	5207997	0	140	14	1	1
chr15	5211977	5211988	0	141	13	1	1
chr15	5212493	5212546	0	0	154	0	0
chr15	5216043	5216054	0	150	4	1	1
chr15	5219732	5219743	0	152	2	1	1
chr15	5223252	5223271	0	139	15	1	1
chr15	5223788	5223799	0	148	6	1	1
chr15	5224266	5224307	19	115	20	5	2
chr15	5227020	5227031	0	92	62	1	1
chr15	5227733	5227750	1	133	20	2	1
chr15	5236780	5236804	1	136	17	2	1
chr15	5237120	5237135	1	141	12	2	1
chr15	5246916	5246927	0	127	27	1	1
chr15	5247780	5247791	0	136	18	1	1
chr15	5249970	5249981	0	154	0	1	1
chr15	5252006	5252020	0	142	12	1	1
chr15	5256347	5256358	0	147	7	1	1
chr15	5256651	5256662	0	140	14	1	1
chr15	5256943	5256956	0	142	12	1	1
chr15	5259983	5260020	11	58	85	4	1
chr15	5265560	5265577	0	154	0	1	1
chr15	5266086	5266097	0	153	1	1	1
chr15	5273601	5273612	0	71	83	1	1
chr15	5275653	5275664	0	91	63	1	1
chr15	5276115	5276126	0	146	8	1	1
chr15	5278115	5278160	2	7	145	3	1
chr15	5279440	5279487	0	4	150	1	1
chr15	5281231	5281242	0	138	16	1	1
chr15	5287820	5287863	6	24	124	4	1
chr15	5290027	5290038	0	153	1	1	1
chr15	5291989	5292000	0	136	18	1	1
chr15	5295488	5295499	0	146	8	1	1
chr15	5299206	5299251	1	17	136	3	2
chr15	5299562	5299579	0	148	6	1	1
chr15	5299581	5299596	0	146	8	1	1
chr15	5302107	5302146	0	134	20	2	2
chr15	5303484	5303495	0	137	17	1	1
chr15	5303628	5303703	12	20	122	8	3
chr15	5311140	5311203	13	101	40	10	5
chr15	5313429	5313440	0	120	34	1	1
chr15	5314382	5314393	0	143	11	1	1
chr15	5316617	5316684	6	3	145	4	1
chr15	5317653	5317664	0	154	0	1	1
chr15	5318421	5318468	0	0	154	0	0
chr15	5319398	5319409	0	150	4	1	1
chr15	5320262	5320281	0	116	38	1	1
chr15	5322081	5322092	0	131	23	1	1
chr15	5322625	5322636	0	145	9	1	1
chr15	5323865	5323896	6	48	100	3	1
chr15	5324666	5324680	0	151	3	1	1
chr15	5325626	5325639	0	147	7	1	1
chr15	5330424	5330435	0	97	57	1	1
chr15	5337185	5337196	0	148	6	1	1
chr15	5341076	5341087	0	153	1	1	1
chr15	5341678	5341701	0	151	3	1	1
chr15	5341700	5341715	1	134	19	2	1
chr15	5344452	5344463	0	133	21	1	1
chr15	5345929	5345940	0	151	3	1	1
chr15	5346057	5346068	1	145	8	2	1
chr15	5348589	5348612	0	117	37	1	1
chr15	5352178	5352197	0	125	29	1	1
chr15	5355292	5355353	0	0	154	0	0
chr15	5359260	5359271	0	149	5	1	1
chr15	5359387	5359398	1	135	18	2	1
chr15	5359408	5359432	1	118	35	2	1
chr15	5359433	5359456	1	98	55	2	1
chr15	5359772	5359783	0	144	10	1	1
chr15	5360231	5360269	0	88	66	1	1
chr15	5363233	5363280	4	17	133	4	1
chr15	5363614	5363657	0	134	20	1	1
chr15	5367724	5367771	2	110	42	2	1
chr15	5377688	5377702	0	81	73	1	1
chr15	5379499	5379573	76	0	78	3	0
chr15	5387043	5387054	0	147	7	1	1
chr15	5388155	5388166	0	149	5	1	1
chr15	5391721	5391738	0	138	16	1	1
chr15	5395157	5395171	0	137	17	1	1
chr15	5397570	5397581	0	119	35	1	1
chr15	5399663	5399682	0	152	2	1	1
chr15	5400548	5400559	0	147	7	1	1
chr15	5402431	5402486	5	108	41	6	4
chr15	5403976	5404001	7	73	74	3	1
chr15	5411471	5411482	1	133	20	2	1
chr15	5414886	5414897	0	134	20	1	1
chr15	5417873	5417916	0	0	154	0	0
chr15	5418872	5418889	0	149	5	1	1
chr15	5419783	5419797	0	145	9	1	1
chr15	5422028	5422045	0	140	14	1	1
chr15	5423944	5423959	0	148	6	1	1
chr15	5424388	5424403	0	122	32	1	1
chr15	5427126	5427137	0	153	1	1	1
chr15	5428730	5428741	0	154	0	1	1
chr15	5432227	5432238	0	145	9	1	1
chr15	5432865	5432908	8	22	124	3	1
chr15	5436556	5436570	0	151	3	1	1
chr15	5437765	5437824	2	3	149	3	1
chr15	5440071	5440086	0	89	65	1	1
chr15	5447227	5447270	4	23	127	2	1
chr15	5447547	5447584	12	58	84	4	2
chr15	5455244	5455255	0	153	1	1	1
chr15	5456091	5456102	0	150	4	1	1
chr15	5457393	5457428	8	59	87	5	1
chr15	5458687	5458698	0	125	29	1	1
chr15	5460492	5460542	9	91	54	6	3
chr15	5465649	5465692	9	38	107	4	1
chr15	5466404	5466439	0	139	15	1	1
chr15	5474153	5474166	1	125	28	2	1
chr15	5474490	5474541	8	132	14	5	2
chr15	5483304	5483335	4	79	71	3	1
chr15	5486512	5486527	0	136	18	1	1
chr15	5488558	5488589	6	88	60	2	1
chr15	5489632	5489659	7	16	131	4	1
chr15	5489834	5489857	0	150	4	1	1
chr15	5492341	5492355	0	152	2	1	1
chr15	5493179	5493190	0	144	10	1	1
chr15	5493776	5493787	0	151	3	1	1
chr15	5496745	5496760	0	141	13	1	1
chr15	5501010	5501045	3	107	44	4	2
chr15	5502986	5503013	0	122	32	1	1
chr15	5511563	5511577	0	152	2	1	1
chr15	5511764	5511777	0	146	8	1	1
chr15	5512922	5512933	0	130	24	1	1
chr15	5514698	5514709	0	143	11	1	1
chr15	5519200	5519219	0	147	7	1	1
chr15	5521570	5521597	0	127	27	1	1
chr15	5523664	5523683	0	148	6	1	1
chr15	5525713	5525727	0	139	15	1	1
chr15	5526648	5526681	1	42	111	2	1
chr15	5532682	5532693	0	146	8	1	1
chr15	5533655	5533670	0	136	18	1	1
chr15	5533948	5533959	0	153	1	1	1
chr15	5534552	5534567	0	141	13	1	1
chr15	5535330	5535359	4	23	127	4	1
chr15	5535360	5535411	10	6	138	7	1
chr15	5540493	5540528	3	16	135	3	1
chr15	5540528	5540553	2	22	130	2	1
chr15	5542712	5542729	0	109	45	1	1
chr15	5543989	5544000	1	149	4	2	1
chr15	5546269	5546280	0	149	5	1	1
chr15	5547576	5547633	3	4	147	3	1
chr15	5551109	5551124	0	26	128	1	1
chr15	5551126	5551137	0	69	85	1	1
chr15	5551925	5551936	1	151	2	2	1
chr15	5555718	5555729	0	141	13	1	1
chr15	5556181	5556240	2	0	152	1	0
chr15	5556718	5556771	3	2	149	3	1
chr15	5561548	5561601	11	21	122	5	2
chr15	5561722	5561749	0	153	1	1	1
chr15	5563477	5563490	2	133	19	2	1
chr15	5563491	5563518	11	81	62	3	1
chr15	5570288	5570319	6	88	60	3	1
chr15	5572241	5572252	0	145	9	1	1
chr15	5574627	5574644	0	126	28	1	1
chr15	5575414	5575425	0	150	4	1	1
chr15	5576614	5576628	0	40	114	1	1
chr15	5579206	5579239	6	79	69	4	1
chr15	5579287	5579298	0	139	15	1	1
chr15	5585159	5585170	0	126	28	1	1
chr15	5586685	5586759	3	0	151	2	0
chr15	5586765	5586776	0	119	35	1	1
chr15	5588403	5588414	0	154	0	1	1
chr15	5589289	5589303	0	147	7	1	1
chr15	5604080	5604121	4	16	134	3	1
chr15	5614451	5614462	0	130	24	1	1
chr15	5616915	5616970	3	108	43	3	1
chr15	5618936	5618947	0	151	3	1	1
chr15	5635075	5635128	4	0	150	4	0
chr15	5635133	5635150	2	55	97	3	1
chr15	5635601	5635660	3	54	97	5	2
chr15	5637604	5637621	0	147	7	1	1
chr15	5640001	5640016	0	144	10	1	1
chr15	5641076	5641087	0	153	1	1	1
chr15	5646585	5646602	2	59	93	3	1
chr15	5648843	5648868	3	8	143	4	1
chr15	5648869	5648916	0	0	154	0	0
chr15	5649359	5649373	0	91	63	1	1
chr15	5650929	5650940	0	151	3	1	1
chr15	5650963	5650974	0	150	4	1	1
chr15	5652290	5652305	0	154	0	1	1
chr15	5652447	5652458	0	153	1	1	1
chr15	5653309	5653323	0	150	4	1	1
chr15	5653449	5653484	3	137	14	2	1
chr15	5657930	5657941	0	147	7	1	1
chr15	5662087	5662106	0	5	149	1	1
chr15	5662195	5662206	0	144	10	1	1
chr15	5669351	5669362	0	143	11	1	1
chr15	5669533	5669544	0	143	11	1	1
chr15	5672278	5672331	0	0	154	0	0
chr15	5672849	5672860	0	144	10	1	1
chr15	5676108	5676135	3	142	9	3	1
chr15	5676792	5676803	0	143	11	1	1
chr15	5677814	5677825	0	140	14	1	1
chr15	5678134	5678147	2	119	33	2	1
chr15	5692840	5692851	0	132	22	1	1
chr15	5695600	5695614	0	143	11	1	1
chr15	5695691	5695702	0	140	14	1	1
chr15	5698224	5698235	0	145	9	1	1
chr15	5698387	5698398	0	142	12	1	1
chr15	5698414	5698429	1	124	29	2	1
chr15	5698562	5698573	0	132	22	1	1
chr15	5710446	5710473	0	147	7	2	2
chr15	5712462	5712503	0	0	154	0	0
chr15	5712503	5712534	6	16	132	4	1
chr15	5715267	5715281	0	125	29	1	1
chr15	5718825	5718840	0	152	2	1	1
chr15	5718848	5718859	1	144	9	2	1
chr15	5718861	5718880	0	152	2	1	1
chr15	5722050	5722064	0	148	6	1	1
chr15	5746004	5746027	2	135	17	3	1
chr15	5747477	5747488	0	148	6	1	1
chr15	5750301	5750312	0	130	24	1	1
chr15	5753480	5753527	14	20	120	6	1
chr15	5753528	5753575	6	11	137	4	1
chr15	5753870	5753893	0	13	141	1	1
chr15	5757063	5757074	0	147	7	1	1
chr15	5757522	5757553	8	101	45	4	1
chr15	5757804	5757819	0	147	7	1	1
chr15	5761549	5761604	8	5	141	4	1
chr15	5763210	5763225	0	67	87	1	1
chr15	5767562	5767581	1	144	9	2	1
chr15	5767752	5767763	0	151	3	1	1
chr15	5767821	5767832	0	147	7	1	1
chr15	5770389	5770400	0	111	43	1	1
chr15	5775309	5775346	9	63	82	4	1
chr15	5775416	5775427	0	152	2	1	1
chr15	5780452	5780465	0	103	51	1	1
chr15	5785090	5785101	0	137	17	1	1
chr15	5787928	5787947	0	146	8	1	1
chr15	5787995	5788006	0	140	14	1	1
chr15	5799770	5799785	3	63	88	3	1
chr15	5799786	5799845	7	1	146	4	1
chr15	5808108	5808119	0	74	80	1	1
chr15	5813291	5813324	11	46	97	5	1
chr15	5813522	5813533	0	143	11	1	1
chr15	5815686	5815703	2	128	24	2	1
chr15	5817370	5817381	0	142	12	1	1
chr15	5820477	5820504	5	100	49	3	1
chr15	5840294	5840305	0	148	6	1	1
chr15	5842428	5842439	0	153	1	1	1
chr15	5843576	5843591	1	135	18	3	2
chr15	5843727	5843778	1	135	18	3	2
chr15	5845130	5845141	0	141	13	1	1
chr15	5845206	5845225	3	130	21	2	1
chr15	5845378	5845401	6	46	102	4	1
chr15	5849031	5849070	15	61	78	5	1
chr15	5849485	5849540	7	62	85	7	2
chr15	5849922	5849933	0	153	1	1	1
chr15	5852951	5852962	0	143	11	1	1
chr15	5853389	5853416	0	142	12	1	1
chr15	5855351	5855362	0	147	7	1	1
chr15	5855487	5855498	0	152	2	1	1
chr15	5856075	5856122	6	16	132	3	1
chr15	5856693	5856707	0	145	9	1	1
chr15	5862583	5862606	3	123	28	2	1
chr15	5862606	5862621	0	118	36	1	1
chr15	5864768	5864783	0	151	3	1	1
chr15	5872347	5872371	0	138	16	1	1
chr15	5875031	5875045	0	144	10	1	1
chr15	5875332	5875369	10	45	99	4	1
chr15	5878487	5878507	0	148	6	1	1
chr15	5880920	5880931	0	142	12	1	1
chr15	5893169	5893196	1	2	151	2	1
chr15	5893284	5893299	0	7	147	1	1
chr15	5902952	5902966	0	140	14	1	1
chr15	5905682	5905693	0	152	2	1	1
chr15	5905952	5905963	1	118	35	2	1
chr15	5908391	5908428	1	1	152	2	1
chr15	5909119	5909136	2	130	22	2	1
chr15	5910020	5910067	0	0	154	0	0
chr15	5913161	5913172	0	152	2	1	1
chr15	5921729	5921776	6	82	66	7	5
chr15	5922682	5922693	0	79	75	1	1
chr15	5927585	5927599	0	141	13	1	1
chr15	5928177	5928192	0	119	35	1	1
chr15	5929014	5929061	6	23	125	3	1
chr15	5930673	5930706	11	87	56	4	1
chr15	5932240	5932267	0	146	8	1	1
chr15	5935007	5935031	0	147	7	1	1
chr15	5936499	5936546	21	47	86	4	1
chr15	5936658	5936673	0	146	8	1	1
chr15	5936835	5936849	1	107	46	2	1
chr15	5938461	5938476	0	111	43	1	1
chr15	5940508	5940522	0	147	7	1	1
chr15	5941305	5941354	8	13	133	6	1
chr15	5948784	5948795	0	151	3	1	1
chr15	5949176	5949195	1	149	4	2	1
chr15	5954826	5954837	0	149	5	1	1
chr15	5959188	5959207	0	151	3	1	1
chr15	5963289	5963300	0	151	3	1	1
chr15	5969205	5969216	0	148	6	1	1
chr15	5969542	5969605	9	101	44	7	3
chr15	5969615	5969638	1	131	22	2	1
chr15	5970810	5970829	0	152	2	1	1
chr15	5975350	5975361	0	144	10	1	1
chr15	5976190	5976219	1	125	28	2	1
chr15	5978082	5978093	0	147	7	1	1
chr15	5979799	5979828	22	18	114	3	1
chr15	5979829	5979872	6	16	132	5	1
chr15	5983258	5983272	0	153	1	1	1
chr15	5993012	5993025	0	149	5	1	1
chr15	5993174	5993185	0	152	2	1	1
chr15	5995509	5995558	11	16	127	5	2
chr15	6001308	6001325	2	30	122	2	1
chr15	6003020	6003031	0	134	20	1	1
chr15	6003600	6003611	0	152	2	1	1
chr15	6004192	6004243	3	109	42	7	4
chr15	6016209	6016220	0	139	15	1	1
chr15	6018700	6018723	0	148	6	1	1
chr15	6019320	6019331	0	131	23	1	1
chr15	6020015	6020038	70	13	71	7	1
chr15	6020188	6020199	0	133	21	1	1
chr15	6021852	6021884	2	139	13	3	2
chr15	6022145	6022156	0	152	2	1	1
chr15	6025973	6025984	1	139	14	2	1
chr15	6027700	6027711	0	140	14	1	1
chr15	6034702	6034741	17	51	86	5	1
chr15	6041609	6041635	1	137	16	3	2
chr15	6041826	6041840	0	145	9	1	1
chr15	6043323	6043336	0	143	11	1	1
chr15	6043813	6043824	2	125	27	2	1
chr15	6046471	6046482	0	145	9	1	1
chr15	6054838	6054857	0	149	5	1	1
chr15	6054859	6054903	0	150	4	1	1
chr15	6054987	6055004	0	142	12	1	1
chr15	6056131	6056150	0	148	6	1	1
chr15	6058228	6058269	14	35	105	5	1
chr15	6061557	6061588	1	93	60	2	1
chr15	6062203	6062216	2	129	23	3	1
chr15	6062215	6062226	0	151	3	1	1
chr15	6067286	6067305	0	144	10	1	1
chr15	6067323	6067334	0	152	2	1	1
chr15	6070224	6070235	0	133	21	1	1
chr15	6073271	6073285	0	136	18	1	1
chr15	6077482	6077493	0	153	1	1	1
chr15	6079318	6079329	0	138	16	1	1
chr15	6080556	6080587	6	81	67	5	1
chr15	6082270	6082309	9	50	95	4	1
chr15	6085969	6085980	0	153	1	1	1
chr15	6091382	6091437	7	73	74	3	1
chr15	6092059	6092073	0	153	1	1	1
chr15	6096114	6096125	0	133	21	1	1
chr15	6097444	6097455	0	148	6	1	1
chr15	6101273	6101316	5	110	39	5	2
chr15	6102008	6102022	0	150	4	1	1
chr15	6102022	6102037	0	148	6	1	1
chr15	6103227	6103238	0	150	4	1	1
chr15	6108749	6108760	0	154	0	1	1
chr15	6114379	6114390	0	133	21	1	1
chr15	6118255	6118296	14	62	78	5	1
chr15	6120838	6120849	0	142	12	1	1
chr15	6122615	6122626	0	150	4	1	1
chr15	6123288	6123302	0	154	0	1	1
chr15	6123649	6123662	0	149	5	1	1
chr15	6127208	6127219	0	140	14	1	1
chr15	6132988	6133039	0	0	154	0	0
chr15	6133460	6133471	0	154	0	1	1
chr15	6134401	6134412	0	140	14	1	1
chr15	6135676	6135713	11	41	102	3	1
chr15	6147182	6147217	12	41	101	4	1
chr15	6147595	6147606	0	152	2	1	1
chr15	6152803	6152814	0	149	5	1	1
chr15	6152825	6152836	0	153	1	1	1
chr15	6152867	6152878	0	148	6	1	1
chr15	6154741	6154752	0	132	22	1	1
chr15	6155642	6155691	5	3	146	3	1
chr15	6157078	6157101	0	153	1	1	1
chr15	6163474	6163507	3	54	97	3	1
chr15	6164931	6164942	0	139	15	1	1
chr15	6168178	6168189	0	149	5	1	1
chr15	6172883	6172914	0	150	4	1	1
chr15	6176528	6176539	0	144	10	1	1
chr15	6182420	6182431	0	147	7	1	1
chr15	6185024	6185035	0	122	32	1	1
chr15	6185628	6185643	0	140	14	1	1
chr15	6202984	6203008	0	144	10	1	1
chr15	6208926	6208945	6	56	92	3	1
chr15	6209346	6209433	1	0	153	1	0
chr15	6215623	6215634	0	146	8	1	1
chr15	6215730	6215741	0	147	7	1	1
chr15	6216690	6216701	0	142	12	1	1
chr15	6217689	6217714	1	8	145	2	1
chr15	6217755	6217766	0	73	81	1	1
chr15	6219857	6219876	0	137	17	1	1
chr15	6223174	6223185	0	134	20	1	1
chr15	6229435	6229450	0	141	13	1	1
chr15	6231261	6231272	0	145	9	1	1
chr15	6231740	6231757	0	117	37	1	1
chr15	6232791	6232802	0	123	31	1	1
chr15	6245702	6245719	0	151	3	1	1
chr15	6249153	6249168	0	138	16	1	1
chr15	6249797	6249808	0	139	15	1	1
chr15	6253430	6253441	0	129	25	1	1
chr15	6258249	6258266	0	121	33	1	1
chr15	6258473	6258516	3	88	63	3	1
chr15	6265170	6265181	0	137	17	1	1
chr15	6265225	6265254	0	127	27	1	1
chr15	6265347	6265386	1	86	67	2	1
chr15	6267146	6267163	0	151	3	1	1
chr15	6269414	6269425	0	152	2	1	1
chr15	6269441	6269452	0	153	1	1	1
chr15	6269995	6270006	0	105	49	1	1
chr15	6276411	6276422	0	147	7	1	1
chr15	6277414	6277425	0	149	5	1	1
chr15	6280623	6280658	9	38	107	4	1
chr15	6280677	6280690	3	1	150	3	1
chr15	6282033	6282044	1	140	13	2	1
chr15	6284071	6284110	7	28	119	4	1
chr15	6284444	6284455	0	122	32	1	1
chr15	6284779	6284796	0	118	36	1	1
chr15	6285096	6285139	3	38	113	4	1
chr15	6286119	6286130	0	146	8	1	1
chr15	6288496	6288507	0	152	2	1	1
chr15	6289121	6289132	0	149	5	1	1
chr15	6290044	6290078	0	151	3	1	1
chr15	6290317	6290328	0	151	3	1	1
chr15	6290404	6290415	0	149	5	1	1
chr15	6291359	6291370	1	110	43	2	1
chr15	6291464	6291483	2	107	45	2	1
chr15	6294861	6294872	3	119	32	3	1
chr15	6296491	6296526	2	145	7	3	1
chr15	6297056	6297083	7	84	63	6	1
chr15	6297083	6297108	15	94	45	6	1
chr15	6303869	6303880	0	117	37	1	1
chr15	6305982	6305993	0	150	4	1	1
chr15	6306699	6306714	0	154	0	1	1
chr15	6309468	6309491	0	99	55	1	1
chr15	6309634	6309653	0	143	11	1	1
chr15	6310245	6310260	0	136	18	1	1
chr15	6313344	6313367	2	143	9	2	1
chr15	6314440	6314459	2	146	6	3	1
chr15	6314518	6314552	0	150	4	1	1
chr15	6315768	6315799	1	129	24	2	1
chr15	6316905	6316958	0	103	51	1	1
chr15	6317918	6317949	0	38	116	2	2
chr15	6318070	6318094	0	0	154	0	0
chr15	6318130	6318165	0	6	148	1	1
chr15	6319016	6319051	4	40	110	2	1
chr15	6320991	6321002	0	140	14	1	1
chr15	6322906	6322921	0	142	12	1	1
chr15	6322927	6322942	0	150	4	1	1
chr15	6324419	6324438	1	122	31	2	1
chr15	6327813	6327824	0	138	16	1	1
chr15	6329185	6329196	0	143	11	1	1
chr15	6330884	6330895	0	154	0	1	1
chr15	6332001	6332012	0	148	6	1	1
chr15	6333361	6333400	10	55	89	4	1
chr15	6334105	6334116	0	132	22	1	1
chr15	6336644	6336657	1	142	11	2	1
chr15	6338833	6338844	0	152	2	1	1
chr15	6339000	6339011	0	152	2	1	1
chr15	6339014	6339037	0	144	10	1	1
chr15	6339144	6339158	0	140	14	1	1
chr15	6339551	6339562	1	132	21	2	1
chr15	6340155	6340166	0	150	4	1	1
chr15	6340292	6340323	1	131	22	3	2
chr15	6340323	6340342	0	134	20	1	1
chr15	6342414	6342425	0	142	12	1	1
chr15	6343933	6343970	13	29	112	4	1
chr15	6345491	6345508	0	149	5	1	1
chr15	6345696	6345719	1	121	32	2	1
chr15	6346816	6346843	0	147	7	1	1
chr15	6346868	6346882	0	154	0	1	1
chr15	6354249	6354317	3	3	148	3	1
chr15	6354337	6354348	0	61	93	1	1
chr15	6355570	6355581	0	131	23	1	1
chr15	6361467	6361478	0	149	5	1	1
chr15	6363235	6363282	5	117	32	5	3
chr15	6368712	6368739	0	150	4	1	1
chr15	6370268	6370319	3	0	151	3	0
chr15	6370350	6370364	1	84	69	2	1
chr15	6372464	6372475	0	133	21	1	1
chr15	6374155	6374170	0	124	30	1	1
chr15	6374283	6374294	0	151	3	1	1
chr15	6378308	6378349	10	57	87	4	1
chr15	6378716	6378727	0	153	1	1	1
chr15	6379118	6379129	0	132	22	1	1
chr15	6380289	6380306	0	130	24	1	1
chr15	6383493	6383504	0	108	46	1	1
chr15	6383672	6383683	0	128	26	1	1
chr15	6383736	6383759	0	142	12	1	1
chr15	6384430	6384441	0	139	15	1	1
chr15	6385203	6385234	7	64	83	8	2
chr15	6386969	6387024	4	38	112	7	3
chr15	6387282	6387331	7	12	135	4	1
chr15	6389171	6389218	2	3	149	3	1
chr15	6391876	6391887	0	99	55	1	1
chr15	6393517	6393534	0	136	18	1	1
chr15	6395176	6395217	2	22	130	2	1
chr15	6402501	6402544	2	13	139	3	1
chr15	6403145	6403194	5	10	139	4	1
chr15	6403608	6403632	0	147	7	1	1
chr15	6406198	6406221	0	145	9	1	1
chr15	6407663	6407674	0	120	34	1	1
chr15	6407699	6407743	1	103	50	2	1
chr15	6408747	6408811	3	52	99	4	1
chr15	6409433	6409447	0	146	8	1	1
chr15	6416701	6416712	0	136	18	1	1
chr15	6419477	6419492	0	132	22	1	1
chr15	6420271	6420322	30	28	96	3	2
chr15	6420741	6420752	0	145	9	1	1
chr15	6420798	6420821	0	143	11	1	1
chr15	6421809	6421820	1	144	9	2	1
chr15	6422108	6422119	0	148	6	1	1
chr15	6430200	6430211	0	142	12	1	1
chr15	6433286	6433507	19	0	135	11	0
chr15	6433557	6433584	2	145	7	2	1
chr15	6444408	6444419	0	150	4	1	1
chr15	6449375	6449409	0	140	14	1	1
chr15	6452284	6452295	0	85	69	1	1
chr15	6453010	6453024	0	126	28	1	1
chr15	6455977	6456066	0	0	154	0	0
chr15	6456277	6456328	0	1	153	1	1
chr15	6457022	6457051	4	116	34	4	1
chr15	6458855	6458866	0	150	4	1	1
chr15	6462389	6462400	0	154	0	1	1
chr15	6463477	6463488	0	136	18	1	1
chr15	6464026	6464069	0	0	154	0	0
chr15	6466300	6466319	1	135	18	2	1
chr15	6471950	6471965	0	148	6	1	1
chr15	6471965	6471979	0	147	7	1	1
chr15	6474637	6474648	0	150	4	1	1
chr15	6478769	6478786	0	126	28	1	1
chr15	6478801	6478836	0	149	5	1	1
chr15	6479750	6479769	0	139	15	1	1
chr15	6482935	6482964	8	2	144	6	2
chr15	6483348	6483359	0	151	3	1	1
chr15	6487717	6487818	0	0	154	0	0
chr15	6491683	6491694	0	134	20	1	1
chr15	6493511	6493550	2	107	45	2	1
chr15	6493638	6493685	6	116	32	5	2
chr15	6494612	6494655	4	25	125	3	1
chr15	6498033	6498044	0	139	15	1	1
chr15	6499193	6499222	11	104	39	5	1
chr15	6499222	6499263	11	48	95	6	1
chr15	6499335	6499346	1	150	3	2	1
chr15	6499368	6499399	10	81	63	3	1
chr15	6504530	6504541	0	124	30	1	1
chr15	6506687	6506710	19	124	11	2	1
chr15	6508109	6508124	1	143	10	2	1
chr15	6508904	6508915	0	151	3	1	1
chr15	6512657	6512666	0	146	8	1	1
chr15	6519831	6519842	0	150	4	1	1
chr15	6522602	6522613	0	103	51	1	1
chr15	6524603	6524620	0	116	38	1	1
chr15	6526253	6526298	20	19	115	5	1
chr15	6526299	6526326	5	81	68	3	1
chr15	6526850	6526889	14	44	96	6	1
chr15	6539583	6539614	3	50	101	4	2
chr15	6541397	6541408	0	151	3	1	1
chr15	6543136	6543147	0	141	13	1	1
chr15	6545670	6545685	0	75	79	1	1
chr15	6551536	6551579	7	39	108	5	2
chr15	6551739	6551758	0	150	4	1	1
chr15	6553526	6553579	3	6	145	3	1
chr15	6555258	6555301	9	29	116	5	1
chr15	6559019	6559036	1	130	23	2	1
chr15	6560264	6560275	0	148	6	1	1
chr15	6562006	6562041	9	18	127	5	2
chr15	6565984	6565995	0	142	12	1	1
chr15	6566364	6566379	0	103	51	1	1
chr15	6566417	6566428	0	141	13	1	1
chr15	6566452	6566463	0	123	31	1	1
chr15	6566471	6566488	0	151	3	1	1
chr15	6567776	6567821	12	45	97	6	2
chr15	6567935	6567946	0	154	0	1	1
chr15	6568959	6568970	0	142	12	1	1
chr15	6570672	6570707	11	73	70	3	1
chr15	6572029	6572040	0	146	8	1	1
chr15	6575436	6575447	0	134	20	1	1
chr15	6578476	6578487	2	22	130	2	1
chr15	6581728	6581752	0	132	22	1	1
chr15	6581765	6581776	0	140	14	1	1
chr15	6583738	6583749	0	137	17	1	1
chr15	6585187	6585230	8	5	141	5	1
chr15	6589042	6589053	0	147	7	1	1
chr15	6592127	6592138	0	112	42	1	1
chr15	6592223	6592254	1	125	28	3	2
chr15	6592810	6592824	0	128	26	1	1
chr15	6604467	6604478	0	136	18	1	1
chr15	6615821	6615832	0	141	13	1	1
chr15	6615836	6615850	0	141	13	1	1
chr15	6617019	6617030	0	154	0	1	1
chr15	6618964	6618975	0	135	19	1	1
chr15	6619656	6619667	1	150	3	2	1
chr15	6623503	6623540	9	59	86	4	1
chr15	6627423	6627434	0	148	6	1	1
chr15	6627963	6627980	0	148	6	1	1
chr15	6628022	6628036	0	132	22	1	1
chr15	6628433	6628446	6	76	72	3	1
chr15	6628488	6628505	0	78	76	1	1
chr15	6630050	6630061	0	154	0	1	1
chr15	6630132	6630143	0	153	1	1	1
chr15	6632583	6632594	0	138	16	1	1
chr15	6633165	6633206	10	52	92	6	1
chr15	6633869	6633916	2	10	142	3	1
chr15	6635006	6635020	0	149	5	1	1
chr15	6636068	6636079	0	145	9	1	1
chr15	6636083	6636094	0	144	10	1	1
chr15	6637425	6637436	0	121	33	1	1
chr15	6639103	6639150	4	1	149	2	1
chr15	6639949	6639960	0	153	1	1	1
chr15	6640958	6640989	4	102	48	3	1
chr15	6642031	6642045	0	139	15	1	1
chr15	6642512	6642523	0	146	8	1	1
chr15	6642794	6642817	0	145	9	1	1
chr15	6645932	6645943	0	131	23	1	1
chr15	6645988	6646001	1	145	8	2	1
chr15	6646612	6646631	2	136	16	2	1
chr15	6647704	6647717	1	65	88	2	1
chr15	6647822	6647833	0	75	79	1	1
chr15	6650062	6650076	0	134	20	1	1
chr15	6650272	6650283	0	135	19	1	1
chr15	6656363	6656377	0	101	53	1	1
chr15	6656429	6656446	0	33	121	1	1
chr15	6657082	6657093	0	152	2	1	1
chr15	6657433	6657444	0	135	19	1	1
chr15	6657637	6657648	0	151	3	1	1
chr15	6657650	6657661	0	151	3	1	1
chr15	6661139	6661158	0	144	10	1	1
chr15	6662381	6662392	0	144	10	1	1
chr15	6663367	6663378	0	127	27	1	1
chr15	6663395	6663430	1	146	7	2	1
chr15	6665975	6665994	0	87	67	1	1
chr15	6666999	6667022	0	114	40	1	1
chr15	6671055	6671076	5	86	63	5	1
chr15	6674615	6674626	0	148	6	1	1
chr15	6679039	6679056	0	151	3	1	1
chr15	6679304	6679318	0	151	3	1	1
chr15	6679720	6679743	1	130	23	2	1
chr15	6687242	6687253	0	153	1	1	1
chr15	6687613	6687624	0	130	24	1	1
chr15	6689921	6689950	4	82	68	3	1
chr15	6701404	6701415	0	154	0	1	1
chr15	6701415	6701426	1	151	2	2	1
chr15	6702631	6702650	0	149	5	1	1
chr15	6706213	6706224	0	144	10	1	1
chr15	6707255	6707266	0	124	30	1	1
chr15	6707780	6707791	0	150	4	1	1
chr15	6707967	6707981	0	112	42	1	1
chr15	6711069	6711084	0	146	8	1	1
chr15	6712992	6713003	0	141	13	1	1
chr15	6718996	6719027	6	101	47	4	1
chr15	6720768	6720799	30	14	110	4	1
chr15	6720800	6720823	2	5	147	2	1
chr15	6722793	6722807	0	149	5	1	1
chr15	6723674	6723693	4	127	23	3	1
chr15	6725093	6725104	0	153	1	1	1
chr15	6726553	6726564	0	154	0	1	1
chr15	6727110	6727137	4	100	50	3	1
chr15	6729417	6729432	0	153	1	1	1
chr15	6731012	6731033	2	125	27	2	1
chr15	6731823	6731850	0	6	148	1	1
chr15	6731850	6731879	3	51	100	3	1
chr15	6734949	6734960	0	140	14	1	1
chr15	6738760	6738771	0	154	0	1	1
chr15	6739018	6739043	4	133	17	2	1
chr15	6744679	6744696	1	141	12	2	1
chr15	6747323	6747334	0	153	1	1	1
chr15	6748593	6748604	0	152	2	1	1
chr15	6749013	6749028	0	142	12	1	1
chr15	6749035	6749046	0	144	10	1	1
chr15	6749061	6749081	0	143	11	1	1
chr15	6749757	6749772	0	130	24	1	1
chr15	6750102	6750122	2	150	2	2	1
chr15	6751521	6751532	0	152	2	1	1
chr15	6753362	6753405	5	27	122	3	1
chr15	6754750	6754761	0	147	7	1	1
chr15	6757717	6757728	0	151	3	1	1
chr15	6757873	6757884	0	152	2	1	1
chr15	6759102	6759115	1	132	21	2	1
chr15	6761272	6761286	0	152	2	1	1
chr15	6767351	6767362	0	152	2	1	1
chr15	6768674	6768685	1	142	11	2	1
chr15	6771419	6771430	0	152	2	1	1
chr15	6775736	6775747	0	152	2	1	1
chr15	6777737	6777752	0	151	3	1	1
chr15	6779444	6779455	0	144	10	1	1
chr15	6780751	6780774	1	141	12	2	1
chr15	6782599	6782610	0	145	9	1	1
chr15	6785517	6785528	0	151	3	1	1
chr15	6789646	6789665	0	148	6	1	1
chr15	6792121	6792136	2	141	11	2	1
chr15	6798287	6798320	8	79	67	4	1
chr15	6805441	6805464	0	150	4	1	1
chr15	6807611	6807634	0	137	17	1	1
chr15	6816388	6816415	3	114	37	3	1
chr15	6817610	6817624	0	150	4	1	1
chr15	6819223	6819250	19	25	110	3	1
chr15	6819250	6819293	15	33	106	4	1
chr15	6822756	6822787	7	88	59	5	1
chr15	6824694	6824711	1	110	43	2	1
chr15	6827539	6827550	0	152	2	1	1
chr15	6828854	6828865	0	125	29	1	1
chr15	6831172	6831216	1	116	37	2	1
chr15	6837203	6837218	0	152	2	1	1
chr15	6845727	6845738	0	152	2	1	1
chr15	6846586	6846645	4	131	19	3	1
chr15	6848715	6848726	0	154	0	1	1
chr15	6848771	6848785	0	152	2	1	1
chr15	6856731	6856742	0	153	1	1	1
chr15	6856937	6856948	0	152	2	1	1
chr15	6858256	6858301	6	26	122	4	1
chr15	6858607	6858642	0	0	154	0	0
chr15	6861146	6861157	0	128	26	1	1
chr15	6862417	6862428	0	154	0	1	1
chr15	6866071	6866082	0	149	5	1	1
chr15	6867338	6867389	4	87	63	3	1
chr15	6869154	6869169	2	58	94	2	1
chr15	6873303	6873317	0	5	149	1	1
chr15	6875321	6875362	3	97	54	4	2
chr15	6877378	6877411	3	88	63	3	1
chr15	6877668	6877683	0	145	9	1	1
chr15	6878716	6878731	0	135	19	1	1
chr15	6878734	6878748	0	134	20	1	1
chr15	6879026	6879037	0	136	18	1	1
chr15	6882226	6882237	0	154	0	1	1
chr15	6882642	6882653	0	153	1	1	1
chr15	6883907	6883922	2	82	70	2	1
chr15	6884502	6884513	0	147	7	1	1
chr15	6884617	6884632	0	140	14	1	1
chr15	6887709	6887723	0	151	3	1	1
chr15	6890226	6890240	38	63	53	3	1
chr15	6890241	6890279	10	68	76	8	2
chr15	6890653	6890710	1	0	153	1	0
chr15	6892264	6892315	4	127	23	6	3
chr15	6900008	6900022	1	109	44	2	1
chr15	6902035	6902054	1	109	44	2	1
chr15	6902667	6902682	0	153	1	1	1
chr15	6904218	6904232	1	130	23	2	1
chr15	6907742	6907753	0	146	8	1	1
chr15	6908123	6908168	10	34	110	4	1
chr15	6912089	6912120	7	20	127	4	1
chr15	6914531	6914542	0	146	8	1	1
chr15	6916032	6916046	0	153	1	1	1
chr15	6916417	6916440	0	149	5	1	1
chr15	6916439	6916450	0	151	3	1	1
chr15	6918796	6918810	0	130	24	1	1
chr15	6921851	6921870	0	152	2	1	1
chr15	6929084	6929131	12	108	34	7	3
chr15	6932142	6932153	0	86	68	1	1
chr15	6935848	6935862	0	151	3	1	1
chr15	6936009	6936023	0	145	9	1	1
chr15	6936103	6936114	0	136	18	1	1
chr15	6941552	6941563	0	151	3	1	1
chr15	6942064	6942078	0	126	28	1	1
chr15	6942134	6942145	0	134	20	1	1
chr15	6942331	6942384	0	0	154	0	0
chr15	6943780	6943799	0	140	14	1	1
chr15	6945394	6945435	5	58	91	5	2
chr15	6954095	6954106	0	150	4	1	1
chr15	6954971	6954986	0	142	12	1	1
chr15	6955943	6955966	0	115	39	1	1
chr15	6957555	6957570	0	150	4	1	1
chr15	6959614	6959637	0	153	1	1	1
chr15	6960472	6960517	3	19	132	3	1
chr15	6963846	6963863	0	145	9	1	1
chr15	6967681	6967696	0	148	6	1	1
chr15	6968984	6968995	0	134	20	1	1
chr15	6969973	6969984	0	152	2	1	1
chr15	6970599	6970610	0	151	3	1	1
chr15	6970978	6970989	0	152	2	1	1
chr15	6972056	6972071	1	141	12	2	1
chr15	6972151	6972166	0	152	2	1	1
chr15	6977646	6977663	6	111	37	3	1
chr15	6977663	6977678	8	82	64	3	1
chr15	6977678	6977723	25	16	113	5	1
chr15	6977724	6977735	0	100	54	1	1
chr15	6982254	6982277	0	26	128	1	1
chr15	6982338	6982349	0	112	42	1	1
chr15	6984136	6984147	0	152	2	1	1
chr15	6985977	6985994	3	71	80	2	1
chr15	6987897	6987908	0	124	30	1	1
chr15	6987959	6987976	0	70	84	1	1
chr15	6991886	6991897	0	136	18	1	1
chr15	6992378	6992389	0	153	1	1	1
chr15	6993059	6993092	10	26	118	4	1
chr15	6996938	6996952	0	145	9	1	1
chr15	6998040	6998051	0	152	2	1	1
chr15	7003113	7003124	0	145	9	1	1
chr15	7006583	7006612	5	98	51	3	1
chr15	7006705	7006776	4	84	66	6	4
chr15	7007396	7007443	21	16	117	4	1
chr15	7008230	7008244	0	128	26	1	1
chr15	7008253	7008264	0	130	24	1	1
chr15	7010112	7010123	1	135	18	2	1
chr15	7013555	7013566	0	146	8	1	1
chr15	7013976	7013987	0	151	3	1	1
chr15	7015366	7015379	2	133	19	2	1
chr15	7016748	7016759	1	106	47	2	1
chr15	7016929	7017060	0	0	154	0	0
chr15	7017060	7017146	4	0	150	4	0
chr15	7019409	7019448	11	66	77	3	1
chr15	7019463	7019483	1	150	3	2	1
chr15	7021958	7021969	0	154	0	1	1
chr15	7022751	7022771	0	153	1	1	1
chr15	7024132	7024157	1	96	57	2	1
chr15	7025140	7025151	0	126	28	1	1
chr15	7026135	7026149	0	122	32	1	1
chr15	7028597	7028608	0	149	5	1	1
chr15	7028873	7028916	14	35	105	4	1
chr15	7029927	7029938	0	151	3	1	1
chr15	7031291	7031340	11	13	130	6	1
chr15	7031684	7031715	1	140	13	3	2
chr15	7036130	7036141	0	148	6	1	1
chr15	7038460	7038495	4	68	82	3	1
chr15	7039995	7040006	0	148	6	1	1
chr15	7043937	7043980	8	36	110	4	1
chr15	7044013	7044060	2	35	117	3	2
chr15	7044865	7044879	0	134	20	1	1
chr15	7045157	7045168	0	153	1	1	1
chr15	7046567	7046578	0	136	18	1	1
chr15	7050416	7050436	0	151	3	1	1
chr15	7051197	7051208	0	141	13	1	1
chr15	7051578	7051589	0	147	7	1	1
chr15	7051634	7051651	0	142	12	1	1
chr15	7052028	7052067	0	116	38	2	2
chr15	7052578	7052597	0	120	34	1	1
chr15	7052680	7052727	8	6	140	4	1
chr15	7054715	7054726	0	153	1	1	1
chr15	7059625	7059644	0	135	19	1	1
chr15	7059731	7059746	1	125	28	2	1
chr15	7062890	7062925	9	55	90	5	1
chr15	7065733	7065746	9	79	66	4	1
chr15	7066000	7066050	2	2	150	2	1
chr15	7068017	7068028	0	136	18	1	1
chr15	7073287	7073302	0	142	12	1	1
chr15	7073500	7073514	0	154	0	1	1
chr15	7075923	7075942	0	106	48	1	1
chr15	7081627	7081662	8	83	63	4	1
chr15	7082614	7082627	0	129	25	1	1
chr15	7084539	7084556	3	134	17	4	1
chr15	7091049	7091060	0	150	4	1	1
chr15	7092283	7092294	0	141	13	1	1
chr15	7092299	7092310	0	149	5	1	1
chr15	7093908	7093955	0	0	154	0	0
chr15	7093975	7093986	0	16	138	1	1
chr15	7097270	7097287	2	128	24	2	1
chr15	7098136	7098147	0	58	96	1	1
chr15	7098148	7098177	5	45	104	4	1
chr15	7098714	7098735	4	110	40	3	1
chr15	7098969	7098996	0	154	0	1	1
chr15	7102471	7102545	14	5	135	4	1
chr15	7102742	7102769	0	146	8	1	1
chr15	7105530	7105541	0	146	8	1	1
chr15	7106119	7106130	0	115	39	1	1
chr15	7107037	7107048	0	154	0	1	1
chr15	7110923	7110960	12	47	95	4	2
chr15	7111610	7111659	2	135	17	4	2
chr15	7112084	7112095	0	151	3	1	1
chr15	7113134	7113145	0	134	20	1	1
chr15	7113161	7113172	0	141	13	1	1
chr15	7113380	7113397	0	142	12	1	1
chr15	7114624	7114659	3	82	69	4	1
chr15	7114852	7114865	0	135	19	1	1
chr15	7120650	7120661	1	128	25	2	1
chr15	7122437	7122458	3	115	36	3	1
chr15	7124523	7124570	1	17	136	2	1
chr15	7124707	7124762	4	72	78	4	2
chr15	7125923	7125940	0	140	14	1	1
chr15	7127743	7127757	0	151	3	1	1
chr15	7129111	7129122	0	75	79	1	1
chr15	7133364	7133378	0	107	47	1	1
chr15	7133979	7133990	0	137	17	1	1
chr15	7135265	7135284	0	136	18	1	1
chr15	7139474	7139488	0	148	6	1	1
chr15	7140263	7140282	0	108	46	1	1
chr15	7141790	7141801	0	126	28	1	1
chr15	7144634	7144658	0	151	3	1	1
chr15	7145977	7145988	0	146	8	1	1
chr15	7147908	7147952	0	106	48	1	1
chr15	7152188	7152199	0	143	11	1	1
chr15	7153185	7153208	3	110	41	3	1
chr15	7154897	7154911	0	140	14	1	1
chr15	7156785	7156802	0	144	10	1	1
chr15	7158765	7158784	4	116	34	4	1
chr15	7160470	7160481	0	139	15	1	1
chr15	7161251	7161266	0	149	5	1	1
chr15	7161495	7161506	0	84	70	1	1
chr15	7161824	7161835	0	131	23	1	1
chr15	7162502	7162516	0	144	10	1	1
chr15	7164427	7164438	0	131	23	1	1
chr15	7165230	7165241	0	141	13	1	1
chr15	7165577	7165612	6	62	86	3	1
chr15	7170240	7170281	17	51	86	5	1
chr15	7173679	7173690	0	53	101	1	1
chr15	7176573	7176599	1	101	52	2	1
chr15	7176966	7176980	0	130	24	1	1
chr15	7179659	7179678	0	74	80	1	1
chr15	7185314	7185329	1	149	4	2	1
chr15	7185771	7185786	0	136	18	1	1
chr15	7192623	7192643	0	110	44	1	1
chr15	7194006	7194017	0	146	8	1	1
chr15	7195626	7195650	0	145	9	1	1
chr15	7197941	7197955	0	147	7	1	1
chr15	7200212	7200226	0	136	18	1	1
chr15	7202889	7202908	0	0	154	0	0
chr15	7202909	7202948	0	0	154	0	0
chr15	7204852	7204863	0	137	17	1	1
chr15	7207239	7207262	0	144	10	1	1
chr15	7208238	7208251	0	141	13	1	1
chr15	7208727	7208742	0	130	24	1	1
chr15	7211657	7211676	0	138	16	1	1
chr15	7211915	7211930	0	132	22	1	1
chr15	7213395	7213456	0	0	154	0	0
chr15	7213475	7213486	10	56	88	5	1
chr15	7213492	7213547	6	48	100	7	2
chr15	7214414	7214427	4	122	28	5	1
chr15	7215852	7215881	0	150	4	1	1
chr15	7217583	7217594	0	86	68	1	1
chr15	7217606	7217650	5	80	69	4	2
chr15	7219562	7219581	1	125	28	2	1
chr15	7221511	7221548	11	68	75	3	1
chr15	7224425	7224436	0	147	7	1	1
chr15	7225990	7226031	9	43	102	2	1
chr15	7228687	7228728	6	26	122	6	1
chr15	7228739	7228753	0	119	35	1	1
chr15	7229818	7229829	0	150	4	1	1
chr15	7233777	7233792	1	97	56	2	1
chr15	7238732	7238763	7	84	63	3	1
chr15	7238764	7238775	0	148	6	1	1
chr15	7242046	7242057	0	152	2	1	1
chr15	7242157	7242168	0	148	6	1	1
chr15	7244204	7244215	1	147	6	2	1
chr15	7247445	7247456	0	148	6	1	1
chr15	7252775	7252842	10	13	131	5	1
chr15	7255675	7255708	11	51	92	5	1
chr15	7256298	7256309	0	144	10	1	1
chr15	7256600	7256623	0	148	6	1	1
chr15	7262957	7263000	4	129	21	5	2
chr15	7266073	7266084	0	153	1	1	1
chr15	7268035	7268046	0	146	8	1	1
chr15	7269663	7269674	0	134	20	1	1
chr15	7270464	7270478	0	30	124	1	1
chr15	7271112	7271146	0	149	5	1	1
chr15	7273535	7273546	0	122	32	1	1
chr15	7287259	7287274	0	139	15	1	1
chr15	7288959	7288973	0	152	2	1	1
chr15	7289404	7289418	0	126	28	1	1
chr15	7291102	7291113	0	95	59	1	1
chr15	7293821	7293872	2	5	147	3	1
chr15	7302008	7302019	0	137	17	1	1
chr15	7303484	7303495	0	144	10	1	1
chr15	7307098	7307109	0	152	2	1	1
chr15	7307173	7307188	0	146	8	1	1
chr15	7307190	7307227	13	32	109	5	1
chr15	7307228	7307251	6	106	42	5	1
chr15	7308728	7308739	0	143	11	1	1
chr15	7309151	7309170	1	148	5	2	1
chr15	7311731	7311770	8	58	88	5	1
chr15	7318189	7318210	5	128	21	3	1
chr15	7323479	7323542	0	0	154	0	0
chr15	7325755	7325802	3	129	22	7	4
chr15	7325915	7325930	0	150	4	1	1
chr15	7326214	7326247	8	71	75	4	1
chr15	7327116	7327159	1	147	6	2	1
chr15	7327166	7327185	0	148	6	1	1
chr15	7328125	7328136	0	135	19	1	1
chr15	7330140	7330189	3	78	73	5	3
chr15	7330219	7330281	1	87	66	2	1
chr15	7330281	7330300	0	113	41	1	1
chr15	7335684	7335698	0	151	3	1	1
chr15	7336007	7336030	1	143	10	2	1
chr15	7336031	7336060	1	141	12	2	1
chr15	7337302	7337319	0	142	12	1	1
chr15	7337402	7337413	0	139	15	1	1
chr15	7340455	7340494	0	0	154	0	0
chr15	7344401	7344412	0	128	26	1	1
chr15	7354071	7354084	0	136	18	1	1
chr15	7354404	7354415	1	145	8	2	1
chr15	7355917	7355936	1	144	9	2	1
chr15	7359158	7359199	9	35	110	4	1
chr15	7359200	7359243	18	66	70	8	1
chr15	7359342	7359362	0	153	1	1	1
chr15	7365986	7365997	0	154	0	1	1
chr15	7368087	7368138	2	121	31	5	3
chr15	7370019	7370036	0	147	7	1	1
chr15	7374873	7374922	5	17	132	3	1
chr15	7375659	7375676	0	152	2	1	1
chr15	7376532	7376561	3	93	58	4	2
chr15	7376576	7376650	0	4	150	1	1
chr15	7379518	7379553	10	45	99	6	2
chr15	7384520	7384531	0	152	2	1	1
chr15	7387442	7387456	0	133	21	1	1
chr15	7387856	7387870	0	154	0	1	1
chr15	7390115	7390126	0	150	4	1	1
chr15	7391417	7391432	0	151	3	1	1
chr15	7392067	7392078	0	154	0	1	1
chr15	7392456	7392467	2	142	10	3	1
chr15	7393221	7393256	7	68	79	3	1
chr15	7393950	7393961	0	143	11	1	1
chr15	7401142	7401156	0	137	17	1	1
chr15	7401357	7401368	0	138	16	1	1
chr15	7401531	7401542	0	148	6	1	1
chr15	7402686	7402703	0	151	3	1	1
chr15	7408122	7408133	0	151	3	1	1
chr15	7411926	7411937	0	151	3	1	1
chr15	7413978	7413989	0	138	16	1	1
chr15	7415087	7415128	3	89	62	4	2
chr15	7415507	7415518	0	154	0	1	1
chr15	7418423	7418458	1	133	20	2	1
chr15	7418831	7418854	0	136	18	1	1
chr15	7419596	7419643	1	3	150	2	1
chr15	7420890	7420901	0	133	21	1	1
chr15	7421744	7421755	0	150	4	1	1
chr15	7424772	7424795	5	64	85	3	1
chr15	7426001	7426014	0	132	22	1	1
chr15	7428811	7428842	4	57	93	3	1
chr15	7429865	7429876	0	141	13	1	1
chr15	7431487	7431542	3	0	151	3	0
chr15	7432130	7432145	0	149	5	1	1
chr15	7438939	7438956	0	145	9	1	1
chr15	7439536	7439549	0	129	25	1	1
chr15	7444012	7444025	6	50	98	3	1
chr15	7444342	7444373	10	88	56	4	1
chr15	7444520	7444531	0	152	2	1	1
chr15	7446837	7446851	0	150	4	1	1
chr15	7453917	7453928	0	147	7	1	1
chr15	7454771	7454782	0	139	15	1	1
chr15	7460833	7460844	0	148	6	1	1
chr15	7461350	7461361	0	143	11	1	1
chr15	7463011	7463070	7	89	58	4	1
chr15	7467050	7467105	2	0	152	2	0
chr15	7467791	7467822	5	98	51	4	1
chr15	7468681	7468720	8	43	103	3	1
chr15	7470378	7470425	8	26	120	4	2
chr15	7471210	7471221	0	136	18	1	1
chr15	7471291	7471338	3	114	37	4	2
chr15	7472520	7472531	0	100	54	1	1
chr15	7472602	7472694	0	0	154	0	0
chr15	7475790	7475837	5	16	133	4	1
chr15	7483399	7483416	0	18	136	1	1
chr15	7483667	7483678	0	143	11	1	1
chr15	7484829	7484866	7	40	107	4	1
chr15	7485319	7485333	0	149	5	1	1
chr15	7486868	7486887	0	103	51	1	1
chr15	7486981	7486992	0	105	49	1	1
chr15	7488608	7488631	0	9	145	1	1
chr15	7491701	7491712	0	146	8	1	1
chr15	7498579	7498594	0	147	7	1	1
chr15	7500483	7500494	0	130	24	1	1
chr15	7503967	7503978	0	139	15	1	1
chr15	7504849	7504882	13	40	101	3	1
chr15	7506478	7506495	0	150	4	1	1
chr15	7506799	7506814	0	130	24	1	1
chr15	7506863	7506874	0	148	6	1	1
chr15	7509394	7509439	7	8	139	5	1
chr15	7510162	7510199	19	53	82	5	1
chr15	7510200	7510245	7	49	98	5	1
chr15	7511776	7511787	0	110	44	1	1
chr15	7512599	7512610	0	120	34	1	1
chr15	7513034	7513053	2	111	41	3	1
chr15	7513777	7513803	3	141	10	3	1
[truncated: 46,613 more rows]
