# Supplementary material for: A novel quantitative trait locus implicates Msh3 in the propensity for genome-wide short tandem repeat expansions in mice
Source: Genome Res. 2023 May;33(5):689–702. doi: 10.1101/gr.277576.122 (PMC10317118; doi:10.1101/gr.277576.122)
Supplement: Supplemental Material [file supp_gr.277576.122_Supplemental_code.zip › BXD-STR-Mutator-Manuscript-main/Ashbrook_Manuscript/data/by_loc_str/chr16.tsv]

chrom	pos	end	het	hom	nocall	n_unq_gt_w_het	n_unq_gt_wo_het
chr16	3001066	3001077	0	0	154	0	0
chr16	3002378	3002401	9	12	133	2	1
chr16	3005348	3005359	0	5	149	1	1
chr16	3011882	3011902	0	8	146	1	1
chr16	3014157	3014168	0	55	99	1	1
chr16	3014580	3014591	0	7	147	1	1
chr16	3015299	3015310	1	0	153	1	0
chr16	3015326	3015345	0	1	153	1	1
chr16	3015621	3015636	0	2	152	1	1
chr16	3015670	3015681	0	2	152	1	1
chr16	3016263	3016274	0	1	153	1	1
chr16	3016956	3016970	0	1	153	1	1
chr16	3017233	3017257	0	1	153	1	1
chr16	3017333	3017344	0	2	152	1	1
chr16	3034348	3034361	0	75	79	1	1
chr16	3036034	3036054	0	0	154	0	0
chr16	3036091	3036120	0	0	154	0	0
chr16	3036121	3036136	0	0	154	0	0
chr16	3056972	3056983	0	44	110	1	1
chr16	3065682	3065737	6	43	105	7	3
chr16	3065753	3065764	0	38	116	1	1
chr16	3065884	3065898	0	50	104	1	1
chr16	3065982	3066006	0	73	81	1	1
chr16	3067928	3067939	0	81	73	1	1
chr16	3080557	3080568	0	121	33	1	1
chr16	3081031	3081042	0	134	20	1	1
chr16	3082536	3082550	1	94	59	2	1
chr16	3082612	3082631	1	91	62	2	1
chr16	3091663	3091674	0	137	17	1	1
chr16	3091929	3091980	15	118	21	9	3
chr16	3094453	3094487	9	115	30	2	1
chr16	3097301	3097312	0	24	130	1	1
chr16	3107598	3107609	0	106	48	1	1
chr16	3109308	3109325	1	120	33	2	1
chr16	3110492	3110503	0	115	39	1	1
chr16	3120304	3120318	0	154	0	1	1
chr16	3120448	3120479	2	136	16	3	1
chr16	3123709	3123720	0	151	3	1	1
chr16	3123876	3123923	51	0	103	13	0
chr16	3125377	3125388	0	153	1	1	1
chr16	3127243	3127256	111	2	41	6	1
chr16	3127490	3127519	28	28	98	3	1
chr16	3128858	3128869	0	154	0	1	1
chr16	3138709	3138760	4	2	148	3	1
chr16	3139702	3139713	142	0	12	3	0
chr16	3140042	3140085	40	12	102	8	2
chr16	3140680	3140719	3	53	98	3	2
chr16	3140728	3140751	0	67	87	1	1
chr16	3143508	3143559	54	31	69	13	4
chr16	3144086	3144097	0	151	3	1	1
chr16	3144122	3144133	0	148	6	1	1
chr16	3144144	3144155	0	149	5	1	1
chr16	3144483	3144522	65	22	67	9	3
chr16	3145045	3145104	17	59	78	11	3
chr16	3151006	3151029	0	11	143	1	1
chr16	3153692	3153706	0	149	5	1	1
chr16	3154629	3154646	0	100	54	1	1
chr16	3155464	3155511	10	3	141	5	1
chr16	3155512	3155539	5	45	104	5	1
chr16	3155543	3155560	0	57	97	1	1
chr16	3163211	3163222	0	154	0	1	1
chr16	3167858	3167869	0	48	106	1	1
chr16	3170958	3170969	0	120	34	1	1
chr16	3172523	3172534	0	51	103	1	1
chr16	3172597	3172616	0	20	134	1	1
chr16	3173899	3173910	6	125	23	2	1
chr16	3176199	3176216	61	64	29	6	2
chr16	3178406	3178417	0	48	106	1	1
chr16	3242646	3242657	0	61	93	1	1
chr16	3243324	3243335	0	71	83	1	1
chr16	3245856	3245911	3	0	151	2	0
chr16	3245976	3245993	98	0	56	2	0
chr16	3253935	3253952	0	153	1	1	1
chr16	3255513	3255524	0	153	1	1	1
chr16	3256045	3256056	64	68	22	2	1
chr16	3259291	3259311	60	80	14	2	1
chr16	3259617	3259628	150	2	2	2	1
chr16	3262474	3262488	0	5	149	1	1
chr16	3262623	3262634	0	153	1	1	1
chr16	3263353	3263367	0	153	1	1	1
chr16	3264175	3264186	0	153	1	1	1
chr16	3264490	3264537	100	11	43	10	2
chr16	3264707	3264718	0	153	1	1	1
chr16	3265862	3265873	0	153	1	1	1
chr16	3267347	3267361	2	148	4	2	1
chr16	3272381	3272420	38	1	115	10	1
chr16	3273864	3273875	0	154	0	1	1
chr16	3275579	3275590	0	154	0	1	1
chr16	3276385	3276400	0	151	3	1	1
chr16	3279270	3279281	0	154	0	1	1
chr16	3281326	3281337	0	154	0	1	1
chr16	3286571	3286585	0	128	26	1	1
chr16	3288018	3288029	0	127	27	1	1
chr16	3292489	3292500	0	153	1	1	1
chr16	3293785	3293800	0	121	33	1	1
chr16	3293864	3293875	0	144	10	1	1
chr16	3295432	3295443	0	154	0	1	1
chr16	3298528	3298539	0	131	23	1	1
chr16	3303216	3303227	0	154	0	1	1
chr16	3310877	3310894	0	66	88	1	1
chr16	3310898	3310927	11	32	111	5	1
chr16	3310928	3310979	11	10	133	7	1
chr16	3311796	3311813	0	137	17	1	1
chr16	3312727	3312741	0	147	7	1	1
chr16	3315475	3315486	0	36	118	1	1
chr16	3321960	3321995	115	5	34	4	1
chr16	3322321	3322332	0	149	5	1	1
chr16	3322344	3322355	0	154	0	1	1
chr16	3322381	3322392	0	154	0	1	1
chr16	3322913	3322960	83	11	60	13	3
chr16	3325716	3325739	0	82	72	1	1
chr16	3325748	3325763	1	120	33	2	1
chr16	3325785	3325796	0	146	8	1	1
chr16	3326385	3326424	50	9	95	7	1
chr16	3326759	3326770	134	10	10	3	1
chr16	3327711	3327766	5	0	149	3	0
chr16	3337607	3337618	0	151	3	1	1
chr16	3339271	3339282	147	0	7	1	0
chr16	3342637	3342684	85	2	67	10	1
chr16	3342841	3342854	127	0	27	1	0
chr16	3344636	3344650	1	135	18	2	1
chr16	3346087	3346118	1	104	49	2	1
chr16	3346248	3346262	0	154	0	1	1
chr16	3356048	3356059	0	126	28	1	1
chr16	3357194	3357213	0	130	24	1	1
chr16	3358945	3358960	0	106	48	1	1
chr16	3369293	3369312	1	12	141	2	1
chr16	3372115	3372149	14	118	22	2	1
chr16	3374622	3374673	3	108	43	6	3
chr16	3378541	3378564	1	129	24	2	1
chr16	3391065	3391076	0	40	114	1	1
chr16	3391443	3391460	2	76	76	3	1
chr16	3393029	3393040	0	120	34	1	1
chr16	3393503	3393514	0	127	27	1	1
chr16	3406153	3406164	0	134	20	1	1
chr16	3408061	3408080	1	141	12	2	1
chr16	3408321	3408384	6	98	50	5	3
chr16	3417090	3417101	0	133	21	1	1
chr16	3426013	3426033	0	3	151	1	1
chr16	3427702	3427715	2	131	21	3	1
chr16	3444728	3444739	0	33	121	1	1
chr16	3445048	3445067	0	30	124	1	1
chr16	3445648	3445659	0	22	132	1	1
chr16	3445805	3445816	0	20	134	1	1
chr16	3445858	3445869	0	20	134	1	1
chr16	3446243	3446254	0	26	128	1	1
chr16	3446289	3446304	0	26	128	1	1
chr16	3446575	3446594	0	30	124	1	1
chr16	3446611	3446622	0	31	123	1	1
chr16	3447326	3447337	0	68	86	1	1
chr16	3447751	3447762	0	127	27	1	1
chr16	3459504	3459527	0	148	6	1	1
chr16	3462188	3462199	2	149	3	3	1
chr16	3477017	3477042	26	83	45	4	1
chr16	3477745	3477756	0	108	46	1	1
chr16	3481564	3481599	92	17	45	6	1
chr16	3482006	3482041	1	120	33	2	1
chr16	3483967	3483978	1	148	5	2	1
chr16	3484025	3484039	0	151	3	1	1
chr16	3484122	3484136	0	151	3	1	1
chr16	3484229	3484240	1	150	3	2	1
chr16	3484349	3484360	0	142	12	1	1
chr16	3484585	3484599	0	121	33	1	1
chr16	3487911	3487922	0	127	27	1	1
chr16	3488045	3488064	6	26	122	4	1
chr16	3488064	3488103	26	18	110	4	1
chr16	3489514	3489551	11	26	117	5	1
chr16	3492748	3492762	48	61	45	2	1
chr16	3492763	3492774	1	146	7	2	1
chr16	3494585	3494596	0	148	6	1	1
chr16	3496733	3496744	0	139	15	1	1
chr16	3497176	3497215	81	27	46	6	1
chr16	3497243	3497278	0	132	22	1	1
chr16	3497324	3497335	132	13	9	4	1
chr16	3497359	3497370	0	33	121	1	1
chr16	3497518	3497531	1	87	66	2	1
chr16	3497751	3497762	0	152	2	1	1
chr16	3497984	3497999	0	35	119	1	1
chr16	3498026	3498081	3	91	60	3	1
chr16	3511923	3511934	0	117	37	1	1
chr16	3511993	3512006	0	63	91	1	1
chr16	3514840	3514855	0	152	2	1	1
chr16	3517369	3517380	0	151	3	1	1
chr16	3518561	3518572	0	154	0	1	1
chr16	3532669	3532680	0	137	17	1	1
chr16	3535303	3535330	1	141	12	2	1
chr16	3540057	3540100	6	31	117	5	2
chr16	3541568	3541579	0	124	30	1	1
chr16	3545876	3545907	62	68	24	3	1
chr16	3553496	3553527	0	108	46	1	1
chr16	3554201	3554214	0	134	20	1	1
chr16	3558492	3558503	0	129	25	1	1
chr16	3559634	3559645	0	129	25	1	1
chr16	3559749	3559760	0	146	8	1	1
chr16	3571610	3571621	0	122	32	1	1
chr16	3575777	3575794	0	145	9	1	1
chr16	3591424	3591471	10	29	115	5	1
chr16	3591615	3591634	0	153	1	1	1
chr16	3591778	3591815	19	44	91	6	1
chr16	3591815	3591828	1	142	11	2	1
chr16	3591832	3591843	0	115	39	1	1
chr16	3594292	3594330	4	136	14	4	2
chr16	3594797	3594808	0	145	9	1	1
chr16	3594924	3594947	0	145	9	1	1
chr16	3598591	3598602	0	154	0	1	1
chr16	3598791	3598838	9	140	5	6	3
chr16	3599582	3599593	1	147	6	2	1
chr16	3601988	3601999	0	150	4	1	1
chr16	3603287	3603301	0	151	3	1	1
chr16	3603652	3603667	1	76	77	2	1
chr16	3603807	3603818	0	149	5	1	1
chr16	3611646	3611691	8	18	128	3	1
chr16	3612537	3612556	0	146	8	1	1
chr16	3612685	3612696	0	149	5	1	1
chr16	3612731	3612742	0	147	7	1	1
chr16	3617915	3617926	0	149	5	1	1
chr16	3633741	3633752	0	154	0	1	1
chr16	3636796	3636835	3	123	28	4	2
chr16	3639113	3639124	9	116	29	5	1
chr16	3639125	3639170	14	39	101	5	2
chr16	3639298	3639309	0	152	2	1	1
chr16	3640007	3640018	0	154	0	1	1
chr16	3640819	3640833	0	151	3	1	1
chr16	3664037	3664048	0	101	53	1	1
chr16	3678880	3678895	0	141	13	1	1
chr16	3681073	3681084	0	103	51	1	1
chr16	3681160	3681187	0	94	60	1	1
chr16	3683451	3683465	0	151	3	1	1
chr16	3697017	3697028	0	131	23	1	1
chr16	3698256	3698275	0	134	20	1	1
chr16	3700782	3700811	0	147	7	1	1
chr16	3702637	3702656	1	140	13	3	2
chr16	3705661	3705680	0	141	13	1	1
chr16	3711443	3711454	0	153	1	1	1
chr16	3714490	3714501	0	144	10	1	1
chr16	3714841	3714852	0	130	24	1	1
chr16	3717017	3717032	1	111	42	2	1
chr16	3717042	3717053	0	84	70	1	1
chr16	3719159	3719226	0	0	154	0	0
chr16	3719556	3719583	0	149	5	1	1
chr16	3723059	3723070	0	139	15	1	1
chr16	3725006	3725017	0	152	2	1	1
chr16	3731511	3731522	0	112	42	1	1
chr16	3732075	3732086	0	129	25	1	1
chr16	3732732	3732743	0	151	3	1	1
chr16	3734237	3734251	0	134	20	1	1
chr16	3734503	3734518	0	121	33	1	1
chr16	3734657	3734694	11	50	93	4	1
chr16	3736660	3736683	14	98	42	5	1
chr16	3737591	3737624	3	73	78	3	1
chr16	3737907	3737918	0	150	4	1	1
chr16	3739625	3739649	0	144	10	1	1
chr16	3742426	3742440	0	144	10	1	1
chr16	3743004	3743015	0	140	14	1	1
chr16	3747679	3747690	0	95	59	1	1
chr16	3750371	3750382	0	135	19	1	1
chr16	3751957	3751968	0	152	2	1	1
chr16	3773623	3773637	0	151	3	1	1
chr16	3775577	3775588	0	131	23	1	1
chr16	3775875	3775889	0	133	21	1	1
chr16	3776261	3776278	0	136	18	1	1
chr16	3777541	3777584	7	28	119	3	1
chr16	3777960	3777971	0	141	13	1	1
chr16	3778048	3778059	0	136	18	1	1
chr16	3779641	3779655	0	150	4	2	2
chr16	3779657	3779671	0	151	3	1	1
chr16	3779732	3779759	0	152	2	1	1
chr16	3782535	3782550	1	82	71	2	1
chr16	3783128	3783147	0	154	0	1	1
chr16	3783163	3783198	0	153	1	1	1
chr16	3783576	3783587	0	141	13	1	1
chr16	3787760	3787777	2	111	41	2	1
chr16	3788284	3788335	10	90	54	9	4
chr16	3789828	3789847	0	130	24	1	1
chr16	3790452	3790466	0	148	6	1	1
chr16	3791725	3791736	0	143	11	1	1
chr16	3791742	3791753	0	140	14	1	1
chr16	3791973	3791987	0	131	23	1	1
chr16	3792704	3792715	0	146	8	1	1
chr16	3792737	3792748	0	149	5	1	1
chr16	3798836	3798847	0	142	12	1	1
chr16	3800685	3800696	0	120	34	1	1
chr16	3806692	3806711	0	143	11	1	1
chr16	3807162	3807185	2	122	30	2	1
chr16	3812266	3812277	0	138	16	1	1
chr16	3812430	3812461	3	138	13	3	2
chr16	3812998	3813009	0	153	1	1	1
chr16	3816416	3816455	0	140	14	1	1
chr16	3816472	3816491	0	153	1	1	1
chr16	3818668	3818682	0	150	4	1	1
chr16	3819361	3819372	0	142	12	1	1
chr16	3820482	3820493	0	154	0	1	1
chr16	3820786	3820825	7	54	93	4	2
chr16	3824457	3824471	0	98	56	1	1
chr16	3824653	3824667	0	125	29	1	1
chr16	3827032	3827043	0	140	14	1	1
chr16	3829036	3829065	4	86	64	3	1
chr16	3829066	3829079	1	124	29	2	1
chr16	3831138	3831193	7	33	114	5	2
chr16	3831217	3831240	3	62	89	3	1
chr16	3831705	3831719	0	128	26	1	1
chr16	3833989	3834003	0	143	11	1	1
chr16	3836003	3836017	1	135	18	2	1
chr16	3836613	3836672	11	72	71	6	3
chr16	3841131	3841150	0	152	2	1	1
chr16	3842576	3842605	1	105	48	2	1
chr16	3842705	3842744	0	112	42	2	2
chr16	3844246	3844285	13	49	92	4	1
chr16	3845757	3845772	0	152	2	1	1
chr16	3846300	3846311	0	142	12	1	1
chr16	3846335	3846346	0	133	21	1	1
chr16	3848515	3848526	0	128	26	1	1
chr16	3850330	3850341	0	152	2	1	1
chr16	3850397	3850408	0	153	1	1	1
chr16	3850453	3850464	1	152	1	2	1
chr16	3850508	3850521	1	143	10	2	1
chr16	3851936	3851950	1	145	8	2	1
chr16	3853704	3853755	4	83	67	5	3
chr16	3855091	3855102	0	87	67	1	1
chr16	3855410	3855435	6	82	66	4	1
chr16	3870987	3871010	0	153	1	1	1
chr16	3871031	3871048	1	123	30	2	1
chr16	3871690	3871707	1	132	21	2	1
chr16	3875275	3875286	1	139	14	2	1
chr16	3875333	3875400	11	92	51	12	5
chr16	3877635	3877660	2	99	53	3	1
chr16	3877801	3877812	0	154	0	1	1
chr16	3879314	3879325	0	138	16	1	1
chr16	3879505	3879538	10	86	58	4	1
chr16	3879631	3879648	0	152	2	1	1
chr16	3884427	3884438	0	143	11	1	1
chr16	3888489	3888504	0	146	8	1	1
chr16	3889532	3889543	0	151	3	1	1
chr16	3893179	3893190	0	143	11	1	1
chr16	3898160	3898171	0	153	1	1	1
chr16	3905781	3905792	0	153	1	1	1
chr16	3905968	3905983	0	152	2	1	1
chr16	3906086	3906097	0	152	2	1	1
chr16	3907106	3907117	0	148	6	1	1
chr16	3907200	3907215	0	142	12	1	1
chr16	3909554	3909565	0	150	4	1	1
chr16	3910292	3910303	0	141	13	1	1
chr16	3913110	3913129	0	129	25	1	1
chr16	3914706	3914721	4	104	46	4	1
chr16	3916261	3916272	0	148	6	1	1
chr16	3917099	3917110	0	142	12	1	1
chr16	3917196	3917207	0	133	21	1	1
chr16	3918365	3918380	1	150	3	2	1
chr16	3922068	3922082	0	118	36	1	1
chr16	3923300	3923311	0	147	7	1	1
chr16	3923416	3923437	2	125	27	3	1
chr16	3924738	3924769	1	147	6	2	1
chr16	3926070	3926085	0	151	3	1	1
chr16	3927364	3927381	0	127	27	1	1
chr16	3928269	3928280	0	3	151	1	1
chr16	3929987	3930006	0	144	10	1	1
chr16	3936659	3936673	0	149	5	1	1
chr16	3941184	3941203	1	110	43	2	1
chr16	3943004	3943023	0	97	57	1	1
chr16	3943469	3943480	0	150	4	1	1
chr16	3944674	3944736	4	8	142	4	1
chr16	3944739	3944759	1	142	11	2	1
chr16	3945614	3945629	0	132	22	1	1
chr16	3951164	3951175	0	153	1	1	1
chr16	3952021	3952044	0	119	35	1	1
chr16	3952058	3952093	2	61	91	2	1
chr16	3955976	3955995	0	151	3	1	1
chr16	3959939	3959956	4	86	64	3	1
chr16	3962049	3962060	0	137	17	1	1
chr16	3962956	3962987	8	116	30	2	1
chr16	3965948	3965963	0	132	22	1	1
chr16	3967378	3967393	0	120	34	1	1
chr16	3967575	3967586	0	139	15	1	1
chr16	3969058	3969081	1	142	11	2	1
chr16	3969256	3969267	0	136	18	1	1
chr16	3969744	3969755	0	148	6	1	1
chr16	3971873	3971890	6	2	146	4	1
chr16	3972013	3972046	13	0	141	4	0
chr16	3972084	3972135	6	2	146	6	1
chr16	3973716	3973747	1	113	40	3	2
chr16	3977763	3977776	1	144	9	2	1
chr16	3978917	3978934	0	140	14	1	1
chr16	3979128	3979143	0	126	28	1	1
chr16	3989789	3989800	0	146	8	1	1
chr16	3993430	3993445	0	150	4	1	1
chr16	3993851	3993868	0	144	10	1	1
chr16	3996735	3996746	0	142	12	1	1
chr16	3998473	3998484	0	144	10	1	1
chr16	4004897	4004926	0	151	3	1	1
chr16	4005357	4005368	0	106	48	1	1
chr16	4007307	4007318	0	135	19	1	1
chr16	4007444	4007493	0	3	151	1	1
chr16	4008825	4008840	0	148	6	1	1
chr16	4010621	4010668	5	28	121	4	2
chr16	4011101	4011132	1	142	11	2	1
chr16	4012144	4012155	0	152	2	1	1
chr16	4013818	4013871	5	2	147	4	1
chr16	4014753	4014764	0	8	146	1	1
chr16	4018509	4018523	0	153	1	1	1
chr16	4018995	4019030	4	60	90	2	1
chr16	4019855	4019866	3	124	27	2	1
chr16	4019985	4019999	0	147	7	1	1
chr16	4020473	4020484	0	140	14	1	1
chr16	4020682	4020702	0	152	2	1	1
chr16	4020708	4020719	0	154	0	1	1
chr16	4021028	4021067	0	146	8	1	1
chr16	4021211	4021225	0	62	92	1	1
chr16	4021528	4021543	0	144	10	1	1
chr16	4024024	4024035	0	113	41	1	1
chr16	4024083	4024094	0	127	27	1	1
chr16	4025555	4025570	0	120	34	1	1
chr16	4026402	4026421	0	135	19	1	1
chr16	4026536	4026555	2	110	42	2	1
chr16	4029129	4029140	0	152	2	1	1
chr16	4032845	4032868	0	106	48	1	1
chr16	4050293	4050304	0	134	20	1	1
chr16	4050756	4050767	0	142	12	1	1
chr16	4052073	4052096	1	114	39	2	1
chr16	4053657	4053668	0	148	6	1	1
chr16	4055232	4055243	0	108	46	1	1
chr16	4057936	4057947	0	136	18	1	1
chr16	4062120	4062131	0	149	5	1	1
chr16	4064073	4064084	0	121	33	1	1
chr16	4064362	4064373	0	140	14	1	1
chr16	4064827	4064858	4	83	67	3	1
chr16	4065750	4065793	3	5	146	3	1
chr16	4069709	4069720	1	140	13	2	1
chr16	4073266	4073285	0	142	12	1	1
chr16	4075095	4075116	2	127	25	3	1
chr16	4075886	4075899	1	142	11	2	1
chr16	4079417	4079448	3	140	11	3	1
chr16	4082741	4082752	0	147	7	1	1
chr16	4083645	4083664	3	110	41	4	1
chr16	4083677	4083688	0	88	66	1	1
chr16	4084477	4084488	0	147	7	1	1
chr16	4085116	4085130	0	152	2	1	1
chr16	4085459	4085470	0	153	1	1	1
chr16	4087094	4087105	0	95	59	1	1
chr16	4091834	4091845	0	141	13	1	1
chr16	4092756	4092767	0	121	33	1	1
chr16	4093995	4094006	0	130	24	1	1
chr16	4096958	4096973	0	56	98	1	1
chr16	4099615	4099666	1	3	150	2	1
chr16	4100117	4100148	2	85	67	2	1
chr16	4101007	4101036	5	0	149	2	0
chr16	4101171	4101182	0	97	57	1	1
chr16	4105136	4105180	1	134	19	3	2
chr16	4105968	4105979	0	139	15	1	1
chr16	4106089	4106143	8	105	41	6	2
chr16	4106545	4106559	0	128	26	1	1
chr16	4106675	4106686	0	132	22	1	1
chr16	4109018	4109029	0	140	14	1	1
chr16	4111220	4111231	0	150	4	1	1
chr16	4111991	4112008	0	150	4	1	1
chr16	4112850	4112864	0	137	17	1	1
chr16	4113503	4113514	0	54	100	1	1
chr16	4116996	4117049	2	2	150	4	2
chr16	4117989	4118003	0	139	15	1	1
chr16	4118810	4118821	1	142	11	2	1
chr16	4128125	4128149	0	143	11	1	1
chr16	4128695	4128710	0	150	4	1	1
chr16	4129292	4129303	0	140	14	1	1
chr16	4135456	4135479	1	138	15	2	1
chr16	4141612	4141627	0	151	3	1	1
chr16	4142091	4142105	0	150	4	1	1
chr16	4143131	4143145	0	152	2	1	1
chr16	4143664	4143699	7	55	92	5	1
chr16	4146076	4146093	0	150	4	1	1
chr16	4155605	4155619	0	135	19	1	1
chr16	4155763	4155778	0	138	16	1	1
chr16	4157629	4157640	0	138	16	1	1
chr16	4158487	4158498	0	152	2	1	1
chr16	4161387	4161406	0	146	8	1	1
chr16	4161411	4161430	0	139	15	1	1
chr16	4169038	4169053	0	143	11	1	1
chr16	4172038	4172109	1	5	148	4	3
chr16	4172800	4172811	0	143	11	1	1
chr16	4173622	4173641	0	123	31	1	1
chr16	4173641	4173654	9	116	29	3	1
chr16	4175595	4175609	0	151	3	1	1
chr16	4176558	4176573	0	142	12	1	1
chr16	4179272	4179286	0	139	15	1	1
chr16	4180534	4180549	0	141	13	1	1
chr16	4182701	4182716	0	150	4	1	1
chr16	4183312	4183329	0	146	8	1	1
chr16	4183335	4183354	0	152	2	1	1
chr16	4183964	4183975	0	149	5	1	1
chr16	4184110	4184121	0	153	1	1	1
chr16	4184467	4184478	0	154	0	1	1
chr16	4188519	4188530	0	145	9	1	1
chr16	4189724	4189744	0	116	38	1	1
chr16	4191324	4191337	8	60	86	4	1
chr16	4191348	4191383	14	43	97	4	1
chr16	4193161	4193172	0	129	25	1	1
chr16	4195299	4195310	0	146	8	1	1
chr16	4195363	4195374	1	147	6	2	1
chr16	4196230	4196243	0	136	18	1	1
chr16	4196923	4196934	0	148	6	1	1
chr16	4198303	4198314	0	153	1	1	1
chr16	4198349	4198360	0	153	1	1	1
chr16	4200276	4200287	0	153	1	1	1
chr16	4203877	4203906	0	154	0	1	1
chr16	4204947	4204964	0	152	2	1	1
chr16	4210968	4210983	13	7	134	4	2
chr16	4211451	4211462	8	60	86	3	1
chr16	4213433	4213447	1	109	44	2	1
chr16	4213686	4213697	0	29	125	1	1
chr16	4213701	4213712	0	29	125	1	1
chr16	4213771	4213797	0	34	120	1	1
chr16	4217117	4217128	1	96	57	2	1
chr16	4217135	4217188	1	0	153	1	0
chr16	4218621	4218632	0	142	12	1	1
chr16	4219033	4219064	13	71	70	4	1
chr16	4219262	4219321	5	76	73	4	2
chr16	4221351	4221362	0	143	11	1	1
chr16	4221894	4221905	0	132	22	1	1
chr16	4225093	4225126	5	76	73	3	1
chr16	4227323	4227354	0	152	2	1	1
chr16	4228510	4228539	11	82	61	5	1
chr16	4230046	4230057	0	123	31	1	1
chr16	4232758	4232772	0	131	23	1	1
chr16	4233387	4233402	0	142	12	1	1
chr16	4234989	4235012	0	141	13	1	1
chr16	4235015	4235038	1	141	12	2	1
chr16	4236687	4236732	9	26	119	4	1
chr16	4237479	4237490	0	151	3	1	1
chr16	4239199	4239248	12	20	122	6	1
chr16	4240433	4240452	0	140	14	1	1
chr16	4240645	4240659	0	133	21	1	1
chr16	4241992	4242003	0	154	0	1	1
chr16	4242013	4242024	0	152	2	1	1
chr16	4246027	4246070	8	101	45	5	2
chr16	4252524	4252557	7	77	70	5	1
chr16	4252769	4252784	0	115	39	1	1
chr16	4253117	4253128	0	146	8	1	1
chr16	4256401	4256427	0	141	13	2	2
chr16	4257161	4257172	0	154	0	1	1
chr16	4257197	4257232	0	140	14	1	1
chr16	4257984	4258031	9	75	70	6	3
chr16	4258917	4258928	0	126	28	1	1
chr16	4259303	4259317	0	147	7	1	1
chr16	4259509	4259520	0	122	32	1	1
chr16	4259716	4259736	0	138	16	1	1
chr16	4259777	4259788	0	125	29	1	1
chr16	4261203	4261230	0	95	59	1	1
chr16	4266062	4266077	2	60	92	2	1
chr16	4266785	4266799	0	107	47	1	1
chr16	4267268	4267287	0	128	26	1	1
chr16	4269288	4269299	0	136	18	1	1
chr16	4270842	4270871	4	108	42	2	1
chr16	4271920	4271931	0	145	9	1	1
chr16	4273777	4273788	1	116	37	2	1
chr16	4274699	4274764	8	87	59	6	3
chr16	4274862	4274873	0	138	16	1	1
chr16	4275834	4275853	0	144	10	1	1
chr16	4275881	4275895	0	149	5	1	1
chr16	4277736	4277765	8	79	67	4	1
chr16	4282402	4282419	0	153	1	1	1
chr16	4282516	4282539	0	148	6	1	1
chr16	4282541	4282552	0	152	2	1	1
chr16	4282750	4282799	19	26	109	6	1
chr16	4286992	4287015	0	131	23	1	1
chr16	4289804	4289818	0	133	21	1	1
chr16	4290169	4290182	0	62	92	1	1
chr16	4290656	4290670	0	133	21	1	1
chr16	4291599	4291610	0	88	66	1	1
chr16	4294561	4294594	5	93	56	3	1
chr16	4294597	4294616	0	142	12	1	1
chr16	4294932	4294967	1	106	47	3	2
chr16	4296964	4296978	0	150	4	1	1
chr16	4300802	4300813	0	146	8	1	1
chr16	4302423	4302434	0	145	9	1	1
chr16	4302500	4302511	0	151	3	1	1
chr16	4302523	4302534	0	151	3	1	1
chr16	4304920	4304934	0	153	1	1	1
chr16	4305158	4305169	0	150	4	1	1
chr16	4308550	4308569	0	154	0	1	1
chr16	4312411	4312422	0	136	18	1	1
chr16	4315910	4315921	0	154	0	1	1
chr16	4316602	4316641	0	130	24	1	1
chr16	4317975	4317990	0	141	13	1	1
chr16	4318977	4319028	9	15	130	5	2
chr16	4321781	4321792	0	147	7	1	1
chr16	4322794	4322839	14	74	66	6	2
chr16	4322840	4322855	1	148	5	2	1
chr16	4323296	4323315	0	142	12	1	1
chr16	4323696	4323759	0	0	154	0	0
chr16	4325228	4325265	8	15	131	4	1
chr16	4325266	4325281	2	94	58	3	1
chr16	4325388	4325407	0	115	39	1	1
chr16	4327382	4327447	4	0	150	3	0
chr16	4327448	4327465	0	122	32	1	1
chr16	4328444	4328455	0	152	2	1	1
chr16	4331256	4331273	0	136	18	1	1
chr16	4331292	4331305	0	136	18	1	1
chr16	4332603	4332614	0	149	5	1	1
chr16	4336836	4336851	0	154	0	1	1
chr16	4337620	4337663	7	0	147	4	0
chr16	4342257	4342280	4	119	31	4	1
chr16	4342281	4342292	0	147	7	1	1
chr16	4353118	4353129	0	148	6	1	1
chr16	4354552	4354571	0	152	2	1	1
chr16	4356666	4356685	0	149	5	1	1
chr16	4359201	4359212	1	127	26	2	1
chr16	4359599	4359610	0	128	26	1	1
chr16	4360515	4360562	8	78	68	4	2
chr16	4362990	4363001	0	139	15	1	1
chr16	4371536	4371547	0	138	16	1	1
chr16	4372367	4372382	2	32	120	2	1
chr16	4373344	4373359	0	154	0	1	1
chr16	4379681	4379692	0	143	11	1	1
chr16	4383999	4384010	0	153	1	1	1
chr16	4384872	4384919	1	133	20	3	2
chr16	4385049	4385060	2	110	42	3	1
chr16	4386322	4386381	5	47	102	3	2
chr16	4386449	4386460	0	141	13	1	1
chr16	4387735	4387750	1	150	3	2	1
chr16	4388168	4388179	0	146	8	1	1
chr16	4388296	4388310	0	131	23	1	1
chr16	4388520	4388531	1	137	16	2	1
chr16	4389600	4389611	0	151	3	1	1
chr16	4390624	4390638	0	138	16	1	1
chr16	4393398	4393417	0	153	1	1	1
chr16	4394525	4394536	0	138	16	1	1
chr16	4394995	4395012	4	132	18	4	1
chr16	4395112	4395145	10	93	51	4	1
chr16	4400599	4400610	0	147	7	1	1
chr16	4400864	4400878	0	139	15	1	1
chr16	4402832	4402866	3	71	80	3	1
chr16	4402880	4402895	0	116	38	1	1
chr16	4405741	4405755	0	141	13	1	1
chr16	4408110	4408151	10	22	122	5	1
chr16	4408172	4408187	0	107	47	1	1
chr16	4415564	4415575	0	146	8	1	1
chr16	4415803	4415814	0	138	16	1	1
chr16	4416939	4416956	0	153	1	1	1
chr16	4419831	4419845	0	140	14	1	1
chr16	4423029	4423044	0	17	137	1	1
chr16	4426358	4426373	2	131	21	2	1
chr16	4430566	4430577	0	135	19	1	1
chr16	4432560	4432574	0	152	2	1	1
chr16	4432934	4432945	0	146	8	1	1
chr16	4436740	4436767	0	148	6	1	1
chr16	4440050	4440061	0	137	17	1	1
chr16	4440280	4440291	0	142	12	1	1
chr16	4441505	4441540	13	78	63	4	1
chr16	4441570	4441585	0	4	150	1	1
chr16	4441734	4441745	0	150	4	1	1
chr16	4442110	4442121	0	141	13	1	1
chr16	4443167	4443184	0	130	24	1	1
chr16	4446546	4446595	0	94	60	1	1
chr16	4447265	4447276	0	153	1	1	1
chr16	4449479	4449490	0	152	2	1	1
chr16	4451362	4451391	1	133	20	2	1
chr16	4451912	4451935	0	66	88	1	1
chr16	4451948	4451971	0	35	119	1	1
chr16	4452093	4452104	0	138	16	1	1
chr16	4458670	4458681	0	149	5	1	1
chr16	4459669	4459680	0	131	23	1	1
chr16	4459825	4459839	0	142	12	1	1
chr16	4460066	4460077	2	134	18	3	1
chr16	4461366	4461400	0	145	9	1	1
chr16	4462598	4462643	1	1	152	2	1
chr16	4468550	4468561	0	148	6	1	1
chr16	4468847	4468894	8	118	28	7	4
chr16	4470574	4470589	0	147	7	1	1
chr16	4470628	4470639	0	144	10	1	1
chr16	4471802	4471831	5	85	64	3	1
chr16	4471832	4471853	3	108	43	3	1
chr16	4473870	4473889	3	33	118	3	2
chr16	4476697	4476717	0	147	7	1	1
chr16	4476744	4476755	0	150	4	1	1
chr16	4477598	4477615	0	121	33	1	1
chr16	4478719	4478730	0	154	0	1	1
chr16	4479282	4479293	0	150	4	1	1
chr16	4485051	4485062	0	146	8	1	1
chr16	4485963	4486010	1	2	151	3	2
chr16	4490512	4490543	2	137	15	4	2
chr16	4491091	4491102	0	136	18	1	1
chr16	4491544	4491564	0	133	21	1	1
chr16	4491708	4491719	0	148	6	1	1
chr16	4492802	4492846	12	57	85	8	3
chr16	4500173	4500193	1	147	6	2	1
chr16	4502682	4502702	1	130	23	2	1
chr16	4505467	4505478	0	109	45	1	1
chr16	4505666	4505697	0	9	145	1	1
chr16	4506858	4506881	1	94	59	2	1
chr16	4507949	4507960	0	144	10	1	1
chr16	4509573	4509590	2	117	35	2	1
chr16	4511143	4511162	0	118	36	1	1
chr16	4511213	4511226	1	143	10	2	1
chr16	4517316	4517327	0	103	51	1	1
chr16	4520848	4520859	0	150	4	1	1
chr16	4529501	4529546	6	11	137	4	1
chr16	4530904	4530921	0	154	0	1	1
chr16	4530926	4530949	0	154	0	1	1
chr16	4531957	4531992	7	60	87	5	2
chr16	4532339	4532353	0	135	19	1	1
chr16	4533189	4533200	0	144	10	1	1
chr16	4533329	4533340	0	84	70	1	1
chr16	4534005	4534016	0	143	11	1	1
chr16	4534990	4535010	0	94	60	1	1
chr16	4535587	4535604	1	126	27	2	1
chr16	4535786	4535797	0	133	21	1	1
chr16	4536262	4536273	1	129	24	2	1
chr16	4536282	4536321	3	69	82	2	1
chr16	4538517	4538532	0	138	16	1	1
chr16	4540952	4540963	0	122	32	1	1
chr16	4540974	4540997	0	113	41	1	1
chr16	4542441	4542455	0	146	8	1	1
chr16	4542458	4542473	0	147	7	1	1
chr16	4545851	4545865	0	137	17	1	1
chr16	4548103	4548114	0	115	39	1	1
chr16	4549031	4549045	0	84	70	1	1
chr16	4550891	4550914	0	90	64	1	1
chr16	4554255	4554270	0	146	8	1	1
chr16	4554994	4555005	0	130	24	1	1
chr16	4556945	4556976	7	74	73	5	1
chr16	4558056	4558067	0	143	11	1	1
chr16	4559643	4559654	0	112	42	1	1
chr16	4561583	4561598	0	118	36	1	1
chr16	4563668	4563679	0	106	48	1	1
chr16	4565673	4565684	0	139	15	1	1
chr16	4567060	4567071	1	131	22	2	1
chr16	4567219	4567232	10	6	138	3	2
chr16	4567245	4567260	0	0	154	0	0
chr16	4567578	4567593	0	127	27	1	1
chr16	4567601	4567612	0	135	19	1	1
chr16	4570677	4570688	0	120	34	1	1
chr16	4572979	4573020	8	81	65	5	2
chr16	4573098	4573153	2	43	109	4	2
chr16	4573162	4573173	0	109	45	1	1
chr16	4573481	4573492	0	118	36	1	1
chr16	4573541	4573552	0	111	43	1	1
chr16	4573736	4573779	12	92	50	5	3
chr16	4574035	4574069	1	141	12	3	2
chr16	4575346	4575365	5	114	35	4	1
chr16	4576669	4576680	0	136	18	1	1
chr16	4577573	4577587	0	131	23	1	1
chr16	4577807	4577836	13	65	76	5	1
chr16	4577836	4577861	2	126	26	3	1
chr16	4578070	4578081	0	133	21	1	1
chr16	4579379	4579390	0	98	56	1	1
chr16	4579737	4579758	3	45	106	3	1
chr16	4579836	4579847	0	121	33	1	1
chr16	4580468	4580503	2	147	5	4	2
chr16	4581647	4581658	0	98	56	1	1
chr16	4581922	4581936	0	153	1	1	1
chr16	4582374	4582391	0	145	9	1	1
chr16	4583015	4583026	0	128	26	1	1
chr16	4584079	4584092	1	120	33	2	1
chr16	4585145	4585156	0	121	33	1	1
chr16	4585204	4585215	0	128	26	1	1
chr16	4588596	4588615	0	152	2	1	1
chr16	4588962	4588973	0	153	1	1	1
chr16	4590486	4590497	0	143	11	1	1
chr16	4594588	4594603	0	139	15	1	1
chr16	4594607	4594626	0	133	21	1	1
chr16	4594692	4594706	0	93	61	1	1
chr16	4597627	4597668	15	14	125	4	1
chr16	4602845	4602856	0	126	28	1	1
chr16	4605206	4605227	1	92	61	2	1
chr16	4607100	4607111	0	119	35	1	1
chr16	4609535	4609609	0	0	154	0	0
chr16	4612401	4612415	0	145	9	1	1
chr16	4612415	4612434	0	141	13	1	1
chr16	4618768	4618787	2	125	27	2	1
chr16	4621403	4621450	4	95	55	2	1
chr16	4622530	4622543	0	115	39	1	1
chr16	4631139	4631176	3	55	96	2	1
chr16	4633053	4633072	0	139	15	1	1
chr16	4638215	4638226	0	103	51	1	1
chr16	4639129	4639143	0	112	42	1	1
chr16	4641681	4641696	0	152	2	1	1
chr16	4641785	4641799	66	26	62	7	1
chr16	4642222	4642235	2	137	15	3	1
chr16	4645112	4645145	1	42	111	2	1
chr16	4646676	4646687	0	145	9	1	1
chr16	4647532	4647543	0	128	26	1	1
chr16	4650634	4650648	0	117	37	1	1
chr16	4660814	4660825	0	154	0	1	1
chr16	4660862	4660873	0	150	4	1	1
chr16	4661036	4661047	0	136	18	1	1
chr16	4662128	4662151	0	30	124	1	1
chr16	4666237	4666252	0	147	7	1	1
chr16	4666949	4666963	0	143	11	1	1
chr16	4669432	4669455	2	118	34	3	1
chr16	4671349	4671360	0	106	48	1	1
chr16	4671376	4671391	0	110	44	1	1
chr16	4671574	4671597	0	63	91	1	1
chr16	4671690	4671701	0	69	85	1	1
chr16	4671808	4671819	0	116	38	1	1
chr16	4676454	4676468	0	53	101	1	1
chr16	4680173	4680187	0	74	80	1	1
chr16	4680194	4680213	0	100	54	1	1
chr16	4682638	4682655	0	137	17	1	1
chr16	4686370	4686389	0	70	84	1	1
chr16	4688558	4688572	0	107	47	1	1
chr16	4688650	4688665	0	105	49	1	1
chr16	4690712	4690723	0	128	26	1	1
chr16	4690737	4690760	0	139	15	1	1
chr16	4692035	4692052	13	40	101	5	1
chr16	4692496	4692520	0	142	12	1	1
chr16	4694900	4694911	0	101	53	1	1
chr16	4694913	4694924	0	100	54	1	1
chr16	4695703	4695714	0	149	5	1	1
chr16	4696104	4696115	0	151	3	1	1
chr16	4696656	4696679	0	130	24	1	1
chr16	4697724	4697735	0	124	30	1	1
chr16	4699935	4699950	0	106	48	1	1
chr16	4702840	4702854	0	146	8	1	1
chr16	4704485	4704496	1	138	15	2	1
chr16	4704584	4704601	0	132	22	1	1
chr16	4707976	4708031	2	1	151	3	1
chr16	4709651	4709690	7	62	85	3	1
chr16	4710001	4710038	7	66	81	3	1
chr16	4710379	4710390	0	117	37	1	1
chr16	4711077	4711088	0	122	32	1	1
chr16	4713261	4713308	16	10	128	6	1
chr16	4713308	4713325	1	71	82	2	1
chr16	4713380	4713391	0	101	53	1	1
chr16	4715658	4715669	0	153	1	1	1
chr16	4715677	4715688	0	150	4	1	1
chr16	4720581	4720595	0	143	11	1	1
chr16	4720715	4720729	0	145	9	1	1
chr16	4720751	4720762	0	150	4	1	1
chr16	4721538	4721552	0	140	14	1	1
chr16	4721739	4721750	0	114	40	1	1
chr16	4724993	4725022	0	133	21	1	1
chr16	4726622	4726633	0	151	3	1	1
chr16	4728191	4728202	0	115	39	1	1
chr16	4729928	4729939	0	135	19	1	1
chr16	4734810	4734821	0	149	5	1	1
chr16	4735095	4735106	0	143	11	1	1
chr16	4736663	4736674	0	128	26	1	1
chr16	4736745	4736778	14	44	96	4	1
chr16	4737427	4737438	0	146	8	1	1
chr16	4737762	4737797	2	41	111	2	1
chr16	4738806	4738823	0	132	22	1	1
chr16	4739827	4739838	0	149	5	1	1
chr16	4739912	4739925	0	147	7	1	1
chr16	4741778	4741805	4	88	62	2	1
chr16	4742621	4742632	0	152	2	1	1
chr16	4751477	4751488	9	8	137	2	1
chr16	4752579	4752590	0	127	27	1	1
chr16	4756247	4756258	0	153	1	1	1
chr16	4759569	4759583	0	151	3	1	1
chr16	4764435	4764462	0	147	7	2	2
chr16	4764464	4764485	5	107	42	4	1
chr16	4764508	4764519	0	137	17	1	1
chr16	4767985	4767996	0	152	2	1	1
chr16	4769043	4769054	0	150	4	1	1
chr16	4772608	4772631	0	144	10	1	1
chr16	4774206	4774217	0	142	12	1	1
chr16	4774521	4774536	0	137	17	1	1
chr16	4776532	4776543	0	150	4	1	1
chr16	4776665	4776684	0	147	7	1	1
chr16	4779826	4779837	0	153	1	1	1
chr16	4781737	4781748	0	152	2	1	1
chr16	4782817	4782831	0	120	34	1	1
chr16	4784920	4784931	0	143	11	1	1
chr16	4785716	4785735	0	140	14	1	1
chr16	4787381	4787400	0	128	26	1	1
chr16	4790425	4790436	0	149	5	1	1
chr16	4791031	4791042	0	110	44	1	1
chr16	4794719	4794730	0	142	12	1	1
chr16	4795022	4795033	0	141	13	1	1
chr16	4795311	4795370	7	41	106	4	2
chr16	4800640	4800671	1	144	9	2	1
chr16	4802366	4802377	0	148	6	1	1
chr16	4805598	4805609	1	127	26	2	1
chr16	4806292	4806303	0	111	43	1	1
chr16	4812323	4812338	1	153	0	2	1
chr16	4812386	4812397	0	150	4	1	1
chr16	4817747	4817764	0	145	9	1	1
chr16	4826518	4826529	0	133	21	1	1
chr16	4827368	4827391	2	46	106	3	1
chr16	4828350	4828361	0	141	13	1	1
chr16	4828762	4828773	0	137	17	1	1
chr16	4829505	4829519	0	119	35	1	1
chr16	4833263	4833290	1	97	56	2	1
chr16	4833623	4833652	3	87	64	3	1
chr16	4834780	4834795	0	133	21	1	1
chr16	4837046	4837057	0	149	5	1	1
chr16	4838565	4838576	0	132	22	1	1
chr16	4838732	4838743	1	117	36	2	1
chr16	4840564	4840575	0	142	12	1	1
chr16	4845757	4845768	0	143	11	1	1
chr16	4846135	4846149	0	147	7	1	1
chr16	4846258	4846269	0	141	13	1	1
chr16	4851129	4851142	2	93	59	2	1
chr16	4853549	4853564	0	151	3	1	1
chr16	4854341	4854370	0	142	12	1	1
chr16	4856459	4856474	0	21	133	1	1
chr16	4856477	4856498	2	47	105	3	1
chr16	4857257	4857286	8	68	78	4	1
chr16	4860465	4860515	0	145	9	1	1
chr16	4861170	4861181	0	151	3	1	1
chr16	4861310	4861321	0	145	9	1	1
chr16	4866439	4866450	0	149	5	1	1
chr16	4866726	4866737	0	139	15	1	1
chr16	4868364	4868378	0	129	25	1	1
chr16	4869229	4869256	16	50	88	9	2
chr16	4869314	4869328	0	141	13	1	1
chr16	4871291	4871305	0	89	65	1	1
chr16	4876366	4876377	0	149	5	1	1
chr16	4877814	4877831	8	87	59	3	1
chr16	4878220	4878231	0	149	5	1	1
chr16	4881400	4881411	0	125	29	1	1
chr16	4882378	4882398	2	119	33	2	1
chr16	4885736	4885751	0	133	21	1	1
chr16	4886085	4886120	3	110	41	2	1
chr16	4886192	4886209	0	122	32	1	1
chr16	4890679	4890690	0	143	11	1	1
chr16	4891832	4891843	0	144	10	1	1
chr16	4892689	4892712	0	144	10	1	1
chr16	4893144	4893161	0	136	18	1	1
chr16	4895062	4895073	0	147	7	1	1
chr16	4896089	4896100	0	124	30	1	1
chr16	4899156	4899170	0	140	14	1	1
chr16	4899467	4899481	0	131	23	1	1
chr16	4904081	4904096	0	102	52	1	1
chr16	4905564	4905617	4	9	141	3	1
chr16	4905980	4905994	0	153	1	1	1
chr16	4906406	4906421	0	145	9	1	1
chr16	4906872	4906883	0	130	24	1	1
chr16	4908215	4908252	2	0	152	2	0
chr16	4908287	4908310	0	130	24	1	1
chr16	4910266	4910286	0	139	15	1	1
chr16	4912365	4912444	41	18	95	2	1
chr16	4915105	4915119	1	115	38	2	1
chr16	4917479	4917490	0	131	23	1	1
chr16	4917639	4917662	2	87	65	2	1
chr16	4917861	4917880	0	109	45	1	1
chr16	4918412	4918431	0	114	40	1	1
chr16	4920922	4920937	0	133	21	1	1
chr16	4921122	4921137	0	135	19	1	1
chr16	4921272	4921307	8	62	84	3	1
chr16	4921736	4921747	0	130	24	1	1
chr16	4921757	4921768	0	135	19	1	1
chr16	4929091	4929122	0	147	7	1	1
chr16	4930007	4930018	0	146	8	1	1
chr16	4939468	4939485	0	152	2	1	1
chr16	4942821	4942838	0	149	5	1	1
chr16	4947918	4947933	0	143	11	1	1
chr16	4948230	4948241	0	154	0	1	1
chr16	4949074	4949094	1	93	60	2	1
chr16	4949360	4949380	2	0	152	1	0
chr16	4954854	4954865	0	153	1	1	1
chr16	4957203	4957214	0	149	5	1	1
chr16	4966688	4966702	0	147	7	1	1
chr16	4967617	4967660	1	127	26	2	1
chr16	4970482	4970513	10	71	73	5	1
chr16	4973741	4973760	1	136	17	2	1
chr16	4973836	4973873	3	38	113	3	1
chr16	4975822	4975833	0	151	3	1	1
chr16	4978018	4978029	0	143	11	1	1
chr16	4982024	4982035	0	138	16	1	1
chr16	4982844	4982855	0	132	22	1	1
chr16	4984636	4984651	0	93	61	1	1
chr16	4985778	4985817	17	39	98	6	2
chr16	4986390	4986404	0	152	2	1	1
chr16	4987047	4987062	1	100	53	2	1
chr16	4987923	4987934	0	144	10	1	1
chr16	4989548	4989567	0	141	13	1	1
chr16	4990313	4990332	0	144	10	1	1
chr16	4990494	4990505	0	133	21	1	1
chr16	4991343	4991354	0	134	20	1	1
chr16	4992671	4992690	1	103	50	2	1
chr16	4992715	4992730	5	15	134	2	1
chr16	4992803	4992844	5	38	111	3	1
chr16	4994692	4994703	0	116	38	1	1
chr16	4994801	4994812	0	70	84	1	1
chr16	4998609	4998626	0	130	24	1	1
chr16	4999005	4999019	0	103	51	1	1
chr16	5000920	5000947	2	131	21	3	1
chr16	5001603	5001618	0	147	7	1	1
chr16	5002076	5002087	0	125	29	1	1
chr16	5003149	5003192	8	99	47	5	3
chr16	5005162	5005173	0	105	49	1	1
chr16	5005181	5005200	0	96	58	1	1
chr16	5005678	5005692	0	133	21	1	1
chr16	5007522	5007533	0	123	31	1	1
chr16	5008709	5008724	0	121	33	1	1
chr16	5011810	5011830	8	86	60	3	1
chr16	5016363	5016374	0	147	7	1	1
chr16	5018196	5018207	0	150	4	1	1
chr16	5020774	5020789	0	148	6	1	1
chr16	5020790	5020809	0	140	14	1	1
chr16	5020837	5020848	0	131	23	1	1
chr16	5022003	5022014	0	126	28	1	1
chr16	5022075	5022094	1	123	30	2	1
chr16	5024421	5024444	3	95	56	2	1
chr16	5024465	5024506	7	67	80	5	1
chr16	5025565	5025578	0	127	27	1	1
chr16	5026027	5026041	0	142	12	1	1
chr16	5028829	5028846	0	143	11	1	1
chr16	5031562	5031576	0	136	18	1	1
chr16	5033498	5033527	0	144	10	1	1
chr16	5033531	5033542	0	127	27	1	1
chr16	5036552	5036565	0	149	5	1	1
chr16	5040366	5040377	0	140	14	1	1
chr16	5042682	5042706	0	151	3	1	1
chr16	5044706	5044721	1	139	14	2	1
chr16	5045757	5045768	0	144	10	1	1
chr16	5046626	5046637	0	147	7	1	1
chr16	5047462	5047479	0	141	13	1	1
chr16	5048973	5048986	4	65	85	2	1
chr16	5048987	5049018	12	32	110	4	1
chr16	5051534	5051549	0	143	11	1	1
chr16	5051805	5051829	1	123	30	2	1
chr16	5052282	5052299	0	138	16	1	1
chr16	5055926	5055941	0	116	38	1	1
chr16	5056245	5056256	1	137	16	2	1
chr16	5056785	5056798	4	107	43	3	1
chr16	5057201	5057212	0	154	0	1	1
chr16	5060578	5060605	2	98	54	3	1
chr16	5060906	5060917	0	123	31	1	1
chr16	5061425	5061436	0	134	20	1	1
chr16	5064379	5064390	0	141	13	1	1
chr16	5068515	5068529	0	119	35	1	1
chr16	5075450	5075477	0	84	70	1	1
chr16	5078330	5078341	0	148	6	1	1
chr16	5091581	5091592	0	128	26	1	1
chr16	5092526	5092558	1	129	24	3	2
chr16	5103473	5103487	0	142	12	1	1
chr16	5103820	5103851	4	60	90	4	1
chr16	5104872	5104883	0	140	14	1	1
chr16	5108665	5108676	0	146	8	1	1
chr16	5110998	5111025	1	146	7	2	1
chr16	5111903	5111920	0	60	94	1	1
chr16	5117350	5117401	3	4	147	3	1
chr16	5119235	5119246	0	123	31	1	1
chr16	5121738	5121765	5	102	47	4	1
chr16	5122724	5122743	5	110	39	3	1
chr16	5124275	5124302	2	142	10	2	1
chr16	5128840	5128863	0	28	126	1	1
chr16	5130298	5130359	1	1	152	2	1
chr16	5133417	5133434	0	112	42	1	1
chr16	5133883	5133910	0	1	153	1	1
chr16	5133940	5133955	0	16	138	1	1
chr16	5137458	5137497	0	112	42	1	1
chr16	5138245	5138256	1	130	23	2	1
chr16	5138692	5138726	0	138	16	1	1
chr16	5138874	5138894	0	131	23	1	1
chr16	5139062	5139076	0	145	9	1	1
chr16	5140181	5140208	0	131	23	1	1
chr16	5140399	5140410	0	85	69	1	1
chr16	5141060	5141071	0	108	46	1	1
chr16	5141175	5141186	0	144	10	1	1
chr16	5143407	5143438	10	58	86	4	1
chr16	5144490	5144501	0	153	1	1	1
chr16	5144544	5144555	0	152	2	1	1
chr16	5144907	5144918	0	122	32	1	1
chr16	5149815	5149826	0	140	14	1	1
chr16	5151832	5151889	1	0	153	1	0
chr16	5152002	5152013	0	99	55	1	1
chr16	5152014	5152057	3	85	66	4	1
chr16	5154372	5154383	0	144	10	1	1
chr16	5156570	5156593	3	132	19	3	1
chr16	5161974	5161985	0	142	12	1	1
chr16	5162044	5162070	0	141	13	1	1
chr16	5162928	5162973	4	25	125	4	1
chr16	5163097	5163124	0	146	8	1	1
chr16	5163413	5163428	0	67	87	1	1
chr16	5170151	5170166	0	147	7	1	1
chr16	5170170	5170187	2	110	42	3	1
chr16	5170572	5170596	0	149	5	1	1
chr16	5170599	5170616	0	149	5	1	1
chr16	5173984	5174003	1	142	11	2	1
chr16	5177685	5177732	0	31	123	1	1
chr16	5178375	5178386	0	97	57	1	1
chr16	5182460	5182471	0	150	4	1	1
chr16	5182494	5182521	4	137	13	2	1
chr16	5183942	5183953	0	130	24	1	1
chr16	5184683	5184707	0	128	26	1	1
chr16	5185694	5185708	1	142	11	2	1
chr16	5188017	5188042	3	103	48	2	1
chr16	5188765	5188808	0	139	15	1	1
chr16	5189553	5189564	0	113	41	1	1
chr16	5191014	5191028	0	111	43	1	1
chr16	5191035	5191054	1	110	43	2	1
chr16	5191893	5191904	0	119	35	1	1
chr16	5192285	5192304	3	124	27	2	1
chr16	5192305	5192316	1	123	30	2	1
chr16	5193475	5193536	0	1	153	1	1
chr16	5194865	5194876	0	150	4	1	1
chr16	5195486	5195505	0	108	46	1	1
chr16	5196601	5196658	3	0	151	2	0
chr16	5196943	5196974	1	130	23	2	1
chr16	5202881	5202892	0	117	37	1	1
chr16	5203200	5203211	0	82	72	1	1
chr16	5204309	5204320	0	125	29	1	1
chr16	5204405	5204416	0	105	49	1	1
chr16	5204523	5204554	2	43	109	2	1
chr16	5206324	5206335	0	142	12	1	1
chr16	5206601	5206612	0	138	16	1	1
chr16	5207411	5207454	3	21	130	2	1
chr16	5218843	5218878	6	77	71	4	1
chr16	5219211	5219228	0	147	7	1	1
chr16	5221236	5221265	0	154	0	1	1
chr16	5222894	5222917	0	148	6	1	1
chr16	5232887	5232898	0	141	13	1	1
chr16	5238067	5238081	0	153	1	1	1
chr16	5239428	5239442	0	141	13	1	1
chr16	5241449	5241475	0	129	25	1	1
chr16	5241627	5241638	0	111	43	1	1
chr16	5246127	5246142	1	107	46	2	1
chr16	5246142	5246159	5	84	65	3	1
chr16	5246378	5246389	0	150	4	1	1
chr16	5246868	5246879	1	145	8	2	1
chr16	5251591	5251602	0	140	14	1	1
chr16	5256637	5256652	0	124	30	1	1
chr16	5257923	5257972	14	17	123	3	1
chr16	5259501	5259530	1	102	51	2	1
chr16	5259888	5259903	0	57	97	1	1
chr16	5260482	5260496	0	114	40	1	1
chr16	5266131	5266142	0	116	38	1	1
chr16	5266976	5266987	0	152	2	1	1
chr16	5269269	5269283	0	148	6	1	1
chr16	5269754	5269768	0	46	108	1	1
chr16	5269786	5269835	2	143	9	4	2
chr16	5272245	5272256	0	143	11	1	1
chr16	5272369	5272380	0	153	1	1	1
chr16	5272406	5272425	0	154	0	1	1
chr16	5272527	5272538	0	152	2	1	1
chr16	5273287	5273330	4	103	47	4	1
chr16	5277696	5277713	0	0	154	0	0
chr16	5279422	5279436	0	152	2	1	1
chr16	5279474	5279527	9	108	37	5	3
chr16	5281151	5281201	0	55	99	1	1
chr16	5284371	5284418	22	23	109	8	1
chr16	5286530	5286541	0	143	11	1	1
chr16	5287175	5287212	8	52	94	4	1
chr16	5290233	5290246	0	149	5	1	1
chr16	5290602	5290617	0	148	6	1	1
chr16	5292519	5292564	6	21	127	7	2
chr16	5293364	5293375	0	154	0	1	1
chr16	5293458	5293469	0	154	0	1	1
chr16	5293500	5293511	0	153	1	1	1
chr16	5293523	5293534	0	153	1	1	1
chr16	5297596	5297649	4	9	141	5	2
chr16	5298889	5298900	1	136	17	2	1
chr16	5298923	5298934	1	130	23	2	1
chr16	5300589	5300600	0	27	127	1	1
chr16	5304653	5304712	6	96	52	2	1
chr16	5305901	5305938	7	33	114	2	1
chr16	5309047	5309094	8	3	143	5	1
chr16	5309699	5309710	0	152	2	1	1
chr16	5309719	5309738	1	149	4	2	1
chr16	5309749	5309766	0	154	0	1	1
chr16	5311908	5311957	1	1	152	2	1
chr16	5312944	5312967	5	98	51	2	1
chr16	5313670	5313684	0	106	48	1	1
chr16	5313709	5313720	0	122	32	1	1
chr16	5314294	5314305	0	154	0	1	1
chr16	5314834	5314853	0	115	39	2	2
chr16	5317183	5317206	0	150	4	1	1
chr16	5317530	5317551	7	111	36	4	1
chr16	5317551	5317570	3	105	46	3	1
chr16	5317717	5317744	0	146	8	1	1
chr16	5317880	5317891	1	141	12	2	1
chr16	5318700	5318711	0	150	4	1	1
chr16	5321047	5321058	28	16	110	3	1
chr16	5321058	5321069	8	69	77	5	1
chr16	5321079	5321140	0	0	154	0	0
chr16	5324182	5324199	4	130	20	3	1
chr16	5324199	5324232	13	71	70	3	1
chr16	5326465	5326476	0	151	3	1	1
chr16	5328670	5328697	0	151	3	1	1
chr16	5328866	5328885	0	139	15	1	1
chr16	5330198	5330209	0	152	2	1	1
chr16	5330508	5330519	0	135	19	1	1
chr16	5332402	5332413	0	133	21	1	1
chr16	5335090	5335123	11	48	95	6	2
chr16	5338717	5338728	0	132	22	1	1
chr16	5340536	5340553	1	134	19	2	1
chr16	5341119	5341160	9	35	110	4	1
chr16	5342862	5342889	10	42	102	3	1
chr16	5342890	5342933	13	44	97	7	1
chr16	5343140	5343175	0	139	15	1	1
chr16	5344405	5344416	1	72	81	2	1
chr16	5344417	5344454	10	36	108	5	1
chr16	5344454	5344465	2	101	51	2	1
chr16	5346101	5346112	0	143	11	1	1
chr16	5347435	5347446	0	149	5	1	1
chr16	5347660	5347674	0	151	3	1	1
chr16	5348093	5348114	3	116	35	3	1
chr16	5349454	5349471	0	148	6	1	1
chr16	5351233	5351288	11	100	43	8	4
chr16	5351316	5351355	9	31	114	5	1
chr16	5352092	5352103	0	144	10	1	1
chr16	5354264	5354285	3	98	53	3	1
chr16	5354789	5354836	4	6	144	4	1
chr16	5360250	5360293	7	102	45	7	3
chr16	5362911	5362946	1	23	130	2	1
chr16	5364563	5364604	12	39	103	5	2
chr16	5367478	5367489	0	133	21	1	1
chr16	5370817	5370874	1	0	153	1	0
chr16	5371823	5371846	0	137	17	1	1
chr16	5373615	5373664	0	0	154	0	0
chr16	5373665	5373679	0	120	34	1	1
chr16	5376952	5376987	0	116	38	1	1
chr16	5378161	5378172	0	140	14	1	1
chr16	5378600	5378639	4	74	76	3	1
chr16	5382208	5382231	1	123	30	2	1
chr16	5382581	5382592	0	147	7	1	1
chr16	5382930	5382953	3	56	95	3	1
chr16	5382955	5383010	1	2	151	2	1
chr16	5387465	5387488	0	112	42	1	1
chr16	5399155	5399166	0	139	15	1	1
chr16	5402816	5402839	0	148	6	1	1
chr16	5403642	5403691	3	21	130	4	2
chr16	5408341	5408404	11	30	113	7	1
chr16	5408412	5408451	7	14	133	5	1
chr16	5412866	5412877	0	148	6	1	1
chr16	5418224	5418265	10	27	117	4	1
chr16	5420255	5420272	0	146	8	1	1
chr16	5421103	5421118	0	145	9	1	1
chr16	5421235	5421246	0	147	7	1	1
chr16	5422468	5422479	0	148	6	1	1
chr16	5423089	5423100	0	140	14	1	1
chr16	5423986	5424033	11	15	128	7	1
chr16	5426238	5426253	0	133	21	1	1
chr16	5427459	5427470	0	152	2	1	1
chr16	5431983	5431994	0	137	17	1	1
chr16	5437198	5437209	0	136	18	1	1
chr16	5441828	5441855	0	149	5	1	1
chr16	5442816	5442827	0	152	2	1	1
chr16	5444232	5444279	0	0	154	0	0
chr16	5444729	5444744	0	113	41	1	1
chr16	5447892	5447946	8	70	76	7	2
chr16	5449008	5449019	0	62	92	1	1
chr16	5449057	5449080	1	87	66	2	1
chr16	5450568	5450582	0	150	4	1	1
chr16	5451161	5451178	0	135	19	1	1
chr16	5452274	5452293	0	152	2	1	1
chr16	5454944	5454971	2	141	11	2	1
chr16	5455996	5456019	19	40	95	5	1
chr16	5456025	5456060	4	43	107	5	1
chr16	5460817	5460860	2	134	18	3	1
chr16	5460941	5460952	0	152	2	1	1
chr16	5461639	5461684	6	11	137	3	1
chr16	5466313	5466344	9	52	93	3	1
chr16	5467879	5467894	0	132	22	1	1
chr16	5468221	5468248	0	141	13	1	1
chr16	5469160	5469171	0	143	11	1	1
chr16	5469697	5469712	1	148	5	2	1
chr16	5477676	5477690	0	35	119	1	1
chr16	5481585	5481596	0	140	14	1	1
chr16	5482610	5482657	16	34	104	5	1
chr16	5483903	5483914	0	151	3	1	1
chr16	5491768	5491793	2	72	80	2	1
chr16	5494381	5494392	0	145	9	1	1
chr16	5494405	5494418	1	137	16	2	1
chr16	5496204	5496235	6	65	83	5	1
chr16	5497069	5497080	0	76	78	1	1
chr16	5497085	5497124	1	92	61	2	1
chr16	5498317	5498337	0	127	27	1	1
chr16	5500932	5500943	0	148	6	1	1
chr16	5501256	5501289	8	89	57	3	1
chr16	5501328	5501339	0	150	4	1	1
chr16	5505465	5505476	0	154	0	1	1
chr16	5505477	5505514	13	49	92	5	2
chr16	5508505	5508516	0	154	0	1	1
chr16	5508688	5508727	1	148	5	4	3
chr16	5509575	5509662	0	0	154	0	0
chr16	5509714	5509743	3	54	97	3	1
chr16	5511730	5511861	11	0	143	9	0
chr16	5513809	5513824	0	149	5	1	1
chr16	5514317	5514396	36	14	104	3	1
chr16	5514453	5514467	0	0	154	0	0
chr16	5517017	5517032	0	107	47	1	1
chr16	5520810	5520833	0	121	33	1	1
chr16	5521492	5521503	0	125	29	1	1
chr16	5522965	5523016	7	0	147	4	0
chr16	5527192	5527229	9	45	100	4	1
chr16	5529096	5529109	2	141	11	3	1
chr16	5529192	5529203	1	130	23	2	1
chr16	5529238	5529249	67	37	50	3	1
chr16	5529284	5529295	1	136	17	2	1
chr16	5531466	5531477	0	133	21	1	1
chr16	5532003	5532058	0	0	154	0	0
chr16	5532375	5532389	0	137	17	1	1
chr16	5534311	5534322	0	141	13	1	1
chr16	5534488	5534499	0	134	20	1	1
chr16	5537807	5537822	0	122	32	1	1
chr16	5540191	5540246	16	19	119	6	2
chr16	5541592	5541607	0	140	14	1	1
chr16	5542918	5542929	0	139	15	1	1
chr16	5543408	5543423	0	127	27	1	1
chr16	5544036	5544087	4	1	149	4	1
chr16	5547885	5547904	0	146	8	1	1
chr16	5548565	5548594	5	78	71	5	2
chr16	5551243	5551277	0	56	98	1	1
chr16	5552544	5552555	0	138	16	1	1
chr16	5552559	5552570	0	130	24	1	1
chr16	5552582	5552597	20	50	84	4	1
chr16	5552602	5552645	6	32	116	5	1
chr16	5563395	5563406	0	122	32	1	1
chr16	5564193	5564246	1	0	153	1	0
chr16	5566074	5566085	0	144	10	1	1
chr16	5566335	5566346	0	138	16	1	1
chr16	5573009	5573020	0	150	4	1	1
chr16	5573736	5573753	0	135	19	1	1
chr16	5575819	5575834	0	134	20	1	1
chr16	5576581	5576608	5	92	57	3	1
chr16	5577626	5577669	4	16	134	3	1
chr16	5578361	5578375	0	142	12	1	1
chr16	5579189	5579203	0	153	1	1	1
chr16	5582277	5582291	0	11	143	1	1
chr16	5582483	5582514	6	68	80	5	2
chr16	5583594	5583605	0	150	4	1	1
chr16	5585793	5585808	0	141	13	1	1
chr16	5586293	5586314	1	112	41	2	1
chr16	5587636	5587647	0	152	2	1	1
chr16	5587825	5587836	0	154	0	1	1
chr16	5589524	5589567	8	11	135	5	2
chr16	5593947	5593958	0	152	2	1	1
chr16	5597044	5597058	0	143	11	1	1
chr16	5598462	5598473	0	136	18	1	1
chr16	5600165	5600196	0	151	3	1	1
chr16	5601070	5601103	0	0	154	0	0
chr16	5601103	5601138	0	0	154	0	0
chr16	5601156	5601179	0	1	153	1	1
chr16	5601192	5601205	0	1	153	1	1
chr16	5602665	5602676	0	151	3	1	1
chr16	5612079	5612092	3	58	93	3	1
chr16	5613050	5613081	10	84	60	4	2
chr16	5614204	5614259	5	1	148	4	1
chr16	5615610	5615621	0	149	5	1	1
chr16	5616661	5616675	0	125	29	1	1
chr16	5617405	5617442	9	67	78	6	2
chr16	5623308	5623327	0	149	5	1	1
chr16	5630095	5630106	0	148	6	1	1
chr16	5632193	5632204	0	122	32	1	1
chr16	5633660	5633707	8	29	117	6	2
chr16	5634990	5635034	10	40	104	2	1
chr16	5638230	5638257	8	103	43	4	2
chr16	5640333	5640344	0	149	5	1	1
chr16	5641547	5641561	0	150	4	1	1
chr16	5641945	5642000	8	111	35	5	2
chr16	5642781	5642820	43	10	101	3	1
chr16	5645248	5645271	0	49	105	1	1
chr16	5647330	5647343	8	139	7	4	2
chr16	5647914	5647929	32	50	72	7	1
chr16	5652242	5652261	0	146	8	1	1
chr16	5654445	5654490	11	43	100	5	2
chr16	5655427	5655444	7	139	8	3	2
chr16	5655725	5655792	0	0	154	0	0
chr16	5659611	5659680	0	0	154	0	0
chr16	5660128	5660139	0	118	36	1	1
chr16	5661369	5661430	2	2	150	3	1
chr16	5665440	5665481	7	28	119	6	2
chr16	5665862	5665915	9	5	140	7	1
chr16	5665915	5665942	1	33	120	3	2
chr16	5675003	5675042	8	137	9	4	2
chr16	5676225	5676236	0	148	6	1	1
chr16	5677963	5677974	0	151	3	1	1
chr16	5678532	5678741	1	0	153	1	0
chr16	5680123	5680134	0	123	31	1	1
chr16	5681814	5681837	1	58	95	2	1
chr16	5682537	5682548	0	69	85	1	1
chr16	5682626	5682685	7	4	143	9	2
chr16	5683482	5683515	7	79	68	5	2
chr16	5684210	5684335	0	0	154	0	0
chr16	5684386	5684397	0	63	91	1	1
chr16	5685562	5685625	6	16	132	9	5
chr16	5690247	5690264	3	59	92	2	1
chr16	5696405	5696452	15	47	92	7	2
chr16	5699351	5699380	1	23	130	2	1
chr16	5699700	5699741	10	18	126	6	2
chr16	5701469	5701492	4	122	28	3	2
chr16	5706694	5706705	0	153	1	1	1
chr16	5708658	5708673	0	4	150	1	1
chr16	5708897	5708911	1	7	146	3	2
chr16	5709476	5709491	0	9	145	1	1
chr16	5710285	5710296	0	9	145	1	1
chr16	5711576	5711611	11	20	123	7	2
chr16	5714643	5714682	5	38	111	5	2
chr16	5717020	5717075	4	8	142	4	1
chr16	5718283	5718378	8	1	145	6	1
chr16	5721338	5721353	0	68	86	1	1
chr16	5721705	5721720	7	135	12	3	2
chr16	5722317	5722338	14	53	87	9	2
chr16	5727742	5727762	7	132	15	3	2
chr16	5727832	5727846	0	70	84	1	1
chr16	5728437	5728451	0	133	21	1	1
chr16	5729765	5729776	7	137	10	3	2
chr16	5730048	5730062	0	152	2	1	1
chr16	5730691	5730714	1	56	97	2	1
chr16	5731229	5731244	0	127	27	1	1
chr16	5736147	5736182	9	40	105	6	2
chr16	5739307	5739358	8	7	139	3	1
chr16	5741108	5741123	6	93	55	3	2
chr16	5741265	5741292	14	53	87	8	2
chr16	5741292	5741313	16	95	43	6	1
chr16	5746643	5746654	7	145	2	3	2
chr16	5750320	5750351	6	40	108	4	1
chr16	5753586	5753603	27	63	64	6	2
chr16	5761100	5761145	1	19	134	2	1
chr16	5762610	5762621	0	130	24	1	1
chr16	5763721	5763738	8	92	54	5	2
chr16	5771087	5771098	0	97	57	1	1
chr16	5771426	5771439	0	121	33	1	1
chr16	5775846	5775861	0	65	89	1	1
chr16	5777678	5777697	6	138	10	3	2
chr16	5779897	5779926	1	138	15	2	1
chr16	5784183	5784236	10	23	121	7	2
chr16	5785977	5786028	21	122	11	6	2
chr16	5792681	5792768	0	0	154	0	0
chr16	5793566	5793577	0	103	51	1	1
chr16	5793639	5793650	0	71	83	1	1
chr16	5793659	5793674	0	57	97	1	1
chr16	5794451	5794510	0	14	140	1	1
chr16	5796322	5796371	4	13	137	4	1
chr16	5803686	5803717	23	17	114	9	1
chr16	5807956	5807969	4	52	98	3	1
chr16	5807990	5808033	0	4	150	1	1
chr16	5816635	5816655	0	83	71	1	1
chr16	5816988	5817012	0	102	52	1	1
chr16	5819212	5819286	5	106	43	4	3
chr16	5820093	5820136	8	18	128	5	2
chr16	5820136	5820197	1	0	153	1	0
chr16	5827769	5827794	25	44	85	10	3
chr16	5828481	5828512	20	42	92	9	1
chr16	5830813	5830826	0	145	9	1	1
chr16	5831147	5831158	0	144	10	1	1
chr16	5831161	5831178	0	149	5	1	1
chr16	5839103	5839150	8	141	5	6	4
chr16	5839219	5839236	0	152	2	1	1
chr16	5840935	5840950	1	145	8	2	1
chr16	5841907	5841956	13	19	122	8	2
chr16	5847240	5847319	2	10	142	4	2
chr16	5847320	5847331	5	94	55	3	2
chr16	5851451	5851500	1	6	147	3	2
chr16	5853558	5853597	5	14	135	6	1
chr16	5859231	5859292	1	0	153	1	0
chr16	5860554	5860568	0	98	56	1	1
chr16	5864218	5864229	0	132	22	1	1
chr16	5864238	5864252	0	120	34	1	1
chr16	5865160	5865171	0	141	13	1	1
chr16	5867142	5867153	0	147	7	1	1
chr16	5867514	5867573	27	19	108	9	3
chr16	5868599	5868630	1	62	91	3	2
chr16	5869829	5869840	0	62	92	1	1
chr16	5870883	5870926	6	119	29	4	3
chr16	5874144	5874169	17	59	78	10	2
chr16	5874173	5874202	6	53	95	6	4
chr16	5875036	5875083	11	82	61	5	2
chr16	5875608	5875651	6	122	26	5	3
chr16	5876778	5876789	1	60	93	3	2
chr16	5876942	5876969	1	50	103	3	2
chr16	5879795	5879850	76	2	76	9	1
chr16	5882218	5882272	40	17	97	8	2
chr16	5882364	5882379	2	39	113	2	1
chr16	5882411	5882482	5	2	147	5	2
chr16	5882577	5882594	72	72	10	3	2
chr16	5883806	5883817	0	62	92	1	1
chr16	5884956	5884971	5	124	25	3	2
chr16	5890947	5890962	0	60	94	1	1
chr16	5894756	5894771	0	149	5	1	1
chr16	5894926	5894981	9	128	17	6	4
chr16	5895195	5895214	2	59	93	4	2
chr16	5897404	5897415	0	149	5	1	1
chr16	5897470	5897481	0	132	22	1	1
chr16	5900308	5900319	4	138	12	2	1
chr16	5900328	5900351	6	143	5	3	2
chr16	5902239	5902284	8	7	139	9	2
chr16	5906205	5906242	9	49	96	6	2
chr16	5907489	5907520	5	70	79	3	1
chr16	5911405	5911456	7	21	126	6	1
chr16	5915556	5915567	0	146	8	1	1
chr16	5915702	5915729	8	52	94	6	2
chr16	5917302	5917313	0	150	4	1	1
chr16	5919434	5919445	0	153	1	1	1
chr16	5929323	5929384	5	9	140	4	1
chr16	5930962	5930973	5	140	9	3	2
chr16	5933235	5933266	6	142	6	4	3
chr16	5933729	5933740	4	126	24	3	2
chr16	5934361	5934424	3	23	128	4	2
chr16	5934710	5934741	10	66	78	5	2
chr16	5934877	5934888	0	152	2	1	1
chr16	5942878	5942895	1	115	38	2	1
chr16	5943551	5943562	0	145	9	1	1
chr16	5944441	5944452	0	145	9	1	1
chr16	5945222	5945233	4	60	90	3	1
chr16	5949339	5949382	7	134	13	4	2
chr16	5957296	5957343	8	22	124	5	2
chr16	5960483	5960494	0	137	17	1	1
chr16	5960821	5960844	4	11	139	5	2
chr16	5960845	5960880	7	42	105	6	2
chr16	5965258	5965275	0	152	2	1	1
chr16	5965993	5966007	0	143	11	1	1
chr16	5967313	5967324	5	106	43	3	2
chr16	5967343	5967402	1	0	153	1	0
chr16	5969721	5969742	5	37	112	4	1
chr16	5973750	5973761	0	66	88	1	1
chr16	5974124	5974173	12	62	80	9	2
chr16	5974466	5974477	0	154	0	1	1
chr16	5976973	5977026	0	0	154	0	0
chr16	5977226	5977259	95	24	35	8	1
chr16	5977260	5977307	82	57	15	5	1
chr16	5977337	5977348	0	96	58	1	1
chr16	5977523	5977566	16	80	58	3	1
chr16	5977703	5977730	9	27	118	5	1
chr16	5977731	5977754	8	111	35	5	2
chr16	5978280	5978331	17	27	110	8	2
chr16	5980925	5980974	10	20	124	7	2
chr16	5981256	5981289	12	92	50	9	2
chr16	5985650	5985665	1	67	86	2	1
chr16	5985776	5985787	0	150	4	1	1
chr16	5994587	5994618	38	45	71	6	2
chr16	5994993	5995036	14	76	64	6	2
chr16	5996356	5996367	0	121	33	1	1
chr16	5997715	5997768	15	23	116	7	2
chr16	5999004	5999015	0	150	4	1	1
chr16	5999515	5999548	46	32	76	10	2
chr16	6003386	6003399	0	65	89	1	1
chr16	6007513	6007528	5	142	7	3	2
chr16	6007710	6007729	81	68	5	3	2
chr16	6018294	6018309	0	7	147	1	1
chr16	6020187	6020238	8	0	146	4	0
chr16	6021647	6021680	5	53	96	4	2
chr16	6023421	6023432	0	151	3	1	1
chr16	6024921	6024932	0	145	9	1	1
chr16	6025613	6025624	0	149	5	1	1
chr16	6032789	6032800	8	77	69	5	2
chr16	6034195	6034228	14	59	81	9	2
chr16	6041099	6041110	0	136	18	1	1
chr16	6042415	6042434	6	139	9	3	2
chr16	6054778	6054815	5	46	103	4	2
chr16	6055174	6055205	60	77	17	5	2
chr16	6055663	6055708	4	0	150	3	0
chr16	6057581	6057620	7	14	133	5	2
chr16	6061068	6061123	7	40	107	7	4
chr16	6061416	6061455	8	42	104	5	2
chr16	6064051	6064062	0	72	82	1	1
chr16	6066255	6066266	0	144	10	1	1
chr16	6066355	6066370	6	113	35	3	2
chr16	6069310	6069321	0	122	32	1	1
chr16	6070093	6070128	5	55	94	4	2
chr16	6071501	6071528	7	12	135	4	1
chr16	6071987	6071998	0	127	27	1	1
chr16	6073409	6073472	4	36	114	6	4
chr16	6073476	6073517	6	13	135	7	2
chr16	6076052	6076063	0	134	20	1	1
chr16	6076203	6076218	1	137	16	2	1
chr16	6081216	6081263	14	54	86	10	2
chr16	6083222	6083233	0	66	88	1	1
chr16	6083310	6083327	2	17	135	2	1
chr16	6085481	6085498	5	73	76	3	2
chr16	6088054	6088068	0	151	3	1	1
chr16	6089460	6089515	9	93	52	9	5
chr16	6089543	6089590	1	9	144	2	1
chr16	6094457	6094468	0	139	15	1	1
chr16	6094903	6094914	0	148	6	1	1
chr16	6097006	6097091	0	0	154	0	0
chr16	6104470	6104699	2	0	152	2	0
chr16	6104824	6104879	1	3	150	2	1
chr16	6106470	6106481	0	115	39	1	1
chr16	6106503	6106574	0	0	154	0	0
chr16	6106847	6106902	1	5	148	2	1
chr16	6110952	6110972	7	116	31	5	2
chr16	6114853	6114864	0	127	27	1	1
chr16	6114950	6114963	1	32	121	2	1
chr16	6117886	6117903	71	61	22	5	2
chr16	6119217	6119228	6	137	11	3	2
chr16	6119521	6119532	0	116	38	1	1
chr16	6119534	6119545	0	119	35	1	1
chr16	6126429	6126440	0	137	17	1	1
chr16	6129331	6129344	3	0	151	1	0
chr16	6129442	6129453	0	3	151	1	1
chr16	6130923	6130934	0	7	147	1	1
chr16	6131887	6131901	0	121	33	1	1
chr16	6134533	6134616	0	0	154	0	0
chr16	6134962	6134973	0	89	65	1	1
chr16	6137290	6137341	2	16	136	4	2
chr16	6140431	6140480	2	10	142	4	2
chr16	6141612	6141623	0	139	15	1	1
chr16	6144232	6144275	2	14	138	4	2
chr16	6144906	6144931	3	30	121	3	1
chr16	6144947	6144958	16	89	49	4	2
chr16	6145617	6145640	4	77	73	4	2
chr16	6147199	6147240	15	16	123	8	2
chr16	6147241	6147284	18	24	112	8	2
chr16	6149907	6149960	3	8	143	5	2
chr16	6154185	6154196	0	135	19	1	1
chr16	6157233	6157244	0	135	19	1	1
chr16	6157732	6157743	5	122	27	3	2
chr16	6157775	6157830	6	127	21	3	2
chr16	6162688	6162702	0	141	13	1	1
chr16	6165490	6165537	6	125	23	5	2
chr16	6169709	6169720	0	145	9	1	1
chr16	6171855	6171866	0	154	0	1	1
chr16	6172265	6172276	0	152	2	1	1
chr16	6174368	6174382	0	147	7	1	1
chr16	6181738	6181759	43	38	73	12	1
chr16	6183350	6183417	0	0	154	0	0
chr16	6183422	6183469	0	1	153	1	1
chr16	6185100	6185111	3	65	86	3	2
chr16	6192044	6192063	0	126	28	1	1
chr16	6192812	6192851	12	51	91	7	3
chr16	6194846	6194865	6	136	12	3	2
chr16	6199800	6199811	0	138	16	1	1
chr16	6202140	6202207	0	0	154	0	0
chr16	6204667	6204690	22	46	86	9	2
chr16	6205509	6205554	7	20	127	7	2
chr16	6206230	6206283	10	16	128	8	2
chr16	6207399	6207432	9	43	102	8	3
chr16	6207878	6207961	1	0	153	1	0
chr16	6207962	6207999	6	11	137	2	1
chr16	6208231	6208274	9	49	96	5	2
chr16	6209117	6209132	6	135	13	3	2
chr16	6212702	6212719	6	119	29	3	2
chr16	6218791	6218802	0	141	13	1	1
chr16	6220058	6220069	0	64	90	1	1
chr16	6220187	6220218	17	19	118	9	1
chr16	6220218	6220265	33	10	111	6	1
chr16	6223979	6224002	1	5	148	2	1
chr16	6224007	6224044	0	0	154	0	0
chr16	6225132	6225179	3	54	97	4	1
chr16	6226631	6226642	0	54	100	1	1
chr16	6228064	6228078	0	130	24	1	1
chr16	6228495	6228510	0	144	10	1	1
chr16	6233363	6233396	11	41	102	6	2
chr16	6237925	6238002	0	0	154	0	0
chr16	6238027	6238040	7	80	67	4	2
chr16	6239115	6239126	1	123	30	2	1
chr16	6242489	6242503	0	94	60	1	1
chr16	6243176	6243209	8	38	108	8	2
chr16	6243554	6243565	0	64	90	1	1
chr16	6246397	6246436	1	139	14	3	2
chr16	6246657	6246716	8	0	146	2	0
chr16	6248030	6248059	27	36	91	7	1
chr16	6249685	6249740	28	1	125	7	1
chr16	6252035	6252052	1	62	91	2	1
chr16	6252544	6252587	12	12	130	8	2
chr16	6252652	6252701	13	5	136	7	2
chr16	6252701	6252736	60	51	43	5	1
chr16	6259508	6259531	14	56	84	6	2
chr16	6260603	6260654	11	67	76	6	2
chr16	6265309	6265374	2	37	115	3	1
chr16	6265537	6265578	49	17	88	6	1
chr16	6266796	6266807	0	136	18	1	1
chr16	6268356	6268376	0	59	95	1	1
chr16	6268930	6268944	0	153	1	1	1
chr16	6269724	6269735	0	63	91	1	1
chr16	6270437	6270448	7	144	3	3	2
chr16	6270714	6270727	0	143	11	1	1
chr16	6271459	6271470	0	76	78	1	1
chr16	6272897	6272960	4	16	134	7	4
chr16	6274993	6275020	0	121	33	1	1
chr16	6276180	6276193	7	135	12	4	2
chr16	6277457	6277471	0	66	88	1	1
chr16	6283527	6283554	7	141	6	5	3
chr16	6284902	6284926	6	148	0	3	2
chr16	6289446	6289457	4	44	106	3	1
chr16	6290663	6290686	14	59	81	7	2
chr16	6293142	6293207	0	0	154	0	0
chr16	6294457	6294506	6	120	28	3	2
chr16	6296989	6297000	0	141	13	1	1
chr16	6299051	6299062	0	154	0	1	1
chr16	6299094	6299105	0	154	0	1	1
chr16	6299163	6299178	0	154	0	1	1
chr16	6299566	6299577	0	154	0	1	1
chr16	6300716	6300759	11	97	46	5	3
chr16	6301368	6301423	12	99	43	9	4
chr16	6308442	6308473	1	85	68	3	2
chr16	6310243	6310282	11	18	125	4	1
chr16	6312330	6312359	4	125	25	3	2
chr16	6313507	6313518	0	149	5	1	1
chr16	6313703	6313714	0	140	14	1	1
chr16	6315346	6315367	2	12	140	4	2
chr16	6316098	6316129	4	100	50	4	3
chr16	6316744	6316765	1	63	90	2	1
chr16	6318420	6318431	0	133	21	1	1
chr16	6321926	6321940	0	150	4	1	1
chr16	6322910	6322929	0	124	30	1	1
chr16	6324005	6324018	6	133	15	3	2
chr16	6328077	6328120	2	57	95	2	1
chr16	6332355	6332402	14	52	88	8	2
chr16	6332826	6332841	0	153	1	1	1
chr16	6333968	6333979	0	139	15	1	1
chr16	6340900	6340951	8	11	135	7	2
chr16	6347313	6347330	19	77	58	7	2
chr16	6347585	6347614	52	22	80	7	1
chr16	6347614	6347651	14	39	101	7	1
chr16	6348715	6348729	6	147	1	3	2
chr16	6349101	6349112	0	151	3	1	1
chr16	6351455	6351478	5	141	8	3	2
chr16	6351685	6351696	0	149	5	1	1
chr16	6353398	6353409	0	151	3	1	1
chr16	6357094	6357105	0	140	14	1	1
chr16	6359811	6359822	0	53	101	1	1
chr16	6360336	6360347	6	147	1	3	2
chr16	6363104	6363149	7	17	130	6	1
chr16	6363992	6364027	6	130	18	4	3
chr16	6369107	6369142	13	43	98	10	3
chr16	6374906	6374957	9	29	116	6	2
chr16	6378364	6378399	4	97	53	3	2
chr16	6379801	6379812	0	149	5	1	1
chr16	6380448	6380499	5	22	127	9	4
chr16	6382032	6382047	0	144	10	1	1
chr16	6382316	6382327	0	61	93	1	1
chr16	6382351	6382386	0	136	18	1	1
chr16	6384505	6384516	0	91	63	1	1
chr16	6386036	6386047	0	147	7	1	1
chr16	6391114	6391161	9	115	30	5	3
chr16	6393275	6393304	0	66	88	2	2
chr16	6393931	6393976	6	15	133	7	2
chr16	6396979	6396993	0	150	4	1	1
chr16	6397915	6397926	0	61	93	1	1
chr16	6399442	6399456	0	148	6	1	1
chr16	6401644	6401655	0	144	10	1	1
chr16	6408200	6408243	7	115	32	4	2
chr16	6413316	6413329	3	63	88	3	1
chr16	6414728	6414749	15	69	70	6	2
chr16	6415852	6415875	0	153	1	1	1
chr16	6417549	6417560	0	144	10	1	1
chr16	6418413	6418462	3	6	145	4	1
chr16	6419317	6419332	18	62	74	6	2
chr16	6422896	6422933	8	30	116	6	2
chr16	6432970	6432981	0	69	85	1	1
chr16	6433101	6433142	2	41	111	5	3
chr16	6433522	6433573	0	3	151	1	1
chr16	6435530	6435579	14	56	84	6	2
chr16	6437059	6437136	34	9	111	13	1
chr16	6438112	6438127	4	142	8	3	2
chr16	6438634	6438653	19	90	45	4	2
chr16	6440913	6440924	82	65	7	2	1
chr16	6440939	6440958	5	130	19	3	2
chr16	6443445	6443496	2	6	146	4	3
chr16	6443949	6443974	20	77	57	6	2
chr16	6446095	6446106	0	149	5	1	1
chr16	6446673	6446684	0	131	23	1	1
chr16	6447803	6447832	14	48	92	6	2
chr16	6449549	6449594	8	26	120	7	2
chr16	6451847	6451886	5	16	133	3	1
chr16	6455068	6455103	7	37	110	5	2
chr16	6457943	6457970	11	111	32	3	2
chr16	6460598	6460609	0	152	2	1	1
chr16	6460790	6460801	0	153	1	1	1
chr16	6460887	6460898	0	154	0	1	1
chr16	6462890	6462931	11	24	119	8	2
chr16	6463033	6463047	6	141	7	3	2
chr16	6465408	6465437	4	39	111	5	1
chr16	6466719	6466750	5	124	25	3	2
chr16	6466854	6466875	3	44	107	2	1
chr16	6468686	6468697	0	122	32	1	1
chr16	6469721	6469732	6	122	26	2	1
chr16	6469742	6469757	6	136	12	3	2
chr16	6470116	6470130	0	144	10	1	1
chr16	6470130	6470147	0	137	17	1	1
chr16	6471207	6471218	5	139	10	3	2
chr16	6473383	6473394	3	69	82	3	2
chr16	6478363	6478376	18	99	37	2	1
chr16	6481662	6481679	0	150	4	1	1
chr16	6481962	6481987	81	37	36	5	1
chr16	6481987	6482018	13	60	81	6	2
chr16	6483643	6483674	5	119	30	3	2
chr16	6486969	6486980	0	154	0	1	1
chr16	6487075	6487086	0	154	0	1	1
chr16	6490865	6490882	17	32	105	6	1
chr16	6495916	6495927	1	136	17	2	1
chr16	6495968	6495987	0	153	1	1	1
chr16	6502132	6502143	0	145	9	1	1
chr16	6502922	6502933	18	66	70	6	2
chr16	6503232	6503297	2	1	151	3	1
chr16	6503864	6503895	10	136	8	5	2
chr16	6505266	6505277	0	149	5	1	1
chr16	6505404	6505415	0	71	83	1	1
chr16	6506363	6506374	0	138	16	1	1
chr16	6510235	6510280	6	8	140	3	1
chr16	6512252	6512307	0	10	144	1	1
chr16	6513727	6513772	6	25	123	7	2
chr16	6517135	6517164	9	108	37	5	2
chr16	6522053	6522070	0	26	128	1	1
chr16	6522142	6522201	10	82	62	6	2
chr16	6522443	6522460	0	142	12	1	1
chr16	6526286	6526310	7	146	1	4	2
chr16	6528040	6528057	1	62	91	2	1
chr16	6528194	6528205	0	73	81	1	1
chr16	6529832	6529875	4	12	138	5	2
chr16	6530090	6530105	12	31	111	7	2
chr16	6530140	6530151	0	132	22	1	1
chr16	6531131	6531174	58	21	75	6	1
chr16	6531174	6531209	10	41	103	4	1
chr16	6547572	6547603	15	21	118	7	2
chr16	6548688	6548747	9	125	20	8	4
chr16	6549285	6549296	0	153	1	1	1
chr16	6550426	6550459	10	86	58	8	2
chr16	6555609	6555659	9	132	13	6	3
chr16	6560193	6560207	0	56	98	1	1
chr16	6564541	6564560	7	134	13	4	2
chr16	6564895	6564906	0	63	91	1	1
chr16	6566729	6566740	0	57	97	1	1
chr16	6566991	6567002	0	110	44	1	1
chr16	6567179	6567194	0	64	90	1	1
chr16	6569578	6569589	0	152	2	1	1
chr16	6573782	6573811	13	98	43	5	2
chr16	6576519	6576574	10	128	16	7	4
chr16	6576666	6576693	6	142	6	3	2
chr16	6577268	6577307	2	12	140	4	2
chr16	6578341	6578360	0	144	10	1	1
chr16	6583280	6583311	0	19	135	1	1
chr16	6586878	6586889	0	150	4	1	1
chr16	6589116	6589153	5	49	100	4	1
chr16	6592717	6592734	28	58	68	7	1
chr16	6592734	6592761	1	12	141	2	1
chr16	6592984	6593025	11	74	69	5	2
chr16	6594689	6594704	54	87	13	3	2
chr16	6594784	6594859	14	84	56	11	6
chr16	6595999	6596010	0	68	86	1	1
chr16	6600504	6600557	0	0	154	0	0
chr16	6606002	6606017	0	52	102	1	1
chr16	6607306	6607317	0	146	8	1	1
chr16	6607367	6607384	24	58	72	7	2
chr16	6608486	6608503	8	64	82	4	2
chr16	6611110	6611127	0	53	101	1	1
chr16	6613218	6613277	11	65	78	9	5
chr16	6617954	6617998	3	26	125	4	1
chr16	6618045	6618159	0	0	154	0	0
chr16	6621209	6621226	66	68	20	3	2
chr16	6621942	6621959	0	143	11	1	1
chr16	6623406	6623421	2	44	108	3	1
chr16	6628448	6628540	14	16	124	11	3
chr16	6629803	6629814	0	145	9	1	1
chr16	6630799	6630868	1	0	153	1	0
chr16	6631714	6631725	0	152	2	1	1
chr16	6632808	6632861	13	64	77	7	2
chr16	6634023	6634034	1	100	53	2	1
chr16	6634081	6634132	2	1	151	3	1
chr16	6634771	6634785	0	140	14	1	1
chr16	6639093	6639104	3	55	96	4	2
chr16	6641562	6641589	36	34	84	10	1
chr16	6641590	6641627	60	28	66	7	1
chr16	6643394	6643405	0	142	12	1	1
chr16	6645266	6645277	85	33	36	5	1
chr16	6649186	6649197	0	140	14	1	1
chr16	6649746	6649759	39	64	51	5	2
chr16	6649776	6649787	6	124	24	3	2
chr16	6650059	6650073	12	134	8	3	1
chr16	6651317	6651384	2	31	121	3	2
chr16	6651393	6651444	5	34	115	4	2
chr16	6651725	6651748	6	134	14	3	2
chr16	6653316	6653327	0	145	9	1	1
chr16	6653758	6653775	6	144	4	3	2
chr16	6654851	6654864	0	129	25	1	1
chr16	6655478	6655489	0	151	3	1	1
chr16	6658050	6658103	12	1	141	6	1
chr16	6659168	6659221	12	28	114	10	3
chr16	6660308	6660361	1	2	151	2	1
chr16	6662342	6662385	6	6	142	4	1
chr16	6663280	6663295	8	77	69	3	1
chr16	6666238	6666249	0	59	95	1	1
chr16	6666325	6666350	6	61	87	5	2
chr16	6667398	6667411	42	40	72	2	1
chr16	6667478	6667567	0	0	154	0	0
chr16	6670772	6670823	10	84	60	12	5
chr16	6673524	6673569	9	23	122	6	1
chr16	6674470	6674485	0	153	1	1	1
chr16	6674554	6674571	3	56	95	3	1
chr16	6674571	6674626	8	1	145	5	1
chr16	6675964	6675975	0	142	12	1	1
chr16	6676471	6676486	0	64	90	1	1
chr16	6680920	6680975	13	14	127	7	2
chr16	6683540	6683563	1	70	83	3	2
chr16	6686763	6686782	0	152	2	1	1
chr16	6686870	6686881	0	150	4	1	1
chr16	6689590	6689601	0	109	45	1	1
chr16	6692019	6692082	11	102	41	7	4
chr16	6692223	6692270	2	7	145	3	1
chr16	6697530	6697547	0	150	4	1	1
chr16	6699048	6699067	0	77	77	1	1
chr16	6705537	6705548	0	154	0	1	1
chr16	6711143	6711154	0	150	4	1	1
chr16	6711422	6711471	11	17	126	7	2
chr16	6717042	6717053	84	60	10	2	1
chr16	6717232	6717270	0	50	104	1	1
chr16	6719893	6719904	3	30	121	4	1
chr16	6723052	6723067	0	9	145	1	1
chr16	6723930	6723941	4	104	46	3	2
chr16	6725163	6725210	34	10	110	10	2
chr16	6726326	6726337	6	144	4	3	2
chr16	6726565	6726582	0	152	2	1	1
chr16	6727506	6727520	0	139	15	1	1
chr16	6727781	6727852	39	82	33	13	3
chr16	6727869	6727940	14	69	71	11	5
chr16	6730538	6730575	24	18	112	11	2
chr16	6731471	6731518	13	33	108	9	3
chr16	6737846	6737865	0	133	21	1	1
chr16	6739206	6739225	0	65	89	1	1
chr16	6742061	6742084	0	42	112	1	1
chr16	6742121	6742132	0	87	67	1	1
chr16	6743914	6743925	0	147	7	1	1
chr16	6748695	6748706	0	141	13	1	1
chr16	6751371	6751382	0	73	81	1	1
chr16	6751390	6751405	7	89	58	3	2
chr16	6751792	6751807	1	114	39	2	1
chr16	6752357	6752368	6	134	14	3	2
chr16	6753343	6753354	5	138	11	3	2
chr16	6757076	6757091	0	132	22	1	1
chr16	6759979	6759990	6	125	23	3	2
chr16	6759991	6760002	16	111	27	3	2
chr16	6761459	6761518	0	0	154	0	0
chr16	6772047	6772062	13	101	40	5	2
chr16	6772081	6772092	0	71	83	1	1
chr16	6773214	6773231	0	44	110	1	1
chr16	6774466	6774497	8	84	62	6	2
chr16	6776195	6776206	6	137	11	3	2
chr16	6776329	6776343	0	152	2	1	1
chr16	6777221	6777232	0	132	22	1	1
chr16	6778106	6778129	0	115	39	1	1
chr16	6780512	6780526	1	131	22	2	1
chr16	6785137	6785148	0	146	8	1	1
chr16	6785890	6785901	0	111	43	1	1
chr16	6786322	6786333	6	130	18	3	2
chr16	6787702	6787716	0	60	94	1	1
chr16	6790996	6791007	0	146	8	1	1
chr16	6795397	6795417	8	122	24	6	2
chr16	6795684	6795733	6	11	137	5	2
chr16	6800355	6800366	0	152	2	1	1
chr16	6800928	6800939	0	112	42	1	1
chr16	6801627	6801690	3	64	87	2	1
chr16	6803887	6803930	4	110	40	4	3
chr16	6807281	6807298	0	151	3	1	1
chr16	6812947	6812958	0	145	9	1	1
chr16	6818510	6818525	0	138	16	1	1
chr16	6819886	6819903	0	153	1	1	1
chr16	6819916	6819935	1	150	3	2	1
chr16	6822546	6822565	0	66	88	1	1
chr16	6823291	6823302	5	114	35	3	2
chr16	6825161	6825196	38	45	71	3	2
chr16	6827873	6827914	14	74	66	11	4
chr16	6828960	6828983	6	91	57	6	3
chr16	6828983	6829012	1	62	91	2	1
chr16	6830348	6830359	0	151	3	1	1
chr16	6831577	6831588	6	65	83	5	2
chr16	6832754	6832809	6	5	143	8	2
chr16	6834378	6834421	3	43	108	4	1
chr16	6837018	6837029	0	148	6	1	1
chr16	6837765	6837796	13	37	104	7	2
chr16	6841268	6841307	10	37	107	6	2
chr16	6842950	6842964	0	144	10	1	1
chr16	6843839	6843870	7	141	6	4	2
chr16	6847521	6847532	0	152	2	1	1
chr16	6848120	6848137	0	139	15	1	1
chr16	6851868	6851879	0	56	98	1	1
chr16	6851917	6851936	5	109	40	3	2
chr16	6853144	6853155	0	142	12	1	1
chr16	6853198	6853209	0	153	1	1	1
chr16	6855323	6855340	21	72	61	7	2
chr16	6859086	6859100	0	146	8	1	1
chr16	6864170	6864205	4	18	132	3	1
chr16	6864850	6864893	5	110	39	4	2
chr16	6867234	6867249	2	144	8	2	1
chr16	6867293	6867344	8	28	118	4	1
chr16	6868521	6868558	5	25	124	4	1
chr16	6869760	6869789	4	19	131	4	1
chr16	6869790	6869849	1	0	153	1	0
chr16	6870507	6870518	0	146	8	1	1
chr16	6870783	6870797	0	142	12	1	1
chr16	6870823	6870838	5	144	5	3	2
chr16	6872023	6872070	8	14	132	5	2
chr16	6875168	6875179	0	149	5	1	1
chr16	6875496	6875543	11	33	110	7	2
chr16	6879314	6879325	0	150	4	1	1
chr16	6880122	6880133	4	113	37	3	2
chr16	6883399	6883418	6	145	3	3	2
chr16	6883663	6883674	0	153	1	1	1
chr16	6883870	6883915	17	11	126	6	1
chr16	6886022	6886033	0	151	3	1	1
chr16	6886320	6886331	0	154	0	1	1
chr16	6886404	6886415	0	152	2	1	1
chr16	6886435	6886446	0	153	1	1	1
chr16	6886510	6886523	0	140	14	1	1
chr16	6888014	6888071	0	0	154	0	0
chr16	6888820	6888863	8	5	141	6	2
chr16	6888892	6888903	0	74	80	1	1
chr16	6890301	6890318	6	142	6	3	2
chr16	6890559	6890620	0	0	154	0	0
chr16	6892919	6892930	0	154	0	1	1
chr16	6894062	6894073	0	141	13	1	1
chr16	6895644	6895655	0	145	9	1	1
chr16	6896723	6896738	0	70	84	1	1
chr16	6896748	6896843	0	0	154	0	0
chr16	6899314	6899355	6	44	104	7	3
chr16	6901338	6901373	9	92	53	5	3
chr16	6903096	6903111	9	126	19	4	2
chr16	6907728	6907739	0	151	3	1	1
chr16	6909335	6909398	0	0	154	0	0
chr16	6909645	6909700	7	134	13	4	3
chr16	6910184	6910195	0	60	94	1	1
chr16	6911205	6911220	6	137	11	3	2
chr16	6912373	6912396	6	110	38	3	2
chr16	6913359	6913373	0	149	5	1	1
chr16	6915846	6915857	6	139	9	3	2
chr16	6921155	6921166	0	152	2	1	1
[truncated: 43,974 more rows]
