# Supplementary material for: A novel quantitative trait locus implicates Msh3 in the propensity for genome-wide short tandem repeat expansions in mice
Source: Genome Res. 2023 May;33(5):689–702. doi: 10.1101/gr.277576.122 (PMC10317118; doi:10.1101/gr.277576.122)
Supplement: Supplemental Material [file supp_gr.277576.122_Supplemental_code.zip › BXD-STR-Mutator-Manuscript-main/Ashbrook_Manuscript/data/by_loc_str/chr17.tsv]

chrom	pos	end	het	hom	nocall	n_unq_gt_w_het	n_unq_gt_wo_het
chr17	3002819	3002830	1	45	108	2	1
chr17	3002842	3002893	1	0	153	1	0
chr17	3002895	3002918	0	0	154	0	0
chr17	3003385	3003396	0	152	2	1	1
chr17	3003515	3003526	0	148	6	1	1
chr17	3003676	3003687	1	138	15	2	1
chr17	3003786	3003813	85	17	52	5	2
chr17	3005866	3005877	0	12	142	1	1
chr17	3039265	3039276	0	60	94	1	1
chr17	3039507	3039524	0	116	38	1	1
chr17	3040117	3040128	0	146	8	1	1
chr17	3040632	3040659	1	133	20	2	1
chr17	3044075	3044092	0	119	35	1	1
chr17	3055465	3055476	0	90	64	1	1
chr17	3065014	3065029	1	107	46	2	1
chr17	3068124	3068135	0	121	33	1	1
chr17	3083094	3083108	0	140	14	1	1
chr17	3083378	3083397	0	109	45	1	1
chr17	3084939	3084950	0	112	42	1	1
chr17	3085165	3085179	0	123	31	1	1
chr17	3086609	3086620	0	100	54	1	1
chr17	3086737	3086762	8	53	93	5	2
chr17	3086885	3086896	0	152	2	1	1
chr17	3087007	3087020	1	76	77	2	1
chr17	3087034	3087049	0	91	63	1	1
chr17	3087707	3087726	1	115	38	2	1
chr17	3087927	3087938	0	109	45	1	1
chr17	3088696	3088741	8	21	125	5	2
chr17	3089830	3089844	0	132	22	1	1
chr17	3091266	3091277	1	144	9	2	1
chr17	3091447	3091458	0	144	10	1	1
chr17	3092047	3092058	0	139	15	1	1
chr17	3092452	3092463	36	35	83	2	1
chr17	3092465	3092504	8	65	81	4	2
chr17	3095017	3095028	0	129	25	1	1
chr17	3095038	3095052	0	119	35	1	1
chr17	3095074	3095093	0	118	36	1	1
chr17	3098863	3098883	0	115	39	1	1
chr17	3100226	3100237	0	114	40	1	1
chr17	3100259	3100270	0	124	30	1	1
chr17	3100530	3100581	8	99	47	6	3
chr17	3100592	3100603	0	117	37	1	1
chr17	3104459	3104473	0	147	7	1	1
chr17	3105550	3105589	11	44	99	9	2
chr17	3106841	3106852	0	122	32	1	1
chr17	3107582	3107633	7	5	142	4	1
chr17	3108868	3108879	0	92	62	1	1
chr17	3109935	3109949	0	142	12	1	1
chr17	3110856	3110867	0	151	3	1	1
chr17	3115455	3115469	0	134	20	1	1
chr17	3116450	3116461	0	138	16	1	1
chr17	3119105	3119116	0	116	38	1	1
chr17	3125460	3125475	1	55	98	3	2
chr17	3125754	3125773	0	139	15	1	1
chr17	3127042	3127066	0	144	10	1	1
chr17	3129658	3129669	0	132	22	1	1
chr17	3132202	3132216	0	151	3	1	1
chr17	3132223	3132234	0	149	5	1	1
chr17	3132413	3132444	4	73	77	3	1
chr17	3132865	3132876	0	153	1	1	1
chr17	3132887	3132906	0	144	10	1	1
chr17	3132905	3132920	4	149	1	4	3
chr17	3134967	3135012	11	4	139	4	2
chr17	3135027	3135038	0	64	90	1	1
chr17	3136658	3136669	0	118	36	1	1
chr17	3136832	3136849	0	104	50	1	1
chr17	3139255	3139266	0	144	10	1	1
chr17	3140466	3140490	0	141	13	1	1
chr17	3142034	3142051	0	146	8	1	1
chr17	3142335	3142350	0	129	25	1	1
chr17	3144123	3144137	0	151	3	1	1
chr17	3145213	3145262	6	11	137	5	2
chr17	3145941	3145952	0	143	11	1	1
chr17	3146957	3146968	0	131	23	1	1
chr17	3148514	3148531	0	129	25	1	1
chr17	3150491	3150506	0	95	59	1	1
chr17	3150785	3150796	0	124	30	1	1
chr17	3165193	3165225	3	140	11	4	2
chr17	3167878	3167889	0	132	22	1	1
chr17	3168433	3168468	5	67	82	3	2
chr17	3171036	3171047	0	152	2	1	1
chr17	3171201	3171212	0	151	3	1	1
chr17	3173280	3173291	0	129	25	1	1
chr17	3173483	3173494	0	140	14	1	1
chr17	3174015	3174034	0	142	12	1	1
chr17	3175315	3175326	0	147	7	1	1
chr17	3176169	3176180	0	58	96	1	1
chr17	3176206	3176221	0	61	93	1	1
chr17	3180602	3180649	0	65	89	2	2
chr17	3181482	3181526	0	144	10	1	1
chr17	3181949	3181980	2	5	147	4	2
chr17	3181996	3182007	0	87	67	1	1
chr17	3182662	3182673	0	84	70	1	1
chr17	3188784	3188825	12	86	56	4	1
chr17	3189565	3189582	0	153	1	1	1
chr17	3195363	3195402	8	71	75	6	2
chr17	3201162	3201176	0	118	36	1	1
chr17	3208772	3208783	0	144	10	1	1
chr17	3209803	3209814	0	143	11	1	1
chr17	3210833	3210844	0	138	16	1	1
chr17	3221207	3221221	0	133	21	1	1
chr17	3222824	3222839	0	133	21	1	1
chr17	3224564	3224575	0	131	23	1	1
chr17	3225547	3225590	44	16	94	6	1
chr17	3227465	3227488	0	76	78	1	1
chr17	3229117	3229131	0	154	0	1	1
chr17	3231339	3231350	0	106	48	1	1
chr17	3231374	3231385	0	80	74	1	1
chr17	3232401	3232412	0	125	29	1	1
chr17	3236066	3236160	0	0	154	0	0
chr17	3238853	3238874	5	112	37	4	2
chr17	3239200	3239211	1	147	6	2	1
chr17	3239297	3239316	72	79	3	2	1
chr17	3239558	3239573	0	144	10	1	1
chr17	3246959	3246970	0	126	28	1	1
chr17	3250110	3250143	5	83	66	3	1
chr17	3250918	3250929	0	145	9	1	1
chr17	3253119	3253130	0	64	90	1	1
chr17	3253169	3253228	8	7	139	5	1
chr17	3256412	3256426	0	144	10	1	1
chr17	3258329	3258340	0	70	84	1	1
chr17	3260129	3260146	1	123	30	2	1
chr17	3261543	3261554	0	103	51	1	1
chr17	3263432	3263443	0	146	8	1	1
chr17	3263835	3263846	0	151	3	1	1
chr17	3265372	3265419	8	42	104	10	3
chr17	3267206	3267225	0	114	40	1	1
chr17	3273052	3273069	0	101	53	1	1
chr17	3273456	3273479	4	147	3	3	2
chr17	3274133	3274180	3	100	51	4	3
chr17	3274301	3274312	49	46	59	2	1
chr17	3274324	3274359	5	47	102	5	2
chr17	3275550	3275605	0	0	154	0	0
chr17	3275839	3275850	0	148	6	1	1
chr17	3277774	3277801	0	5	149	1	1
chr17	3278073	3278084	0	0	154	0	0
chr17	3278107	3278150	0	0	154	0	0
chr17	3278214	3278228	0	17	137	1	1
chr17	3278382	3278393	0	125	29	1	1
chr17	3278810	3278881	2	4	148	4	2
chr17	3278905	3278916	0	27	127	1	1
chr17	3278920	3278975	0	0	154	0	0
chr17	3280697	3280726	5	80	69	5	2
chr17	3281339	3281384	4	5	145	4	1
chr17	3284823	3284836	0	151	3	1	1
chr17	3286074	3286085	4	59	91	3	2
chr17	3286145	3286182	2	16	136	4	2
chr17	3287113	3287150	8	46	100	4	2
chr17	3288173	3288202	10	76	68	4	2
chr17	3288328	3288342	0	139	15	1	1
chr17	3290129	3290140	0	140	14	1	1
chr17	3290826	3290845	0	66	88	1	1
chr17	3290976	3290991	0	144	10	1	1
chr17	3293314	3293325	0	148	6	1	1
chr17	3296562	3296573	0	151	3	1	1
chr17	3296594	3296605	21	49	84	4	2
chr17	3298496	3298507	1	131	22	2	1
chr17	3299039	3299082	8	11	135	5	2
chr17	3300923	3300934	0	147	7	1	1
chr17	3301808	3301827	4	149	1	3	2
chr17	3303462	3303501	8	35	111	5	2
chr17	3303593	3303648	0	0	154	0	0
chr17	3303655	3303668	2	37	115	2	1
chr17	3304518	3304532	0	148	6	1	1
chr17	3307800	3307815	4	135	15	3	2
chr17	3307958	3307973	4	142	8	3	2
chr17	3311766	3311805	9	46	99	5	2
chr17	3314617	3314630	3	59	92	3	1
chr17	3316448	3316462	0	148	6	1	1
chr17	3316572	3316583	0	150	4	1	1
chr17	3317343	3317360	0	133	21	1	1
chr17	3318620	3318634	0	124	30	1	1
chr17	3320380	3320411	11	88	55	7	2
chr17	3320856	3320867	0	149	5	1	1
chr17	3324699	3324710	0	129	25	1	1
chr17	3326423	3326466	1	6	147	2	1
chr17	3327860	3327899	5	70	79	6	3
chr17	3327917	3327931	0	25	129	1	1
chr17	3328071	3328086	0	128	26	1	1
chr17	3328092	3328106	0	133	21	1	1
chr17	3328334	3328345	0	106	48	1	1
chr17	3333885	3333896	0	146	8	1	1
chr17	3335994	3336005	6	131	17	5	2
chr17	3336069	3336083	0	151	3	1	1
chr17	3336097	3336108	0	80	74	1	1
chr17	3337962	3337976	0	142	12	1	1
chr17	3344108	3344137	18	64	72	7	2
chr17	3344484	3344498	1	130	23	2	1
chr17	3347736	3347765	6	103	45	5	2
chr17	3348225	3348254	12	35	107	6	2
chr17	3348955	3348966	1	10	143	2	1
chr17	3349129	3349158	1	2	151	2	1
chr17	3354947	3354986	11	32	111	8	2
chr17	3355598	3355609	0	151	3	1	1
chr17	3357431	3357442	0	154	0	1	1
chr17	3361319	3361366	1	116	37	2	1
chr17	3361763	3361810	14	22	118	10	2
chr17	3361811	3361822	0	153	1	1	1
chr17	3368663	3368677	4	150	0	3	2
chr17	3372530	3372541	0	154	0	1	1
chr17	3375616	3375631	0	137	17	1	1
chr17	3376874	3376917	19	32	103	9	2
chr17	3381949	3381970	6	112	36	4	2
chr17	3383086	3383217	0	66	88	1	1
chr17	3383343	3383354	0	154	0	1	1
chr17	3383821	3383832	0	149	5	1	1
chr17	3384345	3384396	3	16	135	4	1
chr17	3384917	3384928	0	150	4	1	1
chr17	3385006	3385017	45	81	28	2	1
chr17	3385038	3385053	0	154	0	1	1
chr17	3385290	3385301	0	145	9	1	1
chr17	3386145	3386156	0	35	119	1	1
chr17	3388521	3388532	0	152	2	1	1
chr17	3388951	3388962	0	38	116	1	1
chr17	3392721	3392752	2	65	87	2	1
chr17	3396142	3396187	17	28	109	5	2
chr17	3396291	3396302	0	144	10	1	1
chr17	3398500	3398511	0	152	2	1	1
chr17	3399456	3399481	0	33	121	1	1
chr17	3404809	3404824	0	143	11	1	1
chr17	3405231	3405245	0	131	23	1	1
chr17	3406445	3406498	0	2	152	1	1
chr17	3411084	3411143	20	8	126	9	2
chr17	3411174	3411188	2	138	14	2	1
chr17	3411217	3411228	0	152	2	1	1
chr17	3411287	3411298	0	151	3	1	1
chr17	3412607	3412618	0	153	1	1	1
chr17	3417793	3417818	3	36	115	3	1
chr17	3417818	3417851	4	41	109	5	1
chr17	3423574	3423588	0	149	5	1	1
chr17	3425576	3425590	0	143	11	1	1
chr17	3430118	3430129	0	154	0	1	1
chr17	3430858	3430903	9	19	126	11	4
chr17	3432865	3432876	0	154	0	1	1
chr17	3433799	3433810	61	68	25	4	1
chr17	3433809	3433850	10	28	116	6	2
chr17	3433854	3433869	0	135	19	1	1
chr17	3442360	3442371	0	124	30	1	1
chr17	3443469	3443510	3	10	141	5	2
chr17	3453564	3453579	6	119	29	3	2
chr17	3453603	3453614	0	147	7	1	1
chr17	3457494	3457545	2	1	151	2	1
chr17	3459273	3459284	0	127	27	1	1
chr17	3461666	3461761	0	0	154	0	0
chr17	3463806	3463845	13	65	76	7	2
chr17	3463846	3463859	0	76	78	1	1
chr17	3463875	3463886	0	53	101	1	1
chr17	3466158	3466169	0	149	5	1	1
chr17	3466839	3466850	0	152	2	1	1
chr17	3467090	3467103	11	31	112	3	1
chr17	3467103	3467152	5	1	148	4	1
chr17	3467180	3467191	0	136	18	1	1
chr17	3467206	3467221	1	143	10	2	1
chr17	3472609	3472620	0	143	11	1	1
chr17	3475510	3475525	0	153	1	1	1
chr17	3475603	3475650	1	131	22	2	1
chr17	3478834	3478849	2	151	1	2	1
chr17	3480466	3480477	0	151	3	1	1
chr17	3480949	3480962	0	150	4	1	1
chr17	3481364	3481378	0	154	0	1	1
chr17	3481615	3481632	2	119	33	2	1
chr17	3484054	3484065	0	147	7	1	1
chr17	3484141	3484184	4	14	136	3	1
chr17	3489062	3489077	0	152	2	1	1
chr17	3490317	3490328	0	144	10	1	1
chr17	3490954	3490965	0	137	17	1	1
chr17	3491058	3491077	0	97	57	1	1
chr17	3491267	3491281	0	148	6	1	1
chr17	3491533	3491548	33	39	82	6	2
chr17	3494528	3494569	17	59	78	6	2
chr17	3494570	3494627	10	2	142	7	1
chr17	3495033	3495044	0	129	25	1	1
chr17	3495304	3495325	7	22	125	6	1
chr17	3502192	3502215	15	75	64	4	2
chr17	3504067	3504081	0	139	15	1	1
chr17	3504090	3504101	0	133	21	1	1
chr17	3508442	3508456	1	127	26	2	1
chr17	3508478	3508489	0	116	38	1	1
chr17	3511490	3511501	0	145	9	1	1
chr17	3515466	3515477	0	154	0	1	1
chr17	3515700	3515715	1	144	9	2	1
chr17	3521848	3521863	0	139	15	1	1
chr17	3525895	3525906	0	153	1	1	1
chr17	3528621	3528635	0	146	8	1	1
chr17	3530247	3530266	0	136	18	1	1
chr17	3535247	3535288	17	64	73	7	2
chr17	3536972	3536987	0	153	1	1	1
chr17	3543078	3543089	0	150	4	1	1
chr17	3545492	3545529	9	48	97	7	2
chr17	3548147	3548184	12	44	98	8	2
chr17	3551193	3551232	7	126	21	4	3
chr17	3569222	3569236	0	52	102	1	1
chr17	3569242	3569253	0	79	75	1	1
chr17	3572821	3572836	0	150	4	1	1
chr17	3574647	3574658	0	152	2	1	1
chr17	3574983	3575006	4	148	2	3	2
chr17	3575301	3575345	5	100	49	4	1
chr17	3579905	3579940	4	31	119	2	1
chr17	3579978	3580029	7	15	132	5	1
chr17	3585706	3585720	0	123	31	1	1
chr17	3587430	3587461	0	145	9	1	1
chr17	3589144	3589155	1	145	8	2	1
chr17	3592227	3592238	0	147	7	1	1
chr17	3595475	3595486	0	148	6	1	1
chr17	3595580	3595591	2	84	68	3	1
chr17	3597275	3597286	0	150	4	1	1
chr17	3600664	3600675	0	146	8	1	1
chr17	3602803	3602816	0	135	19	1	1
chr17	3607266	3607277	1	147	6	2	1
chr17	3608836	3608863	0	150	4	1	1
chr17	3609411	3609422	0	133	21	1	1
chr17	3611210	3611221	0	130	24	1	1
chr17	3612894	3612908	0	89	65	1	1
chr17	3612968	3612983	6	45	103	5	2
chr17	3615401	3615420	1	131	22	2	1
chr17	3615594	3615605	0	146	8	1	1
chr17	3615939	3615986	0	2	152	1	1
chr17	3618954	3619003	5	6	143	6	2
chr17	3624511	3624522	0	151	3	1	1
chr17	3625590	3625601	0	142	12	1	1
chr17	3634675	3634690	0	140	14	1	1
chr17	3644286	3644319	25	23	106	7	1
chr17	3644320	3644371	2	4	148	3	1
chr17	3645893	3645904	0	144	10	1	1
chr17	3646425	3646460	3	21	130	4	1
chr17	3648619	3648633	0	146	8	1	1
chr17	3649058	3649099	48	1	105	9	1
chr17	3650748	3650787	6	99	49	5	2
chr17	3651913	3651924	1	153	0	2	1
chr17	3653264	3653287	4	142	8	3	2
chr17	3653305	3653340	4	125	25	3	2
chr17	3653488	3653501	1	124	29	2	1
chr17	3653808	3653872	8	54	92	5	2
chr17	3654016	3654027	16	59	79	5	1
chr17	3654031	3654076	70	6	78	10	2
chr17	3654947	3654958	0	130	24	1	1
chr17	3657416	3657469	3	4	147	5	2
chr17	3657730	3657757	5	124	25	4	2
chr17	3659089	3659103	0	153	1	1	1
chr17	3660470	3660481	1	86	67	2	1
chr17	3660910	3660961	5	10	139	3	1
chr17	3662951	3662964	2	114	38	3	1
chr17	3664393	3664404	0	65	89	1	1
chr17	3666405	3666428	3	49	102	3	1
chr17	3666668	3666679	0	124	30	1	1
chr17	3668864	3668875	0	153	1	1	1
chr17	3669531	3669542	0	152	2	1	1
chr17	3669595	3669606	0	142	12	1	1
chr17	3673904	3673915	0	148	6	1	1
chr17	3674651	3674664	3	134	17	3	1
chr17	3675799	3675818	0	139	15	1	1
chr17	3676126	3676137	0	150	4	1	1
chr17	3679848	3679893	8	5	141	4	2
chr17	3679898	3679909	2	85	67	3	1
chr17	3683984	3683998	0	145	9	1	1
chr17	3687705	3687728	0	143	11	1	1
chr17	3693461	3693472	0	150	4	1	1
chr17	3697007	3697040	6	56	92	6	2
chr17	3699138	3699183	1	4	149	2	1
chr17	3701186	3701197	0	139	15	1	1
chr17	3704365	3704406	5	139	10	3	2
chr17	3707544	3707581	11	43	100	6	2
chr17	3708181	3708192	0	128	26	1	1
chr17	3708278	3708289	0	131	23	1	1
chr17	3713648	3713659	1	149	4	2	1
chr17	3714636	3714647	0	135	19	1	1
chr17	3715545	3715556	0	152	2	1	1
chr17	3715802	3715813	0	154	0	1	1
chr17	3718458	3718469	1	132	21	2	1
chr17	3719263	3719277	0	154	0	1	1
chr17	3719791	3719832	7	52	95	8	2
chr17	3727108	3727119	0	150	4	1	1
chr17	3730458	3730471	0	141	13	1	1
chr17	3731255	3731266	0	122	32	1	1
chr17	3735663	3735677	0	148	6	1	1
chr17	3736654	3736665	0	153	1	1	1
chr17	3746153	3746164	0	142	12	1	1
chr17	3747782	3747793	0	132	22	1	1
chr17	3752993	3753004	0	146	8	1	1
chr17	3754866	3754979	5	0	149	4	0
chr17	3755375	3755386	0	151	3	1	1
chr17	3757406	3757417	0	149	5	1	1
chr17	3760552	3760563	0	132	22	1	1
chr17	3762460	3762477	0	123	31	1	1
chr17	3763594	3763611	6	113	35	2	1
chr17	3766054	3766095	9	23	122	5	1
chr17	3769357	3769386	0	39	115	1	1
chr17	3769407	3769444	2	2	150	3	1
chr17	3771141	3771176	5	116	33	3	2
chr17	3771991	3772006	0	154	0	1	1
chr17	3773713	3773730	0	74	80	1	1
chr17	3773918	3773961	13	50	91	7	2
chr17	3778396	3778431	37	16	101	6	1
chr17	3779881	3779892	0	90	64	1	1
chr17	3781784	3781799	0	146	8	1	1
chr17	3783408	3783443	10	72	72	5	2
chr17	3793186	3793205	2	120	32	3	1
chr17	3793917	3793960	2	1	151	3	1
chr17	3793960	3793975	15	19	120	3	1
chr17	3793996	3794007	0	85	69	1	1
chr17	3795235	3795249	0	118	36	1	1
chr17	3797591	3797602	0	148	6	1	1
chr17	3801778	3801805	0	153	1	1	1
chr17	3807109	3807123	0	118	36	1	1
chr17	3807966	3807977	0	142	12	1	1
chr17	3809737	3809748	0	152	2	1	1
chr17	3810771	3810782	0	153	1	1	1
chr17	3812102	3812153	8	9	137	5	1
chr17	3812272	3812295	0	136	18	1	1
chr17	3814029	3814053	0	152	2	1	1
chr17	3820523	3820534	0	111	43	1	1
chr17	3822242	3822257	0	147	7	1	1
chr17	3829415	3829426	0	149	5	1	1
chr17	3835047	3835070	0	146	8	1	1
chr17	3836235	3836254	0	146	8	1	1
chr17	3837757	3837768	0	148	6	1	1
chr17	3840718	3840737	0	126	28	1	1
chr17	3853237	3853248	0	151	3	1	1
chr17	3859354	3859365	0	154	0	1	1
chr17	3862687	3862698	0	143	11	1	1
chr17	3863344	3863355	0	143	11	1	1
chr17	3863610	3863621	0	154	0	1	1
chr17	3864620	3864667	9	21	124	5	1
chr17	3866282	3866335	4	1	149	4	1
chr17	3866803	3866866	4	58	92	3	1
chr17	3868078	3868105	0	123	31	1	1
chr17	3869818	3869832	0	126	28	1	1
chr17	3871198	3871265	15	82	57	8	3
chr17	3871692	3871703	0	152	2	1	1
chr17	3875056	3875067	0	146	8	1	1
chr17	3875318	3875335	0	125	29	1	1
chr17	3877673	3877690	0	150	4	1	1
chr17	3880290	3880333	5	35	114	4	1
chr17	3881197	3881208	0	147	7	1	1
chr17	3883156	3883217	1	0	153	1	0
chr17	3885504	3885519	0	147	7	1	1
chr17	3889759	3889773	0	149	5	1	1
chr17	3892448	3892483	0	141	13	3	3
chr17	3894745	3894759	0	124	30	1	1
chr17	3896673	3896728	11	1	142	6	1
chr17	3896728	3896753	2	101	51	2	1
chr17	3898476	3898487	0	150	4	1	1
chr17	3900943	3900954	0	151	3	1	1
chr17	3901488	3901507	0	148	6	1	1
chr17	3904217	3904228	0	153	1	1	1
chr17	3908941	3908958	1	15	138	2	1
chr17	3916311	3916338	0	140	14	1	1
chr17	3917216	3917229	0	127	27	1	1
chr17	3924635	3924680	6	18	130	3	1
chr17	3924717	3924731	2	145	7	2	1
chr17	3924892	3924906	0	154	0	1	1
chr17	3925246	3925257	0	154	0	1	1
chr17	3926001	3926012	0	143	11	1	1
chr17	3931340	3931353	1	24	129	2	1
chr17	3933500	3933511	0	137	17	1	1
chr17	3933548	3933559	0	140	14	1	1
chr17	3943195	3943224	10	25	119	5	1
chr17	3943225	3943252	2	8	144	2	1
chr17	3944045	3944062	0	147	7	1	1
chr17	3944141	3944152	0	144	10	1	1
chr17	3949146	3949157	0	114	40	1	1
chr17	3949773	3949808	5	115	34	3	1
chr17	3951502	3951513	0	143	11	1	1
chr17	3953831	3953842	0	144	10	1	1
chr17	3953953	3953966	1	138	15	2	1
chr17	3953984	3953998	0	97	57	1	1
chr17	3954594	3954607	17	66	71	2	1
chr17	3954607	3954658	5	2	147	6	2
chr17	3956451	3956465	0	147	7	1	1
chr17	3956586	3956597	0	151	3	1	1
chr17	3958924	3958947	2	119	33	3	1
chr17	3962991	3963018	0	0	154	0	0
chr17	3963068	3963115	9	0	145	4	0
chr17	3963165	3963194	9	0	145	3	0
chr17	3963246	3963281	2	1	151	3	1
chr17	3963333	3963368	2	4	148	3	1
chr17	3963418	3963431	46	0	108	12	0
chr17	3963484	3963499	2	137	15	3	1
chr17	3966734	3966779	5	22	127	3	1
chr17	3967380	3967394	0	136	18	1	1
chr17	3969314	3969365	1	1	152	2	1
chr17	3970396	3970413	0	98	56	1	1
chr17	3971224	3971235	0	129	25	1	1
chr17	3972621	3972632	0	150	4	1	1
chr17	3973143	3973154	0	154	0	1	1
chr17	3973193	3973204	0	154	0	1	1
chr17	3975504	3975515	0	141	13	1	1
chr17	3979450	3979461	0	149	5	1	1
chr17	3979602	3979629	0	135	19	1	1
chr17	3981385	3981396	0	150	4	1	1
chr17	3985281	3985292	0	115	39	1	1
chr17	3985503	3985514	0	148	6	1	1
chr17	3985893	3985910	3	138	13	3	1
chr17	3986748	3986759	0	150	4	1	1
chr17	3987480	3987513	6	64	84	3	1
chr17	3989291	3989302	0	103	51	1	1
chr17	3989656	3989667	0	129	25	1	1
chr17	3998156	3998170	0	150	4	1	1
chr17	4000946	4000957	1	149	4	2	1
chr17	4001594	4001637	13	37	104	4	1
chr17	4001638	4001671	9	73	72	4	1
chr17	4006324	4006355	7	51	96	3	1
chr17	4006356	4006387	6	73	75	5	1
chr17	4010987	4011002	0	143	11	1	1
chr17	4014007	4014042	10	57	87	5	1
chr17	4016169	4016182	0	146	8	1	1
chr17	4016985	4017018	8	86	60	6	1
chr17	4024050	4024061	0	92	62	1	1
chr17	4024903	4024914	0	144	10	1	1
chr17	4027747	4027758	0	147	7	1	1
chr17	4027845	4027862	0	146	8	1	1
chr17	4028004	4028015	28	95	31	4	1
chr17	4031637	4031658	11	32	111	5	1
chr17	4031659	4031698	5	0	149	3	0
chr17	4031715	4031740	5	72	77	3	1
chr17	4034499	4034510	0	150	4	1	1
chr17	4038918	4038929	0	145	9	1	1
chr17	4041420	4041475	0	131	23	1	1
chr17	4043805	4043834	4	106	44	4	1
chr17	4045599	4045634	6	65	83	5	2
chr17	4050990	4051043	17	12	125	8	1
chr17	4051044	4051085	10	22	122	3	1
chr17	4051305	4051328	0	147	7	1	1
chr17	4051381	4051416	12	49	93	5	2
chr17	4051505	4051516	0	152	2	1	1
chr17	4052292	4052303	0	137	17	1	1
chr17	4052915	4052926	0	150	4	1	1
chr17	4056765	4056776	0	153	1	1	1
chr17	4057445	4057456	0	147	7	1	1
chr17	4059012	4059023	1	149	4	2	1
chr17	4059023	4059034	0	151	3	1	1
chr17	4063297	4063308	0	141	13	1	1
chr17	4063604	4063623	0	153	1	1	1
chr17	4070694	4070705	0	143	11	1	1
chr17	4070948	4070962	3	131	20	2	1
chr17	4072208	4072261	10	21	123	4	1
chr17	4072647	4072694	10	131	13	7	4
chr17	4073489	4073503	0	150	4	1	1
chr17	4073856	4073867	0	144	10	1	1
chr17	4073968	4073982	0	136	18	1	1
chr17	4074634	4074645	0	129	25	1	1
chr17	4074981	4075040	0	0	154	0	0
chr17	4075810	4075824	0	152	2	1	1
chr17	4076844	4076855	0	153	1	1	1
chr17	4080047	4080070	2	105	47	3	1
chr17	4081270	4081313	11	23	120	4	1
chr17	4081492	4081503	0	144	10	1	1
chr17	4089493	4089504	0	150	4	1	1
chr17	4098176	4098193	3	52	99	3	1
chr17	4099980	4099991	0	142	12	1	1
chr17	4100996	4101031	7	49	98	3	1
chr17	4103969	4103980	0	150	4	1	1
chr17	4105885	4105911	0	99	55	1	1
chr17	4106971	4106982	0	152	2	1	1
chr17	4111545	4111586	7	26	121	4	1
chr17	4114481	4114492	0	117	37	1	1
chr17	4116379	4116390	0	122	32	1	1
chr17	4119861	4119872	3	78	73	3	1
chr17	4120102	4120137	11	68	75	8	3
chr17	4120192	4120211	0	137	17	1	1
chr17	4126133	4126222	6	70	78	6	2
chr17	4126405	4126420	0	152	2	1	1
chr17	4130065	4130102	1	0	153	1	0
chr17	4130658	4130669	0	154	0	1	1
chr17	4130701	4130716	0	150	4	1	1
chr17	4135747	4135798	9	52	93	3	1
chr17	4136181	4136224	7	10	137	7	1
chr17	4136300	4136317	1	11	142	2	1
chr17	4136409	4136464	3	0	151	2	0
chr17	4137322	4137345	0	142	12	1	1
chr17	4143089	4143100	0	147	7	1	1
chr17	4143939	4143953	0	129	25	1	1
chr17	4150243	4150254	0	135	19	1	1
chr17	4150766	4150777	0	154	0	1	1
chr17	4151266	4151280	0	142	12	1	1
chr17	4152563	4152586	0	143	11	1	1
chr17	4156232	4156267	0	17	137	1	1
chr17	4158130	4158165	14	57	83	7	2
chr17	4158165	4158188	5	75	74	4	1
chr17	4159375	4159396	3	124	27	3	1
chr17	4161237	4161248	0	110	44	1	1
chr17	4162196	4162210	0	150	4	1	1
chr17	4162231	4162254	0	150	4	1	1
chr17	4162483	4162497	0	150	4	1	1
chr17	4163718	4163729	0	153	1	1	1
chr17	4164538	4164557	0	153	1	1	1
chr17	4164595	4164606	0	154	0	1	1
chr17	4165544	4165555	0	153	1	1	1
chr17	4173524	4173588	2	44	108	3	2
chr17	4174608	4174643	7	71	76	5	1
chr17	4175661	4175694	8	58	88	3	1
chr17	4178001	4178012	0	150	4	1	1
chr17	4179606	4179641	0	137	17	2	2
chr17	4180110	4180121	0	153	1	1	1
chr17	4180376	4180391	0	142	12	1	1
chr17	4180861	4180876	0	144	10	1	1
chr17	4181665	4181679	0	110	44	1	1
chr17	4183216	4183323	0	0	154	0	0
chr17	4186237	4186248	8	7	139	4	1
chr17	4187448	4187479	0	138	16	1	1
chr17	4187484	4187498	0	144	10	1	1
chr17	4190506	4190517	0	150	4	1	1
chr17	4191833	4191882	4	0	150	2	0
chr17	4191934	4191945	1	1	152	2	1
chr17	4192211	4192288	8	15	131	8	3
chr17	4194091	4194105	1	151	2	2	1
chr17	4194105	4194119	2	147	5	2	1
chr17	4194133	4194148	0	154	0	1	1
chr17	4194513	4194527	0	141	13	1	1
chr17	4203451	4203462	0	151	3	1	1
chr17	4205793	4205804	0	76	78	1	1
chr17	4213897	4213920	0	136	18	1	1
chr17	4214774	4214801	1	142	11	2	1
chr17	4218749	4218790	11	16	127	7	1
chr17	4226265	4226276	0	139	15	1	1
chr17	4228645	4228664	0	145	9	1	1
chr17	4230127	4230138	0	144	10	1	1
chr17	4230834	4230845	0	149	5	1	1
chr17	4230995	4231008	0	143	11	1	1
chr17	4231830	4231845	0	143	11	1	1
chr17	4231859	4231878	0	149	5	1	1
chr17	4238877	4238900	0	151	3	1	1
chr17	4239202	4239213	0	153	1	1	1
chr17	4240601	4240612	0	152	2	1	1
chr17	4245577	4245612	4	67	83	4	1
chr17	4248180	4248219	3	0	151	3	0
chr17	4248224	4248243	4	65	85	3	1
chr17	4248597	4248608	0	152	2	1	1
chr17	4250471	4250485	0	148	6	1	1
chr17	4251375	4251394	0	145	9	1	1
chr17	4251415	4251439	0	152	2	1	1
chr17	4253356	4253375	1	139	14	2	1
chr17	4258449	4258494	33	9	112	6	1
chr17	4258494	4258525	3	46	105	3	1
chr17	4262549	4262560	0	149	5	1	1
chr17	4271676	4271690	0	154	0	1	1
chr17	4273553	4273564	0	144	10	1	1
chr17	4275688	4275711	0	149	5	1	1
chr17	4277316	4277327	0	150	4	1	1
chr17	4278224	4278267	8	29	117	6	2
chr17	4279922	4279933	0	154	0	1	1
chr17	4279951	4279988	16	79	59	4	2
chr17	4280908	4280940	12	87	55	8	2
chr17	4281311	4281348	17	49	88	9	2
chr17	4283036	4283055	0	137	17	1	1
chr17	4283604	4283615	0	145	9	1	1
chr17	4283830	4283857	25	5	124	9	2
chr17	4284655	4284690	20	27	107	5	2
chr17	4284690	4284713	18	35	101	5	1
chr17	4284717	4284758	6	4	144	6	1
chr17	4284946	4284957	0	73	81	1	1
chr17	4284989	4285008	0	150	4	1	1
chr17	4287147	4287190	2	45	107	3	2
chr17	4287882	4287893	0	79	75	1	1
chr17	4288091	4288110	6	135	13	4	2
chr17	4288400	4288411	0	132	22	1	1
chr17	4293445	4293456	0	151	3	1	1
chr17	4299607	4299632	7	4	143	5	1
chr17	4299633	4299684	1	0	153	1	0
chr17	4303466	4303513	9	126	19	7	4
chr17	4311120	4311169	7	19	128	10	3
chr17	4312508	4312535	12	48	94	8	2
chr17	4316407	4316430	72	63	19	2	1
chr17	4316431	4316454	5	143	6	3	2
chr17	4318038	4318051	0	148	6	1	1
chr17	4318317	4318338	7	95	52	4	2
chr17	4320419	4320433	0	66	88	1	1
chr17	4321310	4321321	1	145	8	2	1
chr17	4323009	4323033	5	136	13	3	2
chr17	4323964	4323979	0	154	0	1	1
chr17	4332628	4332647	0	145	9	1	1
chr17	4333521	4333548	19	41	94	9	2
chr17	4333562	4333577	0	132	22	1	1
chr17	4335103	4335114	4	104	46	3	2
chr17	4335769	4335780	0	153	1	1	1
chr17	4337852	4337879	6	52	96	5	2
chr17	4338142	4338153	0	33	121	1	1
chr17	4342263	4342274	0	73	81	1	1
chr17	4349752	4349771	0	135	19	1	1
chr17	4350133	4350150	0	76	78	1	1
chr17	4350173	4350184	0	74	80	1	1
chr17	4352440	4352475	6	122	26	5	3
chr17	4352753	4352768	0	60	94	1	1
chr17	4354219	4354236	24	67	63	10	2
chr17	4354237	4354248	13	135	6	3	1
chr17	4357852	4357897	6	26	122	5	2
chr17	4362292	4362315	0	38	116	1	1
chr17	4363492	4363541	62	5	87	7	1
chr17	4364160	4364207	7	13	134	6	2
chr17	4365245	4365259	0	67	87	1	1
chr17	4366928	4366987	10	88	56	8	4
chr17	4371873	4371905	12	102	40	9	4
chr17	4383305	4383320	5	132	17	3	2
chr17	4384500	4384547	3	6	145	4	1
chr17	4387632	4387643	0	113	41	1	1
chr17	4390698	4390709	0	137	17	1	1
chr17	4391743	4391776	10	29	115	6	1
chr17	4391915	4391926	0	69	85	1	1
chr17	4393685	4393696	0	138	16	1	1
chr17	4395895	4395906	0	122	32	1	1
chr17	4396774	4396785	5	108	41	3	2
chr17	4397844	4397919	0	0	154	0	0
chr17	4408437	4408452	0	138	16	1	1
chr17	4408749	4408760	0	152	2	1	1
chr17	4408768	4408779	0	152	2	1	1
chr17	4409102	4409113	5	78	71	4	2
chr17	4409737	4409800	17	8	129	10	2
chr17	4415029	4415040	0	140	14	1	1
chr17	4417551	4417590	17	51	86	6	2
chr17	4418656	4418683	76	73	5	4	2
chr17	4419439	4419450	0	145	9	1	1
chr17	4421601	4421612	0	138	16	1	1
chr17	4423138	4423152	0	97	57	1	1
chr17	4423874	4423883	0	130	24	1	1
chr17	4424311	4424324	0	149	5	1	1
chr17	4427070	4427089	0	153	1	1	1
chr17	4430669	4430690	20	78	56	5	1
chr17	4431297	4431330	11	86	57	5	2
chr17	4432561	4432588	10	97	47	4	1
chr17	4440771	4440826	8	58	88	6	4
chr17	4447205	4447225	0	140	14	1	1
chr17	4448403	4448414	0	123	31	1	1
chr17	4450298	4450343	20	31	103	7	2
chr17	4451753	4451764	0	152	2	1	1
chr17	4454677	4454691	0	151	3	1	1
chr17	4456594	4456611	3	129	22	2	1
chr17	4463934	4463948	0	130	24	1	1
chr17	4463999	4464022	0	141	13	1	1
chr17	4464165	4464176	0	154	0	1	1
chr17	4469268	4469327	22	38	94	5	1
chr17	4470755	4470766	0	154	0	1	1
chr17	4472387	4472398	1	144	9	2	1
chr17	4473200	4473211	0	110	44	1	1
chr17	4473253	4473264	0	55	99	1	1
chr17	4473673	4473684	0	126	28	1	1
chr17	4478046	4478059	73	59	22	4	1
chr17	4478717	4478756	11	36	107	4	2
chr17	4479022	4479061	6	17	131	6	2
chr17	4481972	4481983	0	142	12	1	1
chr17	4486670	4486721	5	14	135	5	2
chr17	4495152	4495163	0	132	22	1	1
chr17	4496036	4496051	0	144	10	1	1
chr17	4499326	4499337	0	90	64	1	1
chr17	4509220	4509231	0	136	18	1	1
chr17	4513652	4513663	0	124	30	1	1
chr17	4517765	4517810	8	61	85	6	2
chr17	4517981	4517998	3	102	49	3	2
chr17	4518561	4518592	12	78	64	9	2
chr17	4518817	4518828	0	136	18	1	1
chr17	4519687	4519700	0	141	13	1	1
chr17	4520680	4520701	9	109	36	6	2
chr17	4523398	4523418	0	143	11	1	1
chr17	4523757	4523774	0	152	2	1	1
chr17	4523791	4523806	0	143	11	1	1
chr17	4524115	4524126	0	148	6	1	1
chr17	4525425	4525442	0	81	73	1	1
chr17	4527217	4527228	69	77	8	2	1
chr17	4527237	4527258	14	73	67	8	2
chr17	4527835	4527850	0	106	48	1	1
chr17	4530133	4530156	0	49	105	1	1
chr17	4530373	4530392	5	112	37	3	2
chr17	4531334	4531345	0	154	0	1	1
chr17	4535964	4535975	0	145	9	1	1
chr17	4539215	4539229	0	145	9	1	1
chr17	4539334	4539353	7	125	22	5	2
chr17	4540332	4540343	0	107	47	1	1
chr17	4540536	4540547	0	57	97	1	1
chr17	4541534	4541553	0	141	13	1	1
chr17	4542996	4543007	0	131	23	1	1
chr17	4544760	4544783	1	147	6	2	1
chr17	4544786	4544807	61	67	26	6	1
chr17	4545036	4545065	5	36	113	2	1
chr17	4554303	4554372	3	13	138	5	2
chr17	4554600	4554611	0	124	30	1	1
chr17	4555908	4555919	0	146	8	1	1
chr17	4559248	4559289	7	13	134	7	2
chr17	4560058	4560093	9	76	69	7	2
chr17	4561617	4561628	0	143	11	1	1
chr17	4562546	4562575	8	102	44	5	2
chr17	4562915	4562926	0	148	6	1	1
chr17	4574757	4574768	0	144	10	1	1
chr17	4575573	4575620	3	2	149	3	1
chr17	4577469	4577496	6	141	7	3	2
chr17	4578971	4579010	9	25	120	7	2
chr17	4580516	4580527	1	146	7	2	1
chr17	4590618	4590629	3	148	3	2	1
chr17	4600914	4600929	0	123	31	1	1
chr17	4602981	4602992	0	153	1	1	1
chr17	4603166	4603201	1	106	47	2	1
chr17	4605535	4605550	0	153	1	1	1
chr17	4605831	4605842	2	131	21	3	1
chr17	4606065	4606076	0	151	3	1	1
chr17	4606506	4606517	0	146	8	1	1
chr17	4607277	4607288	0	138	16	1	1
chr17	4608137	4608160	0	150	4	1	1
chr17	4609877	4609896	0	150	4	1	1
chr17	4612812	4612829	0	121	33	1	1
chr17	4615919	4615963	0	110	44	1	1
chr17	4617340	4617375	9	55	90	5	2
chr17	4622484	4622515	2	80	72	3	1
chr17	4623160	4623191	5	99	50	4	1
chr17	4624446	4624461	0	150	4	1	1
chr17	4624528	4624561	9	10	135	10	3
chr17	4625416	4625427	0	144	10	1	1
chr17	4630212	4630229	0	146	8	1	1
chr17	4636471	4636522	0	0	154	0	0
chr17	4637449	4637464	0	145	9	1	1
chr17	4637477	4637488	0	144	10	1	1
chr17	4641513	4641530	0	124	30	1	1
chr17	4643962	4644001	13	51	90	8	3
chr17	4646220	4646231	0	151	3	1	1
chr17	4647483	4647498	0	154	0	1	1
chr17	4650049	4650062	1	143	10	2	1
chr17	4650837	4650848	3	144	7	4	1
chr17	4651882	4651905	6	137	11	4	2
chr17	4652401	4652434	7	40	107	7	2
chr17	4653888	4653899	0	149	5	1	1
chr17	4656933	4656974	5	138	11	3	2
chr17	4656984	4657001	2	79	73	3	2
chr17	4665385	4665420	7	75	72	3	1
chr17	4666436	4666479	7	114	33	4	3
chr17	4667003	4667014	0	139	15	1	1
chr17	4667955	4667966	0	103	51	1	1
chr17	4668424	4668435	0	151	3	1	1
chr17	4671934	4671949	0	134	20	1	1
chr17	4674063	4674084	61	60	33	7	2
chr17	4674224	4674243	0	108	46	1	1
chr17	4676342	4676353	0	142	12	1	1
chr17	4683137	4683154	1	135	18	2	1
chr17	4688728	4688739	2	85	67	3	1
chr17	4688742	4688777	12	77	65	6	2
chr17	4690455	4690514	7	12	135	6	1
chr17	4697108	4697123	0	151	3	1	1
chr17	4703551	4703562	0	150	4	1	1
chr17	4707919	4707933	0	140	14	1	1
chr17	4709724	4709735	1	153	0	2	1
chr17	4710454	4710465	1	134	19	2	1
chr17	4711165	4711179	0	42	112	1	1
chr17	4712199	4712210	0	148	6	1	1
chr17	4719820	4719840	0	150	4	1	1
chr17	4719845	4719860	1	152	1	2	1
chr17	4725910	4725929	83	51	20	3	1
chr17	4728030	4728041	0	114	40	1	1
chr17	4729166	4729213	2	29	123	3	1
chr17	4729661	4729672	0	148	6	1	1
chr17	4731353	4731364	0	150	4	1	1
chr17	4732183	4732200	1	11	142	2	1
chr17	4733862	4733873	0	134	20	1	1
chr17	4733897	4733912	1	119	34	2	1
chr17	4733917	4733974	5	0	149	2	0
chr17	4737490	4737505	0	154	0	1	1
chr17	4738700	4738711	0	126	28	1	1
chr17	4739051	4739071	0	127	27	1	1
chr17	4739450	4739489	0	4	150	1	1
chr17	4741421	4741462	9	25	120	6	2
chr17	4742557	4742571	0	146	8	1	1
chr17	4743142	4743157	0	146	8	1	1
chr17	4746484	4746503	1	125	28	2	1
chr17	4747368	4747379	0	133	21	1	1
chr17	4747614	4747681	1	6	147	3	2
chr17	4749082	4749113	0	8	146	1	1
chr17	4752298	4752309	0	149	5	1	1
chr17	4756245	4756320	6	4	144	5	1
chr17	4759632	4759671	3	113	38	4	2
chr17	4761613	4761654	7	43	104	5	1
chr17	4766804	4766815	0	129	25	1	1
chr17	4767298	4767337	0	118	36	1	1
chr17	4770790	4770824	1	129	24	3	2
chr17	4771959	4771982	0	148	6	1	1
chr17	4772950	4772993	3	39	112	3	1
chr17	4773971	4774060	0	0	154	0	0
chr17	4775864	4775887	1	150	3	2	1
chr17	4775889	4775914	2	104	48	4	2
chr17	4776316	4776327	0	149	5	1	1
chr17	4778149	4778168	0	124	30	1	1
chr17	4778524	4778544	0	138	16	1	1
chr17	4782449	4782469	0	135	19	1	1
chr17	4785138	4785175	0	0	154	0	0
chr17	4785750	4785789	10	25	119	5	1
chr17	4788449	4788463	0	149	5	1	1
chr17	4794078	4794105	1	124	29	3	2
chr17	4797394	4797419	5	94	55	4	2
chr17	4797443	4797454	1	139	14	2	1
chr17	4797964	4797975	0	136	18	1	1
chr17	4799042	4799062	0	131	23	1	1
chr17	4799202	4799213	0	132	22	1	1
chr17	4802433	4802457	0	145	9	1	1
chr17	4803586	4803633	11	21	122	5	1
chr17	4803937	4803954	1	108	45	2	1
chr17	4805975	4805986	0	142	12	1	1
chr17	4807439	4807453	0	131	23	1	1
chr17	4807454	4807468	3	128	23	2	1
chr17	4808021	4808032	0	154	0	1	1
chr17	4808673	4808684	0	147	7	1	1
chr17	4808840	4808867	4	114	36	3	1
chr17	4809384	4809395	0	150	4	1	1
chr17	4813261	4813304	6	4	144	4	1
chr17	4813308	4813347	7	28	119	4	1
chr17	4814688	4814715	1	137	16	2	1
chr17	4814721	4814732	1	148	5	2	1
chr17	4818577	4818591	0	142	12	1	1
chr17	4820280	4820294	0	146	8	1	1
chr17	4820298	4820333	8	62	84	3	1
chr17	4821492	4821506	0	152	2	1	1
chr17	4821533	4821544	0	153	1	1	1
chr17	4821551	4821562	0	154	0	1	1
chr17	4821790	4821882	1	0	153	1	0
chr17	4822393	4822424	1	139	14	2	1
chr17	4823131	4823142	0	150	4	1	1
chr17	4824706	4824717	0	136	18	1	1
chr17	4827597	4827608	0	144	10	1	1
chr17	4828515	4828542	5	34	115	3	1
chr17	4828544	4828595	0	0	154	0	0
chr17	4832404	4832415	0	128	26	1	1
chr17	4833985	4834009	0	139	15	1	1
chr17	4837979	4837990	0	129	25	1	1
chr17	4843208	4843219	0	152	2	1	1
chr17	4845988	4845999	0	151	3	1	1
chr17	4847932	4847951	0	123	31	1	1
chr17	4848241	4848255	1	141	12	2	1
chr17	4851321	4851332	0	147	7	1	1
chr17	4853001	4853018	6	142	6	2	1
chr17	4854957	4854976	0	133	21	1	1
chr17	4857031	4857048	0	139	15	1	1
chr17	4859209	4859220	1	135	18	2	1
chr17	4862290	4862321	3	75	76	3	1
chr17	4864941	4864952	0	137	17	1	1
chr17	4866821	4866865	3	3	148	3	1
chr17	4868117	4868128	0	152	2	1	1
chr17	4872799	4872834	3	126	25	3	1
chr17	4872973	4872984	1	128	25	2	1
chr17	4874090	4874123	7	59	88	4	2
chr17	4874894	4874935	10	34	110	5	1
chr17	4877372	4877383	0	152	2	1	1
chr17	4878381	4878392	0	146	8	1	1
chr17	4878399	4878410	0	146	8	1	1
chr17	4878702	4878716	0	83	71	1	1
chr17	4882851	4882866	1	120	33	2	1
chr17	4886366	4886387	3	103	48	3	1
chr17	4893016	4893045	1	152	1	2	1
chr17	4893060	4893079	0	154	0	1	1
chr17	4901382	4901396	0	141	13	1	1
chr17	4901873	4901896	0	142	12	2	2
chr17	4902594	4902605	0	138	16	1	1
chr17	4903760	4903771	0	140	14	1	1
chr17	4906687	4906698	0	132	22	1	1
chr17	4908388	4908399	0	147	7	1	1
chr17	4910104	4910115	0	143	11	1	1
chr17	4916214	4916233	0	145	9	1	1
chr17	4923608	4923712	3	0	151	3	0
chr17	4924296	4924345	3	8	143	3	1
chr17	4924728	4924739	0	146	8	1	1
chr17	4927828	4927851	0	138	16	1	1
chr17	4930239	4930250	0	154	0	1	1
chr17	4931020	4931031	0	150	4	1	1
chr17	4934412	4934423	1	150	3	2	1
chr17	4936271	4936282	0	153	1	1	1
chr17	4936815	4936846	9	91	54	5	2
chr17	4937009	4937073	0	0	154	0	0
chr17	4937941	4937952	0	154	0	1	1
chr17	4941241	4941290	6	10	138	5	1
chr17	4941388	4941423	4	26	124	4	1
chr17	4941522	4941541	0	112	42	1	1
chr17	4942616	4942627	0	148	6	1	1
chr17	4943184	4943219	6	29	119	4	1
chr17	4943305	4943324	0	115	39	1	1
chr17	4944620	4944634	0	141	13	1	1
chr17	4944648	4944659	0	133	21	1	1
chr17	4947383	4947440	3	1	150	3	1
chr17	4947540	4947551	0	131	23	1	1
chr17	4947809	4947824	0	124	30	1	1
chr17	4947868	4947917	1	1	152	2	1
chr17	4948815	4948829	0	146	8	1	1
chr17	4949396	4949407	0	149	5	1	1
chr17	4949642	4949653	0	148	6	1	1
chr17	4949934	4949971	5	40	109	3	1
chr17	4950607	4950618	0	145	9	1	1
chr17	4952810	4952825	0	151	3	1	1
chr17	4953113	4953127	0	154	0	1	1
chr17	4958390	4958401	0	148	6	1	1
chr17	4963512	4963523	0	132	22	1	1
chr17	4965097	4965108	0	151	3	1	1
chr17	4965525	4965568	6	21	127	4	1
chr17	4966906	4966920	0	153	1	1	1
chr17	4967937	4967960	0	151	3	1	1
chr17	4968027	4968038	2	131	21	3	1
chr17	4968366	4968420	1	1	152	2	1
chr17	4968465	4968529	1	4	149	3	2
chr17	4968904	4968915	0	128	26	1	1
chr17	4973445	4973456	0	119	35	1	1
chr17	4974259	4974278	0	148	6	1	1
chr17	4975160	4975186	0	145	9	1	1
chr17	4975195	4975212	0	149	5	1	1
chr17	4975504	4975519	0	152	2	1	1
chr17	4975690	4975709	0	114	40	1	1
chr17	4975976	4975990	0	147	7	1	1
chr17	4977250	4977261	0	151	3	1	1
chr17	4978128	4978139	0	144	10	1	1
chr17	4978494	4978515	7	98	49	3	1
chr17	4982057	4982071	0	152	2	1	1
chr17	4982483	4982506	4	103	47	3	1
chr17	4984547	4984558	0	147	7	1	1
chr17	4985572	4985583	0	149	5	1	1
chr17	4985609	4985770	0	0	154	0	0
chr17	4986200	4986215	0	138	16	1	1
chr17	4992081	4992092	1	135	18	2	1
chr17	4995845	4995865	1	139	14	2	1
chr17	4996139	4996153	0	136	18	1	1
chr17	4996290	4996301	0	108	46	1	1
chr17	4998399	4998410	0	125	29	1	1
chr17	5000504	5000527	0	131	23	1	1
chr17	5002698	5002709	1	150	3	2	1
chr17	5005584	5005603	14	72	68	4	1
chr17	5005603	5005628	8	114	32	5	1
chr17	5007757	5007771	2	130	22	2	1
chr17	5010986	5010997	3	98	53	3	1
chr17	5011381	5011395	0	129	25	1	1
chr17	5012554	5012565	0	154	0	1	1
chr17	5013231	5013270	3	38	113	3	1
chr17	5014394	5014405	0	144	10	1	1
chr17	5019467	5019484	1	139	14	2	1
chr17	5019511	5019526	4	126	24	3	1
chr17	5019655	5019668	28	49	77	4	1
chr17	5019677	5019690	23	33	98	5	1
chr17	5019719	5019734	13	109	32	5	1
chr17	5019743	5019758	59	68	27	3	1
chr17	5019785	5019800	6	63	85	3	1
chr17	5019809	5019826	4	49	101	4	1
chr17	5019861	5019872	9	18	127	5	1
chr17	5019881	5019912	6	55	93	4	1
chr17	5020471	5020491	0	83	71	1	1
chr17	5022169	5022180	0	137	17	1	1
chr17	5023291	5023310	1	126	27	2	1
chr17	5027780	5027791	0	142	12	1	1
chr17	5029775	5029789	0	143	11	1	1
chr17	5030681	5030700	4	70	80	4	1
chr17	5032065	5032108	7	112	35	4	1
chr17	5036500	5036515	0	136	18	1	1
chr17	5038571	5038585	0	154	0	1	1
chr17	5040962	5040981	0	124	30	1	1
chr17	5043528	5043543	0	138	16	1	1
chr17	5043560	5043571	0	137	17	1	1
chr17	5049749	5049760	0	137	17	1	1
chr17	5051010	5051021	0	147	7	1	1
chr17	5051834	5051845	1	148	5	2	1
chr17	5052509	5052520	0	150	4	1	1
chr17	5053937	5054000	14	89	51	6	3
chr17	5054035	5054046	0	134	20	1	1
chr17	5056047	5056058	0	149	5	1	1
chr17	5056315	5056358	7	19	128	5	1
chr17	5061705	5061716	0	151	3	1	1
chr17	5064050	5064079	6	81	67	4	2
chr17	5067831	5067842	0	131	23	1	1
chr17	5069299	5069326	1	151	2	2	1
chr17	5069735	5069749	0	145	9	1	1
chr17	5069870	5069881	3	21	130	4	1
chr17	5069998	5070009	0	153	1	1	1
chr17	5070100	5070111	1	151	2	2	1
chr17	5071540	5071551	0	148	6	1	1
chr17	5073231	5073245	0	100	54	1	1
chr17	5073484	5073495	0	153	1	1	1
chr17	5074159	5074170	2	45	107	2	1
chr17	5074688	5074723	7	1	146	3	1
chr17	5076273	5076284	0	147	7	1	1
chr17	5085840	5085889	6	10	138	4	1
chr17	5090235	5090249	0	129	25	1	1
chr17	5090370	5090381	0	149	5	1	1
chr17	5091599	5091610	0	143	11	1	1
chr17	5093572	5093583	1	146	7	2	1
chr17	5094229	5094246	0	143	11	1	1
chr17	5098743	5098770	5	100	49	3	1
chr17	5099965	5099976	0	147	7	1	1
chr17	5100276	5100313	5	51	98	4	1
chr17	5100896	5100917	3	110	41	2	1
chr17	5101088	5101099	0	154	0	1	1
chr17	5101209	5101226	0	153	1	1	1
chr17	5103652	5103663	1	146	7	2	1
chr17	5103854	5103877	4	121	29	3	1
chr17	5103881	5103896	0	153	1	1	1
chr17	5109189	5109214	10	43	101	3	1
chr17	5110012	5110041	1	141	12	2	1
chr17	5113657	5113696	0	152	2	1	1
chr17	5116682	5116699	13	86	55	4	1
chr17	5116920	5116931	0	132	22	1	1
chr17	5117339	5117350	0	150	4	1	1
chr17	5118978	5118993	0	123	31	1	1
chr17	5122316	5122333	0	120	34	1	1
chr17	5122569	5122592	0	148	6	1	1
chr17	5126199	5126222	1	148	5	2	1
chr17	5134188	5134199	0	133	21	1	1
chr17	5134199	5134216	0	133	21	1	1
chr17	5137994	5138013	0	145	9	1	1
chr17	5139944	5139957	0	135	19	1	1
chr17	5139965	5139982	0	147	7	1	1
chr17	5140207	5140222	0	137	17	1	1
chr17	5140555	5140566	0	129	25	1	1
chr17	5151400	5151411	0	146	8	1	1
chr17	5152690	5152701	1	151	2	2	1
chr17	5152730	5152741	0	149	5	1	1
chr17	5155048	5155059	0	154	0	1	1
chr17	5155467	5155478	0	145	9	1	1
chr17	5158146	5158157	0	114	40	1	1
chr17	5159567	5159578	0	147	7	1	1
chr17	5160537	5160548	0	144	10	1	1
chr17	5160840	5160851	0	124	30	1	1
chr17	5161094	5161113	0	121	33	1	1
chr17	5161744	5161755	0	132	22	1	1
chr17	5169275	5169286	0	151	3	1	1
chr17	5171635	5171646	0	143	11	1	1
chr17	5172259	5172270	0	136	18	1	1
chr17	5175243	5175254	0	127	27	1	1
chr17	5181324	5181335	0	138	16	1	1
chr17	5185088	5185139	19	1	134	9	1
chr17	5185140	5185175	6	48	100	3	1
chr17	5186333	5186348	0	144	10	1	1
chr17	5187759	5187770	0	154	0	1	1
chr17	5191497	5191524	2	119	33	3	1
chr17	5193803	5193814	0	153	1	1	1
chr17	5196966	5196983	0	84	70	1	1
chr17	5201302	5201313	0	153	1	1	1
chr17	5204563	5204574	0	154	0	1	1
chr17	5209098	5209113	0	133	21	1	1
chr17	5213783	5213798	0	146	8	1	1
chr17	5213817	5213828	0	151	3	1	1
chr17	5214385	5214419	0	120	34	1	1
chr17	5215830	5215841	0	136	18	1	1
chr17	5216241	5216278	0	0	154	0	0
chr17	5218597	5218632	5	58	91	4	1
chr17	5221195	5221206	0	154	0	1	1
chr17	5224513	5224530	0	149	5	1	1
chr17	5231290	5231304	0	149	5	1	1
chr17	5232415	5232426	0	141	13	1	1
chr17	5235506	5235527	0	123	31	1	1
chr17	5240665	5240676	0	138	16	1	1
chr17	5244482	5244497	0	137	17	1	1
chr17	5245449	5245464	0	149	5	1	1
chr17	5248596	5248607	0	140	14	1	1
chr17	5248632	5248677	1	0	153	1	0
chr17	5252272	5252319	3	14	137	2	1
chr17	5253446	5253460	0	148	6	1	1
chr17	5257624	5257635	0	153	1	1	1
chr17	5258135	5258164	8	82	64	5	1
chr17	5262092	5262103	0	144	10	1	1
chr17	5263663	5263674	0	149	5	1	1
chr17	5265844	5265858	0	152	2	1	1
chr17	5265900	5265911	0	152	2	1	1
chr17	5268467	5268478	0	141	13	1	1
chr17	5268595	5268644	26	70	58	3	1
chr17	5270372	5270391	3	133	18	2	1
chr17	5275442	5275483	11	34	109	4	1
chr17	5276492	5276503	0	78	76	1	1
chr17	5276866	5276877	0	91	63	1	1
chr17	5279698	5279730	0	66	88	1	1
chr17	5282974	5282985	0	138	16	1	1
chr17	5285243	5285254	0	129	25	1	1
chr17	5287937	5287951	0	83	71	1	1
chr17	5291819	5291830	9	76	69	3	1
chr17	5292030	5292041	0	146	8	1	1
chr17	5295445	5295456	0	140	14	1	1
chr17	5301849	5301863	0	107	47	1	1
chr17	5307903	5307962	0	1	153	1	1
chr17	5311644	5311703	1	121	32	3	2
chr17	5312689	5312702	0	150	4	1	1
chr17	5312783	5312796	3	150	1	2	1
chr17	5312919	5312932	3	146	5	2	1
chr17	5312967	5312978	101	33	20	2	1
chr17	5313235	5313246	31	101	22	2	1
chr17	5313370	5313391	1	147	6	2	1
chr17	5313730	5313743	2	143	9	3	1
chr17	5320895	5320942	45	8	101	10	1
chr17	5320943	5320982	6	56	92	5	1
chr17	5323896	5323907	0	133	21	1	1
chr17	5324693	5324714	6	31	117	3	1
chr17	5325003	5325026	2	56	96	3	1
chr17	5339539	5339578	12	40	102	8	2
chr17	5340875	5340888	1	137	16	2	1
chr17	5343362	5343385	0	117	37	1	1
chr17	5346141	5346152	0	150	4	1	1
chr17	5347379	5347390	2	134	18	2	1
chr17	5354991	5355014	4	72	78	3	1
chr17	5355015	5355054	10	50	94	4	1
chr17	5355206	5355217	2	137	15	2	1
chr17	5357191	5357202	0	142	12	1	1
chr17	5358443	5358462	0	143	11	1	1
chr17	5358545	5358562	2	126	26	2	1
chr17	5358563	5358594	15	57	82	4	1
chr17	5360488	5360527	2	110	42	3	1
chr17	5362084	5362125	10	41	103	3	1
chr17	5364888	5364902	0	134	20	1	1
chr17	5367180	5367191	0	153	1	1	1
chr17	5379491	5379512	12	97	45	4	1
chr17	5382724	5382753	0	144	10	1	1
chr17	5384783	5384794	0	147	7	1	1
chr17	5386663	5386706	17	22	115	4	1
chr17	5388267	5388306	0	137	17	1	1
chr17	5388751	5388762	0	149	5	1	1
chr17	5388803	5388814	0	146	8	1	1
chr17	5389714	5389725	0	139	15	1	1
chr17	5390380	5390403	1	150	3	2	1
chr17	5392039	5392050	0	154	0	1	1
chr17	5393271	5393282	0	147	7	1	1
chr17	5393727	5393836	0	0	154	0	0
chr17	5394880	5394891	0	144	10	1	1
chr17	5397592	5397603	0	134	20	1	1
chr17	5400700	5400711	0	144	10	1	1
chr17	5402422	5402477	6	66	82	4	2
chr17	5403602	5403641	8	31	115	4	1
chr17	5403696	5403707	0	140	14	1	1
chr17	5405630	5405641	0	126	28	1	1
chr17	5409054	5409065	0	148	6	1	1
chr17	5411476	5411490	0	154	0	1	1
chr17	5415847	5415862	0	140	14	1	1
chr17	5421843	5421880	15	44	95	6	1
chr17	5423031	5423042	0	134	20	1	1
chr17	5425386	5425397	0	145	9	1	1
chr17	5425989	5426000	1	143	10	2	1
chr17	5427504	5427515	0	142	12	1	1
chr17	5428738	5428751	0	141	13	1	1
chr17	5436960	5436971	0	147	7	1	1
chr17	5436980	5436994	0	144	10	1	1
chr17	5437115	5437130	0	118	36	1	1
chr17	5441451	5441488	10	59	85	4	1
chr17	5443739	5443753	1	61	92	2	1
chr17	5443836	5443847	1	73	80	2	1
chr17	5444236	5444281	3	2	149	3	1
chr17	5444301	5444314	2	23	129	2	1
chr17	5444376	5444387	22	20	112	10	1
chr17	5444477	5444490	36	12	106	7	1
chr17	5444510	5444525	11	38	105	5	1
chr17	5444649	5444668	14	37	103	7	1
chr17	5444688	5444701	30	1	123	9	1
chr17	5444794	5444805	18	23	113	8	1
chr17	5444895	5444910	29	20	105	5	1
chr17	5444930	5444943	26	3	125	5	1
chr17	5444998	5445009	15	25	114	6	1
chr17	5445031	5445050	2	51	101	3	1
chr17	5445067	5445080	13	12	129	3	1
chr17	5445104	5445117	7	16	131	3	1
chr17	5445141	5445152	4	33	117	4	1
chr17	5445181	5445192	0	63	91	1	1
chr17	5447855	5447884	0	145	9	1	1
chr17	5447956	5447967	0	149	5	1	1
chr17	5449237	5449276	3	16	135	3	1
chr17	5449462	5449473	0	143	11	1	1
chr17	5449870	5449884	0	141	13	1	1
chr17	5450349	5450364	1	129	24	2	1
chr17	5451242	5451273	6	59	89	3	1
chr17	5455635	5455646	0	135	19	1	1
chr17	5457329	5457340	0	153	1	1	1
chr17	5457532	5457559	0	97	57	1	1
chr17	5459954	5459977	0	127	27	1	1
chr17	5465113	5465124	0	135	19	1	1
chr17	5465980	5466003	0	150	4	1	1
chr17	5466404	5466427	4	113	37	3	1
chr17	5466659	5466670	0	137	17	1	1
chr17	5471199	5471258	0	99	55	1	1
chr17	5472059	5472070	0	128	26	1	1
chr17	5472428	5472439	0	147	7	1	1
chr17	5472445	5472456	0	148	6	1	1
chr17	5474513	5474524	0	141	13	1	1
chr17	5475115	5475126	0	151	3	1	1
chr17	5477838	5477853	0	148	6	1	1
chr17	5479214	5479229	1	151	2	2	1
chr17	5479436	5479465	3	99	52	2	1
chr17	5483569	5483580	0	147	7	1	1
chr17	5484094	5484141	4	5	145	3	1
chr17	5487970	5488015	14	15	125	5	1
chr17	5488016	5488057	14	40	100	8	1
chr17	5490795	5490809	0	128	26	1	1
chr17	5493455	5493466	0	137	17	1	1
chr17	5497144	5497155	0	128	26	1	1
chr17	5498542	5498555	2	133	19	3	1
chr17	5499591	5499644	61	61	32	3	1
chr17	5500849	5500860	0	100	54	1	1
chr17	5502340	5502351	0	138	16	1	1
chr17	5502408	5502419	0	113	41	1	1
chr17	5502806	5502817	0	136	18	1	1
chr17	5504440	5504463	2	19	133	2	1
chr17	5506327	5506342	0	140	14	1	1
chr17	5508439	5508450	0	149	5	1	1
chr17	5509976	5510015	4	27	123	3	1
chr17	5513980	5514015	11	45	98	3	1
chr17	5514016	5514039	2	124	28	2	1
chr17	5517439	5517480	9	46	99	3	1
chr17	5518198	5518217	0	125	29	1	1
chr17	5524693	5524706	5	97	52	2	1
chr17	5528634	5528663	0	148	6	2	2
chr17	5528920	5528961	12	41	101	3	1
chr17	5531692	5531731	2	20	132	3	1
chr17	5532839	5532850	0	133	21	1	1
chr17	5533626	5533637	0	130	24	1	1
chr17	5536737	5536757	0	82	72	1	1
chr17	5540910	5540937	6	75	73	3	1
chr17	5542134	5542148	0	131	23	1	1
chr17	5544056	5544067	0	138	16	1	1
chr17	5547130	5547144	1	153	0	2	1
chr17	5547168	5547187	0	127	27	1	1
chr17	5547187	5547198	3	143	8	2	1
chr17	5550803	5550828	8	87	59	4	1
chr17	5550829	5550848	1	126	27	2	1
chr17	5555464	5555499	7	40	107	4	1
chr17	5557352	5557363	0	153	1	1	1
chr17	5557656	5557671	0	151	3	1	1
chr17	5558411	5558450	5	43	106	4	2
chr17	5564084	5564095	1	136	17	2	1
chr17	5565155	5565192	15	37	102	6	1
chr17	5569692	5569703	0	138	16	1	1
chr17	5571675	5571740	0	0	154	0	0
chr17	5572640	5572651	0	154	0	1	1
chr17	5572652	5572663	0	130	24	1	1
chr17	5574061	5574085	0	146	8	1	1
chr17	5574465	5574480	0	151	3	1	1
chr17	5579253	5579298	8	18	128	4	1
chr17	5579879	5579906	0	136	18	1	1
chr17	5580613	5580628	0	143	11	1	1
chr17	5582811	5582826	0	136	18	1	1
chr17	5587653	5587664	0	126	28	1	1
chr17	5589996	5590007	0	141	13	1	1
chr17	5590006	5590015	0	134	20	1	1
chr17	5592313	5592342	1	65	88	2	1
chr17	5603395	5603406	0	120	34	1	1
chr17	5603520	5603543	0	135	19	1	1
chr17	5604729	5604754	2	82	70	2	1
chr17	5605217	5605231	0	152	2	1	1
chr17	5605774	5605797	0	120	34	1	1
chr17	5606744	5606783	1	147	6	3	2
chr17	5606999	5607026	5	95	54	3	1
chr17	5608084	5608113	5	100	49	4	1
chr17	5609490	5609504	0	153	1	1	1
chr17	5609540	5609563	4	114	36	3	1
chr17	5609984	5609995	0	152	2	1	1
chr17	5610013	5610024	0	152	2	1	1
chr17	5611880	5611895	0	137	17	1	1
chr17	5613347	5613374	2	106	46	2	1
chr17	5615411	5615422	0	152	2	1	1
chr17	5621248	5621259	0	151	3	1	1
chr17	5623231	5623276	7	23	124	4	1
chr17	5623730	5623745	0	129	25	1	1
chr17	5626751	5626768	0	143	11	1	1
chr17	5628656	5628667	8	21	125	2	1
chr17	5629886	5629897	0	144	10	1	1
chr17	5630749	5630760	0	143	11	1	1
chr17	5635319	5635336	0	154	0	1	1
chr17	5641104	5641163	0	128	26	1	1
chr17	5641414	5641445	7	83	64	6	1
chr17	5642441	5642482	7	37	110	3	1
chr17	5643481	5643498	0	152	2	1	1
chr17	5654904	5654933	0	143	11	1	1
chr17	5655391	5655414	0	132	22	1	1
chr17	5661779	5661802	0	139	15	1	1
chr17	5661882	5661893	0	89	65	1	1
chr17	5663581	5663592	0	153	1	1	1
chr17	5667249	5667266	1	76	77	2	1
chr17	5669167	5669178	0	146	8	1	1
chr17	5670761	5670772	0	147	7	1	1
chr17	5672034	5672069	6	59	89	4	1
chr17	5674690	5674733	3	17	134	3	1
chr17	5675079	5675090	0	145	9	1	1
chr17	5677074	5677085	0	132	22	1	1
chr17	5677167	5677191	0	132	22	1	1
chr17	5677888	5677899	0	147	7	1	1
chr17	5680940	5680954	0	124	30	1	1
chr17	5686653	5686664	0	136	18	1	1
chr17	5687038	5687070	0	136	18	1	1
chr17	5687533	5687544	0	150	4	1	1
chr17	5688242	5688253	0	154	0	1	1
chr17	5692651	5692662	0	139	15	1	1
chr17	5692733	5692766	8	51	95	4	1
chr17	5695872	5695883	0	148	6	1	1
chr17	5697615	5697626	0	150	4	1	1
chr17	5698801	5698836	1	3	150	2	1
chr17	5699203	5699216	0	140	14	1	1
chr17	5700214	5700225	0	154	0	1	1
chr17	5702419	5702430	0	127	27	1	1
chr17	5704338	5704357	0	135	19	1	1
chr17	5706081	5706092	0	149	5	1	1
chr17	5707492	5707503	0	120	34	1	1
chr17	5708214	5708225	0	130	24	1	1
chr17	5708359	5708383	0	143	11	1	1
chr17	5711987	5712010	0	129	25	1	1
chr17	5714361	5714376	0	135	19	1	1
chr17	5715959	5716012	10	6	138	5	1
chr17	5718644	5718677	7	89	58	5	1
chr17	5718677	5718714	7	93	54	4	1
chr17	5727465	5727476	0	118	36	1	1
chr17	5731793	5731840	7	20	127	4	1
chr17	5735458	5735489	8	78	68	3	1
chr17	5736170	5736183	6	120	28	2	1
chr17	5736182	5736193	0	116	38	1	1
chr17	5736238	5736249	1	121	32	2	1
chr17	5741060	5741079	1	113	40	2	1
chr17	5748049	5748082	9	69	76	3	1
chr17	5749611	5749636	5	99	50	4	1
chr17	5752179	5752194	0	153	1	1	1
chr17	5756560	5756571	0	149	5	1	1
chr17	5756693	5756707	0	142	12	1	1
chr17	5758852	5758863	0	147	7	1	1
chr17	5761343	5761566	35	0	119	22	0
chr17	5761698	5761719	15	84	55	5	1
chr17	5761720	5761771	4	3	147	3	1
chr17	5762875	5762922	8	12	134	3	1
chr17	5765498	5765513	0	30	124	1	1
chr17	5766559	5766594	1	139	14	2	1
chr17	5766828	5766842	0	139	15	1	1
chr17	5772668	5772682	0	115	39	1	1
chr17	5777997	5778010	1	133	20	2	1
chr17	5779723	5779760	5	44	105	4	1
chr17	5782829	5782850	6	62	86	5	1
chr17	5782852	5782893	12	36	106	4	1
chr17	5783072	5783083	3	120	31	2	1
chr17	5783093	5783124	2	131	21	3	1
chr17	5786178	5786189	0	152	2	1	1
chr17	5787428	5787439	0	149	5	1	1
chr17	5790336	5790373	11	52	91	8	2
chr17	5794469	5794506	8	38	108	3	1
chr17	5797094	5797139	1	3	150	2	1
chr17	5798695	5798706	0	145	9	1	1
chr17	5800152	5800246	0	0	154	0	0
chr17	5804323	5804342	0	138	16	1	1
chr17	5806467	5806478	0	153	1	1	1
chr17	5806890	5806901	0	150	4	1	1
chr17	5806946	5806960	0	153	1	1	1
chr17	5807114	5807125	0	134	20	1	1
chr17	5808908	5808951	4	16	134	4	1
chr17	5810212	5810235	0	100	54	1	1
chr17	5815378	5815433	2	35	117	3	1
chr17	5817091	5817102	0	140	14	1	1
chr17	5818303	5818314	0	40	114	1	1
chr17	5818389	5818408	3	125	26	2	1
chr17	5819037	5819066	5	69	80	2	1
chr17	5819681	5819692	0	153	1	1	1
chr17	5821375	5821408	5	63	86	5	1
chr17	5823179	5823190	0	152	2	1	1
chr17	5823757	5823768	0	98	56	1	1
chr17	5824999	5825030	0	150	4	1	1
chr17	5825890	5825901	0	135	19	1	1
chr17	5826530	5826544	0	123	31	1	1
chr17	5826766	5826791	2	111	41	3	1
chr17	5829527	5829550	0	135	19	1	1
chr17	5833241	5833255	0	89	65	1	1
chr17	5833783	5833798	0	144	10	1	1
chr17	5835341	5835360	0	153	1	1	1
chr17	5835429	5835448	0	144	10	1	1
chr17	5841109	5841120	0	105	49	1	1
chr17	5841710	5841721	0	92	62	1	1
chr17	5842065	5842076	0	84	70	1	1
chr17	5842222	5842233	0	119	35	1	1
chr17	5844670	5844689	0	148	6	1	1
chr17	5846428	5846439	0	149	5	1	1
chr17	5847185	5847202	0	123	31	1	1
chr17	5848291	5848323	1	121	32	2	1
chr17	5848725	5848736	0	133	21	1	1
chr17	5851128	5851145	8	12	134	5	1
chr17	5851228	5851263	10	29	115	7	1
chr17	5851414	5851425	2	65	87	3	1
chr17	5851461	5851490	28	60	66	8	1
chr17	5851491	5851504	2	141	11	2	1
chr17	5851537	5851550	4	32	118	5	1
chr17	5851551	5851566	4	132	18	4	1
chr17	5851652	5851663	4	140	10	4	1
chr17	5851759	5851770	7	129	18	7	1
chr17	5851831	5851842	1	147	6	2	1
chr17	5854887	5854902	0	134	20	1	1
chr17	5862724	5862735	0	124	30	1	1
chr17	5863524	5863539	2	80	72	3	1
chr17	5863650	5863661	0	19	135	1	1
chr17	5867873	5867887	0	109	45	1	1
chr17	5868224	5868238	0	139	15	1	1
chr17	5871659	5871673	0	136	18	1	1
chr17	5875244	5875255	0	149	5	1	1
chr17	5875577	5875618	6	36	112	2	1
chr17	5875771	5875786	0	143	11	1	1
chr17	5876143	5876178	13	47	94	3	1
chr17	5876178	5876209	7	59	88	3	1
chr17	5876422	5876433	0	147	7	1	1
chr17	5886246	5886378	0	0	154	0	0
chr17	5887603	5887617	0	137	17	1	1
chr17	5890387	5890398	0	128	26	1	1
chr17	5890818	5890867	5	13	136	4	2
chr17	5891429	5891440	0	136	18	1	1
chr17	5891921	5891932	0	151	3	1	1
chr17	5892448	5892459	0	150	4	1	1
chr17	5894452	5894463	0	78	76	1	1
chr17	5900978	5901021	9	50	95	4	1
chr17	5901116	5901129	2	81	71	3	1
chr17	5901481	5901495	0	152	2	1	1
chr17	5902617	5902628	0	150	4	1	1
chr17	5902638	5902649	0	149	5	1	1
chr17	5907650	5907664	0	92	62	1	1
chr17	5907958	5907975	2	85	67	2	1
chr17	5909050	5909079	7	67	80	5	1
chr17	5912225	5912236	0	147	7	1	1
chr17	5915661	5915682	1	136	17	2	1
chr17	5917480	5917500	0	133	21	1	1
chr17	5919049	5919063	0	149	5	1	1
chr17	5921030	5921041	0	151	3	1	1
chr17	5924931	5924948	1	140	13	2	1
chr17	5925378	5925399	5	29	120	3	1
chr17	5933651	5933662	0	73	81	1	1
chr17	5933662	5933676	0	86	68	1	1
chr17	5935790	5935817	10	55	89	6	1
chr17	5935817	5935850	13	55	86	6	2
chr17	5936899	5936936	6	38	110	3	1
chr17	5938315	5938326	0	153	1	1	1
chr17	5938773	5938793	0	28	126	1	1
chr17	5939304	5939315	0	142	12	1	1
chr17	5940155	5940166	0	151	3	1	1
chr17	5940612	5940653	7	20	127	3	1
chr17	5941186	5941201	0	55	99	1	1
chr17	5941623	5941634	0	124	30	1	1
chr17	5944207	5944226	0	81	73	1	1
chr17	5944777	5944832	7	64	83	3	1
chr17	5946451	5946466	0	98	56	1	1
chr17	5946616	5946635	0	123	31	1	1
chr17	5948698	5948713	0	133	21	1	1
chr17	5949326	5949340	0	154	0	1	1
chr17	5949340	5949351	2	16	136	2	1
chr17	5949992	5950003	0	145	9	1	1
chr17	5952044	5952058	0	121	33	1	1
chr17	5952071	5952086	0	116	38	1	1
chr17	5952313	5952324	18	65	71	2	1
chr17	5952343	5952392	2	3	149	2	1
chr17	5953027	5953052	3	91	60	3	1
chr17	5957803	5957814	0	138	16	1	1
chr17	5959664	5959678	0	123	31	1	1
chr17	5960968	5960979	0	130	24	1	1
chr17	5963100	5963113	0	145	9	1	1
chr17	5967494	5967509	1	115	38	2	1
chr17	5968520	5968531	0	140	14	1	1
chr17	5973132	5973143	0	145	9	1	1
chr17	5974127	5974138	1	119	34	2	1
chr17	5974137	5974176	5	64	85	4	1
chr17	5974374	5974385	45	47	62	6	1
chr17	5974397	5974418	6	32	116	3	1
chr17	5980473	5980502	2	69	83	3	1
chr17	5981454	5981473	0	123	31	1	1
chr17	5982260	5982271	0	104	50	1	1
chr17	5982393	5982404	0	138	16	1	1
chr17	5984899	5984952	0	39	115	1	1
chr17	5985859	5985882	0	109	45	1	1
chr17	5988941	5988952	0	144	10	1	1
chr17	5990525	5990536	0	12	142	1	1
chr17	5995450	5995461	0	142	12	1	1
chr17	5998425	5998439	0	145	9	1	1
chr17	6000101	6000115	0	149	5	1	1
chr17	6002103	6002152	11	9	134	5	1
chr17	6004741	6004761	0	101	53	1	1
chr17	6005450	6005504	5	5	144	3	1
chr17	6006805	6006822	0	109	45	1	1
chr17	6007104	6007115	0	138	16	1	1
chr17	6013004	6013027	1	144	9	2	1
chr17	6014352	6014363	87	39	28	7	1
chr17	6014402	6014413	70	55	29	5	1
chr17	6014458	6014469	11	122	21	6	1
chr17	6014899	6014910	0	150	4	1	1
chr17	6016491	6016514	0	153	1	1	1
chr17	6016975	6016998	0	151	3	1	1
chr17	6018531	6018562	4	73	77	2	1
chr17	6019815	6019858	10	46	98	9	3
chr17	6020524	6020535	0	119	35	1	1
chr17	6021251	6021294	50	23	81	8	1
chr17	6021294	6021355	7	1	146	6	1
chr17	6023529	6023540	0	131	23	1	1
chr17	6024139	6024150	0	64	90	1	1
chr17	6024367	6024381	3	130	21	3	1
chr17	6025803	6025814	0	133	21	1	1
chr17	6030388	6030411	5	135	14	3	2
chr17	6033748	6033759	0	120	34	1	1
chr17	6034014	6034025	0	33	121	1	1
chr17	6034937	6034948	0	147	7	1	1
chr17	6035873	6035884	1	144	9	2	1
chr17	6036261	6036306	5	12	137	5	2
chr17	6038457	6038468	0	149	5	1	1
chr17	6049875	6049890	0	151	3	1	1
chr17	6053629	6053642	0	95	59	1	1
chr17	6054964	6054979	0	54	100	1	1
chr17	6056074	6056085	0	148	6	1	1
chr17	6057105	6057119	0	50	104	1	1
chr17	6057203	6057217	5	27	122	3	1
chr17	6058140	6058153	1	141	12	2	1
chr17	6059421	6059432	0	113	41	1	1
chr17	6059874	6059885	1	48	105	2	1
chr17	6059897	6059916	0	153	1	1	1
chr17	6060784	6060835	63	51	40	8	2
chr17	6062246	6062270	13	133	8	3	2
chr17	6062271	6062285	0	148	6	1	1
chr17	6062764	6062801	9	73	72	8	3
chr17	6064045	6064056	0	145	9	1	1
chr17	6065550	6065563	0	140	14	1	1
chr17	6076462	6076473	1	68	85	2	1
chr17	6076911	6076930	6	125	23	4	2
chr17	6076933	6076947	0	129	25	1	1
chr17	6078981	6078992	0	148	6	1	1
chr17	6079573	6079584	0	142	12	1	1
chr17	6080786	6080797	0	128	26	1	1
chr17	6080950	6080963	5	122	27	3	2
chr17	6082167	6082191	5	145	4	3	2
chr17	6082423	6082443	9	115	30	7	3
chr17	6087258	6087269	0	130	24	1	1
chr17	6090190	6090201	0	143	11	1	1
chr17	6093882	6093903	21	38	95	9	2
chr17	6093945	6093970	19	73	62	7	2
chr17	6094075	6094090	8	118	28	5	2
chr17	6095821	6095832	2	107	45	2	1
chr17	6096032	6096057	0	3	151	1	1
chr17	6097534	6097548	0	146	8	1	1
chr17	6102768	6102779	0	147	7	1	1
chr17	6104258	6104269	0	149	5	1	1
chr17	6107128	6107139	0	113	41	1	1
chr17	6107646	6107657	0	133	21	1	1
chr17	6108178	6108195	0	148	6	1	1
chr17	6110390	6110407	0	139	15	1	1
chr17	6110903	6110916	0	146	8	1	1
chr17	6111299	6111314	1	143	10	2	1
chr17	6116155	6116166	5	142	7	3	2
chr17	6116808	6116822	0	150	4	1	1
chr17	6124811	6124822	0	130	24	1	1
chr17	6124962	6124976	0	147	7	1	1
chr17	6135342	6135353	0	149	5	1	1
chr17	6137170	6137181	21	105	28	4	2
chr17	6142624	6142635	0	104	50	1	1
chr17	6143156	6143185	9	70	75	8	2
chr17	6145247	6145261	5	146	3	3	2
chr17	6148368	6148379	0	137	17	1	1
chr17	6153091	6153102	0	138	16	1	1
chr17	6158384	6158398	0	139	15	1	1
chr17	6159647	6159658	0	148	6	1	1
chr17	6160261	6160272	0	128	26	1	1
chr17	6163959	6163998	0	16	138	1	1
chr17	6165419	6165433	0	139	15	1	1
chr17	6165936	6165955	0	139	15	1	1
chr17	6180848	6180871	0	146	8	1	1
chr17	6180899	6180924	5	115	34	3	2
chr17	6181699	6181722	5	143	6	4	2
chr17	6182272	6182283	0	143	11	1	1
chr17	6182324	6182335	0	144	10	1	1
chr17	6182652	6182663	0	154	0	1	1
chr17	6183732	6183743	0	152	2	1	1
chr17	6183763	6183774	0	153	1	1	1
chr17	6185568	6185583	0	143	11	1	1
chr17	6189018	6189041	1	151	2	2	1
chr17	6194469	6194510	0	0	154	0	0
chr17	6196365	6196382	0	150	4	1	1
chr17	6201071	6201124	5	4	145	7	2
chr17	6205487	6205506	0	127	27	1	1
chr17	6206011	6206022	0	139	15	1	1
chr17	6216010	6216024	0	148	6	1	1
chr17	6217967	6217986	0	115	39	1	1
chr17	6218021	6218035	0	87	67	1	1
chr17	6220015	6220038	0	144	10	1	1
chr17	6222556	6222567	0	132	22	1	1
chr17	6227788	6227799	0	154	0	1	1
chr17	6228840	6228851	0	151	3	1	1
chr17	6231688	6231703	0	150	4	1	1
chr17	6241843	6241857	0	144	10	1	1
chr17	6244020	6244051	41	85	28	3	2
chr17	6244587	6244598	0	147	7	1	1
chr17	6246839	6246870	6	95	53	5	2
chr17	6247340	6247357	0	153	1	1	1
chr17	6248092	6248119	2	108	44	3	1
chr17	6248149	6248160	0	152	2	1	1
chr17	6251503	6251518	0	141	13	1	1
chr17	6251526	6251537	0	151	3	1	1
chr17	6252879	6252934	4	14	136	6	2
chr17	6254402	6254413	0	146	8	1	1
chr17	6255788	6255799	0	148	6	1	1
chr17	6255872	6255883	0	147	7	1	1
chr17	6263252	6263263	0	108	46	1	1
chr17	6264993	6265024	59	64	31	3	1
chr17	6265137	6265148	0	115	39	1	1
chr17	6265159	6265170	0	121	33	1	1
chr17	6266492	6266507	0	59	95	1	1
chr17	6268356	6268367	0	75	79	1	1
chr17	6276617	6276662	7	25	122	6	2
chr17	6278460	6278474	0	73	81	1	1
chr17	6280948	6280989	2	44	108	3	2
chr17	6280996	6281007	0	42	112	1	1
chr17	6281355	6281372	0	73	81	1	1
chr17	6287417	6287436	3	125	26	2	1
chr17	6290029	6290040	0	149	5	1	1
chr17	6290540	6290551	6	121	27	2	1
chr17	6291120	6291131	64	77	13	2	1
chr17	6291138	6291158	0	65	89	1	1
chr17	6291860	6291874	19	39	96	4	1
chr17	6295199	6295210	1	96	57	2	1
chr17	6296524	6296538	0	82	72	1	1
chr17	6297988	6297999	0	76	78	1	1
chr17	6303667	6303686	1	100	53	2	1
chr17	6309698	6309709	0	123	31	1	1
chr17	6314395	6314410	0	105	49	1	1
chr17	6322654	6322665	1	146	7	2	1
chr17	6322736	6322747	0	96	58	1	1
chr17	6324131	6324142	0	77	77	1	1
chr17	6327657	6327668	0	152	2	1	1
chr17	6328398	6328415	0	132	22	1	1
chr17	6328886	6328953	0	0	154	0	0
chr17	6331166	6331177	0	74	80	1	1
chr17	6331714	6331745	1	59	94	2	1
chr17	6333844	6333855	0	60	94	1	1
chr17	6334079	6334093	0	63	91	1	1
chr17	6352148	6352175	6	47	101	3	1
chr17	6353200	6353211	0	89	65	1	1
chr17	6355053	6355067	0	152	2	1	1
chr17	6358525	6358536	0	131	23	1	1
chr17	6361086	6361117	4	78	72	3	2
chr17	6367381	6367392	27	89	38	3	2
chr17	6368008	6368019	0	150	4	1	1
chr17	6368978	6368989	7	96	51	4	2
chr17	6369042	6369056	0	121	33	1	1
chr17	6371391	6371402	0	145	9	1	1
chr17	6372900	6372911	0	154	0	1	1
chr17	6373716	6373740	70	67	17	2	1
chr17	6373816	6373833	0	143	11	1	1
chr17	6374463	6374474	0	153	1	1	1
chr17	6374935	6374954	0	149	5	1	1
chr17	6381876	6381887	74	73	7	2	1
chr17	6382050	6382065	0	153	1	1	1
chr17	6382168	6382179	0	153	1	1	1
chr17	6384793	6384804	0	65	89	1	1
chr17	6392538	6392565	1	1	152	2	1
chr17	6395554	6395568	0	92	62	1	1
chr17	6396448	6396459	0	136	18	1	1
chr17	6400189	6400224	19	64	71	5	1
chr17	6400338	6400349	0	57	97	1	1
chr17	6403601	6403615	6	112	36	2	1
chr17	6408013	6408027	0	106	48	1	1
chr17	6408523	6408534	0	83	71	1	1
chr17	6410077	6410092	19	108	27	2	1
chr17	6411620	6411631	0	146	8	1	1
chr17	6412716	6412735	0	139	15	1	1
chr17	6412995	6413006	0	141	13	1	1
chr17	6416801	6416814	0	143	11	1	1
chr17	6424050	6424061	0	151	3	1	1
chr17	6424066	6424077	0	144	10	1	1
chr17	6432428	6432443	0	142	12	1	1
chr17	6437131	6437142	0	154	0	1	1
chr17	6440531	6440545	1	145	8	2	1
chr17	6443160	6443183	1	135	18	2	1
chr17	6448766	6448777	0	152	2	1	1
chr17	6449597	6449608	0	152	2	1	1
chr17	6452478	6452489	0	150	4	1	1
chr17	6455824	6455841	4	127	23	4	1
chr17	6456552	6456563	63	88	3	2	1
chr17	6457133	6457146	3	144	7	2	1
chr17	6457635	6457646	0	152	2	1	1
chr17	6460207	6460222	65	75	14	4	2
chr17	6466309	6466320	0	154	0	1	1
chr17	6466637	6466648	55	85	14	2	1
chr17	6466653	6466670	6	130	18	2	1
chr17	6469142	6469156	0	149	5	1	1
chr17	6470943	6470990	47	6	101	8	1
chr17	6471213	6471224	1	149	4	2	1
chr17	6478345	6478464	119	0	35	2	0
chr17	6478939	6478950	0	150	4	1	1
chr17	6480803	6480818	0	150	4	1	1
chr17	6482139	6482150	0	151	3	1	1
chr17	6482160	6482171	0	151	3	1	1
chr17	6482284	6482319	82	45	27	6	2
chr17	6484049	6484060	0	152	2	1	1
chr17	6485702	6485717	76	67	11	4	1
chr17	6487021	6487038	0	129	25	1	1
chr17	6491495	6491506	0	151	3	1	1
chr17	6493552	6493563	0	150	4	1	1
chr17	6499860	6499871	0	153	1	1	1
chr17	6500523	6500540	0	147	7	1	1
chr17	6500662	6500679	0	153	1	1	1
chr17	6501150	6501213	3	0	151	1	0
chr17	6503451	6503462	0	151	3	1	1
chr17	6504001	6504028	60	71	23	3	1
chr17	6506209	6506223	0	153	1	1	1
chr17	6516424	6516439	0	154	0	1	1
chr17	6519169	6519180	0	153	1	1	1
chr17	6522017	6522031	0	154	0	1	1
chr17	6525412	6525423	0	150	4	1	1
chr17	6527953	6527976	0	150	4	1	1
chr17	6528839	6528850	0	150	4	1	1
chr17	6530521	6530532	0	153	1	1	1
chr17	6534256	6534267	0	150	4	1	1
chr17	6534879	6534890	0	153	1	1	1
chr17	6535849	6535864	0	149	5	1	1
chr17	6535917	6535931	0	150	4	1	1
chr17	6538266	6538277	0	150	4	1	1
chr17	6539775	6539786	0	153	1	1	1
chr17	6540591	6540615	73	67	14	2	1
chr17	6540691	6540708	0	150	4	1	1
chr17	6541338	6541349	0	152	2	1	1
chr17	6541810	6541829	0	154	0	1	1
chr17	6548753	6548764	1	147	6	2	1
chr17	6548927	6548942	0	152	2	1	1
chr17	6549045	6549056	0	154	0	1	1
chr17	6551673	6551684	0	20	134	1	1
chr17	6558141	6558152	0	1	153	1	1
chr17	6558918	6558942	0	5	149	1	1
chr17	6559329	6559356	0	15	139	1	1
chr17	6562352	6562366	0	143	11	1	1
chr17	6563245	6563256	0	148	6	1	1
chr17	6568896	6568910	0	150	4	1	1
chr17	6573301	6573315	0	143	11	1	1
chr17	6573484	6573495	0	148	6	1	1
chr17	6573811	6573822	0	143	11	1	1
chr17	6575123	6575137	0	137	17	1	1
chr17	6575369	6575388	3	119	32	3	1
chr17	6576141	6576152	0	128	26	1	1
chr17	6576541	6576564	1	69	84	2	1
chr17	6578540	6578551	0	141	13	1	1
chr17	6580133	6580147	0	143	11	1	1
chr17	6581506	6581517	0	110	44	1	1
chr17	6582792	6582803	0	35	119	1	1
chr17	6588341	6588354	0	127	27	1	1
chr17	6589589	6589604	0	130	24	1	1
chr17	6594762	6594773	2	111	41	3	1
chr17	6595588	6595599	0	146	8	1	1
chr17	6595604	6595615	0	126	28	1	1
chr17	6597916	6597931	81	53	20	3	1
chr17	6598726	6598737	0	137	17	1	1
chr17	6604035	6604050	0	148	6	1	1
chr17	6608739	6608750	0	154	0	1	1
chr17	6612078	6612092	0	141	13	1	1
chr17	6614709	6614728	1	135	18	2	1
chr17	6617041	6617054	62	56	36	4	1
chr17	6620529	6620540	0	149	5	1	1
chr17	6621360	6621371	0	148	6	1	1
chr17	6622906	6622920	0	141	13	1	1
chr17	6624236	6624247	0	141	13	1	1
chr17	6627578	6627598	7	117	30	3	1
chr17	6629400	6629413	3	145	6	2	1
chr17	6631977	6631996	0	151	3	1	1
chr17	6639049	6639066	1	152	1	2	1
chr17	6639405	6639416	48	71	35	2	1
chr17	6639421	6639438	0	136	18	1	1
chr17	6641911	6641925	0	144	10	1	1
chr17	6643703	6643742	76	26	52	7	1
chr17	6643965	6643976	0	150	4	1	1
chr17	6648088	6648099	0	153	1	1	1
chr17	6652789	6652804	0	139	15	1	1
chr17	6655186	6655197	0	147	7	1	1
chr17	6661988	6661999	0	52	102	1	1
chr17	6662004	6662015	0	65	89	1	1
chr17	6669233	6669246	0	132	22	1	1
chr17	6673784	6673795	0	148	6	1	1
chr17	6675326	6675341	81	59	14	2	1
chr17	6676885	6676896	0	148	6	1	1
chr17	6677215	6677226	0	69	85	1	1
chr17	6677395	6677409	0	122	32	1	1
chr17	6681337	6681351	1	147	6	2	1
chr17	6684587	6684598	0	140	14	1	1
chr17	6684709	6684768	65	66	23	6	2
chr17	6688502	6688513	0	152	2	1	1
chr17	6689397	6689411	0	147	7	1	1
chr17	6692655	6692679	0	33	121	1	1
chr17	6693446	6693457	0	29	125	1	1
chr17	6694694	6694705	0	34	120	1	1
chr17	6696458	6696469	22	65	67	2	1
chr17	6699817	6699832	1	153	0	2	1
chr17	6702130	6702141	0	154	0	1	1
chr17	6702245	6702260	0	152	2	1	1
chr17	6702423	6702434	82	70	2	2	1
chr17	6705780	6705815	1	64	89	2	1
chr17	6709626	6709645	4	148	2	3	2
chr17	6710119	6710130	0	148	6	1	1
chr17	6710750	6710767	4	132	18	3	2
chr17	6711677	6711688	49	88	17	2	1
chr17	6711688	6711699	0	138	16	1	1
chr17	6713182	6713193	0	131	23	1	1
chr17	6715538	6715552	0	141	13	1	1
chr17	6715603	6715618	18	106	30	3	2
chr17	6716580	6716591	0	153	1	1	1
chr17	6722987	6723010	4	148	2	3	2
chr17	6727638	6727652	0	153	1	1	1
chr17	6727652	6727663	0	151	3	1	1
chr17	6728045	6728094	8	30	116	6	2
chr17	6729444	6729455	0	151	3	1	1
chr17	6730319	6730334	0	153	1	1	1
chr17	6730412	6730427	4	146	4	2	1
chr17	6730506	6730517	3	147	4	3	1
chr17	6730595	6730606	0	153	1	1	1
chr17	6730756	6730775	4	96	54	3	1
chr17	6732316	6732327	0	135	19	1	1
chr17	6736745	6736759	0	150	4	1	1
chr17	6741277	6741318	9	15	130	5	2
chr17	6742096	6742127	3	68	83	3	1
chr17	6742975	6742988	15	50	89	3	1
chr17	6745254	6745267	20	81	53	3	1
chr17	6745295	6745310	19	95	40	4	1
chr17	6745453	6745466	0	145	9	1	1
chr17	6746524	6746535	0	123	31	1	1
chr17	6749996	6750007	0	126	28	1	1
chr17	6757420	6757435	1	147	6	2	1
chr17	6759815	6759828	50	39	65	4	1
chr17	6761021	6761038	0	141	13	1	1
chr17	6761619	6761633	0	68	86	1	1
chr17	6761985	6762018	15	56	83	6	2
chr17	6762616	6762647	45	45	64	7	2
chr17	6763931	6763944	5	139	10	4	2
chr17	6769959	6769970	0	146	8	1	1
chr17	6771293	6771342	10	13	131	10	4
chr17	6772718	6772732	0	129	25	1	1
chr17	6773182	6773197	4	145	5	3	2
chr17	6776905	6776919	0	123	31	1	1
chr17	6780475	6780494	0	151	3	1	1
chr17	6780726	6780740	3	131	20	2	1
chr17	6781427	6781441	0	123	31	1	1
chr17	6782702	6782719	4	130	20	3	2
chr17	6784898	6784909	0	125	29	1	1
chr17	6786556	6786597	6	15	133	5	2
chr17	6788807	6788818	0	140	14	1	1
chr17	6790255	6790269	0	149	5	1	1
chr17	6799465	6799476	0	151	3	1	1
chr17	6799585	6799596	0	153	1	1	1
chr17	6800168	6800197	11	15	128	9	3
chr17	6802152	6802183	3	96	55	4	2
chr17	6803456	6803467	1	147	6	2	1
chr17	6807182	6807201	0	144	10	1	1
chr17	6807534	6807545	0	148	6	1	1
chr17	6810662	6810673	0	153	1	1	1
chr17	6810684	6810695	0	153	1	1	1
chr17	6811877	6811888	1	149	4	2	1
chr17	6812880	6812921	6	15	133	5	2
chr17	6814010	6814055	8	23	123	5	2
chr17	6818531	6818542	0	153	1	1	1
chr17	6820365	6820408	7	33	114	5	2
chr17	6823377	6823404	3	134	17	2	1
chr17	6824124	6824150	0	147	7	1	1
chr17	6828741	6828756	0	153	1	1	1
chr17	6831272	6831286	0	118	36	1	1
chr17	6834008	6834019	0	154	0	1	1
chr17	6834304	6834315	1	151	2	2	1
chr17	6836853	6836868	0	148	6	1	1
chr17	6847622	6847649	1	138	15	2	1
chr17	6849505	6849519	0	129	25	1	1
chr17	6850067	6850082	1	124	29	2	1
chr17	6850946	6850959	0	141	13	1	1
chr17	6853120	6853131	0	127	27	1	1
chr17	6853131	6853148	0	119	35	1	1
chr17	6854372	6854383	0	110	44	1	1
chr17	6856489	6856500	0	135	19	1	1
chr17	6859612	6859659	7	21	126	6	3
chr17	6859667	6859681	0	144	10	1	1
chr17	6861278	6861295	0	117	37	1	1
chr17	6864055	6864066	0	150	4	1	1
chr17	6868843	6868854	0	153	1	1	1
chr17	6869830	6869857	1	87	66	2	1
chr17	6870047	6870070	0	143	11	1	1
chr17	6872192	6872223	0	146	8	1	1
chr17	6873253	6873266	4	146	4	3	2
chr17	6873884	6873895	0	138	16	1	1
chr17	6880742	6880793	5	135	14	6	4
chr17	6881207	6881250	5	114	35	4	3
chr17	6882530	6882561	6	68	80	4	2
chr17	6882569	6882580	0	134	20	1	1
chr17	6884474	6884527	2	6	146	3	1
chr17	6884608	6884627	0	150	4	1	1
chr17	6884629	6884644	0	150	4	1	1
chr17	6886115	6886126	0	102	52	1	1
chr17	6886195	6886206	0	126	28	1	1
chr17	6886429	6886444	0	152	2	1	1
chr17	6887189	6887200	0	83	71	1	1
chr17	6891224	6891241	0	154	0	1	1
chr17	6892037	6892048	0	114	40	1	1
chr17	6892053	6892073	0	69	85	1	1
chr17	6892077	6892088	0	88	66	1	1
chr17	6895709	6895720	0	113	41	1	1
chr17	6898410	6898421	0	129	25	1	1
chr17	6902464	6902479	4	74	76	3	2
chr17	6902681	6902698	0	46	108	1	1
chr17	6904737	6904751	0	81	73	1	1
chr17	6908707	6908754	2	9	143	2	1
chr17	6910084	6910095	0	142	12	1	1
chr17	6912246	6912271	11	98	45	4	2
chr17	6915542	6915553	0	134	20	1	1
chr17	6928371	6928382	0	111	43	1	1
chr17	6930283	6930294	0	134	20	1	1
chr17	6939412	6939432	65	71	18	3	1
chr17	6940083	6940094	0	144	10	1	1
chr17	6944501	6944538	20	50	84	11	2
chr17	6944538	6944579	15	33	106	8	1
chr17	6945273	6945286	5	128	21	3	2
chr17	6945525	6945536	0	150	4	1	1
chr17	6953295	6953318	2	147	5	2	1
chr17	6953714	6953729	2	91	61	3	2
chr17	6954222	6954297	17	9	128	9	2
chr17	6957465	6957482	18	66	70	8	2
chr17	6958361	6958372	0	152	2	1	1
chr17	6961514	6961525	0	86	68	1	1
chr17	6966196	6966210	0	109	45	1	1
chr17	6974781	6974794	0	120	34	1	1
chr17	6977037	6977048	0	79	75	1	1
chr17	6981673	6981694	5	78	71	4	2
chr17	6982059	6982070	0	111	43	1	1
chr17	6982474	6982513	5	44	105	6	2
chr17	6986616	6986627	0	154	0	1	1
chr17	6986857	6986876	4	131	19	3	2
chr17	6991286	6991303	1	143	10	2	1
chr17	6993211	6993258	8	128	18	4	2
chr17	6996528	6996551	0	144	10	1	1
chr17	6997237	6997248	0	143	11	1	1
chr17	6998483	6998510	13	94	47	7	2
chr17	7002983	7002994	7	76	71	3	2
chr17	7003530	7003545	25	105	24	2	1
[truncated: 43,741 more rows]
