# Supplementary material for: A novel quantitative trait locus implicates Msh3 in the propensity for genome-wide short tandem repeat expansions in mice
Source: Genome Res. 2023 May;33(5):689–702. doi: 10.1101/gr.277576.122 (PMC10317118; doi:10.1101/gr.277576.122)
Supplement: Supplemental Material [file supp_gr.277576.122_Supplemental_code.zip › BXD-STR-Mutator-Manuscript-main/Ashbrook_Manuscript/data/by_loc_str/chr18.tsv]

chrom	pos	end	het	hom	nocall	n_unq_gt_w_het	n_unq_gt_wo_het
chr18	3000282	3000297	151	1	2	2	1
chr18	3000438	3000452	0	152	2	1	1
chr18	3009685	3009696	143	0	11	3	0
chr18	3011267	3011278	0	127	27	1	1
chr18	3011285	3011296	0	154	0	1	1
chr18	3014001	3014012	0	121	33	1	1
chr18	3014205	3014216	54	33	67	5	1
chr18	3015132	3015155	15	112	27	3	1
chr18	3015161	3015184	35	84	35	2	1
chr18	3016895	3016906	0	151	3	1	1
chr18	3018407	3018446	30	23	101	4	2
chr18	3018454	3018505	0	0	154	0	0
chr18	3021531	3021545	154	0	0	1	0
chr18	3024496	3024535	5	127	22	4	3
chr18	3028412	3028435	5	96	53	3	1
chr18	3028435	3028456	1	115	38	2	1
chr18	3037627	3037638	0	53	101	1	1
chr18	3042104	3042117	4	114	36	3	1
chr18	3043685	3043696	0	152	2	1	1
chr18	3044159	3044170	0	154	0	1	1
chr18	3062272	3062283	0	152	2	1	1
chr18	3070955	3070974	0	112	42	1	1
chr18	3071378	3071389	0	105	49	1	1
chr18	3076584	3076595	0	133	21	1	1
chr18	3078616	3078636	0	88	66	1	1
chr18	3082224	3082247	2	134	18	2	1
chr18	3086052	3086066	0	153	1	1	1
chr18	3086750	3086799	5	56	93	4	2
chr18	3087397	3087408	0	103	51	1	1
chr18	3090113	3090152	10	27	117	4	2
chr18	3091059	3091070	0	153	1	1	1
chr18	3091667	3091678	0	154	0	1	1
chr18	3098606	3098617	0	42	112	1	1
chr18	3101167	3101178	0	146	8	1	1
chr18	3102959	3103013	5	78	71	3	1
chr18	3104184	3104195	0	134	20	1	1
chr18	3104614	3104625	0	116	38	1	1
chr18	3104989	3105003	1	148	5	2	1
chr18	3105871	3105886	0	124	30	1	1
chr18	3105899	3105910	0	143	11	1	1
chr18	3121116	3121159	12	5	137	5	1
chr18	3124803	3124814	0	147	7	1	1
chr18	3131599	3131613	0	144	10	1	1
chr18	3134864	3134875	0	136	18	1	1
chr18	3134883	3134910	79	56	19	4	1
chr18	3138155	3138174	0	152	2	1	1
chr18	3146461	3146472	0	142	12	1	1
chr18	3148179	3148230	0	1	153	1	1
chr18	3148843	3148860	0	130	24	1	1
chr18	3151741	3151756	0	80	74	1	1
chr18	3158810	3158849	42	14	98	5	1
chr18	3162963	3162977	0	135	19	1	1
chr18	3168585	3168596	0	152	2	1	1
chr18	3169596	3169607	0	116	38	1	1
chr18	3170463	3170474	0	152	2	1	1
chr18	3170699	3170710	0	147	7	1	1
chr18	3173957	3174002	0	0	154	0	0
chr18	3175631	3175648	0	152	2	1	1
chr18	3176167	3176178	0	149	5	1	1
chr18	3177382	3177393	0	96	58	1	1
chr18	3177458	3177503	0	0	154	0	0
chr18	3177523	3177536	0	11	143	1	1
chr18	3180082	3180093	0	102	52	1	1
chr18	3180717	3180762	3	0	151	2	0
chr18	3181643	3181670	1	111	42	3	2
chr18	3196339	3196350	0	149	5	1	1
chr18	3199328	3199361	16	30	108	7	2
chr18	3201375	3201386	0	133	21	1	1
chr18	3201518	3201537	0	102	52	1	1
chr18	3209490	3209501	0	91	63	1	1
chr18	3209506	3209517	0	99	55	1	1
chr18	3218544	3218555	0	145	9	1	1
chr18	3224213	3224224	0	131	23	1	1
chr18	3225076	3225087	0	143	11	1	1
chr18	3241885	3241920	7	65	82	3	1
chr18	3248271	3248282	0	135	19	1	1
chr18	3249770	3249781	0	150	4	1	1
chr18	3259769	3259820	8	9	137	7	3
chr18	3260727	3260746	2	135	17	3	1
chr18	3264160	3264171	0	145	9	1	1
chr18	3264168	3264192	2	144	8	3	1
chr18	3265157	3265168	0	139	15	1	1
chr18	3265585	3265614	9	113	32	3	1
chr18	3265629	3265678	10	17	127	7	2
chr18	3271447	3271458	0	139	15	1	1
chr18	3271796	3271835	19	15	120	8	1
chr18	3271836	3271863	0	0	154	0	0
chr18	3271893	3271938	58	30	66	5	2
chr18	3271938	3271961	1	121	32	2	1
chr18	3273101	3273112	0	139	15	1	1
chr18	3275403	3275417	0	146	8	1	1
chr18	3278196	3278223	5	103	46	3	2
chr18	3278273	3278284	0	134	20	1	1
chr18	3278892	3278903	0	144	10	1	1
chr18	3285730	3285741	0	151	3	1	1
chr18	3287212	3287223	0	147	7	1	1
chr18	3290428	3290439	0	150	4	1	1
chr18	3290933	3290944	0	153	1	1	1
chr18	3296077	3296088	0	151	3	1	1
chr18	3296786	3296803	0	136	18	1	1
chr18	3299848	3299861	1	136	17	2	1
chr18	3304106	3304117	0	149	5	1	1
chr18	3304170	3304209	8	45	101	4	1
chr18	3304614	3304625	0	9	145	1	1
chr18	3305889	3305948	13	68	73	10	3
chr18	3308503	3308514	0	146	8	1	1
chr18	3311181	3311192	0	154	0	1	1
chr18	3311248	3311259	0	154	0	1	1
chr18	3311527	3311538	1	143	10	2	1
chr18	3311688	3311699	0	147	7	1	1
chr18	3312604	3312639	5	44	105	3	1
chr18	3314263	3314282	0	144	10	1	1
chr18	3315176	3315200	0	146	8	1	1
chr18	3316482	3316493	0	149	5	1	1
chr18	3319935	3319952	0	138	16	1	1
chr18	3320932	3320947	0	125	29	1	1
chr18	3323756	3323767	0	151	3	1	1
chr18	3327978	3328009	13	19	122	4	1
chr18	3328244	3328255	0	142	12	1	1
chr18	3328554	3328565	0	144	10	1	1
chr18	3328841	3328864	1	55	98	2	1
chr18	3328870	3328954	0	0	154	0	0
chr18	3329119	3329130	0	120	34	1	1
chr18	3329465	3329476	0	136	18	1	1
chr18	3329665	3329676	1	145	8	2	1
chr18	3331069	3331080	0	151	3	1	1
chr18	3332668	3332688	1	144	9	2	1
chr18	3332687	3332701	2	146	6	3	1
chr18	3333007	3333042	8	58	88	4	1
chr18	3335677	3335696	0	121	33	1	1
chr18	3337274	3337293	0	132	22	1	1
chr18	3340169	3340200	0	139	15	1	1
chr18	3340353	3340364	0	152	2	1	1
chr18	3340371	3340382	0	150	4	1	1
chr18	3341480	3341491	0	147	7	1	1
chr18	3343099	3343113	0	148	6	1	1
chr18	3343784	3343801	0	148	6	1	1
chr18	3346090	3346109	0	151	3	1	1
chr18	3348773	3348784	0	145	9	1	1
chr18	3352591	3352646	0	0	154	0	0
chr18	3352934	3352953	0	154	0	1	1
chr18	3355074	3355088	0	139	15	1	1
chr18	3355690	3355857	1	0	153	1	0
chr18	3357622	3357633	0	136	18	1	1
chr18	3358484	3358495	0	143	11	1	1
chr18	3367109	3367120	0	144	10	1	1
chr18	3378718	3378729	0	153	1	1	1
chr18	3380183	3380206	0	151	3	1	1
chr18	3380271	3380312	2	17	135	3	1
chr18	3381674	3381719	32	13	109	6	1
chr18	3382546	3382557	0	132	22	1	1
chr18	3383297	3383311	4	149	1	3	2
chr18	3384140	3384157	2	116	36	3	1
chr18	3384433	3384444	0	147	7	1	1
chr18	3384647	3384662	0	104	50	1	1
chr18	3385083	3385100	0	128	26	1	1
chr18	3386861	3386878	0	137	17	1	1
chr18	3387021	3387038	0	113	41	1	1
chr18	3387547	3387588	0	18	136	1	1
chr18	3388424	3388435	0	149	5	1	1
chr18	3388436	3388447	0	150	4	1	1
chr18	3394636	3394679	0	150	4	1	1
chr18	3397993	3398007	0	146	8	1	1
chr18	3401033	3401044	0	140	14	1	1
chr18	3404372	3404383	0	142	12	1	1
chr18	3404546	3404560	0	117	37	1	1
chr18	3412136	3412147	0	82	72	1	1
chr18	3413820	3413831	0	134	20	1	1
chr18	3418108	3418122	0	149	5	1	1
chr18	3418390	3418409	0	149	5	1	1
chr18	3419034	3419045	0	139	15	1	1
chr18	3422495	3422514	2	86	66	3	1
chr18	3426669	3426683	0	131	23	1	1
chr18	3429109	3429120	0	136	18	1	1
chr18	3430794	3430821	1	153	0	2	1
chr18	3432089	3432100	0	154	0	1	1
chr18	3433465	3433476	0	148	6	1	1
chr18	3433475	3433486	0	149	5	1	1
chr18	3433793	3433807	0	149	5	1	1
chr18	3440905	3440919	0	148	6	1	1
chr18	3441201	3441212	0	151	3	1	1
chr18	3444043	3444080	24	55	75	5	1
chr18	3445237	3445251	0	140	14	1	1
chr18	3445253	3445264	0	142	12	1	1
chr18	3447502	3447516	0	146	8	1	1
chr18	3447520	3447535	0	141	13	1	1
chr18	3450725	3450746	1	127	26	2	1
chr18	3452853	3452876	0	138	16	1	1
chr18	3453779	3453790	0	149	5	1	1
chr18	3462443	3462454	0	149	5	1	1
chr18	3463101	3463126	10	81	63	7	3
chr18	3466893	3466904	0	129	25	1	1
chr18	3469062	3469097	2	132	20	3	1
chr18	3478997	3479050	0	0	154	0	0
chr18	3482015	3482026	0	154	0	1	1
chr18	3482699	3482714	0	145	9	1	1
chr18	3484506	3484517	0	68	86	1	1
chr18	3489124	3489141	45	40	69	4	2
chr18	3492015	3492026	0	141	13	1	1
chr18	3494091	3494102	0	71	83	1	1
chr18	3494600	3494611	0	148	6	1	1
chr18	3494648	3494707	7	91	56	5	2
chr18	3496467	3496481	0	128	26	1	1
chr18	3497438	3497449	0	144	10	1	1
chr18	3499487	3499548	8	4	142	6	1
chr18	3499548	3499575	7	51	96	5	1
chr18	3500441	3500452	0	143	11	1	1
chr18	3501293	3501320	20	113	21	2	1
chr18	3503555	3503569	0	137	17	1	1
chr18	3503582	3503593	0	148	6	1	1
chr18	3505851	3505864	5	120	29	3	2
chr18	3506953	3506967	0	150	4	1	1
chr18	3507103	3507114	0	154	0	1	1
chr18	3507234	3507245	0	154	0	1	1
chr18	3507269	3507280	0	152	2	1	1
chr18	3509123	3509134	0	139	15	1	1
chr18	3515603	3515622	0	138	16	1	1
chr18	3515639	3515654	0	142	12	1	1
chr18	3517549	3517563	0	136	18	1	1
chr18	3517584	3517595	0	120	34	1	1
chr18	3518076	3518105	0	103	51	1	1
chr18	3519654	3519668	0	149	5	1	1
chr18	3519949	3519972	0	146	8	1	1
chr18	3530347	3530366	0	148	6	1	1
chr18	3530710	3530721	0	154	0	1	1
chr18	3531727	3531738	0	145	9	1	1
chr18	3532376	3532403	5	82	67	5	2
chr18	3536376	3536387	0	111	43	1	1
chr18	3539044	3539055	0	146	8	1	1
chr18	3541455	3541468	1	136	17	2	1
chr18	3542185	3542196	0	154	0	1	1
chr18	3543872	3543883	0	146	8	1	1
chr18	3544891	3544902	0	153	1	1	1
chr18	3545073	3545124	13	76	65	6	2
chr18	3545936	3546011	0	7	147	3	3
chr18	3546309	3546353	4	136	14	3	2
chr18	3548769	3548786	3	84	67	3	1
chr18	3548786	3548809	10	58	86	4	1
chr18	3548918	3548952	3	35	116	4	2
chr18	3549152	3549199	17	19	118	4	1
chr18	3549358	3549397	9	87	58	7	3
chr18	3550364	3550379	4	16	134	3	1
chr18	3550743	3550780	9	33	112	6	2
chr18	3553144	3553203	12	85	57	11	5
chr18	3556899	3556918	3	105	46	3	1
chr18	3557097	3557134	2	5	147	4	2
chr18	3557147	3557185	3	29	122	4	1
chr18	3561007	3561054	5	15	134	3	2
chr18	3563601	3563612	0	145	9	1	1
chr18	3564219	3564230	0	144	10	1	1
chr18	3564229	3564246	0	145	9	1	1
chr18	3569291	3569302	0	154	0	1	1
chr18	3571922	3571933	0	118	36	1	1
chr18	3572040	3572089	8	3	143	7	1
chr18	3575954	3575969	0	117	37	1	1
chr18	3576600	3576629	0	143	11	1	1
chr18	3579668	3579685	0	142	12	1	1
chr18	3582413	3582427	0	133	21	1	1
chr18	3592024	3592081	0	0	154	0	0
chr18	3593040	3593059	0	137	17	1	1
chr18	3596037	3596060	1	145	8	2	1
chr18	3596477	3596500	4	126	24	3	2
chr18	3598360	3598371	0	148	6	1	1
chr18	3600322	3600333	0	122	32	1	1
chr18	3609475	3609506	7	79	68	4	1
chr18	3609728	3609739	0	141	13	1	1
chr18	3610784	3610795	0	154	0	1	1
chr18	3616204	3616218	0	116	38	1	1
chr18	3617848	3617863	0	132	22	1	1
chr18	3631745	3631756	0	129	25	1	1
chr18	3633311	3633356	7	27	120	4	2
chr18	3647402	3647413	0	146	8	1	1
chr18	3650921	3650934	0	108	46	1	1
chr18	3655027	3655041	0	149	5	1	1
chr18	3656098	3656129	3	77	74	3	1
chr18	3665646	3665693	3	27	124	5	2
chr18	3669101	3669158	2	3	149	3	1
chr18	3669519	3669536	0	131	23	1	1
chr18	3670767	3670781	0	132	22	1	1
chr18	3672279	3672299	0	139	15	1	1
chr18	3672955	3672966	0	108	46	1	1
chr18	3680455	3680496	7	25	122	4	2
chr18	3680614	3680637	1	146	7	2	1
chr18	3680648	3680671	0	146	8	1	1
chr18	3683664	3683705	13	22	119	7	2
chr18	3684994	3685009	0	143	11	1	1
chr18	3686618	3686635	0	136	18	1	1
chr18	3687974	3687985	0	139	15	1	1
chr18	3688235	3688264	6	82	66	2	1
chr18	3690910	3690943	7	40	107	6	2
chr18	3692204	3692238	0	137	17	1	1
chr18	3695349	3695360	0	141	13	1	1
chr18	3695820	3695834	0	139	15	1	1
chr18	3696420	3696440	0	128	26	1	1
chr18	3699132	3699176	0	93	61	1	1
chr18	3700112	3700125	0	122	32	1	1
chr18	3714415	3714426	0	132	22	1	1
chr18	3722129	3722144	12	121	21	3	1
chr18	3724425	3724460	0	148	6	2	2
chr18	3724851	3724868	0	134	20	1	1
chr18	3725179	3725210	9	74	71	5	1
chr18	3727369	3727383	0	136	18	1	1
chr18	3729057	3729098	9	28	117	4	2
chr18	3732298	3732309	0	130	24	1	1
chr18	3740723	3740756	9	45	100	6	2
chr18	3750351	3750390	3	4	147	4	2
chr18	3751624	3751635	0	142	12	1	1
chr18	3762463	3762522	7	112	35	4	1
chr18	3764485	3764496	0	138	16	1	1
chr18	3766216	3766263	6	114	34	2	1
chr18	3766452	3766472	0	26	128	1	1
chr18	3766546	3766557	0	88	66	1	1
chr18	3768498	3768509	0	145	9	1	1
chr18	3770821	3770844	0	141	13	1	1
chr18	3771411	3771434	1	144	9	2	1
chr18	3771913	3771924	0	147	7	1	1
chr18	3775195	3775209	2	144	8	3	1
chr18	3775210	3775236	2	133	19	3	1
chr18	3775242	3775275	1	80	73	2	1
chr18	3778034	3778045	0	39	115	1	1
chr18	3779679	3779690	0	85	69	1	1
chr18	3786550	3786561	0	152	2	1	1
chr18	3788487	3788504	2	121	31	3	1
chr18	3789381	3789398	4	63	87	5	1
chr18	3789478	3789492	0	148	6	1	1
chr18	3790905	3790916	0	104	50	1	1
chr18	3791735	3791750	0	31	123	1	1
chr18	3791762	3791813	1	0	153	1	0
chr18	3791846	3791873	0	49	105	1	1
chr18	3794493	3794504	0	142	12	1	1
chr18	3794507	3794524	0	138	16	1	1
chr18	3794684	3794695	0	121	33	1	1
chr18	3798825	3798836	0	125	29	1	1
chr18	3803496	3803507	0	150	4	1	1
chr18	3804621	3804660	4	14	136	5	1
chr18	3805413	3805446	10	84	60	4	1
chr18	3806181	3806196	0	103	51	1	1
chr18	3810080	3810091	0	136	18	1	1
chr18	3811627	3811640	0	104	50	2	2
chr18	3811908	3811935	4	71	79	4	2
chr18	3814996	3815040	0	138	16	1	1
chr18	3817651	3817695	0	144	10	1	1
chr18	3819833	3819844	0	146	8	1	1
chr18	3840417	3840428	0	83	71	1	1
chr18	3841040	3841071	9	63	82	5	1
chr18	3843484	3843495	0	147	7	1	1
chr18	3857672	3857723	6	107	41	5	2
chr18	3861030	3861053	9	83	62	6	1
chr18	3863418	3863429	0	135	19	1	1
chr18	3865229	3865256	0	127	27	1	1
chr18	3866578	3866589	0	132	22	1	1
chr18	3869280	3869295	0	148	6	1	1
chr18	3873606	3873617	0	130	24	1	1
chr18	3875191	3875235	0	111	43	1	1
chr18	3876359	3876388	4	94	56	3	1
chr18	3876787	3876810	8	118	28	8	3
chr18	3879476	3879503	4	113	37	4	1
chr18	3879806	3879855	3	10	141	5	2
chr18	3881174	3881185	0	154	0	1	1
chr18	3881983	3881994	0	150	4	1	1
chr18	3884148	3884159	0	153	1	1	1
chr18	3886172	3886183	0	138	16	1	1
chr18	3886667	3886686	0	148	6	1	1
chr18	3894483	3894494	0	149	5	1	1
chr18	3897888	3897902	0	149	5	1	1
chr18	3898353	3898368	0	138	16	1	1
chr18	3902269	3902280	0	152	2	1	1
chr18	3903265	3903292	2	143	9	3	1
chr18	3903667	3903678	0	148	6	1	1
chr18	3905611	3905622	0	148	6	1	1
chr18	3908123	3908134	0	37	117	1	1
chr18	3908759	3908773	0	27	127	1	1
chr18	3908773	3908787	1	22	131	2	1
chr18	3908937	3908956	0	0	154	0	0
chr18	3909178	3909210	0	29	125	1	1
chr18	3909443	3909454	0	28	126	1	1
chr18	3912982	3913021	7	101	46	5	2
chr18	3913122	3913139	1	103	50	2	1
chr18	3913144	3913161	0	81	73	1	1
chr18	3913249	3913260	0	81	73	1	1
chr18	3916413	3916424	0	149	5	1	1
chr18	3916675	3916686	0	139	15	1	1
chr18	3918480	3918491	0	151	3	1	1
chr18	3919246	3919257	0	144	10	1	1
chr18	3919309	3919320	0	150	4	1	1
chr18	3923649	3923660	0	147	7	1	1
chr18	3923870	3923881	5	142	7	4	2
chr18	3929639	3929674	0	148	6	1	1
chr18	3931379	3931400	1	118	35	3	2
chr18	3933708	3933719	0	132	22	1	1
chr18	3935559	3935570	0	154	0	1	1
chr18	3935775	3935812	12	73	69	4	1
chr18	3937380	3937423	0	1	153	1	1
chr18	3937716	3937727	0	127	27	1	1
chr18	3939485	3939522	9	61	84	4	1
chr18	3941129	3941140	0	147	7	1	1
chr18	3946536	3946547	0	138	16	1	1
chr18	3947938	3947965	3	100	51	3	1
chr18	3949069	3949100	10	73	71	3	1
chr18	3959511	3959522	0	153	1	1	1
chr18	3960966	3961013	0	0	154	0	0
chr18	3961070	3961133	20	20	114	4	1
chr18	3961920	3961931	0	148	6	1	1
chr18	3965106	3965117	0	139	15	1	1
chr18	3965299	3965310	0	145	9	1	1
chr18	3967182	3967225	6	16	132	6	2
chr18	3967529	3967540	0	131	23	1	1
chr18	3967542	3967601	1	92	61	3	2
chr18	3968592	3968603	0	150	4	1	1
chr18	3975257	3975280	0	120	34	1	1
chr18	3975349	3975376	9	30	115	4	1
chr18	3975385	3975450	18	41	95	12	2
chr18	3977164	3977179	0	150	4	1	1
chr18	3977835	3977848	0	143	11	1	1
chr18	3981129	3981140	0	154	0	1	1
chr18	3982162	3982173	0	129	25	1	1
chr18	3983707	3983722	0	151	3	1	1
chr18	3988286	3988309	4	93	57	4	1
chr18	3990736	3990749	0	138	16	1	1
chr18	3990879	3990906	6	102	46	4	2
chr18	3993041	3993052	1	153	0	2	1
chr18	3993053	3993070	1	153	0	2	1
chr18	3993606	3993619	48	79	27	6	1
chr18	3993904	3993915	0	149	5	1	1
chr18	3994716	3994727	1	140	13	2	1
chr18	3995906	3995920	1	151	2	2	1
chr18	3999810	3999843	2	43	109	3	1
chr18	4000723	4000734	1	67	86	2	1
chr18	4002073	4002126	1	8	145	2	1
chr18	4002876	4002891	0	144	10	1	1
chr18	4005548	4005559	3	45	106	3	1
chr18	4006508	4006522	0	144	10	1	1
chr18	4006541	4006552	0	149	5	1	1
chr18	4006825	4006836	0	146	8	1	1
chr18	4011393	4011410	4	106	44	3	1
chr18	4011683	4011697	0	74	80	1	1
chr18	4013386	4013430	5	124	25	4	2
chr18	4014994	4015013	0	151	3	1	1
chr18	4015980	4015993	0	119	35	1	1
chr18	4017493	4017504	0	143	11	1	1
chr18	4017623	4017634	0	143	11	1	1
chr18	4029279	4029290	0	35	119	1	1
chr18	4030505	4030537	0	133	21	1	1
chr18	4035411	4035426	0	140	14	1	1
chr18	4036026	4036037	17	37	100	3	1
chr18	4036052	4036063	0	144	10	1	1
chr18	4047066	4047085	2	109	43	2	1
chr18	4052916	4052927	0	148	6	1	1
chr18	4056670	4056687	0	142	12	1	1
chr18	4057721	4057732	0	130	24	1	1
chr18	4057791	4057802	80	62	12	6	1
chr18	4057814	4057861	10	103	41	7	3
chr18	4058635	4058654	0	120	34	1	1
chr18	4065956	4066009	18	1	135	7	1
chr18	4066009	4066026	53	59	42	5	1
chr18	4068689	4068703	0	145	9	1	1
chr18	4069732	4069743	0	142	12	1	1
chr18	4071319	4071330	0	122	32	1	1
chr18	4074316	4074335	1	122	31	2	1
chr18	4079911	4079926	0	133	21	1	1
chr18	4083688	4083699	1	150	3	2	1
chr18	4090401	4090412	0	126	28	1	1
chr18	4092076	4092087	0	142	12	1	1
chr18	4093050	4093093	9	33	112	7	2
chr18	4094104	4094115	0	152	2	1	1
chr18	4094951	4094962	0	154	0	1	1
chr18	4095319	4095333	0	154	0	1	1
chr18	4097687	4097698	0	146	8	1	1
chr18	4102049	4102066	0	138	16	1	1
chr18	4102364	4102375	0	150	4	1	1
chr18	4108823	4108838	1	146	7	2	1
chr18	4109843	4109862	2	32	120	3	1
chr18	4111292	4111323	6	87	61	6	2
chr18	4113545	4113559	0	103	51	1	1
chr18	4115599	4115610	0	148	6	1	1
chr18	4117190	4117201	0	99	55	1	1
chr18	4117304	4117319	0	95	59	1	1
chr18	4119854	4119901	10	32	112	4	1
chr18	4120820	4120873	0	2	152	2	2
chr18	4123369	4123388	2	124	28	3	1
chr18	4124142	4124153	0	118	36	1	1
chr18	4124374	4124397	0	139	15	1	1
chr18	4128117	4128128	0	145	9	1	1
chr18	4128404	4128415	0	128	26	1	1
chr18	4130830	4130841	0	150	4	1	1
chr18	4138857	4138872	0	151	3	1	1
chr18	4139033	4139068	9	66	79	5	2
chr18	4143161	4143184	0	140	14	1	1
chr18	4144690	4144761	24	5	125	4	1
chr18	4144770	4144791	1	68	85	2	1
chr18	4151870	4151881	0	68	86	1	1
chr18	4153949	4153960	0	93	61	1	1
chr18	4157448	4157483	12	82	60	7	2
chr18	4160661	4160674	0	151	3	1	1
chr18	4160739	4160750	0	152	2	1	1
chr18	4161437	4161448	0	152	2	1	1
chr18	4175885	4175899	1	140	13	2	1
chr18	4176087	4176140	3	7	144	4	1
chr18	4176590	4176601	1	130	23	2	1
chr18	4177192	4177246	4	47	103	3	1
chr18	4177255	4177302	0	0	154	0	0
chr18	4177654	4177705	2	0	152	2	0
chr18	4178193	4178236	1	150	3	3	2
chr18	4179861	4179898	20	55	79	4	1
chr18	4183569	4183580	0	132	22	1	1
chr18	4183648	4183713	0	0	154	0	0
chr18	4185616	4185647	7	23	124	2	1
chr18	4186831	4186845	0	141	13	1	1
chr18	4187409	4187448	0	106	48	1	1
chr18	4192782	4192805	0	113	41	1	1
chr18	4194256	4194297	7	39	108	4	1
chr18	4195384	4195397	0	149	5	1	1
chr18	4196562	4196585	28	86	40	7	1
chr18	4196617	4196644	97	50	7	6	1
chr18	4199731	4199760	0	145	9	1	1
chr18	4200475	4200529	2	3	149	3	2
chr18	4200652	4200666	0	0	154	0	0
chr18	4206924	4206973	6	13	135	6	2
chr18	4216513	4216524	0	147	7	1	1
chr18	4220311	4220330	1	150	3	2	1
chr18	4221742	4221753	0	143	11	1	1
chr18	4228854	4228865	4	64	86	4	2
chr18	4228865	4228894	9	71	74	3	1
chr18	4230261	4230272	0	152	2	1	1
chr18	4234014	4234025	0	148	6	1	1
chr18	4234080	4234094	0	135	19	1	1
chr18	4236858	4236885	4	134	16	3	2
chr18	4238108	4238123	1	136	17	2	1
chr18	4239922	4239949	0	84	70	1	1
chr18	4240113	4240150	4	13	137	4	1
chr18	4241587	4241613	0	153	1	1	1
chr18	4244518	4244532	0	143	11	1	1
chr18	4247271	4247316	0	0	154	0	0
chr18	4251178	4251197	0	89	65	1	1
chr18	4253652	4253679	2	114	38	2	1
chr18	4253879	4253893	0	141	13	1	1
chr18	4267017	4267028	1	142	11	2	1
chr18	4267889	4267900	0	147	7	1	1
chr18	4268125	4268140	0	148	6	1	1
chr18	4279689	4279703	0	137	17	1	1
chr18	4285856	4285899	5	26	123	4	2
chr18	4287248	4287259	0	145	9	1	1
chr18	4287263	4287274	0	126	28	1	1
chr18	4287978	4287989	0	127	27	1	1
chr18	4294746	4294757	0	153	1	1	1
chr18	4297232	4297243	0	143	11	1	1
chr18	4307118	4307133	0	148	6	1	1
chr18	4307828	4307861	7	57	90	3	1
chr18	4309749	4309760	0	154	0	1	1
chr18	4309928	4310007	3	0	151	3	0
chr18	4310392	4310403	0	147	7	1	1
chr18	4312998	4313017	0	135	19	1	1
chr18	4313270	4313287	0	137	17	1	1
chr18	4314834	4314845	0	148	6	1	1
chr18	4315488	4315521	20	22	112	4	1
chr18	4315522	4315559	28	23	103	4	1
chr18	4317183	4317214	3	74	77	6	3
chr18	4318963	4318990	4	85	65	3	1
chr18	4319440	4319451	0	137	17	1	1
chr18	4324243	4324254	0	147	7	1	1
chr18	4327221	4327252	21	43	90	11	1
chr18	4327252	4327289	11	37	106	5	1
chr18	4328125	4328136	0	112	42	1	1
chr18	4330556	4330609	5	5	144	3	1
chr18	4333292	4333311	1	145	8	2	1
chr18	4333690	4333713	3	87	64	2	1
chr18	4336227	4336238	0	149	5	1	1
chr18	4338463	4338478	0	146	8	1	1
chr18	4338961	4338972	0	146	8	1	1
chr18	4339482	4339493	0	146	8	1	1
chr18	4348102	4348116	0	147	7	1	1
chr18	4350679	4350692	0	136	18	1	1
chr18	4351725	4351778	10	1	143	8	1
chr18	4354487	4354510	0	5	149	1	1
chr18	4354944	4354958	0	133	21	1	1
chr18	4355214	4355228	0	149	5	1	1
chr18	4361899	4361924	4	100	50	4	1
chr18	4362898	4362921	0	143	11	1	1
chr18	4364839	4364853	0	145	9	1	1
chr18	4368158	4368189	2	102	50	3	1
chr18	4368819	4368830	0	150	4	1	1
chr18	4369937	4369951	0	141	13	1	1
chr18	4371832	4371843	0	149	5	1	1
chr18	4372061	4372098	6	47	101	3	1
chr18	4372619	4372630	0	144	10	1	1
chr18	4372644	4372655	0	139	15	1	1
chr18	4373485	4373536	2	8	144	4	2
chr18	4373830	4373844	0	142	12	1	1
chr18	4379250	4379263	0	145	9	1	1
chr18	4380493	4380504	0	141	13	1	1
chr18	4380614	4380628	0	138	16	1	1
chr18	4382335	4382349	0	135	19	1	1
chr18	4382358	4382377	0	153	1	1	1
chr18	4385622	4385633	0	147	7	1	1
chr18	4388140	4388151	0	154	0	1	1
chr18	4395769	4395780	0	152	2	1	1
chr18	4396347	4396358	0	153	1	1	1
chr18	4398460	4398474	0	148	6	1	1
chr18	4399376	4399387	0	139	15	1	1
chr18	4401142	4401161	0	147	7	1	1
chr18	4406302	4406313	0	152	2	1	1
chr18	4407372	4407386	0	152	2	1	1
chr18	4408539	4408554	0	145	9	1	1
chr18	4408706	4408717	0	151	3	1	1
chr18	4410940	4410955	0	141	13	1	1
chr18	4410963	4410974	0	142	12	1	1
chr18	4413520	4413535	0	148	6	1	1
chr18	4413980	4413991	0	153	1	1	1
chr18	4415129	4415158	4	119	31	3	2
chr18	4418433	4418444	0	152	2	1	1
chr18	4418662	4418685	0	153	1	1	1
chr18	4419614	4419628	0	124	30	1	1
chr18	4421656	4421667	0	129	25	1	1
chr18	4423151	4423162	0	151	3	1	1
chr18	4425022	4425053	10	78	66	4	1
chr18	4425173	4425220	2	134	18	4	2
chr18	4429273	4429284	0	143	11	1	1
chr18	4432708	4432719	0	129	25	1	1
chr18	4439569	4439580	0	133	21	1	1
chr18	4441998	4442062	0	0	154	0	0
chr18	4442115	4442158	0	1	153	1	1
chr18	4448508	4448519	0	152	2	1	1
chr18	4462891	4462902	0	136	18	1	1
chr18	4464826	4464837	0	149	5	1	1
chr18	4468017	4468037	0	145	9	1	1
chr18	4475775	4475786	1	124	29	2	1
chr18	4483414	4483488	60	17	77	4	1
chr18	4486056	4486103	5	115	34	6	2
chr18	4490751	4490765	0	125	29	1	1
chr18	4491138	4491149	0	123	31	1	1
chr18	4491908	4491919	0	142	12	1	1
chr18	4493871	4493882	0	147	7	1	1
chr18	4500433	4500444	0	45	109	1	1
chr18	4502558	4502572	0	85	69	1	1
chr18	4503059	4503070	0	147	7	1	1
chr18	4505960	4505974	0	142	12	1	1
chr18	4508782	4508793	0	151	3	1	1
chr18	4508809	4508820	80	73	1	3	1
chr18	4513360	4513399	10	56	88	6	2
chr18	4516168	4516179	0	144	10	1	1
chr18	4521739	4521778	8	43	103	3	1
chr18	4521779	4521790	0	148	6	1	1
chr18	4524695	4524710	0	154	0	1	1
chr18	4525269	4525286	1	99	54	2	1
chr18	4525315	4525389	1	1	152	2	1
chr18	4526078	4526089	0	129	25	1	1
chr18	4528229	4528240	0	146	8	1	1
chr18	4529992	4530039	11	21	122	8	2
chr18	4544184	4544195	0	151	3	1	1
chr18	4544792	4544845	3	0	151	3	0
chr18	4545465	4545479	0	153	1	1	1
chr18	4546315	4546330	0	148	6	1	1
chr18	4549643	4549670	2	96	56	2	1
chr18	4550996	4551007	0	153	1	1	1
chr18	4554463	4554477	0	151	3	1	1
chr18	4554577	4554592	2	89	63	2	1
chr18	4554836	4554871	2	42	110	3	1
chr18	4556023	4556066	1	0	153	1	0
chr18	4558548	4558575	1	142	11	2	1
chr18	4559067	4559098	8	85	61	4	1
chr18	4560753	4560786	12	86	56	7	3
chr18	4561056	4561067	0	154	0	1	1
chr18	4561407	4561426	2	112	40	2	1
chr18	4561427	4561440	2	136	16	3	1
chr18	4562264	4562275	0	154	0	1	1
chr18	4566659	4566676	1	145	8	2	1
chr18	4568139	4568154	3	45	106	3	2
chr18	4569095	4569106	0	148	6	1	1
chr18	4571577	4571590	0	147	7	1	1
chr18	4574739	4574778	6	119	29	4	3
chr18	4575125	4575178	2	5	147	3	1
chr18	4576446	4576469	0	0	154	0	0
chr18	4578618	4578629	0	145	9	1	1
chr18	4578799	4578834	0	142	12	1	1
chr18	4584517	4584528	0	153	1	1	1
chr18	4584623	4584634	0	151	3	1	1
chr18	4585571	4585588	0	141	13	1	1
chr18	4585697	4585711	0	130	24	1	1
chr18	4586914	4586939	1	79	74	2	1
chr18	4589208	4589219	0	110	44	1	1
chr18	4590211	4590252	9	18	127	5	1
chr18	4590375	4590386	0	135	19	1	1
chr18	4590390	4590404	0	135	19	1	1
chr18	4590867	4590906	0	101	53	1	1
chr18	4591606	4591621	2	134	18	3	1
chr18	4593969	4593980	0	144	10	1	1
chr18	4598835	4598849	0	149	5	1	1
chr18	4598880	4598903	0	151	3	1	1
chr18	4600861	4600872	0	153	1	1	1
chr18	4605615	4605626	0	150	4	1	1
chr18	4607167	4607178	0	150	4	1	1
chr18	4608807	4608818	0	140	14	1	1
chr18	4609847	4609858	0	153	1	1	1
chr18	4611741	4611766	9	72	73	8	2
chr18	4611767	4611810	32	20	102	7	1
chr18	4613782	4613793	0	144	10	1	1
chr18	4614462	4614476	3	121	30	3	2
chr18	4619135	4619149	0	138	16	1	1
chr18	4621334	4621351	9	111	34	2	1
chr18	4622198	4622209	0	153	1	1	1
chr18	4624012	4624055	0	28	126	2	2
chr18	4625071	4625082	0	142	12	1	1
chr18	4626108	4626119	0	144	10	1	1
chr18	4626157	4626168	0	135	19	1	1
chr18	4626215	4626246	5	138	11	3	2
chr18	4627180	4627227	0	0	154	0	0
chr18	4629921	4629944	3	71	80	3	2
chr18	4630149	4630164	3	131	20	3	2
chr18	4630201	4630212	0	143	11	1	1
chr18	4631209	4631220	1	148	5	2	1
chr18	4641006	4641019	4	138	12	3	2
chr18	4641563	4641577	4	131	19	3	2
chr18	4643219	4643230	0	152	2	1	1
chr18	4644024	4644035	0	134	20	1	1
chr18	4654644	4654659	0	141	13	1	1
chr18	4655002	4655013	0	36	118	1	1
chr18	4655033	4655044	1	14	139	2	1
chr18	4655057	4655116	5	1	148	4	1
chr18	4655661	4655690	3	139	12	2	1
chr18	4656172	4656183	0	128	26	1	1
chr18	4656637	4656648	0	138	16	1	1
chr18	4666177	4666208	0	150	4	2	2
chr18	4667407	4667421	0	146	8	1	1
chr18	4667503	4667524	4	95	55	3	1
chr18	4670725	4670742	0	153	1	1	1
chr18	4671164	4671189	2	122	30	2	1
chr18	4671304	4671319	2	135	17	3	1
chr18	4676775	4676809	0	1	153	1	1
chr18	4683504	4683519	0	150	4	1	1
chr18	4683796	4683827	11	86	57	5	2
chr18	4684095	4684116	8	76	70	3	1
chr18	4686580	4686603	0	140	14	1	1
chr18	4686767	4686782	0	152	2	1	1
chr18	4687222	4687237	0	140	14	1	1
chr18	4688324	4688365	19	55	80	9	2
chr18	4690604	4690649	7	23	124	3	1
chr18	4693146	4693160	0	154	0	1	1
chr18	4707526	4707559	4	74	76	4	1
chr18	4711894	4711908	0	152	2	1	1
chr18	4712040	4712067	0	153	1	1	1
chr18	4713983	4714007	0	151	3	1	1
chr18	4716147	4716164	3	117	34	3	1
chr18	4724271	4724282	0	152	2	1	1
chr18	4731819	4731833	0	136	18	1	1
chr18	4733072	4733087	0	65	89	1	1
chr18	4734178	4734192	0	77	77	1	1
chr18	4735807	4735818	0	74	80	1	1
chr18	4737446	4737457	0	142	12	1	1
chr18	4738800	4738811	0	154	0	1	1
chr18	4740332	4740383	3	5	146	4	1
chr18	4742330	4742409	0	0	154	0	0
chr18	4745826	4745837	0	153	1	1	1
chr18	4747093	4747110	0	135	19	1	1
chr18	4747134	4747148	0	144	10	1	1
chr18	4749996	4750007	1	151	2	2	1
chr18	4750325	4750336	0	92	62	1	1
chr18	4752401	4752415	0	123	31	1	1
chr18	4752608	4752631	0	132	22	1	1
chr18	4757058	4757097	5	110	39	2	1
chr18	4757111	4757122	20	9	125	4	1
chr18	4757308	4757319	0	89	65	1	1
chr18	4761161	4761192	6	36	112	4	1
chr18	4762815	4762856	14	30	110	5	1
chr18	4763316	4763333	1	133	20	2	1
chr18	4765837	4765848	0	105	49	1	1
chr18	4765848	4765859	0	132	22	1	1
chr18	4770034	4770061	7	96	51	4	1
chr18	4772171	4772190	1	115	38	2	1
chr18	4776233	4776244	0	154	0	1	1
chr18	4778947	4778962	0	140	14	1	1
chr18	4779117	4779137	0	148	6	1	1
chr18	4782004	4782015	0	141	13	1	1
chr18	4782720	4782731	0	27	127	1	1
chr18	4787189	4787208	0	140	14	1	1
chr18	4788069	4788092	0	148	6	1	1
chr18	4791564	4791611	2	4	148	3	1
chr18	4793751	4793768	0	100	54	1	1
chr18	4798766	4798777	0	148	6	1	1
chr18	4800777	4800806	5	109	40	4	1
chr18	4800806	4800833	4	94	56	5	1
chr18	4805456	4805479	0	149	5	1	1
chr18	4806680	4806717	10	48	96	5	1
chr18	4808095	4808114	1	145	8	2	1
chr18	4812270	4812281	0	108	46	1	1
chr18	4812295	4812306	2	91	61	2	1
chr18	4812327	4812338	25	55	74	4	1
chr18	4812487	4812498	8	56	90	2	1
chr18	4812759	4812772	0	139	15	1	1
chr18	4813253	4813282	6	101	47	3	1
chr18	4814570	4814589	0	140	14	1	1
chr18	4814746	4814760	0	153	1	1	1
chr18	4815061	4815090	10	103	41	3	1
chr18	4815610	4815651	12	39	103	6	2
chr18	4816325	4816360	13	36	105	10	2
chr18	4816501	4816512	0	154	0	1	1
chr18	4820042	4820053	0	150	4	1	1
chr18	4826041	4826102	0	0	154	0	0
chr18	4828355	4828378	22	29	103	6	1
chr18	4828379	4828420	24	10	120	7	2
chr18	4829197	4829222	1	99	54	2	1
chr18	4832473	4832484	0	138	16	1	1
chr18	4834251	4834265	0	138	16	1	1
chr18	4840243	4840254	0	146	8	1	1
chr18	4841246	4841269	2	148	4	2	1
chr18	4844331	4844342	0	153	1	1	1
chr18	4851122	4851151	0	138	16	1	1
chr18	4851532	4851555	0	139	15	1	1
chr18	4857926	4857949	74	68	12	3	1
chr18	4857949	4857969	36	92	26	3	1
chr18	4858837	4858854	0	148	6	1	1
chr18	4862074	4862125	6	93	55	3	1
chr18	4866425	4866444	0	145	9	1	1
chr18	4866719	4866738	0	153	1	1	1
chr18	4869259	4869270	0	147	7	1	1
chr18	4870723	4870734	0	145	9	1	1
chr18	4871426	4871461	14	40	100	5	2
chr18	4872408	4872419	0	144	10	1	1
chr18	4880235	4880274	5	14	135	6	2
chr18	4880809	4880823	0	153	1	1	1
chr18	4883996	4884011	0	146	8	1	1
chr18	4885143	4885162	0	140	14	1	1
chr18	4887074	4887085	0	144	10	1	1
chr18	4890124	4890135	0	136	18	1	1
chr18	4891217	4891232	3	98	53	2	1
chr18	4891233	4891282	1	2	151	2	1
chr18	4892073	4892084	0	148	6	1	1
chr18	4896798	4896809	0	151	3	1	1
chr18	4897574	4897585	0	141	13	1	1
chr18	4897805	4897822	3	132	19	2	1
chr18	4908738	4908749	0	153	1	1	1
chr18	4913953	4913964	0	153	1	1	1
chr18	4914058	4914069	0	150	4	1	1
chr18	4915122	4915133	0	144	10	1	1
chr18	4916935	4916946	0	144	10	1	1
chr18	4917355	4917398	54	79	21	4	2
chr18	4919226	4919251	5	74	75	4	1
chr18	4919315	4919326	0	144	10	1	1
chr18	4919329	4919340	0	145	9	1	1
chr18	4919464	4919477	1	136	17	2	1
chr18	4920614	4920625	0	150	4	1	1
chr18	4922667	4922681	0	143	11	1	1
chr18	4924390	4924401	0	126	28	1	1
chr18	4925407	4925418	34	28	92	3	1
chr18	4925421	4925468	9	14	131	7	2
chr18	4925747	4925758	1	139	14	2	1
chr18	4927304	4927315	0	153	1	1	1
chr18	4929335	4929364	16	77	61	5	1
chr18	4930720	4930755	4	50	100	3	1
chr18	4930967	4930978	0	134	20	1	1
chr18	4931878	4931895	0	144	10	1	1
chr18	4932398	4932409	0	149	5	1	1
chr18	4934186	4934197	0	125	29	1	1
chr18	4934506	4934529	0	150	4	1	1
chr18	4937183	4937194	0	153	1	1	1
chr18	4938719	4938782	0	0	154	0	0
chr18	4941573	4941588	0	141	13	1	1
chr18	4941742	4941761	1	105	48	2	1
chr18	4943475	4943496	11	85	58	5	1
chr18	4943500	4943527	6	118	30	6	1
chr18	4944457	4944468	0	135	19	1	1
chr18	4947873	4947887	0	152	2	1	1
chr18	4947950	4947993	21	37	96	8	2
chr18	4947994	4948031	10	56	88	6	1
chr18	4948061	4948072	0	152	2	1	1
chr18	4949542	4949553	2	124	28	3	1
chr18	4950067	4950078	0	141	13	1	1
chr18	4954569	4954580	0	120	34	1	1
chr18	4954748	4954765	0	121	33	1	1
chr18	4958274	4958289	0	154	0	1	1
chr18	4958492	4958503	0	147	7	1	1
chr18	4965143	4965154	0	132	22	1	1
chr18	4966330	4966341	0	148	6	1	1
chr18	4966490	4966501	0	149	5	1	1
chr18	4967099	4967110	0	149	5	1	1
chr18	4967269	4967280	0	145	9	1	1
chr18	4971871	4971894	0	153	1	1	1
chr18	4973593	4973604	0	154	0	1	1
chr18	4974340	4974357	60	43	51	5	1
chr18	4974358	4974401	9	28	117	8	2
chr18	4974826	4974837	0	154	0	1	1
chr18	4976748	4976763	0	144	10	1	1
chr18	4979657	4979682	4	76	74	3	1
chr18	4979748	4979759	0	148	6	1	1
chr18	4983007	4983022	2	122	30	3	1
chr18	4983102	4983113	8	136	10	6	1
chr18	4983256	4983279	82	52	20	3	1
chr18	4988919	4988930	0	146	8	1	1
chr18	4988938	4988949	0	147	7	1	1
chr18	4989477	4989492	0	113	41	1	1
chr18	4995051	4995068	0	134	20	1	1
chr18	4996255	4996266	0	151	3	1	1
chr18	5000104	5000145	6	36	112	4	1
chr18	5001530	5001585	0	114	40	1	1
chr18	5005458	5005478	0	143	11	1	1
chr18	5006760	5006771	0	135	19	1	1
chr18	5007085	5007096	0	133	21	1	1
chr18	5007599	5007612	1	135	18	2	1
chr18	5011337	5011351	0	137	17	1	1
chr18	5011852	5011863	0	135	19	1	1
chr18	5015084	5015095	0	146	8	1	1
chr18	5015630	5015653	0	143	11	1	1
chr18	5018640	5018654	0	148	6	1	1
chr18	5023168	5023203	3	56	95	3	1
chr18	5024709	5024724	0	149	5	1	1
chr18	5026886	5026897	0	107	47	1	1
chr18	5026938	5026951	0	80	74	1	1
chr18	5027033	5027047	0	55	99	1	1
chr18	5027056	5027295	2	1	151	3	1
chr18	5029290	5029301	0	105	49	1	1
chr18	5029426	5029477	5	2	147	6	1
chr18	5036072	5036089	0	78	76	1	1
chr18	5036799	5036836	10	39	105	3	1
chr18	5037519	5037530	1	15	138	2	1
chr18	5039984	5039995	0	141	13	1	1
chr18	5041139	5041186	34	9	111	8	1
chr18	5041186	5041225	6	34	114	4	1
chr18	5041752	5041775	0	138	16	1	1
chr18	5044755	5044766	0	151	3	1	1
chr18	5045231	5045242	0	97	57	1	1
chr18	5045291	5045305	0	127	27	1	1
chr18	5046307	5046318	0	131	23	1	1
chr18	5049727	5049742	51	31	72	5	2
chr18	5050150	5050161	1	136	17	2	1
chr18	5050689	5050700	0	148	6	1	1
chr18	5052080	5052117	11	42	101	3	1
chr18	5053789	5053800	0	147	7	1	1
chr18	5065066	5065077	0	84	70	1	1
chr18	5065146	5065185	13	60	81	7	1
chr18	5065364	5065375	0	132	22	1	1
chr18	5065391	5065402	1	137	16	2	1
chr18	5065463	5065474	0	145	9	1	1
chr18	5065495	5065509	0	134	20	1	1
chr18	5065557	5065572	4	112	38	3	1
chr18	5065797	5065808	0	135	19	1	1
chr18	5065830	5065841	0	142	12	1	1
chr18	5067701	5067712	0	147	7	1	1
chr18	5076137	5076151	0	147	7	1	1
chr18	5076286	5076300	0	138	16	1	1
chr18	5076303	5076314	0	131	23	1	1
chr18	5076564	5076575	0	151	3	1	1
chr18	5077622	5077633	0	153	1	1	1
chr18	5084074	5084085	0	150	4	1	1
chr18	5086957	5086968	0	148	6	1	1
chr18	5090425	5090436	15	83	56	8	1
chr18	5093819	5093830	0	143	11	1	1
chr18	5097203	5097226	0	152	2	1	1
chr18	5100631	5100645	0	147	7	1	1
chr18	5101406	5101420	0	145	9	1	1
chr18	5106910	5106921	0	149	5	1	1
chr18	5108019	5108030	0	135	19	1	1
chr18	5114203	5114246	1	3	150	2	1
chr18	5114263	5114304	4	12	138	4	1
chr18	5117593	5117612	0	148	6	1	1
chr18	5117875	5117886	0	146	8	1	1
chr18	5120547	5120592	2	12	140	3	1
chr18	5125144	5125185	12	39	103	4	1
chr18	5129077	5129091	0	139	15	1	1
chr18	5131014	5131081	7	14	133	6	2
chr18	5131503	5131538	0	83	71	1	1
chr18	5135842	5135856	0	147	7	1	1
chr18	5137649	5137660	0	126	28	1	1
chr18	5137787	5137818	4	69	81	4	1
chr18	5149257	5149280	0	141	13	1	1
chr18	5153233	5153258	3	89	62	2	1
chr18	5153653	5153691	2	141	11	3	1
chr18	5154187	5154201	0	143	11	1	1
chr18	5154226	5154245	0	151	3	1	1
chr18	5154309	5154323	0	153	1	1	1
chr18	5154358	5154372	0	153	1	1	1
chr18	5155249	5155286	28	34	92	6	2
chr18	5159185	5159199	0	152	2	1	1
chr18	5160017	5160028	0	116	38	1	1
chr18	5161767	5161780	0	131	23	1	1
chr18	5161809	5161820	0	137	17	1	1
chr18	5162929	5162952	0	128	26	1	1
chr18	5165964	5165975	0	152	2	1	1
chr18	5171405	5171416	1	65	88	2	1
chr18	5171440	5171465	2	111	41	3	1
chr18	5171622	5171636	0	151	3	1	1
chr18	5172070	5172083	0	130	24	1	1
chr18	5176078	5176089	0	150	4	1	1
chr18	5179301	5179312	0	146	8	1	1
chr18	5179341	5179358	0	148	6	1	1
chr18	5179383	5179400	0	148	6	1	1
chr18	5179408	5179427	0	151	3	1	1
chr18	5179433	5179448	0	153	1	1	1
chr18	5183718	5183729	0	152	2	1	1
chr18	5184276	5184323	7	84	63	3	1
chr18	5184323	5184340	0	142	12	1	1
chr18	5184948	5184959	0	125	29	1	1
chr18	5187186	5187197	0	2	152	1	1
chr18	5188024	5188035	0	2	152	1	1
chr18	5191184	5191203	0	143	11	1	1
chr18	5195325	5195340	0	153	1	1	1
chr18	5203413	5203427	0	149	5	1	1
chr18	5203882	5203893	0	153	1	1	1
chr18	5207661	5207681	0	139	15	1	1
chr18	5211894	5211909	0	152	2	1	1
chr18	5219978	5220005	0	146	8	1	1
chr18	5227293	5227308	0	148	6	1	1
chr18	5242566	5242597	2	141	11	3	2
chr18	5243236	5243255	0	146	8	1	1
chr18	5247339	5247354	0	151	3	1	1
chr18	5248030	5248045	0	145	9	1	1
chr18	5252408	5252419	1	133	20	2	1
chr18	5253708	5253731	0	150	4	1	1
chr18	5260266	5260277	1	147	6	2	1
chr18	5260777	5260788	0	153	1	1	1
chr18	5262717	5262728	0	116	38	1	1
chr18	5262853	5262864	3	102	49	4	1
chr18	5264102	5264113	0	117	37	1	1
chr18	5264730	5264741	0	145	9	1	1
chr18	5265287	5265298	0	145	9	1	1
chr18	5267845	5267888	4	123	27	3	1
chr18	5269200	5269214	0	142	12	1	1
chr18	5269897	5269932	0	35	119	1	1
chr18	5275485	5275520	1	37	116	2	1
chr18	5278070	5278081	0	148	6	1	1
chr18	5282193	5282228	8	52	94	5	1
chr18	5282600	5282653	6	11	137	5	1
chr18	5294488	5294503	0	154	0	1	1
chr18	5295016	5295031	0	146	8	1	1
chr18	5297896	5297907	0	154	0	1	1
chr18	5300703	5300718	0	142	12	1	1
chr18	5302060	5302081	1	113	40	2	1
chr18	5302102	5302117	0	130	24	1	1
chr18	5303073	5303084	0	130	24	1	1
chr18	5308750	5308764	0	136	18	1	1
chr18	5319267	5319286	1	150	3	2	1
chr18	5320997	5321011	0	154	0	1	1
chr18	5326604	5326635	6	108	40	3	1
chr18	5328645	5328656	0	144	10	1	1
chr18	5330564	5330595	2	148	4	4	2
chr18	5334462	5334481	0	134	20	1	1
chr18	5334833	5334844	0	124	30	1	1
chr18	5336398	5336409	0	153	1	1	1
chr18	5338871	5338882	0	144	10	1	1
chr18	5339090	5339101	0	145	9	1	1
chr18	5341860	5341871	0	152	2	1	1
chr18	5341977	5341990	29	80	45	3	1
chr18	5342196	5342227	9	98	47	3	1
chr18	5343497	5343516	0	151	3	1	1
chr18	5345187	5345202	0	149	5	1	1
chr18	5346888	5346899	0	120	34	1	1
chr18	5348185	5348199	0	112	42	1	1
chr18	5351954	5351989	5	70	79	3	1
chr18	5352857	5352871	0	148	6	1	1
chr18	5355402	5355415	1	144	9	2	1
chr18	5357729	5357743	0	134	20	1	1
chr18	5358332	5358347	0	147	7	1	1
chr18	5358672	5358727	1	0	153	1	0
chr18	5360359	5360370	4	124	26	2	1
chr18	5366010	5366021	0	129	25	1	1
chr18	5368391	5368405	0	150	4	1	1
chr18	5372307	5372354	20	19	115	7	1
chr18	5372354	5372399	3	30	121	4	1
chr18	5374220	5374231	0	147	7	1	1
chr18	5376038	5376065	3	72	79	2	1
chr18	5377607	5377660	12	40	102	6	1
chr18	5377689	5377704	5	92	57	4	1
chr18	5378400	5378417	4	44	106	5	2
chr18	5379745	5379756	0	154	0	1	1
chr18	5388322	5388333	0	151	3	1	1
chr18	5392990	5393003	0	149	5	1	1
chr18	5394997	5395021	0	130	24	1	1
chr18	5395881	5395904	1	136	17	2	1
chr18	5398411	5398422	0	139	15	1	1
chr18	5398772	5398799	3	75	76	2	1
chr18	5401562	5401577	0	136	18	1	1
chr18	5401712	5401726	0	136	18	1	1
chr18	5405958	5405969	0	151	3	1	1
chr18	5406161	5406188	0	138	16	1	1
chr18	5406520	5406534	0	0	154	0	0
chr18	5409489	5409503	0	151	3	1	1
chr18	5409508	5409519	0	153	1	1	1
chr18	5414756	5414767	0	147	7	1	1
chr18	5415474	5415497	0	153	1	1	1
chr18	5415937	5415960	0	89	65	1	1
chr18	5416434	5416451	0	71	83	1	1
chr18	5421689	5421718	1	142	11	2	1
chr18	5426141	5426152	0	127	27	1	1
chr18	5427258	5427273	0	148	6	1	1
chr18	5431028	5431055	0	108	46	1	1
chr18	5431485	5431496	0	121	33	1	1
chr18	5432795	5432826	4	73	77	4	1
chr18	5433142	5433153	3	143	8	4	1
chr18	5433212	5433223	1	149	4	2	1
chr18	5433265	5433276	6	137	11	6	1
chr18	5433299	5433310	4	142	8	5	1
chr18	5433473	5433487	0	151	3	1	1
chr18	5436534	5436573	7	30	117	2	1
chr18	5438710	5438765	50	66	38	2	1
chr18	5441497	5441512	4	123	27	3	1
chr18	5445158	5445169	0	130	24	1	1
chr18	5446769	5446780	0	149	5	1	1
chr18	5448010	5448033	0	52	102	1	1
chr18	5451486	5451497	0	150	4	1	1
chr18	5455762	5455799	6	45	103	3	1
chr18	5457117	5457160	8	119	27	5	3
chr18	5457315	5457346	4	74	76	3	1
chr18	5459876	5459891	1	145	8	2	1
chr18	5459896	5459907	0	152	2	1	1
chr18	5461712	5461745	14	56	84	4	1
chr18	5461746	5461763	0	121	33	1	1
chr18	5473958	5473969	0	141	13	1	1
chr18	5482066	5482077	6	105	43	2	1
chr18	5482081	5482114	5	69	80	4	1
chr18	5483411	5483438	5	76	73	4	1
chr18	5493709	5493750	0	138	16	1	1
chr18	5498182	5498193	0	77	77	1	1
chr18	5498211	5498231	0	97	57	1	1
chr18	5499501	5499551	0	123	31	1	1
chr18	5501820	5501870	0	95	59	1	1
chr18	5502297	5502344	1	3	150	3	2
chr18	5502786	5502825	5	122	27	4	2
chr18	5504670	5504681	0	154	0	1	1
chr18	5505500	5505515	1	134	19	2	1
chr18	5507115	5507126	0	153	1	1	1
chr18	5509054	5509073	0	153	1	1	1
chr18	5511693	5511710	0	151	3	1	1
chr18	5513466	5513499	6	106	42	3	1
chr18	5515230	5515275	11	29	114	5	1
chr18	5532391	5532402	0	152	2	1	1
chr18	5541805	5541846	13	34	107	6	1
chr18	5541847	5541900	11	17	126	6	1
chr18	5543614	5543679	62	31	61	27	4
chr18	5543682	5543697	0	153	1	1	1
chr18	5543897	5543910	0	143	11	1	1
chr18	5544751	5544762	0	150	4	1	1
chr18	5546354	5546389	0	139	15	1	1
chr18	5547335	5547350	0	149	5	1	1
chr18	5552319	5552345	0	146	8	1	1
chr18	5560482	5560505	0	151	3	1	1
chr18	5563733	5563764	8	84	62	4	1
chr18	5564602	5564613	0	149	5	1	1
chr18	5568483	5568494	0	152	2	1	1
chr18	5569589	5569612	0	153	1	1	1
chr18	5591848	5591871	1	83	70	2	1
chr18	5592363	5592374	0	131	23	1	1
chr18	5592524	5592535	1	132	21	2	1
chr18	5592986	5592997	0	141	13	1	1
chr18	5593008	5593032	0	144	10	1	1
chr18	5601170	5601184	0	152	2	1	1
chr18	5604371	5604382	0	154	0	1	1
chr18	5604611	5604625	0	141	13	1	1
chr18	5605052	5605063	0	150	4	1	1
chr18	5606857	5606868	0	154	0	1	1
chr18	5607919	5607942	2	125	27	2	1
chr18	5610185	5610196	0	139	15	1	1
chr18	5611215	5611226	0	127	27	1	1
chr18	5614413	5614427	0	145	9	1	1
chr18	5615176	5615187	0	152	2	1	1
chr18	5615191	5615202	0	151	3	1	1
chr18	5615324	5615335	0	154	0	1	1
chr18	5621467	5621500	2	69	83	3	1
chr18	5624339	5624382	8	30	116	7	2
chr18	5625936	5625947	0	93	61	1	1
chr18	5627314	5627325	0	153	1	1	1
chr18	5627925	5627972	1	0	153	1	0
chr18	5627985	5627996	0	106	48	1	1
chr18	5632407	5632444	9	58	87	5	1
chr18	5638127	5638138	0	146	8	1	1
chr18	5639179	5639196	0	154	0	1	1
chr18	5639752	5639767	0	149	5	1	1
chr18	5640167	5640206	7	72	75	4	2
chr18	5641715	5641726	0	152	2	1	1
chr18	5646877	5646916	0	151	3	1	1
chr18	5648575	5648594	6	106	42	3	1
chr18	5648594	5648611	8	104	42	4	1
chr18	5653287	5653301	0	148	6	1	1
chr18	5665400	5665411	0	133	21	1	1
chr18	5666314	5666329	0	152	2	1	1
chr18	5667977	5667994	0	153	1	1	1
chr18	5668505	5668516	0	154	0	1	1
chr18	5669613	5669624	0	147	7	1	1
chr18	5670672	5670727	6	29	119	3	1
chr18	5670743	5670760	0	123	31	1	1
chr18	5671363	5671382	0	154	0	1	1
chr18	5678783	5678794	0	153	1	1	1
chr18	5678867	5678878	0	148	6	1	1
chr18	5680188	5680199	0	137	17	1	1
chr18	5682796	5682807	0	151	3	1	1
chr18	5682861	5682872	0	150	4	1	1
chr18	5685217	5685228	1	135	18	2	1
chr18	5687697	5687734	16	15	123	5	1
chr18	5687738	5687779	15	36	103	5	1
chr18	5688919	5688930	0	146	8	1	1
chr18	5689380	5689391	0	136	18	1	1
chr18	5690049	5690060	0	147	7	1	1
chr18	5692414	5692431	0	148	6	1	1
chr18	5694279	5694294	0	141	13	1	1
chr18	5699895	5699914	0	134	20	1	1
chr18	5703146	5703160	0	154	0	1	1
chr18	5703515	5703526	0	150	4	1	1
chr18	5705932	5705949	0	151	3	1	1
chr18	5706199	5706210	0	152	2	1	1
chr18	5707349	5707360	0	147	7	1	1
chr18	5719634	5719649	0	151	3	1	1
chr18	5736412	5736459	10	37	107	5	2
chr18	5737208	5737219	0	152	2	1	1
chr18	5738507	5738550	0	0	154	0	0
chr18	5742984	5742998	0	154	0	1	1
chr18	5744813	5744824	1	134	19	2	1
chr18	5747948	5747995	17	37	100	6	1
chr18	5748294	5748305	1	139	14	2	1
chr18	5758271	5758282	0	2	152	1	1
chr18	5763307	5763318	0	149	5	1	1
chr18	5765179	5765227	0	132	22	1	1
chr18	5766029	5766042	0	130	24	1	1
chr18	5768841	5768884	8	27	119	5	1
chr18	5769765	5769776	0	89	65	1	1
chr18	5772771	5772785	0	68	86	1	1
chr18	5772970	5772981	0	140	14	1	1
chr18	5778180	5778239	0	69	85	1	1
chr18	5778704	5778718	0	142	12	1	1
chr18	5783460	5783475	0	151	3	1	1
chr18	5785661	5785672	0	154	0	1	1
chr18	5786006	5786020	0	150	4	1	1
chr18	5790963	5790977	0	91	63	1	1
chr18	5794170	5794181	0	129	25	1	1
chr18	5804140	5804166	0	139	15	2	2
chr18	5810732	5810743	0	152	2	1	1
chr18	5811358	5811381	2	143	9	2	1
chr18	5812723	5812770	3	11	140	2	1
chr18	5813676	5813691	1	149	4	2	1
chr18	5814876	5814921	10	22	122	5	2
chr18	5819183	5819198	0	151	3	1	1
chr18	5820181	5820192	0	142	12	1	1
chr18	5823797	5823811	0	151	3	1	1
chr18	5824133	5824144	0	140	14	1	1
chr18	5830322	5830366	3	72	79	2	1
chr18	5830402	5830425	0	150	4	1	1
chr18	5833527	5833538	0	142	12	1	1
chr18	5835272	5835315	5	27	122	4	2
chr18	5840767	5840822	4	86	64	6	3
chr18	5841953	5841964	1	130	23	2	1
chr18	5841981	5841992	0	136	18	1	1
chr18	5842024	5842035	3	138	13	4	1
chr18	5842133	5842144	0	154	0	1	1
chr18	5842866	5842880	0	146	8	1	1
chr18	5843113	5843132	0	31	123	1	1
chr18	5843145	5843156	0	25	129	1	1
chr18	5843568	5843619	3	128	23	3	2
chr18	5844396	5844437	9	48	97	6	2
chr18	5844468	5844479	0	138	16	1	1
chr18	5844694	5844705	0	142	12	1	1
chr18	5845715	5845735	0	149	5	1	1
chr18	5853313	5853358	11	36	107	4	1
chr18	5856769	5856780	0	131	23	1	1
chr18	5858076	5858087	0	147	7	1	1
chr18	5858284	5858298	0	113	41	1	1
chr18	5864300	5864337	7	51	96	5	3
chr18	5865365	5865394	4	62	88	3	1
chr18	5865449	5865504	6	30	118	3	1
chr18	5867155	5867166	0	139	15	1	1
chr18	5878984	5879043	0	0	154	0	0
chr18	5879502	5879545	6	21	127	4	1
chr18	5879731	5879750	0	154	0	1	1
chr18	5888814	5888825	0	150	4	1	1
chr18	5893645	5893656	0	151	3	1	1
chr18	5902812	5902823	0	109	45	1	1
chr18	5904280	5904299	0	144	10	1	1
chr18	5910374	5910387	1	128	25	2	1
chr18	5915490	5915501	0	152	2	1	1
chr18	5924123	5924146	1	151	2	2	1
chr18	5927932	5927945	1	39	114	2	1
chr18	5929399	5929413	0	149	5	1	1
chr18	5930850	5930861	0	150	4	1	1
chr18	5932861	5932905	8	108	38	6	3
chr18	5933224	5933235	0	136	18	1	1
chr18	5933394	5933405	0	146	8	1	1
chr18	5944261	5944274	0	149	5	1	1
chr18	5946625	5946639	0	153	1	1	1
chr18	5946640	5946659	0	149	5	1	1
chr18	5947627	5947638	0	143	11	1	1
chr18	5947662	5947673	0	145	9	1	1
chr18	5947705	5947716	0	146	8	1	1
chr18	5947748	5947763	0	146	8	1	1
chr18	5947795	5947806	33	86	35	2	1
chr18	5947877	5947892	2	146	6	3	1
chr18	5947924	5947935	1	127	26	2	1
chr18	5948006	5948021	3	124	27	2	1
chr18	5948133	5948144	0	150	4	1	1
chr18	5948178	5948193	0	151	3	1	1
chr18	5951769	5951788	0	108	46	1	1
chr18	5952605	5952640	5	71	78	3	1
chr18	5954655	5954669	0	154	0	1	1
chr18	5962450	5962470	0	29	125	1	1
chr18	5962723	5962762	6	38	110	3	1
chr18	5967137	5967154	0	145	9	1	1
chr18	5967187	5967201	0	148	6	1	1
chr18	5967395	5967426	1	148	5	2	1
chr18	5976206	5976227	5	93	56	3	1
chr18	5976564	5976599	10	57	87	5	1
chr18	5976915	5976934	0	139	15	1	1
chr18	5977636	5977651	0	123	31	1	1
chr18	5978172	5978201	0	133	21	1	1
chr18	5979780	5979809	6	74	74	3	1
chr18	5986286	5986337	2	9	143	3	1
chr18	5987800	5987839	6	14	134	4	1
chr18	5991150	5991161	0	66	88	1	1
chr18	6000264	6000275	1	59	94	2	1
chr18	6001078	6001089	0	112	42	1	1
chr18	6002497	6002511	0	148	6	1	1
chr18	6004731	6004778	0	0	154	0	0
chr18	6010344	6010359	0	145	9	1	1
chr18	6011093	6011128	6	105	43	3	1
chr18	6012160	6012171	0	146	8	1	1
chr18	6012394	6012405	0	123	31	1	1
chr18	6013975	6013990	0	154	0	1	1
chr18	6014940	6014955	0	138	16	1	1
chr18	6015691	6015702	0	146	8	1	1
chr18	6016376	6016401	22	24	108	5	1
chr18	6016402	6016447	14	17	123	6	1
chr18	6018948	6018959	0	152	2	1	1
chr18	6019927	6019942	0	140	14	1	1
chr18	6021038	6021052	0	154	0	1	1
chr18	6021499	6021512	1	149	4	2	1
chr18	6023253	6023267	0	133	21	1	1
chr18	6024905	6024918	0	148	6	1	1
chr18	6027868	6027882	1	101	52	2	1
chr18	6030686	6030697	0	143	11	1	1
chr18	6031425	6031438	0	150	4	1	1
chr18	6035895	6035906	0	151	3	1	1
chr18	6037320	6037331	0	136	18	1	1
chr18	6040366	6040400	1	98	55	3	2
chr18	6047769	6047800	6	124	24	2	1
chr18	6051830	6051841	0	148	6	1	1
chr18	6053480	6053524	3	148	3	2	1
chr18	6054718	6054729	0	153	1	1	1
chr18	6057145	6057180	0	140	14	1	1
chr18	6060527	6060566	8	39	107	4	1
chr18	6063299	6063310	0	133	21	1	1
chr18	6063784	6063803	1	140	13	2	1
chr18	6064896	6064907	0	128	26	1	1
chr18	6068318	6068329	0	90	64	1	1
chr18	6068959	6068973	0	152	2	1	1
chr18	6069198	6069217	0	154	0	1	1
chr18	6074498	6074517	1	134	19	2	1
chr18	6087574	6087585	0	153	1	1	1
chr18	6087973	6087984	0	142	12	1	1
chr18	6088322	6088339	0	149	5	1	1
chr18	6089889	6089900	0	151	3	1	1
chr18	6091128	6091163	0	144	10	1	1
chr18	6091178	6091193	0	134	20	1	1
chr18	6093486	6093497	0	149	5	1	1
chr18	6096918	6096929	0	133	21	1	1
chr18	6099896	6099941	9	32	113	4	1
chr18	6099941	6099980	23	33	98	6	1
chr18	6100191	6100206	0	139	15	1	1
chr18	6101905	6101928	1	152	1	2	1
chr18	6104874	6104885	0	138	16	1	1
chr18	6106578	6106593	0	153	1	1	1
chr18	6106964	6106987	2	138	14	2	1
chr18	6110872	6110887	0	120	34	1	1
chr18	6124689	6124700	27	59	68	3	1
chr18	6124725	6124790	7	41	106	6	1
chr18	6124841	6124879	3	120	31	3	1
chr18	6125098	6125109	0	129	25	1	1
chr18	6125640	6125659	0	126	28	1	1
chr18	6126535	6126548	0	150	4	1	1
chr18	6127119	6127154	1	87	66	2	1
chr18	6129249	6129263	0	111	43	1	1
chr18	6129510	6129521	0	148	6	1	1
chr18	6129579	6129590	0	150	4	1	1
chr18	6130058	6130069	0	138	16	1	1
chr18	6134206	6134217	0	134	20	1	1
chr18	6134547	6134560	0	138	16	1	1
chr18	6138492	6138515	0	68	86	1	1
chr18	6140427	6140442	0	71	83	1	1
chr18	6141981	6142012	7	75	72	4	1
chr18	6146801	6146818	0	146	8	1	1
chr18	6148180	6148191	0	135	19	1	1
chr18	6149883	6149924	7	20	127	4	1
chr18	6150580	6150591	0	140	14	1	1
chr18	6151481	6151535	2	112	40	4	2
chr18	6155866	6155877	0	111	43	1	1
chr18	6155943	6155966	2	83	69	2	1
chr18	6159302	6159313	0	5	149	1	1
chr18	6160142	6160153	0	139	15	1	1
chr18	6161961	6161978	0	134	20	1	1
chr18	6163596	6163607	0	119	35	1	1
chr18	6165348	6165363	0	151	3	1	1
chr18	6166110	6166157	1	6	147	2	1
chr18	6167109	6167120	0	154	0	1	1
chr18	6167130	6167141	1	147	6	2	1
chr18	6168249	6168260	0	154	0	1	1
chr18	6168261	6168275	0	152	2	1	1
chr18	6175245	6175280	9	60	85	5	1
chr18	6175282	6175293	0	154	0	1	1
chr18	6175434	6175448	0	153	1	1	1
chr18	6177097	6177150	5	0	149	3	0
chr18	6178296	6178351	10	65	79	6	2
chr18	6181808	6181819	0	152	2	1	1
chr18	6187112	6187123	2	136	16	3	1
chr18	6188178	6188189	0	137	17	1	1
chr18	6190880	6190900	1	146	7	2	1
chr18	6190942	6190956	1	130	23	2	1
chr18	6192870	6192884	0	150	4	1	1
chr18	6196996	6197011	0	132	22	2	2
chr18	6205418	6205429	0	153	1	1	1
chr18	6206031	6206042	0	137	17	1	1
chr18	6207994	6208013	1	54	99	2	1
chr18	6210333	6210397	0	107	47	1	1
chr18	6211400	6211411	0	146	8	1	1
chr18	6213666	6213677	0	142	12	1	1
chr18	6214869	6214882	0	146	8	1	1
chr18	6218407	6218430	3	81	70	2	1
chr18	6221724	6221735	0	131	23	1	1
chr18	6223701	6223715	0	146	8	1	1
chr18	6229141	6229172	0	145	9	1	1
chr18	6229296	6229307	0	154	0	1	1
chr18	6234024	6234035	0	153	1	1	1
chr18	6234692	6234711	0	142	12	1	1
chr18	6239784	6239801	0	152	2	1	1
chr18	6243349	6243372	2	75	77	2	1
chr18	6243390	6243401	0	63	91	1	1
chr18	6243716	6243733	1	150	3	2	1
chr18	6243904	6243919	0	148	6	1	1
chr18	6243929	6243944	0	147	7	1	1
chr18	6246844	6246855	0	139	15	1	1
chr18	6247138	6247149	0	119	35	1	1
chr18	6247415	6247434	0	128	26	1	1
chr18	6249445	6249456	0	150	4	1	1
chr18	6250347	6250358	0	151	3	1	1
chr18	6253312	6253359	9	34	111	4	2
chr18	6254299	6254323	2	130	22	2	1
chr18	6264471	6264482	0	127	27	1	1
chr18	6264682	6264727	7	22	125	3	1
chr18	6264728	6264759	3	80	71	4	1
chr18	6265301	6265330	4	89	61	3	1
chr18	6268418	6268447	5	111	38	4	1
chr18	6272886	6272937	1	1	152	2	1
chr18	6274848	6274887	10	61	83	5	2
chr18	6275299	6275310	1	133	20	2	1
chr18	6275313	6275348	15	53	86	4	1
chr18	6278435	6278462	4	106	44	3	1
chr18	6279376	6279396	2	144	8	3	1
chr18	6279460	6279474	9	9	136	2	1
chr18	6279991	6280002	0	141	13	1	1
chr18	6280193	6280204	0	146	8	1	1
chr18	6281171	6281182	0	134	20	1	1
chr18	6283611	6283650	5	89	60	4	2
chr18	6283908	6283941	2	41	111	3	1
chr18	6284584	6284598	0	135	19	1	1
chr18	6285455	6285466	0	136	18	1	1
chr18	6286807	6286818	0	143	11	1	1
chr18	6287481	6287575	1	0	153	1	0
chr18	6287770	6287813	7	48	99	7	2
chr18	6287819	6287833	0	51	103	1	1
chr18	6289385	6289426	12	38	104	3	1
chr18	6289781	6289812	5	55	94	4	1
chr18	6290828	6290853	11	65	78	5	1
chr18	6290853	6290896	10	29	115	4	1
chr18	6293802	6293823	25	29	100	4	1
chr18	6293824	6293843	5	27	122	4	1
chr18	6294620	6294655	17	109	28	6	2
chr18	6296918	6296929	0	146	8	1	1
chr18	6297465	6297476	0	145	9	1	1
chr18	6298738	6298767	3	105	46	4	1
chr18	6299620	6299640	0	150	4	1	1
chr18	6301662	6301701	0	139	15	1	1
chr18	6309172	6309183	0	144	10	1	1
chr18	6310159	6310174	0	118	36	1	1
chr18	6314045	6314056	0	142	12	1	1
chr18	6314357	6314384	0	153	1	1	1
chr18	6314843	6314866	5	31	118	2	1
chr18	6316595	6316630	0	146	8	1	1
chr18	6316938	6316947	0	152	2	1	1
chr18	6322926	6322940	0	113	41	1	1
chr18	6326919	6326930	0	141	13	1	1
chr18	6326931	6326951	0	113	41	1	1
chr18	6329283	6329314	2	143	9	3	1
chr18	6329327	6329341	0	122	32	1	1
chr18	6329347	6329370	0	123	31	1	1
chr18	6335871	6335886	0	122	32	1	1
chr18	6336167	6336186	0	138	16	2	2
chr18	6336898	6336909	0	151	3	1	1
chr18	6358721	6358732	0	145	9	1	1
chr18	6359515	6359526	0	124	30	1	1
chr18	6359583	6359594	0	118	36	1	1
chr18	6361054	6361065	0	149	5	1	1
chr18	6361341	6361364	0	147	7	1	1
chr18	6362803	6362814	0	111	43	1	1
chr18	6362910	6362924	0	96	58	1	1
chr18	6363679	6363690	1	153	0	2	1
chr18	6363954	6363969	0	149	5	1	1
chr18	6363989	6364000	2	108	44	2	1
chr18	6365518	6365537	0	134	20	1	1
chr18	6365881	6365892	27	87	40	4	1
chr18	6366531	6366542	0	143	11	1	1
chr18	6368866	6368880	0	135	19	1	1
chr18	6370362	6370373	0	153	1	1	1
chr18	6370478	6370489	0	149	5	1	1
chr18	6370715	6370726	0	139	15	1	1
chr18	6371917	6371944	0	151	3	1	1
chr18	6376850	6376861	0	138	16	1	1
chr18	6380099	6380110	0	110	44	1	1
chr18	6380923	6380934	0	120	34	1	1
chr18	6381702	6381713	0	92	62	1	1
chr18	6383406	6383420	0	131	23	1	1
chr18	6384685	6384696	0	125	29	1	1
chr18	6386097	6386131	0	146	8	1	1
chr18	6390426	6390449	0	151	3	1	1
chr18	6392021	6392035	0	150	4	1	1
chr18	6392529	6392540	0	152	2	1	1
chr18	6393038	6393052	0	153	1	1	1
chr18	6395815	6395826	0	128	26	1	1
chr18	6403672	6403709	0	0	154	0	0
chr18	6403979	6404026	7	21	126	7	2
chr18	6409403	6409414	0	150	4	1	1
chr18	6409789	6409848	3	105	46	5	2
chr18	6411918	6411929	0	148	6	1	1
chr18	6412043	6412070	7	102	45	4	1
chr18	6414160	6414174	0	141	13	1	1
chr18	6414181	6414192	0	146	8	1	1
chr18	6416378	6416393	0	145	9	1	1
chr18	6416560	6416574	0	153	1	1	1
chr18	6416673	6416684	0	153	1	1	1
chr18	6418780	6418791	3	107	44	2	1
chr18	6429942	6429955	1	106	47	2	1
chr18	6430444	6430463	0	149	5	1	1
chr18	6430466	6430477	0	142	12	1	1
chr18	6433272	6433287	0	146	8	1	1
chr18	6433519	6433530	0	154	0	1	1
chr18	6434138	6434153	0	151	3	1	1
chr18	6435050	6435061	0	148	6	1	1
chr18	6436205	6436216	0	152	2	1	1
chr18	6439479	6439490	0	141	13	1	1
chr18	6443450	6443461	1	2	151	2	1
chr18	6445633	6445644	0	149	5	1	1
chr18	6447615	6447634	0	140	14	1	1
chr18	6447693	6447708	0	152	2	1	1
chr18	6448198	6448209	0	132	22	1	1
chr18	6448756	6448765	0	141	13	1	1
chr18	6457590	6457604	0	152	2	1	1
chr18	6457604	6457615	0	152	2	1	1
chr18	6457888	6457935	7	19	128	4	2
chr18	6474063	6474074	0	147	7	1	1
chr18	6477579	6477590	0	149	5	1	1
chr18	6479377	6479390	0	142	12	1	1
chr18	6485206	6485221	0	154	0	1	1
chr18	6485283	6485307	0	151	3	1	1
chr18	6490395	6490406	0	142	12	1	1
chr18	6491885	6491899	0	143	11	1	1
chr18	6495341	6495356	0	64	90	1	1
chr18	6496970	6496984	0	149	5	1	1
chr18	6498540	6498551	0	154	0	1	1
chr18	6499737	6499748	0	138	16	1	1
chr18	6504396	6504411	0	149	5	1	1
chr18	6504683	6504694	0	154	0	1	1
chr18	6509171	6509182	0	149	5	1	1
chr18	6509206	6509221	0	142	12	1	1
chr18	6509738	6509749	0	142	12	1	1
chr18	6511494	6511505	0	151	3	1	1
chr18	6513020	6513031	0	153	1	1	1
chr18	6516102	6516113	0	143	11	1	1
chr18	6520397	6520442	11	25	118	3	1
chr18	6522032	6522083	12	8	134	8	3
chr18	6522280	6522347	7	15	132	4	2
chr18	6522646	6522657	0	138	16	1	1
chr18	6522924	6522935	0	143	11	1	1
chr18	6523459	6523470	0	101	53	1	1
chr18	6526107	6526118	0	154	0	1	1
chr18	6528415	6528430	0	147	7	1	1
chr18	6529489	6529532	10	18	126	3	1
chr18	6530271	6530282	0	152	2	1	1
chr18	6534535	6534546	0	141	13	1	1
chr18	6534547	6534561	0	139	15	1	1
chr18	6537404	6537415	0	153	1	1	1
chr18	6541608	6541619	0	117	37	1	1
chr18	6542089	6542100	0	151	3	1	1
chr18	6542103	6542120	0	152	2	1	1
chr18	6555703	6555714	0	151	3	1	1
chr18	6558933	6559012	4	23	127	4	2
chr18	6559076	6559135	2	32	120	4	2
chr18	6561909	6561974	0	0	154	0	0
chr18	6566392	6566403	0	143	11	1	1
chr18	6576450	6576463	2	89	63	3	1
chr18	6581607	6581634	0	149	5	1	1
chr18	6586058	6586069	0	142	12	1	1
chr18	6591106	6591121	0	150	4	1	1
chr18	6594059	6594106	0	98	56	1	1
chr18	6595371	6595412	11	22	121	5	1
chr18	6600818	6600829	0	140	14	1	1
chr18	6602916	6602949	0	0	154	0	0
chr18	6602949	6602986	2	2	150	2	1
chr18	6603054	6603085	3	37	114	4	1
chr18	6604641	6604654	1	142	11	2	1
chr18	6605058	6605092	2	128	24	3	1
chr18	6606399	6606410	42	76	36	2	1
chr18	6607771	6607785	0	142	12	1	1
chr18	6611641	6611672	2	80	72	3	1
chr18	6613036	6613047	0	149	5	1	1
chr18	6615483	6615522	16	50	88	4	1
chr18	6616360	6616375	0	150	4	1	1
chr18	6619416	6619431	0	127	27	1	1
chr18	6624844	6624855	0	135	19	1	1
chr18	6625824	6625863	9	55	90	4	1
chr18	6626860	6626874	0	147	7	1	1
chr18	6626874	6626889	0	147	7	1	1
chr18	6626890	6626901	0	145	9	1	1
chr18	6634556	6634567	0	151	3	1	1
chr18	6635745	6635759	0	150	4	1	1
chr18	6642988	6643002	0	153	1	1	1
chr18	6643339	6643372	3	88	63	2	1
chr18	6645238	6645249	0	147	7	1	1
chr18	6649968	6649982	0	134	20	1	1
chr18	6650904	6650918	0	93	61	1	1
chr18	6651446	6651457	0	134	20	1	1
chr18	6652212	6652245	8	25	121	4	1
chr18	6663314	6663325	0	149	5	1	1
chr18	6681120	6681131	0	154	0	1	1
chr18	6683770	6683821	14	15	125	5	1
chr18	6683821	6683846	5	80	69	3	1
chr18	6686665	6686716	4	34	116	3	1
chr18	6686883	6686897	0	152	2	1	1
chr18	6691319	6691372	0	0	154	0	0
chr18	6691779	6691794	0	141	13	1	1
chr18	6697103	6697114	0	70	84	1	1
chr18	6702027	6702076	7	6	141	5	1
chr18	6703537	6703561	0	151	3	1	1
chr18	6704069	6704080	0	151	3	1	1
chr18	6706968	6707027	4	15	135	5	2
chr18	6707969	6707983	0	102	52	1	1
chr18	6709204	6709215	0	153	1	1	1
chr18	6709428	6709439	0	130	24	1	1
chr18	6711765	6711776	0	143	11	1	1
chr18	6716733	6716747	0	136	18	1	1
chr18	6716756	6716771	0	138	16	1	1
chr18	6722269	6722280	0	144	10	1	1
chr18	6725668	6725679	0	151	3	1	1
chr18	6727399	6727448	9	3	142	5	1
chr18	6728460	6728471	0	140	14	1	1
chr18	6730819	6730830	0	133	21	1	1
chr18	6733079	6733114	3	119	32	5	2
chr18	6736161	6736175	0	69	85	1	1
chr18	6736187	6736230	0	0	154	0	0
chr18	6736280	6736331	0	5	149	1	1
chr18	6739439	6739450	0	149	5	1	1
chr18	6739453	6739464	0	148	6	1	1
chr18	6740052	6740069	0	150	4	1	1
chr18	6741128	6741139	0	144	10	1	1
chr18	6741586	6741600	0	106	48	1	1
chr18	6741610	6741621	0	127	27	1	1
chr18	6744778	6744797	2	123	29	2	1
chr18	6754338	6754349	0	142	12	1	1
chr18	6754928	6754975	4	7	143	5	2
chr18	6755502	6755513	0	150	4	1	1
chr18	6755634	6755695	3	0	151	3	0
chr18	6755695	6755708	1	136	17	2	1
chr18	6759587	6759598	0	125	29	1	1
chr18	6759635	6759646	0	124	30	1	1
chr18	6759648	6759665	0	114	40	1	1
chr18	6759707	6759722	0	136	18	1	1
chr18	6761312	6761331	1	150	3	2	1
chr18	6763044	6763077	7	78	69	4	1
chr18	6763898	6763911	0	13	141	1	1
chr18	6764017	6764036	0	9	145	1	1
chr18	6765792	6765827	3	113	38	6	3
chr18	6765902	6765925	0	25	129	1	1
chr18	6769429	6769440	0	153	1	1	1
chr18	6773463	6773474	0	146	8	1	1
chr18	6775453	6775464	0	151	3	1	1
chr18	6776140	6776155	0	154	0	1	1
chr18	6776278	6776289	0	153	1	1	1
chr18	6785737	6785760	1	133	20	2	1
chr18	6787717	6787728	1	86	67	2	1
chr18	6787793	6787804	42	53	59	7	1
chr18	6788861	6788875	0	135	19	1	1
chr18	6790632	6790647	0	144	10	1	1
chr18	6791044	6791055	0	144	10	1	1
chr18	6797694	6797718	0	135	19	1	1
chr18	6805026	6805039	0	143	11	1	1
chr18	6805499	6805548	43	23	88	7	2
chr18	6805548	6805593	7	27	120	4	1
chr18	6808636	6808647	0	117	37	1	1
chr18	6808857	6808868	0	129	25	1	1
chr18	6809444	6809455	0	143	11	1	1
chr18	6810799	6810866	20	40	94	5	1
chr18	6812152	6812163	0	153	1	1	1
chr18	6812489	6812500	0	154	0	1	1
chr18	6813360	6813371	0	150	4	1	1
chr18	6814587	6814598	0	152	2	1	1
chr18	6814600	6814611	0	153	1	1	1
chr18	6815082	6815096	0	135	19	1	1
chr18	6816792	6816807	1	132	21	2	1
chr18	6820937	6820954	2	109	43	2	1
chr18	6832908	6832953	12	16	126	4	1
chr18	6832954	6832981	4	76	74	5	1
chr18	6833405	6833418	0	140	14	1	1
chr18	6833971	6833985	0	144	10	1	1
chr18	6835243	6835282	5	134	15	4	1
chr18	6838549	6838564	1	108	45	2	1
chr18	6841728	6841761	5	80	69	3	1
chr18	6843340	6843351	0	151	3	1	1
chr18	6845640	6845675	0	0	154	0	0
chr18	6857884	6857898	0	109	45	1	1
chr18	6868974	6868999	3	50	101	3	1
chr18	6883475	6883486	0	147	7	1	1
chr18	6883745	6883765	0	123	31	1	1
chr18	6884881	6884896	0	130	24	1	1
chr18	6887128	6887143	0	143	11	1	1
chr18	6887573	6887614	11	72	71	7	2
chr18	6888123	6888138	0	150	4	1	1
chr18	6888301	6888312	0	153	1	1	1
chr18	6893760	6893817	0	0	154	0	0
chr18	6896817	6896831	0	150	4	1	1
chr18	6898674	6898685	0	143	11	1	1
chr18	6901465	6901494	9	72	73	3	1
chr18	6902225	6902236	0	151	3	1	1
chr18	6904588	6904615	0	153	1	2	2
chr18	6908290	6908301	0	154	0	1	1
chr18	6908530	6908541	0	147	7	1	1
chr18	6908663	6908722	13	0	141	8	0
chr18	6908723	6908748	2	99	53	3	1
chr18	6910958	6910969	0	134	20	1	1
chr18	6911181	6911226	10	9	135	4	1
chr18	6911234	6911253	0	105	49	1	1
chr18	6916571	6916582	2	130	22	2	1
chr18	6920310	6920330	0	144	10	1	1
chr18	6921194	6921223	1	149	4	2	1
chr18	6922460	6922489	2	96	56	2	1
chr18	6924097	6924108	0	126	28	1	1
chr18	6928677	6928696	0	153	1	1	1
chr18	6928742	6928757	0	153	1	1	1
chr18	6928803	6928814	0	153	1	1	1
chr18	6931905	6931943	8	97	49	7	3
chr18	6935713	6935724	0	134	20	1	1
chr18	6936458	6936469	0	117	37	1	1
chr18	6936818	6936833	0	138	16	1	1
chr18	6939141	6939156	1	149	4	2	1
chr18	6939795	6939806	0	150	4	1	1
chr18	6940417	6940436	0	139	15	1	1
chr18	6944048	6944067	0	153	1	1	1
chr18	6948323	6948356	1	87	66	2	1
chr18	6951972	6951989	0	153	1	1	1
chr18	6955110	6955149	6	15	133	3	1
chr18	6962054	6962069	0	150	4	1	1
chr18	6962395	6962414	0	130	24	1	1
chr18	6962872	6962891	0	151	3	1	1
chr18	6964182	6964193	0	144	10	1	1
chr18	6967235	6967249	0	146	8	1	1
chr18	6969469	6969486	0	136	18	1	1
chr18	6971684	6971697	1	118	35	2	1
chr18	6972735	6972746	0	139	15	1	1
chr18	6974923	6974934	0	147	7	1	1
chr18	6977386	6977397	0	121	33	1	1
chr18	6978260	6978291	3	82	69	3	1
chr18	6979119	6979160	22	10	122	9	2
chr18	6979627	6979638	0	148	6	1	1
chr18	6979704	6979715	0	142	12	1	1
chr18	6980940	6980955	0	153	1	1	1
chr18	6981146	6981193	7	8	139	5	1
chr18	6981198	6981235	7	25	122	4	1
chr18	6981943	6981958	0	139	15	1	1
chr18	6981998	6982013	0	132	22	1	1
chr18	6983463	6983506	4	13	137	3	1
chr18	6984232	6984263	0	147	7	1	1
chr18	6984995	6985016	3	128	23	3	1
chr18	6985994	6986005	0	151	3	1	1
chr18	6986100	6986137	11	51	92	3	1
chr18	6994329	6994340	0	145	9	1	1
chr18	6996651	6996670	0	134	20	1	1
chr18	6996740	6996763	1	152	1	2	1
chr18	6997258	6997269	0	152	2	1	1
chr18	6998826	6998865	3	109	42	2	1
chr18	7003641	7003700	12	0	142	4	0
chr18	7003701	7003744	23	8	123	9	1
chr18	7007063	7007078	0	149	5	1	1
chr18	7008145	7008156	0	141	13	1	1
chr18	7008492	7008539	1	136	17	2	1
chr18	7009548	7009574	1	114	39	2	1
chr18	7010583	7010594	3	128	23	3	1
chr18	7012002	7012051	8	8	138	7	2
chr18	7017786	7017797	1	149	4	2	1
chr18	7024549	7024560	0	153	1	1	1
chr18	7025051	7025080	11	100	43	5	1
chr18	7027561	7027580	0	123	31	1	1
chr18	7030294	7030353	11	20	123	5	2
chr18	7030360	7030379	0	132	22	2	2
chr18	7033721	7033798	2	19	133	2	1
chr18	7039423	7039442	0	149	5	1	1
chr18	7041638	7041653	0	126	28	1	1
chr18	7042740	7042759	0	125	29	1	1
chr18	7044471	7044482	0	153	1	1	1
chr18	7044989	7045016	6	99	49	3	1
chr18	7046113	7046124	1	139	14	2	1
chr18	7046127	7046141	0	145	9	1	1
chr18	7046320	7046331	0	152	2	1	1
chr18	7047421	7047435	0	152	2	1	1
chr18	7052360	7052409	19	19	116	9	3
chr18	7052415	7052460	11	20	123	7	1
chr18	7052630	7052641	0	150	4	1	1
chr18	7055224	7055239	1	127	26	2	1
chr18	7065078	7065089	0	148	6	1	1
chr18	7075046	7075060	0	68	86	1	1
chr18	7075925	7075936	0	122	32	1	1
chr18	7083496	7083519	7	91	56	6	1
chr18	7084891	7084922	2	137	15	3	1
chr18	7085085	7085112	0	146	8	1	1
chr18	7096312	7096326	0	123	31	1	1
chr18	7097563	7097582	15	74	65	5	1
chr18	7097588	7097633	4	8	142	3	1
chr18	7099545	7099620	8	5	141	6	1
chr18	7103839	7103850	0	147	7	1	1
chr18	7104517	7104528	0	144	10	1	1
chr18	7109263	7109282	0	149	5	1	1
chr18	7109481	7109516	2	146	6	5	3
chr18	7110760	7110774	0	136	18	1	1
chr18	7112609	7112620	0	128	26	1	1
chr18	7116162	7116181	4	106	44	3	1
chr18	7116181	7116210	15	48	91	4	1
chr18	7119862	7119873	0	142	12	1	1
chr18	7124239	7124258	0	140	14	1	1
chr18	7126137	7126157	0	94	60	1	1
chr18	7128067	7128104	9	74	71	4	1
chr18	7130025	7130056	1	141	12	2	1
chr18	7131515	7131528	2	133	19	2	1
chr18	7131529	7131550	4	135	15	2	1
chr18	7132079	7132098	0	120	34	1	1
chr18	7133359	7133370	0	148	6	1	1
chr18	7135468	7135485	0	151	3	1	1
chr18	7135487	7135506	0	152	2	1	1
chr18	7138952	7138963	0	146	8	1	1
chr18	7139134	7139145	0	128	26	1	1
chr18	7141462	7141473	0	137	17	1	1
chr18	7142580	7142591	0	153	1	1	1
chr18	7144508	7144523	0	131	23	1	1
chr18	7146425	7146436	0	116	38	1	1
chr18	7152052	7152063	0	153	1	1	1
chr18	7154896	7154907	0	147	7	1	1
chr18	7157735	7157774	11	29	114	5	1
chr18	7157779	7157822	25	11	118	6	1
chr18	7160666	7160680	0	150	4	1	1
chr18	7162374	7162391	0	147	7	1	1
chr18	7168812	7168823	0	148	6	1	1
chr18	7176741	7176755	0	143	11	1	1
chr18	7178744	7178763	0	148	6	1	1
chr18	7179085	7179096	0	141	13	1	1
chr18	7183154	7183173	0	37	117	1	1
chr18	7185468	7185479	0	134	20	1	1
chr18	7186414	7186433	0	132	22	1	1
chr18	7193801	7193820	0	151	3	1	1
chr18	7193854	7193871	0	135	19	1	1
chr18	7199118	7199131	0	143	11	1	1
chr18	7200657	7200668	0	147	7	1	1
chr18	7208482	7208501	0	149	5	1	1
chr18	7214560	7214571	0	132	22	1	1
chr18	7215042	7215053	0	136	18	1	1
chr18	7215225	7215302	2	68	84	2	1
chr18	7215396	7215457	11	0	143	6	0
chr18	7215457	7215500	7	61	86	5	1
chr18	7217297	7217308	1	141	12	2	1
chr18	7220072	7220085	0	142	12	1	1
chr18	7220994	7221005	0	151	3	1	1
chr18	7223317	7223354	0	1	153	1	1
chr18	7244275	7244286	0	144	10	1	1
chr18	7249397	7249408	1	130	23	2	1
chr18	7252887	7252904	0	141	13	1	1
chr18	7253040	7253071	3	76	75	3	1
chr18	7253595	7253606	0	128	26	1	1
chr18	7256501	7256538	7	47	100	3	1
chr18	7258324	7258365	6	40	108	2	1
chr18	7264255	7264266	0	132	22	1	1
chr18	7264454	7264465	0	119	35	1	1
chr18	7264768	7264813	5	20	129	4	1
chr18	7265339	7265350	0	153	1	1	1
chr18	7268792	7268807	0	153	1	1	1
chr18	7273519	7273530	0	150	4	1	1
chr18	7281864	7281875	0	121	33	1	1
chr18	7283787	7283798	0	116	38	1	1
chr18	7296449	7296492	36	19	99	5	1
chr18	7296492	7296521	21	48	85	3	1
chr18	7299010	7299021	0	137	17	1	1
chr18	7299723	7299734	0	121	33	1	1
chr18	7305485	7305496	0	154	0	1	1
chr18	7306501	7306552	6	11	137	3	1
chr18	7310341	7310352	0	149	5	1	1
chr18	7310366	7310389	1	151	2	2	1
chr18	7316924	7316935	1	149	4	2	1
chr18	7318217	7318228	0	154	0	1	1
chr18	7328459	7328473	0	145	9	1	1
chr18	7331926	7331937	0	152	2	1	1
chr18	7333426	7333437	0	154	0	1	1
chr18	7338517	7338528	0	151	3	1	1
chr18	7339425	7339439	0	141	13	1	1
chr18	7344897	7344914	1	134	19	2	1
chr18	7349360	7349381	2	39	113	3	1
chr18	7349390	7349407	0	118	36	1	1
chr18	7352682	7352693	0	134	20	1	1
chr18	7352746	7352765	0	137	17	1	1
chr18	7357228	7357239	0	151	3	1	1
chr18	7358245	7358289	3	142	9	5	2
chr18	7358609	7358624	2	143	9	3	1
chr18	7358625	7358672	17	29	108	4	1
chr18	7360403	7360414	0	132	22	1	1
chr18	7363297	7363310	0	145	9	1	1
chr18	7373350	7373399	2	1	151	3	1
chr18	7376588	7376602	1	107	46	2	1
chr18	7378420	7378461	0	120	34	1	1
chr18	7384375	7384414	1	143	10	3	2
chr18	7389958	7389973	0	150	4	1	1
chr18	7397704	7397715	0	64	90	1	1
chr18	7397818	7397865	3	72	79	5	3
chr18	7397935	7397949	0	120	34	1	1
chr18	7405039	7405050	0	145	9	1	1
chr18	7406199	7406234	5	50	99	3	1
chr18	7410667	7410720	0	0	154	0	0
chr18	7411257	7411268	0	147	7	1	1
chr18	7417062	7417073	0	150	4	1	1
chr18	7433635	7433646	0	142	12	1	1
chr18	7442404	7442447	0	0	154	0	0
chr18	7443412	7443426	0	139	15	1	1
chr18	7445967	7445986	2	34	118	3	1
chr18	7446833	7446847	0	124	30	1	1
chr18	7452025	7452048	1	146	7	2	1
chr18	7452047	7452080	5	76	73	4	1
chr18	7459833	7459848	1	151	2	2	1
chr18	7463839	7463850	0	142	12	1	1
chr18	7464555	7464566	0	154	0	1	1
chr18	7464573	7464587	0	152	2	1	1
chr18	7464797	7464808	0	152	2	1	1
chr18	7466720	7466731	0	116	38	1	1
chr18	7467605	7467616	0	154	0	1	1
chr18	7469805	7469816	0	151	3	1	1
chr18	7470946	7470973	1	144	9	2	1
chr18	7472508	7472519	0	132	22	1	1
chr18	7474462	7474477	0	151	3	1	1
chr18	7488801	7488812	0	150	4	1	1
chr18	7489918	7489959	6	66	82	5	1
chr18	7490482	7490493	0	14	140	1	1
chr18	7491342	7491385	0	9	145	1	1
chr18	7494864	7494875	0	23	131	1	1
chr18	7499113	7499124	0	147	7	1	1
chr18	7499834	7499845	0	129	25	1	1
chr18	7501131	7501185	1	65	88	2	1
chr18	7501725	7501736	0	137	17	1	1
chr18	7504759	7504823	1	25	128	2	1
chr18	7506037	7506048	0	142	12	1	1
chr18	7506232	7506246	0	103	51	1	1
chr18	7507267	7507278	0	148	6	1	1
chr18	7507715	7507726	0	132	22	1	1
chr18	7507861	7507872	0	145	9	1	1
chr18	7510439	7510458	0	142	12	1	1
chr18	7511798	7511809	0	143	11	1	1
chr18	7511938	7511949	0	147	7	1	1
chr18	7517117	7517131	0	150	4	1	1
chr18	7517233	7517256	1	145	8	2	1
chr18	7525481	7525492	0	119	35	1	1
chr18	7526850	7526865	0	151	3	1	1
chr18	7535782	7535796	0	151	3	1	1
chr18	7537594	7537605	8	116	30	4	1
chr18	7538076	7538107	2	142	10	2	1
chr18	7539324	7539335	0	151	3	1	1
chr18	7542093	7542116	0	143	11	1	1
chr18	7544012	7544027	0	148	6	1	1
chr18	7545760	7545783	3	102	49	3	1
chr18	7546542	7546577	8	41	105	3	1
chr18	7546738	7546752	0	129	25	1	1
chr18	7547473	7547512	6	100	48	2	1
chr18	7547582	7547609	0	40	114	1	1
chr18	7548556	7548567	0	146	8	1	1
chr18	7550266	7550281	0	146	8	1	1
chr18	7550290	7550301	0	145	9	1	1
chr18	7561250	7561261	0	133	21	1	1
chr18	7561365	7561376	0	122	32	1	1
chr18	7572012	7572023	0	151	3	1	1
chr18	7573068	7573083	0	149	5	1	1
chr18	7574952	7574966	0	152	2	1	1
chr18	7575712	7575763	4	49	101	5	2
chr18	7575867	7575878	0	57	97	1	1
chr18	7576428	7576442	0	147	7	1	1
chr18	7578555	7578566	0	154	0	1	1
chr18	7578789	7578800	0	150	4	1	1
chr18	7579162	7579189	2	147	5	2	1
chr18	7579205	7579216	0	154	0	1	1
chr18	7587113	7587124	0	148	6	1	1
chr18	7590218	7590239	4	121	29	3	1
chr18	7592310	7592327	0	153	1	1	1
chr18	7594937	7594966	0	145	9	1	1
chr18	7602734	7602745	0	151	3	1	1
chr18	7608822	7608853	0	22	132	1	1
chr18	7609311	7609742	10	0	144	8	0
chr18	7610007	7610018	0	121	33	1	1
chr18	7611817	7611828	0	95	59	1	1
chr18	7612200	7612211	0	137	17	1	1
chr18	7615842	7615885	5	133	16	2	1
chr18	7617163	7617174	0	140	14	1	1
chr18	7617577	7617588	0	125	29	1	1
chr18	7618346	7618357	0	149	5	1	1
chr18	7618935	7618974	1	144	9	2	1
chr18	7619566	7619579	0	150	4	1	1
chr18	7620153	7620172	1	143	10	2	1
chr18	7620181	7620192	0	143	11	1	1
chr18	7622919	7622956	7	60	87	4	1
chr18	7626107	7626124	0	141	13	1	1
chr18	7626167	7626178	0	144	10	1	1
chr18	7627702	7627713	0	89	65	1	1
[truncated: 40,577 more rows]
