# Supplementary material for: A novel quantitative trait locus implicates Msh3 in the propensity for genome-wide short tandem repeat expansions in mice
Source: Genome Res. 2023 May;33(5):689–702. doi: 10.1101/gr.277576.122 (PMC10317118; doi:10.1101/gr.277576.122)
Supplement: Supplemental Material [file supp_gr.277576.122_Supplemental_code.zip › BXD-STR-Mutator-Manuscript-main/Ashbrook_Manuscript/data/by_loc_str/chr19.tsv]

chrom	pos	end	het	hom	nocall	n_unq_gt_w_het	n_unq_gt_wo_het
chr19	3011798	3011809	0	1	153	1	1
chr19	3013731	3013755	0	2	152	1	1
chr19	3013835	3013854	0	1	153	1	1
chr19	3014000	3014055	1	3	150	2	1
chr19	3022754	3022765	0	7	147	1	1
chr19	3043601	3043616	0	0	154	0	0
chr19	3043616	3043645	0	0	154	0	0
chr19	3043683	3043703	0	0	154	0	0
chr19	3045376	3045389	2	17	135	2	1
chr19	3062391	3062402	0	1	153	1	1
chr19	3062477	3062501	0	15	139	1	1
chr19	3062954	3062965	1	116	37	2	1
chr19	3063000	3063015	0	72	82	1	1
chr19	3063290	3063309	0	14	140	1	1
chr19	3063326	3063337	0	13	141	1	1
chr19	3064042	3064053	0	17	137	1	1
chr19	3064468	3064479	0	8	146	1	1
chr19	3066733	3066753	0	1	153	1	1
chr19	3073276	3073287	0	20	134	1	1
chr19	3076236	3076259	42	66	46	2	1
chr19	3077559	3077570	0	5	149	1	1
chr19	3079067	3079078	0	150	4	1	1
chr19	3090532	3090543	0	48	106	1	1
chr19	3090599	3090614	0	106	48	1	1
chr19	3090842	3090853	0	128	26	1	1
chr19	3098464	3098477	2	144	8	2	1
chr19	3103007	3103052	17	21	116	6	1
chr19	3103452	3103467	0	140	14	1	1
chr19	3104880	3104894	0	153	1	1	1
chr19	3105453	3105467	0	152	2	1	1
chr19	3105550	3105564	0	153	1	1	1
chr19	3105777	3105788	0	143	11	1	1
chr19	3106014	3106028	0	124	30	1	1
chr19	3109478	3109519	0	0	154	0	0
chr19	3109519	3109558	0	1	153	1	1
chr19	3112285	3112324	3	146	5	2	1
chr19	3114104	3114118	0	154	0	1	1
chr19	3118093	3118104	0	106	48	1	1
chr19	3118521	3118550	4	97	53	4	1
chr19	3118575	3118586	0	79	75	1	1
chr19	3118808	3118823	0	26	128	1	1
chr19	3118891	3118938	3	61	90	2	1
chr19	3132466	3132485	0	144	10	1	1
chr19	3132682	3132737	15	68	71	10	5
chr19	3132800	3132811	0	111	43	1	1
chr19	3132870	3132881	0	66	88	1	1
chr19	3137789	3137808	0	151	3	1	1
chr19	3140219	3140230	0	148	6	1	1
chr19	3149299	3149310	0	153	1	1	1
chr19	3151760	3151795	10	41	103	7	3
chr19	3154905	3154916	0	120	34	1	1
chr19	3157226	3157237	0	142	12	1	1
chr19	3157512	3157547	0	135	19	2	2
chr19	3159426	3159437	0	153	1	1	1
chr19	3177928	3177939	0	97	57	1	1
chr19	3186540	3186551	1	42	111	2	1
chr19	3186928	3186939	0	153	1	1	1
chr19	3188484	3188495	0	145	9	1	1
chr19	3189961	3189972	0	148	6	1	1
chr19	3191153	3191187	1	121	32	2	1
chr19	3194600	3194641	8	42	104	4	1
chr19	3196890	3196929	75	28	51	5	1
chr19	3205307	3205324	2	120	32	2	1
chr19	3205655	3205798	37	0	117	22	0
chr19	3206551	3206570	0	120	34	1	1
chr19	3207268	3207289	12	30	112	4	1
chr19	3208264	3208275	10	59	85	5	1
chr19	3209005	3209040	12	61	81	4	1
chr19	3219159	3219170	0	153	1	1	1
chr19	3221874	3221885	0	150	4	1	1
chr19	3234077	3234088	0	144	10	1	1
chr19	3234981	3235000	0	148	6	1	1
chr19	3238297	3238346	8	6	140	4	1
chr19	3238346	3238381	14	74	66	5	1
chr19	3239831	3239846	0	103	51	1	1
chr19	3240794	3240805	3	112	39	2	1
chr19	3247398	3247417	3	128	23	4	1
chr19	3247425	3247440	4	98	52	3	1
chr19	3251281	3251292	0	152	2	1	1
chr19	3252375	3252389	0	147	7	1	1
chr19	3256429	3256440	0	153	1	1	1
chr19	3257264	3257313	0	0	154	0	0
chr19	3263157	3263196	4	35	115	3	1
chr19	3265890	3265919	5	86	63	5	1
chr19	3267608	3267631	0	126	28	1	1
chr19	3268016	3268053	9	47	98	4	1
chr19	3268321	3268332	0	153	1	1	1
chr19	3269603	3269617	0	145	9	1	1
chr19	3270168	3270209	4	20	130	3	1
chr19	3271009	3271020	0	152	2	1	1
chr19	3271638	3271649	0	145	9	1	1
chr19	3272718	3272733	3	117	34	4	1
chr19	3277157	3277168	0	132	22	1	1
chr19	3278590	3278601	22	97	35	5	1
chr19	3278606	3278647	14	35	105	4	1
chr19	3279477	3279506	16	91	47	4	1
chr19	3282386	3282429	4	46	104	6	2
chr19	3285100	3285111	0	125	29	1	1
chr19	3288141	3288155	0	95	59	1	1
chr19	3296006	3296017	0	149	5	1	1
chr19	3296461	3296475	0	140	14	1	1
chr19	3297387	3297400	0	144	10	1	1
chr19	3299132	3299151	3	121	30	3	1
chr19	3299478	3299489	0	56	98	1	1
chr19	3299585	3299648	8	10	136	9	3
chr19	3300834	3300847	0	141	13	1	1
chr19	3302709	3302840	75	1	78	23	1
chr19	3302855	3302866	2	127	25	3	1
chr19	3306997	3307008	0	99	55	1	1
chr19	3307034	3307045	0	123	31	1	1
chr19	3307092	3307105	1	132	21	2	1
chr19	3308359	3308370	0	128	26	1	1
chr19	3309118	3309201	9	1	144	5	1
chr19	3312663	3312677	0	132	22	1	1
chr19	3314405	3314416	0	143	11	1	1
chr19	3315036	3315063	0	124	30	2	2
chr19	3316478	3316513	0	0	154	0	0
chr19	3316534	3316545	0	0	154	0	0
chr19	3318917	3318931	0	4	150	1	1
chr19	3319367	3319382	0	4	150	1	1
chr19	3321182	3321231	54	87	13	4	1
chr19	3323351	3323362	0	150	4	1	1
chr19	3326155	3326166	0	83	71	1	1
chr19	3327955	3327966	0	141	13	1	1
chr19	3330416	3330436	1	147	6	2	1
chr19	3330458	3330473	0	141	13	1	1
chr19	3331561	3331576	0	71	83	1	1
chr19	3332853	3332886	4	66	84	2	1
chr19	3333663	3333677	1	144	9	2	1
chr19	3333775	3333786	0	150	4	1	1
chr19	3334827	3334841	0	139	15	1	1
chr19	3335393	3335432	17	48	89	8	3
chr19	3337601	3337612	0	145	9	1	1
chr19	3338716	3338733	0	117	37	1	1
chr19	3342181	3342196	1	141	12	2	1
chr19	3342828	3342843	0	148	6	1	1
chr19	3342987	3342998	0	137	17	1	1
chr19	3344527	3344558	1	96	57	2	1
chr19	3344634	3344654	0	152	2	1	1
chr19	3346856	3346897	7	85	62	6	2
chr19	3348379	3348398	4	128	22	3	2
chr19	3349535	3349546	0	149	5	1	1
chr19	3353140	3353179	6	47	101	3	1
chr19	3354787	3354798	0	145	9	1	1
chr19	3355595	3355606	0	104	50	1	1
chr19	3356882	3356893	0	145	9	1	1
chr19	3357292	3357307	0	100	54	1	1
chr19	3358494	3358509	8	58	88	7	2
chr19	3358580	3358594	0	142	12	1	1
chr19	3358791	3358802	0	154	0	1	1
chr19	3359136	3359150	0	152	2	1	1
chr19	3359273	3359284	0	154	0	1	1
chr19	3364267	3364282	0	137	17	1	1
chr19	3365517	3365528	0	150	4	1	1
chr19	3365602	3365615	6	103	45	3	1
chr19	3366991	3367002	0	144	10	1	1
chr19	3367068	3367079	0	147	7	1	1
chr19	3367519	3367530	0	97	57	1	1
chr19	3367536	3367547	0	98	56	1	1
chr19	3369059	3369074	0	151	3	1	1
chr19	3369257	3369278	0	111	43	1	1
chr19	3369579	3369620	0	152	2	2	2
chr19	3370383	3370416	5	94	55	3	1
chr19	3373514	3373529	0	146	8	1	1
chr19	3374870	3374905	11	19	124	9	1
chr19	3378214	3378245	13	50	91	7	2
chr19	3378353	3378364	0	133	21	1	1
chr19	3379469	3379480	0	143	11	1	1
chr19	3380560	3380691	28	2	124	20	1
chr19	3382808	3382845	7	61	86	5	1
chr19	3383018	3383029	0	123	31	1	1
chr19	3390440	3390481	6	47	101	4	1
chr19	3391034	3391045	0	124	30	1	1
chr19	3391582	3391596	0	65	89	1	1
chr19	3392606	3392620	0	152	2	1	1
chr19	3393300	3393319	0	87	67	1	1
chr19	3395251	3395280	2	101	51	3	1
chr19	3404465	3404488	0	146	8	1	1
chr19	3405459	3405470	0	150	4	1	1
chr19	3406294	3406337	4	83	67	5	3
chr19	3406616	3406627	0	147	7	1	1
chr19	3410699	3410738	7	39	108	7	2
chr19	3412166	3412180	4	149	1	3	2
chr19	3418476	3418487	0	138	16	1	1
chr19	3420961	3420972	0	131	23	1	1
chr19	3421004	3421043	10	62	82	7	2
chr19	3422398	3422409	4	103	47	3	2
chr19	3426295	3426324	7	20	127	7	2
chr19	3426956	3426973	0	137	17	1	1
chr19	3429730	3429741	0	116	38	1	1
chr19	3429869	3429880	0	143	11	1	1
chr19	3430389	3430403	0	149	5	1	1
chr19	3430545	3430556	0	151	3	1	1
chr19	3430797	3430834	6	38	110	3	1
chr19	3432466	3432523	2	9	143	4	2
chr19	3440145	3440160	0	99	55	1	1
chr19	3440488	3440505	0	130	24	1	1
chr19	3443461	3443510	3	90	61	3	2
chr19	3443985	3444008	0	125	29	1	1
chr19	3445268	3445279	0	142	12	1	1
chr19	3446714	3446815	0	0	154	0	0
chr19	3446905	3446919	0	129	25	1	1
chr19	3447566	3447621	1	1	152	2	1
chr19	3447789	3447808	3	121	30	3	2
chr19	3447818	3447829	0	129	25	1	1
chr19	3448026	3448040	0	143	11	1	1
chr19	3448644	3448675	6	26	122	4	1
chr19	3449374	3449388	0	67	87	1	1
chr19	3450165	3450180	0	140	14	1	1
chr19	3452206	3452231	33	27	94	8	1
chr19	3452236	3452285	6	7	141	3	1
chr19	3453666	3453677	2	26	126	2	1
chr19	3456191	3456205	1	140	13	2	1
chr19	3457368	3457379	0	151	3	1	1
chr19	3460691	3460705	0	88	66	1	1
chr19	3465480	3465491	0	151	3	1	1
chr19	3468944	3468955	0	140	14	1	1
chr19	3470297	3470312	0	134	20	1	1
chr19	3470356	3470375	0	144	10	1	1
chr19	3470731	3470742	0	143	11	1	1
chr19	3471893	3471907	0	147	7	1	1
chr19	3471909	3471928	0	150	4	1	1
chr19	3475581	3475624	5	136	13	6	4
chr19	3476820	3476847	5	142	7	5	3
chr19	3477333	3477353	0	130	24	1	1
chr19	3478534	3478549	0	141	13	1	1
chr19	3480727	3480738	0	151	3	1	1
chr19	3487775	3487822	5	129	20	5	3
chr19	3489515	3489530	1	145	8	2	1
chr19	3492004	3492019	1	128	25	2	1
chr19	3494502	3494513	0	146	8	1	1
chr19	3497504	3497518	0	151	3	1	1
chr19	3501386	3501406	3	127	24	3	2
chr19	3502391	3502428	9	36	109	8	2
chr19	3504976	3504990	0	153	1	1	1
chr19	3505730	3505749	4	128	22	3	2
chr19	3507004	3507015	0	148	6	1	1
chr19	3510430	3510485	8	69	77	7	2
chr19	3510927	3510941	0	92	62	1	1
chr19	3513581	3513620	10	114	30	5	2
chr19	3515251	3515294	33	76	45	6	1
chr19	3516371	3516382	0	143	11	1	1
chr19	3517916	3517939	0	138	16	1	1
chr19	3518476	3518491	0	147	7	1	1
chr19	3523080	3523095	0	144	10	1	1
chr19	3523529	3523540	0	145	9	1	1
chr19	3527928	3527975	8	27	119	6	2
chr19	3529557	3529598	8	33	113	8	2
chr19	3529662	3529673	0	146	8	1	1
chr19	3530197	3530208	0	145	9	1	1
chr19	3532221	3532238	0	142	12	1	1
chr19	3532773	3532784	0	125	29	1	1
chr19	3533104	3533119	0	130	24	1	1
chr19	3534855	3534866	0	149	5	1	1
chr19	3536865	3536876	0	146	8	1	1
chr19	3544928	3544957	13	53	88	7	2
chr19	3545712	3545723	0	151	3	1	1
chr19	3548366	3548379	0	138	16	1	1
chr19	3549121	3549144	0	82	72	1	1
chr19	3549158	3549173	0	138	16	1	1
chr19	3549257	3549268	0	152	2	1	1
chr19	3550105	3550116	0	148	6	1	1
chr19	3551357	3551368	0	120	34	1	1
chr19	3552115	3552126	0	134	20	1	1
chr19	3554948	3554959	0	134	20	1	1
chr19	3555506	3555517	0	154	0	1	1
chr19	3555700	3555715	0	146	8	1	1
chr19	3561758	3561773	0	136	18	1	1
chr19	3566220	3566235	0	117	37	1	1
chr19	3568593	3568604	0	126	28	1	1
chr19	3571485	3571504	5	144	5	4	2
chr19	3571809	3571820	0	152	2	1	1
chr19	3571981	3571992	1	120	33	2	1
chr19	3572136	3572151	2	118	34	2	1
chr19	3572163	3572202	37	69	48	4	2
chr19	3572810	3572824	0	132	22	1	1
chr19	3575341	3575355	0	126	28	1	1
chr19	3576685	3576709	1	130	23	2	1
chr19	3578662	3578673	0	152	2	1	1
chr19	3579992	3580007	2	81	71	3	2
chr19	3582173	3582184	0	129	25	1	1
chr19	3584042	3584053	0	143	11	1	1
chr19	3586008	3586019	0	152	2	1	1
chr19	3587436	3587455	0	93	61	1	1
chr19	3587538	3587558	4	111	39	3	2
chr19	3588615	3588626	1	125	28	2	1
chr19	3593213	3593224	65	84	5	2	1
chr19	3595637	3595648	0	63	91	1	1
chr19	3596423	3596440	0	61	93	1	1
chr19	3596551	3596570	0	34	120	1	1
chr19	3597178	3597189	0	52	102	1	1
chr19	3597826	3597871	3	4	147	3	1
chr19	3597871	3597900	18	20	116	6	2
chr19	3600388	3600401	0	122	32	1	1
chr19	3600497	3600508	0	110	44	1	1
chr19	3600536	3600569	7	72	75	4	2
chr19	3601464	3601488	4	98	52	4	2
chr19	3601953	3601964	1	106	47	2	1
chr19	3602700	3602731	10	92	52	6	2
chr19	3602847	3602882	4	117	33	5	2
chr19	3607093	3607112	1	88	65	3	2
chr19	3607729	3607752	10	77	67	5	2
chr19	3608211	3608222	0	142	12	1	1
chr19	3610642	3610661	0	54	100	1	1
chr19	3611511	3611558	7	32	115	5	2
chr19	3621685	3621696	4	128	22	3	2
chr19	3623612	3623623	4	140	10	3	2
chr19	3624866	3624877	1	70	83	2	1
chr19	3627482	3627505	9	74	71	4	1
chr19	3627512	3627527	0	148	6	1	1
chr19	3627750	3627761	0	148	6	1	1
chr19	3634027	3634038	0	6	148	1	1
chr19	3634248	3634263	0	1	153	1	1
chr19	3634269	3634283	0	0	154	0	0
chr19	3637001	3637040	0	38	116	1	1
chr19	3640065	3640092	0	139	15	1	1
chr19	3640715	3640726	0	114	40	1	1
chr19	3642180	3642191	65	80	9	3	1
chr19	3642197	3642236	8	126	20	4	2
chr19	3644362	3644381	0	123	31	1	1
chr19	3645180	3645223	3	12	139	4	2
chr19	3647916	3647930	0	131	23	1	1
chr19	3651310	3651321	0	104	50	1	1
chr19	3654715	3654732	0	68	86	1	1
chr19	3655655	3655666	0	153	1	1	1
chr19	3655768	3655783	1	141	12	2	1
chr19	3655783	3655794	7	125	22	3	1
chr19	3660899	3660963	8	57	89	7	3
chr19	3661180	3661199	72	7	75	14	1
chr19	3661224	3661244	12	21	121	7	1
chr19	3664352	3664366	0	137	17	1	1
chr19	3665869	3665880	0	151	3	1	1
chr19	3670909	3670920	0	129	25	1	1
chr19	3672496	3672513	0	149	5	1	1
chr19	3675169	3675212	3	4	147	3	1
chr19	3675684	3675698	1	107	46	2	1
chr19	3675862	3675903	6	8	140	4	1
chr19	3676811	3676825	0	146	8	1	1
chr19	3677320	3677331	1	133	20	2	1
chr19	3678079	3678096	1	136	17	2	1
chr19	3678790	3678805	0	136	18	1	1
chr19	3678903	3678948	4	20	130	4	1
chr19	3681817	3681834	0	93	61	1	1
chr19	3682891	3682908	0	126	28	1	1
chr19	3683035	3683046	0	126	28	1	1
chr19	3684235	3684249	0	141	13	1	1
chr19	3686386	3686397	0	116	38	1	1
chr19	3686397	3686414	0	110	44	1	1
chr19	3690260	3690279	1	124	29	2	1
chr19	3695040	3695063	0	94	60	1	1
chr19	3696187	3696212	6	94	54	4	1
chr19	3696270	3696327	18	4	132	5	1
chr19	3696327	3696358	5	55	94	3	1
chr19	3697167	3697178	0	92	62	1	1
chr19	3697962	3697973	0	138	16	1	1
chr19	3699511	3699554	2	72	80	2	1
chr19	3702152	3702163	0	100	54	1	1
chr19	3702195	3702242	7	23	124	5	2
chr19	3702999	3703038	7	135	12	4	2
chr19	3704357	3704368	0	151	3	1	1
chr19	3704541	3704552	0	89	65	1	1
chr19	3704557	3704568	0	98	56	1	1
chr19	3704568	3704582	0	140	14	1	1
chr19	3704727	3704738	0	138	16	1	1
chr19	3705070	3705081	0	55	99	1	1
chr19	3705088	3705150	5	32	117	6	3
chr19	3705227	3705238	2	86	66	2	1
chr19	3706258	3706269	0	121	33	1	1
chr19	3706332	3706347	0	130	24	1	1
chr19	3708622	3708639	0	148	6	1	1
chr19	3709892	3709903	0	146	8	1	1
chr19	3711308	3711323	1	135	18	2	1
chr19	3712090	3712104	0	110	44	1	1
chr19	3712471	3712482	0	154	0	1	1
chr19	3715308	3715319	0	112	42	1	1
chr19	3721000	3721011	0	115	39	1	1
chr19	3721415	3721426	0	130	24	1	1
chr19	3722341	3722374	22	17	115	2	1
chr19	3722375	3722394	7	45	102	4	1
chr19	3722515	3722526	0	74	80	1	1
chr19	3722722	3722733	0	136	18	1	1
chr19	3722940	3722961	2	106	46	3	1
chr19	3722972	3722983	0	150	4	1	1
chr19	3723792	3723811	0	130	24	1	1
chr19	3724379	3724393	0	141	13	1	1
chr19	3724732	3724743	0	111	43	1	1
chr19	3724902	3724917	0	139	15	1	1
chr19	3726874	3726941	6	11	137	7	3
chr19	3726963	3726978	0	68	86	1	1
chr19	3727465	3727480	0	142	12	1	1
chr19	3730233	3730244	0	54	100	1	1
chr19	3731289	3731318	5	115	34	3	1
chr19	3732375	3732386	0	145	9	1	1
chr19	3732883	3732894	0	148	6	1	1
chr19	3733627	3733641	0	133	21	1	1
chr19	3734308	3734321	0	147	7	1	1
chr19	3736732	3736743	0	126	28	1	1
chr19	3737123	3737134	0	129	25	1	1
chr19	3738060	3738071	0	146	8	1	1
chr19	3740030	3740043	0	139	15	1	1
chr19	3741014	3741025	0	128	26	1	1
chr19	3741893	3741908	0	139	15	1	1
chr19	3742302	3742313	0	107	47	1	1
chr19	3742943	3742957	0	153	1	1	1
chr19	3745833	3745844	0	130	24	1	1
chr19	3747096	3747111	0	144	10	1	1
chr19	3748095	3748106	0	137	17	1	1
chr19	3748360	3748389	6	90	58	3	1
chr19	3748843	3748876	9	28	117	5	2
chr19	3749379	3749413	0	142	12	1	1
chr19	3750710	3750730	0	133	21	1	1
chr19	3750780	3750795	0	145	9	1	1
chr19	3753211	3753262	5	87	62	6	4
chr19	3753314	3753333	0	140	14	1	1
chr19	3753539	3753550	0	150	4	1	1
chr19	3754031	3754042	1	119	34	2	1
chr19	3754888	3754899	0	137	17	1	1
chr19	3755460	3755477	0	144	10	1	1
chr19	3756926	3756945	0	131	23	1	1
chr19	3758390	3758404	0	150	4	1	1
chr19	3758667	3758690	0	104	50	1	1
chr19	3759088	3759107	0	144	10	1	1
chr19	3760946	3760960	0	124	30	1	1
chr19	3761180	3761209	5	57	92	4	1
chr19	3761228	3761272	0	21	133	1	1
chr19	3761476	3761487	1	141	12	2	1
chr19	3763065	3763078	1	119	34	2	1
chr19	3763565	3763576	0	137	17	1	1
chr19	3765003	3765014	0	118	36	1	1
chr19	3767935	3767949	0	143	11	1	1
chr19	3768706	3768725	0	144	10	1	1
chr19	3769221	3769232	0	116	38	1	1
chr19	3769352	3769371	0	123	31	1	1
chr19	3769494	3769505	0	113	41	1	1
chr19	3771142	3771153	0	148	6	1	1
chr19	3776011	3776034	0	150	4	1	1
chr19	3776541	3776558	1	116	37	2	1
chr19	3777756	3777767	0	120	34	1	1
chr19	3781718	3781732	0	153	1	1	1
chr19	3783128	3783142	0	142	12	1	1
chr19	3784076	3784087	0	148	6	1	1
chr19	3789289	3789300	0	147	7	1	1
chr19	3790123	3790138	0	127	27	1	1
chr19	3790558	3790577	3	115	36	2	1
chr19	3792025	3792044	0	150	4	1	1
chr19	3796324	3796341	0	111	43	1	1
chr19	3799241	3799264	0	56	98	1	1
chr19	3799975	3799992	0	154	0	1	1
chr19	3800054	3800068	0	153	1	1	1
chr19	3800541	3800560	1	140	13	2	1
chr19	3801991	3802006	1	15	138	2	1
chr19	3802706	3802717	0	124	30	1	1
chr19	3806504	3806521	0	118	36	1	1
chr19	3813034	3813048	0	138	16	1	1
chr19	3815434	3815448	2	117	35	2	1
chr19	3815924	3815938	0	127	27	1	1
chr19	3817357	3817382	2	113	39	3	1
chr19	3819778	3819789	0	147	7	1	1
chr19	3823729	3823746	0	143	11	1	1
chr19	3825669	3825680	0	148	6	1	1
chr19	3826153	3826164	1	147	6	2	1
chr19	3826334	3826345	1	117	36	2	1
chr19	3827409	3827420	0	61	93	1	1
chr19	3827613	3827624	0	54	100	1	1
chr19	3829177	3829192	0	113	41	1	1
chr19	3829595	3829606	0	130	24	1	1
chr19	3830303	3830317	0	142	12	1	1
chr19	3830413	3830430	0	53	101	1	1
chr19	3831313	3831332	0	129	25	1	1
chr19	3831583	3831594	0	115	39	1	1
chr19	3832492	3832527	2	83	69	2	1
chr19	3834775	3834786	0	139	15	1	1
chr19	3838649	3838660	0	153	1	1	1
chr19	3839527	3839538	0	99	55	1	1
chr19	3839672	3839686	0	100	54	1	1
chr19	3841784	3841801	0	73	81	1	1
chr19	3842072	3842083	0	133	21	1	1
chr19	3842287	3842298	1	90	63	2	1
chr19	3845311	3845322	0	125	29	1	1
chr19	3846274	3846301	6	85	63	4	2
chr19	3846337	3846360	0	133	21	1	1
chr19	3846603	3846626	1	147	6	2	1
chr19	3847721	3847732	0	117	37	1	1
chr19	3848112	3848131	0	150	4	1	1
chr19	3849669	3849688	0	127	27	1	1
chr19	3849917	3849950	5	36	113	3	1
chr19	3852470	3852484	0	149	5	1	1
chr19	3853708	3853721	0	140	14	1	1
chr19	3854074	3854085	0	128	26	1	1
chr19	3854592	3854603	0	95	59	1	1
chr19	3856084	3856095	0	143	11	1	1
chr19	3857743	3857780	39	32	83	7	2
chr19	3858130	3858141	0	139	15	1	1
chr19	3858406	3858445	4	137	13	3	2
chr19	3858812	3858823	0	133	21	1	1
chr19	3860278	3860299	0	143	11	1	1
chr19	3861294	3861333	5	133	16	4	2
chr19	3861474	3861494	0	145	9	1	1
chr19	3861511	3861524	0	136	18	1	1
chr19	3861590	3861605	7	87	60	7	2
chr19	3863410	3863421	0	136	18	1	1
chr19	3865420	3865463	4	121	29	5	3
chr19	3867558	3867572	0	134	20	1	1
chr19	3867602	3867613	0	119	35	1	1
chr19	3867655	3867666	14	59	81	3	2
chr19	3867670	3867693	5	83	66	4	2
chr19	3867697	3867711	0	84	70	1	1
chr19	3868602	3868616	0	137	17	1	1
chr19	3871847	3871861	0	138	16	1	1
chr19	3872248	3872265	0	125	29	1	1
chr19	3872698	3872712	0	149	5	1	1
chr19	3878114	3878125	0	146	8	1	1
chr19	3879542	3879553	0	135	19	1	1
chr19	3880865	3880884	0	152	2	1	1
chr19	3882527	3882538	0	154	0	1	1
chr19	3883574	3883585	0	145	9	1	1
chr19	3884269	3884318	2	7	145	5	3
chr19	3886189	3886200	0	144	10	1	1
chr19	3886809	3886820	0	146	8	1	1
chr19	3889640	3889651	0	142	12	1	1
chr19	3890055	3890066	0	140	14	1	1
chr19	3890065	3890076	0	140	14	1	1
chr19	3891554	3891565	0	143	11	1	1
chr19	3894460	3894474	0	153	1	1	1
chr19	3899435	3899450	0	147	7	1	1
chr19	3900970	3900981	2	61	91	2	1
chr19	3901347	3901370	1	141	12	2	1
chr19	3907171	3907188	0	148	6	1	1
chr19	3909804	3909815	0	119	35	1	1
chr19	3917362	3917393	5	117	32	3	2
chr19	3917826	3917841	0	138	16	1	1
chr19	3922313	3922327	0	125	29	1	1
chr19	3927277	3927294	0	143	11	1	1
chr19	3927456	3927467	0	127	27	1	1
chr19	3927630	3927641	0	144	10	1	1
chr19	3928703	3928750	1	44	109	3	2
chr19	3934930	3934941	0	63	91	1	1
chr19	3934986	3935007	1	49	104	2	1
chr19	3935112	3935123	0	24	130	1	1
chr19	3937628	3937667	22	97	35	6	3
chr19	3938752	3938807	4	18	132	2	1
chr19	3939794	3939805	0	120	34	1	1
chr19	3940230	3940245	0	151	3	1	1
chr19	3940962	3940987	4	84	66	3	1
chr19	3940987	3941012	11	78	65	4	1
chr19	3945395	3945410	0	121	33	1	1
chr19	3945601	3945616	0	150	4	1	1
chr19	3945642	3945656	0	142	12	1	1
chr19	3948660	3948671	0	150	4	1	1
chr19	3950538	3950549	0	152	2	1	1
chr19	3953409	3953420	0	103	51	1	1
chr19	3953621	3953632	0	139	15	1	1
chr19	3954021	3954052	0	149	5	2	2
chr19	3955541	3955552	4	75	75	4	1
chr19	3956136	3956147	0	139	15	1	1
chr19	3956990	3957001	0	76	78	1	1
chr19	3957001	3957075	22	11	121	10	2
chr19	3957076	3957126	8	6	140	6	1
chr19	3958806	3958829	0	150	4	1	1
chr19	3960383	3960420	3	32	119	4	1
chr19	3961257	3961277	1	133	20	2	1
chr19	3964206	3964225	1	84	69	2	1
chr19	3964722	3964767	7	11	136	5	2
chr19	3967870	3967881	29	57	68	2	1
chr19	3972121	3972162	13	31	110	5	1
chr19	3972162	3972199	14	83	57	6	1
chr19	3973068	3973083	0	142	12	1	1
chr19	3978315	3978364	0	9	145	2	2
chr19	3979625	3979642	0	144	10	1	1
chr19	3983074	3983093	0	141	13	1	1
chr19	3983587	3983601	0	66	88	1	1
chr19	3984941	3984952	0	139	15	1	1
chr19	3990109	3990128	0	145	9	1	1
chr19	3990762	3990773	0	151	3	1	1
chr19	3991816	3991835	0	154	0	1	1
chr19	3994092	3994115	1	138	15	2	1
chr19	3995062	3995073	0	153	1	1	1
chr19	3995686	3995701	2	127	25	3	1
chr19	4002414	4002425	0	139	15	1	1
chr19	4010574	4010589	0	148	6	1	1
chr19	4010813	4010824	0	126	28	1	1
chr19	4013893	4013904	0	149	5	1	1
chr19	4016963	4016974	0	135	19	1	1
chr19	4019997	4020020	1	150	3	2	1
chr19	4020191	4020206	0	144	10	1	1
chr19	4020876	4020891	0	134	20	1	1
chr19	4020911	4020925	0	142	12	1	1
chr19	4020943	4020954	0	117	37	1	1
chr19	4020964	4020991	0	152	2	1	1
chr19	4021422	4021433	0	134	20	1	1
chr19	4022210	4022225	0	73	81	1	1
chr19	4022420	4022435	0	153	1	1	1
chr19	4022742	4022753	0	154	0	1	1
chr19	4022834	4022845	0	154	0	1	1
chr19	4022926	4022937	0	153	1	1	1
chr19	4023018	4023029	0	154	0	1	1
chr19	4023110	4023121	0	153	1	1	1
chr19	4024033	4024056	2	135	17	2	1
chr19	4024057	4024272	0	0	154	0	0
chr19	4024334	4024354	2	142	10	3	1
chr19	4024378	4024395	4	129	21	5	1
chr19	4024512	4024532	7	102	45	4	1
chr19	4024615	4024632	0	141	13	1	1
chr19	4027600	4027611	0	152	2	1	1
chr19	4028671	4028721	6	10	138	5	2
chr19	4029643	4029654	0	129	25	1	1
chr19	4031010	4031027	0	151	3	1	1
chr19	4031157	4031189	4	111	39	3	2
chr19	4031189	4031200	1	115	38	2	1
chr19	4033288	4033309	0	28	126	1	1
chr19	4033597	4033612	2	72	80	3	1
chr19	4033721	4033732	0	100	54	1	1
chr19	4034304	4034315	0	147	7	1	1
chr19	4039766	4039777	2	141	11	3	1
chr19	4039941	4039955	0	152	2	1	1
chr19	4040118	4040129	0	146	8	1	1
chr19	4043208	4043219	0	114	40	1	1
chr19	4043563	4043598	1	51	102	2	1
chr19	4046774	4046799	3	103	48	3	1
chr19	4047843	4047854	0	139	15	1	1
chr19	4048529	4048578	15	26	113	8	2
chr19	4049142	4049157	2	115	37	3	1
chr19	4049539	4049550	0	114	40	1	1
chr19	4050235	4050246	0	146	8	1	1
chr19	4053701	4053730	0	148	6	1	1
chr19	4054303	4054314	0	140	14	1	1
chr19	4054451	4054462	0	146	8	1	1
chr19	4054475	4054489	0	150	4	1	1
chr19	4054760	4054775	0	154	0	1	1
chr19	4059038	4059049	0	153	1	1	1
chr19	4060525	4060536	0	144	10	1	1
chr19	4060939	4060954	0	120	34	1	1
chr19	4065708	4065749	1	133	20	2	1
chr19	4067086	4067097	2	150	2	2	1
chr19	4067485	4067496	0	152	2	1	1
chr19	4067964	4067975	0	148	6	1	1
chr19	4071954	4071988	1	139	14	2	1
chr19	4072066	4072090	0	48	106	1	1
chr19	4073340	4073360	0	135	19	1	1
chr19	4073459	4073498	5	43	106	3	1
chr19	4076766	4076777	0	152	2	1	1
chr19	4077165	4077176	0	143	11	1	1
chr19	4077299	4077318	0	146	8	1	1
chr19	4077319	4077334	0	145	9	1	1
chr19	4078707	4078726	0	108	46	1	1
chr19	4079021	4079032	0	152	2	1	1
chr19	4080228	4080287	2	66	86	3	2
chr19	4082053	4082064	0	5	149	1	1
chr19	4087711	4087734	2	95	57	3	1
chr19	4087932	4087943	0	87	67	1	1
chr19	4092261	4092272	0	31	123	1	1
chr19	4093599	4093613	0	113	41	1	1
chr19	4093770	4093784	0	132	22	1	1
chr19	4094419	4094454	6	55	93	3	1
chr19	4095301	4095316	0	111	43	1	1
chr19	4100588	4100602	0	113	41	1	1
chr19	4116909	4116920	0	151	3	1	1
chr19	4119700	4119715	0	146	8	1	1
chr19	4119715	4119726	0	142	12	1	1
chr19	4122377	4122392	0	129	25	1	1
chr19	4122870	4122881	0	147	7	1	1
chr19	4125491	4125522	18	30	106	6	1
chr19	4128088	4128099	0	105	49	1	1
chr19	4128222	4128233	1	148	5	2	1
chr19	4128616	4128627	0	149	5	1	1
chr19	4128648	4128659	0	148	6	1	1
chr19	4129015	4129030	0	152	2	1	1
chr19	4131309	4131323	0	143	11	1	1
chr19	4134092	4134115	0	104	50	1	1
chr19	4134566	4134581	1	127	26	2	1
chr19	4134934	4134948	0	135	19	1	1
chr19	4135439	4135450	0	145	9	1	1
chr19	4136339	4136358	0	77	77	1	1
chr19	4140941	4140952	0	135	19	1	1
chr19	4145271	4145282	0	132	22	1	1
chr19	4145718	4145732	0	145	9	1	1
chr19	4146977	4146998	8	117	29	4	2
chr19	4148718	4148738	0	141	13	1	1
chr19	4160680	4160699	0	125	29	1	1
chr19	4160900	4160911	0	136	18	1	1
chr19	4167984	4167995	0	149	5	1	1
chr19	4168114	4168125	0	146	8	1	1
chr19	4168619	4168634	1	126	27	2	1
chr19	4169140	4169151	0	132	22	1	1
chr19	4169233	4169244	0	109	45	1	1
chr19	4171045	4171056	0	132	22	1	1
chr19	4173746	4173770	0	145	9	1	1
chr19	4174179	4174194	0	148	6	1	1
chr19	4175255	4175266	0	154	0	1	1
chr19	4175422	4175433	0	154	0	1	1
chr19	4178072	4178086	0	153	1	1	1
chr19	4179820	4179839	0	153	1	1	1
chr19	4181801	4181824	0	130	24	1	1
chr19	4183556	4183579	0	134	20	1	1
chr19	4185952	4185995	13	42	99	8	2
chr19	4189570	4189581	1	151	2	2	1
chr19	4189597	4189608	0	152	2	1	1
chr19	4190168	4190199	5	142	7	3	2
chr19	4190546	4190563	0	63	91	1	1
chr19	4191319	4191338	0	129	25	1	1
chr19	4192067	4192081	0	141	13	1	1
chr19	4199936	4199950	0	135	19	1	1
chr19	4203471	4203534	7	9	138	7	3
chr19	4204100	4204115	0	121	33	1	1
chr19	4207562	4207573	1	65	88	2	1
chr19	4210400	4210414	0	139	15	1	1
chr19	4211751	4211765	0	150	4	1	1
chr19	4214596	4214610	0	149	5	1	1
chr19	4215060	4215084	0	138	16	1	1
chr19	4215440	4215451	0	140	14	1	1
chr19	4215959	4215974	0	73	81	1	1
chr19	4217248	4217259	0	153	1	1	1
chr19	4223405	4223416	0	135	19	1	1
chr19	4225538	4225549	0	148	6	1	1
chr19	4232246	4232293	13	27	114	7	2
chr19	4233128	4233139	0	135	19	1	1
chr19	4235580	4235603	0	127	27	1	1
chr19	4237056	4237091	11	89	54	8	3
chr19	4237362	4237375	1	134	19	2	1
chr19	4238362	4238373	0	154	0	1	1
chr19	4238382	4238393	0	154	0	1	1
chr19	4239752	4239763	0	127	27	1	1
chr19	4241008	4241025	0	141	13	1	1
chr19	4242670	4242685	0	147	7	1	1
chr19	4243586	4243597	0	108	46	1	1
chr19	4243633	4243700	2	1	151	2	1
chr19	4243800	4243819	0	144	10	1	1
chr19	4247437	4247448	0	136	18	1	1
chr19	4249016	4249027	0	137	17	1	1
chr19	4250670	4250693	0	41	113	1	1
chr19	4251099	4251113	0	149	5	1	1
chr19	4251801	4251812	1	144	9	2	1
chr19	4252016	4252027	0	148	6	1	1
chr19	4252366	4252380	0	143	11	1	1
chr19	4252395	4252422	0	144	10	2	2
chr19	4253128	4253143	1	141	12	2	1
chr19	4255457	4255488	1	146	7	2	1
chr19	4256973	4256987	0	117	37	1	1
chr19	4257013	4257024	0	131	23	1	1
chr19	4258877	4258894	0	143	11	1	1
chr19	4259314	4259325	0	106	48	1	1
chr19	4259507	4259518	0	142	12	1	1
chr19	4259521	4259536	0	146	8	1	1
chr19	4259941	4259954	0	143	11	1	1
chr19	4261004	4261063	2	7	145	5	3
chr19	4261854	4261869	0	120	34	1	1
chr19	4262089	4262100	0	147	7	1	1
chr19	4265744	4265761	1	147	6	2	1
chr19	4265760	4265777	0	144	10	1	1
chr19	4270268	4270279	0	133	21	1	1
chr19	4272755	4272766	0	143	11	1	1
chr19	4274306	4274317	0	154	0	1	1
chr19	4275438	4275449	0	148	6	1	1
chr19	4276942	4276953	0	152	2	1	1
chr19	4277156	4277167	3	139	12	4	1
chr19	4277690	4277701	0	145	9	1	1
chr19	4277960	4277971	0	145	9	1	1
chr19	4278279	4278290	0	120	34	1	1
chr19	4278380	4278441	0	0	154	0	0
chr19	4279146	4279160	0	150	4	1	1
chr19	4283953	4283964	0	133	21	1	1
chr19	4288211	4288384	3	0	151	2	0
chr19	4294394	4294409	0	127	27	1	1
chr19	4295025	4295068	1	8	145	3	2
chr19	4297145	4297156	0	26	128	1	1
chr19	4298229	4298244	0	129	25	1	1
chr19	4300174	4300187	5	134	15	3	2
chr19	4300863	4300878	17	4	133	3	1
chr19	4304075	4304089	0	122	32	1	1
chr19	4304938	4304949	0	142	12	1	1
chr19	4305354	4305381	3	117	34	3	2
chr19	4306018	4306032	0	77	77	1	1
chr19	4306055	4306069	0	77	77	1	1
chr19	4306078	4306092	0	76	78	1	1
chr19	4306114	4306125	0	53	101	1	1
chr19	4306233	4306247	2	38	114	3	2
chr19	4306247	4306261	2	24	128	3	2
chr19	4306286	4306297	0	35	119	1	1
chr19	4307827	4307846	0	77	77	1	1
chr19	4308194	4308251	1	1	152	2	1
chr19	4309145	4309159	0	137	17	1	1
chr19	4309166	4309185	3	142	9	3	2
chr19	4309611	4309626	0	146	8	1	1
chr19	4310384	4310463	2	4	148	3	1
chr19	4310685	4310724	3	64	87	4	2
chr19	4312009	4312022	8	63	83	3	1
chr19	4312189	4312200	0	127	27	1	1
chr19	4312711	4312726	41	98	15	2	1
chr19	4314156	4314187	7	57	90	5	1
chr19	4317793	4317804	5	130	19	3	2
chr19	4318835	4318846	1	125	28	2	1
chr19	4326655	4326670	0	142	12	1	1
chr19	4327475	4327486	0	141	13	1	1
chr19	4328656	4328667	0	141	13	1	1
chr19	4330946	4330957	0	148	6	1	1
chr19	4336591	4336614	5	136	13	4	2
chr19	4337681	4337700	4	141	9	3	2
chr19	4338846	4338865	0	141	13	1	1
chr19	4339082	4339101	0	89	65	1	1
chr19	4340846	4340860	0	149	5	1	1
chr19	4342132	4342143	11	101	42	5	2
chr19	4344025	4344036	0	121	33	1	1
chr19	4347043	4347102	5	91	58	5	3
chr19	4348137	4348164	4	129	21	3	2
chr19	4349023	4349034	1	74	79	2	1
chr19	4354013	4354024	0	151	3	1	1
chr19	4354194	4354205	0	132	22	1	1
chr19	4356686	4356699	0	144	10	1	1
chr19	4360963	4360974	0	118	36	1	1
chr19	4365292	4365319	0	138	16	1	1
chr19	4365458	4365472	0	136	18	1	1
chr19	4366708	4366722	0	153	1	1	1
chr19	4368002	4368013	0	149	5	1	1
chr19	4368126	4368149	13	126	15	3	2
chr19	4369278	4369302	0	154	0	1	1
chr19	4372149	4372166	1	42	111	3	2
chr19	4372221	4372235	0	119	35	1	1
chr19	4373691	4373706	0	153	1	1	1
chr19	4374673	4374688	0	150	4	1	1
chr19	4376595	4376618	0	124	30	1	1
chr19	4379095	4379140	4	13	137	3	1
chr19	4379404	4379427	4	105	45	3	2
chr19	4379857	4379868	0	136	18	1	1
chr19	4380500	4380511	0	154	0	1	1
chr19	4381440	4381451	0	152	2	1	1
chr19	4383799	4383810	0	87	67	1	1
chr19	4386396	4386411	0	106	48	1	1
chr19	4388427	4388442	0	79	75	1	1
chr19	4390558	4390569	0	149	5	1	1
chr19	4390786	4390801	0	144	10	1	1
chr19	4390827	4390838	0	94	60	1	1
chr19	4391346	4391357	0	142	12	1	1
chr19	4391986	4392039	2	79	73	3	2
chr19	4393366	4393393	5	142	7	4	2
chr19	4395373	4395386	0	152	2	1	1
chr19	4396975	4396995	1	131	22	2	1
chr19	4397914	4397925	0	141	13	1	1
chr19	4401332	4401343	0	89	65	1	1
chr19	4401628	4401643	0	154	0	1	1
chr19	4403306	4403329	0	77	77	1	1
chr19	4405787	4405816	4	146	4	3	2
chr19	4407970	4407981	1	124	29	2	1
chr19	4409468	4409479	0	148	6	1	1
chr19	4409906	4409921	0	77	77	1	1
chr19	4411182	4411193	0	98	56	1	1
chr19	4415248	4415267	0	148	6	1	1
chr19	4416583	4416594	0	149	5	1	1
chr19	4418202	4418213	3	122	29	3	2
chr19	4418646	4418661	0	153	1	1	1
chr19	4418875	4418894	61	67	26	4	1
chr19	4419159	4419170	0	147	7	1	1
chr19	4421316	4421327	0	109	45	1	1
chr19	4422027	4422038	0	96	58	1	1
chr19	4423635	4423659	4	134	16	3	2
chr19	4424432	4424471	13	34	107	11	3
chr19	4427213	4427230	11	114	29	4	2
chr19	4427514	4427525	0	102	52	1	1
chr19	4428358	4428369	1	60	93	2	1
chr19	4428554	4428565	0	67	87	1	1
chr19	4431219	4431230	0	151	3	1	1
chr19	4433391	4433402	0	95	59	1	1
chr19	4435162	4435173	0	153	1	1	1
chr19	4437206	4437217	6	115	33	4	1
chr19	4437219	4437230	7	84	63	5	2
chr19	4437536	4437547	0	142	12	1	1
chr19	4437814	4437847	13	44	97	10	3
chr19	4448274	4448285	0	122	32	1	1
chr19	4448573	4448584	0	108	46	1	1
chr19	4448915	4448946	0	140	14	1	1
chr19	4448990	4449001	0	151	3	1	1
chr19	4450161	4450187	1	114	39	2	1
chr19	4450396	4450407	0	135	19	1	1
chr19	4451066	4451077	0	152	2	1	1
chr19	4451149	4451160	0	152	2	1	1
chr19	4451409	4451423	0	151	3	1	1
chr19	4451836	4451885	6	13	135	7	2
chr19	4453265	4453276	0	143	11	1	1
chr19	4453309	4453320	0	132	22	1	1
chr19	4454066	4454077	0	111	43	1	1
chr19	4454987	4454998	0	153	1	1	1
chr19	4455082	4455093	0	150	4	1	1
chr19	4458062	4458073	0	122	32	1	1
chr19	4458281	4458292	0	106	48	1	1
chr19	4458479	4458534	0	1	153	1	1
chr19	4460980	4461007	12	85	57	5	2
chr19	4461243	4461262	0	152	2	1	1
chr19	4461590	4461601	0	153	1	1	1
chr19	4461604	4461615	0	150	4	1	1
chr19	4464363	4464374	0	149	5	1	1
chr19	4464725	4464739	0	148	6	1	1
chr19	4464817	4464828	0	151	3	1	1
chr19	4465607	4465624	0	140	14	1	1
chr19	4468272	4468421	0	0	154	0	0
chr19	4470908	4470919	0	143	11	1	1
chr19	4473520	4473535	2	92	60	3	1
chr19	4473541	4473566	34	76	44	9	1
chr19	4473567	4473610	27	23	104	7	1
chr19	4476107	4476121	1	94	59	2	1
chr19	4477650	4477665	0	41	113	1	1
chr19	4477758	4477771	1	45	108	2	1
chr19	4477959	4477970	0	134	20	1	1
chr19	4478571	4478582	0	75	79	1	1
chr19	4480771	4480790	0	87	67	1	1
chr19	4481118	4481173	2	44	108	4	2
chr19	4481762	4481777	1	144	9	2	1
chr19	4482246	4482273	42	60	52	4	1
chr19	4486158	4486169	0	137	17	1	1
chr19	4486171	4486210	47	78	29	5	2
chr19	4486213	4486236	54	85	15	4	2
chr19	4487161	4487172	0	149	5	1	1
chr19	4487323	4487337	0	140	14	1	1
chr19	4488732	4488751	0	145	9	1	1
chr19	4489058	4489071	1	135	18	2	1
chr19	4489119	4489132	0	133	21	1	1
chr19	4492276	4492309	11	38	105	8	2
chr19	4493448	4493481	10	46	98	8	2
chr19	4493594	4493614	0	82	72	1	1
chr19	4496598	4496609	35	39	80	6	1
chr19	4499439	4499478	11	51	92	6	1
chr19	4499691	4499702	0	139	15	1	1
chr19	4500045	4500108	16	0	138	8	0
chr19	4501308	4501327	0	149	5	1	1
chr19	4504138	4504149	3	91	60	4	1
chr19	4504272	4504307	1	14	139	2	1
chr19	4504316	4504367	4	21	129	3	1
chr19	4507022	4507049	3	138	13	3	2
chr19	4507182	4507217	1	127	26	2	1
chr19	4508932	4508943	0	54	100	1	1
chr19	4509469	4509486	3	65	86	4	1
chr19	4511922	4511933	0	147	7	1	1
chr19	4512723	4512764	6	41	107	4	2
chr19	4514111	4514122	0	147	7	1	1
chr19	4515154	4515169	0	152	2	1	1
chr19	4516747	4516798	3	3	148	5	2
chr19	4518595	4518606	0	125	29	1	1
chr19	4518785	4518796	0	154	0	1	1
chr19	4520428	4520443	0	152	2	1	1
chr19	4520986	4520997	0	141	13	1	1
chr19	4522665	4522679	0	154	0	1	1
chr19	4522864	4522879	17	99	38	2	1
chr19	4522908	4522919	1	134	19	2	1
chr19	4523337	4523348	0	153	1	1	1
chr19	4523905	4523922	1	151	2	2	1
chr19	4526059	4526070	0	154	0	1	1
chr19	4529651	4529665	0	138	16	1	1
chr19	4529798	4529809	0	119	35	1	1
chr19	4531677	4531688	0	147	7	1	1
chr19	4538278	4538289	0	150	4	1	1
chr19	4539018	4539029	0	145	9	1	1
chr19	4542571	4542582	0	153	1	1	1
chr19	4543071	4543108	10	60	84	4	2
chr19	4547843	4547864	6	127	21	4	2
chr19	4548578	4548592	0	146	8	1	1
chr19	4548618	4548629	0	147	7	1	1
chr19	4549228	4549252	3	128	23	3	2
chr19	4551627	4551642	0	153	1	1	1
chr19	4553465	4553476	0	154	0	1	1
chr19	4555730	4555749	0	121	33	1	1
chr19	4561668	4561683	0	142	12	1	1
chr19	4563098	4563109	0	152	2	1	1
chr19	4564963	4564998	4	147	3	3	2
chr19	4565223	4565274	9	47	98	7	3
chr19	4568784	4568801	27	74	53	2	1
chr19	4568819	4568862	4	80	70	5	2
chr19	4571355	4571369	0	125	29	1	1
chr19	4572287	4572316	9	88	57	5	2
chr19	4572837	4572848	0	148	6	1	1
chr19	4573492	4573519	0	123	31	1	1
chr19	4573646	4573660	0	144	10	1	1
chr19	4574314	4574343	4	128	22	3	2
chr19	4578914	4578925	0	149	5	1	1
chr19	4582436	4582447	0	150	4	1	1
chr19	4582708	4582719	2	120	32	3	1
chr19	4583393	4583404	0	125	29	1	1
chr19	4586271	4586302	4	142	8	3	2
chr19	4588858	4588869	0	153	1	1	1
chr19	4591376	4591395	0	133	21	1	1
chr19	4591409	4591423	0	130	24	1	1
chr19	4594554	4594593	7	23	124	6	2
chr19	4595099	4595140	30	100	24	4	1
chr19	4595410	4595425	1	152	1	2	1
chr19	4595758	4595803	23	34	97	8	2
chr19	4595803	4595830	6	116	32	3	1
chr19	4596091	4596102	0	154	0	1	1
chr19	4609238	4609249	0	151	3	1	1
chr19	4615154	4615165	0	143	11	1	1
chr19	4620407	4620418	0	140	14	1	1
chr19	4627624	4627638	0	154	0	1	1
chr19	4630478	4630492	0	77	77	1	1
chr19	4631366	4631377	0	150	4	1	1
chr19	4633755	4633800	10	30	114	5	2
chr19	4634613	4634624	0	145	9	1	1
chr19	4634803	4634866	8	21	125	3	1
chr19	4635271	4635282	0	153	1	1	1
chr19	4636390	4636413	4	150	0	3	2
chr19	4639381	4639395	0	92	62	1	1
chr19	4639557	4639568	0	83	71	1	1
chr19	4641047	4641092	34	11	109	10	2
chr19	4643807	4643824	0	154	0	1	1
chr19	4644771	4644786	1	136	17	2	1
chr19	4647806	4647821	0	141	13	1	1
chr19	4648293	4648304	0	144	10	1	1
chr19	4650989	4651004	0	144	10	1	1
chr19	4653823	4653842	5	140	9	4	2
chr19	4655889	4655903	0	137	17	1	1
chr19	4656058	4656069	4	145	5	3	2
chr19	4656577	4656588	0	140	14	1	1
chr19	4657101	4657112	0	145	9	1	1
chr19	4657818	4657829	0	151	3	1	1
chr19	4658716	4658727	0	153	1	1	1
chr19	4658958	4658969	0	120	34	1	1
chr19	4659149	4659168	4	142	8	3	2
chr19	4659603	4659627	3	121	30	3	2
chr19	4661953	4661980	61	84	9	2	1
chr19	4665813	4665869	7	119	28	5	3
chr19	4668541	4668560	0	154	0	1	1
chr19	4672722	4672736	0	148	6	1	1
chr19	4676589	4676609	1	113	40	2	1
chr19	4676611	4676670	6	75	73	8	4
chr19	4678719	4678730	0	142	12	1	1
chr19	4680618	4680645	7	84	63	5	2
chr19	4683162	4683185	0	140	14	1	1
chr19	4684461	4684472	0	91	63	1	1
chr19	4690648	4690659	0	150	4	1	1
chr19	4692178	4692222	6	123	25	5	2
chr19	4693631	4693646	1	139	14	2	1
chr19	4694599	4694610	0	144	10	1	1
chr19	4695075	4695089	0	138	16	1	1
chr19	4697605	4697632	4	145	5	3	2
chr19	4705346	4705375	0	142	12	1	1
chr19	4706610	4706625	0	103	51	1	1
chr19	4713422	4713437	0	145	9	1	1
chr19	4716053	4716068	0	86	68	1	1
chr19	4717222	4717233	0	148	6	1	1
chr19	4717833	4717844	0	142	12	1	1
chr19	4717966	4717977	0	123	31	1	1
chr19	4718397	4718408	0	136	18	1	1
chr19	4719338	4719352	4	142	8	3	2
chr19	4722922	4722937	1	136	17	2	1
chr19	4728555	4728566	1	102	51	2	1
chr19	4729933	4729944	0	141	13	1	1
chr19	4730822	4730837	0	128	26	1	1
chr19	4730836	4730851	0	126	28	1	1
chr19	4736797	4736836	11	53	90	4	1
chr19	4743500	4743511	0	142	12	1	1
chr19	4744096	4744113	0	149	5	1	1
chr19	4744913	4744924	0	119	35	1	1
chr19	4745182	4745193	0	152	2	1	1
chr19	4746834	4746845	0	151	3	1	1
chr19	4749437	4749448	0	151	3	1	1
chr19	4754702	4754716	0	150	4	1	1
chr19	4755240	4755255	0	146	8	1	1
chr19	4757886	4757897	0	150	4	1	1
chr19	4759721	4759740	0	143	11	1	1
chr19	4762260	4762271	0	152	2	1	1
chr19	4764934	4764945	0	153	1	1	1
chr19	4769825	4769836	0	152	2	1	1
chr19	4771420	4771431	0	153	1	1	1
chr19	4772022	4772037	0	151	3	1	1
chr19	4775982	4776001	0	154	0	1	1
chr19	4776646	4776701	0	0	154	0	0
chr19	4780472	4780483	0	143	11	1	1
chr19	4786440	4786463	0	149	5	1	1
chr19	4787271	4787282	0	145	9	1	1
chr19	4787579	4787590	0	141	13	1	1
chr19	4790870	4790907	7	57	90	6	2
chr19	4792238	4792267	9	76	69	5	3
chr19	4792899	4792910	0	84	70	1	1
chr19	4793425	4793442	0	77	77	1	1
chr19	4795532	4795543	0	150	4	1	1
chr19	4797159	4797183	0	146	8	1	1
chr19	4798349	4798360	0	137	17	1	1
chr19	4798734	4798745	0	153	1	1	1
chr19	4799845	4799856	52	56	46	7	1
chr19	4799877	4799898	13	40	101	7	2
chr19	4799904	4799915	1	114	39	2	1
chr19	4808381	4808392	1	133	20	2	1
chr19	4808692	4808703	0	118	36	1	1
chr19	4812168	4812179	0	141	13	1	1
chr19	4812960	4812971	0	107	47	1	1
chr19	4816126	4816137	0	7	147	1	1
chr19	4821120	4821131	0	116	38	1	1
chr19	4821265	4821276	27	70	57	3	1
chr19	4824299	4824314	1	139	14	2	1
chr19	4826881	4826892	0	146	8	1	1
chr19	4827285	4827304	0	137	17	1	1
chr19	4827364	4827375	0	144	10	1	1
chr19	4832966	4832981	0	147	7	1	1
chr19	4833808	4833819	51	86	17	4	2
chr19	4834067	4834081	0	152	2	1	1
chr19	4834462	4834481	2	139	13	3	2
chr19	4834851	4834864	1	137	16	2	1
chr19	4835161	4835176	0	116	38	1	1
chr19	4837810	4837825	1	150	3	2	1
chr19	4839687	4839698	0	152	2	1	1
chr19	4843407	4843421	0	145	9	1	1
chr19	4843430	4843444	0	87	67	1	1
chr19	4846196	4846207	0	126	28	1	1
chr19	4849099	4849114	1	124	29	2	1
chr19	4849138	4849149	0	136	18	1	1
chr19	4849231	4849245	0	141	13	1	1
chr19	4850765	4850806	5	23	126	5	2
chr19	4851000	4851033	16	52	86	7	2
chr19	4853660	4853687	3	99	52	4	2
chr19	4857671	4857682	0	145	9	1	1
chr19	4857761	4857774	0	149	5	1	1
chr19	4864775	4864795	0	144	10	1	1
chr19	4865665	4865679	0	85	69	2	2
chr19	4866484	4866495	0	90	64	1	1
chr19	4866834	4866863	7	63	84	5	2
chr19	4868216	4868263	11	20	123	7	2
chr19	4869466	4869477	0	153	1	1	1
chr19	4873838	4873857	0	135	19	1	1
chr19	4875034	4875045	0	143	11	1	1
chr19	4876537	4876554	0	34	120	1	1
chr19	4881466	4881485	0	151	3	1	1
chr19	4881997	4882008	0	145	9	1	1
chr19	4884650	4884670	0	121	33	1	1
chr19	4884779	4884804	24	36	94	10	1
chr19	4885407	4885434	0	125	29	1	1
chr19	4888113	4888124	0	142	12	1	1
chr19	4888474	4888497	0	8	146	2	2
chr19	4888668	4888682	0	67	87	1	1
chr19	4890360	4890371	0	147	7	1	1
chr19	4890467	4890478	0	148	6	1	1
chr19	4893538	4893549	0	154	0	1	1
chr19	4894076	4894087	0	79	75	1	1
chr19	4894697	4894708	0	149	5	1	1
chr19	4896200	4896227	5	81	68	5	2
chr19	4898926	4898953	3	144	7	3	2
chr19	4899103	4899114	0	141	13	1	1
chr19	4899561	4899588	2	141	11	3	2
chr19	4902070	4902081	0	134	20	1	1
chr19	4902450	4902465	0	143	11	1	1
chr19	4905515	4905526	0	144	10	1	1
chr19	4905540	4905555	0	146	8	1	1
chr19	4905937	4905960	1	118	35	2	1
chr19	4906261	4906296	3	123	28	4	3
chr19	4908342	4908353	0	153	1	1	1
chr19	4908373	4908384	0	147	7	1	1
chr19	4908874	4908888	0	151	3	1	1
chr19	4911926	4911939	1	145	8	2	1
chr19	4913122	4913145	8	101	45	6	2
chr19	4918850	4918873	0	76	78	1	1
chr19	4918889	4918904	0	95	59	1	1
chr19	4920022	4920033	0	103	51	1	1
chr19	4920249	4920290	13	29	112	7	1
chr19	4921554	4921601	1	105	48	3	2
chr19	4921748	4921779	10	34	110	7	2
chr19	4923305	4923316	0	148	6	1	1
chr19	4924261	4924275	0	142	12	1	1
chr19	4925153	4925164	0	106	48	1	1
chr19	4925377	4925388	0	83	71	1	1
chr19	4926635	4926662	4	102	48	4	2
chr19	4930075	4930086	0	131	23	1	1
chr19	4931782	4931793	0	153	1	1	1
chr19	4931898	4931909	0	152	2	1	1
chr19	4934629	4934652	0	24	130	1	1
chr19	4941057	4941068	0	128	26	1	1
chr19	4942499	4942510	0	154	0	1	1
chr19	4944243	4944284	9	98	47	8	4
chr19	4945043	4945072	11	67	76	5	2
chr19	4949308	4949333	46	43	65	4	1
chr19	4952461	4952475	0	150	4	1	1
chr19	4953799	4953814	0	143	11	1	1
chr19	4956221	4956235	0	140	14	1	1
chr19	4956253	4956264	0	142	12	1	1
chr19	4956497	4956516	0	102	52	1	1
chr19	4957169	4957180	0	153	1	1	1
chr19	4957403	4957418	0	152	2	1	1
chr19	4959246	4959281	12	58	84	6	2
chr19	4960151	4960165	51	97	6	2	1
chr19	4960553	4960564	0	152	2	1	1
chr19	4967192	4967207	0	68	86	1	1
chr19	4968905	4968916	0	80	74	1	1
chr19	4969025	4969042	4	47	103	2	1
chr19	4969866	4969877	0	134	20	1	1
chr19	4970079	4970094	0	151	3	1	1
chr19	4970767	4970778	35	20	99	2	1
chr19	4970789	4970816	3	144	7	3	2
chr19	4974876	4974891	4	91	59	5	2
chr19	4975555	4975566	0	128	26	1	1
chr19	4975804	4975851	1	13	140	3	2
chr19	4977761	4977772	0	138	16	1	1
chr19	4979627	4979646	0	125	29	1	1
chr19	4980256	4980273	1	108	45	2	1
chr19	4982467	4982478	1	93	60	2	1
chr19	4982759	4982770	1	152	1	2	1
chr19	4982862	4982873	0	150	4	1	1
chr19	4982921	4982932	0	145	9	1	1
chr19	4985107	4985120	1	84	69	2	1
chr19	4988151	4988168	0	153	1	1	1
chr19	4993200	4993214	0	154	0	1	1
chr19	4993300	4993347	15	40	99	7	2
chr19	4997495	4997506	0	153	1	1	1
chr19	5003599	5003610	0	145	9	1	1
chr19	5004165	5004176	0	150	4	1	1
chr19	5006005	5006016	0	151	3	1	1
chr19	5006066	5006081	0	154	0	1	1
chr19	5010650	5010661	0	111	43	1	1
chr19	5011646	5011673	2	130	22	3	1
chr19	5011889	5011900	28	46	80	6	2
chr19	5014108	5014119	0	148	6	1	1
chr19	5015191	5015202	0	146	8	1	1
chr19	5016458	5016469	0	101	53	1	1
chr19	5020195	5020206	0	133	21	1	1
chr19	5021087	5021106	0	146	8	1	1
chr19	5025045	5025056	0	130	24	1	1
chr19	5026851	5026862	1	139	14	2	1
chr19	5029728	5029742	0	153	1	1	1
chr19	5030178	5030233	0	1	153	1	1
chr19	5032849	5032860	0	131	23	1	1
chr19	5033404	5033415	0	117	37	1	1
chr19	5035626	5035637	0	146	8	1	1
chr19	5035761	5035772	0	145	9	1	1
chr19	5035829	5035840	0	153	1	1	1
chr19	5036743	5036754	0	153	1	1	1
chr19	5036754	5036765	0	154	0	1	1
chr19	5036892	5036903	0	144	10	1	1
chr19	5037838	5037849	0	136	18	1	1
chr19	5055316	5055327	0	149	5	1	1
chr19	5058971	5058982	0	150	4	1	1
chr19	5060636	5060661	14	76	64	5	2
chr19	5060985	5061000	1	110	43	2	1
chr19	5061438	5061449	0	142	12	1	1
chr19	5061913	5061924	0	151	3	1	1
chr19	5063142	5063153	0	123	31	1	1
chr19	5066386	5066397	0	129	25	1	1
chr19	5066775	5066794	10	107	37	2	1
chr19	5066909	5066928	1	88	65	2	1
chr19	5076285	5076296	0	131	23	1	1
chr19	5076707	5076724	0	150	4	1	1
chr19	5077027	5077038	2	139	13	3	1
chr19	5077226	5077237	0	114	40	1	1
chr19	5077507	5077522	3	94	57	3	1
chr19	5077687	5077698	3	58	93	3	1
chr19	5078067	5078078	0	131	23	1	1
chr19	5078159	5078172	0	135	19	1	1
chr19	5083496	5083535	12	39	103	4	1
chr19	5084633	5084664	9	59	86	6	2
chr19	5087020	5087035	0	115	39	1	1
chr19	5088101	5088112	0	135	19	1	1
chr19	5091347	5091361	0	136	18	1	1
chr19	5094937	5094970	9	82	63	6	2
chr19	5104060	5104074	0	141	13	1	1
chr19	5107288	5107299	0	140	14	1	1
chr19	5114945	5114956	0	112	42	1	1
chr19	5115357	5115374	0	149	5	1	1
chr19	5115456	5115475	0	144	10	1	1
chr19	5119908	5119922	0	118	36	1	1
chr19	5122629	5122643	0	145	9	1	1
chr19	5124504	5124515	0	129	25	1	1
chr19	5124537	5124548	0	133	21	1	1
chr19	5125118	5125129	0	148	6	1	1
chr19	5125434	5125445	0	138	16	1	1
chr19	5126755	5126774	0	154	0	1	1
chr19	5127776	5127787	0	147	7	1	1
chr19	5127932	5127947	0	152	2	1	1
chr19	5131577	5131588	0	114	40	1	1
chr19	5136236	5136250	0	143	11	1	1
chr19	5142938	5142997	1	3	150	2	1
chr19	5149697	5149716	1	72	81	2	1
chr19	5151568	5151579	0	133	21	1	1
chr19	5159750	5159769	0	142	12	1	1
chr19	5160219	5160234	0	132	22	1	1
chr19	5163123	5163138	0	145	9	1	1
chr19	5163470	5163509	4	109	41	3	2
chr19	5163840	5163855	0	127	27	1	1
chr19	5165649	5165688	10	47	97	5	1
chr19	5167366	5167399	7	78	69	4	1
chr19	5168338	5168371	8	61	85	6	2
chr19	5170204	5170227	1	141	12	2	1
chr19	5172757	5172768	0	141	13	1	1
chr19	5173236	5173247	0	145	9	1	1
chr19	5176169	5176186	0	146	8	1	1
chr19	5176514	5176525	0	116	38	1	1
chr19	5179478	5179493	0	151	3	1	1
chr19	5180515	5180534	0	116	38	1	1
chr19	5180754	5180765	0	152	2	1	1
chr19	5181039	5181053	0	144	10	1	1
chr19	5181062	5181073	0	138	16	1	1
chr19	5183034	5183045	0	145	9	1	1
chr19	5183046	5183065	0	142	12	1	1
chr19	5183069	5183080	1	100	53	2	1
chr19	5184537	5184548	0	153	1	1	1
chr19	5186596	5186655	0	0	154	0	0
chr19	5187781	5187812	1	132	21	2	1
chr19	5187869	5187883	0	139	15	1	1
chr19	5189458	5189469	0	132	22	1	1
chr19	5189560	5189584	0	140	14	2	2
chr19	5190568	5190599	6	94	54	3	1
chr19	5192227	5192264	7	30	117	6	2
chr19	5192264	5192275	3	132	19	4	1
chr19	5193649	5193676	1	98	55	2	1
chr19	5196186	5196245	15	53	86	8	4
chr19	5196247	5196298	4	1	149	2	1
chr19	5196650	5196661	0	154	0	1	1
chr19	5197495	5197506	0	154	0	1	1
chr19	5200656	5200667	0	151	3	1	1
chr19	5200982	5201021	6	109	39	6	3
chr19	5201312	5201383	0	0	154	0	0
chr19	5202850	5202864	0	145	9	1	1
chr19	5203727	5203741	0	145	9	1	1
chr19	5204079	5204092	1	119	34	2	1
chr19	5204991	5205040	2	1	151	3	1
chr19	5205106	5205167	0	0	154	0	0
chr19	5205219	5205260	1	0	153	1	0
chr19	5205313	5205362	0	0	154	0	0
chr19	5205585	5205600	0	70	84	1	1
chr19	5206576	5206603	2	140	12	3	2
chr19	5207938	5207949	0	154	0	1	1
chr19	5210505	5210516	0	139	15	1	1
chr19	5210601	5210612	0	139	15	1	1
chr19	5210617	5210636	0	136	18	1	1
chr19	5210725	5210736	0	128	26	1	1
chr19	5211731	5211742	0	132	22	1	1
chr19	5212381	5212436	7	36	111	7	3
chr19	5212824	5212835	0	154	0	1	1
chr19	5217347	5217370	0	128	26	1	1
chr19	5220177	5220188	0	142	12	1	1
chr19	5220738	5220749	0	117	37	1	1
chr19	5222838	5222879	15	39	100	9	3
chr19	5225711	5225722	0	137	17	1	1
chr19	5226076	5226087	0	141	13	1	1
chr19	5227873	5227900	0	148	6	1	1
chr19	5228221	5228232	2	134	18	2	1
chr19	5229415	5229434	0	110	44	1	1
chr19	5230021	5230032	0	132	22	1	1
chr19	5234993	5235004	0	147	7	1	1
chr19	5235182	5235193	0	150	4	1	1
chr19	5237668	5237679	0	121	33	1	1
chr19	5237686	5237703	0	104	50	1	1
chr19	5241042	5241061	0	150	4	1	1
chr19	5244236	5244260	3	148	3	3	2
chr19	5244845	5244868	0	37	117	1	1
chr19	5245246	5245261	0	147	7	1	1
chr19	5245780	5245791	0	149	5	1	1
chr19	5246088	5246099	0	135	19	1	1
chr19	5246812	5246867	10	80	64	7	4
chr19	5247600	5247629	0	149	5	1	1
chr19	5248278	5248289	0	143	11	1	1
chr19	5249210	5249245	22	34	98	6	1
chr19	5249248	5249281	22	26	106	10	2
chr19	5249712	5249726	0	148	6	1	1
chr19	5251010	5251029	0	143	11	1	1
chr19	5252788	5252799	0	93	61	1	1
chr19	5255892	5255903	1	108	45	2	1
chr19	5256358	5256385	2	128	24	3	1
chr19	5256625	5256644	3	101	50	2	1
chr19	5256881	5256965	4	11	139	5	2
chr19	5257851	5257862	0	131	23	1	1
chr19	5258025	5258040	0	81	73	1	1
chr19	5258598	5258627	17	40	97	5	2
chr19	5258626	5258641	2	143	9	2	1
chr19	5259695	5259742	0	82	72	1	1
chr19	5259915	5259947	0	119	35	1	1
chr19	5260277	5260292	0	128	26	1	1
chr19	5262043	5262057	0	152	2	1	1
chr19	5262071	5262082	0	150	4	1	1
chr19	5262248	5262293	5	5	144	4	1
chr19	5262629	5262644	1	137	16	2	1
chr19	5263307	5263338	11	47	96	2	1
chr19	5264313	5264324	0	131	23	1	1
chr19	5264556	5264570	0	136	18	1	1
chr19	5265214	5265225	0	148	6	1	1
chr19	5265430	5265441	0	132	22	1	1
chr19	5265646	5265657	0	126	28	1	1
chr19	5265665	5265689	1	133	20	2	1
chr19	5269793	5269807	0	153	1	1	1
chr19	5270826	5270837	3	144	7	3	2
chr19	5271261	5271272	0	140	14	1	1
chr19	5273891	5273904	0	126	28	1	1
chr19	5274534	5274549	0	136	18	1	1
chr19	5277886	5277913	6	87	61	3	1
chr19	5279426	5279437	0	136	18	1	1
chr19	5279521	5279535	0	146	8	1	1
chr19	5279592	5279603	0	144	10	1	1
chr19	5280335	5280346	2	40	112	2	1
chr19	5280355	5280414	0	0	154	0	0
chr19	5281786	5281805	0	112	42	1	1
chr19	5283555	5283566	14	33	107	3	1
chr19	5284417	5284436	0	110	44	1	1
chr19	5285157	5285174	0	113	41	1	1
chr19	5289180	5289194	0	141	13	1	1
chr19	5289507	5289532	3	93	58	3	1
chr19	5291834	5291868	2	133	19	2	1
chr19	5294923	5294962	0	4	150	1	1
chr19	5298309	5298328	0	141	13	1	1
chr19	5301496	5301511	0	124	30	1	1
chr19	5303031	5303045	0	142	12	1	1
chr19	5303285	5303299	0	113	41	1	1
chr19	5305763	5305774	0	141	13	1	1
chr19	5305850	5305861	3	89	62	3	2
chr19	5308384	5308398	22	45	87	3	1
chr19	5308397	5308450	7	45	102	8	3
chr19	5309318	5309329	0	128	26	1	1
chr19	5309547	5309558	0	151	3	1	1
chr19	5309778	5309793	0	105	49	1	1
chr19	5310194	5310211	0	120	34	1	1
chr19	5312419	5312430	0	145	9	1	1
chr19	5315094	5315113	0	131	23	1	1
chr19	5320101	5320128	1	143	10	2	1
chr19	5321270	5321281	0	134	20	1	1
chr19	5321486	5321513	1	142	11	2	1
chr19	5321990	5322003	4	53	97	2	1
chr19	5322673	5322684	0	121	33	1	1
chr19	5323768	5323782	0	136	18	1	1
chr19	5323797	5323808	0	139	15	1	1
chr19	5323809	5323820	0	134	20	1	1
chr19	5324501	5324512	0	92	62	1	1
chr19	5325384	5325395	0	129	25	1	1
chr19	5325568	5325579	0	88	66	1	1
chr19	5326369	5326380	0	117	37	1	1
chr19	5329851	5329878	1	41	112	2	1
chr19	5330119	5330138	0	110	44	1	1
chr19	5330619	5330660	0	0	154	0	0
chr19	5330911	5330922	0	119	35	1	1
chr19	5332225	5332274	6	8	140	5	1
chr19	5333005	5333024	0	110	44	1	1
chr19	5338029	5338046	0	123	31	1	1
chr19	5338825	5338836	0	119	35	1	1
chr19	5341187	5341202	0	142	12	1	1
chr19	5341821	5341832	1	116	37	2	1
chr19	5344814	5344853	4	129	21	4	2
chr19	5349715	5349730	0	80	74	1	1
chr19	5350167	5350178	0	139	15	1	1
chr19	5350197	5350220	8	88	58	4	2
chr19	5350491	5350514	0	141	13	1	1
chr19	5354230	5354241	0	141	13	1	1
chr19	5354998	5355037	3	111	40	4	3
chr19	5355226	5355237	0	81	73	1	1
chr19	5355872	5355883	0	101	53	1	1
chr19	5356660	5356725	0	0	154	0	0
chr19	5356863	5356874	0	11	143	1	1
chr19	5356875	5356886	0	10	144	1	1
chr19	5357277	5357296	1	27	126	2	1
chr19	5357305	5357316	0	12	142	1	1
chr19	5357383	5357397	1	6	147	2	1
chr19	5359918	5359947	0	106	48	1	1
chr19	5360754	5360765	0	73	81	1	1
chr19	5362608	5362617	0	142	12	1	1
chr19	5370059	5370076	0	120	34	1	1
chr19	5371183	5371222	2	13	139	4	2
chr19	5371648	5371662	0	150	4	1	1
chr19	5372947	5372968	2	136	16	3	1
chr19	5372979	5372990	0	145	9	1	1
chr19	5375085	5375096	0	82	72	1	1
chr19	5376892	5376903	0	133	21	1	1
chr19	5382301	5382315	0	124	30	1	1
chr19	5386199	5386210	0	52	102	1	1
chr19	5392143	5392158	0	74	80	1	1
chr19	5392466	5392477	0	120	34	1	1
chr19	5392809	5392820	0	111	43	1	1
chr19	5396553	5396567	0	133	21	1	1
chr19	5397087	5397098	0	78	76	1	1
chr19	5397491	5397544	0	0	154	0	0
chr19	5397706	5397717	1	32	121	2	1
chr19	5398302	5398337	10	45	99	6	2
chr19	5399629	5399640	0	65	89	1	1
chr19	5399679	5399698	2	25	127	3	2
chr19	5399710	5399721	0	20	134	1	1
chr19	5402083	5402118	5	86	63	4	2
chr19	5404452	5404479	0	133	21	1	1
chr19	5405705	5405760	6	113	35	8	5
chr19	5407406	5407519	1	0	153	1	0
chr19	5409792	5409831	2	68	84	5	3
chr19	5413227	5413238	0	148	6	1	1
chr19	5416128	5416145	0	107	47	1	1
chr19	5417360	5417371	0	144	10	1	1
chr19	5418501	5418512	0	153	1	1	1
chr19	5418553	5418566	0	151	3	1	1
chr19	5421275	5421286	0	153	1	1	1
chr19	5424694	5424705	0	147	7	1	1
chr19	5433084	5433103	1	140	13	2	1
chr19	5434773	5434799	0	136	18	1	1
chr19	5434836	5434853	0	149	5	1	1
chr19	5434983	5434997	0	138	16	1	1
chr19	5435505	5435560	4	25	125	3	1
chr19	5435568	5435585	3	78	73	2	1
chr19	5438511	5438522	0	140	14	1	1
chr19	5439060	5439079	2	107	45	3	2
chr19	5441481	5441495	0	128	26	1	1
chr19	5442311	5442334	3	110	41	3	1
chr19	5452833	5452848	0	153	1	1	1
chr19	5453098	5453149	2	13	139	3	2
chr19	5453655	5453666	0	79	75	1	1
chr19	5457958	5457969	0	145	9	1	1
chr19	5459869	5459880	0	133	21	1	1
chr19	5468601	5468612	0	127	27	1	1
chr19	5470334	5470357	0	96	58	1	1
chr19	5471779	5471834	10	2	142	5	1
chr19	5473701	5473716	0	127	27	1	1
chr19	5474676	5474687	0	143	11	1	1
chr19	5474728	5474743	0	143	11	1	1
chr19	5475203	5475217	0	144	10	1	1
chr19	5476869	5476884	0	115	39	1	1
chr19	5477161	5477172	0	132	22	1	1
chr19	5477175	5477186	0	133	21	1	1
chr19	5478129	5478142	0	149	5	1	1
chr19	5483331	5483342	0	138	16	1	1
chr19	5486733	5486750	0	141	13	1	1
chr19	5489759	5489783	0	88	66	1	1
chr19	5491677	5491688	0	114	40	1	1
chr19	5498370	5498384	0	152	2	1	1
chr19	5499510	5499524	0	148	6	1	1
chr19	5499681	5499692	0	141	13	1	1
chr19	5499704	5499715	0	150	4	1	1
chr19	5499746	5499757	0	136	18	1	1
chr19	5501805	5501816	0	127	27	1	1
chr19	5501866	5501877	0	128	26	1	1
chr19	5502179	5502208	0	147	7	1	1
chr19	5502549	5502560	1	98	55	2	1
chr19	5505038	5505064	1	134	19	2	1
chr19	5505590	5505601	0	151	3	1	1
chr19	5505655	5505666	0	153	1	1	1
chr19	5506356	5506367	2	125	27	3	1
chr19	5506368	5506389	9	97	48	4	1
chr19	5506733	5506748	0	149	5	1	1
chr19	5507502	5507529	0	126	28	1	1
chr19	5507534	5507558	1	108	45	2	1
chr19	5507738	5507753	0	126	28	1	1
chr19	5508508	5508522	2	92	60	2	1
chr19	5509244	5509255	0	137	17	1	1
chr19	5509405	5509438	9	59	86	7	2
chr19	5510006	5510017	0	148	6	1	1
chr19	5513491	5513510	0	43	111	1	1
chr19	5515246	5515257	33	62	59	2	1
chr19	5515257	5515271	12	77	65	2	1
chr19	5519225	5519236	0	141	13	1	1
chr19	5519983	5519997	0	131	23	1	1
chr19	5520169	5520183	0	113	41	1	1
chr19	5521161	5521180	0	140	14	1	1
chr19	5522058	5522069	0	126	28	1	1
chr19	5522384	5522403	0	127	27	1	1
chr19	5522613	5522628	0	149	5	1	1
chr19	5522954	5522989	0	143	11	1	1
chr19	5524044	5524055	0	139	15	1	1
chr19	5524588	5524599	0	133	21	1	1
chr19	5525931	5525942	0	143	11	1	1
chr19	5525950	5525961	0	147	7	1	1
chr19	5526065	5526100	3	148	3	3	2
chr19	5526527	5526541	0	150	4	1	1
chr19	5526887	5526906	0	117	37	1	1
chr19	5526965	5526976	0	109	45	1	1
chr19	5531887	5531898	0	96	58	1	1
chr19	5532088	5532139	1	4	149	3	2
chr19	5534194	5534205	0	142	12	1	1
chr19	5536655	5536669	0	85	69	1	1
chr19	5536683	5536694	0	78	76	1	1
chr19	5537104	5537139	0	14	140	2	2
chr19	5537582	5537599	28	42	84	7	1
chr19	5538524	5538535	0	108	46	1	1
chr19	5540602	5540613	0	126	28	1	1
chr19	5541063	5541128	24	62	68	8	1
chr19	5541355	5541375	11	105	38	5	1
chr19	5541635	5541698	71	14	69	15	1
chr19	5541939	5541962	33	48	73	7	1
chr19	5542093	5542116	2	110	42	2	1
chr19	5542295	5542309	0	71	83	1	1
chr19	5543620	5543631	0	132	22	1	1
chr19	5543754	5543765	0	96	58	1	1
chr19	5547199	5547210	1	153	0	2	1
chr19	5547213	5547246	10	92	52	3	1
chr19	5552056	5552067	0	61	93	1	1
chr19	5554449	5554460	0	153	1	1	1
chr19	5554542	5554556	0	149	5	1	1
chr19	5555832	5555851	0	143	11	1	1
chr19	5557476	5557487	1	87	66	2	1
chr19	5563018	5563033	0	150	4	1	1
chr19	5563743	5563782	46	25	83	12	2
chr19	5571066	5571077	0	149	5	1	1
chr19	5574317	5574328	0	85	69	1	1
chr19	5574341	5574352	1	92	61	2	1
chr19	5577500	5577511	0	153	1	1	1
chr19	5579906	5579920	1	124	29	2	1
chr19	5580603	5580617	0	65	89	1	1
chr19	5580648	5580667	1	112	41	2	1
chr19	5584873	5584884	0	131	23	1	1
chr19	5585740	5585751	0	142	12	1	1
chr19	5589702	5589721	28	25	101	5	2
chr19	5589723	5589746	4	11	139	5	2
chr19	5595582	5595593	0	130	24	1	1
chr19	5595685	5595702	0	128	26	1	1
chr19	5598880	5598941	0	0	154	0	0
chr19	5599485	5599496	0	125	29	1	1
chr19	5600952	5600991	0	141	13	1	1
chr19	5604071	5604082	0	136	18	1	1
chr19	5611794	5611825	2	83	69	4	2
chr19	5612029	5612040	0	78	76	1	1
chr19	5612553	5612564	0	147	7	1	1
chr19	5612733	5612748	0	150	4	1	1
chr19	5616751	5616762	0	137	17	1	1
chr19	5619373	5619384	0	140	14	1	1
chr19	5619857	5619876	2	141	11	2	1
chr19	5620680	5620703	0	142	12	1	1
chr19	5621883	5621896	1	141	12	2	1
chr19	5622589	5622600	1	47	106	2	1
chr19	5624911	5624922	0	138	16	1	1
chr19	5625751	5625822	120	0	34	1	0
chr19	5626411	5626458	4	120	30	8	5
chr19	5629725	5629754	3	102	49	3	2
chr19	5631040	5631051	0	112	42	1	1
chr19	5631484	5631499	0	26	128	1	1
chr19	5634989	5635000	0	104	50	1	1
chr19	5635330	5635347	1	138	15	2	1
chr19	5635532	5635555	0	131	23	1	1
chr19	5636100	5636114	0	96	58	1	1
chr19	5639609	5639628	0	137	17	1	1
chr19	5642523	5642534	0	134	20	1	1
chr19	5643110	5643129	1	138	15	2	1
chr19	5643630	5643641	0	94	60	1	1
chr19	5643656	5643671	2	91	61	2	1
chr19	5644288	5644299	0	111	43	1	1
chr19	5650045	5650078	5	37	112	6	2
chr19	5651967	5651978	0	134	20	1	1
chr19	5657043	5657054	0	144	10	1	1
chr19	5658898	5658917	2	63	89	4	2
chr19	5659726	5659743	0	131	23	1	1
chr19	5662288	5662305	0	133	21	1	1
chr19	5662769	5662784	0	110	44	1	1
chr19	5664394	5664405	0	114	40	1	1
chr19	5668519	5668546	8	66	80	3	2
chr19	5676603	5676614	0	116	38	1	1
chr19	5679271	5679334	40	35	79	2	1
chr19	5682953	5682964	0	123	31	1	1
chr19	5684216	5684227	0	134	20	1	1
chr19	5686227	5686238	0	137	17	1	1
chr19	5686590	5686601	0	123	31	1	1
chr19	5694500	5694543	7	16	131	6	2
chr19	5694892	5694906	0	136	18	1	1
chr19	5697274	5697285	0	139	15	1	1
chr19	5698190	5698209	0	141	13	1	1
chr19	5698579	5698590	0	128	26	1	1
chr19	5703683	5703697	0	112	42	1	1
chr19	5707380	5707395	0	113	41	1	1
chr19	5709416	5709427	0	131	23	1	1
chr19	5709778	5709789	0	80	74	1	1
chr19	5710151	5710174	0	83	71	1	1
chr19	5711575	5711586	0	139	15	1	1
chr19	5711610	5711621	0	145	9	1	1
chr19	5714488	5714499	1	153	0	2	1
chr19	5715235	5715256	28	39	87	5	1
chr19	5715257	5715306	18	24	112	4	1
chr19	5722134	5722151	6	94	54	4	1
chr19	5723477	5723488	0	124	30	1	1
chr19	5723625	5723644	0	111	43	1	1
chr19	5723646	5723657	0	104	50	1	1
chr19	5723823	5723860	6	38	110	7	2
chr19	5724102	5724113	0	143	11	1	1
chr19	5726795	5726814	0	7	147	1	1
chr19	5733019	5733033	0	99	55	1	1
chr19	5733075	5733090	0	102	52	1	1
chr19	5733431	5733442	0	105	49	1	1
chr19	5736258	5736277	0	119	35	1	1
chr19	5736974	5736985	0	141	13	1	1
chr19	5737688	5737752	51	12	91	3	1
chr19	5737888	5737907	1	78	75	3	2
chr19	5738356	5738423	6	16	132	4	2
chr19	5740088	5740107	0	132	22	1	1
chr19	5744054	5744069	1	136	17	2	1
chr19	5756164	5756175	0	116	38	1	1
chr19	5761315	5761326	0	134	20	1	1
chr19	5761818	5761833	1	126	27	2	1
chr19	5762712	5762727	0	70	84	1	1
chr19	5764857	5764906	10	4	140	8	2
chr19	5764906	5764921	1	119	34	2	1
chr19	5765806	5765817	0	137	17	1	1
chr19	5767663	5767674	0	140	14	1	1
chr19	5767960	5767974	0	45	109	1	1
chr19	5769057	5769076	1	131	22	2	1
chr19	5771388	5771402	0	151	3	1	1
chr19	5775604	5775711	0	0	154	0	0
chr19	5776621	5776632	0	151	3	1	1
chr19	5776650	5776665	0	151	3	1	1
chr19	5777531	5777542	0	128	26	1	1
chr19	5779647	5779678	1	78	75	4	3
chr19	5779679	5779690	0	57	97	1	1
chr19	5779848	5779895	9	4	141	2	1
chr19	5779920	5779949	0	0	154	0	0
chr19	5780515	5780532	0	119	35	1	1
chr19	5781219	5781230	1	115	38	2	1
chr19	5783391	5783402	0	148	6	1	1
chr19	5783948	5783959	0	151	3	1	1
chr19	5784131	5784158	5	96	53	4	1
chr19	5786164	5786175	0	147	7	1	1
chr19	5786488	5786513	4	62	88	5	2
chr19	5787847	5787858	0	146	8	1	1
chr19	5789158	5789172	0	106	48	1	1
chr19	5790684	5790699	0	89	65	1	1
chr19	5791036	5791055	0	138	16	1	1
chr19	5791747	5791778	4	83	67	4	1
chr19	5791820	5791831	0	130	24	1	1
chr19	5792011	5792030	0	73	81	1	1
chr19	5792241	5792265	1	75	78	2	1
chr19	5799996	5800007	0	132	22	1	1
chr19	5801264	5801275	0	102	52	1	1
chr19	5803740	5803754	0	135	19	1	1
chr19	5805273	5805293	0	149	5	1	1
chr19	5806622	5806633	1	139	14	2	1
chr19	5807353	5807368	0	137	17	1	1
chr19	5808084	5808113	5	74	75	3	1
chr19	5808520	5808531	0	148	6	1	1
chr19	5809215	5809226	1	150	3	2	1
chr19	5809251	5809276	1	0	153	1	0
chr19	5809328	5809429	0	0	154	0	0
chr19	5813948	5813962	0	134	20	1	1
chr19	5813974	5813985	0	110	44	1	1
chr19	5816324	5816351	3	48	103	3	1
chr19	5820416	5820427	0	117	37	1	1
chr19	5820749	5820776	0	133	21	1	1
chr19	5820778	5820789	0	105	49	1	1
chr19	5821328	5821339	0	139	15	1	1
chr19	5821851	5821865	0	104	50	1	1
chr19	5825688	5825701	0	145	9	1	1
chr19	5826027	5826050	1	116	37	2	1
chr19	5826974	5826993	0	151	3	1	1
chr19	5828463	5828474	0	151	3	1	1
chr19	5828955	5828966	0	142	12	1	1
chr19	5830558	5830577	0	150	4	1	1
chr19	5831285	5831296	0	124	30	1	1
chr19	5834123	5834138	0	142	12	1	1
chr19	5838633	5838646	0	151	3	1	1
chr19	5843905	5843916	0	142	12	1	1
chr19	5846944	5846955	0	131	23	1	1
chr19	5847170	5847181	0	128	26	1	1
chr19	5848680	5848691	0	129	25	1	1
chr19	5850905	5850916	0	126	28	1	1
chr19	5853533	5853577	6	22	126	5	3
chr19	5854234	5854245	1	0	153	1	0
chr19	5854274	5854285	21	25	108	3	1
chr19	5854467	5854514	4	109	41	5	2
chr19	5854807	5854821	0	125	29	1	1
chr19	5859311	5859330	0	141	13	1	1
chr19	5859541	5859558	1	123	30	2	1
chr19	5860074	5860089	1	93	60	2	1
chr19	5860520	5860544	0	128	26	1	1
chr19	5860937	5860951	0	147	7	1	1
chr19	5865922	5865933	0	135	19	1	1
chr19	5867622	5867659	5	9	140	5	2
chr19	5869364	5869375	0	145	9	1	1
chr19	5871208	5871237	9	72	73	4	1
chr19	5876427	5876454	1	142	11	2	1
chr19	5876696	5876733	10	19	125	5	2
chr19	5879957	5879968	0	146	8	1	1
chr19	5879984	5879995	0	151	3	1	1
chr19	5881766	5881777	0	103	51	1	1
chr19	5883213	5883224	0	108	46	1	1
chr19	5885656	5885670	0	131	23	1	1
chr19	5886478	5886489	0	103	51	1	1
chr19	5886712	5886723	0	61	93	1	1
chr19	5887724	5887810	3	0	151	1	0
chr19	5888010	5888021	0	111	43	1	1
chr19	5888030	5888059	0	110	44	1	1
chr19	5888583	5888594	0	141	13	1	1
chr19	5890926	5890937	0	115	39	1	1
chr19	5891094	5891117	3	103	48	4	2
chr19	5893527	5893538	0	125	29	1	1
chr19	5893925	5893936	0	91	63	1	1
chr19	5894447	5894458	0	70	84	1	1
chr19	5895439	5895488	3	93	58	4	2
chr19	5895738	5895752	0	149	5	1	1
chr19	5896196	5896223	0	145	9	1	1
chr19	5896516	5896527	0	119	35	1	1
chr19	5899335	5899346	0	87	67	1	1
chr19	5899869	5899880	0	114	40	1	1
chr19	5900713	5900724	0	144	10	1	1
chr19	5906053	5906076	0	140	14	1	1
chr19	5908386	5908397	0	145	9	1	1
chr19	5909179	5909206	0	145	9	1	1
chr19	5911998	5912009	0	96	58	1	1
chr19	5912715	5912726	0	137	17	1	1
chr19	5913902	5913913	0	134	20	1	1
chr19	5916341	5916360	0	154	0	1	1
chr19	5921223	5921237	0	136	18	1	1
chr19	5921822	5921833	0	151	3	1	1
chr19	5926487	5926514	1	31	122	3	2
chr19	5930400	5930435	0	151	3	1	1
chr19	5930673	5930704	0	149	5	1	1
chr19	5931342	5931353	0	141	13	1	1
chr19	5931403	5931440	5	52	97	4	1
chr19	5933072	5933083	0	142	12	1	1
chr19	5933185	5933196	0	143	11	1	1
chr19	5939428	5939459	0	128	26	1	1
chr19	5941721	5941732	0	147	7	1	1
chr19	5947263	5947274	0	92	62	1	1
chr19	5947282	5947293	0	108	46	1	1
chr19	5948783	5948802	0	141	13	1	1
chr19	5948803	5948814	0	97	57	1	1
chr19	5960946	5960989	3	106	45	4	2
chr19	5961711	5961730	0	131	23	1	1
chr19	5962033	5962048	0	96	58	1	1
chr19	5962680	5962697	0	111	43	1	1
chr19	5963649	5963660	0	83	71	1	1
chr19	5964854	5964865	0	149	5	1	1
chr19	5965359	5965378	0	135	19	1	1
chr19	5965802	5965841	2	94	58	4	2
chr19	5966312	5966323	0	138	16	1	1
chr19	5966564	5966587	1	110	43	2	1
chr19	5967586	5967597	0	132	22	1	1
chr19	5969319	5969374	1	6	147	3	2
chr19	5970678	5970693	0	130	24	1	1
chr19	5973686	5973697	0	143	11	1	1
chr19	5974825	5974844	0	143	11	1	1
chr19	5977242	5977253	0	97	57	1	1
chr19	5977853	5977867	0	117	37	1	1
chr19	5978144	5978155	0	151	3	1	1
chr19	5978413	5978424	0	148	6	1	1
chr19	5978873	5978884	0	98	56	1	1
chr19	5979270	5979293	0	105	49	1	1
chr19	5979552	5979563	0	45	109	1	1
chr19	5979836	5979853	0	147	7	1	1
chr19	5980857	5980868	1	146	7	2	1
chr19	5981220	5981231	14	118	22	3	1
chr19	5981869	5981886	0	142	12	1	1
chr19	5982075	5982090	0	105	49	1	1
chr19	5983324	5983335	0	145	9	1	1
chr19	5983397	5983408	0	150	4	1	1
chr19	5985297	5985308	1	42	111	2	1
chr19	5985444	5985478	3	129	22	4	2
chr19	5985747	5985758	0	129	25	1	1
chr19	5986062	5986073	0	145	9	1	1
chr19	5987051	5987062	0	133	21	1	1
chr19	5987117	5987131	0	131	23	1	1
chr19	5987189	5987204	0	126	28	1	1
chr19	5987350	5987370	0	116	38	1	1
chr19	5987743	5987766	0	144	10	1	1
chr19	5988056	5988067	0	144	10	1	1
chr19	5988989	5989042	0	0	154	0	0
chr19	5989558	5989578	2	90	62	3	1
chr19	5989585	5989632	8	19	127	8	2
chr19	5992786	5992801	0	126	28	1	1
chr19	5992901	5992912	1	135	18	2	1
chr19	5993849	5993864	0	79	75	1	1
chr19	5994973	5994984	0	139	15	1	1
chr19	5995096	5995115	0	138	16	1	1
chr19	5995188	5995207	0	146	8	1	1
chr19	5997303	5997314	0	124	30	1	1
chr19	5997873	5997887	0	126	28	1	1
chr19	5999151	5999180	0	108	46	1	1
chr19	5999298	5999353	5	44	105	4	1
chr19	6000453	6000470	1	146	7	2	1
chr19	6000472	6000483	0	145	9	1	1
chr19	6001196	6001215	0	146	8	1	1
chr19	6001992	6002003	0	141	13	1	1
chr19	6002233	6002244	15	80	59	2	1
chr19	6003256	6003267	0	66	88	1	1
chr19	6003822	6003837	0	150	4	1	1
chr19	6005999	6006012	2	143	9	2	1
chr19	6006247	6006266	2	137	15	3	2
chr19	6006779	6006802	3	123	28	2	1
chr19	6009774	6009785	0	89	65	1	1
chr19	6010792	6010803	0	149	5	1	1
chr19	6011655	6011692	13	46	95	5	2
chr19	6012271	6012298	2	117	35	3	2
chr19	6015256	6015267	0	125	29	1	1
chr19	6017257	6017280	1	132	21	2	1
chr19	6018543	6018554	0	90	64	1	1
chr19	6019170	6019181	0	150	4	1	1
chr19	6022217	6022232	0	56	98	1	1
chr19	6022877	6022888	0	52	102	1	1
chr19	6022969	6022986	1	81	72	3	2
chr19	6024698	6024741	12	79	63	5	2
chr19	6028594	6028609	0	70	84	1	1
chr19	6028701	6028766	0	32	122	1	1
chr19	6029522	6029533	0	132	22	1	1
chr19	6029744	6029771	3	91	60	2	1
chr19	6032950	6032961	0	121	33	1	1
chr19	6033203	6033252	13	59	82	10	3
chr19	6033918	6033929	0	109	45	1	1
chr19	6035052	6035063	0	119	35	1	1
chr19	6035669	6035680	0	154	0	1	1
chr19	6038656	6038673	9	50	95	6	1
chr19	6038738	6038785	2	112	40	5	3
chr19	6039795	6039818	2	97	55	3	2
chr19	6041522	6041537	0	45	109	1	1
chr19	6041544	6041567	6	89	59	3	2
chr19	6042939	6042953	0	143	11	1	1
chr19	6044416	6044430	0	131	23	1	1
chr19	6044651	6044665	0	62	92	1	1
chr19	6053535	6053549	0	133	21	1	1
chr19	6056177	6056188	0	127	27	1	1
chr19	6056372	6056407	7	82	65	5	2
chr19	6056628	6056662	3	144	7	3	2
chr19	6059364	6059378	0	121	33	1	1
chr19	6060066	6060077	0	97	57	1	1
chr19	6060447	6060466	0	140	14	1	1
chr19	6060911	6060925	0	122	32	1	1
chr19	6064537	6064548	7	69	78	3	1
chr19	6064712	6064726	0	86	68	1	1
chr19	6064888	6064903	3	87	64	3	2
chr19	6066117	6066134	1	138	15	2	1
chr19	6066210	6066225	0	147	7	1	1
chr19	6066747	6066780	16	61	77	9	2
chr19	6072106	6072145	4	104	46	4	2
chr19	6073093	6073104	0	148	6	1	1
chr19	6073298	6073309	0	149	5	1	1
chr19	6073417	6073456	10	40	104	3	1
chr19	6074400	6074459	0	64	90	1	1
chr19	6075274	6075285	0	147	7	1	1
chr19	6082562	6082573	0	151	3	1	1
chr19	6083198	6083217	0	148	6	1	1
chr19	6086890	6086909	0	117	37	1	1
chr19	6087184	6087203	0	150	4	1	1
chr19	6093588	6093602	0	108	46	1	1
chr19	6094638	6094649	0	149	5	1	1
chr19	6098613	6098624	0	143	11	1	1
chr19	6098626	6098657	0	141	13	1	1
chr19	6099285	6099300	0	152	2	1	1
chr19	6101176	6101187	0	89	65	1	1
chr19	6102503	6102514	0	139	15	1	1
chr19	6102535	6102546	0	141	13	1	1
chr19	6102921	6102935	0	137	17	1	1
chr19	6102938	6102953	0	147	7	1	1
chr19	6103117	6103128	0	148	6	1	1
chr19	6107620	6107637	0	149	5	1	1
chr19	6110388	6110399	0	130	24	1	1
chr19	6110963	6110974	2	33	119	2	1
chr19	6119490	6119501	0	127	27	1	1
chr19	6119513	6119527	0	127	27	1	1
chr19	6119539	6119550	0	127	27	1	1
chr19	6120125	6120136	0	113	41	1	1
chr19	6121025	6121036	0	141	13	1	1
chr19	6123139	6123150	1	121	32	2	1
chr19	6123151	6123174	1	118	35	2	1
chr19	6123305	6123344	1	96	57	2	1
chr19	6123368	6123379	0	64	90	1	1
chr19	6124617	6124636	0	94	60	1	1
chr19	6124718	6124732	0	108	46	1	1
chr19	6124747	6124758	0	118	36	1	1
chr19	6125338	6125362	0	147	7	1	1
chr19	6125476	6125487	0	124	30	1	1
chr19	6125667	6125678	0	95	59	1	1
chr19	6127425	6127436	0	28	126	1	1
chr19	6129373	6129384	0	117	37	1	1
chr19	6129572	6129583	0	93	61	1	1
chr19	6129690	6129709	0	126	28	1	1
chr19	6131490	6131501	0	146	8	1	1
chr19	6131823	6131870	3	2	149	4	1
chr19	6132257	6132298	11	38	105	4	1
chr19	6132466	6132477	0	149	5	1	1
chr19	6138492	6138503	0	124	30	1	1
chr19	6139168	6139183	0	115	39	1	1
chr19	6142082	6142107	2	84	68	2	1
chr19	6143212	6143227	0	139	15	1	1
chr19	6143325	6143336	0	135	19	1	1
chr19	6144893	6144920	0	128	26	1	1
chr19	6146533	6146544	0	146	8	1	1
chr19	6148377	6148388	0	114	40	1	1
chr19	6150280	6150315	6	104	44	6	3
chr19	6154818	6154867	5	7	142	7	2
chr19	6156625	6156652	0	132	22	1	1
chr19	6156788	6156803	1	136	17	2	1
chr19	6158280	6158291	0	144	10	1	1
chr19	6158328	6158361	6	61	87	4	2
chr19	6158990	6159013	4	115	35	2	1
chr19	6159476	6159487	0	151	3	1	1
chr19	6160574	6160585	0	131	23	1	1
chr19	6160607	6160621	0	125	29	1	1
chr19	6161890	6161904	0	148	6	1	1
chr19	6165885	6165926	5	23	126	5	1
chr19	6166838	6166852	0	145	9	1	1
chr19	6167622	6167633	0	116	38	1	1
chr19	6168000	6168011	0	145	9	1	1
chr19	6169013	6169024	0	150	4	1	1
chr19	6172546	6172599	2	50	102	3	1
chr19	6172722	6172733	1	72	81	2	1
chr19	6173748	6173793	8	13	133	6	2
chr19	6174225	6174242	0	112	42	1	1
chr19	6175785	6175820	8	27	119	4	1
chr19	6178838	6178853	0	119	35	1	1
chr19	6178863	6178878	0	130	24	1	1
chr19	6179718	6179741	1	138	15	2	1
chr19	6180275	6180288	2	141	11	3	1
chr19	6181022	6181037	0	132	22	1	1
chr19	6181212	6181231	0	150	4	1	1
chr19	6181252	6181266	5	141	8	3	1
chr19	6181267	6181281	0	154	0	1	1
chr19	6182380	6182403	0	147	7	1	1
chr19	6183997	6184026	4	52	98	4	1
chr19	6184040	6184051	0	93	61	1	1
chr19	6185058	6185103	6	9	139	4	2
chr19	6185222	6185233	0	146	8	1	1
chr19	6185668	6185679	0	117	37	1	1
chr19	6186867	6186881	0	123	31	1	1
chr19	6186883	6186894	0	112	42	1	1
chr19	6192713	6192730	0	111	43	1	1
chr19	6193527	6193538	0	144	10	1	1
chr19	6194288	6194302	0	116	38	1	1
chr19	6195097	6195108	0	143	11	1	1
chr19	6195290	6195309	0	132	22	1	1
chr19	6195387	6195458	40	25	89	2	1
chr19	6196019	6196058	3	128	23	2	1
chr19	6196243	6196254	0	154	0	1	1
chr19	6196809	6196824	0	133	21	1	1
chr19	6198949	6198973	6	126	22	4	2
chr19	6201082	6201096	0	140	14	1	1
chr19	6202079	6202090	0	152	2	1	1
chr19	6205111	6205122	0	140	14	1	1
chr19	6205882	6205901	0	60	94	1	1
[truncated: 28,076 more rows]
