# Supplementary material for: A novel quantitative trait locus implicates Msh3 in the propensity for genome-wide short tandem repeat expansions in mice
Source: Genome Res. 2023 May;33(5):689–702. doi: 10.1101/gr.277576.122 (PMC10317118; doi:10.1101/gr.277576.122)
Supplement: Supplemental Material [file supp_gr.277576.122_Supplemental_code.zip › BXD-STR-Mutator-Manuscript-main/Ashbrook_Manuscript/data/by_loc_str/chr2.tsv]

chrom	pos	end	het	hom	nocall	n_unq_gt_w_het	n_unq_gt_wo_het
chr2	3050044	3050107	8	1	145	6	1
chr2	3051300	3051379	0	0	154	0	0
chr2	3051392	3051463	0	0	154	0	0
chr2	3051944	3051959	0	5	149	1	1
chr2	3059591	3059618	4	66	84	3	1
chr2	3064818	3064829	0	119	35	1	1
chr2	3066184	3066195	0	76	78	1	1
chr2	3067931	3067945	0	82	72	1	1
chr2	3069614	3069669	0	0	154	0	0
chr2	3075904	3075919	1	93	60	2	1
chr2	3077897	3077960	0	0	154	0	0
chr2	3081538	3081549	0	77	77	1	1
chr2	3086581	3086608	0	91	63	1	1
chr2	3090087	3090144	0	0	154	0	0
chr2	3091251	3091298	0	0	154	0	0
chr2	3091341	3091415	0	0	154	0	0
chr2	3093795	3093806	0	107	47	1	1
chr2	3095566	3095599	7	74	73	4	1
chr2	3099227	3099264	6	43	105	4	2
chr2	3100287	3100336	1	64	89	4	3
chr2	3101152	3101163	0	115	39	1	1
chr2	3101320	3101351	0	146	8	1	1
chr2	3103597	3103611	0	94	60	1	1
chr2	3103819	3103833	0	57	97	1	1
chr2	3108383	3108422	7	23	124	5	2
chr2	3109052	3109063	0	129	25	1	1
chr2	3110947	3110958	0	150	4	1	1
chr2	3112139	3112174	3	50	101	2	1
chr2	3113214	3113225	0	113	41	1	1
chr2	3115567	3115602	9	110	35	5	2
chr2	3119345	3119356	0	88	66	1	1
chr2	3120196	3120215	0	125	29	1	1
chr2	3121876	3121913	9	64	81	3	1
chr2	3122399	3122410	0	112	42	1	1
chr2	3131436	3131447	0	116	38	1	1
chr2	3134879	3134906	4	1	149	3	1
chr2	3136079	3136090	0	121	33	1	1
chr2	3138353	3138380	0	0	154	0	0
chr2	3142938	3142971	3	59	92	4	2
chr2	3143974	3144005	3	41	110	3	1
chr2	3146793	3146807	0	144	10	1	1
chr2	3147446	3147459	2	101	51	2	1
chr2	3150925	3150938	0	138	16	1	1
chr2	3154134	3154145	0	135	19	1	1
chr2	3154306	3154321	0	137	17	1	1
chr2	3156549	3156560	0	111	43	1	1
chr2	3156604	3156615	0	132	22	1	1
chr2	3161957	3161968	0	132	22	1	1
chr2	3166603	3166616	4	111	39	2	1
chr2	3167098	3167109	0	145	9	1	1
chr2	3171381	3171392	0	131	23	1	1
chr2	3175394	3175405	0	141	13	1	1
chr2	3176470	3176485	0	135	19	1	1
chr2	3177199	3177228	5	76	73	3	1
chr2	3183240	3183251	0	154	0	1	1
chr2	3185298	3185317	0	134	20	1	1
chr2	3195172	3195183	0	143	11	1	1
chr2	3199043	3199054	0	145	9	1	1
chr2	3201764	3201843	10	6	138	5	1
chr2	3209274	3209285	3	142	9	2	1
chr2	3209293	3209349	9	30	115	4	1
chr2	3210529	3210566	7	52	95	5	1
chr2	3211940	3211951	0	43	111	1	1
chr2	3212348	3212359	0	132	22	1	1
chr2	3214484	3214529	18	36	100	5	1
chr2	3214530	3214559	3	85	66	3	1
chr2	3215028	3215039	0	150	4	1	1
chr2	3222116	3222139	0	3	151	1	1
chr2	3222140	3222187	5	4	145	3	1
chr2	3226415	3226438	0	103	51	1	1
chr2	3227059	3227070	0	58	96	1	1
chr2	3231882	3231895	0	131	23	1	1
chr2	3235466	3235480	1	130	23	2	1
chr2	3235493	3235504	0	122	32	1	1
chr2	3237859	3237902	2	8	144	3	1
chr2	3238115	3238166	8	108	38	8	4
chr2	3241816	3241827	0	154	0	1	1
chr2	3244804	3244819	0	126	28	1	1
chr2	3245182	3245201	0	154	0	1	1
chr2	3245445	3245496	4	1	149	3	1
chr2	3248500	3248517	1	124	29	2	1
chr2	3251028	3251039	0	130	24	1	1
chr2	3251286	3251297	0	103	51	1	1
chr2	3255064	3255075	0	149	5	1	1
chr2	3257976	3257987	0	153	1	1	1
chr2	3264634	3264645	0	131	23	1	1
chr2	3265184	3265195	0	153	1	1	1
chr2	3265201	3265212	1	149	4	2	1
chr2	3268311	3268322	10	130	14	3	1
chr2	3268334	3268381	3	7	144	3	1
chr2	3269150	3269161	12	127	15	3	1
chr2	3270710	3270779	0	0	154	0	0
chr2	3270918	3270941	0	70	84	1	1
chr2	3272949	3272960	0	48	106	1	1
chr2	3273001	3273012	0	86	68	1	1
chr2	3278367	3278382	2	135	17	2	1
chr2	3280276	3280290	0	152	2	1	1
chr2	3281312	3281341	3	0	151	3	0
chr2	3281868	3281879	0	137	17	1	1
chr2	3282648	3282667	0	112	42	2	2
chr2	3283325	3283336	0	140	14	1	1
chr2	3288024	3288035	0	80	74	1	1
chr2	3291226	3291237	0	146	8	1	1
chr2	3292710	3292721	0	153	1	1	1
chr2	3293136	3293147	0	153	1	1	1
chr2	3293699	3293726	0	152	2	2	2
chr2	3295612	3295629	1	143	10	2	1
chr2	3299093	3299108	0	154	0	1	1
chr2	3304260	3304271	0	145	9	1	1
chr2	3305127	3305178	9	6	139	6	1
chr2	3313684	3313695	0	152	2	1	1
chr2	3319998	3320009	1	102	51	2	1
chr2	3323152	3323166	0	141	13	1	1
chr2	3324045	3324056	0	154	0	1	1
chr2	3324339	3324354	0	148	6	1	1
chr2	3324356	3324367	0	145	9	1	1
chr2	3328661	3328674	0	149	5	1	1
chr2	3330331	3330342	0	153	1	1	1
chr2	3330802	3330813	0	136	18	1	1
chr2	3333662	3333701	19	80	55	3	1
chr2	3334154	3334185	2	109	43	4	2
chr2	3334749	3334760	0	19	135	1	1
chr2	3334823	3334864	0	4	150	1	1
chr2	3334866	3334877	0	42	112	1	1
chr2	3338479	3338523	2	125	27	2	1
chr2	3345625	3345636	0	151	3	1	1
chr2	3349471	3349482	0	101	53	1	1
chr2	3350360	3350383	6	51	97	5	1
chr2	3350384	3350439	3	2	149	4	1
chr2	3350989	3351000	0	89	65	1	1
chr2	3352239	3352264	2	100	52	3	1
chr2	3352551	3352590	1	142	11	2	1
chr2	3352593	3352616	0	145	9	1	1
chr2	3352730	3352767	7	47	100	5	1
chr2	3353086	3353097	0	148	6	1	1
chr2	3353489	3353506	0	103	51	1	1
chr2	3353991	3354005	0	122	32	1	1
chr2	3355139	3355150	0	150	4	1	1
chr2	3356869	3356884	0	151	3	1	1
chr2	3361421	3361436	0	132	22	1	1
chr2	3365918	3365933	0	151	3	1	1
chr2	3365948	3365963	2	130	22	2	1
chr2	3367026	3367081	12	97	45	11	5
chr2	3367623	3367644	0	115	39	1	1
chr2	3368320	3368331	0	151	3	1	1
chr2	3371094	3371105	0	134	20	1	1
chr2	3372888	3372899	0	147	7	1	1
chr2	3373988	3374043	0	0	154	0	0
chr2	3374044	3374059	1	95	58	2	1
chr2	3374972	3374986	0	134	20	1	1
chr2	3375149	3375160	0	148	6	1	1
chr2	3376051	3376062	0	109	45	1	1
chr2	3378576	3378587	0	148	6	1	1
chr2	3384850	3384864	0	128	26	1	1
chr2	3385120	3385131	0	149	5	1	1
chr2	3385377	3385412	8	37	109	3	1
chr2	3386721	3386784	0	0	154	0	0
chr2	3387466	3387477	0	153	1	1	1
chr2	3393890	3393922	0	110	44	1	1
chr2	3395494	3395525	9	64	81	3	1
chr2	3398590	3398601	0	153	1	1	1
chr2	3400233	3400244	0	151	3	1	1
chr2	3401731	3401742	0	153	1	1	1
chr2	3402904	3402923	0	153	1	1	1
chr2	3403818	3403829	0	152	2	1	1
chr2	3403913	3403924	1	147	6	2	1
chr2	3403938	3403961	0	139	15	1	1
chr2	3405518	3405533	0	139	15	1	1
chr2	3411416	3411430	0	144	10	1	1
chr2	3412431	3412446	0	137	17	1	1
chr2	3413650	3413669	0	126	28	1	1
chr2	3414285	3414299	0	147	7	1	1
chr2	3418921	3418934	1	129	24	2	1
chr2	3420764	3420805	15	28	111	3	1
chr2	3424841	3424852	0	136	18	1	1
chr2	3424879	3424890	37	30	87	3	1
chr2	3424916	3424943	4	83	67	4	1
chr2	3430782	3430793	0	146	8	1	1
chr2	3431112	3431127	0	135	19	1	1
chr2	3432477	3432498	3	124	27	3	1
chr2	3435357	3435368	0	147	7	1	1
chr2	3436405	3436425	0	124	30	1	1
chr2	3436525	3436544	4	40	110	4	1
chr2	3438539	3438554	0	135	19	1	1
chr2	3439397	3439411	0	150	4	1	1
chr2	3443618	3443633	0	147	7	1	1
chr2	3445570	3445584	0	154	0	1	1
chr2	3445708	3445751	17	36	101	4	1
chr2	3447658	3447679	1	123	30	3	2
chr2	3453853	3453870	0	144	10	1	1
chr2	3455054	3455065	0	153	1	1	1
chr2	3461434	3461445	0	151	3	1	1
chr2	3461953	3461964	0	154	0	1	1
chr2	3466839	3466862	0	145	9	1	1
chr2	3478281	3478295	0	130	24	1	1
chr2	3479943	3479996	20	33	101	10	3
chr2	3482922	3482933	0	149	5	1	1
chr2	3483649	3483660	0	131	23	1	1
chr2	3488543	3488554	0	138	16	1	1
chr2	3489786	3489797	0	133	21	1	1
chr2	3492956	3492967	0	90	64	1	1
chr2	3501899	3501934	3	121	30	3	1
chr2	3501943	3501962	0	120	34	1	1
chr2	3513738	3513752	0	124	30	1	1
chr2	3514364	3514378	0	140	14	1	1
chr2	3514715	3514758	0	10	144	2	2
chr2	3515204	3515263	18	45	91	7	1
chr2	3516042	3516053	0	152	2	1	1
chr2	3518135	3518152	0	125	29	1	1
chr2	3521877	3521926	22	13	119	8	1
chr2	3521926	3521957	6	61	87	4	1
chr2	3524825	3524848	0	152	2	1	1
chr2	3525705	3525728	0	101	53	1	1
chr2	3527572	3527623	5	11	138	6	1
chr2	3528726	3528739	117	16	21	5	1
chr2	3529632	3529647	0	153	1	1	1
chr2	3530023	3530072	10	12	132	5	1
chr2	3530113	3530128	1	96	57	2	1
chr2	3531700	3531719	0	149	5	1	1
chr2	3532340	3532351	0	148	6	1	1
chr2	3535438	3535449	0	140	14	1	1
chr2	3537330	3537347	0	154	0	1	1
chr2	3538077	3538121	2	137	15	3	1
chr2	3540212	3540226	0	152	2	1	1
chr2	3542859	3542882	0	142	12	1	1
chr2	3543433	3543552	0	1	153	1	1
chr2	3544444	3544513	1	3	150	2	1
chr2	3546426	3546473	4	13	137	3	1
chr2	3551148	3551172	0	139	15	1	1
chr2	3552968	3552983	0	135	19	1	1
chr2	3555909	3555920	0	123	31	1	1
chr2	3564382	3564405	0	140	14	1	1
chr2	3565058	3565077	0	151	3	1	1
chr2	3565334	3565375	11	32	111	4	1
chr2	3565376	3565435	11	7	136	5	1
chr2	3567314	3567325	0	145	9	1	1
chr2	3567469	3567484	0	128	26	1	1
chr2	3567757	3567776	0	117	37	1	1
chr2	3568413	3568456	5	42	107	3	1
chr2	3568728	3568771	18	37	99	5	2
chr2	3568772	3568789	1	126	27	2	1
chr2	3571319	3571330	0	135	19	1	1
chr2	3571355	3571402	3	10	141	3	1
chr2	3572029	3572064	1	132	21	2	1
chr2	3575513	3575524	1	107	46	2	1
chr2	3576382	3576393	0	150	4	1	1
chr2	3580236	3580255	0	153	1	1	1
chr2	3580586	3580637	5	12	137	2	1
chr2	3583665	3583676	0	152	2	1	1
chr2	3584476	3584511	8	53	93	3	1
chr2	3585981	3586048	11	28	115	7	3
chr2	3586919	3586928	9	63	82	3	1
chr2	3586937	3586976	0	2	152	1	1
chr2	3586977	3587010	9	24	121	4	1
chr2	3595177	3595188	0	142	12	1	1
chr2	3596203	3596214	0	152	2	1	1
chr2	3596678	3596717	15	34	105	3	1
chr2	3596718	3596735	3	110	41	3	1
chr2	3601302	3601313	19	103	32	4	1
chr2	3601478	3601517	2	131	21	3	1
chr2	3601599	3601628	4	3	147	3	1
chr2	3603937	3603948	0	110	44	1	1
chr2	3605123	3605134	0	120	34	1	1
chr2	3609677	3609688	0	153	1	1	1
chr2	3610030	3610067	12	57	85	4	1
chr2	3610070	3610089	0	142	12	1	1
chr2	3611392	3611403	0	111	43	1	1
chr2	3616008	3616019	0	133	21	1	1
chr2	3619266	3619280	0	141	13	1	1
chr2	3622623	3622654	1	128	25	2	1
chr2	3622689	3622706	0	144	10	1	1
chr2	3627054	3627065	0	152	2	1	1
chr2	3627712	3627757	8	17	129	4	1
chr2	3627758	3627795	6	57	91	5	1
chr2	3628237	3628248	0	133	21	1	1
chr2	3629824	3629859	6	21	127	3	1
chr2	3630126	3630165	2	145	7	4	2
chr2	3631823	3631862	14	45	95	4	1
chr2	3632037	3632056	0	153	1	1	1
chr2	3632249	3632262	3	146	5	3	1
chr2	3632274	3632285	0	142	12	1	1
chr2	3633528	3633577	1	10	143	2	1
chr2	3635763	3635774	0	154	0	1	1
chr2	3636115	3636126	0	145	9	1	1
chr2	3637761	3637778	0	116	38	1	1
chr2	3639356	3639405	8	1	145	4	1
chr2	3641741	3641802	2	4	148	3	1
chr2	3642089	3642100	0	151	3	1	1
chr2	3644692	3644703	0	151	3	1	1
chr2	3644892	3644939	14	31	109	6	2
chr2	3650905	3650916	1	138	15	2	1
chr2	3652839	3652853	0	145	9	1	1
chr2	3653848	3653877	1	94	59	2	1
chr2	3654808	3654819	0	150	4	1	1
chr2	3655509	3655538	0	146	8	1	1
chr2	3657662	3657679	0	121	33	1	1
chr2	3658317	3658332	0	138	16	1	1
chr2	3661082	3661129	0	0	154	0	0
chr2	3667926	3667937	0	150	4	1	1
chr2	3668145	3668168	0	152	2	1	1
chr2	3669046	3669061	0	138	16	1	1
chr2	3669762	3669773	0	147	7	1	1
chr2	3670884	3670898	0	149	5	1	1
chr2	3671260	3671331	11	60	83	11	5
chr2	3671388	3671431	4	5	145	3	1
chr2	3671524	3671535	0	152	2	1	1
chr2	3672062	3672101	10	45	99	5	2
chr2	3673385	3673399	0	151	3	1	1
chr2	3673624	3673651	0	122	32	1	1
chr2	3673977	3673988	0	147	7	1	1
chr2	3674183	3674230	5	116	33	6	4
chr2	3681525	3681548	5	119	30	3	1
chr2	3681899	3681910	0	152	2	1	1
chr2	3684520	3684531	0	154	0	1	1
chr2	3687601	3687621	0	130	24	1	1
chr2	3687806	3687829	0	94	60	1	1
chr2	3693742	3693753	0	148	6	1	1
chr2	3696357	3696371	0	150	4	1	1
chr2	3696570	3696613	3	146	5	3	1
chr2	3700260	3700274	0	150	4	1	1
chr2	3702265	3702280	0	150	4	1	1
chr2	3704965	3704976	0	143	11	1	1
chr2	3705576	3705647	0	10	144	3	3
chr2	3707301	3707312	0	147	7	1	1
chr2	3710415	3710458	4	13	137	4	1
chr2	3711825	3711842	0	148	6	1	1
chr2	3714807	3714834	4	139	11	3	1
chr2	3720180	3720191	0	152	2	1	1
chr2	3725175	3725214	2	133	19	2	1
chr2	3725222	3725233	0	146	8	1	1
chr2	3727334	3727345	0	153	1	1	1
chr2	3734997	3735024	2	140	12	2	1
chr2	3738935	3738958	0	150	4	1	1
chr2	3741254	3741265	0	75	79	1	1
chr2	3741643	3741690	13	15	126	7	2
chr2	3742012	3742023	0	148	6	1	1
chr2	3742046	3742057	0	151	3	1	1
chr2	3742080	3742091	0	148	6	1	1
chr2	3742144	3742155	1	148	5	2	1
chr2	3742178	3742189	0	150	4	1	1
chr2	3745797	3745812	0	145	9	1	1
chr2	3747138	3747183	7	19	128	4	1
chr2	3747971	3748018	4	19	131	4	2
chr2	3749535	3749550	0	137	17	1	1
chr2	3750046	3750059	0	120	34	1	1
chr2	3758144	3758159	0	151	3	1	1
chr2	3761885	3761916	8	79	67	6	2
chr2	3767460	3767471	0	151	3	1	1
chr2	3767785	3767796	0	145	9	1	1
chr2	3768649	3768664	0	139	15	1	1
chr2	3772178	3772189	0	141	13	1	1
chr2	3775323	3775344	2	127	25	3	1
chr2	3776495	3776520	4	108	42	3	1
chr2	3778695	3778706	0	37	117	1	1
chr2	3778741	3778768	12	72	70	4	1
chr2	3779181	3779192	0	148	6	1	1
chr2	3780109	3780120	0	133	21	1	1
chr2	3785171	3785182	19	111	24	2	1
chr2	3785447	3785484	5	52	97	4	2
chr2	3789315	3789346	6	92	56	5	1
chr2	3791968	3791985	0	154	0	1	1
chr2	3792375	3792386	0	148	6	1	1
chr2	3793293	3793304	0	143	11	1	1
chr2	3794982	3795005	0	151	3	1	1
chr2	3796771	3796782	0	152	2	1	1
chr2	3799981	3799995	0	138	16	1	1
chr2	3806207	3806218	0	154	0	1	1
chr2	3806380	3806395	0	154	0	1	1
chr2	3806553	3806580	5	62	87	3	1
chr2	3806580	3806619	6	83	65	6	1
chr2	3812605	3812636	14	73	67	4	1
chr2	3813463	3813516	0	0	154	0	0
chr2	3813520	3813533	0	1	153	1	1
chr2	3813539	3813554	0	2	152	1	1
chr2	3816063	3816086	0	76	78	1	1
chr2	3819768	3819805	11	39	104	5	1
chr2	3820705	3820719	0	150	4	1	1
chr2	3821810	3821821	0	149	5	1	1
chr2	3823917	3823928	0	127	27	1	1
chr2	3824294	3824305	0	149	5	1	1
chr2	3824339	3824350	0	134	20	1	1
chr2	3824820	3824835	2	139	13	3	1
chr2	3824983	3824994	0	154	0	1	1
chr2	3826622	3826663	1	0	153	1	0
chr2	3826664	3826679	2	44	108	2	1
chr2	3828958	3829007	4	14	136	3	1
chr2	3832520	3832541	3	81	70	4	1
chr2	3832826	3832837	1	101	52	2	1
chr2	3832978	3833001	29	119	6	4	1
chr2	3833005	3833064	12	108	34	7	4
chr2	3836112	3836123	0	28	126	1	1
chr2	3837100	3837117	1	147	6	2	1
chr2	3839113	3839142	4	89	61	4	1
chr2	3848612	3848623	0	119	35	1	1
chr2	3850524	3850535	0	121	33	1	1
chr2	3850602	3850613	0	57	97	1	1
chr2	3851287	3851301	0	95	59	1	1
chr2	3853545	3853564	0	148	6	1	1
chr2	3854677	3854692	0	141	13	1	1
chr2	3855932	3855943	0	151	3	1	1
chr2	3861724	3861735	0	154	0	1	1
chr2	3865750	3865761	0	118	36	1	1
chr2	3871908	3871937	0	152	2	2	2
chr2	3879724	3879735	0	151	3	1	1
chr2	3879824	3879835	0	147	7	1	1
chr2	3879948	3879972	1	60	93	2	1
chr2	3881803	3881814	0	139	15	1	1
chr2	3883857	3883872	1	148	5	2	1
chr2	3884924	3884937	3	134	17	2	1
chr2	3884939	3884950	0	151	3	1	1
chr2	3886141	3886182	7	78	69	7	2
chr2	3887348	3887359	0	143	11	1	1
chr2	3887460	3887484	0	147	7	1	1
chr2	3888379	3888393	0	74	80	1	1
chr2	3891350	3891377	0	148	6	1	1
chr2	3891862	3891875	0	147	7	1	1
chr2	3892200	3892214	0	146	8	1	1
chr2	3892452	3892499	7	12	135	5	1
chr2	3902090	3902109	1	117	36	2	1
chr2	3903133	3903178	4	19	131	3	1
chr2	3903429	3903477	22	28	104	4	1
chr2	3903493	3903544	6	7	141	4	2
chr2	3906590	3906605	0	126	28	1	1
chr2	3908323	3908334	0	147	7	1	1
chr2	3910583	3910594	0	148	6	1	1
chr2	3913943	3914000	0	0	154	0	0
chr2	3915684	3915698	0	134	20	1	1
chr2	3918405	3918416	0	148	6	1	1
chr2	3923413	3923424	0	113	41	1	1
chr2	3927047	3927084	6	21	127	4	1
chr2	3927087	3927136	3	9	142	4	1
chr2	3927816	3927855	7	42	105	4	2
chr2	3929648	3929659	0	142	12	1	1
chr2	3932122	3932157	6	63	85	3	1
chr2	3939496	3939527	8	76	70	4	1
chr2	3939669	3939708	4	119	31	5	3
chr2	3940058	3940069	0	150	4	1	1
chr2	3940372	3940383	0	154	0	1	1
chr2	3940396	3940427	0	149	5	1	1
chr2	3941601	3941612	0	153	1	1	1
chr2	3942018	3942029	1	151	2	2	1
chr2	3942039	3942062	2	121	31	3	1
chr2	3942341	3942352	0	140	14	1	1
chr2	3945514	3945529	6	105	43	2	1
chr2	3945617	3945628	0	144	10	1	1
chr2	3947076	3947087	1	151	2	2	1
chr2	3954007	3954018	0	152	2	1	1
chr2	3957784	3957855	1	0	153	1	0
chr2	3957890	3957905	2	80	72	2	1
chr2	3958099	3958142	13	21	120	3	1
chr2	3960956	3960970	0	154	0	1	1
chr2	3978386	3978397	0	144	10	1	1
chr2	3982792	3982815	1	112	41	2	1
chr2	3984250	3984261	0	149	5	1	1
chr2	3988611	3988638	1	152	1	2	1
chr2	3988816	3988860	2	131	21	2	1
chr2	3993784	3993799	0	154	0	1	1
chr2	4000224	4000269	6	18	130	3	1
chr2	4000652	4000663	0	147	7	1	1
chr2	4001498	4001509	0	142	12	1	1
chr2	4006538	4006549	0	152	2	1	1
chr2	4009315	4009366	8	12	134	4	1
chr2	4009811	4009822	0	133	21	1	1
chr2	4012764	4012775	0	148	6	1	1
chr2	4013389	4013403	0	154	0	1	1
chr2	4014268	4014279	0	101	53	1	1
chr2	4016924	4016944	0	152	2	1	1
chr2	4017112	4017123	0	153	1	1	1
chr2	4017644	4017658	0	148	6	1	1
chr2	4017685	4017696	0	151	3	1	1
chr2	4019644	4019655	0	125	29	1	1
chr2	4019657	4019670	0	141	13	1	1
chr2	4021937	4021948	0	153	1	1	1
chr2	4022573	4022587	0	135	19	1	1
chr2	4023624	4023635	0	112	42	1	1
chr2	4031458	4031471	0	146	8	1	1
chr2	4032649	4032694	10	31	113	3	1
chr2	4034092	4034139	7	0	147	2	0
chr2	4038800	4038849	0	1	153	1	1
chr2	4046415	4046429	0	129	25	1	1
chr2	4050403	4050418	0	146	8	1	1
chr2	4059496	4059511	0	144	10	1	1
chr2	4062753	4062764	0	132	22	1	1
chr2	4063386	4063409	0	151	3	1	1
chr2	4064414	4064425	6	11	137	3	1
chr2	4066528	4066547	0	133	21	1	1
chr2	4067512	4067523	0	121	33	1	1
chr2	4068722	4068751	8	76	70	4	1
chr2	4073639	4073662	1	133	20	2	1
chr2	4074691	4074708	0	117	37	1	1
chr2	4075402	4075419	0	148	6	1	1
chr2	4075744	4075759	0	153	1	1	1
chr2	4076676	4076687	0	147	7	1	1
chr2	4076841	4076888	3	5	146	4	1
chr2	4080670	4080701	3	6	145	3	1
chr2	4080699	4080710	1	83	70	2	1
chr2	4080934	4080945	1	31	122	2	1
chr2	4080946	4080981	2	110	42	2	1
chr2	4085961	4085972	0	152	2	1	1
chr2	4088739	4088782	11	38	105	5	1
chr2	4088930	4088941	0	103	51	1	1
chr2	4088969	4089010	1	7	146	2	1
chr2	4089559	4089588	0	138	16	1	1
chr2	4089908	4089927	2	117	35	2	1
chr2	4091158	4091175	0	126	28	1	1
chr2	4091551	4091562	0	146	8	1	1
chr2	4096574	4096588	0	146	8	1	1
chr2	4097144	4097163	0	150	4	1	1
chr2	4098259	4098273	0	140	14	1	1
chr2	4098673	4098742	3	54	97	3	2
chr2	4100310	4100365	3	5	146	4	2
chr2	4101861	4101878	1	146	7	2	1
chr2	4102170	4102213	7	75	72	3	1
chr2	4104413	4104458	17	17	120	4	1
chr2	4104458	4104477	1	89	64	2	1
chr2	4104478	4104493	0	83	71	1	1
chr2	4104609	4104620	0	141	13	1	1
chr2	4108242	4108257	2	129	23	2	1
chr2	4108258	4108291	10	71	73	3	1
chr2	4109612	4109623	0	129	25	1	1
chr2	4112187	4112198	0	136	18	1	1
chr2	4113158	4113189	0	148	6	1	1
chr2	4114659	4114682	4	119	31	3	1
chr2	4116678	4116723	13	25	116	4	1
chr2	4116738	4116749	0	47	107	1	1
chr2	4117188	4117201	0	144	10	1	1
chr2	4118932	4118951	2	148	4	2	1
chr2	4119198	4119209	0	146	8	1	1
chr2	4128535	4128546	0	140	14	1	1
chr2	4128876	4128887	0	143	11	1	1
chr2	4134169	4134200	2	142	10	3	2
chr2	4134328	4134369	11	20	123	6	1
chr2	4136824	4136865	0	4	150	1	1
chr2	4138024	4138035	0	31	123	1	1
chr2	4141713	4141752	10	45	99	5	2
chr2	4142976	4142990	0	9	145	1	1
chr2	4142998	4143009	0	13	141	1	1
chr2	4143048	4143087	4	18	132	4	1
chr2	4145236	4145247	0	136	18	1	1
chr2	4145413	4145427	0	104	50	1	1
chr2	4152196	4152207	0	154	0	1	1
chr2	4152285	4152306	1	108	45	2	1
chr2	4160912	4160961	4	9	141	6	2
chr2	4161698	4161739	12	72	70	7	1
chr2	4161740	4161785	4	7	143	4	1
chr2	4161864	4161875	0	154	0	1	1
chr2	4162835	4162874	11	47	96	4	1
chr2	4165018	4165029	0	132	22	1	1
chr2	4170981	4170992	0	135	19	1	1
chr2	4171617	4171664	4	80	70	3	1
chr2	4172560	4172571	0	150	4	1	1
chr2	4173750	4173761	1	135	18	2	1
chr2	4173766	4173779	2	140	12	3	1
chr2	4174919	4174930	1	108	45	2	1
chr2	4174937	4174954	0	122	32	1	1
chr2	4177863	4177874	0	152	2	1	1
chr2	4180409	4180460	5	116	33	7	4
chr2	4181147	4181158	1	126	27	2	1
chr2	4182065	4182084	1	132	21	2	1
chr2	4182389	4182420	0	148	6	1	1
chr2	4182583	4182630	2	4	148	3	1
chr2	4182634	4182671	3	5	146	3	1
chr2	4182740	4182853	2	0	152	2	0
chr2	4183964	4183975	0	96	58	1	1
chr2	4187207	4187256	1	123	30	2	1
chr2	4189827	4189838	0	147	7	1	1
chr2	4191822	4191845	1	149	4	2	1
chr2	4205659	4205694	31	23	100	5	2
chr2	4206369	4206380	0	145	9	1	1
chr2	4206611	4206625	0	142	12	1	1
chr2	4208820	4208831	3	93	58	3	1
chr2	4210298	4210309	0	140	14	1	1
chr2	4210640	4210685	7	27	120	3	1
chr2	4211378	4211398	2	135	17	2	1
chr2	4211399	4211431	0	119	35	1	1
chr2	4211628	4211657	2	84	68	4	3
chr2	4213500	4213511	0	154	0	1	1
chr2	4220964	4221003	5	5	144	5	1
chr2	4221133	4221174	7	90	57	6	3
chr2	4224261	4224272	0	150	4	1	1
chr2	4225691	4225720	1	139	14	2	1
chr2	4233005	4233016	0	140	14	1	1
chr2	4233797	4233848	5	79	70	4	2
chr2	4235121	4235132	1	148	5	2	1
chr2	4238131	4238146	0	97	57	1	1
chr2	4241109	4241120	0	145	9	1	1
chr2	4241452	4241483	4	58	92	3	1
chr2	4242808	4242821	0	105	49	1	1
chr2	4245467	4245516	4	3	147	4	2
chr2	4245702	4245717	0	151	3	1	1
chr2	4251657	4251686	4	104	46	3	1
chr2	4251949	4251960	0	153	1	1	1
chr2	4254018	4254031	0	147	7	1	1
chr2	4254503	4254514	0	148	6	1	1
chr2	4257453	4257464	0	140	14	1	1
chr2	4258025	4258076	4	8	142	4	1
chr2	4263833	4263848	1	140	13	2	1
chr2	4268303	4268314	0	152	2	1	1
chr2	4269404	4269415	0	152	2	1	1
chr2	4271126	4271153	5	105	44	5	2
chr2	4277363	4277396	15	40	99	5	1
chr2	4277397	4277426	3	81	70	3	1
chr2	4278274	4278309	10	68	76	4	1
chr2	4280114	4280141	11	71	72	4	1
chr2	4280523	4280542	0	112	42	1	1
chr2	4281044	4281059	0	127	27	1	1
chr2	4281978	4281989	0	129	25	1	1
chr2	4284277	4284288	0	150	4	1	1
chr2	4285811	4285835	0	114	40	1	1
chr2	4286268	4286303	7	55	92	4	2
chr2	4288029	4288040	0	138	16	1	1
chr2	4291018	4291053	3	72	79	2	1
chr2	4292814	4292825	0	141	13	1	1
chr2	4293777	4293800	0	136	18	1	1
chr2	4294995	4295038	2	126	26	2	1
chr2	4300012	4300023	0	129	25	1	1
chr2	4300839	4300894	0	2	152	1	1
chr2	4309406	4309447	0	134	20	1	1
chr2	4316482	4316493	0	154	0	1	1
chr2	4316600	4316611	0	154	0	1	1
chr2	4318937	4319011	0	0	154	0	0
chr2	4319182	4319193	1	142	11	2	1
chr2	4321135	4321184	1	2	151	2	1
chr2	4325003	4325044	1	136	17	2	1
chr2	4325743	4325754	0	153	1	1	1
chr2	4325844	4325863	4	30	120	4	1
chr2	4325976	4326017	6	31	117	4	2
chr2	4329705	4329730	8	102	44	5	2
chr2	4330315	4330326	0	142	12	1	1
chr2	4330596	4330647	4	7	143	4	2
chr2	4330966	4330977	0	148	6	1	1
chr2	4331363	4331374	0	136	18	1	1
chr2	4331386	4331400	0	128	26	1	1
chr2	4336357	4336368	0	50	104	1	1
chr2	4336477	4336560	0	0	154	0	0
chr2	4340822	4340865	14	40	100	6	1
chr2	4346117	4346168	0	0	154	0	0
chr2	4346960	4346997	12	50	92	6	1
chr2	4346997	4347036	6	38	110	4	1
chr2	4349889	4349942	4	5	145	3	1
chr2	4349984	4349995	0	142	12	1	1
chr2	4351263	4351274	0	149	5	1	1
chr2	4355654	4355703	4	125	25	2	1
chr2	4357696	4357731	1	26	127	2	1
chr2	4358479	4358490	0	151	3	1	1
chr2	4359783	4359797	0	152	2	1	1
chr2	4361353	4361372	0	143	11	1	1
chr2	4361375	4361390	0	139	15	1	1
chr2	4361501	4361585	6	6	142	4	2
chr2	4366980	4367017	4	64	86	4	1
chr2	4370011	4370022	0	154	0	1	1
chr2	4371173	4371192	2	118	34	2	1
chr2	4374022	4374033	0	149	5	1	1
chr2	4374675	4374690	0	133	21	1	1
chr2	4378666	4378711	4	2	148	4	1
chr2	4378795	4378808	0	148	6	1	1
chr2	4382350	4382365	2	129	23	3	1
chr2	4385510	4385521	0	125	29	1	1
chr2	4386894	4386945	7	9	138	5	2
chr2	4387176	4387217	44	18	92	5	2
chr2	4387218	4387241	8	88	58	3	1
chr2	4387780	4387791	0	151	3	1	1
chr2	4389082	4389097	2	52	100	3	1
chr2	4389321	4389350	0	32	122	1	1
chr2	4393164	4393179	0	150	4	1	1
chr2	4393239	4393250	0	154	0	1	1
chr2	4393266	4393277	0	27	127	1	1
chr2	4394363	4394434	0	2	152	1	1
chr2	4394902	4394943	8	32	114	4	1
chr2	4396195	4396220	8	81	65	4	1
chr2	4396355	4396366	0	138	16	1	1
chr2	4398233	4398256	0	142	12	1	1
chr2	4399112	4399135	0	41	113	1	1
chr2	4399140	4399155	1	58	95	2	1
chr2	4399803	4399834	6	63	85	3	1
chr2	4400463	4400477	0	135	19	1	1
chr2	4403389	4403400	0	107	47	1	1
chr2	4404559	4404570	0	131	23	1	1
chr2	4408504	4408515	0	105	49	1	1
chr2	4410368	4410417	10	16	128	6	1
chr2	4411424	4411435	0	145	9	1	1
chr2	4413167	4413234	0	0	154	0	0
chr2	4414973	4414984	0	109	45	1	1
chr2	4415175	4415186	0	122	32	1	1
chr2	4416343	4416367	0	152	2	1	1
chr2	4416430	4416453	0	147	7	1	1
chr2	4417299	4417310	0	125	29	1	1
chr2	4417982	4417993	0	139	15	1	1
chr2	4419073	4419090	0	138	16	1	1
chr2	4419097	4419121	0	139	15	1	1
chr2	4419137	4419148	0	138	16	1	1
chr2	4420166	4420180	0	130	24	1	1
chr2	4420575	4420626	4	45	105	3	1
chr2	4420628	4420651	1	86	67	2	1
chr2	4421647	4421658	4	123	27	4	1
chr2	4421659	4421714	13	7	134	5	1
chr2	4425031	4425055	0	133	21	1	1
chr2	4425902	4425919	0	152	2	1	1
chr2	4426827	4426838	0	144	10	1	1
chr2	4433545	4433614	0	5	149	1	1
chr2	4436944	4436961	0	146	8	1	1
chr2	4442543	4442554	0	149	5	1	1
chr2	4443879	4443922	8	33	113	7	3
chr2	4444390	4444453	7	55	92	5	3
chr2	4444639	4444650	0	120	34	1	1
chr2	4444988	4444999	0	152	2	1	1
chr2	4445140	4445151	0	150	4	1	1
chr2	4446988	4446999	7	106	41	2	1
chr2	4451596	4451607	0	132	22	1	1
chr2	4451960	4451971	0	120	34	1	1
chr2	4451972	4451983	1	118	35	2	1
chr2	4452025	4452036	0	116	38	1	1
chr2	4456114	4456127	3	103	48	3	1
chr2	4458203	4458218	0	144	10	1	1
chr2	4458226	4458243	0	144	10	1	1
chr2	4458807	4458818	0	129	25	1	1
chr2	4459993	4460004	0	149	5	1	1
chr2	4460553	4460568	0	152	2	1	1
chr2	4461383	4461394	0	150	4	1	1
chr2	4461729	4461746	0	147	7	1	1
chr2	4463044	4463079	0	128	26	1	1
chr2	4466844	4466859	0	124	30	1	1
chr2	4467999	4468013	0	146	8	1	1
chr2	4471679	4471702	0	128	26	1	1
chr2	4474233	4474247	0	78	76	1	1
chr2	4475710	4475721	0	141	13	1	1
chr2	4476435	4476446	0	142	12	1	1
chr2	4477016	4477043	4	118	32	4	2
chr2	4477261	4477276	1	135	18	2	1
chr2	4479305	4479316	0	121	33	1	1
chr2	4483447	4483474	0	150	4	1	1
chr2	4484672	4484715	7	27	120	3	1
chr2	4485410	4485421	0	142	12	1	1
chr2	4486115	4486132	0	121	33	1	1
chr2	4486148	4486159	0	145	9	1	1
chr2	4487162	4487177	0	151	3	1	1
chr2	4487440	4487451	0	142	12	1	1
chr2	4488234	4488265	8	49	97	4	1
chr2	4493104	4493131	7	86	61	3	1
chr2	4495659	4495682	0	150	4	1	1
chr2	4497187	4497202	0	152	2	1	1
chr2	4497325	4497338	0	141	13	1	1
chr2	4499198	4499209	0	127	27	1	1
chr2	4499326	4499375	4	8	142	5	2
chr2	4500982	4501017	7	66	81	3	1
chr2	4501551	4501562	0	96	58	1	1
chr2	4503082	4503119	13	62	79	6	1
chr2	4503166	4503199	3	95	56	3	1
chr2	4504201	4504228	1	142	11	2	1
chr2	4505973	4505984	0	150	4	1	1
chr2	4513717	4513732	0	59	95	1	1
chr2	4514195	4514210	0	142	12	1	1
chr2	4515588	4515603	0	129	25	1	1
chr2	4515956	4516003	3	84	67	5	3
chr2	4516033	4516086	2	102	50	3	1
chr2	4517133	4517228	0	0	154	0	0
chr2	4519625	4519636	0	141	13	1	1
chr2	4520701	4520712	0	126	28	1	1
chr2	4521901	4521920	0	58	96	1	1
chr2	4521949	4521960	2	29	123	2	1
chr2	4522023	4522034	1	92	61	2	1
chr2	4522060	4522071	0	96	58	1	1
chr2	4522101	4522112	0	78	76	1	1
chr2	4522142	4522153	0	96	58	1	1
chr2	4522179	4522190	1	97	56	2	1
chr2	4522257	4522268	0	107	47	1	1
chr2	4522294	4522305	3	114	37	2	1
chr2	4522331	4522342	1	117	36	2	1
chr2	4522368	4522379	0	130	24	1	1
chr2	4522585	4522596	0	125	29	1	1
chr2	4531248	4531263	0	92	62	1	1
chr2	4535275	4535286	0	140	14	1	1
chr2	4536098	4536145	7	121	26	4	1
chr2	4536258	4536295	9	72	73	5	2
chr2	4536344	4536355	0	153	1	1	1
chr2	4536600	4536625	4	102	48	3	1
chr2	4538366	4538377	0	150	4	1	1
chr2	4539144	4539155	9	10	135	3	1
chr2	4540522	4540536	0	124	30	1	1
chr2	4541795	4541806	0	84	70	1	1
chr2	4543993	4544032	5	34	115	3	1
chr2	4545823	4545860	4	42	108	3	1
chr2	4547584	4547595	0	137	17	1	1
chr2	4548169	4548180	0	141	13	1	1
chr2	4552825	4552842	0	131	23	1	1
chr2	4552855	4552878	3	131	20	4	1
chr2	4553284	4553295	0	140	14	1	1
chr2	4554482	4554493	0	141	13	1	1
chr2	4556988	4557007	0	153	1	1	1
chr2	4557019	4557030	0	153	1	1	1
chr2	4557302	4557313	0	130	24	1	1
chr2	4560428	4560479	8	9	137	3	1
chr2	4560641	4560652	0	149	5	1	1
chr2	4561393	4561416	1	150	3	2	1
chr2	4564297	4564308	0	140	14	1	1
chr2	4565407	4565444	8	22	124	4	1
chr2	4565487	4565536	12	14	128	4	1
chr2	4567878	4567889	1	150	3	2	1
chr2	4571670	4571709	3	122	29	3	1
chr2	4574642	4574659	0	137	17	1	1
chr2	4580394	4580405	0	149	5	1	1
chr2	4581114	4581125	0	144	10	1	1
chr2	4586750	4586761	0	120	34	1	1
chr2	4587042	4587062	0	146	8	1	1
chr2	4587077	4587118	2	136	16	3	1
chr2	4587353	4587364	0	154	0	1	1
chr2	4587502	4587513	2	130	22	2	1
chr2	4589568	4589603	9	50	95	4	1
chr2	4589901	4589915	0	150	4	1	1
chr2	4593946	4593969	4	123	27	3	1
chr2	4598067	4598116	16	24	114	7	1
chr2	4598633	4598644	0	152	2	1	1
chr2	4607895	4607906	0	108	46	1	1
chr2	4610907	4610956	0	2	152	1	1
chr2	4619927	4619938	0	140	14	1	1
chr2	4623259	4623276	0	150	4	1	1
chr2	4625833	4625848	0	142	12	1	1
chr2	4627640	4627651	0	146	8	1	1
chr2	4628119	4628133	0	115	39	1	1
chr2	4633947	4633958	0	151	3	1	1
chr2	4636334	4636361	0	151	3	2	2
chr2	4637615	4637648	10	66	78	5	1
chr2	4637649	4637690	14	32	108	7	1
chr2	4641832	4641843	0	128	26	1	1
chr2	4644413	4644424	0	121	33	1	1
chr2	4644590	4644610	0	104	50	1	1
chr2	4649263	4649277	0	149	5	1	1
chr2	4650398	4650425	8	87	59	4	1
chr2	4650716	4650735	1	119	34	2	1
chr2	4654432	4654469	10	54	90	4	1
chr2	4655666	4655677	0	146	8	1	1
chr2	4657236	4657265	1	144	9	2	1
chr2	4661285	4661326	12	29	113	3	1
chr2	4663147	4663168	2	119	33	2	1
chr2	4663180	4663191	1	146	7	2	1
chr2	4664008	4664047	10	18	126	4	1
chr2	4664504	4664555	0	0	154	0	0
chr2	4667609	4667636	6	99	49	3	1
chr2	4670251	4670265	0	140	14	1	1
chr2	4677940	4677955	2	125	27	3	1
chr2	4680646	4680679	7	64	83	3	1
chr2	4680790	4680807	0	144	10	1	1
chr2	4681154	4681165	0	78	76	1	1
chr2	4681165	4681188	6	73	75	3	1
chr2	4681270	4681297	0	1	153	1	1
chr2	4687550	4687564	1	64	89	2	1
chr2	4687986	4687997	0	153	1	1	1
chr2	4688986	4688997	0	151	3	1	1
chr2	4688999	4689022	0	144	10	1	1
chr2	4689522	4689537	0	133	21	1	1
chr2	4693123	4693137	0	153	1	1	1
chr2	4693447	4693458	0	144	10	1	1
chr2	4694026	4694037	0	151	3	1	1
chr2	4699291	4699302	0	153	1	1	1
chr2	4703400	4703411	0	153	1	1	1
chr2	4703456	4703467	0	150	4	1	1
chr2	4704639	4704656	1	131	22	2	1
chr2	4704726	4704745	0	143	11	1	1
chr2	4705024	4705038	0	150	4	1	1
chr2	4705041	4705052	0	151	3	1	1
chr2	4709665	4709679	0	150	4	1	1
chr2	4709985	4709998	1	140	13	2	1
chr2	4711106	4711117	0	139	15	1	1
chr2	4712732	4712747	0	140	14	1	1
chr2	4713524	4713541	0	139	15	1	1
chr2	4715629	4715640	0	145	9	1	1
chr2	4717833	4717844	0	111	43	1	1
chr2	4719712	4719723	0	138	16	1	1
chr2	4724275	4724286	0	154	0	1	1
chr2	4728839	4728872	5	53	96	3	1
chr2	4733968	4733979	0	141	13	1	1
chr2	4734244	4734255	0	130	24	1	1
chr2	4734917	4734936	0	141	13	1	1
chr2	4738182	4738197	0	114	40	1	1
chr2	4742737	4742748	0	152	2	1	1
chr2	4752308	4752319	0	152	2	1	1
chr2	4755117	4755150	9	18	127	8	2
chr2	4755151	4755200	2	45	107	3	2
chr2	4755967	4755978	0	151	3	1	1
chr2	4757781	4757795	0	133	21	1	1
chr2	4758966	4758977	0	142	12	1	1
chr2	4761276	4761287	0	147	7	1	1
chr2	4762979	4762990	0	146	8	1	1
chr2	4763669	4763682	1	133	20	2	1
chr2	4763702	4763737	1	140	13	2	1
chr2	4764744	4764755	0	148	6	1	1
chr2	4766334	4766363	0	149	5	1	1
chr2	4769639	4769650	0	151	3	1	1
chr2	4777433	4777447	1	153	0	2	1
chr2	4778606	4778617	0	140	14	1	1
chr2	4779395	4779406	0	142	12	1	1
chr2	4779837	4779852	0	148	6	1	1
chr2	4780713	4780724	0	146	8	1	1
chr2	4788013	4788024	0	154	0	1	1
chr2	4789097	4789111	0	141	13	1	1
chr2	4790470	4790481	0	143	11	1	1
chr2	4791071	4791082	0	109	45	1	1
chr2	4791091	4791108	0	103	51	1	1
chr2	4795900	4795951	8	16	130	7	3
chr2	4802527	4802550	0	150	4	1	1
chr2	4805624	4805635	0	139	15	1	1
chr2	4809294	4809307	0	143	11	1	1
chr2	4810262	4810273	0	147	7	1	1
chr2	4813427	4813441	0	138	16	1	1
chr2	4814925	4814972	4	1	149	5	1
chr2	4815306	4815320	0	132	22	1	1
chr2	4816002	4816013	0	151	3	1	1
chr2	4817902	4817913	0	146	8	1	1
chr2	4818844	4818888	2	45	107	4	2
chr2	4826254	4826267	0	138	16	1	1
chr2	4826735	4826750	1	138	15	2	1
chr2	4827646	4827657	0	148	6	1	1
chr2	4830089	4830100	0	151	3	1	1
chr2	4830110	4830137	1	121	32	2	1
chr2	4830245	4830260	0	105	49	1	1
chr2	4830819	4830860	0	143	11	1	1
chr2	4831159	4831176	1	117	36	2	1
chr2	4835317	4835328	0	145	9	1	1
chr2	4836278	4836301	4	93	57	2	1
chr2	4836985	4836999	0	97	57	1	1
chr2	4838057	4838076	0	148	6	1	1
chr2	4840816	4840859	6	11	137	5	2
chr2	4841843	4841860	0	152	2	1	1
chr2	4842391	4842405	24	40	90	2	1
chr2	4842580	4842644	1	27	126	2	1
chr2	4845258	4845284	2	116	36	3	1
chr2	4846736	4846774	2	130	22	4	2
chr2	4848309	4848410	0	0	154	0	0
chr2	4849166	4849181	0	80	74	1	1
chr2	4849205	4849232	7	96	51	3	1
chr2	4853010	4853033	1	109	44	2	1
chr2	4855315	4855346	8	86	60	5	1
chr2	4856352	4856371	0	117	37	1	1
chr2	4859697	4859746	3	1	150	3	1
chr2	4860388	4860403	0	143	11	1	1
chr2	4861205	4861246	10	34	110	4	1
chr2	4866448	4866462	0	150	4	1	1
chr2	4867201	4867220	0	152	2	1	1
chr2	4869018	4869037	0	125	29	1	1
chr2	4870756	4870779	0	143	11	1	1
chr2	4871168	4871199	10	59	85	4	1
chr2	4872179	4872208	44	57	53	6	2
chr2	4874686	4874697	0	154	0	1	1
chr2	4875889	4875932	13	49	92	4	1
chr2	4879957	4879980	4	93	57	3	1
chr2	4882141	4882152	0	101	53	1	1
chr2	4882214	4882227	0	108	46	1	1
chr2	4884742	4884753	0	137	17	1	1
chr2	4885376	4885387	0	149	5	1	1
chr2	4886092	4886103	0	136	18	1	1
chr2	4886782	4886813	2	118	34	3	1
chr2	4887944	4887970	0	148	6	1	1
chr2	4890928	4890939	1	88	65	2	1
chr2	4891967	4892004	7	64	83	4	1
chr2	4894606	4894625	3	122	29	3	1
chr2	4894753	4894767	0	148	6	1	1
chr2	4895391	4895410	0	150	4	1	1
chr2	4895960	4895975	0	154	0	1	1
chr2	4896530	4896579	8	11	135	3	1
chr2	4898324	4898335	1	126	27	2	1
chr2	4899432	4899443	0	144	10	1	1
chr2	4902843	4902854	0	125	29	1	1
chr2	4903542	4903553	0	130	24	1	1
chr2	4904758	4904769	0	127	27	1	1
chr2	4904966	4904977	1	141	12	2	1
chr2	4904977	4904988	0	143	11	1	1
chr2	4905958	4905972	0	125	29	1	1
chr2	4908521	4908535	0	126	28	1	1
chr2	4910934	4910945	0	89	65	1	1
chr2	4911065	4911076	0	135	19	1	1
chr2	4917056	4917075	0	144	10	1	1
chr2	4918167	4918181	1	133	20	2	1
chr2	4918183	4918207	0	135	19	1	1
chr2	4919775	4919826	2	138	14	3	2
chr2	4920708	4920722	0	136	18	1	1
chr2	4923749	4923766	0	124	30	1	1
chr2	4925516	4925527	0	85	69	1	1
chr2	4925901	4925912	0	145	9	1	1
chr2	4928254	4928277	1	147	6	2	1
chr2	4930121	4930145	0	132	22	1	1
chr2	4930157	4930180	0	125	29	1	1
chr2	4930919	4930952	4	58	92	3	1
chr2	4931144	4931155	0	141	13	1	1
chr2	4931374	4931417	3	87	64	3	1
chr2	4932673	4932732	1	13	140	2	1
chr2	4933412	4933461	11	5	138	4	1
chr2	4933461	4933498	8	17	129	4	1
chr2	4935638	4935655	1	144	9	2	1
chr2	4935822	4935835	1	96	57	2	1
chr2	4938761	4938772	0	122	32	1	1
chr2	4942873	4942893	1	122	31	2	1
chr2	4943661	4943678	0	152	2	1	1
chr2	4950451	4950466	0	136	18	1	1
chr2	4954722	4954736	2	131	21	2	1
chr2	4955988	4956002	0	135	19	1	1
chr2	4956429	4956440	0	136	18	1	1
chr2	4959436	4959459	0	87	67	1	1
chr2	4962290	4962301	0	118	36	1	1
chr2	4962737	4962763	1	112	41	2	1
chr2	4963255	4963266	0	141	13	1	1
chr2	4965841	4965856	0	86	68	1	1
chr2	4968491	4968502	0	122	32	1	1
chr2	4969922	4969933	0	153	1	1	1
chr2	4969939	4969950	0	154	0	1	1
chr2	4969957	4969968	0	149	5	1	1
chr2	4971656	4971670	0	138	16	1	1
chr2	4971939	4971950	0	142	12	1	1
chr2	4972463	4972478	4	24	126	2	1
chr2	4972641	4972652	0	147	7	1	1
chr2	4975517	4975531	0	138	16	1	1
chr2	4976120	4976131	0	148	6	1	1
chr2	4976688	4976699	0	153	1	1	1
chr2	4977131	4977142	0	146	8	1	1
chr2	4977408	4977419	0	128	26	1	1
chr2	4978627	4978660	12	17	125	4	1
chr2	4978661	4978674	103	2	49	3	1
chr2	4979493	4979520	3	75	76	4	1
chr2	4982507	4982527	0	124	30	1	1
chr2	4984757	4984798	7	34	113	3	1
chr2	4985576	4985590	0	152	2	1	1
chr2	4989557	4989568	5	67	82	3	1
chr2	4994388	4994427	4	15	135	3	1
chr2	4995256	4995267	0	147	7	1	1
chr2	4996956	4996967	0	142	12	1	1
chr2	4997931	4997950	1	120	33	2	1
chr2	4998103	4998117	0	31	123	1	1
chr2	4998984	4998995	0	99	55	1	1
chr2	5003139	5003182	6	30	118	3	1
chr2	5005978	5005989	0	143	11	1	1
chr2	5006960	5006987	3	104	47	3	1
chr2	5009128	5009139	0	129	25	1	1
chr2	5012410	5012469	5	25	124	4	1
chr2	5016904	5016915	0	30	124	1	1
chr2	5017811	5017822	0	149	5	1	1
chr2	5017937	5017950	4	141	9	3	1
chr2	5018312	5018325	0	130	24	1	1
chr2	5020544	5020555	0	150	4	1	1
chr2	5023137	5023172	0	136	18	1	1
chr2	5027582	5027597	0	112	42	1	1
chr2	5029126	5029137	0	115	39	1	1
chr2	5029772	5029783	0	142	12	1	1
chr2	5030337	5030358	3	114	37	4	1
chr2	5031102	5031119	0	142	12	1	1
chr2	5032152	5032179	0	132	22	1	1
chr2	5038753	5038768	0	129	25	1	1
chr2	5039030	5039041	0	148	6	1	1
chr2	5039173	5039192	1	135	18	2	1
chr2	5041941	5041970	0	148	6	1	1
chr2	5044536	5044547	0	130	24	1	1
chr2	5044689	5044700	0	135	19	1	1
chr2	5044711	5044722	0	135	19	1	1
chr2	5045247	5045274	0	98	56	1	1
chr2	5046661	5046694	7	80	67	4	1
chr2	5047992	5048007	6	38	110	3	1
chr2	5049825	5049836	0	116	38	1	1
chr2	5049913	5049932	6	65	83	4	1
chr2	5049936	5049975	4	2	148	3	1
chr2	5050927	5050956	5	47	102	3	1
chr2	5050957	5051000	9	22	123	4	1
chr2	5053325	5053360	2	118	34	3	1
chr2	5053923	5053938	0	119	35	1	1
chr2	5057991	5058006	0	125	29	1	1
chr2	5058233	5058244	0	149	5	1	1
chr2	5058461	5058480	0	151	3	1	1
chr2	5059082	5059093	0	149	5	1	1
chr2	5059161	5059172	1	120	33	3	2
chr2	5059172	5059197	1	111	42	2	1
chr2	5059722	5059741	5	125	24	2	1
chr2	5065284	5065299	0	112	42	1	1
chr2	5066590	5066601	0	154	0	1	1
chr2	5068274	5068293	0	106	48	1	1
chr2	5072218	5072229	11	66	77	4	1
chr2	5072247	5072294	1	3	150	2	1
chr2	5074118	5074129	0	151	3	1	1
chr2	5074463	5074478	1	114	39	2	1
chr2	5074784	5074815	3	116	35	3	1
chr2	5076163	5076194	20	16	118	4	1
chr2	5076194	5076233	0	5	149	1	1
chr2	5076261	5076308	2	2	150	3	1
chr2	5079257	5079274	0	0	154	0	0
chr2	5082616	5082669	0	0	154	0	0
chr2	5087443	5087494	4	1	149	5	1
chr2	5088657	5088668	0	136	18	1	1
chr2	5088671	5088686	0	114	40	1	1
chr2	5089609	5089633	0	112	42	1	1
chr2	5090288	5090311	0	147	7	1	1
chr2	5090619	5090662	5	6	143	4	1
chr2	5091055	5091069	0	145	9	1	1
chr2	5091448	5091459	0	149	5	1	1
chr2	5092042	5092057	0	143	11	1	1
chr2	5092850	5092861	0	140	14	1	1
chr2	5093271	5093306	10	66	78	5	1
chr2	5093872	5093928	2	137	15	2	1
chr2	5095429	5095443	0	152	2	1	1
chr2	5098431	5098442	0	37	117	1	1
chr2	5098906	5098917	0	144	10	1	1
chr2	5101201	5101215	0	105	49	1	1
chr2	5101550	5101561	0	118	36	1	1
chr2	5107288	5107311	1	148	5	2	1
chr2	5107434	5107445	0	149	5	1	1
chr2	5109584	5109595	0	134	20	1	1
chr2	5109607	5109618	0	139	15	1	1
chr2	5109831	5109842	0	143	11	1	1
chr2	5110503	5110514	0	150	4	1	1
chr2	5113887	5113898	1	141	12	2	1
chr2	5113908	5113947	19	24	111	5	1
chr2	5114692	5114718	1	116	37	2	1
chr2	5116200	5116249	4	123	27	3	1
chr2	5117815	5117829	0	111	43	1	1
chr2	5118942	5118981	5	38	111	3	1
chr2	5125972	5125983	0	147	7	1	1
chr2	5129570	5129581	0	105	49	1	1
chr2	5129664	5129675	0	146	8	1	1
chr2	5130996	5131079	2	1	151	3	1
chr2	5131103	5131164	0	0	154	0	0
chr2	5134830	5134875	9	38	107	4	1
chr2	5136484	5136497	0	43	111	1	1
chr2	5136575	5136630	1	2	151	2	1
chr2	5137041	5137060	0	151	3	1	1
chr2	5137131	5137152	1	104	49	2	1
chr2	5142254	5142265	0	140	14	1	1
chr2	5143988	5144025	6	66	82	5	1
chr2	5144822	5144857	0	2	152	1	1
chr2	5145176	5145187	0	153	1	1	1
chr2	5145289	5145302	0	148	6	1	1
chr2	5147396	5147463	8	47	99	5	2
chr2	5147487	5147498	0	150	4	1	1
chr2	5147696	5147707	0	152	2	1	1
chr2	5151948	5151959	0	152	2	1	1
chr2	5151965	5151979	0	153	1	1	1
chr2	5152451	5152478	5	90	59	3	1
chr2	5152618	5152629	0	146	8	1	1
chr2	5153630	5153643	0	106	48	1	1
chr2	5153667	5153708	30	56	68	5	1
chr2	5153778	5153791	0	125	29	1	1
chr2	5154473	5154484	0	110	44	1	1
chr2	5154965	5155000	0	141	13	2	2
chr2	5158208	5158219	0	143	11	1	1
chr2	5158695	5158824	0	5	149	1	1
chr2	5159257	5159268	0	148	6	1	1
chr2	5159292	5159327	7	101	46	3	1
chr2	5159368	5159431	16	28	110	9	3
chr2	5161821	5161880	0	0	154	0	0
chr2	5162646	5162689	8	23	123	4	1
chr2	5164063	5164104	10	19	125	5	1
chr2	5164810	5164859	6	18	130	5	2
chr2	5166465	5166476	0	74	80	1	1
chr2	5167276	5167287	0	119	35	1	1
chr2	5167299	5167310	0	125	29	1	1
chr2	5167753	5167764	1	69	84	2	1
chr2	5169649	5169663	0	139	15	1	1
chr2	5170423	5170443	0	144	10	1	1
chr2	5170672	5170683	0	149	5	1	1
chr2	5172605	5172628	0	11	143	1	1
chr2	5173497	5173508	0	120	34	1	1
chr2	5174294	5174313	0	144	10	1	1
chr2	5186089	5186106	2	114	38	2	1
chr2	5186475	5186516	9	37	108	4	1
chr2	5187439	5187450	0	134	20	1	1
chr2	5187641	5187652	0	144	10	1	1
chr2	5188607	5188618	0	147	7	1	1
chr2	5197053	5197064	0	131	23	1	1
chr2	5198111	5198170	3	132	19	4	2
chr2	5202913	5202956	0	0	154	0	0
chr2	5205561	5205578	0	147	7	1	1
chr2	5207752	5207767	0	153	1	1	1
chr2	5208052	5208063	0	154	0	1	1
chr2	5208396	5208407	0	154	0	1	1
chr2	5208813	5208824	12	119	23	2	1
chr2	5209854	5209903	8	23	123	3	1
chr2	5211119	5211196	0	0	154	0	0
chr2	5212088	5212139	5	95	54	8	4
chr2	5214442	5214461	0	132	22	1	1
chr2	5216361	5216372	0	121	33	1	1
chr2	5219202	5219221	0	144	10	1	1
chr2	5224221	5224260	10	40	104	5	1
chr2	5227206	5227219	30	60	64	4	1
chr2	5227599	5227643	1	66	87	2	1
chr2	5230143	5230182	11	49	94	3	1
chr2	5238274	5238285	18	55	81	3	1
chr2	5240106	5240120	0	120	34	1	1
chr2	5240369	5240401	2	98	54	2	1
chr2	5242510	5242539	15	111	28	3	1
chr2	5242930	5242941	0	143	11	1	1
chr2	5243810	5243825	1	133	20	2	1
chr2	5244052	5244071	1	109	44	2	1
chr2	5244379	5244396	0	34	120	1	1
chr2	5248749	5248760	0	140	14	1	1
chr2	5248980	5248999	0	115	39	1	1
chr2	5250440	5250451	0	146	8	1	1
chr2	5255974	5255989	1	144	9	2	1
chr2	5256057	5256084	1	136	17	2	1
chr2	5256467	5256484	1	143	10	2	1
chr2	5256480	5256497	0	151	3	1	1
chr2	5259842	5259861	0	124	30	1	1
chr2	5260134	5260178	3	105	46	3	1
chr2	5262177	5262230	14	12	128	6	1
chr2	5265850	5265873	1	139	14	2	1
chr2	5267357	5267384	3	34	117	3	1
chr2	5271412	5271439	4	91	59	3	1
chr2	5272688	5272699	0	121	33	1	1
chr2	5273382	5273393	0	139	15	1	1
chr2	5274837	5274866	3	129	22	4	2
chr2	5281735	5281746	0	132	22	1	1
chr2	5285356	5285367	0	150	4	1	1
chr2	5287346	5287357	0	135	19	1	1
chr2	5289487	5289498	0	151	3	1	1
chr2	5289958	5289999	6	24	124	3	1
chr2	5290194	5290205	0	11	143	1	1
chr2	5293269	5293280	0	128	26	1	1
chr2	5295035	5295046	0	132	22	1	1
chr2	5297238	5297277	11	42	101	5	1
chr2	5298115	5298126	0	146	8	1	1
chr2	5301996	5302019	0	127	27	1	1
chr2	5304780	5304831	3	12	139	3	2
chr2	5304832	5304843	0	117	37	1	1
chr2	5308593	5308628	10	57	87	5	1
chr2	5309818	5309871	3	9	142	5	2
chr2	5314333	5314346	2	90	62	2	1
chr2	5315469	5315480	0	146	8	1	1
chr2	5320372	5320391	0	134	20	1	1
chr2	5321236	5321251	1	84	69	2	1
chr2	5321283	5321297	1	55	98	2	1
chr2	5323659	5323670	0	144	10	1	1
chr2	5324500	5324514	0	142	12	1	1
chr2	5326377	5326388	0	137	17	1	1
chr2	5336965	5336976	0	152	2	1	1
chr2	5341364	5341383	0	124	30	1	1
chr2	5345136	5345162	0	124	30	1	1
chr2	5345183	5345194	0	123	31	1	1
chr2	5347518	5347563	11	38	105	5	1
chr2	5347564	5347597	7	54	93	4	1
chr2	5348597	5348608	0	146	8	1	1
chr2	5350767	5350780	2	145	7	3	1
chr2	5350872	5350885	0	100	54	1	1
chr2	5350894	5350909	0	147	7	1	1
chr2	5351212	5351223	4	143	7	4	1
chr2	5354989	5355000	0	119	35	1	1
chr2	5358771	5358782	1	152	1	2	1
chr2	5358791	5358814	2	140	12	2	1
chr2	5358876	5358885	0	22	132	1	1
chr2	5358903	5358914	0	154	0	1	1
chr2	5359993	5360004	0	124	30	1	1
chr2	5362359	5362373	0	131	23	1	1
chr2	5366863	5366874	0	150	4	1	1
chr2	5367515	5367526	0	154	0	1	1
chr2	5369640	5369651	0	140	14	1	1
chr2	5372547	5372588	9	26	119	6	1
chr2	5372589	5372610	2	106	46	3	1
chr2	5373342	5373381	3	85	66	4	2
chr2	5373451	5373498	4	24	126	6	3
chr2	5374416	5374453	15	59	80	5	1
chr2	5374679	5374710	10	37	107	5	2
chr2	5374753	5374764	0	150	4	1	1
chr2	5375481	5375495	1	144	9	2	1
chr2	5375524	5375535	0	144	10	1	1
chr2	5377352	5377409	0	0	154	0	0
chr2	5377874	5377899	4	50	100	3	1
chr2	5377900	5377917	0	77	77	1	1
chr2	5380501	5380512	0	138	16	1	1
chr2	5385365	5385376	0	103	51	1	1
chr2	5386230	5386253	1	146	7	2	1
chr2	5387537	5387558	0	138	16	1	1
chr2	5387660	5387707	10	33	111	5	2
chr2	5389033	5389046	0	138	16	1	1
chr2	5389867	5389902	4	44	106	3	1
chr2	5390665	5390679	0	143	11	1	1
chr2	5391116	5391127	0	151	3	1	1
chr2	5392631	5392654	1	128	25	2	1
chr2	5395379	5395394	0	142	12	1	1
chr2	5395559	5395593	1	128	25	2	1
chr2	5395688	5395738	3	1	150	3	1
chr2	5396796	5396807	0	152	2	1	1
chr2	5399105	5399152	0	0	154	0	0
chr2	5401430	5401441	1	90	63	2	1
chr2	5401543	5401572	5	101	48	3	1
chr2	5402030	5402057	9	78	67	4	1
chr2	5406054	5406065	0	146	8	1	1
chr2	5406354	5406365	0	149	5	1	1
chr2	5406526	5406539	0	122	32	1	1
chr2	5406537	5406552	4	148	2	2	1
chr2	5406984	5407015	12	85	57	3	1
chr2	5407223	5407256	10	65	79	6	1
chr2	5408023	5408040	6	78	70	4	1
chr2	5410958	5410992	0	79	75	2	2
chr2	5411038	5411058	1	101	52	2	1
chr2	5412000	5412017	0	96	58	1	1
chr2	5413632	5413643	0	136	18	1	1
chr2	5415139	5415150	1	149	4	2	1
chr2	5415192	5415203	0	7	147	1	1
chr2	5415248	5415267	0	146	8	1	1
chr2	5419462	5419491	0	0	154	0	0
chr2	5421438	5421457	0	146	8	1	1
chr2	5421567	5421578	0	152	2	1	1
chr2	5431251	5431266	0	143	11	1	1
chr2	5434930	5434949	0	114	40	1	1
chr2	5435445	5435464	0	136	18	1	1
chr2	5436679	5436690	0	153	1	1	1
chr2	5439639	5439650	0	110	44	1	1
chr2	5439687	5439734	6	115	33	6	4
chr2	5440599	5440610	0	150	4	1	1
chr2	5440697	5440708	0	152	2	1	1
chr2	5442335	5442350	0	125	29	1	1
chr2	5443633	5443644	0	139	15	1	1
chr2	5444516	5444530	0	121	33	1	1
chr2	5446040	5446119	13	56	85	10	5
chr2	5448849	5448872	0	147	7	1	1
chr2	5456006	5456059	2	1	151	3	1
chr2	5456065	5456090	1	86	67	2	1
chr2	5457385	5457412	1	146	7	2	1
chr2	5459856	5459867	0	147	7	1	1
chr2	5464453	5464464	0	153	1	1	1
chr2	5470255	5470266	0	124	30	1	1
chr2	5473268	5473279	0	146	8	1	1
chr2	5474309	5474320	0	119	35	1	1
chr2	5474726	5474737	0	147	7	1	1
chr2	5477569	5477580	0	145	9	1	1
chr2	5482413	5482427	0	108	46	1	1
chr2	5484217	5484228	0	91	63	1	1
chr2	5485404	5485423	3	50	101	2	1
chr2	5487206	5487217	0	133	21	1	1
chr2	5489049	5489060	0	142	12	1	1
chr2	5489775	5489818	2	128	24	4	2
chr2	5495159	5495196	0	2	152	2	2
chr2	5497376	5497393	2	126	26	3	1
chr2	5498363	5498374	0	79	75	1	1
chr2	5499036	5499059	0	141	13	1	1
chr2	5504564	5504575	0	135	19	1	1
chr2	5511126	5511137	0	148	6	1	1
chr2	5513379	5513410	1	7	146	2	1
chr2	5513412	5513455	30	3	121	5	1
chr2	5513457	5513524	9	25	120	5	2
chr2	5517398	5517409	0	148	6	1	1
chr2	5517938	5517949	3	58	93	3	1
chr2	5517949	5517964	3	121	30	4	1
chr2	5517965	5518010	18	33	103	3	1
chr2	5518014	5518025	0	150	4	1	1
chr2	5518277	5518288	0	146	8	1	1
chr2	5518867	5518899	2	147	5	3	2
chr2	5518998	5519011	0	146	8	1	1
chr2	5521264	5521275	1	140	13	2	1
chr2	5522426	5522449	3	86	65	3	1
chr2	5523111	5523128	0	152	2	1	1
chr2	5523313	5523324	0	144	10	1	1
chr2	5523323	5523334	0	152	2	1	1
chr2	5523358	5523369	0	145	9	1	1
chr2	5523727	5523740	0	145	9	1	1
chr2	5524563	5524586	0	145	9	1	1
chr2	5525113	5525142	16	114	24	3	1
chr2	5525682	5525768	3	0	151	2	0
chr2	5526199	5526226	37	73	44	3	1
chr2	5526227	5526250	15	113	26	3	1
chr2	5526653	5526670	0	154	0	1	1
chr2	5526694	5526705	0	154	0	1	1
chr2	5526715	5526726	1	151	2	2	1
chr2	5528005	5528019	0	141	13	1	1
chr2	5528773	5528818	14	11	129	7	1
chr2	5528819	5528856	49	62	43	10	1
chr2	5534522	5534533	0	132	22	1	1
chr2	5534669	5534701	0	129	25	1	1
chr2	5534937	5534948	0	143	11	1	1
chr2	5536532	5536543	0	140	14	1	1
chr2	5536588	5536599	0	122	32	1	1
chr2	5538644	5538663	0	147	7	1	1
chr2	5539057	5539077	0	147	7	1	1
chr2	5539250	5539261	0	144	10	1	1
chr2	5541753	5541764	0	106	48	1	1
chr2	5542651	5542665	0	139	15	1	1
chr2	5545417	5545428	0	126	28	1	1
chr2	5552119	5552130	0	153	1	1	1
chr2	5555467	5555478	0	134	20	1	1
chr2	5568172	5568207	4	49	101	4	1
chr2	5569750	5569765	1	151	2	2	1
chr2	5575591	5575602	0	144	10	1	1
chr2	5579978	5579991	0	153	1	1	1
chr2	5580396	5580407	0	154	0	1	1
chr2	5581333	5581372	9	36	109	3	1
chr2	5581653	5581664	0	152	2	1	1
chr2	5581712	5581735	0	140	14	1	1
chr2	5584007	5584018	2	145	7	3	1
chr2	5584961	5584975	0	151	3	1	1
chr2	5586909	5586920	0	149	5	1	1
chr2	5587928	5587943	0	142	12	1	1
chr2	5590611	5590622	0	143	11	1	1
chr2	5596268	5596279	0	153	1	1	1
chr2	5596650	5596693	11	26	117	7	2
chr2	5600007	5600020	0	135	19	1	1
chr2	5605615	5605628	6	91	57	3	1
chr2	5606276	5606285	0	140	14	1	1
chr2	5606423	5606462	3	102	49	5	2
chr2	5607051	5607062	0	153	1	1	1
chr2	5611260	5611271	0	122	32	1	1
chr2	5611507	5611527	0	130	24	1	1
chr2	5616986	5616997	0	144	10	1	1
chr2	5617036	5617051	1	143	10	2	1
chr2	5617244	5617261	0	148	6	1	1
chr2	5621508	5621519	0	117	37	1	1
chr2	5622426	5622461	2	42	110	2	1
chr2	5626891	5626902	0	144	10	1	1
chr2	5628736	5628747	0	132	22	1	1
chr2	5633180	5633191	0	150	4	1	1
chr2	5633408	5633419	0	148	6	1	1
chr2	5634063	5634074	5	113	36	3	1
chr2	5634703	5634738	3	72	79	2	1
chr2	5635236	5635251	0	139	15	1	1
chr2	5636176	5636187	2	120	32	2	1
chr2	5638861	5638887	0	119	35	1	1
chr2	5640801	5640818	1	147	6	2	1
chr2	5641387	5641398	0	140	14	1	1
chr2	5642456	5642503	9	17	128	4	1
chr2	5646296	5646307	0	136	18	1	1
chr2	5651119	5651130	0	153	1	1	1
chr2	5653481	5653504	0	144	10	1	1
chr2	5655727	5655776	23	4	127	8	1
chr2	5656156	5656183	3	144	7	4	2
chr2	5661322	5661363	38	41	75	7	2
chr2	5661605	5661620	0	146	8	1	1
chr2	5661643	5661654	2	118	34	2	1
chr2	5661661	5661692	14	66	74	3	1
chr2	5661714	5661758	3	40	111	4	1
chr2	5661787	5661802	1	97	56	3	2
chr2	5661820	5661835	0	83	71	1	1
chr2	5662528	5662539	1	144	9	2	1
chr2	5666824	5666835	0	149	5	1	1
chr2	5668943	5668954	24	101	29	2	1
chr2	5673330	5673349	0	120	34	1	1
chr2	5673520	5673553	6	45	103	4	1
chr2	5673553	5673588	21	30	103	7	2
chr2	5674401	5674412	0	138	16	1	1
chr2	5675311	5675322	0	140	14	1	1
chr2	5677057	5677068	0	105	49	1	1
chr2	5678606	5678617	0	135	19	1	1
chr2	5679372	5679383	0	147	7	1	1
chr2	5679786	5679797	0	142	12	1	1
chr2	5680424	5680451	41	80	33	4	1
chr2	5691142	5691153	0	92	62	1	1
chr2	5694482	5694521	10	23	121	8	2
chr2	5697300	5697311	1	136	17	2	1
chr2	5697686	5697769	0	1	153	1	1
chr2	5698008	5698019	5	51	98	3	1
chr2	5699098	5699109	0	115	39	1	1
chr2	5699587	5699610	0	142	12	1	1
chr2	5701733	5701750	0	152	2	1	1
chr2	5701767	5701784	1	141	12	3	2
chr2	5702447	5702542	45	6	103	24	2
chr2	5704144	5704189	10	25	119	4	1
chr2	5706570	5706581	0	144	10	1	1
chr2	5709920	5709955	11	43	100	9	2
chr2	5710988	5711011	0	148	6	1	1
chr2	5711213	5711227	0	147	7	1	1
chr2	5712752	5712769	0	124	30	1	1
chr2	5715801	5715812	2	141	11	3	1
chr2	5716657	5716674	0	129	25	1	1
chr2	5717259	5717270	0	151	3	1	1
chr2	5718603	5718617	0	129	25	1	1
chr2	5718626	5718645	0	131	23	1	1
chr2	5719671	5719700	0	1	153	1	1
chr2	5720150	5720161	0	153	1	1	1
chr2	5720284	5720295	0	153	1	1	1
chr2	5720983	5720994	0	111	43	1	1
chr2	5721375	5721416	28	10	116	8	1
chr2	5722227	5722238	0	133	21	1	1
chr2	5723235	5723246	0	141	13	1	1
chr2	5726131	5726160	0	150	4	1	1
chr2	5726649	5726660	0	86	68	1	1
chr2	5727108	5727149	5	34	115	8	4
chr2	5727210	5727221	0	119	35	1	1
chr2	5727744	5727755	6	92	56	2	1
chr2	5727762	5727789	5	48	101	3	1
chr2	5729717	5729754	4	28	122	6	2
chr2	5731448	5731471	0	136	18	1	1
chr2	5731597	5731608	0	145	9	1	1
chr2	5738211	5738224	0	151	3	1	1
chr2	5739390	5739401	0	138	16	1	1
chr2	5739825	5739840	0	144	10	1	1
chr2	5741931	5741948	0	97	57	1	1
chr2	5742591	5742602	0	145	9	1	1
chr2	5744401	5744476	0	0	154	0	0
chr2	5744764	5744778	0	88	66	1	1
chr2	5744798	5744842	5	58	91	7	3
chr2	5753531	5753544	0	145	9	1	1
chr2	5755791	5755838	19	16	119	11	1
chr2	5755839	5755876	41	42	71	9	1
chr2	5755876	5755901	50	77	27	7	1
chr2	5759168	5759179	0	147	7	1	1
chr2	5764478	5764497	0	142	12	1	1
chr2	5765268	5765279	0	151	3	1	1
chr2	5765295	5765306	0	152	2	1	1
chr2	5771977	5772018	7	20	127	4	2
chr2	5772198	5772215	2	137	15	2	1
chr2	5774282	5774296	0	131	23	1	1
chr2	5783641	5783652	0	129	25	1	1
chr2	5798699	5798713	0	139	15	1	1
chr2	5802041	5802052	0	154	0	1	1
chr2	5803682	5803716	1	141	12	3	2
chr2	5803716	5803727	1	130	23	2	1
chr2	5807841	5807880	38	70	46	6	2
chr2	5807881	5807920	24	74	56	12	1
chr2	5812197	5812211	0	97	57	1	1
chr2	5814581	5814624	3	35	116	4	1
chr2	5814640	5814659	26	54	74	5	1
chr2	5818912	5818923	0	135	19	1	1
chr2	5819566	5819580	0	139	15	1	1
chr2	5824527	5824546	0	137	17	1	1
chr2	5825471	5825486	0	126	28	1	1
chr2	5826396	5826410	0	139	15	1	1
chr2	5826651	5826666	1	128	25	2	1
chr2	5827613	5827627	0	143	11	1	1
chr2	5828238	5828289	5	18	131	4	2
chr2	5828718	5828735	1	53	100	3	2
chr2	5829670	5829701	10	44	100	3	1
chr2	5829736	5829760	1	72	81	2	1
chr2	5830017	5830028	0	146	8	1	1
chr2	5831930	5831965	7	67	80	4	1
chr2	5831980	5831991	0	147	7	1	1
chr2	5833792	5833806	0	144	10	1	1
chr2	5834321	5834332	0	144	10	1	1
chr2	5834599	5834610	0	143	11	1	1
chr2	5836239	5836250	0	146	8	1	1
chr2	5837329	5837346	12	15	127	7	2
chr2	5837562	5837573	0	98	56	1	1
chr2	5842511	5842550	6	74	74	4	2
chr2	5844045	5844059	1	145	8	2	1
chr2	5846270	5846281	0	136	18	1	1
chr2	5847670	5847681	0	138	16	1	1
chr2	5849552	5849567	0	146	8	1	1
chr2	5850213	5850224	0	151	3	1	1
chr2	5850706	5850723	1	146	7	2	1
chr2	5856528	5856539	0	124	30	1	1
chr2	5856879	5856890	0	141	13	1	1
chr2	5856897	5856916	0	131	23	1	1
chr2	5857365	5857376	1	143	10	2	1
chr2	5865405	5865416	0	85	69	1	1
chr2	5868759	5868770	0	87	67	1	1
chr2	5873476	5873487	0	143	11	1	1
chr2	5875308	5875323	56	82	16	3	1
chr2	5875330	5875341	54	86	14	4	2
chr2	5875346	5875365	49	93	12	2	1
chr2	5875454	5875503	43	83	28	4	1
chr2	5876626	5876640	0	133	21	1	1
chr2	5877595	5877615	0	139	15	1	1
chr2	5879269	5879280	0	153	1	1	1
chr2	5881521	5881532	0	145	9	1	1
chr2	5884312	5884327	0	151	3	1	1
chr2	5885493	5885528	9	99	46	6	2
chr2	5886279	5886324	10	33	111	6	2
chr2	5886413	5886484	0	104	50	1	1
chr2	5886865	5886880	0	140	14	1	1
chr2	5887504	5887515	0	153	1	1	1
chr2	5889395	5889424	1	140	13	3	2
chr2	5889849	5889868	0	143	11	1	1
chr2	5890768	5890782	0	142	12	1	1
chr2	5891108	5891119	0	94	60	1	1
chr2	5891157	5891168	0	97	57	1	1
chr2	5894153	5894164	0	58	96	1	1
chr2	5897644	5897655	0	143	11	1	1
chr2	5897815	5897826	0	153	1	1	1
chr2	5900463	5900474	0	154	0	1	1
chr2	5900485	5900499	0	154	0	1	1
chr2	5902801	5902834	9	51	94	10	3
chr2	5904516	5904563	3	32	119	4	2
chr2	5904673	5904684	0	124	30	1	1
chr2	5909485	5909508	1	153	0	3	2
chr2	5909641	5909652	0	153	1	1	1
chr2	5911611	5911625	3	80	71	2	1
chr2	5912779	5912794	0	87	67	1	1
chr2	5914072	5914109	8	63	83	6	2
chr2	5915979	5916003	1	144	9	3	2
chr2	5917004	5917015	0	147	7	1	1
chr2	5917575	5917586	0	124	30	1	1
chr2	5918326	5918337	0	148	6	1	1
chr2	5918677	5918704	50	91	13	2	1
chr2	5918704	5918725	21	79	54	7	2
chr2	5919291	5919302	0	152	2	1	1
chr2	5920009	5920034	4	102	48	6	2
chr2	5920602	5920616	0	141	13	1	1
chr2	5923463	5923486	2	24	128	2	1
chr2	5923551	5923562	0	50	104	1	1
chr2	5926453	5926467	0	124	30	1	1
chr2	5928525	5928536	0	145	9	1	1
chr2	5929600	5929611	0	139	15	1	1
chr2	5931813	5931832	1	103	50	3	2
chr2	5933002	5933019	0	146	8	1	1
chr2	5933517	5933528	0	137	17	1	1
chr2	5936469	5936484	1	129	24	2	1
chr2	5936623	5936634	1	142	11	2	1
chr2	5936895	5936910	1	133	20	3	2
chr2	5937393	5937418	9	41	104	6	2
chr2	5938815	5938842	0	116	38	1	1
chr2	5939411	5939425	0	128	26	1	1
chr2	5941926	5941945	0	131	23	2	2
chr2	5941960	5941971	2	122	30	2	1
chr2	5941971	5941982	1	126	27	2	1
chr2	5942164	5942175	0	106	48	1	1
chr2	5943034	5943045	0	128	26	1	1
chr2	5944418	5944465	6	35	113	6	2
chr2	5944643	5944658	0	146	8	1	1
chr2	5944862	5944873	0	136	18	1	1
chr2	5944872	5944895	0	132	22	1	1
chr2	5945144	5945155	0	133	21	1	1
chr2	5949415	5949426	0	140	14	1	1
chr2	5949970	5949981	0	73	81	1	1
chr2	5951404	5951415	0	150	4	1	1
chr2	5951480	5951494	0	139	15	1	1
chr2	5953145	5953184	1	139	14	2	1
chr2	5953185	5953196	0	143	11	1	1
chr2	5953580	5953595	0	127	27	1	1
chr2	5954973	5954984	0	123	31	1	1
chr2	5955937	5955948	0	145	9	1	1
chr2	5957227	5957238	0	151	3	1	1
chr2	5958148	5958168	0	105	49	1	1
chr2	5959308	5959333	1	100	53	2	1
chr2	5963496	5963507	4	147	3	2	1
chr2	5963522	5963557	5	98	51	4	2
chr2	5963863	5963874	0	87	67	1	1
chr2	5966296	5966310	0	148	6	1	1
chr2	5968498	5968509	0	145	9	1	1
chr2	5969580	5969591	0	151	3	1	1
chr2	5971203	5971214	0	137	17	1	1
chr2	5973805	5973828	28	72	54	5	3
chr2	5974337	5974352	0	154	0	1	1
chr2	5974818	5974832	0	124	30	1	1
chr2	5975003	5975014	0	142	12	1	1
chr2	5976144	5976155	7	11	136	3	1
chr2	5976155	5976226	7	65	82	7	3
chr2	5978879	5978893	0	153	1	1	1
chr2	5981346	5981357	0	140	14	1	1
chr2	5981357	5981372	0	144	10	1	1
chr2	5983791	5983802	0	139	15	1	1
chr2	5986590	5986601	0	131	23	1	1
chr2	5986617	5986632	0	140	14	1	1
chr2	5989282	5989296	0	144	10	1	1
chr2	5990005	5990016	0	143	11	1	1
chr2	5990191	5990206	0	138	16	1	1
chr2	5991827	5991838	0	136	18	1	1
chr2	5992409	5992423	2	60	92	2	1
chr2	5992963	5992984	2	12	140	3	1
chr2	5994930	5994941	0	148	6	1	1
chr2	5997708	5997722	0	147	7	1	1
chr2	5998123	5998137	0	149	5	1	1
chr2	6000303	6000320	1	137	16	2	1
chr2	6001357	6001371	0	140	14	1	1
chr2	6001396	6001407	0	139	15	1	1
chr2	6009153	6009164	0	137	17	1	1
chr2	6009454	6009465	0	118	36	1	1
chr2	6011756	6011767	0	76	78	1	1
chr2	6013251	6013290	11	36	107	8	2
chr2	6016110	6016121	0	151	3	1	1
chr2	6017170	6017181	0	145	9	1	1
chr2	6017387	6017426	15	63	76	7	2
chr2	6018140	6018155	0	151	3	1	1
chr2	6018558	6018569	0	116	38	1	1
chr2	6018629	6018652	0	136	18	2	2
chr2	6024374	6024387	3	125	26	4	1
chr2	6024387	6024398	2	138	14	2	1
chr2	6024894	6024947	8	7	139	6	1
chr2	6026551	6026562	0	138	16	1	1
chr2	6026725	6026736	0	92	62	1	1
chr2	6031176	6031191	0	141	13	1	1
chr2	6034174	6034188	0	140	14	1	1
chr2	6034307	6034326	0	141	13	1	1
chr2	6034468	6034482	1	137	16	2	1
chr2	6034515	6034526	0	138	16	1	1
chr2	6034531	6034544	0	132	22	1	1
chr2	6035839	6035850	0	153	1	1	1
chr2	6036971	6037002	0	80	74	2	2
chr2	6037694	6037705	0	153	1	1	1
chr2	6038038	6038053	2	115	37	2	1
chr2	6038329	6038340	0	142	12	1	1
chr2	6041919	6041930	0	154	0	1	1
chr2	6041974	6041985	0	154	0	1	1
chr2	6043804	6043818	0	120	34	1	1
chr2	6045105	6045116	0	132	22	1	1
chr2	6045206	6045240	1	123	30	3	2
chr2	6045947	6045966	0	149	5	1	1
chr2	6047214	6047225	0	134	20	1	1
chr2	6049201	6049218	2	125	27	2	1
chr2	6049434	6049445	0	132	22	1	1
chr2	6053963	6053974	0	83	71	1	1
chr2	6056900	6056911	0	123	31	1	1
chr2	6058719	6058730	99	0	55	7	0
chr2	6059032	6059049	1	42	111	2	1
chr2	6062601	6062615	0	98	56	1	1
chr2	6062987	6062998	0	134	20	1	1
chr2	6066425	6066444	0	153	1	1	1
chr2	6066744	6066781	10	45	99	3	1
chr2	6067662	6067673	0	134	20	1	1
chr2	6067917	6067928	0	133	21	1	1
chr2	6070854	6070891	7	63	84	4	1
chr2	6072910	6072921	0	106	48	1	1
chr2	6073013	6073024	0	97	57	1	1
chr2	6075957	6076002	6	25	123	6	2
chr2	6076298	6076311	1	142	11	2	1
chr2	6076763	6076786	1	42	111	2	1
chr2	6082337	6082352	33	49	72	9	2
chr2	6084091	6084142	17	7	130	4	1
chr2	6085548	6085559	31	32	91	4	1
chr2	6085567	6085606	3	72	79	5	3
chr2	6086518	6086529	0	127	27	1	1
chr2	6087726	6087757	6	59	89	4	2
chr2	6088223	6088272	3	0	151	2	0
chr2	6088636	6088647	0	94	60	1	1
chr2	6089325	6089336	0	135	19	1	1
chr2	6096249	6096263	0	131	23	1	1
chr2	6096850	6096861	0	125	29	1	1
chr2	6098239	6098256	0	133	21	1	1
chr2	6101867	6101891	0	96	58	1	1
chr2	6102600	6102621	4	109	41	4	1
chr2	6102642	6102653	0	133	21	1	1
chr2	6103527	6103688	0	0	154	0	0
chr2	6105810	6105823	0	122	32	1	1
chr2	6106062	6106076	0	145	9	1	1
chr2	6106147	6106174	0	150	4	1	1
chr2	6106355	6106366	0	151	3	1	1
chr2	6107251	6107270	0	137	17	1	1
chr2	6109313	6109324	0	34	120	1	1
chr2	6110519	6110530	0	115	39	1	1
chr2	6115698	6115737	14	23	117	8	2
chr2	6116551	6116600	3	29	122	5	2
chr2	6117748	6117767	2	121	31	3	1
chr2	6119134	6119145	0	138	16	1	1
chr2	6120303	6120344	8	49	97	5	2
chr2	6122000	6122015	0	132	22	1	1
chr2	6122337	6122362	2	108	44	4	2
chr2	6127013	6127026	42	92	20	6	2
chr2	6127026	6127045	10	109	35	6	2
chr2	6129353	6129364	1	120	33	2	1
chr2	6130127	6130138	0	140	14	1	1
chr2	6130473	6130493	0	120	34	1	1
chr2	6131061	6131080	1	111	42	2	1
chr2	6131104	6131119	30	32	92	6	1
chr2	6131120	6131153	33	19	102	9	1
chr2	6134025	6134036	0	133	21	1	1
chr2	6134941	6134952	0	148	6	1	1
chr2	6135745	6135760	15	96	43	2	1
chr2	6136880	6136895	0	23	131	2	2
chr2	6139883	6139926	6	4	144	4	1
chr2	6139933	6139962	1	59	94	2	1
chr2	6144656	6144687	15	62	77	7	2
chr2	6146260	6146291	5	82	67	6	2
chr2	6147219	6147266	9	19	126	6	2
chr2	6147824	6147859	5	51	98	7	2
chr2	6154611	6154625	0	150	4	1	1
chr2	6154903	6154914	0	111	43	1	1
chr2	6155666	6155677	1	30	123	2	1
chr2	6155880	6155897	1	110	43	2	1
chr2	6155978	6156007	1	52	101	2	1
chr2	6156007	6156026	0	57	97	1	1
chr2	6156049	6156094	7	22	125	4	1
chr2	6157736	6157747	0	135	19	1	1
chr2	6159165	6159184	1	107	46	2	1
chr2	6161805	6161840	0	109	45	1	1
chr2	6166857	6166880	4	144	6	4	2
chr2	6170350	6170384	2	148	4	2	1
chr2	6172963	6172983	0	146	8	1	1
chr2	6172986	6172997	0	146	8	1	1
chr2	6177248	6177259	0	136	18	1	1
chr2	6179338	6179349	0	125	29	1	1
chr2	6182254	6182329	0	0	154	0	0
chr2	6182641	6182672	0	0	154	0	0
chr2	6184011	6184028	1	128	25	2	1
chr2	6184825	6184836	0	150	4	1	1
chr2	6193396	6193409	1	114	39	2	1
chr2	6193410	6193427	0	86	68	1	1
chr2	6196949	6196966	3	149	2	4	1
chr2	6201348	6201383	2	133	19	4	2
chr2	6202299	6202310	1	148	5	2	1
chr2	6203460	6203477	0	154	0	1	1
chr2	6207767	6207784	0	149	5	1	1
chr2	6215166	6215177	0	146	8	1	1
chr2	6216074	6216093	0	131	23	1	1
chr2	6221081	6221092	0	150	4	1	1
chr2	6221593	6221607	0	130	24	1	1
chr2	6222673	6222688	0	127	27	1	1
chr2	6223000	6223017	0	147	7	1	1
chr2	6228329	6228348	0	147	7	1	1
chr2	6228725	6228742	0	123	31	1	1
chr2	6228838	6228852	0	119	35	1	1
chr2	6231309	6231320	0	138	16	1	1
chr2	6234401	6234420	16	72	66	6	2
chr2	6234678	6234689	0	138	16	1	1
chr2	6235257	6235270	0	149	5	1	1
chr2	6235630	6235649	0	118	36	1	1
chr2	6236077	6236121	5	42	107	3	1
chr2	6236121	6236150	2	31	121	3	1
chr2	6236264	6236323	2	135	17	5	3
chr2	6236636	6236647	0	151	3	1	1
chr2	6237552	6237571	5	50	99	6	2
chr2	6238629	6238668	4	122	28	6	2
chr2	6238756	6238767	0	149	5	1	1
chr2	6239159	6239176	0	139	15	1	1
chr2	6240089	6240124	14	28	112	4	1
chr2	6241122	6241136	0	70	84	1	1
chr2	6242047	6242088	16	48	90	7	2
chr2	6242168	6242191	7	51	96	5	1
chr2	6242192	6242207	8	90	56	6	2
chr2	6243077	6243139	14	16	124	8	1
chr2	6243140	6243193	3	0	151	1	0
chr2	6243489	6243528	8	57	89	7	2
chr2	6244542	6244567	4	97	53	4	2
chr2	6247342	6247369	1	90	63	2	1
chr2	6247447	6247458	0	151	3	1	1
chr2	6251569	6251580	6	133	15	5	2
chr2	6251932	6251955	1	112	41	3	2
chr2	6252118	6252144	3	120	31	4	2
chr2	6254067	6254112	10	56	88	8	2
chr2	6254840	6254851	0	98	56	1	1
chr2	6260646	6260657	0	18	136	2	2
chr2	6260657	6260676	0	4	150	1	1
chr2	6260914	6260959	0	9	145	2	2
chr2	6265149	6265160	0	130	24	1	1
chr2	6266102	6266119	0	120	34	1	1
chr2	6270105	6270118	2	137	15	3	1
chr2	6274024	6274039	46	77	31	7	2
chr2	6278544	6278555	0	145	9	1	1
chr2	6279235	6279246	0	143	11	1	1
chr2	6282638	6282652	0	145	9	1	1
chr2	6286421	6286496	2	3	149	2	1
chr2	6290227	6290262	1	137	16	3	2
chr2	6290895	6290906	0	71	83	1	1
chr2	6291767	6291781	0	138	16	1	1
chr2	6292063	6292074	0	124	30	2	2
chr2	6292407	6292450	3	139	12	3	2
chr2	6294477	6294488	0	153	1	1	1
chr2	6296868	6296919	6	89	59	8	4
chr2	6300476	6300487	0	145	9	1	1
chr2	6303122	6303177	22	6	126	10	1
chr2	6305387	6305398	0	146	8	1	1
chr2	6305917	6305928	0	149	5	1	1
chr2	6308781	6308796	1	87	66	3	2
chr2	6309207	6309218	0	58	96	1	1
chr2	6311102	6311126	1	146	7	3	2
chr2	6315188	6315199	0	151	3	1	1
chr2	6318375	6318386	0	136	18	1	1
chr2	6321671	6321686	0	151	3	1	1
chr2	6322879	6322893	1	115	38	2	1
chr2	6322923	6322940	0	119	35	1	1
chr2	6323681	6323692	0	103	51	1	1
chr2	6324556	6324567	0	27	127	1	1
chr2	6326313	6326327	0	5	149	1	1
chr2	6326755	6326770	0	123	31	1	1
chr2	6326863	6326876	0	141	13	1	1
chr2	6334299	6334318	0	143	11	1	1
chr2	6334489	6334500	0	147	7	1	1
chr2	6337777	6337788	0	150	4	1	1
chr2	6338689	6338703	0	151	3	1	1
chr2	6340172	6340195	0	136	18	1	1
chr2	6342759	6342822	1	138	15	2	1
chr2	6342902	6342917	0	154	0	1	1
chr2	6347204	6347251	1	123	30	3	2
chr2	6347636	6347647	0	153	1	1	1
chr2	6350669	6350698	4	79	71	3	1
chr2	6351122	6351133	0	151	3	1	1
chr2	6351635	6351674	0	131	23	2	2
chr2	6352150	6352161	0	152	2	1	1
chr2	6352207	6352221	0	143	11	1	1
chr2	6352233	6352244	0	149	5	1	1
chr2	6352869	6352880	0	154	0	1	1
chr2	6354359	6354370	0	141	13	1	1
chr2	6354779	6354793	0	135	19	1	1
chr2	6355296	6355311	0	152	2	1	1
chr2	6355969	6356006	8	47	99	4	1
chr2	6356124	6356151	0	141	13	1	1
chr2	6356218	6356229	0	137	17	1	1
chr2	6362473	6362484	0	132	22	1	1
chr2	6362584	6362595	0	116	38	1	1
chr2	6363182	6363193	0	150	4	1	1
chr2	6364260	6364289	5	105	44	4	2
chr2	6365332	6365343	0	154	0	1	1
chr2	6365357	6365368	3	151	0	3	1
chr2	6365382	6365393	1	153	0	2	1
chr2	6365407	6365418	2	152	0	3	1
chr2	6365532	6365543	3	151	0	3	1
chr2	6365557	6365568	2	152	0	3	1
chr2	6365632	6365643	1	153	0	2	1
chr2	6365657	6365668	1	153	0	2	1
chr2	6365770	6365785	0	154	0	1	1
chr2	6367003	6367044	16	52	86	5	1
chr2	6367044	6367055	0	142	12	1	1
chr2	6370484	6370525	11	54	89	6	1
chr2	6375787	6375801	1	132	21	2	1
chr2	6378524	6378535	0	154	0	1	1
chr2	6378651	6378682	7	87	60	5	2
chr2	6381881	6381894	1	135	18	2	1
chr2	6385087	6385098	1	88	65	2	1
chr2	6385249	6385260	0	123	31	1	1
chr2	6386620	6386631	0	151	3	1	1
chr2	6389680	6389691	0	143	11	1	1
chr2	6395132	6395143	0	153	1	1	1
chr2	6400214	6400233	0	151	3	1	1
chr2	6402166	6402181	0	130	24	1	1
chr2	6403343	6403354	0	116	38	1	1
chr2	6404418	6404433	1	143	10	2	1
chr2	6407323	6407334	0	150	4	1	1
chr2	6412608	6412669	1	0	153	1	0
chr2	6417447	6417482	8	80	66	3	1
chr2	6417483	6417496	0	152	2	1	1
chr2	6418259	6418274	0	153	1	1	1
chr2	6420552	6420567	0	153	1	1	1
chr2	6420651	6420666	0	151	3	1	1
chr2	6423091	6423102	0	126	28	1	1
chr2	6423149	6423163	0	141	13	1	1
chr2	6423712	6423726	0	150	4	1	1
chr2	6429577	6429601	0	139	15	1	1
chr2	6430303	6430316	1	140	13	2	1
chr2	6436414	6436425	0	141	13	1	1
chr2	6437023	6437034	0	121	33	1	1
chr2	6439015	6439029	0	152	2	1	1
chr2	6439750	6439761	0	147	7	1	1
chr2	6444066	6444077	0	154	0	1	1
chr2	6444279	6444290	0	154	0	1	1
chr2	6444529	6444548	1	143	10	2	1
chr2	6449281	6449292	0	144	10	1	1
chr2	6451885	6451926	11	51	92	6	2
chr2	6455644	6455695	6	123	25	4	2
chr2	6460295	6460306	0	146	8	1	1
chr2	6460814	6460825	0	152	2	1	1
chr2	6467703	6467714	0	148	6	1	1
chr2	6468374	6468393	0	153	1	1	1
chr2	6468908	6468919	0	150	4	1	1
chr2	6469896	6469927	4	112	38	4	1
chr2	6470009	6470020	0	139	15	1	1
chr2	6471990	6472009	2	122	30	3	1
chr2	6476233	6476267	0	148	6	1	1
chr2	6476356	6476371	0	144	10	1	1
chr2	6476387	6476401	0	154	0	1	1
chr2	6476410	6476421	0	146	8	1	1
chr2	6476660	6476671	0	152	2	1	1
chr2	6476862	6476876	0	151	3	1	1
chr2	6477044	6477055	0	149	5	1	1
chr2	6477680	6477691	0	150	4	1	1
chr2	6479035	6479046	0	154	0	1	1
chr2	6479288	6479299	0	154	0	1	1
chr2	6479431	6479478	13	19	122	4	1
chr2	6484769	6484782	0	135	19	1	1
chr2	6486680	6486727	9	66	79	4	1
chr2	6486779	6486790	0	26	128	1	1
chr2	6496767	6496780	0	150	4	1	1
chr2	6498730	6498741	0	153	1	1	1
chr2	6500008	6500035	0	146	8	1	1
chr2	6500038	6500052	0	141	13	1	1
chr2	6505917	6505964	9	23	122	6	3
chr2	6507974	6507985	0	154	0	1	1
chr2	6509984	6509995	0	153	1	1	1
chr2	6513778	6513829	6	10	138	6	3
chr2	6519400	6519411	0	154	0	1	1
chr2	6525460	6525477	30	64	60	5	1
chr2	6527236	6527255	0	144	10	1	1
chr2	6527774	6527785	0	141	13	1	1
chr2	6529831	6529910	107	0	47	4	0
chr2	6531101	6531215	0	0	154	0	0
chr2	6531218	6531293	2	5	147	5	3
chr2	6531453	6531464	0	109	45	1	1
chr2	6532133	6532152	0	154	0	1	1
chr2	6535195	6535206	0	150	4	1	1
chr2	6539577	6539588	0	149	5	1	1
chr2	6546631	6546658	0	108	46	1	1
chr2	6554886	6554900	0	153	1	1	1
chr2	6558909	6558936	0	146	8	1	1
chr2	6560142	6560195	12	4	138	7	1
chr2	6560473	6560487	0	143	11	1	1
chr2	6563273	6563292	2	143	9	2	1
chr2	6566470	6566481	0	143	11	1	1
chr2	6569537	6569548	0	152	2	1	1
chr2	6570008	6570019	0	148	6	1	1
chr2	6571850	6571873	0	148	6	1	1
chr2	6574126	6574140	0	154	0	1	1
chr2	6579052	6579067	1	133	20	2	1
chr2	6581078	6581097	0	137	17	1	1
chr2	6583108	6583167	6	12	136	6	2
chr2	6583215	6583234	12	11	131	8	1
chr2	6586189	6586200	0	128	26	1	1
chr2	6586200	6586221	3	127	24	3	1
chr2	6587569	6587580	0	153	1	1	1
chr2	6588885	6588896	0	153	1	1	1
chr2	6599061	6599072	0	145	9	1	1
chr2	6600471	6600482	1	145	8	2	1
chr2	6600486	6600513	1	146	7	3	2
chr2	6602899	6602926	1	146	7	2	1
chr2	6609164	6609175	0	148	6	1	1
chr2	6615022	6615033	0	146	8	1	1
chr2	6619517	6619528	0	152	2	1	1
chr2	6620956	6620967	1	150	3	2	1
chr2	6621422	6621441	0	152	2	1	1
chr2	6623247	6623266	0	153	1	1	1
chr2	6623285	6623296	0	154	0	1	1
chr2	6623504	6623523	0	144	10	1	1
chr2	6627168	6627182	0	149	5	1	1
chr2	6628511	6628568	0	0	154	0	0
chr2	6629304	6629339	4	102	48	5	1
chr2	6630184	6630198	0	153	1	1	1
chr2	6635565	6635582	0	148	6	1	1
chr2	6635613	6635624	0	148	6	1	1
chr2	6635688	6635702	0	152	2	1	1
chr2	6637610	6637659	4	26	124	4	1
chr2	6637966	6637977	0	146	8	1	1
chr2	6640159	6640178	0	154	0	1	1
chr2	6640576	6640587	0	154	0	1	1
chr2	6640891	6640902	0	149	5	1	1
[truncated: 85,588 more rows]
