# Supplementary material for: A novel quantitative trait locus implicates Msh3 in the propensity for genome-wide short tandem repeat expansions in mice
Source: Genome Res. 2023 May;33(5):689–702. doi: 10.1101/gr.277576.122 (PMC10317118; doi:10.1101/gr.277576.122)
Supplement: Supplemental Material [file supp_gr.277576.122_Supplemental_code.zip › BXD-STR-Mutator-Manuscript-main/Ashbrook_Manuscript/data/by_loc_str/chr3.tsv]

chrom	pos	end	het	hom	nocall	n_unq_gt_w_het	n_unq_gt_wo_het
chr3	3034616	3034627	0	86	68	1	1
chr3	3039884	3039911	2	137	15	3	1
chr3	3040462	3040491	1	115	38	2	1
chr3	3041869	3041882	0	126	28	1	1
chr3	3043097	3043108	0	139	15	1	1
chr3	3044403	3044446	0	0	154	0	0
chr3	3046902	3046917	0	17	137	1	1
chr3	3054412	3054423	1	120	33	2	1
chr3	3058906	3058920	0	69	85	1	1
chr3	3059732	3059743	0	99	55	1	1
chr3	3059930	3059941	6	53	95	2	1
chr3	3060091	3060106	9	72	73	2	1
chr3	3061967	3061986	0	113	41	1	1
chr3	3062284	3062295	0	108	46	1	1
chr3	3063589	3063602	5	136	13	3	2
chr3	3072227	3072241	0	110	44	1	1
chr3	3072824	3072835	7	126	21	2	1
chr3	3075524	3075539	6	118	30	4	1
chr3	3076080	3076095	0	123	31	1	1
chr3	3078354	3078365	0	60	94	1	1
chr3	3080859	3080873	25	99	30	2	1
chr3	3089959	3089970	0	153	1	1	1
chr3	3094660	3094677	0	101	53	1	1
chr3	3098614	3098629	0	99	55	1	1
chr3	3101313	3101324	0	109	45	1	1
chr3	3102020	3102035	0	80	74	1	1
chr3	3110546	3110560	0	119	35	1	1
chr3	3115991	3116002	0	28	126	1	1
chr3	3116780	3116791	0	67	87	1	1
chr3	3122208	3122219	0	0	154	0	0
chr3	3124324	3124335	0	94	60	1	1
chr3	3133263	3133278	0	132	22	1	1
chr3	3138339	3138362	0	151	3	1	1
chr3	3138915	3138934	0	130	24	1	1
chr3	3140750	3140794	2	20	132	2	1
chr3	3145501	3145512	0	12	142	1	1
chr3	3145511	3145522	0	12	142	1	1
chr3	3145978	3145989	0	9	145	1	1
chr3	3146189	3146203	0	11	143	1	1
chr3	3146284	3146295	0	11	143	1	1
chr3	3146362	3146373	0	11	143	1	1
chr3	3146547	3146558	0	10	144	1	1
chr3	3147135	3147159	0	10	144	1	1
chr3	3148323	3148334	0	39	115	1	1
chr3	3154576	3154593	0	141	13	1	1
chr3	3156609	3156668	1	28	125	2	1
chr3	3157251	3157300	0	4	150	1	1
chr3	3157701	3157712	0	95	59	1	1
chr3	3162225	3162236	0	137	17	1	1
chr3	3165419	3165438	1	146	7	2	1
chr3	3165991	3166005	0	113	41	1	1
chr3	3169067	3169078	0	136	18	1	1
chr3	3171240	3171267	8	133	13	3	1
chr3	3172115	3172126	0	117	37	1	1
chr3	3174473	3174538	0	0	154	0	0
chr3	3177560	3177583	0	125	29	1	1
chr3	3183557	3183592	0	108	46	1	1
chr3	3188995	3189006	3	127	24	2	1
chr3	3189421	3189460	3	84	67	3	2
chr3	3194633	3194644	0	114	40	1	1
chr3	3199954	3199971	0	75	79	1	1
chr3	3202004	3202039	2	72	80	4	3
chr3	3202039	3202050	0	56	98	1	1
chr3	3202939	3202950	0	141	13	1	1
chr3	3205263	3205282	0	152	2	1	1
chr3	3208792	3208815	0	152	2	1	1
chr3	3209366	3209415	2	133	19	2	1
chr3	3211208	3211247	1	31	122	2	1
chr3	3215704	3215715	0	149	5	1	1
chr3	3216714	3216737	0	139	15	1	1
chr3	3223581	3223660	1	3	150	2	1
chr3	3224232	3224247	0	147	7	1	1
chr3	3224689	3224700	0	134	20	1	1
chr3	3226823	3226834	0	145	9	1	1
chr3	3227674	3227703	27	105	22	3	1
chr3	3229676	3229687	0	149	5	1	1
chr3	3232723	3232738	96	37	21	2	1
chr3	3233077	3233088	0	154	0	1	1
chr3	3233253	3233292	9	81	64	5	3
chr3	3234686	3234699	0	152	2	1	1
chr3	3235115	3235139	1	108	45	2	1
chr3	3244816	3244835	1	22	131	2	1
chr3	3244950	3244977	0	93	61	1	1
chr3	3245207	3245218	0	97	57	1	1
chr3	3246306	3246341	8	105	41	6	2
chr3	3247136	3247147	0	101	53	1	1
chr3	3247174	3247187	3	44	107	3	2
chr3	3248571	3248585	0	149	5	1	1
chr3	3248585	3248596	0	143	11	1	1
chr3	3248896	3248920	1	148	5	2	1
chr3	3265675	3265706	0	145	9	1	1
chr3	3268184	3268207	0	119	35	3	3
chr3	3268723	3268766	6	22	126	6	2
chr3	3275676	3275687	0	151	3	1	1
chr3	3294251	3294310	3	1	150	3	1
chr3	3295422	3295433	0	97	57	1	1
chr3	3303720	3303740	1	126	27	2	1
chr3	3303879	3303893	0	136	18	1	1
chr3	3303917	3303958	6	81	67	5	1
chr3	3303959	3303988	2	104	48	3	1
chr3	3304689	3304710	1	116	37	2	1
chr3	3309337	3309351	0	140	14	1	1
chr3	3310804	3310827	0	139	15	1	1
chr3	3323939	3323950	0	133	21	1	1
chr3	3325763	3325777	0	154	0	1	1
chr3	3335372	3335395	0	145	9	1	1
chr3	3350007	3350021	0	96	58	1	1
chr3	3350757	3350768	0	143	11	1	1
chr3	3352343	3352354	0	148	6	1	1
chr3	3353224	3353277	3	0	151	1	0
chr3	3353280	3353317	2	26	126	3	2
chr3	3372066	3372077	0	147	7	1	1
chr3	3377447	3377498	27	15	112	10	1
chr3	3380580	3380589	0	142	12	1	1
chr3	3388405	3388450	6	6	142	4	1
chr3	3393408	3393422	0	133	21	1	1
chr3	3393422	3393437	0	138	16	1	1
chr3	3397616	3397630	0	78	76	1	1
chr3	3397638	3397649	0	88	66	1	1
chr3	3399202	3399237	7	111	36	5	2
chr3	3399693	3399704	0	91	63	1	1
chr3	3406514	3406577	28	1	125	8	1
chr3	3406945	3407000	5	15	134	4	1
chr3	3407336	3407405	7	52	95	5	2
chr3	3408349	3408390	7	46	101	4	1
chr3	3409362	3409373	0	78	76	1	1
chr3	3413061	3413072	0	135	19	1	1
chr3	3441011	3441022	0	81	73	1	1
chr3	3448309	3448320	0	99	55	1	1
chr3	3456590	3456625	29	26	99	4	2
chr3	3456746	3456810	2	13	139	3	1
chr3	3458610	3458621	0	65	89	1	1
chr3	3464689	3464704	1	46	107	2	1
chr3	3480208	3480245	16	48	90	5	1
chr3	3480246	3480259	0	118	36	1	1
chr3	3481811	3481822	0	120	34	1	1
chr3	3484285	3484296	0	144	10	1	1
chr3	3485657	3485688	4	79	71	3	1
chr3	3490599	3490610	0	136	18	1	1
chr3	3492514	3492525	0	117	37	1	1
chr3	3495356	3495370	0	84	70	1	1
chr3	3499639	3499670	0	149	5	1	1
chr3	3500858	3500869	0	141	13	1	1
chr3	3501041	3501052	0	148	6	1	1
chr3	3502701	3502712	0	112	42	1	1
chr3	3503370	3503404	2	96	56	2	1
chr3	3504926	3504947	1	99	54	2	1
chr3	3508463	3508490	2	69	83	2	1
chr3	3513469	3513480	0	137	17	1	1
chr3	3514155	3514169	0	107	47	1	1
chr3	3515073	3515084	0	145	9	1	1
chr3	3517894	3517929	2	122	30	4	2
chr3	3518885	3518916	0	140	14	1	1
chr3	3518947	3518968	1	104	49	2	1
chr3	3519949	3519960	0	153	1	1	1
chr3	3520364	3520378	0	144	10	1	1
chr3	3521980	3521991	0	143	11	1	1
chr3	3527726	3527735	0	134	20	1	1
chr3	3535592	3535611	0	140	14	1	1
chr3	3535895	3535906	0	130	24	1	1
chr3	3536288	3536320	0	127	27	1	1
chr3	3536798	3536813	0	140	14	1	1
chr3	3542854	3542865	0	146	8	1	1
chr3	3544059	3544086	1	119	34	2	1
chr3	3550481	3550544	24	12	118	3	1
chr3	3550572	3550591	0	75	79	1	1
chr3	3551303	3551317	0	144	10	1	1
chr3	3552274	3552293	0	131	23	1	1
chr3	3555163	3555174	0	143	11	1	1
chr3	3557878	3557909	4	76	74	5	1
chr3	3563050	3563069	0	102	52	1	1
chr3	3563723	3563776	10	13	131	4	1
chr3	3570974	3570991	0	143	11	1	1
chr3	3571005	3571019	0	141	13	1	1
chr3	3574992	3575003	0	129	25	1	1
chr3	3577643	3577654	0	140	14	1	1
chr3	3577840	3577851	0	138	16	1	1
chr3	3580567	3580578	2	113	39	2	1
chr3	3582868	3582948	5	3	146	3	1
chr3	3584079	3584120	24	31	99	5	1
chr3	3584120	3584157	25	46	83	4	1
chr3	3589137	3589178	3	74	77	4	2
chr3	3590290	3590317	1	134	19	2	1
chr3	3593823	3593847	0	136	18	1	1
chr3	3600587	3600598	0	113	41	1	1
chr3	3602846	3602863	0	140	14	1	1
chr3	3603702	3603717	0	152	2	1	1
chr3	3604239	3604263	0	151	3	1	1
chr3	3604377	3604390	1	138	15	2	1
chr3	3611296	3611310	0	142	12	1	1
chr3	3614880	3614891	0	86	68	1	1
chr3	3614972	3615021	20	3	131	8	1
chr3	3616376	3616403	1	119	34	2	1
chr3	3623878	3623889	0	140	14	1	1
chr3	3625528	3625539	1	142	11	2	1
chr3	3626288	3626305	0	146	8	1	1
chr3	3630907	3630924	0	154	0	1	1
chr3	3631173	3631186	12	103	39	3	1
chr3	3631448	3631459	0	141	13	1	1
chr3	3632849	3632876	0	145	9	1	1
chr3	3636124	3636147	3	124	27	3	2
chr3	3636741	3636756	37	43	74	5	1
chr3	3636757	3636788	13	5	136	9	1
chr3	3636819	3636834	1	131	22	2	1
chr3	3637812	3637823	0	126	28	1	1
chr3	3639615	3639626	0	142	12	1	1
chr3	3648291	3648334	6	46	102	5	2
chr3	3651805	3651819	0	147	7	1	1
chr3	3652169	3652180	0	147	7	1	1
chr3	3654181	3654198	3	138	13	3	1
chr3	3654197	3654271	4	10	140	7	3
chr3	3664309	3664323	0	138	16	1	1
chr3	3664851	3664862	0	153	1	1	1
chr3	3665215	3665260	5	10	139	7	2
chr3	3678387	3678401	0	139	15	1	1
chr3	3679813	3679824	0	134	20	1	1
chr3	3679970	3679985	20	39	95	4	1
chr3	3682896	3682907	0	152	2	1	1
chr3	3683274	3683285	0	152	2	1	1
chr3	3685006	3685017	0	143	11	1	1
chr3	3693131	3693175	0	81	73	1	1
chr3	3697769	3697780	0	109	45	1	1
chr3	3701686	3701697	0	153	1	1	1
chr3	3716603	3716614	0	129	25	1	1
chr3	3721317	3721328	0	113	41	1	1
chr3	3727140	3727154	0	144	10	1	1
chr3	3730465	3730480	0	150	4	1	1
chr3	3732424	3732443	0	57	97	1	1
chr3	3732898	3732909	0	143	11	1	1
chr3	3733022	3733037	0	149	5	1	1
chr3	3735451	3735474	0	142	12	1	1
chr3	3741924	3741935	0	151	3	1	1
chr3	3741978	3741995	0	143	11	1	1
chr3	3747281	3747320	3	101	50	4	2
chr3	3753745	3753779	1	145	8	2	1
chr3	3754926	3754937	0	133	21	1	1
chr3	3755406	3755457	7	43	104	4	2
chr3	3755808	3755822	0	139	15	1	1
chr3	3756444	3756459	0	130	24	1	1
chr3	3757150	3757161	0	151	3	1	1
chr3	3757771	3757782	0	70	84	1	1
chr3	3768845	3768888	3	27	124	4	2
chr3	3777716	3777773	0	0	154	0	0
chr3	3778575	3778586	0	152	2	1	1
chr3	3778658	3778677	3	124	27	3	1
chr3	3782614	3782628	0	143	11	1	1
chr3	3783006	3783017	0	107	47	1	1
chr3	3783304	3783325	6	25	123	4	1
chr3	3786654	3786695	9	29	116	5	1
chr3	3786834	3786845	0	153	1	1	1
chr3	3787001	3787066	3	0	151	2	0
chr3	3787067	3787117	2	36	116	3	1
chr3	3788455	3788466	3	90	61	2	1
chr3	3789013	3789024	0	132	22	1	1
chr3	3791763	3791774	0	125	29	1	1
chr3	3804198	3804209	0	144	10	1	1
chr3	3804290	3804323	8	45	101	4	1
chr3	3807404	3807415	0	147	7	1	1
chr3	3809394	3809405	0	142	12	1	1
chr3	3813022	3813033	0	147	7	1	1
chr3	3830234	3830269	1	131	22	2	1
chr3	3836364	3836375	1	137	16	2	1
chr3	3836397	3836408	0	128	26	1	1
chr3	3836706	3836749	0	0	154	0	0
chr3	3839058	3839069	0	116	38	1	1
chr3	3839512	3839523	0	93	61	1	1
chr3	3846509	3846520	0	137	17	1	1
chr3	3849259	3849270	0	133	21	1	1
chr3	3850906	3850951	0	0	154	0	0
chr3	3851334	3851345	0	129	25	1	1
chr3	3851479	3851490	0	123	31	1	1
chr3	3851551	3851562	0	151	3	1	1
chr3	3853106	3853127	1	120	33	2	1
chr3	3854415	3854426	0	132	22	1	1
chr3	3856971	3856982	0	138	16	1	1
chr3	3857986	3857997	0	113	41	1	1
chr3	3865071	3865091	1	153	0	2	1
chr3	3865496	3865507	0	152	2	1	1
chr3	3869429	3869440	0	153	1	1	1
chr3	3872194	3872218	0	134	20	1	1
chr3	3872556	3872575	0	87	67	1	1
chr3	3874833	3874856	0	154	0	1	1
chr3	3876697	3876728	7	68	79	4	1
chr3	3879108	3879142	0	149	5	1	1
chr3	3879702	3879713	0	154	0	1	1
chr3	3879786	3879797	1	153	0	2	1
chr3	3879830	3879849	1	150	3	2	1
chr3	3880814	3880852	2	95	57	4	3
chr3	3881781	3881832	11	14	129	5	1
chr3	3881896	3881910	0	140	14	1	1
chr3	3881929	3881944	0	141	13	1	1
chr3	3888517	3888530	1	35	118	2	1
chr3	3888531	3888542	3	46	105	3	1
chr3	3889754	3889765	0	134	20	1	1
chr3	3895229	3895274	13	23	118	6	2
chr3	3899880	3899943	0	4	150	1	1
chr3	3900294	3900305	0	119	35	1	1
chr3	3903644	3903671	2	78	74	2	1
chr3	3906841	3906858	0	121	33	1	1
chr3	3907186	3907200	0	145	9	1	1
chr3	3907956	3907977	3	55	96	4	1
chr3	3908005	3908028	1	101	52	2	1
chr3	3908118	3908129	0	107	47	1	1
chr3	3915303	3915314	0	134	20	1	1
chr3	3915634	3915649	0	153	1	1	1
chr3	3916878	3916921	6	42	106	4	1
chr3	3919872	3919903	1	9	144	2	1
chr3	3919904	3919949	0	0	154	0	0
chr3	3925875	3925889	0	101	53	1	1
chr3	3927236	3927247	0	115	39	1	1
chr3	3927666	3927677	0	137	17	1	1
chr3	3929060	3929071	0	41	113	1	1
chr3	3938100	3938111	0	149	5	1	1
chr3	3938858	3938872	0	139	15	1	1
chr3	3940543	3940554	0	136	18	1	1
chr3	3941302	3941313	0	151	3	1	1
chr3	3946371	3946388	0	135	19	1	1
chr3	3952142	3952173	4	87	63	3	1
chr3	3952173	3952186	0	141	13	1	1
chr3	3955115	3955160	5	22	127	3	1
chr3	3964306	3964327	3	15	136	3	1
chr3	3968365	3968392	1	149	4	2	1
chr3	3969917	3969934	2	143	9	3	1
chr3	3973785	3973834	11	55	88	9	3
chr3	3973927	3973940	0	49	105	1	1
chr3	3976508	3976519	0	153	1	1	1
chr3	3978160	3978171	0	108	46	1	1
chr3	3981904	3981915	0	144	10	1	1
chr3	3982820	3982844	1	146	7	2	1
chr3	3984273	3984292	0	144	10	1	1
chr3	3988693	3988708	0	139	15	1	1
chr3	3989371	3989382	0	123	31	1	1
chr3	3994918	3994949	0	0	154	0	0
chr3	3997238	3997258	0	146	8	1	1
chr3	4000749	4000760	0	140	14	1	1
chr3	4001234	4001245	1	144	9	2	1
chr3	4007075	4007104	13	90	51	4	1
chr3	4007216	4007299	5	51	98	6	2
chr3	4010980	4010991	0	134	20	1	1
chr3	4012220	4012234	0	145	9	1	1
chr3	4013654	4013673	0	147	7	1	1
chr3	4016224	4016235	0	139	15	1	1
chr3	4021360	4021377	0	150	4	1	1
chr3	4032033	4032044	0	152	2	1	1
chr3	4032619	4032634	0	152	2	1	1
chr3	4036409	4036420	0	47	107	1	1
chr3	4036844	4036863	0	144	10	1	1
chr3	4042066	4042077	0	152	2	1	1
chr3	4050394	4050405	0	118	36	1	1
chr3	4055612	4055636	0	139	15	1	1
chr3	4059633	4059644	0	145	9	1	1
chr3	4060681	4060692	0	146	8	1	1
chr3	4062427	4062454	1	131	22	2	1
chr3	4070548	4070567	0	59	95	1	1
chr3	4074940	4074959	0	122	32	1	1
chr3	4081732	4081743	0	142	12	1	1
chr3	4094326	4094383	0	0	154	0	0
chr3	4097155	4097172	0	148	6	1	1
chr3	4097932	4097943	0	137	17	1	1
chr3	4106317	4106328	0	143	11	1	1
chr3	4106414	4106429	0	131	23	1	1
chr3	4116348	4116359	0	128	26	1	1
chr3	4117319	4117362	5	117	32	6	3
chr3	4117608	4117647	4	140	10	4	3
chr3	4120022	4120069	2	8	144	3	2
chr3	4120583	4120598	0	79	75	1	1
chr3	4121397	4121411	0	149	5	1	1
chr3	4129064	4129075	0	151	3	1	1
chr3	4129571	4129604	7	62	85	3	1
chr3	4130385	4130402	0	149	5	1	1
chr3	4131162	4131173	0	131	23	1	1
chr3	4131504	4131545	6	31	117	4	1
chr3	4132862	4132877	0	139	15	1	1
chr3	4134799	4134810	0	148	6	1	1
chr3	4137182	4137193	0	133	21	1	1
chr3	4148128	4148143	0	110	44	1	1
chr3	4148776	4148787	0	132	22	1	1
chr3	4150715	4150726	2	119	33	2	1
chr3	4151748	4151759	0	146	8	1	1
chr3	4152458	4152497	12	38	104	7	2
chr3	4152969	4152980	0	154	0	1	1
chr3	4164107	4164130	0	55	99	1	1
chr3	4164289	4164300	0	29	125	1	1
chr3	4170223	4170234	0	154	0	1	1
chr3	4182170	4182181	0	152	2	1	1
chr3	4182199	4182210	0	153	1	1	1
chr3	4184820	4184859	1	110	43	2	1
chr3	4186815	4186853	4	48	102	4	1
chr3	4188591	4188602	0	74	80	1	1
chr3	4188605	4188628	0	123	31	1	1
chr3	4188627	4188638	0	104	50	1	1
chr3	4188977	4188992	0	150	4	1	1
chr3	4202956	4202967	0	150	4	1	1
chr3	4207619	4207638	0	153	1	1	1
chr3	4213188	4213199	0	139	15	1	1
chr3	4214419	4214442	0	149	5	1	1
chr3	4214516	4214527	0	148	6	1	1
chr3	4215749	4215760	0	154	0	1	1
chr3	4216122	4216133	0	152	2	1	1
chr3	4216795	4216810	0	22	132	1	1
chr3	4216894	4216917	1	148	5	2	1
chr3	4221222	4221245	0	154	0	1	1
chr3	4222314	4222325	0	135	19	1	1
chr3	4223513	4223524	0	97	57	1	1
chr3	4226507	4226518	0	142	12	1	1
chr3	4229375	4229390	0	141	13	1	1
chr3	4230827	4230841	0	145	9	1	1
chr3	4231140	4231173	12	69	73	4	1
chr3	4233486	4233497	0	147	7	1	1
chr3	4235255	4235269	1	130	23	2	1
chr3	4235695	4235709	0	148	6	1	1
chr3	4244886	4244921	0	144	10	3	3
chr3	4261702	4261713	0	154	0	1	1
chr3	4267070	4267117	4	58	92	4	1
chr3	4273882	4273917	0	121	33	1	1
chr3	4277892	4277903	0	150	4	1	1
chr3	4279538	4279575	8	51	95	7	3
chr3	4280271	4280285	0	135	19	1	1
chr3	4280337	4280356	0	146	8	1	1
chr3	4281867	4281880	26	49	79	5	1
chr3	4282034	4282048	0	112	42	1	1
chr3	4284313	4284357	1	132	21	3	2
chr3	4291474	4291485	0	117	37	1	1
chr3	4291897	4291908	0	77	77	1	1
chr3	4292574	4292591	3	64	87	2	1
chr3	4294515	4294542	0	148	6	1	1
chr3	4295899	4295922	0	151	3	1	1
chr3	4298057	4298076	0	142	12	1	1
chr3	4301817	4301831	0	139	15	1	1
chr3	4302741	4302794	0	0	154	0	0
chr3	4303725	4303736	0	141	13	1	1
chr3	4305761	4305772	0	154	0	1	1
chr3	4307017	4307040	5	118	31	4	1
chr3	4312186	4312203	3	130	21	3	1
chr3	4313452	4313463	0	151	3	1	1
chr3	4319946	4319991	0	0	154	0	0
chr3	4323048	4323099	1	1	152	2	1
chr3	4324132	4324147	0	153	1	1	1
chr3	4324672	4324683	0	146	8	1	1
chr3	4325766	4325777	0	133	21	1	1
chr3	4332616	4332627	0	150	4	1	1
chr3	4338220	4338243	3	103	48	3	1
chr3	4341905	4341918	1	131	22	2	1
chr3	4342532	4342551	0	142	12	1	1
chr3	4343441	4343452	0	152	2	1	1
chr3	4343618	4343635	0	153	1	1	1
chr3	4344274	4344297	0	149	5	1	1
chr3	4344952	4344979	4	139	11	3	2
chr3	4346770	4346829	0	1	153	1	1
chr3	4347685	4347699	0	154	0	1	1
chr3	4347726	4347755	0	153	1	1	1
chr3	4350591	4350638	11	43	100	4	3
chr3	4355016	4355043	0	0	154	0	0
chr3	4355049	4355092	0	0	154	0	0
chr3	4355752	4355763	0	148	6	1	1
chr3	4357991	4358005	0	154	0	1	1
chr3	4362300	4362329	0	148	6	1	1
chr3	4364212	4364223	0	141	13	1	1
chr3	4367478	4367492	0	128	26	1	1
chr3	4367501	4367525	0	150	4	1	1
chr3	4369959	4369983	0	144	10	1	1
chr3	4370392	4370403	0	151	3	1	1
chr3	4374171	4374196	10	72	72	3	1
chr3	4402040	4402079	7	59	88	4	2
chr3	4402574	4402591	0	130	24	1	1
chr3	4402597	4402608	0	148	6	1	1
chr3	4402699	4402710	0	142	12	1	1
chr3	4403628	4403639	0	108	46	1	1
chr3	4409724	4409735	0	111	43	1	1
chr3	4410668	4410679	0	86	68	1	1
chr3	4414099	4414116	0	137	17	1	1
chr3	4416021	4416036	0	149	5	1	1
chr3	4416579	4416593	0	144	10	1	1
chr3	4418572	4418583	0	148	6	1	1
chr3	4426603	4426614	0	152	2	1	1
chr3	4429194	4429205	0	133	21	1	1
chr3	4431319	4431330	2	119	33	2	1
chr3	4432585	4432596	0	148	6	1	1
chr3	4433937	4433952	0	153	1	1	1
chr3	4434052	4434069	0	120	34	1	1
chr3	4435491	4435505	0	139	15	1	1
chr3	4436997	4437008	0	70	84	1	1
chr3	4447266	4447277	0	86	68	1	1
chr3	4452410	4452421	0	74	80	1	1
chr3	4452674	4452697	0	146	8	1	1
chr3	4454053	4454100	4	9	141	3	1
chr3	4456645	4456656	0	141	13	1	1
chr3	4458721	4458740	0	144	10	1	1
chr3	4458742	4458756	0	141	13	1	1
chr3	4459055	4459084	0	150	4	1	1
chr3	4460542	4460559	0	138	16	1	1
chr3	4460559	4460570	4	115	35	2	1
chr3	4461902	4461941	69	77	8	6	3
chr3	4462112	4462126	0	141	13	1	1
chr3	4462478	4462489	1	91	62	2	1
chr3	4470800	4470811	0	154	0	1	1
chr3	4472748	4472795	8	10	136	8	2
chr3	4474821	4474832	0	149	5	1	1
chr3	4476699	4476710	0	130	24	1	1
chr3	4477840	4477859	0	141	13	1	1
chr3	4483538	4483552	0	147	7	1	1
chr3	4483852	4483867	0	140	14	1	1
chr3	4485068	4485094	0	148	6	1	1
chr3	4486410	4486421	0	146	8	1	1
chr3	4488819	4488830	0	149	5	1	1
chr3	4489708	4489723	0	148	6	1	1
chr3	4498849	4498863	0	132	22	1	1
chr3	4501362	4501407	26	6	122	5	1
chr3	4501407	4501450	17	11	126	6	1
chr3	4501736	4501750	0	148	6	1	1
chr3	4512455	4512470	0	152	2	1	1
chr3	4513604	4513637	3	71	80	3	1
chr3	4519840	4519851	0	125	29	1	1
chr3	4521384	4521411	0	142	12	1	1
chr3	4522737	4522756	1	132	21	2	1
chr3	4523444	4523455	0	20	134	1	1
chr3	4534352	4534461	0	0	154	0	0
chr3	4537175	4537189	0	134	20	1	1
chr3	4540099	4540162	0	0	154	0	0
chr3	4543197	4543208	0	144	10	1	1
chr3	4549591	4549602	0	131	23	1	1
chr3	4557165	4557179	0	147	7	1	1
chr3	4564690	4564701	0	129	25	1	1
chr3	4567654	4567668	0	140	14	1	1
chr3	4567864	4567887	4	144	6	3	2
chr3	4576638	4576679	22	10	122	5	2
chr3	4583631	4583642	0	135	19	1	1
chr3	4591281	4591292	0	41	113	1	1
chr3	4596217	4596266	3	72	79	4	2
chr3	4607044	4607055	0	154	0	1	1
chr3	4610001	4610015	0	130	24	1	1
chr3	4611638	4611705	0	0	154	0	0
chr3	4614299	4614310	0	146	8	1	1
chr3	4618878	4618897	0	118	36	1	1
chr3	4627708	4627719	0	147	7	1	1
chr3	4631593	4631604	0	78	76	1	1
chr3	4635538	4635549	0	138	16	1	1
chr3	4636170	4636181	0	125	29	1	1
chr3	4651304	4651321	1	64	89	2	1
chr3	4651333	4651352	0	123	31	1	1
chr3	4651673	4651684	0	109	45	1	1
chr3	4651691	4651702	0	114	40	1	1
chr3	4659525	4659566	2	139	13	3	2
chr3	4660889	4660900	0	144	10	1	1
chr3	4663627	4663638	0	146	8	1	1
chr3	4664857	4664868	0	142	12	1	1
chr3	4669471	4669500	5	97	52	5	1
chr3	4673432	4673451	0	140	14	1	1
chr3	4673760	4673771	0	151	3	1	1
chr3	4681043	4681054	0	149	5	1	1
chr3	4681539	4681550	0	149	5	1	1
chr3	4685106	4685121	0	99	55	1	1
chr3	4687327	4687341	0	115	39	1	1
chr3	4690146	4690157	0	140	14	1	1
chr3	4690565	4690618	0	2	152	1	1
chr3	4690988	4690999	0	151	3	1	1
chr3	4691009	4691020	0	153	1	1	1
chr3	4693638	4693649	0	152	2	1	1
chr3	4694666	4694719	0	0	154	0	0
chr3	4696389	4696400	0	154	0	1	1
chr3	4697272	4697303	0	4	150	1	1
chr3	4697523	4697542	0	63	91	1	1
chr3	4697781	4697835	5	69	80	4	2
chr3	4699822	4699861	7	21	126	6	2
chr3	4703826	4703897	0	0	154	0	0
chr3	4704019	4704033	0	134	20	1	1
chr3	4709810	4709821	0	150	4	1	1
chr3	4710539	4710554	3	101	50	3	1
chr3	4710965	4710988	0	149	5	1	1
chr3	4712415	4712435	0	137	17	1	1
chr3	4718191	4718202	0	142	12	1	1
chr3	4724219	4724263	0	116	38	1	1
chr3	4725848	4725867	0	143	11	1	1
chr3	4726242	4726289	0	0	154	0	0
chr3	4729476	4729487	0	146	8	1	1
chr3	4733769	4733793	0	131	23	1	1
chr3	4733811	4733830	0	133	21	1	1
chr3	4735585	4735602	3	106	45	3	1
chr3	4742062	4742073	0	67	87	1	1
chr3	4743085	4743096	0	147	7	1	1
chr3	4746958	4746969	0	128	26	1	1
chr3	4752485	4752500	0	147	7	1	1
chr3	4754738	4754775	13	43	98	8	1
chr3	4754776	4754821	29	24	101	7	1
chr3	4755270	4755281	0	147	7	1	1
chr3	4763681	4763738	0	0	154	0	0
chr3	4764176	4764187	0	148	6	1	1
chr3	4765180	4765191	0	154	0	1	1
chr3	4772432	4772463	3	144	7	3	1
chr3	4777759	4777770	0	148	6	1	1
chr3	4780538	4780595	5	8	141	6	2
chr3	4782772	4782783	0	24	130	1	1
chr3	4783898	4783915	1	131	22	2	1
chr3	4784606	4784650	3	119	32	2	1
chr3	4785750	4785795	18	6	130	8	2
chr3	4792978	4793009	5	94	55	4	1
chr3	4794192	4794209	4	83	67	3	1
chr3	4794584	4794595	0	135	19	1	1
chr3	4798930	4798947	3	111	40	3	1
chr3	4802417	4802476	21	24	109	16	2
chr3	4802505	4802528	6	54	94	6	2
chr3	4815191	4815222	4	79	71	4	1
chr3	4815582	4815593	0	144	10	1	1
chr3	4815792	4815807	0	146	8	1	1
chr3	4817513	4817524	0	146	8	1	1
chr3	4817527	4817538	0	149	5	1	1
chr3	4828684	4828729	9	23	122	4	1
chr3	4830968	4830979	0	153	1	1	1
chr3	4831983	4831997	0	149	5	1	1
chr3	4832072	4832086	0	139	15	1	1
chr3	4832161	4832175	0	141	13	1	1
chr3	4845329	4845340	0	152	2	1	1
chr3	4846451	4846500	0	4	150	1	1
chr3	4853607	4853620	79	69	6	2	1
chr3	4862567	4862578	0	109	45	1	1
chr3	4862664	4862675	0	133	21	1	1
chr3	4863833	4863844	0	151	3	1	1
chr3	4867645	4867692	4	103	47	5	2
chr3	4881273	4881288	0	143	11	1	1
chr3	4881490	4881504	0	147	7	1	1
chr3	4881508	4881519	2	138	14	2	1
chr3	4887838	4887858	0	143	11	1	1
chr3	4901318	4901361	12	42	100	7	2
chr3	4904684	4904695	0	123	31	1	1
chr3	4905700	4905711	0	146	8	1	1
chr3	4906923	4906934	0	151	3	1	1
chr3	4921804	4921857	6	42	106	5	2
chr3	4922483	4922502	0	23	131	1	1
chr3	4923169	4923183	0	151	3	1	1
chr3	4938790	4938801	0	103	51	1	1
chr3	4942266	4942280	0	151	3	1	1
chr3	4943059	4943073	0	129	25	1	1
chr3	4947840	4947863	0	154	0	1	1
chr3	4951649	4951678	3	31	120	3	1
chr3	4951725	4951766	1	95	58	4	3
chr3	4951768	4951779	0	46	108	1	1
chr3	4953656	4953705	0	0	154	0	0
chr3	4955045	4955070	1	55	98	2	1
chr3	4960978	4961016	3	127	24	3	1
chr3	4965504	4965537	0	0	154	0	0
chr3	4972933	4972950	0	110	44	1	1
chr3	4973920	4973941	4	113	37	3	1
chr3	4975466	4975481	0	147	7	1	1
chr3	4976202	4976219	0	117	37	1	1
chr3	4977602	4977613	0	137	17	1	1
chr3	4977700	4977711	0	135	19	1	1
chr3	4979345	4979356	0	108	46	1	1
chr3	4981811	4981826	0	96	58	1	1
chr3	4982298	4982349	1	60	93	3	2
chr3	4982811	4982826	0	138	16	1	1
chr3	4982941	4982952	1	147	6	2	1
chr3	4984487	4984498	0	151	3	1	1
chr3	4985532	4985543	1	118	35	2	1
chr3	4986198	4986209	0	70	84	1	1
chr3	4986230	4986245	3	80	71	3	2
chr3	4988744	4988755	0	139	15	1	1
chr3	4991046	4991057	0	152	2	1	1
chr3	4991948	4991961	1	103	50	2	1
chr3	4993923	4993946	1	143	10	2	1
chr3	4996030	4996053	0	145	9	1	1
chr3	4999729	4999740	0	136	18	1	1
chr3	5003714	5003737	0	112	42	1	1
chr3	5004577	5004588	0	151	3	1	1
chr3	5020228	5020239	0	151	3	1	1
chr3	5024798	5024827	11	98	45	4	2
chr3	5025230	5025269	10	39	105	11	3
chr3	5026308	5026319	0	140	14	1	1
chr3	5034827	5034838	0	138	16	1	1
chr3	5039636	5039647	0	126	28	1	1
chr3	5041949	5041960	0	140	14	1	1
chr3	5044367	5044378	0	108	46	1	1
chr3	5049284	5049295	0	8	146	1	1
chr3	5058217	5058228	0	140	14	1	1
chr3	5058329	5058360	0	120	34	2	2
chr3	5066485	5066496	0	132	22	1	1
chr3	5068212	5068223	0	151	3	1	1
chr3	5076562	5076573	1	126	27	2	1
chr3	5077733	5077747	8	120	26	2	1
chr3	5079780	5079791	0	153	1	1	1
chr3	5084431	5084462	0	144	10	1	1
chr3	5085301	5085312	0	145	9	1	1
chr3	5087433	5087447	0	149	5	1	1
chr3	5088450	5088477	3	104	47	2	1
chr3	5091067	5091122	10	104	40	7	4
chr3	5091786	5091812	0	81	73	1	1
chr3	5097503	5097550	6	10	138	7	2
chr3	5097551	5097584	11	48	95	5	1
chr3	5099369	5099384	0	139	15	1	1
chr3	5103098	5103121	0	154	0	1	1
chr3	5107462	5107473	0	115	39	1	1
chr3	5107814	5107827	0	142	12	1	1
chr3	5110709	5110726	0	153	1	1	1
chr3	5110792	5110809	0	153	1	1	1
chr3	5110826	5110845	2	147	5	2	1
chr3	5110848	5110897	7	5	142	3	2
chr3	5129893	5129942	1	93	60	4	3
chr3	5135751	5135784	9	55	90	3	1
chr3	5139616	5139667	0	0	154	0	0
chr3	5139872	5139896	0	148	6	1	1
chr3	5143389	5143403	0	153	1	1	1
chr3	5143704	5143760	0	141	13	1	1
chr3	5144398	5144413	0	152	2	1	1
chr3	5150225	5150236	0	132	22	1	1
chr3	5151384	5151395	0	142	12	1	1
chr3	5159058	5159125	8	2	144	4	1
chr3	5161573	5161584	0	148	6	1	1
chr3	5169436	5169451	1	134	19	2	1
chr3	5171669	5171708	3	124	27	3	1
chr3	5172255	5172266	1	115	38	2	1
chr3	5174758	5174769	0	148	6	1	1
chr3	5175049	5175060	0	151	3	1	1
chr3	5180011	5180022	0	149	5	1	1
chr3	5188344	5188359	0	141	13	1	1
chr3	5190013	5190032	0	147	7	1	1
chr3	5190036	5190055	0	148	6	1	1
chr3	5190570	5190581	0	152	2	1	1
chr3	5191141	5191155	0	148	6	1	1
chr3	5195265	5195276	0	125	29	1	1
chr3	5199019	5199030	0	143	11	1	1
chr3	5204554	5204613	0	0	154	0	0
chr3	5205247	5205258	0	148	6	1	1
chr3	5207374	5207385	0	146	8	1	1
chr3	5207574	5207585	0	132	22	1	1
chr3	5213433	5213456	0	137	17	1	1
chr3	5214503	5214526	6	27	121	7	2
chr3	5214529	5214584	2	1	151	3	1
chr3	5215219	5215233	0	123	31	1	1
chr3	5219504	5219518	0	153	1	1	1
chr3	5219925	5219970	15	35	104	4	2
chr3	5220009	5220046	0	23	131	2	2
chr3	5220172	5220195	1	83	70	2	1
chr3	5220482	5220493	0	102	52	1	1
chr3	5220498	5220509	1	110	43	2	1
chr3	5220548	5220562	0	148	6	1	1
chr3	5220865	5220902	23	7	124	5	1
chr3	5221216	5221235	1	109	44	2	1
chr3	5221235	5221246	16	94	44	4	1
chr3	5221355	5221370	3	95	56	3	1
chr3	5221370	5221429	6	34	114	5	3
chr3	5221761	5221780	1	140	13	2	1
chr3	5222006	5222020	1	117	36	2	1
chr3	5228867	5228904	7	60	87	4	1
chr3	5229634	5229645	0	141	13	1	1
chr3	5231326	5231337	61	34	59	3	1
chr3	5232467	5232502	9	75	70	3	1
chr3	5237760	5237771	0	141	13	1	1
chr3	5241228	5241243	0	151	3	1	1
chr3	5248639	5248650	0	149	5	1	1
chr3	5252861	5252880	5	109	40	3	1
chr3	5252880	5252917	17	35	102	3	1
chr3	5254672	5254683	0	144	10	1	1
chr3	5259839	5259850	0	129	25	1	1
chr3	5261880	5262009	0	2	152	1	1
chr3	5262305	5262320	0	152	2	1	1
chr3	5264956	5264975	4	145	5	3	2
chr3	5265994	5266018	0	146	8	1	1
chr3	5267647	5267686	7	43	104	4	2
chr3	5269908	5269923	8	114	32	3	1
chr3	5269983	5270002	2	142	10	2	1
chr3	5271085	5271098	2	59	93	2	1
chr3	5271305	5271316	0	143	11	1	1
chr3	5271358	5271369	0	147	7	1	1
chr3	5271949	5271960	0	154	0	1	1
chr3	5273188	5273199	0	149	5	1	1
chr3	5273281	5273292	0	138	16	1	1
chr3	5275862	5275945	3	6	145	6	3
chr3	5279751	5279762	0	141	13	1	1
chr3	5283734	5283747	0	137	17	1	1
chr3	5286167	5286178	0	144	10	1	1
chr3	5287177	5287188	0	142	12	1	1
chr3	5290783	5290794	0	152	2	1	1
chr3	5293658	5293669	0	152	2	1	1
chr3	5306472	5306483	0	154	0	1	1
chr3	5309221	5309280	2	0	152	1	0
chr3	5310327	5310338	1	152	1	2	1
chr3	5310344	5310385	24	71	59	5	1
chr3	5310395	5310409	0	146	8	1	1
chr3	5314479	5314498	1	115	38	2	1
chr3	5315884	5315897	1	147	6	2	1
chr3	5319245	5319260	1	147	6	2	1
chr3	5320862	5320901	17	34	103	8	2
chr3	5321611	5321622	0	52	102	1	1
chr3	5327945	5327968	0	152	2	1	1
chr3	5328280	5328291	0	152	2	1	1
chr3	5336607	5336622	0	153	1	1	1
chr3	5338474	5338485	0	152	2	1	1
chr3	5347062	5347091	2	107	45	4	2
chr3	5347656	5347673	0	151	3	1	1
chr3	5348863	5348918	17	70	67	6	1
chr3	5350346	5350363	0	145	9	1	1
chr3	5352763	5352774	0	146	8	1	1
chr3	5352805	5352822	2	98	54	3	1
chr3	5353896	5353919	0	153	1	1	1
chr3	5357237	5357248	0	150	4	1	1
chr3	5359863	5359900	7	48	99	3	1
chr3	5360134	5360151	0	63	91	1	1
chr3	5361396	5361409	1	78	75	2	1
chr3	5361417	5361428	0	116	38	1	1
chr3	5361709	5361720	0	152	2	1	1
chr3	5365749	5365769	0	154	0	1	1
chr3	5369920	5369957	12	52	90	5	2
chr3	5370270	5370281	0	151	3	1	1
chr3	5371544	5371555	0	153	1	1	1
chr3	5375973	5375984	0	127	27	1	1
chr3	5379528	5379541	63	50	41	3	1
chr3	5379542	5379565	19	46	89	4	1
chr3	5383078	5383093	0	149	5	1	1
chr3	5384988	5385011	0	151	3	1	1
chr3	5386736	5386771	5	78	71	3	1
chr3	5388787	5388798	0	148	6	1	1
chr3	5392186	5392223	13	55	86	4	1
chr3	5394142	5394177	5	134	15	4	2
chr3	5394587	5394604	0	149	5	1	1
chr3	5394614	5394625	0	154	0	1	1
chr3	5397555	5397566	2	131	21	2	1
chr3	5397591	5397612	9	93	52	4	1
chr3	5397881	5397932	11	124	19	9	4
chr3	5405491	5405508	0	131	23	1	1
chr3	5410975	5410992	0	150	4	1	1
chr3	5411805	5411816	0	154	0	1	1
chr3	5412929	5412940	0	150	4	1	1
chr3	5416088	5416117	0	146	8	1	1
chr3	5417626	5417659	6	53	95	3	1
chr3	5422954	5422973	0	123	31	1	1
chr3	5423124	5423135	0	147	7	1	1
chr3	5424648	5424683	5	94	55	3	1
chr3	5426572	5426585	0	152	2	1	1
chr3	5447846	5447891	0	0	154	0	0
chr3	5452252	5452271	1	148	5	2	1
chr3	5453249	5453260	0	143	11	1	1
chr3	5454088	5454105	0	154	0	1	1
chr3	5455784	5455823	1	144	9	2	1
chr3	5457165	5457194	1	105	48	2	1
chr3	5460317	5460328	0	153	1	1	1
chr3	5460550	5460603	2	0	152	2	0
chr3	5465614	5465633	0	147	7	1	1
chr3	5467973	5467984	0	154	0	1	1
chr3	5472127	5472142	0	151	3	1	1
chr3	5476720	5476737	0	151	3	1	1
chr3	5477194	5477217	0	138	16	1	1
chr3	5477376	5477391	0	69	85	1	1
chr3	5477821	5477840	0	148	6	1	1
chr3	5477998	5478009	0	147	7	1	1
chr3	5478218	5478253	8	130	16	6	3
chr3	5482271	5482282	0	146	8	1	1
chr3	5482870	5482907	9	48	97	3	1
chr3	5485725	5485742	0	144	10	1	1
chr3	5487126	5487183	5	5	144	6	2
chr3	5487933	5487944	0	148	6	1	1
chr3	5488480	5488491	0	154	0	1	1
chr3	5495236	5495271	37	100	17	2	1
chr3	5499489	5499500	0	139	15	1	1
chr3	5499828	5499869	14	49	91	7	2
chr3	5504846	5504861	0	126	28	1	1
chr3	5505661	5505675	0	135	19	1	1
chr3	5511379	5511418	5	126	23	3	2
chr3	5513021	5513032	0	142	12	1	1
chr3	5516960	5516975	5	105	44	3	1
chr3	5518973	5519017	0	133	21	1	1
chr3	5526990	5527004	0	143	11	1	1
chr3	5527636	5527683	3	114	37	3	2
chr3	5527699	5527722	0	7	147	1	1
chr3	5529713	5529724	0	151	3	1	1
chr3	5530531	5530566	0	147	7	1	1
chr3	5533934	5533977	4	5	145	5	1
chr3	5534561	5534572	0	150	4	1	1
chr3	5534879	5534890	0	140	14	1	1
chr3	5537726	5537763	9	55	90	4	1
chr3	5540045	5540090	16	25	113	5	1
chr3	5549429	5549440	0	147	7	1	1
chr3	5550825	5550840	0	153	1	1	1
chr3	5552054	5552065	0	131	23	1	1
chr3	5553916	5553951	3	115	36	4	3
chr3	5556422	5556445	1	144	9	2	1
chr3	5556627	5556638	0	148	6	1	1
chr3	5569308	5569349	2	89	63	2	1
chr3	5572393	5572407	0	147	7	1	1
chr3	5572787	5572804	0	42	112	1	1
chr3	5573616	5573627	0	149	5	1	1
chr3	5576286	5576309	0	125	29	1	1
chr3	5578937	5578974	4	30	120	5	2
chr3	5593545	5593556	0	134	20	1	1
chr3	5593576	5593623	4	3	147	4	1
chr3	5595168	5595179	0	142	12	1	1
chr3	5598572	5598596	0	138	16	1	1
chr3	5602422	5602437	1	78	75	2	1
chr3	5603096	5603107	0	137	17	1	1
chr3	5606479	5606490	0	133	21	1	1
chr3	5609193	5609204	0	152	2	1	1
chr3	5609445	5609470	3	112	39	4	1
chr3	5609685	5609708	1	139	14	2	1
chr3	5613597	5613608	0	152	2	1	1
chr3	5614134	5614189	5	115	34	4	3
chr3	5615629	5615640	0	139	15	1	1
chr3	5617027	5617038	0	152	2	1	1
chr3	5626996	5627039	4	34	116	6	2
chr3	5628671	5628682	0	146	8	1	1
chr3	5630054	5630065	0	116	38	1	1
chr3	5634181	5634225	7	83	64	6	2
chr3	5637399	5637458	8	125	21	6	4
chr3	5638316	5638357	14	46	94	3	1
chr3	5643483	5643498	1	44	109	2	1
chr3	5645636	5645651	0	136	18	1	1
chr3	5647045	5647056	0	134	20	1	1
chr3	5648053	5648064	0	148	6	1	1
chr3	5654383	5654394	1	86	67	2	1
chr3	5664094	5664108	0	148	6	1	1
chr3	5669783	5669794	0	77	77	1	1
chr3	5672840	5672851	0	95	59	1	1
chr3	5675833	5675870	7	50	97	4	1
chr3	5678121	5678132	0	152	2	1	1
chr3	5679133	5679144	0	140	14	1	1
chr3	5679907	5679922	0	142	12	1	1
chr3	5680184	5680207	2	118	34	2	1
chr3	5684414	5684425	0	142	12	1	1
chr3	5684929	5684940	0	93	61	1	1
chr3	5687918	5687932	0	130	24	1	1
chr3	5691217	5691244	0	151	3	1	1
chr3	5694987	5695004	0	145	9	1	1
chr3	5698068	5698082	0	134	20	1	1
chr3	5698927	5698978	9	10	135	9	3
chr3	5700187	5700201	0	109	45	1	1
chr3	5701942	5701953	0	116	38	1	1
chr3	5702244	5702255	0	142	12	1	1
chr3	5704720	5704735	0	147	7	1	1
chr3	5705990	5706001	0	150	4	1	1
chr3	5714221	5714232	0	138	16	1	1
chr3	5720252	5720271	0	148	6	1	1
chr3	5724503	5724516	0	134	20	1	1
chr3	5728786	5728797	0	148	6	1	1
chr3	5729783	5729814	4	136	14	2	1
chr3	5729837	5729868	4	141	9	3	2
chr3	5730828	5730859	0	146	8	1	1
chr3	5733979	5733993	1	152	1	2	1
chr3	5740503	5740516	0	149	5	1	1
chr3	5740727	5740740	7	96	51	5	2
chr3	5744019	5744030	0	153	1	1	1
chr3	5754145	5754156	0	90	64	1	1
chr3	5754308	5754347	0	0	154	0	0
chr3	5755972	5755991	0	139	15	1	1
chr3	5756612	5756623	0	147	7	1	1
chr3	5757634	5757645	0	134	20	1	1
chr3	5759116	5759127	0	142	12	1	1
chr3	5759409	5759420	0	109	45	1	1
chr3	5760887	5760898	0	128	26	1	1
chr3	5763519	5763536	0	142	12	1	1
chr3	5775125	5775136	0	143	11	1	1
chr3	5775955	5775975	0	152	2	1	1
chr3	5776003	5776014	0	153	1	1	1
chr3	5776754	5776773	0	67	87	1	1
chr3	5776927	5776972	9	34	111	6	2
chr3	5778686	5778741	7	7	140	3	1
chr3	5779357	5779368	0	75	79	1	1
chr3	5784064	5784088	1	84	69	2	1
chr3	5784764	5784783	11	24	119	3	1
chr3	5787140	5787154	0	149	5	1	1
chr3	5788046	5788057	0	154	0	1	1
chr3	5789751	5789786	5	112	37	5	2
chr3	5790143	5790157	0	147	7	1	1
chr3	5793026	5793043	0	134	20	1	1
chr3	5794060	5794074	0	136	18	1	1
chr3	5797691	5797710	1	43	110	2	1
chr3	5799487	5799501	0	109	45	1	1
chr3	5808377	5808434	2	2	150	2	1
chr3	5808548	5808575	0	131	23	1	1
chr3	5822220	5822247	5	145	4	4	2
chr3	5826810	5826821	0	139	15	1	1
chr3	5831547	5831562	0	133	21	1	1
chr3	5837711	5837730	0	146	8	1	1
chr3	5838228	5838239	0	149	5	1	1
chr3	5846791	5846817	0	135	19	1	1
chr3	5856889	5856912	3	30	121	5	2
chr3	5858432	5858443	0	147	7	1	1
chr3	5858509	5858528	1	89	64	2	1
chr3	5863747	5863794	3	63	88	3	2
chr3	5868985	5868999	0	147	7	1	1
chr3	5871423	5871470	7	96	51	6	3
chr3	5874688	5874699	0	111	43	1	1
chr3	5877282	5877299	0	153	1	1	1
chr3	5884007	5884018	1	135	18	2	1
chr3	5884560	5884571	0	154	0	1	1
chr3	5886211	5886246	6	60	88	4	1
chr3	5892937	5892957	0	102	52	1	1
chr3	5894984	5895055	50	43	61	10	1
chr3	5904022	5904033	0	149	5	1	1
chr3	5905185	5905196	0	148	6	1	1
chr3	5907324	5907357	38	36	80	6	1
chr3	5907358	5907393	15	20	119	5	1
chr3	5909314	5909347	8	82	64	5	2
chr3	5910887	5910906	0	152	2	1	1
chr3	5915558	5915569	0	134	20	1	1
chr3	5916550	5916561	1	130	23	2	1
chr3	5921242	5921291	6	132	16	6	4
chr3	5923752	5923766	0	111	43	1	1
chr3	5924372	5924391	1	143	10	2	1
chr3	5925291	5925308	0	125	29	1	1
chr3	5934691	5934711	0	137	17	1	1
chr3	5937163	5937174	0	147	7	1	1
chr3	5950615	5950626	0	130	24	1	1
chr3	5950904	5950915	0	140	14	1	1
chr3	5951416	5951445	0	131	23	1	1
chr3	5953340	5953351	0	141	13	1	1
chr3	5953550	5953567	0	100	54	1	1
chr3	5956076	5956105	15	32	107	3	1
chr3	5958681	5958695	0	110	44	1	1
chr3	5961179	5961210	8	74	72	3	1
chr3	5964892	5964933	8	98	48	9	3
chr3	5965001	5965012	0	150	4	1	1
chr3	5965541	5965570	7	68	79	7	2
chr3	5965904	5965918	0	114	40	1	1
chr3	5967919	5967932	2	67	85	2	1
chr3	5968530	5968561	5	62	87	5	1
chr3	5968631	5968720	0	0	154	0	0
chr3	5969034	5969053	11	88	55	3	1
chr3	5971265	5971276	0	41	113	1	1
chr3	5979301	5979312	0	138	16	1	1
chr3	5980918	5980995	22	44	88	9	1
chr3	5982054	5982071	3	37	114	5	2
chr3	5982071	5982082	38	28	88	10	2
chr3	5983721	5983732	0	137	17	1	1
chr3	5988288	5988301	2	129	23	2	1
chr3	5991120	5991157	0	0	154	0	0
chr3	5991352	5991363	1	61	92	2	1
chr3	5994978	5995040	7	2	145	4	1
chr3	5995303	5995344	9	29	116	8	3
chr3	5999923	5999934	0	134	20	1	1
chr3	6006233	6006250	0	147	7	1	1
chr3	6008398	6008409	0	154	0	1	1
chr3	6010742	6010753	0	152	2	1	1
chr3	6017468	6017479	0	153	1	1	1
chr3	6023458	6023469	0	152	2	1	1
chr3	6029451	6029464	1	10	143	2	1
chr3	6031816	6031905	2	1	151	3	1
chr3	6035498	6035509	0	133	21	1	1
chr3	6039548	6039559	0	93	61	1	1
chr3	6045309	6045324	0	146	8	1	1
chr3	6049297	6049308	0	149	5	1	1
chr3	6062011	6062022	0	113	41	1	1
chr3	6067981	6067992	0	153	1	1	1
chr3	6070268	6070282	0	154	0	1	1
chr3	6071093	6071104	0	140	14	1	1
chr3	6071774	6071819	4	35	115	5	2
chr3	6073995	6074009	0	144	10	1	1
chr3	6079107	6079122	0	143	11	1	1
chr3	6080528	6080543	34	12	108	8	1
chr3	6080547	6080590	0	0	154	0	0
chr3	6081101	6081112	0	149	5	1	1
chr3	6082717	6082728	0	150	4	1	1
chr3	6082765	6082788	0	151	3	1	1
chr3	6083602	6083613	63	47	44	7	2
chr3	6085586	6085601	0	143	11	1	1
chr3	6086587	6086598	0	152	2	1	1
chr3	6088891	6088928	9	55	90	7	2
chr3	6092261	6092272	0	153	1	1	1
chr3	6095088	6095099	1	143	10	2	1
chr3	6097729	6097744	1	148	5	2	1
chr3	6098554	6098593	2	125	27	2	1
chr3	6099208	6099243	7	63	84	7	2
chr3	6101516	6101527	0	144	10	1	1
chr3	6102675	6102686	0	149	5	1	1
chr3	6106381	6106405	0	146	8	1	1
chr3	6108817	6108831	0	145	9	1	1
chr3	6118067	6118108	10	29	115	7	2
chr3	6121757	6121784	3	37	114	4	2
chr3	6123788	6123837	4	13	137	3	2
chr3	6126766	6126805	1	0	153	1	0
chr3	6127464	6127491	2	115	37	3	1
chr3	6129658	6129669	0	130	24	1	1
chr3	6132310	6132325	0	131	23	1	1
chr3	6134497	6134536	12	70	72	5	1
chr3	6135046	6135099	0	1	153	1	1
chr3	6138870	6138881	0	151	3	1	1
chr3	6143954	6143969	1	136	17	2	1
chr3	6151085	6151134	0	139	15	1	1
chr3	6151773	6151799	0	146	8	1	1
chr3	6154007	6154018	0	154	0	1	1
chr3	6171585	6171596	0	56	98	1	1
chr3	6172072	6172083	0	138	16	1	1
chr3	6172653	6172664	0	154	0	1	1
chr3	6181972	6181983	0	129	25	1	1
chr3	6183719	6183768	0	0	154	0	0
chr3	6185541	6185552	0	127	27	1	1
chr3	6185579	6185590	0	125	29	1	1
chr3	6194852	6194903	6	40	108	4	1
chr3	6199567	6199581	0	131	23	1	1
chr3	6201483	6201502	1	135	18	2	1
chr3	6205307	6205322	0	128	26	1	1
chr3	6207842	6207853	0	144	10	1	1
chr3	6210649	6210660	4	68	82	2	1
chr3	6216714	6216725	0	146	8	1	1
chr3	6217325	6217372	25	1	128	9	1
chr3	6217608	6217619	0	126	28	1	1
chr3	6225349	6225368	0	152	2	1	1
chr3	6225552	6225579	9	96	49	6	2
chr3	6231052	6231075	2	82	70	4	2
chr3	6241382	6241393	5	57	92	2	1
chr3	6241401	6241418	23	37	94	5	1
chr3	6241418	6241431	17	56	81	5	1
chr3	6245827	6245854	2	135	17	3	2
chr3	6247347	6247370	0	152	2	1	1
chr3	6251093	6251104	1	129	24	2	1
chr3	6251696	6251743	0	33	121	1	1
chr3	6256759	6256770	0	148	6	1	1
chr3	6258373	6258390	0	139	15	1	1
chr3	6259961	6260010	9	49	96	9	3
chr3	6261942	6261996	4	106	44	5	2
chr3	6272855	6272874	3	143	8	3	2
chr3	6273945	6273959	0	149	5	1	1
chr3	6276861	6276900	0	0	154	0	0
chr3	6281650	6281669	2	136	16	3	2
chr3	6283457	6283468	0	143	11	1	1
chr3	6290157	6290172	0	147	7	1	1
chr3	6291387	6291402	0	127	27	1	1
chr3	6294878	6294893	3	136	15	3	2
chr3	6295249	6295263	0	145	9	1	1
chr3	6317889	6317903	0	141	13	1	1
chr3	6318222	6318235	0	126	28	1	1
chr3	6318441	6318452	0	148	6	1	1
chr3	6319947	6319958	0	154	0	1	1
chr3	6320244	6320264	0	140	14	1	1
chr3	6320348	6320359	0	142	12	1	1
chr3	6322294	6322305	0	144	10	1	1
chr3	6322489	6322506	0	134	20	1	1
chr3	6329451	6329462	19	42	93	5	2
chr3	6329463	6329490	10	51	93	5	2
chr3	6330312	6330323	1	73	80	2	1
chr3	6333248	6333275	0	149	5	1	1
chr3	6336643	6336654	0	100	54	1	1
chr3	6336717	6336734	0	104	50	1	1
chr3	6337015	6337054	7	21	126	3	1
chr3	6337969	6337983	0	55	99	1	1
chr3	6340580	6340591	0	128	26	1	1
chr3	6350537	6350548	0	143	11	1	1
chr3	6350656	6350667	0	150	4	1	1
chr3	6351509	6351546	6	25	123	5	1
chr3	6351904	6351927	4	88	62	4	2
chr3	6352638	6352657	0	152	2	1	1
chr3	6354419	6354481	7	15	132	6	2
chr3	6356199	6356210	0	154	0	1	1
chr3	6359020	6359051	2	76	76	4	2
chr3	6362333	6362347	0	116	38	1	1
chr3	6363585	6363596	0	146	8	1	1
chr3	6375159	6375179	0	72	82	1	1
chr3	6385687	6385698	0	151	3	1	1
chr3	6386855	6386882	1	72	81	2	1
chr3	6387584	6387599	3	12	139	3	2
chr3	6387600	6387611	2	11	141	3	2
chr3	6388341	6388360	0	146	8	1	1
chr3	6392227	6392238	0	4	150	1	1
chr3	6394520	6394531	0	114	40	1	1
chr3	6398213	6398264	3	77	74	7	4
chr3	6400597	6400611	0	128	26	1	1
chr3	6404325	6404336	1	143	10	2	1
chr3	6407688	6407699	0	135	19	1	1
chr3	6410330	6410381	0	52	102	2	2
chr3	6410865	6410876	0	147	7	1	1
chr3	6411503	6411524	4	113	37	4	2
chr3	6412310	6412321	0	129	25	1	1
chr3	6413398	6413409	0	132	22	1	1
chr3	6414364	6414375	0	149	5	1	1
chr3	6416864	6416875	0	107	47	1	1
chr3	6425029	6425043	0	148	6	1	1
chr3	6425691	6425705	0	153	1	1	1
chr3	6425711	6425725	0	150	4	1	1
chr3	6425843	6425854	0	88	66	1	1
chr3	6427777	6427816	9	65	80	4	1
chr3	6429176	6429187	0	146	8	1	1
chr3	6432726	6432740	0	138	16	1	1
chr3	6434060	6434087	1	133	20	2	1
chr3	6434159	6434170	0	120	34	1	1
chr3	6436878	6436889	8	70	76	5	2
chr3	6438680	6438691	3	124	27	3	2
chr3	6439857	6439888	0	0	154	0	0
chr3	6439889	6439920	4	2	148	3	1
chr3	6441488	6441502	0	108	46	1	1
chr3	6443875	6443889	0	134	20	1	1
chr3	6445144	6445215	1	0	153	1	0
chr3	6445226	6445264	6	56	92	4	1
chr3	6453997	6454042	8	33	113	6	2
chr3	6455511	6455530	0	139	15	1	1
chr3	6455940	6455951	0	15	139	1	1
chr3	6466637	6466652	0	85	69	1	1
chr3	6480438	6480452	0	122	32	1	1
chr3	6481574	6481593	0	123	31	1	1
chr3	6484057	6484072	0	141	13	1	1
chr3	6484418	6484457	39	66	49	6	2
chr3	6484854	6484865	0	123	31	1	1
chr3	6485468	6485482	1	117	36	2	1
chr3	6485944	6485955	35	28	91	4	1
chr3	6485956	6485989	8	25	121	6	2
chr3	6489579	6489590	0	109	45	1	1
chr3	6492007	6492046	3	106	45	3	2
chr3	6492951	6492980	0	0	154	0	0
chr3	6492986	6493029	0	0	154	0	0
chr3	6493576	6493595	0	37	117	1	1
chr3	6493660	6493671	0	17	137	1	1
chr3	6493905	6493934	0	0	154	0	0
chr3	6493956	6493980	0	0	154	0	0
chr3	6494000	6494034	0	0	154	0	0
chr3	6502187	6502198	1	132	21	2	1
chr3	6508350	6508361	0	150	4	1	1
chr3	6512238	6512249	0	146	8	1	1
chr3	6517733	6517768	3	80	71	5	2
chr3	6517786	6517800	0	119	35	1	1
chr3	6519591	6519602	0	120	34	1	1
chr3	6526043	6526057	0	127	27	1	1
chr3	6543994	6544013	0	39	115	1	1
chr3	6546876	6546887	0	140	14	1	1
chr3	6547959	6548014	8	7	139	5	2
chr3	6548230	6548257	4	110	40	4	2
chr3	6549331	6549342	0	150	4	1	1
chr3	6549426	6549437	0	148	6	1	1
chr3	6554837	6554848	81	68	5	2	1
chr3	6571752	6571793	0	0	154	0	0
chr3	6571831	6571868	0	0	154	0	0
chr3	6571869	6571886	0	2	152	1	1
chr3	6576238	6576249	0	61	93	1	1
chr3	6582408	6582475	9	83	62	9	3
chr3	6582518	6582565	0	66	88	1	1
chr3	6582872	6582883	0	48	106	1	1
chr3	6584055	6584066	0	131	23	1	1
chr3	6584905	6584916	0	149	5	1	1
chr3	6585596	6585621	3	56	95	4	1
chr3	6585622	6585667	15	14	125	9	1
chr3	6586376	6586421	8	3	143	4	1
chr3	6586421	6586454	1	5	148	2	1
chr3	6588890	6588901	0	153	1	1	1
chr3	6590856	6590882	0	145	9	1	1
chr3	6594731	6594758	1	148	5	2	1
chr3	6595093	6595104	0	153	1	1	1
chr3	6596077	6596088	0	149	5	1	1
chr3	6596892	6596909	0	142	12	1	1
chr3	6598716	6598755	0	56	98	1	1
chr3	6609816	6609839	0	149	5	1	1
chr3	6616602	6616647	0	0	154	0	0
chr3	6620867	6620878	0	141	13	1	1
chr3	6633741	6633782	5	0	149	1	0
chr3	6642672	6642683	0	152	2	1	1
chr3	6645683	6645712	1	129	24	2	1
chr3	6653908	6653927	10	58	86	3	2
chr3	6671892	6671912	0	107	47	1	1
chr3	6673991	6674005	0	146	8	1	1
chr3	6674989	6675036	8	106	40	5	3
chr3	6675902	6675913	0	147	7	1	1
chr3	6679043	6679054	0	21	133	1	1
chr3	6682232	6682246	0	148	6	1	1
chr3	6683202	6683213	1	70	83	3	2
chr3	6684579	6684592	0	85	69	1	1
chr3	6687260	6687293	9	66	79	6	2
chr3	6689962	6689981	0	147	7	1	1
chr3	6690529	6690549	1	132	21	2	1
chr3	6690707	6690722	0	129	25	1	1
chr3	6693345	6693390	0	0	154	0	0
chr3	6709793	6709834	3	44	107	4	2
chr3	6713030	6713044	0	153	1	1	1
chr3	6714792	6714803	0	145	9	1	1
chr3	6719335	6719361	5	39	110	5	2
chr3	6719361	6719381	9	42	103	3	1
chr3	6719803	6719816	8	36	110	3	1
chr3	6720240	6720251	0	144	10	1	1
chr3	6722138	6722149	0	154	0	1	1
chr3	6722626	6722643	4	104	46	3	1
chr3	6728161	6728204	15	18	121	5	1
chr3	6730062	6730073	0	138	16	1	1
chr3	6736627	6736638	0	23	131	1	1
chr3	6737961	6737976	0	151	3	1	1
chr3	6751473	6751516	4	119	31	4	2
chr3	6753114	6753125	0	140	14	1	1
chr3	6757110	6757124	0	138	16	1	1
chr3	6760762	6760773	4	124	26	2	1
chr3	6763312	6763347	1	90	63	4	3
chr3	6765850	6765877	0	131	23	1	1
chr3	6766990	6767005	0	133	21	1	1
chr3	6770930	6770941	2	140	12	3	1
chr3	6780342	6780353	0	60	94	1	1
chr3	6785798	6785837	6	30	118	5	2
chr3	6786616	6786639	1	124	29	2	1
chr3	6790077	6790092	0	136	18	1	1
chr3	6790950	6790964	0	138	16	1	1
chr3	6792448	6792459	0	154	0	1	1
chr3	6793632	6793643	0	116	38	1	1
chr3	6795194	6795205	0	147	7	1	1
chr3	6802371	6802400	6	96	52	4	1
chr3	6803237	6803252	0	140	14	1	1
chr3	6803273	6803332	2	2	150	3	1
chr3	6808565	6808598	6	94	54	6	2
chr3	6813988	6814001	26	59	69	3	1
chr3	6814693	6814704	0	139	15	1	1
chr3	6814903	6814917	0	115	39	1	1
chr3	6815106	6815117	0	147	7	1	1
chr3	6819816	6819829	2	110	42	4	2
chr3	6820202	6820213	0	135	19	1	1
chr3	6820443	6820454	0	143	11	1	1
chr3	6825391	6825402	0	148	6	1	1
chr3	6827305	6827332	0	150	4	1	1
chr3	6833877	6833888	0	153	1	1	1
chr3	6839199	6839226	11	62	81	6	2
chr3	6839578	6839589	0	149	5	1	1
chr3	6847966	6847989	9	39	106	5	1
chr3	6857217	6857228	0	139	15	1	1
chr3	6857234	6857251	0	135	19	1	1
chr3	6857475	6857496	5	110	39	5	2
chr3	6858311	6858352	30	11	113	6	1
chr3	6858353	6858398	25	16	113	9	2
chr3	6862760	6862771	0	149	5	1	1
chr3	6865133	6865144	83	40	31	6	2
chr3	6865839	6865880	0	0	154	0	0
chr3	6873311	6873336	9	36	109	5	2
chr3	6873343	6873406	1	4	149	3	2
chr3	6874122	6874167	8	30	116	6	2
chr3	6877917	6877954	10	67	77	7	2
chr3	6878657	6878668	0	130	24	1	1
chr3	6879264	6879277	1	127	26	2	1
chr3	6890341	6890360	0	119	35	1	1
chr3	6891059	6891070	46	62	46	3	2
chr3	6895171	6895210	0	72	82	1	1
chr3	6896920	6896935	1	100	53	2	1
chr3	6905668	6905679	0	45	109	1	1
chr3	6908876	6908887	0	140	14	1	1
chr3	6909484	6909495	0	96	58	1	1
chr3	6920966	6921011	0	2	152	1	1
chr3	6922109	6922138	0	0	154	0	0
chr3	6931101	6931112	0	144	10	1	1
chr3	6935272	6935286	0	138	16	1	1
chr3	6939253	6939267	0	140	14	1	1
chr3	6947732	6947746	0	1	153	1	1
chr3	6947970	6947990	0	0	154	0	0
chr3	6951472	6951485	0	112	42	1	1
chr3	6951810	6951829	3	145	6	3	2
chr3	6956892	6956906	0	123	31	1	1
chr3	6960517	6960560	24	8	122	7	1
chr3	6960561	6960584	25	60	69	9	1
chr3	6962986	6962997	0	128	26	1	1
chr3	6964695	6964730	13	89	52	8	3
chr3	6973077	6973088	0	133	21	1	1
chr3	6975097	6975108	0	150	4	1	1
chr3	6981379	6981390	0	149	5	1	1
chr3	6981507	6981534	49	80	25	6	2
chr3	6984785	6984838	2	5	147	2	1
chr3	6984843	6984860	7	34	113	6	1
chr3	6989051	6989062	0	149	5	1	1
chr3	6991709	6991720	0	150	4	1	1
chr3	6995041	6995070	0	122	32	1	1
chr3	7001264	7001275	0	154	0	1	1
chr3	7002431	7002445	0	153	1	1	1
chr3	7002541	7002555	0	154	0	1	1
chr3	7004229	7004240	0	147	7	1	1
chr3	7004729	7004752	0	143	11	1	1
chr3	7006208	7006219	0	154	0	1	1
chr3	7006226	7006241	0	154	0	1	1
chr3	7011903	7011956	0	0	154	0	0
chr3	7011960	7012004	5	5	144	4	2
chr3	7012005	7012073	5	18	131	4	1
chr3	7013148	7013159	0	136	18	1	1
chr3	7014553	7014564	1	50	103	2	1
chr3	7016245	7016256	0	143	11	1	1
chr3	7016279	7016290	0	137	17	1	1
chr3	7016896	7016907	1	73	80	3	2
chr3	7017052	7017069	5	117	32	5	2
chr3	7017341	7017356	0	153	1	1	1
chr3	7024484	7024495	0	147	7	1	1
chr3	7024537	7024548	3	145	6	3	2
chr3	7025644	7025687	8	36	110	7	2
chr3	7028185	7028224	3	24	127	3	1
chr3	7028737	7028823	5	0	149	2	0
chr3	7028953	7028964	0	138	16	1	1
chr3	7035711	7035725	0	132	22	1	1
chr3	7040480	7040491	14	77	63	3	1
chr3	7041870	7041915	7	17	130	6	2
chr3	7042330	7042351	9	53	92	7	1
chr3	7045083	7045094	0	149	5	1	1
chr3	7046355	7046369	0	92	62	1	1
chr3	7047283	7047294	0	113	41	1	1
chr3	7047781	7047792	0	141	13	1	1
chr3	7048072	7048083	0	145	9	1	1
chr3	7055220	7055273	1	0	153	1	0
chr3	7056209	7056253	1	148	5	3	2
chr3	7057940	7057951	0	144	10	1	1
chr3	7060297	7060308	0	120	34	1	1
chr3	7060357	7060372	0	94	60	1	1
chr3	7060414	7060455	2	28	124	4	2
chr3	7060875	7060886	0	130	24	1	1
chr3	7061507	7061524	3	143	8	3	2
chr3	7061656	7061667	0	148	6	1	1
chr3	7062269	7062280	0	146	8	1	1
chr3	7068483	7068494	0	153	1	1	1
chr3	7076278	7076289	58	84	12	2	1
chr3	7079481	7079492	3	139	12	3	2
chr3	7082198	7082217	0	153	1	1	1
chr3	7082229	7082244	1	148	5	2	1
chr3	7089254	7089265	0	0	154	0	0
chr3	7089427	7089486	2	8	144	3	1
chr3	7097761	7097772	0	64	90	1	1
chr3	7098988	7098999	0	135	19	1	1
chr3	7101370	7101385	0	96	58	1	1
chr3	7109264	7109275	0	147	7	1	1
chr3	7110263	7110274	0	146	8	1	1
chr3	7118206	7118219	0	112	42	1	1
chr3	7118675	7118732	1	0	153	1	0
chr3	7121211	7121225	0	150	4	1	1
chr3	7123184	7123195	0	143	11	1	1
chr3	7127744	7127755	0	147	7	1	1
chr3	7128692	7128703	0	124	30	1	1
chr3	7132586	7132605	0	70	84	1	1
chr3	7133817	7133832	3	142	9	3	2
chr3	7140421	7140464	1	43	110	3	2
chr3	7140475	7140518	4	0	150	3	0
chr3	7140520	7140543	0	23	131	1	1
chr3	7143408	7143419	0	68	86	1	1
chr3	7144834	7144847	10	5	139	6	1
chr3	7144847	7144858	3	29	122	2	1
chr3	7144859	7144886	52	18	84	8	2
chr3	7145179	7145190	0	147	7	1	1
chr3	7145862	7145873	0	152	2	1	1
chr3	7147004	7147015	0	152	2	1	1
chr3	7159486	7159563	1	7	146	2	1
chr3	7167409	7167428	1	147	6	2	1
chr3	7168194	7168207	3	131	20	3	2
chr3	7168605	7168619	0	118	36	1	1
chr3	7170296	7170307	0	150	4	1	1
chr3	7175751	7175764	0	151	3	1	1
chr3	7183903	7183914	0	54	100	1	1
chr3	7184133	7184147	0	118	36	1	1
chr3	7186115	7186192	4	23	127	7	3
chr3	7192521	7192538	1	14	139	2	1
chr3	7192696	7192731	4	4	146	2	1
chr3	7206068	7206103	3	124	27	3	2
chr3	7208071	7208082	0	100	54	1	1
chr3	7211279	7211290	0	129	25	1	1
chr3	7211409	7211456	5	33	116	6	2
chr3	7212607	7212622	0	151	3	1	1
chr3	7212634	7212648	0	153	1	1	1
chr3	7216626	7216637	0	135	19	1	1
chr3	7223881	7223892	0	17	137	1	1
chr3	7227587	7227602	13	49	92	4	1
chr3	7229321	7229374	0	0	154	0	0
chr3	7235143	7235198	0	0	154	0	0
chr3	7237846	7237871	5	34	115	4	2
chr3	7237880	7237893	2	39	113	3	1
chr3	7239530	7239541	0	108	46	1	1
chr3	7241839	7241854	63	52	39	5	2
chr3	7241858	7241889	7	71	76	8	2
chr3	7243164	7243207	5	6	143	5	1
chr3	7246473	7246484	0	101	53	1	1
chr3	7247339	7247354	1	125	28	3	2
chr3	7248125	7248136	0	135	19	1	1
chr3	7254207	7254218	0	73	81	1	1
chr3	7255655	7255666	0	121	33	1	1
chr3	7256970	7256985	0	59	95	1	1
chr3	7257079	7257110	1	145	8	2	1
chr3	7263023	7263044	1	3	150	2	1
chr3	7265473	7265484	0	149	5	1	1
chr3	7265509	7265520	0	145	9	1	1
chr3	7267228	7267263	0	1	153	1	1
chr3	7268537	7268548	0	140	14	1	1
chr3	7269068	7269087	5	31	118	5	1
chr3	7269096	7269119	3	49	102	4	1
chr3	7269120	7269131	17	59	78	4	2
chr3	7272053	7272064	0	135	19	1	1
chr3	7272146	7272161	0	109	45	1	1
chr3	7274057	7274104	0	62	92	1	1
chr3	7274138	7274152	0	65	89	1	1
chr3	7275568	7275579	0	71	83	1	1
chr3	7278706	7278723	0	124	30	1	1
chr3	7280569	7280580	0	114	40	1	1
chr3	7283073	7283092	3	140	11	3	2
chr3	7287941	7287964	0	149	5	1	1
chr3	7290913	7290944	1	22	131	3	2
chr3	7291124	7291135	0	146	8	1	1
chr3	7293692	7293703	1	143	10	2	1
chr3	7293795	7293806	0	150	4	1	1
chr3	7294232	7294249	7	24	123	4	1
chr3	7294249	7294284	11	23	120	7	1
chr3	7295591	7295602	0	137	17	1	1
chr3	7298499	7298510	0	149	5	1	1
chr3	7301639	7301689	0	54	100	1	1
chr3	7302601	7302612	0	76	78	1	1
chr3	7304303	7304387	0	34	120	1	1
chr3	7304924	7304935	0	144	10	1	1
chr3	7307679	7307698	2	14	138	2	1
chr3	7317486	7317497	0	53	101	1	1
chr3	7318222	7318256	4	147	3	4	2
chr3	7321555	7321608	3	0	151	3	0
chr3	7324047	7324058	0	85	69	1	1
chr3	7341794	7341805	0	152	2	1	1
chr3	7345991	7346006	0	140	14	1	1
chr3	7347059	7347078	3	149	2	3	2
chr3	7349471	7349482	3	151	0	3	2
chr3	7350643	7350664	0	7	147	1	1
chr3	7350917	7350956	4	135	15	4	2
chr3	7355386	7355400	3	145	6	3	2
chr3	7355475	7355494	2	132	20	3	1
chr3	7357774	7357817	15	18	121	6	1
chr3	7362325	7362348	5	139	10	5	2
chr3	7368576	7368615	0	0	154	0	0
chr3	7368615	7368648	2	0	152	1	0
chr3	7373002	7373013	0	28	126	1	1
chr3	7373018	7373127	2	1	151	3	1
chr3	7376514	7376525	0	144	10	1	1
chr3	7382380	7382391	0	147	7	1	1
chr3	7389094	7389108	0	143	11	1	1
chr3	7390604	7390621	0	142	12	1	1
chr3	7393491	7393518	0	150	4	1	1
chr3	7394053	7394064	0	154	0	1	1
chr3	7397875	7397886	0	117	37	1	1
chr3	7402593	7402604	0	135	19	1	1
chr3	7404172	7404191	33	39	82	3	1
chr3	7404272	7404283	0	93	61	1	1
chr3	7406582	7406605	0	146	8	1	1
chr3	7409380	7409391	0	130	24	1	1
chr3	7412705	7412738	3	36	115	3	1
chr3	7418101	7418120	2	97	55	3	2
chr3	7420593	7420634	2	53	99	3	1
chr3	7422242	7422253	1	145	8	2	1
chr3	7422254	7422293	19	65	70	6	2
chr3	7423513	7423580	16	76	62	13	6
chr3	7429792	7429803	0	147	7	1	1
chr3	7429912	7429939	0	145	9	1	1
chr3	7434384	7434416	3	88	63	6	4
chr3	7434831	7434845	0	140	14	1	1
chr3	7437614	7437625	1	146	7	2	1
chr3	7439081	7439092	0	133	21	1	1
chr3	7444701	7444715	0	133	21	1	1
chr3	7447124	7447141	0	137	17	1	1
chr3	7447143	7447154	0	141	13	1	1
chr3	7447931	7447954	1	80	73	2	1
chr3	7449787	7449798	0	153	1	1	1
chr3	7449932	7449943	0	138	16	1	1
chr3	7456600	7456611	0	67	87	1	1
chr3	7456610	7456637	5	55	94	5	2
chr3	7458974	7458985	0	136	18	1	1
chr3	7459314	7459328	0	47	107	1	1
chr3	7461299	7461313	0	68	86	1	1
chr3	7461364	7461388	2	70	82	4	2
chr3	7462718	7462735	0	154	0	1	1
chr3	7465392	7465403	0	149	5	1	1
chr3	7465491	7465502	2	120	32	2	1
chr3	7465682	7465696	0	111	43	1	1
chr3	7466406	7466429	0	129	25	1	1
chr3	7466639	7466666	7	87	60	5	2
chr3	7466852	7466863	0	149	5	1	1
chr3	7476502	7476513	0	69	85	1	1
chr3	7477396	7477407	25	115	14	4	2
chr3	7489846	7489860	1	120	33	2	1
chr3	7490191	7490205	0	37	117	2	2
chr3	7492428	7492443	0	115	39	1	1
chr3	7493223	7493258	0	54	100	2	2
chr3	7498330	7498341	0	153	1	1	1
chr3	7503604	7503619	0	147	7	1	1
chr3	7505030	7505053	1	61	92	3	2
chr3	7507838	7507877	1	65	88	3	2
chr3	7509615	7509626	0	145	9	1	1
chr3	7513531	7513548	0	153	1	1	1
chr3	7514176	7514187	0	151	3	1	1
chr3	7514566	7514590	3	140	11	4	2
chr3	7515343	7515363	3	144	7	3	2
chr3	7515895	7515910	1	123	30	2	1
chr3	7516434	7516449	0	150	4	1	1
chr3	7517446	7517501	43	30	81	7	1
chr3	7518164	7518199	0	19	135	2	2
chr3	7519386	7519409	27	76	51	5	2
chr3	7521136	7521175	12	81	61	6	2
chr3	7524237	7524248	0	142	12	1	1
chr3	7527886	7527897	0	142	12	1	1
chr3	7528964	7528978	42	64	48	7	1
chr3	7532969	7532993	0	74	80	1	1
chr3	7537810	7537821	0	103	51	1	1
chr3	7539512	7539525	0	68	86	1	1
chr3	7544528	7544539	0	63	91	1	1
chr3	7551098	7551117	0	144	10	1	1
chr3	7552269	7552280	0	136	18	1	1
chr3	7555828	7555852	4	116	34	4	2
chr3	7556408	7556467	0	0	154	0	0
chr3	7556831	7556842	0	154	0	1	1
chr3	7560789	7560800	6	71	77	3	2
chr3	7561719	7561739	2	98	54	3	2
chr3	7565738	7565749	0	73	81	1	1
chr3	7569202	7569217	11	29	114	5	2
chr3	7573042	7573053	1	87	66	2	1
chr3	7574369	7574395	3	17	134	4	1
chr3	7574395	7574430	5	39	110	5	2
chr3	7576816	7576859	18	17	119	5	2
chr3	7576859	7576874	69	71	14	2	1
chr3	7577292	7577335	6	11	137	4	1
chr3	7577336	7577365	27	34	93	5	1
chr3	7578633	7578652	0	145	9	1	1
chr3	7581050	7581117	16	31	107	4	1
chr3	7587135	7587146	0	153	1	1	1
chr3	7587324	7587335	0	144	10	1	1
chr3	7588961	7588972	0	151	3	1	1
chr3	7588993	7589004	0	124	30	1	1
chr3	7591744	7591755	0	154	0	1	1
chr3	7591986	7591997	0	154	0	1	1
chr3	7592140	7592151	0	154	0	1	1
chr3	7592296	7592307	0	154	0	1	1
chr3	7592530	7592541	0	154	0	1	1
chr3	7593261	7593272	0	127	27	1	1
chr3	7594600	7594611	12	55	87	6	1
chr3	7594785	7594808	1	90	63	3	2
chr3	7596315	7596332	18	105	31	2	1
chr3	7597810	7597861	10	18	126	7	1
chr3	7601623	7601634	0	139	15	1	1
chr3	7605329	7605342	4	77	73	4	1
chr3	7607419	7607432	0	132	22	1	1
chr3	7610541	7610556	1	122	31	2	1
chr3	7610844	7610869	8	62	84	6	2
chr3	7614085	7614099	0	133	21	1	1
chr3	7618986	7619033	9	16	129	4	1
chr3	7619274	7619285	3	94	57	3	2
chr3	7621126	7621137	0	151	3	1	1
chr3	7624957	7624968	0	145	9	1	1
chr3	7626991	7627050	3	112	39	5	3
chr3	7631755	7631766	0	152	2	1	1
chr3	7634239	7634250	0	121	33	1	1
chr3	7643939	7643980	0	0	154	0	0
chr3	7647199	7647213	1	149	4	2	1
chr3	7648528	7648543	0	150	4	1	1
chr3	7649398	7649412	0	150	4	1	1
chr3	7650113	7650132	0	123	31	1	1
chr3	7652783	7652794	0	151	3	1	1
chr3	7658789	7658804	18	60	76	6	1
chr3	7660456	7660467	0	154	0	1	1
chr3	7661615	7661626	0	145	9	1	1
chr3	7663081	7663092	0	132	22	1	1
chr3	7671622	7671633	0	133	21	1	1
chr3	7671982	7671993	0	137	17	1	1
chr3	7674524	7674543	0	148	6	1	1
chr3	7685007	7685020	2	130	22	3	2
chr3	7687073	7687084	0	62	92	1	1
chr3	7687085	7687099	0	67	87	1	1
chr3	7687467	7687478	0	153	1	1	1
chr3	7688057	7688072	3	143	8	3	2
chr3	7690840	7690851	2	118	34	3	2
chr3	7698983	7698994	0	146	8	1	1
chr3	7703443	7703454	0	149	5	1	1
chr3	7707633	7707644	0	149	5	1	1
chr3	7708440	7708459	0	134	20	1	1
chr3	7711790	7711801	0	139	15	1	1
chr3	7712918	7712941	0	154	0	1	1
chr3	7718074	7718085	0	148	6	1	1
chr3	7718678	7718703	47	56	51	8	1
chr3	7727953	7727964	0	138	16	1	1
chr3	7739899	7739914	0	90	64	1	1
chr3	7753298	7753357	2	54	98	3	2
chr3	7753956	7753995	6	55	93	8	3
chr3	7755400	7755411	0	146	8	1	1
chr3	7756548	7756561	15	53	86	4	1
chr3	7756813	7756862	8	3	143	6	1
chr3	7760450	7760461	1	141	12	2	1
chr3	7761264	7761295	0	58	96	1	1
chr3	7762598	7762627	8	81	65	6	2
chr3	7766378	7766389	0	146	8	1	1
chr3	7774159	7774170	0	148	6	1	1
chr3	7777002	7777013	1	68	85	2	1
chr3	7778927	7778946	0	59	95	1	1
chr3	7782170	7782187	0	123	31	1	1
chr3	7790528	7790539	0	142	12	1	1
chr3	7793484	7793495	0	144	10	1	1
chr3	7799380	7799391	0	146	8	1	1
chr3	7802073	7802084	0	149	5	1	1
chr3	7807248	7807259	0	153	1	1	1
chr3	7810882	7810895	0	87	67	1	1
chr3	7813759	7813774	0	136	18	1	1
chr3	7821337	7821351	1	150	3	2	1
chr3	7824771	7824824	5	11	138	5	2
chr3	7825237	7825269	5	136	13	5	2
chr3	7835514	7835525	0	57	97	1	1
chr3	7841344	7841359	0	66	88	1	1
chr3	7842055	7842112	1	0	153	1	0
chr3	7842454	7842473	0	69	85	1	1
chr3	7844711	7844725	0	79	75	1	1
chr3	7846636	7846647	0	145	9	1	1
chr3	7853143	7853162	0	68	86	1	1
chr3	7854151	7854162	0	153	1	1	1
chr3	7865972	7865986	0	132	22	1	1
chr3	7867271	7867282	0	141	13	1	1
chr3	7867484	7867495	0	53	101	1	1
chr3	7873445	7873464	0	145	9	1	1
chr3	7882179	7882190	0	46	108	1	1
chr3	7883031	7883054	6	57	91	5	2
chr3	7888110	7888135	2	37	115	2	1
chr3	7888415	7888426	0	128	26	1	1
chr3	7890574	7890597	0	71	83	1	1
chr3	7891564	7891579	17	67	70	4	2
chr3	7891581	7891614	9	55	90	6	2
chr3	7892495	7892506	0	131	23	1	1
chr3	7898395	7898410	5	134	15	5	2
chr3	7898843	7898857	0	142	12	1	1
chr3	7902752	7902763	0	123	31	1	1
chr3	7903892	7903999	0	0	154	0	0
chr3	7916500	7916511	0	10	144	1	1
chr3	7918275	7918286	0	14	140	1	1
chr3	7920217	7920234	0	66	88	1	1
chr3	7925406	7925460	1	27	126	2	1
chr3	7928429	7928440	0	147	7	1	1
chr3	7929335	7929349	3	127	24	3	2
chr3	7931711	7931722	0	153	1	1	1
chr3	7934601	7934638	32	13	109	6	2
chr3	7934639	7934678	27	54	73	7	1
chr3	7938585	7938596	0	146	8	1	1
chr3	7940526	7940537	4	141	9	3	1
chr3	7945090	7945101	0	143	11	1	1
chr3	7946498	7946509	0	119	35	1	1
chr3	7951781	7951816	4	25	125	6	2
chr3	7952495	7952506	0	57	97	1	1
chr3	7953580	7953591	0	148	6	1	1
chr3	7959571	7959622	0	54	100	1	1
chr3	7964840	7964851	0	103	51	1	1
chr3	7967675	7967686	0	139	15	1	1
chr3	7968992	7969003	0	147	7	1	1
chr3	7971417	7971428	0	154	0	1	1
chr3	7971451	7971462	0	154	0	1	1
chr3	7975832	7975887	0	0	154	0	0
chr3	7981379	7981418	3	138	13	4	3
chr3	7984768	7984809	11	58	85	4	1
chr3	7992671	7992706	12	46	96	6	2
chr3	8002734	8002745	0	139	15	1	1
chr3	8003358	8003369	0	146	8	1	1
chr3	8010653	8010664	0	147	7	1	1
chr3	8023853	8023870	2	145	7	3	2
chr3	8027989	8028023	1	67	86	2	1
chr3	8028034	8028053	5	113	36	4	2
chr3	8028676	8028687	0	127	27	1	1
chr3	8031351	8031366	2	111	41	3	2
chr3	8031424	8031435	0	40	114	1	1
chr3	8036165	8036176	0	154	0	1	1
chr3	8037270	8037284	0	144	10	1	1
chr3	8038356	8038367	0	150	4	1	1
chr3	8038899	8038910	0	141	13	1	1
chr3	8042573	8042616	6	94	54	8	5
chr3	8046006	8046025	0	148	6	1	1
chr3	8047846	8047895	1	1	152	2	1
chr3	8049362	8049373	0	147	7	1	1
chr3	8050962	8050973	0	153	1	1	1
chr3	8053687	8053706	0	146	8	1	1
chr3	8056989	8057000	0	147	7	1	1
chr3	8057218	8057251	6	81	67	6	2
chr3	8057989	8058016	0	150	4	1	1
chr3	8065892	8065903	0	120	34	1	1
chr3	8070508	8070551	39	25	90	10	2
chr3	8071774	8071807	12	40	102	5	2
chr3	8073110	8073125	0	150	4	1	1
chr3	8074269	8074283	0	142	12	1	1
chr3	8074799	8074840	19	24	111	9	2
chr3	8075161	8075178	3	129	22	3	2
chr3	8075288	8075299	0	153	1	1	1
chr3	8080295	8080318	3	151	0	3	2
chr3	8080333	8080344	0	154	0	1	1
chr3	8080869	8080886	0	122	32	1	1
chr3	8083143	8083178	9	72	73	6	2
chr3	8087142	8087153	0	115	39	1	1
chr3	8088254	8088265	0	150	4	1	1
chr3	8089305	8089334	0	146	8	1	1
chr3	8090086	8090113	3	127	24	4	2
chr3	8092395	8092406	1	59	94	2	1
chr3	8092490	8092589	4	0	150	2	0
chr3	8092940	8092961	7	106	41	5	2
chr3	8094242	8094289	8	2	144	5	2
chr3	8100780	8100795	2	78	74	3	2
chr3	8104177	8104188	0	72	82	1	1
chr3	8109733	8109747	0	150	4	1	1
chr3	8112319	8112333	0	148	6	1	1
chr3	8127009	8127041	8	114	32	5	2
chr3	8127780	8127797	0	135	19	1	1
chr3	8135838	8135849	0	27	127	1	1
chr3	8136453	8136484	0	64	90	1	1
chr3	8136755	8136778	0	149	5	1	1
chr3	8147571	8147582	0	153	1	1	1
chr3	8152002	8152013	0	154	0	1	1
chr3	8152698	8152718	0	153	1	1	1
chr3	8152970	8152981	0	154	0	1	1
chr3	8163546	8163640	0	0	154	0	0
chr3	8170408	8170419	0	147	7	1	1
chr3	8174090	8174107	0	104	50	1	1
chr3	8176026	8176037	25	43	86	6	2
chr3	8181813	8181833	3	131	20	3	2
chr3	8182954	8182965	0	149	5	1	1
chr3	8190786	8190841	4	104	46	9	5
chr3	8193435	8193473	0	90	64	1	1
chr3	8197635	8197646	0	145	9	1	1
chr3	8198259	8198300	3	137	14	3	2
chr3	8199043	8199062	0	143	11	1	1
chr3	8206485	8206524	53	19	82	5	1
chr3	8206861	8206878	0	42	112	1	1
chr3	8209275	8209290	0	142	12	1	1
chr3	8210036	8210047	0	109	45	1	1
chr3	8212875	8212909	4	138	12	3	2
chr3	8219002	8219013	0	96	58	1	1
chr3	8230297	8230332	57	24	73	6	2
chr3	8231758	8231769	0	120	34	1	1
chr3	8234802	8234813	0	131	23	1	1
chr3	8235675	8235686	0	91	63	1	1
chr3	8237822	8237835	1	104	49	2	1
chr3	8252239	8252250	0	122	32	1	1
chr3	8254639	8254650	0	148	6	1	1
chr3	8265871	8265882	0	148	6	1	1
chr3	8268771	8268785	0	97	57	1	1
chr3	8271566	8271577	2	86	66	2	1
chr3	8271577	8271633	0	0	154	0	0
chr3	8273033	8273047	0	153	1	1	1
chr3	8273153	8273164	0	151	3	1	1
chr3	8274499	8274528	7	1	146	4	1
chr3	8276214	8276225	0	135	19	1	1
chr3	8277589	8277636	9	12	133	6	3
chr3	8277997	8278011	0	150	4	1	1
chr3	8297738	8297817	3	1	150	4	1
chr3	8302109	8302123	0	136	18	1	1
chr3	8302632	8302656	0	153	1	1	1
chr3	8304441	8304460	3	146	5	3	2
chr3	8308291	8308346	1	0	153	1	0
chr3	8312010	8312069	3	19	132	3	2
chr3	8312522	8312537	0	128	26	1	1
chr3	8330449	8330512	11	47	96	5	2
chr3	8334970	8334981	1	103	50	3	2
chr3	8336709	8336720	0	154	0	1	1
chr3	8337818	8337855	2	35	117	4	2
chr3	8339838	8339875	3	17	134	3	1
chr3	8340852	8340863	0	132	22	1	1
chr3	8344730	8344741	0	85	69	1	1
chr3	8347634	8347649	2	143	9	3	2
chr3	8349447	8349482	2	121	31	6	4
chr3	8350553	8350586	6	32	116	7	2
chr3	8353037	8353060	3	149	2	3	2
chr3	8353169	8353180	0	149	5	1	1
chr3	8353197	8353208	0	148	6	1	1
chr3	8354677	8354708	4	134	16	4	2
chr3	8360476	8360563	0	0	154	0	0
chr3	8367328	8367367	6	27	121	7	2
chr3	8368605	8368616	0	146	8	1	1
chr3	8382280	8382291	0	148	6	1	1
chr3	8383221	8383258	14	52	88	7	2
chr3	8391197	8391224	3	88	63	5	2
chr3	8394242	8394255	0	148	6	1	1
chr3	8397447	8397458	0	123	31	1	1
chr3	8399839	8399850	0	153	1	1	1
chr3	8402502	8402519	0	149	5	1	1
chr3	8403170	8403215	2	0	152	2	0
chr3	8411889	8411903	0	153	1	1	1
chr3	8411909	8411924	0	153	1	1	1
chr3	8413086	8413100	0	144	10	1	1
chr3	8417672	8417731	6	123	25	6	3
chr3	8421774	8421788	0	139	15	1	1
chr3	8421834	8421845	0	132	22	1	1
chr3	8424892	8424912	0	90	64	1	1
chr3	8426869	8426888	0	66	88	1	1
chr3	8439960	8439971	0	145	9	1	1
chr3	8440655	8440729	15	3	136	7	1
chr3	8445333	8445344	0	7	147	1	1
chr3	8451691	8451702	0	69	85	1	1
chr3	8453459	8453470	0	151	3	1	1
chr3	8454268	8454309	14	11	129	6	1
chr3	8456275	8456288	0	13	141	1	1
chr3	8456384	8456419	0	3	151	2	2
chr3	8458546	8458599	0	0	154	0	0
chr3	8461345	8461384	4	136	14	4	2
chr3	8465227	8465241	0	68	86	1	1
chr3	8465345	8465368	0	58	96	1	1
chr3	8471324	8471339	3	67	84	5	2
chr3	8473126	8473140	0	50	104	1	1
chr3	8474650	8474664	0	0	154	0	0
chr3	8476668	8476681	1	72	81	2	1
chr3	8489260	8489279	0	65	89	1	1
chr3	8494448	8494481	23	29	102	8	1
chr3	8497470	8497507	5	26	123	5	1
chr3	8506709	8506723	0	153	1	1	1
chr3	8511028	8511073	7	5	142	3	1
chr3	8512255	8512302	7	121	26	7	4
chr3	8513689	8513700	0	145	9	1	1
chr3	8515236	8515247	0	153	1	1	1
chr3	8518436	8518447	2	145	7	2	1
chr3	8520995	8521016	5	128	21	5	2
chr3	8522480	8522521	15	20	119	8	2
chr3	8524313	8524324	0	147	7	1	1
chr3	8525282	8525293	0	143	11	1	1
chr3	8525962	8525973	0	120	34	1	1
chr3	8527255	8527269	0	152	2	1	1
chr3	8530140	8530151	0	131	23	1	1
chr3	8533044	8533055	1	138	15	2	1
chr3	8533612	8533641	35	17	102	6	1
chr3	8533641	8533680	11	83	60	5	1
chr3	8534992	8535039	0	0	154	0	0
chr3	8535375	8535386	0	4	150	1	1
chr3	8539033	8539052	10	3	141	3	1
chr3	8539053	8539106	3	0	151	2	0
chr3	8539675	8539720	0	0	154	0	0
chr3	8539725	8539748	4	11	139	6	2
chr3	8540732	8540743	0	145	9	1	1
chr3	8540743	8540757	0	144	10	1	1
chr3	8541400	8541411	0	144	10	1	1
chr3	8546042	8546071	48	39	67	4	1
chr3	8546986	8547025	43	16	95	7	1
chr3	8549338	8549349	0	109	45	1	1
chr3	8553596	8553653	0	0	154	0	0
chr3	8555321	8555334	0	49	105	1	1
chr3	8559922	8559960	3	139	12	3	2
chr3	8561490	8561510	0	148	6	1	1
chr3	8562851	8562900	0	0	154	0	0
chr3	8562907	8562966	0	0	154	0	0
chr3	8564156	8564167	0	139	15	1	1
chr3	8566352	8566366	0	146	8	1	1
chr3	8567907	8567918	0	140	14	1	1
chr3	8572964	8572975	1	121	32	2	1
chr3	8573095	8573142	4	2	148	3	1
chr3	8573467	8573478	0	153	1	1	1
chr3	8579994	8580041	7	19	128	5	1
chr3	8583203	8583214	0	154	0	1	1
chr3	8591023	8591036	0	137	17	1	1
chr3	8591301	8591340	14	52	88	3	1
chr3	8591381	8591398	7	129	18	3	1
chr3	8591406	8591423	0	5	149	1	1
chr3	8592551	8592596	10	37	107	7	2
chr3	8592643	8592657	0	150	4	1	1
chr3	8596673	8596700	15	40	99	8	1
chr3	8596700	8596721	0	57	97	1	1
chr3	8597309	8597372	22	44	88	6	1
chr3	8602041	8602084	7	14	133	5	2
chr3	8604374	8604417	6	25	123	6	2
chr3	8606262	8606293	13	71	70	4	1
chr3	8608392	8608403	0	147	7	1	1
chr3	8609052	8609087	1	134	19	2	1
chr3	8613120	8613131	0	137	17	1	1
chr3	8616906	8616937	0	0	154	0	0
chr3	8616938	8616989	0	2	152	1	1
chr3	8618144	8618158	0	150	4	1	1
chr3	8624572	8624583	0	154	0	1	1
chr3	8625670	8625681	0	144	10	1	1
chr3	8626350	8626389	5	130	19	4	2
chr3	8627008	8627022	0	138	16	1	1
chr3	8627297	8627311	0	152	2	1	1
chr3	8627628	8627651	0	139	15	1	1
chr3	8629941	8629964	8	111	35	2	1
chr3	8630103	8630114	0	148	6	1	1
chr3	8631795	8631806	0	141	13	1	1
chr3	8633748	8633775	12	47	95	9	2
chr3	8635029	8635040	0	146	8	1	1
chr3	8636385	8636396	7	50	97	4	2
chr3	8636756	8636767	0	134	20	1	1
chr3	8638997	8639008	0	120	34	1	1
chr3	8639797	8639865	3	2	149	4	1
chr3	8641248	8641259	0	89	65	1	1
chr3	8643219	8643243	0	143	11	1	1
chr3	8646589	8646603	0	142	12	1	1
chr3	8646974	8646985	0	151	3	1	1
chr3	8646997	8647008	0	151	3	1	1
chr3	8649562	8649573	0	138	16	1	1
chr3	8658470	8658481	0	147	7	1	1
chr3	8665340	8665351	0	131	23	1	1
chr3	8666441	8666452	0	79	75	1	1
chr3	8667982	8667996	0	128	26	1	1
chr3	8668123	8668134	0	133	21	1	1
chr3	8668136	8668149	0	141	13	1	1
chr3	8670894	8670908	0	146	8	1	1
chr3	8674298	8674363	0	0	154	0	0
chr3	8676056	8676067	8	29	117	4	1
chr3	8676446	8676457	0	114	40	1	1
chr3	8678280	8678291	0	150	4	1	1
chr3	8680865	8680912	25	7	122	10	1
chr3	8682484	8682501	3	134	17	3	2
chr3	8683205	8683216	0	101	53	1	1
chr3	8685410	8685421	0	133	21	1	1
chr3	8686475	8686486	0	152	2	1	1
chr3	8688907	8688926	0	137	17	1	1
chr3	8689299	8689330	14	51	89	8	2
chr3	8689487	8689498	0	153	1	1	1
chr3	8689793	8689828	0	0	154	0	0
chr3	8691113	8691124	4	144	6	3	2
chr3	8691337	8691352	4	91	59	3	1
chr3	8692120	8692147	3	107	44	4	2
chr3	8694679	8694714	2	125	27	5	3
chr3	8695435	8695449	1	128	25	3	2
chr3	8698166	8698177	7	31	116	4	1
chr3	8702230	8702241	0	128	26	1	1
chr3	8702376	8702403	6	76	72	3	1
chr3	8703004	8703058	38	51	65	3	1
chr3	8703190	8703273	5	61	88	7	4
chr3	8703349	8703360	0	150	4	1	1
chr3	8706389	8706400	0	150	4	1	1
chr3	8710039	8710050	0	142	12	1	1
chr3	8712453	8712466	2	109	43	3	2
chr3	8713499	8713532	6	69	79	6	2
chr3	8713707	8713731	0	67	87	1	1
chr3	8713863	8713874	0	154	0	1	1
chr3	8714113	8714127	1	142	11	2	1
chr3	8714459	8714470	0	133	21	1	1
chr3	8715470	8715481	0	104	50	1	1
chr3	8720158	8720169	0	128	26	1	1
chr3	8721305	8721350	4	12	138	5	2
chr3	8727093	8727120	3	129	22	4	2
chr3	8727765	8727776	0	140	14	1	1
chr3	8727782	8727793	0	145	9	1	1
chr3	8729228	8729241	64	48	42	7	1
chr3	8730554	8730571	3	140	11	3	2
chr3	8732296	8732329	9	105	40	6	2
chr3	8737515	8737526	0	152	2	1	1
chr3	8737716	8737735	0	79	75	1	1
chr3	8738211	8738222	13	66	75	5	2
chr3	8738683	8738694	0	145	9	1	1
chr3	8739050	8739063	5	119	30	5	2
chr3	8743126	8743170	8	96	50	5	2
[truncated: 69,898 more rows]
