# Supplementary material for: A novel quantitative trait locus implicates Msh3 in the propensity for genome-wide short tandem repeat expansions in mice
Source: Genome Res. 2023 May;33(5):689–702. doi: 10.1101/gr.277576.122 (PMC10317118; doi:10.1101/gr.277576.122)
Supplement: Supplemental Material [file supp_gr.277576.122_Supplemental_code.zip › BXD-STR-Mutator-Manuscript-main/Ashbrook_Manuscript/data/by_loc_str/chr4.tsv]

chrom	pos	end	het	hom	nocall	n_unq_gt_w_het	n_unq_gt_wo_het
chr4	3057658	3057672	0	75	79	1	1
chr4	3072203	3072220	136	1	17	4	1
chr4	3072374	3072388	0	144	10	1	1
chr4	3092979	3092990	0	74	80	1	1
chr4	3093479	3093490	0	45	109	1	1
chr4	3094323	3094334	0	78	76	1	1
chr4	3095096	3095111	1	11	142	2	1
chr4	3101155	3101198	7	73	74	3	2
chr4	3101298	3101329	3	15	136	2	1
chr4	3106837	3106851	0	101	53	1	1
chr4	3108776	3108803	0	31	123	1	1
chr4	3108910	3108921	0	33	121	1	1
chr4	3117409	3117420	0	126	28	1	1
chr4	3118667	3118702	1	63	90	2	1
chr4	3119388	3119417	6	123	25	3	2
chr4	3119664	3119715	55	29	70	12	5
chr4	3119777	3119788	0	104	50	1	1
chr4	3125089	3125100	0	134	20	1	1
chr4	3135143	3135162	6	139	9	2	1
chr4	3137833	3137844	1	152	1	2	1
chr4	3141721	3141732	0	146	8	1	1
chr4	3145343	3145362	0	121	33	1	1
chr4	3147008	3147043	27	0	127	2	0
chr4	3148939	3148950	0	144	10	1	1
chr4	3150460	3150477	0	112	42	1	1
chr4	3151831	3151874	7	95	52	5	2
chr4	3155779	3155793	0	143	11	1	1
chr4	3156656	3156671	1	128	25	2	1
chr4	3156684	3156695	0	151	3	1	1
chr4	3169588	3169599	0	141	13	1	1
chr4	3170679	3170690	0	154	0	1	1
chr4	3174336	3174375	129	0	25	8	0
chr4	3182990	3183043	14	1	139	5	1
chr4	3187974	3187985	4	94	56	3	1
chr4	3201773	3201784	0	154	0	1	1
chr4	3205045	3205059	0	141	13	1	1
chr4	3205064	3205087	0	136	18	1	1
chr4	3208321	3208340	72	78	4	3	2
chr4	3210631	3210642	0	144	10	1	1
chr4	3212026	3212037	0	153	1	1	1
chr4	3215583	3215594	0	154	0	1	1
chr4	3218172	3218215	12	21	121	5	1
chr4	3218527	3218538	0	154	0	1	1
chr4	3218864	3218907	57	0	97	12	0
chr4	3219223	3219238	63	28	63	5	1
chr4	3219519	3219542	154	0	0	1	0
chr4	3221042	3221053	0	149	5	1	1
chr4	3221681	3221696	0	154	0	1	1
chr4	3224542	3224556	0	154	0	1	1
chr4	3227592	3227603	145	0	9	1	0
chr4	3228150	3228167	0	140	14	1	1
chr4	3228645	3228672	130	0	24	9	0
chr4	3230511	3230522	52	79	23	3	1
chr4	3231256	3231345	0	2	152	1	1
chr4	3231722	3231737	13	111	30	2	1
chr4	3232241	3232255	0	154	0	1	1
chr4	3232805	3232856	6	55	93	4	2
chr4	3241781	3241792	0	154	0	1	1
chr4	3249118	3249159	128	0	26	8	0
chr4	3249175	3249186	1	145	8	2	1
chr4	3249436	3249447	154	0	0	1	0
chr4	3249734	3249751	154	0	0	2	0
chr4	3256562	3256573	0	154	0	1	1
chr4	3260656	3260667	0	154	0	1	1
chr4	3261827	3261846	148	0	6	1	0
chr4	3265245	3265256	0	148	6	1	1
chr4	3266358	3266371	6	96	52	3	2
chr4	3266975	3267018	14	41	99	6	1
chr4	3267080	3267091	0	154	0	1	1
chr4	3271530	3271585	11	115	28	3	1
chr4	3272105	3272148	10	56	88	3	2
chr4	3275096	3275107	0	99	55	1	1
chr4	3277411	3277428	6	136	12	3	2
chr4	3280829	3280840	0	147	7	1	1
chr4	3284649	3284660	0	131	23	1	1
chr4	3284677	3284688	0	72	82	1	1
chr4	3288412	3288423	0	149	5	1	1
chr4	3299121	3299132	0	150	4	1	1
chr4	3300116	3300205	0	0	154	0	0
chr4	3300509	3300532	5	61	88	3	2
chr4	3305384	3305427	5	45	104	4	2
chr4	3310811	3310824	1	143	10	2	1
chr4	3318398	3318409	0	106	48	1	1
chr4	3320502	3320513	0	84	70	1	1
chr4	3331864	3331875	0	149	5	1	1
chr4	3345017	3345068	1	2	151	3	2
chr4	3355213	3355228	0	150	4	1	1
chr4	3372220	3372247	8	143	3	5	3
chr4	3380795	3380806	0	88	66	1	1
chr4	3382449	3382464	0	135	19	1	1
chr4	3382751	3382790	6	88	60	4	2
chr4	3384239	3384276	19	15	120	6	1
chr4	3384276	3384303	2	30	122	3	1
chr4	3384303	3384334	7	18	129	5	1
chr4	3406859	3406873	0	106	48	1	1
chr4	3410551	3410564	0	142	12	1	1
chr4	3411953	3412012	0	0	154	0	0
chr4	3412196	3412265	0	2	152	1	1
chr4	3413579	3413590	0	154	0	1	1
chr4	3416567	3416610	6	1	147	5	1
chr4	3416613	3416677	6	6	142	7	2
chr4	3417751	3417762	0	137	17	1	1
chr4	3419207	3419218	3	103	48	2	1
chr4	3419232	3419281	5	3	146	4	1
chr4	3419521	3419535	0	147	7	1	1
chr4	3419721	3419735	2	49	103	2	1
chr4	3419766	3419777	0	141	13	1	1
chr4	3419839	3419854	1	133	20	2	1
chr4	3420593	3420607	0	154	0	1	1
chr4	3420612	3420626	0	153	1	1	1
chr4	3420761	3420781	0	74	80	1	1
chr4	3420911	3420956	11	89	54	6	2
chr4	3424042	3424056	0	154	0	1	1
chr4	3424063	3424074	0	153	1	1	1
chr4	3424447	3424460	40	61	53	7	2
chr4	3425988	3426027	1	3	150	2	1
chr4	3426635	3426646	0	113	41	1	1
chr4	3432171	3432182	0	152	2	1	1
chr4	3432495	3432506	0	147	7	1	1
chr4	3434347	3434370	0	134	20	1	1
chr4	3436633	3436644	2	148	4	2	1
chr4	3437148	3437163	0	114	40	1	1
chr4	3437181	3437192	0	128	26	1	1
chr4	3437390	3437421	7	136	11	3	2
chr4	3441553	3441596	2	48	104	3	1
chr4	3451009	3451036	0	10	144	1	1
chr4	3451426	3451445	0	89	65	1	1
chr4	3453751	3453786	7	116	31	5	3
chr4	3454601	3454612	0	45	109	1	1
chr4	3455731	3455742	0	152	2	1	1
chr4	3457743	3457814	4	71	79	4	2
chr4	3465797	3465808	0	150	4	1	1
chr4	3466292	3466307	0	149	5	1	1
chr4	3469055	3469098	3	11	140	3	1
chr4	3469127	3469168	4	0	150	3	0
chr4	3479199	3479230	1	120	33	2	1
chr4	3481650	3481661	0	145	9	1	1
chr4	3487503	3487514	0	149	5	1	1
chr4	3489491	3489520	9	116	29	5	2
chr4	3495367	3495422	2	0	152	1	0
chr4	3499474	3499488	0	147	7	1	1
chr4	3501139	3501156	23	46	85	7	1
chr4	3503478	3503489	73	66	15	4	1
chr4	3503508	3503539	7	124	23	5	3
chr4	3504702	3504729	0	69	85	1	1
chr4	3506405	3506416	0	138	16	1	1
chr4	3510017	3510028	0	124	30	1	1
chr4	3510602	3510613	0	76	78	1	1
chr4	3511199	3511214	2	124	28	2	1
chr4	3514462	3514473	0	139	15	1	1
chr4	3517569	3517580	0	124	30	1	1
chr4	3518408	3518422	0	142	12	1	1
chr4	3518430	3518441	0	54	100	1	1
chr4	3523004	3523015	0	126	28	1	1
chr4	3523765	3523776	0	132	22	1	1
chr4	3525321	3525338	5	123	26	3	2
chr4	3525381	3525412	6	141	7	3	2
chr4	3529648	3529667	0	152	2	1	1
chr4	3529972	3530013	35	20	99	6	1
chr4	3530127	3530138	0	143	11	1	1
chr4	3532143	3532154	0	69	85	1	1
chr4	3532247	3532292	2	2	150	3	1
chr4	3532867	3532878	0	152	2	1	1
chr4	3532918	3532931	0	144	10	1	1
chr4	3535547	3535564	0	143	11	1	1
chr4	3543902	3543961	1	26	127	2	1
chr4	3546363	3546374	0	136	18	1	1
chr4	3548336	3548395	4	90	60	5	3
chr4	3548427	3548444	72	64	18	3	2
chr4	3548444	3548473	8	120	26	4	2
chr4	3552892	3552915	0	144	10	1	1
chr4	3553756	3553776	0	134	20	1	1
chr4	3553794	3553811	0	134	20	1	1
chr4	3554150	3554167	1	140	13	2	1
chr4	3555418	3555445	6	133	15	3	2
chr4	3556796	3556807	0	132	22	1	1
chr4	3559066	3559105	8	125	21	5	2
chr4	3563753	3563764	0	148	6	1	1
chr4	3563794	3563805	0	147	7	1	1
chr4	3568769	3568804	0	134	20	1	1
chr4	3568916	3568953	7	26	121	5	2
chr4	3568957	3568976	1	115	38	2	1
chr4	3574893	3574904	0	154	0	1	1
chr4	3579732	3579743	0	152	2	1	1
chr4	3583156	3583170	0	144	10	1	1
chr4	3583635	3583650	1	132	21	2	1
chr4	3584445	3584456	0	136	18	1	1
chr4	3584634	3584645	0	72	82	1	1
chr4	3588937	3588952	0	143	11	1	1
chr4	3594441	3594486	5	13	136	5	2
chr4	3595696	3595707	0	148	6	1	1
chr4	3595878	3595901	5	95	54	3	2
chr4	3597543	3597602	60	41	53	11	3
chr4	3602844	3602855	0	153	1	1	1
chr4	3603565	3603584	2	118	34	2	1
chr4	3604405	3604416	0	119	35	1	1
chr4	3606968	3606985	1	142	11	2	1
chr4	3608012	3608029	0	154	0	1	1
chr4	3609190	3609205	0	154	0	1	1
chr4	3613294	3613305	38	91	25	2	1
chr4	3613306	3613323	25	95	34	2	1
chr4	3620433	3620444	0	149	5	1	1
chr4	3620829	3620842	2	140	12	2	1
chr4	3623668	3623695	10	107	37	4	2
chr4	3624005	3624019	0	153	1	1	1
chr4	3628134	3628153	6	145	3	3	2
chr4	3630839	3630886	11	27	116	13	5
chr4	3633528	3633547	0	146	8	1	1
chr4	3634747	3634758	0	150	4	1	1
chr4	3638323	3638342	7	121	26	4	2
chr4	3642827	3642846	12	78	64	5	2
chr4	3643284	3643313	6	32	116	5	1
chr4	3644085	3644102	0	133	21	1	1
chr4	3645173	3645184	0	148	6	1	1
chr4	3647127	3647141	0	147	7	1	1
chr4	3647496	3647507	1	141	12	2	1
chr4	3649063	3649076	0	148	6	1	1
chr4	3656050	3656061	0	144	10	1	1
chr4	3657704	3657715	0	148	6	1	1
chr4	3658696	3658709	28	50	76	3	1
chr4	3659647	3659658	0	144	10	1	1
chr4	3661446	3661523	49	3	102	29	1
chr4	3661612	3661723	81	1	72	19	1
chr4	3661819	3661866	4	63	87	4	2
chr4	3662973	3662986	0	86	68	1	1
chr4	3663165	3663179	7	123	24	4	2
chr4	3664619	3664633	0	141	13	1	1
chr4	3665085	3665116	6	145	3	3	2
chr4	3668193	3668204	0	127	27	1	1
chr4	3669187	3669258	6	8	140	4	1
chr4	3672185	3672230	1	0	153	1	0
chr4	3679163	3679183	0	51	103	1	1
chr4	3680983	3680998	0	152	2	1	1
chr4	3683239	3683254	0	149	5	1	1
chr4	3683260	3683271	0	148	6	1	1
chr4	3684013	3684040	13	63	78	9	2
chr4	3684541	3684556	0	131	23	1	1
chr4	3684992	3685012	47	68	39	5	1
chr4	3685757	3685772	0	139	15	1	1
chr4	3690530	3690563	8	90	56	4	2
chr4	3693174	3693185	0	152	2	1	1
chr4	3693201	3693212	0	151	3	1	1
chr4	3693798	3693811	20	51	83	5	2
chr4	3700890	3700901	0	101	53	1	1
chr4	3701178	3701221	59	10	85	11	1
chr4	3701222	3701249	18	49	87	9	1
chr4	3701805	3701824	6	135	13	3	2
chr4	3701832	3701847	0	120	34	1	1
chr4	3706294	3706305	0	148	6	1	1
chr4	3711153	3711164	0	129	25	1	1
chr4	3711626	3711637	0	147	7	1	1
chr4	3714006	3714032	0	148	6	1	1
chr4	3715617	3715628	0	128	26	1	1
chr4	3716222	3716233	0	152	2	1	1
chr4	3717078	3717089	0	142	12	1	1
chr4	3717468	3717519	5	12	137	6	1
chr4	3717524	3717575	5	0	149	5	0
chr4	3720763	3720774	0	124	30	1	1
chr4	3721983	3721998	0	93	61	1	1
chr4	3726739	3726750	0	142	12	1	1
chr4	3729321	3729336	1	147	6	2	1
chr4	3730989	3731000	24	61	69	4	3
chr4	3731746	3731757	0	143	11	1	1
chr4	3735688	3735711	0	145	9	1	1
chr4	3736825	3736839	0	117	37	1	1
chr4	3737673	3737686	1	125	28	2	1
chr4	3740693	3740707	0	112	42	1	1
chr4	3743918	3743935	8	125	21	4	2
chr4	3744875	3744886	0	125	29	1	1
chr4	3748493	3748504	0	142	12	1	1
chr4	3750209	3750228	7	141	6	4	2
chr4	3751529	3751568	11	102	41	8	4
chr4	3753921	3753932	28	17	109	7	2
chr4	3755823	3755837	0	141	13	1	1
chr4	3759878	3759933	1	30	123	2	1
chr4	3765787	3765811	1	87	66	2	1
chr4	3767232	3767243	0	149	5	1	1
chr4	3772421	3772438	7	120	27	4	2
chr4	3774377	3774388	0	133	21	1	1
chr4	3774618	3774629	0	148	6	1	1
chr4	3774633	3774652	0	147	7	1	1
chr4	3775032	3775045	6	132	16	3	2
chr4	3777260	3777285	10	76	68	7	2
chr4	3778745	3778760	0	149	5	1	1
chr4	3780004	3780015	0	148	6	1	1
chr4	3784499	3784518	4	18	132	3	1
chr4	3784740	3784751	0	150	4	1	1
chr4	3784767	3784778	0	141	13	1	1
chr4	3784952	3784963	0	133	21	1	1
chr4	3785186	3785233	3	41	110	3	2
chr4	3789038	3789053	0	124	30	1	1
chr4	3792059	3792080	10	111	33	5	2
chr4	3793801	3793822	7	104	43	5	2
chr4	3793879	3793890	6	82	66	3	2
chr4	3801319	3801333	0	42	112	1	1
chr4	3801477	3801491	0	47	107	1	1
chr4	3803722	3803742	13	129	12	5	2
chr4	3804259	3804279	0	110	44	1	1
chr4	3805614	3805643	17	54	83	8	2
chr4	3805869	3805913	0	0	154	0	0
chr4	3805977	3805988	0	24	130	1	1
chr4	3811477	3811526	33	9	112	7	2
chr4	3811941	3811952	0	147	7	1	1
chr4	3812263	3812282	4	30	120	3	1
chr4	3814844	3814855	0	132	22	1	1
chr4	3814936	3814950	0	121	33	1	1
chr4	3815176	3815207	1	44	109	3	2
chr4	3818348	3818363	1	135	18	2	1
chr4	3820762	3820773	0	135	19	1	1
chr4	3821086	3821097	0	78	76	1	1
chr4	3821528	3821575	9	23	122	6	2
chr4	3822005	3822046	2	23	129	3	2
chr4	3823057	3823068	0	153	1	1	1
chr4	3823741	3823770	0	139	15	1	1
chr4	3826560	3826571	0	119	35	1	1
chr4	3834136	3834150	0	142	12	1	1
chr4	3836135	3836148	6	18	130	5	1
chr4	3837113	3837136	6	137	11	3	2
chr4	3837501	3837515	0	153	1	1	1
chr4	3838224	3838263	7	133	14	3	2
chr4	3838631	3838642	0	143	11	1	1
chr4	3839303	3839322	9	105	40	6	2
chr4	3841702	3841713	0	150	4	1	1
chr4	3842265	3842302	12	23	119	9	4
chr4	3843483	3843494	0	142	12	1	1
chr4	3844063	3844074	0	147	7	1	1
chr4	3845320	3845365	14	50	90	9	2
chr4	3846987	3846998	0	146	8	1	1
chr4	3848942	3848953	0	154	0	1	1
chr4	3850487	3850570	44	10	100	26	2
chr4	3850938	3850949	0	153	1	1	1
chr4	3854353	3854380	6	119	29	4	2
chr4	3857886	3857900	0	148	6	1	1
chr4	3858262	3858276	0	128	26	1	1
chr4	3858365	3858376	0	138	16	1	1
chr4	3859391	3859406	0	142	12	1	1
chr4	3860763	3860786	2	131	21	2	1
chr4	3862797	3862811	0	153	1	1	1
chr4	3865562	3865573	0	154	0	1	1
chr4	3867452	3867483	3	92	59	3	1
chr4	3867712	3867727	0	152	2	1	1
chr4	3878765	3878808	4	105	45	6	4
chr4	3879081	3879095	0	153	1	1	1
chr4	3881758	3881772	0	154	0	1	1
chr4	3881960	3881971	0	154	0	1	1
chr4	3882391	3882402	0	143	11	1	1
chr4	3882600	3882611	0	65	89	1	1
chr4	3884537	3884548	0	150	4	1	1
chr4	3885417	3885448	4	84	66	3	1
chr4	3887001	3887048	12	87	55	6	3
chr4	3893320	3893355	121	3	30	5	1
chr4	3902187	3902198	0	148	6	1	1
chr4	3904969	3904980	0	151	3	1	1
chr4	3909026	3909045	0	133	21	1	1
chr4	3909845	3909856	0	144	10	1	1
chr4	3910814	3910825	0	145	9	1	1
chr4	3914506	3914517	0	153	1	1	1
chr4	3917234	3917245	0	148	6	1	1
chr4	3922902	3922913	0	152	2	1	1
chr4	3927468	3927507	8	125	21	4	2
chr4	3927855	3927900	6	9	139	5	2
chr4	3929294	3929325	8	67	79	3	1
chr4	3929325	3929350	5	127	22	3	1
chr4	3932736	3932751	0	128	26	1	1
chr4	3937256	3937267	0	135	19	1	1
chr4	3937866	3937886	1	143	10	2	1
chr4	3938979	3938990	0	154	0	1	1
chr4	3945284	3945295	0	131	23	1	1
chr4	3948363	3948377	0	148	6	1	1
chr4	3952041	3952098	1	0	153	1	0
chr4	3956962	3956976	0	144	10	1	1
chr4	3960278	3960289	3	118	33	3	1
chr4	3967454	3967474	0	154	0	1	1
chr4	3968888	3968899	0	92	62	1	1
chr4	3968901	3968928	0	150	4	1	1
chr4	3969036	3969061	8	88	58	3	1
chr4	3969835	3969850	0	136	18	1	1
chr4	3969879	3969946	14	8	132	7	2
chr4	3969946	3969969	6	89	59	4	1
chr4	3972251	3972262	0	149	5	1	1
chr4	3972613	3972658	6	12	136	6	2
chr4	3980398	3980437	3	2	149	2	1
chr4	3989270	3989317	3	118	33	4	2
chr4	3990838	3990849	0	149	5	1	1
chr4	3995817	3995864	7	14	133	5	1
chr4	3995970	3995981	0	65	89	1	1
chr4	3995992	3996003	0	71	83	1	1
chr4	4004722	4004797	8	23	123	6	3
chr4	4004856	4004881	8	82	64	4	1
chr4	4005316	4005327	0	148	6	1	1
chr4	4010120	4010169	1	133	20	2	1
chr4	4010638	4010649	0	151	3	1	1
chr4	4011202	4011219	0	149	5	1	1
chr4	4011674	4011717	5	47	102	3	1
chr4	4011745	4011756	0	29	125	1	1
chr4	4025712	4025723	0	150	4	1	1
chr4	4026235	4026246	0	153	1	1	1
chr4	4036129	4036140	0	119	35	1	1
chr4	4037865	4037900	7	134	13	4	3
chr4	4040740	4040751	0	130	24	1	1
chr4	4047218	4047229	0	130	24	1	1
chr4	4054199	4054210	0	142	12	1	1
chr4	4056569	4056580	0	120	34	1	1
chr4	4060806	4060817	0	151	3	1	1
chr4	4061914	4061925	0	85	69	1	1
chr4	4063346	4063357	0	152	2	1	1
chr4	4064073	4064084	0	129	25	1	1
chr4	4065771	4065785	0	145	9	1	1
chr4	4065884	4065905	17	71	66	8	2
chr4	4071395	4071426	10	77	67	5	2
chr4	4072907	4072921	0	138	16	1	1
chr4	4073171	4073182	0	141	13	1	1
chr4	4074367	4074378	0	151	3	1	1
chr4	4076899	4076910	0	150	4	1	1
chr4	4080133	4080168	8	113	33	6	2
chr4	4080578	4080589	0	149	5	1	1
chr4	4086173	4086187	0	129	25	1	1
chr4	4089275	4089286	0	137	17	1	1
chr4	4089308	4089323	0	142	12	1	1
chr4	4090518	4090601	61	2	91	24	1
chr4	4097345	4097356	0	152	2	1	1
chr4	4097928	4097948	0	121	33	1	1
chr4	4101604	4101619	0	151	3	1	1
chr4	4104647	4104660	1	82	71	2	1
chr4	4111177	4111188	0	138	16	1	1
chr4	4111859	4111870	0	146	8	1	1
chr4	4115737	4115748	0	150	4	1	1
chr4	4115814	4115828	0	152	2	1	1
chr4	4121364	4121375	0	147	7	1	1
chr4	4129250	4129265	0	152	2	1	1
chr4	4135712	4135725	0	69	85	1	1
chr4	4138698	4138709	0	136	18	1	1
chr4	4139557	4139606	4	1	149	4	1
chr4	4140046	4140097	3	0	151	3	0
chr4	4140810	4140821	0	66	88	1	1
chr4	4140826	4140873	1	5	148	3	2
chr4	4147036	4147061	4	67	83	4	1
chr4	4156206	4156259	9	5	140	6	2
chr4	4158466	4158479	0	136	18	1	1
chr4	4161044	4161055	0	114	40	1	1
chr4	4171485	4171496	0	111	43	1	1
chr4	4175469	4175480	0	147	7	1	1
chr4	4176277	4176297	0	131	23	1	1
chr4	4176324	4176403	16	50	88	9	3
chr4	4177011	4177025	0	35	119	1	1
chr4	4177891	4177906	0	84	70	1	1
chr4	4181500	4181511	0	146	8	1	1
chr4	4182070	4182097	3	58	93	4	1
chr4	4182412	4182476	0	4	150	1	1
chr4	4183470	4183541	14	35	105	7	3
chr4	4186338	4186352	0	141	13	1	1
chr4	4186688	4186711	9	68	77	6	2
chr4	4188058	4188085	1	147	6	2	1
chr4	4190619	4190656	7	72	75	4	1
chr4	4197764	4197775	0	107	47	1	1
chr4	4199139	4199156	0	142	12	1	1
chr4	4205879	4205899	0	153	1	1	1
chr4	4208202	4208255	0	0	154	0	0
chr4	4208256	4208291	0	1	153	1	1
chr4	4209582	4209637	11	76	67	5	3
chr4	4211225	4211244	1	148	5	2	1
chr4	4213391	4213402	0	150	4	1	1
chr4	4213981	4214022	13	30	111	3	1
chr4	4215590	4215617	0	151	3	1	1
chr4	4216227	4216238	0	141	13	1	1
chr4	4223347	4223361	0	142	12	1	1
chr4	4223649	4223660	0	64	90	1	1
chr4	4233119	4233138	0	68	86	1	1
chr4	4235987	4236001	0	138	16	1	1
chr4	4245177	4245188	0	154	0	1	1
chr4	4245215	4245226	0	153	1	1	1
chr4	4252056	4252069	0	153	1	1	1
chr4	4252090	4252101	0	154	0	1	1
chr4	4254400	4254415	0	144	10	1	1
chr4	4257964	4257989	3	69	82	3	2
chr4	4261792	4261806	0	141	13	1	1
chr4	4264264	4264275	0	153	1	1	1
chr4	4275127	4275138	0	98	56	1	1
chr4	4278920	4278931	0	125	29	1	1
chr4	4287566	4287607	10	66	78	8	3
chr4	4287748	4287759	0	153	1	1	1
chr4	4287811	4287822	0	152	2	1	1
chr4	4288496	4288507	0	149	5	1	1
chr4	4288560	4288571	0	146	8	1	1
chr4	4293698	4293709	0	135	19	1	1
chr4	4300872	4300886	1	137	16	2	1
chr4	4301177	4301236	0	1	153	1	1
chr4	4301237	4301282	11	3	140	5	2
chr4	4302902	4302913	0	140	14	1	1
chr4	4304621	4304650	7	75	72	5	2
chr4	4315632	4315645	0	134	20	1	1
chr4	4316427	4316438	0	146	8	1	1
chr4	4316976	4316990	0	140	14	1	1
chr4	4320848	4320859	0	152	2	1	1
chr4	4322964	4322975	0	152	2	1	1
chr4	4324233	4324282	4	16	134	5	2
chr4	4327218	4327232	0	146	8	1	1
chr4	4328557	4328571	0	145	9	1	1
chr4	4328795	4328806	0	149	5	1	1
chr4	4329529	4329544	1	142	11	2	1
chr4	4330111	4330122	0	80	74	1	1
chr4	4335995	4336012	0	154	0	1	1
chr4	4337577	4337632	18	122	14	6	4
chr4	4342314	4342325	10	55	89	2	1
chr4	4342966	4343004	1	139	14	2	1
chr4	4355263	4355280	0	151	3	1	1
chr4	4357575	4357586	0	148	6	1	1
chr4	4361081	4361092	0	135	19	1	1
chr4	4363879	4363893	0	136	18	1	1
chr4	4365799	4365810	0	145	9	1	1
chr4	4367393	4367404	0	140	14	1	1
chr4	4367453	4367464	0	142	12	1	1
chr4	4384414	4384428	0	147	7	1	1
chr4	4385607	4385622	3	138	13	3	1
chr4	4387566	4387580	1	143	10	2	1
chr4	4388454	4388471	0	131	23	1	1
chr4	4396235	4396246	0	151	3	1	1
chr4	4396588	4396633	13	28	113	9	3
chr4	4399359	4399390	6	86	62	4	1
chr4	4400679	4400693	0	148	6	1	1
chr4	4408939	4408959	0	131	23	1	1
chr4	4409860	4409871	0	153	1	1	1
chr4	4413092	4413103	0	150	4	1	1
chr4	4413567	4413582	0	152	2	1	1
chr4	4417212	4417223	0	143	11	1	1
chr4	4417734	4417759	4	98	52	3	1
chr4	4421140	4421151	0	154	0	1	1
chr4	4425870	4425919	1	145	8	2	1
chr4	4430793	4430804	0	147	7	1	1
chr4	4434925	4434940	2	55	97	2	1
chr4	4434964	4434993	12	110	32	4	2
chr4	4437997	4438011	0	132	22	1	1
chr4	4439257	4439268	1	139	14	2	1
chr4	4442414	4442459	24	13	117	10	1
chr4	4442460	4442505	32	21	101	10	1
chr4	4445133	4445200	5	20	129	6	2
chr4	4446362	4446429	9	35	110	6	2
chr4	4448309	4448324	2	16	136	3	2
chr4	4448329	4448374	0	0	154	0	0
chr4	4450376	4450390	0	153	1	1	1
chr4	4452227	4452238	0	153	1	1	1
chr4	4457555	4457566	0	149	5	1	1
chr4	4460819	4460836	0	147	7	1	1
chr4	4467146	4467157	1	144	9	2	1
chr4	4467863	4467874	0	148	6	1	1
chr4	4469217	4469228	0	137	17	1	1
chr4	4469904	4469919	0	139	15	1	1
chr4	4470545	4470564	0	149	5	1	1
chr4	4471956	4471991	7	55	92	5	2
chr4	4472524	4472535	0	145	9	1	1
chr4	4479415	4479426	0	152	2	1	1
chr4	4481992	4482033	2	16	136	4	2
chr4	4483058	4483072	0	147	7	1	1
chr4	4483295	4483306	0	149	5	1	1
chr4	4484054	4484068	0	154	0	1	1
chr4	4484108	4484127	67	74	13	6	1
chr4	4484219	4484230	0	148	6	1	1
chr4	4487985	4488008	1	125	28	2	1
chr4	4491812	4491823	0	147	7	1	1
chr4	4500640	4500685	4	11	139	6	2
chr4	4502043	4502082	16	50	88	6	2
chr4	4502088	4502099	0	151	3	1	1
chr4	4506908	4506947	0	138	16	1	1
chr4	4508049	4508060	0	151	3	1	1
chr4	4509792	4509827	5	101	48	3	2
chr4	4517924	4517979	0	0	154	0	0
chr4	4522121	4522135	0	153	1	1	1
chr4	4525318	4525342	0	151	3	1	1
chr4	4525341	4525372	0	149	5	1	1
chr4	4529481	4529492	0	149	5	1	1
chr4	4530141	4530152	0	148	6	1	1
chr4	4532356	4532370	0	151	3	1	1
chr4	4534096	4534111	0	118	36	1	1
chr4	4534754	4534765	1	93	60	2	1
chr4	4535878	4535893	0	141	13	1	1
chr4	4537646	4537669	0	154	0	1	1
chr4	4537707	4537730	0	153	1	1	1
chr4	4538555	4538578	0	115	39	1	1
chr4	4540207	4540218	0	149	5	1	1
chr4	4547237	4547292	71	7	76	5	1
chr4	4547323	4547378	13	25	116	4	2
chr4	4552488	4552499	0	145	9	1	1
chr4	4557187	4557198	0	153	1	1	1
chr4	4565900	4565933	7	23	124	5	2
chr4	4569485	4569499	0	137	17	1	1
chr4	4572265	4572296	17	58	79	9	2
chr4	4572855	4572874	1	114	39	2	1
chr4	4574687	4574751	13	83	58	7	2
chr4	4575558	4575577	1	121	32	2	1
chr4	4576017	4576066	7	134	13	4	2
chr4	4577062	4577091	10	93	51	5	2
chr4	4581947	4581958	0	134	20	1	1
chr4	4587778	4587789	0	154	0	1	1
chr4	4588005	4588050	6	33	115	4	1
chr4	4588852	4588863	0	151	3	1	1
chr4	4588992	4589021	6	127	21	2	1
chr4	4596614	4596625	0	153	1	1	1
chr4	4604870	4604935	0	0	154	0	0
chr4	4604951	4604971	0	125	29	1	1
chr4	4607492	4607506	0	151	3	1	1
chr4	4611096	4611107	0	150	4	1	1
chr4	4611251	4611262	0	147	7	1	1
chr4	4611269	4611284	0	142	12	1	1
chr4	4615903	4615918	0	154	0	1	1
chr4	4616725	4616736	0	142	12	1	1
chr4	4618020	4618034	0	130	24	1	1
chr4	4618143	4618154	0	140	14	1	1
chr4	4634019	4634030	0	148	6	1	1
chr4	4637059	4637073	1	110	43	2	1
chr4	4637241	4637300	22	36	96	6	2
chr4	4643359	4643404	9	13	132	5	1
chr4	4646019	4646042	1	146	7	2	1
chr4	4647912	4647923	0	136	18	1	1
chr4	4651011	4651050	12	8	134	8	3
chr4	4652344	4652388	12	88	54	2	1
chr4	4659134	4659178	26	74	54	2	1
chr4	4664806	4664820	0	128	26	1	1
chr4	4666886	4666900	0	150	4	1	1
chr4	4667709	4667760	7	87	60	4	1
chr4	4671421	4671432	0	152	2	1	1
chr4	4673945	4673956	0	147	7	1	1
chr4	4674435	4674494	13	106	35	6	3
chr4	4682078	4682089	1	147	6	2	1
chr4	4688120	4688135	0	142	12	1	1
chr4	4695007	4695024	0	91	63	1	1
chr4	4695277	4695300	0	153	1	1	1
chr4	4695831	4695874	5	34	115	4	1
chr4	4698367	4698384	0	135	19	1	1
chr4	4699952	4699969	0	136	18	1	1
chr4	4702934	4702975	0	0	154	0	0
chr4	4705403	4705414	0	153	1	1	1
chr4	4705563	4705627	4	31	119	6	2
chr4	4708064	4708133	7	77	70	5	2
chr4	4708246	4708260	0	132	22	1	1
chr4	4712119	4712162	8	12	134	6	2
chr4	4712309	4712320	0	133	21	1	1
chr4	4714624	4714635	0	153	1	1	1
chr4	4714788	4714812	0	152	2	1	1
chr4	4714858	4714872	0	145	9	1	1
chr4	4715084	4715099	0	73	81	1	1
chr4	4715099	4715126	7	73	74	4	1
chr4	4720152	4720163	0	144	10	1	1
chr4	4720783	4720794	1	131	22	2	1
chr4	4721021	4721032	0	147	7	1	1
chr4	4722586	4722597	0	151	3	1	1
chr4	4725119	4725130	0	149	5	1	1
chr4	4725784	4725827	3	19	132	2	1
chr4	4728071	4728090	0	152	2	1	1
chr4	4729805	4729834	0	153	1	2	2
chr4	4733323	4733334	0	127	27	1	1
chr4	4740621	4740648	0	151	3	1	1
chr4	4748068	4748079	0	142	12	1	1
chr4	4748542	4748553	0	102	52	1	1
chr4	4756429	4756452	1	150	3	2	1
chr4	4756452	4756466	0	150	4	1	1
chr4	4759361	4759372	0	152	2	1	1
chr4	4763742	4763753	0	152	2	1	1
chr4	4764930	4764959	0	153	1	1	1
chr4	4768355	4768372	0	149	5	1	1
chr4	4772303	4772320	1	133	20	2	1
chr4	4782537	4782551	0	154	0	1	1
chr4	4784908	4784931	3	13	138	4	2
chr4	4787220	4787231	0	153	1	1	1
chr4	4788638	4788649	0	152	2	1	1
chr4	4789315	4789326	0	149	5	1	1
chr4	4789444	4789455	0	149	5	1	1
chr4	4790412	4790429	0	153	1	1	1
chr4	4790575	4790586	0	154	0	1	1
chr4	4791005	4791034	5	92	57	4	1
chr4	4792554	4792565	0	91	63	1	1
chr4	4792580	4792591	0	48	106	1	1
chr4	4793211	4793222	0	147	7	1	1
chr4	4794957	4794972	0	147	7	1	1
chr4	4798766	4798789	1	153	0	2	1
chr4	4799095	4799134	3	105	46	2	1
chr4	4804743	4804754	0	151	3	1	1
chr4	4805133	4805144	0	145	9	1	1
chr4	4810629	4810670	12	33	109	3	1
chr4	4817653	4817664	0	154	0	1	1
chr4	4820522	4820542	0	150	4	1	1
chr4	4821786	4821817	0	68	86	1	1
chr4	4822670	4822694	1	137	16	2	1
chr4	4828574	4828601	8	66	80	4	1
chr4	4828602	4828651	20	6	128	7	1
chr4	4829473	4829496	0	137	17	1	1
chr4	4834623	4834634	0	154	0	1	1
chr4	4844755	4844769	0	102	52	1	1
chr4	4846103	4846127	0	148	6	1	1
chr4	4848576	4848590	0	149	5	1	1
chr4	4849985	4849996	0	147	7	1	1
chr4	4851371	4851382	0	108	46	1	1
chr4	4851959	4851978	0	149	5	1	1
chr4	4855269	4855280	0	152	2	1	1
chr4	4856751	4856762	0	143	11	1	1
chr4	4858240	4858251	0	154	0	1	1
chr4	4861929	4861976	6	119	29	3	1
chr4	4862297	4862332	1	143	10	2	1
chr4	4864208	4864219	0	149	5	1	1
chr4	4868623	4868634	0	149	5	1	1
chr4	4870878	4870892	0	152	2	1	1
chr4	4873633	4873644	0	150	4	1	1
chr4	4874954	4874971	0	141	13	1	1
chr4	4875715	4875739	0	147	7	1	1
chr4	4877467	4877504	7	59	88	4	1
chr4	4889417	4889461	0	138	16	1	1
chr4	4904540	4904603	0	0	154	0	0
chr4	4906470	4906481	0	147	7	1	1
chr4	4906637	4906648	0	145	9	1	1
chr4	4908071	4908082	0	147	7	1	1
chr4	4918654	4918688	0	142	12	1	1
chr4	4919997	4920016	0	153	1	1	1
chr4	4920554	4920603	8	17	129	5	1
chr4	4923167	4923181	0	152	2	1	1
chr4	4924513	4924560	2	3	149	3	1
chr4	4928348	4928359	0	150	4	1	1
chr4	4928392	4928424	0	130	24	1	1
chr4	4930029	4930040	1	126	27	2	1
chr4	4931173	4931190	1	10	143	3	2
chr4	4932900	4932925	7	99	48	3	1
chr4	4940416	4940427	0	145	9	1	1
chr4	4942857	4942871	0	127	27	1	1
chr4	4943854	4943907	1	0	153	1	0
chr4	4943910	4943921	1	122	31	2	1
chr4	4944009	4944020	0	115	39	1	1
chr4	4949461	4949512	9	12	133	5	1
chr4	4949752	4949763	0	121	33	1	1
chr4	4949952	4949966	0	130	24	1	1
chr4	4951695	4951710	0	147	7	1	1
chr4	4952551	4952562	0	144	10	1	1
chr4	4954021	4954082	0	0	154	0	0
chr4	4959464	4959493	7	83	64	4	2
chr4	4961688	4961699	0	154	0	1	1
chr4	4969698	4969717	1	129	24	2	1
chr4	4970487	4970498	0	154	0	1	1
chr4	4970973	4970987	0	146	8	1	1
chr4	4973012	4973023	0	143	11	1	1
chr4	4973024	4973035	0	144	10	1	1
chr4	4976829	4976840	0	145	9	1	1
chr4	4976880	4976891	0	146	8	1	1
chr4	4977894	4977913	0	153	1	1	1
chr4	4979225	4979256	5	130	19	3	2
chr4	4982049	4982066	1	124	29	2	1
chr4	4987321	4987332	0	149	5	1	1
chr4	4987962	4988017	1	0	153	1	0
chr4	4990106	4990119	1	149	4	2	1
chr4	4994855	4994866	0	148	6	1	1
chr4	4999169	4999224	7	34	113	4	2
chr4	4999435	4999474	24	7	123	4	1
chr4	4999475	4999502	21	21	112	2	1
chr4	5007259	5007273	0	154	0	1	1
chr4	5008167	5008186	0	143	11	1	1
chr4	5013497	5013508	1	116	37	2	1
chr4	5018151	5018162	0	141	13	1	1
chr4	5020302	5020317	0	146	8	1	1
chr4	5021070	5021081	0	139	15	1	1
chr4	5024103	5024132	11	1	142	8	1
chr4	5024354	5024389	7	93	54	4	2
chr4	5026028	5026042	0	153	1	1	1
chr4	5027027	5027038	0	127	27	1	1
chr4	5034445	5034482	6	52	96	5	2
chr4	5034864	5034883	0	118	36	1	1
chr4	5035452	5035467	1	141	12	2	1
chr4	5035511	5035522	0	146	8	1	1
chr4	5035537	5035548	17	81	56	6	1
chr4	5035548	5035569	14	81	59	4	1
chr4	5037239	5037260	24	13	117	7	1
chr4	5037261	5037292	6	8	140	5	1
chr4	5038157	5038208	17	113	24	9	4
chr4	5038371	5038410	2	6	146	2	1
chr4	5061404	5061418	0	137	17	1	1
chr4	5067488	5067531	9	126	19	5	3
chr4	5075150	5075197	9	16	129	4	2
chr4	5077800	5077863	4	0	150	3	0
chr4	5077894	5077953	0	0	154	0	0
chr4	5077965	5077984	0	66	88	1	1
chr4	5080395	5080406	3	128	23	3	1
chr4	5080412	5080447	0	121	33	2	2
chr4	5086358	5086392	0	148	6	1	1
chr4	5088722	5088733	0	146	8	1	1
chr4	5098078	5098089	0	138	16	1	1
chr4	5099444	5099463	6	57	91	5	1
chr4	5114144	5114155	29	31	94	4	2
chr4	5114295	5114306	1	147	6	2	1
chr4	5116309	5116320	0	144	10	1	1
chr4	5117247	5117258	0	134	20	1	1
chr4	5117455	5117469	0	43	111	1	1
chr4	5119513	5119528	0	128	26	1	1
chr4	5123030	5123045	0	151	3	1	1
chr4	5123360	5123409	2	12	140	4	2
chr4	5124885	5124898	0	137	17	1	1
chr4	5128484	5128498	0	144	10	1	1
chr4	5132436	5132447	0	152	2	1	1
chr4	5132778	5132789	0	154	0	1	1
chr4	5133072	5133083	0	153	1	1	1
chr4	5134933	5134984	7	117	30	4	2
chr4	5135051	5135086	0	149	5	1	1
chr4	5135854	5136008	0	0	154	0	0
chr4	5138292	5138337	6	2	146	5	1
chr4	5141949	5141960	0	148	6	1	1
chr4	5148128	5148183	1	0	153	1	0
chr4	5150921	5150950	6	90	58	4	2
chr4	5158654	5158685	0	145	9	1	1
chr4	5159127	5159138	0	124	30	1	1
chr4	5164384	5164427	9	34	111	5	1
chr4	5167171	5167224	12	19	123	10	2
chr4	5168795	5168806	0	78	76	1	1
chr4	5168813	5168860	1	1	152	2	1
chr4	5168872	5168939	3	6	145	3	1
chr4	5171214	5171237	0	138	16	1	1
chr4	5171240	5171251	0	147	7	1	1
chr4	5172501	5172512	0	146	8	1	1
chr4	5173982	5173993	0	154	0	1	1
chr4	5190521	5190565	4	110	40	2	1
chr4	5196737	5196751	0	106	48	1	1
chr4	5196902	5196945	6	61	87	4	2
chr4	5200823	5200838	0	123	31	1	1
chr4	5200927	5200938	0	135	19	1	1
chr4	5202847	5202858	0	152	2	1	1
chr4	5206409	5206420	0	122	32	1	1
chr4	5211676	5211687	0	120	34	1	1
chr4	5215081	5215092	0	131	23	1	1
chr4	5215115	5215126	0	129	25	1	1
chr4	5222362	5222448	48	5	101	12	2
chr4	5222984	5222999	0	143	11	1	1
chr4	5223571	5223586	0	144	10	1	1
chr4	5223820	5223831	0	151	3	1	1
chr4	5224034	5224045	0	147	7	1	1
chr4	5224427	5224438	0	151	3	1	1
chr4	5227869	5227888	0	147	7	1	1
chr4	5229946	5229963	0	127	27	1	1
chr4	5231629	5231640	0	131	23	1	1
chr4	5234641	5234660	0	149	5	1	1
chr4	5238384	5238403	0	0	154	0	0
chr4	5241255	5241266	0	102	52	1	1
chr4	5249923	5249942	0	153	1	1	1
chr4	5252311	5252328	2	130	22	2	1
chr4	5263965	5263976	0	122	32	1	1
chr4	5264001	5264048	4	10	140	5	2
chr4	5264824	5264835	0	149	5	1	1
chr4	5268637	5268686	0	0	154	0	0
chr4	5270502	5270553	8	94	52	5	2
chr4	5273040	5273051	0	151	3	1	1
chr4	5279035	5279066	2	1	151	3	1
chr4	5281461	5281475	0	146	8	1	1
chr4	5301847	5301864	0	150	4	1	1
chr4	5304290	5304301	0	153	1	1	1
chr4	5311840	5311857	0	129	25	1	1
chr4	5317992	5318003	0	154	0	1	1
chr4	5319586	5319607	7	124	23	4	2
chr4	5319663	5319674	0	144	10	1	1
chr4	5320059	5320098	14	8	132	9	1
chr4	5323603	5323652	4	132	18	4	1
chr4	5328732	5328743	0	150	4	1	1
chr4	5332183	5332194	0	152	2	1	1
chr4	5332879	5332890	0	142	12	1	1
chr4	5332890	5332901	0	119	35	1	1
chr4	5338447	5338458	0	149	5	1	1
chr4	5341873	5341892	0	147	7	1	1
chr4	5342267	5342310	0	0	154	0	0
chr4	5345015	5345026	0	136	18	1	1
chr4	5346085	5346108	54	75	25	3	1
chr4	5349803	5349838	7	126	21	4	2
chr4	5357844	5357855	0	105	49	1	1
chr4	5358684	5358707	0	140	14	1	1
chr4	5359437	5359454	0	150	4	1	1
chr4	5359465	5359476	1	151	2	2	1
chr4	5361599	5361613	0	144	10	1	1
chr4	5376865	5376876	0	136	18	1	1
chr4	5385990	5386065	5	4	145	4	1
chr4	5388468	5388482	0	152	2	1	1
chr4	5394624	5394663	6	133	15	3	2
chr4	5395545	5395568	3	147	4	3	1
chr4	5397379	5397443	6	45	103	6	2
chr4	5399274	5399317	4	14	136	5	2
chr4	5401451	5401482	0	132	22	1	1
chr4	5402847	5402873	0	153	1	1	1
chr4	5404686	5404697	0	153	1	1	1
chr4	5405040	5405051	0	149	5	1	1
chr4	5405291	5405338	26	23	105	3	1
chr4	5407051	5407062	0	151	3	1	1
chr4	5407714	5407752	2	77	75	3	1
chr4	5407925	5407948	3	75	76	3	1
chr4	5408004	5408017	2	67	85	3	1
chr4	5408307	5408326	0	149	5	1	1
chr4	5409031	5409054	4	106	44	3	1
chr4	5409515	5409534	28	28	98	3	1
chr4	5412171	5412182	0	141	13	1	1
chr4	5418932	5418943	0	91	63	1	1
chr4	5419221	5419258	1	0	153	1	0
chr4	5423097	5423108	0	150	4	1	1
chr4	5426394	5426408	0	143	11	1	1
chr4	5427729	5427743	0	147	7	1	1
chr4	5429929	5429943	0	151	3	1	1
chr4	5430442	5430453	0	117	37	1	1
chr4	5433768	5433782	0	150	4	1	1
chr4	5433800	5433814	0	153	1	1	1
chr4	5439178	5439193	0	143	11	1	1
chr4	5442921	5442940	11	95	48	7	1
chr4	5442951	5443005	47	31	76	5	1
chr4	5443136	5443159	4	103	47	4	1
chr4	5443333	5443384	13	33	108	9	2
chr4	5445088	5445103	0	141	13	1	1
chr4	5446188	5446247	1	0	153	1	0
chr4	5446469	5446480	0	139	15	1	1
chr4	5447513	5447552	9	104	41	6	2
chr4	5449799	5449818	1	148	5	2	1
chr4	5455246	5455260	0	142	12	1	1
chr4	5459171	5459220	10	22	122	7	2
chr4	5460432	5460443	0	100	54	1	1
chr4	5467087	5467138	9	85	60	9	5
chr4	5469650	5469661	0	152	2	1	1
chr4	5471920	5471934	0	132	22	1	1
chr4	5472609	5472620	0	107	47	1	1
chr4	5473587	5473634	0	1	153	1	1
chr4	5474992	5475019	0	138	16	1	1
chr4	5476176	5476187	0	139	15	1	1
chr4	5476207	5476218	0	146	8	1	1
chr4	5476281	5476304	0	152	2	1	1
chr4	5480417	5480452	0	152	2	1	1
chr4	5482326	5482337	0	134	20	1	1
chr4	5483236	5483247	0	147	7	1	1
chr4	5483308	5483345	2	64	88	4	2
chr4	5485006	5485032	0	139	15	1	1
chr4	5486152	5486163	0	136	18	1	1
chr4	5486505	5486542	20	42	92	4	1
chr4	5486915	5486926	0	154	0	1	1
chr4	5489709	5489720	0	149	5	1	1
chr4	5489894	5489905	0	152	2	1	1
chr4	5491898	5491912	1	152	1	2	1
chr4	5492780	5492811	1	149	4	2	1
chr4	5501353	5501364	0	154	0	1	1
chr4	5505139	5505150	0	152	2	1	1
chr4	5511072	5511083	0	143	11	1	1
chr4	5513170	5513213	10	119	25	7	4
chr4	5521274	5521288	0	141	13	1	1
chr4	5524285	5524299	0	151	3	1	1
chr4	5524428	5524439	0	148	6	1	1
chr4	5524888	5524902	0	145	9	1	1
chr4	5525515	5525530	0	148	6	1	1
chr4	5527461	5527472	0	154	0	1	1
chr4	5531064	5531093	0	152	2	1	1
chr4	5532999	5533019	0	152	2	1	1
chr4	5533616	5533663	4	7	143	3	1
chr4	5536025	5536039	0	141	13	1	1
chr4	5538316	5538333	0	150	4	1	1
chr4	5546994	5547005	0	154	0	1	1
chr4	5548670	5548681	0	143	11	1	1
chr4	5549510	5549524	0	147	7	1	1
chr4	5551929	5551940	0	153	1	1	1
chr4	5553163	5553222	0	0	154	0	0
chr4	5555610	5555625	0	148	6	1	1
chr4	5563634	5563649	0	151	3	1	1
chr4	5571441	5571484	1	135	18	3	2
chr4	5571582	5571593	0	149	5	1	1
chr4	5572618	5572629	0	151	3	1	1
chr4	5583593	5583604	0	154	0	1	1
chr4	5583627	5583638	0	151	3	1	1
chr4	5583715	5583726	0	145	9	1	1
chr4	5583750	5583769	0	115	39	1	1
chr4	5583774	5583788	0	126	28	1	1
chr4	5586128	5586183	3	3	148	4	2
chr4	5589988	5590003	0	148	6	1	1
chr4	5591306	5591355	9	19	126	7	2
chr4	5591367	5591378	0	88	66	1	1
chr4	5598564	5598607	42	21	91	7	1
chr4	5601344	5601358	0	145	9	1	1
chr4	5604383	5604394	0	153	1	1	1
chr4	5604906	5604947	20	50	84	6	2
chr4	5606294	5606305	0	149	5	1	1
chr4	5611959	5612002	8	26	120	4	1
chr4	5614779	5614790	0	142	12	1	1
chr4	5623186	5623229	7	120	27	5	3
chr4	5624459	5624492	14	39	101	8	2
chr4	5625794	5625805	0	149	5	1	1
chr4	5626060	5626071	0	131	23	1	1
chr4	5626448	5626459	0	150	4	1	1
chr4	5628278	5628289	0	126	28	1	1
chr4	5630402	5630437	12	82	60	5	2
chr4	5638889	5638900	0	150	4	1	1
chr4	5641273	5641284	0	148	6	1	1
chr4	5647581	5647604	3	115	36	3	1
chr4	5648187	5648198	0	148	6	1	1
chr4	5648328	5648351	1	78	75	2	1
chr4	5649850	5649879	7	71	76	5	3
chr4	5651965	5652022	0	0	154	0	0
chr4	5653163	5653174	0	150	4	1	1
chr4	5659488	5659533	21	32	101	7	2
chr4	5659982	5660073	0	0	154	0	0
chr4	5662734	5662748	0	143	11	1	1
chr4	5663332	5663343	0	153	1	1	1
chr4	5664730	5664753	0	149	5	1	1
chr4	5668412	5668427	0	148	6	1	1
chr4	5670101	5670140	14	55	85	6	2
chr4	5677353	5677364	0	152	2	1	1
chr4	5677401	5677412	0	150	4	1	1
chr4	5678371	5678382	0	136	18	1	1
chr4	5680605	5680648	17	48	89	5	2
chr4	5681036	5681047	0	152	2	1	1
chr4	5683492	5683507	0	145	9	1	1
chr4	5685350	5685393	6	39	109	6	2
chr4	5685886	5685927	13	120	21	3	2
chr4	5685951	5685980	40	50	64	5	1
chr4	5686760	5686774	0	154	0	1	1
chr4	5688829	5688860	4	96	54	4	2
chr4	5690979	5691000	2	111	41	3	1
chr4	5691648	5691659	0	149	5	1	1
chr4	5697396	5697443	0	140	14	1	1
chr4	5697450	5697497	8	13	133	4	1
chr4	5697506	5697521	0	147	7	1	1
chr4	5700204	5700215	0	152	2	1	1
chr4	5700959	5700970	0	146	8	1	1
chr4	5702401	5702438	5	65	84	3	1
chr4	5704839	5704868	1	135	18	2	1
chr4	5704886	5704912	1	120	33	2	1
chr4	5705639	5705650	0	139	15	1	1
chr4	5708751	5708762	0	24	130	1	1
chr4	5718675	5718688	0	146	8	1	1
chr4	5720445	5720496	16	56	82	4	1
chr4	5720531	5720572	6	8	140	7	2
chr4	5720646	5720657	0	103	51	1	1
chr4	5721438	5721453	0	153	1	1	1
chr4	5726158	5726181	0	106	48	1	1
chr4	5726515	5726534	0	123	31	1	1
chr4	5729105	5729116	0	148	6	1	1
chr4	5735768	5735787	0	153	1	1	1
chr4	5735952	5735983	0	145	9	1	1
chr4	5738148	5738159	0	136	18	1	1
chr4	5738202	5738241	8	12	134	5	1
chr4	5741876	5741889	1	116	37	2	1
chr4	5743024	5743035	0	144	10	1	1
chr4	5743035	5743046	2	140	12	2	1
chr4	5750577	5750591	0	148	6	1	1
chr4	5756438	5756449	0	131	23	1	1
chr4	5770985	5771008	0	152	2	1	1
chr4	5776413	5776440	0	143	11	1	1
chr4	5776473	5776496	50	19	85	7	2
chr4	5776529	5776548	4	100	50	3	1
chr4	5776585	5776600	76	30	48	3	1
chr4	5776637	5776648	131	3	20	3	1
chr4	5776693	5776704	0	22	132	1	1
chr4	5776741	5776752	107	18	29	3	1
chr4	5776789	5776808	41	88	25	3	2
chr4	5777858	5777869	0	153	1	1	1
chr4	5781994	5782008	0	143	11	1	1
chr4	5783480	5783494	0	147	7	1	1
chr4	5787441	5787470	3	94	57	3	1
chr4	5790196	5790220	0	143	11	1	1
chr4	5793492	5793563	9	13	132	5	2
chr4	5803119	5803132	0	146	8	1	1
chr4	5803741	5803752	0	137	17	1	1
chr4	5811769	5811804	9	82	63	5	1
chr4	5815846	5815857	0	138	16	1	1
chr4	5816161	5816172	0	148	6	1	1
chr4	5818077	5818092	0	150	4	1	1
chr4	5826370	5826415	7	15	132	5	2
chr4	5827078	5827095	0	112	42	1	1
chr4	5828681	5828695	0	141	13	1	1
chr4	5833535	5833546	0	150	4	1	1
chr4	5834364	5834389	2	101	51	3	2
chr4	5846925	5846964	4	52	98	4	1
chr4	5853864	5853878	0	148	6	1	1
chr4	5855854	5855865	0	147	7	1	1
chr4	5857288	5857302	0	145	9	1	1
chr4	5860639	5860659	0	152	2	1	1
chr4	5861993	5862004	0	152	2	1	1
chr4	5862647	5862702	11	111	32	9	4
chr4	5869313	5869324	0	149	5	1	1
chr4	5872171	5872210	14	31	109	5	1
chr4	5879142	5879153	0	151	3	1	1
chr4	5885799	5885814	0	142	12	1	1
chr4	5885833	5885844	0	146	8	1	1
chr4	5890294	5890307	2	103	49	2	1
chr4	5890311	5890324	0	122	32	1	1
chr4	5892293	5892316	0	149	5	1	1
chr4	5896476	5896490	0	153	1	1	1
chr4	5897285	5897296	0	154	0	1	1
chr4	5897587	5897598	0	122	32	1	1
chr4	5900272	5900317	0	0	154	0	0
chr4	5902870	5902918	6	133	15	3	1
chr4	5905585	5905596	0	141	13	1	1
chr4	5908775	5908808	12	86	56	6	2
chr4	5916078	5916181	0	2	152	1	1
chr4	5918487	5918542	1	135	18	2	1
chr4	5933104	5933115	0	138	16	1	1
chr4	5938465	5938476	0	141	13	1	1
chr4	5945533	5945576	13	21	120	5	2
chr4	5946546	5946601	1	2	151	3	2
chr4	5946623	5946640	0	122	32	1	1
chr4	5947021	5947056	7	86	61	4	2
chr4	5951781	5951816	4	71	79	4	2
chr4	5955018	5955029	0	154	0	1	1
chr4	5961936	5961947	0	145	9	1	1
chr4	5961954	5961965	0	145	9	1	1
chr4	5961983	5961994	1	129	24	2	1
chr4	5966174	5966193	0	147	7	1	1
chr4	5971180	5971195	1	147	6	2	1
chr4	5978508	5978569	4	8	142	6	2
chr4	5978669	5978683	0	149	5	1	1
chr4	5980562	5980597	7	59	88	3	1
chr4	5980686	5980705	0	147	7	1	1
chr4	5981018	5981029	3	129	22	2	1
chr4	5981873	5981892	0	0	154	0	0
chr4	5995853	5995868	1	140	13	2	1
chr4	5996383	5996397	0	153	1	1	1
chr4	5998059	5998098	9	132	13	4	2
chr4	6000630	6000644	0	148	6	1	1
chr4	6007341	6007390	10	10	134	8	2
chr4	6007658	6007697	0	140	14	1	1
chr4	6014257	6014276	0	149	5	1	1
chr4	6021990	6022009	0	153	1	1	1
chr4	6022029	6022040	0	149	5	1	1
chr4	6022687	6022786	0	0	154	0	0
chr4	6023677	6023688	0	151	3	1	1
chr4	6026845	6026856	0	149	5	1	1
chr4	6031413	6031436	1	133	20	2	1
chr4	6037705	6037716	0	151	3	1	1
chr4	6040084	6040095	0	120	34	1	1
chr4	6048717	6048728	0	154	0	1	1
chr4	6050090	6050139	1	1	152	2	1
chr4	6050144	6050189	0	0	154	0	0
chr4	6051835	6051846	0	148	6	1	1
chr4	6054577	6054588	0	118	36	1	1
chr4	6059266	6059277	0	135	19	1	1
chr4	6060984	6060995	0	151	3	1	1
chr4	6064018	6064029	18	111	25	4	1
chr4	6066950	6066989	13	44	97	5	2
chr4	6067222	6067233	0	144	10	1	1
chr4	6072667	6072678	0	149	5	1	1
chr4	6073004	6073019	0	109	45	1	1
chr4	6078846	6078863	0	151	3	1	1
chr4	6080102	6080116	0	114	40	1	1
chr4	6080276	6080287	1	54	99	2	1
chr4	6080287	6080314	10	40	104	6	1
chr4	6080770	6080833	0	0	154	0	0
chr4	6081476	6081487	0	131	23	1	1
chr4	6082888	6082907	0	150	4	1	1
chr4	6083307	6083386	0	1	153	1	1
chr4	6093780	6093791	0	144	10	1	1
chr4	6096002	6096061	0	0	154	0	0
chr4	6098327	6098340	0	141	13	1	1
chr4	6102319	6102330	0	128	26	1	1
chr4	6107096	6107111	0	128	26	1	1
chr4	6107488	6107499	1	106	47	2	1
chr4	6108855	6108875	2	145	7	3	1
chr4	6112038	6112049	0	153	1	1	1
chr4	6112136	6112151	0	138	16	1	1
chr4	6112388	6112403	1	147	6	2	1
chr4	6112517	6112528	0	152	2	1	1
chr4	6114472	6114492	0	138	16	1	1
chr4	6118168	6118183	1	143	10	2	1
chr4	6121872	6121883	1	148	5	2	1
chr4	6121888	6121902	0	150	4	1	1
chr4	6122918	6122929	0	145	9	1	1
chr4	6125487	6125514	0	140	14	1	1
chr4	6128250	6128269	0	147	7	1	1
chr4	6128375	6128418	5	40	109	4	1
chr4	6128418	6128473	3	8	143	3	1
chr4	6129553	6129566	0	70	84	1	1
chr4	6130252	6130293	4	30	120	3	1
chr4	6133398	6133409	0	145	9	1	1
chr4	6135439	6135450	0	144	10	1	1
chr4	6144564	6144575	0	152	2	1	1
chr4	6145590	6145601	0	152	2	1	1
chr4	6158943	6158954	0	127	27	1	1
chr4	6163133	6163180	0	0	154	0	0
chr4	6163184	6163231	3	11	140	4	2
chr4	6164836	6164847	0	151	3	1	1
chr4	6166560	6166571	0	135	19	1	1
chr4	6170114	6170125	0	80	74	1	1
chr4	6171720	6171731	1	102	51	2	1
chr4	6172382	6172399	0	141	13	1	1
chr4	6172453	6172464	0	150	4	1	1
chr4	6172788	6172799	0	143	11	1	1
chr4	6175684	6175747	7	84	63	6	2
chr4	6176826	6176837	0	124	30	1	1
chr4	6181569	6181580	0	147	7	1	1
chr4	6181676	6181693	0	144	10	1	1
chr4	6183763	6183777	0	125	29	1	1
chr4	6188491	6188514	0	141	13	1	1
chr4	6191231	6191242	0	142	12	1	1
chr4	6197145	6197160	0	143	11	1	1
chr4	6199998	6200021	0	152	2	1	1
chr4	6203285	6203299	0	146	8	1	1
chr4	6205175	6205186	0	144	10	1	1
chr4	6209633	6209678	14	48	92	6	2
chr4	6210230	6210241	0	150	4	1	1
chr4	6217469	6217518	14	1	139	4	1
chr4	6219105	6219119	0	153	1	1	1
chr4	6226967	6226981	0	151	3	1	1
chr4	6229684	6229737	22	8	124	4	1
chr4	6229737	6229762	5	91	58	3	1
chr4	6235109	6235120	0	154	0	1	1
chr4	6240257	6240268	0	148	6	1	1
chr4	6241939	6241953	0	152	2	1	1
chr4	6242010	6242079	6	5	143	6	1
chr4	6242122	6242151	0	144	10	1	1
chr4	6242359	6242423	3	37	114	4	1
chr4	6243562	6243609	3	113	38	3	1
chr4	6243658	6243669	1	134	19	2	1
chr4	6243913	6243952	1	147	6	3	2
chr4	6244247	6244262	0	151	3	1	1
chr4	6244446	6244491	6	33	115	4	1
chr4	6244836	6244850	0	154	0	1	1
chr4	6250173	6250187	0	141	13	1	1
chr4	6256479	6256518	1	119	34	3	2
chr4	6257861	6257872	0	89	65	1	1
chr4	6261566	6261577	0	142	12	1	1
chr4	6263513	6263544	0	65	89	1	1
chr4	6264551	6264571	0	144	10	1	1
chr4	6264654	6264668	0	150	4	1	1
chr4	6264707	6264721	0	150	4	1	1
chr4	6264760	6264774	1	146	7	2	1
chr4	6267255	6267266	0	138	16	1	1
chr4	6269626	6269637	0	153	1	1	1
chr4	6270594	6270608	0	142	12	1	1
chr4	6274060	6274073	4	112	38	2	1
chr4	6274084	6274097	1	147	6	2	1
chr4	6275734	6275754	0	115	39	1	1
chr4	6277270	6277290	0	117	37	1	1
chr4	6278491	6278502	0	153	1	1	1
chr4	6278528	6278577	13	14	127	4	1
chr4	6279896	6279907	0	138	16	1	1
chr4	6283136	6283167	0	149	5	1	1
chr4	6283218	6283242	0	152	2	1	1
chr4	6285010	6285021	0	154	0	1	1
chr4	6290247	6290266	0	149	5	1	1
chr4	6291729	6291740	0	153	1	1	1
chr4	6297867	6297892	0	121	33	1	1
chr4	6299218	6299237	0	142	12	1	1
chr4	6301179	6301203	0	132	22	1	1
chr4	6307155	6307166	0	134	20	1	1
chr4	6314926	6314937	0	141	13	1	1
chr4	6315858	6315872	0	152	2	1	1
chr4	6316627	6316794	4	0	150	4	0
chr4	6316883	6316902	0	152	2	1	1
chr4	6318730	6318741	1	151	2	2	1
chr4	6319818	6319861	5	136	13	3	2
chr4	6326052	6326066	0	151	3	1	1
chr4	6326086	6326097	0	140	14	1	1
chr4	6327085	6327096	0	154	0	1	1
chr4	6330171	6330185	0	152	2	1	1
chr4	6332541	6332552	0	152	2	1	1
chr4	6335179	6335206	0	148	6	1	1
chr4	6335671	6335682	0	154	0	1	1
chr4	6338795	6338866	108	2	44	14	1
chr4	6340549	6340560	0	142	12	1	1
chr4	6340569	6340586	0	119	35	1	1
chr4	6344283	6344330	0	0	154	0	0
chr4	6344356	6344369	12	35	107	3	1
chr4	6344971	6344986	1	123	30	2	1
chr4	6350204	6350219	0	151	3	1	1
chr4	6353931	6353942	2	130	22	3	1
chr4	6354038	6354057	0	139	15	1	1
chr4	6361575	6361589	0	129	25	1	1
chr4	6363163	6363174	0	141	13	1	1
chr4	6364346	6364363	0	154	0	1	1
chr4	6365439	6365464	6	102	46	3	1
chr4	6368045	6368072	3	90	61	2	1
chr4	6369138	6369149	0	152	2	1	1
chr4	6369463	6369477	0	143	11	1	1
chr4	6372154	6372165	0	151	3	1	1
chr4	6377501	6377512	0	85	69	1	1
chr4	6377638	6377649	0	150	4	1	1
chr4	6377940	6377955	0	151	3	1	1
chr4	6378948	6378962	0	127	27	1	1
chr4	6381534	6381551	0	147	7	1	1
chr4	6381817	6381838	3	126	25	4	1
chr4	6381839	6381900	10	0	144	5	0
chr4	6383249	6383282	7	82	65	3	1
chr4	6383929	6383940	0	152	2	1	1
chr4	6386260	6386279	0	145	9	1	1
chr4	6386811	6386822	0	78	76	1	1
chr4	6393926	6393937	0	147	7	1	1
chr4	6399412	6399471	4	1	149	3	1
chr4	6399473	6399506	5	58	91	3	1
chr4	6400799	6400818	0	152	2	1	1
chr4	6401285	6401296	0	153	1	1	1
chr4	6404862	6404911	17	12	125	3	1
chr4	6406360	6406379	0	147	7	1	1
chr4	6408283	6408294	0	151	3	1	1
chr4	6415921	6415975	8	66	80	7	3
chr4	6416277	6416292	1	143	10	2	1
chr4	6421594	6421649	7	37	110	7	3
chr4	6422388	6422435	0	134	20	1	1
chr4	6426794	6426805	0	146	8	1	1
chr4	6427297	6427308	0	149	5	1	1
chr4	6427548	6427559	0	153	1	1	1
chr4	6429696	6429716	0	150	4	1	1
chr4	6434923	6434934	0	150	4	1	1
chr4	6440589	6440600	0	145	9	1	1
chr4	6442701	6442712	0	132	22	1	1
chr4	6444968	6444977	2	106	46	2	1
chr4	6447387	6447398	0	152	2	1	1
chr4	6451738	6451758	0	126	28	1	1
chr4	6453578	6453589	0	132	22	1	1
chr4	6453829	6453844	0	136	18	1	1
chr4	6454435	6454449	0	79	75	1	1
chr4	6456692	6456725	8	61	85	3	1
chr4	6458063	6458104	11	27	116	5	1
chr4	6459389	6459400	0	151	3	1	1
chr4	6460454	6460465	0	152	2	1	1
chr4	6461044	6461058	0	154	0	1	1
chr4	6463620	6463631	0	144	10	1	1
chr4	6464319	6464330	0	145	9	1	1
chr4	6466447	6466458	0	151	3	1	1
chr4	6467848	6467859	0	153	1	1	1
chr4	6468510	6468549	16	46	92	5	1
chr4	6468551	6468580	6	77	71	4	1
chr4	6473439	6473450	0	130	24	1	1
chr4	6484632	6484649	1	107	46	2	1
chr4	6485203	6485247	1	126	27	2	1
chr4	6486418	6486441	0	148	6	1	1
chr4	6488946	6488975	3	110	41	4	2
chr4	6491808	6491819	0	136	18	1	1
chr4	6493842	6493866	0	141	13	1	1
chr4	6496966	6496977	0	140	14	1	1
chr4	6498934	6498948	0	95	59	1	1
chr4	6505623	6505678	38	29	87	7	2
chr4	6507568	6507627	24	22	108	8	3
chr4	6513521	6513532	0	80	74	1	1
chr4	6516903	6516914	0	98	56	1	1
chr4	6517237	6517248	0	125	29	1	1
chr4	6519217	6519244	0	147	7	1	1
chr4	6520698	6520709	2	143	9	2	1
chr4	6523945	6523956	0	149	5	1	1
chr4	6529572	6529595	1	131	22	2	1
chr4	6536056	6536067	0	153	1	1	1
chr4	6536138	6536149	0	152	2	1	1
chr4	6536359	6536390	0	142	12	1	1
chr4	6536389	6536412	0	146	8	1	1
chr4	6538065	6538120	11	8	135	6	1
chr4	6538159	6538170	0	153	1	1	1
chr4	6538249	6538264	4	126	24	3	1
chr4	6541034	6541053	0	95	59	1	1
chr4	6541494	6541505	0	74	80	1	1
chr4	6542606	6542629	2	71	81	2	1
chr4	6546469	6546493	0	153	1	1	1
chr4	6546538	6546549	0	151	3	1	1
chr4	6547931	6547942	0	142	12	1	1
chr4	6552083	6552094	0	154	0	1	1
chr4	6557979	6557994	0	135	19	1	1
chr4	6558015	6558034	0	147	7	1	1
chr4	6564064	6564083	0	127	27	1	1
chr4	6565875	6565886	0	124	30	1	1
chr4	6566184	6566223	1	136	17	3	2
chr4	6566938	6566988	0	122	32	1	1
chr4	6570965	6570976	0	154	0	1	1
chr4	6573820	6573875	13	69	72	5	1
chr4	6584403	6584414	0	151	3	1	1
chr4	6586034	6586045	0	131	23	1	1
chr4	6597713	6597748	5	65	84	3	1
chr4	6603563	6603574	0	64	90	1	1
chr4	6613133	6613146	0	152	2	1	1
chr4	6613966	6613977	0	145	9	1	1
chr4	6614888	6614899	0	135	19	1	1
chr4	6621380	6621399	4	136	14	3	1
chr4	6621757	6621771	0	150	4	1	1
chr4	6623542	6623609	79	16	59	2	1
chr4	6625703	6625734	3	12	139	4	1
chr4	6625735	6625780	0	0	154	0	0
chr4	6626845	6626880	36	39	79	5	1
chr4	6626880	6626909	26	55	73	5	1
chr4	6628185	6628224	2	132	20	2	1
chr4	6629430	6629463	3	20	131	4	1
chr4	6629556	6629607	9	92	53	6	3
chr4	6635823	6635854	5	85	64	4	1
chr4	6638061	6638072	0	153	1	1	1
chr4	6641599	6641610	0	153	1	1	1
chr4	6644020	6644034	0	142	12	1	1
chr4	6644037	6644048	0	138	16	1	1
chr4	6648245	6648296	2	2	150	3	1
chr4	6656407	6656422	1	137	16	2	1
chr4	6658651	6658662	0	125	29	1	1
chr4	6663497	6663550	0	0	154	0	0
chr4	6666671	6666686	0	146	8	1	1
chr4	6668123	6668137	0	148	6	1	1
chr4	6670124	6670135	0	153	1	1	1
chr4	6673687	6673704	1	126	27	2	1
chr4	6674963	6674990	3	116	35	3	1
chr4	6683383	6683406	0	73	81	1	1
chr4	6686562	6686573	0	154	0	1	1
chr4	6687044	6687057	19	62	73	3	1
chr4	6688655	6688714	2	118	34	4	2
chr4	6690820	6690863	2	128	24	5	3
chr4	6708869	6708883	0	149	5	1	1
chr4	6713874	6713885	0	139	15	1	1
chr4	6717140	6717159	2	115	37	2	1
chr4	6717478	6717521	13	40	101	4	1
chr4	6721290	6721333	16	68	70	4	1
chr4	6721817	6721828	3	105	46	4	1
chr4	6722294	6722311	0	150	4	1	1
chr4	6726818	6726831	0	153	1	1	1
chr4	6726989	6727013	0	146	8	1	1
chr4	6727362	6727373	0	153	1	1	1
chr4	6727642	6727653	0	150	4	1	1
chr4	6731128	6731151	2	120	32	3	1
chr4	6733882	6733927	2	8	144	3	1
chr4	6734998	6735012	0	147	7	1	1
chr4	6736392	6736403	2	138	14	2	1
chr4	6737340	6737354	0	147	7	1	1
chr4	6737781	6737804	3	120	31	2	1
chr4	6738479	6738518	8	20	126	4	1
chr4	6743073	6743084	0	154	0	1	1
chr4	6744719	6744730	0	149	5	1	1
chr4	6750906	6750917	0	123	31	1	1
chr4	6750937	6750948	0	124	30	1	1
chr4	6751886	6751900	0	153	1	1	1
chr4	6754680	6754694	0	145	9	1	1
chr4	6756100	6756111	0	154	0	1	1
chr4	6757540	6757564	0	151	3	1	1
chr4	6757784	6757855	1	6	147	2	1
chr4	6757857	6757872	0	148	6	1	1
chr4	6760004	6760015	2	61	91	2	1
chr4	6760939	6760953	0	145	9	1	1
chr4	6761767	6761778	0	152	2	1	1
chr4	6763850	6763885	0	42	112	1	1
chr4	6763966	6763980	0	76	78	1	1
chr4	6764037	6764054	0	138	16	1	1
chr4	6767151	6767166	0	152	2	1	1
chr4	6767170	6767189	0	150	4	1	1
chr4	6767832	6767859	1	151	2	2	1
chr4	6769984	6769995	0	46	108	1	1
chr4	6770022	6770073	3	94	57	5	2
chr4	6775568	6775583	0	152	2	1	1
chr4	6776251	6776262	0	135	19	1	1
chr4	6776882	6776893	0	142	12	1	1
chr4	6778494	6778508	0	149	5	1	1
chr4	6778858	6778907	3	112	39	2	1
chr4	6779449	6779468	0	153	1	1	1
chr4	6779503	6779514	0	152	2	1	1
chr4	6788408	6788419	0	153	1	1	1
chr4	6788886	6788897	0	149	5	1	1
chr4	6789708	6789721	1	67	86	2	1
chr4	6789722	6789749	7	9	138	5	1
chr4	6790986	6790997	0	147	7	1	1
chr4	6793650	6793661	0	149	5	1	1
chr4	6794620	6794643	0	153	1	1	1
chr4	6800035	6800046	0	145	9	1	1
chr4	6803006	6803021	0	145	9	1	1
chr4	6803114	6803139	15	63	76	4	1
chr4	6803143	6803180	10	62	82	4	1
chr4	6804286	6804331	15	24	115	3	1
chr4	6806346	6806363	0	147	7	1	1
chr4	6813022	6813033	0	151	3	1	1
chr4	6813235	6813268	14	67	73	4	1
chr4	6813268	6813301	3	103	48	4	1
chr4	6814450	6814473	4	98	52	3	1
chr4	6817939	6817950	0	149	5	1	1
chr4	6820919	6820954	6	79	69	2	1
chr4	6821466	6821501	0	152	2	1	1
chr4	6822175	6822186	0	152	2	1	1
chr4	6823079	6823090	0	153	1	1	1
chr4	6824256	6824267	0	146	8	1	1
chr4	6828929	6828940	0	153	1	1	1
chr4	6828948	6828959	0	151	3	1	1
chr4	6835117	6835167	2	89	63	3	1
chr4	6835677	6835691	0	152	2	1	1
chr4	6836380	6836394	0	152	2	1	1
chr4	6837495	6837506	0	153	1	1	1
chr4	6842361	6842372	0	151	3	1	1
chr4	6842481	6842492	0	154	0	1	1
chr4	6842683	6842694	0	154	0	1	1
chr4	6844922	6844957	6	64	84	4	1
chr4	6853722	6853765	1	131	22	2	1
chr4	6854772	6854801	14	92	48	5	1
chr4	6856612	6856623	0	153	1	1	1
chr4	6863824	6863835	0	144	10	1	1
chr4	6871817	6871866	5	17	132	5	1
chr4	6871964	6871975	0	147	7	1	1
chr4	6874889	6874900	0	148	6	1	1
chr4	6876013	6876024	0	144	10	1	1
chr4	6879762	6879787	12	47	95	6	2
chr4	6880068	6880087	5	123	26	3	2
chr4	6882488	6882499	0	147	7	1	1
chr4	6888381	6888396	0	149	5	1	1
chr4	6891749	6891782	6	67	81	5	2
chr4	6904695	6904740	0	3	151	1	1
chr4	6908137	6908174	29	17	108	8	2
chr4	6908175	6908218	23	16	115	8	1
chr4	6909970	6910015	13	34	107	7	2
chr4	6912189	6912206	6	131	17	3	2
chr4	6912356	6912393	1	0	153	1	0
chr4	6916956	6916967	0	152	2	1	1
chr4	6920217	6920240	4	68	82	3	1
chr4	6924639	6924650	0	152	2	1	1
chr4	6926242	6926293	15	8	131	13	3
chr4	6937833	6937872	1	142	11	2	1
chr4	6939279	6939290	0	154	0	1	1
chr4	6941655	6941666	0	150	4	1	1
chr4	6941880	6941891	0	153	1	1	1
chr4	6943406	6943417	0	145	9	1	1
chr4	6944029	6944040	0	146	8	1	1
chr4	6947153	6947164	0	144	10	1	1
chr4	6947524	6947538	0	145	9	1	1
chr4	6948711	6948740	71	70	13	4	2
chr4	6948739	6948777	4	128	22	5	2
chr4	6949493	6949504	0	153	1	1	1
chr4	6950668	6950679	0	152	2	1	1
chr4	6951578	6951615	10	32	112	7	2
chr4	6953789	6953800	0	152	2	1	1
chr4	6958557	6958572	0	152	2	1	1
chr4	6959230	6959241	1	145	8	2	1
chr4	6959950	6959964	0	153	1	1	1
chr4	6964773	6964784	1	140	13	3	2
chr4	6965568	6965583	10	76	68	3	1
chr4	6966750	6966764	0	148	6	1	1
chr4	6968616	6968631	0	151	3	1	1
chr4	6969291	6969338	4	125	25	4	2
chr4	6969960	6969991	0	151	3	1	1
chr4	6971002	6971013	0	150	4	1	1
chr4	6975613	6975628	0	132	22	1	1
chr4	6978517	6978566	6	14	134	5	2
chr4	6980636	6980647	0	146	8	1	1
chr4	6982667	6982678	0	146	8	1	1
chr4	6985083	6985094	0	154	0	1	1
chr4	6988992	6989043	9	13	132	7	2
chr4	6990812	6990823	0	149	5	1	1
chr4	6994032	6994043	0	141	13	1	1
chr4	6994099	6994110	0	147	7	1	1
chr4	7001202	7001217	62	31	61	5	2
chr4	7001218	7001255	13	60	81	8	2
chr4	7001448	7001495	6	71	77	4	2
chr4	7001593	7001604	0	148	6	1	1
chr4	7008668	7008679	0	154	0	1	1
chr4	7011987	7011998	0	105	49	1	1
chr4	7015773	7015808	7	76	71	3	1
chr4	7015808	7015837	5	62	87	3	1
chr4	7017287	7017336	2	7	145	3	2
chr4	7018839	7018850	0	150	4	1	1
chr4	7018977	7019024	45	70	39	3	1
chr4	7019579	7019613	5	138	11	3	2
chr4	7023901	7023916	0	129	25	1	1
chr4	7024510	7024619	1	0	153	1	0
chr4	7025239	7025252	1	142	11	2	1
chr4	7027446	7027457	0	139	15	1	1
chr4	7028598	7028643	13	37	104	6	2
chr4	7030593	7030604	1	142	11	2	1
chr4	7035857	7035868	0	147	7	1	1
chr4	7037375	7037406	0	145	9	1	1
chr4	7041366	7041380	0	129	25	1	1
chr4	7042736	7042762	0	149	5	1	1
chr4	7043341	7043372	3	109	42	3	1
chr4	7046064	7046075	0	147	7	1	1
chr4	7053928	7053990	15	52	87	9	3
chr4	7054184	7054199	0	154	0	1	1
chr4	7054249	7054264	5	135	14	5	1
chr4	7068443	7068482	56	59	39	9	2
chr4	7068485	7068540	4	51	99	4	2
chr4	7077891	7077902	0	128	26	1	1
chr4	7078610	7078621	0	140	14	1	1
chr4	7084191	7084202	0	141	13	1	1
chr4	7088865	7088876	0	151	3	1	1
chr4	7093307	7093330	1	105	48	2	1
chr4	7095100	7095124	0	142	12	1	1
chr4	7095794	7095813	0	152	2	1	1
chr4	7096008	7096025	0	145	9	1	1
chr4	7107679	7107690	0	144	10	1	1
chr4	7113082	7113105	0	154	0	1	1
chr4	7113844	7113958	0	1	153	1	1
chr4	7131060	7131071	0	135	19	1	1
chr4	7134317	7134332	0	152	2	1	1
chr4	7135895	7135926	21	15	118	7	2
chr4	7136129	7136180	9	128	17	6	3
chr4	7136947	7136970	2	125	27	3	1
chr4	7138228	7138255	0	149	5	1	1
chr4	7138256	7138267	0	152	2	1	1
chr4	7139068	7139102	1	138	15	2	1
chr4	7139595	7139606	0	150	4	1	1
chr4	7142168	7142182	0	136	18	1	1
chr4	7146393	7146452	0	0	154	0	0
chr4	7146729	7146740	0	134	20	1	1
chr4	7149615	7149626	0	143	11	1	1
chr4	7155160	7155171	0	153	1	1	1
chr4	7155362	7155403	10	41	103	5	2
chr4	7156307	7156322	0	151	3	1	1
chr4	7163917	7163952	5	81	68	6	2
chr4	7165689	7165706	0	143	11	1	1
chr4	7167169	7167236	37	55	62	2	1
chr4	7169905	7169955	72	58	24	2	1
chr4	7173283	7173294	0	139	15	1	1
chr4	7174167	7174211	5	112	37	4	2
chr4	7177611	7177622	0	147	7	1	1
chr4	7179914	7179925	0	152	2	1	1
chr4	7185199	7185216	0	122	32	1	1
chr4	7187305	7187316	0	139	15	1	1
chr4	7194553	7194596	7	107	40	5	2
chr4	7197796	7197835	9	64	81	7	2
chr4	7199371	7199438	0	0	154	0	0
chr4	7200914	7200925	0	129	25	1	1
chr4	7202704	7202718	6	123	25	3	2
chr4	7205379	7205390	0	148	6	1	1
chr4	7205704	7205751	9	119	26	7	4
chr4	7207334	7207345	0	152	2	1	1
chr4	7208765	7208796	0	11	143	2	2
chr4	7210498	7210509	0	146	8	1	1
chr4	7214022	7214033	0	153	1	1	1
chr4	7219505	7219516	0	150	4	1	1
chr4	7219899	7219910	0	148	6	1	1
chr4	7222985	7223024	2	115	37	2	1
chr4	7225788	7225799	71	58	25	5	1
chr4	7225804	7225855	12	5	137	7	2
chr4	7226184	7226198	0	152	2	1	1
chr4	7227646	7227657	1	148	5	2	1
chr4	7228715	7228770	10	43	101	7	2
chr4	7231461	7231476	0	147	7	1	1
chr4	7234475	7234510	82	67	5	3	1
chr4	7234528	7234701	6	0	148	6	0
chr4	7235383	7235394	0	146	8	1	1
chr4	7241766	7241781	0	152	2	1	1
chr4	7242139	7242150	0	153	1	1	1
chr4	7245207	7245224	5	135	14	3	2
chr4	7247827	7247866	9	29	116	6	3
chr4	7249487	7249500	1	57	96	2	1
chr4	7252428	7252439	0	150	4	1	1
chr4	7252466	7252480	0	151	3	1	1
chr4	7262721	7262732	0	154	0	1	1
chr4	7265093	7265104	0	147	7	1	1
chr4	7266290	7266304	0	127	27	1	1
chr4	7272124	7272135	0	140	14	1	1
chr4	7272153	7272168	0	141	13	1	1
chr4	7284635	7284678	1	35	118	2	1
chr4	7285601	7285646	6	19	129	5	2
chr4	7286133	7286168	10	37	107	5	2
chr4	7292169	7292192	0	151	3	1	1
chr4	7305221	7305232	0	154	0	1	1
chr4	7307691	7307734	11	6	137	6	1
chr4	7308700	7308717	2	124	28	3	1
chr4	7309823	7309834	0	145	9	1	1
chr4	7309997	7310044	4	128	22	6	3
chr4	7311624	7311635	0	119	35	1	1
chr4	7314243	7314257	0	147	7	1	1
chr4	7316892	7316915	0	147	7	1	1
chr4	7318115	7318134	1	126	27	2	1
chr4	7319006	7319017	0	151	3	1	1
chr4	7320990	7321001	0	153	1	1	1
chr4	7321094	7321107	0	133	21	1	1
chr4	7321207	7321218	0	154	0	1	1
chr4	7330174	7330215	2	0	152	2	0
chr4	7330216	7330249	0	1	153	1	1
chr4	7330592	7330607	0	149	5	1	1
chr4	7334485	7334530	6	24	124	4	1
chr4	7334720	7334739	0	149	5	1	1
chr4	7335054	7335065	0	148	6	1	1
chr4	7338291	7338302	5	89	60	3	1
chr4	7339334	7339345	0	149	5	1	1
chr4	7340216	7340230	0	153	1	1	1
chr4	7345681	7345692	0	152	2	1	1
chr4	7347062	7347085	0	147	7	1	1
chr4	7347323	7347338	0	141	13	1	1
chr4	7349271	7349282	0	113	41	1	1
chr4	7358154	7358165	0	152	2	1	1
chr4	7358843	7358854	0	135	19	1	1
chr4	7358874	7358888	0	116	38	1	1
chr4	7360042	7360075	11	67	76	4	1
chr4	7361506	7361529	0	141	13	1	1
chr4	7367954	7367977	0	147	7	1	1
chr4	7372700	7372757	1	1	152	2	1
chr4	7379014	7379025	0	133	21	1	1
chr4	7381550	7381589	7	26	121	5	1
chr4	7381590	7381613	19	46	89	3	1
chr4	7384023	7384034	0	152	2	1	1
chr4	7386478	7386519	5	19	130	5	1
chr4	7386550	7386609	10	92	52	7	4
chr4	7391578	7391621	1	138	15	2	1
chr4	7392107	7392120	3	120	31	2	1
chr4	7392124	7392137	2	130	22	3	1
chr4	7400335	7400346	0	151	3	1	1
chr4	7402397	7402414	1	128	25	2	1
chr4	7403769	7403792	9	6	139	4	2
chr4	7408082	7408123	3	70	81	5	3
chr4	7408633	7408647	0	133	21	1	1
chr4	7409473	7409484	0	146	8	1	1
chr4	7410364	7410378	0	153	1	1	1
chr4	7412802	7412891	66	12	76	27	2
chr4	7413832	7413843	0	143	11	1	1
chr4	7414747	7414758	0	150	4	1	1
chr4	7416000	7416011	0	126	28	1	1
chr4	7417432	7417451	1	152	1	2	1
chr4	7419462	7419485	1	144	9	2	1
chr4	7423811	7423840	0	154	0	1	1
chr4	7424047	7424058	0	151	3	1	1
chr4	7424123	7424134	0	152	2	1	1
chr4	7424201	7424212	0	151	3	1	1
chr4	7424970	7424993	0	98	56	1	1
chr4	7425830	7425873	5	125	24	5	2
chr4	7427723	7427734	0	145	9	1	1
chr4	7427823	7427876	3	2	149	4	1
chr4	7428736	7428773	17	35	102	9	2
chr4	7430623	7430674	4	131	19	3	2
chr4	7431995	7432030	11	5	138	4	1
chr4	7433984	7433998	0	126	28	1	1
chr4	7435475	7435486	0	146	8	1	1
chr4	7436359	7436370	0	144	10	1	1
chr4	7437751	7437780	6	79	69	5	2
chr4	7442763	7442788	47	35	72	3	1
chr4	7442789	7442846	9	3	142	8	2
chr4	7448078	7448113	7	133	14	4	2
chr4	7448131	7448142	1	140	13	2	1
chr4	7454353	7454366	0	129	25	1	1
chr4	7456227	7456284	1	3	150	3	2
chr4	7458082	7458096	0	149	5	1	1
chr4	7467811	7467825	0	145	9	1	1
chr4	7468331	7468345	0	150	4	1	1
chr4	7468856	7468897	7	135	12	5	2
chr4	7478473	7478487	0	150	4	1	1
chr4	7478934	7478945	0	148	6	1	1
chr4	7482701	7482712	0	153	1	1	1
chr4	7482792	7482803	0	153	1	1	1
chr4	7488819	7488833	1	153	0	2	1
chr4	7490021	7490032	0	134	20	1	1
chr4	7492599	7492654	8	129	17	8	4
chr4	7492675	7492686	0	150	4	1	1
chr4	7493653	7493682	21	64	69	8	2
chr4	7493945	7493956	0	118	36	1	1
chr4	7494007	7494024	0	107	47	1	1
chr4	7494144	7494169	0	1	153	1	1
chr4	7497053	7497076	0	152	2	1	1
chr4	7501084	7501101	1	151	2	2	1
chr4	7512560	7512575	0	149	5	1	1
chr4	7518111	7518162	3	38	113	3	1
chr4	7518786	7518801	0	149	5	1	1
chr4	7529786	7529797	0	152	2	1	1
chr4	7532214	7532233	8	46	100	3	1
chr4	7536026	7536059	11	71	72	4	2
chr4	7539935	7539950	0	154	0	1	1
chr4	7541441	7541452	0	139	15	1	1
chr4	7541765	7541780	1	42	111	2	1
chr4	7542378	7542389	0	0	154	0	0
chr4	7542397	7542426	0	0	154	0	0
chr4	7543657	7543692	2	47	105	2	1
chr4	7546039	7546062	0	144	10	1	1
chr4	7551121	7551155	0	127	27	2	2
chr4	7551840	7551895	1	0	153	1	0
chr4	7552243	7552294	0	0	154	0	0
chr4	7554974	7554989	0	146	8	1	1
chr4	7557095	7557106	0	153	1	1	1
chr4	7561420	7561434	0	75	79	1	1
chr4	7561482	7561506	0	148	6	1	1
chr4	7564243	7564254	0	142	12	1	1
chr4	7567331	7567342	0	138	16	1	1
chr4	7568469	7568480	0	134	20	1	1
chr4	7574177	7574188	0	133	21	1	1
chr4	7574193	7574207	0	127	27	1	1
chr4	7574525	7574564	12	31	111	6	2
chr4	7575543	7575554	0	152	2	1	1
chr4	7577093	7577134	8	23	123	4	1
chr4	7578619	7578634	0	141	13	1	1
chr4	7585390	7585434	2	131	21	3	1
chr4	7587771	7587782	0	152	2	1	1
chr4	7589604	7589619	0	151	3	1	1
chr4	7594704	7594715	0	154	0	1	1
chr4	7602878	7602891	5	140	9	3	2
chr4	7604480	7604491	0	121	33	1	1
chr4	7604824	7604835	0	143	11	1	1
chr4	7605287	7605298	0	72	82	1	1
chr4	7612639	7612650	0	137	17	1	1
chr4	7617729	7617800	8	94	52	8	3
chr4	7625959	7625972	0	105	49	1	1
chr4	7626134	7626157	0	150	4	1	1
chr4	7626157	7626172	0	150	4	1	1
chr4	7626186	7626197	0	153	1	1	1
chr4	7626363	7626378	0	152	2	1	1
chr4	7626609	7626644	31	74	49	8	2
chr4	7627488	7627531	7	127	20	6	3
chr4	7627759	7627770	0	150	4	1	1
chr4	7640412	7640423	0	143	11	1	1
chr4	7642101	7642112	0	142	12	1	1
chr4	7644561	7644572	0	150	4	1	1
chr4	7651788	7651809	1	102	51	3	2
chr4	7662108	7662119	0	154	0	1	1
chr4	7662167	7662178	0	154	0	1	1
chr4	7664443	7664454	3	103	48	2	1
chr4	7664472	7664515	3	134	17	4	2
chr4	7664926	7664937	0	149	5	1	1
chr4	7666542	7666556	0	131	23	1	1
chr4	7667048	7667059	0	150	4	1	1
chr4	7670307	7670318	0	146	8	1	1
chr4	7675862	7675873	0	153	1	1	1
chr4	7678310	7678347	17	36	101	8	2
chr4	7681610	7681629	0	150	4	1	1
chr4	7684357	7684392	20	103	31	10	2
chr4	7691117	7691164	12	17	125	10	3
chr4	7691373	7691384	0	151	3	1	1
chr4	7692019	7692058	14	59	81	8	2
chr4	7695149	7695160	0	147	7	1	1
chr4	7696555	7696588	4	73	77	3	1
chr4	7698487	7698498	0	147	7	1	1
chr4	7698956	7698973	0	146	8	1	1
chr4	7701885	7701956	124	1	29	11	1
chr4	7712901	7712912	0	134	20	1	1
chr4	7717176	7717191	0	127	27	1	1
chr4	7722192	7722203	0	141	13	1	1
chr4	7723689	7723704	0	115	39	1	1
chr4	7725838	7725877	6	63	85	5	2
chr4	7726224	7726238	0	147	7	1	1
chr4	7726359	7726370	0	69	85	1	1
chr4	7727406	7727417	0	152	2	1	1
chr4	7727889	7727930	13	54	87	7	2
chr4	7730762	7730805	5	86	63	4	2
chr4	7731865	7731886	5	107	42	4	2
chr4	7740060	7740071	0	42	112	1	1
chr4	7741603	7741614	0	149	5	1	1
chr4	7741739	7741750	0	151	3	1	1
chr4	7749892	7749923	4	130	20	4	3
chr4	7750274	7750288	0	138	16	1	1
chr4	7751178	7751193	0	143	11	1	1
chr4	7752267	7752278	43	75	36	6	2
chr4	7758223	7758234	1	138	15	2	1
chr4	7758245	7758260	0	149	5	1	1
chr4	7766754	7766813	0	131	23	1	1
chr4	7767114	7767133	0	152	2	1	1
chr4	7775601	7775615	0	80	74	1	1
chr4	7780129	7780140	0	104	50	1	1
chr4	7782687	7782719	60	50	44	9	1
chr4	7782720	7782740	44	65	45	6	1
chr4	7783558	7783573	0	128	26	1	1
chr4	7790682	7790713	73	66	15	3	1
chr4	7790758	7790769	0	139	15	1	1
chr4	7790854	7790865	0	130	24	1	1
chr4	7798127	7798198	3	13	138	3	1
chr4	7799770	7799823	2	0	152	1	0
chr4	7799824	7799867	11	20	123	6	2
chr4	7803906	7803917	0	149	5	1	1
chr4	7806478	7806489	0	51	103	1	1
chr4	7810532	7810559	2	139	13	2	1
chr4	7814530	7814544	0	103	51	1	1
chr4	7817198	7817215	0	143	11	1	1
chr4	7817636	7817649	0	105	49	1	1
chr4	7825298	7825319	7	111	36	5	2
chr4	7827141	7827152	0	141	13	1	1
chr4	7827655	7827670	7	100	47	4	2
chr4	7827767	7827778	0	146	8	1	1
chr4	7829674	7829685	0	150	4	1	1
chr4	7830513	7830530	0	136	18	1	1
chr4	7836569	7836658	41	0	113	5	0
chr4	7842455	7842504	0	0	154	0	0
chr4	7843367	7843386	1	28	125	2	1
chr4	7845560	7845571	0	148	6	1	1
chr4	7852746	7852757	0	141	13	1	1
chr4	7853613	7853628	5	134	15	4	2
chr4	7856844	7856888	2	58	94	3	1
chr4	7859839	7859853	1	146	7	2	1
chr4	7863041	7863080	12	14	128	7	2
chr4	7863401	7863420	0	146	8	1	1
chr4	7868631	7868676	0	0	154	0	0
chr4	7868676	7868711	3	3	148	2	1
chr4	7875744	7875755	0	100	54	1	1
chr4	7875817	7875834	0	142	12	1	1
chr4	7891004	7891051	10	98	46	8	2
chr4	7901257	7901268	0	151	3	1	1
chr4	7902433	7902447	0	130	24	1	1
chr4	7906930	7906941	0	143	11	1	1
chr4	7907028	7907039	0	145	9	1	1
chr4	7908122	7908159	13	73	68	6	2
chr4	7911228	7911269	5	16	133	7	2
chr4	7911694	7911721	8	115	31	5	2
chr4	7913568	7913579	0	147	7	1	1
chr4	7918566	7918589	2	110	42	3	1
chr4	7923567	7923600	40	55	59	3	1
chr4	7923860	7923901	10	27	117	6	2
chr4	7925033	7925052	0	147	7	1	1
chr4	7925149	7925166	0	116	38	1	1
chr4	7930644	7930661	0	147	7	1	1
chr4	7935283	7935306	0	153	1	1	1
chr4	7938124	7938135	0	150	4	1	1
chr4	7943168	7943179	0	108	46	1	1
chr4	7943814	7943828	0	146	8	1	1
chr4	7945044	7945063	11	39	104	5	1
chr4	7947065	7947110	6	9	139	6	2
chr4	7947216	7947233	0	125	29	1	1
chr4	7947796	7947815	0	149	5	1	1
chr4	7947827	7947838	0	149	5	1	1
chr4	7948753	7948764	0	136	18	1	1
chr4	7950181	7950200	0	145	9	1	1
chr4	7959884	7959927	6	33	115	5	2
chr4	7960774	7960788	0	141	13	1	1
chr4	7970111	7970132	2	110	42	3	1
chr4	7972375	7972390	0	136	18	1	1
chr4	7976887	7976901	0	146	8	1	1
chr4	7980063	7980074	0	149	5	1	1
chr4	7983111	7983128	0	147	7	1	1
chr4	7984699	7984734	8	49	97	4	1
chr4	7989452	7989463	0	124	30	1	1
chr4	7992145	7992159	0	123	31	1	1
chr4	7992680	7992691	0	154	0	1	1
chr4	7995624	7995635	0	154	0	1	1
chr4	8007451	8007462	0	154	0	1	1
chr4	8010297	8010316	0	152	2	1	1
chr4	8014208	8014228	0	148	6	1	1
chr4	8014516	8014527	0	152	2	1	1
chr4	8018915	8018938	40	62	52	3	1
chr4	8022409	8022420	0	154	0	1	1
chr4	8022844	8022861	0	139	15	1	1
chr4	8028264	8028275	0	152	2	1	1
chr4	8029431	8029451	0	150	4	1	1
chr4	8034361	8034372	0	146	8	1	1
chr4	8038249	8038272	0	153	1	1	1
chr4	8039876	8039887	0	154	0	1	1
chr4	8042898	8042909	0	143	11	1	1
chr4	8050557	8050584	1	144	9	2	1
chr4	8051896	8051941	12	36	106	6	1
chr4	8053046	8053057	0	154	0	1	1
chr4	8053968	8053982	0	125	29	1	1
chr4	8054186	8054199	1	147	6	2	1
chr4	8059212	8059251	65	27	62	6	1
chr4	8059252	8059297	13	24	117	4	1
chr4	8061028	8061039	69	72	13	2	1
chr4	8061046	8061093	4	20	130	6	2
chr4	8061488	8061499	0	154	0	1	1
chr4	8061505	8061522	1	151	2	2	1
chr4	8061623	8061634	0	153	1	1	1
chr4	8061991	8062005	0	151	3	1	1
chr4	8065516	8065533	0	151	3	1	1
chr4	8066406	8066420	0	152	2	1	1
chr4	8068236	8068260	1	143	10	2	1
chr4	8073411	8073431	0	153	1	1	1
chr4	8073437	8073448	0	154	0	1	1
chr4	8073633	8073646	0	132	22	1	1
chr4	8076696	8076707	0	153	1	1	1
chr4	8081014	8081051	0	7	147	1	1
chr4	8081174	8081207	1	10	143	2	1
chr4	8082160	8082171	0	149	5	1	1
chr4	8088636	8088679	3	21	130	2	1
chr4	8090671	8090700	0	150	4	1	1
chr4	8091986	8091999	2	125	27	2	1
chr4	8097383	8097397	0	116	38	1	1
chr4	8099514	8099525	0	145	9	1	1
chr4	8104593	8104620	38	49	67	5	1
chr4	8104621	8104670	8	3	143	10	2
chr4	8108719	8108732	1	103	50	2	1
chr4	8110587	8110598	0	86	68	1	1
chr4	8114675	8114688	6	123	25	3	1
chr4	8115342	8115353	5	144	5	3	2
chr4	8115396	8115415	0	148	6	1	1
chr4	8116012	8116027	0	150	4	1	1
chr4	8116410	8116460	7	114	33	5	2
chr4	8124710	8124737	18	40	96	6	1
chr4	8125299	8125310	0	154	0	1	1
chr4	8125314	8125325	1	152	1	2	1
chr4	8125418	8125465	9	3	142	5	1
chr4	8125653	8125664	0	153	1	1	1
chr4	8127167	8127216	6	61	87	6	2
chr4	8136002	8136013	0	148	6	1	1
chr4	8140265	8140304	1	18	135	2	1
chr4	8141999	8142012	5	132	17	3	2
chr4	8144921	8144932	0	146	8	1	1
chr4	8147173	8147193	0	151	3	1	1
chr4	8152474	8152485	0	150	4	1	1
chr4	8153013	8153060	8	54	92	9	4
chr4	8160019	8160038	1	125	28	2	1
chr4	8160763	8160778	5	146	3	3	2
chr4	8170024	8170061	11	63	80	6	1
chr4	8173321	8173332	0	105	49	1	1
chr4	8174289	8174320	1	149	4	2	1
chr4	8181275	8181286	0	125	29	1	1
chr4	8182339	8182353	0	148	6	1	1
chr4	8184217	8184228	0	143	11	1	1
chr4	8186077	8186088	0	142	12	1	1
chr4	8186284	8186299	5	75	74	3	2
chr4	8186962	8186973	0	151	3	1	1
chr4	8187548	8187559	0	153	1	1	1
chr4	8190171	8190182	0	148	6	1	1
chr4	8197887	8197898	0	28	126	1	1
chr4	8207158	8207169	0	151	3	1	1
chr4	8212114	8212139	14	74	66	7	2
chr4	8214808	8214843	4	64	86	3	1
chr4	8221731	8221748	0	135	19	1	1
chr4	8228669	8228710	14	32	108	7	2
chr4	8230060	8230071	0	151	3	1	1
chr4	8230098	8230109	0	146	8	1	1
chr4	8233876	8233891	1	149	4	2	1
chr4	8235905	8235918	1	117	36	2	1
chr4	8236215	8236226	0	137	17	1	1
chr4	8236310	8236321	4	48	102	5	1
chr4	8237398	8237409	0	143	11	1	1
chr4	8240290	8240305	0	145	9	1	1
chr4	8243371	8243406	17	97	40	4	2
chr4	8250659	8250670	19	94	41	3	2
chr4	8250685	8250696	1	71	82	2	1
chr4	8250701	8250720	6	141	7	4	2
chr4	8251270	8251307	13	20	121	7	2
chr4	8265915	8265966	5	36	113	4	2
chr4	8268951	8269002	0	0	154	0	0
chr4	8270267	8270278	0	151	3	1	1
chr4	8272354	8272365	0	153	1	1	1
chr4	8274847	8274894	0	56	98	2	2
chr4	8278534	8278545	0	115	39	1	1
chr4	8279293	8279344	5	0	149	3	0
chr4	8282869	8282880	0	122	32	1	1
chr4	8284362	8284387	0	5	149	2	2
chr4	8286163	8286176	2	130	22	3	1
chr4	8286181	8286232	7	34	113	6	2
chr4	8287691	8287710	0	141	13	1	1
chr4	8289935	8289949	0	120	34	1	1
chr4	8291664	8291707	8	32	114	8	2
chr4	8301634	8301645	0	66	88	1	1
chr4	8305781	8305792	0	38	116	1	1
chr4	8307772	8307797	6	122	26	4	2
chr4	8312537	8312580	3	52	99	3	2
[truncated: 73,602 more rows]
