# Supplementary material for: A novel quantitative trait locus implicates Msh3 in the propensity for genome-wide short tandem repeat expansions in mice
Source: Genome Res. 2023 May;33(5):689–702. doi: 10.1101/gr.277576.122 (PMC10317118; doi:10.1101/gr.277576.122)
Supplement: Supplemental Material [file supp_gr.277576.122_Supplemental_code.zip › BXD-STR-Mutator-Manuscript-main/Ashbrook_Manuscript/data/by_loc_str/chr5.tsv]

chrom	pos	end	het	hom	nocall	n_unq_gt_w_het	n_unq_gt_wo_het
chr5	3002416	3002427	0	154	0	1	1
chr5	3002875	3002934	11	3	140	4	1
chr5	3005475	3005486	0	154	0	1	1
chr5	3013104	3013145	31	15	108	5	1
chr5	3017145	3017156	0	84	70	1	1
chr5	3036606	3036647	6	25	123	4	1
chr5	3040280	3040291	0	151	3	1	1
chr5	3040715	3040726	0	145	9	1	1
chr5	3042113	3042124	0	133	21	1	1
chr5	3042882	3042905	0	126	28	1	1
chr5	3045415	3045426	0	150	4	1	1
chr5	3046289	3046300	0	116	38	1	1
chr5	3049059	3049072	0	111	43	1	1
chr5	3049331	3049410	1	78	75	3	2
chr5	3049768	3049791	4	125	25	2	1
chr5	3052298	3052321	4	126	24	3	1
chr5	3059562	3059573	0	119	35	1	1
chr5	3070644	3070655	0	53	101	1	1
chr5	3073414	3073425	0	113	41	1	1
chr5	3074708	3074763	0	0	154	0	0
chr5	3077158	3077175	0	141	13	1	1
chr5	3088611	3088665	2	69	83	3	2
chr5	3090105	3090119	0	146	8	1	1
chr5	3090124	3090143	0	152	2	1	1
chr5	3092739	3092784	5	17	132	3	1
chr5	3096002	3096033	1	131	22	2	1
chr5	3097687	3097700	1	131	22	2	1
chr5	3098058	3098105	7	25	122	4	2
chr5	3106911	3106922	1	150	3	2	1
chr5	3118460	3118484	0	78	76	1	1
chr5	3127598	3127630	0	133	21	1	1
chr5	3135358	3135372	0	119	35	1	1
chr5	3136484	3136495	0	123	31	1	1
chr5	3137101	3137120	0	142	12	1	1
chr5	3141155	3141172	1	151	2	2	1
chr5	3144766	3144777	0	107	47	1	1
chr5	3145716	3145751	6	65	83	3	1
chr5	3147199	3147210	0	82	72	1	1
chr5	3149520	3149551	0	149	5	1	1
chr5	3150536	3150555	0	135	19	1	1
chr5	3151142	3151156	0	141	13	1	1
chr5	3153969	3153980	0	96	58	1	1
chr5	3155057	3155068	0	141	13	1	1
chr5	3161455	3161466	0	149	5	1	1
chr5	3165260	3165311	5	1	148	5	1
chr5	3167813	3167824	0	93	61	1	1
chr5	3168439	3168450	0	151	3	1	1
chr5	3195029	3195053	0	148	6	1	1
chr5	3198073	3198084	0	140	14	1	1
chr5	3202073	3202084	5	144	5	2	1
chr5	3208152	3208171	1	132	21	2	1
chr5	3210270	3210289	0	150	4	1	1
chr5	3210499	3210510	0	149	5	1	1
chr5	3212621	3212740	0	0	154	0	0
chr5	3215556	3215595	2	131	21	5	3
chr5	3216609	3216660	1	0	153	1	0
chr5	3217468	3217503	16	69	69	4	1
chr5	3217503	3217534	3	65	86	3	1
chr5	3219181	3219192	0	128	26	1	1
chr5	3220350	3220370	0	145	9	1	1
chr5	3221308	3221335	4	104	46	3	1
chr5	3223401	3223412	0	142	12	1	1
chr5	3227918	3227932	0	148	6	1	1
chr5	3227931	3227942	0	148	6	1	1
chr5	3228469	3228484	0	129	25	1	1
chr5	3229889	3229912	0	142	12	1	1
chr5	3230743	3230754	0	131	23	1	1
chr5	3232516	3232553	7	47	100	5	1
chr5	3233387	3233421	0	143	11	1	1
chr5	3233792	3233831	2	136	16	3	1
chr5	3235749	3235768	4	113	37	4	1
chr5	3237766	3237777	0	140	14	1	1
chr5	3241271	3241298	0	150	4	1	1
chr5	3241979	3242050	5	39	110	5	2
chr5	3246836	3246871	8	50	96	4	1
chr5	3247765	3247788	4	106	44	3	1
chr5	3250708	3250763	2	4	148	3	1
chr5	3254411	3254422	0	149	5	1	1
chr5	3257687	3257732	9	20	125	4	1
chr5	3260076	3260099	0	38	116	1	1
chr5	3260113	3260124	7	110	37	4	1
chr5	3260128	3260175	2	127	25	3	1
chr5	3261750	3261779	11	78	65	3	1
chr5	3267156	3267167	0	149	5	1	1
chr5	3270228	3270271	5	10	139	4	1
chr5	3270873	3270890	0	153	1	1	1
chr5	3271078	3271089	0	154	0	1	1
chr5	3271333	3271382	4	11	139	3	1
chr5	3271904	3271923	1	111	42	2	1
chr5	3283564	3283581	0	135	19	1	1
chr5	3285646	3285670	0	135	19	1	1
chr5	3286100	3286143	10	37	107	4	1
chr5	3287330	3287381	2	5	147	3	1
chr5	3287689	3287703	0	139	15	1	1
chr5	3287791	3287840	16	19	119	7	1
chr5	3287841	3287876	10	62	82	5	1
chr5	3289946	3289961	0	135	19	1	1
chr5	3290758	3290801	2	23	129	3	1
chr5	3293663	3293686	0	147	7	1	1
chr5	3296079	3296090	0	150	4	1	1
chr5	3298259	3298270	0	148	6	1	1
chr5	3298358	3298369	0	142	12	1	1
chr5	3304734	3304745	0	128	26	1	1
chr5	3308229	3308240	0	148	6	1	1
chr5	3308267	3308280	0	115	39	1	1
chr5	3310949	3310973	2	109	43	3	1
chr5	3311137	3311152	0	136	18	1	1
chr5	3313317	3313328	0	150	4	1	1
chr5	3314298	3314315	0	139	15	1	1
chr5	3322072	3322083	1	126	27	2	1
chr5	3323832	3323853	3	128	23	2	1
chr5	3324987	3324998	0	147	7	1	1
chr5	3328340	3328363	0	147	7	1	1
chr5	3329870	3329881	0	154	0	1	1
chr5	3333373	3333384	0	152	2	1	1
chr5	3340273	3340284	0	146	8	1	1
chr5	3344186	3344197	0	146	8	1	1
chr5	3346156	3346183	0	145	9	1	1
chr5	3348212	3348231	0	129	25	1	1
chr5	3353285	3353300	0	139	15	1	1
chr5	3357072	3357083	0	150	4	1	1
chr5	3357896	3357907	0	151	3	1	1
chr5	3358638	3358655	4	134	16	2	1
chr5	3359529	3359608	1	0	153	1	0
chr5	3363117	3363158	13	36	105	4	1
chr5	3368082	3368093	0	143	11	1	1
chr5	3371807	3371822	0	143	11	1	1
chr5	3371896	3371907	0	134	20	1	1
chr5	3373078	3373121	5	34	115	3	1
chr5	3378155	3378166	0	143	11	1	1
chr5	3379262	3379273	0	150	4	1	1
chr5	3379514	3379545	1	114	39	2	1
chr5	3379807	3379821	0	142	12	1	1
chr5	3381591	3381602	25	62	67	10	1
chr5	3381662	3381677	2	150	2	3	1
chr5	3387634	3387649	0	147	7	1	1
chr5	3387649	3387660	0	149	5	1	1
chr5	3388062	3388085	11	107	36	4	2
chr5	3390652	3390667	0	151	3	1	1
chr5	3391106	3391119	2	124	28	3	1
chr5	3391905	3391919	0	144	10	1	1
chr5	3392608	3392619	0	147	7	1	1
chr5	3393598	3393609	0	136	18	1	1
chr5	3395903	3395965	48	70	36	7	1
chr5	3398451	3398465	0	136	18	1	1
chr5	3406326	3406337	0	134	20	1	1
chr5	3407065	3407076	0	147	7	1	1
chr5	3414068	3414083	0	140	14	1	1
chr5	3414450	3414474	0	0	154	0	0
chr5	3416059	3416070	0	154	0	1	1
chr5	3419795	3419846	4	116	34	4	2
chr5	3420230	3420245	0	154	0	1	1
chr5	3420816	3420830	0	149	5	1	1
chr5	3423362	3423395	1	0	153	1	0
chr5	3423404	3423415	0	50	104	1	1
chr5	3425587	3425598	0	141	13	1	1
chr5	3432424	3432435	0	145	9	1	1
chr5	3443196	3443251	2	0	152	1	0
chr5	3444811	3444858	16	27	111	5	1
chr5	3448825	3448836	0	141	13	1	1
chr5	3454547	3454558	0	149	5	1	1
chr5	3455010	3455033	0	153	1	1	1
chr5	3455333	3455347	0	152	2	1	1
chr5	3455789	3455800	0	154	0	1	1
chr5	3458519	3458532	0	136	18	1	1
chr5	3459047	3459058	0	139	15	1	1
chr5	3461317	3461328	0	143	11	1	1
chr5	3465377	3465411	1	149	4	2	1
chr5	3468756	3468767	0	149	5	1	1
chr5	3469421	3469444	1	116	37	2	1
chr5	3476492	3476543	5	101	48	5	1
chr5	3476949	3476960	0	126	28	1	1
chr5	3485215	3485229	0	146	8	1	1
chr5	3485913	3485944	6	70	78	5	2
chr5	3485944	3485965	1	135	18	2	1
chr5	3487881	3487892	0	152	2	1	1
chr5	3488032	3488043	45	106	3	2	1
chr5	3488064	3488107	2	140	12	5	3
chr5	3489007	3489021	0	149	5	1	1
chr5	3490174	3490193	0	50	104	1	1
chr5	3490195	3490268	0	0	154	0	0
chr5	3497783	3497794	0	150	4	1	1
chr5	3500051	3500062	0	153	1	1	1
chr5	3500730	3500744	0	153	1	1	1
chr5	3507234	3507261	3	94	57	3	1
chr5	3509840	3509865	8	114	32	4	1
chr5	3513563	3513574	0	148	6	1	1
chr5	3514756	3514767	0	131	23	1	1
chr5	3522624	3522635	0	149	5	1	1
chr5	3522864	3522878	0	145	9	1	1
chr5	3526298	3526317	0	152	2	1	1
chr5	3527218	3527237	6	92	56	3	1
chr5	3527251	3527268	2	133	19	2	1
chr5	3527280	3527291	0	29	125	1	1
chr5	3533500	3533515	0	146	8	1	1
chr5	3538200	3538227	3	140	11	4	1
chr5	3538427	3538462	1	0	153	1	0
chr5	3539963	3539994	9	69	76	4	1
chr5	3543149	3543160	0	149	5	1	1
chr5	3544598	3544612	0	144	10	1	1
chr5	3545598	3545612	0	154	0	1	1
chr5	3545729	3545740	0	154	0	1	1
chr5	3546205	3546216	1	148	5	2	1
chr5	3546252	3546267	0	150	4	1	1
chr5	3550901	3550912	0	147	7	1	1
chr5	3553081	3553092	0	143	11	1	1
chr5	3555855	3555866	0	151	3	1	1
chr5	3558820	3558833	0	138	16	1	1
chr5	3560092	3560111	0	141	13	1	1
chr5	3561519	3561530	0	147	7	1	1
chr5	3561592	3561609	0	153	1	1	1
chr5	3563431	3563442	0	152	2	1	1
chr5	3567523	3567558	0	151	3	1	1
chr5	3570280	3570291	0	148	6	1	1
chr5	3572058	3572073	0	137	17	1	1
chr5	3572865	3572880	2	138	14	3	1
chr5	3575112	3575123	0	141	13	1	1
chr5	3576038	3576049	0	151	3	1	1
chr5	3579700	3579749	11	25	118	5	1
chr5	3582306	3582331	6	85	63	2	1
chr5	3582352	3582367	0	23	131	1	1
chr5	3584958	3584969	0	154	0	1	1
chr5	3585815	3585826	0	154	0	1	1
chr5	3588159	3588176	1	130	23	2	1
chr5	3588457	3588468	0	152	2	1	1
chr5	3590017	3590028	0	125	29	1	1
chr5	3591818	3591829	0	142	12	1	1
chr5	3594446	3594457	0	133	21	1	1
chr5	3597810	3597834	0	153	1	1	1
chr5	3602819	3602838	0	148	6	1	1
chr5	3602896	3602913	0	147	7	1	1
chr5	3611960	3611975	0	146	8	1	1
chr5	3612257	3612268	0	152	2	1	1
chr5	3612474	3612509	13	71	70	3	1
chr5	3616301	3616312	0	154	0	1	1
chr5	3619349	3619360	0	133	21	1	1
chr5	3625937	3625956	0	123	31	1	1
chr5	3630394	3630411	0	146	8	1	1
chr5	3630733	3630744	0	146	8	1	1
chr5	3631883	3631894	0	146	8	1	1
chr5	3633042	3633053	0	151	3	1	1
chr5	3635962	3635976	0	144	10	1	1
chr5	3637236	3637247	0	148	6	1	1
chr5	3645065	3645078	0	150	4	1	1
chr5	3646029	3646043	0	136	18	1	1
chr5	3647386	3647397	0	147	7	1	1
chr5	3647458	3647469	0	147	7	1	1
chr5	3647499	3647510	0	136	18	1	1
chr5	3647913	3647927	0	145	9	1	1
chr5	3647994	3648013	0	116	38	1	1
chr5	3648303	3648314	0	83	71	1	1
chr5	3651612	3651623	0	151	3	1	1
chr5	3652588	3652611	14	72	68	4	1
chr5	3652612	3652633	1	97	56	2	1
chr5	3652777	3652788	0	154	0	1	1
chr5	3659920	3659985	1	0	153	1	0
chr5	3659990	3660009	14	19	121	3	2
chr5	3662777	3662788	0	153	1	1	1
chr5	3665741	3665758	0	148	6	1	1
chr5	3668498	3668509	0	130	24	1	1
chr5	3668528	3668573	6	14	134	4	2
chr5	3668760	3668771	0	151	3	1	1
chr5	3669661	3669675	0	152	2	1	1
chr5	3672413	3672472	0	0	154	0	0
chr5	3675182	3675213	1	143	10	2	1
chr5	3676866	3676885	0	147	7	1	1
chr5	3676897	3676908	0	149	5	1	1
chr5	3677494	3677539	8	22	124	5	1
chr5	3680012	3680039	4	104	46	3	1
chr5	3680861	3680880	0	143	11	1	1
chr5	3695817	3695828	0	151	3	1	1
chr5	3695865	3695876	0	153	1	1	1
chr5	3696389	3696424	0	153	1	1	1
chr5	3696516	3696531	0	154	0	1	1
chr5	3702289	3702303	0	140	14	1	1
chr5	3704468	3704513	10	29	115	4	2
chr5	3706521	3706532	0	140	14	1	1
chr5	3707511	3707522	0	154	0	1	1
chr5	3707981	3707992	0	133	21	1	1
chr5	3708511	3708522	0	140	14	1	1
chr5	3709578	3709589	0	152	2	1	1
chr5	3713854	3713865	0	143	11	1	1
chr5	3715097	3715111	0	139	15	1	1
chr5	3716508	3716521	0	149	5	1	1
chr5	3716854	3716865	0	145	9	1	1
chr5	3717969	3717984	0	154	0	1	1
chr5	3723438	3723455	0	151	3	1	1
chr5	3724118	3724137	0	145	9	1	1
chr5	3725101	3725116	0	151	3	1	1
chr5	3729504	3729515	0	146	8	1	1
chr5	3731327	3731346	3	121	30	3	1
chr5	3731357	3731368	0	154	0	1	1
chr5	3733252	3733263	0	149	5	1	1
chr5	3735195	3735224	5	91	58	3	1
chr5	3736732	3736743	0	154	0	1	1
chr5	3736952	3736963	0	151	3	1	1
chr5	3737507	3737518	0	149	5	1	1
chr5	3737772	3737783	0	149	5	1	1
chr5	3739217	3739231	0	151	3	1	1
chr5	3741216	3741251	0	140	14	2	2
chr5	3743425	3743436	0	134	20	1	1
chr5	3743866	3743881	0	151	3	1	1
chr5	3744828	3744867	12	56	86	3	1
chr5	3745110	3745141	9	83	62	4	1
chr5	3747667	3747678	0	135	19	1	1
chr5	3752268	3752279	0	138	16	1	1
chr5	3753931	3753954	0	150	4	1	1
chr5	3756673	3756684	0	95	59	1	1
chr5	3759224	3759235	0	148	6	1	1
chr5	3760253	3760268	0	150	4	1	1
chr5	3760271	3760290	0	147	7	1	1
chr5	3760725	3760736	0	104	50	1	1
chr5	3770249	3770260	0	141	13	1	1
chr5	3773701	3773736	12	72	70	6	1
chr5	3773882	3773896	0	154	0	1	1
chr5	3780535	3780552	1	151	2	2	1
chr5	3780891	3780905	0	153	1	1	1
chr5	3782910	3782921	0	151	3	1	1
chr5	3783772	3783783	0	136	18	1	1
chr5	3783804	3783818	0	131	23	1	1
chr5	3788846	3788857	0	154	0	1	1
chr5	3789031	3789042	0	148	6	1	1
chr5	3789468	3789479	0	151	3	1	1
chr5	3800155	3800184	5	77	72	3	1
chr5	3802730	3802741	0	145	9	1	1
chr5	3809299	3809310	0	146	8	1	1
chr5	3810621	3810632	0	151	3	1	1
chr5	3811511	3811528	0	147	7	1	1
chr5	3815882	3815893	0	151	3	1	1
chr5	3816695	3816706	0	150	4	1	1
chr5	3820041	3820074	7	65	82	3	1
chr5	3821212	3821226	0	153	1	1	1
chr5	3823413	3823430	0	147	7	1	1
chr5	3825396	3825425	0	150	4	1	1
chr5	3826415	3826426	0	128	26	1	1
chr5	3829699	3829712	0	123	31	2	2
chr5	3833615	3833629	0	150	4	1	1
chr5	3834790	3834801	0	137	17	1	1
chr5	3840414	3840425	0	154	0	1	1
chr5	3848858	3848869	5	113	36	3	1
chr5	3848919	3848958	0	114	40	2	2
chr5	3861712	3861755	21	29	104	5	2
chr5	3861755	3861772	1	134	19	2	1
chr5	3866756	3866771	0	106	48	1	1
chr5	3867552	3867579	4	46	104	4	1
chr5	3872153	3872164	0	154	0	1	1
chr5	3879355	3879386	0	153	1	1	1
chr5	3882061	3882075	0	153	1	1	1
chr5	3884178	3884213	0	150	4	2	2
chr5	3894732	3894751	0	150	4	1	1
chr5	3895555	3895566	0	151	3	1	1
chr5	3896265	3896276	0	139	15	1	1
chr5	3897246	3897305	0	56	98	1	1
chr5	3903266	3903277	0	154	0	1	1
chr5	3905895	3905906	0	98	56	1	1
chr5	3906264	3906350	3	1	150	3	1
chr5	3906973	3906987	0	154	0	1	1
chr5	3910715	3910726	0	151	3	1	1
chr5	3912729	3912740	0	149	5	1	1
chr5	3912797	3912808	0	149	5	1	1
chr5	3919777	3919788	0	154	0	1	1
chr5	3921848	3921875	0	152	2	1	1
chr5	3922882	3922893	0	149	5	1	1
chr5	3924120	3924155	10	67	77	6	2
chr5	3928240	3928255	0	148	6	1	1
chr5	3928578	3928595	15	121	18	2	1
chr5	3928925	3928936	0	145	9	1	1
chr5	3929915	3929926	0	67	87	1	1
chr5	3929980	3929991	0	149	5	1	1
chr5	3932509	3932532	2	130	22	3	2
chr5	3933840	3933871	1	130	23	3	2
chr5	3934048	3934059	0	140	14	1	1
chr5	3935761	3935772	0	151	3	1	1
chr5	3938333	3938344	0	146	8	1	1
chr5	3939029	3939040	0	134	20	1	1
chr5	3941721	3941732	0	147	7	1	1
chr5	3950141	3950156	0	132	22	1	1
chr5	3950628	3950643	0	153	1	1	1
chr5	3952248	3952259	0	148	6	1	1
chr5	3952685	3952702	0	127	27	1	1
chr5	3970234	3970248	0	147	7	1	1
chr5	3974686	3974715	4	104	46	5	3
chr5	3977558	3977569	0	152	2	1	1
chr5	3981628	3981639	0	26	128	1	1
chr5	3992683	3992694	0	140	14	1	1
chr5	3993358	3993369	0	151	3	1	1
chr5	3994767	3994778	72	72	10	3	2
chr5	3994782	3994799	3	140	11	4	2
chr5	3997080	3997094	0	63	91	1	1
chr5	3997538	3997549	2	148	4	3	2
chr5	3998496	3998511	0	141	13	1	1
chr5	4002212	4002223	1	150	3	2	1
chr5	4006381	4006396	0	134	20	1	1
chr5	4008192	4008207	0	144	10	1	1
chr5	4010953	4010964	0	151	3	1	1
chr5	4010966	4010977	0	149	5	1	1
chr5	4011646	4011661	80	63	11	5	2
chr5	4015417	4015431	0	152	2	1	1
chr5	4016081	4016095	0	153	1	1	1
chr5	4016103	4016117	7	114	33	3	1
chr5	4019690	4019709	6	116	32	4	2
chr5	4020124	4020157	10	84	60	7	2
chr5	4021100	4021119	1	34	119	2	1
chr5	4022298	4022349	2	2	150	3	1
chr5	4023663	4023682	1	137	16	3	2
chr5	4025188	4025202	0	145	9	1	1
chr5	4029291	4029318	1	144	9	2	1
chr5	4036131	4036142	0	128	26	1	1
chr5	4038068	4038107	3	146	5	4	2
chr5	4042477	4042508	2	149	3	3	2
chr5	4042898	4042927	11	51	92	9	2
chr5	4057466	4057577	48	0	106	10	0
chr5	4061785	4061796	28	3	123	4	1
chr5	4065462	4065476	0	147	7	1	1
chr5	4067535	4067546	0	147	7	1	1
chr5	4067687	4067710	25	91	38	3	1
chr5	4069583	4069594	0	152	2	1	1
chr5	4069642	4069653	0	152	2	1	1
chr5	4069675	4069686	0	153	1	1	1
chr5	4069708	4069719	1	146	7	2	1
chr5	4069741	4069752	0	151	3	1	1
chr5	4069858	4069869	0	139	15	1	1
chr5	4072998	4073012	0	150	4	1	1
chr5	4079337	4079356	1	136	17	2	1
chr5	4082436	4082447	0	129	25	1	1
chr5	4088498	4088509	0	146	8	1	1
chr5	4089820	4089843	1	147	6	2	1
chr5	4091243	4091288	0	0	154	0	0
chr5	4091347	4091366	2	7	145	2	1
chr5	4100277	4100288	0	125	29	1	1
chr5	4103117	4103132	0	139	15	1	1
chr5	4103296	4103307	0	146	8	1	1
chr5	4105240	4105251	0	140	14	1	1
chr5	4108524	4108538	0	145	9	1	1
chr5	4112682	4112721	6	35	113	6	2
chr5	4118433	4118476	4	26	124	5	2
chr5	4122750	4122765	0	123	31	1	1
chr5	4123192	4123247	2	0	152	2	0
chr5	4124901	4124956	7	124	23	7	4
chr5	4126051	4126062	0	154	0	1	1
chr5	4127906	4127917	0	153	1	1	1
chr5	4128262	4128273	0	132	22	1	1
chr5	4135545	4135556	0	152	2	1	1
chr5	4137314	4137325	0	150	4	1	1
chr5	4147098	4147109	0	120	34	1	1
chr5	4153670	4153724	60	42	52	8	1
chr5	4155948	4156028	26	7	121	8	1
chr5	4156070	4156081	0	66	88	1	1
chr5	4156097	4156124	2	55	97	4	2
chr5	4157632	4157643	0	143	11	1	1
chr5	4158835	4158850	0	148	6	1	1
chr5	4161297	4161320	0	143	11	1	1
chr5	4167432	4167443	3	145	6	2	1
chr5	4168629	4168674	7	9	138	6	2
chr5	4169086	4169105	2	145	7	3	2
chr5	4170071	4170085	10	78	66	6	1
chr5	4170129	4170143	3	103	48	4	1
chr5	4171301	4171348	3	9	142	4	1
chr5	4180198	4180209	0	67	87	1	1
chr5	4183319	4183333	0	139	15	1	1
chr5	4187754	4187791	6	46	102	3	1
chr5	4191554	4191577	0	149	5	1	1
chr5	4192997	4193011	0	141	13	1	1
chr5	4193610	4193623	0	133	21	1	1
chr5	4194575	4194586	1	25	128	2	1
chr5	4194818	4194829	0	100	54	1	1
chr5	4195757	4195796	9	73	72	6	2
chr5	4198009	4198026	0	151	3	1	1
chr5	4208983	4208994	3	106	45	4	2
chr5	4213485	4213504	2	149	3	3	2
chr5	4215659	4215670	0	153	1	1	1
chr5	4215862	4215895	7	98	49	6	2
chr5	4216236	4216250	0	153	1	1	1
chr5	4223218	4223232	0	153	1	1	1
chr5	4223488	4223517	9	65	80	8	2
chr5	4223850	4223897	1	4	149	2	1
chr5	4225016	4225060	2	115	37	5	3
chr5	4227725	4227736	0	95	59	1	1
chr5	4229877	4229891	0	152	2	1	1
chr5	4230838	4230849	0	149	5	1	1
chr5	4232246	4232347	2	0	152	2	0
chr5	4232862	4232901	15	18	121	8	2
chr5	4232899	4232913	0	147	7	1	1
chr5	4233003	4233014	2	120	32	3	1
chr5	4233041	4233080	5	25	124	5	2
chr5	4233771	4233782	0	152	2	1	1
chr5	4235864	4235875	0	152	2	1	1
chr5	4236395	4236406	7	138	9	5	2
chr5	4236408	4236455	17	103	34	5	3
chr5	4236728	4236739	0	150	4	1	1
chr5	4236829	4236844	0	152	2	1	1
chr5	4241755	4241766	0	149	5	1	1
chr5	4242143	4242156	1	66	87	2	1
chr5	4242235	4242278	80	54	20	5	2
chr5	4243104	4243115	0	147	7	1	1
chr5	4247000	4247037	7	54	93	5	2
chr5	4252527	4252538	0	140	14	1	1
chr5	4261350	4261374	0	139	15	1	1
chr5	4261842	4261853	0	152	2	1	1
chr5	4268900	4268911	0	98	56	1	1
chr5	4270812	4270827	0	131	23	1	1
chr5	4272246	4272257	0	149	5	1	1
chr5	4272666	4272677	0	86	68	1	1
chr5	4272686	4272709	0	151	3	1	1
chr5	4276586	4276621	0	85	69	1	1
chr5	4278164	4278175	0	153	1	1	1
chr5	4279490	4279522	13	82	59	11	3
chr5	4279719	4279734	1	82	71	2	1
chr5	4279821	4279832	0	104	50	1	1
chr5	4288703	4288714	0	144	10	1	1
chr5	4289301	4289312	0	149	5	1	1
chr5	4290291	4290302	0	139	15	1	1
chr5	4290867	4290918	8	111	35	8	4
chr5	4293214	4293225	0	65	89	1	1
chr5	4294123	4294134	0	151	3	1	1
chr5	4294743	4294760	0	66	88	1	1
chr5	4295203	4295248	12	36	106	7	2
chr5	4297551	4297562	0	151	3	1	1
chr5	4299255	4299272	2	142	10	3	2
chr5	4306373	4306398	8	97	49	6	3
chr5	4308803	4308814	0	149	5	1	1
chr5	4309294	4309313	3	141	10	3	2
chr5	4311967	4311984	0	22	132	1	1
chr5	4313577	4313592	0	89	65	1	1
chr5	4313593	4313607	0	128	26	1	1
chr5	4329534	4329561	6	93	55	4	1
chr5	4333066	4333081	0	152	2	1	1
chr5	4333175	4333186	0	151	3	1	1
chr5	4334905	4334920	70	50	34	5	1
chr5	4336068	4336088	0	151	3	1	1
chr5	4343784	4343795	1	146	7	2	1
chr5	4344744	4344755	0	128	26	1	1
chr5	4345309	4345320	0	132	22	1	1
chr5	4350896	4350931	60	57	37	8	2
chr5	4350942	4350953	0	99	55	1	1
chr5	4359254	4359268	0	151	3	1	1
chr5	4360002	4360013	2	100	52	3	1
chr5	4377170	4377189	0	141	13	1	1
chr5	4377778	4377792	2	58	94	2	1
chr5	4379489	4379542	11	85	58	9	2
chr5	4391930	4391941	0	122	32	1	1
chr5	4391974	4391985	0	138	16	1	1
chr5	4392076	4392087	0	136	18	1	1
chr5	4395012	4395023	0	59	95	1	1
chr5	4401533	4401544	0	126	28	1	1
chr5	4401775	4401806	2	132	20	3	2
chr5	4403715	4403750	0	77	77	2	2
chr5	4404663	4404674	2	47	105	2	1
chr5	4405266	4405277	0	47	107	1	1
chr5	4412905	4412946	2	0	152	2	0
chr5	4413937	4413984	9	5	140	6	1
chr5	4413984	4413995	6	84	64	4	1
chr5	4414620	4414631	0	147	7	1	1
chr5	4415871	4415882	0	101	53	1	1
chr5	4416478	4416489	0	135	19	1	1
chr5	4416968	4416993	4	106	44	5	2
chr5	4417123	4417170	9	19	126	5	2
chr5	4418706	4418717	0	141	13	1	1
chr5	4419404	4419435	2	139	13	3	2
chr5	4420000	4420023	2	123	29	2	1
chr5	4422610	4422729	0	16	138	2	2
chr5	4423199	4423263	0	35	119	1	1
chr5	4423347	4423441	0	0	154	0	0
chr5	4424909	4424932	9	53	92	8	2
chr5	4427513	4427540	1	64	89	2	1
chr5	4427577	4427590	5	118	31	4	2
chr5	4427600	4427615	0	63	91	1	1
chr5	4430797	4430840	49	6	99	5	1
chr5	4433258	4433269	0	131	23	1	1
chr5	4434401	4434444	4	112	38	4	2
chr5	4458635	4458690	14	85	55	3	2
chr5	4463305	4463346	7	129	18	3	2
chr5	4466895	4466910	0	142	12	1	1
chr5	4468552	4468567	3	123	28	5	2
chr5	4469078	4469093	2	143	9	3	2
chr5	4471738	4471789	2	0	152	2	0
chr5	4474999	4475034	6	107	41	5	2
chr5	4482113	4482144	5	52	97	4	1
chr5	4482437	4482448	0	141	13	1	1
chr5	4484023	4484042	6	121	27	4	1
chr5	4484834	4484845	0	141	13	1	1
chr5	4485464	4485511	4	126	24	7	4
chr5	4488300	4488335	5	44	105	2	1
chr5	4489112	4489126	0	141	13	1	1
chr5	4496072	4496126	4	106	44	5	2
chr5	4500099	4500178	6	7	141	4	2
chr5	4500963	4500998	17	112	25	4	2
chr5	4502190	4502201	0	147	7	1	1
chr5	4503171	4503186	0	95	59	1	1
chr5	4522652	4522665	4	133	17	2	1
chr5	4522685	4522698	3	97	54	3	1
chr5	4522699	4522718	9	102	43	3	1
chr5	4526482	4526493	0	142	12	1	1
chr5	4527224	4527235	0	116	38	1	1
chr5	4527993	4528016	0	151	3	1	1
chr5	4531192	4531236	0	119	35	1	1
chr5	4531459	4531473	0	142	12	1	1
chr5	4532809	4532820	0	138	16	1	1
chr5	4534335	4534346	0	139	15	1	1
chr5	4538339	4538418	3	1	150	3	1
chr5	4538501	4538544	0	0	154	0	0
chr5	4539723	4539756	8	86	60	5	1
chr5	4540693	4540704	32	92	30	5	1
chr5	4542855	4542872	1	153	0	2	1
chr5	4543575	4543586	0	131	23	1	1
chr5	4545531	4545542	0	103	51	1	1
chr5	4545679	4545690	1	23	130	2	1
chr5	4545746	4545799	0	0	154	0	0
chr5	4545800	4545853	1	2	151	2	1
chr5	4546133	4546144	0	154	0	1	1
chr5	4546232	4546243	0	154	0	1	1
chr5	4550528	4550539	0	140	14	1	1
chr5	4551810	4551829	0	149	5	1	1
chr5	4557215	4557246	0	1	153	1	1
chr5	4558554	4558577	0	150	4	1	1
chr5	4561545	4561556	0	144	10	1	1
chr5	4563481	4563510	0	0	154	0	0
chr5	4567878	4567901	0	136	18	1	1
chr5	4568954	4568975	1	140	13	2	1
chr5	4571257	4571268	0	154	0	1	1
chr5	4573282	4573293	0	143	11	1	1
chr5	4573656	4573701	0	0	154	0	0
chr5	4581048	4581085	8	67	79	5	1
chr5	4585025	4585054	6	90	58	4	2
chr5	4589686	4589707	41	63	50	3	1
chr5	4589707	4589756	18	14	122	4	1
chr5	4594006	4594063	7	3	144	7	2
chr5	4595923	4595952	6	83	65	4	1
chr5	4596536	4596547	0	150	4	1	1
chr5	4599246	4599257	0	150	4	1	1
chr5	4607610	4607621	0	39	115	1	1
chr5	4608189	4608224	9	53	92	5	2
chr5	4611068	4611081	0	114	40	1	1
chr5	4614459	4614536	1	1	152	2	1
chr5	4616283	4616322	0	0	154	0	0
chr5	4616323	4616366	2	1	151	2	1
chr5	4617897	4617914	0	142	12	1	1
chr5	4618685	4618716	10	125	19	2	1
chr5	4622819	4622854	2	148	4	3	2
chr5	4622965	4622988	2	145	7	2	1
chr5	4630593	4630632	14	69	71	6	2
chr5	4631916	4631955	13	43	98	7	2
chr5	4632334	4632345	0	144	10	1	1
chr5	4634302	4634403	0	0	154	0	0
chr5	4644385	4644399	0	135	19	1	1
chr5	4647972	4647983	0	149	5	1	1
chr5	4649055	4649098	4	140	10	4	2
chr5	4649299	4649310	36	69	49	5	1
chr5	4649315	4649354	5	59	90	4	1
chr5	4649932	4649943	0	149	5	1	1
chr5	4651669	4651680	0	149	5	1	1
chr5	4652427	4652438	1	140	13	2	1
chr5	4655601	4655615	3	111	40	4	1
chr5	4658736	4658747	0	147	7	1	1
chr5	4659266	4659285	0	152	2	1	1
chr5	4663417	4663462	15	57	82	6	2
chr5	4669172	4669197	4	90	60	5	2
chr5	4675947	4675990	2	50	102	4	2
chr5	4675993	4676004	0	47	107	1	1
chr5	4677536	4677551	2	98	54	2	1
chr5	4683073	4683142	4	13	137	2	1
chr5	4683194	4683235	15	9	130	5	1
chr5	4683312	4683375	0	0	154	0	0
chr5	4684201	4684212	0	151	3	1	1
chr5	4685028	4685042	0	134	20	1	1
chr5	4686872	4686891	1	152	1	2	1
chr5	4687042	4687053	0	147	7	1	1
chr5	4689125	4689142	3	115	36	3	1
chr5	4690086	4690097	0	151	3	1	1
chr5	4691381	4691392	0	132	22	1	1
chr5	4691397	4691412	1	126	27	2	1
chr5	4691423	4691434	0	127	27	1	1
chr5	4691533	4691582	3	10	141	6	3
chr5	4693722	4693733	0	144	10	1	1
chr5	4693978	4693997	0	134	20	1	1
chr5	4694021	4694034	0	125	29	1	1
chr5	4697092	4697103	0	151	3	1	1
chr5	4698229	4698246	3	128	23	3	1
chr5	4698599	4698616	0	135	19	1	1
chr5	4701369	4701382	0	141	13	1	1
chr5	4706016	4706027	0	151	3	1	1
chr5	4706107	4706126	0	152	2	1	1
chr5	4707569	4707583	0	136	18	1	1
chr5	4708443	4708466	1	67	86	2	1
chr5	4708504	4708515	0	105	49	1	1
chr5	4708652	4708675	0	55	99	1	1
chr5	4717818	4717851	5	53	96	4	2
chr5	4718418	4718432	0	149	5	1	1
chr5	4719900	4719917	0	129	25	1	1
chr5	4721966	4721993	0	149	5	1	1
chr5	4722467	4722492	3	100	51	4	2
chr5	4723028	4723045	0	127	27	1	1
chr5	4724276	4724290	0	122	32	1	1
chr5	4736369	4736386	0	132	22	1	1
chr5	4740323	4740356	37	34	83	4	1
chr5	4741091	4741105	0	109	45	1	1
chr5	4744040	4744051	0	151	3	1	1
chr5	4744115	4744148	7	33	114	6	2
chr5	4746996	4747039	3	131	20	3	2
chr5	4751778	4751821	3	106	45	3	2
chr5	4753363	4753374	0	152	2	1	1
chr5	4753571	4753582	0	127	27	1	1
chr5	4757408	4757422	0	149	5	1	1
chr5	4757741	4757755	0	146	8	1	1
chr5	4759020	4759031	0	129	25	1	1
chr5	4759581	4759592	0	145	9	1	1
chr5	4762481	4762492	0	146	8	1	1
chr5	4762505	4762516	0	150	4	1	1
chr5	4762544	4762563	0	112	42	1	1
chr5	4762715	4762729	0	151	3	1	1
chr5	4767780	4767791	0	141	13	1	1
chr5	4769438	4769469	0	151	3	1	1
chr5	4771320	4771335	0	109	45	1	1
chr5	4772670	4772709	5	22	127	5	2
chr5	4772967	4772978	0	143	11	1	1
chr5	4775096	4775185	5	0	149	5	0
chr5	4778097	4778108	5	122	27	4	1
chr5	4778132	4778143	1	113	40	2	1
chr5	4780292	4780303	0	130	24	1	1
chr5	4781000	4781037	5	58	91	4	1
chr5	4784139	4784172	0	2	152	1	1
chr5	4784331	4784342	0	130	24	1	1
chr5	4784704	4784715	18	61	75	5	2
chr5	4786962	4786973	0	148	6	1	1
chr5	4791959	4791970	0	116	38	1	1
chr5	4797092	4797151	5	9	140	6	2
chr5	4799296	4799310	0	142	12	1	1
chr5	4799851	4799914	1	0	153	1	0
chr5	4802473	4802550	9	53	92	6	2
chr5	4806096	4806110	0	148	6	1	1
chr5	4806696	4806707	0	119	35	1	1
chr5	4813167	4813178	2	27	125	3	1
chr5	4813258	4813302	19	19	116	6	1
chr5	4816203	4816214	1	128	25	2	1
chr5	4824893	4824925	2	134	18	2	1
chr5	4826499	4826556	1	0	153	1	0
chr5	4826708	4826739	0	145	9	1	1
chr5	4827981	4827992	0	149	5	1	1
chr5	4828467	4828494	7	83	64	5	2
chr5	4829791	4829810	2	148	4	2	1
chr5	4830608	4830619	0	137	17	1	1
chr5	4831594	4831609	0	153	1	1	1
chr5	4833853	4833896	0	6	148	1	1
chr5	4835758	4835781	0	146	8	1	1
chr5	4839730	4839753	3	128	23	4	2
chr5	4847418	4847429	0	149	5	1	1
chr5	4848285	4848330	1	5	148	2	1
chr5	4848434	4848449	0	142	12	1	1
chr5	4850151	4850162	0	154	0	1	1
chr5	4851976	4851990	0	151	3	1	1
chr5	4852242	4852257	0	110	44	1	1
chr5	4852281	4852294	1	100	53	2	1
chr5	4857614	4857627	1	136	17	2	1
chr5	4857958	4857987	1	148	5	2	1
chr5	4859809	4859820	0	144	10	1	1
chr5	4859885	4859896	0	148	6	1	1
chr5	4864966	4864977	0	154	0	1	1
chr5	4865983	4865994	0	146	8	1	1
chr5	4866399	4866440	3	47	104	6	3
chr5	4866653	4866696	4	17	133	5	2
chr5	4866723	4866746	1	34	119	2	1
chr5	4873285	4873296	0	150	4	1	1
chr5	4875913	4875930	0	124	30	1	1
chr5	4880382	4880393	0	150	4	1	1
chr5	4883733	4883747	0	136	18	1	1
chr5	4883840	4883853	0	138	16	1	1
chr5	4883955	4883974	0	149	5	1	1
chr5	4887526	4887550	0	139	15	1	1
chr5	4889156	4889189	7	60	87	5	2
chr5	4896695	4896706	0	151	3	1	1
chr5	4897881	4897905	0	134	20	1	1
chr5	4900201	4900215	0	147	7	1	1
chr5	4900335	4900346	0	146	8	1	1
chr5	4900843	4900866	0	148	6	1	1
chr5	4905252	4905266	1	150	3	2	1
chr5	4905500	4905515	0	135	19	1	1
chr5	4905714	4905737	5	102	47	4	1
chr5	4909518	4909569	3	4	147	5	2
chr5	4916140	4916175	6	45	103	6	2
chr5	4920442	4920469	10	88	56	5	2
chr5	4922054	4922101	6	9	139	6	1
chr5	4924229	4924272	12	33	109	8	3
chr5	4924629	4924653	0	148	6	1	1
chr5	4925772	4925789	3	128	23	3	2
chr5	4925796	4925807	0	146	8	1	1
chr5	4926966	4926977	0	145	9	1	1
chr5	4927862	4927873	0	151	3	1	1
chr5	4928554	4928585	6	52	96	3	1
chr5	4928600	4928623	0	97	57	1	1
chr5	4930656	4930681	1	93	60	2	1
chr5	4935533	4935548	0	124	30	1	1
chr5	4937583	4937594	0	113	41	1	1
chr5	4944546	4944557	0	151	3	1	1
chr5	4945582	4945625	1	143	10	4	3
chr5	4948920	4948931	0	148	6	1	1
chr5	4957629	4957670	17	90	47	4	2
chr5	4957837	4957908	0	0	154	0	0
chr5	4962956	4962973	0	147	7	1	1
chr5	4963062	4963085	5	112	37	4	1
chr5	4963354	4963365	0	148	6	1	1
chr5	4963550	4963561	0	151	3	1	1
chr5	4963638	4963655	0	60	94	1	1
chr5	4966897	4966912	0	91	63	1	1
chr5	4969367	4969430	5	28	121	6	2
chr5	4970408	4970427	0	152	2	1	1
chr5	4972347	4972362	0	151	3	1	1
chr5	4975007	4975018	0	127	27	1	1
chr5	4975229	4975243	0	142	12	1	1
chr5	4976175	4976246	34	1	119	7	1
chr5	4979062	4979093	0	0	154	0	0
chr5	4980639	4980650	0	131	23	1	1
chr5	4982980	4982995	0	151	3	1	1
chr5	4984501	4984512	0	152	2	1	1
chr5	4988113	4988124	0	150	4	1	1
chr5	4988549	4988560	0	152	2	1	1
chr5	4990675	4990688	2	136	16	4	2
chr5	4992057	4992068	0	153	1	1	1
chr5	4993887	4993906	0	10	144	2	2
chr5	4999077	4999122	6	31	117	7	2
chr5	4999705	4999716	0	150	4	1	1
chr5	5000918	5000929	0	134	20	1	1
chr5	5001141	5001160	43	78	33	4	2
chr5	5005095	5005109	0	151	3	1	1
chr5	5005135	5005180	3	37	114	4	2
chr5	5007617	5007631	0	149	5	1	1
chr5	5009425	5009436	0	128	26	1	1
chr5	5016980	5016991	0	152	2	1	1
chr5	5017177	5017188	0	148	6	1	1
chr5	5018680	5018703	2	149	3	3	2
chr5	5018971	5019010	24	29	101	8	2
chr5	5031761	5031775	0	143	11	1	1
chr5	5033766	5033795	10	76	68	8	2
chr5	5035327	5035374	38	16	100	7	2
chr5	5044713	5044724	0	140	14	1	1
chr5	5045236	5045285	14	7	133	5	2
chr5	5045860	5045871	0	154	0	1	1
chr5	5046026	5046065	8	47	99	5	2
chr5	5046355	5046366	1	150	3	2	1
chr5	5048475	5048486	0	131	23	1	1
chr5	5050233	5050244	0	40	114	1	1
chr5	5050313	5050328	0	56	98	1	1
chr5	5053617	5053628	0	150	4	1	1
chr5	5057557	5057608	1	7	146	2	1
chr5	5058055	5058070	1	143	10	2	1
chr5	5059456	5059467	0	138	16	1	1
chr5	5072216	5072230	2	117	35	3	2
chr5	5076797	5076808	0	122	32	1	1
chr5	5080878	5080901	2	149	3	3	2
chr5	5083408	5083431	1	72	81	3	2
chr5	5083929	5083950	8	61	85	5	1
chr5	5084726	5084737	0	154	0	1	1
chr5	5086050	5086089	2	22	130	2	1
chr5	5086115	5086130	0	112	42	1	1
chr5	5086548	5086559	0	129	25	1	1
chr5	5089203	5089230	90	61	3	2	1
chr5	5089241	5089256	2	152	0	3	2
chr5	5091113	5091124	0	137	17	1	1
chr5	5091145	5091164	0	150	4	1	1
chr5	5093691	5093702	0	108	46	1	1
chr5	5096203	5096266	0	0	154	0	0
chr5	5112348	5112359	0	103	51	1	1
chr5	5113430	5113443	0	61	93	1	1
chr5	5113554	5113568	0	62	92	1	1
chr5	5115819	5115858	12	58	84	4	1
chr5	5122620	5122663	7	73	74	7	3
chr5	5125372	5125383	0	148	6	1	1
chr5	5128215	5128226	0	138	16	1	1
chr5	5130548	5130559	0	151	3	1	1
chr5	5131428	5131457	1	59	94	2	1
chr5	5137360	5137455	1	0	153	1	0
chr5	5139675	5139690	1	147	6	2	1
chr5	5141550	5141591	11	30	113	6	2
chr5	5145626	5145637	0	59	95	1	1
chr5	5147865	5147928	0	0	154	0	0
chr5	5148145	5148168	11	54	89	3	1
chr5	5148169	5148184	2	61	91	4	2
chr5	5148275	5148331	2	65	87	3	2
chr5	5151229	5151243	0	153	1	1	1
chr5	5152701	5152712	0	152	2	1	1
chr5	5153350	5153377	11	68	75	3	1
chr5	5154305	5154356	1	0	153	1	0
chr5	5155094	5155105	0	147	7	1	1
chr5	5158539	5158556	0	62	92	1	1
chr5	5159610	5159641	8	78	68	5	2
chr5	5162052	5162063	0	147	7	1	1
chr5	5162120	5162147	2	141	11	3	2
chr5	5165251	5165262	0	139	15	1	1
chr5	5168922	5168933	0	58	96	1	1
chr5	5172757	5172802	18	22	114	8	3
chr5	5172807	5172818	0	150	4	1	1
chr5	5174384	5174401	0	153	1	1	1
chr5	5175224	5175238	0	144	10	1	1
chr5	5175715	5175726	0	47	107	1	1
chr5	5180397	5180452	1	2	151	2	1
chr5	5182963	5182978	1	145	8	2	1
chr5	5185450	5185467	0	136	18	1	1
chr5	5186373	5186422	0	1	153	1	1
chr5	5186428	5186451	0	8	146	2	2
chr5	5188466	5188493	2	8	144	2	1
chr5	5188506	5188520	0	144	10	1	1
chr5	5194729	5194740	0	151	3	1	1
chr5	5196546	5196557	0	143	11	1	1
chr5	5197724	5197765	6	36	112	7	2
chr5	5200658	5200669	0	142	12	1	1
chr5	5203721	5203732	0	142	12	1	1
chr5	5204409	5204440	7	94	53	6	2
chr5	5208373	5208388	2	139	13	3	2
chr5	5208996	5209016	1	93	60	2	1
chr5	5210358	5210373	0	146	8	1	1
chr5	5210994	5211039	9	14	131	6	2
chr5	5212001	5212028	4	117	33	6	2
chr5	5213143	5213162	5	118	31	4	2
chr5	5215776	5215796	1	142	11	2	1
chr5	5216038	5216061	0	140	14	1	1
chr5	5216384	5216398	0	153	1	1	1
chr5	5225028	5225039	0	148	6	1	1
chr5	5225510	5225521	0	125	29	1	1
chr5	5230194	5230211	10	23	121	6	2
chr5	5231911	5231922	0	147	7	1	1
chr5	5232866	5232883	2	132	20	3	2
chr5	5238607	5238646	2	138	14	3	2
chr5	5239465	5239504	0	33	121	2	2
chr5	5241941	5241956	0	122	32	1	1
chr5	5244963	5244974	0	150	4	1	1
chr5	5246341	5246364	0	62	92	1	1
chr5	5249552	5249565	1	145	8	2	1
chr5	5249568	5249582	0	143	11	1	1
chr5	5251813	5251851	81	53	20	5	1
chr5	5253231	5253286	2	42	110	3	2
chr5	5256201	5256215	2	148	4	3	2
chr5	5258505	5258516	0	153	1	1	1
chr5	5259754	5259765	0	150	4	1	1
chr5	5266524	5266543	2	148	4	3	2
chr5	5267927	5267971	2	148	4	3	2
chr5	5269580	5269591	0	153	1	1	1
chr5	5270167	5270178	0	150	4	1	1
chr5	5275732	5275745	1	146	7	2	1
chr5	5289012	5289023	0	128	26	1	1
chr5	5289881	5289892	0	127	27	1	1
chr5	5290772	5290811	3	3	148	3	1
chr5	5293775	5293786	0	153	1	1	1
chr5	5295329	5295376	55	47	52	4	3
chr5	5297989	5298002	59	39	56	5	2
chr5	5300111	5300122	0	154	0	1	1
chr5	5301187	5301198	0	149	5	1	1
chr5	5301622	5301636	0	143	11	1	1
chr5	5304776	5304795	8	87	59	5	2
chr5	5309520	5309565	8	22	124	8	3
chr5	5311048	5311079	14	54	86	8	2
chr5	5311624	5311851	0	0	154	0	0
chr5	5312149	5312163	0	149	5	1	1
chr5	5319873	5319896	4	117	33	5	2
chr5	5331908	5331919	0	151	3	1	1
chr5	5336996	5337007	1	63	90	2	1
chr5	5337018	5337031	3	129	22	5	2
chr5	5337602	5337613	0	151	3	1	1
chr5	5338241	5338262	3	125	26	4	2
chr5	5338452	5338491	4	142	8	5	2
chr5	5339807	5339851	0	142	12	1	1
chr5	5339916	5339933	0	65	89	1	1
chr5	5340850	5340864	0	143	11	1	1
chr5	5341004	5341018	0	146	8	1	1
chr5	5346521	5346532	0	150	4	1	1
chr5	5352813	5352824	0	72	82	1	1
chr5	5355571	5355622	13	0	141	6	0
chr5	5355622	5355641	50	43	61	3	2
chr5	5356331	5356348	0	147	7	1	1
chr5	5360913	5360984	0	15	139	2	2
chr5	5361029	5361040	0	96	58	1	1
chr5	5364399	5364410	0	142	12	1	1
chr5	5365480	5365505	8	90	56	5	2
chr5	5366540	5366563	0	137	17	1	1
chr5	5368847	5368861	0	110	44	1	1
chr5	5369341	5369352	0	150	4	1	1
chr5	5369520	5369563	4	31	119	5	1
chr5	5370711	5370754	5	87	62	5	2
chr5	5371962	5371981	0	145	9	1	1
chr5	5372644	5372657	39	5	110	6	2
chr5	5377384	5377395	0	147	7	1	1
chr5	5378900	5378932	8	65	81	6	2
chr5	5379045	5379056	0	133	21	1	1
chr5	5379334	5379353	0	144	10	1	1
chr5	5380166	5380185	0	135	19	1	1
chr5	5383073	5383114	18	33	103	5	1
chr5	5384259	5384270	0	60	94	1	1
chr5	5386967	5386978	0	154	0	1	1
chr5	5387814	5387825	72	72	10	3	2
chr5	5388543	5388557	3	117	34	3	2
chr5	5390012	5390023	0	154	0	1	1
chr5	5391296	5391347	9	1	144	6	1
chr5	5393287	5393312	17	51	86	7	2
chr5	5394894	5394909	0	121	33	1	1
chr5	5398241	5398261	0	148	6	1	1
chr5	5398288	5398335	0	61	93	1	1
chr5	5400088	5400102	0	45	109	1	1
chr5	5401954	5401965	0	153	1	1	1
chr5	5403012	5403023	0	153	1	1	1
chr5	5403174	5403185	0	153	1	1	1
chr5	5409504	5409515	0	40	114	1	1
chr5	5411391	5411450	37	38	79	8	2
chr5	5412785	5412800	0	128	26	1	1
chr5	5415139	5415180	4	15	135	5	2
chr5	5416256	5416267	0	152	2	1	1
chr5	5416380	5416403	0	144	10	1	1
chr5	5418290	5418301	0	147	7	1	1
chr5	5418906	5418919	0	139	15	1	1
chr5	5420810	5420823	2	130	22	2	1
chr5	5424535	5424566	0	29	125	2	2
chr5	5428958	5428969	0	145	9	1	1
chr5	5432767	5432778	0	52	102	1	1
chr5	5434975	5435010	2	129	23	3	2
chr5	5436083	5436098	0	147	7	1	1
chr5	5436268	5436279	0	134	20	1	1
chr5	5438390	5438401	0	130	24	1	1
chr5	5441330	5441369	5	28	121	3	1
chr5	5441894	5441931	6	18	130	7	2
chr5	5442094	5442137	30	13	111	7	1
chr5	5442137	5442162	29	50	75	3	1
chr5	5444285	5444320	3	25	126	4	1
chr5	5445864	5445915	2	101	51	5	3
chr5	5448663	5448674	0	149	5	1	1
chr5	5451734	5451745	0	135	19	1	1
chr5	5460052	5460066	0	151	3	1	1
chr5	5467004	5467017	0	150	4	1	1
chr5	5467070	5467081	0	152	2	1	1
chr5	5473764	5473775	0	103	51	1	1
chr5	5474923	5474954	8	81	65	4	1
chr5	5478749	5478760	0	144	10	1	1
chr5	5479270	5479281	0	148	6	1	1
chr5	5480306	5480337	8	111	35	4	1
chr5	5487200	5487214	0	9	145	1	1
chr5	5488982	5488996	0	6	148	1	1
chr5	5489664	5489683	0	6	148	1	1
chr5	5489909	5489920	0	65	89	1	1
chr5	5489925	5489939	0	78	76	1	1
chr5	5490572	5490586	1	153	0	2	1
chr5	5490590	5490607	3	150	1	3	1
chr5	5490766	5490786	1	153	0	2	1
chr5	5490800	5490814	2	149	3	2	1
chr5	5490960	5490998	0	85	69	1	1
chr5	5491030	5491044	1	84	69	2	1
chr5	5493208	5493219	68	73	13	3	1
chr5	5494105	5494128	0	143	11	1	1
chr5	5496114	5496161	5	5	144	6	2
chr5	5496162	5496173	2	40	112	3	1
chr5	5498065	5498088	4	121	29	2	1
chr5	5500186	5500197	0	145	9	1	1
chr5	5501919	5501930	0	127	27	1	1
chr5	5502463	5502492	1	107	46	2	1
chr5	5502496	5502523	1	113	40	3	2
chr5	5502580	5502591	0	117	37	1	1
chr5	5508684	5508695	49	60	45	2	1
chr5	5508702	5508749	2	11	141	4	2
chr5	5509211	5509222	0	149	5	1	1
chr5	5513510	5513521	1	65	88	2	1
chr5	5514513	5514533	0	67	87	1	1
chr5	5518232	5518281	3	5	146	3	1
chr5	5518277	5518311	0	140	14	1	1
chr5	5518533	5518548	0	106	48	1	1
chr5	5534954	5534993	1	133	20	3	2
chr5	5541292	5541303	0	139	15	1	1
chr5	5541468	5541482	0	135	19	1	1
chr5	5547515	5547526	0	151	3	1	1
chr5	5550296	5550307	0	151	3	1	1
chr5	5553720	5553731	0	134	20	1	1
chr5	5553987	5553998	0	154	0	1	1
chr5	5554232	5554257	4	106	44	3	1
chr5	5554949	5554968	0	145	9	1	1
chr5	5555509	5555523	0	153	1	1	1
chr5	5559195	5559206	0	148	6	1	1
chr5	5560656	5560667	0	151	3	1	1
chr5	5561832	5561846	0	149	5	1	1
chr5	5562899	5562910	0	141	13	1	1
chr5	5565243	5565257	0	149	5	1	1
chr5	5566473	5566487	1	148	5	2	1
chr5	5567234	5567278	8	81	65	7	4
chr5	5570212	5570247	8	54	92	3	1
chr5	5571727	5571774	14	12	128	6	2
chr5	5577476	5577487	0	142	12	1	1
chr5	5578875	5578886	0	151	3	1	1
chr5	5585262	5585273	0	137	17	1	1
chr5	5586831	5586842	0	147	7	1	1
chr5	5587758	5587775	1	66	87	2	1
chr5	5592413	5592458	3	14	137	3	1
chr5	5594056	5594073	0	134	20	1	1
chr5	5611147	5611162	0	145	9	1	1
chr5	5611168	5611187	0	147	7	1	1
chr5	5614213	5614246	0	2	152	2	2
chr5	5618894	5618908	0	143	11	1	1
chr5	5623930	5623974	3	135	16	3	2
chr5	5626531	5626542	0	145	9	1	1
chr5	5626575	5626586	0	144	10	1	1
chr5	5639702	5639721	0	145	9	1	1
chr5	5641584	5641595	0	152	2	1	1
chr5	5652170	5652181	0	154	0	1	1
chr5	5652345	5652356	0	151	3	1	1
chr5	5652761	5652776	1	148	5	2	1
chr5	5656540	5656551	0	143	11	1	1
chr5	5661608	5661619	0	148	6	1	1
chr5	5661620	5661635	0	146	8	1	1
chr5	5664535	5664546	0	0	154	0	0
chr5	5669988	5670007	6	57	91	3	1
chr5	5670729	5670776	12	17	125	4	1
chr5	5671259	5671294	2	131	21	2	1
chr5	5671318	5671333	0	64	90	1	1
chr5	5675155	5675169	1	152	1	2	1
chr5	5679342	5679353	0	146	8	1	1
chr5	5683061	5683072	1	149	4	2	1
chr5	5683937	5683951	0	136	18	1	1
chr5	5684828	5684871	20	9	125	10	1
chr5	5684872	5684899	62	38	54	4	1
chr5	5685668	5685683	0	135	19	1	1
chr5	5687421	5687435	0	152	2	1	1
chr5	5692305	5692344	7	47	100	5	1
chr5	5692859	5692876	0	153	1	1	1
chr5	5693285	5693304	0	153	1	1	1
chr5	5699964	5699987	1	145	8	2	1
chr5	5700331	5700402	0	0	154	0	0
chr5	5700407	5700420	3	123	28	3	1
chr5	5701622	5701633	0	56	98	1	1
chr5	5704514	5704525	0	154	0	1	1
chr5	5704566	5704611	5	50	99	5	2
chr5	5706222	5706233	0	154	0	1	1
chr5	5706920	5706979	0	2	152	1	1
chr5	5707587	5707601	0	71	83	1	1
chr5	5709376	5709387	0	134	20	1	1
chr5	5709564	5709581	0	120	34	1	1
chr5	5709668	5709687	0	146	8	1	1
chr5	5709863	5709874	0	147	7	1	1
chr5	5709892	5709907	0	145	9	1	1
chr5	5711045	5711069	0	143	11	1	1
chr5	5711402	5711425	0	150	4	1	1
chr5	5712350	5712403	0	0	154	0	0
chr5	5712406	5712427	1	68	85	2	1
chr5	5712488	5712508	0	152	2	1	1
chr5	5713310	5713321	0	143	11	1	1
chr5	5717517	5717532	0	141	13	1	1
chr5	5719568	5719621	16	4	134	6	1
chr5	5721823	5721834	0	139	15	1	1
chr5	5723196	5723207	0	142	12	1	1
chr5	5723967	5723982	0	127	27	1	1
chr5	5725440	5725451	0	154	0	1	1
chr5	5726338	5726373	7	68	79	6	3
chr5	5727425	5727436	0	129	25	1	1
chr5	5730730	5730741	0	148	6	1	1
chr5	5731552	5731566	0	144	10	1	1
chr5	5734400	5734431	1	142	11	2	1
chr5	5737402	5737417	1	122	31	2	1
chr5	5741729	5741740	1	115	38	2	1
chr5	5741982	5741999	0	142	12	1	1
chr5	5744794	5744805	1	59	94	2	1
chr5	5745269	5745280	0	146	8	1	1
chr5	5747453	5747472	0	131	23	1	1
chr5	5750408	5750423	0	152	2	1	1
chr5	5750421	5750432	0	152	2	1	1
chr5	5751018	5751047	3	89	62	3	1
chr5	5752033	5752072	4	121	29	3	1
chr5	5755535	5755546	0	135	19	1	1
chr5	5756724	5756735	0	152	2	1	1
chr5	5763173	5763184	0	149	5	1	1
chr5	5764703	5764714	0	146	8	1	1
chr5	5767465	5767482	4	96	54	2	1
chr5	5774443	5774486	5	91	58	4	3
chr5	5775601	5775612	0	140	14	1	1
chr5	5780295	5780334	4	120	30	6	3
chr5	5783799	5783818	1	117	36	2	1
chr5	5783828	5783867	8	37	109	6	2
chr5	5792319	5792357	6	88	60	5	3
chr5	5799177	5799197	1	151	2	2	1
chr5	5799989	5800000	0	61	93	1	1
chr5	5810252	5810263	0	85	69	1	1
chr5	5811561	5811660	2	0	152	2	0
chr5	5811786	5811841	1	14	139	5	4
chr5	5813320	5813331	0	152	2	1	1
chr5	5815697	5815711	0	135	19	1	1
chr5	5815938	5816005	0	0	154	0	0
chr5	5816913	5816924	0	113	41	1	1
chr5	5820077	5820088	0	153	1	1	1
chr5	5820917	5820928	0	141	13	1	1
chr5	5825431	5825448	0	126	28	1	1
chr5	5825704	5825718	0	112	42	1	1
chr5	5827886	5827897	0	143	11	1	1
chr5	5828227	5828264	6	57	91	3	1
chr5	5830404	5830451	8	34	112	6	2
chr5	5835895	5835906	0	141	13	1	1
chr5	5835968	5836027	8	112	34	6	4
chr5	5840073	5840092	0	154	0	1	1
chr5	5841578	5841595	0	114	40	1	1
chr5	5843904	5843923	1	151	2	2	1
chr5	5845514	5845525	0	104	50	1	1
chr5	5850865	5850904	0	115	39	1	1
chr5	5851354	5851415	0	0	154	0	0
chr5	5857334	5857353	87	63	4	3	1
chr5	5858865	5858878	1	108	45	2	1
chr5	5859164	5859227	10	19	125	6	2
chr5	5859231	5859242	55	48	51	6	1
chr5	5859247	5859294	1	42	111	3	2
chr5	5859621	5859665	2	118	34	5	3
chr5	5864062	5864073	0	150	4	1	1
chr5	5865147	5865158	0	153	1	1	1
chr5	5865743	5865762	0	100	54	1	1
chr5	5865823	5865878	5	17	132	7	3
chr5	5867324	5867335	0	153	1	1	1
chr5	5868246	5868263	1	135	18	2	1
chr5	5868574	5868619	6	74	74	6	2
chr5	5869226	5869241	0	143	11	1	1
chr5	5869883	5869920	9	44	101	8	2
chr5	5870178	5870189	0	153	1	1	1
chr5	5873134	5873145	0	7	147	1	1
chr5	5873166	5873217	0	0	154	0	0
chr5	5874648	5874659	0	154	0	1	1
chr5	5889193	5889222	7	60	87	7	2
chr5	5898250	5898261	1	137	16	2	1
chr5	5898338	5898355	0	59	95	1	1
chr5	5898718	5898753	72	65	17	3	2
chr5	5899204	5899218	0	151	3	1	1
chr5	5900101	5900120	0	151	3	1	1
chr5	5900413	5900436	3	107	44	4	2
chr5	5904233	5904244	0	152	2	1	1
chr5	5916845	5916856	0	140	14	1	1
chr5	5918340	5918363	0	58	96	1	1
chr5	5920254	5920287	9	57	88	6	2
chr5	5920416	5920427	0	149	5	1	1
chr5	5920588	5920605	0	148	6	1	1
chr5	5922060	5922071	0	149	5	1	1
chr5	5927161	5927190	1	149	4	2	1
chr5	5934342	5934353	0	149	5	1	1
chr5	5934353	5934362	0	153	1	1	1
chr5	5939886	5939897	0	154	0	1	1
chr5	5945827	5945846	0	153	1	1	1
chr5	5945975	5945994	0	148	6	1	1
chr5	5946456	5946530	3	60	91	5	3
chr5	5955221	5955236	11	98	45	2	1
chr5	5955280	5955291	3	123	28	2	1
chr5	5957165	5957180	1	145	8	2	1
chr5	5958951	5958962	0	148	6	1	1
chr5	5963549	5963576	0	146	8	1	1
chr5	5964986	5965027	0	0	154	0	0
chr5	5965523	5965537	0	146	8	1	1
chr5	5967714	5967733	0	153	1	1	1
chr5	5968047	5968062	0	140	14	1	1
chr5	5969039	5969062	0	142	12	1	1
chr5	5971264	5971285	2	106	46	3	1
chr5	5973603	5973626	0	151	3	1	1
chr5	5974278	5974297	0	147	7	1	1
chr5	5977140	5977151	0	147	7	1	1
chr5	5980242	5980299	8	1	145	6	1
chr5	5980300	5980317	1	75	78	2	1
chr5	5986015	5986026	0	129	25	1	1
chr5	5988675	5988686	0	152	2	1	1
chr5	5989678	5989693	2	138	14	2	1
chr5	5991997	5992038	7	45	102	3	1
chr5	5997250	5997267	0	120	34	1	1
chr5	5997945	5997988	8	25	121	7	2
chr5	5999975	5999990	0	148	6	2	2
chr5	6010800	6010811	0	149	5	1	1
chr5	6016274	6016317	0	142	12	2	2
chr5	6017665	6017676	0	153	1	1	1
chr5	6020270	6020301	4	23	127	4	1
chr5	6021556	6021601	25	7	122	12	1
chr5	6021601	6021638	9	60	85	5	1
chr5	6021885	6021953	9	11	134	11	3
chr5	6023606	6023617	0	145	9	1	1
chr5	6027046	6027117	8	84	62	7	4
chr5	6030141	6030152	0	147	7	1	1
chr5	6031592	6031661	0	0	154	0	0
chr5	6043163	6043174	0	137	17	1	1
chr5	6044203	6044214	0	144	10	1	1
chr5	6049169	6049180	0	140	14	1	1
chr5	6050755	6050766	0	101	53	1	1
chr5	6050874	6050888	0	141	13	1	1
chr5	6053624	6053673	1	139	14	3	2
chr5	6054756	6054845	10	2	142	9	2
chr5	6057419	6057433	0	146	8	1	1
chr5	6057470	6057481	0	140	14	1	1
chr5	6058966	6059001	6	53	95	4	1
chr5	6062924	6062935	0	129	25	1	1
chr5	6063122	6063151	1	135	18	2	1
chr5	6063956	6063967	0	142	12	1	1
chr5	6066339	6066350	0	136	18	1	1
chr5	6066561	6066593	0	1	153	1	1
chr5	6068605	6068616	0	101	53	1	1
chr5	6078580	6078591	1	150	3	2	1
chr5	6084756	6084767	0	148	6	1	1
chr5	6091335	6091346	0	105	49	1	1
chr5	6096977	6096992	0	126	28	1	1
chr5	6097070	6097123	19	4	131	8	1
chr5	6102264	6102275	0	133	21	1	1
chr5	6105127	6105148	0	111	43	1	1
chr5	6106209	6106220	0	148	6	1	1
chr5	6106252	6106299	7	6	141	6	2
chr5	6106300	6106319	6	99	49	3	1
chr5	6106851	6106862	0	128	26	1	1
chr5	6109128	6109151	0	114	40	1	1
chr5	6109201	6109212	0	146	8	1	1
chr5	6109831	6109842	0	131	23	1	1
chr5	6111589	6111600	0	154	0	1	1
chr5	6111714	6111725	0	154	0	1	1
chr5	6113401	6113412	0	153	1	1	1
chr5	6117181	6117192	0	152	2	1	1
chr5	6118599	6118628	0	150	4	1	1
chr5	6130759	6130772	1	122	31	2	1
chr5	6131603	6131616	1	141	12	2	1
chr5	6137146	6137197	14	4	136	8	1
chr5	6146733	6146744	0	141	13	1	1
chr5	6148072	6148083	0	150	4	1	1
chr5	6154287	6154298	0	143	11	1	1
chr5	6154344	6154365	44	53	57	4	2
chr5	6154365	6154382	18	47	89	4	2
chr5	6160898	6160909	0	147	7	1	1
chr5	6165790	6165803	1	145	8	2	1
chr5	6170732	6170791	7	96	51	5	3
chr5	6173449	6173460	0	148	6	1	1
chr5	6180050	6180061	0	145	9	1	1
chr5	6180404	6180415	0	144	10	1	1
chr5	6182187	6182202	0	154	0	1	1
chr5	6183561	6183572	0	140	14	1	1
chr5	6191570	6191617	11	34	109	7	2
chr5	6193797	6193830	8	55	91	7	2
chr5	6197308	6197335	0	97	57	1	1
chr5	6199429	6199440	0	154	0	1	1
chr5	6200002	6200016	0	134	20	1	1
chr5	6204702	6204713	0	144	10	1	1
chr5	6204715	6204730	1	138	15	2	1
chr5	6210076	6210087	0	134	20	1	1
chr5	6219969	6220023	28	20	106	3	1
chr5	6221532	6221561	6	89	59	5	2
chr5	6233042	6233053	0	45	109	1	1
chr5	6233121	6233132	0	65	89	1	1
chr5	6235691	6235706	0	150	4	1	1
chr5	6238075	6238090	22	14	118	5	1
chr5	6238824	6238873	0	0	154	0	0
chr5	6246755	6246766	0	151	3	1	1
chr5	6251989	6252010	28	5	121	4	1
chr5	6256090	6256125	1	117	36	3	2
chr5	6256520	6256531	3	84	67	3	2
chr5	6256544	6256564	1	106	47	2	1
chr5	6256564	6256627	1	0	153	1	0
chr5	6257786	6257800	1	152	1	2	1
chr5	6267619	6267634	0	147	7	1	1
chr5	6268471	6268482	0	153	1	1	1
chr5	6269958	6269977	1	131	22	2	1
chr5	6270708	6270719	0	154	0	1	1
chr5	6276957	6277008	8	82	64	7	3
chr5	6277323	6277352	3	84	67	3	1
chr5	6278512	6278523	0	153	1	1	1
chr5	6281594	6281605	0	150	4	1	1
chr5	6283688	6283699	0	149	5	1	1
chr5	6286462	6286525	4	1	149	5	1
chr5	6286526	6286569	9	39	106	4	1
chr5	6287822	6287865	54	7	93	12	2
chr5	6287873	6287884	1	146	7	2	1
chr5	6290124	6290141	4	36	114	5	2
chr5	6290329	6290366	4	34	116	6	2
chr5	6295340	6295351	0	125	29	1	1
chr5	6300904	6300927	0	135	19	1	1
chr5	6302253	6302264	0	132	22	1	1
chr5	6303951	6303966	1	130	23	2	1
chr5	6305232	6305251	0	152	2	1	1
chr5	6307085	6307148	0	0	154	0	0
chr5	6308278	6308341	0	0	154	0	0
chr5	6318531	6318545	0	133	21	1	1
chr5	6318551	6318565	0	136	18	1	1
chr5	6320339	6320350	0	149	5	1	1
chr5	6336302	6336321	1	114	39	2	1
chr5	6337037	6337066	3	89	62	3	1
chr5	6341044	6341058	0	150	4	1	1
chr5	6345940	6345951	0	147	7	1	1
chr5	6351189	6351230	1	0	153	1	0
chr5	6351230	6351253	0	0	154	0	0
chr5	6352515	6352548	10	83	61	4	2
chr5	6354246	6354261	0	152	2	1	1
chr5	6357143	6357154	0	138	16	1	1
chr5	6357353	6357396	8	42	104	3	1
chr5	6361931	6361942	0	132	22	1	1
chr5	6363510	6363537	12	108	34	2	1
chr5	6364407	6364421	0	143	11	1	1
chr5	6367308	6367337	1	117	36	3	2
chr5	6370315	6370332	26	62	66	4	1
chr5	6370869	6370916	5	44	105	6	2
chr5	6372218	6372229	0	150	4	1	1
chr5	6378637	6378648	0	153	1	1	1
chr5	6380741	6380752	0	154	0	1	1
chr5	6381814	6381825	3	147	4	3	1
chr5	6381883	6381894	0	144	10	1	1
chr5	6389774	6389809	0	2	152	1	1
chr5	6392477	6392532	6	82	66	6	4
chr5	6392908	6392919	0	153	1	1	1
chr5	6394028	6394039	0	145	9	1	1
chr5	6396528	6396539	0	70	84	1	1
chr5	6404434	6404477	17	20	117	6	2
chr5	6406913	6406926	0	143	11	1	1
chr5	6407513	6407524	0	153	1	1	1
chr5	6408315	6408364	0	136	18	1	1
chr5	6411410	6411421	0	134	20	1	1
chr5	6412026	6412045	0	153	1	1	1
chr5	6412227	6412238	0	149	5	1	1
chr5	6413807	6413822	0	151	3	1	1
chr5	6414742	6414753	0	128	26	1	1
chr5	6422692	6422711	0	152	2	1	1
chr5	6424719	6424730	0	152	2	1	1
chr5	6435779	6435798	0	150	4	1	1
chr5	6439026	6439040	0	153	1	1	1
chr5	6439801	6439815	0	123	31	1	1
chr5	6440808	6440819	0	154	0	1	1
chr5	6443145	6443156	0	148	6	1	1
chr5	6443172	6443186	0	149	5	1	1
chr5	6443193	6443204	0	148	6	1	1
chr5	6444268	6444291	1	135	18	2	1
chr5	6444604	6444615	0	151	3	1	1
chr5	6446548	6446569	1	107	46	2	1
chr5	6446570	6446583	2	107	45	2	1
chr5	6446670	6446709	2	86	66	3	1
chr5	6447541	6447552	0	153	1	1	1
chr5	6449872	6449886	0	141	13	1	1
chr5	6450511	6450522	0	154	0	1	1
chr5	6453194	6453221	2	122	30	3	2
chr5	6458420	6458435	0	153	1	1	1
chr5	6460558	6460569	0	147	7	1	1
chr5	6473621	6473660	2	103	49	3	2
chr5	6477221	6477264	6	44	104	4	1
chr5	6480351	6480422	18	25	111	6	1
chr5	6481628	6481653	0	93	61	1	1
chr5	6497094	6497133	8	77	69	5	2
chr5	6499497	6499514	1	142	11	2	1
chr5	6499620	6499664	0	153	1	1	1
chr5	6500078	6500089	0	112	42	1	1
chr5	6500549	6500560	0	154	0	1	1
chr5	6501356	6501373	0	74	80	1	1
chr5	6505313	6505328	0	129	25	1	1
chr5	6509498	6509535	6	71	77	6	3
chr5	6512624	6512635	0	63	91	1	1
chr5	6519158	6519169	0	144	10	1	1
chr5	6519639	6519650	0	142	12	1	1
chr5	6521948	6521959	0	154	0	1	1
chr5	6525411	6525422	0	127	27	1	1
chr5	6530631	6530644	1	113	40	2	1
chr5	6531579	6531638	1	75	78	2	1
chr5	6531700	6531711	83	37	34	4	1
chr5	6531715	6531730	1	91	62	3	2
chr5	6531730	6531753	5	129	20	4	2
chr5	6531807	6531824	59	77	18	4	2
chr5	6531825	6531836	88	64	2	2	1
chr5	6537346	6537365	79	67	8	2	1
chr5	6537947	6537966	0	27	127	1	1
chr5	6538073	6538084	0	116	38	1	1
chr5	6538295	6538306	0	147	7	1	1
chr5	6542067	6542092	6	43	105	5	2
chr5	6543841	6543852	0	149	5	1	1
chr5	6546453	6546496	11	86	57	6	2
chr5	6547312	6547327	1	126	27	2	1
chr5	6547544	6547558	1	125	28	2	1
chr5	6550793	6550808	1	68	85	3	2
chr5	6551190	6551201	0	145	9	1	1
chr5	6552863	6552874	0	143	11	1	1
chr5	6553695	6553706	0	147	7	1	1
chr5	6556195	6556238	6	22	126	6	2
chr5	6568979	6569006	6	37	111	5	2
chr5	6574279	6574290	0	152	2	1	1
chr5	6575513	6575558	0	0	154	0	0
chr5	6576735	6576752	0	148	6	1	1
chr5	6579378	6579401	4	110	40	5	2
chr5	6579904	6579915	0	134	20	1	1
chr5	6584894	6584913	2	120	32	4	2
chr5	6591878	6591889	1	63	90	2	1
chr5	6595973	6595987	0	153	1	1	1
chr5	6596190	6596229	10	58	86	6	3
chr5	6596745	6596756	0	154	0	1	1
chr5	6599667	6599678	0	154	0	1	1
chr5	6600300	6600319	0	143	11	1	1
chr5	6601517	6601531	0	147	7	1	1
chr5	6602073	6602090	0	148	6	1	1
chr5	6602360	6602371	54	73	27	2	1
chr5	6603347	6603358	0	66	88	1	1
chr5	6608896	6608907	2	11	141	2	1
chr5	6609238	6609285	31	32	91	15	1
chr5	6626094	6626105	0	60	94	1	1
chr5	6627109	6627120	0	147	7	1	1
chr5	6627906	6627929	0	152	2	1	1
chr5	6635108	6635129	5	115	34	5	2
chr5	6635668	6635679	0	153	1	1	1
chr5	6636849	6636898	1	18	135	2	1
chr5	6637972	6637989	8	44	102	5	2
chr5	6638267	6638310	6	43	105	5	2
chr5	6638771	6638786	2	62	90	3	1
chr5	6641117	6641130	3	122	29	3	2
chr5	6642430	6642441	0	114	40	1	1
chr5	6642589	6642616	3	141	10	4	2
chr5	6643332	6643351	0	135	19	1	1
chr5	6650819	6650830	0	145	9	1	1
chr5	6653793	6653830	11	69	74	7	2
chr5	6655054	6655081	13	57	84	7	2
chr5	6657207	6657224	0	63	91	1	1
chr5	6660116	6660130	2	145	7	3	2
chr5	6666277	6666288	0	144	10	1	1
chr5	6666482	6666493	0	148	6	1	1
chr5	6667075	6667086	0	149	5	1	1
chr5	6667650	6667665	0	119	35	1	1
chr5	6667667	6667698	3	38	113	4	1
chr5	6668385	6668436	46	48	60	6	2
chr5	6668439	6668470	14	37	103	4	1
chr5	6668501	6668516	1	55	98	2	1
chr5	6668521	6668545	2	96	56	3	2
chr5	6671106	6671145	4	95	55	7	3
chr5	6671298	6671312	0	110	44	1	1
chr5	6672777	6672791	0	148	6	1	1
chr5	6673877	6673891	0	147	7	1	1
chr5	6675220	6675243	2	145	7	3	2
chr5	6676261	6676272	0	153	1	1	1
chr5	6676987	6676998	0	153	1	1	1
chr5	6677648	6677669	13	57	84	7	2
chr5	6694473	6694484	0	149	5	1	1
chr5	6699866	6699893	36	94	24	4	2
chr5	6701032	6701043	0	135	19	1	1
chr5	6702765	6702810	0	0	154	0	0
chr5	6703472	6703491	0	143	11	1	1
chr5	6704902	6704913	0	46	108	1	1
chr5	6711933	6711947	0	51	103	1	1
chr5	6718026	6718037	0	139	15	1	1
chr5	6727006	6727017	0	115	39	1	1
chr5	6731665	6731679	0	149	5	1	1
chr5	6732325	6732340	0	148	6	1	1
chr5	6736107	6736118	0	31	123	1	1
chr5	6742600	6742643	1	3	150	2	1
chr5	6747229	6747252	0	56	98	1	1
chr5	6748029	6748053	0	58	96	1	1
chr5	6751659	6751706	9	3	142	6	1
chr5	6753430	6753465	1	6	147	2	1
chr5	6755531	6755545	0	138	16	1	1
chr5	6762659	6762682	0	101	53	1	1
chr5	6781236	6781253	0	49	105	1	1
chr5	6782043	6782090	3	144	7	5	3
chr5	6782404	6782421	0	154	0	1	1
chr5	6782588	6782599	0	142	12	1	1
chr5	6784642	6784653	0	145	9	1	1
chr5	6784706	6784717	0	142	12	1	1
chr5	6793926	6793937	0	153	1	1	1
chr5	6799253	6799264	0	152	2	1	1
chr5	6799394	6799413	0	154	0	1	1
chr5	6799580	6799629	6	52	96	5	1
chr5	6810916	6810925	0	7	147	1	1
chr5	6817534	6817577	2	107	45	3	2
chr5	6818893	6818907	0	148	6	1	1
chr5	6819572	6819583	0	144	10	1	1
chr5	6820995	6821038	18	12	124	4	2
chr5	6823023	6823034	0	151	3	1	1
chr5	6823093	6823138	9	24	121	6	2
chr5	6824199	6824214	0	144	10	1	1
chr5	6824510	6824533	0	144	10	1	1
chr5	6824558	6824569	0	149	5	1	1
chr5	6825193	6825220	0	138	16	1	1
chr5	6826438	6826449	0	137	17	1	1
chr5	6827534	6827561	8	69	77	4	1
chr5	6828384	6828395	0	150	4	1	1
chr5	6828421	6828432	0	153	1	1	1
chr5	6831642	6831653	0	134	20	1	1
chr5	6833666	6833713	14	18	122	6	2
chr5	6835549	6835568	0	150	4	1	1
chr5	6839300	6839313	1	91	62	2	1
chr5	6839644	6839655	0	141	13	1	1
chr5	6851871	6851882	1	134	19	2	1
chr5	6856438	6856452	0	145	9	1	1
chr5	6857119	6857133	0	153	1	1	1
chr5	6857592	6857603	0	154	0	1	1
chr5	6858461	6858472	0	136	18	1	1
chr5	6867569	6867620	2	4	148	3	1
chr5	6870762	6870807	4	21	129	5	2
chr5	6875689	6875700	0	57	97	1	1
chr5	6876074	6876111	14	55	85	6	1
chr5	6878323	6878354	9	75	70	4	1
chr5	6878552	6878571	3	1	150	4	1
chr5	6878572	6878617	0	0	154	0	0
chr5	6880866	6880877	0	149	5	1	1
chr5	6884875	6884886	0	151	3	1	1
chr5	6885113	6885148	1	54	99	2	1
chr5	6885682	6885693	0	152	2	1	1
chr5	6886855	6886866	0	123	31	1	1
chr5	6889328	6889359	1	136	17	2	1
chr5	6894255	6894316	3	1	150	2	1
chr5	6894317	6894358	11	27	116	7	2
chr5	6896613	6896624	0	140	14	1	1
chr5	6898339	6898350	0	143	11	1	1
chr5	6900090	6900105	0	152	2	1	1
chr5	6914855	6914866	0	140	14	1	1
chr5	6931936	6931947	0	140	14	1	1
chr5	6934867	6934881	0	148	6	1	1
chr5	6936014	6936025	1	95	58	2	1
chr5	6940781	6940820	5	30	119	6	2
chr5	6942529	6942540	0	145	9	1	1
chr5	6942577	6942604	0	138	16	1	1
chr5	6945573	6945587	0	143	11	1	1
chr5	6947108	6947151	4	96	54	5	2
chr5	6959302	6959316	0	107	47	1	1
chr5	6960600	6960624	2	146	6	3	2
chr5	6961345	6961390	8	25	121	7	2
chr5	6962470	6962481	1	129	24	2	1
chr5	6962723	6962746	26	14	114	5	1
chr5	6962746	6962777	5	10	139	3	1
chr5	6971942	6971953	0	150	4	1	1
chr5	6976733	6976744	0	154	0	1	1
chr5	6979383	6979394	0	117	37	1	1
chr5	6980414	6980435	2	2	150	2	1
chr5	6982235	6982252	0	106	48	1	1
chr5	6985307	6985318	0	127	27	1	1
chr5	6986106	6986141	5	26	123	3	1
chr5	6986142	6986161	2	54	98	2	1
chr5	6991036	6991047	0	154	0	1	1
chr5	6996662	6996676	0	117	37	1	1
chr5	6998391	6998402	0	98	56	1	1
chr5	6998461	6998500	5	136	13	5	2
chr5	7001320	7001331	0	139	15	1	1
chr5	7003674	7003709	5	105	44	5	3
chr5	7006857	7006890	0	0	154	0	0
chr5	7010312	7010331	2	151	1	3	2
chr5	7012040	7012051	0	133	21	1	1
chr5	7013184	7013195	0	142	12	1	1
chr5	7015351	7015362	0	131	23	1	1
chr5	7019114	7019135	11	29	114	5	2
chr5	7019136	7019167	1	1	152	2	1
chr5	7020217	7020228	0	34	120	1	1
chr5	7020238	7020249	0	45	109	1	1
chr5	7020262	7020276	0	66	88	1	1
chr5	7021143	7021158	0	151	3	1	1
chr5	7024793	7024808	0	153	1	1	1
chr5	7026557	7026568	0	113	41	1	1
chr5	7027864	7027875	0	143	11	1	1
chr5	7027982	7027993	0	144	10	1	1
chr5	7030144	7030185	19	26	109	8	2
chr5	7032319	7032342	2	110	42	3	2
chr5	7037185	7037234	5	4	145	6	2
chr5	7040592	7040621	10	82	62	5	2
chr5	7041865	7041876	0	127	27	1	1
chr5	7044289	7044312	0	135	19	1	1
chr5	7044941	7044955	0	154	0	1	1
chr5	7047259	7047270	0	148	6	1	1
chr5	7052804	7052818	0	146	8	1	1
chr5	7052817	7052828	0	146	8	1	1
chr5	7053839	7053964	0	0	154	0	0
chr5	7054112	7054123	0	81	73	1	1
chr5	7063577	7063622	4	10	140	3	1
chr5	7070845	7070871	2	145	7	3	2
chr5	7073417	7073428	0	12	142	1	1
chr5	7073877	7073888	0	148	6	1	1
chr5	7079853	7079864	0	148	6	1	1
chr5	7081352	7081363	0	131	23	1	1
chr5	7081429	7081461	4	92	58	5	2
chr5	7081819	7081833	0	154	0	1	1
chr5	7084578	7084593	0	50	104	1	1
chr5	7091964	7091975	0	7	147	1	1
chr5	7092275	7092310	3	119	32	5	2
chr5	7107438	7107449	0	150	4	1	1
chr5	7107999	7108010	0	150	4	1	1
chr5	7108246	7108257	0	148	6	1	1
chr5	7110970	7110989	28	1	125	8	1
chr5	7110989	7111038	1	0	153	1	0
chr5	7111125	7111136	0	119	35	1	1
chr5	7112373	7112384	0	76	78	1	1
chr5	7112904	7112915	0	144	10	1	1
chr5	7117654	7117665	0	153	1	1	1
chr5	7118324	7118335	0	152	2	1	1
chr5	7120741	7120782	14	18	122	9	2
chr5	7121975	7121986	0	139	15	1	1
chr5	7122113	7122127	0	129	25	1	1
chr5	7122931	7122942	0	152	2	1	1
chr5	7128015	7128029	0	151	3	1	1
chr5	7129233	7129262	6	95	53	6	2
chr5	7130202	7130213	0	92	62	1	1
chr5	7130528	7130539	0	125	29	1	1
chr5	7130770	7130781	0	113	41	1	1
chr5	7140972	7141055	0	0	154	0	0
chr5	7141077	7141091	0	69	85	1	1
chr5	7143725	7143736	0	147	7	1	1
chr5	7144672	7144683	0	115	39	1	1
chr5	7145286	7145297	0	147	7	1	1
chr5	7155122	7155133	0	106	48	1	1
chr5	7155481	7155524	4	36	114	5	2
chr5	7158780	7158831	0	0	154	0	0
chr5	7159441	7159468	2	137	15	3	2
chr5	7166641	7166656	1	123	30	3	2
chr5	7166843	7166854	0	147	7	1	1
chr5	7167405	7167416	0	144	10	1	1
chr5	7167591	7167614	0	151	3	1	1
chr5	7170001	7170012	0	154	0	1	1
chr5	7170247	7170260	3	145	6	4	2
chr5	7171359	7171386	0	145	9	1	1
chr5	7171421	7171435	0	147	7	1	1
chr5	7172723	7172762	62	32	60	7	1
chr5	7172762	7172813	32	9	113	8	2
chr5	7175819	7175830	0	145	9	1	1
chr5	7183445	7183456	0	152	2	1	1
chr5	7185706	7185720	0	140	14	1	1
chr5	7186416	7186427	0	32	122	1	1
chr5	7189048	7189059	0	154	0	1	1
chr5	7191861	7191872	0	148	6	1	1
chr5	7191875	7191889	0	149	5	1	1
chr5	7196928	7196941	16	35	103	7	2
chr5	7198584	7198598	0	123	31	1	1
chr5	7199419	7199432	4	129	21	3	1
chr5	7199528	7199539	0	138	16	1	1
chr5	7200287	7200298	0	86	68	1	1
chr5	7207561	7207572	0	153	1	1	1
chr5	7210290	7210333	29	11	114	7	2
chr5	7211008	7211037	0	1	153	1	1
chr5	7213544	7213555	0	147	7	1	1
chr5	7213569	7213589	0	151	3	1	1
chr5	7214497	7214538	13	34	107	7	2
chr5	7214549	7214560	0	149	5	1	1
chr5	7215533	7215582	2	2	150	3	1
chr5	7218204	7218223	4	131	19	4	2
chr5	7224247	7224261	2	141	11	3	2
chr5	7227325	7227336	0	134	20	1	1
chr5	7227422	7227453	3	66	85	3	1
chr5	7227863	7227878	2	99	53	3	1
chr5	7227994	7228021	3	120	31	4	2
chr5	7228964	7228999	14	119	21	4	2
chr5	7231184	7231229	5	15	134	6	2
chr5	7231634	7231645	0	134	20	1	1
chr5	7234227	7234262	1	13	140	3	2
chr5	7234617	7234628	0	16	138	1	1
chr5	7234708	7234727	0	42	112	1	1
chr5	7237158	7237172	0	134	20	1	1
chr5	7237198	7237213	8	30	116	4	1
chr5	7237213	7237238	11	32	111	6	1
chr5	7238409	7238440	7	26	121	5	1
chr5	7239225	7239250	11	94	49	7	2
chr5	7240093	7240104	0	153	1	1	1
chr5	7244413	7244424	0	109	45	1	1
chr5	7244558	7244571	0	90	64	1	1
chr5	7246789	7246820	3	143	8	4	2
chr5	7251558	7251569	0	134	20	1	1
chr5	7251794	7251805	0	138	16	1	1
chr5	7254339	7254368	2	128	24	5	3
chr5	7257917	7257928	0	107	47	1	1
chr5	7257930	7257941	0	97	57	1	1
chr5	7257954	7258048	0	0	154	0	0
chr5	7275391	7275454	3	126	25	6	4
chr5	7282831	7282842	0	85	69	1	1
chr5	7282858	7282879	3	63	88	3	1
chr5	7283059	7283090	1	122	31	2	1
chr5	7283196	7283207	0	92	62	1	1
chr5	7289898	7289917	0	129	25	1	1
chr5	7290645	7290656	0	152	2	1	1
chr5	7291207	7291221	1	144	9	2	1
chr5	7291241	7291252	0	148	6	1	1
chr5	7291519	7291553	1	141	12	2	1
chr5	7294202	7294213	0	154	0	1	1
chr5	7294260	7294274	0	154	0	1	1
chr5	7295719	7295738	1	141	12	2	1
chr5	7296350	7296369	1	147	6	2	1
chr5	7299528	7299539	0	150	4	1	1
chr5	7300347	7300358	0	147	7	1	1
chr5	7300494	7300529	5	109	40	6	4
chr5	7300775	7300798	0	154	0	1	1
chr5	7302457	7302471	0	128	26	1	1
chr5	7304707	7304722	0	142	12	1	1
chr5	7308051	7308062	0	145	9	1	1
chr5	7311530	7311541	0	145	9	1	1
chr5	7316148	7316159	0	127	27	1	1
chr5	7318524	7318537	0	1	153	1	1
chr5	7318631	7318666	0	0	154	0	0
chr5	7321938	7321952	0	147	7	1	1
chr5	7324803	7324814	0	154	0	1	1
chr5	7325081	7325100	1	113	40	2	1
chr5	7327927	7327948	5	31	118	3	1
chr5	7327948	7327981	17	57	80	3	1
chr5	7329003	7329014	0	150	4	1	1
chr5	7329250	7329287	9	36	109	4	1
chr5	7331466	7331485	0	153	1	1	1
chr5	7333042	7333111	0	0	154	0	0
chr5	7334906	7334959	4	92	58	5	2
chr5	7336457	7336500	11	61	82	3	1
chr5	7339104	7339115	0	142	12	1	1
chr5	7340173	7340218	0	0	154	0	0
chr5	7341192	7341203	0	143	11	1	1
chr5	7341275	7341290	0	143	11	1	1
chr5	7343479	7343490	0	131	23	1	1
chr5	7344583	7344594	0	147	7	1	1
chr5	7347113	7347128	0	148	6	1	1
chr5	7347236	7347277	6	35	113	3	1
chr5	7351003	7351014	0	139	15	1	1
chr5	7352538	7352549	0	143	11	1	1
chr5	7354908	7354931	4	116	34	4	1
chr5	7356028	7356091	0	0	154	0	0
chr5	7357682	7357729	4	112	38	4	2
chr5	7360821	7360832	0	153	1	1	1
chr5	7365791	7365832	6	47	101	4	1
chr5	7367311	7367322	0	124	30	1	1
chr5	7368423	7368470	3	0	151	2	0
chr5	7368493	7368508	0	81	73	1	1
chr5	7369531	7369546	0	142	12	1	1
chr5	7369571	7369585	0	149	5	1	1
chr5	7371807	7371821	0	141	13	1	1
chr5	7372947	7372961	1	148	5	2	1
chr5	7373187	7373201	2	138	14	3	1
chr5	7374251	7374292	7	25	122	5	1
chr5	7377017	7377096	6	4	144	2	1
chr5	7379735	7379746	0	122	32	1	1
chr5	7382062	7382109	10	5	139	4	1
chr5	7383247	7383258	1	69	84	2	1
chr5	7387405	7387416	0	144	10	1	1
chr5	7392742	7392753	0	142	12	1	1
chr5	7408393	7408422	4	83	67	3	1
chr5	7425211	7425224	0	153	1	1	1
chr5	7426228	7426239	1	136	17	2	1
chr5	7426250	7426261	1	132	21	2	1
chr5	7426277	7426288	1	147	6	2	1
chr5	7428036	7428047	0	143	11	1	1
chr5	7432743	7432757	0	151	3	1	1
chr5	7439277	7439288	0	148	6	1	1
chr5	7439834	7439845	0	150	4	1	1
chr5	7441747	7441758	0	130	24	1	1
chr5	7444172	7444191	1	127	26	2	1
chr5	7448065	7448076	0	154	0	1	1
chr5	7448416	7448439	0	128	26	1	1
chr5	7449091	7449105	0	150	4	1	1
chr5	7482014	7482029	0	153	1	1	1
chr5	7486150	7486176	0	137	17	1	1
chr5	7495743	7495758	59	40	55	6	2
chr5	7496317	7496328	0	152	2	1	1
chr5	7497291	7497310	0	146	8	1	1
chr5	7498918	7498929	0	47	107	1	1
chr5	7509768	7509783	0	146	8	1	1
chr5	7539885	7539896	0	133	21	1	1
chr5	7542716	7542739	6	103	45	2	1
chr5	7548537	7548554	0	150	4	1	1
chr5	7564996	7565041	10	34	110	4	1
chr5	7567163	7567222	9	0	145	4	0
chr5	7567861	7567872	0	154	0	1	1
chr5	7578204	7578255	6	121	27	5	3
chr5	7578261	7578278	1	122	31	2	1
chr5	7579579	7579590	0	151	3	1	1
chr5	7580206	7580245	8	40	106	3	1
chr5	7580875	7580886	0	142	12	1	1
chr5	7581809	7581823	0	147	7	1	1
chr5	7584959	7585006	2	1	151	2	1
chr5	7585043	7585087	3	21	130	2	1
chr5	7595621	7595664	9	23	122	6	1
chr5	7595852	7595901	47	17	90	4	2
chr5	7603794	7603825	1	148	5	2	1
chr5	7607979	7608002	0	141	13	1	1
chr5	7608014	7608049	11	51	92	6	1
chr5	7610232	7610243	0	118	36	1	1
chr5	7615463	7615474	0	75	79	1	1
chr5	7622054	7622065	0	149	5	1	1
chr5	7622717	7622728	0	116	38	1	1
chr5	7626007	7626021	0	150	4	1	1
chr5	7627694	7627705	0	145	9	1	1
chr5	7633025	7633052	0	152	2	1	1
chr5	7633429	7633440	0	147	7	1	1
chr5	7633805	7633844	5	38	111	3	1
chr5	7636983	7636994	0	153	1	1	1
chr5	7637773	7637804	0	1	153	1	1
chr5	7638233	7638244	0	136	18	1	1
chr5	7640048	7640065	0	126	28	1	1
chr5	7646276	7646287	0	151	3	1	1
chr5	7650668	7650717	4	19	131	3	1
chr5	7651021	7651035	0	147	7	1	1
chr5	7654858	7654869	0	34	120	1	1
chr5	7659348	7659359	0	136	18	1	1
chr5	7659382	7659419	11	49	94	5	1
chr5	7661869	7661883	0	133	21	1	1
chr5	7662370	7662384	0	143	11	1	1
chr5	7664639	7664740	1	0	153	1	0
chr5	7664835	7664924	7	2	145	4	1
chr5	7666919	7666930	0	150	4	1	1
chr5	7673141	7673152	0	97	57	1	1
chr5	7674139	7674150	0	111	43	1	1
chr5	7675451	7675462	0	83	71	1	1
chr5	7689914	7689933	0	152	2	1	1
chr5	7691622	7691633	0	150	4	1	1
chr5	7694319	7694367	2	146	6	3	1
chr5	7694896	7694923	0	128	26	1	1
chr5	7695023	7695054	11	73	70	4	1
chr5	7704328	7704375	3	16	135	3	1
chr5	7706455	7706466	0	147	7	1	1
chr5	7708139	7708192	2	3	149	3	1
chr5	7714212	7714245	8	81	65	3	1
chr5	7714256	7714267	0	143	11	1	1
chr5	7714413	7714444	2	134	18	4	2
chr5	7714535	7714566	39	73	42	5	1
chr5	7717315	7717326	0	146	8	1	1
chr5	7717528	7717555	2	131	21	2	1
chr5	7718834	7718851	0	146	8	1	1
chr5	7721082	7721105	0	127	27	1	1
chr5	7722302	7722313	2	129	23	3	1
chr5	7724659	7724670	0	140	14	1	1
chr5	7724746	7724760	0	133	21	1	1
chr5	7727860	7727871	0	151	3	1	1
chr5	7729145	7729165	0	154	0	1	1
chr5	7737557	7737571	0	115	39	1	1
chr5	7740033	7740122	2	1	151	2	1
chr5	7740635	7740646	0	153	1	1	1
chr5	7740754	7740768	0	144	10	1	1
chr5	7741033	7741044	0	117	37	1	1
chr5	7741810	7741821	0	146	8	1	1
chr5	7742990	7743045	0	0	154	0	0
chr5	7745738	7745749	1	130	23	2	1
chr5	7746373	7746384	0	135	19	1	1
chr5	7750605	7750616	0	126	28	1	1
chr5	7754723	7754770	1	100	53	3	2
chr5	7755891	7755926	1	132	21	3	2
chr5	7772822	7772833	0	96	58	1	1
chr5	7778224	7778265	0	0	154	0	0
chr5	7778265	7778276	0	54	100	1	1
chr5	7778388	7778413	3	99	52	4	1
chr5	7778638	7778651	0	131	23	1	1
chr5	7780385	7780448	11	60	83	5	3
chr5	7782852	7782863	0	135	19	1	1
chr5	7787025	7787036	0	99	55	1	1
chr5	7788169	7788184	0	132	22	1	1
chr5	7791660	7791701	0	11	143	1	1
chr5	7796011	7796022	0	154	0	1	1
chr5	7802544	7802567	2	146	6	3	1
chr5	7804570	7804581	0	136	18	1	1
chr5	7809127	7809141	0	133	21	1	1
chr5	7819769	7819818	0	5	149	1	1
chr5	7821978	7821989	0	136	18	1	1
chr5	7823831	7823842	0	132	22	1	1
chr5	7824179	7824268	12	4	138	5	1
chr5	7824380	7824391	1	150	3	2	1
chr5	7828415	7828438	2	122	30	3	1
chr5	7830457	7830476	0	148	6	1	1
chr5	7830587	7830598	0	152	2	1	1
chr5	7831531	7831620	8	3	143	9	2
chr5	7831664	7831678	0	20	134	1	1
chr5	7832771	7832782	0	141	13	1	1
chr5	7836949	7836960	0	138	16	1	1
chr5	7846106	7846117	0	119	35	1	1
chr5	7852386	7852405	1	11	142	2	1
chr5	7852406	7852421	2	72	80	2	1
chr5	7853898	7853917	0	153	1	1	1
chr5	7859473	7859484	1	143	10	2	1
chr5	7860151	7860202	3	101	50	5	3
chr5	7862071	7862082	1	122	31	2	1
chr5	7872187	7872202	0	153	1	1	1
chr5	7872811	7872822	0	94	60	1	1
chr5	7874608	7874641	23	1	130	7	1
chr5	7877157	7877172	0	119	35	1	1
chr5	7881620	7881675	6	39	109	5	1
chr5	7881730	7881765	5	96	53	4	1
chr5	7887270	7887281	0	150	4	1	1
chr5	7887290	7887301	0	149	5	1	1
chr5	7889503	7889554	8	110	36	5	2
chr5	7892631	7892682	12	8	134	5	1
chr5	7899571	7899582	81	45	28	3	1
chr5	7899581	7899628	6	103	45	6	3
chr5	7901016	7901047	6	65	83	7	2
chr5	7901125	7901144	0	152	2	1	1
chr5	7901414	7901425	0	152	2	1	1
chr5	7905479	7905552	0	0	154	0	0
chr5	7905695	7905728	7	58	89	3	1
chr5	7908524	7908557	11	63	80	3	1
chr5	7910482	7910493	0	119	35	1	1
chr5	7910550	7910569	0	109	45	1	1
chr5	7911503	7911522	0	113	41	1	1
chr5	7912489	7912500	0	134	20	1	1
chr5	7912683	7912732	4	8	142	4	1
chr5	7920302	7920331	7	55	92	3	1
chr5	7924335	7924346	0	143	11	1	1
chr5	7928605	7928628	1	122	31	2	1
chr5	7929962	7929976	0	152	2	1	1
chr5	7931992	7932006	0	112	42	1	1
chr5	7932852	7932863	6	82	66	4	1
chr5	7932864	7932917	6	0	148	5	0
chr5	7935919	7935930	0	142	12	1	1
chr5	7938157	7938168	0	145	9	1	1
chr5	7945006	7945017	0	148	6	1	1
chr5	7953224	7953238	0	28	126	1	1
chr5	7953238	7953252	0	33	121	1	1
chr5	7953494	7953517	3	114	37	3	1
chr5	7957879	7957908	0	147	7	1	1
chr5	7958015	7958032	0	149	5	1	1
chr5	7962379	7962390	0	152	2	1	1
chr5	7963871	7963908	8	56	90	4	1
chr5	7969396	7969411	0	135	19	1	1
chr5	7970739	7970750	0	153	1	1	1
chr5	7971711	7971764	122	11	21	4	1
chr5	7973782	7973809	2	100	52	3	1
chr5	7977966	7978015	6	14	134	5	1
chr5	7980275	7980290	0	153	1	1	1
chr5	7983351	7983418	0	0	154	0	0
chr5	7983791	7983814	1	142	11	2	1
chr5	7985580	7985595	0	136	18	1	1
chr5	7987921	7987944	4	96	54	3	1
chr5	7989834	7989848	0	149	5	1	1
chr5	7990674	7990697	0	117	37	1	1
chr5	7991957	7992016	0	0	154	0	0
chr5	7994225	7994236	0	140	14	1	1
chr5	7995085	7995096	0	139	15	1	1
chr5	7995750	7995761	0	154	0	1	1
chr5	7999579	7999610	0	130	24	1	1
chr5	8000470	8000487	1	122	31	2	1
chr5	8002007	8002018	1	153	0	2	1
chr5	8002121	8002164	11	44	99	5	1
chr5	8002165	8002204	2	128	24	2	1
chr5	8002726	8002765	2	144	8	3	1
chr5	8003186	8003235	4	16	134	3	1
chr5	8004243	8004254	0	151	3	1	1
chr5	8007656	8007667	0	95	59	1	1
[truncated: 73,941 more rows]
