# Supplementary material for: A novel quantitative trait locus implicates Msh3 in the propensity for genome-wide short tandem repeat expansions in mice
Source: Genome Res. 2023 May;33(5):689–702. doi: 10.1101/gr.277576.122 (PMC10317118; doi:10.1101/gr.277576.122)
Supplement: Supplemental Material [file supp_gr.277576.122_Supplemental_code.zip › BXD-STR-Mutator-Manuscript-main/Ashbrook_Manuscript/data/by_loc_str/chr6.tsv]

chrom	pos	end	het	hom	nocall	n_unq_gt_w_het	n_unq_gt_wo_het
chr6	3051138	3051149	0	129	25	1	1
chr6	3052202	3052213	0	124	30	1	1
chr6	3057141	3057206	0	0	154	0	0
chr6	3057260	3057271	1	3	150	2	1
chr6	3057465	3057480	0	114	40	1	1
chr6	3058547	3058558	0	133	21	1	1
chr6	3059274	3059285	2	25	127	2	1
chr6	3062006	3062017	0	139	15	1	1
chr6	3062505	3062516	0	56	98	1	1
chr6	3063606	3063641	1	3	150	3	2
chr6	3069646	3069665	0	25	129	1	1
chr6	3069709	3069744	0	0	154	0	0
chr6	3073656	3073695	18	39	97	8	2
chr6	3079349	3079360	0	123	31	1	1
chr6	3080607	3080658	34	69	51	7	2
chr6	3081344	3081363	0	123	31	1	1
chr6	3081610	3081653	1	66	87	4	3
chr6	3081715	3081726	0	73	81	1	1
chr6	3087026	3087037	0	127	27	1	1
chr6	3100688	3100699	0	93	61	1	1
chr6	3103501	3103524	8	133	13	3	2
chr6	3106195	3106206	0	151	3	1	1
chr6	3109171	3109191	2	123	29	3	1
chr6	3113722	3113771	8	78	68	4	2
chr6	3115403	3115446	25	22	107	5	2
chr6	3120565	3120576	0	154	0	1	1
chr6	3124212	3124226	0	149	5	1	1
chr6	3125093	3125108	0	115	39	1	1
chr6	3125121	3125132	0	142	12	1	1
chr6	3142270	3142313	7	8	139	5	1
chr6	3146395	3146466	2	2	150	3	1
chr6	3147186	3147201	96	2	56	6	1
chr6	3152639	3152650	0	154	0	1	1
chr6	3153922	3153935	3	59	92	3	2
chr6	3155483	3155518	16	39	99	3	2
chr6	3156007	3156018	0	142	12	1	1
chr6	3156026	3156041	98	23	33	2	1
chr6	3164780	3164799	0	137	17	1	1
chr6	3167092	3167103	0	151	3	1	1
chr6	3168485	3168496	0	137	17	1	1
chr6	3171688	3171699	0	154	0	1	1
chr6	3174680	3174691	0	153	1	1	1
chr6	3175017	3175036	1	119	34	2	1
chr6	3175352	3175391	20	10	124	8	1
chr6	3175652	3175669	0	152	2	1	1
chr6	3177164	3177175	0	142	12	1	1
chr6	3177805	3177820	0	154	0	1	1
chr6	3180667	3180681	0	154	0	1	1
chr6	3183560	3183571	154	0	0	1	0
chr6	3190533	3190577	0	83	71	1	1
chr6	3192305	3192356	80	0	74	7	0
chr6	3196753	3196764	0	154	0	1	1
chr6	3202077	3202088	0	123	31	1	1
chr6	3213965	3214000	6	132	16	3	2
chr6	3214775	3214786	0	151	3	1	1
chr6	3215941	3215955	0	125	29	1	1
chr6	3219447	3219464	0	120	34	1	1
chr6	3220301	3220324	6	131	17	3	2
chr6	3221169	3221198	12	83	59	6	2
chr6	3221262	3221273	0	154	0	1	1
chr6	3223899	3223934	0	6	148	1	1
chr6	3231566	3231577	0	100	54	1	1
chr6	3231691	3231762	2	9	143	5	3
chr6	3232292	3232335	8	111	35	5	3
chr6	3232695	3232706	0	120	34	1	1
chr6	3232712	3232727	0	118	36	1	1
chr6	3233310	3233365	11	68	75	9	3
chr6	3247090	3247101	0	148	6	1	1
chr6	3248984	3248995	0	151	3	1	1
chr6	3248995	3249014	0	150	4	1	1
chr6	3257653	3257664	0	145	9	1	1
chr6	3258190	3258243	4	8	142	6	2
chr6	3258716	3258727	0	102	52	1	1
chr6	3260086	3260125	2	58	94	4	2
chr6	3260348	3260362	100	20	34	6	1
chr6	3260545	3260556	0	125	29	1	1
chr6	3263326	3263337	0	153	1	1	1
chr6	3267089	3267132	5	114	35	4	2
chr6	3269374	3269397	16	104	34	10	2
chr6	3270521	3270536	0	145	9	1	1
chr6	3271978	3271989	0	60	94	1	1
chr6	3274147	3274158	0	127	27	1	1
chr6	3286349	3286360	0	73	81	1	1
chr6	3296058	3296109	0	0	154	0	0
chr6	3298746	3298783	12	47	95	7	2
chr6	3304258	3304269	0	150	4	1	1
chr6	3308842	3308873	13	72	69	7	2
chr6	3309608	3309619	0	147	7	1	1
chr6	3310504	3310523	0	145	9	1	1
chr6	3310814	3310828	0	148	6	1	1
chr6	3319532	3319543	0	149	5	1	1
chr6	3323638	3323677	3	54	97	3	1
chr6	3324267	3324294	0	143	11	1	1
chr6	3328451	3328470	0	0	154	0	0
chr6	3328502	3328523	1	20	133	2	1
chr6	3329361	3329374	0	154	0	1	1
chr6	3329611	3329622	0	153	1	1	1
chr6	3331032	3331046	0	117	37	1	1
chr6	3343177	3343198	58	52	44	7	2
chr6	3343593	3343604	0	149	5	1	1
chr6	3343607	3343618	0	144	10	1	1
chr6	3344498	3344513	7	135	12	3	2
chr6	3346973	3346984	0	132	22	1	1
chr6	3353334	3353345	0	148	6	1	1
chr6	3357643	3357664	18	36	100	7	2
chr6	3363267	3363284	8	140	6	4	2
chr6	3369227	3369238	0	154	0	1	1
chr6	3370629	3370648	0	152	2	1	1
chr6	3378176	3378187	0	152	2	1	1
chr6	3382492	3382503	0	121	33	1	1
chr6	3383043	3383062	8	134	12	3	2
chr6	3387115	3387130	0	154	0	1	1
chr6	3387440	3387473	15	76	63	5	2
chr6	3387861	3387872	19	79	56	2	1
chr6	3394111	3394140	15	18	121	4	1
chr6	3394141	3394156	4	45	105	4	1
chr6	3395328	3395365	5	15	134	4	1
chr6	3400383	3400394	0	128	26	1	1
chr6	3407926	3407941	19	14	121	5	1
chr6	3408026	3408071	4	5	145	3	1
chr6	3408107	3408128	6	10	138	3	1
chr6	3408169	3408180	1	51	102	2	1
chr6	3409016	3409037	1	20	133	2	1
chr6	3410410	3410421	0	144	10	1	1
chr6	3420647	3420666	6	109	39	3	2
chr6	3423462	3423489	5	87	62	3	2
chr6	3426519	3426539	6	135	13	3	2
chr6	3427171	3427186	0	148	6	1	1
chr6	3427637	3427652	0	151	3	1	1
chr6	3427976	3428007	11	38	105	5	2
chr6	3428395	3428406	66	75	13	2	1
chr6	3436515	3436526	0	149	5	1	1
chr6	3441426	3441480	7	113	34	5	3
chr6	3445995	3446056	0	0	154	0	0
chr6	3447190	3447201	0	139	15	1	1
chr6	3447331	3447357	2	151	1	2	1
chr6	3449229	3449240	0	154	0	1	1
chr6	3452563	3452577	0	151	3	1	1
chr6	3455830	3455889	1	20	133	2	1
chr6	3456418	3456453	5	81	68	3	1
chr6	3457317	3457328	0	116	38	1	1
chr6	3458875	3458886	0	134	20	1	1
chr6	3461099	3461126	6	97	51	3	2
chr6	3463915	3463926	0	132	22	1	1
chr6	3468357	3468392	13	45	96	7	2
chr6	3469947	3469985	8	86	60	5	3
chr6	3471552	3471593	12	13	129	4	1
chr6	3473177	3473210	24	69	61	9	2
chr6	3473925	3473936	0	109	45	1	1
chr6	3474594	3474605	0	151	3	1	1
chr6	3476770	3476817	6	9	139	6	2
chr6	3476833	3476844	0	126	28	1	1
chr6	3478340	3478351	0	151	3	1	1
chr6	3489681	3489722	0	145	9	1	1
chr6	3493248	3493277	7	50	97	7	1
chr6	3497466	3497477	0	152	2	1	1
chr6	3497490	3497505	0	152	2	1	1
chr6	3497527	3497538	0	153	1	1	1
chr6	3497636	3497650	0	154	0	1	1
chr6	3509304	3509318	0	60	94	1	1
chr6	3510533	3510544	0	153	1	1	1
chr6	3511455	3511466	0	149	5	1	1
chr6	3513145	3513168	1	148	5	2	1
chr6	3514403	3514417	0	150	4	1	1
chr6	3514418	3514441	0	154	0	1	1
chr6	3514442	3514453	0	154	0	1	1
chr6	3517874	3517885	0	144	10	1	1
chr6	3518754	3518765	0	154	0	1	1
chr6	3519653	3519664	0	153	1	1	1
chr6	3520869	3520892	1	125	28	2	1
chr6	3523370	3523381	0	147	7	1	1
chr6	3524240	3524251	0	144	10	1	1
chr6	3526832	3526843	2	113	39	3	1
chr6	3526860	3526885	9	18	127	4	1
chr6	3526904	3526923	1	38	115	2	1
chr6	3526935	3526999	6	7	141	7	3
chr6	3527022	3527041	0	17	137	1	1
chr6	3528891	3528932	12	31	111	4	1
chr6	3531495	3531524	0	149	5	1	1
chr6	3538547	3538558	0	150	4	1	1
chr6	3553182	3553193	0	152	2	1	1
chr6	3555651	3555670	0	131	23	1	1
chr6	3556931	3556981	1	3	150	2	1
chr6	3568607	3568618	0	154	0	1	1
chr6	3571365	3571376	0	150	4	1	1
chr6	3574124	3574138	0	135	19	1	1
chr6	3575399	3575413	0	153	1	1	1
chr6	3579140	3579151	0	110	44	1	1
chr6	3587875	3587889	0	152	2	1	1
chr6	3588340	3588355	0	148	6	1	1
chr6	3589271	3589282	0	154	0	1	1
chr6	3593684	3593695	0	139	15	1	1
chr6	3595956	3595971	3	54	97	3	1
chr6	3596156	3596167	0	140	14	1	1
chr6	3599376	3599419	24	28	102	7	2
chr6	3601337	3601361	0	146	8	1	1
chr6	3609967	3609986	0	141	13	1	1
chr6	3610528	3610551	1	128	25	2	1
chr6	3620164	3620248	1	1	152	2	1
chr6	3621318	3621352	0	115	39	1	1
chr6	3622062	3622079	6	61	87	6	1
chr6	3624198	3624209	0	131	23	1	1
chr6	3625508	3625519	0	151	3	1	1
chr6	3626515	3626526	0	141	13	1	1
chr6	3629559	3629588	11	19	124	5	1
chr6	3629600	3629611	2	72	80	3	1
chr6	3629654	3629691	13	58	83	6	2
chr6	3631587	3631600	3	139	12	3	1
chr6	3632692	3632731	1	148	5	2	1
chr6	3632736	3632759	3	124	27	3	1
chr6	3636926	3636945	0	138	16	1	1
chr6	3638860	3638875	0	122	32	1	1
chr6	3649803	3649814	0	138	16	1	1
chr6	3660260	3660271	0	153	1	1	1
chr6	3661910	3661934	0	147	7	1	1
chr6	3661978	3661989	0	150	4	1	1
chr6	3666035	3666070	7	139	8	3	2
chr6	3666192	3666212	0	145	9	1	1
chr6	3677738	3677749	0	142	12	1	1
chr6	3678875	3678902	7	81	66	3	1
chr6	3679409	3679424	41	97	16	2	1
chr6	3679562	3679573	0	148	6	1	1
chr6	3680318	3680333	0	153	1	1	1
chr6	3680603	3680636	7	73	74	4	1
chr6	3684985	3684999	0	148	6	1	1
chr6	3685673	3685684	0	154	0	1	1
chr6	3690686	3690697	0	151	3	1	1
chr6	3693006	3693017	2	67	85	2	1
chr6	3693077	3693088	0	105	49	1	1
chr6	3694860	3694871	0	141	13	1	1
chr6	3695815	3695826	0	149	5	1	1
chr6	3701991	3702005	0	148	6	1	1
chr6	3702190	3702204	0	151	3	1	1
chr6	3705329	3705380	11	110	33	8	5
chr6	3707212	3707223	0	147	7	1	1
chr6	3707817	3707828	0	148	6	1	1
chr6	3709594	3709605	0	154	0	1	1
chr6	3710371	3710382	0	151	3	1	1
chr6	3711316	3711330	0	150	4	1	1
chr6	3712820	3712831	0	153	1	1	1
chr6	3727336	3727350	0	133	21	1	1
chr6	3730889	3730900	0	145	9	1	1
chr6	3733862	3733876	0	153	1	1	1
chr6	3740893	3740924	5	75	74	4	1
chr6	3743188	3743202	0	142	12	1	1
chr6	3743859	3743873	0	153	1	1	1
chr6	3745123	3745164	20	16	118	7	2
chr6	3745171	3745198	5	69	80	4	1
chr6	3747038	3747049	0	134	20	1	1
chr6	3757478	3757492	0	154	0	1	1
chr6	3757533	3757578	12	44	98	6	2
chr6	3758415	3758436	2	132	20	2	1
chr6	3758718	3758735	0	154	0	1	1
chr6	3761808	3761819	0	151	3	1	1
chr6	3762294	3762309	0	142	12	1	1
chr6	3765045	3765074	0	154	0	1	1
chr6	3768844	3768878	4	112	38	4	3
chr6	3769763	3769778	0	1	153	1	1
chr6	3769826	3769861	16	99	39	5	2
chr6	3775205	3775216	0	154	0	1	1
chr6	3776418	3776432	0	141	13	1	1
chr6	3780130	3780147	0	153	1	1	1
chr6	3780918	3780932	0	152	2	1	1
chr6	3781375	3781389	0	149	5	1	1
chr6	3783974	3783991	0	149	5	1	1
chr6	3786145	3786162	0	135	19	1	1
chr6	3796200	3796211	0	154	0	1	1
chr6	3796297	3796312	0	149	5	1	1
chr6	3799163	3799216	4	7	143	4	1
chr6	3800310	3800321	0	150	4	1	1
chr6	3801383	3801394	0	146	8	1	1
chr6	3802261	3802308	6	135	13	3	2
chr6	3802417	3802476	2	119	33	2	1
chr6	3802515	3802530	0	150	4	1	1
chr6	3803637	3803648	0	146	8	1	1
chr6	3809481	3809498	0	150	4	1	1
chr6	3811300	3811319	0	136	18	1	1
chr6	3811323	3811334	1	138	15	2	1
chr6	3812992	3813015	0	124	30	1	1
chr6	3813882	3813917	14	109	31	5	2
chr6	3814821	3814832	0	37	117	1	1
chr6	3824659	3824702	0	1	153	1	1
chr6	3829818	3829837	0	144	10	1	1
chr6	3830261	3830272	0	153	1	1	1
chr6	3837486	3837505	0	150	4	1	1
chr6	3837618	3837689	0	0	154	0	0
chr6	3837747	3837762	0	137	17	1	1
chr6	3838238	3838293	0	0	154	0	0
chr6	3839939	3839950	0	152	2	1	1
chr6	3843684	3843695	0	151	3	1	1
chr6	3843717	3843734	0	151	3	1	1
chr6	3851400	3851423	0	130	24	1	1
chr6	3851852	3851872	0	90	64	1	1
chr6	3854964	3854975	0	142	12	1	1
chr6	3857788	3857799	66	73	15	2	1
chr6	3857816	3857855	45	52	57	5	1
chr6	3857855	3857898	15	33	106	4	1
chr6	3858066	3858077	0	143	11	1	1
chr6	3860250	3860293	11	32	111	5	2
chr6	3861949	3861960	0	145	9	1	1
chr6	3865332	3865343	0	150	4	1	1
chr6	3865350	3865405	14	23	117	3	1
chr6	3876833	3876844	0	142	12	1	1
chr6	3877355	3877374	0	142	12	1	1
chr6	3885526	3885537	0	138	16	1	1
chr6	3886331	3886342	0	126	28	1	1
chr6	3895918	3895932	0	143	11	1	1
chr6	3896091	3896130	6	145	3	3	2
chr6	3896194	3896205	31	35	88	4	2
chr6	3899135	3899170	8	56	90	4	1
chr6	3901583	3901646	0	0	154	0	0
chr6	3903771	3903782	0	153	1	1	1
chr6	3906463	3906474	0	151	3	1	1
chr6	3908127	3908210	3	0	151	2	0
chr6	3910276	3910287	0	152	2	1	1
chr6	3913506	3913526	0	147	7	1	1
chr6	3913669	3913712	5	117	32	4	3
chr6	3921200	3921244	5	114	35	4	1
chr6	3923775	3923786	0	152	2	1	1
chr6	3925303	3925314	60	71	23	4	2
chr6	3925325	3925360	6	140	8	3	2
chr6	3928201	3928244	0	0	154	0	0
chr6	3929552	3929631	2	10	142	3	1
chr6	3931288	3931299	0	138	16	1	1
chr6	3933139	3933150	0	135	19	1	1
chr6	3934420	3934446	2	126	26	2	1
chr6	3937927	3937938	0	134	20	1	1
chr6	3938817	3938828	0	150	4	1	1
chr6	3940717	3940730	0	18	136	1	1
chr6	3941569	3941580	0	144	10	1	1
chr6	3942732	3942743	0	128	26	1	1
chr6	3942773	3942784	0	119	35	1	1
chr6	3943193	3943204	1	132	21	2	1
chr6	3945189	3945203	0	141	13	1	1
chr6	3946179	3946194	0	153	1	1	1
chr6	3955762	3955779	0	140	14	1	1
chr6	3955890	3955905	0	154	0	1	1
chr6	3956651	3956678	5	141	8	4	3
chr6	3958200	3958249	7	11	136	7	2
chr6	3958452	3958465	0	136	18	1	1
chr6	3959190	3959201	0	145	9	1	1
chr6	3965154	3965167	66	70	18	3	1
chr6	3965183	3965218	27	90	37	5	2
chr6	3966284	3966295	0	137	17	1	1
chr6	3969194	3969205	0	140	14	1	1
chr6	3973306	3973317	0	153	1	1	1
chr6	3975274	3975307	14	72	68	8	3
chr6	3977489	3977500	0	146	8	1	1
chr6	3978681	3978728	4	36	114	5	2
chr6	3979211	3979222	0	154	0	1	1
chr6	3979398	3979417	0	150	4	1	1
chr6	3982150	3982187	9	51	94	4	1
chr6	3982808	3982835	5	102	47	2	1
chr6	3986735	3986746	0	148	6	1	1
chr6	3987255	3987270	0	151	3	1	1
chr6	3988303	3988318	1	148	5	2	1
chr6	3989203	3989222	2	146	6	3	1
chr6	3991285	3991300	3	106	45	3	1
chr6	3994125	3994176	4	13	137	3	1
chr6	3995055	3995066	0	150	4	1	1
chr6	3995600	3995629	8	97	49	5	2
chr6	4000530	4000541	0	153	1	1	1
chr6	4003802	4003835	32	46	76	7	1
chr6	4003836	4003903	3	0	151	3	0
chr6	4004923	4004966	8	111	35	6	3
chr6	4010938	4010952	0	153	1	1	1
chr6	4011586	4011597	0	127	27	1	1
chr6	4021310	4021321	0	140	14	1	1
chr6	4025675	4025722	6	137	11	3	2
chr6	4026877	4026901	6	146	2	3	2
chr6	4028609	4028662	11	4	139	6	1
chr6	4028663	4028690	23	52	79	5	1
chr6	4028690	4028703	38	77	39	7	1
chr6	4031862	4031879	0	142	12	1	1
chr6	4031946	4031957	6	122	26	3	2
chr6	4031958	4031972	15	112	27	6	2
chr6	4032482	4032515	4	29	121	4	1
chr6	4032515	4032548	6	81	67	4	1
chr6	4034647	4034661	0	150	4	1	1
chr6	4035893	4035904	0	152	2	1	1
chr6	4044033	4044044	1	137	16	2	1
chr6	4047825	4047869	61	73	20	5	2
chr6	4049192	4049203	0	93	61	1	1
chr6	4049746	4049801	4	6	144	6	2
chr6	4052784	4052795	0	145	9	1	1
chr6	4053474	4053489	0	147	7	1	1
chr6	4054290	4054301	0	141	13	1	1
chr6	4056876	4056887	0	148	6	1	1
chr6	4065208	4065219	0	145	9	1	1
chr6	4065960	4065975	0	139	15	1	1
chr6	4067932	4067963	12	98	44	5	2
chr6	4068662	4068689	7	32	115	7	2
chr6	4069277	4069291	0	145	9	1	1
chr6	4070640	4070651	0	154	0	1	1
chr6	4071092	4071103	0	127	27	1	1
chr6	4073223	4073266	9	51	94	7	3
chr6	4076090	4076117	11	107	36	7	2
chr6	4079660	4079674	0	138	16	1	1
chr6	4079810	4079827	0	151	3	1	1
chr6	4080321	4080332	0	150	4	1	1
chr6	4084710	4084724	0	142	12	1	1
chr6	4087479	4087498	1	111	42	2	1
chr6	4092290	4092304	0	132	22	1	1
chr6	4098673	4098684	0	90	64	1	1
chr6	4099852	4099877	6	92	56	3	2
chr6	4101024	4101035	0	151	3	1	1
chr6	4105456	4105467	0	134	20	1	1
chr6	4106201	4106212	42	96	16	2	1
chr6	4109836	4109853	0	152	2	1	1
chr6	4111331	4111342	0	146	8	1	1
chr6	4117150	4117177	7	140	7	4	2
chr6	4118962	4118973	0	135	19	1	1
chr6	4119458	4119469	0	122	32	1	1
chr6	4120422	4120433	1	87	66	2	1
chr6	4125114	4125159	2	13	139	4	2
chr6	4134920	4134931	0	107	47	1	1
chr6	4135654	4135665	1	144	9	2	1
chr6	4138929	4138940	0	148	6	1	1
chr6	4141740	4141759	5	132	17	3	2
chr6	4145044	4145061	36	37	81	4	1
chr6	4145078	4145129	5	11	138	7	3
chr6	4148236	4148247	0	147	7	1	1
chr6	4150485	4150498	0	150	4	1	1
chr6	4150932	4150946	0	150	4	1	1
chr6	4151653	4151667	0	147	7	1	1
chr6	4152098	4152137	7	138	9	5	3
chr6	4153674	4153685	0	148	6	1	1
chr6	4154306	4154317	0	2	152	1	1
chr6	4165565	4165576	0	17	137	1	1
chr6	4165577	4165600	0	90	64	1	1
chr6	4165835	4165858	5	146	3	3	2
chr6	4167953	4167992	3	2	149	4	1
chr6	4171300	4171333	15	45	94	11	3
chr6	4173078	4173105	2	103	49	2	1
chr6	4173107	4173121	0	119	35	1	1
chr6	4174028	4174039	0	147	7	1	1
chr6	4174071	4174110	6	28	120	5	2
chr6	4180256	4180271	0	131	23	1	1
chr6	4180478	4180513	7	29	118	3	1
chr6	4182087	4182126	16	55	83	6	2
chr6	4183153	4183167	0	105	49	1	1
chr6	4185593	4185620	1	128	25	2	1
chr6	4185671	4185691	7	114	33	3	2
chr6	4187181	4187232	4	18	132	4	2
chr6	4189817	4189828	53	84	17	2	1
chr6	4189944	4189955	0	150	4	1	1
chr6	4190114	4190125	0	142	12	1	1
chr6	4194445	4194460	0	146	8	1	1
chr6	4196329	4196378	4	137	13	4	3
chr6	4199722	4199733	0	119	35	1	1
chr6	4199910	4199921	0	139	15	1	1
chr6	4209835	4209846	0	154	0	1	1
chr6	4213829	4213844	36	46	72	3	1
chr6	4217021	4217032	0	114	40	1	1
chr6	4220391	4220415	2	139	13	3	1
chr6	4220730	4220741	0	144	10	1	1
chr6	4224469	4224480	0	142	12	1	1
chr6	4225953	4225968	0	149	5	1	1
chr6	4229614	4229625	0	151	3	1	1
chr6	4229751	4229774	0	149	5	1	1
chr6	4229947	4229958	0	149	5	1	1
chr6	4235892	4235905	0	143	11	1	1
chr6	4237160	4237175	2	138	14	3	1
chr6	4240688	4240708	0	143	11	1	1
chr6	4242940	4243003	9	16	129	6	2
chr6	4246844	4246855	0	150	4	1	1
chr6	4249134	4249171	24	24	106	8	2
chr6	4250203	4250230	1	130	23	2	1
chr6	4251441	4251460	0	143	11	1	1
chr6	4254075	4254086	0	152	2	1	1
chr6	4264006	4264017	0	154	0	1	1
chr6	4278099	4278108	0	141	13	1	1
chr6	4279827	4279842	0	154	0	1	1
chr6	4281245	4281292	3	8	143	5	2
chr6	4281360	4281374	0	145	9	1	1
chr6	4288449	4288460	0	78	76	1	1
chr6	4291031	4291058	0	149	5	1	1
chr6	4292814	4292825	0	152	2	1	1
chr6	4294407	4294421	0	140	14	1	1
chr6	4295555	4295566	10	76	68	6	2
chr6	4296300	4296311	1	79	74	2	1
chr6	4296317	4296332	42	60	52	9	1
chr6	4296423	4296462	34	46	74	3	1
chr6	4296757	4296770	5	77	72	4	1
chr6	4297804	4297815	0	113	41	1	1
chr6	4298617	4298656	7	128	19	3	2
chr6	4299237	4299248	0	132	22	1	1
chr6	4301689	4301703	0	148	6	1	1
chr6	4302082	4302109	0	135	19	1	1
chr6	4303591	4303704	12	0	142	6	0
chr6	4304542	4304587	3	27	124	3	1
chr6	4304997	4305008	0	147	7	1	1
chr6	4307800	4307811	0	141	13	1	1
chr6	4315337	4315348	0	130	24	1	1
chr6	4315593	4315644	9	22	123	8	1
chr6	4330651	4330662	0	108	46	1	1
chr6	4334652	4334675	7	143	4	4	2
chr6	4335642	4335659	0	153	1	1	1
chr6	4337677	4337700	6	140	8	3	2
chr6	4341879	4341890	0	145	9	1	1
chr6	4345631	4345642	0	71	83	1	1
chr6	4346978	4346995	12	81	61	6	2
chr6	4347056	4347067	0	154	0	1	1
chr6	4347941	4347986	4	16	134	4	1
chr6	4348896	4348930	6	126	22	3	2
chr6	4350701	4350744	0	76	78	2	2
chr6	4352943	4352957	0	142	12	1	1
chr6	4355670	4355687	0	138	16	1	1
chr6	4356040	4356054	0	138	16	1	1
chr6	4360626	4360657	12	74	68	8	2
chr6	4363239	4363250	40	48	66	4	1
chr6	4368153	4368164	43	46	65	4	1
chr6	4368627	4368650	0	117	37	1	1
chr6	4368987	4369019	5	123	26	3	2
chr6	4369620	4369635	0	151	3	1	1
chr6	4370243	4370258	6	140	8	3	2
chr6	4370296	4370311	0	144	10	1	1
chr6	4371061	4371072	0	152	2	1	1
chr6	4374802	4374847	23	6	125	10	1
chr6	4374848	4374901	9	4	141	10	2
chr6	4377795	4377810	5	78	71	4	2
chr6	4380547	4380558	0	131	23	1	1
chr6	4384328	4384339	0	146	8	1	1
chr6	4386046	4386057	0	152	2	1	1
chr6	4386537	4386548	0	151	3	1	1
chr6	4386626	4386657	12	63	79	8	2
chr6	4387048	4387071	6	124	24	3	2
chr6	4387312	4387368	7	28	119	3	1
chr6	4391283	4391358	12	1	141	4	1
chr6	4391428	4391537	0	0	154	0	0
chr6	4391948	4391983	6	110	38	4	2
chr6	4392034	4392045	0	150	4	1	1
chr6	4392248	4392262	0	145	9	1	1
chr6	4394495	4394512	0	144	10	1	1
chr6	4395528	4395539	0	145	9	1	1
chr6	4396167	4396194	5	106	43	3	2
chr6	4400769	4400780	0	151	3	1	1
chr6	4400838	4400849	0	152	2	1	1
chr6	4406032	4406086	0	0	154	0	0
chr6	4406127	4406226	2	0	152	2	0
chr6	4406447	4406464	0	142	12	1	1
chr6	4409589	4409600	0	145	9	1	1
chr6	4411801	4411848	24	9	121	10	2
chr6	4412128	4412145	58	43	53	7	2
chr6	4412150	4412173	8	93	53	5	2
chr6	4413758	4413775	0	146	8	1	1
chr6	4417697	4417717	0	57	97	1	1
chr6	4421875	4421889	0	149	5	1	1
chr6	4426845	4426856	0	141	13	1	1
chr6	4430268	4430285	0	127	27	1	1
chr6	4430488	4430502	0	153	1	1	1
chr6	4431564	4431653	9	6	139	7	2
chr6	4431656	4431685	1	39	114	2	1
chr6	4432887	4432907	7	139	8	4	2
chr6	4433563	4433577	0	153	1	1	1
chr6	4433870	4433881	0	144	10	1	1
chr6	4437612	4437623	0	130	24	1	1
chr6	4440003	4440022	0	146	8	1	1
chr6	4441022	4441033	0	142	12	1	1
chr6	4443213	4443230	0	126	28	1	1
chr6	4449094	4449105	0	152	2	1	1
chr6	4449439	4449454	0	149	5	1	1
chr6	4449921	4449935	0	147	7	1	1
chr6	4453655	4453666	0	147	7	1	1
chr6	4455802	4455813	0	146	8	1	1
chr6	4456228	4456248	0	153	1	1	1
chr6	4456397	4456408	0	154	0	1	1
chr6	4456956	4456980	0	147	7	1	1
chr6	4459637	4459651	0	126	28	1	1
chr6	4460610	4460621	0	138	16	1	1
chr6	4461774	4461785	0	151	3	1	1
chr6	4463521	4463532	0	154	0	1	1
chr6	4463981	4463995	0	151	3	1	1
chr6	4464219	4464230	0	151	3	1	1
chr6	4464945	4464994	0	0	154	0	0
chr6	4475786	4475885	2	11	141	4	2
chr6	4478910	4478930	2	150	2	2	1
chr6	4479484	4479508	1	74	79	2	1
chr6	4479564	4479575	0	147	7	1	1
chr6	4482552	4482595	18	32	104	11	2
chr6	4485429	4485440	0	126	28	1	1
chr6	4485589	4485606	0	57	97	1	1
chr6	4487489	4487502	0	144	10	1	1
chr6	4490855	4490872	0	150	4	1	1
chr6	4491025	4491058	13	78	63	7	2
chr6	4502828	4502855	60	62	32	7	1
chr6	4502885	4502896	0	154	0	1	1
chr6	4502956	4502971	0	154	0	1	1
chr6	4503035	4503052	0	154	0	1	1
chr6	4503173	4503188	0	151	3	1	1
chr6	4503861	4503904	12	86	56	12	3
chr6	4503988	4503999	0	132	22	1	1
chr6	4512222	4512233	0	154	0	1	1
chr6	4514532	4514603	3	10	141	5	2
chr6	4515027	4515044	0	146	8	1	1
chr6	4515389	4515444	12	106	36	8	4
chr6	4517656	4517667	1	103	50	2	1
chr6	4518407	4518438	0	0	154	0	0
chr6	4522222	4522259	16	78	60	9	2
chr6	4522775	4522786	0	145	9	1	1
chr6	4523068	4523111	6	16	132	6	2
chr6	4526348	4526362	0	148	6	1	1
chr6	4531454	4531481	6	103	45	3	2
chr6	4538556	4538573	0	147	7	1	1
chr6	4545499	4545522	16	102	36	8	2
chr6	4547480	4547545	17	2	135	11	1
chr6	4547546	4547605	18	20	116	6	1
chr6	4551647	4551658	0	132	22	1	1
chr6	4552152	4552181	0	142	12	1	1
chr6	4555321	4555332	0	153	1	1	1
chr6	4556603	4556642	15	31	108	7	2
chr6	4556955	4556994	7	43	104	3	1
chr6	4558233	4558274	15	32	107	8	2
chr6	4560922	4560933	0	148	6	1	1
chr6	4562453	4562470	1	106	47	2	1
chr6	4564278	4564293	0	124	30	1	1
chr6	4564435	4564446	7	76	71	2	1
chr6	4564970	4564981	0	152	2	1	1
chr6	4565627	4565662	13	65	76	6	2
chr6	4567082	4567093	0	147	7	1	1
chr6	4567708	4567761	8	23	123	8	2
chr6	4568203	4568218	0	153	1	1	1
chr6	4571217	4571249	0	115	39	1	1
chr6	4573806	4573861	4	5	145	5	2
chr6	4577534	4577545	0	142	12	1	1
chr6	4578704	4578733	12	127	15	5	2
chr6	4581112	4581123	0	147	7	1	1
chr6	4583282	4583365	0	0	154	0	0
chr6	4586658	4586673	21	69	64	5	1
chr6	4591567	4591578	0	149	5	1	1
chr6	4592000	4592011	0	131	23	1	1
chr6	4593859	4593870	0	143	11	1	1
chr6	4595429	4595443	0	150	4	1	1
chr6	4595574	4595585	0	150	4	1	1
chr6	4596382	4596449	0	0	154	0	0
chr6	4598177	4598192	1	148	5	2	1
chr6	4598664	4598695	11	89	54	4	2
chr6	4601802	4601819	0	59	95	1	1
chr6	4603216	4603239	4	119	31	3	2
chr6	4603952	4603991	8	9	137	6	1
chr6	4604109	4604154	9	27	118	4	2
chr6	4608553	4608564	0	131	23	1	1
chr6	4608786	4608803	1	68	85	2	1
chr6	4608809	4608838	0	81	73	1	1
chr6	4609111	4609125	15	55	84	6	1
chr6	4609610	4609629	5	62	87	4	2
chr6	4610185	4610199	0	147	7	1	1
chr6	4620586	4620597	0	100	54	1	1
chr6	4621616	4621633	0	146	8	1	1
chr6	4621941	4621961	0	146	8	1	1
chr6	4634557	4634568	0	154	0	1	1
chr6	4635121	4635134	2	141	11	2	1
chr6	4639791	4639842	5	113	36	3	2
chr6	4639846	4639857	0	136	18	1	1
chr6	4642869	4642883	0	145	9	1	1
chr6	4644661	4644688	7	134	13	7	5
chr6	4644981	4644992	0	154	0	1	1
chr6	4645263	4645278	0	88	66	1	1
chr6	4647924	4648019	4	2	148	4	1
chr6	4649364	4649375	0	136	18	1	1
chr6	4650949	4650963	0	142	12	1	1
chr6	4654173	4654184	0	138	16	1	1
chr6	4655198	4655261	0	13	141	1	1
chr6	4655308	4655331	12	6	136	4	1
chr6	4655336	4655393	2	2	150	3	1
chr6	4657231	4657242	0	139	15	1	1
chr6	4658088	4658099	0	152	2	1	1
chr6	4661848	4661859	0	145	9	1	1
chr6	4662345	4662388	0	0	154	0	0
chr6	4663430	4663441	0	151	3	1	1
chr6	4665606	4665615	0	135	19	1	1
chr6	4669360	4669383	6	137	11	3	2
chr6	4673965	4673996	5	140	9	3	2
chr6	4678972	4679013	26	42	86	5	2
chr6	4679181	4679195	0	146	8	1	1
chr6	4679339	4679373	5	76	73	3	2
chr6	4681151	4681166	0	150	4	1	1
chr6	4683887	4683898	0	131	23	1	1
chr6	4688535	4688572	14	58	82	7	2
chr6	4691068	4691079	0	139	15	1	1
chr6	4692499	4692514	1	74	79	2	1
chr6	4692791	4692810	0	145	9	1	1
chr6	4696218	4696229	0	146	8	1	1
chr6	4696607	4696622	1	111	42	2	1
chr6	4696756	4696767	0	140	14	1	1
chr6	4696996	4697007	0	149	5	1	1
chr6	4699386	4699400	0	145	9	1	1
chr6	4704604	4704641	13	32	109	9	2
chr6	4707571	4707612	5	3	146	6	2
chr6	4707616	4707629	2	53	99	3	1
chr6	4707630	4707643	10	72	72	3	1
chr6	4713071	4713082	0	105	49	1	1
chr6	4713189	4713216	0	134	20	1	1
chr6	4720546	4720561	0	147	7	1	1
chr6	4720571	4720586	0	146	8	1	1
chr6	4720598	4720613	0	145	9	1	1
chr6	4720971	4721002	3	138	13	2	1
chr6	4721861	4721872	0	141	13	1	1
chr6	4722207	4722218	0	140	14	1	1
chr6	4729503	4729514	0	134	20	1	1
chr6	4732382	4732393	0	144	10	1	1
chr6	4734115	4734126	0	71	83	1	1
chr6	4736095	4736106	0	55	99	1	1
chr6	4736361	4736372	0	62	92	1	1
chr6	4736376	4736391	0	64	90	1	1
chr6	4737050	4737065	2	40	112	3	2
chr6	4739503	4739514	0	148	6	1	1
chr6	4740771	4740782	1	117	36	2	1
chr6	4741647	4741658	0	124	30	1	1
chr6	4743077	4743116	9	32	113	6	2
chr6	4745116	4745127	0	91	63	1	1
chr6	4747120	4747134	0	146	8	1	1
chr6	4748903	4748953	0	68	86	1	1
chr6	4749904	4749918	0	133	21	1	1
chr6	4750949	4750964	0	132	22	1	1
chr6	4752731	4752744	8	25	121	2	1
chr6	4753756	4753767	0	141	13	1	1
chr6	4754256	4754273	0	113	41	1	1
chr6	4754277	4754297	3	121	30	2	1
chr6	4754481	4754495	0	124	30	1	1
chr6	4759132	4759143	0	96	58	1	1
chr6	4759837	4759893	0	57	97	1	1
chr6	4760329	4760340	0	71	83	1	1
chr6	4765400	4765411	0	92	62	1	1
chr6	4765905	4765916	0	18	136	1	1
chr6	4766969	4766980	0	144	10	1	1
chr6	4767972	4767983	0	115	39	1	1
chr6	4771897	4771928	36	45	73	5	1
chr6	4771929	4771992	2	0	152	2	0
chr6	4773349	4773360	0	141	13	1	1
chr6	4775715	4775734	1	109	44	2	1
chr6	4787511	4787522	0	149	5	1	1
chr6	4789238	4789249	0	125	29	1	1
chr6	4789359	4789396	12	38	104	6	2
chr6	4790121	4790174	2	7	145	4	2
chr6	4790476	4790515	3	99	52	3	2
chr6	4791748	4791785	15	33	106	12	2
chr6	4795270	4795281	0	153	1	1	1
chr6	4797424	4797437	1	10	143	2	1
chr6	4797576	4797613	0	0	154	0	0
chr6	4797613	4797630	0	0	154	0	0
chr6	4798848	4798897	10	34	110	6	2
chr6	4799802	4799813	1	98	55	2	1
chr6	4803767	4803802	1	146	7	2	1
chr6	4804916	4804931	3	51	100	3	2
chr6	4814293	4814304	0	135	19	1	1
chr6	4814312	4814323	0	125	29	1	1
chr6	4817584	4817619	2	0	152	2	0
chr6	4819628	4819643	1	142	11	2	1
chr6	4821676	4821687	0	149	5	1	1
chr6	4823137	4823148	0	150	4	1	1
chr6	4823169	4823180	0	140	14	1	1
chr6	4823936	4823947	0	143	11	1	1
chr6	4823961	4823972	0	137	17	1	1
chr6	4827504	4827515	0	151	3	1	1
chr6	4831905	4831916	0	147	7	1	1
chr6	4832829	4832840	0	153	1	1	1
chr6	4838522	4838551	0	154	0	1	1
chr6	4839072	4839155	2	67	85	3	1
chr6	4839249	4839276	58	90	6	4	2
chr6	4840355	4840366	0	78	76	1	1
chr6	4841551	4841600	13	69	72	5	2
chr6	4842390	4842404	0	140	14	1	1
chr6	4843939	4843953	2	64	88	3	1
chr6	4850184	4850195	0	145	9	1	1
chr6	4850706	4850723	0	88	66	1	1
chr6	4854281	4854292	0	134	20	1	1
chr6	4858334	4858345	0	137	17	1	1
chr6	4859334	4859347	0	54	100	1	1
chr6	4859522	4859536	0	154	0	1	1
chr6	4859961	4859972	52	97	5	3	1
chr6	4859971	4859992	14	99	41	6	2
chr6	4859994	4860005	0	150	4	1	1
chr6	4861127	4861144	0	133	21	1	1
chr6	4863320	4863337	0	82	72	1	1
chr6	4869887	4869901	0	149	5	1	1
chr6	4870018	4870049	0	136	18	1	1
chr6	4872769	4872780	0	118	36	1	1
chr6	4872998	4873013	0	135	19	1	1
chr6	4873157	4873168	1	150	3	2	1
chr6	4874419	4874446	6	146	2	3	2
chr6	4874577	4874588	0	150	4	1	1
chr6	4874880	4874891	0	143	11	1	1
chr6	4874898	4874909	0	139	15	1	1
chr6	4875032	4875043	0	143	11	1	1
chr6	4880053	4880064	0	149	5	1	1
chr6	4881058	4881105	13	112	29	9	4
chr6	4881212	4881263	7	88	59	6	4
chr6	4883464	4883487	0	79	75	1	1
chr6	4884734	4884745	0	145	9	1	1
chr6	4884762	4884773	0	141	13	1	1
chr6	4885046	4885073	20	71	63	11	2
chr6	4886365	4886376	0	148	6	1	1
chr6	4890556	4890567	0	153	1	1	1
chr6	4896287	4896302	0	136	18	1	1
chr6	4899214	4899231	9	110	35	4	2
chr6	4901249	4901292	7	28	119	4	2
chr6	4904090	4904101	0	153	1	1	1
chr6	4904115	4904135	1	134	19	2	1
chr6	4904196	4904211	0	128	26	1	1
chr6	4904315	4904329	0	136	18	1	1
chr6	4906788	4906799	0	138	16	1	1
chr6	4907094	4907129	10	55	89	3	1
chr6	4909580	4909595	0	153	1	1	1
chr6	4911436	4911491	6	9	139	5	2
chr6	4912740	4912751	0	153	1	1	1
chr6	4912909	4912920	0	149	5	1	1
chr6	4913574	4913585	0	150	4	1	1
chr6	4913865	4913882	0	154	0	1	1
chr6	4914152	4914163	0	137	17	1	1
chr6	4916431	4916442	0	153	1	1	1
chr6	4918159	4918170	0	143	11	1	1
chr6	4920846	4920866	0	132	22	1	1
chr6	4927953	4927964	0	147	7	1	1
chr6	4928618	4928651	5	65	84	4	1
chr6	4929073	4929087	0	134	20	1	1
chr6	4930404	4930418	0	0	154	0	0
chr6	4934467	4934510	5	6	143	6	1
chr6	4934819	4934836	0	119	35	1	1
chr6	4936697	4936753	7	71	76	3	1
chr6	4938365	4938376	0	136	18	1	1
chr6	4938403	4938414	0	129	25	1	1
chr6	4940495	4940538	10	45	99	5	2
chr6	4943391	4943408	0	145	9	1	1
chr6	4946460	4946474	0	123	31	1	1
chr6	4948940	4948951	0	147	7	1	1
chr6	4950710	4950745	0	145	9	1	1
chr6	4953678	4953692	0	145	9	1	1
chr6	4953836	4953860	0	142	12	1	1
chr6	4953940	4953951	1	141	12	2	1
chr6	4954048	4954087	7	128	19	4	2
chr6	4954109	4954120	0	139	15	1	1
chr6	4954841	4954880	1	18	135	2	1
chr6	4957344	4957355	0	147	7	1	1
chr6	4965650	4965663	37	62	55	6	1
chr6	4967570	4967585	0	114	40	1	1
chr6	4967632	4967652	2	51	101	3	1
chr6	4967965	4967976	0	112	42	1	1
chr6	4971589	4971603	0	147	7	1	1
chr6	4976044	4976055	0	151	3	1	1
chr6	4979319	4979348	54	42	58	4	1
chr6	4979350	4979369	4	68	82	4	2
chr6	4979422	4979433	0	116	38	1	1
chr6	4980501	4980525	1	146	7	2	1
chr6	4984569	4984580	0	141	13	1	1
chr6	4984586	4984600	0	146	8	1	1
chr6	4986474	4986485	0	143	11	1	1
chr6	4986509	4986538	10	102	42	4	2
chr6	4987423	4987434	0	148	6	1	1
chr6	4987868	4987879	0	152	2	1	1
chr6	4990474	4990485	0	143	11	1	1
chr6	4992213	4992238	8	115	31	4	2
chr6	4992906	4993185	8	0	146	7	0
chr6	4994150	4994161	0	145	9	1	1
chr6	4997003	4997020	0	65	89	1	1
chr6	4997113	4997177	2	43	109	5	3
chr6	4999395	4999454	11	56	87	9	3
chr6	5000449	5000478	42	59	53	6	1
chr6	5000478	5000527	9	11	134	5	1
chr6	5001882	5001913	2	105	47	2	1
chr6	5002232	5002246	0	140	14	1	1
chr6	5002275	5002286	0	94	60	1	1
chr6	5002342	5002377	2	134	18	4	2
chr6	5002875	5002904	3	21	130	5	2
chr6	5002927	5002938	0	129	25	1	1
chr6	5004597	5004612	0	124	30	1	1
chr6	5008668	5008722	6	114	34	4	3
chr6	5010329	5010342	29	12	113	3	1
chr6	5015622	5015633	0	112	42	1	1
chr6	5020102	5020113	0	153	1	1	1
chr6	5024236	5024268	0	110	44	1	1
chr6	5025616	5025635	3	126	25	4	2
chr6	5030669	5030680	0	144	10	1	1
chr6	5031283	5031303	0	150	4	1	1
chr6	5031771	5031786	0	150	4	1	1
chr6	5033975	5033989	0	97	57	1	1
chr6	5034221	5034260	5	55	94	4	2
chr6	5037845	5037880	7	126	21	5	3
chr6	5040532	5040565	0	1	153	1	1
chr6	5040591	5040630	7	15	132	3	1
chr6	5041670	5041681	0	141	13	1	1
chr6	5041860	5041871	0	153	1	1	1
chr6	5043387	5043398	0	150	4	1	1
chr6	5049653	5049688	11	41	102	4	1
chr6	5050250	5050269	0	140	14	1	1
chr6	5051185	5051196	0	107	47	1	1
chr6	5051209	5051273	3	15	136	4	2
chr6	5052167	5052178	0	146	8	1	1
chr6	5055568	5055579	0	118	36	1	1
chr6	5057669	5057698	4	71	79	4	1
chr6	5057778	5057789	0	147	7	1	1
chr6	5057893	5057904	0	142	12	1	1
chr6	5058526	5058537	0	140	14	1	1
chr6	5059203	5059214	0	149	5	1	1
chr6	5060267	5060291	8	134	12	5	2
chr6	5062237	5062252	0	150	4	1	1
chr6	5070878	5070889	0	121	33	1	1
chr6	5073380	5073394	0	154	0	1	1
chr6	5073770	5073829	5	131	18	5	2
chr6	5075213	5075224	0	134	20	1	1
chr6	5076918	5076931	1	136	17	2	1
chr6	5076952	5076969	0	126	28	1	1
chr6	5077108	5077135	0	148	6	1	1
chr6	5079629	5079784	0	0	154	0	0
chr6	5079947	5079958	0	154	0	1	1
chr6	5081840	5081904	0	2	152	1	1
chr6	5081910	5081949	0	0	154	0	0
chr6	5085798	5085809	0	148	6	1	1
chr6	5088452	5088463	0	145	9	1	1
chr6	5089516	5089527	0	152	2	1	1
chr6	5089579	5089596	0	152	2	1	1
chr6	5092301	5092342	15	51	88	9	3
chr6	5103265	5103282	0	78	76	1	1
chr6	5103375	5103398	0	136	18	1	1
chr6	5103450	5103461	0	138	16	1	1
chr6	5103976	5103987	0	154	0	1	1
chr6	5104616	5104630	0	146	8	1	1
chr6	5106031	5106048	0	124	30	1	1
chr6	5107539	5107558	3	137	14	2	1
chr6	5108199	5108213	0	142	12	1	1
chr6	5115149	5115160	0	145	9	1	1
chr6	5115366	5115380	0	148	6	1	1
chr6	5116406	5116417	0	137	17	1	1
chr6	5118278	5118304	0	21	133	1	1
chr6	5120703	5120714	0	151	3	1	1
chr6	5121183	5121210	0	149	5	1	1
chr6	5123025	5123039	0	147	7	1	1
chr6	5123334	5123345	0	152	2	1	1
chr6	5124849	5124900	12	44	98	5	3
chr6	5127733	5127748	0	140	14	1	1
chr6	5128713	5128740	0	149	5	1	1
chr6	5130242	5130253	0	152	2	1	1
chr6	5131346	5131360	0	149	5	1	1
chr6	5135879	5135890	2	126	26	3	1
chr6	5138731	5138766	0	120	34	1	1
chr6	5141468	5141481	0	108	46	1	1
chr6	5142119	5142172	0	67	87	1	1
chr6	5146237	5146248	0	149	5	1	1
chr6	5146827	5146838	0	138	16	1	1
chr6	5148606	5148695	5	21	128	6	3
chr6	5149582	5149617	0	7	147	1	1
chr6	5150373	5150428	0	0	154	0	0
chr6	5150906	5150925	0	141	13	1	1
chr6	5158869	5158880	0	152	2	1	1
chr6	5161588	5161622	5	145	4	3	2
chr6	5164165	5164179	0	141	13	1	1
chr6	5166853	5166864	0	136	18	1	1
chr6	5169466	5169515	11	14	129	8	2
chr6	5170125	5170158	9	82	63	8	2
chr6	5171442	5171471	4	116	34	2	1
chr6	5175274	5175341	2	0	152	2	0
chr6	5175367	5175390	6	99	49	3	1
chr6	5177423	5177434	0	113	41	1	1
chr6	5180587	5180654	13	29	112	13	3
chr6	5188826	5188840	0	133	21	1	1
chr6	5190098	5190119	1	110	43	2	1
chr6	5192498	5192533	7	53	94	5	2
chr6	5194680	5194719	3	7	144	3	1
chr6	5194722	5194736	1	91	62	2	1
chr6	5196884	5196947	4	7	143	4	1
chr6	5200732	5200743	0	138	16	1	1
chr6	5203662	5203676	0	148	6	1	1
chr6	5205796	5205807	0	152	2	1	1
chr6	5206194	5206205	0	143	11	1	1
chr6	5210023	5210056	25	35	94	4	1
chr6	5210140	5210151	0	149	5	1	1
chr6	5217733	5217780	0	98	56	2	2
chr6	5217853	5217864	0	140	14	1	1
chr6	5218025	5218036	0	150	4	1	1
chr6	5219500	5219517	0	152	2	1	1
chr6	5220735	5220750	0	142	12	1	1
chr6	5222087	5222098	0	134	20	1	1
chr6	5222309	5222326	0	130	24	1	1
chr6	5222783	5222794	0	148	6	1	1
chr6	5223147	5223158	0	147	7	1	1
chr6	5227504	5227515	0	123	31	1	1
chr6	5231218	5231237	0	143	11	1	1
chr6	5231759	5231778	0	150	4	1	1
chr6	5234373	5234384	0	129	25	1	1
chr6	5235784	5235813	3	132	19	5	2
chr6	5239091	5239105	0	151	3	1	1
chr6	5239383	5239396	66	83	5	3	1
chr6	5239432	5239447	65	86	3	2	1
chr6	5243767	5243802	21	60	73	7	2
chr6	5245723	5245734	0	152	2	1	1
chr6	5250040	5250093	10	85	59	8	2
chr6	5253245	5253272	6	142	6	3	2
chr6	5254912	5254923	0	110	44	1	1
chr6	5258255	5258266	6	144	4	3	2
chr6	5261162	5261177	0	146	8	1	1
chr6	5261299	5261313	0	149	5	1	1
chr6	5261392	5261411	0	99	55	1	1
chr6	5262564	5262575	0	151	3	1	1
chr6	5262896	5262945	9	4	141	7	2
chr6	5262948	5262987	16	9	129	6	1
chr6	5264605	5264616	0	152	2	1	1
chr6	5265074	5265123	5	44	105	4	2
chr6	5270163	5270178	2	75	77	2	1
chr6	5270744	5270771	29	35	90	8	2
chr6	5270772	5270785	28	51	75	8	1
chr6	5270785	5270818	15	35	104	10	1
chr6	5271597	5271614	8	100	46	5	2
chr6	5271617	5271628	13	82	59	4	2
chr6	5271723	5271738	0	149	5	1	1
chr6	5272889	5272904	1	81	72	2	1
chr6	5277204	5277239	7	48	99	8	2
chr6	5281240	5281263	1	138	15	2	1
chr6	5281590	5281603	0	122	32	1	1
chr6	5282013	5282048	24	23	107	7	1
chr6	5282049	5282090	26	30	98	11	2
chr6	5283733	5283768	15	46	93	8	2
chr6	5284137	5284148	0	152	2	1	1
chr6	5288548	5288559	0	153	1	1	1
chr6	5288909	5288920	0	120	34	1	1
chr6	5294957	5294968	0	146	8	1	1
chr6	5295656	5295667	0	53	101	1	1
chr6	5297028	5297087	3	11	140	2	1
chr6	5298831	5298842	2	81	71	3	2
chr6	5301500	5301511	0	93	61	1	1
chr6	5305603	5305626	1	118	35	2	1
chr6	5306505	5306525	1	143	10	2	1
chr6	5306540	5306599	1	4	149	2	1
chr6	5307232	5307243	0	153	1	1	1
chr6	5307304	5307328	7	145	2	3	2
chr6	5307438	5307465	6	142	6	3	2
chr6	5309894	5309908	0	134	20	1	1
chr6	5311025	5311036	0	70	84	1	1
chr6	5313744	5313755	55	78	21	4	2
chr6	5314450	5314489	14	33	107	8	2
chr6	5314616	5314627	6	148	0	3	2
chr6	5316279	5316290	0	124	30	1	1
chr6	5320390	5320404	0	118	36	1	1
chr6	5321170	5321185	0	51	103	1	1
chr6	5332943	5332986	7	6	141	7	1
chr6	5333544	5333555	0	145	9	1	1
chr6	5333618	5333631	1	123	30	2	1
chr6	5333827	5333838	41	77	36	3	2
chr6	5333997	5334016	0	83	71	1	1
chr6	5334026	5334037	0	114	40	1	1
chr6	5334973	5334992	0	72	82	1	1
chr6	5341469	5341518	10	31	113	6	2
chr6	5341711	5341726	0	144	10	1	1
chr6	5345002	5345017	1	108	45	2	1
chr6	5348300	5348337	11	68	75	6	2
chr6	5348762	5348777	0	148	6	1	1
chr6	5354802	5354816	0	79	75	1	1
chr6	5354929	5355013	0	0	154	0	0
chr6	5361812	5361823	0	154	0	1	1
chr6	5362678	5362732	7	38	109	6	3
chr6	5362824	5362835	0	134	20	1	1
chr6	5364591	5364602	0	147	7	1	1
chr6	5366196	5366210	0	143	11	1	1
chr6	5367514	5367527	42	82	30	7	1
chr6	5367531	5367568	8	23	123	4	1
chr6	5370923	5370937	0	150	4	1	1
chr6	5371442	5371459	0	153	1	1	1
chr6	5372451	5372462	0	149	5	1	1
chr6	5373592	5373603	0	142	12	1	1
chr6	5373846	5373869	0	152	2	1	1
chr6	5375523	5375548	6	93	55	4	1
chr6	5376281	5376292	0	144	10	1	1
chr6	5376477	5376496	0	147	7	1	1
chr6	5377156	5377191	5	110	39	4	2
chr6	5377509	5377522	6	138	10	3	2
chr6	5378146	5378163	0	100	54	1	1
chr6	5378528	5378605	37	6	111	12	3
chr6	5385763	5385782	32	101	21	2	1
chr6	5385891	5385902	1	151	2	2	1
chr6	5389652	5389699	11	43	100	7	2
chr6	5394482	5394501	0	140	14	1	1
chr6	5398708	5398719	0	151	3	1	1
chr6	5402007	5402018	0	148	6	1	1
chr6	5402277	5402292	0	131	23	1	1
chr6	5408178	5408189	0	154	0	1	1
chr6	5409370	5409405	7	62	85	5	3
chr6	5411339	5411359	0	88	66	1	1
chr6	5412863	5412880	0	122	32	1	1
chr6	5414963	5414974	0	145	9	1	1
chr6	5415865	5415888	0	144	10	1	1
chr6	5420793	5420807	0	120	34	1	1
chr6	5420838	5420870	0	113	41	1	1
chr6	5422780	5422791	0	126	28	1	1
chr6	5424687	5424702	6	146	2	3	2
chr6	5426128	5426155	9	87	58	4	2
chr6	5428428	5428473	15	23	116	5	2
chr6	5428969	5428980	0	77	77	1	1
chr6	5429284	5429303	0	143	11	1	1
chr6	5432199	5432210	0	120	34	1	1
chr6	5436961	5436972	1	144	9	2	1
chr6	5437041	5437060	7	145	2	4	2
chr6	5437156	5437170	2	151	1	2	1
chr6	5437191	5437202	0	147	7	1	1
chr6	5437333	5437347	0	150	4	1	1
chr6	5439093	5439104	0	117	37	1	1
chr6	5441786	5441797	0	140	14	1	1
chr6	5442291	5442302	0	149	5	1	1
chr6	5443641	5443652	0	152	2	1	1
chr6	5446983	5447002	0	127	27	1	1
chr6	5448387	5448410	2	71	81	3	2
chr6	5450240	5450253	0	141	13	1	1
chr6	5453517	5453544	0	142	12	1	1
chr6	5458641	5458654	0	138	16	1	1
chr6	5461006	5461055	10	14	130	6	1
chr6	5461140	5461160	0	149	5	1	1
chr6	5462607	5462621	0	131	23	1	1
chr6	5464151	5464162	0	131	23	1	1
chr6	5480576	5480587	1	152	1	2	1
chr6	5493664	5493683	0	86	68	1	1
chr6	5493975	5493986	0	145	9	1	1
chr6	5494602	5494625	0	146	8	1	1
chr6	5495496	5495510	1	51	102	2	1
chr6	5495715	5495768	0	0	154	0	0
chr6	5498144	5498173	11	64	79	6	1
chr6	5501032	5501047	0	153	1	1	1
chr6	5507576	5507599	1	133	20	2	1
chr6	5516042	5516059	2	113	39	4	2
chr6	5516059	5516082	1	125	28	2	1
chr6	5516580	5516591	0	150	4	1	1
chr6	5517838	5517849	0	151	3	1	1
chr6	5518949	5518960	0	107	47	1	1
chr6	5519608	5519619	0	91	63	1	1
chr6	5527546	5527565	4	127	23	3	2
chr6	5528813	5528854	4	139	11	3	2
chr6	5537406	5537423	0	154	0	1	1
chr6	5538872	5538883	0	151	3	1	1
chr6	5538907	5538918	0	136	18	1	1
chr6	5540420	5540453	9	79	66	7	2
chr6	5542723	5542738	1	148	5	2	1
chr6	5550927	5551007	6	1	147	6	1
chr6	5556381	5556392	0	146	8	1	1
chr6	5557706	5557720	0	145	9	1	1
chr6	5559028	5559039	0	142	12	1	1
chr6	5560816	5560859	12	65	77	7	2
chr6	5574794	5574805	0	149	5	1	1
chr6	5575902	5575917	0	144	10	1	1
chr6	5577784	5577798	0	128	26	1	1
chr6	5580161	5580178	0	149	5	1	1
chr6	5585638	5585652	0	153	1	1	1
chr6	5587638	5587651	10	80	64	7	2
chr6	5588819	5588842	1	110	43	2	1
chr6	5591702	5591713	0	131	23	1	1
chr6	5593576	5593599	1	143	10	2	1
chr6	5596648	5596703	0	0	154	0	0
chr6	5597946	5597957	0	152	2	1	1
chr6	5599068	5599157	3	18	133	7	4
chr6	5604219	5604233	0	118	36	1	1
chr6	5613949	5614008	8	51	95	2	1
chr6	5617154	5617165	0	152	2	1	1
chr6	5617490	5617515	7	16	131	5	1
chr6	5620341	5620390	0	140	14	2	2
chr6	5621920	5621959	1	139	14	3	2
chr6	5625260	5625271	0	149	5	1	1
chr6	5628851	5628906	9	15	130	6	2
chr6	5631271	5631282	0	152	2	1	1
chr6	5632071	5632082	0	145	9	1	1
chr6	5635910	5635949	0	135	19	1	1
chr6	5639092	5639103	0	137	17	1	1
chr6	5640566	5640610	11	36	107	4	1
chr6	5647040	5647055	0	151	3	1	1
chr6	5653625	5653636	0	152	2	1	1
chr6	5657197	5657208	0	112	42	1	1
chr6	5660866	5660880	0	152	2	1	1
chr6	5662176	5662209	19	25	110	10	1
chr6	5662849	5662874	7	87	60	7	2
chr6	5664819	5664903	3	2	149	2	1
chr6	5667222	5667233	0	147	7	1	1
chr6	5672010	5672021	0	135	19	1	1
chr6	5673979	5673990	0	152	2	1	1
chr6	5674789	5674802	47	90	17	3	2
chr6	5674803	5674818	5	131	18	4	2
chr6	5676022	5676033	0	151	3	1	1
chr6	5679503	5679522	2	142	10	2	1
chr6	5689444	5689483	7	125	22	7	3
chr6	5689879	5689898	0	126	28	1	1
chr6	5692057	5692068	0	148	6	1	1
chr6	5692853	5692872	31	69	54	3	2
chr6	5696636	5696647	0	141	13	1	1
chr6	5698471	5698482	0	135	19	1	1
chr6	5700482	5700493	0	139	15	1	1
chr6	5700597	5700608	6	123	25	4	2
chr6	5701108	5701119	0	150	4	1	1
chr6	5702960	5703009	3	61	90	4	1
chr6	5710612	5710626	0	9	145	1	1
chr6	5711533	5711544	0	152	2	1	1
chr6	5711849	5711892	3	36	115	3	1
chr6	5712972	5712986	49	101	4	2	1
chr6	5712998	5713029	15	47	92	8	2
chr6	5713315	5713326	0	73	81	1	1
chr6	5713338	5713349	0	134	20	1	1
chr6	5714893	5714904	23	103	28	3	1
chr6	5716690	5716739	7	121	26	7	4
chr6	5716913	5716966	2	3	149	4	2
chr6	5717099	5717113	0	146	8	1	1
chr6	5718622	5718633	0	147	7	1	1
chr6	5719003	5719014	0	144	10	1	1
chr6	5722306	5722321	0	143	11	1	1
chr6	5722671	5722682	0	147	7	1	1
chr6	5722880	5722923	5	23	126	4	1
chr6	5723254	5723268	0	145	9	1	1
chr6	5724743	5724754	0	150	4	1	1
chr6	5725184	5725213	12	85	57	6	2
chr6	5725330	5725341	2	88	64	3	1
chr6	5725342	5725389	5	140	9	5	3
chr6	5727195	5727209	0	129	25	1	1
chr6	5728282	5728296	0	148	6	1	1
chr6	5732003	5732014	1	150	3	2	1
chr6	5736596	5736611	0	148	6	1	1
chr6	5737005	5737016	0	152	2	1	1
chr6	5739260	5739279	0	149	5	1	1
chr6	5749784	5749799	0	150	4	1	1
chr6	5753567	5753578	0	139	15	1	1
chr6	5754020	5754031	0	119	35	1	1
chr6	5759074	5759101	0	150	4	1	1
chr6	5759104	5759115	0	150	4	1	1
chr6	5763512	5763561	21	3	130	8	1
chr6	5766275	5766292	4	136	14	3	2
chr6	5766364	5766381	0	131	23	1	1
chr6	5767652	5767663	0	153	1	1	1
chr6	5768881	5768900	0	135	19	1	1
chr6	5771683	5771694	5	130	19	4	2
chr6	5771906	5771935	0	92	62	1	1
chr6	5773732	5773775	17	25	112	9	2
chr6	5775428	5775469	12	84	58	5	2
chr6	5776659	5776673	0	152	2	1	1
chr6	5777504	5777515	0	154	0	1	1
chr6	5777595	5777619	5	135	14	4	2
chr6	5779498	5779509	0	150	4	1	1
chr6	5780757	5780768	0	145	9	1	1
chr6	5781320	5781334	0	137	17	1	1
chr6	5781671	5781697	0	93	61	1	1
chr6	5784195	5784210	0	147	7	1	1
chr6	5786101	5786127	0	146	8	2	2
chr6	5790429	5790440	0	108	46	1	1
chr6	5790515	5790526	0	130	24	1	1
chr6	5795105	5795126	24	44	86	5	1
chr6	5795124	5795135	5	121	28	2	1
chr6	5795134	5795159	56	72	26	5	1
chr6	5799492	5799525	7	52	95	7	2
chr6	5800303	5800314	0	151	3	1	1
chr6	5804908	5804919	0	154	0	1	1
chr6	5805551	5805562	3	144	7	3	1
chr6	5805569	5805640	17	26	111	11	3
chr6	5805640	5805659	10	76	68	3	2
chr6	5805660	5805671	0	92	62	1	1
chr6	5810415	5810430	0	153	1	1	1
chr6	5810911	5810962	1	6	147	3	2
chr6	5811435	5811446	0	154	0	1	1
chr6	5813963	5814002	3	17	134	3	1
chr6	5814495	5814506	1	146	7	2	1
chr6	5819231	5819268	11	71	72	5	2
chr6	5820778	5820852	10	65	79	7	3
chr6	5821022	5821033	0	154	0	1	1
chr6	5822328	5822363	0	0	154	0	0
chr6	5823033	5823053	0	147	7	1	1
chr6	5823687	5823746	19	19	116	3	1
chr6	5825241	5825252	0	141	13	1	1
chr6	5825254	5825269	1	139	14	2	1
chr6	5826487	5826506	4	115	35	4	2
chr6	5827890	5827907	5	144	5	4	2
chr6	5828037	5828051	0	118	36	1	1
chr6	5835309	5835324	0	154	0	1	1
chr6	5839262	5839281	6	122	26	4	2
chr6	5841311	5841322	0	91	63	1	1
chr6	5842076	5842095	0	151	3	1	1
chr6	5842393	5842420	11	77	66	7	2
chr6	5843255	5843266	2	119	33	3	1
chr6	5851677	5851694	7	124	23	5	3
chr6	5857462	5857473	0	153	1	1	1
chr6	5857930	5857945	1	24	129	2	1
chr6	5864526	5864537	0	152	2	1	1
chr6	5865143	5865182	0	7	147	2	2
chr6	5865208	5865223	0	25	129	1	1
chr6	5870438	5870449	0	149	5	1	1
chr6	5875145	5875168	0	140	14	1	1
chr6	5875424	5875523	3	3	148	5	2
chr6	5876451	5876506	6	4	144	6	2
chr6	5880436	5880451	3	83	68	3	1
chr6	5882199	5882210	0	150	4	1	1
chr6	5885448	5885459	0	150	4	1	1
chr6	5887644	5887655	0	147	7	1	1
chr6	5888507	5888521	0	147	7	1	1
chr6	5897474	5897505	15	69	70	6	2
chr6	5897685	5897709	0	0	154	0	0
chr6	5898148	5898195	8	121	25	6	3
chr6	5901475	5901498	0	117	37	1	1
chr6	5905577	5905592	0	154	0	1	1
chr6	5908306	5908317	0	77	77	1	1
chr6	5908456	5908470	0	73	81	1	1
chr6	5909304	5909337	10	66	78	6	2
chr6	5917370	5917381	11	121	22	2	1
chr6	5925038	5925057	0	154	0	1	1
chr6	5925328	5925347	0	132	22	1	1
chr6	5929256	5929267	0	128	26	1	1
chr6	5929815	5929872	0	0	154	0	0
chr6	5931727	5931741	0	133	21	1	1
chr6	5934494	5934539	36	13	105	6	1
chr6	5936475	5936486	0	151	3	1	1
chr6	5936693	5936732	6	126	22	5	2
chr6	5938452	5938463	0	154	0	1	1
chr6	5938653	5938670	0	117	37	1	1
chr6	5945691	5945702	0	151	3	1	1
chr6	5947264	5947278	0	152	2	1	1
chr6	5949167	5949202	23	51	80	9	2
chr6	5949408	5949443	22	43	89	7	2
chr6	5951168	5951179	0	145	9	1	1
chr6	5952353	5952388	4	135	15	4	2
chr6	5952763	5952782	2	130	22	2	1
chr6	5954326	5954343	0	151	3	1	1
chr6	5957107	5957138	0	92	62	1	1
chr6	5958377	5958391	0	149	5	1	1
chr6	5960253	5960264	57	81	16	3	2
chr6	5961380	5961394	0	144	10	1	1
chr6	5963173	5963184	0	150	4	1	1
chr6	5966027	5966041	0	135	19	1	1
chr6	5966053	5966072	1	111	42	2	1
chr6	5966082	5966146	5	50	99	6	2
chr6	5974938	5974991	4	13	137	6	2
chr6	5975315	5975329	0	140	14	1	1
chr6	5976053	5976064	0	142	12	1	1
chr6	5976926	5976937	0	151	3	1	1
chr6	5981259	5981278	0	151	3	1	1
chr6	5986722	5986741	5	88	61	6	2
chr6	5986773	5986788	12	40	102	6	2
chr6	5989558	5989603	3	11	140	5	2
chr6	5991611	5991622	0	141	13	1	1
chr6	5992134	5992151	1	141	12	2	1
chr6	5993657	5993700	5	133	16	4	2
chr6	5995359	5995373	0	153	1	1	1
chr6	5996461	5996472	0	151	3	1	1
chr6	5998561	5998580	0	131	23	1	1
chr6	6011287	6011301	0	111	43	1	1
chr6	6012032	6012075	32	10	112	8	1
chr6	6012076	6012107	23	53	78	5	1
chr6	6012158	6012221	10	49	95	6	2
chr6	6016641	6016655	0	121	33	1	1
chr6	6018218	6018229	0	143	11	1	1
chr6	6018235	6018249	0	145	9	1	1
chr6	6018536	6018550	0	148	6	1	1
chr6	6018558	6018571	1	139	14	2	1
chr6	6019338	6019349	0	132	22	1	1
chr6	6020697	6020711	0	151	3	1	1
chr6	6020742	6020756	0	147	7	1	1
chr6	6021771	6021782	1	124	29	2	1
chr6	6022308	6022342	3	138	13	3	2
chr6	6028059	6028070	0	154	0	1	1
chr6	6032009	6032020	0	154	0	1	1
chr6	6034214	6034225	0	127	27	1	1
chr6	6039509	6039520	0	153	1	1	1
chr6	6039567	6039582	0	153	1	1	1
chr6	6040957	6040968	0	151	3	1	1
chr6	6043555	6043570	0	140	14	1	1
chr6	6048932	6048987	10	121	23	10	4
chr6	6055221	6055245	2	100	52	3	2
chr6	6057878	6057889	1	65	88	2	1
chr6	6058426	6058453	5	120	29	4	2
chr6	6063828	6063842	0	139	15	1	1
chr6	6065387	6065398	0	138	16	1	1
chr6	6067953	6067964	0	153	1	1	1
chr6	6068988	6069009	4	106	44	3	1
chr6	6072402	6072416	0	135	19	1	1
chr6	6073049	6073086	16	76	62	7	2
chr6	6073139	6073154	0	141	13	1	1
chr6	6082957	6082971	0	150	4	1	1
chr6	6083890	6083904	0	152	2	1	1
chr6	6085058	6085069	1	115	38	2	1
chr6	6097575	6097612	13	56	85	3	1
chr6	6100592	6100603	0	151	3	1	1
chr6	6100906	6100929	0	133	21	1	1
chr6	6101392	6101437	3	19	132	3	1
chr6	6104983	6105006	4	71	79	3	1
chr6	6107360	6107371	0	146	8	1	1
chr6	6109453	6109464	0	140	14	1	1
chr6	6109552	6109569	0	144	10	1	1
chr6	6110047	6110058	0	149	5	1	1
chr6	6111292	6111307	5	115	34	4	1
chr6	6113028	6113042	0	143	11	1	1
chr6	6114330	6114343	0	143	11	1	1
chr6	6118108	6118167	8	43	103	5	2
chr6	6120309	6120323	0	134	20	1	1
chr6	6120722	6120773	2	12	140	2	1
chr6	6122517	6122562	13	14	127	5	1
chr6	6122562	6122589	2	60	92	2	1
chr6	6123068	6123079	0	154	0	1	1
chr6	6125405	6125458	0	1	153	1	1
chr6	6126678	6126689	1	142	11	2	1
chr6	6130031	6130046	0	152	2	1	1
chr6	6133006	6133041	13	89	52	4	1
chr6	6136916	6136927	0	132	22	1	1
chr6	6137972	6137985	0	141	13	1	1
chr6	6139775	6139790	0	130	24	1	1
chr6	6140846	6140893	6	17	131	3	2
chr6	6141825	6141838	0	142	12	1	1
chr6	6141951	6141970	0	147	7	1	1
chr6	6143492	6143503	0	153	1	1	1
chr6	6145301	6145312	0	127	27	1	1
chr6	6151948	6152025	8	97	49	8	3
chr6	6159214	6159249	1	0	153	1	0
chr6	6159754	6159768	0	153	1	1	1
chr6	6162872	6162886	0	149	5	1	1
chr6	6164710	6164721	0	131	23	1	1
chr6	6166799	6166810	0	131	23	1	1
chr6	6168006	6168017	0	137	17	1	1
chr6	6169048	6169059	0	144	10	1	1
chr6	6170083	6170094	0	133	21	1	1
chr6	6176633	6176644	0	150	4	1	1
chr6	6176670	6176681	1	150	3	2	1
chr6	6176794	6176835	0	122	32	1	1
chr6	6177896	6177955	1	2	151	2	1
chr6	6179131	6179142	0	152	2	1	1
chr6	6182455	6182466	0	146	8	1	1
chr6	6184472	6184489	0	129	25	1	1
chr6	6184889	6184904	0	143	11	1	1
chr6	6184913	6184930	0	136	18	1	1
chr6	6186657	6186698	1	145	8	3	2
chr6	6187469	6187522	7	8	139	4	1
chr6	6195592	6195623	5	81	68	6	2
chr6	6199506	6199517	0	145	9	1	1
chr6	6200441	6200452	0	135	19	1	1
chr6	6201514	6201569	0	0	154	0	0
chr6	6205421	6205460	2	17	135	3	1
chr6	6207222	6207237	0	138	16	1	1
chr6	6209166	6209181	2	133	19	2	1
chr6	6210575	6210586	0	150	4	1	1
chr6	6213654	6213665	0	154	0	1	1
chr6	6216486	6216503	0	70	84	1	1
chr6	6220337	6220352	0	133	21	1	1
chr6	6221498	6221509	0	148	6	1	1
chr6	6221532	6221551	0	146	8	1	1
chr6	6222637	6222670	3	65	86	3	1
chr6	6225918	6225932	0	154	0	1	1
chr6	6225960	6225975	0	152	2	1	1
chr6	6226462	6226481	0	153	1	1	1
chr6	6229162	6229257	1	0	153	1	0
chr6	6231925	6231996	4	82	68	6	3
chr6	6235512	6235535	1	111	42	2	1
chr6	6235539	6235550	0	153	1	1	1
chr6	6235625	6235638	5	125	24	5	1
chr6	6235639	6235690	13	3	138	6	1
chr6	6239807	6239832	0	104	50	1	1
chr6	6242605	6242620	0	133	21	1	1
chr6	6244180	6244215	13	68	73	4	1
chr6	6244215	6244238	5	110	39	3	1
chr6	6244617	6244634	5	135	14	5	1
chr6	6244721	6244738	10	126	18	5	1
chr6	6244941	6244972	0	140	14	1	1
chr6	6244999	6245016	0	79	75	1	1
chr6	6246513	6246540	0	135	19	1	1
chr6	6246821	6246866	10	13	131	3	1
chr6	6247240	6247277	6	63	85	4	2
chr6	6248081	6248092	0	149	5	1	1
chr6	6249714	6249808	0	0	154	0	0
chr6	6251632	6251687	2	2	150	3	1
chr6	6252402	6252425	0	136	18	1	1
chr6	6252630	6252653	0	135	19	1	1
chr6	6253695	6253706	0	140	14	1	1
chr6	6254021	6254060	2	141	11	2	1
chr6	6255197	6255208	0	139	15	1	1
chr6	6255238	6255249	0	140	14	1	1
chr6	6255831	6255842	0	150	4	1	1
chr6	6256103	6256114	0	140	14	1	1
chr6	6257388	6257407	0	143	11	1	1
chr6	6260928	6260939	0	153	1	1	1
chr6	6261651	6261662	0	148	6	1	1
chr6	6262580	6262594	0	142	12	1	1
chr6	6264102	6264129	1	112	41	2	1
chr6	6265654	6265693	0	142	12	1	1
chr6	6266990	6267054	0	123	31	1	1
chr6	6274148	6274199	12	94	48	6	2
chr6	6274865	6274904	2	79	73	3	1
chr6	6275234	6275248	2	110	42	3	1
chr6	6275275	6275294	0	115	39	1	1
chr6	6277536	6277555	0	138	16	1	1
chr6	6279192	6279203	0	116	38	1	1
chr6	6279542	6279553	0	137	17	1	1
chr6	6286294	6286305	0	147	7	1	1
chr6	6287529	6287540	0	119	35	1	1
chr6	6288376	6288387	0	131	23	1	1
chr6	6288813	6288856	6	131	17	5	2
chr6	6288924	6288935	1	152	1	2	1
chr6	6289169	6289180	1	1	152	2	1
chr6	6289271	6289286	1	117	36	2	1
chr6	6290328	6290353	9	89	56	7	2
chr6	6291395	6291446	6	122	26	5	3
chr6	6292458	6292489	1	92	61	2	1
chr6	6292508	6292587	4	4	146	5	1
chr6	6293421	6293435	0	80	74	1	1
chr6	6294985	6295039	10	60	84	6	2
chr6	6295081	6295101	0	73	81	1	1
chr6	6295100	6295141	1	111	42	2	1
chr6	6301918	6301932	0	147	7	1	1
chr6	6304414	6304443	1	8	145	3	2
chr6	6304495	6304539	2	115	37	4	2
chr6	6304662	6304676	0	116	38	1	1
chr6	6305557	6305572	0	151	3	1	1
chr6	6311364	6311379	1	132	21	2	1
chr6	6313645	6313669	0	143	11	1	1
chr6	6317289	6317300	2	92	60	3	1
chr6	6319842	6319865	0	147	7	1	1
chr6	6322787	6322836	8	17	129	3	1
chr6	6326449	6326460	0	77	77	1	1
chr6	6326467	6326486	0	151	3	1	1
chr6	6330603	6330650	2	12	140	3	1
chr6	6331285	6331300	0	124	30	1	1
chr6	6332264	6332275	0	154	0	1	1
chr6	6340207	6340218	0	150	4	1	1
chr6	6341842	6341853	0	142	12	1	1
chr6	6351560	6351571	0	145	9	1	1
chr6	6353642	6353657	0	152	2	1	1
chr6	6353665	6353676	0	135	19	1	1
chr6	6355150	6355161	0	153	1	1	1
chr6	6358715	6358726	1	20	133	2	1
chr6	6360421	6360432	0	107	47	1	1
chr6	6361979	6362008	4	82	68	4	2
chr6	6363365	6363376	0	135	19	1	1
chr6	6364260	6364283	4	101	49	2	1
chr6	6365393	6365404	0	148	6	1	1
chr6	6366202	6366237	11	83	60	3	1
chr6	6366237	6366254	2	123	29	3	1
chr6	6375950	6375989	1	130	23	3	2
chr6	6379446	6379485	2	111	41	3	2
chr6	6381237	6381282	10	22	122	4	1
chr6	6381283	6381296	0	107	47	1	1
chr6	6382831	6382845	0	141	13	1	1
chr6	6383225	6383270	10	16	128	4	1
chr6	6383270	6383301	6	73	75	5	1
chr6	6386463	6386474	0	140	14	1	1
chr6	6386942	6386977	6	65	83	4	2
chr6	6389381	6389392	0	151	3	1	1
chr6	6391714	6391745	3	84	67	4	1
chr6	6392591	6392602	0	150	4	1	1
chr6	6396210	6396249	4	107	43	4	2
chr6	6396801	6396812	0	150	4	1	1
chr6	6409042	6409085	3	20	131	2	1
chr6	6409771	6409820	0	2	152	1	1
chr6	6428473	6428484	0	154	0	1	1
chr6	6437427	6437454	0	140	14	1	1
chr6	6437578	6437605	0	146	8	1	1
chr6	6438121	6438180	5	57	92	4	1
chr6	6438526	6438537	0	64	90	1	1
chr6	6439321	6439335	1	112	41	2	1
chr6	6439388	6439433	4	1	149	4	1
chr6	6444941	6444964	0	139	15	1	1
chr6	6445046	6445057	0	126	28	1	1
chr6	6446030	6446063	1	0	153	1	0
chr6	6446749	6446798	3	7	144	5	2
chr6	6448117	6448128	0	147	7	1	1
chr6	6448631	6448645	0	147	7	1	1
chr6	6448655	6448666	1	139	14	2	1
chr6	6448710	6448729	0	146	8	1	1
chr6	6449848	6449865	0	152	2	1	1
chr6	6451908	6451919	0	149	5	1	1
chr6	6452884	6452899	0	116	38	1	1
chr6	6453204	6453215	0	135	19	1	1
chr6	6455569	6455583	0	146	8	1	1
chr6	6458558	6458577	0	128	26	1	1
chr6	6458584	6458595	0	129	25	1	1
chr6	6459297	6459386	0	0	154	0	0
chr6	6459614	6459625	0	128	26	1	1
chr6	6461168	6461203	8	17	129	5	1
chr6	6461204	6461219	1	53	100	2	1
chr6	6461540	6461571	0	122	32	2	2
chr6	6462757	6462790	6	31	117	4	1
chr6	6462791	6462824	4	52	98	3	1
chr6	6463123	6463172	8	69	77	7	3
chr6	6465215	6465229	0	150	4	1	1
chr6	6465302	6465337	7	77	70	3	1
chr6	6471300	6471317	0	154	0	1	1
chr6	6471327	6471368	12	53	89	4	1
chr6	6474253	6474306	8	14	132	7	2
chr6	6474785	6474800	0	153	1	1	1
chr6	6476532	6476569	4	63	87	2	1
chr6	6479806	6479825	0	150	4	1	1
chr6	6481623	6481692	2	5	147	3	1
chr6	6482365	6482382	0	148	6	1	1
chr6	6482620	6482634	0	117	37	1	1
chr6	6483232	6483243	0	122	32	1	1
chr6	6487871	6487900	3	92	59	3	1
chr6	6489878	6489889	0	134	20	1	1
chr6	6496870	6496883	4	116	34	2	1
chr6	6497651	6497662	0	123	31	1	1
chr6	6498637	6498648	0	148	6	1	1
chr6	6499299	6499310	0	138	16	1	1
chr6	6519698	6519709	0	148	6	1	1
chr6	6519815	6519826	0	111	43	1	1
chr6	6524744	6524758	0	145	9	1	1
chr6	6527111	6527122	0	137	17	1	1
chr6	6527272	6527291	0	110	44	1	1
chr6	6528026	6528049	0	143	11	1	1
chr6	6534102	6534117	0	109	45	1	1
chr6	6534259	6534270	1	126	27	2	1
chr6	6535502	6535522	0	151	3	1	1
chr6	6538034	6538045	0	151	3	1	1
chr6	6539518	6539533	0	152	2	1	1
chr6	6539706	6539743	20	41	93	5	1
chr6	6542107	6542118	0	152	2	1	1
chr6	6542130	6542149	0	154	0	1	1
chr6	6542588	6542617	7	96	51	5	1
chr6	6542636	6542647	0	150	4	1	1
chr6	6544634	6544687	0	0	154	0	0
chr6	6545576	6545587	0	123	31	1	1
chr6	6552150	6552161	0	145	9	1	1
chr6	6565538	6565565	6	94	54	4	1
chr6	6565969	6565984	0	149	5	1	1
chr6	6567350	6567361	1	136	17	2	1
chr6	6567771	6567794	6	111	37	3	1
chr6	6568534	6568545	1	144	9	2	1
chr6	6571793	6571804	0	144	10	1	1
chr6	6573510	6573521	0	134	20	1	1
chr6	6573697	6573716	1	134	19	2	1
chr6	6574160	6574171	0	151	3	1	1
chr6	6579362	6579373	0	151	3	1	1
chr6	6582951	6582962	0	151	3	1	1
chr6	6582971	6582982	0	150	4	1	1
chr6	6585670	6585689	1	151	2	2	1
chr6	6589672	6589699	1	145	8	2	1
chr6	6589844	6589863	0	152	2	1	1
chr6	6589995	6590046	3	129	22	4	3
chr6	6597234	6597265	6	98	50	4	1
chr6	6602599	6602618	0	153	1	1	1
chr6	6604672	6604715	16	39	99	5	2
chr6	6609348	6609362	0	151	3	1	1
chr6	6609388	6609402	0	153	1	1	1
chr6	6611673	6611684	0	153	1	1	1
chr6	6612405	6612416	0	152	2	1	1
chr6	6612451	6612462	0	153	1	1	1
chr6	6615681	6615692	0	89	65	1	1
chr6	6619761	6619820	4	123	27	3	1
chr6	6620011	6620022	0	153	1	1	1
chr6	6621085	6621100	1	132	21	2	1
chr6	6622870	6622881	0	150	4	1	1
chr6	6623903	6623920	0	67	87	1	1
chr6	6624129	6624140	0	101	53	1	1
chr6	6624534	6624629	63	0	91	19	0
chr6	6624916	6624972	0	62	92	1	1
chr6	6625979	6625990	0	141	13	1	1
chr6	6629774	6629788	0	145	9	1	1
chr6	6632419	6632433	0	138	16	1	1
chr6	6632974	6632985	0	149	5	1	1
chr6	6633155	6633166	0	146	8	1	1
chr6	6635769	6635789	1	126	27	2	1
chr6	6638658	6638693	8	85	61	4	1
chr6	6639039	6639050	0	150	4	1	1
chr6	6646665	6646685	0	0	154	0	0
chr6	6649907	6649918	0	143	11	1	1
chr6	6654736	6654747	0	140	14	1	1
chr6	6658015	6658058	7	20	127	4	1
chr6	6658183	6658194	0	153	1	1	1
chr6	6662746	6662778	1	129	24	2	1
chr6	6667103	6667144	10	41	103	4	1
chr6	6671302	6671325	2	145	7	2	1
chr6	6672287	6672306	1	150	3	2	1
chr6	6674010	6674021	0	145	9	1	1
chr6	6674913	6674960	9	117	28	5	3
chr6	6676256	6676275	5	112	37	5	1
chr6	6676276	6676315	8	89	57	4	1
chr6	6677833	6677876	7	118	29	5	3
chr6	6678835	6678854	4	120	30	4	1
chr6	6678856	6678897	7	40	107	3	1
chr6	6681824	6681839	3	116	35	3	1
chr6	6684597	6684626	6	98	50	5	1
chr6	6684737	6684748	0	145	9	1	1
chr6	6685518	6685529	0	64	90	1	1
chr6	6685591	6685638	1	60	93	4	3
chr6	6687291	6687302	2	120	32	2	1
chr6	6687367	6687378	0	132	22	1	1
chr6	6688400	6688459	0	0	154	0	0
chr6	6688460	6688486	0	105	49	1	1
chr6	6689236	6689253	0	34	120	1	1
chr6	6689275	6689286	0	101	53	1	1
chr6	6691058	6691069	0	126	28	1	1
chr6	6691760	6691774	0	127	27	1	1
chr6	6691801	6691812	0	136	18	1	1
chr6	6693603	6693614	0	130	24	1	1
chr6	6694273	6694328	6	101	47	6	2
chr6	6694394	6694455	0	0	154	0	0
chr6	6694862	6694873	0	144	10	1	1
chr6	6695966	6695981	0	150	4	1	1
chr6	6697076	6697130	3	25	126	4	2
chr6	6698916	6698927	0	139	15	1	1
chr6	6699959	6699970	0	80	74	1	1
chr6	6708784	6708797	39	25	90	6	1
chr6	6716353	6716368	6	107	41	3	1
chr6	6717196	6717213	0	146	8	1	1
chr6	6717695	6717706	1	142	11	2	1
chr6	6727867	6727878	0	64	90	1	1
chr6	6730683	6730697	0	151	3	1	1
chr6	6735357	6735374	0	133	21	1	1
chr6	6735466	6735477	0	144	10	1	1
chr6	6737256	6737271	0	147	7	1	1
chr6	6738301	6738312	0	124	30	1	1
chr6	6744439	6744493	3	78	73	4	3
chr6	6747852	6747889	10	25	119	5	1
chr6	6747889	6747920	3	96	55	2	1
chr6	6749462	6749473	0	48	106	1	1
chr6	6750185	6750196	0	134	20	1	1
chr6	6751485	6751526	8	44	102	6	1
chr6	6751901	6751915	0	150	4	1	1
chr6	6753132	6753145	0	98	56	1	1
chr6	6753582	6753597	0	151	3	1	1
chr6	6753919	6753946	0	134	20	1	1
chr6	6757902	6757919	2	139	13	3	1
chr6	6758140	6758151	0	153	1	1	1
chr6	6767506	6767517	0	140	14	1	1
chr6	6769166	6769177	2	141	11	3	1
chr6	6769193	6769232	1	142	11	2	1
chr6	6770545	6770559	0	123	31	1	1
chr6	6774268	6774291	0	151	3	1	1
chr6	6782990	6783005	0	140	14	1	1
chr6	6786213	6786228	3	135	16	3	1
chr6	6786449	6786466	3	121	30	3	1
chr6	6788953	6788972	9	99	46	3	1
chr6	6789698	6789712	0	150	4	1	1
chr6	6790047	6790082	2	143	9	4	2
chr6	6790807	6790818	0	130	24	1	1
chr6	6790864	6790875	0	117	37	1	1
chr6	6795094	6795137	9	42	103	4	1
chr6	6797280	6797329	3	6	145	4	2
chr6	6798473	6798496	0	151	3	1	1
chr6	6798593	6798620	5	87	62	2	1
chr6	6799922	6799933	0	118	36	1	1
chr6	6804283	6804314	2	128	24	3	1
chr6	6804330	6804373	7	16	131	4	1
chr6	6805312	6805355	14	32	108	6	2
chr6	6806612	6806626	0	98	56	1	1
chr6	6807955	6807966	1	140	13	2	1
chr6	6807967	6808012	11	17	126	4	1
chr6	6809132	6809215	3	1	150	3	1
chr6	6809332	6809369	5	33	116	3	1
chr6	6811965	6812051	0	0	154	0	0
chr6	6814348	6814389	7	65	82	3	1
chr6	6817859	6817870	0	145	9	1	1
chr6	6819760	6819775	0	130	24	1	1
chr6	6820110	6820125	0	150	4	1	1
chr6	6821910	6821933	0	144	10	1	1
chr6	6825730	6825741	2	134	18	2	1
chr6	6825748	6825795	6	4	144	6	1
chr6	6826134	6826153	0	137	17	1	1
chr6	6826445	6826456	0	133	21	1	1
chr6	6827975	6828028	0	1	153	1	1
chr6	6830153	6830166	0	143	11	1	1
chr6	6833377	6833391	0	153	1	1	1
chr6	6834305	6834352	0	13	141	1	1
chr6	6835444	6835463	0	129	25	1	1
chr6	6838502	6838543	4	35	115	4	1
chr6	6838575	6838590	0	131	23	1	1
chr6	6838985	6839002	2	85	67	2	1
chr6	6839003	6839014	2	64	88	3	1
chr6	6844548	6844561	1	132	21	2	1
chr6	6846067	6846078	0	69	85	1	1
chr6	6846116	6846157	11	63	80	6	2
chr6	6846850	6846901	8	16	130	7	1
chr6	6849033	6849050	0	115	39	1	1
chr6	6849411	6849445	0	92	62	2	2
chr6	6849963	6849977	0	128	26	1	1
chr6	6853379	6853390	0	137	17	1	1
chr6	6853760	6853811	1	2	151	2	1
chr6	6857136	6857162	2	141	11	2	1
chr6	6858907	6858956	11	12	131	6	2
chr6	6859029	6859058	6	46	102	5	1
chr6	6859059	6859106	33	10	111	6	1
chr6	6863624	6863641	0	142	12	1	1
chr6	6867403	6867446	13	3	138	5	1
chr6	6867689	6867746	1	0	153	1	0
chr6	6868087	6868149	19	6	129	5	1
chr6	6870819	6870858	5	69	80	4	1
chr6	6874913	6874962	3	13	138	5	2
chr6	6880900	6880915	12	83	59	4	1
chr6	6881532	6881543	0	146	8	1	1
chr6	6885902	6885915	1	6	147	2	1
chr6	6886098	6886117	0	115	39	1	1
chr6	6886258	6886293	3	131	20	4	1
chr6	6887874	6887915	10	48	96	4	1
chr6	6890778	6890789	0	143	11	1	1
chr6	6891779	6891790	0	121	33	1	1
chr6	6891793	6891816	0	96	58	1	1
chr6	6891818	6891853	0	112	42	1	1
chr6	6892013	6892024	0	145	9	1	1
chr6	6892515	6892538	32	79	43	4	2
chr6	6892538	6892551	45	85	24	3	2
chr6	6892572	6892587	1	30	123	2	1
chr6	6896574	6896585	0	146	8	1	1
chr6	6897709	6897723	0	141	13	1	1
chr6	6899042	6899053	0	139	15	1	1
chr6	6900050	6900069	1	112	41	2	1
chr6	6901169	6901180	0	149	5	1	1
chr6	6901540	6901551	0	153	1	1	1
chr6	6904356	6904407	3	3	148	3	1
chr6	6905119	6905138	0	146	8	1	1
chr6	6906752	6906763	0	151	3	1	1
chr6	6910858	6910872	0	135	19	1	1
chr6	6911256	6911267	0	97	57	1	1
chr6	6912042	6912053	0	120	34	1	1
chr6	6913110	6913133	1	140	13	2	1
chr6	6915196	6915207	0	141	13	1	1
chr6	6917313	6917354	5	5	144	3	1
chr6	6918613	6918624	0	120	34	1	1
chr6	6921053	6921068	1	129	24	2	1
chr6	6924665	6924680	0	153	1	1	1
chr6	6929862	6929905	3	130	21	5	2
chr6	6930307	6930326	2	122	30	2	1
chr6	6931516	6931555	3	44	107	4	1
chr6	6932134	6932163	0	151	3	1	1
chr6	6932218	6932229	0	151	3	1	1
chr6	6932242	6932256	0	152	2	1	1
chr6	6933940	6933975	5	59	90	4	1
chr6	6939425	6939440	0	151	3	1	1
chr6	6939873	6939887	0	140	14	1	1
chr6	6941349	6941368	0	152	2	1	1
chr6	6944192	6944216	0	150	4	1	1
chr6	6944620	6944631	0	153	1	1	1
chr6	6947041	6947064	0	149	5	1	1
chr6	6947326	6947340	0	79	75	1	1
chr6	6949172	6949207	1	134	19	2	1
chr6	6949445	6949495	8	82	64	5	1
chr6	6951322	6951354	0	128	26	1	1
chr6	6953458	6953469	0	153	1	1	1
chr6	6956797	6956808	1	136	17	2	1
chr6	6956822	6956845	0	94	60	1	1
chr6	6958197	6958208	0	141	13	1	1
chr6	6959569	6959580	0	99	55	1	1
chr6	6960277	6960292	0	146	8	1	1
chr6	6960889	6960903	0	144	10	1	1
chr6	6965910	6965929	3	130	21	3	1
chr6	6966607	6966618	0	144	10	1	1
chr6	6967261	6967292	0	135	19	2	2
chr6	6968530	6968541	0	141	13	1	1
chr6	6971417	6971431	0	142	12	1	1
chr6	6975419	6975438	0	148	6	1	1
chr6	6991061	6991072	0	119	35	1	1
chr6	6994866	6994900	1	147	6	2	1
chr6	6995201	6995212	0	147	7	1	1
chr6	6995616	6995639	3	71	80	4	1
chr6	6995846	6995926	10	5	139	4	1
chr6	6995929	6995948	1	45	108	2	1
chr6	6995989	6996000	0	121	33	1	1
chr6	6996012	6996023	0	123	31	1	1
chr6	6996179	6996230	3	83	68	5	4
chr6	6996458	6996485	0	111	43	1	1
chr6	6999165	6999176	0	129	25	1	1
chr6	7002085	7002099	0	119	35	1	1
chr6	7029332	7029343	0	147	7	1	1
chr6	7030181	7030248	0	0	154	0	0
chr6	7033122	7033133	0	144	10	1	1
chr6	7037108	7037119	0	139	15	1	1
chr6	7040486	7040500	0	146	8	1	1
chr6	7040503	7040522	0	145	9	1	1
chr6	7046429	7046476	8	21	125	3	1
chr6	7047751	7047762	0	125	29	1	1
chr6	7047774	7047833	4	5	145	5	1
chr6	7047935	7047956	1	104	49	2	1
chr6	7049402	7049416	0	144	10	1	1
chr6	7049531	7049586	19	82	53	10	3
chr6	7050325	7050336	0	149	5	1	1
chr6	7051943	7051954	0	123	31	1	1
chr6	7062511	7062522	1	127	26	2	1
chr6	7063246	7063277	4	90	60	5	1
chr6	7063926	7063937	0	149	5	1	1
chr6	7065912	7065936	0	136	18	1	1
chr6	7068714	7068737	2	83	69	3	1
chr6	7073462	7073493	2	59	93	3	1
chr6	7083357	7083398	10	57	87	3	1
chr6	7084536	7084547	0	146	8	1	1
chr6	7087173	7087184	0	144	10	1	1
chr6	7093059	7093104	11	19	124	5	1
chr6	7098765	7098776	0	145	9	1	1
chr6	7110357	7110372	0	132	22	1	1
chr6	7117200	7117259	3	26	125	4	2
chr6	7118194	7118209	0	122	32	1	1
chr6	7118671	7118682	0	149	5	1	1
chr6	7119431	7119482	0	0	154	0	0
chr6	7120880	7120891	1	151	2	2	1
chr6	7120925	7120936	0	28	126	1	1
chr6	7121036	7121053	0	152	2	1	1
chr6	7121257	7121272	0	148	6	1	1
chr6	7126563	7126574	0	146	8	1	1
chr6	7128029	7128066	7	32	115	3	1
chr6	7128667	7128684	0	138	16	1	1
chr6	7132991	7133038	0	0	154	0	0
chr6	7133039	7133060	10	25	119	4	1
chr6	7133060	7133079	6	55	93	3	1
chr6	7147195	7147206	0	133	21	1	1
chr6	7147656	7147667	0	143	11	1	1
chr6	7150438	7150449	0	147	7	1	1
chr6	7152412	7152423	0	144	10	1	1
chr6	7152530	7152541	0	147	7	1	1
chr6	7155087	7155106	1	152	1	2	1
chr6	7156488	7156499	3	137	14	3	1
chr6	7158102	7158117	0	148	6	1	1
chr6	7159157	7159168	0	125	29	1	1
chr6	7159676	7159707	0	146	8	1	1
chr6	7178234	7178245	0	154	0	1	1
chr6	7179849	7179860	0	127	27	1	1
chr6	7182452	7182466	0	118	36	1	1
chr6	7183548	7183559	0	139	15	1	1
chr6	7184847	7184900	0	0	154	0	0
chr6	7191580	7191637	2	0	152	2	0
chr6	7191883	7191914	0	115	39	1	1
chr6	7193058	7193072	0	149	5	1	1
chr6	7193077	7193092	0	148	6	1	1
chr6	7196377	7196388	0	137	17	1	1
chr6	7196423	7196438	0	125	29	1	1
chr6	7197036	7197059	0	129	25	1	1
chr6	7201294	7201305	0	99	55	1	1
chr6	7204711	7204726	0	144	10	1	1
chr6	7206200	7206219	2	105	47	3	1
chr6	7209763	7209786	0	85	69	1	1
chr6	7218275	7218310	7	50	97	3	1
chr6	7218373	7218386	1	79	74	2	1
chr6	7220539	7220562	0	116	38	1	1
chr6	7225538	7225549	0	53	101	1	1
chr6	7235208	7235231	0	146	8	1	1
chr6	7236760	7236803	10	30	114	4	1
chr6	7237200	7237232	4	118	32	3	1
chr6	7237749	7237788	2	127	25	3	1
chr6	7241674	7241687	0	64	90	1	1
chr6	7244058	7244069	0	151	3	1	1
chr6	7246905	7246959	16	29	109	6	2
chr6	7251042	7251053	0	82	72	1	1
chr6	7252988	7253021	5	92	57	3	1
chr6	7253836	7253850	0	146	8	1	1
chr6	7256352	7256459	41	5	108	19	1
chr6	7256526	7256561	2	129	23	2	1
chr6	7257882	7257949	11	73	70	9	4
chr6	7258041	7258052	0	72	82	1	1
chr6	7258692	7258703	0	130	24	1	1
chr6	7260972	7260986	1	132	21	2	1
chr6	7267437	7267448	0	151	3	1	1
chr6	7268376	7268400	0	153	1	1	1
chr6	7269505	7269516	0	123	31	1	1
chr6	7271331	7271364	6	63	85	4	1
chr6	7273014	7273025	0	147	7	1	1
chr6	7277322	7277333	1	148	5	2	1
chr6	7280435	7280450	0	131	23	1	1
chr6	7281401	7281415	0	141	13	1	1
chr6	7291513	7291554	15	36	103	5	1
chr6	7292431	7292442	0	148	6	1	1
chr6	7293090	7293101	0	151	3	1	1
chr6	7293318	7293349	0	143	11	1	1
chr6	7296467	7296553	27	5	122	8	2
chr6	7296822	7296856	0	72	82	1	1
chr6	7296868	7296925	1	0	153	1	0
chr6	7303888	7303899	0	147	7	1	1
chr6	7316552	7316566	0	142	12	1	1
chr6	7317716	7317795	5	1	148	6	1
chr6	7319932	7319943	0	128	26	1	1
chr6	7326466	7326477	0	151	3	1	1
chr6	7328801	7328812	0	145	9	1	1
chr6	7332242	7332273	1	140	13	2	1
chr6	7341556	7341573	0	148	6	1	1
chr6	7342391	7342402	0	138	16	1	1
chr6	7345041	7345092	5	95	54	7	4
chr6	7346009	7346020	0	152	2	1	1
chr6	7346381	7346404	1	146	7	2	1
chr6	7346420	7346467	3	125	26	3	1
chr6	7346590	7346631	14	50	90	4	1
chr6	7346650	7346661	0	147	7	1	1
chr6	7349536	7349551	0	135	19	1	1
chr6	7360021	7360035	0	145	9	1	1
chr6	7360097	7360116	0	149	5	1	1
chr6	7362598	7362612	0	138	16	1	1
chr6	7362826	7362837	0	143	11	1	1
chr6	7368705	7368748	11	14	129	5	2
chr6	7374301	7374312	0	145	9	1	1
chr6	7377050	7377067	8	70	76	4	1
chr6	7380594	7380607	0	142	12	1	1
chr6	7385959	7385970	0	94	60	1	1
chr6	7387015	7387026	0	149	5	1	1
chr6	7400789	7400800	0	102	52	1	1
chr6	7402617	7402630	1	130	23	2	1
chr6	7404755	7404766	0	122	32	1	1
chr6	7409372	7409389	0	150	4	1	1
chr6	7409661	7409710	4	9	141	3	1
chr6	7409824	7409859	10	52	92	6	1
chr6	7412212	7412251	7	59	88	3	1
chr6	7417580	7417591	0	150	4	1	1
chr6	7423740	7423754	0	150	4	1	1
chr6	7426057	7426072	1	147	6	2	1
chr6	7427793	7427804	0	151	3	1	1
chr6	7430128	7430143	0	153	1	1	1
chr6	7431674	7431685	0	134	20	1	1
chr6	7436933	7436956	0	145	9	1	1
chr6	7443495	7443518	0	146	8	1	1
chr6	7444101	7444134	9	74	71	3	1
chr6	7448948	7448965	0	143	11	1	1
chr6	7454731	7454742	0	85	69	1	1
chr6	7455882	7455905	0	55	99	1	1
chr6	7456614	7456631	2	118	34	3	1
chr6	7456874	7456885	0	154	0	1	1
chr6	7457145	7457156	0	154	0	1	1
chr6	7457231	7457242	0	153	1	1	1
chr6	7460730	7460741	0	135	19	1	1
chr6	7462196	7462210	0	95	59	1	1
chr6	7462238	7462257	0	120	34	1	1
chr6	7464971	7465024	3	10	141	4	1
chr6	7468676	7468723	2	56	96	3	1
chr6	7471955	7471966	0	124	30	1	1
chr6	7474881	7474910	1	116	37	2	1
chr6	7474911	7474934	2	118	34	3	1
chr6	7475121	7475132	1	142	11	2	1
[truncated: 68,316 more rows]
