# Supplementary material for: A novel quantitative trait locus implicates Msh3 in the propensity for genome-wide short tandem repeat expansions in mice
Source: Genome Res. 2023 May;33(5):689–702. doi: 10.1101/gr.277576.122 (PMC10317118; doi:10.1101/gr.277576.122)
Supplement: Supplemental Material [file supp_gr.277576.122_Supplemental_code.zip › BXD-STR-Mutator-Manuscript-main/Ashbrook_Manuscript/data/by_loc_str/chr7.tsv]

chrom	pos	end	het	hom	nocall	n_unq_gt_w_het	n_unq_gt_wo_het
chr7	3002966	3002997	11	61	82	2	1
chr7	3003030	3003061	2	88	64	3	1
chr7	3003086	3003109	0	98	56	1	1
chr7	3004508	3004519	0	56	98	1	1
chr7	3005629	3005640	0	85	69	1	1
chr7	3006246	3006289	4	21	129	3	1
chr7	3006353	3006364	0	135	19	1	1
chr7	3011116	3011159	2	22	130	2	1
chr7	3016828	3016845	0	115	39	1	1
chr7	3020277	3020288	0	112	42	1	1
chr7	3024125	3024136	0	132	22	1	1
chr7	3027865	3027876	0	85	69	1	1
chr7	3038554	3038565	0	124	30	1	1
chr7	3039549	3039598	0	0	154	0	0
chr7	3051046	3051057	0	111	43	1	1
chr7	3062971	3062982	0	78	76	1	1
chr7	3065082	3065111	4	1	149	2	1
chr7	3067301	3067348	3	9	142	4	1
chr7	3071633	3071680	0	129	25	2	2
chr7	3072598	3072609	0	45	109	1	1
chr7	3073730	3073741	0	106	48	1	1
chr7	3081051	3081062	0	135	19	1	1
chr7	3081945	3081996	1	16	137	3	2
chr7	3082064	3082107	2	25	127	4	2
chr7	3083946	3083989	52	21	81	8	2
chr7	3084559	3084574	1	103	50	2	1
chr7	3092815	3092832	0	41	113	1	1
chr7	3096072	3096083	0	148	6	1	1
chr7	3097923	3097934	0	142	12	1	1
chr7	3098679	3098690	0	122	32	1	1
chr7	3100112	3100123	0	85	69	1	1
chr7	3101202	3101213	0	145	9	1	1
chr7	3102169	3102216	6	17	131	7	2
chr7	3104324	3104335	0	134	20	1	1
chr7	3104905	3104918	1	91	62	2	1
chr7	3105168	3105187	0	136	18	1	1
chr7	3105188	3105202	0	138	16	1	1
chr7	3105598	3105609	0	142	12	1	1
chr7	3124231	3124245	0	96	58	1	1
chr7	3134698	3134709	0	110	44	1	1
chr7	3135108	3135119	0	83	71	1	1
chr7	3135226	3135240	0	127	27	1	1
chr7	3137149	3137160	0	86	68	1	1
chr7	3147477	3147524	5	46	103	3	2
chr7	3147621	3147636	0	37	117	1	1
chr7	3149736	3149747	0	119	35	1	1
chr7	3151483	3151494	0	136	18	1	1
chr7	3155787	3155804	13	45	96	3	1
chr7	3155804	3155853	2	0	152	2	0
chr7	3155916	3155930	0	108	46	1	1
chr7	3156776	3156787	0	35	119	1	1
chr7	3157420	3157431	0	121	33	1	1
chr7	3159722	3159741	4	86	64	3	2
chr7	3160536	3160551	0	86	68	1	1
chr7	3160706	3160721	0	83	71	1	1
chr7	3160727	3160738	0	83	71	1	1
chr7	3161913	3161930	0	89	65	1	1
chr7	3163082	3163101	0	133	21	1	1
chr7	3163531	3163625	2	0	152	2	0
chr7	3165026	3165045	7	14	133	4	1
chr7	3165728	3165739	0	122	32	1	1
chr7	3168201	3168212	0	96	58	1	1
chr7	3168470	3168481	0	126	28	1	1
chr7	3168815	3168826	0	113	41	1	1
chr7	3170911	3170922	0	69	85	1	1
chr7	3171692	3171703	1	101	52	2	1
chr7	3172217	3172228	0	107	47	1	1
chr7	3172544	3172579	6	64	84	5	3
chr7	3173642	3173653	0	41	113	1	1
chr7	3174075	3174089	0	66	88	1	1
chr7	3174368	3174379	0	117	37	1	1
chr7	3175607	3175638	6	103	45	4	2
chr7	3175842	3175853	0	110	44	1	1
chr7	3178451	3178502	3	3	148	4	1
chr7	3179912	3179935	0	109	45	1	1
chr7	3180063	3180082	4	122	28	4	2
chr7	3182367	3182394	4	93	57	3	2
chr7	3184265	3184288	0	61	93	1	1
chr7	3186432	3186446	0	0	154	0	0
chr7	3186558	3186593	0	0	154	0	0
chr7	3186668	3186679	0	37	117	1	1
chr7	3187622	3187633	0	64	90	1	1
chr7	3188023	3188038	3	59	92	3	2
chr7	3190460	3190479	1	52	101	2	1
chr7	3192058	3192069	0	124	30	1	1
chr7	3192330	3192341	0	79	75	1	1
chr7	3195004	3195047	2	12	140	3	1
chr7	3195355	3195366	0	63	91	1	1
chr7	3195537	3195556	5	58	91	3	2
chr7	3200024	3200039	0	133	21	1	1
chr7	3202083	3202100	0	109	45	1	1
chr7	3202580	3202591	0	110	44	1	1
chr7	3203074	3203088	0	31	123	1	1
chr7	3203218	3203229	0	77	77	1	1
chr7	3204324	3204338	0	120	34	1	1
chr7	3205696	3205707	0	116	38	1	1
chr7	3205991	3206042	7	3	144	3	2
chr7	3211223	3211270	5	51	98	5	2
chr7	3211426	3211441	0	88	66	1	1
chr7	3215707	3215718	45	68	41	3	1
chr7	3215719	3215746	6	99	49	6	3
chr7	3216795	3216836	4	19	131	3	2
chr7	3216923	3216946	6	114	34	5	2
chr7	3217307	3217394	2	1	151	3	1
chr7	3220268	3220279	0	132	22	1	1
chr7	3224282	3224293	0	44	110	1	1
chr7	3226593	3226604	0	110	44	1	1
chr7	3227730	3227744	0	47	107	1	1
chr7	3229556	3229575	1	73	80	2	1
chr7	3230318	3230329	0	107	47	1	1
chr7	3230802	3230817	0	105	49	1	1
chr7	3231530	3231541	0	21	133	1	1
chr7	3232028	3232039	0	79	75	1	1
chr7	3232456	3232488	0	12	142	1	1
chr7	3233353	3233372	0	150	4	1	1
chr7	3235496	3235507	0	64	90	1	1
chr7	3236414	3236437	1	32	121	3	2
chr7	3236657	3236671	0	118	36	1	1
chr7	3238363	3238374	0	151	3	1	1
chr7	3238846	3238885	13	10	131	5	2
chr7	3239061	3239114	0	0	154	0	0
chr7	3239262	3239301	6	96	52	3	2
chr7	3241566	3241604	8	42	104	6	3
chr7	3242165	3242176	15	47	92	4	2
chr7	3242188	3242231	4	60	90	5	3
chr7	3242730	3242744	0	96	58	1	1
chr7	3245216	3245235	5	62	87	3	2
chr7	3245999	3246010	0	138	16	1	1
chr7	3246688	3246699	1	141	12	2	1
chr7	3247503	3247514	0	147	7	1	1
chr7	3247777	3247788	0	102	52	1	1
chr7	3248803	3248817	0	120	34	1	1
chr7	3249041	3249076	50	32	72	5	2
chr7	3249076	3249105	4	71	79	4	1
chr7	3250233	3250244	0	119	35	1	1
chr7	3250363	3250374	0	141	13	1	1
chr7	3250661	3250688	0	153	1	1	1
chr7	3250797	3250808	0	154	0	1	1
chr7	3250827	3250856	0	151	3	1	1
chr7	3255385	3255414	0	91	63	1	1
chr7	3261377	3261444	33	9	112	2	1
chr7	3262352	3262363	0	79	75	1	1
chr7	3263312	3263335	0	115	39	1	1
chr7	3263688	3263699	0	102	52	1	1
chr7	3265863	3265894	3	36	115	3	2
chr7	3266893	3266904	0	131	23	1	1
chr7	3267305	3267328	0	103	51	1	1
chr7	3267736	3267750	0	142	12	1	1
chr7	3268310	3268393	3	1	150	3	1
chr7	3268616	3268630	0	129	25	1	1
chr7	3269743	3269754	0	77	77	1	1
chr7	3270015	3270026	0	78	76	1	1
chr7	3270414	3270429	0	0	154	0	0
chr7	3271857	3271892	11	46	97	7	2
chr7	3273583	3273602	0	69	85	1	1
chr7	3274165	3274176	0	99	55	1	1
chr7	3274383	3274397	0	118	36	1	1
chr7	3275909	3275928	0	32	122	1	1
chr7	3276583	3276610	0	0	154	0	0
chr7	3277812	3277844	2	66	86	4	2
chr7	3278309	3278320	0	131	23	1	1
chr7	3279382	3279396	0	14	140	1	1
chr7	3279818	3279829	0	49	105	1	1
chr7	3280063	3280077	0	99	55	1	1
chr7	3282739	3282750	0	142	12	1	1
chr7	3283488	3283527	0	127	27	1	1
chr7	3283821	3283864	5	104	45	5	2
chr7	3284403	3284447	2	24	128	3	2
chr7	3284450	3284491	1	6	147	2	1
chr7	3284492	3284515	0	18	136	1	1
chr7	3285542	3285557	0	115	39	1	1
chr7	3286408	3286419	0	109	45	1	1
chr7	3286856	3286871	3	99	52	3	1
chr7	3288624	3288643	0	0	154	0	0
chr7	3289280	3289291	0	107	47	1	1
chr7	3289712	3289727	0	107	47	1	1
chr7	3292388	3292403	2	61	91	3	1
chr7	3294041	3294056	0	130	24	1	1
chr7	3294490	3294525	5	76	73	4	2
chr7	3294529	3294544	1	52	101	2	1
chr7	3294714	3294725	0	76	78	1	1
chr7	3296018	3296041	1	108	45	2	1
chr7	3298116	3298135	11	140	3	2	1
chr7	3298153	3298202	6	8	140	7	2
chr7	3300665	3300676	0	115	39	1	1
chr7	3301608	3301635	2	86	66	3	2
chr7	3301758	3301775	5	133	16	3	2
chr7	3303330	3303341	0	63	91	1	1
chr7	3304935	3304990	0	0	154	0	0
chr7	3305005	3305032	7	47	100	5	2
chr7	3305153	3305164	0	147	7	1	1
chr7	3307472	3307486	0	108	46	1	1
chr7	3310469	3310480	0	94	60	1	1
chr7	3311247	3311262	0	133	21	1	1
chr7	3311598	3311612	5	133	16	3	2
chr7	3312078	3312093	4	131	19	3	2
chr7	3313554	3313569	0	88	66	1	1
chr7	3315413	3315448	7	31	116	6	2
chr7	3316812	3316827	7	81	66	6	2
chr7	3317345	3317356	0	95	59	1	1
chr7	3317627	3317646	1	65	88	2	1
chr7	3318075	3318086	0	89	65	1	1
chr7	3318793	3318848	1	1	152	2	1
chr7	3320233	3320277	1	97	56	3	2
chr7	3320646	3320657	0	110	44	1	1
chr7	3322101	3322136	6	15	133	4	1
chr7	3322922	3322933	0	118	36	1	1
chr7	3325194	3325209	1	101	52	2	1
chr7	3326460	3326475	0	59	95	1	1
chr7	3328147	3328190	2	10	142	3	1
chr7	3328856	3328870	0	130	24	1	1
chr7	3330933	3330978	14	30	110	7	2
chr7	3332225	3332270	1	2	151	2	1
chr7	3332626	3332643	5	131	18	3	2
chr7	3332908	3332925	0	153	1	1	1
chr7	3335608	3335653	5	10	139	5	2
chr7	3336856	3336870	0	103	51	1	1
chr7	3337117	3337130	1	50	103	2	1
chr7	3337334	3337345	0	138	16	1	1
chr7	3337583	3337597	0	119	35	1	1
chr7	3338063	3338074	0	116	38	1	1
chr7	3338635	3338649	0	145	9	1	1
chr7	3339111	3339170	2	23	129	3	1
chr7	3340370	3340381	47	91	16	2	1
chr7	3343407	3343418	0	144	10	1	1
chr7	3343418	3343429	0	138	16	1	1
chr7	3344388	3344399	8	53	93	2	1
chr7	3345664	3345675	0	51	103	1	1
chr7	3346720	3346731	0	116	38	1	1
chr7	3347516	3347549	6	51	97	5	2
chr7	3348933	3348956	18	76	60	4	1
chr7	3348974	3349021	12	92	50	7	4
chr7	3354728	3354739	0	88	66	1	1
chr7	3357625	3357636	0	149	5	1	1
chr7	3358258	3358273	0	126	28	1	1
chr7	3359039	3359053	0	69	85	1	1
chr7	3359829	3359840	0	16	138	1	1
chr7	3360370	3360405	7	94	53	5	2
chr7	3360471	3360482	0	115	39	1	1
chr7	3360932	3360966	0	67	87	1	1
chr7	3363716	3363727	0	125	29	1	1
chr7	3364115	3364134	1	124	29	2	1
chr7	3364506	3364517	0	128	26	1	1
chr7	3364932	3364973	15	36	103	9	2
chr7	3367517	3367528	0	153	1	1	1
chr7	3367540	3367554	0	152	2	1	1
chr7	3368997	3369011	0	116	38	1	1
chr7	3369601	3369612	0	92	62	1	1
chr7	3370164	3370193	19	68	67	7	1
chr7	3370593	3370604	0	105	49	1	1
chr7	3371188	3371225	7	18	129	6	2
chr7	3372907	3372982	1	6	147	2	1
chr7	3373546	3373557	0	115	39	1	1
chr7	3374523	3374574	1	71	82	4	3
chr7	3374598	3374609	43	93	18	2	1
chr7	3374612	3374647	9	34	111	6	2
chr7	3374989	3375036	6	8	140	7	2
chr7	3375060	3375107	3	50	101	3	1
chr7	3375318	3375329	0	101	53	1	1
chr7	3375359	3375370	0	111	43	1	1
chr7	3375559	3375591	0	52	102	1	1
chr7	3376015	3376030	0	68	86	1	1
chr7	3376536	3376547	0	8	146	1	1
chr7	3376563	3376620	0	0	154	0	0
chr7	3376697	3376730	11	22	121	8	2
chr7	3377224	3377235	0	81	73	1	1
chr7	3377737	3377748	0	121	33	1	1
chr7	3377767	3377778	0	120	34	1	1
chr7	3377882	3377896	0	128	26	1	1
chr7	3378873	3378916	6	9	139	5	2
chr7	3379222	3379257	6	123	25	4	2
chr7	3379256	3379273	40	78	36	4	2
chr7	3379290	3379301	1	131	22	2	1
chr7	3379665	3379676	0	48	106	1	1
chr7	3380091	3380118	8	60	86	4	2
chr7	3380886	3380905	0	126	28	1	1
chr7	3381121	3381132	0	137	17	1	1
chr7	3381504	3381521	0	135	19	1	1
chr7	3381848	3381867	0	144	10	1	1
chr7	3382121	3382135	0	121	33	1	1
chr7	3382484	3382501	1	109	44	2	1
chr7	3382776	3382813	3	26	125	4	2
chr7	3384556	3384573	9	127	18	3	1
chr7	3384604	3384621	25	82	47	3	1
chr7	3384649	3384672	8	119	27	4	2
chr7	3386381	3386424	6	17	131	6	2
chr7	3386644	3386655	0	80	74	1	1
chr7	3387650	3387673	4	119	31	3	2
chr7	3388710	3388744	1	45	108	3	2
chr7	3388758	3388769	0	39	115	1	1
chr7	3389087	3389126	14	10	130	4	1
chr7	3389126	3389151	9	25	120	3	1
chr7	3390389	3390452	0	0	154	0	0
chr7	3391000	3391011	0	123	31	1	1
chr7	3391391	3391402	0	152	2	1	1
chr7	3395066	3395077	0	137	17	1	1
chr7	3397018	3397029	0	144	10	1	1
chr7	3398333	3398348	0	113	41	1	1
chr7	3398660	3398671	1	105	48	2	1
chr7	3398910	3398945	11	63	80	6	2
chr7	3401673	3401687	0	74	80	1	1
chr7	3401875	3401886	4	27	123	3	2
chr7	3402786	3402829	1	75	78	2	1
chr7	3403227	3403266	4	83	67	2	1
chr7	3403859	3403882	5	145	4	3	2
chr7	3404356	3404401	31	6	117	7	1
chr7	3404401	3404428	9	66	79	4	1
chr7	3405598	3405609	0	73	81	1	1
chr7	3406066	3406093	8	95	51	3	1
chr7	3407208	3407223	12	73	69	8	2
chr7	3407422	3407433	29	84	41	5	2
chr7	3407432	3407465	3	28	123	4	1
chr7	3409741	3409752	0	149	5	1	1
chr7	3409953	3409986	16	64	74	7	2
chr7	3410623	3410678	9	21	124	6	2
chr7	3410717	3410748	2	64	88	3	1
chr7	3410813	3410844	5	94	55	4	2
chr7	3411682	3411695	6	122	26	3	2
chr7	3415492	3415509	0	150	4	1	1
chr7	3415889	3415900	0	144	10	1	1
chr7	3415984	3415995	0	120	34	1	1
chr7	3415998	3416022	0	127	27	1	1
chr7	3421020	3421031	0	121	33	1	1
chr7	3421606	3421617	0	135	19	1	1
chr7	3428214	3428237	1	82	71	2	1
chr7	3428282	3428296	0	89	65	1	1
chr7	3428299	3428310	0	7	147	1	1
chr7	3428465	3428488	1	84	69	2	1
chr7	3429952	3429983	9	49	96	6	2
chr7	3434462	3434507	4	19	131	3	1
chr7	3436219	3436230	0	145	9	1	1
chr7	3438626	3438637	0	132	22	1	1
chr7	3439648	3439665	7	76	71	6	2
chr7	3439830	3439877	10	5	139	5	2
chr7	3439877	3439894	12	28	114	5	2
chr7	3441693	3441708	1	150	3	2	1
chr7	3442199	3442254	5	21	128	7	2
chr7	3443728	3443755	5	144	5	3	2
chr7	3443847	3443858	0	154	0	1	1
chr7	3445202	3445217	7	99	48	4	2
chr7	3447092	3447103	0	141	13	1	1
chr7	3449246	3449260	0	149	5	1	1
chr7	3449332	3449363	11	49	94	8	2
chr7	3452809	3452820	0	121	33	1	1
chr7	3453900	3453925	1	1	152	2	1
chr7	3455901	3455914	1	130	23	2	1
chr7	3457537	3457558	5	116	33	4	1
chr7	3457558	3457573	0	137	17	1	1
chr7	3458050	3458061	0	25	129	1	1
chr7	3458176	3458201	4	14	136	5	2
chr7	3461194	3461215	7	102	45	5	2
chr7	3461989	3462028	9	24	121	9	2
chr7	3462468	3462487	3	80	71	3	1
chr7	3462709	3462724	5	133	16	3	2
chr7	3462727	3462738	49	93	12	3	2
chr7	3463252	3463299	22	6	126	8	1
chr7	3465203	3465258	1	1	152	2	1
chr7	3465591	3465602	0	146	8	1	1
chr7	3466073	3466084	0	134	20	1	1
chr7	3466351	3466431	5	6	143	4	2
chr7	3467664	3467675	0	146	8	1	1
chr7	3467686	3467697	0	153	1	1	1
chr7	3467846	3467857	0	153	1	1	1
chr7	3468173	3468224	8	5	141	7	2
chr7	3470283	3470294	2	136	16	2	1
chr7	3470482	3470496	0	127	27	1	1
chr7	3471566	3471577	0	128	26	1	1
chr7	3471712	3471723	0	123	31	1	1
chr7	3472555	3472569	4	98	52	3	2
chr7	3473578	3473589	0	126	28	1	1
chr7	3474184	3474195	0	138	16	1	1
chr7	3476299	3476314	0	142	12	1	1
chr7	3479155	3479174	0	130	24	1	1
chr7	3483979	3483990	0	123	31	1	1
chr7	3484966	3484977	0	139	15	1	1
chr7	3485166	3485177	0	143	11	1	1
chr7	3485668	3485682	0	111	43	1	1
chr7	3490215	3490235	4	111	39	4	2
chr7	3494151	3494185	5	103	46	3	2
chr7	3494204	3494219	0	107	47	1	1
chr7	3496621	3496644	8	54	92	6	1
chr7	3499133	3499148	0	152	2	1	1
chr7	3499466	3499481	0	99	55	1	1
chr7	3499933	3499968	2	9	143	3	2
chr7	3500059	3500134	0	0	154	0	0
chr7	3501175	3501190	0	90	64	1	1
chr7	3501606	3501644	0	35	119	1	1
chr7	3501643	3501686	2	44	108	3	1
chr7	3502959	3502994	5	91	58	5	2
chr7	3503403	3503417	0	128	26	1	1
chr7	3503814	3503833	5	99	50	4	2
chr7	3505964	3505975	0	73	81	1	1
chr7	3507549	3507564	0	71	83	1	1
chr7	3507692	3507703	1	88	65	2	1
chr7	3508671	3508720	0	11	143	1	1
chr7	3510892	3510921	5	105	44	4	2
chr7	3513397	3513418	5	41	108	5	2
chr7	3514570	3514625	0	0	154	0	0
chr7	3567455	3567468	0	28	126	1	1
chr7	3569798	3569815	1	24	129	2	1
chr7	3570272	3570297	3	44	107	2	1
chr7	3570581	3570592	0	80	74	1	1
chr7	3571806	3571821	0	20	134	1	1
chr7	3572351	3572366	2	106	46	2	1
chr7	3576536	3576595	1	0	153	1	0
chr7	3576971	3576988	2	110	42	2	1
chr7	3578280	3578297	0	64	90	1	1
chr7	3579992	3580003	0	97	57	1	1
chr7	3580057	3580068	0	120	34	1	1
chr7	3580334	3580351	3	44	107	3	1
chr7	3580376	3580393	0	56	98	1	1
chr7	3580416	3580433	0	110	44	1	1
chr7	3581420	3581494	0	0	154	0	0
chr7	3582291	3582345	18	91	45	10	4
chr7	3583924	3583975	1	0	153	1	0
chr7	3584050	3584085	4	18	132	3	1
chr7	3584464	3584475	0	140	14	1	1
chr7	3585227	3585238	0	125	29	1	1
chr7	3585557	3585570	0	143	11	1	1
chr7	3585641	3585652	0	147	7	1	1
chr7	3587246	3587257	0	114	40	1	1
chr7	3588728	3588739	0	109	45	1	1
chr7	3590170	3590211	0	0	154	0	0
chr7	3593386	3593413	6	122	26	3	2
chr7	3594606	3594617	0	130	24	1	1
chr7	3599320	3599343	0	124	30	1	1
chr7	3599760	3599783	1	139	14	2	1
chr7	3600763	3600774	0	130	24	1	1
chr7	3601887	3601920	10	80	64	5	2
chr7	3605764	3605779	0	127	27	1	1
chr7	3606832	3606843	0	84	70	1	1
chr7	3607780	3607791	2	112	40	3	2
chr7	3607792	3607825	10	62	82	5	2
chr7	3608114	3608125	0	151	3	1	1
chr7	3609586	3609597	0	146	8	1	1
chr7	3612167	3612178	50	96	8	3	2
chr7	3612189	3612200	5	144	5	3	2
chr7	3613392	3613407	0	153	1	1	1
chr7	3613466	3613481	5	143	6	3	2
chr7	3613638	3613649	0	154	0	1	1
chr7	3613657	3613671	0	154	0	1	1
chr7	3615271	3615282	0	134	20	1	1
chr7	3616417	3616431	0	87	67	1	1
chr7	3618227	3618264	7	38	109	5	2
chr7	3618536	3618550	1	78	75	2	1
chr7	3618556	3618570	1	78	75	2	1
chr7	3619608	3619622	1	69	84	2	1
chr7	3620377	3620391	0	151	3	1	1
chr7	3621440	3621451	0	108	46	1	1
chr7	3626207	3626218	0	151	3	1	1
chr7	3627448	3627467	5	142	7	3	2
chr7	3628724	3628738	1	137	16	2	1
chr7	3630641	3630652	0	143	11	1	1
chr7	3634603	3634614	0	130	24	1	1
chr7	3635964	3635983	4	106	44	3	2
chr7	3637669	3637680	0	149	5	1	1
chr7	3639333	3639350	0	137	17	1	1
chr7	3642269	3642284	0	144	10	1	1
chr7	3643044	3643055	0	118	36	1	1
chr7	3644478	3644489	0	85	69	1	1
chr7	3645031	3645045	0	141	13	1	1
chr7	3645506	3645517	0	108	46	1	1
chr7	3645733	3645744	0	142	12	1	1
chr7	3648236	3648251	0	148	6	1	1
chr7	3648405	3648416	1	146	7	2	1
chr7	3648644	3648670	6	137	11	4	2
chr7	3652634	3652645	0	135	19	1	1
chr7	3655550	3655561	0	151	3	1	1
chr7	3664513	3664532	4	127	23	3	2
chr7	3668597	3668630	15	93	46	5	2
chr7	3668811	3668848	41	24	89	9	1
chr7	3668848	3668885	39	41	74	11	1
chr7	3669382	3669393	0	111	43	1	1
chr7	3670679	3670696	0	99	55	1	1
chr7	3671246	3671257	0	137	17	1	1
chr7	3672884	3672895	0	147	7	1	1
chr7	3672905	3672922	4	120	30	2	1
chr7	3673658	3673669	0	122	32	1	1
chr7	3674235	3674262	5	109	40	3	2
chr7	3676346	3676369	7	82	65	3	1
chr7	3676381	3676395	0	112	42	1	1
chr7	3677555	3677566	0	150	4	1	1
chr7	3678361	3678380	0	145	9	1	1
chr7	3679888	3679923	2	115	37	2	1
chr7	3680063	3680106	6	68	80	4	3
chr7	3680148	3680159	0	76	78	1	1
chr7	3680836	3680847	7	93	54	4	2
chr7	3680921	3680964	15	34	105	7	2
chr7	3682917	3682940	4	139	11	3	2
chr7	3683240	3683284	6	136	12	4	3
chr7	3683987	3684004	0	81	73	1	1
chr7	3686106	3686117	0	153	1	1	1
chr7	3686204	3686223	0	95	59	1	1
chr7	3687452	3687487	7	50	97	5	2
chr7	3688822	3688833	0	114	40	1	1
chr7	3689416	3689427	0	153	1	1	1
chr7	3690235	3690278	1	124	29	2	1
chr7	3696160	3696189	6	143	5	4	2
chr7	3696834	3696853	0	82	72	1	1
chr7	3697428	3697443	0	90	64	1	1
chr7	3698288	3698383	50	4	100	5	1
chr7	3699172	3699191	0	138	16	1	1
chr7	3699820	3699834	0	144	10	1	1
chr7	3700323	3700334	0	119	35	1	1
chr7	3700338	3700353	0	109	45	1	1
chr7	3700353	3700364	0	101	53	1	1
chr7	3701225	3701236	0	147	7	1	1
chr7	3702533	3702552	5	139	10	3	2
chr7	3703162	3703173	0	138	16	1	1
chr7	3710342	3710381	5	137	12	5	2
chr7	3711796	3711819	6	140	8	4	2
chr7	3712002	3712037	1	3	150	2	1
chr7	3714345	3714356	0	152	2	1	1
chr7	3714628	3714645	0	146	8	1	1
chr7	3715075	3715094	0	119	35	1	1
chr7	3723058	3723072	0	103	51	1	1
chr7	3726138	3726155	0	99	55	1	1
chr7	3727399	3727410	0	121	33	1	1
chr7	3727422	3727433	0	122	32	1	1
chr7	3729362	3729373	0	139	15	1	1
chr7	3743743	3743814	12	13	129	11	3
chr7	3745446	3745457	0	98	56	1	1
chr7	3755171	3755182	0	66	88	1	1
chr7	3774661	3774681	0	90	64	1	1
chr7	3775674	3775693	2	79	73	3	1
chr7	3776868	3776891	0	95	59	1	1
chr7	3779101	3779114	0	89	65	1	1
chr7	3779124	3779135	0	93	61	1	1
chr7	3781064	3781075	0	100	54	1	1
chr7	3787207	3787218	7	76	71	4	2
chr7	3787221	3787232	3	92	59	3	2
chr7	3795783	3795794	0	47	107	1	1
chr7	3798238	3798258	0	69	85	1	1
chr7	3810590	3810601	0	96	58	1	1
chr7	3810801	3810820	0	96	58	1	1
chr7	3811751	3811762	0	96	58	1	1
chr7	3817674	3817685	3	59	92	3	1
chr7	3823876	3823930	0	56	98	2	2
chr7	3828374	3828388	0	30	124	1	1
chr7	3832580	3832593	0	87	67	1	1
chr7	3832603	3832614	0	96	58	1	1
chr7	3834544	3834555	0	138	16	1	1
chr7	3848897	3848952	9	14	131	10	2
chr7	3850588	3850599	0	99	55	1	1
chr7	3860315	3860326	0	52	102	1	1
chr7	3872330	3872350	0	97	57	1	1
chr7	3873509	3873528	1	88	65	2	1
chr7	3874703	3874726	1	93	60	2	1
chr7	3876936	3876949	0	92	62	1	1
chr7	3876959	3876970	0	94	60	1	1
chr7	3878904	3878915	0	99	55	1	1
chr7	3885066	3885079	5	68	81	3	1
chr7	3885082	3885093	0	88	66	1	1
chr7	3893860	3893871	0	55	99	1	1
chr7	3902381	3902396	0	128	26	1	1
chr7	3902612	3902635	1	149	4	2	1
chr7	3903539	3903550	0	151	3	1	1
chr7	3909428	3909445	0	149	5	1	1
chr7	3913744	3913758	0	137	17	1	1
chr7	3919761	3919778	0	144	10	1	1
chr7	3922345	3922368	0	144	10	1	1
chr7	3922381	3922401	0	142	12	1	1
chr7	3928054	3928081	1	3	150	2	1
chr7	3934933	3934957	0	146	8	1	1
chr7	3938378	3938389	0	145	9	1	1
chr7	3938571	3938582	0	143	11	1	1
chr7	3949860	3949895	15	66	73	4	1
chr7	3952784	3952813	51	27	76	12	2
chr7	3952816	3952867	15	3	136	4	1
chr7	3953873	3953884	0	153	1	1	1
chr7	3958429	3958440	0	93	61	1	1
chr7	3958577	3958588	0	146	8	1	1
chr7	3985319	3985336	0	120	34	1	1
chr7	3986407	3986418	0	129	25	1	1
chr7	3988267	3988278	0	154	0	1	1
chr7	3992898	3992909	0	149	5	1	1
chr7	3992910	3992924	0	149	5	1	1
chr7	3994511	3994542	6	133	15	3	2
chr7	3994566	3994577	0	72	82	1	1
chr7	3995937	3995951	0	124	30	1	1
chr7	4007104	4007115	0	141	13	1	1
chr7	4017343	4017357	0	144	10	1	1
chr7	4025276	4025287	0	134	20	1	1
chr7	4026094	4026109	0	60	94	1	1
chr7	4026198	4026209	0	76	78	1	1
chr7	4030503	4030514	0	153	1	1	1
chr7	4030868	4030879	0	139	15	1	1
chr7	4032445	4032456	0	32	122	1	1
chr7	4033084	4033095	0	124	30	1	1
chr7	4049157	4049168	1	112	41	2	1
chr7	4049403	4049452	3	79	72	3	2
chr7	4052495	4052506	0	154	0	1	1
chr7	4053895	4053910	0	144	10	1	1
chr7	4054339	4054350	0	153	1	1	1
chr7	4056805	4056824	1	105	48	2	1
chr7	4060293	4060304	0	129	25	1	1
chr7	4062581	4062595	0	142	12	1	1
chr7	4066011	4066022	0	138	16	1	1
chr7	4066399	4066419	1	126	27	2	1
chr7	4066549	4066572	1	137	16	2	1
chr7	4068497	4068536	1	114	39	3	2
chr7	4074402	4074437	14	76	64	6	2
chr7	4074436	4074453	0	118	36	1	1
chr7	4077237	4077248	0	153	1	1	1
chr7	4077804	4077815	0	148	6	1	1
chr7	4081537	4081551	0	143	11	1	1
chr7	4082039	4082050	0	145	9	1	1
chr7	4082499	4082554	0	0	154	0	0
chr7	4083365	4083388	0	153	1	1	1
chr7	4084742	4084767	2	121	31	3	1
chr7	4084845	4084860	5	83	66	3	1
chr7	4085009	4085040	5	142	7	3	2
chr7	4086247	4086262	0	118	36	1	1
chr7	4089409	4089448	7	98	49	7	4
chr7	4090401	4090412	0	151	3	1	1
chr7	4090914	4090928	0	119	35	1	1
chr7	4091878	4091893	0	112	42	1	1
chr7	4093091	4093102	0	131	23	1	1
chr7	4093313	4093328	2	123	29	3	1
chr7	4097247	4097258	0	82	72	1	1
chr7	4098689	4098708	5	131	18	3	2
chr7	4098717	4098728	0	147	7	1	1
chr7	4100868	4100879	0	130	24	1	1
chr7	4100919	4100960	14	28	112	5	1
chr7	4102396	4102411	0	113	41	1	1
chr7	4103686	4103700	0	24	130	1	1
chr7	4103848	4103859	0	38	116	1	1
chr7	4108137	4108172	6	28	120	4	1
chr7	4109106	4109133	4	92	58	4	1
chr7	4109244	4109295	9	21	124	5	2
chr7	4109822	4109865	6	9	139	5	2
chr7	4111562	4111613	5	10	139	3	1
chr7	4112783	4112794	0	130	24	1	1
chr7	4113602	4113617	0	153	1	1	1
chr7	4114934	4114945	0	154	0	1	1
chr7	4115026	4115061	0	151	3	1	1
chr7	4115077	4115088	0	8	146	1	1
chr7	4115443	4115462	0	153	1	1	1
chr7	4116258	4116269	0	128	26	1	1
chr7	4116296	4116307	1	135	18	2	1
chr7	4121240	4121253	1	133	20	2	1
chr7	4122107	4122142	40	57	57	7	1
chr7	4122143	4122188	19	48	87	5	1
chr7	4122776	4122787	0	150	4	1	1
chr7	4129135	4129146	0	145	9	1	1
chr7	4130103	4130123	0	145	9	1	1
chr7	4130393	4130404	0	139	15	1	1
chr7	4134961	4134972	0	126	28	1	1
chr7	4135819	4135836	3	61	90	3	1
chr7	4139965	4139979	0	141	13	1	1
chr7	4140551	4140566	0	131	23	1	1
chr7	4140567	4140578	0	88	66	1	1
chr7	4140862	4140877	0	151	3	1	1
chr7	4147386	4147399	1	147	6	2	1
chr7	4148072	4148087	0	137	17	1	1
chr7	4152527	4152589	1	0	153	1	0
chr7	4154736	4154791	0	0	154	0	0
chr7	4155760	4155793	6	54	94	4	1
chr7	4156943	4156954	0	143	11	1	1
chr7	4161971	4161982	1	143	10	2	1
chr7	4163788	4163805	0	71	83	1	1
chr7	4164947	4164982	17	21	116	9	1
chr7	4164983	4165014	49	62	43	7	1
chr7	4165039	4165054	0	74	80	1	1
chr7	4169355	4169406	4	1	149	3	1
chr7	4169413	4169424	0	99	55	1	1
chr7	4170053	4170064	0	102	52	1	1
chr7	4170660	4170675	0	129	25	1	1
chr7	4171157	4171168	0	139	15	1	1
chr7	4171218	4171245	5	134	15	3	2
chr7	4173575	4173586	0	151	3	1	1
chr7	4173999	4174010	0	150	4	1	1
chr7	4174270	4174293	0	148	6	1	1
chr7	4175516	4175527	0	98	56	1	1
chr7	4176190	4176201	0	126	28	1	1
chr7	4178196	4178207	0	125	29	1	1
chr7	4179119	4179136	0	101	53	1	1
chr7	4182979	4182990	0	147	7	1	1
chr7	4205922	4205933	0	150	4	1	1
chr7	4206908	4206923	0	148	6	1	1
chr7	4209406	4209417	0	125	29	1	1
chr7	4210308	4210327	0	1	153	1	1
chr7	4211428	4211443	2	70	82	3	1
chr7	4212290	4212313	6	139	9	4	2
chr7	4219423	4219434	0	153	1	1	1
chr7	4219638	4219661	0	154	0	1	1
chr7	4220742	4220753	0	84	70	1	1
chr7	4221414	4221425	0	151	3	1	1
chr7	4221985	4222004	0	110	44	1	1
chr7	4222151	4222170	0	135	19	1	1
chr7	4226324	4226335	0	61	93	1	1
chr7	4228613	4228624	3	84	67	3	2
chr7	4236726	4236749	6	118	30	4	2
chr7	4240653	4240664	0	41	113	1	1
chr7	4241666	4241685	5	136	13	3	2
chr7	4257010	4257024	0	136	18	1	1
chr7	4260056	4260067	0	99	55	1	1
chr7	4271192	4271233	13	37	104	6	3
chr7	4276957	4276968	0	106	48	1	1
chr7	4281045	4281056	3	128	23	2	1
chr7	4289709	4289720	0	135	19	1	1
chr7	4292148	4292159	0	139	15	1	1
chr7	4298164	4298181	1	148	5	2	1
chr7	4298520	4298533	0	151	3	1	1
chr7	4299928	4299943	0	79	75	1	1
chr7	4301141	4301152	0	82	72	1	1
chr7	4306979	4306993	0	148	6	1	1
chr7	4314751	4314762	0	96	58	1	1
chr7	4315033	4315060	0	118	36	1	1
chr7	4318990	4319005	0	100	54	1	1
chr7	4319179	4319222	7	125	22	5	2
chr7	4321029	4321040	0	153	1	1	1
chr7	4324199	4324230	6	127	21	4	2
chr7	4332433	4332447	0	142	12	1	1
chr7	4339138	4339149	0	144	10	1	1
chr7	4339736	4339785	3	4	147	4	1
chr7	4340303	4340316	3	62	89	4	2
chr7	4341646	4341657	0	125	29	1	1
chr7	4350713	4350742	5	143	6	3	2
chr7	4351422	4351433	0	148	6	1	1
chr7	4354707	4354754	12	63	79	10	3
chr7	4354781	4354965	3	1	150	4	1
chr7	4355011	4355025	20	17	117	9	2
chr7	4355044	4355058	17	29	108	8	2
chr7	4355571	4355582	0	126	28	1	1
chr7	4363161	4363172	0	145	9	1	1
chr7	4365552	4365593	16	56	82	8	2
chr7	4369905	4369919	0	118	36	1	1
chr7	4372056	4372105	0	1	153	1	1
chr7	4372899	4372922	0	154	0	1	1
chr7	4374332	4374343	0	153	1	1	1
chr7	4381392	4381405	0	146	8	1	1
chr7	4388057	4388125	6	10	138	6	1
chr7	4389589	4389600	0	107	47	1	1
chr7	4390140	4390151	0	89	65	1	1
chr7	4396857	4396889	0	89	65	1	1
chr7	4396929	4396956	6	118	30	4	2
chr7	4396958	4396973	1	131	22	2	1
chr7	4397310	4397321	0	154	0	1	1
chr7	4398748	4398759	0	146	8	1	1
chr7	4400978	4400993	0	151	3	1	1
chr7	4402327	4402342	5	146	3	3	2
chr7	4413441	4413464	0	147	7	1	1
chr7	4413958	4413978	7	115	32	5	2
chr7	4421487	4421498	0	125	29	1	1
chr7	4426826	4426843	1	95	58	2	1
chr7	4429784	4429803	0	143	11	1	1
chr7	4432735	4432749	0	122	32	1	1
chr7	4432798	4432809	0	133	21	1	1
chr7	4433323	4433338	0	136	18	1	1
chr7	4434236	4434263	0	129	25	1	1
chr7	4436475	4436486	0	151	3	1	1
chr7	4437635	4437674	4	42	108	4	2
chr7	4439070	4439109	16	38	100	5	2
chr7	4439482	4439505	0	144	10	1	1
chr7	4441918	4441961	4	26	124	3	1
chr7	4441996	4442019	0	134	20	1	1
chr7	4443242	4443253	1	138	15	2	1
chr7	4443921	4443948	8	101	45	4	1
chr7	4444671	4444682	0	149	5	1	1
chr7	4444686	4444701	1	148	5	2	1
chr7	4446124	4446135	0	100	54	1	1
chr7	4446677	4446688	5	72	77	3	1
chr7	4446706	4446761	7	42	105	5	3
chr7	4447268	4447279	0	134	20	1	1
chr7	4447412	4447423	0	84	70	1	1
chr7	4448112	4448127	0	122	32	1	1
chr7	4448838	4448861	1	61	92	2	1
chr7	4450093	4450107	0	133	21	1	1
chr7	4450597	4450626	12	44	98	5	1
chr7	4450914	4450925	0	147	7	1	1
chr7	4451403	4451422	0	146	8	1	1
chr7	4452236	4452263	7	28	119	4	2
chr7	4452670	4452685	0	132	22	1	1
chr7	4453361	4453436	6	2	146	5	1
chr7	4453480	4453495	0	98	56	1	1
chr7	4454478	4454515	11	61	82	3	1
chr7	4454714	4454725	0	154	0	1	1
chr7	4454924	4454965	0	112	42	2	2
chr7	4455263	4455274	0	121	33	1	1
chr7	4461115	4461130	0	134	20	1	1
chr7	4462945	4462962	9	105	40	3	1
chr7	4464689	4464703	0	145	9	1	1
chr7	4466211	4466226	0	128	26	1	1
chr7	4466346	4466363	0	132	22	1	1
chr7	4467041	4467064	0	151	3	1	1
chr7	4467234	4467254	0	152	2	1	1
chr7	4467689	4467702	0	136	18	1	1
chr7	4468487	4468502	0	153	1	1	1
chr7	4468542	4468553	0	153	1	1	1
chr7	4468966	4468977	1	150	3	2	1
chr7	4470664	4470683	0	117	37	1	1
chr7	4473590	4473601	1	135	18	2	1
chr7	4473613	4473644	0	128	26	1	1
chr7	4474589	4474600	0	131	23	1	1
chr7	4475702	4475745	16	84	54	4	2
chr7	4477229	4477260	0	1	153	1	1
chr7	4479605	4479616	0	106	48	1	1
chr7	4481712	4481723	0	129	25	1	1
chr7	4487059	4487104	5	6	143	3	1
chr7	4492142	4492179	11	43	100	5	1
chr7	4494816	4494835	0	149	5	1	1
chr7	4497982	4498001	0	138	16	1	1
chr7	4500399	4500422	0	141	13	1	1
chr7	4501552	4501563	0	131	23	1	1
chr7	4501625	4501636	0	125	29	1	1
chr7	4502466	4502483	15	30	109	6	2
chr7	4502763	4502778	0	139	15	1	1
chr7	4503267	4503278	0	140	14	1	1
chr7	4503772	4503801	11	60	83	4	2
chr7	4504206	4504225	1	144	9	2	1
chr7	4505421	4505462	17	55	82	4	1
chr7	4505550	4505561	0	154	0	1	1
chr7	4505591	4505606	0	82	72	1	1
chr7	4507095	4507114	0	34	120	1	1
chr7	4507264	4507339	0	0	154	0	0
chr7	4509094	4509108	0	131	23	1	1
chr7	4510462	4510479	0	74	80	1	1
chr7	4512866	4512889	0	101	53	1	1
chr7	4513813	4513824	0	136	18	1	1
chr7	4516831	4516846	0	139	15	1	1
chr7	4516940	4516951	0	139	15	1	1
chr7	4517249	4517276	3	109	42	3	1
chr7	4517969	4517980	0	134	20	1	1
chr7	4518951	4518966	0	152	2	1	1
chr7	4519308	4519333	1	121	32	2	1
chr7	4519366	4519377	0	153	1	1	1
chr7	4519619	4519638	0	148	6	1	1
chr7	4519640	4519651	0	141	13	1	1
chr7	4524468	4524503	6	16	132	6	1
chr7	4525809	4525832	1	136	17	2	1
chr7	4527797	4527836	10	32	112	6	2
chr7	4528433	4528456	0	131	23	1	1
chr7	4528697	4528708	0	129	25	1	1
chr7	4529557	4529580	20	19	115	7	1
chr7	4530183	4530218	7	135	12	4	2
chr7	4531372	4531395	7	130	17	4	2
chr7	4532852	4532863	0	54	100	1	1
chr7	4533560	4533583	0	120	34	1	1
chr7	4534254	4534269	5	121	28	3	2
chr7	4535042	4535065	5	87	62	3	1
chr7	4535341	4535360	0	124	30	1	1
chr7	4539617	4539628	0	152	2	1	1
chr7	4543968	4543979	0	72	82	1	1
chr7	4544193	4544204	0	105	49	1	1
chr7	4544621	4544680	0	0	154	0	0
chr7	4544789	4544824	8	25	121	5	1
chr7	4545062	4545076	0	144	10	1	1
chr7	4546361	4546375	0	126	28	1	1
chr7	4547481	4547498	1	148	5	2	1
chr7	4547682	4547721	8	46	100	7	2
chr7	4550316	4550327	0	106	48	1	1
chr7	4553840	4553851	0	125	29	1	1
chr7	4554040	4554067	8	11	135	5	2
chr7	4554069	4554108	3	18	133	3	1
chr7	4556153	4556186	9	37	108	7	2
chr7	4557494	4557505	0	139	15	1	1
chr7	4557892	4557935	6	130	18	4	2
chr7	4559306	4559317	0	154	0	1	1
chr7	4560607	4560636	8	53	93	7	2
chr7	4561030	4561065	5	33	116	5	1
chr7	4565226	4565237	0	149	5	1	1
chr7	4565707	4565724	1	134	19	2	1
chr7	4566268	4566297	3	78	73	3	1
chr7	4571102	4571113	0	146	8	1	1
chr7	4571706	4571719	0	136	18	1	1
chr7	4576099	4576112	0	112	42	1	1
chr7	4576681	4576692	0	133	21	1	1
chr7	4577226	4577241	0	87	67	1	1
chr7	4577706	4577729	0	140	14	1	1
chr7	4589304	4589315	0	110	44	1	1
chr7	4591647	4591658	1	118	35	2	1
chr7	4592772	4592783	0	109	45	1	1
chr7	4593256	4593275	0	139	15	1	1
chr7	4600456	4600491	11	57	86	7	2
chr7	4600592	4600631	6	127	21	5	2
chr7	4601812	4601823	0	152	2	1	1
chr7	4602190	4602207	0	152	2	1	1
chr7	4604534	4604545	0	121	33	1	1
chr7	4606258	4606279	0	15	139	1	1
chr7	4606428	4606439	0	143	11	1	1
chr7	4606762	4606773	0	152	2	1	1
chr7	4607958	4607969	0	87	67	1	1
chr7	4608386	4608397	1	87	66	2	1
chr7	4610189	4610240	3	13	138	5	2
chr7	4610870	4610884	0	135	19	1	1
chr7	4611309	4611320	0	128	26	1	1
chr7	4611480	4611491	0	140	14	1	1
chr7	4614518	4614541	3	90	61	2	1
chr7	4614702	4614751	3	52	99	4	2
chr7	4621409	4621420	0	133	21	1	1
chr7	4621472	4621483	0	139	15	1	1
chr7	4622215	4622230	0	138	16	1	1
chr7	4622346	4622389	9	132	13	7	3
chr7	4623789	4623830	31	30	93	11	1
chr7	4623830	4623867	34	16	104	11	1
chr7	4624086	4624097	0	140	14	1	1
chr7	4625773	4625784	0	108	46	1	1
chr7	4626640	4626663	6	125	23	4	2
chr7	4627266	4627293	16	35	103	6	1
chr7	4627294	4627331	7	40	107	7	1
chr7	4629460	4629471	0	154	0	1	1
chr7	4630860	4630871	0	140	14	1	1
chr7	4634834	4634847	0	129	25	1	1
chr7	4635483	4635497	0	107	47	1	1
chr7	4636764	4636775	0	151	3	1	1
chr7	4637267	4637278	0	111	43	1	1
chr7	4639955	4639966	0	129	25	1	1
chr7	4646097	4646132	12	34	108	7	2
chr7	4646392	4646406	0	52	102	1	1
chr7	4646638	4646649	0	124	30	1	1
chr7	4648276	4648287	0	123	31	1	1
chr7	4654473	4654484	0	145	9	1	1
chr7	4660329	4660354	8	90	56	7	2
chr7	4660654	4660671	0	152	2	1	1
chr7	4661298	4661327	11	75	68	4	2
chr7	4662871	4662888	0	62	92	1	1
chr7	4663366	4663377	0	126	28	1	1
chr7	4664189	4664204	1	30	123	2	1
chr7	4664910	4664921	0	151	3	1	1
chr7	4665124	4665135	0	149	5	1	1
chr7	4665335	4665349	0	148	6	1	1
chr7	4666062	4666073	0	149	5	1	1
chr7	4667763	4667786	0	98	56	1	1
chr7	4667919	4667938	1	107	46	2	1
chr7	4668944	4668955	0	109	45	1	1
chr7	4669122	4669133	0	105	49	1	1
chr7	4671424	4671435	0	149	5	1	1
chr7	4673417	4673440	1	113	40	2	1
chr7	4676478	4676517	6	83	65	5	1
chr7	4676688	4676699	0	55	99	1	1
chr7	4676865	4676884	1	97	56	2	1
chr7	4677169	4677189	0	147	7	1	1
chr7	4678290	4678301	0	135	19	1	1
chr7	4678618	4678649	0	0	154	0	0
chr7	4678672	4678685	1	5	148	2	1
chr7	4679239	4679250	0	89	65	1	1
chr7	4680812	4680823	0	128	26	1	1
chr7	4682432	4682446	0	116	38	1	1
chr7	4685344	4685379	9	107	38	6	2
chr7	4685658	4685693	1	120	33	2	1
chr7	4685973	4685988	1	49	104	2	1
chr7	4686810	4686821	0	77	77	1	1
chr7	4687316	4687339	0	145	9	1	1
chr7	4687934	4687948	0	146	8	1	1
chr7	4688540	4688551	0	151	3	1	1
chr7	4690021	4690032	0	151	3	1	1
chr7	4691130	4691147	0	154	0	1	1
chr7	4694165	4694184	0	128	26	1	1
chr7	4695638	4695657	0	147	7	1	1
chr7	4696265	4696276	0	151	3	1	1
chr7	4696286	4696299	6	145	3	4	2
chr7	4696850	4696869	0	105	49	1	1
chr7	4697343	4697354	0	152	2	1	1
chr7	4697814	4697825	0	152	2	1	1
chr7	4698859	4698870	0	123	31	1	1
chr7	4699195	4699206	5	120	29	3	2
chr7	4700675	4700698	17	26	111	4	1
chr7	4700698	4700737	12	39	103	5	1
chr7	4702875	4702892	0	138	16	1	1
chr7	4703055	4703066	0	149	5	1	1
chr7	4705755	4705766	0	133	21	1	1
chr7	4711961	4712000	5	86	63	5	3
chr7	4713561	4713572	0	82	72	1	1
chr7	4713573	4713608	7	69	78	5	2
chr7	4713993	4714007	0	149	5	1	1
chr7	4714221	4714232	0	143	11	1	1
chr7	4715146	4715157	0	146	8	1	1
chr7	4715954	4715974	0	150	4	1	1
chr7	4718693	4718724	9	105	40	6	2
chr7	4718917	4718928	3	51	100	2	1
chr7	4718946	4718957	0	75	79	1	1
chr7	4721098	4721109	0	139	15	1	1
chr7	4721270	4721284	0	146	8	1	1
chr7	4723171	4723182	0	138	16	1	1
chr7	4723346	4723357	0	126	28	1	1
chr7	4726094	4726109	0	122	32	1	1
chr7	4726799	4726822	4	75	75	3	2
chr7	4726834	4726845	0	86	68	1	1
chr7	4727365	4727376	0	102	52	1	1
chr7	4727875	4727886	0	109	45	1	1
chr7	4728177	4728226	5	7	142	6	2
chr7	4728903	4728914	0	90	64	1	1
chr7	4728916	4728930	0	42	112	1	1
chr7	4728967	4728994	5	117	32	4	3
chr7	4729183	4729194	0	148	6	1	1
chr7	4730311	4730330	0	63	91	1	1
chr7	4731959	4731994	9	114	31	6	3
chr7	4733525	4733554	9	111	34	4	2
chr7	4733887	4733900	6	68	80	3	1
chr7	4734130	4734149	5	95	54	4	2
chr7	4734163	4734178	5	125	24	3	2
chr7	4734381	4734392	1	86	67	2	1
chr7	4734432	4734503	1	1	152	2	1
chr7	4736337	4736348	3	66	85	4	2
chr7	4738303	4738314	1	53	100	2	1
chr7	4738338	4738349	0	69	85	1	1
chr7	4738992	4739027	8	39	107	5	2
chr7	4739031	4739050	32	51	71	5	1
chr7	4744291	4744320	3	81	70	3	1
chr7	4745098	4745109	0	116	38	1	1
chr7	4746490	4746501	0	128	26	1	1
chr7	4750027	4750038	0	152	2	1	1
chr7	4750358	4750405	10	79	65	10	3
chr7	4750434	4750448	2	140	12	3	1
chr7	4759541	4759552	0	128	26	1	1
chr7	4760620	4760635	0	119	35	1	1
chr7	4760787	4760816	2	45	107	2	1
chr7	4763133	4763144	0	130	24	1	1
chr7	4763720	4763735	0	89	65	1	1
chr7	4764391	4764444	0	0	154	0	0
chr7	4765714	4765725	0	79	75	1	1
chr7	4766511	4766530	1	131	22	2	1
chr7	4767457	4767486	0	96	58	1	1
chr7	4767891	4767902	0	31	123	1	1
chr7	4768051	4768115	2	8	144	3	2
chr7	4768979	4768990	0	151	3	1	1
chr7	4769005	4769016	0	154	0	1	1
chr7	4769626	4769637	0	115	39	1	1
chr7	4771664	4771701	7	36	111	5	2
chr7	4772214	4772257	7	3	144	3	1
chr7	4773346	4773357	0	131	23	1	1
chr7	4773503	4773518	0	145	9	1	1
chr7	4778183	4778194	0	145	9	1	1
chr7	4780634	4780645	0	149	5	1	1
chr7	4782160	4782171	0	121	33	1	1
chr7	4784862	4784873	1	142	11	2	1
chr7	4791194	4791217	9	101	44	5	2
chr7	4792085	4792109	3	127	24	3	2
chr7	4792483	4792494	0	111	43	1	1
chr7	4794303	4794328	12	70	72	9	2
chr7	4795214	4795225	0	93	61	1	1
chr7	4800637	4800648	0	89	65	1	1
chr7	4801127	4801146	0	149	5	1	1
chr7	4801974	4801985	0	150	4	1	1
chr7	4805394	4805408	0	143	11	1	1
chr7	4806691	4806708	3	130	21	3	2
chr7	4809423	4809434	0	149	5	1	1
chr7	4812670	4812681	0	133	21	1	1
chr7	4814055	4814074	0	51	103	1	1
chr7	4814252	4814263	0	115	39	1	1
chr7	4815331	4815355	4	133	17	3	2
chr7	4815848	4815871	6	87	61	4	2
chr7	4816236	4816259	0	57	97	1	1
chr7	4816474	4816485	0	92	62	1	1
chr7	4816611	4816630	0	88	66	1	1
chr7	4818675	4818686	0	139	15	1	1
chr7	4819618	4819629	0	112	42	1	1
chr7	4820457	4820506	5	113	36	3	2
chr7	4820841	4820852	0	129	25	1	1
chr7	4820903	4820942	1	84	69	3	2
chr7	4826027	4826038	0	154	0	1	1
chr7	4826814	4826825	0	152	2	1	1
chr7	4832636	4832647	0	104	50	1	1
chr7	4832830	4832844	1	104	49	2	1
chr7	4833371	4833430	17	17	120	8	1
chr7	4833430	4833469	2	16	136	2	1
chr7	4833484	4833507	13	33	108	2	1
chr7	4835700	4835711	0	115	39	1	1
chr7	4837097	4837116	0	105	49	1	1
chr7	4837503	4837518	0	114	40	1	1
chr7	4838329	4838348	33	51	70	6	1
chr7	4839907	4839918	0	133	21	1	1
chr7	4840772	4840811	5	104	45	5	3
chr7	4842625	4842636	0	150	4	1	1
chr7	4844707	4844718	0	153	1	1	1
chr7	4846262	4846295	9	50	95	6	2
chr7	4846997	4847031	46	91	17	4	2
chr7	4848093	4848107	0	81	73	1	1
chr7	4848114	4848165	1	23	130	3	2
chr7	4848169	4848186	0	97	57	1	1
chr7	4848244	4848258	0	122	32	1	1
chr7	4849118	4849129	0	146	8	1	1
chr7	4851699	4851714	0	129	25	1	1
chr7	4853245	4853256	0	148	6	1	1
chr7	4853438	4853477	9	60	85	6	2
chr7	4854081	4854092	0	119	35	1	1
chr7	4854975	4854994	5	124	25	4	2
chr7	4855366	4855377	0	122	32	1	1
chr7	4855562	4855573	0	113	41	1	1
chr7	4855825	4855839	0	81	73	1	1
chr7	4855864	4855875	1	82	71	2	1
chr7	4856963	4856986	0	137	17	1	1
chr7	4857302	4857347	9	22	123	7	2
chr7	4857549	4857566	0	146	8	1	1
chr7	4860579	4860594	0	89	65	1	1
chr7	4861654	4861695	48	83	23	6	1
chr7	4861696	4861725	2	124	28	3	1
chr7	4861815	4861829	0	64	90	1	1
chr7	4862628	4862671	5	97	52	4	2
chr7	4863053	4863112	0	0	154	0	0
chr7	4863560	4863595	7	39	108	7	2
chr7	4864821	4864835	0	102	52	1	1
chr7	4864865	4864876	0	97	57	1	1
chr7	4865007	4865018	0	73	81	1	1
chr7	4867608	4867621	0	126	28	1	1
chr7	4868846	4868857	2	98	54	3	1
chr7	4868873	4868884	18	108	28	8	1
chr7	4868900	4868911	21	104	29	8	1
chr7	4868927	4868938	24	102	28	7	1
chr7	4868979	4868990	16	105	33	7	1
chr7	4869006	4869017	65	75	14	10	1
chr7	4869033	4869046	30	89	35	10	2
chr7	4869092	4869105	7	139	8	5	2
chr7	4872772	4872791	0	148	6	1	1
chr7	4873058	4873069	0	108	46	1	1
chr7	4874874	4874885	0	139	15	1	1
chr7	4877759	4877770	0	55	99	1	1
chr7	4878703	4878714	0	75	79	1	1
chr7	4883405	4883420	2	7	145	3	2
chr7	4883541	4883552	0	9	145	1	1
chr7	4885854	4885873	0	13	141	1	1
chr7	4886752	4886769	0	8	146	1	1
chr7	4887049	4887068	3	84	67	3	2
chr7	4888777	4888804	9	44	101	9	2
chr7	4891674	4891685	0	111	43	1	1
chr7	4892304	4892318	0	123	31	1	1
chr7	4892706	4892717	0	147	7	1	1
chr7	4893981	4893992	0	118	36	1	1
chr7	4900155	4900186	12	55	87	8	2
chr7	4901029	4901048	1	146	7	2	1
chr7	4901445	4901460	0	149	5	1	1
chr7	4901477	4901488	0	144	10	1	1
chr7	4901657	4901674	1	108	45	2	1
chr7	4903257	4903276	0	117	37	1	1
chr7	4903528	4903543	0	83	71	1	1
chr7	4904152	4904163	0	53	101	1	1
chr7	4904983	4904998	1	106	47	2	1
chr7	4905894	4905945	12	109	33	8	4
chr7	4908043	4908060	0	154	0	1	1
chr7	4908652	4908689	8	37	109	6	1
chr7	4910691	4910705	0	110	44	1	1
chr7	4913671	4913684	2	116	36	2	1
chr7	4913914	4913925	0	130	24	1	1
chr7	4915203	4915214	0	114	40	1	1
chr7	4918101	4918115	1	85	68	2	1
chr7	4923613	4923624	0	137	17	1	1
chr7	4924805	4924870	0	0	154	0	0
chr7	4925241	4925280	4	16	134	5	2
chr7	4928694	4928737	16	69	69	6	2
chr7	4929597	4929608	0	154	0	1	1
chr7	4930660	4930699	5	135	14	5	3
chr7	4930903	4930935	3	129	22	2	1
chr7	4931170	4931181	0	131	23	1	1
chr7	4931544	4931555	1	141	12	2	1
chr7	4931565	4931576	0	139	15	1	1
chr7	4932210	4932221	0	122	32	1	1
chr7	4933093	4933113	3	127	24	3	2
chr7	4934090	4934101	0	149	5	1	1
chr7	4934792	4934843	5	9	140	6	2
chr7	4935732	4935756	1	98	55	2	1
chr7	4939060	4939071	0	148	6	1	1
chr7	4939418	4939429	0	147	7	1	1
chr7	4939615	4939626	0	139	15	1	1
chr7	4941717	4941764	3	7	144	4	2
chr7	4944729	4944740	0	152	2	1	1
chr7	4945330	4945341	0	148	6	1	1
chr7	4946920	4946943	7	116	31	5	2
chr7	4948880	4948903	3	109	42	3	2
chr7	4949048	4949059	1	64	89	2	1
chr7	4951577	4951610	12	66	76	5	2
chr7	4955047	4955067	0	82	72	1	1
chr7	4955430	4955469	0	40	114	1	1
chr7	4959575	4959586	0	117	37	1	1
chr7	4959717	4959728	0	141	13	1	1
chr7	4960340	4960353	0	112	42	1	1
chr7	4961880	4961927	2	32	120	4	2
chr7	4962336	4962351	0	121	33	1	1
chr7	4962626	4962641	0	136	18	1	1
chr7	4966135	4966155	5	140	9	3	2
chr7	4967203	4967214	0	152	2	1	1
chr7	4969268	4969279	0	153	1	1	1
chr7	4971021	4971032	0	147	7	1	1
chr7	4971995	4972006	0	154	0	1	1
chr7	4973207	4973250	9	12	133	6	1
chr7	4973252	4973301	3	0	151	1	0
chr7	4974157	4974168	0	17	137	1	1
chr7	4974262	4974289	6	7	141	4	1
chr7	4974786	4974806	8	123	23	6	2
chr7	4975067	4975078	0	131	23	1	1
chr7	4976696	4976739	5	130	19	4	2
chr7	4977295	4977306	0	144	10	1	1
chr7	4977936	4977947	0	152	2	1	1
chr7	4979196	4979207	0	126	28	1	1
chr7	4980891	4980918	5	145	4	4	2
chr7	4983634	4983645	0	141	13	1	1
chr7	4987955	4987969	0	148	6	1	1
chr7	4989516	4989533	4	139	11	3	2
chr7	4989917	4989950	15	60	79	6	2
chr7	4990581	4990596	0	147	7	1	1
chr7	4991670	4991689	0	148	6	1	1
chr7	4991908	4991919	0	147	7	1	1
chr7	4992303	4992314	0	118	36	1	1
chr7	4994594	4994608	0	152	2	1	1
chr7	4994824	4994841	0	154	0	1	1
chr7	4996326	4996337	0	133	21	1	1
chr7	4996403	4996414	0	124	30	1	1
chr7	4998925	4998939	0	137	17	1	1
chr7	4999348	4999375	4	135	15	3	2
chr7	4999765	4999776	0	141	13	1	1
chr7	4999970	4999984	0	125	29	2	2
chr7	4999989	5000003	0	134	20	1	1
chr7	5001390	5001429	4	61	89	5	2
chr7	5001609	5001652	5	113	36	5	3
chr7	5001916	5001955	2	137	15	3	2
chr7	5002020	5002031	0	151	3	1	1
chr7	5002399	5002422	4	146	4	3	2
chr7	5003911	5003940	8	81	65	3	1
chr7	5009935	5009950	0	130	24	1	1
chr7	5010382	5010393	0	63	91	1	1
chr7	5010398	5010412	1	98	55	2	1
chr7	5015371	5015382	0	150	4	1	1
chr7	5015515	5015526	0	147	7	1	1
chr7	5016819	5016830	0	118	36	1	1
chr7	5017617	5017628	0	142	12	1	1
chr7	5020032	5020043	0	54	100	1	1
chr7	5022092	5022111	0	146	8	1	1
chr7	5027736	5027751	0	149	5	1	1
chr7	5028345	5028360	4	137	13	3	2
chr7	5033522	5033557	10	58	86	6	2
chr7	5034151	5034174	3	132	19	3	2
chr7	5034331	5034342	1	143	10	2	1
chr7	5036658	5036669	0	136	18	1	1
chr7	5039236	5039247	2	51	101	2	1
chr7	5039310	5039321	0	107	47	1	1
chr7	5040307	5040348	13	52	89	7	2
chr7	5040977	5040992	0	140	14	1	1
chr7	5042973	5042984	0	149	5	1	1
chr7	5044154	5044189	9	109	36	5	2
chr7	5045740	5045751	0	137	17	1	1
chr7	5048400	5048411	0	135	19	1	1
chr7	5050327	5050346	0	120	34	1	1
chr7	5052818	5052829	0	126	28	1	1
chr7	5055497	5055516	4	137	13	3	2
chr7	5060060	5060071	0	133	21	1	1
chr7	5062230	5062241	0	132	22	1	1
chr7	5062911	5062928	0	137	17	1	1
chr7	5063854	5063865	0	132	22	1	1
chr7	5066803	5066814	0	137	17	1	1
chr7	5067561	5067572	0	153	1	1	1
chr7	5067691	5067728	9	50	95	6	2
chr7	5068359	5068370	0	153	1	1	1
chr7	5071858	5071869	0	133	21	1	1
chr7	5072406	5072417	0	138	16	1	1
chr7	5074937	5074961	0	109	45	1	1
chr7	5075901	5075912	3	72	79	2	1
chr7	5081727	5081781	10	63	81	9	4
chr7	5085410	5085425	2	7	145	3	1
chr7	5089644	5089655	0	146	8	1	1
chr7	5099584	5099599	0	96	58	1	1
chr7	5099631	5099655	0	85	69	1	1
chr7	5100515	5100528	9	78	67	6	1
chr7	5100528	5100569	8	34	112	6	2
chr7	5102002	5102013	0	150	4	1	1
chr7	5104664	5104689	9	81	64	5	2
chr7	5106843	5106857	0	137	17	1	1
chr7	5107922	5107961	4	123	27	3	2
chr7	5108538	5108572	6	125	23	3	2
chr7	5110135	5110154	0	67	87	1	1
chr7	5111228	5111247	0	90	64	1	1
chr7	5111902	5111913	0	102	52	1	1
chr7	5111992	5112003	4	138	12	3	2
chr7	5114230	5114241	0	134	20	1	1
chr7	5117273	5117284	0	144	10	1	1
chr7	5120848	5120863	0	148	6	1	1
chr7	5121057	5121068	0	147	7	1	1
chr7	5123328	5123387	15	9	130	9	2
chr7	5123391	5123410	63	10	81	8	1
chr7	5123432	5123455	96	4	54	8	1
chr7	5124616	5124627	0	120	34	1	1
chr7	5126553	5126596	0	0	154	0	0
chr7	5132987	5132998	0	128	26	1	1
chr7	5138606	5138617	0	154	0	1	1
chr7	5141974	5141985	0	146	8	1	1
chr7	5142337	5142348	0	140	14	1	1
chr7	5147680	5147713	3	75	76	3	1
chr7	5148547	5148558	0	124	30	1	1
chr7	5149952	5149987	2	52	100	2	1
chr7	5152483	5152517	1	99	54	2	1
chr7	5153224	5153235	0	90	64	1	1
chr7	5166383	5166422	2	86	66	4	3
chr7	5169916	5169933	2	124	28	2	1
chr7	5184086	5184139	10	11	133	8	2
chr7	5184398	5184421	0	150	4	1	1
chr7	5188009	5188020	0	26	128	1	1
chr7	5196874	5196903	6	77	71	3	1
chr7	5200613	5200660	8	113	33	7	4
chr7	5209392	5209403	0	57	97	1	1
chr7	5210656	5210667	0	101	53	1	1
chr7	5218175	5218220	3	15	136	3	1
chr7	5220302	5220313	0	126	28	1	1
chr7	5229918	5229965	1	143	10	3	2
chr7	5230838	5230849	0	148	6	1	1
chr7	5241136	5241147	0	146	8	1	1
chr7	5241150	5241173	1	146	7	2	1
chr7	5250208	5250239	2	136	16	2	1
chr7	5250439	5250450	0	130	24	1	1
chr7	5257877	5257916	3	3	148	4	1
chr7	5258893	5258962	0	0	154	0	0
chr7	5261454	5261465	0	148	6	1	1
chr7	5264758	5264773	0	126	28	1	1
chr7	5264883	5264894	3	115	36	2	1
chr7	5264985	5264996	0	136	18	1	1
chr7	5264999	5265018	1	127	26	2	1
chr7	5277709	5277723	0	136	18	1	1
chr7	5278322	5278333	0	149	5	1	1
chr7	5278383	5278394	0	134	20	1	1
chr7	5287527	5287542	0	148	6	1	1
chr7	5305483	5305497	1	135	18	2	1
chr7	5318010	5318060	8	98	48	6	3
chr7	5320133	5320198	0	0	154	0	0
chr7	5322228	5322239	0	117	37	1	1
chr7	5323611	5323648	11	38	105	6	1
chr7	5325997	5326036	3	145	6	3	1
chr7	5329750	5329809	0	0	154	0	0
chr7	5329842	5329853	0	109	45	1	1
chr7	5331238	5331249	0	154	0	1	1
chr7	5334619	5334630	0	129	25	1	1
chr7	5336694	5336721	3	105	46	3	1
chr7	5337041	5337082	17	19	118	6	2
chr7	5349608	5349619	0	130	24	1	1
chr7	5353054	5353069	0	90	64	1	1
chr7	5353727	5353747	2	113	39	3	1
chr7	5354970	5355011	4	76	74	3	1
chr7	5355024	5355053	1	109	44	3	2
chr7	5356262	5356305	2	82	70	3	1
chr7	5356936	5356947	0	143	11	1	1
chr7	5357266	5357277	2	121	31	2	1
chr7	5357365	5357378	3	115	36	3	1
chr7	5362867	5362881	0	85	69	1	1
chr7	5363655	5363682	7	84	63	3	1
chr7	5366118	5366137	1	133	20	2	1
chr7	5367385	5367411	0	121	33	1	1
chr7	5367423	5367452	2	117	35	3	2
chr7	5368958	5368969	0	153	1	1	1
chr7	5380551	5380566	1	135	18	2	1
chr7	5386519	5386530	0	124	30	1	1
chr7	5388756	5388767	0	154	0	1	1
chr7	5391861	5391875	0	121	33	1	1
chr7	5401000	5401015	0	122	32	1	1
chr7	5405343	5405354	0	143	11	1	1
chr7	5411360	5411379	0	141	13	1	1
chr7	5412056	5412067	0	134	20	1	1
chr7	5412286	5412317	0	127	27	1	1
chr7	5415326	5415369	4	138	12	3	2
chr7	5416132	5416179	8	72	74	7	3
chr7	5416977	5416992	0	151	3	1	1
chr7	5418341	5418352	0	154	0	1	1
chr7	5421345	5421356	4	87	63	3	1
chr7	5423464	5423484	0	146	8	1	1
chr7	5425277	5425303	0	150	4	1	1
chr7	5433228	5433239	1	129	24	2	1
chr7	5437408	5437419	0	104	50	1	1
chr7	5439679	5439696	0	88	66	1	1
chr7	5441193	5441212	6	110	38	3	1
chr7	5449018	5449041	0	125	29	1	1
chr7	5449079	5449090	0	149	5	1	1
chr7	5449940	5449951	0	143	11	1	1
chr7	5454887	5454902	0	134	20	1	1
chr7	5456974	5456987	0	145	9	1	1
chr7	5461999	5462028	1	98	55	2	1
chr7	5462823	5462834	0	144	10	1	1
chr7	5464393	5464418	0	4	150	1	1
chr7	5465021	5465032	0	51	103	1	1
chr7	5466461	5466492	6	108	40	3	2
chr7	5470072	5470083	0	116	38	1	1
chr7	5475569	5475600	5	52	97	3	1
chr7	5477126	5477187	0	0	154	0	0
chr7	5489371	5489390	1	142	11	2	1
chr7	5490191	5490202	0	141	13	1	1
chr7	5491974	5491994	0	145	9	1	1
chr7	5494614	5494625	0	146	8	1	1
chr7	5496180	5496191	0	143	11	1	1
chr7	5498356	5498367	0	146	8	1	1
chr7	5505319	5505330	0	142	12	1	1
chr7	5520354	5520365	0	136	18	1	1
chr7	5536422	5536433	0	153	1	1	1
chr7	5539601	5539612	0	137	17	1	1
chr7	5539960	5539971	0	122	32	1	1
chr7	5543318	5543329	0	41	113	1	1
chr7	5545237	5545252	0	130	24	1	1
chr7	5545677	5545708	2	137	15	3	1
chr7	5546346	5546365	0	119	35	1	1
chr7	5547581	5547592	0	152	2	1	1
chr7	5549350	5549381	5	138	11	3	2
chr7	5549637	5549648	0	85	69	1	1
chr7	5562894	5562935	6	78	70	6	3
chr7	5563734	5563753	0	143	11	1	1
chr7	5567366	5567377	0	138	16	1	1
chr7	5568294	5568314	2	145	7	2	1
chr7	5579269	5579280	0	135	19	1	1
chr7	5579988	5579999	0	140	14	1	1
chr7	5588616	5588627	0	115	39	1	1
chr7	5606291	5606302	0	120	34	1	1
chr7	5609374	5609417	0	0	154	0	0
chr7	5609478	5609497	0	16	138	1	1
chr7	5609768	5609837	0	0	154	0	0
chr7	5612340	5612355	0	117	37	1	1
chr7	5615426	5615477	5	130	19	5	3
chr7	5618893	5618904	0	132	22	1	1
chr7	5623431	5623446	0	143	11	1	1
chr7	5634455	5634466	0	140	14	1	1
chr7	5636460	5636483	0	137	17	1	1
chr7	5649623	5649637	1	109	44	2	1
chr7	5655899	5655910	0	127	27	1	1
chr7	5657956	5657967	0	99	55	1	1
chr7	5658327	5658338	0	109	45	1	1
chr7	5659766	5659777	0	151	3	1	1
chr7	5665600	5665611	0	73	81	1	1
chr7	5665943	5665957	0	47	107	1	1
chr7	5668429	5668448	0	88	66	1	1
chr7	5670565	5670612	3	40	111	3	2
chr7	5671368	5671379	0	68	86	1	1
chr7	5673125	5673136	1	89	64	2	1
chr7	5674346	5674361	0	46	108	1	1
chr7	5677127	5677190	0	0	154	0	0
chr7	5679186	5679203	0	49	105	1	1
chr7	5684407	5684472	0	0	154	0	0
chr7	5690567	5690578	0	39	115	1	1
chr7	5690999	5691013	0	21	133	1	1
chr7	5691073	5691084	0	22	132	1	1
chr7	5693964	5693975	0	91	63	1	1
chr7	5694825	5694845	0	10	144	1	1
chr7	5694869	5694888	0	15	139	1	1
chr7	5695126	5695177	0	0	154	0	0
chr7	5695244	5695261	0	2	152	1	1
chr7	5710354	5710365	0	8	146	1	1
chr7	5710750	5710770	0	1	153	1	1
chr7	5711742	5711757	0	14	140	1	1
chr7	5711877	5711901	0	19	135	1	1
chr7	5712934	5712945	0	29	125	1	1
chr7	5715864	5715875	0	9	145	1	1
chr7	5716434	5716445	0	7	147	1	1
chr7	5727116	5727127	0	23	131	1	1
chr7	5728915	5728972	0	0	154	0	0
chr7	5729342	5729357	0	15	139	1	1
chr7	5729959	5729970	0	5	149	1	1
chr7	5730322	5730333	0	18	136	1	1
chr7	5733669	5733680	0	5	149	1	1
chr7	5734085	5734109	0	5	149	1	1
chr7	5735304	5735343	0	3	151	1	1
chr7	5741074	5741085	0	17	137	1	1
chr7	5744800	5744814	0	12	142	1	1
chr7	5750652	5750666	0	41	113	1	1
chr7	5751672	5751683	0	55	99	1	1
chr7	5753497	5753511	1	3	150	2	1
chr7	5764100	5764111	0	125	29	1	1
chr7	5765537	5765548	0	19	135	1	1
chr7	5767983	5767994	0	63	91	1	1
chr7	5774079	5774102	0	28	126	1	1
chr7	5789127	5789158	5	55	94	3	1
chr7	5795518	5795563	0	0	154	0	0
chr7	5795841	5795930	0	0	154	0	0
chr7	5798824	5798835	0	10	144	1	1
chr7	5801828	5801839	0	1	153	1	1
chr7	5802106	5802153	0	0	154	0	0
chr7	5804611	5804622	0	12	142	1	1
chr7	5807603	5807618	0	51	103	1	1
chr7	5810006	5810025	0	63	91	1	1
chr7	5811234	5811251	0	3	151	1	1
chr7	5815633	5815668	0	86	68	1	1
chr7	5816893	5816912	0	24	130	1	1
chr7	5823322	5823375	2	2	150	3	1
chr7	5842692	5842703	0	147	7	1	1
chr7	5842831	5842845	0	143	11	1	1
chr7	5844330	5844347	0	127	27	1	1
chr7	5855207	5855226	0	133	21	1	1
chr7	5855536	5855547	0	143	11	1	1
chr7	5857902	5857931	1	114	39	2	1
chr7	5866743	5866754	0	39	115	1	1
chr7	5866964	5866975	0	98	56	1	1
chr7	5867634	5867649	0	89	65	1	1
chr7	5867844	5867887	4	126	24	4	3
chr7	5880598	5880609	0	141	13	1	1
chr7	5884774	5884829	4	0	150	3	0
chr7	5885524	5885535	0	134	20	1	1
chr7	5886755	5886766	0	149	5	1	1
chr7	5889554	5889565	0	150	4	1	1
chr7	5890170	5890181	0	142	12	1	1
chr7	5893301	5893312	0	146	8	1	1
chr7	5893926	5893937	0	116	38	1	1
chr7	5894288	5894299	0	139	15	1	1
chr7	5897355	5897366	0	139	15	1	1
chr7	5897770	5897799	1	140	13	2	1
chr7	5903968	5903979	0	135	19	1	1
chr7	5908448	5908462	0	136	18	1	1
chr7	5909687	5909702	0	128	26	1	1
chr7	5910016	5910030	0	131	23	1	1
chr7	5911217	5911231	0	120	34	1	1
chr7	5926948	5927017	0	0	154	0	0
chr7	5927688	5927699	0	150	4	1	1
chr7	5953264	5953275	0	102	52	1	1
chr7	5965655	5965666	0	146	8	1	1
chr7	5965965	5965976	0	117	37	1	1
chr7	5967875	5967886	0	140	14	1	1
chr7	5970214	5970225	0	139	15	1	1
chr7	5970355	5970372	0	136	18	1	1
chr7	5977392	5977407	1	43	110	3	2
chr7	5985632	5985643	0	153	1	1	1
chr7	5985645	5985656	0	150	4	1	1
chr7	5987258	5987269	0	113	41	1	1
chr7	5997261	5997272	0	149	5	1	1
chr7	5999171	5999182	0	134	20	1	1
chr7	5999636	5999647	0	114	40	1	1
chr7	6006060	6006071	1	83	70	2	1
chr7	6012159	6012170	0	131	23	1	1
chr7	6012310	6012337	10	71	73	6	2
chr7	6012339	6012354	0	139	15	1	1
chr7	6013835	6013846	0	59	95	1	1
chr7	6020911	6020950	22	41	91	9	1
chr7	6026943	6026954	0	121	33	1	1
chr7	6027785	6027796	0	151	3	1	1
chr7	6029168	6029209	0	0	154	0	0
chr7	6032562	6032579	0	145	9	1	1
chr7	6034619	6034634	0	136	18	1	1
chr7	6035123	6035137	0	132	22	1	1
chr7	6036345	6036362	0	149	5	1	1
chr7	6036379	6036390	0	150	4	1	1
chr7	6036822	6036833	0	148	6	1	1
chr7	6039858	6039869	0	148	6	1	1
chr7	6042047	6042074	4	106	44	4	3
chr7	6042656	6042667	0	95	59	1	1
chr7	6046979	6046994	0	128	26	1	1
chr7	6047313	6047346	9	22	123	5	1
chr7	6047347	6047394	4	7	143	3	1
chr7	6047785	6047802	0	149	5	1	1
chr7	6048129	6048158	7	85	62	6	2
chr7	6049024	6049087	15	53	86	10	5
chr7	6049223	6049238	0	119	35	1	1
chr7	6049400	6049413	9	59	86	5	2
chr7	6057461	6057488	0	148	6	1	1
chr7	6057994	6058039	4	36	114	4	1
chr7	6064365	6064376	0	132	22	1	1
chr7	6067353	6067364	0	129	25	1	1
chr7	6075239	6075250	0	150	4	1	1
chr7	6081388	6081399	0	147	7	1	1
chr7	6082156	6082167	0	147	7	1	1
chr7	6094423	6094438	0	115	39	1	1
chr7	6094662	6094677	0	126	28	1	1
chr7	6095698	6095709	0	104	50	1	1
chr7	6095783	6095794	0	132	22	1	1
chr7	6097639	6097650	0	153	1	1	1
chr7	6098536	6098547	0	148	6	1	1
chr7	6099929	6099940	0	149	5	1	1
chr7	6102746	6102757	0	142	12	1	1
chr7	6103948	6103959	0	146	8	1	1
chr7	6105197	6105244	2	6	146	3	1
chr7	6106537	6106588	10	17	127	6	1
chr7	6108406	6108447	2	123	29	2	1
chr7	6116114	6116128	0	150	4	1	1
chr7	6119344	6119355	0	144	10	1	1
chr7	6122433	6122444	0	132	22	1	1
chr7	6126130	6126145	4	109	41	2	1
chr7	6127739	6127753	0	150	4	1	1
chr7	6128356	6128367	0	152	2	1	1
chr7	6128752	6128763	0	134	20	1	1
chr7	6131112	6131126	0	131	23	1	1
chr7	6134411	6134430	0	148	6	1	1
chr7	6136154	6136171	0	138	16	1	1
chr7	6136183	6136198	0	139	15	1	1
chr7	6138975	6138992	0	109	45	1	1
chr7	6141156	6141187	1	114	39	2	1
chr7	6141191	6141214	0	117	37	1	1
chr7	6146474	6146485	0	132	22	1	1
chr7	6150344	6150355	0	124	30	1	1
chr7	6155636	6155649	0	132	22	1	1
chr7	6157767	6157796	8	66	80	4	1
chr7	6160211	6160222	0	132	22	1	1
chr7	6161006	6161025	0	120	34	1	1
chr7	6163268	6163313	3	4	147	4	1
chr7	6163993	6164016	0	151	3	1	1
chr7	6165617	6165696	6	16	132	2	1
chr7	6165696	6165720	0	21	133	1	1
chr7	6167017	6167028	0	116	38	1	1
chr7	6167211	6167222	0	83	71	1	1
chr7	6167378	6167391	1	38	115	2	1
chr7	6167926	6167940	2	97	55	2	1
chr7	6168100	6168120	0	136	18	1	1
chr7	6169987	6170002	0	151	3	1	1
chr7	6170260	6170281	5	119	30	3	1
chr7	6170857	6170870	3	102	49	4	1
chr7	6173358	6173369	0	94	60	1	1
chr7	6174614	6174629	0	68	86	1	1
chr7	6176593	6176627	1	89	64	2	1
chr7	6176625	6176644	0	87	67	1	1
chr7	6176891	6176926	4	48	102	4	1
chr7	6177942	6177956	0	118	36	1	1
chr7	6177956	6177971	1	112	41	2	1
chr7	6180934	6180945	0	152	2	1	1
chr7	6181558	6181577	0	137	17	1	1
chr7	6181835	6181848	0	154	0	1	1
chr7	6186752	6186763	0	140	14	1	1
chr7	6187471	6187482	0	151	3	1	1
chr7	6187640	6187693	4	4	146	5	1
chr7	6195896	6195907	0	152	2	1	1
chr7	6196610	6196625	0	153	1	1	1
chr7	6196652	6196667	0	141	13	1	1
chr7	6196987	6197014	10	100	44	6	1
chr7	6197026	6197041	0	138	16	1	1
chr7	6198549	6198560	0	146	8	1	1
chr7	6198959	6198973	0	121	33	1	1
chr7	6199248	6199307	1	1	152	2	1
chr7	6199307	6199327	0	37	117	1	1
chr7	6199529	6199548	0	143	11	1	1
chr7	6200736	6200767	7	68	79	3	1
chr7	6200904	6200919	0	154	0	1	1
chr7	6202422	6202436	0	84	70	1	1
chr7	6202617	6202632	0	149	5	1	1
chr7	6205199	6205222	0	121	33	1	1
chr7	6205647	6205674	1	125	28	2	1
chr7	6206187	6206198	0	126	28	1	1
chr7	6206407	6206418	0	107	47	1	1
chr7	6207631	6207642	0	148	6	1	1
chr7	6208113	6208156	2	13	139	3	1
chr7	6210780	6210794	0	125	29	1	1
chr7	6211006	6211017	0	86	68	1	1
chr7	6212582	6212617	0	123	31	2	2
chr7	6214255	6214266	0	151	3	1	1
chr7	6215920	6215959	7	47	100	5	1
chr7	6218399	6218410	0	125	29	1	1
chr7	6218479	6218490	0	133	21	1	1
chr7	6218952	6218963	0	134	20	1	1
chr7	6220506	6220517	0	100	54	1	1
chr7	6221254	6221269	0	119	35	1	1
chr7	6221685	6221696	0	72	82	1	1
chr7	6222545	6222556	0	73	81	1	1
chr7	6223702	6223713	0	66	88	1	1
chr7	6223809	6223860	1	1	152	2	1
chr7	6224810	6224839	0	86	68	1	1
chr7	6225433	6225447	0	14	140	1	1
chr7	6230824	6230841	0	102	52	1	1
chr7	6230933	6230944	0	127	27	1	1
chr7	6234948	6234959	0	137	17	1	1
chr7	6236103	6236122	0	0	154	0	0
chr7	6237031	6237045	0	141	13	1	1
chr7	6237217	6237228	0	124	30	1	1
chr7	6237412	6237443	0	98	56	1	1
chr7	6237474	6237485	0	71	83	1	1
chr7	6237506	6237517	0	29	125	1	1
chr7	6237841	6237888	11	24	119	7	1
chr7	6240352	6240411	3	37	114	3	2
chr7	6240892	6240949	9	0	145	3	0
chr7	6241342	6241353	0	92	62	1	1
chr7	6241548	6241571	0	102	52	1	1
chr7	6241952	6241963	0	139	15	1	1
chr7	6242375	6242390	0	149	5	1	1
chr7	6242391	6242402	0	148	6	1	1
chr7	6245134	6245183	1	119	34	2	1
chr7	6245375	6245386	0	127	27	1	1
chr7	6247980	6247991	0	120	34	1	1
chr7	6248020	6248039	1	141	12	2	1
chr7	6249033	6249048	0	153	1	1	1
chr7	6253978	6253989	0	103	51	1	1
chr7	6254034	6254045	0	123	31	1	1
chr7	6255489	6255500	0	154	0	1	1
chr7	6260808	6260825	0	132	22	1	1
chr7	6261947	6261958	0	99	55	1	1
chr7	6263882	6263893	0	115	39	1	1
chr7	6264808	6264819	2	116	36	2	1
chr7	6264828	6264851	1	142	11	2	1
chr7	6267854	6267873	0	152	2	1	1
chr7	6267882	6267893	0	145	9	1	1
chr7	6268080	6268100	0	149	5	1	1
chr7	6270148	6270161	0	147	7	1	1
chr7	6270355	6270370	1	120	33	2	1
chr7	6270796	6270813	0	126	28	1	1
chr7	6270856	6270867	0	138	16	1	1
chr7	6271736	6271783	10	16	128	7	1
chr7	6271969	6271980	0	153	1	1	1
chr7	6272198	6272221	0	145	9	1	1
chr7	6272783	6272798	0	143	11	1	1
chr7	6272834	6272853	0	151	3	1	1
chr7	6273338	6273349	0	154	0	1	1
chr7	6273535	6273549	0	154	0	1	1
chr7	6273573	6273590	0	154	0	1	1
chr7	6273600	6273611	3	44	107	4	1
chr7	6273633	6273656	2	144	8	3	1
chr7	6275493	6275520	0	132	22	1	1
chr7	6276119	6276130	0	151	3	1	1
chr7	6276945	6276960	0	115	39	1	1
chr7	6280396	6280411	0	140	14	1	1
chr7	6280442	6280456	0	141	13	1	1
chr7	6280876	6280891	0	129	25	1	1
chr7	6282321	6282344	0	140	14	1	1
chr7	6284082	6284093	0	47	107	1	1
chr7	6285113	6285127	0	116	38	1	1
chr7	6286707	6286758	4	2	148	5	2
chr7	6290839	6290868	0	146	8	1	1
chr7	6292049	6292093	0	131	23	1	1
chr7	6294461	6294480	0	144	10	1	1
chr7	6296053	6296103	0	1	153	1	1
chr7	6297101	6297112	0	125	29	1	1
chr7	6297276	6297287	0	110	44	1	1
chr7	6299034	6299053	2	139	13	3	1
chr7	6299528	6299539	3	116	35	3	1
chr7	6308426	6308437	0	143	11	1	1
chr7	6310960	6310971	0	150	4	1	1
chr7	6312104	6312115	2	109	43	3	1
chr7	6312116	6312159	12	18	124	7	1
chr7	6314101	6314126	3	96	55	3	2
chr7	6314243	6314254	0	153	1	1	1
chr7	6319129	6319146	1	147	6	2	1
chr7	6319981	6319998	0	129	25	1	1
chr7	6320096	6320143	1	53	100	3	2
chr7	6321326	6321340	2	127	25	2	1
chr7	6321821	6321832	0	145	9	1	1
chr7	6322560	6322571	0	149	5	1	1
chr7	6323921	6323938	0	47	107	1	1
chr7	6324152	6324163	0	110	44	1	1
chr7	6327389	6327418	23	100	31	4	2
chr7	6327470	6327503	3	65	86	3	1
chr7	6331491	6331508	1	116	37	2	1
chr7	6332151	6332162	0	152	2	1	1
chr7	6333030	6333041	0	147	7	1	1
chr7	6336194	6336211	0	139	15	1	1
chr7	6340453	6340464	0	143	11	1	1
chr7	6341626	6341641	1	101	52	2	1
chr7	6342190	6342205	0	152	2	1	1
chr7	6343047	6343058	0	138	16	1	1
chr7	6345137	6345152	0	136	18	1	1
chr7	6348021	6348032	0	124	30	1	1
chr7	6349579	6349596	1	139	14	2	1
chr7	6351870	6351893	0	17	137	1	1
chr7	6352912	6352929	0	146	8	1	1
chr7	6354855	6354866	0	126	28	1	1
chr7	6355491	6355502	0	140	14	1	1
chr7	6356685	6356696	0	145	9	1	1
chr7	6357142	6357161	0	142	12	1	1
chr7	6358881	6358915	1	134	19	2	1
chr7	6359251	6359302	2	49	103	4	2
chr7	6360944	6360978	1	98	55	2	1
chr7	6361157	6361183	0	148	6	1	1
chr7	6362916	6362930	0	137	17	1	1
chr7	6364407	6364418	0	134	20	1	1
chr7	6365098	6365117	0	152	2	1	1
chr7	6370234	6370251	0	150	4	1	1
chr7	6372763	6372774	1	143	10	2	1
chr7	6373789	6373806	0	62	92	1	1
chr7	6374860	6374875	0	134	20	1	1
chr7	6377489	6377512	0	112	42	1	1
chr7	6380920	6380931	0	119	35	1	1
chr7	6385946	6385959	2	140	12	2	1
chr7	6386293	6386306	6	1	147	3	1
chr7	6388138	6388185	3	8	143	3	1
chr7	6390021	6390036	0	134	20	1	1
chr7	6391755	6391766	0	137	17	1	1
chr7	6396924	6396959	9	12	133	4	2
chr7	6397017	6397046	11	9	134	5	1
chr7	6397047	6397060	7	47	100	4	1
chr7	6401307	6401322	0	112	42	1	1
chr7	6404552	6404563	0	145	9	1	1
chr7	6404570	6404584	0	145	9	1	1
chr7	6406447	6406458	0	144	10	1	1
chr7	6406492	6406503	0	145	9	1	1
chr7	6406535	6406550	0	150	4	1	1
chr7	6406630	6406641	0	154	0	1	1
chr7	6407020	6407069	14	13	127	5	1
chr7	6407069	6407096	3	64	87	4	1
chr7	6408729	6408744	0	148	6	1	1
chr7	6409139	6409170	1	130	23	2	1
chr7	6410543	6410558	0	121	33	1	1
chr7	6412369	6412388	1	144	9	2	1
chr7	6412395	6412410	0	70	84	1	1
chr7	6412433	6412464	1	140	13	2	1
chr7	6412815	6412826	0	101	53	1	1
chr7	6413032	6413071	0	131	23	1	1
chr7	6414856	6414875	0	67	87	1	1
chr7	6415099	6415110	0	127	27	1	1
chr7	6415917	6415928	0	142	12	1	1
chr7	6416464	6416503	5	53	96	3	1
chr7	6416875	6416886	0	133	21	1	1
chr7	6420753	6420800	0	46	108	1	1
chr7	6420803	6420840	20	18	116	6	1
chr7	6420841	6420880	5	12	137	3	1
chr7	6422479	6422490	0	143	11	1	1
chr7	6423996	6424007	0	149	5	1	1
chr7	6424049	6424060	0	146	8	1	1
chr7	6425400	6425431	4	61	89	2	1
chr7	6425777	6425818	6	40	108	4	1
chr7	6426042	6426053	0	144	10	1	1
chr7	6428882	6428893	0	138	16	1	1
chr7	6433272	6433286	0	2	152	1	1
chr7	6433990	6434001	0	4	150	1	1
chr7	6434298	6434321	0	3	151	1	1
chr7	6436532	6436591	0	0	154	0	0
chr7	6437301	6437315	0	131	23	1	1
chr7	6439410	6439421	0	118	36	1	1
chr7	6439452	6439467	0	140	14	1	1
chr7	6439719	6439752	1	45	108	2	1
chr7	6442968	6442982	0	137	17	1	1
chr7	6443325	6443336	0	123	31	1	1
chr7	6443594	6443605	0	137	17	1	1
chr7	6444172	6444189	0	151	3	1	1
chr7	6444661	6444678	1	38	115	2	1
chr7	6445929	6445940	0	152	2	1	1
chr7	6446508	6446531	0	145	9	1	1
chr7	6447134	6447177	3	15	136	3	1
chr7	6447401	6447414	0	128	26	1	1
chr7	6447901	6447956	1	138	15	2	1
chr7	6450345	6450368	0	114	40	1	1
chr7	6455141	6455152	0	129	25	1	1
chr7	6455217	6455252	0	130	24	1	1
chr7	6455343	6455382	1	105	48	2	1
chr7	6455795	6455806	1	136	17	2	1
chr7	6457260	6457303	6	20	128	4	1
chr7	6462200	6462219	0	146	8	1	1
chr7	6462485	6462496	0	127	27	1	1
chr7	6469034	6469077	7	28	119	4	2
chr7	6470155	6470214	0	0	154	0	0
chr7	6473105	6473116	0	140	14	1	1
chr7	6473193	6473248	3	104	47	6	4
chr7	6473532	6473586	2	103	49	2	1
chr7	6475596	6475607	0	148	6	1	1
chr7	6478377	6478426	5	18	131	5	1
chr7	6482094	6482105	0	143	11	1	1
chr7	6482487	6482538	0	2	152	2	2
chr7	6484419	6484458	0	108	46	2	2
chr7	6484802	6484831	5	72	77	3	1
chr7	6486869	6486892	4	112	38	3	1
chr7	6489352	6489389	5	64	85	2	1
chr7	6493318	6493347	5	89	60	4	1
chr7	6494054	6494065	0	96	58	1	1
chr7	6494755	6494774	0	123	31	1	1
chr7	6495979	6495993	0	145	9	1	1
chr7	6497548	6497591	5	28	121	3	1
chr7	6498488	6498503	1	148	5	2	1
chr7	6502601	6502612	0	82	72	1	1
chr7	6507903	6507922	0	153	1	1	1
chr7	6508540	6508581	16	20	118	4	1
chr7	6510086	6510100	0	144	10	1	1
chr7	6510986	6511045	0	0	154	0	0
chr7	6511073	6511097	0	71	83	1	1
chr7	6511105	6511125	2	60	92	3	1
chr7	6513571	6513585	0	130	24	1	1
chr7	6517157	6517172	0	144	10	1	1
chr7	6517484	6517547	15	3	136	6	1
chr7	6517805	6517838	3	60	91	4	1
chr7	6518084	6518099	0	136	18	1	1
chr7	6519426	6519447	9	100	45	5	1
chr7	6523502	6523513	0	150	4	1	1
chr7	6524202	6524213	0	135	19	1	1
chr7	6525117	6525128	0	145	9	1	1
chr7	6529646	6529657	0	146	8	1	1
chr7	6530832	6530847	0	133	21	1	1
chr7	6530871	6530882	0	129	25	1	1
chr7	6532533	6532544	0	137	17	1	1
chr7	6534647	6534658	0	106	48	1	1
chr7	6539025	6539042	0	125	29	1	1
chr7	6543349	6543392	2	105	47	2	1
chr7	6543541	6543552	0	132	22	1	1
chr7	6546371	6546382	0	153	1	1	1
chr7	6546409	6546426	1	141	12	2	1
chr7	6546832	6546843	0	147	7	1	1
chr7	6547180	6547191	0	142	12	1	1
chr7	6547230	6547241	0	146	8	1	1
chr7	6549004	6549015	0	147	7	1	1
chr7	6549244	6549267	0	138	16	1	1
chr7	6549307	6549320	0	137	17	1	1
chr7	6558057	6558092	2	148	4	3	1
chr7	6558780	6558795	0	153	1	1	1
chr7	6561709	6561720	0	76	78	1	1
chr7	6563795	6563832	8	33	113	4	1
chr7	6563956	6563967	0	147	7	1	1
chr7	6564150	6564181	5	82	67	5	1
chr7	6566228	6566239	0	150	4	1	1
chr7	6568074	6568089	1	135	18	2	1
chr7	6571903	6571914	0	137	17	1	1
chr7	6572260	6572287	10	79	65	6	2
chr7	6572538	6572549	0	134	20	1	1
chr7	6573125	6573182	0	0	154	0	0
chr7	6588193	6588208	0	62	92	1	1
chr7	6589171	6589200	5	88	61	3	1
chr7	6598856	6598867	0	151	3	1	1
chr7	6600930	6600941	0	147	7	1	1
chr7	6609437	6609448	0	135	19	1	1
chr7	6627420	6627433	0	129	25	1	1
chr7	6630798	6630817	0	26	128	1	1
chr7	6630820	6630911	0	0	154	0	0
chr7	6636495	6636534	0	71	83	1	1
chr7	6644695	6644719	5	135	14	3	2
chr7	6646211	6646274	1	0	153	1	0
chr7	6649210	6649229	13	14	127	6	2
chr7	6649955	6649966	0	151	3	1	1
chr7	6655687	6655728	2	66	86	3	1
chr7	6657095	6657114	2	32	120	2	1
chr7	6657179	6657193	0	98	56	1	1
chr7	6658207	6658218	0	150	4	1	1
chr7	6659395	6659422	3	94	57	3	2
chr7	6660613	6660624	0	135	19	1	1
chr7	6662505	6662537	4	87	63	2	1
chr7	6662733	6662776	7	32	115	3	1
chr7	6664741	6664752	0	151	3	1	1
chr7	6664792	6664807	0	149	5	1	1
chr7	6664808	6664819	0	151	3	1	1
chr7	6664905	6664916	0	150	4	1	1
chr7	6665603	6665623	0	102	52	1	1
chr7	6665746	6665773	4	124	26	3	2
chr7	6666137	6666148	0	147	7	1	1
chr7	6666195	6666206	0	151	3	1	1
chr7	6667115	6667126	0	154	0	1	1
chr7	6669489	6669503	0	150	4	1	1
chr7	6675955	6675966	0	128	26	1	1
chr7	6676719	6676730	0	119	35	1	1
chr7	6681352	6681395	7	30	117	4	1
chr7	6684262	6684281	0	147	7	1	1
chr7	6684897	6684914	0	150	4	1	1
chr7	6689340	6689373	2	3	149	2	1
chr7	6691133	6691144	0	154	0	1	1
chr7	6692902	6692939	13	46	95	9	2
chr7	6694122	6694137	0	139	15	1	1
chr7	6695797	6695812	0	126	28	1	1
chr7	6696391	6696402	0	149	5	1	1
chr7	6696798	6696812	0	114	40	1	1
chr7	6698121	6698132	0	145	9	1	1
chr7	6700428	6700439	0	154	0	1	1
chr7	6702524	6702535	0	151	3	1	1
chr7	6703362	6703415	12	36	106	10	3
chr7	6716334	6716345	0	150	4	1	1
chr7	6716868	6716879	0	130	24	1	1
chr7	6720325	6720336	0	99	55	1	1
chr7	6721217	6721256	6	6	142	3	1
chr7	6722314	6722333	0	149	5	1	1
chr7	6723717	6723728	0	148	6	1	1
chr7	6731911	6731938	0	143	11	1	1
chr7	6734395	6734440	1	0	153	1	0
chr7	6735159	6735170	0	15	139	1	1
chr7	6736072	6736083	0	29	125	1	1
chr7	6737095	6737106	0	121	33	1	1
chr7	6740325	6740336	0	137	17	1	1
chr7	6740762	6740776	0	131	23	1	1
chr7	6744156	6744189	3	84	67	3	1
chr7	6744917	6744930	0	119	35	1	1
chr7	6745201	6745218	0	139	15	1	1
chr7	6746156	6746195	10	11	133	5	1
chr7	6746196	6746225	7	55	92	4	1
chr7	6747684	6747711	11	45	98	6	1
chr7	6747711	6747762	22	8	124	10	1
chr7	6748985	6749008	7	102	45	4	2
chr7	6749816	6749835	0	138	16	1	1
chr7	6750462	6750473	0	134	20	1	1
chr7	6751983	6751994	0	107	47	1	1
chr7	6752002	6752017	0	113	41	1	1
chr7	6752958	6752997	10	42	102	5	2
chr7	6753226	6753253	0	139	15	1	1
chr7	6753327	6753360	10	68	76	8	2
chr7	6756757	6756774	0	130	24	1	1
chr7	6756778	6756789	0	131	23	1	1
chr7	6757323	6757350	0	132	22	1	1
chr7	6758716	6758757	9	51	94	3	1
chr7	6759143	6759154	0	148	6	1	1
chr7	6759158	6759181	0	150	4	1	1
chr7	6760510	6760521	0	151	3	1	1
chr7	6763379	6763422	2	101	51	5	3
chr7	6763692	6763707	0	138	16	1	1
chr7	6764137	6764148	0	148	6	1	1
chr7	6764385	6764412	0	151	3	1	1
chr7	6764647	6764680	4	52	98	3	1
chr7	6767692	6767703	0	103	51	1	1
chr7	6768595	6768609	0	119	35	1	1
chr7	6771133	6771144	0	124	30	1	1
chr7	6774555	6774566	0	150	4	1	1
chr7	6779687	6779734	4	124	26	3	1
chr7	6781230	6781267	9	50	95	4	1
chr7	6782121	6782132	0	148	6	1	1
chr7	6782522	6782545	3	113	38	3	1
chr7	6782895	6782906	0	144	10	1	1
chr7	6784230	6784259	7	76	71	4	2
chr7	6784635	6784646	0	151	3	1	1
chr7	6785779	6785838	1	0	153	1	0
chr7	6787545	6787556	0	152	2	1	1
chr7	6788785	6788796	0	141	13	1	1
chr7	6788951	6789002	2	131	21	4	2
chr7	6789342	6789361	0	149	5	1	1
chr7	6789436	6789447	0	130	24	1	1
chr7	6789450	6789469	3	126	25	4	1
chr7	6789470	6789507	9	51	94	3	1
chr7	6790635	6790646	0	147	7	1	1
chr7	6792075	6792086	0	138	16	1	1
chr7	6793284	6793333	4	12	138	2	1
chr7	6794207	6794218	0	111	43	1	1
chr7	6795681	6795710	0	129	25	1	1
chr7	6796317	6796331	0	110	44	1	1
chr7	6796716	6796730	0	112	42	1	1
chr7	6798690	6798705	0	130	24	1	1
chr7	6799029	6799066	10	43	101	5	1
chr7	6803043	6803062	0	142	12	1	1
chr7	6804590	6804604	0	114	40	1	1
chr7	6806443	6806457	0	150	4	1	1
chr7	6810625	6810644	0	93	61	1	1
chr7	6811338	6811355	0	142	12	1	1
chr7	6812859	6812873	0	143	11	1	1
chr7	6814165	6814208	5	21	128	4	1
chr7	6814468	6814479	0	139	15	1	1
chr7	6815535	6815546	0	152	2	1	1
chr7	6816486	6816497	0	153	1	1	1
chr7	6816570	6816601	0	144	10	1	1
chr7	6817282	6817293	0	124	30	1	1
chr7	6818721	6818744	2	95	57	2	1
chr7	6820655	6820674	1	32	121	2	1
[truncated: 64,945 more rows]
