# Supplementary material for: A novel quantitative trait locus implicates Msh3 in the propensity for genome-wide short tandem repeat expansions in mice
Source: Genome Res. 2023 May;33(5):689–702. doi: 10.1101/gr.277576.122 (PMC10317118; doi:10.1101/gr.277576.122)
Supplement: Supplemental Material [file supp_gr.277576.122_Supplemental_code.zip › BXD-STR-Mutator-Manuscript-main/Ashbrook_Manuscript/data/by_loc_str/chr8.tsv]

chrom	pos	end	het	hom	nocall	n_unq_gt_w_het	n_unq_gt_wo_het
chr8	3000745	3000756	0	65	89	1	1
chr8	3001858	3001869	0	110	44	1	1
chr8	3002474	3002517	5	27	122	4	1
chr8	3002579	3002590	0	128	26	1	1
chr8	3006910	3006965	5	57	92	5	2
chr8	3007485	3007536	1	22	131	3	2
chr8	3010474	3010485	0	85	69	1	1
chr8	3012772	3012795	13	91	50	2	1
chr8	3016198	3016209	0	128	26	1	1
chr8	3020544	3020555	0	133	21	1	1
chr8	3024274	3024285	0	124	30	1	1
chr8	3035972	3036066	0	0	154	0	0
chr8	3041327	3041370	4	33	117	3	1
chr8	3045396	3045409	1	138	15	2	1
chr8	3047434	3047445	0	111	43	1	1
chr8	3049618	3049629	0	123	31	1	1
chr8	3060983	3060994	1	139	14	2	1
chr8	3073818	3073873	0	0	154	0	0
chr8	3081495	3081506	0	136	18	1	1
chr8	3086755	3086766	0	143	11	1	1
chr8	3086768	3086779	0	143	11	1	1
chr8	3087204	3087215	0	133	21	1	1
chr8	3087214	3087229	0	141	13	1	1
chr8	3088879	3088906	0	131	23	1	1
chr8	3091223	3091234	1	103	50	2	1
chr8	3100085	3100100	0	81	73	1	1
chr8	3102935	3102946	0	153	1	1	1
chr8	3103336	3103347	0	150	4	1	1
chr8	3104754	3104765	0	152	2	1	1
chr8	3105537	3105554	0	147	7	1	1
chr8	3108656	3108667	0	154	0	1	1
chr8	3122868	3122881	0	152	2	1	1
chr8	3128211	3128226	0	111	43	1	1
chr8	3133522	3133536	0	135	19	1	1
chr8	3134912	3134923	0	120	34	1	1
chr8	3136307	3136356	0	0	154	0	0
chr8	3138301	3138312	0	137	17	1	1
chr8	3138502	3138531	5	91	58	5	1
chr8	3140146	3140187	0	134	20	1	1
chr8	3140894	3141019	0	0	154	0	0
chr8	3141040	3141054	0	109	45	1	1
chr8	3141062	3141073	0	120	34	1	1
chr8	3144993	3145020	0	146	8	1	1
chr8	3146901	3146912	0	88	66	1	1
chr8	3150759	3150770	0	149	5	1	1
chr8	3154541	3154586	14	28	112	4	1
chr8	3154857	3154876	0	133	21	1	1
chr8	3155037	3155051	0	123	31	1	1
chr8	3155143	3155157	0	125	29	1	1
chr8	3155261	3155325	1	18	135	2	1
chr8	3155629	3155640	0	112	42	1	1
chr8	3160049	3160060	0	146	8	1	1
chr8	3161032	3161043	0	144	10	1	1
chr8	3161230	3161257	0	131	23	1	1
chr8	3162413	3162424	0	106	48	1	1
chr8	3162964	3162975	0	117	37	1	1
chr8	3167986	3168001	0	147	7	1	1
chr8	3168906	3168950	1	151	2	3	2
chr8	3169061	3169105	7	78	69	5	1
chr8	3171696	3171731	7	20	127	4	1
chr8	3171916	3171963	4	14	136	2	1
chr8	3174963	3174974	0	114	40	1	1
chr8	3178945	3178959	0	144	10	1	1
chr8	3180175	3180222	6	113	35	7	3
chr8	3182362	3182373	0	130	24	1	1
chr8	3182441	3182452	0	148	6	1	1
chr8	3185389	3185414	10	80	64	3	1
chr8	3187436	3187450	0	144	10	1	1
chr8	3188565	3188576	0	148	6	1	1
chr8	3189660	3189699	0	147	7	2	2
chr8	3190892	3190903	0	146	8	1	1
chr8	3191008	3191019	0	137	17	1	1
chr8	3191613	3191624	0	153	1	1	1
chr8	3191965	3191980	1	130	23	2	1
chr8	3192925	3192968	6	22	126	4	1
chr8	3196173	3196187	0	145	9	1	1
chr8	3196699	3196746	0	2	152	1	1
chr8	3198417	3198436	1	135	18	2	1
chr8	3199096	3199107	0	151	3	1	1
chr8	3199790	3199805	1	39	114	2	1
chr8	3202393	3202404	0	109	45	1	1
chr8	3202520	3202531	0	112	42	1	1
chr8	3205977	3206008	9	102	43	3	1
chr8	3206539	3206574	17	54	83	4	1
chr8	3206691	3206702	0	149	5	1	1
chr8	3208375	3208386	0	126	28	1	1
chr8	3208431	3208470	2	126	26	5	3
chr8	3208648	3208675	10	51	93	4	1
chr8	3209653	3209704	2	7	145	3	1
chr8	3209933	3209944	0	154	0	1	1
chr8	3210939	3210952	0	139	15	1	1
chr8	3212410	3212441	5	83	66	3	1
chr8	3213564	3213583	0	106	48	1	1
chr8	3213833	3213880	2	3	149	2	1
chr8	3219330	3219377	6	75	73	5	2
chr8	3219538	3219549	0	106	48	1	1
chr8	3220118	3220129	0	138	16	1	1
chr8	3220421	3220440	0	96	58	1	1
chr8	3220924	3220987	0	0	154	0	0
chr8	3221921	3221958	5	29	120	3	1
chr8	3223602	3223635	5	64	85	4	1
chr8	3226154	3226169	0	146	8	1	1
chr8	3228517	3228540	0	148	6	1	1
chr8	3233105	3233120	1	138	15	2	1
chr8	3233388	3233427	20	39	95	4	1
chr8	3236719	3236736	0	124	30	1	1
chr8	3236768	3236779	0	131	23	1	1
chr8	3241077	3241104	0	137	17	1	1
chr8	3241475	3241514	4	60	90	5	1
chr8	3241703	3241724	4	92	58	3	1
chr8	3243988	3244007	0	151	3	1	1
chr8	3248190	3248204	0	115	39	1	1
chr8	3249822	3249833	0	78	76	1	1
chr8	3249844	3249857	1	19	134	2	1
chr8	3252205	3252226	2	140	12	2	1
chr8	3253636	3253679	1	137	16	3	2
chr8	3253687	3253698	0	143	11	1	1
chr8	3255239	3255253	1	138	15	2	1
chr8	3257058	3257073	0	138	16	1	1
chr8	3257375	3257386	2	142	10	2	1
chr8	3257616	3257630	1	95	58	2	1
chr8	3257677	3257688	0	134	20	1	1
chr8	3259258	3259269	3	109	42	3	1
chr8	3259533	3259544	0	143	11	1	1
chr8	3262305	3262332	4	107	43	4	1
chr8	3262768	3262781	0	143	11	1	1
chr8	3263760	3263799	0	134	20	3	3
chr8	3265044	3265055	0	136	18	1	1
chr8	3267312	3267347	0	149	5	1	1
chr8	3269356	3269367	0	142	12	1	1
chr8	3269803	3269814	0	116	38	1	1
chr8	3272312	3272331	0	154	0	1	1
chr8	3272800	3272815	0	139	15	1	1
chr8	3273162	3273177	0	43	111	1	1
chr8	3273364	3273375	0	98	56	1	1
chr8	3273618	3273641	0	147	7	1	1
chr8	3276000	3276011	0	144	10	1	1
chr8	3276507	3276518	0	88	66	1	1
chr8	3279714	3279737	0	135	19	1	1
chr8	3280937	3280951	0	120	34	1	1
chr8	3281296	3281327	3	65	86	3	1
chr8	3282284	3282298	0	117	37	1	1
chr8	3282430	3282444	0	133	21	1	1
chr8	3283268	3283279	1	126	27	2	1
chr8	3283501	3283530	3	94	57	3	1
chr8	3287855	3287866	1	151	2	2	1
chr8	3288332	3288343	0	143	11	1	1
chr8	3289281	3289300	0	1	153	1	1
chr8	3289308	3289343	0	0	154	0	0
chr8	3290682	3290696	0	1	153	1	1
chr8	3290773	3290787	0	1	153	1	1
chr8	3290804	3290818	0	1	153	1	1
chr8	3291155	3291166	0	4	150	1	1
chr8	3291231	3291248	0	4	150	1	1
chr8	3291724	3291735	0	3	151	1	1
chr8	3292270	3292281	0	4	150	1	1
chr8	3292343	3292386	0	4	150	1	1
chr8	3299783	3299794	0	154	0	1	1
chr8	3302737	3302772	1	104	49	3	2
chr8	3306095	3306124	11	115	28	5	3
chr8	3310001	3310040	0	144	10	2	2
chr8	3310420	3310431	0	131	23	1	1
chr8	3315185	3315196	0	135	19	1	1
chr8	3315799	3315810	0	143	11	1	1
chr8	3320480	3320491	0	146	8	1	1
chr8	3323782	3323837	5	98	51	4	2
chr8	3326584	3326607	0	121	33	1	1
chr8	3328405	3328438	18	8	128	4	2
chr8	3328439	3328472	12	66	76	3	1
chr8	3329390	3329401	0	120	34	1	1
chr8	3332418	3332429	0	139	15	1	1
chr8	3337526	3337553	4	68	82	4	2
chr8	3338257	3338271	0	124	30	1	1
chr8	3339458	3339517	16	38	100	2	1
chr8	3345427	3345438	0	120	34	1	1
chr8	3345539	3345556	0	131	23	1	1
chr8	3347504	3347555	0	0	154	0	0
chr8	3347563	3347590	0	0	154	0	0
chr8	3349124	3349165	3	22	129	3	1
chr8	3353392	3353406	0	141	13	1	1
chr8	3356644	3356655	0	154	0	1	1
chr8	3356753	3356782	0	134	20	1	1
chr8	3358422	3358451	4	5	145	4	1
chr8	3361037	3361060	0	139	15	1	1
chr8	3361615	3361646	12	71	71	5	1
chr8	3362859	3362892	8	73	73	5	1
chr8	3363404	3363415	0	152	2	1	1
chr8	3363557	3363568	0	146	8	1	1
chr8	3365039	3365050	0	129	25	1	1
chr8	3365303	3365314	0	141	13	1	1
chr8	3366113	3366127	0	150	4	1	1
chr8	3366580	3366631	1	3	150	2	1
chr8	3366801	3366814	0	102	52	1	1
chr8	3369769	3369780	0	147	7	1	1
chr8	3370255	3370300	6	20	128	4	1
chr8	3371016	3371043	4	54	96	3	1
chr8	3371757	3371768	0	149	5	1	1
chr8	3372002	3372013	0	154	0	1	1
chr8	3372016	3372029	0	134	20	1	1
chr8	3372033	3372060	0	154	0	1	1
chr8	3372548	3372559	0	140	14	1	1
chr8	3377923	3377980	0	0	154	0	0
chr8	3379185	3379240	0	0	154	0	0
chr8	3379441	3379452	0	103	51	1	1
chr8	3379644	3379693	2	57	95	3	1
chr8	3381109	3381124	0	143	11	1	1
chr8	3381461	3381472	0	112	42	1	1
chr8	3381545	3381604	15	42	97	5	1
chr8	3382170	3382193	11	44	99	3	1
chr8	3382445	3382478	10	46	98	3	1
chr8	3382871	3382890	0	112	42	2	2
chr8	3382914	3382929	0	42	112	1	1
chr8	3382989	3383000	0	4	150	1	1
chr8	3383072	3383091	0	0	154	0	0
chr8	3385289	3385300	0	146	8	1	1
chr8	3385456	3385477	3	122	29	3	1
chr8	3386231	3386242	0	151	3	1	1
chr8	3387288	3387299	0	139	15	1	1
chr8	3388432	3388443	0	109	45	1	1
chr8	3389464	3389483	2	103	49	2	1
chr8	3389736	3389747	0	140	14	1	1
chr8	3391766	3391777	0	151	3	1	1
chr8	3393848	3393862	1	92	61	2	1
chr8	3394442	3394453	0	134	20	1	1
chr8	3395284	3395295	0	85	69	1	1
chr8	3395670	3395689	0	142	12	1	1
chr8	3396422	3396437	1	127	26	2	1
chr8	3396740	3396751	0	133	21	1	1
chr8	3397729	3397740	0	142	12	1	1
chr8	3400064	3400093	0	136	18	1	1
chr8	3403536	3403547	0	112	42	1	1
chr8	3404462	3404477	0	142	12	1	1
chr8	3404986	3405000	0	126	28	1	1
chr8	3405051	3405100	3	16	135	4	1
chr8	3405641	3405652	0	139	15	1	1
chr8	3405805	3405820	0	133	21	1	1
chr8	3406159	3406172	2	131	21	2	1
chr8	3406538	3406549	0	151	3	1	1
chr8	3410762	3410789	0	103	51	2	2
chr8	3411106	3411117	0	132	22	1	1
chr8	3414096	3414129	4	84	66	3	1
chr8	3419564	3419579	1	109	44	2	1
chr8	3420986	3421017	3	89	62	3	1
chr8	3422310	3422325	0	93	61	1	1
chr8	3423998	3424009	0	140	14	1	1
chr8	3426060	3426071	0	121	33	1	1
chr8	3427713	3427724	1	115	38	2	1
chr8	3430021	3430032	0	118	36	1	1
chr8	3430767	3430794	0	147	7	1	1
chr8	3432446	3432457	1	112	41	2	1
chr8	3433179	3433190	0	122	32	1	1
chr8	3434622	3434641	0	66	88	1	1
chr8	3435928	3435981	0	41	113	1	1
chr8	3436264	3436275	0	88	66	1	1
chr8	3436776	3436787	0	103	51	1	1
chr8	3437621	3437632	0	72	82	1	1
chr8	3440935	3440948	1	89	64	2	1
chr8	3440949	3440970	5	85	64	4	1
chr8	3446415	3446426	0	128	26	1	1
chr8	3447350	3447361	0	140	14	1	1
chr8	3448503	3448514	0	140	14	1	1
chr8	3450635	3450646	0	125	29	1	1
chr8	3451773	3451808	0	153	1	1	1
chr8	3454747	3454758	0	107	47	1	1
chr8	3456120	3456134	0	138	16	1	1
chr8	3457074	3457103	5	72	77	4	2
chr8	3461092	3461103	0	133	21	1	1
chr8	3462388	3462415	0	129	25	1	1
chr8	3462505	3462525	0	129	25	1	1
chr8	3462992	3463003	0	150	4	1	1
chr8	3464664	3464717	5	11	138	4	1
chr8	3465134	3465145	0	148	6	1	1
chr8	3469148	3469177	6	33	115	3	1
chr8	3469273	3469286	0	11	143	1	1
chr8	3469324	3469335	0	40	114	1	1
chr8	3471602	3471615	1	74	79	2	1
chr8	3473737	3473772	19	23	112	4	1
chr8	3474981	3474992	1	64	89	2	1
chr8	3475010	3475021	1	97	56	2	1
chr8	3476795	3476828	11	56	87	4	1
chr8	3476831	3476842	0	143	11	1	1
chr8	3479701	3479712	0	150	4	1	1
chr8	3479933	3479948	0	137	17	1	1
chr8	3480384	3480395	0	115	39	1	1
chr8	3481745	3481756	0	131	23	1	1
chr8	3486093	3486112	0	86	68	1	1
chr8	3486174	3486185	0	45	109	1	1
chr8	3486583	3486594	0	132	22	1	1
chr8	3486780	3486817	8	30	116	5	1
chr8	3488796	3488817	0	2	152	1	1
chr8	3488818	3488835	1	5	148	2	1
chr8	3489387	3489438	0	0	154	0	0
chr8	3490692	3490703	0	141	13	1	1
chr8	3493721	3493732	0	102	52	1	1
chr8	3499755	3499778	0	79	75	1	1
chr8	3501654	3501673	0	127	27	1	1
chr8	3504308	3504323	0	73	81	1	1
chr8	3504343	3504366	2	2	150	3	1
chr8	3505476	3505495	0	149	5	1	1
chr8	3507742	3507753	1	121	32	2	1
chr8	3507983	3508007	0	141	13	1	1
chr8	3510179	3510218	5	23	126	4	1
chr8	3511036	3511051	0	92	62	1	1
chr8	3511218	3511232	0	127	27	1	1
chr8	3511897	3511922	4	99	51	3	1
chr8	3513183	3513210	10	64	80	5	1
chr8	3518115	3518142	11	67	76	5	1
chr8	3520563	3520576	1	85	68	2	1
chr8	3520718	3520737	0	148	6	1	1
chr8	3520822	3520839	5	143	6	2	1
chr8	3523029	3523040	0	117	37	1	1
chr8	3525245	3525256	0	99	55	1	1
chr8	3525273	3525302	3	54	97	3	1
chr8	3528570	3528599	4	36	114	3	1
chr8	3528599	3528640	7	36	111	4	1
chr8	3530765	3530776	0	127	27	1	1
chr8	3530782	3530797	0	131	23	1	1
chr8	3531400	3531411	0	126	28	1	1
chr8	3533248	3533259	0	142	12	1	1
chr8	3534299	3534310	0	132	22	1	1
chr8	3538241	3538256	0	129	25	1	1
chr8	3538461	3538476	0	131	23	1	1
chr8	3539821	3539848	0	105	49	1	1
chr8	3540583	3540597	0	101	53	1	1
chr8	3542598	3542613	0	118	36	1	1
chr8	3542818	3542842	0	90	64	1	1
chr8	3547053	3547068	0	75	79	1	1
chr8	3551697	3551720	1	64	89	2	1
chr8	3551891	3551915	1	87	66	2	1
chr8	3558766	3558777	0	127	27	1	1
chr8	3559173	3559184	0	122	32	1	1
chr8	3559745	3559768	2	57	95	2	1
chr8	3560872	3560919	1	26	127	2	1
chr8	3561290	3561305	0	134	20	1	1
chr8	3561948	3561987	5	99	50	5	1
chr8	3562444	3562495	0	37	117	3	3
chr8	3563710	3563721	0	113	41	1	1
chr8	3564292	3564307	2	108	44	3	1
chr8	3564330	3564341	0	43	111	1	1
chr8	3564395	3564436	2	6	146	2	1
chr8	3564541	3564568	6	45	103	4	1
chr8	3565505	3565516	0	128	26	1	1
chr8	3566435	3566492	0	0	154	0	0
chr8	3568287	3568302	0	55	99	1	1
chr8	3568336	3568371	1	53	100	2	1
chr8	3569471	3569510	0	0	154	0	0
chr8	3569686	3569697	0	144	10	1	1
chr8	3570762	3570773	0	58	96	1	1
chr8	3572090	3572103	0	133	21	1	1
chr8	3572706	3572737	5	60	89	4	1
chr8	3572942	3572957	0	62	92	1	1
chr8	3574319	3574348	17	26	111	4	1
chr8	3575566	3575577	1	143	10	2	1
chr8	3577513	3577527	0	118	36	1	1
chr8	3580375	3580392	0	154	0	1	1
chr8	3581411	3581432	2	93	59	3	1
chr8	3581637	3581668	0	136	18	1	1
chr8	3582029	3582048	0	87	67	1	1
chr8	3583492	3583515	0	152	2	1	1
chr8	3585519	3585530	0	146	8	1	1
chr8	3586221	3586236	0	134	20	1	1
chr8	3586428	3586441	7	99	48	3	1
chr8	3587375	3587386	9	86	59	3	1
chr8	3587387	3587428	8	29	117	3	1
chr8	3587733	3587752	0	116	38	1	1
chr8	3588521	3588562	2	19	133	3	1
chr8	3589044	3589055	1	120	33	2	1
chr8	3589130	3589141	0	144	10	1	1
chr8	3590370	3590427	0	0	154	0	0
chr8	3590593	3590616	1	147	6	2	1
chr8	3592274	3592285	0	120	34	1	1
chr8	3594390	3594421	3	54	97	3	1
chr8	3597690	3597703	0	139	15	1	1
chr8	3601194	3601238	1	65	88	3	2
chr8	3602907	3602926	0	129	25	1	1
chr8	3605630	3605641	0	144	10	1	1
chr8	3607316	3607327	0	129	25	1	1
chr8	3608170	3608184	0	135	19	1	1
chr8	3613297	3613314	0	133	21	1	1
chr8	3614701	3614712	0	120	34	1	1
chr8	3616471	3616482	0	118	36	1	1
chr8	3617295	3617306	0	65	89	1	1
chr8	3619421	3619432	0	143	11	1	1
chr8	3622138	3622149	1	137	16	2	1
chr8	3623186	3623197	0	141	13	1	1
chr8	3623758	3623773	0	119	35	1	1
chr8	3624721	3624762	9	32	113	4	1
chr8	3625987	3625998	0	138	16	1	1
chr8	3626972	3626983	0	151	3	1	1
chr8	3627849	3627860	0	138	16	1	1
chr8	3629726	3629769	34	36	84	5	1
chr8	3630239	3630250	0	144	10	1	1
chr8	3630325	3630342	3	121	30	3	1
chr8	3631018	3631029	1	129	24	2	1
chr8	3634727	3634738	0	137	17	1	1
chr8	3637801	3637815	0	115	39	1	1
chr8	3638868	3638887	0	145	9	1	1
chr8	3640549	3640564	1	117	36	2	1
chr8	3643599	3643610	0	127	27	1	1
chr8	3645697	3645708	0	123	31	1	1
chr8	3648802	3648813	0	148	6	1	1
chr8	3651117	3651128	0	130	24	1	1
chr8	3651733	3651802	0	0	154	0	0
chr8	3655126	3655167	2	129	23	3	1
chr8	3658239	3658278	1	28	125	2	1
chr8	3660123	3660137	0	129	25	1	1
chr8	3660325	3660336	0	140	14	1	1
chr8	3661269	3661292	1	149	4	2	1
chr8	3662637	3662706	5	35	114	7	2
chr8	3664677	3664688	0	140	14	1	1
chr8	3665329	3665343	0	115	39	1	1
chr8	3666437	3666448	0	151	3	1	1
chr8	3670053	3670072	0	143	11	1	1
chr8	3670134	3670149	2	124	28	2	1
chr8	3675105	3675148	5	13	136	4	1
chr8	3675681	3675692	0	144	10	1	1
chr8	3676070	3676081	0	105	49	1	1
chr8	3677682	3677697	0	98	56	1	1
chr8	3677885	3677896	0	92	62	1	1
chr8	3680459	3680473	0	124	30	1	1
chr8	3684635	3684649	1	145	8	2	1
chr8	3684789	3684803	0	141	13	1	1
chr8	3689497	3689508	0	147	7	1	1
chr8	3692548	3692571	0	151	3	1	1
chr8	3692641	3692660	0	151	3	1	1
chr8	3693087	3693101	0	143	11	1	1
chr8	3694837	3694894	0	0	154	0	0
chr8	3695330	3695341	0	132	22	1	1
chr8	3695685	3695698	1	108	45	2	1
chr8	3698557	3698568	1	137	16	2	1
chr8	3699597	3699608	0	151	3	1	1
chr8	3699915	3699928	1	130	23	2	1
chr8	3700500	3700514	0	154	0	1	1
chr8	3701524	3701535	0	132	22	1	1
chr8	3702072	3702087	0	127	27	1	1
chr8	3704641	3704674	1	2	151	2	1
chr8	3704700	3704749	7	15	132	6	1
chr8	3705612	3705657	4	14	136	4	2
chr8	3706082	3706099	2	134	18	2	1
chr8	3709406	3709429	0	150	4	1	1
chr8	3712442	3712453	0	143	11	1	1
chr8	3713444	3713457	0	150	4	1	1
chr8	3720645	3720656	0	151	3	1	1
chr8	3720712	3720727	0	143	11	1	1
chr8	3721034	3721045	0	150	4	1	1
chr8	3722655	3722666	0	148	6	1	1
chr8	3725499	3725513	0	149	5	1	1
chr8	3726247	3726318	2	4	148	4	2
chr8	3727551	3727570	0	139	15	1	1
chr8	3729970	3729981	0	113	41	1	1
chr8	3730995	3731006	0	146	8	1	1
chr8	3732574	3732585	2	69	83	2	1
chr8	3732591	3732602	0	152	2	1	1
chr8	3732686	3732711	4	121	29	4	1
chr8	3732942	3732959	0	146	8	1	1
chr8	3733920	3733934	0	147	7	1	1
chr8	3734113	3734156	8	24	122	6	2
chr8	3734432	3734467	2	67	85	2	1
chr8	3734879	3734922	10	36	108	3	1
chr8	3735926	3735957	3	101	50	3	1
chr8	3736168	3736179	0	110	44	1	1
chr8	3736353	3736400	7	106	41	5	3
chr8	3737969	3738010	7	57	90	4	1
chr8	3742534	3742545	0	106	48	1	1
chr8	3743071	3743088	0	96	58	1	1
chr8	3744704	3744735	7	80	67	3	1
chr8	3762764	3762778	0	149	5	1	1
chr8	3769705	3769719	0	125	29	1	1
chr8	3787177	3787192	0	148	6	1	1
chr8	3791513	3791532	2	125	27	3	1
chr8	3794488	3794499	0	76	78	1	1
chr8	3794995	3795022	1	127	26	2	1
chr8	3795443	3795466	0	118	36	1	1
chr8	3797612	3797629	0	14	140	1	1
chr8	3807755	3807766	0	132	22	1	1
chr8	3816146	3816187	23	14	117	4	1
chr8	3816188	3816221	27	53	74	6	1
chr8	3816369	3816380	0	153	1	1	1
chr8	3823723	3823734	0	49	105	1	1
chr8	3829384	3829417	3	53	98	4	1
chr8	3843136	3843153	0	150	4	1	1
chr8	3845133	3845147	0	148	6	1	1
chr8	3855058	3855072	0	145	9	1	1
chr8	3855076	3855117	8	31	115	4	1
chr8	3855350	3855391	13	26	115	4	1
chr8	3855559	3855596	11	17	126	5	1
chr8	3855696	3855723	2	69	83	2	1
chr8	3856929	3856940	0	150	4	1	1
chr8	3857516	3857547	0	140	14	1	1
chr8	3857550	3857597	5	15	134	3	1
chr8	3860377	3860388	0	146	8	1	1
chr8	3860449	3860460	0	141	13	1	1
chr8	3863441	3863452	0	152	2	1	1
chr8	3866323	3866352	0	147	7	1	1
chr8	3867326	3867349	0	149	5	1	1
chr8	3872934	3872969	8	46	100	6	3
chr8	3875566	3875577	0	144	10	1	1
chr8	3877723	3877737	0	151	3	1	1
chr8	3878119	3878136	0	145	9	1	1
chr8	3880258	3880269	0	131	23	1	1
chr8	3880302	3880315	0	131	23	1	1
chr8	3880934	3880949	0	149	5	1	1
chr8	3881340	3881363	4	116	34	4	1
chr8	3888766	3888777	0	47	107	1	1
chr8	3888849	3888860	0	90	64	1	1
chr8	3888918	3888929	31	55	68	3	1
chr8	3897401	3897412	0	153	1	1	1
chr8	3901373	3901384	0	112	42	1	1
chr8	3901472	3901483	0	122	32	1	1
chr8	3907051	3907064	0	129	25	1	1
chr8	3907236	3907247	0	40	114	1	1
chr8	3914896	3914907	0	124	30	1	1
chr8	3915867	3915906	0	151	3	1	1
chr8	3919042	3919106	2	42	110	5	3
chr8	3926977	3926996	0	141	13	1	1
chr8	3933588	3933599	0	149	5	1	1
chr8	3933639	3933682	5	46	103	3	1
chr8	3935120	3935131	0	135	19	1	1
chr8	3935321	3935356	2	130	22	4	2
chr8	3936733	3936744	0	134	20	1	1
chr8	3937607	3937657	8	81	65	3	1
chr8	3939221	3939260	8	49	97	4	1
chr8	3944698	3944709	0	152	2	1	1
chr8	3945369	3945382	0	138	16	1	1
chr8	3953662	3953700	5	67	82	4	1
chr8	3955849	3955868	2	143	9	3	1
chr8	3957269	3957280	0	149	5	1	1
chr8	3958204	3958259	2	0	152	1	0
chr8	3958726	3958737	1	137	16	2	1
chr8	3960274	3960289	0	94	60	1	1
chr8	3961903	3961926	0	152	2	1	1
chr8	3965619	3965638	0	134	20	1	1
chr8	3966608	3966657	13	20	121	4	1
chr8	3967569	3967592	3	111	40	2	1
chr8	3968275	3968290	1	127	26	2	1
chr8	3968342	3968373	0	89	65	1	1
chr8	3970567	3970578	0	145	9	1	1
chr8	3971792	3971835	13	32	109	3	1
chr8	3993945	3993962	0	148	6	1	1
chr8	3997573	3997604	7	50	97	3	1
chr8	4000700	4000711	1	145	8	2	1
chr8	4002901	4002912	0	144	10	1	1
chr8	4006088	4006105	1	146	7	2	1
chr8	4006263	4006278	1	142	11	2	1
chr8	4012420	4012431	0	82	72	1	1
chr8	4017523	4017566	8	38	108	4	2
chr8	4018019	4018044	11	58	85	5	1
chr8	4018044	4018069	6	23	125	4	1
chr8	4019172	4019183	0	153	1	1	1
chr8	4019504	4019531	4	95	55	3	1
chr8	4019798	4019829	6	84	64	4	2
chr8	4024801	4024814	4	15	135	5	1
chr8	4024817	4024858	0	1	153	1	1
chr8	4029553	4029567	0	149	5	1	1
chr8	4034029	4034040	0	142	12	1	1
chr8	4041066	4041089	0	147	7	1	1
chr8	4043974	4043998	0	150	4	1	1
chr8	4044068	4044089	3	66	85	3	1
chr8	4044089	4044102	2	132	20	3	1
chr8	4048280	4048299	0	120	34	1	1
chr8	4055802	4055841	15	60	79	4	1
chr8	4055871	4055902	7	98	49	4	1
chr8	4056099	4056130	7	99	48	5	1
chr8	4056787	4056798	0	149	5	1	1
chr8	4058195	4058236	5	59	90	3	1
chr8	4058451	4058486	0	148	6	1	1
chr8	4065969	4065988	0	142	12	1	1
chr8	4067208	4067219	0	136	18	1	1
chr8	4067545	4067592	9	104	41	5	3
chr8	4071330	4071349	0	143	11	1	1
chr8	4071980	4071991	0	136	18	1	1
chr8	4095524	4095538	0	115	39	1	1
chr8	4100727	4100756	1	115	38	2	1
chr8	4102648	4102659	0	148	6	1	1
chr8	4105641	4105661	0	142	12	1	1
chr8	4106235	4106246	0	103	51	1	1
chr8	4107224	4107235	0	148	6	1	1
chr8	4107237	4107251	0	146	8	1	1
chr8	4108155	4108226	0	0	154	0	0
chr8	4111247	4111258	0	154	0	1	1
chr8	4112046	4112129	1	53	100	2	1
chr8	4113683	4113702	0	27	127	1	1
chr8	4113783	4113854	14	6	134	4	1
chr8	4116802	4116859	9	1	144	5	1
chr8	4116859	4116882	3	83	68	4	1
chr8	4118809	4118850	7	54	93	3	1
chr8	4124426	4124437	0	148	6	1	1
chr8	4130264	4130283	0	138	16	1	1
chr8	4130626	4130677	4	8	142	3	1
chr8	4131287	4131302	0	143	11	1	1
chr8	4132057	4132071	0	147	7	1	1
chr8	4134822	4134842	0	143	11	1	1
chr8	4140063	4140162	0	0	154	0	0
chr8	4140799	4140810	1	37	116	2	1
chr8	4141967	4141978	0	49	105	1	1
chr8	4149520	4149531	0	144	10	1	1
chr8	4149823	4149838	0	153	1	1	1
chr8	4153885	4153896	1	115	38	2	1
chr8	4154350	4154361	0	149	5	1	1
chr8	4154612	4154629	0	145	9	1	1
chr8	4155717	4155748	0	144	10	1	1
chr8	4156053	4156064	0	118	36	1	1
chr8	4156176	4156195	0	105	49	1	1
chr8	4156885	4156899	0	148	6	1	1
chr8	4159792	4159829	10	53	91	4	1
chr8	4160341	4160358	0	151	3	1	1
chr8	4160963	4160986	6	98	50	3	1
chr8	4161280	4161295	0	152	2	1	1
chr8	4161587	4161604	0	120	34	1	1
chr8	4162486	4162499	1	138	15	2	1
chr8	4164034	4164053	0	23	131	1	1
chr8	4164553	4164567	0	95	59	1	1
chr8	4164991	4165010	1	132	21	2	1
chr8	4165662	4165677	1	137	16	2	1
chr8	4165762	4165781	0	98	56	1	1
chr8	4167096	4167107	13	38	103	3	1
chr8	4167136	4167150	0	120	34	1	1
chr8	4167682	4167711	10	12	132	5	1
chr8	4167711	4167742	5	44	105	3	1
chr8	4169749	4169772	0	137	17	1	1
chr8	4172219	4172234	1	108	45	2	1
chr8	4172981	4172992	0	133	21	1	1
chr8	4173504	4173515	0	127	27	1	1
chr8	4174017	4174031	0	153	1	1	1
chr8	4175925	4175954	9	89	56	4	1
chr8	4177766	4177777	0	146	8	1	1
chr8	4177998	4178017	0	58	96	1	1
chr8	4178336	4178350	0	127	27	1	1
chr8	4180315	4180332	0	150	4	1	1
chr8	4180759	4180798	5	42	107	5	1
chr8	4194275	4194290	0	142	12	1	1
chr8	4195056	4195071	0	148	6	1	1
chr8	4195073	4195092	0	151	3	1	1
chr8	4195628	4195639	0	147	7	1	1
chr8	4195985	4195999	0	150	4	1	1
chr8	4196187	4196198	0	139	15	1	1
chr8	4196913	4196936	0	110	44	1	1
chr8	4197169	4197180	0	143	11	1	1
chr8	4199594	4199613	0	144	10	1	1
chr8	4201373	4201384	1	109	44	2	1
chr8	4203890	4203907	0	113	41	1	1
chr8	4208487	4208501	0	149	5	1	1
chr8	4208501	4208520	0	148	6	1	1
chr8	4211457	4211486	0	152	2	2	2
chr8	4212303	4212329	0	82	72	1	1
chr8	4212363	4212380	2	91	61	2	1
chr8	4212466	4212501	0	28	126	1	1
chr8	4217790	4217833	6	24	124	3	1
chr8	4218832	4218851	0	136	18	1	1
chr8	4219035	4219079	1	135	18	2	1
chr8	4219411	4219462	10	25	119	7	2
chr8	4219550	4219561	0	144	10	1	1
chr8	4219975	4219990	1	124	29	2	1
chr8	4221940	4221983	12	35	107	6	1
chr8	4221984	4222019	5	33	116	4	1
chr8	4222422	4222445	1	94	59	2	1
chr8	4222644	4222655	0	127	27	1	1
chr8	4222705	4222728	0	142	12	2	2
chr8	4223151	4223184	11	59	84	5	1
chr8	4223184	4223229	15	22	117	5	1
chr8	4224062	4224087	6	100	48	3	1
chr8	4226866	4226880	0	143	11	1	1
chr8	4227581	4227600	0	118	36	1	1
chr8	4227773	4227784	0	138	16	1	1
chr8	4232329	4232340	0	147	7	1	1
chr8	4236414	4236425	0	143	11	1	1
chr8	4237817	4237841	0	112	42	1	1
chr8	4239061	4239075	0	108	46	1	1
chr8	4241057	4241068	0	138	16	1	1
chr8	4241794	4241813	0	154	0	1	1
chr8	4242544	4242555	0	143	11	1	1
chr8	4247602	4247621	0	154	0	1	1
chr8	4248626	4248637	1	132	21	2	1
chr8	4259088	4259101	1	147	6	2	1
chr8	4265018	4265029	0	133	21	1	1
chr8	4265047	4265066	0	134	20	1	1
chr8	4270713	4270750	8	68	78	5	1
chr8	4271275	4271286	0	77	77	1	1
chr8	4271485	4271512	1	146	7	2	1
chr8	4271521	4271532	0	151	3	1	1
chr8	4271610	4271621	0	154	0	1	1
chr8	4271712	4271751	10	45	99	4	1
chr8	4274943	4274966	0	125	29	1	1
chr8	4275982	4275993	0	125	29	1	1
chr8	4276812	4276857	0	6	148	1	1
chr8	4277233	4277244	0	110	44	1	1
chr8	4279010	4279037	0	143	11	1	1
chr8	4279259	4279286	2	127	25	2	1
chr8	4279878	4279891	0	139	15	1	1
chr8	4282235	4282246	0	151	3	1	1
chr8	4282647	4282658	0	124	30	1	1
chr8	4285640	4285655	0	151	3	1	1
chr8	4288328	4288342	0	135	19	1	1
chr8	4291516	4291555	0	139	15	2	2
chr8	4292357	4292368	0	133	21	1	1
chr8	4294011	4294074	9	82	63	7	3
chr8	4298540	4298567	0	131	23	1	1
chr8	4299552	4299567	1	141	12	2	1
chr8	4300809	4300820	0	146	8	1	1
chr8	4301385	4301396	0	145	9	1	1
chr8	4306809	4306823	0	145	9	1	1
chr8	4309391	4309405	0	132	22	1	1
chr8	4312776	4312790	1	146	7	2	1
chr8	4315455	4315478	0	93	61	1	1
chr8	4316393	4316408	0	121	33	1	1
chr8	4316495	4316506	0	137	17	1	1
chr8	4318180	4318199	0	151	3	1	1
chr8	4318460	4318479	0	149	5	1	1
chr8	4318645	4318672	3	96	55	4	2
chr8	4319707	4319740	10	78	66	4	1
chr8	4326335	4326346	0	136	18	1	1
chr8	4327488	4327499	0	133	21	1	1
chr8	4328934	4328981	6	4	144	4	1
chr8	4330793	4330810	0	123	31	1	1
chr8	4333299	4333314	0	135	19	1	1
chr8	4333830	4333841	0	151	3	1	1
chr8	4335233	4335284	4	42	108	5	2
chr8	4337417	4337428	0	154	0	1	1
chr8	4338927	4338941	0	150	4	1	1
chr8	4339216	4339227	1	149	4	2	1
chr8	4342635	4342684	7	14	133	3	1
chr8	4343390	4343410	0	84	70	1	1
chr8	4344634	4344645	0	145	9	1	1
chr8	4345395	4345436	11	27	116	8	3
chr8	4346307	4346318	0	108	46	1	1
chr8	4347287	4347352	4	0	150	3	0
chr8	4347352	4347389	4	23	127	3	1
chr8	4348849	4348866	0	149	5	1	1
chr8	4349520	4349531	0	103	51	1	1
chr8	4351350	4351361	0	142	12	1	1
chr8	4353237	4353248	0	150	4	1	1
chr8	4353260	4353271	0	149	5	1	1
chr8	4353688	4353725	9	61	84	4	1
chr8	4355489	4355500	0	154	0	1	1
chr8	4356430	4356449	0	131	23	1	1
chr8	4356483	4356494	0	37	117	1	1
chr8	4357918	4357932	0	132	22	1	1
chr8	4360342	4360353	0	142	12	1	1
chr8	4362903	4362914	0	140	14	1	1
chr8	4362965	4362976	0	149	5	1	1
chr8	4363268	4363287	5	116	33	3	1
chr8	4363629	4363672	1	140	13	3	2
chr8	4363857	4363868	0	134	20	1	1
chr8	4372557	4372568	0	141	13	1	1
chr8	4382363	4382374	0	147	7	1	1
chr8	4382583	4382612	16	63	75	3	1
chr8	4382613	4382646	9	95	50	5	1
chr8	4382805	4382818	3	134	17	3	1
chr8	4382853	4382864	0	154	0	1	1
chr8	4386829	4386843	0	153	1	1	1
chr8	4387123	4387134	0	119	35	1	1
chr8	4388985	4389020	8	51	95	3	1
chr8	4391215	4391258	3	114	37	3	2
chr8	4401697	4401708	0	154	0	1	1
chr8	4403754	4403765	0	152	2	1	1
chr8	4405535	4405576	11	39	104	7	2
chr8	4406618	4406632	0	130	24	1	1
chr8	4407020	4407031	0	148	6	1	1
chr8	4408930	4408967	11	51	92	4	1
chr8	4410091	4410118	1	133	20	2	1
chr8	4413190	4413201	0	138	16	1	1
chr8	4414045	4414059	1	141	12	2	1
chr8	4414110	4414121	0	27	127	1	1
chr8	4414240	4414254	1	134	19	2	1
chr8	4415283	4415310	1	143	10	2	1
chr8	4415637	4415686	0	0	154	0	0
chr8	4415691	4415710	1	7	146	2	1
chr8	4416481	4416492	0	117	37	1	1
chr8	4417582	4417599	0	117	37	1	1
chr8	4418138	4418151	1	137	16	2	1
chr8	4418283	4418296	0	142	12	1	1
chr8	4418991	4419006	0	132	22	1	1
chr8	4419370	4419381	0	128	26	1	1
chr8	4424051	4424065	0	146	8	1	1
chr8	4426838	4426849	1	125	28	2	1
chr8	4432750	4432765	1	152	1	2	1
chr8	4438636	4438647	0	105	49	1	1
chr8	4447588	4447599	0	85	69	1	1
chr8	4456609	4456620	0	154	0	1	1
chr8	4457787	4457802	0	150	4	1	1
chr8	4459104	4459119	0	148	6	1	1
chr8	4459129	4459140	0	133	21	1	1
chr8	4460879	4460890	0	147	7	1	1
chr8	4460898	4460909	0	144	10	1	1
chr8	4461174	4461185	0	145	9	1	1
chr8	4462951	4462968	0	109	45	1	1
chr8	4462969	4463030	8	0	146	5	0
chr8	4463412	4463431	0	115	39	1	1
chr8	4464247	4464258	0	140	14	1	1
chr8	4467831	4467842	1	143	10	2	1
chr8	4468039	4468058	0	127	27	2	2
chr8	4468058	4468069	5	117	32	3	2
chr8	4469110	4469121	0	153	1	1	1
chr8	4469403	4469414	0	142	12	1	1
chr8	4470568	4470579	0	151	3	1	1
chr8	4471156	4471185	6	84	64	4	1
chr8	4476786	4476797	1	153	0	2	1
chr8	4477929	4477940	0	152	2	1	1
chr8	4477992	4478005	0	148	6	1	1
chr8	4479681	4479720	4	112	38	3	1
chr8	4479740	4479751	0	125	29	1	1
chr8	4479822	4479847	5	90	59	3	1
chr8	4482440	4482479	2	85	67	2	1
chr8	4483799	4483814	0	154	0	1	1
chr8	4484074	4484085	0	154	0	1	1
chr8	4486710	4486753	2	21	131	3	1
chr8	4486981	4486992	0	148	6	1	1
chr8	4490924	4490938	0	126	28	1	1
chr8	4491004	4491045	4	21	129	3	1
chr8	4494652	4494667	2	110	42	3	1
chr8	4499772	4499783	0	151	3	1	1
chr8	4502954	4502977	1	121	32	2	1
chr8	4503444	4503455	0	117	37	1	1
chr8	4504267	4504281	0	144	10	1	1
chr8	4504845	4504868	2	144	8	3	1
chr8	4505707	4505718	0	103	51	1	1
chr8	4505735	4505814	9	3	142	8	2
chr8	4505890	4505917	17	13	124	7	1
chr8	4507062	4507091	4	90	60	2	1
chr8	4507383	4507394	0	96	58	1	1
chr8	4508313	4508324	1	142	11	2	1
chr8	4515507	4515526	0	139	15	1	1
chr8	4516119	4516130	0	153	1	1	1
chr8	4522700	4522714	0	131	23	1	1
chr8	4525765	4525776	0	130	24	1	1
chr8	4527616	4527639	0	134	20	1	1
chr8	4528405	4528419	0	148	6	1	1
chr8	4531158	4531173	0	80	74	1	1
chr8	4531483	4531494	0	84	70	1	1
chr8	4533003	4533018	0	0	154	0	0
chr8	4533328	4533339	0	39	115	1	1
chr8	4534359	4534370	0	146	8	1	1
chr8	4540868	4540892	1	150	3	2	1
chr8	4540908	4540927	0	153	1	1	1
chr8	4543268	4543279	0	148	6	1	1
chr8	4544324	4544343	0	151	3	1	1
chr8	4550972	4550983	0	85	69	1	1
chr8	4552586	4552597	0	142	12	1	1
chr8	4554475	4554486	0	102	52	1	1
chr8	4555335	4555346	0	145	9	1	1
chr8	4555346	4555360	0	142	12	1	1
chr8	4561005	4561016	0	144	10	1	1
chr8	4564190	4564205	0	143	11	1	1
chr8	4564619	4564638	0	153	1	1	1
chr8	4564956	4565027	11	26	117	7	1
chr8	4566774	4566795	19	72	63	4	1
chr8	4567875	4567890	1	131	22	2	1
chr8	4569204	4569215	0	116	38	1	1
chr8	4569651	4569662	0	147	7	1	1
chr8	4569977	4569988	0	136	18	1	1
chr8	4577175	4577219	0	137	17	1	1
chr8	4579705	4579719	0	151	3	1	1
chr8	4581894	4581917	3	108	43	3	1
chr8	4582395	4582422	5	108	41	4	1
chr8	4584850	4584864	0	128	26	1	1
chr8	4585430	4585441	0	148	6	1	1
chr8	4590039	4590080	3	105	46	3	1
chr8	4590839	4590850	0	136	18	1	1
chr8	4592957	4592971	0	150	4	1	1
chr8	4593970	4593981	0	153	1	1	1
chr8	4597147	4597158	0	148	6	1	1
chr8	4598422	4598433	0	144	10	1	1
chr8	4599156	4599167	1	96	57	2	1
chr8	4601682	4601693	0	148	6	1	1
chr8	4602121	4602132	0	138	16	1	1
chr8	4602898	4602909	0	139	15	1	1
chr8	4607267	4607278	0	144	10	1	1
chr8	4608192	4608219	0	146	8	1	1
chr8	4608305	4608332	0	145	9	1	1
chr8	4608859	4608890	4	95	55	3	1
chr8	4608891	4608906	1	146	7	2	1
chr8	4610733	4610750	0	143	11	1	1
chr8	4614646	4614657	0	103	51	1	1
chr8	4616826	4616837	0	147	7	1	1
chr8	4619071	4619085	0	149	5	1	1
chr8	4622453	4622464	0	149	5	1	1
chr8	4631297	4631322	2	90	62	3	1
chr8	4639133	4639152	0	129	25	1	1
chr8	4643063	4643074	1	91	62	2	1
chr8	4643730	4643745	0	135	19	1	1
chr8	4645568	4645603	3	124	27	3	2
chr8	4654547	4654592	6	6	142	6	2
chr8	4654653	4654677	0	128	26	1	1
chr8	4656194	4656205	0	154	0	1	1
chr8	4656386	4656429	3	17	134	3	1
chr8	4656530	4656577	4	1	149	4	1
chr8	4657000	4657020	0	108	46	1	1
chr8	4657027	4657106	9	37	108	10	4
chr8	4657216	4657233	0	75	79	1	1
chr8	4657274	4657289	0	107	47	1	1
chr8	4659115	4659147	1	138	15	3	2
chr8	4660038	4660053	0	147	7	1	1
chr8	4663001	4663010	0	153	1	1	1
chr8	4663795	4663806	0	152	2	1	1
chr8	4667782	4667796	0	142	12	1	1
chr8	4668362	4668373	3	73	78	3	1
chr8	4669575	4669586	0	153	1	1	1
chr8	4671811	4671822	0	151	3	1	1
chr8	4674150	4674161	0	127	27	1	1
chr8	4680569	4680596	0	0	154	0	0
chr8	4680629	4680640	0	9	145	1	1
chr8	4680638	4680653	0	12	142	1	1
chr8	4680897	4680920	14	57	83	6	1
chr8	4680920	4680957	21	12	121	7	1
chr8	4680973	4680984	0	92	62	1	1
chr8	4688330	4688349	0	152	2	1	1
chr8	4689628	4689649	2	87	65	3	1
chr8	4693097	4693140	5	25	124	5	2
chr8	4694064	4694093	7	79	68	4	2
chr8	4700389	4700400	12	131	11	2	1
chr8	4703043	4703057	0	136	18	1	1
chr8	4705314	4705328	0	115	39	1	1
chr8	4709781	4709792	0	149	5	1	1
chr8	4712546	4712600	2	136	16	4	3
chr8	4717286	4717297	0	154	0	1	1
chr8	4717322	4717333	0	153	1	1	1
chr8	4717617	4717634	0	33	121	1	1
chr8	4720553	4720580	0	149	5	1	1
chr8	4721667	4721684	0	141	13	1	1
chr8	4722576	4722590	0	149	5	1	1
chr8	4726435	4726446	2	133	19	2	1
chr8	4726457	4726508	0	9	145	1	1
chr8	4728880	4728927	4	99	51	6	3
chr8	4729740	4729754	0	144	10	1	1
chr8	4731027	4731080	0	2	152	1	1
chr8	4731622	4731633	2	133	19	3	1
chr8	4732924	4732971	8	12	134	4	1
chr8	4734940	4734951	0	150	4	1	1
chr8	4739965	4740040	0	0	154	0	0
chr8	4744217	4744240	0	153	1	1	1
chr8	4745053	4745064	0	142	12	1	1
chr8	4745634	4745661	0	147	7	1	1
chr8	4746250	4746261	0	148	6	1	1
chr8	4746328	4746347	0	148	6	1	1
chr8	4746792	4746843	15	25	114	5	1
chr8	4746843	4746894	15	32	107	6	1
chr8	4751737	4751748	0	125	29	1	1
chr8	4751821	4751832	1	113	40	2	1
chr8	4755517	4755534	0	140	14	1	1
chr8	4755947	4755958	0	151	3	1	1
chr8	4758139	4758154	0	150	4	1	1
chr8	4763775	4763786	0	152	2	1	1
chr8	4768441	4768492	3	5	146	3	1
chr8	4769000	4769011	0	150	4	1	1
chr8	4774486	4774497	0	149	5	1	1
chr8	4775953	4775970	0	117	37	1	1
chr8	4776857	4776871	0	104	50	1	1
chr8	4778648	4778713	0	0	154	0	0
chr8	4778958	4778972	0	118	36	1	1
chr8	4779112	4779139	2	142	10	3	1
chr8	4780151	4780178	0	123	31	1	1
chr8	4780220	4780261	6	18	130	3	1
chr8	4788076	4788110	0	142	12	1	1
chr8	4788848	4788859	0	149	5	1	1
chr8	4789744	4789755	0	129	25	1	1
chr8	4790704	4790715	0	131	23	1	1
chr8	4791419	4791434	0	141	13	1	1
chr8	4793511	4793522	0	138	16	1	1
chr8	4801415	4801426	0	120	34	1	1
chr8	4802521	4802532	0	85	69	1	1
chr8	4809581	4809598	1	137	16	2	1
chr8	4809902	4809913	0	113	41	1	1
chr8	4813156	4813293	8	0	146	8	0
chr8	4815576	4815591	0	129	25	1	1
chr8	4817250	4817261	0	153	1	1	1
chr8	4817991	4818002	1	133	20	2	1
chr8	4821715	4821726	1	130	23	2	1
chr8	4822520	4822531	0	130	24	1	1
chr8	4828323	4828410	0	1	153	1	1
chr8	4831594	4831605	0	126	28	1	1
chr8	4836205	4836220	0	95	59	1	1
chr8	4839873	4839887	0	137	17	1	1
chr8	4841554	4841565	0	101	53	1	1
chr8	4841662	4841675	0	129	25	1	1
chr8	4841813	4841856	10	21	123	5	1
chr8	4842176	4842271	7	13	134	10	4
chr8	4843350	4843361	0	129	25	1	1
chr8	4850626	4850657	28	55	71	7	2
chr8	4859189	4859210	4	120	30	4	1
chr8	4860434	4860445	0	144	10	1	1
chr8	4860967	4860978	0	137	17	1	1
chr8	4864515	4864526	0	132	22	1	1
chr8	4864693	4864704	0	129	25	1	1
chr8	4867239	4867250	0	100	54	1	1
chr8	4868990	4869001	0	138	16	1	1
chr8	4869092	4869137	9	15	130	4	1
chr8	4873192	4873207	0	141	13	1	1
chr8	4875967	4875994	0	135	19	1	1
chr8	4877542	4877553	0	144	10	1	1
chr8	4880463	4880478	0	139	15	1	1
chr8	4882697	4882708	1	130	23	2	1
chr8	4882825	4882844	0	93	61	1	1
chr8	4883744	4883767	12	107	35	5	2
chr8	4883866	4883911	7	33	114	3	1
chr8	4894573	4894588	0	152	2	1	1
chr8	4907907	4907918	0	142	12	1	1
chr8	4912874	4912885	0	151	3	1	1
chr8	4914459	4914470	0	148	6	1	1
chr8	4914631	4914642	0	149	5	1	1
chr8	4927936	4927947	0	133	21	1	1
chr8	4935219	4935230	0	150	4	1	1
chr8	4935432	4935452	0	152	2	1	1
chr8	4935449	4935460	0	154	0	1	1
chr8	4938514	4938525	1	136	17	2	1
chr8	4940268	4940287	0	116	38	1	1
chr8	4940684	4940695	0	142	12	1	1
chr8	4944590	4944601	0	143	11	1	1
chr8	4945922	4945936	0	136	18	1	1
chr8	4949025	4949066	5	27	122	4	1
chr8	4958231	4958244	1	128	25	2	1
chr8	4968846	4968861	1	149	4	2	1
chr8	4969903	4969917	0	143	11	1	1
chr8	4978224	4978235	0	135	19	1	1
chr8	4979473	4979488	0	139	15	1	1
chr8	4985704	4985715	0	149	5	1	1
chr8	4990899	4990910	0	121	33	1	1
chr8	4995433	4995456	1	147	6	2	1
chr8	5001406	5001449	11	34	109	4	1
chr8	5004429	5004492	15	28	111	8	1
chr8	5006118	5006129	0	147	7	1	1
chr8	5006378	5006435	1	0	153	1	0
chr8	5009539	5009584	4	1	149	4	1
chr8	5013557	5013608	6	12	136	4	1
chr8	5017495	5017506	0	130	24	1	1
chr8	5027026	5027057	0	141	13	1	1
chr8	5028202	5028213	0	120	34	1	1
chr8	5028847	5028866	0	110	44	1	1
chr8	5029575	5029590	0	101	53	1	1
chr8	5029590	5029631	13	11	130	5	1
chr8	5032030	5032041	0	150	4	1	1
chr8	5032048	5032062	0	150	4	1	1
chr8	5033195	5033206	0	151	3	1	1
chr8	5038068	5038083	0	148	6	1	1
chr8	5038684	5038695	0	132	22	1	1
chr8	5042177	5042188	0	93	61	1	1
chr8	5046587	5046602	0	148	6	1	1
chr8	5051078	5051121	0	1	153	1	1
chr8	5061132	5061143	0	151	3	1	1
chr8	5067298	5067321	0	100	54	1	1
chr8	5069802	5069845	4	15	135	4	1
chr8	5074256	5074267	0	132	22	1	1
chr8	5077869	5077880	0	126	28	1	1
chr8	5078696	5078707	0	149	5	1	1
chr8	5085939	5085984	4	13	137	3	1
chr8	5086862	5086873	0	154	0	1	1
chr8	5087760	5087797	7	58	89	3	1
chr8	5089753	5089764	0	142	12	1	1
chr8	5089930	5089945	0	144	10	1	1
chr8	5095383	5095394	0	146	8	1	1
chr8	5096316	5096379	10	90	54	7	3
chr8	5102251	5102326	2	5	147	4	2
chr8	5103701	5103715	0	150	4	1	1
chr8	5106035	5106086	5	10	139	5	2
chr8	5107305	5107316	0	136	18	1	1
chr8	5107323	5107337	0	112	42	1	1
chr8	5108006	5108033	5	116	33	3	1
chr8	5108121	5108132	0	153	1	1	1
chr8	5108630	5108684	7	79	68	6	3
chr8	5110787	5110798	0	147	7	1	1
chr8	5113269	5113283	0	106	48	1	1
chr8	5115742	5115759	0	132	22	1	1
chr8	5118164	5118175	0	106	48	1	1
chr8	5118899	5118910	0	148	6	1	1
chr8	5122132	5122143	2	112	40	3	1
chr8	5125870	5125889	0	131	23	1	1
chr8	5128259	5128278	3	118	33	3	1
chr8	5133613	5133627	0	80	74	1	1
chr8	5136508	5136525	0	151	3	1	1
chr8	5146453	5146464	0	152	2	1	1
chr8	5147256	5147267	0	138	16	1	1
chr8	5148816	5148827	0	153	1	1	1
chr8	5152579	5152624	3	4	147	4	1
chr8	5165997	5166020	0	151	3	1	1
chr8	5169623	5169654	0	142	12	1	1
chr8	5173384	5173395	0	124	30	1	1
chr8	5178356	5178367	0	113	41	1	1
chr8	5181745	5181760	3	63	88	3	1
chr8	5181765	5181780	0	149	5	1	1
chr8	5187064	5187088	0	143	11	1	1
chr8	5188276	5188290	0	153	1	1	1
chr8	5190362	5190386	0	121	33	1	1
chr8	5191203	5191222	0	140	14	1	1
chr8	5192218	5192244	0	143	11	1	1
chr8	5193326	5193337	0	135	19	1	1
chr8	5194304	5194315	0	139	15	1	1
chr8	5194417	5194428	0	143	11	1	1
chr8	5197268	5197279	0	147	7	1	1
chr8	5209562	5209573	0	152	2	1	1
chr8	5209665	5209676	0	151	3	1	1
chr8	5225693	5225704	0	138	16	1	1
chr8	5226465	5226476	0	138	16	1	1
chr8	5235481	5235500	4	39	111	3	1
chr8	5237488	5237499	0	152	2	1	1
chr8	5237849	5237860	42	67	45	4	1
chr8	5240886	5240901	0	153	1	1	1
chr8	5248285	5248296	0	64	90	1	1
chr8	5250114	5250128	0	141	13	1	1
chr8	5250641	5250672	9	77	68	4	1
chr8	5251131	5251148	0	113	41	1	1
chr8	5261656	5261667	0	102	52	1	1
chr8	5262217	5262228	0	122	32	1	1
chr8	5262701	5262732	1	121	32	2	1
chr8	5264676	5264705	6	79	69	3	1
chr8	5265046	5265057	0	48	106	1	1
chr8	5273384	5273395	0	149	5	1	1
chr8	5282813	5282824	0	154	0	1	1
chr8	5285274	5285285	0	150	4	1	1
chr8	5291834	5291879	7	26	121	4	1
chr8	5295133	5295144	0	149	5	1	1
chr8	5295159	5295173	0	145	9	1	1
chr8	5297620	5297631	0	148	6	1	1
chr8	5297984	5298061	6	8	140	3	1
chr8	5298222	5298255	14	33	107	3	1
chr8	5300753	5300768	0	137	17	1	1
chr8	5309105	5309118	13	36	105	3	1
chr8	5312949	5312960	0	130	24	1	1
chr8	5316433	5316444	0	124	30	1	1
chr8	5316446	5316457	0	103	51	1	1
chr8	5316835	5316850	0	142	12	1	1
chr8	5316855	5316869	0	142	12	1	1
chr8	5321665	5321680	0	150	4	1	1
chr8	5323193	5323212	0	147	7	1	1
chr8	5324535	5324550	6	87	61	4	1
chr8	5326612	5326647	0	81	73	1	1
chr8	5327951	5327964	1	132	21	2	1
chr8	5328619	5328639	1	147	6	2	1
chr8	5329104	5329118	0	139	15	1	1
chr8	5332322	5332333	3	46	105	3	1
chr8	5332840	5332860	0	147	7	1	1
chr8	5334650	5334661	0	147	7	1	1
chr8	5340634	5340651	0	142	12	1	1
chr8	5341546	5341575	3	86	65	3	1
chr8	5341593	5341620	0	122	32	1	1
chr8	5341707	5341718	0	109	45	1	1
chr8	5344635	5344694	5	76	73	3	1
chr8	5344741	5344761	0	131	23	1	1
chr8	5347145	5347159	0	151	3	1	1
chr8	5348465	5348492	4	94	56	4	1
chr8	5362164	5362184	0	151	3	1	1
chr8	5362532	5362585	4	17	133	2	1
chr8	5363580	5363603	1	141	12	2	1
chr8	5364840	5364855	0	151	3	1	1
chr8	5369529	5369540	0	154	0	1	1
chr8	5369630	5369641	0	153	1	1	1
chr8	5372676	5372691	0	89	65	1	1
chr8	5372871	5372910	9	47	98	5	1
chr8	5375615	5375626	0	154	0	1	1
chr8	5375744	5375755	0	154	0	1	1
chr8	5376523	5376534	0	148	6	1	1
chr8	5376996	5377013	0	130	24	1	1
chr8	5377987	5378007	0	109	45	1	1
chr8	5383935	5383976	0	0	154	0	0
chr8	5388385	5388396	0	131	23	1	1
chr8	5398265	5398292	0	146	8	1	1
chr8	5400796	5400807	0	148	6	1	1
chr8	5404295	5404309	0	146	8	1	1
chr8	5404763	5404778	0	146	8	1	1
chr8	5411203	5411214	0	154	0	1	1
chr8	5413329	5413343	0	145	9	1	1
chr8	5414029	5414040	0	140	14	1	1
chr8	5417127	5417140	0	146	8	1	1
chr8	5422300	5422315	3	70	81	3	1
chr8	5423450	5423491	17	39	98	6	2
chr8	5427537	5427548	0	118	36	1	1
chr8	5428061	5428084	2	117	35	2	1
chr8	5431991	5432002	0	151	3	1	1
chr8	5436764	5436815	9	64	81	4	2
chr8	5437044	5437058	0	134	20	1	1
chr8	5446059	5446076	1	115	38	2	1
chr8	5448164	5448175	0	153	1	1	1
chr8	5449048	5449059	0	154	0	1	1
chr8	5449357	5449368	0	154	0	1	1
chr8	5451378	5451421	14	39	101	6	2
chr8	5451427	5451466	1	152	1	2	1
chr8	5453382	5453421	1	113	40	2	1
chr8	5453485	5453496	0	134	20	1	1
chr8	5453497	5453508	0	117	37	1	1
chr8	5453901	5453916	1	143	10	2	1
chr8	5453955	5453974	3	124	27	2	1
chr8	5453991	5454002	17	49	88	2	1
chr8	5454752	5454763	0	154	0	1	1
chr8	5456072	5456083	0	128	26	1	1
chr8	5457167	5457184	0	137	17	1	1
chr8	5460354	5460389	0	149	5	1	1
chr8	5464553	5464567	0	138	16	1	1
chr8	5466182	5466197	10	109	35	4	1
chr8	5466202	5466239	7	81	66	5	2
chr8	5470351	5470362	0	146	8	1	1
chr8	5472093	5472104	0	148	6	1	1
chr8	5475582	5475593	0	153	1	1	1
chr8	5476496	5476507	0	151	3	1	1
chr8	5478167	5478214	3	123	28	3	2
chr8	5483787	5483798	0	118	36	1	1
chr8	5483907	5483918	0	77	77	1	1
chr8	5485998	5486043	14	25	115	7	2
chr8	5488126	5488143	0	141	13	1	1
chr8	5489309	5489372	15	55	84	2	1
chr8	5489372	5489403	14	17	123	7	1
chr8	5493057	5493068	0	141	13	1	1
chr8	5493074	5493118	0	130	24	2	2
chr8	5493460	5493515	8	97	49	5	2
chr8	5493639	5493670	1	132	21	2	1
chr8	5500804	5500815	0	145	9	1	1
chr8	5511089	5511104	0	121	33	1	1
chr8	5514712	5514726	0	151	3	1	1
chr8	5514726	5514737	0	153	1	1	1
chr8	5516663	5516674	0	137	17	1	1
chr8	5518657	5518668	0	127	27	1	1
chr8	5527552	5527563	0	128	26	1	1
chr8	5540413	5540424	0	152	2	1	1
chr8	5540983	5541024	12	32	110	6	1
chr8	5541344	5541378	0	137	17	1	1
chr8	5542160	5542174	0	148	6	1	1
chr8	5543009	5543040	8	84	62	4	1
chr8	5551362	5551391	0	139	15	1	1
chr8	5553759	5553770	0	134	20	1	1
chr8	5554759	5554786	1	135	18	3	2
chr8	5554954	5554968	0	143	11	1	1
chr8	5556293	5556342	9	17	128	4	1
chr8	5562675	5562686	0	153	1	1	1
chr8	5563306	5563317	0	141	13	1	1
chr8	5563792	5563803	0	140	14	1	1
chr8	5564112	5564126	0	148	6	1	1
chr8	5565118	5565135	0	152	2	1	1
chr8	5565608	5565623	0	134	20	1	1
chr8	5566392	5566425	9	46	99	3	1
chr8	5569388	5569399	0	146	8	1	1
chr8	5576092	5576105	0	144	10	1	1
chr8	5578263	5578274	0	154	0	1	1
chr8	5582343	5582354	0	151	3	1	1
chr8	5584464	5584475	25	54	75	3	1
chr8	5584494	5584525	6	88	60	5	2
chr8	5594477	5594534	3	4	147	3	1
chr8	5601630	5601644	0	145	9	1	1
chr8	5602205	5602219	0	150	4	1	1
chr8	5604013	5604046	3	88	63	3	1
chr8	5604857	5604931	5	3	146	6	2
chr8	5606414	5606428	0	121	33	1	1
chr8	5606799	5606822	0	153	1	1	1
chr8	5607864	5607879	1	118	35	2	1
chr8	5614716	5614727	1	111	42	2	1
chr8	5616044	5616078	0	105	49	1	1
chr8	5617228	5617255	1	132	21	2	1
chr8	5619539	5619564	7	112	35	4	1
chr8	5620616	5620629	1	113	40	2	1
chr8	5622069	5622084	0	117	37	1	1
chr8	5623691	5623705	0	152	2	1	1
chr8	5628771	5628782	0	148	6	1	1
chr8	5629934	5629948	0	111	43	1	1
chr8	5632675	5632695	0	149	5	1	1
chr8	5637332	5637375	0	60	94	1	1
chr8	5644739	5644750	0	149	5	1	1
chr8	5645021	5645077	8	57	89	5	3
chr8	5645828	5645867	0	0	154	0	0
chr8	5647291	5647326	1	6	147	2	1
chr8	5647526	5647543	0	83	71	1	1
chr8	5648408	5648449	3	65	86	4	2
chr8	5649901	5649912	0	145	9	1	1
chr8	5658802	5658821	0	113	41	1	1
chr8	5658909	5658926	2	49	103	3	1
chr8	5659804	5659815	0	153	1	1	1
chr8	5660770	5660781	0	146	8	1	1
chr8	5662282	5662293	0	145	9	1	1
chr8	5662362	5662409	6	13	135	3	1
chr8	5662687	5662701	0	148	6	1	1
chr8	5664278	5664289	0	145	9	1	1
chr8	5664405	5664425	0	146	8	1	1
chr8	5665837	5665848	0	144	10	1	1
chr8	5666416	5666427	0	122	32	1	1
chr8	5667336	5667347	0	151	3	1	1
chr8	5668393	5668404	0	121	33	1	1
chr8	5669485	5669499	0	126	28	1	1
chr8	5674204	5674219	0	147	7	1	1
chr8	5675355	5675374	1	59	94	2	1
chr8	5676346	5676361	0	152	2	1	1
chr8	5676857	5676874	0	154	0	1	1
chr8	5678369	5678382	1	70	83	2	1
chr8	5679100	5679114	0	151	3	1	1
chr8	5679953	5679966	1	8	145	2	1
chr8	5687695	5687706	0	148	6	1	1
chr8	5689803	5689814	0	154	0	1	1
chr8	5690511	5690528	0	125	29	1	1
chr8	5694565	5694580	1	126	27	2	1
chr8	5696338	5696365	1	125	28	2	1
chr8	5696983	5697006	0	130	24	1	1
chr8	5697133	5697144	0	142	12	1	1
chr8	5698939	5698950	0	147	7	1	1
chr8	5701834	5701848	0	83	71	1	1
chr8	5707560	5707571	0	147	7	1	1
chr8	5715900	5715919	1	144	9	2	1
chr8	5716371	5716382	0	144	10	1	1
chr8	5720042	5720087	5	2	147	3	1
chr8	5722977	5723008	8	88	58	4	1
chr8	5725993	5726004	0	142	12	1	1
chr8	5728874	5728885	2	9	143	3	1
chr8	5733917	5733940	0	136	18	1	1
chr8	5734862	5734873	0	140	14	1	1
chr8	5735155	5735174	0	150	4	1	1
chr8	5737347	5737361	0	134	20	1	1
chr8	5738887	5738910	0	150	4	1	1
chr8	5740098	5740118	0	146	8	1	1
chr8	5740123	5740134	0	147	7	1	1
chr8	5741426	5741469	1	135	18	3	2
chr8	5754787	5754806	0	153	1	1	1
chr8	5756362	5756373	0	154	0	1	1
chr8	5768225	5768236	0	137	17	1	1
chr8	5769756	5769787	4	7	143	3	1
chr8	5769824	5769835	0	114	40	1	1
chr8	5772747	5772762	0	150	4	1	1
chr8	5776785	5776796	0	152	2	1	1
chr8	5780793	5780820	2	115	37	3	1
chr8	5781878	5781919	8	38	108	4	1
chr8	5786317	5786328	0	152	2	1	1
chr8	5790309	5790340	1	1	152	2	1
chr8	5802270	5802281	0	150	4	1	1
chr8	5804240	5804251	1	134	19	2	1
chr8	5804877	5804916	13	21	120	5	1
chr8	5805425	5805436	0	124	30	1	1
chr8	5805848	5805873	0	6	148	1	1
chr8	5805873	5805918	7	17	130	5	1
chr8	5807047	5807062	0	151	3	1	1
chr8	5810530	5810544	0	142	12	1	1
chr8	5814301	5814316	1	3	150	2	1
chr8	5817548	5817559	0	150	4	1	1
chr8	5818604	5818615	0	151	3	1	1
chr8	5818646	5818657	0	153	1	1	1
chr8	5819364	5819375	0	83	71	1	1
chr8	5819767	5819794	3	76	75	3	1
chr8	5820153	5820164	1	108	45	2	1
chr8	5820296	5820310	0	64	90	1	1
chr8	5822556	5822590	0	153	1	1	1
chr8	5822890	5822909	1	152	1	2	1
chr8	5825766	5825780	0	107	47	1	1
chr8	5826758	5826769	0	143	11	1	1
chr8	5830784	5830795	0	151	3	1	1
chr8	5833772	5833795	0	145	9	1	1
chr8	5843550	5843565	0	123	31	1	1
chr8	5849412	5849481	3	36	115	4	2
chr8	5851380	5851403	1	140	13	2	1
chr8	5861022	5861033	0	97	57	1	1
chr8	5862444	5862455	0	100	54	1	1
chr8	5862624	5862638	0	63	91	1	1
chr8	5863511	5863522	0	146	8	1	1
chr8	5872932	5872971	7	52	95	4	1
chr8	5877653	5877664	0	83	71	1	1
chr8	5881762	5881813	6	14	134	3	1
chr8	5881814	5881853	4	40	110	5	1
chr8	5882623	5882650	5	78	71	3	1
chr8	5883655	5883666	0	126	28	1	1
chr8	5885005	5885016	0	104	50	1	1
chr8	5886578	5886617	1	121	32	2	1
chr8	5890897	5890916	0	142	12	1	1
chr8	5892593	5892604	0	131	23	1	1
chr8	5893893	5893907	0	131	23	1	1
chr8	5895220	5895231	0	149	5	1	1
chr8	5898356	5898369	0	131	23	1	1
chr8	5899865	5899876	0	152	2	1	1
chr8	5900810	5900829	1	138	15	2	1
chr8	5905362	5905393	3	131	20	2	1
chr8	5907478	5907531	1	5	148	2	1
chr8	5907708	5907743	0	115	39	1	1
chr8	5912325	5912338	0	115	39	1	1
chr8	5913260	5913271	0	153	1	1	1
chr8	5915181	5915192	0	145	9	1	1
chr8	5915758	5915769	0	152	2	1	1
chr8	5917814	5917833	1	105	48	2	1
chr8	5922754	5922765	0	152	2	1	1
chr8	5926305	5926339	1	149	4	3	2
chr8	5926438	5926449	0	152	2	1	1
chr8	5929470	5929481	0	140	14	1	1
chr8	5932518	5932557	13	61	80	4	1
chr8	5933114	5933137	3	123	28	3	1
chr8	5934236	5934250	0	152	2	1	1
chr8	5936794	5936805	0	152	2	1	1
chr8	5937503	5937514	0	147	7	1	1
chr8	5948277	5948296	2	35	117	3	1
chr8	5949190	5949227	1	0	153	1	0
chr8	5949236	5949269	0	0	154	0	0
chr8	5950378	5950392	0	153	1	1	1
chr8	5953567	5953582	0	138	16	1	1
chr8	5958647	5958692	6	35	113	3	1
chr8	5958955	5959022	6	88	60	6	2
chr8	5960884	5960895	0	152	2	1	1
chr8	5961286	5961309	1	109	44	2	1
chr8	5963727	5963741	0	18	136	1	1
chr8	5966261	5966272	0	130	24	1	1
chr8	5966276	5966287	9	96	49	4	1
chr8	5975343	5975374	0	149	5	1	1
chr8	5977961	5977981	0	134	20	1	1
chr8	5978098	5978109	0	110	44	1	1
chr8	5979443	5979454	0	149	5	1	1
chr8	5986805	5986820	0	153	1	1	1
chr8	5987086	5987097	0	152	2	1	1
chr8	5993188	5993199	0	143	11	1	1
chr8	5997068	5997079	0	128	26	1	1
chr8	6000498	6000557	0	0	154	0	0
chr8	6002587	6002598	1	37	116	2	1
chr8	6004571	6004582	0	133	21	1	1
chr8	6005119	6005148	2	139	13	2	1
chr8	6006176	6006190	0	132	22	1	1
chr8	6006399	6006412	1	125	28	2	1
chr8	6007213	6007256	6	141	7	5	3
chr8	6007437	6007482	11	14	129	6	1
chr8	6007483	6007502	1	41	112	2	1
chr8	6007784	6007834	59	35	60	5	1
chr8	6009916	6009930	0	146	8	1	1
chr8	6011127	6011141	0	140	14	1	1
chr8	6022602	6022613	0	152	2	1	1
chr8	6028482	6028496	0	115	39	1	1
chr8	6028502	6028513	0	109	45	1	1
chr8	6029104	6029115	0	133	21	1	1
chr8	6029832	6029843	0	148	6	1	1
chr8	6030386	6030423	8	26	120	4	1
chr8	6032850	6032864	0	118	36	1	1
chr8	6033426	6033469	2	135	17	4	2
chr8	6034786	6034800	0	134	20	1	1
chr8	6035447	6035470	0	153	1	1	1
chr8	6036068	6036095	6	86	62	4	1
chr8	6036918	6036941	2	107	45	4	2
chr8	6043047	6043058	0	121	33	1	1
chr8	6043125	6043172	2	57	95	3	1
chr8	6043547	6043558	0	109	45	1	1
chr8	6045205	6045244	11	32	111	3	1
chr8	6045914	6045925	0	152	2	1	1
chr8	6048834	6048865	0	3	151	1	1
chr8	6054019	6054033	0	153	1	1	1
chr8	6061030	6061069	13	68	73	5	1
chr8	6070537	6070551	0	136	18	1	1
chr8	6072802	6072816	0	142	12	1	1
chr8	6073310	6073357	8	14	132	5	1
chr8	6073362	6073403	11	34	109	3	1
chr8	6078557	6078568	0	154	0	1	1
chr8	6083213	6083236	0	151	3	1	1
chr8	6084761	6084808	14	29	111	5	2
chr8	6086057	6086070	0	140	14	1	1
chr8	6089289	6089314	6	96	52	4	2
chr8	6089413	6089428	0	151	3	1	1
chr8	6093228	6093242	3	81	70	2	1
chr8	6096837	6096848	0	101	53	1	1
chr8	6102048	6102059	0	135	19	1	1
chr8	6103973	6104034	0	0	154	0	0
chr8	6109649	6109672	0	146	8	1	1
chr8	6112081	6112092	0	154	0	1	1
chr8	6112562	6112613	2	4	148	3	2
chr8	6118065	6118076	0	150	4	1	1
chr8	6122023	6122034	0	140	14	1	1
chr8	6128461	6128472	0	145	9	1	1
chr8	6128866	6128883	8	40	106	5	1
chr8	6128950	6128961	0	145	9	1	1
chr8	6134884	6134895	0	150	4	1	1
chr8	6137437	6137508	5	16	133	4	2
chr8	6137944	6137955	0	143	11	1	1
chr8	6141555	6141604	3	0	151	2	0
chr8	6142574	6142598	0	141	13	1	1
chr8	6147039	6147066	0	150	4	1	1
chr8	6147321	6147332	0	142	12	1	1
chr8	6147422	6147441	1	107	46	2	1
chr8	6148293	6148310	3	89	62	2	1
chr8	6148824	6148835	0	152	2	1	1
chr8	6149678	6149689	0	152	2	1	1
chr8	6152810	6152853	7	26	121	4	1
chr8	6152961	6152986	4	59	91	2	1
chr8	6162101	6162146	3	2	149	3	1
chr8	6162646	6162685	16	33	105	5	1
chr8	6164249	6164260	0	151	3	1	1
chr8	6169043	6169054	0	148	6	1	1
chr8	6171068	6171111	1	2	151	2	1
chr8	6171792	6171811	3	128	23	3	1
chr8	6179371	6179410	25	11	118	4	1
chr8	6179411	6179434	24	45	85	3	1
chr8	6181020	6181059	12	35	107	4	1
chr8	6181141	6181152	0	135	19	1	1
chr8	6183041	6183052	1	149	4	2	1
chr8	6183155	6183170	0	151	3	1	1
chr8	6186495	6186506	0	139	15	1	1
chr8	6187382	6187399	0	153	1	1	1
chr8	6187673	6187688	0	152	2	1	1
chr8	6188201	6188228	2	90	62	3	1
chr8	6189676	6189687	0	151	3	1	1
chr8	6193571	6193582	0	125	29	1	1
chr8	6200852	6200866	0	144	10	1	1
chr8	6203208	6203239	0	148	6	1	1
chr8	6203494	6203535	9	58	87	4	1
chr8	6207389	6207400	1	133	20	2	1
chr8	6208868	6208903	5	66	83	4	1
chr8	6210736	6210747	0	154	0	1	1
chr8	6211140	6211151	0	148	6	1	1
chr8	6213078	6213111	10	85	59	4	1
chr8	6213435	6213446	1	151	2	2	1
chr8	6215502	6215526	0	148	6	1	1
chr8	6218955	6218974	0	153	1	1	1
chr8	6220562	6220573	0	148	6	1	1
chr8	6220588	6220599	0	150	4	1	1
chr8	6222255	6222304	9	9	136	3	1
chr8	6222435	6222446	0	149	5	1	1
chr8	6227384	6227399	0	153	1	1	1
chr8	6232673	6232728	1	13	140	2	1
chr8	6236420	6236431	0	151	3	1	1
chr8	6237449	6237463	0	128	26	1	1
chr8	6237954	6237973	0	103	51	1	1
chr8	6239190	6239209	0	154	0	1	1
chr8	6248399	6248466	5	10	139	6	3
chr8	6248470	6248484	0	110	44	1	1
chr8	6251106	6251117	0	149	5	1	1
chr8	6252005	6252072	9	13	132	5	2
chr8	6253196	6253223	0	144	10	2	2
chr8	6253462	6253476	0	131	23	1	1
chr8	6254658	6254675	0	147	7	1	1
chr8	6258139	6258150	0	153	1	1	1
chr8	6259651	6259662	0	149	5	1	1
chr8	6262201	6262248	2	132	20	3	2
chr8	6263152	6263163	0	152	2	1	1
chr8	6263581	6263604	0	141	13	1	1
chr8	6263707	6263752	8	31	115	3	1
chr8	6265312	6265326	0	80	74	1	1
chr8	6265411	6265462	0	0	154	0	0
chr8	6268848	6268867	0	154	0	1	1
chr8	6270286	6270319	0	1	153	1	1
chr8	6275213	6275244	1	129	24	2	1
chr8	6275320	6275363	2	14	138	2	1
chr8	6275660	6275674	6	123	25	2	1
chr8	6277698	6277737	0	135	19	1	1
chr8	6278327	6278374	7	103	44	5	3
chr8	6278713	6278760	7	124	23	8	4
chr8	6278794	6278805	0	152	2	1	1
chr8	6278831	6278866	0	149	5	1	1
chr8	6282010	6282021	0	146	8	1	1
chr8	6283300	6283311	1	118	35	2	1
chr8	6283432	6283446	0	124	30	1	1
chr8	6290241	6290252	0	148	6	1	1
chr8	6295616	6295630	0	142	12	1	1
chr8	6296138	6296149	1	31	122	2	1
chr8	6296288	6296333	0	0	154	0	0
chr8	6300308	6300323	0	140	14	1	1
chr8	6301180	6301219	11	41	102	4	1
chr8	6302342	6302353	0	89	65	1	1
chr8	6313718	6313733	0	59	95	1	1
chr8	6317711	6317722	0	152	2	1	1
chr8	6317859	6317874	0	151	3	1	1
chr8	6320508	6320525	0	151	3	1	1
chr8	6321727	6321738	0	148	6	1	1
chr8	6323173	6323192	0	140	14	1	1
chr8	6324020	6324044	0	138	16	1	1
chr8	6331155	6331168	1	128	25	2	1
chr8	6331385	6331408	1	134	19	2	1
chr8	6338706	6338735	11	83	60	4	1
chr8	6338735	6338752	0	152	2	1	1
chr8	6339082	6339109	3	94	57	2	1
chr8	6341968	6341979	0	147	7	1	1
chr8	6345691	6345706	0	138	16	1	1
chr8	6347437	6347476	21	39	94	4	2
chr8	6350734	6350769	20	59	75	5	1
chr8	6351504	6351515	0	148	6	1	1
chr8	6353258	6353269	0	132	22	1	1
chr8	6353279	6353326	1	9	144	2	1
chr8	6354886	6354900	0	141	13	1	1
chr8	6356702	6356739	9	61	84	4	1
chr8	6358945	6358971	0	147	7	1	1
chr8	6358971	6358990	0	150	4	1	1
chr8	6359333	6359347	0	129	25	1	1
chr8	6359510	6359521	1	145	8	2	1
chr8	6360394	6360413	0	152	2	1	1
chr8	6363586	6363597	0	152	2	1	1
chr8	6371864	6371899	7	60	87	3	1
chr8	6373455	6373535	4	2	148	4	2
chr8	6373613	6373628	0	129	25	1	1
chr8	6379048	6379059	0	64	90	1	1
chr8	6379793	6379807	0	142	12	1	1
chr8	6383344	6383387	4	27	123	4	1
chr8	6385768	6385785	0	151	3	1	1
chr8	6388270	6388281	0	150	4	1	1
chr8	6389191	6389206	0	132	22	1	1
chr8	6390075	6390086	0	145	9	1	1
chr8	6391585	6391596	0	151	3	1	1
chr8	6399009	6399054	8	9	137	7	2
chr8	6399515	6399529	0	132	22	1	1
chr8	6402837	6402848	0	154	0	1	1
chr8	6403353	6403412	0	0	154	0	0
chr8	6403909	6403920	0	146	8	1	1
chr8	6409655	6409670	0	127	27	1	1
chr8	6409765	6409778	0	141	13	1	1
chr8	6413444	6413455	0	128	26	1	1
chr8	6414309	6414320	0	152	2	1	1
chr8	6414440	6414475	0	147	7	1	1
chr8	6422742	6422777	11	40	103	3	1
chr8	6422782	6422795	1	111	42	2	1
chr8	6422852	6422863	0	126	28	1	1
chr8	6426890	6426901	0	146	8	1	1
chr8	6427012	6427107	0	0	154	0	0
chr8	6427510	6427529	1	151	2	2	1
chr8	6429617	6429628	0	143	11	1	1
chr8	6433703	6433738	5	62	87	4	1
chr8	6434687	6434698	0	113	41	1	1
chr8	6434698	6434709	0	72	82	1	1
chr8	6436799	6436822	1	140	13	2	1
chr8	6442642	6442673	1	150	3	2	1
chr8	6446972	6446986	0	154	0	1	1
chr8	6447039	6447050	0	145	9	1	1
chr8	6451522	6451533	0	149	5	1	1
chr8	6453568	6453600	3	105	46	4	1
chr8	6456745	6456756	0	148	6	1	1
chr8	6458353	6458372	1	142	11	2	1
chr8	6458859	6458900	10	44	100	4	1
chr8	6459259	6459270	0	122	32	1	1
chr8	6462976	6462991	0	150	4	1	1
chr8	6467097	6467152	2	8	144	3	1
chr8	6469996	6470010	0	146	8	1	1
chr8	6470821	6470835	0	35	119	1	1
chr8	6471513	6471532	0	140	14	1	1
chr8	6472413	6472430	3	66	85	3	1
chr8	6472441	6472452	0	102	52	1	1
chr8	6474173	6474188	0	131	23	1	1
chr8	6486276	6486299	1	120	33	2	1
chr8	6488119	6488130	0	148	6	1	1
chr8	6488750	6488785	0	142	12	2	2
chr8	6490395	6490446	7	117	30	7	4
chr8	6490815	6490826	0	150	4	1	1
chr8	6493224	6493263	0	67	87	1	1
chr8	6493285	6493309	1	58	95	2	1
chr8	6493335	6493414	12	22	120	7	2
chr8	6505699	6505746	13	29	112	3	1
chr8	6506248	6506309	0	0	154	0	0
chr8	6507910	6507929	0	150	4	1	1
chr8	6508778	6508789	0	127	27	1	1
chr8	6509950	6510009	10	76	68	5	2
chr8	6512194	6512207	2	130	22	3	1
chr8	6512207	6512240	13	55	86	3	1
chr8	6512588	6512601	1	112	41	2	1
chr8	6514307	6514321	0	127	27	1	1
chr8	6515844	6515855	0	144	10	1	1
chr8	6517078	6517117	12	62	80	5	1
chr8	6517235	6517306	102	6	46	7	1
chr8	6517395	6517436	7	21	126	4	1
chr8	6520636	6520670	1	142	11	2	1
chr8	6524079	6524093	0	153	1	1	1
chr8	6526968	6526983	0	153	1	1	1
chr8	6528436	6528447	0	150	4	1	1
chr8	6528456	6528476	0	145	9	1	1
chr8	6530952	6530991	6	47	101	3	1
chr8	6536741	6536752	0	151	3	1	1
chr8	6536751	6536770	0	147	7	1	1
chr8	6540491	6540508	1	140	13	2	1
chr8	6542371	6542388	7	76	71	5	1
chr8	6542389	6542438	11	3	140	4	1
chr8	6543474	6543485	0	152	2	1	1
chr8	6545254	6545298	0	144	10	1	1
chr8	6546969	6546980	0	148	6	1	1
chr8	6547778	6547789	1	141	12	2	1
chr8	6547947	6547961	0	146	8	1	1
chr8	6548020	6548031	21	109	24	2	1
chr8	6548042	6548079	13	43	98	5	2
chr8	6548623	6548662	12	71	71	5	1
chr8	6552146	6552161	0	152	2	1	1
chr8	6556460	6556475	0	146	8	1	1
chr8	6556489	6556508	0	149	5	1	1
chr8	6558348	6558393	18	18	118	7	1
chr8	6560620	6560631	0	151	3	1	1
chr8	6562887	6562907	1	124	29	2	1
chr8	6564048	6564071	5	95	54	3	1
chr8	6565316	6565353	11	82	61	5	1
chr8	6566626	6566641	0	151	3	1	1
chr8	6568575	6568610	6	40	108	4	1
chr8	6569980	6570011	0	149	5	1	1
chr8	6570150	6570184	0	108	46	2	2
chr8	6575243	6575257	0	153	1	1	1
chr8	6575912	6575945	4	79	71	3	1
chr8	6576895	6576906	0	138	16	1	1
chr8	6578202	6578225	0	146	8	1	1
chr8	6587404	6587459	3	26	125	4	2
chr8	6588347	6588441	0	0	154	0	0
chr8	6590121	6590150	0	144	10	1	1
chr8	6592256	6592279	0	154	0	1	1
chr8	6592594	6592605	0	147	7	1	1
chr8	6594052	6594066	0	150	4	1	1
chr8	6594094	6594115	0	124	30	1	1
chr8	6594317	6594328	0	154	0	1	1
chr8	6595094	6595103	0	23	131	1	1
chr8	6596098	6596109	0	153	1	1	1
chr8	6596130	6596141	0	154	0	1	1
chr8	6596297	6596312	1	150	3	2	1
chr8	6597636	6597647	3	146	5	3	1
chr8	6597655	6597698	9	23	122	6	2
chr8	6601110	6601121	0	149	5	1	1
chr8	6601190	6601201	0	154	0	1	1
chr8	6605198	6605209	0	152	2	1	1
chr8	6605528	6605539	0	146	8	1	1
chr8	6606451	6606462	0	151	3	1	1
chr8	6608727	6608746	1	146	7	2	1
chr8	6609521	6609628	5	0	149	5	0
chr8	6609669	6609716	3	31	120	3	1
chr8	6610185	6610212	2	103	49	2	1
chr8	6611537	6611548	0	154	0	1	1
chr8	6624001	6624012	0	118	36	1	1
chr8	6624951	6624962	0	140	14	1	1
chr8	6625257	6625268	0	63	91	1	1
chr8	6625270	6625301	1	143	10	3	2
chr8	6628176	6628191	0	149	5	1	1
chr8	6634537	6634552	0	146	8	1	1
chr8	6636185	6636200	1	139	14	2	1
chr8	6637411	6637422	0	151	3	1	1
chr8	6644128	6644139	0	81	73	1	1
chr8	6645542	6645553	0	138	16	1	1
chr8	6646719	6646760	8	35	111	5	1
chr8	6649421	6649432	0	152	2	1	1
chr8	6653370	6653381	0	146	8	1	1
chr8	6653626	6653658	0	124	30	1	1
chr8	6653994	6654005	0	119	35	1	1
chr8	6655030	6655049	0	87	67	1	1
chr8	6655882	6655953	38	10	106	24	2
chr8	6656160	6656191	0	151	3	1	1
chr8	6660276	6660383	0	0	154	0	0
chr8	6660868	6660882	0	142	12	1	1
chr8	6664011	6664035	1	150	3	2	1
chr8	6664843	6664882	3	120	31	3	1
chr8	6664886	6664905	1	127	26	2	1
chr8	6665016	6665031	0	138	16	1	1
chr8	6674568	6674591	2	106	46	2	1
chr8	6676786	6676821	15	39	100	3	1
chr8	6677574	6677601	3	109	42	3	1
chr8	6678473	6678484	0	148	6	1	1
chr8	6689902	6689915	0	69	85	1	1
chr8	6690817	6690828	0	145	9	1	1
chr8	6693106	6693139	1	0	153	1	0
chr8	6693418	6693432	0	147	7	1	1
chr8	6693690	6693701	0	149	5	1	1
chr8	6695728	6695751	0	145	9	1	1
chr8	6698070	6698081	0	153	1	1	1
chr8	6698090	6698107	0	150	4	1	1
chr8	6699401	6699412	0	132	22	1	1
chr8	6700436	6700450	0	154	0	1	1
chr8	6702617	6702632	0	127	27	1	1
chr8	6707833	6707844	0	153	1	1	1
chr8	6708497	6708516	0	137	17	1	1
chr8	6708846	6708885	17	51	86	3	1
chr8	6713174	6713185	0	149	5	1	1
chr8	6721519	6721572	6	10	138	4	2
chr8	6721666	6721677	0	153	1	1	1
chr8	6723059	6723090	9	102	43	4	1
chr8	6723090	6723103	0	150	4	1	1
chr8	6726077	6726088	0	153	1	1	1
chr8	6729367	6729378	0	150	4	1	1
chr8	6729522	6729533	0	154	0	1	1
chr8	6733034	6733048	0	133	21	1	1
chr8	6738704	6738739	51	26	77	4	1
chr8	6738740	6738777	10	56	88	6	1
chr8	6739680	6739700	0	132	22	1	1
chr8	6744552	6744566	0	116	38	1	1
chr8	6747103	6747126	0	148	6	1	1
chr8	6751078	6751099	0	125	29	1	1
chr8	6759101	6759112	0	137	17	1	1
chr8	6760909	6760940	4	69	81	4	2
chr8	6763416	6763427	0	148	6	1	1
chr8	6767718	6767742	0	146	8	1	1
chr8	6771378	6771389	0	144	10	1	1
chr8	6777343	6777362	1	141	12	2	1
chr8	6778031	6778046	0	33	121	1	1
chr8	6781074	6781088	0	145	9	1	1
chr8	6783648	6783659	0	153	1	1	1
chr8	6785134	6785181	7	20	127	4	1
chr8	6788176	6788190	0	140	14	1	1
chr8	6788653	6788664	0	147	7	1	1
chr8	6793107	6793120	0	150	4	1	1
chr8	6802192	6802223	1	149	4	2	1
chr8	6802645	6802656	0	150	4	1	1
chr8	6803605	6803616	0	137	17	1	1
chr8	6804990	6805010	0	153	1	1	1
chr8	6810914	6810925	0	149	5	1	1
chr8	6815741	6815752	0	150	4	1	1
chr8	6815760	6815775	0	145	9	1	1
chr8	6815890	6815933	13	39	102	4	1
chr8	6818254	6818265	0	141	13	1	1
chr8	6821587	6821598	0	153	1	1	1
chr8	6822710	6822725	0	153	1	1	1
chr8	6823381	6823392	0	148	6	1	1
chr8	6828258	6828319	0	0	154	0	0
chr8	6828326	6828369	5	42	107	3	2
chr8	6828529	6828540	0	116	38	1	1
chr8	6830680	6830715	1	137	16	2	1
chr8	6830879	6830890	0	154	0	1	1
chr8	6832015	6832034	1	103	50	2	1
chr8	6832551	6832562	0	140	14	1	1
chr8	6834052	6834063	0	148	6	1	1
chr8	6834941	6834976	3	51	100	3	1
chr8	6838312	6838331	0	149	5	1	1
chr8	6838995	6839006	0	116	38	1	1
chr8	6842101	6842114	0	151	3	1	1
chr8	6842766	6842777	0	139	15	1	1
chr8	6844524	6844535	0	145	9	1	1
chr8	6844856	6844867	0	154	0	1	1
chr8	6845997	6846034	21	49	84	4	1
chr8	6846035	6846046	0	127	27	1	1
chr8	6849225	6849236	0	144	10	1	1
chr8	6854582	6854593	0	152	2	1	1
chr8	6854605	6854622	0	149	5	1	1
chr8	6857335	6857349	0	152	2	1	1
chr8	6857896	6857907	0	139	15	1	1
chr8	6864060	6864117	0	0	154	0	0
chr8	6869593	6869604	0	148	6	1	1
chr8	6872193	6872207	0	143	11	1	1
chr8	6874286	6874329	0	0	154	0	0
chr8	6876964	6876975	0	151	3	1	1
chr8	6877779	6877790	0	114	40	1	1
chr8	6881412	6881426	0	133	21	1	1
chr8	6882287	6882312	2	112	40	3	1
chr8	6887702	6887719	0	43	111	1	1
chr8	6887789	6887800	0	56	98	1	1
chr8	6888990	6889001	0	153	1	1	1
chr8	6889388	6889419	3	65	86	3	1
chr8	6892734	6892745	0	120	34	1	1
chr8	6892972	6892991	0	96	58	1	1
chr8	6893251	6893262	12	69	73	4	1
chr8	6893270	6893303	5	71	78	3	1
chr8	6895520	6895531	0	148	6	1	1
chr8	6896771	6896786	0	98	56	1	1
chr8	6897234	6897248	0	127	27	1	1
chr8	6900617	6900628	0	89	65	1	1
chr8	6901090	6901101	0	146	8	1	1
chr8	6902000	6902014	0	146	8	1	1
chr8	6902045	6902056	0	150	4	1	1
chr8	6902937	6902951	0	148	6	1	1
chr8	6904895	6904944	5	24	125	5	1
chr8	6906383	6906394	0	90	64	1	1
chr8	6906702	6906726	6	74	74	4	1
chr8	6908723	6908734	0	142	12	1	1
chr8	6911610	6911621	0	68	86	1	1
chr8	6911685	6911696	0	109	45	1	1
chr8	6918877	6918888	0	134	20	1	1
chr8	6919373	6919384	0	148	6	1	1
chr8	6919707	6919720	0	148	6	1	1
chr8	6920955	6920970	1	150	3	2	1
chr8	6925945	6925984	17	41	96	4	1
chr8	6929443	6929454	0	154	0	1	1
chr8	6929917	6929928	0	151	3	1	1
chr8	6930309	6930350	13	36	105	6	2
chr8	6931313	6931324	0	136	18	1	1
chr8	6936002	6936029	0	145	9	1	1
chr8	6940203	6940244	0	0	154	0	0
chr8	6949655	6949694	2	131	21	4	3
chr8	6959563	6959580	5	81	68	2	1
chr8	6959594	6959613	0	107	47	2	2
chr8	6961932	6961945	3	126	25	3	1
chr8	6964328	6964371	7	39	108	5	1
chr8	6967858	6967912	2	119	33	4	2
chr8	6974606	6974617	0	150	4	1	1
chr8	6975820	6975875	0	0	154	0	0
chr8	6975876	6975909	1	1	152	2	1
chr8	6976899	6976919	0	149	5	1	1
chr8	6992026	6992045	0	150	4	1	1
chr8	6995961	6995974	0	136	18	1	1
chr8	6997720	6997743	2	119	33	3	1
chr8	7003883	7003914	1	1	152	2	1
chr8	7003991	7004034	0	0	154	0	0
chr8	7004063	7004078	0	9	145	1	1
chr8	7004672	7004685	0	82	72	1	1
chr8	7005067	7005078	0	148	6	1	1
chr8	7009819	7009830	0	132	22	1	1
chr8	7009836	7009853	0	141	13	1	1
chr8	7010046	7010057	0	151	3	1	1
chr8	7011092	7011103	58	73	23	4	1
chr8	7011632	7011643	0	128	26	1	1
chr8	7013257	7013268	0	150	4	1	1
chr8	7014091	7014102	0	129	25	1	1
chr8	7021039	7021050	0	18	136	1	1
chr8	7022241	7022252	0	143	11	1	1
chr8	7035725	7035736	0	57	97	1	1
chr8	7035814	7035828	0	107	47	1	1
chr8	7036059	7036070	1	116	37	2	1
chr8	7039918	7039929	0	154	0	1	1
chr8	7050198	7050235	1	0	153	1	0
chr8	7050922	7050933	0	147	7	1	1
chr8	7051087	7051098	0	147	7	1	1
chr8	7051622	7051645	0	152	2	1	1
chr8	7053338	7053353	0	145	9	1	1
chr8	7054392	7054437	13	32	109	4	1
chr8	7058297	7058338	12	35	107	5	1
chr8	7059224	7059239	0	141	13	1	1
chr8	7059500	7059511	0	145	9	1	1
chr8	7064811	7064850	0	132	22	2	2
chr8	7067075	7067100	10	58	86	4	1
chr8	7067101	7067134	8	87	59	3	1
chr8	7067265	7067280	0	149	5	1	1
chr8	7068718	7068729	0	154	0	1	1
chr8	7070397	7070428	1	9	144	3	2
chr8	7071641	7071654	1	129	24	2	1
chr8	7077123	7077160	6	48	100	3	1
chr8	7077219	7077234	1	119	34	2	1
chr8	7077763	7077774	0	143	11	1	1
chr8	7082168	7082179	0	123	31	1	1
chr8	7082938	7082952	0	150	4	1	1
chr8	7087819	7087830	0	153	1	1	1
chr8	7087829	7087838	0	141	13	1	1
chr8	7090707	7090724	0	140	14	1	1
chr8	7093746	7093757	0	145	9	1	1
chr8	7097973	7097987	0	147	7	1	1
chr8	7098006	7098017	0	150	4	1	1
chr8	7099304	7099315	0	153	1	1	1
chr8	7100119	7100130	0	154	0	1	1
chr8	7103858	7103887	2	115	37	2	1
chr8	7104279	7104293	19	93	42	5	1
chr8	7104349	7104363	6	126	22	5	1
chr8	7121742	7121753	0	125	29	1	1
chr8	7125899	7125918	0	95	59	1	1
chr8	7130582	7130593	0	152	2	1	1
chr8	7133843	7133860	0	153	1	1	1
chr8	7136733	7136750	0	145	9	1	1
chr8	7141825	7141836	0	130	24	1	1
chr8	7148633	7148644	0	150	4	1	1
chr8	7148651	7148671	0	144	10	1	1
chr8	7151222	7151233	0	18	136	1	1
chr8	7155786	7155831	0	0	154	0	0
chr8	7155832	7155861	3	6	145	3	1
chr8	7157253	7157268	0	110	44	1	1
chr8	7160563	7160574	0	139	15	1	1
chr8	7162543	7162586	10	41	103	4	1
chr8	7167415	7167426	18	78	58	3	1
chr8	7168483	7168496	1	115	38	2	1
chr8	7171725	7171742	0	143	11	1	1
chr8	7172937	7172948	0	114	40	1	1
chr8	7173450	7173463	1	99	54	2	1
chr8	7175652	7175663	0	125	29	1	1
chr8	7175985	7176002	0	144	10	1	1
chr8	7178151	7178174	0	149	5	1	1
chr8	7179215	7179238	2	139	13	3	1
chr8	7179259	7179270	0	137	17	1	1
chr8	7179311	7179360	1	109	44	3	2
chr8	7187201	7187254	1	1	152	2	1
chr8	7187273	7187284	0	141	13	1	1
chr8	7192613	7192624	0	150	4	1	1
chr8	7198024	7198053	6	90	58	3	1
chr8	7202391	7202440	6	7	141	6	1
chr8	7203762	7203783	3	121	30	3	1
chr8	7205462	7205473	0	151	3	1	1
chr8	7206114	7206153	7	30	117	2	1
chr8	7213180	7213225	0	0	154	0	0
chr8	7215886	7215897	0	146	8	1	1
chr8	7216331	7216364	7	111	36	4	1
chr8	7217155	7217166	0	152	2	1	1
chr8	7217426	7217485	2	6	146	4	2
chr8	7220098	7220111	0	140	14	1	1
chr8	7225176	7225213	15	68	71	5	1
chr8	7229378	7229413	7	75	72	3	1
chr8	7232360	7232371	0	143	11	1	1
chr8	7235001	7235015	0	154	0	1	1
chr8	7237069	7237080	0	148	6	1	1
chr8	7239331	7239385	4	74	76	3	1
chr8	7242849	7242863	0	151	3	1	1
chr8	7243739	7243762	0	147	7	1	1
chr8	7244942	7244953	0	153	1	1	1
chr8	7245584	7245637	0	0	154	0	0
chr8	7248482	7248495	0	150	4	1	1
chr8	7257046	7257057	0	144	10	1	1
chr8	7259497	7259508	0	152	2	1	1
chr8	7270639	7270650	0	142	12	1	1
chr8	7272131	7272145	0	145	9	1	1
chr8	7272548	7272562	0	145	9	1	1
chr8	7272917	7272934	0	153	1	1	1
chr8	7274566	7274581	0	126	28	1	1
chr8	7278921	7278935	0	127	27	1	1
chr8	7280687	7280698	0	46	108	1	1
chr8	7282722	7282741	0	43	111	1	1
chr8	7282743	7282758	0	42	112	1	1
chr8	7284660	7284701	9	40	105	7	3
chr8	7290922	7290933	0	148	6	1	1
chr8	7292741	7292752	0	134	20	1	1
chr8	7295478	7295501	3	147	4	4	2
chr8	7296014	7296025	0	88	66	1	1
chr8	7297265	7297284	0	149	5	1	1
chr8	7303379	7303393	0	124	30	1	1
chr8	7304315	7304334	0	153	1	1	1
chr8	7304989	7305008	0	146	8	1	1
chr8	7308147	7308158	0	153	1	1	1
chr8	7312528	7312539	0	144	10	1	1
chr8	7313859	7313870	0	150	4	1	1
chr8	7315220	7315231	0	144	10	1	1
chr8	7317997	7318014	2	56	96	3	1
chr8	7320995	7321014	1	21	132	2	1
chr8	7345061	7345072	0	148	6	1	1
chr8	7362692	7362703	0	153	1	1	1
chr8	7364941	7364952	0	152	2	1	1
chr8	7365982	7365993	0	137	17	1	1
chr8	7366917	7366956	12	43	99	5	1
chr8	7367610	7367624	0	148	6	1	1
chr8	7374399	7374443	3	125	26	3	2
chr8	7375591	7375602	0	146	8	1	1
chr8	7376112	7376135	0	117	37	1	1
chr8	7376473	7376484	0	111	43	1	1
chr8	7378132	7378185	1	2	151	3	2
chr8	7378376	7378393	0	68	86	1	1
chr8	7379047	7379062	0	124	30	1	1
chr8	7380004	7380015	0	152	2	1	1
chr8	7380607	7380618	0	154	0	1	1
chr8	7382485	7382496	0	153	1	1	1
chr8	7385227	7385238	0	132	22	1	1
chr8	7389812	7389827	0	124	30	1	1
chr8	7390351	7390398	0	0	154	0	0
chr8	7394772	7394787	1	143	10	2	1
chr8	7395967	7396006	11	58	85	4	1
chr8	7396007	7396048	5	39	110	4	1
chr8	7401433	7401444	0	153	1	1	1
[truncated: 61,390 more rows]
