# Supplementary material for: A novel quantitative trait locus implicates Msh3 in the propensity for genome-wide short tandem repeat expansions in mice
Source: Genome Res. 2023 May;33(5):689–702. doi: 10.1101/gr.277576.122 (PMC10317118; doi:10.1101/gr.277576.122)
Supplement: Supplemental Material [file supp_gr.277576.122_Supplemental_code.zip › BXD-STR-Mutator-Manuscript-main/Ashbrook_Manuscript/data/by_loc_str/chr9.tsv]

chrom	pos	end	het	hom	nocall	n_unq_gt_w_het	n_unq_gt_wo_het
chr9	3045633	3045644	1	92	61	2	1
chr9	3057495	3057506	0	106	48	1	1
chr9	3058914	3058925	0	114	40	1	1
chr9	3059008	3059019	0	117	37	1	1
chr9	3060718	3060729	0	123	31	1	1
chr9	3061350	3061361	0	111	43	1	1
chr9	3062590	3062601	0	108	46	1	1
chr9	3097783	3097794	0	58	96	1	1
chr9	3098633	3098648	0	56	98	1	1
chr9	3101899	3101948	1	2	151	3	2
chr9	3104183	3104204	5	79	70	3	1
chr9	3105116	3105159	3	108	43	5	2
chr9	3107188	3107199	0	98	56	1	1
chr9	3107202	3107213	0	98	56	1	1
chr9	3110845	3110856	0	106	48	1	1
chr9	3122764	3122778	0	83	71	1	1
chr9	3124819	3124830	0	84	70	1	1
chr9	3125590	3125633	2	7	145	2	1
chr9	3128726	3128769	5	40	109	3	2
chr9	3128780	3128831	0	0	154	0	0
chr9	3129034	3129049	0	119	35	1	1
chr9	3131402	3131413	0	129	25	1	1
chr9	3132742	3132793	5	12	137	3	1
chr9	3134158	3134169	0	34	120	1	1
chr9	3135988	3136005	0	13	141	1	1
chr9	3136268	3136281	1	62	91	2	1
chr9	3141784	3141815	0	102	52	1	1
chr9	3144132	3144149	0	96	58	1	1
chr9	3144877	3144896	1	42	111	2	1
chr9	3151925	3151936	0	56	98	1	1
chr9	3152745	3152794	2	46	106	2	1
chr9	3153157	3153176	0	59	95	1	1
chr9	3168737	3168748	0	153	1	1	1
chr9	3177918	3177929	0	144	10	1	1
chr9	3178039	3178050	1	146	7	2	1
chr9	3179890	3179901	0	139	15	1	1
chr9	3183470	3183507	3	48	103	3	1
chr9	3184497	3184508	0	102	52	1	1
chr9	3196597	3196614	0	136	18	1	1
chr9	3197161	3197172	0	137	17	1	1
chr9	3198033	3198047	0	137	17	1	1
chr9	3199296	3199307	3	136	15	2	1
chr9	3201883	3201910	2	9	143	3	1
chr9	3202074	3202107	7	45	102	4	1
chr9	3204021	3204050	0	147	7	1	1
chr9	3210547	3210558	0	143	11	1	1
chr9	3211562	3211573	0	132	22	1	1
chr9	3214405	3214420	0	119	35	1	1
chr9	3214721	3214732	0	106	48	1	1
chr9	3217710	3217721	0	137	17	1	1
chr9	3218622	3218633	0	152	2	1	1
chr9	3219899	3219942	5	89	60	7	3
chr9	3221943	3221954	0	122	32	1	1
chr9	3224020	3224034	0	144	10	1	1
chr9	3224484	3224501	0	134	20	1	1
chr9	3231328	3231352	0	139	15	1	1
chr9	3234143	3234182	2	141	11	3	2
chr9	3250072	3250083	0	144	10	1	1
chr9	3250518	3250533	1	142	11	2	1
chr9	3252597	3252608	0	128	26	1	1
chr9	3253226	3253237	0	146	8	1	1
chr9	3255051	3255070	2	120	32	2	1
chr9	3255302	3255313	0	153	1	1	1
chr9	3255697	3255708	0	142	12	1	1
chr9	3255976	3255995	0	98	56	1	1
chr9	3259146	3259163	2	111	41	3	1
chr9	3260696	3260709	0	131	23	1	1
chr9	3261709	3261742	8	67	79	4	2
chr9	3267010	3267025	0	151	3	1	1
chr9	3268617	3268631	0	117	37	1	1
chr9	3286234	3286253	0	140	14	1	1
chr9	3293968	3293979	0	134	20	1	1
chr9	3295106	3295123	1	124	29	2	1
chr9	3298028	3298039	0	150	4	1	1
chr9	3298207	3298218	0	149	5	1	1
chr9	3298343	3298354	0	146	8	1	1
chr9	3304952	3304963	0	108	46	1	1
chr9	3307075	3307086	0	126	28	1	1
chr9	3307424	3307435	0	137	17	1	1
chr9	3307500	3307511	1	120	33	2	1
chr9	3307530	3307545	0	138	16	1	1
chr9	3307680	3307691	27	99	28	3	1
chr9	3308099	3308113	0	124	30	1	1
chr9	3313584	3313595	1	95	58	2	1
chr9	3315004	3315015	23	117	14	2	1
chr9	3323129	3323143	0	149	5	1	1
chr9	3327860	3327909	3	2	149	4	1
chr9	3331577	3331588	0	142	12	1	1
chr9	3332529	3332540	0	108	46	1	1
chr9	3333709	3333723	0	137	17	1	1
chr9	3334824	3334835	0	134	20	1	1
chr9	3336941	3336970	0	0	154	0	0
chr9	3336976	3336990	0	15	139	1	1
chr9	3337221	3337240	1	144	9	2	1
chr9	3340644	3340655	0	154	0	1	1
chr9	3342142	3342153	0	121	33	1	1
chr9	3342759	3342770	0	88	66	1	1
chr9	3348168	3348182	0	147	7	1	1
chr9	3350011	3350040	0	120	34	1	1
chr9	3356962	3356985	0	149	5	1	1
chr9	3358884	3358895	0	147	7	1	1
chr9	3359201	3359212	0	141	13	1	1
chr9	3360156	3360175	0	152	2	1	1
chr9	3363513	3363524	0	136	18	1	1
chr9	3364416	3364433	1	132	21	2	1
chr9	3364446	3364457	0	120	34	1	1
chr9	3364590	3364679	0	0	154	0	0
chr9	3364680	3364717	1	7	146	2	1
chr9	3366326	3366373	0	29	125	1	1
chr9	3366674	3366713	10	23	121	5	1
chr9	3368480	3368491	0	150	4	1	1
chr9	3369207	3369222	0	145	9	1	1
chr9	3369486	3369497	0	151	3	1	1
chr9	3370011	3370022	0	116	38	1	1
chr9	3370159	3370176	2	84	68	3	1
chr9	3371766	3371777	0	134	20	1	1
chr9	3372361	3372376	0	130	24	1	1
chr9	3376260	3376319	0	0	154	0	0
chr9	3376493	3376504	0	138	16	1	1
chr9	3378677	3378688	0	154	0	1	1
chr9	3382947	3382958	1	142	11	2	1
chr9	3384250	3384261	0	114	40	1	1
chr9	3386098	3386122	0	137	17	1	1
chr9	3387217	3387260	5	32	117	5	2
chr9	3393227	3393238	0	143	11	1	1
chr9	3397140	3397157	4	103	47	3	1
chr9	3397279	3397298	1	149	4	2	1
chr9	3397300	3397319	0	152	2	1	1
chr9	3399200	3399219	0	149	5	1	1
chr9	3399495	3399512	1	123	30	2	1
chr9	3401776	3401791	0	152	2	1	1
chr9	3402671	3402709	2	141	11	2	1
chr9	3403232	3403259	0	136	18	1	1
chr9	3410344	3410381	11	42	101	4	1
chr9	3410382	3410395	1	148	5	2	1
chr9	3410424	3410435	0	153	1	1	1
chr9	3412251	3412265	0	107	47	1	1
chr9	3414814	3414828	0	148	6	1	1
chr9	3416839	3416850	0	154	0	1	1
chr9	3417259	3417272	6	16	132	6	1
chr9	3417295	3417306	6	133	15	6	1
chr9	3427765	3427796	1	135	18	2	1
chr9	3428939	3428958	1	123	30	2	1
chr9	3428960	3429001	7	41	106	3	1
chr9	3433636	3433647	0	146	8	1	1
chr9	3435035	3435076	4	17	133	3	1
chr9	3435838	3435852	0	147	7	1	1
chr9	3437560	3437575	1	132	21	2	1
chr9	3438719	3438730	0	154	0	1	1
chr9	3438747	3438758	0	153	1	1	1
chr9	3444255	3444270	0	145	9	1	1
chr9	3444722	3444751	2	97	55	3	1
chr9	3445475	3445486	0	152	2	1	1
chr9	3448264	3448278	0	150	4	1	1
chr9	3454371	3454382	0	141	13	1	1
chr9	3454384	3454395	0	144	10	1	1
chr9	3457623	3457642	0	150	4	1	1
chr9	3459364	3459383	0	133	21	1	1
chr9	3460547	3460614	0	0	154	0	0
chr9	3460863	3460922	16	80	58	8	1
chr9	3460922	3460946	0	112	42	1	1
chr9	3468857	3468871	0	153	1	1	1
chr9	3468872	3468889	0	147	7	1	1
chr9	3470295	3470342	0	0	154	0	0
chr9	3476780	3476795	0	127	27	1	1
chr9	3477388	3477403	0	151	3	1	1
chr9	3478049	3478066	0	153	1	1	1
chr9	3481778	3481792	0	151	3	1	1
chr9	3483374	3483385	0	147	7	1	1
chr9	3498579	3498590	0	151	3	1	1
chr9	3499198	3499213	0	94	60	1	1
chr9	3514779	3514790	0	95	59	1	1
chr9	3517753	3517766	0	3	151	1	1
chr9	3518563	3518610	5	81	68	4	2
chr9	3519131	3519142	1	82	71	2	1
chr9	3522900	3522915	3	134	17	3	1
chr9	3523012	3523023	0	149	5	1	1
chr9	3528421	3528460	0	0	154	0	0
chr9	3528525	3528536	0	42	112	1	1
chr9	3529158	3529203	7	23	124	4	1
chr9	3529876	3529911	6	98	50	6	1
chr9	3531818	3531859	7	39	108	3	1
chr9	3531997	3532020	0	151	3	1	1
chr9	3532033	3532052	0	154	0	1	1
chr9	3534155	3534200	6	30	118	3	1
chr9	3535694	3535761	18	11	125	4	1
chr9	3536330	3536341	0	153	1	1	1
chr9	3541193	3541204	0	100	54	1	1
chr9	3542527	3542542	2	96	56	2	1
chr9	3545030	3545041	0	137	17	1	1
chr9	3547947	3547966	0	152	2	1	1
chr9	3549416	3549431	2	97	55	2	1
chr9	3553025	3553084	7	96	51	7	2
chr9	3553098	3553115	14	2	138	6	2
chr9	3556849	3556860	0	121	33	1	1
chr9	3565542	3565553	0	141	13	1	1
chr9	3572601	3572612	0	142	12	1	1
chr9	3575979	3575992	3	143	8	4	1
chr9	3576215	3576246	12	88	54	4	1
chr9	3577796	3577807	0	149	5	1	1
chr9	3583003	3583014	0	143	11	1	1
chr9	3586856	3586867	0	141	13	1	1
chr9	3586927	3586946	0	145	9	1	1
chr9	3591877	3591891	1	125	28	2	1
chr9	3591963	3591977	2	110	42	2	1
chr9	3603816	3603831	6	52	96	5	1
chr9	3604315	3604330	0	118	36	1	1
chr9	3607595	3607640	7	20	127	7	2
chr9	3614314	3614325	0	96	58	1	1
chr9	3615905	3615928	1	102	51	2	1
chr9	3627293	3627307	0	119	35	1	1
chr9	3628665	3628676	0	77	77	1	1
chr9	3632841	3632852	0	154	0	1	1
chr9	3634139	3634150	0	148	6	1	1
chr9	3637437	3637451	0	142	12	1	1
chr9	3639682	3639696	0	127	27	1	1
chr9	3640412	3640423	0	127	27	1	1
chr9	3645322	3645333	0	135	19	1	1
chr9	3646732	3646755	0	150	4	1	1
chr9	3648648	3648659	0	154	0	1	1
chr9	3649857	3649868	0	112	42	1	1
chr9	3650884	3650899	0	145	9	1	1
chr9	3654178	3654193	1	112	41	2	1
chr9	3658388	3658399	0	71	83	1	1
chr9	3663683	3663698	0	149	5	1	1
chr9	3672087	3672104	0	150	4	1	1
chr9	3673825	3673839	0	75	79	1	1
chr9	3674596	3674607	1	14	139	2	1
chr9	3680995	3681006	0	72	82	1	1
chr9	3693846	3693863	2	117	35	2	1
chr9	3694423	3694460	8	39	107	4	2
chr9	3703379	3703390	0	127	27	1	1
chr9	3708254	3708271	0	149	5	1	1
chr9	3708272	3708283	0	143	11	1	1
chr9	3712478	3712495	0	148	6	1	1
chr9	3712825	3712836	0	134	20	1	1
chr9	3715144	3715155	0	141	13	1	1
chr9	3715663	3715674	1	152	1	2	1
chr9	3715675	3715686	0	150	4	1	1
chr9	3717225	3717236	0	141	13	1	1
chr9	3722038	3722049	0	152	2	1	1
chr9	3722049	3722072	0	133	21	1	1
chr9	3723041	3723092	6	106	42	8	4
chr9	3727997	3728012	1	144	9	2	1
chr9	3733626	3733637	0	141	13	1	1
chr9	3733923	3733977	3	109	42	3	2
chr9	3735675	3735686	0	106	48	1	1
chr9	3741546	3741565	2	78	74	2	1
chr9	3743182	3743213	2	136	16	4	2
chr9	3749677	3749688	0	61	93	1	1
chr9	3752613	3752624	0	126	28	1	1
chr9	3755879	3755898	0	152	2	1	1
chr9	3761797	3761812	0	148	6	1	1
chr9	3765927	3765953	0	146	8	1	1
chr9	3769066	3769079	2	83	69	3	1
chr9	3770546	3770557	0	130	24	1	1
chr9	3783527	3783580	3	5	146	4	1
chr9	3785234	3785245	0	150	4	1	1
chr9	3787816	3787830	0	148	6	1	1
chr9	3787900	3787911	0	146	8	1	1
chr9	3790937	3790972	0	0	154	0	0
chr9	3791043	3791060	0	82	72	1	1
chr9	3792745	3792768	0	146	8	1	1
chr9	3792965	3792988	0	131	23	1	1
chr9	3794178	3794189	0	152	2	1	1
chr9	3796483	3796494	0	104	50	1	1
chr9	3796588	3796599	0	97	57	1	1
chr9	3798461	3798488	0	145	9	1	1
chr9	3811570	3811581	0	140	14	1	1
chr9	3817041	3817061	0	135	19	1	1
chr9	3818620	3818631	0	125	29	1	1
chr9	3821636	3821650	0	130	24	1	1
chr9	3821679	3821690	0	139	15	1	1
chr9	3821952	3821979	0	146	8	2	2
chr9	3823852	3823867	0	130	24	1	1
chr9	3823875	3823886	1	136	17	2	1
chr9	3830441	3830485	0	131	23	1	1
chr9	3830804	3830815	0	51	103	1	1
chr9	3833561	3833575	0	106	48	1	1
chr9	3834361	3834372	0	143	11	1	1
chr9	3834534	3834549	0	154	0	1	1
chr9	3840309	3840320	0	144	10	1	1
chr9	3846829	3846840	0	121	33	1	1
chr9	3846930	3846953	0	130	24	1	1
chr9	3849817	3849831	0	141	13	1	1
chr9	3850004	3850015	0	146	8	1	1
chr9	3850430	3850469	4	135	15	4	1
chr9	3851872	3851883	0	148	6	1	1
chr9	3857560	3857583	5	130	19	3	1
chr9	3863492	3863507	0	153	1	1	1
chr9	3871881	3871896	0	147	7	1	1
chr9	3873187	3873226	2	128	24	3	1
chr9	3873832	3873843	0	112	42	1	1
chr9	3875827	3875838	0	140	14	1	1
chr9	3877014	3877041	4	112	38	3	1
chr9	3877617	3877631	0	142	12	1	1
chr9	3881001	3881016	10	47	97	3	1
chr9	3886328	3886347	0	109	45	1	1
chr9	3890412	3890426	0	147	7	1	1
chr9	3891001	3891012	0	83	71	1	1
chr9	3892689	3892700	0	152	2	1	1
chr9	3893575	3893598	0	146	8	1	1
chr9	3906901	3906915	0	120	34	1	1
chr9	3911180	3911231	1	2	151	2	1
chr9	3924321	3924368	2	111	41	2	1
chr9	3929061	3929072	0	153	1	1	1
chr9	3933185	3933240	0	0	154	0	0
chr9	3935477	3935488	0	147	7	1	1
chr9	3938385	3938396	0	154	0	1	1
chr9	3939006	3939017	0	129	25	1	1
chr9	3960735	3960782	3	82	69	4	1
chr9	3960906	3960947	5	6	143	5	1
chr9	3963227	3963242	0	135	19	1	1
chr9	3965505	3965549	0	119	35	1	1
chr9	3968496	3968507	0	126	28	1	1
chr9	3974920	3974934	0	130	24	1	1
chr9	3977130	3977181	14	6	134	5	1
chr9	3978701	3978712	0	140	14	1	1
chr9	3982990	3983001	0	125	29	1	1
chr9	3983698	3983721	1	108	45	2	1
chr9	3985761	3985838	9	26	119	5	1
chr9	3995391	3995406	1	144	9	2	1
chr9	3997704	3997739	1	149	4	2	1
chr9	4001581	4001592	0	153	1	1	1
chr9	4006938	4006949	6	38	110	4	1
chr9	4006950	4006981	2	1	151	3	1
chr9	4011081	4011148	3	31	120	3	1
chr9	4019935	4019950	0	126	28	1	1
chr9	4020852	4020866	0	88	66	1	1
chr9	4020893	4020932	7	6	141	4	1
chr9	4021445	4021480	0	29	125	1	1
chr9	4021537	4021548	0	127	27	1	1
chr9	4021667	4021678	0	120	34	1	1
chr9	4021898	4021918	0	102	52	1	1
chr9	4022071	4022114	2	72	80	3	2
chr9	4022742	4022787	0	0	154	0	0
chr9	4024154	4024165	0	102	52	1	1
chr9	4025166	4025177	0	133	21	1	1
chr9	4026369	4026380	1	139	14	2	1
chr9	4027472	4027483	0	112	42	1	1
chr9	4029735	4029746	1	124	29	2	1
chr9	4030301	4030312	0	115	39	1	1
chr9	4032039	4032050	0	146	8	1	1
chr9	4037474	4037485	0	131	23	1	1
chr9	4038819	4038838	2	113	39	3	1
chr9	4040016	4040069	8	18	128	5	1
chr9	4041977	4041988	0	152	2	1	1
chr9	4042316	4042331	1	141	12	2	1
chr9	4049976	4049987	0	135	19	1	1
chr9	4050624	4050641	0	148	6	1	1
chr9	4056604	4056615	0	149	5	1	1
chr9	4058391	4058402	1	149	4	2	1
chr9	4059093	4059122	0	133	21	1	1
chr9	4066079	4066120	11	53	90	7	3
chr9	4066993	4067004	0	132	22	1	1
chr9	4075378	4075389	0	154	0	1	1
chr9	4089596	4089607	32	39	83	5	1
chr9	4089614	4089651	0	0	154	0	0
chr9	4096091	4096102	0	150	4	1	1
chr9	4096337	4096366	5	65	84	3	1
chr9	4099853	4099864	0	152	2	1	1
chr9	4113723	4113734	0	144	10	1	1
chr9	4114176	4114205	1	129	24	2	1
chr9	4114211	4114228	4	104	46	2	1
chr9	4117034	4117061	0	125	29	1	1
chr9	4117158	4117169	0	147	7	1	1
chr9	4117288	4117333	13	20	121	4	1
chr9	4118561	4118572	0	151	3	1	1
chr9	4121188	4121199	0	86	68	1	1
chr9	4121291	4121344	3	0	151	3	0
chr9	4122978	4123019	6	120	28	5	2
chr9	4123153	4123164	0	147	7	1	1
chr9	4125732	4125746	0	140	14	1	1
chr9	4128440	4128457	1	138	15	2	1
chr9	4128881	4128916	0	138	16	1	1
chr9	4131111	4131180	1	0	153	1	0
chr9	4131243	4131428	0	0	154	0	0
chr9	4131433	4131477	2	107	45	4	2
chr9	4131725	4131739	0	123	31	1	1
chr9	4132037	4132056	0	143	11	1	1
chr9	4133711	4133722	0	152	2	1	1
chr9	4134812	4134826	1	90	63	2	1
chr9	4149714	4149727	1	74	79	2	1
chr9	4150040	4150051	0	146	8	1	1
chr9	4160798	4160833	0	0	154	0	0
chr9	4161105	4161116	3	125	26	2	1
chr9	4164529	4164564	12	68	74	4	1
chr9	4166192	4166203	0	136	18	1	1
chr9	4169936	4169950	44	29	81	2	1
chr9	4169980	4169997	0	129	25	1	1
chr9	4176227	4176238	0	137	17	1	1
chr9	4176487	4176514	2	140	12	3	1
chr9	4177465	4177476	0	108	46	1	1
chr9	4178738	4178749	0	129	25	1	1
chr9	4188928	4188939	0	51	103	1	1
chr9	4193582	4193596	1	144	9	2	1
chr9	4194033	4194047	0	143	11	1	1
chr9	4194084	4194095	1	141	12	2	1
chr9	4195443	4195454	0	144	10	1	1
chr9	4195700	4195737	5	48	101	5	1
chr9	4202476	4202490	0	150	4	1	1
chr9	4204359	4204406	0	124	30	2	2
chr9	4205818	4205829	0	154	0	1	1
chr9	4210728	4210757	0	126	28	1	1
chr9	4212328	4212355	0	150	4	1	1
chr9	4216078	4216089	0	148	6	1	1
chr9	4218193	4218210	0	130	24	1	1
chr9	4223138	4223149	0	151	3	1	1
chr9	4225710	4225725	0	146	8	1	1
chr9	4226908	4226919	0	143	11	1	1
chr9	4231272	4231289	1	142	11	2	1
chr9	4233572	4233583	0	152	2	1	1
chr9	4241092	4241103	10	138	6	2	1
chr9	4241115	4241126	0	152	2	1	1
chr9	4245121	4245132	44	105	5	3	1
chr9	4245144	4245155	0	148	6	1	1
chr9	4256156	4256167	0	141	13	1	1
chr9	4256278	4256328	11	26	117	5	1
chr9	4256639	4256650	0	141	13	1	1
chr9	4268456	4268505	4	22	128	4	1
chr9	4270314	4270363	7	21	126	6	2
chr9	4272398	4272413	0	98	56	1	1
chr9	4272745	4272756	0	131	23	1	1
chr9	4274806	4274825	2	135	17	2	1
chr9	4284870	4284889	1	148	5	2	1
chr9	4287959	4287973	0	153	1	1	1
chr9	4289163	4289174	0	154	0	1	1
chr9	4293550	4293597	6	52	96	3	1
chr9	4294798	4294809	0	118	36	1	1
chr9	4297391	4297428	8	67	79	4	1
chr9	4298384	4298401	1	153	0	2	1
chr9	4299078	4299097	1	139	14	2	1
chr9	4300842	4300853	0	151	3	1	1
chr9	4301610	4301625	1	88	65	2	1
chr9	4303596	4303607	0	134	20	1	1
chr9	4305372	4305385	0	139	15	1	1
chr9	4307492	4307503	0	151	3	1	1
chr9	4311081	4311092	0	148	6	1	1
chr9	4311184	4311195	0	152	2	1	1
chr9	4312368	4312379	0	146	8	1	1
chr9	4326636	4326647	0	153	1	1	1
chr9	4328251	4328262	0	152	2	1	1
chr9	4334643	4334657	0	153	1	1	1
chr9	4338389	4338400	0	145	9	1	1
chr9	4339033	4339044	0	140	14	1	1
chr9	4339045	4339060	4	98	52	4	1
chr9	4343776	4343795	0	51	103	1	1
chr9	4345376	4345387	0	150	4	1	1
chr9	4345480	4345491	0	153	1	1	1
chr9	4346454	4346509	6	7	141	6	2
chr9	4346549	4346560	1	61	92	2	1
chr9	4348298	4348312	0	117	37	1	1
chr9	4348501	4348536	1	146	7	3	2
chr9	4349956	4349967	0	154	0	1	1
chr9	4351278	4351309	6	88	60	4	1
chr9	4353263	4353274	0	98	56	1	1
chr9	4357627	4357636	0	148	6	1	1
chr9	4358322	4358333	0	153	1	1	1
chr9	4364970	4364987	0	136	18	1	1
chr9	4368070	4368081	0	151	3	1	1
chr9	4368379	4368434	12	6	136	7	2
chr9	4368541	4368555	0	144	10	1	1
chr9	4368564	4368575	0	144	10	1	1
chr9	4370184	4370203	0	143	11	1	1
chr9	4371954	4371973	0	120	34	1	1
chr9	4375512	4375531	0	143	11	1	1
chr9	4375544	4375561	0	139	15	1	1
chr9	4375583	4375594	0	108	46	1	1
chr9	4375594	4375608	0	78	76	1	1
chr9	4375615	4375629	0	104	50	1	1
chr9	4387143	4387154	0	115	39	1	1
chr9	4398689	4398700	0	149	5	1	1
chr9	4409596	4409607	0	153	1	1	1
chr9	4410237	4410251	0	143	11	1	1
chr9	4410816	4410830	0	114	40	1	1
chr9	4411510	4411549	0	146	8	1	1
chr9	4412102	4412113	0	153	1	1	1
chr9	4415175	4415186	0	150	4	1	1
chr9	4416536	4416560	0	140	14	1	1
chr9	4417578	4417589	0	154	0	1	1
chr9	4418700	4418715	0	150	4	1	1
chr9	4420607	4420621	0	140	14	1	1
chr9	4420809	4420840	5	90	59	4	1
chr9	4420891	4420902	0	154	0	1	1
chr9	4421821	4421838	0	154	0	1	1
chr9	4423537	4423548	1	125	28	2	1
chr9	4425563	4425580	0	151	3	1	1
chr9	4428265	4428279	0	152	2	1	1
chr9	4430037	4430104	12	98	44	9	4
chr9	4433315	4433332	0	142	12	1	1
chr9	4436069	4436096	8	115	31	4	1
chr9	4436265	4436276	0	154	0	1	1
chr9	4443487	4443501	0	142	12	1	1
chr9	4457421	4457432	0	154	0	1	1
chr9	4458158	4458169	0	147	7	1	1
chr9	4461080	4461091	0	153	1	1	1
chr9	4463361	4463396	7	93	54	4	1
chr9	4464700	4464714	0	131	23	1	1
chr9	4464719	4464730	0	145	9	1	1
chr9	4464741	4464755	0	146	8	1	1
chr9	4466562	4466573	0	17	137	1	1
chr9	4466662	4466677	0	8	146	1	1
chr9	4468477	4468488	0	154	0	1	1
chr9	4470318	4470369	11	4	139	5	1
chr9	4470423	4470442	0	131	23	1	1
chr9	4471384	4471437	7	3	144	5	1
chr9	4472934	4472945	0	141	13	1	1
chr9	4476218	4476275	1	1	152	2	1
chr9	4476280	4476299	0	102	52	1	1
chr9	4476507	4476526	1	139	14	2	1
chr9	4478123	4478134	0	12	142	1	1
chr9	4485602	4485623	1	101	52	2	1
chr9	4486298	4486309	0	146	8	1	1
chr9	4486737	4486760	0	154	0	1	1
chr9	4487385	4487396	0	153	1	1	1
chr9	4500488	4500503	73	60	21	3	1
chr9	4500503	4500550	5	126	23	5	3
chr9	4512924	4512935	1	147	6	2	1
chr9	4522563	4522577	0	131	23	1	1
chr9	4525809	4525829	0	88	66	1	1
chr9	4527781	4527828	2	2	150	3	1
chr9	4529754	4529773	1	146	7	2	1
chr9	4529798	4529818	0	147	7	1	1
chr9	4530783	4530814	1	147	6	2	1
chr9	4532342	4532353	0	152	2	1	1
chr9	4532355	4532398	11	16	127	3	1
chr9	4532448	4532473	8	99	47	4	1
chr9	4533083	4533142	7	0	147	5	0
chr9	4533633	4533644	0	134	20	1	1
chr9	4534962	4534977	0	153	1	1	1
chr9	4534978	4534989	0	134	20	1	1
chr9	4535132	4535161	0	145	9	1	1
chr9	4539679	4539693	0	117	37	1	1
chr9	4540899	4540910	0	141	13	1	1
chr9	4541291	4541302	0	145	9	1	1
chr9	4543207	4543218	52	62	40	5	1
chr9	4543255	4543290	0	136	18	1	1
chr9	4545541	4545552	0	154	0	1	1
chr9	4545853	4545864	0	152	2	1	1
chr9	4547964	4547975	0	150	4	1	1
chr9	4553509	4553524	2	87	65	3	1
chr9	4558408	4558443	7	52	95	4	2
chr9	4564539	4564573	0	138	16	1	1
chr9	4565440	4565454	0	128	26	1	1
chr9	4565491	4565502	0	74	80	1	1
chr9	4569616	4569627	0	152	2	1	1
chr9	4570509	4570553	1	146	7	2	1
chr9	4571550	4571561	0	135	19	1	1
chr9	4571994	4572008	0	153	1	1	1
chr9	4572216	4572259	1	0	153	1	0
chr9	4572293	4572362	0	0	154	0	0
chr9	4576475	4576518	9	35	110	6	2
chr9	4582271	4582322	4	111	39	7	3
chr9	4590970	4590990	0	146	8	1	1
chr9	4591310	4591321	0	140	14	1	1
chr9	4595166	4595177	0	151	3	1	1
chr9	4600150	4600179	0	146	8	1	1
chr9	4602589	4602604	0	151	3	1	1
chr9	4607454	4607465	0	111	43	1	1
chr9	4609841	4609888	8	30	116	4	1
chr9	4613936	4613953	0	87	67	1	1
chr9	4614833	4614848	0	150	4	1	1
chr9	4615026	4615040	0	153	1	1	1
chr9	4615449	4615460	0	154	0	1	1
chr9	4616101	4616112	0	94	60	1	1
chr9	4616240	4616285	0	0	154	0	0
chr9	4619332	4619343	0	146	8	1	1
chr9	4622800	4622814	0	149	5	1	1
chr9	4629303	4629316	0	107	47	1	1
chr9	4630796	4630807	0	148	6	1	1
chr9	4634551	4634566	3	97	54	3	1
chr9	4634909	4634938	7	59	88	3	1
chr9	4634949	4634970	5	57	92	2	1
chr9	4636682	4636693	0	151	3	1	1
chr9	4639840	4639883	8	19	127	5	1
chr9	4640932	4640943	0	147	7	1	1
chr9	4644027	4644038	1	132	21	2	1
chr9	4646211	4646222	0	148	6	1	1
chr9	4646336	4646395	0	0	154	0	0
chr9	4647594	4647639	5	30	119	3	1
chr9	4651020	4651039	0	144	10	1	1
chr9	4652899	4652913	0	134	20	1	1
chr9	4660157	4660236	0	0	154	0	0
chr9	4666451	4666462	0	153	1	1	1
chr9	4668067	4668106	7	18	129	4	1
chr9	4672298	4672309	0	152	2	1	1
chr9	4674362	4674403	5	97	52	4	2
chr9	4677891	4677940	0	0	154	0	0
chr9	4680852	4680863	0	141	13	1	1
chr9	4683986	4684001	0	152	2	1	1
chr9	4688613	4688632	6	59	89	3	1
chr9	4692676	4692687	0	153	1	1	1
chr9	4699365	4699391	0	154	0	1	1
chr9	4702376	4702387	0	133	21	1	1
chr9	4702415	4702428	0	134	20	1	1
chr9	4703794	4703805	0	146	8	1	1
chr9	4707039	4707050	1	129	24	2	1
chr9	4708431	4708442	0	144	10	1	1
chr9	4709308	4709335	0	150	4	1	1
chr9	4709701	4709716	0	149	5	1	1
chr9	4712833	4712850	0	152	2	1	1
chr9	4714782	4714793	0	148	6	1	1
chr9	4715492	4715511	0	144	10	1	1
chr9	4718304	4718321	0	105	49	1	1
chr9	4719296	4719307	0	102	52	1	1
chr9	4719309	4719342	15	51	88	6	1
chr9	4720606	4720617	0	149	5	1	1
chr9	4721442	4721453	0	137	17	1	1
chr9	4722739	4722753	0	150	4	1	1
chr9	4723711	4723764	1	140	13	2	1
chr9	4724269	4724280	0	152	2	1	1
chr9	4726115	4726134	0	150	4	1	1
chr9	4726163	4726174	0	10	144	1	1
chr9	4737939	4737950	0	134	20	1	1
chr9	4739883	4739894	0	152	2	1	1
chr9	4741334	4741387	2	4	148	3	1
chr9	4743520	4743535	1	135	18	2	1
chr9	4744238	4744255	0	149	5	1	1
chr9	4744255	4744274	0	150	4	1	1
chr9	4746066	4746085	0	152	2	1	1
chr9	4748902	4748913	0	136	18	1	1
chr9	4751819	4751839	0	144	10	1	1
chr9	4752506	4752520	0	151	3	1	1
chr9	4755599	4755614	0	152	2	1	1
chr9	4759132	4759143	0	146	8	1	1
chr9	4759395	4759406	0	144	10	1	1
chr9	4761784	4761831	6	2	146	5	1
chr9	4763797	4763808	1	150	3	2	1
chr9	4765533	4765544	0	113	41	1	1
chr9	4773518	4773561	14	58	82	7	2
chr9	4773564	4773575	0	151	3	1	1
chr9	4775434	4775447	0	145	9	1	1
chr9	4777455	4777472	0	141	13	1	1
chr9	4777565	4777592	0	145	9	1	1
chr9	4777618	4777632	0	144	10	1	1
chr9	4778277	4778288	0	154	0	1	1
chr9	4779377	4779388	0	127	27	1	1
chr9	4792310	4792329	0	144	10	1	1
chr9	4792577	4792601	0	118	36	1	1
chr9	4794467	4794522	3	4	147	3	1
chr9	4794544	4794558	0	147	7	1	1
chr9	4794850	4794865	0	139	15	1	1
chr9	4794970	4794981	0	145	9	1	1
chr9	4795375	4795446	0	0	154	0	0
chr9	4796559	4796570	0	150	4	1	1
chr9	4796726	4796761	15	64	75	5	1
chr9	4797851	4797865	0	139	15	1	1
chr9	4798389	4798403	0	139	15	1	1
chr9	4801553	4801564	0	141	13	1	1
chr9	4804604	4804625	1	119	34	2	1
chr9	4804625	4804650	3	112	39	3	1
chr9	4809598	4809613	1	102	51	2	1
chr9	4812374	4812423	2	80	72	3	1
chr9	4813126	4813167	0	0	154	0	0
chr9	4813168	4813189	6	10	138	2	1
chr9	4814684	4814707	82	3	69	10	1
chr9	4814711	4814738	3	1	150	3	1
chr9	4815213	4815224	0	94	60	1	1
chr9	4820269	4820301	1	143	10	2	1
chr9	4820304	4820324	0	152	2	1	1
chr9	4822691	4822730	8	57	89	3	1
chr9	4826468	4826479	0	144	10	1	1
chr9	4827433	4827472	1	139	14	3	2
chr9	4830272	4830291	0	154	0	1	1
chr9	4831261	4831294	2	65	87	3	2
chr9	4838654	4838701	3	20	131	3	1
chr9	4838701	4838724	0	132	22	1	1
chr9	4841097	4841114	0	153	1	1	1
chr9	4842531	4842575	2	127	25	2	1
chr9	4842578	4842617	1	115	38	2	1
chr9	4859290	4859357	1	44	109	2	1
chr9	4862688	4862703	0	141	13	1	1
chr9	4867949	4867960	0	138	16	1	1
chr9	4869130	4869186	0	0	154	0	0
chr9	4871610	4871633	0	142	12	1	1
chr9	4874545	4874556	0	117	37	1	1
chr9	4875671	4875690	0	142	12	1	1
chr9	4881146	4881160	0	139	15	1	1
chr9	4881475	4881486	0	105	49	1	1
chr9	4881532	4881575	1	63	90	2	1
chr9	4883501	4883515	0	146	8	1	1
chr9	4884336	4884350	0	144	10	1	1
chr9	4891581	4891592	0	130	24	1	1
chr9	4900023	4900040	0	142	12	1	1
chr9	4901637	4901648	0	117	37	1	1
chr9	4902694	4902705	0	146	8	1	1
chr9	4902857	4902876	0	143	11	1	1
chr9	4903074	4903087	1	107	46	2	1
chr9	4903431	4903480	6	122	26	5	3
chr9	4904070	4904104	0	144	10	1	1
chr9	4904378	4904409	1	71	82	2	1
chr9	4906257	4906268	0	122	32	1	1
chr9	4906935	4906946	0	151	3	1	1
chr9	4907827	4907838	0	142	12	1	1
chr9	4908831	4908850	0	148	6	1	1
chr9	4922235	4922246	0	140	14	1	1
chr9	4922367	4922384	0	143	11	1	1
chr9	4927552	4927563	0	119	35	1	1
chr9	4928530	4928541	0	140	14	1	1
chr9	4933044	4933059	0	127	27	1	1
chr9	4933205	4933280	4	4	146	4	1
chr9	4936527	4936538	0	128	26	1	1
chr9	4948804	4948815	0	132	22	1	1
chr9	4951180	4951217	15	58	81	7	2
chr9	4951654	4951665	0	144	10	1	1
chr9	4960933	4960954	1	115	38	2	1
chr9	4961749	4961769	0	144	10	1	1
chr9	4971295	4971306	0	147	7	1	1
chr9	4973256	4973275	2	111	41	2	1
chr9	4977362	4977373	0	124	30	1	1
chr9	4985740	4985769	2	71	81	3	1
chr9	5003806	5003817	0	138	16	1	1
chr9	5005796	5005839	3	94	57	5	2
chr9	5009833	5009856	0	150	4	1	1
chr9	5014412	5014423	0	148	6	1	1
chr9	5016617	5016628	0	139	15	1	1
chr9	5016780	5016813	5	59	90	4	1
chr9	5021647	5021658	0	146	8	1	1
chr9	5028897	5028920	0	151	3	1	1
chr9	5029194	5029219	4	114	36	3	1
chr9	5034353	5034364	0	148	6	1	1
chr9	5035669	5035683	0	148	6	1	1
chr9	5037061	5037076	0	153	1	1	1
chr9	5039366	5039383	0	134	20	1	1
chr9	5042217	5042236	0	119	35	1	1
chr9	5045708	5045732	0	138	16	1	1
chr9	5048630	5048641	0	152	2	1	1
chr9	5054001	5054016	5	113	36	2	1
chr9	5062739	5062750	0	151	3	1	1
chr9	5065693	5065704	35	108	11	2	1
chr9	5067803	5067814	0	140	14	1	1
chr9	5068636	5068647	0	151	3	1	1
chr9	5070527	5070538	0	107	47	1	1
chr9	5079570	5079581	0	130	24	1	1
chr9	5082402	5082445	0	0	154	0	0
chr9	5083047	5083088	7	50	97	4	2
chr9	5083669	5083684	1	85	68	2	1
chr9	5083837	5083848	0	141	13	1	1
chr9	5085232	5085243	0	144	10	1	1
chr9	5086564	5086575	0	152	2	1	1
chr9	5090444	5090487	4	138	12	4	2
chr9	5091184	5091201	0	135	19	1	1
chr9	5092913	5092950	2	1	151	3	1
chr9	5094212	5094223	0	138	16	1	1
chr9	5094540	5094551	0	141	13	1	1
chr9	5096245	5096260	0	123	31	1	1
chr9	5097130	5097153	1	137	16	2	1
chr9	5102470	5102481	0	153	1	1	1
chr9	5104840	5104857	1	7	146	2	1
chr9	5104858	5104907	0	0	154	0	0
chr9	5105051	5105084	7	33	114	4	1
chr9	5107919	5107950	2	5	147	3	1
chr9	5112952	5112963	0	146	8	1	1
chr9	5116382	5116399	0	150	4	1	1
chr9	5116944	5116955	0	3	151	1	1
chr9	5116960	5117005	0	0	154	0	0
chr9	5117159	5117330	0	0	154	0	0
chr9	5117971	5117982	0	145	9	1	1
chr9	5121519	5121530	0	154	0	1	1
chr9	5122177	5122188	0	151	3	1	1
chr9	5125372	5125383	0	148	6	1	1
chr9	5134322	5134333	0	150	4	1	1
chr9	5140171	5140182	0	152	2	1	1
chr9	5146021	5146036	0	114	40	1	1
chr9	5150854	5150865	0	143	11	1	1
chr9	5154067	5154078	0	52	102	1	1
chr9	5158322	5158337	0	151	3	1	1
chr9	5158341	5158355	0	148	6	1	1
chr9	5162609	5162644	9	65	80	5	2
chr9	5167870	5167881	0	153	1	1	1
chr9	5168897	5168908	0	152	2	1	1
chr9	5169554	5169565	0	147	7	1	1
chr9	5172429	5172440	0	142	12	1	1
chr9	5179039	5179058	0	133	21	1	1
chr9	5189080	5189091	0	138	16	1	1
chr9	5191664	5191683	1	151	2	2	1
chr9	5191683	5191698	0	150	4	1	1
chr9	5195768	5195779	0	143	11	1	1
chr9	5197704	5197775	0	0	154	0	0
chr9	5200472	5200483	0	143	11	1	1
chr9	5200945	5200956	0	147	7	1	1
chr9	5205151	5205162	0	150	4	1	1
chr9	5206964	5207002	2	123	29	3	1
chr9	5207068	5207079	0	139	15	1	1
chr9	5207477	5207521	4	71	79	3	1
chr9	5213228	5213255	4	95	55	3	1
chr9	5214163	5214190	0	149	5	1	1
chr9	5226450	5226464	0	148	6	1	1
chr9	5230446	5230457	0	141	13	1	1
chr9	5230697	5230708	16	39	99	5	1
chr9	5230726	5230745	2	143	9	3	1
chr9	5233130	5233171	8	71	75	3	1
chr9	5233348	5233362	0	114	40	1	1
chr9	5234617	5234632	0	140	14	1	1
chr9	5235750	5235769	4	120	30	2	1
chr9	5239317	5239334	1	70	83	2	1
chr9	5244521	5244545	0	83	71	1	1
chr9	5245314	5245325	0	140	14	1	1
chr9	5245342	5245353	0	149	5	1	1
chr9	5246607	5246618	0	103	51	1	1
chr9	5247011	5247034	0	148	6	1	1
chr9	5254736	5254783	4	131	19	6	4
chr9	5254791	5254818	1	146	7	3	2
chr9	5257388	5257403	0	154	0	1	1
chr9	5260788	5260802	0	153	1	1	1
chr9	5268399	5268410	0	93	61	1	1
chr9	5272214	5272228	0	150	4	1	1
chr9	5275888	5275899	0	146	8	1	1
chr9	5276082	5276121	10	45	99	4	1
chr9	5276258	5276269	0	130	24	1	1
chr9	5285226	5285245	4	126	24	4	1
chr9	5287077	5287088	0	136	18	1	1
chr9	5288174	5288235	0	0	154	0	0
chr9	5289402	5289413	0	145	9	1	1
chr9	5294942	5294961	0	123	31	1	1
chr9	5299132	5299155	11	44	99	9	3
chr9	5302710	5302721	0	121	33	1	1
chr9	5306326	5306353	0	133	21	1	1
chr9	5307518	5307529	0	152	2	1	1
chr9	5308690	5308701	0	149	5	1	1
chr9	5310172	5310183	0	148	6	1	1
chr9	5319030	5319047	0	142	12	1	1
chr9	5320245	5320256	0	152	2	1	1
chr9	5323956	5323967	3	38	113	2	1
chr9	5326945	5326962	0	139	15	1	1
chr9	5329542	5329556	0	152	2	1	1
chr9	5330329	5330372	6	26	122	4	1
chr9	5332279	5332293	0	142	12	1	1
chr9	5335520	5335531	0	120	34	1	1
chr9	5342035	5342062	0	145	9	1	1
chr9	5358638	5358658	0	145	9	1	1
chr9	5359206	5359217	0	113	41	1	1
chr9	5367204	5367215	0	143	11	1	1
chr9	5368047	5368058	0	140	14	1	1
chr9	5368420	5368463	7	105	42	4	2
chr9	5369586	5369597	0	152	2	1	1
chr9	5371342	5371361	1	138	15	2	1
chr9	5371933	5371944	0	144	10	1	1
chr9	5374817	5374830	3	124	27	2	1
chr9	5376354	5376365	0	154	0	1	1
chr9	5379301	5379312	0	127	27	1	1
chr9	5386585	5386599	0	149	5	1	1
chr9	5389278	5389289	0	142	12	1	1
chr9	5402166	5402189	2	115	37	2	1
chr9	5405926	5405937	0	146	8	1	1
chr9	5407009	5407029	0	148	6	1	1
chr9	5407223	5407234	0	136	18	1	1
chr9	5419396	5419413	4	143	7	3	1
chr9	5422660	5422705	0	0	154	0	0
chr9	5430000	5430011	0	125	29	1	1
chr9	5432466	5432483	1	141	12	2	1
chr9	5434130	5434147	3	26	125	4	1
chr9	5434399	5434443	1	123	30	3	2
chr9	5436512	5436549	6	52	96	4	2
chr9	5436782	5436793	0	149	5	1	1
chr9	5443879	5443896	0	151	3	1	1
chr9	5443902	5443936	1	149	4	2	1
chr9	5448117	5448128	0	139	15	1	1
chr9	5457228	5457239	0	138	16	1	1
chr9	5458734	5458745	0	154	0	1	1
chr9	5462779	5462790	0	154	0	1	1
chr9	5465003	5465054	20	22	112	5	1
chr9	5468160	5468175	0	144	10	1	1
chr9	5468907	5468918	0	144	10	1	1
chr9	5472163	5472174	0	135	19	1	1
chr9	5489712	5489723	0	152	2	1	1
chr9	5494183	5494194	0	39	115	1	1
chr9	5498678	5498689	0	153	1	1	1
chr9	5499388	5499405	0	147	7	1	1
chr9	5500013	5500024	0	147	7	1	1
chr9	5501949	5501992	14	78	62	5	1
chr9	5504177	5504188	0	148	6	1	1
chr9	5506416	5506427	0	153	1	1	1
chr9	5509031	5509042	0	70	84	1	1
chr9	5516900	5516913	0	153	1	1	1
chr9	5519058	5519069	0	153	1	1	1
chr9	5519442	5519456	0	149	5	1	1
chr9	5520372	5520386	0	152	2	1	1
chr9	5521343	5521354	0	145	9	1	1
chr9	5522971	5523022	7	7	140	3	1
chr9	5526101	5526140	5	35	114	3	1
chr9	5530731	5530746	0	116	38	1	1
chr9	5533391	5533402	0	152	2	1	1
chr9	5544366	5544399	4	83	67	4	1
chr9	5546192	5546247	0	0	154	0	0
chr9	5557247	5557258	0	147	7	1	1
chr9	5561733	5561748	0	136	18	1	1
chr9	5561953	5561992	1	16	137	2	1
chr9	5563309	5563320	0	136	18	1	1
chr9	5563471	5563482	1	122	31	2	1
chr9	5564315	5564326	0	154	0	1	1
chr9	5567134	5567145	0	152	2	1	1
chr9	5568997	5569012	0	147	7	1	1
chr9	5569129	5569148	0	150	4	1	1
chr9	5569781	5569800	1	150	3	2	1
chr9	5578974	5578985	0	153	1	1	1
chr9	5579222	5579236	0	151	3	1	1
chr9	5582945	5582956	0	100	54	1	1
chr9	5585018	5585029	0	152	2	1	1
chr9	5587013	5587024	0	147	7	1	1
chr9	5592661	5592672	0	153	1	1	1
chr9	5594538	5594549	0	145	9	1	1
chr9	5595706	5595717	0	92	62	1	1
chr9	5601684	5601695	0	152	2	1	1
chr9	5603076	5603087	0	145	9	1	1
chr9	5604799	5604842	1	1	152	2	1
chr9	5605109	5605126	0	153	1	1	1
chr9	5605399	5605416	0	149	5	1	1
chr9	5606271	5606298	0	148	6	1	1
chr9	5606309	5606320	0	151	3	1	1
chr9	5608911	5608925	0	151	3	1	1
chr9	5614295	5614334	1	112	41	4	3
chr9	5616451	5616484	0	2	152	1	1
chr9	5624001	5624012	0	146	8	1	1
chr9	5624353	5624364	0	147	7	1	1
chr9	5625873	5625912	10	34	110	3	1
chr9	5629079	5629090	0	152	2	1	1
chr9	5630437	5630454	3	92	59	3	1
chr9	5630681	5630696	1	143	10	2	1
chr9	5636293	5636316	0	131	23	1	1
chr9	5638234	5638245	0	131	23	1	1
chr9	5641287	5641298	0	140	14	1	1
chr9	5646174	5646197	0	146	8	1	1
chr9	5651045	5651060	0	152	2	1	1
chr9	5652878	5652892	1	140	13	2	1
chr9	5661262	5661273	0	145	9	1	1
chr9	5665402	5665415	0	133	21	1	1
chr9	5667481	5667492	1	153	0	2	1
chr9	5667501	5667534	4	16	134	5	1
chr9	5667534	5667575	11	94	49	5	1
chr9	5668423	5668438	0	133	21	1	1
chr9	5669189	5669202	0	139	15	1	1
chr9	5682236	5682247	0	147	7	1	1
chr9	5683838	5683849	0	149	5	1	1
chr9	5685729	5685744	0	142	12	1	1
chr9	5686962	5686973	0	101	53	1	1
chr9	5692533	5692547	0	152	2	1	1
chr9	5695148	5695213	0	11	143	1	1
chr9	5698770	5698784	0	154	0	1	1
chr9	5698908	5698919	0	153	1	1	1
chr9	5698938	5698949	0	153	1	1	1
chr9	5700499	5700510	0	154	0	1	1
chr9	5700974	5700991	0	149	5	1	1
chr9	5703998	5704017	0	149	5	1	1
chr9	5705409	5705424	0	138	16	1	1
chr9	5707894	5707908	0	97	57	1	1
chr9	5709387	5709444	0	1	153	1	1
chr9	5722635	5722646	1	144	9	2	1
chr9	5727232	5727256	0	150	4	1	1
chr9	5727789	5727800	0	152	2	1	1
chr9	5730684	5730699	0	2	152	1	1
chr9	5730703	5730787	0	0	154	0	0
chr9	5731932	5731947	0	151	3	1	1
chr9	5732931	5732942	0	147	7	1	1
chr9	5733759	5733770	0	153	1	1	1
chr9	5736069	5736083	0	149	5	1	1
chr9	5740980	5741003	3	16	135	3	1
chr9	5746296	5746307	0	150	4	1	1
chr9	5747385	5747396	0	146	8	1	1
chr9	5751067	5751124	13	1	140	7	1
chr9	5755739	5755777	0	130	24	1	1
chr9	5759634	5759665	1	144	9	2	1
chr9	5763434	5763448	1	145	8	2	1
chr9	5763454	5763477	1	145	8	2	1
chr9	5766366	5766377	0	153	1	1	1
chr9	5771191	5771230	7	122	25	6	2
chr9	5773443	5773454	0	137	17	1	1
chr9	5779572	5779587	0	144	10	1	1
chr9	5791761	5791784	0	152	2	1	1
chr9	5792018	5792059	36	100	18	5	1
chr9	5797794	5797805	0	143	11	1	1
chr9	5824939	5824950	0	138	16	1	1
chr9	5827238	5827252	0	148	6	1	1
chr9	5828135	5828146	0	152	2	1	1
chr9	5828384	5828427	5	22	127	3	1
chr9	5832989	5833020	6	84	64	4	2
chr9	5834735	5834776	13	49	92	5	1
chr9	5835872	5835913	16	36	102	3	1
chr9	5838587	5838598	0	147	7	1	1
chr9	5839383	5839407	0	145	9	1	1
chr9	5839786	5839797	0	141	13	1	1
chr9	5841815	5841838	2	147	5	3	1
chr9	5846908	5846922	0	133	21	1	1
chr9	5846942	5846953	0	150	4	1	1
chr9	5847270	5847283	0	145	9	1	1
chr9	5849498	5849547	5	8	141	6	2
chr9	5856307	5856358	6	3	145	4	1
chr9	5856362	5856373	0	92	62	1	1
chr9	5858092	5858103	1	103	50	2	1
chr9	5860800	5860841	0	1	153	1	1
chr9	5865997	5866011	1	103	50	2	1
chr9	5873056	5873095	5	102	47	3	1
chr9	5877311	5877346	5	61	88	4	1
chr9	5877589	5877616	0	148	6	1	1
chr9	5878291	5878302	0	151	3	1	1
chr9	5880158	5880169	0	154	0	1	1
chr9	5883725	5883754	8	91	55	4	1
chr9	5886917	5886932	0	150	4	1	1
chr9	5888564	5888579	0	122	32	1	1
chr9	5890736	5890751	0	147	7	1	1
chr9	5891618	5891629	0	151	3	1	1
chr9	5892952	5892963	1	133	20	2	1
chr9	5895846	5895857	0	105	49	1	1
chr9	5897441	5897452	0	149	5	1	1
chr9	5899438	5899452	0	152	2	1	1
chr9	5902087	5902101	1	125	28	2	1
chr9	5903704	5903717	1	117	36	2	1
chr9	5905183	5905194	0	151	3	1	1
chr9	5905339	5905350	0	153	1	1	1
chr9	5907055	5907098	5	22	127	3	1
chr9	5908545	5908560	0	148	6	1	1
chr9	5910076	5910096	0	138	16	1	1
chr9	5919356	5919383	3	106	45	3	1
chr9	5920369	5920383	0	144	10	1	1
chr9	5933199	5933218	0	135	19	1	1
chr9	5933221	5933240	0	126	28	1	1
chr9	5935989	5936000	0	153	1	1	1
chr9	5942210	5942221	0	148	6	1	1
chr9	5942569	5942588	0	119	35	1	1
chr9	5944278	5944289	0	154	0	1	1
chr9	5947130	5947141	2	149	3	3	1
chr9	5947806	5947861	0	0	154	0	0
chr9	5955891	5955932	5	35	114	3	1
chr9	5956659	5956670	0	143	11	1	1
chr9	5968588	5968599	0	152	2	1	1
chr9	5969258	5969282	0	151	3	1	1
chr9	5969915	5969935	0	122	32	1	1
chr9	5969937	5969954	0	105	49	1	1
chr9	5971013	5971042	0	149	5	1	1
chr9	5987920	5987934	0	149	5	1	1
chr9	5988296	5988311	0	129	25	1	1
chr9	5988980	5988991	0	144	10	1	1
chr9	5991702	5991717	1	150	3	2	1
chr9	5996090	5996104	1	120	33	2	1
chr9	5998428	5998475	7	17	130	4	2
chr9	5999266	5999277	0	142	12	1	1
chr9	6000209	6000258	1	2	151	2	1
chr9	6001619	6001640	2	130	22	3	1
chr9	6005158	6005223	0	0	154	0	0
chr9	6010264	6010275	0	149	5	1	1
chr9	6013093	6013148	4	32	118	5	1
chr9	6013164	6013231	4	7	143	5	2
chr9	6016238	6016281	11	36	107	4	1
chr9	6017432	6017477	6	13	135	5	1
chr9	6023000	6023014	0	148	6	1	1
chr9	6024624	6024635	0	109	45	1	1
chr9	6024772	6024879	3	0	151	3	0
chr9	6026886	6026927	9	25	120	4	1
chr9	6028812	6028823	0	150	4	1	1
chr9	6031210	6031269	2	61	91	3	2
chr9	6031293	6031310	0	146	8	1	1
chr9	6033641	6033652	0	143	11	1	1
chr9	6036316	6036387	39	1	114	5	1
chr9	6037393	6037444	5	92	57	5	3
chr9	6038831	6038845	0	139	15	1	1
chr9	6039685	6039730	1	0	153	1	0
chr9	6048318	6048332	0	141	13	1	1
chr9	6050750	6050770	0	141	13	1	1
chr9	6050774	6050785	1	142	11	2	1
chr9	6057759	6057770	0	143	11	1	1
chr9	6061040	6061059	0	130	24	1	1
chr9	6066442	6066453	0	149	5	1	1
chr9	6067100	6067111	0	150	4	1	1
chr9	6069456	6069467	1	130	23	2	1
chr9	6074326	6074355	0	79	75	1	1
chr9	6085009	6085026	2	53	99	3	1
chr9	6085177	6085234	1	0	153	1	0
chr9	6085342	6085389	5	126	23	7	3
chr9	6089123	6089142	6	46	102	5	1
chr9	6089143	6089162	1	12	141	2	1
chr9	6089162	6089179	7	28	119	3	1
chr9	6091097	6091110	0	147	7	1	1
chr9	6091553	6091564	0	146	8	1	1
chr9	6093318	6093332	0	149	5	1	1
chr9	6095239	6095258	0	119	35	1	1
chr9	6100013	6100036	1	147	6	2	1
chr9	6100552	6100563	0	154	0	1	1
chr9	6104201	6104212	0	145	9	1	1
chr9	6104790	6104829	0	150	4	2	2
chr9	6111687	6111700	0	148	6	1	1
chr9	6117649	6117666	0	153	1	1	1
chr9	6117680	6117695	0	145	9	1	1
chr9	6118239	6118250	0	150	4	1	1
chr9	6131747	6131758	0	153	1	1	1
chr9	6139635	6139676	9	37	108	5	1
chr9	6142976	6143015	0	0	154	0	0
chr9	6143015	6143062	4	0	150	3	0
chr9	6143556	6143599	6	30	118	4	2
chr9	6146984	6147013	3	98	53	3	1
chr9	6147080	6147135	27	59	68	8	2
chr9	6148274	6148311	5	22	127	4	1
chr9	6149581	6149596	0	120	34	1	1
chr9	6149803	6149826	0	145	9	1	1
chr9	6149896	6149911	0	152	2	1	1
chr9	6150758	6150862	0	0	154	0	0
chr9	6152404	6152421	0	123	31	1	1
chr9	6153263	6153283	0	146	8	1	1
chr9	6153704	6153718	1	149	4	2	1
chr9	6155027	6155038	0	138	16	1	1
chr9	6157354	6157365	0	143	11	1	1
chr9	6162701	6162712	0	146	8	1	1
chr9	6162751	6162766	0	137	17	1	1
chr9	6164575	6164586	0	154	0	1	1
chr9	6164990	6165007	0	150	4	1	1
chr9	6168745	6168756	0	149	5	1	1
chr9	6170726	6170793	0	0	154	0	0
chr9	6172208	6172219	0	145	9	1	1
chr9	6174116	6174147	2	90	62	3	1
chr9	6176272	6176301	0	147	7	1	1
chr9	6179369	6179412	5	28	121	4	1
chr9	6181748	6181759	0	154	0	1	1
chr9	6184107	6184118	0	150	4	1	1
chr9	6184241	6184285	6	72	76	9	5
chr9	6185297	6185308	0	153	1	1	1
chr9	6185612	6185623	0	154	0	1	1
chr9	6190233	6190244	0	152	2	1	1
chr9	6190256	6190273	0	153	1	1	1
chr9	6191153	6191198	13	5	136	5	1
chr9	6192844	6192863	3	121	30	3	1
chr9	6194257	6194276	0	132	22	1	1
chr9	6195185	6195196	0	151	3	1	1
chr9	6197539	6197550	0	143	11	1	1
chr9	6199087	6199124	6	76	72	5	1
chr9	6204204	6204227	0	144	10	1	1
chr9	6206752	6206763	0	153	1	1	1
chr9	6207077	6207094	0	152	2	1	1
chr9	6207713	6207724	0	144	10	1	1
chr9	6211188	6211235	3	12	139	3	1
chr9	6213034	6213073	0	146	8	1	1
chr9	6216016	6216031	1	123	30	2	1
chr9	6218172	6218189	0	151	3	1	1
chr9	6222896	6222909	7	0	147	2	0
chr9	6223736	6223747	0	148	6	1	1
chr9	6233219	6233246	1	135	18	2	1
chr9	6233424	6233435	0	148	6	1	1
chr9	6237834	6237845	27	111	16	2	1
chr9	6246887	6246898	0	153	1	1	1
chr9	6247984	6247999	1	148	5	2	1
chr9	6248000	6248043	9	39	106	5	1
chr9	6251356	6251379	6	96	52	4	1
chr9	6251380	6251425	4	5	145	4	1
chr9	6252455	6252466	0	112	42	1	1
chr9	6255624	6255639	1	149	4	2	1
chr9	6256764	6256795	5	70	79	3	1
chr9	6257352	6257377	3	95	56	4	1
chr9	6257433	6257444	0	150	4	1	1
chr9	6258271	6258285	0	154	0	1	1
chr9	6258289	6258300	0	153	1	1	1
chr9	6260520	6260541	1	104	49	2	1
chr9	6260541	6260558	3	118	33	3	1
chr9	6260630	6260641	0	143	11	1	1
chr9	6268551	6268565	0	148	6	1	1
chr9	6270260	6270301	4	26	124	3	1
chr9	6272873	6272884	0	142	12	1	1
chr9	6276134	6276147	1	106	47	2	1
chr9	6278153	6278172	0	146	8	1	1
chr9	6280263	6280274	0	143	11	1	1
chr9	6282295	6282310	0	136	18	1	1
chr9	6282883	6282906	0	146	8	1	1
chr9	6284896	6284907	0	153	1	1	1
chr9	6294210	6294251	2	90	62	2	1
chr9	6294253	6294264	0	132	22	1	1
chr9	6295188	6295231	5	138	11	4	1
chr9	6295432	6295477	4	16	134	4	1
chr9	6301017	6301048	1	140	13	2	1
chr9	6301095	6301136	5	32	117	3	1
chr9	6304887	6304898	0	151	3	1	1
chr9	6308752	6308763	0	153	1	1	1
chr9	6309654	6309665	0	150	4	1	1
chr9	6312685	6312726	6	11	137	5	1
chr9	6314580	6314601	1	10	143	2	1
chr9	6315650	6315669	0	150	4	1	1
chr9	6315881	6315892	0	151	3	1	1
chr9	6319847	6319888	1	15	138	2	1
chr9	6324070	6324125	37	30	87	7	2
chr9	6324210	6324221	0	43	111	1	1
chr9	6326162	6326176	0	133	21	1	1
chr9	6327029	6327040	0	136	18	1	1
chr9	6327471	6327485	0	142	12	1	1
chr9	6329856	6329875	3	124	27	3	1
chr9	6330631	6330642	0	153	1	1	1
chr9	6330715	6330730	0	140	14	1	1
chr9	6330741	6330782	11	118	25	6	1
chr9	6332711	6332722	0	153	1	1	1
chr9	6334477	6334488	0	109	45	1	1
chr9	6334573	6334592	1	27	126	2	1
chr9	6335612	6335631	2	24	128	3	1
chr9	6336093	6336107	1	143	10	2	1
chr9	6336512	6336536	0	148	6	1	1
chr9	6342127	6342144	0	154	0	1	1
chr9	6344631	6344642	0	154	0	1	1
chr9	6345686	6345697	0	153	1	1	1
chr9	6345924	6345935	0	132	22	1	1
chr9	6360301	6360320	0	142	12	1	1
chr9	6362405	6362420	0	134	20	1	1
chr9	6362688	6362701	1	137	16	2	1
chr9	6365057	6365068	0	154	0	1	1
chr9	6366225	6366242	0	140	14	1	1
chr9	6366357	6366368	0	120	34	1	1
chr9	6366449	6366480	8	65	81	4	1
chr9	6375680	6375691	0	148	6	1	1
chr9	6380399	6380410	0	154	0	1	1
chr9	6382460	6382471	0	133	21	1	1
chr9	6382532	6382596	6	38	110	4	1
chr9	6388646	6388657	0	142	12	1	1
chr9	6389068	6389087	0	152	2	1	1
chr9	6389098	6389113	2	143	9	3	1
chr9	6390488	6390523	10	70	74	5	1
chr9	6390776	6390787	0	149	5	1	1
chr9	6392003	6392028	3	9	142	4	1
chr9	6399915	6399950	0	150	4	2	2
chr9	6400920	6400931	0	138	16	1	1
chr9	6401614	6401643	11	86	57	4	1
chr9	6402846	6402885	14	31	109	5	1
chr9	6402885	6402932	11	54	89	10	1
chr9	6405939	6405950	0	92	62	1	1
chr9	6408924	6408939	0	151	3	1	1
chr9	6416071	6416120	3	4	147	5	2
chr9	6417199	6417210	0	150	4	1	1
chr9	6422219	6422238	0	141	13	1	1
chr9	6423742	6423753	0	148	6	1	1
chr9	6425121	6425138	0	124	30	1	1
chr9	6425648	6425659	0	153	1	1	1
chr9	6428720	6428734	0	151	3	1	1
chr9	6429887	6429924	7	16	131	7	2
chr9	6431573	6431584	0	66	88	1	1
chr9	6439700	6439719	1	149	4	2	1
chr9	6439731	6439745	0	150	4	1	1
chr9	6443381	6443392	0	149	5	1	1
chr9	6449225	6449246	1	125	28	2	1
chr9	6454896	6454907	0	153	1	1	1
chr9	6454975	6454990	0	150	4	1	1
chr9	6456528	6456539	0	152	2	1	1
chr9	6458106	6458120	0	152	2	1	1
chr9	6458120	6458134	0	147	7	1	1
chr9	6458754	6458795	8	118	28	3	1
chr9	6460022	6460033	0	141	13	1	1
chr9	6468846	6468869	0	153	1	1	1
chr9	6471903	6471914	3	80	71	3	1
chr9	6486565	6486576	0	137	17	1	1
chr9	6487595	6487606	0	105	49	1	1
chr9	6488070	6488081	0	136	18	1	1
chr9	6508698	6508712	0	151	3	1	1
chr9	6518434	6518448	0	149	5	1	1
chr9	6521430	6521449	0	137	17	1	1
chr9	6525541	6525578	1	0	153	1	0
chr9	6525579	6525610	3	5	146	3	1
chr9	6526178	6526231	11	5	138	8	2
chr9	6536325	6536344	0	152	2	1	1
chr9	6536762	6536773	0	153	1	1	1
chr9	6538446	6538459	0	111	43	1	1
chr9	6539516	6539530	1	138	15	2	1
chr9	6540952	6541006	0	132	22	1	1
chr9	6544068	6544083	0	120	34	1	1
chr9	6554185	6554202	0	109	45	1	1
chr9	6554964	6554975	0	146	8	1	1
chr9	6555162	6555173	0	151	3	1	1
chr9	6558505	6558534	8	70	76	3	1
chr9	6558541	6558556	1	130	23	2	1
chr9	6559394	6559425	1	132	21	2	1
chr9	6559451	6559500	7	7	140	3	1
chr9	6569996	6570029	5	62	87	3	2
chr9	6572848	6572877	9	84	61	4	1
chr9	6573302	6573313	0	152	2	1	1
chr9	6577739	6577750	0	149	5	1	1
chr9	6580251	6580284	1	89	64	2	1
chr9	6582814	6582829	0	151	3	1	1
chr9	6586591	6586604	0	142	12	1	1
chr9	6587591	6587634	17	36	101	6	2
chr9	6589757	6589774	3	134	17	3	1
chr9	6592387	6592398	0	149	5	1	1
chr9	6606839	6606874	2	135	17	2	1
chr9	6607796	6607807	0	151	3	1	1
chr9	6608339	6608350	0	154	0	1	1
chr9	6609588	6609613	7	76	71	4	1
chr9	6623640	6623665	3	118	33	3	1
chr9	6624590	6624601	0	135	19	1	1
chr9	6624911	6624922	0	146	8	1	1
chr9	6625572	6625605	8	71	75	4	1
chr9	6627490	6627504	0	56	98	1	1
chr9	6633983	6633994	0	61	93	1	1
chr9	6635594	6635605	0	110	44	1	1
chr9	6639570	6639583	0	147	7	1	1
chr9	6645297	6645308	0	152	2	1	1
chr9	6653139	6653153	0	89	65	1	1
chr9	6653504	6653555	0	0	154	0	0
chr9	6654822	6654833	0	149	5	1	1
chr9	6656211	6656225	2	142	10	3	1
chr9	6661005	6661016	0	145	9	1	1
chr9	6669696	6669707	1	72	81	2	1
chr9	6669759	6669792	10	61	83	6	1
chr9	6670023	6670072	1	6	147	2	1
chr9	6670701	6670712	0	154	0	1	1
chr9	6675476	6675487	0	148	6	1	1
chr9	6678045	6678104	5	0	149	4	0
chr9	6678613	6678651	6	64	84	5	2
chr9	6678659	6678670	0	80	74	1	1
chr9	6680468	6680509	1	9	144	3	2
chr9	6681153	6681177	0	137	17	1	1
chr9	6681181	6681196	0	129	25	1	1
chr9	6683654	6683697	9	42	103	4	1
chr9	6684132	6684187	0	1	153	1	1
chr9	6691601	6691612	0	102	52	1	1
chr9	6707844	6707855	0	141	13	1	1
chr9	6718567	6718608	0	104	50	1	1
chr9	6718617	6718632	0	126	28	1	1
chr9	6718855	6718866	0	132	22	1	1
chr9	6719100	6719119	0	142	12	1	1
chr9	6720996	6721015	0	128	26	1	1
chr9	6725337	6725351	0	139	15	1	1
chr9	6725756	6725767	0	141	13	1	1
chr9	6727366	6727380	0	83	71	1	1
chr9	6727446	6727466	0	65	89	1	1
chr9	6731581	6731604	0	133	21	1	1
chr9	6731741	6731756	1	139	14	2	1
chr9	6733081	6733102	3	108	43	4	1
chr9	6734171	6734182	14	41	99	4	1
chr9	6734200	6734247	4	29	121	6	2
chr9	6735225	6735236	0	138	16	1	1
chr9	6742828	6742839	0	88	66	1	1
chr9	6746537	6746548	0	141	13	1	1
chr9	6756235	6756246	0	138	16	1	1
chr9	6757859	6757870	0	120	34	1	1
chr9	6764607	6764618	0	151	3	1	1
chr9	6767142	6767179	15	53	86	5	1
chr9	6774285	6774299	0	139	15	1	1
chr9	6798725	6798736	0	149	5	1	1
chr9	6800481	6800498	0	119	35	1	1
chr9	6800706	6800720	0	137	17	1	1
chr9	6802508	6802559	1	4	149	2	1
chr9	6802582	6802771	1	0	153	1	0
chr9	6803661	6803672	0	133	21	1	1
chr9	6814433	6814447	0	139	15	1	1
chr9	6815961	6815972	0	114	40	1	1
chr9	6815992	6816011	0	130	24	1	1
chr9	6819923	6819934	0	141	13	1	1
chr9	6821909	6821940	3	68	83	3	1
chr9	6822524	6822535	0	149	5	1	1
chr9	6826352	6826371	0	143	11	1	1
chr9	6829423	6829434	0	146	8	1	1
chr9	6831590	6831605	1	130	23	2	1
chr9	6834870	6834923	0	3	151	1	1
chr9	6837662	6837673	0	126	28	1	1
chr9	6840397	6840446	1	1	152	2	1
chr9	6845110	6845124	0	145	9	1	1
chr9	6847473	6847484	0	148	6	1	1
chr9	6848184	6848195	0	121	33	1	1
chr9	6848266	6848279	0	85	69	1	1
chr9	6848280	6848301	3	16	135	4	1
chr9	6849078	6849097	1	136	17	2	1
chr9	6852977	6852992	0	149	5	1	1
chr9	6854924	6854967	2	70	82	2	1
chr9	6857060	6857077	0	154	0	1	1
chr9	6859983	6859994	0	137	17	1	1
chr9	6860288	6860367	2	3	149	3	1
chr9	6861052	6861091	6	116	32	6	3
chr9	6863224	6863235	1	138	15	2	1
chr9	6870723	6870782	14	95	45	7	1
chr9	6870872	6870883	0	139	15	1	1
chr9	6873797	6873814	2	129	23	3	1
chr9	6873840	6873875	0	139	15	1	1
chr9	6874151	6874182	1	144	9	2	1
chr9	6883063	6883074	0	152	2	1	1
chr9	6886164	6886183	4	38	112	3	1
chr9	6889520	6889564	0	106	48	1	1
chr9	6890336	6890383	0	50	104	1	1
chr9	6893502	6893517	0	103	51	1	1
chr9	6894714	6894733	1	145	8	2	1
chr9	6895392	6895407	0	71	83	1	1
chr9	6898768	6898787	0	140	14	1	1
chr9	6900628	6900639	0	153	1	1	1
chr9	6909091	6909102	0	148	6	1	1
chr9	6909717	6909728	1	108	45	2	1
chr9	6911188	6911203	0	145	9	1	1
chr9	6917375	6917416	4	55	95	3	1
chr9	6921855	6921874	0	132	22	1	1
chr9	6924484	6924498	0	142	12	1	1
chr9	6925106	6925117	0	136	18	1	1
chr9	6925464	6925483	1	117	36	2	1
chr9	6930082	6930093	0	153	1	1	1
chr9	6931617	6931628	0	152	2	1	1
chr9	6935015	6935034	2	68	84	2	1
chr9	6938579	6938638	0	0	154	0	0
chr9	6938645	6938656	0	110	44	1	1
chr9	6938712	6938729	0	112	42	1	1
chr9	6938943	6938957	0	104	50	1	1
chr9	6939324	6939343	0	140	14	1	1
chr9	6939358	6939369	7	76	71	3	1
chr9	6939370	6939403	13	42	99	4	1
chr9	6954522	6954536	0	126	28	1	1
chr9	6964084	6964095	0	151	3	1	1
chr9	6964152	6964163	0	154	0	1	1
chr9	6966178	6966231	0	2	152	1	1
chr9	6969533	6969544	1	133	20	2	1
chr9	6971443	6971490	11	14	129	6	1
chr9	6971567	6971578	0	152	2	1	1
chr9	6971879	6971906	0	147	7	1	1
chr9	6972672	6972687	0	150	4	1	1
chr9	6972735	6972774	1	145	8	3	2
chr9	6980559	6980573	0	145	9	1	1
chr9	6986076	6986087	0	147	7	1	1
chr9	6987954	6987997	12	26	116	5	1
chr9	6988454	6988465	0	153	1	1	1
chr9	6991325	6991356	8	92	54	4	1
chr9	6995725	6995736	0	146	8	1	1
chr9	6999218	6999229	0	154	0	1	1
chr9	7000348	7000359	0	153	1	1	1
chr9	7004017	7004041	0	126	28	1	1
chr9	7007432	7007463	4	139	11	4	2
chr9	7007606	7007617	0	146	8	1	1
chr9	7010475	7010510	4	62	88	3	1
chr9	7010653	7010670	3	93	58	2	1
chr9	7013084	7013095	0	145	9	1	1
chr9	7013643	7013654	0	141	13	1	1
chr9	7018675	7018686	0	149	5	1	1
chr9	7024063	7024074	0	139	15	1	1
chr9	7033966	7033981	0	115	39	1	1
chr9	7039357	7039371	0	154	0	1	1
chr9	7041017	7041032	2	129	23	3	1
chr9	7043344	7043355	1	122	31	2	1
chr9	7043877	7043888	0	143	11	1	1
chr9	7046521	7046532	0	154	0	1	1
chr9	7048093	7048108	0	131	23	1	1
chr9	7053325	7053336	0	143	11	1	1
chr9	7053425	7053436	0	138	16	1	1
chr9	7054866	7054885	0	151	3	1	1
chr9	7060978	7060989	0	154	0	1	1
chr9	7061024	7061053	1	114	39	2	1
chr9	7062462	7062477	4	131	19	3	1
chr9	7062477	7062516	12	72	70	3	1
chr9	7064152	7064163	0	136	18	1	1
chr9	7074433	7074468	7	89	58	4	1
chr9	7074497	7074560	12	59	83	8	3
chr9	7075682	7075693	0	136	18	1	1
chr9	7075713	7075730	0	124	30	1	1
chr9	7089650	7089661	0	154	0	1	1
chr9	7090768	7090783	0	153	1	1	1
chr9	7103218	7103231	11	80	63	3	1
chr9	7105032	7105047	0	154	0	1	1
chr9	7106113	7106127	0	145	9	1	1
chr9	7106147	7106166	2	115	37	2	1
chr9	7106489	7106500	0	150	4	1	1
chr9	7109275	7109286	1	103	50	2	1
chr9	7109704	7109725	1	135	18	2	1
chr9	7109981	7109994	0	81	73	1	1
chr9	7116311	7116322	0	111	43	1	1
chr9	7118644	7118655	0	149	5	1	1
chr9	7122844	7122855	0	151	3	1	1
chr9	7122864	7122875	0	152	2	1	1
chr9	7123617	7123651	0	130	24	1	1
chr9	7129531	7129542	0	151	3	1	1
chr9	7132694	7132721	0	151	3	1	1
chr9	7133397	7133420	6	24	124	7	3
chr9	7134033	7134048	1	124	29	2	1
chr9	7134086	7134097	0	145	9	1	1
chr9	7134181	7134192	0	151	3	1	1
chr9	7134536	7134581	10	22	122	4	1
chr9	7136580	7136599	0	142	12	1	1
chr9	7137277	7137318	7	43	104	4	1
chr9	7140629	7140640	0	150	4	1	1
chr9	7143638	7143661	0	154	0	1	1
chr9	7146153	7146212	0	9	145	1	1
chr9	7147833	7147847	0	142	12	1	1
chr9	7154265	7154276	0	102	52	1	1
chr9	7159154	7159191	7	53	94	4	1
chr9	7163209	7163220	0	88	66	1	1
chr9	7165224	7165235	0	153	1	1	1
chr9	7167499	7167510	0	153	1	1	1
chr9	7175777	7175800	0	145	9	1	1
chr9	7176192	7176212	0	121	33	1	1
chr9	7180228	7180239	0	152	2	1	1
chr9	7180241	7180255	0	150	4	1	1
chr9	7182989	7183024	1	0	153	1	0
chr9	7183307	7183321	0	141	13	1	1
chr9	7183603	7183614	0	143	11	1	1
chr9	7187463	7187474	1	108	45	2	1
chr9	7195379	7195390	0	152	2	1	1
chr9	7200824	7200851	0	149	5	1	1
chr9	7203423	7203438	0	140	14	1	1
chr9	7204744	7204805	3	0	151	3	0
chr9	7215752	7215763	0	152	2	1	1
chr9	7216133	7216156	0	151	3	1	1
chr9	7225864	7225875	0	146	8	1	1
chr9	7229908	7229919	0	133	21	1	1
chr9	7234922	7234937	0	110	44	1	1
chr9	7235213	7235272	0	1	153	1	1
chr9	7239875	7239904	8	46	100	4	1
chr9	7239904	7239945	10	53	91	4	1
chr9	7243012	7243027	0	136	18	1	1
chr9	7243217	7243234	0	129	25	1	1
chr9	7247613	7247624	0	99	55	1	1
chr9	7251523	7251546	0	143	11	1	1
chr9	7253783	7253800	4	120	30	3	1
chr9	7253934	7253945	0	141	13	1	1
chr9	7253944	7253959	0	146	8	1	1
chr9	7253960	7253974	0	146	8	1	1
chr9	7257972	7257983	0	149	5	1	1
chr9	7260496	7260558	1	0	153	1	0
chr9	7260559	7260588	1	45	108	2	1
chr9	7260635	7260664	0	82	72	1	1
chr9	7262917	7262928	0	153	1	1	1
chr9	7272631	7272645	0	147	7	1	1
chr9	7273476	7273487	0	131	23	1	1
chr9	7273629	7273640	0	143	11	1	1
chr9	7274300	7274311	0	141	13	1	1
chr9	7274812	7274835	0	146	8	1	1
chr9	7274843	7274854	0	148	6	1	1
chr9	7275482	7275509	0	148	6	1	1
chr9	7280599	7280640	11	71	72	5	1
chr9	7290664	7290677	0	143	11	1	1
chr9	7307531	7307542	0	140	14	1	1
chr9	7312029	7312043	0	121	33	1	1
chr9	7313349	7313360	0	90	64	1	1
chr9	7314620	7314675	6	52	96	5	2
chr9	7321453	7321488	9	42	103	3	1
chr9	7322210	7322269	5	1	148	5	1
chr9	7323235	7323246	0	154	0	1	1
chr9	7323501	7323512	0	154	0	1	1
chr9	7327171	7327188	0	147	7	1	1
chr9	7329181	7329212	2	147	5	3	2
chr9	7329867	7329890	2	116	36	2	1
chr9	7333506	7333523	0	142	12	1	1
chr9	7333548	7333575	0	147	7	1	1
chr9	7337949	7337960	0	141	13	1	1
chr9	7342185	7342196	0	147	7	1	1
chr9	7342653	7342676	0	143	11	1	1
chr9	7342687	7342698	0	135	19	1	1
chr9	7343455	7343504	9	17	128	6	2
chr9	7343769	7343780	0	149	5	1	1
chr9	7344864	7344901	3	48	103	4	1
chr9	7348447	7348464	0	140	14	1	1
chr9	7349264	7349289	4	113	37	2	1
chr9	7358712	7358741	5	91	58	3	1
chr9	7370054	7370065	0	145	9	1	1
chr9	7371244	7371255	1	148	5	2	1
chr9	7375291	7375302	1	151	2	2	1
chr9	7383480	7383499	0	118	36	1	1
chr9	7384260	7384273	0	151	3	1	1
chr9	7384410	7384427	0	115	39	1	1
chr9	7389165	7389176	0	137	17	2	2
chr9	7390837	7390848	0	135	19	1	1
chr9	7392819	7392830	0	34	120	1	1
chr9	7393726	7393737	0	124	30	1	1
chr9	7395102	7395113	0	150	4	1	1
chr9	7395242	7395253	0	147	7	1	1
chr9	7424300	7424311	0	146	8	1	1
chr9	7439066	7439077	0	147	7	1	1
chr9	7440615	7440629	0	120	34	1	1
chr9	7440775	7440786	0	99	55	1	1
chr9	7446763	7446826	2	21	131	5	3
chr9	7447806	7447817	0	130	24	1	1
chr9	7452644	7452663	3	117	34	3	1
chr9	7452664	7452693	5	77	72	4	1
chr9	7453815	7453830	0	135	19	1	1
chr9	7454561	7454575	0	152	2	1	1
chr9	7456576	7456619	6	80	68	5	2
chr9	7456725	7456768	1	115	38	2	1
chr9	7456775	7456786	0	76	78	1	1
chr9	7456872	7456943	0	0	154	0	0
chr9	7457082	7457109	1	144	9	2	1
chr9	7458340	7458363	0	148	6	1	1
chr9	7467419	7467490	0	0	154	0	0
chr9	7471357	7471392	7	53	94	3	1
chr9	7471393	7471454	8	0	146	2	0
chr9	7472312	7472351	19	35	100	5	1
chr9	7472665	7472712	3	14	137	3	2
chr9	7477917	7477928	0	153	1	1	1
chr9	7488652	7488663	0	39	115	1	1
chr9	7489875	7489886	0	139	15	1	1
chr9	7492574	7492585	0	108	46	1	1
chr9	7497172	7497183	0	149	5	1	1
chr9	7502655	7502666	0	149	5	1	1
chr9	7505040	7505063	0	133	21	1	1
chr9	7505150	7505177	5	59	90	3	1
chr9	7505177	7505214	10	70	74	7	1
chr9	7505239	7505254	1	126	27	2	1
chr9	7511344	7511355	0	151	3	1	1
chr9	7512786	7512797	0	143	11	1	1
chr9	7519771	7519800	14	86	54	4	1
chr9	7519804	7519821	0	152	2	1	1
chr9	7520475	7520486	0	150	4	1	1
chr9	7526092	7526103	0	139	15	1	1
chr9	7529246	7529257	0	123	31	1	1
chr9	7534521	7534536	0	154	0	1	1
chr9	7535444	7535455	0	143	11	1	1
chr9	7542229	7542273	3	3	148	4	1
chr9	7545940	7545963	1	121	32	3	2
chr9	7548379	7548399	1	150	3	2	1
chr9	7554480	7554494	0	143	11	1	1
chr9	7556234	7556248	0	141	13	1	1
chr9	7556805	7556864	0	0	154	0	0
chr9	7557237	7557248	0	125	29	1	1
chr9	7557833	7557844	0	151	3	1	1
chr9	7561124	7561135	0	139	15	1	1
chr9	7562587	7562601	0	144	10	1	1
chr9	7562914	7562928	0	145	9	1	1
chr9	7565028	7565039	0	140	14	1	1
chr9	7565467	7565482	0	148	6	1	1
chr9	7565663	7565674	0	153	1	1	1
chr9	7568885	7568896	0	140	14	1	1
chr9	7572596	7572641	8	16	130	5	1
chr9	7580185	7580196	0	133	21	1	1
chr9	7580368	7580379	0	144	10	1	1
chr9	7580698	7580709	0	149	5	1	1
chr9	7588382	7588393	0	144	10	1	1
chr9	7588665	7588684	0	98	56	1	1
chr9	7592094	7592105	0	147	7	1	1
chr9	7592450	7592467	0	92	62	1	1
chr9	7592865	7592876	0	144	10	1	1
chr9	7594783	7594794	0	145	9	1	1
chr9	7595915	7595944	14	29	111	6	1
chr9	7595945	7595994	25	3	126	7	1
chr9	7596214	7596249	2	133	19	3	1
chr9	7596638	7596661	0	146	8	1	1
chr9	7603096	7603119	0	143	11	1	1
chr9	7604803	7604822	54	21	79	4	1
chr9	7604823	7604868	4	15	135	5	2
chr9	7605128	7605208	2	2	150	3	1
chr9	7607214	7607237	2	110	42	3	1
chr9	7607787	7607801	0	149	5	1	1
chr9	7617669	7617682	0	128	26	1	1
chr9	7618894	7618909	0	142	12	1	1
chr9	7621051	7621070	0	141	13	1	1
chr9	7622968	7622979	0	145	9	1	1
chr9	7627698	7627725	0	147	7	1	1
chr9	7633051	7633078	1	144	9	2	1
chr9	7637204	7637239	1	117	36	2	1
chr9	7637757	7637768	0	130	24	1	1
chr9	7641619	7641630	0	99	55	1	1
chr9	7646853	7646896	0	0	154	0	0
chr9	7649431	7649450	0	149	5	1	1
chr9	7655957	7655968	1	93	60	2	1
chr9	7656009	7656053	7	44	103	6	1
chr9	7659084	7659099	1	141	12	2	1
chr9	7660887	7660898	0	130	24	1	1
chr9	7665417	7665428	0	148	6	1	1
chr9	7669715	7669732	0	142	12	1	1
chr9	7672466	7672477	0	138	16	1	1
chr9	7674057	7674072	0	142	12	1	1
chr9	7676535	7676546	0	139	15	1	1
chr9	7685324	7685335	0	91	63	1	1
chr9	7685351	7685419	4	9	141	5	1
chr9	7685967	7685981	0	149	5	1	1
chr9	7687025	7687050	1	105	48	2	1
chr9	7687172	7687186	0	144	10	1	1
chr9	7688581	7688620	9	33	112	4	1
chr9	7689353	7689372	0	148	6	1	1
chr9	7692007	7692018	0	122	32	1	1
chr9	7693376	7693399	0	138	16	1	1
chr9	7694253	7694276	1	110	43	2	1
chr9	7694597	7694610	0	154	0	1	1
chr9	7696420	7696431	0	148	6	1	1
chr9	7696430	7696444	0	149	5	1	1
chr9	7699927	7699950	0	58	96	1	1
chr9	7700135	7700154	0	148	6	1	1
chr9	7703833	7703848	0	141	13	1	1
chr9	7706854	7706885	6	87	61	3	1
chr9	7713291	7713302	0	147	7	1	1
chr9	7716951	7716976	7	24	123	4	1
chr9	7716977	7717014	9	33	112	6	1
chr9	7718315	7718326	0	137	17	1	1
chr9	7718404	7718415	0	142	12	1	1
chr9	7720342	7720356	0	143	11	1	1
chr9	7720820	7720834	0	131	23	1	1
chr9	7721686	7721699	1	128	25	2	1
chr9	7722614	7722689	8	3	143	6	1
chr9	7723709	7723720	0	46	108	1	1
chr9	7724082	7724096	0	140	14	1	1
chr9	7727733	7727746	1	122	31	2	1
chr9	7728262	7728273	0	145	9	1	1
chr9	7728528	7728542	0	147	7	1	1
chr9	7732592	7732615	0	147	7	1	1
chr9	7741834	7741845	0	119	35	1	1
chr9	7741846	7741857	0	128	26	1	1
chr9	7742223	7742240	0	143	11	1	1
chr9	7744697	7744732	0	6	148	1	1
chr9	7746108	7746159	1	2	151	2	1
chr9	7747065	7747080	0	138	16	1	1
chr9	7748416	7748427	0	149	5	1	1
chr9	7748734	7748753	0	154	0	1	1
chr9	7750320	7750371	6	11	137	4	2
chr9	7752939	7752990	8	5	141	7	2
chr9	7753455	7753470	0	127	27	1	1
chr9	7755736	7755747	0	154	0	1	1
chr9	7757276	7757295	1	148	5	2	1
chr9	7761566	7761580	0	103	51	1	1
chr9	7765570	7765581	0	146	8	1	1
chr9	7765985	7765996	0	142	12	1	1
chr9	7769962	7769973	0	141	13	1	1
chr9	7770237	7770248	0	151	3	1	1
chr9	7770267	7770298	6	92	56	3	1
chr9	7771294	7771308	0	151	3	1	1
chr9	7775744	7775755	0	150	4	1	1
chr9	7778045	7778076	0	146	8	1	1
chr9	7781409	7781420	0	149	5	1	1
chr9	7785233	7785244	0	148	6	1	1
chr9	7790544	7790558	0	130	24	1	1
chr9	7791842	7791853	0	152	2	1	1
chr9	7808022	7808033	0	154	0	1	1
chr9	7809476	7809537	0	0	154	0	0
chr9	7811993	7812048	1	108	45	3	2
chr9	7812049	7812073	1	136	17	2	1
chr9	7812834	7812853	0	141	13	1	1
chr9	7815763	7815778	0	151	3	1	1
chr9	7816742	7816769	0	144	10	1	1
chr9	7821388	7821399	0	130	24	1	1
chr9	7824150	7824161	1	142	11	2	1
chr9	7826251	7826262	0	146	8	1	1
chr9	7828967	7829001	1	129	24	2	1
chr9	7830038	7830081	3	3	148	2	1
chr9	7830083	7830102	96	0	58	2	0
chr9	7844536	7844565	1	112	41	2	1
chr9	7845373	7845387	0	154	0	1	1
chr9	7845814	7845825	0	136	18	1	1
chr9	7846184	7846195	0	146	8	1	1
chr9	7847593	7847610	0	149	5	1	1
chr9	7849102	7849113	0	128	26	1	1
chr9	7849936	7849949	1	1	152	2	1
chr9	7853713	7853724	0	126	28	1	1
chr9	7853793	7853830	7	34	113	6	2
chr9	7854191	7854270	4	3	147	4	2
chr9	7854371	7854382	0	126	28	1	1
chr9	7855234	7855245	0	151	3	1	1
chr9	7857132	7857147	0	122	32	1	1
chr9	7859353	7859364	0	134	20	1	1
chr9	7861783	7861797	0	130	24	1	1
chr9	7864621	7864652	0	145	9	1	1
chr9	7866563	7866580	1	144	9	2	1
chr9	7868420	7868435	0	152	2	1	1
chr9	7868893	7868904	0	125	29	1	1
chr9	7869622	7869633	1	134	19	2	1
chr9	7870185	7870244	7	25	122	7	2
chr9	7870253	7870274	6	74	74	3	1
chr9	7874709	7874732	1	131	22	2	1
chr9	7875305	7875330	6	91	57	4	1
chr9	7875966	7875977	0	144	10	1	1
chr9	7878564	7878591	0	145	9	1	1
chr9	7879015	7879074	1	0	153	1	0
chr9	7879088	7879105	0	14	140	1	1
chr9	7879232	7879281	0	66	88	1	1
chr9	7880638	7880683	3	0	151	3	0
chr9	7882813	7882832	0	146	8	1	1
chr9	7883089	7883100	0	145	9	1	1
chr9	7885321	7885332	0	142	12	1	1
chr9	7889072	7889083	0	90	64	1	1
chr9	7889170	7889193	6	99	49	3	1
chr9	7889786	7889803	13	51	90	7	1
chr9	7889804	7889835	6	5	143	3	1
chr9	7889835	7889860	13	42	99	5	1
chr9	7891530	7891545	0	140	14	1	1
chr9	7891570	7891581	0	146	8	1	1
chr9	7897956	7897967	0	137	17	1	1
chr9	7898255	7898274	1	115	38	2	1
chr9	7898451	7898462	0	143	11	1	1
chr9	7899842	7899861	0	136	18	1	1
chr9	7900358	7900392	2	145	7	2	1
chr9	7901794	7901805	0	144	10	1	1
chr9	7902006	7902037	0	141	13	1	1
chr9	7908236	7908255	0	95	59	1	1
chr9	7910365	7910376	12	40	102	2	1
chr9	7913927	7913972	12	17	125	12	2
chr9	7913972	7913997	2	43	109	3	1
chr9	7915696	7915707	0	141	13	1	1
chr9	7918553	7918564	0	139	15	1	1
chr9	7919599	7919614	0	143	11	1	1
chr9	7926503	7926520	0	132	22	1	1
chr9	7931631	7931645	0	129	25	1	1
chr9	7935491	7935502	0	124	30	1	1
chr9	7938020	7938031	0	144	10	1	1
chr9	7938542	7938557	0	144	10	1	1
chr9	7938880	7938907	0	144	10	1	1
chr9	7940917	7940942	3	98	53	3	1
chr9	7944917	7944964	4	15	135	4	1
chr9	7945015	7945050	0	94	60	1	1
chr9	7946402	7946441	0	1	153	1	1
chr9	7947483	7947498	0	118	36	1	1
chr9	7951043	7951054	0	149	5	1	1
chr9	7951115	7951126	0	145	9	1	1
chr9	7951187	7951198	0	142	12	1	1
chr9	7953458	7953489	0	141	13	2	2
chr9	7955191	7955202	1	139	14	2	1
chr9	7958133	7958148	0	143	11	1	1
chr9	7959014	7959025	0	118	36	1	1
chr9	7960702	7960745	16	32	106	3	1
chr9	7965313	7965324	0	134	20	1	1
chr9	7970592	7970603	0	152	2	1	1
chr9	7971117	7971158	2	40	112	2	1
chr9	7972601	7972612	0	146	8	1	1
chr9	7973560	7973571	0	146	8	1	1
chr9	7981446	7981457	1	152	1	2	1
chr9	7981982	7981993	0	103	51	1	1
chr9	7982205	7982216	0	135	19	1	1
chr9	7982218	7982232	0	131	23	1	1
chr9	7983661	7983678	0	149	5	1	1
chr9	7985821	7985832	0	119	35	1	1
chr9	7986655	7986666	0	61	93	1	1
chr9	7986680	7986707	1	6	147	2	1
chr9	7991367	7991378	0	146	8	1	1
chr9	7991978	7991989	1	128	25	2	1
chr9	7992901	7992915	0	152	2	1	1
chr9	7993422	7993433	0	149	5	1	1
chr9	7993555	7993566	0	146	8	1	1
chr9	7994926	7994937	0	110	44	1	1
chr9	7995543	7995557	0	136	18	1	1
chr9	7997416	7997445	3	88	63	4	1
chr9	7999989	8000000	0	138	16	1	1
chr9	8000000	8000027	0	137	17	1	1
chr9	8001057	8001076	0	151	3	1	1
chr9	8004495	8004509	0	127	27	1	1
chr9	8004516	8004527	0	122	32	1	1
chr9	8005256	8005267	0	96	58	1	1
chr9	8008985	8009020	1	57	96	2	1
chr9	8010239	8010258	0	80	74	1	1
chr9	8010548	8010559	0	131	23	1	1
chr9	8011104	8011115	0	120	34	1	1
chr9	8011274	8011285	0	117	37	1	1
chr9	8011823	8011834	0	134	20	1	1
chr9	8013322	8013333	0	106	48	1	1
chr9	8015105	8015132	1	119	34	2	1
chr9	8016052	8016063	1	120	33	2	1
chr9	8017213	8017227	0	120	34	1	1
chr9	8018097	8018156	7	43	104	9	5
chr9	8019539	8019554	0	141	13	1	1
chr9	8019926	8019953	2	133	19	2	1
chr9	8020427	8020446	0	129	25	1	1
chr9	8020964	8020978	0	132	22	1	1
chr9	8021125	8021136	0	139	15	1	1
chr9	8024677	8024688	0	150	4	1	1
chr9	8028831	8028862	0	114	40	1	1
chr9	8028896	8028910	0	111	43	1	1
chr9	8028911	8028928	0	114	40	1	1
chr9	8029800	8029811	29	1	124	11	1
chr9	8030418	8030429	38	0	116	13	0
chr9	8031459	8031472	4	122	28	2	1
chr9	8032670	8032701	69	22	63	2	1
chr9	8033908	8033932	0	83	71	1	1
chr9	8035357	8035376	1	128	25	2	1
chr9	8036447	8036458	2	123	29	3	1
chr9	8036459	8036494	8	71	75	4	1
chr9	8037034	8037045	0	152	2	1	1
chr9	8038160	8038171	0	119	35	1	1
chr9	8038850	8038867	5	77	72	3	1
chr9	8044693	8044716	0	137	17	1	1
chr9	8045579	8045620	7	72	75	4	1
chr9	8045700	8045731	5	4	145	5	1
chr9	8047397	8047411	0	140	14	1	1
chr9	8047513	8047527	0	121	33	1	1
chr9	8047526	8047545	0	138	16	1	1
chr9	8047687	8047700	6	54	94	3	1
chr9	8047714	8047725	0	117	37	1	1
chr9	8056752	8056775	1	101	52	2	1
chr9	8056976	8056990	0	139	15	1	1
chr9	8057830	8057849	0	134	20	1	1
chr9	8057933	8057944	0	138	16	1	1
chr9	8058500	8058519	2	1	151	2	1
chr9	8058836	8058891	77	45	32	7	2
chr9	8060965	8061012	0	149	5	1	1
chr9	8062749	8062774	4	91	59	3	1
chr9	8062904	8062915	0	152	2	1	1
chr9	8070027	8070042	0	139	15	1	1
chr9	8070628	8070675	4	1	149	4	1
chr9	8070677	8070704	5	0	149	2	0
chr9	8071401	8071412	0	149	5	1	1
chr9	8071500	8071514	0	134	20	1	1
chr9	8079015	8079029	1	125	28	2	1
chr9	8087159	8087170	0	54	100	1	1
chr9	8087299	8087310	0	123	31	1	1
chr9	8087906	8087945	14	47	93	5	1
chr9	8087946	8087975	5	91	58	3	1
chr9	8090438	8090449	0	131	23	1	1
chr9	8091199	8091250	4	104	46	4	2
chr9	8091652	8091695	6	66	82	2	1
chr9	8091696	8091719	0	59	95	1	1
chr9	8094615	8094630	0	145	9	1	1
chr9	8096847	8096862	0	147	7	1	1
chr9	8103723	8103734	0	143	11	1	1
chr9	8104979	8104993	0	154	0	1	1
chr9	8106812	8106825	1	94	59	2	1
chr9	8108787	8108798	0	148	6	1	1
chr9	8111603	8111617	0	145	9	1	1
chr9	8114561	8114572	0	141	13	1	1
chr9	8116428	8116439	0	146	8	1	1
chr9	8117181	8117192	0	148	6	1	1
chr9	8119940	8119951	0	141	13	1	1
chr9	8121331	8121342	0	135	19	1	1
chr9	8121924	8121963	4	127	23	5	2
chr9	8122046	8122099	1	4	149	4	3
chr9	8125828	8125843	1	142	11	2	1
chr9	8125870	8125881	0	146	8	1	1
chr9	8128548	8128559	0	152	2	1	1
chr9	8128591	8128602	0	154	0	1	1
chr9	8128691	8128706	0	153	1	1	1
chr9	8129642	8129653	0	149	5	1	1
chr9	8133045	8133056	0	136	18	1	1
chr9	8133979	8134003	0	115	39	1	1
chr9	8137700	8137751	8	102	44	5	2
chr9	8147387	8147401	0	143	11	1	1
chr9	8148696	8148707	0	101	53	1	1
chr9	8149347	8149367	1	136	17	2	1
chr9	8157555	8157569	0	137	17	1	1
chr9	8158352	8158363	0	154	0	1	1
chr9	8161428	8161439	0	127	27	1	1
chr9	8164306	8164317	0	150	4	1	1
chr9	8166055	8166066	0	150	4	1	1
chr9	8167691	8167705	0	129	25	1	1
chr9	8169947	8169960	0	147	7	1	1
chr9	8177675	8177686	0	126	28	1	1
chr9	8183298	8183325	4	80	70	3	1
chr9	8185812	8185827	0	147	7	1	1
chr9	8189528	8189539	0	150	4	1	1
chr9	8189683	8189700	0	121	33	1	1
chr9	8199297	8199308	0	122	32	1	1
chr9	8200684	8200751	6	20	128	5	2
chr9	8206372	8206383	0	111	43	1	1
chr9	8208225	8208240	0	144	10	1	1
chr9	8211499	8211526	0	151	3	2	2
chr9	8217183	8217216	5	60	89	3	1
chr9	8220087	8220098	0	149	5	1	1
chr9	8220210	8220225	0	140	14	1	1
chr9	8225209	8225220	0	135	19	1	1
chr9	8254061	8254100	0	132	22	2	2
chr9	8254959	8254970	0	147	7	1	1
chr9	8254992	8255003	0	148	6	1	1
chr9	8259260	8259274	0	154	0	1	1
chr9	8259853	8259876	0	117	37	1	1
chr9	8260347	8260364	0	128	26	1	1
chr9	8263036	8263053	2	121	31	2	1
chr9	8267533	8267559	0	147	7	1	1
chr9	8274260	8274271	0	137	17	1	1
chr9	8284148	8284162	0	116	38	1	1
chr9	8287000	8287011	0	154	0	1	1
chr9	8292236	8292247	0	106	48	1	1
chr9	8314221	8314235	0	139	15	1	1
chr9	8319751	8319762	0	152	2	1	1
chr9	8322483	8322520	11	49	94	5	1
chr9	8326222	8326266	3	106	45	3	2
chr9	8332997	8333008	0	128	26	1	1
chr9	8341709	8341735	1	121	32	2	1
chr9	8341919	8341930	0	127	27	1	1
chr9	8342975	8343058	6	4	144	5	2
chr9	8343058	8343081	0	24	130	1	1
chr9	8351502	8351513	0	149	5	1	1
chr9	8351582	8351597	0	145	9	1	1
chr9	8352153	8352164	0	137	17	1	1
chr9	8352351	8352362	0	140	14	1	1
chr9	8353820	8353831	0	147	7	1	1
chr9	8353957	8354016	17	92	45	10	4
chr9	8354870	8354881	0	126	28	1	1
chr9	8367012	8367073	3	0	151	3	0
chr9	8367219	8367233	0	116	38	1	1
chr9	8368047	8368058	0	146	8	1	1
chr9	8370756	8370789	1	0	153	1	0
chr9	8374179	8374196	0	129	25	1	1
chr9	8377368	8377379	0	104	50	1	1
chr9	8388020	8388031	0	108	46	1	1
chr9	8390724	8390744	0	135	19	1	1
chr9	8393653	8393700	6	17	131	4	1
chr9	8396306	8396333	0	138	16	1	1
chr9	8400519	8400564	5	8	141	5	1
chr9	8400620	8400644	1	48	105	2	1
chr9	8403943	8403966	0	144	10	1	1
chr9	8403972	8403987	0	150	4	1	1
chr9	8405288	8405299	0	133	21	1	1
chr9	8421796	8421807	0	93	61	1	1
chr9	8422427	8422438	0	105	49	1	1
chr9	8423353	8423368	0	126	28	1	1
chr9	8430093	8430118	3	94	57	3	1
chr9	8430749	8430760	0	111	43	1	1
chr9	8430764	8430778	0	117	37	1	1
chr9	8434734	8434778	4	136	14	4	1
chr9	8438154	8438165	0	141	13	1	1
chr9	8442457	8442468	0	111	43	1	1
chr9	8450853	8450914	1	1	152	2	1
chr9	8451313	8451324	0	130	24	1	1
chr9	8455694	8455705	4	80	70	3	1
chr9	8457899	8457922	0	137	17	1	1
chr9	8458331	8458350	0	114	40	1	1
chr9	8458356	8458367	0	98	56	1	1
chr9	8458543	8458554	0	81	73	1	1
chr9	8459977	8459988	0	142	12	1	1
chr9	8462020	8462031	0	154	0	1	1
chr9	8462049	8462060	0	154	0	1	1
chr9	8464018	8464029	0	122	32	1	1
chr9	8474353	8474364	0	107	47	1	1
chr9	8483667	8483678	0	124	30	1	1
chr9	8484118	8484129	0	128	26	1	1
chr9	8486098	8486112	0	130	24	1	1
chr9	8486704	8486715	0	128	26	1	1
chr9	8488513	8488542	7	106	41	4	1
chr9	8489732	8489743	0	154	0	1	1
chr9	8492277	8492320	1	132	21	3	2
chr9	8492979	8492996	1	149	4	2	1
chr9	8492996	8493013	2	148	4	2	1
chr9	8493332	8493343	0	131	23	1	1
chr9	8493575	8493586	0	119	35	1	1
chr9	8493624	8493665	5	17	132	3	1
chr9	8495016	8495027	0	154	0	1	1
chr9	8495060	8495079	0	153	1	1	1
chr9	8497472	8497483	0	129	25	1	1
[truncated: 59,937 more rows]
