# Supplementary material for: A novel quantitative trait locus implicates Msh3 in the propensity for genome-wide short tandem repeat expansions in mice
Source: Genome Res. 2023 May;33(5):689–702. doi: 10.1101/gr.277576.122 (PMC10317118; doi:10.1101/gr.277576.122)
Supplement: Supplemental Material [file supp_gr.277576.122_Supplemental_code.zip › BXD-STR-Mutator-Manuscript-main/Ashbrook_Manuscript/data/exclude/lowcr_strs.bed]

chr1	3009351	3009402
chr1	3011925	3011970
chr1	3029298	3029309
chr1	3045469	3045496
chr1	3050738	3050765
chr1	3050955	3051002
chr1	3051394	3051533
chr1	3063324	3063367
chr1	3074661	3074676
chr1	3078669	3078700
chr1	3079495	3079545
chr1	3087313	3087324
chr1	3091604	3091615
chr1	3095965	3095976
chr1	3105146	3105157
chr1	3116455	3116512
chr1	3122158	3122191
chr1	3125367	3125382
chr1	3125745	3125759
chr1	3130290	3130337
chr1	3161509	3161520
chr1	3163213	3163227
chr1	3180457	3180468
chr1	3184125	3184152
chr1	3189480	3189527
chr1	3193519	3193554
chr1	3194182	3194229
chr1	3194304	3194333
chr1	3198131	3198151
chr1	3207640	3207663
chr1	3219276	3219308
chr1	3229231	3229255
chr1	3230661	3230700
chr1	3266661	3266706
chr1	3266707	3266746
chr1	3284442	3284483
chr1	3287342	3287441
chr1	3287445	3287468
chr1	3287528	3287583
chr1	3308941	3308970
chr1	3309296	3309339
chr1	3317551	3317562
chr1	3317572	3317629
chr1	3317629	3317664
chr1	3325716	3325743
chr1	3327145	3327194
chr1	3339592	3339611
chr1	3342039	3342050
chr1	3360114	3360159
chr1	3361293	3361348
chr1	3361348	3361393
chr1	3403481	3403498
chr1	3408522	3408561
chr1	3408702	3408745
chr1	3412976	3413019
chr1	3413022	3413083
chr1	3413143	3413186
chr1	3442170	3442184
chr1	3460396	3460410
chr1	3470981	3471004
chr1	3487959	3487988
chr1	3487988	3488019
chr1	3491872	3491883
chr1	3496603	3496632
chr1	3499569	3499580
chr1	3509243	3509290
chr1	3518996	3519034
chr1	3523067	3523093
chr1	3530404	3530445
chr1	3537894	3537913
chr1	3555544	3555593
chr1	3559181	3559216
chr1	3559217	3559264
chr1	3567195	3567244
chr1	3575668	3575713
chr1	3576190	3576201
chr1	3576505	3576531
chr1	3576606	3576674
chr1	3581254	3581273
chr1	3585710	3585763
chr1	3588411	3588450
chr1	3589857	3589900
chr1	3593993	3594042
chr1	3598374	3598387
chr1	3599536	3599577
chr1	3610003	3610046
chr1	3612774	3612789
chr1	3649526	3649573
chr1	3650739	3650782
chr1	3652162	3652195
chr1	3655005	3655028
chr1	3658217	3658262
chr1	3659687	3659732
chr1	3672852	3672863
chr1	3673065	3673124
chr1	3673125	3673174
chr1	3686501	3686538
chr1	3689585	3689600
chr1	3708462	3708475
chr1	3712175	3712202
chr1	3712203	3712260
chr1	3719601	3719644
chr1	3724786	3724835
chr1	3726870	3726905
chr1	3727955	3727966
chr1	3730566	3730609
chr1	3744407	3744462
chr1	3745050	3745103
chr1	3766121	3766132
chr1	3774612	3774657
chr1	3785257	3785292
chr1	3788588	3788627
chr1	3805050	3805061
chr1	3805151	3805174
chr1	3805421	3805432
chr1	3820489	3820553
chr1	3824596	3824607
chr1	3835805	3835830
chr1	3838836	3838855
chr1	3842935	3842950
chr1	3846941	3846952
chr1	3869461	3869485
chr1	3896272	3896283
chr1	3898809	3898820
chr1	3913472	3913489
chr1	3917711	3917748
chr1	3923978	3923993
chr1	3924698	3924742
chr1	3929285	3929312
chr1	3949566	3949577
chr1	3967310	3967353
chr1	4000875	4000920
chr1	4008030	4008077
chr1	4043396	4043410
chr1	4043458	4043521
chr1	4056452	4056505
chr1	4069662	4069685
chr1	4086252	4086285
chr1	4090397	4090442
chr1	4119174	4119245
chr1	4123957	4123970
chr1	4142498	4142575
chr1	4153288	4153307
chr1	4195196	4195231
chr1	4199614	4199625
chr1	4219533	4219544
chr1	4247940	4247969
chr1	4261751	4261794
chr1	4275434	4275483
chr1	4285029	4285113
chr1	4285247	4285300
chr1	4285317	4285436
chr1	4287727	4287770
chr1	4288691	4288702
chr1	4290243	4290302
chr1	4290307	4290346
chr1	4298525	4298564
chr1	4305067	4305100
chr1	4312047	4312058
chr1	4329605	4329684
chr1	4331004	4331017
chr1	4331408	4331425
chr1	4367608	4367649
chr1	4380706	4380738
chr1	4383095	4383114
chr1	4390516	4390536
chr1	4413710	4413789
chr1	4423050	4423064
chr1	4425083	4425100
chr1	4426093	4426130
chr1	4434303	4434314
chr1	4451210	4451261
chr1	4454884	4454995
chr1	4461472	4461491
chr1	4462221	4462246
chr1	4476345	4476384
chr1	4476816	4476831
chr1	4479517	4479556
chr1	4481942	4481957
chr1	4510496	4510513
chr1	4510513	4510542
chr1	4515460	4515507
chr1	4522379	4522390
chr1	4527121	4527138
chr1	4527198	4527217
chr1	4528748	4528795
chr1	4529762	4529773
chr1	4530947	4531030
chr1	4536587	4536616
chr1	4556934	4556979
chr1	4566916	4566927
chr1	4567644	4567655
chr1	4579277	4579306
chr1	4580702	4580713
chr1	4581133	4581176
chr1	4602828	4602885
chr1	4608057	4608068
chr1	4620573	4620612
chr1	4625336	4625385
chr1	4626799	4626850
chr1	4629974	4630023
chr1	4637541	4637620
chr1	4637824	4637855
chr1	4648909	4648923
chr1	4663912	4663943
chr1	4686168	4686209
chr1	4686524	4686563
chr1	4686877	4686897
chr1	4689823	4689834
chr1	4702033	4702088
chr1	4704115	4704162
chr1	4713034	4713045
chr1	4722124	4722139
chr1	4726010	4726034
chr1	4727699	4727710
chr1	4730651	4730686
chr1	4749824	4749859
chr1	4755604	4755619
chr1	4755631	4755720
chr1	4757329	4757372
chr1	4758257	4758268
chr1	4761246	4761257
chr1	4765570	4765609
chr1	4769727	4769750
chr1	4772542	4772569
chr1	4777183	4777216
chr1	4778087	4778098
chr1	4779799	4779812
chr1	4781290	4781309
chr1	4783247	4783260
chr1	4783908	4783928
chr1	4790408	4790503
chr1	4795085	4795132
chr1	4795238	4795257
chr1	4804071	4804095
chr1	4805189	4805200
chr1	4806381	4806412
chr1	4809864	4809903
chr1	4810950	4811123
chr1	4811609	4811650
chr1	4814327	4814338
chr1	4815548	4815577
chr1	4819449	4819472
chr1	4822262	4822273
chr1	4837261	4837280
chr1	4850587	4850616
chr1	4862140	4862153
chr1	4867295	4867334
chr1	4874466	4874480
chr1	4877242	4877257
chr1	4878697	4878766
chr1	4878791	4878822
chr1	4882279	4882290
chr1	4902708	4902725
chr1	4903639	4903674
chr1	4909777	4909828
chr1	4909833	4909844
chr1	4914303	4914366
chr1	4918464	4918491
chr1	4918494	4918545
chr1	4921013	4921024
chr1	4940874	4940918
chr1	4941826	4941867
chr1	4976938	4976965
chr1	4977099	4977144
chr1	4996877	4996894
chr1	5011517	5011560
chr1	5012007	5012062
chr1	5014848	5014891
chr1	5023422	5023467
chr1	5024078	5024119
chr1	5030577	5030644
chr1	5032870	5032919
chr1	5034803	5034814
chr1	5042658	5042677
chr1	5046122	5046183
chr1	5047709	5047722
chr1	5066467	5066502
chr1	5068662	5068679
chr1	5071017	5071028
chr1	5073289	5073300
chr1	5073332	5073355
chr1	5075461	5075502
chr1	5076742	5076756
chr1	5087801	5087900
chr1	5094712	5094743
chr1	5094744	5094759
chr1	5094790	5094803
chr1	5119029	5119040
chr1	5136778	5136793
chr1	5139656	5139691
chr1	5146387	5146400
chr1	5195638	5195649
chr1	5203454	5203499
chr1	5214463	5214514
chr1	5215414	5215441
chr1	5215633	5215656
chr1	5222650	5222685
chr1	5222686	5222719
chr1	5224486	5224521
chr1	5225865	5225896
chr1	5237129	5237166
chr1	5237829	5237896
chr1	5258418	5258457
chr1	5261841	5261894
chr1	5274498	5274527
chr1	5275399	5275414
chr1	5277383	5277428
chr1	5293618	5293629
chr1	5305886	5305925
chr1	5312289	5312324
chr1	5318871	5318898
chr1	5327635	5327658
chr1	5333023	5333038
chr1	5334011	5334042
chr1	5357169	5357180
chr1	5369470	5369505
chr1	5380890	5380943
chr1	5384698	5384713
chr1	5384783	5384850
chr1	5384864	5384923
chr1	5411524	5411557
chr1	5414201	5414252
chr1	5450202	5450241
chr1	5457139	5457182
chr1	5469905	5469964
chr1	5487012	5487095
chr1	5487104	5487154
chr1	5499767	5499818
chr1	5513530	5513567
chr1	5526299	5526322
chr1	5532982	5532997
chr1	5538600	5538614
chr1	5568606	5568637
chr1	5568681	5568700
chr1	5568724	5568751
chr1	5579717	5579762
chr1	5581808	5581829
chr1	5585680	5585691
chr1	5589376	5589399
chr1	5589780	5589835
chr1	5592598	5592667
chr1	5593742	5593777
chr1	5601522	5601537
chr1	5601538	5601571
chr1	5605789	5605800
chr1	5607518	5607567
chr1	5609483	5609534
chr1	5609614	5609639
chr1	5617140	5617189
chr1	5617615	5617699
chr1	5620595	5620640
chr1	5623551	5623565
chr1	5625250	5625297
chr1	5626755	5626768
chr1	5627434	5627445
chr1	5668188	5668233
chr1	5668714	5668747
chr1	5691957	5691994
chr1	5702366	5702377
chr1	5712340	5712369
chr1	5743494	5743509
chr1	5759909	5759948
chr1	5773613	5773672
chr1	5774929	5774963
chr1	5783455	5783466
chr1	5791745	5791758
chr1	5799311	5799348
chr1	5799404	5799415
chr1	5813834	5813884
chr1	5813889	5813933
chr1	5831560	5831615
chr1	5832533	5832544
chr1	5836792	5836806
chr1	5843531	5843542
chr1	5844583	5844632
chr1	5861282	5861293
chr1	5863544	5863555
chr1	5865370	5865383
chr1	5868012	5868059
chr1	5871062	5871076
chr1	5877999	5878042
chr1	5889757	5889788
chr1	5897783	5897826
chr1	5897969	5897986
chr1	5902689	5902718
chr1	5907759	5907810
chr1	5915768	5915801
chr1	5922252	5922279
chr1	5934390	5934474
chr1	5946795	5946832
chr1	5964606	5964619
chr1	5964620	5964641
chr1	5974638	5974649
chr1	5974827	5974844
chr1	5974849	5974868
chr1	5990630	5990656
chr1	5990673	5990684
chr1	5991174	5991188
chr1	5999275	5999286
chr1	6002341	6002352
chr1	6003957	6003980
chr1	6008813	6008864
chr1	6010711	6010722
chr1	6022355	6022386
chr1	6025930	6025961
chr1	6033357	6033372
chr1	6042004	6042038
chr1	6072915	6072953
chr1	6077184	6077227
chr1	6084220	6084231
chr1	6085465	6085479
chr1	6085756	6085801
chr1	6086268	6086299
chr1	6093013	6093026
chr1	6099223	6099234
chr1	6099665	6099688
chr1	6108219	6108256
chr1	6109390	6109401
chr1	6109799	6109810
chr1	6109840	6109851
chr1	6110101	6110112
chr1	6114158	6114169
chr1	6118166	6118197
chr1	6124347	6124366
chr1	6131636	6131675
chr1	6132801	6132816
chr1	6133624	6133635
chr1	6134731	6134782
chr1	6136631	6136660
chr1	6137380	6137391
chr1	6144901	6144922
chr1	6153283	6153306
chr1	6153696	6153707
chr1	6157851	6157890
chr1	6162049	6162060
chr1	6188010	6188024
chr1	6196714	6196751
chr1	6197608	6197647
chr1	6208671	6208688
chr1	6226500	6226537
chr1	6228918	6228955
chr1	6231061	6231082
chr1	6236385	6236434
chr1	6239066	6239077
chr1	6240390	6240401
chr1	6252245	6252260
chr1	6252276	6252315
chr1	6273501	6273512
chr1	6273618	6273629
chr1	6285646	6285691
chr1	6303590	6303631
chr1	6311549	6311560
chr1	6312247	6312294
chr1	6312789	6312844
chr1	6328025	6328108
chr1	6330314	6330337
chr1	6354453	6354502
chr1	6354954	6354981
chr1	6357634	6357691
chr1	6368347	6368366
chr1	6371335	6371382
chr1	6390202	6390223
chr1	6411672	6411683
chr1	6415172	6415193
chr1	6427092	6427117
chr1	6427177	6427192
chr1	6445953	6445977
chr1	6450086	6450121
chr1	6467447	6467494
chr1	6470121	6470162
chr1	6479132	6479171
chr1	6485835	6485900
chr1	6489307	6489338
chr1	6497659	6497698
chr1	6507332	6507347
chr1	6509313	6509338
chr1	6513189	6513206
chr1	6519516	6519555
chr1	6519558	6519575
chr1	6520061	6520095
chr1	6530019	6530030
chr1	6542023	6542037
chr1	6542152	6542199
chr1	6549122	6549165
chr1	6557207	6557281
chr1	6558796	6558807
chr1	6579057	6579090
chr1	6581899	6581934
chr1	6591632	6591681
chr1	6591950	6591969
chr1	6602519	6602545
chr1	6639022	6639049
chr1	6662622	6662661
chr1	6663558	6663569
chr1	6666375	6666390
chr1	6674435	6674462
chr1	6690576	6690587
chr1	6703494	6703521
chr1	6713866	6713917
chr1	6713993	6714004
chr1	6723584	6723621
chr1	6736982	6737025
chr1	6751150	6751164
chr1	6754429	6754443
chr1	6756494	6756507
chr1	6766469	6766494
chr1	6784915	6784950
chr1	6790829	6790884
chr1	6790889	6790928
chr1	6798413	6798460
chr1	6802048	6802089
chr1	6832131	6832174
chr1	6852419	6852478
chr1	6856365	6856396
chr1	6858278	6858317
chr1	6870752	6870787
chr1	6872093	6872104
chr1	6872191	6872254
chr1	6876058	6876085
chr1	6876754	6876787
chr1	6877580	6877621
chr1	6877626	6877675
chr1	6891738	6891777
chr1	6897317	6897366
chr1	6911240	6911254
chr1	6933915	6933946
chr1	6938052	6938097
chr1	6938593	6938610
chr1	6938918	6938965
chr1	6945661	6945680
chr1	6954438	6954455
chr1	6956316	6956347
chr1	6958768	6958779
chr1	6958877	6958916
chr1	6961641	6961668
chr1	6969238	6969285
chr1	6970340	6970399
chr1	6970529	6970540
chr1	6982601	6982652
chr1	6983427	6983442
chr1	6985748	6985775
chr1	6986592	6986607
chr1	6988683	6988726
chr1	6988729	6988989
chr1	6988990	6989021
chr1	7000338	7000361
chr1	7002437	7002468
chr1	7003509	7003520
chr1	7005829	7005885
chr1	7006964	7007007
chr1	7008700	7008763
chr1	7018592	7018643
chr1	7022856	7022879
chr1	7022880	7022935
chr1	7023312	7023410
chr1	7032756	7032799
chr1	7032984	7033007
chr1	7033046	7033061
chr1	7033993	7034004
chr1	7035493	7035530
chr1	7035536	7035569
chr1	7038709	7038720
chr1	7038726	7038761
chr1	7039465	7039496
chr1	7046658	7046673
chr1	7047632	7047643
chr1	7068379	7068399
chr1	7069209	7069246
chr1	7087714	7087731
chr1	7097340	7097369
chr1	7102309	7102326
chr1	7112567	7112578
chr1	7112580	7112635
chr1	7112643	7112706
chr1	7117084	7117101
chr1	7117723	7117734
chr1	7118793	7118813
chr1	7123652	7123683
chr1	7123681	7123696
chr1	7138899	7138976
chr1	7139015	7139054
chr1	7141910	7141955
chr1	7151580	7151625
chr1	7164237	7164331
chr1	7196731	7196742
chr1	7202878	7202915
chr1	7217580	7217607
chr1	7219811	7219838
chr1	7226245	7226304
chr1	7245079	7245090
chr1	7247751	7247798
chr1	7253471	7253482
chr1	7253491	7253504
chr1	7269942	7269983
chr1	7300043	7300082
chr1	7312335	7312382
chr1	7317649	7317682
chr1	7322714	7322755
chr1	7322758	7322825
chr1	7322843	7322906
chr1	7328752	7328763
chr1	7338572	7338615
chr1	7338650	7338661
chr1	7346787	7346820
chr1	7348276	7348327
chr1	7384157	7384198
chr1	7386148	7386177
chr1	7391902	7391913
chr1	7392178	7392205
chr1	7393303	7393318
chr1	7395935	7395949
chr1	7397361	7397400
chr1	7401260	7401291
chr1	7410953	7410964
chr1	7421873	7421914
chr1	7424052	7424065
chr1	7425278	7425323
chr1	7426578	7426589
chr1	7426730	7426777
chr1	7444083	7444096
chr1	7450712	7450769
chr1	7468038	7468113
chr1	7469326	7469375
chr1	7469376	7469415
chr1	7482108	7482135
chr1	7500168	7500193
chr1	7518438	7518481
chr1	7522568	7522619
chr1	7544358	7544373
chr1	7549821	7549896
chr1	7592319	7592330
chr1	7606004	7606015
chr1	7630404	7630451
chr1	7632861	7632920
chr1	7633359	7633396
chr1	7633397	7633408
chr1	7644073	7644084
chr1	7668272	7668301
chr1	7668463	7668477
chr1	7695814	7695835
chr1	7695943	7695958
chr1	7708555	7708594
chr1	7722901	7722920
chr1	7730158	7730267
chr1	7731592	7731635
chr1	7751603	7751648
chr1	7774572	7774631
chr1	7774898	7774927
chr1	7778042	7778123
chr1	7795035	7795046
chr1	7798081	7798095
chr1	7817458	7817469
chr1	7819272	7819295
chr1	7819739	7819783
chr1	7840652	7840663
chr1	7849736	7849747
chr1	7851717	7851740
chr1	7888946	7888957
chr1	7891093	7891130
chr1	7895098	7895112
chr1	7904296	7904335
chr1	7909399	7909410
chr1	7937514	7937567
chr1	7939725	7939776
chr1	7939777	7939814
chr1	8015093	8015152
chr1	8015152	8015183
chr1	8015590	8015635
chr1	8028124	8028139
chr1	8063311	8063358
chr1	8063359	8063386
chr1	8091175	8091222
chr1	8095889	8095942
chr1	8099157	8099186
chr1	8099251	8099266
chr1	8111389	8111422
chr1	8122477	8122534
chr1	8130171	8130210
chr1	8132817	8132848
chr1	8136804	8136863
chr1	8149815	8149860
chr1	8152098	8152145
chr1	8186005	8186028
chr1	8223406	8223453
chr1	8246965	8247014
chr1	8266249	8266303
chr1	8266615	8266654
chr1	8277000	8277011
chr1	8279713	8279762
chr1	8280732	8280753
chr1	8282353	8282364
chr1	8290943	8291032
chr1	8322582	8322666
chr1	8330089	8330126
chr1	8332124	8332161
chr1	8339827	8339862
chr1	8339980	8340019
chr1	8353434	8353449
chr1	8366194	8366227
chr1	8366995	8367028
chr1	8371543	8371606
chr1	8378065	8378114
chr1	8423083	8423108
chr1	8433511	8433530
chr1	8456266	8456293
chr1	8470720	8470733
chr1	8470767	8470826
chr1	8477191	8477250
chr1	8480096	8480191
chr1	8536113	8536139
chr1	8554881	8554988
chr1	8567230	8567268
chr1	8584648	8584699
chr1	8584700	8584747
chr1	8596349	8596360
chr1	8597826	8597851
chr1	8619173	8619187
chr1	8628070	8628081
chr1	8632668	8632679
chr1	8635079	8635090
chr1	8641425	8641448
chr1	8642988	8643027
chr1	8643034	8643045
chr1	8643653	8643682
chr1	8643693	8643718
chr1	8650375	8650398
chr1	8650639	8650678
chr1	8650679	8650710
chr1	8651209	8651220
chr1	8654962	8654982
chr1	8661278	8661322
chr1	8662879	8662932
chr1	8670288	8670299
chr1	8675250	8675267
chr1	8675272	8675305
chr1	8678460	8678479
chr1	8681683	8681750
chr1	8682935	8682950
chr1	8735119	8735148
chr1	8743177	8743190
chr1	8743192	8743206
chr1	8748060	8748074
chr1	8783282	8783295
chr1	8794964	8794987
chr1	8796394	8796405
chr1	8798684	8798695
chr1	8800250	8800297
chr1	8805447	8805464
chr1	8810096	8810107
chr1	8815663	8815726
chr1	8816641	8816672
chr1	8817844	8817913
chr1	8819083	8819132
chr1	8820361	8820396
chr1	8835404	8835449
chr1	8837723	8837738
chr1	8840838	8840876
chr1	8848162	8848191
chr1	8848195	8848293
chr1	8848386	8848480
chr1	8852685	8852696
chr1	8856513	8856524
chr1	8860742	8860779
chr1	8863873	8863991
chr1	8865199	8865252
chr1	8865253	8865286
chr1	8865886	8865933
chr1	8866609	8866646
chr1	8869124	8869175
chr1	8870489	8870542
chr1	8891081	8891092
chr1	8909506	8909589
chr1	8926905	8926964
chr1	8927634	8927649
chr1	8928347	8928362
chr1	8944123	8944142
chr1	8954485	8954500
chr1	8967541	8967565
chr1	8969212	8969235
chr1	8969424	8969463
chr1	8969463	8969486
chr1	8974355	8974366
chr1	8996946	8996997
chr1	9003159	9003188
chr1	9003186	9003201
chr1	9007831	9007856
chr1	9010782	9010839
chr1	9010840	9010855
chr1	9012172	9012191
chr1	9015582	9015617
chr1	9020212	9020235
chr1	9021852	9021905
chr1	9022665	9022689
chr1	9025967	9026010
chr1	9029369	9029380
chr1	9029380	9029417
chr1	9051415	9051434
chr1	9057035	9057070
chr1	9065820	9065831
chr1	9077038	9077077
chr1	9103931	9103958
chr1	9118041	9118052
chr1	9118141	9118164
chr1	9127223	9127238
chr1	9142553	9142586
chr1	9154316	9154355
chr1	9167899	9167916
chr1	9192850	9192944
chr1	9201395	9201434
chr1	9211779	9211816
chr1	9225255	9225306
chr1	9226135	9226188
chr1	9227593	9227613
chr1	9227617	9227655
chr1	9274125	9274170
chr1	9277902	9277917
chr1	9281951	9281994
chr1	9282129	9282164
chr1	9290815	9290852
chr1	9302120	9302159
chr1	9302309	9302354
chr1	9307495	9307558
chr1	9310514	9310563
chr1	9314806	9314831
chr1	9348812	9348826
chr1	9350228	9350245
chr1	9407672	9407687
chr1	9440854	9440868
chr1	9462516	9462541
chr1	9463887	9463930
chr1	9471535	9471549
chr1	9475821	9475866
chr1	9491448	9491463
chr1	9497489	9497533
chr1	9508516	9508554
chr1	9508833	9508850
chr1	9516633	9516692
chr1	9517848	9517859
chr1	9529332	9529373
chr1	9536352	9536363
chr1	9544579	9544590
chr1	9567718	9567759
chr1	9579567	9579598
chr1	9579965	9579994
chr1	9579994	9580031
chr1	9582597	9582608
chr1	9588885	9588932
chr1	9591730	9591759
chr1	9591759	9591774
chr1	9591774	9591823
chr1	9600354	9600391
chr1	9606362	9606389
chr1	9611150	9611195
chr1	9615067	9615081
chr1	9615435	9615462
chr1	9618314	9618343
chr1	9630961	9630988
chr1	9633671	9633706
chr1	9635971	9635982
chr1	9643772	9643803
chr1	9646643	9646702
chr1	9648036	9648079
chr1	9658926	9658943
chr1	9660032	9660043
chr1	9705815	9705830
chr1	9710885	9710900
chr1	9713883	9713918
chr1	9725879	9725890
chr1	9727029	9727048
chr1	9728313	9728330
chr1	9732554	9732565
chr1	9741427	9741440
chr1	9742971	9742998
chr1	9743019	9743048
chr1	9743703	9743732
chr1	9749147	9749162
chr1	9749755	9749786
chr1	9752253	9752286
chr1	9754367	9754416
chr1	9755337	9755366
chr1	9756639	9756650
chr1	9757162	9757199
chr1	9762349	9762360
chr1	9765363	9765406
chr1	9765415	9765428
chr1	9770190	9770209
chr1	9773465	9773476
chr1	9775295	9775348
chr1	9776621	9776664
chr1	9783489	9783500
chr1	9784615	9784632
chr1	9784654	9784685
chr1	9796569	9796608
chr1	9800381	9800395
chr1	9801889	9801900
chr1	9803579	9803606
chr1	9812671	9812710
chr1	9818295	9818334
chr1	9820226	9820273
chr1	9823285	9823296
chr1	9824960	9825019
chr1	9825656	9825687
chr1	9827879	9827922
chr1	9831159	9831204
chr1	9837956	9837970
chr1	9838257	9838310
chr1	9839831	9839872
chr1	9840939	9840950
chr1	9853686	9853703
chr1	9862138	9862197
chr1	9864594	9864631
chr1	9867773	9867818
chr1	9879082	9879097
chr1	9879249	9879284
chr1	9887284	9887299
chr1	9887485	9887496
chr1	9893504	9893541
chr1	9893935	9893984
chr1	9898438	9898449
chr1	9902992	9903003
chr1	9903318	9903365
chr1	9911074	9911103
chr1	9911501	9911512
chr1	9913930	9913979
chr1	9916809	9916844
chr1	9931528	9931551
chr1	9934352	9934363
chr1	9936450	9936469
chr1	9944919	9944934
chr1	9948124	9948161
chr1	9949792	9949803
chr1	9970610	9970627
chr1	9974995	9975022
chr1	9978977	9979014
chr1	9980211	9980226
chr1	9990327	9990360
chr1	9997609	9997624
chr1	10001260	10001274
chr1	10004733	10004744
chr1	10006629	10006664
chr1	10006701	10006750
chr1	10017796	10017867
chr1	10027466	10027493
chr1	10049551	10049592
chr1	10052381	10052448
chr1	10077797	10077840
chr1	10077841	10077878
chr1	10081270	10081295
chr1	10092187	10092231
chr1	10092233	10092244
chr1	10101973	10102016
chr1	10112742	10112753
chr1	10116488	10116592
chr1	10117342	10117395
chr1	10127679	10127730
chr1	10146361	10146410
chr1	10200515	10200526
chr1	10215112	10215195
chr1	10237626	10237661
chr1	10238684	10238721
chr1	10238722	10238741
chr1	10248760	10248771
chr1	10254936	10254963
chr1	10255094	10255113
chr1	10258623	10258670
chr1	10278953	10279008
chr1	10281320	10281331
chr1	10313446	10313487
chr1	10325358	10325411
chr1	10338958	10338969
chr1	10339090	10339125
chr1	10339126	10339147
chr1	10351069	10351080
chr1	10389027	10389038
chr1	10397560	10397574
chr1	10404836	10404869
chr1	10421296	10421329
chr1	10457548	10457581
chr1	10457582	10457629
chr1	10462130	10462169
chr1	10476671	10476704
chr1	10490494	10490547
chr1	10490547	10490590
chr1	10493765	10493816
chr1	10500553	10500600
chr1	10509172	10509215
chr1	10509215	10509248
chr1	10526641	10526680
chr1	10528980	10528995
chr1	10536330	10536367
chr1	10537516	10537565
chr1	10550596	10550621
chr1	10555159	10555200
chr1	10572150	10572177
chr1	10588581	10588624
chr1	10595852	10595907
chr1	10597196	10597227
chr1	10612991	10613046
chr1	10613050	10613101
chr1	10629643	10629670
chr1	10650549	10650610
chr1	10653202	10653215
chr1	10683947	10683961
chr1	10696826	10696867
chr1	10722296	10722337
chr1	10752622	10752637
chr1	10755138	10755153
chr1	10756753	10756788
chr1	10757970	10758029
chr1	10760590	10760625
chr1	10766582	10766593
chr1	10777668	10777752
chr1	10785070	10785111
chr1	10793666	10793681
chr1	10793686	10793717
chr1	10836645	10836700
chr1	10851178	10851229
chr1	10853636	10853671
chr1	10861921	10861956
chr1	10880764	10880809
chr1	10881339	10881366
chr1	10882355	10882366
chr1	10889359	10889374
chr1	10900723	10900754
chr1	10905242	10905271
chr1	10922458	10922502
chr1	10935855	10935882
chr1	10951447	10951490
chr1	10960597	10960676
chr1	10967926	10967977
chr1	10968206	10968243
chr1	10981801	10981824
chr1	10983715	10983740
chr1	10986346	10986385
chr1	10993334	10993367
chr1	10998725	10998754
chr1	11008092	11008111
chr1	11009545	11009614
chr1	11010082	11010166
chr1	11015219	11015242
chr1	11015317	11015334
chr1	11020129	11020174
chr1	11029673	11029684
chr1	11032652	11032663
chr1	11033084	11033135
chr1	11038113	11038156
chr1	11053351	11053362
chr1	11053486	11053529
chr1	11065996	11066045
chr1	11076063	11076086
chr1	11087454	11087505
chr1	11100455	11100508
chr1	11117407	11117456
chr1	11133440	11133463
chr1	11142218	11142265
chr1	11145040	11145077
chr1	11150469	11150506
chr1	11150648	11150687
chr1	11161554	11161605
chr1	11163696	11163743
chr1	11166869	11166900
chr1	11166901	11166944
chr1	11174406	11174473
chr1	11174664	11174709
chr1	11186066	11186086
chr1	11194738	11194802
chr1	11194820	11194875
chr1	11202954	11202993
chr1	11216409	11216420
chr1	11220065	11220112
chr1	11232797	11232838
chr1	11245015	11245049
chr1	11256547	11256562
chr1	11257230	11257243
chr1	11267373	11267384
chr1	11281254	11281268
chr1	11284547	11284590
chr1	11292544	11292587
chr1	11292633	11292646
chr1	11299679	11299730
chr1	11305272	11305315
chr1	11305559	11305570
chr1	11313592	11313603
chr1	11313825	11313868
chr1	11317207	11317230
chr1	11320757	11320792
chr1	11339112	11339159
chr1	11356118	11356159
chr1	11379661	11379685
chr1	11385866	11385889
chr1	11397981	11397992
chr1	11399650	11399661
chr1	11402288	11402313
chr1	11402314	11402339
chr1	11414955	11415000
chr1	11432603	11432646
chr1	11437847	11437888
chr1	11453044	11453055
chr1	11454733	11454748
chr1	11479318	11479361
chr1	11479405	11479448
chr1	11489595	11489612
chr1	11491209	11491230
chr1	11493217	11493228
chr1	11505989	11506000
chr1	11506021	11506068
chr1	11510829	11510858
chr1	11515521	11515568
chr1	11517540	11517575
chr1	11524141	11524180
chr1	11525788	11525801
chr1	11527291	11527318
chr1	11558207	11558244
chr1	11614955	11614966
chr1	11641596	11641627
chr1	11648293	11648320
chr1	11649327	11649362
chr1	11649784	11649829
chr1	11652649	11652684
chr1	11655638	11655667
chr1	11658668	11658733
chr1	11707263	11707274
chr1	11721701	11721744
chr1	11741347	11741390
chr1	11747584	11747616
chr1	11753052	11753105
chr1	11776889	11776900
chr1	11791270	11791323
chr1	11794368	11794403
chr1	11794409	11794452
chr1	11804041	11804052
chr1	11811527	11811538
chr1	11813718	11813729
chr1	11814335	11814352
chr1	11815600	11815613
chr1	11818735	11818760
chr1	11835445	11835464
chr1	11848120	11848152
chr1	11848150	11848177
chr1	11859776	11859787
chr1	11864948	11864997
chr1	11886739	11886786
chr1	11927012	11927065
chr1	11929943	11929974
chr1	11932196	11932241
chr1	11935349	11935360
chr1	11940565	11940576
chr1	11940577	11940626
chr1	11943248	11943303
chr1	11956440	11956471
chr1	11958331	11958388
chr1	11959677	11959748
chr1	11960118	11960161
chr1	11960626	11960671
chr1	11966873	11966962
chr1	11968798	11968821
chr1	11978290	11978331
chr1	11983597	11983608
chr1	11991262	11991276
chr1	11994505	11994538
chr1	11997042	11997085
chr1	12007620	12007665
chr1	12008623	12008766
chr1	12009718	12009729
chr1	12016577	12016618
chr1	12017913	12017948
chr1	12018090	12018101
chr1	12018174	12018207
chr1	12020194	12020231
chr1	12035708	12035747
chr1	12035847	12035902
chr1	12041542	12041611
chr1	12051514	12051543
chr1	12053052	12053089
chr1	12065064	12065101
chr1	12066206	12066229
chr1	12067956	12067971
chr1	12075190	12075205
chr1	12081508	12081519
chr1	12088653	12088678
chr1	12114155	12114235
chr1	12123981	12124022
chr1	12125853	12125892
chr1	12132583	12132614
chr1	12132891	12132922
chr1	12134314	12134347
chr1	12136802	12136816
chr1	12139162	12139177
chr1	12139446	12139457
chr1	12141380	12141423
chr1	12178028	12178039
chr1	12181551	12181576
chr1	12206103	12206142
chr1	12223289	12223300
chr1	12223385	12223400
chr1	12224363	12224422
chr1	12238264	12238407
chr1	12254480	12254491
chr1	12257286	12257331
chr1	12257331	12257378
chr1	12260488	12260537
chr1	12272284	12272295
chr1	12272294	12272323
chr1	12275732	12275755
chr1	12284921	12284980
chr1	12315081	12315120
chr1	12315743	12315794
chr1	12347249	12347264
chr1	12387143	12387198
chr1	12394956	12394969
chr1	12406680	12406693
chr1	12409806	12409821
chr1	12417353	12417364
chr1	12430044	12430091
chr1	12430631	12430686
chr1	12431869	12431910
chr1	12437132	12437167
chr1	12454433	12454476
chr1	12473363	12473406
chr1	12473406	12473437
chr1	12489676	12489715
chr1	12505250	12505270
chr1	12505287	12505351
chr1	12508949	12508988
chr1	12511224	12511291
chr1	12514769	12514780
chr1	12520173	12520184
chr1	12522778	12522872
chr1	12532736	12532747
chr1	12532757	12532804
chr1	12547327	12547341
chr1	12550182	12550193
chr1	12578498	12578521
chr1	12586239	12586290
chr1	12602604	12602658
chr1	12633711	12633746
chr1	12642603	12642656
chr1	12644775	12644839
chr1	12651770	12651789
chr1	12651789	12651818
chr1	12651826	12651873
chr1	12662103	12662148
chr1	12681683	12681757
chr1	12684486	12684523
chr1	12687531	12687574
chr1	12687629	12687692
chr1	12691284	12691333
chr1	12692821	12692878
chr1	12700506	12700543
chr1	12704981	12705034
chr1	12705034	12705051
chr1	12705318	12705349
chr1	12706427	12706438
chr1	12707866	12707880
chr1	12708868	12708887
chr1	12710741	12710752
chr1	12719833	12719860
chr1	12719866	12719909
chr1	12722155	12722210
chr1	12722211	12722232
chr1	12722358	12722405
chr1	12730827	12730860
chr1	12732023	12732046
chr1	12734375	12734416
chr1	12754637	12754657
chr1	12759437	12759491
chr1	12759577	12759634
chr1	12761675	12761708
chr1	12766150	12766183
chr1	12767060	12767087
chr1	12794627	12794706
chr1	12794782	12794829
chr1	12803458	12803517
chr1	12803523	12803534
chr1	12806778	12806821
chr1	12806822	12806839
chr1	12827978	12827989
chr1	12832575	12832602
chr1	12832627	12832642
chr1	12844403	12844424
chr1	12846736	12846785
chr1	12850469	12850522
chr1	12863675	12863689
chr1	12873200	12873233
chr1	12875690	12875701
chr1	12878576	12878603
chr1	12921848	12921867
chr1	12921888	12921919
chr1	12921920	12921965
chr1	12933330	12933347
chr1	12933471	12933510
chr1	12935740	12935765
chr1	12948069	12948122
chr1	12950599	12950610
chr1	12957788	12957847
chr1	12963190	12963237
chr1	12963342	12963356
chr1	12963357	12963441
chr1	12963445	12963479
chr1	12970301	12970336
chr1	12974096	12974139
chr1	12975073	12975110
chr1	12976970	12976984
chr1	12981982	12982019
chr1	12983082	12983126
chr1	12986681	12986728
chr1	12991883	12991928
chr1	12992416	12992457
chr1	12993968	12994013
chr1	12994015	12994026
chr1	12999403	12999447
chr1	13000728	13000739
chr1	13008288	13008299
chr1	13012184	13012201
chr1	13012327	13012338
chr1	13012340	13012351
chr1	13014509	13014520
chr1	13022261	13022310
chr1	13023569	13023608
chr1	13025721	13025732
chr1	13025889	13025900
chr1	13030951	13030966
chr1	13031432	13031467
chr1	13039599	13039618
chr1	13041879	13041930
chr1	13044718	13044729
chr1	13047369	13047394
chr1	13051837	13051848
chr1	13052704	13052719
chr1	13054414	13054425
chr1	13062538	13062549
chr1	13063783	13063812
chr1	13066879	13066896
chr1	13069279	13069346
chr1	13073234	13073257
chr1	13081803	13081818
chr1	13083823	13083847
chr1	13086198	13086241
chr1	13086873	13086900
chr1	13086901	13086916
chr1	13089149	13089166
chr1	13090016	13090075
chr1	13092248	13092291
chr1	13092292	13092313
chr1	13093763	13093777
chr1	13093800	13093849
chr1	13097189	13097228
chr1	13099218	13099229
chr1	13099256	13099271
chr1	13099288	13099299
chr1	13099358	13099369
chr1	13099396	13099411
chr1	13099466	13099481
chr1	13099498	13099509
chr1	13099536	13099551
chr1	13099568	13099579
chr1	13101658	13101677
chr1	13101758	13101769
chr1	13101769	13101792
chr1	13103322	13103347
chr1	13106972	13106991
chr1	13108440	13108451
chr1	13118367	13118378
chr1	13123406	13123437
chr1	13123447	13123470
chr1	13130228	13130283
chr1	13132701	13132748
chr1	13145055	13145066
chr1	13157891	13157904
chr1	13158195	13158206
chr1	13169456	13169467
chr1	13172357	13172431
chr1	13175739	13175810
chr1	13177440	13177457
chr1	13178223	13178242
chr1	13190708	13190723
chr1	13190725	13190736
chr1	13233151	13233194
chr1	13243912	13243939
chr1	13268769	13268814
chr1	13282079	13282128
chr1	13296136	13296149
chr1	13297424	13297457
chr1	13300433	13300478
chr1	13300483	13300498
chr1	13303239	13303288
chr1	13309752	13309773
chr1	13324448	13324459
chr1	13327626	13327637
chr1	13327828	13327863
chr1	13327869	13327916
chr1	13333874	13333903
chr1	13334954	13334965
chr1	13341017	13341050
chr1	13343212	13343229
chr1	13346391	13346405
chr1	13355821	13355832
chr1	13359237	13359278
chr1	13359374	13359385
chr1	13361615	13361632
chr1	13363001	13363020
chr1	13364350	13364361
chr1	13368682	13368693
chr1	13371702	13371729
chr1	13395042	13395080
chr1	13395095	13395106
chr1	13395506	13395525
chr1	13402399	13402473
chr1	13404877	13404915
chr1	13413934	13413965
chr1	13421896	13421935
chr1	13422517	13422528
chr1	13424231	13424278
chr1	13425269	13425298
chr1	13425299	13425310
chr1	13429758	13429805
chr1	13434359	13434448
chr1	13437390	13437417
chr1	13443174	13443211
chr1	13448330	13448389
chr1	13455935	13455946
chr1	13466676	13466701
chr1	13470569	13470580
chr1	13470800	13470811
chr1	13478857	13478868
chr1	13483271	13483282
chr1	13488608	13488641
chr1	13490969	13490998
chr1	13492203	13492244
chr1	13493206	13493220
chr1	13493229	13493276
chr1	13499005	13499055
chr1	13501956	13501979
chr1	13516204	13516219
chr1	13522725	13522740
chr1	13526310	13526355
chr1	13539491	13539554
chr1	13546950	13546981
chr1	13551731	13551775
chr1	13565160	13565175
chr1	13575595	13575610
chr1	13578861	13578898
chr1	13585531	13585564
chr1	13590450	13590464
chr1	13593523	13593566
chr1	13601158	13601175
chr1	13601863	13601907
chr1	13622518	13622541
chr1	13622581	13622600
chr1	13622649	13622676
chr1	13634114	13634147
chr1	13645811	13645824
chr1	13651976	13651987
chr1	13667201	13667236
chr1	13671051	13671084
chr1	13671405	13671424
chr1	13676795	13676824
chr1	13677537	13677578
chr1	13685435	13685474
chr1	13703538	13703577
chr1	13708976	13709055
chr1	13718109	13718132
chr1	13730976	13730987
chr1	13779713	13779730
chr1	13779730	13779751
chr1	13783010	13783029
chr1	13790999	13791010
chr1	13792777	13792816
chr1	13796693	13796730
chr1	13804047	13804080
chr1	13812659	13812670
chr1	13831414	13831464
chr1	13837770	13837801
chr1	13839707	13839742
chr1	13862144	13862177
chr1	13881657	13881712
chr1	13891131	13891142
chr1	13905883	13905912
chr1	13905965	13906006
chr1	13906008	13906023
chr1	13914169	13914206
chr1	13923193	13923230
chr1	13925303	13925344
chr1	13934203	13934250
chr1	13938140	13938163
chr1	13940576	13940607
chr1	13940633	13940647
chr1	13974317	13974328
chr1	13976009	13976020
chr1	13977626	13977675
chr1	13981693	13981720
chr1	13987357	13987406
chr1	13989158	13989169
chr1	13992215	13992226
chr1	13992691	13992714
chr1	13993366	13993380
chr1	13994461	13994488
chr1	13996906	13996940
chr1	14012406	14012421
chr1	14015012	14015076
chr1	14034510	14034549
chr1	14056953	14057008
chr1	14059812	14059833
chr1	14059834	14059871
chr1	14060174	14060211
chr1	14091636	14091647
chr1	14107734	14107749
chr1	14108949	14108992
chr1	14112624	14112655
chr1	14119999	14120010
chr1	14133858	14133869
chr1	14169895	14169934
chr1	14185235	14185262
chr1	14197271	14197282
chr1	14197678	14197689
chr1	14197704	14197755
chr1	14227140	14227177
chr1	14228033	14228104
chr1	14228107	14228121
chr1	14228122	14228136
chr1	14228143	14228162
chr1	14233399	14233416
chr1	14237655	14237693
chr1	14246890	14246901
chr1	14246930	14246959
chr1	14246960	14246998
chr1	14253374	14253407
chr1	14256751	14256778
chr1	14281312	14281351
chr1	14283923	14283952
chr1	14284899	14285038
chr1	14299447	14299464
chr1	14305158	14305201
chr1	14316781	14316816
chr1	14320623	14320672
chr1	14330166	14330213
chr1	14333622	14333671
chr1	14349881	14349894
chr1	14354999	14355028
chr1	14358364	14358423
chr1	14358424	14358453
chr1	14361298	14361313
chr1	14372152	14372171
chr1	14382442	14382453
chr1	14391901	14391912
chr1	14402113	14402162
chr1	14413018	14413057
chr1	14416491	14416536
chr1	14455670	14455683
chr1	14467972	14467983
chr1	14473211	14473240
chr1	14473241	14473256
chr1	14474261	14474312
chr1	14476283	14476294
chr1	14491917	14491962
chr1	14497338	14497391
chr1	14497799	14497848
chr1	14502229	14502264
chr1	14502289	14502310
chr1	14504699	14504750
chr1	14505727	14505760
chr1	14505763	14505810
chr1	14539343	14539392
chr1	14572858	14572877
chr1	14580288	14580307
chr1	14586769	14586820
chr1	14588825	14588836
chr1	14598329	14598396
chr1	14618241	14618296
chr1	14620386	14620407
chr1	14620407	14620438
chr1	14628322	14628387
chr1	14628388	14628403
chr1	14654939	14654974
chr1	14654975	14655006
chr1	14657217	14657256
chr1	14661119	14661148
chr1	14675063	14675080
chr1	14675998	14676033
chr1	14686471	14686522
chr1	14697875	14697918
chr1	14697918	14697961
chr1	14698483	14698538
chr1	14700905	14701002
chr1	14711447	14711488
chr1	14726840	14726851
chr1	14726853	14726864
chr1	14729366	14729380
chr1	14741064	14741095
chr1	14744050	14744077
chr1	14747781	14747792
chr1	14752747	14752794
chr1	14754594	14754637
chr1	14758845	14758890
chr1	14760424	14760435
chr1	14760463	14760476
chr1	14764346	14764391
chr1	14768478	14768517
chr1	14772419	14772463
chr1	14776437	14776484
chr1	14794858	14794887
chr1	14797713	14797764
chr1	14797921	14797986
chr1	14811549	14811560
chr1	14815484	14815519
chr1	14818541	14818554
chr1	14821442	14821468
chr1	14821469	14821510
chr1	14821518	14821535
chr1	14831553	14831590
chr1	14834391	14834430
chr1	14856287	14856298
chr1	14861819	14861868
chr1	14879497	14879544
chr1	14879928	14879959
chr1	14892506	14892517
chr1	14893558	14893603
chr1	14899591	14899602
chr1	14928938	14928987
chr1	14930092	14930139
chr1	14934540	14934579
chr1	14945027	14945058
chr1	14955163	14955174
chr1	14955556	14955571
chr1	14958180	14958221
chr1	14961344	14961363
chr1	14976257	14976270
chr1	14980757	14980788
chr1	15007460	15007492
chr1	15034825	15034860
chr1	15058765	15058884
chr1	15069774	15069817
chr1	15072588	15072605
chr1	15075351	15075368
chr1	15077811	15077840
chr1	15082055	15082066
chr1	15090295	15090306
chr1	15090373	15090400
chr1	15094697	15094751
chr1	15108470	15108493
chr1	15111136	15111151
chr1	15116780	15116823
chr1	15117060	15117074
chr1	15118874	15118889
chr1	15118919	15118970
chr1	15122950	15122979
chr1	15125575	15125604
chr1	15129213	15129245
chr1	15129774	15129795
chr1	15140281	15140328
chr1	15147063	15147102
chr1	15149892	15149917
chr1	15164984	15164997
chr1	15164998	15165017
chr1	15165794	15165859
chr1	15177543	15177572
chr1	15178620	15178631
chr1	15224754	15224773
chr1	15227548	15227593
chr1	15227619	15227658
chr1	15240299	15240334
chr1	15251732	15251779
chr1	15257973	15257984
chr1	15267302	15267397
chr1	15277675	15277730
chr1	15278558	15278603
chr1	15280268	15280322
chr1	15280329	15280348
chr1	15301064	15301091
chr1	15301092	15301107
chr1	15301107	15301132
chr1	15301373	15301414
chr1	15303282	15303297
chr1	15334318	15334351
chr1	15356862	15356909
chr1	15367787	15367798
chr1	15369331	15369342
chr1	15379800	15379839
chr1	15385035	15385054
chr1	15385651	15385662
chr1	15385698	15385729
chr1	15396069	15396080
chr1	15411556	15411599
chr1	15427851	15427880
chr1	15472063	15472110
chr1	15472385	15472420
chr1	15499054	15499065
chr1	15506967	15507014
chr1	15516849	15516894
chr1	15525630	15525641
chr1	15536798	15536881
chr1	15536881	15536982
chr1	15567125	15567209
chr1	15567226	15567270
chr1	15572689	15572703
chr1	15577083	15577114
chr1	15579151	15579166
chr1	15579751	15579810
chr1	15581447	15581510
chr1	15598805	15598832
chr1	15600833	15600864
chr1	15623745	15623786
chr1	15623801	15623854
chr1	15627771	15627816
chr1	15631824	15631879
chr1	15634210	15634253
chr1	15635410	15635467
chr1	15635507	15635534
chr1	15641853	15641868
chr1	15643252	15643281
chr1	15646320	15646359
chr1	15646566	15646587
chr1	15647766	15647801
chr1	15647802	15647821
chr1	15649718	15649741
chr1	15655197	15655248
chr1	15657164	15657203
chr1	15664631	15664660
chr1	15674097	15674140
chr1	15675515	15675558
chr1	15682161	15682192
chr1	15687354	15687365
chr1	15687777	15687866
chr1	15687893	15687904
chr1	15700777	15700802
chr1	15703491	15703502
chr1	15706467	15706478
chr1	15707871	15707882
chr1	15708825	15708836
chr1	15717009	15717032
chr1	15725617	15725666
chr1	15732977	15733020
chr1	15748041	15748104
chr1	15753244	15753255
chr1	15753333	15753384
chr1	15755907	15755930
chr1	15759769	15759810
chr1	15759811	15759846
chr1	15772969	15773043
chr1	15773044	15773097
chr1	15773210	15773265
chr1	15786246	15786265
chr1	15787449	15787460
chr1	15788017	15788046
chr1	15788438	15788509
chr1	15790584	15790609
chr1	15791058	15791081
chr1	15804222	15804237
chr1	15810802	15810816
chr1	15816671	15816730
chr1	15819924	15819947
chr1	15830936	15830955
chr1	15874914	15874965
chr1	15875295	15875309
chr1	15879263	15879310
chr1	15893284	15893301
chr1	15908583	15908626
chr1	15920976	15921017
chr1	15922362	15922373
chr1	15926760	15926817
chr1	15936099	15936154
chr1	15959999	15960030
chr1	15962528	15962553
chr1	15964106	15964145
chr1	15964457	15964519
chr1	15964520	15964555
chr1	15964966	15965033
chr1	15973715	15973726
chr1	15977736	15977850
chr1	15977854	15977898
chr1	15985115	15985150
chr1	15995401	15995440
chr1	15997602	15997639
chr1	16006598	16006609
chr1	16008160	16008213
chr1	16010492	16010541
chr1	16020791	16020805
chr1	16024786	16024805
chr1	16025224	16025251
chr1	16027354	16027374
chr1	16029362	16029376
chr1	16040493	16040506
chr1	16040868	16040911
chr1	16042983	16042994
chr1	16043149	16043164
chr1	16043174	16043229
chr1	16052807	16052820
chr1	16054951	16054982
chr1	16055949	16055992
chr1	16065826	16065845
chr1	16076527	16076544
chr1	16077276	16077287
chr1	16077456	16077467
chr1	16077475	16077506
chr1	16078385	16078414
chr1	16078894	16078905
chr1	16079498	16079512
chr1	16082432	16082452
chr1	16086006	16086033
chr1	16086869	16086888
chr1	16086889	16086922
chr1	16096133	16096154
chr1	16096448	16096471
chr1	16101129	16101142
chr1	16115801	16115842
chr1	16118451	16118482
chr1	16118926	16118943
chr1	16134405	16134424
chr1	16151991	16152032
chr1	16154458	16154505
chr1	16156143	16156164
chr1	16173793	16173834
chr1	16174982	16175045
chr1	16177267	16177292
chr1	16186525	16186570
chr1	16192872	16192903
chr1	16204757	16204810
chr1	16219849	16219894
chr1	16230560	16230640
chr1	16233561	16233582
chr1	16237570	16237599
chr1	16239564	16239577
chr1	16240056	16240115
chr1	16248076	16248113
chr1	16249641	16249676
chr1	16250378	16250417
chr1	16255266	16255309
chr1	16255309	16255336
chr1	16257240	16257283
chr1	16262526	16262557
chr1	16268323	16268352
chr1	16268352	16268391
chr1	16281506	16281557
chr1	16317019	16317070
chr1	16321372	16321443
chr1	16346563	16346578
chr1	16346835	16346852
chr1	16359256	16359295
chr1	16366031	16366064
chr1	16405269	16405296
chr1	16472003	16472016
chr1	16482002	16482016
chr1	16484297	16484320
chr1	16484336	16484391
chr1	16487219	16487290
chr1	16489866	16489877
chr1	16505541	16505552
chr1	16506699	16506718
chr1	16511203	16511230
chr1	16512490	16512553
chr1	16531648	16531697
chr1	16536602	16536613
chr1	16538917	16538928
chr1	16544122	16544156
chr1	16546496	16546519
chr1	16546519	16546548
chr1	16549576	16549644
chr1	16549675	16549686
chr1	16554433	16554492
chr1	16554507	16554581
chr1	16559178	16559203
chr1	16564023	16564052
chr1	16575497	16575546
chr1	16576459	16576479
chr1	16579528	16579575
chr1	16589869	16589914
chr1	16592727	16592738
chr1	16592755	16592766
chr1	16598438	16598465
chr1	16602605	16602642
chr1	16610010	16610023
chr1	16612240	16612273
chr1	16619998	16620018
chr1	16621700	16621711
chr1	16627197	16627244
chr1	16632595	16632610
chr1	16638218	16638257
chr1	16638665	16638684
chr1	16638686	16638721
chr1	16644255	16644274
chr1	16645563	16645604
chr1	16646215	16646226
chr1	16659370	16659383
chr1	16674027	16674061
chr1	16685391	16685402
chr1	16685830	16685919
chr1	16690056	16690101
chr1	16692594	16692629
chr1	16699889	16699942
chr1	16700529	16700540
chr1	16708152	16708203
chr1	16708851	16708888
chr1	16710386	16710430
chr1	16710857	16710932
chr1	16711023	16711067
chr1	16712123	16712134
chr1	16713758	16713802
chr1	16714110	16714185
chr1	16717133	16717144
chr1	16722899	16722920
chr1	16727059	16727088
chr1	16735733	16735768
chr1	16735768	16735797
chr1	16746993	16747028
chr1	16747537	16747574
chr1	16751711	16751722
chr1	16752061	16752096
chr1	16752488	16752499
chr1	16755273	16755316
chr1	16760220	16760267
chr1	16760268	16760291
chr1	16766974	16767013
chr1	16776048	16776059
chr1	16783101	16783132
chr1	16789523	16789546
chr1	16845969	16845986
chr1	16847907	16847956
chr1	16851802	16851851
chr1	16855257	16855294
chr1	16858113	16858138
chr1	16859412	16859423
chr1	16936496	16936537
chr1	16955342	16955353
chr1	16958624	16958665
chr1	16965639	16965672
chr1	16966506	16966547
chr1	16991564	16991621
chr1	16991635	16991709
chr1	16991809	16991862
chr1	16991862	16991911
chr1	16996523	16996538
chr1	17008201	17008238
chr1	17016783	17016802
chr1	17017001	17017060
chr1	17081764	17081789
chr1	17098255	17098317
chr1	17117685	17117730
chr1	17118679	17118720
chr1	17118741	17118788
chr1	17123291	17123338
chr1	17133882	17133913
chr1	17136087	17136107
chr1	17146068	17146111
chr1	17189167	17189238
chr1	17193092	17193103
chr1	17202290	17202301
chr1	17230690	17230728
chr1	17232252	17232284
chr1	17245104	17245151
chr1	17246123	17246142
chr1	17254005	17254036
chr1	17254037	17254082
chr1	17258503	17258520
chr1	17261820	17261831
chr1	17278785	17278796
chr1	17283880	17283891
chr1	17298166	17298197
chr1	17305673	17305692
chr1	17317401	17317434
chr1	17320769	17320780
chr1	17325201	17325232
chr1	17336307	17336366
chr1	17336394	17336431
chr1	17337228	17337261
chr1	17337768	17337805
chr1	17338118	17338141
chr1	17349403	17349444
chr1	17366886	17366913
chr1	17367108	17367123
chr1	17367124	17367153
chr1	17376797	17376808
chr1	17383387	17383398
chr1	17414577	17414622
chr1	17415586	17415617
chr1	17421881	17421975
chr1	17422043	17422111
chr1	17455866	17455877
chr1	17493645	17493658
chr1	17496002	17496043
chr1	17496044	17496061
chr1	17524188	17524231
chr1	17543391	17543434
chr1	17543978	17543989
chr1	17545811	17545855
chr1	17545954	17545969
chr1	17563790	17563801
chr1	17572819	17572852
chr1	17598155	17598186
chr1	17625016	17625051
chr1	17629121	17629162
chr1	17629662	17629691
chr1	17639643	17639690
chr1	17649163	17649238
chr1	17649709	17649750
chr1	17653334	17653373
chr1	17655557	17655580
chr1	17655581	17655622
chr1	17656720	17656753
chr1	17668089	17668166
[truncated: 402,095 more rows]
