# Supplementary material for: A novel quantitative trait locus implicates Msh3 in the propensity for genome-wide short tandem repeat expansions in mice
Source: Genome Res. 2023 May;33(5):689–702. doi: 10.1101/gr.277576.122 (PMC10317118; doi:10.1101/gr.277576.122)
Supplement: Supplemental Material [file supp_gr.277576.122_Supplemental_code.zip › BXD-STR-Mutator-Manuscript-main/Ashbrook_Manuscript/data/exclude/segdup_strs.bed]

chr1	5429464	5429475
chr1	6441337	6441351
chr1	6441476	6441487
chr1	7358397	7358408
chr1	7358417	7358428
chr1	7358698	7358711
chr1	7360103	7360114
chr1	7369828	7369877
chr1	7370253	7370288
chr1	7372684	7372697
chr1	7373113	7373124
chr1	7374196	7374220
chr1	7375130	7375141
chr1	7377589	7377600
chr1	7378672	7378691
chr1	7379008	7379019
chr1	7379032	7379059
chr1	7382087	7382106
chr1	7384157	7384198
chr1	7385475	7385486
chr1	7385514	7385528
chr1	7385949	7385968
chr1	7386148	7386177
chr1	7390525	7390544
chr1	7391902	7391913
chr1	7392178	7392205
chr1	7392363	7392394
chr1	7393303	7393318
chr1	7395935	7395949
chr1	7397361	7397400
chr1	7398005	7398016
chr1	7399995	7400022
chr1	7400995	7401018
chr1	7401260	7401291
chr1	7403154	7403165
chr1	7403493	7403508
chr1	7403509	7403529
chr1	7403538	7403549
chr1	7407348	7407365
chr1	7407486	7407497
chr1	7407553	7407564
chr1	7409238	7409277
chr1	7410953	7410964
chr1	17980618	17980633
chr1	17981300	17981317
chr1	18007620	18007669
chr1	18010997	18011036
chr1	18012030	18012047
chr1	18013350	18013361
chr1	18013441	18013452
chr1	18014175	18014204
chr1	18014591	18014606
chr1	18015219	18015264
chr1	18015929	18015940
chr1	21209760	21209771
chr1	21211094	21211121
chr1	21215234	21215277
chr1	21215543	21215554
chr1	21219021	21219036
chr1	21220157	21220186
chr1	21220636	21220647
chr1	21269185	21269292
chr1	21269372	21269389
chr1	21269476	21269511
chr1	21269596	21269615
chr1	21269747	21269758
chr1	21270065	21270110
chr1	21271207	21271218
chr1	21271705	21271728
chr1	21273100	21273114
chr1	21279016	21279035
chr1	21279926	21279941
chr1	21348163	21348182
chr1	21348783	21348794
chr1	21348920	21348931
chr1	21349058	21349069
chr1	21349134	21349145
chr1	21353267	21353278
chr1	21353498	21353509
chr1	21354127	21354138
chr1	21359077	21359098
chr1	21359921	21359936
chr1	21363624	21363641
chr1	21367562	21367573
chr1	21367700	21367711
chr1	21367967	21367982
chr1	21370890	21370905
chr1	21374850	21374913
chr1	21376486	21376497
chr1	21378612	21378635
chr1	24612011	24612022
chr1	27992714	27992733
chr1	27992844	27992891
chr1	27993254	27993265
chr1	27994252	27994263
chr1	30977116	30977133
chr1	30978388	30978399
chr1	30979233	30979262
chr1	30979820	30979849
chr1	30980671	30980682
chr1	30980939	30980952
chr1	30985656	30985670
chr1	30998056	30998073
chr1	31000170	31000194
chr1	31000753	31000777
chr1	31001596	31001607
chr1	31001868	31001881
chr1	31007564	31007619
chr1	31009247	31009261
chr1	31265243	31265257
chr1	31265803	31265826
chr1	31265935	31265958
chr1	31273351	31273386
chr1	31275544	31275561
chr1	31283899	31283914
chr1	31284161	31284172
chr1	31286513	31286524
chr1	31287815	31287832
chr1	32518802	32518833
chr1	32544574	32544585
chr1	32544662	32544673
chr1	32545017	32545036
chr1	43900468	43900491
chr1	46054450	46054469
chr1	46057330	46057353
chr1	46069805	46069816
chr1	46075633	46075647
chr1	46077707	46077718
chr1	46078782	46078793
chr1	46082148	46082159
chr1	46082974	46082985
chr1	46084552	46084644
chr1	46086411	46086422
chr1	46088491	46088518
chr1	46088790	46088804
chr1	46090057	46090068
chr1	46098606	46098617
chr1	46100083	46100096
chr1	46100464	46100475
chr1	46101934	46101945
chr1	46109917	46109928
chr1	46110473	46110522
chr1	46110526	46110537
chr1	46110639	46110676
chr1	46111451	46111462
chr1	46112036	46112050
chr1	46116023	46116078
chr1	46116098	46116157
chr1	46119480	46119509
chr1	46122287	46122298
chr1	46127748	46127759
chr1	46129107	46129118
chr1	46131186	46131197
chr1	46133621	46133635
chr1	46133894	46133908
chr1	46137739	46137754
chr1	46138242	46138257
chr1	46140726	46140737
chr1	46141993	46142004
chr1	46157861	46157875
chr1	46158441	46158452
chr1	46159047	46159082
chr1	46167047	46167098
chr1	46167807	46167824
chr1	46174981	46175032
chr1	46179812	46179863
chr1	46180506	46180517
chr1	46183662	46183711
chr1	46188720	46188757
chr1	46189267	46189278
chr1	46190118	46190129
chr1	46190430	46190467
chr1	46190475	46190524
chr1	46190527	46190542
chr1	46191451	46191466
chr1	46199851	46199862
chr1	46203289	46203343
chr1	46203407	46203427
chr1	46203457	46203506
chr1	46206765	46206776
chr1	46207937	46207952
chr1	46209146	46209157
chr1	46210830	46210857
chr1	46212827	46212838
chr1	46214382	46214393
chr1	46216415	46216426
chr1	46218239	46218250
chr1	46226432	46226443
chr1	46226458	46226469
chr1	46235173	46235212
chr1	46236808	46236822
chr1	46241323	46241337
chr1	46241684	46241703
chr1	46241735	46241774
chr1	46242571	46242582
chr1	46244616	46244627
chr1	46244806	46244817
chr1	46246480	46246525
chr1	46248753	46248812
chr1	46250327	46250338
chr1	46251079	46251128
chr1	46268153	46268178
chr1	46270547	46270570
chr1	46271617	46271673
chr1	46271794	46271811
chr1	46272730	46272771
chr1	46275020	46275085
chr1	46277433	46277444
chr1	46278129	46278148
chr1	46280936	46280959
chr1	46281365	46281384
chr1	46282828	46282839
chr1	46282918	46282929
chr1	46289812	46289847
chr1	46293674	46293738
chr1	46295172	46295185
chr1	46297251	46297268
chr1	46297632	46297643
chr1	46299113	46299132
chr1	46300362	46300373
chr1	46301989	46302000
chr1	46313063	46313074
chr1	46319651	46319662
chr1	46326617	46326628
chr1	46327437	46327448
chr1	46328034	46328075
chr1	46338234	46338282
chr1	46341961	46341972
chr1	46344208	46344219
chr1	46345733	46345744
chr1	46352662	46352673
chr1	46356809	46356848
chr1	46358720	46358733
chr1	46360657	46360671
chr1	46364773	46364807
chr1	46366738	46366762
chr1	46369850	46369863
chr1	46370063	46370124
chr1	46376455	46376518
chr1	46376518	46376539
chr1	46391756	46391767
chr1	46398692	46398705
chr1	46400472	46400496
chr1	46466441	46466452
chr1	46467485	46467505
chr1	46470919	46470930
chr1	46474150	46474161
chr1	46474528	46474543
chr1	46477004	46477017
chr1	46480507	46480569
chr1	46480569	46480613
chr1	46480618	46480641
chr1	46482349	46482384
chr1	46483229	46483246
chr1	46483247	46483262
chr1	46483313	46483356
chr1	46485765	46485776
chr1	46492254	46492289
chr1	46492336	46492375
chr1	46492422	46492461
chr1	46494762	46494773
chr1	46502286	46502297
chr1	46503254	46503265
chr1	46513227	46513238
chr1	46521485	46521496
chr1	46521505	46521516
chr1	46526750	46526764
chr1	46530035	46530049
chr1	46531319	46531338
chr1	46533808	46533819
chr1	46535073	46535084
chr1	46558144	46558209
chr1	46559898	46559913
chr1	46598525	46598536
chr1	46600536	46600565
chr1	46601202	46601213
chr1	46606446	46606460
chr1	46607291	46607310
chr1	46609631	46609642
chr1	46609740	46609751
chr1	46610919	46610954
chr1	46611075	46611088
chr1	46611260	46611275
chr1	46612298	46612309
chr1	46612372	46612387
chr1	46617156	46617179
chr1	46617186	46617225
chr1	46617226	46617237
chr1	46624548	46624595
chr1	46624595	46624606
chr1	46631424	46631435
chr1	46632596	46632607
chr1	46633268	46633279
chr1	46638038	46638071
chr1	46639611	46639622
chr1	46646329	46646346
chr1	46658963	46658974
chr1	46664303	46664314
chr1	46667149	46667168
chr1	46668375	46668389
chr1	46673241	46673260
chr1	46678402	46678421
chr1	46681048	46681059
chr1	46685660	46685671
chr1	46685672	46685686
chr1	46686488	46686531
chr1	46686731	46686775
chr1	46687835	46687858
chr1	46714717	46714728
chr1	46728764	46728775
chr1	46730409	46730432
chr1	46732573	46732626
chr1	46732744	46732755
chr1	46736292	46736311
chr1	46736690	46736709
chr1	46741483	46741504
chr1	46743088	46743143
chr1	46743169	46743213
chr1	46745124	46745171
chr1	46747273	46747290
chr1	46749413	46749432
chr1	46750672	46750683
chr1	46757556	46757567
chr1	46760626	46760640
chr1	46764075	46764110
chr1	46770964	46770983
chr1	46770983	46771028
chr1	46771612	46771643
chr1	46776068	46776079
chr1	46777056	46777069
chr1	46781139	46781150
chr1	46791200	46791219
chr1	46791262	46791273
chr1	46795982	46796005
chr1	46804161	46804175
chr1	46810200	46810211
chr1	46810903	46810917
chr1	50058098	50058109
chr1	50058414	50058428
chr1	50058643	50058692
chr1	50177245	50177286
chr1	50177303	50177398
chr1	50177628	50177657
chr1	50179600	50179615
chr1	52923314	52923327
chr1	53259837	53259870
chr1	53259871	53259914
chr1	53261109	53261120
chr1	53265582	53265597
chr1	53268265	53268276
chr1	53268379	53268428
chr1	53325575	53325586
chr1	53329502	53329513
chr1	53330007	53330018
chr1	53349741	53349764
chr1	53392043	53392054
chr1	53392066	53392109
chr1	53392999	53393030
chr1	53397872	53397883
chr1	53400070	53400117
chr1	53403539	53403566
chr1	53408629	53408640
chr1	53409559	53409570
chr1	53413044	53413085
chr1	53413530	53413589
chr1	53414338	53414363
chr1	53414407	53414422
chr1	53414460	53414479
chr1	53418695	53418706
chr1	53420903	53420916
chr1	53422843	53422854
chr1	53424454	53424465
chr1	53426021	53426058
chr1	53429613	53429642
chr1	53430501	53430530
chr1	53431188	53431231
chr1	53431531	53431542
chr1	53432119	53432133
chr1	53432139	53432166
chr1	53433763	53433780
chr1	53439758	53439773
chr1	53440028	53440055
chr1	53442020	53442053
chr1	53444800	53444853
chr1	53446808	53446819
chr1	53448175	53448198
chr1	53449825	53449864
chr1	53451148	53451179
chr1	53453285	53453298
chr1	53454059	53454078
chr1	53455396	53455416
chr1	53457552	53457593
chr1	53468331	53468342
chr1	53470857	53470888
chr1	53470889	53470968
chr1	53473377	53473392
chr1	53476525	53476536
chr1	53483200	53483214
chr1	53483213	53483224
chr1	53485448	53485497
chr1	53487283	53487294
chr1	53495430	53495441
chr1	53496592	53496606
chr1	53501478	53501492
chr1	53509778	53509839
chr1	53509978	53509989
chr1	53511318	53511337
chr1	53515772	53515783
chr1	53531455	53531466
chr1	53531896	53531907
chr1	53532033	53532052
chr1	53534502	53534513
chr1	53536050	53536067
chr1	53538034	53538053
chr1	53539093	53539140
chr1	53540413	53540424
chr1	53544026	53544037
chr1	53545235	53545248
chr1	53556284	53556295
chr1	53557240	53557257
chr1	53557580	53557609
chr1	53562165	53562206
chr1	53562293	53562328
chr1	53562333	53562344
chr1	53563292	53563311
chr1	53564854	53564873
chr1	53564971	53564982
chr1	53565579	53565628
chr1	53567336	53567351
chr1	53568355	53568404
chr1	53569094	53569105
chr1	53572476	53572487
chr1	53572491	53572550
chr1	53574299	53574336
chr1	53576168	53576192
chr1	53578791	53578802
chr1	53579519	53579542
chr1	53605958	53605969
chr1	53611042	53611053
chr1	53612304	53612315
chr1	53614125	53614136
chr1	53614960	53614971
chr1	53620977	53620991
chr1	53624301	53624315
chr1	53629313	53629328
chr1	53640227	53640238
chr1	53641179	53641196
chr1	53641351	53641362
chr1	53643388	53643399
chr1	53645314	53645361
chr1	53645795	53645814
chr1	53648913	53648927
chr1	53648931	53648942
chr1	53661445	53661460
chr1	53661829	53661840
chr1	53663258	53663269
chr1	53678842	53678853
chr1	53679101	53679144
chr1	53682658	53682679
chr1	53682679	53682704
chr1	53683870	53683889
chr1	53683896	53683951
chr1	53684509	53684520
chr1	53684542	53684562
chr1	53686036	53686047
chr1	53690123	53690142
chr1	53691082	53691093
chr1	53697970	53697985
chr1	53701281	53701300
chr1	53702817	53702861
chr1	53702944	53702967
chr1	53743473	53743484
chr1	58629854	58629905
chr1	58655266	58655307
chr1	58657486	58657500
chr1	58657569	58657580
chr1	58659742	58659757
chr1	58663400	58663414
chr1	58664728	58664741
chr1	58678856	58678873
chr1	58678889	58678902
chr1	58683416	58683427
chr1	58692025	58692074
chr1	58693116	58693147
chr1	58693590	58693601
chr1	58694272	58694303
chr1	58696865	58696878
chr1	58851687	58851701
chr1	58856484	58856495
chr1	58875896	58875911
chr1	58876922	58876933
chr1	58877032	58877047
chr1	58878823	58878834
chr1	58881362	58881373
chr1	58888362	58888373
chr1	58889704	58889715
chr1	58891297	58891336
chr1	58891807	58891854
chr1	58896768	58896829
chr1	58899005	58899016
chr1	58899018	58899031
chr1	58899032	58899071
chr1	60063939	60063950
chr1	60065514	60065531
chr1	60066086	60066103
chr1	60071249	60071264
chr1	72646245	72646256
chr1	72646776	72646787
chr1	72646876	72646887
chr1	79715540	79715624
chr1	79716958	79716969
chr1	79719606	79719625
chr1	79720458	79720473
chr1	79720822	79720833
chr1	79722982	79723066
chr1	79724400	79724411
chr1	79727048	79727067
chr1	79727900	79727915
chr1	79728264	79728275
chr1	84954268	84954339
chr1	84954822	84954839
chr1	84955003	84955018
chr1	84956116	84956127
chr1	84956400	84956411
chr1	84956979	84956992
chr1	84958257	84958304
chr1	84959129	84959140
chr1	84960318	84960353
chr1	84961252	84961267
chr1	84961578	84961589
chr1	84961955	84961966
chr1	84962237	84962248
chr1	84966664	84966683
chr1	84966704	84966733
chr1	84971660	84971679
chr1	84974846	84974857
chr1	84975234	84975245
chr1	84978193	84978204
chr1	84978341	84978352
chr1	84978587	84978598
chr1	84981582	84981593
chr1	84982124	84982139
chr1	84985213	84985227
chr1	84988857	84988971
chr1	84989010	84989049
chr1	84989222	84989233
chr1	84990999	84991014
chr1	84991208	84991221
chr1	84991976	84991987
chr1	84993391	84993406
chr1	84995367	84995384
chr1	84995544	84995558
chr1	85004174	85004213
chr1	85004411	85004428
chr1	85004699	85004710
chr1	85007914	85007925
chr1	85008298	85008309
chr1	85008309	85008320
chr1	85011656	85011667
chr1	85025786	85025823
chr1	85030265	85030276
chr1	85030547	85030558
chr1	85030901	85030912
chr1	85031222	85031237
chr1	85032133	85032148
chr1	85033329	85033340
chr1	85035447	85035460
chr1	85035804	85035823
chr1	85036051	85036062
chr1	85036334	85036345
chr1	85037424	85037435
chr1	85037437	85037452
chr1	85037619	85037660
chr1	85037700	85037735
chr1	85038053	85038108
chr1	85040397	85040408
chr1	85043423	85043446
chr1	85046669	85046680
chr1	85067647	85067658
chr1	85069652	85069666
chr1	85070958	85070969
chr1	85070976	85070989
chr1	85083744	85083785
chr1	85083785	85083804
chr1	85084449	85084496
chr1	85085148	85085162
chr1	85085729	85085740
chr1	85089770	85089781
chr1	85091665	85091682
chr1	85095316	85095330
chr1	85095890	85095901
chr1	85098123	85098134
chr1	85098317	85098328
chr1	85099249	85099260
chr1	85102734	85102755
chr1	85102755	85102768
chr1	85103630	85103641
chr1	85105678	85105715
chr1	85109919	85109930
chr1	85110869	85110914
chr1	85111427	85111459
chr1	85111750	85111761
chr1	85112134	85112148
chr1	85115861	85115900
chr1	85116654	85116667
chr1	85116861	85116876
chr1	85117314	85117337
chr1	85117348	85117363
chr1	85118864	85118888
chr1	85122513	85122524
chr1	85125604	85125647
chr1	85125857	85125880
chr1	85126140	85126151
chr1	85129135	85129146
chr1	85129365	85129376
chr1	85129514	85129525
chr1	85129525	85129536
chr1	85133052	85133063
chr1	85154613	85154664
chr1	85154679	85154698
chr1	85162369	85162380
chr1	85162941	85162955
chr1	85165205	85165219
chr1	85169723	85169754
chr1	85170408	85170453
chr1	85170454	85170489
chr1	85180280	85180291
chr1	85189691	85189702
chr1	85190996	85191010
chr1	85192568	85192579
chr1	85193296	85193339
chr1	85193529	85193554
chr1	85197316	85197330
chr1	85203284	85203351
chr1	85203667	85203718
chr1	85203947	85203966
chr1	85203971	85203982
chr1	85205064	85205075
chr1	85205347	85205358
chr1	85207263	85207314
chr1	85207394	85207413
chr1	85208152	85208163
chr1	85209342	85209357
chr1	85210261	85210276
chr1	85210587	85210598
chr1	85211218	85211229
chr1	85215903	85215927
chr1	85215944	85215977
chr1	85232036	85232047
chr1	85232424	85232435
chr1	85235383	85235394
chr1	85235396	85235407
chr1	85235543	85235554
chr1	85235776	85235787
chr1	85239307	85239346
chr1	85242432	85242443
chr1	85242629	85242640
chr1	85244332	85244346
chr1	85244689	85244781
chr1	85244780	85244791
chr1	85246144	85246159
chr1	85246197	85246260
chr1	85247184	85247195
chr1	85247472	85247486
chr1	85247523	85247534
chr1	85253268	85253282
chr1	85255531	85255545
chr1	85257272	85257307
chr1	85258349	85258360
chr1	85258544	85258555
chr1	85259476	85259487
chr1	85262938	85262953
chr1	85263803	85263814
chr1	85265834	85265857
chr1	85267054	85267065
chr1	85270623	85270634
chr1	85271992	85272009
chr1	85273708	85273722
chr1	85275591	85275602
chr1	85275923	85275934
chr1	85276359	85276373
chr1	85277396	85277407
chr1	85277423	85277436
chr1	85279588	85279665
chr1	85283573	85283584
chr1	85283595	85283606
chr1	85283619	85283633
chr1	85283911	85283922
chr1	85284880	85284927
chr1	85284968	85284983
chr1	85286785	85286799
chr1	85286961	85286978
chr1	85288498	85288509
chr1	85288695	85288706
chr1	85291784	85291827
chr1	85292038	85292085
chr1	85295357	85295368
chr1	85295736	85295747
chr1	85295748	85295759
chr1	85299092	85299103
chr1	85305392	85305403
chr1	85305674	85305685
chr1	85306026	85306037
chr1	85306348	85306363
chr1	85307267	85307290
chr1	85308473	85308484
chr1	85310580	85310593
chr1	85311252	85311263
chr1	85311535	85311546
chr1	85312628	85312639
chr1	85312641	85312656
chr1	85312823	85312852
chr1	85316913	85316936
chr1	85318746	85318763
chr1	85318829	85318840
chr1	85320407	85320466
chr1	85321967	85321978
chr1	85323399	85323410
chr1	85325774	85325785
chr1	85325788	85325809
chr1	85325807	85325822
chr1	85329647	85329661
chr1	85333444	85333491
chr1	85333681	85333724
chr1	85340806	85340817
chr1	85342812	85342826
chr1	85344120	85344131
chr1	85447793	85447806
chr1	85448000	85448015
chr1	85448519	85448538
chr1	85450190	85450379
chr1	85454005	85454016
chr1	85457093	85457116
chr1	85457320	85457355
chr1	85457615	85457626
chr1	85460636	85460647
chr1	85460873	85460884
chr1	85461022	85461033
chr1	85461033	85461044
chr1	85464371	85464382
chr1	85482048	85482109
chr1	85482124	85482143
chr1	85489716	85489727
chr1	85490288	85490302
chr1	85492548	85492562
chr1	85496812	85496867
chr1	85497497	85497526
chr1	85497527	85497572
chr1	85499860	85499871
chr1	85500892	85500912
chr1	85509575	85509594
chr1	85509600	85509611
chr1	85510906	85510920
chr1	85512912	85512923
chr1	85513640	85513677
chr1	85513862	85513897
chr1	85520003	85520014
chr1	85522303	85522314
chr1	85524311	85524325
chr1	85528065	85528076
chr1	85528093	85528108
chr1	85528109	85528148
chr1	85528150	85528161
chr1	85529956	85529989
chr1	85530540	85530565
chr1	85530565	85530606
chr1	85531568	85531579
chr1	85533078	85533121
chr1	85534691	85534702
chr1	85534766	85534801
chr1	85536609	85536632
chr1	85540161	85540216
chr1	85540630	85540643
chr1	85540807	85540822
chr1	85540832	85540843
chr1	85541925	85541936
chr1	85542208	85542219
chr1	85542812	85542823
chr1	85543158	85543171
chr1	85544377	85544424
chr1	85545249	85545260
chr1	85546440	85546479
chr1	85547383	85547398
chr1	85547709	85547720
chr1	85547981	85547992
chr1	85548264	85548275
chr1	85552683	85552702
chr1	85552719	85552750
chr1	85561490	85561501
chr1	85561868	85561879
chr1	85564833	85564848
chr1	85564986	85564997
chr1	85565218	85565229
chr1	85567299	85567313
chr1	85568234	85568245
chr1	85568503	85568526
chr1	85568744	85568795
chr1	85571869	85571880
chr1	85577121	85577156
chr1	85577653	85577668
chr1	85577862	85577875
chr1	85580063	85580074
chr1	85582047	85582064
chr1	85582221	85582235
chr1	85582571	85582660
chr1	85584019	85584034
chr1	85584068	85584143
chr1	85585100	85585111
chr1	85585417	85585428
chr1	85585438	85585449
chr1	85589353	85589421
chr1	85593797	85593810
chr1	85593825	85593836
chr1	85595280	85595291
chr1	85595612	85595623
chr1	85597482	85597496
chr1	85598436	85598450
chr1	85598826	85598837
chr1	85599129	85599161
chr1	85599527	85599568
chr1	85599622	85599659
chr1	85599659	85599670
chr1	85600597	85600608
chr1	85604747	85604772
chr1	85604952	85604963
chr1	85606762	85606773
chr1	85607624	85607637
chr1	85612056	85612067
chr1	85612250	85612261
chr1	85612273	85612316
chr1	85613790	85613804
chr1	85616084	85616095
chr1	85616442	85616457
chr1	85619917	85619936
chr1	85621452	85621463
chr1	85625504	85625515
chr1	85626082	85626096
chr1	85626747	85626796
chr1	85627470	85627487
chr1	85627488	85627545
chr1	85629837	85629848
chr1	85630268	85630282
chr1	85639689	85639700
chr1	85640995	85641009
chr1	85643001	85643012
chr1	85643729	85643758
chr1	85643948	85643977
chr1	85647724	85647738
chr1	85651515	85651554
chr1	85651556	85651567
chr1	85653369	85653418
chr1	85653979	85654020
chr1	85654121	85654132
chr1	85655030	85655041
chr1	85656542	85656609
chr1	85658223	85658237
chr1	88025274	88025285
chr1	88027352	88027363
chr1	88036337	88036356
chr1	88037617	88037632
chr1	88038135	88038186
chr1	88039164	88039175
chr1	88039811	88039822
chr1	88041970	88041987
chr1	88043712	88043729
chr1	88047947	88047961
chr1	88055551	88055562
chr1	88056853	88056936
chr1	88057682	88057693
chr1	88059888	88059903
chr1	88061123	88061134
chr1	88061147	88061174
chr1	88062716	88062727
chr1	88063363	88063374
chr1	88065523	88065540
chr1	88067266	88067280
chr1	88097532	88097555
chr1	88097951	88097962
chr1	88100403	88100418
chr1	88102108	88102121
chr1	88102126	88102163
chr1	88109584	88109595
chr1	88116440	88116451
chr1	88120355	88120382
chr1	88124202	88124213
chr1	88125096	88125107
chr1	88126839	88126850
chr1	88128978	88129001
chr1	88129626	88129637
chr1	88132027	88132038
chr1	88133737	88133752
chr1	88136213	88136224
chr1	88140337	88140348
chr1	88141026	88141037
chr1	88152351	88152362
chr1	93859966	93859985
chr1	93861382	93861395
chr1	93864113	93864144
chr1	93866388	93866399
chr1	93866437	93866452
chr1	93870841	93870860
chr1	93871976	93871993
chr1	93872645	93872656
chr1	93877545	93877556
chr1	93877662	93877676
chr1	93878787	93878802
chr1	93882491	93882506
chr1	93883051	93883062
chr1	93885800	93885815
chr1	93886116	93886127
chr1	93888466	93888479
chr1	93889344	93889355
chr1	93889937	93889952
chr1	93891781	93891792
chr1	93893404	93893502
chr1	93894169	93894180
chr1	93895974	93896021
chr1	93898340	93898355
chr1	93900830	93900841
chr1	93901251	93901262
chr1	93903107	93903122
chr1	93903931	93903942
chr1	93907520	93907551
chr1	93909887	93909898
chr1	93910196	93910265
chr1	93911498	93911509
chr1	93912255	93912266
chr1	93914998	93915012
chr1	93917473	93917484
chr1	93918235	93918246
chr1	93920027	93920046
chr1	93921542	93921557
chr1	93921564	93921607
chr1	93921782	93921793
chr1	93923823	93923843
chr1	93926338	93926349
chr1	93926509	93926540
chr1	93926575	93926586
chr1	93927825	93927838
chr1	93930555	93930582
chr1	93932555	93932566
chr1	93932604	93932619
chr1	93937009	93937028
chr1	93938126	93938143
chr1	93938795	93938806
chr1	93943673	93943687
chr1	93943790	93943804
chr1	93946103	93946118
chr1	93949806	93949821
chr1	93950366	93950377
chr1	93952995	93953019
chr1	93955575	93955588
chr1	93956453	93956468
chr1	93963567	93963578
chr1	93967447	93967462
chr1	93969940	93969951
chr1	93970361	93970372
chr1	93972217	93972232
chr1	93973041	93973052
chr1	93976625	93976648
chr1	93978984	93978995
chr1	93980554	93980565
chr1	93981311	93981322
chr1	93982382	93982415
chr1	93984026	93984040
chr1	93984535	93984574
chr1	93984780	93984791
chr1	93992138	93992155
chr1	93993227	93993238
chr1	94001022	94001033
chr1	94001066	94001093
chr1	94005290	94005313
chr1	107003197	107003210
chr1	107004184	107004195
chr1	107044775	107044786
chr1	107049623	107049634
chr1	107056844	107056855
chr1	107057462	107057473
chr1	107057477	107057488
chr1	107068435	107068478
chr1	107081477	107081528
chr1	107112880	107112891
chr1	107113488	107113503
chr1	107114896	107114907
chr1	107127608	107127619
chr1	107130928	107130939
chr1	107131388	107131415
chr1	107133445	107133484
chr1	107135038	107135049
chr1	107139682	107139717
chr1	107140734	107140745
chr1	107147012	107147023
chr1	107152187	107152206
chr1	107153134	107153145
chr1	107157967	107157978
chr1	107158147	107158194
chr1	107175012	107175023
chr1	107184660	107184677
chr1	107189233	107189286
chr1	107189819	107189858
chr1	107196751	107196806
chr1	107197573	107197602
chr1	107213499	107213542
chr1	107216607	107216650
chr1	107216882	107216905
chr1	107222902	107222913
chr1	107223310	107223361
chr1	107224760	107224771
chr1	107227545	107227556
chr1	107236830	107236841
chr1	107246066	107246149
chr1	107246634	107246645
chr1	107247085	107247108
chr1	107247625	107247654
chr1	107247655	107247694
chr1	107249013	107249036
chr1	107250759	107250770
chr1	107251772	107251789
chr1	107255409	107255450
chr1	107256462	107256473
chr1	107257449	107257460
chr1	107261639	107261652
chr1	107270405	107270416
chr1	107275234	107275245
chr1	107280270	107280284
chr1	107280281	107280320
chr1	107281075	107281086
chr1	107292121	107292164
chr1	107297617	107297631
chr1	107301735	107301749
chr1	107302501	107302512
chr1	107312629	107312640
chr1	107315152	107315175
chr1	107315937	107316006
chr1	107829832	107829843
chr1	117610709	117610792
chr1	117611863	117611874
chr1	117611881	117611896
chr1	117623725	117623736
chr1	117624106	117624120
chr1	117642831	117642842
chr1	117645039	117645059
chr1	117645565	117645578
chr1	117651808	117651819
chr1	117653112	117653123
chr1	117657556	117657567
chr1	117661713	117661724
chr1	117662922	117662933
chr1	117663640	117663653
chr1	117666215	117666226
chr1	117668235	117668246
chr1	117668262	117668285
chr1	117673561	117673580
chr1	117688768	117688779
chr1	117690348	117690363
chr1	117693823	117693834
chr1	117709365	117709376
chr1	117713652	117713681
chr1	117715148	117715159
chr1	117716345	117716359
chr1	117719511	117719522
chr1	117719594	117719605
chr1	117733788	117733802
chr1	117737630	117737641
chr1	117740317	117740331
chr1	117779468	117779482
chr1	117782282	117782305
chr1	117786358	117786369
chr1	117789146	117789157
chr1	117789214	117789231
chr1	117798438	117798449
chr1	117811159	117811200
chr1	117815681	117815692
chr1	117817855	117817866
chr1	117818383	117818394
chr1	117831220	117831251
chr1	117835265	117835276
chr1	117837433	117837447
chr1	117837467	117837490
chr1	117861675	117861686
chr1	117863583	117863594
chr1	117867910	117867937
chr1	117871979	117871990
chr1	117874139	117874166
chr1	117933162	117933173
chr1	117937099	117937110
chr1	117937368	117937391
chr1	117938755	117938766
chr1	117938872	117938883
chr1	117940089	117940128
chr1	117941718	117941731
chr1	117959012	117959023
chr1	117971116	117971127
chr1	117977875	117977886
chr1	117980563	117980574
chr1	117980655	117980666
chr1	117984300	117984323
chr1	117990053	117990064
chr1	117992796	117992819
chr1	117998734	117998748
chr1	118000663	118000712
chr1	118003313	118003328
chr1	118003611	118003634
chr1	118007397	118007408
chr1	118009914	118009929
chr1	118011037	118011048
chr1	118029702	118029737
chr1	118033751	118033762
chr1	118035876	118035905
chr1	118035925	118035968
chr1	118042888	118042899
chr1	118044205	118044224
chr1	118044877	118044888
chr1	118060980	118060991
chr1	118063528	118063539
chr1	118090370	118090409
chr1	118090454	118090465
chr1	118090704	118090715
chr1	118092055	118092066
chr1	118092669	118092680
chr1	118092965	118092976
chr1	118093724	118093741
chr1	118096201	118096212
chr1	118169459	118169470
chr1	118170107	118170118
chr1	118181510	118181521
chr1	118182752	118182763
chr1	118187359	118187376
chr1	118187825	118187836
chr1	118192364	118192375
chr1	118209671	118209682
chr1	126767573	126767584
chr1	126774232	126774243
chr1	126776753	126776780
chr1	126776907	126776918
chr1	126776951	126776992
chr1	126784026	126784037
chr1	126786192	126786207
chr1	126789191	126789204
chr1	130387087	130387098
chr1	130390049	130390060
chr1	130390548	130390579
chr1	130391328	130391339
chr1	130393702	130393713
chr1	130403577	130403588
chr1	130413781	130413792
chr1	130415256	130415271
chr1	130415298	130415311
chr1	130421097	130421111
chr1	130423283	130423294
chr1	130423678	130423693
chr1	130426557	130426574
chr1	130428514	130428525
chr1	130433236	130433255
chr1	130435106	130435120
chr1	130435273	130435287
chr1	130439027	130439038
chr1	130439506	130439517
chr1	130439527	130439566
chr1	130442532	130442543
chr1	130447817	130447828
chr1	130449867	130449878
chr1	130452107	130452118
chr1	130453594	130453609
chr1	130453636	130453649
chr1	130459152	130459163
chr1	130460961	130461015
chr1	130463467	130463478
chr1	130464309	130464320
chr1	130465538	130465569
chr1	139613619	139613633
chr1	139621102	139621113
chr1	139623287	139623322
chr1	139627098	139627112
chr1	139629591	139629602
chr1	139658951	139658962
chr1	139661938	139661961
chr1	139663111	139663122
chr1	139669810	139669827
chr1	139670050	139670061
chr1	139670652	139670666
chr1	139671562	139671581
chr1	139674560	139674571
chr1	139674586	139674597
chr1	139674985	139675032
chr1	139675197	139675210
chr1	139675806	139675820
chr1	139678320	139678351
chr1	139684209	139684220
chr1	139689147	139689158
chr1	139689217	139689270
chr1	139772410	139772421
chr1	139772960	139772971
chr1	139779217	139779228
chr1	139785478	139785489
chr1	139786917	139786966
chr1	139789944	139789955
chr1	139789970	139789981
chr1	139790369	139790412
chr1	139791234	139791248
chr1	139793760	139793791
chr1	139799520	139799531
chr1	139804506	139804559
chr1	139814903	139814914
chr1	139814946	139814957
chr1	139816036	139816071
chr1	139818784	139818807
chr1	139820108	139820119
chr1	139820657	139820668
chr1	139825328	139825339
chr1	139826648	139826663
chr1	139826786	139826797
chr1	139829795	139829806
chr1	139832661	139832672
chr1	139845539	139845550
chr1	139884052	139884063
chr1	139884885	139884900
chr1	139886759	139886802
chr1	139888327	139888338
chr1	139891159	139891170
chr1	139896283	139896312
chr1	139896312	139896329
chr1	139897704	139897715
chr1	139899405	139899420
chr1	139902886	139902897
chr1	139906287	139906298
chr1	139906836	139906847
chr1	139913919	139913930
chr1	139919558	139919573
chr1	139919696	139919707
chr1	139922703	139922714
chr1	139924627	139924644
chr1	139926115	139926126
chr1	140111639	140111650
chr1	140112378	140112389
chr1	140113208	140113223
chr1	140119520	140119531
chr1	140124607	140124618
chr1	140124633	140124670
chr1	140126045	140126056
chr1	140127746	140127761
chr1	140128736	140128747
chr1	140134631	140134642
chr1	140135181	140135192
chr1	140140012	140140023
chr1	140140146	140140157
chr1	140145532	140145546
chr1	146725728	146725739
chr1	146729343	146729357
chr1	147481512	147481525
chr1	147484508	147484523
chr1	147484534	147484620
chr1	147486691	147486702
chr1	147493882	147493927
chr1	147493960	147493971
chr1	147494076	147494099
chr1	147496616	147496627
chr1	147503275	147503286
chr1	151183993	151184004
chr1	151187011	151187022
chr1	151193802	151193813
chr1	151195557	151195570
chr1	151196567	151196581
chr1	151199829	151199840
chr1	151205544	151205555
chr1	151211551	151211562
chr1	161542006	161542073
chr1	163118442	163118455
chr1	163118535	163118562
chr1	163118914	163118925
chr1	166501875	166501890
chr1	166503487	166503514
chr1	166504478	166504489
chr1	166505194	166505205
chr1	166533207	166533218
chr1	166555401	166555420
chr1	166557595	166557606
chr1	171069585	171069636
chr1	171071052	171071063
chr1	171072032	171072080
chr1	171075370	171075381
chr1	171075519	171075542
chr1	171077851	171077868
chr1	171078672	171078683
chr1	171079646	171079694
chr1	171082036	171082067
chr1	171082972	171082983
chr1	171083121	171083144
chr1	173253039	173253053
chr1	173266824	173266835
chr1	173271736	173271757
chr1	173273626	173273637
chr1	173293780	173293821
chr1	173297126	173297189
chr1	173298158	173298173
chr1	173298370	173298387
chr1	173300107	173300132
chr1	173300505	173300525
chr1	173300925	173300936
chr1	173302314	173302328
chr1	173303960	173303999
chr1	173304538	173304562
chr1	173304800	173304811
chr1	173308005	173308016
chr1	173309106	173309153
chr1	173309406	173309419
chr1	173310416	173310427
chr1	173469950	173470021
chr1	173470768	173470811
chr1	173471110	173471165
chr1	173471567	173471584
chr1	173474603	173474617
chr1	173474648	173474659
chr1	173475169	173475263
chr1	173475290	173475307
chr1	173483751	173483762
chr1	173487100	173487111
chr1	173488783	173488800
chr1	173503878	173503891
chr1	173504563	173504604
chr1	173513729	173513744
chr1	173515447	173515494
chr1	173521860	173521871
chr1	173523600	173523614
chr1	173524127	173524178
chr1	173528810	173528825
chr1	173529935	173529946
chr1	173533498	173533512
chr1	173534295	173534306
chr1	173534671	173534682
chr1	173535767	173535778
chr1	173535807	173535856
chr1	173536501	173536548
chr1	173539345	173539360
chr1	173546630	173546641
chr1	173546795	173546846
chr1	173547950	173547961
chr1	173551049	173551060
chr1	173557512	173557585
chr1	173558466	173558525
chr1	173581422	173581445
chr1	173582227	173582276
chr1	173587417	173587431
chr1	173587433	173587444
chr1	173588077	173588128
chr1	173592147	173592158
chr1	173595715	173595726
chr1	173614494	173614569
chr1	173615677	173615768
chr1	173622227	173622238
chr1	173626343	173626354
chr1	173629455	173629466
chr1	173630222	173630233
chr1	173630234	173630269
chr1	173631049	173631060
chr1	173632139	173632150
chr1	173632511	173632522
chr1	173633293	173633307
chr1	173636892	173636906
chr1	173638016	173638031
chr1	173639415	173639426
chr1	173643495	173643552
chr1	173645788	173645799
chr1	173652175	173652238
chr1	173653944	173653959
chr1	173656553	173656567
chr1	173660029	173660046
chr1	173664589	173664600
chr1	173666383	173666398
chr1	173668727	173668738
chr1	173669370	173669381
chr1	173671227	173671290
chr1	173671957	173671980
chr1	173676071	173676118
chr1	173677251	173677262
chr1	173677454	173677468
chr1	173680823	173680834
chr1	173684993	173685032
chr1	173690624	173690637
chr1	173700547	173700558
chr1	173700750	173700805
chr1	173703850	173703867
chr1	173704587	173704600
chr1	173705353	173705454
chr1	173705454	173705471
chr1	173706627	173706638
chr1	173754239	173754253
chr1	173754329	173754340
chr1	173763279	173763290
chr1	173763880	173763923
chr1	173764582	173764635
chr1	173770676	173770699
chr1	173774052	173774067
chr1	173776922	173776979
chr1	173778697	173778708
chr1	173787355	173787366
chr1	173796669	173796700
chr1	173799592	173799607
chr1	173803694	173803705
chr1	173804509	173804520
chr1	173806222	173806285
chr1	173832546	173832591
chr1	173832961	173832972
chr1	173839344	173839355
chr1	173842111	173842126
chr1	173847064	173847075
chr1	173848501	173848516
chr1	173849892	173849903
chr1	173852047	173852122
chr1	173858085	173858100
chr1	173859665	173859716
chr1	173867822	173867833
chr1	173876467	173876486
chr1	173877163	173877174
chr1	173877897	173877908
chr1	173880842	173880856
chr1	173882058	173882069
chr1	173882963	173882982
chr1	173890398	173890412
chr1	173890434	173890445
chr1	173892588	173892608
chr1	173897012	173897023
chr1	173897216	173897227
chr1	173909276	173909287
chr1	173909878	173909917
chr1	173910576	173910641
chr1	173916634	173916648
chr1	173917992	173918006
chr1	173918127	173918171
chr1	173919900	173919983
chr1	173940058	173940105
chr1	173942590	173942605
chr1	173943136	173943147
chr1	173943506	173943517
chr1	173944357	173944368
chr1	173947890	173947913
chr1	173954859	173954910
chr1	173973687	173973698
chr1	173977455	173977524
chr1	173978439	173978454
chr1	173980633	173980644
chr1	173983365	173983376
chr1	173984801	173984816
chr1	173986130	173986169
chr1	173986181	173986192
chr1	174000283	174000307
chr1	174007720	174007734
chr1	174007756	174007767
chr1	174009911	174009931
chr1	174012657	174012668
chr1	174012861	174012872
chr1	174024148	174024159
chr1	174274379	174274442
chr1	174274446	174274457
chr1	174274477	174274494
chr1	174282053	174282070
chr1	174283900	174283911
chr1	174286176	174286187
chr1	174287115	174287129
chr1	174296638	174296649
chr1	174296809	174296820
chr1	174297419	174297434
chr1	174298988	174299002
chr1	174300857	174300868
chr1	174300911	174300922
chr1	174305189	174305208
chr1	174312796	174312807
chr1	174315808	174315867
chr1	174331892	174331903
chr1	174335555	174335566
chr1	174335569	174335584
chr1	174336031	174336042
chr1	174336050	174336065
chr1	174345152	174345171
chr1	176837413	176837427
chr1	176837662	176837701
chr1	176838287	176838306
chr1	177809683	177809718
chr1	177820374	177820385
chr1	177827096	177827107
chr1	177828306	177828323
chr1	177839518	177839529
chr1	177840944	177840958
chr1	177842718	177842729
chr1	177844352	177844401
chr1	177844758	177844769
chr1	177845579	177845590
chr1	177845768	177845788
chr1	177847096	177847130
chr1	177859516	177859527
chr1	177863242	177863253
chr1	177863924	177863971
chr1	177865265	177865276
chr1	177873566	177873581
chr1	177873720	177873737
chr1	177873737	177873764
chr1	177873784	177873823
chr1	177877571	177877590
chr1	177877602	177877613
chr1	177881252	177881291
chr1	177883298	177883309
chr1	177884768	177884779
chr1	177888272	177888286
chr1	177888304	177888347
chr1	177888572	177888583
chr1	177904349	177904360
chr1	177940107	177940121
chr1	177941818	177941829
chr1	177944126	177944143
chr1	177946002	177946013
chr1	177947424	177947438
chr1	177958600	177958611
chr1	177960275	177960292
chr1	177960964	177960975
chr1	177961231	177961242
chr1	177962256	177962313
chr1	177991815	177991874
chr1	177992674	177992697
chr1	177993260	177993279
chr1	178003670	178003681
chr1	178004546	178004557
chr1	178011354	178011365
chr1	178013794	178013827
chr1	178017290	178017313
chr1	178040186	178040197
chr1	178040866	178040887
chr1	178041865	178041880
chr1	178043454	178043468
chr1	178043737	178043766
chr1	178048395	178048414
chr1	178051967	178051981
chr1	178070404	178070415
chr1	178072454	178072465
chr1	178073457	178073508
chr1	178073788	178073801
chr1	178073805	178073834
chr1	178074094	178074118
chr1	178074440	178074459
chr1	178078920	178078943
chr1	178088100	178088111
chr1	178095996	178096007
chr1	178100303	178100314
chr1	178103221	178103232
chr1	178105371	178105382
chr1	178105551	178105596
chr1	178108877	178108906
chr1	178108918	178108929
chr1	178110412	178110447
chr1	178112657	178112696
chr1	178112733	178112744
chr1	178112745	178112782
chr1	178112877	178112922
chr1	178114510	178114525
chr1	178114842	178114853
chr1	178147846	178147857
chr1	178149971	178149982
chr1	178150105	178150116
chr1	178150167	178150178
chr1	178152165	178152176
chr1	178152789	178152803
chr1	178153585	178153599
chr1	178161240	178161251
chr1	178169081	178169092
chr1	178171244	178171264
chr1	178171290	178171304
chr1	195270687	195270736
chr10	3103504	3103527
chr10	3105404	3105415
chr10	3105502	3105651
chr10	3204021	3204032
chr10	3205410	3205481
chr10	3205622	3205633
chr10	3208330	3208350
chr10	3208726	3208753
chr10	3216424	3216455
chr10	3233987	3234008
chr10	3234307	3234318
chr10	3234961	3234976
chr10	3236458	3236469
chr10	3237915	3237926
chr10	3237994	3238009
chr10	3241726	3241761
chr10	3241851	3241866
chr10	3248801	3248816
chr10	3254951	3254972
chr10	3255014	3255045
chr10	3259200	3259211
chr10	6629765	6629776
chr10	7300175	7300188
chr10	7302891	7302902
chr10	7303673	7303718
chr10	7306239	7306253
chr10	7306481	7306492
chr10	7336750	7336797
chr10	7345362	7345373
chr10	7352063	7352074
chr10	7352759	7352770
chr10	7353541	7353584
chr10	7353919	7353930
chr10	7354549	7354562
chr10	7357886	7357923
chr10	7358484	7358504
chr10	7359383	7359394
chr10	7359498	7359509
chr10	7384765	7384776
chr10	7386457	7386492
chr10	7387037	7387048
chr10	7388402	7388417
chr10	7388644	7388658
chr10	7388671	7388682
chr10	7391741	7391752
chr10	7391753	7391766
chr10	7392499	7392513
chr10	7396786	7396797
chr10	7402413	7402430
chr10	7450065	7450076
chr10	7455748	7455765
chr10	7472314	7472329
chr10	7473269	7473284
chr10	7483052	7483087
chr10	7483566	7483605
chr10	7486637	7486654
chr10	7486823	7486834
chr10	7486834	7486845
chr10	7486915	7486929
chr10	7486929	7487009
chr10	7487166	7487177
chr10	7490604	7490619
chr10	7499397	7499408
chr10	17149699	17149710
chr10	21312396	21312407
chr10	22032185	22032196
chr10	22045306	22045319
chr10	22046487	22046498
chr10	22049001	22049012
chr10	22061641	22061652
chr10	22065867	22065882
chr10	22066228	22066242
chr10	22078599	22078610
chr10	22084316	22084330
chr10	22086666	22086693
chr10	22095599	22095620
chr10	22096729	22096743
chr10	22096756	22096799
chr10	22096800	22096811
chr10	22097007	22097050
chr10	22097050	22097061
chr10	22098449	22098468
chr10	22108463	22108497
chr10	22118459	22118508
chr10	22147040	22147059
chr10	22147720	22147739
chr10	22148857	22148868
chr10	22149690	22149701
chr10	22149704	22149733
chr10	22150471	22150488
chr10	22165165	22165180
chr10	22170732	22170743
chr10	22172916	22172949
chr10	22172972	22172989
chr10	22175247	22175258
chr10	22178087	22178101
chr10	22178765	22178780
chr10	22182067	22182084
chr10	22187940	22187954
chr10	22190203	22190234
chr10	22193806	22193817
chr10	22197761	22197772
chr10	22198422	22198461
chr10	22203068	22203079
chr10	22203582	22203621
chr10	22204255	22204266
chr10	22213746	22213789
chr10	22213865	22213879
chr10	22214484	22214499
chr10	22217944	22217955
chr10	22222854	22222893
chr10	22223782	22223797
chr10	22224337	22224352
chr10	22224983	22224994
chr10	22225313	22225327
chr10	22240056	22240067
chr10	22240188	22240199
chr10	22241949	22241960
chr10	22241961	22241984
chr10	22242353	22242384
chr10	22245677	22245688
chr10	22255220	22255234
chr10	22257094	22257127
chr10	22258138	22258213
chr10	22261448	22261475
chr10	22264195	22264209
chr10	22265400	22265411
chr10	22267654	22267665
chr10	22270273	22270306
chr10	22270374	22270415
chr10	22271389	22271402
chr10	22272590	22272601
chr10	22353386	22353401
chr10	22359288	22359299
chr10	22363641	22363652
chr10	22366482	22366496
chr10	22367166	22367181
chr10	22368970	22368981
chr10	22372310	22372327
chr10	22378101	22378115
chr10	22383968	22383979
chr10	22386150	22386169
chr10	22387923	22387934
chr10	22388692	22388725
chr10	22393314	22393325
chr10	22393828	22393855
chr10	22394489	22394500
chr10	22403976	22404017
chr10	22404093	22404107
chr10	22404713	22404728
chr10	22408179	22408190
chr10	22413086	22413127
chr10	22414016	22414031
chr10	22414571	22414586
chr10	22415220	22415231
chr10	22415557	22415571
chr10	22424187	22424204
chr10	22430282	22430293
chr10	22430414	22430425
chr10	22432184	22432207
chr10	22432576	22432601
chr10	22435894	22435905
chr10	22445437	22445451
chr10	22447312	22447345
chr10	22454021	22454035
chr10	22454241	22454260
chr10	22455492	22455503
chr10	22457757	22457768
chr10	22458097	22458108
chr10	22460447	22460460
chr10	22460953	22460967
chr10	22461437	22461494
chr10	22462487	22462498
chr10	22463152	22463175
chr10	22463325	22463342
chr10	22466816	22466827
chr10	22467308	22467322
chr10	22477060	22477111
chr10	22477205	22477216
chr10	22478106	22478117
chr10	22478867	22478878
chr10	22483014	22483047
chr10	22483052	22483063
chr10	22483857	22483880
chr10	22484532	22484583
chr10	22490361	22490372
chr10	22495517	22495528
chr10	22498200	22498237
chr10	22501227	22501238
chr10	22501262	22501276
chr10	22503753	22503764
chr10	22505251	22505264
chr10	22505264	22505309
chr10	22508473	22508484
chr10	22512284	22512295
chr10	22516749	22516768
chr10	22516806	22516820
chr10	22517497	22517532
chr10	22519197	22519208
chr10	22521058	22521073
chr10	22521772	22521783
chr10	22531286	22531305
chr10	22531465	22531528
chr10	22532195	22532209
chr10	22532248	22532267
chr10	22543141	22543156
chr10	22546982	22546993
chr10	22555983	22555994
chr10	22556308	22556355
chr10	22556356	22556369
chr10	22560189	22560212
chr10	22564330	22564359
chr10	22564669	22564716
chr10	22564717	22564764
chr10	22565636	22565665
chr10	22566108	22566119
chr10	22568787	22568806
chr10	22571252	22571263
chr10	22575072	22575105
chr10	22576391	22576402
chr10	22577233	22577244
chr10	22577248	22577279
chr10	22580963	22580974
chr10	22581722	22581733
chr10	22582598	22582609
chr10	22582702	22582713
chr10	22583673	22583684
chr10	22587796	22587807
chr10	22592101	22592138
chr10	22593100	22593141
chr10	22595160	22595171
chr10	24092993	24093012
chr10	24093936	24093955
chr10	24096254	24096265
chr10	24099406	24099473
chr10	24100119	24100154
chr10	24100397	24100408
chr10	24106043	24106074
chr10	29043209	29043229
chr10	29044375	29044404
chr10	29045498	29045509
chr10	29047156	29047245
chr10	29048427	29048452
chr10	29048452	29048505
chr10	29057197	29057217
chr10	29059554	29059565
chr10	29060036	29060047
chr10	29060272	29060283
chr10	29062466	29062477
chr10	29062531	29062590
chr10	29063459	29063506
chr10	44229106	44229150
chr10	44232645	44232677
chr10	44235439	44235456
chr10	44236448	44236459
chr10	44239550	44239561
chr10	51486373	51486400
chr10	51489123	51489150
chr10	51490632	51490653
chr10	51492685	51492696
chr10	52341072	52341086
chr10	52542111	52542162
chr10	55659506	55659517
chr10	57773194	57773205
chr10	58221206	58221217
chr10	58221372	58221399
chr10	58221903	58221934
chr10	58229587	58229614
chr10	58234473	58234484
chr10	58237584	58237595
chr10	58238553	58238572
chr10	72313035	72313048
chr10	76039992	76040007
chr10	77753552	77753563
chr10	77755760	77755779
chr10	77755841	77755855
chr10	77756744	77756758
chr10	77757185	77757196
chr10	77764705	77764724
chr10	77764787	77764801
chr10	77765667	77765681
chr10	77788099	77788110
chr10	77788262	77788273
chr10	77790653	77790664
chr10	77790721	77790752
chr10	77793178	77793189
chr10	78488271	78488282
chr10	78490409	78490422
chr10	78493718	78493729
chr10	78495694	78495705
chr10	78496822	78496833
chr10	78496836	78496851
chr10	78498705	78498738
chr10	78499988	78499999
chr10	78500649	78500660
chr10	78502943	78502954
chr10	78505496	78505534
chr10	78505733	78505744
chr10	78909449	78909463
chr10	78911817	78911832
chr10	78919742	78919759
chr10	78922529	78922544
chr10	78923870	78923884
chr10	78935741	78935764
chr10	78939376	78939391
chr10	78939429	78939440
chr10	78940129	78940152
chr10	78946879	78946890
chr10	78950112	78950126
chr10	78958094	78958105
chr10	78958104	78958115
chr10	78960882	78960925
chr10	78963490	78963505
chr10	78963693	78963704
chr10	81664686	81664697
chr10	81668410	81668421
chr10	81680097	81680108
chr10	81680708	81680719
chr10	81681740	81681767
chr10	81682167	81682190
chr10	81682582	81682596
chr10	81683399	81683410
chr10	81683657	81683676
chr10	81685416	81685431
chr10	81689250	81689313
chr10	81689317	81689330
chr10	81700726	81700737
chr10	81708808	81708819
chr10	81709002	81709013
chr10	81710020	81710041
chr10	81717190	81717201
chr10	81723438	81723481
chr10	81723482	81723501
chr10	81738352	81738363
chr10	81739200	81739211
chr10	81740746	81740759
chr10	81740875	81740892
chr10	81743347	81743358
chr10	81749305	81749319
chr10	81755113	81755124
chr10	81757663	81757698
chr10	81763052	81763071
chr10	81763077	81763116
chr10	81763585	81763599
chr10	81764782	81764808
chr10	81768869	81768880
chr10	81773437	81773448
chr10	81777963	81777980
chr10	81781460	81781503
chr10	81781504	81781519
chr10	81788295	81788306
chr10	81794559	81794570
chr10	81796803	81796814
chr10	81797082	81797093
chr10	81798197	81798210
chr10	81799603	81799614
chr10	81805257	81805272
chr10	81805895	81805906
chr10	81807023	81807054
chr10	81807454	81807498
chr10	81808613	81808624
chr10	81810170	81810189
chr10	81814058	81814081
chr10	81823815	81823826
chr10	81827539	81827550
chr10	81839204	81839215
chr10	81839815	81839826
chr10	81840839	81840870
chr10	81841270	81841293
chr10	81841685	81841699
chr10	81842501	81842512
chr10	81842759	81842778
chr10	81844518	81844535
chr10	81848353	81848408
chr10	81848412	81848425
chr10	81859828	81859839
chr10	81867918	81867929
chr10	81868112	81868123
chr10	81869130	81869151
chr10	81876300	81876311
chr10	81882548	81882583
chr10	81882584	81882597
chr10	81897443	81897454
chr10	81898291	81898302
chr10	81899835	81899848
chr10	81899964	81899981
chr10	81902437	81902448
chr10	81908395	81908409
chr10	81914211	81914222
chr10	81916760	81916799
chr10	81922349	81922368
chr10	81922374	81922453
chr10	81922922	81922936
chr10	81924119	81924145
chr10	81928207	81928218
chr10	81932775	81932786
chr10	81937301	81937318
chr10	81940803	81940848
chr10	81940849	81940866
chr10	81947642	81947653
chr10	81953908	81953919
chr10	81956430	81956441
chr10	81957545	81957558
chr10	81958945	81958956
chr10	81964612	81964627
chr10	81965250	81965261
chr10	81966386	81966413
chr10	81966813	81966866
chr10	81975082	81975093
chr10	81976639	81976660
chr10	81980565	81980606
chr10	82000605	82000620
chr10	82000797	82000808
chr10	82000993	82001004
chr10	82002031	82002064
chr10	82008331	82008342
chr10	82011152	82011175
chr10	82030764	82030775
chr10	82073378	82073407
chr10	82076581	82076598
chr10	82081100	82081111
chr10	82087447	82087458
chr10	82090999	82091013
chr10	82091300	82091314
chr10	82091473	82091532
chr10	82091542	82091565
chr10	82095669	82095692
chr10	82099484	82099495
chr10	82103826	82103841
chr10	82111955	82111966
chr10	82116067	82116081
chr10	82615279	82615290
chr10	82619210	82619221
chr10	82620227	82620253
[truncated: 32,357 more rows]
