# Supplementary material for: A novel quantitative trait locus implicates Msh3 in the propensity for genome-wide short tandem repeat expansions in mice
Source: Genome Res. 2023 May;33(5):689–702. doi: 10.1101/gr.277576.122 (PMC10317118; doi:10.1101/gr.277576.122)
Supplement: Supplemental Material [file supp_gr.277576.122_Supplemental_code.zip › BXD-STR-Mutator-Manuscript-main/Ashbrook_Manuscript/data/from_db/snp_per_strain_imp.tsv]

strain	strain_id	chr	het	hom	nocall	call	n_loci	call_rate
BXD001	1	chr1	860	489638	30	490498	490528	0.9999388414117033
BXD001	1	chr10	591	168502	14	169093	169107	0.9999172121792711
BXD001	1	chr11	466	269795	9	270261	270270	0.9999666999667
BXD001	1	chr12	84	217591	9	217675	217684	0.9999586556660113
BXD001	1	chr13	1001	176085	13	177086	177099	0.9999265947295016
BXD001	1	chr14	872	364537	15	365409	365424	0.9999589517929857
BXD001	1	chr15	176	150221	11	150397	150408	0.9999268655922557
BXD001	1	chr16	98	132826	5	132924	132929	0.9999623859353489
BXD001	1	chr17	2934	206797	21	209731	209752	0.9998998817651321
BXD001	1	chr18	319	106216	3	106535	106538	0.9999718410332463
BXD001	1	chr19	856	135924	11	136780	136791	0.9999195853528375
BXD001	1	chr2	1540	372051	26	373591	373617	0.9999304100188161
BXD001	1	chr3	1145	318638	16	319783	319799	0.9999499685740105
BXD001	1	chr4	8637	285814	140	294451	294591	0.999524764843461
BXD001	1	chr5	493	227836	13	228329	228342	0.9999430678543588
BXD001	1	chr6	2199	244223	24	246422	246446	0.9999026155831298
BXD001	1	chr7	263	351692	11	351955	351966	0.9999687469812425
BXD001	1	chr8	1375	314333	19	315708	315727	0.9999398214280059
BXD001	1	chr9	1041	211611	18	212652	212670	0.9999153618281845
BXD002	2	chr1	1006	489505	17	490511	490528	0.9999653434666319
BXD002	2	chr10	1164	167929	14	169093	169107	0.9999172121792711
BXD002	2	chr11	887	269376	7	270263	270270	0.9999740999741
BXD002	2	chr12	368	217303	13	217671	217684	0.9999402804064608
BXD002	2	chr13	1407	175685	7	177092	177099	0.9999604740851162
BXD002	2	chr14	2927	362474	23	365401	365424	0.9999370594159114
BXD002	2	chr15	960	149440	8	150400	150408	0.9999468113398223
BXD002	2	chr16	423	132498	8	132921	132929	0.9999398174965584
BXD002	2	chr17	687	209047	18	209734	209752	0.9999141843701133
BXD002	2	chr18	979	105550	9	106529	106538	0.9999155230997391
BXD002	2	chr19	92	136696	3	136788	136791	0.9999780687325921
BXD002	2	chr2	1179	372426	12	373605	373617	0.9999678815471459
BXD002	2	chr3	2418	317368	13	319786	319799	0.9999593494663835
BXD002	2	chr4	209	294375	7	294584	294591	0.9999762382421731
BXD002	2	chr5	2030	226286	26	228316	228342	0.9998861357087176
BXD002	2	chr6	455	245975	16	246430	246446	0.9999350770554198
BXD002	2	chr7	1962	349988	16	351950	351966	0.9999545410636255
BXD002	2	chr8	139	315573	15	315712	315727	0.9999524906010573
BXD002	2	chr9	981	211674	15	212655	212670	0.9999294681901537
BXD005	3	chr1	3344	487149	35	490493	490528	0.9999286483136539
BXD005	3	chr10	946	168150	11	169096	169107	0.9999349524265702
BXD005	3	chr11	227	270039	4	270266	270270	0.9999851999852
BXD005	3	chr12	54	217624	6	217678	217684	0.9999724371106742
BXD005	3	chr13	413	176670	16	177083	177099	0.9999096550516943
BXD005	3	chr14	115	365296	13	365411	365424	0.9999644248872542
BXD005	3	chr15	405	149997	6	150402	150408	0.9999601085048667
BXD005	3	chr16	229	132697	3	132926	132929	0.9999774315612093
BXD005	3	chr17	3117	206620	15	209737	209752	0.9999284869750944
BXD005	3	chr18	165	106369	4	106534	106538	0.9999624547109951
BXD005	3	chr19	184	136603	4	136787	136791	0.9999707583101227
BXD005	3	chr2	1338	372259	20	373597	373617	0.9999464692452431
BXD005	3	chr3	1149	318636	14	319785	319799	0.9999562225022592
BXD005	3	chr4	7465	286971	155	294436	294591	0.9994738467909746
BXD005	3	chr5	2299	226013	30	228312	228342	0.9998686181254434
BXD005	3	chr6	2300	244124	22	246424	246446	0.9999107309512023
BXD005	3	chr7	1706	350247	13	351953	351966	0.9999630646141957
BXD005	3	chr8	1349	314359	19	315708	315727	0.9999398214280059
BXD005	3	chr9	420	212242	8	212662	212670	0.9999623830347487
BXD006	4	chr1	3387	487119	22	490506	490528	0.9999551503685824
BXD006	4	chr10	1029	168068	10	169097	169107	0.9999408658423365
BXD006	4	chr11	1089	269174	7	270263	270270	0.9999740999741
BXD006	4	chr12	462	217214	8	217676	217684	0.9999632494808989
BXD006	4	chr13	930	176155	14	177085	177099	0.9999209481702325
BXD006	4	chr14	3157	362227	40	365384	365424	0.9998905381146285
BXD006	4	chr15	86	150315	7	150401	150408	0.9999534599223445
BXD006	4	chr16	380	132541	8	132921	132929	0.9999398174965584
BXD006	4	chr17	2942	206786	24	209728	209752	0.9998855791601511
BXD006	4	chr18	863	105669	6	106532	106538	0.9999436820664928
BXD006	4	chr19	1369	135413	9	136782	136791	0.9999342061977762
BXD006	4	chr2	1145	372450	22	373595	373617	0.9999411161697674
BXD006	4	chr3	214	319571	14	319785	319799	0.9999562225022592
BXD006	4	chr4	293	294285	13	294578	294591	0.9999558710211786
BXD006	4	chr5	717	227616	9	228333	228342	0.999960585437633
BXD006	4	chr6	835	245596	15	246431	246446	0.9999391347394561
BXD006	4	chr7	1392	350556	18	351948	351966	0.9999488586965787
BXD006	4	chr8	1263	314442	22	315705	315727	0.9999303195482173
BXD006	4	chr9	1611	211051	8	212662	212670	0.9999623830347487
BXD008	5	chr1	2340	488166	22	490506	490528	0.9999551503685824
BXD008	5	chr10	812	168276	19	169088	169107	0.9998876451004394
BXD008	5	chr11	158	270107	5	270265	270270	0.9999814999815
BXD008	5	chr12	356	217318	10	217674	217684	0.9999540618511237
BXD008	5	chr13	155	176937	7	177092	177099	0.9999604740851162
BXD008	5	chr14	2288	363113	23	365401	365424	0.9999370594159114
BXD008	5	chr15	588	149808	12	150396	150408	0.9999202170097335
BXD008	5	chr16	577	132346	6	132923	132929	0.9999548631224188
BXD008	5	chr17	190	209543	19	209733	209752	0.9999094168351196
BXD008	5	chr18	150	106381	7	106531	106538	0.9999342957442415
BXD008	5	chr19	906	135863	22	136769	136791	0.9998391707056751
BXD008	5	chr2	1553	372038	26	373591	373617	0.9999304100188161
BXD008	5	chr3	2147	317628	24	319775	319799	0.9999249528610158
BXD008	5	chr4	710	293861	20	294571	294591	0.9999321092633515
BXD008	5	chr5	565	227762	15	228327	228342	0.9999343090627217
BXD008	5	chr6	810	245619	17	246429	246446	0.9999310193713836
BXD008	5	chr7	213	351743	10	351956	351966	0.999971588164766
BXD008	5	chr8	986	314722	19	315708	315727	0.9999398214280059
BXD008	5	chr9	1401	211259	10	212660	212670	0.9999529787934358
BXD009	6	chr1	2084	488417	27	490501	490528	0.999944957270533
BXD009	6	chr10	82	169010	15	169092	169107	0.9999112987635047
BXD009	6	chr11	411	269854	5	270265	270270	0.9999814999815
BXD009	6	chr12	686	216984	14	217670	217684	0.9999356865915731
BXD009	6	chr13	1476	175609	14	177085	177099	0.9999209481702325
BXD009	6	chr14	2779	362607	38	365386	365424	0.999896011208897
BXD009	6	chr15	1335	149057	16	150392	150408	0.9998936226796447
BXD009	6	chr16	177	132746	6	132923	132929	0.9999548631224188
BXD009	6	chr17	2290	207447	15	209737	209752	0.9999284869750944
BXD009	6	chr18	953	105575	10	106528	106538	0.9999061367774879
BXD009	6	chr19	60	136729	2	136789	136791	0.9999853791550614
BXD009	6	chr2	1751	371840	26	373591	373617	0.9999304100188161
BXD009	6	chr3	821	318969	9	319790	319799	0.999971857322881
BXD009	6	chr4	7701	286752	138	294453	294591	0.9995315539171258
BXD009	6	chr5	759	227567	16	228326	228342	0.9999299296669032
BXD009	6	chr6	2171	244249	26	246420	246446	0.9998945002150572
BXD009	6	chr7	1267	350687	12	351954	351966	0.999965905797719
BXD009	6	chr8	1613	314097	17	315710	315727	0.9999461560145315
BXD009	6	chr9	918	211739	13	212657	212670	0.9999388724314666
BXD011	7	chr1	2999	487511	18	490510	490528	0.999963304847022
BXD011	7	chr10	468	168633	6	169101	169107	0.9999645195054019
BXD011	7	chr11	28	270236	6	270264	270270	0.9999777999778
BXD011	7	chr12	368	217304	12	217672	217684	0.9999448742213484
BXD011	7	chr13	1217	175870	12	177087	177099	0.9999322412887707
BXD011	7	chr14	2571	362829	24	365400	365424	0.999934322868777
BXD011	7	chr15	95	150306	7	150401	150408	0.9999534599223445
BXD011	7	chr16	1014	131909	6	132923	132929	0.9999548631224188
BXD011	7	chr17	2838	206888	26	209726	209752	0.9998760440901636
BXD011	7	chr18	497	106032	9	106529	106538	0.9999155230997391
BXD011	7	chr19	884	135896	11	136780	136791	0.9999195853528375
BXD011	7	chr2	1603	371998	16	373601	373617	0.9999571753961946
BXD011	7	chr3	2426	317355	18	319781	319799	0.9999437146457618
BXD011	7	chr4	337	294236	18	294573	294591	0.9999388983370164
BXD011	7	chr5	1189	227134	19	228323	228342	0.9999167914794475
BXD011	7	chr6	2233	244205	8	246438	246446	0.9999675385277099
BXD011	7	chr7	175	351780	11	351955	351966	0.9999687469812425
BXD011	7	chr8	2083	313623	21	315706	315727	0.9999334868414801
BXD011	7	chr9	291	212373	6	212664	212670	0.9999717872760615
BXD012	8	chr1	948	489563	17	490511	490528	0.9999653434666319
BXD012	8	chr10	323	168766	18	169089	169107	0.9998935585162058
BXD012	8	chr11	375	269885	10	270260	270270	0.999962999963
BXD012	8	chr12	636	217039	9	217675	217684	0.9999586556660113
BXD012	8	chr13	1476	175613	10	177089	177099	0.9999435344073089
BXD012	8	chr14	1073	364335	16	365408	365424	0.9999562152458514
BXD012	8	chr15	296	150099	13	150395	150408	0.9999135684272114
BXD012	8	chr16	313	132604	12	132917	132929	0.9999097262448374
BXD012	8	chr17	1425	208309	18	209734	209752	0.9999141843701133
BXD012	8	chr18	717	105816	5	106533	106538	0.9999530683887439
BXD012	8	chr19	58	136732	1	136790	136791	0.9999926895775307
BXD012	8	chr2	1893	371709	15	373602	373617	0.9999598519339323
BXD012	8	chr3	2390	317397	12	319787	319799	0.999962476430508
BXD012	8	chr4	7461	286968	162	294429	294591	0.9994500850331477
BXD012	8	chr5	1817	226506	19	228323	228342	0.9999167914794475
BXD012	8	chr6	454	245982	10	246436	246446	0.9999594231596374
BXD012	8	chr7	2745	349203	18	351948	351966	0.9999488586965787
BXD012	8	chr8	167	315542	18	315709	315727	0.9999429887212687
BXD012	8	chr9	1310	211354	6	212664	212670	0.9999717872760615
BXD013	9	chr1	3876	486631	21	490507	490528	0.9999571889881923
BXD013	9	chr10	177	168921	9	169098	169107	0.9999467792581028
BXD013	9	chr11	1672	268590	8	270262	270270	0.9999703999703999
BXD013	9	chr12	401	217277	6	217678	217684	0.9999724371106742
BXD013	9	chr13	1898	175192	9	177090	177099	0.999949180966578
BXD013	9	chr14	158	365251	15	365409	365424	0.9999589517929857
BXD013	9	chr15	659	149737	12	150396	150408	0.9999202170097335
BXD013	9	chr16	149	132773	7	132922	132929	0.9999473403094885
BXD013	9	chr17	1006	208728	18	209734	209752	0.9999141843701133
BXD013	9	chr18	752	105775	11	106527	106538	0.9998967504552366
BXD013	9	chr19	992	135789	10	136781	136791	0.9999268957753068
BXD013	9	chr2	2308	371278	31	373586	373617	0.9999170273301269
BXD013	9	chr3	2422	317354	23	319776	319799	0.9999280798251402
BXD013	9	chr4	2684	291893	14	294577	294591	0.999952476484346
BXD013	9	chr5	471	227852	19	228323	228342	0.9999167914794475
BXD013	9	chr6	3229	243189	28	246418	246446	0.9998863848469848
BXD013	9	chr7	1603	350354	9	351957	351966	0.9999744293482893
BXD013	9	chr8	3025	312680	22	315705	315727	0.9999303195482173
BXD013	9	chr9	130	212536	4	212666	212670	0.9999811915173743
BXD014	10	chr1	411	490101	16	490512	490528	0.9999673820862418
BXD014	10	chr10	439	168653	15	169092	169107	0.9999112987635047
BXD014	10	chr11	781	269483	6	270264	270270	0.9999777999778
BXD014	10	chr12	101	217576	7	217677	217684	0.9999678432957866
BXD014	10	chr13	1357	175734	8	177091	177099	0.9999548275258471
BXD014	10	chr14	2050	363342	32	365392	365424	0.9999124304917028
BXD014	10	chr15	868	149533	7	150401	150408	0.9999534599223445
BXD014	10	chr16	699	132220	10	132919	132929	0.9999247718706978
BXD014	10	chr17	653	209074	25	209727	209752	0.9998808116251573
BXD014	10	chr18	422	106113	3	106535	106538	0.9999718410332463
BXD014	10	chr19	63	136725	3	136788	136791	0.9999780687325921
BXD014	10	chr2	1243	372354	20	373597	373617	0.9999464692452431
BXD014	10	chr3	1245	318538	16	319783	319799	0.9999499685740105
BXD014	10	chr4	7765	286709	117	294474	294591	0.9996028391906067
BXD014	10	chr5	950	227375	17	228325	228342	0.9999255502710847
BXD014	10	chr6	439	245989	18	246428	246446	0.9999269616873473
BXD014	10	chr7	2877	349070	19	351947	351966	0.9999460175130552
BXD014	10	chr8	487	315226	14	315713	315727	0.9999556578943201
BXD014	10	chr9	567	212093	10	212660	212670	0.9999529787934358
BXD015	11	chr1	2865	487645	18	490510	490528	0.999963304847022
BXD015	11	chr10	232	168861	14	169093	169107	0.9999172121792711
BXD015	11	chr11	792	269471	7	270263	270270	0.9999740999741
BXD015	11	chr12	502	217170	12	217672	217684	0.9999448742213484
BXD015	11	chr13	790	176294	15	177084	177099	0.9999153016109633
BXD015	11	chr14	2309	363083	32	365392	365424	0.9999124304917028
BXD015	11	chr15	253	150147	8	150400	150408	0.9999468113398223
BXD015	11	chr16	800	132119	10	132919	132929	0.9999247718706978
BXD015	11	chr17	114	209615	23	209729	209752	0.9998903466951448
BXD015	11	chr18	796	105732	10	106528	106538	0.9999061367774879
BXD015	11	chr19	82	136705	4	136787	136791	0.9999707583101227
BXD015	11	chr2	610	372979	28	373589	373617	0.9999250569433403
BXD015	11	chr3	1404	318379	16	319783	319799	0.9999499685740105
BXD015	11	chr4	7997	286445	149	294442	294591	0.9994942140119691
BXD015	11	chr5	157	228173	12	228330	228342	0.9999474472501774
BXD015	11	chr6	2055	244371	20	246426	246446	0.9999188463192749
BXD015	11	chr7	1958	349983	25	351941	351966	0.9999289704119148
BXD015	11	chr8	187	315522	18	315709	315727	0.9999429887212687
BXD015	11	chr9	67	212595	8	212662	212670	0.9999623830347487
BXD016	12	chr1	1359	489147	22	490506	490528	0.9999551503685824
BXD016	12	chr10	644	168450	13	169094	169107	0.9999231255950375
BXD016	12	chr11	433	269828	9	270261	270270	0.9999666999667
BXD016	12	chr12	241	217433	10	217674	217684	0.9999540618511237
BXD016	12	chr13	1282	175803	14	177085	177099	0.9999209481702325
BXD016	12	chr14	1772	363633	19	365405	365424	0.9999480056044485
BXD016	12	chr15	60	150346	2	150406	150408	0.9999867028349556
BXD016	12	chr16	693	132225	11	132918	132929	0.9999172490577677
BXD016	12	chr17	2420	207310	22	209730	209752	0.9998951142301384
BXD016	12	chr18	590	105940	8	106530	106538	0.9999249094219903
BXD016	12	chr19	198	136588	5	136786	136791	0.9999634478876535
BXD016	12	chr2	1459	372126	32	373585	373617	0.999914350792389
BXD016	12	chr3	165	319619	15	319784	319799	0.9999530955381349
BXD016	12	chr4	7472	286960	159	294432	294591	0.9994602686436449
BXD016	12	chr5	2018	226294	30	228312	228342	0.9998686181254434
BXD016	12	chr6	196	246235	15	246431	246446	0.9999391347394561
BXD016	12	chr7	142	351813	11	351955	351966	0.9999687469812425
BXD016	12	chr8	2291	313420	16	315711	315727	0.9999493233077944
BXD016	12	chr9	1207	211454	9	212661	212670	0.9999576809140922
BXD018	13	chr1	1859	488646	23	490505	490528	0.9999531117489725
BXD018	13	chr10	1236	167865	6	169101	169107	0.9999645195054019
BXD018	13	chr11	529	269733	8	270262	270270	0.9999703999703999
BXD018	13	chr12	225	217447	12	217672	217684	0.9999448742213484
BXD018	13	chr13	385	176708	6	177093	177099	0.9999661206443854
BXD018	13	chr14	1791	363612	21	365403	365424	0.99994253251018
BXD018	13	chr15	1198	149203	7	150401	150408	0.9999534599223445
BXD018	13	chr16	266	132650	13	132916	132929	0.9999022034319073
BXD018	13	chr17	3375	206355	22	209730	209752	0.9998951142301384
BXD018	13	chr18	705	105823	10	106528	106538	0.9999061367774879
BXD018	13	chr19	61	136726	4	136787	136791	0.9999707583101227
BXD018	13	chr2	1953	371636	28	373589	373617	0.9999250569433403
BXD018	13	chr3	1945	317839	15	319784	319799	0.9999530955381349
BXD018	13	chr4	7967	286467	157	294434	294591	0.9994670577173098
BXD018	13	chr5	800	227529	13	228329	228342	0.9999430678543588
BXD018	13	chr6	759	245678	9	246437	246446	0.9999634808436737
BXD018	13	chr7	1179	350772	15	351951	351966	0.9999573822471489
BXD018	13	chr8	2383	313322	22	315705	315727	0.9999303195482173
BXD018	13	chr9	1593	211068	9	212661	212670	0.9999576809140922
BXD019	14	chr1	1281	489225	22	490506	490528	0.9999551503685824
BXD019	14	chr10	581	168507	19	169088	169107	0.9998876451004394
BXD019	14	chr11	790	269469	11	270259	270270	0.9999592999593
BXD019	14	chr12	297	217371	16	217668	217684	0.9999264989617979
BXD019	14	chr13	372	176715	12	177087	177099	0.9999322412887707
BXD019	14	chr14	2765	362628	31	365393	365424	0.9999151670388371
BXD019	14	chr15	301	150101	6	150402	150408	0.9999601085048667
BXD019	14	chr16	931	131993	5	132924	132929	0.9999623859353489
BXD019	14	chr17	83	209651	18	209734	209752	0.9999141843701133
BXD019	14	chr18	43	106488	7	106531	106538	0.9999342957442415
BXD019	14	chr19	497	136290	4	136787	136791	0.9999707583101227
BXD019	14	chr2	2260	371325	32	373585	373617	0.999914350792389
BXD019	14	chr3	1776	317999	24	319775	319799	0.9999249528610158
BXD019	14	chr4	7399	287075	117	294474	294591	0.9996028391906067
BXD019	14	chr5	1305	227019	18	228324	228342	0.999921170875266
BXD019	14	chr6	2468	243952	26	246420	246446	0.9998945002150572
BXD019	14	chr7	233	351723	10	351956	351966	0.999971588164766
BXD019	14	chr8	1253	314459	15	315712	315727	0.9999524906010573
BXD019	14	chr9	945	211718	7	212663	212670	0.9999670851554051
BXD020	15	chr1	4079	486424	25	490503	490528	0.9999490345097528
BXD020	15	chr10	462	168637	8	169099	169107	0.9999526926738692
BXD020	15	chr11	2450	267813	7	270263	270270	0.9999740999741
BXD020	15	chr12	869	216804	11	217673	217684	0.999949468036236
BXD020	15	chr13	2943	174150	6	177093	177099	0.9999661206443854
BXD020	15	chr14	439	364974	11	365413	365424	0.9999698979815228
BXD020	15	chr15	564	149839	5	150403	150408	0.9999667570873889
BXD020	15	chr16	1237	131682	10	132919	132929	0.9999247718706978
BXD020	15	chr17	1625	208114	13	209739	209752	0.9999380220450819
BXD020	15	chr18	928	105599	11	106527	106538	0.9998967504552366
BXD020	15	chr19	1439	135341	11	136780	136791	0.9999195853528375
BXD020	15	chr2	5115	368475	27	373590	373617	0.9999277334810782
BXD020	15	chr3	1328	318454	17	319782	319799	0.9999468416098862
BXD020	15	chr4	458	294119	14	294577	294591	0.999952476484346
BXD020	15	chr5	2017	226300	25	228317	228342	0.9998905151045362
BXD020	15	chr6	136	246291	19	246427	246446	0.9999229040033111
BXD020	15	chr7	851	351107	8	351958	351966	0.9999772705318127
BXD020	15	chr8	1349	314361	17	315710	315727	0.9999461560145315
BXD020	15	chr9	1074	211592	4	212666	212670	0.9999811915173743
BXD021	16	chr1	1235	489271	22	490506	490528	0.9999551503685824
BXD021	16	chr10	854	168241	12	169095	169107	0.9999290390108038
BXD021	16	chr11	564	269700	6	270264	270270	0.9999777999778
BXD021	16	chr12	347	217326	11	217673	217684	0.999949468036236
BXD021	16	chr13	1208	175877	14	177085	177099	0.9999209481702325
BXD021	16	chr14	891	364513	20	365404	365424	0.9999452690573143
BXD021	16	chr15	1158	149240	10	150398	150408	0.9999335141747779
BXD021	16	chr16	340	132581	8	132921	132929	0.9999398174965584
BXD021	16	chr17	2622	207100	30	209722	209752	0.9998569739501888
BXD021	16	chr18	175	106352	11	106527	106538	0.9998967504552366
BXD021	16	chr19	300	136487	4	136787	136791	0.9999707583101227
BXD021	16	chr2	2938	370649	30	373587	373617	0.9999197038678647
BXD021	16	chr3	2282	317499	18	319781	319799	0.9999437146457618
BXD021	16	chr4	8336	286098	157	294434	294591	0.9994670577173098
BXD021	16	chr5	1746	226576	20	228322	228342	0.9999124120836289
BXD021	16	chr6	678	245757	11	246435	246446	0.9999553654756012
BXD021	16	chr7	147	351810	9	351957	351966	0.9999744293482893
BXD021	16	chr8	726	314983	18	315709	315727	0.9999429887212687
BXD021	16	chr9	1635	211028	7	212663	212670	0.9999670851554051
BXD022	17	chr1	3137	487366	25	490503	490528	0.9999490345097528
BXD022	17	chr10	85	169016	6	169101	169107	0.9999645195054019
BXD022	17	chr11	292	269968	10	270260	270270	0.999962999963
BXD022	17	chr12	442	217229	13	217671	217684	0.9999402804064608
BXD022	17	chr13	358	176729	12	177087	177099	0.9999322412887707
BXD022	17	chr14	817	364578	29	365395	365424	0.9999206401331057
BXD022	17	chr15	267	150130	11	150397	150408	0.9999268655922557
BXD022	17	chr16	113	132806	10	132919	132929	0.9999247718706978
BXD022	17	chr17	3120	206599	33	209719	209752	0.9998426713452077
BXD022	17	chr18	851	105680	7	106531	106538	0.9999342957442415
BXD022	17	chr19	60	136728	3	136788	136791	0.9999780687325921
BXD022	17	chr2	365	373224	28	373589	373617	0.9999250569433403
BXD022	17	chr3	1263	318525	11	319788	319799	0.9999656033946323
BXD022	17	chr4	7582	286851	158	294433	294591	0.9994636631804773
BXD022	17	chr5	1683	226624	35	228307	228342	0.9998467211463506
BXD022	17	chr6	799	245629	18	246428	246446	0.9999269616873473
BXD022	17	chr7	1776	350172	18	351948	351966	0.9999488586965787
BXD022	17	chr8	1664	314042	21	315706	315727	0.9999334868414801
BXD022	17	chr9	1253	211408	9	212661	212670	0.9999576809140922
BXD024_cep	19	chr1	2953	487547	28	490500	490528	0.9999429186509231
BXD024_cep	19	chr10	736	168355	16	169091	169107	0.9999053853477384
BXD024_cep	19	chr11	319	269947	4	270266	270270	0.9999851999852
BXD024_cep	19	chr12	633	217039	12	217672	217684	0.9999448742213484
BXD024_cep	19	chr13	1193	175897	9	177090	177099	0.999949180966578
BXD024_cep	19	chr14	1035	364365	24	365400	365424	0.999934322868777
BXD024_cep	19	chr15	951	149449	8	150400	150408	0.9999468113398223
BXD024_cep	19	chr16	940	131979	10	132919	132929	0.9999247718706978
BXD024_cep	19	chr17	3232	206501	19	209733	209752	0.9999094168351196
BXD024_cep	19	chr18	570	105956	12	106526	106538	0.9998873641329854
BXD024_cep	19	chr19	207	136571	13	136778	136791	0.9999049645078989
BXD024_cep	19	chr2	2383	371200	34	373583	373617	0.9999089977169133
BXD024_cep	19	chr3	150	319642	7	319792	319799	0.9999781112511296
BXD024_cep	19	chr4	1075	293504	12	294579	294591	0.999959265558011
BXD024_cep	19	chr5	1806	226502	34	228308	228342	0.9998511005421692
BXD024_cep	19	chr6	2102	244319	25	246421	246446	0.9998985578990935
BXD024_cep	19	chr7	601	351346	19	351947	351966	0.9999460175130552
BXD024_cep	19	chr8	2384	313331	12	315715	315727	0.9999619924808458
BXD024_cep	19	chr9	700	211962	8	212662	212670	0.9999623830347487
BXD024	20	chr1	2974	487520	34	490494	490528	0.9999306869332637
BXD024	20	chr10	720	168377	10	169097	169107	0.9999408658423365
BXD024	20	chr11	369	269892	9	270261	270270	0.9999666999667
BXD024	20	chr12	627	217048	9	217675	217684	0.9999586556660113
BXD024	20	chr13	1258	175821	20	177079	177099	0.9998870688146179
BXD024	20	chr14	1049	364353	22	365402	365424	0.9999397959630457
BXD024	20	chr15	957	149447	4	150404	150408	0.9999734056699112
BXD024	20	chr16	1011	131912	6	132923	132929	0.9999548631224188
BXD024	20	chr17	3271	206463	18	209734	209752	0.9999141843701133
BXD024	20	chr18	556	105973	9	106529	106538	0.9999155230997391
BXD024	20	chr19	202	136582	7	136784	136791	0.9999488270427148
BXD024	20	chr2	2327	371253	37	373580	373617	0.9999009681036998
BXD024	20	chr3	152	319630	17	319782	319799	0.9999468416098862
BXD024	20	chr4	1066	293511	14	294577	294591	0.999952476484346
BXD024	20	chr5	1939	226377	26	228316	228342	0.9998861357087176
BXD024	20	chr6	2024	244385	37	246409	246446	0.9998498656906584
BXD024	20	chr7	622	351320	24	351942	351966	0.9999318115954382
BXD024	20	chr8	2342	313358	27	315700	315727	0.999914483081903
BXD024	20	chr9	625	212036	9	212661	212670	0.9999576809140922
BXD027	22	chr1	2911	487593	24	490504	490528	0.9999510731293626
BXD027	22	chr10	535	168568	4	169103	169107	0.9999763463369346
BXD027	22	chr11	479	269779	12	270258	270270	0.9999555999555999
BXD027	22	chr12	576	217098	10	217674	217684	0.9999540618511237
BXD027	22	chr13	1326	175763	10	177089	177099	0.9999435344073089
BXD027	22	chr14	485	364912	27	365397	365424	0.9999261132273742
BXD027	22	chr15	1050	149349	9	150399	150408	0.9999401627573001
BXD027	22	chr16	738	132178	13	132916	132929	0.9999022034319073
BXD027	22	chr17	1575	208166	11	209741	209752	0.9999475571150692
BXD027	22	chr18	199	106326	13	106525	106538	0.9998779778107342
BXD027	22	chr19	646	136140	5	136786	136791	0.9999634478876535
BXD027	22	chr2	1513	372078	26	373591	373617	0.9999304100188161
BXD027	22	chr3	1368	318420	11	319788	319799	0.9999656033946323
BXD027	22	chr4	7717	286707	167	294424	294591	0.9994331123489856
BXD027	22	chr5	627	227703	12	228330	228342	0.9999474472501774
BXD027	22	chr6	1245	245185	16	246430	246446	0.9999350770554198
BXD027	22	chr7	605	351350	11	351955	351966	0.9999687469812425
BXD027	22	chr8	508	315197	22	315705	315727	0.9999303195482173
BXD027	22	chr9	102	212555	13	212657	212670	0.9999388724314666
BXD028	23	chr1	3801	486695	32	490496	490528	0.9999347641724835
BXD028	23	chr10	1252	167839	16	169091	169107	0.9999053853477384
BXD028	23	chr11	772	269487	11	270259	270270	0.9999592999593
BXD028	23	chr12	454	217219	11	217673	217684	0.999949468036236
BXD028	23	chr13	1247	175839	13	177086	177099	0.9999265947295016
BXD028	23	chr14	125	365282	17	365407	365424	0.9999534786987171
BXD028	23	chr15	1136	149264	8	150400	150408	0.9999468113398223
BXD028	23	chr16	356	132562	11	132918	132929	0.9999172490577677
BXD028	23	chr17	3495	206225	32	209720	209752	0.9998474388802013
BXD028	23	chr18	63	106471	4	106534	106538	0.9999624547109951
BXD028	23	chr19	197	136589	5	136786	136791	0.9999634478876535
BXD028	23	chr2	990	372608	19	373598	373617	0.999949145782981
BXD028	23	chr3	2257	317519	23	319776	319799	0.9999280798251402
BXD028	23	chr4	7731	286673	187	294404	294591	0.9993652216123371
BXD028	23	chr5	926	227402	14	228328	228342	0.9999386884585403
BXD028	23	chr6	473	245946	27	246419	246446	0.999890442531021
BXD028	23	chr7	1772	350173	21	351945	351966	0.9999403351460084
BXD028	23	chr8	264	315448	15	315712	315727	0.9999524906010573
BXD028	23	chr9	338	212320	12	212658	212670	0.999943574552123
BXD029	24	chr1	16160	474355	13	490515	490528	0.9999734979450714
BXD029	24	chr10	1428	167671	8	169099	169107	0.9999526926738692
BXD029	24	chr11	4915	265345	10	270260	270270	0.999962999963
BXD029	24	chr12	2311	215369	4	217680	217684	0.9999816247404495
BXD029	24	chr13	1154	175936	9	177090	177099	0.999949180966578
BXD029	24	chr14	11299	354096	29	365395	365424	0.9999206401331057
BXD029	24	chr15	1426	148974	8	150400	150408	0.9999468113398223
BXD029	24	chr16	3243	129668	18	132911	132929	0.9998645893672562
BXD029	24	chr17	1221	208514	17	209735	209752	0.9999189519051069
BXD029	24	chr18	452	106076	10	106528	106538	0.9999061367774879
BXD029	24	chr19	1045	135736	10	136781	136791	0.9999268957753068
BXD029	24	chr2	8374	365224	19	373598	373617	0.999949145782981
BXD029	24	chr3	1085	318701	13	319786	319799	0.9999593494663835
BXD029	24	chr4	13021	281418	152	294439	294591	0.9994840304014718
BXD029	24	chr5	4799	223518	25	228317	228342	0.9998905151045362
BXD029	24	chr6	7364	239061	21	246425	246446	0.9999147886352385
BXD029	24	chr7	4567	347387	12	351954	351966	0.999965905797719
BXD029	24	chr8	3896	311815	16	315711	315727	0.9999493233077944
BXD029	24	chr9	2475	210186	9	212661	212670	0.9999576809140922
BXD029_trl4	25	chr1	8207	482298	23	490505	490528	0.9999531117489725
BXD029_trl4	25	chr10	353	168748	6	169101	169107	0.9999645195054019
BXD029_trl4	25	chr11	2608	267652	10	270260	270270	0.999962999963
BXD029_trl4	25	chr12	1027	216651	6	217678	217684	0.9999724371106742
BXD029_trl4	25	chr13	574	176518	7	177092	177099	0.9999604740851162
BXD029_trl4	25	chr14	6753	358648	23	365401	365424	0.9999370594159114
BXD029_trl4	25	chr15	569	149828	11	150397	150408	0.9999268655922557
BXD029_trl4	25	chr16	2162	130756	11	132918	132929	0.9999172490577677
BXD029_trl4	25	chr17	517	209221	14	209738	209752	0.9999332545100881
BXD029_trl4	25	chr18	191	106342	5	106533	106538	0.9999530683887439
BXD029_trl4	25	chr19	544	136241	6	136785	136791	0.9999561374651841
BXD029_trl4	25	chr2	5500	368093	24	373593	373617	0.9999357630942918
BXD029_trl4	25	chr3	1065	318719	15	319784	319799	0.9999530955381349
BXD029_trl4	25	chr4	9158	285264	169	294422	294591	0.9994263232753207
BXD029_trl4	25	chr5	2426	225891	25	228317	228342	0.9998905151045362
BXD029_trl4	25	chr6	4825	241600	21	246425	246446	0.9999147886352385
BXD029_trl4	25	chr7	1659	350293	14	351952	351966	0.9999602234306723
BXD029_trl4	25	chr8	2172	313532	23	315704	315727	0.9999271522549544
BXD029_trl4	25	chr9	1747	210919	4	212666	212670	0.9999811915173743
BXD031	26	chr1	307	490208	13	490515	490528	0.9999734979450714
BXD031	26	chr10	220	168879	8	169099	169107	0.9999526926738692
BXD031	26	chr11	515	269746	9	270261	270270	0.9999666999667
BXD031	26	chr12	457	217220	7	217677	217684	0.9999678432957866
BXD031	26	chr13	1022	176069	8	177091	177099	0.9999548275258471
BXD031	26	chr14	1468	363938	18	365406	365424	0.9999507421515829
BXD031	26	chr15	574	149825	9	150399	150408	0.9999401627573001
BXD031	26	chr16	202	132722	5	132924	132929	0.9999623859353489
BXD031	26	chr17	2956	206779	17	209735	209752	0.9999189519051069
BXD031	26	chr18	352	106176	10	106528	106538	0.9999061367774879
BXD031	26	chr19	177	136609	5	136786	136791	0.9999634478876535
BXD031	26	chr2	1516	372081	20	373597	373617	0.9999464692452431
BXD031	26	chr3	850	318934	15	319784	319799	0.9999530955381349
BXD031	26	chr4	127	294454	10	294581	294591	0.9999660546316758
BXD031	26	chr5	1307	227022	13	228329	228342	0.9999430678543588
BXD031	26	chr6	596	245833	17	246429	246446	0.9999310193713836
BXD031	26	chr7	2364	349570	32	351934	351966	0.9999090821272509
BXD031	26	chr8	1885	313830	12	315715	315727	0.9999619924808458
BXD031	26	chr9	153	212506	11	212659	212670	0.9999482766727794
BXD032	27	chr1	3571	486940	17	490511	490528	0.9999653434666319
BXD032	27	chr10	1235	167855	17	169090	169107	0.999899471931972
BXD032	27	chr11	1052	269211	7	270263	270270	0.9999740999741
BXD032	27	chr12	752	216920	12	217672	217684	0.9999448742213484
BXD032	27	chr13	1738	175348	13	177086	177099	0.9999265947295016
BXD032	27	chr14	2357	363043	24	365400	365424	0.999934322868777
BXD032	27	chr15	471	149925	12	150396	150408	0.9999202170097335
BXD032	27	chr16	965	131956	8	132921	132929	0.9999398174965584
BXD032	27	chr17	3492	206237	23	209729	209752	0.9998903466951448
BXD032	27	chr18	1014	105517	7	106531	106538	0.9999342957442415
BXD032	27	chr19	593	136193	5	136786	136791	0.9999634478876535
BXD032	27	chr2	2549	371044	24	373593	373617	0.9999357630942918
BXD032	27	chr3	909	318873	17	319782	319799	0.9999468416098862
BXD032	27	chr4	7928	286501	162	294429	294591	0.9994500850331477
BXD032	27	chr5	2303	226016	23	228319	228342	0.9998992738961733
BXD032	27	chr6	1659	244775	12	246434	246446	0.9999513077915649
BXD032	27	chr7	3038	348904	24	351942	351966	0.9999318115954382
BXD032	27	chr8	2579	313134	14	315713	315727	0.9999556578943201
BXD032	27	chr9	1238	211418	14	212656	212670	0.9999341703108102
BXD033	28	chr1	3472	487027	29	490499	490528	0.9999408800313132
BXD033	28	chr10	1553	167543	11	169096	169107	0.9999349524265702
BXD033	28	chr11	137	270128	5	270265	270270	0.9999814999815
BXD033	28	chr12	1318	216350	16	217668	217684	0.9999264989617979
BXD033	28	chr13	2135	174949	15	177084	177099	0.9999153016109633
BXD033	28	chr14	1825	363573	26	365398	365424	0.9999288497745085
BXD033	28	chr15	1331	149063	14	150394	150408	0.9999069198446892
BXD033	28	chr16	394	132520	15	132914	132929	0.9998871578060469
BXD033	28	chr17	3791	205935	26	209726	209752	0.9998760440901636
BXD033	28	chr18	1425	105100	13	106525	106538	0.9998779778107342
BXD033	28	chr19	1338	135435	18	136773	136791	0.9998684123955524
BXD033	28	chr2	486	373104	27	373590	373617	0.9999277334810782
BXD033	28	chr3	2385	317384	30	319769	319799	0.9999061910762698
BXD033	28	chr4	8209	286218	164	294427	294591	0.9994432959594828
BXD033	28	chr5	1081	227241	20	228322	228342	0.9999124120836289
BXD033	28	chr6	596	245831	19	246427	246446	0.9999229040033111
BXD033	28	chr7	1444	350500	22	351944	351966	0.999937493962485
BXD033	28	chr8	1290	314418	19	315708	315727	0.9999398214280059
BXD033	28	chr9	466	212194	10	212660	212670	0.9999529787934358
BXD034	29	chr1	3117	487391	20	490508	490528	0.9999592276078022
BXD034	29	chr10	894	168203	10	169097	169107	0.9999408658423365
BXD034	29	chr11	674	269584	12	270258	270270	0.9999555999555999
BXD034	29	chr12	358	217317	9	217675	217684	0.9999586556660113
BXD034	29	chr13	376	176714	9	177090	177099	0.999949180966578
BXD034	29	chr14	1146	364261	17	365407	365424	0.9999534786987171
BXD034	29	chr15	1025	149372	11	150397	150408	0.9999268655922557
BXD034	29	chr16	724	132194	11	132918	132929	0.9999172490577677
BXD034	29	chr17	2952	206781	19	209733	209752	0.9999094168351196
BXD034	29	chr18	767	105763	8	106530	106538	0.9999249094219903
BXD034	29	chr19	287	136497	7	136784	136791	0.9999488270427148
BXD034	29	chr2	209	373387	21	373596	373617	0.9999437927075053
BXD034	29	chr3	2046	317737	16	319783	319799	0.9999499685740105
BXD034	29	chr4	1122	293445	24	294567	294591	0.9999185311160219
BXD034	29	chr5	1114	227224	4	228338	228342	0.9999824824167258
BXD034	29	chr6	1875	244560	11	246435	246446	0.9999553654756012
BXD034	29	chr7	679	351276	11	351955	351966	0.9999687469812425
BXD034	29	chr8	2167	313538	22	315705	315727	0.9999303195482173
BXD034	29	chr9	37	212628	5	212665	212670	0.9999764893967179
BXD036	30	chr1	1128	489388	12	490516	490528	0.9999755365646813
BXD036	30	chr10	7703	161370	34	169073	169107	0.9997989438639441
BXD036	30	chr11	13028	257174	68	270202	270270	0.9997483997483998
BXD036	30	chr12	487	217192	5	217679	217684	0.9999770309255618
BXD036	30	chr13	6655	170434	10	177089	177099	0.9999435344073089
BXD036	30	chr14	2342	363067	15	365409	365424	0.9999589517929857
BXD036	30	chr15	574	149827	7	150401	150408	0.9999534599223445
BXD036	30	chr16	656	132254	19	132910	132929	0.999857066554326
BXD036	30	chr17	3480	206255	17	209735	209752	0.9999189519051069
BXD036	30	chr18	12907	93599	32	106506	106538	0.9996996376879611
BXD036	30	chr19	749	136030	12	136779	136791	0.9999122749303683
BXD036	30	chr2	5878	367703	36	373581	373617	0.9999036446414377
BXD036	30	chr3	68587	251016	196	319603	319799	0.9993871150316292
BXD036	30	chr4	10179	284276	136	294455	294591	0.9995383429907906
BXD036	30	chr5	2425	225901	16	228326	228342	0.9999299296669032
BXD036	30	chr6	11304	235096	46	246400	246446	0.9998133465343321
BXD036	30	chr7	1653	350305	8	351958	351966	0.9999772705318127
BXD036	30	chr8	232	315481	14	315713	315727	0.9999556578943201
BXD036	30	chr9	1649	211014	7	212663	212670	0.9999670851554051
BXD038	31	chr1	457	490053	18	490510	490528	0.999963304847022
BXD038	31	chr10	345	168754	8	169099	169107	0.9999526926738692
BXD038	31	chr11	590	269675	5	270265	270270	0.9999814999815
BXD038	31	chr12	460	217218	6	217678	217684	0.9999724371106742
BXD038	31	chr13	124	176968	7	177092	177099	0.9999604740851162
BXD038	31	chr14	519	364888	17	365407	365424	0.9999534786987171
BXD038	31	chr15	654	149747	7	150401	150408	0.9999534599223445
BXD038	31	chr16	911	132012	6	132923	132929	0.9999548631224188
BXD038	31	chr17	2045	207686	21	209731	209752	0.9998998817651321
BXD038	31	chr18	73	106461	4	106534	106538	0.9999624547109951
BXD038	31	chr19	1007	135774	10	136781	136791	0.9999268957753068
BXD038	31	chr2	2109	371483	25	373592	373617	0.9999330865565539
BXD038	31	chr3	2690	317093	16	319783	319799	0.9999499685740105
BXD038	31	chr4	1020	293554	17	294574	294591	0.9999422928738488
BXD038	31	chr5	1369	226957	16	228326	228342	0.9999299296669032
BXD038	31	chr6	407	246026	13	246433	246446	0.9999472501075286
BXD038	31	chr7	1446	350506	14	351952	351966	0.9999602234306723
BXD038	31	chr8	2287	313425	15	315712	315727	0.9999524906010573
BXD038	31	chr9	1296	211365	9	212661	212670	0.9999576809140922
BXD039	32	chr1	4972	485533	23	490505	490528	0.9999531117489725
BXD039	32	chr10	567	168533	7	169100	169107	0.9999586060896356
BXD039	32	chr11	109	270156	5	270265	270270	0.9999814999815
BXD039	32	chr12	877	216792	15	217669	217684	0.9999310927766855
BXD039	32	chr13	1465	175625	9	177090	177099	0.999949180966578
BXD039	32	chr14	2813	362576	35	365389	365424	0.9999042208503
BXD039	32	chr15	106	150293	9	150399	150408	0.9999401627573001
BXD039	32	chr16	365	132553	11	132918	132929	0.9999172490577677
BXD039	32	chr17	2092	207646	14	209738	209752	0.9999332545100881
BXD039	32	chr18	736	105796	6	106532	106538	0.9999436820664928
BXD039	32	chr19	914	135866	11	136780	136791	0.9999195853528375
BXD039	32	chr2	523	373071	23	373594	373617	0.9999384396320296
BXD039	32	chr3	2000	317779	20	319779	319799	0.9999374607175132
BXD039	32	chr4	573	293998	20	294571	294591	0.9999321092633515
BXD039	32	chr5	1813	226498	31	228311	228342	0.9998642387296248
BXD039	32	chr6	1749	244684	13	246433	246446	0.9999472501075286
BXD039	32	chr7	515	351439	12	351954	351966	0.999965905797719
BXD039	32	chr8	1179	314527	21	315706	315727	0.9999334868414801
BXD039	32	chr9	1501	211162	7	212663	212670	0.9999670851554051
BXD040	33	chr1	777	489728	23	490505	490528	0.9999531117489725
BXD040	33	chr10	116	168984	7	169100	169107	0.9999586060896356
BXD040	33	chr11	122	270139	9	270261	270270	0.9999666999667
BXD040	33	chr12	1415	216260	9	217675	217684	0.9999586556660113
BXD040	33	chr13	405	176688	6	177093	177099	0.9999661206443854
BXD040	33	chr14	3518	361889	17	365407	365424	0.9999534786987171
BXD040	33	chr15	531	149871	6	150402	150408	0.9999601085048667
BXD040	33	chr16	690	132226	13	132916	132929	0.9999022034319073
BXD040	33	chr17	3085	206642	25	209727	209752	0.9998808116251573
BXD040	33	chr18	577	105959	2	106536	106538	0.9999812273554975
BXD040	33	chr19	117	136667	7	136784	136791	0.9999488270427148
BXD040	33	chr2	4152	369439	26	373591	373617	0.9999304100188161
BXD040	33	chr3	605	319183	11	319788	319799	0.9999656033946323
BXD040	33	chr4	7428	287025	138	294453	294591	0.9995315539171258
BXD040	33	chr5	931	227399	12	228330	228342	0.9999474472501774
BXD040	33	chr6	2422	244011	13	246433	246446	0.9999472501075286
BXD040	33	chr7	352	351605	9	351957	351966	0.9999744293482893
BXD040	33	chr8	860	314854	13	315714	315727	0.999958825187583
BXD040	33	chr9	2612	210049	9	212661	212670	0.9999576809140922
BXD042	34	chr1	1199	489311	18	490510	490528	0.999963304847022
BXD042	34	chr10	1212	167886	9	169098	169107	0.9999467792581028
BXD042	34	chr11	579	269683	8	270262	270270	0.9999703999703999
BXD042	34	chr12	312	217361	11	217673	217684	0.999949468036236
BXD042	34	chr13	349	176741	9	177090	177099	0.999949180966578
BXD042	34	chr14	2866	362531	27	365397	365424	0.9999261132273742
BXD042	34	chr15	670	149732	6	150402	150408	0.9999601085048667
BXD042	34	chr16	199	132725	5	132924	132929	0.9999623859353489
BXD042	34	chr17	678	209057	17	209735	209752	0.9999189519051069
BXD042	34	chr18	196	106340	2	106536	106538	0.9999812273554975
BXD042	34	chr19	482	136304	5	136786	136791	0.9999634478876535
BXD042	34	chr2	2563	371027	27	373590	373617	0.9999277334810782
BXD042	34	chr3	1516	318270	13	319786	319799	0.9999593494663835
BXD042	34	chr4	370	294211	10	294581	294591	0.9999660546316758
BXD042	34	chr5	1100	227212	30	228312	228342	0.9998686181254434
BXD042	34	chr6	639	245790	17	246429	246446	0.9999310193713836
BXD042	34	chr7	945	351011	10	351956	351966	0.999971588164766
BXD042	34	chr8	1325	314384	18	315709	315727	0.9999429887212687
BXD042	34	chr9	883	211782	5	212665	212670	0.9999764893967179
BXD043	35	chr1	2273	488245	10	490518	490528	0.9999796138039011
BXD043	35	chr10	743	168357	7	169100	169107	0.9999586060896356
BXD043	35	chr11	70	270195	5	270265	270270	0.9999814999815
BXD043	35	chr12	780	216902	2	217682	217684	0.9999908123702247
BXD043	35	chr13	158	176931	10	177089	177099	0.9999435344073089
BXD043	35	chr14	593	364819	12	365412	365424	0.9999671614343886
BXD043	35	chr15	999	149406	3	150405	150408	0.9999800542524334
BXD043	35	chr16	435	132487	7	132922	132929	0.9999473403094885
BXD043	35	chr17	186	209553	13	209739	209752	0.9999380220450819
BXD043	35	chr18	932	105601	5	106533	106538	0.9999530683887439
BXD043	35	chr19	313	136471	7	136784	136791	0.9999488270427148
BXD043	35	chr2	784	372821	12	373605	373617	0.9999678815471459
BXD043	35	chr3	2059	317723	17	319782	319799	0.9999468416098862
BXD043	35	chr4	7587	286859	145	294446	294591	0.9995077921592989
BXD043	35	chr5	1590	226728	24	228318	228342	0.9998948945003547
BXD043	35	chr6	464	245970	12	246434	246446	0.9999513077915649
BXD043	35	chr7	703	351251	12	351954	351966	0.999965905797719
BXD043	35	chr8	1901	313818	8	315719	315727	0.9999746616538971
BXD043	35	chr9	734	211921	15	212655	212670	0.9999294681901537
BXD044	36	chr1	3575	486922	31	490497	490528	0.9999368027920934
BXD044	36	chr10	598	168499	10	169097	169107	0.9999408658423365
BXD044	36	chr11	446	269816	8	270262	270270	0.9999703999703999
BXD044	36	chr12	382	217291	11	217673	217684	0.999949468036236
BXD044	36	chr13	1028	176060	11	177088	177099	0.9999378878480398
BXD044	36	chr14	1557	363848	19	365405	365424	0.9999480056044485
BXD044	36	chr15	268	150131	9	150399	150408	0.9999401627573001
BXD044	36	chr16	600	132325	4	132925	132929	0.9999699087482792
BXD044	36	chr17	2930	206794	28	209724	209752	0.9998665090201762
BXD044	36	chr18	510	106022	6	106532	106538	0.9999436820664928
BXD044	36	chr19	452	136334	5	136786	136791	0.9999634478876535
BXD044	36	chr2	857	372733	27	373590	373617	0.9999277334810782
BXD044	36	chr3	1860	317924	15	319784	319799	0.9999530955381349
BXD044	36	chr4	1104	293471	16	294575	294591	0.9999456874106812
BXD044	36	chr5	1350	226973	19	228323	228342	0.9999167914794475
BXD044	36	chr6	2486	243941	19	246427	246446	0.9999229040033111
BXD044	36	chr7	211	351741	14	351952	351966	0.9999602234306723
BXD044	36	chr8	2217	313501	9	315718	315727	0.9999714943606344
BXD044	36	chr9	1009	211654	7	212663	212670	0.9999670851554051
BXD045	37	chr1	697	489802	29	490499	490528	0.9999408800313132
BXD045	37	chr10	726	168371	10	169097	169107	0.9999408658423365
BXD045	37	chr11	432	269831	7	270263	270270	0.9999740999741
BXD045	37	chr12	342	217332	10	217674	217684	0.9999540618511237
BXD045	37	chr13	789	176296	14	177085	177099	0.9999209481702325
BXD045	37	chr14	633	364769	22	365402	365424	0.9999397959630457
BXD045	37	chr15	900	149495	13	150395	150408	0.9999135684272114
BXD045	37	chr16	791	132127	11	132918	132929	0.9999172490577677
BXD045	37	chr17	782	208953	17	209735	209752	0.9999189519051069
BXD045	37	chr18	523	106007	8	106530	106538	0.9999249094219903
BXD045	37	chr19	353	136434	4	136787	136791	0.9999707583101227
BXD045	37	chr2	373	373224	20	373597	373617	0.9999464692452431
BXD045	37	chr3	1344	318441	14	319785	319799	0.9999562225022592
BXD045	37	chr4	8554	285891	146	294445	294591	0.9995043976224665
BXD045	37	chr5	1009	227321	12	228330	228342	0.9999474472501774
BXD045	37	chr6	804	245622	20	246426	246446	0.9999188463192749
BXD045	37	chr7	1013	350941	12	351954	351966	0.999965905797719
BXD045	37	chr8	1419	314289	19	315708	315727	0.9999398214280059
BXD045	37	chr9	920	211735	15	212655	212670	0.9999294681901537
BXD048a	38	chr1	1881	488632	15	490513	490528	0.9999694207058517
BXD048a	38	chr10	690	168405	12	169095	169107	0.9999290390108038
BXD048a	38	chr11	488	269772	10	270260	270270	0.999962999963
BXD048a	38	chr12	415	217257	12	217672	217684	0.9999448742213484
BXD048a	38	chr13	369	176722	8	177091	177099	0.9999548275258471
BXD048a	38	chr14	1465	363937	22	365402	365424	0.9999397959630457
BXD048a	38	chr15	167	150231	10	150398	150408	0.9999335141747779
BXD048a	38	chr16	645	132278	6	132923	132929	0.9999548631224188
BXD048a	38	chr17	196	209542	14	209738	209752	0.9999332545100881
BXD048a	38	chr18	626	105908	4	106534	106538	0.9999624547109951
BXD048a	38	chr19	474	136311	6	136785	136791	0.9999561374651841
BXD048a	38	chr2	794	372794	29	373588	373617	0.9999223804056026
BXD048a	38	chr3	1850	317925	24	319775	319799	0.9999249528610158
BXD048a	38	chr4	208	294370	13	294578	294591	0.9999558710211786
BXD048a	38	chr5	1107	227215	20	228322	228342	0.9999124120836289
BXD048a	38	chr6	430	246005	11	246435	246446	0.9999553654756012
BXD048a	38	chr7	1914	350031	21	351945	351966	0.9999403351460084
BXD048a	38	chr8	717	314995	15	315712	315727	0.9999524906010573
BXD048a	38	chr9	586	212075	9	212661	212670	0.9999576809140922
BXD048	39	chr1	2638	487863	27	490501	490528	0.999944957270533
BXD048	39	chr10	831	168266	10	169097	169107	0.9999408658423365
BXD048	39	chr11	476	269788	6	270264	270270	0.9999777999778
BXD048	39	chr12	484	217191	9	217675	217684	0.9999586556660113
BXD048	39	chr13	508	176579	12	177087	177099	0.9999322412887707
BXD048	39	chr14	1714	363693	17	365407	365424	0.9999534786987171
BXD048	39	chr15	183	150220	5	150403	150408	0.9999667570873889
BXD048	39	chr16	798	132127	4	132925	132929	0.9999699087482792
BXD048	39	chr17	223	209518	11	209741	209752	0.9999475571150692
BXD048	39	chr18	700	105835	3	106535	106538	0.9999718410332463
BXD048	39	chr19	643	136143	5	136786	136791	0.9999634478876535
BXD048	39	chr2	999	372601	17	373600	373617	0.9999544988584567
BXD048	39	chr3	2100	317673	26	319773	319799	0.9999186989327672
BXD048	39	chr4	7086	287336	169	294422	294591	0.9994263232753207
BXD048	39	chr5	1542	226781	19	228323	228342	0.9999167914794475
BXD048	39	chr6	472	245958	16	246430	246446	0.9999350770554198
BXD048	39	chr7	1857	350087	22	351944	351966	0.999937493962485
BXD048	39	chr8	908	314807	12	315715	315727	0.9999619924808458
BXD048	39	chr9	654	212009	7	212663	212670	0.9999670851554051
BXD049	40	chr1	1779	488736	13	490515	490528	0.9999734979450714
BXD049	40	chr10	171	168925	11	169096	169107	0.9999349524265702
BXD049	40	chr11	996	269266	8	270262	270270	0.9999703999703999
BXD049	40	chr12	24	217653	7	217677	217684	0.9999678432957866
BXD049	40	chr13	134	176957	8	177091	177099	0.9999548275258471
BXD049	40	chr14	1279	364134	11	365413	365424	0.9999698979815228
BXD049	40	chr15	522	149878	8	150400	150408	0.9999468113398223
BXD049	40	chr16	157	132765	7	132922	132929	0.9999473403094885
BXD049	40	chr17	263	209472	17	209735	209752	0.9999189519051069
BXD049	40	chr18	426	106109	3	106535	106538	0.9999718410332463
BXD049	40	chr19	463	136321	7	136784	136791	0.9999488270427148
BXD049	40	chr2	998	372603	16	373601	373617	0.9999571753961946
BXD049	40	chr3	982	318799	18	319781	319799	0.9999437146457618
BXD049	40	chr4	876	293695	20	294571	294591	0.9999321092633515
BXD049	40	chr5	1370	226943	29	228313	228342	0.999872997521262
BXD049	40	chr6	436	245998	12	246434	246446	0.9999513077915649
BXD049	40	chr7	1911	350041	14	351952	351966	0.9999602234306723
BXD049	40	chr8	415	315295	17	315710	315727	0.9999461560145315
BXD049	40	chr9	1399	211266	5	212665	212670	0.9999764893967179
BXD050	41	chr1	2457	488050	21	490507	490528	0.9999571889881923
BXD050	41	chr10	322	168775	10	169097	169107	0.9999408658423365
BXD050	41	chr11	227	270035	8	270262	270270	0.9999703999703999
BXD050	41	chr12	476	217203	5	217679	217684	0.9999770309255618
BXD050	41	chr13	1508	175580	11	177088	177099	0.9999378878480398
BXD050	41	chr14	1383	364024	17	365407	365424	0.9999534786987171
BXD050	41	chr15	579	149823	6	150402	150408	0.9999601085048667
BXD050	41	chr16	378	132544	7	132922	132929	0.9999473403094885
BXD050	41	chr17	3134	206597	21	209731	209752	0.9998998817651321
BXD050	41	chr18	673	105854	11	106527	106538	0.9998967504552366
BXD050	41	chr19	571	136212	8	136783	136791	0.9999415166202454
BXD050	41	chr2	1861	371743	13	373604	373617	0.999965205009408
BXD050	41	chr3	1891	317893	15	319784	319799	0.9999530955381349
BXD050	41	chr4	7622	286808	161	294430	294591	0.9994534795699801
BXD050	41	chr5	1873	226453	16	228326	228342	0.9999299296669032
BXD050	41	chr6	735	245697	14	246432	246446	0.9999431924234924
BXD050	41	chr7	2454	349489	23	351943	351966	0.9999346527789617
BXD050	41	chr8	1233	314488	6	315721	315727	0.9999809962404229
BXD050	41	chr9	805	211847	18	212652	212670	0.9999153618281845
BXD051	42	chr1	1594	488921	13	490515	490528	0.9999734979450714
BXD051	42	chr10	585	168505	17	169090	169107	0.999899471931972
BXD051	42	chr11	453	269811	6	270264	270270	0.9999777999778
BXD051	42	chr12	251	217428	5	217679	217684	0.9999770309255618
BXD051	42	chr13	270	176821	8	177091	177099	0.9999548275258471
BXD051	42	chr14	321	365091	12	365412	365424	0.9999671614343886
BXD051	42	chr15	729	149675	4	150404	150408	0.9999734056699112
BXD051	42	chr16	675	132248	6	132923	132929	0.9999548631224188
BXD051	42	chr17	303	209428	21	209731	209752	0.9998998817651321
BXD051	42	chr18	346	106187	5	106533	106538	0.9999530683887439
BXD051	42	chr19	554	136232	5	136786	136791	0.9999634478876535
BXD051	42	chr2	1077	372520	20	373597	373617	0.9999464692452431
BXD051	42	chr3	3010	316771	18	319781	319799	0.9999437146457618
BXD051	42	chr4	7988	286439	164	294427	294591	0.9994432959594828
BXD051	42	chr5	1941	226375	26	228316	228342	0.9998861357087176
BXD051	42	chr6	2481	243946	19	246427	246446	0.9999229040033111
BXD051	42	chr7	732	351223	11	351955	351966	0.9999687469812425
BXD051	42	chr8	2184	313528	15	315712	315727	0.9999524906010573
BXD051	42	chr9	377	212277	16	212654	212670	0.9999247660694973
BXD053	43	chr1	1533	488973	22	490506	490528	0.9999551503685824
BXD053	43	chr10	232	168862	13	169094	169107	0.9999231255950375
BXD053	43	chr11	1135	269126	9	270261	270270	0.9999666999667
BXD053	43	chr12	361	217318	5	217679	217684	0.9999770309255618
BXD053	43	chr13	388	176705	6	177093	177099	0.9999661206443854
BXD053	43	chr14	1150	364260	14	365410	365424	0.99996168834012
BXD053	43	chr15	574	149825	9	150399	150408	0.9999401627573001
BXD053	43	chr16	287	132636	6	132923	132929	0.9999548631224188
BXD053	43	chr17	879	208856	17	209735	209752	0.9999189519051069
BXD053	43	chr18	159	106375	4	106534	106538	0.9999624547109951
BXD053	43	chr19	538	136246	7	136784	136791	0.9999488270427148
BXD053	43	chr2	1287	372309	21	373596	373617	0.9999437927075053
BXD053	43	chr3	1263	318505	31	319768	319799	0.9999030641121455
BXD053	43	chr4	10028	284397	166	294425	294591	0.999436506885818
BXD053	43	chr5	304	228025	13	228329	228342	0.9999430678543588
BXD053	43	chr6	940	245491	15	246431	246446	0.9999391347394561
BXD053	43	chr7	3970	347976	20	351946	351966	0.9999431763295318
BXD053	43	chr8	960	314754	13	315714	315727	0.999958825187583
BXD053	43	chr9	629	212031	10	212660	212670	0.9999529787934358
BXD055	44	chr1	1459	489033	36	490492	490528	0.999926609694044
BXD055	44	chr10	801	168294	12	169095	169107	0.9999290390108038
BXD055	44	chr11	1142	269112	16	270254	270270	0.9999407999408
BXD055	44	chr12	1099	216566	19	217665	217684	0.999912717517135
BXD055	44	chr13	1149	175938	12	177087	177099	0.9999322412887707
BXD055	44	chr14	3621	361783	20	365404	365424	0.9999452690573143
BXD055	44	chr15	633	149766	9	150399	150408	0.9999401627573001
BXD055	44	chr16	948	131967	14	132915	132929	0.999894680618977
BXD055	44	chr17	895	208835	22	209730	209752	0.9998951142301384
BXD055	44	chr18	1190	105342	6	106532	106538	0.9999436820664928
BXD055	44	chr19	1093	135686	12	136779	136791	0.9999122749303683
BXD055	44	chr2	2390	371206	21	373596	373617	0.9999437927075053
BXD055	44	chr3	3049	316731	19	319780	319799	0.9999405876816375
BXD055	44	chr4	8877	285579	135	294456	294591	0.9995417375276231
BXD055	44	chr5	2024	226296	22	228320	228342	0.9999036532919918
BXD055	44	chr6	1699	244733	14	246432	246446	0.9999431924234924
BXD055	44	chr7	3225	348725	16	351950	351966	0.9999545410636255
BXD055	44	chr8	876	314831	20	315707	315727	0.999936654134743
BXD055	44	chr9	1253	211410	7	212663	212670	0.9999670851554051
BXD056	45	chr1	1735	488777	16	490512	490528	0.9999673820862418
BXD056	45	chr10	560	168533	14	169093	169107	0.9999172121792711
BXD056	45	chr11	756	269508	6	270264	270270	0.9999777999778
BXD056	45	chr12	438	217240	6	217678	217684	0.9999724371106742
BXD056	45	chr13	1259	175836	4	177095	177099	0.9999774137629236
BXD056	45	chr14	780	364630	14	365410	365424	0.99996168834012
BXD056	45	chr15	863	149538	7	150401	150408	0.9999534599223445
BXD056	45	chr16	956	131962	11	132918	132929	0.9999172490577677
BXD056	45	chr17	3192	206541	19	209733	209752	0.9999094168351196
BXD056	45	chr18	561	105967	10	106528	106538	0.9999061367774879
BXD056	45	chr19	632	136153	6	136785	136791	0.9999561374651841
BXD056	45	chr2	1405	372194	18	373599	373617	0.9999518223207188
BXD056	45	chr3	1542	318245	12	319787	319799	0.999962476430508
BXD056	45	chr4	7982	286464	145	294446	294591	0.9995077921592989
BXD056	45	chr5	1934	226385	23	228319	228342	0.9998992738961733
BXD056	45	chr6	2389	244039	18	246428	246446	0.9999269616873473
BXD056	45	chr7	1513	350442	11	351955	351966	0.9999687469812425
BXD056	45	chr8	817	314899	11	315716	315727	0.9999651597741086
BXD056	45	chr9	471	212189	10	212660	212670	0.9999529787934358
BXD060	46	chr1	851	489657	20	490508	490528	0.9999592276078022
BXD060	46	chr10	428	168668	11	169096	169107	0.9999349524265702
BXD060	46	chr11	713	269548	9	270261	270270	0.9999666999667
BXD060	46	chr12	526	217152	6	217678	217684	0.9999724371106742
BXD060	46	chr13	910	176185	4	177095	177099	0.9999774137629236
BXD060	46	chr14	1655	363755	14	365410	365424	0.99996168834012
BXD060	46	chr15	756	149641	11	150397	150408	0.9999268655922557
BXD060	46	chr16	653	132272	4	132925	132929	0.9999699087482792
BXD060	46	chr17	310	209423	19	209733	209752	0.9999094168351196
BXD060	46	chr18	269	106259	10	106528	106538	0.9999061367774879
BXD060	46	chr19	374	136410	7	136784	136791	0.9999488270427148
BXD060	46	chr2	848	372740	29	373588	373617	0.9999223804056026
BXD060	46	chr3	188	319604	7	319792	319799	0.9999781112511296
BXD060	46	chr4	7776	286702	113	294478	294591	0.9996164173379364
BXD060	46	chr5	832	227501	9	228333	228342	0.999960585437633
BXD060	46	chr6	1988	244447	11	246435	246446	0.9999553654756012
BXD060	46	chr7	1292	350662	12	351954	351966	0.999965905797719
BXD060	46	chr8	1764	313943	20	315707	315727	0.999936654134743
BXD060	46	chr9	851	211807	12	212658	212670	0.999943574552123
BXD061	47	chr1	2295	488204	29	490499	490528	0.9999408800313132
BXD061	47	chr10	536	168563	8	169099	169107	0.9999526926738692
BXD061	47	chr11	299	269968	3	270267	270270	0.9999888999889
BXD061	47	chr12	67	217611	6	217678	217684	0.9999724371106742
BXD061	47	chr13	254	176830	15	177084	177099	0.9999153016109633
BXD061	47	chr14	1993	363421	10	365414	365424	0.9999726345286571
BXD061	47	chr15	422	149976	10	150398	150408	0.9999335141747779
BXD061	47	chr16	340	132581	8	132921	132929	0.9999398174965584
BXD061	47	chr17	98	209632	22	209730	209752	0.9998951142301384
BXD061	47	chr18	676	105857	5	106533	106538	0.9999530683887439
BXD061	47	chr19	518	136268	5	136786	136791	0.9999634478876535
BXD061	47	chr2	2416	371183	18	373599	373617	0.9999518223207188
BXD061	47	chr3	1706	318072	21	319778	319799	0.9999343337533888
BXD061	47	chr4	1285	293290	16	294575	294591	0.9999456874106812
BXD061	47	chr5	489	227839	14	228328	228342	0.9999386884585403
BXD061	47	chr6	1761	244673	12	246434	246446	0.9999513077915649
BXD061	47	chr7	872	351085	9	351957	351966	0.9999744293482893
BXD061	47	chr8	2258	313449	20	315707	315727	0.999936654134743
BXD061	47	chr9	972	211691	7	212663	212670	0.9999670851554051
BXD062	48	chr1	6092	484409	27	490501	490528	0.999944957270533
BXD062	48	chr10	794	168304	9	169098	169107	0.9999467792581028
BXD062	48	chr11	635	269627	8	270262	270270	0.9999703999703999
BXD062	48	chr12	594	217079	11	217673	217684	0.999949468036236
BXD062	48	chr13	1889	175200	10	177089	177099	0.9999435344073089
BXD062	48	chr14	1996	363405	23	365401	365424	0.9999370594159114
BXD062	48	chr15	824	149575	9	150399	150408	0.9999401627573001
BXD062	48	chr16	372	132546	11	132918	132929	0.9999172490577677
BXD062	48	chr17	4187	205542	23	209729	209752	0.9998903466951448
BXD062	48	chr18	1023	105507	8	106530	106538	0.9999249094219903
BXD062	48	chr19	1127	135649	15	136776	136791	0.9998903436629603
BXD062	48	chr2	1017	372582	18	373599	373617	0.9999518223207188
BXD062	48	chr3	1570	318205	24	319775	319799	0.9999249528610158
BXD062	48	chr4	1269	293299	23	294568	294591	0.9999219256528543
BXD062	48	chr5	1919	226401	22	228320	228342	0.9999036532919918
BXD062	48	chr6	2664	243753	29	246417	246446	0.9998823271629484
BXD062	48	chr7	3093	348852	21	351945	351966	0.9999403351460084
BXD062	48	chr8	1020	314689	18	315709	315727	0.9999429887212687
BXD062	48	chr9	1442	211213	15	212655	212670	0.9999294681901537
BXD063	49	chr1	4783	485708	37	490491	490528	0.9999245710744341
BXD063	49	chr10	704	168397	6	169101	169107	0.9999645195054019
BXD063	49	chr11	184	270077	9	270261	270270	0.9999666999667
BXD063	49	chr12	292	217385	7	217677	217684	0.9999678432957866
BXD063	49	chr13	1661	175429	9	177090	177099	0.999949180966578
BXD063	49	chr14	1909	363491	24	365400	365424	0.999934322868777
BXD063	49	chr15	291	150111	6	150402	150408	0.9999601085048667
BXD063	49	chr16	510	132407	12	132917	132929	0.9999097262448374
BXD063	49	chr17	3339	206399	14	209738	209752	0.9999332545100881
BXD063	49	chr18	756	105779	3	106535	106538	0.9999718410332463
BXD063	49	chr19	674	136109	8	136783	136791	0.9999415166202454
BXD063	49	chr2	352	373243	22	373595	373617	0.9999411161697674
BXD063	49	chr3	2821	316967	11	319788	319799	0.9999656033946323
BXD063	49	chr4	7990	286412	189	294402	294591	0.9993584325386723
BXD063	49	chr5	1164	227168	10	228332	228342	0.9999562060418145
BXD063	49	chr6	2859	243568	19	246427	246446	0.9999229040033111
BXD063	49	chr7	2352	349600	14	351952	351966	0.9999602234306723
BXD063	49	chr8	1294	314419	14	315713	315727	0.9999556578943201
BXD063	49	chr9	1313	211348	9	212661	212670	0.9999576809140922
BXD064	50	chr1	2864	487644	20	490508	490528	0.9999592276078022
BXD064	50	chr10	416	168677	14	169093	169107	0.9999172121792711
BXD064	50	chr11	617	269650	3	270267	270270	0.9999888999889
BXD064	50	chr12	384	217295	5	217679	217684	0.9999770309255618
BXD064	50	chr13	308	176781	10	177089	177099	0.9999435344073089
BXD064	50	chr14	2213	363185	26	365398	365424	0.9999288497745085
BXD064	50	chr15	1231	149173	4	150404	150408	0.9999734056699112
BXD064	50	chr16	461	132461	7	132922	132929	0.9999473403094885
BXD064	50	chr17	570	209169	13	209739	209752	0.9999380220450819
BXD064	50	chr18	686	105849	3	106535	106538	0.9999718410332463
BXD064	50	chr19	192	136592	7	136784	136791	0.9999488270427148
BXD064	50	chr2	2206	371393	18	373599	373617	0.9999518223207188
BXD064	50	chr3	1160	318627	12	319787	319799	0.999962476430508
BXD064	50	chr4	8582	285879	130	294461	294591	0.9995587102117851
BXD064	50	chr5	718	227614	10	228332	228342	0.9999562060418145
BXD064	50	chr6	1801	244634	11	246435	246446	0.9999553654756012
BXD064	50	chr7	717	351242	7	351959	351966	0.9999801117153362
BXD064	50	chr8	2105	313610	12	315715	315727	0.9999619924808458
BXD064	50	chr9	1066	211597	7	212663	212670	0.9999670851554051
BXD065a	51	chr1	1862	488649	17	490511	490528	0.9999653434666319
BXD065a	51	chr10	580	168515	12	169095	169107	0.9999290390108038
BXD065a	51	chr11	489	269770	11	270259	270270	0.9999592999593
BXD065a	51	chr12	227	217445	12	217672	217684	0.9999448742213484
BXD065a	51	chr13	375	176717	7	177092	177099	0.9999604740851162
BXD065a	51	chr14	1383	364019	22	365402	365424	0.9999397959630457
BXD065a	51	chr15	879	149525	4	150404	150408	0.9999734056699112
BXD065a	51	chr16	96	132827	6	132923	132929	0.9999548631224188
BXD065a	51	chr17	1018	208725	9	209743	209752	0.9999570921850567
BXD065a	51	chr18	205	106329	4	106534	106538	0.9999624547109951
BXD065a	51	chr19	409	136379	3	136788	136791	0.9999780687325921
BXD065a	51	chr2	1900	371691	26	373591	373617	0.9999304100188161
BXD065a	51	chr3	491	319301	7	319792	319799	0.9999781112511296
BXD065a	51	chr4	8564	285897	130	294461	294591	0.9995587102117851
BXD065a	51	chr5	1309	227007	26	228316	228342	0.9998861357087176
BXD065a	51	chr6	377	246059	10	246436	246446	0.9999594231596374
BXD065a	51	chr7	1062	350892	12	351954	351966	0.999965905797719
BXD065a	51	chr8	441	315272	14	315713	315727	0.9999556578943201
BXD065a	51	chr9	1189	211466	15	212655	212670	0.9999294681901537
BXD065	52	chr1	2221	488286	21	490507	490528	0.9999571889881923
BXD065	52	chr10	706	168388	13	169094	169107	0.9999231255950375
BXD065	52	chr11	467	269791	12	270258	270270	0.9999555999555999
BXD065	52	chr12	293	217386	5	217679	217684	0.9999770309255618
BXD065	52	chr13	431	176662	6	177093	177099	0.9999661206443854
BXD065	52	chr14	1325	364081	18	365406	365424	0.9999507421515829
BXD065	52	chr15	965	149435	8	150400	150408	0.9999468113398223
BXD065	52	chr16	212	132713	4	132925	132929	0.9999699087482792
BXD065	52	chr17	1145	208597	10	209742	209752	0.9999523246500629
BXD065	52	chr18	265	106268	5	106533	106538	0.9999530683887439
BXD065	52	chr19	707	136078	6	136785	136791	0.9999561374651841
BXD065	52	chr2	2476	371105	36	373581	373617	0.9999036446414377
BXD065	52	chr3	450	319339	10	319789	319799	0.9999687303587566
BXD065	52	chr4	8688	285795	108	294483	294591	0.9996333900220984
BXD065	52	chr5	1576	226740	26	228316	228342	0.9998861357087176
BXD065	52	chr6	1736	244695	15	246431	246446	0.9999391347394561
BXD065	52	chr7	1917	350023	26	351940	351966	0.9999261292283914
BXD065	52	chr8	491	315217	19	315708	315727	0.9999398214280059
BXD065	52	chr9	1271	211392	7	212663	212670	0.9999670851554051
BXD065b	53	chr1	1908	488598	22	490506	490528	0.9999551503685824
BXD065b	53	chr10	613	168483	11	169096	169107	0.9999349524265702
BXD065b	53	chr11	441	269822	7	270263	270270	0.9999740999741
BXD065b	53	chr12	244	217431	9	217675	217684	0.9999586556660113
BXD065b	53	chr13	412	176679	8	177091	177099	0.9999548275258471
BXD065b	53	chr14	1306	364090	28	365396	365424	0.9999233766802399
BXD065b	53	chr15	806	149592	10	150398	150408	0.9999335141747779
BXD065b	53	chr16	179	132742	8	132921	132929	0.9999398174965584
BXD065b	53	chr17	976	208762	14	209738	209752	0.9999332545100881
BXD065b	53	chr18	194	106338	6	106532	106538	0.9999436820664928
BXD065b	53	chr19	593	136188	10	136781	136791	0.9999268957753068
BXD065b	53	chr2	1927	371664	26	373591	373617	0.9999304100188161
BXD065b	53	chr3	386	319399	14	319785	319799	0.9999562225022592
BXD065b	53	chr4	8281	286169	141	294450	294591	0.9995213703066285
BXD065b	53	chr5	1243	227076	23	228319	228342	0.9998992738961733
BXD065b	53	chr6	1651	244781	14	246432	246446	0.9999431924234924
BXD065b	53	chr7	1992	349954	20	351946	351966	0.9999431763295318
BXD065b	53	chr8	406	315302	19	315708	315727	0.9999398214280059
BXD065b	53	chr9	1020	211640	10	212660	212670	0.9999529787934358
BXD066	54	chr1	2143	488369	16	490512	490528	0.9999673820862418
BXD066	54	chr10	715	168381	11	169096	169107	0.9999349524265702
BXD066	54	chr11	547	269718	5	270265	270270	0.9999814999815
BXD066	54	chr12	832	216845	7	217677	217684	0.9999678432957866
BXD066	54	chr13	1628	175463	8	177091	177099	0.9999548275258471
BXD066	54	chr14	2161	363234	29	365395	365424	0.9999206401331057
BXD066	54	chr15	867	149528	13	150395	150408	0.9999135684272114
BXD066	54	chr16	1007	131909	13	132916	132929	0.9999022034319073
BXD066	54	chr17	227	209510	15	209737	209752	0.9999284869750944
BXD066	54	chr18	805	105719	14	106524	106538	0.999868591488483
BXD066	54	chr19	868	135914	9	136782	136791	0.9999342061977762
BXD066	54	chr2	4244	369347	26	373591	373617	0.9999304100188161
BXD066	54	chr3	530	319259	10	319789	319799	0.9999687303587566
BXD066	54	chr4	1542	293026	23	294568	294591	0.9999219256528543
BXD066	54	chr5	1757	226564	21	228321	228342	0.9999080326878104
BXD066	54	chr6	804	245632	10	246436	246446	0.9999594231596374
BXD066	54	chr7	2857	349085	24	351942	351966	0.9999318115954382
BXD066	54	chr8	2627	313080	20	315707	315727	0.999936654134743
BXD066	54	chr9	1356	211309	5	212665	212670	0.9999764893967179
BXD067	55	chr1	3132	487378	18	490510	490528	0.999963304847022
BXD067	55	chr10	465	168631	11	169096	169107	0.9999349524265702
BXD067	55	chr11	814	269451	5	270265	270270	0.9999814999815
BXD067	55	chr12	583	217088	13	217671	217684	0.9999402804064608
BXD067	55	chr13	872	176214	13	177086	177099	0.9999265947295016
BXD067	55	chr14	2202	363199	23	365401	365424	0.9999370594159114
BXD067	55	chr15	839	149566	3	150405	150408	0.9999800542524334
BXD067	55	chr16	454	132470	5	132924	132929	0.9999623859353489
BXD067	55	chr17	451	209280	21	209731	209752	0.9998998817651321
BXD067	55	chr18	611	105917	10	106528	106538	0.9999061367774879
BXD067	55	chr19	447	136339	5	136786	136791	0.9999634478876535
BXD067	55	chr2	1112	372491	14	373603	373617	0.9999625284716702
BXD067	55	chr3	1635	318151	13	319786	319799	0.9999593494663835
BXD067	55	chr4	1492	293084	15	294576	294591	0.9999490819475136
BXD067	55	chr5	1566	226761	15	228327	228342	0.9999343090627217
BXD067	55	chr6	2083	244353	10	246436	246446	0.9999594231596374
BXD067	55	chr7	1230	350727	9	351957	351966	0.9999744293482893
BXD067	55	chr8	1888	313818	21	315706	315727	0.9999334868414801
BXD067	55	chr9	917	211744	9	212661	212670	0.9999576809140922
BXD068	56	chr1	1829	488681	18	490510	490528	0.999963304847022
BXD068	56	chr10	177	168917	13	169094	169107	0.9999231255950375
BXD068	56	chr11	731	269534	5	270265	270270	0.9999814999815
BXD068	56	chr12	186	217493	5	217679	217684	0.9999770309255618
BXD068	56	chr13	1311	175782	6	177093	177099	0.9999661206443854
BXD068	56	chr14	848	364566	10	365414	365424	0.9999726345286571
BXD068	56	chr15	570	149832	6	150402	150408	0.9999601085048667
BXD068	56	chr16	872	132050	7	132922	132929	0.9999473403094885
BXD068	56	chr17	2950	206773	29	209723	209752	0.9998617414851825
BXD068	56	chr18	166	106365	7	106531	106538	0.9999342957442415
BXD068	56	chr19	833	135946	12	136779	136791	0.9999122749303683
BXD068	56	chr2	1033	372558	26	373591	373617	0.9999304100188161
BXD068	56	chr3	504	319282	13	319786	319799	0.9999593494663835
BXD068	56	chr4	7890	286577	124	294467	294591	0.9995790774327797
BXD068	56	chr5	912	227416	14	228328	228342	0.9999386884585403
BXD068	56	chr6	689	245749	8	246438	246446	0.9999675385277099
BXD068	56	chr7	159	351797	10	351956	351966	0.999971588164766
BXD068	56	chr8	1750	313963	14	315713	315727	0.9999556578943201
BXD068	56	chr9	239	212422	9	212661	212670	0.9999576809140922
BXD069	57	chr1	2250	488253	25	490503	490528	0.9999490345097528
BXD069	57	chr10	1010	168083	14	169093	169107	0.9999172121792711
BXD069	57	chr11	382	269879	9	270261	270270	0.9999666999667
BXD069	57	chr12	500	217175	9	217675	217684	0.9999586556660113
BXD069	57	chr13	756	176333	10	177089	177099	0.9999435344073089
BXD069	57	chr14	1162	364248	14	365410	365424	0.99996168834012
BXD069	57	chr15	881	149517	10	150398	150408	0.9999335141747779
BXD069	57	chr16	284	132637	8	132921	132929	0.9999398174965584
BXD069	57	chr17	2899	206834	19	209733	209752	0.9999094168351196
BXD069	57	chr18	668	105866	4	106534	106538	0.9999624547109951
BXD069	57	chr19	515	136265	11	136780	136791	0.9999195853528375
BXD069	57	chr2	391	373207	19	373598	373617	0.999949145782981
BXD069	57	chr3	1116	318666	17	319782	319799	0.9999468416098862
BXD069	57	chr4	8481	286002	108	294483	294591	0.9996333900220984
BXD069	57	chr5	835	227491	16	228326	228342	0.9999299296669032
BXD069	57	chr6	1964	244466	16	246430	246446	0.9999350770554198
BXD069	57	chr7	277	351677	12	351954	351966	0.999965905797719
BXD069	57	chr8	2283	313426	18	315709	315727	0.9999429887212687
BXD069	57	chr9	1139	211521	10	212660	212670	0.9999529787934358
BXD070	58	chr1	2320	488184	24	490504	490528	0.9999510731293626
BXD070	58	chr10	412	168677	18	169089	169107	0.9998935585162058
BXD070	58	chr11	328	269937	5	270265	270270	0.9999814999815
BXD070	58	chr12	336	217342	6	217678	217684	0.9999724371106742
BXD070	58	chr13	454	176632	13	177086	177099	0.9999265947295016
BXD070	58	chr14	2350	363056	18	365406	365424	0.9999507421515829
BXD070	58	chr15	521	149880	7	150401	150408	0.9999534599223445
BXD070	58	chr16	621	132301	7	132922	132929	0.9999473403094885
BXD070	58	chr17	1729	207997	26	209726	209752	0.9998760440901636
BXD070	58	chr18	90	106445	3	106535	106538	0.9999718410332463
BXD070	58	chr19	558	136224	9	136782	136791	0.9999342061977762
BXD070	58	chr2	1846	371744	27	373590	373617	0.9999277334810782
BXD070	58	chr3	1712	318071	16	319783	319799	0.9999499685740105
BXD070	58	chr4	8732	285683	176	294415	294591	0.9994025615174937
BXD070	58	chr5	1901	226417	24	228318	228342	0.9998948945003547
BXD070	58	chr6	1873	244567	6	246440	246446	0.9999756538957825
BXD070	58	chr7	529	351426	11	351955	351966	0.9999687469812425
BXD070	58	chr8	999	314712	16	315711	315727	0.9999493233077944
BXD070	58	chr9	720	211936	14	212656	212670	0.9999341703108102
BXD071	59	chr1	1350	489157	21	490507	490528	0.9999571889881923
BXD071	59	chr10	278	168821	8	169099	169107	0.9999526926738692
BXD071	59	chr11	790	269474	6	270264	270270	0.9999777999778
BXD071	59	chr12	371	217305	8	217676	217684	0.9999632494808989
BXD071	59	chr13	5148	171913	38	177061	177099	0.9997854307477738
BXD071	59	chr14	1870	363522	32	365392	365424	0.9999124304917028
BXD071	59	chr15	1207	149194	7	150401	150408	0.9999534599223445
BXD071	59	chr16	681	132238	10	132919	132929	0.9999247718706978
BXD071	59	chr17	692	209044	16	209736	209752	0.9999237194401007
BXD071	59	chr18	827	105705	6	106532	106538	0.9999436820664928
BXD071	59	chr19	250	136534	7	136784	136791	0.9999488270427148
BXD071	59	chr2	1354	372245	18	373599	373617	0.9999518223207188
BXD071	59	chr3	912	318873	14	319785	319799	0.9999562225022592
BXD071	59	chr4	8337	286110	144	294447	294591	0.9995111866961313
BXD071	59	chr5	1190	227130	22	228320	228342	0.9999036532919918
BXD071	59	chr6	7470	238959	17	246429	246446	0.9999310193713836
BXD071	59	chr7	2116	349830	20	351946	351966	0.9999431763295318
BXD071	59	chr8	1923	313790	14	315713	315727	0.9999556578943201
BXD071	59	chr9	979	211682	9	212661	212670	0.9999576809140922
BXD073a	60	chr1	1193	489325	10	490518	490528	0.9999796138039011
BXD073a	60	chr10	606	168486	15	169092	169107	0.9999112987635047
BXD073a	60	chr11	1100	269164	6	270264	270270	0.9999777999778
BXD073a	60	chr12	454	217222	8	217676	217684	0.9999632494808989
BXD073a	60	chr13	1107	175982	10	177089	177099	0.9999435344073089
BXD073a	60	chr14	2389	363009	26	365398	365424	0.9999288497745085
BXD073a	60	chr15	786	149611	11	150397	150408	0.9999268655922557
BXD073a	60	chr16	822	132101	6	132923	132929	0.9999548631224188
BXD073a	60	chr17	3610	206119	23	209729	209752	0.9998903466951448
BXD073a	60	chr18	322	106211	5	106533	106538	0.9999530683887439
BXD073a	60	chr19	204	136585	2	136789	136791	0.9999853791550614
BXD073a	60	chr2	885	372713	19	373598	373617	0.999949145782981
BXD073a	60	chr3	1017	318751	31	319768	319799	0.9999030641121455
BXD073a	60	chr4	8286	286135	170	294421	294591	0.9994229287384883
BXD073a	60	chr5	1576	226747	19	228323	228342	0.9999167914794475
BXD073a	60	chr6	2194	244230	22	246424	246446	0.9999107309512023
BXD073a	60	chr7	2012	349931	23	351943	351966	0.9999346527789617
BXD073a	60	chr8	2419	313293	15	315712	315727	0.9999524906010573
BXD073a	60	chr9	1732	210926	12	212658	212670	0.999943574552123
BXD073b	61	chr1	1232	489281	15	490513	490528	0.9999694207058517
BXD073b	61	chr10	647	168445	15	169092	169107	0.9999112987635047
BXD073b	61	chr11	1254	269004	12	270258	270270	0.9999555999555999
BXD073b	61	chr12	547	217129	8	217676	217684	0.9999632494808989
BXD073b	61	chr13	1263	175822	14	177085	177099	0.9999209481702325
BXD073b	61	chr14	2807	362587	30	365394	365424	0.9999179035859713
BXD073b	61	chr15	1042	149361	5	150403	150408	0.9999667570873889
BXD073b	61	chr16	911	132011	7	132922	132929	0.9999473403094885
BXD073b	61	chr17	3723	206011	18	209734	209752	0.9999141843701133
BXD073b	61	chr18	438	106091	9	106529	106538	0.9999155230997391
BXD073b	61	chr19	271	136515	5	136786	136791	0.9999634478876535
BXD073b	61	chr2	996	372602	19	373598	373617	0.999949145782981
BXD073b	61	chr3	1531	318224	44	319755	319799	0.999862413578529
BXD073b	61	chr4	8877	285572	142	294449	294591	0.9995179757697961
BXD073b	61	chr5	1717	226600	25	228317	228342	0.9998905151045362
BXD073b	61	chr6	2436	243997	13	246433	246446	0.9999472501075286
BXD073b	61	chr7	2339	349610	17	351949	351966	0.999951699880102
BXD073b	61	chr8	2834	312874	19	315708	315727	0.9999398214280059
BXD073b	61	chr9	1813	210846	11	212659	212670	0.9999482766727794
BXD073	62	chr1	2301	488200	27	490501	490528	0.999944957270533
BXD073	62	chr10	812	168278	17	169090	169107	0.999899471931972
BXD073	62	chr11	1575	268687	8	270262	270270	0.9999703999703999
BXD073	62	chr12	927	216749	8	217676	217684	0.9999632494808989
BXD073	62	chr13	1356	175728	15	177084	177099	0.9999153016109633
BXD073	62	chr14	2488	362906	30	365394	365424	0.9999179035859713
BXD073	62	chr15	1112	149282	14	150394	150408	0.9999069198446892
BXD073	62	chr16	1237	131675	17	132912	132929	0.9998721121801865
BXD073	62	chr17	3984	205750	18	209734	209752	0.9999141843701133
BXD073	62	chr18	400	106130	8	106530	106538	0.9999249094219903
BXD073	62	chr19	237	136548	6	136785	136791	0.9999561374651841
BXD073	62	chr2	1068	372530	19	373598	373617	0.999949145782981
BXD073	62	chr3	1522	318248	29	319770	319799	0.9999093180403941
BXD073	62	chr4	9060	285370	161	294430	294591	0.9994534795699801
BXD073	62	chr5	1935	226385	22	228320	228342	0.9999036532919918
BXD073	62	chr6	2883	243541	22	246424	246446	0.9999107309512023
BXD073	62	chr7	1097	350855	14	351952	351966	0.9999602234306723
BXD073	62	chr8	3115	312602	10	315717	315727	0.9999683270673715
BXD073	62	chr9	1711	210951	8	212662	212670	0.9999623830347487
BXD074	63	chr1	3376	487112	40	490488	490528	0.9999184552156044
BXD074	63	chr10	724	168367	16	169091	169107	0.9999053853477384
BXD074	63	chr11	853	269412	5	270265	270270	0.9999814999815
BXD074	63	chr12	832	216832	20	217664	217684	0.9999081237022472
BXD074	63	chr13	1628	175462	9	177090	177099	0.999949180966578
BXD074	63	chr14	2488	362908	28	365396	365424	0.9999233766802399
BXD074	63	chr15	1323	149074	11	150397	150408	0.9999268655922557
BXD074	63	chr16	1089	131828	12	132917	132929	0.9999097262448374
BXD074	63	chr17	443	209289	20	209732	209752	0.9999046493001259
BXD074	63	chr18	564	105967	7	106531	106538	0.9999342957442415
BXD074	63	chr19	729	136046	16	136775	136791	0.999883033240491
BXD074	63	chr2	1538	372050	29	373588	373617	0.9999223804056026
BXD074	63	chr3	1066	318716	17	319782	319799	0.9999468416098862
BXD074	63	chr4	1483	293085	23	294568	294591	0.9999219256528543
BXD074	63	chr5	680	227652	10	228332	228342	0.9999562060418145
BXD074	63	chr6	2166	244270	10	246436	246446	0.9999594231596374
BXD074	63	chr7	516	351438	12	351954	351966	0.999965905797719
BXD074	63	chr8	1763	313945	19	315708	315727	0.9999398214280059
BXD074	63	chr9	1019	211639	12	212658	212670	0.999943574552123
BXD075	64	chr1	3359	487150	19	490509	490528	0.9999612662274121
BXD075	64	chr10	879	168205	23	169084	169107	0.9998639914373739
BXD075	64	chr11	369	269893	8	270262	270270	0.9999703999703999
BXD075	64	chr12	305	217374	5	217679	217684	0.9999770309255618
BXD075	64	chr13	725	176363	11	177088	177099	0.9999378878480398
BXD075	64	chr14	4318	361082	24	365400	365424	0.999934322868777
BXD075	64	chr15	1120	149279	9	150399	150408	0.9999401627573001
BXD075	64	chr16	474	132451	4	132925	132929	0.9999699087482792
BXD075	64	chr17	1051	208682	19	209733	209752	0.9999094168351196
BXD075	64	chr18	279	106251	8	106530	106538	0.9999249094219903
BXD075	64	chr19	745	136041	5	136786	136791	0.9999634478876535
BXD075	64	chr2	2998	370595	24	373593	373617	0.9999357630942918
BXD075	64	chr3	1461	318318	20	319779	319799	0.9999374607175132
BXD075	64	chr4	1504	293070	17	294574	294591	0.9999422928738488
BXD075	64	chr5	1565	226754	23	228319	228342	0.9998992738961733
BXD075	64	chr6	2277	244154	15	246431	246446	0.9999391347394561
BXD075	64	chr7	2707	349243	16	351950	351966	0.9999545410636255
BXD075	64	chr8	2364	313355	8	315719	315727	0.9999746616538971
BXD075	64	chr9	1976	210689	5	212665	212670	0.9999764893967179
BXD077	66	chr1	2666	487845	17	490511	490528	0.9999653434666319
BXD077	66	chr10	934	168150	23	169084	169107	0.9998639914373739
BXD077	66	chr11	892	269371	7	270263	270270	0.9999740999741
BXD077	66	chr12	954	216723	7	217677	217684	0.9999678432957866
BXD077	66	chr13	1038	176047	14	177085	177099	0.9999209481702325
BXD077	66	chr14	2855	362551	18	365406	365424	0.9999507421515829
BXD077	66	chr15	823	149579	6	150402	150408	0.9999601085048667
BXD077	66	chr16	726	132197	6	132923	132929	0.9999548631224188
BXD077	66	chr17	725	209012	15	209737	209752	0.9999284869750944
BXD077	66	chr18	1029	105494	15	106523	106538	0.9998592051662317
BXD077	66	chr19	723	136062	6	136785	136791	0.9999561374651841
BXD077	66	chr2	852	372739	26	373591	373617	0.9999304100188161
BXD077	66	chr3	1880	317904	15	319784	319799	0.9999530955381349
BXD077	66	chr4	1012	293562	17	294574	294591	0.9999422928738488
BXD077	66	chr5	1567	226762	13	228329	228342	0.9999430678543588
BXD077	66	chr6	2200	244227	19	246427	246446	0.9999229040033111
BXD077	66	chr7	1956	349995	15	351951	351966	0.9999573822471489
BXD077	66	chr8	778	314936	13	315714	315727	0.999958825187583
BXD077	66	chr9	752	211910	8	212662	212670	0.9999623830347487
BXD078	67	chr1	1639	488873	16	490512	490528	0.9999673820862418
BXD078	67	chr10	585	168512	10	169097	169107	0.9999408658423365
BXD078	67	chr11	234	270030	6	270264	270270	0.9999777999778
BXD078	67	chr12	354	217323	7	217677	217684	0.9999678432957866
BXD078	67	chr13	1239	175854	6	177093	177099	0.9999661206443854
BXD078	67	chr14	1316	364091	17	365407	365424	0.9999534786987171
BXD078	67	chr15	601	149802	5	150403	150408	0.9999667570873889
BXD078	67	chr16	603	132318	8	132921	132929	0.9999398174965584
BXD078	67	chr17	2891	206850	11	209741	209752	0.9999475571150692
BXD078	67	chr18	212	106320	6	106532	106538	0.9999436820664928
BXD078	67	chr19	361	136425	5	136786	136791	0.9999634478876535
BXD078	67	chr2	232	373367	18	373599	373617	0.9999518223207188
BXD078	67	chr3	432	319352	15	319784	319799	0.9999530955381349
BXD078	67	chr4	846	293734	11	294580	294591	0.9999626600948434
BXD078	67	chr5	661	227672	9	228333	228342	0.999960585437633
BXD078	67	chr6	1504	244932	10	246436	246446	0.9999594231596374
BXD078	67	chr7	2367	349581	18	351948	351966	0.9999488586965787
BXD078	67	chr8	347	315362	18	315709	315727	0.9999429887212687
BXD078	67	chr9	804	211854	12	212658	212670	0.999943574552123
BXD079	68	chr1	1712	488793	23	490505	490528	0.9999531117489725
BXD079	68	chr10	772	168321	14	169093	169107	0.9999172121792711
BXD079	68	chr11	805	269454	11	270259	270270	0.9999592999593
BXD079	68	chr12	533	217142	9	217675	217684	0.9999586556660113
BXD079	68	chr13	1471	175620	8	177091	177099	0.9999548275258471
BXD079	68	chr14	2453	362939	32	365392	365424	0.9999124304917028
BXD079	68	chr15	360	150040	8	150400	150408	0.9999468113398223
BXD079	68	chr16	265	132654	10	132919	132929	0.9999247718706978
BXD079	68	chr17	2192	207539	21	209731	209752	0.9998998817651321
BXD079	68	chr18	351	106180	7	106531	106538	0.9999342957442415
BXD079	68	chr19	511	136268	12	136779	136791	0.9999122749303683
BXD079	68	chr2	1868	371721	28	373589	373617	0.9999250569433403
BXD079	68	chr3	195	319599	5	319794	319799	0.9999843651793783
BXD079	68	chr4	8355	286085	151	294440	294591	0.9994874249383043
BXD079	68	chr5	1747	226575	20	228322	228342	0.9999124120836289
BXD079	68	chr6	489	245944	13	246433	246446	0.9999472501075286
BXD079	68	chr7	1646	350305	15	351951	351966	0.9999573822471489
BXD079	68	chr8	2400	313309	18	315709	315727	0.9999429887212687
BXD079	68	chr9	1389	211273	8	212662	212670	0.9999623830347487
BXD081	69	chr1	2372	488128	28	490500	490528	0.9999429186509231
BXD081	69	chr10	212	168887	8	169099	169107	0.9999526926738692
BXD081	69	chr11	1068	269197	5	270265	270270	0.9999814999815
BXD081	69	chr12	613	217068	3	217681	217684	0.9999862185553371
BXD081	69	chr13	424	176663	12	177087	177099	0.9999322412887707
BXD081	69	chr14	1659	363737	28	365396	365424	0.9999233766802399
BXD081	69	chr15	668	149730	10	150398	150408	0.9999335141747779
BXD081	69	chr16	641	132280	8	132921	132929	0.9999398174965584
BXD081	69	chr17	97	209634	21	209731	209752	0.9998998817651321
BXD081	69	chr18	494	106033	11	106527	106538	0.9998967504552366
BXD081	69	chr19	568	136217	6	136785	136791	0.9999561374651841
BXD081	69	chr2	20866	352675	76	373541	373617	0.9997965831319239
BXD081	69	chr3	711	319078	10	319789	319799	0.9999687303587566
BXD081	69	chr4	8692	285770	129	294462	294591	0.9995621047486176
BXD081	69	chr5	388	227934	20	228322	228342	0.9999124120836289
BXD081	69	chr6	695	245738	13	246433	246446	0.9999472501075286
BXD081	69	chr7	1171	350787	8	351958	351966	0.9999772705318127
BXD081	69	chr8	1272	314437	18	315709	315727	0.9999429887212687
BXD081	69	chr9	740	211914	16	212654	212670	0.9999247660694973
BXD083	71	chr1	3853	486649	26	490502	490528	0.9999469958901429
BXD083	71	chr10	531	168570	6	169101	169107	0.9999645195054019
BXD083	71	chr11	202	270063	5	270265	270270	0.9999814999815
BXD083	71	chr12	176	217500	8	217676	217684	0.9999632494808989
BXD083	71	chr13	496	176591	12	177087	177099	0.9999322412887707
BXD083	71	chr14	1053	364361	10	365414	365424	0.9999726345286571
BXD083	71	chr15	939	149463	6	150402	150408	0.9999601085048667
BXD083	71	chr16	222	132699	8	132921	132929	0.9999398174965584
BXD083	71	chr17	104	209632	16	209736	209752	0.9999237194401007
BXD083	71	chr18	352	106176	10	106528	106538	0.9999061367774879
BXD083	71	chr19	731	136052	8	136783	136791	0.9999415166202454
BXD083	71	chr2	2690	370911	16	373601	373617	0.9999571753961946
BXD083	71	chr3	1466	318317	16	319783	319799	0.9999499685740105
BXD083	71	chr4	1723	292847	21	294570	294591	0.9999287147265191
BXD083	71	chr5	637	227699	6	228336	228342	0.9999737236250886
BXD083	71	chr6	1869	244556	21	246425	246446	0.9999147886352385
BXD083	71	chr7	2891	349056	19	351947	351966	0.9999460175130552
BXD083	71	chr8	1645	314074	8	315719	315727	0.9999746616538971
BXD083	71	chr9	1274	211389	7	212663	212670	0.9999670851554051
BXD084	72	chr1	995	489519	14	490514	490528	0.9999714593254615
BXD084	72	chr10	207	168888	12	169095	169107	0.9999290390108038
BXD084	72	chr11	746	269517	7	270263	270270	0.9999740999741
BXD084	72	chr12	663	217014	7	217677	217684	0.9999678432957866
BXD084	72	chr13	322	176768	9	177090	177099	0.999949180966578
BXD084	72	chr14	825	364592	7	365417	365424	0.99998084417006
BXD084	72	chr15	842	149556	10	150398	150408	0.9999335141747779
BXD084	72	chr16	904	132017	8	132921	132929	0.9999398174965584
BXD084	72	chr17	640	209102	10	209742	209752	0.9999523246500629
BXD084	72	chr18	730	105800	8	106530	106538	0.9999249094219903
BXD084	72	chr19	318	136471	2	136789	136791	0.9999853791550614
BXD084	72	chr2	2062	371525	30	373587	373617	0.9999197038678647
BXD084	72	chr3	2082	317695	22	319777	319799	0.9999312067892645
BXD084	72	chr4	8494	285952	145	294446	294591	0.9995077921592989
BXD084	72	chr5	934	227395	13	228329	228342	0.9999430678543588
BXD084	72	chr6	903	245530	13	246433	246446	0.9999472501075286
BXD084	72	chr7	1239	350713	14	351952	351966	0.9999602234306723
BXD084	72	chr8	1655	314059	13	315714	315727	0.999958825187583
BXD084	72	chr9	933	211730	7	212663	212670	0.9999670851554051
BXD085	73	chr1	1833	488681	14	490514	490528	0.9999714593254615
BXD085	73	chr10	133	168965	9	169098	169107	0.9999467792581028
BXD085	73	chr11	654	269607	9	270261	270270	0.9999666999667
BXD085	73	chr12	440	217238	6	217678	217684	0.9999724371106742
BXD085	73	chr13	1203	175884	12	177087	177099	0.9999322412887707
BXD085	73	chr14	586	364820	18	365406	365424	0.9999507421515829
BXD085	73	chr15	1093	149307	8	150400	150408	0.9999468113398223
BXD085	73	chr16	815	132106	8	132921	132929	0.9999398174965584
BXD085	73	chr17	447	209282	23	209729	209752	0.9998903466951448
BXD085	73	chr18	292	106240	6	106532	106538	0.9999436820664928
BXD085	73	chr19	394	136394	3	136788	136791	0.9999780687325921
BXD085	73	chr2	385	373214	18	373599	373617	0.9999518223207188
BXD085	73	chr3	839	318946	14	319785	319799	0.9999562225022592
BXD085	73	chr4	8391	286026	174	294417	294591	0.9994093505911585
BXD085	73	chr5	1418	226904	20	228322	228342	0.9999124120836289
BXD085	73	chr6	2069	244364	13	246433	246446	0.9999472501075286
BXD085	73	chr7	801	351148	17	351949	351966	0.999951699880102
BXD085	73	chr8	1939	313771	17	315710	315727	0.9999461560145315
BXD085	73	chr9	1380	211278	12	212658	212670	0.999943574552123
BXD086	74	chr1	7645	482857	26	490502	490528	0.9999469958901429
BXD086	74	chr10	728	168375	4	169103	169107	0.9999763463369346
BXD086	74	chr11	2555	267711	4	270266	270270	0.9999851999852
BXD086	74	chr12	1270	216404	10	217674	217684	0.9999540618511237
BXD086	74	chr13	2546	174543	10	177089	177099	0.9999435344073089
BXD086	74	chr14	930	364480	14	365410	365424	0.99996168834012
BXD086	74	chr15	1776	148622	10	150398	150408	0.9999335141747779
BXD086	74	chr16	2852	130070	7	132922	132929	0.9999473403094885
BXD086	74	chr17	3626	206115	11	209741	209752	0.9999475571150692
BXD086	74	chr18	911	105624	3	106535	106538	0.9999718410332463
BXD086	74	chr19	401	136385	5	136786	136791	0.9999634478876535
BXD086	74	chr2	2166	371435	16	373601	373617	0.9999571753961946
BXD086	74	chr3	4195	315590	14	319785	319799	0.9999562225022592
BXD086	74	chr4	9423	285034	134	294457	294591	0.9995451320644555
BXD086	74	chr5	3563	224769	10	228332	228342	0.9999562060418145
BXD086	74	chr6	2005	244435	6	246440	246446	0.9999756538957825
BXD086	74	chr7	3604	348342	20	351946	351966	0.9999431763295318
BXD086	74	chr8	1127	314587	13	315714	315727	0.999958825187583
BXD086	74	chr9	1973	210683	14	212656	212670	0.9999341703108102
BXD087	75	chr1	2841	487659	28	490500	490528	0.9999429186509231
BXD087	75	chr10	665	168431	11	169096	169107	0.9999349524265702
BXD087	75	chr11	796	269469	5	270265	270270	0.9999814999815
BXD087	75	chr12	856	216822	6	217678	217684	0.9999724371106742
BXD087	75	chr13	1770	175322	7	177092	177099	0.9999604740851162
BXD087	75	chr14	2329	363078	17	365407	365424	0.9999534786987171
BXD087	75	chr15	249	150155	4	150404	150408	0.9999734056699112
BXD087	75	chr16	328	132597	4	132925	132929	0.9999699087482792
BXD087	75	chr17	2676	207059	17	209735	209752	0.9999189519051069
BXD087	75	chr18	580	105954	4	106534	106538	0.9999624547109951
BXD087	75	chr19	1120	135663	8	136783	136791	0.9999415166202454
BXD087	75	chr2	1393	372208	16	373601	373617	0.9999571753961946
BXD087	75	chr3	1059	318726	14	319785	319799	0.9999562225022592
BXD087	75	chr4	8031	286458	102	294489	294591	0.9996537572430929
BXD087	75	chr5	1581	226751	10	228332	228342	0.9999562060418145
BXD087	75	chr6	2050	244383	13	246433	246446	0.9999472501075286
BXD087	75	chr7	2480	349472	14	351952	351966	0.9999602234306723
BXD087	75	chr8	2669	313039	19	315708	315727	0.9999398214280059
BXD087	75	chr9	1717	210946	7	212663	212670	0.9999670851554051
BXD088	76	chr1	2311	488193	24	490504	490528	0.9999510731293626
BXD088	76	chr10	418	168677	12	169095	169107	0.9999290390108038
BXD088	76	chr11	63	270201	6	270264	270270	0.9999777999778
BXD088	76	chr12	34	217643	7	217677	217684	0.9999678432957866
BXD088	76	chr13	305	176786	8	177091	177099	0.9999548275258471
BXD088	76	chr14	347	365059	18	365406	365424	0.9999507421515829
BXD088	76	chr15	130	150269	9	150399	150408	0.9999401627573001
BXD088	76	chr16	76	132847	6	132923	132929	0.9999548631224188
BXD088	76	chr17	199	209537	16	209736	209752	0.9999237194401007
BXD088	76	chr18	555	105975	8	106530	106538	0.9999249094219903
BXD088	76	chr19	68	136719	4	136787	136791	0.9999707583101227
BXD088	76	chr2	1054	372535	28	373589	373617	0.9999250569433403
BXD088	76	chr3	115	319679	5	319794	319799	0.9999843651793783
BXD088	76	chr4	1438	293140	13	294578	294591	0.9999558710211786
BXD088	76	chr5	157	228174	11	228331	228342	0.9999518266459959
BXD088	76	chr6	553	245880	13	246433	246446	0.9999472501075286
BXD088	76	chr7	415	351541	10	351956	351966	0.999971588164766
BXD088	76	chr8	82	315633	12	315715	315727	0.9999619924808458
BXD088	76	chr9	738	211927	5	212665	212670	0.9999764893967179
BXD089	77	chr1	1123	489381	24	490504	490528	0.9999510731293626
BXD089	77	chr10	1490	167607	10	169097	169107	0.9999408658423365
BXD089	77	chr11	912	269346	12	270258	270270	0.9999555999555999
BXD089	77	chr12	1424	216251	9	217675	217684	0.9999586556660113
BXD089	77	chr13	775	176316	8	177091	177099	0.9999548275258471
BXD089	77	chr14	2850	362552	22	365402	365424	0.9999397959630457
BXD089	77	chr15	1336	149064	8	150400	150408	0.9999468113398223
BXD089	77	chr16	495	132424	10	132919	132929	0.9999247718706978
BXD089	77	chr17	969	208764	19	209733	209752	0.9999094168351196
BXD089	77	chr18	403	106130	5	106533	106538	0.9999530683887439
BXD089	77	chr19	495	136282	14	136777	136791	0.9998976540854296
BXD089	77	chr2	2129	371470	18	373599	373617	0.9999518223207188
BXD089	77	chr3	1177	318607	15	319784	319799	0.9999530955381349
BXD089	77	chr4	9936	284517	138	294453	294591	0.9995315539171258
BXD089	77	chr5	2622	225706	14	228328	228342	0.9999386884585403
BXD089	77	chr6	1820	244609	17	246429	246446	0.9999310193713836
BXD089	77	chr7	3210	348741	15	351951	351966	0.9999573822471489
BXD089	77	chr8	1930	313780	17	315710	315727	0.9999461560145315
BXD089	77	chr9	1805	210857	8	212662	212670	0.9999623830347487
BXD090	78	chr1	1068	489435	25	490503	490528	0.9999490345097528
BXD090	78	chr10	552	168548	7	169100	169107	0.9999586060896356
BXD090	78	chr11	843	269421	6	270264	270270	0.9999777999778
BXD090	78	chr12	349	217331	4	217680	217684	0.9999816247404495
BXD090	78	chr13	583	176505	11	177088	177099	0.9999378878480398
BXD090	78	chr14	1736	363678	10	365414	365424	0.9999726345286571
BXD090	78	chr15	640	149755	13	150395	150408	0.9999135684272114
BXD090	78	chr16	541	132383	5	132924	132929	0.9999623859353489
BXD090	78	chr17	620	209113	19	209733	209752	0.9999094168351196
BXD090	78	chr18	576	105955	7	106531	106538	0.9999342957442415
BXD090	78	chr19	114	136672	5	136786	136791	0.9999634478876535
BXD090	78	chr2	2748	370841	28	373589	373617	0.9999250569433403
BXD090	78	chr3	1450	318341	8	319791	319799	0.9999749842870053
BXD090	78	chr4	1768	292811	12	294579	294591	0.999959265558011
BXD090	78	chr5	1764	226550	28	228314	228342	0.9998773769170806
BXD090	78	chr6	836	245595	15	246431	246446	0.9999391347394561
BXD090	78	chr7	1438	350513	15	351951	351966	0.9999573822471489
BXD090	78	chr8	131	315584	12	315715	315727	0.9999619924808458
BXD090	78	chr9	1469	211186	15	212655	212670	0.9999294681901537
BXD091	79	chr1	1358	489147	23	490505	490528	0.9999531117489725
BXD091	79	chr10	433	168667	7	169100	169107	0.9999586060896356
BXD091	79	chr11	442	269816	12	270258	270270	0.9999555999555999
BXD091	79	chr12	286	217390	8	217676	217684	0.9999632494808989
BXD091	79	chr13	615	176474	10	177089	177099	0.9999435344073089
BXD091	79	chr14	607	364791	26	365398	365424	0.9999288497745085
BXD091	79	chr15	317	150081	10	150398	150408	0.9999335141747779
BXD091	79	chr16	692	132233	4	132925	132929	0.9999699087482792
BXD091	79	chr17	402	209328	22	209730	209752	0.9998951142301384
BXD091	79	chr18	123	106407	8	106530	106538	0.9999249094219903
BXD091	79	chr19	196	136594	1	136790	136791	0.9999926895775307
BXD091	79	chr2	295	373306	16	373601	373617	0.9999571753961946
BXD091	79	chr3	1273	318517	9	319790	319799	0.999971857322881
BXD091	79	chr4	7507	286949	135	294456	294591	0.9995417375276231
BXD091	79	chr5	865	227451	26	228316	228342	0.9998861357087176
BXD091	79	chr6	454	245977	15	246431	246446	0.9999391347394561
BXD091	79	chr7	232	351722	12	351954	351966	0.999965905797719
BXD091	79	chr8	1420	314284	23	315704	315727	0.9999271522549544
BXD091	79	chr9	834	211826	10	212660	212670	0.9999529787934358
BXD095	82	chr1	1770	488736	22	490506	490528	0.9999551503685824
BXD095	82	chr10	849	168246	12	169095	169107	0.9999290390108038
BXD095	82	chr11	707	269556	7	270263	270270	0.9999740999741
BXD095	82	chr12	133	217547	4	217680	217684	0.9999816247404495
BXD095	82	chr13	572	176515	12	177087	177099	0.9999322412887707
BXD095	82	chr14	2066	363338	20	365404	365424	0.9999452690573143
BXD095	82	chr15	472	149932	4	150404	150408	0.9999734056699112
BXD095	82	chr16	728	132188	13	132916	132929	0.9999022034319073
BXD095	82	chr17	440	209287	25	209727	209752	0.9998808116251573
BXD095	82	chr18	744	105783	11	106527	106538	0.9998967504552366
BXD095	82	chr19	711	136071	9	136782	136791	0.9999342061977762
BXD095	82	chr2	1939	371647	31	373586	373617	0.9999170273301269
BXD095	82	chr3	1898	317879	22	319777	319799	0.9999312067892645
BXD095	82	chr4	1757	292814	20	294571	294591	0.9999321092633515
BXD095	82	chr5	847	227478	17	228325	228342	0.9999255502710847
BXD095	82	chr6	2111	244326	9	246437	246446	0.9999634808436737
BXD095	82	chr7	1064	350890	12	351954	351966	0.999965905797719
BXD095	82	chr8	2475	313236	16	315711	315727	0.9999493233077944
BXD095	82	chr9	1145	211513	12	212658	212670	0.999943574552123
BXD098	83	chr1	4785	485720	23	490505	490528	0.9999531117489725
BXD098	83	chr10	597	168502	8	169099	169107	0.9999526926738692
BXD098	83	chr11	1577	268686	7	270263	270270	0.9999740999741
BXD098	83	chr12	246	217432	6	217678	217684	0.9999724371106742
BXD098	83	chr13	629	176460	10	177089	177099	0.9999435344073089
BXD098	83	chr14	1671	363727	26	365398	365424	0.9999288497745085
BXD098	83	chr15	275	150130	3	150405	150408	0.9999800542524334
BXD098	83	chr16	664	132262	3	132926	132929	0.9999774315612093
BXD098	83	chr17	2355	207377	20	209732	209752	0.9999046493001259
BXD098	83	chr18	452	106074	12	106526	106538	0.9998873641329854
BXD098	83	chr19	1159	135622	10	136781	136791	0.9999268957753068
BXD098	83	chr2	1112	372477	28	373589	373617	0.9999250569433403
BXD098	83	chr3	4029	315749	21	319778	319799	0.9999343337533888
BXD098	83	chr4	8565	285905	121	294470	294591	0.9995892610432769
BXD098	83	chr5	2076	226249	17	228325	228342	0.9999255502710847
BXD098	83	chr6	2050	244382	14	246432	246446	0.9999431924234924
BXD098	83	chr7	3219	348729	18	351948	351966	0.9999488586965787
BXD098	83	chr8	657	315048	22	315705	315727	0.9999303195482173
BXD098	83	chr9	864	211796	10	212660	212670	0.9999529787934358
BXD099	84	chr1	2602	487887	39	490489	490528	0.9999204938352143
BXD099	84	chr10	510	168589	8	169099	169107	0.9999526926738692
BXD099	84	chr11	442	269821	7	270263	270270	0.9999740999741
BXD099	84	chr12	553	217127	4	217680	217684	0.9999816247404495
BXD099	84	chr13	120	176970	9	177090	177099	0.999949180966578
BXD099	84	chr14	2375	363032	17	365407	365424	0.9999534786987171
BXD099	84	chr15	673	149731	4	150404	150408	0.9999734056699112
BXD099	84	chr16	614	132301	14	132915	132929	0.999894680618977
BXD099	84	chr17	3007	206727	18	209734	209752	0.9999141843701133
BXD099	84	chr18	166	106363	9	106529	106538	0.9999155230997391
BXD099	84	chr19	609	136174	8	136783	136791	0.9999415166202454
BXD099	84	chr2	2271	371322	24	373593	373617	0.9999357630942918
BXD099	84	chr3	895	318889	15	319784	319799	0.9999530955381349
BXD099	84	chr4	8521	285921	149	294442	294591	0.9994942140119691
BXD099	84	chr5	240	228091	11	228331	228342	0.9999518266459959
BXD099	84	chr6	1613	244823	10	246436	246446	0.9999594231596374
BXD099	84	chr7	824	351130	12	351954	351966	0.999965905797719
BXD099	84	chr8	1706	314000	21	315706	315727	0.9999334868414801
BXD099	84	chr9	634	212030	6	212664	212670	0.9999717872760615
BXD100	85	chr1	1955	488552	21	490507	490528	0.9999571889881923
BXD100	85	chr10	651	168439	17	169090	169107	0.999899471931972
BXD100	85	chr11	58	270208	4	270266	270270	0.9999851999852
BXD100	85	chr12	454	217224	6	217678	217684	0.9999724371106742
BXD100	85	chr13	304	176784	11	177088	177099	0.9999378878480398
BXD100	85	chr14	1876	363523	25	365399	365424	0.9999315863216428
BXD100	85	chr15	911	149488	9	150399	150408	0.9999401627573001
BXD100	85	chr16	425	132500	4	132925	132929	0.9999699087482792
BXD100	85	chr17	617	209112	23	209729	209752	0.9998903466951448
BXD100	85	chr18	587	105949	2	106536	106538	0.9999812273554975
BXD100	85	chr19	328	136456	7	136784	136791	0.9999488270427148
BXD100	85	chr2	1267	372331	19	373598	373617	0.999949145782981
BXD100	85	chr3	1843	317946	10	319789	319799	0.9999687303587566
BXD100	85	chr4	7559	286913	119	294472	294591	0.9995960501169417
BXD100	85	chr5	1711	226606	25	228317	228342	0.9998905151045362
BXD100	85	chr6	585	245854	7	246439	246446	0.9999715962117461
BXD100	85	chr7	604	351353	9	351957	351966	0.9999744293482893
BXD100	85	chr8	1530	314188	9	315718	315727	0.9999714943606344
BXD100	85	chr9	678	211983	9	212661	212670	0.9999576809140922
BXD101	86	chr1	2342	488162	24	490504	490528	0.9999510731293626
BXD101	86	chr10	260	168833	14	169093	169107	0.9999172121792711
BXD101	86	chr11	1145	269117	8	270262	270270	0.9999703999703999
BXD101	86	chr12	1059	216618	7	217677	217684	0.9999678432957866
BXD101	86	chr13	343	176747	9	177090	177099	0.999949180966578
BXD101	86	chr14	1461	363949	14	365410	365424	0.99996168834012
BXD101	86	chr15	1249	149153	6	150402	150408	0.9999601085048667
BXD101	86	chr16	554	132361	14	132915	132929	0.999894680618977
BXD101	86	chr17	504	209224	24	209728	209752	0.9998855791601511
BXD101	86	chr18	861	105668	9	106529	106538	0.9999155230997391
BXD101	86	chr19	196	136586	9	136782	136791	0.9999342061977762
BXD101	86	chr2	2318	371270	29	373588	373617	0.9999223804056026
BXD101	86	chr3	2315	317463	21	319778	319799	0.9999343337533888
BXD101	86	chr4	7868	286596	127	294464	294591	0.9995688938222824
BXD101	86	chr5	2151	226156	35	228307	228342	0.9998467211463506
BXD101	86	chr6	613	245821	12	246434	246446	0.9999513077915649
BXD101	86	chr7	615	351336	15	351951	351966	0.9999573822471489
BXD101	86	chr8	775	314946	6	315721	315727	0.9999809962404229
BXD101	86	chr9	1334	211324	12	212658	212670	0.999943574552123
BXD102	87	chr1	3485	487023	20	490508	490528	0.9999592276078022
BXD102	87	chr10	287	168810	10	169097	169107	0.9999408658423365
BXD102	87	chr11	204	270060	6	270264	270270	0.9999777999778
BXD102	87	chr12	937	216738	9	217675	217684	0.9999586556660113
BXD102	87	chr13	459	176633	7	177092	177099	0.9999604740851162
BXD102	87	chr14	617	364792	15	365409	365424	0.9999589517929857
BXD102	87	chr15	1076	149314	18	150390	150408	0.9998803255146003
BXD102	87	chr16	791	132132	6	132923	132929	0.9999548631224188
BXD102	87	chr17	171	209562	19	209733	209752	0.9999094168351196
BXD102	87	chr18	858	105668	12	106526	106538	0.9998873641329854
BXD102	87	chr19	527	136258	6	136785	136791	0.9999561374651841
BXD102	87	chr2	817	372781	19	373598	373617	0.999949145782981
BXD102	87	chr3	1809	317976	14	319785	319799	0.9999562225022592
BXD102	87	chr4	8534	285932	125	294466	294591	0.9995756828959472
BXD102	87	chr5	1229	227094	19	228323	228342	0.9999167914794475
BXD102	87	chr6	385	246048	13	246433	246446	0.9999472501075286
BXD102	87	chr7	623	351329	14	351952	351966	0.9999602234306723
BXD102	87	chr8	2234	313485	8	315719	315727	0.9999746616538971
BXD102	87	chr9	775	211885	10	212660	212670	0.9999529787934358
BXD111	88	chr1	460	490047	21	490507	490528	0.9999571889881923
BXD111	88	chr10	410	168691	6	169101	169107	0.9999645195054019
BXD111	88	chr11	559	269700	11	270259	270270	0.9999592999593
BXD111	88	chr12	479	217194	11	217673	217684	0.999949468036236
BXD111	88	chr13	1159	175931	9	177090	177099	0.999949180966578
BXD111	88	chr14	1466	363937	21	365403	365424	0.99994253251018
BXD111	88	chr15	787	149615	6	150402	150408	0.9999601085048667
BXD111	88	chr16	1006	131915	8	132921	132929	0.9999398174965584
BXD111	88	chr17	3365	206371	16	209736	209752	0.9999237194401007
BXD111	88	chr18	682	105852	4	106534	106538	0.9999624547109951
BXD111	88	chr19	22659	114101	31	136760	136791	0.9997733769034512
BXD111	88	chr2	46641	326835	141	373476	373617	0.999622608178964
BXD111	88	chr3	561	319226	12	319787	319799	0.999962476430508
BXD111	88	chr4	8154	286252	185	294406	294591	0.9993720106860019
BXD111	88	chr5	2184	226139	19	228323	228342	0.9999167914794475
BXD111	88	chr6	3473	242949	24	246422	246446	0.9999026155831298
BXD111	88	chr7	3014	348926	26	351940	351966	0.9999261292283914
BXD111	88	chr8	215	315493	19	315708	315727	0.9999398214280059
BXD111	88	chr9	86	212573	11	212659	212670	0.9999482766727794
BXD113	89	chr1	3371	487137	20	490508	490528	0.9999592276078022
BXD113	89	chr10	264	168839	4	169103	169107	0.9999763463369346
BXD113	89	chr11	241	270022	7	270263	270270	0.9999740999741
BXD113	89	chr12	178	217503	3	217681	217684	0.9999862185553371
BXD113	89	chr13	580	176509	10	177089	177099	0.9999435344073089
BXD113	89	chr14	578	364835	11	365413	365424	0.9999698979815228
BXD113	89	chr15	942	149462	4	150404	150408	0.9999734056699112
BXD113	89	chr16	1078	131839	12	132917	132929	0.9999097262448374
BXD113	89	chr17	6422	203305	25	209727	209752	0.9998808116251573
BXD113	89	chr18	78	106457	3	106535	106538	0.9999718410332463
BXD113	89	chr19	308	136475	8	136783	136791	0.9999415166202454
BXD113	89	chr2	1631	371960	26	373591	373617	0.9999304100188161
BXD113	89	chr3	2172	317615	12	319787	319799	0.999962476430508
BXD113	89	chr4	8053	286413	125	294466	294591	0.9995756828959472
BXD113	89	chr5	1919	226413	10	228332	228342	0.9999562060418145
BXD113	89	chr6	2384	244043	19	246427	246446	0.9999229040033111
BXD113	89	chr7	317	351641	8	351958	351966	0.9999772705318127
BXD113	89	chr8	2294	313421	12	315715	315727	0.9999619924808458
BXD113	89	chr9	804	211860	6	212664	212670	0.9999717872760615
BXD114	90	chr1	2174	488333	21	490507	490528	0.9999571889881923
BXD114	90	chr10	427	168674	6	169101	169107	0.9999645195054019
BXD114	90	chr11	853	269411	6	270264	270270	0.9999777999778
BXD114	90	chr12	121	217554	9	217675	217684	0.9999586556660113
BXD114	90	chr13	277	176817	5	177094	177099	0.9999717672036544
BXD114	90	chr14	3310	362094	20	365404	365424	0.9999452690573143
BXD114	90	chr15	20490	129842	76	150332	150408	0.9994947077283123
BXD114	90	chr16	1135	131785	9	132920	132929	0.9999322946836281
BXD114	90	chr17	67074	142255	423	209329	209752	0.997983332697662
BXD114	90	chr18	462	106066	10	106528	106538	0.9999061367774879
BXD114	90	chr19	305	136475	11	136780	136791	0.9999195853528375
BXD114	90	chr2	5395	368152	70	373547	373617	0.9998126423583509
BXD114	90	chr3	3028	316756	15	319784	319799	0.9999530955381349
BXD114	90	chr4	8598	285804	189	294402	294591	0.9993584325386723
BXD114	90	chr5	2400	225910	32	228310	228342	0.9998598593338063
BXD114	90	chr6	48880	197379	187	246259	246446	0.9992412130852195
BXD114	90	chr7	2405	349540	21	351945	351966	0.9999403351460084
BXD114	90	chr8	2247	313468	12	315715	315727	0.9999619924808458
BXD114	90	chr9	925	211732	13	212657	212670	0.9999388724314666
BXD122	91	chr1	53107	437377	44	490484	490528	0.9999103007371648
BXD122	91	chr10	643	168454	10	169097	169107	0.9999408658423365
BXD122	91	chr11	572	269689	9	270261	270270	0.9999666999667
BXD122	91	chr12	22	217656	6	217678	217684	0.9999724371106742
BXD122	91	chr13	1329	175762	8	177091	177099	0.9999548275258471
BXD122	91	chr14	1691	363721	12	365412	365424	0.9999671614343886
BXD122	91	chr15	460	149942	6	150402	150408	0.9999601085048667
BXD122	91	chr16	802	132114	13	132916	132929	0.9999022034319073
BXD122	91	chr17	623	209112	17	209735	209752	0.9999189519051069
BXD122	91	chr18	221	106310	7	106531	106538	0.9999342957442415
BXD122	91	chr19	185	136603	3	136788	136791	0.9999780687325921
BXD122	91	chr2	2331	371267	19	373598	373617	0.999949145782981
BXD122	91	chr3	485	319307	7	319792	319799	0.9999781112511296
BXD122	91	chr4	725	293850	16	294575	294591	0.9999456874106812
BXD122	91	chr5	1286	227039	17	228325	228342	0.9999255502710847
BXD122	91	chr6	2121	244318	7	246439	246446	0.9999715962117461
BXD122	91	chr7	686	351270	10	351956	351966	0.999971588164766
BXD122	91	chr8	720	314998	9	315718	315727	0.9999714943606344
BXD122	91	chr9	1526	211133	11	212659	212670	0.9999482766727794
BXD123	92	chr1	3856	486659	13	490515	490528	0.9999734979450714
BXD123	92	chr10	1175	167918	14	169093	169107	0.9999172121792711
BXD123	92	chr11	1000	269265	5	270265	270270	0.9999814999815
BXD123	92	chr12	415	217255	14	217670	217684	0.9999356865915731
BXD123	92	chr13	2171	174918	10	177089	177099	0.9999435344073089
BXD123	92	chr14	2361	363045	18	365406	365424	0.9999507421515829
BXD123	92	chr15	2234	148173	1	150407	150408	0.9999933514174778
BXD123	92	chr16	1771	131150	8	132921	132929	0.9999398174965584
BXD123	92	chr17	2722	207017	13	209739	209752	0.9999380220450819
BXD123	92	chr18	694	105837	7	106531	106538	0.9999342957442415
BXD123	92	chr19	3104	133672	15	136776	136791	0.9998903436629603
BXD123	92	chr2	405	373195	17	373600	373617	0.9999544988584567
BXD123	92	chr3	2157	317628	14	319785	319799	0.9999562225022592
BXD123	92	chr4	3162	291409	20	294571	294591	0.9999321092633515
BXD123	92	chr5	2396	225920	26	228316	228342	0.9998861357087176
BXD123	92	chr6	16407	230025	14	246432	246446	0.9999431924234924
BXD123	92	chr7	532	351421	13	351953	351966	0.9999630646141957
BXD123	92	chr8	7216	308494	17	315710	315727	0.9999461560145315
BXD123	92	chr9	805	211855	10	212660	212670	0.9999529787934358
BXD124	93	chr1	63792	426581	155	490373	490528	0.9996840139604671
BXD124	93	chr10	510	168594	3	169104	169107	0.9999822597527009
BXD124	93	chr11	571	269693	6	270264	270270	0.9999777999778
BXD124	93	chr12	26630	191001	53	217631	217684	0.9997565278109554
BXD124	93	chr13	54755	122247	97	177002	177099	0.9994522837508963
BXD124	93	chr14	2551	362851	22	365402	365424	0.9999397959630457
BXD124	93	chr15	804	149599	5	150403	150408	0.9999667570873889
BXD124	93	chr16	35395	97359	175	132754	132929	0.9986835077372131
BXD124	93	chr17	3225	206511	16	209736	209752	0.9999237194401007
BXD124	93	chr18	31246	75188	104	106434	106538	0.9990238224858736
BXD124	93	chr19	36025	100667	99	136692	136791	0.9992762681755378
BXD124	93	chr2	618	372984	15	373602	373617	0.9999598519339323
BXD124	93	chr3	8561	311226	12	319787	319799	0.999962476430508
BXD124	93	chr4	89008	204783	800	293791	294591	0.9972843705340625
BXD124	93	chr5	2132	226188	22	228320	228342	0.9999036532919918
BXD124	93	chr6	22984	223341	121	246325	246446	0.9995090202316126
BXD124	93	chr7	236352	115056	558	351408	351966	0.9984146195939381
BXD124	93	chr8	286588	28712	427	315300	315727	0.9986475657767628
BXD124	93	chr9	65	212600	5	212665	212670	0.9999764893967179
BXD125	94	chr1	2485	488018	25	490503	490528	0.9999490345097528
BXD125	94	chr10	517	168575	15	169092	169107	0.9999112987635047
BXD125	94	chr11	1044	269219	7	270263	270270	0.9999740999741
BXD125	94	chr12	845	216830	9	217675	217684	0.9999586556660113
BXD125	94	chr13	294	176800	5	177094	177099	0.9999717672036544
BXD125	94	chr14	2472	362936	16	365408	365424	0.9999562152458514
BXD125	94	chr15	506	149892	10	150398	150408	0.9999335141747779
BXD125	94	chr16	1158	131763	8	132921	132929	0.9999398174965584
BXD125	94	chr17	3126	206604	22	209730	209752	0.9998951142301384
BXD125	94	chr18	48	106487	3	106535	106538	0.9999718410332463
BXD125	94	chr19	696	136089	6	136785	136791	0.9999561374651841
BXD125	94	chr2	46045	327487	85	373532	373617	0.9997724942922833
BXD125	94	chr3	401	319387	11	319788	319799	0.9999656033946323
BXD125	94	chr4	8152	286327	112	294479	294591	0.9996198118747688
BXD125	94	chr5	1877	226444	21	228321	228342	0.9999080326878104
BXD125	94	chr6	403	246037	6	246440	246446	0.9999756538957825
BXD125	94	chr7	999	350955	12	351954	351966	0.999965905797719
BXD125	94	chr8	2606	313107	14	315713	315727	0.9999556578943201
BXD125	94	chr9	820	211844	6	212664	212670	0.9999717872760615
BXD127	95	chr1	2880	487639	9	490519	490528	0.999981652423511
BXD127	95	chr10	60777	108149	181	168926	169107	0.9989296717462908
BXD127	95	chr11	620	269646	4	270266	270270	0.9999851999852
BXD127	95	chr12	506	217169	9	217675	217684	0.9999586556660113
BXD127	95	chr13	567	176528	4	177095	177099	0.9999774137629236
BXD127	95	chr14	88179	277050	195	365229	365424	0.9994663733088138
BXD127	95	chr15	1037	149362	9	150399	150408	0.9999401627573001
BXD127	95	chr16	76360	56403	166	132763	132929	0.998751213053585
BXD127	95	chr17	1923	207804	25	209727	209752	0.9998808116251573
BXD127	95	chr18	351	106185	2	106536	106538	0.9999812273554975
BXD127	95	chr19	574	136215	2	136789	136791	0.9999853791550614
BXD127	95	chr2	2203	371403	11	373606	373617	0.9999705580848837
BXD127	95	chr3	1600	318183	16	319783	319799	0.9999499685740105
BXD127	95	chr4	102036	192219	336	294255	294591	0.9988594356243062
BXD127	95	chr5	238	228097	7	228335	228342	0.9999693442292701
BXD127	95	chr6	1266	245165	15	246431	246446	0.9999391347394561
BXD127	95	chr7	3487	348459	20	351946	351966	0.9999431763295318
BXD127	95	chr8	2513	313205	9	315718	315727	0.9999714943606344
BXD127	95	chr9	865	211795	10	212660	212670	0.9999529787934358
BXD128	96	chr1	249	490264	15	490513	490528	0.9999694207058517
BXD128	96	chr10	559	168537	11	169096	169107	0.9999349524265702
BXD128	96	chr11	5105	265149	16	270254	270270	0.9999407999408
BXD128	96	chr12	464	217214	6	217678	217684	0.9999724371106742
BXD128	96	chr13	1031	176062	6	177093	177099	0.9999661206443854
BXD128	96	chr14	2144	363259	21	365403	365424	0.99994253251018
BXD128	96	chr15	663	149742	3	150405	150408	0.9999800542524334
BXD128	96	chr16	247	132679	3	132926	132929	0.9999774315612093
BXD128	96	chr17	49162	160536	54	209698	209752	0.9997425531103399
BXD128	96	chr18	169	106365	4	106534	106538	0.9999624547109951
BXD128	96	chr19	743	136041	7	136784	136791	0.9999488270427148
BXD128	96	chr2	1049	372557	11	373606	373617	0.9999705580848837
BXD128	96	chr3	1024	318763	12	319787	319799	0.999962476430508
BXD128	96	chr4	416	294166	9	294582	294591	0.9999694491685082
BXD128	96	chr5	919	227410	13	228329	228342	0.9999430678543588
BXD128	96	chr6	2158	244275	13	246433	246446	0.9999472501075286
BXD128	96	chr7	1884	350068	14	351952	351966	0.9999602234306723
BXD128	96	chr8	1544	314169	14	315713	315727	0.9999556578943201
BXD128	96	chr9	834	211831	5	212665	212670	0.9999764893967179
BXD131	97	chr1	2996	487510	22	490506	490528	0.9999551503685824
BXD131	97	chr10	669	168429	9	169098	169107	0.9999467792581028
BXD131	97	chr11	176	270093	1	270269	270270	0.9999962999963
BXD131	97	chr12	817	216853	14	217670	217684	0.9999356865915731
BXD131	97	chr13	907	176182	10	177089	177099	0.9999435344073089
BXD131	97	chr14	2745	362652	27	365397	365424	0.9999261132273742
BXD131	97	chr15	950	149451	7	150401	150408	0.9999534599223445
BXD131	97	chr16	253	132670	6	132923	132929	0.9999548631224188
BXD131	97	chr17	2786	206943	23	209729	209752	0.9998903466951448
BXD131	97	chr18	1092	105439	7	106531	106538	0.9999342957442415
BXD131	97	chr19	583	136202	6	136785	136791	0.9999561374651841
BXD131	97	chr2	41996	331575	46	373571	373617	0.9998768792640592
BXD131	97	chr3	2395	317395	9	319790	319799	0.999971857322881
BXD131	97	chr4	8041	286409	141	294450	294591	0.9995213703066285
BXD131	97	chr5	25964	202312	66	228276	228342	0.9997109598759755
BXD131	97	chr6	2263	244164	19	246427	246446	0.9999229040033111
BXD131	97	chr7	1473	350481	12	351954	351966	0.999965905797719
BXD131	97	chr8	3651	312048	28	315699	315727	0.9999113157886402
BXD131	97	chr9	80	212583	7	212663	212670	0.9999670851554051
BXD137	98	chr1	4172	486327	29	490499	490528	0.9999408800313132
BXD137	98	chr10	160	168943	4	169103	169107	0.9999763463369346
BXD137	98	chr11	35494	234733	43	270227	270270	0.9998408998408999
BXD137	98	chr12	309	217365	10	217674	217684	0.9999540618511237
BXD137	98	chr13	1431	175657	11	177088	177099	0.9999378878480398
BXD137	98	chr14	7710	357671	43	365381	365424	0.9998823284732257
BXD137	98	chr15	82	150320	6	150402	150408	0.9999601085048667
BXD137	98	chr16	270	132647	12	132917	132929	0.9999097262448374
BXD137	98	chr17	3213	206520	19	209733	209752	0.9999094168351196
BXD137	98	chr18	429	106106	3	106535	106538	0.9999718410332463
BXD137	98	chr19	462	136322	7	136784	136791	0.9999488270427148
BXD137	98	chr2	1362	372236	19	373598	373617	0.999949145782981
BXD137	98	chr3	176	319613	10	319789	319799	0.9999687303587566
BXD137	98	chr4	8601	285859	131	294460	294591	0.9995553156749527
BXD137	98	chr5	1400	226915	27	228315	228342	0.9998817563128991
BXD137	98	chr6	270	246166	10	246436	246446	0.9999594231596374
BXD137	98	chr7	2416	349530	20	351946	351966	0.9999431763295318
BXD137	98	chr8	166	315547	14	315713	315727	0.9999556578943201
BXD137	98	chr9	41226	171253	191	212479	212670	0.9991018949546245
BXD141	99	chr1	4797	485692	39	490489	490528	0.9999204938352143
BXD141	99	chr10	510	168593	4	169103	169107	0.9999763463369346
BXD141	99	chr11	1292	268969	9	270261	270270	0.9999666999667
BXD141	99	chr12	478	217196	10	217674	217684	0.9999540618511237
BXD141	99	chr13	1443	175638	18	177081	177099	0.9998983619331561
BXD141	99	chr14	2072	363335	17	365407	365424	0.9999534786987171
BXD141	99	chr15	1552	148845	11	150397	150408	0.9999268655922557
BXD141	99	chr16	1087	131837	5	132924	132929	0.9999623859353489
BXD141	99	chr17	490	209243	19	209733	209752	0.9999094168351196
BXD141	99	chr18	115	106416	7	106531	106538	0.9999342957442415
BXD141	99	chr19	83	136705	3	136788	136791	0.9999780687325921
BXD141	99	chr2	7386	366119	112	373505	373617	0.9997002277733615
BXD141	99	chr3	3009	316773	17	319782	319799	0.9999468416098862
BXD141	99	chr4	354	294225	12	294579	294591	0.999959265558011
BXD141	99	chr5	174	228158	10	228332	228342	0.9999562060418145
BXD141	99	chr6	705	245723	18	246428	246446	0.9999269616873473
BXD141	99	chr7	892	351061	13	351953	351966	0.9999630646141957
BXD141	99	chr8	1407	314300	20	315707	315727	0.999936654134743
BXD141	99	chr9	1382	211277	11	212659	212670	0.9999482766727794
BXD144	100	chr1	2192	488320	16	490512	490528	0.9999673820862418
BXD144	100	chr10	1012	168078	17	169090	169107	0.999899471931972
BXD144	100	chr11	133	270130	7	270263	270270	0.9999740999741
BXD144	100	chr12	1672	216002	10	217674	217684	0.9999540618511237
BXD144	100	chr13	1104	175991	4	177095	177099	0.9999774137629236
BXD144	100	chr14	2749	362637	38	365386	365424	0.999896011208897
BXD144	100	chr15	1212	149192	4	150404	150408	0.9999734056699112
BXD144	100	chr16	996	131915	18	132911	132929	0.9998645893672562
BXD144	100	chr17	856	208876	20	209732	209752	0.9999046493001259
BXD144	100	chr18	48	106483	7	106531	106538	0.9999342957442415
BXD144	100	chr19	334	136450	7	136784	136791	0.9999488270427148
BXD144	100	chr2	1122	372465	30	373587	373617	0.9999197038678647
BXD144	100	chr3	2273	317505	21	319778	319799	0.9999343337533888
BXD144	100	chr4	351	294229	11	294580	294591	0.9999626600948434
BXD144	100	chr5	2495	225828	19	228323	228342	0.9999167914794475
BXD144	100	chr6	19194	227188	64	246382	246446	0.9997403082216794
BXD144	100	chr7	1208	350747	11	351955	351966	0.9999687469812425
BXD144	100	chr8	779	314928	20	315707	315727	0.999936654134743
BXD144	100	chr9	1830	210827	13	212657	212670	0.9999388724314666
BXD147	101	chr1	3137	487367	24	490504	490528	0.9999510731293626
BXD147	101	chr10	97	169005	5	169102	169107	0.9999704329211683
BXD147	101	chr11	1060	269201	9	270261	270270	0.9999666999667
BXD147	101	chr12	419	217259	6	217678	217684	0.9999724371106742
BXD147	101	chr13	634	176451	14	177085	177099	0.9999209481702325
BXD147	101	chr14	1112	364296	16	365408	365424	0.9999562152458514
BXD147	101	chr15	363	150038	7	150401	150408	0.9999534599223445
BXD147	101	chr16	715	132207	7	132922	132929	0.9999473403094885
BXD147	101	chr17	528	209199	25	209727	209752	0.9998808116251573
BXD147	101	chr18	1007	105524	7	106531	106538	0.9999342957442415
BXD147	101	chr19	1006	135773	12	136779	136791	0.9999122749303683
BXD147	101	chr2	23830	349731	56	373561	373617	0.9998501138866808
BXD147	101	chr3	1368	318404	27	319772	319799	0.9999155719686428
BXD147	101	chr4	394	294185	12	294579	294591	0.999959265558011
BXD147	101	chr5	627	227705	10	228332	228342	0.9999562060418145
BXD147	101	chr6	1728	244708	10	246436	246446	0.9999594231596374
BXD147	101	chr7	1784	350168	14	351952	351966	0.9999602234306723
BXD147	101	chr8	1985	313729	13	315714	315727	0.999958825187583
BXD147	101	chr9	1709	210956	5	212665	212670	0.9999764893967179
BXD148	102	chr1	38792	451576	160	490368	490528	0.9996738208624176
BXD148	102	chr10	1132	167959	16	169091	169107	0.9999053853477384
BXD148	102	chr11	904	269355	11	270259	270270	0.9999592999593
BXD148	102	chr12	462	217215	7	217677	217684	0.9999678432957866
BXD148	102	chr13	1282	175806	11	177088	177099	0.9999378878480398
BXD148	102	chr14	2193	363215	16	365408	365424	0.9999562152458514
BXD148	102	chr15	169	150229	10	150398	150408	0.9999335141747779
BXD148	102	chr16	8336	124553	40	132889	132929	0.9996990874827916
BXD148	102	chr17	11975	197755	22	209730	209752	0.9998951142301384
BXD148	102	chr18	891	105642	5	106533	106538	0.9999530683887439
BXD148	102	chr19	410	136372	9	136782	136791	0.9999342061977762
BXD148	102	chr2	68622	304869	126	373491	373617	0.9996627562450316
BXD148	102	chr3	359	319428	12	319787	319799	0.999962476430508
BXD148	102	chr4	7601	286863	127	294464	294591	0.9995688938222824
BXD148	102	chr5	2074	226252	16	228326	228342	0.9999299296669032
BXD148	102	chr6	143	246295	8	246438	246446	0.9999675385277099
BXD148	102	chr7	68638	283178	150	351816	351966	0.9995738224714887
BXD148	102	chr8	678	315034	15	315712	315727	0.9999524906010573
BXD148	102	chr9	627	212031	12	212658	212670	0.999943574552123
BXD149	103	chr1	2966	487535	27	490501	490528	0.999944957270533
BXD149	103	chr10	231	168867	9	169098	169107	0.9999467792581028
BXD149	103	chr11	642	269619	9	270261	270270	0.9999666999667
BXD149	103	chr12	296	217382	6	217678	217684	0.9999724371106742
BXD149	103	chr13	1327	175764	8	177091	177099	0.9999548275258471
BXD149	103	chr14	8982	356342	100	365324	365424	0.9997263452865712
BXD149	103	chr15	884	149519	5	150403	150408	0.9999667570873889
BXD149	103	chr16	498	132424	7	132922	132929	0.9999473403094885
BXD149	103	chr17	51885	157722	145	209607	209752	0.9993087074259125
BXD149	103	chr18	2470	104064	4	106534	106538	0.9999624547109951
BXD149	103	chr19	30823	105854	114	136677	136791	0.9991666118384982
BXD149	103	chr2	1080	372515	22	373595	373617	0.9999411161697674
BXD149	103	chr3	1327	318459	13	319786	319799	0.9999593494663835
BXD149	103	chr4	665	293913	13	294578	294591	0.9999558710211786
BXD149	103	chr5	473	227864	5	228337	228342	0.9999781030209073
BXD149	103	chr6	648	245783	15	246431	246446	0.9999391347394561
BXD149	103	chr7	2761	349186	19	351947	351966	0.9999460175130552
BXD149	103	chr8	43484	272123	120	315607	315727	0.999619924808458
BXD149	103	chr9	526	212141	3	212667	212670	0.9999858936380307
BXD150	104	chr1	1456	489044	28	490500	490528	0.9999429186509231
BXD150	104	chr10	176	168920	11	169096	169107	0.9999349524265702
BXD150	104	chr11	586	269670	14	270256	270270	0.9999481999482
BXD150	104	chr12	328	217351	5	217679	217684	0.9999770309255618
BXD150	104	chr13	1469	175615	15	177084	177099	0.9999153016109633
BXD150	104	chr14	1807	363602	15	365409	365424	0.9999589517929857
BXD150	104	chr15	281	150123	4	150404	150408	0.9999734056699112
BXD150	104	chr16	913	132006	10	132919	132929	0.9999247718706978
BXD150	104	chr17	3325	206400	27	209725	209752	0.9998712765551699
BXD150	104	chr18	88	106444	6	106532	106538	0.9999436820664928
BXD150	104	chr19	726	136056	9	136782	136791	0.9999342061977762
BXD150	104	chr2	2488	371098	31	373586	373617	0.9999170273301269
BXD150	104	chr3	1932	317854	13	319786	319799	0.9999593494663835
BXD150	104	chr4	8889	285581	121	294470	294591	0.9995892610432769
BXD150	104	chr5	1274	227043	25	228317	228342	0.9998905151045362
BXD150	104	chr6	2216	244216	14	246432	246446	0.9999431924234924
BXD150	104	chr7	1073	350877	16	351950	351966	0.9999545410636255
BXD150	104	chr8	2477	313233	17	315710	315727	0.9999461560145315
BXD150	104	chr9	74	212590	6	212664	212670	0.9999717872760615
BXD151	105	chr1	312	490195	21	490507	490528	0.9999571889881923
BXD151	105	chr10	727	168368	12	169095	169107	0.9999290390108038
BXD151	105	chr11	593	269667	10	270260	270270	0.999962999963
BXD151	105	chr12	464	217212	8	217676	217684	0.9999632494808989
BXD151	105	chr13	1172	175921	6	177093	177099	0.9999661206443854
BXD151	105	chr14	1027	364373	24	365400	365424	0.999934322868777
BXD151	105	chr15	643	149763	2	150406	150408	0.9999867028349556
BXD151	105	chr16	196	132730	3	132926	132929	0.9999774315612093
BXD151	105	chr17	242	209496	14	209738	209752	0.9999332545100881
BXD151	105	chr18	4951	101580	7	106531	106538	0.9999342957442415
BXD151	105	chr19	701	136082	8	136783	136791	0.9999415166202454
BXD151	105	chr2	354	373248	15	373602	373617	0.9999598519339323
BXD151	105	chr3	909	318878	12	319787	319799	0.999962476430508
BXD151	105	chr4	4761	289776	54	294537	294591	0.9998166950110492
BXD151	105	chr5	867	227467	8	228334	228342	0.9999649648334515
BXD151	105	chr6	2307	244125	14	246432	246446	0.9999431924234924
BXD151	105	chr7	1649	350293	24	351942	351966	0.9999318115954382
BXD151	105	chr8	660	315050	17	315710	315727	0.9999461560145315
BXD151	105	chr9	816	211840	14	212656	212670	0.9999341703108102
BXD152	106	chr1	5223	485276	29	490499	490528	0.9999408800313132
BXD152	106	chr10	95	169008	4	169103	169107	0.9999763463369346
BXD152	106	chr11	111	270154	5	270265	270270	0.9999814999815
BXD152	106	chr12	647	217027	10	217674	217684	0.9999540618511237
BXD152	106	chr13	1839	175255	5	177094	177099	0.9999717672036544
BXD152	106	chr14	996	364415	13	365411	365424	0.9999644248872542
BXD152	106	chr15	1144	149257	7	150401	150408	0.9999534599223445
BXD152	106	chr16	980	131942	7	132922	132929	0.9999473403094885
BXD152	106	chr17	3252	206484	16	209736	209752	0.9999237194401007
BXD152	106	chr18	8365	98140	33	106505	106538	0.9996902513657099
BXD152	106	chr19	273	136508	10	136781	136791	0.9999268957753068
BXD152	106	chr2	1302	372292	23	373594	373617	0.9999384396320296
BXD152	106	chr3	2011	317774	14	319785	319799	0.9999562225022592
BXD152	106	chr4	7147	287287	157	294434	294591	0.9994670577173098
BXD152	106	chr5	4485	223830	27	228315	228342	0.9998817563128991
BXD152	106	chr6	2162	244273	11	246435	246446	0.9999553654756012
BXD152	106	chr7	1802	350141	23	351943	351966	0.9999346527789617
BXD152	106	chr8	6631	309079	17	315710	315727	0.9999461560145315
BXD152	106	chr9	43710	168807	153	212517	212670	0.9992805755395684
BXD154	107	chr1	2283	488223	22	490506	490528	0.9999551503685824
BXD154	107	chr10	70	169028	9	169098	169107	0.9999467792581028
BXD154	107	chr11	603	269656	11	270259	270270	0.9999592999593
BXD154	107	chr12	318	217359	7	217677	217684	0.9999678432957866
BXD154	107	chr13	135	176956	8	177091	177099	0.9999548275258471
BXD154	107	chr14	2641	362759	24	365400	365424	0.999934322868777
BXD154	107	chr15	663	149738	7	150401	150408	0.9999534599223445
BXD154	107	chr16	431	132491	7	132922	132929	0.9999473403094885
BXD154	107	chr17	452	209293	7	209745	209752	0.999966627255044
BXD154	107	chr18	889	105643	6	106532	106538	0.9999436820664928
BXD154	107	chr19	83	136700	8	136783	136791	0.9999415166202454
BXD154	107	chr2	1791	371795	31	373586	373617	0.9999170273301269
BXD154	107	chr3	345	319443	11	319788	319799	0.9999656033946323
BXD154	107	chr4	315	294270	6	294585	294591	0.9999796327790055
BXD154	107	chr5	1112	227208	22	228320	228342	0.9999036532919918
BXD154	107	chr6	340	246096	10	246436	246446	0.9999594231596374
BXD154	107	chr7	733	351221	12	351954	351966	0.999965905797719
BXD154	107	chr8	1872	313839	16	315711	315727	0.9999493233077944
BXD154	107	chr9	147	212516	7	212663	212670	0.9999670851554051
BXD155	108	chr1	5414	485067	47	490481	490528	0.9999041848783352
BXD155	108	chr10	89	169013	5	169102	169107	0.9999704329211683
BXD155	108	chr11	30	270237	3	270267	270270	0.9999888999889
BXD155	108	chr12	209	217465	10	217674	217684	0.9999540618511237
BXD155	108	chr13	1279	175815	5	177094	177099	0.9999717672036544
BXD155	108	chr14	815	364596	13	365411	365424	0.9999644248872542
BXD155	108	chr15	853	149551	4	150404	150408	0.9999734056699112
BXD155	108	chr16	716	132206	7	132922	132929	0.9999473403094885
BXD155	108	chr17	3048	206681	23	209729	209752	0.9998903466951448
BXD155	108	chr18	320	106213	5	106533	106538	0.9999530683887439
BXD155	108	chr19	185	136598	8	136783	136791	0.9999415166202454
BXD155	108	chr2	667	372928	22	373595	373617	0.9999411161697674
BXD155	108	chr3	1392	318399	8	319791	319799	0.9999749842870053
BXD155	108	chr4	7100	287384	107	294484	294591	0.9996367845589309
BXD155	108	chr5	4187	224139	16	228326	228342	0.9999299296669032
BXD155	108	chr6	1870	244557	19	246427	246446	0.9999229040033111
BXD155	108	chr7	1422	350528	16	351950	351966	0.9999545410636255
BXD155	108	chr8	2023	313685	19	315708	315727	0.9999398214280059
BXD155	108	chr9	21111	191502	57	212613	212670	0.9997319791225843
BXD156	109	chr1	4399	486104	25	490503	490528	0.9999490345097528
BXD156	109	chr10	1371	167724	12	169095	169107	0.9999290390108038
BXD156	109	chr11	912	269351	7	270263	270270	0.9999740999741
BXD156	109	chr12	524	217152	8	217676	217684	0.9999632494808989
BXD156	109	chr13	879	176212	8	177091	177099	0.9999548275258471
BXD156	109	chr14	3749	361659	16	365408	365424	0.9999562152458514
BXD156	109	chr15	695	149701	12	150396	150408	0.9999202170097335
BXD156	109	chr16	1210	131711	8	132921	132929	0.9999398174965584
BXD156	109	chr17	3379	206352	21	209731	209752	0.9998998817651321
BXD156	109	chr18	114	106420	4	106534	106538	0.9999624547109951
BXD156	109	chr19	1344	135440	7	136784	136791	0.9999488270427148
BXD156	109	chr2	1147	372451	19	373598	373617	0.999949145782981
BXD156	109	chr3	2196	317582	21	319778	319799	0.9999343337533888
BXD156	109	chr4	7743	286698	150	294441	294591	0.9994908194751367
BXD156	109	chr5	264	228072	6	228336	228342	0.9999737236250886
BXD156	109	chr6	2400	244029	17	246429	246446	0.9999310193713836
BXD156	109	chr7	253	351702	11	351955	351966	0.9999687469812425
BXD156	109	chr8	205	315511	11	315716	315727	0.9999651597741086
BXD156	109	chr9	91	212569	10	212660	212670	0.9999529787934358
BXD157	110	chr1	971	489542	15	490513	490528	0.9999694207058517
BXD157	110	chr10	104	168995	8	169099	169107	0.9999526926738692
BXD157	110	chr11	691	269572	7	270263	270270	0.9999740999741
BXD157	110	chr12	522	217148	14	217670	217684	0.9999356865915731
BXD157	110	chr13	8445	168577	77	177022	177099	0.9995652149362786
BXD157	110	chr14	441	364969	14	365410	365424	0.99996168834012
BXD157	110	chr15	351	150052	5	150403	150408	0.9999667570873889
BXD157	110	chr16	666	132253	10	132919	132929	0.9999247718706978
BXD157	110	chr17	604	209135	13	209739	209752	0.9999380220450819
BXD157	110	chr18	631	105906	1	106537	106538	0.9999906136777488
BXD157	110	chr19	604	136178	9	136782	136791	0.9999342061977762
BXD157	110	chr2	888	372712	17	373600	373617	0.9999544988584567
BXD157	110	chr3	2287	317490	22	319777	319799	0.9999312067892645
BXD157	110	chr4	6965	287497	129	294462	294591	0.9995621047486176
BXD157	110	chr5	8496	219793	53	228289	228342	0.9997678920216166
BXD157	110	chr6	2331	244095	20	246426	246446	0.9999188463192749
BXD157	110	chr7	156	351801	9	351957	351966	0.9999744293482893
BXD157	110	chr8	1695	314019	13	315714	315727	0.999958825187583
BXD157	110	chr9	1275	211390	5	212665	212670	0.9999764893967179
BXD160	111	chr1	10537	479971	20	490508	490528	0.9999592276078022
BXD160	111	chr10	1008	168094	5	169102	169107	0.9999704329211683
BXD160	111	chr11	690	269575	5	270265	270270	0.9999814999815
BXD160	111	chr12	581	217097	6	217678	217684	0.9999724371106742
BXD160	111	chr13	967	176119	13	177086	177099	0.9999265947295016
BXD160	111	chr14	7583	357827	14	365410	365424	0.99996168834012
BXD160	111	chr15	122	150279	7	150401	150408	0.9999534599223445
BXD160	111	chr16	599	132326	4	132925	132929	0.9999699087482792
BXD160	111	chr17	3422	206317	13	209739	209752	0.9999380220450819
BXD160	111	chr18	260	106270	8	106530	106538	0.9999249094219903
BXD160	111	chr19	263	136521	7	136784	136791	0.9999488270427148
BXD160	111	chr2	167	373427	23	373594	373617	0.9999384396320296
BXD160	111	chr3	1074	318716	9	319790	319799	0.999971857322881
BXD160	111	chr4	1905	292675	11	294580	294591	0.9999626600948434
BXD160	111	chr5	16236	212063	43	228299	228342	0.9998116859798022
BXD160	111	chr6	364	246073	9	246437	246446	0.9999634808436737
BXD160	111	chr7	365	351596	5	351961	351966	0.999985794082383
BXD160	111	chr8	3211	312503	13	315714	315727	0.999958825187583
BXD160	111	chr9	1477	211182	11	212659	212670	0.9999482766727794
BXD161	112	chr1	2337	488174	17	490511	490528	0.9999653434666319
BXD161	112	chr10	916	168176	15	169092	169107	0.9999112987635047
BXD161	112	chr11	924	269342	4	270266	270270	0.9999851999852
BXD161	112	chr12	150	217529	5	217679	217684	0.9999770309255618
[truncated: 927 more rows]
