# Supplementary material for: A novel quantitative trait locus implicates Msh3 in the propensity for genome-wide short tandem repeat expansions in mice
Source: Genome Res. 2023 May;33(5):689–702. doi: 10.1101/gr.277576.122 (PMC10317118; doi:10.1101/gr.277576.122)
Supplement: Supplemental Material [file supp_gr.277576.122_Supplemental_code.zip › BXD-STR-Mutator-Manuscript-main/Ashbrook_Manuscript/data/from_db/str_per_loc.tsv]

chr	pos	end	het	hom	nocall	n_unq_gt_w_het	n_unq_gt_wo_het	call	strains	CR
chr1	3068357	3068368	3	141	10	3	2	144	154	0.935064935064935
chr1	3086953	3086967	3	122	29	3	2	125	154	0.8116883116883117
chr1	3095926	3095945	3	149	2	3	2	152	154	0.987012987012987
chr1	3134119	3134160	5	127	22	5	2	132	154	0.8571428571428571
chr1	3162873	3162884	3	126	25	3	2	129	154	0.8376623376623377
chr1	3169225	3169258	7	102	45	6	2	109	154	0.7077922077922078
chr1	3188551	3188606	3	133	18	3	2	136	154	0.8831168831168831
chr1	3250571	3250585	3	148	3	3	2	151	154	0.9805194805194806
chr1	3284513	3284536	19	123	12	3	2	142	154	0.922077922077922
chr1	3298789	3298808	3	145	6	3	2	148	154	0.961038961038961
chr1	3327251	3327290	6	123	25	6	3	129	154	0.8376623376623377
chr1	3339980	3340011	3	121	30	3	2	124	154	0.8051948051948052
chr1	3340203	3340226	2	115	37	3	2	117	154	0.7597402597402597
chr1	3365708	3365719	3	123	28	3	2	126	154	0.8181818181818182
chr1	3459217	3459272	7	127	20	5	3	134	154	0.8701298701298701
chr1	3462940	3462963	4	132	18	4	2	136	154	0.8831168831168831
chr1	3478864	3478881	2	133	19	3	2	135	154	0.8766233766233766
chr1	3483580	3483607	6	106	42	6	2	112	154	0.7272727272727273
chr1	3490427	3490440	3	149	2	3	2	152	154	0.987012987012987
chr1	3529807	3529850	6	129	19	6	3	135	154	0.8766233766233766
chr1	3541012	3541032	2	142	10	3	2	144	154	0.935064935064935
chr1	3554787	3554802	4	135	15	3	2	139	154	0.9025974025974026
chr1	3574648	3574671	69	40	45	7	2	109	154	0.7077922077922078
chr1	3576109	3576152	62	78	14	6	3	140	154	0.9090909090909091
chr1	3576169	3576192	22	122	10	4	2	144	154	0.935064935064935
chr1	3590265	3590278	2	140	12	3	2	142	154	0.922077922077922
chr1	3594304	3594318	3	134	17	3	2	137	154	0.8896103896103896
chr1	3595528	3595547	3	149	2	3	2	152	154	0.987012987012987
chr1	3638662	3638693	4	148	2	4	2	152	154	0.987012987012987
chr1	3661144	3661161	4	111	39	5	2	115	154	0.7467532467532467
chr1	3679100	3679119	2	110	42	3	2	112	154	0.7272727272727273
chr1	3695906	3695920	2	117	35	3	2	119	154	0.7727272727272727
chr1	3724835	3724868	13	98	43	7	2	111	154	0.7207792207792207
chr1	3733827	3733846	3	141	10	3	2	144	154	0.935064935064935
chr1	3758404	3758448	3	129	22	3	2	132	154	0.8571428571428571
chr1	3856577	3856600	2	147	5	3	2	149	154	0.9675324675324676
chr1	3859194	3859211	2	147	5	3	2	149	154	0.9675324675324676
chr1	3870234	3870248	1	136	17	3	2	137	154	0.8896103896103896
chr1	3902855	3902882	3	145	6	3	2	148	154	0.961038961038961
chr1	3919745	3919794	5	99	50	4	2	104	154	0.6753246753246753
chr1	3972539	3972558	2	144	8	3	2	146	154	0.948051948051948
chr1	3996489	3996512	3	103	48	3	2	106	154	0.6883116883116883
chr1	4055341	4055376	1	133	20	4	3	134	154	0.8701298701298701
chr1	4060377	4060396	3	144	7	3	2	147	154	0.9545454545454546
chr1	4065627	4065661	5	135	14	4	2	140	154	0.9090909090909091
chr1	4088150	4088169	3	150	1	3	2	153	154	0.9935064935064936
chr1	4100799	4100828	4	144	6	3	2	148	154	0.961038961038961
chr1	4107366	4107377	1	104	49	3	2	105	154	0.6818181818181818
chr1	4116064	4116075	3	146	5	3	2	149	154	0.9675324675324676
chr1	4123576	4123599	3	148	3	3	2	151	154	0.9805194805194806
chr1	4129886	4129913	3	122	29	3	2	125	154	0.8116883116883117
chr1	4144308	4144334	3	133	18	3	2	136	154	0.8831168831168831
chr1	4185941	4185952	3	131	20	3	2	134	154	0.8701298701298701
chr1	4212306	4212333	3	146	5	3	2	149	154	0.9675324675324676
chr1	4215533	4215568	3	138	13	4	3	141	154	0.9155844155844156
chr1	4304531	4304562	3	147	4	3	2	150	154	0.974025974025974
chr1	4318869	4318923	3	105	46	4	2	108	154	0.7012987012987013
chr1	4329272	4329291	2	111	41	3	2	113	154	0.7337662337662337
chr1	4388234	4388268	2	144	8	4	3	146	154	0.948051948051948
chr1	4391556	4391567	51	83	20	3	2	134	154	0.8701298701298701
chr1	4394196	4394211	2	136	16	3	2	138	154	0.8961038961038961
chr1	4423239	4423250	2	140	12	3	2	142	154	0.922077922077922
chr1	4429719	4429730	3	123	28	4	2	126	154	0.8181818181818182
chr1	4429733	4429752	4	123	27	5	2	127	154	0.8246753246753247
chr1	4430764	4430795	3	130	21	4	2	133	154	0.8636363636363636
chr1	4449017	4449072	14	106	34	7	3	120	154	0.7792207792207793
chr1	4450115	4450126	60	60	34	4	2	120	154	0.7792207792207793
chr1	4515925	4515960	3	147	4	3	2	150	154	0.974025974025974
chr1	4517194	4517241	4	115	35	5	3	119	154	0.7727272727272727
chr1	4517464	4517491	12	92	50	7	2	104	154	0.6753246753246753
chr1	4539497	4539516	1	132	21	3	2	133	154	0.8636363636363636
chr1	4544564	4544591	3	118	33	3	2	121	154	0.7857142857142857
chr1	4545765	4545776	3	139	12	3	2	142	154	0.922077922077922
chr1	4569841	4569852	4	144	6	3	2	148	154	0.961038961038961
chr1	4654599	4654610	2	142	10	3	2	144	154	0.935064935064935
chr1	4655498	4655509	3	142	9	3	2	145	154	0.9415584415584416
chr1	4682367	4682390	3	132	19	3	2	135	154	0.8766233766233766
chr1	4687079	4687118	5	99	50	5	2	104	154	0.6753246753246753
chr1	4697276	4697299	5	101	48	5	2	106	154	0.6883116883116883
chr1	4698068	4698079	3	141	10	3	2	144	154	0.935064935064935
chr1	4719899	4719916	3	140	11	3	2	143	154	0.9285714285714286
chr1	4732027	4732040	3	147	4	3	2	150	154	0.974025974025974
chr1	4744698	4744727	2	121	31	3	2	123	154	0.7987012987012987
chr1	4767274	4767288	2	138	14	3	2	140	154	0.9090909090909091
chr1	4790591	4790608	2	119	33	3	2	121	154	0.7857142857142857
chr1	4794293	4794312	3	149	2	3	2	152	154	0.987012987012987
chr1	4796020	4796043	4	144	6	3	2	148	154	0.961038961038961
chr1	4802916	4802929	45	61	48	5	2	106	154	0.6883116883116883
chr1	4820555	4820572	5	120	29	4	2	125	154	0.8116883116883117
chr1	4823989	4824012	4	138	12	4	2	142	154	0.922077922077922
chr1	4841846	4841857	1	111	42	3	2	112	154	0.7272727272727273
chr1	4848400	4848435	3	147	4	4	3	150	154	0.974025974025974
chr1	4849772	4849798	2	140	12	3	2	142	154	0.922077922077922
chr1	4866501	4866536	2	110	42	3	2	112	154	0.7272727272727273
chr1	4867339	4867354	4	144	6	3	2	148	154	0.961038961038961
chr1	4885247	4885286	49	61	44	5	3	110	154	0.7142857142857143
chr1	4885324	4885347	37	95	22	4	2	132	154	0.8571428571428571
chr1	4890962	4890997	5	142	7	4	2	147	154	0.9545454545454546
chr1	4899661	4899676	3	145	6	3	2	148	154	0.961038961038961
chr1	5003140	5003167	7	107	40	6	2	114	154	0.7402597402597403
chr1	5008480	5008511	3	141	10	3	2	144	154	0.935064935064935
chr1	5013650	5013679	3	141	10	3	2	144	154	0.935064935064935
chr1	5026610	5026631	59	49	46	8	2	108	154	0.7012987012987013
chr1	5074855	5074870	2	116	36	3	2	118	154	0.7662337662337663
chr1	5087905	5087943	4	110	40	3	2	114	154	0.7402597402597403
chr1	5120108	5120132	2	129	23	3	2	131	154	0.8506493506493507
chr1	5124506	5124523	4	122	28	5	2	126	154	0.8181818181818182
chr1	5130293	5130313	4	126	24	3	2	130	154	0.8441558441558441
chr1	5131927	5131950	3	142	9	3	2	145	154	0.9415584415584416
chr1	5163622	5163637	2	141	11	3	2	143	154	0.9285714285714286
chr1	5173130	5173165	6	117	31	6	2	123	154	0.7987012987012987
chr1	5214858	5214881	3	145	6	3	2	148	154	0.961038961038961
chr1	5304109	5304158	5	134	15	6	2	139	154	0.9025974025974026
chr1	5368230	5368261	3	136	15	3	2	139	154	0.9025974025974026
chr1	5548928	5548963	40	82	32	5	2	122	154	0.7922077922077922
chr1	5589327	5589356	4	119	31	4	2	123	154	0.7987012987012987
chr1	5706741	5706764	3	118	33	4	2	121	154	0.7857142857142857
chr1	5709925	5709936	3	144	7	3	2	147	154	0.9545454545454546
chr1	5722194	5722205	3	124	27	4	2	127	154	0.8246753246753247
chr1	5762305	5762320	25	80	49	4	2	105	154	0.6818181818181818
chr1	5769922	5769941	3	143	8	3	2	146	154	0.948051948051948
chr1	5781296	5781307	1	131	22	3	2	132	154	0.8571428571428571
chr1	5797431	5797454	3	143	8	3	2	146	154	0.948051948051948
chr1	5803800	5803814	5	142	7	5	2	147	154	0.9545454545454546
chr1	5819521	5819540	3	149	2	3	2	152	154	0.987012987012987
chr1	5833064	5833091	4	146	4	3	2	150	154	0.974025974025974
chr1	5864371	5864382	2	133	19	3	2	135	154	0.8766233766233766
chr1	5899946	5899985	4	138	12	4	3	142	154	0.922077922077922
chr1	5927629	5927700	5	115	34	7	5	120	154	0.7792207792207793
chr1	5963266	5963305	1	145	8	3	2	146	154	0.948051948051948
chr1	5971172	5971195	3	145	6	3	2	148	154	0.961038961038961
chr1	5973006	5973017	2	129	23	3	2	131	154	0.8506493506493507
chr1	6023295	6023322	5	126	23	5	2	131	154	0.8506493506493507
chr1	6025872	6025899	3	125	26	4	2	128	154	0.8311688311688312
chr1	6033244	6033279	5	121	28	5	2	126	154	0.8181818181818182
chr1	6041922	6041941	3	145	6	3	2	148	154	0.961038961038961
chr1	6051144	6051171	5	117	32	5	2	122	154	0.7922077922077922
chr1	6061243	6061254	3	108	43	3	2	111	154	0.7207792207792207
chr1	6066036	6066053	3	143	8	3	2	146	154	0.948051948051948
chr1	6080857	6080876	3	146	5	3	2	149	154	0.9675324675324676
chr1	6083873	6083884	46	80	28	3	2	126	154	0.8181818181818182
chr1	6092499	6092524	10	94	50	7	2	104	154	0.6753246753246753
chr1	6118512	6118531	3	140	11	3	2	143	154	0.9285714285714286
chr1	6122082	6122096	1	103	50	3	2	104	154	0.6753246753246753
chr1	6126323	6126354	4	109	41	4	2	113	154	0.7337662337662337
chr1	6142183	6142198	2	116	36	3	2	118	154	0.7662337662337663
chr1	6156235	6156254	3	137	14	3	2	140	154	0.9090909090909091
chr1	6194222	6194245	2	135	17	3	2	137	154	0.8896103896103896
chr1	6197125	6197140	2	144	8	3	2	146	154	0.948051948051948
chr1	6197805	6197822	3	151	0	3	2	154	154	1
chr1	6226712	6226727	3	141	10	3	2	144	154	0.935064935064935
chr1	6229792	6229816	3	123	28	3	2	126	154	0.8181818181818182
chr1	6232825	6232836	3	142	9	3	2	145	154	0.9415584415584416
chr1	6232977	6232994	3	147	4	3	2	150	154	0.974025974025974
chr1	6238596	6238607	2	126	26	3	2	128	154	0.8311688311688312
chr1	6266174	6266198	3	144	7	3	2	147	154	0.9545454545454546
chr1	6332594	6332633	5	142	7	4	2	147	154	0.9545454545454546
chr1	6332921	6332940	4	137	13	3	2	141	154	0.9155844155844156
chr1	6390677	6390708	3	143	8	3	2	146	154	0.948051948051948
chr1	6419434	6419454	3	137	14	3	2	140	154	0.9090909090909091
chr1	6442029	6442064	4	122	28	4	2	126	154	0.8181818181818182
chr1	6456272	6456293	5	135	14	5	2	140	154	0.9090909090909091
chr1	6486465	6486482	4	136	14	4	2	140	154	0.9090909090909091
chr1	6525229	6525264	4	139	11	4	2	143	154	0.9285714285714286
chr1	6574488	6574515	4	127	23	4	2	131	154	0.8506493506493507
chr1	6633217	6633244	13	92	49	5	2	105	154	0.6818181818181818
chr1	6635223	6635246	8	126	20	6	3	134	154	0.8701298701298701
chr1	6653054	6653073	3	150	1	3	2	153	154	0.9935064935064936
chr1	6661173	6661187	3	121	30	3	2	124	154	0.8051948051948052
chr1	6722604	6722663	6	129	19	9	5	135	154	0.8766233766233766
chr1	6734369	6734401	4	129	21	4	2	133	154	0.8636363636363636
chr1	6865995	6866009	3	127	24	3	2	130	154	0.8441558441558441
chr1	6869420	6869443	4	149	1	4	2	153	154	0.9935064935064936
chr1	6876396	6876439	4	133	17	4	2	137	154	0.8896103896103896
chr1	6881104	6881115	5	110	39	4	2	115	154	0.7467532467532467
chr1	6881253	6881268	3	134	17	3	2	137	154	0.8896103896103896
chr1	6998981	6998995	3	116	35	3	2	119	154	0.7727272727272727
chr1	7046294	7046333	7	130	17	8	2	137	154	0.8896103896103896
chr1	7047891	7047915	3	108	43	4	2	111	154	0.7207792207792207
chr1	7069168	7069181	6	121	27	5	2	127	154	0.8246753246753247
chr1	7071018	7071053	3	137	14	3	2	140	154	0.9090909090909091
chr1	7116409	7116432	2	147	5	4	2	149	154	0.9675324675324676
chr1	7260017	7260043	2	124	28	3	2	126	154	0.8181818181818182
chr1	7461208	7461233	6	116	32	5	2	122	154	0.7922077922077922
chr1	7554806	7554849	3	131	20	5	3	134	154	0.8701298701298701
chr1	7579482	7579505	3	142	9	4	2	145	154	0.9415584415584416
chr1	7590013	7590040	4	141	9	4	2	145	154	0.9415584415584416
chr1	7624737	7624766	5	135	14	5	2	140	154	0.9090909090909091
chr1	7637624	7637637	27	87	40	5	2	114	154	0.7402597402597403
chr1	7642243	7642269	5	144	5	3	2	149	154	0.9675324675324676
chr1	7661246	7661265	43	71	40	5	2	114	154	0.7402597402597403
chr1	7661271	7661282	41	100	13	3	2	141	154	0.9155844155844156
chr1	7753197	7753232	3	145	6	3	2	148	154	0.961038961038961
chr1	7757086	7757130	5	143	6	6	3	148	154	0.961038961038961
chr1	7771289	7771316	2	138	14	3	2	140	154	0.9090909090909091
chr1	7779108	7779135	9	105	40	8	2	114	154	0.7402597402597403
chr1	7857369	7857393	3	130	21	3	2	133	154	0.8636363636363636
chr1	7915045	7915056	16	94	44	4	2	110	154	0.7142857142857143
chr1	7969719	7969738	1	117	36	3	2	118	154	0.7662337662337663
chr1	7986821	7986852	5	134	15	5	3	139	154	0.9025974025974026
chr1	8019993	8020020	5	130	19	5	2	135	154	0.8766233766233766
chr1	8039460	8039483	3	149	2	3	2	152	154	0.987012987012987
chr1	8113654	8113685	3	133	18	4	2	136	154	0.8831168831168831
chr1	8169940	8169959	3	140	11	3	2	143	154	0.9285714285714286
chr1	8179090	8179101	2	123	29	3	2	125	154	0.8116883116883117
chr1	8279683	8279694	3	112	39	3	2	115	154	0.7467532467532467
chr1	8290480	8290543	9	105	40	8	3	114	154	0.7402597402597403
chr1	8303362	8303409	7	105	42	5	3	112	154	0.7272727272727273
chr1	8316961	8316974	6	124	24	5	2	130	154	0.8441558441558441
chr1	8322155	8322169	3	139	12	3	2	142	154	0.922077922077922
chr1	8325886	8325921	5	135	14	4	2	140	154	0.9090909090909091
chr1	8333431	8333470	4	146	4	3	2	150	154	0.974025974025974
chr1	8334958	8334981	3	149	2	3	2	152	154	0.987012987012987
chr1	8338614	8338633	3	142	9	3	2	145	154	0.9415584415584416
chr1	8345278	8345305	3	144	7	3	2	147	154	0.9545454545454546
chr1	8389556	8389603	5	120	29	4	2	125	154	0.8116883116883117
chr1	8389896	8389935	0	143	11	2	2	143	154	0.9285714285714286
chr1	8418293	8418328	3	147	4	3	2	150	154	0.974025974025974
chr1	8496447	8496458	3	130	21	3	2	133	154	0.8636363636363636
chr1	8504809	8504823	3	148	3	3	2	151	154	0.9805194805194806
chr1	8557824	8557837	3	144	7	3	2	147	154	0.9545454545454546
chr1	8580889	8580912	2	115	37	5	3	117	154	0.7597402597402597
chr1	8646828	8646863	5	119	30	6	3	124	154	0.8051948051948052
chr1	8653498	8653537	2	116	36	4	2	118	154	0.7662337662337663
chr1	8676389	8676418	41	70	43	4	2	111	154	0.7207792207792207
chr1	8682359	8682378	0	124	30	2	2	124	154	0.8051948051948052
chr1	8682430	8682441	3	135	16	3	2	138	154	0.8961038961038961
chr1	8723801	8723818	4	111	39	4	2	115	154	0.7467532467532467
chr1	8737336	8737365	2	145	7	3	2	147	154	0.9545454545454546
chr1	8784610	8784647	7	97	50	6	3	104	154	0.6753246753246753
chr1	8790230	8790253	41	89	24	3	2	130	154	0.8441558441558441
chr1	8827247	8827291	5	137	12	5	2	142	154	0.922077922077922
chr1	8857202	8857213	6	137	11	3	2	143	154	0.9285714285714286
chr1	8896983	8897012	2	144	8	3	2	146	154	0.948051948051948
chr1	8909209	8909256	3	136	15	4	3	139	154	0.9025974025974026
chr1	8937294	8937311	0	117	37	2	2	117	154	0.7597402597402597
chr1	8945703	8945718	3	129	22	3	2	132	154	0.8571428571428571
chr1	8976339	8976350	3	101	50	3	2	104	154	0.6753246753246753
chr1	9000143	9000170	3	149	2	3	2	152	154	0.987012987012987
chr1	9027019	9027030	2	122	30	3	2	124	154	0.8051948051948052
chr1	9029844	9029858	2	145	7	3	2	147	154	0.9545454545454546
chr1	9052040	9052053	5	104	45	4	2	109	154	0.7077922077922078
chr1	9054350	9054388	3	137	14	4	3	140	154	0.9090909090909091
chr1	9101975	9102022	9	116	29	7	3	125	154	0.8116883116883117
chr1	9104117	9104156	2	149	3	3	2	151	154	0.9805194805194806
chr1	9133465	9133476	2	130	22	3	2	132	154	0.8571428571428571
chr1	9158960	9158974	4	132	18	4	2	136	154	0.8831168831168831
chr1	9257431	9257472	3	127	24	3	2	130	154	0.8441558441558441
chr1	9273522	9273549	0	154	0	2	2	154	154	1
chr1	9289377	9289400	3	137	14	3	2	140	154	0.9090909090909091
chr1	9340284	9340316	4	134	16	4	2	138	154	0.8961038961038961
chr1	9384508	9384519	47	80	27	4	2	127	154	0.8246753246753247
chr1	9384520	9384537	3	121	30	3	2	124	154	0.8051948051948052
chr1	9413992	9414011	2	131	21	4	3	133	154	0.8636363636363636
chr1	9420278	9420321	3	150	1	5	4	153	154	0.9935064935064936
chr1	9442366	9442379	3	105	46	4	2	108	154	0.7012987012987013
chr1	9461244	9461298	6	128	20	6	2	134	154	0.8701298701298701
chr1	9544631	9544650	2	106	46	3	2	108	154	0.7012987012987013
chr1	9551002	9551022	4	138	12	3	2	142	154	0.922077922077922
chr1	9601375	9601394	1	117	36	3	2	118	154	0.7662337662337663
chr1	9615830	9615845	10	111	33	7	2	121	154	0.7857142857142857
chr1	9670565	9670612	3	144	7	3	2	147	154	0.9545454545454546
chr1	9710499	9710522	3	145	6	3	2	148	154	0.961038961038961
chr1	9736710	9736727	3	144	7	3	2	147	154	0.9545454545454546
chr1	9771804	9771841	12	96	46	7	2	108	154	0.7012987012987013
chr1	9781294	9781321	1	125	28	3	2	126	154	0.8181818181818182
chr1	9788816	9788827	6	100	48	3	2	106	154	0.6883116883116883
chr1	9808370	9808417	4	138	12	6	3	142	154	0.922077922077922
chr1	9818042	9818065	7	117	30	6	2	124	154	0.8051948051948052
chr1	9830384	9830407	3	135	16	3	2	138	154	0.8961038961038961
chr1	9869920	9869931	3	142	9	3	2	145	154	0.9415584415584416
chr1	9882998	9883013	5	136	13	5	2	141	154	0.9155844155844156
chr1	9910263	9910294	59	81	14	6	2	140	154	0.9090909090909091
chr1	9914697	9914724	3	127	24	3	2	130	154	0.8441558441558441
chr1	9927265	9927298	12	109	33	5	2	121	154	0.7857142857142857
chr1	9928606	9928637	66	77	11	4	2	143	154	0.9285714285714286
chr1	9967640	9967671	1	125	28	3	2	126	154	0.8181818181818182
chr1	9969740	9969757	3	144	7	3	2	147	154	0.9545454545454546
chr1	9971832	9971863	3	135	16	3	2	138	154	0.8961038961038961
chr1	9973536	9973555	5	110	39	5	2	115	154	0.7467532467532467
chr1	9982246	9982265	4	111	39	4	2	115	154	0.7467532467532467
chr1	9984525	9984542	2	124	28	3	2	126	154	0.8181818181818182
chr1	9989590	9989609	19	96	39	4	2	115	154	0.7467532467532467
chr1	9997562	9997597	3	114	37	4	2	117	154	0.7597402597402597
chr1	10002770	10002793	2	110	42	3	2	112	154	0.7272727272727273
chr1	10186669	10186703	13	94	47	7	2	107	154	0.6948051948051948
chr1	10294485	10294552	12	116	26	11	6	128	154	0.8311688311688312
chr1	10327723	10327750	4	138	12	3	2	142	154	0.922077922077922
chr1	10352703	10352758	9	103	42	10	3	112	154	0.7272727272727273
chr1	10371821	10371855	3	144	7	3	2	147	154	0.9545454545454546
chr1	10442065	10442100	3	147	4	4	2	150	154	0.974025974025974
chr1	10481477	10481516	3	150	1	4	2	153	154	0.9935064935064936
chr1	10506948	10506997	6	122	26	7	4	128	154	0.8311688311688312
chr1	10560219	10560269	3	122	29	4	3	125	154	0.8116883116883117
chr1	10630373	10630424	10	99	45	8	3	109	154	0.7077922077922078
chr1	10673910	10673965	9	113	32	6	4	122	154	0.7922077922077922
chr1	10685859	10685898	3	134	17	3	2	137	154	0.8896103896103896
chr1	10837472	10837507	3	139	12	3	2	142	154	0.922077922077922
chr1	10937547	10937582	3	150	1	3	2	153	154	0.9935064935064936
chr1	11014894	11014907	68	64	22	5	2	132	154	0.8571428571428571
chr1	11015646	11015687	2	111	41	3	2	113	154	0.7337662337662337
chr1	11036466	11036489	4	147	3	3	2	151	154	0.9805194805194806
chr1	11036785	11036800	3	147	4	3	2	150	154	0.974025974025974
chr1	11054112	11054129	3	139	12	3	2	142	154	0.922077922077922
chr1	11056103	11056129	3	134	17	4	2	137	154	0.8896103896103896
chr1	11097758	11097769	2	149	3	3	2	151	154	0.9805194805194806
chr1	11125071	11125085	9	113	32	3	2	122	154	0.7922077922077922
chr1	11145078	11145109	64	52	38	8	2	116	154	0.7532467532467533
chr1	11172538	11172577	7	117	30	6	3	124	154	0.8051948051948052
chr1	11179139	11179170	4	140	10	3	2	144	154	0.935064935064935
chr1	11205150	11205167	3	148	3	3	2	151	154	0.9805194805194806
chr1	11222827	11222862	2	137	15	3	2	139	154	0.9025974025974026
chr1	11224726	11224749	2	140	12	3	2	142	154	0.922077922077922
chr1	11253645	11253676	2	145	7	3	2	147	154	0.9545454545454546
chr1	11269899	11269914	2	148	4	3	2	150	154	0.974025974025974
chr1	11279294	11279315	10	100	44	5	2	110	154	0.7142857142857143
chr1	11281332	11281347	1	127	26	3	2	128	154	0.8311688311688312
chr1	11307385	11307402	4	137	13	4	2	141	154	0.9155844155844156
chr1	11341298	11341333	2	130	22	3	2	132	154	0.8571428571428571
chr1	11341794	11341819	5	107	42	5	2	112	154	0.7272727272727273
chr1	11343157	11343192	54	71	29	8	2	125	154	0.8116883116883117
chr1	11343554	11343565	2	149	3	3	2	151	154	0.9805194805194806
chr1	11357793	11357806	2	133	19	3	2	135	154	0.8766233766233766
chr1	11414681	11414692	72	63	19	4	2	135	154	0.8766233766233766
chr1	11425091	11425102	2	141	11	3	2	143	154	0.9285714285714286
chr1	11469677	11469718	8	117	29	6	2	125	154	0.8116883116883117
chr1	11488380	11488399	0	153	1	2	2	153	154	0.9935064935064936
chr1	11546048	11546069	3	122	29	3	2	125	154	0.8116883116883117
chr1	11587340	11587375	2	119	33	3	2	121	154	0.7857142857142857
chr1	11628558	11628589	4	128	22	5	2	132	154	0.8571428571428571
chr1	11839776	11839797	11	108	35	7	2	119	154	0.7727272727272727
chr1	11842357	11842376	2	150	2	3	2	152	154	0.987012987012987
chr1	11847620	11847643	1	132	21	3	2	133	154	0.8636363636363636
chr1	11916568	11916615	5	127	22	6	4	132	154	0.8571428571428571
chr1	11932750	11932771	2	114	38	4	2	116	154	0.7532467532467533
chr1	11956948	11956961	6	111	37	6	2	117	154	0.7597402597402597
chr1	12009849	12009868	32	73	49	6	2	105	154	0.6818181818181818
chr1	12032607	12032630	0	150	4	2	2	150	154	0.974025974025974
chr1	12066310	12066337	0	128	26	2	2	128	154	0.8311688311688312
chr1	12083962	12084005	2	128	24	5	3	130	154	0.8441558441558441
chr1	12087858	12087905	3	113	38	3	2	116	154	0.7532467532467533
chr1	12111417	12111448	3	139	12	5	3	142	154	0.922077922077922
chr1	12128570	12128590	3	140	11	3	2	143	154	0.9285714285714286
chr1	12150414	12150431	3	134	17	4	2	137	154	0.8896103896103896
chr1	12167435	12167454	2	133	19	3	2	135	154	0.8766233766233766
chr1	12302869	12302884	0	109	45	2	2	109	154	0.7077922077922078
chr1	12313033	12313080	10	128	16	11	4	138	154	0.8961038961038961
chr1	12340861	12340886	4	123	27	3	2	127	154	0.8246753246753247
chr1	12385232	12385266	2	145	7	5	4	147	154	0.9545454545454546
chr1	12494099	12494133	3	136	15	4	2	139	154	0.9025974025974026
chr1	12505427	12505456	3	127	24	4	2	130	154	0.8441558441558441
chr1	12522599	12522634	2	146	6	3	2	148	154	0.961038961038961
chr1	12527426	12527452	1	121	32	3	2	122	154	0.7922077922077922
chr1	12619865	12619900	2	138	14	6	5	140	154	0.9090909090909091
chr1	12642859	12642906	6	138	10	6	3	144	154	0.935064935064935
chr1	12690099	12690170	88	18	48	14	2	106	154	0.6883116883116883
chr1	12711181	12711213	34	76	44	5	2	110	154	0.7142857142857143
chr1	12712943	12712990	8	125	21	7	3	133	154	0.8636363636363636
chr1	12758325	12758369	4	133	17	3	2	137	154	0.8896103896103896
chr1	12784829	12784850	1	107	46	3	2	108	154	0.7012987012987013
chr1	12793011	12793054	4	138	12	5	2	142	154	0.922077922077922
chr1	12827311	12827338	0	143	11	2	2	143	154	0.9285714285714286
chr1	12944116	12944127	3	145	6	3	2	148	154	0.961038961038961
chr1	12957849	12957892	6	119	29	5	2	125	154	0.8116883116883117
chr1	12978086	12978145	3	133	18	3	2	136	154	0.8831168831168831
chr1	12988631	12988654	5	108	41	5	2	113	154	0.7337662337662337
chr1	13007360	13007384	2	117	35	3	2	119	154	0.7727272727272727
chr1	13012487	13012546	2	117	35	3	2	119	154	0.7727272727272727
chr1	13017611	13017640	4	103	47	3	2	107	154	0.6948051948051948
chr1	13054957	13054992	3	122	29	3	2	125	154	0.8116883116883117
chr1	13066432	13066446	3	138	13	3	2	141	154	0.9155844155844156
chr1	13078811	13078834	5	118	31	3	2	123	154	0.7987012987012987
chr1	13083315	13083326	3	113	38	3	2	116	154	0.7532467532467533
chr1	13087382	13087397	3	134	17	3	2	137	154	0.8896103896103896
chr1	13110486	13110517	3	140	11	5	3	143	154	0.9285714285714286
chr1	13127414	13127431	3	122	29	4	2	125	154	0.8116883116883117
chr1	13136275	13136292	3	140	11	3	2	143	154	0.9285714285714286
chr1	13137623	13137634	2	135	17	3	2	137	154	0.8896103896103896
chr1	13153110	13153124	3	149	2	3	2	152	154	0.987012987012987
chr1	13196437	13196454	5	140	9	5	2	145	154	0.9415584415584416
chr1	13219758	13219785	6	111	37	6	2	117	154	0.7597402597402597
chr1	13245748	13245759	3	127	24	3	2	130	154	0.8441558441558441
chr1	13268338	13268357	2	123	29	3	2	125	154	0.8116883116883117
chr1	13278895	13278914	4	148	2	4	2	152	154	0.987012987012987
chr1	13281035	13281058	3	151	0	3	2	154	154	1
chr1	13290689	13290715	3	139	12	3	2	142	154	0.922077922077922
chr1	13312434	13312457	5	128	21	6	3	133	154	0.8636363636363636
chr1	13315342	13315368	3	144	7	3	2	147	154	0.9545454545454546
chr1	13354757	13354784	33	88	33	4	2	121	154	0.7857142857142857
chr1	13360119	13360163	4	138	12	4	2	142	154	0.922077922077922
chr1	13392396	13392410	4	129	21	3	2	133	154	0.8636363636363636
chr1	13396293	13396316	5	145	4	3	2	150	154	0.974025974025974
chr1	13398969	13398980	71	76	7	3	2	147	154	0.9545454545454546
chr1	13411797	13411814	4	143	7	3	2	147	154	0.9545454545454546
chr1	13443160	13443173	60	54	40	5	2	114	154	0.7402597402597403
chr1	13446381	13446422	6	136	12	4	2	142	154	0.922077922077922
chr1	13451812	13451835	4	147	3	3	2	151	154	0.9805194805194806
chr1	13460837	13460864	4	145	5	3	2	149	154	0.9675324675324676
chr1	13470517	13470540	4	123	27	3	2	127	154	0.8246753246753247
chr1	13483182	13483209	5	104	45	4	2	109	154	0.7077922077922078
chr1	13498530	13498559	7	104	43	7	2	111	154	0.7207792207792207
chr1	13528254	13528285	4	138	12	3	2	142	154	0.922077922077922
chr1	13585356	13585379	4	118	32	3	2	122	154	0.7922077922077922
chr1	13619654	13619671	4	149	1	3	2	153	154	0.9935064935064936
chr1	13638109	13638140	6	131	17	3	2	137	154	0.8896103896103896
chr1	13652016	13652030	4	149	1	3	2	153	154	0.9935064935064936
chr1	13653141	13653166	7	129	18	5	2	136	154	0.8831168831168831
chr1	13668536	13668555	4	141	9	3	2	145	154	0.9415584415584416
chr1	13677631	13677650	4	114	36	5	3	118	154	0.7662337662337663
chr1	13682315	13682366	4	110	40	4	3	114	154	0.7402597402597403
chr1	13684969	13684988	4	145	5	3	2	149	154	0.9675324675324676
chr1	13699546	13699580	4	137	13	3	2	141	154	0.9155844155844156
chr1	13748093	13748120	8	110	36	5	2	118	154	0.7662337662337663
chr1	13748448	13748467	5	129	20	5	3	134	154	0.8701298701298701
chr1	13754643	13754682	74	72	8	5	2	146	154	0.948051948051948
chr1	13775645	13775662	4	123	27	4	2	127	154	0.8246753246753247
chr1	13809162	13809173	4	150	0	3	2	154	154	1
chr1	13821893	13821920	4	109	41	3	2	113	154	0.7337662337662337
chr1	13833978	13834007	8	116	30	5	2	124	154	0.8051948051948052
chr1	13834066	13834109	5	149	0	4	2	154	154	1
chr1	13863515	13863549	4	150	0	3	2	154	154	1
chr1	13867968	13868003	8	117	29	4	2	125	154	0.8116883116883117
chr1	13882071	13882085	4	122	28	3	2	126	154	0.8181818181818182
chr1	13898748	13898768	5	148	1	4	2	153	154	0.9935064935064936
chr1	13933689	13933715	4	144	6	3	2	148	154	0.961038961038961
chr1	13981928	13981977	3	131	20	4	3	134	154	0.8701298701298701
chr1	13985294	13985308	30	97	27	3	2	127	154	0.8246753246753247
chr1	14020809	14020853	9	109	36	5	2	118	154	0.7662337662337663
chr1	14070841	14070884	1	110	43	3	2	111	154	0.7207792207792207
chr1	14197233	14197260	91	38	25	8	2	129	154	0.8376623376623377
chr1	14280470	14280487	4	120	30	3	2	124	154	0.8051948051948052
chr1	14298599	14298610	4	140	10	3	2	144	154	0.935064935064935
chr1	14299542	14299567	7	110	37	5	2	117	154	0.7597402597402597
chr1	14304274	14304295	4	138	12	3	2	142	154	0.922077922077922
chr1	14305202	14305219	18	114	22	5	2	132	154	0.8571428571428571
chr1	14315903	14315923	5	145	4	4	2	150	154	0.974025974025974
chr1	14325794	14325807	6	126	22	4	2	132	154	0.8571428571428571
chr1	14347124	14347135	5	129	20	3	2	134	154	0.8701298701298701
chr1	14356248	14356259	4	146	4	3	2	150	154	0.974025974025974
chr1	14373181	14373192	4	147	3	3	2	151	154	0.9805194805194806
chr1	14403531	14403570	4	131	19	3	2	135	154	0.8766233766233766
chr1	14408129	14408152	4	141	9	3	2	145	154	0.9415584415584416
chr1	14421456	14421473	4	135	15	3	2	139	154	0.9025974025974026
chr1	14432522	14432539	4	132	18	3	2	136	154	0.8831168831168831
chr1	14442360	14442391	5	137	12	4	2	142	154	0.922077922077922
chr1	14483203	14483235	1	131	22	3	2	132	154	0.8571428571428571
chr1	14539835	14539846	30	78	46	4	2	108	154	0.7012987012987013
chr1	14614538	14614558	6	100	48	4	2	106	154	0.6883116883116883
chr1	14614595	14614622	2	111	41	3	2	113	154	0.7337662337662337
chr1	14737182	14737213	5	142	7	4	2	147	154	0.9545454545454546
chr1	14746330	14746357	7	138	9	6	3	145	154	0.9415584415584416
chr1	14765132	14765141	50	80	24	3	2	130	154	0.8441558441558441
chr1	14765158	14765169	35	101	18	3	2	136	154	0.8831168831168831
chr1	14802220	14802243	4	141	9	3	2	145	154	0.9415584415584416
chr1	14813702	14813729	4	128	22	4	2	132	154	0.8571428571428571
chr1	14834818	14834842	1	111	42	3	2	112	154	0.7272727272727273
chr1	14838159	14838170	4	143	7	3	2	147	154	0.9545454545454546
chr1	14862402	14862421	4	111	39	4	2	115	154	0.7467532467532467
chr1	14863953	14863982	5	141	8	4	3	146	154	0.948051948051948
chr1	14864385	14864400	6	112	36	5	2	118	154	0.7662337662337663
chr1	14889562	14889597	5	112	37	3	2	117	154	0.7597402597402597
chr1	14907911	14907934	4	149	1	3	2	153	154	0.9935064935064936
chr1	15020055	15020081	6	105	43	6	3	111	154	0.7207792207792207
chr1	15096739	15096768	4	144	6	3	2	148	154	0.961038961038961
chr1	15135348	15135379	8	97	49	5	2	105	154	0.6818181818181818
chr1	15141347	15141362	18	89	47	6	2	107	154	0.6948051948051948
chr1	15142997	15143016	5	114	35	4	2	119	154	0.7727272727272727
chr1	15149209	15149238	12	110	32	5	2	122	154	0.7922077922077922
chr1	15153070	15153093	4	145	5	3	2	149	154	0.9675324675324676
chr1	15209443	15209454	3	151	0	3	2	154	154	1
chr1	15227024	15227043	4	141	9	3	2	145	154	0.9415584415584416
chr1	15274268	15274306	6	119	29	5	2	125	154	0.8116883116883117
chr1	15298803	15298823	4	149	1	3	2	153	154	0.9935064935064936
chr1	15303381	15303404	5	144	5	3	2	149	154	0.9675324675324676
chr1	15343359	15343390	4	133	17	3	2	137	154	0.8896103896103896
chr1	15349666	15349697	7	104	43	4	2	111	154	0.7207792207792207
chr1	15414691	15414714	6	144	4	4	2	150	154	0.974025974025974
chr1	15424679	15424708	4	135	15	4	2	139	154	0.9025974025974026
chr1	15433020	15433049	8	106	40	5	2	114	154	0.7402597402597403
chr1	15439454	15439481	19	96	39	6	2	115	154	0.7467532467532467
chr1	15499070	15499102	6	140	8	5	2	146	154	0.948051948051948
chr1	15537094	15537129	5	123	26	4	2	128	154	0.8311688311688312
chr1	15544098	15544111	4	136	14	3	2	140	154	0.9090909090909091
chr1	15547225	15547240	4	149	1	3	2	153	154	0.9935064935064936
chr1	15551478	15551522	4	131	19	3	2	135	154	0.8766233766233766
chr1	15555087	15555102	4	129	21	3	2	133	154	0.8636363636363636
chr1	15618536	15618559	4	109	41	4	2	113	154	0.7337662337662337
chr1	15623048	15623061	5	102	47	4	2	107	154	0.6948051948051948
chr1	15646994	15647018	4	144	6	3	2	148	154	0.961038961038961
chr1	15651264	15651299	4	136	14	4	3	140	154	0.9090909090909091
chr1	15655180	15655195	82	37	35	5	2	119	154	0.7727272727272727
chr1	15716520	15716531	4	140	10	4	2	144	154	0.935064935064935
chr1	15746863	15746890	4	144	6	3	2	148	154	0.961038961038961
chr1	15748758	15748777	4	137	13	3	2	141	154	0.9155844155844156
chr1	15757786	15757821	4	144	6	3	2	148	154	0.961038961038961
chr1	15781330	15781359	4	145	5	3	2	149	154	0.9675324675324676
chr1	15792651	15792668	5	138	11	4	2	143	154	0.9285714285714286
chr1	15814259	15814274	4	133	17	4	2	137	154	0.8896103896103896
chr1	15841120	15841135	7	131	16	6	3	138	154	0.8961038961038961
chr1	15843244	15843267	4	137	13	3	2	141	154	0.9155844155844156
chr1	15886389	15886408	4	143	7	3	2	147	154	0.9545454545454546
chr1	15944634	15944651	3	127	24	3	2	130	154	0.8441558441558441
chr1	15967105	15967148	5	105	44	5	3	110	154	0.7142857142857143
chr1	15975800	15975824	4	142	8	3	2	146	154	0.948051948051948
chr1	15995529	15995548	4	131	19	3	2	135	154	0.8766233766233766
chr1	16039091	16039111	4	142	8	3	2	146	154	0.948051948051948
chr1	16041767	16041787	3	143	8	3	2	146	154	0.948051948051948
chr1	16173539	16173563	3	141	10	4	2	144	154	0.935064935064935
chr1	16176541	16176566	3	110	41	3	2	113	154	0.7337662337662337
chr1	16241442	16241469	80	67	7	5	2	147	154	0.9545454545454546
chr1	16242250	16242265	6	127	21	4	2	133	154	0.8636363636363636
chr1	16242266	16242283	47	64	43	5	2	111	154	0.7207792207792207
chr1	16267952	16267971	3	126	25	3	2	129	154	0.8376623376623377
chr1	16287545	16287562	7	125	22	5	2	132	154	0.8571428571428571
chr1	16444198	16444221	0	148	6	2	2	148	154	0.961038961038961
chr1	16485453	16485500	4	132	18	4	3	136	154	0.8831168831168831
chr1	16496612	16496668	8	128	18	6	2	136	154	0.8831168831168831
chr1	16538110	16538149	7	97	50	5	3	104	154	0.6753246753246753
chr1	16567124	16567135	4	150	0	3	2	154	154	1
chr1	16572794	16572819	8	102	44	5	2	110	154	0.7142857142857143
chr1	16583138	16583157	2	111	41	3	2	113	154	0.7337662337662337
chr1	16588481	16588492	4	112	38	4	2	116	154	0.7532467532467533
chr1	16608870	16608897	7	128	19	5	2	135	154	0.8766233766233766
chr1	16621676	16621699	49	76	29	4	2	125	154	0.8116883116883117
chr1	16647064	16647075	4	140	10	3	2	144	154	0.935064935064935
chr1	16655588	16655603	4	131	19	3	2	135	154	0.8766233766233766
chr1	16674425	16674439	6	132	16	4	2	138	154	0.8961038961038961
chr1	16674810	16674833	4	137	13	3	2	141	154	0.9155844155844156
chr1	16692526	16692540	5	120	29	4	2	125	154	0.8116883116883117
chr1	16714675	16714690	3	102	49	4	2	105	154	0.6818181818181818
chr1	16715723	16715740	4	112	38	3	2	116	154	0.7532467532467533
chr1	16764970	16764993	5	124	25	4	2	129	154	0.8376623376623377
chr1	16771226	16771239	5	122	27	4	2	127	154	0.8246753246753247
chr1	16911688	16911735	56	58	40	5	2	114	154	0.7402597402597403
chr1	16976234	16976265	0	145	9	2	2	145	154	0.9415584415584416
chr1	17013256	17013285	4	140	10	4	2	144	154	0.935064935064935
chr1	17298311	17298322	2	128	24	3	2	130	154	0.8441558441558441
chr1	17379120	17379131	4	101	49	3	2	105	154	0.6818181818181818
chr1	17418089	17418128	1	132	21	4	3	133	154	0.8636363636363636
chr1	17431370	17431420	6	114	34	4	2	120	154	0.7792207792207793
chr1	17460448	17460487	7	117	30	4	2	124	154	0.8051948051948052
chr1	17648456	17648515	6	124	24	3	2	130	154	0.8441558441558441
chr1	17671002	17671013	0	141	13	2	2	141	154	0.9155844155844156
chr1	17845608	17845623	1	120	33	3	2	121	154	0.7857142857142857
chr1	17858671	17858722	1	119	34	4	3	120	154	0.7792207792207793
chr1	18002246	18002285	6	133	15	5	3	139	154	0.9025974025974026
chr1	18056208	18056239	2	135	17	4	2	137	154	0.8896103896103896
chr1	18087735	18087785	3	118	33	5	3	121	154	0.7857142857142857
chr1	18119457	18119480	3	125	26	3	2	128	154	0.8311688311688312
chr1	18150275	18150286	2	110	42	3	2	112	154	0.7272727272727273
chr1	18170136	18170175	5	145	4	3	2	150	154	0.974025974025974
chr1	18197175	18197204	7	109	38	4	2	116	154	0.7532467532467533
chr1	18308677	18308696	5	109	40	3	2	114	154	0.7402597402597403
chr1	18356081	18356144	6	99	49	6	3	105	154	0.6818181818181818
chr1	18358344	18358388	4	128	22	3	2	132	154	0.8571428571428571
chr1	18364305	18364352	7	123	24	5	2	130	154	0.8441558441558441
chr1	18389704	18389721	62	63	29	5	2	125	154	0.8116883116883117
chr1	18397160	18397189	4	134	16	3	2	138	154	0.8961038961038961
chr1	18440690	18440719	0	130	24	2	2	130	154	0.8441558441558441
chr1	18577555	18577593	9	119	26	7	3	128	154	0.8311688311688312
chr1	18624356	18624367	8	118	28	5	2	126	154	0.8181818181818182
chr1	18652104	18652119	8	111	35	4	2	119	154	0.7727272727272727
chr1	18678393	18678428	4	125	25	5	3	129	154	0.8376623376623377
chr1	18679344	18679357	5	145	4	3	2	150	154	0.974025974025974
chr1	18724042	18724061	4	147	3	3	2	151	154	0.9805194805194806
chr1	18794927	18794953	3	130	21	3	2	133	154	0.8636363636363636
chr1	18814184	18814207	7	110	37	5	2	117	154	0.7597402597402597
chr1	18824625	18824648	4	147	3	3	2	151	154	0.9805194805194806
chr1	18951706	18951741	4	138	12	3	2	142	154	0.922077922077922
chr1	19077210	19077253	2	134	18	3	2	136	154	0.8831168831168831
chr1	19081229	19081280	5	108	41	6	2	113	154	0.7337662337662337
chr1	19114182	19114217	20	100	34	3	2	120	154	0.7792207792207793
chr1	19143378	19143399	47	57	50	5	2	104	154	0.6753246753246753
chr1	19183445	19183484	5	139	10	5	2	144	154	0.935064935064935
chr1	19258389	19258432	1	123	30	3	2	124	154	0.8051948051948052
chr1	19296233	19296288	5	123	26	7	4	128	154	0.8311688311688312
chr1	19361024	19361068	1	120	33	3	2	121	154	0.7857142857142857
chr1	19390063	19390074	0	134	20	2	2	134	154	0.8701298701298701
chr1	19502945	19502972	1	143	10	3	2	144	154	0.935064935064935
chr1	19512891	19512934	6	119	29	6	2	125	154	0.8116883116883117
chr1	19530018	19530061	2	124	28	4	2	126	154	0.8181818181818182
chr1	19535759	19535823	7	133	14	6	3	140	154	0.9090909090909091
chr1	19597692	19597724	0	150	4	2	2	150	154	0.974025974025974
chr1	19750257	19750304	4	114	36	5	3	118	154	0.7662337662337663
chr1	19779193	19779220	0	140	14	2	2	140	154	0.9090909090909091
chr1	19783891	19783935	1	142	11	3	2	143	154	0.9285714285714286
chr1	19813964	19814015	3	126	25	4	3	129	154	0.8376623376623377
chr1	19971217	19971252	2	149	3	4	2	151	154	0.9805194805194806
chr1	19989179	19989222	2	140	12	4	2	142	154	0.922077922077922
chr1	20197519	20197554	1	130	23	3	2	131	154	0.8506493506493507
chr1	20199700	20199739	0	129	25	2	2	129	154	0.8376623376623377
chr1	20297054	20297088	3	121	30	3	2	124	154	0.8051948051948052
chr1	20309256	20309315	8	117	29	7	4	125	154	0.8116883116883117
chr1	20329473	20329524	5	100	49	5	3	105	154	0.6818181818181818
chr1	20455219	20455266	4	124	26	6	3	128	154	0.8311688311688312
chr1	20472348	20472399	1	120	33	4	3	121	154	0.7857142857142857
chr1	20503470	20503505	4	141	9	3	2	145	154	0.9415584415584416
chr1	20524442	20524461	19	105	30	5	2	124	154	0.8051948051948052
chr1	20532145	20532172	5	102	47	4	2	107	154	0.6948051948051948
chr1	20549331	20549348	5	124	25	3	2	129	154	0.8376623376623377
chr1	20549351	20549362	25	80	49	3	2	105	154	0.6818181818181818
chr1	20570972	20571003	5	136	13	4	2	141	154	0.9155844155844156
chr1	20651050	20651065	2	107	45	3	2	109	154	0.7077922077922078
chr1	20657997	20658021	3	131	20	3	2	134	154	0.8701298701298701
chr1	20692831	20692878	2	114	38	5	3	116	154	0.7532467532467533
chr1	20715240	20715275	5	138	11	5	3	143	154	0.9285714285714286
chr1	20724349	20724396	72	62	20	6	3	134	154	0.8701298701298701
chr1	20739052	20739087	4	117	33	3	2	121	154	0.7857142857142857
chr1	20763568	20763581	4	135	15	3	2	139	154	0.9025974025974026
chr1	20781977	20781996	4	143	7	3	2	147	154	0.9545454545454546
chr1	20783575	20783586	2	121	31	3	2	123	154	0.7987012987012987
chr1	20882085	20882108	3	123	28	3	2	126	154	0.8181818181818182
chr1	20898364	20898375	3	111	40	3	2	114	154	0.7402597402597403
chr1	20910080	20910107	4	137	13	3	2	141	154	0.9155844155844156
chr1	20918102	20918121	2	121	31	3	2	123	154	0.7987012987012987
chr1	20933933	20933952	4	136	14	3	2	140	154	0.9090909090909091
chr1	20940414	20940440	4	116	34	3	2	120	154	0.7792207792207793
chr1	20952429	20952442	74	66	14	4	2	140	154	0.9090909090909091
chr1	20953585	20953608	4	135	15	3	2	139	154	0.9025974025974026
chr1	20955882	20955925	5	99	50	5	3	104	154	0.6753246753246753
chr1	20969832	20969849	4	125	25	3	2	129	154	0.8376623376623377
chr1	20970192	20970205	59	76	19	6	2	135	154	0.8766233766233766
chr1	20981095	20981112	7	101	46	5	2	108	154	0.7012987012987013
chr1	20982947	20982958	2	115	37	3	2	117	154	0.7597402597402597
chr1	21001256	21001279	5	111	38	4	2	116	154	0.7532467532467533
chr1	21022584	21022611	3	137	14	3	2	140	154	0.9090909090909091
chr1	21025800	21025814	6	139	9	3	2	145	154	0.9415584415584416
chr1	21080389	21080408	2	129	23	3	2	131	154	0.8506493506493507
chr1	21102303	21102314	2	129	23	3	2	131	154	0.8506493506493507
chr1	21106586	21106599	9	96	49	5	2	105	154	0.6818181818181818
chr1	21107887	21107906	71	68	15	6	2	139	154	0.9025974025974026
chr1	21126438	21126472	4	117	33	4	2	121	154	0.7857142857142857
chr1	21140106	21140162	60	51	43	13	6	111	154	0.7207792207792207
chr1	21145067	21145122	5	120	29	6	3	125	154	0.8116883116883117
chr1	21183199	21183246	3	136	15	4	2	139	154	0.9025974025974026
chr1	21229098	21229111	67	58	29	4	2	125	154	0.8116883116883117
chr1	21263501	21263532	3	101	50	4	2	104	154	0.6753246753246753
chr1	21290905	21290940	5	130	19	4	2	135	154	0.8766233766233766
chr1	21297038	21297053	2	125	27	3	2	127	154	0.8246753246753247
chr1	21298160	21298189	4	146	4	3	2	150	154	0.974025974025974
chr1	21307061	21307080	3	110	41	3	2	113	154	0.7337662337662337
chr1	21322573	21322584	3	116	35	3	2	119	154	0.7727272727272727
chr1	21341935	21341966	5	134	15	4	2	139	154	0.9025974025974026
chr1	21381665	21381696	5	139	10	4	2	144	154	0.935064935064935
chr1	21387416	21387435	7	120	27	4	2	127	154	0.8246753246753247
chr1	21390593	21390616	5	131	18	3	2	136	154	0.8831168831168831
chr1	21408169	21408192	4	132	18	3	2	136	154	0.8831168831168831
chr1	21449456	21449491	5	99	50	4	2	104	154	0.6753246753246753
chr1	21480071	21480118	8	105	41	4	2	113	154	0.7337662337662337
chr1	21492751	21492782	1	141	12	3	2	142	154	0.922077922077922
chr1	21546983	21547018	4	118	32	3	2	122	154	0.7922077922077922
chr1	21566333	21566347	46	86	22	3	2	132	154	0.8571428571428571
chr1	21591325	21591364	9	126	19	7	4	135	154	0.8766233766233766
chr1	21602482	21602508	5	142	7	4	2	147	154	0.9545454545454546
chr1	21603896	21603935	48	87	19	5	3	135	154	0.8766233766233766
chr1	21606350	21606373	4	148	2	3	2	152	154	0.987012987012987
chr1	21613851	21613877	3	119	32	3	2	122	154	0.7922077922077922
chr1	21618378	21618399	3	115	36	3	2	118	154	0.7662337662337663
chr1	21674895	21674954	5	106	43	6	3	111	154	0.7207792207792207
chr1	21696568	21696583	4	106	44	4	2	110	154	0.7142857142857143
chr1	21719944	21719957	80	43	31	6	2	123	154	0.7987012987012987
chr1	21720144	21720159	4	100	50	3	2	104	154	0.6753246753246753
chr1	21721713	21721724	4	147	3	3	2	151	154	0.9805194805194806
chr1	21741108	21741125	14	98	42	6	2	112	154	0.7272727272727273
chr1	21745814	21745825	8	104	42	4	2	112	154	0.7272727272727273
chr1	21822823	21822886	10	122	22	9	5	132	154	0.8571428571428571
chr1	21890126	21890149	0	152	2	3	3	152	154	0.987012987012987
chr1	21912015	21912054	7	130	17	4	2	137	154	0.8896103896103896
chr1	21915408	21915439	6	100	48	4	2	106	154	0.6883116883116883
chr1	21959102	21959117	14	91	49	3	2	105	154	0.6818181818181818
chr1	21960638	21960651	3	134	17	3	2	137	154	0.8896103896103896
chr1	21968790	21968819	4	138	12	5	2	142	154	0.922077922077922
chr1	21971716	21971743	56	64	34	5	3	120	154	0.7792207792207793
chr1	21972372	21972395	2	135	17	3	2	137	154	0.8896103896103896
chr1	21981462	21981477	2	128	24	3	2	130	154	0.8441558441558441
chr1	22018155	22018189	4	142	8	4	2	146	154	0.948051948051948
chr1	22035673	22035720	3	113	38	4	2	116	154	0.7532467532467533
chr1	22068488	22068523	4	123	27	3	2	127	154	0.8246753246753247
chr1	22123022	22123049	1	133	20	3	2	134	154	0.8701298701298701
chr1	22165831	22165846	7	139	8	6	3	146	154	0.948051948051948
chr1	22187277	22187304	8	98	48	6	2	106	154	0.6883116883116883
chr1	22271898	22271911	4	134	16	4	2	138	154	0.8961038961038961
chr1	22277839	22277862	4	148	2	3	2	152	154	0.987012987012987
chr1	22290917	22290928	3	126	25	3	2	129	154	0.8376623376623377
chr1	22313614	22313637	5	126	23	3	2	131	154	0.8506493506493507
chr1	22406081	22406100	4	141	9	3	2	145	154	0.9415584415584416
chr1	22408294	22408311	6	137	11	3	2	143	154	0.9285714285714286
chr1	22477258	22477285	0	153	1	2	2	153	154	0.9935064935064936
chr1	22492700	22492723	4	150	0	3	2	154	154	1
chr1	22522704	22522759	9	113	32	5	3	122	154	0.7922077922077922
chr1	22545870	22545939	7	104	43	5	2	111	154	0.7207792207792207
chr1	22583508	22583535	0	152	2	2	2	152	154	0.987012987012987
chr1	22583693	22583728	7	129	18	8	4	136	154	0.8831168831168831
chr1	22624405	22624450	62	43	49	8	2	105	154	0.6818181818181818
chr1	22768012	22768023	38	99	17	3	2	137	154	0.8896103896103896
chr1	22768031	22768042	4	148	2	3	2	152	154	0.987012987012987
chr1	22780349	22780384	11	107	36	10	6	118	154	0.7662337662337663
chr1	22791020	22791035	4	140	10	3	2	144	154	0.935064935064935
chr1	22799398	22799413	4	149	1	3	2	153	154	0.9935064935064936
chr1	23119355	23119394	5	129	20	6	3	134	154	0.8701298701298701
chr1	23137728	23137772	4	137	13	5	3	141	154	0.9155844155844156
chr1	23142837	23142856	2	127	25	3	2	129	154	0.8376623376623377
chr1	23144345	23144399	2	129	23	4	3	131	154	0.8506493506493507
chr1	23156642	23156693	7	105	42	8	2	112	154	0.7272727272727273
chr1	23157344	23157359	4	112	38	5	2	116	154	0.7532467532467533
chr1	23158373	23158396	2	124	28	3	2	126	154	0.8181818181818182
chr1	23178995	23179021	2	111	41	3	2	113	154	0.7337662337662337
chr1	23195437	23195484	3	136	15	6	4	139	154	0.9025974025974026
chr1	23202247	23202258	69	71	14	4	2	140	154	0.9090909090909091
chr1	23206993	23207012	2	142	10	3	2	144	154	0.935064935064935
chr1	23251169	23251204	5	130	19	6	3	135	154	0.8766233766233766
chr1	23253437	23253452	2	137	15	4	2	139	154	0.9025974025974026
chr1	23267623	23267642	2	131	21	3	2	133	154	0.8636363636363636
chr1	23322320	23322335	2	138	14	3	2	140	154	0.9090909090909091
chr1	23329109	23329123	2	145	7	3	2	147	154	0.9545454545454546
chr1	23336504	23336519	2	147	5	3	2	149	154	0.9675324675324676
chr1	23338407	23338422	1	132	21	3	2	133	154	0.8636363636363636
chr1	23365575	23365626	6	105	43	8	4	111	154	0.7207792207792207
chr1	23413270	23413321	4	126	24	6	3	130	154	0.8441558441558441
chr1	23459799	23459822	1	138	15	3	2	139	154	0.9025974025974026
chr1	23494365	23494412	2	128	24	4	3	130	154	0.8441558441558441
chr1	23582926	23582955	2	152	0	3	2	154	154	1
chr1	23585525	23585540	2	147	5	3	2	149	154	0.9675324675324676
chr1	23587707	23587738	3	139	12	4	2	142	154	0.922077922077922
chr1	23592170	23592205	3	131	20	5	3	134	154	0.8701298701298701
chr1	23644936	23644967	4	123	27	4	2	127	154	0.8246753246753247
chr1	23747057	23747068	2	125	27	3	2	127	154	0.8246753246753247
chr1	23760580	23760594	2	134	18	3	2	136	154	0.8831168831168831
chr1	23794152	23794173	8	96	50	7	2	104	154	0.6753246753246753
chr1	23801185	23801220	2	122	30	3	2	124	154	0.8051948051948052
chr1	23804541	23804560	2	143	9	3	2	145	154	0.9415584415584416
chr1	23809040	23809063	4	143	7	3	2	147	154	0.9545454545454546
chr1	23834800	23834823	0	141	13	2	2	141	154	0.9155844155844156
chr1	23838062	23838077	3	143	8	4	2	146	154	0.948051948051948
chr1	23896879	23896906	3	141	10	4	2	144	154	0.935064935064935
chr1	23936904	23936923	2	150	2	3	2	152	154	0.987012987012987
chr1	23944631	23944660	0	141	13	2	2	141	154	0.9155844155844156
chr1	23968673	23968684	88	42	24	4	2	130	154	0.8441558441558441
chr1	23972845	23972876	1	110	43	3	2	111	154	0.7207792207792207
chr1	23977252	23977291	4	138	12	5	2	142	154	0.922077922077922
chr1	23987925	23987940	3	122	29	4	2	125	154	0.8116883116883117
chr1	23993535	23993558	2	148	4	3	2	150	154	0.974025974025974
chr1	24002601	24002612	19	95	40	3	2	114	154	0.7402597402597403
chr1	24013870	24013901	2	143	9	3	2	145	154	0.9415584415584416
chr1	24024010	24024045	3	127	24	4	2	130	154	0.8441558441558441
chr1	24031771	24031804	7	104	43	5	2	111	154	0.7207792207792207
chr1	24036068	24036099	2	150	2	3	2	152	154	0.987012987012987
chr1	24056399	24056426	4	102	48	4	2	106	154	0.6883116883116883
chr1	24069237	24069250	2	135	17	3	2	137	154	0.8896103896103896
chr1	24069728	24069745	2	147	5	3	2	149	154	0.9675324675324676
chr1	24084432	24084461	3	122	29	4	2	125	154	0.8116883116883117
chr1	24084492	24084518	2	140	12	3	2	142	154	0.922077922077922
chr1	24111291	24111306	2	142	10	3	2	144	154	0.935064935064935
chr1	24121806	24121835	4	145	5	4	2	149	154	0.9675324675324676
chr1	24131168	24131191	2	150	2	3	2	152	154	0.987012987012987
chr1	24133370	24133395	2	107	45	3	2	109	154	0.7077922077922078
chr1	24141932	24141951	7	98	49	5	2	105	154	0.6818181818181818
chr1	24146200	24146255	8	108	38	8	4	116	154	0.7532467532467533
chr1	24154501	24154522	2	114	38	3	2	116	154	0.7532467532467533
chr1	24171978	24172005	3	147	4	4	2	150	154	0.974025974025974
chr1	24243860	24243904	2	141	11	3	2	143	154	0.9285714285714286
chr1	24338125	24338152	2	144	8	3	2	146	154	0.948051948051948
chr1	24348470	24348517	5	120	29	4	2	125	154	0.8116883116883117
chr1	24373067	24373080	3	145	6	4	2	148	154	0.961038961038961
chr1	24376031	24376046	2	143	9	3	2	145	154	0.9415584415584416
chr1	24382200	24382235	3	137	14	3	2	140	154	0.9090909090909091
chr1	24404222	24404233	3	127	24	3	2	130	154	0.8441558441558441
chr1	24413345	24413376	7	98	49	6	2	105	154	0.6818181818181818
chr1	24435984	24436013	68	53	33	8	2	121	154	0.7857142857142857
chr1	24456247	24456274	6	136	12	5	2	142	154	0.922077922077922
chr1	24478763	24478804	7	112	35	8	3	119	154	0.7727272727272727
chr1	24485252	24485266	2	151	1	3	2	153	154	0.9935064935064936
chr1	24487412	24487425	4	133	17	4	2	137	154	0.8896103896103896
chr1	24494796	24494827	2	145	7	3	2	147	154	0.9545454545454546
chr1	24507296	24507327	3	108	43	5	2	111	154	0.7207792207792207
chr1	24558687	24558724	8	97	49	5	2	105	154	0.6818181818181818
chr1	24626361	24626388	0	150	4	2	2	150	154	0.974025974025974
chr1	24673129	24673148	3	135	16	3	2	138	154	0.8961038961038961
chr1	24693977	24694016	4	108	42	3	2	112	154	0.7272727272727273
chr1	24757164	24757199	3	108	43	4	3	111	154	0.7207792207792207
chr1	24782030	24782074	5	139	10	4	2	144	154	0.935064935064935
chr1	24782776	24782787	53	73	28	3	2	126	154	0.8181818181818182
chr1	24782788	24782817	1	120	33	3	2	121	154	0.7857142857142857
chr1	24925566	24925605	3	108	43	4	2	111	154	0.7207792207792207
chr1	24928024	24928059	2	137	15	4	2	139	154	0.9025974025974026
chr1	24947868	24947894	3	125	26	3	2	128	154	0.8311688311688312
chr1	24949003	24949027	2	144	8	3	2	146	154	0.948051948051948
chr1	24958726	24958777	4	120	30	6	4	124	154	0.8051948051948052
chr1	25119464	25119503	0	139	15	2	2	139	154	0.9025974025974026
chr1	25177638	25177655	2	139	13	3	2	141	154	0.9155844155844156
chr1	25181142	25181153	2	123	29	3	2	125	154	0.8116883116883117
chr1	25188778	25188789	51	88	15	3	2	139	154	0.9025974025974026
chr1	25223492	25223515	4	134	16	5	2	138	154	0.8961038961038961
chr1	25282054	25282073	2	135	17	3	2	137	154	0.8896103896103896
chr1	25283526	25283558	4	107	43	4	2	111	154	0.7207792207792207
chr1	25300867	25300898	2	104	48	4	2	106	154	0.6883116883116883
chr1	25360876	25360891	13	94	47	7	2	107	154	0.6948051948051948
chr1	25381242	25381265	6	100	48	5	2	106	154	0.6883116883116883
chr1	25402333	25402368	4	136	14	6	3	140	154	0.9090909090909091
chr1	25434859	25434872	2	128	24	3	2	130	154	0.8441558441558441
chr1	25446744	25446755	2	147	5	3	2	149	154	0.9675324675324676
chr1	25464657	25464692	3	141	10	4	2	144	154	0.935064935064935
chr1	25467871	25467882	2	148	4	3	2	150	154	0.974025974025974
chr1	25500109	25500126	0	153	1	2	2	153	154	0.9935064935064936
chr1	25529955	25529969	2	148	4	3	2	150	154	0.974025974025974
chr1	25566402	25566443	3	126	25	3	2	129	154	0.8376623376623377
chr1	25601476	25601519	7	128	19	7	2	135	154	0.8766233766233766
chr1	25735292	25735327	79	37	38	9	2	116	154	0.7532467532467533
chr1	25767892	25767915	68	38	48	6	2	106	154	0.6883116883116883
chr1	25783507	25783542	2	143	9	3	2	145	154	0.9415584415584416
chr1	25798532	25798547	2	131	21	3	2	133	154	0.8636363636363636
chr1	25821158	25821175	2	148	4	3	2	150	154	0.974025974025974
chr1	25822103	25822122	6	111	37	5	2	117	154	0.7597402597402597
chr1	25822769	25822786	6	105	43	5	2	111	154	0.7207792207792207
chr1	25832821	25832834	2	143	9	3	2	145	154	0.9415584415584416
chr1	25871043	25871072	5	106	43	4	2	111	154	0.7207792207792207
chr1	25890151	25890166	2	104	48	3	2	106	154	0.6883116883116883
chr1	25925719	25925732	4	135	15	5	2	139	154	0.9025974025974026
chr1	25940018	25940057	3	103	48	4	2	106	154	0.6883116883116883
chr1	26019450	26019461	1	127	26	3	2	128	154	0.8311688311688312
chr1	26089223	26089258	2	139	13	3	2	141	154	0.9155844155844156
chr1	26091371	26091390	2	138	14	3	2	140	154	0.9090909090909091
chr1	26108078	26108105	40	76	38	5	2	116	154	0.7532467532467533
chr1	26112563	26112586	3	144	7	3	2	147	154	0.9545454545454546
chr1	26239506	26239521	1	114	39	3	2	115	154	0.7467532467532467
chr1	26250783	26250806	4	141	9	3	2	145	154	0.9415584415584416
chr1	26262414	26262428	2	144	8	3	2	146	154	0.948051948051948
chr1	26278836	26278863	2	148	4	3	2	150	154	0.974025974025974
chr1	26359894	26359941	5	112	37	6	3	117	154	0.7597402597402597
chr1	26365266	26365313	2	137	15	3	2	139	154	0.9025974025974026
chr1	26412783	26412830	9	125	20	6	2	134	154	0.8701298701298701
chr1	26425187	26425202	2	118	34	4	2	120	154	0.7792207792207793
chr1	26440301	26440324	2	136	16	3	2	138	154	0.8961038961038961
chr1	26509286	26509325	5	121	28	7	4	126	154	0.8181818181818182
chr1	26540560	26540577	71	76	7	4	2	147	154	0.9545454545454546
chr1	26541165	26541200	1	117	36	4	3	118	154	0.7662337662337663
chr1	26571584	26571619	3	126	25	6	3	129	154	0.8376623376623377
chr1	26581450	26581471	8	112	34	4	2	120	154	0.7792207792207793
chr1	26628909	26628928	1	122	31	3	2	123	154	0.7987012987012987
chr1	26720551	26720578	4	118	32	5	2	122	154	0.7922077922077922
chr1	26759064	26759091	2	133	19	3	2	135	154	0.8766233766233766
chr1	26846149	26846166	0	146	8	2	2	146	154	0.948051948051948
chr1	26892083	26892107	1	136	17	3	2	137	154	0.8896103896103896
chr1	26948954	26948965	3	138	13	4	2	141	154	0.9155844155844156
chr1	26956589	26956648	2	122	30	5	3	124	154	0.8051948051948052
chr1	26965644	26965691	3	131	20	6	4	134	154	0.8701298701298701
chr1	27007653	27007664	46	59	49	6	2	105	154	0.6818181818181818
chr1	27040428	27040471	4	129	21	7	4	133	154	0.8636363636363636
chr1	27123777	27123818	2	119	33	5	4	121	154	0.7857142857142857
chr1	27168800	27168847	4	106	44	6	3	110	154	0.7142857142857143
chr1	27221843	27221860	9	95	50	4	2	104	154	0.6753246753246753
chr1	27228835	27228852	2	148	4	3	2	150	154	0.974025974025974
chr1	27229881	27229916	57	75	22	5	2	132	154	0.8571428571428571
chr1	27231943	27231972	2	141	11	3	2	143	154	0.9285714285714286
chr1	27247387	27247414	2	141	11	3	2	143	154	0.9285714285714286
chr1	27259094	27259137	3	125	26	5	3	128	154	0.8311688311688312
chr1	27304009	27304020	3	130	21	4	2	133	154	0.8636363636363636
chr1	27320676	27320687	2	144	8	3	2	146	154	0.948051948051948
chr1	27322475	27322506	2	120	32	3	2	122	154	0.7922077922077922
chr1	27352499	27352516	1	126	27	3	2	127	154	0.8246753246753247
chr1	27375642	27375665	3	138	13	4	2	141	154	0.9155844155844156
chr1	27412210	27412257	1	132	21	3	2	133	154	0.8636363636363636
chr1	27414137	27414164	48	91	15	6	2	139	154	0.9025974025974026
chr1	27419492	27419509	8	103	43	4	2	111	154	0.7207792207792207
chr1	27435651	27435685	1	152	1	3	2	153	154	0.9935064935064936
chr1	27452503	27452518	3	136	15	4	2	139	154	0.9025974025974026
chr1	27461266	27461281	1	126	27	3	2	127	154	0.8246753246753247
chr1	27466114	27466181	9	106	39	8	4	115	154	0.7467532467532467
chr1	27467255	27467270	2	128	24	3	2	130	154	0.8441558441558441
chr1	27513715	27513735	2	129	23	3	2	131	154	0.8506493506493507
chr1	27528083	27528106	1	138	15	4	3	139	154	0.9025974025974026
chr1	27534315	27534354	0	151	3	2	2	151	154	0.9805194805194806
chr1	27540242	27540281	2	142	10	4	3	144	154	0.935064935064935
chr1	27556686	27556709	11	103	40	3	2	114	154	0.7402597402597403
chr1	27593845	27593856	2	152	0	3	2	154	154	1
chr1	27606889	27606928	2	147	5	3	2	149	154	0.9675324675324676
chr1	27607458	27607479	4	108	42	4	2	112	154	0.7272727272727273
chr1	27613140	27613191	6	116	32	5	3	122	154	0.7922077922077922
chr1	27645810	27645853	3	129	22	5	3	132	154	0.8571428571428571
chr1	27702896	27702935	2	123	29	3	2	125	154	0.8116883116883117
chr1	27705710	27705729	2	151	1	3	2	153	154	0.9935064935064936
chr1	27718804	27718818	2	146	6	3	2	148	154	0.961038961038961
chr1	27754564	27754583	2	147	5	3	2	149	154	0.9675324675324676
chr1	27800779	27800794	8	105	41	6	2	113	154	0.7337662337662337
chr1	27801736	27801763	2	148	4	3	2	150	154	0.974025974025974
chr1	27811296	27811331	3	119	32	5	3	122	154	0.7922077922077922
chr1	27814383	27814400	1	130	23	3	2	131	154	0.8506493506493507
chr1	27873741	27873780	2	108	44	4	2	110	154	0.7142857142857143
chr1	27886074	27886093	2	141	11	3	2	143	154	0.9285714285714286
chr1	27917258	27917273	3	132	19	3	2	135	154	0.8766233766233766
chr1	27932345	27932372	2	141	11	3	2	143	154	0.9285714285714286
chr1	28135341	28135372	2	126	26	4	3	128	154	0.8311688311688312
chr1	28152302	28152351	2	137	15	4	3	139	154	0.9025974025974026
chr1	28183228	28183255	3	105	46	5	2	108	154	0.7012987012987013
chr1	28205065	28205100	1	133	20	4	3	134	154	0.8701298701298701
chr1	28268961	28269004	2	112	40	4	2	114	154	0.7402597402597403
chr1	28409066	28409110	6	114	34	8	3	120	154	0.7792207792207793
chr1	28468440	28468479	5	131	18	3	2	136	154	0.8831168831168831
chr1	28624906	28624921	1	111	42	3	2	112	154	0.7272727272727273
chr1	28660436	28660463	2	148	4	3	2	150	154	0.974025974025974
chr1	28699016	28699043	24	111	19	3	2	135	154	0.8766233766233766
chr1	28717482	28717493	60	71	23	3	2	131	154	0.8506493506493507
chr1	28746311	28746334	0	121	33	2	2	121	154	0.7857142857142857
chr1	28770135	28770154	2	152	0	3	2	154	154	1
chr1	28773928	28773939	3	144	7	4	2	147	154	0.9545454545454546
chr1	28791155	28791194	2	143	9	3	2	145	154	0.9415584415584416
chr1	28802523	28802534	2	150	2	3	2	152	154	0.987012987012987
chr1	28812796	28812807	2	139	13	3	2	141	154	0.9155844155844156
chr1	28833078	28833119	2	136	16	3	2	138	154	0.8961038961038961
chr1	28834911	28834922	2	128	24	3	2	130	154	0.8441558441558441
chr1	28840958	28840997	35	88	31	4	2	123	154	0.7987012987012987
chr1	28859507	28859546	1	143	10	3	2	144	154	0.935064935064935
chr1	28863394	28863407	2	130	22	3	2	132	154	0.8571428571428571
chr1	28865589	28865624	3	108	43	4	2	111	154	0.7207792207792207
chr1	28875087	28875106	2	149	3	3	2	151	154	0.9805194805194806
chr1	28912414	28912441	2	148	4	3	2	150	154	0.974025974025974
chr1	28930780	28930834	2	138	14	4	3	140	154	0.9090909090909091
chr1	28951130	28951161	4	131	19	4	2	135	154	0.8766233766233766
chr1	28957024	28957069	27	78	49	7	2	105	154	0.6818181818181818
chr1	28957863	28957894	2	149	3	3	2	151	154	0.9805194805194806
chr1	28973410	28973461	13	108	33	8	4	121	154	0.7857142857142857
chr1	28974922	28974933	10	100	44	6	2	110	154	0.7142857142857143
chr1	28976966	28976980	2	144	8	3	2	146	154	0.948051948051948
chr1	28986712	28986727	1	126	27	3	2	127	154	0.8246753246753247
chr1	28994429	28994455	1	139	14	3	2	140	154	0.9090909090909091
chr1	29059580	29059594	2	147	5	3	2	149	154	0.9675324675324676
chr1	29070801	29070856	9	102	43	11	5	111	154	0.7207792207792207
chr1	29102212	29102231	3	139	12	4	2	142	154	0.922077922077922
chr1	29112650	29112664	2	139	13	3	2	141	154	0.9155844155844156
chr1	29118739	29118754	4	104	46	5	2	108	154	0.7012987012987013
chr1	29123692	29123709	5	117	32	4	2	122	154	0.7922077922077922
chr1	29161383	29161406	3	104	47	3	2	107	154	0.6948051948051948
chr1	29173992	29174013	3	114	37	4	2	117	154	0.7597402597402597
chr1	29180718	29180741	3	119	32	4	2	122	154	0.7922077922077922
chr1	29185678	29185707	6	133	15	5	2	139	154	0.9025974025974026
chr1	29194856	29194900	4	100	50	6	3	104	154	0.6753246753246753
chr1	29198944	29198979	2	143	9	3	2	145	154	0.9415584415584416
chr1	29223396	29223435	2	145	7	3	2	147	154	0.9545454545454546
chr1	29256916	29256933	2	151	1	3	2	153	154	0.9935064935064936
chr1	29313387	29313402	7	134	13	5	2	141	154	0.9155844155844156
chr1	29313443	29313454	2	139	13	3	2	141	154	0.9155844155844156
chr1	29349868	29349897	3	119	32	4	2	122	154	0.7922077922077922
chr1	29386130	29386181	4	128	22	4	2	132	154	0.8571428571428571
chr1	29399475	29399514	3	145	6	4	2	148	154	0.961038961038961
chr1	29424638	29424653	2	104	48	3	2	106	154	0.6883116883116883
chr1	29439832	29439871	2	152	0	3	2	154	154	1
chr1	29481844	29481863	2	143	9	3	2	145	154	0.9415584415584416
chr1	29490834	29490847	2	134	18	3	2	136	154	0.8831168831168831
chr1	29496404	29496439	4	127	23	4	2	131	154	0.8506493506493507
chr1	29523362	29523385	2	148	4	3	2	150	154	0.974025974025974
chr1	29544304	29544351	4	109	41	5	2	113	154	0.7337662337662337
chr1	29587081	29587094	3	107	44	5	2	110	154	0.7142857142857143
chr1	29601711	29601758	4	106	44	4	2	110	154	0.7142857142857143
chr1	29618526	29618537	2	134	18	3	2	136	154	0.8831168831168831
chr1	29619638	29619649	3	123	28	4	2	126	154	0.8181818181818182
chr1	29623322	29623341	2	150	2	3	2	152	154	0.987012987012987
chr1	29634881	29634898	2	145	7	3	2	147	154	0.9545454545454546
chr1	29659416	29659427	2	146	6	3	2	148	154	0.961038961038961
chr1	29674892	29674917	9	95	50	6	2	104	154	0.6753246753246753
chr1	29682267	29682282	2	129	23	4	2	131	154	0.8506493506493507
chr1	29692669	29692684	3	129	22	4	2	132	154	0.8571428571428571
chr1	29743064	29743102	5	114	35	5	2	119	154	0.7727272727272727
chr1	29766997	29767040	4	112	38	5	2	116	154	0.7532467532467533
chr1	29806489	29806528	2	104	48	3	2	106	154	0.6883116883116883
chr1	29829114	29829131	2	110	42	4	2	112	154	0.7272727272727273
chr1	29852599	29852622	2	129	23	3	2	131	154	0.8506493506493507
chr1	29860599	29860633	2	118	34	4	2	120	154	0.7792207792207793
chr1	29872784	29872811	4	134	16	4	2	138	154	0.8961038961038961
chr1	29887585	29887596	19	91	44	7	2	110	154	0.7142857142857143
chr1	29969367	29969414	5	111	38	5	3	116	154	0.7532467532467533
chr1	30054543	30054570	2	138	14	3	2	140	154	0.9090909090909091
chr1	30064808	30064835	3	109	42	4	2	112	154	0.7272727272727273
chr1	30082439	30082508	59	59	36	9	3	118	154	0.7662337662337663
chr1	30112694	30112708	3	112	39	6	3	115	154	0.7467532467532467
chr1	30129742	30129757	2	149	3	3	2	151	154	0.9805194805194806
chr1	30135078	30135109	7	114	33	5	2	121	154	0.7857142857142857
chr1	30138453	30138494	2	138	14	3	2	140	154	0.9090909090909091
chr1	30138623	30138657	0	114	40	2	2	114	154	0.7402597402597403
chr1	30220206	30220249	7	110	37	8	2	117	154	0.7597402597402597
chr1	30262059	30262110	6	102	46	6	3	108	154	0.7012987012987013
chr1	30403987	30404026	0	140	14	2	2	140	154	0.9090909090909091
chr1	30440133	30440172	6	120	28	6	3	126	154	0.8181818181818182
chr1	30475900	30475931	4	139	11	5	2	143	154	0.9285714285714286
chr1	30505054	30505105	6	120	28	6	3	126	154	0.8181818181818182
chr1	30607515	30607538	0	148	6	2	2	148	154	0.961038961038961
chr1	30651490	30651545	8	107	39	7	2	115	154	0.7467532467532467
chr1	30677398	30677445	2	124	28	5	3	126	154	0.8181818181818182
chr1	30680503	30680532	6	100	48	6	2	106	154	0.6883116883116883
chr1	30706515	30706544	6	103	45	6	2	109	154	0.7077922077922078
chr1	30714161	30714210	62	44	48	9	2	106	154	0.6883116883116883
chr1	30739880	30739939	7	110	37	7	4	117	154	0.7597402597402597
chr1	30813649	30813662	10	130	14	5	2	140	154	0.9090909090909091
chr1	30873850	30873864	2	141	11	3	2	143	154	0.9285714285714286
chr1	30890295	30890306	23	83	48	3	2	106	154	0.6883116883116883
chr1	30891093	30891124	5	106	43	6	2	111	154	0.7207792207792207
chr1	30891294	30891313	1	129	24	3	2	130	154	0.8441558441558441
chr1	30896349	30896363	1	142	11	3	2	143	154	0.9285714285714286
chr1	30917416	30917447	2	141	11	3	2	143	154	0.9285714285714286
chr1	30922179	30922202	2	133	19	3	2	135	154	0.8766233766233766
chr1	30922907	30922930	1	147	6	3	2	148	154	0.961038961038961
chr1	30965939	30965966	55	81	18	4	2	136	154	0.8831168831168831
chr1	31035306	31035341	3	144	7	4	2	147	154	0.9545454545454546
chr1	31055529	31055540	4	148	2	4	2	152	154	0.987012987012987
chr1	31062380	31062411	2	104	48	4	2	106	154	0.6883116883116883
chr1	31166369	31166396	2	149	3	3	2	151	154	0.9805194805194806
chr1	31321525	31321551	3	148	3	4	2	151	154	0.9805194805194806
chr1	31326132	31326179	6	123	25	8	3	129	154	0.8376623376623377
chr1	31346110	31346121	13	129	12	3	2	142	154	0.922077922077922
chr1	31361301	31361356	40	74	40	9	5	114	154	0.7402597402597403
chr1	31406507	31406546	4	115	35	6	3	119	154	0.7727272727272727
chr1	31408079	31408102	3	150	1	3	2	153	154	0.9935064935064936
chr1	31468341	31468364	0	150	4	2	2	150	154	0.974025974025974
chr1	31636516	31636563	4	130	20	4	2	134	154	0.8701298701298701
chr1	31657769	31657796	1	146	7	3	2	147	154	0.9545454545454546
chr1	31663105	31663122	2	136	16	3	2	138	154	0.8961038961038961
chr1	31788517	31788555	2	115	37	3	2	117	154	0.7597402597402597
chr1	31847065	31847089	3	151	0	3	2	154	154	1
chr1	31850000	31850023	3	135	16	4	2	138	154	0.8961038961038961
chr1	31856944	31856973	8	99	47	6	2	107	154	0.6948051948051948
chr1	31862429	31862446	4	101	49	4	2	105	154	0.6818181818181818
chr1	31883629	31883676	11	111	32	6	2	122	154	0.7922077922077922
chr1	31883685	31883698	0	117	37	2	2	117	154	0.7597402597402597
chr1	31939900	31939935	4	132	18	4	2	136	154	0.8831168831168831
chr1	31952668	31952697	58	48	48	6	2	106	154	0.6883116883116883
chr1	32026937	32026984	7	115	32	9	4	122	154	0.7922077922077922
chr1	32086814	32086857	4	145	5	3	2	149	154	0.9675324675324676
chr1	32108351	32108420	4	109	41	5	2	113	154	0.7337662337662337
chr1	32290269	32290298	4	106	44	4	2	110	154	0.7142857142857143
chr1	32345776	32345796	4	124	26	5	2	128	154	0.8311688311688312
chr1	32351644	32351675	3	124	27	3	2	127	154	0.8246753246753247
chr1	32369508	32369543	4	111	39	5	3	115	154	0.7467532467532467
chr1	32452127	32452186	8	111	35	7	4	119	154	0.7727272727272727
chr1	32482995	32483030	5	107	42	4	2	112	154	0.7272727272727273
chr1	32508442	32508477	8	115	31	9	4	123	154	0.7987012987012987
chr1	32601107	32601138	3	142	9	3	2	145	154	0.9415584415584416
chr1	32606946	32606989	5	126	23	5	3	131	154	0.8506493506493507
chr1	32625601	32625630	7	112	35	6	2	119	154	0.7727272727272727
chr1	32662362	32662381	2	127	25	3	2	129	154	0.8376623376623377
chr1	32696603	32696630	3	145	6	3	2	148	154	0.961038961038961
chr1	32704420	32704431	5	114	35	5	2	119	154	0.7727272727272727
chr1	32734125	32734156	3	144	7	3	2	147	154	0.9545454545454546
chr1	32771899	32771925	3	148	3	3	2	151	154	0.9805194805194806
chr1	32821489	32821536	5	144	5	5	2	149	154	0.9675324675324676
chr1	32837230	32837273	3	144	7	3	2	147	154	0.9545454545454546
chr1	32858870	32858897	28	76	50	5	2	104	154	0.6753246753246753
chr1	32865599	32865612	3	137	14	3	2	140	154	0.9090909090909091
chr1	32871620	32871639	4	125	25	3	2	129	154	0.8376623376623377
chr1	32938729	32938768	5	136	13	6	3	141	154	0.9155844155844156
chr1	32939597	32939614	4	136	14	4	2	140	154	0.9090909090909091
chr1	32949655	32949681	4	130	20	3	2	134	154	0.8701298701298701
chr1	32950055	32950084	3	122	29	3	2	125	154	0.8116883116883117
chr1	32954495	32954508	3	143	8	3	2	146	154	0.948051948051948
chr1	32962755	32962772	5	135	14	4	2	140	154	0.9090909090909091
chr1	32963057	32963088	4	143	7	3	2	147	154	0.9545454545454546
chr1	32995945	32995960	3	145	6	3	2	148	154	0.961038961038961
chr1	33001466	33001489	3	138	13	3	2	141	154	0.9155844155844156
chr1	33009922	33009936	53	71	30	4	2	124	154	0.8051948051948052
chr1	33009937	33009957	13	91	50	4	2	104	154	0.6753246753246753
chr1	33028018	33028043	5	101	48	4	2	106	154	0.6883116883116883
chr1	33031646	33031673	8	102	44	7	2	110	154	0.7142857142857143
chr1	33058054	33058093	3	139	12	3	2	142	154	0.922077922077922
chr1	33059987	33060046	5	106	43	5	2	111	154	0.7207792207792207
chr1	33091738	33091753	3	120	31	3	2	123	154	0.7987012987012987
chr1	33152511	33152525	3	148	3	3	2	151	154	0.9805194805194806
chr1	33160185	33160205	3	111	40	4	2	114	154	0.7402597402597403
chr1	33181588	33181637	7	120	27	6	2	127	154	0.8246753246753247
chr1	33188523	33188534	71	72	11	3	2	143	154	0.9285714285714286
chr1	33246696	33246707	3	135	16	3	2	138	154	0.8961038961038961
chr1	33268099	33268122	8	98	48	5	2	106	154	0.6883116883116883
chr1	33292235	33292274	4	135	15	4	2	139	154	0.9025974025974026
chr1	33292392	33292405	4	133	17	4	2	137	154	0.8896103896103896
chr1	33380162	33380197	4	133	17	4	3	137	154	0.8896103896103896
chr1	33391573	33391586	3	135	16	3	2	138	154	0.8961038961038961
chr1	33471939	33471998	7	107	40	6	3	114	154	0.7402597402597403
chr1	33506423	33506442	7	121	26	5	2	128	154	0.8311688311688312
chr1	33690729	33690768	4	144	6	4	2	148	154	0.961038961038961
chr1	33702959	33702988	5	135	14	5	2	140	154	0.9090909090909091
chr1	33716389	33716428	5	130	19	5	2	135	154	0.8766233766233766
chr1	33752181	33752234	16	98	40	8	2	114	154	0.7402597402597403
chr1	33785113	33785166	1	129	24	3	2	130	154	0.8441558441558441
chr1	33870822	33870845	2	128	24	3	2	130	154	0.8441558441558441
chr1	34007415	34007439	5	128	21	3	2	133	154	0.8636363636363636
chr1	34026839	34026866	2	105	47	3	2	107	154	0.6948051948051948
chr1	34062337	34062368	0	143	11	2	2	143	154	0.9285714285714286
chr1	34095879	34095906	7	105	42	6	2	112	154	0.7272727272727273
chr1	34099001	34099024	3	103	48	3	2	106	154	0.6883116883116883
chr1	34118764	34118783	4	149	1	3	2	153	154	0.9935064935064936
chr1	34144023	34144037	55	63	36	7	2	118	154	0.7662337662337663
chr1	34144183	34144197	100	27	27	6	2	127	154	0.8246753246753247
chr1	34144279	34144293	104	13	37	8	2	117	154	0.7597402597402597
chr1	34144625	34144636	4	144	6	3	2	148	154	0.961038961038961
chr1	34147526	34147553	3	131	20	3	2	134	154	0.8701298701298701
chr1	34164491	34164505	3	130	21	3	2	133	154	0.8636363636363636
chr1	34247143	34247174	3	124	27	3	2	127	154	0.8246753246753247
chr1	34247316	34247355	4	119	31	4	2	123	154	0.7987012987012987
chr1	34285406	34285437	4	133	17	3	2	137	154	0.8896103896103896
chr1	34407914	34407973	4	117	33	4	2	121	154	0.7857142857142857
chr1	34486538	34486573	1	138	15	3	2	139	154	0.9025974025974026
chr1	34493939	34493950	72	75	7	3	2	147	154	0.9545454545454546
chr1	34493952	34493971	3	144	7	3	2	147	154	0.9545454545454546
chr1	34562638	34562649	72	62	20	5	2	134	154	0.8701298701298701
chr1	34563708	34563725	2	104	48	3	2	106	154	0.6883116883116883
chr1	34619591	34619622	4	124	26	5	2	128	154	0.8311688311688312
chr1	34620440	34620451	2	126	26	3	2	128	154	0.8311688311688312
chr1	34639265	34639284	2	107	45	3	2	109	154	0.7077922077922078
chr1	34658465	34658478	3	110	41	3	2	113	154	0.7337662337662337
chr1	34673814	34673833	3	126	25	3	2	129	154	0.8376623376623377
chr1	34695937	34695961	3	150	1	3	2	153	154	0.9935064935064936
chr1	34726410	34726439	3	142	9	3	2	145	154	0.9415584415584416
chr1	34756621	34756655	3	135	16	4	3	138	154	0.8961038961038961
chr1	34782904	34782921	5	107	42	3	2	112	154	0.7272727272727273
chr1	34788659	34788682	3	147	4	3	2	150	154	0.974025974025974
chr1	34823947	34823970	4	143	7	4	2	147	154	0.9545454545454546
chr1	34848177	34848208	4	138	12	5	2	142	154	0.922077922077922
chr1	34855817	34855841	3	135	16	3	2	138	154	0.8961038961038961
chr1	34899178	34899229	12	100	42	7	3	112	154	0.7272727272727273
chr1	34900733	34900757	3	147	4	3	2	150	154	0.974025974025974
chr1	34935938	34935976	6	122	26	4	2	128	154	0.8311688311688312
chr1	35034917	35034938	3	105	46	3	2	108	154	0.7012987012987013
chr1	35089967	35090006	5	139	10	5	3	144	154	0.935064935064935
chr1	35094907	35094966	12	106	36	7	3	118	154	0.7662337662337663
chr1	35101733	35101768	4	135	15	3	2	139	154	0.9025974025974026
chr1	35150630	35150641	3	138	13	3	2	141	154	0.9155844155844156
chr1	35182054	35182074	2	103	49	3	2	105	154	0.6818181818181818
chr1	35192863	35192888	5	130	19	4	2	135	154	0.8766233766233766
chr1	35334003	35334022	6	101	47	4	2	107	154	0.6948051948051948
chr1	35361234	35361273	6	133	15	4	2	139	154	0.9025974025974026
chr1	35461250	35461305	9	112	33	10	4	121	154	0.7857142857142857
chr1	35527068	35527111	4	100	50	5	3	104	154	0.6753246753246753
chr1	35578931	35578966	6	136	12	4	2	142	154	0.922077922077922
chr1	35585163	35585174	4	145	5	4	2	149	154	0.9675324675324676
chr1	35661853	35661904	2	144	8	4	2	146	154	0.948051948051948
chr1	35695825	35695868	5	132	17	6	3	137	154	0.8896103896103896
chr1	35780306	35780321	0	121	33	2	2	121	154	0.7857142857142857
chr1	35798588	35798635	15	117	22	10	4	132	154	0.8571428571428571
chr1	35825833	35825860	7	102	45	4	2	109	154	0.7077922077922078
chr1	35966388	35966415	4	135	15	3	2	139	154	0.9025974025974026
chr1	35975530	35975565	36	73	45	4	2	109	154	0.7077922077922078
chr1	36010748	36010765	4	119	31	3	2	123	154	0.7987012987012987
chr1	36051084	36051107	12	97	45	6	2	109	154	0.7077922077922078
chr1	36055766	36055781	4	134	16	3	2	138	154	0.8961038961038961
chr1	36157293	36157326	9	98	47	6	2	107	154	0.6948051948051948
chr1	36175792	36175807	5	133	16	3	2	138	154	0.8961038961038961
chr1	36179242	36179274	4	122	28	3	2	126	154	0.8181818181818182
chr1	36181547	36181570	4	146	4	3	2	150	154	0.974025974025974
chr1	36182988	36183023	2	144	8	3	2	146	154	0.948051948051948
chr1	36201276	36201287	61	77	16	4	2	138	154	0.8961038961038961
chr1	36230857	36230892	11	101	42	6	2	112	154	0.7272727272727273
chr1	36237568	36237607	5	127	22	3	2	132	154	0.8571428571428571
chr1	36240075	36240134	3	107	44	3	2	110	154	0.7142857142857143
chr1	36241430	36241457	9	98	47	7	2	107	154	0.6948051948051948
chr1	36247533	36247560	5	103	46	5	2	108	154	0.7012987012987013
chr1	36252155	36252166	4	149	1	3	2	153	154	0.9935064935064936
chr1	36252736	36252759	6	126	22	4	2	132	154	0.8571428571428571
chr1	36253417	36253444	6	133	15	3	2	139	154	0.9025974025974026
chr1	36259855	36259866	3	120	31	3	2	123	154	0.7987012987012987
chr1	36262691	36262704	21	102	31	4	2	123	154	0.7987012987012987
chr1	36267294	36267305	4	140	10	3	2	144	154	0.935064935064935
chr1	36301854	36301877	4	104	46	4	2	108	154	0.7012987012987013
chr1	36329905	36329920	3	102	49	3	2	105	154	0.6818181818181818
chr1	36363497	36363521	4	140	10	3	2	144	154	0.935064935064935
chr1	36483650	36483689	6	136	12	5	2	142	154	0.922077922077922
chr1	36549188	36549209	4	134	16	3	2	138	154	0.8961038961038961
chr1	36564485	36564508	5	131	18	4	2	136	154	0.8831168831168831
chr1	36566703	36566714	3	123	28	3	2	126	154	0.8181818181818182
chr1	36570702	36570726	4	133	17	3	2	137	154	0.8896103896103896
chr1	36588896	36588907	4	148	2	3	2	152	154	0.987012987012987
chr1	36597603	36597650	7	105	42	5	2	112	154	0.7272727272727273
chr1	36632688	36632735	3	111	40	6	3	114	154	0.7402597402597403
chr1	36661539	36661554	77	38	39	5	2	115	154	0.7467532467532467
chr1	36661811	36661838	4	143	7	3	2	147	154	0.9545454545454546
chr1	36671201	36671212	4	121	29	3	2	125	154	0.8116883116883117
chr1	36671946	36671966	3	124	27	3	2	127	154	0.8246753246753247
chr1	36673857	36673883	7	132	15	5	2	139	154	0.9025974025974026
chr1	36686204	36686215	3	141	10	3	2	144	154	0.935064935064935
chr1	36730520	36730543	4	120	30	4	2	124	154	0.8051948051948052
chr1	36736916	36736967	8	107	39	7	4	115	154	0.7467532467532467
chr1	36841391	36841426	5	146	3	4	3	151	154	0.9805194805194806
chr1	36860277	36860308	7	100	47	4	2	107	154	0.6948051948051948
chr1	36872936	36872970	4	141	9	3	2	145	154	0.9415584415584416
chr1	36879233	36879248	1	143	10	3	2	144	154	0.935064935064935
chr1	36903699	36903712	66	61	27	3	2	127	154	0.8246753246753247
chr1	36903713	36903746	8	98	48	4	2	106	154	0.6883116883116883
chr1	36950668	36950715	6	115	33	6	3	121	154	0.7857142857142857
chr1	36981034	36981078	7	134	13	5	2	141	154	0.9155844155844156
chr1	36983378	36983409	5	116	33	3	2	121	154	0.7857142857142857
chr1	36984929	36984960	4	126	24	3	2	130	154	0.8441558441558441
chr1	37000928	37000951	9	96	49	5	2	105	154	0.6818181818181818
chr1	37005564	37005583	3	131	20	4	3	134	154	0.8701298701298701
chr1	37011411	37011430	8	122	24	4	2	130	154	0.8441558441558441
chr1	37027598	37027617	5	102	47	4	2	107	154	0.6948051948051948
chr1	37059699	37059726	5	146	3	4	2	151	154	0.9805194805194806
chr1	37091598	37091637	7	118	29	6	2	125	154	0.8116883116883117
chr1	37100343	37100370	4	134	16	3	2	138	154	0.8961038961038961
chr1	37133813	37133852	5	136	13	3	2	141	154	0.9155844155844156
chr1	37140593	37140606	4	145	5	3	2	149	154	0.9675324675324676
chr1	37173141	37173176	6	139	9	6	3	145	154	0.9415584415584416
chr1	37178674	37178685	22	101	31	13	2	123	154	0.7987012987012987
chr1	37178793	37178844	5	138	11	5	2	143	154	0.9285714285714286
chr1	37178937	37178957	4	120	30	3	2	124	154	0.8051948051948052
chr1	37217141	37217155	3	144	7	3	2	147	154	0.9545454545454546
chr1	37218368	37218387	7	102	45	6	2	109	154	0.7077922077922078
chr1	37221092	37221131	3	117	34	3	2	120	154	0.7792207792207793
chr1	37222875	37222919	6	106	42	5	2	112	154	0.7272727272727273
chr1	37263086	37263125	4	147	3	3	2	151	154	0.9805194805194806
chr1	37267293	37267310	6	137	11	4	2	143	154	0.9285714285714286
chr1	37271445	37271466	8	96	50	5	2	104	154	0.6753246753246753
chr1	37290362	37290373	4	132	18	3	2	136	154	0.8831168831168831
chr1	37315841	37315852	3	129	22	3	2	132	154	0.8571428571428571
chr1	37322693	37322704	4	143	7	3	2	147	154	0.9545454545454546
chr1	37343365	37343388	4	127	23	3	2	131	154	0.8506493506493507
chr1	37345312	37345343	6	140	8	5	2	146	154	0.948051948051948
chr1	37402122	37402149	6	137	11	4	2	143	154	0.9285714285714286
chr1	37511209	37511244	8	107	39	6	2	115	154	0.7467532467532467
chr1	37532321	37532348	4	137	13	4	2	141	154	0.9155844155844156
chr1	37559310	37559324	4	140	10	3	2	144	154	0.935064935064935
chr1	37559492	37559511	4	150	0	3	2	154	154	1
chr1	37595780	37595827	6	128	20	4	2	134	154	0.8701298701298701
chr1	37632779	37632794	6	127	21	4	2	133	154	0.8636363636363636
chr1	37642066	37642097	6	101	47	5	2	107	154	0.6948051948051948
chr1	37645427	37645450	4	145	5	3	2	149	154	0.9675324675324676
chr1	37648366	37648393	4	137	13	3	2	141	154	0.9155844155844156
chr1	37661936	37662007	11	127	16	7	4	138	154	0.8961038961038961
chr1	37731986	37732017	5	134	15	4	3	139	154	0.9025974025974026
chr1	37736471	37736495	5	146	3	3	2	151	154	0.9805194805194806
chr1	37750598	37750617	6	136	12	3	2	142	154	0.922077922077922
chr1	37758614	37758649	5	146	3	5	4	151	154	0.9805194805194806
chr1	37764397	37764416	11	122	21	5	2	133	154	0.8636363636363636
chr1	37800671	37800702	8	141	5	4	2	149	154	0.9675324675324676
chr1	37802630	37802643	6	135	13	4	2	141	154	0.9155844155844156
chr1	37811639	37811683	62	43	49	5	2	105	154	0.6818181818181818
chr1	37825589	37825606	5	146	3	3	2	151	154	0.9805194805194806
chr1	37851506	37851533	9	102	43	6	2	111	154	0.7207792207792207
chr1	37889093	37889116	6	135	13	4	2	141	154	0.9155844155844156
chr1	37901448	37901479	5	124	25	3	2	129	154	0.8376623376623377
chr1	37919872	37919883	4	142	8	3	2	146	154	0.948051948051948
chr1	37921404	37921435	6	115	33	4	2	121	154	0.7857142857142857
chr1	37926343	37926354	3	126	25	3	2	129	154	0.8376623376623377
chr1	37930439	37930453	5	142	7	3	2	147	154	0.9545454545454546
chr1	37978411	37978422	5	141	8	3	2	146	154	0.948051948051948
chr1	37980905	37980920	4	122	28	3	2	126	154	0.8181818181818182
chr1	37980962	37981025	13	101	40	11	5	114	154	0.7402597402597403
chr1	37987613	37987636	4	133	17	3	2	137	154	0.8896103896103896
chr1	37988209	37988220	16	113	25	5	2	129	154	0.8376623376623377
chr1	37993353	37993376	5	106	43	3	2	111	154	0.7207792207792207
chr1	38029162	38029221	7	99	48	7	4	106	154	0.6883116883116883
chr1	38040171	38040192	13	108	33	6	2	121	154	0.7857142857142857
chr1	38049510	38049529	6	118	30	4	2	124	154	0.8051948051948052
chr1	38073734	38073753	5	141	8	3	2	146	154	0.948051948051948
chr1	38089886	38089913	5	145	4	4	3	150	154	0.974025974025974
chr1	38102051	38102080	35	78	41	4	2	113	154	0.7337662337662337
chr1	38102261	38102284	9	117	28	4	2	126	154	0.8181818181818182
chr1	38140134	38140157	4	146	4	3	2	150	154	0.974025974025974
chr1	38175172	38175211	4	106	44	4	2	110	154	0.7142857142857143
chr1	38225074	38225085	66	77	11	4	2	143	154	0.9285714285714286
chr1	38228405	38228428	12	94	48	4	2	106	154	0.6883116883116883
chr1	38236705	38236720	4	131	19	3	2	135	154	0.8766233766233766
chr1	38243796	38243823	5	113	36	3	2	118	154	0.7662337662337663
chr1	38246669	38246688	5	139	10	4	2	144	154	0.935064935064935
chr1	38258875	38258894	4	130	20	3	2	134	154	0.8701298701298701
chr1	38289191	38289226	4	129	21	3	2	133	154	0.8636363636363636
chr1	38303542	38303557	6	130	18	5	2	136	154	0.8831168831168831
chr1	38310395	38310414	4	118	32	3	2	122	154	0.7922077922077922
chr1	38319274	38319291	4	148	2	3	2	152	154	0.987012987012987
chr1	38360225	38360252	5	135	14	4	2	140	154	0.9090909090909091
chr1	38432040	38432051	4	150	0	3	2	154	154	1
chr1	38444125	38444164	5	127	22	4	2	132	154	0.8571428571428571
chr1	38489188	38489203	5	126	23	5	3	131	154	0.8506493506493507
chr1	38497109	38497128	5	128	21	3	2	133	154	0.8636363636363636
chr1	38508498	38508527	5	118	31	3	2	123	154	0.7987012987012987
chr1	38513788	38513807	4	147	3	3	2	151	154	0.9805194805194806
chr1	38521006	38521037	4	140	10	3	2	144	154	0.935064935064935
chr1	38554827	38554854	4	145	5	3	2	149	154	0.9675324675324676
chr1	38566407	38566434	4	124	26	3	2	128	154	0.8311688311688312
chr1	38625236	38625267	3	125	26	3	2	128	154	0.8311688311688312
chr1	38753819	38753846	3	137	14	3	2	140	154	0.9090909090909091
chr1	38760323	38760362	5	126	23	6	3	131	154	0.8506493506493507
chr1	38761161	38761172	4	134	16	3	2	138	154	0.8961038961038961
chr1	38764001	38764040	17	113	24	6	2	130	154	0.8441558441558441
chr1	38765450	38765461	68	71	15	5	2	139	154	0.9025974025974026
chr1	38766675	38766694	5	133	16	3	2	138	154	0.8961038961038961
chr1	38779229	38779248	5	129	20	4	2	134	154	0.8701298701298701
chr1	38779953	38779964	4	136	14	3	2	140	154	0.9090909090909091
chr1	38779964	38779987	4	141	9	3	2	145	154	0.9415584415584416
chr1	38894845	38894878	10	109	35	5	2	119	154	0.7727272727272727
chr1	38900249	38900290	5	114	35	3	2	119	154	0.7727272727272727
chr1	38917569	38917596	6	146	2	5	3	152	154	0.987012987012987
chr1	38918389	38918412	5	139	10	4	2	144	154	0.935064935064935
chr1	38920845	38920860	4	122	28	3	2	126	154	0.8181818181818182
chr1	38921043	38921078	4	146	4	3	2	150	154	0.974025974025974
chr1	38968854	38968879	5	131	18	4	2	136	154	0.8831168831168831
chr1	38971271	38971298	5	138	11	4	2	143	154	0.9285714285714286
chr1	38998671	38998684	71	70	13	4	2	141	154	0.9155844155844156
chr1	39137999	39138019	4	144	6	3	2	148	154	0.961038961038961
chr1	39153606	39153638	5	112	37	3	2	117	154	0.7597402597402597
chr1	39154659	39154703	9	100	45	7	3	109	154	0.7077922077922078
chr1	39249980	39250004	5	108	41	4	2	113	154	0.7337662337662337
chr1	39260096	39260107	7	125	22	5	2	132	154	0.8571428571428571
chr1	39296099	39296142	6	110	38	7	3	116	154	0.7532467532467533
chr1	39429641	39429665	0	123	31	2	2	123	154	0.7987012987012987
chr1	39482721	39482748	8	110	36	5	2	118	154	0.7662337662337663
chr1	39487084	39487107	5	115	34	4	2	120	154	0.7792207792207793
chr1	39533335	39533358	0	131	23	2	2	131	154	0.8506493506493507
chr1	39594578	39594619	42	65	47	4	2	107	154	0.6948051948051948
chr1	39805928	39805967	0	143	11	2	2	143	154	0.9285714285714286
chr1	39809589	39809630	1	125	28	3	2	126	154	0.8181818181818182
chr1	39880574	39880608	0	146	8	2	2	146	154	0.948051948051948
chr1	39908531	39908578	4	102	48	4	2	106	154	0.6883116883116883
chr1	39940597	39940617	0	150	4	2	2	150	154	0.974025974025974
chr1	40032742	40032789	139	8	7	7	3	147	154	0.9545454545454546
chr1	40064164	40064203	0	148	6	2	2	148	154	0.961038961038961
chr1	40095827	40095874	5	119	30	6	3	124	154	0.8051948051948052
chr1	40192857	40192886	2	118	34	3	2	120	154	0.7792207792207793
chr1	40538029	40538076	0	140	14	3	3	140	154	0.9090909090909091
chr1	40578360	40578399	1	142	11	3	2	143	154	0.9285714285714286
chr1	40601456	40601494	2	120	32	3	2	122	154	0.7922077922077922
chr1	40692915	40692954	0	140	14	2	2	140	154	0.9090909090909091
chr1	40887246	40887269	5	137	12	3	2	142	154	0.922077922077922
chr1	40974392	40974433	6	147	1	3	2	153	154	0.9935064935064936
chr1	41004282	41004333	6	118	30	6	4	124	154	0.8051948051948052
chr1	41057268	41057287	2	125	27	4	2	127	154	0.8246753246753247
chr1	41094110	41094157	8	129	17	5	3	137	154	0.8896103896103896
chr1	41095440	41095465	4	131	19	4	2	135	154	0.8766233766233766
chr1	41097152	41097217	40	78	36	17	3	118	154	0.7662337662337663
chr1	41153945	41153992	7	113	34	4	2	120	154	0.7792207792207793
chr1	41155112	41155151	9	131	14	6	3	140	154	0.9090909090909091
chr1	41171775	41171818	8	116	30	6	4	124	154	0.8051948051948052
chr1	41248746	41248785	1	123	30	3	2	124	154	0.8051948051948052
chr1	41266205	41266244	6	140	8	5	3	146	154	0.948051948051948
chr1	41288506	41288541	5	117	32	3	2	122	154	0.7922077922077922
chr1	41344655	41344666	50	98	6	4	2	148	154	0.961038961038961
chr1	41358180	41358227	9	98	47	5	2	107	154	0.6948051948051948
chr1	41359887	41359930	6	122	26	5	2	128	154	0.8311688311688312
chr1	41367502	41367549	5	104	45	5	2	109	154	0.7077922077922078
chr1	41526467	41526498	5	139	10	4	3	144	154	0.935064935064935
chr1	41534368	41534409	16	90	48	7	2	106	154	0.6883116883116883
chr1	41544492	41544539	10	109	35	9	4	119	154	0.7727272727272727
chr1	41577516	41577536	7	98	49	5	2	105	154	0.6818181818181818
chr1	41584705	41584736	5	140	9	3	2	145	154	0.9415584415584416
chr1	41662982	41663025	7	130	17	5	3	137	154	0.8896103896103896
chr1	41754741	41754792	12	124	18	5	3	136	154	0.8831168831168831
chr1	41798724	41798771	12	106	36	5	2	118	154	0.7662337662337663
chr1	41827221	41827264	7	129	18	6	4	136	154	0.8831168831168831
chr1	41856976	41857015	7	144	3	5	3	151	154	0.9805194805194806
chr1	41917176	41917217	6	136	12	3	2	142	154	0.922077922077922
chr1	41939440	41939489	1	125	28	4	3	126	154	0.8181818181818182
chr1	41999541	41999585	9	127	18	4	2	136	154	0.8831168831168831
chr1	42038683	42038717	7	142	5	4	2	149	154	0.9675324675324676
chr1	42047163	42047188	7	104	43	5	2	111	154	0.7207792207792207
chr1	42073387	42073408	9	107	38	4	2	116	154	0.7532467532467533
chr1	42079870	42079893	6	118	30	4	2	124	154	0.8051948051948052
chr1	42097926	42097955	9	98	47	5	2	107	154	0.6948051948051948
chr1	42111813	42111826	43	76	35	3	2	119	154	0.7727272727272727
chr1	42128080	42128095	6	132	16	3	2	138	154	0.8961038961038961
chr1	42131857	42131874	6	142	6	3	2	148	154	0.961038961038961
chr1	42355022	42355061	3	115	36	5	3	118	154	0.7662337662337663
chr1	42415466	42415509	66	38	50	6	2	104	154	0.6753246753246753
chr1	42531698	42531745	8	120	26	4	2	128	154	0.8311688311688312
chr1	42568592	42568669	10	112	32	6	2	122	154	0.7922077922077922
chr1	42706191	42706242	4	130	20	5	3	134	154	0.8701298701298701
chr1	42759094	42759125	2	138	14	3	2	140	154	0.9090909090909091
chr1	42815919	42815963	3	127	24	3	2	130	154	0.8441558441558441
chr1	43035768	43035793	4	108	42	5	2	112	154	0.7272727272727273
chr1	43070069	43070120	3	133	18	4	2	136	154	0.8831168831168831
chr1	43208548	43208565	7	139	8	4	2	146	154	0.948051948051948
chr1	43267519	43267534	5	140	9	3	2	145	154	0.9415584415584416
chr1	43267569	43267586	6	120	28	5	2	126	154	0.8181818181818182
chr1	43275611	43275628	5	117	32	3	2	122	154	0.7922077922077922
chr1	43298890	43298904	6	146	2	3	2	152	154	0.987012987012987
chr1	43303522	43303549	5	132	17	3	2	137	154	0.8896103896103896
chr1	43312381	43312425	8	98	48	5	2	106	154	0.6883116883116883
chr1	43315184	43315239	9	120	25	6	3	129	154	0.8376623376623377
chr1	43339721	43339735	6	119	29	3	2	125	154	0.8116883116883117
chr1	43346052	43346076	7	132	15	3	2	139	154	0.9025974025974026
chr1	43353082	43353153	11	111	32	4	2	122	154	0.7922077922077922
chr1	43361744	43361768	6	114	34	3	2	120	154	0.7792207792207793
chr1	43375502	43375533	6	112	36	3	2	118	154	0.7662337662337663
chr1	43388184	43388198	6	142	6	3	2	148	154	0.961038961038961
chr1	43390487	43390498	5	106	43	3	2	111	154	0.7207792207792207
chr1	43422176	43422215	7	119	28	4	2	126	154	0.8181818181818182
chr1	43456562	43456573	6	137	11	3	2	143	154	0.9285714285714286
chr1	43473952	43473981	8	97	49	4	2	105	154	0.6818181818181818
chr1	43637440	43637454	6	147	1	3	2	153	154	0.9935064935064936
chr1	43647576	43647587	9	108	37	3	2	117	154	0.7597402597402597
chr1	43707893	43707920	8	137	9	4	2	145	154	0.9415584415584416
chr1	43737173	43737196	7	146	1	3	2	153	154	0.9935064935064936
chr1	43780992	43781011	7	140	7	3	2	147	154	0.9545454545454546
chr1	43808324	43808343	7	138	9	3	2	145	154	0.9415584415584416
chr1	43827301	43827315	7	140	7	3	2	147	154	0.9545454545454546
chr1	43834030	43834049	7	144	3	3	2	151	154	0.9805194805194806
chr1	43836870	43836881	9	135	10	4	2	144	154	0.935064935064935
chr1	43839115	43839166	14	113	27	9	4	127	154	0.8246753246753247
chr1	43861167	43861192	16	89	49	6	2	105	154	0.6818181818181818
chr1	43861842	43861873	7	138	9	3	2	145	154	0.9415584415584416
chr1	44076404	44076435	7	144	3	4	3	151	154	0.9805194805194806
chr1	44097874	44097908	8	134	12	4	2	142	154	0.922077922077922
chr1	44138888	44138909	11	106	37	6	2	117	154	0.7597402597402597
chr1	44166117	44166128	63	76	15	3	2	139	154	0.9025974025974026
chr1	44170754	44170793	12	131	11	8	3	143	154	0.9285714285714286
chr1	44175751	44175786	9	115	30	3	2	124	154	0.8051948051948052
chr1	44211920	44211931	5	122	27	3	2	127	154	0.8246753246753247
chr1	44220373	44220397	5	119	30	3	2	124	154	0.8051948051948052
chr1	44221237	44221248	5	126	23	3	2	131	154	0.8506493506493507
chr1	44237097	44237146	9	114	31	4	2	123	154	0.7987012987012987
chr1	44266565	44266588	8	137	9	4	2	145	154	0.9415584415584416
chr1	44314121	44314155	7	136	11	3	2	143	154	0.9285714285714286
chr1	44323038	44323061	8	113	33	6	3	121	154	0.7857142857142857
chr1	44368516	44368560	7	112	35	3	2	119	154	0.7727272727272727
chr1	44405945	44405960	7	135	12	3	2	142	154	0.922077922077922
chr1	44408651	44408670	6	120	28	3	2	126	154	0.8181818181818182
chr1	44445060	44445087	15	121	18	4	2	136	154	0.8831168831168831
chr1	44531121	44531140	9	135	10	3	2	144	154	0.935064935064935
chr1	44532765	44532786	7	108	39	5	3	115	154	0.7467532467532467
chr1	44558625	44558638	7	114	33	4	2	121	154	0.7857142857142857
chr1	44571861	44571872	7	146	1	3	2	153	154	0.9935064935064936
chr1	44572298	44572309	7	147	0	3	2	154	154	1
chr1	44618484	44618497	9	112	33	5	2	121	154	0.7857142857142857
chr1	44623233	44623264	7	130	17	3	2	137	154	0.8896103896103896
chr1	44626297	44626316	9	128	17	4	2	137	154	0.8896103896103896
chr1	44628515	44628553	8	139	7	4	2	147	154	0.9545454545454546
chr1	44639352	44639391	8	121	25	4	2	129	154	0.8376623376623377
chr1	44665068	44665107	10	130	14	7	3	140	154	0.9090909090909091
chr1	44743004	44743033	7	132	15	3	2	139	154	0.9025974025974026
chr1	44747333	44747356	8	132	14	3	2	140	154	0.9090909090909091
chr1	44747577	44747596	7	145	2	3	2	152	154	0.987012987012987
chr1	44749199	44749264	6	104	44	4	2	110	154	0.7142857142857143
chr1	44754705	44754744	6	110	38	3	2	116	154	0.7532467532467533
chr1	44761262	44761300	8	141	5	4	2	149	154	0.9675324675324676
chr1	44771858	44771875	6	124	24	3	2	130	154	0.8441558441558441
chr1	44951998	44952029	1	108	45	3	2	109	154	0.7077922077922078
chr1	45044479	45044510	0	148	6	2	2	148	154	0.961038961038961
chr1	45105683	45105718	7	127	20	4	2	134	154	0.8701298701298701
chr1	45117474	45117494	7	122	25	3	2	129	154	0.8376623376623377
chr1	45219948	45219962	7	143	4	3	2	150	154	0.974025974025974
chr1	45222965	45222984	6	127	21	3	2	133	154	0.8636363636363636
chr1	45224884	45224897	70	69	15	4	2	139	154	0.9025974025974026
chr1	45229952	45229979	6	115	33	4	2	121	154	0.7857142857142857
chr1	45272301	45272340	8	130	16	4	2	138	154	0.8961038961038961
chr1	45402943	45402972	7	132	15	3	2	139	154	0.9025974025974026
chr1	45435302	45435317	7	142	5	3	2	149	154	0.9675324675324676
chr1	45440277	45440292	7	124	23	3	2	131	154	0.8506493506493507
chr1	45440342	45440362	7	145	2	3	2	152	154	0.987012987012987
chr1	45480863	45480886	7	142	5	3	2	149	154	0.9675324675324676
chr1	45487829	45487840	7	143	4	3	2	150	154	0.974025974025974
chr1	45509633	45509648	9	126	19	6	2	135	154	0.8766233766233766
chr1	45515003	45515026	7	140	7	3	2	147	154	0.9545454545454546
chr1	45528049	45528076	7	117	30	3	2	124	154	0.8051948051948052
chr1	45544903	45544942	7	134	13	3	2	141	154	0.9155844155844156
chr1	45547685	45547699	7	139	8	3	2	146	154	0.948051948051948
chr1	45555289	45555330	9	130	15	5	2	139	154	0.9025974025974026
chr1	45601391	45601438	9	122	23	6	4	131	154	0.8506493506493507
chr1	45644916	45644935	7	143	4	3	2	150	154	0.974025974025974
chr1	45669217	45669230	8	136	10	3	2	144	154	0.935064935064935
chr1	45679003	45679026	7	139	8	3	2	146	154	0.948051948051948
chr1	45706566	45706620	9	110	35	4	2	119	154	0.7727272727272727
chr1	45710495	45710512	9	119	26	3	2	128	154	0.8311688311688312
chr1	45719003	45719026	8	140	6	4	2	148	154	0.961038961038961
chr1	45751669	45751680	6	127	21	3	2	133	154	0.8636363636363636
chr1	45751878	45751897	7	129	18	3	2	136	154	0.8831168831168831
chr1	45752186	45752225	10	133	11	5	2	143	154	0.9285714285714286
chr1	45762979	45763002	6	121	27	3	2	127	154	0.8246753246753247
chr1	45765601	45765612	6	128	20	3	2	134	154	0.8701298701298701
chr1	45767955	45767975	6	118	30	3	2	124	154	0.8051948051948052
chr1	45807768	45807807	6	107	41	6	4	113	154	0.7337662337662337
chr1	45826825	45826844	5	117	32	3	2	122	154	0.7922077922077922
chr1	45834857	45834876	7	144	3	3	2	151	154	0.9805194805194806
chr1	45928580	45928606	5	114	35	3	2	119	154	0.7727272727272727
chr1	45965388	45965412	7	146	1	3	2	153	154	0.9935064935064936
chr1	46005716	46005751	9	125	20	4	2	134	154	0.8701298701298701
chr1	46010830	46010853	8	104	42	4	2	112	154	0.7272727272727273
chr1	46032335	46032346	8	126	20	3	2	134	154	0.8701298701298701
chr1	46038788	46038807	6	112	36	3	2	118	154	0.7662337662337663
chr1	46065358	46065401	8	126	20	5	3	134	154	0.8701298701298701
chr1	46424564	46424575	6	99	49	3	2	105	154	0.6818181818181818
chr1	46458054	46458077	7	138	9	3	2	145	154	0.9415584415584416
chr1	46463394	46463427	18	97	39	6	2	115	154	0.7467532467532467
chr1	46463926	46463945	11	96	47	5	2	107	154	0.6948051948051948
chr1	46544889	46544904	7	105	42	4	2	112	154	0.7272727272727273
chr1	46613787	46613822	8	140	6	4	2	148	154	0.961038961038961
chr1	46872958	46872989	87	19	48	10	2	106	154	0.6883116883116883
chr1	46876625	46876652	0	151	3	2	2	151	154	0.9805194805194806
chr1	46919683	46919694	6	147	1	3	2	153	154	0.9935064935064936
chr1	46921332	46921347	8	111	35	5	2	119	154	0.7727272727272727
chr1	46939760	46939799	7	116	31	3	2	123	154	0.7987012987012987
chr1	46957448	46957462	7	112	35	3	2	119	154	0.7727272727272727
chr1	47011345	47011408	14	90	50	9	5	104	154	0.6753246753246753
chr1	47046360	47046371	7	137	10	4	2	144	154	0.935064935064935
chr1	47050494	47050541	6	104	44	3	2	110	154	0.7142857142857143
chr1	47075964	47075978	6	136	12	3	2	142	154	0.922077922077922
chr1	47100817	47100828	6	143	5	3	2	149	154	0.9675324675324676
chr1	47202355	47202374	5	144	5	3	2	149	154	0.9675324675324676
chr1	47228156	47228187	5	117	32	4	3	122	154	0.7922077922077922
chr1	47254648	47254667	6	143	5	3	2	149	154	0.9675324675324676
chr1	47286540	47286569	20	84	50	8	2	104	154	0.6753246753246753
chr1	47361962	47362009	7	133	14	5	2	140	154	0.9090909090909091
chr1	47389028	47389067	2	129	23	3	2	131	154	0.8506493506493507
chr1	47482919	47482946	6	145	3	3	2	151	154	0.9805194805194806
chr1	47638532	47638583	5	117	32	4	3	122	154	0.7922077922077922
chr1	47832423	47832434	8	134	12	4	2	142	154	0.922077922077922
chr1	47838542	47838585	8	115	31	5	2	123	154	0.7987012987012987
chr1	47841955	47842009	6	114	34	5	3	120	154	0.7792207792207793
chr1	47865657	47865676	6	129	19	3	2	135	154	0.8766233766233766
chr1	47929067	47929090	7	98	49	3	2	105	154	0.6818181818181818
chr1	47934349	47934384	7	130	17	3	2	137	154	0.8896103896103896
chr1	48006306	48006326	25	82	47	6	2	107	154	0.6948051948051948
chr1	48011752	48011811	7	118	29	5	2	125	154	0.8116883116883117
chr1	48022002	48022017	7	142	5	4	2	149	154	0.9675324675324676
chr1	48027383	48027402	7	113	34	4	2	120	154	0.7792207792207793
chr1	48114140	48114155	5	113	36	3	2	118	154	0.7662337662337663
chr1	48215655	48215699	8	135	11	6	3	143	154	0.9285714285714286
chr1	48269087	48269114	8	136	10	4	2	144	154	0.935064935064935
chr1	48273437	48273457	6	135	13	3	2	141	154	0.9155844155844156
chr1	48277026	48277051	8	118	28	4	2	126	154	0.8181818181818182
chr1	48304663	48304714	10	121	23	7	3	131	154	0.8506493506493507
chr1	48349712	48349743	7	144	3	4	2	151	154	0.9805194805194806
chr1	48404515	48404530	7	118	29	4	2	125	154	0.8116883116883117
chr1	48411342	48411357	6	101	47	3	2	107	154	0.6948051948051948
chr1	48485653	48485668	6	100	48	3	2	106	154	0.6883116883116883
chr1	48501493	48501504	5	117	32	3	2	122	154	0.7922077922077922
chr1	48521753	48521766	7	137	10	3	2	144	154	0.935064935064935
chr1	48523510	48523533	5	118	31	3	2	123	154	0.7987012987012987
chr1	48616138	48616158	5	109	40	3	2	114	154	0.7402597402597403
chr1	48785355	48785374	1	145	8	3	2	146	154	0.948051948051948
chr1	48834849	48834869	6	103	45	3	2	109	154	0.7077922077922078
chr1	48863116	48863139	9	96	49	4	2	105	154	0.6818181818181818
chr1	48869016	48869060	7	143	4	4	2	150	154	0.974025974025974
chr1	48894628	48894649	10	113	31	6	2	123	154	0.7987012987012987
chr1	48914525	48914536	6	139	9	3	2	145	154	0.9415584415584416
chr1	48916975	48916998	6	138	10	3	2	144	154	0.935064935064935
chr1	48935994	48936008	6	133	15	3	2	139	154	0.9025974025974026
chr1	48957385	48957408	6	120	28	3	2	126	154	0.8181818181818182
chr1	49025631	49025648	13	120	21	4	2	133	154	0.8636363636363636
chr1	49080486	49080513	7	139	8	5	3	146	154	0.948051948051948
chr1	49171166	49171198	27	92	35	5	2	119	154	0.7727272727272727
chr1	49195335	49195354	7	136	11	3	2	143	154	0.9285714285714286
chr1	49201127	49201140	6	129	19	3	2	135	154	0.8766233766233766
chr1	49212467	49212482	7	107	40	5	2	114	154	0.7402597402597403
chr1	49216679	49216718	1	129	24	3	2	130	154	0.8441558441558441
chr1	49224836	49224859	6	147	1	3	2	153	154	0.9935064935064936
chr1	49260412	49260455	2	113	39	4	3	115	154	0.7467532467532467
chr1	49269586	49269620	6	139	9	3	2	145	154	0.9415584415584416
chr1	49299429	49299455	6	140	8	4	3	146	154	0.948051948051948
chr1	49340022	49340051	6	144	4	3	2	150	154	0.974025974025974
chr1	49366675	49366688	6	114	34	4	2	120	154	0.7792207792207793
chr1	49474136	49474156	0	138	16	2	2	138	154	0.8961038961038961
chr1	49551143	49551160	6	137	11	3	2	143	154	0.9285714285714286
chr1	49586062	49586105	11	95	48	7	2	106	154	0.6883116883116883
chr1	49601193	49601224	8	133	13	4	2	141	154	0.9155844155844156
chr1	49602480	49602509	6	140	8	3	2	146	154	0.948051948051948
chr1	49621251	49621262	9	128	17	5	2	137	154	0.8896103896103896
chr1	49702188	49702237	5	118	31	3	2	123	154	0.7987012987012987
chr1	49714972	49715015	9	116	29	7	4	125	154	0.8116883116883117
chr1	49888060	49888114	1	115	38	3	2	116	154	0.7532467532467533
chr1	49961371	49961402	7	113	34	4	3	120	154	0.7792207792207793
chr1	50084795	50084806	65	65	24	4	2	130	154	0.8441558441558441
chr1	50089520	50089535	69	61	24	6	2	130	154	0.8441558441558441
chr1	50145131	50145162	8	127	19	6	3	135	154	0.8766233766233766
chr1	50187340	50187375	6	136	12	4	2	142	154	0.922077922077922
chr1	50196802	50196816	6	132	16	3	2	138	154	0.8961038961038961
chr1	50199374	50199413	9	110	35	5	2	119	154	0.7727272727272727
chr1	50240506	50240517	6	103	45	3	2	109	154	0.7077922077922078
chr1	50268842	50268885	8	118	28	5	2	126	154	0.8181818181818182
chr1	50360319	50360358	6	124	24	4	3	130	154	0.8441558441558441
chr1	50390595	50390608	65	45	44	3	2	110	154	0.7142857142857143
chr1	50470220	50470251	7	132	15	4	2	139	154	0.9025974025974026
chr1	50556301	50556336	7	136	11	4	2	143	154	0.9285714285714286
chr1	50747678	50747725	11	114	29	4	3	125	154	0.8116883116883117
chr1	50755399	50755450	2	121	31	5	3	123	154	0.7987012987012987
chr1	50904596	50904615	6	143	5	3	2	149	154	0.9675324675324676
chr1	50973611	50973688	10	95	49	9	4	105	154	0.6818181818181818
chr1	50984485	50984508	7	146	1	3	2	153	154	0.9935064935064936
chr1	51043684	51043719	7	136	11	3	2	143	154	0.9285714285714286
chr1	51060690	51060729	6	125	23	3	2	131	154	0.8506493506493507
chr1	51214764	51214791	72	33	49	4	2	105	154	0.6818181818181818
chr1	51214801	51214820	5	100	49	3	2	105	154	0.6818181818181818
chr1	51230431	51230466	6	146	2	3	2	152	154	0.987012987012987
chr1	51266737	51266748	7	122	25	4	2	129	154	0.8376623376623377
chr1	51266937	51266948	6	146	2	3	2	152	154	0.987012987012987
chr1	51378198	51378221	6	144	4	3	2	150	154	0.974025974025974
chr1	51382584	51382615	13	93	48	7	2	106	154	0.6883116883116883
chr1	51397163	51397186	7	144	3	4	2	151	154	0.9805194805194806
chr1	51424068	51424127	10	115	29	8	5	125	154	0.8116883116883117
chr1	51528788	51528811	6	138	10	3	2	144	154	0.935064935064935
chr1	51529333	51529368	0	142	12	2	2	142	154	0.922077922077922
chr1	51533154	51533185	1	142	11	3	2	143	154	0.9285714285714286
chr1	51535127	51535170	8	125	21	8	5	133	154	0.8636363636363636
chr1	51597950	51598004	4	110	40	3	2	114	154	0.7402597402597403
chr1	51606805	51606858	6	139	9	3	2	145	154	0.9415584415584416
chr1	51612416	51612465	8	140	6	5	2	148	154	0.961038961038961
chr1	51637642	51637653	8	140	6	4	2	148	154	0.961038961038961
chr1	51750515	51750534	6	144	4	3	2	150	154	0.974025974025974
chr1	51783085	51783144	69	44	41	9	2	113	154	0.7337662337662337
chr1	51901276	51901303	6	147	1	3	2	153	154	0.9935064935064936
chr1	51995978	51996009	1	135	18	3	2	136	154	0.8831168831168831
chr1	52001101	52001116	5	141	8	3	2	146	154	0.948051948051948
chr1	52085155	52085190	2	138	14	4	2	140	154	0.9090909090909091
chr1	52238526	52238569	2	108	44	4	2	110	154	0.7142857142857143
chr1	52442598	52442633	5	140	9	3	2	145	154	0.9415584415584416
chr1	52535742	52535797	10	118	26	6	3	128	154	0.8311688311688312
chr1	52619687	52619718	1	141	12	3	2	142	154	0.922077922077922
chr1	52812963	52812988	4	114	36	3	2	118	154	0.7662337662337663
chr1	53250204	53250243	4	105	45	7	3	109	154	0.7077922077922078
chr1	53356154	53356181	0	151	3	2	2	151	154	0.9805194805194806
chr1	53859671	53859698	5	100	49	4	2	105	154	0.6818181818181818
chr1	53949482	53949525	4	107	43	3	2	111	154	0.7207792207792207
chr1	54044013	54044047	11	104	39	7	2	115	154	0.7467532467532467
chr1	54084221	54084244	5	123	26	3	2	128	154	0.8311688311688312
chr1	54119550	54119564	5	143	6	3	2	148	154	0.961038961038961
chr1	54128479	54128500	11	117	26	5	2	128	154	0.8311688311688312
chr1	54146381	54146408	5	145	4	3	2	150	154	0.974025974025974
chr1	54158812	54158835	6	121	27	4	2	127	154	0.8246753246753247
chr1	54173006	54173025	5	103	46	3	2	108	154	0.7012987012987013
chr1	54174326	54174350	4	104	46	5	3	108	154	0.7012987012987013
chr1	54194985	54195005	5	137	12	3	2	142	154	0.922077922077922
chr1	54218521	54218538	5	128	21	3	2	133	154	0.8636363636363636
chr1	54252364	54252379	5	123	26	3	2	128	154	0.8311688311688312
chr1	54276013	54276024	0	149	5	2	2	149	154	0.9675324675324676
chr1	54343950	54343965	4	123	27	3	2	127	154	0.8246753246753247
chr1	54361638	54361657	5	143	6	3	2	148	154	0.961038961038961
chr1	54374473	54374486	5	139	10	3	2	144	154	0.935064935064935
chr1	54381257	54381280	5	144	5	3	2	149	154	0.9675324675324676
chr1	54384671	54384718	5	125	24	3	2	130	154	0.8441558441558441
chr1	54441587	54441611	5	146	3	3	2	151	154	0.9805194805194806
chr1	54463471	54463485	4	131	19	3	2	135	154	0.8766233766233766
chr1	54478137	54478158	6	128	20	4	2	134	154	0.8701298701298701
chr1	54571794	54571819	2	105	47	3	2	107	154	0.6948051948051948
chr1	54640826	54640873	8	99	47	8	2	107	154	0.6948051948051948
chr1	54675975	54676009	1	133	20	3	2	134	154	0.8701298701298701
chr1	54693116	54693151	0	143	11	2	2	143	154	0.9285714285714286
chr1	54695770	54695821	2	133	19	3	2	135	154	0.8766233766233766
chr1	54762646	54762657	0	141	13	2	2	141	154	0.9155844155844156
chr1	54853136	54853179	0	145	9	2	2	145	154	0.9415584415584416
chr1	54972682	54972729	110	37	7	3	2	147	154	0.9545454545454546
chr1	55203397	55203436	2	120	32	5	3	122	154	0.7922077922077922
chr1	55277396	55277435	2	141	11	3	2	143	154	0.9285714285714286
chr1	55286603	55286662	12	106	36	5	3	118	154	0.7662337662337663
chr1	55343754	55343785	2	139	13	4	2	141	154	0.9155844155844156
chr1	55370924	55370949	2	102	50	3	2	104	154	0.6753246753246753
chr1	55398547	55398574	9	117	28	4	2	126	154	0.8181818181818182
chr1	55423851	55423892	1	143	10	3	2	144	154	0.935064935064935
chr1	55459922	55459953	12	92	50	5	2	104	154	0.6753246753246753
chr1	55532278	55532337	8	117	29	5	2	125	154	0.8116883116883117
chr1	55574460	55574515	12	110	32	8	3	122	154	0.7922077922077922
chr1	55866294	55866337	7	131	16	4	3	138	154	0.8961038961038961
chr1	56006304	56006339	13	109	32	5	3	122	154	0.7922077922077922
chr1	56039533	56039584	17	110	27	9	3	127	154	0.8246753246753247
chr1	56204850	56204879	3	139	12	4	2	142	154	0.922077922077922
chr1	56353992	56354048	7	120	27	4	2	127	154	0.8246753246753247
chr1	56590083	56590122	0	145	9	3	3	145	154	0.9415584415584416
chr1	56989591	56989606	0	149	5	2	2	149	154	0.9675324675324676
chr1	57119172	57119183	5	140	9	3	2	145	154	0.9415584415584416
chr1	57328477	57328528	11	103	40	7	3	114	154	0.7402597402597403
chr1	57647572	57647597	0	119	35	2	2	119	154	0.7727272727272727
chr1	57687026	57687058	3	124	27	4	2	127	154	0.8246753246753247
chr1	57745131	57745148	0	147	7	2	2	147	154	0.9545454545454546
chr1	57755461	57755482	2	146	6	4	2	148	154	0.961038961038961
chr1	57864903	57864950	2	112	40	4	2	114	154	0.7402597402597403
chr1	57945506	57945553	5	120	29	5	3	125	154	0.8116883116883117
chr1	57982339	57982373	48	95	11	4	2	143	154	0.9285714285714286
chr1	58042983	58043006	2	131	21	3	2	133	154	0.8636363636363636
chr1	58102970	58103017	10	113	31	5	2	123	154	0.7987012987012987
chr1	58115468	58115493	8	98	48	4	2	106	154	0.6883116883116883
chr1	58149270	58149299	6	140	8	4	2	146	154	0.948051948051948
chr1	58162566	58162587	80	66	8	6	2	146	154	0.948051948051948
chr1	58180985	58181002	17	97	40	8	2	114	154	0.7402597402597403
chr1	58193538	58193559	6	119	29	3	2	125	154	0.8116883116883117
chr1	58195559	58195574	5	139	10	3	2	144	154	0.935064935064935
chr1	58196657	58196672	5	138	11	3	2	143	154	0.9285714285714286
chr1	58199228	58199255	3	115	36	3	2	118	154	0.7662337662337663
chr1	58206079	58206090	27	91	36	4	2	118	154	0.7662337662337663
chr1	58213294	58213321	9	139	6	6	2	148	154	0.961038961038961
chr1	58242688	58242723	4	137	13	3	2	141	154	0.9155844155844156
chr1	58269342	58269361	5	119	30	3	2	124	154	0.8051948051948052
chr1	58295308	58295322	73	71	10	3	2	144	154	0.935064935064935
chr1	58296970	58296996	37	76	41	4	2	113	154	0.7337662337662337
chr1	58297608	58297657	6	138	10	4	2	144	154	0.935064935064935
chr1	58310991	58311014	36	87	31	4	2	123	154	0.7987012987012987
chr1	58311016	58311031	12	109	33	4	2	121	154	0.7857142857142857
chr1	58334450	58334477	6	143	5	4	2	149	154	0.9675324675324676
chr1	58339341	58339364	5	141	8	3	2	146	154	0.948051948051948
chr1	58348295	58348319	4	113	37	3	2	117	154	0.7597402597402597
chr1	58354000	58354011	67	57	30	3	2	124	154	0.8051948051948052
chr1	58354014	58354029	5	102	47	4	2	107	154	0.6948051948051948
chr1	58355578	58355617	1	135	18	3	2	136	154	0.8831168831168831
chr1	58361086	58361100	5	138	11	3	2	143	154	0.9285714285714286
chr1	58361619	58361670	10	121	23	9	4	131	154	0.8506493506493507
chr1	58415144	58415158	4	138	12	3	2	142	154	0.922077922077922
chr1	58451564	58451581	5	119	30	3	2	124	154	0.8051948051948052
chr1	58453138	58453153	5	145	4	3	2	150	154	0.974025974025974
chr1	58477199	58477214	50	89	15	3	2	139	154	0.9025974025974026
chr1	58506901	58506924	5	146	3	3	2	151	154	0.9805194805194806
chr1	58560235	58560258	4	136	14	3	2	140	154	0.9090909090909091
chr1	58564450	58564463	59	54	41	6	2	113	154	0.7337662337662337
chr1	58566050	58566065	6	136	12	4	2	142	154	0.922077922077922
chr1	58575861	58575876	5	145	4	3	2	150	154	0.974025974025974
chr1	58586239	58586262	4	124	26	3	2	128	154	0.8311688311688312
chr1	58675379	58675406	4	130	20	3	2	134	154	0.8701298701298701
chr1	58961990	58962013	6	121	27	4	3	127	154	0.8246753246753247
chr1	59053017	59053040	5	148	1	3	2	153	154	0.9935064935064936
chr1	59075955	59075979	5	126	23	3	2	131	154	0.8506493506493507
chr1	59239976	59240005	0	131	23	2	2	131	154	0.8506493506493507
chr1	59249175	59249222	6	126	22	5	3	132	154	0.8571428571428571
chr1	59335813	59335848	1	142	11	3	2	143	154	0.9285714285714286
chr1	59381951	59382010	5	113	36	5	2	118	154	0.7662337662337663
chr1	59467722	59467765	10	122	22	7	3	132	154	0.8571428571428571
chr1	59493525	59493572	5	123	26	4	2	128	154	0.8311688311688312
chr1	59505834	59505873	6	143	5	4	2	149	154	0.9675324675324676
chr1	59529855	59529894	1	135	18	3	2	136	154	0.8831168831168831
chr1	59574648	59574667	2	120	32	4	2	122	154	0.7922077922077922
chr1	59619063	59619110	3	103	48	3	2	106	154	0.6883116883116883
chr1	59695317	59695348	1	115	38	3	2	116	154	0.7532467532467533
chr1	59749647	59749661	5	132	17	3	2	137	154	0.8896103896103896
chr1	59751509	59751530	2	113	39	3	2	115	154	0.7467532467532467
chr1	59828993	59829028	6	127	21	4	3	133	154	0.8636363636363636
chr1	59843417	59843471	4	127	23	6	2	131	154	0.8506493506493507
chr1	59849436	59849471	3	145	6	4	2	148	154	0.961038961038961
chr1	59853909	59853936	0	149	5	2	2	149	154	0.9675324675324676
chr1	60138899	60138942	0	145	9	2	2	145	154	0.9415584415584416
chr1	60358035	60358076	9	101	44	5	2	110	154	0.7142857142857143
chr1	60358974	60358991	3	126	25	4	2	129	154	0.8376623376623377
chr1	60403025	60403057	1	118	35	3	2	119	154	0.7727272727272727
chr1	60517897	60517952	7	112	35	5	2	119	154	0.7727272727272727
chr1	60576467	60576526	1	138	15	3	2	139	154	0.9025974025974026
chr1	60608749	60608808	4	123	27	4	3	127	154	0.8246753246753247
chr1	60622344	60622383	5	134	15	3	2	139	154	0.9025974025974026
chr1	60625176	60625201	57	54	43	4	2	111	154	0.7207792207792207
chr1	60646845	60646884	2	142	10	4	2	144	154	0.935064935064935
chr1	60717761	60717816	15	103	36	6	3	118	154	0.7662337662337663
chr1	60943014	60943033	5	109	40	4	2	114	154	0.7402597402597403
chr1	60973260	60973285	10	97	47	5	2	107	154	0.6948051948051948
chr1	61011916	61011959	1	119	34	3	2	120	154	0.7792207792207793
chr1	61022089	61022112	7	117	30	5	2	124	154	0.8051948051948052
chr1	61051453	61051496	3	143	8	4	3	146	154	0.948051948051948
chr1	61056359	61056374	0	138	16	2	2	138	154	0.8961038961038961
chr1	61375154	61375185	0	148	6	2	2	148	154	0.961038961038961
chr1	61387245	61387274	5	114	35	4	2	119	154	0.7727272727272727
chr1	61442953	61442997	6	135	13	3	2	141	154	0.9155844155844156
chr1	61694296	61694343	8	105	41	6	3	113	154	0.7337662337662337
chr1	61724795	61724824	9	101	44	5	2	110	154	0.7142857142857143
chr1	61778356	61778387	5	149	0	3	2	154	154	1
chr1	61910203	61910250	5	125	24	4	2	130	154	0.8441558441558441
chr1	61974230	61974273	38	95	21	5	2	133	154	0.8636363636363636
chr1	62245867	62245894	1	138	15	3	2	139	154	0.9025974025974026
chr1	62336138	62336173	1	142	11	4	3	143	154	0.9285714285714286
chr1	62498019	62498070	18	96	40	13	5	114	154	0.7402597402597403
chr1	62611759	62611814	3	105	46	4	3	108	154	0.7012987012987013
chr1	62667398	62667417	7	100	47	4	2	107	154	0.6948051948051948
chr1	62667524	62667539	5	119	30	3	2	124	154	0.8051948051948052
chr1	62680502	62680521	3	105	46	3	2	108	154	0.7012987012987013
chr1	62686526	62686549	5	138	11	3	2	143	154	0.9285714285714286
chr1	62690349	62690366	4	150	0	3	2	154	154	1
chr1	62714356	62714371	62	60	32	5	2	122	154	0.7922077922077922
chr1	62717063	62717078	5	141	8	3	2	146	154	0.948051948051948
chr1	62743822	62743847	57	55	42	5	2	112	154	0.7272727272727273
chr1	62772697	62772744	5	107	42	3	2	112	154	0.7272727272727273
chr1	62783578	62783591	4	128	22	4	2	132	154	0.8571428571428571
chr1	62788788	62788831	4	129	21	5	2	133	154	0.8636363636363636
chr1	62796513	62796540	6	103	45	5	2	109	154	0.7077922077922078
chr1	62810222	62810269	29	92	33	7	2	121	154	0.7857142857142857
chr1	62814514	62814569	60	45	49	9	2	105	154	0.6818181818181818
chr1	62821421	62821448	3	144	7	3	2	147	154	0.9545454545454546
chr1	62825731	62825758	3	148	3	3	2	151	154	0.9805194805194806
chr1	62828804	62828851	9	125	20	6	4	134	154	0.8701298701298701
chr1	62829884	62829911	6	108	40	5	2	114	154	0.7402597402597403
chr1	62853175	62853202	4	106	44	4	2	110	154	0.7142857142857143
chr1	62864284	62864327	6	102	46	6	3	108	154	0.7012987012987013
chr1	62907664	62907693	5	100	49	4	2	105	154	0.6818181818181818
chr1	62971626	62971665	3	142	9	3	2	145	154	0.9415584415584416
chr1	63003305	63003339	4	148	2	4	2	152	154	0.987012987012987
chr1	63003547	63003578	3	144	7	4	3	147	154	0.9545454545454546
chr1	63041509	63041548	4	106	44	3	2	110	154	0.7142857142857143
chr1	63065069	63065113	4	132	18	3	2	136	154	0.8831168831168831
chr1	63091485	63091514	3	116	35	3	2	119	154	0.7727272727272727
chr1	63120626	63120651	3	110	41	4	2	113	154	0.7337662337662337
chr1	63133591	63133622	0	145	9	2	2	145	154	0.9415584415584416
chr1	63137774	63137805	3	132	19	3	2	135	154	0.8766233766233766
chr1	63151740	63151771	16	96	42	6	3	112	154	0.7272727272727273
chr1	63187532	63187575	4	116	34	5	3	120	154	0.7792207792207793
chr1	63192230	63192269	50	58	46	6	2	108	154	0.7012987012987013
chr1	63196740	63196779	4	130	20	4	2	134	154	0.8701298701298701
chr1	63208520	63208563	6	118	30	4	2	124	154	0.8051948051948052
chr1	63229229	63229278	6	138	10	4	2	144	154	0.935064935064935
chr1	63264753	63264780	0	152	2	2	2	152	154	0.987012987012987
chr1	63272471	63272482	3	140	11	3	2	143	154	0.9285714285714286
chr1	63312271	63312295	3	137	14	3	2	140	154	0.9090909090909091
chr1	63318023	63318050	8	104	42	4	2	112	154	0.7272727272727273
chr1	63336400	63336423	3	151	0	3	2	154	154	1
chr1	63337183	63337222	6	137	11	8	3	143	154	0.9285714285714286
chr1	63340370	63340389	3	114	37	3	2	117	154	0.7597402597402597
chr1	63347255	63347278	3	106	45	4	3	109	154	0.7077922077922078
chr1	63361470	63361493	4	137	13	4	2	141	154	0.9155844155844156
chr1	63364228	63364247	5	120	29	4	2	125	154	0.8116883116883117
chr1	63376522	63376542	6	131	17	5	2	137	154	0.8896103896103896
chr1	63391811	63391862	10	124	20	9	3	134	154	0.8701298701298701
chr1	63394704	63394721	3	126	25	3	2	129	154	0.8376623376623377
chr1	63406144	63406175	0	148	6	2	2	148	154	0.961038961038961
chr1	63416488	63416517	4	138	12	3	2	142	154	0.922077922077922
chr1	63417630	63417661	5	134	15	4	2	139	154	0.9025974025974026
chr1	63421704	63421723	5	116	33	4	2	121	154	0.7857142857142857
chr1	63433401	63433424	15	98	41	4	2	113	154	0.7337662337662337
chr1	63435819	63435850	1	145	8	3	2	146	154	0.948051948051948
chr1	63435882	63435893	3	136	15	3	2	139	154	0.9025974025974026
chr1	63450576	63450591	3	139	12	3	2	142	154	0.922077922077922
chr1	63456206	63456220	3	140	11	3	2	143	154	0.9285714285714286
chr1	63460377	63460401	6	144	4	6	2	150	154	0.974025974025974
chr1	63501449	63501481	8	103	43	6	2	111	154	0.7207792207792207
chr1	63531283	63531304	4	141	9	4	2	145	154	0.9415584415584416
chr1	63598888	63598911	5	101	48	4	2	106	154	0.6883116883116883
chr1	63604382	63604413	0	143	11	2	2	143	154	0.9285714285714286
chr1	63605495	63605530	3	124	27	3	2	127	154	0.8246753246753247
chr1	63616650	63616663	3	129	22	3	2	132	154	0.8571428571428571
chr1	63639657	63639680	3	136	15	3	2	139	154	0.9025974025974026
chr1	63675568	63675595	3	145	6	3	2	148	154	0.961038961038961
chr1	63682288	63682347	8	110	36	6	3	118	154	0.7662337662337663
chr1	63723339	63723366	6	115	33	4	2	121	154	0.7857142857142857
chr1	63732497	63732508	3	144	7	3	2	147	154	0.9545454545454546
chr1	63746466	63746490	4	112	38	4	2	116	154	0.7532467532467533
chr1	63816759	63816776	3	133	18	3	2	136	154	0.8831168831168831
chr1	63818453	63818482	4	138	12	4	2	142	154	0.922077922077922
chr1	63821179	63821204	5	118	31	4	2	123	154	0.7987012987012987
chr1	63855891	63855922	8	131	15	4	2	139	154	0.9025974025974026
chr1	63884041	63884070	39	70	45	3	2	109	154	0.7077922077922078
chr1	63909019	63909043	3	149	2	3	2	152	154	0.987012987012987
chr1	63915579	63915596	3	145	6	3	2	148	154	0.961038961038961
chr1	63921513	63921557	3	131	20	3	2	134	154	0.8701298701298701
chr1	63957482	63957495	46	88	20	4	2	134	154	0.8701298701298701
chr1	63957503	63957517	4	146	4	3	2	150	154	0.974025974025974
chr1	63989836	63989860	3	150	1	3	2	153	154	0.9935064935064936
chr1	64003179	64003222	26	92	36	7	2	118	154	0.7662337662337663
chr1	64009050	64009079	7	103	44	8	3	110	154	0.7142857142857143
chr1	64020679	64020694	3	149	2	3	2	152	154	0.987012987012987
chr1	64021081	64021098	3	130	21	3	2	133	154	0.8636363636363636
chr1	64103709	64103726	37	85	32	3	2	122	154	0.7922077922077922
chr1	64103726	64103737	2	122	30	3	2	124	154	0.8051948051948052
chr1	64107294	64107321	10	95	49	6	2	105	154	0.6818181818181818
chr1	64169389	64169409	12	112	30	5	2	124	154	0.8051948051948052
chr1	64283588	64283631	2	136	16	5	4	138	154	0.8961038961038961
chr1	64290020	64290075	10	123	21	11	4	133	154	0.8636363636363636
chr1	64331507	64331530	12	100	42	5	2	112	154	0.7272727272727273
chr1	64350018	64350041	6	143	5	4	2	149	154	0.9675324675324676
chr1	64351363	64351382	4	146	4	3	2	150	154	0.974025974025974
chr1	64360723	64360742	5	133	16	5	3	138	154	0.8961038961038961
chr1	64363739	64363762	4	119	31	3	2	123	154	0.7987012987012987
chr1	64371390	64371405	4	138	12	3	2	142	154	0.922077922077922
chr1	64392415	64392429	82	72	0	4	2	154	154	1
chr1	64392750	64392773	4	147	3	3	2	151	154	0.9805194805194806
chr1	64428801	64428824	7	130	17	4	2	137	154	0.8896103896103896
chr1	64433544	64433575	7	104	43	7	3	111	154	0.7207792207792207
chr1	64443159	64443188	13	92	49	5	2	105	154	0.6818181818181818
chr1	64447746	64447773	5	141	8	5	3	146	154	0.948051948051948
chr1	64456222	64456235	4	133	17	3	2	137	154	0.8896103896103896
chr1	64482913	64482928	4	147	3	3	2	151	154	0.9805194805194806
chr1	64503571	64503594	4	144	6	3	2	148	154	0.961038961038961
chr1	64511729	64511756	4	146	4	3	2	150	154	0.974025974025974
chr1	64523421	64523462	13	99	42	5	2	112	154	0.7272727272727273
chr1	64524368	64524389	6	108	40	3	2	114	154	0.7402597402597403
chr1	64560803	64560838	4	131	19	3	2	135	154	0.8766233766233766
chr1	64574827	64574851	4	136	14	3	2	140	154	0.9090909090909091
chr1	64580699	64580730	37	104	13	5	2	141	154	0.9155844155844156
chr1	64593771	64593810	4	146	4	3	2	150	154	0.974025974025974
chr1	64594654	64594689	4	150	0	3	2	154	154	1
chr1	64632030	64632055	9	111	34	6	2	120	154	0.7792207792207793
chr1	64657812	64657825	5	121	28	4	2	126	154	0.8181818181818182
chr1	64662254	64662271	4	134	16	3	2	138	154	0.8961038961038961
chr1	64790744	64790767	4	146	4	3	2	150	154	0.974025974025974
chr1	64807766	64807809	8	109	37	10	5	117	154	0.7597402597402597
chr1	64809944	64809959	4	145	5	3	2	149	154	0.9675324675324676
chr1	64810626	64810640	4	143	7	3	2	147	154	0.9545454545454546
chr1	64853201	64853218	4	127	23	3	2	131	154	0.8506493506493507
chr1	64857929	64857940	36	102	16	4	2	138	154	0.8961038961038961
chr1	64862392	64862419	4	146	4	3	2	150	154	0.974025974025974
chr1	64862547	64862574	7	99	48	6	2	106	154	0.6883116883116883
chr1	64916870	64916889	6	121	27	5	2	127	154	0.8246753246753247
chr1	64926580	64926599	14	92	48	5	2	106	154	0.6883116883116883
chr1	64935766	64935789	9	98	47	8	3	107	154	0.6948051948051948
chr1	64937352	64937387	10	97	47	6	2	107	154	0.6948051948051948
chr1	64951560	64951583	4	147	3	3	2	151	154	0.9805194805194806
chr1	64968504	64968551	3	102	49	3	2	105	154	0.6818181818181818
chr1	64973982	64974009	5	122	27	4	3	127	154	0.8246753246753247
chr1	64976385	64976447	5	122	27	4	2	127	154	0.8246753246753247
chr1	64984453	64984484	4	146	4	3	2	150	154	0.974025974025974
chr1	65005328	65005367	3	109	42	5	4	112	154	0.7272727272727273
chr1	65006716	65006739	6	118	30	3	2	124	154	0.8051948051948052
chr1	65010472	65010513	5	121	28	5	3	126	154	0.8181818181818182
chr1	65031643	65031692	4	119	31	4	3	123	154	0.7987012987012987
chr1	65040063	65040084	7	120	27	5	2	127	154	0.8246753246753247
chr1	65048932	65048971	4	133	17	3	2	137	154	0.8896103896103896
chr1	65132297	65132314	8	105	41	6	2	113	154	0.7337662337662337
chr1	65135240	65135255	6	100	48	4	2	106	154	0.6883116883116883
chr1	65154166	65154195	5	137	12	4	2	142	154	0.922077922077922
chr1	65207267	65207296	4	135	15	3	2	139	154	0.9025974025974026
chr1	65214128	65214151	4	143	7	3	2	147	154	0.9545454545454546
chr1	65226811	65226826	4	149	1	3	2	153	154	0.9935064935064936
chr1	65227660	65227671	5	132	17	4	2	137	154	0.8896103896103896
chr1	65251717	65251764	6	105	43	6	2	111	154	0.7207792207792207
chr1	65265373	65265384	6	140	8	4	2	146	154	0.948051948051948
chr1	65292701	65292722	4	105	45	3	2	109	154	0.7077922077922078
chr1	65310828	65310871	4	118	32	4	2	122	154	0.7922077922077922
chr1	65329115	65329158	1	142	11	4	3	143	154	0.9285714285714286
chr1	65389974	65389993	61	70	23	6	2	131	154	0.8506493506493507
chr1	65393285	65393300	13	119	22	4	2	132	154	0.8571428571428571
chr1	65409352	65409383	5	138	11	3	2	143	154	0.9285714285714286
chr1	65485864	65485887	1	151	2	3	2	152	154	0.987012987012987
chr1	65506397	65506412	5	132	17	4	2	137	154	0.8896103896103896
chr1	65512896	65512931	12	124	18	5	2	136	154	0.8831168831168831
chr1	65513282	65513329	10	128	16	7	2	138	154	0.8961038961038961
chr1	65535333	65535360	4	131	19	4	3	135	154	0.8766233766233766
chr1	65546522	65546553	4	134	16	3	2	138	154	0.8961038961038961
chr1	65551674	65551689	4	147	3	3	2	151	154	0.9805194805194806
chr1	65560055	65560066	4	129	21	4	2	133	154	0.8636363636363636
chr1	65569747	65569766	4	129	21	3	2	133	154	0.8636363636363636
chr1	65572269	65572288	4	130	20	3	2	134	154	0.8701298701298701
chr1	65578533	65578548	4	149	1	3	2	153	154	0.9935064935064936
chr1	65607823	65607834	4	150	0	3	2	154	154	1
chr1	65616175	65616222	4	123	27	5	3	127	154	0.8246753246753247
chr1	65627443	65627466	5	129	20	3	2	134	154	0.8701298701298701
chr1	65642837	65642875	5	137	12	4	2	142	154	0.922077922077922
chr1	65652485	65652520	5	139	10	4	2	144	154	0.935064935064935
chr1	65664460	65664491	6	102	46	5	2	108	154	0.7012987012987013
chr1	65665577	65665590	4	136	14	3	2	140	154	0.9090909090909091
chr1	65666532	65666547	5	130	19	3	2	135	154	0.8766233766233766
chr1	65677854	65677873	4	146	4	3	2	150	154	0.974025974025974
chr1	65681729	65681778	7	106	41	7	4	113	154	0.7337662337662337
chr1	65683370	65683390	4	130	20	3	2	134	154	0.8701298701298701
chr1	65686214	65686225	5	127	22	3	2	132	154	0.8571428571428571
chr1	65713634	65713651	4	145	5	3	2	149	154	0.9675324675324676
chr1	65720156	65720203	6	119	29	6	4	125	154	0.8116883116883117
chr1	65722600	65722620	4	139	11	3	2	143	154	0.9285714285714286
chr1	65757016	65757063	5	136	13	5	3	141	154	0.9155844155844156
chr1	65757470	65757517	4	107	43	4	3	111	154	0.7207792207792207
chr1	65766904	65766924	15	110	29	4	2	125	154	0.8116883116883117
chr1	65766924	65766944	72	75	7	3	2	147	154	0.9545454545454546
chr1	65800745	65800764	4	138	12	3	2	142	154	0.922077922077922
chr1	65806195	65806206	4	135	15	3	2	139	154	0.9025974025974026
chr1	65830429	65830446	6	134	14	5	2	140	154	0.9090909090909091
chr1	65854433	65854444	20	102	32	3	2	122	154	0.7922077922077922
chr1	65857033	65857052	5	121	28	4	2	126	154	0.8181818181818182
chr1	65878622	65878641	4	137	13	3	2	141	154	0.9155844155844156
chr1	65878756	65878783	4	138	12	3	2	142	154	0.922077922077922
chr1	65883989	65884000	3	113	38	3	2	116	154	0.7532467532467533
chr1	65884655	65884702	4	106	44	6	3	110	154	0.7142857142857143
chr1	65888386	65888405	9	118	27	3	2	127	154	0.8246753246753247
chr1	65894948	65894975	3	109	42	3	2	112	154	0.7272727272727273
chr1	65915136	65915149	5	138	11	4	2	143	154	0.9285714285714286
chr1	65915889	65915900	4	139	11	3	2	143	154	0.9285714285714286
chr1	65920199	65920218	64	56	34	6	2	120	154	0.7792207792207793
chr1	65921589	65921614	9	114	31	6	2	123	154	0.7987012987012987
chr1	65951732	65951761	6	132	16	4	2	138	154	0.8961038961038961
chr1	65951828	65951843	66	69	19	6	2	135	154	0.8766233766233766
chr1	65968243	65968286	5	139	10	4	2	144	154	0.935064935064935
chr1	65999444	65999459	4	141	9	3	2	145	154	0.9415584415584416
chr1	66000288	66000322	44	73	37	4	2	117	154	0.7597402597402597
chr1	66031616	66031627	5	99	50	3	2	104	154	0.6753246753246753
chr1	66066971	66066985	4	137	13	3	2	141	154	0.9155844155844156
chr1	66094804	66094847	3	116	35	4	3	119	154	0.7727272727272727
chr1	66111254	66111265	13	128	13	5	3	141	154	0.9155844155844156
chr1	66179388	66179447	11	104	39	4	2	115	154	0.7467532467532467
chr1	66183426	66183437	5	137	12	4	2	142	154	0.922077922077922
chr1	66184941	66184956	5	144	5	3	2	149	154	0.9675324675324676
chr1	66200331	66200360	4	135	15	3	2	139	154	0.9025974025974026
chr1	66204920	66204967	8	129	17	7	3	137	154	0.8896103896103896
chr1	66259583	66259642	4	64	86	5	2	68	154	0.44155844155844154
chr1	66260151	66260198	2	64	88	4	2	66	154	0.42857142857142855
chr1	66267074	66267113	62	54	38	7	3	116	154	0.7532467532467533
chr1	66300154	66300165	4	149	1	3	2	153	154	0.9935064935064936
chr1	66316756	66316805	6	139	9	5	2	145	154	0.9415584415584416
chr1	66317059	66317074	58	51	45	6	2	109	154	0.7077922077922078
chr1	66317072	66317083	66	71	17	3	2	137	154	0.8896103896103896
chr1	66317194	66317225	32	91	31	4	2	123	154	0.7987012987012987
chr1	66335712	66335727	4	142	8	3	2	146	154	0.948051948051948
chr1	66360717	66360776	9	97	48	7	3	106	154	0.6883116883116883
chr1	66367709	66367728	4	149	1	3	2	153	154	0.9935064935064936
chr1	66386304	66386328	4	142	8	3	2	146	154	0.948051948051948
chr1	66391808	66391822	4	107	43	3	2	111	154	0.7207792207792207
chr1	66396439	66396450	4	107	43	3	2	111	154	0.7207792207792207
chr1	66465874	66465888	4	123	27	3	2	127	154	0.8246753246753247
chr1	66472542	66472559	4	144	6	3	2	148	154	0.961038961038961
chr1	66475600	66475623	4	149	1	3	2	153	154	0.9935064935064936
chr1	66478794	66478809	4	143	7	3	2	147	154	0.9545454545454546
chr1	66483641	66483684	6	140	8	4	2	146	154	0.948051948051948
chr1	66494144	66494170	5	115	34	4	2	120	154	0.7792207792207793
chr1	66500924	66500951	3	113	38	3	2	116	154	0.7532467532467533
chr1	66523193	66523204	4	138	12	3	2	142	154	0.922077922077922
chr1	66525914	66525937	4	147	3	3	2	151	154	0.9805194805194806
chr1	66565526	66565570	6	134	14	4	2	140	154	0.9090909090909091
chr1	66568070	66568081	4	124	26	3	2	128	154	0.8311688311688312
chr1	66574134	66574153	4	101	49	3	2	105	154	0.6818181818181818
chr1	66597252	66597265	7	134	13	5	2	141	154	0.9155844155844156
chr1	66620892	66620913	7	103	44	6	2	110	154	0.7142857142857143
chr1	66657972	66657995	5	146	3	4	2	151	154	0.9805194805194806
chr1	66660491	66660511	4	146	4	3	2	150	154	0.974025974025974
chr1	66663285	66663296	7	100	47	5	2	107	154	0.6948051948051948
chr1	66670246	66670260	4	130	20	3	2	134	154	0.8701298701298701
chr1	66673252	66673291	13	99	42	6	2	112	154	0.7272727272727273
chr1	66696819	66696838	7	113	34	4	2	120	154	0.7792207792207793
chr1	66706916	66706927	4	146	4	3	2	150	154	0.974025974025974
chr1	66741594	66741607	5	139	10	4	2	144	154	0.935064935064935
chr1	66746708	66746727	4	138	12	3	2	142	154	0.922077922077922
chr1	66758399	66758443	4	126	24	5	3	130	154	0.8441558441558441
[truncated: 74,728 more rows]
