# Supplementary material for: A novel quantitative trait locus implicates Msh3 in the propensity for genome-wide short tandem repeat expansions in mice
Source: Genome Res. 2023 May;33(5):689–702. doi: 10.1101/gr.277576.122 (PMC10317118; doi:10.1101/gr.277576.122)
Supplement: Supplemental Material [file supp_gr.277576.122_Supplemental_code.zip › BXD-STR-Mutator-Manuscript-main/Ashbrook_Manuscript/data/from_db/str_per_strain_imp.tsv]

strain	strain_id	chr	het	hom	nocall	call	n_loci	call_rate
BXD001	1	chr1	155	6783	229	6938	7167	0.9680479977675457
BXD001	1	chr10	103	2956	178	3059	3237	0.945010812480692
BXD001	1	chr11	174	3998	142	4172	4314	0.9670839128419101
BXD001	1	chr12	52	3071	143	3123	3266	0.9562155541947336
BXD001	1	chr13	153	2999	154	3152	3306	0.9534180278281912
BXD001	1	chr14	112	3892	146	4004	4150	0.9648192771084337
BXD001	1	chr15	49	2789	125	2838	2963	0.9578130273371583
BXD001	1	chr16	34	2403	115	2437	2552	0.9549373040752351
BXD001	1	chr17	187	2893	111	3080	3191	0.9652146662488248
BXD001	1	chr18	94	2103	121	2197	2318	0.9477998274374461
BXD001	1	chr19	141	2015	73	2156	2229	0.9672498878420817
BXD001	1	chr2	288	5619	222	5907	6129	0.9637787567302986
BXD001	1	chr3	169	4760	185	4929	5114	0.9638247946812671
BXD001	1	chr4	358	4264	199	4622	4821	0.9587222567931964
BXD001	1	chr5	113	4325	176	4438	4614	0.9618552232336367
BXD001	1	chr6	248	3799	216	4047	4263	0.9493314567206192
BXD001	1	chr7	68	4636	125	4704	4829	0.9741147235452474
BXD001	1	chr8	220	3798	154	4018	4172	0.9630872483221476
BXD001	1	chr9	233	3695	164	3928	4092	0.9599217986314761
BXD002	2	chr1	100	6883	184	6983	7167	0.974326775498814
BXD002	2	chr10	224	2847	166	3071	3237	0.9487179487179487
BXD002	2	chr11	334	3866	114	4200	4314	0.9735744089012517
BXD002	2	chr12	144	2993	129	3137	3266	0.9605021432945499
BXD002	2	chr13	186	2984	136	3170	3306	0.9588626739261948
BXD002	2	chr14	319	3690	141	4009	4150	0.9660240963855422
BXD002	2	chr15	170	2671	122	2841	2963	0.9588255146810665
BXD002	2	chr16	103	2333	116	2436	2552	0.9545454545454546
BXD002	2	chr17	101	2983	107	3084	3191	0.9664681917894077
BXD002	2	chr18	163	2048	107	2211	2318	0.953839516824849
BXD002	2	chr19	41	2127	61	2168	2229	0.9726334679228353
BXD002	2	chr2	231	5691	207	5922	6129	0.9662261380323054
BXD002	2	chr3	340	4621	153	4961	5114	0.970082127493156
BXD002	2	chr4	69	4605	147	4674	4821	0.9695084007467331
BXD002	2	chr5	311	4160	143	4471	4614	0.9690073688773299
BXD002	2	chr6	110	3998	155	4108	4263	0.9636406286652592
BXD002	2	chr7	206	4498	125	4704	4829	0.9741147235452474
BXD002	2	chr8	61	4002	109	4063	4172	0.9738734419942474
BXD002	2	chr9	212	3765	115	3977	4092	0.9718963831867058
BXD005	3	chr1	430	6524	213	6954	7167	0.9702804520719966
BXD005	3	chr10	161	2938	138	3099	3237	0.9573679332715477
BXD005	3	chr11	125	4106	83	4231	4314	0.9807603152526657
BXD005	3	chr12	51	3110	105	3161	3266	0.9678505817513778
BXD005	3	chr13	88	3072	146	3160	3306	0.955837870538415
BXD005	3	chr14	70	3954	126	4024	4150	0.9696385542168675
BXD005	3	chr15	82	2769	112	2851	2963	0.9622004724940938
BXD005	3	chr16	67	2378	107	2445	2552	0.9580721003134797
BXD005	3	chr17	228	2880	83	3108	3191	0.973989345032905
BXD005	3	chr18	53	2183	82	2236	2318	0.9646246764452114
BXD005	3	chr19	41	2130	58	2171	2229	0.9739793629430238
BXD005	3	chr2	250	5706	173	5956	6129	0.9717735356501876
BXD005	3	chr3	178	4780	156	4958	5114	0.9694955025420414
BXD005	3	chr4	162	4525	134	4687	4821	0.9722049367351172
BXD005	3	chr5	319	4142	153	4461	4614	0.9668400520156046
BXD005	3	chr6	246	3861	156	4107	4263	0.9634060520760028
BXD005	3	chr7	233	4462	134	4695	4829	0.9722509836405053
BXD005	3	chr8	174	3875	123	4049	4172	0.9705177372962608
BXD005	3	chr9	113	3870	109	3983	4092	0.9733626588465298
BXD006	4	chr1	393	6456	318	6849	7167	0.9556299706990372
BXD006	4	chr10	147	2867	223	3014	3237	0.9311090515909793
BXD006	4	chr11	285	3842	187	4127	4314	0.9566527584608252
BXD006	4	chr12	69	2991	206	3060	3266	0.9369259032455604
BXD006	4	chr13	131	2974	201	3105	3306	0.9392014519056261
BXD006	4	chr14	284	3680	186	3964	4150	0.9551807228915663
BXD006	4	chr15	56	2740	167	2796	2963	0.9436382045224435
BXD006	4	chr16	66	2302	184	2368	2552	0.9278996865203761
BXD006	4	chr17	174	2884	133	3058	3191	0.958320275775619
BXD006	4	chr18	144	2027	147	2171	2318	0.9365832614322692
BXD006	4	chr19	157	1978	94	2135	2229	0.9578286227007626
BXD006	4	chr2	173	5681	275	5854	6129	0.955131342796541
BXD006	4	chr3	76	4782	256	4858	5114	0.9499413375048885
BXD006	4	chr4	84	4495	242	4579	4821	0.9498029454470027
BXD006	4	chr5	131	4233	250	4364	4614	0.9458170784568704
BXD006	4	chr6	141	3857	265	3998	4263	0.937837203847056
BXD006	4	chr7	140	4505	184	4645	4829	0.9618968730586043
BXD006	4	chr8	175	3781	216	3956	4172	0.9482262703739214
BXD006	4	chr9	249	3650	193	3899	4092	0.9528347996089932
BXD008	5	chr1	307	6546	314	6853	7167	0.95618808427515
BXD008	5	chr10	141	2899	197	3040	3237	0.9391411801050356
BXD008	5	chr11	121	3989	204	4110	4314	0.952712100139082
BXD008	5	chr12	163	2908	195	3071	3266	0.9402939375382732
BXD008	5	chr13	53	3037	216	3090	3306	0.9346642468239564
BXD008	5	chr14	267	3698	185	3965	4150	0.9554216867469879
BXD008	5	chr15	157	2637	169	2794	2963	0.942963212959838
BXD008	5	chr16	115	2267	170	2382	2552	0.9333855799373041
BXD008	5	chr17	63	2996	132	3059	3191	0.9586336571607647
BXD008	5	chr18	50	2132	136	2182	2318	0.9413287316652287
BXD008	5	chr19	171	1977	81	2148	2229	0.9636608344549125
BXD008	5	chr2	280	5550	299	5830	6129	0.95121553271333
BXD008	5	chr3	330	4547	237	4877	5114	0.9536566288619476
BXD008	5	chr4	154	4452	215	4606	4821	0.9554034432690314
BXD008	5	chr5	169	4203	242	4372	4614	0.9475509319462505
BXD008	5	chr6	179	3828	256	4007	4263	0.9399483931503636
BXD008	5	chr7	78	4553	198	4631	4829	0.958997722095672
BXD008	5	chr8	194	3777	201	3971	4172	0.9518216682646213
BXD008	5	chr9	333	3559	200	3892	4092	0.9511241446725318
BXD009	6	chr1	287	6619	261	6906	7167	0.9635830891586438
BXD009	6	chr10	52	2985	200	3037	3237	0.9382143960457213
BXD009	6	chr11	182	3936	196	4118	4314	0.9545665275846082
BXD009	6	chr12	201	2921	144	3122	3266	0.9559093692590325
BXD009	6	chr13	200	2942	164	3142	3306	0.9503932244404114
BXD009	6	chr14	321	3665	164	3986	4150	0.9604819277108434
BXD009	6	chr15	225	2570	168	2795	2963	0.9433007087411407
BXD009	6	chr16	70	2338	144	2408	2552	0.9435736677115988
BXD009	6	chr17	133	2897	161	3030	3191	0.9495455969915387
BXD009	6	chr18	141	2059	118	2200	2318	0.9490940465918896
BXD009	6	chr19	33	2114	82	2147	2229	0.9632122027815164
BXD009	6	chr2	336	5519	274	5855	6129	0.9552945015500082
BXD009	6	chr3	174	4751	189	4925	5114	0.963042628079781
BXD009	6	chr4	205	4395	221	4600	4821	0.9541588881974694
BXD009	6	chr5	170	4200	244	4370	4614	0.9471174685739056
BXD009	6	chr6	206	3831	226	4037	4263	0.9469856908280554
BXD009	6	chr7	258	4371	200	4629	4829	0.9585835576723959
BXD009	6	chr8	233	3766	173	3999	4172	0.9585330776605945
BXD009	6	chr9	198	3698	196	3896	4092	0.9521016617790812
BXD011	7	chr1	422	6604	141	7026	7167	0.980326496442026
BXD011	7	chr10	105	3022	110	3127	3237	0.9660179178251468
BXD011	7	chr11	33	4191	90	4224	4314	0.9791376912378303
BXD011	7	chr12	112	3061	93	3173	3266	0.9715248009797918
BXD011	7	chr13	193	3012	101	3205	3306	0.969449485783424
BXD011	7	chr14	307	3751	92	4058	4150	0.9778313253012049
BXD011	7	chr15	49	2839	75	2888	2963	0.974687816402295
BXD011	7	chr16	214	2245	93	2459	2552	0.9635579937304075
BXD011	7	chr17	197	2915	79	3112	3191	0.9752428705734879
BXD011	7	chr18	101	2155	62	2256	2318	0.9732528041415013
BXD011	7	chr19	144	2037	48	2181	2229	0.9784656796769852
BXD011	7	chr2	332	5665	132	5997	6129	0.9784630445423397
BXD011	7	chr3	402	4565	147	4967	5114	0.9712553773953853
BXD011	7	chr4	97	4619	105	4716	4821	0.9782202862476664
BXD011	7	chr5	225	4293	96	4518	4614	0.9791937581274383
BXD011	7	chr6	284	3867	112	4151	4263	0.9737274220032841
BXD011	7	chr7	58	4670	101	4728	4829	0.97908469662456
BXD011	7	chr8	281	3790	101	4071	4172	0.975790987535954
BXD011	7	chr9	80	3917	95	3997	4092	0.9767839687194526
BXD012	8	chr1	164	6873	130	7037	7167	0.981861308776336
BXD012	8	chr10	73	3073	91	3146	3237	0.9718875502008032
BXD012	8	chr11	166	4058	90	4224	4314	0.9791376912378303
BXD012	8	chr12	154	3035	77	3189	3266	0.9764237599510104
BXD012	8	chr13	217	2995	94	3212	3306	0.9715668481548699
BXD012	8	chr14	110	3956	84	4066	4150	0.9797590361445783
BXD012	8	chr15	80	2809	74	2889	2963	0.9750253121835977
BXD012	8	chr16	77	2404	71	2481	2552	0.9721786833855799
BXD012	8	chr17	140	2995	56	3135	3191	0.9824506424318395
BXD012	8	chr18	129	2123	66	2252	2318	0.9715271786022434
BXD012	8	chr19	35	2162	32	2197	2229	0.9856437864513234
BXD012	8	chr2	323	5680	126	6003	6129	0.9794419970631424
BXD012	8	chr3	362	4642	110	5004	5114	0.9784904184591318
BXD012	8	chr4	206	4518	97	4724	4821	0.979879693009749
BXD012	8	chr5	306	4203	105	4509	4614	0.9772431729518856
BXD012	8	chr6	122	4024	117	4146	4263	0.9725545390570021
BXD012	8	chr7	325	4403	101	4728	4829	0.97908469662456
BXD012	8	chr8	79	4009	84	4088	4172	0.9798657718120806
BXD012	8	chr9	270	3727	95	3997	4092	0.9767839687194526
BXD013	9	chr1	381	6573	213	6954	7167	0.9702804520719966
BXD013	9	chr10	43	3057	137	3100	3237	0.9576768612913191
BXD013	9	chr11	257	3922	135	4179	4314	0.9687065368567455
BXD013	9	chr12	94	3039	133	3133	3266	0.9592774035517453
BXD013	9	chr13	203	2977	126	3180	3306	0.9618874773139746
BXD013	9	chr14	59	3969	122	4028	4150	0.9706024096385543
BXD013	9	chr15	153	2699	111	2852	2963	0.9625379682753965
BXD013	9	chr16	44	2401	107	2445	2552	0.9580721003134797
BXD013	9	chr17	114	2978	99	3092	3191	0.9689752428705735
BXD013	9	chr18	110	2107	101	2217	2318	0.956427955133736
BXD013	9	chr19	106	2049	74	2155	2229	0.9668012561686855
BXD013	9	chr2	295	5631	203	5926	6129	0.966878773046174
BXD013	9	chr3	256	4668	190	4924	5114	0.9628470864294094
BXD013	9	chr4	317	4342	162	4659	4821	0.9663970130678282
BXD013	9	chr5	108	4347	159	4455	4614	0.9655396618985695
BXD013	9	chr6	306	3788	169	4094	4263	0.9603565564156697
BXD013	9	chr7	186	4512	131	4698	4829	0.9728722302754194
BXD013	9	chr8	276	3766	130	4042	4172	0.9688398849472675
BXD013	9	chr9	57	3895	140	3952	4092	0.9657869012707723
BXD014	10	chr1	117	6889	161	7006	7167	0.9775359285614622
BXD014	10	chr10	108	2996	133	3104	3237	0.9589125733704047
BXD014	10	chr11	250	3945	119	4195	4314	0.9724153917477979
BXD014	10	chr12	72	3084	110	3156	3266	0.966319657072872
BXD014	10	chr13	202	2963	141	3165	3306	0.957350272232305
BXD014	10	chr14	266	3760	124	4026	4150	0.9701204819277108
BXD014	10	chr15	182	2685	96	2867	2963	0.9676004049949376
BXD014	10	chr16	177	2277	98	2454	2552	0.9615987460815048
BXD014	10	chr17	128	2974	89	3102	3191	0.9721090567220307
BXD014	10	chr18	96	2153	69	2249	2318	0.9702329594477999
BXD014	10	chr19	29	2146	54	2175	2229	0.9757738896366084
BXD014	10	chr2	278	5693	158	5971	6129	0.9742209169521945
BXD014	10	chr3	206	4763	145	4969	5114	0.9716464606961283
BXD014	10	chr4	215	4470	136	4685	4821	0.9717900850445965
BXD014	10	chr5	165	4333	116	4498	4614	0.9748591244039878
BXD014	10	chr6	143	3984	136	4127	4263	0.9680975838611307
BXD014	10	chr7	403	4289	137	4692	4829	0.9716297370055912
BXD014	10	chr8	83	3987	102	4070	4172	0.9755512943432406
BXD014	10	chr9	160	3810	122	3970	4092	0.9701857282502444
BXD015	11	chr1	407	6553	207	6960	7167	0.9711176224361657
BXD015	11	chr10	70	3025	142	3095	3237	0.9561322211924621
BXD015	11	chr11	306	3894	114	4200	4314	0.9735744089012517
BXD015	11	chr12	176	2964	126	3140	3266	0.9614206981016534
BXD015	11	chr13	104	3056	146	3160	3306	0.955837870538415
BXD015	11	chr14	276	3753	121	4029	4150	0.9708433734939759
BXD015	11	chr15	83	2759	121	2842	2963	0.9591630104623692
BXD015	11	chr16	155	2296	101	2451	2552	0.960423197492163
BXD015	11	chr17	51	3083	57	3134	3191	0.9821372610466939
BXD015	11	chr18	132	2093	93	2225	2318	0.959879206212252
BXD015	11	chr19	25	2144	60	2169	2229	0.9730820995962315
BXD015	11	chr2	132	5802	195	5934	6129	0.9681840430739109
BXD015	11	chr3	272	4677	165	4949	5114	0.9677356276886977
BXD015	11	chr4	241	4428	152	4669	4821	0.9684712715204314
BXD015	11	chr5	57	4418	139	4475	4614	0.96987429562202
BXD015	11	chr6	218	3905	140	4123	4263	0.9671592775041051
BXD015	11	chr7	274	4420	135	4694	4829	0.9720439014288672
BXD015	11	chr8	79	3956	137	4035	4172	0.9671620325982742
BXD015	11	chr9	41	3937	114	3978	4092	0.9721407624633431
BXD016	12	chr1	232	6742	193	6974	7167	0.9730710199525604
BXD016	12	chr10	157	2933	147	3090	3237	0.9545875810936052
BXD016	12	chr11	233	3960	121	4193	4314	0.9719517848864163
BXD016	12	chr12	72	3083	111	3155	3266	0.9660134721371708
BXD016	12	chr13	192	2976	138	3168	3306	0.9582577132486388
BXD016	12	chr14	226	3809	115	4035	4150	0.9722891566265061
BXD016	12	chr15	50	2791	122	2841	2963	0.9588255146810665
BXD016	12	chr16	147	2302	103	2449	2552	0.9596394984326019
BXD016	12	chr17	145	2947	99	3092	3191	0.9689752428705735
BXD016	12	chr18	121	2103	94	2224	2318	0.9594477998274374
BXD016	12	chr19	54	2135	40	2189	2229	0.9820547330641544
BXD016	12	chr2	282	5651	196	5933	6129	0.9680208843204438
BXD016	12	chr3	84	4867	163	4951	5114	0.9681267109894407
BXD016	12	chr4	175	4509	137	4684	4821	0.9715826591993363
BXD016	12	chr5	331	4135	148	4466	4614	0.9679237104464673
BXD016	12	chr6	74	4039	150	4113	4263	0.9648135116115412
BXD016	12	chr7	54	4678	97	4732	4829	0.979913025471112
BXD016	12	chr8	302	3744	126	4046	4172	0.9697986577181208
BXD016	12	chr9	261	3712	119	3973	4092	0.9709188660801564
BXD018	13	chr1	264	6681	222	6945	7167	0.969024696525743
BXD018	13	chr10	203	2851	183	3054	3237	0.94346617238183506
BXD018	13	chr11	184	4002	128	4186	4314	0.9703291608715809
BXD018	13	chr12	83	3048	135	3131	3266	0.958665033680343
BXD018	13	chr13	75	3074	157	3149	3306	0.9525105868118572
BXD018	13	chr14	186	3828	136	4014	4150	0.9672289156626506
BXD018	13	chr15	234	2573	156	2807	2963	0.9473506581167735
BXD018	13	chr16	77	2362	113	2439	2552	0.9557210031347962
BXD018	13	chr17	244	2808	139	3052	3191	0.9564399874647446
BXD018	13	chr18	130	2049	139	2179	2318	0.9400345125107852
BXD018	13	chr19	33	2111	85	2144	2229	0.961866307761328
BXD018	13	chr2	349	5553	227	5902	6129	0.9629629629629629
BXD018	13	chr3	288	4598	228	4886	5114	0.9554165037152914
BXD018	13	chr4	227	4404	190	4631	4821	0.9605890894005393
BXD018	13	chr5	146	4257	211	4403	4614	0.9542696142175986
BXD018	13	chr6	129	3924	210	4053	4263	0.9507389162561576
BXD018	13	chr7	193	4460	176	4653	4829	0.9635535307517085
BXD018	13	chr8	281	3725	166	4006	4172	0.9602109300095877
BXD018	13	chr9	310	3623	159	3933	4092	0.9611436950146628
BXD019	14	chr1	226	6725	216	6951	7167	0.969861866889912
BXD019	14	chr10	128	2954	155	3082	3237	0.952116156935434
BXD019	14	chr11	264	3928	122	4192	4314	0.9717199814557256
BXD019	14	chr12	140	3018	108	3158	3266	0.9669320269442744
BXD019	14	chr13	81	3089	136	3170	3306	0.9588626739261948
BXD019	14	chr14	315	3703	132	4018	4150	0.9681927710843373
BXD019	14	chr15	105	2740	118	2845	2963	0.9601754978062774
BXD019	14	chr16	200	2237	115	2437	2552	0.9549373040752351
BXD019	14	chr17	49	3060	82	3109	3191	0.9743027264180507
BXD019	14	chr18	45	2174	99	2219	2318	0.957290767903365
BXD019	14	chr19	106	2059	64	2165	2229	0.9712875729026469
BXD019	14	chr2	364	5553	212	5917	6129	0.9654103442649699
BXD019	14	chr3	260	4661	193	4921	5114	0.9622604614782949
BXD019	14	chr4	200	4427	194	4627	4821	0.9597593860194981
BXD019	14	chr5	234	4234	146	4468	4614	0.9683571738188123
BXD019	14	chr6	278	3811	174	4089	4263	0.9591836734693877
BXD019	14	chr7	70	4636	123	4706	4829	0.9745288879685235
BXD019	14	chr8	152	3846	174	3998	4172	0.9582933844678811
BXD019	14	chr9	224	3753	115	3977	4092	0.9718963831867058
BXD020	15	chr1	360	6615	192	6975	7167	0.9732105483465885
BXD020	15	chr10	103	2998	136	3101	3237	0.9579857893110905
BXD020	15	chr11	227	3978	109	4205	4314	0.9747334260547056
BXD020	15	chr12	243	2913	110	3156	3266	0.966319657072872
BXD020	15	chr13	180	3013	113	3193	3306	0.9658197217180883
BXD020	15	chr14	76	3969	105	4045	4150	0.9746987951807229
BXD020	15	chr15	157	2700	106	2857	2963	0.9642254471819103
BXD020	15	chr16	204	2244	104	2448	2552	0.9592476489028213
BXD020	15	chr17	123	2993	75	3116	3191	0.9764963961140708
BXD020	15	chr18	130	2093	95	2223	2318	0.9590163934426229
BXD020	15	chr19	125	2042	62	2167	2229	0.9721848362494392
BXD020	15	chr2	415	5542	172	5957	6129	0.9719366944036547
BXD020	15	chr3	209	4744	161	4953	5114	0.9685177942901838
BXD020	15	chr4	82	4606	133	4688	4821	0.9724123625803776
BXD020	15	chr5	253	4228	133	4481	4614	0.9711746857390551
BXD020	15	chr6	80	4054	129	4134	4263	0.9697396199859254
BXD020	15	chr7	121	4592	116	4713	4829	0.9759784634499896
BXD020	15	chr8	175	3874	123	4049	4172	0.9705177372962608
BXD020	15	chr9	120	3844	128	3964	4092	0.9687194525904204
BXD021	16	chr1	209	6813	145	7022	7167	0.9797683828659132
BXD021	16	chr10	160	2963	114	3123	3237	0.9647822057460612
BXD021	16	chr11	244	3976	94	4220	4314	0.9782104775150672
BXD021	16	chr12	134	3038	94	3172	3266	0.9712186160440907
BXD021	16	chr13	178	3024	104	3202	3306	0.9685420447670902
BXD021	16	chr14	101	3954	95	4055	4150	0.9771084337349397
BXD021	16	chr15	235	2634	94	2869	2963	0.968275396557543
BXD021	16	chr16	79	2384	89	2463	2552	0.9651253918495298
BXD021	16	chr17	148	2971	72	3119	3191	0.977436540269508
BXD021	16	chr18	61	2186	71	2247	2318	0.9693701466781708
BXD021	16	chr19	68	2112	49	2180	2229	0.978017048003589
BXD021	16	chr2	472	5503	154	5975	6129	0.974873551966063
BXD021	16	chr3	340	4651	123	4991	5114	0.9759483770043019
BXD021	16	chr4	321	4398	102	4719	4821	0.9788425637834475
BXD021	16	chr5	293	4192	129	4485	4614	0.9720416124837451
BXD021	16	chr6	171	3960	132	4131	4263	0.9690358902181563
BXD021	16	chr7	52	4696	81	4748	4829	0.9832263408573203
BXD021	16	chr8	124	3942	106	4066	4172	0.9745925215723873
BXD021	16	chr9	305	3698	89	4003	4092	0.9782502443792767
BXD022	17	chr1	469	6476	222	6945	7167	0.969024696525743
BXD022	17	chr10	71	3007	159	3078	3237	0.9508804448563485
BXD022	17	chr11	170	4014	130	4184	4314	0.9698655540101994
BXD022	17	chr12	189	2966	111	3155	3266	0.9660134721371708
BXD022	17	chr13	93	3073	140	3166	3306	0.9576527525710828
BXD022	17	chr14	174	3839	137	4013	4150	0.966987951807229
BXD022	17	chr15	126	2717	120	2843	2963	0.959500506243672
BXD022	17	chr16	54	2376	122	2430	2552	0.9521943573667712
BXD022	17	chr17	244	2842	105	3086	3191	0.9670949545596992
BXD022	17	chr18	171	2057	90	2228	2318	0.9611734253666955
BXD022	17	chr19	38	2128	63	2166	2229	0.971736204576043
BXD022	17	chr2	139	5802	188	5941	6129	0.9693261543481808
BXD022	17	chr3	248	4701	165	4949	5114	0.9677356276886977
BXD022	17	chr4	263	4410	148	4673	4821	0.9693009749014727
BXD022	17	chr5	312	4151	151	4463	4614	0.9672735153879497
BXD022	17	chr6	176	3929	158	4105	4263	0.96293689889749
BXD022	17	chr7	242	4451	136	4693	4829	0.9718368192172292
BXD022	17	chr8	221	3840	111	4061	4172	0.9733940556088208
BXD022	17	chr9	279	3670	143	3949	4092	0.9650537634408602
BXD024_cep	19	chr1	435	6541	191	6976	7167	0.9733500767406167
BXD024_cep	19	chr10	150	2953	134	3103	3237	0.9586036453506332
BXD024_cep	19	chr11	146	4053	115	4199	4314	0.973342605470561
BXD024_cep	19	chr12	229	2929	108	3158	3266	0.9669320269442744
BXD024_cep	19	chr13	184	3011	111	3195	3306	0.9664246823956443
BXD024_cep	19	chr14	144	3892	114	4036	4150	0.9725301204819277
BXD024_cep	19	chr15	220	2646	97	2866	2963	0.9672629092136348
BXD024_cep	19	chr16	198	2248	106	2446	2552	0.9584639498432602
BXD024_cep	19	chr17	244	2870	77	3114	3191	0.9758696333437794
BXD024_cep	19	chr18	117	2121	80	2238	2318	0.9654874892148404
BXD024_cep	19	chr19	53	2126	50	2179	2229	0.9775684163301929
BXD024_cep	19	chr2	409	5580	140	5989	6129	0.9771577745146027
BXD024_cep	19	chr3	63	4941	110	5004	5114	0.9784904184591318
BXD024_cep	19	chr4	211	4464	146	4675	4821	0.9697158265919934
BXD024_cep	19	chr5	320	4155	139	4475	4614	0.96987429562202
BXD024_cep	19	chr6	224	3878	161	4102	4263	0.9622331691297209
BXD024_cep	19	chr7	131	4580	118	4711	4829	0.9755642990267136
BXD024_cep	19	chr8	295	3744	133	4039	4172	0.9681208053691275
BXD024_cep	19	chr9	142	3854	96	3996	4092	0.9765395894428153
BXD024	20	chr1	426	6483	258	6909	7167	0.9640016743407284
BXD024	20	chr10	153	2895	189	3048	3237	0.9416126042632067
BXD024	20	chr11	167	4013	134	4180	4314	0.9689383402874363
BXD024	20	chr12	224	2909	133	3133	3266	0.9592774035517453
BXD024	20	chr13	190	2952	164	3142	3306	0.9503932244404114
BXD024	20	chr14	121	3870	159	3991	4150	0.9616867469879518
BXD024	20	chr15	189	2627	147	2816	2963	0.9503881201484982
BXD024	20	chr16	189	2242	121	2431	2552	0.9525862068965517
BXD024	20	chr17	228	2839	124	3067	3191	0.9611407082419304
BXD024	20	chr18	106	2107	105	2213	2318	0.954702329594478
BXD024	20	chr19	46	2127	56	2173	2229	0.9748766262898161
BXD024	20	chr2	391	5532	206	5923	6129	0.9663892967857726
BXD024	20	chr3	73	4861	180	4934	5114	0.9648025029331248
BXD024	20	chr4	205	4435	181	4640	4821	0.9624559220078822
BXD024	20	chr5	283	4152	179	4435	4614	0.9612050281751192
BXD024	20	chr6	233	3838	192	4071	4263	0.9549612948627727
BXD024	20	chr7	103	4575	151	4678	4829	0.9687305860426589
BXD024	20	chr8	282	3730	160	4012	4172	0.9616490891658677
BXD024	20	chr9	131	3812	149	3943	4092	0.9635874877810362
BXD027	22	chr1	418	6538	211	6956	7167	0.970559508860053
BXD027	22	chr10	130	2977	130	3107	3237	0.9598393574297188
BXD027	22	chr11	170	4019	125	4189	4314	0.9710245711636533
BXD027	22	chr12	218	2938	110	3156	3266	0.966319657072872
BXD027	22	chr13	193	2977	136	3170	3306	0.9588626739261948
BXD027	22	chr14	82	3982	86	4064	4150	0.9792771084337349
BXD027	22	chr15	214	2644	105	2858	2963	0.964562942963213
BXD027	22	chr16	174	2274	104	2448	2552	0.9592476489028213
BXD027	22	chr17	179	2913	99	3092	3191	0.9689752428705735
BXD027	22	chr18	52	2197	69	2249	2318	0.9702329594477999
BXD027	22	chr19	111	2064	54	2175	2229	0.9757738896366084
BXD027	22	chr2	281	5677	171	5958	6129	0.9720998531571219
BXD027	22	chr3	237	4725	152	4962	5114	0.9702776691435275
BXD027	22	chr4	267	4415	139	4682	4821	0.9711678075088156
BXD027	22	chr5	123	4366	125	4489	4614	0.9729085392284352
BXD027	22	chr6	237	3896	130	4133	4263	0.969505043396669
BXD027	22	chr7	91	4625	113	4716	4829	0.9765997100849038
BXD027	22	chr8	137	3924	111	4061	4172	0.9733940556088208
BXD027	22	chr9	82	3905	105	3987	4092	0.9743401759530792
BXD028	23	chr1	470	6370	327	6840	7167	0.9543742151527836
BXD028	23	chr10	196	2824	217	3020	3237	0.9329626197096077
BXD028	23	chr11	226	3890	198	4116	4314	0.9541029207232267
BXD028	23	chr12	147	2921	198	3068	3266	0.9393753827311696
BXD028	23	chr13	179	2954	173	3133	3306	0.9476709013914095
BXD028	23	chr14	70	3906	174	3976	4150	0.9580722891566265
BXD028	23	chr15	215	2564	184	2779	2963	0.937900776240297
BXD028	23	chr16	77	2322	153	2399	2552	0.9400470219435737
BXD028	23	chr17	247	2807	137	3054	3191	0.9570667502350361
BXD028	23	chr18	28	2151	139	2179	2318	0.9400345125107852
BXD028	23	chr19	50	2097	82	2147	2229	0.9632122027815164
BXD028	23	chr2	203	5671	255	5874	6129	0.9583945178658835
BXD028	23	chr3	376	4490	248	4866	5114	0.9515056707078607
BXD028	23	chr4	225	4377	219	4602	4821	0.95457373988799
BXD028	23	chr5	164	4229	221	4393	4614	0.9521022973558735
BXD028	23	chr6	134	3920	209	4054	4263	0.950973492845414
BXD028	23	chr7	207	4427	195	4634	4829	0.959618968730586
BXD028	23	chr8	85	3904	183	3989	4172	0.9561361457334612
BXD028	23	chr9	92	3794	206	3886	4092	0.9496578690127078
BXD029	24	chr1	513	6463	191	6976	7167	0.9733500767406167
BXD029	24	chr10	56	3065	116	3121	3237	0.9641643497065184
BXD029	24	chr11	313	3892	109	4205	4314	0.9747334260547056
BXD029	24	chr12	109	3062	95	3171	3266	0.9709124311083894
BXD029	24	chr13	73	3130	103	3203	3306	0.9688445251058682
BXD029	24	chr14	336	3683	131	4019	4150	0.968433734939759
BXD029	24	chr15	96	2755	112	2851	2963	0.9622004724940938
BXD029	24	chr16	220	2252	80	2472	2552	0.9686520376175548
BXD029	24	chr17	55	3061	75	3116	3191	0.9764963961140708
BXD029	24	chr18	33	2215	70	2248	2318	0.9698015530629853
BXD029	24	chr19	70	2122	37	2192	2229	0.9834006280843428
BXD029	24	chr2	335	5652	142	5987	6129	0.9768314570076685
BXD029	24	chr3	128	4864	122	4992	5114	0.9761439186546734
BXD029	24	chr4	145	4522	154	4667	4821	0.9680564198299108
BXD029	24	chr5	195	4288	131	4483	4614	0.9716081491114
BXD029	24	chr6	172	3937	154	4109	4263	0.9638752052545156
BXD029	24	chr7	136	4577	116	4713	4829	0.9759784634499896
BXD029	24	chr8	206	3862	104	4068	4172	0.975071907957814
BXD029	24	chr9	224	3761	107	3985	4092	0.9738514173998045
BXD029_trl4	25	chr1	513	6455	199	6968	7167	0.9722338495883912
BXD029_trl4	25	chr10	61	3067	109	3128	3237	0.9663268458449181
BXD029_trl4	25	chr11	305	3910	99	4215	4314	0.9770514603616134
BXD029_trl4	25	chr12	107	3060	99	3167	3266	0.9696876913655849
BXD029_trl4	25	chr13	58	3155	93	3213	3306	0.9718693284936479
BXD029_trl4	25	chr14	311	3722	117	4033	4150	0.9718072289156626
BXD029_trl4	25	chr15	77	2795	91	2872	2963	0.9692878839014513
BXD029_trl4	25	chr16	211	2251	90	2462	2552	0.9647335423197492
BXD029_trl4	25	chr17	50	3061	80	3111	3191	0.9749294891883422
BXD029_trl4	25	chr18	31	2221	66	2252	2318	0.9715271786022434
BXD029_trl4	25	chr19	64	2120	45	2184	2229	0.9798115746971736
BXD029_trl4	25	chr2	318	5653	158	5971	6129	0.9742209169521945
BXD029_trl4	25	chr3	144	4852	118	4996	5114	0.9769260852561595
BXD029_trl4	25	chr4	166	4536	119	4702	4821	0.9753163244140219
BXD029_trl4	25	chr5	193	4299	122	4492	4614	0.9735587342869527
BXD029_trl4	25	chr6	176	3927	160	4103	4263	0.9624677457189772
BXD029_trl4	25	chr7	101	4625	103	4726	4829	0.9786705322012839
BXD029_trl4	25	chr8	211	3838	123	4049	4172	0.9705177372962608
BXD029_trl4	25	chr9	237	3735	120	3972	4092	0.9706744868035191
BXD031	26	chr1	102	6873	192	6975	7167	0.9732105483465885
BXD031	26	chr10	92	3003	142	3095	3237	0.9561322211924621
BXD031	26	chr11	202	4001	111	4203	4314	0.9742698191933241
BXD031	26	chr12	179	2976	111	3155	3266	0.9660134721371708
BXD031	26	chr13	179	3003	124	3182	3306	0.9624924379915305
BXD031	26	chr14	199	3825	126	4024	4150	0.9696385542168675
BXD031	26	chr15	145	2697	121	2842	2963	0.9591630104623692
BXD031	26	chr16	60	2385	107	2445	2552	0.9580721003134797
BXD031	26	chr17	211	2888	92	3099	3191	0.9711689125665935
BXD031	26	chr18	91	2146	81	2237	2318	0.9650560828300259
BXD031	26	chr19	42	2134	53	2176	2229	0.9762225213100045
BXD031	26	chr2	292	5659	178	5951	6129	0.970957741882852
BXD031	26	chr3	142	4825	147	4967	5114	0.9712553773953853
BXD031	26	chr4	83	4581	157	4664	4821	0.9674341422941298
BXD031	26	chr5	225	4242	147	4467	4614	0.9681404421326398
BXD031	26	chr6	131	4005	127	4136	4263	0.9702087731644382
BXD031	26	chr7	308	4393	128	4701	4829	0.9734934769103334
BXD031	26	chr8	254	3807	111	4061	4172	0.9733940556088208
BXD031	26	chr9	85	3913	94	3998	4092	0.97702834799609
BXD032	27	chr1	462	6514	191	6976	7167	0.9733500767406167
BXD032	27	chr10	207	2891	139	3098	3237	0.9570590052517763
BXD032	27	chr11	339	3862	113	4201	4314	0.9738062123319425
BXD032	27	chr12	248	2900	118	3148	3266	0.9638701775872627
BXD032	27	chr13	241	2957	108	3198	3306	0.9673321234119783
BXD032	27	chr14	264	3779	107	4043	4150	0.9742168674698796
BXD032	27	chr15	106	2751	106	2857	2963	0.9642254471819103
BXD032	27	chr16	180	2282	90	2462	2552	0.9647335423197492
BXD032	27	chr17	251	2857	83	3108	3191	0.973989345032905
BXD032	27	chr18	168	2083	67	2251	2318	0.9710957722174288
BXD032	27	chr19	131	2050	48	2181	2229	0.9784656796769852
BXD032	27	chr2	402	5559	168	5961	6129	0.9725893294175233
BXD032	27	chr3	198	4783	133	4981	5114	0.9739929605005866
BXD032	27	chr4	244	4456	121	4700	4821	0.9749014727235014
BXD032	27	chr5	340	4122	152	4462	4614	0.9670567837017772
BXD032	27	chr6	141	3994	128	4135	4263	0.9699741965751818
BXD032	27	chr7	386	4312	131	4698	4829	0.9728722302754194
BXD032	27	chr8	284	3765	123	4049	4172	0.9705177372962608
BXD032	27	chr9	248	3743	101	3991	4092	0.9753176930596286
BXD033	28	chr1	425	6032	710	6457	7167	0.9009348402399888
BXD033	28	chr10	197	2517	523	2714	3237	0.8384306456595613
BXD033	28	chr11	103	3790	421	3893	4314	0.902410755679184
BXD033	28	chr12	200	2626	440	2826	3266	0.865278628291488
BXD033	28	chr13	226	2635	445	2861	3306	0.8653962492437991
BXD033	28	chr14	187	3571	392	3758	4150	0.9055421686746988
BXD033	28	chr15	207	2348	408	2555	2963	0.8623017212284847
BXD033	28	chr16	89	2112	351	2201	2552	0.862460815047022
BXD033	28	chr17	218	2656	317	2874	3191	0.900658100908806
BXD033	28	chr18	163	1793	362	1956	2318	0.8438308886971527
BXD033	28	chr19	137	1899	193	2036	2229	0.9134140870345446
BXD033	28	chr2	147	5347	635	5494	6129	0.8963941915483765
BXD033	28	chr3	310	4238	566	4548	5114	0.8893234258897145
BXD033	28	chr4	179	4087	555	4266	4821	0.8848786558805227
BXD033	28	chr5	175	3898	541	4073	4614	0.8827481577806675
BXD033	28	chr6	131	3583	549	3714	4263	0.8712174524982407
BXD033	28	chr7	123	4253	453	4376	4829	0.9061917581279768
BXD033	28	chr8	167	3566	439	3733	4172	0.8947746883988494
BXD033	28	chr9	136	3516	440	3652	4092	0.8924731182795699
BXD034	29	chr1	441	6547	179	6988	7167	0.975024417468955
BXD034	29	chr10	175	2947	115	3122	3237	0.9644732777262898
BXD034	29	chr11	261	3958	95	4219	4314	0.9779786740843764
BXD034	29	chr12	156	3030	80	3186	3266	0.9755052051439069
BXD034	29	chr13	80	3134	92	3214	3306	0.9721718088324259
BXD034	29	chr14	168	3888	94	4056	4150	0.9773493975903614
BXD034	29	chr15	223	2649	91	2872	2963	0.9692878839014513
BXD034	29	chr16	151	2325	76	2476	2552	0.9702194357366771
BXD034	29	chr17	196	2929	66	3125	3191	0.9793168285803823
BXD034	29	chr18	141	2113	64	2254	2318	0.9723899913718723
BXD034	29	chr19	84	2107	38	2191	2229	0.9829519964109467
BXD034	29	chr2	96	5900	133	5996	6129	0.9782998857888726
BXD034	29	chr3	384	4604	126	4988	5114	0.9753617520531873
BXD034	29	chr4	207	4505	109	4712	4821	0.9773905828666252
BXD034	29	chr5	228	4271	115	4499	4614	0.9750758560901603
BXD034	29	chr6	172	3990	101	4162	4263	0.9763077644851044
BXD034	29	chr7	148	4587	94	4735	4829	0.9805342721060261
BXD034	29	chr8	269	3818	85	4087	4172	0.9796260786193672
BXD034	29	chr9	51	3947	94	3998	4092	0.97702834799609
BXD036	30	chr1	134	6893	140	7027	7167	0.9804660248360542
BXD036	30	chr10	216	2907	114	3123	3237	0.9647822057460612
BXD036	30	chr11	506	3713	95	4219	4314	0.9779786740843764
BXD036	30	chr12	122	3057	87	3179	3266	0.9733619105939988
BXD036	30	chr13	262	2957	87	3219	3306	0.9736842105263158
BXD036	30	chr14	294	3755	101	4049	4150	0.9756626506024096
BXD036	30	chr15	118	2770	75	2888	2963	0.974687816402295
BXD036	30	chr16	123	2347	82	2470	2552	0.9678683385579937
BXD036	30	chr17	266	2859	66	3125	3191	0.9793168285803823
BXD036	30	chr18	425	1828	65	2253	2318	0.9719585849870578
BXD036	30	chr19	130	2057	42	2187	2229	0.9811574697173621
BXD036	30	chr2	515	5480	134	5995	6129	0.9781367270354054
BXD036	30	chr3	1020	3984	110	5004	5114	0.9784904184591318
BXD036	30	chr4	354	4368	99	4722	4821	0.9794648413192284
BXD036	30	chr5	300	4190	124	4490	4614	0.9731252709146078
BXD036	30	chr6	465	3678	120	4143	4263	0.971850809289233
BXD036	30	chr7	146	4597	86	4743	4829	0.9821909297991303
BXD036	30	chr8	72	4005	95	4077	4172	0.9772291466922339
BXD036	30	chr9	194	3797	101	3991	4092	0.9753176930596286
BXD038	31	chr1	121	6900	146	7021	7167	0.9796288544718851
BXD038	31	chr10	88	3039	110	3127	3237	0.9660179178251468
BXD038	31	chr11	187	4040	87	4227	4314	0.9798331015299027
BXD038	31	chr12	172	2977	117	3149	3266	0.9641763625229639
BXD038	31	chr13	51	3165	90	3216	3306	0.9727767695099818
BXD038	31	chr14	69	3990	91	4059	4150	0.9780722891566265
BXD038	31	chr15	167	2713	83	2880	2963	0.9719878501518731
BXD038	31	chr16	184	2275	93	2459	2552	0.9635579937304075
BXD038	31	chr17	215	2891	85	3106	3191	0.9733625822626136
BXD038	31	chr18	39	2216	63	2255	2318	0.9728213977566867
BXD038	31	chr19	161	2022	46	2183	2229	0.9793629430237775
BXD038	31	chr2	362	5625	142	5987	6129	0.9768314570076685
BXD038	31	chr3	390	4583	141	4973	5114	0.9724286272976144
BXD038	31	chr4	184	4498	139	4682	4821	0.9711678075088156
BXD038	31	chr5	234	4272	108	4506	4614	0.976592977893368
BXD038	31	chr6	118	4015	130	4133	4263	0.969505043396669
BXD038	31	chr7	183	4534	112	4717	4829	0.9768067922965418
BXD038	31	chr8	259	3804	109	4063	4172	0.9738734419942474
BXD038	31	chr9	258	3745	89	4003	4092	0.9782502443792767
BXD039	32	chr1	552	6247	368	6799	7167	0.948653550997628
BXD039	32	chr10	105	2871	261	2976	3237	0.9193697868396663
BXD039	32	chr11	66	4061	187	4127	4314	0.9566527584608252
BXD039	32	chr12	229	2852	185	3081	3266	0.9433557868952848
BXD039	32	chr13	167	2911	228	3078	3306	0.9310344827586207
BXD039	32	chr14	303	3651	196	3954	4150	0.9527710843373494
BXD039	32	chr15	42	2712	209	2754	2963	0.9294633817077287
BXD039	32	chr16	81	2298	173	2379	2552	0.9322100313479624
BXD039	32	chr17	118	2934	139	3052	3191	0.9564399874647446
BXD039	32	chr18	116	2042	160	2158	2318	0.9309749784296808
BXD039	32	chr19	126	2006	97	2132	2229	0.9564827276805743
BXD039	32	chr2	132	5715	282	5847	6129	0.9539892315222712
BXD039	32	chr3	266	4592	256	4858	5114	0.9499413375048885
BXD039	32	chr4	131	4463	227	4594	4821	0.9529143331259075
BXD039	32	chr5	266	4057	291	4323	4614	0.9369310793237972
BXD039	32	chr6	113	3889	261	4002	4263	0.9387755102040817
BXD039	32	chr7	101	4532	196	4633	4829	0.959411886518948
BXD039	32	chr8	173	3801	198	3974	4172	0.9525407478427612
BXD039	32	chr9	293	3588	211	3881	4092	0.9484359726295211
BXD040	33	chr1	139	6820	208	6959	7167	0.9709780940421375
BXD040	33	chr10	40	3041	156	3081	3237	0.9518072289156626
BXD040	33	chr11	52	4132	130	4184	4314	0.9698655540101994
BXD040	33	chr12	229	2880	157	3109	3266	0.9519289650949173
BXD040	33	chr13	62	3103	141	3165	3306	0.957350272232305
BXD040	33	chr14	317	3684	149	4001	4150	0.9640963855421687
BXD040	33	chr15	117	2716	130	2833	2963	0.9561255484306446
BXD040	33	chr16	142	2292	118	2434	2552	0.9537617554858934
BXD040	33	chr17	206	2875	110	3081	3191	0.9655280476339705
BXD040	33	chr18	101	2123	94	2224	2318	0.9594477998274374
BXD040	33	chr19	32	2135	62	2167	2229	0.9721848362494392
BXD040	33	chr2	467	5438	224	5905	6129	0.9634524392233643
BXD040	33	chr3	116	4823	175	4939	5114	0.9657802111849824
BXD040	33	chr4	148	4496	177	4644	4821	0.9632856253889235
BXD040	33	chr5	123	4315	176	4438	4614	0.9618552232336367
BXD040	33	chr6	240	3847	176	4087	4263	0.958714520290875
BXD040	33	chr7	64	4633	132	4697	4829	0.9726651480637813
BXD040	33	chr8	100	3926	146	4026	4172	0.9650047938638543
BXD040	33	chr9	329	3624	139	3953	4092	0.9660312805474096
BXD042	34	chr1	201	6765	201	6966	7167	0.9719547928003349
BXD042	34	chr10	228	2843	166	3071	3237	0.9487179487179487
BXD042	34	chr11	189	4014	111	4203	4314	0.9742698191933241
BXD042	34	chr12	127	3009	130	3136	3266	0.9601959583588487
BXD042	34	chr13	83	3091	132	3174	3306	0.9600725952813067
BXD042	34	chr14	314	3708	128	4022	4150	0.9691566265060241
BXD042	34	chr15	138	2722	103	2860	2963	0.9652379345258184
BXD042	34	chr16	54	2370	128	2424	2552	0.9498432601880877
BXD042	34	chr17	116	3001	74	3117	3191	0.9768097774992165
BXD042	34	chr18	54	2158	106	2212	2318	0.9542709232096636
BXD042	34	chr19	107	2063	59	2170	2229	0.9735307312696276
BXD042	34	chr2	452	5483	194	5935	6129	0.968347201827378
BXD042	34	chr3	246	4703	165	4949	5114	0.9677356276886977
BXD042	34	chr4	114	4581	126	4695	4821	0.9738643434971997
BXD042	34	chr5	213	4257	144	4470	4614	0.9687906371911573
BXD042	34	chr6	155	3978	130	4133	4263	0.969505043396669
BXD042	34	chr7	176	4528	125	4704	4829	0.9741147235452474
BXD042	34	chr8	209	3828	135	4037	4172	0.9676414189837008
BXD042	34	chr9	169	3794	129	3963	4092	0.968475073313783
BXD043	35	chr1	274	6717	176	6991	7167	0.9754430026510394
BXD043	35	chr10	132	2981	124	3113	3237	0.9616929255483473
BXD043	35	chr11	64	4169	81	4233	4314	0.9812239221140473
BXD043	35	chr12	188	2963	115	3151	3266	0.9647887323943662
BXD043	35	chr13	54	3134	118	3188	3306	0.9643073200241984
BXD043	35	chr14	106	3923	121	4029	4150	0.9708433734939759
BXD043	35	chr15	165	2702	96	2867	2963	0.9676004049949376
BXD043	35	chr16	90	2365	97	2455	2552	0.9619905956112853
BXD043	35	chr17	45	3073	73	3118	3191	0.9771231588843623
BXD043	35	chr18	167	2056	95	2223	2318	0.9590163934426229
BXD043	35	chr19	63	2114	52	2177	2229	0.9766711529834007
BXD043	35	chr2	190	5783	156	5973	6129	0.9745472344591287
BXD043	35	chr3	333	4631	150	4964	5114	0.9706687524442706
BXD043	35	chr4	217	4465	139	4682	4821	0.9711678075088156
BXD043	35	chr5	267	4222	125	4489	4614	0.9729085392284352
BXD043	35	chr6	137	4003	123	4140	4263	0.9711470795214637
BXD043	35	chr7	85	4646	98	4731	4829	0.979705943259474
BXD043	35	chr8	198	3883	91	4081	4172	0.9781879194630873
BXD043	35	chr9	147	3830	115	3977	4092	0.9718963831867058
BXD044	36	chr1	477	6496	194	6973	7167	0.9729314915585322
BXD044	36	chr10	124	2981	132	3105	3237	0.959221501390176
BXD044	36	chr11	173	4044	97	4217	4314	0.9775150672229949
BXD044	36	chr12	113	3041	112	3154	3266	0.9657072872014697
BXD044	36	chr13	160	3059	87	3219	3306	0.9736842105263158
BXD044	36	chr14	226	3791	133	4017	4150	0.9679518072289157
BXD044	36	chr15	78	2775	110	2853	2963	0.9628754640566993
BXD044	36	chr16	120	2337	95	2457	2552	0.9627742946708464
BXD044	36	chr17	199	2931	61	3130	3191	0.980883735506111
BXD044	36	chr18	108	2136	74	2244	2318	0.9680759275237274
BXD044	36	chr19	80	2100	49	2180	2229	0.978017048003589
BXD044	36	chr2	192	5786	151	5978	6129	0.9753630282264644
BXD044	36	chr3	271	4699	144	4970	5114	0.9718420023464998
BXD044	36	chr4	214	4477	130	4691	4821	0.9730346401161585
BXD044	36	chr5	238	4250	126	4488	4614	0.9726918075422627
BXD044	36	chr6	313	3793	157	4106	4263	0.9631714754867464
BXD044	36	chr7	56	4683	90	4739	4829	0.9813626009525782
BXD044	36	chr8	288	3770	114	4058	4172	0.9726749760306808
BXD044	36	chr9	212	3780	100	3992	4092	0.9755620723362659
BXD045	37	chr1	149	6781	237	6930	7167	0.9669317706153202
BXD045	37	chr10	137	2944	156	3081	3237	0.9518072289156626
BXD045	37	chr11	149	4031	134	4180	4314	0.9689383402874363
BXD045	37	chr12	117	3020	129	3137	3266	0.9605021432945499
BXD045	37	chr13	135	3013	158	3148	3306	0.9522081064730793
BXD045	37	chr14	115	3905	130	4020	4150	0.9686746987951808
BXD045	37	chr15	201	2633	129	2834	2963	0.9564630442119474
BXD045	37	chr16	163	2270	119	2433	2552	0.9533699059561128
BXD045	37	chr17	150	2943	98	3093	3191	0.9692886242557192
BXD045	37	chr18	102	2097	119	2199	2318	0.948662640207075
BXD045	37	chr19	72	2101	56	2173	2229	0.9748766262898161
BXD045	37	chr2	111	5820	198	5931	6129	0.9676945668135095
BXD045	37	chr3	224	4700	190	4924	5114	0.9628470864294094
BXD045	37	chr4	334	4297	190	4631	4821	0.9605890894005393
BXD045	37	chr5	241	4196	177	4437	4614	0.9616384915474643
BXD045	37	chr6	175	3896	192	4071	4263	0.9549612948627727
BXD045	37	chr7	149	4530	150	4679	4829	0.968937668254297
BXD045	37	chr8	194	3829	149	4023	4172	0.9642857142857143
BXD045	37	chr9	221	3730	141	3951	4092	0.9655425219941349
BXD048a	38	chr1	288	6724	155	7012	7167	0.9783730989256314
BXD048a	38	chr10	147	2944	146	3091	3237	0.9548965091133765
BXD048a	38	chr11	155	4040	119	4195	4314	0.9724153917477979
BXD048a	38	chr12	125	3042	99	3167	3266	0.9696876913655849
BXD048a	38	chr13	92	3099	115	3191	3306	0.9652147610405324
BXD048a	38	chr14	159	3894	97	4053	4150	0.9766265060240964
BXD048a	38	chr15	59	2797	107	2856	2963	0.9638879514006075
BXD048a	38	chr16	156	2309	87	2465	2552	0.9659090909090909
BXD048a	38	chr17	57	3046	88	3103	3191	0.9724224381071764
BXD048a	38	chr18	121	2122	75	2243	2318	0.9676445211389129
BXD048a	38	chr19	117	2071	41	2188	2229	0.9816061013907582
BXD048a	38	chr2	144	5806	179	5950	6129	0.9707945831293849
BXD048a	38	chr3	275	4712	127	4987	5114	0.9751662104028158
BXD048a	38	chr4	90	4588	143	4678	4821	0.9703381041277743
BXD048a	38	chr5	237	4233	144	4470	4614	0.9687906371911573
BXD048a	38	chr6	119	4020	124	4139	4263	0.9709125029322073
BXD048a	38	chr7	266	4455	108	4721	4829	0.9776351211430938
BXD048a	38	chr8	107	3950	115	4057	4172	0.9724352828379674
BXD048a	38	chr9	132	3851	109	3983	4092	0.9733626588465298
BXD048	39	chr1	308	6512	347	6820	7167	0.9515836472722199
BXD048	39	chr10	142	2843	252	2985	3237	0.9221501390176089
BXD048	39	chr11	166	3929	219	4095	4314	0.9492350486787204
BXD048	39	chr12	124	2955	187	3079	3266	0.9427434170238824
BXD048	39	chr13	95	3026	185	3121	3306	0.9440411373260738
BXD048	39	chr14	176	3784	190	3960	4150	0.9542168674698795
BXD048	39	chr15	67	2729	167	2796	2963	0.9436382045224435
BXD048	39	chr16	137	2215	200	2352	2552	0.9216300940438872
BXD048	39	chr17	55	2977	159	3032	3191	0.9501723597618301
BXD048	39	chr18	132	2041	145	2173	2318	0.9374460742018982
BXD048	39	chr19	116	2017	96	2133	2229	0.9569313593539704
BXD048	39	chr2	187	5656	286	5843	6129	0.9533365965084026
BXD048	39	chr3	278	4575	261	4853	5114	0.9489636292530309
BXD048	39	chr4	156	4423	242	4579	4821	0.9498029454470027
BXD048	39	chr5	251	4088	275	4339	4614	0.9403987863025575
BXD048	39	chr6	128	3912	223	4040	4263	0.9476894205958245
BXD048	39	chr7	206	4387	236	4593	4829	0.9511285980534272
BXD048	39	chr8	122	3841	209	3963	4172	0.9499041227229147
BXD048	39	chr9	155	3732	205	3887	4092	0.9499022482893451
BXD049	40	chr1	308	6596	263	6904	7167	0.9633040323705874
BXD049	40	chr10	66	2962	209	3028	3237	0.9354340438677788
BXD049	40	chr11	338	3831	145	4169	4314	0.9663885025498378
BXD049	40	chr12	49	3063	154	3112	3266	0.9528475199020208
BXD049	40	chr13	60	3082	164	3142	3306	0.9503932244404114
BXD049	40	chr14	158	3817	175	3975	4150	0.95783132530120485
BXD049	40	chr15	139	2668	156	2807	2963	0.9473506581167735
BXD049	40	chr16	37	2379	136	2416	2552	0.9467084639498433
BXD049	40	chr17	75	3012	104	3087	3191	0.9674083359448449
BXD049	40	chr18	103	2084	131	2187	2318	0.9434857635893011
BXD049	40	chr19	92	2053	84	2145	2229	0.9623149394347241
BXD049	40	chr2	187	5704	238	5891	6129	0.9611682166748245
BXD049	40	chr3	212	4687	215	4899	5114	0.9579585451701212
BXD049	40	chr4	209	4397	215	4606	4821	0.9554034432690314
BXD049	40	chr5	261	4174	179	4435	4614	0.9612050281751192
BXD049	40	chr6	99	3979	185	4078	4263	0.9566033309875674
BXD049	40	chr7	288	4350	191	4638	4829	0.9604472975771381
BXD049	40	chr8	85	3929	158	4014	4172	0.9621284755512943
BXD049	40	chr9	323	3615	154	3938	4092	0.9623655913978495
BXD050	41	chr1	325	6658	184	6983	7167	0.974326775498814
BXD050	41	chr10	90	3023	124	3113	3237	0.9616929255483473
BXD050	41	chr11	121	4099	94	4220	4314	0.9782104775150672
BXD050	41	chr12	133	3022	111	3155	3266	0.9660134721371708
BXD050	41	chr13	217	2978	111	3195	3306	0.9664246823956443
BXD050	41	chr14	182	3850	118	4032	4150	0.971566265060241
BXD050	41	chr15	117	2752	94	2869	2963	0.968275396557543
BXD050	41	chr16	87	2377	88	2464	2552	0.9655172413793104
BXD050	41	chr17	222	2896	73	3118	3191	0.9771231588843623
BXD050	41	chr18	139	2098	81	2237	2318	0.9650560828300259
BXD050	41	chr19	82	2097	50	2179	2229	0.9775684163301929
BXD050	41	chr2	349	5589	191	5938	6129	0.9688366780877794
BXD050	41	chr3	284	4691	139	4975	5114	0.9728197105983575
BXD050	41	chr4	244	4432	145	4676	4821	0.9699232524372536
BXD050	41	chr5	316	4169	129	4485	4614	0.9720416124837451
BXD050	41	chr6	195	3928	140	4123	4263	0.9671592775041051
BXD050	41	chr7	300	4400	129	4700	4829	0.9732863946986954
BXD050	41	chr8	185	3866	121	4051	4172	0.9709971236816874
BXD050	41	chr9	159	3816	117	3975	4092	0.9714076246334311
BXD051	42	chr1	262	6680	225	6942	7167	0.9686061113436585
BXD051	42	chr10	113	2964	160	3077	3237	0.950571516836577
BXD051	42	chr11	184	4005	125	4189	4314	0.9710245711636533
BXD051	42	chr12	69	3056	141	3125	3266	0.9568279240661359
BXD051	42	chr13	49	3120	137	3169	3306	0.9585601935874168
BXD051	42	chr14	60	3968	122	4028	4150	0.9706024096385543
BXD051	42	chr15	159	2661	143	2820	2963	0.9517381032737091
BXD051	42	chr16	138	2295	119	2433	2552	0.9533699059561128
BXD051	42	chr17	54	3045	92	3099	3191	0.9711689125665935
BXD051	42	chr18	70	2133	115	2203	2318	0.9503882657463331
BXD051	42	chr19	72	2096	61	2168	2229	0.9726334679228353
BXD051	42	chr2	198	5734	197	5932	6129	0.9678577255669767
BXD051	42	chr3	416	4499	199	4915	5114	0.9610872115760657
BXD051	42	chr4	275	4373	173	4648	4821	0.9641153287699648
BXD051	42	chr5	295	4153	166	4448	4614	0.9640225400953619
BXD051	42	chr6	277	3797	189	4074	4263	0.9556650246305419
BXD051	42	chr7	174	4523	132	4697	4829	0.9726651480637813
BXD051	42	chr8	268	3756	148	4024	4172	0.9645254074784276
BXD051	42	chr9	109	3840	143	3949	4092	0.9650537634408602
BXD053	43	chr1	191	6431	545	6622	7167	0.9239570252546393
BXD053	43	chr10	62	2771	404	2833	3237	0.8751930800123571
BXD053	43	chr11	150	3827	337	3977	4314	0.9218822438572091
BXD053	43	chr12	53	2891	322	2944	3266	0.9014084507042254
BXD053	43	chr13	69	2898	339	2967	3306	0.8974591651542649
BXD053	43	chr14	97	3733	320	3830	4150	0.9228915662650602
BXD053	43	chr15	91	2521	351	2612	2963	0.8815389807627405
BXD053	43	chr16	58	2185	309	2243	2552	0.8789184952978056
BXD053	43	chr17	89	2848	254	2937	3191	0.9204011281729865
BXD053	43	chr18	38	2006	274	2044	2318	0.8817946505608283
BXD053	43	chr19	72	1983	174	2055	2229	0.9219380888290714
BXD053	43	chr2	166	5448	515	5614	6129	0.9159732419644314
BXD053	43	chr3	126	4532	456	4658	5114	0.9108330074305827
BXD053	43	chr4	227	4175	419	4402	4821	0.9130885708359262
BXD053	43	chr5	87	4125	402	4212	4614	0.9128738621586476
BXD053	43	chr6	148	3654	461	3802	4263	0.8918601923528032
BXD053	43	chr7	273	4185	371	4458	4829	0.9231724994822945
BXD053	43	chr8	91	3705	376	3796	4172	0.909875359539789
BXD053	43	chr9	93	3648	351	3741	4092	0.9142228739002932
BXD055	44	chr1	155	6845	167	7000	7167	0.9766987581972931
BXD055	44	chr10	110	3004	123	3114	3237	0.9620018535681186
BXD055	44	chr11	251	3941	122	4192	4314	0.9717199814557256
BXD055	44	chr12	147	3015	104	3162	3266	0.968156766687079
BXD055	44	chr13	130	3061	115	3191	3306	0.9652147610405324
BXD055	44	chr14	265	3758	127	4023	4150	0.9693975903614458
BXD055	44	chr15	107	2746	110	2853	2963	0.9628754640566993
BXD055	44	chr16	138	2312	102	2450	2552	0.9600313479623824
BXD055	44	chr17	113	2979	99	3092	3191	0.9689752428705735
BXD055	44	chr18	129	2115	74	2244	2318	0.9680759275237274
BXD055	44	chr19	125	2045	59	2170	2229	0.9735307312696276
BXD055	44	chr2	247	5704	178	5951	6129	0.970957741882852
BXD055	44	chr3	325	4651	138	4976	5114	0.973015252248729
BXD055	44	chr4	305	4378	138	4683	4821	0.9713752333540759
BXD055	44	chr5	234	4232	148	4466	4614	0.9679237104464673
BXD055	44	chr6	199	3937	127	4136	4263	0.9702087731644382
BXD055	44	chr7	323	4350	156	4673	4829	0.9676951749844689
BXD055	44	chr8	137	3892	143	4029	4172	0.9657238734419943
BXD055	44	chr9	140	3853	99	3993	4092	0.9758064516129032
BXD056	45	chr1	239	6773	155	7012	7167	0.9783730989256314
BXD056	45	chr10	93	3028	116	3121	3237	0.9641643497065184
BXD056	45	chr11	215	3991	108	4206	4314	0.9749652294853964
BXD056	45	chr12	167	3000	99	3167	3266	0.9696876913655849
BXD056	45	chr13	180	3024	102	3204	3306	0.969147005444646
BXD056	45	chr14	100	3963	87	4063	4150	0.9790361445783132
BXD056	45	chr15	173	2694	96	2867	2963	0.9676004049949376
BXD056	45	chr16	178	2294	80	2472	2552	0.9686520376175548
BXD056	45	chr17	207	2895	89	3102	3191	0.9721090567220307
BXD056	45	chr18	126	2122	70	2248	2318	0.9698015530629853
BXD056	45	chr19	104	2080	45	2184	2229	0.9798115746971736
BXD056	45	chr2	246	5719	164	5965	6129	0.9732419644313918
BXD056	45	chr3	201	4775	138	4976	5114	0.973015252248729
BXD056	45	chr4	265	4431	125	4696	4821	0.9740717693424601
BXD056	45	chr5	285	4207	122	4492	4614	0.9735587342869527
BXD056	45	chr6	295	3831	137	4126	4263	0.9678630072718742
BXD056	45	chr7	228	4501	100	4729	4829	0.979291778836198
BXD056	45	chr8	106	3980	86	4086	4172	0.9793863854266539
BXD056	45	chr9	112	3881	99	3993	4092	0.9758064516129032
BXD060	46	chr1	91	6930	146	7021	7167	0.9796288544718851
BXD060	46	chr10	70	3072	95	3142	3237	0.9706518381217176
BXD060	46	chr11	263	3976	75	4239	4314	0.9826147426981919
BXD060	46	chr12	190	2990	86	3180	3266	0.9736680955296999
BXD060	46	chr13	135	3084	87	3219	3306	0.9736842105263158
BXD060	46	chr14	195	3871	84	4066	4150	0.9797590361445783
BXD060	46	chr15	188	2681	94	2869	2963	0.968275396557543
BXD060	46	chr16	156	2327	69	2483	2552	0.9729623824451411
BXD060	46	chr17	80	3043	68	3123	3191	0.9786900658100909
BXD060	46	chr18	71	2182	65	2253	2318	0.9719585849870578
BXD060	46	chr19	69	2118	42	2187	2229	0.9811574697173621
BXD060	46	chr2	195	5789	145	5984	6129	0.9763419807472671
BXD060	46	chr3	58	4936	120	4994	5114	0.9765350019554165
BXD060	46	chr4	247	4467	107	4714	4821	0.9778054345571459
BXD060	46	chr5	188	4326	100	4514	4614	0.9783268313827481
BXD060	46	chr6	197	3952	114	4149	4263	0.9732582688247713
BXD060	46	chr7	265	4469	95	4734	4829	0.980327189894388
BXD060	46	chr8	256	3827	89	4083	4172	0.9786673058485139
BXD060	46	chr9	184	3807	101	3991	4092	0.9753176930596286
BXD061	47	chr1	281	6740	146	7021	7167	0.9796288544718851
BXD061	47	chr10	92	3032	113	3124	3237	0.9650911337658326
BXD061	47	chr11	161	4063	90	4224	4314	0.9791376912378303
BXD061	47	chr12	65	3085	116	3150	3266	0.964482547458665
BXD061	47	chr13	69	3127	110	3196	3306	0.9667271627344223
BXD061	47	chr14	232	3802	116	4034	4150	0.9720481927710843
BXD061	47	chr15	103	2766	94	2869	2963	0.968275396557543
BXD061	47	chr16	74	2381	97	2455	2552	0.9619905956112853
BXD061	47	chr17	33	3088	70	3121	3191	0.9780633030397994
BXD061	47	chr18	125	2110	83	2235	2318	0.9641932700603969
BXD061	47	chr19	106	2067	56	2173	2229	0.9748766262898161
BXD061	47	chr2	412	5552	165	5964	6129	0.9730788056779246
BXD061	47	chr3	248	4741	125	4989	5114	0.9755572937035588
BXD061	47	chr4	238	4457	126	4695	4821	0.9738643434971997
BXD061	47	chr5	114	4386	114	4500	4614	0.9752925877763329
BXD061	47	chr6	167	3956	140	4123	4263	0.9671592775041051
BXD061	47	chr7	149	4563	117	4712	4829	0.9757713812383516
BXD061	47	chr8	288	3771	113	4059	4172	0.9729146692233941
BXD061	47	chr9	226	3761	105	3987	4092	0.9743401759530792
BXD062	48	chr1	469	6252	446	6721	7167	0.9377703362634296
BXD062	48	chr10	101	2834	302	2935	3237	0.9067037380290393
BXD062	48	chr11	151	3905	258	4056	4314	0.9401947148817803
BXD062	48	chr12	122	2872	272	2994	3266	0.9167176974892836
BXD062	48	chr13	217	2829	260	3046	3306	0.9213551119177253
BXD062	48	chr14	182	3741	227	3923	4150	0.9453012048192772
BXD062	48	chr15	134	2603	226	2737	2963	0.9237259534255822
BXD062	48	chr16	52	2289	211	2341	2552	0.917319749216301
BXD062	48	chr17	225	2773	193	2998	3191	0.9395173926668756
BXD062	48	chr18	139	1975	204	2114	2318	0.911993097497843
BXD062	48	chr19	97	2003	129	2100	2229	0.9421265141318977
BXD062	48	chr2	185	5567	377	5752	6129	0.9384891499428945
BXD062	48	chr3	203	4579	332	4782	5114	0.9350801720766523
BXD062	48	chr4	201	4325	295	4526	4821	0.9388093756482058
BXD062	48	chr5	192	4101	321	4293	4614	0.9304291287386216
BXD062	48	chr6	285	3649	329	3934	4263	0.922824302134647
BXD062	48	chr7	279	4256	294	4535	4829	0.9391178297784221
BXD062	48	chr8	156	3763	253	3919	4172	0.9393576222435283
BXD062	48	chr9	177	3655	260	3832	4092	0.9364613880742912
BXD063	49	chr1	516	6401	250	6917	7167	0.9651179014929538
BXD063	49	chr10	108	2969	160	3077	3237	0.950571516836577
BXD063	49	chr11	53	4158	103	4211	4314	0.9761242466388502
BXD063	49	chr12	121	3004	141	3125	3266	0.9568279240661359
BXD063	49	chr13	193	2966	147	3159	3306	0.9555353901996371
BXD063	49	chr14	248	3771	131	4019	4150	0.968433734939759
BXD063	49	chr15	83	2768	112	2851	2963	0.9622004724940938
BXD063	49	chr16	100	2352	100	2452	2552	0.9608150470219435
BXD063	49	chr17	179	2910	102	3089	3191	0.9680350987151363
BXD063	49	chr18	136	2076	106	2212	2318	0.9542709232096636
BXD063	49	chr19	94	2077	58	2171	2229	0.9739793629430238
BXD063	49	chr2	99	5850	180	5949	6129	0.9706314243759178
BXD063	49	chr3	323	4614	177	4937	5114	0.9653891278842394
BXD063	49	chr4	213	4464	144	4677	4821	0.970130678282514
BXD063	49	chr5	224	4235	155	4459	4614	0.9664065886432597
BXD063	49	chr6	271	3795	197	4066	4263	0.9537884119164908
BXD063	49	chr7	241	4449	139	4690	4829	0.9712155725823152
BXD063	49	chr8	140	3896	136	4036	4172	0.9674017257909875
BXD063	49	chr9	268	3687	137	3955	4092	0.9665200391006843
BXD064	50	chr1	365	6639	163	7004	7167	0.9772568717734059
BXD064	50	chr10	88	3034	115	3122	3237	0.9644732777262898
BXD064	50	chr11	278	3943	93	4221	4314	0.978442280945758
BXD064	50	chr12	159	3017	90	3176	3266	0.9724433557868953
BXD064	50	chr13	75	3129	102	3204	3306	0.969147005444646
BXD064	50	chr14	279	3754	117	4033	4150	0.9718072289156626
BXD064	50	chr15	244	2612	107	2856	2963	0.9638879514006075
BXD064	50	chr16	92	2364	96	2456	2552	0.9623824451410659
BXD064	50	chr17	98	3013	80	3111	3191	0.9749294891883422
BXD064	50	chr18	123	2121	74	2244	2318	0.9680759275237274
BXD064	50	chr19	42	2140	47	2182	2229	0.9789143113503813
BXD064	50	chr2	390	5552	187	5942	6129	0.9694893131016479
BXD064	50	chr3	257	4700	157	4957	5114	0.9692999608916699
BXD064	50	chr4	338	4343	140	4681	4821	0.9709603816635552
BXD064	50	chr5	133	4362	119	4495	4614	0.9742089293454703
BXD064	50	chr6	177	3935	151	4112	4263	0.9645789350222848
BXD064	50	chr7	127	4609	93	4736	4829	0.9807413543176641
BXD064	50	chr8	259	3793	120	4052	4172	0.9712368168744008
BXD064	50	chr9	259	3722	111	3981	4092	0.9728739002932552
BXD065a	51	chr1	284	6598	285	6882	7167	0.9602344077019673
BXD065a	51	chr10	114	2925	198	3039	3237	0.9388322520852641
BXD065a	51	chr11	208	3940	166	4148	4314	0.9615206305053314
BXD065a	51	chr12	96	3029	141	3125	3266	0.9568279240661359
BXD065a	51	chr13	78	3068	160	3146	3306	0.9516031457955233
BXD065a	51	chr14	152	3875	123	4027	4150	0.9703614457831325
BXD065a	51	chr15	204	2604	155	2808	2963	0.9476881538980763
BXD065a	51	chr16	37	2387	128	2424	2552	0.9498432601880877
BXD065a	51	chr17	144	2943	104	3087	3191	0.9674083359448449
BXD065a	51	chr18	53	2157	108	2210	2318	0.9534081104400345
BXD065a	51	chr19	87	2075	67	2162	2229	0.9699416778824586
BXD065a	51	chr2	330	5564	235	5894	6129	0.961657692935226
BXD065a	51	chr3	108	4826	180	4934	5114	0.9648025029331248
BXD065a	51	chr4	358	4230	233	4588	4821	0.9516697780543456
BXD065a	51	chr5	241	4163	210	4404	4614	0.9544863459037711
BXD065a	51	chr6	115	3969	179	4084	4263	0.9580107905231058
BXD065a	51	chr7	147	4535	147	4682	4829	0.969558914889211
BXD065a	51	chr8	111	3895	166	4006	4172	0.9602109300095877
BXD065a	51	chr9	217	3724	151	3941	4092	0.9630987292277615
BXD065	52	chr1	324	6555	288	6879	7167	0.9598158225198828
BXD065	52	chr10	113	2934	190	3047	3237	0.94130367624343525
BXD065	52	chr11	198	3929	187	4127	4314	0.9566527584608252
BXD065	52	chr12	93	3007	166	3100	3266	0.9491733006736068
BXD065	52	chr13	88	3028	190	3116	3306	0.9425287356321839
BXD065	52	chr14	138	3832	180	3970	4150	0.9566265060240964
BXD065	52	chr15	189	2599	175	2788	2963	0.9409382382720216
BXD065	52	chr16	48	2355	149	2403	2552	0.9416144200626959
BXD065	52	chr17	159	2903	129	3062	3191	0.9595738013162018
BXD065	52	chr18	66	2129	123	2195	2318	0.9469370146678171
BXD065	52	chr19	116	2034	79	2150	2229	0.9645580978017048
BXD065	52	chr2	343	5514	272	5857	6129	0.9556208190569424
BXD065	52	chr3	117	4780	217	4897	5114	0.9575674618693781
BXD065	52	chr4	323	4249	249	4572	4821	0.9483509645301804
BXD065	52	chr5	228	4151	235	4379	4614	0.9490680537494581
BXD065	52	chr6	149	3892	222	4041	4263	0.9479239971850809
BXD065	52	chr7	246	4375	208	4621	4829	0.9569268999792918
BXD065	52	chr8	126	3854	192	3980	4172	0.9539789069990412
BXD065	52	chr9	187	3693	212	3880	4092	0.9481915933528837
BXD065b	53	chr1	280	6661	226	6941	7167	0.9684665829496303
BXD065b	53	chr10	118	2960	159	3078	3237	0.9508804448563485
BXD065b	53	chr11	185	3992	137	4177	4314	0.9682429299953639
BXD065b	53	chr12	77	3057	132	3134	3266	0.9595835884874464
BXD065b	53	chr13	85	3073	148	3158	3306	0.9552329098608591
BXD065b	53	chr14	157	3861	132	4018	4150	0.9681927710843373
BXD065b	53	chr15	177	2657	129	2834	2963	0.9564630442119474
BXD065b	53	chr16	57	2381	114	2438	2552	0.9553291536050157
BXD065b	53	chr17	159	2918	114	3077	3191	0.9642745220933876
BXD065b	53	chr18	49	2169	100	2218	2318	0.9568593615185504
BXD065b	53	chr19	108	2055	66	2163	2229	0.9703903095558546
BXD065b	53	chr2	341	5581	207	5922	6129	0.9662261380323054
BXD065b	53	chr3	92	4858	164	4950	5114	0.9679311693390692
BXD065b	53	chr4	307	4333	181	4640	4821	0.9624559220078822
BXD065b	53	chr5	233	4230	151	4463	4614	0.9672735153879497
BXD065b	53	chr6	136	3960	167	4096	4263	0.9608257095941825
BXD065b	53	chr7	246	4440	143	4686	4829	0.9703872437357631
BXD065b	53	chr8	136	3891	145	4027	4172	0.9652444870565676
BXD065b	53	chr9	210	3743	139	3953	4092	0.9660312805474096
BXD066	54	chr1	236	6481	450	6717	7167	0.9372122226873169
BXD066	54	chr10	103	2838	296	2941	3237	0.9085573061476676
BXD066	54	chr11	172	3904	238	4076	4314	0.9448307834955957
BXD066	54	chr12	139	2896	231	3035	3266	0.9292712798530313
BXD066	54	chr13	166	2890	250	3056	3306	0.9243799153055051
BXD066	54	chr14	215	3679	256	3894	4150	0.9383132530120482
BXD066	54	chr15	157	2529	277	2686	2963	0.9065136685791427
BXD066	54	chr16	169	2177	206	2346	2552	0.9192789968652038
BXD066	54	chr17	64	2959	168	3023	3191	0.9473519272955186
BXD066	54	chr18	96	2023	199	2119	2318	0.9141501294219154
BXD066	54	chr19	97	2044	88	2141	2229	0.9605204127411395
BXD066	54	chr2	413	5318	398	5731	6129	0.9350628161200848
BXD066	54	chr3	105	4688	321	4793	5114	0.9372311302307391
BXD066	54	chr4	220	4268	333	4488	4821	0.9309271935283137
BXD066	54	chr5	217	4080	317	4297	4614	0.9312960554833116
BXD066	54	chr6	139	3781	343	3920	4263	0.9195402298850575
BXD066	54	chr7	311	4248	270	4559	4829	0.9440878028577345
BXD066	54	chr8	260	3635	277	3895	4172	0.9336049856184084
BXD066	54	chr9	247	3586	259	3833	4092	0.9367057673509286
BXD067	55	chr1	433	6499	235	6932	7167	0.9672108274033766
BXD067	55	chr10	105	2967	165	3072	3237	0.9490268767377201
BXD067	55	chr11	289	3863	162	4152	4314	0.9624478442280946
BXD067	55	chr12	179	2955	132	3134	3266	0.9595835884874464
BXD067	55	chr13	179	2991	136	3170	3306	0.9588626739261948
BXD067	55	chr14	260	3768	122	4028	4150	0.9706024096385543
BXD067	55	chr15	180	2653	130	2833	2963	0.9561255484306446
BXD067	55	chr16	96	2348	108	2444	2552	0.957680250783699
BXD067	55	chr17	86	3010	95	3096	3191	0.9702287684111564
BXD067	55	chr18	108	2110	100	2218	2318	0.9568593615185504
BXD067	55	chr19	102	2070	57	2172	2229	0.9744279946164199
BXD067	55	chr2	240	5691	198	5931	6129	0.9676945668135095
BXD067	55	chr3	229	4705	180	4934	5114	0.9648025029331248
BXD067	55	chr4	279	4377	165	4656	4821	0.9657747355320473
BXD067	55	chr5	268	4192	154	4460	4614	0.9666233203294322
BXD067	55	chr6	222	3855	186	4077	4263	0.956368754398311
BXD067	55	chr7	196	4504	129	4700	4829	0.9732863946986954
BXD067	55	chr8	228	3799	145	4027	4172	0.9652444870565676
BXD067	55	chr9	202	3754	136	3956	4092	0.9667644183773216
BXD068	56	chr1	249	6663	255	6912	7167	0.9644202595228129
BXD068	56	chr10	61	2989	187	3050	3237	0.9422304603027495
BXD068	56	chr11	240	3920	154	4160	4314	0.9643022716736208
BXD068	56	chr12	111	3009	146	3120	3266	0.9552969993876301
BXD068	56	chr13	188	2937	181	3125	3306	0.9452510586811858
BXD068	56	chr14	102	3905	143	4007	4150	0.9655421686746988
BXD068	56	chr15	148	2673	142	2821	2963	0.9520755990550118
BXD068	56	chr16	176	2246	130	2422	2552	0.9490595611285266
BXD068	56	chr17	190	2879	122	3069	3191	0.9617674710122218
BXD068	56	chr18	48	2150	120	2198	2318	0.9482312338222606
BXD068	56	chr19	126	2018	85	2144	2229	0.961866307761328
BXD068	56	chr2	201	5696	232	5897	6129	0.9621471691956274
BXD068	56	chr3	129	4766	219	4895	5114	0.9571763785686351
BXD068	56	chr4	240	4388	193	4628	4821	0.9599668118647583
BXD068	56	chr5	174	4273	167	4447	4614	0.9638058084091894
BXD068	56	chr6	121	3962	180	4083	4263	0.9577762139338494
BXD068	56	chr7	56	4620	153	4676	4829	0.9683164216193829
BXD068	56	chr8	201	3803	168	4004	4172	0.959731543624161
BXD068	56	chr9	107	3836	149	3943	4092	0.9635874877810362
BXD069	57	chr1	311	6636	220	6947	7167	0.9693037533137994
BXD069	57	chr10	159	2920	158	3079	3237	0.9511893728761198
BXD069	57	chr11	181	3996	137	4177	4314	0.9682429299953639
BXD069	57	chr12	199	2930	137	3129	3266	0.9580526638089406
BXD069	57	chr13	111	3077	118	3188	3306	0.9643073200241984
BXD069	57	chr14	161	3855	134	4016	4150	0.967710843373494
BXD069	57	chr15	167	2677	119	2844	2963	0.9598380020249747
BXD069	57	chr16	70	2370	112	2440	2552	0.9561128526645768
BXD069	57	chr17	222	2866	103	3088	3191	0.9677217173299906
BXD069	57	chr18	133	2089	96	2222	2318	0.9585849870578085
BXD069	57	chr19	107	2059	63	2166	2229	0.971736204576043
BXD069	57	chr2	123	5817	189	5940	6129	0.9691629955947136
BXD069	57	chr3	219	4743	152	4962	5114	0.9702776691435275
BXD069	57	chr4	284	4376	161	4660	4821	0.9666044389130886
BXD069	57	chr5	185	4274	155	4459	4614	0.9664065886432597
BXD069	57	chr6	210	3875	178	4085	4263	0.9582453671123622
BXD069	57	chr7	92	4627	110	4719	4829	0.9772209567198178
BXD069	57	chr8	285	3755	132	4040	4172	0.9683604985618408
BXD069	57	chr9	280	3687	125	3967	4092	0.9694525904203324
BXD070	58	chr1	357	6410	400	6767	7167	0.9441886423887261
BXD070	58	chr10	81	2889	267	2970	3237	0.917516218721038
BXD070	58	chr11	147	3938	229	4085	4314	0.9469170143718127
BXD070	58	chr12	148	2918	200	3066	3266	0.9387630128597673
BXD070	58	chr13	96	2989	221	3085	3306	0.9331518451300665
BXD070	58	chr14	267	3674	209	3941	4150	0.9496385542168675
BXD070	58	chr15	134	2610	219	2744	2963	0.9260884238947014
BXD070	58	chr16	132	2207	213	2339	2552	0.9165360501567398
BXD070	58	chr17	165	2851	175	3016	3191	0.9451582575994986
BXD070	58	chr18	48	2114	156	2162	2318	0.9327006039689387
BXD070	58	chr19	90	2014	125	2104	2229	0.9439210408254822
BXD070	58	chr2	307	5506	316	5813	6129	0.948441833904389
BXD070	58	chr3	247	4579	288	4826	5114	0.9436840046929996
BXD070	58	chr4	334	4216	271	4550	4821	0.9437875959344534
BXD070	58	chr5	290	4076	248	4366	4614	0.9462505418292154
BXD070	58	chr6	150	3840	273	3990	4263	0.9359605911330049
BXD070	58	chr7	138	4454	237	4592	4829	0.9509215158417892
BXD070	58	chr8	152	3780	240	3932	4172	0.9424736337488016
BXD070	58	chr9	184	3696	212	3880	4092	0.9481915933528837
BXD071	59	chr1	163	6833	171	6996	7167	0.9761406446211804
BXD071	59	chr10	81	3029	127	3110	3237	0.960766141489033
BXD071	59	chr11	217	3993	104	4210	4314	0.9758924432081595
BXD071	59	chr12	123	3047	96	3170	3266	0.9706062461726883
BXD071	59	chr13	206	2993	107	3199	3306	0.9676346037507562
BXD071	59	chr14	221	3803	126	4024	4150	0.9696385542168675
BXD071	59	chr15	208	2648	107	2856	2963	0.9638879514006075
BXD071	59	chr16	139	2308	105	2447	2552	0.9588557993730408
BXD071	59	chr17	86	3010	95	3096	3191	0.9702287684111564
BXD071	59	chr18	139	2097	82	2236	2318	0.9646246764452114
BXD071	59	chr19	53	2123	53	2176	2229	0.9762225213100045
BXD071	59	chr2	233	5703	193	5936	6129	0.9685103605808452
BXD071	59	chr3	158	4825	131	4983	5114	0.9743840438013297
BXD071	59	chr4	331	4347	143	4678	4821	0.9703381041277743
BXD071	59	chr5	196	4288	130	4484	4614	0.9718248807975726
BXD071	59	chr6	277	3855	131	4132	4263	0.9692704668074126
BXD071	59	chr7	240	4477	112	4717	4829	0.9768067922965418
BXD071	59	chr8	177	3877	118	4054	4172	0.9717162032598274
BXD071	59	chr9	173	3796	123	3969	4092	0.9699413489736071
BXD073a	60	chr1	188	6614	365	6802	7167	0.9490721361797125
BXD073a	60	chr10	109	2862	266	2971	3237	0.9178251467408094
BXD073a	60	chr11	272	3823	219	4095	4314	0.9492350486787204
BXD073a	60	chr12	145	2902	219	3047	3266	0.9329454990814452
BXD073a	60	chr13	172	2928	206	3100	3306	0.9376890502117362
BXD073a	60	chr14	252	3685	213	3937	4150	0.9486746987951807
BXD073a	60	chr15	126	2637	200	2763	2963	0.9325008437394533
BXD073a	60	chr16	157	2191	204	2348	2552	0.9200626959247649
BXD073a	60	chr17	237	2788	166	3025	3191	0.94797869006581
BXD073a	60	chr18	79	2062	177	2141	2318	0.9236410698878343
BXD073a	60	chr19	56	2059	114	2115	2229	0.9488559892328399
BXD073a	60	chr2	193	5628	308	5821	6129	0.9497471039321259
BXD073a	60	chr3	179	4669	266	4848	5114	0.9479859210011733
BXD073a	60	chr4	331	4205	285	4536	4821	0.940883634100809
BXD073a	60	chr5	226	4131	257	4357	4614	0.9442999566536627
BXD073a	60	chr6	221	3750	292	3971	4263	0.9315036359371335
BXD073a	60	chr7	252	4314	263	4566	4829	0.9455373783392007
BXD073a	60	chr8	238	3706	228	3944	4172	0.9453499520613614
BXD073a	60	chr9	325	3549	218	3874	4092	0.9467253176930597
BXD073b	61	chr1	198	6514	455	6712	7167	0.936514580717176
BXD073b	61	chr10	123	2773	341	2896	3237	0.8946555452579549
BXD073b	61	chr11	298	3740	276	4038	4314	0.9360222531293463
BXD073b	61	chr12	127	2860	279	2987	3266	0.9145744029393754
BXD073b	61	chr13	197	2824	285	3021	3306	0.9137931034482759
BXD073b	61	chr14	271	3604	275	3875	4150	0.9337349397590361
BXD073b	61	chr15	158	2535	270	2693	2963	0.9088761390482619
BXD073b	61	chr16	154	2147	251	2301	2552	0.9016457680250783
BXD073b	61	chr17	249	2735	207	2984	3191	0.9351300532748354
BXD073b	61	chr18	87	2017	214	2104	2318	0.907679033649698
BXD073b	61	chr19	53	2034	142	2087	2229	0.9362943023777479
BXD073b	61	chr2	187	5495	447	5682	6129	0.9270680372001958
BXD073b	61	chr3	234	4482	398	4716	5114	0.9221744231521314
BXD073b	61	chr4	321	4134	366	4455	4821	0.924082140634723
BXD073b	61	chr5	229	4024	361	4253	4614	0.9217598612917208
BXD073b	61	chr6	222	3674	367	3896	4263	0.913910391742904
BXD073b	61	chr7	250	4266	313	4516	4829	0.9351832677572997
BXD073b	61	chr8	245	3612	315	3857	4172	0.924496644295302
BXD073b	61	chr9	298	3478	316	3776	4092	0.9227761485826002
BXD073	62	chr1	234	6343	590	6577	7167	0.917678247523371
BXD073	62	chr10	109	2704	424	2813	3237	0.8690145196169292
BXD073	62	chr11	277	3654	383	3931	4314	0.9112192860454335
BXD073	62	chr12	124	2771	371	2895	3266	0.8864053888548683
BXD073	62	chr13	155	2780	371	2935	3306	0.8877797943133696
BXD073	62	chr14	268	3518	364	3786	4150	0.912289156626506
BXD073	62	chr15	181	2436	346	2617	2963	0.8832264596692542
BXD073	62	chr16	183	2028	341	2211	2552	0.8663793103448276
BXD073	62	chr17	211	2688	292	2899	3191	0.9084926355374491
BXD073	62	chr18	78	1938	302	2016	2318	0.8697152717860225
BXD073	62	chr19	46	2004	179	2050	2229	0.9196949304620906
BXD073	62	chr2	187	5387	555	5574	6129	0.9094468918257465
BXD073	62	chr3	218	4428	468	4646	5114	0.9084865076261244
BXD073	62	chr4	305	4056	460	4361	4821	0.9045841111802531
BXD073	62	chr5	251	3906	457	4157	4614	0.9009536194191591
BXD073	62	chr6	222	3568	473	3790	4263	0.8890452732817264
BXD073	62	chr7	118	4353	358	4471	4829	0.9258645682335888
BXD073	62	chr8	232	3539	401	3771	4172	0.9038830297219559
BXD073	62	chr9	304	3404	384	3708	4092	0.906158357771261
BXD074	63	chr1	384	6190	593	6574	7167	0.9172596623412864
BXD074	63	chr10	129	2664	444	2793	3237	0.8628359592215014
BXD074	63	chr11	228	3728	358	3956	4314	0.9170143718127028
BXD074	63	chr12	204	2728	334	2932	3266	0.8977342314758114
BXD074	63	chr13	220	2717	369	2937	3306	0.8883847549909256
BXD074	63	chr14	276	3540	334	3816	4150	0.9195180722891566
BXD074	63	chr15	235	2379	349	2614	2963	0.8822139723253459
BXD074	63	chr16	200	2056	296	2256	2552	0.8840125391849529
BXD074	63	chr17	79	2852	260	2931	3191	0.9185208398621122
BXD074	63	chr18	94	1947	277	2041	2318	0.8805004314063848
BXD074	63	chr19	105	1951	173	2056	2229	0.9223867205024675
BXD074	63	chr2	256	5322	551	5578	6129	0.9100995268396149
BXD074	63	chr3	186	4456	472	4642	5114	0.9077043410246383
BXD074	63	chr4	224	4135	462	4359	4821	0.9041692594897324
BXD074	63	chr5	173	3974	467	4147	4614	0.8987863025574339
BXD074	63	chr6	240	3558	465	3798	4263	0.8909218859957776
BXD074	63	chr7	138	4307	384	4445	4829	0.9204804307310002
BXD074	63	chr8	210	3592	370	3802	4172	0.911313518696069
BXD074	63	chr9	177	3516	399	3693	4092	0.9024926686217009
BXD075	64	chr1	324	6616	227	6940	7167	0.9683270545556021
BXD075	64	chr10	126	2962	149	3088	3237	0.9539697250540624
BXD075	64	chr11	110	4071	133	4181	4314	0.969170143718127
BXD075	64	chr12	99	3047	120	3146	3266	0.9632578077158603
BXD075	64	chr13	92	3059	155	3151	3306	0.9531155474894132
BXD075	64	chr14	313	3710	127	4023	4150	0.9693975903614458
BXD075	64	chr15	192	2642	129	2834	2963	0.9564630442119474
BXD075	64	chr16	81	2349	122	2430	2552	0.9521943573667712
BXD075	64	chr17	134	2953	104	3087	3191	0.9674083359448449
BXD075	64	chr18	58	2164	96	2222	2318	0.9585849870578085
BXD075	64	chr19	102	2055	72	2157	2229	0.9676985195154778
BXD075	64	chr2	336	5561	232	5897	6129	0.9621471691956274
BXD075	64	chr3	201	4742	171	4943	5114	0.9665623777864685
BXD075	64	chr4	210	4457	154	4667	4821	0.9680564198299108
BXD075	64	chr5	246	4204	164	4450	4614	0.964456003467707
BXD075	64	chr6	200	3883	180	4083	4263	0.9577762139338494
BXD075	64	chr7	208	4481	140	4689	4829	0.9710084903706772
BXD075	64	chr8	203	3810	159	4013	4172	0.961888782358581
BXD075	64	chr9	287	3662	143	3949	4092	0.9650537634408602
BXD077	66	chr1	291	6612	264	6903	7167	0.9631645039765593
BXD077	66	chr10	133	2922	182	3055	3237	0.9437751004016064
BXD077	66	chr11	265	3892	157	4157	4314	0.9636068613815485
BXD077	66	chr12	217	2907	142	3124	3266	0.9565217391304348
BXD077	66	chr13	140	3006	160	3146	3306	0.9516031457955233
BXD077	66	chr14	319	3663	168	3982	4150	0.9595180722891566
BXD077	66	chr15	172	2639	152	2811	2963	0.9487006412419845
BXD077	66	chr16	140	2269	143	2409	2552	0.9439655172413793
BXD077	66	chr17	121	2962	108	3083	3191	0.966154810404262
BXD077	66	chr18	147	2037	134	2184	2318	0.9421915444348576
BXD077	66	chr19	114	2029	86	2143	2229	0.9614176760879318
BXD077	66	chr2	188	5721	220	5909	6129	0.9641050742372328
BXD077	66	chr3	240	4661	213	4901	5114	0.9583496284708642
BXD077	66	chr4	194	4430	197	4624	4821	0.959137108483717
BXD077	66	chr5	228	4214	172	4442	4614	0.9627221499783268
BXD077	66	chr6	225	3850	188	4075	4263	0.9558996012197982
BXD077	66	chr7	283	4352	194	4635	4829	0.9598260509422241
BXD077	66	chr8	152	3872	148	4024	4172	0.9645254074784276
BXD077	66	chr9	192	3741	159	3933	4092	0.9611436950146628
BXD078	67	chr1	227	6774	166	7001	7167	0.9768382865913213
BXD078	67	chr10	101	3010	126	3111	3237	0.9610750695088045
BXD078	67	chr11	82	4135	97	4217	4314	0.9775150672229949
BXD078	67	chr12	142	3039	85	3181	3266	0.9739742804654011
BXD078	67	chr13	175	3009	122	3184	3306	0.9630973986690865
BXD078	67	chr14	174	3894	82	4068	4150	0.9802409638554217
BXD078	67	chr15	139	2711	113	2850	2963	0.9618629767127911
BXD078	67	chr16	116	2329	107	2445	2552	0.9580721003134797
BXD078	67	chr17	169	2952	70	3121	3191	0.9780633030397994
BXD078	67	chr18	57	2187	74	2244	2318	0.9680759275237274
BXD078	67	chr19	89	2086	54	2175	2229	0.9757738896366084
BXD078	67	chr2	101	5873	155	5974	6129	0.9747103932125959
BXD078	67	chr3	112	4866	136	4978	5114	0.9734063355494721
BXD078	67	chr4	178	4520	123	4698	4821	0.9744866210329807
BXD078	67	chr5	127	4342	145	4469	4614	0.9685739055049848
BXD078	67	chr6	147	3979	137	4126	4263	0.9678630072718742
BXD078	67	chr7	309	4389	131	4698	4829	0.9728722302754194
BXD078	67	chr8	118	3944	110	4062	4172	0.9736337488015341
BXD078	67	chr9	203	3798	91	4001	4092	0.977761485826002
BXD079	68	chr1	254	6520	393	6774	7167	0.9451653411469234
BXD079	68	chr10	147	2759	331	2906	3237	0.8977448254556688
BXD079	68	chr11	264	3830	220	4094	4314	0.9490032452480297
BXD079	68	chr12	156	2879	231	3035	3266	0.9292712798530313
BXD079	68	chr13	204	2861	241	3065	3306	0.927102238354507
BXD079	68	chr14	279	3637	234	3916	4150	0.9436144578313252
BXD079	68	chr15	94	2663	206	2757	2963	0.9304758690516368
BXD079	68	chr16	64	2291	197	2355	2552	0.9228056426332288
BXD079	68	chr17	221	2769	201	2990	3191	0.9370103415857098
BXD079	68	chr18	82	2033	203	2115	2318	0.9124245038826575
BXD079	68	chr19	94	1993	142	2087	2229	0.9362943023777479
BXD079	68	chr2	320	5445	364	5765	6129	0.940610213737967
BXD079	68	chr3	89	4702	323	4791	5114	0.9368400469299961
BXD079	68	chr4	304	4209	308	4513	4821	0.9361128396598216
BXD079	68	chr5	272	4028	314	4300	4614	0.9319462505418292
BXD079	68	chr6	120	3835	308	3955	4263	0.9277504105090312
BXD079	68	chr7	233	4367	229	4600	4829	0.9525781735348934
BXD079	68	chr8	291	3624	257	3915	4172	0.9383988494726749
BXD079	68	chr9	259	3584	249	3843	4092	0.9391495601173021
BXD081	69	chr1	336	6583	248	6919	7167	0.9653969582810101
BXD081	69	chr10	66	2993	178	3059	3237	0.945010812480692
BXD081	69	chr11	315	3842	157	4157	4314	0.9636068613815485
BXD081	69	chr12	211	2920	135	3131	3266	0.958665033680343
BXD081	69	chr13	96	3057	153	3153	3306	0.9537205081669692
BXD081	69	chr14	220	3774	156	3994	4150	0.9624096385542169
BXD081	69	chr15	155	2682	126	2837	2963	0.9574755315558555
BXD081	69	chr16	125	2303	124	2428	2552	0.95141065830721006
BXD081	69	chr17	36	3042	113	3078	3191	0.9645879034785334
BXD081	69	chr18	93	2109	116	2202	2318	0.9499568593615185
BXD081	69	chr19	88	2065	76	2153	2229	0.9659039928218932
BXD081	69	chr2	471	5394	264	5865	6129	0.9569260890846794
BXD081	69	chr3	119	4807	188	4926	5114	0.9632381697301525
BXD081	69	chr4	314	4292	215	4606	4821	0.9554034432690314
BXD081	69	chr5	108	4293	213	4401	4614	0.9538361508452535
BXD081	69	chr6	156	3916	191	4072	4263	0.9551958714520291
BXD081	69	chr7	197	4460	172	4657	4829	0.9643818595982605
BXD081	69	chr8	94	3920	158	4014	4172	0.9621284755512943
BXD081	69	chr9	186	3736	170	3922	4092	0.958455522971652
BXD083	71	chr1	484	6453	230	6937	7167	0.9679084693735175
BXD083	71	chr10	87	2999	151	3086	3237	0.9533518690145196
BXD083	71	chr11	109	4085	120	4194	4314	0.972183588317107
BXD083	71	chr12	75	3084	107	3159	3266	0.9672382118799755
BXD083	71	chr13	99	3069	138	3168	3306	0.9582577132486388
BXD083	71	chr14	133	3898	119	4031	4150	0.9713253012048193
BXD083	71	chr15	194	2643	126	2837	2963	0.9574755315558555
BXD083	71	chr16	66	2398	88	2464	2552	0.9655172413793104
BXD083	71	chr17	33	3060	98	3093	3191	0.9692886242557192
BXD083	71	chr18	89	2128	101	2217	2318	0.956427955133736
BXD083	71	chr19	116	2043	70	2159	2229	0.9685957828622701
BXD083	71	chr2	452	5475	202	5927	6129	0.967041931799641
BXD083	71	chr3	230	4714	170	4944	5114	0.9667579194368401
BXD083	71	chr4	307	4357	157	4664	4821	0.9674341422941298
BXD083	71	chr5	131	4315	168	4446	4614	0.9635890767230169
BXD083	71	chr6	182	3910	171	4092	4263	0.9598874032371569
BXD083	71	chr7	356	4304	169	4660	4829	0.9650031062331745
BXD083	71	chr8	214	3829	129	4043	4172	0.9690795781399808
BXD083	71	chr9	229	3709	154	3938	4092	0.9623655913978495
BXD084	72	chr1	164	6847	156	7011	7167	0.9782335705316032
BXD084	72	chr10	81	3008	148	3089	3237	0.9542786530738337
BXD084	72	chr11	272	3937	105	4209	4314	0.9756606397774688
BXD084	72	chr12	233	2936	97	3169	3266	0.9703000612369871
BXD084	72	chr13	89	3108	109	3197	3306	0.9670296430732003
BXD084	72	chr14	113	3948	89	4061	4150	0.9785542168674699
BXD084	72	chr15	191	2669	103	2860	2963	0.9652379345258184
BXD084	72	chr16	185	2270	97	2455	2552	0.9619905956112853
BXD084	72	chr17	130	2990	71	3120	3191	0.9777499216546537
BXD084	72	chr18	125	2094	99	2219	2318	0.957290767903365
BXD084	72	chr19	68	2116	45	2184	2229	0.9798115746971736
BXD084	72	chr2	380	5600	149	5980	6129	0.9756893457333986
BXD084	72	chr3	307	4671	136	4978	5114	0.9734063355494721
BXD084	72	chr4	297	4405	119	4702	4821	0.9753163244140219
BXD084	72	chr5	188	4298	128	4486	4614	0.9722583441699176
BXD084	72	chr6	183	3950	130	4133	4263	0.969505043396669
BXD084	72	chr7	244	4471	114	4715	4829	0.9763926278732656
BXD084	72	chr8	180	3884	108	4064	4172	0.9741131351869607
BXD084	72	chr9	233	3772	87	4005	4092	0.9787390029325513
BXD085	73	chr1	278	6713	176	6991	7167	0.9754430026510394
BXD085	73	chr10	44	3077	116	3121	3237	0.9641643497065184
BXD085	73	chr11	250	3955	109	4205	4314	0.9747334260547056
BXD085	73	chr12	191	2966	109	3157	3266	0.9666258420085732
BXD085	73	chr13	177	3009	120	3186	3306	0.9637023593466425
BXD085	73	chr14	144	3894	112	4038	4150	0.9730120481927711
BXD085	73	chr15	231	2634	98	2865	2963	0.9669254134323321
BXD085	73	chr16	178	2287	87	2465	2552	0.9659090909090909
BXD085	73	chr17	107	3015	69	3122	3191	0.9783766844249452
BXD085	73	chr18	70	2181	67	2251	2318	0.9710957722174288
BXD085	73	chr19	83	2107	39	2190	2229	0.9825033647375505
BXD085	73	chr2	129	5848	152	5977	6129	0.9751998694729972
BXD085	73	chr3	171	4812	131	4983	5114	0.9743840438013297
BXD085	73	chr4	326	4360	135	4686	4821	0.9719975108898569
BXD085	73	chr5	228	4250	136	4478	4614	0.9705244906805375
BXD085	73	chr6	223	3885	155	4108	4263	0.9636406286652592
BXD085	73	chr7	134	4574	121	4708	4829	0.9749430523917996
BXD085	73	chr8	208	3847	117	4055	4172	0.9719558964525408
BXD085	73	chr9	280	3717	95	3997	4092	0.9767839687194526
BXD086	74	chr1	434	6502	231	6936	7167	0.9677689409794893
BXD086	74	chr10	68	3030	139	3098	3237	0.9570590052517763
BXD086	74	chr11	232	3947	135	4179	4314	0.9687065368567455
BXD086	74	chr12	199	2954	113	3153	3266	0.9654011022657685
BXD086	74	chr13	154	3018	134	3172	3306	0.9594676346037507
BXD086	74	chr14	82	3925	143	4007	4150	0.9655421686746988
BXD086	74	chr15	205	2641	117	2846	2963	0.9605129935875801
BXD086	74	chr16	206	2229	117	2435	2552	0.954153605015674
BXD086	74	chr17	157	2935	99	3092	3191	0.9689752428705735
BXD086	74	chr18	110	2116	92	2226	2318	0.9603106125970664
BXD086	74	chr19	76	2088	65	2164	2229	0.9708389412292507
BXD086	74	chr2	169	5772	188	5941	6129	0.9693261543481808
BXD086	74	chr3	334	4605	175	4939	5114	0.9657802111849824
BXD086	74	chr4	145	4547	129	4692	4821	0.9732420659614188
BXD086	74	chr5	222	4251	141	4473	4614	0.9694408322496749
BXD086	74	chr6	142	3957	164	4099	4263	0.9615294393619517
BXD086	74	chr7	353	4333	143	4686	4829	0.9703872437357631
BXD086	74	chr8	76	3977	119	4053	4172	0.9714765100671141
BXD086	74	chr9	194	3779	119	3973	4092	0.9709188660801564
BXD087	75	chr1	345	6626	196	6971	7167	0.9726524347704758
BXD087	75	chr10	120	2988	129	3108	3237	0.9601482854494903
BXD087	75	chr11	212	4002	100	4214	4314	0.9768196569309225
BXD087	75	chr12	183	2982	101	3165	3266	0.9690753214941825
BXD087	75	chr13	203	2989	114	3192	3306	0.9655172413793104
BXD087	75	chr14	243	3803	104	4046	4150	0.9749397590361446
BXD087	75	chr15	71	2816	76	2887	2963	0.9743503206209922
BXD087	75	chr16	67	2395	90	2462	2552	0.9647335423197492
BXD087	75	chr17	201	2921	69	3122	3191	0.9783766844249452
BXD087	75	chr18	89	2164	65	2253	2318	0.9719585849870578
BXD087	75	chr19	131	2043	55	2174	2229	0.9753252579632122
BXD087	75	chr2	195	5787	147	5982	6129	0.9760156632403328
BXD087	75	chr3	163	4796	155	4959	5114	0.969691044192413
BXD087	75	chr4	167	4529	125	4696	4821	0.9740717693424601
BXD087	75	chr5	198	4280	136	4478	4614	0.9705244906805375
BXD087	75	chr6	168	3957	138	4125	4263	0.9676284306826178
BXD087	75	chr7	248	4468	113	4716	4829	0.9765997100849038
BXD087	75	chr8	291	3772	109	4063	4172	0.9738734419942474
BXD087	75	chr9	272	3714	106	3986	4092	0.9740957966764419
BXD088	76	chr1	310	6656	201	6966	7167	0.9719547928003349
BXD088	76	chr10	96	3011	130	3107	3237	0.9598393574297188
BXD088	76	chr11	73	4119	122	4192	4314	0.9717199814557256
BXD088	76	chr12	57	3107	102	3164	3266	0.9687691365584813
BXD088	76	chr13	73	3101	132	3174	3306	0.9600725952813067
BXD088	76	chr14	65	3974	111	4039	4150	0.9732530120481928
BXD088	76	chr15	79	2786	98	2865	2963	0.9669254134323321
BXD088	76	chr16	33	2410	109	2443	2552	0.9572884012539185
BXD088	76	chr17	74	3037	80	3111	3191	0.9749294891883422
BXD088	76	chr18	126	2093	99	2219	2318	0.957290767903365
BXD088	76	chr19	27	2147	55	2174	2229	0.9753252579632122
BXD088	76	chr2	211	5733	185	5944	6129	0.9698156306085821
BXD088	76	chr3	79	4892	143	4971	5114	0.9720375439968714
BXD088	76	chr4	269	4414	138	4683	4821	0.9713752333540759
BXD088	76	chr5	78	4383	153	4461	4614	0.9668400520156046
BXD088	76	chr6	157	3963	143	4120	4263	0.9664555477363359
BXD088	76	chr7	123	4598	108	4721	4829	0.9776351211430938
BXD088	76	chr8	53	3993	126	4046	4172	0.9697986577181208
BXD088	76	chr9	192	3781	119	3973	4092	0.9709188660801564
BXD089	77	chr1	181	6718	268	6899	7167	0.9626063904004465
BXD089	77	chr10	181	2885	171	3066	3237	0.9471733086190918
BXD089	77	chr11	238	3908	168	4146	4314	0.96105702364395
BXD089	77	chr12	201	2922	143	3123	3266	0.9562155541947336
BXD089	77	chr13	123	3024	159	3147	3306	0.9519056261343013
BXD089	77	chr14	242	3746	162	3988	4150	0.9609638554216867
BXD089	77	chr15	213	2573	177	2786	2963	0.9402632467094161
BXD089	77	chr16	87	2337	128	2424	2552	0.9498432601880877
BXD089	77	chr17	118	2964	109	3082	3191	0.9658414290191163
BXD089	77	chr18	80	2118	120	2198	2318	0.9482312338222606
BXD089	77	chr19	85	2055	89	2140	2229	0.9600717810677434
BXD089	77	chr2	287	5598	244	5885	6129	0.9601892641540218
BXD089	77	chr3	170	4746	198	4916	5114	0.9612827532264372
BXD089	77	chr4	338	4239	244	4577	4821	0.949388093756482
BXD089	77	chr5	311	4090	213	4401	4614	0.9538361508452535
BXD089	77	chr6	132	3893	238	4025	4263	0.9441707717569786
BXD089	77	chr7	307	4345	177	4652	4829	0.9633464485400705
BXD089	77	chr8	182	3824	166	4006	4172	0.9602109300095877
BXD089	77	chr9	261	3650	181	3911	4092	0.9557673509286413
BXD090	78	chr1	200	6748	219	6948	7167	0.9694432817078276
BXD090	78	chr10	117	2956	164	3073	3237	0.9493358047574915
BXD090	78	chr11	280	3873	161	4153	4314	0.9626796476587853
BXD090	78	chr12	135	2990	141	3125	3266	0.9568279240661359
BXD090	78	chr13	131	3015	160	3146	3306	0.9516031457955233
BXD090	78	chr14	201	3815	134	4016	4150	0.967710843373494
BXD090	78	chr15	165	2665	133	2830	2963	0.9551130610867364
BXD090	78	chr16	113	2333	106	2446	2552	0.9584639498432602
BXD090	78	chr17	112	2982	97	3094	3191	0.969602005640865
BXD090	78	chr18	128	2081	109	2209	2318	0.9529767040552201
BXD090	78	chr19	33	2133	63	2166	2229	0.971736204576043
BXD090	78	chr2	437	5454	238	5891	6129	0.9611682166748245
BXD090	78	chr3	204	4722	188	4926	5114	0.9632381697301525
BXD090	78	chr4	313	4329	179	4642	4821	0.9628707736984028
BXD090	78	chr5	282	4160	172	4442	4614	0.9627221499783268
BXD090	78	chr6	191	3904	168	4095	4263	0.9605911330049262
BXD090	78	chr7	241	4431	157	4672	4829	0.9674880927728308
BXD090	78	chr8	57	3988	127	4045	4172	0.9695589645254075
BXD090	78	chr9	332	3622	138	3954	4092	0.966275659824047
BXD091	79	chr1	204	6639	324	6843	7167	0.9547928003348681
BXD091	79	chr10	91	2938	208	3029	3237	0.9357429718875502
BXD091	79	chr11	169	3969	176	4138	4314	0.9592025961984237
BXD091	79	chr12	78	2985	203	3063	3266	0.9378444580526638
BXD091	79	chr13	102	3007	197	3109	3306	0.9404113732607381
BXD091	79	chr14	111	3841	198	3952	4150	0.952289156626506
BXD091	79	chr15	73	2727	163	2800	2963	0.9449881876476544
BXD091	79	chr16	127	2247	178	2374	2552	0.9302507836990596
BXD091	79	chr17	93	2957	141	3050	3191	0.9558132246944532
BXD091	79	chr18	53	2132	133	2185	2318	0.9426229508196722
BXD091	79	chr19	58	2092	79	2150	2229	0.9645580978017048
BXD091	79	chr2	109	5765	255	5874	6129	0.9583945178658835
BXD091	79	chr3	231	4623	260	4854	5114	0.9491591709034024
BXD091	79	chr4	204	4389	228	4593	4821	0.9527069072806472
BXD091	79	chr5	137	4252	225	4389	4614	0.9512353706111834
BXD091	79	chr6	116	3905	242	4021	4263	0.9432324653999531
BXD091	79	chr7	66	4586	177	4652	4829	0.9633464485400705
BXD091	79	chr8	192	3780	200	3972	4172	0.9520613614573347
BXD091	79	chr9	199	3704	189	3903	4092	0.9538123167155426
BXD095	82	chr1	195	6382	590	6577	7167	0.917678247523371
BXD095	82	chr10	107	2711	419	2818	3237	0.8705591597157862
BXD095	82	chr11	214	3740	360	3954	4314	0.9165507649513213
BXD095	82	chr12	74	2875	317	2949	3266	0.9029393753827312
BXD095	82	chr13	108	2840	358	2948	3306	0.8917120387174834
BXD095	82	chr14	220	3588	342	3808	4150	0.9175903614457831
BXD095	82	chr15	121	2479	363	2600	2963	0.8774890313871077
BXD095	82	chr16	121	2123	308	2244	2552	0.8793103448275862
BXD095	82	chr17	78	2828	285	2906	3191	0.9106863052334692
BXD095	82	chr18	123	1910	285	2033	2318	0.8770491803278688
BXD095	82	chr19	99	1948	182	2047	2229	0.9183490354419022
BXD095	82	chr2	286	5330	513	5616	6129	0.9162995594713657
BXD095	82	chr3	218	4427	469	4645	5114	0.9082909659757529
BXD095	82	chr4	276	4126	419	4402	4821	0.9130885708359262
BXD095	82	chr5	166	4022	426	4188	4614	0.9076723016905072
BXD095	82	chr6	185	3626	452	3811	4263	0.8939713816561107
BXD095	82	chr7	160	4278	391	4438	4829	0.9190308552495341
BXD095	82	chr8	236	3538	398	3774	4172	0.9046021093000959
BXD095	82	chr9	231	3469	392	3700	4092	0.9042033235581622
BXD098	83	chr1	447	6445	275	6892	7167	0.9616296916422492
BXD098	83	chr10	116	2941	180	3057	3237	0.9443929564411492
BXD098	83	chr11	279	3851	184	4130	4314	0.9573481687528975
BXD098	83	chr12	56	3056	154	3112	3266	0.9528475199020208
BXD098	83	chr13	96	3054	156	3150	3306	0.9528130671506352
BXD098	83	chr14	174	3824	152	3998	4150	0.9633734939759037
BXD098	83	chr15	63	2762	138	2825	2963	0.9534255821802228
BXD098	83	chr16	101	2307	144	2408	2552	0.9435736677115988
BXD098	83	chr17	157	2919	115	3076	3191	0.9639611407082419
BXD098	83	chr18	83	2140	95	2223	2318	0.9590163934426229
BXD098	83	chr19	105	2032	92	2137	2229	0.9587258860475549
BXD098	83	chr2	140	5737	252	5877	6129	0.9588839941262849
BXD098	83	chr3	380	4519	215	4899	5114	0.9579585451701212
BXD098	83	chr4	258	4363	200	4621	4821	0.9585148309479361
BXD098	83	chr5	241	4170	203	4411	4614	0.9560034677069787
BXD098	83	chr6	184	3875	204	4059	4263	0.952146375791696
BXD098	83	chr7	245	4384	200	4629	4829	0.9585835576723959
BXD098	83	chr8	109	3903	160	4012	4172	0.9616490891658677
BXD098	83	chr9	182	3744	166	3926	4092	0.9594330400782014
BXD099	84	chr1	338	6593	236	6931	7167	0.9670712990093484
BXD099	84	chr10	109	2976	152	3085	3237	0.9530429409947482
BXD099	84	chr11	184	4004	126	4188	4314	0.9707927677329624
BXD099	84	chr12	199	2943	124	3142	3266	0.9620330679730558
BXD099	84	chr13	43	3129	134	3172	3306	0.9594676346037507
BXD099	84	chr14	258	3761	131	4019	4150	0.968433734939759
BXD099	84	chr15	135	2717	111	2852	2963	0.9625379682753965
BXD099	84	chr16	101	2323	128	2424	2552	0.9498432601880877
BXD099	84	chr17	178	2925	88	3103	3191	0.9724224381071764
BXD099	84	chr18	62	2158	98	2220	2318	0.9577221742881795
BXD099	84	chr19	113	2061	55	2174	2229	0.9753252579632122
BXD099	84	chr2	389	5525	215	5914	6129	0.9649208680045684
BXD099	84	chr3	157	4768	189	4925	5114	0.963042628079781
BXD099	84	chr4	332	4330	159	4662	4821	0.9670192906036092
BXD099	84	chr5	81	4381	152	4462	4614	0.9670567837017772
BXD099	84	chr6	136	3948	179	4084	4263	0.9580107905231058
BXD099	84	chr7	157	4532	140	4689	4829	0.9710084903706772
BXD099	84	chr8	200	3835	137	4035	4172	0.9671620325982742
BXD099	84	chr9	152	3798	142	3950	4092	0.9652981427174976
BXD100	85	chr1	253	6730	184	6983	7167	0.974326775498814
BXD100	85	chr10	115	2979	143	3094	3237	0.9558232931726908
BXD100	85	chr11	58	4149	107	4207	4314	0.9751970329160872
BXD100	85	chr12	107	3051	108	3158	3266	0.9669320269442744
BXD100	85	chr13	67	3111	128	3178	3306	0.9612825166364186
BXD100	85	chr14	231	3813	106	4044	4150	0.9744578313253012
BXD100	85	chr15	155	2726	82	2881	2963	0.9723253459331759
BXD100	85	chr16	112	2341	99	2453	2552	0.9612068965517241
BXD100	85	chr17	82	3015	94	3097	3191	0.970542149796302
BXD100	85	chr18	120	2121	77	2241	2318	0.9667817083692839
BXD100	85	chr19	59	2110	60	2169	2229	0.9730820995962315
BXD100	85	chr2	250	5707	172	5957	6129	0.9719366944036547
BXD100	85	chr3	253	4717	144	4970	5114	0.9718420023464998
BXD100	85	chr4	223	4465	133	4688	4821	0.9724123625803776
BXD100	85	chr5	282	4208	124	4490	4614	0.9731252709146078
BXD100	85	chr6	154	3974	135	4128	4263	0.9683321604503871
BXD100	85	chr7	102	4616	111	4718	4829	0.9770138745081798
BXD100	85	chr8	187	3851	134	4038	4172	0.9678811121764141
BXD100	85	chr9	142	3827	123	3969	4092	0.9699413489736071
BXD101	86	chr1	270	6442	455	6712	7167	0.936514580717176
BXD101	86	chr10	56	2855	326	2911	3237	0.8992894655545258
BXD101	86	chr11	274	3751	289	4025	4314	0.9330088085303663
BXD101	86	chr12	224	2781	261	3005	3266	0.9200857317819964
BXD101	86	chr13	80	2932	294	3012	3306	0.911070780399274
BXD101	86	chr14	136	3767	247	3903	4150	0.9404819277108434
BXD101	86	chr15	178	2575	210	2753	2963	0.9291258859264259
BXD101	86	chr16	102	2203	247	2305	2552	0.9032131661442007
BXD101	86	chr17	68	2911	212	2979	3191	0.9335631463491069
BXD101	86	chr18	140	1955	223	2095	2318	0.9037963761863675
BXD101	86	chr19	54	2049	126	2103	2229	0.9434724091520862
BXD101	86	chr2	330	5378	421	5708	6129	0.931310164790341
BXD101	86	chr3	289	4447	378	4736	5114	0.9260852561595619
BXD101	86	chr4	212	4297	312	4509	4821	0.9352831362787803
BXD101	86	chr5	305	3957	352	4262	4614	0.9237104464672735
BXD101	86	chr6	137	3790	336	3927	4263	0.9211822660098522
BXD101	86	chr7	110	4420	299	4530	4829	0.9380824187202319
BXD101	86	chr8	105	3793	274	3898	4172	0.9343240651965484
BXD101	86	chr9	248	3567	277	3815	4092	0.9323069403714564
BXD102	87	chr1	412	6549	206	6961	7167	0.9712571508301939
BXD102	87	chr10	72	3029	136	3101	3237	0.9579857893110905
BXD102	87	chr11	105	4104	105	4209	4314	0.9756606397774688
BXD102	87	chr12	208	2943	115	3151	3266	0.9647887323943662
BXD102	87	chr13	85	3113	108	3198	3306	0.9673321234119783
BXD102	87	chr14	110	3918	122	4028	4150	0.9706024096385543
BXD102	87	chr15	202	2656	105	2858	2963	0.964562942963213
BXD102	87	chr16	155	2294	103	2449	2552	0.9596394984326019
BXD102	87	chr17	39	3084	68	3123	3191	0.9786900658100909
BXD102	87	chr18	148	2088	82	2236	2318	0.9646246764452114
BXD102	87	chr19	91	2083	55	2174	2229	0.9753252579632122
BXD102	87	chr2	165	5825	139	5990	6129	0.9773209332680698
BXD102	87	chr3	277	4684	153	4961	5114	0.970082127493156
BXD102	87	chr4	295	4381	145	4676	4821	0.9699232524372536
BXD102	87	chr5	193	4287	134	4480	4614	0.9709579540528825
BXD102	87	chr6	108	4016	139	4124	4263	0.9673938540933614
BXD102	87	chr7	79	4638	112	4717	4829	0.9768067922965418
BXD102	87	chr8	208	3848	116	4056	4172	0.9721955896452541
BXD102	87	chr9	151	3832	109	3983	4092	0.9733626588465298
BXD111	88	chr1	95	6847	225	6942	7167	0.9686061113436585
BXD111	88	chr10	98	2970	169	3068	3237	0.9477911646586346
BXD111	88	chr11	212	3964	138	4176	4314	0.9680111265646731
BXD111	88	chr12	184	2954	128	3138	3266	0.9608083282302511
BXD111	88	chr13	160	2989	157	3149	3306	0.9525105868118572
BXD111	88	chr14	183	3805	162	3988	4150	0.9609638554216867
BXD111	88	chr15	147	2696	120	2843	2963	0.959500506243672
BXD111	88	chr16	190	2225	137	2415	2552	0.9463166144200627
BXD111	88	chr17	235	2836	120	3071	3191	0.9623942337825133
BXD111	88	chr18	124	2065	129	2189	2318	0.9443485763589301
BXD111	88	chr19	361	1792	76	2153	2229	0.9659039928218932
BXD111	88	chr2	795	5071	263	5866	6129	0.9570892478381465
BXD111	88	chr3	131	4818	165	4949	5114	0.9677356276886977
BXD111	88	chr4	309	4327	185	4636	4821	0.961626218626841
BXD111	88	chr5	354	4069	191	4423	4614	0.9586042479410489
BXD111	88	chr6	180	3909	174	4089	4263	0.9591836734693877
BXD111	88	chr7	385	4242	202	4627	4829	0.9581693932491199
BXD111	88	chr8	89	3927	156	4016	4172	0.962607861936721
BXD111	88	chr9	63	3904	125	3967	4092	0.9694525904203324
BXD113	89	chr1	437	6562	168	6999	7167	0.9765592298032649
BXD113	89	chr10	78	3038	121	3116	3237	0.9626197096076614
BXD113	89	chr11	121	4101	92	4222	4314	0.9786740843764488
BXD113	89	chr12	119	3051	96	3170	3266	0.9706062461726883
BXD113	89	chr13	111	3086	109	3197	3306	0.9670296430732003
BXD113	89	chr14	86	3958	106	4044	4150	0.9744578313253012
BXD113	89	chr15	181	2682	100	2863	2963	0.96625042186972665
BXD113	89	chr16	189	2250	113	2439	2552	0.9557210031347962
BXD113	89	chr17	253	2868	70	3121	3191	0.9780633030397994
BXD113	89	chr18	38	2205	75	2243	2318	0.9676445211389129
BXD113	89	chr19	73	2113	43	2186	2229	0.9807088380439659
BXD113	89	chr2	283	5692	154	5975	6129	0.974873551966063
BXD113	89	chr3	348	4605	161	4953	5114	0.9685177942901838
BXD113	89	chr4	285	4394	142	4679	4821	0.9705455299730347
BXD113	89	chr5	300	4187	127	4487	4614	0.9724750758560902
BXD113	89	chr6	291	3818	154	4109	4263	0.9638752052545156
BXD113	89	chr7	93	4628	108	4721	4829	0.9776351211430938
BXD113	89	chr8	307	3755	110	4062	4172	0.9736337488015341
BXD113	89	chr9	177	3813	102	3990	4092	0.9750733137829912
BXD114	90	chr1	253	6527	387	6780	7167	0.9460025115110925
BXD114	90	chr10	110	2829	298	2939	3237	0.9079394501081248
BXD114	90	chr11	227	3896	191	4123	4314	0.9557255447380621
BXD114	90	chr12	49	2968	249	3017	3266	0.9237599510104103
BXD114	90	chr13	46	3018	242	3064	3306	0.926799758015729
BXD114	90	chr14	249	3620	281	3869	4150	0.932289156626506
BXD114	90	chr15	364	2311	288	2675	2963	0.9028012149848127
BXD114	90	chr16	184	2134	234	2318	2552	0.908307210031348
BXD114	90	chr17	725	2228	238	2953	3191	0.925415230335318
BXD114	90	chr18	86	2034	198	2120	2318	0.91458153580673
BXD114	90	chr19	44	2080	105	2124	2229	0.9528936742934051
BXD114	90	chr2	375	5393	361	5768	6129	0.9410996899983685
BXD114	90	chr3	345	4419	350	4764	5114	0.9315604223699648
BXD114	90	chr4	297	4216	308	4513	4821	0.9361128396598216
BXD114	90	chr5	270	4037	307	4307	4614	0.9334633723450368
BXD114	90	chr6	709	3131	423	3840	4263	0.9007741027445461
BXD114	90	chr7	269	4282	278	4551	4829	0.9424311451646303
BXD114	90	chr8	176	3751	245	3927	4172	0.9412751677852349
BXD114	90	chr9	161	3705	226	3866	4092	0.944770283479961
BXD122	91	chr1	958	6075	134	7033	7167	0.9813031952002232
BXD122	91	chr10	116	3027	94	3143	3237	0.9709607661414891
BXD122	91	chr11	253	3975	86	4228	4314	0.9800649049605934
BXD122	91	chr12	39	3154	73	3193	3266	0.9776484996938151
BXD122	91	chr13	214	3005	87	3219	3306	0.9736842105263158
BXD122	91	chr14	192	3875	83	4067	4150	0.98
BXD122	91	chr15	132	2750	81	2882	2963	0.9726628417144786
BXD122	91	chr16	182	2308	62	2490	2552	0.975705329153605
BXD122	91	chr17	119	3011	61	3130	3191	0.980883735506111
BXD122	91	chr18	60	2193	65	2253	2318	0.9719585849870578
BXD122	91	chr19	34	2153	42	2187	2229	0.9811574697173621
BXD122	91	chr2	430	5549	150	5979	6129	0.9755261869799314
BXD122	91	chr3	89	4907	118	4996	5114	0.9769260852561595
BXD122	91	chr4	140	4580	101	4720	4821	0.9790499896287077
BXD122	91	chr5	239	4271	104	4510	4614	0.9774599046380581
BXD122	91	chr6	264	3886	113	4150	4263	0.9734928454140277
BXD122	91	chr7	119	4636	74	4755	4829	0.9846759163387865
BXD122	91	chr8	98	3992	82	4090	4172	0.9803451581975072
BXD122	91	chr9	348	3650	94	3998	4092	0.97702834799609
BXD123	92	chr1	212	6785	170	6997	7167	0.9762801730152086
BXD123	92	chr10	173	2952	112	3125	3237	0.965400061785604
BXD123	92	chr11	224	3999	91	4223	4314	0.9789058878071395
BXD123	92	chr12	141	3018	107	3159	3266	0.9672382118799755
BXD123	92	chr13	185	3005	116	3190	3306	0.9649122807017544
BXD123	92	chr14	224	3812	114	4036	4150	0.9725301204819277
BXD123	92	chr15	226	2621	116	2847	2963	0.9608504893688828
BXD123	92	chr16	132	2341	79	2473	2552	0.9690438871473355
BXD123	92	chr17	120	2978	93	3098	3191	0.9708555311814479
BXD123	92	chr18	110	2110	98	2220	2318	0.9577221742881795
BXD123	92	chr19	158	2001	70	2159	2229	0.9685957828622701
BXD123	92	chr2	74	5899	156	5973	6129	0.9745472344591287
BXD123	92	chr3	235	4724	155	4959	5114	0.969691044192413
BXD123	92	chr4	193	4515	113	4708	4821	0.9765608794855839
BXD123	92	chr5	325	4166	123	4491	4614	0.9733420026007802
BXD123	92	chr6	352	3795	116	4147	4263	0.9727891156462585
BXD123	92	chr7	53	4666	110	4719	4829	0.9772209567198178
BXD123	92	chr8	299	3765	108	4064	4172	0.9741131351869607
BXD123	92	chr9	120	3849	123	3969	4092	0.9699413489736071
BXD124	93	chr1	919	6053	195	6972	7167	0.972791963164504
BXD124	93	chr10	105	3008	124	3113	3237	0.9616929255483473
BXD124	93	chr11	204	3988	122	4192	4314	0.9717199814557256
BXD124	93	chr12	607	2504	155	3111	3266	0.9525413349663197
BXD124	93	chr13	925	2230	151	3155	3306	0.9543254688445251
BXD124	93	chr14	267	3745	138	4012	4150	0.9667469879518072
BXD124	93	chr15	166	2682	115	2848	2963	0.9611879851501857
BXD124	93	chr16	643	1801	108	2444	2552	0.957680250783699
BXD124	93	chr17	227	2874	90	3101	3191	0.9717956753368849
BXD124	93	chr18	577	1651	90	2228	2318	0.9611734253666955
BXD124	93	chr19	641	1521	67	2162	2229	0.9699416778824586
BXD124	93	chr2	163	5792	174	5955	6129	0.9716103768967205
BXD124	93	chr3	422	4542	150	4964	5114	0.9706687524442706
BXD124	93	chr4	1219	3448	154	4667	4821	0.9680564198299108
BXD124	93	chr5	351	4108	155	4459	4614	0.9664065886432597
BXD124	93	chr6	717	3391	155	4108	4263	0.9636406286652592
BXD124	93	chr7	2904	1768	157	4672	4829	0.9674880927728308
BXD124	93	chr8	2971	1067	134	4038	4172	0.9678811121764141
BXD124	93	chr9	52	3922	118	3974	4092	0.9711632453567938
BXD125	94	chr1	368	6610	189	6978	7167	0.9736291335286731
BXD125	94	chr10	114	2968	155	3082	3237	0.952116156935434
BXD125	94	chr11	319	3888	107	4207	4314	0.9751970329160872
BXD125	94	chr12	255	2888	123	3143	3266	0.9623392529087569
BXD125	94	chr13	81	3089	136	3170	3306	0.9588626739261948
BXD125	94	chr14	256	3772	122	4028	4150	0.9706024096385543
BXD125	94	chr15	121	2715	127	2836	2963	0.9571380357745528
BXD125	94	chr16	206	2234	112	2440	2552	0.9561128526645768
BXD125	94	chr17	180	2920	91	3100	3191	0.9714822939517392
BXD125	94	chr18	29	2205	84	2234	2318	0.9637618636755824
BXD125	94	chr19	110	2052	67	2162	2229	0.9699416778824586
BXD125	94	chr2	1029	4929	171	5958	6129	0.9720998531571219
BXD125	94	chr3	109	4878	127	4987	5114	0.9751662104028158
BXD125	94	chr4	266	4408	147	4674	4821	0.9695084007467331
BXD125	94	chr5	296	4182	136	4478	4614	0.9705244906805375
BXD125	94	chr6	96	4003	164	4099	4263	0.9615294393619517
BXD125	94	chr7	171	4553	105	4724	4829	0.9782563677780078
BXD125	94	chr8	260	3780	132	4040	4172	0.9683604985618408
BXD125	94	chr9	153	3834	105	3987	4092	0.9743401759530792
BXD127	95	chr1	370	6601	196	6971	7167	0.9726524347704758
BXD127	95	chr10	840	2260	137	3100	3237	0.9576768612913191
BXD127	95	chr11	141	4068	105	4209	4314	0.9756606397774688
BXD127	95	chr12	170	2987	109	3157	3266	0.9666258420085732
BXD127	95	chr13	96	3106	104	3202	3306	0.9685420447670902
BXD127	95	chr14	881	3156	113	4037	4150	0.9727710843373494
BXD127	95	chr15	194	2668	101	2862	2963	0.9659129260884239
BXD127	95	chr16	1207	1237	108	2444	2552	0.957680250783699
BXD127	95	chr17	123	2994	74	3117	3191	0.9768097774992165
BXD127	95	chr18	94	2136	88	2230	2318	0.9620362381363244
BXD127	95	chr19	111	2066	52	2177	2229	0.9766711529834007
BXD127	95	chr2	310	5663	156	5973	6129	0.9745472344591287
BXD127	95	chr3	246	4733	135	4979	5114	0.9736018771998436
BXD127	95	chr4	1257	3423	141	4680	4821	0.9707529558182949
BXD127	95	chr5	87	4381	146	4468	4614	0.9683571738188123
BXD127	95	chr6	239	3866	158	4105	4263	0.96293689889749
BXD127	95	chr7	349	4339	141	4688	4829	0.9708014081590391
BXD127	95	chr8	246	3803	123	4049	4172	0.9705177372962608
BXD127	95	chr9	171	3805	116	3976	4092	0.9716520039100685
BXD128	96	chr1	82	6949	136	7031	7167	0.9810241384121668
BXD128	96	chr10	115	3014	108	3129	3237	0.9666357738646896
BXD128	96	chr11	359	3872	83	4231	4314	0.9807603152526657
BXD128	96	chr12	193	2983	90	3176	3266	0.9724433557868953
BXD128	96	chr13	128	3102	76	3230	3306	0.9770114942528736
BXD128	96	chr14	259	3777	114	4036	4150	0.9725301204819277
BXD128	96	chr15	144	2739	80	2883	2963	0.9730003374957813
BXD128	96	chr16	50	2425	77	2475	2552	0.9698275862068966
BXD128	96	chr17	770	2355	66	3125	3191	0.9793168285803823
BXD128	96	chr18	53	2193	72	2246	2318	0.9689387402933564
BXD128	96	chr19	134	2054	41	2188	2229	0.9816061013907582
BXD128	96	chr2	214	5783	132	5997	6129	0.9784630445423397
BXD128	96	chr3	209	4786	119	4995	5114	0.976730543605788
BXD128	96	chr4	131	4594	96	4725	4821	0.9800871188550093
BXD128	96	chr5	159	4335	120	4494	4614	0.9739921976592978
BXD128	96	chr6	260	3881	122	4141	4263	0.9713816561107201
BXD128	96	chr7	297	4433	99	4730	4829	0.979498861047836
BXD128	96	chr8	254	3827	91	4081	4172	0.9781879194630873
BXD128	96	chr9	205	3797	90	4002	4092	0.9780058651026393
BXD131	97	chr1	342	6660	165	7002	7167	0.9769778149853495
BXD131	97	chr10	100	2999	138	3099	3237	0.9573679332715477
BXD131	97	chr11	92	4136	86	4228	4314	0.9800649049605934
BXD131	97	chr12	214	2956	96	3170	3266	0.9706062461726883
BXD131	97	chr13	127	3075	104	3202	3306	0.9685420447670902
BXD131	97	chr14	308	3725	117	4033	4150	0.9718072289156626
BXD131	97	chr15	211	2647	105	2858	2963	0.964562942963213
BXD131	97	chr16	49	2419	84	2468	2552	0.9670846394984326
BXD131	97	chr17	181	2941	69	3122	3191	0.9783766844249452
BXD131	97	chr18	161	2072	85	2233	2318	0.9633304572907679
BXD131	97	chr19	86	2091	52	2177	2229	0.9766711529834007
BXD131	97	chr2	901	5079	149	5980	6129	0.9756893457333986
BXD131	97	chr3	332	4645	137	4977	5114	0.9732107938991005
BXD131	97	chr4	233	4462	126	4695	4821	0.9738643434971997
BXD131	97	chr5	401	4100	113	4501	4614	0.9755093194625054
BXD131	97	chr6	210	3909	144	4119	4263	0.9662209711470795
BXD131	97	chr7	208	4493	128	4701	4829	0.9734934769103334
BXD131	97	chr8	126	3945	101	4071	4172	0.975790987535954
BXD131	97	chr9	55	3935	102	3990	4092	0.9750733137829912
BXD137	98	chr1	540	6439	188	6979	7167	0.9737686619227013
BXD137	98	chr10	60	3041	136	3101	3237	0.9579857893110905
BXD137	98	chr11	493	3725	96	4218	4314	0.9777468706536857
BXD137	98	chr12	112	3051	103	3163	3266	0.9684629516227802
BXD137	98	chr13	204	2979	123	3183	3306	0.9627949183303085
BXD137	98	chr14	336	3696	118	4032	4150	0.971566265060241
BXD137	98	chr15	32	2834	97	2866	2963	0.9672629092136348
BXD137	98	chr16	59	2389	104	2448	2552	0.9592476489028213
BXD137	98	chr17	234	2876	81	3110	3191	0.9746161078031965
BXD137	98	chr18	85	2160	73	2245	2318	0.9685073339085418
BXD137	98	chr19	82	2091	56	2173	2229	0.9748766262898161
BXD137	98	chr2	257	5715	157	5972	6129	0.9743840757056617
BXD137	98	chr3	70	4887	157	4957	5114	0.9692999608916699
BXD137	98	chr4	320	4355	146	4675	4821	0.9697158265919934
BXD137	98	chr5	184	4300	130	4484	4614	0.9718248807975726
BXD137	98	chr6	73	4065	125	4138	4263	0.970677926342951
BXD137	98	chr7	293	4404	132	4697	4829	0.9726651480637813
BXD137	98	chr8	51	4011	110	4062	4172	0.9736337488015341
BXD137	98	chr9	948	3024	120	3972	4092	0.9706744868035191
BXD141	99	chr1	511	6136	520	6647	7167	0.9274452351053439
BXD141	99	chr10	122	2758	357	2880	3237	0.8897126969416126
BXD141	99	chr11	288	3718	308	4006	4314	0.9286045433472415
BXD141	99	chr12	99	2880	287	2979	3266	0.9121249234537661
BXD141	99	chr13	100	2911	295	3011	3306	0.910768300060496
BXD141	99	chr14	183	3676	291	3859	4150	0.9298795180722892
BXD141	99	chr15	254	2419	290	2673	2963	0.9021262234222073
BXD141	99	chr16	172	2113	267	2285	2552	0.8953761755485894
BXD141	99	chr17	76	2897	218	2973	3191	0.9316828580382325
BXD141	99	chr18	55	2014	249	2069	2318	0.8925798101811907
BXD141	99	chr19	38	2030	161	2068	2229	0.9277703005832212
BXD141	99	chr2	295	5370	464	5665	6129	0.9242943383912547
BXD141	99	chr3	381	4353	380	4734	5114	0.9256941728588189
BXD141	99	chr4	109	4360	352	4469	4821	0.9269861024683675
BXD141	99	chr5	76	4154	384	4230	4614	0.9167750325097529
BXD141	99	chr6	142	3736	385	3878	4263	0.909688013136289
BXD141	99	chr7	132	4370	327	4502	4829	0.9322841167943674
BXD141	99	chr8	173	3687	312	3860	4172	0.925215723873442
BXD141	99	chr9	255	3503	334	3758	4092	0.918377321603128
BXD144	100	chr1	236	6727	204	6963	7167	0.9715362076182503
BXD144	100	chr10	133	2960	144	3093	3237	0.9555143651529193
BXD144	100	chr11	64	4138	112	4202	4314	0.9740380157626333
BXD144	100	chr12	258	2889	119	3147	3266	0.9635639926515616
BXD144	100	chr13	129	3051	126	3180	3306	0.9618874773139746
BXD144	100	chr14	270	3750	130	4020	4150	0.9686746987951808
BXD144	100	chr15	145	2697	121	2842	2963	0.9591630104623692
BXD144	100	chr16	146	2289	117	2435	2552	0.954153605015674
BXD144	100	chr17	126	2975	90	3101	3191	0.9717956753368849
BXD144	100	chr18	36	2189	93	2225	2318	0.959879206212252
BXD144	100	chr19	51	2123	55	2174	2229	0.9753252579632122
BXD144	100	chr2	179	5788	162	5967	6129	0.973568281938326
BXD144	100	chr3	273	4693	148	4966	5114	0.9710598357450136
BXD144	100	chr4	99	4567	155	4666	4821	0.9678489939846505
BXD144	100	chr5	345	4113	156	4458	4614	0.9661898569570871
BXD144	100	chr6	509	3584	170	4093	4263	0.9601219798264133
BXD144	100	chr7	144	4555	130	4699	4829	0.9730793124870574
BXD144	100	chr8	105	3944	123	4049	4172	0.9705177372962608
BXD144	100	chr9	299	3656	137	3955	4092	0.9665200391006843
BXD147	101	chr1	371	6614	182	6985	7167	0.9746058322868704
BXD147	101	chr10	37	3061	139	3098	3237	0.9570590052517763
BXD147	101	chr11	327	3867	120	4194	4314	0.972183588317107
BXD147	101	chr12	149	3003	114	3152	3266	0.9650949173300674
BXD147	101	chr13	93	3090	123	3183	3306	0.9627949183303085
BXD147	101	chr14	158	3880	112	4038	4150	0.9730120481927711
BXD147	101	chr15	80	2771	112	2851	2963	0.9622004724940938
BXD147	101	chr16	154	2293	105	2447	2552	0.9588557993730408
BXD147	101	chr17	84	3012	95	3096	3191	0.9702287684111564
BXD147	101	chr18	170	2059	89	2229	2318	0.9616048317515099
BXD147	101	chr19	163	2019	47	2182	2229	0.9789143113503813
BXD147	101	chr2	487	5454	188	5941	6129	0.9693261543481808
BXD147	101	chr3	240	4731	143	4971	5114	0.9720375439968714
BXD147	101	chr4	92	4616	113	4708	4821	0.9765608794855839
BXD147	101	chr5	176	4317	121	4493	4614	0.9737754659731253
BXD147	101	chr6	164	3960	139	4124	4263	0.9673938540933614
BXD147	101	chr7	210	4498	121	4708	4829	0.9749430523917996
BXD147	101	chr8	244	3826	102	4070	4172	0.9755512943432406
BXD147	101	chr9	314	3663	115	3977	4092	0.9718963831867058
BXD148	102	chr1	486	6534	147	7020	7167	0.9794893260778569
BXD148	102	chr10	213	2884	140	3097	3237	0.9567500772320049
BXD148	102	chr11	337	3874	103	4211	4314	0.9761242466388502
BXD148	102	chr12	161	3012	93	3173	3266	0.9715248009797918
BXD148	102	chr13	175	3032	99	3207	3306	0.97005444646098
BXD148	102	chr14	235	3804	111	4039	4150	0.9732530120481928
BXD148	102	chr15	56	2803	104	2859	2963	0.9649004387445157
BXD148	102	chr16	241	2213	98	2454	2552	0.9615987460815048
BXD148	102	chr17	234	2894	63	3128	3191	0.9802569727358195
BXD148	102	chr18	146	2084	88	2230	2318	0.9620362381363244
BXD148	102	chr19	62	2126	41	2188	2229	0.9816061013907582
BXD148	102	chr2	1368	4581	180	5949	6129	0.9706314243759178
BXD148	102	chr3	97	4880	137	4977	5114	0.9732107938991005
BXD148	102	chr4	193	4488	140	4681	4821	0.9709603816635552
BXD148	102	chr5	335	4148	131	4483	4614	0.9716081491114
BXD148	102	chr6	49	4076	138	4125	4263	0.9676284306826178
BXD148	102	chr7	1261	3458	110	4719	4829	0.9772209567198178
BXD148	102	chr8	73	3981	118	4054	4172	0.9717162032598274
BXD148	102	chr9	162	3808	122	3970	4092	0.9701857282502444
BXD149	103	chr1	465	6546	156	7011	7167	0.9782335705316032
BXD149	103	chr10	83	3031	123	3114	3237	0.9620018535681186
BXD149	103	chr11	249	3971	94	4220	4314	0.9782104775150672
BXD149	103	chr12	160	3023	83	3183	3266	0.9745866503368035
BXD149	103	chr13	213	2980	113	3193	3306	0.9658197217180883
BXD149	103	chr14	451	3594	105	4045	4150	0.9746987951807229
BXD149	103	chr15	200	2680	83	2880	2963	0.9719878501518731
BXD149	103	chr16	110	2361	81	2471	2552	0.9682601880877743
BXD149	103	chr17	914	2179	98	3093	3191	0.9692886242557192
BXD149	103	chr18	75	2170	73	2245	2318	0.9685073339085418
BXD149	103	chr19	650	1536	43	2186	2229	0.9807088380439659
BXD149	103	chr2	222	5795	112	6017	6129	0.9817262196116822
BXD149	103	chr3	218	4769	127	4987	5114	0.9751662104028158
BXD149	103	chr4	147	4561	113	4708	4821	0.9765608794855839
BXD149	103	chr5	106	4402	106	4508	4614	0.977026441265713
BXD149	103	chr6	132	4016	115	4148	4263	0.9730236922355149
BXD149	103	chr7	386	4311	132	4697	4829	0.9726651480637813
BXD149	103	chr8	762	3307	103	4069	4172	0.9753116011505273
BXD149	103	chr9	123	3853	116	3976	4092	0.9716520039100685
BXD150	104	chr1	243	6550	374	6793	7167	0.9478163806334589
BXD150	104	chr10	72	2916	249	2988	3237	0.9230769230769231
BXD150	104	chr11	185	3899	230	4084	4314	0.9466852109411219
BXD150	104	chr12	97	2944	225	3041	3266	0.9311083894672382
BXD150	104	chr13	225	2853	228	3078	3306	0.9310344827586207
BXD150	104	chr14	217	3707	226	3924	4150	0.9455421686746988
BXD150	104	chr15	85	2661	217	2746	2963	0.9267634154573068
BXD150	104	chr16	167	2197	188	2364	2552	0.9263322884012539
BXD150	104	chr17	240	2793	158	3033	3191	0.9504857411469758
BXD150	104	chr18	52	2092	174	2144	2318	0.9249352890422778
BXD150	104	chr19	124	1999	106	2123	2229	0.952445042620009
BXD150	104	chr2	414	5366	349	5780	6129	0.9430575950399739
BXD150	104	chr3	259	4569	286	4828	5114	0.9440750879937426
BXD150	104	chr4	363	4184	274	4547	4821	0.9431653183986725
BXD150	104	chr5	239	4089	286	4328	4614	0.9380147377546597
BXD150	104	chr6	225	3750	288	3975	4263	0.932441942294159
BXD150	104	chr7	171	4433	225	4604	4829	0.9534065023814454
BXD150	104	chr8	285	3640	247	3925	4172	0.9407957813998082
BXD150	104	chr9	72	3792	228	3864	4092	0.9442815249266863
BXD151	105	chr1	96	6919	152	7015	7167	0.9787916841077159
BXD151	105	chr10	105	3005	127	3110	3237	0.960766141489033
BXD151	105	chr11	218	4002	94	4220	4314	0.9782104775150672
BXD151	105	chr12	190	2981	95	3171	3266	0.9709124311083894
BXD151	105	chr13	136	3079	91	3215	3306	0.9724742891712038
BXD151	105	chr14	166	3894	90	4060	4150	0.9783132530120482
BXD151	105	chr15	142	2729	92	2871	2963	0.9689503881201486
BXD151	105	chr16	48	2415	89	2463	2552	0.9651253918495298
BXD151	105	chr17	44	3082	65	3126	3191	0.9796302099655281
BXD151	105	chr18	158	2088	72	2246	2318	0.9689387402933564
BXD151	105	chr19	110	2063	56	2173	2229	0.9748766262898161
BXD151	105	chr2	104	5873	152	5977	6129	0.9751998694729972
BXD151	105	chr3	204	4766	144	4970	5114	0.9718420023464998
BXD151	105	chr4	177	4515	129	4692	4821	0.9732420659614188
BXD151	105	chr5	186	4309	119	4495	4614	0.9742089293454703
BXD151	105	chr6	265	3852	146	4117	4263	0.9657518179685667
BXD151	105	chr7	278	4435	116	4713	4829	0.9759784634499896
BXD151	105	chr8	142	3914	116	4056	4172	0.9721955896452541
BXD151	105	chr9	208	3779	105	3987	4092	0.9743401759530792
BXD152	106	chr1	539	6415	213	6954	7167	0.9702804520719966
BXD152	106	chr10	39	3038	160	3077	3237	0.950571516836577
BXD152	106	chr11	61	4128	125	4189	4314	0.9710245711636533
BXD152	106	chr12	118	3033	115	3151	3266	0.9647887323943662
BXD152	106	chr13	207	2959	140	3166	3306	0.9576527525710828
BXD152	106	chr14	128	3889	133	4017	4150	0.9679518072289157
BXD152	106	chr15	200	2631	132	2831	2963	0.9554505568680391
BXD152	106	chr16	151	2288	113	2439	2552	0.9557210031347962
BXD152	106	chr17	243	2833	115	3076	3191	0.9639611407082419
BXD152	106	chr18	191	2030	97	2221	2318	0.9581535806729939
BXD152	106	chr19	44	2125	60	2169	2229	0.9730820995962315
BXD152	106	chr2	189	5754	186	5943	6129	0.969652471855115
BXD152	106	chr3	273	4688	153	4961	5114	0.970082127493156
BXD152	106	chr4	121	4544	156	4665	4821	0.9676415681393902
BXD152	106	chr5	372	4051	191	4423	4614	0.9586042479410489
BXD152	106	chr6	208	3874	181	4082	4263	0.957541637344593
BXD152	106	chr7	190	4513	126	4703	4829	0.9739076413336094
BXD152	106	chr8	369	3664	139	4033	4172	0.9666826462128476
BXD152	106	chr9	1098	2831	163	3929	4092	0.9601661779081134
BXD154	107	chr1	384	6574	209	6958	7167	0.9708385656481094
BXD154	107	chr10	43	3058	136	3101	3237	0.9579857893110905
BXD154	107	chr11	238	3937	139	4175	4314	0.9677793231339824
BXD154	107	chr12	131	3021	114	3152	3266	0.9650949173300674
BXD154	107	chr13	48	3151	107	3199	3306	0.9676346037507562
BXD154	107	chr14	313	3717	120	4030	4150	0.9710843373493976
BXD154	107	chr15	142	2720	101	2862	2963	0.9659129260884239
BXD154	107	chr16	99	2338	115	2437	2552	0.9549373040752351
BXD154	107	chr17	74	3030	87	3104	3191	0.9727358194923221
BXD154	107	chr18	151	2066	101	2217	2318	0.956427955133736
BXD154	107	chr19	30	2140	59	2170	2229	0.9735307312696276
BXD154	107	chr2	327	5596	206	5923	6129	0.9663892967857726
BXD154	107	chr3	98	4878	138	4976	5114	0.973015252248729
BXD154	107	chr4	80	4591	150	4671	4821	0.9688861232109521
BXD154	107	chr5	222	4237	155	4459	4614	0.9664065886432597
BXD154	107	chr6	97	4030	136	4127	4263	0.9680975838611307
BXD154	107	chr7	89	4617	123	4706	4829	0.9745288879685235
BXD154	107	chr8	213	3823	136	4036	4172	0.9674017257909875
BXD154	107	chr9	61	3927	104	3988	4092	0.9745845552297165
BXD155	108	chr1	546	6445	176	6991	7167	0.9754430026510394
BXD155	108	chr10	31	3098	108	3129	3237	0.9666357738646896
BXD155	108	chr11	35	4198	81	4233	4314	0.9812239221140473
BXD155	108	chr12	111	3081	74	3192	3266	0.977342314758114
BXD155	108	chr13	186	3024	96	3210	3306	0.9709618874773139
BXD155	108	chr14	122	3929	99	4051	4150	0.976144578313253
BXD155	108	chr15	200	2668	95	2868	2963	0.9679379007762403
BXD155	108	chr16	160	2296	96	2456	2552	0.9623824451410659
BXD155	108	chr17	218	2900	73	3118	3191	0.9771231588843623
BXD155	108	chr18	84	2156	78	2240	2318	0.9663503019844694
BXD155	108	chr19	47	2137	45	2184	2229	0.9798115746971736
BXD155	108	chr2	174	5808	147	5982	6129	0.9760156632403328
BXD155	108	chr3	242	4734	138	4976	5114	0.973015252248729
BXD155	108	chr4	123	4596	102	4719	4821	0.9788425637834475
BXD155	108	chr5	370	4127	117	4497	4614	0.9746423927178154
BXD155	108	chr6	207	3932	124	4139	4263	0.9709125029322073
BXD155	108	chr7	183	4551	95	4734	4829	0.980327189894388
BXD155	108	chr8	269	3796	107	4065	4172	0.974352828379674
BXD155	108	chr9	583	3390	119	3973	4092	0.9709188660801564
BXD156	109	chr1	524	6475	168	6999	7167	0.9765592298032649
BXD156	109	chr10	177	2941	119	3118	3237	0.9632375656472042
BXD156	109	chr11	167	4047	100	4214	4314	0.9768196569309225
BXD156	109	chr12	139	3032	95	3171	3266	0.9709124311083894
BXD156	109	chr13	117	3084	105	3201	3306	0.9682395644283122
BXD156	109	chr14	299	3746	105	4045	4150	0.9746987951807229
BXD156	109	chr15	142	2740	81	2882	2963	0.9726628417144786
BXD156	109	chr16	201	2271	80	2472	2552	0.9686520376175548
BXD156	109	chr17	224	2883	84	3107	3191	0.9736759636477593
BXD156	109	chr18	33	2205	80	2238	2318	0.9654874892148404
BXD156	109	chr19	114	2077	38	2191	2229	0.9829519964109467
BXD156	109	chr2	152	5816	161	5968	6129	0.9737314406917931
BXD156	109	chr3	255	4730	129	4985	5114	0.9747751271020727
BXD156	109	chr4	165	4536	120	4701	4821	0.9751088985687617
BXD156	109	chr5	61	4423	130	4484	4614	0.9718248807975726
BXD156	109	chr6	221	3909	133	4130	4263	0.9688013136288999
BXD156	109	chr7	44	4681	104	4725	4829	0.9784634499896459
BXD156	109	chr8	53	4006	113	4059	4172	0.9729146692233941
BXD156	109	chr9	61	3935	96	3996	4092	0.9765395894428153
BXD157	110	chr1	180	6804	183	6984	7167	0.9744663038928422
BXD157	110	chr10	40	3074	123	3114	3237	0.9620018535681186
BXD157	110	chr11	268	3934	112	4202	4314	0.9740380157626333
BXD157	110	chr12	196	2945	125	3141	3266	0.9617268830373545
BXD157	110	chr13	264	2907	135	3171	3306	0.9591651542649727
BXD157	110	chr14	99	3910	141	4009	4150	0.9660240963855422
BXD157	110	chr15	124	2733	106	2857	2963	0.9642254471819103
BXD157	110	chr16	124	2313	115	2437	2552	0.9549373040752351
BXD157	110	chr17	128	2978	85	3106	3191	0.9733625822626136
BXD157	110	chr18	132	2086	100	2218	2318	0.9568593615185504
BXD157	110	chr19	114	2054	61	2168	2229	0.9726334679228353
BXD157	110	chr2	180	5754	195	5934	6129	0.9681840430739109
BXD157	110	chr3	375	4550	189	4925	5114	0.963042628079781
BXD157	110	chr4	116	4561	144	4677	4821	0.970130678282514
BXD157	110	chr5	345	4100	169	4445	4614	0.9633723450368444
BXD157	110	chr6	214	3883	166	4097	4263	0.9610602861834389
BXD157	110	chr7	59	4654	116	4713	4829	0.9759784634499896
BXD157	110	chr8	191	3830	151	4021	4172	0.9638063279002876
BXD157	110	chr9	276	3695	121	3971	4092	0.9704301075268817
BXD160	111	chr1	484	6457	226	6941	7167	0.9684665829496303
BXD160	111	chr10	157	2939	141	3096	3237	0.9564411492122336
BXD160	111	chr11	137	4068	109	4205	4314	0.9747334260547056
BXD160	111	chr12	180	2968	118	3148	3266	0.9638701775872627
BXD160	111	chr13	107	3077	122	3184	3306	0.9630973986690865
BXD160	111	chr14	194	3855	101	4049	4150	0.9756626506024096
BXD160	111	chr15	56	2781	126	2837	2963	0.9574755315558555
BXD160	111	chr16	114	2337	101	2451	2552	0.960423197492163
BXD160	111	chr17	218	2879	94	3097	3191	0.970542149796302
BXD160	111	chr18	64	2164	90	2228	2318	0.9611734253666955
BXD160	111	chr19	51	2118	60	2169	2229	0.9730820995962315
BXD160	111	chr2	76	5891	162	5967	6129	0.973568281938326
BXD160	111	chr3	181	4782	151	4963	5114	0.9704732107938991
BXD160	111	chr4	264	4410	147	4674	4821	0.9695084007467331
BXD160	111	chr5	404	4040	170	4444	4614	0.9631556133506719
BXD160	111	chr6	96	4023	144	4119	4263	0.9662209711470795
BXD160	111	chr7	82	4616	131	4698	4829	0.9728722302754194
BXD160	111	chr8	306	3728	138	4034	4172	0.9669223394055608
BXD160	111	chr9	285	3676	131	3961	4092	0.9679863147605083
BXD161	112	chr1	281	6699	187	6980	7167	0.9739081903167295
BXD161	112	chr10	145	2951	141	3096	3237	0.9564411492122336
BXD161	112	chr11	325	3869	120	4194	4314	0.972183588317107
BXD161	112	chr12	84	3096	86	3180	3266	0.9736680955296999
[truncated: 927 more rows]
