# Supplementary material for: A novel quantitative trait locus implicates Msh3 in the propensity for genome-wide short tandem repeat expansions in mice
Source: Genome Res. 2023 May;33(5):689–702. doi: 10.1101/gr.277576.122 (PMC10317118; doi:10.1101/gr.277576.122)
Supplement: Supplemental Material [file supp_gr.277576.122_Supplemental_code.zip › BXD-STR-Mutator-Manuscript-main/data/str_strain_list]

BBXD24_TyJ_Cep290_J_0348
BXD001_TyJ_0361
BXD073b_RwwJ_0440
BXD073_RwwJ_0438
BXD095_RwwJ_0445
BXD100_RwwJ_0469
BXD101_RwwJ_0475
BXD102_RwwJ_0406
BXD111_0424
BXD113_RwwJ
BXD114_0459
BXD11_TyJ_0368
BXD122_TyJ_0467
BXD123_0431
BXD124_RwwJ_0454
BXD125_RwwJ_0472
BXD127_0401
BXD128_0492
BXD12_TyJ_0464
BXD131_0367
BXD137_0418
BXD13_TyJ_0410
BXD141_0450
BXD144_0352
BXD147_0494
BXD148_0417
BXD149_0341
BXD14_TyJ_0458
BXD150_0373
BXD151_0457
BXD152_0355
BXD154_RwwJ_0374
BXD155_0362
BXD156_0357
BXD157_0391
BXD15_TyJ_0392
BXD160_0427
BXD161_RwwJ_0456
BXD162_0394
BXD168_0466
BXD169_0426
BXD16_TyJ_0393
BXD170_0437
BXD171_0484
BXD172_0380
BXD173_0402
BXD174_0385
BXD175_0448
BXD176_0428
BXD177_0490
BXD178_0342
BXD180_0353
BXD181_0441
BXD183_0434
BXD184_0452
BXD186_0416
BXD187_0425
BXD18_TyJ_0477
BXD190_0412
BXD191_0398
BXD194_0485
BXD195_0409
BXD196_0366
BXD197_0479
BXD198_0422
BXD199_0354
BXD19_TyJ_0481
BXD201_0351
BXD202_0343
BXD204_0480
BXD205_0370
BXD209_0468
BXD20_TyJ_0407
BXD210_0405
BXD211_0359
BXD213_0491
BXD214_0449
BXD215_0476
BXD216_0443
BXD217_0473
BXD218_0390
BXD219_0396
BXD21_TyJ_0432
BXD221_0375
BXD222_0404
BXD223_0411
BXD224_0376
BXD225_0371
BXD226_0488
BXD227_0360
BXD22_TyJ_0350
BXD24_TyJ_0347
BXD27_TyJ_0470
BXD29_Tlr4_J_0345
BXD29_Ty_0344
BXD2_RwwJ_0430
BXD31_TyJ_0364
BXD32_TyJ_0415
BXD33_TyJ_0451_2
BXD34_TyJ_0356
BXD36_TyJ_0369
BXD38_TyJ_0453
BXD39_TyJ_0478
BXD40_TyJ_0358
BXD42_TyJ_0471
BXD43_RwwJ_0489
BXD44_RwwJ_0363
BXD45_RwwJ_0486
BXD48a_RwwJ_0382
BXD48_RwwJ_0381
BXD49_RwwJ_0397
BXD50_RwwJ_0419
BXD51_RwwJ_0408
BXD53_2RwwJ_0447
BXD55_RwwJ_0349
BXD56_RwwJ_0421
BXD5_TyJ_0389
BXD60_RwwJ_0465
BXD61_RwwJ_0461
BXD62_RwwJ_0377
BXD63_RwwJ_0399
BXD64_RwwJ_0483
BXD65a_RwwJ_0387
BXD65b_RwwJ_0388
BXD65_RwwJ_0386
BXD66_RwwJ_0442
BXD67_RwwJ_0460
BXD68_RwwJ_0462
BXD69_RwwJ_0400
BXD6_TyJ_0474
BXD70_RwwJ_0378
BXD71_RwwJ_0433
BXD73a_RWW_0439
BXD74_RwwJ_0446
BXD75_Rwwj_0423
BXD77_RwwJ_0379
BXD78_2_RwwJ_0420
BXD79_RwwJ_0444
BXD81_RwwJ_0487
BXD83_RwwJ_0463
BXD84_RwwJ_0435
BXD85_RwwJ_0429
BXD86_RwwJ_0403
BXD87_RwwJ_0482
BXD88_2_RwwJ_0455
BXD89_RwwJ_0413
BXD8_TyJ_0372
BXD90_RwwJ_0395
BXD91_RwwJ_0414
BXD98_RwwJ_0345
BXD99_RwwJ_0436
BXD9_TyJ_0383
C67BL_6J_0333_two_lanes
DBA_2J_0334_three_lanes
test_0346_no_gaps
