# Supplementary material for: A novel quantitative trait locus implicates Msh3 in the propensity for genome-wide short tandem repeat expansions in mice
Source: Genome Res. 2023 May;33(5):689–702. doi: 10.1101/gr.277576.122 (PMC10317118; doi:10.1101/gr.277576.122)
Supplement: Supplemental Material [file supp_gr.277576.122_Supplemental_code.zip › BXD-STR-Mutator-Manuscript-main/outs/all_foulab_nosegdup_nolowcr_noalshared_padded_imp.csv]

chr	pos	end	BXD001	BXD002	BXD005	BXD006	BXD008	BXD009	BXD011	BXD012	BXD013	BXD014	BXD015	BXD016	BXD018	BXD019	BXD020	BXD021	BXD022	BXD024_cep	BXD024	BXD027	BXD028	BXD029	BXD029_trl4	BXD031	BXD032	BXD033	BXD034	BXD036	BXD038	BXD039	BXD040	BXD042	BXD043	BXD044	BXD045	BXD048a	BXD048	BXD049	BXD050	BXD051	BXD053	BXD055	BXD056	BXD060	BXD061	BXD062	BXD063
chr1	3068357	3068368	B	B	D	D	D	B	B	D	B	B	D	D	B	D	D	D	D	B	B	B	D	D	D	B	B	B	B	B	B	D	B	B	B	D	B	B	B	D	D	B	B	B	D	B	D	D	D
chr1	3086953	3086967	B	B	D	D	D	B	B	D	B	B	D	D	B	D	D	D	D	B	B	B	D	D	D	B	B	B	B	B	B	D	B	B	B	D	B	B	B	D	D	B	B	B	D	B	D	D	D
chr1	3095926	3095945	B	B	D	D	D	B	B	D	B	B	D	D	B	D	D	D	D	B	B	B	D	D	D	B	B	B	B	B	B	D	B	B	B	D	B	B	B	D	D	B	B	B	D	B	D	D	D
chr1	3134119	3134160	B	B	D	D	D	B	B	D	B	B	D	D	B	D	D	D	D	B	B	B	D	D	D	B	B	B	B	B	B	D	B	B	B	D	B	B	B	D	D	B	B	B	D	B	D	D	D
chr1	3162873	3162884	B	B	D	D	D	B	B	D	B	B	D	D	B	D	D	D	D	B	B	B	D	D	D	B	B	B	B	B	B	D	B	B	B	D	B	B	B	D	D	B	B	B	D	B	D	D	D
chr1	3169225	3169258	B	B	D	D	D	B	B	D	B	B	D	D	B	D	D	D	D	B	B	B	D	D	D	B	B	B	B	B	B	D	B	B	B	D	B	B	B	D	D	B	B	B	D	B	D	D	D
chr1	3188551	3188606	B	B	D	D	D	B	B	D	B	B	D	D	B	D	D	D	D	B	B	B	D	D	D	B	B	B	B	B	B	D	B	B	B	D	B	B	B	D	D	B	B	B	D	B	D	D	D
chr1	3250571	3250585	B	B	D	D	D	B	B	D	B	B	D	D	B	D	D	D	D	B	B	B	D	D	D	B	B	B	B	B	B	D	B	B	B	D	B	B	B	D	D	B	B	B	D	B	D	D	D
chr1	3284513	3284536	B	B	D	D	D	B	B	D	B	B	D	D	B	D	D	D	D	B	B	B	D	D	D	B	B	B	B	B	B	D	B	B	B	D	B	B	B	D	D	B	B	B	D	B	D	D	D
chr1	3298789	3298808	B	B	D	D	D	B	B	D	B	B	D	D	B	D	D	D	D	B	B	B	D	D	D	B	B	B	B	B	B	D	B	B	B	D	B	B	B	D	D	B	B	B	D	B	D	D	D
chr1	3327251	3327290	B	B	D	D	D	B	B	D	B	B	D	D	B	D	D	D	D	B	B	B	D	D	D	B	B	B	B	B	B	D	B	B	B	D	B	B	B	D	D	B	B	B	D	B	D	D	D
chr1	3339980	3340011	B	B	D	D	D	B	B	D	B	B	D	D	B	D	D	D	D	B	B	B	D	D	D	B	B	B	B	B	B	D	B	B	D	D	B	B	B	D	D	B	B	B	D	B	D	D	D
chr1	3340203	3340226	B	B	D	D	D	B	B	D	B	B	D	D	B	D	D	D	D	B	B	B	D	D	D	B	B	B	B	B	B	D	B	B	B	D	B	B	B	D	D	B	B	B	D	B	D	D	D
chr1	3365708	3365719	B	B	D	D	D	B	B	D	B	B	D	D	B	D	D	D	D	B	B	B	D	D	D	B	B	B	B	B	B	D	B	B	B	D	B	B	B	D	D	B	B	B	D	B	D	D	D
chr1	3459217	3459272	B	B	D	D	D	B	B	D	B	B	D	D	B	D	D	D	D	B	B	B	D	D	D	B	B	B	B	B	B	D	B	D	B	D	B	B	B	D	D	B	B	B	D	B	D	D	D
chr1	3462940	3462963	B	B	D	D	D	B	B	D	B	B	D	D	B	D	D	D	D	B	B	B	D	D	D	B	B	B	B	B	B	D	B	B	B	D	B	B	B	D	D	B	B	B	D	B	D	D	D
chr1	3478864	3478881	B	B	D	D	D	B	B	D	B	B	D	D	B	D	D	D	D	B	B	B	D	D	D	B	B	B	B	B	B	D	B	B	B	D	B	B	B	D	D	B	B	B	D	B	D	D	D
chr1	3483580	3483607	B	B	D	D	D	B	B	D	B	B	D	D	B	D	D	D	D	B	B	B	D	D	D	B	B	B	B	B	B	D	B	B	B	D	B	B	B	D	D	B	B	B	D	B	D	D	D
chr1	3490427	3490440	B	B	D	D	D	B	B	D	B	B	D	D	B	D	D	D	D	B	B	B	D	D	D	B	B	B	B	B	B	D	B	B	B	D	B	B	B	D	D	B	B	B	D	B	D	D	D
chr1	3529807	3529850	B	B	D	D	D	B	B	D	B	B	D	D	B	D	D	D	D	B	B	B	D	D	D	B	B	B	B	B	B	D	B	B	B	D	B	B	B	D	D	B	B	B	D	B	D	D	D
chr1	3541012	3541032	B	B	D	D	D	B	B	D	B	B	D	D	B	D	D	D	D	B	B	B	D	D	D	B	B	B	B	B	B	D	B	B	B	D	B	B	B	D	D	B	B	B	D	B	D	D	D
chr1	3554787	3554802	B	B	D	D	D	B	B	D	B	B	D	D	B	D	D	D	D	B	B	B	D	D	D	B	B	B	B	B	B	D	B	B	B	D	B	B	B	D	D	B	B	B	D	B	D	D	D
chr1	3574648	3574671	B	B	D	D	D	B	B	D	B	B	D	D	B	D	D	D	D	B	B	B	D	D	D	B	B	B	B	B	B	D	B	B	B	D	B	B	B	D	D	B	B	B	D	B	D	D	D
chr1	3576109	3576152	B	B	D	D	D	B	B	D	B	B	D	D	B	D	D	D	D	B	B	B	D	D	D	B	B	B	B	B	B	D	B	B	B	D	B	B	B	D	D	B	B	B	D	B	D	D	D
chr1	3576169	3576192	B	B	D	D	D	B	B	D	B	B	D	D	B	D	D	D	D	B	B	B	D	D	D	B	B	B	B	B	B	D	B	B	B	D	B	B	B	D	D	B	B	B	D	B	D	D	D
chr1	3590265	3590278	B	B	D	D	D	B	B	D	B	B	D	D	B	D	D	D	D	B	B	B	D	D	D	B	B	B	B	B	B	D	B	B	B	D	B	B	B	D	D	B	B	B	D	B	D	D	D
chr1	3594304	3594318	B	B	D	D	D	B	B	D	B	B	D	D	B	D	D	D	D	B	B	B	D	D	D	B	B	B	B	B	B	D	B	B	B	D	B	B	B	D	D	B	B	B	D	B	D	D	D
chr1	3595528	3595547	B	B	D	D	D	B	B	D	B	B	D	D	B	D	D	D	D	B	B	B	D	D	D	B	B	B	B	B	B	D	B	B	B	D	B	B	B	D	D	B	B	B	D	B	D	D	D
chr1	3638662	3638693	B	B	D	D	D	B	B	D	B	B	D	D	B	D	D	D	D	B	B	B	D	D	D	B	B	B	B	B	B	D	B	B	B	D	B	B	B	D	D	B	B	B	D	B	D	D	D
chr1	3661144	3661161	B	B	D	D	D	B	B	D	B	B	D	D	B	D	D	D	D	B	B	B	D	D	D	B	B	B	B	B	B	D	B	B	B	D	B	B	B	D	D	B	B	B	D	B	D	D	D
chr1	3679100	3679119	B	B	D	D	D	B	B	D	B	B	D	D	B	D	D	D	D	B	B	B	D	D	D	B	B	B	B	B	B	D	B	B	B	D	B	B	B	D	D	B	B	B	D	B	D	D	D
chr1	3695906	3695920	B	B	D	D	D	B	B	D	B	B	D	D	B	D	D	D	D	B	B	B	D	D	D	B	B	B	B	B	B	D	B	B	B	D	B	B	B	D	D	B	B	B	D	B	D	D	D
chr1	3724835	3724868	B	B	D	D	D	B	B	D	B	B	D	D	B	D	D	D	D	B	B	B	D	D	D	B	B	B	B	B	B	D	B	B	B	D	B	B	B	D	D	B	B	B	D	B	D	D	D
chr1	3733827	3733846	B	B	D	D	D	B	B	D	B	B	D	D	B	D	D	D	D	B	B	B	D	D	D	B	B	B	B	B	B	D	B	B	B	D	B	B	B	D	D	B	B	B	D	B	D	D	D
chr1	3758404	3758448	B	B	D	D	D	B	B	D	B	B	D	D	B	D	D	D	D	B	B	B	D	D	D	B	B	B	B	B	B	D	B	B	B	D	B	B	B	D	D	B	B	B	D	B	D	D	D
chr1	3856577	3856600	B	B	D	D	D	B	B	D	B	B	D	D	B	D	D	D	D	B	B	B	D	D	D	B	B	B	B	B	B	D	B	B	B	D	B	B	B	D	D	B	B	B	D	B	D	D	D
chr1	3859194	3859211	B	B	D	D	D	B	B	D	B	B	D	D	B	D	D	D	D	B	B	B	D	D	D	B	B	B	B	B	B	D	B	B	B	D	B	B	B	D	D	B	B	B	D	B	D	D	D
chr1	3870234	3870248	B	B	D	D	D	B	B	D	B	B	D	D	B	D	D	D	D	B	B	B	D	D	D	B	B	B	B	B	B	D	B	B	B	D	B	B	B	D	D	B	B	B	D	B	D	D	D
chr1	3902855	3902882	B	B	D	D	D	B	B	D	B	B	D	D	B	D	D	D	D	B	B	B	D	D	D	B	B	B	B	B	B	D	B	B	B	D	B	B	B	D	D	B	B	B	D	B	D	D	D
chr1	3919745	3919794	B	B	D	D	D	B	B	D	B	B	D	D	B	D	D	D	D	B	B	B	D	D	D	B	B	B	B	B	B	D	B	B	B	D	B	B	B	D	D	B	B	B	D	B	D	D	D
chr1	3972539	3972558	B	B	D	D	D	B	B	D	B	B	D	D	B	D	D	D	D	B	B	B	D	D	D	B	B	B	B	B	B	D	B	B	B	D	B	B	B	D	D	B	B	B	D	B	D	D	D
chr1	3996489	3996512	B	B	D	D	D	B	B	D	B	B	D	D	B	D	D	D	D	B	B	B	D	D	D	B	B	B	B	B	B	D	B	B	B	D	B	B	B	D	D	B	B	B	D	B	D	D	D
chr1	4055341	4055376	B	B	D	D	D	B	B	D	B	B	D	D	B	D	D	D	D	B	B	B	D	D	D	B	B	B	B	B	B	D	B	B	B	D	B	B	B	D	D	B	B	B	D	B	D	D	D
chr1	4060377	4060396	B	B	D	D	D	B	B	D	B	B	D	D	B	D	D	D	D	B	B	B	D	D	D	B	B	B	B	B	B	D	B	B	B	D	B	B	B	D	D	B	B	B	D	B	D	D	D
chr1	4065627	4065661	B	B	D	D	D	B	B	D	B	B	D	D	B	D	D	D	D	B	B	B	D	D	D	B	B	B	B	B	B	D	B	B	B	D	B	B	B	D	D	B	B	B	D	B	D	D	D
chr1	4088150	4088169	B	B	D	D	D	B	B	D	B	B	D	D	B	D	D	D	D	B	B	B	D	D	D	B	B	B	B	B	B	D	B	B	B	D	B	B	B	D	D	B	B	B	D	B	D	D	D
chr1	4100799	4100828	B	B	D	D	D	B	B	D	B	B	D	D	B	D	D	D	D	B	B	B	D	D	D	B	B	B	B	B	B	D	B	B	B	D	B	B	B	D	D	B	B	B	D	B	D	D	D
chr1	4107366	4107377	B	B	D	D	D	B	B	D	B	B	D	D	B	D	D	D	D	B	B	B	D	D	D	B	B	B	B	B	B	D	B	B	B	D	B	B	B	D	D	B	B	B	D	B	D	D	D
chr1	4116064	4116075	B	B	D	D	D	B	B	D	B	B	D	D	B	D	D	D	D	B	B	B	D	D	D	B	B	B	B	B	B	D	B	B	B	D	B	B	B	D	D	B	B	B	D	B	D	D	D
chr1	4123576	4123599	B	B	D	D	D	B	B	D	B	B	D	D	B	D	D	D	D	B	B	B	D	D	D	B	B	B	B	B	B	D	B	B	B	D	B	B	B	D	D	B	B	B	D	B	D	D	D
chr1	4129886	4129913	B	B	D	D	D	B	B	D	B	B	D	D	B	D	D	D	D	B	B	B	D	D	D	B	B	B	B	B	B	D	B	B	B	D	B	B	B	D	D	B	B	B	D	B	D	D	D
chr1	4144308	4144334	B	B	D	D	D	B	B	D	B	B	D	D	B	D	D	D	D	B	B	B	D	D	D	B	B	B	B	B	B	D	B	B	B	D	B	B	B	D	D	B	B	B	D	B	D	D	D
chr1	4144510	4144529	B	B	D	D	D	B	B	D	B	B	D	D	B	D	D	D	D	B	B	B	D	D	D	B	B	B	B	B	B	D	B	B	B	D	B	B	B	D	D	B	B	B	D	B	D	D	D
chr1	4185941	4185952	B	B	D	D	D	B	B	D	B	B	D	D	B	D	D	D	D	B	B	B	D	D	D	B	B	B	B	B	B	D	B	B	B	D	B	B	B	D	D	B	B	B	D	B	D	D	D
chr1	4212306	4212333	B	B	D	D	D	B	B	D	B	B	D	D	B	D	D	D	D	B	B	B	D	D	D	B	B	B	B	B	B	D	B	B	B	D	B	B	B	D	D	B	B	B	D	B	D	D	D
chr1	4215533	4215568	B	B	D	D	D	B	B	D	B	B	D	D	B	D	D	D	D	B	B	B	D	D	D	B	B	B	B	B	B	D	B	B	B	D	B	B	B	D	D	B	B	B	D	B	D	D	D
chr1	4304531	4304562	B	B	D	D	D	B	B	D	B	B	D	D	B	D	D	D	D	B	B	B	D	D	D	B	B	B	B	B	B	D	B	B	B	D	B	B	B	D	D	B	B	B	D	B	D	D	D
chr1	4318869	4318923	B	B	D	D	D	B	B	D	B	B	D	D	B	D	D	D	D	B	B	B	D	D	D	B	B	B	B	B	B	D	B	B	B	D	B	B	B	D	D	B	B	B	D	B	D	D	D
chr1	4329272	4329291	B	B	D	D	D	B	B	D	B	B	D	D	B	D	D	D	D	B	B	B	D	D	D	B	B	B	B	B	B	D	B	B	B	D	B	B	B	D	D	B	B	B	D	B	D	D	D
chr1	4388234	4388268	B	B	D	D	D	B	B	D	B	B	D	D	B	D	D	D	D	B	B	B	D	D	D	B	B	B	B	B	B	D	B	B	B	D	B	B	B	D	D	B	B	B	D	B	D	D	D
chr1	4391556	4391567	B	B	D	D	D	B	B	D	B	B	D	D	B	D	D	D	D	B	B	B	D	D	D	B	B	B	B	B	B	D	B	B	B	D	B	B	B	D	D	B	B	B	D	B	D	D	D
chr1	4394196	4394211	B	B	D	D	D	B	B	D	B	B	D	D	B	D	D	D	D	B	B	B	D	D	D	B	B	B	B	B	B	D	B	B	B	D	B	B	B	D	D	B	B	B	D	B	D	D	D
chr1	4423239	4423250	B	B	D	D	D	B	B	D	B	B	D	D	B	D	D	D	D	B	B	B	D	D	D	B	B	B	B	B	B	D	B	B	B	D	B	B	B	D	D	B	B	B	D	B	D	D	D
chr1	4429719	4429730	B	B	D	D	D	B	B	D	B	B	D	D	B	D	D	D	D	B	B	B	D	D	D	B	B	B	B	B	B	D	B	B	B	D	B	B	B	D	D	B	B	B	D	B	D	D	D
chr1	4429733	4429752	B	B	D	D	D	B	B	D	B	B	D	D	B	D	D	D	D	B	B	B	D	D	D	B	B	B	B	B	B	D	B	B	B	D	B	B	B	D	D	B	B	B	D	B	D	D	D
chr1	4430764	4430795	B	B	D	D	D	B	B	D	B	B	D	D	B	D	B	D	D	B	B	B	D	D	D	B	B	B	B	B	B	D	B	B	B	D	B	B	B	D	D	B	B	B	D	B	D	D	D
chr1	4449017	4449072	B	B	D	D	D	B	B	D	D	B	D	D	B	D	D	D	D	B	B	B	D	D	D	B	B	B	B	B	B	D	B	B	B	D	B	B	B	D	D	B	B	B	D	B	D	D	D
chr1	4450115	4450126	B	B	D	D	D	B	B	D	B	B	D	D	B	D	D	D	D	B	B	B	D	D	D	B	B	B	B	B	B	D	B	B	B	D	B	B	B	D	D	B	B	B	D	B	D	D	D
chr1	4515925	4515960	B	B	D	D	D	B	B	D	B	B	D	D	B	D	D	D	D	B	B	B	D	D	D	B	B	B	B	B	B	D	B	B	B	D	B	B	B	D	D	B	B	B	D	B	D	D	D
chr1	4517194	4517241	B	B	D	D	D	B	B	D	B	B	D	D	B	D	D	D	D	B	B	B	D	D	D	B	B	B	B	B	B	D	B	B	B	D	B	B	B	D	D	B	B	B	D	B	D	D	D
chr1	4517464	4517491	B	B	D	D	D	B	B	D	B	B	D	D	B	D	D	D	D	B	B	B	D	D	D	B	B	B	B	B	B	D	B	B	B	D	B	B	B	D	D	B	B	B	D	B	D	D	D
chr1	4539497	4539516	B	B	D	D	D	B	B	D	B	B	D	D	B	D	D	D	D	B	B	B	D	D	D	B	B	B	B	B	B	D	B	B	B	D	B	B	B	D	D	B	B	B	D	B	D	D	D
chr1	4544564	4544591	B	B	D	D	D	B	B	D	B	B	D	D	B	D	D	D	D	B	B	B	D	D	D	B	B	B	B	B	B	D	B	B	B	D	B	B	B	D	D	B	B	B	D	B	D	D	D
chr1	4545765	4545776	B	B	D	D	D	B	B	D	B	B	D	D	B	D	D	D	D	B	B	B	D	D	D	B	B	B	B	B	B	D	B	B	B	D	B	B	B	D	D	B	B	B	D	B	D	D	D
chr1	4569841	4569852	B	B	D	D	D	B	B	D	B	B	D	D	B	D	D	D	D	B	B	B	D	D	D	B	B	B	B	B	B	D	B	B	B	D	B	B	B	D	D	B	B	B	D	B	D	D	D
chr1	4654599	4654610	B	B	D	D	D	B	B	D	B	B	D	D	B	D	D	D	D	B	B	B	D	D	D	B	B	B	B	B	B	D	B	B	B	D	B	B	B	D	D	B	B	B	D	B	D	D	D
chr1	4655498	4655509	B	B	D	D	D	B	B	D	B	B	D	D	B	D	D	D	D	B	B	B	D	D	D	B	B	B	B	B	B	D	B	B	B	D	B	B	B	D	D	B	B	B	D	B	D	D	D
chr1	4682367	4682390	B	B	D	D	D	B	B	D	B	B	D	D	B	D	D	D	D	B	B	B	D	D	D	B	B	B	B	B	B	D	B	B	B	D	B	B	B	D	D	B	B	B	D	B	D	D	D
chr1	4687079	4687118	B	B	D	D	D	B	B	D	B	B	D	D	B	D	D	D	D	B	B	B	D	D	D	B	B	B	B	B	B	D	B	B	B	D	B	B	B	D	D	B	B	B	D	B	D	D	D
chr1	4697276	4697299	B	B	D	D	D	B	B	D	B	B	D	D	B	D	D	D	D	B	B	B	D	D	D	B	B	B	B	B	B	D	B	B	B	D	B	B	B	D	D	B	B	B	D	B	D	D	D
chr1	4698068	4698079	B	B	D	D	D	B	B	D	B	B	D	D	B	D	D	D	D	B	B	B	D	D	D	B	B	B	B	B	B	D	B	B	B	D	B	B	B	D	D	B	B	B	D	B	D	D	D
chr1	4719899	4719916	B	B	D	D	D	B	B	D	B	B	D	D	B	D	D	D	D	B	B	B	D	D	D	B	B	B	B	B	B	D	B	B	B	D	B	B	B	D	D	B	B	B	D	B	D	D	D
chr1	4732027	4732040	B	B	D	D	D	B	B	D	B	B	D	D	B	D	D	D	D	B	B	B	D	D	D	B	B	B	B	B	B	D	B	B	B	D	B	B	B	D	D	B	B	B	D	B	D	D	D
chr1	4744698	4744727	B	B	D	D	D	B	B	D	B	B	D	D	B	D	D	D	D	B	B	B	D	D	D	B	B	B	B	B	B	D	B	B	B	D	B	B	B	D	D	B	B	B	D	B	D	D	D
chr1	4767274	4767288	B	B	D	D	D	B	B	D	B	B	D	D	B	D	D	D	D	B	B	B	D	D	D	B	B	B	B	B	B	D	B	B	B	D	B	B	B	D	D	B	B	B	D	B	D	D	D
chr1	4790591	4790608	B	B	D	D	D	B	B	D	B	B	D	D	B	D	D	D	D	B	B	B	D	D	D	B	B	B	B	B	B	D	B	B	B	D	B	B	B	D	D	B	B	B	D	B	D	D	D
chr1	4794293	4794312	B	B	D	D	D	B	B	D	B	B	D	D	B	D	D	D	D	B	B	B	D	D	D	B	B	B	B	B	B	D	B	B	B	D	B	B	B	D	D	B	B	B	D	B	D	D	D
chr1	4796020	4796043	B	B	D	D	D	B	B	D	B	B	D	D	B	D	D	D	D	B	B	B	D	D	D	B	B	B	B	B	B	D	B	B	B	D	B	B	B	D	D	B	B	B	D	B	D	D	D
chr1	4802916	4802929	B	B	D	D	D	B	B	D	B	B	D	D	B	D	D	D	D	B	B	B	D	D	D	B	B	B	B	B	B	D	B	B	B	D	B	B	B	D	D	B	B	B	D	B	D	D	D
chr1	4820555	4820572	B	B	D	D	D	B	B	D	B	B	D	D	B	D	D	D	D	B	B	B	D	D	D	B	B	B	B	B	B	D	B	B	B	D	B	B	B	D	D	B	B	B	D	B	D	D	D
chr1	4823989	4824012	B	B	D	D	D	B	B	D	B	B	D	D	B	D	D	D	D	B	B	B	D	D	D	B	B	B	B	B	B	D	B	B	B	D	B	B	B	D	D	B	B	B	D	B	D	D	D
chr1	4841846	4841857	B	B	D	D	D	B	B	D	B	B	D	D	B	D	D	D	D	B	B	B	D	D	D	B	B	B	B	B	B	D	B	B	B	D	B	B	B	D	D	B	B	B	D	B	D	D	D
chr1	4848400	4848435	B	B	D	D	D	B	B	D	B	B	D	D	B	D	D	D	D	B	B	B	D	D	D	B	B	B	B	B	B	D	B	B	B	D	B	B	B	D	D	B	B	B	D	B	D	D	D
chr1	4849772	4849798	B	B	D	D	D	B	B	D	B	B	D	D	B	D	D	D	D	B	B	B	D	D	D	B	B	B	B	B	B	D	B	B	B	D	B	B	B	D	D	B	B	B	D	B	D	D	D
chr1	4866501	4866536	B	B	D	D	D	B	B	D	B	B	D	D	B	D	D	D	D	B	B	B	D	D	D	B	B	B	B	B	B	D	B	B	D	D	B	B	B	D	D	B	B	B	D	B	D	D	D
chr1	4867339	4867354	B	B	D	D	D	B	B	D	B	B	D	D	B	D	D	D	D	B	B	B	D	D	D	B	B	B	B	B	B	D	B	B	D	D	B	B	B	D	D	B	B	B	D	B	D	D	D
chr1	4885247	4885286	B	B	D	D	D	B	B	D	B	B	D	D	B	D	D	D	D	B	B	B	D	D	D	B	B	B	B	B	B	D	B	B	D	D	B	B	B	D	D	B	B	B	D	B	D	D	D
chr1	4885324	4885347	B	B	D	D	D	B	B	D	B	B	D	D	B	D	D	D	D	B	B	B	D	D	D	B	B	B	B	B	B	D	B	B	D	D	B	B	B	D	D	B	B	B	D	B	D	D	D
chr1	4890962	4890997	B	B	D	D	D	B	B	D	B	B	D	D	B	D	D	D	D	B	B	B	D	D	D	B	B	B	B	B	B	D	B	B	D	D	B	B	B	D	D	B	B	B	D	B	D	D	D
chr1	4899661	4899676	B	B	D	D	D	B	B	D	B	B	D	D	B	D	D	D	D	B	B	B	D	D	D	B	B	B	B	B	B	D	B	B	D	D	B	B	B	D	D	B	B	B	D	B	D	D	D
chr1	5003140	5003167	B	B	D	D	D	B	B	D	B	B	D	D	B	D	D	D	D	B	B	B	D	D	D	B	B	B	B	B	B	D	B	B	D	D	B	B	B	D	D	B	B	B	D	B	D	D	D
chr1	5008480	5008511	B	B	D	D	D	B	B	D	B	B	D	D	B	D	D	D	D	B	B	B	D	D	D	B	B	B	B	B	B	D	B	B	D	D	B	B	B	D	D	B	B	B	D	B	D	D	D
chr1	5013650	5013679	B	B	D	D	D	B	B	D	B	B	D	D	B	D	D	D	D	B	B	B	D	D	D	B	B	B	B	B	B	D	B	B	D	D	B	B	B	D	D	B	B	B	D	B	D	D	D
chr1	5026610	5026631	B	B	D	D	D	B	B	D	B	B	D	D	B	D	D	D	D	B	B	B	D	D	D	B	B	B	B	B	B	D	B	B	D	D	B	B	B	D	D	B	B	B	D	B	D	D	D
chr1	5074855	5074870	B	B	D	D	D	B	B	D	B	B	D	D	B	D	D	D	D	B	B	B	D	D	D	B	B	B	B	B	B	D	B	B	D	D	B	B	B	D	D	B	B	B	D	B	D	D	D
chr1	5087905	5087943	B	B	D	D	D	B	B	D	B	B	D	D	B	D	D	D	D	B	B	B	D	D	D	B	B	B	B	B	B	D	B	B	D	D	B	B	B	D	D	B	B	B	D	B	D	D	D
chr1	5120108	5120132	B	B	D	D	D	B	B	D	B	B	D	D	B	D	D	D	D	B	B	B	D	D	D	B	B	B	B	B	B	D	B	B	D	D	B	B	B	D	D	B	B	B	D	B	D	D	D
chr1	5124506	5124523	B	B	D	D	D	B	B	D	B	B	D	D	B	D	D	D	D	B	B	B	D	D	D	B	B	B	B	B	B	D	B	B	D	D	B	B	B	D	D	B	B	B	D	B	D	D	D
chr1	5130293	5130313	B	B	D	D	D	B	B	D	B	B	D	D	B	D	D	D	D	B	B	B	D	D	D	B	B	B	B	B	B	D	B	B	D	D	B	B	B	D	D	B	B	B	D	B	D	D	D
chr1	5131927	5131950	B	B	D	D	D	B	B	D	B	B	D	D	B	D	D	D	D	B	B	B	D	D	D	B	B	B	B	B	B	D	B	B	D	D	B	B	B	D	D	B	B	B	D	B	D	D	D
chr1	5163622	5163637	B	B	D	D	D	B	B	D	B	B	D	D	B	D	D	D	D	B	B	B	D	D	D	B	B	B	B	B	B	D	B	B	D	D	B	B	B	D	D	B	B	B	D	B	D	D	D
chr1	5173130	5173165	B	B	D	D	D	B	B	D	B	B	D	D	B	D	D	D	D	B	B	B	D	D	D	B	B	B	B	B	B	D	B	B	D	D	B	B	B	D	D	B	B	B	D	B	D	D	D
chr1	5214858	5214881	B	B	D	D	D	B	B	D	B	B	D	D	B	D	D	D	D	B	B	B	D	D	D	B	B	B	B	B	B	D	B	B	D	D	B	B	B	D	D	B	B	B	D	B	D	D	D
chr1	5304109	5304158	B	B	D	D	D	B	B	D	B	B	D	D	B	D	D	D	D	B	B	B	D	D	D	B	B	B	B	B	B	D	B	B	D	D	B	B	B	D	D	B	B	B	D	B	D	D	D
chr1	5368230	5368261	B	B	D	D	D	B	NA	D	B	B	D	D	B	D	D	D	D	B	B	B	D	D	D	B	B	B	B	B	B	D	B	B	D	D	B	B	B	D	D	B	B	B	D	B	D	D	D
chr1	5548928	5548963	B	B	D	D	D	B	NA	D	B	B	D	D	B	D	D	D	D	B	B	B	D	D	D	B	B	B	B	B	B	D	B	B	D	D	B	B	B	D	D	B	B	B	D	B	D	D	D
chr1	5589327	5589356	B	B	D	D	D	B	D	D	B	B	D	D	B	D	D	D	D	B	B	B	D	D	D	B	B	B	B	B	B	D	B	B	D	D	B	B	B	D	D	B	B	B	D	B	D	D	D
chr1	5706741	5706764	B	B	D	D	D	B	D	D	B	B	D	D	B	D	D	D	D	B	B	B	D	D	D	B	B	B	B	B	B	D	B	B	D	D	B	B	B	D	D	B	B	B	D	B	D	D	D
chr1	5709925	5709936	B	B	D	D	D	B	D	D	B	B	D	D	B	D	D	D	D	B	B	B	D	D	D	B	B	B	B	B	B	D	B	B	D	D	B	B	B	D	D	B	B	B	D	B	D	D	D
chr1	5722194	5722205	B	B	D	D	D	B	D	D	B	B	D	D	B	D	D	D	D	B	B	B	D	D	D	B	B	B	B	B	B	D	B	B	D	D	B	B	B	D	D	B	B	B	D	B	D	D	D
chr1	5762305	5762320	B	B	D	D	D	B	D	D	B	B	D	D	B	D	D	D	D	B	B	B	D	D	D	B	B	B	B	B	B	D	B	B	D	D	B	B	B	D	D	B	B	B	D	B	D	D	D
chr1	5769922	5769941	B	B	D	D	D	B	D	D	B	B	D	D	B	D	D	D	D	B	B	B	D	D	D	B	B	B	B	B	B	D	B	B	D	D	B	B	B	D	D	B	B	B	D	B	D	D	D
chr1	5781296	5781307	B	B	D	D	D	B	D	D	B	B	D	D	B	D	D	D	D	B	B	B	D	D	D	B	B	B	B	B	B	D	B	B	D	D	B	B	B	D	D	B	B	B	D	B	D	D	D
chr1	5797431	5797454	B	B	D	D	D	B	D	D	B	B	D	D	B	D	D	D	D	B	B	B	D	D	D	B	B	B	B	B	B	D	B	B	D	D	B	B	B	D	D	B	B	B	D	B	D	D	D
chr1	5803800	5803814	B	B	D	D	D	B	D	D	B	B	D	D	B	D	D	D	D	B	B	B	D	D	D	B	B	B	B	B	B	D	B	B	D	D	B	B	B	D	D	B	B	B	D	B	D	D	D
chr1	5819521	5819540	B	B	D	D	D	B	D	D	B	B	D	D	B	D	D	D	D	B	B	B	D	D	D	B	B	B	B	B	B	D	B	B	D	D	B	B	B	D	D	B	B	B	D	B	D	D	D
chr1	5833064	5833091	B	B	D	D	D	B	D	D	B	B	D	D	B	D	D	D	D	B	B	B	D	D	D	B	B	B	B	B	B	D	B	B	D	D	B	B	B	D	D	B	B	B	D	B	D	D	D
chr1	5864371	5864382	B	B	D	D	D	B	D	D	B	B	D	D	B	D	D	D	D	B	B	B	D	D	D	B	B	B	B	B	B	D	B	B	D	D	B	B	B	D	D	B	B	B	D	B	D	D	D
chr1	5896268	5896295	B	B	D	D	D	B	D	D	B	B	D	D	B	D	D	D	D	B	B	B	D	D	D	B	B	B	B	B	B	D	B	B	D	D	B	B	B	D	D	B	B	B	D	B	D	D	D
chr1	5899946	5899985	B	B	D	D	D	B	D	D	B	B	D	D	B	D	D	D	D	B	B	B	D	D	D	B	B	B	B	B	B	D	B	B	D	D	B	B	B	D	D	B	B	B	D	B	D	D	D
chr1	5927629	5927700	B	B	D	D	D	B	D	D	B	B	D	D	B	D	D	D	D	B	B	B	D	D	D	B	B	B	B	B	B	D	B	B	D	D	B	B	D	D	D	B	B	B	D	B	D	D	D
chr1	5963266	5963305	B	B	D	D	D	B	D	D	B	B	D	D	B	D	D	D	D	B	B	B	D	D	D	B	B	B	B	B	B	D	B	B	D	D	B	B	B	D	D	B	B	B	D	B	D	D	D
chr1	5971172	5971195	B	B	D	D	D	B	D	D	B	B	D	D	B	D	D	D	D	B	B	B	D	D	D	B	B	B	B	B	B	D	B	B	D	D	B	B	B	D	D	B	B	B	D	B	D	D	D
chr1	5973006	5973017	B	B	D	D	D	B	D	D	B	B	D	D	B	D	D	D	D	B	B	B	D	D	D	B	B	B	B	B	B	D	B	B	D	D	B	B	B	D	D	B	B	B	D	B	D	D	D
chr1	6023295	6023322	B	B	D	D	D	B	D	D	B	B	D	D	B	D	D	D	D	B	B	B	D	D	D	B	B	B	B	B	B	D	B	B	D	D	B	B	B	D	D	B	B	B	D	B	D	D	D
chr1	6025872	6025899	B	B	D	D	D	B	D	D	B	B	D	D	B	D	D	D	D	B	B	B	D	D	D	B	B	B	B	B	B	D	B	B	D	D	B	B	B	D	D	B	B	B	D	B	D	D	D
chr1	6033244	6033279	B	B	D	D	D	B	D	D	B	B	D	D	B	D	D	D	D	B	B	B	D	D	D	B	B	B	B	B	B	D	B	B	D	D	B	B	B	D	D	B	B	B	D	B	D	D	D
chr1	6041922	6041941	B	B	D	D	D	B	D	D	B	B	D	D	B	D	D	D	D	B	B	B	D	D	D	B	B	B	B	B	B	D	B	B	D	D	B	B	B	D	D	B	B	B	D	B	D	D	D
chr1	6051144	6051171	B	B	D	D	D	B	D	D	B	B	D	D	B	D	D	D	D	B	B	B	D	D	D	B	B	B	B	B	B	D	B	B	D	D	B	B	B	D	D	B	B	B	D	B	D	D	D
chr1	6061243	6061254	B	B	D	D	D	B	D	D	B	B	D	D	B	D	D	D	D	B	B	B	D	D	D	B	B	B	B	B	B	D	B	B	D	D	B	B	B	D	D	B	B	B	D	B	D	D	D
chr1	6066036	6066053	B	B	D	D	D	B	D	D	B	B	D	D	B	D	D	D	D	B	B	B	D	D	D	B	B	B	B	B	B	D	B	B	D	D	B	B	B	D	D	B	B	B	D	B	D	D	D
chr1	6080857	6080876	B	B	D	D	D	B	D	D	B	B	D	D	B	D	D	D	D	B	B	B	D	D	D	B	B	B	B	B	B	D	B	B	D	D	B	B	B	D	D	B	B	B	D	B	D	D	D
chr1	6083873	6083884	B	B	D	D	D	B	D	D	B	B	D	D	B	D	D	D	D	B	B	B	D	D	D	B	B	B	B	B	B	D	B	B	D	D	B	B	B	D	D	B	B	B	D	B	D	D	D
chr1	6092499	6092524	B	B	D	D	D	B	D	D	B	B	D	D	B	D	D	D	D	B	B	B	D	D	D	B	B	B	B	B	B	D	B	B	D	D	B	B	B	D	D	B	B	B	D	B	D	D	D
chr1	6118512	6118531	B	B	D	D	D	B	D	D	B	B	D	D	B	D	D	D	D	B	B	B	D	D	D	B	B	B	B	B	B	D	B	B	D	D	B	B	B	D	D	B	B	B	D	B	D	D	D
chr1	6122082	6122096	B	B	D	D	D	B	D	D	B	B	D	D	B	D	D	D	D	B	B	B	D	D	D	B	B	B	B	B	B	D	B	B	D	D	B	B	B	D	D	B	B	B	D	B	D	D	D
chr1	6126323	6126354	B	B	D	D	D	B	D	D	B	B	D	D	B	D	D	D	D	B	B	B	D	D	D	B	B	B	B	B	B	D	B	B	D	D	B	B	B	D	D	B	B	B	D	B	D	D	D
chr1	6142183	6142198	B	B	D	D	D	B	D	D	B	B	D	D	B	D	D	D	D	B	B	B	D	D	D	B	B	B	B	B	B	D	B	B	D	D	B	B	B	D	D	B	B	B	D	B	D	D	D
chr1	6156235	6156254	B	B	D	D	D	B	D	D	B	B	D	D	B	D	D	D	D	B	B	B	D	D	D	B	B	B	B	B	B	D	B	B	D	D	B	B	B	D	D	B	B	B	D	B	D	D	D
chr1	6194222	6194245	B	B	D	D	D	B	D	D	B	B	D	D	B	D	D	D	D	B	B	B	D	D	D	B	B	B	B	B	B	D	B	B	D	D	B	B	B	D	D	B	B	B	D	B	D	D	D
chr1	6197125	6197140	B	B	D	D	D	B	D	D	B	B	D	D	B	D	D	D	D	B	B	B	D	D	D	B	B	B	B	B	B	D	B	B	D	D	B	B	B	D	D	B	B	B	D	B	D	D	D
chr1	6197805	6197822	B	B	D	D	D	B	D	D	B	B	D	D	B	D	D	D	D	B	B	B	D	D	D	B	B	B	B	B	B	D	B	B	D	D	B	B	B	D	D	B	B	B	D	B	D	D	D
chr1	6226712	6226727	B	B	D	D	D	B	D	D	B	B	D	D	B	D	D	D	D	B	B	B	D	D	D	B	B	B	B	B	B	D	B	B	D	D	B	B	B	D	B	B	B	B	D	B	D	D	D
chr1	6229792	6229816	B	B	D	D	D	B	D	D	B	B	D	D	B	D	D	D	D	B	B	B	D	D	D	B	B	B	B	B	B	D	B	B	D	D	B	B	B	D	B	B	B	B	D	B	D	D	D
chr1	6232825	6232836	B	B	D	D	D	B	D	D	B	B	D	D	B	D	D	D	D	B	B	B	D	D	D	B	B	B	B	B	B	D	B	B	D	D	B	B	B	D	B	B	B	B	D	B	D	D	D
chr1	6232977	6232994	B	B	D	D	D	B	D	D	B	B	D	D	B	D	D	D	D	B	B	B	D	D	D	B	B	B	B	B	B	D	B	B	D	D	B	B	B	D	B	B	B	B	D	B	D	D	D
chr1	6238596	6238607	B	B	D	D	D	B	D	D	B	B	D	D	B	D	D	D	D	B	B	B	D	D	D	B	B	B	B	B	B	D	B	B	D	D	B	B	B	D	B	B	B	B	D	B	D	D	D
chr1	6266174	6266198	B	B	D	D	D	B	D	D	B	B	D	D	B	D	D	D	D	B	B	B	D	D	D	B	B	B	B	B	B	D	B	B	D	D	B	B	B	D	B	B	B	B	D	B	D	D	D
chr1	6332594	6332633	B	B	D	D	D	B	D	D	B	B	D	D	B	D	D	D	D	B	B	B	D	D	D	B	B	B	B	B	B	D	B	B	D	D	B	B	B	D	B	B	B	B	D	B	D	D	D
chr1	6332921	6332940	B	B	D	D	D	B	D	D	B	B	D	D	B	D	D	D	D	B	B	B	D	D	D	B	B	B	B	B	B	D	B	B	D	D	B	B	B	D	B	B	B	B	D	B	D	D	D
chr1	6390677	6390708	B	B	D	D	D	B	D	D	B	B	D	D	B	D	D	D	D	B	B	B	D	D	D	B	B	B	B	B	B	D	B	B	D	D	B	B	B	D	B	B	B	B	D	B	D	D	D
chr1	6419434	6419454	B	B	D	D	D	B	D	D	B	B	D	D	B	D	D	D	D	B	B	B	D	D	D	B	B	B	B	B	B	D	B	B	D	D	B	B	B	D	B	B	B	B	D	B	D	D	D
chr1	6442029	6442064	B	B	D	D	D	B	D	D	B	B	D	D	B	D	D	D	D	B	B	B	D	D	D	B	B	B	B	B	B	D	B	B	D	D	B	B	B	D	B	B	B	B	D	B	D	D	D
chr1	6456272	6456293	B	B	D	D	D	B	D	D	B	B	D	D	B	D	D	D	D	B	B	B	D	D	D	B	B	B	B	B	B	D	B	B	D	D	B	B	B	D	B	B	B	B	D	B	D	D	D
chr1	6486465	6486482	B	B	D	D	D	B	D	D	B	B	D	D	B	D	D	D	D	B	B	B	D	D	D	B	B	B	B	B	B	D	B	B	D	D	B	B	B	D	B	B	B	B	D	B	D	D	D
chr1	6525229	6525264	B	B	D	D	D	B	D	D	B	B	D	D	B	D	D	D	D	B	B	B	D	D	D	B	B	B	B	B	B	D	B	B	D	D	B	B	B	D	B	B	B	B	D	B	D	D	D
chr1	6574488	6574515	B	B	D	D	D	B	D	D	B	B	D	D	B	D	D	D	D	B	B	B	D	D	D	B	B	B	B	B	B	D	B	B	D	D	B	B	B	D	B	B	B	B	D	B	D	D	D
chr1	6633217	6633244	B	B	D	D	D	B	D	D	B	B	D	D	B	D	D	D	D	B	B	B	D	D	D	B	B	B	B	B	B	D	B	B	D	D	B	B	B	D	B	B	B	B	D	B	D	D	D
chr1	6635223	6635246	B	B	D	D	D	B	D	D	B	B	D	D	B	D	D	D	D	B	B	B	D	D	D	B	B	B	B	B	B	D	B	B	D	D	B	B	B	D	B	B	B	B	D	B	D	D	D
chr1	6652069	6652100	B	B	D	D	D	B	D	D	B	B	D	D	B	D	D	D	D	B	B	B	D	D	D	B	B	B	B	B	B	D	B	B	D	D	B	B	B	D	B	B	B	B	D	B	D	D	D
chr1	6653054	6653073	B	B	D	D	D	B	D	D	B	B	D	D	B	D	D	D	D	B	B	B	D	D	D	B	B	B	B	B	B	D	B	B	D	D	B	B	B	D	B	B	B	B	D	B	D	D	D
chr1	6661173	6661187	B	B	D	D	D	B	D	D	B	B	D	D	B	D	D	D	D	B	B	B	D	D	D	B	B	B	B	B	B	D	B	B	D	D	B	B	B	D	B	B	B	B	D	B	D	D	D
chr1	6722604	6722663	B	B	D	D	D	B	D	D	B	B	D	D	B	D	D	D	D	B	B	B	D	D	D	B	B	B	B	B	B	D	B	B	D	D	B	B	B	D	B	B	B	B	D	B	D	D	D
chr1	6734369	6734401	B	B	D	D	D	B	D	D	B	B	D	D	B	D	D	D	D	B	B	B	D	D	D	B	B	B	B	B	B	D	B	B	D	D	B	B	B	D	B	B	B	B	D	B	D	D	D
chr1	6865995	6866009	B	B	D	D	D	B	D	D	B	B	D	D	B	D	D	D	D	B	B	B	D	D	D	B	B	B	B	B	B	D	B	B	D	D	B	B	B	D	B	B	B	B	D	B	D	D	D
chr1	6869420	6869443	B	B	D	D	D	B	D	D	B	B	D	D	B	D	D	D	D	B	B	B	D	D	D	B	B	B	B	B	B	D	B	B	D	D	B	B	B	D	B	B	B	B	D	B	D	D	D
chr1	6876396	6876439	B	B	D	D	D	B	D	D	B	B	D	D	B	D	D	D	D	B	B	B	D	D	D	B	B	B	B	B	B	D	B	B	D	D	B	B	B	D	B	B	B	B	D	B	D	D	D
chr1	6881104	6881115	B	B	D	D	D	B	D	D	B	B	D	D	B	D	D	D	D	B	B	B	D	D	D	B	B	B	B	B	B	D	B	B	D	D	B	B	B	D	B	B	B	B	D	B	D	D	D
chr1	6881253	6881268	B	B	D	D	D	B	D	D	B	B	D	D	B	D	D	D	D	B	B	B	D	D	D	B	B	B	B	B	B	D	B	B	D	D	B	B	B	D	B	B	B	B	D	B	D	D	D
chr1	6998981	6998995	B	B	D	D	D	B	D	D	B	B	D	D	B	D	D	D	D	B	B	B	D	D	D	B	B	B	B	B	B	D	B	B	D	D	B	B	B	D	B	B	B	B	D	B	D	D	D
chr1	7046294	7046333	B	B	D	D	D	B	D	D	B	B	D	D	B	D	D	D	D	B	B	B	D	D	D	B	B	B	B	B	B	D	B	B	D	D	B	B	B	D	B	B	B	B	D	B	D	D	D
chr1	7047891	7047915	B	B	D	D	D	B	D	D	B	B	D	D	B	D	D	D	D	B	B	B	D	D	D	B	B	B	B	B	B	D	B	B	D	D	B	B	B	D	B	B	B	B	D	B	D	D	D
chr1	7069168	7069181	B	B	D	D	D	B	D	D	B	B	D	D	B	D	D	D	D	B	B	B	D	D	D	B	B	B	B	B	B	D	B	B	D	D	B	B	B	D	B	B	B	B	D	B	D	D	D
chr1	7071018	7071053	B	B	D	D	D	B	D	D	B	B	D	D	B	D	D	D	D	B	B	B	D	D	D	B	B	B	B	B	B	D	B	B	D	D	B	B	B	D	B	B	B	B	D	B	D	D	D
chr1	7116409	7116432	B	B	D	D	D	B	D	D	B	B	D	D	B	D	D	D	D	B	B	B	D	D	D	B	B	B	B	B	B	D	B	B	D	D	B	B	B	D	B	B	B	B	D	B	D	D	D
chr1	7260017	7260043	B	B	D	D	D	B	D	D	B	B	D	D	B	D	D	D	D	B	B	B	D	D	D	B	B	B	B	B	B	D	B	B	D	D	B	B	B	D	B	B	B	B	D	B	D	D	D
chr1	7461208	7461233	B	B	D	D	D	B	D	D	B	B	D	D	B	D	D	D	D	B	B	B	D	D	D	B	B	B	B	B	B	D	B	B	D	D	B	B	B	D	B	B	B	B	D	B	D	D	D
chr1	7554806	7554849	B	B	D	D	D	B	D	D	B	B	D	D	B	D	D	D	D	B	B	B	D	D	D	B	B	B	B	B	B	D	B	B	D	D	B	B	B	D	B	B	B	B	D	B	D	D	D
chr1	7579482	7579505	B	B	D	D	D	B	D	D	B	B	D	D	B	D	D	D	D	B	B	B	D	D	D	B	B	B	B	B	B	D	B	B	D	D	B	B	B	D	B	B	B	B	D	B	D	D	D
chr1	7590013	7590040	B	B	D	D	D	B	D	D	B	B	D	D	B	D	D	D	D	B	B	B	D	D	D	B	B	B	B	B	B	D	B	B	D	D	B	B	B	D	B	B	B	B	D	B	D	D	D
chr1	7624737	7624766	B	B	D	D	D	B	D	D	B	B	D	D	B	D	D	D	D	B	B	B	D	D	D	B	B	B	B	B	B	D	B	B	D	D	B	B	B	D	B	B	B	B	D	B	D	D	D
chr1	7637624	7637637	B	B	D	D	D	B	D	D	B	B	D	D	B	D	D	D	D	B	B	B	D	D	D	B	B	B	B	B	B	D	B	B	D	D	B	B	B	D	B	B	B	B	D	B	D	D	D
chr1	7642243	7642269	B	B	D	D	D	B	D	D	B	B	D	D	B	D	D	D	D	B	B	B	D	D	D	B	B	B	B	B	B	D	B	B	D	D	B	B	B	D	B	B	B	B	D	B	D	D	D
chr1	7661246	7661265	B	B	D	D	D	B	D	D	B	B	D	D	B	D	D	D	D	B	B	B	D	D	D	B	B	B	B	B	B	D	B	B	D	D	B	B	B	D	B	B	B	B	D	B	D	D	D
chr1	7661271	7661282	B	B	D	D	D	B	D	D	B	B	D	D	B	D	D	D	D	B	B	B	D	D	D	B	B	B	B	B	B	D	B	B	D	D	B	B	B	D	B	B	B	B	D	B	D	D	D
chr1	7753197	7753232	B	B	D	D	D	B	D	D	B	B	D	D	B	D	D	D	D	B	B	B	D	D	D	B	B	B	B	B	B	D	B	B	D	D	B	B	B	D	B	B	B	B	D	B	D	D	D
chr1	7757086	7757130	B	B	D	D	D	B	D	D	B	B	D	D	B	D	D	D	D	B	B	B	D	D	D	B	B	B	B	B	B	D	B	B	D	D	B	B	B	D	B	B	B	B	D	B	D	D	D
chr1	7771289	7771316	B	B	D	D	D	B	D	D	B	B	D	D	B	D	D	D	D	B	B	B	D	D	D	B	B	B	B	B	B	D	B	B	D	D	B	B	B	D	B	B	B	B	D	B	D	D	D
chr1	7779108	7779135	B	B	D	D	D	B	D	D	B	B	D	D	B	D	D	D	D	B	B	B	D	D	D	B	B	B	B	B	B	D	B	B	D	D	B	B	B	D	B	B	B	B	D	B	D	D	D
chr1	7857369	7857393	B	B	D	D	D	B	D	D	B	B	D	D	B	D	D	D	D	B	B	B	D	D	D	B	B	B	B	B	B	D	B	B	D	D	B	B	B	D	B	B	B	B	D	B	D	D	D
chr1	7915045	7915056	B	B	D	D	D	B	D	D	B	B	D	D	B	D	D	D	D	B	B	B	D	D	D	B	B	B	B	B	B	D	B	B	D	D	B	B	B	D	B	B	B	B	D	B	D	D	D
chr1	7969719	7969738	B	B	D	D	D	B	D	D	B	B	D	D	B	D	D	D	D	B	B	B	D	D	D	B	B	B	B	B	B	D	B	B	D	D	B	B	B	D	B	B	B	B	D	B	D	D	D
chr1	7986821	7986852	B	B	D	D	D	B	D	D	B	B	D	D	B	D	D	D	D	B	B	B	D	D	D	B	B	B	B	B	B	D	B	B	D	D	B	B	B	D	B	B	B	B	D	B	D	D	D
chr1	8019993	8020020	B	B	D	D	D	B	D	D	B	B	D	D	B	D	D	D	D	B	B	B	D	D	D	B	B	B	B	B	B	D	B	B	D	D	B	B	B	D	B	B	B	B	D	B	D	D	D
chr1	8039460	8039483	B	B	D	D	D	B	D	D	B	B	D	D	B	D	D	D	D	B	B	B	D	D	D	B	B	B	B	B	B	D	B	B	D	D	B	B	B	D	B	B	B	B	D	B	D	D	D
chr1	8113654	8113685	B	B	D	D	D	B	D	D	B	B	D	D	B	D	D	D	D	B	B	B	D	D	D	B	B	B	B	B	B	D	B	B	D	D	B	B	B	D	B	B	B	B	D	B	D	D	D
chr1	8169940	8169959	B	B	D	D	D	B	D	D	B	B	D	D	B	D	D	D	D	B	B	B	D	D	D	B	B	B	B	B	B	D	B	B	D	D	B	B	B	D	B	B	B	B	D	B	D	D	D
chr1	8179090	8179101	B	B	D	D	D	B	D	D	B	B	D	D	B	D	D	D	D	B	B	B	D	D	D	B	B	B	B	B	B	D	B	B	D	D	B	B	B	D	B	B	B	B	D	B	D	D	D
chr1	8279683	8279694	B	B	D	D	D	B	D	D	B	B	D	D	B	D	D	D	D	B	B	B	D	D	D	B	B	B	B	B	B	D	B	B	D	D	B	B	B	D	B	B	B	B	D	B	D	D	D
chr1	8290480	8290543	B	B	D	D	D	B	D	D	B	B	D	D	B	D	D	D	D	B	B	B	D	D	D	B	B	B	B	B	B	D	B	B	D	D	B	B	B	D	B	B	B	B	D	B	D	D	D
chr1	8303362	8303409	B	B	D	D	D	B	D	D	B	B	D	D	B	D	D	D	D	B	B	B	D	D	D	B	B	B	B	B	B	D	B	B	D	D	B	B	B	D	B	B	B	B	D	B	D	D	D
chr1	8316961	8316974	B	B	D	D	D	B	D	D	B	B	D	D	B	D	D	D	D	B	B	B	D	D	D	B	B	B	B	B	B	D	B	B	D	D	B	B	B	D	B	B	B	B	D	B	D	D	D
chr1	8322155	8322169	B	B	D	D	D	B	D	D	B	B	D	D	B	D	D	D	D	B	B	B	D	D	D	B	B	B	B	B	B	D	B	B	D	D	B	B	B	D	B	B	B	B	D	B	D	D	D
chr1	8325886	8325921	B	B	D	D	D	B	D	D	B	B	D	D	B	D	D	D	D	B	B	B	D	D	D	B	B	B	B	B	B	D	B	B	D	D	B	B	B	D	B	B	B	B	D	B	D	D	D
chr1	8333431	8333470	B	B	D	D	D	B	D	D	B	B	D	D	B	D	D	D	D	B	B	B	D	D	D	B	B	B	B	B	B	D	B	B	D	D	B	B	B	D	B	B	B	B	D	B	D	D	D
chr1	8334958	8334981	B	B	D	D	D	B	D	D	B	B	D	D	B	D	D	D	D	B	B	B	D	D	D	B	B	B	B	B	B	D	B	B	D	D	B	B	B	D	B	B	B	B	D	B	D	D	D
chr1	8338614	8338633	B	B	D	D	D	B	D	D	B	B	D	D	B	D	D	D	D	B	B	B	D	D	D	B	B	B	B	B	B	D	B	B	D	D	B	B	B	D	B	B	B	B	D	B	D	D	D
chr1	8345278	8345305	B	B	D	D	D	B	D	D	B	B	D	D	B	D	D	D	D	B	B	B	D	D	D	B	B	B	B	B	B	D	B	B	D	D	B	B	B	D	B	B	B	B	D	B	D	D	D
chr1	8389556	8389603	B	B	D	D	D	B	D	D	B	B	D	D	B	D	D	D	D	B	B	B	D	D	D	B	B	B	B	B	B	D	B	B	D	D	B	B	B	D	B	B	B	B	D	B	D	D	D
chr1	8389896	8389935	B	B	D	D	D	B	D	D	B	B	D	D	B	D	D	D	D	B	B	B	D	D	D	B	B	B	B	B	B	D	B	B	D	D	B	B	B	D	B	B	B	B	D	B	D	D	D
chr1	8418293	8418328	B	B	D	D	D	B	D	D	B	B	D	D	B	D	D	D	D	B	B	B	D	D	D	B	B	B	B	B	B	D	B	B	D	D	B	B	B	D	B	B	B	B	D	B	D	D	D
chr1	8496447	8496458	B	B	D	D	D	B	D	D	B	B	D	D	B	D	D	D	D	B	B	B	D	D	D	B	B	B	B	B	B	D	B	B	D	D	B	B	B	D	B	B	B	B	D	B	D	D	D
chr1	8504809	8504823	B	B	D	D	D	B	D	D	B	B	D	D	B	D	D	D	D	B	B	B	D	D	D	B	B	B	B	B	B	D	B	B	D	D	B	B	B	D	B	B	B	B	D	B	D	D	D
chr1	8557824	8557837	B	B	D	D	D	B	D	D	B	B	D	D	B	D	D	D	D	B	B	B	D	D	D	B	B	B	B	B	B	D	B	B	D	D	B	B	B	D	B	B	B	B	D	B	D	D	D
chr1	8580889	8580912	B	B	D	D	D	B	D	D	B	B	D	D	B	D	D	D	D	B	B	B	D	D	D	B	B	B	B	B	B	D	B	B	D	D	B	B	B	D	B	B	B	B	D	B	D	D	D
chr1	8646828	8646863	B	B	D	D	D	B	D	D	B	B	D	D	B	D	D	D	D	B	B	B	D	D	D	B	B	B	B	B	B	D	B	B	D	D	B	B	B	D	B	B	B	B	D	B	D	D	D
chr1	8653498	8653537	B	B	D	D	D	B	D	D	B	B	D	D	B	D	D	D	D	B	B	B	D	D	D	B	B	B	B	B	B	D	B	B	D	D	B	B	B	D	B	B	B	B	D	B	D	D	D
chr1	8676389	8676418	B	B	D	D	D	B	D	D	B	B	D	D	B	D	D	D	D	B	B	B	D	D	D	B	B	B	B	B	B	D	B	B	D	D	B	B	B	D	B	B	B	B	D	B	D	D	D
chr1	8682359	8682378	B	B	D	D	D	B	D	D	B	B	D	D	B	D	D	D	D	B	B	B	D	D	D	B	B	B	B	B	B	D	B	B	D	D	B	B	B	D	B	B	B	B	D	B	D	D	D
chr1	8682430	8682441	B	B	D	D	D	B	D	D	B	B	D	D	B	D	D	D	D	B	B	B	D	D	D	B	B	B	B	B	B	D	B	B	D	D	B	B	B	D	B	B	B	B	D	B	D	D	D
chr1	8723801	8723818	B	B	D	D	D	B	D	D	B	B	D	D	B	D	D	D	D	B	B	B	D	D	D	B	B	B	B	B	B	D	B	B	D	D	B	B	B	D	B	B	B	B	D	B	D	D	D
chr1	8737336	8737365	B	B	D	D	D	B	D	D	B	B	D	D	B	D	D	D	D	B	B	B	D	D	D	B	B	B	B	B	B	D	B	B	D	D	B	B	B	D	B	B	B	B	D	B	D	D	D
chr1	8784610	8784647	B	B	D	D	D	B	D	D	B	B	D	D	B	D	D	D	D	B	B	B	D	D	D	B	B	B	B	B	B	D	B	B	D	D	B	B	B	D	B	B	B	B	D	B	D	D	D
chr1	8790230	8790253	B	B	D	D	D	B	D	D	B	B	D	D	B	D	D	D	D	B	B	B	D	D	D	B	B	B	B	B	B	D	B	B	D	D	B	B	B	D	B	B	B	B	D	B	D	D	D
chr1	8827247	8827291	B	B	D	D	D	B	D	D	B	B	D	D	B	D	D	D	D	B	B	B	D	D	D	B	B	B	B	B	B	D	B	B	D	D	B	B	B	D	B	B	B	B	D	B	D	D	D
chr1	8857202	8857213	B	B	D	D	D	B	D	D	B	B	D	D	B	D	D	D	D	B	B	B	D	D	D	B	B	B	B	B	B	D	B	B	D	D	B	B	B	D	B	B	B	B	D	B	D	D	D
chr1	8896983	8897012	B	B	D	D	D	B	D	D	B	B	D	D	B	D	D	D	D	B	B	B	D	D	D	B	B	B	B	B	B	D	B	B	D	D	B	B	B	D	B	B	B	B	D	B	D	D	D
chr1	8909209	8909256	B	B	D	D	D	B	D	D	B	B	D	D	B	D	D	D	D	B	B	B	D	D	D	B	B	B	B	B	B	D	B	B	D	D	B	B	B	D	B	B	B	B	D	B	D	D	D
chr1	8937294	8937311	B	B	D	D	D	B	D	D	B	B	D	D	B	D	D	D	D	B	B	B	D	D	D	B	B	B	B	B	B	D	B	B	D	D	B	B	B	D	B	B	B	B	D	B	D	D	D
chr1	8945703	8945718	B	B	D	D	D	B	D	D	B	B	D	D	B	D	D	D	D	B	B	B	D	D	D	B	B	B	B	B	B	D	B	B	D	D	B	B	B	D	B	B	B	B	D	B	D	D	D
chr1	8946213	8946234	B	B	D	D	D	B	D	D	B	B	D	D	B	D	D	D	D	B	B	B	D	D	D	B	B	B	B	B	B	D	B	B	D	D	B	B	B	D	B	B	B	B	D	B	D	D	D
chr1	8976339	8976350	B	B	D	D	D	B	D	D	B	B	D	D	B	D	D	D	D	B	B	B	D	D	D	B	B	B	B	B	B	D	B	B	D	D	B	B	B	D	B	B	B	B	D	B	D	D	D
chr1	9000143	9000170	B	B	D	D	D	B	D	D	B	B	D	D	B	D	D	D	D	B	B	B	D	D	D	B	B	B	B	B	B	D	B	B	D	D	B	B	B	D	B	B	B	B	D	B	D	D	D
chr1	9027019	9027030	B	B	D	D	D	B	D	D	B	B	D	D	B	D	D	D	D	B	B	B	D	D	D	B	B	B	B	B	B	D	B	B	D	D	B	B	B	D	B	B	B	B	D	B	D	D	D
chr1	9029844	9029858	B	B	D	D	D	B	D	D	B	B	D	D	B	D	D	D	D	B	B	B	D	D	D	B	B	B	B	B	B	D	B	B	D	D	B	B	B	D	B	B	B	B	D	B	D	D	D
chr1	9052040	9052053	B	B	D	D	D	B	D	D	B	B	D	D	B	D	D	D	D	B	B	B	D	D	D	B	B	B	B	B	B	D	B	B	D	D	B	B	B	D	B	B	B	B	D	B	D	D	D
chr1	9054350	9054388	B	B	D	D	D	B	D	D	B	B	D	D	B	D	D	D	D	B	B	B	D	D	D	B	B	B	B	B	B	D	B	B	D	D	B	B	B	D	B	B	B	B	D	B	D	D	D
chr1	9101975	9102022	B	B	D	D	D	B	D	D	B	B	D	D	B	D	D	D	D	B	B	B	D	D	D	B	B	B	B	B	B	B	B	B	D	D	B	B	B	D	B	B	B	B	B	B	D	D	D
chr1	9104117	9104156	B	B	D	D	D	B	D	D	B	B	D	D	B	D	D	D	D	B	B	B	D	D	D	B	B	B	B	B	B	D	B	B	D	D	B	B	B	D	B	B	B	B	D	B	D	D	D
chr1	9133465	9133476	B	B	D	D	D	B	D	D	B	B	D	D	B	D	D	D	D	B	B	B	D	D	D	B	B	B	B	B	B	D	B	B	D	D	B	B	B	D	B	B	B	B	D	B	D	D	D
chr1	9158960	9158974	B	B	D	D	D	B	D	D	B	B	D	D	B	D	D	D	D	B	B	B	D	D	D	B	B	B	B	B	B	D	B	B	D	D	B	B	B	D	B	B	B	B	D	B	D	D	D
chr1	9257431	9257472	B	B	D	D	D	B	D	D	B	B	D	D	B	D	D	D	D	B	B	B	D	D	D	B	B	B	B	B	B	D	B	B	D	D	B	B	B	D	B	B	B	B	D	B	D	D	D
chr1	9273522	9273549	B	B	D	D	D	B	D	D	B	B	D	D	B	D	D	D	D	B	B	B	D	D	D	B	B	B	B	B	B	D	B	B	D	D	B	B	B	D	B	B	B	B	D	B	D	D	D
chr1	9289377	9289400	B	B	D	D	D	B	D	D	B	B	D	D	B	D	D	D	D	B	B	B	D	D	D	B	B	B	B	B	B	D	B	B	D	D	B	B	B	D	B	B	B	B	D	B	D	D	D
chr1	9332135	9332150	B	B	D	D	D	B	D	D	B	B	D	D	B	D	D	D	D	B	B	B	D	D	D	B	B	B	B	B	B	D	B	B	D	D	B	B	B	D	B	B	B	B	D	B	D	D	D
chr1	9340284	9340316	B	B	D	D	D	B	D	D	B	B	D	D	B	D	D	D	D	B	B	B	D	D	D	B	B	B	B	B	B	D	B	B	D	D	B	B	B	D	B	B	B	B	D	B	D	D	D
chr1	9384508	9384519	B	B	D	D	D	B	D	D	B	B	D	D	B	D	D	D	D	B	B	B	D	D	D	B	B	B	B	B	B	D	B	B	D	D	B	B	B	D	B	B	B	B	D	B	D	D	D
chr1	9384520	9384537	B	B	D	D	D	B	D	D	B	B	D	D	B	D	D	D	D	B	B	B	D	D	D	B	B	B	B	B	B	D	B	B	D	D	B	B	B	D	B	B	B	B	D	B	D	D	D
chr1	9413992	9414011	B	B	D	D	D	B	D	D	B	B	D	D	B	D	D	D	D	B	B	B	D	D	D	B	B	B	B	B	B	D	B	B	D	D	B	B	B	D	B	B	B	B	D	B	D	D	D
chr1	9420278	9420321	B	B	D	D	D	B	D	D	B	B	D	D	B	D	D	D	D	B	B	B	D	D	D	B	B	B	B	B	B	D	B	B	D	D	B	B	B	D	B	B	B	B	D	B	D	D	D
chr1	9442366	9442379	B	B	D	D	D	B	D	D	B	B	D	D	B	D	D	D	D	B	B	B	D	D	D	B	B	B	B	B	B	D	B	B	D	D	B	B	B	D	B	B	B	B	D	B	D	D	D
chr1	9461244	9461298	B	B	D	D	D	B	D	D	B	B	D	D	B	D	D	D	D	B	B	B	D	D	D	B	B	B	B	B	B	D	B	B	D	D	B	B	B	D	B	B	B	B	D	B	D	D	D
chr1	9544631	9544650	B	B	D	D	D	B	D	D	B	B	D	D	B	D	D	D	D	B	B	B	D	D	D	B	B	B	B	B	B	D	B	B	D	D	B	B	B	D	B	B	B	B	D	B	D	D	D
chr1	9551002	9551022	B	B	D	D	D	B	D	D	B	B	D	D	B	D	D	D	D	B	B	B	D	D	D	B	B	B	B	B	B	D	B	B	D	D	B	B	B	D	B	B	B	B	D	B	D	D	D
chr1	9601375	9601394	B	B	D	D	D	B	D	D	B	B	D	D	B	D	D	D	D	B	B	B	D	D	D	B	B	B	B	B	B	D	B	B	D	D	B	B	B	D	B	B	B	B	D	B	D	D	D
chr1	9615830	9615845	B	B	D	D	D	B	D	D	B	B	D	D	B	D	D	D	D	B	B	B	D	D	D	B	B	B	B	B	B	D	B	B	D	D	B	B	B	D	B	B	B	B	D	B	D	D	D
chr1	9670565	9670612	B	B	D	D	D	B	D	D	B	B	D	D	B	D	D	D	D	B	B	B	D	D	D	B	B	B	B	B	B	D	B	B	D	D	B	B	B	D	B	B	B	B	D	B	D	D	D
chr1	9710499	9710522	B	B	D	D	D	B	D	D	B	B	D	D	B	D	D	D	D	B	B	B	D	D	D	B	B	B	B	B	B	D	B	B	D	D	B	B	B	D	B	B	B	B	D	B	D	D	D
chr1	9736710	9736727	B	B	D	D	D	B	D	D	B	B	D	D	B	D	D	D	D	B	B	B	D	D	D	B	B	B	B	B	B	D	B	B	D	D	B	B	B	D	B	B	B	B	D	B	D	D	D
chr1	9771804	9771841	B	B	D	D	D	B	D	D	B	B	D	D	B	D	D	D	D	B	B	B	D	D	D	B	B	B	B	B	B	D	B	B	D	D	B	B	B	D	B	B	B	B	D	B	D	D	D
chr1	9781294	9781321	B	B	D	D	D	B	D	D	B	B	D	D	B	D	D	D	D	B	B	B	D	D	D	B	B	B	B	B	B	D	B	B	D	D	B	B	B	D	B	B	B	B	D	B	D	D	D
chr1	9788816	9788827	B	B	D	D	D	B	D	D	B	B	D	D	B	D	D	D	D	B	B	B	D	D	D	B	B	B	B	B	B	D	B	B	D	D	B	B	B	D	B	B	B	B	D	B	D	D	D
chr1	9808370	9808417	B	B	D	D	D	B	D	D	B	B	D	D	B	D	D	D	D	B	B	B	D	D	D	B	B	B	B	B	B	D	B	B	D	D	B	B	B	D	B	B	B	B	D	B	D	D	D
chr1	9818042	9818065	B	B	D	D	D	B	D	D	B	B	D	D	B	D	D	D	D	B	B	B	D	D	D	B	B	B	B	B	B	D	B	B	D	D	B	B	B	D	B	B	B	B	D	B	D	D	D
chr1	9830384	9830407	B	B	D	D	D	B	D	D	B	B	D	D	B	D	D	D	D	B	B	B	D	D	D	B	B	B	B	B	B	D	B	B	D	D	B	B	B	D	B	B	B	B	D	B	D	D	D
chr1	9869920	9869931	B	B	D	D	D	B	D	D	B	B	D	D	B	D	D	D	D	B	B	B	D	D	D	B	B	B	B	B	B	D	B	B	D	D	B	B	B	D	B	B	B	B	D	B	D	D	D
chr1	9882998	9883013	B	B	D	D	D	B	D	D	B	B	D	D	B	D	D	D	D	B	B	B	D	D	D	B	B	B	B	B	B	D	B	B	D	D	B	B	B	D	B	B	B	B	D	B	D	D	D
chr1	9910263	9910294	B	B	D	D	D	B	D	D	B	B	D	D	B	D	D	D	D	B	B	B	D	D	D	B	B	B	B	B	B	D	B	B	D	D	B	B	B	D	B	B	B	B	D	B	D	D	D
chr1	9914697	9914724	B	B	D	D	D	B	D	D	B	B	D	D	B	D	D	D	D	B	B	B	D	D	D	B	B	B	B	B	B	D	B	B	D	D	B	B	B	D	B	B	B	B	D	B	D	D	D
chr1	9927265	9927298	B	B	D	D	D	B	D	D	B	B	D	D	B	D	D	D	D	B	B	B	D	D	D	B	B	B	B	B	B	D	B	B	D	D	B	B	B	D	B	B	B	B	D	B	D	D	D
chr1	9928606	9928637	B	B	D	D	D	B	D	D	B	B	D	D	B	D	D	D	D	B	B	B	D	D	D	B	B	B	B	B	B	D	B	B	D	D	B	B	B	D	B	B	B	B	D	B	D	D	D
chr1	9967640	9967671	B	B	D	D	D	B	D	D	B	B	D	D	B	D	D	D	D	B	B	B	D	D	D	B	B	B	B	B	B	D	B	B	D	D	B	B	B	D	B	B	B	B	D	B	D	D	D
chr1	9969740	9969757	B	B	D	D	D	B	D	D	B	B	D	D	B	D	D	D	D	B	B	B	D	D	D	B	B	B	B	B	B	D	B	B	D	D	B	B	B	D	B	B	B	B	D	B	D	D	D
chr1	9971832	9971863	B	B	D	D	D	B	D	D	B	B	D	D	B	D	D	D	D	B	B	B	D	D	D	B	B	B	B	B	B	D	B	B	D	D	B	B	B	D	B	B	B	B	D	B	D	D	D
chr1	9973536	9973555	B	B	D	D	D	B	D	D	B	B	D	D	B	D	D	D	D	B	B	B	D	D	D	B	B	B	B	B	B	D	B	B	D	D	B	B	B	D	B	B	B	B	D	B	D	D	D
chr1	9982246	9982265	B	B	D	D	D	B	D	D	B	B	D	D	B	D	D	D	D	B	B	B	D	D	D	B	B	B	B	B	B	D	B	B	D	D	B	B	B	D	B	B	B	B	D	B	D	D	D
chr1	9984525	9984542	B	B	D	D	D	B	D	D	B	B	D	D	B	D	D	D	D	B	B	B	D	D	D	B	B	B	B	B	B	D	B	B	D	D	B	B	B	D	B	B	B	B	D	B	D	D	D
chr1	9989590	9989609	B	B	D	D	D	B	D	D	B	B	D	D	B	D	D	D	D	B	B	B	D	D	D	B	B	B	B	B	B	D	B	B	D	D	B	B	B	D	B	B	B	B	D	B	D	D	D
chr1	9997562	9997597	B	B	D	D	D	B	D	D	B	B	D	D	B	D	D	D	D	B	B	B	D	D	D	B	B	B	B	B	B	D	B	B	D	D	B	B	B	D	B	B	B	B	D	B	D	D	D
chr1	10002770	10002793	B	B	D	D	D	B	D	D	B	B	D	D	B	D	D	D	D	B	B	B	D	D	D	B	B	B	B	B	B	D	B	B	D	D	B	B	B	D	B	B	B	B	D	B	D	D	D
chr1	10186669	10186703	B	B	D	D	D	B	D	D	B	B	D	D	B	D	D	D	D	B	B	B	D	D	D	B	B	NA	B	B	B	D	B	B	D	D	B	B	B	D	B	B	B	B	D	B	D	D	D
chr1	10294485	10294552	B	B	D	D	D	B	D	D	B	B	D	D	B	D	D	D	D	B	B	B	D	D	D	B	B	NA	B	B	B	D	B	B	D	D	B	B	B	D	B	B	B	B	D	B	D	D	D
chr1	10327723	10327750	B	B	D	D	D	B	D	D	B	B	D	D	B	D	D	D	D	B	B	B	D	D	D	B	B	D	B	B	B	D	B	B	D	D	B	B	B	D	B	B	B	B	D	B	D	D	D
chr1	10352703	10352758	B	B	B	D	D	B	D	D	B	B	D	D	B	D	D	D	D	D	B	B	D	D	D	B	B	D	B	B	B	D	B	B	D	D	B	B	B	D	B	B	B	B	D	B	D	D	D
chr1	10371821	10371855	B	B	B	D	D	B	D	D	B	B	D	D	B	D	D	D	D	B	B	B	D	D	D	B	B	D	B	B	B	D	B	B	D	D	B	B	B	D	B	B	B	B	D	B	D	D	D
chr1	10442065	10442100	B	B	D	D	D	B	D	D	B	B	D	D	B	D	D	D	D	B	B	B	D	D	D	B	B	D	B	B	B	D	B	B	D	D	B	B	B	D	B	B	B	B	D	B	B	D	D
chr1	10481477	10481516	B	B	D	D	D	B	D	D	B	B	D	D	B	D	D	D	D	B	B	B	D	D	D	B	B	D	B	B	B	D	B	B	D	D	B	B	B	D	B	B	B	B	D	B	D	D	D
chr1	10506948	10506997	B	B	D	D	D	B	D	D	B	B	D	D	B	D	D	D	D	B	B	B	D	D	D	B	B	D	B	B	B	D	B	B	D	D	B	B	B	D	B	B	B	B	D	B	D	D	D
chr1	10560219	10560269	B	B	D	D	D	B	D	D	B	B	D	D	B	D	D	D	D	B	B	B	D	D	D	B	B	D	B	B	B	D	B	B	D	D	B	B	B	D	B	B	B	B	D	B	D	D	D
chr1	10630373	10630424	B	B	D	D	D	B	D	D	B	D	D	D	B	D	D	D	D	B	B	D	D	D	D	B	B	D	B	B	B	D	B	B	D	D	B	B	B	D	B	B	B	B	D	B	D	D	D
chr1	10673910	10673965	B	B	D	D	D	B	D	D	B	B	D	D	B	D	D	D	D	B	B	B	D	D	D	B	B	D	B	B	B	D	B	B	D	D	B	B	B	D	B	B	B	B	D	B	D	D	D
chr1	10685859	10685898	B	B	D	D	D	B	D	D	B	B	D	D	B	D	D	D	D	B	B	B	D	D	D	B	B	D	B	B	B	D	B	B	D	D	B	B	B	D	B	B	B	B	D	B	D	D	D
chr1	10837472	10837507	B	B	D	D	D	B	D	D	B	B	D	D	B	D	D	D	D	B	B	B	D	D	D	B	B	D	B	B	B	D	B	B	D	D	B	B	B	D	B	B	B	B	D	B	D	D	D
chr1	10937547	10937582	B	B	D	D	D	B	D	D	B	B	D	D	B	D	D	D	D	B	B	B	D	D	D	B	B	D	B	B	B	D	B	B	D	D	B	B	B	D	B	B	B	B	D	B	D	D	D
chr1	11014894	11014907	B	B	D	D	D	B	D	D	B	B	D	D	B	D	D	D	D	B	B	B	D	D	D	B	B	D	B	B	B	D	B	B	D	D	B	B	B	D	B	B	B	B	D	B	D	D	D
chr1	11015646	11015687	B	B	D	D	D	B	D	D	B	B	D	D	B	D	D	D	D	B	B	B	D	D	D	B	B	D	B	B	B	D	B	B	D	D	B	B	B	D	B	B	B	B	D	B	D	D	D
chr1	11036466	11036489	B	B	D	D	D	B	D	D	B	B	D	D	B	D	D	D	D	B	B	B	D	D	D	B	B	D	B	B	B	D	B	B	D	D	B	B	B	D	B	B	B	B	D	B	D	D	D
chr1	11036785	11036800	B	B	D	D	D	B	D	D	B	B	D	D	B	D	D	D	D	B	B	B	D	D	D	B	B	D	B	B	B	D	B	B	D	D	B	B	B	D	B	B	B	B	D	B	D	D	D
chr1	11054112	11054129	B	B	D	D	D	B	D	D	B	B	D	D	B	D	D	D	D	B	B	B	D	D	D	B	B	D	B	B	B	D	B	B	D	D	B	B	B	D	B	B	B	B	D	B	D	D	D
chr1	11056103	11056129	B	B	D	D	D	B	D	D	B	B	D	D	B	D	D	D	D	B	B	B	D	D	D	B	B	D	B	B	B	D	B	B	D	D	B	B	B	D	B	B	B	B	D	B	D	D	D
chr1	11097758	11097769	B	B	D	D	D	B	D	D	B	B	D	D	B	D	D	D	D	B	B	B	D	D	D	B	B	D	B	B	B	D	B	B	D	D	B	B	B	D	B	B	B	B	D	B	D	D	D
chr1	11125071	11125085	B	B	D	D	D	B	D	D	B	B	D	D	B	D	D	D	D	B	B	B	D	D	D	B	B	D	B	B	B	D	B	B	D	D	B	B	B	D	B	B	B	B	D	B	D	D	D
chr1	11145078	11145109	B	B	D	D	D	B	D	D	B	B	D	D	B	D	D	D	D	B	B	B	D	D	D	B	B	D	B	B	B	D	B	B	D	D	B	B	B	D	B	B	B	B	D	B	D	D	D
chr1	11172538	11172577	B	B	D	D	D	B	D	D	B	B	D	D	B	D	D	D	D	D	B	B	D	D	D	B	B	D	B	B	B	D	B	B	D	D	B	B	B	D	B	B	B	B	D	B	D	D	D
chr1	11179139	11179170	B	B	D	D	D	B	D	D	B	B	D	D	B	D	D	D	D	B	B	B	D	D	D	B	B	D	B	B	B	D	B	B	D	D	B	B	B	D	B	B	B	B	D	B	D	D	D
chr1	11205150	11205167	B	B	D	D	D	B	D	D	B	B	D	D	B	D	D	D	D	B	B	B	D	D	D	B	B	D	B	B	B	D	B	B	D	D	B	B	B	D	B	B	B	B	D	B	D	D	D
chr1	11222827	11222862	B	B	D	D	D	B	D	D	B	B	D	D	B	D	D	D	D	B	B	B	D	D	D	B	B	D	B	B	B	D	B	B	D	D	B	B	B	D	B	B	B	B	D	B	D	D	D
chr1	11224726	11224749	B	B	D	D	D	B	D	D	B	B	D	D	B	D	D	D	D	B	B	B	D	D	D	B	B	D	B	B	B	D	B	B	D	D	B	B	B	D	B	B	B	B	D	B	D	D	D
chr1	11253645	11253676	B	B	D	D	D	B	D	D	B	B	D	D	B	D	D	D	D	B	B	B	D	D	D	B	B	D	B	B	B	D	B	B	D	D	B	B	B	D	B	B	B	B	D	B	D	D	D
chr1	11269899	11269914	B	B	D	D	D	B	D	D	B	B	D	D	B	D	D	D	D	B	B	B	D	D	D	B	B	D	B	B	B	D	B	B	D	D	B	B	B	D	B	B	B	B	D	B	D	D	D
chr1	11279294	11279315	B	B	D	D	D	B	D	D	B	B	D	D	B	D	D	D	D	B	B	B	D	D	D	B	B	D	B	B	B	D	B	B	D	D	B	B	B	D	B	B	B	B	D	B	D	D	D
chr1	11281332	11281347	B	B	D	D	D	B	D	D	B	B	D	D	B	D	D	D	D	B	B	B	D	D	D	B	B	D	B	B	B	D	B	B	D	D	B	B	B	D	B	B	B	B	D	B	D	D	D
chr1	11307385	11307402	B	B	D	D	D	B	D	D	B	B	D	D	B	D	D	D	D	B	B	B	D	D	D	B	B	D	B	B	B	D	B	B	D	D	B	B	B	D	B	B	B	B	D	B	D	D	D
chr1	11317173	11317192	B	B	D	D	D	B	D	D	B	B	D	D	B	D	D	D	D	B	B	B	D	D	D	B	B	D	B	B	B	D	B	B	D	D	B	B	B	D	B	B	B	B	D	B	D	D	D
chr1	11341298	11341333	B	B	D	D	D	B	D	D	B	B	D	D	B	D	D	D	D	B	B	B	D	D	D	B	B	D	B	B	B	D	B	B	D	D	B	B	B	D	B	B	B	B	D	B	D	D	D
chr1	11341794	11341819	B	B	D	D	D	B	D	D	B	B	D	D	B	D	D	D	D	B	B	B	D	D	D	B	B	D	B	B	B	D	B	B	D	D	B	B	B	D	B	B	B	B	D	B	D	D	D
chr1	11343157	11343192	B	B	D	D	D	B	D	D	B	B	D	D	B	D	D	D	D	B	B	B	D	D	D	B	B	D	B	B	B	D	B	B	D	D	B	B	B	D	B	B	B	B	D	B	D	D	D
chr1	11343554	11343565	B	B	D	D	D	B	D	D	B	B	D	D	B	D	D	D	D	B	B	B	D	D	D	B	B	D	B	B	B	D	B	B	D	D	B	B	B	D	B	B	B	B	D	B	D	D	D
chr1	11357793	11357806	B	B	D	D	D	B	D	D	B	B	D	D	B	D	D	D	D	B	B	B	D	D	D	B	B	D	B	B	B	D	B	B	D	D	B	B	B	D	B	B	B	B	D	B	D	D	D
chr1	11414681	11414692	B	B	D	D	D	B	D	D	B	B	D	D	B	D	D	D	D	B	B	B	D	D	D	B	B	D	B	B	B	D	B	B	D	D	B	B	B	D	B	B	B	B	D	B	D	D	D
chr1	11425091	11425102	B	B	D	D	D	B	D	D	B	B	D	D	B	D	D	D	D	B	B	B	D	D	D	B	B	D	B	B	B	D	B	B	D	D	B	B	B	D	B	B	B	B	D	B	D	D	D
chr1	11469677	11469718	B	B	D	D	D	B	D	D	B	B	D	D	B	D	D	D	D	B	B	B	D	D	D	B	B	D	B	B	B	D	B	B	D	D	B	B	B	D	B	B	B	B	D	B	D	D	D
chr1	11488380	11488399	B	B	D	D	D	B	D	D	B	B	D	D	B	D	D	D	D	B	B	B	D	D	D	B	B	D	B	B	B	D	B	B	D	D	B	B	B	D	B	B	B	B	D	B	D	D	D
chr1	11546048	11546069	B	B	D	D	D	B	D	D	B	B	D	D	B	D	D	D	D	B	B	B	D	D	D	B	B	D	B	B	B	D	B	B	D	D	B	B	B	D	B	B	B	B	D	B	D	D	D
chr1	11587340	11587375	B	B	D	D	D	B	D	D	B	B	D	D	B	D	D	D	D	B	B	B	D	D	D	B	B	D	B	B	B	D	B	B	D	D	B	B	B	D	B	B	B	B	D	B	D	D	D
chr1	11628558	11628589	B	B	D	D	D	B	D	D	B	B	D	D	B	D	D	D	D	B	B	B	D	D	D	B	B	D	B	B	B	D	B	B	D	D	B	B	B	D	B	B	B	B	D	B	D	D	D
chr1	11839776	11839797	B	B	D	D	D	B	D	D	B	B	D	D	B	D	D	D	D	B	B	B	D	D	D	B	B	D	B	B	B	D	B	B	D	D	B	B	B	D	B	B	B	B	D	B	D	D	D
chr1	11842357	11842376	B	B	D	D	D	B	D	D	B	B	D	D	B	D	D	D	D	B	B	B	D	D	D	B	B	D	B	B	B	D	B	B	D	D	B	B	B	D	B	B	B	B	D	B	D	D	D
chr1	11847620	11847643	B	B	D	D	D	B	D	D	B	B	D	D	B	D	D	D	D	B	B	B	D	D	D	B	B	D	B	B	B	D	B	B	D	D	B	B	B	D	B	B	B	B	D	B	D	D	D
chr1	11916568	11916615	B	B	D	B	D	B	D	D	B	B	D	D	B	D	D	D	D	B	B	B	D	D	D	B	B	D	B	B	B	D	B	B	D	D	B	B	B	D	B	B	B	B	D	B	D	D	D
chr1	11932750	11932771	B	B	D	D	D	B	D	D	B	B	D	D	B	D	D	D	D	B	B	B	D	D	D	B	B	D	B	B	B	D	B	B	D	D	B	B	B	D	B	B	B	B	D	B	D	D	D
chr1	11956948	11956961	B	B	D	D	D	B	D	D	B	B	D	D	B	D	D	D	D	B	B	B	D	D	D	B	B	D	B	B	B	D	B	B	D	D	B	B	B	D	B	B	B	B	D	B	D	D	D
chr1	12009849	12009868	B	B	D	D	D	B	D	D	B	B	D	D	B	D	D	D	D	B	B	B	D	D	D	B	B	D	B	B	B	D	B	B	D	D	B	B	B	D	B	B	B	B	D	B	D	D	D
chr1	12032607	12032630	B	B	D	D	D	B	D	D	B	B	D	D	B	D	D	D	D	B	B	B	D	D	D	B	B	D	B	B	B	D	B	B	D	D	B	B	B	D	B	B	B	B	D	B	D	D	D
chr1	12066310	12066337	B	B	D	D	D	B	D	D	B	B	D	D	B	D	D	D	D	B	B	B	D	D	D	B	B	D	B	B	B	D	B	B	D	D	B	B	B	D	B	B	B	B	D	B	D	D	D
chr1	12083962	12084005	B	B	D	D	D	B	D	D	B	B	D	D	B	D	D	D	D	B	B	B	D	D	D	B	B	D	B	B	B	D	B	B	D	D	B	B	B	D	B	B	B	B	D	B	D	D	D
chr1	12087858	12087905	B	B	D	D	D	B	D	D	B	B	D	D	B	D	D	D	D	B	B	B	D	D	D	B	B	D	B	B	B	D	B	B	D	D	B	B	B	D	B	B	B	B	D	B	D	D	D
chr1	12111417	12111448	B	B	D	D	D	B	D	D	B	B	D	D	B	D	D	D	D	B	B	B	D	D	D	B	B	D	B	B	B	D	B	B	D	D	B	B	B	D	B	B	B	B	D	B	D	D	D
chr1	12128570	12128590	B	B	D	D	D	B	D	D	B	B	D	D	B	D	D	D	D	B	B	B	D	D	D	B	B	D	B	B	B	D	B	B	D	D	B	B	B	D	B	B	B	B	D	B	D	D	D
chr1	12150414	12150431	B	B	D	D	D	B	D	D	B	B	D	D	B	D	D	D	D	B	B	B	D	D	D	B	B	D	B	B	B	D	B	B	D	D	B	B	B	D	B	B	B	B	D	B	D	D	D
chr1	12167435	12167454	B	B	D	D	D	B	D	D	B	B	D	D	B	D	D	D	D	B	B	B	D	D	D	B	B	D	B	B	B	D	B	B	D	D	B	B	B	D	B	B	B	B	D	B	D	D	D
chr1	12302869	12302884	B	B	D	D	D	B	D	D	B	B	D	D	B	D	D	D	D	B	B	B	D	D	D	B	B	D	B	B	B	D	B	B	D	D	B	B	B	D	B	B	B	B	D	B	D	D	D
chr1	12313033	12313080	B	B	D	D	D	B	D	D	B	B	D	D	B	D	D	D	D	B	B	B	D	D	D	B	B	D	B	B	B	D	B	B	D	D	B	B	B	D	B	B	B	B	D	B	D	D	D
chr1	12340861	12340886	B	B	D	D	D	B	D	D	B	B	D	D	B	D	D	D	D	B	B	B	D	D	D	B	B	D	B	B	B	D	B	B	D	D	B	B	B	D	B	B	B	B	D	B	D	D	D
chr1	12385232	12385266	B	B	D	D	D	B	D	D	B	B	D	D	B	D	D	D	D	B	B	B	D	D	D	B	B	D	B	B	B	D	B	B	D	D	B	B	B	D	B	B	B	B	D	B	D	D	D
chr1	12494099	12494133	B	B	D	D	D	B	D	D	B	B	D	D	B	D	D	D	D	B	B	B	D	D	D	B	B	D	B	B	B	D	B	B	D	D	B	B	B	D	B	B	B	B	D	B	D	D	D
chr1	12505427	12505456	B	B	D	D	D	B	D	D	B	B	D	D	B	D	D	D	D	B	B	B	D	D	D	B	B	D	B	B	B	D	B	B	D	D	B	B	B	D	B	B	B	B	D	B	D	D	D
chr1	12522599	12522634	B	B	D	D	D	B	D	D	B	B	D	D	B	D	D	D	D	B	B	B	D	D	D	B	B	D	B	B	B	D	B	B	D	D	B	B	B	D	B	B	B	B	D	B	D	D	D
chr1	12527426	12527452	B	B	D	D	D	B	D	D	B	B	D	D	B	D	D	D	D	B	B	B	D	D	D	B	B	D	B	B	B	D	B	B	D	D	B	B	B	D	B	B	B	B	D	B	D	D	D
chr1	12619865	12619900	B	B	D	D	D	B	D	D	B	B	D	D	B	D	D	D	D	B	B	B	D	D	D	B	B	D	B	B	B	D	B	B	D	D	B	B	B	D	B	B	B	B	D	B	D	D	D
chr1	12642859	12642906	B	B	D	D	D	B	D	D	B	B	D	D	B	D	D	D	D	B	B	B	D	D	D	B	B	D	B	B	B	D	B	B	D	D	B	B	B	D	B	B	B	B	D	B	D	D	D
chr1	12690099	12690170	B	B	D	D	D	B	D	D	B	B	D	D	B	D	D	D	D	B	B	B	D	D	D	B	B	D	B	B	B	D	B	B	D	D	B	B	B	D	B	B	B	B	D	B	D	D	D
chr1	12711181	12711213	B	B	D	D	D	B	D	D	B	B	D	D	B	D	D	D	D	B	B	B	D	D	D	B	B	D	B	B	B	D	B	B	D	D	B	B	B	D	B	B	B	B	D	B	D	D	D
chr1	12712943	12712990	B	B	D	D	D	B	D	D	D	B	D	D	B	D	D	D	D	B	B	B	D	D	D	B	B	D	B	B	B	D	B	B	D	D	B	B	B	D	B	B	B	B	D	B	D	D	D
chr1	12758325	12758369	B	B	D	D	D	B	D	D	B	B	D	B	B	D	D	D	D	B	B	B	D	D	D	B	B	D	B	B	B	D	B	B	D	D	B	B	B	D	B	B	B	B	D	B	D	D	D
chr1	12784829	12784850	B	B	D	D	D	B	D	D	B	B	D	D	B	D	D	D	D	B	B	B	D	D	D	B	B	D	B	B	B	D	B	B	D	D	B	B	NA	D	B	B	B	B	D	B	D	D	D
chr1	12793011	12793054	B	B	D	D	D	B	D	D	B	B	D	D	B	D	D	D	D	B	B	B	D	D	D	B	B	D	B	B	B	D	B	B	D	D	B	B	NA	D	B	B	B	B	D	B	D	D	D
chr1	12827311	12827338	B	B	D	D	D	B	D	D	B	B	D	D	B	D	D	D	D	B	B	B	D	D	D	B	B	D	B	B	B	D	B	B	D	D	B	NA	NA	D	B	B	B	NA	D	B	D	D	D
chr1	12944116	12944127	B	B	D	D	D	B	D	D	B	B	D	D	B	D	D	D	D	B	B	B	D	D	D	B	B	D	B	B	B	D	B	B	D	D	B	D	NA	D	B	B	B	D	D	B	D	D	D
chr1	12957849	12957892	B	B	D	D	D	B	D	D	B	B	D	D	B	D	D	D	D	D	B	B	D	D	D	B	B	D	B	B	B	D	B	B	D	D	B	D	NA	D	B	B	B	D	D	B	D	D	D
chr1	12975052	12975073	B	B	D	D	D	B	D	D	B	B	D	D	B	D	D	D	D	B	B	B	D	D	D	B	B	D	B	B	B	D	B	B	D	D	B	D	D	D	B	B	B	D	D	B	D	D	D
chr1	12978086	12978145	B	B	D	D	D	B	D	D	B	B	D	D	B	D	D	D	D	B	B	B	D	D	D	B	B	D	B	B	B	D	B	B	D	D	B	D	D	D	B	B	B	D	D	B	D	D	D
chr1	12988631	12988654	B	B	D	D	D	B	D	D	B	B	D	D	B	D	D	D	D	B	B	B	D	D	D	B	B	D	B	B	B	D	B	B	D	D	B	D	D	D	B	B	B	D	D	B	D	D	D
chr1	13007360	13007384	B	B	D	D	D	B	D	D	B	B	D	D	B	D	D	D	D	B	B	B	D	D	D	B	B	D	B	B	B	D	B	B	D	D	B	D	D	D	B	B	B	D	D	B	D	D	D
chr1	13012487	13012546	B	B	D	D	D	B	D	D	B	B	D	D	B	D	D	D	D	B	B	B	D	D	D	B	B	D	B	B	B	D	B	B	D	D	B	D	D	D	B	B	B	D	D	B	D	D	D
chr1	13017611	13017640	B	B	D	D	D	B	D	D	B	B	D	D	B	D	D	D	D	B	B	B	D	D	D	B	B	D	B	B	B	D	B	B	D	D	B	D	D	D	B	B	B	D	D	B	D	D	D
chr1	13054957	13054992	B	B	B	D	D	B	D	D	B	B	D	D	B	D	D	D	D	B	B	B	B	D	D	B	B	D	B	B	B	D	B	B	D	D	B	D	D	D	D	B	B	D	D	B	D	D	D
chr1	13066432	13066446	B	B	B	D	D	B	D	D	B	B	D	D	B	D	D	D	D	B	B	B	B	D	D	B	B	D	B	B	B	D	B	B	D	D	B	D	D	D	D	B	B	D	D	B	D	D	D
chr1	13078811	13078834	B	B	B	D	D	B	D	D	B	B	D	D	B	D	D	D	D	B	B	B	B	D	D	B	B	D	B	B	B	D	B	B	D	D	B	D	D	D	D	B	B	D	D	B	D	D	D
chr1	13083315	13083326	B	B	B	D	D	B	D	D	B	B	D	D	B	D	D	D	D	B	B	B	B	D	D	B	B	D	B	B	B	D	B	B	D	D	B	D	D	D	D	B	B	D	D	B	D	D	D
chr1	13087382	13087397	B	B	B	D	D	B	D	D	B	B	D	D	B	D	D	D	D	B	B	B	B	D	D	B	B	D	B	B	B	D	B	B	D	D	B	D	D	D	D	B	B	D	D	B	D	D	D
chr1	13110486	13110517	B	B	B	D	D	B	D	D	B	B	D	D	B	D	D	D	D	B	B	B	B	D	D	B	B	D	B	B	B	D	B	B	D	D	B	D	D	D	D	B	B	D	D	B	D	D	D
chr1	13127414	13127431	B	B	B	D	D	B	D	D	B	B	D	D	B	D	D	D	D	B	B	B	B	D	D	B	B	D	B	B	B	D	B	B	D	D	B	D	D	D	D	B	B	D	D	B	D	D	D
chr1	13136275	13136292	B	B	B	D	D	B	D	D	B	B	D	D	B	D	D	D	D	B	B	B	B	D	D	B	B	D	B	B	B	D	B	B	D	D	B	D	D	D	D	B	B	D	D	B	D	D	D
chr1	13137623	13137634	B	B	B	D	D	B	D	D	B	B	D	D	B	D	D	D	D	B	B	B	B	D	D	B	B	D	B	B	B	D	B	B	D	D	B	D	D	D	D	B	B	D	D	B	D	D	D
chr1	13153110	13153124	B	B	B	D	D	B	D	D	B	B	D	D	B	D	D	D	D	B	B	B	B	D	D	B	B	D	B	B	B	D	B	B	D	D	B	D	D	D	D	B	B	D	D	B	D	D	D
chr1	13196437	13196454	B	B	B	D	D	B	D	D	B	B	D	D	B	D	D	D	D	B	B	B	B	D	D	B	B	D	B	B	B	D	B	B	D	D	B	D	D	D	D	B	B	D	D	B	D	D	D
chr1	13219758	13219785	B	B	B	D	D	B	D	D	B	B	D	D	B	D	D	D	D	B	B	B	B	D	D	B	B	D	B	B	B	D	B	B	D	D	B	D	D	D	D	B	B	D	D	B	D	D	D
chr1	13245748	13245759	B	B	B	D	D	B	D	D	B	B	D	D	B	D	D	D	D	B	B	B	B	D	D	B	B	D	B	B	B	D	B	B	D	D	B	D	D	D	D	B	B	D	D	B	D	D	D
chr1	13268338	13268357	B	B	B	D	D	B	D	D	B	B	D	D	B	D	D	D	D	B	B	B	B	D	D	B	B	D	B	B	B	D	B	B	D	D	B	D	D	D	D	B	B	D	D	B	D	D	D
chr1	13278895	13278914	B	B	B	D	D	B	D	D	B	B	D	D	B	D	D	D	D	B	B	B	B	D	D	B	B	D	B	B	B	D	B	B	D	D	B	D	D	D	D	B	B	D	D	B	D	D	D
chr1	13281035	13281058	B	B	B	D	D	B	D	D	B	B	D	D	B	D	D	D	D	B	B	B	B	D	D	B	B	D	B	B	B	D	B	B	D	D	B	D	D	D	D	B	B	D	D	B	D	D	D
chr1	13290689	13290715	B	B	B	D	D	B	D	D	B	B	D	D	B	D	D	D	D	B	B	B	B	D	D	B	B	D	B	B	B	D	B	B	D	D	B	D	D	D	D	B	B	D	D	B	D	D	D
chr1	13312434	13312457	B	B	B	D	D	B	D	D	B	B	D	D	B	D	D	D	D	B	B	B	B	D	D	B	B	D	B	B	B	D	B	B	D	D	B	D	D	D	D	B	B	D	D	B	D	D	D
chr1	13315342	13315368	B	B	B	D	D	B	D	D	B	B	D	D	B	D	D	D	D	B	B	B	B	D	D	B	B	D	B	B	B	D	B	B	D	D	B	D	D	D	D	B	B	D	D	B	D	D	D
chr1	13354757	13354784	B	B	B	D	D	B	D	D	B	B	D	D	B	D	D	D	D	B	B	B	B	D	D	B	B	D	B	B	B	D	B	B	D	D	B	D	D	D	D	B	B	D	D	B	D	D	D
chr1	13360119	13360163	B	B	B	D	D	B	D	D	B	B	D	D	B	D	D	D	D	B	B	B	B	D	D	B	B	D	B	B	B	D	B	B	D	D	B	D	D	D	D	B	B	D	D	B	D	D	D
chr1	13392396	13392410	B	B	B	D	D	B	D	D	B	B	D	D	B	D	D	D	D	B	B	B	B	D	D	B	B	D	B	B	B	D	B	B	D	D	B	D	D	D	D	B	B	D	D	B	D	D	D
chr1	13396293	13396316	B	B	B	D	D	B	D	D	B	B	D	D	B	D	D	D	D	B	B	B	B	D	D	B	B	D	B	B	B	D	B	B	D	D	B	D	D	D	D	B	B	D	D	B	D	D	D
chr1	13398969	13398980	B	B	B	D	D	B	D	D	B	B	D	D	B	D	D	D	D	B	B	B	B	D	D	B	B	D	B	B	B	D	B	B	D	D	B	D	D	D	D	B	B	D	D	B	D	D	D
chr1	13411797	13411814	B	B	B	D	D	B	D	D	B	B	D	D	B	D	D	D	D	B	B	B	B	D	D	B	B	D	B	B	B	D	B	B	D	D	B	D	D	D	D	B	B	D	D	B	D	D	D
chr1	13443160	13443173	B	B	B	D	D	B	D	D	B	B	D	D	B	D	D	D	D	B	B	B	B	D	D	B	B	D	B	B	B	D	B	B	D	D	B	D	D	D	D	B	B	D	D	B	D	D	D
chr1	13446381	13446422	B	B	B	D	D	B	D	D	B	B	D	D	B	D	D	D	D	B	B	B	B	D	D	B	B	D	B	B	B	D	B	B	D	D	B	D	D	D	D	B	B	D	D	B	D	D	D
chr1	13451812	13451835	B	B	B	D	D	B	D	D	B	B	D	D	B	D	D	D	D	B	B	B	B	D	D	B	B	D	B	B	B	D	B	B	D	D	B	D	D	D	D	B	B	D	D	B	D	D	D
chr1	13460837	13460864	B	B	B	D	D	B	D	D	B	B	D	D	B	D	D	D	D	B	B	B	B	D	D	B	B	D	B	B	B	D	B	B	D	D	B	D	D	D	D	B	B	D	D	B	D	D	D
chr1	13470517	13470540	B	B	B	D	D	B	D	D	B	B	D	D	B	D	D	D	D	B	B	B	B	D	D	B	B	D	B	B	B	D	B	B	D	D	B	D	D	D	D	B	B	D	D	B	D	D	D
chr1	13483182	13483209	B	B	B	D	D	B	D	D	B	B	D	D	B	D	D	D	D	B	B	B	B	D	D	B	B	D	B	B	B	D	B	B	D	D	B	D	D	D	D	B	B	D	D	B	D	D	D
chr1	13498530	13498559	B	B	B	D	D	B	D	D	B	B	D	D	B	D	D	D	D	B	B	B	B	D	D	B	B	D	B	B	B	D	B	B	D	D	B	D	D	D	D	B	B	D	D	B	D	D	D
chr1	13528254	13528285	B	B	B	D	D	B	D	D	B	B	D	D	B	D	D	D	D	B	B	B	B	D	D	B	B	D	B	B	B	D	B	B	D	D	B	D	D	D	D	B	B	D	D	B	D	D	D
chr1	13585356	13585379	B	B	B	D	D	B	D	D	B	B	D	D	B	D	D	D	D	B	B	B	B	D	D	B	B	D	B	B	B	D	B	B	D	D	B	D	D	D	D	B	B	D	D	B	D	D	D
chr1	13619654	13619671	B	B	B	D	D	B	D	D	B	B	D	D	B	D	D	D	D	B	B	B	B	D	D	B	B	D	B	B	B	D	B	B	D	D	B	D	D	D	D	B	B	D	D	B	D	D	D
chr1	13635589	13635627	B	B	B	D	D	B	D	D	B	B	D	D	B	D	D	D	D	B	B	B	B	D	D	B	B	D	B	B	B	D	B	B	D	D	B	D	D	D	D	B	B	D	D	B	D	D	D
chr1	13638109	13638140	B	B	B	D	D	B	D	D	B	B	D	D	B	D	D	D	D	B	B	B	B	D	D	B	B	D	B	B	B	D	B	B	D	D	B	D	D	D	D	B	B	D	D	B	D	D	D
chr1	13652016	13652030	B	B	B	D	D	B	D	D	B	B	D	D	B	D	D	D	D	B	B	B	B	D	D	B	B	D	B	B	B	D	B	B	D	D	B	D	D	D	D	B	B	D	D	B	D	D	D
chr1	13653141	13653166	B	B	B	D	D	B	D	D	B	B	D	D	B	D	D	D	D	B	B	B	B	D	D	B	B	D	B	B	B	D	B	B	D	D	B	D	D	D	D	B	B	D	D	B	D	D	D
chr1	13668536	13668555	B	B	B	D	D	B	D	D	B	B	D	D	B	D	D	D	D	B	B	B	B	D	D	B	B	D	B	B	B	D	B	B	D	D	B	D	D	D	D	B	B	D	D	B	D	D	D
chr1	13677631	13677650	B	B	B	D	D	B	D	D	B	B	D	D	B	D	D	D	D	B	B	B	B	D	D	B	B	D	B	B	B	D	B	B	D	D	B	D	D	D	D	B	B	D	D	B	D	D	D
chr1	13682315	13682366	B	B	B	D	D	B	D	D	B	B	D	D	B	D	D	D	D	B	B	B	B	D	D	B	B	D	B	B	B	D	B	B	D	D	B	D	D	D	D	B	B	D	D	B	D	D	D
chr1	13684969	13684988	B	B	B	D	D	B	D	D	B	B	D	D	B	D	D	D	D	B	B	B	B	D	D	B	B	D	B	B	B	D	B	B	D	D	B	D	D	D	D	B	B	D	D	B	D	D	D
chr1	13699546	13699580	B	B	B	D	D	B	D	D	B	B	D	D	B	D	D	D	D	B	B	B	B	D	D	B	B	D	B	B	B	D	B	B	D	D	B	D	D	D	D	B	B	D	D	B	D	D	D
chr1	13748093	13748120	B	B	B	D	D	B	D	D	B	B	D	D	B	D	D	D	D	B	B	B	B	D	D	B	B	D	B	B	B	D	B	B	D	D	B	D	D	D	D	B	B	D	D	B	D	D	D
chr1	13748448	13748467	B	B	B	D	D	B	D	D	B	B	D	D	B	D	D	D	D	B	B	B	B	D	D	B	B	D	B	B	B	D	B	B	D	D	B	D	D	D	D	B	B	D	D	B	D	D	D
chr1	13754643	13754682	B	B	B	D	D	B	D	D	B	B	D	D	B	D	D	D	D	B	B	B	B	D	D	B	B	D	B	B	B	D	B	B	D	D	B	D	D	D	D	B	B	D	D	B	D	D	D
chr1	13775645	13775662	B	B	B	D	D	B	D	D	B	B	D	D	B	D	D	D	D	B	B	B	B	D	D	B	B	D	B	B	B	D	B	B	D	D	B	D	D	D	D	B	B	D	D	B	D	D	D
chr1	13809162	13809173	B	B	B	D	D	B	D	D	B	B	D	D	B	D	D	D	D	B	B	B	B	D	D	B	B	D	B	B	B	D	B	B	D	D	B	D	D	D	D	B	B	D	D	B	D	D	D
chr1	13821893	13821920	B	B	B	D	D	B	D	D	B	B	D	D	B	D	D	D	D	B	B	B	B	D	D	B	B	D	B	B	B	D	B	B	D	D	B	D	D	D	D	B	B	D	D	B	D	D	D
chr1	13833978	13834007	B	B	B	D	D	B	D	D	B	B	D	D	B	D	D	D	D	B	B	B	B	D	D	B	B	D	B	B	B	D	B	B	D	D	B	D	D	D	D	B	B	D	D	B	D	D	D
chr1	13834066	13834109	B	B	B	D	D	B	D	D	B	B	D	D	B	D	D	D	D	B	B	B	B	D	D	B	B	D	B	B	B	D	B	B	D	D	B	D	D	D	D	B	B	D	D	B	D	D	D
chr1	13863515	13863549	B	B	B	D	D	B	D	D	B	B	D	D	D	D	D	D	D	B	B	B	B	D	D	B	B	D	B	B	B	D	B	B	D	D	B	D	D	D	D	B	B	D	D	B	D	D	D
chr1	13863672	13863683	B	B	B	D	D	B	D	D	B	B	D	D	D	D	D	D	D	B	B	B	B	D	D	B	B	D	B	B	B	D	B	B	D	D	B	D	D	D	D	B	B	D	D	B	B	D	D
chr1	13867944	13867959	B	B	B	D	D	B	D	D	B	B	D	D	D	D	D	D	D	B	B	B	B	D	D	B	B	D	B	B	B	D	B	B	D	D	B	D	D	D	D	B	B	D	D	B	D	D	D
chr1	13867968	13868003	B	B	B	D	D	B	D	D	B	B	D	D	D	D	D	D	D	B	B	B	B	D	D	B	B	D	B	B	B	D	B	B	D	D	B	D	D	D	D	B	B	D	D	B	D	D	D
chr1	13882071	13882085	B	B	B	D	D	B	D	D	B	B	D	D	D	D	D	D	D	B	B	B	B	D	D	B	B	D	B	B	B	D	B	B	D	D	B	D	D	D	D	B	B	D	D	B	D	D	D
chr1	13898748	13898768	B	B	B	D	D	B	D	D	B	B	D	D	D	D	D	D	D	B	B	B	B	D	D	B	B	D	B	B	B	D	B	B	D	D	B	D	D	D	D	B	B	D	D	B	D	D	D
chr1	13933689	13933715	B	B	B	D	D	B	D	D	B	B	D	D	D	D	D	D	D	B	B	B	B	D	D	B	B	D	B	B	B	D	B	B	D	D	B	D	D	D	D	B	B	D	D	B	D	D	D
chr1	13981928	13981977	B	B	B	D	D	B	D	D	B	B	D	D	D	D	D	D	D	B	B	B	B	D	D	B	B	D	B	B	B	D	B	B	D	D	B	D	D	D	D	B	B	D	D	B	D	D	D
chr1	13985294	13985308	B	B	B	D	D	B	D	D	B	B	D	D	D	D	D	D	D	B	B	B	B	D	D	B	B	D	B	B	B	D	B	B	D	D	B	D	D	D	D	B	B	D	D	B	D	D	D
chr1	14020809	14020853	B	B	B	D	D	B	D	D	B	B	D	D	D	D	D	D	D	B	B	B	B	D	D	B	B	D	B	B	B	D	B	B	D	D	B	D	D	D	D	B	B	D	D	B	D	D	D
chr1	14070841	14070884	B	B	B	D	D	B	D	D	B	B	D	D	D	D	D	D	D	B	B	B	B	D	D	B	B	D	B	B	B	D	B	B	D	D	B	D	D	D	D	B	B	D	D	B	D	D	D
chr1	14197233	14197260	B	B	B	D	D	B	D	D	B	B	D	D	D	D	D	D	D	B	B	B	B	D	D	B	B	D	B	B	B	D	B	B	D	D	B	D	D	D	D	B	B	D	D	B	D	D	D
chr1	14280470	14280487	B	B	B	D	D	B	D	D	B	B	D	D	D	D	D	D	D	B	B	B	B	D	D	B	B	D	B	B	B	D	B	B	D	D	B	D	D	D	D	B	B	D	D	B	D	D	D
chr1	14298599	14298610	B	B	B	D	D	B	D	D	B	B	D	D	D	D	D	D	D	B	B	B	B	D	D	B	B	D	B	B	B	D	B	B	D	D	B	D	D	D	D	B	B	D	D	B	D	D	D
chr1	14299542	14299567	B	B	B	D	D	B	D	D	B	B	D	D	D	D	D	D	D	B	B	B	B	D	D	B	B	D	B	B	B	D	B	B	D	D	B	D	D	D	D	B	B	D	D	B	D	D	D
chr1	14304274	14304295	B	B	B	D	D	B	D	D	B	B	D	D	D	D	D	D	D	B	B	B	B	D	D	B	B	D	B	B	B	D	B	B	D	D	B	D	D	D	D	B	B	D	D	B	D	D	D
chr1	14305202	14305219	B	B	B	D	D	B	D	D	B	B	D	D	D	D	D	D	D	B	B	B	B	D	D	B	B	D	B	B	B	D	B	B	D	D	B	D	D	D	D	B	B	D	D	B	D	D	D
chr1	14315903	14315923	B	B	B	D	D	B	D	D	B	B	D	D	D	D	D	D	D	B	B	B	B	D	D	B	B	D	B	B	B	D	B	B	D	D	B	D	D	D	D	B	B	D	D	B	D	D	D
chr1	14325794	14325807	B	B	B	D	D	B	D	D	B	B	D	D	D	D	D	D	D	B	B	B	B	D	D	B	B	D	B	B	B	D	B	B	D	D	B	D	D	D	D	B	B	D	D	B	D	D	D
chr1	14347124	14347135	B	B	B	D	D	B	D	D	B	B	D	D	D	D	D	D	D	B	B	B	B	D	D	B	B	D	B	B	B	D	B	B	D	D	B	D	D	D	D	B	B	D	D	B	D	D	D
chr1	14356248	14356259	B	B	B	D	D	B	D	D	B	B	D	D	D	D	D	D	D	B	B	B	B	D	D	B	B	D	B	B	B	D	B	B	D	D	B	D	D	D	D	B	B	D	D	B	D	D	D
chr1	14373181	14373192	B	B	B	D	D	B	D	D	B	B	D	D	D	D	D	D	D	B	B	B	B	D	D	B	B	D	B	B	B	D	B	B	D	D	B	D	D	D	D	B	B	D	D	B	D	D	D
chr1	14403531	14403570	B	B	B	D	D	B	D	D	B	B	D	D	D	D	D	D	D	B	B	B	B	D	D	B	B	D	B	B	B	D	B	B	D	D	B	D	D	D	D	B	B	D	D	B	D	D	D
chr1	14408129	14408152	B	B	B	D	D	B	D	D	B	B	D	D	D	D	D	D	D	B	B	B	B	D	D	B	B	D	B	B	B	D	B	B	D	D	B	D	D	D	D	B	B	D	D	B	D	D	D
chr1	14421456	14421473	B	B	B	D	D	B	D	D	B	B	D	D	D	D	D	D	D	B	B	B	B	D	D	B	B	D	B	B	B	D	B	B	D	D	B	D	D	D	D	B	B	D	D	B	D	D	D
chr1	14432522	14432539	B	B	B	D	D	B	D	D	B	B	D	D	D	D	D	D	D	B	B	B	B	D	D	B	B	D	B	B	B	D	B	B	D	D	B	D	D	D	D	B	B	D	D	B	D	D	D
chr1	14442360	14442391	B	B	B	D	D	B	D	D	B	B	D	D	D	D	D	D	D	B	B	B	B	D	D	B	B	D	B	B	B	D	B	B	D	D	B	D	D	D	D	B	B	D	D	B	D	D	D
chr1	14483203	14483235	B	B	B	D	D	B	D	D	B	B	D	D	D	D	D	D	D	B	B	B	B	D	D	B	B	D	B	B	B	D	B	B	D	D	B	D	D	D	D	B	B	D	D	B	D	D	D
chr1	14539835	14539846	B	B	B	D	D	B	D	D	B	B	D	D	D	D	D	D	D	B	B	B	B	D	D	B	B	D	B	B	B	D	B	B	D	D	B	D	D	D	D	B	B	D	D	B	D	D	D
chr1	14614538	14614558	B	B	B	D	D	B	D	D	B	B	D	D	D	D	D	D	D	B	B	B	B	D	D	B	B	D	B	B	B	D	B	B	D	D	D	D	D	D	D	B	B	D	D	B	D	D	D
chr1	14614595	14614622	B	B	B	D	D	B	D	D	B	B	D	D	D	D	D	D	D	B	B	B	B	D	D	B	B	D	B	B	B	D	B	B	D	D	D	D	D	D	D	B	B	D	D	B	D	D	D
chr1	14737182	14737213	B	B	B	D	D	B	D	D	B	B	D	D	D	D	D	D	D	B	B	D	B	D	D	B	B	D	B	B	B	D	B	B	D	D	D	D	D	D	D	B	B	D	D	B	D	D	D
chr1	14746330	14746357	B	B	B	D	D	B	D	D	B	B	D	D	D	D	D	D	D	B	B	B	B	D	D	B	B	D	B	B	B	D	B	B	D	D	D	D	D	D	D	B	B	D	D	B	D	D	D
chr1	14765132	14765141	B	B	B	D	D	B	D	D	B	B	D	D	D	D	D	D	D	B	B	B	B	D	D	B	B	D	B	B	B	D	B	B	D	D	D	D	D	NA	D	B	B	D	D	B	D	D	D
chr1	14765158	14765169	B	B	B	D	D	B	D	D	B	B	D	D	D	D	D	D	D	B	B	B	B	D	D	B	B	D	B	B	B	D	B	B	D	D	D	D	D	NA	D	B	B	D	D	B	D	D	D
chr1	14802220	14802243	B	B	B	D	D	B	D	D	B	B	D	D	D	D	D	D	D	B	B	B	B	D	D	B	B	D	B	B	B	D	B	B	D	D	D	D	D	B	D	B	B	D	D	B	D	D	D
chr1	14813702	14813729	B	B	B	D	D	B	D	D	B	B	D	D	D	D	D	D	D	B	B	B	B	D	D	B	B	D	B	B	B	D	B	B	D	D	D	D	D	B	D	B	B	D	D	B	D	D	D
chr1	14834818	14834842	B	B	B	D	D	B	D	D	B	B	D	D	D	D	D	D	D	B	B	B	B	D	D	B	B	D	B	B	B	D	B	B	D	D	D	D	D	B	D	B	B	D	D	B	D	D	D
chr1	14838159	14838170	B	B	B	D	D	B	D	D	B	B	D	D	D	D	D	D	D	B	B	B	B	D	D	B	B	D	B	B	B	D	B	B	D	D	D	D	D	B	D	B	B	D	D	B	D	D	D
chr1	14862402	14862421	B	B	B	D	D	B	D	D	B	B	D	D	D	D	D	D	D	B	B	B	B	D	D	B	B	D	B	B	B	D	B	B	D	D	D	D	D	B	D	B	B	D	D	B	D	D	D
chr1	14863953	14863982	B	B	B	D	D	B	D	D	B	B	D	D	D	D	D	D	D	B	B	B	B	D	D	B	B	D	B	B	B	D	B	B	D	D	D	D	D	B	D	B	B	D	D	B	D	D	D
chr1	14864385	14864400	B	B	B	D	D	B	D	D	B	B	D	D	D	D	D	D	D	B	B	B	B	D	D	B	B	D	B	B	B	D	B	B	D	D	D	D	D	B	D	B	B	D	D	B	D	D	D
chr1	14889562	14889597	B	B	B	D	D	B	D	D	B	B	D	D	D	D	D	D	D	B	B	B	B	D	D	B	B	D	B	B	B	D	B	B	D	D	D	D	D	B	D	B	B	D	D	B	D	D	D
chr1	14907911	14907934	B	B	B	D	D	B	D	D	B	B	D	D	D	D	D	D	D	B	B	B	B	D	D	B	B	D	B	B	B	D	B	B	D	D	D	D	D	B	D	B	B	D	D	B	D	D	D
chr1	15020055	15020081	B	B	B	D	D	B	D	D	B	B	D	D	D	D	D	D	D	B	B	B	B	D	D	B	B	D	B	B	B	D	B	B	D	D	D	D	D	B	D	B	B	D	D	B	D	D	D
chr1	15096739	15096768	B	B	B	D	D	B	D	D	B	B	D	D	D	D	D	D	D	B	B	B	B	D	D	B	B	D	B	B	B	D	B	B	D	D	D	D	D	B	D	B	B	D	D	B	D	D	D
chr1	15135348	15135379	B	B	B	D	D	B	D	D	B	B	D	D	D	D	D	D	D	B	B	B	B	D	D	B	B	D	B	B	B	D	B	B	D	D	D	D	D	B	D	B	B	D	D	B	D	D	D
chr1	15141347	15141362	B	B	B	D	D	B	D	D	B	B	D	D	D	D	D	D	D	B	B	B	B	D	D	B	B	D	B	B	B	D	B	B	D	D	D	D	D	B	D	B	B	D	D	B	D	D	D
chr1	15142997	15143016	B	B	B	D	D	B	D	D	B	B	D	D	D	D	D	D	D	B	B	B	B	D	D	B	B	D	B	B	B	D	B	B	D	D	D	D	D	B	D	B	B	D	D	B	D	D	D
chr1	15149209	15149238	B	B	B	D	D	B	D	D	B	B	D	D	D	D	D	D	D	B	B	B	B	D	D	B	B	D	B	B	B	D	B	B	D	D	D	D	D	B	D	B	B	D	D	B	D	D	D
chr1	15153070	15153093	B	B	B	D	D	B	D	D	B	B	D	D	D	D	D	D	D	B	B	B	B	D	D	B	B	D	B	B	B	D	B	B	D	D	D	D	D	B	D	B	B	D	D	B	D	D	D
chr1	15209443	15209454	B	B	B	D	D	B	D	D	B	B	D	D	D	D	D	D	D	B	B	B	B	D	D	B	B	D	B	B	B	D	B	B	D	D	D	D	D	B	D	B	B	D	D	B	D	D	D
chr1	15227024	15227043	B	B	B	D	D	B	D	D	B	B	D	D	D	D	D	D	D	B	B	B	B	D	D	B	B	D	B	B	B	D	B	B	D	D	D	D	D	B	D	B	B	D	D	B	D	D	D
chr1	15274268	15274306	B	B	B	D	D	B	D	D	B	B	D	D	D	D	D	D	D	B	B	B	B	D	D	B	B	D	B	B	B	D	B	B	D	D	D	D	D	B	D	B	B	D	D	B	D	D	D
chr1	15298803	15298823	B	B	B	D	D	B	D	D	B	B	D	D	D	D	D	D	D	B	B	B	B	D	D	B	B	D	B	B	B	D	B	B	D	D	D	D	D	B	D	B	B	D	D	B	D	D	D
chr1	15303381	15303404	B	B	B	D	D	B	D	D	B	B	D	D	D	D	D	D	D	B	B	B	B	D	D	B	B	D	B	B	B	D	B	B	D	D	D	D	D	B	D	B	B	D	D	B	D	D	D
chr1	15343359	15343390	B	B	B	D	D	B	D	D	B	B	D	D	D	D	D	D	D	B	B	B	B	D	D	B	B	D	B	B	B	D	B	B	D	D	D	D	D	B	D	B	B	D	D	B	D	D	D
chr1	15349666	15349697	B	B	B	D	D	B	D	D	B	B	D	D	D	D	D	D	D	B	B	B	B	D	D	B	B	D	B	B	B	D	B	B	D	D	D	D	D	B	D	B	B	D	D	B	D	D	D
chr1	15414691	15414714	B	B	B	D	D	B	D	D	B	B	D	D	D	D	D	D	D	B	B	B	B	D	D	B	B	D	B	B	B	D	B	B	D	D	D	D	D	B	D	B	B	D	D	B	D	D	D
chr1	15424679	15424708	B	B	B	D	D	B	D	D	B	B	D	D	D	D	NA	D	D	B	B	B	B	D	D	B	B	D	B	B	B	D	B	B	D	D	D	D	D	B	D	B	B	D	D	B	D	D	D
chr1	15433020	15433049	B	B	B	D	D	B	D	D	B	B	D	D	D	D	NA	D	D	B	B	B	B	D	D	B	B	D	B	B	B	D	B	B	D	D	D	D	D	B	D	B	B	D	D	B	D	D	D
chr1	15439454	15439481	B	B	B	D	D	B	D	D	B	B	D	D	D	D	NA	D	D	B	B	B	B	D	D	B	B	D	B	B	B	D	B	B	D	D	D	D	D	B	D	B	B	D	D	B	D	D	D
chr1	15499070	15499102	B	B	B	D	D	B	D	D	B	B	D	D	D	D	B	D	D	B	B	B	B	D	D	B	B	D	B	B	B	D	B	B	D	D	D	D	D	B	D	B	B	D	D	B	D	D	D
chr1	15537094	15537129	B	B	B	D	D	B	D	D	B	B	D	D	D	D	B	D	D	B	B	B	B	D	D	B	B	D	B	B	B	D	B	B	D	D	D	D	D	B	D	B	B	D	D	B	D	D	D
chr1	15544098	15544111	B	B	B	D	D	B	D	D	B	B	D	D	D	D	B	D	D	B	B	B	B	D	D	B	B	D	B	B	B	D	B	B	D	D	D	D	D	B	D	B	B	D	D	B	D	D	D
chr1	15547225	15547240	B	B	B	D	D	B	D	D	B	B	D	D	D	D	B	D	D	B	B	B	B	D	D	B	B	D	B	B	B	D	B	B	D	D	D	D	D	B	D	B	B	D	D	B	D	D	D
chr1	15551478	15551522	B	B	B	D	D	B	D	D	B	B	D	D	D	D	B	D	D	B	B	B	B	D	D	B	B	D	B	B	B	D	B	B	D	D	D	D	D	B	D	B	B	D	D	B	D	D	D
chr1	15555087	15555102	B	B	B	D	D	B	D	D	B	B	D	D	D	D	B	D	D	B	B	B	B	D	D	B	B	D	B	B	B	D	B	B	D	D	D	D	D	B	D	B	B	D	D	B	D	D	D
chr1	15618536	15618559	B	B	B	D	D	B	D	D	B	B	D	D	D	D	B	D	D	B	B	B	B	D	D	B	B	D	B	B	B	D	B	B	D	D	D	D	D	B	D	B	B	NA	D	B	D	D	D
chr1	15623048	15623061	B	B	B	D	D	B	D	D	B	B	D	D	D	D	B	D	D	B	B	B	B	D	D	B	B	D	B	B	B	D	B	B	D	D	D	D	D	B	D	B	B	NA	D	B	D	D	D
chr1	15646994	15647018	B	B	B	D	D	B	D	D	B	B	D	D	D	D	B	D	D	B	B	B	B	D	D	B	B	D	B	B	B	D	B	B	D	D	D	D	D	B	D	B	B	B	D	B	D	D	D
chr1	15651264	15651299	B	B	B	D	D	B	D	D	B	B	D	D	D	D	B	D	D	B	B	B	B	D	D	B	B	D	B	B	B	D	B	B	D	D	D	D	D	B	D	B	B	B	D	B	D	D	D
chr1	15655180	15655195	B	B	B	D	D	B	D	D	B	B	D	D	D	D	B	D	D	B	B	B	B	D	D	B	B	D	B	B	B	D	B	B	D	D	D	D	D	B	D	B	B	B	D	B	D	D	D
chr1	15716520	15716531	B	B	B	D	D	B	D	D	B	B	D	D	D	D	B	D	D	B	B	B	B	D	D	B	B	D	B	B	B	D	B	B	D	D	D	D	D	B	D	B	B	B	D	B	D	D	D
chr1	15746863	15746890	B	B	B	D	D	B	D	D	B	B	D	D	D	D	B	D	D	B	B	B	B	D	D	B	B	D	B	B	B	D	B	B	D	D	D	D	D	B	D	B	B	B	D	B	D	D	D
chr1	15748758	15748777	B	B	B	D	D	B	D	D	B	B	D	D	D	D	B	D	D	B	B	B	B	D	D	B	B	D	B	B	B	D	B	B	D	D	D	D	D	B	D	B	B	B	D	B	D	D	D
chr1	15757786	15757821	B	B	B	D	D	B	D	D	B	B	D	D	D	D	B	D	D	B	B	B	B	D	D	B	B	D	B	B	B	D	B	B	D	D	D	D	D	B	D	B	B	B	D	B	D	D	D
chr1	15781330	15781359	B	B	B	D	D	B	D	D	B	B	D	D	D	D	B	D	D	B	B	B	B	D	D	B	B	D	B	B	B	D	B	B	D	D	D	D	D	B	D	B	B	B	D	B	D	D	D
chr1	15792651	15792668	B	B	B	D	D	B	D	D	B	B	D	D	D	D	B	D	D	B	B	B	B	D	D	B	B	D	B	B	B	D	B	B	D	D	D	D	D	B	D	B	B	B	D	B	D	D	D
chr1	15814259	15814274	B	B	B	D	D	B	D	D	B	B	D	D	D	D	B	D	D	B	B	B	B	D	D	B	B	D	B	B	B	D	B	B	D	D	D	D	D	B	D	B	B	D	D	B	D	D	D
chr1	15841120	15841135	B	B	B	D	D	B	D	D	B	B	D	D	D	D	B	D	D	B	B	B	B	D	D	B	B	D	B	B	B	D	B	B	D	D	D	D	D	B	D	B	B	D	D	B	D	D	D
chr1	15843244	15843267	B	B	B	D	D	B	D	D	B	B	D	D	D	D	B	D	D	B	B	B	B	D	D	B	B	D	B	B	B	D	B	B	D	D	D	D	D	B	D	B	B	D	D	B	D	D	D
chr1	15886389	15886408	B	B	B	D	D	B	D	D	B	B	D	D	D	D	B	D	D	B	B	B	B	D	D	B	B	D	B	B	B	D	B	B	D	D	D	D	D	B	D	B	B	D	D	B	D	D	D
chr1	15944634	15944651	B	B	B	D	D	B	D	D	B	B	D	D	D	D	B	D	D	B	B	B	B	D	D	B	B	D	B	B	B	D	B	B	D	D	D	D	D	B	D	B	B	D	D	B	D	D	D
chr1	15967105	15967148	B	B	B	D	D	B	D	D	B	B	D	D	D	D	B	D	D	B	B	B	B	D	D	B	B	D	B	B	B	D	B	B	D	D	D	D	D	B	D	B	B	D	D	B	D	D	D
chr1	15975800	15975824	B	B	B	D	D	B	D	D	B	D	D	D	D	D	B	D	D	B	B	B	B	D	D	B	B	D	B	B	B	D	B	B	D	D	D	D	D	B	D	B	B	D	D	B	D	D	D
chr1	15995529	15995548	B	B	B	D	D	B	D	D	B	D	D	D	D	D	B	D	D	B	B	B	B	D	D	B	B	D	B	B	B	D	B	B	D	D	D	D	D	B	D	B	B	D	D	B	D	D	D
chr1	16039091	16039111	B	B	B	D	D	B	D	D	B	D	D	D	D	D	B	D	D	B	B	B	B	D	D	B	B	D	B	B	B	D	B	B	D	D	D	D	D	B	D	B	B	D	D	B	D	D	D
chr1	16041767	16041787	B	B	B	D	D	B	D	D	B	D	D	D	D	D	B	D	D	B	B	B	B	D	D	B	B	D	B	B	B	D	B	B	D	D	D	D	D	B	D	B	B	D	D	B	D	D	D
chr1	16173539	16173563	B	B	B	D	D	B	D	D	B	D	D	D	D	D	B	D	D	B	B	B	B	D	D	B	B	D	B	B	B	D	B	B	D	D	D	D	D	B	D	B	B	D	D	B	D	D	D
chr1	16176541	16176566	B	B	B	D	D	B	D	D	B	D	D	D	D	D	B	D	D	B	B	B	B	D	D	B	B	D	B	B	B	D	B	B	D	D	D	D	D	B	D	B	B	D	D	B	D	D	D
chr1	16241442	16241469	B	B	B	D	D	B	D	D	B	D	D	D	D	D	B	D	D	B	B	B	B	D	D	B	B	D	B	B	B	D	B	B	D	D	D	D	D	B	D	B	B	D	D	B	D	D	D
chr1	16242250	16242265	B	B	B	D	D	B	D	D	B	D	D	D	D	D	B	D	D	B	B	B	B	D	D	B	B	D	B	B	B	D	B	B	D	D	D	D	D	B	D	B	B	D	D	B	D	D	D
chr1	16242266	16242283	B	B	B	D	D	B	D	D	B	D	D	D	D	D	B	D	D	B	B	B	B	D	D	B	B	D	B	B	B	D	B	B	D	D	D	D	D	B	D	B	B	D	D	B	D	D	D
chr1	16267952	16267971	B	B	B	D	D	B	D	D	B	D	D	D	D	D	B	D	D	B	B	B	B	D	D	B	B	D	B	B	B	D	B	B	D	D	D	D	D	B	D	B	B	D	D	B	D	D	D
chr1	16287545	16287562	B	B	B	D	D	B	D	D	B	D	D	D	D	D	B	D	D	B	B	B	B	D	D	B	B	D	B	B	B	D	B	B	D	D	D	D	D	B	D	B	B	D	D	B	D	D	D
chr1	16444198	16444221	B	B	B	D	D	B	D	D	B	D	D	D	D	D	B	D	D	B	B	B	B	D	D	B	B	D	B	B	B	D	B	B	D	D	D	D	D	B	D	B	B	D	D	B	D	D	D
chr1	16485453	16485500	B	B	B	D	D	B	D	D	B	D	D	D	D	D	B	D	D	B	B	B	B	D	D	B	B	D	B	B	B	D	B	B	D	D	D	D	D	B	D	B	B	D	D	B	D	D	D
chr1	16496612	16496668	B	B	B	D	D	B	D	D	B	D	D	D	D	D	B	D	D	B	B	B	B	D	D	B	B	D	B	B	B	D	B	B	D	D	D	D	D	B	D	B	B	D	D	B	D	D	D
chr1	16538110	16538149	B	B	B	D	D	B	D	D	B	D	D	D	D	D	B	D	D	B	B	B	D	D	D	B	B	D	B	B	B	D	B	B	D	D	D	D	D	B	D	B	B	D	D	B	D	D	D
chr1	16567124	16567135	B	B	B	D	D	B	D	D	B	D	D	D	D	D	B	D	D	B	B	B	B	D	D	B	B	D	B	B	B	D	B	B	D	D	D	D	D	B	D	B	B	D	D	B	D	D	D
chr1	16572794	16572819	B	B	B	D	D	B	D	D	B	D	D	D	D	D	B	D	D	B	B	B	B	D	D	B	B	D	B	B	B	D	B	B	D	D	D	D	D	B	D	B	B	D	D	B	D	D	D
chr1	16583138	16583157	B	B	B	D	D	B	D	D	B	D	D	D	D	D	B	D	D	B	B	B	B	D	D	B	B	D	B	B	B	D	B	B	D	D	D	D	D	B	D	B	B	D	D	B	D	D	D
chr1	16588481	16588492	B	B	B	D	D	B	D	D	B	D	D	D	D	D	B	D	D	B	B	B	B	D	D	B	B	D	B	B	B	D	B	B	D	D	D	D	D	B	D	B	B	D	D	B	D	D	D
chr1	16608870	16608897	B	B	B	D	D	B	D	D	B	D	D	D	D	D	B	D	D	B	B	B	B	D	D	B	B	D	B	B	B	D	B	B	D	D	D	D	D	B	D	B	B	D	D	B	D	D	D
chr1	16621676	16621699	B	B	B	D	D	B	D	D	B	D	D	D	D	D	B	D	D	B	B	B	B	D	D	B	B	D	B	B	B	D	B	B	D	D	D	D	D	B	D	B	B	D	D	B	D	D	D
chr1	16647064	16647075	B	B	B	D	D	B	D	D	B	D	D	D	D	D	B	D	D	B	B	B	B	D	D	B	B	D	B	B	B	D	B	B	D	D	D	D	D	B	D	B	B	D	D	B	D	D	D
chr1	16655588	16655603	B	B	B	D	D	B	D	D	B	D	D	D	D	D	B	D	D	B	B	B	B	D	D	B	B	D	B	B	B	D	B	B	D	D	D	D	D	B	D	B	B	D	D	B	D	D	D
chr1	16674425	16674439	B	B	B	D	D	B	D	D	B	D	D	D	D	D	B	D	D	B	B	B	B	D	D	B	B	D	B	B	B	D	B	B	D	D	D	D	D	B	D	B	B	D	D	B	D	D	D
chr1	16674810	16674833	B	B	B	D	D	B	D	D	B	D	D	D	D	D	B	D	D	B	B	B	B	D	D	B	B	D	B	B	B	D	B	B	D	D	D	D	D	B	D	B	B	D	D	B	D	D	D
chr1	16692526	16692540	B	B	B	D	D	B	D	D	B	D	D	D	D	D	B	D	D	B	B	B	B	D	D	B	B	D	B	B	B	D	B	B	D	D	D	D	D	B	D	B	B	D	D	B	D	D	D
chr1	16714675	16714690	B	B	B	D	D	B	D	D	B	D	D	D	D	D	B	D	D	B	B	B	B	D	D	B	B	D	B	B	B	D	B	B	D	D	D	D	D	B	D	B	B	D	D	B	D	D	D
chr1	16715723	16715740	B	B	B	D	D	B	D	D	B	D	D	D	D	D	B	D	D	B	B	B	B	D	D	B	B	D	B	B	B	D	B	B	D	D	D	D	D	B	D	B	B	D	D	B	D	D	D
chr1	16764970	16764993	B	B	B	D	D	B	D	D	B	D	D	D	D	D	B	D	D	B	B	B	B	D	D	B	B	D	B	B	B	D	B	B	D	D	D	D	D	B	D	B	B	D	D	B	D	D	D
chr1	16771226	16771239	B	B	B	D	D	B	D	D	B	D	D	D	D	D	B	D	D	B	B	B	B	D	D	B	B	D	B	B	B	D	B	B	D	D	D	D	D	B	D	B	B	D	D	B	D	D	D
chr1	16911688	16911735	B	B	B	D	D	B	D	D	B	D	D	D	D	D	B	D	D	B	B	B	B	D	D	B	B	D	B	B	B	D	B	B	D	D	D	D	D	B	D	B	B	D	D	B	D	D	D
chr1	16976234	16976265	B	B	B	D	D	B	D	D	B	D	D	D	D	D	B	D	D	B	B	B	B	D	D	B	B	D	B	B	B	D	B	B	D	D	D	D	D	B	D	B	B	D	D	B	D	D	D
chr1	17013256	17013285	B	B	B	D	D	B	D	D	B	D	D	D	D	D	B	D	D	B	B	B	B	D	D	B	B	D	B	B	B	D	B	B	D	D	D	D	D	B	D	B	B	D	D	B	D	D	D
chr1	17298311	17298322	B	B	B	D	D	B	D	D	B	D	D	D	D	D	D	D	D	B	B	B	B	D	D	B	B	D	B	B	B	D	B	B	D	D	D	D	D	B	D	B	B	D	D	B	D	D	D
chr1	17379120	17379131	B	B	B	D	D	B	D	D	B	D	D	D	D	D	D	D	D	B	B	B	B	D	D	B	B	D	B	B	B	D	B	B	D	D	D	D	D	B	D	B	B	D	D	B	D	D	D
chr1	17418089	17418128	B	B	B	D	D	B	D	D	B	D	D	D	D	D	D	D	D	B	B	B	B	D	D	B	B	D	B	B	B	D	B	B	D	D	D	D	D	B	D	B	B	D	D	B	D	D	D
chr1	17431370	17431420	B	B	B	D	D	B	D	D	B	D	D	D	D	D	D	D	D	B	B	B	B	D	D	B	B	D	B	B	B	D	B	B	D	D	D	D	D	B	D	B	B	D	D	B	D	D	D
chr1	17460448	17460487	B	B	B	D	D	B	D	D	B	D	D	D	D	D	D	D	D	B	B	B	B	D	D	B	B	D	B	B	B	D	B	B	D	D	D	D	D	B	D	B	B	D	D	B	D	D	D
chr1	17648456	17648515	B	B	B	D	D	B	D	D	B	D	D	D	D	D	D	D	D	B	B	B	B	D	D	B	B	D	B	B	B	D	B	B	D	D	D	D	D	B	D	B	B	D	D	B	D	D	D
chr1	17671002	17671013	B	B	B	D	D	B	D	D	B	D	D	D	D	D	D	D	D	B	B	B	B	D	D	B	B	D	B	B	B	D	B	B	D	D	D	D	D	B	D	B	B	D	D	B	D	D	D
chr1	17845608	17845623	B	B	B	D	D	B	D	D	B	D	D	D	D	D	D	D	D	B	B	B	B	D	D	B	B	D	B	B	B	D	B	B	D	D	D	D	D	B	D	B	B	D	D	B	D	D	D
chr1	17858671	17858722	B	B	B	D	D	B	D	D	B	D	D	D	D	D	D	D	D	B	B	B	B	D	D	B	B	D	B	B	B	D	B	B	D	D	D	D	D	B	D	B	B	D	D	B	D	D	D
chr1	18002246	18002285	B	B	B	D	D	B	D	D	B	D	D	D	D	D	D	D	D	B	B	B	B	D	D	B	B	D	B	B	B	D	B	B	D	D	D	D	D	B	D	B	B	D	D	B	D	D	D
chr1	18056208	18056239	B	B	B	D	D	B	D	D	B	D	D	D	D	D	D	D	D	B	B	B	B	D	D	B	B	D	B	B	B	D	B	B	D	D	D	D	D	B	D	B	B	D	D	B	D	D	D
chr1	18087735	18087785	B	B	B	D	D	B	D	D	B	D	D	D	D	D	D	D	D	B	B	B	B	D	D	B	B	D	B	B	B	D	B	B	D	D	D	D	D	B	D	B	B	D	D	B	D	D	D
chr1	18119457	18119480	B	B	B	D	D	B	D	D	B	D	D	D	D	D	D	D	D	B	B	B	B	D	D	B	B	D	B	B	B	D	B	B	D	D	D	D	D	B	D	B	B	D	D	B	D	D	D
chr1	18150275	18150286	B	B	B	D	D	B	D	D	B	D	D	D	D	D	D	D	D	B	B	B	B	D	D	B	B	D	B	B	B	D	B	B	D	D	D	D	D	B	D	B	B	D	D	B	D	D	D
chr1	18170136	18170175	B	B	B	D	D	B	D	D	B	D	D	D	D	D	D	D	D	B	B	B	B	D	D	B	B	D	B	B	B	D	B	B	D	D	D	D	D	B	D	B	B	D	D	B	D	D	D
chr1	18197175	18197204	B	B	B	D	D	B	D	D	B	D	D	D	D	D	D	D	D	B	B	B	B	D	D	B	B	D	B	B	B	D	B	B	D	D	D	D	D	B	D	B	B	D	D	B	D	D	D
chr1	18308677	18308696	B	B	B	D	D	B	D	D	B	D	D	D	D	D	D	D	D	B	B	B	B	D	D	B	B	D	B	B	B	D	B	B	D	D	D	D	D	B	D	B	B	D	D	B	D	D	D
chr1	18356081	18356144	B	B	B	D	D	B	D	D	B	D	D	D	D	D	D	D	D	B	B	B	B	D	D	B	B	D	B	B	B	D	B	B	D	D	D	D	D	B	D	B	B	D	D	B	D	D	D
chr1	18358344	18358388	B	B	B	D	D	B	D	D	B	D	D	D	D	D	D	D	D	B	B	B	B	D	D	B	B	D	B	B	B	D	B	B	D	D	D	D	D	B	D	B	B	D	D	B	D	D	D
chr1	18364305	18364352	B	B	B	D	D	B	D	D	B	D	D	D	D	D	D	D	D	B	B	B	B	D	D	B	B	D	B	B	B	D	B	B	D	D	D	D	D	B	D	B	B	D	D	B	D	D	D
chr1	18389704	18389721	B	B	B	D	D	B	D	D	B	D	D	D	D	D	D	D	D	B	B	B	B	D	D	B	B	D	B	B	B	D	B	B	D	D	D	D	D	B	D	B	B	D	D	B	D	D	D
chr1	18397160	18397189	B	B	B	D	D	B	D	D	B	D	D	D	D	D	D	D	D	B	B	B	B	D	D	B	B	D	B	B	B	D	B	B	D	D	D	D	D	B	D	B	B	D	D	B	D	D	D
chr1	18440690	18440719	B	B	B	D	D	B	D	D	B	D	D	D	D	D	D	D	D	B	B	B	B	D	D	B	B	D	B	B	B	D	B	B	D	D	D	D	D	B	D	B	B	D	D	B	D	D	D
chr1	18577555	18577593	B	B	B	D	D	B	D	D	B	D	D	D	D	D	D	D	D	B	B	B	B	D	D	B	B	D	B	B	B	D	B	B	D	D	D	D	D	B	D	B	B	D	D	B	D	D	D
chr1	18624356	18624367	B	B	B	D	D	B	D	D	B	D	D	D	D	D	D	D	D	B	B	B	B	D	D	B	B	D	B	B	B	D	B	B	D	D	D	D	D	B	D	B	B	D	D	B	D	D	D
chr1	18652104	18652119	B	B	B	D	D	B	D	D	B	D	D	D	D	D	D	D	D	B	B	B	B	D	D	B	B	D	B	B	B	D	B	B	D	D	D	D	D	B	D	B	B	D	D	B	D	D	D
chr1	18678393	18678428	B	B	B	D	D	B	D	D	B	D	D	D	D	D	D	D	D	B	B	B	B	D	D	B	B	D	B	B	B	D	B	B	D	D	D	D	D	B	D	B	B	D	D	B	D	D	D
chr1	18679344	18679357	B	B	B	D	D	B	D	D	B	D	D	D	D	D	D	D	D	B	B	B	B	D	D	B	B	D	B	B	B	D	B	B	D	D	D	D	D	B	D	B	B	D	D	B	D	D	D
chr1	18724042	18724061	B	B	B	D	D	B	D	D	B	D	D	D	D	D	D	D	D	B	B	B	B	D	D	B	B	D	B	B	B	D	B	B	D	D	D	D	D	B	D	B	B	D	D	B	D	D	D
chr1	18794927	18794953	B	B	B	D	D	B	D	D	B	D	D	D	D	D	D	D	D	B	B	B	B	D	D	B	B	D	B	B	B	D	B	B	D	D	D	D	D	B	D	B	B	D	D	B	D	D	D
chr1	18814184	18814207	B	B	B	D	D	B	D	D	B	D	D	D	D	D	D	D	D	B	B	B	B	D	D	B	B	D	B	B	B	D	B	B	D	D	D	D	D	B	D	B	B	D	D	B	D	D	D
chr1	18824625	18824648	B	B	B	D	D	B	D	D	B	D	D	D	D	D	D	D	D	B	B	B	B	D	D	B	B	D	B	B	B	D	B	B	D	D	D	D	D	B	D	B	B	D	D	B	D	D	D
chr1	18951706	18951741	B	B	B	D	D	B	D	D	B	D	D	D	D	D	D	D	D	B	B	B	B	D	D	B	B	D	B	B	B	D	B	B	D	D	D	D	D	B	D	B	B	D	D	B	D	D	D
chr1	19077210	19077253	B	B	B	D	D	B	D	D	B	D	D	D	D	D	D	D	D	B	B	B	B	D	D	B	B	D	B	B	B	D	B	B	D	D	D	D	D	B	D	B	B	D	D	B	D	D	D
chr1	19081229	19081280	B	B	B	D	D	B	D	D	B	D	D	D	D	D	D	D	D	B	B	B	B	D	D	B	B	D	B	B	B	D	B	B	D	D	D	D	D	B	D	B	B	D	D	B	D	D	D
chr1	19114182	19114217	B	B	B	D	D	B	D	D	B	D	D	D	D	D	D	D	D	B	B	B	B	D	D	B	B	D	B	B	B	D	B	B	D	D	D	D	D	B	D	B	B	D	D	B	D	D	D
chr1	19143378	19143399	B	B	B	D	D	B	D	D	B	D	D	D	D	D	D	D	D	B	B	B	B	D	D	B	B	D	B	B	B	D	B	B	D	D	D	D	D	B	D	B	B	D	D	B	D	D	D
chr1	19183445	19183484	B	B	B	D	D	B	D	D	B	D	D	D	D	D	D	D	D	B	B	B	B	D	D	B	B	D	B	B	B	D	B	B	D	D	D	D	D	B	D	B	B	D	D	B	D	D	D
chr1	19258389	19258432	B	B	B	D	D	B	D	D	B	D	D	D	D	D	D	D	D	B	B	B	B	D	D	B	B	D	B	B	B	D	B	B	D	D	D	D	D	B	D	B	B	D	D	B	D	D	D
chr1	19296233	19296288	B	B	B	D	D	B	D	D	B	D	D	D	D	D	D	D	D	B	B	B	B	D	D	B	B	D	B	B	B	D	B	B	D	D	D	D	D	B	D	B	B	D	D	B	D	D	D
chr1	19361024	19361068	B	B	B	D	D	B	D	D	B	D	D	D	D	D	D	D	D	B	B	B	B	D	D	B	B	D	B	B	B	D	B	B	D	D	D	D	D	B	D	B	B	D	D	B	D	D	D
chr1	19390063	19390074	B	B	B	D	D	B	D	D	B	D	D	D	D	D	D	D	D	B	B	B	B	D	D	B	B	D	B	B	B	D	B	B	D	D	D	D	D	B	D	B	B	D	D	B	D	D	D
chr1	19502945	19502972	B	B	B	D	D	B	D	D	B	D	D	D	D	D	D	D	D	B	B	B	B	D	D	B	B	D	B	B	B	D	B	B	D	D	D	D	D	B	D	B	B	D	D	B	D	D	D
chr1	19512891	19512934	B	B	B	D	D	B	D	D	B	D	D	D	D	D	D	D	D	B	B	B	B	D	D	B	B	D	B	B	B	D	B	B	D	D	D	D	D	B	D	B	B	D	D	B	D	D	D
chr1	19530018	19530061	B	B	B	D	D	B	D	D	B	D	D	D	D	D	D	D	D	B	B	B	B	D	D	B	B	D	B	B	B	D	B	B	D	D	D	D	D	B	D	B	B	D	D	B	D	D	D
chr1	19535759	19535823	B	B	B	D	D	B	D	D	B	D	D	D	D	D	D	D	D	B	B	B	B	D	D	B	B	D	B	B	B	D	B	B	D	D	D	D	D	B	D	B	B	D	D	B	D	D	D
chr1	19597692	19597724	NA	B	B	D	D	B	D	D	B	D	D	D	D	D	D	D	D	B	B	B	B	D	D	B	B	D	B	B	B	D	B	B	D	D	D	D	D	B	D	B	B	D	D	B	D	D	D
chr1	19750257	19750304	NA	B	B	D	D	B	D	D	B	D	D	D	D	D	D	D	D	B	B	B	B	D	D	B	B	D	B	B	B	D	B	B	D	D	D	D	D	B	D	B	B	D	D	B	D	D	D
chr1	19779193	19779220	NA	B	B	D	D	B	D	D	B	D	D	D	D	D	D	D	D	B	B	B	B	D	D	B	B	D	B	B	B	D	B	B	D	D	D	D	D	B	D	B	B	D	D	B	D	D	D
chr1	19783891	19783935	NA	B	B	D	D	B	D	D	B	D	D	D	D	D	D	D	D	B	B	B	B	D	D	B	B	D	B	B	B	D	B	B	D	D	D	D	D	B	D	B	B	D	D	B	D	D	D
chr1	19813964	19814015	NA	B	B	D	D	B	D	D	B	D	D	D	D	D	D	D	D	B	B	B	B	D	D	B	B	D	B	B	B	D	B	B	D	D	D	D	D	B	D	B	B	D	D	B	D	D	D
chr1	19971217	19971252	NA	B	B	D	D	B	D	D	B	D	D	D	D	D	D	D	D	B	B	B	B	D	D	B	B	D	B	B	B	D	B	B	D	D	D	D	D	B	D	B	B	D	D	B	D	D	D
chr1	19989179	19989222	NA	B	B	D	D	B	D	D	B	D	D	D	D	D	D	D	D	B	B	B	B	D	D	B	B	D	B	B	B	D	B	B	D	D	D	D	D	B	D	B	B	D	D	B	D	D	D
chr1	20197519	20197554	NA	B	B	D	D	B	D	D	B	D	D	D	D	D	D	D	D	B	B	B	B	D	D	B	B	D	B	B	B	D	B	B	D	D	D	D	D	B	D	B	B	D	D	B	D	D	D
chr1	20199700	20199739	NA	B	B	D	D	B	D	D	B	D	D	D	D	D	D	D	D	B	B	B	B	D	D	B	B	D	B	B	B	D	B	B	D	D	D	D	D	B	D	B	B	D	D	B	D	D	D
chr1	20297054	20297088	D	B	B	D	D	B	D	D	B	D	D	D	D	D	D	D	D	B	B	B	B	D	D	B	B	D	B	B	B	D	B	B	D	D	D	D	D	B	D	B	B	D	D	B	D	D	D
chr1	20309256	20309315	D	B	B	B	D	B	D	D	B	D	D	D	D	D	D	D	D	B	B	B	B	D	D	D	B	D	B	B	D	D	B	B	D	D	D	D	D	B	D	B	B	D	D	B	D	D	D
chr1	20329473	20329524	D	B	B	D	D	B	D	D	B	D	D	D	D	D	D	D	D	B	B	B	B	D	D	B	B	D	B	B	B	D	B	B	D	D	D	D	D	B	D	B	B	D	D	B	D	D	D
chr1	20455219	20455266	D	B	B	D	D	B	D	D	B	D	D	D	D	D	D	D	D	B	B	B	B	D	D	B	B	D	B	B	B	D	B	B	D	D	D	D	D	B	D	B	B	D	D	B	D	D	D
chr1	20472348	20472399	D	B	B	D	D	B	D	D	B	D	D	D	D	D	D	D	D	B	B	B	B	D	D	B	B	D	B	B	B	D	B	B	D	D	D	D	D	B	D	B	B	D	D	B	D	D	D
chr1	20503470	20503505	D	B	B	D	D	B	D	D	B	D	D	D	D	D	D	D	D	B	B	B	B	D	D	B	B	D	B	B	B	D	B	B	D	D	D	D	D	B	D	B	B	D	D	B	D	D	D
chr1	20524442	20524461	D	B	B	D	D	B	D	D	B	D	D	D	D	D	D	D	D	B	B	B	B	D	D	B	B	D	B	B	B	D	B	B	D	D	D	D	D	B	D	B	B	D	D	B	D	D	D
chr1	20532145	20532172	D	B	B	D	D	B	D	D	B	D	D	D	D	D	D	D	D	B	B	B	B	D	D	B	B	D	B	B	B	D	B	B	D	D	D	D	D	B	D	B	B	D	D	B	D	D	D
chr1	20549331	20549348	D	B	B	D	D	B	D	D	B	D	D	D	D	D	D	D	D	B	B	B	B	D	D	B	B	D	B	B	B	D	B	B	D	D	D	D	D	B	D	B	B	D	D	B	D	D	D
chr1	20549351	20549362	D	B	B	D	D	B	D	D	B	D	D	D	D	D	D	D	D	B	B	B	B	D	D	B	B	D	B	B	B	D	B	B	D	D	D	D	D	B	D	B	B	D	D	B	D	D	D
chr1	20570972	20571003	D	B	B	D	D	B	D	D	B	D	D	D	D	D	D	D	D	B	B	B	B	D	D	B	B	D	B	B	B	D	B	B	D	D	D	D	D	B	D	B	B	D	D	B	D	D	D
chr1	20651050	20651065	D	B	B	D	D	B	D	D	B	D	D	D	D	D	D	D	D	B	B	B	B	D	D	B	B	D	B	B	B	D	B	B	D	D	D	D	D	B	D	B	B	D	D	B	D	D	D
chr1	20657997	20658021	D	B	B	D	D	B	D	D	B	D	D	D	D	D	D	D	D	B	B	B	B	D	D	B	B	D	B	B	B	D	B	B	D	D	D	D	D	B	D	B	B	D	D	B	D	D	D
chr1	20692831	20692878	D	B	B	D	D	B	D	D	B	D	D	D	D	D	D	D	D	B	B	B	B	D	D	B	B	D	B	B	B	D	B	B	D	D	D	D	D	B	D	B	B	D	D	B	D	D	D
chr1	20715240	20715275	D	B	B	D	D	B	D	D	B	D	D	D	D	D	D	D	D	B	B	B	B	D	D	B	B	D	B	B	B	D	B	B	D	D	D	D	D	B	D	B	B	D	D	B	D	D	D
chr1	20724349	20724396	D	B	B	D	D	B	D	D	B	D	D	D	D	D	D	D	D	B	B	B	B	D	D	B	B	D	B	B	B	D	B	B	D	D	D	D	D	B	D	B	B	D	D	B	D	D	D
chr1	20739052	20739087	D	B	B	D	D	B	D	D	B	D	D	D	D	D	D	D	D	B	B	B	B	D	D	B	B	D	B	B	B	D	B	B	D	D	D	D	D	B	D	B	B	D	D	B	D	D	D
chr1	20763568	20763581	D	B	B	D	D	B	D	D	B	B	D	D	D	D	D	D	D	B	B	B	B	D	D	B	B	D	B	B	B	D	B	B	D	D	D	D	D	D	D	B	B	D	D	B	D	D	D
chr1	20781977	20781996	D	B	B	D	D	B	D	D	B	B	D	D	D	D	D	D	D	B	B	B	B	D	D	B	B	D	B	B	B	D	B	B	D	D	D	D	D	D	D	B	B	D	D	B	D	D	D
chr1	20783575	20783586	D	B	B	D	D	B	D	D	B	B	D	D	D	D	D	D	D	B	B	B	B	D	D	B	B	D	B	B	B	D	B	B	D	D	D	D	D	D	D	B	B	D	D	B	D	D	D
chr1	20882085	20882108	D	B	B	D	D	B	D	D	B	B	D	D	D	D	D	D	D	B	B	B	B	D	D	B	B	D	B	B	B	D	B	B	D	D	D	D	D	D	D	B	B	D	D	B	D	D	D
chr1	20898364	20898375	D	B	B	D	D	B	D	D	B	B	D	D	D	D	D	D	D	B	B	B	B	D	D	B	B	D	B	B	B	D	B	B	D	D	D	D	D	D	D	B	B	D	D	B	D	D	D
chr1	20910080	20910107	D	B	B	D	D	B	D	D	B	B	D	D	D	D	D	D	D	B	B	B	B	D	D	B	B	D	B	B	B	D	B	B	D	D	D	D	D	D	D	B	B	D	D	B	D	D	D
chr1	20918102	20918121	D	B	B	D	D	B	D	D	B	B	D	D	D	D	D	D	D	B	B	B	B	D	D	B	B	D	B	B	B	D	B	B	D	D	D	D	D	D	D	B	B	D	D	B	D	D	D
chr1	20933933	20933952	D	B	B	D	D	B	D	D	B	B	D	D	D	D	D	D	D	B	B	B	B	D	D	B	B	D	B	B	B	D	B	B	D	D	D	D	D	D	D	B	B	D	D	B	D	D	D
chr1	20940414	20940440	D	B	B	D	D	B	D	D	B	B	D	D	D	D	D	D	D	B	B	B	B	D	D	B	B	D	B	B	B	D	B	B	D	D	D	D	D	D	D	B	B	D	D	B	D	D	D
chr1	20952429	20952442	D	B	B	D	D	B	D	D	B	B	D	D	D	D	D	D	D	B	B	B	B	D	D	B	B	D	B	B	B	D	B	B	D	D	D	D	D	D	D	B	B	D	D	B	D	D	D
chr1	20953585	20953608	D	B	B	D	D	B	D	D	B	B	D	D	D	D	D	D	D	B	B	B	B	D	D	B	B	D	B	B	B	D	B	B	D	D	D	D	D	D	D	B	B	D	D	B	D	D	D
chr1	20955882	20955925	D	B	B	D	D	B	D	D	B	B	D	D	D	D	D	D	D	B	B	B	B	D	D	B	B	D	B	B	B	D	B	B	D	D	D	D	D	D	D	B	B	D	D	B	D	D	D
chr1	20969832	20969849	D	B	B	D	D	B	D	D	B	B	D	D	D	D	D	D	D	B	B	B	B	D	D	B	B	D	B	B	B	D	B	B	D	D	D	D	D	D	D	B	B	D	D	B	D	D	D
chr1	20970192	20970205	D	B	B	D	D	B	D	D	B	B	D	D	D	D	D	D	D	B	B	B	B	D	D	B	B	D	B	B	B	D	B	B	D	D	D	D	D	D	D	B	B	D	D	B	D	D	D
chr1	20981095	20981112	D	B	B	D	D	B	D	D	B	B	D	D	D	D	D	D	D	B	B	B	B	D	D	B	B	D	B	B	B	D	B	B	D	D	D	D	D	D	D	B	B	D	D	B	D	D	D
chr1	20982947	20982958	D	B	B	D	D	B	D	D	B	B	D	D	D	D	D	D	D	B	B	B	B	D	D	B	B	D	B	B	B	D	B	B	D	D	D	D	D	D	D	B	B	D	D	B	D	D	D
chr1	21001256	21001279	D	B	B	D	D	B	D	D	B	B	D	D	D	D	D	D	D	B	B	B	B	D	D	B	B	D	B	B	B	D	B	B	D	D	D	D	D	D	D	B	B	D	D	B	D	D	D
chr1	21022584	21022611	D	B	B	D	D	B	D	D	B	B	D	D	D	D	D	D	D	B	B	B	B	D	D	B	B	D	B	B	B	D	B	B	D	D	D	D	D	D	D	B	B	D	D	B	D	D	D
chr1	21025800	21025814	D	B	B	D	D	B	D	D	B	B	D	D	D	D	D	D	D	B	B	B	B	D	D	B	B	D	B	B	B	D	B	B	D	D	D	D	D	D	D	B	B	D	D	B	D	D	D
chr1	21080389	21080408	D	B	B	D	D	B	D	D	B	B	D	D	D	D	D	D	D	B	B	B	B	D	D	B	B	D	B	B	B	D	B	B	D	D	D	D	D	D	D	B	B	D	D	B	D	D	D
chr1	21102303	21102314	D	B	B	D	D	B	D	D	B	B	D	D	D	D	D	D	D	B	B	B	B	D	D	B	B	D	B	B	B	D	B	B	D	D	D	D	D	D	D	B	B	D	D	B	D	D	D
chr1	21106586	21106599	D	B	B	D	D	B	D	D	B	B	D	D	D	D	D	D	D	B	B	B	B	D	D	B	B	D	B	B	B	D	B	B	D	D	D	D	D	D	D	B	B	D	D	B	D	D	D
chr1	21107887	21107906	D	B	B	D	D	B	D	D	B	B	D	D	D	D	D	D	D	B	B	B	B	D	D	B	B	D	B	B	B	D	B	B	D	D	D	D	D	D	D	B	B	D	D	B	D	D	D
chr1	21126438	21126472	D	B	B	D	D	B	D	D	B	B	D	D	D	D	D	D	D	B	B	B	B	D	D	B	B	D	B	B	B	D	B	B	D	D	D	D	D	D	D	B	B	D	D	B	D	D	D
chr1	21140106	21140162	D	B	B	D	D	B	D	D	B	B	D	D	D	D	D	D	D	B	B	B	B	D	D	B	B	D	B	B	B	D	B	B	D	D	D	D	D	D	D	B	B	D	D	B	D	D	D
chr1	21145067	21145122	D	B	B	D	D	B	D	D	B	B	D	D	D	D	D	D	D	B	B	B	B	D	D	B	B	D	B	B	B	D	B	B	D	D	D	D	D	D	D	B	B	D	D	B	D	D	D
chr1	21183199	21183246	D	B	B	D	D	B	D	D	B	B	D	D	D	D	D	D	D	B	B	B	B	D	D	B	B	D	B	B	B	D	B	B	D	D	D	D	D	D	D	B	B	D	D	B	D	D	D
chr1	21229098	21229111	D	B	B	D	D	B	D	D	B	B	D	D	D	D	D	D	D	B	B	B	B	D	D	B	B	D	B	B	B	D	B	B	D	D	D	D	D	D	D	B	B	D	D	B	D	D	D
chr1	21263501	21263532	D	B	B	D	D	B	D	D	B	B	D	D	D	D	D	D	D	B	B	B	B	D	D	B	B	D	B	B	B	D	B	B	D	D	D	D	D	D	D	B	B	D	D	B	D	D	D
chr1	21290905	21290940	D	B	B	D	D	B	D	D	B	B	D	D	D	D	D	D	D	B	B	B	B	D	D	B	B	D	B	B	B	D	B	B	D	D	D	D	D	D	D	B	B	D	D	B	D	D	D
chr1	21297038	21297053	D	B	B	D	D	B	D	D	B	B	D	D	D	D	D	D	D	B	B	B	B	D	D	B	B	D	B	B	B	D	B	B	D	D	D	D	D	D	D	B	B	D	D	B	D	D	D
chr1	21298160	21298189	D	B	B	D	D	B	D	D	B	B	D	D	D	D	D	D	D	B	B	B	B	D	D	B	B	D	B	B	B	D	B	B	D	D	D	D	D	D	D	B	B	D	D	B	D	D	D
chr1	21307061	21307080	D	B	B	D	D	B	D	D	B	B	D	D	D	D	D	D	D	B	B	B	B	D	D	B	B	D	B	B	B	D	B	B	D	D	D	D	D	D	D	B	B	D	D	B	D	D	D
chr1	21322573	21322584	D	B	B	D	D	B	D	D	B	B	D	D	D	D	D	D	D	B	B	B	B	D	D	B	B	D	B	B	B	D	B	B	D	D	D	D	D	D	D	B	B	D	D	B	D	D	D
chr1	21341935	21341966	D	B	B	D	D	B	D	D	B	B	D	D	D	D	D	D	D	B	B	B	B	D	D	B	B	D	B	B	B	D	B	B	D	D	D	D	D	D	D	B	B	D	D	B	D	D	D
chr1	21381665	21381696	D	B	B	D	D	B	D	D	B	B	D	D	D	D	D	D	D	B	B	B	B	D	D	B	B	D	B	B	B	D	B	B	D	D	D	D	D	D	D	B	B	D	D	B	D	D	D
chr1	21387416	21387435	D	B	B	D	D	B	D	D	B	B	D	D	D	D	D	D	D	B	B	B	B	D	D	B	B	D	B	B	B	D	B	B	D	D	D	D	D	D	D	B	B	D	D	B	D	D	D
chr1	21390593	21390616	D	B	B	D	D	B	D	D	B	B	D	D	D	D	D	D	D	B	B	B	B	D	D	B	B	D	B	B	B	D	B	B	D	D	D	D	D	D	D	B	B	D	D	B	D	D	D
chr1	21408169	21408192	D	B	B	D	D	B	D	D	B	B	D	D	D	D	D	D	D	B	B	B	B	D	D	B	B	D	B	B	B	D	B	B	D	D	D	D	D	D	D	B	B	D	D	B	D	D	D
chr1	21449456	21449491	D	B	B	D	D	B	D	D	B	B	D	D	D	D	D	D	D	B	B	B	B	D	D	B	B	D	B	B	B	D	B	B	D	D	D	D	D	D	D	B	B	D	D	B	D	D	D
chr1	21480071	21480118	D	B	B	D	D	B	D	D	B	B	D	D	D	D	D	D	D	B	B	B	B	D	D	B	B	D	B	B	B	D	B	B	D	D	D	D	D	B	D	B	B	D	D	B	D	D	D
chr1	21492751	21492782	D	B	B	D	D	B	D	D	B	B	D	D	D	D	D	D	D	B	B	B	B	D	D	B	B	D	B	B	B	D	B	B	D	D	D	D	D	D	D	B	B	D	D	B	D	D	D
chr1	21546983	21547018	D	B	B	D	D	B	D	D	B	B	D	D	D	D	D	D	D	B	B	B	B	D	D	B	B	D	B	B	B	D	B	B	D	D	D	D	D	D	D	B	B	D	D	B	D	D	D
chr1	21566333	21566347	D	B	B	D	D	B	D	D	B	B	D	D	D	D	D	D	D	B	B	B	B	D	D	B	B	D	B	B	B	D	B	B	D	D	D	D	D	D	D	B	B	D	D	B	D	D	D
chr1	21591325	21591364	D	B	B	D	D	B	D	D	B	B	D	D	D	D	D	D	D	B	B	B	B	D	D	B	B	D	B	B	B	D	B	B	D	D	D	D	D	B	D	B	B	D	D	B	D	D	D
chr1	21602482	21602508	D	B	B	D	D	B	D	D	B	B	D	D	D	D	D	D	D	B	B	B	B	D	D	B	B	D	B	B	B	D	B	B	D	D	D	D	D	B	D	B	B	D	D	B	D	D	D
chr1	21603896	21603935	D	B	B	D	D	B	D	D	B	B	D	D	D	D	D	D	D	B	B	B	B	D	D	B	B	D	B	B	B	D	B	B	D	D	D	D	D	B	D	B	B	D	D	B	D	D	D
chr1	21606350	21606373	D	B	B	D	D	B	D	D	B	B	D	D	D	D	D	D	D	B	B	B	B	D	D	B	B	D	B	B	B	D	B	B	D	D	D	D	D	B	D	B	B	D	D	B	D	D	D
chr1	21613851	21613877	D	B	B	D	D	B	D	D	B	B	D	D	D	D	D	D	D	B	B	B	B	D	D	B	B	D	B	B	B	D	B	B	D	D	D	D	D	B	D	B	B	D	D	B	D	D	D
chr1	21618378	21618399	D	B	B	D	D	B	D	D	B	B	D	D	D	D	D	D	D	B	B	B	B	D	D	B	B	D	B	B	B	D	B	B	D	D	D	D	D	B	D	B	B	D	D	B	D	D	D
chr1	21674895	21674954	D	B	B	D	D	B	D	D	B	B	D	D	D	D	D	D	D	B	B	D	B	D	D	B	B	D	B	B	B	D	B	B	D	D	D	D	D	B	D	B	B	D	D	B	D	D	D
chr1	21696568	21696583	D	B	B	D	D	B	D	D	B	B	D	D	D	D	D	D	D	B	B	D	B	D	D	B	B	D	B	B	B	D	B	B	D	D	D	D	D	B	D	B	B	D	D	B	D	D	D
chr1	21719944	21719957	D	B	B	D	D	B	D	D	B	B	D	D	D	D	D	D	D	B	B	D	B	D	D	B	B	D	B	B	B	D	B	B	D	D	D	D	D	B	D	B	B	D	D	B	D	D	D
chr1	21720144	21720159	D	B	B	D	D	B	D	D	B	B	D	D	D	D	D	D	D	B	B	D	B	D	D	B	B	D	B	B	B	D	B	B	D	D	D	D	D	B	D	B	B	D	D	B	D	D	D
chr1	21721713	21721724	D	B	B	D	D	B	D	D	B	B	D	D	D	D	D	D	D	B	B	D	B	D	D	B	B	D	B	B	B	D	B	B	D	D	D	D	D	B	D	B	B	D	D	B	D	D	D
chr1	21741108	21741125	D	B	B	D	D	B	D	D	B	B	D	D	D	D	D	D	D	B	B	D	B	D	D	B	B	D	B	B	B	D	B	B	D	D	D	D	D	B	D	B	B	D	D	B	D	D	D
chr1	21745814	21745825	D	B	B	D	D	B	D	D	B	B	D	D	D	D	D	D	D	B	B	D	B	D	D	B	B	D	B	B	B	D	B	B	D	D	D	D	D	B	D	B	B	D	D	B	D	D	D
chr1	21822823	21822886	D	B	B	D	D	B	D	D	B	B	D	D	D	D	D	D	D	B	B	D	B	D	D	B	B	D	B	B	B	D	B	B	D	D	D	D	D	B	D	B	B	D	D	B	D	D	D
chr1	21890126	21890149	D	B	B	D	D	B	D	D	B	B	D	D	D	D	D	D	D	B	B	D	B	D	D	B	B	D	B	B	B	D	B	B	D	D	D	D	D	B	D	B	B	D	D	B	D	D	D
chr1	21912015	21912054	D	B	B	D	D	B	D	D	B	B	D	D	D	D	D	D	D	B	B	D	B	D	D	B	B	D	B	B	B	D	B	B	D	D	D	D	D	B	D	B	B	D	D	B	D	D	D
chr1	21915408	21915439	D	B	B	D	D	B	D	D	B	B	D	D	D	D	D	D	D	B	B	D	B	D	D	B	B	D	B	B	B	D	B	B	D	D	D	D	D	B	D	B	B	D	D	B	D	D	D
chr1	21959102	21959117	D	B	B	D	D	B	D	D	B	B	D	D	D	D	D	D	D	B	B	D	B	D	D	B	B	D	B	B	B	D	B	B	D	D	D	D	D	B	D	B	B	D	D	B	D	D	D
chr1	21960638	21960651	D	B	B	D	D	B	D	D	B	B	D	D	D	D	D	D	D	B	B	D	B	D	D	B	B	D	B	B	B	D	B	B	D	D	D	D	D	B	D	B	B	D	D	B	D	D	D
chr1	21968790	21968819	D	B	B	D	D	B	D	D	B	B	D	D	D	D	D	D	D	B	B	D	B	D	D	B	B	D	B	B	B	D	B	B	D	D	D	D	D	B	D	B	B	D	D	B	D	D	D
chr1	21971716	21971743	D	B	B	D	D	B	D	D	B	B	D	D	D	D	D	D	D	B	B	D	B	D	D	B	B	D	B	B	B	D	B	B	D	D	D	D	D	B	D	B	B	D	D	B	D	D	D
chr1	21972372	21972395	D	B	B	D	D	B	D	D	B	B	D	D	D	D	D	D	D	B	B	D	B	D	D	B	B	D	B	B	B	D	B	B	D	D	D	D	D	B	D	B	B	D	D	B	D	D	D
chr1	21981462	21981477	D	B	B	D	D	B	D	D	B	B	D	D	D	D	D	D	D	B	B	D	B	D	D	B	B	D	B	B	B	D	B	B	D	D	D	D	D	B	D	B	B	D	D	B	D	D	D
chr1	22018155	22018189	D	B	B	D	D	B	D	D	B	B	D	D	D	D	D	D	D	B	B	D	B	D	D	B	B	D	B	B	B	D	B	B	D	D	D	D	D	B	D	B	B	D	D	B	D	D	D
chr1	22035673	22035720	D	B	B	D	D	B	D	D	B	B	D	D	D	D	D	D	D	B	B	D	B	D	D	B	B	D	B	B	B	D	B	B	D	D	D	D	D	B	D	B	B	D	D	B	D	D	D
chr1	22068488	22068523	D	B	B	D	D	B	D	D	B	B	D	D	D	D	D	D	D	B	B	D	B	D	D	B	B	D	B	B	B	D	B	B	D	D	D	D	D	B	D	B	B	D	D	B	D	D	D
chr1	22123022	22123049	D	B	B	D	D	B	D	D	B	B	D	D	D	D	NA	D	NA	B	B	D	B	D	D	B	B	D	B	B	B	D	B	B	D	D	D	D	D	B	D	B	B	D	D	B	D	D	D
chr1	22165831	22165846	D	B	B	D	D	B	D	D	B	B	D	D	D	D	B	D	B	B	B	D	B	D	D	B	B	D	B	B	B	D	B	B	D	D	D	D	D	B	D	B	B	D	D	B	D	D	D
chr1	22187277	22187304	D	B	B	D	D	B	D	D	B	B	D	D	D	D	B	D	B	B	B	D	B	D	D	B	B	D	B	B	B	D	B	B	D	D	D	D	D	B	D	B	B	D	D	B	D	D	D
chr1	22271898	22271911	D	B	B	D	D	B	D	D	B	B	D	D	D	D	B	D	B	B	B	D	B	D	D	B	B	D	B	B	B	D	B	B	D	D	D	D	D	B	D	B	B	D	D	B	D	D	D
chr1	22277839	22277862	D	B	B	D	D	B	D	D	B	B	D	D	D	D	B	D	B	B	B	D	B	D	D	B	B	D	B	B	B	D	B	B	D	D	D	D	D	B	D	B	B	D	D	B	D	D	D
chr1	22290917	22290928	D	B	B	D	D	B	D	D	B	B	D	D	D	D	B	D	B	B	B	D	B	D	D	B	B	D	B	B	B	D	B	B	D	D	D	D	D	B	D	B	B	D	D	B	D	D	D
chr1	22313614	22313637	D	B	B	D	D	B	D	D	B	B	D	D	D	D	B	D	B	B	B	D	B	D	D	B	B	D	B	B	B	D	B	B	D	D	D	D	D	B	D	B	B	D	D	B	D	D	D
chr1	22406081	22406100	D	B	B	D	D	B	D	D	B	B	D	D	D	D	B	D	B	B	B	D	B	D	D	B	B	D	B	B	B	D	B	B	D	D	D	D	D	B	D	B	B	D	D	B	D	D	D
chr1	22408294	22408311	D	B	B	D	D	B	D	D	B	B	D	D	D	D	B	D	B	B	B	D	B	D	D	B	B	D	B	B	B	D	B	B	D	D	D	D	D	B	D	B	B	D	D	B	D	D	D
chr1	22477258	22477285	D	B	B	D	D	B	D	D	B	B	D	D	D	D	B	D	B	B	B	D	B	D	D	B	B	D	B	B	B	D	B	B	D	D	D	D	D	B	D	B	B	D	D	B	D	D	D
chr1	22492700	22492723	D	B	B	D	D	B	D	D	B	B	D	D	D	D	B	D	B	B	B	D	B	D	D	B	B	D	B	B	B	D	B	B	D	D	D	D	D	B	D	B	B	D	D	B	D	D	D
chr1	22522704	22522759	D	B	B	D	D	B	D	D	B	B	D	D	D	D	B	D	B	B	B	D	B	D	D	B	B	D	B	B	B	D	B	B	D	D	D	D	D	B	D	B	B	D	D	B	D	D	D
chr1	22545870	22545939	D	B	B	D	D	B	D	D	B	B	D	D	D	D	B	D	B	B	B	D	B	D	D	B	B	D	B	B	B	D	B	B	D	D	D	D	D	B	D	B	B	D	D	B	D	D	D
chr1	22583508	22583535	D	B	B	D	D	B	D	D	B	B	D	D	D	D	B	D	B	B	B	D	B	D	D	B	B	D	B	B	B	D	B	B	D	D	D	D	D	B	D	B	B	D	D	B	D	D	D
chr1	22583693	22583728	D	B	B	D	D	B	D	D	B	B	D	D	D	D	B	D	B	B	B	D	B	D	D	B	B	D	B	B	B	D	B	B	D	D	D	D	D	B	D	B	B	D	D	B	D	D	D
chr1	22624405	22624450	D	B	B	D	D	B	D	D	B	B	D	D	D	D	B	D	B	B	B	D	B	D	D	B	B	D	B	B	B	D	B	B	D	D	D	D	D	B	D	B	B	D	D	B	D	D	D
chr1	22768012	22768023	D	B	B	D	D	B	D	D	B	B	D	D	D	D	B	D	B	B	B	D	B	D	D	B	B	D	B	B	B	D	B	B	D	D	D	D	D	B	D	B	B	D	D	B	D	D	D
chr1	22768031	22768042	D	B	B	D	D	B	D	D	B	B	D	D	D	D	B	D	B	B	B	D	B	D	D	B	B	D	B	B	B	D	B	B	D	D	D	D	D	B	D	B	B	D	D	B	D	D	D
chr1	22780349	22780384	D	B	B	D	D	B	D	D	B	B	D	D	D	D	B	D	B	B	B	D	B	D	D	B	B	D	B	B	B	D	B	B	D	D	D	D	D	B	D	B	B	D	D	B	D	D	D
chr1	22791020	22791035	D	B	B	D	D	B	D	D	B	B	D	D	D	D	B	D	B	B	B	D	B	D	D	B	B	D	B	B	B	D	B	B	D	D	D	D	D	B	D	B	B	D	D	B	D	D	D
chr1	22799398	22799413	D	B	B	D	D	B	D	D	B	B	D	D	D	D	B	D	B	B	B	D	B	D	D	B	B	D	B	B	B	D	B	B	D	D	D	D	D	B	D	B	B	D	D	B	D	D	D
chr1	23119355	23119394	D	B	B	D	D	B	D	D	B	B	D	D	D	D	B	D	B	B	B	D	B	D	D	B	B	D	B	B	B	D	B	NA	D	D	D	D	D	B	D	B	B	D	D	B	D	D	D
chr1	23137728	23137772	D	B	B	D	D	B	D	D	B	B	D	D	D	D	B	D	B	B	B	D	B	D	D	B	B	D	B	B	B	D	B	D	D	D	D	D	D	B	D	B	B	D	D	B	D	D	D
chr1	23142837	23142856	D	B	B	D	D	B	D	D	B	B	D	D	D	D	B	D	B	B	B	D	B	D	D	B	B	D	B	B	B	D	B	D	D	D	D	D	D	B	D	B	B	D	D	B	D	D	D
chr1	23144345	23144399	D	B	B	D	D	B	D	D	B	B	D	D	D	D	B	D	B	B	B	D	B	D	D	B	B	D	B	B	B	D	B	D	D	D	D	D	D	B	D	B	B	D	D	B	D	D	D
chr1	23156642	23156693	D	B	B	D	D	B	D	D	B	B	D	D	D	D	B	D	B	B	B	D	B	D	D	B	B	D	B	B	B	D	B	D	D	D	D	D	D	B	D	B	B	D	D	B	D	B	D
chr1	23157344	23157359	D	B	B	D	D	B	D	D	B	B	D	D	D	D	B	D	B	B	B	D	B	D	D	B	B	D	B	B	B	D	B	D	D	D	D	D	D	B	D	B	B	D	D	B	D	B	D
chr1	23158373	23158396	D	B	B	D	D	B	D	D	B	B	D	D	D	D	B	D	B	B	B	D	B	D	D	B	B	D	B	B	B	D	B	D	D	D	D	D	D	B	D	B	B	D	D	B	D	B	D
chr1	23178995	23179021	D	B	B	D	D	B	D	D	B	B	D	D	D	D	B	D	B	B	B	D	B	D	D	B	B	D	B	B	B	D	B	D	D	D	D	D	D	B	D	B	B	D	D	B	D	B	D
chr1	23195437	23195484	D	B	B	D	D	B	D	D	B	B	D	D	D	D	B	D	B	B	B	D	B	D	D	B	B	D	B	B	B	D	B	D	D	D	D	D	D	B	D	B	B	D	D	B	D	B	D
chr1	23202247	23202258	D	B	B	D	D	B	D	D	B	B	D	D	D	D	B	D	B	B	B	D	B	D	D	B	B	D	B	B	B	D	B	D	D	D	D	D	D	B	D	B	B	D	D	B	D	B	D
chr1	23206993	23207012	D	B	B	D	D	B	D	D	B	B	D	D	D	D	B	D	B	B	B	D	B	D	D	B	B	D	B	B	B	D	B	D	D	D	D	D	D	B	D	B	B	D	D	B	D	B	D
chr1	23251169	23251204	D	B	B	D	D	B	D	D	B	B	D	D	D	D	B	D	B	B	B	D	B	D	D	B	B	D	B	B	B	D	B	D	D	D	D	D	D	B	D	B	B	D	D	B	D	B	D
chr1	23253437	23253452	D	B	B	D	D	B	D	D	B	B	D	D	D	D	B	D	B	B	B	D	B	D	D	B	B	D	B	B	B	D	B	D	D	D	D	D	D	B	D	B	B	D	D	B	D	B	D
chr1	23267623	23267642	D	B	B	D	D	B	D	D	B	B	D	D	D	D	B	D	B	B	B	D	B	D	D	B	B	D	B	B	B	D	B	D	D	D	D	D	D	B	D	B	B	D	D	B	D	B	D
chr1	23322320	23322335	D	B	B	D	D	B	D	D	B	B	D	D	D	D	B	D	B	B	B	D	B	D	D	B	B	D	B	B	B	D	B	D	D	D	D	D	D	B	D	B	B	D	D	B	D	B	D
chr1	23329109	23329123	D	B	B	D	D	B	D	D	B	B	D	D	D	D	B	D	B	B	B	D	B	D	D	B	B	D	B	B	B	D	B	D	D	D	D	D	D	B	D	B	B	D	D	B	D	B	D
chr1	23336504	23336519	D	B	B	D	D	B	D	D	B	B	D	D	D	D	B	D	B	B	B	D	B	D	D	B	B	D	B	B	B	D	B	D	D	D	D	D	D	B	D	B	B	D	D	B	D	B	D
chr1	23338407	23338422	D	B	B	D	D	B	D	D	B	B	D	D	D	D	B	D	B	B	B	D	B	D	D	B	B	D	B	B	B	D	B	D	D	D	D	D	D	B	D	B	B	D	D	B	D	B	D
chr1	23365575	23365626	D	B	B	D	D	B	D	D	B	B	D	D	D	D	B	D	B	B	B	D	B	D	D	B	B	D	B	B	B	D	B	D	D	D	D	D	D	B	D	B	B	D	D	B	D	B	D
chr1	23413270	23413321	D	B	B	D	D	B	D	D	B	B	D	D	D	D	B	D	B	B	B	D	B	D	D	B	B	D	B	B	B	D	B	D	D	D	D	D	D	B	D	B	B	D	D	B	D	B	D
chr1	23459799	23459822	D	B	B	D	D	B	D	D	B	B	D	D	D	D	B	D	B	B	B	D	B	D	D	B	B	D	B	B	B	D	B	D	D	D	D	D	D	B	D	B	B	D	D	B	D	B	D
chr1	23494365	23494412	D	B	B	D	D	B	D	D	B	B	D	D	D	D	B	D	B	B	B	D	B	D	D	B	B	D	B	B	B	D	B	D	D	D	D	D	D	B	D	B	B	D	D	B	D	B	D
chr1	23582926	23582955	D	B	B	D	D	B	D	D	B	B	D	D	D	D	B	D	B	B	B	D	B	D	D	B	B	D	B	B	B	D	B	D	D	D	D	D	D	B	D	B	B	D	D	B	D	B	D
chr1	23585525	23585540	D	B	B	D	D	B	D	D	B	B	D	D	D	D	B	D	B	B	B	D	B	D	D	B	B	D	B	B	B	D	B	D	D	D	D	D	D	B	D	B	B	D	D	B	D	B	D
chr1	23587707	23587738	D	B	B	D	D	B	D	D	B	B	D	D	D	D	B	D	B	B	B	D	B	D	D	B	B	D	B	B	B	D	B	D	D	D	D	D	D	B	D	B	B	D	D	B	D	B	D
chr1	23592170	23592205	D	B	B	D	D	B	D	D	B	B	D	D	D	D	B	D	B	B	B	D	B	D	D	B	B	D	B	B	B	D	B	D	D	D	D	D	D	B	D	B	B	D	D	B	D	B	D
chr1	23644936	23644967	D	B	B	D	D	B	D	D	B	B	D	D	D	D	B	D	B	B	B	D	B	D	D	B	B	D	B	B	B	D	B	D	D	D	D	D	D	B	D	B	B	D	D	B	D	B	D
chr1	23747057	23747068	D	B	B	D	D	B	D	D	B	B	D	D	D	D	B	D	B	B	B	D	B	D	D	B	B	D	B	B	B	D	B	D	D	D	D	D	D	B	D	B	B	D	D	B	D	B	D
chr1	23760580	23760594	D	B	B	D	D	B	D	D	B	B	D	D	D	D	B	D	B	B	B	D	B	D	D	B	B	D	B	B	B	D	B	D	D	D	D	D	D	B	D	B	B	D	D	B	D	B	D
chr1	23794152	23794173	D	B	B	D	D	B	D	D	B	B	D	D	D	D	B	D	B	B	B	D	B	D	D	B	B	D	B	B	B	D	B	D	D	D	D	D	D	B	D	B	B	D	D	B	D	B	D
chr1	23801185	23801220	D	B	B	D	D	B	D	D	B	B	D	D	D	D	B	D	B	B	B	D	B	D	D	B	B	D	B	B	B	D	B	D	D	D	D	D	D	B	D	B	B	D	D	B	D	B	D
chr1	23804541	23804560	D	B	B	D	D	B	D	D	B	B	D	D	D	D	B	D	B	B	B	D	B	D	D	B	B	D	B	B	B	D	B	D	D	D	D	D	D	B	D	B	B	D	D	B	D	B	D
chr1	23809040	23809063	D	B	B	D	D	B	D	D	B	B	D	D	D	D	B	D	B	B	B	D	B	D	D	B	B	D	B	B	B	D	B	D	D	D	D	D	D	B	D	B	B	D	D	B	D	B	D
chr1	23812677	23812694	D	B	B	D	D	B	D	D	B	B	D	D	D	D	B	D	B	B	B	D	B	D	D	B	B	D	B	B	B	D	B	D	D	D	D	D	D	B	D	B	B	D	D	B	D	B	D
chr1	23834800	23834823	D	B	B	D	D	B	D	D	B	B	D	D	D	D	B	D	B	B	B	D	B	D	D	B	B	D	B	B	B	D	B	D	D	D	D	D	D	B	D	B	B	D	D	B	D	B	D
chr1	23838062	23838077	D	B	B	D	D	B	D	D	B	B	D	D	D	D	B	D	B	B	B	D	B	D	D	B	B	D	B	B	B	D	B	D	D	D	D	D	D	B	D	B	B	D	D	B	D	B	D
chr1	23896879	23896906	D	B	B	D	D	B	D	D	B	B	D	D	D	D	B	D	B	B	B	D	B	D	D	B	B	D	B	B	B	D	B	D	D	D	D	D	D	B	D	B	B	D	D	B	D	B	D
chr1	23936904	23936923	D	B	B	D	D	B	D	D	B	B	D	D	D	D	B	D	B	B	B	D	B	D	D	B	B	D	B	B	B	D	B	D	D	D	D	D	D	B	D	B	B	D	D	B	D	B	D
chr1	23944631	23944660	D	B	B	D	D	B	D	D	B	B	D	D	D	D	B	D	B	B	B	D	B	D	D	B	B	D	B	B	B	D	B	D	D	D	D	D	D	B	D	B	B	D	D	B	D	B	D
chr1	23968673	23968684	D	B	B	D	D	B	D	D	B	B	D	D	D	D	B	D	B	B	B	D	B	D	D	B	B	D	B	B	B	D	B	D	D	D	D	D	D	B	D	B	B	D	D	B	D	B	D
chr1	23972845	23972876	D	B	B	D	D	B	D	D	B	B	D	D	D	D	B	D	B	B	B	D	B	D	D	B	B	D	B	B	B	D	B	D	D	D	D	D	D	B	D	B	B	D	D	B	D	B	D
chr1	23976417	23976440	D	B	B	D	D	B	D	D	B	B	D	D	D	D	B	D	B	B	B	D	B	D	D	B	B	D	B	B	B	D	B	D	D	D	D	D	D	B	D	B	B	D	D	B	D	B	D
chr1	23977252	23977291	D	B	B	D	D	B	D	D	B	B	D	D	D	D	B	D	B	B	B	D	B	D	D	B	B	D	B	B	B	D	B	D	D	D	D	D	D	B	D	B	B	D	D	B	D	B	D
chr1	23987925	23987940	D	B	B	D	D	B	D	D	B	B	D	D	D	D	B	D	B	B	B	D	B	D	D	B	B	D	B	B	B	D	B	D	D	D	D	D	D	B	D	B	B	D	D	B	D	B	D
chr1	23993535	23993558	D	B	B	D	D	B	D	D	B	B	D	D	D	D	B	D	B	B	B	D	B	D	D	B	B	D	B	B	B	D	B	D	D	D	D	D	D	B	D	B	B	D	D	B	D	B	D
chr1	24002601	24002612	D	B	B	D	D	B	D	D	B	B	D	D	D	D	B	D	B	B	B	D	B	D	D	B	B	D	B	B	B	D	B	D	D	D	D	D	D	B	D	B	B	D	D	B	D	B	D
chr1	24013870	24013901	D	B	B	D	D	B	D	D	B	B	D	D	D	D	B	D	B	B	B	D	B	D	D	B	B	D	B	B	B	D	B	D	D	D	D	D	D	B	D	B	B	D	D	B	D	B	D
chr1	24024010	24024045	D	B	B	D	D	B	D	D	B	B	D	D	D	D	B	D	B	B	B	D	B	D	D	B	B	D	B	B	B	D	B	D	D	D	D	D	D	B	D	B	B	D	D	B	D	B	D
chr1	24031771	24031804	D	B	B	D	D	B	D	D	B	B	D	D	D	D	B	D	B	B	B	D	B	D	D	B	B	D	B	B	B	D	B	D	D	D	D	D	D	B	D	B	B	D	D	B	D	B	D
chr1	24036068	24036099	D	B	B	D	D	B	D	D	B	B	D	D	D	D	B	D	B	B	B	D	B	D	D	B	B	D	B	B	B	D	B	D	D	D	D	D	D	B	D	B	B	D	D	B	D	B	D
chr1	24056399	24056426	D	B	B	D	D	B	D	D	B	B	D	D	D	D	B	D	B	B	B	D	B	D	D	B	B	D	B	B	B	D	B	D	D	D	D	D	D	B	D	B	B	D	D	B	D	B	D
chr1	24069237	24069250	D	B	B	D	D	B	D	D	B	B	D	D	D	D	B	D	B	B	B	D	B	D	D	B	B	D	B	B	B	D	B	D	D	D	D	D	D	B	D	B	B	D	D	B	D	B	D
chr1	24069728	24069745	D	B	B	D	D	B	D	D	B	B	D	D	D	D	B	D	B	B	B	D	B	D	D	B	B	D	B	B	B	D	B	D	D	D	D	D	D	B	D	B	B	D	D	B	D	B	D
chr1	24084432	24084461	D	B	B	D	D	B	D	D	B	B	D	D	D	D	B	D	B	B	B	D	B	D	D	B	B	D	B	B	B	D	B	D	D	D	D	D	D	B	D	B	B	D	D	B	D	B	D
chr1	24084492	24084518	D	B	B	D	D	B	D	D	B	B	D	D	D	D	B	D	B	B	B	D	B	D	D	B	B	D	B	B	B	D	B	D	D	D	D	D	D	B	D	B	B	D	D	B	D	B	D
chr1	24111291	24111306	D	B	B	D	D	B	D	D	B	B	D	D	D	D	B	D	B	B	B	D	B	D	D	B	B	D	B	B	B	D	B	D	D	D	D	D	D	B	D	B	B	D	D	B	D	B	D
chr1	24121806	24121835	D	B	B	D	D	B	D	D	B	B	D	D	D	D	B	D	B	B	B	D	B	D	D	B	B	D	B	B	B	D	B	D	D	D	D	D	D	B	D	B	B	D	D	B	D	B	D
chr1	24131168	24131191	D	B	B	D	D	B	D	D	B	B	D	D	D	D	B	D	B	B	B	D	B	D	D	B	B	D	B	B	B	D	B	D	D	D	D	D	D	B	D	B	B	D	D	B	D	B	D
chr1	24133370	24133395	D	B	B	D	D	B	D	D	B	B	D	D	D	D	B	D	B	B	B	D	B	D	D	B	B	D	B	B	B	D	B	D	D	D	D	D	D	B	D	B	B	D	D	B	D	B	D
chr1	24141932	24141951	D	B	B	D	D	B	D	D	B	B	D	D	D	D	B	D	B	B	B	D	B	D	D	B	B	D	B	B	B	D	B	D	D	D	D	D	D	B	D	B	B	D	D	B	D	B	D
chr1	24146200	24146255	D	B	B	D	D	B	D	D	B	B	D	D	D	D	B	D	B	B	B	D	B	D	D	B	B	D	B	B	B	D	B	D	D	D	D	D	D	B	D	B	B	D	D	B	D	B	D
chr1	24154501	24154522	D	B	B	D	D	B	D	D	B	B	D	D	D	D	B	D	B	B	B	D	B	D	D	B	B	D	B	B	B	D	B	D	D	D	D	D	D	B	D	B	B	D	D	B	D	B	D
chr1	24171978	24172005	D	B	B	D	D	B	D	D	B	B	D	D	D	D	B	D	B	B	B	D	B	D	D	B	B	D	B	B	B	D	B	D	D	D	D	D	D	B	D	B	B	D	D	B	D	B	D
chr1	24243860	24243904	D	B	B	D	D	B	D	D	B	B	D	D	D	D	B	D	B	B	B	D	B	D	D	B	B	D	B	B	B	D	B	D	D	D	D	D	D	B	D	B	B	D	D	B	D	B	D
chr1	24337834	24337860	D	B	B	D	D	B	D	D	B	B	D	D	D	D	B	D	B	B	B	D	B	D	D	B	B	D	B	B	B	D	B	D	D	D	D	D	D	B	D	B	B	D	D	B	D	B	D
chr1	24338125	24338152	D	B	B	D	D	B	D	D	B	B	D	D	D	D	B	D	B	B	B	D	B	D	D	B	B	D	B	B	B	D	B	D	D	D	D	D	D	B	D	B	B	D	D	B	D	B	D
chr1	24348470	24348517	D	B	B	D	D	B	D	D	B	B	D	D	D	D	B	D	B	B	B	D	B	D	D	B	B	D	B	B	B	D	B	D	D	D	D	D	D	B	D	B	B	D	D	B	D	B	D
chr1	24351929	24351964	D	B	B	D	D	B	D	D	B	B	D	D	D	D	B	D	B	B	B	D	B	D	D	B	B	D	B	B	B	D	B	D	D	D	D	D	D	B	D	B	B	D	D	B	D	B	D
chr1	24373067	24373080	D	B	B	D	D	B	D	D	B	B	D	D	D	D	B	D	B	B	B	D	B	D	D	B	B	D	B	B	B	D	B	D	D	D	D	D	D	B	D	B	B	D	D	B	D	B	D
chr1	24376031	24376046	D	B	B	D	D	B	D	D	B	B	D	D	D	D	B	D	B	B	B	D	B	D	D	B	B	D	B	B	B	D	B	D	D	D	D	D	D	B	D	B	B	D	D	B	D	B	D
chr1	24382200	24382235	D	B	B	D	D	B	D	D	B	B	D	D	D	D	B	D	B	B	B	D	B	D	D	B	B	D	B	B	B	D	B	D	D	D	D	D	D	B	D	B	B	D	D	B	D	B	D
chr1	24404222	24404233	D	B	B	D	D	B	D	D	B	B	D	D	D	D	B	D	B	B	B	D	B	D	D	B	B	D	B	B	B	D	B	D	D	D	D	D	D	B	D	B	B	D	D	B	D	B	D
chr1	24413345	24413376	D	B	B	D	D	B	D	D	B	B	D	D	D	D	B	D	B	B	B	D	B	D	D	B	B	D	B	B	B	D	B	D	D	D	D	D	D	B	D	B	B	D	D	B	D	B	D
chr1	24435984	24436013	D	B	B	D	D	B	D	D	B	B	D	D	D	D	B	D	B	B	B	D	B	D	D	B	B	D	B	B	B	D	B	D	D	D	D	D	D	B	D	B	B	D	D	B	D	B	D
chr1	24456247	24456274	D	B	B	D	D	B	D	D	B	B	D	D	D	D	B	D	B	B	B	D	B	D	D	B	B	D	B	B	B	D	B	D	D	D	D	D	D	B	D	B	B	D	D	B	D	B	D
chr1	24478763	24478804	D	B	B	D	D	B	D	D	B	B	D	D	D	D	B	D	B	B	B	D	B	D	D	B	B	D	B	B	B	D	B	D	D	D	D	D	D	B	D	B	B	D	D	B	D	B	D
chr1	24485252	24485266	D	B	B	D	D	B	D	D	B	B	D	D	D	D	B	D	B	B	B	D	B	D	D	B	B	D	B	B	B	D	B	D	D	D	D	D	D	B	D	B	B	D	D	B	D	B	D
chr1	24487412	24487425	D	B	B	D	D	B	D	D	B	B	D	D	D	D	B	D	B	B	B	D	B	D	D	B	B	D	B	B	B	D	B	D	D	D	D	D	D	B	D	B	B	D	D	B	D	B	D
chr1	24494796	24494827	D	B	B	D	D	B	D	D	B	B	D	D	D	D	B	D	B	B	B	D	B	D	D	B	B	D	B	B	B	D	B	D	D	D	D	D	D	B	D	B	B	D	D	B	D	B	D
chr1	24507296	24507327	D	B	B	D	D	B	D	D	B	B	D	D	D	D	B	D	B	B	B	D	B	D	D	B	B	D	B	B	B	D	B	D	D	D	D	D	D	B	D	B	B	D	D	B	D	B	D
chr1	24558687	24558724	D	B	B	D	D	B	D	D	B	B	D	D	D	D	B	D	B	B	B	D	B	D	D	B	B	D	B	B	B	D	B	D	D	D	D	D	D	B	D	B	B	D	D	B	D	B	D
chr1	24626361	24626388	D	B	B	D	D	B	D	D	B	B	D	D	D	D	B	D	B	B	B	D	B	D	D	B	B	D	B	B	B	D	B	D	D	D	D	D	D	B	D	B	B	D	D	B	D	B	D
chr1	24673129	24673148	D	B	B	D	D	B	D	D	B	B	D	D	D	D	B	D	B	B	B	D	B	D	D	B	B	D	B	B	B	D	B	D	D	D	D	D	D	B	D	B	B	D	D	B	D	B	D
chr1	24693977	24694016	B	B	B	D	D	B	B	B	B	B	B	B	D	D	B	D	B	B	B	D	B	D	B	B	B	D	B	B	B	D	B	D	D	D	D	D	D	B	D	B	B	D	D	B	D	B	D
chr1	24757164	24757199	D	B	B	D	D	B	D	D	B	B	D	D	D	D	B	D	B	B	B	D	B	D	D	B	B	D	B	B	B	D	B	D	D	D	D	D	D	B	D	B	B	D	D	B	D	B	D
chr1	24782030	24782074	D	B	B	D	D	B	D	D	B	B	D	D	D	D	B	D	B	B	B	D	B	D	D	B	B	D	B	B	B	D	B	D	D	D	D	D	D	B	D	B	B	D	D	B	D	B	D
chr1	24782776	24782787	D	B	B	D	D	B	D	D	B	B	D	D	D	D	B	D	B	B	B	D	B	D	D	B	B	D	B	B	B	D	B	D	D	D	D	D	D	B	D	B	B	D	D	B	D	B	D
chr1	24782788	24782817	D	B	B	D	D	B	D	D	B	B	D	D	D	D	B	D	B	B	B	D	B	D	D	B	B	D	B	B	B	D	B	D	D	D	D	D	D	B	D	B	B	D	D	B	D	B	D
chr1	24925566	24925605	D	B	B	D	D	B	D	D	B	B	D	D	D	D	B	D	B	B	B	D	B	D	D	B	B	D	B	B	B	D	B	D	D	D	D	D	D	B	D	B	B	D	D	B	D	B	D
chr1	24928024	24928059	D	B	B	D	D	B	D	D	B	B	D	D	D	D	B	D	B	B	B	D	B	D	D	B	B	D	B	B	B	D	B	D	D	D	D	D	D	B	D	B	B	D	D	B	D	B	D
chr1	24947868	24947894	D	B	B	D	D	B	D	D	B	B	D	D	D	D	B	D	B	B	B	D	B	D	D	B	B	D	B	B	B	D	B	D	D	D	D	D	D	B	D	B	B	D	D	B	D	B	D
chr1	24949003	24949027	D	B	B	D	D	B	D	D	B	B	D	D	D	D	B	D	B	B	B	D	B	D	D	B	B	D	B	B	B	D	B	D	D	D	D	D	D	B	D	B	B	D	D	B	D	B	D
chr1	24958726	24958777	D	B	B	D	D	B	D	D	B	B	D	D	D	D	B	D	B	B	B	D	B	D	D	B	B	D	B	B	B	D	B	D	D	D	D	D	D	B	D	B	B	D	D	B	D	B	D
chr1	25119464	25119503	D	B	B	D	D	B	D	D	B	B	D	D	D	D	B	D	B	B	B	D	B	D	D	B	B	D	B	B	B	D	B	D	D	D	D	D	D	B	D	B	B	D	D	B	D	B	D
chr1	25177638	25177655	D	B	B	D	D	B	D	D	B	B	D	D	D	D	B	D	B	B	B	D	B	D	D	B	B	D	B	B	B	D	B	D	D	D	D	D	D	B	D	B	B	D	D	B	D	B	D
chr1	25181142	25181153	D	B	B	D	D	B	D	D	B	B	D	D	D	D	B	D	B	B	B	D	B	D	D	B	B	D	B	B	B	D	B	D	D	D	D	D	D	B	D	B	B	D	D	B	D	B	D
chr1	25188778	25188789	D	B	B	D	D	B	D	D	B	B	D	D	D	D	B	D	B	B	B	D	B	D	D	B	B	D	B	B	B	D	B	D	D	D	D	D	D	B	D	B	B	D	D	B	D	B	D
chr1	25223492	25223515	D	B	B	D	D	B	D	D	B	B	D	D	D	D	B	D	B	B	B	D	B	D	D	B	B	D	B	B	B	D	B	D	D	D	D	D	D	B	D	B	B	D	D	B	D	B	D
chr1	25282054	25282073	D	B	B	D	D	B	D	D	B	B	D	D	D	D	B	D	B	B	B	D	B	D	D	B	B	D	B	B	B	D	B	D	B	D	D	B	B	B	D	B	B	D	D	B	D	B	D
chr1	25283526	25283558	D	B	B	D	D	B	D	D	B	B	D	D	D	D	B	D	B	B	B	D	B	D	D	B	B	D	B	B	B	D	B	D	B	D	D	B	B	B	D	B	B	D	D	B	D	B	D
chr1	25300867	25300898	D	B	B	D	D	B	D	D	B	B	D	D	D	D	B	D	B	B	B	D	B	D	D	B	B	D	B	B	B	D	B	D	B	D	D	B	B	B	D	B	B	D	D	B	D	B	D
chr1	25360876	25360891	D	B	B	D	D	B	D	D	B	B	D	D	D	D	B	D	B	B	B	D	B	D	D	B	B	D	B	B	B	D	B	D	B	D	D	B	B	B	D	B	B	D	D	B	D	B	D
chr1	25381242	25381265	D	B	B	D	D	B	D	D	B	B	D	D	D	D	B	D	B	B	B	D	B	D	D	B	B	D	B	B	B	D	B	D	B	D	D	B	B	B	D	B	B	D	D	B	D	B	D
chr1	25402333	25402368	D	B	B	D	D	B	D	D	B	B	B	D	D	D	B	D	B	B	B	D	B	D	D	B	B	D	B	B	B	D	B	D	B	D	D	B	B	B	D	B	B	D	D	B	D	B	D
chr1	25434859	25434872	D	B	B	D	D	B	D	D	B	B	B	D	D	D	B	D	B	B	B	D	B	D	D	B	B	D	B	B	B	D	B	D	B	D	D	B	B	B	D	B	B	D	D	B	D	B	D
chr1	25446744	25446755	D	B	B	D	D	B	D	D	B	B	B	D	D	D	B	D	B	B	B	D	B	D	D	B	B	D	B	B	B	D	B	D	B	D	D	B	B	B	D	B	B	D	D	B	D	B	D
chr1	25464657	25464692	D	B	B	D	D	B	D	D	B	B	B	D	D	D	B	D	B	B	B	D	B	D	D	B	B	D	B	B	B	D	B	D	B	D	D	B	B	B	D	B	B	D	D	B	D	B	D
chr1	25467871	25467882	D	B	B	D	D	B	D	D	B	B	B	D	D	D	B	D	B	B	B	D	B	D	D	B	B	D	B	B	B	D	B	D	B	D	D	B	B	B	D	B	B	D	D	B	D	B	D
chr1	25500109	25500126	D	B	B	D	D	B	D	D	B	B	B	D	D	D	B	D	B	B	B	D	B	D	D	B	B	D	B	B	B	D	B	D	B	D	D	B	B	B	D	B	B	D	D	B	D	B	D
chr1	25529955	25529969	D	B	B	D	D	B	D	D	B	B	B	D	D	D	B	D	B	B	B	D	B	D	D	B	B	D	B	B	B	D	B	D	B	D	D	B	B	B	D	B	B	D	D	B	D	B	D
chr1	25566402	25566443	D	B	B	D	D	B	D	D	B	B	B	D	D	D	B	D	B	B	B	B	B	D	D	B	B	D	B	B	B	D	B	D	B	D	D	B	B	B	D	B	B	D	D	B	D	B	D
chr1	25601476	25601519	D	B	B	D	D	B	D	D	B	B	B	D	D	D	B	D	B	B	B	B	B	D	D	B	B	D	B	B	B	D	B	D	B	D	D	B	B	B	D	B	B	D	D	B	D	B	D
chr1	25735292	25735327	D	B	B	D	D	B	D	D	B	B	B	D	D	D	B	D	B	B	B	B	B	D	D	B	B	D	B	B	B	D	B	D	B	D	D	B	B	B	D	B	B	D	D	B	D	B	D
chr1	25767892	25767915	D	B	B	D	D	B	D	D	B	B	B	D	D	D	B	D	B	B	B	B	B	D	D	B	B	D	B	B	B	D	B	D	B	D	D	B	B	B	D	B	B	D	D	B	D	B	D
chr1	25783507	25783542	D	B	B	D	D	B	D	D	B	B	B	D	D	D	B	D	B	B	B	B	B	D	D	B	B	D	B	B	B	D	B	D	B	D	D	B	B	B	D	B	B	D	D	B	D	B	D
chr1	25798532	25798547	D	B	B	D	D	B	D	D	B	B	B	D	D	D	B	D	B	B	B	B	B	D	D	B	B	D	B	B	B	D	B	D	B	D	D	B	B	B	D	B	B	D	D	B	D	B	D
chr1	25821158	25821175	D	B	B	D	D	B	D	D	B	B	B	D	D	D	B	D	B	B	B	B	B	D	D	B	B	D	B	B	B	D	B	D	B	D	D	B	B	B	D	B	B	D	D	B	D	B	D
chr1	25822103	25822122	D	B	B	D	D	B	D	D	B	B	B	D	D	D	B	D	B	B	B	B	B	D	D	B	B	D	B	B	B	D	B	D	B	D	D	B	B	B	D	B	B	D	D	B	D	B	D
chr1	25822769	25822786	D	B	B	D	D	B	D	D	B	B	B	D	D	D	B	D	B	B	B	B	B	D	D	B	B	D	B	B	B	D	B	D	B	D	D	B	B	B	D	B	B	D	D	B	D	B	D
chr1	25832821	25832834	D	B	B	D	D	B	D	D	B	B	B	D	D	D	B	D	B	B	B	B	B	D	D	B	B	D	B	B	B	D	B	D	B	D	D	B	B	B	D	B	B	D	D	B	D	B	D
chr1	25871043	25871072	D	B	B	D	D	B	D	D	B	B	B	D	D	D	B	D	B	B	B	B	B	D	D	B	B	D	B	B	B	D	B	D	B	D	D	B	B	B	D	B	B	D	D	B	D	B	D
chr1	25890151	25890166	D	B	B	D	D	B	D	D	B	B	B	D	D	D	B	D	B	B	B	B	B	D	D	B	B	D	B	B	B	D	B	D	B	D	D	B	B	B	D	B	B	D	D	B	D	B	D
chr1	25925719	25925732	D	B	B	D	D	B	D	D	B	B	B	D	D	D	B	D	B	B	B	B	B	D	D	B	B	D	B	B	B	D	B	D	B	D	D	B	B	B	D	B	B	D	D	B	D	B	D
chr1	25940018	25940057	D	B	B	D	D	B	D	D	B	B	B	D	D	D	B	D	B	B	B	B	B	D	D	B	B	D	B	B	B	D	B	D	B	D	D	B	B	B	D	B	B	D	D	B	D	B	D
chr1	26019450	26019461	D	B	B	D	D	B	D	D	B	B	B	D	D	D	B	D	B	B	B	B	B	D	D	B	B	D	B	B	B	D	B	D	B	D	D	B	B	B	D	B	B	D	D	B	D	B	D
chr1	26089223	26089258	D	B	B	D	D	B	D	D	B	B	B	D	D	D	B	D	B	B	B	B	B	D	D	B	B	D	B	B	B	D	B	D	B	D	D	B	B	B	D	B	B	D	D	B	D	B	D
chr1	26091371	26091390	D	B	B	D	D	B	D	D	B	B	B	D	D	D	B	D	B	B	B	B	B	D	D	B	B	D	B	B	B	D	B	D	B	D	D	B	B	B	D	B	B	D	D	B	D	B	D
chr1	26108078	26108105	D	B	B	D	D	B	D	D	B	B	B	D	D	D	B	D	B	B	B	B	B	D	D	B	B	D	B	B	B	D	B	D	B	D	D	B	B	B	D	B	B	D	D	B	D	B	D
chr1	26112563	26112586	D	B	B	D	D	B	D	D	B	B	B	D	D	D	B	D	B	B	B	B	B	D	D	B	B	D	B	B	B	D	B	D	B	D	D	B	B	B	D	B	B	D	D	B	D	B	D
chr1	26239506	26239521	D	D	D	D	D	B	D	D	D	D	D	D	D	D	D	D	D	D	B	D	D	D	D	B	D	D	D	D	D	D	D	D	D	D	D	D	D	D	D	D	B	D	D	D	D	D	D
chr1	26250783	26250806	D	B	B	D	D	B	D	D	B	B	B	D	D	D	B	D	B	B	B	B	B	D	D	B	B	D	B	B	B	D	B	D	B	D	D	B	B	B	D	B	B	D	D	B	D	B	D
chr1	26262414	26262428	D	B	B	D	D	B	D	D	B	B	B	D	D	D	B	D	B	B	B	B	B	D	D	B	B	D	B	B	B	D	B	D	B	D	D	B	B	B	D	B	B	D	D	B	D	B	D
chr1	26278836	26278863	D	B	B	D	D	B	D	D	B	B	B	D	D	D	B	D	B	B	B	B	B	D	D	B	B	D	B	B	B	D	B	D	B	D	D	B	B	B	D	B	B	D	D	B	D	B	D
chr1	26359894	26359941	D	B	B	D	D	B	D	D	B	B	B	D	D	D	B	D	B	B	B	B	B	D	D	B	B	D	B	B	B	D	B	D	B	D	D	B	B	B	D	B	B	D	D	B	D	B	D
chr1	26365266	26365313	D	B	B	D	D	B	D	D	B	B	B	D	D	D	B	D	B	B	B	B	B	D	D	B	B	D	B	B	B	D	B	D	B	D	D	B	B	B	D	B	B	D	D	B	D	B	D
chr1	26412783	26412830	D	B	B	D	D	B	D	D	B	B	B	D	D	D	B	D	B	B	B	B	B	D	D	B	B	D	B	B	B	D	B	D	B	D	D	B	B	B	D	B	B	D	D	B	D	B	D
chr1	26425187	26425202	D	B	B	D	D	B	D	D	B	B	B	D	D	D	B	D	B	B	B	B	B	D	D	B	B	D	B	B	B	D	B	D	B	D	D	B	B	B	D	B	B	D	D	B	D	B	D
chr1	26440301	26440324	D	B	B	D	D	B	D	D	B	B	B	D	D	D	B	D	B	B	B	B	B	D	D	B	B	D	B	B	B	D	B	D	B	D	D	B	B	B	D	B	B	D	D	B	D	B	D
chr1	26509286	26509325	D	B	B	D	D	B	D	D	B	B	B	D	D	D	B	D	B	B	B	B	B	D	D	B	B	D	B	B	B	D	B	D	B	D	D	B	B	B	D	B	B	D	D	B	D	B	D
chr1	26540560	26540577	D	B	B	D	D	B	D	D	B	B	B	D	D	D	B	D	B	B	B	B	B	D	D	B	B	D	B	B	B	D	B	D	B	D	D	B	B	B	D	B	B	D	D	B	D	B	D
chr1	26541165	26541200	D	B	B	D	D	B	D	D	B	B	B	D	D	D	B	D	B	B	B	B	B	D	D	B	B	D	B	B	B	D	B	D	B	D	D	B	B	B	D	B	B	D	D	B	D	B	D
chr1	26571584	26571619	D	B	B	D	D	B	D	D	B	B	B	D	D	D	B	D	B	B	B	B	B	D	D	B	B	D	B	B	B	D	B	D	B	D	D	B	B	B	D	B	B	D	D	B	D	B	D
chr1	26581450	26581471	D	B	B	D	D	B	D	D	B	B	B	D	D	D	B	D	B	B	B	B	B	D	D	B	B	D	B	B	B	D	B	D	B	D	D	B	B	B	D	B	B	D	D	B	D	B	D
chr1	26628909	26628928	D	B	B	D	D	B	D	D	B	B	B	D	D	D	B	D	B	B	B	B	B	D	D	B	B	D	B	B	B	D	B	D	B	D	D	B	B	B	D	B	B	D	D	B	D	B	D
chr1	26720551	26720578	D	B	B	D	D	B	D	D	B	B	B	D	D	D	B	D	B	B	B	B	B	D	D	B	B	D	B	B	B	D	B	D	B	D	D	B	B	B	D	B	B	D	D	B	D	B	D
chr1	26759064	26759091	D	B	B	D	D	B	D	D	B	B	B	D	D	D	B	D	B	B	B	B	B	D	D	B	B	D	B	B	B	D	B	D	B	D	D	B	B	B	D	B	B	D	D	B	D	B	D
chr1	26846149	26846166	D	B	B	D	D	B	D	D	B	B	B	D	D	D	B	D	B	B	B	B	B	D	D	B	B	D	B	B	B	D	B	D	B	D	D	B	B	B	D	B	B	D	D	B	D	B	D
chr1	26892083	26892107	D	B	B	D	D	B	D	D	B	B	B	D	D	D	B	D	B	B	B	B	B	D	D	B	B	D	B	B	B	D	B	D	B	D	D	B	B	B	D	B	B	D	D	B	D	B	D
chr1	26948954	26948965	D	B	B	D	D	B	D	D	B	B	B	D	D	D	B	D	B	B	B	B	B	D	D	B	B	D	B	B	B	D	B	D	B	D	D	B	B	B	D	B	B	D	D	B	D	B	D
chr1	26956589	26956648	D	B	B	D	D	B	D	D	B	B	B	D	D	D	B	D	B	B	B	B	B	D	D	B	B	D	B	B	B	D	B	D	B	D	D	B	B	B	D	B	B	D	D	B	D	B	D
chr1	26965644	26965691	D	B	B	D	D	B	D	D	B	B	B	D	D	D	B	D	B	B	B	B	B	D	D	B	B	D	B	B	B	D	B	D	B	D	D	B	B	B	D	B	B	D	D	B	D	B	D
chr1	27007653	27007664	D	B	B	D	D	B	D	D	B	B	B	D	D	D	B	D	B	B	B	B	B	D	D	B	B	D	B	B	B	D	B	D	B	D	D	B	B	B	D	B	B	D	D	B	D	B	D
chr1	27040428	27040471	D	B	B	D	D	B	D	D	B	B	B	D	D	D	B	D	B	B	B	B	B	D	D	B	B	D	B	B	B	D	B	D	B	D	D	B	B	B	D	B	B	D	D	B	D	B	D
chr1	27123777	27123818	D	B	B	D	D	B	D	D	B	B	B	D	D	D	B	D	B	B	B	B	B	D	D	B	B	D	B	B	B	D	B	D	B	D	D	B	B	B	D	B	B	D	D	B	D	B	D
chr1	27168800	27168847	D	B	B	D	D	B	D	D	B	B	B	D	D	D	B	D	B	B	B	B	B	D	D	B	B	D	B	B	B	D	B	D	B	D	D	B	B	B	D	B	B	D	D	B	D	B	D
chr1	27221843	27221860	D	B	B	D	D	B	D	D	B	B	B	D	D	D	B	D	B	B	B	B	B	D	D	B	B	D	B	B	B	D	B	D	B	D	D	B	B	B	D	B	B	D	D	B	D	B	D
chr1	27228835	27228852	D	B	B	D	D	B	D	D	B	B	B	D	D	D	B	D	B	B	B	B	B	D	D	B	B	D	B	B	B	D	B	D	B	D	D	B	B	B	D	B	B	D	D	B	D	B	D
chr1	27229881	27229916	D	B	B	D	D	B	D	D	B	B	B	D	D	D	B	D	B	B	B	B	B	D	D	B	B	D	B	B	B	D	B	D	B	D	D	B	B	B	D	B	B	D	D	B	D	B	D
chr1	27231943	27231972	D	B	B	D	D	B	D	D	B	B	B	D	D	D	B	D	B	B	B	B	B	D	D	B	B	D	B	B	B	D	B	D	B	D	D	B	B	B	D	B	B	D	D	B	D	B	D
chr1	27247387	27247414	D	B	B	D	D	B	D	D	B	B	B	D	D	D	B	D	B	B	B	B	B	D	D	B	B	D	B	B	B	D	B	D	B	D	D	B	B	B	D	B	B	D	D	B	D	B	D
chr1	27259094	27259137	D	B	B	D	D	B	D	D	B	B	B	D	D	D	D	D	B	B	B	B	B	D	D	B	B	D	B	B	B	D	B	D	B	D	D	B	B	B	D	B	B	D	D	B	B	B	D
chr1	27304009	27304020	D	B	B	D	D	B	D	D	B	B	B	D	D	D	D	D	B	B	B	B	B	D	D	B	B	D	B	B	B	D	B	D	B	D	D	B	B	B	D	B	B	D	D	B	D	B	D
chr1	27320676	27320687	D	B	B	D	D	B	D	D	B	B	B	D	D	D	D	D	B	B	B	B	B	D	D	B	B	D	B	B	B	D	B	D	B	D	D	B	B	B	D	B	B	D	D	B	D	B	D
chr1	27322475	27322506	D	B	B	D	D	B	D	D	B	B	B	D	D	D	D	D	B	B	B	B	B	D	D	B	B	D	B	B	B	D	B	D	B	D	D	B	B	B	D	B	B	D	D	B	D	B	D
chr1	27352499	27352516	D	B	B	D	D	B	D	D	B	B	B	D	D	D	D	D	B	B	B	B	B	D	D	B	B	D	B	B	B	D	B	D	B	D	D	B	B	B	D	B	B	D	D	B	D	B	D
chr1	27375642	27375665	D	B	B	D	D	B	D	D	B	B	B	D	D	D	D	D	B	B	B	B	B	D	D	B	B	D	B	B	B	D	B	D	B	D	D	B	B	B	D	B	B	D	D	B	D	B	D
chr1	27412210	27412257	D	B	B	D	D	B	D	D	B	B	B	D	D	D	D	D	B	B	B	B	B	D	D	B	B	D	B	B	B	D	B	D	B	D	D	B	B	B	D	B	B	D	D	B	D	B	D
chr1	27414137	27414164	D	B	B	D	D	B	D	D	B	B	B	D	D	D	D	D	B	B	B	B	B	D	D	B	B	D	B	B	B	D	B	D	B	D	D	B	B	B	D	B	B	D	D	B	D	B	D
chr1	27419271	27419286	D	B	B	D	D	B	D	D	B	B	B	D	D	D	D	D	B	B	B	B	B	D	D	B	B	D	B	B	B	D	B	D	B	D	D	B	B	B	D	B	B	D	D	B	D	B	D
chr1	27419492	27419509	D	B	B	D	D	B	D	D	B	B	B	D	D	D	D	D	B	B	B	B	B	D	D	B	B	D	B	B	B	D	B	D	B	D	D	B	B	B	D	B	B	D	D	B	D	B	D
chr1	27435651	27435685	D	B	B	D	D	B	D	D	B	B	B	D	D	D	D	D	B	B	B	B	B	D	D	B	B	D	B	B	B	D	B	D	B	D	D	B	B	B	D	B	B	D	D	B	D	B	D
chr1	27452503	27452518	D	B	B	D	D	B	D	D	B	B	B	D	D	D	D	D	B	B	B	B	B	D	D	B	B	D	B	B	B	D	B	D	B	D	D	B	B	B	D	B	B	D	D	B	D	B	D
chr1	27461266	27461281	D	B	B	D	D	B	D	D	B	B	B	D	D	D	D	D	B	B	B	B	B	D	D	B	B	D	B	B	B	D	B	D	B	D	D	B	B	B	D	B	B	D	D	B	D	B	D
chr1	27466114	27466181	D	B	B	D	D	B	D	D	B	B	B	D	D	D	D	D	B	B	B	B	B	D	D	B	B	D	B	B	B	D	B	D	B	B	D	B	B	B	D	B	B	D	D	B	D	B	D
chr1	27467255	27467270	D	B	B	D	D	B	D	D	B	B	B	D	D	D	D	D	B	B	B	B	B	D	D	B	B	D	B	B	B	D	B	D	B	D	D	B	B	B	D	B	B	D	D	B	D	B	D
chr1	27513715	27513735	D	B	B	D	D	B	D	D	B	B	B	D	D	D	D	D	B	B	B	B	B	D	D	B	B	D	B	B	B	D	B	D	B	D	D	B	B	B	D	B	B	D	D	B	D	B	D
chr1	27528083	27528106	D	B	B	D	D	B	D	D	B	B	B	D	D	D	D	D	B	B	B	B	B	D	D	B	B	D	B	B	B	D	B	D	B	D	D	B	B	B	D	B	B	D	D	B	D	B	D
chr1	27534315	27534354	D	B	B	D	D	B	D	D	B	B	B	D	D	D	D	D	B	B	B	B	B	D	D	B	B	D	B	B	B	D	B	D	B	D	D	B	B	B	D	B	B	D	D	B	D	B	D
chr1	27540242	27540281	D	B	B	D	D	B	D	D	B	B	B	D	D	D	D	D	B	B	B	B	B	D	D	B	B	D	B	B	B	D	B	D	B	D	D	B	B	B	D	B	B	D	D	B	D	B	D
chr1	27556686	27556709	D	B	B	D	D	B	D	D	B	B	B	D	D	D	D	D	B	B	B	B	B	D	D	B	B	D	B	B	B	D	B	D	B	D	D	B	B	B	D	B	B	D	D	B	D	B	D
chr1	27593845	27593856	D	B	B	D	D	B	D	D	B	B	B	D	D	D	D	D	B	B	B	B	B	D	D	B	B	D	B	B	B	D	B	D	B	D	D	B	B	B	D	B	B	D	D	B	D	B	D
chr1	27606889	27606928	D	B	B	D	D	B	D	D	B	B	B	D	D	B	D	D	B	B	B	B	B	D	D	B	B	D	B	B	B	D	B	D	B	D	D	B	B	B	D	B	B	D	D	B	D	B	D
chr1	27607458	27607479	D	B	B	D	D	B	D	D	B	B	B	D	D	D	D	D	B	B	B	B	B	D	D	B	B	D	B	B	B	D	B	D	B	D	D	B	B	B	D	B	B	D	D	B	D	B	D
chr1	27613140	27613191	D	B	B	D	D	B	D	D	B	B	D	D	D	D	D	D	B	B	B	B	B	D	D	B	B	D	B	B	B	D	B	D	B	D	D	B	B	B	D	B	B	D	D	B	D	B	D
chr1	27645810	27645853	D	B	B	D	D	B	D	D	B	B	B	D	D	D	D	D	B	B	B	B	B	D	D	B	B	D	B	B	B	D	B	D	B	D	D	B	B	B	D	B	B	D	D	B	D	B	D
chr1	27702896	27702935	D	B	B	D	D	B	D	D	B	B	B	D	D	D	D	D	B	B	B	B	B	D	D	B	B	D	B	B	B	D	B	D	B	D	D	B	B	B	D	B	B	D	D	B	D	B	D
chr1	27705710	27705729	D	B	B	D	D	B	D	D	B	B	B	D	D	D	D	D	B	B	B	B	B	D	D	B	B	D	B	B	B	D	B	D	B	D	D	B	B	B	D	B	B	D	D	B	D	B	D
chr1	27718804	27718818	D	B	B	D	D	B	D	D	B	B	B	D	D	D	D	D	B	B	B	B	B	D	D	B	B	D	B	B	B	D	B	D	B	D	D	B	B	B	D	B	B	D	D	B	D	B	D
chr1	27754564	27754583	D	B	B	D	D	B	D	D	B	B	B	D	D	D	D	D	B	B	B	B	B	D	D	B	B	D	B	B	B	D	B	D	B	D	D	B	B	B	D	B	B	D	D	B	D	B	D
chr1	27800779	27800794	D	B	B	D	D	B	D	D	B	B	B	D	D	D	D	D	B	B	B	B	B	D	D	B	B	D	B	B	B	D	B	D	B	D	D	B	B	B	D	B	B	D	D	B	D	B	D
chr1	27801736	27801763	D	B	B	D	D	B	D	D	B	B	B	D	D	D	D	D	B	B	B	B	B	D	D	B	B	D	B	B	B	D	B	D	B	D	D	B	B	B	D	B	B	D	D	B	D	B	D
chr1	27811296	27811331	B	B	B	B	B	B	B	B	B	B	B	B	D	B	B	B	B	B	B	B	B	B	B	B	B	D	B	B	B	B	B	D	B	D	D	B	B	B	B	B	B	B	D	B	B	B	B
chr1	27814383	27814400	D	B	B	D	D	B	D	D	B	B	B	D	D	D	D	D	B	B	B	B	B	D	D	B	B	D	B	B	B	D	B	D	B	D	D	B	B	B	D	B	B	D	D	B	D	B	D
chr1	27873741	27873780	D	B	B	D	D	B	D	D	B	B	B	D	D	D	D	D	B	B	B	B	B	D	D	B	B	D	B	B	B	D	B	D	B	D	D	B	B	B	D	B	B	D	D	B	D	B	D
chr1	27886074	27886093	D	B	B	D	D	B	D	D	B	B	B	D	D	D	D	D	B	B	B	B	B	D	D	B	B	D	B	B	B	D	B	D	B	D	D	B	B	B	D	B	B	D	D	B	D	B	D
chr1	27917258	27917273	D	B	B	D	D	B	D	D	B	B	B	D	D	D	D	D	B	B	B	B	B	D	D	B	B	D	B	B	B	D	B	D	B	D	D	B	B	B	D	B	B	D	D	B	D	B	D
chr1	27932345	27932372	D	B	B	D	D	B	D	D	B	B	B	D	D	D	D	D	B	B	B	B	B	D	D	B	B	D	B	B	B	D	B	D	B	D	D	B	B	B	D	B	B	D	D	B	D	B	D
chr1	28135341	28135372	D	B	B	D	D	B	D	D	B	B	B	D	D	D	D	D	B	B	B	B	B	D	D	B	B	D	B	B	B	D	B	D	B	D	D	B	B	B	D	B	B	D	D	B	D	B	D
chr1	28152302	28152351	D	B	B	D	D	B	D	D	B	B	B	D	D	D	D	D	B	B	B	B	B	D	D	B	B	D	B	B	B	D	B	D	B	D	D	B	B	B	D	B	B	D	D	B	D	B	D
chr1	28183228	28183255	D	B	B	D	D	B	D	D	B	B	B	D	D	D	D	D	B	B	B	B	B	D	D	B	B	D	B	B	B	D	B	D	B	D	D	B	B	B	D	B	B	D	D	B	D	B	D
chr1	28205065	28205100	D	B	B	D	D	B	D	D	B	B	B	D	D	D	D	D	B	B	B	B	B	D	D	B	B	D	B	B	B	D	B	D	B	D	D	B	B	B	D	B	B	D	D	B	D	B	D
chr1	28268961	28269004	D	B	B	D	D	B	D	D	B	B	B	D	D	D	D	D	B	B	B	B	B	D	D	B	B	D	B	B	B	D	B	D	B	D	D	B	B	B	D	B	B	D	D	B	D	B	D
chr1	28409066	28409110	D	B	B	D	D	B	D	D	B	B	B	D	D	D	D	D	B	B	B	B	B	D	D	B	B	D	B	B	B	D	B	D	B	D	D	B	B	B	D	B	B	D	D	B	D	B	D
chr1	28468440	28468479	D	B	B	D	B	B	D	D	B	B	B	D	D	D	D	D	B	B	B	B	B	D	D	B	B	D	B	B	B	D	B	D	B	D	D	B	B	B	D	B	B	D	D	D	D	B	D
chr1	28624906	28624921	D	B	B	D	D	B	D	D	B	B	B	D	D	D	D	D	B	B	B	B	B	D	D	B	B	D	B	B	B	D	B	D	B	D	D	B	B	B	D	B	B	D	D	B	D	B	D
chr1	28660436	28660463	D	B	B	D	D	B	D	D	B	B	B	D	D	D	D	D	B	B	B	B	B	D	D	B	B	D	B	B	B	D	B	D	B	D	D	B	B	B	D	B	B	D	D	B	D	B	D
chr1	28699016	28699043	D	B	B	D	D	B	D	D	B	B	B	D	D	D	D	D	B	B	B	B	B	D	D	B	B	D	B	B	B	D	B	D	B	D	D	B	B	B	D	B	B	D	D	B	D	B	D
chr1	28717482	28717493	D	B	B	D	D	B	D	D	B	B	B	D	D	D	D	D	B	B	B	B	B	D	D	B	B	D	B	B	B	D	B	D	B	D	D	B	B	B	D	B	B	D	D	B	D	B	D
chr1	28746311	28746334	D	B	B	D	D	B	D	D	B	B	B	D	D	D	D	D	B	B	B	B	B	D	D	B	B	D	B	B	B	D	B	D	B	D	D	B	B	B	D	B	B	D	D	B	D	B	D
chr1	28770135	28770154	D	B	B	D	D	B	D	D	B	B	B	D	D	D	D	D	B	B	B	B	B	D	D	B	B	D	B	B	B	D	B	D	B	D	D	B	B	B	D	B	B	D	D	B	D	B	D
chr1	28773928	28773939	D	B	B	D	D	B	D	D	B	B	B	D	D	D	D	D	B	B	B	B	B	D	D	B	B	D	B	B	B	D	B	D	B	D	D	B	B	B	D	B	B	D	D	B	D	B	D
chr1	28791155	28791194	D	B	B	D	D	B	D	D	B	B	B	D	D	D	D	D	B	B	B	B	B	D	D	B	B	D	B	B	B	D	B	D	B	D	D	B	B	B	D	B	B	D	D	B	D	B	D
chr1	28802523	28802534	D	B	B	D	D	B	D	D	B	B	B	D	D	D	D	D	B	B	B	B	B	D	D	B	B	D	B	B	B	D	B	D	B	D	D	B	B	B	D	B	B	D	D	B	D	B	D
chr1	28812796	28812807	D	B	B	D	D	B	D	D	B	B	B	D	D	D	D	D	B	B	B	B	B	D	D	B	B	D	B	B	B	D	B	D	B	D	D	B	B	B	D	B	B	D	D	B	D	B	D
chr1	28833078	28833119	D	B	B	D	D	B	D	D	B	B	B	D	D	D	D	D	B	B	B	B	B	D	D	B	B	D	B	B	B	D	B	D	B	D	D	B	B	B	D	B	B	D	D	B	D	B	D
chr1	28834911	28834922	D	B	B	D	D	B	D	D	B	B	B	D	D	D	D	D	B	B	B	B	B	D	D	B	B	D	B	B	B	D	B	D	B	D	D	B	B	B	D	B	B	D	D	B	D	B	D
chr1	28840958	28840997	D	B	B	D	D	B	D	D	B	B	B	D	D	D	D	D	B	B	B	B	B	D	D	B	B	D	B	B	B	D	B	D	B	D	D	B	B	B	D	B	B	D	D	B	D	B	D
chr1	28859507	28859546	D	B	B	D	D	B	D	D	B	B	B	D	D	D	D	D	B	B	B	B	B	D	D	B	B	D	B	B	B	D	B	D	B	D	D	B	B	B	D	B	B	B	D	B	D	B	D
chr1	28863394	28863407	D	B	B	D	D	B	D	D	B	B	B	D	D	D	D	D	B	B	B	B	B	D	D	B	B	D	B	B	B	D	B	D	B	D	D	B	B	B	D	B	B	D	D	B	D	B	D
chr1	28865589	28865624	D	B	B	D	D	B	D	D	B	B	B	D	D	D	D	D	B	B	B	B	B	D	D	B	B	D	B	B	B	D	B	D	B	D	D	B	B	B	D	B	B	D	D	B	D	B	D
chr1	28875087	28875106	D	B	B	D	D	B	D	D	B	B	B	D	D	D	D	D	B	B	B	B	B	D	D	B	B	D	B	B	B	D	B	D	B	D	D	B	B	B	D	B	B	D	D	B	D	B	D
chr1	28912414	28912441	D	B	B	D	D	B	D	D	B	B	B	D	D	D	D	D	B	B	B	B	B	D	D	B	B	D	B	B	B	D	B	D	B	D	D	B	B	B	D	B	B	D	D	B	D	B	D
chr1	28930780	28930834	D	B	B	D	D	B	D	D	B	B	B	D	D	D	D	D	B	B	B	B	B	D	D	B	B	D	B	B	B	D	B	D	B	D	D	B	B	B	D	B	B	D	D	B	D	B	D
chr1	28951130	28951161	D	B	B	D	D	B	D	D	B	B	B	D	D	D	D	D	B	B	B	B	B	D	D	B	B	D	B	B	B	D	B	D	B	D	D	B	B	B	D	B	B	D	D	B	D	B	D
chr1	28957024	28957069	D	B	B	D	D	B	D	D	B	B	B	D	D	D	D	D	B	B	B	B	B	D	D	B	B	D	B	B	B	D	B	D	B	D	D	B	B	B	D	B	B	D	D	B	D	B	D
chr1	28957863	28957894	D	B	B	D	D	B	D	D	B	B	B	D	D	D	D	D	B	B	B	B	B	D	D	B	B	D	B	B	B	D	B	D	B	D	D	B	B	B	D	B	B	D	D	B	D	B	D
chr1	28973410	28973461	D	B	B	D	D	B	D	D	B	B	B	D	D	D	D	D	B	B	B	B	B	D	D	B	B	D	B	B	B	D	B	D	B	D	D	B	B	B	D	B	B	D	D	B	D	B	D
chr1	28974922	28974933	D	B	B	D	D	B	D	D	B	B	B	D	D	D	D	D	B	B	B	B	B	D	D	B	B	D	B	B	B	D	B	D	B	D	D	B	B	B	D	B	B	D	D	B	D	B	D
chr1	28976966	28976980	D	B	B	D	D	B	D	D	B	B	B	D	D	D	D	D	B	B	B	B	B	D	D	B	B	D	B	B	B	D	B	D	B	D	D	B	B	B	D	B	B	D	D	B	D	B	D
chr1	28986712	28986727	D	B	B	D	D	B	D	D	B	B	B	D	D	D	D	D	B	B	B	B	B	D	D	B	B	D	B	B	B	D	B	D	B	D	D	B	B	B	D	B	B	D	D	B	D	B	D
chr1	28994429	28994455	D	B	B	D	D	B	D	D	B	B	B	D	D	D	D	D	B	B	B	B	B	D	D	B	B	D	B	B	B	D	B	D	B	D	D	B	B	B	D	B	B	D	D	B	D	B	D
chr1	29059580	29059594	D	B	B	D	D	B	D	D	B	B	B	D	D	D	D	D	B	B	B	B	B	D	D	B	B	D	B	B	B	D	B	D	B	D	D	B	B	B	D	B	B	D	D	B	D	B	D
chr1	29070801	29070856	D	B	B	D	D	B	D	D	B	B	B	D	D	D	D	D	B	B	B	B	B	D	D	B	B	D	B	B	B	D	B	D	B	D	D	B	B	B	D	B	B	D	D	B	D	B	D
chr1	29102212	29102231	D	B	B	D	D	B	B	D	B	B	B	D	D	D	D	D	B	B	B	B	B	D	D	B	B	D	B	B	B	D	B	D	B	D	D	B	B	B	D	B	B	D	D	B	D	B	D
chr1	29112650	29112664	D	B	B	D	D	B	B	D	B	B	B	D	D	D	D	D	B	B	B	B	B	D	D	B	B	D	B	B	B	D	B	D	B	D	D	B	B	B	D	B	B	D	D	B	D	B	D
chr1	29118739	29118754	D	B	B	D	D	B	B	D	B	B	B	D	D	D	D	D	B	B	B	B	B	D	D	B	B	D	B	B	B	D	B	D	B	D	D	B	B	B	D	B	B	D	D	B	D	B	D
chr1	29123692	29123709	D	B	B	D	D	B	B	D	B	B	B	D	D	D	D	D	B	B	B	B	B	D	D	B	B	D	B	B	B	D	B	D	B	D	D	B	B	B	D	B	B	D	D	B	D	B	D
chr1	29161383	29161406	D	B	B	D	D	B	B	D	B	B	B	D	D	D	D	D	B	B	B	B	B	D	D	B	B	D	B	B	B	D	B	D	B	D	D	B	B	B	D	B	B	D	D	B	D	B	D
chr1	29173992	29174013	D	B	B	D	D	B	B	D	B	B	B	D	D	D	D	D	B	B	B	B	B	D	D	B	B	D	B	B	B	D	B	D	B	D	D	B	B	B	D	B	B	D	D	B	D	B	D
chr1	29180718	29180741	D	B	B	D	D	B	B	D	B	B	B	D	D	D	D	D	B	B	B	B	B	D	D	B	B	D	B	B	B	D	B	D	B	D	D	B	B	B	D	B	B	D	D	B	D	B	D
chr1	29185678	29185707	D	B	B	D	D	B	B	D	B	B	B	D	D	D	D	D	B	B	B	B	B	D	D	B	B	D	B	B	B	D	B	D	B	D	D	B	B	B	D	B	B	D	D	B	D	B	D
chr1	29194856	29194900	D	B	B	D	D	B	B	D	B	B	B	D	D	D	D	D	B	B	B	B	B	D	D	B	B	D	B	B	B	D	B	D	B	D	D	B	B	B	D	B	B	D	D	B	D	B	D
chr1	29198944	29198979	D	B	B	D	D	B	B	D	B	B	B	D	D	D	D	D	B	B	B	B	B	D	D	B	B	D	B	B	B	D	B	D	B	D	D	B	B	B	D	B	B	D	D	B	D	B	D
chr1	29223396	29223435	D	B	B	D	D	B	B	D	B	B	B	D	D	D	D	D	B	B	B	B	B	D	D	B	B	D	B	B	B	D	B	D	B	D	D	B	B	B	D	B	B	D	D	B	D	B	D
chr1	29256916	29256933	D	B	B	D	D	B	B	D	B	B	B	D	D	D	D	D	B	B	B	B	B	D	D	B	B	D	B	B	B	D	B	D	B	D	D	B	B	B	D	B	B	D	D	B	D	B	D
chr1	29313387	29313402	D	B	B	D	D	B	B	D	B	B	B	D	D	D	D	D	B	B	B	B	B	D	D	B	B	D	B	B	B	D	B	D	B	D	D	B	B	B	D	B	B	D	D	B	D	B	D
chr1	29313443	29313454	D	B	B	D	D	B	B	D	B	B	B	D	D	D	D	D	B	B	B	B	B	D	D	B	B	D	B	B	B	D	B	D	B	D	D	B	B	B	D	B	B	D	D	B	D	B	D
chr1	29349868	29349897	D	B	B	D	D	B	B	D	B	B	B	D	D	D	D	D	B	B	B	B	B	D	D	B	B	D	B	B	B	D	B	D	B	D	D	B	B	B	D	B	B	D	D	B	D	B	D
chr1	29386130	29386181	D	B	B	D	D	B	B	D	B	B	B	D	D	D	D	D	B	B	B	B	B	D	D	B	B	D	B	B	B	D	B	D	B	D	D	B	B	B	D	B	B	D	D	B	D	B	D
chr1	29399475	29399514	D	B	B	D	D	B	B	D	B	B	B	D	D	D	D	D	B	B	B	B	B	D	D	B	B	D	B	B	B	D	B	D	B	D	D	B	B	B	D	B	B	D	D	B	D	B	D
chr1	29416173	29416196	D	B	B	D	D	B	B	D	B	B	B	D	D	D	D	D	B	B	B	B	B	D	D	B	B	D	B	B	B	D	B	D	B	D	D	B	B	B	D	B	B	D	D	B	D	B	D
chr1	29424638	29424653	D	B	B	D	D	B	B	D	B	B	B	D	D	D	D	D	B	B	B	B	B	D	D	B	B	D	B	B	B	D	B	D	B	D	D	B	B	B	D	B	B	D	D	B	D	B	D
chr1	29439832	29439871	D	B	B	D	D	B	B	D	B	B	B	D	D	D	D	D	B	B	B	B	B	D	D	B	B	D	B	B	B	D	B	D	B	D	D	B	B	B	D	B	B	D	D	B	D	B	D
chr1	29481844	29481863	D	B	B	D	D	B	B	D	B	B	B	D	D	D	D	D	B	B	B	B	B	D	D	B	B	D	B	B	B	D	B	D	B	D	D	B	B	B	D	B	B	D	D	B	D	B	D
chr1	29490834	29490847	D	B	B	D	D	B	B	D	B	B	B	D	D	D	D	D	B	B	B	B	B	D	D	B	B	D	B	B	B	D	B	D	B	D	D	B	B	B	D	B	B	D	D	B	D	B	D
chr1	29496404	29496439	D	B	B	D	D	B	B	D	B	B	B	D	D	D	D	D	B	B	B	B	B	D	D	B	B	D	B	B	B	D	B	D	B	D	D	B	B	B	D	B	B	D	D	B	D	B	D
chr1	29523362	29523385	D	B	B	D	D	B	B	D	B	B	B	D	D	D	D	D	B	B	B	B	B	D	D	B	B	D	B	B	B	D	B	D	B	D	D	B	B	B	D	B	B	D	D	B	D	B	D
chr1	29544304	29544351	D	B	B	D	D	B	B	D	B	B	B	D	D	D	D	D	B	B	B	B	B	D	D	B	B	D	B	B	B	D	B	D	B	D	D	B	B	B	D	B	B	D	D	B	D	B	D
chr1	29587081	29587094	D	B	B	D	D	B	B	D	B	B	B	D	D	D	D	D	B	B	B	B	B	D	D	B	B	D	B	B	B	D	B	D	B	D	D	B	B	B	D	B	B	D	D	B	D	B	D
chr1	29601711	29601758	D	B	B	D	D	B	B	D	B	B	B	D	D	D	D	D	B	B	B	B	B	D	D	B	B	D	B	B	B	D	B	D	B	D	D	B	B	B	D	B	B	D	D	B	D	B	D
chr1	29618526	29618537	D	B	B	D	D	B	B	D	B	B	B	D	D	D	D	D	B	B	B	B	B	D	D	B	B	D	B	B	B	D	B	D	B	D	D	B	B	B	D	B	B	D	D	B	D	B	D
chr1	29619638	29619649	D	B	B	D	D	B	B	D	B	B	B	D	D	D	D	D	B	B	B	B	B	D	D	B	B	D	B	B	B	D	B	D	B	D	D	B	B	B	D	B	B	D	D	B	D	B	D
chr1	29623322	29623341	D	B	B	D	D	B	B	D	B	B	B	D	D	D	D	D	B	B	B	B	B	D	D	B	B	D	B	B	B	D	B	D	B	D	D	B	B	B	D	B	B	D	D	B	D	B	D
chr1	29634881	29634898	D	B	B	D	D	B	B	D	B	B	B	D	D	D	D	D	B	B	B	B	B	D	D	B	B	D	B	B	B	D	B	D	B	D	D	B	B	B	D	B	B	D	D	B	D	B	D
chr1	29659416	29659427	D	B	B	D	D	B	B	D	B	B	B	D	D	D	D	D	B	B	B	B	B	D	D	B	B	D	B	B	B	D	B	D	B	D	D	B	B	B	D	B	B	D	D	B	D	B	D
chr1	29674892	29674917	D	B	B	D	D	B	B	D	B	B	B	D	D	D	D	D	B	B	B	B	B	D	D	B	B	D	B	B	B	D	B	D	B	D	D	B	B	B	D	B	B	D	D	B	D	B	D
chr1	29682267	29682282	D	B	B	D	D	B	B	D	B	B	B	D	D	D	D	D	B	B	B	B	B	D	D	B	B	D	B	B	B	D	B	D	B	D	D	B	B	B	D	B	B	D	D	B	D	B	D
chr1	29692669	29692684	D	B	B	D	D	B	B	D	B	B	B	D	D	D	D	D	B	B	B	B	B	D	D	B	B	D	B	B	B	D	B	D	B	D	D	B	B	B	D	B	B	D	D	B	D	B	D
chr1	29743064	29743102	D	B	B	D	D	B	B	D	B	B	B	D	D	D	D	D	B	B	B	B	B	D	D	B	B	D	B	B	B	D	B	D	B	D	D	B	B	B	D	B	B	D	D	B	D	B	D
chr1	29766997	29767040	D	B	B	D	D	B	B	D	B	B	B	D	D	D	D	D	B	B	B	B	B	D	D	B	B	D	B	B	B	D	B	D	B	D	D	B	B	B	D	B	B	D	D	B	D	B	D
chr1	29806489	29806528	D	B	B	D	D	B	B	D	B	B	B	D	D	D	D	D	B	B	B	B	B	D	D	B	B	D	B	B	B	D	B	D	B	D	D	B	B	B	D	B	B	D	D	B	D	B	D
chr1	29829114	29829131	D	B	B	D	D	B	B	D	B	B	B	D	D	D	D	D	B	B	B	B	B	D	D	B	B	D	B	B	B	D	B	D	B	D	D	B	B	B	D	B	B	D	D	B	D	B	D
chr1	29852599	29852622	D	B	B	D	D	B	B	D	B	B	B	D	D	D	D	D	B	B	B	B	B	D	D	B	B	D	B	B	B	D	B	D	B	D	D	B	B	B	D	B	B	D	D	B	D	B	D
chr1	29860599	29860633	D	B	B	D	D	B	B	D	B	B	B	D	D	D	D	D	B	B	B	B	B	D	D	B	B	D	B	B	B	D	B	D	B	D	D	B	B	B	D	B	B	D	D	B	D	B	D
chr1	29872784	29872811	D	B	B	D	D	B	B	D	B	B	B	D	D	D	D	D	B	B	B	B	B	D	D	B	B	D	B	B	B	D	B	D	B	D	D	B	B	B	D	B	B	D	D	B	D	B	D
chr1	29887585	29887596	D	B	B	D	D	B	B	D	B	B	B	D	D	D	D	D	B	B	B	B	B	D	D	B	B	D	B	B	B	D	B	D	B	D	D	B	B	B	D	B	B	D	D	B	D	B	D
chr1	29969367	29969414	D	B	B	D	D	B	B	D	B	B	B	D	D	D	D	D	B	B	B	D	B	D	D	B	B	D	B	B	B	D	B	D	B	D	D	B	B	B	D	B	B	D	D	B	D	B	D
chr1	30054543	30054570	D	B	B	D	D	B	B	D	B	B	B	D	D	D	D	D	B	B	B	B	B	D	D	B	B	D	B	B	B	D	B	D	B	D	D	B	B	B	D	B	B	D	D	B	D	B	D
chr1	30064808	30064835	D	B	B	D	D	B	B	D	B	B	B	D	D	D	D	D	B	B	B	B	B	D	D	B	B	D	B	B	B	D	B	D	B	D	D	B	B	B	D	B	B	D	D	B	D	B	D
chr1	30082439	30082508	D	B	B	D	D	B	B	D	B	B	B	D	D	D	D	D	B	B	B	B	B	D	D	B	B	D	B	B	B	D	B	D	B	D	D	B	B	B	D	B	B	D	D	B	D	B	D
chr1	30112694	30112708	D	B	B	D	D	B	B	D	B	B	B	D	D	D	D	D	B	B	B	B	B	D	D	B	B	D	B	B	B	D	B	D	B	D	D	B	B	B	D	B	B	D	D	B	D	B	D
chr1	30129742	30129757	D	B	B	D	D	B	B	D	B	B	B	D	D	D	D	D	B	B	B	B	B	D	D	B	B	D	B	B	B	D	B	D	B	D	D	B	B	B	D	B	B	D	D	B	D	B	D
chr1	30135078	30135109	D	B	B	D	D	B	B	D	B	B	B	D	D	D	D	D	B	B	B	B	B	D	D	B	B	D	B	B	B	D	B	D	B	D	D	B	B	B	D	B	B	D	D	B	D	B	D
chr1	30138453	30138494	D	B	B	D	D	B	B	D	B	B	B	D	D	D	D	D	B	B	B	B	B	D	D	B	B	D	B	B	B	D	B	D	B	D	D	B	B	B	D	B	B	D	D	B	D	B	D
chr1	30138623	30138657	D	B	B	D	D	B	B	D	B	B	B	D	D	D	D	D	B	B	B	B	B	D	D	B	B	D	B	B	B	D	B	D	B	D	D	B	B	B	D	B	B	D	D	B	D	B	D
chr1	30220206	30220249	D	B	B	D	D	B	B	D	B	B	B	D	D	D	D	D	B	B	B	B	B	D	D	B	B	D	B	B	B	D	B	D	B	D	D	B	B	B	D	B	B	D	D	B	D	B	D
chr1	30262059	30262110	D	B	B	D	D	B	B	D	B	B	B	D	D	D	D	D	B	B	B	B	B	D	D	B	B	D	B	B	B	D	B	D	B	D	D	B	B	B	D	B	B	D	D	B	D	B	D
chr1	30403987	30404026	D	B	B	D	D	B	B	D	B	B	B	D	D	D	D	D	B	B	B	B	B	D	D	B	B	D	B	B	B	D	B	D	B	D	D	B	B	B	D	B	B	D	D	B	D	B	D
chr1	30440133	30440172	D	B	B	D	D	B	B	D	B	B	B	D	D	D	D	D	B	B	B	B	B	D	D	B	B	D	B	B	B	D	B	D	B	D	D	B	B	B	D	B	B	D	D	B	D	B	D
chr1	30475900	30475931	D	B	B	D	D	B	B	D	B	B	B	D	D	D	D	D	B	B	B	B	B	D	D	B	B	D	B	B	B	D	B	D	B	D	D	B	B	B	D	B	B	D	D	B	D	B	D
chr1	30505054	30505105	D	B	B	D	D	B	B	D	B	B	B	D	D	D	D	D	B	B	B	B	B	D	D	B	B	D	B	B	B	D	B	D	B	D	D	B	B	B	D	B	B	D	D	B	D	B	D
chr1	30607515	30607538	D	B	B	D	D	B	B	D	B	B	B	D	D	D	D	D	B	B	B	B	B	D	D	B	B	D	B	B	B	D	B	D	B	D	D	B	B	B	D	B	B	D	D	B	D	B	D
chr1	30651490	30651545	D	B	B	D	D	B	B	D	B	B	B	D	D	D	D	D	B	B	B	B	B	D	D	B	B	D	B	B	B	D	B	D	B	B	D	B	B	B	D	B	B	D	B	B	D	B	B
chr1	30677398	30677445	D	B	B	D	D	B	B	D	B	B	B	D	D	D	D	D	B	B	B	B	B	D	D	B	B	D	B	B	B	D	B	D	B	D	D	B	B	B	D	B	B	D	D	B	D	B	D
chr1	30680503	30680532	D	B	B	D	D	B	B	D	B	B	B	D	D	D	D	D	B	B	B	B	B	D	D	B	B	D	B	B	B	D	B	D	B	D	D	B	B	B	D	B	B	D	D	B	D	B	D
chr1	30706515	30706544	D	B	B	D	D	B	B	D	B	B	B	D	D	D	D	D	B	B	B	B	B	D	D	B	B	D	B	B	B	D	B	D	B	D	D	B	B	B	D	B	B	D	D	B	D	B	D
chr1	30714161	30714210	D	B	B	D	D	B	B	D	B	B	B	D	D	D	D	D	B	B	B	B	B	D	D	B	B	D	B	B	B	D	B	D	B	D	D	B	B	B	D	B	B	D	D	B	D	B	D
chr1	30739880	30739939	D	B	B	D	B	B	B	D	B	B	B	D	D	D	D	D	B	B	B	B	B	D	D	D	B	D	B	B	B	D	B	B	B	D	D	B	B	B	D	B	B	D	D	B	D	B	D
chr1	30813649	30813662	D	B	B	D	D	B	B	D	B	B	B	D	D	D	D	D	B	B	B	B	B	D	D	B	B	D	B	B	B	D	B	D	B	D	D	B	B	B	D	B	B	D	D	B	D	B	D
chr1	30873850	30873864	D	B	B	D	D	B	B	D	B	B	B	D	D	D	D	D	B	B	B	B	B	D	D	B	B	D	B	B	B	D	B	D	B	D	D	B	B	B	D	B	B	D	D	B	D	B	D
chr1	30890295	30890306	D	B	B	D	D	B	B	D	B	B	B	D	D	D	D	D	B	B	B	B	B	D	D	B	B	D	B	B	B	D	B	D	B	D	D	B	B	B	D	B	B	D	D	B	D	B	D
chr1	30891093	30891124	D	B	B	D	D	B	B	D	B	B	B	D	D	D	D	D	B	B	B	B	B	D	D	B	B	D	B	B	B	D	B	D	B	D	D	B	B	B	D	B	B	D	D	B	D	B	D
chr1	30891294	30891313	D	B	B	D	D	B	B	D	B	B	B	D	D	D	D	D	B	B	B	B	B	D	D	B	B	D	B	B	B	D	B	D	B	D	D	B	B	B	D	B	B	D	D	B	D	B	D
chr1	30896349	30896363	D	B	B	D	D	B	B	D	B	B	B	D	D	D	D	D	B	B	B	B	B	D	D	B	B	D	B	B	B	D	B	D	B	D	D	B	B	B	D	B	B	D	D	B	D	B	D
chr1	30917416	30917447	D	B	B	D	D	B	B	D	B	B	B	D	D	D	D	D	B	B	B	B	B	D	D	B	B	D	B	B	B	D	B	D	B	D	D	B	B	B	D	B	B	D	D	B	D	B	D
chr1	30922179	30922202	D	B	B	D	D	B	B	D	B	B	B	D	D	D	D	D	B	B	B	B	B	D	D	B	B	D	B	B	B	D	B	D	B	D	D	B	B	B	D	B	B	D	D	B	D	B	D
chr1	30922907	30922930	D	B	B	D	D	B	B	D	B	B	B	D	D	D	D	D	B	B	B	B	B	D	D	B	B	D	B	B	B	D	B	D	B	D	D	B	B	B	D	B	B	D	D	B	D	B	D
chr1	30965939	30965966	D	B	B	D	D	B	B	D	B	B	B	D	D	D	D	D	B	B	B	B	B	D	D	B	B	D	B	B	B	D	B	D	B	D	D	B	B	B	D	B	B	D	D	B	D	B	D
chr1	31035306	31035341	D	B	B	D	D	B	B	D	B	B	B	D	D	D	D	D	B	B	B	B	B	D	D	B	B	D	B	B	B	D	B	D	B	D	D	B	B	B	D	B	B	D	D	B	D	B	D
chr1	31055529	31055540	D	B	B	D	D	B	B	D	B	B	B	D	D	D	D	D	B	B	B	B	B	D	D	B	B	D	B	B	B	D	B	D	B	D	D	B	B	B	D	B	B	D	D	B	D	B	D
chr1	31062380	31062411	D	B	B	D	D	B	B	D	B	B	B	D	D	D	D	D	B	B	B	B	B	D	D	B	B	D	B	B	B	D	B	D	B	D	D	B	B	B	D	B	B	D	D	B	D	B	D
chr1	31166369	31166396	D	B	B	D	D	B	B	D	B	B	B	D	D	D	D	D	B	B	B	B	B	D	D	B	B	D	B	B	B	D	B	D	B	D	D	B	B	B	D	B	B	D	D	B	D	B	D
chr1	31321525	31321551	D	B	B	D	D	B	B	D	B	B	B	D	D	D	D	D	B	B	B	B	B	D	D	B	B	D	B	B	B	D	B	D	B	D	D	B	B	B	D	B	B	D	D	B	D	B	D
chr1	31326132	31326179	D	B	B	D	D	B	B	D	B	B	B	D	D	D	D	D	B	B	B	B	B	D	D	B	B	D	B	B	B	D	B	D	B	D	D	B	B	B	D	B	B	D	D	B	D	B	D
chr1	31346110	31346121	D	B	B	D	D	B	B	D	B	B	B	D	D	D	D	D	B	B	B	B	B	D	D	B	B	D	B	NA	B	D	B	D	B	D	D	B	B	B	D	B	B	D	D	B	D	B	D
chr1	31361301	31361356	D	B	B	D	D	B	B	D	B	B	B	D	D	D	D	D	B	B	B	B	B	D	D	B	B	D	B	NA	B	D	B	D	B	D	D	B	B	B	D	B	B	D	D	B	D	B	D
chr1	31406507	31406546	D	B	B	D	D	B	B	D	B	B	B	D	D	D	D	D	B	B	B	B	B	D	D	B	B	D	B	D	B	D	B	D	B	D	D	B	B	B	D	B	B	D	D	B	D	B	D
chr1	31408079	31408102	D	B	B	D	D	B	B	D	B	B	B	D	D	D	D	D	B	B	B	B	B	D	D	B	B	D	B	D	B	D	B	D	B	D	D	B	B	B	D	B	B	D	D	B	D	B	D
chr1	31468341	31468364	D	B	B	D	D	B	B	D	B	B	B	D	D	D	D	D	B	B	B	B	B	D	D	B	B	D	B	D	B	D	B	D	B	D	D	B	B	B	D	B	B	D	D	B	D	B	D
chr1	31636516	31636563	D	B	B	D	D	B	B	D	B	B	B	NA	D	D	D	D	B	B	B	B	B	D	D	B	B	D	B	D	B	D	B	D	B	D	D	B	B	B	D	B	B	D	D	B	D	B	D
chr1	31657769	31657796	D	B	B	D	D	B	B	D	B	B	B	NA	D	D	D	D	B	B	B	B	B	D	D	B	B	D	B	D	B	D	B	D	B	D	D	B	B	B	D	B	B	D	D	B	D	B	D
chr1	31663105	31663122	D	B	B	D	D	B	B	D	B	B	B	NA	D	D	D	D	B	B	B	B	B	D	D	B	B	D	B	D	B	D	B	D	B	D	D	B	B	B	D	B	B	D	D	B	D	B	D
chr1	31788517	31788555	D	B	B	D	D	B	B	D	B	B	B	B	D	D	D	D	B	B	B	B	B	D	D	B	B	D	B	D	B	D	B	D	B	D	D	B	B	B	D	B	B	D	D	B	D	B	D
chr1	31847065	31847089	D	B	B	D	D	B	B	D	B	B	B	D	D	D	D	D	B	B	B	B	B	D	D	B	B	D	B	D	B	D	B	D	B	D	D	B	B	B	D	B	B	D	D	B	D	B	D
chr1	31850000	31850023	D	D	B	D	D	D	D	D	D	D	D	D	D	D	D	D	D	D	D	D	D	D	D	D	B	D	B	D	B	D	B	D	B	D	D	B	B	B	D	B	B	D	D	B	D	B	D
chr1	31856944	31856973	D	B	B	D	D	B	B	D	B	B	B	D	D	D	D	D	B	B	B	B	B	D	D	B	B	D	B	D	B	D	B	D	B	D	D	B	B	B	D	B	B	D	D	B	D	B	D
chr1	31862429	31862446	D	B	B	D	D	B	B	D	B	B	B	D	D	D	D	D	B	B	B	B	B	D	D	B	B	D	B	D	B	D	B	D	B	D	D	B	B	B	D	B	B	D	D	B	D	B	D
chr1	31883629	31883676	D	B	B	D	D	B	B	D	B	B	B	D	D	D	D	D	B	B	B	B	B	D	D	B	B	D	B	D	B	D	B	D	B	D	D	B	B	B	D	B	B	D	D	B	D	B	D
chr1	31883685	31883698	D	B	B	D	D	B	B	D	B	B	B	D	D	D	D	D	B	B	B	B	B	D	D	B	B	D	B	D	B	D	B	D	B	D	D	B	B	B	D	B	B	D	D	B	D	B	D
chr1	31939900	31939935	D	B	B	D	D	B	B	D	B	B	B	D	D	D	D	D	B	B	B	B	B	D	D	B	B	D	B	D	B	D	B	D	B	D	D	B	B	B	D	B	B	D	D	B	D	B	D
chr1	31952668	31952697	D	B	B	D	D	B	B	D	B	B	B	D	D	D	D	D	B	B	B	B	B	D	D	B	B	D	B	D	B	D	B	D	B	D	D	B	B	B	D	B	B	D	D	B	D	B	D
chr1	32026937	32026984	D	B	B	D	D	B	B	D	B	B	B	D	D	D	D	D	B	B	B	B	B	D	D	B	B	D	B	D	B	D	B	D	B	D	D	B	B	B	D	B	B	D	D	B	D	B	D
chr1	32086814	32086857	D	B	B	D	D	B	B	D	B	B	B	D	D	D	D	D	B	B	B	B	B	D	D	B	B	D	B	D	B	D	B	D	B	D	D	B	B	B	D	B	B	D	D	B	D	B	D
chr1	32108351	32108420	D	B	B	D	D	B	B	D	B	B	B	D	D	D	D	D	B	B	B	B	B	D	D	B	B	D	B	D	B	D	B	D	B	D	D	B	B	B	D	B	B	D	D	B	D	B	D
chr1	32290269	32290298	D	B	B	D	D	B	B	D	B	B	NA	NA	D	D	D	D	B	B	B	B	B	D	D	B	B	D	B	D	B	D	B	D	B	D	D	B	B	B	D	B	B	D	D	B	D	B	D
chr1	32345776	32345796	D	B	B	D	D	B	B	D	B	B	D	B	D	D	D	D	B	B	B	B	B	D	D	B	B	D	B	D	B	D	B	D	B	D	D	B	B	B	D	B	B	D	D	B	D	B	D
chr1	32351644	32351675	D	B	B	D	D	B	B	D	B	B	D	B	D	D	D	D	B	B	B	B	B	D	D	B	B	D	B	D	B	D	B	D	B	D	D	B	B	B	D	B	B	D	D	B	D	B	D
chr1	32369508	32369543	D	B	B	D	D	B	B	D	B	B	D	B	D	D	D	D	B	B	B	B	B	D	D	B	B	D	B	D	B	D	B	D	B	D	D	B	B	B	D	B	B	D	D	B	D	B	D
chr1	32452127	32452186	D	B	B	D	D	B	B	D	B	B	D	B	D	D	D	D	B	B	B	B	B	D	D	B	B	D	B	D	B	D	B	D	B	D	D	B	B	B	D	B	B	D	D	B	D	B	D
chr1	32482995	32483030	D	B	B	D	D	B	B	D	B	B	D	B	D	D	D	D	B	B	B	B	B	D	D	B	B	D	B	D	B	D	B	D	B	D	D	B	B	B	D	B	B	D	D	B	D	B	D
chr1	32508442	32508477	D	B	B	D	D	B	B	D	B	B	D	B	D	D	D	D	B	B	B	B	B	D	D	B	B	D	B	D	B	D	B	D	B	D	D	B	B	B	D	B	B	D	D	B	D	B	D
chr1	32601107	32601138	D	B	B	D	D	B	B	D	B	B	D	B	D	D	D	D	B	B	B	B	B	D	D	B	B	D	B	D	B	D	B	D	B	D	D	B	B	B	D	B	B	D	D	B	D	B	D
chr1	32606946	32606989	D	B	B	D	D	B	B	D	B	B	D	B	D	D	D	D	B	B	B	B	B	D	D	B	B	D	B	D	B	D	B	D	B	D	D	B	B	B	D	B	B	D	D	B	D	B	D
chr1	32625601	32625630	D	B	B	D	D	B	B	D	B	B	D	B	D	D	D	D	B	B	B	B	B	D	D	B	B	D	B	D	B	D	B	D	B	D	D	B	B	B	D	B	B	D	D	B	D	B	D
chr1	32662362	32662381	D	B	B	D	D	B	B	D	B	B	D	B	D	D	D	D	B	B	B	B	B	D	D	B	B	D	B	D	B	D	B	D	B	D	D	B	B	B	D	B	B	D	D	B	D	B	D
chr1	32696603	32696630	D	B	B	D	D	B	B	D	B	B	D	B	D	D	D	D	B	B	B	B	B	D	D	B	B	D	B	D	B	D	B	D	B	D	D	B	B	B	D	B	B	D	D	B	D	B	D
chr1	32704420	32704431	D	B	B	D	D	B	B	D	B	B	D	B	D	D	D	D	B	B	B	B	B	D	D	B	B	D	B	D	B	D	B	D	B	D	D	B	B	B	D	B	B	D	D	B	D	B	D
chr1	32734125	32734156	D	B	B	D	D	B	B	D	B	B	D	B	D	D	D	D	B	B	B	B	B	D	D	B	B	D	B	D	B	D	B	D	B	D	D	B	B	B	D	B	B	D	D	B	D	B	D
chr1	32771899	32771925	D	B	B	D	D	B	B	D	B	B	D	B	D	D	D	D	B	B	B	B	B	D	D	B	B	D	B	D	B	D	B	D	B	D	D	B	B	B	D	B	B	D	D	B	D	B	D
chr1	32821489	32821536	D	B	B	D	D	B	B	D	B	B	D	B	D	D	D	D	B	B	B	B	B	D	D	B	B	D	B	D	B	D	B	D	B	D	D	B	B	B	D	B	B	D	D	B	D	B	D
chr1	32837230	32837273	D	B	B	D	D	D	B	D	B	B	D	B	D	D	D	D	B	B	B	B	B	D	D	B	B	D	B	D	B	D	B	D	B	D	D	B	B	B	D	B	B	D	D	B	D	B	D
chr1	32858870	32858897	D	B	B	D	D	B	B	D	B	B	D	B	D	D	D	D	B	B	B	B	B	D	D	B	B	D	B	D	B	D	B	D	B	D	D	B	B	B	D	B	B	D	D	B	D	B	D
chr1	32865165	32865178	D	B	B	D	D	B	B	D	B	B	D	B	D	D	D	D	B	B	B	B	B	D	D	B	B	D	B	D	B	D	B	D	B	D	D	B	B	B	D	B	B	D	D	B	D	B	D
chr1	32865599	32865612	D	B	B	D	D	B	B	D	B	B	D	B	D	D	D	D	B	B	B	B	B	D	D	B	B	D	B	D	B	D	B	D	B	D	D	B	B	B	D	B	B	D	D	B	D	B	D
chr1	32871620	32871639	D	B	B	D	D	B	B	D	B	B	D	B	D	D	D	D	B	B	B	B	B	D	D	B	B	D	B	D	B	D	B	D	B	D	D	B	B	B	D	B	B	D	D	B	D	B	D
chr1	32938729	32938768	D	B	B	D	D	B	B	D	B	B	D	B	D	D	D	D	B	B	B	B	B	D	D	B	B	D	B	D	B	D	B	D	B	D	D	B	B	B	D	B	B	D	D	B	D	B	D
chr1	32939597	32939614	D	B	B	D	D	B	B	D	B	B	D	B	D	D	D	D	B	B	B	B	B	D	D	B	B	D	B	D	B	D	B	D	B	D	D	B	B	B	D	B	B	D	D	B	D	B	D
chr1	32949655	32949681	D	B	B	D	D	B	B	D	B	B	D	B	D	D	D	D	B	B	B	B	B	D	D	B	B	D	B	D	B	D	B	D	B	D	D	B	B	B	D	B	B	D	D	B	D	B	D
chr1	32950055	32950084	D	B	B	D	D	B	B	D	B	B	D	B	D	D	D	D	B	B	B	B	B	D	D	B	B	D	B	D	B	D	B	D	B	D	D	B	B	B	D	B	B	D	D	B	D	B	D
chr1	32954495	32954508	D	B	B	D	D	B	B	D	B	B	D	B	D	D	D	D	B	B	B	B	B	D	D	B	B	D	B	D	B	D	B	D	B	D	D	B	B	B	D	B	B	D	D	B	D	B	D
chr1	32962755	32962772	D	B	B	D	D	B	B	D	B	B	D	B	D	D	D	D	B	B	B	B	B	D	D	B	B	D	B	D	B	D	B	D	B	D	D	B	B	B	D	B	B	D	D	B	D	B	D
chr1	32963057	32963088	D	B	B	D	D	B	B	D	B	B	D	B	D	D	D	D	B	B	B	B	B	D	D	B	B	D	B	D	B	D	B	D	B	D	D	B	B	B	D	B	B	D	D	B	D	B	D
chr1	32995945	32995960	D	B	B	D	D	B	B	D	B	B	D	B	D	D	D	D	B	B	B	B	B	D	D	B	B	D	B	D	B	D	B	D	B	D	D	B	B	B	D	B	B	D	D	B	D	B	D
chr1	33001466	33001489	D	B	B	D	D	B	B	D	B	B	D	B	D	D	D	D	B	B	B	B	B	D	D	B	B	D	B	D	B	D	B	D	B	D	D	B	B	B	D	B	B	D	D	B	D	B	D
chr1	33009922	33009936	D	B	B	D	D	B	B	D	B	B	D	B	D	D	D	D	B	B	B	B	B	D	D	B	B	D	B	D	B	D	B	D	B	D	D	B	B	B	D	B	B	D	D	B	D	B	D
chr1	33009937	33009957	D	B	B	D	D	B	B	D	B	B	D	B	D	D	D	D	B	B	B	B	B	D	D	B	B	D	B	D	B	D	B	D	B	D	D	B	B	B	D	B	B	D	D	B	D	B	D
chr1	33028018	33028043	D	B	B	D	D	B	B	D	B	B	D	B	D	D	D	D	B	B	B	B	B	D	D	B	B	D	B	D	B	D	B	D	B	D	D	B	B	B	D	B	B	D	D	B	D	B	D
chr1	33031646	33031673	D	B	B	D	D	B	B	D	B	B	D	B	D	D	D	D	B	B	B	B	B	D	D	B	B	D	B	D	B	D	B	D	B	D	D	B	B	B	D	B	B	D	D	B	D	B	D
chr1	33058054	33058093	D	B	B	D	D	B	B	D	B	B	D	B	D	D	D	D	B	B	B	B	B	D	D	B	B	D	B	D	B	D	B	D	B	D	D	B	B	B	D	B	B	D	D	B	D	B	D
chr1	33059987	33060046	D	B	B	D	D	B	B	D	B	B	D	B	D	D	D	D	B	B	B	B	B	D	D	B	B	D	B	D	B	D	B	D	B	D	D	B	B	B	D	B	B	D	D	B	D	B	D
chr1	33091738	33091753	D	B	B	D	D	B	B	D	B	B	D	B	D	D	D	D	B	B	B	B	B	D	D	B	B	D	B	D	B	D	B	D	B	D	D	B	B	B	D	B	B	D	D	B	D	B	D
chr1	33152511	33152525	D	B	B	D	D	B	B	D	B	B	D	B	D	D	D	D	B	B	B	B	B	D	D	B	B	D	B	D	B	D	B	D	B	D	D	B	B	B	D	B	B	D	D	B	D	B	D
chr1	33160185	33160205	D	B	B	D	D	B	B	D	B	B	D	B	D	D	D	D	B	B	B	B	B	D	D	B	B	D	B	D	B	D	B	D	B	D	D	B	B	B	D	B	B	D	D	B	D	B	D
chr1	33181588	33181637	D	B	B	D	D	B	B	D	B	B	D	B	D	D	D	D	B	B	B	B	B	D	D	B	B	D	B	D	B	D	B	D	B	D	D	B	B	B	D	B	B	D	D	B	D	B	D
chr1	33188523	33188534	D	B	B	D	D	B	B	D	B	B	D	B	D	D	D	D	B	B	B	B	B	D	D	B	B	D	B	D	B	D	B	D	B	D	D	B	B	B	D	B	B	D	D	B	D	B	D
chr1	33246696	33246707	D	B	B	D	D	B	B	D	B	B	D	B	D	D	D	D	B	B	B	B	B	D	D	B	B	D	B	D	B	D	B	D	B	D	D	B	B	B	D	B	B	D	D	B	D	B	D
chr1	33268099	33268122	D	B	B	D	D	B	B	D	B	B	D	B	D	D	D	D	B	B	B	B	B	D	D	B	B	D	B	D	B	D	B	D	B	D	D	B	B	B	D	B	B	D	D	B	D	B	D
chr1	33292235	33292274	D	B	B	D	D	B	B	D	B	B	D	B	D	D	D	D	B	B	B	B	B	D	D	B	B	D	B	D	B	D	B	D	B	D	D	B	B	B	D	B	B	B	D	B	D	B	D
chr1	33292392	33292405	D	B	B	D	D	B	B	D	B	B	D	B	D	D	D	D	B	B	B	B	B	D	D	B	B	D	B	D	B	D	B	D	B	D	D	B	B	B	D	B	B	D	D	B	D	B	D
chr1	33380162	33380197	D	B	B	D	D	B	B	D	B	B	D	B	D	D	D	D	B	B	B	B	B	D	D	B	B	D	B	D	B	D	B	D	B	D	D	B	B	B	D	B	B	D	D	B	D	B	D
chr1	33391573	33391586	D	B	B	D	D	B	B	D	B	B	D	B	D	D	D	D	B	B	B	B	B	D	D	B	B	D	B	D	B	D	B	D	B	D	D	B	B	B	D	B	B	D	D	B	D	B	D
chr1	33461284	33461301	D	B	B	D	D	B	B	D	B	B	D	B	D	D	D	D	B	B	B	B	B	D	D	B	B	D	B	D	B	D	B	D	B	D	D	B	B	B	D	B	B	D	D	B	D	B	D
chr1	33471939	33471998	D	B	B	D	D	B	B	D	B	B	D	B	D	D	D	D	B	B	B	B	B	D	D	B	B	D	B	D	B	D	B	D	B	D	D	B	B	B	D	B	B	D	D	B	D	B	D
chr1	33506423	33506442	D	B	B	D	D	B	B	D	B	B	D	B	D	D	D	D	B	B	B	B	B	D	D	B	B	D	B	D	B	D	B	D	B	D	D	B	B	B	D	B	B	D	D	B	D	B	D
chr1	33690729	33690768	D	B	B	D	D	B	B	D	B	B	D	B	D	D	D	D	B	B	B	B	B	D	D	B	B	D	B	D	B	D	B	D	B	D	D	B	B	B	D	B	B	D	D	B	D	B	D
chr1	33702959	33702988	D	B	B	D	D	B	B	D	B	B	D	B	D	D	D	D	B	B	B	B	B	D	D	B	B	D	B	D	B	D	B	D	B	D	D	B	B	B	D	B	B	D	D	B	D	B	D
chr1	33716389	33716428	D	B	B	D	D	B	B	D	B	B	D	B	D	D	D	D	B	B	B	B	B	D	D	B	B	D	B	D	B	D	B	D	B	D	D	B	B	B	D	D	B	D	D	B	D	B	D
chr1	33752181	33752234	D	B	B	D	D	B	B	D	B	B	D	B	D	D	D	D	B	B	B	B	B	D	D	B	B	D	B	D	B	D	B	D	B	D	D	B	B	B	D	B	B	D	D	B	D	B	D
chr1	33785113	33785166	D	B	B	D	D	B	B	D	B	B	D	B	D	D	D	D	B	B	B	B	B	D	D	B	B	D	B	D	B	D	B	D	B	D	D	B	B	B	D	B	B	D	D	B	D	B	D
chr1	33870822	33870845	D	B	B	D	D	B	B	D	B	B	D	B	D	D	D	D	B	B	B	B	B	D	D	B	B	D	B	D	B	D	B	D	B	D	D	B	B	B	D	B	B	D	D	B	D	B	D
chr1	34007415	34007439	D	B	B	D	D	B	B	D	B	B	D	B	D	D	D	D	B	B	B	B	B	D	D	B	B	D	B	D	B	D	B	D	B	D	D	B	B	B	D	B	B	D	D	B	D	B	D
chr1	34026839	34026866	D	B	B	D	D	B	B	D	B	B	D	B	D	D	D	D	B	B	B	B	B	D	D	B	B	D	B	D	B	D	B	D	B	D	D	B	B	B	D	B	B	D	D	B	D	B	D
chr1	34062337	34062368	D	B	B	D	D	B	B	D	B	B	D	B	D	D	D	D	B	B	B	B	B	D	D	B	B	D	B	D	B	D	B	D	B	D	D	B	B	B	D	B	B	D	D	B	D	B	D
chr1	34095879	34095906	D	B	B	D	D	B	B	D	B	B	D	B	D	D	D	D	B	B	B	B	B	D	D	B	B	D	B	D	B	D	B	D	B	D	D	B	B	B	D	B	B	D	D	B	D	B	D
chr1	34099001	34099024	D	B	B	D	D	B	B	D	B	B	D	B	D	D	D	D	B	B	B	B	B	D	D	B	B	D	B	D	B	D	B	D	B	D	D	B	B	B	D	B	B	D	D	B	D	B	D
chr1	34118764	34118783	D	B	B	D	D	B	B	D	B	B	D	B	D	D	D	D	B	B	B	B	B	D	D	B	B	D	B	D	B	D	B	D	B	D	D	B	B	B	D	B	B	D	D	B	D	B	D
chr1	34144023	34144037	D	B	B	D	D	B	B	D	B	B	D	B	D	D	D	D	B	B	B	B	B	D	D	B	B	D	B	D	B	D	B	D	B	D	D	B	B	B	D	B	B	D	D	B	D	B	D
chr1	34144183	34144197	D	B	B	D	D	B	B	D	B	B	D	B	D	D	D	D	B	B	B	B	B	D	D	B	B	D	B	D	B	D	B	D	B	D	D	B	B	B	D	B	B	D	D	B	D	B	D
chr1	34144279	34144293	D	B	B	D	D	B	B	D	B	B	D	B	D	D	D	D	B	B	B	B	B	D	D	B	B	D	B	D	B	D	B	D	B	D	D	B	B	B	D	B	B	D	D	B	D	B	D
chr1	34144625	34144636	D	B	B	D	D	B	B	D	B	B	D	B	D	D	D	D	B	B	B	B	B	D	D	B	B	D	B	D	B	D	B	D	B	D	D	B	B	B	D	B	B	D	D	B	D	B	D
chr1	34147526	34147553	D	B	B	D	D	B	B	D	B	B	D	B	D	D	D	D	B	B	B	B	B	D	D	B	B	D	B	D	B	D	B	D	B	D	D	B	B	B	D	B	B	D	D	B	D	B	D
chr1	34164491	34164505	D	B	B	D	D	B	B	D	B	B	D	B	D	D	D	D	B	B	B	B	B	D	D	B	B	D	B	D	B	D	B	D	B	D	D	B	B	B	D	B	B	D	D	B	D	B	D
chr1	34209826	34209843	D	B	B	D	D	B	B	D	B	B	D	B	D	D	D	D	B	B	B	B	B	D	D	B	B	D	B	D	B	D	B	D	B	D	D	B	B	B	D	B	B	D	D	B	D	B	D
chr1	34247143	34247174	D	B	B	D	D	B	B	D	B	B	D	B	D	D	D	D	B	B	B	B	B	D	D	B	B	D	B	D	B	D	B	D	B	D	D	B	B	B	D	B	B	D	D	B	D	B	D
chr1	34247316	34247355	D	B	B	D	D	B	B	D	B	B	D	B	D	D	D	D	B	B	B	B	B	D	D	B	B	D	B	D	B	D	B	D	B	D	D	B	B	B	D	B	B	D	D	B	D	B	D
chr1	34285406	34285437	D	D	D	D	D	B	D	D	D	D	D	D	D	D	D	D	D	D	D	D	B	D	D	D	D	D	B	D	B	D	B	D	B	D	D	B	B	B	D	B	B	D	D	B	D	B	D
chr1	34407914	34407973	D	B	B	D	D	B	B	D	B	B	D	B	D	D	D	D	B	B	B	B	B	D	D	B	B	D	B	D	B	D	B	D	B	D	D	B	B	B	D	B	B	D	D	B	D	B	D
chr1	34486538	34486573	D	B	B	D	D	B	B	D	B	B	D	B	D	D	D	D	B	B	B	B	B	D	D	B	B	D	B	D	B	D	B	D	B	D	D	B	B	B	D	B	B	D	D	B	D	B	D
chr1	34493939	34493950	D	B	B	D	D	B	B	D	B	B	D	B	D	D	D	D	B	B	B	B	B	D	D	B	B	D	B	D	B	D	B	D	B	D	D	B	B	B	D	B	B	D	D	B	D	B	D
chr1	34493952	34493971	D	B	B	D	D	B	B	D	B	B	D	B	D	D	D	D	B	B	B	B	B	D	D	B	B	D	B	D	B	D	B	D	B	D	D	B	B	B	D	B	B	D	D	B	D	B	D
chr1	34562638	34562649	D	B	B	D	D	B	B	D	B	B	D	B	D	D	D	D	B	B	B	B	B	D	D	B	B	D	B	D	B	D	B	D	B	D	D	B	B	B	D	B	B	D	D	B	D	B	D
chr1	34563708	34563725	D	B	B	D	D	B	B	D	B	B	D	B	D	D	D	D	B	B	B	B	B	D	D	B	B	D	B	D	B	D	B	D	B	D	D	B	B	B	D	B	B	D	D	B	D	B	D
chr1	34619591	34619622	D	B	B	D	D	B	B	D	B	B	D	B	D	D	D	D	B	B	B	B	B	D	D	B	B	D	B	D	B	D	B	D	B	D	D	B	B	B	D	B	B	D	D	B	D	B	D
chr1	34620440	34620451	D	B	B	D	D	B	B	D	B	B	D	B	D	D	D	D	B	B	B	B	B	D	D	B	B	D	B	D	B	D	B	D	B	D	D	B	B	B	D	B	B	D	D	B	D	B	D
chr1	34639265	34639284	D	B	B	D	D	B	B	D	B	B	D	B	D	D	D	D	B	B	B	B	B	D	D	B	B	D	B	D	B	D	B	D	B	D	D	B	B	B	D	B	B	D	D	B	D	B	D
chr1	34658465	34658478	D	B	B	D	D	B	B	D	B	B	D	B	D	D	D	D	B	B	B	B	B	D	D	B	B	D	B	D	B	D	B	D	B	D	D	B	B	B	D	B	B	D	D	B	D	B	D
chr1	34673814	34673833	D	B	B	D	D	B	B	D	B	B	D	B	D	D	D	D	B	B	B	B	B	D	D	B	B	D	B	D	B	D	B	D	B	D	D	B	B	B	D	B	B	D	D	B	D	B	D
chr1	34695937	34695961	D	B	B	D	D	B	B	D	B	B	D	B	D	D	D	D	B	B	B	B	B	D	D	B	B	D	B	D	B	D	B	D	B	D	D	B	B	B	D	B	B	D	D	B	D	B	D
chr1	34726410	34726439	D	B	B	D	D	B	B	D	B	B	D	B	D	D	D	D	B	B	B	B	B	D	D	B	B	D	B	D	B	D	B	D	B	D	D	B	B	B	D	B	B	D	D	B	D	B	D
chr1	34756621	34756655	D	B	B	D	D	B	B	D	B	B	D	B	D	D	D	D	B	B	B	B	B	D	D	B	B	D	B	D	B	D	B	D	B	D	D	B	B	B	D	B	B	D	D	B	D	B	D
chr1	34782904	34782921	D	B	B	D	D	B	B	D	B	B	D	B	D	D	D	D	B	B	B	B	B	D	D	B	B	D	B	D	B	D	B	D	B	D	D	B	B	B	D	B	B	D	D	B	D	B	D
chr1	34788659	34788682	D	B	B	D	D	B	B	D	B	B	D	B	D	D	D	D	B	B	B	B	B	D	D	B	B	D	B	D	B	D	B	D	B	D	D	B	B	B	D	B	B	D	D	B	D	B	D
chr1	34823947	34823970	D	B	B	D	D	B	B	D	B	B	D	B	D	D	D	D	B	B	B	B	B	D	D	B	B	D	B	D	B	D	B	D	B	D	D	B	B	B	D	B	B	D	D	B	D	B	D
chr1	34848177	34848208	D	B	B	D	D	B	B	D	B	B	D	B	D	D	D	D	B	B	B	B	B	D	D	B	B	D	B	D	B	D	B	D	B	D	D	B	B	B	D	B	B	D	D	B	D	B	D
chr1	34855817	34855841	D	B	B	D	D	B	B	D	B	B	D	B	D	D	D	D	B	B	B	B	B	D	D	B	B	D	B	D	B	D	B	D	B	D	D	B	B	B	D	B	B	D	D	B	D	B	D
chr1	34899178	34899229	D	B	B	D	D	B	B	D	B	B	B	B	D	D	D	D	B	B	B	B	B	D	D	B	B	D	B	D	B	D	B	D	B	D	D	B	B	B	D	B	B	D	D	B	D	B	D
chr1	34900733	34900757	D	B	B	D	D	B	B	D	B	B	D	B	D	D	D	D	B	B	B	B	B	D	D	B	B	D	B	D	B	D	B	D	B	D	D	B	B	B	D	B	B	D	D	B	D	B	D
chr1	34935938	34935976	D	B	B	D	D	B	B	D	B	B	D	B	D	D	D	D	B	B	B	B	B	D	D	B	B	D	B	D	B	D	B	D	B	D	D	B	B	B	D	B	B	D	D	B	D	B	D
chr1	35034917	35034938	D	B	B	D	D	B	B	D	B	B	D	B	D	D	D	D	B	B	B	B	B	D	D	B	B	D	B	D	B	D	B	D	B	D	D	B	B	B	D	B	B	D	D	B	D	B	D
chr1	35089967	35090006	D	B	B	D	D	B	B	D	B	B	D	B	D	D	D	D	B	B	B	B	B	D	D	B	B	D	B	D	B	D	B	D	B	D	D	B	B	B	D	B	B	D	D	B	D	B	D
chr1	35094907	35094966	D	B	B	D	D	B	B	D	B	B	D	B	D	D	D	D	B	B	B	B	B	D	D	B	B	D	B	D	B	D	B	D	B	D	D	B	B	B	D	B	B	D	D	B	D	B	D
chr1	35101733	35101768	D	B	B	D	D	B	B	D	B	B	D	B	D	D	D	D	B	B	B	B	B	D	D	B	B	D	D	D	D	D	D	D	B	D	D	B	B	B	D	B	B	D	D	B	D	B	D
chr1	35150630	35150641	D	B	B	D	D	B	B	D	B	B	D	B	D	D	D	D	B	B	B	B	B	D	D	B	B	D	B	D	B	D	B	D	B	D	D	B	B	B	D	B	B	D	D	B	D	B	D
chr1	35182054	35182074	D	B	B	D	D	B	B	D	B	B	D	B	D	D	D	D	B	B	B	B	B	D	D	B	B	D	B	D	B	D	B	D	B	D	D	B	B	B	D	B	B	D	D	B	D	B	D
chr1	35192863	35192888	D	B	B	D	D	B	B	D	B	B	D	B	D	D	D	D	B	B	B	B	B	D	D	B	B	D	B	D	B	D	B	D	B	D	D	B	B	B	D	B	B	D	D	B	D	B	D
chr1	35334003	35334022	D	B	B	D	D	B	B	D	B	B	D	B	D	D	D	D	B	B	B	B	B	D	D	B	B	D	B	D	B	D	B	D	B	D	D	B	B	B	D	B	B	D	D	B	D	B	D
chr1	35361234	35361273	D	B	B	D	D	B	D	D	B	B	D	B	D	D	D	D	B	B	B	B	B	D	D	B	B	D	B	D	B	D	B	D	B	D	D	B	B	B	D	B	B	D	D	B	D	B	D
chr1	35461250	35461305	D	B	B	D	D	B	B	D	B	B	D	B	D	D	D	D	B	B	B	B	B	D	D	B	B	D	B	D	B	D	B	D	B	D	D	B	B	B	D	B	B	D	D	B	D	B	D
chr1	35527068	35527111	D	B	B	D	D	B	B	D	B	B	D	B	D	D	D	D	B	B	B	B	B	D	D	B	B	D	B	D	B	D	B	D	B	D	D	B	B	B	D	B	B	D	D	B	D	B	D
chr1	35578931	35578966	D	B	B	D	D	B	B	D	B	B	D	B	D	D	D	D	D	B	B	B	B	D	D	B	B	D	B	D	B	D	B	D	B	D	D	B	B	B	D	D	B	D	D	B	D	B	D
chr1	35585163	35585174	D	B	B	D	D	B	B	D	B	B	D	B	D	D	D	D	B	B	B	B	B	D	D	B	B	D	B	D	B	D	B	D	B	D	D	B	B	B	D	B	B	D	D	B	D	B	D
chr1	35661853	35661904	D	B	B	D	D	B	B	D	B	B	D	B	D	D	D	D	B	B	B	B	NA	D	D	B	B	D	B	D	B	D	B	D	B	D	D	B	B	B	D	B	B	D	NA	B	D	B	D
chr1	35695825	35695868	D	B	B	D	D	B	B	D	B	B	D	B	D	D	D	D	B	B	B	B	NA	D	D	B	B	D	B	D	B	D	B	D	B	D	D	B	B	B	D	B	B	D	NA	B	D	B	D
chr1	35780306	35780321	D	B	B	D	D	B	B	D	B	B	D	B	D	D	D	D	B	B	B	B	NA	D	D	B	B	D	B	D	B	D	B	D	B	D	D	B	B	B	D	B	B	D	NA	B	D	B	D
chr1	35798588	35798635	D	B	B	D	D	B	B	D	B	B	D	B	D	D	D	D	B	B	B	B	NA	D	D	B	B	D	B	D	B	D	B	D	B	D	D	B	B	B	D	B	B	D	NA	B	D	B	D
chr1	35825833	35825860	D	B	B	D	D	B	B	D	B	B	D	B	D	D	D	D	B	B	B	B	NA	D	D	B	B	D	B	D	B	D	B	D	B	D	D	B	B	B	D	B	B	D	NA	B	D	B	D
chr1	35966388	35966415	D	B	B	D	D	B	B	D	B	B	D	B	D	D	D	D	B	B	B	B	D	D	D	B	B	D	B	D	B	D	B	D	B	D	D	B	B	B	D	B	B	D	B	B	D	B	D
chr1	35975530	35975565	D	B	B	D	D	B	B	D	B	B	D	B	D	D	D	D	B	B	B	B	D	D	D	B	B	D	B	D	B	D	B	D	B	D	D	B	B	B	D	B	B	D	B	B	D	B	D
chr1	36010748	36010765	D	B	B	D	D	B	B	D	B	B	D	B	D	D	D	D	B	B	B	B	D	D	D	B	B	D	B	D	B	D	B	D	B	D	D	B	B	B	D	B	B	D	B	B	D	B	D
chr1	36051084	36051107	D	B	B	D	D	B	B	D	B	B	D	B	D	D	D	D	B	B	B	B	D	D	D	B	B	D	B	D	B	D	B	D	B	D	D	B	B	B	D	B	B	D	B	B	D	B	D
chr1	36055766	36055781	D	B	B	D	D	B	B	D	B	B	D	B	D	D	D	D	B	B	B	B	D	D	D	B	B	D	B	D	B	D	B	D	B	D	D	B	B	B	D	B	B	D	B	B	D	B	D
chr1	36157293	36157326	D	B	B	D	D	B	B	D	B	B	D	B	D	D	D	D	B	B	B	B	D	D	D	B	B	D	B	D	B	D	B	D	B	D	D	B	B	B	D	B	B	D	B	B	D	B	D
chr1	36175792	36175807	D	B	B	D	D	B	B	D	B	B	D	B	D	D	D	D	B	B	B	B	D	D	D	B	B	D	B	D	B	D	B	D	B	D	D	B	B	B	D	B	B	D	B	B	D	B	D
chr1	36179242	36179274	D	B	B	D	D	B	B	D	B	B	D	B	D	D	D	D	B	B	B	B	D	D	D	B	B	D	B	D	B	D	B	D	B	D	D	B	B	B	D	B	B	D	B	B	D	B	D
chr1	36181547	36181570	D	B	B	D	D	B	B	D	B	B	D	B	D	D	D	D	B	B	B	B	D	D	D	B	B	D	B	D	B	D	B	D	B	D	D	B	B	B	D	B	B	D	B	B	D	B	D
chr1	36182988	36183023	D	B	B	D	D	B	B	D	B	B	D	B	D	D	D	D	B	B	B	B	D	D	D	B	B	D	B	D	B	D	B	D	B	D	D	B	B	B	D	B	B	D	B	B	D	B	D
chr1	36201276	36201287	D	B	B	D	D	B	B	D	B	B	D	B	D	D	D	D	B	B	B	B	D	D	D	B	B	D	B	D	B	D	B	D	B	D	D	B	B	B	D	B	B	D	B	B	D	B	D
chr1	36230857	36230892	D	B	B	D	D	B	B	D	B	B	D	B	D	D	D	D	B	B	B	B	D	D	D	B	B	D	B	D	B	D	B	D	B	D	D	B	B	B	D	B	B	D	B	B	D	B	D
chr1	36237568	36237607	D	B	B	D	D	B	B	D	B	B	D	B	D	D	D	D	B	B	B	B	D	D	D	B	B	D	B	D	B	D	B	D	B	D	D	B	B	B	D	B	B	D	B	B	D	B	D
chr1	36240075	36240134	D	B	B	D	D	B	B	D	B	B	D	B	D	D	D	D	B	B	B	B	D	D	D	B	B	D	B	D	B	D	B	D	B	D	D	B	B	B	D	B	B	D	B	B	D	B	D
chr1	36241430	36241457	D	B	B	D	D	B	B	D	B	B	D	B	D	D	D	D	B	B	B	B	D	D	D	B	B	D	B	D	B	D	B	D	B	D	D	B	B	B	D	B	B	D	B	B	D	B	D
chr1	36247533	36247560	D	B	B	D	D	B	B	D	B	B	D	B	D	D	D	D	B	B	B	B	D	D	D	B	B	D	B	D	B	D	B	D	B	D	D	B	B	B	D	B	B	D	B	B	D	B	D
chr1	36252155	36252166	D	B	B	D	D	B	B	D	B	B	D	B	D	D	D	D	B	B	B	B	D	D	D	B	B	D	B	D	B	D	B	D	B	D	D	B	B	B	D	B	B	D	B	B	D	B	D
chr1	36252736	36252759	D	B	B	D	D	B	B	D	B	B	D	B	D	D	D	D	B	B	B	B	D	D	D	B	B	D	B	D	B	D	B	D	B	D	D	B	B	B	D	B	B	D	B	B	D	B	D
chr1	36253417	36253444	D	B	B	D	D	B	B	D	B	B	D	B	D	D	D	D	B	B	B	B	D	D	D	B	B	D	B	D	B	D	B	D	B	D	D	B	B	B	D	B	B	D	B	B	D	B	D
chr1	36259855	36259866	D	B	B	D	D	B	B	D	B	B	D	B	D	D	D	D	B	B	B	B	D	D	D	B	B	D	B	D	B	D	B	D	B	D	D	B	B	B	D	B	B	D	B	B	D	B	D
chr1	36262691	36262704	D	B	B	D	D	B	B	D	B	B	D	B	D	D	D	D	B	B	B	B	D	D	D	B	B	D	B	D	B	D	B	D	B	D	D	B	B	B	D	B	B	D	B	B	D	B	D
chr1	36267294	36267305	D	B	B	D	D	B	B	D	B	B	D	B	D	D	D	D	B	B	B	B	D	D	D	B	B	D	B	D	B	D	B	D	B	D	D	B	B	B	D	B	B	D	B	B	D	B	D
chr1	36301854	36301877	D	B	B	D	D	B	B	D	B	B	D	B	D	D	D	D	B	B	B	B	D	D	D	B	B	D	B	D	B	D	B	D	B	D	D	B	B	B	D	B	B	D	B	B	D	B	D
chr1	36329905	36329920	D	B	B	D	D	B	B	D	B	B	D	B	D	D	D	D	B	B	B	B	D	D	D	B	B	D	B	D	B	D	B	D	B	D	D	B	B	B	D	B	B	D	B	B	D	B	D
chr1	36363497	36363521	D	B	B	D	D	B	B	D	B	B	D	B	D	D	D	D	B	B	B	B	D	D	D	B	B	D	B	D	B	D	B	D	B	D	D	B	B	B	D	B	B	D	B	B	D	B	D
chr1	36483650	36483689	D	B	B	D	D	B	B	D	B	B	D	B	D	D	D	D	B	B	B	B	D	D	D	B	B	D	B	D	B	D	B	D	B	D	D	B	B	B	D	B	B	D	B	B	D	B	D
chr1	36549188	36549209	D	B	B	D	D	B	B	D	B	B	D	B	D	D	D	D	B	B	B	B	D	D	D	B	B	D	B	D	B	D	B	D	B	D	D	B	B	B	D	B	B	D	B	B	D	B	D
chr1	36564485	36564508	D	B	B	D	D	B	B	D	B	B	D	B	D	D	D	D	B	B	B	B	D	D	D	B	B	D	B	D	B	D	B	D	B	D	D	B	B	B	D	B	B	D	B	B	D	B	D
chr1	36566703	36566714	D	B	B	D	D	B	B	D	B	B	D	B	D	D	D	D	B	B	B	B	D	D	D	B	B	D	B	D	B	D	B	D	B	D	D	B	B	B	D	B	B	D	B	B	D	B	D
chr1	36570702	36570726	D	B	B	D	D	B	B	D	B	B	D	B	D	D	D	D	B	B	B	B	D	D	D	B	B	D	B	D	B	D	B	D	B	D	D	B	B	B	D	B	B	D	B	B	D	B	D
chr1	36588896	36588907	D	B	B	D	D	B	B	D	B	B	D	B	D	D	D	D	B	B	B	B	D	D	D	B	B	D	B	D	B	D	B	D	B	D	D	B	B	B	D	B	B	D	B	B	D	B	D
chr1	36597603	36597650	D	B	B	D	D	B	B	D	B	B	D	B	D	D	D	D	B	B	B	B	D	D	D	B	B	D	B	D	B	D	B	D	B	D	D	B	B	B	D	B	B	D	B	B	D	B	D
chr1	36632688	36632735	D	B	B	D	D	B	B	D	B	B	D	B	D	D	D	D	B	B	B	B	D	D	D	B	B	D	B	D	B	D	B	D	B	D	D	B	B	B	D	B	B	D	B	B	D	B	D
chr1	36661539	36661554	D	B	B	D	D	B	B	D	B	B	D	B	D	D	D	D	B	B	B	B	D	D	D	B	B	D	B	D	B	D	B	D	B	D	D	B	B	B	D	B	B	D	B	B	D	B	D
chr1	36661811	36661838	D	B	B	D	D	B	B	D	B	B	D	B	D	D	D	D	B	B	B	B	D	D	D	B	B	D	B	D	B	D	B	D	B	D	D	B	B	B	D	B	B	D	B	B	D	B	D
chr1	36671201	36671212	D	B	B	D	D	B	B	D	B	B	D	B	D	D	D	D	B	B	B	B	D	D	D	B	B	D	B	D	B	D	B	D	B	D	D	B	B	B	D	B	B	D	B	B	D	B	D
chr1	36671946	36671966	D	B	B	D	D	B	B	D	B	B	D	B	D	D	D	D	B	B	B	B	D	D	D	B	B	D	B	D	B	D	B	D	B	D	D	B	B	B	D	B	B	D	B	B	D	B	D
chr1	36673857	36673883	D	B	B	D	D	B	B	D	B	B	D	B	D	D	D	D	B	B	B	B	D	D	D	B	B	D	B	D	B	D	B	D	B	D	D	B	B	B	D	B	B	D	B	B	D	B	D
chr1	36686204	36686215	D	B	B	D	D	B	B	D	B	B	D	B	D	D	D	D	B	B	B	B	D	D	D	B	B	D	B	D	B	D	B	D	B	D	D	B	B	B	D	B	B	D	B	B	D	B	D
chr1	36730520	36730543	D	B	B	D	D	B	B	D	B	B	D	B	D	D	D	D	B	B	B	B	D	D	D	B	B	D	B	D	B	D	B	D	B	D	D	B	B	B	D	B	B	D	B	B	D	B	D
chr1	36736916	36736967	D	B	B	D	D	B	B	D	B	B	D	B	D	D	D	D	B	B	B	B	D	D	D	B	B	D	B	D	B	D	B	D	B	D	D	B	B	B	D	B	B	D	B	B	D	B	D
chr1	36841391	36841426	D	B	B	D	D	B	B	D	B	B	D	B	D	D	D	D	B	B	B	B	D	D	D	B	B	D	B	D	B	D	B	D	B	D	D	B	B	B	D	B	B	D	B	B	D	B	D
chr1	36860277	36860308	D	B	B	D	D	B	B	D	B	B	D	B	D	D	D	D	B	B	B	B	D	D	D	B	B	D	B	D	B	D	B	D	B	D	D	B	B	B	D	B	B	D	B	B	D	B	D
chr1	36872936	36872970	D	B	B	D	D	B	B	D	B	B	D	B	D	D	D	D	B	B	B	B	D	D	D	B	B	D	B	D	B	D	B	D	B	D	D	B	B	B	D	B	B	D	B	B	D	B	D
chr1	36879233	36879248	D	B	B	D	D	B	B	D	B	B	D	B	D	D	D	D	B	B	B	B	D	D	D	B	B	D	B	D	B	D	B	D	B	D	D	B	B	B	D	B	B	D	B	B	D	B	D
chr1	36903699	36903712	D	B	B	D	D	B	B	D	B	B	D	B	D	D	D	D	B	B	B	B	D	D	D	B	B	D	B	D	B	D	B	D	B	D	D	B	B	B	D	B	B	D	B	B	D	B	D
chr1	36903713	36903746	D	B	B	D	D	B	B	D	B	B	D	B	D	D	D	D	B	B	B	B	D	D	D	B	B	D	B	D	B	D	B	D	B	D	D	B	B	B	D	B	B	D	B	B	D	B	D
chr1	36950668	36950715	D	B	B	D	D	B	B	D	B	B	D	B	D	D	D	D	B	B	B	B	D	D	D	B	B	D	B	D	B	D	B	D	B	D	D	B	B	B	D	B	B	D	B	B	D	B	D
chr1	36981034	36981078	D	B	B	D	D	B	B	D	B	B	D	B	D	D	D	D	B	B	B	B	D	D	D	B	B	D	B	D	B	D	B	D	B	D	D	B	B	B	D	B	B	D	B	B	D	B	D
chr1	36983378	36983409	D	B	B	D	D	B	B	D	B	B	D	B	D	D	D	D	B	B	B	B	D	D	D	B	B	D	B	D	B	D	B	D	B	D	D	B	B	B	D	B	B	D	B	B	D	B	D
chr1	36984929	36984960	D	B	B	D	D	B	B	D	B	B	D	B	D	D	D	D	B	B	B	B	D	D	D	B	B	D	B	D	B	D	B	D	B	D	D	B	B	B	D	B	B	D	B	B	D	B	D
chr1	36994872	36994886	D	B	B	D	D	B	B	D	B	B	D	B	D	D	D	D	B	B	B	B	D	D	D	B	B	D	B	D	B	D	B	D	B	D	D	B	B	B	D	B	B	D	B	B	D	B	D
chr1	36994893	36994922	D	B	B	D	D	B	B	D	B	B	D	B	D	D	D	D	B	B	B	B	D	D	D	B	B	D	B	D	B	D	B	D	B	D	D	B	B	B	D	B	B	D	B	B	D	B	D
chr1	37000928	37000951	D	B	B	D	D	B	B	D	B	B	D	B	D	D	D	D	B	B	B	B	D	D	D	B	B	D	B	D	B	D	B	D	B	D	D	B	B	B	D	B	B	D	B	B	D	B	D
chr1	37005564	37005583	D	B	B	D	D	B	B	D	B	B	D	B	D	D	D	D	B	B	B	B	D	D	D	B	B	D	B	D	B	D	B	D	B	D	D	B	B	B	D	B	B	D	B	B	D	B	D
chr1	37011411	37011430	D	B	B	D	D	B	B	D	B	B	D	B	D	D	D	D	B	B	B	B	D	D	D	B	B	D	B	D	B	D	B	D	B	D	D	B	B	B	D	B	B	D	B	B	D	B	D
chr1	37027598	37027617	D	B	B	D	D	B	B	D	B	B	D	B	D	D	D	D	B	B	B	B	D	D	D	B	B	D	B	D	B	D	B	D	B	D	D	B	B	B	D	B	B	D	B	B	D	B	D
chr1	37059699	37059726	D	B	B	D	D	B	B	D	B	B	D	B	D	D	D	D	B	B	B	B	D	D	D	B	B	D	B	D	B	D	B	D	B	D	D	B	B	B	D	B	B	D	B	B	D	B	D
chr1	37091598	37091637	D	B	B	D	D	B	B	D	B	B	D	B	D	D	D	D	B	B	B	B	D	D	D	B	B	D	B	D	B	D	B	D	B	D	D	B	B	B	D	B	B	D	B	B	D	B	D
chr1	37100343	37100370	D	B	B	D	D	B	B	D	B	B	D	B	D	D	D	D	B	B	B	B	D	D	D	B	B	D	B	D	B	D	B	D	B	D	D	B	B	B	D	B	B	D	B	B	D	B	D
chr1	37133813	37133852	D	B	B	D	D	B	B	D	B	B	D	B	D	D	D	D	B	B	B	B	D	D	D	B	B	D	B	D	B	D	B	D	B	D	D	B	B	B	D	B	B	D	B	B	D	B	D
chr1	37140593	37140606	D	B	B	D	D	B	B	D	B	B	D	B	D	D	D	D	B	B	B	B	D	D	D	B	B	D	B	D	B	D	B	D	B	D	D	B	B	B	D	B	B	D	B	B	D	B	D
chr1	37173141	37173176	D	B	B	D	D	B	B	D	B	B	D	B	D	D	D	D	B	B	B	B	B	D	D	B	B	D	B	D	B	D	B	D	B	D	D	B	B	B	D	B	B	D	B	B	D	B	D
chr1	37178674	37178685	D	B	B	D	D	B	B	D	B	B	D	B	D	D	D	D	B	B	B	B	D	D	D	B	B	D	B	D	B	D	B	D	B	D	D	B	B	B	D	B	B	D	B	B	D	B	D
chr1	37178793	37178844	D	B	B	D	D	B	B	D	B	B	D	B	D	D	D	D	B	B	B	B	D	D	D	B	B	D	B	D	B	D	B	D	B	D	D	B	B	B	D	B	B	D	B	B	D	B	D
chr1	37178937	37178957	D	B	B	D	D	B	B	D	B	B	D	B	D	D	D	D	B	B	B	B	D	D	D	B	B	D	B	D	B	D	B	D	B	D	D	B	B	B	D	B	B	D	B	B	D	B	D
chr1	37217141	37217155	D	B	B	D	D	B	B	D	B	B	D	B	D	D	D	D	B	B	B	B	D	D	D	B	B	D	B	D	B	D	B	D	B	D	D	B	B	B	D	B	B	D	B	B	D	B	D
chr1	37218368	37218387	D	B	B	D	D	B	B	D	B	B	D	B	D	D	D	D	B	B	B	B	D	D	D	B	B	D	B	D	B	D	B	D	B	D	D	B	B	B	D	B	B	D	B	B	D	B	D
chr1	37221092	37221131	D	B	B	D	D	B	B	D	B	B	D	B	D	D	D	D	B	B	B	B	D	D	D	B	B	D	B	D	B	D	B	D	B	D	D	B	B	B	D	B	B	D	B	B	D	B	D
chr1	37222875	37222919	D	B	B	D	D	B	B	D	B	B	D	B	D	D	D	D	B	B	B	B	D	D	D	B	B	D	B	D	B	D	B	D	B	D	D	B	B	B	D	B	B	D	B	B	D	B	D
chr1	37263086	37263125	D	B	B	D	D	B	B	D	B	B	D	B	D	D	D	D	B	B	B	B	D	D	D	B	B	D	B	D	B	D	B	D	B	D	D	B	B	B	D	B	B	D	B	B	D	B	D
chr1	37267293	37267310	D	B	B	D	D	B	B	D	B	B	D	B	D	D	D	D	B	B	B	B	D	D	D	B	B	D	B	D	B	D	B	D	B	D	D	B	B	B	D	B	B	D	B	B	D	B	D
chr1	37271445	37271466	D	B	B	D	D	B	B	D	B	B	D	B	D	D	D	D	B	B	B	B	D	D	D	B	B	D	B	D	B	D	B	D	B	D	D	B	B	B	D	B	B	D	B	B	D	B	D
chr1	37290362	37290373	D	B	B	D	D	B	B	D	B	B	D	B	D	D	D	D	B	B	B	B	D	D	D	B	B	D	B	D	B	D	B	D	B	D	D	B	B	B	D	B	B	D	B	B	D	B	D
chr1	37315841	37315852	D	B	B	D	D	B	B	D	B	B	D	B	D	D	D	D	B	B	B	B	D	D	D	B	B	D	B	D	B	D	B	D	B	D	D	B	B	B	D	B	B	D	B	B	D	B	D
chr1	37322693	37322704	D	B	B	D	D	B	B	D	B	B	D	B	D	D	D	D	B	B	B	B	D	D	D	B	B	D	B	D	B	D	B	D	B	D	D	B	B	B	D	B	B	D	B	B	D	B	D
chr1	37343365	37343388	D	B	B	D	D	B	B	D	B	B	D	B	D	D	D	D	B	B	B	B	D	D	D	B	B	D	B	D	B	D	B	D	B	D	D	B	B	B	D	B	B	D	B	B	D	B	D
chr1	37345312	37345343	D	B	B	D	D	B	B	D	B	B	D	B	D	D	D	D	B	B	B	B	D	D	D	B	B	D	B	D	B	D	B	D	B	D	D	B	B	B	D	B	B	D	B	B	D	B	D
chr1	37402122	37402149	D	B	B	D	D	B	B	D	B	B	D	B	D	D	D	D	B	B	B	B	D	D	D	B	B	D	B	D	B	D	B	D	B	D	D	B	B	B	D	B	B	D	B	B	D	B	D
chr1	37511209	37511244	D	B	B	D	D	B	B	D	B	B	D	B	D	D	D	D	B	B	B	B	D	D	D	B	B	D	B	D	B	D	B	D	B	D	D	B	B	B	D	B	B	D	B	B	D	B	D
chr1	37532321	37532348	D	B	B	D	D	B	B	D	B	B	D	B	D	D	D	D	B	B	B	B	D	D	D	B	B	D	B	D	B	D	B	D	B	D	D	B	B	B	D	B	B	D	B	B	D	B	D
chr1	37559310	37559324	D	B	B	D	D	B	B	D	B	B	D	B	D	D	D	D	B	B	B	B	D	D	D	B	B	D	B	D	B	D	B	D	B	D	D	B	B	B	D	B	B	D	B	B	D	B	D
chr1	37559492	37559511	D	B	B	D	D	B	B	D	B	B	D	B	D	D	D	D	B	B	B	B	D	D	D	B	B	D	B	D	B	D	B	D	B	D	D	B	B	B	D	B	B	D	B	B	D	B	D
chr1	37595780	37595827	D	B	B	D	D	B	B	D	B	B	D	B	D	D	D	D	B	B	B	B	D	D	D	B	B	D	B	D	B	D	B	D	B	D	D	B	B	B	D	B	B	D	B	B	D	B	D
chr1	37632779	37632794	D	B	B	D	D	B	B	D	B	B	D	B	D	D	D	D	B	B	B	B	D	D	D	B	B	D	B	D	B	D	B	D	B	D	D	B	B	B	D	B	B	D	B	B	D	B	D
chr1	37642066	37642097	D	B	B	D	D	B	B	D	B	B	D	B	D	D	D	D	B	B	B	B	D	D	D	B	B	D	B	D	B	D	B	D	B	D	D	B	B	B	D	B	B	D	B	B	D	B	D
chr1	37645427	37645450	D	B	B	D	D	B	B	D	B	B	D	B	D	D	D	D	B	B	B	B	D	D	D	B	B	D	B	D	B	D	B	D	B	D	D	B	B	B	D	B	B	D	B	B	D	B	D
chr1	37648366	37648393	D	B	B	D	D	B	B	D	B	B	D	B	D	D	D	D	B	B	B	B	D	D	D	B	B	D	B	D	B	D	B	D	B	D	D	B	B	B	D	B	B	D	B	B	D	B	D
chr1	37661936	37662007	D	B	B	D	D	B	B	D	B	B	D	B	D	D	D	D	B	B	B	B	D	D	D	B	B	D	B	D	B	D	B	D	B	D	D	B	B	B	D	B	B	D	B	B	D	B	D
chr1	37731986	37732017	D	B	B	D	D	B	B	D	B	B	D	D	D	D	D	D	B	B	B	B	D	D	D	B	B	D	B	D	B	D	B	D	B	D	D	B	B	B	D	B	B	D	B	B	D	B	D
chr1	37736471	37736495	D	B	B	D	D	B	B	D	B	B	D	D	D	D	D	D	B	B	B	B	D	D	D	B	B	D	B	D	B	D	B	D	B	D	D	B	B	B	D	B	B	D	B	B	D	B	D
chr1	37750598	37750617	D	B	B	D	D	B	B	D	B	B	D	D	D	D	D	D	B	B	B	B	D	D	D	B	B	D	B	D	B	D	B	D	B	D	D	B	B	B	D	B	B	D	B	B	D	B	D
chr1	37758614	37758649	D	B	B	D	D	B	B	D	B	B	D	D	D	D	D	D	B	B	B	B	D	D	D	B	B	D	B	D	B	D	B	D	B	D	D	B	B	B	D	B	B	D	B	B	D	B	D
chr1	37764397	37764416	D	B	B	D	D	B	B	D	B	B	D	D	D	D	D	D	B	B	B	B	D	D	D	B	B	D	B	D	B	D	B	D	B	D	D	B	B	B	D	B	B	D	B	B	D	B	D
chr1	37800671	37800702	D	B	B	D	D	B	B	D	B	B	D	D	D	D	D	D	B	B	B	B	D	D	D	B	B	D	B	D	B	D	B	D	B	D	D	B	B	B	D	B	B	D	B	B	D	B	D
chr1	37802630	37802643	D	B	B	D	D	B	B	D	B	B	D	D	D	D	D	D	B	B	B	B	D	D	D	B	B	D	B	D	B	D	B	D	B	D	D	B	B	B	D	B	B	D	B	B	D	B	D
chr1	37811639	37811683	D	B	B	D	D	B	B	D	B	B	D	D	D	D	D	D	B	B	B	B	D	D	D	B	B	D	B	D	B	D	B	D	B	D	D	B	B	B	D	B	B	D	B	B	D	B	D
chr1	37825589	37825606	D	B	B	D	D	B	B	D	B	B	D	D	D	D	D	D	B	B	B	B	D	D	D	B	B	D	B	D	B	D	B	D	B	D	D	B	B	B	D	B	B	D	B	B	D	B	D
chr1	37851506	37851533	D	B	B	D	D	B	B	D	B	B	D	D	D	D	D	D	B	B	B	B	D	D	D	B	B	D	B	D	B	D	B	D	B	D	D	B	B	B	D	B	B	D	B	B	D	B	D
chr1	37889093	37889116	D	B	B	D	D	B	B	D	B	B	D	D	D	D	D	D	B	B	B	B	D	D	D	B	B	D	B	D	B	D	B	D	B	D	D	B	B	B	D	B	B	D	B	B	D	B	D
chr1	37901448	37901479	D	B	B	D	D	B	B	D	B	B	D	D	D	D	D	D	B	B	B	B	D	D	D	B	B	D	B	D	B	D	B	D	B	D	D	B	B	B	D	B	B	D	B	B	D	B	D
chr1	37919872	37919883	D	B	B	D	D	B	B	D	B	B	D	D	D	D	D	D	B	B	B	B	D	D	D	B	B	D	B	D	B	D	B	D	B	D	D	B	B	B	D	B	B	D	B	B	D	B	D
chr1	37921404	37921435	D	B	B	D	D	B	B	D	B	B	D	D	D	D	D	D	B	B	B	B	D	D	D	B	B	D	B	D	B	D	B	D	B	D	D	B	B	B	D	B	B	D	B	B	D	B	D
chr1	37926343	37926354	D	B	B	D	D	B	B	D	B	B	D	D	D	D	D	D	B	B	B	B	D	D	D	B	B	D	B	D	B	D	B	D	B	D	D	B	B	B	D	B	B	D	B	B	D	B	D
chr1	37930439	37930453	D	B	B	D	D	B	B	D	B	B	D	D	D	D	D	D	B	B	B	B	D	D	D	B	B	D	B	D	B	D	B	D	B	D	D	B	B	B	D	B	B	D	B	B	D	B	D
chr1	37978411	37978422	D	B	B	D	D	B	B	D	B	B	D	D	D	D	D	D	B	B	B	B	D	D	D	B	B	D	B	D	B	D	B	D	B	D	D	B	B	B	D	B	B	D	B	B	D	B	D
chr1	37980905	37980920	D	B	B	D	D	B	B	D	B	B	D	D	D	D	D	D	B	B	B	B	D	D	D	B	B	D	B	D	B	D	B	D	B	D	D	B	B	B	D	B	B	D	B	B	D	B	D
chr1	37980962	37981025	D	B	B	D	D	B	B	D	B	B	D	D	D	D	D	D	B	D	B	B	D	D	D	B	B	D	B	B	B	D	B	D	B	D	D	B	B	B	D	B	B	D	B	D	D	B	D
chr1	37987613	37987636	D	B	B	D	D	B	B	D	B	B	D	D	D	D	D	D	B	B	B	B	D	D	D	B	B	D	B	D	B	D	B	D	B	D	D	B	B	B	D	B	B	D	B	B	D	B	D
chr1	37988209	37988220	D	B	B	D	D	B	B	D	B	B	D	D	D	D	D	D	B	B	B	B	D	D	D	B	B	D	B	D	B	D	B	D	B	D	D	B	B	B	D	B	B	D	B	B	D	B	D
chr1	37993353	37993376	D	B	B	D	D	B	B	D	B	B	D	D	D	D	D	D	B	B	B	B	D	D	D	B	B	D	B	D	B	D	B	D	B	D	D	B	B	B	D	B	B	D	B	B	D	B	D
chr1	38029162	38029221	D	B	B	D	D	B	B	D	B	B	D	D	D	D	D	D	B	B	B	D	D	D	D	B	B	D	B	D	B	D	B	D	B	D	D	B	B	B	D	B	B	D	B	B	D	B	D
chr1	38040171	38040192	D	B	B	D	D	B	B	D	B	B	D	D	D	D	D	D	B	B	B	B	D	D	D	B	B	D	B	D	B	D	B	D	B	D	D	B	B	B	D	B	B	D	B	B	D	B	D
chr1	38049510	38049529	D	B	B	D	D	B	B	D	B	B	D	D	D	D	D	D	B	B	B	B	D	D	D	B	B	D	B	D	B	D	B	D	B	D	D	B	B	B	D	B	B	D	B	B	D	B	D
chr1	38073734	38073753	D	B	B	D	D	B	B	D	B	B	D	D	D	D	D	D	B	B	B	B	D	D	D	B	B	D	B	D	B	D	B	D	B	D	D	B	B	B	D	B	B	D	B	B	D	B	D
chr1	38089886	38089913	D	B	B	D	D	B	B	D	B	B	D	D	D	D	D	D	B	B	B	B	D	D	D	B	B	D	B	D	B	D	B	D	B	D	D	B	B	B	D	B	B	D	B	B	D	B	D
chr1	38102051	38102080	D	B	B	D	D	B	B	D	B	B	D	D	D	D	D	D	B	B	B	B	D	D	D	B	B	D	B	D	B	D	B	D	B	D	D	B	B	B	D	B	B	D	B	B	D	B	D
chr1	38102261	38102284	D	B	B	D	D	B	B	D	B	B	D	D	D	D	D	D	B	B	B	B	D	D	D	B	B	D	B	D	B	D	B	D	B	D	D	B	B	B	D	B	B	D	B	B	D	B	D
chr1	38140134	38140157	D	B	B	D	D	B	B	D	B	B	D	D	D	D	D	D	B	B	B	B	D	D	D	D	B	D	B	D	B	D	B	D	B	D	D	B	B	B	D	B	B	D	B	B	D	B	D
chr1	38175172	38175211	D	B	B	D	D	B	B	D	B	B	D	D	D	D	D	D	B	B	B	B	D	D	D	B	B	D	B	D	B	D	B	D	B	D	D	B	B	B	D	B	B	D	B	B	D	B	D
chr1	38225074	38225085	D	B	B	D	D	B	B	D	B	B	D	D	D	D	D	D	B	B	B	B	D	D	D	B	B	D	B	D	B	D	B	D	B	D	D	B	B	B	D	B	B	D	D	B	D	B	D
chr1	38228405	38228428	D	B	B	D	D	B	B	D	B	B	D	D	D	D	D	D	B	B	B	B	D	D	D	B	B	D	B	D	B	D	B	D	B	D	D	B	B	B	D	B	B	D	D	B	D	B	D
chr1	38236705	38236720	D	B	B	D	D	B	B	D	B	B	D	D	D	D	D	D	B	B	B	B	D	D	D	B	B	D	B	D	B	D	B	D	B	D	D	B	B	B	D	B	B	D	D	B	D	B	D
chr1	38243796	38243823	D	B	B	D	D	B	B	D	B	B	D	D	D	D	D	D	B	B	B	B	D	D	D	B	B	D	B	D	B	D	B	D	B	D	D	B	B	B	D	B	B	D	D	B	D	B	D
chr1	38246669	38246688	D	B	B	D	D	B	B	D	B	B	D	D	D	D	D	D	B	B	B	B	D	D	D	B	B	D	B	D	B	D	B	D	B	D	D	B	B	B	D	B	B	D	D	B	D	B	D
chr1	38258875	38258894	D	B	B	D	D	B	B	D	B	B	D	D	D	D	D	D	B	B	B	B	D	D	D	B	B	D	B	D	B	D	B	D	B	D	D	B	B	B	D	B	B	D	D	B	D	B	D
chr1	38289191	38289226	D	B	B	D	D	B	B	D	B	B	D	D	D	D	D	D	B	B	B	B	D	D	D	B	B	D	B	D	B	D	B	D	B	D	D	B	B	B	D	B	B	D	D	B	D	B	D
chr1	38303542	38303557	D	B	B	D	D	B	B	D	B	B	D	D	D	D	D	D	B	B	B	B	D	D	D	B	B	D	B	D	B	D	B	D	B	D	D	B	B	B	D	B	B	D	D	B	D	B	D
chr1	38310395	38310414	D	B	B	D	D	B	B	D	B	B	D	D	D	D	D	D	B	B	B	B	D	D	D	B	B	D	B	D	B	D	B	D	B	D	D	B	B	B	D	B	B	D	D	B	D	B	D
chr1	38319274	38319291	D	B	B	D	D	B	B	D	B	B	D	D	D	D	D	D	B	B	B	B	D	D	D	B	B	D	B	D	B	D	B	D	B	D	D	B	B	B	D	B	B	D	D	B	D	B	D
chr1	38360225	38360252	D	B	B	D	D	B	B	D	B	B	D	D	D	D	D	D	B	B	B	B	D	D	D	B	B	D	B	D	B	D	B	D	B	D	D	B	B	B	D	B	B	D	D	B	D	B	D
chr1	38432040	38432051	D	B	B	D	D	B	B	D	B	B	D	D	D	D	D	D	B	B	B	B	D	D	D	B	B	D	B	D	B	D	B	D	B	D	D	B	B	B	D	B	B	D	D	B	D	B	D
chr1	38444125	38444164	D	B	B	D	D	B	B	D	B	B	D	D	D	D	D	D	B	B	B	B	D	D	D	B	B	D	B	D	B	D	B	D	B	D	D	B	B	B	D	B	B	D	D	B	D	B	D
chr1	38489188	38489203	D	B	B	D	D	B	B	D	B	B	D	D	D	D	D	D	B	B	B	B	D	D	D	B	B	D	B	D	B	D	B	D	B	D	D	B	B	B	D	B	B	D	D	B	D	B	D
chr1	38497109	38497128	D	B	B	D	D	B	B	D	B	B	D	D	D	D	D	D	B	B	B	B	D	D	D	B	B	D	B	D	B	D	B	D	B	D	D	B	B	B	D	B	B	D	D	B	D	B	D
chr1	38508498	38508527	D	B	B	D	D	B	B	D	B	B	D	D	D	D	D	D	B	B	B	B	D	D	D	B	B	D	B	D	B	D	B	D	B	D	D	B	B	B	D	B	B	D	D	B	D	B	D
chr1	38513788	38513807	D	B	B	D	D	B	B	D	B	B	D	D	D	D	D	D	B	B	B	B	D	D	D	B	B	D	B	D	B	D	B	D	B	D	D	B	B	B	D	B	B	D	D	B	D	B	D
chr1	38521006	38521037	D	B	B	D	D	B	B	D	B	B	D	D	D	D	D	D	B	B	B	B	D	D	D	B	B	D	B	D	B	D	B	D	B	D	D	B	B	B	D	B	B	D	D	B	D	B	D
chr1	38554827	38554854	D	B	B	D	D	B	B	D	B	B	D	D	D	D	D	D	B	B	B	B	D	D	D	B	B	D	B	D	B	D	B	D	B	D	D	B	B	B	D	B	B	D	D	B	D	B	D
chr1	38566407	38566434	D	B	B	D	D	B	B	D	B	B	D	D	D	D	D	D	B	B	B	B	D	D	D	B	B	D	B	D	B	D	B	D	B	D	D	B	B	B	D	B	B	D	D	B	D	B	D
chr1	38625236	38625267	D	B	B	D	D	B	B	D	B	B	D	D	D	D	D	D	B	B	B	B	D	D	D	B	B	D	B	D	B	D	B	D	B	D	D	B	B	B	D	B	B	D	D	B	D	B	D
chr1	38753819	38753846	D	B	B	D	D	B	B	D	B	B	D	D	D	D	D	D	B	B	B	B	D	D	D	B	B	D	B	D	B	D	B	D	B	D	D	B	B	B	D	B	B	D	D	B	D	B	D
chr1	38760323	38760362	D	B	B	D	D	B	B	D	B	B	D	D	D	D	D	D	B	B	B	B	D	D	D	B	B	D	B	D	B	D	B	D	B	D	D	B	B	B	D	B	B	D	D	B	D	B	D
chr1	38761161	38761172	D	B	B	D	D	B	B	D	B	B	D	D	D	D	D	D	B	B	B	B	D	D	D	B	B	D	B	D	B	D	B	D	B	D	D	B	B	B	D	B	B	D	D	B	D	B	D
chr1	38764001	38764040	D	B	B	D	D	B	B	D	B	B	D	D	D	D	D	D	B	B	B	B	D	D	D	B	B	D	B	D	B	D	B	D	B	D	D	B	B	B	D	B	B	D	D	B	D	B	D
chr1	38765450	38765461	D	B	B	D	D	B	B	D	B	B	D	D	D	D	D	D	B	B	B	B	D	D	D	B	B	D	B	D	B	D	B	D	B	D	D	B	B	B	D	B	B	D	D	B	D	B	D
chr1	38766675	38766694	D	B	B	D	D	B	B	D	B	B	D	D	D	D	D	D	B	B	B	B	D	D	D	B	B	D	B	D	B	D	B	D	B	D	D	B	B	B	D	B	B	D	D	B	D	B	D
chr1	38779229	38779248	D	B	B	D	D	B	B	D	B	B	D	D	D	D	D	D	B	B	B	B	D	D	D	B	B	D	B	D	B	D	B	D	B	D	D	B	B	B	D	B	B	D	D	B	D	B	D
chr1	38779953	38779964	D	B	B	D	D	B	B	D	B	B	D	D	D	D	D	D	B	B	B	B	D	D	D	B	B	D	B	D	B	D	B	D	B	D	D	B	B	B	D	B	B	D	D	B	D	B	D
chr1	38779964	38779987	D	B	B	D	D	B	B	D	B	B	D	D	D	D	D	D	B	B	B	B	D	D	D	B	B	D	B	D	B	D	B	D	B	D	D	B	B	B	D	B	B	D	D	B	D	B	D
chr1	38894845	38894878	D	B	B	D	D	B	B	D	B	B	D	D	D	D	D	D	B	B	B	B	D	D	D	B	B	D	B	D	B	D	B	D	B	D	D	B	B	B	D	B	B	D	D	B	D	B	D
chr1	38900249	38900290	B	B	B	D	D	B	B	D	B	B	D	D	D	D	D	D	B	B	B	B	D	D	D	B	B	D	B	D	B	D	B	D	B	D	D	B	B	B	D	B	B	D	D	B	D	B	D
chr1	38917569	38917596	D	B	B	D	D	B	B	D	B	B	D	D	D	D	D	D	B	B	B	B	D	D	D	B	B	D	B	D	B	D	B	D	B	D	D	B	B	B	D	B	B	D	D	B	D	B	D
chr1	38918389	38918412	D	B	B	D	D	B	B	D	B	B	D	D	D	D	D	D	B	B	B	B	D	D	D	B	B	D	B	D	B	D	B	D	B	D	D	B	B	B	D	B	B	D	D	B	D	B	D
chr1	38920845	38920860	D	B	B	D	D	B	B	D	B	B	D	D	D	D	D	D	B	B	B	B	D	D	D	B	B	D	B	D	B	D	B	D	B	D	D	B	B	B	D	B	B	D	D	B	D	B	D
chr1	38921043	38921078	D	B	B	D	D	B	B	D	B	B	D	D	D	D	D	D	B	B	B	B	D	D	D	B	B	D	B	D	B	D	B	D	B	D	D	B	B	B	D	B	B	D	D	B	D	B	D
chr1	38968854	38968879	D	B	B	D	D	B	B	D	B	B	D	D	D	D	D	D	B	B	B	B	D	D	D	B	B	D	B	D	B	D	B	D	B	D	D	B	B	B	D	B	B	D	D	B	D	B	D
chr1	38971271	38971298	D	B	B	D	D	B	B	D	B	B	D	D	D	D	D	D	B	B	B	B	D	D	D	B	B	D	B	D	B	D	B	D	B	D	D	B	B	B	D	B	B	D	D	B	D	B	D
chr1	38998671	38998684	D	B	B	D	D	B	B	D	B	B	D	D	D	D	D	D	B	B	B	B	D	D	D	B	B	D	B	D	B	D	B	D	B	D	D	B	B	B	D	B	B	D	D	B	D	B	D
chr1	39137999	39138019	D	B	B	D	D	B	B	D	B	B	D	D	D	D	D	D	B	B	B	B	B	D	D	B	B	D	B	D	B	D	B	D	B	D	B	B	B	B	B	B	B	D	D	B	D	B	D
chr1	39153606	39153638	D	B	B	D	D	B	B	D	B	B	D	D	D	D	D	D	B	B	B	B	B	D	D	B	B	D	B	D	B	D	B	D	B	D	B	B	B	B	B	B	B	D	D	B	D	B	D
chr1	39154659	39154703	D	B	B	D	D	B	B	D	B	B	D	D	D	D	D	D	B	B	B	B	B	D	D	B	B	D	B	D	B	D	B	D	B	D	B	B	B	B	B	B	B	D	D	B	D	B	D
chr1	39249980	39250004	D	B	B	D	D	B	B	D	B	B	D	D	D	D	D	D	B	B	B	B	B	D	D	B	B	D	B	D	B	D	B	D	B	D	B	B	B	B	B	B	B	D	D	B	D	B	D
chr1	39260096	39260107	D	B	B	D	D	B	B	D	B	B	D	D	D	D	D	D	B	B	B	B	B	D	D	B	B	D	B	D	B	D	B	D	B	D	B	B	B	B	B	B	B	D	D	B	D	B	D
chr1	39296099	39296142	D	B	B	D	D	B	B	D	B	B	D	D	D	D	D	D	B	B	B	B	B	D	D	B	B	D	B	D	B	D	B	D	B	D	B	B	B	B	B	B	B	D	D	B	D	B	D
chr1	39429641	39429665	D	B	B	D	D	B	B	D	B	B	D	D	D	D	D	D	B	B	B	B	B	D	D	B	B	D	B	D	B	D	B	D	B	D	B	B	B	B	B	B	B	D	D	B	D	B	D
chr1	39482721	39482748	D	B	B	D	D	B	B	D	B	B	D	D	D	D	D	D	B	B	B	B	B	D	D	B	B	D	B	D	B	D	B	D	B	D	B	B	B	B	B	B	B	D	D	B	D	B	D
chr1	39487084	39487107	D	B	B	D	D	B	B	D	B	B	D	D	D	D	D	D	B	B	B	B	B	D	D	B	B	D	B	D	B	D	B	D	B	D	B	B	B	B	B	B	B	D	D	B	D	B	D
chr1	39533335	39533358	D	B	B	D	D	B	B	D	B	B	D	D	D	D	D	D	B	B	B	B	B	D	D	B	B	D	B	D	B	D	B	D	B	D	B	B	B	B	B	B	B	D	D	B	D	B	D
chr1	39594578	39594619	D	B	B	D	D	B	B	D	B	B	D	D	D	D	D	D	B	B	B	B	B	D	D	B	B	D	B	NA	B	D	B	D	B	D	B	B	B	B	B	B	B	D	D	B	D	NA	D
chr1	39805928	39805967	D	B	B	D	D	B	B	D	B	B	D	D	D	D	D	D	B	B	B	B	B	D	D	B	B	D	B	NA	B	D	B	D	B	D	B	B	B	B	B	B	B	D	D	B	D	NA	D
chr1	39809589	39809630	D	B	B	D	D	B	B	D	B	B	D	D	D	D	D	D	B	B	B	B	B	D	D	B	B	D	B	NA	B	D	B	D	B	D	B	B	B	B	B	B	B	D	D	B	D	NA	D
chr1	39880574	39880608	D	B	B	D	D	B	B	D	B	B	D	D	D	D	D	D	B	B	B	B	B	D	D	B	B	D	B	NA	B	D	B	D	B	D	B	B	B	B	B	B	B	D	D	B	D	NA	D
chr1	39908531	39908578	D	B	B	D	D	B	B	D	B	B	D	D	D	D	D	D	B	B	B	B	B	D	D	B	B	D	B	NA	B	D	B	D	B	D	B	B	B	B	B	B	B	D	D	B	D	NA	D
chr1	39940597	39940617	D	B	B	D	D	B	B	D	B	B	D	D	D	D	D	D	B	B	B	B	B	D	D	B	B	D	B	NA	B	D	B	D	B	D	B	B	B	B	B	B	B	D	D	B	D	NA	D
chr1	40032742	40032789	D	B	B	D	D	B	B	D	B	B	D	D	D	D	D	D	B	B	B	B	B	D	D	B	B	D	B	NA	B	D	B	D	B	D	B	B	B	B	B	B	B	D	D	B	D	NA	D
chr1	40064164	40064203	D	B	B	D	D	B	B	D	B	B	D	D	D	D	D	D	B	B	B	B	B	D	D	B	B	D	B	NA	B	D	B	D	B	D	B	B	B	B	B	B	B	D	D	B	D	NA	D
chr1	40095827	40095874	D	B	B	D	D	B	B	D	B	B	D	D	D	D	D	D	B	B	B	B	B	D	D	B	B	D	B	NA	B	D	B	D	B	D	B	B	B	B	B	B	B	D	D	B	D	NA	D
chr1	40192857	40192886	D	B	B	D	D	B	B	D	B	B	D	D	D	D	D	D	B	B	B	B	B	D	D	B	B	D	B	NA	B	D	B	D	B	D	B	B	B	B	B	B	B	D	D	B	D	NA	D
chr1	40538029	40538076	D	B	B	D	D	B	B	D	B	B	D	D	D	D	D	D	B	B	B	B	B	D	D	B	B	D	B	NA	B	D	B	D	B	D	B	B	B	B	B	B	B	D	D	B	D	NA	D
chr1	40578360	40578399	D	B	B	D	D	B	B	D	B	B	D	D	D	D	D	D	B	B	B	B	B	D	D	B	B	D	B	NA	B	D	B	D	B	D	B	B	B	B	B	B	B	D	D	B	D	NA	D
chr1	40601456	40601494	D	B	B	D	D	B	B	D	B	B	D	D	D	D	D	D	B	B	B	B	B	D	D	B	B	D	B	NA	B	D	B	D	B	D	B	B	B	B	B	B	B	D	D	B	D	NA	D
chr1	40692915	40692954	D	B	B	D	D	B	B	D	B	B	D	D	D	D	D	D	B	B	B	B	B	D	D	B	B	D	B	NA	B	D	B	D	B	D	B	B	B	B	B	B	B	D	D	B	D	NA	D
chr1	40887246	40887269	D	B	B	D	D	B	B	D	B	B	D	D	D	D	D	D	B	B	B	B	B	D	D	B	B	D	B	B	B	D	B	D	B	D	B	B	B	B	B	B	B	D	D	B	D	D	D
chr1	40974392	40974433	D	B	B	D	D	B	B	D	B	B	D	D	D	D	D	D	B	B	B	B	B	D	D	B	B	D	B	B	B	D	B	D	B	D	B	B	B	B	B	B	B	D	D	B	D	D	D
chr1	41004282	41004333	D	B	B	B	D	B	B	D	B	B	D	D	D	D	D	D	B	B	B	B	B	D	D	B	B	D	B	B	B	D	B	D	B	D	B	B	B	B	B	B	B	D	D	B	D	D	D
chr1	41057268	41057287	D	B	B	D	D	B	B	D	B	B	D	D	D	D	D	D	B	B	B	B	B	D	D	B	B	D	B	B	B	D	B	D	B	D	B	B	B	B	B	B	B	D	D	B	D	D	D
chr1	41094110	41094157	D	B	B	D	D	B	B	D	B	B	D	D	D	D	D	D	B	B	B	B	B	D	D	B	B	D	B	B	B	D	B	D	B	D	B	B	B	B	B	B	B	D	D	B	D	D	D
chr1	41095440	41095465	D	B	B	D	D	B	B	D	B	B	D	D	D	D	D	D	B	B	B	B	B	D	D	B	B	D	B	B	B	D	B	D	B	D	B	B	B	B	B	B	B	D	D	B	D	D	D
chr1	41097152	41097217	D	B	B	D	D	B	B	D	B	B	D	D	D	D	D	D	B	B	B	B	B	D	D	B	B	D	B	B	B	D	B	D	B	D	B	B	B	B	B	B	B	D	D	B	D	D	D
chr1	41153945	41153992	D	B	B	D	D	B	B	D	B	B	D	D	D	D	D	D	B	B	B	B	B	D	D	B	B	D	B	B	B	D	B	D	B	D	B	B	B	B	B	B	B	D	D	B	D	D	D
chr1	41155112	41155151	D	B	B	D	D	B	B	D	B	B	D	D	D	D	D	D	B	B	B	B	B	D	D	B	B	D	B	B	B	D	B	D	B	D	B	B	B	B	B	B	B	D	D	B	D	D	D
chr1	41171775	41171818	D	D	B	D	D	B	B	D	B	B	D	D	D	D	D	D	B	B	B	B	B	D	D	B	B	D	B	B	B	D	B	D	B	D	B	B	B	B	B	B	B	D	D	B	D	D	D
chr1	41248746	41248785	D	B	B	D	D	B	B	D	B	B	D	D	D	D	D	D	B	B	B	B	B	D	D	B	B	D	B	B	B	D	B	D	B	D	B	B	B	NA	B	B	B	D	D	B	D	D	D
chr1	41266205	41266244	D	B	B	D	D	B	B	D	B	B	D	D	D	D	D	D	B	B	B	B	B	D	D	B	B	D	B	B	B	D	B	D	B	D	B	B	B	NA	B	B	B	D	D	B	D	D	D
chr1	41288506	41288541	D	B	B	D	D	B	B	D	B	B	D	D	D	D	D	D	B	B	B	B	B	D	D	B	B	D	B	B	B	D	B	D	B	D	B	B	B	NA	B	B	B	D	D	B	D	D	D
chr1	41344655	41344666	D	B	B	D	D	B	B	D	B	B	D	D	D	D	D	D	B	B	B	B	B	D	D	B	B	D	B	B	B	D	B	D	B	D	B	B	B	NA	B	B	B	D	D	B	D	D	D
chr1	41358180	41358227	D	B	B	D	D	B	B	D	B	B	D	D	D	D	D	D	B	B	B	B	B	D	D	B	B	D	B	B	B	D	B	D	B	D	B	B	B	NA	B	B	B	D	D	B	D	D	D
chr1	41359887	41359930	D	B	B	D	D	B	B	D	B	B	D	D	D	D	D	D	B	B	B	B	B	D	D	B	B	D	B	B	B	D	B	D	B	D	B	B	B	D	B	B	B	D	D	B	D	D	D
chr1	41367502	41367549	D	B	B	D	D	B	B	D	B	B	D	D	D	D	D	D	B	B	B	B	B	D	D	B	B	D	B	B	B	D	B	D	B	D	B	B	B	NA	B	B	B	D	D	B	D	D	D
chr1	41526467	41526498	D	B	B	D	D	B	B	D	B	B	D	D	D	D	D	D	B	B	B	B	B	D	D	B	B	D	B	B	B	D	B	D	B	D	B	B	B	B	B	B	B	D	D	B	D	D	D
chr1	41534368	41534409	D	B	B	D	D	B	B	D	B	B	D	D	D	D	D	D	B	B	B	B	B	D	D	B	B	D	B	B	B	D	B	D	B	D	B	B	B	B	B	B	B	D	D	B	D	D	D
chr1	41544492	41544539	D	B	B	D	D	B	B	D	B	B	D	D	D	D	D	D	B	B	B	B	B	D	D	B	B	D	B	B	B	D	B	D	B	D	B	B	B	B	B	B	B	D	D	B	D	D	D
chr1	41577516	41577536	D	B	B	D	D	B	B	D	B	B	D	D	D	D	D	D	B	B	B	B	B	D	D	B	B	D	B	B	B	D	B	D	B	D	B	B	B	B	B	B	B	D	D	B	D	D	D
chr1	41584705	41584736	D	B	B	D	D	B	B	D	B	B	D	D	D	D	D	D	B	B	B	B	B	D	D	B	B	D	B	B	B	D	B	D	B	D	B	B	B	B	B	B	B	D	D	B	D	D	D
chr1	41662982	41663025	D	B	B	D	D	B	B	D	B	B	D	D	D	D	D	D	B	B	B	B	B	D	D	B	B	D	B	B	B	D	B	D	B	D	B	B	B	B	B	B	B	D	D	B	D	D	D
chr1	41754741	41754792	B	B	B	B	D	B	B	B	B	B	D	B	B	B	B	B	B	B	B	B	B	B	B	B	B	D	B	B	B	D	B	D	B	D	B	B	B	B	B	B	B	D	D	B	D	D	D
chr1	41798724	41798771	D	B	B	D	D	B	B	B	B	B	D	D	D	D	D	D	B	B	B	B	B	D	D	B	B	D	B	B	B	B	B	D	B	D	B	B	B	B	B	B	B	D	D	B	D	D	D
chr1	41827221	41827264	D	B	B	D	D	B	B	D	B	B	D	D	D	D	D	D	B	B	B	B	B	D	D	B	B	D	B	B	B	D	B	D	B	D	B	B	B	B	B	B	B	D	D	B	D	D	D
chr1	41856976	41857015	D	B	B	D	D	B	B	D	B	B	D	D	D	D	D	D	B	B	B	B	B	D	D	B	B	D	B	B	B	D	B	D	B	D	B	B	B	B	B	B	B	D	D	B	D	D	D
chr1	41917176	41917217	D	B	B	D	D	B	B	D	B	B	D	D	D	D	D	D	B	B	B	B	B	D	D	B	B	D	B	B	B	D	B	D	B	D	B	B	B	B	B	B	B	D	D	B	D	D	D
chr1	41939440	41939489	D	B	B	D	D	B	B	D	B	B	D	D	D	D	D	D	B	B	B	B	B	D	D	B	B	D	B	B	B	D	B	D	B	D	B	B	B	B	B	B	B	D	D	B	D	D	D
chr1	41999541	41999585	D	B	B	D	D	B	B	D	B	B	D	D	D	D	D	D	B	B	B	B	B	D	D	B	B	D	B	B	B	D	B	D	B	D	B	B	B	B	B	B	B	D	D	B	D	D	D
chr1	42038683	42038717	D	B	B	D	D	B	B	D	B	B	D	D	D	D	D	D	B	B	B	B	B	D	D	B	B	D	B	B	B	D	B	D	B	D	B	B	B	B	B	B	B	D	D	B	D	D	D
chr1	42047163	42047188	D	B	B	D	D	B	B	D	B	B	D	D	D	D	D	D	B	B	B	B	B	D	D	B	B	D	B	B	B	D	B	D	B	D	B	B	B	B	B	B	B	D	D	B	D	D	D
chr1	42073387	42073408	D	B	B	D	D	B	B	D	B	B	D	D	D	D	D	D	B	B	B	B	B	D	D	B	B	D	B	B	B	D	B	D	B	D	B	B	B	B	B	B	B	D	D	B	D	D	D
chr1	42079870	42079893	D	B	B	D	D	B	B	D	B	B	D	D	D	D	D	D	B	B	B	B	B	D	D	B	B	D	B	B	B	D	B	D	B	D	B	B	B	B	B	B	B	D	D	B	D	D	D
chr1	42097926	42097955	D	B	B	D	D	B	B	D	B	B	D	D	D	D	D	D	B	B	B	B	B	D	D	B	B	D	B	B	B	D	B	D	B	D	B	B	B	B	B	B	B	D	D	B	D	D	D
chr1	42111813	42111826	D	B	B	D	D	B	B	D	B	B	D	D	D	D	D	D	B	B	B	B	B	D	D	B	B	D	B	B	B	D	B	D	B	D	B	B	B	B	B	B	B	D	D	B	D	D	D
chr1	42128080	42128095	D	B	B	D	D	B	B	D	B	B	D	D	D	D	D	D	B	B	B	B	B	D	D	B	B	D	B	B	B	D	B	D	B	D	B	B	B	B	B	B	B	D	D	B	D	D	D
chr1	42131857	42131874	D	B	B	D	D	B	B	D	B	B	D	D	D	D	D	D	B	B	B	B	B	D	D	B	B	D	B	B	B	D	B	D	B	D	B	B	B	B	B	B	B	D	D	B	D	D	D
chr1	42355022	42355061	D	B	B	D	D	B	B	NA	B	B	NA	D	D	D	D	D	B	B	B	NA	NA	D	D	B	B	D	B	B	B	D	B	D	B	D	B	B	B	B	B	B	B	D	D	B	D	D	D
chr1	42415466	42415509	D	B	B	D	D	B	B	NA	B	B	NA	D	D	D	D	D	B	B	B	NA	NA	D	D	B	B	D	B	B	B	D	B	D	B	D	B	B	B	B	B	B	B	D	D	B	D	D	D
chr1	42531698	42531745	D	B	B	D	D	B	B	NA	B	B	NA	D	D	D	D	D	B	B	B	NA	NA	D	D	B	B	D	B	B	B	D	B	D	B	D	B	B	B	B	B	B	B	D	D	B	D	D	D
chr1	42568592	42568669	D	B	B	D	D	B	B	NA	B	B	NA	D	D	D	D	D	B	B	B	NA	NA	D	D	B	B	D	B	B	B	D	B	D	B	D	B	B	B	B	B	B	B	D	D	B	D	D	D
chr1	42706191	42706242	D	B	B	D	D	B	B	NA	B	B	NA	D	D	D	D	D	B	B	B	NA	NA	D	D	B	B	D	B	B	B	D	B	D	B	D	B	B	B	B	B	B	B	D	D	B	D	D	D
chr1	42759094	42759125	D	B	B	D	D	B	B	NA	B	B	NA	D	D	D	D	D	B	B	B	NA	NA	D	D	B	B	D	B	B	B	D	B	D	B	D	B	B	B	B	B	B	B	D	D	B	D	D	D
chr1	42815919	42815963	D	B	B	D	D	B	B	NA	B	B	NA	D	D	D	D	D	B	B	B	NA	NA	D	D	B	B	D	B	B	B	D	B	D	B	D	B	B	B	B	B	B	B	D	D	B	D	D	D
chr1	43035768	43035793	D	B	B	D	D	B	B	NA	B	B	NA	D	D	D	D	D	B	B	B	NA	NA	D	D	B	B	D	B	B	B	D	B	D	B	D	B	B	B	B	B	B	B	D	D	B	D	D	D
chr1	43070069	43070120	D	B	B	D	D	B	B	NA	B	B	NA	D	D	D	D	D	B	B	B	NA	NA	D	D	B	B	D	B	B	B	D	B	D	B	D	B	B	B	B	B	B	B	D	D	B	D	D	D
chr1	43208548	43208565	D	B	B	D	D	B	B	B	B	B	B	D	D	D	D	D	B	B	B	D	D	D	D	B	B	D	B	B	B	D	B	D	B	D	B	B	B	B	B	B	B	D	D	B	D	D	D
chr1	43267519	43267534	D	B	B	D	D	B	B	B	B	B	B	D	D	D	D	D	B	B	B	D	D	D	D	B	B	D	B	B	B	D	B	D	B	D	B	B	B	B	B	B	B	D	D	B	D	D	D
chr1	43267569	43267586	D	B	B	D	D	B	B	B	B	B	B	D	D	D	D	D	B	B	B	D	D	D	D	B	B	D	B	B	B	D	B	D	B	D	B	B	B	B	B	B	B	D	D	B	D	D	D
chr1	43275611	43275628	D	B	B	D	D	B	B	B	B	B	B	D	D	D	D	D	B	B	B	D	D	D	D	B	B	D	B	B	B	D	B	D	B	D	B	B	B	B	B	B	B	D	D	B	D	D	D
chr1	43298890	43298904	D	B	B	D	D	B	B	B	B	B	B	D	D	D	D	D	B	B	B	D	D	D	D	B	B	D	B	B	B	D	B	D	B	D	B	B	B	B	B	B	B	D	D	B	D	D	D
chr1	43303522	43303549	D	B	B	D	D	B	B	B	B	B	B	D	D	D	D	D	B	B	B	D	D	D	D	B	B	D	B	B	B	D	B	D	B	D	B	B	B	B	B	B	B	D	D	B	D	D	D
chr1	43312381	43312425	D	B	B	D	D	B	B	B	B	B	B	D	D	D	D	D	B	B	B	D	D	D	D	B	B	D	B	B	B	D	B	D	B	D	B	B	B	B	B	B	B	D	D	B	D	D	D
chr1	43315184	43315239	D	B	B	D	D	B	B	B	B	B	B	D	D	D	D	D	B	B	B	D	D	D	D	B	B	D	B	B	B	D	B	D	B	D	B	B	B	B	B	B	B	D	D	B	D	D	D
chr1	43339721	43339735	D	B	B	D	D	B	B	B	B	B	B	D	D	D	D	D	B	B	B	D	D	D	D	B	B	D	B	B	B	D	B	D	B	D	B	B	B	B	B	B	B	D	D	B	D	D	D
chr1	43346052	43346076	D	B	B	D	D	B	B	B	B	B	B	D	D	D	D	D	B	B	B	D	D	D	D	B	B	D	B	B	B	D	B	D	B	D	B	B	B	B	B	B	B	D	D	B	D	D	D
chr1	43353082	43353153	D	B	B	D	D	B	B	B	B	B	B	D	D	D	D	D	B	B	B	D	D	D	D	B	B	D	B	B	B	D	B	D	B	D	B	B	B	B	B	B	B	D	D	B	D	D	D
chr1	43361744	43361768	D	B	B	D	D	B	B	B	B	B	B	D	D	D	D	D	B	B	B	D	D	D	D	B	B	D	B	B	B	D	B	D	B	D	B	B	B	B	B	B	B	D	D	B	D	D	D
chr1	43375502	43375533	D	B	B	D	D	B	B	B	B	B	B	D	D	D	D	D	B	B	B	D	D	D	D	B	B	D	B	B	B	D	B	D	B	D	B	B	B	B	B	B	B	D	D	B	D	D	D
chr1	43388184	43388198	D	B	B	D	D	B	B	B	B	B	B	D	D	D	D	D	B	B	B	D	D	D	D	B	B	D	B	B	B	D	B	D	B	D	B	B	B	B	B	B	B	D	D	B	D	D	D
chr1	43390487	43390498	D	B	B	D	D	B	B	B	B	B	B	D	D	D	D	D	B	B	B	D	D	D	D	B	B	D	B	B	B	D	B	D	B	D	B	B	B	B	B	B	B	D	D	B	D	D	D
chr1	43422176	43422215	D	B	B	D	D	B	B	B	B	B	B	D	D	D	D	D	B	B	B	D	D	D	D	B	B	D	B	B	B	D	B	D	B	D	B	B	B	B	B	B	B	D	D	B	D	D	D
chr1	43456562	43456573	D	B	B	D	D	B	B	B	B	B	B	D	D	D	D	D	B	B	B	D	D	D	D	B	B	D	B	B	B	D	B	D	B	D	B	B	B	B	B	B	B	D	D	B	D	D	D
chr1	43473952	43473981	D	B	B	D	D	B	B	B	B	B	B	D	D	D	D	D	B	B	B	D	D	D	D	B	B	D	B	B	B	D	B	D	B	D	B	B	B	B	B	B	B	D	D	B	D	D	D
chr1	43637440	43637454	D	B	B	D	D	B	B	B	B	B	B	D	D	D	D	D	B	B	B	D	D	D	D	B	B	D	B	B	B	D	B	D	B	D	B	B	B	B	B	B	B	D	D	B	D	D	D
chr1	43647576	43647587	D	B	B	D	D	B	B	B	B	B	B	D	D	D	D	D	B	B	B	D	D	D	D	B	B	D	B	B	B	D	B	D	B	D	B	B	B	B	B	B	B	D	D	B	D	D	D
chr1	43707893	43707920	D	B	B	D	D	B	B	B	B	B	D	D	D	D	D	D	B	B	B	D	D	D	D	B	B	D	B	B	B	D	B	D	B	D	B	B	B	B	B	B	B	D	D	B	D	D	D
chr1	43737173	43737196	D	B	B	D	D	B	B	B	B	B	D	D	D	D	D	D	B	B	B	D	D	D	D	B	B	D	B	B	B	D	B	D	B	D	B	B	B	B	B	B	B	D	D	B	D	D	D
chr1	43780992	43781011	D	B	B	D	D	B	B	B	B	B	D	D	D	D	D	D	B	B	B	D	D	D	D	B	B	D	B	B	B	D	B	D	B	D	B	B	B	B	B	B	B	D	D	B	D	D	D
chr1	43808324	43808343	D	B	B	D	D	B	B	B	B	B	D	D	D	D	D	D	B	B	B	D	D	D	D	B	B	D	B	B	B	D	B	D	B	D	B	B	B	B	B	B	B	D	D	B	D	D	D
chr1	43827301	43827315	D	B	B	D	D	B	B	B	B	B	D	D	D	D	D	D	B	B	B	D	D	D	D	B	B	D	B	B	B	D	B	D	B	D	B	B	B	B	B	B	B	D	D	B	D	D	D
chr1	43834030	43834049	D	B	B	D	D	B	B	B	B	B	D	D	D	D	D	D	B	B	B	D	D	D	D	B	B	D	B	B	B	D	B	D	B	D	B	B	B	B	B	B	B	D	D	B	D	D	D
chr1	43836870	43836881	D	B	B	D	D	B	B	B	B	B	D	D	D	D	D	D	B	B	B	D	D	D	D	B	B	D	B	B	B	D	B	D	B	D	B	B	B	B	B	B	B	D	D	B	D	D	D
chr1	43839115	43839166	D	B	B	D	D	B	B	B	B	B	D	D	D	D	D	D	B	B	B	D	D	D	D	B	B	D	B	B	B	D	B	D	B	D	B	B	B	B	B	B	B	D	D	B	D	D	D
chr1	43861167	43861192	D	B	B	D	D	B	B	B	B	B	D	D	D	D	D	D	B	B	B	D	D	D	D	B	B	D	B	B	B	D	B	D	B	D	B	B	B	B	B	B	B	D	D	B	D	D	D
chr1	43861842	43861873	D	B	B	D	D	B	B	B	B	B	D	D	D	D	D	D	B	B	B	D	D	D	D	B	B	D	B	B	B	D	B	D	B	D	B	B	B	B	B	B	B	D	D	B	D	D	D
chr1	44076404	44076435	D	B	B	D	D	B	B	B	B	B	D	D	D	D	D	D	B	B	B	D	D	D	D	B	B	D	B	B	B	D	B	D	B	D	B	B	B	B	B	B	B	D	D	B	D	D	D
chr1	44097874	44097908	D	B	B	D	D	B	B	B	B	B	D	D	D	D	D	D	B	B	B	D	D	D	D	B	B	D	B	B	B	D	B	D	B	D	B	B	B	B	B	B	B	D	D	B	D	D	D
chr1	44138888	44138909	D	B	B	D	D	B	B	B	B	B	D	D	D	D	D	D	B	B	B	D	D	D	D	B	B	D	B	B	B	D	B	D	B	D	B	B	B	B	B	B	B	D	D	B	D	D	D
chr1	44166117	44166128	D	B	B	D	D	B	B	B	B	B	D	D	D	D	D	D	B	B	B	D	D	D	D	B	B	D	B	B	B	D	B	D	B	D	B	B	B	B	B	B	B	D	D	B	D	D	D
chr1	44170754	44170793	D	B	B	D	D	B	B	B	B	B	D	D	D	D	D	D	B	B	B	D	D	D	D	B	B	D	B	B	B	D	B	D	B	D	B	B	B	B	B	B	B	D	D	B	D	D	D
chr1	44175751	44175786	D	B	B	D	D	B	B	B	B	B	D	D	D	D	D	D	B	B	B	D	D	D	D	B	B	D	B	B	B	D	B	D	B	D	B	B	B	B	B	B	B	D	D	B	D	D	D
chr1	44211920	44211931	D	B	B	D	D	B	B	B	B	B	D	D	D	D	D	D	B	B	B	D	D	D	D	B	B	D	B	B	B	D	B	D	B	D	B	B	B	B	B	B	B	D	D	B	D	D	D
chr1	44220373	44220397	D	B	B	D	D	B	B	B	B	B	D	D	D	D	D	D	B	B	B	D	D	D	D	B	B	D	B	B	B	D	B	D	B	D	B	B	B	B	B	B	B	D	D	B	D	D	D
chr1	44221237	44221248	D	B	B	D	D	B	B	B	B	B	D	D	D	D	D	D	B	B	B	D	D	D	D	B	B	D	B	B	B	D	B	D	B	D	B	B	B	B	B	B	B	D	D	B	D	D	D
chr1	44237097	44237146	D	B	B	D	D	B	B	B	B	B	D	D	D	D	D	D	B	B	B	D	D	D	D	B	B	D	B	B	B	D	B	D	B	D	B	B	B	B	B	B	B	D	D	B	D	D	D
chr1	44266565	44266588	D	B	B	D	D	B	B	B	B	B	D	D	D	D	D	D	B	B	B	D	D	D	D	B	B	D	B	B	B	D	B	D	B	D	B	B	B	B	B	B	B	D	D	B	D	D	D
chr1	44314121	44314155	D	B	B	D	D	B	B	B	B	B	D	D	D	D	D	D	B	B	B	D	D	D	D	B	B	D	B	B	B	D	B	D	B	D	B	B	B	B	B	B	B	D	D	B	D	D	D
chr1	44323038	44323061	D	B	B	D	D	B	B	B	B	B	D	D	D	D	D	D	B	B	B	D	D	D	D	B	B	D	B	B	B	D	B	D	B	D	B	B	B	B	B	B	B	D	D	B	D	D	D
chr1	44368516	44368560	D	B	B	D	D	B	B	B	B	B	D	D	D	D	D	D	B	B	B	D	D	D	D	B	B	D	B	B	B	D	B	D	B	D	B	B	B	B	B	B	B	D	D	B	D	D	D
chr1	44405945	44405960	D	B	B	D	D	B	B	B	B	B	D	D	D	D	D	D	B	B	B	D	D	D	D	B	B	D	B	B	B	D	B	D	B	D	B	B	B	B	B	B	B	D	D	B	D	D	D
chr1	44408651	44408670	D	B	B	D	D	B	B	B	B	B	D	D	D	D	D	D	B	B	B	D	D	D	D	B	B	D	B	B	B	D	B	D	B	D	B	B	B	B	B	B	B	D	D	B	D	D	D
chr1	44445060	44445087	D	B	B	D	D	B	B	B	B	B	D	D	D	D	D	D	B	B	B	D	D	D	D	B	B	D	B	B	B	D	B	D	B	D	B	B	B	B	B	B	B	D	D	B	D	D	D
chr1	44531121	44531140	D	B	B	D	D	B	B	B	B	B	D	D	D	D	D	D	B	B	B	D	D	D	D	B	B	D	B	B	B	D	B	D	B	D	B	B	B	B	B	B	B	D	D	B	D	D	D
chr1	44532765	44532786	D	B	B	D	D	B	B	B	B	B	D	D	D	D	D	D	B	B	B	D	D	D	D	B	B	D	B	B	B	D	B	D	B	D	B	B	B	B	B	B	B	D	D	B	D	D	D
chr1	44558625	44558638	D	B	B	D	D	B	B	B	B	B	D	D	D	D	D	D	B	B	B	D	D	D	D	B	B	D	B	B	B	D	B	D	B	D	B	B	B	B	B	B	B	D	D	B	D	D	D
chr1	44571861	44571872	D	B	B	D	D	B	B	B	B	B	D	D	D	D	D	D	B	B	B	D	D	D	D	B	B	D	B	B	B	D	B	D	B	D	B	B	B	B	B	B	B	D	D	B	D	D	D
chr1	44572298	44572309	D	B	B	D	D	B	B	B	B	B	D	D	D	D	D	D	B	B	B	D	D	D	D	B	B	D	B	B	B	D	B	D	B	D	B	B	B	B	B	B	B	D	D	B	D	D	D
chr1	44618484	44618497	D	B	B	D	D	B	B	B	B	B	D	D	D	D	D	D	B	B	B	D	D	D	D	B	B	D	B	B	B	D	B	D	B	D	B	B	B	B	B	B	B	D	D	B	D	D	D
chr1	44623233	44623264	D	B	B	D	D	B	B	B	B	B	D	D	D	D	D	D	B	B	B	D	D	D	D	B	B	D	B	B	B	D	B	D	B	D	B	B	B	B	B	B	B	D	D	B	D	D	D
chr1	44626297	44626316	D	B	B	D	D	B	B	B	B	B	D	D	D	D	D	D	B	B	B	D	D	D	D	B	B	D	B	B	B	D	B	D	B	D	B	B	B	B	B	B	B	D	D	B	D	D	D
chr1	44628515	44628553	D	B	B	D	D	B	B	B	B	B	D	D	D	D	D	D	B	B	B	D	D	D	D	B	B	D	B	B	B	D	B	D	B	D	B	B	B	B	B	B	B	D	D	B	D	D	D
chr1	44639352	44639391	D	B	B	D	D	B	B	B	B	B	D	D	D	D	D	D	B	B	B	D	D	D	D	B	B	D	B	B	B	D	B	D	B	D	B	B	B	B	B	B	B	D	D	B	D	D	D
chr1	44665068	44665107	D	B	B	D	D	B	B	B	B	B	D	D	D	D	D	D	B	B	B	D	D	D	D	B	B	D	B	B	B	D	B	D	B	D	B	B	B	B	B	B	B	D	D	B	D	D	D
chr1	44743004	44743033	D	B	B	D	D	B	B	B	B	B	D	D	D	D	D	D	B	B	B	D	D	D	D	B	B	D	B	B	B	D	B	D	B	D	B	B	B	B	B	B	B	D	D	B	D	D	D
chr1	44747333	44747356	D	B	B	D	D	B	B	B	B	B	D	D	D	D	D	D	B	B	B	D	D	D	D	B	B	D	B	B	B	D	B	D	B	D	B	B	B	B	B	B	B	D	D	B	D	D	D
chr1	44747577	44747596	D	B	B	D	D	B	B	B	B	B	D	D	D	D	D	D	B	B	B	D	D	D	D	B	B	D	B	B	B	D	B	D	B	D	B	B	B	B	B	B	B	D	D	B	D	D	D
chr1	44749199	44749264	D	B	B	D	D	B	B	B	B	B	D	D	D	D	D	D	B	B	B	D	D	D	D	B	B	D	B	B	B	D	B	D	B	D	B	B	B	B	B	B	B	D	D	B	D	D	D
chr1	44754705	44754744	D	B	B	D	D	B	B	B	B	B	D	D	D	D	D	D	B	B	B	D	D	D	D	B	B	D	B	B	B	D	B	D	B	D	B	B	B	B	B	B	B	D	D	B	D	D	D
chr1	44761262	44761300	D	B	B	D	D	B	B	B	B	B	D	D	D	D	D	D	B	B	B	D	D	D	D	B	B	D	B	B	B	D	B	D	B	D	B	B	B	B	B	B	B	D	D	B	D	D	D
chr1	44771858	44771875	D	B	B	D	D	B	B	B	B	B	D	D	D	D	D	D	B	B	B	D	D	D	D	B	B	D	B	B	B	D	B	D	B	D	B	B	B	B	B	B	B	D	D	B	D	D	D
chr1	44951998	44952029	D	B	B	D	D	B	B	B	B	B	D	D	D	D	D	D	B	B	B	D	D	D	D	B	B	D	B	B	B	D	B	D	B	D	B	B	B	B	B	B	B	D	D	B	D	D	D
chr1	45044479	45044510	D	B	B	D	D	B	B	B	B	B	D	D	D	D	D	D	B	B	B	D	D	D	D	B	B	D	B	B	B	D	B	D	B	D	B	B	B	B	B	B	B	D	D	B	D	D	D
chr1	45105683	45105718	D	B	B	D	D	B	B	B	B	B	D	D	D	D	D	D	B	B	B	D	D	D	D	B	B	D	B	B	B	D	B	D	B	D	B	B	B	B	B	B	B	D	D	B	D	D	D
chr1	45117474	45117494	D	B	B	D	D	B	B	B	B	B	D	D	D	D	D	D	B	B	B	D	D	D	D	B	B	D	B	B	B	D	B	D	B	D	B	B	B	B	B	B	B	D	D	B	D	D	D
chr1	45219948	45219962	D	B	B	D	D	B	B	B	B	B	D	D	D	D	D	D	B	B	B	D	D	D	D	B	B	D	B	B	B	D	B	D	B	D	B	B	B	B	B	B	B	D	D	B	D	D	D
chr1	45222965	45222984	D	B	B	D	D	B	B	B	B	B	D	D	D	D	D	D	B	B	B	D	D	D	D	B	B	D	B	B	B	D	B	D	B	D	B	B	B	B	B	B	B	D	D	B	D	D	D
chr1	45224884	45224897	D	B	B	D	D	B	B	B	B	B	D	D	D	D	D	D	B	B	B	D	D	D	D	B	B	D	B	B	B	D	B	D	B	D	B	B	B	B	B	B	B	D	D	B	D	D	D
chr1	45229952	45229979	D	B	B	D	D	B	B	B	B	B	D	D	D	D	D	D	B	B	B	D	D	D	D	B	B	D	B	B	B	D	B	D	B	D	B	B	B	B	B	B	B	D	D	B	D	D	D
chr1	45272301	45272340	D	B	B	D	D	B	B	B	B	B	D	D	D	D	D	D	B	B	B	D	D	D	D	B	B	D	B	B	B	D	B	D	B	D	B	B	B	B	B	B	B	D	D	B	D	D	D
chr1	45402943	45402972	D	B	B	D	D	B	B	B	B	B	D	D	D	D	D	D	B	B	B	D	D	D	D	B	B	D	B	B	B	D	B	D	B	D	B	B	B	B	B	B	B	D	D	B	D	D	D
chr1	45435302	45435317	D	B	B	D	D	B	B	B	B	B	D	D	D	D	D	D	B	B	B	D	D	D	D	B	B	D	B	B	B	D	B	D	B	D	B	B	B	B	B	B	B	D	D	B	D	D	D
chr1	45440277	45440292	D	B	B	D	D	B	B	B	B	B	D	D	D	D	D	D	B	B	B	D	D	D	D	B	B	D	B	B	B	D	B	D	B	D	B	B	B	B	B	B	B	D	D	B	D	D	D
chr1	45440342	45440362	D	B	B	D	D	B	B	B	B	B	D	D	D	D	D	D	B	B	B	D	D	D	D	B	B	D	B	B	B	D	B	D	B	D	B	B	B	B	B	B	B	D	D	B	D	D	D
chr1	45480863	45480886	D	B	B	D	D	B	B	B	B	B	D	D	D	D	D	D	B	B	B	D	D	D	D	B	B	D	B	B	B	D	B	D	B	D	B	B	B	B	B	B	B	D	D	B	D	D	D
chr1	45487829	45487840	D	B	B	D	D	B	B	B	B	B	D	D	D	D	D	D	B	B	B	D	D	D	D	B	B	D	B	B	B	D	B	D	B	D	B	B	B	B	B	B	B	D	D	B	D	D	D
chr1	45509633	45509648	D	B	B	D	D	B	B	B	B	B	D	D	D	D	D	D	B	B	B	D	D	D	D	B	D	D	B	B	B	D	B	D	B	D	B	B	B	B	B	B	B	D	D	B	D	D	D
chr1	45515003	45515026	D	B	B	D	D	B	B	B	B	B	D	D	D	D	D	D	B	B	B	D	D	D	D	B	D	D	B	B	B	D	B	D	B	D	B	B	B	B	B	B	B	D	D	B	D	D	D
chr1	45528049	45528076	D	B	B	D	D	B	B	B	B	B	D	D	D	D	D	D	B	B	B	D	D	D	D	B	D	D	B	B	B	D	B	D	B	D	B	B	B	B	B	B	B	D	D	B	D	D	D
chr1	45544903	45544942	D	B	B	D	D	B	B	B	B	B	D	D	D	D	D	D	B	B	B	D	D	D	D	B	D	D	B	B	B	D	B	D	B	D	B	B	B	B	B	B	B	D	D	B	D	D	D
chr1	45547685	45547699	D	B	B	D	D	B	B	B	B	B	D	D	D	D	D	D	B	B	B	D	D	D	D	B	D	D	B	B	B	D	B	D	B	D	B	B	B	B	B	B	B	D	D	B	D	D	D
chr1	45555289	45555330	D	B	B	D	D	B	B	B	B	B	D	D	D	D	D	D	B	B	B	D	D	D	D	B	D	D	B	B	B	D	B	D	B	D	B	B	B	B	B	B	B	D	D	B	D	D	D
chr1	45601391	45601438	B	B	B	D	D	B	B	B	B	B	D	D	B	D	B	D	B	B	B	B	D	D	D	B	B	D	B	B	B	D	B	D	B	D	B	B	B	B	B	B	B	D	D	B	D	D	D
chr1	45644916	45644935	D	B	B	D	D	B	B	B	B	B	D	D	D	D	D	D	B	B	B	D	D	D	D	B	D	D	B	B	B	D	B	D	B	D	B	B	B	B	B	B	B	D	D	B	D	D	D
chr1	45669217	45669230	D	B	B	D	D	B	B	B	B	B	D	D	D	D	D	D	B	B	B	D	D	D	D	B	D	D	B	B	B	D	B	D	B	D	B	B	B	B	B	B	B	D	D	B	D	D	D
chr1	45679003	45679026	D	B	B	D	D	B	B	B	B	B	D	D	D	D	D	D	B	B	B	D	D	D	D	B	D	D	B	B	B	D	B	D	B	D	B	B	B	B	B	B	B	D	D	B	D	D	D
chr1	45706566	45706620	D	B	B	D	D	B	B	B	B	B	D	D	D	D	D	D	B	B	B	D	D	D	D	B	D	D	B	B	B	D	B	D	B	D	B	B	B	B	B	B	B	D	D	B	D	D	D
chr1	45710495	45710512	D	B	B	D	D	B	B	B	B	B	D	D	D	D	D	D	B	B	B	D	D	D	D	B	D	D	B	B	B	D	B	D	B	D	B	B	B	B	B	B	B	D	D	B	D	D	D
chr1	45719003	45719026	D	B	B	D	D	B	B	B	B	B	D	D	D	D	D	D	B	B	B	D	D	D	D	B	D	D	B	B	B	D	B	D	B	D	B	B	B	B	B	B	B	D	D	B	D	D	D
chr1	45751669	45751680	D	B	B	D	D	B	B	B	B	B	D	D	D	D	D	D	B	B	B	D	D	D	D	B	D	D	B	B	B	D	B	D	B	D	B	B	B	B	B	B	B	D	D	B	D	D	D
chr1	45751878	45751897	D	B	B	D	D	B	B	B	B	B	D	D	D	D	D	D	B	B	B	D	D	D	D	B	D	D	B	B	B	D	B	D	B	D	B	B	B	B	B	B	B	D	D	B	D	D	D
chr1	45752186	45752225	D	B	B	D	D	B	B	B	B	B	D	D	D	D	D	D	B	B	B	D	D	D	D	B	D	D	B	B	B	D	B	D	B	D	B	B	B	B	B	B	B	D	D	B	D	D	D
chr1	45762979	45763002	D	B	B	D	D	B	B	B	B	B	D	D	D	D	D	D	B	B	B	D	D	D	D	B	D	D	B	B	B	D	B	D	B	D	B	B	B	B	B	B	B	D	D	B	D	D	D
chr1	45765601	45765612	D	B	B	D	D	B	B	B	B	B	D	D	D	D	D	D	B	B	B	D	D	D	D	B	D	D	B	B	B	D	B	D	B	D	B	B	B	B	B	B	B	D	D	B	D	D	D
chr1	45767955	45767975	D	B	B	D	D	B	B	B	B	B	D	D	D	D	D	D	B	B	B	D	D	D	D	B	D	D	B	B	B	D	B	D	B	D	B	B	B	B	B	B	B	D	D	B	D	D	D
chr1	45807768	45807807	D	B	B	D	D	B	B	B	B	B	D	D	D	D	D	D	B	B	B	D	D	D	D	B	D	D	B	B	B	D	B	D	B	D	B	B	B	B	B	B	B	D	D	B	D	D	D
chr1	45826825	45826844	D	B	B	D	D	B	B	B	B	B	D	D	D	D	D	D	B	B	B	D	D	D	D	B	D	D	B	B	B	D	B	D	B	D	B	B	B	B	B	B	B	D	D	B	D	D	D
chr1	45834857	45834876	D	B	B	D	D	B	B	B	B	B	D	D	D	D	D	D	B	B	B	D	D	D	D	B	D	D	B	B	B	D	B	D	B	D	B	B	B	B	B	B	B	D	D	B	D	D	D
chr1	45928580	45928606	D	B	B	D	D	B	B	B	B	B	D	D	D	D	D	D	B	B	B	D	D	D	D	B	D	D	B	B	B	D	B	D	B	D	B	B	B	B	B	B	B	D	D	B	D	D	D
chr1	45965388	45965412	D	B	B	D	D	B	B	B	B	B	D	D	D	D	D	D	B	B	B	D	D	D	D	B	D	D	B	B	B	D	B	D	B	D	B	B	B	B	B	B	B	D	D	B	D	D	D
chr1	46005716	46005751	D	B	B	D	D	B	B	B	B	B	D	D	D	D	D	D	B	B	B	D	D	D	D	B	D	D	B	B	B	D	B	D	B	D	B	B	B	B	B	B	B	D	D	B	D	D	D
chr1	46010830	46010853	D	B	B	D	D	B	B	B	B	B	D	D	D	D	D	D	B	B	B	D	D	D	D	B	D	D	B	B	B	D	B	D	B	D	B	B	B	B	B	B	B	D	D	B	D	D	D
chr1	46032335	46032346	D	B	B	D	D	B	B	B	B	B	D	D	D	D	D	D	B	B	B	D	D	D	D	B	D	D	B	B	B	D	B	D	B	D	B	B	B	B	B	B	B	D	D	B	D	D	D
chr1	46038788	46038807	D	B	B	D	D	B	B	B	B	B	D	D	D	D	D	D	B	B	B	D	D	D	D	B	D	D	B	B	B	D	B	D	B	D	B	B	B	B	B	B	B	D	D	B	D	D	D
chr1	46065358	46065401	D	B	B	D	D	B	B	B	B	B	D	D	D	D	D	D	B	B	B	D	D	D	D	B	D	D	B	B	B	D	B	D	B	D	B	B	B	B	D	B	B	D	D	B	D	D	D
chr1	46424564	46424575	D	B	B	D	D	B	B	B	B	B	D	D	D	D	D	D	B	B	B	D	D	D	D	B	D	D	B	B	B	D	B	D	B	D	B	B	B	B	B	B	B	D	D	B	D	D	D
chr1	46458054	46458077	D	B	B	D	D	B	B	B	B	B	D	D	D	D	D	D	B	B	B	D	D	D	D	B	D	D	B	B	B	D	B	D	B	D	B	B	B	B	B	B	B	D	D	B	D	D	D
chr1	46463394	46463427	D	B	B	D	D	B	B	B	B	B	D	D	D	D	D	D	B	B	B	D	D	D	D	B	D	D	B	B	B	D	B	D	B	D	B	B	B	B	B	B	B	D	D	B	D	D	D
chr1	46463926	46463945	D	B	B	D	D	B	B	B	B	B	D	D	D	D	D	D	B	B	B	D	D	D	D	B	D	D	B	B	B	D	B	D	B	D	B	B	B	B	B	B	B	D	D	B	D	D	D
chr1	46544889	46544904	D	B	B	D	D	B	B	B	B	B	D	D	D	D	D	D	B	B	B	D	D	D	D	B	D	D	B	B	B	D	B	D	B	D	B	B	B	B	B	B	B	D	D	B	D	D	D
chr1	46613787	46613822	D	B	B	D	D	B	B	B	B	B	D	D	D	D	D	D	B	B	B	D	D	D	D	B	D	D	B	B	B	D	B	D	B	D	B	B	B	B	B	B	B	D	D	B	D	D	D
chr1	46872958	46872989	D	B	B	D	D	B	B	B	B	B	D	D	D	D	D	D	B	B	B	D	D	D	D	B	D	D	B	B	B	D	B	D	NA	D	NA	B	B	NA	B	B	NA	D	D	B	D	D	D
chr1	46876625	46876652	D	B	B	D	D	B	B	B	B	B	D	D	D	D	D	D	B	B	B	D	D	D	D	B	D	D	B	B	B	D	B	D	NA	D	NA	B	B	NA	B	B	NA	D	D	B	D	D	D
chr1	46919683	46919694	D	B	B	D	D	B	B	B	B	B	D	D	D	D	D	D	B	B	B	D	D	D	D	B	D	D	B	B	B	D	B	D	D	D	D	B	B	D	B	B	D	D	D	B	D	D	D
chr1	46921332	46921347	D	B	B	D	D	B	B	B	B	B	D	D	D	D	D	D	B	B	B	D	D	D	D	B	D	D	B	B	B	D	B	D	D	D	D	B	B	D	B	B	D	D	D	B	D	D	D
chr1	46939760	46939799	D	B	B	D	D	B	B	B	B	B	D	D	D	D	D	D	B	B	B	D	D	D	D	D	D	D	B	B	B	D	B	D	D	D	D	B	B	D	B	B	D	D	D	B	D	D	D
chr1	46957448	46957462	D	B	B	D	D	B	B	B	B	B	D	D	D	D	D	D	B	B	B	D	D	D	D	B	D	D	B	B	B	D	B	D	D	D	D	B	B	D	B	B	D	D	D	B	D	D	D
chr1	47011345	47011408	D	B	B	D	D	D	D	D	B	B	D	B	D	D	D	D	B	B	B	D	D	D	D	B	D	D	B	B	B	D	B	D	D	D	D	B	B	D	B	B	D	D	B	B	D	D	B
chr1	47046360	47046371	D	B	B	D	D	B	B	B	B	B	D	D	D	D	D	D	B	B	B	D	D	D	D	B	D	D	B	B	B	D	B	D	D	D	D	B	B	D	B	B	D	D	D	B	D	D	D
chr1	47050494	47050541	D	B	B	D	D	B	B	B	B	B	D	D	D	D	D	D	B	B	B	D	D	D	D	B	D	D	B	B	B	D	B	D	D	D	D	B	B	D	B	B	D	D	D	B	D	D	D
chr1	47075964	47075978	D	B	B	D	D	B	B	B	B	B	D	D	D	D	D	D	B	B	B	D	D	D	D	B	D	D	B	B	B	D	B	D	D	D	D	B	B	D	B	B	D	D	D	B	D	D	D
chr1	47100817	47100828	D	B	B	D	D	B	B	B	B	B	D	D	D	D	D	D	B	B	B	D	D	D	D	B	D	D	B	B	B	D	B	D	D	D	D	B	B	D	B	B	D	D	D	B	D	D	D
chr1	47202355	47202374	D	B	B	D	D	B	B	B	B	B	D	D	D	D	D	D	B	B	B	D	D	D	D	B	D	D	B	B	B	D	B	D	D	D	D	B	B	D	B	B	D	D	D	B	D	D	D
chr1	47228156	47228187	D	B	B	D	D	B	B	B	B	B	D	D	D	D	D	D	B	B	B	D	D	D	D	B	D	D	B	B	B	D	B	D	D	D	D	B	B	D	B	B	D	D	D	B	D	D	D
chr1	47254648	47254667	D	B	B	D	D	B	B	B	B	B	D	D	D	D	D	D	B	B	B	D	D	D	D	B	D	D	B	B	B	D	B	D	D	D	D	B	B	D	B	B	D	D	D	B	D	D	D
chr1	47286540	47286569	D	B	B	D	D	B	B	B	B	B	D	D	D	D	D	D	B	B	B	D	D	D	D	B	D	D	B	B	B	D	B	D	D	D	D	B	B	D	B	B	D	D	D	B	D	D	D
chr1	47361962	47362009	D	B	B	D	D	B	B	B	B	B	D	D	D	D	B	D	B	B	B	D	D	D	D	B	D	D	B	B	B	D	B	D	D	D	D	B	B	D	B	B	D	D	D	B	D	D	D
chr1	47389028	47389067	D	B	B	D	D	B	B	B	B	B	D	D	D	D	D	D	B	B	B	D	D	D	D	B	D	D	B	B	B	D	B	D	D	D	D	B	B	D	B	B	D	D	D	B	D	D	D
chr1	47482919	47482946	D	B	B	D	D	B	B	B	B	B	D	D	D	D	D	D	B	B	B	D	D	D	D	B	D	D	B	B	B	D	B	D	D	D	D	B	B	D	B	B	D	D	D	B	D	D	D
chr1	47638532	47638583	D	B	B	D	D	B	B	B	B	B	D	D	D	D	D	D	B	B	B	D	D	D	D	B	D	D	B	B	B	D	B	D	D	D	D	B	B	D	B	B	D	D	D	B	D	D	D
chr1	47832423	47832434	D	B	B	D	D	B	B	B	B	B	D	D	D	D	D	D	B	B	B	D	D	D	D	B	D	D	B	B	B	D	B	D	D	D	D	B	B	D	B	B	D	D	D	B	D	D	D
chr1	47838542	47838585	D	B	B	D	D	B	B	B	B	B	D	D	D	D	D	D	B	B	B	D	D	D	D	B	D	D	B	B	B	D	B	D	D	D	D	B	B	D	B	B	D	D	D	B	D	D	D
chr1	47841955	47842009	D	B	B	D	D	B	B	B	B	B	D	D	D	D	D	D	B	B	B	D	D	D	D	B	D	D	B	B	B	D	B	D	D	D	D	B	B	D	B	B	D	D	D	B	D	D	D
chr1	47865657	47865676	D	B	B	D	D	B	B	B	B	B	D	D	D	D	D	D	B	B	B	D	D	D	D	B	D	D	B	B	B	D	B	D	D	D	D	B	B	D	B	B	D	D	D	B	D	D	D
chr1	47929067	47929090	D	B	B	D	D	B	B	B	B	B	D	D	D	D	D	D	B	B	B	D	D	D	D	B	D	D	B	B	B	D	B	D	D	D	D	B	B	D	B	B	D	D	D	B	D	D	D
chr1	47934349	47934384	D	B	B	D	D	B	B	B	B	B	D	D	D	D	D	D	B	B	B	D	D	D	D	B	D	D	B	B	B	D	B	D	D	D	D	B	B	D	B	B	D	D	D	B	D	D	D
chr1	48006306	48006326	D	B	B	D	D	B	B	B	B	B	D	D	D	D	D	D	B	B	B	D	D	D	D	B	D	D	B	B	B	D	B	D	D	D	D	B	B	D	B	B	D	D	D	B	D	D	D
chr1	48011752	48011811	D	B	B	D	D	B	B	B	B	B	D	D	D	D	D	D	B	B	B	D	D	D	D	B	D	D	B	B	B	D	B	D	D	D	D	B	B	D	B	B	D	D	D	B	D	D	D
chr1	48022002	48022017	D	B	B	D	D	B	B	B	B	B	D	D	D	D	D	D	B	B	B	D	D	D	D	B	D	D	B	B	B	D	B	D	D	D	D	B	B	D	B	B	D	D	D	B	D	D	D
chr1	48027383	48027402	D	B	B	D	D	B	B	B	B	B	D	D	D	D	D	D	B	B	B	D	D	D	D	B	D	D	B	B	B	D	B	D	D	D	D	B	B	D	B	B	D	D	D	B	D	D	D
chr1	48114140	48114155	D	B	B	D	D	B	B	B	B	B	D	D	D	D	D	D	B	B	B	D	D	D	D	B	D	D	B	B	B	D	B	D	D	D	D	B	B	D	B	B	D	D	D	B	D	D	D
chr1	48215655	48215699	D	B	B	D	D	B	B	B	B	B	D	D	D	D	D	D	B	B	B	D	D	D	D	B	D	D	B	B	B	D	B	D	D	D	D	B	B	D	B	B	D	D	D	B	D	D	D
chr1	48269087	48269114	D	B	B	D	D	B	B	B	B	B	D	D	D	D	D	D	B	B	B	D	D	D	D	B	D	D	B	B	B	D	B	D	D	D	D	B	B	D	B	B	D	D	D	B	D	D	D
chr1	48273437	48273457	D	B	B	D	D	B	B	B	B	B	D	D	D	D	D	D	B	B	B	D	D	D	D	B	D	D	B	B	B	D	B	D	D	D	D	B	B	D	B	B	D	D	D	B	D	D	D
chr1	48277026	48277051	D	B	B	D	D	B	B	B	B	B	D	D	D	D	D	D	B	B	B	D	D	D	D	B	D	D	B	B	B	D	B	D	D	D	D	B	B	D	B	B	D	D	D	B	D	D	D
chr1	48304663	48304714	D	B	B	D	D	B	B	B	B	B	D	D	D	D	D	D	B	B	B	D	D	D	D	B	D	D	B	B	B	D	B	D	D	D	D	B	B	D	B	B	D	D	D	B	D	D	D
chr1	48347541	48347588	D	B	B	D	D	B	B	B	B	B	D	D	D	D	D	D	B	B	B	D	D	D	D	B	D	D	B	B	B	D	B	D	D	D	D	B	B	D	B	B	D	D	D	B	D	D	D
chr1	48349712	48349743	D	B	B	D	D	B	B	B	B	B	D	D	D	D	D	D	B	B	B	D	D	D	D	B	D	D	B	B	B	D	B	D	D	D	D	B	B	D	B	B	D	D	D	B	D	D	D
chr1	48404515	48404530	D	B	B	D	D	B	B	B	B	B	D	D	D	D	D	D	B	B	B	D	D	D	D	B	D	D	B	B	B	D	B	D	D	D	D	B	B	D	B	B	D	D	D	B	D	D	D
chr1	48411342	48411357	D	B	B	D	D	B	B	B	B	B	D	D	D	D	D	D	B	B	B	D	D	D	D	B	D	D	B	B	B	D	B	D	D	D	D	B	B	D	B	B	D	D	D	B	D	D	D
chr1	48485653	48485668	D	B	B	D	D	B	B	B	B	B	D	D	D	D	D	D	B	B	B	D	D	D	D	B	D	D	B	B	B	D	B	D	D	D	D	B	B	D	B	B	D	D	D	B	D	D	D
chr1	48501493	48501504	D	B	B	D	D	B	B	B	B	B	D	D	D	D	D	D	B	B	B	D	D	D	D	B	D	D	B	B	B	D	B	D	D	D	D	B	B	D	B	B	D	D	D	B	D	D	D
chr1	48521753	48521766	D	B	B	D	D	B	B	B	B	B	D	D	D	D	D	D	B	B	B	D	D	D	D	B	D	D	B	B	B	D	B	D	D	D	D	B	B	D	B	B	D	D	D	B	D	D	D
chr1	48523510	48523533	D	B	B	D	D	B	B	B	B	B	D	D	D	D	D	D	B	B	B	D	D	D	D	B	D	D	B	B	B	D	B	D	D	D	D	B	B	D	B	B	D	D	D	B	D	D	D
chr1	48616138	48616158	D	B	B	D	D	B	B	B	B	B	D	D	D	D	D	D	B	B	B	D	D	D	D	B	D	D	B	B	B	D	B	D	D	D	D	B	B	D	B	B	D	D	D	B	D	D	D
chr1	48785355	48785374	D	B	B	D	D	B	B	B	B	B	D	D	D	D	D	D	B	B	B	D	D	D	D	B	D	D	B	B	B	D	B	D	D	D	D	B	B	D	B	B	D	D	D	B	D	D	D
chr1	48834849	48834869	D	B	B	D	D	B	B	B	B	B	D	D	D	D	D	D	B	B	B	D	D	D	D	B	D	D	B	B	B	D	B	D	D	D	D	B	B	D	B	B	D	D	D	B	D	D	D
chr1	48863116	48863139	D	B	B	D	D	B	B	B	B	B	D	D	D	D	D	D	B	B	B	D	D	D	D	B	D	D	B	B	B	D	B	D	D	D	D	B	B	D	B	B	D	D	D	B	D	D	D
chr1	48869016	48869060	D	B	B	D	D	B	B	B	B	B	D	D	D	D	D	D	B	B	B	D	D	D	D	B	D	D	B	B	B	D	B	D	D	D	D	B	B	D	B	B	D	D	D	B	D	D	D
chr1	48894628	48894649	D	B	B	D	D	B	B	B	B	B	D	D	D	D	D	D	B	B	B	D	D	D	D	B	D	D	B	B	B	D	B	D	D	D	D	B	B	D	B	B	D	D	D	B	D	D	D
chr1	48914525	48914536	D	B	B	D	D	B	B	B	B	B	D	D	D	D	D	D	B	B	B	D	D	D	D	B	D	D	B	B	B	D	B	D	D	D	D	B	B	D	B	B	D	D	D	B	D	D	D
chr1	48916975	48916998	D	B	B	D	D	B	B	B	B	B	D	D	D	D	D	D	B	B	B	D	D	D	D	B	D	D	B	B	B	D	B	D	D	D	D	B	B	D	B	B	D	D	D	B	D	D	D
chr1	48935994	48936008	D	B	B	D	D	B	B	B	B	B	D	D	D	D	D	D	B	B	B	D	D	D	D	B	D	D	B	B	B	D	B	D	D	D	D	B	B	D	B	B	D	D	D	B	D	D	D
chr1	48957385	48957408	D	B	B	D	D	B	B	B	B	B	D	D	D	D	D	D	B	B	B	D	D	D	D	B	D	D	B	B	B	D	B	D	D	D	D	B	B	D	B	B	D	D	D	B	D	D	D
chr1	49025631	49025648	D	B	B	D	D	B	B	B	B	B	D	D	D	D	D	D	B	B	B	D	D	D	D	B	D	D	B	B	B	D	B	D	D	D	D	B	B	D	B	B	D	D	D	B	D	D	D
chr1	49080486	49080513	D	B	B	D	D	B	B	B	B	B	D	D	D	D	D	D	B	B	B	D	D	D	D	B	D	D	B	B	B	D	B	D	D	D	D	B	B	D	B	B	D	D	D	B	D	D	D
chr1	49171166	49171198	D	B	B	D	D	B	B	B	B	B	D	D	D	D	D	D	B	B	B	D	D	D	D	B	D	D	B	B	B	D	B	D	D	D	D	B	B	D	B	B	D	D	D	B	D	D	D
chr1	49195335	49195354	D	B	B	D	D	B	B	B	B	B	D	D	D	D	D	D	B	B	B	D	D	D	D	B	D	D	B	B	B	D	B	D	D	D	D	B	B	D	B	B	D	D	D	B	D	D	D
chr1	49201127	49201140	D	B	B	D	D	B	B	B	B	B	D	D	D	D	D	D	B	B	B	D	D	D	D	B	D	D	B	B	B	D	B	D	D	D	D	B	B	D	B	B	D	D	D	B	D	D	D
chr1	49212467	49212482	D	B	B	D	D	B	B	B	B	B	D	D	D	D	D	D	B	B	B	D	D	D	D	B	D	D	B	B	B	D	B	D	D	D	D	B	B	D	B	B	D	D	D	B	D	D	D
chr1	49216679	49216718	D	B	B	D	D	B	B	B	B	B	D	D	D	D	D	D	B	B	B	D	D	D	D	B	D	D	B	B	B	D	B	D	D	D	D	B	B	D	B	B	D	D	D	B	D	D	D
chr1	49224836	49224859	D	B	B	D	D	B	B	B	B	B	D	D	D	D	D	D	B	B	B	D	D	D	D	B	D	D	B	B	B	D	B	D	D	D	D	B	B	D	B	B	D	D	D	B	D	D	D
chr1	49260412	49260455	D	B	B	D	D	B	B	B	B	B	D	D	D	D	D	D	B	B	B	D	D	D	D	B	D	D	B	B	B	D	B	D	D	D	D	B	B	D	B	B	D	D	D	B	D	D	D
chr1	49269586	49269620	D	D	D	D	D	D	D	D	D	D	D	D	D	D	D	D	D	D	D	D	D	D	D	D	D	D	D	D	B	D	D	D	D	D	D	D	D	D	D	D	D	D	D	D	D	D	D
chr1	49299429	49299455	D	B	B	D	D	B	B	B	B	B	D	D	D	D	D	D	B	B	B	D	D	D	D	B	D	D	B	B	B	D	B	D	D	D	D	B	B	D	B	B	D	D	D	B	D	D	D
chr1	49340022	49340051	D	B	B	D	D	B	B	B	B	B	D	D	D	D	D	D	B	B	B	D	D	D	D	B	D	D	B	B	B	D	B	D	D	D	D	B	B	D	B	B	D	D	D	B	D	D	D
chr1	49366675	49366688	D	B	B	D	D	B	B	B	B	B	D	D	D	D	D	D	B	B	B	D	D	D	D	B	D	D	B	B	B	D	B	D	D	D	D	B	B	D	B	B	D	D	D	B	D	D	D
chr1	49474136	49474156	D	B	B	D	D	B	B	B	B	B	D	D	D	D	D	D	B	B	B	D	D	D	D	B	D	D	B	B	B	D	B	D	D	D	D	B	B	D	B	B	D	D	D	B	D	D	D
chr1	49551143	49551160	D	B	B	D	D	B	B	B	B	B	D	D	D	D	D	D	B	B	B	D	D	D	D	B	D	D	B	B	B	D	B	D	D	D	D	B	B	D	B	B	D	D	D	B	D	D	D
chr1	49586062	49586105	D	B	B	D	D	B	B	B	B	B	D	D	D	D	D	D	B	B	B	D	D	D	D	B	D	D	B	B	B	D	B	D	D	D	D	B	B	D	B	B	D	D	D	B	D	D	D
chr1	49601193	49601224	D	B	B	D	D	B	B	B	B	B	D	D	D	D	D	D	B	B	B	D	D	D	D	B	D	D	B	B	B	D	B	D	D	D	D	B	B	D	B	B	D	D	D	B	D	D	D
chr1	49602480	49602509	D	B	B	D	D	B	B	B	B	B	D	D	D	D	D	D	B	B	B	D	D	D	D	B	D	D	B	B	B	D	B	D	D	D	D	B	B	D	B	B	D	D	D	B	D	D	D
chr1	49621251	49621262	D	B	B	D	D	B	B	B	B	B	D	D	D	D	D	D	B	B	B	D	D	D	D	B	D	D	B	B	B	D	B	D	D	D	D	B	B	D	B	B	D	D	D	B	D	D	D
chr1	49702188	49702237	D	B	B	D	D	B	B	B	B	B	D	D	D	D	D	D	B	B	B	D	D	D	D	B	D	D	B	B	B	D	B	D	D	D	D	B	B	D	B	B	D	D	D	B	D	D	D
chr1	49714972	49715015	D	B	B	D	D	B	B	B	B	B	D	D	D	D	D	D	B	B	B	D	D	D	D	B	D	D	B	B	B	D	B	D	D	D	D	B	B	D	B	B	D	D	D	B	D	D	D
chr1	49888060	49888114	D	B	B	D	D	B	B	B	B	B	D	D	D	D	D	D	B	B	B	D	D	D	D	B	D	D	B	B	B	D	B	D	D	D	D	B	B	D	B	B	D	D	D	B	D	D	D
chr1	49961371	49961402	D	B	B	D	D	B	B	B	B	B	D	D	D	D	D	D	B	B	B	D	D	D	D	B	D	D	B	B	B	D	B	D	D	D	D	B	B	D	B	B	D	D	D	B	D	D	D
chr1	50084795	50084806	D	B	B	D	D	B	B	B	B	B	D	D	D	D	D	D	B	B	B	D	D	D	D	B	D	D	B	B	B	D	B	D	D	D	D	B	B	D	B	B	D	D	D	B	D	D	D
chr1	50089520	50089535	D	B	B	D	D	B	B	B	B	B	D	D	D	D	D	D	B	B	B	D	D	D	D	B	D	D	B	B	B	D	B	D	D	D	D	B	B	D	B	B	D	D	D	B	D	D	D
chr1	50145131	50145162	D	B	B	D	D	B	B	B	B	B	D	D	D	D	D	D	B	B	B	D	D	D	D	B	D	D	B	B	B	D	B	D	D	D	D	B	B	D	B	B	D	D	D	B	D	D	D
chr1	50187340	50187375	D	B	B	D	D	B	B	B	B	B	D	D	D	D	D	D	B	B	B	D	D	D	D	B	D	D	B	B	B	D	B	D	D	D	D	B	B	D	B	B	D	D	D	B	D	D	D
chr1	50196802	50196816	D	B	B	D	D	B	B	B	B	B	D	D	D	D	D	D	B	B	B	D	D	D	D	B	D	D	B	B	B	D	B	D	D	D	D	B	B	D	B	B	D	D	D	B	D	D	D
chr1	50199374	50199413	D	B	B	D	D	B	B	B	B	B	D	D	D	D	D	D	B	B	B	D	D	D	D	B	D	D	B	B	B	D	B	D	D	D	D	B	B	D	B	B	D	D	D	B	D	D	D
chr1	50240506	50240517	D	B	B	D	D	B	B	B	B	B	D	D	D	D	D	D	B	B	B	D	D	D	D	B	D	D	B	B	B	D	B	D	D	D	D	B	B	D	B	B	D	D	D	B	D	D	D
chr1	50268842	50268885	D	B	B	D	D	B	B	B	B	B	D	D	D	D	D	D	B	B	B	D	D	D	D	B	D	D	B	B	B	D	B	D	D	D	D	B	B	D	B	B	D	D	D	B	D	D	D
chr1	50360319	50360358	D	B	B	D	D	B	B	B	B	B	D	D	D	D	D	D	B	D	B	D	D	D	D	B	D	D	B	B	B	D	B	D	D	D	D	B	B	D	B	B	D	D	D	B	D	D	D
chr1	50390595	50390608	D	B	B	D	D	B	B	B	B	B	D	D	D	D	D	D	B	B	B	D	D	D	D	B	D	D	B	B	B	D	B	D	D	D	D	B	B	D	B	B	D	D	D	B	D	D	D
chr1	50470220	50470251	D	B	B	D	D	B	B	B	B	B	D	D	D	D	D	D	B	B	B	D	D	D	D	B	D	D	B	B	B	D	B	D	D	D	D	B	B	D	B	B	D	D	D	B	D	D	D
chr1	50556301	50556336	D	B	B	D	D	B	B	B	B	B	D	D	D	D	D	D	B	B	B	D	D	D	D	B	D	D	B	B	B	D	B	D	D	D	D	B	B	D	B	B	D	D	D	B	D	D	D
chr1	50747678	50747725	D	B	B	D	D	D	B	B	B	B	D	D	D	D	D	D	B	B	B	D	D	D	D	D	D	D	B	B	D	D	B	D	D	D	D	B	B	D	B	B	D	D	D	D	D	D	D
chr1	50755399	50755450	D	B	B	D	D	B	B	B	B	B	D	D	D	D	D	D	B	B	B	D	D	D	D	B	D	D	B	B	B	D	B	D	D	D	D	B	B	D	B	B	D	D	D	B	D	D	D
chr1	50904596	50904615	D	B	B	D	D	B	B	B	B	B	D	D	D	D	D	D	B	B	B	D	D	D	D	B	D	D	B	B	B	D	B	D	D	D	D	B	B	D	B	B	D	D	D	B	D	D	D
chr1	50973611	50973688	D	B	B	D	D	B	B	B	B	B	D	D	D	D	D	D	B	B	B	D	D	D	D	B	D	D	B	B	B	D	B	D	D	D	D	B	B	D	B	B	D	D	D	B	D	D	D
chr1	50984485	50984508	D	B	B	D	D	B	B	B	B	B	D	D	D	D	D	D	B	B	B	D	D	D	D	B	D	D	B	B	B	D	B	D	D	D	D	B	B	D	B	B	D	D	D	B	D	D	D
chr1	51043684	51043719	D	B	B	D	D	B	B	B	B	B	D	D	D	D	D	D	B	B	B	D	D	D	D	B	D	D	B	B	B	D	B	D	D	D	D	B	B	D	B	B	D	D	D	B	D	D	D
chr1	51060690	51060729	D	B	B	D	D	B	B	B	B	B	D	D	D	D	D	D	B	B	B	D	D	D	D	B	D	D	B	B	B	D	B	D	D	D	D	B	B	D	B	B	D	D	D	B	D	D	D
chr1	51214764	51214791	D	B	B	D	D	B	B	B	B	B	D	D	D	D	D	D	B	B	B	D	D	D	D	B	D	D	B	B	B	D	B	D	D	D	D	B	B	D	B	B	D	D	D	B	D	D	D
chr1	51214801	51214820	D	B	B	D	D	B	B	B	B	B	D	D	D	D	D	D	B	B	B	D	D	D	D	B	D	D	B	B	B	D	B	D	D	D	D	B	B	D	B	B	D	D	D	B	D	D	D
chr1	51230431	51230466	D	B	B	D	D	B	B	B	B	B	D	D	D	D	D	D	B	B	B	D	D	D	D	B	D	D	B	B	B	D	B	D	D	D	D	B	B	D	B	B	D	D	D	B	D	D	D
chr1	51266737	51266748	D	B	B	D	D	B	B	B	B	B	D	D	D	D	D	D	B	B	B	D	D	D	D	B	D	D	B	B	B	D	B	D	D	D	D	B	B	D	B	B	D	D	D	B	D	D	D
chr1	51266937	51266948	D	B	B	D	D	B	B	B	B	B	D	D	D	D	D	D	B	B	B	D	D	D	D	B	D	D	B	B	B	D	B	D	D	D	D	B	B	D	B	B	D	D	D	B	D	D	D
chr1	51378198	51378221	D	B	B	D	D	B	B	B	B	B	D	D	D	D	D	D	B	B	B	D	D	D	D	B	D	D	B	B	B	D	B	D	D	D	D	B	B	D	B	B	D	D	D	B	D	D	D
chr1	51382584	51382615	D	B	B	D	D	B	B	B	B	B	D	D	D	D	D	D	B	B	B	D	D	D	D	B	D	D	B	B	B	D	B	D	D	D	D	B	B	D	B	B	D	D	D	B	D	D	D
chr1	51397163	51397186	D	B	B	D	D	B	B	B	B	B	D	D	D	D	D	D	B	B	B	D	D	D	D	B	D	D	B	B	B	D	B	D	D	D	D	B	B	D	B	B	D	D	D	B	D	D	D
chr1	51424068	51424127	D	B	B	D	D	B	B	B	B	B	D	D	D	D	D	D	B	B	B	D	D	D	D	B	D	D	B	B	B	D	B	D	D	D	D	B	B	D	B	B	D	D	D	B	D	D	D
chr1	51528788	51528811	D	B	B	D	D	B	B	B	B	B	D	D	D	D	D	D	B	B	B	D	D	D	D	B	D	D	B	B	B	D	B	D	D	D	D	B	B	D	B	B	D	D	D	B	D	D	D
chr1	51529333	51529368	D	B	B	D	D	B	B	B	B	B	D	D	D	D	D	D	B	B	B	D	D	D	D	B	D	D	B	B	B	D	B	D	D	D	D	B	B	D	B	B	D	D	D	B	D	D	D
chr1	51533154	51533185	D	B	B	D	D	B	B	B	B	B	D	D	D	D	D	D	B	B	B	D	D	D	D	B	D	D	B	B	B	D	B	D	D	D	D	B	B	D	B	B	D	D	D	B	D	D	D
chr1	51535127	51535170	D	B	B	D	D	B	B	B	B	B	D	D	D	D	D	D	B	B	B	D	D	D	D	B	D	D	B	B	B	D	B	D	D	D	D	B	B	D	B	B	D	D	D	B	D	D	D
chr1	51597950	51598004	D	B	B	D	D	B	B	B	B	B	D	D	D	D	D	D	B	B	B	D	D	D	D	B	D	D	B	B	B	D	B	D	D	D	D	B	B	D	B	B	D	D	D	B	D	D	D
chr1	51606805	51606858	D	B	B	D	D	D	B	B	B	B	D	D	D	D	D	D	B	B	B	D	D	D	D	B	D	D	B	B	B	D	B	D	D	D	D	B	B	D	B	B	D	D	D	B	D	D	D
chr1	51612416	51612465	D	B	B	D	D	B	B	B	B	B	D	D	D	D	D	D	B	B	B	D	D	D	D	B	D	D	B	B	B	D	B	D	D	D	D	B	B	D	B	B	D	D	D	B	D	D	D
chr1	51637642	51637653	D	B	B	D	D	B	B	B	B	B	D	D	D	D	D	D	B	B	B	D	D	D	D	D	D	D	B	B	B	D	B	D	D	D	D	B	B	D	B	B	D	D	D	B	D	D	D
chr1	51750515	51750534	D	B	B	D	D	B	B	B	B	B	D	D	D	D	D	D	B	B	B	D	D	D	D	B	D	D	B	B	B	D	B	D	D	D	D	B	B	D	B	B	D	D	D	B	D	D	D
chr1	51783085	51783144	D	B	B	D	D	B	B	B	B	B	D	D	D	D	D	D	B	B	B	D	D	D	D	B	D	D	B	B	B	D	B	D	D	D	D	B	B	D	B	B	D	D	D	B	D	D	D
chr1	51901276	51901303	D	B	B	D	D	B	B	B	B	B	D	D	D	D	D	D	B	B	B	D	D	D	D	B	D	D	B	B	B	D	B	D	D	D	D	B	B	D	B	B	D	D	D	B	D	D	D
chr1	51995978	51996009	D	B	B	D	D	B	B	B	B	B	D	D	D	D	D	D	B	B	B	D	D	D	D	B	D	D	B	B	B	D	B	D	D	D	D	B	B	D	B	B	D	D	D	B	D	D	D
chr1	52001101	52001116	D	B	B	D	D	B	B	B	B	B	D	D	D	D	D	D	B	B	B	D	D	D	D	B	D	D	B	B	B	D	B	D	D	D	D	B	B	D	B	B	D	D	D	B	D	D	D
chr1	52085155	52085190	D	B	B	D	D	B	B	B	B	B	D	D	D	D	D	D	B	B	B	D	D	D	D	B	D	D	B	B	B	D	B	D	D	D	D	B	B	D	B	B	D	D	D	B	D	D	D
chr1	52238526	52238569	D	B	B	D	D	B	B	B	B	B	D	D	D	D	D	D	B	B	B	D	D	D	D	B	D	D	B	B	B	D	B	D	D	D	D	B	B	D	B	B	D	D	D	B	D	D	D
chr1	52442598	52442633	D	B	B	D	D	B	B	B	B	B	D	D	D	D	D	D	B	B	B	D	D	D	D	B	D	D	B	B	B	D	B	D	D	D	D	B	B	D	B	B	D	D	D	B	D	D	D
chr1	52535742	52535797	D	B	B	D	D	B	B	B	B	B	D	D	D	D	D	D	B	D	B	D	D	D	D	B	D	D	B	B	B	D	B	D	D	D	D	B	B	D	B	B	D	D	D	B	D	D	D
chr1	52619687	52619718	D	B	B	D	D	B	B	B	B	B	D	D	D	D	D	D	B	B	B	D	D	D	D	B	D	D	B	B	B	D	B	D	D	D	D	B	B	D	B	B	D	D	D	B	D	D	D
chr1	52812963	52812988	D	B	B	D	D	B	B	B	B	B	D	D	D	D	D	D	B	B	B	D	D	D	D	B	D	D	B	B	B	D	B	D	D	D	D	B	B	D	B	B	D	D	D	B	D	D	D
chr1	53250204	53250243	D	B	B	D	D	B	B	B	B	B	D	D	D	D	D	D	B	B	B	D	D	D	D	B	D	D	B	B	B	D	B	D	D	D	D	B	B	D	B	B	D	D	D	B	D	D	D
chr1	53356154	53356181	D	B	B	D	D	B	B	B	B	B	D	D	D	D	D	D	B	B	B	D	D	D	D	B	D	D	B	B	B	D	B	D	D	D	D	NA	B	D	B	B	D	D	D	B	D	D	D
chr1	53859671	53859698	D	B	B	D	D	B	B	B	B	B	D	D	D	D	D	D	B	B	B	D	D	D	D	B	D	D	B	B	B	D	B	D	D	D	D	NA	B	D	B	B	D	D	D	B	D	D	D
chr1	53949482	53949525	D	B	B	D	D	B	B	B	B	B	D	D	D	D	D	D	B	B	B	D	D	D	D	B	D	D	B	B	B	D	B	D	D	D	D	NA	B	D	B	B	D	D	D	B	D	D	D
chr1	54044013	54044047	D	B	D	D	D	D	D	D	B	D	D	D	D	D	D	D	D	B	D	D	D	D	D	D	D	D	D	D	D	D	D	D	D	D	D	D	D	D	D	D	D	D	D	B	D	B	D
chr1	54084221	54084244	B	B	B	D	D	B	B	B	B	B	D	D	D	D	D	D	B	B	B	D	D	D	D	B	D	D	B	B	B	D	B	D	D	D	D	NA	B	D	B	B	B	B	D	B	D	D	D
chr1	54119550	54119564	B	B	B	D	D	B	B	B	B	B	D	D	D	D	D	D	B	B	B	D	D	D	D	B	D	D	B	B	B	D	B	D	D	D	D	B	B	D	B	B	B	B	D	B	D	D	D
chr1	54128479	54128500	B	B	B	D	D	B	B	B	B	B	D	D	D	D	D	D	B	B	B	D	D	D	D	B	D	D	B	B	B	D	B	D	D	D	D	B	B	D	B	B	B	B	D	B	D	D	D
chr1	54146381	54146408	B	B	B	D	D	B	B	B	B	B	D	D	D	D	D	D	B	B	B	D	D	D	D	B	D	D	B	B	B	D	B	D	D	D	D	B	B	D	B	B	B	B	D	B	D	D	D
chr1	54158812	54158835	B	B	B	D	D	B	B	B	B	B	D	D	D	D	D	D	B	B	B	D	D	D	D	B	D	D	B	B	B	D	B	D	D	D	D	B	B	D	B	B	B	B	D	B	D	D	D
chr1	54173006	54173025	B	B	B	D	D	B	B	B	B	B	D	D	D	D	D	D	B	B	B	D	D	D	D	B	D	D	B	B	B	D	B	D	D	D	D	B	B	D	B	B	B	B	D	B	D	D	D
chr1	54174326	54174350	B	B	B	D	D	B	B	B	B	B	D	D	D	D	D	D	B	B	B	D	D	D	D	B	D	D	B	B	B	D	B	D	D	D	D	B	B	D	B	B	B	B	D	B	D	D	D
chr1	54194985	54195005	B	B	B	D	D	B	B	B	B	B	D	D	D	D	D	D	B	B	B	D	D	D	D	B	D	D	B	B	B	D	B	D	D	D	D	B	B	D	B	B	B	B	D	B	D	D	D
chr1	54218521	54218538	B	B	B	D	D	B	B	B	B	B	D	D	D	D	D	D	B	B	B	D	D	D	D	B	D	D	B	B	B	D	B	D	D	D	D	B	B	D	B	B	B	B	D	B	D	D	D
chr1	54252364	54252379	B	B	B	D	D	B	B	B	B	B	D	D	D	D	D	D	B	B	B	D	D	D	D	B	D	D	B	B	B	D	B	D	D	D	D	B	B	D	B	B	B	B	D	B	D	D	D
chr1	54276013	54276024	B	B	B	D	D	B	B	B	B	B	D	D	D	D	D	D	B	B	B	D	D	D	D	B	D	D	B	B	B	D	B	D	D	D	D	B	B	D	B	B	B	B	D	B	D	D	D
chr1	54343950	54343965	B	B	B	D	D	B	B	B	B	B	D	D	D	D	D	D	B	B	B	D	D	D	D	B	D	D	B	B	B	D	B	D	D	D	D	B	B	D	B	B	B	B	D	B	D	D	D
chr1	54361638	54361657	B	B	B	D	D	B	B	B	B	B	D	D	D	D	D	D	B	B	B	D	D	D	D	B	D	D	B	B	B	D	B	D	D	D	D	B	B	D	B	B	B	B	D	B	D	D	D
chr1	54374473	54374486	B	B	B	D	D	B	B	B	B	B	D	D	D	D	D	D	B	B	B	D	D	D	D	B	D	D	B	B	B	D	B	D	D	D	D	B	B	D	B	B	B	B	D	B	D	D	D
chr1	54381257	54381280	B	B	B	D	D	B	B	B	B	B	D	D	D	D	D	D	B	B	B	D	D	D	D	B	D	D	B	B	B	D	B	D	D	D	D	B	B	D	B	B	B	B	D	B	D	D	D
chr1	54384671	54384718	B	B	B	D	D	B	B	B	B	B	D	D	D	D	D	D	B	B	B	D	D	D	D	B	D	D	B	B	B	D	B	D	D	D	D	B	B	D	B	B	B	B	D	B	D	D	D
chr1	54441587	54441611	B	B	B	D	D	B	B	B	B	B	D	D	D	D	D	D	B	B	B	D	D	D	D	B	D	D	B	B	B	D	B	D	D	D	D	B	B	D	B	B	B	B	D	B	D	D	D
chr1	54463471	54463485	B	B	B	D	D	B	B	B	B	B	D	D	D	D	D	D	B	B	B	D	D	D	D	B	D	D	B	B	B	D	B	D	D	D	D	B	B	D	B	B	B	B	D	B	D	D	D
chr1	54478137	54478158	B	B	B	D	D	B	B	B	B	B	D	D	D	D	D	D	B	B	B	D	D	D	D	B	D	D	B	B	B	D	B	D	D	D	D	B	B	D	B	B	B	B	D	B	D	D	D
chr1	54571794	54571819	B	B	B	D	D	B	B	B	B	B	D	D	D	D	D	NA	B	B	B	D	D	D	NA	B	D	D	B	B	B	D	B	D	NA	D	D	B	B	D	B	B	NA	B	D	B	D	D	D
chr1	54640826	54640873	B	B	B	D	D	NA	B	B	B	B	D	D	D	NA	D	NA	B	B	B	D	D	D	NA	B	D	D	B	B	B	D	B	D	NA	D	D	B	B	D	B	B	NA	B	D	B	D	D	D
chr1	54675975	54676009	B	B	B	D	D	NA	B	B	B	B	D	D	D	NA	D	NA	B	B	B	D	D	D	NA	B	D	D	B	B	B	D	B	D	NA	D	D	B	B	D	B	B	NA	B	D	B	D	D	D
chr1	54693116	54693151	B	B	B	D	D	NA	B	B	B	B	D	D	D	NA	D	NA	B	B	B	D	D	D	NA	B	D	D	B	B	B	D	B	D	NA	D	D	B	B	D	B	B	NA	B	D	B	D	D	D
chr1	54695770	54695821	B	B	B	D	D	NA	B	B	B	B	D	D	D	NA	D	NA	B	B	B	D	D	D	NA	B	D	D	B	B	B	D	B	D	NA	D	D	B	B	D	B	B	NA	B	D	B	D	D	D
chr1	54762646	54762657	B	B	B	D	D	NA	B	B	B	B	D	D	D	NA	D	NA	B	B	B	D	D	D	NA	B	D	D	B	B	B	D	B	D	NA	D	D	B	B	D	B	B	NA	B	D	B	D	D	D
chr1	54853136	54853179	B	B	B	D	D	NA	B	B	B	B	D	D	D	NA	D	NA	B	B	B	D	D	D	NA	B	D	D	B	B	B	D	B	D	NA	D	D	B	B	D	B	B	NA	B	D	B	D	D	D
chr1	54972682	54972729	B	B	B	D	D	NA	B	B	B	B	D	D	D	NA	D	NA	B	B	B	D	D	D	NA	B	D	D	B	B	B	D	B	D	NA	D	D	B	B	D	B	B	NA	B	D	B	D	D	D
chr1	55203397	55203436	B	B	B	D	D	NA	B	B	B	B	D	D	D	NA	D	B	B	B	B	D	D	D	NA	B	D	D	B	B	B	D	B	D	B	D	D	B	B	D	B	B	D	B	D	B	D	D	D
chr1	55277396	55277435	B	B	B	D	D	NA	B	B	B	B	D	D	D	NA	D	B	B	B	B	D	D	D	NA	B	D	D	B	B	B	D	B	D	B	D	D	B	B	D	B	B	D	B	D	B	D	D	D
chr1	55286603	55286662	B	B	B	D	D	D	B	B	B	B	D	D	D	B	D	B	B	B	B	D	D	D	B	B	D	D	B	B	B	D	B	D	B	D	D	B	B	D	B	B	D	B	D	B	D	D	D
chr1	55343754	55343785	B	B	B	D	D	NA	B	B	B	B	D	D	D	NA	D	B	B	B	B	D	D	D	NA	B	D	D	B	B	B	D	B	D	B	D	D	B	B	D	B	B	D	B	D	B	D	D	D
chr1	55370924	55370949	B	B	B	D	D	NA	B	B	B	B	D	D	D	NA	D	B	B	B	B	D	D	D	NA	B	D	D	B	B	B	D	B	D	B	D	D	B	B	D	B	B	D	B	D	B	D	D	D
chr1	55398547	55398574	B	B	B	D	D	NA	B	B	B	B	D	D	D	NA	D	B	B	B	B	D	D	D	NA	B	D	D	B	B	B	D	B	D	B	D	D	B	B	D	B	B	D	B	D	B	D	D	D
chr1	55423851	55423892	B	B	B	D	D	NA	B	B	B	B	D	D	D	NA	D	B	B	B	B	D	D	D	NA	B	D	D	B	B	B	D	B	D	B	D	D	B	B	D	B	B	D	B	D	B	D	D	D
chr1	55459922	55459953	B	B	B	D	D	NA	B	B	B	B	D	D	D	NA	D	B	B	B	B	D	D	D	NA	B	D	D	B	B	B	D	B	D	B	D	D	B	B	D	B	B	D	B	D	B	D	D	D
chr1	55532278	55532337	B	B	B	D	D	B	B	B	B	B	D	D	D	D	D	B	B	B	B	D	D	D	NA	B	D	D	B	B	B	D	B	D	B	D	D	B	B	D	B	B	D	B	D	B	D	D	D
chr1	55574460	55574515	B	B	B	D	D	B	B	B	B	B	D	D	D	D	D	B	B	B	B	D	D	D	NA	B	D	D	B	B	B	D	B	D	B	D	D	B	B	D	B	B	D	B	D	B	D	D	D
chr1	55866294	55866337	B	B	B	D	D	B	B	B	B	B	D	D	D	D	D	B	B	B	B	D	D	D	D	D	D	D	B	B	B	D	B	D	B	D	D	B	B	D	B	B	D	B	D	B	D	D	D
chr1	56006304	56006339	B	B	D	D	D	B	B	D	D	B	D	D	D	D	D	B	B	B	B	D	D	D	D	B	D	D	B	B	B	D	B	D	B	D	D	B	B	D	B	B	D	B	D	B	D	D	D
chr1	56039533	56039584	B	B	B	D	D	B	B	NA	B	B	D	D	D	D	D	B	B	B	B	D	D	D	D	B	D	D	B	B	B	D	B	D	B	D	D	B	B	D	B	B	D	B	D	B	D	D	D
chr1	56204850	56204879	B	B	B	D	D	B	B	NA	B	B	D	D	D	D	D	B	B	B	B	D	D	D	D	B	D	D	B	B	B	D	B	D	B	D	D	B	B	D	B	B	D	B	D	B	D	D	D
chr1	56353992	56354048	B	B	B	D	D	B	B	NA	B	D	D	D	D	D	D	B	B	B	B	D	D	D	D	B	D	D	B	B	B	D	B	D	B	D	D	B	B	D	B	B	D	B	D	B	D	D	D
chr1	56590083	56590122	B	B	B	D	D	B	B	NA	B	B	D	D	D	D	D	B	B	B	B	D	D	D	D	B	D	D	B	B	B	D	B	D	B	D	D	B	B	D	B	B	D	B	D	B	D	D	D
chr1	56989591	56989606	B	B	B	D	D	B	B	NA	B	B	D	D	D	D	D	B	B	B	B	D	D	D	D	B	D	D	B	B	B	D	B	D	B	D	D	B	B	D	B	B	D	B	D	B	D	D	D
chr1	57119172	57119183	B	B	B	D	D	B	B	B	B	B	D	D	D	D	D	B	B	B	B	D	D	D	D	B	D	D	B	B	B	D	B	D	B	D	D	B	B	D	B	B	D	B	D	B	D	D	D
chr1	57328477	57328528	B	B	D	D	D	B	B	D	D	B	D	D	D	D	D	D	B	B	B	D	D	D	D	B	B	D	B	NA	B	D	B	D	D	D	D	B	B	D	B	B	D	B	D	B	D	D	D
chr1	57647572	57647597	B	B	NA	D	D	B	B	NA	NA	B	D	D	D	D	D	NA	B	B	NA	D	D	D	D	B	NA	D	B	NA	B	D	B	D	NA	D	D	B	B	D	B	B	D	B	D	B	D	D	D
chr1	57687026	57687058	B	B	NA	D	D	B	B	NA	NA	B	D	D	D	D	D	NA	B	B	NA	D	D	D	D	B	NA	D	B	NA	B	D	B	D	NA	D	D	B	B	D	B	B	D	B	D	B	D	D	D
chr1	57745131	57745148	B	B	NA	D	D	B	B	NA	NA	B	D	D	D	D	D	NA	B	B	NA	D	D	D	D	B	NA	D	B	NA	B	D	B	D	NA	D	D	B	B	D	B	B	D	B	D	B	D	D	D
chr1	57755461	57755482	B	B	NA	D	D	B	B	NA	NA	B	D	D	D	D	D	NA	B	B	NA	D	D	D	D	B	NA	D	B	NA	B	D	B	D	NA	D	D	B	B	D	B	B	D	B	D	B	D	D	D
chr1	57864903	57864950	B	B	B	D	D	B	B	NA	B	B	D	D	D	D	D	B	B	B	NA	D	D	D	D	B	NA	D	B	NA	B	D	B	D	NA	D	D	B	B	D	B	B	D	B	D	B	D	D	D
chr1	57945506	57945553	B	B	B	D	D	B	B	B	B	B	D	D	D	D	D	B	B	B	D	D	D	D	D	B	NA	D	B	D	B	D	B	D	B	D	D	B	B	D	B	B	D	B	D	B	D	D	D
chr1	57982339	57982373	B	B	B	D	D	B	B	B	B	B	D	D	D	D	D	B	B	B	NA	D	D	D	D	B	D	D	B	D	B	D	B	D	NA	D	NA	B	B	D	NA	B	D	B	D	B	D	D	D
chr1	58042983	58043006	B	B	B	D	D	B	B	B	B	B	D	D	D	D	D	B	B	B	NA	D	D	D	D	B	D	D	B	D	B	D	B	D	NA	D	NA	B	B	D	NA	B	D	B	D	B	D	D	D
chr1	58102970	58103017	B	B	B	D	D	B	B	B	B	B	D	D	D	D	D	B	B	B	B	D	D	D	D	B	D	D	B	D	B	D	B	D	NA	D	B	B	B	D	NA	B	D	B	D	B	D	D	D
chr1	58115468	58115493	B	B	B	D	D	B	B	B	B	B	D	D	D	D	D	B	B	B	B	D	D	D	D	B	D	D	B	D	B	D	B	D	D	D	B	B	B	D	NA	B	D	B	D	B	D	D	D
chr1	58149270	58149299	B	B	B	D	D	B	B	B	B	B	D	D	D	D	D	B	B	B	B	D	D	D	D	B	D	D	B	D	B	D	B	D	D	D	B	B	B	D	D	B	D	B	D	B	D	D	D
chr1	58162566	58162587	B	B	B	D	D	B	B	B	B	B	D	D	D	D	D	B	B	B	B	D	D	D	D	B	D	D	B	D	B	D	B	D	D	D	B	B	B	D	D	B	D	B	D	B	D	D	D
chr1	58180985	58181002	B	B	B	D	D	B	B	B	B	B	D	D	D	D	D	B	B	B	B	D	D	D	D	B	D	D	B	D	B	D	B	D	D	D	B	B	B	D	D	B	D	B	D	B	D	D	D
chr1	58193538	58193559	D	D	D	D	D	D	D	D	D	D	D	D	D	D	D	D	D	D	D	D	D	D	D	D	D	D	B	D	B	D	B	D	D	D	B	B	B	D	D	B	D	B	D	B	D	D	D
chr1	58195559	58195574	B	B	B	D	D	B	B	B	B	B	D	D	D	D	D	B	B	B	B	D	D	D	D	B	D	D	B	D	B	D	B	D	D	D	B	B	B	D	D	B	D	B	D	B	D	D	D
chr1	58196657	58196672	B	B	B	D	D	B	B	B	B	B	D	D	D	D	D	B	B	B	B	D	D	D	D	B	D	D	B	D	B	D	B	D	D	D	B	B	B	D	D	B	D	B	D	B	D	D	D
chr1	58199228	58199255	B	B	B	D	D	B	B	B	B	B	D	D	D	D	D	B	B	B	B	D	D	D	D	B	D	D	B	D	B	D	B	D	D	D	B	B	B	D	D	B	D	B	D	B	D	D	D
chr1	58206079	58206090	B	B	B	D	D	B	B	B	B	B	D	D	D	D	D	B	B	B	B	D	D	D	D	B	D	D	B	D	B	D	B	D	D	D	B	B	B	D	D	B	D	B	D	B	D	D	D
chr1	58209057	58209076	B	B	B	D	D	B	B	B	B	B	D	D	D	D	D	B	B	B	B	D	D	D	D	B	D	D	B	D	B	D	B	D	D	D	B	B	B	D	D	B	D	B	D	B	D	D	D
chr1	58213294	58213321	B	B	B	D	D	B	B	B	B	B	D	D	D	D	D	B	B	B	B	D	D	D	D	B	D	D	B	D	B	D	B	D	D	D	B	B	B	D	D	B	D	B	D	B	D	D	D
chr1	58242688	58242723	B	B	B	D	D	B	B	B	B	B	D	D	D	D	D	B	B	B	B	D	D	D	D	B	D	D	B	D	B	D	B	D	D	D	B	B	B	D	D	B	D	B	D	B	D	D	D
chr1	58269342	58269361	B	B	B	D	D	B	B	B	B	B	D	D	D	D	D	B	B	B	B	D	D	D	D	B	D	D	B	D	B	D	B	D	D	D	B	B	B	D	D	B	D	B	D	B	D	D	D
chr1	58295308	58295322	B	B	B	D	D	B	B	B	B	B	D	D	D	D	D	B	B	B	B	D	D	D	D	B	D	D	B	D	B	D	B	D	D	D	B	B	B	D	D	B	D	B	D	B	D	D	D
chr1	58296970	58296996	B	B	B	D	D	B	B	B	B	B	D	D	D	D	D	B	B	B	B	D	D	D	D	B	D	D	B	D	B	D	B	D	D	D	B	B	B	D	D	B	D	B	D	B	D	D	D
chr1	58297608	58297657	B	B	B	D	D	B	B	B	B	B	D	D	D	D	D	B	B	B	B	D	D	D	D	B	D	D	B	D	B	D	B	D	D	D	B	B	B	D	D	B	D	B	D	B	D	D	D
chr1	58310991	58311014	B	B	B	D	D	B	B	B	B	B	D	D	D	D	D	B	B	B	B	D	D	D	D	B	D	D	B	D	B	D	B	D	D	D	B	B	B	D	D	B	D	B	D	B	D	D	D
chr1	58311016	58311031	B	B	B	D	D	B	B	B	B	B	D	D	D	D	D	B	B	B	B	D	D	D	D	B	D	D	B	D	B	D	B	D	D	D	B	B	B	D	D	B	D	B	D	B	D	D	D
chr1	58334450	58334477	B	B	B	D	D	B	B	B	B	B	D	D	D	D	D	B	B	B	B	D	D	D	D	B	D	D	B	D	B	D	B	D	D	D	B	B	B	D	D	B	D	B	D	B	D	D	D
chr1	58339341	58339364	B	B	B	D	D	B	B	B	B	B	D	D	D	D	D	B	B	B	B	D	D	D	D	B	D	D	B	D	B	D	B	D	D	D	B	B	B	D	D	B	D	B	D	B	D	D	D
chr1	58348295	58348319	B	B	B	D	D	B	B	B	B	B	D	D	D	D	D	B	B	B	B	D	D	D	D	B	D	D	B	D	B	D	B	D	D	D	B	B	B	D	D	B	D	B	D	B	D	D	D
chr1	58354000	58354011	B	B	B	D	D	B	B	B	B	B	D	D	D	D	D	B	B	B	B	D	D	D	D	B	D	D	B	D	B	D	B	D	D	D	B	B	B	D	D	B	D	B	D	B	D	D	D
chr1	58354014	58354029	B	B	B	D	D	B	B	B	B	B	D	D	D	D	D	B	B	B	B	D	D	D	D	B	D	D	B	D	B	D	B	D	D	D	B	B	B	D	D	B	D	B	D	B	D	D	D
chr1	58355578	58355617	B	B	B	D	D	B	B	B	B	B	D	D	D	D	D	B	B	B	B	D	D	D	D	B	D	D	B	D	B	D	B	D	D	D	B	B	B	D	D	B	D	B	D	B	D	D	D
chr1	58361086	58361100	B	B	B	D	D	B	B	B	B	B	D	D	D	D	D	B	B	B	B	D	D	D	D	B	D	D	B	D	B	D	B	D	D	D	B	B	B	D	D	B	D	B	D	B	D	D	D
chr1	58361619	58361670	B	B	B	D	D	B	B	B	B	B	D	D	D	D	D	B	B	B	B	D	D	D	D	B	D	D	B	D	B	D	B	D	D	D	B	B	B	D	D	B	D	B	D	B	D	D	D
chr1	58415144	58415158	B	B	B	D	D	B	B	B	B	B	D	D	D	D	D	B	B	B	B	D	D	D	D	B	D	D	B	D	B	D	B	D	D	D	B	B	B	D	D	B	D	B	D	B	D	D	D
chr1	58451564	58451581	B	B	B	D	D	B	B	B	B	B	D	D	D	D	D	B	B	B	B	D	D	D	D	B	D	D	B	D	B	D	B	D	D	D	B	B	B	D	D	B	D	B	D	B	D	D	D
chr1	58453138	58453153	B	B	B	D	D	B	B	B	B	B	D	D	D	D	D	B	B	B	B	D	D	D	D	B	D	D	B	D	B	D	B	D	D	D	B	B	B	D	D	B	D	B	D	B	D	D	D
chr1	58477199	58477214	B	B	B	D	D	B	B	B	B	B	D	D	D	D	D	B	B	B	B	D	D	D	D	B	D	D	B	D	B	D	B	D	D	D	B	B	B	D	D	B	D	B	D	B	D	D	D
chr1	58506901	58506924	B	B	B	D	D	B	B	B	B	B	D	D	D	D	D	B	B	B	B	D	D	D	D	B	D	D	B	D	B	D	B	D	D	D	B	B	B	D	D	B	D	B	D	B	D	D	D
chr1	58560235	58560258	B	B	B	D	D	B	B	B	B	B	D	D	D	D	D	B	B	B	B	D	D	D	D	B	D	D	B	D	B	D	B	D	D	D	B	B	B	D	D	B	D	B	D	B	D	D	D
chr1	58564450	58564463	B	B	B	D	D	B	B	B	B	B	D	D	D	D	D	B	B	B	B	D	D	D	D	B	D	D	B	D	B	D	B	D	D	D	B	B	B	D	D	B	D	B	D	B	D	D	D
chr1	58566050	58566065	B	B	B	D	D	B	B	B	B	B	D	D	D	D	D	B	B	B	B	D	D	D	D	B	D	D	B	D	B	D	B	D	D	D	B	B	B	D	D	B	D	B	D	B	D	D	D
chr1	58575861	58575876	B	B	B	D	D	B	B	B	B	B	D	D	D	D	D	B	B	B	B	D	D	D	D	B	D	D	B	D	B	D	B	D	D	D	B	B	B	D	D	B	D	B	D	B	D	D	D
chr1	58586239	58586262	B	B	B	D	D	B	B	B	B	B	D	D	D	B	D	B	B	B	B	D	D	D	D	B	D	D	B	D	B	D	B	D	D	D	B	B	B	D	D	B	D	B	D	B	D	D	D
chr1	58675379	58675406	B	B	B	D	D	B	B	B	B	B	D	D	D	D	D	B	B	B	B	D	D	D	D	B	D	D	B	D	B	D	B	D	D	D	B	B	B	D	D	B	D	B	D	B	D	D	D
chr1	58961990	58962013	B	B	B	D	D	B	B	B	B	B	D	D	D	D	D	B	B	B	B	D	D	D	D	B	D	D	B	D	B	D	B	D	D	D	B	B	B	D	D	B	D	B	D	B	D	D	D
chr1	59053017	59053040	B	B	B	D	D	B	B	B	B	B	D	D	D	D	D	B	B	B	B	D	D	D	D	B	D	D	B	D	B	D	B	D	D	D	B	B	B	D	D	B	D	B	D	B	D	D	D
chr1	59075955	59075979	B	B	B	D	D	B	B	B	B	B	D	D	D	D	D	B	B	B	B	D	D	D	D	B	D	D	B	D	B	D	B	D	D	D	B	B	B	D	D	B	D	B	D	B	D	D	D
chr1	59239976	59240005	B	B	B	D	D	B	B	B	NA	B	D	D	D	D	D	B	B	B	B	D	D	D	D	B	D	D	B	D	B	D	B	D	D	D	B	B	B	D	D	B	D	B	D	B	D	D	D
chr1	59249175	59249222	B	B	B	D	D	B	B	B	D	B	D	D	D	D	D	B	B	B	B	D	D	D	D	B	D	D	B	D	B	D	B	D	D	D	B	B	B	D	D	B	D	B	D	B	D	NA	D
chr1	59335813	59335848	B	B	B	D	D	B	B	B	NA	B	D	D	D	D	D	B	B	B	B	D	D	D	D	NA	D	D	B	D	B	D	B	D	D	D	B	B	B	D	D	B	D	B	D	B	D	NA	D
chr1	59381951	59382010	B	B	B	D	D	B	B	B	NA	B	D	D	D	D	D	B	B	B	B	D	D	D	D	NA	D	D	B	D	B	D	B	D	D	D	B	B	B	D	D	B	D	B	D	B	D	NA	D
chr1	59467722	59467765	B	B	B	D	D	B	B	B	B	B	D	D	D	D	D	B	B	B	B	D	D	D	D	D	D	D	B	D	B	D	B	D	D	D	B	B	B	D	D	B	D	B	D	B	D	B	D
chr1	59493525	59493572	B	B	B	D	D	B	B	B	B	B	D	D	D	D	D	B	B	B	B	D	D	D	D	NA	D	D	B	D	B	D	B	D	D	D	B	B	B	D	D	B	D	B	D	B	D	D	D
chr1	59505834	59505873	B	B	B	D	D	B	B	B	B	B	D	D	D	D	D	B	B	B	B	D	D	D	D	B	D	D	B	D	B	D	B	D	D	D	B	B	B	D	D	B	D	B	D	B	D	D	D
chr1	59529855	59529894	B	B	B	D	D	B	B	B	B	B	D	D	D	D	D	B	B	B	B	D	D	D	D	NA	D	D	B	D	B	D	B	D	D	D	B	B	B	D	D	B	D	B	D	B	D	D	D
chr1	59574648	59574667	B	B	B	D	D	B	B	B	B	NA	D	D	D	D	D	NA	B	B	B	D	D	D	D	NA	D	D	B	D	B	D	B	D	D	D	B	B	B	D	D	B	D	B	D	B	D	D	D
chr1	59619063	59619110	B	B	B	D	D	B	B	B	B	NA	D	D	D	D	D	NA	B	B	B	D	D	D	D	NA	D	D	B	D	B	D	B	D	D	D	B	B	B	D	D	B	D	B	D	B	D	D	D
chr1	59695317	59695348	B	B	B	D	D	B	B	B	B	NA	D	D	D	D	D	NA	B	B	B	D	D	D	D	NA	D	D	B	D	B	D	B	D	D	D	B	B	B	D	D	B	D	B	D	B	D	D	D
chr1	59749647	59749661	D	B	D	D	D	D	D	D	D	D	D	D	D	D	D	D	B	D	D	D	D	D	D	D	D	D	B	D	B	D	B	D	D	D	B	B	B	D	D	B	D	B	D	B	D	D	D
chr1	59751509	59751530	B	B	B	D	D	B	B	B	B	NA	D	D	D	D	D	NA	B	B	B	D	D	D	D	NA	D	D	B	D	B	D	B	D	D	D	B	B	B	D	D	B	D	B	D	B	D	D	D
chr1	59828993	59829028	B	B	B	D	D	B	B	B	B	NA	D	D	B	D	D	NA	B	B	B	D	D	D	D	NA	D	D	B	D	B	D	B	D	D	D	B	B	B	D	D	B	D	B	D	B	D	D	D
chr1	59843417	59843471	B	B	B	D	D	B	B	B	B	NA	D	D	B	D	D	NA	B	B	B	D	D	D	D	NA	D	D	B	D	B	D	B	D	D	D	B	B	B	D	D	B	D	B	D	B	D	D	D
chr1	59849436	59849471	B	B	B	D	D	B	B	B	B	NA	D	D	B	D	D	NA	B	B	B	D	D	D	D	NA	D	D	B	D	B	D	B	D	D	D	B	B	B	D	D	B	D	B	D	B	D	D	D
chr1	59853909	59853936	B	B	B	D	D	B	B	B	B	NA	D	D	B	D	D	NA	B	B	B	D	D	D	D	NA	D	D	B	D	B	D	B	D	D	D	B	B	B	D	D	B	D	B	D	B	D	D	D
chr1	60138899	60138942	B	B	B	D	D	B	B	B	B	NA	D	D	B	D	D	NA	B	B	B	D	D	D	D	NA	D	D	B	D	B	D	B	D	D	D	B	B	B	D	D	B	D	B	D	B	D	D	D
chr1	60358035	60358076	B	B	B	D	D	B	B	B	B	NA	D	D	B	D	D	NA	B	B	B	D	D	D	D	NA	D	D	B	D	B	D	B	D	D	D	B	B	B	D	D	B	D	B	D	B	D	D	D
chr1	60358974	60358991	B	B	B	D	D	B	B	B	B	NA	D	D	B	D	D	NA	B	B	B	D	D	D	D	NA	D	D	B	D	B	D	B	D	D	D	B	B	B	D	D	B	D	B	D	B	D	D	D
chr1	60403025	60403057	B	B	B	D	D	B	B	B	B	NA	D	D	B	D	D	NA	B	B	B	D	D	D	D	NA	D	D	B	D	B	D	B	D	D	D	B	B	B	D	D	B	D	B	D	B	D	D	D
chr1	60517897	60517952	B	B	B	D	D	B	B	B	B	B	D	D	B	D	D	NA	B	B	B	D	D	D	D	NA	D	D	B	D	B	D	B	D	D	D	B	B	B	D	D	B	D	B	D	B	D	D	D
chr1	60576467	60576526	B	B	B	D	D	B	B	B	B	B	D	D	B	D	D	NA	B	B	B	D	D	D	D	B	D	D	B	D	B	D	B	D	D	D	B	B	B	D	D	B	D	B	D	B	D	D	D
chr1	60608749	60608808	B	B	B	D	D	B	B	B	B	B	D	D	B	D	D	NA	B	B	B	D	D	D	D	B	D	D	B	D	B	D	B	D	D	D	B	B	B	D	D	B	D	B	D	B	D	D	D
chr1	60622344	60622383	B	B	B	D	D	B	B	B	B	B	D	D	B	D	D	NA	B	B	B	D	D	D	D	B	D	D	B	D	B	D	B	D	D	D	B	B	B	D	D	B	D	B	D	B	D	D	D
chr1	60625176	60625201	B	B	B	D	D	B	B	B	B	B	D	D	B	D	D	NA	B	B	B	D	D	D	D	B	D	D	B	D	B	D	B	D	D	D	B	B	B	D	D	B	D	B	D	B	D	D	D
chr1	60646845	60646884	B	B	B	D	D	B	B	B	B	B	D	D	B	D	D	NA	B	B	B	D	D	D	D	B	D	D	B	D	B	D	B	D	D	D	B	B	B	D	D	B	D	B	D	B	D	D	D
chr1	60717761	60717816	B	B	B	D	D	B	B	B	B	B	D	D	B	D	D	NA	B	B	B	D	D	D	D	B	D	D	B	D	B	D	B	D	D	D	B	B	B	D	D	B	D	B	D	B	D	D	D
chr1	60943014	60943033	B	B	B	D	D	B	B	B	B	B	D	D	B	D	D	B	B	B	B	D	D	D	D	B	D	D	B	D	B	D	B	D	D	D	B	B	B	D	D	B	D	B	D	B	D	D	D
chr1	60973260	60973285	B	B	B	D	D	B	B	B	B	B	D	D	B	D	D	B	B	B	B	D	D	D	D	B	D	D	B	D	B	D	B	D	D	D	B	B	B	D	D	B	D	B	D	B	D	D	D
chr1	61011916	61011959	NA	B	B	D	D	B	NA	NA	NA	B	D	D	B	D	D	B	B	B	B	D	D	D	D	B	D	D	B	D	B	D	B	D	D	D	B	B	B	D	D	B	D	B	D	B	D	D	D
chr1	61022089	61022112	NA	B	B	D	D	B	NA	NA	NA	B	D	D	B	D	D	B	B	B	B	D	D	D	D	B	D	D	B	D	B	D	B	D	D	D	B	B	B	D	D	B	D	B	D	B	D	D	D
chr1	61051453	61051496	NA	B	B	D	D	B	NA	NA	NA	B	D	D	B	D	D	B	B	B	B	D	D	D	D	B	D	D	B	D	B	D	B	D	D	D	B	B	B	D	D	B	D	B	D	B	D	D	D
chr1	61056359	61056374	NA	B	B	D	D	B	NA	NA	NA	B	D	D	B	D	D	B	B	B	B	D	D	D	D	B	D	D	B	D	B	D	B	D	D	D	B	B	B	D	D	B	D	B	D	B	D	D	D
chr1	61375154	61375185	NA	NA	NA	D	D	B	NA	NA	NA	NA	D	D	NA	D	D	NA	NA	NA	NA	D	D	D	D	NA	D	D	B	D	B	D	B	D	D	D	B	B	B	D	D	B	D	B	D	B	D	D	D
chr1	61387245	61387274	NA	NA	NA	D	D	B	NA	NA	NA	NA	D	D	NA	D	D	NA	NA	NA	NA	D	D	D	D	NA	D	D	B	D	B	D	B	D	D	D	B	B	B	D	D	B	D	B	D	B	D	D	D
chr1	61442953	61442997	D	D	D	D	D	B	D	D	D	D	D	D	D	D	D	D	D	D	D	D	D	D	D	D	D	D	B	D	B	D	B	D	D	D	B	B	B	D	D	B	D	B	D	B	D	D	D
chr1	61694296	61694343	NA	NA	NA	D	D	B	NA	NA	NA	NA	D	D	NA	D	D	NA	NA	NA	NA	D	D	D	D	NA	D	D	NA	D	B	D	B	D	D	D	B	B	B	D	D	B	D	B	D	B	D	D	D
chr1	61724795	61724824	NA	NA	NA	D	D	B	NA	NA	NA	NA	D	D	NA	D	D	NA	NA	NA	NA	D	D	D	D	NA	D	D	NA	D	B	D	B	D	D	D	B	B	B	D	D	B	D	B	D	B	D	D	D
chr1	61778356	61778387	B	B	B	D	D	B	B	B	B	B	D	D	B	D	D	B	B	B	B	D	D	D	D	B	D	D	D	D	B	D	B	D	D	D	B	B	B	D	D	B	D	B	D	B	D	D	D
chr1	61910203	61910250	B	B	B	D	D	B	B	B	B	B	D	D	B	D	D	B	B	B	B	D	D	D	D	B	D	D	D	D	B	D	B	D	D	D	B	B	B	D	D	B	D	B	D	B	D	D	D
chr1	61974230	61974273	B	B	B	D	D	B	B	B	B	B	D	D	B	D	NA	B	B	B	B	D	D	D	D	B	D	D	D	D	B	D	B	D	D	D	B	B	B	D	D	B	D	B	D	B	D	D	D
chr1	62245867	62245894	B	B	B	D	D	B	B	B	B	B	D	D	B	D	NA	B	B	B	B	D	D	D	D	B	D	D	D	D	B	D	B	D	D	D	B	B	B	D	D	B	D	B	D	B	D	D	D
chr1	62336138	62336173	B	B	B	D	D	B	B	B	B	B	D	D	B	D	NA	B	B	B	B	D	D	D	D	B	D	D	D	D	B	D	B	D	D	D	B	B	B	D	D	B	D	B	D	B	D	D	D
chr1	62498019	62498070	B	B	B	D	D	B	B	B	B	B	D	D	B	D	NA	B	B	B	B	D	D	D	D	B	D	D	D	D	B	D	B	D	D	D	B	B	B	D	D	B	D	B	D	B	D	D	D
chr1	62611759	62611814	B	B	B	D	D	B	B	B	B	B	D	D	B	D	B	B	B	B	B	D	D	D	D	B	D	D	D	D	B	D	B	D	D	D	B	B	B	D	D	B	D	B	D	B	D	D	D
chr1	62667398	62667417	B	B	B	D	D	B	B	B	B	B	D	D	B	D	B	B	B	B	B	D	D	D	D	B	D	D	D	D	B	D	B	D	D	D	B	B	B	D	D	B	D	B	D	B	D	D	D
chr1	62667524	62667539	B	B	B	D	D	B	B	B	B	B	D	D	B	D	B	B	B	B	B	D	D	D	D	B	D	D	D	D	B	D	B	D	D	D	B	B	B	D	D	B	D	B	D	B	D	D	D
chr1	62680502	62680521	B	B	B	D	D	B	B	B	B	B	D	D	B	D	B	B	B	B	B	D	D	D	D	B	D	D	D	D	B	D	B	D	D	D	B	B	B	D	D	B	D	B	D	B	D	D	D
chr1	62686526	62686549	B	B	B	D	D	B	B	B	B	B	D	D	B	D	B	B	B	B	B	D	D	D	D	B	D	D	D	D	B	D	B	D	D	D	B	B	B	D	D	B	D	B	D	B	D	D	D
chr1	62690349	62690366	B	B	B	D	D	B	B	B	B	B	D	D	B	D	B	B	B	B	B	D	D	D	D	B	D	D	D	D	B	D	B	D	D	D	B	B	B	D	D	B	D	B	D	B	D	D	D
chr1	62714356	62714371	B	B	B	D	D	B	B	B	B	B	D	D	B	D	B	B	B	B	B	D	D	D	D	B	D	D	D	D	B	D	B	D	D	D	B	B	B	D	D	B	D	B	D	B	D	D	D
chr1	62717063	62717078	B	B	B	D	D	B	B	B	B	B	D	D	B	D	B	B	B	B	B	D	D	D	D	B	D	D	D	D	B	D	B	D	D	D	B	B	B	D	D	B	D	B	D	B	D	D	D
chr1	62743822	62743847	B	B	B	D	D	B	B	B	B	B	D	D	B	D	B	B	B	B	B	D	D	D	D	B	D	D	D	D	B	D	B	D	D	D	B	B	NA	D	D	B	NA	B	D	B	D	D	D
chr1	62772697	62772744	B	B	B	D	D	B	B	B	B	B	D	D	B	D	B	B	B	B	B	D	D	D	D	B	D	D	D	D	B	D	B	D	D	D	B	B	NA	D	D	B	NA	B	D	B	D	D	D
chr1	62783578	62783591	B	B	B	D	D	B	B	B	B	B	D	D	B	D	B	B	B	B	B	D	D	D	D	B	D	D	D	D	B	D	B	D	D	B	B	NA	D	D	D	B	B	B	D	B	D	D	D
chr1	62788788	62788831	B	B	B	D	D	B	B	B	B	B	D	D	B	D	B	B	B	B	B	D	D	D	D	B	D	D	D	D	B	D	B	D	D	B	B	D	D	D	D	B	B	B	D	B	D	D	D
chr1	62796513	62796540	B	B	B	D	D	B	B	B	B	B	D	D	B	D	B	B	B	B	B	D	D	D	D	B	D	D	D	D	B	D	B	D	D	B	B	D	D	D	D	B	B	B	D	B	D	D	D
chr1	62810222	62810269	B	B	B	D	D	B	B	B	B	B	D	D	B	D	B	B	B	B	B	D	D	D	D	B	D	D	D	D	B	D	B	D	D	B	B	D	D	D	D	B	B	B	D	B	D	D	D
chr1	62814514	62814569	B	B	B	D	D	B	B	B	B	B	D	D	B	D	B	B	B	B	B	D	D	D	D	B	D	D	D	D	B	D	B	D	D	B	B	D	D	D	D	B	B	B	D	B	D	D	D
chr1	62821421	62821448	B	B	B	D	D	B	B	B	B	B	D	D	B	D	B	B	B	B	B	D	D	D	D	B	D	D	D	D	B	D	B	D	D	B	B	D	D	D	D	B	B	B	D	B	D	D	D
chr1	62825731	62825758	B	B	B	D	D	B	B	B	B	B	D	D	B	D	B	B	B	B	B	D	D	D	D	B	D	D	D	D	B	D	B	D	D	B	B	D	D	D	D	B	B	B	D	B	D	D	D
chr1	62828804	62828851	B	B	B	D	D	B	B	B	B	B	D	D	B	D	B	B	B	B	B	D	D	D	D	B	D	D	D	D	B	D	B	D	D	B	B	D	D	D	D	B	B	B	D	B	D	D	D
chr1	62829884	62829911	B	B	B	D	D	B	B	B	B	B	D	D	B	D	B	B	B	B	B	D	D	D	D	B	D	D	D	D	B	D	B	D	D	B	B	D	D	D	D	B	B	B	D	B	D	D	D
chr1	62853175	62853202	B	B	B	D	D	B	B	B	B	B	D	D	B	D	B	B	B	B	B	D	D	D	D	B	D	D	D	D	B	D	B	D	D	B	B	D	D	D	D	B	B	B	D	B	D	D	D
chr1	62864284	62864327	B	B	B	D	D	B	B	B	B	B	D	D	B	D	B	B	B	B	B	D	D	D	D	B	D	D	D	D	B	D	B	D	D	B	B	D	D	D	D	B	B	B	D	B	D	D	D
chr1	62907664	62907693	B	B	B	D	D	B	B	B	B	B	D	D	B	D	B	B	B	B	B	D	D	D	D	B	D	D	D	D	B	D	B	D	D	B	B	D	D	D	D	B	B	B	D	B	D	D	D
chr1	62971626	62971665	B	B	B	D	D	B	B	B	B	B	D	D	B	D	B	B	B	B	B	D	D	D	D	B	D	D	D	D	B	D	B	D	D	B	B	D	D	D	D	B	B	B	D	B	D	D	D
chr1	63003305	63003339	B	B	B	D	D	B	B	B	B	B	D	D	B	D	B	B	B	B	B	D	D	D	D	B	D	D	D	D	B	D	B	D	D	B	B	D	D	D	D	B	B	B	D	B	D	D	D
chr1	63003547	63003578	B	B	B	D	D	B	B	B	B	B	D	D	B	D	B	B	B	B	B	D	D	D	D	B	D	D	D	D	B	D	B	D	D	B	B	D	D	D	D	B	B	B	D	B	D	D	D
chr1	63041509	63041548	B	B	B	D	D	B	B	B	B	B	D	D	B	D	B	B	B	B	B	D	D	D	D	B	D	D	D	D	B	D	B	D	D	B	B	D	D	D	D	B	B	B	D	B	D	D	D
chr1	63065069	63065113	B	B	B	D	D	B	B	B	B	B	D	D	B	D	B	B	B	B	B	D	D	D	D	B	D	D	D	D	B	D	B	D	D	B	B	D	D	D	D	B	B	B	D	B	D	D	D
chr1	63091485	63091514	B	B	B	D	D	B	B	B	B	B	D	D	B	D	B	B	B	B	B	D	D	D	D	B	D	D	D	D	B	D	B	D	D	B	B	D	D	D	D	B	B	B	D	B	D	D	D
chr1	63120626	63120651	B	B	B	D	D	B	B	B	B	B	D	D	B	D	B	B	B	B	B	D	D	D	D	B	D	D	D	D	B	D	B	D	D	B	B	D	D	D	D	B	B	B	D	B	D	D	D
chr1	63133591	63133622	B	B	B	D	D	B	B	B	B	B	D	D	B	D	B	B	B	B	B	D	D	D	D	B	D	D	D	D	B	D	B	D	D	B	B	D	D	D	D	B	B	B	D	B	D	D	D
chr1	63137774	63137805	B	B	B	D	D	B	B	B	B	B	D	D	B	D	B	B	B	B	B	D	D	D	D	B	D	D	D	D	B	D	B	D	D	B	B	D	D	D	D	B	B	B	D	B	D	D	D
chr1	63151740	63151771	B	B	B	D	D	B	B	B	B	B	D	D	B	D	B	B	B	B	B	D	D	D	D	B	D	D	D	D	B	D	B	D	D	B	B	D	D	D	D	B	B	B	D	B	D	D	D
chr1	63187532	63187575	B	B	B	D	D	B	B	B	B	B	D	D	B	D	B	B	B	B	B	D	D	D	D	B	D	D	D	D	B	D	B	D	D	B	B	D	D	D	D	B	B	B	D	B	D	D	D
chr1	63192230	63192269	B	B	B	D	D	B	B	B	B	B	D	D	B	D	B	B	B	B	B	D	D	D	D	B	D	D	D	D	B	D	B	D	D	B	B	D	D	D	D	B	B	B	D	B	D	D	D
chr1	63196740	63196779	B	B	B	D	D	B	B	B	B	B	D	D	B	D	B	B	B	B	B	D	D	D	D	B	D	D	D	D	B	D	B	D	D	B	B	D	D	D	D	B	B	B	D	B	D	D	D
chr1	63208520	63208563	B	B	B	D	D	B	B	B	B	B	D	D	B	D	B	B	B	B	B	D	D	D	D	B	D	D	D	D	B	D	B	D	D	B	B	D	D	D	D	B	B	B	D	B	D	D	D
chr1	63229229	63229278	B	B	B	D	D	B	B	B	B	B	D	D	B	D	B	B	B	B	B	D	D	D	D	B	D	D	D	D	B	D	B	D	D	B	B	D	D	D	D	B	B	B	D	B	D	D	D
chr1	63264753	63264780	B	B	B	D	D	B	B	B	B	B	D	D	B	D	B	B	B	B	B	D	D	D	D	B	D	D	D	D	B	D	B	D	D	B	B	D	D	D	D	B	B	B	D	B	D	D	D
chr1	63272471	63272482	B	B	B	D	D	B	B	B	B	B	D	D	B	D	B	B	B	B	B	D	D	D	D	B	D	D	D	D	B	D	B	D	D	B	B	D	D	D	D	B	B	B	D	B	D	D	D
chr1	63312271	63312295	B	B	B	D	D	B	B	B	B	B	D	D	B	D	B	B	B	B	B	D	D	D	D	B	D	D	D	D	B	D	B	D	D	B	B	D	D	D	D	B	B	B	D	B	D	D	D
chr1	63318023	63318050	B	B	B	D	D	B	B	B	B	B	D	D	B	D	B	B	B	B	B	D	D	D	D	B	D	D	D	D	B	D	B	D	D	B	B	D	D	D	D	B	B	B	D	B	D	D	D
chr1	63336400	63336423	B	B	B	D	D	B	B	B	B	B	D	D	B	D	B	B	B	B	B	D	D	D	D	B	D	D	D	D	B	D	B	D	D	B	B	D	D	D	D	B	B	B	D	B	D	D	D
chr1	63337183	63337222	B	B	B	D	D	B	B	B	B	B	D	D	B	D	B	B	B	B	B	D	D	D	D	B	D	D	D	D	B	D	B	D	D	B	B	D	D	D	D	B	B	B	D	B	D	D	D
chr1	63340370	63340389	B	B	B	D	D	B	B	B	B	B	D	D	B	D	B	B	B	B	B	D	D	D	D	B	D	D	D	D	B	D	B	D	D	B	B	D	D	D	D	B	B	B	D	B	D	D	D
chr1	63347255	63347278	B	B	B	D	D	B	B	B	B	B	D	D	B	D	B	B	B	B	B	D	D	D	D	B	D	D	D	D	B	D	B	D	D	B	B	D	D	D	D	B	B	B	D	B	D	D	D
chr1	63361470	63361493	B	B	B	D	D	B	B	B	B	B	D	D	B	D	B	B	B	B	B	D	D	D	D	B	D	D	D	D	B	D	B	D	D	B	B	D	D	D	D	B	B	B	D	B	D	D	D
chr1	63364228	63364247	B	B	B	D	D	B	B	B	B	B	D	D	B	D	B	B	B	B	B	D	D	D	D	B	D	D	D	D	B	D	B	D	D	B	B	D	D	D	D	B	B	B	D	B	D	D	D
chr1	63376522	63376542	B	B	B	D	D	B	B	B	B	B	D	D	B	D	B	B	B	B	B	D	D	D	D	B	D	D	D	D	B	D	B	D	D	B	B	D	D	D	D	B	B	B	D	B	D	D	D
chr1	63391811	63391862	B	B	B	D	D	B	B	B	B	B	D	D	B	D	B	B	B	B	B	D	D	D	D	B	D	D	D	D	B	D	B	D	D	B	B	D	D	D	D	B	B	B	D	B	D	D	D
chr1	63394704	63394721	B	B	B	D	D	B	B	B	B	B	D	D	B	D	B	B	B	B	B	D	D	D	D	B	D	D	D	D	B	D	B	D	D	B	B	D	D	D	D	B	B	B	D	B	D	D	D
chr1	63406144	63406175	B	B	B	D	D	B	B	B	B	B	D	D	B	D	B	B	B	B	B	D	D	D	D	B	D	D	D	D	B	D	B	D	D	B	B	D	D	D	D	B	B	B	D	B	D	D	D
chr1	63416488	63416517	B	B	B	D	D	B	B	B	B	B	D	D	B	D	B	B	B	B	B	D	D	D	D	B	D	D	D	D	B	D	B	D	D	B	B	D	D	D	D	B	B	B	D	B	D	D	D
chr1	63417630	63417661	B	B	B	D	D	B	B	B	B	B	D	D	B	D	B	B	B	B	B	D	D	D	D	B	D	D	D	D	B	D	B	D	D	B	B	D	D	D	D	B	B	B	D	B	D	D	D
chr1	63421704	63421723	B	B	B	D	D	B	B	B	B	B	D	D	B	D	B	B	B	B	B	D	D	D	D	B	D	D	D	D	B	D	B	D	D	B	B	D	D	D	D	B	B	B	D	B	D	D	D
chr1	63433401	63433424	B	B	B	D	D	B	B	B	B	B	D	D	B	D	B	B	B	B	B	D	D	D	D	B	D	D	D	D	B	D	B	D	D	B	B	D	D	D	D	B	B	B	D	B	D	D	D
chr1	63435819	63435850	B	B	B	D	D	B	B	B	B	B	D	D	B	D	B	B	B	B	B	D	D	D	D	B	D	D	D	D	B	D	B	D	D	B	B	D	D	D	D	B	B	B	D	B	D	D	D
chr1	63435882	63435893	B	B	B	D	D	B	B	B	B	B	D	D	B	D	B	B	B	B	B	D	D	D	D	B	D	D	D	D	B	D	B	D	D	B	B	D	D	D	D	B	B	B	D	B	D	D	D
chr1	63450576	63450591	B	B	B	D	D	B	B	B	B	B	D	D	B	D	B	B	B	B	B	D	D	D	D	B	D	D	D	D	B	D	B	D	D	B	B	D	D	D	D	B	B	B	D	B	D	D	D
chr1	63456206	63456220	B	B	B	D	D	B	B	B	B	B	D	D	B	D	B	B	B	B	B	D	D	D	D	B	D	D	D	D	B	D	B	D	D	B	B	D	D	D	D	B	B	B	D	B	D	D	D
chr1	63460377	63460401	B	B	B	D	D	B	B	B	B	B	D	D	B	D	B	B	B	B	B	D	D	D	D	B	D	D	D	D	B	D	B	D	D	B	B	D	D	D	D	B	B	B	D	B	D	D	D
chr1	63501449	63501481	B	B	B	D	D	B	B	B	B	B	D	D	B	D	B	B	B	B	B	D	D	D	D	B	D	D	D	D	B	D	B	D	D	B	B	D	D	D	D	B	B	B	D	B	D	D	D
chr1	63531283	63531304	B	B	B	D	D	B	B	B	B	B	D	D	B	D	B	B	B	B	B	D	D	D	D	B	D	D	D	D	B	D	B	D	D	B	B	D	D	D	D	B	B	B	D	B	D	D	D
chr1	63598888	63598911	B	B	B	D	D	B	B	B	B	B	D	D	B	D	B	B	B	B	B	D	D	D	D	B	D	D	D	D	B	D	B	D	D	B	B	D	D	D	D	B	B	B	D	B	D	D	D
chr1	63604382	63604413	B	B	B	D	D	B	B	B	B	B	D	D	B	D	B	B	B	B	B	D	D	D	D	B	D	D	D	D	B	D	B	D	D	B	B	D	D	D	D	B	B	B	D	B	D	D	D
chr1	63605495	63605530	B	B	B	D	D	B	B	B	B	B	D	D	B	D	B	B	B	B	B	D	D	D	D	B	D	D	D	D	B	D	B	D	D	B	B	D	D	D	D	B	B	B	D	B	D	D	D
chr1	63616650	63616663	B	B	B	D	D	B	B	B	B	B	D	D	B	D	B	B	B	B	B	D	D	D	D	B	D	D	D	D	B	D	B	D	D	B	B	D	D	D	D	B	B	B	D	B	D	D	D
chr1	63639657	63639680	B	B	B	D	D	B	B	B	B	B	D	D	B	D	B	B	B	B	B	D	D	D	D	B	D	D	D	D	B	D	B	D	D	B	B	D	D	D	D	B	B	B	D	B	D	D	D
chr1	63657818	63657829	B	B	B	D	D	B	B	B	B	B	D	D	B	D	B	B	B	B	B	D	D	D	D	B	D	D	D	D	B	D	B	D	D	B	B	D	D	D	D	B	B	B	D	B	D	D	D
chr1	63675568	63675595	B	B	B	D	D	B	B	B	B	B	D	D	B	D	B	B	B	B	B	D	D	D	D	B	D	D	D	D	B	D	B	D	D	B	B	D	D	D	D	B	B	B	D	B	D	D	D
chr1	63682288	63682347	B	B	B	D	D	B	B	B	B	B	D	D	B	D	B	B	B	B	B	D	D	D	D	B	D	D	D	D	B	D	B	D	D	B	B	D	D	D	D	B	B	B	D	B	D	D	D
chr1	63723339	63723366	B	B	B	D	D	B	B	B	B	B	D	D	B	D	B	B	B	B	B	D	D	D	D	B	D	D	D	D	B	D	B	D	D	B	B	D	D	D	D	B	B	B	D	B	D	D	D
chr1	63732497	63732508	B	B	B	D	D	B	B	B	B	B	D	D	B	D	B	B	B	B	B	D	D	D	D	B	D	D	D	D	B	D	B	D	D	B	B	D	D	D	D	B	B	B	D	B	D	D	D
chr1	63746466	63746490	B	B	B	D	D	B	B	B	B	B	D	D	B	D	B	B	B	B	B	D	D	D	D	B	D	D	D	D	B	D	B	D	D	B	B	D	D	D	D	B	B	B	D	B	D	D	D
chr1	63816759	63816776	B	B	B	D	D	B	B	B	B	B	D	D	B	D	B	B	B	B	B	D	D	D	D	B	D	D	D	D	B	D	B	D	D	B	B	D	D	D	D	B	B	B	D	B	D	D	D
chr1	63818453	63818482	B	B	B	D	D	B	B	B	B	B	D	D	B	D	B	B	B	B	B	D	D	D	D	B	D	D	D	D	B	D	B	D	D	B	B	D	D	D	D	B	B	B	D	B	D	D	D
chr1	63821179	63821204	B	B	B	D	D	B	B	B	B	B	D	D	B	D	B	B	B	B	B	D	D	D	D	B	D	D	D	D	B	D	B	D	D	B	B	D	D	D	D	B	B	B	D	B	D	D	D
chr1	63855891	63855922	B	B	B	D	D	B	B	B	B	B	D	D	B	D	B	B	B	B	B	D	D	D	D	B	D	D	D	D	B	D	B	D	D	B	B	D	D	D	D	B	B	B	D	B	D	D	D
chr1	63884041	63884070	B	B	B	D	D	B	B	B	B	B	D	D	B	D	B	B	B	B	B	D	D	D	D	B	D	D	D	D	B	D	B	D	D	B	B	D	D	D	D	B	B	B	D	B	D	D	D
chr1	63909019	63909043	B	B	B	D	D	B	B	B	B	B	D	D	B	D	B	B	B	B	B	D	D	D	D	B	D	D	D	D	B	D	B	D	D	B	B	D	D	D	D	B	B	B	D	B	D	D	D
chr1	63915579	63915596	B	B	B	D	D	B	B	B	B	B	D	D	B	D	B	B	B	B	B	D	D	D	D	B	D	D	D	D	B	D	B	D	D	B	B	D	D	D	D	B	B	B	D	B	D	D	D
chr1	63921513	63921557	B	B	B	D	D	B	B	B	B	B	D	D	B	D	B	B	B	B	B	D	D	D	D	B	D	D	D	D	B	D	B	D	D	B	B	D	D	D	D	B	B	B	D	B	D	D	D
chr1	63957482	63957495	B	B	B	D	D	B	B	B	B	B	D	D	B	D	B	B	B	B	B	D	D	D	D	B	D	D	D	D	B	D	B	D	D	B	B	D	D	D	D	B	B	B	D	B	D	D	D
chr1	63957503	63957517	B	B	B	D	D	B	B	B	B	B	D	D	B	D	B	B	B	B	B	D	D	D	D	B	D	D	D	D	B	D	B	D	D	B	B	D	D	D	D	B	B	B	D	B	D	D	D
chr1	63989836	63989860	B	B	B	D	D	B	B	B	B	B	D	D	B	D	B	B	B	B	B	D	D	D	D	B	D	D	D	D	B	D	B	D	D	B	B	D	D	D	D	B	B	B	D	B	D	D	D
chr1	64003179	64003222	B	B	B	D	D	B	B	B	B	B	D	D	B	D	B	B	B	B	B	D	D	D	D	B	D	D	D	D	B	D	B	D	D	B	B	D	D	D	D	B	B	B	D	B	D	D	D
chr1	64009050	64009079	B	B	B	D	D	B	B	B	B	B	D	D	B	D	B	B	B	B	B	D	D	D	D	B	D	D	D	D	B	D	B	D	D	B	B	D	D	D	D	B	B	B	D	B	D	D	D
chr1	64020679	64020694	B	B	B	D	D	B	B	B	B	B	D	D	B	D	B	B	B	B	B	D	D	D	D	B	D	D	D	D	B	D	B	D	D	B	B	D	D	D	D	B	B	B	D	B	D	D	D
chr1	64021081	64021098	B	B	B	D	D	B	B	B	B	B	D	D	B	D	B	B	B	B	B	D	D	D	D	B	D	D	D	D	B	D	B	D	D	B	B	D	D	D	D	B	B	B	D	B	D	D	D
chr1	64103709	64103726	B	B	B	D	D	B	B	B	B	B	D	D	B	D	B	B	B	B	B	D	D	D	D	B	D	D	D	D	B	D	B	D	D	B	B	D	D	D	D	B	B	B	D	B	D	D	D
chr1	64103726	64103737	B	B	B	D	D	B	B	B	B	B	D	D	B	D	B	B	B	B	B	D	D	D	D	B	D	D	D	D	B	D	B	D	D	B	B	D	D	D	D	B	B	B	D	B	D	D	D
chr1	64107294	64107321	B	B	B	D	D	B	B	B	B	B	D	D	B	D	B	B	B	B	B	D	D	D	D	B	D	D	D	D	B	D	B	D	D	B	B	D	D	D	D	B	B	B	D	B	D	D	D
chr1	64169389	64169409	B	B	B	D	D	B	B	B	B	B	D	D	B	D	B	B	B	B	B	D	D	D	D	B	D	D	D	D	B	D	B	D	D	B	B	D	D	D	D	B	B	B	D	B	D	D	D
chr1	64283588	64283631	B	B	B	D	D	B	B	B	B	B	D	D	B	D	B	B	B	B	B	D	D	D	D	B	D	D	D	D	B	D	B	D	D	B	B	D	D	D	D	B	B	B	D	B	D	D	D
chr1	64288010	64288057	B	B	B	D	D	B	B	B	B	B	D	D	B	D	B	B	B	B	B	D	D	D	D	B	D	D	D	D	B	D	B	D	D	B	B	D	D	D	D	B	B	B	D	B	D	D	D
chr1	64290020	64290075	B	B	B	D	B	B	B	B	B	B	D	D	B	D	B	B	B	B	B	D	D	D	D	B	D	D	D	D	B	D	B	D	D	B	B	D	D	D	D	B	B	B	D	B	D	D	D
chr1	64331507	64331530	B	B	B	D	D	B	B	B	B	B	D	D	B	D	B	B	B	B	B	D	D	D	D	B	D	D	D	D	B	D	B	D	D	B	B	D	D	D	D	B	B	B	D	B	D	D	D
chr1	64350018	64350041	B	B	B	D	D	B	B	B	B	B	D	D	B	D	B	B	B	B	B	D	D	D	D	B	D	D	D	D	B	D	B	D	D	B	B	D	D	D	D	B	B	B	D	B	D	D	D
chr1	64351363	64351382	B	B	B	D	D	B	B	B	B	B	D	D	B	D	B	B	B	B	B	D	D	D	D	B	D	D	D	D	B	D	B	D	D	B	B	D	D	D	D	B	B	B	D	B	D	D	D
chr1	64360723	64360742	B	B	B	D	D	B	B	B	B	B	D	D	B	D	B	B	B	B	B	D	D	D	D	B	D	D	D	D	B	D	B	D	D	B	B	D	D	D	D	B	B	B	D	B	D	D	D
chr1	64363739	64363762	B	B	B	D	D	B	B	B	B	B	D	D	B	D	B	B	B	B	B	D	D	D	D	B	D	D	D	D	B	D	B	D	D	B	B	D	D	D	D	B	B	B	D	B	D	D	D
chr1	64371390	64371405	B	B	B	D	D	B	B	B	B	B	D	D	B	D	B	B	B	B	B	D	D	D	D	B	D	D	D	D	B	D	B	D	D	B	B	D	D	D	D	B	B	B	D	B	D	D	D
chr1	64392415	64392429	B	B	B	D	D	B	B	B	B	B	D	D	B	D	B	B	B	B	B	D	D	D	D	B	D	D	D	D	B	D	B	D	D	B	B	D	D	D	D	B	B	B	D	B	D	D	D
chr1	64392750	64392773	B	B	B	D	D	B	B	B	B	B	D	D	B	D	B	B	B	B	B	D	D	D	D	B	D	D	D	D	B	D	B	D	D	B	B	D	D	D	D	B	B	B	D	B	D	D	D
chr1	64428801	64428824	B	B	B	D	D	B	B	B	B	B	D	D	B	D	B	B	B	B	B	D	D	D	D	B	D	D	D	D	B	D	B	D	D	B	B	D	D	D	D	B	B	B	D	B	D	D	D
chr1	64433544	64433575	B	B	B	D	D	B	B	B	B	B	D	D	B	D	B	B	B	B	B	D	D	D	D	B	D	D	D	D	B	D	B	D	D	B	B	D	D	D	D	B	B	B	D	B	D	D	D
chr1	64443159	64443188	B	B	B	D	D	B	B	B	B	B	D	D	B	D	B	B	B	B	B	D	D	D	D	B	D	D	D	D	B	D	B	D	D	B	B	D	D	D	D	B	B	B	D	B	D	D	D
chr1	64447746	64447773	B	B	B	D	D	B	B	B	B	B	D	D	B	D	B	B	B	B	B	D	D	D	D	B	D	D	D	D	B	D	B	D	D	B	B	D	D	D	D	B	B	B	D	B	D	D	D
chr1	64456222	64456235	B	B	B	D	D	B	B	B	B	B	D	D	B	D	B	B	B	B	B	D	D	D	D	B	D	D	D	D	B	D	B	D	D	B	B	D	D	D	D	B	B	B	D	B	D	D	D
chr1	64482913	64482928	B	B	B	D	D	B	B	B	B	B	D	D	B	D	B	B	B	B	B	D	D	D	D	B	D	D	D	D	B	D	B	D	D	B	B	D	D	D	D	B	B	B	D	B	D	D	D
chr1	64503571	64503594	B	B	B	D	D	B	B	B	B	B	D	D	B	D	B	B	B	B	B	D	D	D	D	B	D	D	D	D	B	D	B	D	D	B	B	D	D	D	D	B	B	B	D	B	D	D	D
chr1	64511729	64511756	B	B	B	D	D	B	B	B	B	B	D	D	B	D	B	B	B	B	B	D	D	D	D	B	D	D	D	D	B	D	B	D	D	B	B	D	D	D	D	B	B	B	D	B	D	D	D
chr1	64523421	64523462	B	B	B	D	D	B	B	B	B	B	D	D	B	D	B	B	B	B	B	D	D	D	D	B	D	D	D	D	B	D	B	D	D	B	B	D	D	D	D	B	B	B	D	B	D	D	D
chr1	64524368	64524389	B	B	B	D	D	B	B	B	B	B	D	D	B	D	B	B	B	B	B	D	D	D	D	B	D	D	D	D	B	D	B	D	D	B	B	D	D	D	D	B	B	B	D	B	D	D	D
chr1	64560803	64560838	B	B	B	D	D	B	B	B	B	B	D	D	B	D	B	B	B	B	B	D	D	D	D	B	D	D	D	D	B	D	B	D	D	B	B	D	D	D	D	B	B	B	D	B	D	D	D
chr1	64574827	64574851	B	B	B	D	D	B	B	B	B	B	D	D	B	D	B	B	B	B	B	D	D	D	D	B	D	D	D	D	B	D	B	D	D	B	B	D	D	D	D	B	B	B	D	B	D	D	D
chr1	64580699	64580730	B	B	B	D	D	B	B	B	B	B	D	D	B	D	B	B	B	B	B	D	D	D	D	B	D	D	D	D	B	D	B	D	D	B	B	D	D	D	D	B	B	B	D	B	D	D	D
chr1	64593771	64593810	B	B	B	D	D	B	B	B	B	B	D	D	B	D	B	B	B	B	B	D	D	D	D	B	D	D	D	D	B	D	B	D	D	B	B	D	D	D	D	B	B	B	D	B	D	D	D
chr1	64594654	64594689	B	B	B	D	D	B	B	B	B	B	D	D	B	D	B	B	B	B	B	D	D	D	D	B	D	D	D	D	B	D	B	D	D	B	B	D	D	D	D	B	B	B	D	B	D	D	D
chr1	64632030	64632055	B	B	B	D	D	B	B	B	B	B	D	D	B	D	B	B	B	B	B	D	D	D	D	B	D	D	D	D	B	D	B	D	D	B	B	D	D	D	D	B	B	B	D	B	D	D	D
chr1	64657812	64657825	B	B	B	D	D	B	B	B	B	B	D	D	B	D	B	B	B	B	B	D	D	D	D	B	D	D	D	D	B	D	B	D	D	B	B	D	D	D	D	B	B	B	D	B	D	D	D
chr1	64662254	64662271	B	B	B	D	D	B	B	B	B	B	D	D	B	D	B	B	B	B	B	D	D	D	D	B	D	D	D	D	B	D	B	D	D	B	B	D	D	D	D	B	B	B	D	B	D	D	D
chr1	64790744	64790767	B	B	B	D	D	B	B	B	B	B	D	D	B	D	B	B	B	B	B	D	D	D	D	B	D	D	D	D	B	D	B	D	D	B	B	D	D	D	D	B	B	B	D	B	D	D	D
chr1	64807766	64807809	B	B	B	D	D	B	B	B	B	B	D	D	B	D	B	B	B	B	B	D	D	D	D	B	D	D	D	D	B	D	B	D	D	B	B	D	D	D	D	B	B	B	D	B	D	D	D
chr1	64809944	64809959	B	B	B	D	D	B	B	B	B	B	D	D	B	D	B	B	B	B	B	D	D	D	D	B	D	D	D	D	B	D	B	D	D	B	B	D	D	D	D	B	B	B	D	B	D	D	D
chr1	64810626	64810640	B	B	B	D	D	B	B	B	B	B	D	D	B	D	B	B	B	B	B	D	D	D	D	B	D	D	D	D	B	D	B	D	D	B	B	D	D	D	D	B	B	B	D	B	D	D	D
chr1	64853201	64853218	B	B	B	D	D	B	B	B	B	B	D	D	B	D	B	B	B	B	B	D	D	D	D	B	D	D	D	D	B	D	B	D	D	B	B	D	D	D	D	B	B	B	D	B	D	D	D
chr1	64857929	64857940	B	B	B	D	D	B	B	B	B	B	D	D	B	D	B	B	B	B	B	D	D	D	D	B	D	D	D	D	B	D	B	D	D	B	B	D	D	D	D	B	B	B	D	B	D	D	D
chr1	64862392	64862419	B	B	B	D	D	B	B	B	B	B	D	D	B	D	B	B	B	B	B	D	D	D	D	B	D	D	D	D	B	D	B	D	D	B	B	D	D	D	D	B	B	B	D	B	D	D	D
chr1	64862547	64862574	B	B	B	D	D	B	B	B	B	B	D	D	B	D	B	B	B	B	B	D	D	D	D	B	D	D	D	D	B	D	B	D	D	B	B	D	D	D	D	B	B	B	D	B	D	D	D
chr1	64884601	64884626	B	B	B	D	D	B	B	B	B	B	D	D	B	D	B	B	B	B	B	D	D	D	D	B	D	D	D	D	B	D	B	D	D	B	B	D	D	D	D	B	B	B	D	B	D	D	D
chr1	64916870	64916889	B	B	B	D	D	B	B	B	B	B	D	D	B	D	B	B	B	B	B	D	D	D	D	B	D	D	D	D	B	D	B	D	D	B	B	D	D	D	D	B	B	B	D	B	D	D	D
chr1	64926580	64926599	B	B	B	D	D	B	B	B	B	B	D	D	B	D	B	B	B	B	B	D	D	D	D	B	D	D	D	D	B	D	B	D	D	B	B	D	D	D	D	B	B	B	D	B	D	D	D
chr1	64935766	64935789	B	B	B	D	D	B	B	B	B	B	D	D	B	D	B	B	B	B	B	D	D	D	D	B	D	D	D	D	B	D	B	D	D	B	B	D	D	D	D	B	B	B	D	B	D	D	D
chr1	64937352	64937387	B	B	B	D	D	B	B	B	B	B	D	D	B	D	B	B	B	B	B	D	D	D	D	B	D	D	D	D	B	D	B	D	D	B	B	D	D	D	D	B	B	B	D	B	D	D	D
chr1	64951560	64951583	B	B	B	D	D	B	B	B	B	B	D	D	B	D	B	B	B	B	B	D	D	D	D	B	D	D	D	D	B	D	B	D	D	B	B	D	D	D	D	B	B	B	D	B	D	D	D
chr1	64968504	64968551	B	B	B	D	D	B	B	B	B	B	D	D	B	D	B	B	B	B	B	D	D	D	D	B	D	D	D	D	B	D	B	D	D	B	B	D	D	D	D	B	B	B	D	B	D	D	D
chr1	64973982	64974009	B	B	B	D	D	B	B	B	B	B	D	D	B	D	B	B	B	B	B	D	D	D	D	B	D	D	D	D	B	D	B	D	D	B	B	D	D	D	D	B	B	B	D	B	D	D	D
chr1	64976385	64976447	B	B	B	D	D	B	B	B	B	B	D	D	B	D	B	B	B	B	B	D	D	D	D	B	D	D	D	D	B	D	B	D	D	B	B	D	D	D	D	B	B	B	D	B	D	D	D
chr1	64984453	64984484	B	B	B	D	D	B	B	B	B	B	D	D	B	D	B	B	B	B	B	D	D	D	D	B	D	D	D	D	B	D	B	D	D	B	B	D	D	D	D	B	B	B	D	B	D	D	D
chr1	65005328	65005367	B	B	B	D	D	B	B	B	B	B	D	D	B	D	B	B	B	B	B	D	D	D	D	B	D	D	D	D	B	D	B	D	D	B	B	D	D	D	D	B	B	B	D	B	D	D	D
chr1	65006716	65006739	B	B	B	D	D	B	B	B	B	B	D	D	B	D	B	B	B	B	B	D	D	D	D	B	D	D	D	D	B	D	B	D	D	B	B	D	D	D	D	B	B	B	D	B	D	D	D
chr1	65010472	65010513	B	B	B	D	D	B	B	B	B	B	D	D	B	D	B	B	B	B	B	D	D	D	D	B	D	D	D	D	B	D	B	D	D	B	B	D	D	D	D	B	B	B	D	B	D	D	D
chr1	65031643	65031692	B	B	B	D	D	B	B	B	B	B	D	D	B	D	B	B	B	B	B	D	D	D	D	B	D	D	D	D	B	D	B	D	D	B	B	D	D	D	D	B	B	B	D	B	D	D	D
chr1	65040063	65040084	B	B	B	D	D	B	B	B	B	B	D	D	B	D	B	B	B	B	B	D	D	D	D	B	D	D	D	D	B	D	B	D	D	B	B	D	D	D	D	B	B	B	D	B	D	D	D
chr1	65046156	65046187	B	B	B	D	D	B	B	B	B	B	D	D	B	D	B	B	B	B	B	D	D	D	D	B	D	D	D	D	B	D	B	D	D	B	B	D	D	D	D	B	B	B	D	B	D	D	D
chr1	65048932	65048971	B	B	B	D	D	B	B	B	B	B	D	D	B	D	B	B	B	B	B	D	D	D	D	B	D	D	D	D	B	D	B	D	D	B	B	D	D	D	D	B	B	B	D	B	D	D	D
chr1	65132297	65132314	B	B	B	D	D	B	B	B	B	B	D	D	B	D	B	B	B	B	B	D	D	D	D	B	D	D	D	D	B	D	B	D	D	B	B	D	D	D	D	B	B	B	D	B	D	D	D
chr1	65135240	65135255	B	B	B	D	D	B	B	B	B	B	D	D	B	D	B	B	B	B	B	D	D	D	D	B	D	D	D	D	B	D	B	D	D	B	B	D	D	D	D	B	B	B	D	B	D	D	D
chr1	65154166	65154195	B	B	B	D	D	B	B	B	B	B	D	D	B	D	B	B	B	B	B	D	D	D	D	B	D	D	D	D	B	D	B	D	D	B	B	D	D	D	D	B	B	B	D	B	D	D	D
chr1	65207267	65207296	B	B	B	D	D	B	B	B	B	B	D	D	B	D	B	B	B	B	B	D	D	D	D	B	D	D	D	D	B	D	B	D	D	B	B	D	D	D	D	B	B	B	D	B	D	D	D
chr1	65214128	65214151	B	B	B	D	D	B	B	B	B	B	D	D	B	D	B	B	B	B	B	D	D	D	D	B	D	D	D	D	B	D	B	D	D	B	B	D	D	D	D	B	B	B	D	B	D	D	D
chr1	65226811	65226826	B	B	B	D	D	B	B	B	B	B	D	D	B	D	B	B	B	B	B	D	D	D	D	B	D	D	D	D	B	D	B	D	D	B	B	D	D	D	D	B	B	B	D	B	D	D	D
chr1	65227660	65227671	B	B	B	D	D	B	B	B	B	B	D	D	B	D	B	B	B	B	B	D	D	D	D	B	D	D	D	D	B	D	B	D	D	B	B	D	D	D	D	B	B	B	D	B	D	D	D
chr1	65251717	65251764	B	B	B	D	D	B	B	B	B	B	D	D	B	D	B	B	B	B	B	D	D	D	D	B	D	D	D	D	B	D	B	D	D	B	B	D	D	D	D	B	B	B	D	B	D	D	D
chr1	65265373	65265384	B	B	B	D	D	B	B	B	B	B	D	D	B	D	B	B	B	B	B	D	D	D	D	B	D	D	D	D	B	D	B	D	D	B	B	D	D	D	D	B	B	B	D	B	D	D	D
chr1	65292701	65292722	B	B	B	D	D	B	B	B	B	B	D	D	B	D	B	B	B	B	B	D	D	D	D	B	D	D	D	D	B	D	B	D	D	B	B	D	D	D	D	B	B	B	D	B	D	D	D
chr1	65310828	65310871	B	B	B	D	D	B	B	B	B	B	D	D	B	D	B	B	B	B	B	D	D	D	D	B	D	D	D	D	B	D	B	D	D	B	B	D	D	D	D	B	B	B	D	B	D	D	D
chr1	65329115	65329158	B	B	B	D	D	B	B	B	B	B	D	D	B	D	B	B	B	B	B	D	D	D	D	B	D	D	D	D	B	D	B	D	D	B	B	D	D	D	D	B	B	B	D	B	D	D	D
chr1	65389974	65389993	B	B	B	D	D	B	B	B	B	B	D	D	B	D	B	B	B	B	B	D	D	D	D	B	D	D	D	D	B	D	B	D	D	B	B	D	D	D	D	B	B	B	D	B	D	D	D
chr1	65393285	65393300	B	B	B	D	D	B	B	B	B	B	D	D	B	D	B	B	B	B	B	D	D	D	D	B	D	D	D	D	B	D	B	D	D	B	B	D	D	D	D	B	B	B	D	B	D	D	D
chr1	65409352	65409383	B	B	B	D	D	B	B	B	B	B	D	D	B	D	B	B	B	B	B	D	D	D	D	B	D	D	D	D	B	D	B	D	D	B	B	D	D	D	D	B	B	B	D	B	D	D	D
chr1	65485864	65485887	B	B	B	D	D	B	B	B	B	B	D	D	B	D	B	B	B	B	B	D	D	D	D	B	D	D	D	D	B	D	B	D	D	B	B	D	D	D	D	B	B	B	D	B	D	D	D
chr1	65506397	65506412	B	B	B	D	D	B	B	B	B	B	D	D	B	D	B	B	B	B	B	D	D	D	D	B	D	D	D	D	B	D	B	D	D	B	B	D	D	D	D	B	B	B	D	B	D	D	D
chr1	65512896	65512931	B	B	B	D	D	B	B	B	B	B	D	D	B	D	B	B	B	B	B	D	D	D	D	B	D	D	D	D	B	D	B	D	D	B	B	D	D	D	D	B	B	B	D	B	D	D	D
chr1	65513282	65513329	B	B	B	D	D	B	B	B	B	B	D	D	B	D	B	B	B	B	B	D	D	D	D	B	D	D	D	D	B	D	B	D	D	B	B	D	D	D	D	B	B	B	D	B	D	D	D
chr1	65535333	65535360	B	B	B	D	D	B	B	B	B	B	D	D	B	D	B	B	B	B	B	D	D	D	D	B	D	D	D	D	B	D	B	D	D	B	B	D	D	D	D	B	B	B	D	B	D	D	D
chr1	65546522	65546553	B	B	B	D	D	B	B	B	B	B	D	D	B	D	B	B	B	B	B	D	D	D	D	B	D	D	D	D	B	D	B	D	D	B	B	D	D	D	D	B	B	B	D	B	D	D	D
chr1	65551674	65551689	B	B	B	D	D	B	B	B	B	B	D	D	B	D	B	B	B	B	B	D	D	D	D	B	D	D	D	D	B	D	B	D	D	B	B	D	D	D	D	B	B	B	D	B	D	D	D
chr1	65560055	65560066	B	B	B	D	D	B	B	B	B	B	D	D	B	D	B	B	B	B	B	D	D	D	D	B	D	D	D	D	B	D	B	D	D	B	B	D	D	D	D	B	B	B	D	B	D	D	D
chr1	65569747	65569766	B	B	B	D	D	B	B	B	B	B	D	D	B	D	B	B	B	B	B	D	D	D	D	B	D	D	D	D	B	D	B	D	D	B	B	D	D	D	D	B	B	B	D	B	D	D	D
chr1	65572269	65572288	B	B	B	D	D	B	B	B	B	B	D	D	B	D	B	B	B	B	B	D	D	D	D	B	D	D	D	D	B	D	B	D	D	B	B	D	D	D	D	B	B	B	D	B	D	D	D
chr1	65578533	65578548	B	B	B	D	D	B	B	B	B	B	D	D	B	D	B	B	B	B	B	D	D	D	D	B	D	D	D	D	B	D	B	D	D	B	B	D	D	D	D	B	B	B	D	B	D	D	D
chr1	65607823	65607834	B	B	B	D	D	B	B	B	B	B	D	D	B	D	B	B	B	B	B	D	D	D	D	B	D	D	D	D	B	D	B	D	D	B	B	D	D	D	D	B	B	B	D	B	D	D	D
chr1	65616175	65616222	B	B	B	D	D	B	B	B	B	B	D	D	B	D	B	B	B	B	B	D	D	D	D	B	D	D	D	D	B	D	B	D	D	B	B	D	D	D	D	B	B	B	D	B	D	D	D
chr1	65627443	65627466	B	B	B	D	D	B	B	B	B	B	D	D	B	D	B	B	B	B	B	D	D	D	D	B	D	D	D	D	B	D	B	D	D	B	B	D	D	D	D	B	B	B	D	B	D	D	D
chr1	65642837	65642875	B	B	B	D	D	B	B	B	B	B	D	D	B	D	B	B	B	B	B	D	D	D	D	B	D	D	D	D	B	D	B	D	D	B	B	D	D	D	D	B	B	B	D	B	D	D	D
chr1	65652485	65652520	B	B	B	D	D	B	B	B	B	B	D	D	B	D	B	B	B	B	B	D	D	D	D	B	D	D	D	D	B	D	B	D	D	B	B	D	D	D	D	B	B	B	D	B	D	D	D
chr1	65664460	65664491	B	B	B	D	D	B	B	B	B	B	D	D	B	D	B	B	B	B	B	D	D	D	D	B	D	D	D	D	B	D	B	D	D	B	B	D	D	D	D	B	B	B	D	B	D	D	D
chr1	65665577	65665590	B	B	B	D	D	B	B	B	B	B	D	D	B	D	B	B	B	B	B	D	D	D	D	B	D	D	D	D	B	D	B	D	D	B	B	D	D	D	D	B	B	B	D	B	D	D	D
chr1	65666532	65666547	B	B	B	D	D	B	B	B	B	B	D	D	B	D	B	B	B	B	B	D	D	D	D	B	D	D	D	D	B	D	B	D	D	B	B	D	D	D	D	B	B	B	D	B	D	D	D
chr1	65677854	65677873	B	B	B	D	D	B	B	B	B	B	D	D	B	D	B	B	B	B	B	D	D	D	D	B	D	D	D	D	B	D	B	D	D	B	B	D	D	D	D	B	B	B	D	B	D	D	D
chr1	65681729	65681778	B	D	B	D	D	B	B	B	B	B	D	D	B	D	B	B	B	B	B	D	D	D	D	B	D	D	D	D	B	D	B	D	D	B	B	D	D	D	D	B	B	B	D	B	D	D	D
chr1	65683370	65683390	B	B	B	D	D	B	B	B	B	B	D	D	B	D	B	B	B	B	B	D	D	D	D	B	D	D	D	D	B	D	B	D	D	B	B	D	D	D	D	B	B	B	D	B	D	D	D
chr1	65686214	65686225	B	B	B	D	D	B	B	B	B	B	D	D	B	D	B	B	B	B	B	D	D	D	D	B	D	D	D	D	B	D	B	D	D	B	B	D	D	D	D	B	B	B	D	B	D	D	D
chr1	65713634	65713651	B	B	B	D	D	B	B	B	B	B	D	D	B	D	B	B	B	B	B	D	D	D	D	B	D	D	D	D	B	D	B	D	D	B	B	D	D	D	D	B	B	B	D	B	D	D	D
chr1	65720156	65720203	B	B	B	D	D	B	B	B	B	B	D	D	B	D	B	B	B	B	B	D	D	D	D	B	D	D	D	D	B	D	B	D	D	B	B	D	D	D	D	B	B	B	D	B	D	D	D
chr1	65722600	65722620	B	B	B	D	D	B	B	B	B	B	D	D	B	D	B	B	B	B	B	D	D	D	D	B	D	D	D	D	B	D	B	D	D	B	B	D	D	D	D	B	B	B	D	B	D	D	D
chr1	65757016	65757063	B	B	B	D	D	B	B	B	B	B	D	D	B	D	B	B	B	B	B	D	D	D	D	B	D	D	D	D	B	D	B	D	D	B	B	D	D	D	D	B	B	B	D	B	D	D	D
chr1	65757470	65757517	B	B	B	D	D	B	B	B	B	B	D	D	B	D	B	B	B	B	B	D	D	D	D	B	D	D	D	D	B	D	B	D	D	B	B	D	D	D	D	B	B	B	D	B	D	D	D
chr1	65766904	65766924	B	B	B	D	D	B	B	B	B	B	D	D	B	D	B	B	B	B	B	D	D	D	D	B	D	D	D	D	B	D	B	D	D	B	B	D	D	D	D	B	B	B	D	B	D	D	D
chr1	65766924	65766944	B	B	B	D	D	B	B	B	B	B	D	D	B	D	B	B	B	B	B	D	D	D	D	B	D	D	D	D	B	D	B	D	D	B	B	D	D	D	D	B	B	B	D	B	D	D	D
chr1	65800745	65800764	B	B	B	D	D	B	B	B	B	B	D	D	B	D	B	B	B	B	B	D	D	D	D	B	D	D	D	D	B	D	B	D	D	B	B	D	D	D	D	B	B	B	D	B	D	D	D
chr1	65806195	65806206	B	B	B	D	D	B	B	B	B	B	D	D	B	D	B	B	B	B	B	D	D	D	D	B	D	D	D	D	B	D	B	D	D	B	B	D	D	D	D	B	B	B	D	B	D	D	D
chr1	65830429	65830446	B	B	B	D	D	B	B	B	B	B	D	D	B	D	B	B	B	B	B	D	D	D	D	B	D	D	D	D	B	D	B	D	D	B	B	D	D	D	D	B	B	B	D	B	D	D	D
chr1	65854433	65854444	B	B	B	D	D	B	B	B	B	B	D	D	B	D	B	B	B	B	B	D	D	D	D	B	D	D	D	D	B	D	B	D	D	B	B	D	D	D	D	B	B	B	D	B	D	D	D
chr1	65857033	65857052	B	B	B	D	D	B	B	B	B	B	D	D	B	D	B	B	B	B	B	D	D	D	D	B	D	D	D	D	B	D	B	D	D	B	B	D	D	D	D	B	B	B	D	B	D	D	D
chr1	65878622	65878641	B	B	B	D	D	B	B	B	B	B	D	D	B	D	B	B	B	B	B	D	D	D	D	B	D	D	D	D	B	D	B	D	D	B	B	D	D	D	D	B	B	B	D	B	D	D	D
chr1	65878756	65878783	B	B	B	D	D	B	B	B	B	B	D	D	B	D	B	B	B	B	B	D	D	D	D	B	D	D	D	D	B	D	B	D	D	B	B	D	D	D	D	B	B	B	D	B	D	D	D
chr1	65883989	65884000	B	B	B	D	D	B	B	B	B	B	D	D	B	D	B	B	B	B	B	D	D	D	D	B	D	D	D	D	B	D	B	D	D	B	B	D	D	D	D	B	B	B	D	B	D	D	D
chr1	65884655	65884702	B	B	B	D	D	B	B	B	B	B	D	D	B	D	B	B	B	B	B	D	D	D	D	B	D	D	D	D	B	D	B	D	D	B	B	D	D	D	D	B	B	B	D	B	D	D	D
chr1	65888386	65888405	B	B	B	D	D	B	B	B	B	B	D	D	B	D	B	B	B	B	B	D	D	D	D	B	D	D	D	D	B	D	B	D	D	B	B	D	D	D	D	B	B	B	D	B	D	D	D
chr1	65894948	65894975	B	B	B	D	D	B	B	B	B	B	D	D	B	D	B	B	B	B	B	D	D	D	D	B	D	D	D	D	B	D	B	D	D	B	B	D	D	D	D	B	B	B	D	B	D	D	D
chr1	65915136	65915149	B	B	B	D	D	B	B	B	B	B	D	D	B	D	B	B	B	B	B	D	D	D	D	B	D	D	D	D	B	D	B	D	D	B	B	D	D	D	D	B	B	B	D	B	D	D	D
chr1	65915889	65915900	B	B	B	D	D	B	B	B	B	B	D	D	B	D	B	B	B	B	B	D	D	D	D	B	D	D	D	D	B	D	B	D	D	B	B	D	D	D	D	B	B	B	D	B	D	D	D
chr1	65920199	65920218	B	B	B	D	D	B	B	B	B	B	D	D	B	D	B	B	B	B	B	D	D	D	D	B	D	D	D	D	B	D	B	D	D	B	B	D	D	D	D	B	B	B	D	B	D	D	D
chr1	65921589	65921614	B	B	B	D	D	B	B	B	B	B	D	D	B	D	B	B	B	B	B	D	D	D	D	B	D	D	D	D	B	D	B	D	D	B	B	D	D	D	D	B	B	B	D	B	D	D	D
chr1	65951732	65951761	B	B	B	D	D	B	B	B	B	B	D	D	D	D	B	B	B	B	B	D	D	D	D	B	D	D	D	D	B	D	B	D	D	B	B	D	D	D	D	B	B	B	D	B	D	D	D
chr1	65951828	65951843	B	B	B	D	D	B	B	B	B	B	D	D	B	D	B	B	B	B	B	D	D	D	D	B	D	D	D	D	B	D	B	D	D	B	B	D	D	D	D	B	B	B	D	B	D	D	D
chr1	65968243	65968286	B	B	B	D	D	B	B	B	B	B	D	D	B	D	B	B	B	B	B	D	D	D	D	B	D	D	D	D	B	D	B	D	D	B	B	D	D	D	D	B	B	B	D	B	D	D	D
chr1	65999444	65999459	B	B	B	D	D	B	B	B	B	B	D	D	B	D	B	B	B	B	B	D	D	D	D	B	D	D	D	D	B	D	B	D	D	B	B	D	D	D	D	B	B	B	D	B	D	D	D
chr1	66000288	66000322	B	B	B	D	D	B	B	B	B	B	D	D	B	D	B	B	B	B	B	D	D	D	D	B	D	D	D	D	B	D	B	D	D	B	B	D	D	D	D	B	B	B	D	B	D	D	D
chr1	66031616	66031627	B	B	D	D	D	D	D	B	B	B	D	D	B	D	B	B	D	B	B	D	D	D	D	D	D	D	D	D	B	D	B	D	D	B	B	D	D	D	D	B	B	B	D	B	D	D	D
chr1	66066971	66066985	B	B	B	D	D	B	B	B	B	B	D	D	B	D	B	B	B	B	B	D	D	D	D	B	D	D	D	D	B	D	B	D	D	B	B	D	D	D	D	B	B	B	D	B	D	D	D
chr1	66094804	66094847	B	B	B	D	D	B	B	B	B	B	B	D	B	D	B	B	B	B	B	D	D	D	D	B	D	D	D	D	B	D	B	D	D	B	B	D	D	D	D	B	B	B	D	B	D	D	D
chr1	66111254	66111265	B	B	B	D	D	B	B	B	B	B	D	D	B	D	B	B	B	B	B	D	D	D	D	B	D	D	D	D	B	D	B	D	D	B	B	D	D	D	D	B	B	B	D	B	D	D	D
chr1	66179388	66179447	B	B	B	D	D	B	B	B	B	B	D	D	B	D	B	B	B	B	B	D	D	D	D	B	D	D	D	D	B	B	B	D	D	B	B	D	D	D	D	B	B	B	D	B	D	D	D
chr1	66183426	66183437	B	B	B	D	D	B	B	B	B	B	D	D	B	D	B	B	B	B	B	D	D	D	D	B	D	D	D	D	B	D	B	D	D	B	B	D	D	D	D	B	B	B	D	B	D	D	D
chr1	66184941	66184956	B	B	B	D	D	B	B	B	B	B	D	D	B	D	B	B	B	B	B	D	D	D	D	B	D	D	D	D	B	D	B	D	D	B	B	D	D	D	D	B	B	B	D	B	D	D	D
chr1	66200331	66200360	B	B	B	D	D	B	B	B	B	B	D	D	B	D	B	B	D	B	B	D	D	D	D	B	D	D	D	D	B	D	B	D	D	B	B	D	D	D	D	B	B	B	D	B	D	D	D
chr1	66204920	66204967	B	B	B	D	D	B	B	B	B	B	D	D	B	D	B	B	D	B	B	D	D	D	D	B	D	D	D	D	B	D	B	D	D	B	B	D	D	D	D	B	B	B	D	B	D	D	D
chr1	66267074	66267113	B	B	B	D	D	B	B	B	B	B	D	D	B	D	B	B	D	B	B	D	D	D	D	B	D	D	D	D	B	D	B	D	D	B	B	D	D	D	D	B	B	B	D	B	D	D	D
chr1	66300154	66300165	B	B	B	D	D	B	B	B	B	B	D	D	B	D	B	B	D	B	B	D	D	D	D	B	D	D	D	D	B	D	B	D	D	B	B	D	D	D	D	B	B	B	D	B	D	D	D
chr1	66316756	66316805	B	B	B	D	D	B	B	B	B	B	D	D	B	D	B	B	D	B	B	D	D	D	D	B	D	D	D	D	B	D	B	D	D	B	B	D	D	D	D	B	B	B	D	B	D	D	D
chr1	66317059	66317074	B	B	B	D	D	B	B	B	B	B	D	D	B	D	B	B	D	B	B	D	D	D	D	B	D	D	D	D	B	D	B	D	D	B	B	D	D	D	D	B	B	B	D	B	D	D	D
chr1	66317072	66317083	B	B	B	D	D	B	B	B	B	B	D	D	B	D	B	B	D	B	B	D	D	D	D	B	D	D	D	D	B	D	B	D	D	B	B	D	D	D	D	B	B	B	D	B	D	D	D
chr1	66317194	66317225	B	B	B	D	D	B	B	B	B	B	D	D	B	D	B	B	D	B	B	D	D	D	D	B	D	D	D	D	B	D	B	D	D	B	B	D	D	D	D	B	B	B	D	B	D	D	D
chr1	66335712	66335727	B	B	B	D	D	B	B	B	B	B	D	D	B	D	B	B	D	B	B	D	D	D	D	B	D	D	D	D	B	D	B	D	D	B	B	D	D	D	D	B	B	B	D	B	D	D	D
chr1	66360717	66360776	B	B	B	D	D	B	B	B	B	B	D	B	B	D	B	B	D	B	B	D	D	D	D	B	D	D	D	D	B	D	B	D	D	B	B	D	D	D	D	B	B	B	D	B	D	D	D
chr1	66367709	66367728	B	B	B	D	D	B	B	B	B	B	D	D	B	D	B	B	D	B	B	D	D	D	D	B	D	D	D	D	B	D	B	D	D	B	B	D	D	D	D	B	B	B	D	B	D	D	D
chr1	66386304	66386328	B	B	B	D	D	B	B	B	B	B	D	D	B	D	B	B	D	B	B	D	D	D	D	B	D	D	D	D	B	D	B	D	D	B	B	D	D	D	D	B	B	B	D	B	D	D	D
chr1	66391808	66391822	B	B	B	D	D	B	B	B	B	B	D	D	B	D	B	B	D	B	B	D	D	D	D	B	D	D	D	D	B	D	B	D	D	B	B	D	D	D	D	B	B	B	D	B	D	D	D
[truncated: 75,628 more rows]
[truncated: 105 more columns]
