# Supplementary material for: A novel quantitative trait locus implicates Msh3 in the propensity for genome-wide short tandem repeat expansions in mice
Source: Genome Res. 2023 May;33(5):689–702. doi: 10.1101/gr.277576.122 (PMC10317118; doi:10.1101/gr.277576.122)
Supplement: Supplemental Material [file supp_gr.277576.122_Supplemental_code.zip › BXD-STR-Mutator-Manuscript-main/outs/all_repcn_proc_nosegdup_nolowcr_segreg.csv]

chr	pos	end	BXD001	BXD002	BXD005	BXD006	BXD008	BXD009	BXD011	BXD012	BXD013	BXD014	BXD015	BXD016	BXD018	BXD019	BXD020	BXD021	BXD022	BXD024_cep	BXD024	BXD027	BXD028	BXD029	BXD029_trl4	BXD031	BXD032	BXD033	BXD034	BXD036	BXD038	BXD039	BXD040	BXD042	BXD043	BXD044	BXD045	BXD048a	BXD048	BXD049	BXD050	BXD051	BXD053	BXD055	BXD056	BXD060	BXD061	BXD062	BXD063
chr1	3068357	3068368	6,6	6,6	5,5	5,5	5,5	6,6	6,6	5,5	6,6	6,6	5,5	5,5	6,6	5,5	5,5	5,5	5,5	6,6	6,6	6,6	5,5	5,5	5,5	6,6	6,6	NA	6,6	6,6	6,6	5,5	6,6	6,6	6,6	5,5	6,6	6,6	6,6	5,5	5,5	6,6	6,6	6,6	5,5	6,6	5,5	5,5	5,5
chr1	3086953	3086967	NA	5,5	6,6	NA	6,6	5,5	5,5	6,6	5,5	NA	6,6	NA	5,5	NA	NA	6,6	6,6	5,5	5,5	5,5	NA	6,6	6,6	5,5	5,5	5,5	5,5	5,5	5,5	6,6	5,5	5,5	5,5	6,6	5,5	5,5	5,5	6,6	6,6	5,5	5,5	5,5	6,6	5,5	6,6	NA	6,6
chr1	3095926	3095945	4,4	4,4	5,5	5,5	5,5	4,4	4,4	5,5	4,4	4,4	5,5	5,5	4,4	5,5	5,5	5,5	5,5	4,4	4,4	4,4	5,5	5,5	5,5	4,4	4,4	4,4	4,4	4,4	4,4	5,5	4,4	4,4	4,4	5,5	4,4	4,4	4,4	5,5	5,5	4,4	4,4	4,4	5,5	4,4	5,5	5,5	5,5
chr1	3134119	3134160	14,14	14,14	NA	14,14	14,14	14,14	14,14	14,14	14,14	14,14	14,14	14,14	14,14	14,14	14,14	14,14	NA	NA	14,14	14,14	NA	14,14	14,14	14,14	13,14	NA	14,14	14,14	14,14	14,14	14,14	14,14	14,14	NA	14,14	14,14	14,14	NA	14,14	14,14	14,14	NA	14,14	14,14	NA	11,14	14,14
chr1	3162873	3162884	NA	4,4	6,6	6,6	NA	4,4	4,4	6,6	4,4	NA	6,6	6,6	4,4	6,6	NA	6,6	6,6	4,4	4,4	4,4	6,6	6,6	6,6	4,4	4,4	4,4	4,4	4,4	4,4	NA	4,4	4,4	4,4	6,6	NA	4,4	4,4	6,6	6,6	4,4	4,4	4,4	6,6	4,4	6,6	6,6	6,6
chr1	3169225	3169258	17,17	17,17	13,13	13,13	13,13	17,17	17,17	NA	NA	17,17	13,13	13,13	17,17	13,13	13,13	13,14	13,13	NA	NA	17,17	13,13	NA	13,13	17,17	17,17	NA	17,17	NA	NA	NA	17,17	17,17	17,17	NA	17,17	NA	17,17	13,13	13,13	NA	17,17	17,17	13,13	NA	13,13	13,13	NA
chr1	3188551	3188606	8,8	8,8	7,7	NA	7,7	8,8	8,8	7,7	8,8	8,8	NA	7,7	8,8	7,7	7,7	7,7	7,7	8,8	8,8	8,8	7,7	7,7	7,7	8,8	8,8	NA	8,8	8,8	8,8	7,7	8,8	8,8	8,8	7,7	8,8	8,8	8,8	7,7	7,7	8,8	8,8	8,8	7,7	8,8	7,7	7,7	7,7
chr1	3250571	3250585	5,5	5,5	4,4	4,4	4,4	5,5	5,5	4,4	5,5	5,5	4,4	4,4	5,5	4,4	4,4	4,4	4,4	5,5	5,5	5,5	4,4	4,4	4,4	5,5	5,5	5,5	5,5	5,5	5,5	NA	5,5	5,5	5,5	4,4	5,5	5,5	5,5	4,4	4,4	5,5	5,5	5,5	4,4	5,5	4,4	4,4	4,4
chr1	3284513	3284536	6,6	6,6	7,7	NA	7,7	6,6	6,6	7,7	6,6	6,6	7,7	7,7	6,6	6,7	7,7	7,7	NA	6,6	6,6	6,6	NA	NA	NA	6,6	6,6	6,6	6,6	6,6	6,6	7,7	6,6	6,6	6,6	NA	6,6	6,6	6,6	6,7	6,7	6,6	6,6	6,6	6,7	6,6	7,7	NA	7,7
chr1	3298789	3298808	4,4	4,4	7,7	7,7	7,7	4,4	4,4	7,7	4,4	4,4	7,7	7,7	4,4	7,7	7,7	7,7	7,7	4,4	4,4	4,4	7,7	7,7	7,7	4,4	4,4	4,4	4,4	4,4	4,4	7,7	4,4	4,4	4,4	7,7	4,4	4,4	4,4	7,7	7,7	4,4	4,4	4,4	NA	4,4	7,7	7,7	7,7
chr1	3327251	3327290	10,10	NA	14,14	NA	14,14	10,10	11,11	14,14	10,10	10,10	NA	14,14	10,10	14,14	14,14	14,14	12,14	10,10	10,10	10,10	NA	14,14	14,14	10,10	10,10	10,10	10,10	NA	10,10	14,14	10,10	10,10	10,10	14,14	10,10	10,10	10,10	NA	14,14	NA	10,10	10,10	14,14	10,10	14,14	14,14	14,14
chr1	3339980	3340011	8,8	8,8	9,9	9,9	NA	8,8	8,8	NA	8,8	8,8	9,9	9,9	8,8	NA	9,9	9,9	9,9	NA	8,8	8,8	9,9	9,9	9,9	8,8	8,8	8,8	8,8	8,8	8,8	9,9	8,8	8,8	9,9	9,9	NA	8,8	8,8	NA	9,9	8,8	8,8	8,8	NA	8,8	NA	8,9	9,9
chr1	3340203	3340226	6,6	6,6	5,5	5,5	5,5	6,6	6,6	5,5	6,6	6,6	5,5	5,5	NA	NA	NA	5,5	5,5	NA	6,6	6,6	5,5	5,5	5,5	6,6	6,6	NA	6,6	6,6	6,6	5,5	6,6	6,6	6,6	5,5	6,6	6,6	6,6	NA	5,5	6,6	NA	6,6	5,5	6,6	NA	5,5	5,5
chr1	3365708	3365719	3,3	3,3	1,1	1,1	1,1	3,3	3,3	NA	3,3	3,3	1,1	NA	3,3	NA	NA	1,1	NA	3,3	3,3	3,3	1,1	1,1	1,1	3,3	3,3	3,3	3,3	3,3	3,3	1,1	3,3	3,3	3,3	1,1	3,3	3,3	3,3	1,1	NA	3,3	NA	3,3	NA	3,3	1,1	1,1	1,1
chr1	3459217	3459272	14,14	14,14	13,13	13,13	13,13	14,14	14,14	13,13	14,14	14,14	13,13	13,14	14,14	13,13	13,13	13,13	NA	14,14	14,14	15,15	13,13	13,13	NA	14,14	14,14	14,14	14,14	14,14	14,14	13,13	14,14	13,13	14,14	13,13	14,14	14,14	14,14	13,13	13,13	14,14	14,14	14,14	13,13	NA	13,13	13,13	NA
chr1	3462940	3462963	6,6	6,6	10,10	10,10	10,10	6,6	6,6	10,10	6,6	6,6	10,10	NA	6,6	10,10	10,10	10,10	10,10	6,6	6,6	6,6	10,10	10,10	10,10	6,6	6,6	6,6	6,6	6,6	6,6	NA	6,6	6,6	6,6	10,10	6,6	6,6	6,6	NA	10,10	6,6	6,6	6,6	10,10	6,6	10,10	10,10	10,10
chr1	3478864	3478881	NA	9,9	10,10	NA	10,10	9,9	9,9	10,10	NA	9,9	10,10	10,10	9,9	10,10	10,10	10,10	10,10	9,9	9,9	9,9	10,10	10,10	10,10	NA	9,9	9,9	9,9	9,9	9,9	10,10	NA	9,9	9,9	10,10	9,9	9,9	9,9	10,10	NA	9,9	9,9	9,9	10,10	9,9	10,10	10,10	10,10
chr1	3483580	3483607	NA	NA	19,19	NA	19,19	14,14	14,14	19,19	14,14	14,14	19,19	NA	14,14	NA	NA	19,19	19,19	14,14	NA	14,15	19,19	19,19	19,19	NA	14,14	NA	14,14	14,14	14,14	19,19	14,14	NA	14,14	19,19	14,14	14,14	NA	NA	19,19	14,14	NA	14,14	19,19	14,14	19,19	NA	NA
chr1	3490427	3490440	7,7	7,7	6,6	6,6	6,6	7,7	7,7	6,6	7,7	7,7	6,6	6,6	7,7	6,6	6,6	6,6	6,6	7,7	7,7	7,7	6,6	6,6	6,6	NA	7,7	7,7	7,7	7,7	7,7	6,6	7,7	7,7	7,7	6,6	7,7	7,7	7,7	6,6	6,6	7,7	7,7	7,7	6,6	7,7	6,6	6,6	6,6
chr1	3529807	3529850	11,11	11,11	9,9	NA	9,9	11,11	11,11	9,9	11,11	NA	9,9	9,9	11,11	9,9	9,9	9,9	9,9	11,11	11,11	10,11	9,9	9,9	9,9	11,11	11,11	11,11	11,11	NA	11,11	9,9	11,11	11,11	12,12	NA	11,11	11,11	11,11	9,9	9,9	11,11	NA	11,11	9,9	11,11	9,9	9,9	NA
chr1	3541012	3541032	3,3	3,3	2,2	NA	2,2	3,3	3,3	2,2	3,3	3,3	2,2	NA	3,3	2,2	NA	2,2	2,2	3,3	3,3	3,3	2,2	2,2	2,2	3,3	3,3	3,3	3,3	3,3	3,3	2,2	3,3	3,3	3,3	2,2	3,3	3,3	3,3	2,2	2,2	3,3	3,3	3,3	2,2	3,3	2,2	2,2	2,2
chr1	3554787	3554802	8,8	8,8	9,9	9,9	9,9	NA	8,8	9,9	8,8	8,8	9,9	NA	NA	9,9	NA	9,9	8,9	8,8	8,8	8,8	9,9	NA	9,9	8,8	8,8	8,8	8,8	8,8	8,8	9,9	8,8	8,8	8,8	9,9	NA	8,8	8,8	9,9	9,9	8,8	8,8	8,8	9,9	8,8	9,9	NA	9,9
chr1	3574648	3574671	12,12	12,12	2,8	2,8	2,8	NA	NA	2,8	12,12	NA	2,8	2,8	NA	2,8	2,8	2,8	2,8	NA	NA	12,12	2,8	NA	2,8	12,12	12,12	NA	12,12	NA	12,12	NA	12,12	12,12	12,12	NA	12,12	NA	NA	2,8	2,8	12,12	12,12	12,13	2,8	12,12	2,8	8,8	2,8
chr1	3576109	3576152	11,11	11,11	4,5	4,5	4,5	11,11	NA	4,5	11,11	11,11	4,5	4,4	11,11	4,5	4,5	4,5	4,4	11,11	11,11	11,11	NA	4,5	4,5	11,11	11,11	11,11	11,11	11,12	12,12	4,5	11,11	11,11	11,11	4,5	11,11	11,11	NA	4,5	4,5	11,11	11,11	11,11	4,5	11,11	4,5	4,5	4,5
chr1	3576169	3576192	6,6	6,6	3,4	3,3	3,4	6,6	6,6	3,3	6,6	6,6	3,3	3,3	6,6	3,3	3,4	3,3	3,3	6,6	6,6	6,6	3,4	3,3	3,3	6,6	6,6	6,6	6,6	6,6	6,6	3,3	6,6	6,6	6,6	3,4	6,6	6,6	6,6	3,3	3,4	6,6	6,6	6,6	NA	6,6	3,4	3,4	3,3
chr1	3590265	3590278	7,7	NA	3,3	3,3	3,3	7,7	7,7	3,3	7,7	7,7	3,3	3,3	7,7	3,3	3,3	3,3	3,3	NA	7,7	7,7	3,3	3,3	3,3	NA	7,7	NA	7,7	7,7	NA	3,3	7,7	7,7	7,7	3,3	7,7	7,7	7,7	3,3	3,3	7,7	7,7	7,7	3,3	7,7	3,3	3,3	3,3
chr1	3594304	3594318	3,3	3,3	4,4	NA	4,4	3,3	3,3	4,4	3,3	3,3	4,4	4,4	3,3	NA	4,4	4,4	4,4	3,3	3,3	3,3	4,4	4,4	NA	3,3	3,3	3,3	3,3	3,3	3,3	NA	3,3	3,3	3,3	4,4	3,3	3,3	3,3	4,4	4,4	NA	3,3	3,3	4,4	3,3	4,4	4,4	4,4
chr1	3595528	3595547	5,5	5,5	6,6	6,6	6,6	5,5	5,5	6,6	5,5	5,5	6,6	6,6	5,5	6,6	6,6	6,6	6,6	5,5	5,5	5,5	6,6	6,6	6,6	5,5	5,5	5,5	5,5	5,5	5,5	6,6	5,5	5,5	5,5	6,6	5,5	5,5	5,5	6,6	6,6	5,5	5,5	5,5	6,6	5,5	6,6	6,6	6,6
chr1	3638662	3638693	8,8	8,8	6,6	6,6	6,6	8,8	8,8	6,6	8,8	8,8	6,6	6,6	8,8	6,6	6,6	6,6	6,6	8,8	8,8	8,8	NA	6,6	6,6	8,8	8,8	NA	8,8	8,8	8,8	6,6	8,8	8,8	8,8	6,6	8,8	8,8	8,8	6,6	6,6	8,8	8,8	8,8	6,6	8,8	6,6	6,6	6,6
chr1	3661144	3661161	9,9	NA	11,11	NA	11,11	9,9	9,9	11,11	NA	9,9	11,11	11,11	NA	11,11	11,11	11,11	11,11	9,9	NA	9,9	11,11	NA	NA	9,9	9,9	9,9	9,9	9,9	9,9	11,11	9,9	NA	NA	11,11	9,9	9,9	NA	NA	NA	NA	NA	9,9	11,11	9,9	NA	NA	11,11
chr1	3679100	3679119	5,5	5,5	4,4	NA	NA	5,5	5,5	NA	5,5	5,5	NA	4,4	5,5	4,4	4,4	NA	4,4	5,5	5,5	5,5	NA	4,4	NA	5,5	5,5	5,5	5,5	5,5	5,5	NA	5,5	5,5	5,5	4,4	5,5	5,5	5,5	NA	NA	5,5	5,5	NA	4,4	5,5	4,4	4,4	4,4
chr1	3695906	3695920	NA	3,3	4,4	NA	4,4	3,3	3,3	4,4	3,3	3,3	4,4	NA	3,3	4,4	4,4	4,4	4,4	3,3	3,3	3,3	4,4	4,4	4,4	3,3	3,3	NA	NA	3,3	NA	4,4	3,3	3,3	3,3	4,4	3,3	3,3	3,3	4,4	4,4	NA	NA	3,3	4,4	3,3	4,4	4,4	4,4
chr1	3724835	3724868	NA	NA	7,7	7,7	7,7	17,17	NA	NA	17,17	17,17	NA	7,7	NA	NA	7,7	NA	7,7	17,17	17,17	NA	7,7	7,7	7,7	17,17	17,17	17,17	17,17	17,17	17,17	7,7	17,17	17,17	17,17	NA	NA	17,17	17,17	7,7	7,7	17,17	NA	17,17	7,7	17,17	7,7	7,7	7,7
chr1	3733827	3733846	5,5	5,5	6,6	6,6	6,6	5,5	5,5	6,6	5,5	5,5	6,6	6,6	5,5	6,6	6,6	6,6	6,6	5,5	5,5	5,5	6,6	6,6	6,6	5,5	5,5	NA	5,5	5,5	5,5	6,6	5,5	5,5	5,5	6,6	5,5	5,5	5,5	6,6	6,6	5,5	NA	5,5	6,6	5,5	6,6	6,6	6,6
chr1	3758404	3758448	NA	9,9	7,7	NA	7,7	9,9	9,9	7,7	9,9	9,9	7,7	7,7	9,9	7,7	7,7	7,7	7,7	NA	9,9	9,9	7,7	7,7	7,7	9,9	9,9	NA	9,9	9,9	9,9	7,7	9,9	9,9	9,9	7,7	9,9	9,9	NA	7,7	7,7	9,9	9,9	9,9	7,7	9,9	7,7	7,7	7,7
chr1	3856577	3856600	6,6	6,6	7,7	7,7	7,7	6,6	NA	7,7	6,6	6,6	7,7	7,7	6,6	7,7	7,7	7,7	7,7	6,6	6,6	6,6	7,7	7,7	7,7	6,6	6,6	6,6	6,6	6,6	6,6	NA	6,6	6,6	6,6	7,7	6,6	6,6	6,6	7,7	7,7	6,6	6,6	6,6	7,7	6,6	7,7	7,7	7,7
chr1	3859194	3859211	6,6	6,6	5,5	5,5	5,5	6,6	6,6	5,5	6,6	6,6	5,5	5,5	6,6	5,5	5,5	5,5	5,5	6,6	6,6	6,6	5,5	5,5	5,5	6,6	6,6	6,6	6,6	6,6	6,6	5,5	6,6	6,6	6,6	5,5	6,6	6,6	6,6	5,5	5,5	6,6	6,6	6,6	5,5	6,6	5,5	5,5	5,5
chr1	3870234	3870248	NA	3,3	2,2	NA	NA	3,3	3,3	2,2	3,3	3,3	2,2	2,2	3,3	2,2	2,2	2,2	2,2	3,3	3,3	3,3	2,2	2,2	2,2	3,3	3,3	3,3	3,3	3,3	3,3	NA	NA	3,3	3,3	2,2	3,3	3,3	3,3	2,2	2,2	NA	NA	3,3	2,2	3,3	2,2	2,2	2,2
chr1	3902855	3902882	7,7	7,7	6,6	6,6	6,6	7,7	7,7	6,6	NA	7,7	6,6	6,6	7,7	6,6	6,6	6,6	6,6	7,7	7,7	7,7	6,6	6,6	6,6	7,7	7,7	7,7	7,7	7,7	7,7	6,6	7,7	7,7	7,7	6,6	7,7	7,7	7,7	6,6	6,6	7,7	7,7	NA	6,6	7,7	6,6	6,6	6,6
chr1	3919745	3919794	10,10	10,10	6,6	6,6	6,6	NA	NA	6,6	10,10	10,10	6,6	6,6	NA	6,6	6,6	6,6	6,6	NA	9,10	NA	NA	NA	6,6	9,10	10,10	NA	10,10	10,10	NA	NA	10,10	10,10	NA	6,6	NA	NA	10,10	6,6	6,6	NA	NA	10,10	6,6	NA	6,6	6,6	6,6
chr1	3972539	3972558	5,5	5,5	6,6	6,6	6,6	5,5	5,5	6,6	5,5	5,5	6,6	6,6	5,5	6,6	6,6	6,6	6,6	5,5	5,5	5,5	6,6	6,6	6,6	5,5	5,5	5,5	5,5	5,5	5,5	6,6	5,5	5,5	5,5	6,6	5,5	5,5	5,5	6,6	6,6	5,5	NA	5,5	6,6	5,5	6,6	NA	6,6
chr1	3996489	3996512	12,12	12,12	7,7	7,7	NA	12,12	12,12	7,7	NA	12,12	7,7	7,7	NA	NA	NA	7,7	7,7	12,12	12,12	NA	NA	7,7	NA	12,12	NA	NA	12,12	12,12	12,12	7,7	12,12	NA	12,12	NA	12,12	NA	12,12	NA	7,7	12,12	12,12	12,12	7,7	12,12	7,7	7,7	7,7
chr1	4055341	4055376	11,11	11,11	12,12	NA	12,12	11,11	11,11	12,12	11,11	11,11	12,12	12,12	NA	12,12	12,12	NA	12,12	11,11	11,11	11,11	12,12	12,12	12,12	11,11	11,11	12,12	12,12	NA	12,12	12,12	12,12	12,12	12,12	NA	NA	12,12	12,12	12,12	12,12	12,12	12,12	12,12	NA	12,12	12,12	12,12	12,12
chr1	4060377	4060396	5,5	5,5	6,6	6,6	6,6	5,5	5,5	6,6	NA	5,5	6,6	6,6	5,5	6,6	6,6	6,6	6,6	5,5	5,5	NA	6,6	6,6	6,6	5,5	5,5	5,5	5,5	5,5	5,5	6,6	5,5	5,5	5,5	6,6	5,5	5,5	5,5	6,6	6,6	5,5	5,5	5,5	6,6	5,5	6,6	6,6	6,6
chr1	4065627	4065661	7,7	7,7	5,5	5,5	5,5	7,7	7,7	5,5	NA	7,7	5,5	5,5	7,7	5,5	5,5	5,5	5,5	7,7	7,7	7,7	5,5	5,5	5,5	7,7	7,7	NA	7,7	7,7	7,7	5,5	5,7	7,7	7,7	5,5	7,7	7,7	7,7	5,5	5,5	7,7	7,7	7,7	5,5	7,7	5,5	5,5	5,5
chr1	4088150	4088169	5,5	5,5	6,6	6,6	6,6	5,5	5,5	6,6	5,5	5,5	6,6	6,6	5,5	6,6	6,6	6,6	6,6	5,5	5,5	5,5	NA	6,6	6,6	5,5	5,5	5,5	5,5	5,5	5,5	6,6	5,5	5,5	5,5	6,6	5,5	5,5	5,5	6,6	6,6	5,5	5,5	5,5	6,6	5,5	6,6	6,6	6,6
chr1	4100799	4100828	6,6	6,6	5,5	NA	5,5	6,6	6,6	5,5	6,6	6,6	5,5	5,5	6,6	5,5	5,5	5,5	5,5	6,6	6,6	6,6	5,5	5,5	5,5	6,6	6,6	6,6	6,6	6,6	6,6	5,5	6,6	6,6	6,6	5,5	6,6	6,6	6,6	5,5	5,5	6,6	NA	6,6	5,5	6,6	5,5	5,5	5,5
chr1	4107366	4107377	NA	6,6	4,4	NA	NA	6,6	6,6	4,4	NA	6,6	NA	4,4	6,6	4,4	NA	4,4	4,4	6,6	6,6	NA	NA	4,4	4,4	6,6	6,6	6,6	6,6	6,6	6,6	NA	6,6	6,6	6,6	4,4	6,6	NA	6,6	NA	NA	NA	6,6	6,6	4,4	6,6	4,4	NA	NA
chr1	4116064	4116075	6,6	6,6	5,5	5,5	5,5	6,6	6,6	5,5	6,6	6,6	5,5	5,5	6,6	5,5	5,5	5,5	5,5	6,6	6,6	6,6	5,5	5,5	5,5	6,6	6,6	6,6	6,6	6,6	6,6	5,5	6,6	6,6	6,6	5,5	6,6	6,6	6,6	5,5	5,5	6,6	6,6	6,6	5,5	6,6	5,5	5,5	5,5
chr1	4123576	4123599	6,6	6,6	5,5	5,5	5,5	6,6	6,6	5,5	6,6	6,6	5,5	5,5	6,6	5,5	5,5	5,5	5,5	6,6	6,6	NA	5,5	5,5	5,5	6,6	6,6	6,6	6,6	6,6	6,6	5,5	6,6	6,6	6,6	5,5	6,6	6,6	6,6	5,5	5,5	6,6	NA	6,6	5,5	6,6	5,5	5,5	5,5
chr1	4129886	4129913	7,7	7,7	6,6	NA	6,6	NA	7,7	6,6	7,7	7,7	6,6	6,6	7,7	6,6	NA	NA	6,6	7,7	7,7	7,7	NA	6,6	6,6	7,7	7,7	7,7	7,7	7,7	7,7	6,6	7,7	7,7	7,7	NA	7,7	7,7	7,7	6,6	6,6	7,7	7,7	7,7	6,6	7,7	6,6	6,6	6,6
chr1	4144308	4144334	9,9	9,9	10,10	NA	10,10	9,9	9,9	10,10	NA	9,9	10,10	10,10	9,9	NA	NA	NA	10,10	9,9	9,9	9,9	10,10	10,10	10,10	9,9	9,9	9,9	9,9	9,9	9,9	10,10	9,9	9,9	9,9	10,10	NA	9,9	NA	10,10	NA	9,9	9,9	9,9	10,10	9,9	10,10	NA	10,10
chr1	4185941	4185952	3,3	3,3	4,4	NA	4,4	3,3	3,3	4,4	3,3	3,3	4,4	4,4	3,3	4,4	4,4	4,4	4,4	3,3	3,3	3,3	4,4	4,4	4,4	3,3	3,3	3,3	3,3	3,3	3,3	4,4	3,3	3,3	3,3	4,4	NA	3,3	3,3	4,4	4,4	NA	3,3	3,3	4,4	3,3	4,4	4,4	NA
chr1	4212306	4212333	7,7	7,7	5,5	5,5	5,5	7,7	7,7	5,5	7,7	7,7	5,5	5,5	7,7	5,5	5,5	5,5	5,5	7,7	NA	7,7	5,5	5,5	5,5	7,7	7,7	7,7	7,7	7,7	7,7	5,5	7,7	7,7	7,7	5,5	7,7	7,7	7,7	5,5	5,5	7,7	7,7	7,7	5,5	7,7	5,5	5,5	5,5
chr1	4215533	4215568	9,9	9,9	10,10	10,10	10,10	9,9	9,9	NA	9,9	NA	10,10	10,10	9,9	10,10	10,10	10,10	NA	9,9	9,9	9,9	10,10	10,10	10,10	NA	9,9	9,9	9,9	9,9	9,9	10,10	9,9	9,9	9,9	10,10	9,9	9,9	9,9	10,10	10,10	9,9	9,9	9,9	10,10	9,9	10,10	10,10	10,10
chr1	4304531	4304562	8,8	NA	7,7	7,7	7,7	8,8	8,8	7,7	8,8	8,8	7,7	7,7	8,8	7,7	7,7	7,7	7,7	8,8	8,8	8,8	7,7	7,7	7,7	8,8	8,8	NA	8,8	8,8	8,8	7,7	8,8	8,8	8,8	7,7	8,8	8,8	8,8	7,7	7,7	8,8	8,8	8,8	7,7	NA	7,7	7,7	7,7
chr1	4318869	4318923	NA	11,11	7,7	7,7	7,7	11,11	11,11	NA	NA	11,11	7,7	7,7	11,11	NA	NA	7,7	7,7	11,11	NA	11,11	7,7	NA	7,7	11,11	11,11	11,11	11,11	11,11	11,11	NA	11,11	11,11	11,11	7,7	11,11	11,11	NA	NA	7,7	11,11	11,11	11,11	7,7	11,11	NA	7,7	7,7
chr1	4329272	4329291	4,4	4,4	5,5	NA	NA	4,4	4,4	NA	4,4	4,4	5,5	NA	4,4	5,5	NA	5,5	5,5	4,4	4,4	4,4	NA	NA	5,5	4,4	4,4	NA	4,4	4,4	4,4	NA	4,4	4,4	4,4	5,5	4,4	4,4	4,4	5,5	5,5	4,4	4,4	4,4	NA	4,4	5,5	NA	NA
chr1	4388234	4388268	7,7	8,8	5,5	5,5	5,5	7,7	7,7	5,5	7,7	7,7	5,5	5,5	7,7	5,5	5,5	5,5	5,5	7,7	7,7	7,7	5,5	5,5	5,5	7,7	7,7	7,7	7,7	7,7	7,7	5,5	7,7	7,7	7,7	5,5	7,7	7,7	7,7	5,5	5,5	7,7	NA	NA	5,5	7,7	5,5	5,5	5,5
chr1	4391556	4391567	4,4	4,4	NA	4,5	5,5	4,4	4,4	4,5	4,4	4,4	4,5	NA	4,4	4,5	NA	NA	4,5	4,4	4,4	4,4	4,5	4,5	4,5	4,4	4,4	4,4	4,4	4,4	4,4	4,5	4,4	4,4	4,4	4,5	4,4	4,4	4,4	4,5	5,5	4,4	4,4	4,4	4,5	4,4	4,5	NA	4,5
chr1	4394196	4394211	4,4	4,4	5,5	NA	5,5	4,4	4,4	5,5	NA	4,4	5,5	5,5	NA	5,5	5,5	5,5	5,5	4,4	4,4	4,4	NA	5,5	5,5	4,4	4,4	4,4	4,4	4,4	4,4	5,5	4,4	4,4	4,4	5,5	4,4	4,4	4,4	5,5	5,5	4,4	4,4	4,4	5,5	4,4	5,5	NA	5,5
chr1	4423239	4423250	6,6	6,6	7,7	7,7	7,7	6,6	6,6	7,7	6,6	6,6	7,7	7,7	6,6	7,7	7,7	7,7	7,7	6,6	6,6	6,6	7,7	7,7	7,7	6,6	6,6	6,6	6,6	6,6	6,6	7,7	6,6	6,6	6,6	7,7	6,6	6,6	6,6	7,7	7,7	NA	6,6	6,6	7,7	6,6	7,7	7,7	7,7
chr1	4429719	4429730	6,6	NA	4,4	NA	4,4	NA	6,6	4,4	6,6	6,6	4,4	4,4	NA	4,4	4,4	4,4	4,4	6,6	6,6	6,6	NA	NA	NA	6,6	6,6	6,6	6,6	6,6	6,6	NA	6,6	6,6	6,6	4,4	6,6	6,6	6,6	4,4	4,4	NA	NA	6,6	4,4	6,6	4,4	4,4	4,4
chr1	4429733	4429752	10,10	10,10	8,8	8,8	8,8	10,10	10,10	8,8	10,10	10,10	8,8	8,8	NA	8,8	8,8	8,8	8,8	NA	10,10	10,10	8,8	NA	8,8	10,10	NA	7,10	10,10	10,10	10,10	NA	10,10	10,10	10,10	8,8	10,10	10,10	NA	8,8	8,8	10,10	10,10	10,10	8,8	10,10	8,8	8,8	8,8
chr1	4430764	4430795	8,8	8,8	9,9	NA	NA	8,8	8,8	9,9	8,8	8,8	9,9	9,9	8,8	9,9	8,8	9,9	9,9	NA	8,8	8,8	9,9	9,9	NA	8,8	8,8	NA	8,8	8,8	8,8	9,9	8,8	8,8	8,8	9,9	8,8	8,8	8,8	9,9	9,9	8,8	8,8	8,8	9,9	8,8	9,9	9,9	9,9
chr1	4449017	4449072	14,14	NA	15,15	NA	NA	14,14	14,14	15,15	15,15	14,14	NA	NA	14,14	NA	NA	15,15	15,15	14,14	14,14	14,14	NA	15,15	15,15	14,14	14,14	14,14	14,14	NA	14,14	NA	14,14	14,14	14,14	15,15	NA	14,14	NA	15,15	15,15	NA	NA	14,14	15,15	NA	NA	15,15	15,15
chr1	4450115	4450126	NA	6,6	5,6	5,6	NA	6,6	6,6	NA	6,6	6,6	5,6	5,6	6,8	5,6	5,6	5,6	5,6	6,6	6,6	6,6	5,6	5,6	5,6	6,6	6,6	6,6	6,6	6,6	NA	NA	6,6	6,6	6,6	5,6	6,6	6,6	6,6	5,6	5,6	6,6	6,6	6,6	5,6	6,6	5,6	NA	5,6
chr1	4515925	4515960	9,9	9,9	7,7	7,7	7,7	9,9	9,9	7,7	9,9	9,9	7,7	7,7	9,9	7,7	7,7	7,7	7,7	9,9	9,9	9,9	7,7	7,7	7,7	9,9	9,9	9,9	9,9	9,9	9,9	7,7	9,9	9,9	9,9	7,7	9,9	9,9	9,9	7,7	7,7	9,9	9,9	9,9	7,7	9,9	7,7	7,7	7,7
chr1	4517194	4517241	12,12	NA	11,11	11,11	11,11	NA	11,12	11,11	12,12	12,12	11,11	11,11	12,12	11,11	11,11	11,11	NA	13,13	13,13	12,12	11,11	11,11	11,11	NA	12,12	12,12	12,12	12,12	12,13	11,11	12,12	12,12	12,12	NA	NA	12,12	12,12	11,11	11,11	12,12	NA	12,12	11,11	12,12	NA	11,11	NA
chr1	4517464	4517491	14,14	14,14	18,19	NA	NA	NA	14,14	19,19	NA	14,14	19,19	19,19	14,14	NA	NA	NA	NA	NA	14,14	14,14	NA	19,19	19,19	14,14	14,14	NA	14,14	14,14	14,14	19,19	NA	14,14	14,14	19,19	14,14	14,14	NA	NA	NA	14,14	14,14	14,14	NA	NA	19,19	19,19	NA
chr1	4539497	4539516	4,4	4,4	5,5	5,5	5,5	4,4	4,4	5,5	4,4	NA	5,5	5,5	4,4	5,5	5,5	5,5	5,5	4,4	4,4	4,4	NA	5,5	5,5	4,4	4,4	NA	4,4	4,4	4,4	NA	4,4	4,4	4,4	5,5	NA	4,4	4,4	NA	5,5	4,4	NA	4,4	5,5	4,4	5,5	5,5	5,5
chr1	4544564	4544591	NA	7,7	6,6	NA	6,6	NA	7,7	6,6	7,7	7,7	6,6	6,6	7,7	6,6	6,6	6,6	6,6	7,7	NA	7,7	NA	6,6	6,6	7,7	7,7	NA	7,7	7,7	7,7	6,6	7,7	7,7	7,7	6,6	7,7	7,7	NA	6,6	6,6	7,7	7,7	7,7	6,6	7,7	6,6	NA	6,6
chr1	4545765	4545776	6,6	6,6	8,8	8,8	8,8	6,6	6,6	8,8	6,6	6,6	8,8	8,8	NA	NA	8,8	8,8	8,8	6,6	6,6	6,6	8,8	8,8	8,8	6,6	6,6	6,6	6,6	6,6	6,6	8,8	6,6	6,6	6,6	8,8	6,6	6,6	6,6	8,8	NA	6,6	6,6	6,6	8,8	6,6	8,8	8,8	8,8
chr1	4569841	4569852	3,3	3,3	4,4	4,4	4,4	3,3	3,3	4,4	3,3	3,3	4,4	4,4	3,3	4,4	4,4	4,4	4,4	3,3	3,3	3,3	4,4	4,4	NA	3,3	3,3	3,3	3,3	3,3	3,3	4,4	3,3	3,3	3,3	4,4	3,3	3,3	3,3	4,4	4,4	3,3	3,3	3,3	4,4	3,3	4,4	4,4	4,4
chr1	4654599	4654610	3,3	3,3	4,4	NA	4,4	3,3	3,3	4,4	3,3	3,3	4,4	4,4	3,3	4,4	4,4	4,4	4,4	3,3	3,3	3,3	NA	4,4	4,4	3,3	3,3	3,3	3,3	3,3	3,3	4,4	3,3	3,3	3,3	4,4	3,3	3,3	3,3	4,4	NA	3,3	3,3	3,3	4,4	3,3	4,4	4,4	4,4
chr1	4655498	4655509	6,6	6,6	5,5	5,5	5,5	6,6	6,6	5,5	6,6	6,6	5,5	5,5	6,6	5,5	5,5	5,5	5,5	6,6	6,6	6,6	5,5	5,5	5,5	6,6	6,6	NA	6,6	6,6	6,6	NA	6,6	6,6	6,6	5,5	6,6	6,6	6,6	5,5	5,5	6,6	6,6	NA	5,5	6,6	5,5	5,5	5,5
chr1	4682367	4682390	8,8	8,8	6,6	NA	6,6	8,8	8,8	6,6	8,8	8,8	6,6	6,6	8,8	6,6	6,6	6,6	6,6	8,8	8,8	8,8	6,6	6,6	6,6	8,8	8,8	NA	8,8	8,8	8,8	6,6	8,8	8,8	8,8	6,6	8,8	8,8	8,8	6,6	6,6	8,8	NA	8,8	6,6	8,8	6,6	6,6	6,6
chr1	4687079	4687118	NA	NA	NA	NA	NA	10,10	NA	9,9	10,10	10,10	9,9	9,9	10,10	9,9	NA	9,9	NA	10,10	10,10	10,11	9,9	9,9	NA	10,10	10,10	10,10	10,10	NA	10,10	NA	10,10	NA	10,10	9,9	10,10	10,10	NA	NA	9,9	10,10	NA	10,10	NA	10,10	NA	NA	9,9
chr1	4697276	4697299	12,12	12,12	16,16	NA	NA	12,12	12,12	16,17	12,12	12,12	16,16	16,16	12,12	16,16	NA	16,17	16,16	12,12	12,12	12,12	14,16	16,16	16,16	NA	12,12	12,12	NA	12,12	12,12	16,16	12,12	12,12	12,12	16,16	12,12	12,12	12,12	NA	16,16	NA	NA	12,12	16,16	12,12	16,16	NA	16,16
chr1	4698068	4698079	4,4	4,4	6,6	NA	6,6	4,4	NA	6,6	4,4	4,4	6,6	6,6	NA	6,6	6,6	6,6	6,6	4,4	4,4	4,4	6,6	6,6	6,6	4,4	4,4	4,4	NA	4,4	4,4	6,6	4,4	4,4	4,4	6,6	4,4	4,4	4,4	6,6	6,6	4,4	4,4	4,4	6,6	4,4	6,6	6,6	6,6
chr1	4719899	4719916	9,9	9,9	10,10	10,10	10,10	9,9	9,9	10,10	NA	9,9	10,10	10,10	9,9	NA	10,10	10,10	10,10	9,9	9,9	9,9	10,10	10,10	10,10	9,9	9,9	9,9	9,9	9,9	9,9	10,10	9,9	9,9	9,9	10,10	9,9	9,9	9,9	10,10	10,10	9,9	NA	9,9	10,10	9,9	10,10	10,10	10,10
chr1	4732027	4732040	7,7	7,7	6,6	6,6	6,6	7,7	7,7	6,6	7,7	7,7	6,6	6,6	7,7	6,6	6,6	6,6	6,6	7,7	7,7	7,7	6,6	6,6	6,6	7,7	7,7	7,7	7,7	7,7	7,7	NA	7,7	7,7	7,7	6,6	7,7	7,7	7,7	6,6	6,6	7,7	7,7	7,7	6,6	7,7	6,6	NA	6,6
chr1	4744698	4744727	6,6	6,6	3,3	NA	3,3	6,6	6,6	3,3	6,6	6,6	3,3	3,3	6,6	3,3	NA	3,3	3,3	6,6	NA	6,6	NA	3,3	NA	6,6	6,6	NA	6,6	6,6	6,6	NA	6,6	6,6	6,6	NA	6,6	6,6	6,6	3,3	3,3	6,6	6,6	6,6	3,3	6,6	3,3	NA	3,3
chr1	4767274	4767288	3,3	3,3	2,2	2,2	2,2	3,3	3,3	2,2	3,3	3,3	2,2	2,2	3,3	2,2	NA	2,2	2,2	3,3	3,3	3,3	2,2	2,2	2,2	3,3	3,3	NA	3,3	3,3	3,3	NA	3,3	3,3	3,3	2,2	3,3	3,3	3,3	2,2	2,2	3,3	NA	3,3	2,2	3,3	2,2	NA	2,2
chr1	4790591	4790608	NA	6,6	5,5	5,5	NA	6,6	6,6	5,5	6,6	NA	5,5	NA	NA	5,5	5,5	NA	5,5	6,6	6,6	6,6	5,5	5,5	5,5	6,6	6,6	NA	6,6	6,6	6,6	NA	NA	6,6	6,6	5,5	6,6	6,6	6,6	5,5	5,5	NA	NA	6,6	5,5	6,6	5,5	5,5	5,5
chr1	4794293	4794312	5,5	5,5	7,7	7,7	7,7	5,5	5,5	7,7	5,5	5,5	7,7	7,7	5,5	7,7	7,7	7,7	7,7	5,5	5,5	5,5	7,7	7,7	7,7	5,5	5,5	5,5	5,5	5,5	5,5	7,7	5,5	5,5	5,5	7,7	5,5	5,5	5,5	7,7	7,7	5,5	5,5	5,5	7,7	5,5	7,7	7,7	7,7
chr1	4796020	4796043	6,6	6,6	5,5	NA	5,5	6,6	6,6	5,5	6,6	6,6	5,5	5,5	6,6	5,5	5,5	5,5	5,5	6,6	6,6	6,6	5,5	5,5	5,5	6,6	6,6	6,6	6,6	6,6	6,6	5,5	6,6	6,6	6,6	5,5	6,6	6,6	6,6	5,5	5,5	6,6	NA	6,6	5,5	6,6	5,5	5,5	5,5
chr1	4802916	4802929	7,7	7,7	5,8	NA	5,8	7,7	7,7	5,8	7,7	7,7	5,8	5,8	7,7	5,8	NA	5,8	5,8	7,7	NA	6,7	NA	5,8	5,8	7,7	7,7	7,7	NA	NA	7,7	5,8	7,7	7,7	NA	5,8	7,7	7,7	7,7	5,8	NA	7,7	7,7	7,7	NA	NA	NA	NA	NA
chr1	4820555	4820572	9,9	9,9	10,10	10,10	10,10	9,9	9,9	NA	9,9	NA	10,10	10,10	NA	10,10	10,10	10,11	NA	9,9	9,9	9,9	10,10	10,10	10,10	9,9	9,9	9,9	9,9	9,9	NA	10,10	NA	9,9	9,9	10,10	9,9	9,9	9,9	10,10	10,10	9,9	9,9	9,9	10,10	9,9	10,10	NA	NA
chr1	4823989	4824012	6,6	6,6	8,8	8,8	8,8	6,6	6,6	NA	6,6	6,6	8,8	NA	6,6	8,8	8,8	8,8	8,8	6,6	6,6	6,6	8,8	8,8	8,8	6,6	6,6	6,6	6,6	6,6	6,6	8,8	6,6	6,6	6,6	8,8	6,6	6,6	6,6	8,8	8,8	6,6	6,6	6,6	8,8	6,6	8,8	NA	8,8
chr1	4841846	4841857	3,3	3,3	2,2	2,2	NA	3,3	3,3	2,2	NA	3,3	2,2	NA	NA	2,2	NA	2,2	2,2	3,3	NA	3,3	NA	2,2	2,2	3,3	3,3	NA	3,3	3,3	3,3	NA	3,3	NA	3,3	2,2	3,3	3,3	3,3	2,2	NA	3,3	NA	3,3	NA	3,3	2,2	2,2	2,2
chr1	4848400	4848435	9,9	9,9	7,7	7,7	7,7	9,9	NA	7,7	9,9	9,9	7,7	7,7	9,9	7,7	7,7	7,7	7,7	9,9	9,9	9,9	7,7	7,7	7,7	10,10	9,9	9,9	9,9	9,9	9,9	7,7	9,9	9,9	9,9	7,7	9,9	9,9	9,9	7,7	7,7	9,9	9,9	9,9	7,7	9,9	7,7	7,7	7,7
chr1	4849772	4849798	9,9	9,9	5,5	5,5	5,5	9,9	9,9	5,5	9,9	9,9	5,5	5,5	9,9	5,5	5,5	5,5	5,5	9,9	9,9	9,9	5,5	5,5	5,5	9,9	9,9	9,9	9,9	9,9	9,9	5,5	9,9	9,9	9,9	5,5	9,9	9,9	9,9	5,5	5,5	9,9	9,9	9,9	5,5	9,9	5,5	5,5	5,5
chr1	4866501	4866536	NA	3,3	2,2	NA	NA	NA	3,3	2,2	3,3	3,3	NA	2,2	3,3	2,2	NA	2,2	2,2	NA	3,3	3,3	NA	2,2	2,2	3,3	3,3	NA	3,3	3,3	3,3	NA	3,3	3,3	2,2	2,2	3,3	NA	3,3	2,2	2,2	3,3	NA	3,3	2,2	3,3	2,2	NA	2,2
chr1	4867339	4867354	4,4	4,4	5,5	5,5	5,5	4,4	4,4	5,5	4,4	4,4	5,5	5,5	4,4	5,5	5,5	5,5	5,5	4,4	4,4	4,4	5,5	5,5	5,5	4,4	4,4	NA	4,4	4,4	4,4	NA	4,4	4,4	5,5	5,5	4,4	4,4	4,4	5,5	5,5	4,4	4,4	4,4	4,5	4,4	5,5	5,5	5,5
chr1	4885247	4885286	10,10	NA	8,9	8,9	NA	10,10	10,10	8,9	10,10	10,10	8,9	8,9	10,10	8,9	9,9	NA	8,9	10,10	10,10	10,10	NA	8,9	8,9	NA	10,10	NA	10,10	10,10	10,10	NA	10,10	10,10	NA	8,9	10,10	10,10	10,10	8,9	8,9	10,10	NA	10,10	NA	10,10	8,9	NA	8,9
chr1	4885324	4885347	6,6	NA	7,7	5,7	NA	NA	6,6	NA	6,6	6,6	5,7	7,7	6,6	5,7	7,7	5,7	5,7	6,6	6,6	6,6	7,7	7,7	NA	6,6	6,6	6,6	6,6	6,6	NA	NA	6,6	6,6	7,7	5,7	6,6	6,6	6,6	5,7	6,7	NA	6,6	6,6	7,7	6,6	5,7	NA	5,7
chr1	4890962	4890997	9,9	9,9	8,8	8,8	8,8	9,9	9,9	8,8	9,9	9,9	8,8	8,8	9,9	8,8	8,8	8,8	8,8	9,9	9,9	9,9	8,8	8,8	8,8	9,9	9,9	9,9	9,9	9,9	9,9	8,8	9,9	9,9	8,8	8,8	NA	9,9	9,9	8,8	8,8	9,9	9,9	9,9	NA	9,9	8,8	8,8	8,8
chr1	4899661	4899676	8,8	8,8	7,7	7,7	7,7	8,8	8,8	7,7	8,8	8,8	7,7	7,7	8,8	7,7	7,7	7,7	7,7	8,8	8,8	8,8	7,7	7,7	7,7	8,8	8,8	8,8	8,8	8,8	8,8	7,7	8,8	NA	NA	7,7	8,8	8,8	8,8	7,7	7,7	8,8	8,8	8,8	7,7	8,8	7,7	NA	7,7
chr1	5003140	5003167	14,14	NA	13,13	13,13	13,13	14,14	14,14	13,13	14,14	14,14	NA	13,13	14,14	13,13	13,13	13,13	13,13	14,14	14,14	NA	13,13	13,13	13,13	NA	14,14	11,14	14,14	NA	14,14	13,13	14,14	14,14	13,13	13,13	14,14	14,14	14,14	NA	NA	14,14	NA	14,14	13,13	NA	13,13	13,13	13,13
chr1	5008480	5008511	8,8	8,8	7,7	7,7	7,7	NA	8,8	7,7	8,8	8,8	7,7	7,7	8,8	7,7	7,7	7,7	NA	8,8	8,8	8,8	7,7	7,7	NA	8,8	8,8	NA	8,8	8,8	8,8	7,7	8,8	8,8	7,7	7,7	8,8	8,8	NA	7,7	7,7	8,8	8,8	8,8	7,7	8,8	7,7	7,7	7,7
chr1	5013650	5013679	6,6	6,6	5,5	NA	5,5	NA	6,6	5,5	6,6	6,6	5,5	5,5	6,6	5,5	5,5	5,5	5,5	6,6	6,6	6,6	5,5	5,5	5,5	6,6	6,6	6,6	6,6	6,6	6,6	5,5	6,6	6,6	5,5	5,5	6,6	6,6	6,6	5,5	5,5	6,6	6,6	6,6	5,5	6,6	5,5	5,5	5,5
chr1	5026610	5026631	11,11	NA	9,13	NA	9,13	NA	11,11	9,13	11,11	11,11	9,13	9,13	11,11	9,13	9,13	9,13	NA	10,11	NA	NA	9,13	NA	9,13	11,11	11,12	11,11	11,11	11,11	11,11	9,9	11,11	11,11	NA	9,13	11,11	10,11	11,11	9,13	NA	11,11	NA	11,11	9,13	11,11	9,13	NA	9,13
chr1	5074855	5074870	4,4	4,4	NA	6,6	6,6	NA	4,4	NA	4,4	4,4	6,6	6,6	4,4	6,6	NA	6,6	NA	4,4	4,4	4,4	NA	NA	6,6	4,4	4,4	NA	4,4	4,4	4,4	NA	4,4	4,4	NA	6,6	4,4	4,4	4,4	NA	NA	4,4	4,4	4,4	6,6	4,4	6,6	NA	NA
chr1	5087905	5087943	13,13	13,13	12,12	12,12	NA	13,13	13,13	NA	13,13	13,13	12,12	12,12	13,13	12,12	12,12	12,12	12,12	13,13	NA	13,13	12,12	NA	12,12	13,13	NA	NA	13,13	13,13	13,13	12,12	13,13	13,13	NA	12,12	13,13	13,13	13,13	12,12	NA	13,13	NA	13,13	NA	NA	12,12	12,12	12,12
chr1	5120108	5120132	5,5	5,5	6,6	NA	6,6	5,5	5,5	6,6	5,5	5,5	6,6	NA	5,5	6,6	NA	6,6	6,6	5,5	5,5	5,5	NA	NA	6,6	5,5	5,5	NA	5,5	5,5	5,5	6,6	5,5	5,5	6,6	6,6	5,5	5,5	5,5	6,6	6,6	5,5	5,5	5,5	6,6	5,5	6,6	6,6	6,6
chr1	5124506	5124523	9,9	9,9	11,11	11,11	11,11	9,9	9,9	NA	9,9	9,9	11,11	NA	9,9	11,11	11,11	NA	11,11	9,9	NA	9,9	11,11	11,11	11,11	NA	NA	9,9	9,9	NA	9,9	11,11	9,9	9,9	11,11	11,11	9,9	9,9	NA	NA	11,11	9,9	9,9	9,9	11,11	NA	11,11	11,11	11,11
chr1	5130293	5130313	7,7	7,7	8,8	8,8	8,8	7,7	7,7	8,8	7,7	7,7	8,8	8,8	7,7	8,8	8,8	8,8	8,8	7,7	NA	7,7	8,8	8,8	8,8	7,7	7,7	NA	7,7	7,7	7,7	8,8	7,7	7,7	8,8	8,8	7,7	7,7	NA	8,8	8,8	NA	7,7	7,7	8,8	7,7	8,8	8,8	NA
chr1	5131927	5131950	6,6	6,6	7,7	7,7	7,7	6,6	6,6	7,7	6,6	6,6	7,7	7,7	6,6	7,7	7,7	7,7	NA	6,6	6,6	6,6	7,7	7,7	7,7	6,6	6,6	6,6	6,6	6,6	6,6	NA	6,6	6,6	7,7	7,7	6,6	6,6	6,6	7,7	7,7	6,6	NA	6,6	7,7	6,6	7,7	7,7	7,7
chr1	5163622	5163637	8,8	8,8	7,7	7,7	7,7	8,8	8,8	7,7	8,8	NA	7,7	7,7	8,8	7,7	7,7	7,7	7,7	8,8	8,8	8,8	7,7	7,7	7,7	8,8	8,8	8,8	8,8	8,8	8,8	7,7	8,8	8,8	7,7	7,7	8,8	8,8	8,8	7,7	7,7	8,8	NA	8,8	7,7	8,8	7,7	7,7	7,7
chr1	5173130	5173165	9,9	9,9	11,11	11,11	11,11	9,9	9,9	11,11	9,9	9,9	11,11	11,11	NA	11,11	NA	11,11	11,11	9,9	9,9	9,9	NA	NA	NA	9,9	NA	NA	9,9	9,9	9,9	11,11	9,9	9,9	NA	NA	9,9	9,9	NA	11,11	11,11	9,9	9,9	9,9	NA	9,9	NA	11,11	NA
chr1	5214858	5214881	6,6	6,6	7,7	7,7	7,7	6,6	6,6	7,7	6,6	6,6	7,7	7,7	6,6	7,7	7,7	7,7	7,7	6,6	6,6	6,6	7,7	7,7	7,7	6,6	6,6	6,6	6,6	6,6	6,6	7,7	6,6	6,6	7,7	7,7	6,6	6,6	6,6	7,7	7,7	6,6	6,6	6,6	7,7	6,6	7,7	7,7	7,7
chr1	5304109	5304158	10,10	10,10	11,11	11,12	11,11	10,10	10,10	11,11	10,10	10,10	NA	11,11	10,10	11,11	11,11	11,11	11,11	10,10	10,10	10,10	11,11	11,11	11,11	10,10	10,10	10,10	10,10	10,10	10,10	11,11	10,10	NA	11,11	11,11	10,10	10,10	10,10	11,11	11,11	10,10	10,10	10,10	11,11	10,10	11,11	11,11	11,11
chr1	5368230	5368261	4,4	4,4	3,3	NA	NA	4,4	3,3	3,3	4,4	NA	NA	3,3	4,4	3,3	3,3	3,3	NA	4,4	4,4	4,4	3,3	3,3	3,3	4,4	4,4	NA	4,4	4,4	4,4	NA	4,4	4,4	3,3	3,3	4,4	4,4	4,4	3,3	3,3	4,4	4,4	4,4	3,3	4,4	3,3	3,3	3,3
chr1	5548928	5548963	6,6	6,6	5,5	NA	5,5	6,6	NA	5,5	6,6	6,6	4,5	5,5	3,6	4,5	NA	4,5	4,5	6,6	6,6	6,6	5,5	5,6	4,5	6,6	6,6	6,6	6,6	6,6	6,6	5,5	6,6	6,6	4,5	4,5	6,6	6,6	NA	4,5	4,5	NA	6,6	6,6	NA	6,6	5,5	NA	NA
chr1	5589327	5589356	10,10	10,10	NA	NA	NA	10,10	12,12	5,12	NA	10,10	12,12	12,12	10,10	12,12	12,12	12,12	12,12	10,10	NA	10,10	12,12	NA	12,12	10,10	10,10	NA	10,10	10,10	10,10	NA	10,10	10,10	12,12	NA	10,10	10,10	10,10	12,12	12,12	10,10	10,10	NA	NA	10,10	12,12	12,12	12,12
chr1	5706741	5706764	6,6	6,6	7,7	7,7	7,7	NA	7,7	NA	6,6	6,6	7,7	7,7	6,6	7,7	7,7	7,7	7,7	6,6	6,6	6,6	7,7	7,7	7,7	NA	6,6	6,6	6,6	6,6	6,6	NA	6,6	6,6	7,7	7,7	6,6	6,6	6,6	7,7	7,7	6,6	NA	6,6	7,7	6,6	7,7	7,7	NA
chr1	5709925	5709936	3,3	3,3	2,2	2,2	2,2	3,3	2,2	2,2	3,3	3,3	2,2	2,2	3,3	2,2	2,2	2,2	2,2	3,3	3,3	3,3	2,2	2,2	2,2	3,3	3,3	3,3	3,3	3,3	3,3	2,2	3,3	3,3	2,2	2,2	3,3	3,3	3,3	2,2	2,2	3,3	NA	3,3	2,2	3,3	2,2	2,2	2,2
chr1	5722194	5722205	6,6	6,6	7,7	NA	7,7	6,6	7,7	7,7	6,6	6,6	7,7	NA	6,6	7,7	7,7	7,7	NA	6,6	NA	6,6	7,7	7,7	7,7	6,6	6,6	6,6	6,6	NA	6,6	7,7	NA	NA	7,7	7,7	6,6	6,6	6,6	7,7	7,7	6,6	6,6	6,6	7,7	6,6	7,7	NA	7,7
chr1	5762305	5762320	8,8	8,8	9,9	NA	NA	8,8	NA	8,9	8,8	8,8	NA	8,9	NA	NA	NA	8,9	9,9	8,8	8,8	8,8	8,9	NA	8,9	8,8	NA	8,8	8,8	8,8	8,8	8,9	8,8	8,8	NA	8,9	8,8	8,8	8,8	8,9	9,9	8,8	8,9	8,8	9,9	8,8	8,9	NA	8,9
chr1	5769922	5769941	5,5	5,5	6,6	6,6	6,6	5,5	6,6	6,6	5,5	5,5	6,6	6,6	NA	6,6	6,6	6,6	NA	5,5	5,5	5,5	6,6	6,6	6,6	5,5	5,5	5,5	5,5	5,5	5,5	6,6	5,5	5,5	6,6	6,6	5,5	5,5	5,5	6,6	6,6	5,5	5,5	5,5	6,6	5,5	6,6	NA	6,6
chr1	5781296	5781307	NA	4,4	3,3	3,3	3,3	4,4	3,3	NA	4,4	4,4	3,3	NA	4,4	3,3	3,3	3,3	3,3	4,4	4,4	4,4	3,3	3,3	NA	4,4	4,4	NA	4,4	4,4	4,4	3,3	4,4	4,4	3,3	3,3	4,4	4,4	4,4	3,3	3,3	4,4	4,4	4,4	3,3	4,4	3,3	3,3	3,3
chr1	5797431	5797454	6,6	6,6	5,5	5,5	5,5	6,6	5,5	5,5	6,6	6,6	5,5	5,5	6,6	5,5	5,5	5,5	5,5	6,6	6,6	6,6	5,5	5,5	5,5	6,6	6,6	6,6	6,6	6,6	NA	5,5	6,6	6,6	5,5	5,5	6,6	6,6	NA	5,5	5,5	6,6	6,6	6,6	5,5	6,6	5,5	5,5	5,5
chr1	5803800	5803814	5,5	5,5	12,12	12,12	12,12	NA	12,12	12,12	5,5	5,5	12,12	12,12	5,5	12,12	12,12	12,12	12,12	5,5	5,5	5,5	12,12	12,12	NA	5,5	5,5	NA	5,5	5,5	5,5	12,12	5,5	5,5	12,12	12,12	5,5	5,5	5,5	12,12	12,12	5,5	5,5	5,5	12,12	5,5	12,12	12,12	12,12
chr1	5819521	5819540	5,5	5,5	6,6	6,6	6,6	5,5	6,6	6,6	5,5	5,5	6,6	6,6	5,5	6,6	6,6	6,6	6,6	5,5	5,5	5,5	6,6	6,6	6,6	5,5	5,5	NA	5,5	5,5	5,5	6,6	5,5	5,5	6,6	6,6	5,5	5,5	5,5	6,6	6,6	5,5	5,5	5,5	6,6	5,5	6,6	6,6	6,6
chr1	5833064	5833091	7,7	7,7	6,6	6,6	6,6	7,7	6,6	6,6	7,7	7,7	6,6	6,6	7,7	6,6	6,6	6,6	6,6	7,7	7,7	7,7	6,6	6,6	6,6	7,7	7,7	7,7	7,7	7,7	7,7	6,6	7,7	7,7	6,6	6,6	7,7	7,7	7,7	6,6	6,6	7,7	7,7	NA	6,6	7,7	6,6	6,6	6,6
chr1	5864371	5864382	3,3	NA	4,4	4,4	4,4	3,3	4,4	4,4	3,3	3,3	4,4	4,4	3,3	4,4	4,4	4,4	4,4	3,3	3,3	3,3	NA	4,4	4,4	3,3	3,3	NA	3,3	3,3	3,3	4,4	3,3	3,3	4,4	4,4	3,3	3,3	3,3	4,4	4,4	3,3	3,3	3,3	4,4	3,3	4,4	NA	4,4
chr1	5899946	5899985	10,10	10,10	9,9	9,9	9,9	10,10	9,9	9,9	10,10	10,10	NA	9,9	10,10	9,9	9,9	9,9	9,9	10,10	NA	10,10	9,9	9,9	9,9	10,10	10,10	NA	10,10	10,10	10,10	9,9	10,10	10,10	9,9	9,9	10,10	10,10	10,10	9,9	9,9	10,10	10,10	10,10	9,9	10,10	9,9	9,9	9,9
chr1	5927629	5927700	NA	12,12	11,11	10,10	11,11	12,12	11,11	11,11	12,12	NA	11,11	11,11	12,12	11,11	11,11	11,11	11,11	12,12	NA	12,12	11,11	NA	11,11	12,12	NA	12,12	12,12	12,12	12,12	11,11	NA	NA	11,11	11,11	NA	12,12	11,11	NA	11,11	12,12	12,12	12,12	11,11	12,12	11,11	NA	11,11
chr1	5963266	5963305	10,10	10,10	10,10	10,10	10,10	10,10	10,10	10,10	10,10	10,10	10,10	10,10	10,10	10,10	10,10	10,10	10,10	10,10	10,10	10,10	10,10	10,10	10,10	10,10	10,10	10,10	10,10	10,10	NA	10,10	10,10	10,10	10,10	10,10	NA	10,10	10,10	10,10	10,10	10,10	NA	10,10	10,10	10,10	10,10	10,10	10,10
chr1	5971172	5971195	6,6	6,6	4,4	NA	4,4	6,6	4,4	4,4	6,6	6,6	4,4	4,4	6,6	4,4	4,4	4,4	4,4	6,6	6,6	6,6	4,4	4,4	4,4	6,6	6,6	6,6	6,6	6,6	6,6	4,4	6,6	6,6	4,4	4,4	6,6	6,6	6,6	4,4	4,4	6,6	6,6	6,6	4,4	6,6	4,4	NA	4,4
chr1	5973006	5973017	6,6	6,6	8,8	8,8	8,8	6,6	8,8	NA	NA	6,6	8,8	8,8	6,6	8,8	8,8	8,8	8,8	6,6	6,6	6,6	NA	8,8	8,8	6,6	6,6	NA	6,6	6,6	6,6	NA	NA	6,6	8,8	8,8	NA	6,6	6,6	8,8	NA	6,6	6,6	6,6	8,8	6,6	8,8	NA	8,8
chr1	6023295	6023322	7,7	NA	5,5	NA	5,5	7,7	5,5	5,5	7,7	7,7	5,5	5,5	7,7	5,5	NA	5,5	5,5	7,7	7,7	7,7	5,5	5,5	5,5	7,7	7,7	NA	7,7	7,7	NA	5,5	7,7	7,7	5,5	5,5	NA	7,7	7,7	NA	5,5	7,7	7,7	7,7	5,5	7,7	5,5	NA	5,5
chr1	6025872	6025899	7,7	7,7	6,6	NA	6,6	NA	6,6	6,6	7,7	7,7	6,6	6,6	7,7	6,6	6,6	6,6	6,6	7,10	7,7	7,7	NA	6,6	6,6	7,7	7,7	7,7	7,7	7,7	7,7	6,6	NA	7,7	6,6	6,6	7,7	7,7	NA	6,6	6,6	NA	NA	7,7	6,6	7,7	6,6	6,6	6,6
chr1	6033244	6033279	9,9	9,9	7,7	7,7	7,7	NA	NA	7,7	9,9	9,9	7,7	7,7	9,9	7,7	7,7	7,7	7,7	9,9	NA	9,9	NA	7,7	7,7	9,9	9,9	9,9	9,9	9,9	9,9	7,7	NA	9,9	7,7	7,7	9,9	9,9	9,9	7,7	7,7	9,9	NA	9,9	7,7	9,9	7,7	NA	7,7
chr1	6041922	6041941	4,4	4,4	5,5	5,5	5,5	4,4	5,5	5,5	4,4	4,4	5,5	5,5	4,4	5,5	5,5	5,5	5,5	4,4	4,4	4,4	5,5	5,5	5,5	4,4	4,4	NA	4,4	4,4	4,4	NA	4,4	4,4	5,5	5,5	4,4	4,4	4,4	5,5	5,5	4,4	4,4	4,4	5,5	4,4	5,5	5,5	5,5
chr1	6051144	6051171	7,7	7,7	NA	9,9	NA	7,7	9,9	9,9	7,7	7,7	9,9	9,9	7,7	NA	9,9	NA	9,9	7,7	7,7	7,7	9,9	9,9	NA	7,7	7,7	7,7	7,7	7,7	7,7	9,9	7,7	7,7	NA	9,9	7,7	7,7	7,7	NA	9,9	7,7	7,7	7,7	9,9	7,7	NA	9,9	9,9
chr1	6061243	6061254	6,6	6,6	4,4	NA	NA	6,6	NA	4,4	6,6	6,6	4,4	4,4	6,6	NA	NA	4,4	4,4	NA	6,6	6,6	NA	NA	4,4	6,6	6,6	6,6	6,6	6,6	6,6	NA	6,6	NA	4,4	4,4	6,6	6,6	6,6	NA	NA	6,6	6,6	6,6	NA	6,6	4,4	NA	NA
chr1	6066036	6066053	3,3	3,3	2,2	NA	2,2	3,3	2,2	2,2	3,3	3,3	2,2	2,2	3,3	2,2	2,2	2,2	2,2	3,3	3,3	3,3	2,2	2,2	2,2	3,3	3,3	3,3	3,3	3,3	3,3	2,2	3,3	3,3	2,2	2,2	3,3	3,3	3,3	2,2	2,2	3,3	NA	3,3	2,2	3,3	NA	2,2	2,2
chr1	6080857	6080876	5,5	5,5	4,4	4,4	4,4	5,5	4,4	4,4	5,5	5,5	4,4	4,4	5,5	4,4	4,4	4,4	4,4	5,5	5,5	5,5	4,4	4,4	4,4	5,5	5,5	NA	5,5	5,5	5,5	4,4	5,5	5,5	4,4	4,4	5,5	5,5	NA	4,4	4,4	5,5	5,5	5,5	4,4	5,5	4,4	4,4	4,4
chr1	6083873	6083884	3,3	3,3	NA	NA	2,3	3,3	NA	2,3	3,3	3,3	2,2	2,3	3,3	2,3	2,3	NA	2,2	3,3	3,3	3,3	2,3	NA	2,2	3,3	3,3	NA	3,3	3,3	3,3	NA	3,3	3,3	2,3	2,3	3,3	3,3	3,3	2,3	2,2	3,3	3,3	3,3	2,3	3,3	2,3	NA	2,3
chr1	6092499	6092524	13,13	13,13	16,16	NA	16,16	13,13	16,16	16,16	NA	NA	NA	16,16	13,13	NA	16,16	NA	16,16	13,13	13,13	13,13	NA	16,16	NA	13,13	NA	NA	13,13	NA	NA	16,16	13,13	13,13	NA	16,16	13,13	13,13	13,13	NA	16,16	13,13	13,13	13,13	NA	NA	16,16	16,16	NA
chr1	6118512	6118531	4,4	4,4	5,5	5,5	5,5	4,4	5,5	5,5	4,4	4,4	5,5	5,5	4,4	5,5	5,5	5,5	5,5	4,4	4,4	4,4	5,5	5,5	5,5	4,4	4,4	4,4	4,4	4,4	4,4	5,5	4,4	4,4	5,5	5,5	4,4	4,4	4,4	5,5	5,5	NA	NA	4,4	5,5	4,4	5,5	NA	5,5
chr1	6122082	6122096	3,3	3,3	5,5	NA	NA	3,3	5,5	NA	3,3	3,3	NA	5,5	3,3	NA	NA	NA	NA	3,3	3,3	3,3	NA	NA	5,5	3,3	3,3	NA	3,3	3,3	3,3	NA	3,3	3,3	NA	5,5	3,3	3,3	3,3	5,5	NA	3,3	3,3	3,3	NA	3,3	5,5	NA	5,5
chr1	6126323	6126354	NA	8,8	6,6	NA	NA	8,8	6,6	6,6	8,8	8,8	6,6	6,6	8,8	NA	NA	NA	6,6	8,8	7,8	8,8	6,6	6,6	6,6	8,8	8,8	8,8	8,8	8,8	8,8	NA	8,8	8,8	NA	6,6	8,8	NA	NA	6,6	NA	8,8	NA	8,8	NA	NA	6,6	NA	6,6
chr1	6142183	6142198	4,4	4,4	3,3	NA	NA	4,4	3,3	NA	4,4	4,4	3,3	3,3	NA	3,3	3,3	3,3	3,3	4,4	4,4	4,4	3,3	NA	3,3	4,4	4,4	NA	NA	4,4	4,4	NA	4,4	4,4	3,3	3,3	4,4	4,4	4,4	3,3	3,3	NA	4,4	4,4	3,3	4,4	3,3	3,3	3,3
chr1	6156235	6156254	5,5	5,5	6,6	6,6	6,6	5,5	6,6	6,6	5,5	5,5	6,6	6,6	5,5	6,6	6,6	NA	6,6	5,5	NA	5,5	6,6	6,6	6,6	5,5	5,5	5,5	5,5	5,5	5,5	6,6	5,5	5,5	6,6	6,6	5,5	5,5	5,5	NA	6,6	5,5	NA	5,5	6,6	5,5	6,6	6,6	6,6
chr1	6194222	6194245	4,4	4,4	3,3	NA	3,3	4,4	3,3	3,3	4,4	4,4	3,3	3,3	4,4	3,3	3,3	3,3	3,3	4,4	4,4	4,4	3,3	3,3	3,3	4,4	4,4	4,4	4,4	4,4	4,4	3,3	4,4	4,4	NA	3,3	4,4	4,4	4,4	3,3	3,3	4,4	4,4	4,4	3,3	4,4	3,3	NA	3,3
chr1	6197125	6197140	4,4	4,4	3,3	3,3	3,3	4,4	3,3	3,3	NA	4,4	3,3	3,3	4,4	3,3	3,3	3,3	3,3	4,4	4,4	4,4	3,3	3,3	3,3	4,4	4,4	4,4	4,4	4,4	4,4	3,3	4,4	4,4	3,3	3,3	4,4	4,4	4,4	3,3	3,3	4,4	4,4	4,4	3,3	4,4	3,3	3,3	3,3
chr1	6197805	6197822	3,3	3,3	2,2	2,2	2,2	3,3	2,2	2,2	3,3	3,3	2,2	2,2	3,3	2,2	2,2	2,2	2,2	3,3	3,3	3,3	2,2	2,2	2,2	3,3	3,3	3,3	3,3	3,3	3,3	2,2	3,3	3,3	2,2	2,2	3,3	3,3	3,3	2,2	2,2	3,3	3,3	3,3	2,2	3,3	2,2	2,2	2,2
chr1	6226712	6226727	4,4	4,4	8,8	8,8	8,8	4,4	8,8	8,8	4,4	4,4	8,8	8,8	4,4	NA	NA	8,8	8,8	4,4	4,4	4,4	NA	8,8	8,8	4,4	4,4	4,4	4,4	4,4	4,4	8,8	4,4	4,4	8,8	8,8	4,4	4,4	4,4	8,8	4,4	4,4	4,4	4,4	8,8	4,4	8,8	8,8	8,8
chr1	6229792	6229816	5,5	5,5	4,4	4,4	NA	5,5	4,4	4,4	5,5	NA	4,4	4,4	5,5	4,4	4,4	4,4	4,4	5,5	5,5	5,5	4,4	4,4	4,4	5,5	5,5	NA	5,5	5,5	5,5	NA	NA	5,5	4,4	4,4	5,5	5,5	NA	4,4	5,5	5,5	NA	5,5	4,4	5,5	4,4	NA	4,4
chr1	6232825	6232836	3,3	3,3	2,2	2,2	2,2	3,3	2,2	2,2	3,3	3,3	2,2	2,2	3,3	2,2	2,2	2,2	2,2	3,3	3,3	3,3	2,2	2,2	2,2	3,3	3,3	3,3	3,3	3,3	3,3	2,2	3,3	3,3	2,2	2,2	3,3	3,3	3,3	2,2	3,3	3,3	3,3	3,3	2,2	3,3	NA	2,2	2,2
chr1	6232977	6232994	3,3	3,3	4,4	4,4	4,4	3,3	4,4	4,4	3,3	3,3	4,4	4,4	3,3	4,4	4,4	4,4	4,4	3,3	3,3	3,3	4,4	4,4	4,4	3,3	3,3	3,3	3,3	3,3	3,3	4,4	3,3	3,3	4,4	4,4	3,3	3,3	3,3	4,4	3,3	3,3	3,3	3,3	4,4	3,3	4,4	4,4	4,4
chr1	6238596	6238607	4,4	4,4	5,5	NA	5,5	4,4	5,5	5,5	4,4	4,4	5,5	5,5	4,4	5,5	5,5	5,5	5,5	4,4	4,4	4,4	5,5	5,5	5,5	4,4	4,4	NA	4,4	4,4	4,4	NA	4,4	NA	5,5	5,5	4,4	4,4	4,4	5,5	4,4	NA	4,4	4,4	5,5	4,4	5,5	5,5	5,5
chr1	6266174	6266198	5,5	5,5	4,4	4,4	4,4	5,5	4,4	4,4	5,5	5,5	4,4	4,4	5,5	4,4	4,4	4,4	4,4	5,5	5,5	5,5	4,4	4,4	4,4	5,5	5,5	5,5	5,5	5,5	5,5	4,4	5,5	5,5	4,4	4,4	5,5	5,5	5,5	4,4	5,5	5,5	5,5	5,5	4,4	5,5	4,4	4,4	4,4
chr1	6332594	6332633	8,8	8,8	9,9	9,9	9,9	8,8	9,9	9,9	8,8	8,8	9,9	9,9	8,8	9,9	9,9	9,9	9,9	8,8	8,8	8,8	9,9	9,9	9,9	8,8	8,8	NA	8,8	8,8	8,8	9,9	8,8	8,8	9,9	9,9	8,8	8,8	NA	8,9	8,8	8,8	8,8	8,8	9,9	8,8	9,9	9,9	9,9
chr1	6332921	6332940	4,4	4,4	5,5	5,5	5,5	4,4	5,5	5,5	4,4	4,4	5,5	5,5	4,4	5,5	5,5	NA	5,5	4,4	4,4	4,4	5,5	5,5	5,5	4,4	4,4	4,4	4,4	4,4	4,4	NA	4,4	4,4	5,5	5,5	4,4	4,4	4,4	5,5	4,4	NA	4,4	4,4	5,5	4,4	5,5	NA	5,5
chr1	6390677	6390708	8,8	8,8	9,9	9,9	9,9	8,8	9,9	9,9	8,8	8,8	9,9	9,9	8,8	9,9	9,9	9,9	9,9	8,8	8,8	8,8	9,9	9,9	9,9	8,8	8,8	8,8	8,8	8,8	NA	9,9	8,8	8,8	9,9	9,9	8,8	8,8	8,8	9,9	8,8	8,8	8,8	8,8	9,9	8,8	9,9	9,9	9,9
chr1	6419434	6419454	7,7	7,7	6,6	6,6	6,6	7,7	6,6	6,6	7,7	NA	6,6	6,6	7,7	6,6	6,6	6,6	6,6	7,7	7,7	7,7	NA	6,6	6,6	7,7	7,7	7,7	7,7	7,7	7,7	NA	7,7	7,7	NA	6,6	7,7	7,7	7,7	6,6	7,7	NA	7,7	7,7	6,6	7,7	6,6	6,6	6,6
chr1	6442029	6442064	12,12	12,12	NA	NA	NA	12,12	13,13	13,13	12,12	12,12	NA	NA	12,12	13,13	13,13	NA	NA	12,12	12,12	12,12	NA	13,13	13,13	NA	12,12	12,12	12,12	12,12	12,12	13,13	12,12	12,12	13,13	13,13	12,12	12,12	12,12	13,13	12,12	12,12	12,12	12,12	13,13	12,12	13,13	13,13	13,13
chr1	6456272	6456293	11,11	11,11	12,12	NA	12,12	11,11	12,12	12,12	11,11	11,11	12,12	12,12	11,11	12,13	12,12	12,12	12,12	11,11	11,11	NA	12,12	12,12	12,12	11,11	11,11	11,11	11,11	11,11	11,11	NA	11,11	11,11	NA	12,12	11,11	11,11	11,11	12,12	11,11	11,11	11,11	11,11	12,12	11,11	NA	12,12	NA
chr1	6486465	6486482	6,6	6,6	5,5	NA	5,5	NA	5,5	5,5	6,6	NA	5,5	5,5	6,6	5,5	5,5	5,5	5,5	6,6	6,6	6,6	NA	5,5	5,5	6,6	6,6	6,6	6,6	6,6	6,6	5,5	NA	6,6	NA	5,5	6,6	6,6	6,6	5,5	6,6	6,6	NA	6,6	5,5	6,6	5,5	5,5	5,5
chr1	6525229	6525264	9,9	9,9	7,7	7,7	NA	9,9	7,7	7,7	NA	9,9	7,7	7,7	9,9	7,7	7,7	7,7	7,7	9,9	9,9	9,9	7,7	7,7	7,7	NA	9,9	9,9	NA	9,9	9,9	7,7	9,9	9,9	7,7	7,7	9,9	9,9	9,9	7,7	9,9	9,9	9,9	NA	7,7	9,9	7,7	7,7	7,7
chr1	6574488	6574515	7,7	7,7	9,9	9,9	9,9	7,7	9,9	9,9	7,7	7,7	9,9	9,9	7,7	9,9	9,9	9,9	9,9	7,7	7,7	7,7	NA	NA	NA	7,7	7,7	NA	7,7	7,7	7,7	9,9	7,7	7,7	9,9	9,9	NA	7,7	7,7	9,9	7,7	7,7	NA	7,7	9,9	7,7	9,9	9,9	9,9
chr1	6633217	6633244	14,14	14,14	NA	NA	NA	14,14	NA	15,15	NA	14,14	15,15	NA	NA	15,15	15,15	NA	15,15	14,14	NA	14,14	15,15	15,15	15,15	NA	14,14	14,15	NA	14,14	NA	NA	14,14	14,14	NA	NA	14,14	14,14	14,14	15,15	14,14	14,14	14,14	14,14	15,15	NA	15,15	15,15	15,16
chr1	6635223	6635246	6,6	6,6	NA	NA	12,12	6,6	NA	NA	6,6	6,6	12,12	12,12	6,6	12,12	12,12	12,12	NA	6,6	6,6	6,6	NA	12,12	12,12	6,6	6,6	6,6	6,6	6,6	6,6	12,12	6,6	6,6	12,12	NA	6,6	6,6	6,6	12,12	6,6	6,6	6,6	6,6	12,12	6,6	12,12	12,12	12,12
chr1	6653054	6653073	5,5	5,5	6,6	6,6	6,6	5,5	6,6	6,6	5,5	5,5	6,6	6,6	5,5	6,6	6,6	6,6	6,6	5,5	5,5	5,5	6,6	6,6	6,6	5,5	5,5	5,5	5,5	5,5	5,5	6,6	5,5	5,5	6,6	6,6	5,5	5,5	5,5	6,6	5,5	5,5	5,5	5,5	6,6	5,5	6,6	6,6	NA
chr1	6661173	6661187	3,3	3,3	4,4	NA	NA	3,3	4,4	4,4	3,3	3,3	4,4	4,4	NA	4,4	4,4	4,4	4,4	3,3	3,3	3,3	NA	4,4	4,4	3,3	3,3	NA	3,3	3,3	3,3	NA	3,3	3,3	4,4	4,4	3,3	3,3	3,3	4,4	3,3	3,3	3,3	3,3	4,4	3,3	4,4	NA	4,4
chr1	6722604	6722663	12,12	12,12	8,8	8,8	8,8	12,12	8,8	8,8	12,12	12,12	8,8	8,8	12,12	8,8	8,8	8,8	8,8	12,12	12,12	12,12	8,8	8,8	8,8	12,12	12,12	NA	12,12	NA	12,12	8,8	12,12	12,12	8,8	9,9	NA	12,12	12,12	8,8	12,12	7,12	12,12	12,13	NA	13,13	8,8	8,8	8,8
chr1	6734369	6734401	11,11	11,11	15,15	15,15	15,15	11,11	15,15	15,15	11,11	11,11	15,15	15,15	11,11	15,15	15,15	15,15	15,15	11,11	11,11	11,11	15,15	15,15	15,15	11,11	11,11	NA	11,11	11,11	11,11	15,15	11,11	NA	15,15	NA	11,11	11,11	NA	15,15	11,11	11,11	NA	11,11	15,15	11,11	15,15	15,15	15,15
chr1	6865995	6866009	3,3	3,3	2,2	2,2	NA	3,3	2,2	2,2	3,3	3,3	2,2	2,2	3,3	NA	NA	NA	2,2	3,3	3,3	3,3	NA	2,2	2,2	3,3	3,3	3,3	3,3	3,3	3,3	NA	3,3	3,3	2,2	2,2	3,3	3,3	3,3	2,2	3,3	3,3	NA	3,3	2,2	3,3	2,2	2,2	2,2
chr1	6869420	6869443	4,4	4,4	3,3	3,3	3,3	4,4	3,3	3,3	4,4	4,4	3,3	3,3	4,4	3,3	3,3	3,3	2,3	4,4	4,4	4,4	3,3	3,3	3,3	4,4	4,4	4,4	4,4	4,4	4,4	3,3	4,4	4,4	3,3	3,3	4,4	4,4	4,4	3,3	4,4	4,4	4,4	4,4	3,3	4,4	3,3	3,3	3,3
chr1	6876396	6876439	11,11	11,11	8,8	8,8	8,8	11,11	8,8	8,8	11,11	11,11	8,8	NA	11,11	8,8	8,8	8,8	8,8	11,11	NA	11,11	8,8	8,8	8,8	11,11	11,11	11,11	11,11	11,11	11,11	7,8	11,11	11,11	8,8	8,8	11,11	11,11	11,11	8,8	NA	11,11	NA	11,11	8,8	11,11	8,8	8,8	8,8
chr1	6881104	6881115	6,6	6,6	7,7	7,7	7,7	NA	7,7	7,7	6,6	6,6	NA	7,7	6,6	NA	NA	7,7	NA	6,6	6,6	6,6	7,7	NA	7,7	6,6	6,6	NA	6,6	6,6	6,6	NA	6,6	6,6	NA	7,7	6,6	6,6	6,6	7,7	6,6	NA	NA	6,6	7,7	6,6	NA	7,7	NA
chr1	6881253	6881268	8,8	8,8	7,7	7,7	7,7	8,8	7,7	7,7	NA	8,8	7,7	NA	8,8	7,7	7,7	7,7	7,7	8,8	8,8	8,8	7,7	7,7	7,7	NA	8,8	8,8	8,8	8,8	8,8	7,7	NA	8,8	7,7	NA	8,8	8,8	8,8	7,7	8,8	8,8	NA	8,8	7,7	8,8	NA	7,7	7,7
chr1	6998981	6998995	3,3	3,3	5,5	NA	NA	3,3	5,5	NA	3,3	3,3	NA	5,5	3,3	5,5	NA	5,5	5,5	3,3	3,3	3,3	NA	5,5	5,5	3,3	3,3	NA	3,3	3,3	3,3	NA	3,3	3,3	NA	NA	3,3	3,3	3,3	NA	3,3	NA	NA	3,3	NA	3,3	5,5	NA	NA
chr1	7046294	7046333	10,10	10,10	8,8	8,8	5,8	NA	8,8	NA	10,10	10,11	8,8	7,8	10,10	8,8	8,8	8,8	8,8	10,10	10,10	10,10	NA	8,8	8,8	10,10	10,10	NA	10,10	10,10	10,10	8,8	10,10	NA	8,8	8,8	10,10	10,10	10,10	8,8	10,10	10,10	10,10	10,10	8,8	10,10	8,8	8,8	8,8
chr1	7047891	7047915	5,5	5,5	7,7	NA	NA	5,5	7,7	7,7	5,5	5,5	7,7	NA	5,5	7,7	7,7	7,7	NA	5,5	5,5	5,5	7,7	7,7	NA	5,5	5,5	NA	5,5	5,5	5,5	NA	5,5	5,5	7,7	7,8	5,5	5,5	5,5	7,7	NA	5,5	NA	5,5	7,7	5,5	7,7	7,7	7,7
chr1	7069168	7069181	7,7	7,7	8,8	8,8	8,8	7,7	8,8	8,8	7,7	7,7	8,8	8,8	7,7	NA	8,8	8,8	8,8	7,7	7,7	7,7	8,8	8,8	8,8	NA	7,7	7,7	7,7	7,7	NA	NA	7,7	7,7	8,8	NA	7,7	7,7	7,7	8,8	7,7	7,7	7,7	7,7	8,8	7,7	8,8	8,8	NA
chr1	7071018	7071053	12,12	12,12	10,10	10,10	10,10	12,12	NA	10,10	12,12	12,12	10,10	10,10	12,12	10,10	10,10	10,10	10,10	12,12	12,12	12,12	10,10	10,10	10,10	12,12	12,12	12,12	12,12	12,12	12,12	10,10	12,12	NA	10,10	10,10	12,12	12,12	12,12	10,10	12,12	12,12	12,12	12,12	10,10	12,12	10,10	10,10	10,10
chr1	7116409	7116432	8,8	8,8	8,8	8,8	8,8	8,8	8,8	8,8	8,8	8,8	8,8	8,8	8,8	8,8	8,8	8,8	8,8	8,8	8,8	8,8	8,8	8,8	8,8	9,9	8,8	NA	8,8	8,8	8,8	8,8	8,8	8,8	8,8	8,8	8,8	8,8	8,8	8,8	8,8	8,8	8,8	8,8	8,8	8,8	8,8	8,8	8,8
chr1	7260017	7260043	NA	9,9	10,10	10,10	10,10	9,9	NA	10,10	NA	NA	10,10	10,10	9,9	10,10	10,10	NA	10,10	9,9	9,9	NA	10,10	10,10	10,10	9,9	9,9	9,9	9,9	9,9	9,9	10,10	9,9	NA	NA	10,10	9,9	9,9	9,9	10,10	9,9	9,9	9,9	9,9	10,10	9,9	10,10	NA	10,10
chr1	7461208	7461233	13,13	13,13	NA	19,19	19,19	13,13	NA	NA	13,13	13,13	19,19	NA	13,13	19,19	19,19	19,19	NA	13,13	13,13	13,13	19,19	19,19	19,19	13,13	13,13	13,13	13,13	13,13	13,13	NA	13,13	13,13	NA	NA	13,13	13,13	13,13	NA	13,13	13,13	13,13	13,13	NA	13,14	19,19	19,19	NA
chr1	7554806	7554849	12,12	11,11	NA	9,9	9,9	11,11	9,9	9,9	11,11	11,11	9,9	9,9	11,11	9,9	9,9	9,9	9,9	11,11	11,11	11,11	9,9	9,9	9,9	11,11	11,11	NA	11,11	NA	NA	8,9	11,11	11,11	9,9	9,9	11,11	11,11	11,11	9,9	11,11	11,11	11,11	11,11	9,9	11,11	9,9	9,9	9,9
chr1	7579482	7579505	6,6	6,6	8,8	8,8	8,8	6,6	8,8	NA	6,6	6,6	8,8	8,8	6,6	8,8	8,8	8,8	8,8	6,6	6,6	6,6	NA	NA	8,8	6,6	6,6	6,6	6,6	6,6	6,6	8,8	6,6	6,6	8,8	8,8	6,6	6,6	6,6	8,8	6,6	6,6	6,6	6,6	8,8	6,6	8,8	NA	8,8
chr1	7590013	7590040	7,7	7,7	11,11	11,11	11,11	7,7	10,11	11,11	7,7	7,7	11,11	11,11	7,7	11,11	11,11	11,11	11,11	7,7	7,7	7,7	11,11	11,11	NA	7,7	7,7	7,7	7,7	7,7	7,7	11,11	7,7	7,7	11,11	11,11	7,7	7,7	7,7	11,11	7,7	7,7	7,7	7,7	11,11	7,7	11,11	11,11	11,11
chr1	7624737	7624766	10,10	NA	NA	12,12	12,12	10,10	12,12	NA	10,10	10,10	12,12	12,12	10,10	12,12	12,12	12,12	12,12	10,10	10,10	10,10	12,12	12,12	12,12	10,10	10,10	10,10	10,10	10,10	10,10	12,12	10,10	10,10	12,12	12,12	10,10	10,10	10,10	12,12	10,10	10,10	10,10	10,10	12,12	10,10	NA	10,12	12,12
chr1	7637624	7637637	7,7	7,7	9,9	NA	8,9	7,7	8,9	9,9	7,7	7,7	9,9	8,9	7,7	8,9	8,9	9,9	NA	7,7	7,7	7,7	NA	NA	NA	7,7	7,7	7,7	7,7	7,7	7,7	8,9	7,7	7,7	9,10	9,9	7,7	7,7	7,7	9,9	7,7	7,7	7,7	7,7	NA	7,7	9,9	9,9	9,10
chr1	7642243	7642269	9,9	9,9	10,10	10,10	10,10	9,9	10,10	10,10	9,9	9,9	10,10	10,10	9,9	10,10	10,10	10,10	10,10	9,9	9,9	9,9	10,10	10,10	9,10	9,9	9,9	9,9	9,9	9,9	9,9	10,10	9,9	9,9	10,10	10,10	9,9	NA	9,9	10,10	9,9	9,9	9,9	9,9	10,10	9,9	10,10	10,10	10,10
chr1	7661246	7661265	NA	10,10	9,9	9,12	9,9	10,10	9,12	9,12	10,10	10,10	9,12	9,9	NA	9,11	9,12	9,12	NA	10,10	10,10	NA	9,11	9,11	9,12	10,10	10,10	10,10	10,10	10,10	NA	NA	10,10	10,10	9,12	9,12	10,10	10,10	10,10	9,9	10,10	NA	10,10	NA	9,12	NA	NA	9,12	9,12
chr1	7661271	7661282	4,4	4,4	5,5	5,5	4,5	4,4	5,5	5,5	4,4	4,4	5,5	4,5	4,4	NA	4,5	5,5	4,5	4,4	4,4	4,4	NA	4,5	4,5	4,4	4,4	4,4	4,4	4,4	4,4	5,5	4,4	4,4	4,5	4,5	4,4	4,4	4,4	5,5	4,4	4,4	4,4	4,4	4,5	4,4	NA	4,5	5,5
chr1	7753197	7753232	9,9	9,9	NA	10,10	10,10	9,9	10,10	10,10	9,9	9,9	10,10	10,10	9,9	10,10	10,10	10,10	10,10	9,9	9,9	9,9	10,10	NA	10,10	9,9	9,9	9,9	9,9	9,9	9,9	10,10	9,9	9,9	10,10	10,10	9,9	9,9	9,9	10,10	9,9	9,9	9,9	9,9	10,10	9,9	10,10	10,10	10,10
chr1	7757086	7757130	9,9	9,9	6,6	6,6	6,6	9,9	6,6	6,6	9,9	9,9	6,6	6,6	8,8	6,6	6,6	6,6	6,6	9,9	9,9	9,9	6,6	6,6	6,6	9,9	9,9	9,9	9,9	9,10	9,9	6,6	9,9	9,9	6,6	6,6	9,9	9,9	9,9	6,6	NA	9,9	9,9	9,9	6,6	8,8	6,6	6,6	6,6
chr1	7771289	7771316	NA	7,7	6,6	6,6	6,6	7,7	6,6	6,6	7,7	7,7	6,6	6,6	7,7	6,6	6,6	6,6	6,6	7,7	7,7	7,7	6,6	NA	6,6	7,7	7,7	7,7	7,7	NA	7,7	6,6	7,7	7,7	6,6	6,6	7,7	7,7	7,7	6,6	7,7	7,7	7,7	7,7	6,6	7,7	6,6	NA	6,6
chr1	7779108	7779135	NA	NA	10,10	10,10	10,10	14,14	NA	10,10	14,14	14,14	NA	10,10	NA	10,10	10,10	10,10	NA	14,15	NA	NA	10,12	10,10	10,10	NA	14,14	13,14	14,14	14,14	NA	10,10	14,14	14,14	NA	10,10	14,14	14,14	14,14	NA	NA	14,14	14,14	14,14	10,10	14,14	10,10	10,10	10,10
chr1	7857369	7857393	5,5	5,5	NA	6,6	NA	5,5	6,6	6,6	5,5	5,5	NA	6,6	5,5	6,6	6,6	6,6	6,6	5,5	5,5	5,5	NA	6,6	6,6	5,5	5,5	5,5	5,5	5,5	5,5	6,6	5,5	5,5	NA	6,6	5,5	5,5	5,5	6,6	5,5	5,5	5,5	5,5	6,6	5,5	6,6	NA	6,6
chr1	7915045	7915056	NA	6,6	7,7	NA	7,10	6,6	7,7	7,7	NA	6,6	NA	NA	NA	7,7	7,7	7,7	NA	NA	6,6	NA	7,7	NA	7,7	6,6	6,6	NA	6,6	6,6	6,6	NA	6,6	6,6	7,7	7,7	6,6	NA	NA	7,7	6,6	NA	NA	6,6	7,7	6,6	7,7	NA	7,10
chr1	7969719	7969738	5,5	5,5	6,6	6,6	6,6	5,5	6,6	6,6	5,5	5,5	NA	6,6	5,5	6,6	NA	6,6	6,6	5,5	NA	5,5	6,6	6,6	6,6	5,5	5,5	NA	5,5	5,5	5,5	NA	NA	NA	6,6	6,6	5,5	NA	5,5	6,6	5,5	5,5	NA	5,5	6,6	5,5	6,6	6,6	NA
chr1	7986821	7986852	7,7	7,7	9,9	9,9	9,9	7,7	9,9	9,9	7,7	7,7	NA	9,9	7,7	9,9	9,9	9,9	9,9	7,7	7,7	7,7	9,9	9,9	9,9	7,7	7,7	NA	8,8	8,8	8,8	9,9	8,8	8,8	9,9	9,9	8,8	8,8	8,8	9,9	8,8	8,8	NA	8,8	9,9	8,8	NA	9,9	9,9
chr1	8019993	8020020	14,14	14,14	11,11	11,11	11,11	14,14	11,11	11,11	14,14	14,14	11,11	11,11	14,14	11,11	11,11	11,11	11,11	14,14	14,14	14,14	11,11	11,11	11,11	14,14	14,14	14,14	14,14	14,14	14,14	11,11	14,14	14,14	NA	11,11	14,14	14,14	14,14	11,11	14,14	14,14	14,14	14,14	11,11	14,14	11,11	NA	11,11
chr1	8039460	8039483	6,6	6,6	5,5	5,5	5,5	6,6	5,5	5,5	6,6	6,6	5,5	5,5	6,6	5,5	5,5	5,5	5,5	6,6	6,6	6,6	5,5	5,5	5,5	6,6	6,6	6,6	6,6	6,6	6,6	5,5	6,6	6,6	5,5	5,5	6,6	6,6	6,6	5,5	6,6	6,6	6,6	6,6	5,5	6,6	5,5	5,5	5,5
chr1	8113654	8113685	8,8	8,8	10,10	10,10	10,10	8,8	10,10	10,10	8,8	8,8	10,10	10,10	8,8	10,10	10,10	10,10	10,10	8,8	8,8	NA	10,10	10,10	10,10	8,8	8,8	NA	8,8	8,8	8,8	10,10	8,8	8,8	10,10	10,10	8,8	8,8	8,8	10,10	8,8	8,8	NA	8,8	10,10	8,8	10,10	10,10	NA
chr1	8169940	8169959	5,5	5,5	6,6	6,6	6,6	5,5	6,6	6,6	5,5	5,5	6,6	6,6	5,5	6,6	6,6	6,6	6,6	5,5	5,5	5,5	6,6	6,6	6,6	NA	5,5	NA	5,5	5,5	5,5	6,6	5,5	5,5	6,6	6,6	5,5	5,5	5,5	6,6	5,5	5,5	5,5	5,5	6,6	5,5	6,6	NA	6,6
chr1	8179090	8179101	6,6	6,6	8,8	NA	8,8	6,6	8,8	8,8	6,6	6,6	8,8	8,8	6,6	8,8	NA	8,8	8,8	6,6	6,6	6,6	NA	8,8	8,8	6,6	6,6	NA	6,6	6,6	6,6	NA	6,6	6,6	8,8	8,8	6,6	6,6	6,6	8,8	6,6	6,6	NA	6,6	8,8	6,6	8,8	8,8	8,8
chr1	8279683	8279694	6,6	6,6	7,7	NA	7,7	6,6	7,7	7,7	6,6	6,6	NA	7,7	NA	NA	NA	7,7	7,7	6,6	6,6	6,6	NA	NA	7,7	6,6	6,6	NA	6,6	6,6	6,6	NA	6,6	6,6	7,7	7,7	NA	6,6	6,6	NA	6,6	6,6	NA	6,6	7,7	6,6	7,7	NA	7,7
chr1	8290480	8290543	16,16	NA	14,14	NA	NA	16,16	14,15	14,14	16,16	16,16	14,14	NA	15,16	14,14	14,14	NA	NA	16,16	15,16	NA	14,14	14,14	14,14	NA	16,16	NA	16,16	16,16	16,16	14,14	16,16	NA	14,14	14,14	16,16	15,16	NA	14,14	16,16	NA	16,16	NA	14,14	16,16	15,15	NA	14,14
chr1	8303362	8303409	NA	12,12	11,11	11,11	11,11	NA	11,11	11,11	12,12	11,12	11,11	10,11	12,12	11,11	NA	11,11	11,11	12,12	NA	12,12	11,11	11,11	11,11	12,12	12,12	NA	12,12	12,12	13,13	11,11	NA	12,12	NA	11,11	12,12	12,12	NA	NA	12,12	12,12	NA	12,12	11,11	12,12	11,11	NA	NA
chr1	8316961	8316974	NA	NA	5,5	NA	NA	7,7	5,5	5,5	NA	7,7	5,5	5,5	7,7	5,5	5,5	5,5	5,5	7,8	7,7	7,7	NA	5,5	5,5	7,7	7,7	NA	7,7	7,7	7,7	5,5	7,7	7,7	5,5	5,5	7,7	NA	7,7	5,5	7,7	7,7	NA	7,7	5,5	7,7	5,5	5,5	5,5
chr1	8322155	8322169	5,5	5,5	4,4	NA	4,4	5,5	4,4	4,4	5,5	5,5	4,4	4,4	5,5	4,4	4,4	4,4	4,4	5,5	5,5	5,5	NA	4,4	4,4	5,5	5,5	5,5	5,5	5,5	5,5	4,4	5,5	5,5	4,4	4,4	5,5	5,5	5,5	4,4	5,5	5,5	5,5	5,5	4,4	5,5	4,4	4,4	4,4
chr1	8325886	8325921	9,9	9,9	8,8	8,8	8,8	9,9	8,8	8,8	9,9	9,9	8,8	8,8	9,9	8,8	8,8	8,8	8,8	9,9	9,9	9,9	8,8	8,8	8,8	9,9	9,9	NA	9,9	9,9	9,9	8,8	9,9	9,9	8,8	8,8	9,9	9,9	9,9	8,8	9,9	9,9	NA	9,9	8,8	9,9	8,8	8,8	8,8
chr1	8333431	8333470	8,8	8,8	7,7	7,7	7,7	8,8	7,7	7,7	8,8	8,8	7,7	7,7	8,8	7,7	7,7	7,7	7,7	8,8	8,8	8,8	7,7	7,7	7,7	8,8	8,8	8,8	8,8	8,8	8,8	7,7	8,8	8,8	7,7	7,7	NA	8,8	8,8	7,7	8,8	8,8	8,8	8,8	7,7	8,8	7,7	7,7	7,7
chr1	8334958	8334981	6,6	6,6	5,5	5,5	5,5	6,6	5,5	5,5	6,6	6,6	5,5	5,5	6,6	5,5	5,5	5,5	5,5	6,6	6,6	6,6	5,5	5,5	5,5	6,6	6,6	6,6	6,6	6,6	6,6	5,5	NA	6,6	5,5	5,5	6,6	6,6	6,6	5,5	6,6	6,6	6,6	6,6	5,5	6,6	5,5	5,5	5,5
chr1	8338614	8338633	5,5	5,5	NA	4,4	4,4	5,5	4,4	4,4	5,5	5,5	4,4	4,4	5,5	4,4	4,4	4,4	4,4	NA	5,5	5,5	NA	4,4	4,4	5,5	5,5	5,5	5,5	5,5	5,5	4,4	5,5	5,5	4,4	4,4	5,5	5,5	5,5	NA	5,5	5,5	5,5	5,5	4,4	5,5	4,4	4,4	4,4
chr1	8345278	8345305	7,7	7,7	10,10	10,10	10,10	7,7	10,10	10,10	7,7	7,7	10,10	10,10	7,7	10,10	10,10	10,10	10,10	7,7	7,7	7,7	10,10	10,10	10,10	7,7	7,7	7,7	7,7	7,7	7,7	10,10	7,7	7,7	10,10	10,10	7,7	7,7	7,7	10,10	7,7	7,7	7,7	7,7	10,10	7,7	10,10	10,10	10,10
chr1	8389556	8389603	NA	NA	11,11	11,11	11,11	11,12	11,11	11,11	12,12	12,12	11,11	11,11	12,12	11,11	11,11	11,11	11,11	NA	NA	12,12	11,11	11,11	11,11	12,12	12,12	12,12	12,13	12,12	12,12	11,11	12,12	12,12	11,11	11,11	NA	12,12	11,12	11,11	12,12	12,12	12,12	12,12	11,11	12,12	NA	11,11	11,11
chr1	8389896	8389935	10,10	11,11	10,10	10,10	10,10	10,10	10,10	10,10	10,10	10,10	10,10	10,10	NA	10,10	10,10	10,10	10,10	10,10	10,10	10,10	10,10	NA	10,10	10,10	10,10	NA	10,10	10,10	10,10	10,10	10,10	10,10	10,10	10,10	NA	10,10	10,10	10,10	10,10	10,10	10,10	10,10	10,10	10,10	10,10	10,10	10,10
chr1	8418293	8418328	9,9	9,9	8,8	8,8	8,8	9,9	NA	8,8	9,9	9,9	8,8	8,8	9,9	NA	8,8	8,8	8,8	9,9	9,9	9,9	8,8	8,8	8,8	9,9	9,9	9,9	9,9	9,9	9,9	8,8	9,9	9,9	8,8	8,8	9,9	9,9	9,9	8,8	9,9	9,9	9,9	9,9	8,8	9,9	8,8	8,8	8,8
chr1	8496447	8496458	6,6	6,6	7,7	NA	7,7	6,6	7,7	7,7	6,6	6,6	7,7	7,7	NA	7,7	NA	7,7	7,7	6,6	6,6	6,6	7,7	7,7	7,7	6,6	6,6	NA	NA	6,6	6,6	NA	6,6	6,6	7,7	7,7	NA	6,6	6,6	NA	6,6	6,6	6,6	6,6	7,7	6,6	7,7	7,7	7,7
chr1	8504809	8504823	5,5	5,5	7,7	7,7	7,7	5,5	7,7	7,7	5,5	5,5	7,7	7,7	5,5	7,7	7,7	7,7	7,7	5,5	5,5	5,5	7,7	7,7	7,7	5,5	5,5	5,5	5,5	5,5	5,5	7,7	5,5	5,5	7,7	7,7	5,5	5,5	5,5	7,7	5,5	5,5	5,5	5,5	7,7	5,5	7,7	7,7	7,7
chr1	8557824	8557837	7,7	7,7	6,6	6,6	6,6	7,7	6,6	6,6	7,7	7,7	6,6	6,6	7,7	6,6	6,6	6,6	6,6	7,7	7,7	7,7	NA	6,6	6,6	7,7	7,7	NA	7,7	7,7	7,7	6,6	7,7	7,7	6,6	6,6	7,7	7,7	7,7	6,6	7,7	7,7	7,7	7,7	6,6	7,7	6,6	6,6	6,6
chr1	8580889	8580912	12,12	NA	10,10	10,10	NA	NA	10,10	10,10	12,12	12,12	NA	10,10	11,12	10,10	NA	NA	10,10	12,12	NA	12,12	10,10	10,10	10,10	NA	12,12	12,12	NA	12,12	12,12	10,10	12,12	12,12	10,10	10,10	NA	12,12	12,12	NA	12,12	13,13	NA	12,12	10,10	12,12	10,10	10,10	10,10
chr1	8646828	8646863	9,9	9,9	7,7	7,7	7,7	NA	7,7	7,7	9,9	NA	7,7	7,7	9,9	7,7	7,7	7,7	7,7	9,9	8,9	9,9	NA	NA	NA	9,9	9,9	9,9	9,9	9,9	9,9	NA	9,9	9,9	7,7	7,7	9,9	9,9	NA	7,7	9,9	9,9	NA	9,9	7,7	9,9	7,7	7,7	7,7
chr1	8653498	8653537	NA	8,9	9,9	8,8	NA	8,8	8,8	8,8	8,8	8,8	8,8	NA	8,8	8,8	8,8	8,8	8,8	8,8	NA	8,8	8,8	8,8	8,8	8,8	8,8	8,8	8,8	8,8	8,8	NA	8,8	8,8	8,8	8,8	8,8	8,8	8,8	8,8	8,8	8,8	8,8	NA	8,8	8,8	8,8	8,8	8,8
chr1	8676389	8676418	NA	6,6	8,9	NA	NA	NA	NA	8,9	6,6	6,6	8,9	8,9	6,6	NA	8,9	8,9	9,9	6,6	6,6	6,6	NA	8,9	NA	6,6	6,6	NA	6,6	6,6	6,6	NA	6,6	6,6	9,9	NA	6,6	6,6	6,6	8,9	NA	6,6	NA	6,6	8,9	6,6	8,9	8,9	8,9
chr1	8682359	8682378	NA	10,10	10,10	10,10	10,10	10,10	10,10	10,10	10,10	10,10	10,10	10,10	10,10	10,10	10,10	10,10	10,10	10,10	10,10	10,10	10,10	10,10	10,10	11,11	10,10	NA	10,10	10,10	10,10	NA	10,10	10,10	10,10	10,10	10,10	10,10	10,10	NA	10,10	NA	10,10	10,10	10,10	10,10	10,10	NA	10,10
chr1	8682430	8682441	6,6	6,6	5,5	5,5	5,5	6,6	5,5	5,5	6,6	6,6	5,5	5,5	6,6	5,5	5,5	5,5	5,5	6,6	NA	6,6	5,5	5,5	5,5	6,6	6,6	6,6	6,6	6,6	6,6	5,5	NA	6,6	5,5	5,5	6,6	6,6	6,6	5,5	6,6	6,6	6,6	6,6	5,5	6,6	5,5	NA	5,5
chr1	8723801	8723818	NA	9,9	NA	NA	11,11	9,9	11,11	11,11	9,9	9,9	11,11	11,11	9,9	11,11	11,11	11,11	NA	9,9	NA	9,9	NA	11,11	NA	9,9	9,9	NA	9,9	9,9	NA	11,11	9,9	9,9	11,11	11,11	9,9	9,9	9,9	11,11	9,9	9,9	NA	9,9	11,11	NA	11,11	11,11	11,11
chr1	8737336	8737365	6,6	6,6	4,4	4,4	4,4	6,6	4,4	4,4	6,6	6,6	4,4	4,4	6,6	4,4	4,4	4,4	4,4	6,6	6,6	6,6	4,4	4,4	4,4	6,6	6,6	6,6	6,6	6,6	6,6	4,4	6,6	6,6	4,4	4,4	6,6	6,6	6,6	4,4	6,6	6,6	6,6	6,6	4,4	6,6	4,4	4,4	4,4
chr1	8784610	8784647	19,19	NA	11,11	11,11	11,11	19,19	11,11	11,11	19,19	19,19	11,11	11,11	19,19	11,11	11,11	11,11	11,11	19,19	NA	19,19	NA	11,11	11,11	NA	NA	19,19	18,19	NA	NA	11,11	19,19	19,19	11,11	11,11	19,19	NA	19,19	NA	NA	NA	19,19	18,19	11,11	NA	11,11	11,11	11,11
chr1	8790230	8790253	4,4	4,4	NA	5,5	4,5	4,4	4,5	4,5	4,4	4,4	5,5	4,5	4,4	NA	4,5	NA	NA	4,4	NA	4,4	NA	4,5	4,5	4,4	4,4	4,4	4,4	4,4	4,4	NA	4,4	4,4	5,5	4,5	4,4	4,4	4,4	4,5	4,4	4,4	4,4	4,4	4,5	4,4	4,5	4,5	4,5
chr1	8827247	8827291	15,15	15,15	10,10	10,10	10,10	15,15	10,10	10,10	15,15	15,15	10,10	10,10	15,15	10,10	10,10	NA	10,10	15,15	NA	15,15	10,10	10,10	10,10	NA	NA	15,15	15,15	15,15	15,15	10,10	15,15	15,15	10,10	10,10	15,15	15,15	15,15	10,10	15,15	15,15	NA	15,15	10,10	15,15	10,10	10,10	10,10
chr1	8857202	8857213	NA	6,6	5,5	5,5	5,5	6,6	5,5	5,5	6,6	6,6	5,5	5,5	6,6	5,5	5,5	5,5	5,5	6,6	6,6	6,6	5,5	5,5	5,5	6,6	6,6	6,6	6,6	6,6	5,6	NA	6,6	6,6	5,5	5,5	6,6	6,6	NA	5,5	5,6	6,6	NA	6,6	5,5	6,6	5,5	5,5	5,5
chr1	8896983	8897012	5,5	NA	4,4	4,4	4,4	5,5	4,4	4,4	5,5	5,5	4,4	4,4	5,5	4,4	4,4	4,4	4,4	5,5	5,5	5,5	4,4	4,4	4,4	5,5	5,5	5,5	5,5	5,5	5,5	4,4	5,5	5,5	4,4	4,4	5,5	5,5	5,5	4,4	5,5	5,5	NA	5,5	4,4	5,5	4,4	NA	4,4
chr1	8909209	8909256	NA	8,8	7,7	7,7	7,7	8,8	NA	7,7	8,8	9,9	7,7	7,7	8,8	7,7	7,7	7,7	7,7	8,8	8,8	8,8	7,7	7,7	7,7	8,8	8,8	8,8	8,8	8,8	8,8	7,7	NA	8,8	7,7	7,7	8,8	8,8	8,8	7,7	8,8	8,8	NA	8,8	7,7	8,8	7,7	NA	7,7
chr1	8937294	8937311	NA	3,3	2,2	NA	2,2	NA	2,2	NA	3,3	3,3	2,2	NA	3,3	2,2	NA	2,2	2,2	3,3	3,3	3,3	2,2	NA	2,2	3,3	3,3	3,3	3,3	3,3	3,3	NA	NA	3,3	2,2	2,2	3,3	3,3	NA	2,2	3,3	3,3	NA	3,3	NA	3,3	2,2	2,2	NA
chr1	8945703	8945718	8,8	8,8	NA	10,10	10,10	8,8	NA	10,10	8,8	8,8	10,10	10,10	8,8	10,10	10,10	NA	10,10	8,8	8,8	8,8	10,10	10,10	10,10	8,8	NA	8,8	NA	8,8	8,8	10,10	8,8	NA	10,10	NA	8,8	8,8	8,8	10,10	8,8	8,8	8,8	8,8	10,10	8,8	10,10	NA	10,10
chr1	8976339	8976350	4,4	4,4	NA	NA	NA	4,4	5,5	5,5	4,4	4,4	5,5	NA	4,4	5,5	5,5	NA	NA	4,4	4,4	4,4	NA	5,5	NA	4,4	4,4	NA	4,4	4,4	4,4	NA	4,4	4,4	5,5	NA	4,4	4,4	4,4	NA	4,4	4,4	NA	4,4	NA	4,4	5,5	NA	5,5
chr1	9000143	9000170	7,7	7,7	6,6	6,6	6,6	7,7	6,6	6,6	7,7	7,7	6,6	6,6	7,7	6,6	6,6	6,6	6,6	7,7	7,7	7,7	NA	6,6	6,6	7,7	7,7	7,7	7,7	7,7	7,7	6,6	7,7	7,7	6,6	6,6	7,7	7,7	7,7	6,6	7,7	7,7	7,7	7,7	6,6	7,7	6,6	6,6	6,6
chr1	9027019	9027030	3,3	3,3	4,4	NA	4,4	3,3	4,4	4,4	3,3	3,3	4,4	4,4	NA	4,4	4,4	4,4	4,4	3,3	3,3	3,3	4,4	4,4	4,4	3,3	3,3	NA	3,3	3,3	3,3	4,4	NA	3,3	NA	4,4	3,3	3,3	3,3	NA	3,3	3,3	3,3	3,3	4,4	3,3	4,4	NA	4,4
chr1	9029844	9029858	5,5	5,5	4,4	4,4	NA	5,5	4,4	4,4	5,5	5,5	4,4	4,4	5,5	4,4	4,4	4,4	4,4	5,5	5,5	5,5	4,4	4,4	4,4	5,5	5,5	NA	5,5	5,5	5,5	4,4	5,5	5,5	4,4	4,4	5,5	5,5	5,5	4,4	5,5	5,5	5,5	5,5	4,4	5,5	4,4	4,4	4,4
chr1	9052040	9052053	NA	NA	6,6	6,6	6,6	7,7	6,6	6,6	NA	7,7	6,6	6,6	NA	6,6	6,6	6,6	6,6	NA	7,7	NA	6,6	6,6	6,6	7,7	7,7	NA	7,7	7,7	7,7	NA	NA	NA	6,6	6,6	7,7	7,7	NA	6,6	7,7	NA	7,7	7,7	6,6	7,7	6,6	NA	6,6
chr1	9054350	9054388	13,13	13,13	11,11	11,11	11,11	13,13	11,11	11,11	13,13	13,13	11,11	11,11	13,13	11,11	11,11	11,11	11,11	13,13	13,13	13,13	11,11	11,11	11,11	13,13	13,13	13,13	13,13	13,13	13,13	11,11	13,13	13,13	NA	11,11	NA	13,13	13,13	11,11	13,13	13,13	13,13	13,13	11,11	13,13	11,11	11,11	11,11
chr1	9101975	9102022	12,12	12,12	11,11	11,11	11,11	NA	11,11	11,12	12,12	5,12	11,11	13,13	12,12	NA	11,11	11,11	11,11	12,12	12,12	NA	NA	NA	11,11	12,12	12,12	NA	12,12	12,12	12,12	12,12	12,12	12,12	11,11	11,11	12,12	12,12	12,12	10,11	12,12	NA	NA	12,12	12,12	12,12	11,11	11,11	11,11
chr1	9104117	9104156	8,8	8,8	9,9	9,9	NA	8,8	9,9	9,9	8,8	8,8	9,9	9,9	8,8	9,9	9,9	NA	9,9	8,8	8,8	8,8	9,9	9,9	9,9	8,8	8,8	8,8	8,8	8,8	8,8	9,9	8,8	8,8	9,9	9,9	8,8	8,8	8,8	9,9	8,8	8,8	8,8	8,8	9,9	8,8	9,9	9,9	9,9
chr1	9133465	9133476	3,3	3,3	2,2	NA	2,2	3,3	2,2	2,2	3,3	3,3	2,2	2,2	3,3	2,2	2,2	2,2	2,2	3,3	3,3	3,3	2,2	2,2	2,2	3,3	3,3	3,3	3,3	3,3	3,3	NA	3,3	3,3	2,2	2,2	3,3	3,3	3,3	NA	3,3	3,3	3,3	3,3	2,2	3,3	2,2	2,2	2,2
chr1	9158960	9158974	5,5	5,5	NA	7,7	7,7	5,5	7,7	7,7	5,5	5,5	7,7	7,7	5,5	7,7	7,7	7,7	7,7	5,5	5,5	5,5	7,7	7,7	7,7	5,5	5,5	5,5	5,5	5,5	5,5	7,7	5,5	5,5	7,7	7,7	5,5	5,5	5,5	NA	NA	5,5	5,5	NA	7,7	5,5	7,7	7,7	7,7
chr1	9257431	9257472	7,7	7,7	4,4	4,4	4,4	7,7	4,4	4,4	7,7	7,7	4,4	4,4	7,7	4,4	4,4	4,4	4,4	7,7	7,7	7,7	4,4	4,4	4,4	7,7	7,7	NA	7,7	7,7	NA	NA	7,7	7,7	NA	4,4	NA	7,7	7,7	4,4	NA	7,7	7,7	7,7	4,4	7,7	4,4	4,4	4,4
chr1	9273522	9273549	7,7	7,7	7,7	7,7	7,7	7,7	7,7	7,7	7,7	7,7	7,7	7,7	7,7	7,7	7,7	7,7	7,7	7,7	7,7	7,7	7,7	7,7	7,7	7,7	7,7	7,7	7,7	7,7	7,7	7,7	7,7	7,7	7,7	7,7	7,7	7,7	7,7	7,7	7,7	7,7	7,7	7,7	7,7	7,7	7,7	7,7	7,7
chr1	9289377	9289400	6,6	6,6	9,9	9,9	9,9	6,6	9,9	9,9	6,6	6,6	9,9	9,9	6,6	9,9	9,9	9,9	9,9	6,6	6,6	6,6	NA	9,9	9,9	6,6	6,6	NA	6,6	6,6	6,6	9,9	6,6	6,6	9,9	9,9	6,6	6,6	6,6	9,9	6,6	6,6	6,6	6,6	9,9	6,6	9,9	NA	9,9
chr1	9340284	9340316	11,11	11,11	9,9	9,9	9,9	11,11	9,9	9,9	11,11	11,11	9,9	9,9	11,11	9,9	9,9	9,9	9,9	11,11	11,11	11,11	9,9	9,9	9,9	11,11	11,11	11,11	11,11	11,11	11,11	9,9	11,11	11,11	NA	9,9	11,11	11,11	11,11	9,9	11,11	11,11	11,11	11,11	9,9	11,11	9,9	9,9	9,9
chr1	9384508	9384519	6,6	6,6	NA	5,7	5,5	NA	5,7	NA	6,6	6,6	5,5	NA	6,6	5,7	5,5	5,5	5,7	6,6	6,6	6,6	5,7	5,7	NA	6,6	6,6	NA	6,6	6,6	6,6	5,7	NA	6,6	5,7	5,5	NA	NA	6,6	5,5	6,6	6,6	6,6	6,6	5,5	6,6	5,7	5,7	5,7
chr1	9384520	9384537	9,9	NA	8,8	8,8	8,8	9,9	8,8	8,8	9,9	NA	8,8	8,8	9,9	8,8	8,8	8,8	8,8	9,9	9,9	NA	8,8	8,8	8,8	9,9	9,9	9,9	9,9	9,9	9,9	NA	NA	9,9	8,8	8,8	NA	NA	9,9	8,8	9,9	9,9	9,9	9,9	8,8	9,9	8,8	8,8	8,8
chr1	9413992	9414011	5,5	5,5	7,7	7,7	NA	5,5	7,7	7,7	5,5	5,5	7,7	7,7	5,5	7,7	7,7	7,7	7,7	5,5	5,5	5,5	7,7	NA	7,7	5,5	5,5	NA	5,5	5,5	5,5	NA	5,5	5,5	7,7	7,7	5,5	5,5	5,5	7,7	5,5	5,5	5,5	5,5	7,7	5,5	7,7	7,7	NA
chr1	9420278	9420321	11,11	11,11	8,8	8,8	8,8	11,11	8,8	8,8	11,11	11,11	8,8	8,8	11,11	9,9	8,8	8,8	8,8	11,11	11,11	11,11	8,8	8,8	8,8	11,11	10,10	11,11	11,11	11,11	11,11	8,8	11,11	11,11	8,8	8,8	11,11	11,11	11,11	8,8	11,11	11,11	11,11	11,11	8,8	11,11	8,8	8,8	8,8
chr1	9442366	9442379	7,7	7,7	8,8	8,8	8,8	NA	8,8	8,8	7,7	7,7	8,8	NA	7,7	8,8	8,8	8,8	8,8	7,7	7,7	7,7	8,8	NA	8,8	NA	7,7	7,7	7,7	7,7	NA	NA	7,7	NA	8,8	8,8	7,7	7,7	7,7	NA	7,7	7,7	NA	7,7	NA	7,7	8,8	NA	8,8
chr1	9461244	9461298	11,11	11,11	13,13	13,13	NA	11,11	NA	13,13	11,11	11,11	13,13	13,13	11,11	13,13	NA	13,13	13,13	11,11	11,11	11,11	13,13	13,13	13,13	11,11	11,11	11,11	11,11	11,11	11,11	13,13	11,11	11,11	13,13	13,13	11,11	11,11	11,11	13,13	11,11	11,11	10,11	11,11	13,13	NA	13,13	NA	13,13
chr1	9544631	9544650	5,5	5,5	NA	NA	NA	5,5	3,3	3,3	5,5	5,5	NA	NA	5,5	3,3	NA	3,3	3,3	5,5	5,5	5,5	NA	3,3	3,3	5,5	5,5	NA	5,5	5,5	5,5	3,3	5,5	5,5	NA	NA	5,5	5,5	5,5	NA	5,5	5,5	5,5	5,5	NA	5,5	3,3	3,3	3,3
chr1	9551002	9551022	7,7	7,7	5,5	NA	5,5	7,7	5,5	5,5	7,7	7,7	5,5	5,5	7,7	5,5	5,5	5,5	5,5	7,7	7,7	7,7	5,5	5,5	5,5	7,7	7,7	NA	7,7	7,7	7,7	5,5	7,7	7,7	5,5	5,5	7,7	7,7	7,7	5,5	7,7	7,7	7,7	7,7	5,5	7,7	5,5	5,5	5,5
chr1	9601375	9601394	5,5	5,5	6,6	6,6	6,6	5,5	6,6	6,6	5,5	NA	6,6	6,6	NA	6,6	6,6	6,6	6,6	5,5	5,5	5,5	6,6	6,6	6,6	5,5	5,5	NA	5,5	5,5	5,5	NA	5,5	NA	6,6	6,6	5,5	5,5	5,5	6,6	5,5	5,5	NA	5,5	6,6	5,5	6,6	NA	6,6
chr1	9615830	9615845	8,8	8,8	16,16	15,16	NA	8,8	16,16	NA	NA	8,8	NA	NA	8,8	16,16	NA	16,16	16,16	8,8	8,8	8,8	NA	NA	16,16	8,8	8,8	NA	8,8	8,8	8,8	16,16	8,8	8,8	16,16	NA	8,8	8,8	8,8	NA	8,8	8,8	NA	8,8	16,16	8,8	NA	16,16	16,16
chr1	9670565	9670612	8,8	8,8	9,9	9,9	9,9	8,8	9,9	9,9	8,8	8,8	9,9	9,9	8,8	9,9	9,9	9,9	9,9	8,8	8,8	8,8	9,9	9,9	9,9	8,8	8,8	8,8	8,8	8,8	8,8	9,9	8,8	8,8	9,9	9,9	8,8	8,8	8,8	9,9	8,8	8,8	8,8	8,8	9,9	8,8	9,9	9,9	9,9
chr1	9710499	9710522	6,6	6,6	4,4	4,4	4,4	6,6	4,4	4,4	6,6	6,6	4,4	4,4	6,6	4,4	4,4	4,4	NA	6,6	6,6	6,6	4,4	4,4	4,4	6,6	6,6	6,6	6,6	6,6	6,6	4,4	6,6	6,6	4,4	4,4	6,6	6,6	6,6	4,4	6,6	6,6	6,6	6,6	4,4	6,6	4,4	4,4	4,4
chr1	9736710	9736727	9,9	9,9	7,7	7,7	NA	9,9	7,7	7,7	9,9	9,9	7,7	7,7	9,9	7,7	NA	7,7	7,7	9,9	9,9	9,9	7,7	7,7	7,7	9,9	9,9	9,9	9,9	9,9	9,9	7,7	9,9	9,9	7,7	7,7	9,9	9,9	9,9	7,7	9,9	9,9	9,9	9,9	7,7	9,9	7,7	7,7	7,7
chr1	9771804	9771841	NA	19,20	13,13	13,13	13,13	NA	13,13	13,13	19,19	19,19	13,13	13,13	19,19	13,13	13,13	13,13	NA	NA	18,19	NA	13,13	13,13	13,13	19,19	19,19	19,19	NA	19,20	19,19	13,13	19,19	NA	13,13	13,13	NA	19,19	NA	13,13	19,19	19,19	NA	19,19	13,14	NA	13,13	13,13	NA
chr1	9781294	9781321	NA	7,7	6,6	NA	6,6	7,7	6,6	6,6	7,7	NA	6,6	6,6	7,7	6,6	NA	6,6	NA	7,7	7,7	7,7	6,6	NA	6,6	7,7	7,7	NA	7,7	7,7	7,7	NA	7,7	7,7	6,6	6,6	7,7	7,7	7,7	6,6	7,7	7,7	NA	7,7	6,6	7,7	6,6	6,6	6,6
chr1	9788816	9788827	NA	4,4	NA	NA	5,5	4,4	NA	5,5	NA	4,4	4,5	5,5	4,4	NA	5,5	5,5	NA	4,4	4,4	NA	NA	NA	NA	4,4	4,4	NA	4,4	4,4	4,4	NA	4,4	4,4	5,5	5,5	4,4	4,4	NA	4,5	4,4	4,4	NA	4,4	5,5	NA	5,5	5,5	5,5
chr1	9808370	9808417	12,12	12,12	10,10	10,10	10,10	12,12	10,10	10,10	12,12	12,12	10,10	10,10	12,12	10,10	10,10	10,10	10,10	12,12	12,12	12,12	10,10	10,10	10,10	12,12	12,12	15,15	12,12	12,12	12,12	10,10	12,12	12,12	10,10	10,10	12,12	12,12	12,12	10,10	12,12	12,12	NA	12,12	10,10	12,12	10,10	10,10	10,10
chr1	9818042	9818065	12,12	12,12	NA	8,8	8,8	12,12	8,8	8,8	12,12	NA	NA	8,8	12,12	8,8	8,8	8,8	8,8	12,12	12,12	12,12	8,8	8,8	8,8	12,12	12,12	12,12	12,12	NA	12,12	8,8	12,12	NA	8,8	8,8	12,12	12,12	NA	NA	12,12	NA	12,12	NA	8,8	12,12	8,8	8,8	8,8
chr1	9830384	9830407	8,8	8,8	7,7	7,7	7,7	8,8	7,7	7,7	8,8	8,8	7,7	7,7	8,8	7,7	NA	7,7	7,7	NA	8,8	8,8	7,7	7,7	7,7	8,8	NA	NA	8,8	8,8	8,8	7,7	8,8	8,8	7,7	7,7	8,8	8,8	8,8	7,7	8,8	8,8	8,8	8,8	7,7	8,8	7,7	NA	7,7
chr1	9869920	9869931	3,3	3,3	2,2	2,2	2,2	3,3	2,2	2,2	3,3	3,3	2,2	2,2	3,3	2,2	2,2	2,2	2,2	3,3	3,3	3,3	2,2	2,2	2,2	3,3	3,3	NA	3,3	3,3	3,3	2,2	3,3	3,3	2,2	2,2	3,3	3,3	3,3	2,2	3,3	3,3	3,3	3,3	2,2	3,3	2,2	2,2	2,2
chr1	9882998	9883013	8,8	8,8	11,11	11,12	11,11	8,8	11,11	NA	8,8	8,8	11,11	NA	8,8	11,11	11,11	NA	11,11	8,8	8,8	8,8	11,11	11,11	11,11	8,8	8,8	NA	8,8	8,8	8,8	11,11	8,8	8,8	11,11	11,11	8,8	8,8	8,8	11,11	8,8	8,8	8,8	8,8	11,11	8,8	11,11	11,11	11,11
chr1	9910263	9910294	8,8	8,8	11,12	11,12	11,12	8,8	11,11	11,12	8,8	8,8	11,12	11,12	8,8	11,12	11,12	11,12	11,12	8,8	8,8	8,8	10,11	11,12	NA	8,8	8,8	8,8	8,8	8,8	8,8	11,12	8,8	8,8	11,12	11,12	8,8	8,8	8,8	NA	8,8	8,8	8,8	8,8	11,11	8,8	11,12	NA	11,12
chr1	9914697	9914724	7,7	7,7	9,9	9,9	9,9	7,7	9,9	9,9	7,7	7,7	9,9	9,9	NA	9,9	9,9	9,9	9,9	7,7	7,7	NA	9,9	9,9	9,9	7,7	7,7	NA	7,7	7,7	7,7	9,9	7,7	7,7	9,9	9,9	7,7	7,7	7,7	9,9	7,7	7,7	NA	7,7	9,9	7,7	9,9	9,9	9,9
chr1	9927265	9927298	NA	17,17	8,8	8,8	NA	17,17	8,8	8,8	NA	17,17	8,8	8,8	17,17	8,8	8,8	8,8	8,8	NA	NA	16,17	8,8	8,8	8,8	NA	NA	NA	17,17	NA	17,17	8,8	16,17	17,17	8,8	8,8	17,17	NA	17,17	8,8	17,17	17,17	17,17	17,18	8,8	17,17	8,8	8,8	8,8
chr1	9928606	9928637	8,8	8,8	6,7	NA	6,7	8,8	6,7	6,7	NA	8,8	6,7	6,7	8,8	6,7	6,7	6,7	6,7	8,8	8,8	8,8	6,7	NA	6,7	8,8	8,8	8,8	8,8	8,8	8,8	6,7	8,8	8,8	6,7	6,7	8,8	8,8	8,8	6,7	8,8	8,8	8,8	8,8	6,7	8,8	6,7	6,7	6,7
chr1	9967640	9967671	8,8	8,8	5,5	NA	5,5	NA	5,5	5,5	8,8	8,8	5,5	5,5	NA	5,5	5,5	5,5	5,5	8,8	8,8	8,8	5,5	5,5	5,5	8,8	8,8	NA	8,8	8,8	8,8	NA	8,8	8,8	5,5	5,5	8,8	NA	NA	5,5	8,8	8,8	NA	8,8	5,5	8,8	5,5	NA	5,5
chr1	9969740	9969757	6,6	6,6	7,7	7,7	7,7	6,6	7,7	7,7	6,6	6,6	7,7	7,7	6,6	7,7	7,7	7,7	7,7	6,6	6,6	6,6	7,7	7,7	7,7	6,6	6,6	NA	6,6	6,6	6,6	7,7	6,6	6,6	7,7	7,7	6,6	6,6	6,6	7,7	6,6	6,6	6,6	6,6	7,7	6,6	7,7	7,7	7,7
chr1	9971832	9971863	8,8	8,8	6,6	6,6	6,6	8,8	6,6	6,6	8,8	8,8	6,6	6,6	8,8	6,6	6,6	6,6	6,6	8,8	8,8	NA	6,6	6,6	6,6	8,8	8,8	8,8	NA	8,8	NA	6,6	8,8	8,8	6,6	6,6	8,8	8,8	8,8	6,6	NA	8,8	NA	NA	NA	8,8	6,6	NA	6,6
chr1	9973536	9973555	10,10	10,10	12,12	NA	12,12	10,10	12,12	12,12	10,10	10,10	12,12	NA	10,10	12,12	12,12	11,12	NA	10,10	10,10	10,10	NA	NA	12,12	10,10	10,10	10,10	10,10	10,10	10,10	12,12	10,10	10,10	12,12	12,12	10,10	10,10	NA	12,12	10,10	NA	NA	10,10	12,12	10,10	12,12	12,12	12,12
chr1	9982246	9982265	10,10	10,10	NA	15,15	15,15	10,10	15,15	NA	10,10	10,10	NA	15,15	10,10	15,15	15,15	15,15	15,15	10,10	10,10	10,10	15,15	15,15	15,15	10,10	10,10	NA	10,10	10,10	10,10	15,15	10,10	10,10	15,15	15,15	10,10	10,10	10,10	NA	10,10	NA	NA	10,10	15,15	10,10	15,15	NA	NA
chr1	9984525	9984542	3,3	3,3	1,1	NA	1,1	3,3	1,1	1,1	3,3	3,3	1,1	1,1	3,3	1,1	1,1	1,1	1,1	3,3	NA	3,3	1,1	1,1	1,1	3,3	3,3	3,3	3,3	3,3	3,3	1,1	3,3	3,3	1,1	1,1	3,3	3,3	3,3	1,1	3,3	3,3	NA	3,3	1,1	3,3	1,1	NA	1,1
chr1	9989590	9989609	5,5	5,5	NA	8,8	NA	5,5	8,8	6,8	5,5	5,5	8,8	8,8	5,5	NA	8,8	8,8	8,8	5,5	5,5	5,5	NA	NA	6,8	5,5	5,5	NA	5,5	5,5	5,5	8,8	5,5	5,5	NA	NA	5,5	5,5	NA	6,8	NA	5,5	NA	5,5	6,8	5,5	8,8	8,8	NA
chr1	9997562	9997597	9,9	9,9	NA	NA	NA	NA	8,8	8,8	NA	9,9	NA	8,8	9,9	NA	8,8	8,8	NA	9,9	9,9	9,9	8,8	NA	8,8	9,9	9,9	9,9	9,9	9,9	9,9	8,8	9,9	9,9	8,8	8,8	9,9	9,9	NA	8,8	9,9	9,9	NA	9,9	NA	9,9	NA	NA	NA
chr1	10002770	10002793	6,6	6,6	NA	NA	5,5	NA	5,5	NA	6,6	6,6	5,5	5,5	6,6	NA	NA	5,5	NA	6,6	6,6	6,6	NA	5,5	5,5	6,6	6,6	6,6	NA	6,6	6,6	NA	NA	6,6	NA	5,5	6,6	6,6	6,6	5,5	6,6	6,6	NA	6,6	5,5	6,6	5,5	NA	NA
chr1	10186669	10186703	NA	5,5	6,7	4,6	6,6	5,5	6,6	NA	5,5	5,5	6,6	5,6	5,5	NA	NA	3,6	4,6	NA	5,5	5,5	NA	NA	5,6	5,5	5,5	NA	NA	5,5	NA	NA	NA	5,5	NA	6,6	5,5	5,5	5,5	NA	5,5	NA	NA	5,5	NA	5,5	6,6	NA	6,6
chr1	10294485	10294552	17,17	NA	15,15	14,15	15,15	NA	NA	15,15	17,17	19,19	15,15	15,15	17,17	16,16	16,16	15,15	15,15	17,17	16,17	16,16	15,15	16,16	16,16	17,17	16,17	NA	16,16	NA	17,17	14,14	NA	16,16	15,15	15,15	17,17	NA	17,17	15,16	17,17	NA	NA	16,16	15,15	17,17	15,15	15,15	15,15
chr1	10327723	10327750	7,7	7,7	8,8	8,8	8,8	NA	8,8	8,8	7,7	7,7	8,8	8,8	7,7	8,8	NA	8,8	NA	7,7	7,7	7,7	8,8	8,8	8,8	NA	7,7	8,8	NA	7,7	7,7	8,8	7,7	7,7	8,8	8,8	7,7	7,7	7,7	8,8	7,7	7,7	7,7	7,7	8,8	7,7	8,8	8,8	8,8
chr1	10352703	10352758	14,14	15,15	14,14	NA	16,16	13,14	15,15	16,16	14,14	NA	16,16	NA	NA	NA	16,16	NA	NA	16,16	14,15	14,14	NA	16,16	16,16	14,14	14,14	NA	NA	14,15	14,14	15,15	14,14	14,14	16,16	16,16	NA	14,14	14,14	NA	14,14	14,14	NA	14,14	16,16	NA	16,17	16,16	16,16
chr1	10371821	10371855	7,7	7,7	7,7	6,6	NA	7,7	6,6	6,6	7,7	7,7	6,6	6,6	7,7	6,6	6,6	6,6	6,6	7,7	7,7	7,7	6,6	6,6	6,6	7,7	7,7	6,6	7,7	7,7	7,7	6,6	7,7	7,7	6,6	6,6	6,7	7,7	7,7	6,6	7,7	NA	7,7	7,7	6,6	7,7	6,6	6,6	6,6
chr1	10442065	10442100	9,9	9,9	10,10	10,10	10,10	9,9	10,10	10,10	9,9	9,9	10,10	10,10	9,9	10,10	10,10	10,10	10,10	9,9	9,9	9,9	10,10	10,10	10,10	9,9	9,9	10,10	9,9	9,9	9,9	10,10	9,9	9,9	10,10	10,10	9,9	NA	9,9	10,10	9,9	9,9	9,9	9,9	10,10	9,9	9,9	10,10	10,10
chr1	10481477	10481516	8,8	8,8	7,7	7,7	7,7	8,8	7,7	7,7	8,8	8,8	7,7	7,7	8,8	7,7	7,7	7,7	7,7	8,8	8,8	8,8	7,7	7,7	7,7	8,8	8,8	7,7	8,8	8,8	8,8	7,7	8,8	8,8	7,7	7,7	8,8	8,8	8,8	7,7	8,8	8,8	8,8	8,8	7,7	8,8	7,7	7,7	7,7
chr1	10506948	10506997	10,10	10,10	12,12	12,12	12,12	10,10	12,12	12,12	10,10	10,10	NA	12,12	10,10	12,12	12,13	12,12	12,12	10,10	10,10	10,10	NA	NA	12,12	10,10	10,10	13,13	10,10	10,10	10,10	13,13	10,10	10,10	13,13	NA	11,11	10,10	10,10	13,13	NA	10,11	10,10	10,10	13,13	10,10	13,13	12,13	13,13
chr1	10560219	10560269	17,17	17,17	18,18	16,16	16,16	NA	NA	16,16	17,17	17,17	16,16	NA	17,17	NA	16,16	16,16	16,16	17,17	17,17	17,17	16,16	16,16	NA	17,17	17,17	16,16	17,17	NA	17,17	NA	17,17	17,17	NA	16,16	16,17	17,17	NA	NA	17,17	17,17	NA	NA	16,16	17,17	16,16	16,16	16,16
chr1	10630373	10630424	NA	13,13	14,14	14,14	14,14	13,13	14,14	14,14	NA	14,14	14,15	14,14	15,15	14,14	14,14	14,14	14,14	13,13	13,13	14,14	NA	14,14	14,14	13,13	13,13	NA	13,13	13,13	13,13	NA	13,13	13,13	14,14	NA	NA	NA	13,13	NA	13,13	NA	NA	NA	14,14	NA	12,14	NA	NA
chr1	10673910	10673965	NA	NA	13,13	13,13	13,13	14,14	13,13	13,13	14,14	14,14	13,13	13,13	15,15	13,13	13,13	NA	13,13	15,15	14,14	NA	13,13	13,13	13,13	14,14	14,14	13,13	NA	14,14	14,14	13,13	14,14	14,14	13,13	13,13	15,15	NA	13,14	13,13	14,14	14,14	NA	14,14	13,13	14,14	13,13	13,13	13,13
chr1	10685859	10685898	8,8	8,8	9,9	9,9	9,9	8,8	9,9	9,9	8,8	8,8	9,9	9,9	8,8	9,9	9,9	9,9	NA	8,8	NA	8,8	9,9	9,9	9,9	NA	8,8	NA	8,8	8,8	8,8	9,9	8,8	8,8	9,9	9,9	8,8	8,8	8,8	9,9	8,8	8,8	NA	8,8	9,9	8,8	9,9	NA	9,9
chr1	10837472	10837507	9,9	9,9	7,7	7,7	7,7	9,9	7,7	7,7	9,9	9,9	7,7	7,7	9,9	7,7	7,7	7,7	7,7	9,9	9,9	9,9	NA	7,7	7,7	9,9	9,9	7,7	9,9	9,9	9,9	NA	9,9	9,9	7,7	7,7	9,9	9,9	9,9	7,7	NA	9,9	9,9	9,9	7,7	9,9	7,7	7,7	7,7
chr1	10937547	10937582	9,9	9,9	8,8	8,8	8,8	9,9	8,8	8,8	9,9	9,9	8,8	8,8	9,9	8,8	8,8	8,8	8,8	9,9	9,9	9,9	8,8	8,8	8,8	9,9	9,9	8,8	9,9	9,9	9,9	8,8	9,9	9,9	8,8	8,8	9,9	9,9	9,9	8,8	9,9	9,9	9,9	9,9	8,8	9,9	8,8	8,8	8,8
chr1	11014894	11014907	7,9	7,9	10,10	10,10	10,10	7,9	NA	10,10	7,9	7,7	10,10	10,10	7,9	10,10	10,10	10,10	10,10	7,7	7,9	7,9	10,10	10,10	10,10	7,9	7,9	NA	7,9	7,9	7,7	NA	7,9	7,9	10,10	10,10	7,9	7,9	7,9	NA	7,9	7,9	7,9	7,9	10,10	7,9	10,10	NA	10,10
chr1	11015646	11015687	7,7	7,7	4,4	NA	4,4	NA	4,4	NA	7,7	7,7	NA	4,4	NA	4,4	NA	4,4	4,4	7,7	7,7	7,7	NA	NA	4,4	7,7	7,7	4,4	7,7	7,7	7,7	NA	7,7	7,7	NA	4,4	7,7	7,7	7,7	NA	7,7	7,7	7,7	7,7	4,4	7,7	NA	NA	4,4
chr1	11036466	11036489	8,8	8,8	9,9	9,9	9,9	8,8	9,9	9,9	8,8	8,8	9,9	9,9	8,8	9,9	9,9	9,9	9,9	8,8	8,8	8,8	9,9	9,9	9,9	8,8	8,8	9,9	8,8	8,8	8,8	9,9	8,8	8,8	9,9	9,9	8,8	8,8	8,8	9,9	8,8	8,8	8,8	8,8	9,9	8,8	9,9	NA	9,9
chr1	11036785	11036800	4,4	4,4	6,6	6,6	6,6	4,4	6,6	6,6	4,4	4,4	6,6	6,6	4,4	6,6	6,6	6,6	6,6	4,4	4,4	4,4	6,6	6,6	6,6	4,4	4,4	6,6	4,4	4,4	4,4	6,6	4,4	4,4	6,6	6,6	4,4	4,4	4,4	6,6	4,4	4,4	4,4	4,4	6,6	4,4	6,6	6,6	6,6
chr1	11054112	11054129	3,3	3,3	NA	4,4	4,4	3,3	4,4	4,4	3,3	3,3	4,4	4,4	3,3	4,4	4,4	4,4	4,4	3,3	3,3	3,3	4,4	4,4	4,4	3,3	3,3	4,4	3,3	3,3	3,3	4,4	3,3	3,3	4,4	4,4	3,3	3,3	3,3	4,4	3,3	3,3	3,3	3,3	4,4	3,3	4,4	4,4	4,4
chr1	11056103	11056129	9,9	9,9	6,6	6,6	6,6	9,9	6,6	6,6	9,9	9,9	6,6	6,6	9,9	6,6	6,6	6,6	6,6	9,9	9,9	9,9	6,6	6,6	6,6	9,9	9,9	6,6	9,9	9,9	9,9	NA	9,9	9,9	6,6	6,6	9,9	9,9	9,9	6,6	9,9	9,9	9,9	9,9	6,6	9,9	6,6	6,6	6,6
chr1	11097758	11097769	4,4	4,4	3,3	3,3	3,3	4,4	3,3	3,3	4,4	4,4	3,3	3,3	4,4	3,3	3,3	3,3	3,3	4,4	4,4	4,4	3,3	3,3	3,3	4,4	4,4	NA	4,4	4,4	4,4	3,3	4,4	4,4	3,3	3,3	4,4	4,4	4,4	3,3	4,4	4,4	4,4	4,4	3,3	4,4	3,3	3,3	3,3
chr1	11125071	11125085	5,5	5,5	4,4	NA	4,4	5,5	4,4	4,4	5,5	5,5	4,4	NA	5,5	NA	NA	4,5	4,4	5,5	5,5	5,5	4,4	4,4	NA	5,5	5,5	NA	5,5	5,5	5,5	4,4	NA	5,5	NA	4,5	5,5	5,5	5,5	4,4	5,5	5,5	5,5	5,5	4,4	5,5	NA	4,4	4,4
chr1	11145078	11145109	NA	16,17	11,16	NA	11,16	NA	11,13	11,16	NA	16,16	12,16	11,16	NA	11,16	11,16	11,16	12,16	16,16	16,16	16,16	NA	11,16	11,11	16,16	NA	NA	16,16	16,16	NA	11,16	16,16	16,16	11,16	NA	NA	16,16	16,16	11,16	16,16	16,16	16,16	16,16	11,16	16,16	11,16	11,16	11,16
chr1	11172538	11172577	10,10	NA	11,11	11,11	11,11	10,10	11,11	11,11	NA	10,10	11,11	12,12	10,10	11,11	NA	11,11	NA	11,11	10,10	10,10	NA	11,11	10,11	10,10	10,10	11,11	10,10	10,10	10,10	11,11	10,10	10,10	11,11	11,11	NA	10,10	10,10	NA	10,10	NA	10,10	10,10	11,11	10,10	11,11	NA	11,11
chr1	11179139	11179170	8,8	8,8	9,9	9,9	9,9	8,8	9,9	9,9	8,8	8,8	NA	9,9	8,8	9,9	9,9	9,9	9,9	8,8	8,8	8,8	9,9	9,9	9,9	8,8	8,8	9,9	8,8	8,8	8,8	9,9	NA	8,8	8,9	NA	NA	8,8	NA	9,9	8,8	8,8	8,8	8,8	9,9	8,8	9,9	9,9	9,9
chr1	11205150	11205167	6,6	6,6	7,7	7,7	7,7	6,6	7,7	7,7	6,6	6,6	7,7	7,7	6,6	7,7	7,7	7,7	7,7	6,6	6,6	6,6	7,7	7,7	7,7	6,6	6,6	7,7	6,6	6,6	6,6	7,7	6,6	6,6	7,7	7,7	6,6	6,6	6,6	7,7	6,6	6,6	6,6	6,6	7,7	6,6	7,7	7,7	7,7
chr1	11222827	11222862	9,9	9,9	8,8	8,8	8,8	9,9	8,8	8,8	9,9	9,9	8,8	8,8	9,9	8,8	8,8	8,8	8,8	9,9	9,9	9,9	8,8	8,8	8,8	9,9	9,9	8,8	9,9	9,9	9,9	8,8	9,9	9,9	8,8	8,8	9,9	9,9	NA	8,8	9,9	NA	9,9	9,9	8,8	9,9	8,8	NA	8,8
chr1	11224726	11224749	6,6	6,6	NA	8,8	8,8	6,6	8,8	8,8	6,6	6,6	8,8	8,8	6,6	8,8	8,8	NA	8,8	6,6	6,6	6,6	8,8	8,8	8,8	6,6	6,6	8,8	6,6	6,6	6,6	8,8	6,6	6,6	8,8	8,8	6,6	6,6	6,6	8,8	6,6	6,6	6,6	6,6	8,8	6,6	8,8	8,8	8,8
chr1	11253645	11253676	8,8	8,8	11,11	11,11	11,11	8,8	11,11	11,11	8,8	8,8	11,11	11,11	8,8	11,11	11,11	11,11	11,11	8,8	8,8	8,8	11,11	11,11	11,11	8,8	8,8	NA	8,8	8,8	8,8	11,11	8,8	8,8	11,11	11,11	8,8	NA	8,8	11,11	8,8	8,8	8,8	8,8	11,11	8,8	11,11	11,11	11,11
chr1	11269899	11269914	4,4	4,4	3,3	3,3	3,3	4,4	3,3	3,3	4,4	4,4	3,3	3,3	4,4	3,3	3,3	3,3	3,3	4,4	4,4	4,4	3,3	3,3	3,3	4,4	4,4	3,3	4,4	4,4	4,4	3,3	4,4	4,4	3,3	3,3	4,4	4,4	4,4	3,3	4,4	4,4	4,4	4,4	3,3	4,4	3,3	3,3	3,3
chr1	11279294	11279315	11,11	11,11	15,15	15,15	15,15	11,11	NA	15,15	11,11	11,11	15,15	NA	NA	15,15	15,15	11,15	15,15	11,11	11,11	11,11	NA	15,15	NA	NA	11,11	NA	11,11	11,11	11,11	NA	11,11	11,11	NA	15,15	11,11	11,11	11,11	NA	11,11	11,11	11,11	11,11	15,16	11,11	NA	NA	NA
chr1	11281332	11281347	8,8	8,8	6,6	6,6	6,6	NA	6,6	6,6	8,8	NA	6,6	6,6	8,8	6,6	6,6	6,6	6,6	8,8	8,8	NA	6,6	6,6	6,6	8,8	NA	NA	8,8	8,8	8,8	6,6	8,8	8,8	6,6	6,6	8,8	8,8	8,8	NA	8,8	8,8	NA	8,8	NA	NA	6,6	6,6	6,6
chr1	11307385	11307402	9,9	9,9	6,6	6,6	6,6	9,9	6,6	6,6	9,9	9,9	6,6	6,6	9,9	6,6	NA	6,6	6,6	9,9	NA	9,9	6,6	6,6	6,6	9,9	9,9	6,6	9,9	9,9	NA	6,6	9,9	9,9	6,6	6,6	NA	9,9	9,9	NA	9,9	9,9	9,9	9,9	6,6	NA	6,6	6,6	6,6
chr1	11341298	11341333	9,9	9,9	6,6	6,6	6,6	9,9	6,6	6,6	9,9	NA	6,6	6,6	NA	6,6	6,6	6,6	6,6	9,9	9,9	9,9	NA	6,6	6,6	9,9	9,9	NA	9,9	9,9	9,9	6,6	9,9	9,9	6,6	6,6	9,9	9,9	9,9	NA	9,9	9,9	9,9	9,9	6,6	9,9	6,6	6,6	6,6
chr1	11341794	11341819	13,13	13,13	16,16	16,16	NA	13,13	NA	16,16	13,13	13,13	16,16	16,16	13,13	16,16	NA	16,16	NA	13,13	NA	13,13	16,16	16,16	16,17	NA	13,13	16,16	13,13	13,13	13,13	16,16	13,13	13,13	NA	16,16	13,13	13,13	13,13	NA	13,13	13,13	NA	13,13	16,16	13,13	16,16	NA	16,16
chr1	11343157	11343192	6,6	6,6	5,7	5,7	5,7	6,6	5,7	5,7	6,6	6,6	5,7	5,7	6,6	NA	NA	5,7	5,7	6,6	6,6	6,6	5,7	5,7	5,7	6,6	6,6	5,7	6,6	6,6	6,6	NA	6,6	6,6	5,7	5,7	NA	6,6	6,6	5,7	6,6	6,6	6,6	6,6	5,7	6,6	NA	7,7	5,7
chr1	11343554	11343565	6,6	6,6	3,3	3,3	3,3	6,6	3,3	3,3	6,6	6,6	3,3	3,3	6,6	3,3	3,3	3,3	3,3	6,6	6,6	6,6	3,3	3,3	3,3	6,6	6,6	3,3	6,6	6,6	6,6	3,3	6,6	6,6	3,3	3,3	6,6	6,6	6,6	3,3	6,6	6,6	6,6	6,6	3,3	6,6	3,3	3,3	3,3
chr1	11357793	11357806	NA	7,7	4,4	4,4	NA	7,7	4,4	4,4	7,7	7,7	4,4	4,4	7,7	4,4	4,4	4,4	4,4	7,7	7,7	7,7	4,4	4,4	4,4	7,7	7,7	NA	7,7	7,7	7,7	4,4	7,7	NA	4,4	4,4	7,7	7,7	7,7	NA	7,7	7,7	7,7	7,7	4,4	7,7	4,4	4,4	4,4
chr1	11414681	11414692	4,4	4,4	2,4	2,4	2,4	4,4	2,4	2,4	4,4	NA	2,4	2,4	NA	2,4	2,4	2,4	2,4	4,4	NA	4,4	2,4	2,4	2,4	4,4	4,4	2,4	4,4	4,4	4,4	NA	4,4	4,4	2,4	2,4	4,4	NA	NA	2,4	4,4	4,4	2,4	4,4	2,4	4,4	2,4	2,4	2,4
chr1	11425091	11425102	4,4	4,4	6,6	6,6	6,6	4,4	6,6	6,6	4,4	4,4	6,6	NA	4,4	6,6	6,6	6,6	6,6	4,4	4,4	4,4	NA	6,6	6,6	4,4	4,4	6,6	4,4	4,4	4,4	6,6	4,4	4,4	NA	6,6	4,4	4,4	4,4	6,6	4,4	4,4	4,4	4,4	6,6	4,4	6,6	6,6	6,6
chr1	11469677	11469718	NA	14,14	7,7	7,7	7,7	14,14	7,7	7,7	14,14	14,14	7,7	7,7	NA	7,7	7,7	7,7	7,7	14,14	NA	14,14	7,7	7,7	7,7	14,14	14,14	NA	14,14	14,14	14,14	7,7	12,14	14,14	7,7	7,7	NA	14,14	14,14	7,7	14,14	14,14	NA	14,14	7,7	14,14	7,7	7,7	7,7
chr1	11488380	11488399	5,5	5,5	5,5	5,5	5,5	5,5	5,5	5,5	5,5	5,5	5,5	5,5	5,5	5,5	5,5	5,5	5,5	5,5	5,5	5,5	5,5	5,5	5,5	5,5	5,5	5,5	5,5	5,5	5,5	5,5	5,5	5,5	5,5	5,5	5,5	5,5	5,5	5,5	5,5	5,5	5,5	NA	5,5	5,5	5,5	5,5	5,5
chr1	11546048	11546069	11,11	11,11	10,10	10,10	10,10	11,11	10,10	10,10	NA	11,11	10,10	NA	11,11	10,10	NA	10,10	10,10	11,11	11,11	11,11	NA	10,10	10,10	NA	11,11	NA	11,11	NA	NA	10,10	10,11	11,11	10,10	10,10	11,11	11,11	11,11	10,10	11,11	11,11	11,11	11,11	10,10	11,11	10,10	10,10	10,10
chr1	11587340	11587375	NA	9,9	8,8	NA	8,8	9,9	8,8	NA	9,9	9,9	8,8	8,8	9,9	8,8	8,8	8,8	8,8	9,9	9,9	9,9	8,8	8,8	8,8	9,9	NA	NA	9,9	NA	9,9	8,8	9,9	9,9	8,8	8,8	9,9	9,9	9,9	8,8	NA	9,9	9,9	9,9	NA	NA	8,8	8,8	NA
chr1	11628558	11628589	8,8	8,8	10,10	10,10	10,10	8,8	10,10	10,10	8,8	8,8	NA	10,10	8,8	10,11	10,10	10,10	10,10	8,8	8,8	8,8	10,10	10,10	10,10	8,8	8,8	10,10	8,8	8,8	8,8	NA	8,8	8,8	10,10	10,10	8,8	8,8	8,8	10,10	8,8	8,8	NA	8,8	10,10	8,8	NA	10,10	NA
chr1	11839776	11839797	11,12	11,11	14,14	NA	14,14	11,11	14,14	14,14	11,11	11,11	NA	14,14	11,11	14,14	14,14	NA	14,14	11,11	11,11	11,11	NA	NA	14,14	11,11	11,11	NA	11,12	NA	11,11	14,14	11,11	11,11	14,14	NA	11,11	11,11	NA	14,14	11,11	11,11	11,11	11,11	14,14	11,11	14,14	NA	14,14
chr1	11842357	11842376	5,5	5,5	6,6	6,6	6,6	5,5	6,6	6,6	5,5	5,5	6,6	6,6	5,5	6,6	6,6	6,6	6,6	5,5	5,5	5,5	6,6	6,6	6,6	5,5	5,5	6,6	5,5	5,5	5,5	6,6	5,5	5,5	6,6	6,6	5,5	5,5	5,5	6,6	5,5	5,5	5,5	5,5	6,6	5,5	6,6	6,6	6,6
chr1	11847620	11847643	6,6	6,6	5,5	5,5	NA	6,6	5,5	5,5	6,6	6,6	5,5	5,5	6,6	5,5	5,5	5,5	5,5	6,6	6,6	6,6	5,5	5,5	5,5	6,6	6,6	NA	6,6	6,6	6,6	5,5	NA	6,6	5,5	5,5	6,6	6,6	NA	5,5	6,6	6,6	NA	6,6	5,5	6,6	5,5	5,5	5,5
chr1	11916568	11916615	NA	12,12	13,13	12,12	13,13	11,11	13,13	13,13	12,12	12,12	13,13	13,13	12,12	13,13	13,13	13,13	14,14	12,12	12,12	12,12	NA	13,13	NA	12,12	12,12	13,13	12,12	12,12	12,12	NA	12,12	NA	13,13	13,13	12,13	12,12	12,12	NA	NA	12,12	12,12	12,12	13,13	12,12	13,13	NA	13,13
chr1	11932750	11932771	11,11	11,11	10,10	10,10	10,10	11,11	10,10	10,10	11,11	NA	10,10	10,10	11,11	NA	10,10	10,10	10,10	11,11	NA	11,11	10,10	NA	10,10	11,11	11,11	10,10	11,11	11,11	NA	NA	11,11	11,11	10,10	10,10	NA	NA	11,11	10,10	NA	11,11	11,11	NA	10,10	11,11	NA	10,10	10,10
chr1	11956948	11956961	7,7	7,7	NA	12,12	NA	7,7	NA	NA	7,7	7,7	12,12	12,12	7,7	12,12	12,12	NA	12,12	7,7	7,7	7,7	12,12	11,12	11,12	7,7	7,7	12,12	7,7	7,7	NA	NA	7,7	7,7	NA	12,12	7,7	7,7	NA	NA	7,7	7,7	NA	NA	12,12	7,7	12,12	NA	12,12
chr1	12009849	12009868	NA	10,10	18,18	17,18	18,18	10,10	NA	17,18	10,10	10,10	NA	18,19	NA	18,18	NA	17,18	17,18	10,10	10,10	10,10	18,19	NA	NA	10,10	10,10	17,18	10,10	10,10	10,10	NA	10,10	10,10	17,18	NA	10,10	10,10	NA	NA	NA	10,10	NA	NA	17,18	10,10	18,18	17,18	17,18
chr1	12032607	12032630	4,4	4,4	4,4	4,4	4,4	4,4	4,4	4,4	4,4	4,4	4,4	4,4	4,4	4,4	4,4	4,4	4,4	4,4	NA	4,4	4,4	4,4	4,4	4,4	4,4	4,4	4,4	4,4	4,4	4,4	4,4	4,4	4,4	4,4	4,4	4,4	4,4	4,4	4,4	4,4	4,4	4,4	4,4	4,4	4,4	4,4	4,4
chr1	12066310	12066337	7,7	7,7	7,7	7,7	NA	7,7	7,7	7,7	7,7	7,7	7,7	7,7	7,7	7,7	7,7	7,7	7,7	7,7	NA	7,7	NA	7,7	7,7	7,7	7,7	NA	7,7	7,7	7,7	NA	7,7	NA	7,7	7,7	7,7	7,7	7,7	7,7	7,7	7,7	7,7	7,7	7,7	7,7	7,7	NA	7,7
chr1	12083962	12084005	NA	11,11	13,13	12,12	12,12	11,11	12,12	12,12	11,11	11,11	NA	12,12	NA	12,12	12,12	12,12	12,12	NA	11,11	11,11	12,12	12,12	12,12	11,11	11,11	12,12	11,11	11,11	11,11	13,13	NA	11,11	NA	12,12	11,11	11,11	11,11	12,12	11,11	11,11	11,11	11,11	12,12	11,11	12,12	12,12	NA
chr1	12087858	12087905	12,12	12,12	NA	NA	13,13	12,12	13,13	13,13	12,12	12,12	NA	NA	12,12	13,13	13,13	NA	13,13	12,12	12,12	12,12	13,13	13,13	13,13	NA	12,12	13,13	12,12	12,12	NA	13,13	12,12	12,12	13,13	12,13	NA	12,12	12,12	13,13	NA	12,12	NA	NA	NA	12,12	13,13	13,13	NA
chr1	12111417	12111448	8,8	8,8	NA	10,10	10,10	8,8	10,10	10,10	8,8	8,8	10,10	10,10	8,8	10,10	10,10	10,10	11,11	8,8	8,8	8,8	10,10	10,10	10,10	8,8	8,8	10,10	8,8	8,8	8,8	10,10	8,8	8,8	10,10	10,10	8,8	8,8	8,8	9,10	8,8	8,8	8,8	NA	10,10	8,8	10,10	10,10	10,10
chr1	12128570	12128590	7,7	7,7	5,5	5,5	5,5	7,7	5,5	5,5	7,7	7,7	5,5	5,5	NA	NA	5,5	5,5	5,5	7,7	7,7	7,7	5,5	5,5	5,5	7,7	7,7	5,5	7,7	7,7	7,7	5,5	7,7	7,7	5,5	5,5	7,7	7,7	5,7	5,5	7,7	7,7	NA	7,7	5,5	7,7	5,5	5,5	5,5
chr1	12150414	12150431	9,9	9,9	11,11	NA	NA	9,9	11,11	NA	9,9	9,9	11,11	11,11	9,9	11,11	NA	11,11	11,12	9,9	9,9	9,9	11,11	11,11	11,11	9,9	9,9	11,11	9,9	9,9	9,9	NA	9,9	9,9	11,11	11,11	9,9	9,9	9,9	11,11	9,9	NA	9,9	9,9	11,11	9,9	11,11	NA	11,11
chr1	12167435	12167454	4,4	4,4	3,3	NA	3,3	4,4	3,3	3,3	4,4	4,4	3,3	3,3	4,4	3,3	3,3	3,3	3,3	4,4	NA	4,4	NA	3,3	3,3	4,4	4,4	NA	4,4	4,4	4,4	3,3	4,4	4,4	3,3	3,3	4,4	4,4	4,4	3,3	4,4	4,4	4,4	4,4	3,3	4,4	3,3	3,3	3,3
chr1	12302869	12302884	8,8	8,8	7,7	7,7	7,7	8,8	7,7	7,7	8,8	8,8	7,7	7,7	NA	7,7	7,7	7,7	7,7	NA	8,8	8,8	7,7	NA	7,7	8,8	8,8	NA	8,8	8,8	8,8	7,7	8,8	8,8	7,7	7,7	8,8	8,8	NA	7,7	8,8	NA	8,8	8,8	7,7	8,8	NA	7,7	7,7
chr1	12313033	12313080	12,12	12,12	14,14	14,14	14,14	12,12	13,13	14,14	12,12	12,12	14,14	14,14	12,12	13,14	14,14	15,15	NA	12,12	12,12	13,13	14,14	14,14	13,13	12,12	12,12	NA	12,12	12,12	12,12	14,14	12,12	12,12	14,14	14,14	NA	12,12	12,12	14,14	12,12	12,12	12,12	12,12	14,34	12,12	14,14	14,14	13,14
chr1	12340861	12340886	13,13	13,13	12,12	12,12	12,12	13,13	12,12	12,12	13,13	13,13	NA	12,12	13,13	12,12	12,12	12,12	12,12	13,13	13,13	13,13	NA	12,12	NA	13,13	13,13	12,12	13,13	13,13	13,13	12,12	13,13	13,13	12,12	12,12	13,13	NA	13,13	NA	13,13	13,13	13,13	13,13	12,12	13,13	12,12	12,12	12,12
chr1	12385232	12385266	7,7	7,7	9,9	9,9	9,9	7,7	9,9	9,9	7,7	7,7	9,9	8,8	7,7	9,9	9,9	9,9	9,9	7,7	7,7	7,7	9,9	9,9	9,9	7,7	7,7	10,10	7,7	7,7	7,7	10,10	7,7	7,7	10,10	10,10	7,7	7,7	7,7	NA	7,7	7,7	7,7	7,7	NA	7,7	10,10	10,10	10,10
chr1	12494099	12494133	7,7	7,7	NA	8,8	8,8	7,7	8,8	8,8	7,7	7,7	8,8	8,8	7,7	8,8	8,8	8,8	NA	7,7	7,7	7,7	8,8	8,8	8,8	7,7	7,7	8,8	7,7	7,7	7,7	8,8	7,7	7,7	8,8	8,8	7,7	7,7	7,7	NA	7,7	NA	7,7	7,7	8,8	7,7	8,8	8,8	8,8
chr1	12505427	12505456	NA	6,6	9,9	9,9	9,9	NA	9,9	9,9	6,6	NA	9,9	NA	NA	9,9	9,9	9,9	9,9	6,6	NA	6,6	9,9	9,9	9,9	6,6	6,6	NA	6,6	6,6	6,6	NA	6,6	6,6	9,9	9,9	6,6	6,6	6,6	9,9	6,6	6,6	NA	6,6	9,9	6,6	9,9	9,9	9,9
chr1	12522599	12522634	9,9	9,9	7,7	7,7	7,7	9,9	7,7	7,7	9,9	9,9	7,7	7,7	9,9	7,7	7,7	7,7	7,7	9,9	9,9	9,9	7,7	7,7	7,7	9,9	9,9	7,7	9,9	9,9	9,9	7,7	9,9	9,9	7,7	7,7	9,9	NA	9,9	7,7	9,9	9,9	9,9	9,9	7,7	9,9	7,7	7,7	7,7
chr1	12527426	12527452	9,9	9,9	9,9	9,9	9,9	9,9	9,9	9,9	NA	9,9	9,9	9,9	9,9	9,9	9,9	9,9	10,10	NA	NA	9,9	9,9	9,9	9,9	9,9	9,9	NA	9,9	9,9	9,9	9,9	9,9	9,9	9,9	9,9	9,9	9,9	9,9	9,9	9,9	9,9	NA	9,9	9,9	9,9	9,9	NA	9,9
chr1	12619865	12619900	NA	NA	10,10	11,11	NA	9,9	11,11	11,11	9,9	9,9	11,11	11,11	9,9	NA	11,11	11,11	11,11	9,9	9,9	9,9	11,11	11,11	11,11	NA	9,9	11,11	9,9	9,9	9,9	11,11	9,9	9,9	11,11	11,11	9,9	9,9	9,9	11,11	9,9	9,9	9,9	9,9	11,11	9,9	11,11	NA	11,11
chr1	12642859	12642906	12,12	12,12	13,13	13,13	13,13	12,12	13,13	13,13	12,12	12,12	13,13	13,13	12,12	13,13	13,13	13,13	13,13	12,12	12,12	12,12	13,13	13,13	13,13	12,12	12,12	13,13	12,12	12,12	12,12	13,13	12,12	12,12	13,13	13,13	12,12	12,12	12,12	13,13	12,12	12,12	12,12	12,12	13,13	12,12	13,13	13,13	12,13
chr1	12690099	12690170	3,9	NA	8,10	3,10	NA	9,9	3,10	4,10	3,9	5,9	5,10	NA	4,9	4,10	7,10	6,10	4,10	3,9	NA	6,9	4,10	NA	6,10	9,9	7,9	NA	NA	9,9	NA	NA	4,9	3,9	10,10	5,10	7,9	NA	9,9	NA	5,9	3,9	9,9	3,9	4,10	5,9	5,10	8,10	NA
chr1	12711181	12711213	NA	11,11	6,12	NA	NA	11,11	12,12	6,12	11,11	11,11	12,12	NA	11,11	12,12	NA	NA	6,12	NA	11,11	11,11	6,12	6,12	6,12	11,11	11,11	NA	11,11	11,11	11,11	6,12	11,11	11,11	12,12	NA	11,11	11,11	NA	NA	11,11	11,11	11,11	NA	NA	10,11	NA	6,12	NA
chr1	12712943	12712990	13,13	12,12	11,11	NA	11,11	12,12	NA	11,11	11,11	NA	11,11	11,11	12,12	11,11	11,11	11,11	11,11	12,12	NA	12,12	11,11	11,11	11,11	12,12	NA	NA	12,12	12,12	12,12	11,11	12,12	12,12	11,11	11,11	12,12	12,12	12,12	11,11	12,12	12,12	NA	12,12	11,11	12,12	11,11	11,11	11,11
chr1	12758325	12758369	9,9	9,9	8,8	8,8	8,8	9,9	8,8	8,8	NA	9,9	8,8	9,9	9,9	8,8	8,8	8,8	NA	9,9	8,9	9,9	8,8	8,8	8,8	9,9	9,9	8,8	8,9	9,9	9,9	8,8	9,9	9,9	8,8	8,8	9,9	9,9	9,9	8,8	9,9	9,9	NA	9,9	8,8	9,9	8,8	8,8	8,8
chr1	12784829	12784850	11,11	NA	NA	NA	NA	10,10	11,11	11,11	11,11	NA	11,11	NA	11,11	11,11	11,11	11,11	11,11	NA	11,11	11,11	11,11	NA	11,11	11,11	11,11	11,11	11,11	10,11	NA	NA	11,11	11,11	NA	11,11	11,11	11,11	11,11	11,11	11,11	NA	11,11	11,11	11,11	11,11	11,11	NA	11,11
chr1	12793011	12793054	11,11	11,11	10,10	10,10	10,10	11,11	10,10	10,10	11,11	11,11	10,10	10,10	11,11	10,10	NA	10,10	10,10	NA	11,11	11,11	10,10	10,10	10,10	11,11	11,11	NA	11,11	11,11	11,11	10,10	11,11	11,11	10,10	10,10	11,11	11,11	NA	10,10	11,11	11,11	11,11	11,11	10,10	11,11	10,10	10,10	10,10
chr1	12827311	12827338	7,7	7,7	7,7	7,7	7,7	7,7	7,7	7,7	7,7	7,7	7,7	7,7	7,7	7,7	7,7	7,7	7,7	7,7	7,7	7,7	7,7	7,7	7,7	8,8	7,7	7,7	7,7	7,7	7,7	7,7	7,7	7,7	7,7	7,7	7,7	7,7	7,7	7,7	7,7	7,7	7,7	7,7	NA	7,7	7,7	7,7	7,7
chr1	12944116	12944127	6,6	6,6	5,5	5,5	5,5	6,6	5,5	5,5	6,6	6,6	5,5	5,5	6,6	5,5	5,5	5,5	5,5	6,6	6,6	6,6	5,5	5,5	5,5	6,6	6,6	5,5	6,6	6,6	6,6	5,5	6,6	6,6	5,5	5,5	6,6	5,5	NA	5,5	6,6	6,6	6,6	5,5	5,5	6,6	5,5	5,5	5,5
chr1	12957849	12957892	11,11	NA	NA	NA	10,10	11,11	9,10	10,10	11,11	11,11	NA	10,10	11,11	10,10	NA	10,10	10,10	10,10	11,11	11,11	10,10	10,10	NA	11,11	11,11	NA	NA	11,11	11,11	10,10	11,11	11,11	NA	10,10	11,11	10,10	NA	10,10	11,11	11,11	11,11	10,10	10,10	11,11	10,10	10,10	NA
chr1	12978086	12978145	10,10	10,10	7,7	7,7	NA	10,10	7,7	7,7	10,10	10,10	7,7	7,7	10,10	7,7	7,7	7,7	7,7	10,10	10,10	NA	NA	7,7	7,7	10,10	10,10	NA	10,10	10,10	10,10	7,7	10,10	10,10	7,7	7,7	10,10	7,7	7,7	NA	10,10	10,10	10,10	7,7	7,7	10,10	7,7	NA	7,7
chr1	12988631	12988654	12,12	NA	NA	NA	NA	12,12	9,9	9,9	NA	NA	9,9	NA	NA	9,9	9,9	9,9	9,9	12,12	12,12	12,12	9,9	9,9	9,9	12,12	12,12	9,9	12,12	12,12	12,12	NA	12,12	12,12	NA	9,9	NA	9,9	NA	9,9	NA	12,12	NA	9,9	9,9	12,12	9,9	NA	9,9
chr1	13007360	13007384	5,5	5,5	7,7	NA	7,7	5,5	7,7	7,7	5,5	5,5	7,7	7,7	5,5	7,7	7,7	NA	7,7	5,5	5,5	5,5	7,7	7,7	7,7	5,5	NA	NA	5,5	5,5	5,5	7,7	5,5	5,5	7,7	7,7	5,5	NA	7,7	NA	5,5	5,5	5,5	7,7	7,7	5,5	7,7	7,7	NA
chr1	13012487	13012546	NA	12,12	7,7	7,7	7,7	NA	7,7	7,7	12,12	12,12	7,7	NA	12,12	7,7	7,7	7,7	7,7	12,12	NA	12,12	7,7	7,7	7,7	12,12	12,12	NA	12,12	NA	12,12	7,7	12,12	12,12	7,7	7,7	12,12	7,7	7,7	7,7	NA	12,12	NA	7,7	7,7	12,12	7,7	NA	7,7
chr1	13017611	13017640	6,6	6,6	4,4	4,4	NA	6,6	4,4	NA	6,6	6,6	4,4	4,4	6,6	NA	NA	NA	4,4	6,6	NA	6,6	4,4	4,4	4,4	6,6	6,6	NA	6,6	6,6	6,6	NA	6,6	NA	NA	4,4	6,6	4,4	4,4	4,4	6,6	6,6	NA	4,4	4,4	6,6	4,4	NA	NA
chr1	13054957	13054992	9,9	9,9	9,9	NA	NA	9,9	6,6	6,6	9,9	9,9	6,6	NA	9,9	NA	NA	6,6	6,6	9,9	9,9	9,9	9,9	6,6	6,6	9,9	9,9	NA	9,9	9,9	9,9	NA	9,9	9,9	6,6	6,6	9,9	6,6	NA	6,6	6,6	9,9	9,9	6,6	NA	NA	6,6	6,6	6,6
chr1	13066432	13066446	5,5	5,5	5,5	10,10	NA	5,5	10,10	10,10	5,5	5,5	NA	10,10	5,5	10,10	10,10	10,10	10,10	5,5	5,5	5,5	5,5	10,10	10,10	5,5	5,5	NA	5,5	5,5	5,5	10,10	5,5	5,5	10,10	10,10	5,5	10,10	10,10	NA	10,10	5,5	5,5	10,10	NA	5,5	10,10	NA	10,10
chr1	13078811	13078834	NA	12,12	12,12	11,11	11,11	12,12	11,11	11,11	12,12	12,12	11,11	11,11	12,12	11,11	11,11	11,11	11,11	12,12	NA	NA	12,12	11,11	11,11	NA	12,12	11,11	12,12	11,12	12,12	NA	12,12	NA	11,11	11,11	12,12	11,11	11,11	11,11	11,11	12,12	12,12	11,11	11,11	12,12	NA	11,11	NA
chr1	13083315	13083326	6,6	6,6	NA	5,5	5,5	6,6	5,5	5,5	6,6	6,6	5,5	NA	6,6	5,5	NA	5,5	5,5	6,6	6,6	6,6	NA	5,5	5,5	6,6	6,6	NA	6,6	6,6	6,6	NA	6,6	6,6	5,5	5,5	6,6	5,5	NA	5,5	5,5	6,6	NA	5,5	5,5	6,6	5,5	5,5	5,5
chr1	13087382	13087397	4,4	4,4	4,4	5,5	5,5	4,4	5,5	5,5	4,4	4,4	5,5	5,5	4,4	5,5	5,5	5,5	5,5	4,4	4,4	4,4	4,4	5,5	5,5	4,4	4,4	NA	4,4	4,4	4,4	5,5	4,4	4,4	5,5	5,5	4,4	5,5	NA	5,5	5,5	4,4	4,4	5,5	5,5	4,4	5,5	NA	5,5
chr1	13110486	13110517	8,8	8,8	8,8	7,7	7,7	8,8	7,7	7,7	8,8	8,8	7,7	7,7	8,8	7,7	7,7	7,7	7,7	8,8	8,8	8,8	8,8	7,7	7,7	8,8	8,8	NA	8,8	8,8	8,8	7,7	8,8	8,8	7,7	7,7	8,8	7,7	7,7	7,7	7,7	8,8	8,8	7,7	7,7	8,8	7,7	7,7	7,7
chr1	13127414	13127431	6,6	6,6	6,6	9,9	9,9	6,6	9,9	9,9	6,6	6,6	9,9	9,9	6,6	9,9	NA	NA	9,9	6,6	6,6	6,6	NA	9,9	9,9	6,6	6,6	NA	6,6	6,6	6,6	NA	6,6	6,6	9,9	9,9	6,6	9,9	NA	9,9	9,9	6,6	NA	9,9	9,9	6,6	9,9	NA	9,9
chr1	13136275	13136292	NA	6,6	6,6	7,7	7,7	6,6	NA	7,7	6,6	6,6	7,7	7,7	NA	7,7	7,7	7,7	7,7	6,6	6,6	6,6	6,6	7,7	7,7	6,6	6,6	7,7	6,6	6,6	6,6	NA	6,6	6,6	7,7	7,7	6,6	7,7	NA	7,7	7,7	6,6	6,6	7,7	7,7	6,6	7,7	7,7	7,7
chr1	13137623	13137634	3,3	3,3	3,3	2,2	2,2	NA	2,2	2,2	3,3	3,3	2,2	2,2	3,3	2,2	2,2	2,2	2,2	3,3	3,3	3,3	3,3	2,2	2,2	3,3	3,3	NA	3,3	3,3	3,3	2,2	3,3	3,3	2,2	2,2	3,3	2,2	2,2	2,2	2,2	3,3	NA	2,2	2,2	3,3	2,2	2,2	2,2
chr1	13153110	13153124	5,5	5,5	5,5	6,6	6,6	5,5	6,6	6,6	5,5	5,5	6,6	6,6	5,5	6,6	6,6	6,6	6,6	5,5	5,5	5,5	5,5	6,6	6,6	5,5	5,5	6,6	5,5	5,5	5,5	6,6	5,5	5,5	6,6	6,6	5,5	6,6	6,6	6,6	6,6	5,5	5,5	6,6	6,6	5,5	6,6	6,6	6,6
chr1	13196437	13196454	9,9	9,9	9,9	6,6	6,6	9,9	6,6	6,6	9,9	9,9	6,6	6,6	8,9	6,6	6,6	6,6	6,6	9,9	9,9	9,9	9,9	6,6	6,6	9,9	9,9	6,6	9,9	9,9	NA	NA	9,9	9,9	6,6	6,6	9,9	6,6	6,6	6,6	6,6	9,9	9,9	6,6	6,6	9,9	6,6	6,6	6,6
chr1	13219758	13219785	14,14	14,14	14,14	12,13	NA	14,14	12,12	NA	14,14	14,14	NA	12,12	NA	12,12	12,12	12,12	12,12	14,14	14,14	14,14	14,14	NA	NA	NA	14,14	NA	NA	NA	14,14	NA	14,14	NA	12,12	12,12	NA	NA	NA	NA	12,12	14,14	NA	12,12	12,12	13,14	12,12	12,12	12,12
chr1	13245748	13245759	4,4	4,4	4,4	NA	NA	4,4	8,8	8,8	4,4	4,4	NA	8,8	4,4	8,8	8,8	8,8	8,8	4,4	4,4	4,4	4,4	8,8	8,8	4,4	4,4	NA	4,4	4,4	4,4	NA	4,4	4,4	8,8	8,8	4,4	8,8	8,8	8,8	8,8	4,4	4,4	8,8	8,8	4,4	8,8	8,8	8,8
chr1	13268338	13268357	4,4	NA	4,4	3,3	3,3	4,4	3,3	3,3	4,4	4,4	3,3	3,3	4,4	3,3	3,3	3,3	3,3	4,4	4,4	4,4	4,4	3,3	3,3	4,4	4,4	NA	4,4	NA	NA	3,3	4,4	4,4	3,3	3,3	4,4	3,3	3,3	3,3	3,3	4,4	NA	3,3	3,3	4,4	3,3	3,3	NA
chr1	13278895	13278914	4,4	4,4	4,4	3,3	3,3	4,4	3,3	3,3	4,4	4,4	3,3	3,3	4,4	3,3	3,3	3,3	3,3	4,4	4,4	4,4	4,4	3,3	3,3	4,4	4,4	3,3	4,4	4,4	4,4	3,3	4,4	4,4	3,3	3,3	4,4	3,3	3,3	3,3	3,3	4,4	4,4	3,3	3,3	4,4	3,3	3,3	3,3
chr1	13281035	13281058	6,6	6,6	6,6	7,7	7,7	6,6	7,7	7,7	6,6	6,6	7,7	7,7	6,6	7,7	7,7	7,7	7,7	6,6	6,6	6,6	6,6	7,7	7,7	6,6	6,6	7,7	6,6	6,6	6,6	7,7	6,6	6,6	7,7	7,7	6,6	7,7	7,7	7,7	7,7	6,6	6,6	7,7	7,7	6,6	7,7	7,7	7,7
chr1	13290689	13290715	9,9	9,9	9,9	8,8	8,8	9,9	8,8	8,8	9,9	9,9	8,8	8,8	9,9	8,8	8,8	8,8	8,8	9,9	9,9	9,9	9,9	8,8	8,8	9,9	9,9	8,8	9,9	9,9	9,9	8,8	9,9	9,9	8,8	8,8	9,9	8,8	8,8	8,8	8,8	9,9	9,9	8,8	8,8	9,9	8,8	8,8	8,8
chr1	13312434	13312457	8,8	NA	8,8	14,14	NA	8,8	14,14	13,14	8,8	8,8	14,14	14,14	8,8	14,14	14,14	14,14	14,14	8,8	8,8	8,8	NA	14,14	NA	8,8	8,8	NA	8,8	8,8	8,8	14,14	8,8	NA	14,14	14,14	8,8	14,14	NA	14,14	14,14	8,8	8,8	14,14	14,14	8,8	NA	14,14	14,14
chr1	13315342	13315368	9,9	9,9	9,9	5,5	5,5	9,9	5,5	5,5	9,9	9,9	5,5	5,5	9,9	5,5	5,5	5,5	5,5	9,9	9,9	9,9	9,9	5,5	5,5	9,9	9,9	NA	9,9	9,9	9,9	NA	9,9	9,9	5,5	5,5	9,9	5,5	5,5	5,5	5,5	9,9	9,9	5,5	5,5	9,9	5,5	5,5	5,5
chr1	13354757	13354784	7,7	7,7	7,7	NA	NA	7,7	8,9	8,8	7,7	7,7	8,8	8,9	7,7	8,9	NA	8,8	NA	7,7	7,7	7,7	7,7	8,9	8,9	7,7	7,7	NA	7,7	7,7	7,7	NA	7,7	7,7	8,8	NA	7,7	NA	8,9	NA	8,8	7,7	7,7	NA	8,8	7,7	NA	NA	8,9
chr1	13360119	13360163	9,9	8,9	9,9	5,5	5,5	9,9	5,5	5,5	9,9	9,9	5,5	NA	9,9	5,5	5,5	5,5	5,5	9,9	9,9	9,9	9,9	5,5	5,5	9,9	9,9	NA	9,9	9,9	9,9	5,5	9,9	NA	5,5	5,5	9,9	5,5	5,5	5,5	5,5	9,9	NA	5,5	5,5	9,9	5,5	NA	5,5
chr1	13392396	13392410	5,5	5,5	5,5	NA	4,4	5,5	4,4	4,4	5,5	5,5	4,4	4,4	NA	4,4	4,4	NA	4,4	5,5	5,5	5,5	5,5	4,4	4,4	5,5	5,5	4,4	5,5	5,5	5,5	4,4	5,5	5,5	4,4	4,4	5,5	4,4	4,4	4,4	4,4	5,5	NA	4,4	4,4	5,5	4,4	4,4	4,4
chr1	13396293	13396316	6,6	6,6	6,6	5,5	5,5	6,6	5,5	5,5	NA	6,6	5,5	5,5	6,6	5,5	5,5	5,5	5,5	6,6	6,6	6,6	6,6	5,5	5,5	6,6	6,6	5,5	6,6	6,6	6,6	5,5	6,6	6,6	5,5	5,5	6,6	5,5	5,5	5,5	5,5	6,6	6,6	5,5	5,5	6,6	5,5	5,5	5,5
chr1	13398969	13398980	3,3	3,3	3,3	2,3	NA	3,3	2,3	2,3	3,3	3,3	2,3	2,3	3,3	2,3	2,3	2,3	2,3	3,3	3,3	3,3	3,3	2,3	2,3	3,3	3,3	2,3	3,3	3,3	3,3	2,3	3,3	3,3	2,3	2,3	3,3	2,3	2,3	2,3	2,3	3,3	3,3	2,3	2,3	3,3	2,3	2,3	2,2
chr1	13411797	13411814	NA	9,9	9,9	NA	7,7	9,9	7,7	7,7	9,9	9,9	7,7	7,7	9,9	7,7	7,7	7,7	7,7	9,9	9,9	9,9	9,9	7,7	7,7	9,9	9,9	NA	9,9	9,9	9,9	7,7	9,9	9,9	7,7	7,7	9,9	7,7	7,7	7,7	7,7	9,9	9,9	7,7	7,7	9,9	7,7	7,7	7,7
chr1	13443160	13443173	7,7	7,7	7,7	4,7	4,7	7,7	4,7	4,7	7,7	7,7	4,7	4,7	7,7	4,7	4,7	4,7	4,7	7,7	NA	NA	NA	4,7	4,7	7,7	NA	4,7	7,7	NA	7,7	4,7	NA	7,7	4,7	NA	7,7	4,7	NA	4,7	4,7	7,7	NA	4,7	4,7	7,7	4,7	NA	4,7
chr1	13446381	13446422	7,7	NA	7,7	1,1	1,1	7,7	1,1	1,1	7,7	7,7	1,1	1,1	7,7	1,1	1,1	1,1	1,1	7,7	7,7	7,7	7,7	1,1	1,1	7,7	7,7	1,1	7,7	7,7	7,7	1,1	NA	7,7	1,1	1,1	7,7	1,1	1,1	1,1	1,1	7,7	7,7	1,1	1,1	7,7	1,1	1,1	1,1
chr1	13451812	13451835	6,6	6,6	6,6	7,7	7,7	6,6	7,7	7,7	6,6	6,6	7,7	7,7	6,6	7,7	7,7	7,7	7,7	6,6	6,6	6,6	6,6	7,7	7,7	6,6	6,6	7,7	6,6	6,6	6,6	7,7	6,6	6,6	7,7	7,7	6,6	7,7	7,7	7,7	7,7	6,6	NA	7,7	7,7	6,6	7,7	7,7	7,7
chr1	13460837	13460864	7,7	7,7	7,7	6,6	6,6	7,7	6,6	6,6	7,7	7,7	6,6	6,6	7,7	6,6	6,6	6,6	6,6	7,7	7,7	7,7	7,7	6,6	6,6	7,7	7,7	6,6	7,7	7,7	7,7	6,6	7,7	7,7	6,6	6,6	7,7	6,6	NA	6,6	6,6	7,7	NA	6,6	6,6	7,7	6,6	6,6	6,6
chr1	13470517	13470540	6,6	6,6	NA	8,8	NA	6,6	8,8	8,8	6,6	6,6	NA	8,8	6,6	NA	8,8	8,8	8,8	6,6	6,6	6,6	6,6	8,8	8,8	NA	6,6	NA	6,6	6,6	6,6	8,8	6,6	6,6	NA	NA	6,6	8,8	NA	8,8	8,8	6,6	6,6	8,8	8,8	6,6	8,8	8,8	8,8
chr1	13483182	13483209	NA	14,14	14,14	15,15	15,15	14,14	NA	15,15	NA	14,14	15,15	NA	14,14	15,15	15,15	15,15	NA	14,14	NA	NA	14,14	NA	15,15	14,14	NA	15,15	14,14	14,14	14,14	15,15	14,14	NA	15,15	15,15	14,14	15,15	15,15	NA	NA	14,14	NA	15,15	15,15	NA	15,15	15,15	15,15
chr1	13498530	13498559	NA	15,15	15,15	12,12	12,12	15,15	12,12	NA	15,15	NA	12,12	12,12	NA	12,12	12,12	12,12	NA	15,15	NA	NA	15,15	NA	12,12	15,15	NA	NA	15,15	15,15	15,15	12,12	NA	15,15	NA	12,12	15,15	12,12	12,13	12,12	NA	NA	NA	NA	12,12	15,15	12,12	12,12	NA
chr1	13528254	13528285	8,8	8,8	8,8	7,7	7,7	8,8	7,7	7,7	8,8	8,8	7,7	7,7	8,8	7,7	7,7	7,7	7,7	8,8	8,8	8,8	NA	7,7	7,7	8,8	8,8	NA	8,8	8,8	8,8	7,7	8,8	8,8	7,7	7,7	8,8	7,7	7,7	7,7	7,7	8,8	8,8	7,7	7,7	8,8	7,7	7,7	7,7
chr1	13585356	13585379	6,6	6,6	NA	NA	NA	6,6	7,7	7,7	6,6	6,6	7,7	7,7	6,6	NA	NA	7,7	7,7	6,6	6,6	6,6	6,6	7,7	NA	6,6	6,6	NA	6,6	6,6	6,6	NA	6,6	6,6	NA	7,7	6,6	NA	NA	7,7	7,7	6,6	6,6	7,7	NA	6,6	7,7	7,7	7,7
chr1	13619654	13619671	3,3	3,3	3,3	2,2	2,2	3,3	2,2	2,2	3,3	3,3	2,2	2,2	3,3	2,2	2,2	2,2	2,2	3,3	3,3	3,3	3,3	2,2	2,2	3,3	3,3	2,2	3,3	3,3	3,3	2,2	3,3	3,3	2,2	2,2	3,3	2,2	2,2	2,2	2,2	3,3	3,3	NA	2,2	3,3	2,2	2,2	2,2
chr1	13638109	13638140	8,8	8,8	8,8	7,7	NA	8,8	7,7	7,7	8,8	8,8	7,7	7,7	8,8	7,7	7,7	7,7	7,7	8,8	8,8	8,8	8,8	7,7	7,7	8,8	8,8	7,7	8,8	8,8	8,8	7,7	8,8	8,8	7,7	7,7	NA	7,7	NA	NA	7,7	NA	NA	7,7	7,7	NA	7,7	7,7	7,7
chr1	13652016	13652030	5,5	5,5	5,5	4,4	4,4	5,5	4,4	4,4	5,5	5,5	4,4	4,4	5,5	4,4	4,4	4,4	4,4	5,5	5,5	5,5	5,5	4,4	4,4	5,5	5,5	4,4	5,5	5,5	5,5	4,4	5,5	5,5	4,4	4,4	5,5	4,4	NA	4,4	4,4	5,5	5,5	4,4	4,4	5,5	4,4	4,4	4,4
chr1	13653141	13653166	13,13	NA	13,13	10,10	NA	13,13	10,10	10,10	13,13	NA	10,10	10,10	13,13	10,10	10,10	10,10	10,10	NA	13,13	13,13	13,13	10,10	10,10	13,13	13,13	10,10	NA	13,13	13,13	10,10	13,13	13,13	NA	10,10	13,13	10,10	10,10	10,10	10,10	13,13	NA	10,10	10,10	NA	NA	10,10	10,10
chr1	13668536	13668555	4,4	4,4	4,4	7,7	7,7	4,4	7,7	7,7	4,4	4,4	7,7	7,7	4,4	7,7	7,7	7,7	7,7	4,4	4,4	4,4	4,4	7,7	7,7	4,4	4,4	7,7	4,4	4,4	4,4	7,7	4,4	4,4	7,7	NA	4,4	NA	NA	7,7	7,7	4,4	4,4	7,7	7,7	4,4	7,7	7,7	7,7
chr1	13677631	13677650	5,5	5,5	5,5	11,11	11,11	5,5	NA	10,10	5,5	5,5	11,11	11,11	5,5	NA	NA	11,11	11,11	5,5	5,5	5,5	5,5	11,11	11,11	5,5	5,5	NA	5,5	NA	5,5	NA	5,5	5,5	11,11	NA	5,5	11,11	NA	11,11	11,11	5,5	5,5	11,11	NA	5,5	11,11	11,11	11,11
chr1	13682315	13682366	12,12	NA	12,12	14,14	NA	12,13	NA	13,13	12,12	12,12	13,13	NA	12,12	13,13	12,12	13,13	13,13	12,12	12,12	12,12	12,12	13,13	13,13	12,12	NA	NA	13,13	13,13	13,13	13,13	NA	NA	13,13	12,13	13,13	NA	NA	12,13	13,13	13,13	NA	13,13	13,13	13,13	13,13	NA	13,13
chr1	13684969	13684988	4,4	4,4	4,4	NA	5,5	4,4	5,5	5,5	4,4	4,4	5,5	5,5	4,4	5,5	5,5	5,5	5,5	4,4	4,4	4,4	4,4	5,5	5,5	4,4	4,4	5,5	4,4	4,4	4,4	5,5	4,4	4,4	NA	5,5	4,4	5,5	5,5	5,5	5,5	4,4	NA	5,5	5,5	4,4	5,5	5,5	5,5
chr1	13699546	13699580	7,7	7,7	7,7	6,6	6,6	7,7	NA	6,6	7,7	7,7	6,6	6,6	7,7	6,6	NA	6,6	6,6	7,7	7,7	7,7	7,7	NA	6,6	7,7	7,7	6,6	7,7	7,7	7,7	6,6	7,7	7,7	6,6	6,6	7,7	6,6	6,6	6,6	6,6	7,7	7,7	6,6	6,6	7,7	6,6	6,6	6,6
chr1	13748093	13748120	NA	14,14	14,14	12,12	12,12	14,14	12,12	12,12	14,14	14,14	12,12	12,12	NA	12,12	NA	12,12	12,12	14,14	14,14	NA	14,14	12,12	12,12	14,14	14,14	12,12	14,14	14,14	NA	NA	13,14	14,14	NA	NA	NA	12,12	12,12	12,12	12,13	14,14	NA	12,12	12,13	14,14	12,12	12,12	12,12
chr1	13748448	13748467	NA	10,10	10,10	8,8	8,8	10,10	8,8	8,8	10,10	10,10	8,8	8,8	11,11	8,8	8,8	8,8	NA	10,10	10,10	10,10	10,10	8,8	8,8	NA	10,10	8,8	10,10	10,10	10,10	8,8	10,10	10,10	NA	8,8	NA	8,8	8,8	8,8	8,8	NA	7,10	8,8	8,8	10,10	8,8	8,8	8,8
chr1	13754643	13754682	10,10	10,10	10,10	9,11	9,11	10,10	9,11	9,11	10,10	10,10	9,11	9,11	10,10	9,11	9,11	9,11	9,11	10,10	10,10	10,10	10,10	9,11	9,11	10,10	10,10	9,11	10,10	10,10	10,10	9,11	10,10	10,10	9,11	9,11	10,10	9,11	9,11	9,11	9,11	10,10	10,10	9,11	9,11	10,10	9,11	9,11	9,11
chr1	13775645	13775662	NA	6,6	6,6	NA	7,7	5,6	7,7	7,7	6,6	6,6	7,7	7,7	NA	7,7	NA	7,7	7,7	6,6	6,6	6,6	6,6	7,7	7,7	6,6	6,6	7,7	6,6	6,6	6,6	NA	NA	6,6	7,7	7,7	6,6	NA	NA	7,7	7,7	6,6	6,6	7,7	7,7	6,6	7,7	7,7	7,7
chr1	13809162	13809173	3,3	3,3	3,3	2,2	2,2	3,3	2,2	2,2	3,3	3,3	2,2	2,2	3,3	2,2	2,2	2,2	2,2	3,3	3,3	3,3	3,3	2,2	2,2	3,3	3,3	2,2	3,3	3,3	3,3	2,2	3,3	3,3	2,2	2,2	3,3	2,2	2,2	2,2	2,2	3,3	3,3	2,2	2,2	3,3	2,2	2,2	2,2
chr1	13821893	13821920	7,7	7,7	7,7	NA	2,2	7,7	2,2	2,2	7,7	7,7	2,2	2,2	7,7	NA	NA	2,2	NA	7,7	7,7	7,7	7,7	2,2	NA	7,7	7,7	2,2	7,7	7,7	7,7	2,2	7,7	7,7	NA	NA	7,7	2,2	NA	2,2	2,2	7,7	7,7	NA	2,2	7,7	NA	2,2	2,2
chr1	13833978	13834007	NA	15,15	NA	8,8	8,8	15,15	8,8	8,8	NA	NA	8,8	8,8	NA	8,8	8,8	8,8	8,8	NA	NA	15,15	NA	NA	8,8	15,15	15,15	8,8	NA	15,15	15,15	8,8	NA	15,15	8,8	8,8	NA	8,8	8,8	8,8	8,8	15,15	NA	8,8	8,8	NA	8,8	8,8	8,8
chr1	13834066	13834109	11,11	11,11	11,11	9,9	9,9	11,11	9,9	9,9	11,11	11,11	9,9	9,9	11,11	9,9	9,9	9,9	9,9	11,11	11,11	11,11	11,11	9,9	9,9	11,11	11,11	9,9	11,11	11,11	11,11	9,9	11,11	11,11	9,9	9,9	11,11	9,9	9,9	9,9	9,9	11,11	11,11	9,9	9,9	11,11	9,9	9,9	9,9
chr1	13863515	13863549	7,7	7,7	7,7	5,5	5,5	7,7	5,5	5,5	7,7	7,7	5,5	5,5	5,5	5,5	5,5	5,5	5,5	7,7	7,7	7,7	7,7	5,5	5,5	7,7	7,7	5,5	7,7	7,7	7,7	5,5	7,7	7,7	5,5	5,5	7,7	5,5	5,5	5,5	5,5	7,7	7,7	5,5	5,5	7,7	5,5	5,5	5,5
chr1	13867968	13868003	9,9	9,9	9,9	NA	11,11	9,9	11,11	11,11	9,9	9,9	NA	11,12	NA	NA	11,12	11,11	11,11	9,9	9,9	9,9	NA	11,11	11,11	9,9	9,9	NA	9,9	9,9	9,9	NA	NA	NA	11,11	11,11	9,9	11,11	NA	11,11	11,11	9,9	9,9	11,11	11,12	9,9	NA	11,11	11,11
chr1	13882071	13882085	5,5	5,5	5,5	NA	4,4	5,5	4,4	4,4	5,5	5,5	NA	4,4	NA	NA	NA	4,4	4,4	5,5	NA	5,5	5,5	4,4	4,4	5,5	5,5	NA	5,5	5,5	5,5	NA	5,5	5,5	4,4	4,4	5,5	4,4	NA	NA	NA	5,5	5,5	4,4	4,4	5,5	4,4	4,4	4,4
chr1	13898748	13898768	7,7	7,7	7,7	6,6	6,6	7,7	6,6	6,6	7,7	7,7	6,6	6,6	6,6	6,6	6,6	6,6	6,6	7,7	NA	7,7	7,7	6,6	6,6	7,7	7,7	5,6	7,7	7,7	7,7	6,6	7,7	7,7	6,6	6,6	7,7	6,6	6,6	6,6	6,6	7,7	7,7	6,6	6,6	7,7	6,6	6,6	6,6
chr1	13933689	13933715	9,9	9,9	9,9	11,11	11,11	9,9	NA	NA	9,9	9,9	11,11	11,11	11,11	11,11	11,11	11,11	11,11	9,9	9,9	9,9	9,9	11,11	11,11	9,9	9,9	11,11	9,9	9,9	9,9	11,11	9,9	9,9	11,11	11,11	9,9	11,11	11,11	11,11	11,11	9,9	NA	11,11	11,11	9,9	11,11	11,11	11,11
chr1	13981928	13981977	10,10	10,10	10,10	11,11	11,11	NA	11,11	11,11	10,10	10,10	NA	11,11	11,11	11,11	11,11	11,11	NA	10,10	10,10	10,10	10,10	11,11	11,11	10,10	10,10	11,11	10,10	10,10	10,10	11,11	10,10	10,10	11,11	11,11	10,10	11,11	11,11	NA	11,11	10,10	10,10	NA	11,11	10,10	11,11	11,11	11,11
chr1	13985294	13985308	5,5	5,5	5,5	NA	5,6	5,5	6,6	6,6	5,5	5,5	6,6	6,6	5,6	6,6	5,6	5,6	NA	5,5	5,5	5,5	5,5	6,6	6,6	5,5	5,5	NA	5,5	5,5	5,5	NA	5,5	5,5	5,6	5,6	5,5	NA	5,6	6,6	6,6	5,5	NA	5,6	NA	5,5	5,6	6,6	6,6
chr1	14020809	14020853	NA	NA	15,15	5,5	5,5	15,15	5,5	5,5	15,15	15,15	5,5	5,5	5,5	5,5	5,5	5,5	5,5	15,15	15,15	15,15	NA	5,5	5,5	15,15	NA	NA	NA	15,15	NA	5,5	15,15	NA	5,5	5,5	15,15	5,5	5,5	5,5	5,5	15,15	NA	5,5	5,5	15,15	5,5	5,5	5,5
chr1	14070841	14070884	11,11	11,11	11,11	11,11	11,11	NA	11,11	11,11	11,11	NA	NA	11,11	11,11	11,11	11,11	11,11	11,11	11,11	11,11	11,11	11,11	11,11	NA	11,11	11,11	NA	11,11	11,11	11,11	NA	11,11	NA	11,11	NA	11,11	11,11	NA	11,11	11,11	11,11	11,11	11,11	11,11	11,11	11,11	11,11	NA
chr1	14197233	14197260	4,7	7,7	4,7	4,6	NA	4,7	NA	4,6	4,7	4,7	4,6	6,6	4,6	NA	4,6	4,6	4,6	NA	7,7	7,7	7,7	4,6	4,6	4,7	5,7	6,6	4,7	4,7	7,7	6,6	7,7	7,7	6,6	4,6	4,7	6,6	4,6	4,6	4,6	NA	4,7	6,7	4,6	NA	4,6	4,6	4,6
chr1	14280470	14280487	9,9	9,9	NA	12,12	NA	NA	12,12	NA	9,9	9,9	NA	NA	12,12	12,12	12,12	12,12	12,12	9,9	9,9	9,9	9,9	12,12	12,12	NA	9,9	NA	9,9	9,9	9,9	12,12	NA	9,9	NA	12,12	9,9	12,12	12,12	12,12	12,12	9,9	9,9	12,12	12,12	9,9	12,12	12,12	12,12
chr1	14298599	14298610	6,6	6,6	6,6	NA	7,7	NA	7,7	7,7	6,6	6,6	7,7	7,7	7,7	7,7	NA	7,7	7,7	6,6	6,6	6,6	6,6	NA	7,7	6,6	6,6	NA	6,6	6,6	6,6	7,7	6,6	6,6	7,7	7,7	6,6	7,7	7,7	7,7	7,7	6,6	6,6	7,7	7,7	6,6	7,7	7,7	7,7
chr1	14299542	14299567	NA	NA	NA	11,11	11,11	13,14	11,11	11,11	NA	NA	11,11	11,11	11,11	11,11	NA	11,11	11,11	13,13	13,13	13,13	13,13	11,11	11,11	13,14	13,13	11,11	13,13	13,13	13,13	NA	13,13	13,13	11,11	11,11	13,13	11,11	11,11	11,11	11,11	13,13	13,13	NA	11,11	NA	11,11	11,11	11,11
chr1	14304274	14304295	11,11	11,11	NA	8,8	8,8	11,11	8,8	8,8	11,11	11,11	8,8	8,8	8,8	8,8	8,8	8,8	8,8	NA	11,11	11,11	11,11	8,8	8,8	11,11	11,11	8,8	11,11	11,11	11,11	8,8	11,11	11,11	8,8	8,8	11,11	NA	8,8	8,8	8,8	NA	11,11	8,8	8,8	11,11	8,8	8,8	8,8
chr1	14305202	14305219	9,9	9,9	9,9	NA	13,13	9,9	13,16	NA	9,9	9,9	13,13	13,13	13,13	13,13	13,13	13,13	13,13	9,9	9,9	9,9	9,9	NA	NA	9,9	9,9	NA	9,9	9,9	9,9	NA	9,9	9,9	13,13	13,16	9,9	NA	NA	13,13	13,13	9,9	9,9	13,13	13,16	9,9	NA	13,13	NA
chr1	14315903	14315923	7,7	7,7	NA	6,6	6,6	7,7	6,6	6,6	7,7	7,7	6,6	NA	6,6	6,6	6,6	6,6	6,6	7,7	7,7	7,7	7,7	6,6	6,6	7,7	7,7	6,6	7,7	7,7	7,7	6,6	7,7	7,7	6,6	4,6	7,7	6,6	6,6	6,6	6,6	7,7	7,7	6,6	6,6	7,7	6,6	6,6	6,6
chr1	14325794	14325807	7,7	7,7	7,7	NA	8,8	7,7	8,8	8,8	7,7	7,7	8,8	8,8	NA	NA	8,8	8,8	NA	7,7	7,7	7,7	7,7	8,8	8,8	7,7	NA	8,8	7,7	7,7	7,7	8,8	7,7	7,7	8,8	8,8	7,7	8,8	NA	8,8	8,8	7,7	7,7	8,8	8,8	NA	8,8	NA	8,8
chr1	14347124	14347135	3,3	3,3	3,3	NA	6,6	3,3	6,6	6,6	3,3	3,3	6,6	NA	NA	6,6	6,6	6,6	6,6	3,3	3,3	3,3	3,3	3,6	6,6	3,3	3,3	NA	3,3	3,3	3,3	6,6	3,3	3,3	6,6	6,6	3,3	6,6	NA	6,6	6,6	3,3	3,3	6,6	6,6	3,3	6,6	NA	NA
chr1	14356248	14356259	3,3	3,3	3,3	5,5	5,5	3,3	5,5	5,5	3,3	3,3	5,5	5,5	5,5	5,5	5,5	5,5	5,5	3,3	3,3	3,3	3,3	5,5	5,5	3,3	3,3	NA	3,3	3,3	3,3	NA	3,3	3,3	5,5	5,5	3,3	5,5	5,5	5,5	5,5	3,3	3,3	5,5	5,5	3,3	5,5	5,5	5,5
chr1	14373181	14373192	4,4	4,4	4,4	5,5	5,5	4,4	5,5	5,5	4,4	4,4	5,5	5,5	5,5	5,5	5,5	5,5	5,5	4,4	4,4	4,4	4,4	5,5	5,5	4,4	4,4	5,5	4,4	4,4	4,4	5,5	4,4	4,4	5,5	5,5	4,4	5,5	5,5	5,5	5,5	4,4	4,4	5,5	5,5	4,4	5,5	5,5	5,5
chr1	14403531	14403570	8,8	8,8	8,8	NA	6,6	8,8	6,6	6,6	8,8	8,8	6,6	6,6	6,6	6,6	6,6	6,6	6,6	NA	8,8	8,8	8,8	6,6	6,6	8,8	8,8	NA	8,8	8,8	8,8	6,6	8,8	8,8	6,6	6,6	8,8	6,6	6,6	6,6	6,6	NA	8,8	6,6	6,6	8,8	6,6	6,6	6,6
chr1	14408129	14408152	4,4	4,4	4,4	3,3	3,3	4,4	3,3	3,3	4,4	4,4	3,3	3,3	3,3	3,3	3,3	3,3	3,3	4,4	4,4	4,4	4,4	3,3	3,3	4,4	4,4	NA	4,4	4,4	4,4	3,3	4,4	4,4	3,3	NA	4,4	3,3	3,3	3,3	3,3	4,4	4,4	3,3	3,3	4,4	3,3	3,3	3,3
chr1	14421456	14421473	6,6	6,6	NA	5,5	5,5	6,6	5,5	5,5	6,6	6,6	5,5	5,5	5,5	NA	NA	5,5	5,5	6,6	6,6	6,6	6,6	5,5	5,5	6,6	6,6	NA	6,6	6,6	6,6	NA	6,6	6,6	5,5	5,5	6,6	5,5	5,5	5,5	5,5	6,6	6,6	5,5	5,5	6,6	5,5	5,5	5,5
chr1	14432522	14432539	9,9	9,9	9,9	13,13	13,13	9,9	13,13	13,13	9,9	9,9	13,13	13,13	13,13	13,13	13,13	NA	NA	9,9	9,9	9,9	9,9	13,13	13,13	9,9	9,9	13,13	9,9	9,9	9,9	NA	9,9	9,9	13,13	13,13	9,9	13,13	13,13	NA	13,13	NA	9,9	13,13	13,13	9,9	13,13	NA	NA
chr1	14442360	14442391	8,8	8,8	8,8	6,6	6,6	8,8	6,6	6,6	8,8	8,8	6,6	6,6	6,6	6,6	6,6	6,6	6,6	8,8	8,8	8,8	8,8	NA	6,6	8,8	8,8	6,6	8,8	8,8	8,8	NA	8,8	8,8	6,6	6,6	8,8	6,6	NA	6,6	6,6	8,8	8,8	6,6	6,6	8,8	6,6	6,6	6,6
chr1	14483203	14483235	11,11	11,11	11,11	11,11	11,11	11,11	NA	11,11	11,11	11,11	11,11	11,11	11,11	11,11	NA	11,11	11,11	11,11	11,11	11,11	11,11	11,11	11,11	11,11	11,11	11,11	11,11	11,11	11,11	11,11	11,11	11,11	12,12	12,12	11,11	12,12	12,12	12,12	12,12	11,11	11,11	12,12	12,12	11,11	12,12	NA	12,12
chr1	14539835	14539846	NA	4,4	4,4	NA	NA	4,4	NA	5,7	4,4	4,4	5,5	5,5	NA	5,5	5,5	5,7	5,7	4,4	4,4	4,4	4,4	5,5	NA	4,4	4,4	5,7	4,4	4,4	4,4	NA	4,4	4,4	5,7	NA	4,4	NA	NA	NA	5,7	4,4	4,4	5,7	NA	4,4	NA	NA	5,5
chr1	14614538	14614558	7,7	7,7	7,7	NA	NA	7,7	6,6	NA	7,7	NA	6,6	NA	NA	NA	NA	6,6	NA	7,7	7,7	7,7	7,7	NA	NA	7,7	7,7	NA	7,7	7,7	7,7	NA	7,7	7,7	6,6	NA	6,6	NA	NA	NA	6,6	NA	NA	6,6	6,6	7,7	6,6	6,6	6,6
chr1	14614595	14614622	NA	7,7	7,7	NA	5,5	7,7	5,5	NA	7,7	7,7	5,5	5,5	NA	NA	5,5	NA	5,5	7,7	7,7	7,7	7,7	5,5	5,5	7,7	7,7	NA	7,7	7,7	7,7	NA	7,7	7,7	5,5	5,5	5,5	5,5	NA	5,5	NA	7,7	NA	5,5	5,5	7,7	5,5	NA	5,5
chr1	14737182	14737213	8,8	8,8	8,8	9,9	9,9	8,8	9,9	9,9	8,8	8,8	9,9	NA	9,9	9,9	9,9	9,9	9,9	8,8	8,8	9,9	8,8	9,9	9,9	8,8	8,8	9,9	8,8	8,8	8,8	9,9	8,8	8,8	9,9	9,9	9,9	9,9	9,9	9,9	9,9	8,8	8,8	9,9	9,9	8,8	9,9	9,9	9,9
chr1	14746330	14746357	7,7	7,7	7,7	13,13	12,12	7,7	12,12	13,13	7,7	7,7	12,12	12,12	12,12	12,12	12,12	12,12	12,12	7,7	7,7	7,7	7,7	12,12	12,12	7,7	7,7	12,12	7,7	7,7	7,7	12,12	7,7	7,7	13,13	NA	NA	NA	12,12	12,12	12,12	7,7	7,7	12,12	12,12	7,7	12,12	NA	12,12
chr1	14765132	14765141	5,5	5,5	5,5	3,5	3,5	5,5	3,5	3,5	5,5	5,5	NA	NA	NA	3,5	NA	3,5	3,3	5,5	NA	5,5	NA	3,5	3,3	5,5	5,5	3,5	5,5	5,5	NA	3,5	5,5	5,5	3,5	3,3	3,5	3,5	3,5	5,5	3,5	5,5	5,5	NA	3,5	5,5	3,5	3,5	3,5
chr1	14765158	14765169	3,3	3,3	3,3	2,3	2,2	3,3	2,2	2,2	3,3	3,3	NA	2,2	NA	2,3	NA	2,2	2,3	3,3	NA	3,3	3,3	2,3	2,3	3,3	3,3	2,3	3,3	3,3	3,3	2,2	3,3	3,3	2,3	2,3	NA	2,2	2,3	3,3	2,2	NA	3,3	2,2	NA	3,3	2,2	2,2	2,3
chr1	14802220	14802243	6,6	6,6	6,6	NA	7,7	6,6	7,7	7,7	6,6	6,6	7,7	7,7	7,7	7,7	7,7	7,7	7,7	6,6	6,6	6,6	6,6	7,7	7,7	6,6	6,6	NA	6,6	6,6	6,6	7,7	6,6	6,6	7,7	7,7	7,7	7,7	7,7	6,6	7,7	6,6	6,6	NA	7,7	6,6	7,7	7,7	7,7
chr1	14813702	14813729	7,7	7,7	7,7	6,6	6,6	7,7	6,6	6,6	7,7	7,7	6,6	6,6	6,6	6,6	6,6	6,6	6,6	7,7	7,7	7,7	7,7	6,6	6,6	7,7	7,7	NA	7,7	7,7	7,7	NA	7,7	7,7	6,6	6,6	6,6	6,6	6,6	NA	6,6	7,7	7,7	6,6	6,6	7,7	6,6	6,6	6,6
chr1	14834818	14834842	5,5	5,5	5,5	4,4	4,4	5,5	4,4	4,4	5,5	5,5	4,4	4,4	NA	NA	NA	4,4	4,4	5,5	5,5	5,5	5,5	4,4	NA	5,5	5,5	NA	5,5	5,5	5,5	NA	5,5	5,5	4,4	4,4	4,4	NA	NA	5,5	4,4	5,5	5,5	4,4	4,4	5,5	4,4	NA	4,4
chr1	14838159	14838170	3,3	3,3	3,3	NA	2,2	3,3	2,2	2,2	3,3	3,3	2,2	2,2	2,2	2,2	2,2	2,2	2,2	3,3	3,3	3,3	3,3	2,2	2,2	3,3	3,3	NA	3,3	3,3	3,3	NA	3,3	3,3	2,2	2,2	2,2	2,2	2,2	3,3	2,2	3,3	3,3	2,2	2,2	3,3	2,2	2,2	2,2
chr1	14862402	14862421	NA	10,10	10,10	NA	NA	10,10	NA	11,11	10,10	10,10	11,11	11,11	NA	NA	NA	11,11	11,11	10,10	10,10	10,10	10,10	11,11	11,11	10,10	10,10	NA	10,10	10,10	10,10	NA	10,10	10,10	11,11	11,11	11,11	11,11	11,11	10,10	NA	10,10	NA	11,11	11,11	10,10	11,11	11,11	11,11
chr1	14863953	14863982	5,5	5,5	5,5	6,6	6,6	5,5	6,6	6,6	5,5	5,5	6,6	6,6	6,6	6,6	6,6	6,6	6,6	5,5	5,5	5,5	5,5	6,6	6,6	5,5	5,5	NA	5,5	5,5	5,5	6,6	5,5	5,5	6,6	6,6	6,6	6,6	6,6	5,5	6,6	5,5	5,5	6,6	NA	5,5	6,6	6,6	6,6
chr1	14864385	14864400	8,8	8,8	NA	12,12	NA	8,8	12,12	NA	8,8	8,8	12,12	12,12	12,12	12,12	NA	NA	NA	8,8	NA	8,8	8,8	NA	12,12	8,8	8,8	NA	8,8	8,8	8,8	12,12	8,8	8,8	12,12	12,12	12,12	12,12	12,12	NA	12,12	8,8	NA	12,12	12,12	8,8	NA	NA	12,12
chr1	14889562	14889597	9,9	9,9	9,9	8,8	NA	8,9	8,8	8,8	9,9	9,9	NA	8,8	NA	8,8	NA	8,8	NA	9,9	9,9	9,9	9,9	8,8	8,8	NA	NA	NA	9,9	9,9	NA	NA	9,9	9,9	8,8	8,8	8,8	8,8	8,8	9,9	8,8	9,9	9,9	8,8	8,8	9,9	8,8	NA	8,8
chr1	14907911	14907934	6,6	6,6	6,6	4,4	4,4	6,6	4,4	4,4	6,6	6,6	4,4	4,4	4,4	4,4	4,4	4,4	4,4	6,6	6,6	6,6	6,6	4,4	4,4	6,6	6,6	4,4	6,6	6,6	6,6	4,4	6,6	6,6	4,4	4,4	4,4	4,4	4,4	6,6	4,4	6,6	6,6	4,4	4,4	6,6	4,4	4,4	4,4
chr1	15020055	15020081	9,9	9,9	NA	11,11	10,11	NA	11,11	11,11	9,9	9,9	11,11	11,11	11,11	11,11	NA	NA	11,11	9,9	NA	9,9	9,9	NA	11,11	9,9	9,10	NA	9,9	9,9	9,9	11,11	NA	NA	11,11	NA	11,11	NA	NA	NA	NA	NA	NA	11,11	11,11	9,9	11,11	11,11	12,12
chr1	15096739	15096768	6,6	6,6	6,6	NA	NA	6,6	7,7	7,7	6,6	6,6	7,7	7,7	7,7	7,7	7,7	7,7	7,7	6,6	6,6	6,6	6,6	7,7	7,7	6,6	6,6	7,7	6,6	6,6	6,6	7,7	6,6	6,6	7,7	7,7	7,7	7,7	7,7	6,6	7,7	6,6	6,6	7,7	7,7	6,6	7,7	7,7	7,7
chr1	15135348	15135379	8,8	NA	NA	NA	NA	8,8	NA	NA	8,8	8,8	11,11	NA	NA	11,11	11,11	NA	NA	8,8	8,8	8,8	8,8	NA	11,11	8,8	8,8	NA	8,8	8,8	8,8	NA	8,8	8,8	11,11	11,11	NA	11,11	10,11	8,8	NA	8,8	8,8	NA	11,11	8,8	11,11	11,11	NA
chr1	15141347	15141362	NA	8,8	8,9	NA	6,8	NA	5,6	6,8	8,8	8,8	6,6	NA	NA	NA	NA	6,6	6,6	8,8	8,8	NA	NA	NA	6,6	8,8	8,8	NA	8,8	8,8	8,8	6,6	8,8	8,8	6,6	6,8	6,8	NA	NA	8,8	NA	8,8	8,8	6,8	6,6	8,8	6,6	6,8	6,6
chr1	15142997	15143016	NA	5,5	5,5	NA	3,3	NA	3,3	NA	5,5	5,5	NA	3,3	3,3	3,3	NA	3,3	3,3	5,5	5,5	NA	NA	NA	3,3	5,5	5,5	3,3	5,5	5,5	5,5	NA	5,5	5,5	3,3	3,3	3,3	3,3	3,3	5,5	3,3	5,5	5,5	3,3	3,3	5,5	3,3	3,3	3,3
chr1	15149209	15149238	14,15	15,15	15,15	7,7	7,7	14,15	7,7	7,7	NA	NA	7,7	7,7	7,7	7,7	7,7	7,7	7,7	NA	NA	15,15	15,15	7,7	7,7	15,15	NA	7,7	15,15	NA	NA	7,7	NA	NA	7,7	7,7	7,7	7,7	7,7	15,15	7,7	15,15	15,15	7,7	7,7	15,15	7,7	7,7	7,7
chr1	15153070	15153093	8,8	8,8	8,8	7,7	7,7	8,8	7,7	7,7	8,8	8,8	7,7	7,7	7,7	7,7	7,7	7,7	7,7	8,8	8,8	8,8	8,8	7,7	7,7	8,8	8,8	7,7	8,8	8,8	8,8	7,7	8,8	8,8	7,7	7,7	7,7	7,7	7,7	8,8	7,7	8,8	8,8	7,7	7,7	8,8	7,7	7,7	7,7
chr1	15209443	15209454	6,6	6,6	6,6	5,5	5,5	6,6	5,5	5,5	6,6	6,6	5,5	5,5	5,5	5,5	5,5	5,5	5,5	6,6	6,6	6,6	6,6	5,5	5,5	6,6	6,6	5,5	6,6	6,6	6,6	5,5	6,6	6,6	5,5	5,5	5,5	5,5	5,5	6,6	5,5	6,6	6,6	5,5	5,5	6,6	5,5	5,5	5,5
chr1	15227024	15227043	4,4	4,4	4,4	3,3	3,3	4,4	3,3	3,3	4,4	4,4	3,3	3,3	3,3	3,3	3,3	3,3	3,3	4,4	4,4	4,4	4,4	3,3	3,3	4,4	4,4	3,3	4,4	4,4	4,4	3,3	4,4	4,4	3,3	3,3	3,3	3,3	3,3	4,4	3,3	4,4	NA	3,3	3,3	NA	3,3	3,3	3,3
chr1	15274268	15274306	NA	13,13	13,13	9,9	NA	13,13	9,9	9,9	13,13	13,13	9,9	9,9	9,9	9,9	9,9	9,9	9,9	13,13	13,13	NA	13,13	9,9	9,9	13,13	13,13	9,9	NA	13,13	13,13	9,9	NA	NA	9,9	9,9	9,9	9,9	9,9	NA	9,9	13,13	13,13	9,9	9,9	13,13	9,9	9,9	9,9
chr1	15298803	15298823	7,7	7,7	7,7	8,8	8,8	7,7	8,8	8,8	7,7	7,7	8,8	8,8	8,8	8,8	8,8	8,8	8,8	7,7	7,7	7,7	7,7	8,8	8,8	7,7	7,7	8,8	7,7	7,7	7,7	8,8	7,7	7,7	8,8	8,8	8,8	8,8	8,8	7,7	8,8	7,7	7,7	8,8	8,8	7,7	8,8	8,8	8,8
chr1	15303381	15303404	8,8	8,8	8,8	NA	9,9	8,8	9,9	9,9	8,8	8,8	9,9	9,9	9,9	9,9	9,9	9,9	9,9	8,8	8,8	8,8	8,8	9,9	9,9	8,8	8,8	9,9	8,8	8,8	8,8	9,9	8,8	8,8	9,9	9,9	9,9	9,9	9,9	8,8	9,9	8,8	8,8	9,9	9,9	8,8	9,9	9,9	9,9
chr1	15343359	15343390	8,8	8,8	8,8	10,10	10,10	8,8	10,10	10,10	8,8	8,8	10,10	10,10	10,10	10,10	10,10	10,10	10,10	8,8	NA	8,8	8,8	10,10	10,10	8,8	8,8	10,10	8,8	8,8	8,8	10,10	8,8	8,8	10,10	10,10	10,10	10,10	NA	8,8	10,10	8,8	8,8	10,10	10,10	8,8	NA	NA	NA
chr1	15349666	15349697	16,16	16,16	16,16	NA	17,17	16,16	17,17	17,17	16,16	16,16	17,17	17,17	17,17	17,17	17,17	17,17	17,17	16,16	16,16	NA	16,16	17,17	17,17	16,16	NA	NA	16,16	16,16	16,16	16,17	NA	NA	17,17	17,17	17,17	NA	17,17	16,16	NA	NA	NA	NA	17,17	16,16	17,17	NA	NA
chr1	15414691	15414714	6,6	6,6	6,6	5,5	5,5	6,6	5,5	5,5	6,6	NA	5,5	5,5	5,5	5,5	5,5	5,5	5,5	6,6	6,6	6,6	6,6	5,5	5,5	6,6	6,6	5,5	6,6	6,6	6,6	5,5	6,6	6,6	5,5	5,5	5,5	5,5	5,5	6,6	5,5	6,6	6,6	5,5	5,5	6,6	5,5	5,5	5,5
chr1	15424679	15424708	6,6	6,6	6,6	8,8	NA	6,6	8,8	8,8	6,6	6,6	8,8	8,8	8,8	8,8	NA	8,8	8,8	6,6	6,6	6,6	6,6	NA	8,8	6,6	6,6	8,8	6,6	6,6	6,6	8,8	6,6	6,6	NA	8,8	8,8	8,8	8,8	6,6	8,8	6,6	6,6	8,8	8,8	6,6	8,8	8,8	8,8
chr1	15433020	15433049	15,15	15,15	15,15	10,10	10,10	NA	10,10	NA	NA	NA	10,10	10,10	10,10	10,10	NA	10,10	10,10	15,15	15,15	NA	15,15	10,10	10,10	NA	15,15	10,10	14,15	15,15	15,15	10,10	NA	NA	10,10	10,10	10,10	10,10	10,10	14,15	10,10	NA	15,15	10,10	10,10	15,15	10,10	10,10	10,10
chr1	15439454	15439481	7,7	7,7	7,7	NA	NA	7,7	5,5	5,6	7,7	7,7	NA	5,6	5,6	5,6	NA	5,5	5,5	7,7	7,7	7,7	NA	5,6	NA	7,7	7,7	5,5	7,7	7,7	7,7	NA	7,7	7,7	NA	5,5	5,6	NA	5,5	7,7	5,6	7,7	7,7	NA	NA	7,7	NA	5,5	5,5
chr1	15499070	15499102	11,11	11,11	11,11	13,13	12,13	11,11	13,13	13,13	11,11	11,11	13,13	13,13	13,13	13,13	11,11	13,13	13,13	11,11	11,11	11,11	11,11	13,13	13,13	11,11	11,11	13,13	11,11	11,11	11,11	13,13	11,11	11,11	13,13	NA	13,13	13,13	13,13	11,11	13,13	11,11	11,11	13,13	13,13	11,11	13,13	13,13	13,13
chr1	15537094	15537129	12,12	NA	12,12	8,8	8,8	12,12	8,8	8,8	12,12	12,12	8,8	8,8	NA	8,8	12,12	NA	8,8	12,12	12,12	NA	12,12	8,8	8,8	12,12	12,12	NA	12,12	12,12	12,12	8,8	12,12	12,12	8,8	8,8	NA	8,8	NA	12,12	8,8	12,12	12,12	8,8	8,8	12,12	8,8	8,8	8,8
chr1	15544098	15544111	7,7	7,7	7,7	8,8	8,8	7,7	8,8	8,8	7,7	7,7	8,8	8,8	8,8	NA	7,7	8,8	8,8	7,7	7,7	7,7	7,7	8,8	8,8	7,7	7,7	8,8	7,7	7,7	7,7	8,8	7,7	7,7	NA	8,8	8,8	8,8	8,8	7,7	8,8	7,7	7,7	8,8	8,8	7,7	8,8	8,8	8,8
chr1	15547225	15547240	NA	4,4	4,4	3,3	3,3	4,4	3,3	3,3	4,4	4,4	3,3	3,3	3,3	3,3	4,4	3,3	3,3	4,4	4,4	4,4	4,4	3,3	3,3	4,4	4,4	3,3	4,4	4,4	4,4	3,3	4,4	4,4	3,3	3,3	3,3	3,3	3,3	4,4	3,3	4,4	4,4	3,3	3,3	4,4	3,3	3,3	3,3
chr1	15551478	15551522	9,9	9,9	9,9	8,8	NA	9,9	8,8	8,8	NA	9,9	8,8	8,8	8,8	NA	9,9	8,8	8,8	9,9	9,9	9,9	9,9	NA	8,8	NA	9,9	NA	9,9	9,9	9,9	8,8	NA	9,9	8,8	8,8	8,8	8,8	NA	9,9	8,8	9,9	9,9	8,8	8,8	9,9	8,8	8,8	8,8
chr1	15555087	15555102	4,4	4,4	4,4	5,5	5,5	4,4	5,5	5,5	NA	4,4	5,5	5,5	5,5	5,5	4,4	5,5	5,5	4,4	4,4	4,4	4,4	5,5	5,5	4,4	4,4	5,5	4,4	4,4	4,4	5,5	NA	4,4	5,5	5,5	5,5	5,5	NA	4,4	5,5	4,4	4,4	5,5	5,5	4,4	5,5	5,5	5,5
chr1	15618536	15618559	12,12	NA	12,12	NA	13,13	12,12	NA	13,13	12,12	12,12	13,13	NA	13,13	13,13	12,12	13,13	NA	12,12	12,12	12,12	NA	13,13	13,13	12,12	12,12	13,13	12,12	NA	12,12	13,13	12,12	NA	13,13	13,13	13,13	13,13	NA	12,12	NA	12,12	12,12	12,12	13,13	12,12	13,13	NA	13,13
chr1	15623048	15623061	NA	7,7	NA	5,5	5,5	7,7	5,5	5,5	NA	7,7	5,5	5,5	NA	5,5	7,7	5,5	5,5	7,7	NA	7,7	7,7	5,5	5,5	NA	NA	5,5	7,7	7,7	7,7	NA	7,7	NA	5,5	5,5	5,5	5,5	5,5	7,7	5,5	7,7	NA	NA	5,5	7,7	5,5	5,5	5,5
chr1	15646994	15647018	5,5	5,5	5,5	4,4	4,4	5,5	4,4	4,4	5,5	5,5	4,4	4,4	NA	4,4	5,5	4,4	4,4	5,5	5,5	5,5	5,5	4,4	4,4	5,5	5,5	4,4	5,5	5,5	5,5	4,4	5,5	5,5	4,4	4,4	4,4	4,4	4,4	5,5	4,4	5,5	5,5	5,5	4,4	5,5	4,4	4,4	4,4
chr1	15651264	15651299	9,9	9,9	9,9	10,10	10,10	9,9	10,10	10,10	9,9	9,9	10,10	11,11	10,10	10,10	9,9	10,10	NA	9,9	9,9	9,9	9,9	10,10	10,10	9,9	9,9	10,10	9,9	9,9	9,9	10,10	9,9	NA	NA	10,10	10,10	NA	10,10	9,9	10,10	9,9	9,9	9,9	10,10	9,9	10,10	NA	10,10
chr1	15655180	15655195	8,8	8,9	8,8	2,8	NA	8,8	2,8	8,8	8,8	8,8	2,8	2,8	NA	2,8	8,8	2,8	8,8	8,8	8,8	8,8	NA	2,8	2,8	8,8	8,8	2,8	8,8	8,8	NA	NA	8,8	8,8	2,8	2,8	2,8	2,8	2,8	NA	2,8	8,8	8,10	NA	2,8	NA	2,8	2,2	2,8
chr1	15716520	15716531	4,4	4,4	4,4	7,7	7,7	4,4	7,7	7,7	4,4	4,4	7,7	7,7	7,7	7,7	4,4	7,7	7,7	NA	4,4	4,4	4,4	7,7	7,7	4,4	4,4	7,7	4,4	4,4	4,4	NA	NA	4,4	7,7	7,7	7,7	7,7	7,7	4,4	7,7	4,4	NA	4,4	6,7	4,4	7,7	7,7	7,7
chr1	15746863	15746890	7,7	7,7	7,7	6,6	6,6	7,7	6,6	6,6	7,7	7,7	6,6	6,6	6,6	6,6	7,7	6,6	6,6	7,7	7,7	7,7	7,7	6,6	6,6	7,7	7,7	6,6	7,7	7,7	7,7	6,6	7,7	7,7	6,6	6,6	6,6	6,6	6,6	7,7	6,6	7,7	7,7	7,7	6,6	7,7	6,6	NA	6,6
chr1	15748758	15748777	5,5	5,5	5,5	6,6	6,6	NA	6,6	6,6	5,5	5,5	6,6	6,6	6,6	6,6	5,5	6,6	6,6	5,5	5,5	5,5	5,5	6,6	6,6	5,5	5,5	6,6	5,5	5,5	5,5	6,6	5,5	5,5	6,6	6,6	6,6	6,6	6,6	5,5	6,6	5,5	5,5	5,5	6,6	5,5	6,6	6,6	6,6
chr1	15757786	15757821	9,9	9,9	9,9	7,7	7,7	NA	7,7	7,7	9,9	9,9	7,7	7,7	7,7	7,7	9,9	7,7	7,7	9,9	9,9	9,9	NA	7,7	7,7	9,9	9,9	7,7	9,9	9,9	9,9	7,7	9,9	9,9	7,7	7,7	7,7	7,7	7,7	9,9	7,7	9,9	9,9	9,9	7,7	9,9	7,7	7,7	7,7
chr1	15781330	15781359	3,3	3,3	3,3	2,2	2,2	3,3	2,2	2,2	3,3	3,3	2,2	2,2	NA	2,2	3,3	2,2	2,2	3,3	3,3	3,3	3,3	2,2	2,2	3,3	3,3	2,2	3,3	3,3	3,3	2,2	3,3	3,3	2,2	2,2	2,2	2,2	2,2	3,3	2,2	3,3	3,3	3,3	2,2	3,3	2,2	2,2	2,2
chr1	15792651	15792668	9,9	9,9	9,9	7,7	NA	9,9	7,7	7,7	9,9	9,9	7,7	7,7	7,7	7,7	9,9	7,7	7,7	9,9	9,9	9,9	9,9	7,7	7,7	NA	9,9	7,7	NA	9,9	9,9	7,7	9,9	9,9	7,7	7,7	7,7	7,7	7,7	NA	7,7	9,9	9,9	9,9	7,7	9,9	7,7	7,7	7,7
chr1	15814259	15814274	8,8	NA	8,8	7,7	7,7	8,10	7,7	7,7	8,8	8,8	7,7	7,7	7,7	7,7	8,8	7,7	7,7	8,8	NA	8,8	8,8	NA	7,7	8,8	NA	7,7	8,8	8,8	8,8	7,7	8,8	NA	7,7	7,7	7,7	7,7	7,7	8,8	7,7	8,8	8,8	7,7	7,7	8,8	7,7	7,7	7,7
chr1	15841120	15841135	8,8	8,8	8,8	11,11	NA	8,8	11,11	11,11	8,8	8,8	11,11	6,6	10,11	11,11	8,8	NA	11,11	8,8	8,8	8,8	8,8	11,11	11,11	8,8	8,8	NA	8,8	8,8	8,8	11,11	8,8	8,8	11,11	11,11	11,11	11,11	11,11	8,8	11,11	8,8	NA	11,11	11,11	8,8	11,11	11,11	NA
chr1	15843244	15843267	6,6	NA	6,6	5,5	5,5	NA	5,5	5,5	6,6	6,6	5,5	5,5	5,5	5,5	6,6	5,5	5,5	6,6	6,6	6,6	6,6	5,5	5,5	6,6	6,6	5,5	6,6	6,6	6,6	5,5	6,6	6,6	5,5	5,5	5,5	5,5	NA	6,6	5,5	6,6	NA	5,5	5,5	6,6	5,5	5,5	5,5
chr1	15886389	15886408	4,4	4,4	4,4	3,3	3,3	4,4	3,3	3,3	4,4	4,4	3,3	3,3	3,3	3,3	4,4	3,3	3,3	4,4	4,4	4,4	NA	3,3	3,3	4,4	4,4	NA	4,4	4,4	4,4	3,3	4,4	4,4	3,3	3,3	3,3	3,3	3,3	4,4	3,3	4,4	4,4	3,3	3,3	4,4	3,3	3,3	3,3
chr1	15944634	15944651	3,3	3,3	3,3	NA	2,2	3,3	2,2	2,2	NA	3,3	2,2	2,2	2,2	2,2	3,3	2,2	2,2	3,3	3,3	3,3	NA	NA	2,2	3,3	3,3	NA	3,3	3,3	3,3	NA	3,3	3,3	NA	2,2	2,2	2,2	NA	3,3	2,2	NA	NA	2,2	2,2	3,3	2,2	2,2	2,2
chr1	15967105	15967148	11,11	11,11	11,11	12,12	12,12	11,11	12,12	12,12	11,11	11,11	13,13	13,13	NA	12,12	11,11	12,12	12,12	11,11	NA	11,11	11,11	11,13	NA	11,11	11,11	12,12	NA	11,11	11,11	NA	NA	11,11	12,12	12,12	12,12	12,12	NA	NA	12,12	11,11	11,11	NA	12,12	11,11	12,12	NA	12,12
chr1	15975800	15975824	5,5	5,5	5,5	6,6	6,6	5,5	6,6	6,6	5,5	6,6	6,6	6,6	6,6	6,6	5,5	6,6	6,6	5,5	5,5	5,5	5,5	6,6	6,6	5,5	5,5	6,6	5,5	5,5	5,5	6,6	5,5	5,5	6,6	6,6	6,6	6,6	6,6	5,5	6,6	5,5	NA	6,6	6,6	5,5	6,6	6,6	6,6
chr1	15995529	15995548	5,5	5,5	5,5	NA	NA	NA	6,6	6,6	NA	6,6	6,6	6,6	6,6	6,6	5,5	6,6	6,6	5,5	NA	5,5	5,5	6,6	6,6	5,5	5,5	6,6	5,5	5,5	5,5	NA	5,5	5,5	6,6	6,6	6,6	6,6	6,6	5,5	6,6	5,5	NA	6,6	6,6	5,5	6,6	6,6	NA
chr1	16039091	16039111	7,7	7,7	7,7	5,5	5,5	7,7	5,5	5,5	7,7	5,5	5,5	5,5	5,5	5,5	7,7	5,5	5,5	7,7	7,7	7,7	7,7	5,5	5,5	7,7	7,7	NA	7,7	7,7	7,7	5,5	7,7	7,7	5,5	5,5	5,5	5,5	5,5	7,7	5,5	7,7	7,7	5,5	5,5	NA	5,5	5,5	5,5
chr1	16041767	16041787	7,7	7,7	7,7	8,8	8,8	NA	8,8	8,8	7,7	8,8	8,8	8,8	8,8	8,8	7,7	8,8	8,8	7,7	7,7	7,7	7,7	8,8	8,8	7,7	7,7	8,8	7,7	7,7	7,7	8,8	7,7	7,7	8,8	8,8	8,8	8,8	8,8	7,7	8,8	7,7	7,7	8,8	8,8	7,7	8,8	8,8	8,8
chr1	16173539	16173563	5,5	5,5	5,5	NA	3,3	5,5	3,3	3,3	5,5	3,3	3,3	3,3	3,3	3,3	5,5	3,3	3,3	5,5	5,5	5,5	4,5	3,3	3,3	5,5	5,5	NA	5,5	5,5	5,5	NA	5,5	5,5	3,3	3,3	NA	3,3	3,3	5,5	3,3	5,5	NA	3,3	3,3	5,5	3,3	NA	3,3
chr1	16176541	16176566	NA	13,13	13,13	12,12	12,12	13,13	12,12	12,12	NA	NA	NA	12,12	12,12	12,12	13,13	NA	NA	NA	13,13	13,13	13,13	12,12	12,12	NA	13,13	NA	13,13	13,13	13,13	12,12	13,13	13,13	12,12	NA	12,12	12,12	12,12	NA	12,12	13,13	13,13	12,12	12,12	13,13	12,12	12,12	12,12
chr1	16241442	16241469	7,7	7,7	7,7	4,6	4,6	7,7	4,6	4,7	NA	4,6	4,6	4,6	4,6	4,6	6,7	4,6	4,6	7,7	NA	7,7	7,7	4,6	4,6	7,7	7,7	4,6	7,7	7,7	7,7	4,6	7,7	7,7	4,6	4,6	4,6	4,6	4,6	7,7	4,6	7,7	7,7	4,6	4,6	7,7	4,6	4,6	4,6
chr1	16242250	16242265	8,8	8,8	8,8	9,9	9,9	8,8	9,9	9,9	NA	NA	NA	9,9	9,9	NA	8,8	NA	9,9	NA	8,8	8,8	NA	9,9	9,9	8,8	8,8	9,9	8,8	8,8	8,8	9,9	8,8	8,8	9,9	9,9	9,9	9,9	9,9	8,8	9,9	8,8	8,8	9,9	9,9	NA	9,9	9,9	9,10
chr1	16242266	16242283	9,9	9,9	NA	NA	9,10	9,9	NA	10,10	8,9	9,10	10,10	9,10	9,10	9,10	NA	NA	NA	NA	9,9	9,9	NA	9,10	9,10	9,9	9,9	NA	9,9	9,9	9,9	9,10	NA	NA	NA	9,10	9,10	10,10	NA	9,9	NA	9,9	9,9	NA	9,10	NA	10,10	9,10	9,10
chr1	16267952	16267971	NA	4,4	NA	5,5	5,5	4,4	5,5	5,5	4,4	5,5	5,5	5,5	5,5	5,5	4,4	5,5	5,5	4,4	NA	4,4	4,4	5,5	5,5	4,4	4,4	NA	4,4	4,4	4,4	NA	4,4	NA	5,5	5,5	5,5	5,5	NA	4,4	5,5	4,4	NA	5,5	5,5	4,4	5,5	NA	5,5
chr1	16287545	16287562	9,9	9,9	NA	NA	10,10	9,9	10,10	10,10	9,9	10,10	NA	9,10	10,10	NA	9,9	10,10	10,10	NA	9,9	9,9	NA	10,10	10,10	NA	9,9	10,10	9,9	9,9	NA	10,10	9,9	9,9	10,11	10,10	10,10	10,10	NA	9,9	10,10	9,9	9,9	10,10	10,10	9,9	10,10	10,10	10,10
chr1	16444198	16444221	8,8	8,8	8,8	8,8	8,8	8,8	8,8	8,8	8,8	8,8	8,8	8,8	8,8	8,8	8,8	8,8	8,8	8,8	8,8	8,8	8,8	8,8	8,8	8,8	8,8	8,8	8,8	8,8	8,8	8,8	8,8	8,8	8,8	8,8	8,8	8,8	8,8	8,8	8,8	8,8	8,8	8,8	8,8	8,8	8,8	8,8	8,8
chr1	16485453	16485500	12,12	12,12	NA	9,9	NA	12,12	9,9	9,9	12,12	9,9	9,9	9,9	9,9	9,9	12,12	9,9	9,9	12,12	12,12	NA	12,12	9,9	9,9	NA	12,12	9,9	12,12	12,12	12,12	9,9	12,12	12,12	9,9	9,9	9,9	9,9	9,9	12,12	9,9	12,12	NA	9,9	9,9	12,12	9,9	9,9	9,9
chr1	16496612	16496668	19,19	19,19	19,19	18,18	NA	19,19	18,18	18,18	19,19	18,18	18,18	18,18	18,18	NA	19,19	18,18	18,18	19,19	19,19	19,19	19,19	NA	18,18	19,19	19,19	18,18	19,19	19,19	19,19	18,18	12,19	19,19	NA	NA	18,18	18,18	NA	19,19	NA	19,19	19,19	18,18	18,18	19,19	NA	18,18	18,18
chr1	16538110	16538149	NA	10,10	10,10	NA	11,11	NA	10,11	11,11	10,10	12,12	NA	NA	11,11	NA	10,10	11,11	11,11	NA	9,10	10,10	11,11	NA	11,11	10,10	10,10	NA	10,10	10,10	10,10	11,11	NA	10,10	11,11	11,11	11,11	11,11	11,11	NA	NA	9,10	NA	11,11	NA	NA	11,11	11,11	11,11
chr1	16567124	16567135	3,3	3,3	3,3	4,4	4,4	3,3	4,4	4,4	3,3	4,4	4,4	4,4	4,4	4,4	3,3	4,4	4,4	3,3	3,3	3,3	3,3	4,4	4,4	3,3	3,3	4,4	3,3	3,3	3,3	4,4	3,3	3,3	4,4	4,4	4,4	4,4	4,4	3,3	4,4	3,3	3,3	4,4	4,4	3,3	4,4	4,4	4,4
chr1	16572794	16572819	NA	13,13	13,13	11,11	11,11	NA	NA	11,11	NA	11,11	11,11	11,11	NA	11,11	13,13	11,11	NA	13,13	13,13	13,13	13,14	11,11	11,11	13,13	13,13	11,11	NA	13,13	13,13	11,11	13,13	13,13	11,11	11,11	11,11	NA	11,11	NA	NA	NA	NA	11,11	11,11	13,13	11,11	NA	11,11
chr1	16583138	16583157	4,4	4,4	NA	3,3	3,3	NA	3,3	3,3	NA	3,3	3,3	3,3	3,3	NA	4,4	3,3	3,3	4,4	4,4	4,4	4,4	3,3	3,3	4,4	4,4	NA	4,4	4,4	4,4	NA	4,4	NA	3,3	3,3	NA	3,3	3,3	4,4	3,3	4,4	NA	3,3	3,3	4,4	3,3	3,3	3,3
chr1	16588481	16588492	6,6	6,6	6,6	NA	5,5	6,6	5,5	NA	6,6	5,5	5,5	5,5	5,5	NA	6,6	5,5	5,5	6,6	6,6	6,6	NA	5,5	5,5	6,6	NA	5,5	NA	6,6	6,6	5,5	6,6	6,7	5,5	5,5	5,5	5,5	NA	6,6	5,5	NA	NA	5,5	NA	6,6	5,5	5,5	5,5
chr1	16608870	16608897	14,14	14,15	14,14	13,13	13,13	14,14	13,13	13,13	14,14	13,13	NA	13,13	13,13	13,13	14,14	13,13	13,13	14,14	14,14	14,14	14,14	13,13	13,13	14,14	NA	13,13	14,14	14,14	NA	13,13	14,14	14,14	13,13	13,13	13,13	13,13	13,13	NA	13,13	14,14	14,14	13,13	NA	14,14	12,13	13,13	13,13
chr1	16621676	16621699	6,6	6,6	6,6	5,7	5,7	6,6	5,7	NA	6,6	5,7	5,7	NA	NA	5,7	6,6	NA	5,7	6,6	6,6	6,6	6,6	5,7	5,7	6,6	6,6	NA	6,6	6,6	6,6	5,7	6,6	6,6	5,7	NA	7,7	5,7	5,7	6,6	5,7	6,6	6,6	5,7	NA	6,6	NA	NA	5,7
chr1	16647064	16647075	4,4	4,4	4,4	6,6	6,6	4,4	6,6	6,6	4,4	6,6	6,6	6,6	6,6	6,6	4,4	6,6	6,6	4,4	4,4	4,4	4,4	6,6	6,6	4,4	4,4	6,6	4,4	4,4	4,4	6,6	4,4	4,4	6,6	NA	6,6	6,6	6,6	4,4	NA	4,4	4,4	6,6	6,6	4,4	6,6	NA	6,6
chr1	16655588	16655603	8,8	8,8	8,8	6,6	NA	8,8	6,6	6,6	8,8	6,6	6,6	6,6	6,6	6,6	8,8	6,6	6,6	8,8	8,8	8,8	8,8	6,6	6,6	8,8	8,8	6,6	8,8	NA	8,8	6,6	8,8	NA	6,6	6,6	6,6	6,6	6,6	8,8	6,6	NA	8,8	6,6	NA	8,8	6,6	6,6	6,6
chr1	16674425	16674439	3,5	3,3	3,3	5,5	NA	3,3	5,5	5,5	3,3	5,5	5,5	5,5	5,5	5,5	3,3	5,5	5,5	3,3	NA	NA	3,3	NA	5,5	3,3	3,3	NA	NA	3,3	3,3	5,5	3,3	3,3	5,5	5,5	5,5	5,5	NA	3,3	5,5	3,3	3,3	5,5	5,5	3,3	5,5	5,5	5,5
chr1	16674810	16674833	6,6	6,6	6,6	NA	4,4	6,6	4,4	4,4	6,6	4,4	4,4	4,4	4,4	4,4	6,6	NA	4,4	6,6	6,6	6,6	6,6	4,4	4,4	6,6	6,6	4,4	6,6	6,6	6,6	4,4	6,6	6,6	4,4	4,4	NA	4,4	NA	6,6	4,4	6,6	6,6	4,4	4,4	6,6	4,4	NA	4,4
chr1	16692526	16692540	5,5	5,5	5,5	NA	6,6	5,5	6,6	6,6	5,5	NA	6,6	6,6	6,6	5,6	5,5	6,6	6,6	5,5	5,5	5,5	5,5	6,6	6,6	5,5	5,5	NA	5,5	5,5	5,5	NA	5,5	5,5	6,6	6,6	6,6	6,6	NA	5,5	6,6	NA	5,5	6,6	6,6	5,5	6,6	6,6	6,6
chr1	16714675	16714690	NA	8,8	8,8	NA	7,7	NA	7,7	7,7	NA	7,7	7,7	7,7	7,7	7,7	8,8	NA	7,7	8,8	8,8	NA	NA	7,7	7,7	8,8	8,8	7,7	NA	8,9	8,8	NA	8,8	8,8	7,7	7,7	7,7	7,7	7,7	8,8	NA	8,8	NA	7,7	7,7	8,8	7,7	7,7	7,7
chr1	16715723	16715740	3,3	NA	3,3	2,2	2,2	3,3	2,2	2,2	3,3	2,2	2,2	2,2	NA	2,2	3,3	2,2	2,2	3,3	NA	3,3	3,3	2,2	2,2	3,3	3,3	NA	3,3	3,3	3,3	NA	3,3	NA	2,2	2,2	NA	2,2	NA	3,3	2,2	NA	NA	2,2	2,2	3,3	2,2	2,2	2,2
chr1	16764970	16764993	8,8	8,8	8,8	NA	11,11	NA	11,11	11,11	8,8	NA	11,11	11,11	NA	11,11	8,8	NA	11,11	8,8	8,8	8,8	8,8	11,11	11,11	8,8	8,8	NA	8,8	8,8	8,8	11,11	8,8	8,8	11,11	11,11	11,11	11,11	11,11	8,8	11,11	8,8	NA	11,11	11,11	8,8	11,11	11,11	11,11
chr1	16771226	16771239	NA	7,7	7,7	6,6	6,6	NA	6,6	6,6	7,7	6,6	6,6	6,6	6,6	6,6	NA	6,6	6,6	7,7	7,7	7,7	7,7	6,6	6,6	7,7	NA	NA	7,7	7,7	NA	NA	7,7	7,7	6,6	6,6	6,6	6,6	6,6	NA	6,6	7,7	NA	6,6	6,6	7,7	6,6	6,6	6,6
chr1	16911688	16911735	11,12	NA	12,12	NA	10,12	12,12	10,12	10,10	NA	NA	10,12	10,12	NA	10,12	12,12	10,12	10,12	12,12	12,12	NA	12,12	10,12	10,12	12,12	NA	NA	12,12	12,12	12,12	NA	12,12	12,12	10,12	10,12	10,12	10,12	10,12	12,12	10,12	NA	NA	10,12	10,12	NA	10,12	NA	10,12
chr1	16976234	16976265	8,8	8,8	8,8	8,8	8,8	8,8	8,8	8,8	8,8	8,8	8,8	8,8	8,8	8,8	8,8	8,8	8,8	8,8	8,8	8,8	8,8	8,8	8,8	8,8	8,8	8,8	8,8	8,8	8,8	NA	8,8	8,8	8,8	8,8	8,8	8,8	NA	8,8	8,8	8,8	8,8	8,8	NA	8,8	8,8	NA	8,8
chr1	17013256	17013285	10,10	10,10	10,10	NA	11,11	10,10	11,11	11,11	10,10	11,11	11,11	11,11	11,11	11,11	10,10	11,11	11,11	10,10	10,10	10,10	10,10	11,11	11,11	10,10	10,10	NA	10,10	10,10	10,10	11,11	10,10	10,10	11,11	11,11	11,11	11,11	11,11	NA	11,11	10,10	10,10	11,11	11,11	10,10	11,11	NA	11,11
chr1	17298311	17298322	NA	4,4	4,4	3,3	3,3	4,4	3,3	3,3	4,4	NA	3,3	NA	3,3	NA	3,3	NA	3,3	4,4	4,4	4,4	4,4	3,3	3,3	4,4	4,4	3,3	4,4	4,4	4,4	NA	4,4	4,4	3,3	3,3	3,3	3,3	3,3	4,4	3,3	4,4	4,4	3,3	3,3	4,4	3,3	NA	NA
chr1	17379120	17379131	NA	6,6	6,6	NA	NA	6,6	7,7	7,7	6,6	7,7	NA	7,7	NA	7,7	NA	7,7	NA	NA	6,6	6,6	6,6	NA	7,7	6,6	NA	7,7	6,6	6,6	NA	7,7	NA	6,6	7,7	7,7	7,7	7,7	NA	6,6	NA	NA	6,6	7,7	7,7	6,6	7,7	NA	7,7
chr1	17418089	17418128	8,8	9,9	8,8	NA	8,8	9,9	8,8	9,9	9,9	8,8	8,8	8,8	8,8	8,8	NA	8,8	8,8	8,8	8,8	8,8	8,8	8,8	8,8	7,7	8,8	NA	8,8	8,8	8,8	8,8	8,8	8,8	8,8	8,8	8,8	8,8	8,8	NA	8,8	8,8	NA	8,8	8,8	8,8	8,8	8,8	8,8
chr1	17431370	17431420	17,17	NA	NA	15,15	15,15	NA	15,15	15,15	17,17	15,15	15,15	15,15	15,15	15,15	15,15	15,15	15,15	17,17	17,17	NA	17,17	15,15	15,15	17,17	17,17	NA	17,17	17,17	17,17	15,15	17,17	17,17	15,15	15,15	15,15	15,15	15,15	17,17	NA	17,17	17,17	NA	NA	17,17	15,15	NA	15,15
chr1	17460448	17460487	10,10	10,10	10,10	11,11	NA	10,10	11,11	11,11	NA	11,11	11,11	11,11	NA	NA	11,11	11,11	11,11	10,10	10,10	10,10	10,10	11,11	11,11	10,10	10,10	NA	10,10	NA	10,10	NA	NA	10,10	11,11	11,11	NA	11,11	11,11	10,10	11,11	10,10	NA	NA	11,11	10,10	NA	11,11	11,11
chr1	17648456	17648515	10,11	10,11	11,11	10,10	10,10	11,11	10,10	10,10	11,11	10,10	10,10	10,10	10,10	NA	NA	10,10	10,10	11,11	11,11	11,11	11,11	10,10	10,10	10,11	11,11	NA	11,11	11,11	NA	10,10	11,11	11,11	10,10	10,10	10,10	10,10	10,10	NA	10,10	11,11	NA	10,10	10,10	11,11	10,10	NA	10,10
chr1	17671002	17671013	3,3	2,2	3,3	3,3	3,3	3,3	3,3	3,3	3,3	3,3	3,3	3,3	NA	3,3	3,3	3,3	3,3	3,3	3,3	3,3	3,3	3,3	3,3	3,3	3,3	3,3	3,3	3,3	3,3	3,3	3,3	3,3	3,3	3,3	3,3	3,3	3,3	NA	3,3	3,3	3,3	3,3	3,3	3,3	3,3	3,3	3,3
chr1	17845608	17845623	4,4	4,4	4,4	5,5	5,5	4,4	5,5	5,5	4,4	5,5	5,5	NA	5,5	NA	NA	5,5	5,5	4,4	NA	4,4	4,4	5,5	5,5	4,4	4,4	NA	4,4	4,4	NA	5,5	4,4	4,4	5,5	5,5	NA	5,5	5,5	4,4	5,5	4,4	NA	5,5	5,5	4,4	5,5	NA	5,5
chr1	17858671	17858722	13,13	13,13	13,13	13,13	13,13	13,13	13,13	13,13	13,13	NA	13,13	13,13	NA	14,14	13,13	13,13	13,13	13,13	13,13	13,13	13,13	14,14	14,14	13,13	13,13	NA	13,13	13,13	13,13	NA	NA	13,13	12,12	13,13	NA	13,13	13,13	13,13	13,13	13,13	NA	13,13	13,13	13,13	13,13	13,13	13,13
chr1	18002246	18002285	10,10	10,10	NA	9,9	8,9	10,10	9,9	9,9	10,10	9,9	9,9	9,9	9,9	9,9	9,9	9,9	9,9	10,10	10,10	10,10	10,10	9,9	9,9	10,10	10,10	NA	10,10	10,10	10,10	9,9	10,10	11,11	9,9	9,9	9,9	9,9	9,9	10,10	9,9	10,10	10,10	9,9	9,9	10,10	9,9	9,9	9,9
chr1	18056208	18056239	8,8	8,8	8,8	8,8	NA	8,8	8,8	8,8	8,8	8,8	8,8	8,8	8,8	8,8	8,8	8,8	8,8	8,8	8,8	8,8	8,8	8,8	8,8	8,8	8,8	8,8	8,8	8,8	7,8	8,8	8,8	8,8	8,8	8,8	8,8	8,8	8,8	NA	8,8	8,8	8,8	8,8	8,8	8,8	8,8	NA	8,8
chr1	18087735	18087785	17,17	17,17	17,17	15,15	15,15	17,17	NA	NA	NA	15,15	NA	15,15	NA	15,15	NA	15,15	15,15	17,17	NA	17,17	17,17	15,15	15,15	17,17	17,17	NA	16,17	NA	17,17	15,15	NA	NA	15,15	15,15	15,15	15,15	15,15	17,17	15,15	17,17	NA	15,15	15,15	NA	15,15	15,15	15,15
chr1	18119457	18119480	6,6	6,6	6,6	7,7	7,7	6,6	7,7	7,7	NA	7,7	7,7	7,7	7,7	7,7	7,7	7,7	7,7	6,6	NA	6,6	6,6	7,7	7,7	6,6	6,6	7,7	6,6	6,6	6,6	NA	6,6	6,6	7,7	7,7	7,7	7,7	7,7	6,6	7,7	NA	6,6	7,7	7,7	6,6	7,7	7,7	NA
chr1	18150275	18150286	NA	6,6	6,6	5,5	NA	6,6	5,5	5,5	NA	5,5	5,5	5,5	NA	5,5	5,5	5,5	5,5	6,6	6,6	6,6	6,6	5,5	NA	6,6	6,6	5,5	6,6	6,6	6,6	5,5	6,6	6,6	5,5	5,5	NA	5,5	5,5	6,6	5,5	NA	NA	5,5	5,5	6,6	5,5	NA	NA
chr1	18170136	18170175	10,10	10,10	10,10	9,9	9,9	10,10	9,9	9,9	10,10	9,9	9,9	9,9	9,9	9,9	9,9	9,9	9,9	10,10	10,10	10,10	10,10	9,9	9,9	10,10	10,10	9,9	10,10	NA	10,10	NA	10,10	10,10	9,9	9,9	9,9	9,9	9,9	10,10	9,9	10,10	10,10	9,9	9,9	10,10	9,9	9,9	9,9
chr1	18197175	18197204	15,15	15,15	15,15	14,14	14,14	NA	14,14	NA	15,15	14,14	NA	14,14	14,14	NA	14,14	14,14	14,14	NA	15,15	15,15	15,15	14,14	14,14	15,15	15,15	14,15	15,15	15,15	15,15	NA	15,15	15,15	14,14	14,14	14,14	14,14	14,14	15,15	14,14	15,15	NA	NA	14,14	15,15	NA	NA	14,14
chr1	18308677	18308696	10,10	10,10	10,10	11,11	NA	NA	11,11	11,11	10,10	11,11	11,11	11,11	NA	NA	NA	11,11	11,11	10,10	10,10	10,10	10,10	11,11	11,11	10,10	10,10	11,11	10,10	10,10	10,10	11,11	10,10	10,10	11,11	11,11	11,11	11,11	11,11	10,10	NA	10,10	10,10	11,11	11,11	10,10	11,11	11,11	11,11
chr1	18356081	18356144	NA	16,16	17,17	13,13	NA	16,16	13,13	13,13	16,16	NA	13,13	13,13	13,13	13,13	13,13	NA	13,13	NA	16,16	15,16	NA	NA	NA	16,16	NA	NA	16,16	16,16	16,16	13,13	16,16	NA	NA	13,13	NA	13,13	13,13	NA	13,13	16,16	NA	13,13	13,13	16,16	13,13	13,13	NA
chr1	18358344	18358388	NA	9,9	9,9	NA	10,10	9,9	10,10	10,10	9,9	10,10	NA	10,10	10,10	10,10	10,10	10,10	10,10	9,9	9,9	9,9	9,9	10,10	10,10	9,9	9,9	10,10	9,9	9,9	9,9	10,10	9,9	9,9	10,10	10,10	10,10	10,10	10,10	9,9	NA	9,9	9,9	10,10	10,10	9,9	10,10	9,10	NA
chr1	18364305	18364352	8,8	8,8	8,8	9,9	1,9	8,8	9,9	NA	8,8	9,9	9,9	9,9	9,9	9,9	NA	9,9	9,9	8,8	8,8	NA	8,8	9,9	9,9	8,8	8,8	9,9	8,8	8,8	8,8	9,9	8,8	8,8	9,9	9,9	9,9	9,9	NA	8,8	9,9	8,8	8,8	NA	9,9	8,8	NA	9,9	NA
chr1	18389704	18389721	NA	9,9	9,9	7,9	7,9	NA	7,9	7,9	9,9	7,9	7,9	7,9	NA	7,9	7,9	7,9	7,9	9,9	9,9	9,9	9,9	9,9	NA	NA	9,9	NA	9,9	NA	9,9	7,9	9,9	9,9	NA	7,9	7,9	7,9	NA	9,9	8,10	9,9	NA	7,9	7,9	9,9	7,9	7,9	NA
chr1	18397160	18397189	10,10	10,10	10,10	8,8	8,8	10,10	8,8	8,8	10,10	8,8	8,8	8,8	8,8	8,8	8,8	8,8	8,8	10,10	10,10	10,10	10,10	8,8	8,8	NA	10,10	8,8	10,10	10,10	10,10	8,8	10,10	10,10	8,8	8,8	8,8	8,8	8,8	10,10	8,8	10,10	10,10	8,8	8,8	10,10	8,8	NA	8,8
chr1	18440690	18440719	6,6	6,6	7,7	6,6	NA	6,6	6,6	6,6	NA	6,6	6,6	6,6	6,6	6,6	6,6	6,6	6,6	6,6	6,6	6,6	NA	6,6	6,6	6,6	6,6	NA	6,6	NA	6,6	6,6	6,6	6,6	6,6	NA	6,6	6,6	6,6	6,6	6,6	6,6	6,6	6,6	6,6	6,6	6,6	6,6	6,6
chr1	18577555	18577593	NA	13,13	13,13	5,5	5,5	13,13	5,5	5,5	13,13	NA	5,5	5,5	5,5	5,5	5,5	5,5	5,5	NA	13,13	13,13	NA	5,5	5,5	NA	NA	5,5	NA	13,13	13,13	NA	NA	13,13	5,5	5,5	5,5	5,5	5,5	13,13	5,5	12,13	NA	5,5	5,5	13,13	5,5	5,5	NA
chr1	18624356	18624367	6,6	6,6	6,6	8,8	NA	6,6	NA	NA	6,6	8,8	8,8	8,8	8,8	8,8	8,8	8,8	8,8	6,6	6,6	6,6	6,6	8,8	8,8	6,6	6,6	8,8	6,6	6,6	6,6	NA	6,6	6,6	8,8	8,8	8,8	8,8	NA	6,6	NA	6,6	NA	NA	8,8	6,6	8,8	8,8	NA
chr1	18652104	18652119	NA	8,8	8,8	5,5	5,5	8,8	5,5	5,5	8,8	5,5	5,5	5,5	NA	5,5	NA	5,5	5,5	NA	NA	NA	8,8	5,5	NA	8,8	8,8	NA	8,8	8,8	NA	NA	8,8	8,8	5,5	5,5	NA	5,5	5,5	8,8	5,5	8,8	8,8	5,5	5,5	8,8	5,5	NA	NA
chr1	18678393	18678428	9,9	9,9	9,9	5,5	NA	9,9	5,5	5,5	9,9	5,5	5,5	5,5	NA	5,5	5,5	5,5	NA	NA	NA	10,10	9,9	5,5	5,5	9,9	9,9	5,5	9,9	9,9	9,9	5,5	9,9	9,9	5,5	5,5	NA	5,5	5,5	9,9	5,5	9,9	9,9	5,5	5,5	9,9	5,5	5,5	NA
chr1	18679344	18679357	7,7	7,7	7,7	5,5	5,5	7,7	5,5	5,5	7,7	5,5	5,5	5,5	5,5	5,5	5,5	5,5	5,5	7,7	7,7	7,7	7,7	5,5	5,5	7,7	7,7	5,5	7,7	NA	7,7	5,5	7,7	7,7	5,5	5,5	5,5	5,5	5,5	7,7	5,5	7,7	7,7	5,5	5,5	7,7	5,5	5,5	5,5
chr1	18724042	18724061	4,4	4,4	4,4	NA	5,5	4,4	5,5	5,5	4,4	5,5	5,5	5,5	5,5	5,5	5,5	5,5	5,5	4,4	4,4	4,4	4,4	5,5	5,5	4,4	4,4	5,5	4,4	4,4	4,4	5,5	4,4	4,4	5,5	5,5	NA	5,5	5,5	4,4	5,5	4,4	4,4	5,5	5,5	4,4	5,5	5,5	5,5
chr1	18794927	18794953	NA	9,9	9,9	5,5	5,5	9,9	5,5	5,5	9,9	5,5	NA	5,5	5,5	5,5	5,5	5,5	5,5	9,9	9,9	9,9	9,9	5,5	5,5	9,9	9,9	NA	9,9	9,9	9,9	5,5	NA	9,9	5,5	5,5	5,5	5,5	5,5	NA	5,5	9,9	9,9	5,5	5,5	9,9	5,5	NA	5,5
chr1	18814184	18814207	6,6	6,6	6,6	9,9	NA	NA	9,9	9,9	6,6	NA	9,9	9,9	9,9	NA	9,9	9,9	NA	6,6	6,6	6,6	NA	NA	9,9	6,6	6,6	NA	6,6	6,6	6,6	9,10	6,6	6,6	9,9	8,9	9,9	9,9	9,9	6,6	9,9	6,6	6,6	9,9	NA	6,6	9,9	9,9	9,9
chr1	18824625	18824648	6,6	6,6	NA	7,7	7,7	6,6	7,7	7,7	6,6	7,7	NA	7,7	7,7	7,7	7,7	7,7	7,7	6,6	6,6	6,6	6,6	7,7	7,7	6,6	6,6	7,7	6,6	6,6	6,6	7,7	6,6	6,6	7,7	7,7	7,7	7,7	7,7	6,6	7,7	6,6	6,6	7,7	7,7	6,6	7,7	7,7	7,7
chr1	18951706	18951741	9,9	9,9	9,9	6,6	6,6	9,9	6,6	6,6	9,9	6,6	6,6	6,6	6,6	6,6	6,6	6,6	6,6	9,9	9,9	9,9	9,9	6,6	6,6	9,9	9,9	6,6	9,9	9,9	9,9	6,6	9,9	9,9	6,6	6,6	6,6	6,6	6,6	9,9	6,6	9,9	9,9	6,6	6,6	9,9	6,6	6,6	6,6
chr1	19077210	19077253	11,11	11,11	11,11	11,11	11,11	11,11	11,11	11,11	11,11	11,11	11,11	11,11	11,11	11,12	11,11	11,11	11,11	11,11	11,11	11,11	11,11	11,11	NA	11,11	11,11	11,11	NA	11,11	11,11	11,11	11,11	11,11	11,11	11,11	11,11	11,11	11,11	11,11	11,11	11,11	11,11	11,11	11,11	NA	11,11	11,11	11,11
chr1	19081229	19081280	13,13	13,13	NA	NA	15,15	13,13	15,15	15,15	13,13	15,15	15,15	15,15	15,15	15,15	15,15	NA	15,16	13,13	13,13	13,13	13,13	15,15	15,15	13,13	13,13	NA	13,13	13,13	12,13	NA	13,13	NA	15,15	15,15	15,15	15,15	15,15	NA	15,15	13,13	13,13	NA	15,15	13,13	15,15	NA	14,15
chr1	19114182	19114217	9,9	9,9	9,9	NA	8,9	9,9	8,8	NA	9,9	NA	8,8	8,9	8,8	8,8	8,9	8,8	8,9	9,9	NA	9,9	NA	8,8	8,9	9,9	9,9	NA	9,9	9,9	9,9	8,8	9,9	9,9	8,8	8,8	NA	8,9	8,9	9,9	8,8	8,9	NA	8,9	8,8	9,9	NA	8,8	8,8
chr1	19143378	19143399	11,11	NA	11,11	NA	NA	NA	NA	8,9	11,11	9,10	8,9	8,9	8,9	NA	8,9	NA	NA	11,11	11,11	11,11	11,11	8,9	8,9	11,11	11,11	NA	11,11	11,11	11,11	NA	11,11	NA	NA	NA	8,9	NA	8,9	11,11	NA	11,11	11,11	8,9	8,9	11,11	8,9	8,9	8,9
chr1	19183445	19183484	10,10	10,10	10,10	10,11	10,10	11,11	10,10	NA	10,10	11,11	10,10	10,10	10,10	10,10	10,10	10,10	10,10	10,10	10,10	10,10	NA	10,10	NA	10,10	10,10	NA	10,10	10,10	10,10	10,10	10,10	10,10	10,10	10,10	10,11	10,10	10,10	10,10	10,10	10,10	10,10	10,10	NA	10,10	10,10	10,10	NA
chr1	19258389	19258432	NA	NA	11,11	11,11	11,11	11,11	11,11	11,11	11,11	11,11	11,11	11,11	11,11	11,12	11,11	NA	NA	11,11	11,11	NA	NA	11,11	11,11	11,11	11,11	NA	11,11	11,11	11,11	11,11	11,11	11,11	11,11	11,11	NA	11,11	11,11	12,12	11,11	11,11	NA	11,11	11,11	11,11	11,11	11,11	11,11
chr1	19296233	19296288	14,14	14,15	14,14	14,14	14,14	14,14	14,14	14,14	14,14	14,14	14,14	14,14	14,14	NA	14,14	14,14	14,14	14,14	NA	4,14	14,14	14,14	13,13	14,14	14,14	14,14	14,14	14,14	14,14	NA	14,14	14,14	14,14	14,14	14,14	14,14	14,14	NA	15,15	14,14	14,14	14,14	16,16	14,14	14,14	14,14	14,14
chr1	19361024	19361068	NA	15,15	15,15	15,15	15,15	15,15	15,15	15,15	15,15	15,15	NA	17,17	15,15	15,15	15,15	15,15	15,15	15,15	15,15	NA	15,15	15,15	15,15	15,15	15,15	15,15	NA	15,15	15,15	15,15	15,15	15,15	15,15	NA	15,15	15,15	NA	NA	NA	15,15	NA	15,15	15,15	15,15	15,15	15,15	15,15
chr1	19390063	19390074	7,7	6,6	NA	6,6	6,6	6,6	6,6	6,6	6,6	6,6	6,6	NA	6,6	NA	6,6	6,6	6,6	NA	NA	NA	6,6	6,6	6,6	6,6	6,6	6,6	6,6	6,6	6,6	6,6	6,6	6,6	6,6	6,6	6,6	6,6	6,6	NA	6,6	6,6	NA	6,6	6,6	6,6	6,6	NA	6,6
chr1	19502945	19502972	7,7	7,7	7,7	NA	NA	7,7	7,7	7,7	7,7	NA	7,7	7,7	7,7	7,7	7,7	7,7	7,7	7,7	7,7	7,7	7,7	7,7	7,7	7,7	7,7	7,7	7,7	7,7	7,7	7,7	7,7	7,7	7,7	7,7	7,7	7,7	7,7	7,7	7,7	7,7	7,7	7,7	7,7	7,7	7,7	7,7	NA
chr1	19512891	19512934	11,11	11,11	11,11	11,11	11,11	11,11	11,11	12,12	11,11	11,11	11,11	11,11	11,11	11,11	11,11	11,11	6,11	11,11	11,11	11,11	11,11	NA	11,11	11,11	11,11	NA	11,11	11,11	11,11	11,11	11,11	NA	11,11	11,11	11,11	11,11	11,11	11,11	11,11	11,11	11,11	NA	NA	NA	11,11	11,11	11,11
chr1	19530018	19530061	11,11	11,11	11,11	11,11	NA	NA	NA	NA	11,11	11,11	11,11	11,11	11,11	11,11	11,11	11,11	11,11	11,11	11,11	11,11	11,11	11,11	11,11	NA	11,11	NA	11,11	11,11	NA	NA	11,11	11,11	11,11	11,11	11,11	11,11	11,11	9,11	11,11	11,11	11,11	11,11	11,11	11,11	NA	11,11	11,11
chr1	19535759	19535823	13,13	13,13	13,13	12,12	12,12	13,13	12,12	12,12	13,13	12,12	12,12	12,12	12,12	12,12	12,12	12,12	12,12	13,13	13,13	13,13	13,13	12,12	12,12	13,13	13,13	12,12	13,13	13,13	11,11	12,12	NA	NA	12,12	12,12	NA	12,12	12,12	13,13	12,12	NA	13,13	NA	12,12	13,13	12,12	12,12	12,12
chr1	19597692	19597724	11,11	11,11	11,11	11,11	11,11	11,11	11,11	11,11	11,11	11,11	11,11	11,11	11,11	11,11	11,11	11,11	11,11	11,11	11,11	11,11	11,11	11,11	11,11	11,11	11,11	11,11	11,11	11,11	11,11	NA	11,11	11,11	11,11	11,11	11,11	11,11	13,13	11,11	11,11	11,11	11,11	11,11	11,11	11,11	11,11	NA	11,11
chr1	19750257	19750304	12,12	NA	12,12	12,12	NA	NA	NA	12,12	12,12	13,13	12,12	12,12	12,12	12,12	11,11	12,12	12,12	12,12	12,12	12,12	12,12	12,12	NA	11,11	12,12	NA	NA	12,12	NA	12,12	12,12	NA	12,12	12,12	12,12	13,13	12,12	12,12	12,12	NA	12,12	12,12	12,12	12,12	12,12	NA	NA
chr1	19779193	19779220	7,7	7,7	7,7	7,7	7,7	7,7	7,7	7,7	7,7	7,7	7,7	7,7	7,7	NA	7,7	7,7	8,8	7,7	7,7	NA	7,7	7,7	7,7	7,7	7,7	7,7	7,7	7,7	NA	7,7	7,7	7,7	7,7	7,7	7,7	7,7	7,7	7,7	7,7	7,7	7,7	7,7	7,7	7,7	7,7	7,7	7,7
chr1	19783891	19783935	9,9	9,9	9,9	NA	9,9	9,9	9,9	9,9	9,9	9,9	NA	9,9	9,9	8,8	9,9	9,9	9,9	9,9	NA	9,9	9,9	9,9	9,9	9,9	9,9	9,9	9,9	9,9	9,9	9,9	9,9	9,9	9,9	9,9	9,9	9,9	9,9	9,9	9,9	9,9	9,9	9,9	9,9	9,9	9,9	9,9	9,9
chr1	19813964	19814015	NA	13,13	13,13	13,13	NA	13,13	13,13	13,13	13,13	13,13	13,13	13,13	NA	13,13	13,13	13,13	13,14	13,13	13,13	13,13	NA	12,12	12,12	13,13	13,13	NA	13,13	13,13	13,13	13,13	NA	13,13	13,13	13,13	13,13	13,14	13,13	13,13	13,13	13,13	NA	13,13	13,13	NA	NA	13,13	13,13
chr1	19971217	19971252	NA	9,9	9,9	9,9	9,9	9,9	9,9	10,10	9,9	9,9	9,9	9,9	9,9	9,9	9,9	9,9	9,9	9,9	9,9	9,9	9,9	9,9	9,9	9,9	9,9	9,9	9,9	9,9	9,9	9,9	9,9	NA	9,9	9,9	9,9	9,9	9,9	9,9	9,9	8,9	9,9	9,9	9,9	9,9	9,9	9,9	9,9
chr1	19989179	19989222	11,11	11,11	11,11	NA	11,11	11,11	11,11	11,11	11,11	11,11	11,11	11,11	11,11	11,11	11,11	11,11	11,11	11,11	NA	12,12	NA	11,11	11,11	NA	11,11	NA	11,11	11,11	12,12	11,11	11,11	11,11	11,11	NA	11,11	11,11	11,11	11,11	11,11	10,11	NA	11,11	11,11	11,11	11,11	11,11	11,11
chr1	20197519	20197554	12,12	12,12	12,12	12,12	NA	12,12	12,12	12,12	12,12	NA	12,12	12,12	NA	12,12	12,12	12,12	12,12	12,12	12,12	NA	12,12	12,12	12,12	12,12	12,12	NA	12,12	12,12	12,12	NA	12,12	12,12	12,12	12,12	12,12	12,12	12,12	12,12	12,12	12,12	12,12	12,12	12,12	12,12	12,12	12,12	12,12
chr1	20199700	20199739	10,10	10,10	NA	10,10	10,10	10,10	10,10	10,10	10,10	10,10	10,10	10,10	10,10	10,10	10,10	10,10	10,10	10,10	10,10	11,11	10,10	10,10	10,10	10,10	10,10	10,10	NA	10,10	NA	10,10	10,10	10,10	10,10	10,10	10,10	10,10	10,10	10,10	NA	10,10	NA	10,10	10,10	10,10	10,10	NA	10,10
chr1	20297054	20297088	7,7	7,7	7,7	NA	7,7	7,7	NA	7,7	7,7	7,7	7,7	7,7	7,7	7,7	7,7	7,7	7,7	NA	7,7	7,7	7,7	7,7	7,7	7,7	7,7	7,7	7,7	NA	7,7	7,7	7,7	7,7	7,7	NA	7,7	7,7	NA	7,7	7,7	7,7	7,7	7,7	7,7	7,7	7,7	NA	7,7
chr1	20309256	20309315	14,14	NA	15,15	15,15	14,14	15,15	14,14	NA	15,15	13,13	14,14	NA	14,14	14,14	13,13	14,14	14,14	15,15	NA	15,15	NA	NA	NA	14,14	15,15	14,14	15,15	15,15	14,14	14,14	15,15	15,15	14,14	14,14	13,13	14,14	7,14	15,15	14,14	NA	15,15	NA	14,14	16,16	NA	13,13	14,14
chr1	20329473	20329524	NA	NA	12,12	12,12	11,12	NA	12,12	13,13	12,12	12,12	NA	12,12	12,12	12,12	12,13	12,12	12,12	13,13	NA	12,12	NA	NA	12,12	12,12	12,12	NA	13,13	13,13	14,14	12,12	13,13	NA	12,12	12,12	12,12	12,12	NA	13,13	12,12	NA	13,13	12,12	12,12	NA	13,13	12,12	NA
chr1	20455219	20455266	12,12	12,12	12,12	12,12	12,12	13,13	12,12	13,13	13,13	12,12	12,12	12,12	11,11	12,12	NA	12,12	12,12	12,12	12,12	12,12	12,12	NA	12,12	12,12	12,12	NA	12,12	12,12	12,12	NA	NA	12,12	12,12	12,12	12,12	9,12	12,12	12,12	12,12	12,12	NA	12,12	12,12	12,12	12,12	12,12	NA
chr1	20472348	20472399	13,13	13,13	NA	NA	13,13	13,13	13,13	13,13	13,13	13,13	13,13	13,13	13,13	13,13	13,13	13,13	13,13	13,13	13,13	13,13	13,13	NA	13,13	13,13	13,13	13,13	13,13	13,13	13,13	13,13	14,14	13,13	13,13	13,13	13,13	13,13	13,13	13,13	13,13	13,13	13,13	13,14	13,13	13,13	13,13	13,13	13,13
chr1	20503470	20503505	10,10	12,12	12,12	NA	10,10	12,12	10,10	10,10	12,12	10,10	10,10	10,10	10,10	10,10	10,10	10,10	10,10	12,12	12,12	12,12	12,12	10,10	10,10	12,12	12,12	10,10	12,12	12,12	12,12	10,10	12,12	12,12	10,10	10,10	10,10	10,10	10,10	12,12	10,10	12,12	12,12	10,10	10,10	NA	10,10	NA	10,10
chr1	20524442	20524461	NA	5,5	5,5	NA	7,7	5,5	7,11	7,7	5,5	NA	7,7	NA	7,7	7,7	7,7	7,11	7,7	5,5	5,5	5,5	5,5	7,7	7,7	5,5	5,5	NA	5,5	5,5	5,5	NA	5,5	5,5	7,7	7,11	7,11	NA	NA	5,5	7,11	5,5	5,5	7,11	7,11	5,5	7,7	7,12	NA
chr1	20532145	20532172	4,4	7,7	NA	4,4	NA	7,7	4,4	NA	7,7	4,4	4,4	NA	NA	4,4	NA	4,4	4,4	NA	NA	7,7	7,7	4,4	4,4	NA	7,7	NA	7,7	7,7	7,7	NA	7,7	7,7	4,4	4,4	4,4	4,4	4,4	7,7	4,4	NA	NA	4,4	NA	7,7	4,4	4,4	4,4
chr1	20549331	20549348	7,7	NA	9,9	7,7	7,7	9,9	7,7	7,7	9,9	7,7	7,7	7,7	7,7	7,7	7,7	7,7	7,7	9,9	NA	9,9	9,9	7,7	7,7	9,9	NA	7,7	9,9	9,9	9,9	7,7	9,9	9,9	7,7	7,7	7,7	7,7	NA	9,9	7,7	9,9	9,9	7,7	7,7	9,9	NA	7,7	7,7
chr1	20549351	20549362	NA	4,4	4,4	3,4	NA	4,4	NA	3,4	4,4	3,3	NA	3,3	NA	3,3	3,4	3,3	3,4	4,4	NA	NA	4,4	NA	3,3	4,4	4,4	NA	4,4	4,4	4,4	NA	4,4	NA	3,4	3,4	NA	3,3	NA	4,4	3,3	4,4	4,4	NA	3,4	4,4	NA	3,3	3,4
chr1	20570972	20571003	10,10	8,8	8,8	NA	10,10	8,8	10,10	10,10	8,8	10,10	10,10	10,10	10,10	10,10	10,10	10,10	10,10	8,8	8,8	8,8	8,8	10,10	10,10	8,8	8,8	10,10	8,8	8,8	8,8	10,10	8,8	8,8	10,10	10,10	NA	10,10	10,10	8,8	10,10	8,8	8,8	NA	10,10	8,8	10,10	10,10	9,10
chr1	20651050	20651065	NA	4,4	4,4	6,6	NA	4,4	6,6	NA	4,4	NA	6,6	NA	6,6	NA	NA	NA	6,6	4,4	4,4	NA	4,4	6,6	6,6	4,4	4,4	NA	4,4	4,4	4,4	NA	NA	NA	6,6	6,6	6,6	NA	6,6	4,4	6,6	4,4	NA	6,6	6,6	4,4	6,6	NA	6,6
chr1	20657997	20658021	NA	5,5	5,5	2,2	2,2	5,5	2,2	2,2	5,5	2,2	2,2	2,2	2,2	2,2	2,2	2,2	2,2	5,5	NA	5,5	NA	2,2	2,2	5,5	5,5	NA	5,5	5,5	5,5	2,2	5,5	5,5	2,2	2,2	2,2	2,2	NA	5,5	2,2	5,5	NA	2,2	2,2	NA	2,2	NA	2,2
chr1	20692831	20692878	12,12	12,12	NA	NA	NA	12,12	11,11	13,13	11,11	12,12	12,12	12,12	12,12	12,12	13,13	12,12	NA	NA	NA	NA	12,12	12,12	12,12	12,12	12,12	12,12	12,12	12,12	12,12	12,12	NA	11,11	12,12	NA	12,12	12,12	NA	12,12	12,12	12,12	12,12	12,12	12,12	12,12	12,12	12,12	NA
chr1	20715240	20715275	11,11	9,9	9,9	10,10	10,10	9,9	10,10	10,10	9,9	10,10	10,10	10,10	10,10	10,10	10,10	10,10	10,10	9,9	9,9	9,9	9,9	10,10	10,10	9,9	9,9	10,10	9,9	9,9	9,9	10,10	9,9	NA	10,10	10,10	10,10	NA	10,10	9,9	10,10	9,9	9,9	10,10	10,10	9,9	10,10	10,10	10,10
chr1	20724349	20724396	12,13	12,12	12,12	11,11	NA	12,12	12,13	12,13	12,12	12,13	12,13	13,13	12,13	12,13	13,13	12,13	12,13	12,12	12,12	11,12	12,13	12,13	NA	11,12	12,12	12,13	12,12	12,12	12,12	12,14	12,12	12,12	12,13	12,13	NA	12,14	12,13	12,12	12,13	12,12	NA	12,13	12,13	12,12	12,13	12,13	12,13
chr1	20739052	20739087	8,8	9,9	9,9	8,8	8,8	9,9	8,8	8,8	9,9	8,8	8,8	8,8	8,8	8,8	8,8	8,8	8,8	NA	9,9	9,9	9,9	8,8	8,8	9,9	9,9	NA	9,9	NA	9,9	8,8	9,9	9,9	8,8	8,8	8,8	8,8	NA	9,9	8,8	9,9	NA	8,8	8,8	9,9	8,8	NA	8,8
chr1	20763568	20763581	6,6	7,7	7,7	6,6	6,6	NA	6,6	NA	7,7	7,7	6,6	6,6	6,6	6,6	6,6	6,6	6,6	7,7	7,7	7,7	NA	6,6	6,6	7,7	7,7	NA	7,7	7,7	7,7	6,6	NA	7,7	NA	6,6	6,6	6,6	6,6	6,6	6,6	7,7	NA	6,6	NA	7,7	6,6	6,6	6,6
chr1	20781977	20781996	6,6	5,5	5,5	6,6	6,6	5,5	6,6	6,6	5,5	5,5	6,6	6,6	6,6	6,6	6,6	6,6	6,6	5,5	5,5	5,5	5,5	6,6	6,6	5,5	5,5	6,6	5,5	5,5	5,5	6,6	5,5	5,5	6,6	6,6	6,6	6,6	6,6	6,6	6,6	5,5	5,5	6,6	6,6	5,5	6,6	6,6	6,6
chr1	20783575	20783586	4,4	3,3	3,3	4,4	NA	3,3	4,4	4,4	3,3	3,3	4,4	NA	4,4	4,4	4,4	4,4	4,4	3,3	3,3	3,3	3,3	4,4	4,4	3,3	3,3	NA	3,3	3,3	3,3	NA	3,3	3,3	4,4	4,4	4,4	NA	4,4	NA	4,4	3,3	3,3	4,4	4,4	3,3	4,4	4,4	4,4
chr1	20882085	20882108	7,7	6,6	6,6	7,7	NA	6,6	7,7	7,7	6,6	6,6	7,7	NA	NA	7,7	7,7	7,7	7,7	6,6	6,6	6,6	6,6	7,7	7,7	6,6	6,6	NA	6,6	6,6	6,6	7,7	6,6	6,6	7,7	7,7	7,7	7,7	NA	NA	7,7	6,6	6,6	NA	7,7	6,6	7,7	7,7	NA
chr1	20898364	20898375	4,4	3,3	3,3	NA	4,4	3,3	4,4	4,4	3,3	3,3	4,4	4,4	NA	NA	NA	4,4	4,4	3,3	3,3	3,3	NA	4,4	4,4	3,3	3,3	NA	3,3	3,3	3,3	4,4	3,3	NA	4,4	4,4	NA	NA	NA	4,4	4,4	NA	NA	4,4	NA	3,3	4,4	4,4	4,4
chr1	20910080	20910107	6,6	NA	7,7	6,6	NA	7,7	6,6	6,6	7,7	7,7	6,6	6,6	6,6	6,6	6,6	6,6	NA	7,7	7,7	7,7	7,7	6,6	6,6	7,7	NA	NA	7,7	7,7	7,7	6,6	7,7	7,7	6,6	6,6	NA	6,6	6,6	6,6	6,6	7,7	7,7	6,6	6,6	7,7	6,6	6,6	NA
chr1	20918102	20918121	3,3	4,4	4,4	3,3	3,3	NA	3,3	3,3	4,4	4,4	3,3	3,3	NA	3,3	3,3	3,3	3,3	4,4	4,4	4,4	NA	3,3	3,3	4,4	NA	NA	4,4	4,4	4,4	3,3	4,4	4,4	3,3	3,3	3,3	3,3	3,3	3,3	3,3	4,4	4,4	3,3	3,3	4,4	3,3	NA	3,3
chr1	20933933	20933952	4,4	5,5	5,5	NA	4,4	5,5	4,4	4,4	5,5	5,5	4,4	4,4	4,4	4,4	4,4	4,4	4,4	5,5	5,5	5,5	5,5	4,4	4,4	5,5	5,5	4,4	5,5	5,5	5,5	4,4	5,5	5,5	NA	4,4	4,4	4,4	4,4	4,4	4,4	5,5	5,5	4,4	4,4	5,5	4,4	4,4	4,4
chr1	20940414	20940440	NA	3,3	3,3	NA	NA	3,3	2,2	2,2	3,3	NA	2,2	2,2	NA	NA	2,2	2,2	2,2	3,3	3,3	3,3	3,3	2,2	2,2	3,3	3,3	2,2	3,3	3,3	3,3	2,2	3,3	3,3	2,2	2,2	2,2	NA	NA	2,2	2,2	3,3	NA	2,2	2,2	3,3	2,2	2,2	2,2
chr1	20952429	20952442	6,8	7,7	7,7	6,8	6,8	7,7	6,8	6,8	7,7	7,7	6,8	NA	6,8	6,8	6,8	NA	6,8	7,7	7,7	7,7	7,7	6,8	6,8	7,7	7,7	NA	7,7	7,7	7,7	6,8	7,7	7,7	6,8	6,8	6,8	6,8	6,8	6,8	6,8	7,7	7,7	6,8	6,8	NA	6,8	6,8	6,8
chr1	20953585	20953608	NA	NA	6,6	7,7	7,7	6,6	7,7	7,7	6,6	6,6	7,7	7,7	7,7	7,7	7,7	7,7	7,7	6,6	6,6	NA	6,6	7,7	7,7	6,6	6,6	NA	6,6	6,6	6,6	7,7	6,6	6,6	7,7	7,7	NA	7,7	7,7	7,7	7,7	6,6	6,6	7,7	7,7	6,6	7,7	7,7	7,7
chr1	20955882	20955925	9,9	10,10	10,10	9,9	NA	NA	9,9	NA	10,10	NA	9,9	9,9	NA	NA	9,9	NA	9,9	10,10	10,10	NA	10,10	9,9	9,9	10,10	10,10	NA	11,11	11,11	11,11	9,9	11,11	11,11	NA	9,9	NA	9,9	NA	9,9	9,9	NA	11,11	9,9	9,9	11,11	9,9	9,9	9,9
chr1	20969832	20969849	NA	3,3	3,3	NA	4,4	3,3	4,4	4,4	3,3	3,3	4,4	4,4	NA	4,4	NA	4,4	4,4	3,3	3,3	3,3	NA	4,4	4,4	3,3	3,3	NA	3,3	3,3	3,3	4,4	3,3	3,3	4,4	4,4	4,4	4,4	4,4	4,4	4,4	3,3	3,3	4,4	4,4	3,3	NA	NA	4,4
chr1	20970192	20970205	2,7	7,7	7,7	2,2	2,9	7,7	2,2	2,9	7,7	7,7	2,9	2,9	2,9	2,9	2,9	2,9	2,9	7,7	7,7	7,7	7,7	2,9	2,9	7,7	7,7	2,9	7,7	7,7	7,7	NA	7,7	7,7	2,2	2,9	2,8	2,8	2,2	NA	2,9	7,7	7,7	2,9	NA	7,7	2,2	NA	2,9
chr1	20981095	20981112	NA	9,9	9,9	7,7	7,7	NA	7,7	7,7	9,9	9,9	7,7	7,7	7,7	7,7	7,7	7,7	7,7	9,9	NA	9,9	NA	7,7	7,7	9,9	9,9	NA	NA	9,9	NA	7,7	NA	9,9	7,7	7,7	7,7	7,7	7,7	7,7	7,7	9,9	NA	7,7	7,7	9,9	7,7	7,7	7,7
chr1	20982947	20982958	2,2	3,3	3,3	2,2	2,2	3,3	2,2	2,2	3,3	3,3	2,2	2,2	2,2	2,2	2,2	NA	2,2	3,3	3,3	3,3	3,3	2,2	NA	3,3	3,3	NA	3,3	3,3	3,3	NA	3,3	3,3	2,2	2,2	2,2	2,2	2,2	2,2	2,2	NA	NA	2,2	2,2	3,3	2,2	2,2	2,2
chr1	21001256	21001279	4,4	8,8	8,8	NA	4,4	NA	4,4	4,4	8,8	NA	4,4	4,4	NA	4,4	4,4	4,4	4,4	8,8	8,8	8,8	8,8	4,4	4,4	8,8	NA	NA	8,8	8,8	8,8	NA	NA	8,8	4,4	4,4	NA	4,4	4,4	4,4	4,4	8,8	7,8	4,4	4,4	8,8	4,4	4,4	4,4
chr1	21022584	21022611	5,5	7,7	7,7	5,5	5,5	7,7	5,5	5,5	7,7	7,7	5,5	5,5	5,5	5,5	5,5	5,5	5,5	7,7	7,7	7,7	7,7	5,5	5,5	7,7	7,7	5,5	7,7	7,7	7,7	NA	7,7	7,7	5,5	5,5	5,5	5,5	5,5	5,5	NA	7,7	7,7	5,5	5,5	7,7	5,5	5,5	5,5
chr1	21025800	21025814	4,4	3,3	3,3	4,4	4,4	3,3	4,4	NA	3,3	3,3	4,4	4,4	4,4	4,4	4,4	4,4	4,4	3,3	3,3	3,3	3,3	NA	4,4	3,3	3,3	4,4	3,3	3,3	3,3	3,4	3,3	3,3	4,4	4,4	4,4	4,4	4,4	4,4	NA	3,3	3,3	4,4	4,4	3,3	4,4	4,4	4,4
chr1	21080389	21080408	4,4	5,5	5,5	4,4	NA	NA	4,4	4,4	5,5	5,5	4,4	4,4	4,4	4,4	4,4	4,4	4,4	5,5	5,5	5,5	5,5	4,4	4,4	NA	5,5	4,4	5,5	5,5	5,5	4,4	5,5	5,5	4,4	4,4	4,4	4,4	4,4	4,4	4,4	NA	5,5	4,4	4,4	5,5	4,4	4,4	4,4
chr1	21102303	21102314	7,7	6,6	6,6	7,7	7,7	6,6	7,7	NA	6,6	6,6	7,7	7,7	7,7	7,7	7,7	7,7	7,7	6,6	6,6	6,6	6,6	7,7	7,7	6,6	6,6	NA	6,6	6,6	6,6	NA	6,6	6,6	7,7	NA	7,7	7,7	NA	7,7	7,7	6,6	NA	7,7	7,7	6,6	7,7	7,7	7,7
chr1	21106586	21106599	13,14	NA	7,7	NA	NA	NA	NA	13,13	7,7	7,7	NA	NA	13,13	13,14	NA	NA	NA	7,7	7,7	7,7	7,7	NA	NA	7,7	7,7	NA	7,7	7,7	7,7	NA	7,7	7,7	NA	13,13	NA	NA	NA	13,13	13,13	7,7	NA	NA	NA	7,7	NA	13,13	13,13
chr1	21107887	21107906	4,7	10,10	10,10	NA	4,7	10,10	4,7	4,7	10,10	10,10	4,7	4,7	4,7	4,7	4,7	4,7	4,7	10,10	10,10	NA	10,10	4,7	4,7	10,10	10,10	NA	10,10	10,10	10,10	4,7	10,10	10,10	4,7	4,7	4,7	4,7	NA	4,7	4,7	10,10	10,10	4,7	4,7	10,10	4,7	4,7	4,7
chr1	21126438	21126472	NA	7,7	7,7	NA	NA	7,7	5,5	NA	7,7	7,7	5,5	5,5	NA	5,5	NA	5,5	5,5	7,7	7,7	7,7	7,7	5,7	5,5	7,7	7,7	NA	7,7	7,7	7,7	NA	7,7	7,7	5,5	5,5	5,5	5,5	5,5	5,5	5,5	7,7	7,7	5,5	5,5	7,7	5,5	NA	5,5
chr1	21140106	21140162	16,17	NA	NA	16,18	16,17	19,19	16,17	NA	19,19	19,19	16,17	16,17	16,17	16,17	NA	NA	16,17	19,19	19,19	19,19	NA	16,17	16,17	20,20	18,18	NA	19,19	19,19	NA	16,17	NA	NA	16,17	16,16	16,17	16,17	16,17	16,18	16,16	19,19	NA	16,17	16,17	NA	16,17	16,17	NA
chr1	21145067	21145122	11,11	14,14	14,14	11,11	11,11	NA	11,11	11,11	14,14	14,14	11,11	NA	11,11	11,11	11,11	11,11	11,11	14,14	14,14	NA	14,14	11,11	11,11	14,14	14,14	NA	NA	14,14	14,14	NA	14,14	NA	NA	11,11	11,11	11,11	11,11	11,11	11,11	14,14	14,14	11,11	11,11	14,14	11,11	11,11	11,11
chr1	21183199	21183246	12,12	12,12	12,12	NA	11,12	12,12	12,12	12,12	12,12	12,12	12,12	12,12	12,12	12,12	NA	12,12	12,12	12,12	12,12	12,12	NA	12,12	12,12	13,13	12,12	13,13	12,12	12,12	12,12	NA	12,12	12,12	12,12	12,12	12,12	12,12	12,12	12,12	12,12	12,12	12,12	12,12	NA	12,12	12,12	12,12	12,12
chr1	21229098	21229111	7,8	7,7	7,7	7,8	7,8	NA	7,8	7,8	7,7	7,7	7,8	7,8	7,8	7,8	7,8	8,8	NA	7,7	7,7	7,7	NA	7,8	7,8	7,7	7,7	NA	7,7	7,7	7,7	NA	NA	7,7	7,8	7,8	7,8	NA	NA	7,8	7,8	7,7	7,7	7,8	7,8	7,7	7,8	7,8	8,8
chr1	21263501	21263532	17,17	16,16	16,16	17,17	17,18	16,16	17,17	17,17	16,16	16,16	17,17	17,17	17,17	NA	17,17	NA	NA	16,16	16,16	NA	16,16	17,17	17,17	16,16	16,16	NA	NA	16,16	16,16	17,17	16,16	NA	17,17	NA	17,17	NA	NA	17,17	17,17	16,16	NA	NA	17,17	16,16	17,17	NA	17,17
chr1	21290905	21290940	NA	9,9	9,9	8,8	8,8	9,9	8,8	8,8	9,9	9,9	8,8	8,8	8,8	8,8	8,8	NA	8,8	9,9	NA	9,9	9,9	8,8	8,8	9,9	9,9	NA	9,9	9,9	NA	NA	9,9	9,9	8,8	8,8	8,8	8,8	8,8	8,8	8,8	9,9	NA	8,8	8,8	9,9	8,8	8,8	8,8
chr1	21297038	21297053	3,3	4,4	4,4	3,3	NA	4,4	3,3	3,3	4,4	4,4	3,3	3,3	3,3	3,3	NA	3,3	3,3	4,4	4,4	4,4	NA	3,3	NA	4,4	4,4	NA	4,4	4,4	4,4	3,3	4,4	4,4	3,3	3,3	3,3	3,3	3,3	NA	3,3	4,4	NA	3,3	3,3	4,4	NA	3,3	NA
chr1	21298160	21298189	2,2	5,5	5,5	2,2	NA	5,5	2,2	2,2	5,5	5,5	2,2	2,2	2,2	2,2	2,2	2,2	2,2	5,5	5,5	5,5	5,5	2,2	2,2	5,5	5,5	NA	5,5	5,5	5,5	2,2	5,5	5,5	2,2	2,2	2,2	2,2	2,2	2,2	2,2	5,5	5,5	2,2	2,2	5,5	2,2	2,2	2,2
chr1	21307061	21307080	7,7	5,5	5,5	NA	NA	5,5	7,7	NA	5,5	5,5	7,7	7,7	NA	NA	7,7	7,7	7,7	5,5	5,5	5,5	5,5	7,7	7,7	5,5	5,5	NA	5,5	5,5	5,5	NA	5,5	5,5	NA	7,7	NA	7,7	7,7	7,7	7,7	NA	5,5	7,7	7,7	5,5	NA	NA	NA
chr1	21322573	21322584	NA	3,3	3,3	NA	4,4	3,3	4,4	4,4	NA	NA	NA	NA	4,4	4,4	4,4	NA	4,4	3,3	3,3	3,3	3,3	4,4	4,4	3,3	3,3	NA	3,3	3,3	3,3	NA	3,3	3,3	NA	4,4	4,4	4,4	4,4	4,4	4,4	3,3	3,3	4,4	4,4	3,3	4,4	4,4	4,4
chr1	21341935	21341966	7,7	8,8	8,8	NA	7,7	NA	7,7	7,7	8,8	8,8	7,7	7,7	7,7	7,7	7,7	7,7	7,7	8,8	8,8	8,8	8,8	7,7	7,7	8,8	8,8	NA	8,8	8,8	NA	NA	8,8	8,8	7,7	7,7	7,7	7,7	7,7	7,7	7,7	8,8	8,8	7,7	7,7	8,8	7,7	7,7	7,7
chr1	21381665	21381696	5,5	8,8	8,8	5,5	5,5	NA	5,5	5,5	8,8	8,8	5,5	5,5	5,5	5,5	5,5	5,5	5,5	8,8	8,8	8,8	8,8	5,5	5,5	8,8	8,8	5,5	8,8	8,8	8,8	NA	8,8	8,8	5,5	5,5	5,5	5,5	5,5	5,5	5,5	8,8	8,8	5,5	5,5	8,8	5,5	5,5	5,5
chr1	21387416	21387435	6,6	4,4	4,4	6,6	6,6	4,4	6,6	NA	4,4	4,4	NA	4,6	6,6	NA	6,6	NA	NA	4,4	4,4	4,4	4,4	NA	6,6	4,4	4,4	6,6	4,4	4,4	4,4	6,6	4,4	4,4	NA	6,6	6,6	NA	6,6	6,6	4,6	4,4	4,4	NA	6,6	4,4	NA	6,6	6,6
chr1	21390593	21390616	5,5	6,6	6,6	5,5	5,5	6,6	5,5	5,5	6,6	6,6	5,5	5,5	5,5	5,5	5,5	5,5	5,5	6,6	6,6	6,6	6,6	5,5	5,5	6,6	6,6	5,5	6,6	6,6	6,6	5,5	6,6	6,6	5,5	5,5	5,5	5,5	NA	5,5	5,5	6,6	NA	5,5	5,5	6,6	5,5	5,5	5,5
chr1	21408169	21408192	5,5	6,6	6,6	5,5	5,5	6,6	5,5	5,5	6,6	6,6	5,5	NA	5,5	5,5	5,5	5,5	5,5	6,6	NA	6,6	6,6	5,5	5,5	6,6	6,6	NA	6,6	6,6	6,6	5,5	6,6	6,6	5,5	5,5	5,5	5,5	5,5	5,5	5,5	6,6	6,6	5,5	5,5	6,6	5,5	5,5	5,5
chr1	21449456	21449491	8,8	9,9	9,9	8,8	NA	9,9	8,8	8,8	9,9	NA	8,8	8,8	8,8	8,8	8,8	NA	8,8	NA	9,9	9,9	NA	8,8	8,8	NA	9,9	NA	9,9	9,9	9,9	8,8	NA	9,9	8,8	8,8	8,8	8,8	8,8	8,9	8,8	9,9	NA	8,8	8,8	9,9	8,8	NA	8,8
chr1	21480071	21480118	15,15	16,16	16,16	15,15	15,15	16,16	15,15	15,15	16,16	NA	15,15	15,15	15,15	NA	15,15	15,15	15,16	16,16	NA	16,16	16,16	15,15	15,15	NA	16,16	15,15	NA	NA	16,16	14,15	16,16	16,16	15,15	15,15	15,15	15,15	NA	16,16	NA	NA	15,16	15,15	15,15	16,16	15,15	15,15	NA
chr1	21492751	21492782	8,8	8,8	8,8	8,8	8,8	8,8	8,8	8,8	8,8	8,8	8,8	8,8	8,8	8,8	8,8	8,8	8,8	8,8	8,8	8,8	8,8	8,8	8,8	8,8	8,8	8,8	8,8	8,8	8,8	8,8	8,8	8,8	8,8	8,8	8,8	8,8	NA	8,8	8,8	8,8	8,8	8,8	NA	8,8	8,8	8,8	8,8
chr1	21546983	21547018	8,8	NA	9,9	8,8	8,8	NA	8,8	8,8	9,9	9,9	8,8	8,8	NA	8,8	NA	8,8	8,8	9,9	9,9	9,9	NA	8,8	8,8	9,9	9,9	8,8	9,9	9,9	9,9	8,8	NA	9,9	8,8	8,8	8,8	8,8	NA	NA	8,8	9,9	NA	8,8	8,8	9,9	NA	8,8	8,8
chr1	21566333	21566347	5,6	5,5	5,5	5,6	NA	5,5	NA	5,6	5,5	5,5	6,6	5,6	5,6	5,6	5,6	5,6	6,6	5,5	5,5	5,5	5,5	5,6	NA	5,5	5,5	NA	5,5	5,5	5,5	5,6	5,5	5,5	5,6	5,6	6,6	6,6	NA	5,5	5,6	5,5	5,5	6,6	5,6	5,5	NA	6,6	NA
chr1	21591325	21591364	13,13	10,10	10,10	NA	13,13	10,10	13,13	13,13	NA	11,11	13,13	12,13	13,13	13,13	13,14	13,13	NA	10,10	10,10	10,10	10,10	13,13	13,13	10,10	10,10	NA	10,10	10,10	10,10	13,13	NA	10,10	13,13	13,13	13,13	13,13	13,13	10,10	13,13	10,10	10,10	13,13	13,13	10,10	13,13	12,13	NA
chr1	21602482	21602508	8,8	9,9	9,9	8,8	8,8	9,9	8,8	8,8	9,9	9,9	8,8	8,8	NA	8,8	8,8	8,8	8,8	9,9	9,9	9,9	NA	8,8	8,8	9,9	9,9	8,8	9,9	9,9	9,9	8,8	9,9	9,9	8,8	8,8	8,8	8,8	8,8	9,9	8,8	9,9	9,9	7,8	8,8	NA	8,8	NA	8,8
chr1	21603896	21603935	8,9	10,10	10,10	8,9	9,9	10,10	9,9	NA	10,10	9,9	8,9	8,9	8,9	9,9	8,9	NA	NA	10,10	10,10	10,10	10,10	9,9	NA	10,10	10,10	9,9	10,10	10,10	10,10	9,9	10,10	10,10	8,9	NA	8,9	8,9	9,9	10,10	9,9	10,10	10,10	NA	9,9	10,10	8,9	8,9	8,9
chr1	21606350	21606373	NA	8,8	8,8	9,9	9,9	8,8	9,9	9,9	8,8	8,8	9,9	9,9	9,9	9,9	9,9	9,9	9,9	8,8	8,8	8,8	8,8	9,9	9,9	8,8	8,8	9,9	8,8	8,8	8,8	9,9	8,8	8,8	9,9	9,9	9,9	9,9	9,9	8,8	9,9	8,8	8,8	9,9	9,9	8,8	9,9	9,9	9,9
chr1	21613851	21613877	NA	9,9	NA	NA	NA	9,9	7,7	NA	9,9	9,9	7,7	7,7	NA	7,7	7,7	7,7	7,7	9,9	9,9	9,9	NA	7,7	7,7	9,9	NA	7,7	9,9	9,9	9,9	NA	9,9	9,9	7,7	7,7	7,7	7,7	7,7	9,9	7,7	NA	NA	7,7	7,7	9,9	7,7	NA	NA
chr1	21618378	21618399	12,12	11,11	11,11	12,12	12,12	11,11	12,12	12,12	11,11	11,11	NA	12,12	12,12	12,12	12,12	12,12	12,12	NA	11,11	11,11	11,11	12,12	12,12	11,11	11,11	12,12	NA	11,11	11,11	NA	11,11	11,11	NA	12,12	NA	12,12	NA	11,11	12,12	11,11	NA	12,12	12,12	11,11	NA	12,12	12,12
chr1	21674895	21674954	14,14	12,12	12,12	14,14	NA	NA	14,14	14,14	NA	12,12	NA	14,14	NA	14,14	14,14	14,14	14,14	12,12	12,12	14,14	12,12	NA	13,13	12,12	12,12	NA	12,12	12,12	12,12	14,14	12,12	NA	14,14	14,14	NA	NA	14,14	12,12	NA	12,12	12,12	NA	14,14	12,12	14,14	NA	NA
chr1	21696568	21696583	NA	4,4	4,4	7,7	7,7	4,4	NA	7,7	4,4	4,4	NA	7,7	NA	NA	NA	7,7	7,7	4,4	4,4	7,7	4,4	7,7	7,7	4,4	4,4	7,7	4,4	4,4	4,4	7,7	4,4	4,4	7,7	7,7	NA	7,7	7,7	4,4	NA	4,4	4,4	7,7	NA	4,4	7,7	7,7	7,7
chr1	21719944	21719957	NA	7,7	7,7	4,6	4,6	7,7	4,6	4,6	NA	7,8	4,6	4,6	4,6	NA	4,6	4,6	4,6	7,7	NA	4,6	NA	4,6	4,6	7,7	7,7	4,6	7,7	7,7	7,7	4,6	7,7	7,7	4,6	4,4	4,6	4,6	4,6	NA	4,6	7,7	7,7	4,6	4,6	7,8	4,6	4,6	4,6
chr1	21720144	21720159	NA	4,4	4,4	2,2	2,2	4,4	NA	2,2	4,4	4,4	NA	2,2	2,2	NA	NA	NA	NA	4,4	4,4	NA	4,4	2,2	NA	4,4	4,4	NA	4,4	4,4	4,4	NA	4,4	4,4	2,2	NA	NA	2,2	NA	4,4	2,2	4,4	4,4	NA	NA	4,4	NA	2,2	2,2
chr1	21721713	21721724	NA	6,6	6,6	7,7	7,7	6,6	7,7	7,7	6,6	6,6	7,7	7,7	7,7	7,7	7,7	7,7	7,7	6,6	6,6	7,7	6,6	7,7	NA	6,6	6,6	7,7	6,6	6,6	6,6	7,7	6,6	6,6	7,7	7,7	7,7	7,7	7,7	6,6	7,7	6,6	6,6	7,7	7,7	6,6	7,7	7,7	7,7
chr1	21741108	21741125	NA	9,10	9,9	14,14	14,14	9,9	13,14	14,14	NA	NA	14,14	14,14	NA	14,15	NA	14,14	NA	9,9	9,9	14,14	9,9	14,14	14,14	9,9	9,9	14,14	9,9	9,9	9,9	14,14	9,9	9,9	14,14	NA	NA	14,14	13,14	9,9	NA	NA	9,9	NA	14,14	9,9	NA	14,14	NA
chr1	21745814	21745825	NA	6,6	6,6	6,7	NA	6,6	7,7	7,7	6,6	6,6	NA	7,7	7,7	7,8	7,7	7,7	7,7	6,6	6,6	7,7	NA	7,7	7,7	6,6	6,6	NA	6,6	6,6	6,6	NA	NA	6,6	7,7	NA	7,7	NA	7,7	6,6	7,7	6,6	6,6	NA	7,7	6,6	NA	7,7	7,7
chr1	21822823	21822886	14,14	NA	16,16	14,14	14,14	16,16	14,14	14,14	NA	16,17	13,13	14,14	14,14	14,14	15,15	14,14	14,14	16,16	16,16	13,14	16,17	14,14	14,14	16,16	16,16	NA	16,16	16,16	16,16	NA	16,16	16,16	14,14	14,14	14,14	14,14	14,14	16,16	NA	NA	16,16	14,14	14,14	16,16	14,14	NA	14,14
chr1	21890126	21890149	6,6	6,6	6,6	6,6	6,6	6,6	6,6	6,6	6,6	NA	6,6	6,6	6,6	6,6	6,6	6,6	7,7	6,6	6,6	6,6	6,6	6,6	6,6	6,6	6,6	NA	6,6	6,6	6,6	6,6	6,6	6,6	5,5	5,5	5,5	5,5	5,5	6,6	6,6	6,6	6,6	5,5	5,5	6,6	6,6	6,6	6,6
chr1	21912015	21912054	7,7	8,8	8,8	7,7	7,7	8,8	7,7	7,7	8,8	NA	7,7	7,7	7,7	7,7	7,7	7,7	7,7	8,8	8,8	7,7	7,8	7,7	7,7	8,8	8,8	NA	NA	8,8	8,8	6,7	8,8	7,8	7,7	7,7	7,7	7,7	7,7	NA	7,7	8,8	8,8	7,7	7,7	8,8	7,7	7,7	7,7
chr1	21915408	21915439	16,16	16,16	16,16	16,16	NA	16,16	16,16	NA	NA	16,16	16,17	16,16	15,16	NA	16,16	16,16	16,16	16,16	NA	16,16	16,16	16,16	18,18	NA	16,16	NA	16,16	16,16	NA	16,16	16,16	NA	NA	NA	16,16	16,16	16,16	16,16	16,16	16,16	NA	16,16	16,16	16,16	16,16	NA	NA
chr1	21959102	21959117	NA	4,4	4,4	3,3	NA	4,4	NA	3,3	4,4	4,4	3,3	NA	NA	NA	3,3	NA	3,4	4,4	4,4	NA	4,4	3,4	NA	4,4	4,4	NA	4,4	4,4	4,4	NA	4,4	4,4	NA	3,3	NA	3,3	NA	4,4	NA	4,4	4,4	3,4	NA	4,4	NA	3,3	3,3
chr1	21960638	21960651	6,6	7,7	7,7	NA	NA	7,7	6,6	6,6	7,7	7,7	6,6	6,6	6,6	6,6	6,6	6,6	6,6	7,7	7,7	6,6	7,7	6,6	6,6	7,7	7,7	6,6	7,7	7,7	7,7	6,6	7,7	7,7	6,6	6,6	6,6	NA	6,6	7,7	6,6	7,7	7,7	6,6	6,6	7,7	6,6	6,6	6,6
chr1	21968790	21968819	8,8	6,6	6,6	8,8	8,8	6,6	8,8	8,8	6,6	NA	8,8	8,8	8,8	8,8	8,8	8,8	8,8	6,6	6,6	8,8	6,6	8,8	8,8	6,6	6,6	NA	6,6	6,6	6,6	8,8	6,6	6,6	8,8	8,8	8,9	8,8	8,8	6,6	8,8	6,6	6,6	8,8	8,8	6,6	8,8	7,8	8,8
chr1	21971716	21971743	11,12	7,7	7,7	NA	11,12	NA	NA	11,12	7,7	7,7	11,12	11,12	11,12	11,12	11,12	11,12	11,12	7,7	7,7	NA	7,7	11,12	11,12	7,7	7,7	NA	7,7	7,7	7,7	11,12	7,7	7,7	11,12	11,12	11,12	11,12	NA	7,7	11,12	7,7	NA	NA	NA	7,7	11,12	11,11	11,12
chr1	21972372	21972395	7,7	6,6	6,6	NA	7,7	6,6	7,7	7,7	6,6	6,6	7,7	NA	7,7	7,7	7,7	7,7	7,7	6,6	6,6	7,7	6,6	7,7	7,7	6,6	6,6	NA	NA	6,6	6,6	NA	6,6	6,6	7,7	7,7	7,7	7,7	NA	6,6	7,7	6,6	6,6	7,7	7,7	6,6	NA	7,7	7,7
chr1	21981462	21981477	7,7	8,8	8,8	7,7	7,7	8,8	7,7	7,7	8,8	8,8	7,7	7,7	7,7	7,7	7,7	NA	7,7	8,8	8,8	7,7	8,8	7,7	7,7	8,8	8,8	NA	8,8	8,8	8,8	7,7	8,8	8,8	7,7	7,7	7,7	7,7	7,7	NA	7,7	8,8	8,8	7,7	NA	8,8	7,7	NA	7,7
chr1	22018155	22018189	NA	7,7	7,7	6,6	6,6	7,7	6,6	6,6	7,7	7,7	6,6	6,6	6,6	6,6	6,6	6,6	6,6	7,7	7,7	6,6	7,7	6,6	6,6	7,7	7,7	6,6	NA	7,7	7,7	6,6	7,7	7,7	6,6	6,6	6,6	6,6	6,6	7,7	6,6	7,7	7,7	6,6	6,6	7,7	6,6	5,6	6,6
chr1	22035673	22035720	NA	12,12	12,12	NA	12,12	12,12	12,12	12,12	NA	NA	12,12	12,12	12,12	12,12	12,13	NA	12,12	12,12	12,12	12,12	12,12	12,12	12,12	NA	12,12	NA	NA	12,12	12,12	NA	12,12	12,12	12,12	12,12	12,12	12,12	12,12	NA	12,12	12,12	NA	NA	NA	12,12	12,12	NA	12,12
chr1	22068488	22068523	12,12	9,9	9,9	12,12	12,12	9,9	12,12	12,12	9,9	9,9	12,12	NA	12,12	12,12	12,12	12,12	12,12	9,9	9,9	12,12	9,9	12,12	NA	9,9	9,9	NA	9,9	9,9	9,9	12,12	9,9	9,9	12,12	NA	12,12	NA	12,12	9,9	12,12	9,9	9,9	12,12	NA	9,9	12,12	NA	NA
chr1	22123022	22123049	7,7	7,7	7,7	7,7	7,7	7,7	7,7	7,7	7,7	7,7	7,7	7,7	7,7	7,7	7,7	7,7	7,7	7,7	7,7	7,7	NA	7,7	7,7	7,7	7,7	NA	7,7	7,7	NA	NA	7,7	7,7	7,7	7,7	NA	8,8	7,7	6,7	7,7	7,7	7,7	7,7	NA	7,7	7,7	7,7	7,7
chr1	22165831	22165846	9,9	4,4	4,4	9,9	9,9	4,4	9,9	9,9	4,4	4,4	9,9	9,9	9,9	10,10	4,4	9,9	4,4	4,4	4,4	NA	4,4	9,9	9,9	4,4	4,4	9,9	4,4	4,4	4,4	9,10	4,4	4,4	9,9	9,9	9,9	9,9	9,9	4,4	9,9	4,4	4,4	9,9	9,9	4,4	9,9	9,9	9,9
chr1	22187277	22187304	13,13	14,15	14,14	NA	13,13	NA	13,13	13,13	14,14	NA	13,13	13,13	NA	NA	14,14	13,13	NA	NA	14,14	13,13	NA	13,13	13,13	14,14	14,14	13,13	NA	14,14	NA	NA	14,14	NA	13,13	NA	13,13	13,13	13,13	NA	13,13	14,14	NA	13,13	13,13	NA	13,13	NA	NA
chr1	22271898	22271911	6,6	7,7	7,7	6,6	6,6	7,7	6,6	6,6	7,7	7,7	6,6	6,6	6,6	6,6	7,7	6,6	7,7	7,7	7,7	6,6	NA	6,6	6,6	7,7	7,7	6,6	7,7	7,7	7,7	6,6	7,7	7,7	6,6	6,6	6,6	6,6	6,6	NA	6,6	7,7	7,7	6,6	6,6	7,7	6,6	6,6	6,6
chr1	22277839	22277862	5,5	6,6	6,6	5,5	5,5	6,6	5,5	5,5	6,6	6,6	5,5	5,5	5,5	5,5	6,6	5,5	6,6	6,6	6,6	5,5	6,6	5,5	5,5	6,6	6,6	5,5	6,6	6,6	6,6	5,5	6,6	6,6	5,5	5,5	5,5	5,5	5,5	6,6	5,5	6,6	6,6	5,5	5,5	6,6	5,5	5,5	5,5
chr1	22290917	22290928	2,2	3,3	3,3	2,2	2,2	3,3	2,2	2,2	3,3	3,3	2,2	2,2	NA	2,2	3,3	NA	3,3	3,3	3,3	NA	3,3	2,2	2,2	3,3	3,3	NA	3,3	3,3	3,3	2,2	3,3	3,3	2,2	2,2	2,2	2,2	2,2	3,3	2,2	3,3	3,3	2,2	2,2	3,3	2,2	2,2	NA
chr1	22313614	22313637	11,11	12,12	12,12	11,11	11,11	12,12	11,11	11,11	NA	12,12	11,11	11,11	11,11	NA	12,12	11,11	12,12	12,12	NA	11,11	12,12	11,11	11,11	12,12	12,12	11,11	12,12	12,12	12,12	11,11	12,12	12,12	11,11	11,11	11,11	11,11	11,11	12,12	11,11	12,12	NA	11,11	11,11	12,12	11,11	11,11	11,11
chr1	22406081	22406100	3,3	5,5	5,5	3,3	3,3	5,5	3,3	3,3	5,5	5,5	NA	3,3	3,3	3,3	5,5	3,3	5,5	5,5	5,5	3,3	5,5	3,3	3,3	5,5	5,5	NA	5,5	5,5	5,5	NA	5,5	5,5	3,3	3,3	3,3	3,3	NA	5,5	3,3	5,5	5,5	3,3	3,3	5,5	3,3	3,3	3,3
chr1	22408294	22408311	8,8	9,9	9,9	8,8	8,8	9,9	8,8	8,8	9,9	9,9	8,8	8,8	NA	8,8	9,9	8,8	9,9	9,9	9,9	8,8	9,9	8,8	8,8	9,9	9,9	8,8	9,9	9,9	9,9	NA	9,9	9,9	8,8	8,8	8,8	8,8	8,8	9,9	8,8	9,9	9,9	8,8	8,8	9,9	8,8	8,8	8,8
chr1	22477258	22477285	7,7	7,7	7,7	7,7	7,7	7,7	7,7	7,7	7,7	7,7	7,7	7,7	7,7	7,7	7,7	7,7	7,7	7,7	7,7	7,7	7,7	7,7	7,7	7,7	7,7	7,7	7,7	7,7	7,7	7,7	7,7	7,7	7,7	7,7	7,7	7,7	7,7	7,7	7,7	7,7	7,7	7,7	7,7	7,7	7,7	7,7	7,7
chr1	22492700	22492723	7,7	6,6	6,6	7,7	7,7	6,6	7,7	7,7	6,6	6,6	7,7	7,7	7,7	7,7	6,6	7,7	6,6	6,6	6,6	7,7	6,6	7,7	7,7	6,6	6,6	7,7	6,6	6,6	6,6	7,7	6,6	6,6	7,7	7,7	7,7	7,7	7,7	6,6	7,7	6,6	6,6	7,7	7,7	6,6	7,7	7,7	7,7
chr1	22522704	22522759	14,14	14,14	14,14	NA	NA	13,13	15,15	14,14	NA	14,15	NA	14,14	14,14	14,14	NA	14,14	14,14	14,14	NA	NA	14,14	14,14	14,14	14,14	14,14	13,13	14,14	14,14	NA	NA	NA	14,14	14,14	NA	NA	15,15	14,14	NA	14,14	NA	NA	NA	14,14	14,14	15,15	14,14	14,14
chr1	22545870	22545939	6,13	14,14	14,14	13,13	13,13	NA	13,13	13,13	14,14	NA	NA	13,13	13,13	13,13	14,14	13,13	14,14	14,14	14,14	13,13	NA	13,13	13,13	NA	14,14	13,13	14,14	14,14	14,14	13,13	14,14	NA	NA	13,13	13,13	13,13	13,13	14,14	13,13	14,14	NA	13,13	13,13	14,14	13,13	13,13	13,13
chr1	22583508	22583535	7,7	7,7	7,7	7,7	7,7	7,7	7,7	7,7	7,7	7,7	7,7	7,7	7,7	7,7	7,7	7,7	7,7	7,7	7,7	7,7	7,7	7,7	NA	7,7	7,7	7,7	7,7	7,7	7,7	7,7	7,7	7,7	7,7	7,7	7,7	7,7	7,7	7,7	6,6	7,7	7,7	7,7	7,7	7,7	7,7	7,7	7,7
chr1	22583693	22583728	12,12	9,9	9,9	13,13	13,13	9,9	13,13	13,13	9,9	NA	13,13	13,13	13,13	13,13	9,9	13,13	9,9	9,9	9,9	13,13	9,9	13,13	13,13	9,9	9,9	NA	9,9	9,9	9,9	13,13	9,9	9,9	13,13	13,13	13,13	13,13	NA	9,9	13,13	9,9	NA	12,13	13,13	9,9	13,14	NA	NA
chr1	22624405	22624450	17,18	NA	NA	NA	NA	23,23	17,23	NA	23,23	NA	17,23	17,23	17,17	17,18	23,23	NA	NA	NA	NA	17,23	23,23	17,23	17,23	23,23	23,23	NA	23,23	23,23	NA	NA	23,23	23,23	17,23	NA	17,23	17,23	17,23	NA	NA	NA	23,23	17,23	17,17	23,23	17,23	17,23	17,23
chr1	22768012	22768023	4,4	3,3	3,3	NA	3,4	3,3	3,4	4,4	3,3	3,3	NA	3,4	3,4	NA	3,3	NA	3,3	3,3	3,3	4,4	3,3	3,4	NA	3,3	3,3	3,4	3,3	3,3	3,3	4,4	3,3	3,3	3,4	4,4	3,4	3,4	3,4	3,3	3,4	3,3	3,3	NA	4,4	3,3	4,4	4,4	3,4
chr1	22768031	22768042	4,4	3,3	3,3	4,4	4,4	3,3	4,4	4,4	3,3	3,3	4,4	4,4	4,4	4,4	3,3	NA	3,3	3,3	3,3	4,4	3,3	4,4	4,4	3,3	3,3	4,4	3,3	3,3	3,3	4,4	3,3	3,3	4,4	4,4	4,4	4,4	4,4	3,3	4,4	3,3	3,3	4,4	4,4	3,3	4,4	4,4	4,4
chr1	22780349	22780384	16,17	12,12	12,12	16,16	NA	12,12	NA	NA	NA	12,12	18,18	19,19	15,16	16,16	12,12	NA	NA	12,12	12,12	16,16	12,12	18,19	19,19	12,12	12,12	NA	12,12	12,12	12,12	NA	NA	12,12	16,16	NA	NA	16,16	NA	12,12	14,14	12,12	12,12	NA	16,16	12,12	17,17	NA	NA
chr1	22791020	22791035	7,7	8,8	8,8	7,7	7,7	8,8	7,7	7,7	8,8	8,8	7,7	7,7	7,7	7,7	8,8	7,7	8,8	8,8	8,8	7,7	8,8	7,7	7,7	8,8	8,8	7,7	8,8	8,8	8,8	7,7	8,8	8,8	7,7	7,7	7,7	7,7	7,7	8,8	7,7	8,8	8,8	7,7	7,7	8,8	7,7	7,7	7,7
chr1	22799398	22799413	3,3	4,4	4,4	3,3	3,3	4,4	3,3	3,3	4,4	4,4	3,3	3,3	3,3	3,3	4,4	3,3	4,4	4,4	4,4	3,3	4,4	3,3	3,3	4,4	4,4	3,3	4,4	4,4	4,4	3,3	4,4	4,4	3,3	3,3	3,3	3,3	3,3	4,4	3,3	4,4	4,4	3,3	3,3	4,4	3,3	3,3	3,3
chr1	23119355	23119394	11,11	10,10	NA	11,11	11,11	10,10	11,11	11,11	10,10	10,10	11,11	11,11	11,11	11,11	10,10	10,11	NA	10,10	10,10	11,11	NA	11,11	11,11	10,10	10,10	11,11	NA	10,10	10,10	NA	10,10	11,11	11,11	11,11	11,11	11,11	NA	NA	NA	10,10	10,10	11,11	11,11	10,10	NA	NA	11,11
chr1	23137728	23137772	10,10	9,9	9,9	10,10	10,10	9,9	10,10	10,10	9,9	9,9	NA	10,10	10,11	10,10	9,9	10,10	9,9	9,9	9,9	10,10	9,9	NA	10,10	9,9	9,9	10,10	9,9	9,9	9,9	10,10	9,9	10,10	10,10	10,10	10,10	10,10	10,10	NA	10,10	9,9	9,9	10,10	10,10	9,9	10,10	10,10	10,10
chr1	23142837	23142856	3,3	4,4	4,4	NA	3,3	4,4	3,3	3,3	4,4	4,4	3,3	NA	3,3	3,3	4,4	3,3	4,4	4,4	4,4	3,3	4,4	3,3	3,3	4,4	4,4	NA	4,4	4,4	4,4	NA	4,4	3,3	3,3	3,3	NA	3,3	3,3	4,4	3,3	4,4	NA	3,3	3,3	NA	3,3	NA	NA
chr1	23144345	23144399	12,12	11,11	11,11	12,12	12,12	11,11	12,12	12,12	11,11	11,11	12,12	12,12	NA	12,12	11,11	12,12	11,11	11,11	11,11	12,12	11,11	NA	12,12	11,11	11,11	NA	11,11	11,11	11,11	12,12	11,11	12,12	12,12	12,12	12,12	NA	NA	11,11	12,12	11,11	11,11	12,12	12,12	11,11	12,12	NA	13,13
chr1	23156642	23156693	11,11	13,13	9,13	11,11	11,11	NA	NA	11,11	13,13	13,13	11,11	11,11	11,11	11,11	13,13	11,11	13,13	13,13	13,13	11,11	NA	NA	11,11	13,13	13,13	NA	13,13	13,13	13,13	11,11	NA	11,11	11,11	11,11	11,11	11,11	11,11	NA	11,11	13,13	NA	11,11	11,11	13,13	11,11	13,13	11,11
chr1	23157344	23157359	7,7	8,8	8,8	7,7	7,7	8,8	7,7	7,7	8,8	8,8	7,7	NA	7,7	7,7	8,8	7,7	8,8	8,8	NA	7,7	NA	7,7	7,7	8,8	8,8	NA	8,8	8,8	8,8	7,7	NA	7,7	7,7	7,7	7,7	7,7	7,7	8,8	7,7	8,8	NA	7,7	7,7	8,8	7,7	6,8	7,7
chr1	23158373	23158396	5,5	6,6	6,6	NA	5,5	6,6	5,5	5,5	NA	NA	NA	5,5	5,5	5,5	NA	5,5	6,6	6,6	6,6	5,5	6,6	5,5	5,5	NA	6,6	5,5	6,6	6,6	6,6	5,5	NA	5,5	5,5	NA	5,5	5,5	5,5	6,6	5,5	6,6	NA	5,5	5,5	6,6	5,5	6,6	5,5
chr1	23178995	23179021	NA	3,3	3,3	2,2	2,2	3,3	2,2	NA	3,3	3,3	2,2	2,2	NA	2,2	NA	2,2	NA	3,3	3,3	2,2	3,3	2,2	2,2	NA	3,3	2,2	3,3	3,3	3,3	NA	3,3	NA	2,2	2,2	NA	2,2	2,2	3,3	2,2	3,3	NA	2,2	2,2	3,3	2,2	3,3	NA
chr1	23195437	23195484	14,14	12,12	12,12	14,14	14,14	12,12	14,14	14,14	13,13	12,12	14,14	14,14	NA	14,14	12,12	14,14	12,12	12,12	12,12	15,15	12,12	14,14	14,14	12,12	12,12	14,14	12,12	12,12	12,12	14,14	12,12	14,14	14,14	NA	14,14	14,14	14,14	13,13	14,14	12,12	12,12	14,14	14,14	12,12	13,13	12,12	14,14
chr1	23202247	23202258	3,4	6,6	6,6	3,4	4,4	6,6	3,4	3,4	6,6	6,6	3,4	3,4	NA	3,4	6,6	3,4	6,6	6,6	6,6	3,4	6,6	NA	3,4	6,6	6,6	3,4	6,6	6,6	6,6	3,4	6,6	3,4	3,4	3,4	3,4	3,4	3,4	6,6	3,4	6,6	6,6	3,4	3,4	6,6	NA	6,6	3,4
chr1	23206993	23207012	5,5	4,4	4,4	5,5	5,5	4,4	5,5	5,5	4,4	4,4	5,5	5,5	5,5	5,5	4,4	5,5	4,4	4,4	4,4	5,5	4,4	5,5	5,5	4,4	4,4	5,5	4,4	4,4	4,4	5,5	4,4	5,5	5,5	5,5	5,5	5,5	5,5	4,4	5,5	4,4	4,4	5,5	5,5	4,4	5,5	4,4	5,5
chr1	23251169	23251204	11,11	9,9	9,9	11,11	NA	NA	11,11	10,10	9,9	9,9	11,11	11,11	11,11	11,11	9,9	11,11	9,9	9,9	9,9	11,11	9,9	11,11	11,11	9,9	9,9	11,11	9,9	9,9	9,9	11,11	9,9	11,11	11,11	11,11	11,11	11,11	NA	NA	11,11	9,9	9,9	11,11	11,11	9,9	11,11	9,9	11,11
chr1	23253437	23253452	NA	8,8	8,8	9,9	9,9	8,8	9,9	9,9	8,8	8,8	9,9	9,9	9,9	9,9	8,8	9,9	8,8	8,8	8,8	9,9	8,8	9,9	9,9	8,8	8,8	9,9	8,8	8,8	8,8	9,9	8,8	9,9	9,9	9,9	9,9	9,9	9,9	8,8	9,9	NA	8,8	9,9	NA	8,8	9,9	8,8	9,9
chr1	23267623	23267642	4,4	NA	5,5	4,4	NA	5,5	4,4	4,4	5,5	5,5	4,4	4,4	4,4	4,4	5,5	4,4	5,5	5,5	5,5	4,4	5,5	4,4	4,4	5,5	5,5	NA	5,5	5,5	5,5	4,4	5,5	4,4	NA	4,4	4,4	4,4	4,4	5,5	4,4	5,5	NA	4,4	4,4	5,5	4,4	5,5	4,4
chr1	23322320	23322335	3,3	4,4	4,4	NA	3,3	4,4	3,3	3,3	4,4	3,4	3,3	3,3	NA	3,3	4,4	3,3	4,4	4,4	4,4	3,3	4,4	3,3	3,3	4,4	4,4	3,3	4,4	4,4	4,4	3,3	4,4	3,3	3,3	3,3	3,3	3,3	3,3	4,4	3,3	4,4	4,4	3,3	3,3	4,4	3,3	4,4	3,3
chr1	23329109	23329123	2,2	3,3	3,3	2,2	2,2	3,3	2,2	2,2	3,3	3,3	2,2	2,2	2,2	2,2	3,3	2,2	3,3	3,3	3,3	2,2	NA	2,2	2,2	3,3	3,3	2,2	3,3	3,3	3,3	2,2	3,3	2,2	2,2	2,2	2,2	2,2	2,2	3,3	2,2	3,3	3,3	2,2	2,2	3,3	2,2	3,3	2,2
chr1	23336504	23336519	6,6	4,4	4,4	6,6	6,6	4,4	6,6	6,6	4,4	4,4	6,6	6,6	6,6	6,6	4,4	6,6	4,4	4,4	4,4	6,6	4,4	6,6	6,6	4,4	4,4	6,6	4,4	4,4	4,4	6,6	4,4	6,6	6,6	6,6	6,6	NA	NA	4,4	6,6	4,4	4,4	6,6	6,6	4,4	6,6	4,4	6,6
chr1	23338407	23338422	NA	4,4	4,4	NA	5,5	4,4	5,5	5,5	4,4	4,4	5,5	5,5	5,5	5,5	4,4	5,5	4,4	4,4	4,4	5,5	4,4	5,5	5,5	4,4	4,4	NA	4,4	4,4	4,4	NA	4,4	NA	5,5	5,5	5,5	5,5	NA	4,4	5,5	4,4	4,4	5,5	5,5	4,4	5,5	4,4	5,5
chr1	23365575	23365626	NA	NA	NA	NA	11,11	13,13	11,11	11,11	NA	NA	11,11	NA	11,11	11,11	13,13	11,11	NA	14,14	14,14	11,11	NA	11,11	11,11	13,13	13,13	11,11	13,13	13,13	13,13	NA	13,13	11,11	11,11	11,11	11,11	10,11	NA	13,13	11,11	NA	13,13	11,11	11,11	13,13	11,11	NA	NA
chr1	23413270	23413321	7,11	13,13	NA	11,11	NA	13,13	11,11	11,11	13,13	13,13	11,11	11,11	11,11	11,11	13,13	11,11	13,13	13,13	13,13	11,11	13,13	11,11	11,11	NA	13,13	11,11	13,13	13,13	NA	NA	13,13	11,11	11,11	11,11	11,11	11,11	11,11	NA	11,11	13,13	NA	11,11	11,11	NA	11,11	13,13	11,11
chr1	23459799	23459822	7,7	6,6	6,6	NA	7,7	6,6	7,7	7,7	NA	6,6	7,7	7,7	7,7	7,7	6,6	7,7	6,6	6,6	6,6	7,7	NA	7,7	7,7	6,6	6,6	7,7	6,6	6,6	6,6	7,7	6,6	7,7	7,7	7,7	7,7	7,7	7,7	6,6	7,7	NA	6,6	7,7	7,7	6,6	7,7	6,6	7,7
chr1	23494365	23494412	12,12	12,12	12,12	12,12	NA	12,12	12,12	12,12	12,12	12,12	12,12	12,12	12,12	12,12	12,12	12,12	12,12	12,12	12,12	12,12	12,12	12,12	11,11	12,12	12,12	12,12	12,12	12,12	12,12	NA	NA	12,12	12,12	NA	12,12	12,12	12,12	13,13	12,12	12,12	12,12	NA	12,12	12,12	12,12	12,12	12,12
chr1	23582926	23582955	5,5	6,6	6,6	5,5	5,5	6,6	5,5	5,5	6,6	6,6	5,5	5,5	5,5	5,5	6,6	5,5	6,6	6,6	6,6	5,5	6,6	5,5	5,5	6,6	6,6	5,5	6,6	6,6	6,6	5,5	6,6	5,5	5,5	5,5	5,5	5,5	5,5	6,6	5,5	6,6	6,6	5,5	5,5	6,6	5,5	6,6	5,5
chr1	23585525	23585540	5,5	4,4	4,4	5,5	5,5	4,4	5,5	5,5	4,4	4,4	5,5	5,5	5,5	5,5	4,4	5,5	4,4	4,4	4,4	5,5	4,4	5,5	5,5	4,4	4,4	NA	4,4	4,4	4,4	5,5	4,4	5,5	5,5	5,5	5,5	5,5	5,5	4,4	5,5	4,4	NA	5,5	5,5	4,4	5,5	4,4	5,5
chr1	23587707	23587738	10,10	8,8	8,8	10,10	10,10	8,8	10,10	10,10	8,8	8,8	10,10	10,10	NA	10,10	8,8	10,10	8,8	8,8	8,8	10,10	8,8	10,10	10,10	8,8	8,8	10,10	8,8	8,8	8,8	10,10	8,8	10,10	10,10	10,10	10,10	10,10	10,10	8,8	10,10	8,8	8,8	NA	10,10	8,8	10,10	8,8	10,10
chr1	23592170	23592205	NA	6,6	6,6	7,7	NA	NA	7,7	7,7	6,6	6,6	7,7	7,7	7,7	7,7	6,6	4,7	6,6	6,6	6,6	7,7	6,6	7,7	7,7	6,6	6,6	7,7	6,6	6,6	NA	7,7	6,6	7,7	7,7	NA	7,7	7,7	7,7	6,6	7,7	NA	6,6	7,7	7,7	6,6	NA	6,6	7,7
chr1	23644936	23644967	NA	8,8	8,8	9,9	9,9	8,8	9,9	9,9	8,8	8,8	9,9	9,9	9,9	9,9	8,8	9,9	7,8	8,8	8,8	9,9	8,8	9,9	9,9	8,8	NA	NA	8,8	8,8	8,8	NA	8,8	9,9	9,9	9,9	9,9	NA	9,9	8,8	9,9	8,8	8,8	9,9	9,9	8,8	9,9	8,8	9,9
chr1	23747057	23747068	5,5	6,6	6,6	5,5	5,5	NA	5,5	5,5	6,6	NA	NA	5,5	NA	5,5	NA	5,5	6,6	6,6	6,6	5,5	6,6	5,5	5,5	6,6	6,6	NA	6,6	6,6	6,6	NA	6,6	5,5	5,5	5,5	NA	5,5	5,5	6,6	5,5	6,6	NA	5,5	5,5	6,6	5,5	6,6	5,5
chr1	23760580	23760594	4,4	5,5	5,5	4,4	4,4	5,5	4,4	4,4	NA	5,5	4,4	4,4	4,4	NA	5,5	4,4	5,5	5,5	NA	4,4	5,5	4,4	4,4	5,5	5,5	NA	5,5	5,5	5,5	4,4	5,5	4,4	4,4	4,4	4,4	4,4	4,4	5,5	4,4	NA	NA	4,4	4,4	5,5	4,4	5,5	4,4
chr1	23794152	23794173	NA	11,11	11,11	18,18	NA	11,11	18,18	18,18	11,11	11,11	NA	18,18	NA	NA	11,11	18,18	11,11	11,11	NA	NA	11,11	18,18	18,18	NA	11,11	18,18	11,11	11,11	11,11	NA	NA	NA	NA	NA	NA	NA	18,18	11,11	18,18	NA	NA	NA	18,18	11,11	18,18	NA	NA
chr1	23801185	23801220	11,11	12,12	12,12	NA	NA	12,12	11,11	11,11	12,12	12,12	11,11	NA	11,11	NA	12,12	11,11	12,12	12,12	12,12	11,11	12,12	11,11	NA	12,12	12,12	NA	12,12	12,12	12,12	11,11	12,12	NA	11,11	NA	11,11	NA	11,11	12,12	11,11	12,12	12,12	11,11	11,11	12,12	NA	12,12	11,11
chr1	23804541	23804560	3,3	4,4	4,4	3,3	3,3	4,4	3,3	3,3	4,4	4,4	3,3	3,3	3,3	3,3	4,4	3,3	4,4	4,4	4,4	3,3	4,4	3,3	3,3	4,4	4,4	3,3	4,4	4,4	4,4	3,3	4,4	3,3	3,3	3,3	3,3	3,3	3,3	4,4	3,3	4,4	4,4	3,3	3,3	4,4	3,3	4,4	3,3
chr1	23809040	23809063	5,5	6,6	6,6	5,5	5,5	6,6	5,5	5,5	6,6	6,6	5,5	5,5	5,5	5,5	6,6	5,5	6,6	6,6	6,6	5,5	6,6	5,5	5,5	6,6	6,6	NA	6,6	6,6	6,6	5,5	6,6	5,5	5,5	5,5	5,5	5,5	5,5	6,6	5,5	6,6	6,6	5,5	5,5	6,6	5,5	6,6	5,5
chr1	23834800	23834823	6,6	6,6	6,6	NA	6,6	6,6	6,6	6,6	NA	6,6	6,6	6,6	6,6	NA	6,6	6,6	6,6	6,6	6,6	6,6	6,6	6,6	6,6	6,6	6,6	NA	6,6	6,6	6,6	NA	6,6	6,6	6,6	6,6	6,6	NA	6,6	6,6	6,6	6,6	6,6	6,6	6,6	6,6	6,6	6,6	7,7
chr1	23838062	23838077	6,6	8,8	8,8	6,6	6,6	8,8	6,6	6,6	8,8	8,8	6,6	6,6	6,6	6,6	8,8	6,6	NA	8,8	8,8	6,6	8,8	6,6	6,6	8,8	8,8	6,6	8,8	8,8	8,8	6,6	8,8	6,6	6,6	6,6	6,6	6,6	6,6	7,8	6,6	8,8	8,8	6,6	6,6	8,8	6,6	8,8	6,6
chr1	23896879	23896906	9,9	7,7	7,7	9,9	9,9	7,7	9,9	9,9	7,7	7,7	9,9	9,9	9,9	9,9	7,7	NA	7,7	7,7	7,7	9,9	7,7	9,9	9,9	7,7	7,7	NA	7,7	7,7	7,7	9,9	NA	9,9	9,9	9,9	9,9	9,9	9,9	7,7	9,9	7,7	7,7	9,9	9,9	7,7	9,9	7,7	9,9
chr1	23936904	23936923	4,4	5,5	5,5	4,4	4,4	5,5	4,4	4,4	5,5	5,5	4,4	4,4	4,4	4,4	5,5	4,4	5,5	5,5	5,5	4,4	5,5	4,4	4,4	5,5	5,5	4,4	5,5	5,5	5,5	4,4	5,5	4,4	4,4	4,4	4,4	4,4	4,4	5,5	4,4	5,5	5,5	4,4	4,4	5,5	4,4	NA	4,4
chr1	23944631	23944660	NA	10,10	10,10	10,10	10,10	10,10	10,10	10,10	10,10	10,10	NA	10,10	10,10	10,10	10,10	10,10	7,7	10,10	10,10	10,10	NA	10,10	10,10	10,10	10,10	10,10	10,10	10,10	10,10	10,10	10,10	10,10	10,10	10,10	10,10	10,10	10,10	10,10	10,10	10,10	NA	10,10	10,10	10,10	10,10	10,10	10,10
chr1	23968673	23968684	5,6	6,6	6,7	NA	NA	6,6	NA	6,6	NA	NA	5,6	5,6	5,6	5,6	6,6	5,6	NA	NA	6,6	5,6	6,6	5,6	5,6	6,7	6,6	NA	6,6	6,6	6,6	5,6	6,6	5,6	5,6	5,6	5,6	5,6	5,6	NA	5,6	NA	6,6	5,6	5,6	6,6	5,6	6,6	5,6
chr1	23972845	23972876	6,6	NA	8,8	6,6	NA	NA	6,6	6,6	8,8	8,8	6,6	6,6	NA	6,6	8,8	6,6	NA	8,8	8,8	6,6	NA	6,6	6,6	8,8	8,8	NA	8,8	8,8	NA	NA	NA	6,6	6,6	6,6	NA	6,6	6,6	8,8	6,6	8,8	NA	6,6	6,6	NA	6,6	8,8	6,6
chr1	23977252	23977291	9,9	10,10	10,10	9,9	9,9	10,10	9,9	9,9	10,10	10,10	9,9	9,9	9,9	9,9	10,10	9,9	10,10	10,10	10,10	9,9	10,10	9,9	9,9	10,10	10,10	9,9	10,10	10,10	NA	9,9	10,10	NA	9,9	9,9	9,9	9,9	9,9	10,10	9,9	10,10	10,10	9,9	9,9	10,10	9,9	10,10	9,9
chr1	23987925	23987940	10,10	8,8	8,8	NA	10,10	8,8	10,10	10,10	NA	8,8	10,10	10,10	NA	NA	NA	10,10	8,8	NA	8,8	10,10	8,8	NA	10,10	8,8	8,8	NA	8,8	8,8	8,8	NA	8,8	10,10	10,10	10,10	10,10	10,10	10,10	8,8	10,10	8,8	8,8	10,10	NA	8,8	NA	8,8	10,10
chr1	23993535	23993558	8,8	6,6	6,6	8,8	8,8	6,6	8,8	8,8	6,6	6,6	8,8	8,8	8,8	8,8	6,6	8,8	6,6	6,6	6,6	8,8	6,6	8,8	8,8	6,6	6,6	8,8	6,6	6,6	6,6	8,8	6,6	8,8	8,8	8,8	8,8	8,8	8,8	6,6	8,8	6,6	6,6	8,8	NA	6,6	8,8	NA	8,8
chr1	24002601	24002612	3,4	4,4	4,4	3,3	NA	4,4	3,3	3,3	4,4	4,4	3,3	3,3	NA	3,3	4,4	NA	4,4	4,4	4,4	3,4	NA	3,3	NA	4,4	4,4	NA	4,4	4,4	4,4	NA	4,4	3,3	3,4	3,4	NA	3,4	3,3	4,4	3,3	4,4	NA	3,3	3,4	4,4	3,4	4,4	3,4
chr1	24013870	24013901	10,10	8,8	8,8	10,10	10,10	8,8	10,10	10,10	8,8	8,8	10,10	10,10	10,10	10,10	8,8	10,10	8,8	8,8	8,8	10,10	8,8	10,10	10,10	8,8	8,8	10,10	8,8	8,8	8,8	10,10	8,8	10,10	10,10	10,10	10,10	10,10	10,10	8,8	10,10	8,8	8,8	10,10	10,10	8,8	10,10	NA	10,10
chr1	24024010	24024045	12,12	9,9	9,9	12,12	12,12	9,9	12,12	12,12	9,9	9,9	NA	12,12	12,12	12,12	9,9	12,12	9,9	9,9	9,9	NA	9,9	12,12	12,12	9,9	9,9	NA	9,9	9,9	9,9	12,12	9,9	NA	12,12	NA	12,12	12,12	12,12	9,9	12,12	9,9	9,9	NA	12,12	9,9	12,12	9,9	12,12
chr1	24031771	24031804	NA	17,17	17,17	15,15	15,15	17,17	15,16	15,15	17,17	17,17	NA	15,15	15,15	15,15	17,17	15,17	17,17	NA	NA	15,15	17,17	15,15	NA	NA	17,17	15,15	17,17	17,17	NA	15,15	17,17	NA	NA	15,15	15,15	NA	NA	NA	15,15	17,17	17,17	15,15	15,15	17,17	15,15	NA	15,15
chr1	24036068	24036099	6,6	8,8	8,8	6,6	6,6	8,8	6,6	6,6	8,8	8,8	6,6	6,6	6,6	6,6	8,8	6,6	8,8	8,8	8,8	6,6	8,8	6,6	6,6	8,8	NA	6,6	8,8	8,8	8,8	6,6	8,8	6,6	6,6	6,6	6,6	6,6	6,6	8,8	6,6	8,8	8,8	6,6	6,6	8,8	6,6	8,8	6,6
chr1	24056399	24056426	16,16	14,14	NA	16,16	16,16	14,14	16,16	16,16	NA	NA	16,16	16,16	16,16	16,16	14,14	NA	14,14	14,14	14,14	16,16	14,14	16,16	16,16	14,14	14,14	NA	14,14	14,14	14,14	NA	14,14	NA	16,16	16,16	NA	16,16	NA	14,14	16,16	14,16	14,14	16,16	NA	14,14	16,16	NA	16,16
chr1	24069237	24069250	8,8	7,7	7,7	8,8	8,8	7,7	8,8	8,8	7,7	7,7	8,8	8,8	8,8	8,8	7,7	8,8	7,7	7,7	7,7	8,8	7,7	8,8	8,8	7,7	7,7	NA	7,7	7,7	7,7	8,8	7,7	8,8	8,8	8,8	8,8	8,8	8,8	7,7	8,8	7,7	NA	8,8	8,8	7,7	8,8	7,7	8,8
chr1	24069728	24069745	2,2	3,3	3,3	2,2	2,2	3,3	2,2	2,2	3,3	3,3	2,2	2,2	2,2	2,2	3,3	2,2	3,3	3,3	3,3	2,2	3,3	2,2	2,2	3,3	3,3	2,2	3,3	3,3	3,3	2,2	3,3	2,2	2,2	2,2	2,2	2,2	NA	3,3	2,2	3,3	3,3	2,2	2,2	3,3	2,2	3,3	2,2
chr1	24084432	24084461	2,2	5,5	5,5	NA	2,2	5,5	2,2	2,2	5,5	5,5	2,2	2,2	NA	2,2	5,5	2,2	5,5	5,5	5,5	2,2	NA	2,2	2,2	5,5	5,5	NA	5,5	5,5	5,5	NA	5,5	2,2	2,2	2,2	NA	2,2	2,2	5,5	NA	5,5	5,5	2,2	2,2	5,5	2,2	5,6	NA
chr1	24084492	24084518	5,5	9,9	9,9	5,5	5,5	9,9	5,5	5,5	9,9	9,9	5,5	5,5	NA	5,5	9,9	5,5	9,9	9,9	9,9	5,5	9,9	5,5	5,5	9,9	9,9	NA	9,9	9,9	9,9	5,5	9,9	NA	5,5	5,5	NA	5,5	5,5	9,9	5,5	9,9	9,9	5,5	5,5	9,9	5,5	9,9	NA
chr1	24111291	24111306	5,5	4,4	4,4	5,5	5,5	4,4	5,5	5,5	4,4	4,4	5,5	5,5	NA	5,5	4,4	5,5	4,4	4,4	4,4	5,5	4,4	5,5	5,5	4,4	4,4	NA	4,4	4,4	4,4	5,5	4,4	5,5	5,5	5,5	5,5	5,5	5,5	4,4	5,5	4,4	4,4	5,5	5,5	4,4	5,5	4,4	5,5
chr1	24121806	24121835	5,5	6,6	6,6	NA	5,5	6,6	5,5	5,5	6,6	6,6	5,5	5,5	5,5	5,5	6,6	5,5	6,6	6,6	6,6	5,5	6,6	5,5	5,5	6,6	6,6	5,5	6,6	6,6	6,6	5,5	6,6	5,5	5,5	5,5	5,5	5,5	5,5	6,6	5,5	6,6	6,6	5,5	5,5	6,6	5,5	6,6	5,5
chr1	24131168	24131191	7,7	6,6	6,6	7,7	7,7	6,6	7,7	7,7	6,6	6,6	7,7	7,7	7,7	7,7	6,6	7,7	6,6	6,6	6,6	7,7	6,6	7,7	7,7	6,6	6,6	7,7	6,6	6,6	6,6	7,7	6,6	7,7	7,7	7,7	7,7	7,7	7,7	6,6	7,7	6,6	6,6	7,7	7,7	6,6	7,7	6,6	7,7
chr1	24133370	24133395	13,13	NA	13,13	NA	13,13	13,13	13,13	13,13	13,13	13,13	NA	13,14	NA	13,13	13,13	13,13	NA	NA	13,13	13,13	13,13	13,13	13,13	NA	13,13	NA	13,13	13,13	13,13	NA	NA	13,13	13,13	13,13	13,13	13,13	13,13	NA	NA	13,13	13,13	13,13	13,13	13,13	13,13	NA	13,13
chr1	24141932	24141951	NA	10,10	10,10	NA	NA	10,10	20,20	NA	10,10	10,10	20,20	20,20	20,20	20,20	10,10	NA	10,10	10,10	10,10	20,20	10,10	20,20	20,20	10,10	10,10	19,20	10,10	10,10	10,10	20,20	NA	NA	NA	20,20	20,20	NA	NA	10,10	NA	10,10	10,10	20,20	NA	10,10	NA	10,11	NA
chr1	24146200	24146255	NA	NA	13,13	16,16	16,16	13,17	16,16	16,16	13,13	13,13	16,16	NA	16,16	NA	13,13	16,16	13,13	NA	13,13	NA	NA	16,16	16,16	13,13	13,13	NA	NA	13,13	13,13	16,16	13,13	NA	16,16	16,16	16,16	16,16	16,16	13,13	16,16	13,13	13,13	16,16	15,15	13,13	16,16	13,13	16,16
chr1	24154501	24154522	10,10	11,11	NA	10,10	NA	11,11	10,10	NA	NA	NA	NA	10,10	10,10	NA	11,11	10,10	11,11	11,11	11,11	10,10	11,11	NA	10,10	11,11	11,11	10,10	NA	11,11	11,11	10,10	NA	10,10	10,10	10,10	NA	10,10	10,10	11,11	10,10	11,11	11,11	10,10	10,10	11,11	10,10	NA	10,10
chr1	24171978	24172005	11,11	7,7	7,7	NA	11,11	7,7	11,11	11,11	7,7	7,7	11,11	11,11	11,11	11,11	7,7	11,11	7,7	7,7	7,7	11,11	7,7	11,11	11,11	7,7	7,7	11,11	7,7	7,7	7,7	11,11	7,7	11,11	11,11	11,11	11,11	11,11	11,11	7,7	11,11	7,7	NA	11,11	11,11	7,7	11,11	7,7	11,11
chr1	24243860	24243904	8,8	9,9	9,9	8,8	8,8	NA	8,8	8,8	9,9	9,9	8,8	8,8	8,8	8,8	NA	8,8	9,9	9,9	9,9	8,8	9,9	8,8	8,8	9,9	9,9	8,8	9,9	9,9	9,9	8,8	9,9	8,8	8,8	8,8	8,8	8,8	8,8	9,9	8,8	9,9	9,9	8,8	8,8	9,9	8,8	9,9	8,8
chr1	24338125	24338152	6,6	7,7	7,7	6,6	6,6	7,7	6,6	6,6	7,7	7,7	6,6	6,6	6,6	6,6	7,7	6,6	7,7	7,7	7,7	6,6	7,7	6,6	6,6	7,7	7,7	6,6	7,7	7,7	7,7	6,6	7,7	6,6	6,6	6,6	6,6	6,6	6,6	7,7	6,6	7,7	7,7	6,6	6,6	7,7	6,6	7,7	6,6
chr1	24348470	24348517	12,12	12,12	13,13	NA	12,12	12,12	12,12	12,12	12,12	12,12	12,12	12,12	12,12	12,12	12,12	12,12	12,12	12,12	12,12	NA	12,12	12,12	12,12	NA	12,12	NA	12,13	12,12	12,12	12,12	12,12	12,12	12,12	12,12	12,12	NA	NA	12,12	13,13	12,12	12,12	NA	12,12	NA	12,12	12,12	12,12
chr1	24373067	24373080	6,6	7,7	7,7	6,6	6,6	7,7	6,6	6,6	7,7	7,7	6,6	6,6	6,6	6,6	7,7	6,6	7,7	7,7	7,7	6,6	7,7	6,6	6,6	7,7	7,7	6,6	7,7	7,7	7,7	6,6	7,7	6,6	6,6	6,6	6,6	6,6	6,6	7,7	6,6	7,7	NA	6,6	6,6	7,7	6,19	NA	6,6
chr1	24376031	24376046	5,5	4,4	4,4	5,5	5,5	4,4	5,5	5,5	4,4	4,4	5,5	5,5	5,5	5,5	4,4	5,5	4,4	4,4	4,4	5,5	4,4	5,5	5,5	4,4	4,4	5,5	4,4	4,4	4,4	5,5	4,4	5,5	5,5	5,5	5,5	5,5	5,5	4,4	5,5	4,4	4,4	5,5	5,5	4,4	5,5	4,4	5,5
chr1	24382200	24382235	8,8	9,9	9,9	8,8	8,8	9,9	8,8	8,8	9,9	9,9	8,8	8,8	8,8	8,8	9,9	8,8	NA	9,9	9,9	8,8	9,9	8,8	8,8	9,9	9,9	8,8	9,9	9,9	9,9	8,8	9,9	8,8	NA	8,8	8,8	8,8	8,8	9,9	8,8	9,9	9,9	8,8	8,8	9,9	8,8	NA	8,8
chr1	24404222	24404233	3,3	NA	4,4	3,3	NA	NA	3,3	3,3	4,4	NA	3,3	3,3	3,3	NA	4,4	3,3	4,4	4,4	4,4	3,3	4,4	3,3	NA	4,4	4,4	NA	4,4	4,4	4,4	3,3	4,4	NA	NA	3,3	3,3	3,3	3,3	4,4	3,3	4,4	4,4	3,3	3,3	4,4	3,3	4,4	3,3
chr1	24413345	24413376	8,8	16,16	16,16	NA	8,8	16,16	8,8	8,8	NA	16,16	8,8	NA	8,8	8,8	NA	8,8	16,16	15,16	NA	8,8	NA	8,8	8,8	NA	NA	8,8	16,16	16,16	16,16	NA	NA	8,8	8,8	8,8	8,8	NA	8,8	NA	8,8	NA	16,16	8,8	NA	16,16	8,8	16,16	8,8
chr1	24435984	24436013	5,6	5,5	5,5	NA	5,6	NA	5,6	6,7	5,5	5,5	6,7	5,6	NA	5,6	5,5	6,7	5,5	5,5	5,5	5,6	5,5	5,6	5,6	5,5	5,5	NA	NA	5,5	NA	NA	3,5	NA	5,6	NA	5,6	5,6	5,6	3,5	5,6	NA	5,5	5,6	5,6	5,5	5,6	5,5	5,6
chr1	24456247	24456274	6,6	7,7	7,7	6,6	6,6	7,7	6,6	6,6	NA	7,7	6,6	6,6	6,6	6,6	7,7	6,6	7,7	7,7	7,7	6,6	7,7	6,6	6,6	7,7	7,7	6,6	NA	7,7	7,7	6,6	7,7	6,6	6,6	6,6	6,6	6,6	6,6	7,7	6,6	7,7	NA	6,6	6,6	7,7	6,7	7,7	6,6
chr1	24478763	24478804	9,9	14,14	14,14	9,9	9,9	NA	9,9	9,9	14,14	NA	9,9	9,9	9,9	9,9	14,14	9,9	15,15	14,14	14,14	9,9	14,15	9,9	9,9	14,14	14,14	NA	NA	14,14	14,14	NA	NA	9,9	9,9	9,9	NA	9,9	9,9	14,14	9,9	5,14	NA	9,9	9,10	14,14	9,9	14,14	9,9
chr1	24485252	24485266	4,4	5,5	5,5	4,4	4,4	5,5	4,4	4,4	5,5	5,5	4,4	4,4	4,4	4,4	5,5	4,4	5,5	5,5	5,5	4,4	5,5	4,4	4,4	5,5	5,5	NA	5,5	5,5	5,5	4,4	5,5	4,4	4,4	4,4	4,4	4,4	4,4	5,5	4,4	5,5	5,5	4,4	4,4	5,5	4,4	5,5	4,4
chr1	24487412	24487425	11,11	7,7	7,7	11,11	11,11	7,7	11,11	11,11	7,7	7,7	11,11	11,11	11,11	11,11	7,7	11,11	7,7	NA	7,7	11,11	7,7	NA	11,11	7,7	7,7	NA	7,7	7,7	7,7	11,11	7,7	11,11	11,11	11,11	11,11	NA	11,11	7,7	11,11	7,7	7,7	10,11	11,11	7,7	11,11	7,7	11,11
chr1	24494796	24494827	9,9	8,8	8,8	9,9	9,9	8,8	9,9	9,9	8,8	8,8	9,9	9,9	9,9	9,9	8,8	9,9	8,8	8,8	8,8	9,9	8,8	9,9	9,9	8,8	8,8	9,9	8,8	8,8	8,8	9,9	8,8	9,9	9,9	9,9	9,9	9,9	9,9	8,8	9,9	8,8	8,8	9,9	9,9	8,8	9,9	8,8	9,9
chr1	24507296	24507327	7,7	8,8	8,8	NA	7,7	8,8	5,7	7,7	8,8	8,8	7,7	7,7	NA	7,7	NA	7,7	8,8	8,8	8,8	7,7	8,8	7,7	7,7	8,8	NA	NA	8,8	8,8	8,8	NA	8,8	NA	7,7	7,7	NA	NA	NA	8,8	7,7	8,8	NA	NA	7,7	8,8	7,7	8,8	NA
chr1	24558687	24558724	NA	18,19	19,19	14,14	14,14	19,19	14,14	14,14	NA	19,19	14,14	NA	NA	14,14	19,19	NA	18,19	19,19	NA	14,14	19,19	14,14	14,14	NA	19,19	NA	NA	NA	NA	14,14	19,19	14,14	NA	14,14	NA	14,14	14,14	19,19	14,14	18,19	19,20	14,14	14,14	19,19	14,14	NA	14,14
chr1	24626361	24626388	7,7	7,7	7,7	7,7	7,7	7,7	7,7	7,7	7,7	7,7	7,7	7,7	7,7	7,7	7,7	7,7	7,7	7,7	7,7	7,7	7,7	7,7	7,7	7,7	7,7	7,7	7,7	7,7	7,7	7,7	7,7	7,7	7,7	7,7	7,7	7,7	7,7	NA	7,7	7,7	7,7	7,7	7,7	7,7	7,7	7,7	7,7
chr1	24673129	24673148	11,11	10,10	10,10	11,11	10,11	10,10	11,11	11,11	10,10	10,10	NA	11,11	11,11	NA	10,10	11,11	10,10	10,10	10,10	11,11	10,10	NA	11,11	10,10	10,10	NA	NA	10,10	10,10	11,11	10,10	11,11	NA	11,11	11,11	11,11	11,11	10,10	11,11	NA	10,10	11,11	11,11	10,10	11,11	10,10	11,11
chr1	24693977	24694016	10,10	10,10	10,10	NA	NA	10,10	10,10	10,10	10,10	NA	10,10	10,10	11,11	11,11	NA	11,11	10,10	10,10	10,10	NA	10,10	NA	10,10	10,10	10,10	NA	10,10	10,10	10,10	NA	10,10	11,11	NA	11,11	11,11	11,11	NA	10,10	11,11	10,10	10,10	11,11	11,11	10,10	11,11	10,10	11,11
chr1	24757164	24757199	8,8	NA	9,9	NA	8,8	9,9	8,8	8,8	NA	NA	8,8	8,8	8,8	8,8	9,9	8,8	9,9	9,9	9,9	NA	9,9	8,8	NA	9,9	9,9	NA	9,9	9,9	9,9	NA	NA	8,8	8,8	NA	8,8	8,8	8,8	NA	8,8	NA	NA	8,8	8,8	9,9	8,8	9,9	8,8
chr1	24782030	24782074	8,8	9,9	9,9	8,8	NA	9,9	8,8	8,8	9,9	NA	8,8	8,8	8,8	8,8	9,9	8,8	9,9	9,9	7,9	8,8	9,9	8,8	8,8	9,9	9,9	8,8	9,9	9,9	NA	8,8	9,9	8,8	8,8	8,8	8,8	8,8	8,8	9,9	8,8	9,9	9,9	NA	8,8	9,9	8,8	NA	8,8
chr1	24782776	24782787	5,6	6,6	6,6	5,6	5,5	6,6	5,6	5,6	6,6	6,6	5,6	5,5	5,6	5,6	6,6	5,6	6,6	6,6	6,6	5,6	6,6	5,6	5,6	6,6	6,6	5,6	NA	6,6	6,6	5,6	6,6	5,6	5,6	5,5	5,6	NA	5,6	6,6	NA	6,6	6,6	5,6	NA	6,6	NA	NA	5,5
chr1	24782788	24782817	14,14	15,15	15,15	NA	14,14	NA	NA	14,14	15,15	15,15	14,14	14,14	NA	14,14	15,15	14,14	15,15	15,15	15,15	NA	15,15	14,14	14,14	15,15	15,15	14,14	15,15	15,15	15,15	NA	15,15	NA	14,14	14,14	NA	14,14	NA	NA	14,14	NA	15,15	14,14	14,14	15,15	14,14	15,15	14,14
chr1	24925566	24925605	10,10	10,10	NA	NA	10,10	10,11	10,10	10,10	10,10	10,10	NA	10,10	10,10	10,10	10,10	NA	NA	10,10	NA	NA	NA	10,10	10,10	10,10	10,10	10,10	NA	10,10	NA	10,10	NA	NA	NA	NA	10,10	10,10	10,10	10,10	10,10	10,10	NA	10,10	10,10	10,10	10,10	NA	10,10
chr1	24928024	24928059	8,8	9,9	9,9	8,8	8,8	NA	8,8	8,8	9,9	9,9	8,8	8,8	8,8	8,8	9,9	8,8	9,9	9,9	9,9	8,8	9,9	8,8	8,8	9,9	9,9	8,8	9,9	9,9	9,9	8,8	9,9	8,8	8,8	8,8	8,8	8,8	8,8	9,9	8,8	9,9	9,9	8,8	8,8	9,9	8,8	9,9	8,8
chr1	24947868	24947894	10,10	9,9	9,9	10,10	10,10	9,9	10,10	NA	9,9	9,9	10,10	10,10	NA	NA	9,9	10,10	9,9	9,9	9,9	NA	NA	10,10	10,10	NA	9,9	NA	9,9	9,9	9,9	10,10	9,9	NA	10,10	10,10	10,10	10,10	10,10	9,9	10,10	9,9	NA	10,10	10,10	9,9	10,10	9,9	10,10
chr1	24949003	24949027	6,6	5,5	5,5	6,6	6,6	5,5	6,6	6,6	5,5	5,5	6,6	6,6	NA	6,6	5,5	6,6	5,5	5,5	5,5	6,6	5,5	6,6	6,6	5,5	5,5	6,6	5,5	5,5	5,5	6,6	5,5	6,6	6,6	6,6	6,6	6,6	6,6	5,5	6,6	5,5	NA	6,6	6,6	5,5	6,6	5,5	6,6
chr1	24958726	24958777	13,13	15,15	14,14	13,13	13,13	NA	13,13	13,13	13,13	11,11	13,13	13,13	13,13	13,13	14,14	13,13	14,15	13,13	NA	13,13	15,15	13,13	13,13	13,13	14,14	NA	13,13	13,13	13,13	13,13	13,13	13,13	13,13	13,13	NA	13,13	NA	13,13	13,13	NA	NA	13,13	13,13	13,13	13,14	13,13	13,13
chr1	25119464	25119503	10,10	10,10	10,10	NA	NA	10,10	10,10	10,10	NA	10,10	10,10	10,10	10,10	10,10	10,10	10,10	10,10	10,10	10,10	10,10	10,10	10,10	10,10	10,10	10,10	10,10	10,10	NA	10,10	10,10	10,10	10,10	10,10	10,10	10,10	10,10	10,10	10,10	10,10	10,10	10,10	10,10	11,11	10,10	10,10	10,10	10,10
chr1	25177638	25177655	2,2	3,3	3,3	2,2	2,2	NA	2,2	2,2	3,3	3,3	2,2	2,2	NA	2,2	3,3	2,2	3,3	3,3	3,3	2,2	3,3	2,2	2,2	3,3	3,3	2,2	3,3	3,3	3,3	2,2	3,3	2,2	2,2	2,2	2,2	2,2	NA	3,3	2,2	3,3	3,3	2,2	2,2	3,3	2,2	3,3	2,2
chr1	25181142	25181153	4,4	6,6	6,6	4,4	4,4	6,6	4,4	4,4	6,6	6,6	4,4	4,4	4,4	NA	NA	4,4	6,6	6,6	6,6	4,4	6,6	NA	4,4	6,6	6,6	NA	6,6	6,6	6,6	NA	6,6	4,4	4,4	4,4	4,4	4,4	4,4	6,6	4,4	NA	6,6	4,4	4,4	6,6	4,4	6,6	4,4
chr1	25188778	25188789	3,4	3,3	3,3	3,4	3,4	3,3	3,4	3,4	3,3	3,3	3,4	NA	4,4	NA	3,3	4,4	3,3	3,3	3,3	4,4	3,3	NA	3,4	3,3	3,3	4,4	3,3	3,3	3,3	4,4	3,3	3,4	3,4	3,4	NA	3,4	4,4	3,3	3,4	3,3	3,3	3,4	3,4	3,3	3,4	3,3	3,4
chr1	25223492	25223515	9,9	12,12	12,12	9,9	9,9	12,12	9,9	9,9	12,12	12,12	9,9	9,9	9,9	9,9	12,12	NA	NA	12,12	12,12	9,9	12,12	9,9	9,9	12,12	12,12	9,9	12,12	12,12	12,12	9,9	NA	9,9	9,9	9,9	9,9	9,9	9,9	NA	9,9	12,12	NA	9,9	9,9	12,12	9,9	12,12	9,9
chr1	25282054	25282073	4,4	5,5	5,5	4,4	4,4	5,5	4,4	4,4	5,5	5,5	4,4	4,4	4,4	4,4	5,5	4,4	5,5	5,5	5,5	4,4	5,5	4,4	4,4	5,5	5,5	NA	5,5	5,5	5,5	NA	5,5	4,4	5,5	4,4	4,4	5,5	5,5	5,5	4,4	NA	5,5	4,4	4,4	5,5	NA	5,5	4,4
chr1	25283526	25283558	10,10	11,11	4,11	10,10	10,10	11,11	NA	10,10	11,11	NA	10,10	10,10	NA	NA	NA	NA	NA	11,11	NA	10,10	11,11	10,10	NA	11,11	11,11	10,10	11,11	11,11	11,11	10,10	11,11	NA	11,11	10,10	10,10	NA	NA	11,11	NA	11,11	11,11	10,10	10,10	11,11	10,10	NA	10,10
chr1	25300867	25300898	10,10	8,8	8,8	NA	NA	8,8	10,10	10,10	8,8	NA	NA	9,10	10,10	10,10	8,8	10,10	8,8	8,8	8,8	10,10	NA	10,10	NA	8,8	8,8	NA	8,8	8,8	8,8	10,10	8,8	10,10	8,8	10,10	NA	8,8	8,8	8,8	10,10	8,8	NA	10,10	10,10	8,8	10,10	8,8	10,10
chr1	25360876	25360891	17,17	NA	8,8	17,17	16,17	NA	17,17	NA	8,8	8,8	NA	17,17	NA	16,17	8,8	NA	8,8	8,8	8,8	16,17	8,8	NA	16,17	8,8	8,8	NA	8,8	8,8	NA	17,17	8,8	NA	8,8	NA	NA	8,8	8,8	8,8	16,17	8,8	8,8	NA	17,17	8,8	NA	8,8	NA
chr1	25381242	25381265	13,13	NA	12,12	NA	NA	NA	13,13	13,13	NA	12,12	13,13	13,13	NA	13,13	12,12	13,13	12,12	12,12	12,12	13,13	NA	NA	NA	NA	12,12	13,13	12,12	12,12	NA	13,13	12,12	NA	NA	13,13	13,13	12,12	12,12	NA	13,13	NA	12,12	13,13	NA	12,12	13,13	NA	13,13
chr1	25402333	25402368	11,11	9,9	NA	11,11	11,11	9,9	11,11	11,11	9,9	9,9	9,9	NA	11,11	11,11	9,9	11,11	9,9	9,9	9,9	11,11	9,9	11,11	11,11	9,9	9,9	10,11	9,9	9,9	9,9	11,11	NA	11,11	9,9	11,11	11,11	9,9	9,9	9,9	11,11	9,9	9,9	11,11	11,11	9,9	11,11	NA	11,11
chr1	25434859	25434872	9,9	7,7	7,7	9,9	9,9	NA	9,9	9,9	7,7	7,7	7,7	9,9	9,9	NA	7,7	9,9	7,7	7,7	7,7	9,9	7,7	9,9	NA	7,7	7,7	NA	7,7	7,7	7,7	9,9	7,7	9,9	7,7	9,9	9,9	7,7	NA	7,7	9,9	7,7	7,7	9,9	9,9	7,7	9,9	NA	9,9
chr1	25446744	25446755	NA	6,6	6,6	5,5	5,5	6,6	5,5	5,5	6,6	6,6	6,6	5,5	5,5	5,5	6,6	5,5	6,6	6,6	6,6	5,5	6,6	5,5	5,5	6,6	6,6	5,5	6,6	6,6	6,6	5,5	6,6	5,5	6,6	5,5	5,5	NA	6,6	6,6	5,5	6,6	6,6	5,5	5,5	6,6	5,5	NA	5,5
chr1	25464657	25464692	9,9	NA	12,12	9,9	9,9	12,12	9,9	9,9	12,12	12,12	12,12	9,9	9,9	9,9	12,12	9,9	12,12	12,12	12,12	9,9	12,12	9,9	9,9	12,12	12,12	NA	12,12	12,12	12,12	9,9	12,12	9,9	12,12	9,9	9,9	12,12	12,12	11,12	9,9	12,12	NA	9,9	9,9	12,12	9,9	12,12	9,9
chr1	25467871	25467882	5,5	6,6	6,6	5,5	5,5	6,6	5,5	5,5	6,6	6,6	6,6	5,5	5,5	5,5	6,6	5,5	NA	6,6	6,6	5,5	6,6	5,5	5,5	6,6	6,6	5,5	6,6	6,6	6,6	5,5	6,6	5,5	6,6	5,5	5,5	6,6	6,6	6,6	5,5	6,6	6,6	5,5	5,5	6,6	5,5	6,6	5,5
chr1	25500109	25500126	3,3	3,3	3,3	3,3	3,3	3,3	3,3	3,3	3,3	3,3	3,3	2,2	3,3	3,3	3,3	3,3	3,3	3,3	3,3	3,3	3,3	3,3	3,3	3,3	3,3	3,3	3,3	3,3	3,3	3,3	3,3	3,3	3,3	3,3	3,3	3,3	3,3	3,3	3,3	3,3	3,3	3,3	3,3	3,3	3,3	3,3	3,3
chr1	25529955	25529969	4,4	5,5	5,5	4,4	4,4	5,5	4,4	4,4	5,5	5,5	5,5	4,4	4,4	4,4	5,5	4,4	5,5	5,5	5,5	4,4	5,5	4,4	4,4	5,5	5,5	NA	5,5	5,5	5,5	4,4	5,5	4,4	5,5	4,4	4,4	5,5	5,5	5,5	4,4	5,5	5,5	4,4	4,4	5,5	4,4	5,5	4,4
chr1	25566402	25566443	13,13	14,14	14,14	13,13	13,13	14,14	13,13	13,13	NA	14,14	14,14	13,13	13,13	13,13	14,14	13,13	14,14	NA	14,14	14,14	14,14	13,14	13,13	NA	14,14	13,13	14,14	14,14	14,14	13,13	14,14	13,13	14,14	13,13	NA	14,14	NA	14,14	13,13	14,14	14,14	13,13	13,13	14,14	13,13	14,14	NA
chr1	25601476	25601519	NA	11,11	11,11	10,10	10,10	11,11	10,10	NA	11,11	11,11	11,11	10,10	10,10	10,10	11,11	10,10	NA	11,11	11,11	11,11	NA	10,10	10,10	11,11	11,11	NA	11,11	11,11	11,11	10,10	11,11	10,10	11,11	10,10	10,10	11,11	11,11	11,11	10,10	11,11	11,11	10,10	10,10	11,11	10,10	11,11	10,10
chr1	25735292	25735327	14,15	NA	18,19	14,15	14,15	18,18	15,15	14,15	18,18	NA	18,18	14,15	14,15	14,15	18,18	14,15	NA	NA	NA	18,18	18,21	14,15	NA	18,19	NA	14,15	NA	NA	18,18	14,15	18,19	15,15	18,18	14,15	NA	NA	18,18	NA	14,15	NA	18,19	14,15	14,15	18,18	NA	18,18	14,15
chr1	25767892	25767915	12,14	NA	12,12	NA	12,14	NA	NA	12,14	12,12	NA	12,12	12,14	12,14	12,14	NA	12,14	12,12	12,12	12,12	NA	12,12	12,14	12,14	12,12	NA	NA	12,12	12,13	12,12	NA	NA	12,14	NA	12,14	NA	NA	NA	12,12	12,14	NA	12,12	12,14	12,14	12,13	NA	12,12	12,14
chr1	25783507	25783542	4,4	9,9	9,9	4,4	4,4	9,9	4,4	4,4	9,9	9,9	NA	4,4	4,4	4,4	NA	4,4	9,9	9,9	9,9	9,9	9,9	4,4	4,4	9,9	9,9	4,4	9,9	9,9	9,9	4,4	NA	4,4	NA	4,4	4,4	9,9	9,9	9,9	4,4	9,9	9,9	4,4	4,4	9,9	4,4	9,9	4,4
chr1	25798532	25798547	7,7	NA	8,8	NA	7,7	8,8	7,7	7,7	8,8	8,8	NA	7,7	7,7	7,7	8,8	7,7	8,8	NA	8,8	8,8	NA	7,7	7,7	8,8	8,8	7,7	8,8	8,8	8,8	7,7	8,8	7,7	8,8	7,7	7,7	8,8	8,8	8,8	7,7	8,8	NA	7,7	7,7	8,8	7,7	8,8	7,7
chr1	25821158	25821175	5,5	6,6	6,6	5,5	5,5	6,6	5,5	5,5	6,6	6,6	6,6	5,5	5,5	5,5	6,6	5,5	6,6	6,6	6,6	6,6	6,6	5,5	5,5	6,6	6,6	NA	6,6	6,6	6,6	5,5	6,6	5,5	6,6	5,5	5,5	6,6	6,6	6,6	5,5	6,6	6,6	5,5	5,5	6,6	5,5	6,6	5,5
chr1	25822103	25822122	14,14	10,10	10,10	NA	13,14	10,10	14,14	NA	10,10	10,10	10,10	13,14	NA	14,14	10,10	14,14	10,10	10,10	10,10	10,10	10,10	14,14	14,14	10,10	10,10	NA	10,10	10,10	10,10	NA	10,10	NA	10,10	NA	NA	10,10	10,10	10,10	14,14	10,10	10,10	14,14	14,14	10,10	14,14	NA	NA
chr1	25822769	25822786	6,6	NA	9,9	6,6	6,6	9,9	6,6	6,6	NA	NA	NA	6,6	6,6	6,6	9,9	6,6	NA	9,9	NA	9,9	NA	6,6	6,6	9,9	9,9	NA	9,9	9,9	NA	6,6	9,9	6,6	NA	NA	6,6	9,9	NA	9,9	6,6	NA	NA	6,6	6,6	9,9	6,6	NA	6,6
chr1	25832821	25832834	6,6	7,7	7,7	6,6	6,6	7,7	6,6	6,6	7,7	7,7	7,7	6,6	6,6	6,6	7,7	6,6	7,7	7,7	NA	7,7	7,7	6,6	6,6	7,7	7,7	6,6	7,7	7,7	7,7	6,6	7,7	6,6	7,7	6,6	6,6	7,7	7,7	7,7	6,6	7,7	NA	6,6	6,6	7,7	6,6	NA	6,6
chr1	25871043	25871072	NA	6,6	6,6	7,7	NA	6,6	7,7	7,7	6,6	6,6	6,6	6,6	7,7	7,7	6,6	7,7	NA	6,6	6,6	6,6	NA	7,7	NA	6,6	6,6	7,7	6,6	6,6	6,6	NA	NA	7,7	6,6	NA	7,7	NA	6,6	NA	7,7	6,6	NA	7,7	7,7	6,6	7,7	6,6	NA
chr1	25890151	25890166	NA	8,8	8,8	NA	NA	8,8	7,7	7,7	8,8	8,8	8,8	7,7	NA	NA	NA	NA	8,8	8,8	8,8	8,8	8,8	7,8	7,7	8,8	8,8	NA	8,8	8,8	8,8	NA	8,8	7,7	8,8	7,7	7,7	8,8	8,8	8,8	NA	8,8	8,8	7,7	7,7	8,8	NA	8,8	7,7
chr1	25925719	25925732	9,9	7,7	7,7	9,9	9,9	7,7	NA	9,9	7,7	7,7	7,7	9,9	9,9	9,9	7,7	NA	7,7	7,7	7,7	7,7	7,7	NA	9,9	7,7	7,7	9,9	7,7	7,7	7,7	9,9	7,7	9,9	7,7	9,9	9,9	7,7	7,7	7,7	9,9	7,7	NA	NA	9,9	7,7	9,9	7,7	9,9
chr1	25940018	25940057	8,8	NA	NA	NA	NA	NA	8,8	8,8	10,10	10,10	10,10	8,8	NA	NA	10,10	NA	10,10	10,10	10,10	10,10	10,10	8,8	8,8	10,10	10,10	NA	10,10	10,10	NA	8,8	10,10	8,8	10,10	NA	NA	10,10	10,10	10,10	8,8	10,10	10,10	8,8	8,8	10,10	8,8	10,10	8,8
chr1	26019450	26019461	NA	6,6	6,6	NA	7,7	NA	7,7	7,7	6,6	6,6	6,6	7,7	NA	7,7	6,6	7,7	NA	6,6	6,6	6,6	6,6	7,7	7,7	6,6	6,6	NA	6,6	6,6	6,6	7,7	6,6	7,7	6,6	7,7	7,7	6,6	6,6	6,6	7,7	NA	NA	7,7	7,7	6,6	7,7	6,6	7,7
chr1	26089223	26089258	NA	9,9	9,9	NA	12,12	9,9	12,12	12,12	NA	9,9	9,9	NA	12,12	12,12	9,9	NA	9,9	9,9	9,9	9,9	9,9	12,12	12,12	9,9	9,9	NA	9,9	9,9	9,9	12,12	9,9	12,12	9,9	12,12	12,12	9,9	9,9	9,9	12,12	9,9	9,9	12,12	12,12	9,9	12,12	9,9	12,12
chr1	26091371	26091390	6,6	5,5	5,5	6,6	6,6	NA	6,6	6,6	5,5	5,5	5,5	6,6	6,6	6,6	5,5	6,6	5,5	5,5	5,5	5,5	5,5	6,6	NA	5,5	5,5	NA	5,5	5,5	5,5	NA	5,5	6,6	5,5	6,6	6,6	5,5	5,5	5,5	6,6	5,5	NA	6,6	6,6	5,5	6,6	5,5	6,6
chr1	26108078	26108105	5,5	7,7	7,7	NA	NA	7,7	5,6	NA	7,7	7,7	7,7	5,6	5,5	5,5	7,7	5,6	7,7	7,7	7,7	7,7	NA	NA	5,6	7,7	7,7	5,6	7,7	7,7	7,7	NA	7,7	5,6	7,7	5,6	NA	7,7	NA	NA	5,6	7,7	7,7	5,6	5,6	7,7	5,6	7,7	5,6
chr1	26112563	26112586	7,7	6,6	6,6	7,7	7,7	6,6	7,7	7,7	6,6	6,6	6,6	7,7	7,7	7,7	6,6	7,7	6,6	NA	6,6	6,6	6,6	7,7	7,7	6,6	6,6	7,7	6,6	6,6	6,6	NA	6,6	7,7	6,6	7,7	7,7	6,6	6,6	6,6	NA	6,6	NA	7,7	7,7	6,6	7,7	6,6	7,7
chr1	26239506	26239521	NA	8,8	8,8	NA	8,8	NA	8,8	8,8	8,8	8,8	8,8	8,8	8,8	8,8	8,8	8,8	8,8	8,8	NA	8,8	8,8	8,8	8,8	NA	8,8	8,8	8,8	8,8	8,8	NA	8,8	8,8	8,8	8,8	NA	8,8	8,8	8,8	8,8	8,8	NA	8,8	NA	8,8	8,8	8,8	NA
chr1	26250783	26250806	7,7	6,6	6,6	7,7	7,7	6,6	7,7	7,7	6,6	6,6	6,6	7,7	7,7	7,7	NA	7,7	6,6	6,6	6,6	6,6	6,6	7,7	7,7	6,6	6,6	7,7	6,6	6,6	6,6	6,7	6,6	7,7	6,6	7,7	7,7	6,6	NA	6,6	7,7	6,6	6,6	7,7	7,7	6,6	7,7	6,6	7,7
chr1	26262414	26262428	7,7	5,5	5,5	7,7	NA	5,5	7,7	7,7	5,5	5,5	5,5	7,7	7,7	7,7	5,5	7,7	5,5	5,5	5,5	5,5	5,5	7,7	7,7	5,5	5,5	NA	5,5	5,5	5,5	7,7	5,5	7,7	5,5	7,7	7,7	5,5	5,5	5,5	7,7	5,5	5,5	7,7	7,7	5,5	7,7	5,5	7,7
chr1	26278836	26278863	6,6	7,7	7,7	6,6	6,6	NA	6,6	6,6	7,7	7,7	7,7	6,6	6,6	6,6	7,7	6,6	7,7	7,7	7,7	7,7	7,7	6,6	6,6	7,7	7,7	6,6	7,7	7,7	7,7	6,6	7,7	6,6	7,7	6,6	6,6	7,7	7,7	7,7	6,6	7,7	7,7	6,6	6,6	7,7	6,6	7,7	6,6
chr1	26359894	26359941	14,14	13,13	12,12	14,14	NA	12,12	NA	14,15	12,12	13,13	NA	14,14	NA	14,14	12,13	14,14	12,12	12,12	12,12	12,12	12,12	14,14	NA	12,12	13,13	NA	12,12	12,12	12,12	NA	12,12	14,14	NA	14,14	14,14	13,13	12,12	NA	14,14	13,13	12,12	NA	14,14	12,12	14,14	12,13	14,14
chr1	26365266	26365313	6,6	8,8	8,8	NA	6,6	8,8	6,6	6,6	8,8	NA	8,8	6,6	NA	6,6	8,8	6,6	8,8	8,8	NA	8,8	8,8	6,6	6,6	8,8	8,8	NA	8,8	NA	8,8	6,6	8,8	NA	8,8	6,6	6,6	8,8	8,8	8,8	6,6	8,8	8,8	6,6	6,6	8,8	6,6	8,8	6,6
chr1	26412783	26412830	NA	12,12	12,12	9,9	9,9	12,12	9,9	9,9	12,12	12,12	12,12	9,9	9,9	9,9	12,12	9,9	12,12	NA	12,12	NA	11,12	9,9	9,9	12,12	12,12	9,9	NA	12,12	12,12	NA	12,12	9,9	NA	9,9	9,9	12,12	12,12	12,12	9,9	12,12	12,12	9,9	9,9	12,12	9,9	12,12	9,9
chr1	26425187	26425202	NA	4,4	NA	NA	5,5	4,4	5,5	5,5	4,4	4,4	4,4	5,5	5,5	5,5	4,4	5,5	4,4	4,4	4,4	4,4	4,4	5,5	5,5	4,4	4,4	NA	4,4	4,4	4,4	5,5	4,4	5,5	4,4	NA	NA	4,4	4,4	4,4	5,5	4,4	4,4	5,5	5,5	4,4	5,5	4,4	5,5
chr1	26440301	26440324	NA	6,6	6,6	NA	NA	6,6	7,7	7,7	6,6	6,6	6,6	7,7	7,7	7,7	6,6	7,7	6,6	6,6	6,6	6,6	6,6	7,7	7,7	6,6	6,6	7,7	6,6	6,6	6,6	7,7	6,6	7,7	6,6	7,7	7,7	6,6	6,6	6,6	7,7	6,6	6,6	7,7	7,7	6,6	7,7	6,6	7,7
chr1	26509286	26509325	NA	10,10	10,10	13,13	13,13	NA	13,13	12,12	10,10	10,10	10,10	NA	13,13	13,13	10,10	13,13	10,10	10,10	10,10	10,10	10,10	NA	13,13	10,10	10,10	NA	10,10	10,10	10,10	NA	10,10	13,13	10,10	13,13	13,13	10,10	10,10	10,10	13,13	10,10	10,10	NA	13,13	10,10	13,13	10,10	13,13
chr1	26540560	26540577	NA	9,9	9,9	6,9	6,9	9,9	6,9	6,9	9,9	9,9	9,9	6,6	6,9	6,9	9,9	6,9	9,9	9,9	9,9	9,9	9,9	6,9	6,9	9,9	9,9	NA	9,9	9,9	9,9	6,9	9,9	6,9	9,9	6,9	6,9	9,9	9,9	9,9	6,9	9,9	9,9	6,9	6,9	9,9	6,9	9,9	6,9
chr1	26541165	26541200	11,11	9,9	9,9	NA	11,11	9,9	NA	11,11	9,9	NA	9,9	11,11	NA	10,10	9,9	11,11	9,9	9,9	NA	9,9	9,9	11,11	11,11	9,9	NA	NA	9,9	9,9	9,9	NA	9,9	NA	9,9	11,11	NA	9,9	9,9	9,9	11,11	9,9	9,9	11,11	11,11	9,9	11,11	9,9	11,11
chr1	26571584	26571619	12,12	9,9	9,9	NA	12,12	9,9	NA	12,12	9,9	9,9	9,9	12,12	12,12	12,12	9,9	12,12	NA	9,9	9,9	9,9	9,9	12,12	12,12	9,9	9,9	NA	9,9	9,9	9,9	12,12	9,9	12,12	9,9	12,12	12,12	9,9	9,9	NA	12,12	9,9	NA	12,12	12,12	NA	12,12	9,9	12,12
chr1	26581450	26581471	11,11	11,11	11,11	11,11	NA	NA	11,11	11,11	11,11	11,11	NA	10,11	NA	NA	11,11	NA	11,11	NA	11,11	11,11	NA	11,11	NA	11,11	11,11	NA	NA	11,11	11,11	11,11	11,11	12,12	11,11	11,11	NA	11,12	11,11	11,11	11,11	11,11	NA	11,11	10,11	11,11	11,11	11,11	11,11
chr1	26628909	26628928	6,6	5,5	5,5	NA	6,6	5,5	NA	6,6	NA	5,5	5,5	NA	NA	6,6	NA	6,6	5,5	5,5	5,5	5,5	5,5	6,6	NA	5,5	5,5	NA	5,5	5,5	5,5	NA	5,5	6,6	5,5	6,6	6,6	5,5	5,5	5,5	6,6	5,5	NA	6,6	6,6	5,5	6,6	NA	6,6
chr1	26720551	26720578	9,9	7,7	7,7	9,9	9,10	7,7	9,9	NA	7,7	7,7	7,7	9,9	NA	9,9	7,8	9,9	7,7	NA	7,7	NA	7,7	9,9	9,9	NA	NA	NA	7,7	7,7	7,7	9,9	7,7	NA	7,7	9,9	9,9	7,7	7,7	NA	9,9	7,7	NA	9,9	9,9	7,7	9,9	NA	9,9
chr1	26759064	26759091	8,8	7,7	7,7	8,8	8,8	7,7	8,8	8,8	7,7	7,7	7,7	8,8	8,8	NA	7,7	8,8	7,7	7,7	7,7	7,7	7,7	8,8	8,8	7,7	7,7	NA	7,7	7,7	7,7	NA	NA	8,8	7,7	8,8	8,8	7,7	7,7	7,7	8,8	7,7	7,7	8,8	8,8	7,7	8,8	7,7	8,8
chr1	26846149	26846166	6,6	6,6	6,6	6,6	6,6	6,6	6,6	6,6	6,6	6,6	6,6	6,6	6,6	6,6	6,6	6,6	6,6	6,6	6,6	6,6	6,6	6,6	6,6	6,6	6,6	6,6	6,6	6,6	5,5	6,6	6,6	6,6	6,6	6,6	NA	6,6	6,6	6,6	6,6	6,6	6,6	6,6	6,6	6,6	6,6	6,6	6,6
chr1	26892083	26892107	4,4	5,5	5,5	4,4	4,4	NA	4,4	4,4	5,5	5,5	5,5	4,4	4,4	4,4	5,5	4,4	5,5	5,5	5,5	5,5	5,5	4,4	4,4	5,5	5,5	NA	5,5	5,5	5,5	NA	NA	NA	5,5	4,4	NA	5,5	5,5	NA	4,4	5,5	NA	4,4	4,4	5,5	4,4	5,5	4,4
chr1	26948954	26948965	5,5	NA	4,4	NA	5,5	4,4	5,5	5,5	4,4	4,4	4,4	5,5	5,5	5,5	4,4	5,5	4,4	4,4	4,4	4,4	4,4	5,5	5,5	4,4	4,4	5,5	4,4	4,4	4,4	NA	4,4	5,5	4,4	5,5	5,5	4,4	4,4	4,4	5,5	4,4	4,4	5,5	5,5	4,4	NA	4,4	5,5
chr1	26956589	26956648	10,10	12,12	12,12	10,10	10,10	12,12	10,10	10,10	NA	12,12	12,12	10,10	10,10	10,10	12,12	10,10	12,12	NA	12,12	NA	12,12	10,10	NA	11,11	12,12	NA	12,12	NA	12,12	NA	12,12	10,10	12,12	10,10	10,10	12,12	NA	NA	10,10	12,12	NA	10,10	NA	12,12	10,10	NA	10,10
chr1	26965644	26965691	9,9	12,12	12,12	9,9	9,9	12,12	9,9	9,9	12,12	12,12	12,12	9,9	9,9	9,9	12,12	9,9	12,12	12,12	12,12	12,12	12,12	9,9	9,9	12,12	12,12	NA	12,12	12,12	12,12	NA	12,12	9,9	12,12	9,9	9,9	NA	12,12	12,12	9,9	NA	NA	9,9	9,9	12,12	9,9	13,13	9,9
chr1	27007653	27007664	5,9	6,6	6,6	NA	5,9	NA	5,5	NA	NA	6,6	6,6	NA	NA	NA	6,6	NA	NA	6,6	NA	6,6	NA	NA	5,6	6,6	6,6	NA	6,6	6,6	6,6	5,9	NA	5,9	6,6	5,9	NA	6,6	6,6	6,6	NA	6,6	6,6	5,9	5,9	6,6	5,9	6,6	NA
chr1	27040428	27040471	13,13	11,11	11,11	14,14	13,13	11,11	13,13	13,13	11,11	11,11	11,11	13,13	13,13	14,14	11,11	13,13	11,11	11,11	NA	11,11	11,11	13,13	13,13	11,11	11,11	NA	6,11	11,11	11,11	NA	11,11	13,13	NA	13,13	13,13	11,11	11,11	11,11	NA	11,11	11,11	13,13	13,13	11,11	13,13	11,11	13,13
chr1	27123777	27123818	10,10	7,7	7,7	9,9	NA	7,7	10,10	10,10	7,7	7,7	7,7	10,10	10,10	NA	7,7	NA	7,7	7,7	7,7	7,7	7,7	10,10	10,10	7,7	7,7	NA	8,8	7,7	7,7	10,10	7,7	10,10	7,7	10,10	10,10	7,7	7,7	7,7	10,10	7,7	7,7	10,10	NA	7,7	10,10	NA	NA
chr1	27168800	27168847	NA	12,12	12,12	10,10	NA	12,12	10,10	10,10	12,12	12,12	NA	10,10	10,10	10,10	12,12	10,10	12,12	12,12	12,12	12,12	12,12	NA	10,10	12,12	12,12	NA	NA	12,12	12,12	NA	12,12	10,10	12,12	10,10	10,10	12,12	12,12	13,13	10,10	12,12	NA	NA	10,10	NA	10,10	12,12	10,10
chr1	27221843	27221860	NA	3,3	3,3	NA	NA	3,3	NA	NA	3,3	3,3	3,3	NA	4,4	NA	3,3	4,4	3,3	3,3	NA	3,3	NA	4,4	4,4	3,3	3,3	4,4	3,3	3,3	3,3	NA	3,3	4,5	NA	NA	NA	3,3	3,3	3,3	NA	3,3	NA	NA	NA	3,3	4,4	3,3	4,4
chr1	27228835	27228852	2,2	3,3	3,3	2,2	2,2	3,3	2,2	2,2	3,3	3,3	3,3	2,2	2,2	2,2	3,3	2,2	3,3	3,3	3,3	3,3	3,3	2,2	2,2	3,3	3,3	2,2	3,3	3,3	3,3	2,2	3,3	2,2	3,3	2,2	2,2	3,3	3,3	3,3	2,2	3,3	3,3	2,2	2,2	3,3	2,2	3,3	2,2
chr1	27229881	27229916	16,17	12,12	12,12	16,17	16,17	12,12	16,17	16,17	12,12	12,12	12,12	16,17	16,17	16,17	12,12	NA	12,12	12,12	12,12	12,12	12,12	16,17	16,17	12,12	12,12	16,17	12,12	12,12	12,12	NA	12,12	16,17	12,12	16,17	NA	NA	12,12	12,12	16,17	11,12	12,12	16,17	16,17	12,12	16,17	12,12	16,17
chr1	27231943	27231972	9,9	6,6	6,6	9,9	9,9	6,6	9,9	9,9	6,6	6,6	6,6	9,9	9,9	9,9	6,6	9,9	6,6	6,6	6,6	6,6	6,6	9,9	9,9	6,6	6,6	9,9	6,6	6,6	6,6	NA	NA	9,9	6,6	9,9	9,9	6,6	6,6	6,6	9,9	6,6	6,6	9,9	NA	6,6	9,9	6,6	9,9
chr1	27247387	27247414	8,8	7,7	7,7	NA	8,8	7,7	8,8	8,8	7,7	7,7	7,7	8,8	8,8	8,8	7,7	8,8	7,7	7,7	7,7	7,7	7,7	8,8	NA	7,7	NA	8,8	7,7	7,7	7,7	8,8	7,7	8,8	7,7	NA	8,8	7,7	7,7	7,7	8,8	7,7	7,7	8,8	8,8	7,7	8,8	7,7	8,8
chr1	27259094	27259137	10,10	11,11	11,11	NA	10,10	NA	10,10	10,10	NA	11,11	11,11	10,10	10,10	10,10	10,10	10,10	11,11	11,11	11,11	11,11	11,11	10,10	10,10	11,11	11,11	10,10	11,11	11,11	11,11	10,10	11,11	10,10	12,12	10,10	10,10	11,11	11,11	11,11	10,10	11,11	NA	10,10	10,10	11,11	11,11	11,11	10,10
chr1	27304009	27304020	8,8	6,6	NA	NA	8,8	6,6	8,8	8,8	6,6	6,6	6,6	8,8	NA	8,8	8,8	NA	6,6	6,6	6,6	6,6	NA	8,8	8,8	6,6	6,6	8,8	6,6	6,6	6,6	8,8	6,6	8,8	6,6	8,8	8,8	6,6	NA	6,6	8,8	6,6	6,6	8,8	NA	6,6	8,8	6,7	8,8
chr1	27320676	27320687	7,7	6,6	6,6	NA	7,7	6,6	7,7	NA	6,6	6,6	6,6	7,7	7,7	7,7	7,7	7,7	6,6	6,6	6,6	6,6	6,6	7,7	7,7	6,6	6,6	7,7	6,6	6,6	6,6	7,7	6,6	7,7	6,6	7,7	7,7	6,6	6,6	NA	7,7	6,6	6,6	7,7	7,7	6,6	7,7	6,6	NA
chr1	27322475	27322506	3,3	8,8	8,8	NA	3,3	8,8	3,3	NA	NA	8,8	8,8	NA	NA	3,3	NA	3,3	8,8	8,8	8,8	8,8	NA	NA	3,3	8,8	8,8	3,3	8,8	8,8	8,8	NA	8,8	NA	NA	3,3	3,3	8,8	8,8	8,8	3,3	8,8	8,8	3,3	NA	8,8	3,3	NA	3,3
chr1	27352499	27352516	4,4	3,3	3,3	4,4	4,4	3,3	4,4	4,4	3,3	3,3	3,3	4,4	4,4	4,4	4,4	4,4	3,3	3,3	3,3	3,3	NA	4,4	4,4	3,3	3,3	NA	3,3	3,3	3,3	4,4	3,3	4,4	3,3	4,4	4,4	3,3	3,3	3,3	4,4	3,3	NA	4,4	4,4	3,3	4,4	3,3	4,4
chr1	27375642	27375665	10,10	6,6	6,6	10,10	10,10	6,6	10,10	10,10	6,6	6,6	6,6	10,10	10,10	10,10	10,10	10,10	6,6	6,6	6,6	6,6	6,6	10,10	10,10	6,6	6,6	NA	6,6	6,6	6,6	10,10	6,6	10,10	6,6	NA	10,10	6,6	6,6	6,6	NA	6,6	6,6	9,10	10,10	6,6	10,10	6,6	10,10
chr1	27412210	27412257	12,12	12,12	12,12	NA	12,12	12,12	12,12	12,12	NA	NA	12,12	12,12	12,12	12,12	12,12	12,12	12,12	12,12	12,12	12,12	12,12	NA	13,13	12,12	12,12	NA	12,12	12,12	12,12	12,12	12,12	12,12	12,12	12,12	12,12	12,12	12,12	12,12	12,12	12,12	12,12	12,12	12,12	12,12	12,12	12,12	NA
chr1	27414137	27414164	10,11	7,7	7,7	10,11	10,11	7,7	10,10	10,11	7,7	7,7	7,7	10,10	10,11	NA	10,10	10,11	7,7	7,7	7,7	7,7	7,7	10,11	10,11	7,7	7,7	NA	7,7	7,7	7,7	NA	7,7	NA	7,7	10,11	10,11	7,7	7,7	7,7	10,11	7,7	NA	10,11	10,11	7,7	10,10	7,7	10,10
chr1	27419492	27419509	6,6	9,9	NA	6,6	6,6	9,9	6,6	6,6	NA	9,9	9,9	6,6	6,6	NA	6,6	6,6	NA	NA	NA	NA	NA	6,6	6,6	NA	9,9	6,6	9,9	9,9	8,9	6,6	9,9	6,6	9,9	6,6	6,6	NA	9,9	9,9	6,6	NA	NA	6,6	6,6	9,9	6,6	NA	6,6
chr1	27435651	27435685	8,8	7,7	7,7	7,7	7,7	7,7	7,7	8,8	7,7	7,7	7,7	7,7	7,7	7,7	7,7	7,7	7,7	7,7	7,7	7,7	7,7	7,7	7,7	7,7	7,7	NA	7,7	7,7	7,7	7,7	7,7	7,7	7,7	7,7	7,7	7,7	7,7	7,7	7,7	7,7	7,7	7,7	7,7	7,7	7,7	7,7	7,7
chr1	27452503	27452518	6,6	8,8	8,8	6,6	6,6	8,8	6,6	6,6	8,8	8,8	NA	6,6	6,6	6,6	6,6	6,6	NA	8,8	8,8	8,8	8,8	6,6	6,6	8,8	8,8	6,6	NA	8,8	8,8	6,6	NA	6,6	8,8	6,6	6,6	8,8	8,8	8,8	6,6	8,8	8,8	6,6	6,6	NA	6,6	8,8	6,6
chr1	27461266	27461281	5,5	8,8	8,8	5,5	5,5	8,8	NA	5,5	8,8	8,8	NA	5,5	NA	5,5	NA	5,5	8,8	8,8	8,8	8,8	8,8	5,5	5,5	8,8	8,8	NA	8,8	8,8	8,8	NA	8,8	NA	8,8	NA	5,5	8,8	8,8	8,8	5,5	8,8	8,8	5,5	5,5	NA	5,5	8,8	5,5
chr1	27466114	27466181	18,18	NA	16,16	19,19	18,18	17,17	18,18	18,18	17,17	17,17	17,17	18,18	18,18	19,19	18,18	18,18	16,18	17,17	17,17	17,17	17,17	18,18	18,18	17,17	NA	NA	17,17	17,17	17,17	18,18	17,17	18,18	NA	17,17	NA	17,17	NA	16,16	NA	NA	17,17	NA	NA	17,17	18,18	17,17	18,18
chr1	27467255	27467270	9,9	8,8	8,8	NA	9,9	NA	9,9	9,9	8,8	NA	8,8	9,9	9,9	9,9	9,9	9,9	8,8	NA	8,8	8,8	NA	9,9	9,9	8,8	8,8	NA	8,8	8,8	8,8	9,9	8,8	9,9	8,8	9,9	9,9	8,8	8,8	NA	9,9	8,8	8,8	9,9	9,9	8,8	9,9	8,8	9,9
chr1	27513715	27513735	6,6	7,7	7,7	NA	NA	7,7	6,6	6,6	7,7	7,7	7,7	6,6	6,6	6,6	NA	6,6	7,7	7,7	7,7	7,7	7,7	6,6	6,6	7,7	7,7	NA	7,7	7,7	7,7	6,6	7,7	6,6	7,7	6,6	6,6	7,7	7,7	7,7	6,6	7,7	7,7	6,6	6,6	7,7	6,6	NA	NA
chr1	27528083	27528106	7,7	6,6	6,6	NA	7,7	6,6	7,7	7,7	6,6	6,6	6,6	7,7	7,7	7,7	7,7	7,7	6,6	6,6	6,6	6,6	6,6	7,7	7,7	6,6	6,6	7,7	6,6	6,6	6,6	NA	6,6	8,8	6,6	7,7	7,7	6,6	6,6	6,6	6,7	6,6	6,6	7,7	7,7	NA	7,7	NA	7,7
chr1	27534315	27534354	8,8	8,8	8,8	8,8	8,8	8,8	8,8	8,8	8,8	8,8	8,8	8,8	8,8	8,8	8,8	NA	8,8	8,8	8,8	8,8	8,8	8,8	8,8	8,8	8,8	8,8	8,8	8,8	8,8	8,8	8,8	8,8	8,8	8,8	8,8	8,8	8,8	8,8	8,8	8,8	8,8	8,8	8,8	8,8	8,8	8,8	8,8
chr1	27540242	27540281	11,11	10,10	10,10	11,11	11,11	10,10	11,11	11,11	10,10	10,10	10,10	11,11	11,11	11,11	11,11	11,11	10,10	10,10	10,10	10,10	10,10	11,11	11,11	10,10	10,10	11,11	NA	10,10	10,10	11,11	10,10	11,11	NA	11,11	11,11	10,10	10,10	10,10	11,11	10,10	10,10	11,11	11,11	10,10	11,11	10,10	11,11
chr1	27556686	27556709	NA	6,6	6,6	5,5	NA	6,6	5,6	NA	6,6	NA	6,6	5,5	NA	NA	NA	NA	6,6	6,6	6,6	6,6	6,6	5,5	NA	6,6	6,6	NA	6,6	6,6	6,6	NA	6,6	NA	6,6	5,5	5,5	6,6	6,6	6,6	5,5	6,6	6,6	5,6	NA	6,6	5,6	NA	5,5
chr1	27593845	27593856	5,5	6,6	6,6	5,5	5,5	6,6	5,5	5,5	6,6	6,6	6,6	5,5	5,5	5,5	5,5	5,5	6,6	6,6	6,6	6,6	6,6	5,5	5,5	6,6	6,6	5,5	6,6	6,6	6,6	5,5	6,6	5,5	6,6	5,5	5,5	6,6	6,6	6,6	5,5	6,6	6,6	5,5	5,5	6,6	5,5	6,6	5,5
chr1	27606889	27606928	7,7	8,8	8,8	7,7	7,7	8,8	7,7	7,7	8,8	8,8	8,8	7,7	7,7	8,8	7,7	7,7	8,8	8,8	8,8	8,8	8,8	7,7	7,7	8,8	8,8	7,7	8,8	8,8	8,8	7,7	NA	7,7	8,8	7,7	7,7	8,8	8,8	8,8	7,7	8,8	8,8	7,7	7,7	8,8	7,7	8,8	7,7
chr1	27607458	27607479	15,15	11,11	11,11	15,15	15,15	11,11	15,15	15,15	11,11	11,11	11,11	15,15	15,15	15,15	NA	15,16	11,11	NA	11,11	NA	11,11	15,15	15,15	11,11	11,11	15,15	11,11	11,11	11,11	15,16	11,11	NA	NA	NA	15,15	11,11	11,11	11,11	15,15	NA	NA	NA	NA	11,11	NA	11,11	NA
chr1	27613140	27613191	NA	13,13	13,13	12,12	12,12	13,13	12,12	12,12	13,13	13,13	12,12	NA	NA	12,12	12,12	12,12	13,13	13,13	13,13	NA	NA	12,12	12,12	13,13	13,13	12,12	13,13	13,13	12,13	12,12	13,14	12,12	13,13	12,12	12,12	14,14	13,13	NA	12,12	NA	13,13	12,12	12,12	13,13	12,12	13,13	12,12
chr1	27645810	27645853	8,8	10,10	NA	8,8	NA	11,11	8,8	8,8	11,11	11,11	11,11	8,8	8,8	8,8	8,8	8,8	11,11	10,10	NA	11,11	11,11	8,8	8,8	11,11	11,11	8,8	11,11	11,11	11,11	8,8	11,11	8,8	11,11	8,8	8,8	11,11	11,11	11,11	8,8	11,11	11,11	8,8	8,8	11,11	8,8	11,11	NA
chr1	27702896	27702935	8,8	10,10	10,10	NA	8,8	10,10	8,8	8,8	10,10	10,10	10,10	8,8	NA	NA	NA	8,8	10,10	10,10	10,10	10,10	10,10	8,8	8,8	10,10	NA	NA	10,10	10,10	10,10	NA	10,10	8,8	10,10	8,8	8,8	10,10	10,10	10,10	NA	10,10	10,10	8,8	8,8	10,10	8,8	10,10	8,8
chr1	27705710	27705729	4,4	5,5	5,5	4,4	4,4	5,5	4,4	4,4	5,5	5,5	5,5	4,4	4,4	4,4	4,4	4,4	5,5	5,5	5,5	5,5	5,5	4,4	4,4	5,5	5,5	NA	5,5	5,5	5,5	4,4	5,5	4,4	5,5	4,4	4,4	5,5	5,5	5,5	4,4	5,5	5,5	4,4	4,4	5,5	4,4	5,5	4,4
chr1	27718804	27718818	4,4	3,3	3,3	4,4	4,4	3,3	4,4	4,4	3,3	3,3	3,3	4,4	4,4	4,4	NA	4,4	3,3	3,3	3,3	3,3	3,3	4,4	4,4	3,3	3,3	4,4	3,3	3,3	3,3	4,4	3,3	4,4	3,3	4,4	4,4	3,3	3,3	3,3	4,4	3,3	3,3	4,4	4,4	3,3	4,4	3,3	4,4
chr1	27754564	27754583	5,5	4,4	4,4	5,5	NA	4,4	5,5	5,5	NA	4,4	4,4	5,5	5,5	5,5	5,5	5,5	4,4	4,4	4,4	4,4	4,4	5,5	NA	4,4	4,4	5,5	4,4	4,4	4,4	5,5	4,4	5,5	4,4	5,5	5,5	4,4	4,4	4,4	5,5	4,4	4,4	5,5	5,5	4,4	5,5	4,4	5,5
chr1	27800779	27800794	6,6	8,8	8,8	NA	NA	8,8	6,6	6,6	8,8	8,8	8,8	6,6	NA	6,6	6,6	NA	8,8	NA	NA	NA	NA	NA	6,6	8,8	8,9	NA	8,8	8,8	8,8	NA	NA	6,6	8,8	6,6	6,6	NA	NA	8,8	6,6	8,8	8,8	6,6	6,6	8,8	6,6	NA	6,6
chr1	27801736	27801763	8,8	7,7	7,7	8,8	8,8	7,7	8,8	8,8	7,7	7,7	7,7	8,8	8,8	8,8	8,8	8,8	7,7	7,7	7,7	7,7	7,7	8,8	8,8	7,7	7,7	8,8	7,7	7,7	7,7	8,8	7,7	8,8	7,7	8,8	8,8	7,7	7,7	7,7	8,8	7,7	7,7	8,8	8,8	7,7	8,8	7,7	8,8
chr1	27811296	27811331	9,9	9,9	9,9	9,9	9,9	9,9	9,9	9,9	NA	9,9	NA	9,9	NA	9,9	9,9	9,9	NA	9,9	9,9	9,9	NA	9,9	9,9	9,9	9,9	NA	9,9	NA	9,9	9,9	9,9	NA	9,9	9,10	NA	9,9	NA	NA	9,9	9,9	NA	9,9	NA	9,9	9,9	NA	9,9
chr1	27814383	27814400	8,8	9,9	9,9	8,8	8,8	9,9	8,8	8,8	9,9	9,9	9,9	8,8	8,8	8,8	8,8	8,8	9,9	9,9	9,9	9,9	9,9	NA	8,8	9,9	9,9	8,8	9,9	9,9	9,9	8,8	NA	8,8	9,9	8,8	8,8	9,9	9,9	9,9	8,8	9,9	9,9	8,8	8,8	9,9	8,8	9,9	8,8
chr1	27873741	27873780	NA	10,10	10,10	NA	9,9	NA	9,9	9,9	10,10	10,10	10,10	9,9	NA	9,9	9,9	9,9	10,10	10,10	10,10	10,10	NA	9,9	NA	10,10	10,10	NA	10,10	10,10	NA	9,9	10,10	9,9	10,10	9,9	NA	NA	10,10	NA	9,9	NA	NA	9,9	9,9	10,10	NA	NA	9,9
chr1	27886074	27886093	NA	5,5	5,5	NA	6,6	5,5	6,6	6,6	5,5	5,5	5,5	6,6	6,6	6,6	6,6	6,6	5,5	5,5	5,5	5,5	5,5	6,6	6,6	5,5	5,5	NA	5,5	5,5	5,5	6,6	5,5	NA	NA	6,6	6,6	5,5	5,5	5,5	6,6	5,5	5,5	6,6	6,6	5,5	6,6	5,5	6,6
chr1	27917258	27917273	NA	NA	8,8	9,9	9,9	NA	9,9	9,9	8,8	8,8	8,8	9,9	9,9	9,9	9,9	9,9	8,8	8,8	8,8	8,8	8,8	9,9	9,9	8,8	8,8	NA	8,8	8,8	8,8	9,9	8,8	9,9	8,8	9,9	9,9	8,8	8,8	8,8	9,9	8,8	NA	9,9	9,9	8,8	8,9	8,8	9,9
chr1	27932345	27932372	6,6	7,7	7,7	6,6	6,6	7,7	6,6	6,6	7,7	7,7	7,7	6,6	6,6	6,6	6,6	6,6	7,7	7,7	7,7	NA	7,7	6,6	6,6	7,7	7,7	NA	7,7	7,7	7,7	6,6	7,7	6,6	7,7	6,6	6,6	7,7	7,7	7,7	6,6	7,7	NA	6,6	6,6	7,7	6,6	7,7	6,6
chr1	28135341	28135372	9,9	8,8	8,8	NA	9,9	8,8	9,9	9,9	8,8	8,8	8,8	9,9	9,9	9,9	9,9	9,9	8,8	8,8	8,8	8,8	8,8	9,9	9,9	8,8	8,8	9,9	8,8	8,8	8,8	9,9	8,8	10,10	8,8	9,9	NA	8,8	8,8	8,8	9,9	8,8	NA	9,9	9,9	8,8	9,9	8,8	9,9
chr1	28152302	28152351	11,11	10,10	10,10	11,11	NA	10,10	11,11	11,11	10,10	10,10	10,10	NA	11,11	NA	11,11	11,11	10,10	10,10	10,10	10,10	10,10	NA	11,11	10,10	10,10	NA	10,10	10,10	10,10	11,11	10,10	12,12	10,10	11,11	11,11	10,10	10,10	10,10	11,11	10,10	10,10	11,11	11,11	10,10	NA	10,10	11,11
chr1	28183228	28183255	14,14	14,14	NA	14,14	NA	14,14	14,14	14,14	14,14	14,14	14,14	14,14	14,14	NA	14,14	14,14	14,15	14,14	14,14	NA	14,14	14,14	NA	NA	14,14	NA	14,14	15,15	14,14	14,14	NA	NA	14,14	NA	14,14	NA	14,14	NA	14,14	14,14	14,14	NA	14,14	NA	14,14	14,14	13,14
chr1	28205065	28205100	11,11	NA	9,9	11,11	11,11	NA	11,11	11,11	9,9	9,9	9,9	11,11	11,11	11,11	11,11	NA	9,9	9,9	9,9	9,9	9,9	11,11	11,11	9,9	9,9	NA	9,9	9,9	9,9	11,11	9,9	11,11	9,9	11,11	11,11	9,9	9,9	9,9	11,11	NA	NA	11,11	11,11	9,9	10,10	9,9	11,11
chr1	28268961	28269004	10,10	11,11	11,11	10,10	10,10	11,11	10,10	10,10	11,11	11,11	11,11	10,10	10,10	NA	10,10	10,10	NA	NA	11,11	11,11	NA	10,10	10,10	11,11	11,11	10,10	11,11	11,11	11,11	NA	11,11	10,10	11,11	10,10	10,10	11,11	11,11	11,11	10,10	11,11	11,11	10,10	NA	NA	10,10	NA	10,10
chr1	28409066	28409110	15,15	15,15	15,15	14,14	15,15	15,15	15,15	16,16	15,15	15,15	15,15	15,15	16,16	NA	NA	NA	16,16	15,15	15,15	15,15	NA	15,15	15,15	15,15	15,15	NA	14,15	11,15	15,15	15,15	NA	NA	15,15	15,15	15,15	15,15	15,15	15,15	15,15	15,15	15,15	NA	15,15	NA	NA	15,15	NA
chr1	28468440	28468479	9,9	8,8	8,8	9,9	8,8	NA	9,9	9,9	8,8	8,8	8,8	NA	NA	9,9	NA	8,9	NA	8,8	8,8	8,8	8,8	9,9	8,9	8,8	8,8	9,9	8,8	8,8	8,8	9,9	8,8	9,9	8,8	9,9	9,9	8,8	8,8	8,8	9,9	8,8	8,8	9,9	9,9	9,9	9,9	8,8	9,9
chr1	28624906	28624921	NA	8,8	8,8	NA	8,8	8,8	8,8	8,8	8,8	8,8	8,8	8,8	8,8	8,8	8,8	9,9	8,8	8,8	NA	8,8	NA	8,8	8,8	8,8	NA	NA	8,8	8,8	NA	NA	8,8	8,8	8,8	8,8	8,8	8,8	8,8	NA	8,8	NA	NA	8,8	8,8	NA	8,8	NA	8,8
chr1	28660436	28660463	3,3	4,4	4,4	3,3	3,3	4,4	3,3	3,3	4,4	4,4	4,4	3,3	3,3	3,3	3,3	3,3	4,4	4,4	4,4	4,4	4,4	3,3	3,3	4,4	4,4	NA	4,4	4,4	4,4	NA	4,4	3,3	4,4	3,3	3,3	4,4	4,4	4,4	3,3	NA	4,4	3,3	3,3	4,4	3,3	4,4	3,3
chr1	28699016	28699043	6,6	7,7	7,7	6,7	6,6	7,7	6,6	6,7	7,7	7,7	7,7	6,6	6,6	6,6	6,6	6,6	7,7	NA	7,7	7,7	7,7	6,7	6,6	7,7	7,7	NA	7,7	7,7	7,7	6,7	7,7	6,7	7,7	6,7	6,7	7,7	7,7	7,7	6,6	7,7	7,7	6,7	6,6	7,7	6,6	7,7	NA
chr1	28717482	28717493	NA	NA	3,3	3,5	3,5	3,3	3,5	3,5	3,3	3,3	3,3	3,5	NA	3,5	3,5	3,5	3,3	3,3	3,3	3,3	NA	3,5	3,5	3,3	3,3	NA	3,3	3,3	3,3	3,5	NA	3,5	3,3	3,5	3,5	3,3	3,3	3,3	NA	3,3	3,3	3,5	3,5	3,3	3,5	3,3	3,5
chr1	28746311	28746334	5,5	6,6	6,6	NA	5,5	6,6	5,5	5,5	NA	6,6	6,6	5,5	5,5	NA	5,5	5,5	6,6	6,6	6,6	6,6	6,6	5,5	5,5	6,6	6,6	NA	6,6	6,6	6,6	5,5	NA	5,5	6,6	NA	NA	6,6	NA	6,6	5,5	6,6	NA	5,5	5,5	6,6	5,5	6,6	5,5
chr1	28770135	28770154	3,3	4,4	4,4	3,3	3,3	4,4	3,3	3,3	4,4	4,4	4,4	3,3	3,3	3,3	3,3	3,3	4,4	4,4	4,4	4,4	4,4	3,3	3,3	4,4	4,4	3,3	4,4	4,4	4,4	3,3	4,4	3,3	4,4	3,3	3,3	4,4	4,4	4,4	3,3	4,4	4,4	3,3	3,3	4,4	3,3	4,4	3,3
chr1	28773928	28773939	8,8	6,6	6,6	8,8	8,8	6,6	8,8	8,8	6,6	6,6	6,6	8,8	8,8	8,8	8,8	8,8	6,6	6,6	6,6	6,6	6,6	8,8	8,8	6,6	6,6	8,8	6,6	6,6	6,6	8,8	NA	8,8	6,6	8,8	8,8	6,6	6,6	6,6	8,8	6,6	6,6	8,8	NA	6,6	8,8	6,6	8,8
chr1	28791155	28791194	9,9	10,10	10,10	9,9	9,9	10,10	9,9	9,9	10,10	10,10	10,10	9,9	9,9	NA	9,9	9,9	10,10	10,10	10,10	10,10	10,10	9,9	9,9	10,10	10,10	NA	10,10	10,10	10,10	9,9	10,10	9,9	10,10	9,9	9,9	10,10	10,10	10,10	9,9	10,10	10,10	9,9	9,9	NA	9,9	10,10	9,9
chr1	28802523	28802534	5,5	4,4	4,4	5,5	5,5	4,4	5,5	5,5	4,4	4,4	4,4	5,5	5,5	5,5	5,5	5,5	4,4	4,4	4,4	4,4	4,4	5,5	5,5	4,4	4,4	NA	4,4	4,4	4,4	5,5	4,4	5,5	4,4	5,5	5,5	4,4	4,4	4,4	5,5	4,4	4,4	5,5	5,5	4,4	5,5	4,4	5,5
chr1	28812796	28812807	5,5	3,3	3,3	NA	5,5	3,3	5,5	5,5	3,3	3,3	3,3	5,5	5,5	5,5	5,5	5,5	3,3	3,3	3,3	3,3	3,3	5,5	5,5	3,3	3,3	NA	3,3	3,3	3,3	NA	3,3	5,5	3,3	5,5	5,5	3,3	3,3	3,3	5,5	NA	3,3	5,5	5,5	3,3	5,5	3,3	NA
chr1	28833078	28833119	11,11	14,14	14,14	11,11	NA	14,14	NA	11,11	NA	14,14	14,14	11,11	11,11	11,11	11,11	11,11	14,14	14,14	14,14	14,14	14,14	11,11	11,11	NA	14,14	11,11	14,14	14,14	14,14	11,11	14,14	11,11	14,14	11,11	11,11	14,14	NA	14,14	11,11	14,14	14,14	11,11	11,11	14,14	11,11	14,14	11,11
chr1	28834911	28834922	5,5	6,6	6,6	5,5	5,5	NA	5,5	5,5	6,6	6,6	6,6	5,5	5,5	5,5	5,5	5,5	6,6	6,6	6,6	6,6	6,6	5,5	5,5	6,6	6,6	NA	6,6	6,6	6,6	5,5	NA	5,5	6,6	5,5	5,5	6,6	6,6	6,6	5,5	6,6	NA	5,5	5,5	6,6	NA	6,6	5,5
chr1	28840958	28840997	11,11	10,10	10,10	10,11	11,11	10,10	10,11	10,11	NA	10,10	10,10	11,11	10,11	10,11	10,11	NA	10,10	10,10	NA	10,10	10,10	10,11	10,11	10,10	10,10	10,11	10,10	10,10	10,10	11,11	10,10	10,11	10,10	10,11	11,11	10,10	11,11	10,10	11,11	10,10	10,10	NA	NA	10,10	11,11	10,10	NA
chr1	28859507	28859546	7,7	8,8	8,8	7,7	7,7	8,8	7,7	7,7	8,8	8,8	8,8	7,7	7,7	7,7	7,7	7,7	8,8	8,8	8,8	8,8	8,8	7,7	7,7	8,8	8,8	7,7	8,8	8,8	8,8	7,7	8,8	7,7	8,8	7,7	7,7	8,8	8,8	8,8	7,7	8,8	NA	8,8	7,7	8,8	7,7	8,8	7,7
chr1	28863394	28863407	8,8	7,7	7,7	NA	8,8	7,7	8,8	8,8	7,7	7,7	7,7	8,8	8,8	8,8	8,8	8,8	7,7	7,7	7,7	7,7	7,7	8,8	8,8	7,7	7,7	NA	7,7	7,7	7,7	NA	7,7	8,8	7,7	8,8	8,8	7,7	7,7	7,7	8,8	7,7	7,7	8,8	8,8	7,7	8,8	7,7	8,8
chr1	28865589	28865624	8,8	NA	9,9	8,8	8,8	9,9	8,8	8,8	NA	NA	9,9	8,8	NA	8,8	8,8	8,8	9,9	9,9	9,9	NA	9,9	8,8	8,8	9,9	9,9	NA	9,9	9,9	9,9	8,8	NA	8,8	9,9	NA	8,8	9,9	9,9	9,9	8,8	9,9	NA	NA	8,8	9,9	8,8	9,9	8,8
chr1	28875087	28875106	3,3	4,4	4,4	NA	3,3	4,4	3,3	3,3	4,4	4,4	4,4	3,3	3,3	3,3	3,3	3,3	4,4	4,4	4,4	4,4	4,4	3,3	3,3	4,4	4,4	3,3	4,4	4,4	NA	3,3	4,4	3,3	4,4	3,3	3,3	4,4	4,4	4,4	3,3	4,4	4,4	3,3	3,3	4,4	3,3	4,4	3,3
chr1	28912414	28912441	6,6	7,7	7,7	6,6	6,6	7,7	6,6	6,6	7,7	7,7	7,7	6,6	6,6	6,6	6,6	6,6	7,7	7,7	7,7	7,7	7,7	6,6	6,6	7,7	7,7	6,6	7,7	7,7	7,7	6,6	7,7	6,6	7,7	6,6	6,6	7,7	7,7	7,7	6,6	7,7	7,7	6,6	6,6	7,7	6,6	7,7	6,6
chr1	28930780	28930834	8,8	11,11	11,11	NA	8,8	NA	8,8	8,8	11,11	11,11	11,11	8,8	8,8	8,8	8,8	8,8	11,11	NA	NA	11,11	11,11	8,8	8,8	11,11	11,11	8,8	11,11	11,11	11,11	8,8	11,11	8,8	11,11	8,8	8,8	11,11	11,11	11,11	8,8	11,11	NA	8,8	8,8	11,11	8,8	NA	8,8
chr1	28951130	28951161	6,6	8,8	8,8	6,6	NA	8,8	6,6	NA	8,8	8,8	8,8	6,6	6,6	NA	6,8	6,6	8,8	8,8	8,8	8,8	8,8	6,6	6,6	8,8	8,8	NA	8,8	8,8	8,8	NA	8,8	6,6	8,8	6,6	6,6	8,8	8,8	8,8	6,6	8,8	NA	6,6	6,6	8,8	6,6	8,8	NA
chr1	28957024	28957069	12,12	22,23	22,23	NA	12,12	23,23	12,12	12,12	NA	23,23	NA	12,12	12,12	12,12	12,12	12,12	22,23	NA	23,24	NA	NA	12,12	12,12	23,23	22,23	NA	NA	NA	23,23	12,12	NA	12,12	NA	12,12	12,12	22,23	NA	22,23	12,12	22,23	20,23	12,12	12,12	23,23	12,12	NA	12,12
chr1	28957863	28957894	5,5	8,8	8,8	5,5	5,5	8,8	5,5	5,5	8,8	8,8	8,8	5,5	5,5	5,5	5,5	5,5	8,8	8,8	8,8	8,8	8,8	5,5	5,5	8,8	8,8	5,5	8,8	8,8	8,8	5,5	8,8	5,5	8,8	5,5	5,5	8,8	8,8	8,8	5,5	8,8	8,8	5,5	5,5	8,8	5,5	8,8	5,5
chr1	28973410	28973461	11,11	13,13	13,13	NA	NA	13,13	NA	11,11	13,13	13,13	NA	11,11	NA	11,11	11,12	11,11	12,13	13,13	13,13	13,13	13,13	11,12	11,11	13,13	14,14	NA	13,13	13,13	NA	11,11	13,13	11,11	12,12	11,12	11,11	13,13	13,13	13,13	11,11	13,13	NA	11,11	NA	13,13	11,11	13,13	11,11
chr1	28974922	28974933	NA	6,6	6,6	NA	11,11	6,6	11,11	11,11	6,6	6,6	6,6	11,11	NA	11,11	NA	NA	6,6	6,6	6,6	6,6	6,6	NA	11,11	6,6	6,6	NA	6,6	6,6	6,6	NA	6,6	11,11	6,6	11,11	11,11	6,6	6,6	NA	11,11	6,6	6,6	NA	NA	6,6	11,12	NA	NA
chr1	28976966	28976980	4,4	3,3	3,3	4,4	4,4	3,3	4,4	4,4	3,3	3,3	3,3	4,4	4,4	4,4	NA	4,4	3,3	3,3	3,3	3,3	3,3	4,4	4,4	3,3	3,3	4,4	3,3	3,3	3,3	4,4	3,3	4,4	3,3	4,4	4,4	3,3	3,3	3,3	4,4	NA	3,3	4,4	4,4	3,3	4,4	3,3	4,4
chr1	28986712	28986727	NA	4,4	4,4	3,3	3,3	4,4	NA	NA	4,4	4,4	4,4	3,3	3,3	3,3	NA	3,3	4,4	4,4	4,4	4,4	NA	3,3	3,3	4,4	4,4	NA	4,4	4,4	4,4	3,3	4,4	NA	4,4	3,3	NA	4,4	4,4	4,4	3,3	4,4	4,4	3,3	3,3	4,4	NA	4,4	3,3
chr1	28994429	28994455	6,6	9,9	9,9	6,6	NA	9,9	6,6	6,6	9,9	9,9	9,9	6,6	6,6	6,6	6,6	6,6	9,9	9,9	9,9	9,9	9,9	6,6	6,6	9,9	9,9	6,6	9,9	9,9	9,9	6,6	9,9	6,6	9,9	6,6	6,6	9,9	9,9	9,9	6,6	9,9	9,9	6,6	6,6	9,9	6,6	9,9	6,6
chr1	29059580	29059594	NA	3,3	3,3	4,4	4,4	3,3	4,4	4,4	3,3	3,3	3,3	4,4	4,4	4,4	4,4	4,4	3,3	3,3	3,3	3,3	3,3	4,4	4,4	3,3	3,3	4,4	3,3	3,3	3,3	NA	3,3	4,4	3,3	4,4	4,4	3,3	3,3	3,3	4,4	3,3	3,3	4,4	4,4	3,3	4,4	3,3	4,4
chr1	29070801	29070856	12,12	14,14	13,13	12,12	NA	14,14	NA	12,12	14,14	14,14	14,14	12,12	NA	NA	11,12	12,12	14,14	14,14	NA	14,14	14,14	12,12	12,12	13,14	14,14	12,12	14,14	14,14	14,14	NA	NA	12,12	14,14	12,12	12,12	14,14	NA	14,14	12,12	NA	NA	12,12	12,12	14,14	12,12	14,14	NA
chr1	29102212	29102231	4,4	5,5	5,5	NA	4,4	5,5	5,5	3,4	5,5	5,5	5,5	4,4	4,4	4,4	4,4	4,4	5,5	5,5	5,5	5,5	NA	4,4	4,4	5,5	5,5	4,4	5,5	5,5	5,5	4,4	5,5	4,4	5,5	4,4	4,4	5,5	NA	5,5	4,4	5,5	5,5	4,4	4,4	5,5	4,4	5,5	4,4
chr1	29112650	29112664	5,5	3,3	3,3	NA	5,5	3,3	3,3	5,5	3,3	3,3	3,3	5,5	NA	5,5	5,5	5,5	3,3	3,3	3,3	3,3	3,3	5,5	5,5	3,3	3,3	NA	3,3	3,3	3,3	5,5	3,3	5,5	3,3	5,5	5,5	3,3	3,3	3,3	5,5	NA	3,3	NA	5,5	3,3	5,5	3,3	5,5
chr1	29118739	29118754	2,2	7,8	NA	2,2	2,2	8,8	8,8	2,2	8,8	NA	NA	2,2	2,2	2,2	2,2	2,2	8,8	8,8	NA	NA	8,8	2,2	2,2	NA	NA	2,2	NA	8,8	NA	NA	NA	2,2	NA	2,2	NA	NA	8,8	8,8	2,2	NA	8,8	2,2	2,2	NA	2,2	NA	2,2
chr1	29123692	29123709	13,13	9,9	9,9	13,13	13,13	9,9	9,9	13,13	9,9	9,9	9,9	NA	13,13	13,13	NA	13,13	9,9	9,9	9,9	9,9	9,9	13,14	13,13	9,9	NA	NA	NA	NA	9,9	13,13	9,9	NA	NA	NA	13,13	9,9	9,9	9,9	NA	9,9	9,9	13,13	13,13	9,9	13,13	9,9	13,13
chr1	29161383	29161406	5,5	6,6	NA	NA	5,5	NA	NA	NA	NA	6,6	NA	NA	NA	5,5	5,5	5,5	6,6	6,6	NA	6,6	NA	5,5	5,5	6,6	6,6	NA	NA	6,6	6,6	5,5	6,6	5,5	6,6	5,5	5,5	6,6	NA	NA	5,5	NA	6,6	5,5	5,5	6,6	5,5	6,6	5,5
chr1	29173992	29174013	9,9	NA	11,11	NA	NA	NA	11,11	9,9	NA	11,11	NA	9,9	NA	NA	9,9	9,9	11,11	11,11	NA	11,11	11,11	9,9	9,9	11,11	11,11	NA	NA	11,11	NA	NA	11,11	9,9	NA	9,9	9,9	11,11	11,11	11,11	9,9	11,11	11,11	9,9	9,9	NA	9,9	11,11	9,9
chr1	29180718	29180741	5,5	6,6	6,6	5,5	5,5	6,6	6,6	5,5	6,6	6,6	6,6	NA	5,5	5,5	NA	5,5	6,6	6,6	6,6	6,6	6,6	5,5	5,5	6,6	6,6	NA	6,6	6,6	6,6	5,5	6,6	5,5	6,6	5,5	5,5	6,6	6,6	6,6	5,5	6,6	6,6	5,5	5,5	6,6	NA	6,6	5,5
chr1	29185678	29185707	7,7	5,5	5,5	7,7	7,7	5,5	5,5	7,7	5,5	5,5	5,5	7,7	7,7	7,7	7,7	7,7	5,5	5,5	5,5	5,5	5,5	NA	7,7	5,5	5,5	7,7	5,5	5,5	5,5	7,7	5,5	7,7	5,5	7,7	7,7	5,5	5,5	5,5	7,7	5,5	5,5	7,7	4,7	5,5	7,7	5,5	5,7
chr1	29194856	29194900	10,10	15,15	15,15	10,10	10,10	NA	15,15	10,10	15,15	NA	NA	10,10	10,10	10,10	10,10	10,10	15,15	15,15	NA	15,15	15,15	10,11	10,10	NA	15,15	10,10	NA	15,15	15,15	10,10	NA	NA	15,15	10,10	10,10	NA	15,15	NA	10,10	15,15	NA	10,10	10,10	14,15	10,10	NA	NA
chr1	29198944	29198979	8,8	9,9	9,9	8,8	8,8	9,9	9,9	8,8	NA	9,9	9,9	8,8	8,8	8,8	8,8	8,8	9,9	9,9	9,9	9,9	9,9	8,8	8,8	9,9	9,9	8,8	9,9	9,9	9,9	8,8	9,9	8,8	9,9	8,8	8,8	9,9	9,9	9,9	8,8	9,9	9,9	8,8	8,8	9,9	8,8	9,9	8,8
chr1	29223396	29223435	8,8	10,10	10,10	8,8	8,8	NA	10,10	8,8	10,10	10,10	10,10	8,8	8,8	8,8	8,8	8,8	10,10	10,10	10,10	10,10	10,10	8,8	8,8	10,10	10,10	8,8	10,10	10,10	10,10	8,8	10,10	8,8	10,10	8,8	NA	10,10	10,10	10,10	8,8	10,10	10,10	8,8	8,8	10,10	8,8	10,10	8,8
chr1	29256916	29256933	7,7	6,6	6,6	7,7	7,7	6,6	6,6	7,7	6,6	6,6	6,6	7,7	7,7	7,7	7,7	7,7	6,6	6,6	6,6	6,6	6,6	7,7	7,7	6,6	6,6	7,7	6,6	6,6	6,6	7,7	6,6	7,7	6,6	7,7	7,7	6,6	6,6	6,6	7,7	6,6	6,6	7,7	7,7	6,6	7,7	6,6	7,7
chr1	29313387	29313402	9,9	8,8	8,8	9,10	9,9	8,8	8,8	9,9	8,8	8,8	8,8	9,9	9,9	NA	9,9	9,9	8,8	8,8	8,8	8,8	8,8	9,9	NA	8,8	8,8	9,9	8,8	8,8	8,8	9,9	8,8	9,9	8,8	9,10	9,9	8,8	8,8	8,8	9,9	8,8	8,8	9,9	9,9	8,8	9,9	8,8	9,9
chr1	29313443	29313454	5,5	6,6	6,6	5,5	5,5	6,6	6,6	5,5	6,6	NA	6,6	5,5	5,5	5,5	NA	5,5	6,6	6,6	6,6	6,6	6,6	5,5	NA	6,6	NA	5,5	6,6	6,6	6,6	5,5	6,6	5,5	6,6	5,5	5,5	6,6	6,6	6,6	5,5	NA	NA	5,5	5,5	6,6	5,5	6,6	5,5
chr1	29349868	29349897	9,9	6,6	6,6	NA	9,9	NA	6,6	9,9	6,6	6,6	6,6	9,9	9,9	NA	9,9	9,9	NA	6,6	6,6	6,6	NA	9,9	9,9	6,6	NA	NA	6,6	6,6	6,6	9,9	6,6	9,9	6,6	9,9	NA	6,6	6,6	6,6	NA	6,6	6,6	9,9	NA	6,6	9,9	6,6	9,9
chr1	29386130	29386181	11,11	13,13	13,13	11,11	11,11	13,13	13,13	11,11	13,13	13,13	13,13	11,11	11,11	11,11	11,11	11,11	13,13	13,13	13,13	12,13	13,13	11,11	11,11	NA	13,13	11,11	13,13	NA	NA	NA	13,13	11,11	13,13	11,11	11,11	13,13	13,13	NA	11,11	13,13	NA	11,11	11,11	13,13	11,11	NA	11,11
chr1	29399475	29399514	7,7	10,10	10,10	7,7	7,7	10,10	NA	7,7	10,10	10,10	10,10	7,7	7,7	7,7	7,7	7,7	10,10	10,10	10,10	10,10	10,10	7,7	7,7	10,10	10,10	7,7	10,10	10,10	10,10	7,7	10,10	7,7	10,10	7,7	7,7	10,10	10,10	10,10	7,7	10,10	10,10	7,7	7,7	10,10	7,7	10,10	7,7
chr1	29424638	29424653	NA	NA	8,8	9,9	NA	NA	8,8	NA	8,8	8,8	8,8	NA	9,9	NA	NA	9,9	8,8	8,8	NA	8,8	NA	NA	9,9	8,8	8,8	9,9	8,8	8,8	8,8	9,9	NA	9,9	8,8	9,9	NA	8,8	8,8	8,8	9,9	NA	8,8	9,9	NA	8,8	NA	NA	NA
chr1	29439832	29439871	9,9	8,8	8,8	9,9	9,9	8,8	8,8	9,9	8,8	8,8	8,8	9,9	9,9	9,9	9,9	9,9	8,8	8,8	8,8	8,8	8,8	9,9	9,9	8,8	8,8	9,9	8,8	8,8	8,8	9,9	8,8	9,9	8,8	9,9	9,9	8,8	8,8	8,8	9,9	8,8	8,8	9,9	9,9	8,8	9,9	8,8	9,9
chr1	29481844	29481863	5,5	4,4	4,4	5,5	5,5	4,4	4,4	5,5	4,4	4,4	4,4	5,5	5,5	5,5	5,5	5,5	4,4	NA	4,4	4,4	4,4	5,5	5,5	4,4	4,4	5,5	4,4	4,4	4,4	5,5	4,4	5,5	4,4	5,5	5,5	4,4	NA	4,4	5,5	4,4	4,4	5,5	5,5	4,4	5,5	NA	5,5
chr1	29490834	29490847	NA	7,7	7,7	6,6	6,6	7,7	7,7	6,6	7,7	7,7	7,7	NA	6,6	6,6	6,6	6,6	7,7	7,7	7,7	7,7	7,7	6,6	6,6	7,7	7,7	NA	7,7	7,7	7,7	6,6	7,7	6,6	7,7	6,6	6,6	7,7	7,7	7,7	6,6	7,7	NA	6,6	6,6	7,7	NA	7,7	6,6
chr1	29496404	29496439	10,10	9,9	9,9	10,10	10,10	9,9	9,9	10,10	9,9	9,9	9,9	10,10	NA	10,10	10,10	10,10	9,9	9,9	9,9	9,9	9,9	10,10	NA	9,9	9,9	NA	9,9	9,9	NA	10,10	9,9	10,10	9,9	10,10	10,10	9,9	9,9	9,9	10,10	9,9	NA	10,10	10,10	9,9	NA	9,9	10,10
chr1	29523362	29523385	7,7	6,6	6,6	7,7	7,7	6,6	NA	7,7	6,6	6,6	6,6	7,7	7,7	7,7	7,7	7,7	6,6	6,6	6,6	6,6	6,6	7,7	7,7	6,6	6,6	7,7	6,6	6,6	6,6	7,7	6,6	7,7	6,6	7,7	7,7	6,6	6,6	6,6	7,7	6,6	6,6	7,7	7,7	6,6	7,7	6,6	7,7
chr1	29544304	29544351	10,10	12,12	12,12	NA	10,10	NA	12,12	NA	12,12	NA	12,12	10,10	10,10	NA	10,10	10,10	NA	12,12	12,13	12,12	12,12	10,10	10,10	NA	12,12	NA	12,12	12,12	NA	NA	12,12	10,10	12,12	10,10	NA	12,12	12,12	12,12	10,10	NA	12,12	10,10	10,10	11,12	10,10	12,12	10,10
chr1	29587081	29587094	6,6	7,7	7,7	NA	5,6	NA	7,7	6,6	7,7	7,7	7,7	6,6	6,6	6,6	NA	6,6	7,7	7,7	7,7	NA	7,7	6,6	6,6	7,7	7,7	NA	7,7	7,7	7,7	6,6	7,7	6,6	7,7	6,6	NA	7,7	NA	7,7	6,6	NA	NA	6,6	6,6	7,7	6,6	NA	6,6
chr1	29601711	29601758	13,13	NA	NA	13,13	NA	NA	12,12	12,12	12,12	12,12	12,12	13,13	13,13	12,12	13,13	13,13	12,12	12,12	12,13	12,12	NA	13,13	13,13	12,12	NA	13,13	13,13	12,12	NA	NA	12,12	13,13	12,12	13,13	13,13	12,12	12,12	12,12	NA	12,12	NA	13,13	13,13	12,12	13,13	NA	13,13
chr1	29618526	29618537	5,5	6,6	6,6	NA	5,5	6,6	6,6	5,5	6,6	6,6	6,6	5,5	5,5	NA	NA	5,5	6,6	6,6	6,6	6,6	6,6	5,5	5,5	6,6	6,6	5,5	NA	6,6	6,6	5,5	6,6	5,5	6,6	5,5	5,5	6,6	NA	6,6	5,5	6,6	6,6	5,5	5,5	6,6	5,5	6,6	5,5
chr1	29619638	29619649	7,7	6,6	6,6	NA	NA	6,6	6,6	7,7	6,6	6,6	6,6	7,7	NA	7,7	7,7	7,7	6,6	6,6	6,6	6,6	6,6	7,7	7,7	6,6	6,6	NA	6,6	6,6	6,6	NA	6,6	7,7	6,6	7,7	NA	6,6	6,6	6,6	7,7	NA	NA	7,7	7,7	6,6	7,7	6,6	NA
chr1	29623322	29623341	6,6	4,4	4,4	6,6	6,6	4,4	4,4	6,6	4,4	4,4	4,4	6,6	6,6	6,6	6,6	6,6	4,4	4,4	4,4	4,4	4,4	6,6	6,6	4,4	4,4	6,6	4,4	4,4	4,4	6,6	4,4	6,6	4,4	6,6	6,6	4,4	4,4	4,4	6,6	4,4	4,4	6,6	6,6	4,4	6,6	4,4	6,6
chr1	29634881	29634898	7,7	6,6	6,6	7,7	7,7	6,6	6,6	7,7	6,6	6,6	6,6	7,7	7,7	7,7	7,7	7,7	6,6	6,6	6,6	6,6	6,6	7,7	7,7	6,6	6,6	7,7	6,6	6,6	6,6	7,7	6,6	7,7	6,6	7,7	7,7	6,6	6,6	6,6	7,7	6,6	6,6	7,7	7,7	6,6	7,7	6,6	7,7
chr1	29659416	29659427	3,3	4,4	4,4	3,3	3,3	4,4	4,4	3,3	4,4	4,4	4,4	3,3	3,3	3,3	3,3	3,3	4,4	4,4	4,4	4,4	4,4	3,3	3,3	4,4	4,4	3,3	4,4	4,4	4,4	NA	4,4	3,3	4,4	3,3	3,3	4,4	4,4	4,4	3,3	4,4	4,4	3,3	3,3	4,4	3,3	4,4	3,3
chr1	29674892	29674917	NA	13,13	13,13	NA	17,18	13,13	13,13	18,18	13,13	13,13	13,13	NA	18,18	18,18	18,18	18,18	13,13	13,13	13,13	13,13	13,13	18,18	NA	13,13	13,13	18,18	13,13	13,13	13,13	18,18	NA	18,18	NA	17,18	18,18	13,13	13,13	13,13	NA	13,13	13,13	NA	NA	13,13	NA	13,13	18,18
chr1	29682267	29682282	NA	8,8	8,8	NA	7,7	8,8	8,8	7,7	8,8	8,8	8,8	NA	7,7	7,7	NA	NA	8,8	8,8	8,8	8,8	8,8	7,7	7,7	8,8	8,8	NA	8,8	3,8	8,8	7,7	8,8	7,7	8,8	7,7	NA	8,8	8,8	8,8	7,7	8,8	8,8	7,7	NA	8,8	7,7	8,8	7,7
chr1	29692669	29692684	5,5	8,8	8,8	5,5	5,5	NA	8,8	5,5	8,8	NA	NA	5,5	5,5	5,5	5,5	5,5	8,8	8,8	8,8	8,8	8,8	5,5	5,5	8,8	8,8	5,5	NA	8,8	8,8	5,5	NA	5,5	NA	5,5	5,5	8,8	8,8	8,8	5,5	8,8	NA	5,5	5,5	8,8	5,5	NA	5,5
chr1	29743064	29743102	8,8	13,13	13,13	NA	NA	13,13	13,13	8,8	13,13	13,13	13,13	8,8	8,8	8,8	8,8	NA	13,13	13,13	13,13	13,13	NA	8,8	8,8	NA	13,13	8,8	12,13	11,13	NA	8,8	NA	8,8	13,13	8,8	8,8	13,13	NA	13,13	8,8	NA	NA	8,8	8,8	13,13	8,8	13,13	8,8
chr1	29766997	29767040	9,9	11,11	11,11	NA	9,9	NA	10,11	9,9	11,11	11,11	11,11	9,9	9,9	9,9	9,9	9,9	NA	11,11	11,11	11,11	11,11	9,9	9,9	NA	11,11	9,9	11,11	11,11	NA	9,9	11,11	9,9	11,11	9,9	9,9	NA	NA	11,11	9,9	11,11	NA	9,9	9,9	11,11	9,9	NA	9,9
chr1	29806489	29806528	9,9	NA	10,10	9,9	9,9	10,10	NA	NA	10,10	10,10	10,10	9,9	9,9	9,9	NA	NA	10,10	10,10	10,10	10,10	10,10	9,9	9,9	10,10	10,10	NA	10,10	10,10	NA	NA	10,10	9,9	10,10	NA	NA	10,10	10,10	10,10	NA	10,10	10,10	NA	9,9	10,10	9,9	NA	9,9
chr1	29829114	29829131	NA	9,9	9,9	16,16	16,16	9,9	NA	16,16	9,9	9,9	NA	NA	16,16	16,16	16,16	16,16	9,9	9,9	9,9	9,9	NA	16,16	NA	9,9	9,9	NA	9,9	9,9	9,9	16,16	9,9	16,16	9,9	16,16	16,16	9,9	NA	NA	16,16	NA	9,9	NA	16,16	NA	16,16	9,9	16,16
chr1	29852599	29852622	9,9	8,8	8,8	NA	9,9	NA	8,8	9,9	8,8	8,8	8,8	9,9	9,9	9,9	NA	9,9	8,8	8,8	8,8	8,8	8,8	9,9	9,9	8,8	8,8	NA	8,8	8,8	8,8	NA	8,8	9,9	8,8	NA	9,9	8,8	8,8	8,8	9,9	NA	8,8	9,9	9,9	8,8	9,9	8,8	9,9
chr1	29860599	29860633	5,5	7,7	7,7	NA	5,5	NA	7,7	5,5	7,7	7,7	7,7	5,5	NA	5,5	5,5	5,5	NA	7,7	NA	7,7	7,7	5,5	5,5	7,7	7,7	NA	7,7	7,7	7,7	5,5	NA	NA	7,7	5,5	5,5	NA	NA	7,7	5,5	NA	7,7	5,5	5,5	7,7	5,5	NA	5,5
chr1	29872784	29872811	8,8	7,7	7,7	8,8	8,8	7,7	7,7	8,8	7,7	7,7	7,7	8,8	8,8	NA	8,8	8,8	7,7	7,7	7,7	7,7	7,7	8,8	8,8	7,7	7,7	8,8	7,7	7,7	7,7	8,8	7,7	8,8	7,7	8,8	8,8	7,7	7,7	6,7	8,8	7,7	7,7	8,8	8,8	7,7	8,8	7,7	8,8
chr1	29887585	29887596	NA	6,6	6,6	8,9	8,9	6,6	6,6	9,9	6,6	6,6	6,6	9,9	NA	NA	NA	7,9	6,6	6,6	6,6	6,6	6,6	NA	NA	6,6	6,6	NA	6,6	NA	6,6	NA	6,6	9,9	6,6	NA	9,9	6,6	NA	6,6	8,9	6,6	6,6	NA	NA	6,6	NA	6,6	NA
chr1	29969367	29969414	NA	12,12	12,12	13,13	13,13	NA	NA	13,13	12,12	12,12	12,12	13,13	13,13	13,13	13,13	13,13	12,12	12,12	12,12	13,13	12,12	13,13	13,13	12,12	12,12	NA	12,12	12,12	12,12	13,13	NA	13,13	12,12	13,13	NA	12,12	12,12	12,12	13,13	NA	12,12	13,13	13,13	12,12	13,13	12,12	13,13
chr1	30054543	30054570	6,6	7,7	7,7	6,6	6,6	7,7	7,7	6,6	7,7	7,7	7,7	6,6	6,6	6,6	6,6	6,6	7,7	7,7	7,7	7,7	7,7	6,6	6,6	7,7	7,7	NA	7,7	7,7	7,7	6,6	7,7	6,6	7,7	6,6	6,6	7,7	7,7	NA	6,6	7,7	7,7	6,6	6,6	7,7	6,6	7,7	6,6
chr1	30064808	30064835	NA	NA	14,14	11,11	11,11	NA	14,14	11,11	NA	NA	14,14	11,11	NA	11,11	11,11	11,11	NA	NA	14,14	14,14	14,14	11,11	11,11	14,14	14,14	11,11	14,14	14,14	NA	NA	14,14	11,11	NA	11,11	11,11	14,14	14,14	14,14	11,11	14,14	NA	11,11	11,11	14,14	11,11	NA	11,11
chr1	30082439	30082508	14,17	14,14	14,14	NA	14,17	NA	14,14	14,17	13,14	13,14	14,14	14,17	14,17	NA	14,17	NA	14,14	NA	14,14	14,14	NA	NA	14,17	NA	14,14	14,17	NA	14,14	14,14	14,17	14,14	NA	14,14	14,17	14,17	NA	14,14	14,14	NA	14,14	14,14	NA	14,17	14,14	14,17	NA	NA
chr1	30112694	30112708	10,10	NA	5,5	10,10	NA	5,5	5,5	10,10	NA	5,5	5,5	10,10	NA	10,10	NA	10,10	5,5	NA	5,5	NA	5,5	10,10	10,10	5,5	5,5	NA	5,5	5,5	5,5	10,10	5,5	10,10	5,5	NA	10,10	5,5	NA	5,5	10,10	5,5	NA	NA	10,10	5,5	10,10	5,5	10,10
chr1	30129742	30129757	3,3	4,4	4,4	3,3	3,3	4,4	4,4	3,3	4,4	4,4	4,4	3,3	3,3	3,3	3,3	3,3	4,4	4,4	4,4	4,4	4,4	3,3	3,3	4,4	4,4	3,3	4,4	4,4	4,4	3,3	4,4	3,3	4,4	3,3	3,3	4,4	4,4	4,4	3,3	4,4	NA	3,3	3,3	4,4	3,3	4,4	3,3
chr1	30135078	30135109	17,17	16,16	16,16	17,17	17,17	16,16	16,16	17,17	16,16	16,16	16,16	17,17	17,17	17,17	17,17	NA	16,16	16,16	16,16	NA	15,16	17,17	17,17	NA	16,16	17,18	NA	16,16	16,16	17,17	16,16	17,17	NA	17,17	17,17	16,16	16,16	16,16	NA	16,16	16,16	NA	17,17	16,16	NA	NA	NA
chr1	30138453	30138494	8,8	7,7	NA	8,8	NA	7,7	7,7	8,8	7,7	7,7	7,7	8,8	8,8	8,8	8,8	8,8	7,7	7,7	7,7	7,7	7,7	8,8	8,8	7,7	7,7	8,8	7,7	7,7	7,7	8,8	7,7	8,8	7,7	8,8	8,8	7,7	7,7	NA	8,8	NA	NA	8,8	8,8	7,7	8,8	7,7	8,8
chr1	30138623	30138657	6,6	7,7	7,7	NA	NA	7,7	7,7	6,6	7,7	7,7	7,7	6,6	NA	NA	NA	6,6	7,7	7,7	7,7	7,7	7,7	6,6	6,6	7,7	7,7	NA	7,7	7,7	7,7	NA	7,7	6,6	7,7	6,6	6,6	7,7	7,7	7,7	6,6	NA	NA	6,6	6,6	7,7	NA	NA	6,6
chr1	30220206	30220249	NA	11,11	11,12	NA	NA	11,11	11,11	8,8	11,11	11,11	11,11	8,8	NA	8,8	8,8	8,8	NA	11,11	11,11	11,11	NA	8,8	NA	11,11	11,11	8,8	11,11	11,11	NA	NA	11,11	8,8	12,13	8,8	8,8	NA	NA	NA	8,8	11,11	11,11	NA	8,8	11,11	8,8	NA	8,8
chr1	30262059	30262110	NA	13,13	13,13	NA	14,14	13,13	13,13	15,15	13,13	13,13	12,13	15,15	15,15	15,15	15,15	NA	13,13	13,13	NA	NA	NA	15,15	NA	13,13	13,13	NA	13,13	13,13	13,13	NA	13,13	15,15	13,13	15,15	NA	13,13	13,13	13,13	15,15	13,13	13,13	15,15	15,15	13,13	14,14	NA	14,14
chr1	30403987	30404026	10,10	10,10	10,10	10,10	NA	10,10	10,10	10,10	10,10	10,10	10,10	10,10	10,10	10,10	10,10	10,10	10,10	10,10	10,10	10,10	10,10	10,10	10,10	10,10	10,10	10,10	10,10	10,10	10,10	10,10	10,10	NA	10,10	10,10	10,10	10,10	10,10	10,10	10,10	10,10	10,10	10,10	10,10	10,10	10,10	11,11	10,10
chr1	30440133	30440172	11,11	10,10	NA	NA	NA	10,10	10,10	11,11	10,10	10,10	10,10	NA	11,11	11,11	11,11	11,11	10,10	10,10	10,10	10,10	10,10	11,11	11,11	10,10	10,10	NA	10,10	10,10	10,10	11,11	10,10	11,11	10,10	11,11	11,11	10,10	10,10	10,10	11,11	10,10	10,10	11,11	11,11	10,10	11,11	10,10	NA
chr1	30475900	30475931	NA	8,8	8,8	10,10	10,10	8,8	8,8	10,10	8,8	8,8	8,8	10,10	10,10	10,10	10,10	10,10	NA	8,8	NA	8,8	8,8	10,10	10,10	8,8	8,8	10,10	8,8	8,8	8,8	10,10	8,8	10,10	8,8	10,10	10,10	8,8	8,8	8,8	10,10	8,8	8,8	10,10	10,10	8,8	10,10	8,8	10,10
chr1	30505054	30505105	12,12	13,13	13,13	12,12	11,12	13,13	13,13	12,12	13,13	13,13	13,13	12,12	12,12	12,12	12,12	12,12	13,13	13,13	13,13	13,13	13,13	12,12	12,12	13,13	13,13	12,12	13,13	13,14	13,13	12,12	13,13	12,12	13,13	12,12	12,13	13,13	13,13	NA	12,12	13,13	12,13	12,12	12,12	13,13	12,12	13,13	12,12
chr1	30607515	30607538	4,4	4,4	4,4	4,4	4,4	NA	4,4	4,4	4,4	4,4	4,4	4,4	4,4	4,4	4,4	4,4	4,4	4,4	4,4	4,4	4,4	4,4	4,4	NA	4,4	4,4	4,4	4,4	4,4	4,4	4,4	4,4	4,4	4,4	4,4	4,4	4,4	4,4	4,4	4,4	4,4	4,4	4,4	4,4	4,4	4,4	4,4
chr1	30651490	30651545	13,13	NA	14,14	13,13	13,13	14,14	14,14	13,13	14,14	NA	14,14	13,13	NA	NA	13,13	13,13	13,14	14,14	14,14	14,14	14,14	NA	13,13	NA	14,14	13,13	14,14	12,14	14,14	13,13	14,14	NA	NA	14,14	13,13	14,14	14,14	14,14	NA	NA	14,14	13,13	14,14	14,14	13,13	14,14	14,14
chr1	30677398	30677445	12,12	12,12	12,12	NA	12,12	NA	12,12	12,12	12,12	12,12	12,12	12,12	12,12	12,12	NA	12,12	13,13	12,12	12,12	11,11	12,12	12,12	NA	11,11	NA	12,12	12,12	11,12	NA	NA	12,12	12,12	12,12	12,12	NA	12,12	12,12	12,12	12,12	12,12	12,12	12,12	12,12	12,12	12,12	NA	12,12
chr1	30680503	30680532	16,16	15,15	15,15	16,16	16,16	NA	15,15	16,16	15,15	15,15	NA	16,16	16,16	NA	16,16	16,16	NA	15,15	15,15	NA	15,15	NA	16,16	15,15	15,15	NA	15,15	15,15	15,15	16,18	15,15	NA	NA	16,16	NA	15,15	15,15	15,15	16,16	15,15	15,15	16,16	NA	NA	16,16	NA	16,16
chr1	30706515	30706544	10,10	15,15	15,15	NA	10,10	15,15	15,15	10,10	NA	15,15	NA	10,10	10,10	10,10	10,10	NA	15,15	NA	15,15	15,15	15,15	10,10	10,10	NA	15,15	9,10	NA	15,15	15,15	10,10	15,15	10,10	NA	10,10	10,10	NA	NA	15,15	10,10	NA	NA	10,10	10,10	NA	NA	15,15	10,10
chr1	30714161	30714210	NA	10,11	10,10	6,7	6,7	NA	NA	6,7	NA	10,10	10,10	NA	6,7	6,7	NA	6,7	NA	10,10	NA	10,10	10,10	6,12	6,7	10,10	NA	6,7	NA	NA	NA	6,7	9,10	5,7	NA	6,7	6,7	10,10	10,10	10,10	6,7	NA	10,10	6,7	6,7	10,10	6,7	NA	6,7
chr1	30739880	30739939	NA	15,15	15,15	14,14	15,15	15,15	15,15	NA	16,16	15,15	16,16	NA	NA	NA	14,14	14,14	15,15	NA	15,15	15,15	15,15	14,14	14,14	14,14	15,15	NA	NA	15,15	15,15	13,13	15,15	15,15	15,15	14,14	15,16	NA	15,15	15,15	16,16	16,16	15,15	14,14	14,14	15,15	14,14	15,15	14,14
chr1	30813649	30813662	11,11	7,7	7,7	11,11	11,11	7,7	7,7	11,11	7,7	7,7	7,7	11,11	11,11	10,11	11,11	11,11	7,7	7,7	7,7	7,7	7,7	11,11	11,11	7,7	7,7	11,11	7,7	7,7	7,7	11,12	7,7	11,11	7,7	11,11	11,11	7,7	7,7	7,7	10,11	7,7	7,7	11,11	11,11	7,7	11,11	7,7	10,11
chr1	30873850	30873864	7,7	5,5	5,5	7,7	NA	5,5	5,5	7,7	5,5	5,5	5,5	7,7	NA	7,7	7,7	7,7	5,5	5,5	5,5	5,5	5,5	7,7	7,7	5,5	5,5	7,7	5,5	5,5	5,5	7,7	5,5	7,7	5,5	7,7	7,7	NA	NA	5,5	7,7	5,5	5,5	7,7	7,7	5,5	7,7	5,5	7,7
chr1	30890295	30890306	4,4	3,3	3,3	3,4	4,4	3,3	3,3	3,4	3,3	3,3	3,3	4,4	NA	4,4	NA	4,4	3,3	3,3	3,3	NA	3,3	4,4	3,4	3,3	3,3	NA	3,3	3,3	3,3	NA	3,3	NA	NA	4,4	3,4	3,3	3,3	3,3	NA	3,3	3,3	3,4	NA	3,3	4,4	3,3	4,4
chr1	30891093	30891124	NA	16,16	NA	12,12	12,12	NA	16,16	12,12	16,16	16,16	15,16	12,12	12,12	12,12	12,12	12,12	16,16	NA	16,16	16,16	NA	12,12	12,12	16,16	NA	NA	16,16	NA	16,16	12,12	16,16	NA	NA	12,12	12,12	16,16	16,16	NA	12,12	16,16	NA	12,12	12,12	NA	12,12	16,17	12,12
chr1	30891294	30891313	NA	5,5	5,5	7,7	NA	5,5	5,5	7,7	5,5	5,5	5,5	7,7	NA	7,7	7,7	NA	5,5	5,5	5,5	5,5	5,5	7,7	7,7	5,5	5,5	NA	5,5	5,5	5,5	NA	5,5	NA	5,5	4,7	7,7	5,5	5,5	5,5	7,7	5,5	5,5	7,7	7,7	5,5	7,7	5,5	NA
chr1	30896349	30896363	4,4	5,5	5,5	4,4	4,4	5,5	NA	4,4	5,5	5,5	5,5	4,4	4,4	4,4	NA	4,4	5,5	5,5	5,5	NA	NA	4,4	4,4	5,5	5,5	4,4	5,5	5,5	5,5	4,4	5,5	4,4	5,5	4,4	4,4	5,5	5,5	5,5	4,4	5,5	5,5	4,4	4,4	5,5	4,4	5,5	4,4
chr1	30917416	30917447	NA	8,8	8,8	7,7	7,7	8,8	8,8	7,7	8,8	8,8	8,8	7,7	7,7	7,7	7,7	7,7	8,8	8,8	8,8	8,8	8,8	7,7	7,7	8,8	8,8	7,7	8,8	NA	8,8	7,7	8,8	7,7	8,8	7,7	7,7	8,8	8,8	8,8	7,7	8,8	8,8	7,7	7,7	8,8	7,7	NA	7,7
chr1	30922179	30922202	4,4	6,6	6,6	NA	4,4	6,6	6,6	4,4	6,6	6,6	6,6	4,4	NA	4,4	4,4	NA	6,6	NA	NA	6,6	6,6	4,4	4,4	6,6	6,6	NA	6,6	6,6	6,6	NA	6,6	4,4	6,6	4,4	4,4	6,6	6,6	6,6	4,4	6,6	6,6	4,4	4,4	6,6	4,4	6,6	4,4
chr1	30922907	30922930	5,5	6,6	6,6	5,5	NA	6,6	6,6	5,5	6,6	6,6	6,6	5,5	5,5	5,5	5,5	5,5	6,6	6,6	6,6	6,6	6,6	5,5	5,5	6,6	6,6	NA	6,6	6,6	6,6	5,5	6,6	5,5	6,6	5,5	5,5	6,6	6,6	6,6	5,5	6,6	6,6	5,5	5,5	6,6	5,5	6,6	5,5
chr1	30965939	30965966	NA	7,7	7,7	8,9	8,8	7,7	7,7	8,9	7,7	7,7	7,7	8,9	NA	8,9	NA	8,9	7,7	7,7	7,7	7,7	7,7	8,9	NA	7,7	7,7	NA	7,7	7,7	7,7	8,8	7,7	8,9	7,7	8,9	8,8	7,7	7,7	7,7	8,9	7,7	NA	8,8	8,9	7,7	8,9	7,7	8,9
chr1	31035306	31035341	NA	9,9	9,9	8,8	8,8	9,9	9,9	8,8	9,9	9,9	9,9	NA	8,8	8,8	8,8	8,8	NA	9,9	9,9	9,9	9,9	8,8	8,8	9,9	9,9	8,8	9,9	9,9	9,9	8,8	9,9	8,8	9,9	8,8	8,8	9,9	9,9	9,9	8,8	NA	9,9	8,8	8,8	9,9	8,8	9,9	8,8
chr1	31055529	31055540	7,7	6,6	6,6	7,7	7,7	6,6	6,6	7,7	6,6	6,6	6,6	7,7	7,7	7,7	7,7	7,7	6,6	6,6	6,6	6,6	6,6	7,7	7,7	6,6	6,6	7,7	6,6	6,6	6,6	7,7	6,6	7,7	6,6	7,7	7,7	6,6	6,6	6,6	7,7	6,6	6,7	7,8	7,7	6,6	7,7	6,6	7,7
chr1	31062380	31062411	6,6	NA	NA	NA	NA	8,8	8,8	6,6	8,8	8,8	8,8	NA	6,6	6,6	NA	6,6	8,8	8,8	8,8	8,8	8,8	NA	6,6	8,8	8,8	NA	8,8	8,8	8,8	6,6	NA	6,6	7,8	6,6	6,6	8,8	8,8	8,8	6,6	8,8	NA	6,6	6,6	NA	6,6	8,8	6,6
chr1	31166369	31166396	6,6	7,7	7,7	6,6	6,6	7,7	7,7	6,6	7,7	7,7	7,7	6,6	6,6	6,6	6,6	6,6	7,7	7,7	7,7	7,7	7,7	6,6	6,6	7,7	7,7	NA	7,7	7,7	7,7	6,6	7,7	6,6	7,7	6,6	6,6	7,7	7,7	7,7	6,6	7,7	7,7	6,6	6,6	7,7	6,6	7,7	6,6
chr1	31321525	31321551	7,7	9,9	9,9	7,7	7,7	9,9	8,9	7,7	9,9	9,9	9,9	7,7	7,7	7,7	7,7	7,7	NA	9,9	9,9	9,9	9,9	7,7	7,7	9,9	9,9	7,7	9,9	9,9	9,9	7,7	9,9	7,7	9,9	7,7	7,7	9,9	9,9	9,9	7,7	9,9	9,9	7,7	7,7	9,9	7,7	9,9	7,7
chr1	31326132	31326179	9,9	12,12	12,12	9,9	9,9	12,12	6,12	9,9	12,12	11,12	12,12	9,9	9,9	9,9	9,9	9,9	12,12	NA	12,12	12,12	NA	9,9	9,9	12,12	NA	NA	12,12	12,12	12,12	9,9	12,12	9,9	12,12	9,9	9,9	12,12	12,12	12,12	9,9	12,12	NA	9,9	9,9	12,12	9,9	NA	9,10
chr1	31346110	31346121	5,5	6,6	6,6	5,5	5,5	6,6	6,6	5,5	6,6	6,6	6,6	5,5	5,5	5,5	5,5	5,6	6,6	6,6	6,6	6,6	6,6	5,6	5,5	6,6	6,6	5,5	6,6	6,6	6,6	5,5	6,6	5,5	6,6	NA	5,5	6,6	6,6	6,6	5,5	6,6	6,6	5,5	5,5	6,6	5,5	6,6	5,5
chr1	31361301	31361356	14,16	13,13	13,13	NA	14,16	13,13	14,14	14,16	NA	13,13	13,13	14,17	14,16	NA	NA	14,16	13,13	13,13	13,13	13,13	13,13	NA	NA	NA	13,13	14,16	13,13	13,13	13,13	14,16	13,13	NA	13,13	16,16	16,16	NA	13,13	14,14	NA	13,13	14,14	14,16	14,16	13,13	14,16	13,13	NA
chr1	31406507	31406546	13,13	10,10	10,10	NA	12,12	NA	10,10	NA	10,10	10,10	10,10	12,12	12,12	12,12	12,12	12,12	NA	10,10	10,10	NA	10,10	12,12	NA	10,10	10,10	NA	10,10	12,12	10,10	12,12	10,10	12,12	10,10	12,12	12,12	10,10	10,10	10,10	12,12	NA	10,10	12,12	12,12	10,10	12,12	10,10	NA
chr1	31408079	31408102	2,2	3,3	3,3	2,2	NA	3,3	3,3	2,2	3,3	3,3	3,3	2,2	2,2	2,2	2,2	2,2	3,3	3,3	3,3	3,3	3,3	2,2	2,2	3,3	3,3	2,2	3,3	2,2	3,3	2,2	3,3	2,2	3,3	2,2	2,2	3,3	3,3	3,3	2,2	3,3	3,3	2,2	2,2	3,3	2,2	3,3	2,2
chr1	31468341	31468364	6,6	6,6	6,6	6,6	6,6	6,6	6,6	6,6	6,6	6,6	6,6	6,6	6,6	6,6	6,6	6,6	6,6	6,6	6,6	6,6	6,6	6,6	6,6	6,6	6,6	NA	6,6	6,6	6,6	6,6	6,6	6,6	6,6	6,6	6,6	6,6	6,6	6,6	6,6	6,6	6,6	6,6	6,6	6,6	6,6	6,6	6,6
chr1	31636516	31636563	11,11	12,12	12,12	NA	11,11	12,12	12,12	11,11	12,12	12,12	12,12	NA	11,11	11,11	11,11	NA	12,12	12,12	12,12	12,12	12,12	11,11	11,11	12,12	12,12	11,11	12,12	11,11	NA	11,11	12,12	11,11	12,12	11,11	11,11	12,12	12,12	NA	11,11	12,12	12,12	NA	11,11	12,12	11,11	12,12	11,11
chr1	31657769	31657796	7,7	8,8	7,7	7,7	7,7	NA	7,7	7,7	7,7	7,7	7,7	7,7	7,7	7,7	7,7	7,7	7,7	7,7	7,7	7,7	7,7	7,7	7,7	7,7	7,7	7,7	7,7	7,7	7,7	7,7	7,7	7,7	7,7	7,7	7,7	7,7	7,7	7,7	7,7	7,7	7,7	7,7	7,7	7,7	7,7	7,7	7,7
chr1	31663105	31663122	NA	9,9	9,9	9,9	9,9	9,9	10,10	9,9	9,9	9,9	9,9	9,9	9,9	9,9	NA	9,9	9,9	NA	9,9	9,9	9,9	NA	9,9	9,9	9,9	NA	9,9	9,9	9,9	9,9	9,9	9,9	9,9	8,9	9,9	9,9	9,9	9,9	9,9	9,9	9,9	9,9	9,9	9,9	9,9	8,9	9,9
chr1	31788517	31788555	12,12	13,13	NA	12,12	12,12	NA	NA	12,12	13,13	13,13	13,13	13,13	12,12	12,12	12,12	12,12	NA	NA	13,13	13,13	13,13	12,12	12,12	13,13	13,13	NA	13,13	12,12	13,13	12,12	13,13	NA	13,13	12,12	NA	13,13	13,13	NA	12,12	13,13	NA	12,12	12,12	13,13	12,12	13,13	12,12
chr1	31847065	31847089	6,6	5,5	5,5	6,6	6,6	5,5	5,5	6,6	5,5	5,5	5,5	6,6	6,6	6,6	6,6	6,6	5,5	5,5	5,5	5,5	5,5	6,6	6,6	5,5	5,5	6,6	5,5	6,6	5,5	6,6	5,5	6,6	5,5	6,6	6,6	5,5	5,5	5,5	6,6	5,5	5,5	6,6	6,6	5,5	6,6	5,5	6,6
chr1	31850000	31850023	7,7	7,7	NA	7,7	NA	7,7	7,7	7,7	7,7	7,7	7,7	7,7	7,7	7,7	7,7	7,7	7,7	7,7	7,7	7,7	7,7	7,7	7,7	7,7	7,8	7,7	6,6	7,7	6,6	7,7	NA	7,7	NA	7,7	7,7	6,6	6,6	6,6	7,7	6,6	NA	7,7	7,7	6,6	7,7	6,6	7,7
chr1	31856944	31856973	15,15	10,10	10,10	NA	NA	10,10	10,10	15,15	10,10	10,10	NA	NA	NA	15,15	NA	15,15	10,10	10,10	10,10	10,10	10,10	15,15	5,15	10,10	10,10	NA	10,10	15,15	10,10	15,15	10,10	15,15	10,10	NA	15,15	10,10	NA	10,10	15,15	10,10	NA	15,15	15,15	10,10	NA	10,10	NA
chr1	31862429	31862446	NA	9,9	9,9	NA	NA	9,9	9,9	10,10	9,9	9,9	9,9	NA	NA	10,10	NA	10,10	9,9	9,9	9,9	9,9	NA	10,10	NA	9,9	9,9	NA	9,9	10,10	9,9	10,10	9,9	NA	9,9	NA	NA	9,9	9,9	9,9	NA	9,9	NA	NA	NA	9,9	10,10	9,9	10,10
chr1	31883629	31883676	12,12	12,12	12,12	13,13	13,13	12,12	12,12	13,13	NA	12,12	13,13	NA	13,13	13,13	13,13	13,13	12,12	12,12	12,12	12,12	12,12	13,13	13,13	12,12	12,12	NA	12,12	13,13	12,13	13,13	12,12	NA	12,13	13,13	13,13	12,12	12,12	12,12	13,13	12,12	NA	13,14	13,13	12,12	13,13	12,12	NA
chr1	31883685	31883698	NA	7,7	7,7	NA	7,7	7,7	7,7	7,7	NA	7,7	7,7	7,7	NA	NA	7,7	7,7	7,7	7,7	7,7	7,7	7,7	7,7	7,7	7,7	7,7	NA	7,7	7,7	7,7	7,7	7,7	7,7	9,9	7,7	7,7	7,7	7,7	NA	7,7	7,7	NA	7,7	7,7	7,7	NA	7,7	7,7
chr1	31939900	31939935	8,8	9,9	9,9	8,8	8,8	9,9	9,9	8,8	NA	9,9	9,9	8,8	8,8	8,8	8,8	8,8	9,9	9,9	9,9	9,9	9,9	8,8	8,8	9,9	NA	8,8	9,9	8,8	9,9	8,8	NA	8,8	9,9	8,8	8,8	9,9	9,9	9,9	8,8	NA	9,9	8,8	8,8	9,9	NA	NA	8,8
chr1	31952668	31952697	16,17	15,15	15,16	16,17	16,18	15,15	15,15	16,17	15,15	15,15	15,15	16,17	16,17	16,17	16,18	NA	NA	NA	NA	14,15	NA	16,17	16,17	15,15	15,15	16,17	15,15	NA	15,15	16,17	15,15	16,17	15,15	16,17	16,17	15,15	NA	15,15	16,17	15,15	NA	16,17	16,17	15,15	16,17	15,15	16,17
chr1	32026937	32026984	14,14	12,12	6,12	14,14	14,14	12,12	12,12	14,14	12,12	12,12	12,12	14,14	14,14	15,15	NA	14,14	13,13	12,12	12,12	12,12	NA	14,14	14,14	13,13	12,12	NA	12,12	14,15	12,12	14,14	12,12	14,14	12,12	14,14	14,14	12,12	11,12	12,12	14,14	NA	12,12	13,14	14,14	12,12	14,14	NA	14,14
chr1	32086814	32086857	12,12	11,11	11,11	12,12	12,12	11,11	11,11	12,12	11,11	11,11	11,11	12,12	12,12	12,12	12,12	12,12	11,11	11,11	11,11	11,11	11,11	12,12	12,12	11,11	11,11	12,12	11,11	12,12	11,11	12,12	11,11	12,12	11,11	12,12	12,12	11,11	11,11	11,11	12,12	11,11	11,11	12,12	12,12	11,11	12,12	11,11	12,12
chr1	32108351	32108420	13,13	14,14	14,14	13,13	NA	14,14	14,14	13,13	NA	NA	14,14	13,13	13,13	13,13	13,13	13,13	NA	14,14	NA	14,14	14,14	13,13	13,13	NA	NA	NA	14,14	13,13	NA	NA	NA	13,13	14,14	13,13	13,13	14,14	14,19	NA	13,13	NA	NA	13,13	13,13	14,14	13,13	NA	NA
chr1	32290269	32290298	13,13	15,15	15,15	13,13	13,13	NA	15,15	13,13	NA	NA	NA	NA	13,13	NA	13,13	13,13	NA	15,15	15,15	NA	15,15	13,13	13,13	15,15	NA	13,13	15,15	NA	15,15	13,13	15,15	13,13	15,15	13,13	13,13	15,15	15,15	15,15	NA	15,15	NA	13,13	13,13	15,15	NA	15,15	13,13
chr1	32345776	32345796	8,8	7,7	7,7	8,8	NA	7,7	7,7	NA	NA	7,7	8,8	7,7	8,8	8,8	8,8	8,8	7,7	7,7	7,7	7,7	NA	8,8	8,8	7,7	7,7	8,8	7,7	8,8	7,7	8,8	7,9	8,8	7,7	8,8	NA	7,7	7,7	7,7	8,8	7,7	NA	8,8	8,8	7,7	8,8	NA	8,8
chr1	32351644	32351675	10,10	8,8	8,8	10,10	10,10	NA	8,8	NA	8,8	8,8	10,10	8,8	10,10	10,10	10,10	10,10	8,8	8,8	8,8	NA	8,8	10,10	NA	8,8	8,8	10,10	8,8	10,10	8,8	10,10	8,8	10,10	8,8	10,10	10,10	8,8	8,8	8,8	10,10	8,8	NA	10,10	10,10	8,8	10,10	NA	10,10
chr1	32369508	32369543	10,10	12,12	12,12	10,10	10,10	12,12	12,12	10,10	12,12	NA	10,10	NA	10,10	NA	10,10	10,10	12,12	12,12	NA	NA	13,13	10,10	10,10	12,12	12,12	NA	12,12	10,10	12,12	NA	12,12	10,10	12,12	10,10	10,10	12,12	NA	NA	10,10	12,12	NA	10,10	10,10	12,12	NA	NA	NA
chr1	32452127	32452186	NA	15,15	15,15	13,13	NA	14,14	15,15	13,13	15,15	16,16	13,13	15,15	13,13	13,13	13,13	13,13	15,15	14,15	15,15	NA	16,16	13,13	NA	15,15	15,15	13,13	15,15	13,14	NA	13,13	15,15	13,13	NA	13,13	13,13	15,15	15,15	15,15	13,13	15,15	15,15	14,14	13,13	15,15	13,13	NA	NA
chr1	32482995	32483030	8,8	9,9	9,9	8,8	8,8	9,9	9,9	8,8	9,9	9,9	8,8	9,9	NA	NA	8,8	8,8	NA	9,9	NA	9,9	9,9	8,8	NA	9,9	NA	NA	9,9	7,8	9,9	NA	NA	8,8	9,9	8,8	8,8	9,9	NA	9,9	7,8	9,9	NA	8,8	8,8	9,9	8,8	NA	8,8
chr1	32508442	32508477	13,13	9,9	9,9	NA	13,13	9,9	9,9	NA	9,9	NA	NA	9,9	13,13	NA	13,13	13,13	9,9	9,9	9,9	9,9	9,9	13,13	12,13	9,9	9,9	NA	9,9	13,13	9,9	NA	9,9	13,13	NA	13,13	13,13	9,9	9,9	9,9	NA	9,9	9,9	13,13	13,13	NA	13,13	9,9	NA
chr1	32601107	32601138	6,6	8,8	8,8	6,6	6,6	8,8	8,8	6,6	8,8	8,8	6,6	8,8	6,6	6,6	6,6	6,6	8,8	8,8	8,8	8,8	8,8	6,6	6,6	8,8	8,8	NA	8,8	6,6	8,8	6,6	NA	6,6	8,8	6,6	6,6	8,8	8,8	8,8	6,6	8,8	8,8	6,6	6,6	8,8	6,6	NA	6,6
chr1	32606946	32606989	13,13	12,12	11,11	NA	13,13	11,11	11,11	13,13	11,11	11,11	NA	11,11	13,13	13,13	13,13	12,13	NA	11,11	11,11	11,11	11,11	13,13	13,13	11,11	NA	13,13	11,11	13,13	11,11	13,13	11,11	NA	NA	13,13	NA	11,11	11,11	11,11	13,13	11,11	11,11	13,13	13,13	11,11	13,13	11,11	13,13
chr1	32625601	32625630	NA	NA	15,15	13,13	13,13	15,15	15,15	NA	15,15	NA	NA	15,15	13,13	NA	13,13	13,13	15,15	15,15	15,15	15,15	15,15	13,13	12,13	NA	15,15	13,13	15,15	13,13	15,15	13,13	15,15	NA	15,15	13,14	13,13	NA	15,15	15,15	13,13	15,15	NA	13,13	13,13	15,15	13,13	NA	13,13
chr1	32662362	32662381	11,11	10,10	10,10	11,11	11,11	10,10	10,10	11,11	10,10	10,10	11,11	10,10	11,11	11,11	11,11	11,11	10,10	10,10	10,10	10,10	10,10	11,11	11,11	10,10	10,10	NA	10,10	11,11	10,10	11,11	10,10	11,11	10,10	NA	11,11	10,10	NA	10,10	11,11	10,10	10,10	11,11	11,11	10,10	11,11	NA	11,11
chr1	32696603	32696630	6,6	7,7	7,7	6,6	6,6	NA	7,7	6,6	7,7	7,7	6,6	7,7	6,6	6,6	6,6	6,6	7,7	7,7	NA	7,7	7,7	6,6	6,6	7,7	7,7	6,6	7,7	6,6	7,7	6,6	7,7	6,6	7,7	6,6	6,6	7,7	7,7	7,7	6,6	7,7	7,7	6,6	6,6	7,7	6,6	7,7	NA
chr1	32704420	32704431	8,9	6,6	6,6	8,8	NA	6,6	6,6	8,8	6,6	6,6	NA	NA	8,8	8,8	8,8	8,8	6,6	6,6	6,6	6,6	6,6	8,8	8,8	6,6	6,6	NA	6,6	8,8	6,6	NA	6,6	8,8	6,6	8,8	8,8	6,6	6,6	6,6	8,8	6,6	NA	8,8	8,8	6,6	7,8	6,6	8,8
chr1	32734125	32734156	7,7	8,8	8,8	7,7	7,7	NA	8,8	7,7	8,8	8,8	7,7	8,8	7,7	7,7	7,7	7,7	8,8	8,8	8,8	8,8	8,8	7,7	7,7	8,8	8,8	7,7	8,8	7,7	8,8	7,7	8,8	7,7	8,8	7,7	7,7	8,8	8,8	8,8	7,7	8,8	8,8	7,7	7,7	8,8	7,7	8,8	7,7
chr1	32771899	32771925	10,10	9,9	9,9	10,10	10,10	9,9	9,9	10,10	9,9	9,9	10,10	9,9	10,10	10,10	10,10	10,10	9,9	9,9	9,9	9,9	9,9	10,10	10,10	9,9	9,9	10,10	9,9	10,10	9,9	10,10	9,9	10,10	9,9	10,10	10,10	9,9	9,9	9,9	10,10	9,9	9,9	10,10	10,10	9,9	10,10	9,9	10,10
chr1	32821489	32821536	9,9	8,8	8,8	9,9	9,9	8,8	8,8	9,9	8,8	8,8	9,9	8,8	9,9	9,9	9,9	9,9	8,8	8,8	8,8	8,8	8,8	9,9	9,9	8,8	8,8	9,9	8,8	9,9	8,8	NA	8,8	9,9	8,8	9,9	9,9	8,8	8,8	8,8	9,9	8,8	8,8	9,9	9,9	8,8	9,9	8,8	9,9
chr1	32837230	32837273	12,12	11,11	11,11	12,12	12,12	12,12	11,11	12,12	11,11	11,11	12,12	11,11	12,12	12,12	12,12	12,12	11,11	11,11	11,11	NA	11,11	12,12	12,12	11,11	11,11	12,12	11,11	12,12	11,11	12,12	11,11	12,12	11,11	NA	12,12	11,11	11,11	11,11	12,12	11,11	11,11	12,12	12,12	11,11	12,12	11,11	12,12
chr1	32858870	32858897	12,13	14,14	14,15	12,13	13,13	14,14	14,14	12,13	14,14	NA	13,13	NA	13,13	13,13	12,13	NA	14,14	NA	14,14	14,14	14,14	13,13	12,13	NA	14,14	12,13	14,14	13,13	14,14	13,13	NA	12,13	14,14	NA	NA	14,14	NA	NA	12,13	14,14	14,14	12,13	12,13	14,14	12,13	14,14	13,13
chr1	32865599	32865612	5,5	NA	7,7	5,5	5,5	7,7	NA	5,5	7,7	7,7	5,5	7,7	5,5	5,5	5,5	5,5	7,7	7,7	7,7	NA	NA	5,5	5,5	7,7	7,7	5,5	NA	5,5	7,7	5,5	7,7	5,5	7,7	5,5	5,5	NA	7,7	7,7	5,5	7,7	NA	5,5	5,5	7,7	5,5	7,7	5,5
chr1	32871620	32871639	3,3	4,4	4,4	NA	NA	4,4	4,4	3,3	4,4	3,4	3,3	4,4	3,3	3,3	3,3	3,3	4,4	4,4	4,4	4,4	4,4	NA	NA	4,4	4,4	3,3	4,4	3,3	4,4	NA	4,4	3,3	4,4	3,3	NA	4,4	4,4	4,4	3,3	4,4	4,4	3,3	3,3	4,4	3,3	4,4	3,3
chr1	32938729	32938768	9,9	10,10	11,11	NA	NA	10,10	10,10	9,9	10,10	10,10	9,9	10,10	9,9	9,9	9,9	9,9	10,10	10,10	10,10	10,10	10,10	9,9	9,9	10,10	10,10	9,9	10,10	9,9	10,10	9,9	10,10	9,9	10,10	9,9	NA	10,10	10,10	10,10	9,9	10,10	10,10	9,9	9,9	10,10	9,9	NA	9,9
chr1	32939597	32939614	NA	6,6	6,6	NA	5,5	6,6	6,6	5,5	6,6	6,6	5,5	6,6	5,5	5,5	5,5	5,5	6,6	6,6	6,6	6,6	6,6	5,5	4,5	6,6	6,6	NA	6,6	5,5	6,6	5,5	6,6	5,5	6,6	5,5	5,5	6,6	6,6	6,6	5,5	6,6	6,6	5,5	5,5	6,6	5,5	6,6	NA
chr1	32949655	32949681	8,8	NA	9,9	8,8	8,8	9,9	9,9	8,8	9,9	9,9	8,8	9,9	8,8	8,8	8,8	8,8	9,9	9,9	9,9	9,9	9,9	8,8	8,8	NA	NA	8,8	9,9	8,8	9,9	8,8	9,9	8,8	9,9	8,8	NA	9,9	9,9	9,9	8,8	9,9	NA	8,8	8,8	9,9	8,8	NA	8,8
chr1	32950055	32950084	NA	NA	10,10	12,12	12,12	10,10	10,10	12,12	10,10	10,10	12,12	10,10	12,12	12,12	12,12	12,12	10,10	10,10	NA	10,10	10,10	12,12	12,12	10,10	10,10	12,12	10,10	12,12	10,10	NA	10,10	12,12	10,10	12,12	NA	10,10	10,10	10,10	12,12	10,10	10,10	12,12	12,12	10,10	NA	10,10	12,12
chr1	32954495	32954508	6,6	7,7	7,7	6,6	6,6	7,7	7,7	6,6	7,7	7,7	6,6	7,7	6,6	6,6	6,6	6,6	7,7	NA	7,7	7,7	7,7	6,6	6,6	7,7	7,7	6,6	7,7	6,6	7,7	6,6	7,7	6,6	7,7	6,6	6,6	NA	7,7	7,7	6,6	7,7	7,7	6,6	6,6	7,7	6,6	7,7	6,6
chr1	32962755	32962772	11,11	9,9	9,9	11,11	11,11	9,9	9,9	11,11	9,9	9,9	11,11	9,9	11,11	11,11	11,11	11,11	9,9	9,9	9,9	9,9	9,9	11,11	11,11	9,9	9,9	NA	9,9	11,11	9,9	NA	9,9	11,11	9,9	11,11	11,11	9,9	9,9	9,9	11,11	9,9	9,9	11,11	NA	9,9	10,11	9,9	11,11
chr1	32963057	32963088	9,9	8,8	8,8	9,9	NA	8,8	8,8	9,9	8,8	8,8	9,9	8,8	9,9	9,9	9,9	9,9	8,8	8,8	8,8	NA	8,8	9,9	9,9	8,8	8,8	9,9	NA	9,9	8,8	9,9	8,8	9,9	8,8	9,9	9,9	8,8	8,8	8,8	9,9	8,8	8,8	9,9	9,9	8,8	9,9	8,8	9,9
chr1	32995945	32995960	5,5	4,4	4,4	5,5	5,5	4,4	4,4	5,5	4,4	4,4	5,5	4,4	5,5	5,5	5,5	NA	4,4	4,4	4,4	4,4	4,4	5,5	5,5	4,4	4,4	5,5	4,4	5,5	4,4	5,5	4,4	5,5	4,4	5,5	5,5	4,4	4,4	4,4	5,5	4,4	4,4	5,5	5,5	NA	5,5	NA	5,5
chr1	33001466	33001489	7,7	6,6	6,6	7,7	7,7	6,6	6,6	7,7	6,6	6,6	7,7	6,6	7,7	7,7	7,7	7,7	6,6	6,6	6,6	6,6	6,6	NA	7,7	6,6	6,6	7,7	6,6	7,7	6,6	7,7	6,6	7,7	6,6	7,7	7,7	6,6	6,6	6,6	7,7	6,6	6,6	7,7	7,7	6,6	7,7	6,6	7,7
chr1	33009922	33009936	NA	5,5	5,5	NA	4,6	5,5	5,5	4,4	5,5	5,5	4,6	5,5	NA	4,6	4,6	4,6	5,5	5,5	5,5	NA	5,5	4,4	4,6	5,5	5,5	4,6	5,5	4,4	5,5	4,6	5,5	NA	5,5	4,6	4,6	5,5	5,5	5,5	4,6	5,5	5,5	NA	4,6	5,5	4,6	5,5	4,6
chr1	33009937	33009957	NA	7,7	7,7	NA	6,6	7,7	7,7	6,6	7,7	NA	6,6	NA	NA	NA	6,6	6,6	7,7	7,7	7,7	7,7	7,7	5,6	5,6	7,7	7,7	6,6	NA	6,6	7,7	NA	7,7	NA	7,7	6,6	6,6	7,7	NA	7,7	6,6	7,7	7,7	6,6	6,6	7,7	6,6	NA	5,6
chr1	33028018	33028043	NA	13,13	NA	NA	14,14	13,13	13,13	14,14	13,13	13,13	14,14	13,13	NA	14,14	14,14	14,14	13,13	NA	13,13	13,13	NA	NA	NA	13,13	13,13	NA	NA	14,14	NA	NA	NA	14,14	NA	NA	NA	13,13	NA	13,13	NA	13,13	13,13	NA	14,14	13,13	14,14	13,13	NA
chr1	33031646	33031673	12,12	NA	14,14	12,12	12,12	14,14	14,14	12,12	NA	NA	12,12	14,14	12,12	12,12	12,12	NA	14,14	NA	NA	14,14	13,14	12,12	12,12	NA	NA	NA	14,14	12,12	14,14	12,12	14,14	12,12	14,14	12,12	12,12	NA	NA	14,14	12,12	14,14	14,14	12,12	12,12	NA	12,12	14,14	12,12
chr1	33058054	33058093	3,3	5,5	5,5	3,3	3,3	5,5	5,5	3,3	5,5	5,5	3,3	5,5	3,3	3,3	3,3	3,3	5,5	5,5	5,5	5,5	5,5	3,3	3,3	5,5	5,5	NA	5,5	3,3	5,5	NA	5,5	3,3	5,5	3,3	3,3	5,5	5,5	5,5	3,3	5,5	NA	3,3	3,3	5,5	3,3	5,5	3,3
chr1	33059987	33060046	NA	12,12	12,12	11,11	NA	12,12	12,12	11,11	12,12	NA	11,11	12,12	NA	NA	NA	11,11	NA	NA	12,12	12,12	12,12	6,11	11,11	NA	12,12	11,11	12,12	11,11	12,12	NA	12,12	11,11	12,12	11,11	11,11	12,12	12,12	NA	11,11	NA	NA	NA	11,11	12,12	NA	12,12	11,11
chr1	33091738	33091753	9,9	8,8	8,8	NA	9,9	8,8	8,8	9,9	8,8	8,8	NA	8,8	9,9	9,9	NA	NA	8,8	8,8	8,8	8,8	8,8	9,9	9,9	8,8	NA	NA	8,8	9,9	8,8	9,9	8,8	9,9	8,8	9,9	NA	8,8	8,8	NA	9,9	8,8	8,8	9,9	NA	8,8	9,9	8,8	9,9
chr1	33152511	33152525	4,4	5,5	5,5	4,4	NA	5,5	5,5	4,4	5,5	5,5	4,4	5,5	4,4	4,4	4,4	4,4	5,5	5,5	5,5	5,5	5,5	4,4	4,4	5,5	5,5	NA	5,5	4,4	5,5	4,4	5,5	4,4	5,5	4,4	4,4	5,5	5,5	5,5	4,4	5,5	5,5	4,4	4,4	5,5	4,4	5,5	4,4
chr1	33160185	33160205	3,3	7,7	7,7	NA	NA	7,7	7,7	3,3	7,7	7,7	NA	7,7	3,3	3,3	3,3	3,3	7,7	7,7	7,7	7,7	NA	3,3	3,3	7,7	7,7	NA	7,7	3,3	7,7	3,3	7,7	NA	7,7	NA	3,3	7,7	NA	7,7	3,3	7,7	7,7	3,3	NA	7,7	3,3	7,7	NA
chr1	33181588	33181637	9,9	10,10	10,10	9,9	9,9	NA	10,10	9,9	10,10	10,10	9,9	10,10	9,9	9,9	9,9	9,9	10,10	10,10	10,10	10,10	10,10	9,9	9,9	10,10	10,10	9,9	10,10	9,9	10,10	9,9	NA	9,9	10,10	9,9	9,9	10,10	NA	10,10	NA	10,10	NA	NA	9,9	10,10	9,9	NA	9,9
chr1	33188523	33188534	3,4	3,3	3,3	3,4	3,4	3,3	3,3	NA	NA	3,3	3,4	3,3	3,4	3,4	NA	3,4	3,3	3,3	3,3	3,3	3,3	3,4	3,4	3,3	3,3	3,4	3,3	3,4	3,3	3,4	3,3	4,4	3,3	3,4	3,4	3,3	3,3	3,3	3,4	3,3	3,3	3,4	3,4	3,3	3,4	3,3	3,4
chr1	33246696	33246707	6,6	3,3	3,3	NA	6,6	3,3	3,3	6,6	3,3	3,3	6,6	3,3	6,6	6,6	6,6	6,6	3,3	3,3	NA	3,3	3,3	6,6	NA	3,3	3,3	6,6	3,3	6,6	3,3	6,6	3,3	6,6	3,3	6,6	6,6	3,3	3,3	3,3	6,6	3,3	3,3	6,6	6,6	3,3	6,6	3,3	6,6
chr1	33268099	33268122	NA	12,12	12,12	15,15	NA	12,12	12,12	15,15	NA	12,12	15,15	12,12	15,15	NA	15,15	NA	12,12	12,12	12,13	12,12	12,12	15,15	15,15	12,12	12,12	NA	12,12	15,15	12,12	NA	12,12	NA	12,12	NA	NA	12,12	NA	12,12	15,15	NA	12,12	14,15	15,15	12,12	NA	12,12	NA
chr1	33292235	33292274	9,9	10,10	10,10	NA	9,9	10,10	10,10	9,9	10,10	10,10	9,9	10,10	9,9	9,9	9,9	9,9	10,10	10,10	10,10	10,10	10,10	9,9	9,9	10,10	10,10	9,9	10,10	9,9	10,10	NA	10,10	9,9	10,10	9,9	9,9	10,10	10,10	10,10	9,9	10,10	10,10	10,10	9,9	10,10	9,9	10,10	9,9
chr1	33292392	33292405	9,9	7,7	7,7	9,9	9,9	7,7	7,7	9,9	7,7	7,7	9,9	7,7	NA	9,9	9,9	9,9	7,7	7,7	7,7	7,7	7,7	9,9	9,9	7,7	7,7	9,9	7,7	9,9	7,7	9,9	7,7	9,9	7,7	NA	9,9	NA	7,7	7,7	9,9	7,7	7,7	9,9	9,9	7,7	9,9	7,7	9,9
chr1	33380162	33380197	11,11	12,12	12,12	11,11	11,11	13,13	12,12	11,11	12,12	12,12	11,11	12,12	11,11	11,11	11,11	11,11	12,12	12,12	12,12	12,12	12,12	11,11	11,11	12,12	12,12	11,11	12,12	11,11	12,12	NA	12,12	11,11	12,12	11,11	11,11	12,12	NA	12,12	11,11	13,13	12,12	11,11	11,11	12,12	11,11	12,12	NA
chr1	33391573	33391586	NA	NA	7,7	9,9	9,9	7,7	7,7	9,9	7,7	7,7	9,9	7,7	9,9	9,9	9,9	NA	7,7	7,7	7,7	7,7	7,7	9,9	9,9	7,7	7,7	9,9	7,7	9,9	7,7	9,9	7,7	9,9	7,7	9,9	9,9	7,7	7,7	7,7	9,9	7,7	7,7	9,9	9,9	7,7	9,9	7,7	9,9
chr1	33471939	33471998	12,12	15,15	15,15	NA	NA	15,15	15,15	12,12	NA	15,15	12,12	15,15	12,12	12,12	13,13	12,12	NA	NA	NA	NA	NA	12,12	12,12	15,15	14,15	12,12	15,15	12,12	NA	12,12	NA	12,12	NA	12,12	NA	15,15	15,15	NA	12,12	15,15	NA	12,12	12,12	15,15	12,12	15,15	12,12
chr1	33506423	33506442	11,11	NA	NA	11,11	NA	10,10	NA	11,11	NA	10,10	11,11	10,10	11,11	11,11	11,11	11,11	10,10	10,10	10,10	10,12	10,10	11,11	11,11	10,10	10,10	11,11	10,10	11,11	10,10	NA	10,10	11,11	10,10	11,11	11,11	NA	10,10	NA	NA	10,10	10,10	11,11	11,11	10,10	11,11	NA	11,11
chr1	33690729	33690768	7,7	10,10	10,10	7,7	7,7	10,10	NA	7,7	10,10	10,10	7,7	10,10	7,7	7,7	NA	7,7	10,10	10,10	10,10	10,10	10,10	7,7	7,7	10,10	10,10	7,7	10,10	7,7	10,10	7,7	10,10	7,7	10,10	7,7	7,7	10,10	10,10	10,10	7,7	10,10	10,10	7,7	7,7	10,10	NA	10,10	7,7
chr1	33702959	33702988	7,7	6,6	6,6	NA	7,7	6,6	6,6	7,7	6,6	6,6	7,7	6,6	7,7	7,7	7,7	7,7	6,6	6,6	NA	6,6	6,6	7,7	7,7	6,6	6,6	NA	6,6	7,7	6,6	7,7	6,6	7,7	6,6	7,7	7,7	6,6	6,6	NA	7,7	NA	6,6	7,7	7,7	6,6	7,7	6,6	7,7
chr1	33716389	33716428	11,11	10,10	10,10	NA	11,11	10,10	10,10	11,11	10,10	10,10	11,11	10,10	NA	11,11	11,11	11,11	10,10	10,10	10,10	10,10	10,10	11,11	NA	10,10	10,10	NA	10,10	11,11	10,10	NA	10,10	11,11	10,10	NA	11,11	10,10	10,10	10,10	11,11	11,11	10,10	11,11	NA	10,10	11,11	10,10	11,11
chr1	33752181	33752234	9,9	NA	9,9	9,9	NA	9,9	9,9	9,9	9,9	10,10	9,9	9,9	NA	NA	9,9	9,9	9,9	9,9	9,9	9,9	9,9	9,9	7,9	7,9	9,9	NA	9,9	9,9	4,9	9,9	9,9	NA	9,9	8,9	NA	9,9	9,9	9,9	NA	NA	9,9	9,9	NA	9,9	9,9	NA	NA
chr1	33785113	33785166	9,9	NA	9,9	NA	9,9	9,9	9,9	9,9	9,9	NA	9,9	9,9	9,9	10,10	10,10	9,9	NA	9,9	9,9	9,9	9,10	9,9	9,9	9,9	9,9	NA	9,9	9,9	9,9	9,9	9,9	9,9	9,9	9,9	9,9	9,9	9,9	9,9	9,9	9,9	9,9	9,9	9,9	9,9	NA	9,9	9,9
chr1	33870822	33870845	12,12	12,12	12,12	12,12	12,12	NA	12,12	12,12	12,12	12,12	12,12	12,12	11,12	13,13	13,13	NA	12,12	12,12	12,12	NA	12,12	12,12	12,12	12,12	12,12	12,12	NA	12,12	12,12	12,12	12,12	12,12	12,12	12,12	12,12	12,12	12,12	NA	12,12	12,12	12,12	12,12	12,12	12,12	12,12	12,12	NA
chr1	34007415	34007439	6,6	5,5	5,5	NA	6,6	5,5	5,5	6,6	5,5	5,5	6,6	5,5	6,6	6,6	NA	6,6	5,5	5,5	5,5	5,5	NA	6,6	6,6	5,5	5,5	6,6	5,5	6,6	5,5	NA	5,5	6,6	5,5	6,6	6,6	5,5	NA	5,5	6,6	5,5	5,5	6,6	6,6	5,5	6,6	5,5	6,6
chr1	34026839	34026866	14,14	NA	14,14	NA	14,14	NA	NA	14,14	14,14	14,14	14,14	14,14	14,14	14,14	NA	NA	14,14	14,14	14,14	NA	14,14	14,14	14,14	14,14	14,14	14,14	14,15	14,14	14,14	14,14	15,15	14,14	14,14	14,14	14,14	14,14	14,14	14,14	14,14	14,14	NA	14,14	14,14	14,14	NA	14,14	14,14
chr1	34062337	34062368	8,8	8,8	8,8	8,8	8,8	8,8	8,8	8,8	8,8	8,8	8,8	8,8	8,8	8,8	8,8	8,8	8,8	8,8	8,8	9,9	NA	8,8	8,8	8,8	8,8	8,8	8,8	NA	8,8	8,8	8,8	8,8	8,8	8,8	8,8	8,8	8,8	8,8	8,8	8,8	8,8	8,8	8,8	8,8	8,8	NA	8,8
chr1	34095879	34095906	17,17	14,14	14,14	NA	17,17	NA	14,14	17,17	14,14	NA	17,17	14,14	17,17	17,17	17,17	17,17	14,14	14,14	14,14	NA	14,14	17,17	17,17	14,14	NA	17,17	14,14	17,17	14,15	NA	NA	17,17	14,14	17,17	NA	14,14	14,14	14,14	17,17	14,14	14,14	17,17	NA	14,14	17,17	14,14	NA
chr1	34099001	34099024	NA	12,12	12,12	NA	13,13	12,12	12,12	NA	12,12	NA	13,13	NA	13,13	13,13	NA	13,13	12,12	12,12	12,12	NA	12,12	13,13	13,13	12,12	NA	NA	12,12	13,13	12,12	13,13	12,12	13,13	NA	13,13	NA	12,12	12,12	12,12	13,13	NA	NA	13,13	13,13	NA	13,13	12,12	13,13
chr1	34118764	34118783	6,6	5,5	5,5	6,6	6,6	5,5	5,5	6,6	5,5	5,5	6,6	5,5	6,6	6,6	6,6	6,6	5,5	5,5	5,5	5,5	5,5	6,6	6,6	5,5	5,5	6,6	5,5	6,6	5,5	6,6	5,5	6,6	5,5	6,6	6,6	5,5	5,5	5,5	6,6	5,5	5,5	6,6	6,6	5,5	6,6	5,5	6,6
chr1	34144023	34144037	6,6	NA	NA	6,7	5,6	5,8	NA	6,6	5,5	NA	6,7	5,5	6,6	6,7	6,7	6,7	5,5	5,5	5,5	5,5	NA	NA	6,7	5,5	5,5	NA	5,5	6,7	NA	NA	5,5	6,7	5,5	6,7	NA	NA	5,5	NA	NA	5,5	5,5	NA	6,7	5,5	6,7	5,5	NA
chr1	34144183	34144197	5,6	5,8	NA	6,7	5,6	5,8	5,8	6,7	NA	5,5	NA	5,6	6,7	5,6	5,6	5,6	5,5	5,5	5,5	5,8	5,5	NA	6,7	5,5	NA	6,7	5,6	5,6	5,8	5,6	5,5	5,6	5,6	6,7	6,7	5,5	5,8	5,8	NA	5,5	5,5	NA	5,6	NA	6,7	5,6	NA
chr1	34144279	34144293	6,7	5,8	NA	6,7	6,7	5,8	5,7	6,7	5,5	NA	6,7	5,6	6,7	NA	6,7	6,7	NA	5,8	NA	5,8	5,7	NA	6,7	5,5	NA	6,7	NA	6,7	5,8	6,7	NA	6,7	5,8	6,7	6,7	NA	5,8	5,8	6,7	NA	5,5	6,7	6,7	5,5	6,7	5,8	NA
chr1	34144625	34144636	3,3	4,4	4,4	3,3	3,3	4,4	4,4	3,3	4,4	4,4	3,3	4,4	3,3	3,3	3,3	3,3	4,4	4,4	4,4	4,4	4,4	3,3	3,3	4,4	4,4	3,3	4,4	3,3	4,4	3,3	4,4	3,3	4,4	3,3	3,3	4,4	4,4	4,4	3,3	4,4	4,4	3,3	3,3	4,4	3,3	4,4	NA
chr1	34147526	34147553	5,5	7,7	NA	5,5	5,5	7,7	7,7	5,5	7,7	7,7	5,5	7,7	NA	5,5	5,5	5,5	7,7	NA	7,7	7,7	7,7	5,5	5,5	7,7	7,7	NA	7,7	5,5	7,7	5,5	7,7	NA	7,7	5,5	5,5	7,7	7,7	7,7	5,5	7,7	7,7	5,5	5,5	7,7	NA	NA	5,5
chr1	34164491	34164505	4,4	3,3	3,3	4,4	4,4	3,3	3,3	4,4	3,3	3,3	4,4	3,3	NA	NA	4,4	4,4	3,3	3,3	3,3	3,3	3,3	4,4	4,4	3,3	3,3	NA	3,3	4,4	3,3	NA	3,3	NA	3,3	NA	4,4	3,3	NA	3,3	4,4	3,3	3,3	4,4	4,4	3,3	4,4	3,3	4,4
chr1	34247143	34247174	7,7	8,8	NA	7,7	NA	8,8	8,8	7,7	8,8	8,8	7,7	8,8	7,7	NA	7,7	7,7	8,8	8,8	8,8	8,8	8,8	NA	7,7	8,8	8,8	7,7	8,8	7,7	8,8	7,7	8,8	7,7	8,8	7,7	7,7	8,8	8,8	8,8	7,7	NA	NA	7,7	7,7	8,8	7,7	8,8	7,7
chr1	34247316	34247355	10,10	10,10	NA	10,10	10,10	10,10	10,10	10,10	10,10	10,11	10,10	10,10	NA	10,10	10,10	10,10	10,10	10,10	10,10	10,10	NA	10,10	10,10	NA	NA	NA	10,10	10,10	10,10	11,11	10,10	10,10	10,10	10,10	10,10	10,10	NA	10,10	10,10	NA	NA	10,10	10,10	10,10	NA	NA	10,10
chr1	34285406	34285437	7,7	7,7	7,7	7,7	7,7	NA	7,7	7,7	7,7	7,7	7,7	7,7	7,7	7,7	7,7	7,7	7,7	7,7	7,7	7,7	NA	7,7	7,7	7,7	7,7	7,7	8,8	7,7	8,8	7,7	NA	7,7	8,8	7,7	7,7	8,8	8,8	8,8	7,7	8,8	NA	7,7	7,7	8,8	7,7	8,8	7,7
chr1	34407914	34407973	12,12	12,12	13,13	12,12	12,12	12,12	12,12	12,12	12,12	NA	12,12	11,12	12,12	12,12	12,12	12,12	12,12	12,12	12,12	12,12	12,12	NA	NA	12,12	NA	NA	NA	12,12	12,12	NA	12,12	NA	12,12	12,12	11,12	12,12	12,12	12,12	NA	12,12	12,12	12,12	NA	12,12	12,12	12,12	NA
chr1	34486538	34486573	9,9	9,9	9,9	9,9	9,9	9,9	9,9	9,9	NA	9,9	9,9	9,9	9,9	9,9	9,9	9,9	9,9	9,9	NA	9,9	9,9	9,9	9,9	9,9	9,9	9,9	NA	9,9	9,9	9,9	9,9	9,9	9,9	9,9	9,9	9,9	NA	9,9	NA	9,9	9,9	9,9	9,9	9,9	9,9	10,10	9,9
chr1	34493939	34493950	3,4	3,3	3,3	3,4	3,4	3,3	3,3	3,4	3,3	3,3	3,4	3,3	3,4	3,4	3,4	3,4	3,3	3,3	3,3	3,3	3,3	3,4	3,4	3,3	3,3	3,4	3,3	3,4	3,3	3,4	3,3	3,4	3,3	3,4	3,4	3,3	3,3	3,3	3,4	3,3	3,3	3,4	3,4	3,3	3,4	3,3	3,4
chr1	34493952	34493971	6,6	5,5	5,5	6,6	6,6	5,5	5,5	6,6	5,5	5,5	6,6	5,5	6,6	6,6	6,6	6,6	5,5	5,5	5,5	5,5	5,5	NA	6,6	5,5	5,5	6,6	5,5	6,6	5,5	6,6	5,5	6,6	5,5	6,6	6,6	5,5	5,5	5,5	6,6	5,5	NA	6,6	6,6	5,5	6,6	5,5	6,6
chr1	34562638	34562649	2,3	6,6	6,6	2,3	2,3	6,6	6,6	2,3	6,6	6,6	NA	6,6	2,3	2,3	2,3	2,3	6,6	6,6	6,6	6,6	NA	2,3	2,3	6,6	6,6	2,3	6,6	NA	6,6	2,3	6,6	2,3	6,6	2,3	2,3	NA	6,6	6,6	2,3	6,6	NA	2,3	2,3	6,6	2,3	6,6	2,3
chr1	34563708	34563725	NA	6,6	6,6	NA	4,4	6,6	6,6	4,4	6,6	6,6	NA	6,6	4,4	NA	4,4	NA	6,6	6,6	6,6	6,6	6,6	4,4	NA	6,6	6,6	4,4	NA	4,4	6,6	NA	6,6	NA	6,6	4,4	NA	NA	6,6	6,6	4,4	6,6	NA	4,4	4,4	NA	4,4	6,6	4,4
chr1	34619591	34619622	14,14	16,16	16,16	14,14	NA	16,16	16,16	14,14	16,16	16,16	14,14	16,16	14,14	NA	14,14	14,14	16,16	16,16	16,16	16,16	16,16	14,14	14,14	NA	16,16	NA	NA	14,14	NA	14,14	16,16	14,14	16,16	14,14	14,14	16,16	16,16	NA	NA	16,16	16,16	14,14	14,14	16,16	14,14	16,16	14,14
chr1	34620440	34620451	6,6	4,4	4,4	NA	6,6	4,4	4,4	6,6	4,4	4,4	6,6	4,4	NA	6,6	6,6	NA	4,4	4,4	4,4	4,4	4,4	6,6	6,6	4,4	4,4	NA	4,4	6,6	4,4	NA	4,4	6,6	4,4	6,6	NA	4,4	4,4	4,4	6,6	4,4	NA	6,6	6,6	NA	6,6	4,4	6,6
chr1	34639265	34639284	NA	4,4	4,4	3,3	3,3	4,4	4,4	3,3	4,4	4,4	3,3	4,4	NA	NA	3,3	3,3	4,4	4,4	4,4	4,4	NA	3,3	3,3	4,4	4,4	NA	4,4	3,3	4,4	3,3	4,4	NA	4,4	3,3	3,3	NA	NA	4,4	3,3	NA	4,4	3,3	3,3	4,4	3,3	4,4	NA
chr1	34658465	34658478	NA	7,7	7,7	NA	4,4	7,7	7,7	4,4	7,7	7,7	4,4	7,7	4,4	4,4	4,4	4,4	NA	7,7	7,7	NA	7,7	4,4	4,4	7,7	7,7	NA	7,7	NA	7,7	NA	7,7	NA	7,7	4,4	4,4	7,7	NA	7,7	NA	7,7	7,7	4,4	4,4	7,7	4,4	7,7	4,4
chr1	34673814	34673833	3,3	4,4	4,4	NA	3,3	4,4	4,4	3,3	4,4	4,4	3,3	4,4	3,3	3,3	3,3	3,3	4,4	4,4	4,4	4,4	4,4	3,3	3,3	4,4	4,4	3,3	4,4	3,3	4,4	NA	4,4	3,3	4,4	3,3	3,3	4,4	4,4	4,4	3,3	4,4	NA	3,3	3,3	4,4	3,3	4,4	3,3
chr1	34695937	34695961	4,4	5,5	5,5	4,4	4,4	5,5	5,5	4,4	5,5	5,5	4,4	5,5	4,4	4,4	4,4	4,4	5,5	5,5	5,5	5,5	5,5	4,4	4,4	5,5	5,5	4,4	5,5	4,4	5,5	4,4	5,5	4,4	5,5	4,4	4,4	5,5	5,5	5,5	4,4	5,5	5,5	4,4	4,4	5,5	4,4	5,5	4,4
chr1	34726410	34726439	11,11	10,10	10,10	11,11	11,11	10,10	10,10	11,11	10,10	10,10	11,11	10,10	11,11	11,11	11,11	11,11	10,10	10,10	10,10	10,10	10,10	NA	11,11	10,10	10,10	11,11	10,10	11,11	10,10	11,11	10,10	11,11	10,10	11,11	11,11	10,10	10,10	10,10	11,11	10,10	10,10	NA	11,11	10,10	11,11	10,10	11,11
chr1	34756621	34756655	5,5	7,7	NA	5,5	5,5	NA	7,7	5,5	NA	8,8	5,5	7,7	5,5	5,5	NA	5,5	7,7	7,7	7,7	7,7	7,7	5,5	5,5	7,7	7,7	5,5	7,7	5,5	7,7	NA	7,7	5,5	7,7	5,5	5,5	7,7	7,7	7,7	5,5	7,7	7,7	5,5	5,5	7,7	5,5	NA	5,5
chr1	34782904	34782921	8,8	9,9	9,9	8,8	NA	9,9	9,9	8,8	NA	9,9	8,8	9,9	NA	8,8	NA	NA	NA	NA	9,9	9,9	9,9	8,8	8,8	9,9	9,9	NA	9,9	8,8	NA	8,8	9,9	NA	9,9	8,8	8,8	9,9	9,9	9,9	8,8	9,9	NA	8,8	8,8	NA	8,8	9,9	8,8
chr1	34788659	34788682	5,5	6,6	6,6	5,5	5,5	6,6	6,6	5,5	6,6	6,6	5,5	6,6	5,5	5,5	5,5	5,5	6,6	6,6	6,6	6,6	6,6	5,5	5,5	6,6	6,6	5,5	6,6	5,5	6,6	5,5	6,6	5,5	6,6	5,5	5,5	6,6	NA	6,6	5,5	6,6	6,6	5,5	5,5	6,6	5,5	6,6	5,5
chr1	34823947	34823970	5,5	6,6	6,6	5,5	5,5	6,6	6,6	5,5	6,6	6,6	5,5	6,6	5,5	5,5	5,5	5,5	6,6	6,6	6,6	6,6	6,6	5,5	5,5	6,6	6,6	5,5	6,6	5,5	6,6	5,5	6,6	5,5	6,6	5,5	5,5	6,6	6,6	6,6	5,5	6,6	6,6	5,5	5,5	6,6	5,5	6,6	5,5
chr1	34848177	34848208	9,9	8,8	8,8	9,9	9,9	8,8	8,8	9,9	8,8	8,8	9,9	8,8	NA	9,9	NA	9,9	8,8	8,8	8,8	8,8	8,8	9,9	9,9	8,8	8,8	9,9	8,8	9,9	8,8	9,9	8,8	NA	NA	9,9	9,9	8,8	8,8	8,8	9,9	7,8	8,8	9,9	9,9	8,8	9,9	8,8	9,9
chr1	34855817	34855841	4,4	5,5	5,5	4,4	4,4	5,5	5,5	4,4	5,5	5,5	4,4	5,5	4,4	4,4	4,4	4,4	5,5	5,5	5,5	5,5	5,5	4,4	4,4	5,5	5,5	4,4	5,5	4,4	5,5	4,4	5,5	4,4	5,5	4,4	4,4	5,5	5,5	5,5	4,4	5,5	NA	4,4	4,4	5,5	4,4	NA	NA
chr1	34899178	34899229	NA	13,13	13,13	13,14	NA	13,13	13,13	14,14	13,13	13,13	13,13	NA	13,14	14,14	14,14	NA	13,13	13,14	13,13	NA	13,13	14,14	14,15	13,13	13,13	NA	13,13	NA	13,13	NA	NA	14,14	13,13	NA	14,14	13,13	13,13	13,13	NA	13,13	12,13	NA	14,14	13,13	NA	NA	14,14
chr1	34900733	34900757	4,4	5,5	5,5	4,4	4,4	5,5	5,5	4,4	5,5	5,5	4,4	5,5	4,4	4,4	4,4	4,4	5,5	5,5	5,5	5,5	5,5	4,4	4,4	5,5	5,5	4,4	5,5	4,4	5,5	4,4	5,5	4,4	5,5	4,4	4,4	5,5	5,5	5,5	4,4	5,5	5,5	4,4	4,4	5,5	4,4	NA	4,4
chr1	34935938	34935976	14,14	13,13	13,13	14,14	14,14	NA	NA	14,14	13,13	13,13	14,14	13,13	14,14	14,14	14,14	NA	NA	13,13	NA	13,13	13,13	14,14	14,14	13,13	NA	NA	NA	14,14	13,13	14,14	13,13	14,14	13,13	14,14	14,14	13,13	NA	NA	14,14	13,13	NA	14,14	13,14	13,13	14,14	13,13	14,14
chr1	35034917	35034938	10,10	11,11	11,11	10,10	10,10	NA	NA	10,10	NA	11,11	10,10	11,11	10,10	10,10	10,10	10,10	NA	11,11	11,11	11,11	NA	10,10	10,10	NA	11,11	NA	11,11	NA	11,11	10,10	NA	NA	NA	10,10	NA	11,11	11,11	NA	NA	11,11	11,11	10,10	10,10	11,11	10,10	11,11	10,10
chr1	35089967	35090006	9,9	10,10	10,10	9,9	9,9	10,10	10,10	9,9	10,10	10,10	9,9	10,10	9,9	9,9	9,9	9,9	10,10	10,10	10,10	NA	10,10	9,9	9,9	10,10	10,10	NA	10,10	9,9	10,10	9,9	10,10	9,9	10,10	9,9	9,9	11,11	10,10	10,10	9,9	10,10	10,10	9,9	NA	10,10	9,9	10,10	9,9
chr1	35094907	35094966	NA	15,15	15,15	14,14	14,14	15,15	15,15	14,14	15,15	15,15	NA	15,15	14,14	14,14	14,14	14,15	15,15	NA	NA	16,16	NA	NA	14,14	15,15	15,15	NA	16,16	14,14	NA	14,14	15,15	14,14	15,15	14,14	14,14	15,15	9,15	15,15	14,14	NA	NA	14,14	14,14	NA	14,14	NA	14,15
chr1	35101733	35101768	10,10	9,9	9,9	NA	10,10	9,9	9,9	10,10	9,9	9,9	10,10	9,9	10,10	10,10	10,10	10,10	9,9	9,9	9,9	9,9	9,9	10,10	10,10	9,9	9,9	10,10	10,10	10,10	10,10	10,10	10,10	10,10	9,9	10,10	10,10	9,9	9,9	NA	10,10	9,9	NA	10,10	10,10	9,9	10,10	NA	10,10
chr1	35150630	35150641	7,7	6,6	6,6	7,7	7,7	6,6	6,6	7,7	6,6	6,6	7,7	6,6	7,7	7,7	7,7	7,7	6,6	6,6	NA	6,6	NA	7,7	7,7	6,6	6,6	7,7	6,6	7,7	6,6	7,7	6,6	7,7	6,6	7,7	7,7	6,6	6,6	6,6	7,7	6,6	NA	7,7	7,7	6,6	7,7	6,6	7,7
chr1	35182054	35182074	5,5	7,7	7,7	NA	5,5	7,7	7,7	5,5	NA	7,7	5,5	7,7	NA	5,5	NA	5,5	7,7	7,7	NA	7,7	NA	5,5	5,5	7,7	7,7	NA	7,7	5,5	7,7	NA	NA	5,5	7,7	5,5	NA	7,7	NA	7,7	5,5	7,7	7,7	5,5	5,5	7,7	5,5	7,7	5,5
chr1	35192863	35192888	12,12	13,13	13,13	12,12	12,12	13,13	13,13	12,12	13,13	NA	12,12	13,13	12,12	12,12	12,12	12,12	13,13	13,13	13,13	13,13	13,13	12,12	12,12	13,13	13,13	12,12	13,13	12,12	13,13	12,12	13,13	12,12	13,13	12,12	12,12	NA	13,13	13,13	12,12	13,13	13,13	12,12	12,12	13,13	12,12	13,13	12,12
chr1	35334003	35334022	11,11	10,10	10,10	11,11	11,11	10,10	10,10	11,11	10,10	10,10	11,11	10,10	NA	11,11	11,11	11,11	NA	10,10	NA	NA	10,10	11,11	11,11	10,10	10,10	11,11	10,10	11,11	NA	NA	10,10	11,11	10,10	NA	NA	10,10	10,10	10,10	11,11	10,10	NA	11,11	NA	10,10	11,11	10,10	11,12
chr1	35361234	35361273	9,9	8,8	8,8	8,9	9,9	8,8	9,9	9,9	8,8	NA	9,9	8,8	9,9	9,9	9,9	9,9	8,8	8,8	8,8	8,8	8,8	9,9	9,9	8,8	8,8	9,9	8,8	9,9	8,8	9,9	8,8	9,9	8,8	9,9	4,9	8,8	8,8	8,8	9,9	NA	8,8	9,9	9,9	8,8	9,9	8,8	9,9
chr1	35461250	35461305	12,12	NA	NA	12,12	12,12	14,14	14,14	11,11	14,14	15,15	12,12	14,14	NA	NA	12,12	12,12	NA	14,14	NA	NA	14,14	12,12	12,12	14,14	NA	NA	14,14	NA	14,14	12,12	14,14	12,12	14,14	12,12	12,12	NA	NA	14,14	NA	14,14	NA	12,12	12,12	14,14	12,12	14,14	NA
chr1	35527068	35527111	9,9	NA	NA	NA	NA	11,11	11,11	NA	NA	11,11	9,9	NA	NA	9,9	9,9	9,9	NA	11,11	NA	11,11	11,11	9,9	9,9	11,11	11,11	NA	11,11	10,10	NA	NA	10,11	10,10	11,11	10,10	10,10	NA	NA	11,11	10,10	11,11	11,11	10,10	10,10	11,11	10,10	NA	NA
chr1	35578931	35578966	10,10	9,9	NA	10,10	10,10	9,9	9,9	10,10	9,9	9,9	10,10	9,9	10,10	10,10	10,10	10,10	10,10	9,9	9,9	9,9	9,9	10,10	10,10	9,9	9,9	NA	9,9	10,11	9,9	10,10	NA	NA	9,9	10,10	10,10	9,9	9,9	9,9	10,10	10,10	NA	10,10	10,10	9,9	10,10	9,9	10,10
chr1	35585163	35585174	5,5	6,6	6,6	5,5	5,5	6,6	6,6	5,5	6,6	6,6	5,5	6,6	5,5	5,5	5,5	5,5	6,6	6,6	6,6	6,6	6,6	5,5	5,5	6,6	6,6	5,5	6,6	NA	6,6	5,5	6,6	5,5	6,6	5,5	5,5	6,6	NA	6,6	5,5	6,6	6,6	5,5	5,5	6,6	5,5	NA	5,5
chr1	35661853	35661904	13,13	13,13	13,13	13,13	13,13	13,13	13,13	13,13	13,13	13,13	13,13	13,13	13,13	13,13	13,14	13,13	NA	13,13	13,13	13,13	13,13	13,13	13,13	13,13	13,13	13,13	13,13	13,13	13,13	13,13	13,13	13,13	13,13	13,13	12,13	13,13	13,13	13,13	13,13	13,13	13,13	13,13	13,13	13,13	13,13	13,13	13,13
chr1	35695825	35695868	11,11	11,11	11,11	11,11	11,11	11,11	11,11	11,11	11,11	11,11	11,11	NA	11,11	11,11	11,11	11,11	11,11	11,11	11,11	NA	11,11	11,11	11,11	11,11	11,11	NA	11,11	NA	NA	11,11	NA	11,11	11,11	11,11	11,11	11,11	11,12	10,11	11,11	11,11	11,11	11,11	11,11	11,11	11,11	12,12	11,11
chr1	35780306	35780321	NA	8,8	8,8	NA	8,8	8,8	NA	8,8	NA	8,8	8,8	8,8	8,8	8,8	8,8	8,8	8,8	8,8	8,8	8,8	8,8	8,8	8,8	8,8	8,8	NA	8,8	8,8	8,8	9,9	8,8	8,8	8,8	8,8	8,8	8,8	8,8	8,8	8,8	8,8	NA	8,8	8,8	8,8	NA	NA	8,8
chr1	35798588	35798635	12,12	NA	12,12	12,12	12,12	11,12	12,12	NA	12,12	11,12	12,12	12,12	13,13	13,13	12,12	11,11	11,12	11,12	12,12	12,12	12,12	NA	12,12	12,12	12,12	NA	12,12	12,12	12,12	12,12	11,12	12,13	12,12	12,12	12,12	NA	6,12	12,12	12,12	12,12	NA	12,12	12,12	12,12	12,12	NA	11,11
chr1	35825833	35825860	14,15	14,14	NA	NA	NA	NA	14,14	14,14	14,14	14,14	14,14	14,14	NA	14,14	14,14	14,14	14,14	14,14	14,14	13,13	NA	13,14	14,14	14,14	14,14	NA	14,14	14,14	14,14	14,14	14,14	14,14	14,14	NA	14,14	NA	14,14	14,14	14,14	NA	NA	14,14	14,14	14,14	NA	NA	14,14
chr1	35966388	35966415	8,8	7,7	7,7	8,8	8,8	7,7	7,7	8,8	7,7	7,7	8,8	7,7	8,8	8,8	8,8	8,8	7,7	7,7	7,7	7,7	8,8	8,8	8,8	7,7	7,7	8,8	7,7	8,8	7,7	8,8	7,7	8,8	7,7	NA	8,8	7,7	7,7	7,7	8,8	NA	NA	8,8	7,7	7,7	8,8	7,7	8,8
chr1	35975530	35975565	NA	9,9	9,9	NA	9,10	NA	9,9	9,10	9,9	9,9	9,10	NA	NA	NA	9,10	9,10	9,9	9,9	9,9	NA	NA	NA	9,10	9,9	9,9	NA	9,9	9,9	10,10	NA	9,9	NA	9,9	9,10	NA	9,9	9,9	9,9	NA	9,9	9,10	9,9	9,9	9,9	NA	NA	9,10
chr1	36010748	36010765	NA	3,3	3,3	NA	2,2	NA	3,3	2,2	3,3	3,3	2,2	3,3	NA	2,2	2,2	2,2	NA	3,3	3,3	NA	2,2	2,2	2,2	3,3	3,3	NA	3,3	2,2	3,3	NA	3,3	2,2	3,3	2,2	NA	NA	3,3	3,3	2,2	3,3	NA	2,2	3,3	3,3	2,2	3,3	2,2
chr1	36051084	36051107	16,17	12,12	NA	NA	NA	12,12	NA	16,16	12,12	12,12	16,16	12,12	16,16	NA	16,17	16,16	12,12	12,12	12,12	NA	NA	NA	NA	12,12	12,12	NA	12,12	NA	12,12	NA	NA	NA	12,12	16,16	NA	NA	12,12	12,12	16,16	12,12	12,12	NA	12,12	12,12	16,16	12,12	NA
chr1	36055766	36055781	6,6	4,4	4,4	NA	6,6	NA	4,4	6,6	4,4	4,4	NA	4,4	6,6	6,6	6,6	6,6	4,4	4,4	NA	4,4	6,6	6,6	6,6	4,4	4,4	6,6	4,4	6,6	4,4	6,6	NA	6,6	4,4	6,6	NA	4,4	4,4	4,4	6,6	4,4	NA	6,6	4,4	4,4	6,6	4,4	6,6
chr1	36157293	36157326	13,13	NA	17,17	13,13	NA	NA	17,17	NA	17,17	17,17	NA	NA	13,13	13,13	13,13	13,13	17,17	17,17	NA	17,17	13,13	13,13	13,13	NA	17,17	NA	NA	13,13	17,17	13,13	NA	13,13	NA	13,13	NA	17,17	NA	17,17	13,13	NA	17,17	NA	17,17	17,17	13,13	NA	13,13
chr1	36175792	36175807	5,5	4,4	4,4	5,5	5,5	4,4	4,4	5,5	NA	4,4	5,5	4,4	5,5	5,5	5,5	5,5	4,4	4,4	4,4	4,4	NA	5,5	5,5	4,4	4,4	NA	4,4	5,5	4,4	5,5	4,4	5,5	4,4	5,5	5,5	4,4	4,4	4,4	5,5	4,4	4,4	5,5	4,4	4,4	5,5	4,4	5,5
chr1	36179242	36179274	2,2	3,3	3,3	2,2	2,2	NA	3,3	2,2	3,3	3,3	2,2	3,3	2,2	2,2	2,2	2,2	3,3	3,3	3,3	3,3	2,2	2,2	2,2	3,3	3,3	NA	3,3	2,2	3,3	NA	3,3	2,2	3,3	2,2	2,2	3,3	3,3	3,3	2,2	3,3	3,3	2,2	3,3	3,3	2,2	3,3	2,2
chr1	36181547	36181570	8,8	6,6	6,6	8,8	8,8	6,6	6,6	8,8	6,6	6,6	8,8	6,6	8,8	8,8	8,8	8,8	6,6	6,6	6,6	6,6	8,8	8,8	8,8	6,6	6,6	NA	6,6	NA	6,6	8,8	6,6	8,8	6,6	8,8	8,8	6,6	6,6	6,6	8,8	6,6	6,6	8,8	6,6	6,6	8,8	6,6	8,8
chr1	36182988	36183023	2,2	3,3	3,3	2,2	2,2	3,3	3,3	2,2	3,3	3,3	2,2	3,3	2,2	2,2	2,2	2,2	3,3	3,3	3,3	3,3	2,2	2,2	2,2	3,3	3,3	NA	3,3	2,2	3,3	NA	NA	2,2	3,3	2,2	2,2	3,3	3,3	3,3	2,2	3,3	3,3	2,2	3,3	3,3	2,2	3,3	2,2
chr1	36201276	36201287	NA	3,3	3,3	3,4	NA	3,3	3,3	4,5	3,3	3,3	4,5	3,3	NA	3,4	NA	4,5	3,3	3,3	3,3	3,3	4,5	3,4	4,5	3,3	3,3	4,4	3,3	NA	3,3	NA	3,3	4,5	3,3	4,5	4,5	3,3	3,3	3,3	4,5	3,3	3,3	4,5	3,3	3,3	4,5	3,3	4,5
chr1	36230857	36230892	NA	15,15	NA	10,10	10,10	NA	NA	10,10	15,15	NA	10,10	15,15	10,10	10,10	10,10	10,10	15,15	15,15	15,15	NA	10,10	10,10	10,10	15,15	15,15	10,10	15,15	10,10	15,15	10,10	15,15	10,10	NA	10,10	NA	NA	NA	15,15	10,10	15,15	NA	10,10	NA	NA	NA	15,15	NA
chr1	36237568	36237607	9,9	8,8	8,8	9,9	NA	8,8	8,8	9,9	8,8	8,8	9,9	8,8	NA	9,9	9,9	9,9	8,8	8,8	8,8	8,8	NA	9,9	9,9	8,8	8,8	9,9	8,8	9,9	8,8	9,9	8,8	9,9	8,8	9,9	NA	8,8	8,8	8,8	NA	8,8	8,8	9,9	8,8	8,8	NA	8,8	9,9
chr1	36240075	36240134	3,3	12,12	12,12	3,3	3,3	NA	12,12	3,3	NA	12,12	3,3	12,12	3,3	3,3	3,3	3,3	NA	NA	NA	12,12	NA	3,3	NA	12,12	12,12	3,3	NA	3,3	NA	3,3	NA	3,3	NA	3,3	3,3	12,12	NA	12,12	3,3	NA	NA	3,3	NA	12,12	3,3	12,12	3,3
chr1	36241430	36241457	NA	14,14	14,14	NA	18,18	NA	14,14	NA	14,14	14,14	18,19	14,14	NA	NA	18,18	NA	NA	14,14	14,14	14,14	NA	18,18	18,18	14,14	14,14	18,18	14,14	18,18	14,14	NA	14,14	18,18	14,14	NA	18,18	14,14	NA	14,14	18,18	NA	14,14	18,18	1,14	14,14	NA	NA	NA
chr1	36247533	36247560	NA	NA	14,14	13,13	NA	14,14	NA	13,13	14,14	14,14	13,13	14,14	13,13	NA	13,13	13,13	14,14	NA	14,14	14,14	NA	13,13	13,13	14,14	NA	13,13	14,14	NA	14,14	13,13	NA	13,13	NA	13,13	13,13	NA	14,14	14,14	13,13	14,14	NA	NA	NA	NA	13,13	14,14	13,13
chr1	36252155	36252166	4,4	3,3	3,3	4,4	4,4	3,3	3,3	4,4	3,3	3,3	4,4	3,3	4,4	4,4	4,4	4,4	3,3	3,3	3,3	3,3	4,4	4,4	4,4	3,3	3,3	4,4	3,3	4,4	3,3	4,4	3,3	4,4	3,3	4,4	4,4	3,3	3,3	3,3	4,4	3,3	3,3	4,4	3,3	3,3	4,4	3,3	4,4
chr1	36252736	36252759	7,7	6,6	6,6	7,7	7,7	6,6	6,6	7,7	6,6	6,6	7,7	6,6	7,7	7,7	7,7	5,7	6,6	6,6	6,6	6,6	NA	7,7	7,7	6,6	6,6	7,7	6,6	7,7	6,6	7,7	6,6	7,7	6,6	7,7	7,7	6,6	NA	6,6	7,7	6,6	NA	7,7	6,6	6,6	7,7	6,6	7,7
chr1	36253417	36253444	6,6	7,7	7,7	6,6	6,6	NA	7,7	6,6	7,7	7,7	6,6	7,7	6,6	6,6	6,6	6,6	7,7	7,7	7,7	7,7	6,6	6,6	6,6	7,7	7,7	6,6	7,7	6,6	7,7	6,6	7,7	6,6	7,7	6,6	6,6	7,7	NA	7,7	NA	6,7	NA	6,6	7,7	7,7	6,6	NA	6,6
chr1	36259855	36259866	NA	3,3	3,3	5,5	NA	3,3	3,3	NA	3,3	3,3	5,5	3,3	NA	5,5	5,5	5,5	3,3	3,3	3,3	3,3	5,5	NA	NA	3,3	3,3	NA	3,3	5,5	3,3	5,5	3,3	NA	3,3	NA	5,5	3,3	3,3	3,3	5,5	3,3	3,3	5,5	3,3	3,3	5,5	3,3	5,5
chr1	36262691	36262704	10,11	7,7	7,7	11,11	11,11	7,7	7,7	11,11	NA	7,7	10,11	7,7	10,11	11,11	11,11	10,11	NA	NA	7,7	7,7	10,11	NA	11,11	NA	7,7	NA	7,7	11,11	7,7	11,11	7,7	11,11	7,7	10,11	11,11	NA	7,7	7,7	NA	7,7	7,7	10,11	7,7	7,7	NA	NA	10,11
chr1	36267294	36267305	4,4	3,3	3,3	4,4	NA	3,3	3,3	4,4	3,3	3,3	4,4	3,3	4,4	4,4	4,4	4,4	3,3	3,3	3,3	3,3	4,4	4,4	4,4	3,3	3,3	NA	3,3	4,4	3,3	4,4	3,3	4,4	3,3	4,4	4,4	3,3	NA	3,3	4,4	3,3	3,3	4,4	3,3	3,3	4,4	NA	4,4
chr1	36301854	36301877	NA	NA	4,4	NA	5,5	4,4	4,4	5,5	4,4	4,4	5,5	4,4	NA	5,5	NA	5,5	4,4	4,4	4,4	4,4	5,5	5,5	5,5	4,4	4,4	NA	4,4	5,5	4,4	5,5	4,4	5,5	4,4	NA	NA	4,4	NA	4,4	5,5	4,4	NA	5,5	4,4	4,4	5,5	NA	5,5
chr1	36329905	36329920	NA	4,4	4,4	NA	6,6	4,4	4,4	6,6	4,4	4,4	6,6	4,4	NA	6,6	NA	6,6	4,4	4,4	4,4	4,4	NA	6,6	6,6	4,4	4,4	NA	4,4	NA	4,4	NA	4,4	NA	4,4	6,6	NA	4,4	NA	4,4	6,6	4,4	4,4	NA	4,4	4,4	6,6	4,4	6,6
chr1	36363497	36363521	6,6	NA	5,5	6,6	6,6	5,5	5,5	6,6	5,5	5,5	6,6	5,5	6,6	6,6	6,6	6,6	5,5	5,5	5,5	5,5	NA	6,6	6,6	5,5	5,5	NA	5,5	6,6	5,5	6,6	5,5	6,6	5,5	6,6	6,6	5,5	5,5	5,5	6,6	5,5	NA	6,6	5,5	5,5	6,6	5,5	6,6
chr1	36483650	36483689	8,8	10,10	10,10	8,8	8,8	10,10	10,10	8,8	NA	10,10	8,8	10,10	NA	8,8	8,8	8,8	10,10	10,10	10,10	10,10	8,8	8,8	8,8	10,10	10,10	8,8	9,10	8,8	10,10	8,8	10,10	8,8	10,10	8,8	8,8	10,10	10,10	10,10	8,8	10,10	NA	8,8	10,10	10,10	8,8	10,10	8,8
chr1	36549188	36549209	10,10	11,11	NA	NA	10,10	11,11	11,11	10,10	11,11	11,11	10,10	11,11	10,10	10,10	10,10	10,10	11,11	11,11	11,11	11,11	10,10	10,10	10,10	11,11	11,11	10,10	11,11	10,10	11,11	10,10	11,11	10,10	11,11	10,10	10,10	NA	10,11	11,11	NA	11,11	11,11	10,10	11,11	11,11	10,10	11,11	10,10
chr1	36564485	36564508	7,7	8,8	8,8	7,7	7,7	8,8	8,8	7,7	NA	8,8	7,7	8,8	7,7	7,7	7,7	7,7	8,8	8,8	8,8	NA	7,7	7,7	7,7	8,8	8,8	NA	NA	7,7	8,8	7,7	8,8	7,7	8,8	7,7	7,7	8,8	NA	NA	7,7	8,8	8,8	7,7	8,8	8,8	7,7	8,8	7,7
chr1	36566703	36566714	2,2	3,3	3,3	NA	2,2	3,3	3,3	2,2	3,3	3,3	2,2	3,3	2,2	2,2	2,2	2,2	3,3	3,3	3,3	3,3	NA	2,2	2,2	3,3	3,3	2,2	3,3	2,2	3,3	NA	3,3	2,2	3,3	2,2	2,2	3,3	3,3	3,3	2,2	3,3	3,3	2,2	3,3	3,3	2,2	3,3	2,2
chr1	36570702	36570726	3,3	5,5	5,5	3,3	3,3	5,5	5,5	3,3	5,5	5,5	3,3	5,5	3,3	NA	3,3	3,3	5,5	5,5	5,5	5,5	3,3	3,3	3,3	5,5	5,5	NA	5,5	3,3	5,5	3,3	5,5	3,3	5,5	3,3	NA	NA	NA	5,5	3,3	5,5	5,5	3,3	5,5	5,5	3,3	5,5	3,3
chr1	36588896	36588907	7,7	6,6	6,6	7,7	7,7	6,6	6,6	7,7	6,6	6,6	7,7	6,6	7,7	7,7	7,7	7,7	6,6	6,6	6,6	6,6	7,7	7,7	7,7	6,6	6,6	7,7	6,6	7,7	6,6	7,7	6,6	7,7	6,6	7,7	7,7	6,6	6,6	6,6	7,7	6,6	6,6	7,7	6,6	6,6	7,7	6,6	7,7
chr1	36597603	36597650	NA	12,12	12,12	9,9	9,9	12,12	NA	9,9	NA	NA	NA	NA	9,9	9,9	9,9	9,9	12,12	NA	12,12	12,12	9,9	9,9	9,9	NA	12,12	NA	12,12	9,9	12,12	9,9	NA	9,9	12,12	9,9	9,9	12,12	NA	12,12	9,9	12,12	NA	9,9	12,12	12,12	9,9	12,12	9,9
chr1	36632688	36632735	11,11	12,12	12,12	NA	NA	12,12	12,12	11,11	4,12	12,12	11,11	12,12	NA	NA	11,11	11,11	12,12	12,12	12,13	13,13	11,11	11,11	11,11	12,12	NA	NA	12,12	NA	12,12	NA	12,12	11,11	12,12	11,11	11,11	12,12	12,12	12,12	11,11	NA	12,12	11,11	12,12	12,12	11,11	NA	11,11
chr1	36661539	36661554	7,8	8,8	8,8	7,8	7,8	8,8	NA	NA	7,8	NA	7,8	NA	7,8	7,8	7,8	7,8	7,8	8,8	8,8	8,8	7,8	7,8	7,8	NA	8,8	NA	NA	NA	8,8	NA	NA	7,8	8,8	7,8	7,8	8,8	8,8	8,8	7,8	7,8	NA	7,7	8,8	8,8	7,8	8,9	7,8
chr1	36661811	36661838	6,6	7,7	7,7	6,6	6,6	7,7	7,7	6,6	7,7	7,7	6,6	7,7	6,6	6,6	6,6	6,6	7,7	7,7	7,7	7,7	6,6	6,6	6,6	7,7	7,7	6,6	7,7	6,6	7,7	6,6	7,7	6,6	7,7	6,6	6,6	7,7	NA	7,7	6,6	NA	7,7	6,6	7,7	7,7	6,6	7,7	6,6
chr1	36671201	36671212	7,7	6,6	6,6	NA	NA	6,6	6,6	7,7	NA	6,6	7,7	6,6	7,7	7,7	7,7	7,7	6,6	6,6	6,6	6,6	7,7	7,7	7,7	6,6	6,6	NA	6,6	7,7	6,6	7,7	6,6	7,7	6,6	7,7	7,7	6,6	NA	6,6	7,7	6,6	NA	7,7	6,6	6,6	7,7	6,6	7,7
chr1	36671946	36671966	4,4	3,3	3,3	NA	4,4	NA	3,3	4,4	3,3	3,3	4,4	3,3	4,4	4,4	4,4	4,4	3,3	3,3	3,3	3,3	4,4	4,4	4,4	3,3	3,3	NA	3,3	4,4	3,3	4,4	3,3	4,4	3,3	4,4	4,4	3,3	3,3	3,3	4,4	3,3	NA	4,4	3,3	3,3	4,4	3,3	4,4
chr1	36673857	36673883	10,10	9,9	9,9	10,10	10,10	9,9	9,9	10,10	9,9	9,9	10,10	9,9	10,10	10,10	10,10	NA	9,9	9,9	9,9	8,9	10,10	10,10	10,10	9,9	9,9	NA	9,9	10,10	9,9	10,10	9,9	10,10	9,9	10,10	10,10	9,9	9,9	9,9	10,10	9,9	9,9	10,10	9,9	9,9	10,10	NA	10,10
chr1	36686204	36686215	3,3	4,4	4,4	3,3	3,3	4,4	4,4	3,3	4,4	4,4	3,3	4,4	3,3	3,3	3,3	3,3	4,4	4,4	4,4	4,4	3,3	3,3	3,3	4,4	4,4	NA	4,4	3,3	4,4	NA	4,4	3,3	4,4	3,3	3,3	4,4	4,4	4,4	3,3	4,4	4,4	3,3	4,4	4,4	3,3	4,4	3,3
chr1	36730520	36730543	5,5	6,6	6,6	5,5	NA	6,6	6,6	5,5	6,6	6,6	NA	6,6	5,5	5,5	5,5	5,5	6,6	6,6	6,6	6,6	NA	5,5	5,5	6,6	6,6	NA	6,6	5,5	6,6	NA	6,6	5,5	6,6	5,5	NA	NA	6,6	6,6	5,5	6,6	6,6	5,5	NA	6,6	NA	6,6	5,5
chr1	36736916	36736967	NA	13,13	13,13	11,11	11,11	NA	NA	11,11	12,12	13,13	NA	13,13	11,11	11,11	NA	12,12	13,13	13,13	13,13	13,13	11,11	11,11	11,11	13,13	12,12	NA	13,13	11,11	13,13	11,11	NA	11,11	13,13	11,11	NA	13,14	13,13	14,14	NA	13,13	13,13	11,11	13,13	13,13	11,11	NA	11,11
chr1	36841391	36841426	8,8	9,9	9,9	8,8	8,8	8,9	10,10	8,8	9,9	9,9	8,8	9,9	8,8	8,8	8,8	8,8	9,9	9,9	9,9	9,9	8,8	8,8	8,8	9,9	9,9	8,8	9,9	8,8	9,9	8,8	9,9	8,8	9,9	8,8	8,8	NA	9,9	9,9	8,8	9,9	9,9	8,8	9,9	9,9	8,8	9,9	8,8
chr1	36860277	36860308	15,15	NA	NA	NA	15,15	NA	16,16	15,15	NA	NA	15,15	16,16	15,15	15,15	15,15	15,15	16,16	16,16	16,16	16,16	NA	NA	15,15	NA	16,16	NA	16,16	15,16	16,16	15,15	16,16	15,15	16,16	15,15	15,15	16,16	16,16	16,16	15,15	15,16	16,16	15,15	16,16	NA	NA	NA	15,15
chr1	36872936	36872970	4,4	5,5	5,5	4,4	4,4	5,5	5,5	4,4	5,5	5,5	4,4	5,5	4,4	4,4	4,4	4,4	5,5	5,5	5,5	5,5	4,4	4,4	4,4	5,5	5,5	4,4	5,5	4,4	5,5	NA	5,5	4,4	5,5	4,4	4,4	5,5	NA	5,5	NA	5,5	5,5	4,4	5,5	5,5	4,4	5,5	4,4
chr1	36879233	36879248	8,8	8,8	NA	8,8	8,8	8,8	8,8	8,8	8,8	8,8	8,8	8,8	8,8	8,8	8,8	8,8	8,8	8,8	8,8	8,8	8,8	8,8	8,8	8,8	8,8	8,8	8,8	8,8	8,8	8,8	8,8	8,8	8,8	8,8	NA	9,9	8,8	8,8	8,8	8,8	NA	8,8	8,8	8,8	8,8	8,8	8,8
chr1	36903699	36903712	6,7	7,7	7,7	6,7	NA	NA	7,7	6,7	7,7	7,7	6,7	7,7	NA	NA	6,7	6,7	NA	7,7	7,7	7,7	NA	6,7	6,7	7,7	7,7	6,7	7,7	6,7	7,7	6,7	7,7	6,7	7,7	6,7	6,7	NA	NA	7,7	6,7	7,7	7,7	6,7	7,7	7,7	6,7	NA	6,7
chr1	36903713	36903746	NA	NA	17,17	16,16	NA	17,17	NA	16,16	17,17	17,17	16,16	17,17	16,16	NA	16,16	NA	NA	17,17	NA	17,17	16,16	16,16	16,16	17,17	NA	NA	17,17	NA	17,17	NA	NA	16,16	17,17	16,16	16,16	NA	17,17	17,17	NA	NA	17,17	16,16	NA	17,17	16,16	NA	16,16
chr1	36950668	36950715	11,11	NA	12,12	NA	NA	12,12	12,12	11,11	NA	12,12	11,11	NA	11,11	11,11	11,11	11,11	12,12	12,12	12,12	12,12	11,11	NA	11,11	13,13	13,13	NA	12,12	11,11	12,12	NA	NA	NA	12,12	11,11	11,11	12,12	NA	NA	11,11	12,12	13,13	11,11	12,12	12,12	NA	NA	NA
chr1	36981034	36981078	10,10	9,9	9,9	10,10	NA	9,9	9,9	10,10	9,9	9,9	10,10	9,9	10,10	10,10	10,10	10,10	9,9	9,9	9,9	9,9	10,10	10,10	NA	9,9	9,9	10,10	9,9	10,10	9,9	10,10	9,9	10,10	9,9	10,10	10,10	9,9	9,9	9,9	10,10	9,9	9,9	10,10	9,9	9,9	10,10	9,9	10,10
chr1	36983378	36983409	7,7	8,8	8,8	NA	NA	8,8	8,8	7,7	8,8	NA	7,7	8,8	7,7	NA	7,7	7,7	8,8	8,8	8,8	8,8	7,7	7,7	7,7	8,8	8,8	7,7	8,8	7,7	NA	7,7	8,8	7,7	8,8	7,7	7,7	8,8	8,8	8,8	7,7	8,8	8,8	7,7	NA	NA	7,7	NA	NA
chr1	36984929	36984960	NA	8,8	8,8	NA	NA	8,8	8,8	6,6	8,8	8,8	NA	8,8	6,6	6,6	6,6	6,6	8,8	8,8	8,8	8,8	6,6	6,6	6,6	NA	8,8	6,6	8,8	6,6	8,8	NA	8,8	6,6	8,8	6,6	6,6	8,8	8,8	8,8	6,6	8,8	NA	6,6	8,8	8,8	6,6	8,8	6,6
chr1	37000928	37000951	NA	12,12	NA	NA	NA	12,12	12,12	NA	12,12	NA	NA	12,12	16,16	NA	16,16	NA	12,12	12,12	NA	12,12	16,16	NA	16,17	12,12	NA	16,16	12,12	NA	12,12	NA	NA	NA	NA	16,16	NA	12,12	12,12	12,12	16,16	12,12	12,12	16,16	12,12	12,12	NA	12,12	16,16
chr1	37005564	37005583	8,8	5,5	5,5	8,8	8,8	5,5	5,5	8,8	5,5	5,5	8,8	5,5	8,8	8,8	8,8	8,8	5,5	5,5	NA	5,5	8,8	8,8	8,8	5,5	5,5	NA	5,5	8,8	5,5	8,8	5,5	8,8	5,5	8,8	8,8	5,5	5,5	5,5	8,8	5,5	5,5	8,8	5,5	5,5	8,8	5,5	8,8
chr1	37011411	37011430	NA	10,10	10,10	NA	13,13	10,10	10,10	13,13	10,10	10,10	NA	10,10	13,13	13,13	13,13	13,13	10,10	10,10	10,10	10,10	NA	13,13	NA	10,10	10,10	NA	10,10	13,13	10,10	NA	10,10	13,13	10,10	NA	13,13	10,10	10,10	10,10	13,13	10,10	10,10	13,13	10,10	10,10	13,13	NA	13,13
chr1	37027598	37027617	NA	10,10	10,10	12,12	NA	NA	10,10	12,12	10,10	10,10	NA	10,10	12,12	12,12	12,12	12,12	10,10	10,10	NA	10,10	NA	12,12	12,12	10,10	10,10	NA	10,10	12,12	10,10	12,12	NA	NA	10,10	12,12	NA	10,10	10,10	10,10	12,12	10,10	NA	12,12	10,10	10,10	12,12	NA	12,12
chr1	37059699	37059726	8,8	7,7	7,7	8,8	8,8	7,7	7,7	8,8	7,7	7,7	8,8	7,7	8,8	8,8	8,8	8,8	7,7	7,7	7,7	7,7	8,8	8,8	NA	7,7	7,7	8,8	7,7	8,8	7,7	8,8	7,7	8,8	7,7	8,8	8,8	7,7	NA	7,7	8,8	7,7	7,7	8,8	7,7	7,7	8,8	7,7	8,8
chr1	37091598	37091637	8,8	NA	10,10	8,8	8,8	10,10	10,10	8,8	10,10	10,10	8,8	10,10	NA	8,8	NA	8,8	NA	10,10	10,10	10,10	NA	8,8	8,8	10,10	10,10	8,8	10,10	8,8	10,10	NA	NA	8,8	9,10	8,8	8,8	10,10	10,10	10,10	8,8	10,10	10,10	8,8	10,10	10,10	8,8	10,10	8,8
chr1	37100343	37100370	9,9	7,7	7,7	9,9	9,9	NA	7,7	9,9	7,7	7,7	9,9	7,7	9,9	9,9	9,9	9,9	7,7	7,7	7,7	7,7	NA	9,9	9,9	7,7	7,7	9,9	7,7	9,9	7,7	NA	7,7	9,9	7,7	9,9	9,9	7,7	7,7	7,7	9,9	7,7	NA	9,9	7,7	7,7	9,9	7,7	9,9
chr1	37133813	37133852	3,3	4,4	4,4	3,3	3,3	4,4	4,4	3,3	4,4	4,4	3,3	NA	3,3	3,3	3,3	3,3	4,4	4,4	4,4	4,4	3,3	3,3	3,3	4,4	4,4	3,3	4,4	NA	4,4	3,3	4,4	3,3	4,4	3,3	3,3	4,4	4,4	4,4	3,3	4,4	4,4	3,3	4,4	4,4	3,3	4,4	3,3
chr1	37140593	37140606	8,8	7,7	7,7	8,8	8,8	7,7	7,7	8,8	7,7	7,7	8,8	7,7	8,8	8,8	8,8	8,8	7,7	7,7	7,7	7,7	8,8	8,8	8,8	7,7	7,7	8,8	7,7	8,8	7,7	8,8	7,7	8,8	7,7	8,8	NA	7,7	7,7	7,7	8,8	7,7	7,7	8,8	7,7	7,7	8,8	7,7	8,8
chr1	37173141	37173176	11,11	9,9	9,9	11,11	11,11	8,8	9,9	11,11	9,9	NA	11,11	9,9	11,11	11,11	11,11	11,11	9,9	9,9	9,10	9,9	9,9	11,11	11,11	9,9	9,9	11,11	9,9	11,11	9,9	11,11	9,9	11,11	9,9	11,11	11,11	9,9	9,9	9,9	11,11	9,9	9,9	11,11	9,9	9,9	11,11	9,9	11,11
chr1	37178674	37178685	5,5	6,6	6,6	5,5	NA	6,6	6,6	5,5	6,6	6,6	5,8	6,6	NA	5,6	5,8	2,5	6,6	6,6	6,6	6,6	5,10	5,5	5,15	6,6	6,8	5,5	6,6	5,5	6,6	5,5	NA	NA	6,6	5,5	5,5	6,6	6,6	6,6	5,5	6,6	6,6	5,11	6,6	6,6	NA	1,6	5,5
chr1	37178793	37178844	1,1	4,4	4,4	1,1	1,1	4,4	4,4	1,1	4,4	4,4	1,1	4,4	1,1	1,1	NA	1,1	4,4	4,4	4,4	4,4	1,1	NA	1,1	4,6	4,4	1,1	NA	NA	4,4	1,1	4,4	1,1	4,4	1,1	1,1	4,4	4,4	4,4	1,1	4,4	4,4	1,1	4,4	4,4	1,1	NA	1,1
chr1	37178937	37178957	6,6	NA	7,7	6,6	NA	7,7	NA	6,6	7,7	7,7	6,6	7,7	6,6	NA	6,6	6,6	NA	7,7	NA	7,7	6,6	6,6	6,6	7,7	7,7	6,6	7,7	6,6	7,7	6,6	7,7	6,6	NA	6,6	6,6	7,7	NA	7,7	6,6	7,7	NA	6,6	7,7	NA	6,6	NA	6,6
chr1	37217141	37217155	4,4	5,5	5,5	4,4	NA	5,5	5,5	4,4	5,5	5,5	4,4	5,5	4,4	4,4	4,4	4,4	5,5	5,5	5,5	5,5	4,4	4,4	4,4	5,5	5,5	4,4	5,5	4,4	5,5	4,4	5,5	4,4	5,5	4,4	4,4	5,5	5,5	5,5	4,4	5,5	5,5	4,4	5,5	5,5	4,4	5,5	4,4
chr1	37218368	37218387	8,8	10,10	10,10	NA	8,8	NA	10,10	NA	10,10	10,10	NA	10,10	NA	8,8	8,8	8,8	NA	10,10	10,10	10,10	8,8	8,8	8,8	NA	10,10	NA	10,10	8,8	10,10	8,8	NA	8,8	10,10	8,8	8,8	NA	NA	10,10	NA	10,11	NA	8,8	10,10	10,10	NA	9,10	8,8
chr1	37221092	37221131	NA	10,10	10,10	9,9	9,9	10,10	10,10	9,9	NA	NA	9,9	10,10	9,9	9,9	9,9	9,9	10,10	10,10	10,10	NA	9,9	9,9	9,9	10,10	10,10	NA	10,10	9,9	10,10	NA	10,10	NA	10,10	9,9	NA	10,10	10,10	10,10	9,9	NA	NA	9,9	10,10	NA	9,9	10,10	9,9
chr1	37222875	37222919	17,17	15,15	15,15	17,17	17,17	15,15	NA	17,17	15,15	15,15	17,17	15,15	17,17	17,17	NA	17,17	15,15	15,15	15,15	NA	NA	17,17	17,17	15,15	15,15	NA	15,15	NA	NA	NA	15,15	17,17	15,15	17,17	17,17	15,15	15,15	15,15	NA	15,15	NA	17,17	15,15	NA	17,17	15,15	17,17
chr1	37263086	37263125	5,5	8,8	8,8	5,5	5,5	8,8	8,8	5,5	8,8	8,8	5,5	8,8	5,5	5,5	5,5	5,5	8,8	8,8	8,8	8,8	5,5	5,5	5,5	8,8	8,8	5,5	8,8	5,5	8,8	5,5	8,8	5,5	8,8	5,5	5,5	8,8	8,8	8,8	5,5	8,8	8,8	5,5	8,8	8,8	5,5	8,8	5,5
chr1	37267293	37267310	7,7	9,9	9,9	7,7	7,7	9,9	9,9	7,7	9,9	9,9	NA	9,9	7,7	7,7	7,7	7,7	9,9	9,9	9,9	9,9	7,7	7,7	7,7	9,9	9,9	7,7	NA	7,7	9,9	7,7	9,9	7,7	9,9	7,7	7,7	9,9	9,9	9,9	7,7	9,9	NA	7,7	9,9	9,9	7,7	NA	7,7
chr1	37271445	37271466	NA	NA	11,11	13,13	13,13	11,11	NA	13,13	11,11	11,11	NA	11,11	NA	13,13	NA	13,13	11,11	NA	11,11	11,11	NA	13,13	13,13	11,11	11,11	NA	11,11	13,13	11,11	13,13	11,11	13,13	11,11	NA	NA	NA	NA	11,11	NA	NA	11,11	NA	11,11	11,11	13,13	NA	NA
chr1	37290362	37290373	4,4	3,3	3,3	4,4	NA	3,3	3,3	4,4	3,3	3,3	4,4	3,3	4,4	4,4	NA	4,4	3,3	3,3	3,3	3,3	4,4	4,4	4,4	3,3	3,3	NA	3,3	4,4	3,3	4,4	3,3	4,4	3,3	NA	4,4	3,3	3,3	3,3	4,4	3,3	3,3	4,4	3,3	3,3	4,4	3,3	4,4
chr1	37315841	37315852	NA	3,3	3,3	NA	2,2	3,3	3,3	2,2	3,3	3,3	2,2	3,3	NA	2,2	2,2	2,2	3,3	3,3	3,3	3,3	2,2	2,2	2,2	3,3	3,3	NA	3,3	2,2	3,3	NA	3,3	NA	3,3	2,2	2,2	3,3	3,3	3,3	2,2	3,3	NA	2,2	3,3	3,3	2,2	NA	2,2
chr1	37322693	37322704	5,5	6,6	6,6	5,5	5,5	6,6	6,6	5,5	6,6	6,6	5,5	6,6	5,5	5,5	5,5	5,5	6,6	6,6	6,6	6,6	5,5	NA	5,5	6,6	6,6	5,5	6,6	5,5	6,6	5,5	6,6	5,5	6,6	5,5	5,5	6,6	6,6	6,6	5,5	6,6	6,6	5,5	6,6	6,6	5,5	6,6	5,5
chr1	37343365	37343388	10,10	12,12	12,12	10,10	10,10	NA	12,12	10,10	12,12	12,12	10,10	12,12	10,10	NA	10,10	10,10	12,12	12,12	NA	12,12	10,10	10,10	10,10	12,12	12,12	10,10	12,12	10,10	12,12	10,10	NA	10,10	12,12	10,10	10,10	12,12	12,12	12,12	10,10	12,12	12,12	10,10	12,12	12,12	10,10	NA	10,10
chr1	37345312	37345343	3,3	8,8	8,8	3,3	3,3	8,8	8,8	3,3	8,8	8,8	3,3	8,8	3,3	3,3	3,3	3,3	8,8	8,8	8,8	8,8	3,3	3,3	3,3	8,8	8,8	NA	8,8	3,3	8,8	3,3	8,8	3,3	8,8	3,3	3,3	8,8	8,8	8,8	3,3	8,8	NA	3,3	8,8	8,8	3,3	8,8	3,3
chr1	37402122	37402149	8,8	7,7	7,7	8,8	8,8	7,7	7,7	8,8	7,7	7,7	8,8	7,7	8,8	8,8	8,8	8,8	7,7	7,7	7,7	7,7	8,8	8,8	8,8	7,7	7,7	7,8	7,7	8,8	7,7	8,8	7,7	8,8	7,7	8,8	8,8	7,7	NA	7,7	8,8	7,7	7,7	8,8	7,7	7,7	8,8	7,7	8,8
chr1	37511209	37511244	NA	12,12	12,12	13,13	13,13	12,12	NA	13,13	NA	12,12	13,13	12,12	NA	13,14	NA	13,13	NA	12,12	12,12	12,12	13,13	NA	13,13	12,12	12,12	NA	12,12	13,13	12,12	13,13	NA	NA	12,12	13,13	13,13	12,12	12,12	12,12	13,13	12,12	12,12	13,13	12,12	NA	13,13	12,12	10,13
chr1	37532321	37532348	5,5	7,7	7,7	5,5	5,5	7,7	7,7	5,5	7,7	7,7	5,5	7,7	5,5	5,5	5,5	5,5	NA	7,7	7,7	7,7	5,5	5,5	5,5	7,7	7,7	5,5	7,7	NA	7,7	5,5	7,7	5,5	7,7	5,5	5,5	7,7	7,7	7,7	5,5	7,7	7,7	5,5	7,7	7,7	5,5	7,7	5,5
chr1	37559310	37559324	2,2	3,3	3,3	2,2	2,2	NA	3,3	2,2	3,3	3,3	2,2	3,3	2,2	2,2	2,2	2,2	3,3	3,3	3,3	3,3	2,2	2,2	2,2	3,3	3,3	2,2	3,3	2,2	3,3	2,2	3,3	2,2	3,3	2,2	2,2	3,3	3,3	3,3	2,2	3,3	NA	2,2	3,3	3,3	2,2	3,3	2,2
chr1	37559492	37559511	4,4	5,5	5,5	4,4	4,4	5,5	5,5	4,4	5,5	5,5	4,4	5,5	4,4	4,4	4,4	4,4	5,5	5,5	5,5	5,5	4,4	4,4	4,4	5,5	5,5	4,4	5,5	4,4	5,5	4,4	5,5	4,4	5,5	4,4	4,4	5,5	5,5	5,5	4,4	5,5	5,5	4,4	5,5	5,5	4,4	5,5	4,4
chr1	37595780	37595827	11,11	12,12	12,12	11,11	11,11	12,12	12,12	11,11	12,12	12,12	NA	12,12	11,11	11,11	11,11	11,11	12,12	12,12	12,12	12,12	11,11	NA	11,11	12,12	12,12	11,11	12,12	11,11	12,12	NA	12,12	NA	12,12	11,11	NA	12,12	12,12	12,12	11,11	12,12	NA	11,11	12,12	12,12	11,11	12,12	11,11
chr1	37632779	37632794	10,10	NA	8,8	10,10	10,10	8,8	8,8	10,10	NA	8,8	10,10	8,8	NA	10,10	10,10	NA	8,8	8,8	8,8	8,8	10,10	10,10	10,10	8,8	8,8	NA	8,8	10,10	8,8	10,10	8,8	10,10	8,8	NA	10,10	8,8	8,8	8,8	10,10	8,8	8,8	10,10	8,8	8,8	10,10	8,8	10,10
chr1	37642066	37642097	NA	NA	8,8	NA	6,6	8,8	8,8	6,6	8,8	8,8	NA	8,8	6,6	6,6	6,6	6,6	8,8	8,8	8,8	8,8	NA	NA	6,6	NA	8,8	NA	NA	NA	8,8	NA	8,8	6,6	8,8	6,6	6,6	NA	NA	8,8	6,6	8,8	NA	6,6	8,8	8,8	6,6	NA	6,6
chr1	37645427	37645450	5,5	6,6	6,6	5,5	5,5	NA	6,6	5,5	6,6	6,6	5,5	6,6	5,5	5,5	5,5	5,5	6,6	6,6	6,6	6,6	5,5	5,5	5,5	6,6	6,6	NA	6,6	5,5	6,6	5,5	6,6	5,5	6,6	5,5	5,5	6,6	6,6	6,6	5,5	6,6	NA	5,5	6,6	6,6	5,5	6,6	5,5
chr1	37648366	37648393	6,6	7,7	7,7	6,6	6,6	7,7	7,7	6,6	7,7	7,7	6,6	7,7	6,6	6,6	NA	6,6	7,7	7,7	7,7	7,7	6,6	6,6	6,6	7,7	7,7	6,6	7,7	6,6	NA	6,6	7,7	6,6	7,7	6,6	6,6	7,7	NA	7,7	6,6	7,7	7,7	6,6	7,7	7,7	6,6	7,7	6,6
chr1	37661936	37662007	9,9	12,12	11,11	9,9	9,9	12,12	12,12	9,9	12,12	12,12	9,9	12,12	9,9	NA	9,9	9,9	12,13	13,13	12,12	12,12	NA	9,9	9,9	NA	11,12	9,9	12,12	9,9	12,12	9,9	12,12	9,9	12,12	9,9	9,9	12,12	11,11	12,12	9,9	11,12	12,12	9,9	12,13	12,12	9,9	NA	9,9
chr1	37731986	37732017	11,11	8,8	8,8	11,11	11,11	NA	8,8	11,11	8,8	8,8	11,11	11,11	NA	11,11	11,11	11,11	8,8	8,8	8,8	8,8	11,11	11,11	11,11	8,8	8,8	NA	8,8	11,11	8,8	11,11	8,8	11,11	8,8	11,11	11,11	8,8	8,8	8,8	11,11	8,8	8,8	11,11	8,8	8,8	10,10	8,8	10,10
chr1	37736471	37736495	6,6	5,5	5,5	6,6	6,6	5,5	5,5	6,6	5,5	5,5	6,6	6,6	6,6	6,6	6,6	6,6	5,5	5,5	5,5	5,5	6,6	6,6	6,6	5,5	5,5	6,6	5,5	6,6	5,5	6,6	5,5	6,6	5,5	6,6	6,6	5,5	5,5	5,5	6,6	5,5	5,5	6,6	5,5	5,5	6,6	5,5	6,6
chr1	37750598	37750617	9,9	10,10	10,10	9,9	9,9	10,10	10,10	9,9	10,10	10,10	9,9	9,9	9,9	9,9	9,9	9,9	10,10	10,10	10,10	10,10	9,9	9,9	9,9	10,10	10,10	9,9	10,10	9,9	10,10	9,9	10,10	9,9	10,10	9,9	9,9	10,10	10,10	NA	9,9	NA	10,10	9,9	10,10	10,10	9,9	10,10	9,9
chr1	37758614	37758649	8,8	9,9	9,9	8,8	8,8	9,9	9,9	8,8	9,9	9,9	8,8	8,8	NA	8,8	8,8	8,8	9,9	9,9	9,9	9,9	8,8	8,8	6,6	9,9	9,9	8,8	9,9	8,8	10,10	8,8	9,9	8,8	9,9	8,8	8,8	9,9	9,9	9,9	8,8	9,9	NA	8,8	9,9	9,9	8,8	9,9	8,8
chr1	37764397	37764416	NA	5,5	5,5	4,4	4,4	5,5	5,5	4,4	5,5	5,5	4,6	4,4	4,4	NA	4,4	4,4	5,5	5,5	5,5	5,5	NA	4,4	4,4	5,5	5,5	NA	5,5	4,5	5,5	NA	5,5	4,5	5,5	3,4	4,4	5,5	5,5	5,5	NA	5,5	5,5	4,4	5,5	5,5	4,4	5,5	NA
chr1	37800671	37800702	NA	8,8	8,8	7,7	7,7	8,8	8,8	7,7	8,8	8,8	7,7	7,7	7,7	NA	7,7	7,7	8,8	8,8	8,8	8,8	7,7	7,7	7,7	8,8	8,8	7,7	8,8	7,7	8,8	7,7	8,8	7,7	8,8	7,7	7,7	8,8	8,8	8,8	7,7	8,8	8,8	7,7	8,8	8,8	7,7	8,8	7,7
chr1	37802630	37802643	6,6	7,7	7,7	6,6	6,6	7,7	7,7	6,6	7,7	7,7	6,6	6,6	6,6	6,6	6,6	6,6	7,7	7,7	7,7	7,7	6,6	6,6	6,6	7,7	7,7	6,6	7,7	6,6	7,7	NA	7,7	6,6	7,7	6,6	6,6	7,7	7,7	7,7	6,6	7,7	7,7	6,7	7,7	7,7	6,6	7,7	6,6
chr1	37811639	37811683	8,9	9,9	9,9	8,9	8,9	NA	9,9	8,9	9,9	9,9	8,9	8,9	NA	8,9	NA	NA	9,9	10,10	9,9	9,9	8,9	8,9	8,9	9,9	9,9	NA	NA	8,9	9,9	8,9	8,9	8,9	9,9	8,9	NA	9,9	NA	9,9	8,9	9,9	NA	8,9	NA	9,9	8,9	9,9	8,9
chr1	37825589	37825606	8,8	9,9	9,9	8,8	NA	9,9	9,9	8,8	9,9	9,9	8,8	8,8	8,8	8,8	8,8	8,8	9,9	9,9	9,9	9,9	8,8	8,8	8,8	9,9	9,9	8,8	9,9	8,8	9,9	8,8	9,9	8,8	9,9	8,8	8,8	9,9	9,9	9,9	8,8	9,9	9,9	8,8	9,9	9,9	8,8	9,9	8,8
chr1	37851506	37851533	13,13	14,14	14,14	13,13	13,13	14,14	14,14	13,13	NA	NA	13,13	13,13	13,13	NA	13,13	13,13	NA	14,14	NA	14,14	13,13	13,13	13,13	NA	NA	13,13	NA	13,13	14,14	13,13	14,14	13,13	NA	13,13	NA	14,14	NA	14,14	13,13	14,14	NA	13,13	14,14	14,14	NA	14,14	NA
chr1	37889093	37889116	8,8	6,6	6,6	8,8	8,8	6,6	6,6	8,8	6,6	6,6	8,8	8,8	8,8	8,8	8,8	8,8	6,6	6,6	6,6	6,6	8,8	8,8	8,8	6,6	6,6	8,8	6,6	8,8	6,6	NA	6,6	8,8	6,6	8,8	NA	6,6	6,6	6,6	8,8	6,6	6,6	8,8	6,6	6,6	8,8	6,6	8,9
chr1	37901448	37901479	6,6	8,8	NA	6,6	6,6	8,8	8,8	6,6	8,8	8,8	6,6	6,6	6,6	6,6	6,6	6,6	NA	8,8	8,8	8,8	NA	6,6	6,6	NA	8,8	NA	8,8	6,6	8,8	6,6	NA	6,6	8,8	6,6	6,6	8,8	8,8	8,8	6,6	NA	8,8	6,6	8,8	8,8	6,6	8,8	6,6
chr1	37919872	37919883	7,7	6,6	6,6	NA	7,7	6,6	6,6	7,7	6,6	6,6	7,7	7,7	7,7	NA	7,7	7,7	6,6	6,6	6,6	6,6	7,7	7,7	7,7	6,6	6,6	7,7	6,6	7,7	6,6	NA	6,6	7,7	6,6	7,7	7,7	6,6	6,6	6,6	7,7	6,6	6,6	7,7	6,6	NA	7,7	6,6	7,7
chr1	37921404	37921435	5,5	NA	8,8	NA	5,5	8,8	8,8	NA	8,8	8,8	5,5	5,5	NA	5,5	5,5	5,5	8,8	8,8	NA	8,8	NA	5,5	5,5	8,8	8,8	5,5	8,8	5,5	8,8	5,5	8,8	5,5	8,8	5,5	5,5	8,8	8,8	8,8	5,5	NA	NA	5,5	8,8	8,8	5,5	8,8	NA
chr1	37926343	37926354	5,5	3,3	3,3	5,5	NA	3,3	3,3	5,5	3,3	3,3	5,5	5,5	NA	NA	5,5	5,5	3,3	3,3	3,3	3,3	5,5	5,5	5,5	3,3	3,3	5,5	3,3	5,5	3,3	NA	3,3	5,5	3,3	5,5	5,5	3,3	3,3	3,3	5,5	3,3	3,3	5,5	3,3	3,3	NA	3,3	5,5
chr1	37930439	37930453	4,4	3,3	3,3	4,4	NA	3,3	3,3	4,4	3,3	3,3	4,4	4,4	4,4	4,4	4,4	4,4	3,3	3,3	3,3	3,3	4,4	4,4	4,4	3,3	3,3	NA	3,3	4,4	3,3	4,4	3,3	4,4	3,3	4,4	4,4	3,3	3,3	3,3	4,4	3,3	NA	4,4	3,3	3,3	4,4	3,3	4,4
chr1	37978411	37978422	NA	6,6	6,6	7,7	7,7	6,6	6,6	7,7	6,6	6,6	7,7	7,7	7,7	7,7	7,7	7,7	6,6	6,6	NA	6,6	7,7	7,7	7,7	6,6	6,6	7,7	6,6	7,7	6,6	7,7	6,6	7,7	6,6	7,7	7,7	6,6	6,6	6,6	7,7	6,6	6,6	7,7	6,6	6,6	7,7	6,6	7,7
chr1	37980905	37980920	3,3	4,4	4,4	NA	3,3	4,4	4,4	3,3	4,4	4,4	NA	3,3	3,3	3,3	3,3	NA	4,4	4,4	4,4	4,4	NA	NA	NA	4,4	4,4	NA	4,4	3,3	4,4	3,3	4,4	3,3	4,4	NA	3,3	4,4	4,4	4,4	NA	4,4	4,4	NA	4,4	4,4	3,3	4,4	3,3
chr1	37980962	37981025	15,15	16,16	16,16	NA	15,15	16,16	16,16	15,15	16,16	NA	15,15	15,15	15,15	14,15	15,15	NA	NA	15,15	16,16	18,18	15,15	15,15	15,15	16,16	16,16	15,15	16,16	16,16	16,16	14,14	16,16	15,15	16,16	15,15	15,16	16,16	NA	NA	15,15	16,16	NA	15,15	16,16	15,15	15,15	NA	15,15
chr1	37987613	37987636	5,5	6,6	6,6	5,5	5,5	NA	6,6	5,5	6,6	6,6	5,5	5,5	5,5	5,5	5,5	5,5	6,6	6,6	6,6	6,6	5,5	5,5	5,5	6,6	6,6	NA	6,6	5,5	6,6	5,5	6,6	5,5	6,6	5,5	5,5	6,6	NA	6,6	5,5	6,6	NA	5,5	6,6	6,6	5,5	6,6	5,5
chr1	37988209	37988220	10,11	6,6	6,6	11,12	11,11	6,6	6,6	NA	6,6	6,6	11,11	11,11	NA	11,11	NA	10,11	6,6	6,6	6,6	6,6	NA	NA	11,11	6,6	6,6	NA	6,6	11,11	6,6	11,11	6,6	11,11	6,6	10,11	11,11	6,6	6,6	6,6	NA	6,6	6,6	11,11	6,6	6,6	NA	6,6	11,11
chr1	37993353	37993376	13,13	12,12	12,12	NA	13,13	12,12	12,12	13,13	12,12	12,12	NA	NA	13,13	13,13	13,13	13,13	12,12	12,12	12,12	12,12	NA	13,13	13,13	12,12	12,12	13,13	12,12	NA	NA	13,13	12,12	13,13	12,12	13,13	13,13	12,12	NA	12,12	NA	12,12	12,12	NA	NA	12,12	12,13	12,12	13,13
chr1	38029162	38029221	14,14	15,15	15,15	14,14	14,14	15,15	15,16	14,14	15,15	16,16	NA	NA	14,14	NA	14,14	14,14	NA	15,15	15,15	14,14	14,14	14,14	14,14	15,16	15,15	14,14	NA	NA	NA	NA	15,15	NA	NA	14,14	14,14	NA	NA	NA	14,14	15,15	15,15	14,14	15,15	15,15	14,14	NA	14,14
chr1	38040171	38040192	NA	11,11	11,11	15,15	15,15	11,11	11,11	NA	NA	11,11	NA	NA	NA	15,15	15,15	15,15	11,11	11,11	11,11	11,11	NA	NA	15,15	11,11	11,11	NA	11,11	14,15	11,11	15,15	11,11	15,15	11,11	NA	15,15	11,11	11,11	11,11	15,15	11,11	11,11	15,15	11,11	11,11	15,15	11,11	NA
chr1	38049510	38049529	4,4	5,5	5,5	4,4	4,4	5,5	5,5	4,4	5,5	NA	3,4	4,4	NA	4,4	NA	4,4	5,5	5,5	5,5	5,5	NA	4,4	4,4	5,5	5,5	4,4	5,5	4,4	5,5	NA	5,5	4,4	5,5	4,4	NA	5,5	NA	5,5	4,4	5,5	5,5	4,4	5,5	5,5	4,4	5,5	NA
chr1	38073734	38073753	6,6	5,5	5,5	NA	6,6	5,5	5,5	6,6	5,5	5,5	6,6	6,6	6,6	6,6	6,6	6,6	5,5	5,5	5,5	5,5	6,6	6,6	6,6	NA	5,5	NA	5,5	6,6	5,5	6,6	5,5	6,6	5,5	6,6	6,6	5,5	5,5	5,5	6,6	5,5	5,5	6,6	5,5	5,5	6,6	5,5	6,6
chr1	38089886	38089913	12,12	7,7	7,7	12,12	12,12	7,7	7,7	12,12	7,7	7,7	12,12	12,12	12,12	12,12	12,12	12,12	7,7	7,7	7,7	7,7	12,12	12,12	12,12	7,7	7,7	12,12	7,7	12,12	7,7	12,12	NA	12,12	7,7	12,12	12,12	7,7	7,7	7,7	12,12	7,7	7,7	12,12	NA	7,7	12,12	7,7	12,12
chr1	38102051	38102080	4,4	5,5	5,5	NA	NA	5,5	5,5	4,6	5,5	5,5	NA	4,6	NA	4,6	4,6	4,6	5,5	5,5	5,5	5,5	4,6	NA	4,6	5,5	5,5	NA	5,5	4,6	5,5	NA	5,5	NA	5,5	NA	NA	5,5	5,5	5,5	4,6	5,5	5,5	NA	5,5	5,5	4,6	5,5	NA
chr1	38102261	38102284	11,11	12,12	12,12	11,11	11,11	NA	12,13	11,11	12,12	12,12	NA	11,11	NA	NA	11,11	11,11	12,12	12,12	12,12	12,12	11,11	11,11	NA	12,12	12,12	11,11	12,12	11,11	12,12	11,11	12,12	NA	12,12	11,11	11,11	12,12	12,13	12,12	11,11	12,12	12,12	11,11	NA	12,12	11,11	12,12	11,11
chr1	38140134	38140157	5,5	6,6	6,6	5,5	5,5	6,6	6,6	5,5	6,6	6,6	5,5	5,5	5,5	5,5	5,5	5,5	6,6	6,6	6,6	6,6	5,5	5,5	5,5	5,5	6,6	5,5	6,6	5,5	6,6	5,5	6,6	5,5	6,6	5,5	5,5	6,6	6,6	6,6	5,5	6,6	6,6	5,5	6,6	6,6	5,5	6,6	5,5
chr1	38175172	38175211	6,6	10,10	NA	6,6	NA	10,10	NA	6,6	10,10	10,10	NA	6,6	6,6	6,6	6,6	6,6	NA	10,10	NA	10,10	6,6	6,6	6,6	10,10	NA	NA	10,10	6,6	10,10	NA	NA	6,6	10,10	NA	6,6	NA	10,10	10,10	6,6	NA	NA	6,6	10,10	10,10	6,6	NA	6,6
chr1	38225074	38225085	2,5	3,3	3,3	NA	NA	3,3	3,3	2,5	3,3	3,3	2,5	2,2	NA	2,5	2,5	2,5	3,3	3,3	3,3	3,3	2,5	2,5	2,5	3,3	3,3	2,5	3,3	2,5	3,3	2,5	3,3	2,5	3,3	2,5	2,5	3,3	NA	3,3	2,5	3,3	3,3	2,5	2,5	3,3	2,5	3,3	2,2
chr1	38228405	38228428	9,9	8,8	8,8	NA	NA	8,8	8,8	9,9	8,8	8,8	NA	8,9	9,9	NA	NA	9,9	8,8	8,8	8,8	8,8	8,9	9,9	NA	8,8	8,8	NA	8,8	9,9	8,8	NA	8,8	NA	8,8	NA	NA	8,8	8,8	8,8	NA	NA	8,8	9,9	NA	8,8	NA	8,8	NA
chr1	38236705	38236720	3,3	4,4	4,4	3,3	3,3	4,4	4,4	3,3	4,4	4,4	3,3	3,3	3,3	3,3	3,3	3,3	4,4	4,4	4,4	4,4	3,3	3,3	3,3	4,4	4,4	3,3	4,4	3,3	4,4	3,3	4,4	3,3	4,4	3,3	3,3	4,4	NA	4,4	3,3	4,4	NA	3,3	3,3	4,4	3,3	4,4	NA
chr1	38243796	38243823	13,13	14,14	14,14	NA	13,13	14,14	14,14	13,13	14,14	14,14	NA	13,13	13,13	13,13	13,13	NA	14,14	14,14	14,14	14,14	NA	NA	13,13	NA	14,14	13,13	14,14	13,13	NA	13,13	NA	13,13	14,14	NA	13,13	14,14	NA	14,14	NA	NA	NA	13,13	13,13	14,14	13,13	14,14	13,14
chr1	38246669	38246688	6,6	4,4	4,4	NA	6,6	4,4	4,4	6,6	4,4	4,4	6,6	6,6	6,6	NA	6,6	6,6	4,4	4,4	4,4	4,4	6,6	6,6	6,6	4,4	4,4	NA	4,4	6,6	4,4	6,6	4,4	6,6	4,4	6,6	6,6	4,4	4,4	4,4	6,6	4,4	3,4	6,6	6,6	4,4	6,6	4,4	6,6
chr1	38258875	38258894	3,3	4,4	4,4	3,3	3,3	4,4	4,4	3,3	4,4	4,4	3,3	3,3	3,3	NA	3,3	3,3	4,4	4,4	4,4	4,4	3,3	3,3	3,3	4,4	4,4	3,3	4,4	3,3	NA	3,3	4,4	NA	NA	3,3	3,3	4,4	4,4	4,4	3,3	4,4	4,4	3,3	3,3	4,4	3,3	NA	3,3
chr1	38289191	38289226	8,8	9,9	9,9	8,8	8,8	9,9	9,9	8,8	9,9	NA	8,8	8,8	8,8	8,8	8,8	8,8	9,9	9,9	9,9	9,9	8,8	NA	8,8	9,9	9,9	NA	9,9	8,8	9,9	8,8	9,9	8,8	9,9	8,8	8,8	9,9	NA	9,9	NA	9,9	NA	8,8	8,8	9,9	8,8	9,9	8,8
chr1	38303542	38303557	4,4	8,8	8,8	NA	4,4	8,8	8,8	4,4	8,8	8,8	4,4	4,4	NA	4,4	4,4	4,4	8,8	NA	8,8	NA	4,4	4,4	4,4	8,8	8,8	NA	8,8	4,4	8,8	NA	8,8	4,5	NA	4,4	NA	8,8	8,8	8,9	4,4	8,8	8,8	4,4	4,4	8,8	4,4	8,8	4,4
chr1	38310395	38310414	NA	4,4	4,4	NA	NA	4,4	4,4	3,3	4,4	4,4	3,3	3,3	NA	3,3	3,3	3,3	4,4	4,4	4,4	4,4	NA	3,3	3,3	4,4	4,4	NA	4,4	3,3	4,4	NA	4,4	3,3	NA	3,3	3,3	4,4	NA	4,4	3,3	4,4	4,4	3,3	3,3	NA	3,3	4,4	3,3
chr1	38319274	38319291	5,5	6,6	6,6	5,5	5,5	6,6	6,6	5,5	6,6	6,6	5,5	5,5	5,5	5,5	5,5	5,5	6,6	6,6	6,6	6,6	5,5	5,5	5,5	6,6	6,6	NA	6,6	5,5	6,6	5,5	6,6	5,5	6,6	5,5	5,5	6,6	6,6	6,6	5,5	6,6	6,6	5,5	5,5	6,6	5,5	6,6	5,5
chr1	38360225	38360252	10,10	7,7	NA	10,10	10,10	7,7	7,7	NA	7,7	7,7	10,10	10,10	10,10	10,10	10,10	10,10	7,7	7,7	NA	7,7	10,10	10,10	10,10	7,7	7,7	9,10	7,7	10,10	7,7	10,10	7,7	10,10	7,7	10,10	10,10	7,7	7,7	7,7	10,10	7,7	7,7	10,10	10,10	7,7	10,10	7,7	10,10
chr1	38432040	38432051	2,2	3,3	3,3	2,2	2,2	3,3	3,3	2,2	3,3	3,3	2,2	2,2	2,2	2,2	2,2	2,2	3,3	3,3	3,3	3,3	2,2	2,2	2,2	3,3	3,3	2,2	3,3	2,2	3,3	2,2	3,3	2,2	3,3	2,2	2,2	3,3	3,3	3,3	2,2	3,3	3,3	2,2	2,2	3,3	2,2	3,3	2,2
chr1	38444125	38444164	9,9	10,10	NA	9,9	9,9	10,10	10,10	9,9	10,10	NA	9,9	9,9	9,9	9,9	9,9	9,9	10,10	10,10	10,10	10,10	9,9	9,9	9,9	10,10	10,10	NA	10,10	9,9	10,10	9,9	10,10	9,9	10,10	9,9	NA	10,10	10,10	10,10	9,9	10,11	NA	9,9	9,9	10,10	9,9	10,10	9,9
chr1	38489188	38489203	NA	4,4	4,4	14,14	NA	4,4	4,4	14,14	4,4	4,4	14,14	14,14	NA	14,14	14,14	14,14	4,4	4,4	4,4	4,4	NA	14,14	14,14	4,4	4,4	14,14	4,4	14,14	4,4	14,14	4,4	NA	4,4	14,14	NA	4,4	NA	4,4	14,14	4,4	4,4	14,14	14,14	4,4	13,13	4,4	13,13
chr1	38497109	38497128	4,4	5,5	5,5	4,4	4,4	5,5	5,5	4,4	5,5	5,5	NA	4,4	4,4	4,4	NA	4,4	5,5	5,5	5,5	5,5	4,4	4,4	4,4	5,5	5,5	NA	5,5	4,4	5,5	4,4	5,5	NA	5,5	4,4	NA	5,5	5,5	5,5	NA	5,5	NA	4,4	4,4	5,5	4,4	5,5	4,4
chr1	38508498	38508527	4,4	6,6	NA	4,4	4,4	NA	6,6	4,4	6,6	NA	4,4	4,4	NA	4,4	4,4	4,4	NA	6,6	6,6	6,6	4,4	4,4	4,4	6,6	6,6	NA	6,6	4,4	6,6	4,4	NA	4,4	6,6	4,4	4,4	6,6	6,6	6,6	4,4	6,6	NA	4,4	4,4	6,6	4,4	NA	4,4
chr1	38513788	38513807	4,4	5,5	5,5	4,4	4,4	5,5	5,5	4,4	5,5	5,5	4,4	4,4	4,4	4,4	4,4	4,4	5,5	5,5	5,5	5,5	4,4	4,4	4,4	5,5	5,5	NA	5,5	4,4	5,5	4,4	5,5	4,4	5,5	4,4	4,4	5,5	5,5	5,5	4,4	5,5	5,5	4,4	4,4	5,5	4,4	5,5	4,4
chr1	38521006	38521037	10,10	8,8	8,8	10,10	NA	8,8	8,8	10,10	8,8	8,8	10,10	10,10	NA	10,10	10,10	10,10	8,8	8,8	8,8	8,8	10,10	10,10	NA	NA	8,8	10,10	8,8	NA	8,8	NA	8,8	10,10	8,8	10,10	10,10	8,8	8,8	8,8	10,10	8,8	8,8	10,10	10,10	8,8	10,10	8,8	10,10
chr1	38554827	38554854	9,9	7,7	7,7	9,9	9,9	7,7	7,7	9,9	7,7	7,7	9,9	9,9	9,9	9,9	9,9	9,9	7,7	7,7	7,7	7,7	9,9	9,9	9,9	7,7	7,7	NA	7,7	9,9	7,7	9,9	7,7	9,9	7,7	9,9	9,9	7,7	7,7	7,7	9,9	7,7	7,7	9,9	9,9	7,7	9,9	7,7	9,9
chr1	38566407	38566434	4,4	7,7	7,7	NA	4,4	7,7	7,7	4,4	7,7	NA	4,4	4,4	4,4	4,4	4,4	4,4	7,7	7,7	7,7	7,7	4,4	4,4	4,4	7,7	7,7	NA	7,7	4,4	7,7	4,4	7,7	4,4	7,7	4,4	4,4	NA	NA	7,7	4,4	7,7	7,7	4,4	4,4	7,7	4,4	7,7	4,4
chr1	38625236	38625267	7,7	8,8	8,8	7,7	NA	8,8	8,8	7,7	8,8	8,8	7,7	7,7	7,7	7,7	7,7	7,7	8,8	8,8	8,8	8,8	7,7	7,7	7,7	8,8	8,8	7,7	8,8	7,7	8,8	7,7	8,8	7,7	8,8	7,7	7,7	8,8	8,8	8,8	7,7	8,8	8,8	7,7	7,7	8,8	7,7	8,8	7,7
chr1	38753819	38753846	6,6	7,7	7,7	6,6	6,6	7,7	7,7	6,6	7,7	7,7	6,6	6,6	6,6	6,6	6,6	6,6	7,7	7,7	7,7	7,7	6,6	6,6	6,6	NA	7,7	NA	7,7	6,6	7,7	6,6	7,7	6,6	7,7	6,6	6,6	7,7	NA	7,7	6,6	7,7	7,7	6,6	6,6	7,7	6,6	NA	6,6
chr1	38760323	38760362	NA	NA	10,10	NA	6,6	10,10	10,10	6,6	10,10	10,10	6,6	6,6	NA	NA	6,6	6,6	10,10	10,10	10,10	NA	NA	6,6	6,6	10,10	10,10	6,6	10,10	6,6	10,10	6,6	10,10	6,6	11,11	6,6	NA	NA	NA	10,10	6,6	10,10	NA	6,6	6,6	NA	6,6	10,10	6,6
chr1	38761161	38761172	7,7	6,6	6,6	NA	NA	6,6	6,6	7,7	6,6	6,6	7,7	7,7	7,7	NA	7,7	7,7	6,6	6,6	6,6	NA	7,7	7,7	7,7	6,6	6,6	7,7	6,6	7,7	NA	NA	6,6	7,7	6,6	7,7	NA	6,6	6,6	6,6	7,7	6,6	6,6	7,7	7,7	6,6	7,7	6,6	7,7
chr1	38764001	38764040	NA	10,10	10,10	7,7	NA	10,10	10,10	7,7	10,10	10,10	NA	7,7	NA	7,8	7,7	7,7	10,10	10,10	10,10	9,10	7,8	7,7	7,7	10,10	10,10	NA	10,10	7,7	10,10	NA	10,10	7,7	10,10	NA	7,8	10,10	10,10	10,10	7,7	10,10	10,10	7,8	7,7	10,10	7,7	10,10	7,7
chr1	38765450	38765461	2,5	4,4	4,4	2,5	2,5	4,4	4,4	2,5	4,4	4,4	NA	2,5	2,5	NA	2,5	2,5	4,4	4,4	4,4	4,4	2,5	2,5	2,5	4,4	4,4	2,5	4,4	2,5	4,4	NA	4,4	NA	4,4	2,2	2,5	4,4	4,4	4,4	2,5	4,4	4,4	2,5	2,5	4,4	2,2	4,4	2,5
chr1	38766675	38766694	6,6	5,5	5,5	6,6	NA	5,5	5,5	6,6	5,5	5,5	6,6	6,6	6,6	6,6	6,6	6,6	5,5	5,5	5,5	5,5	6,6	6,6	6,6	5,5	5,5	NA	5,5	6,6	5,5	6,6	5,5	6,6	5,5	6,6	6,6	5,5	5,5	5,5	6,6	5,5	NA	6,6	6,6	5,5	6,6	5,5	6,6
chr1	38779229	38779248	9,9	10,10	10,10	9,9	9,9	10,10	10,11	9,9	10,10	10,10	9,9	9,9	9,9	9,9	9,9	9,9	10,10	10,10	10,10	10,10	9,9	9,9	9,9	10,10	10,10	9,9	NA	NA	10,10	9,9	10,10	9,9	10,10	9,9	9,9	10,10	10,10	NA	9,9	10,10	10,10	9,9	9,9	10,10	9,9	10,10	9,9
chr1	38779953	38779964	2,2	3,3	3,3	2,2	2,2	3,3	3,3	2,2	3,3	3,3	2,2	2,2	2,2	2,2	2,2	2,2	3,3	3,3	3,3	3,3	2,2	2,2	2,2	3,3	3,3	NA	3,3	2,2	3,3	NA	3,3	2,2	3,3	2,2	2,2	3,3	3,3	3,3	2,2	3,3	3,3	2,2	NA	3,3	2,2	3,3	2,2
chr1	38779964	38779987	5,5	6,6	6,6	5,5	5,5	6,6	6,6	5,5	6,6	6,6	5,5	5,5	5,5	5,5	5,5	5,5	6,6	6,6	6,6	6,6	5,5	5,5	5,5	6,6	6,6	NA	6,6	5,5	6,6	5,5	6,6	5,5	6,6	5,5	NA	6,6	6,6	6,6	5,5	6,6	6,6	5,5	5,5	6,6	5,5	6,6	5,5
chr1	38894845	38894878	12,12	16,17	17,17	12,12	NA	16,17	NA	12,12	17,17	17,17	12,12	12,12	12,12	12,12	12,12	NA	NA	17,17	17,17	NA	12,12	12,12	12,12	17,17	17,17	12,12	17,17	12,12	17,17	12,12	17,17	12,12	17,17	12,12	12,12	17,17	17,17	NA	12,12	17,17	17,17	12,12	12,12	17,17	12,12	17,17	12,12
chr1	38900249	38900290	14,14	14,14	14,14	13,13	NA	14,14	14,14	13,13	14,14	14,14	13,13	13,13	13,13	NA	13,13	13,14	14,14	14,14	14,14	14,14	13,13	13,13	13,13	14,14	14,14	NA	14,14	NA	14,14	NA	NA	13,13	NA	NA	13,13	14,14	14,14	14,14	13,13	14,14	14,14	13,13	13,13	14,14	13,13	14,14	13,13
chr1	38917569	38917596	10,10	7,7	7,7	NA	10,10	7,7	7,7	9,10	7,7	7,7	10,10	10,10	10,10	10,10	10,10	10,10	7,7	7,7	7,7	7,7	10,10	10,10	10,10	7,7	7,7	10,10	7,7	10,10	7,7	10,10	7,7	10,10	7,7	10,10	10,10	7,7	7,7	7,7	10,10	7,7	7,7	10,10	10,10	7,7	9,9	7,7	10,10
chr1	38918389	38918412	7,7	6,6	6,6	7,7	7,7	6,6	6,6	7,7	6,6	6,6	7,7	7,7	7,7	7,7	7,7	7,7	6,6	6,6	6,6	6,6	7,7	7,7	7,7	6,6	6,6	NA	6,6	7,7	6,6	7,7	6,6	7,7	6,6	7,7	7,7	6,6	5,6	6,6	7,7	6,6	6,6	7,7	7,7	6,6	7,7	6,6	7,7
chr1	38920845	38920860	9,9	8,8	NA	9,9	NA	8,8	8,8	9,9	NA	8,8	9,9	9,9	NA	9,9	9,9	NA	8,8	8,8	8,8	8,8	9,9	9,9	NA	8,8	NA	9,9	8,8	9,9	8,8	9,9	8,8	9,9	8,8	NA	9,9	8,8	NA	8,8	NA	8,8	NA	NA	9,9	8,8	9,9	8,8	9,9
chr1	38921043	38921078	7,7	9,9	9,9	7,7	7,7	9,9	9,9	7,7	9,9	9,9	7,7	7,7	7,7	7,7	7,7	7,7	9,9	9,9	9,9	9,9	7,7	7,7	7,7	9,9	9,9	7,7	9,9	7,7	9,9	7,7	9,9	7,7	9,9	7,7	7,7	9,9	9,9	9,9	7,7	9,9	9,9	7,7	7,7	9,9	7,7	9,9	7,7
chr1	38968854	38968879	8,8	13,13	13,13	8,8	8,8	13,13	13,13	8,8	13,13	13,13	8,8	8,8	8,8	8,8	8,8	8,8	NA	13,13	13,13	13,13	8,8	8,8	8,8	13,13	13,13	NA	13,13	8,8	13,13	8,8	NA	8,8	13,13	8,8	8,8	13,13	13,13	13,13	8,8	13,13	NA	8,8	8,8	13,13	8,8	13,13	8,8
chr1	38971271	38971298	6,6	7,7	7,7	6,6	6,6	7,7	7,7	6,6	7,7	7,7	6,6	6,6	6,6	6,6	6,6	6,6	7,7	7,7	7,7	7,7	6,6	6,6	6,6	7,7	7,7	6,6	7,7	6,6	7,7	6,6	7,7	6,6	7,7	6,6	6,6	NA	7,7	7,7	6,6	7,7	NA	6,6	6,6	7,7	6,6	7,7	6,6
chr1	38998671	38998684	5,7	7,7	7,7	5,7	5,5	7,7	7,7	5,7	7,7	7,7	5,7	5,7	5,7	5,7	5,7	5,7	7,7	7,7	7,7	7,7	5,7	5,7	5,7	7,7	7,7	5,7	7,7	5,7	7,7	5,5	NA	5,7	7,7	5,5	NA	7,7	7,7	7,7	5,7	7,7	7,7	5,7	5,5	7,7	5,7	7,7	5,7
chr1	39137999	39138019	8,8	7,7	7,7	NA	8,8	7,7	7,7	8,8	7,7	7,7	8,8	8,8	8,8	8,8	8,8	8,8	7,7	7,7	7,7	7,7	7,7	8,8	8,8	7,7	7,7	8,8	7,7	8,8	7,7	8,8	7,7	8,8	7,7	8,8	7,7	7,7	7,7	7,7	7,7	7,7	7,7	8,8	8,8	7,7	8,8	7,7	8,8
chr1	39153606	39153638	NA	NA	11,11	NA	10,10	11,11	11,11	10,10	11,11	11,11	10,10	10,10	10,10	10,10	10,10	10,10	11,11	NA	11,11	11,11	NA	10,10	10,10	11,11	11,11	NA	11,11	10,10	11,11	10,10	11,11	NA	10,11	10,10	11,11	11,11	NA	NA	11,11	11,11	NA	10,10	10,10	11,11	NA	11,11	10,10
chr1	39154659	39154703	NA	15,15	NA	14,14	14,14	NA	15,15	14,14	15,15	15,15	14,14	NA	14,14	14,14	14,14	14,14	14,15	15,15	14,15	NA	15,15	NA	14,14	15,15	15,15	14,14	15,15	14,14	15,15	14,14	15,15	14,14	15,15	14,14	15,15	16,16	NA	NA	NA	15,15	15,15	14,14	14,14	15,15	14,14	15,15	14,14
chr1	39249980	39250004	NA	5,5	5,5	NA	NA	5,5	5,5	4,4	NA	5,5	4,4	4,4	4,4	4,4	NA	4,4	NA	5,5	5,5	5,5	NA	4,4	4,4	5,5	5,5	NA	5,5	4,4	5,5	NA	5,5	NA	5,5	4,4	NA	5,5	NA	5,5	5,5	5,5	NA	4,4	4,4	5,5	4,4	NA	4,4
chr1	39260096	39260107	10,11	6,6	6,6	NA	NA	6,6	6,6	11,11	6,6	6,6	NA	11,11	11,11	11,11	11,11	11,11	6,6	6,6	6,6	6,6	6,6	11,11	10,11	6,6	6,6	11,11	6,6	11,11	6,6	11,11	6,6	11,11	6,6	11,11	6,6	6,6	6,6	6,6	6,6	6,6	6,6	11,11	NA	6,6	11,11	6,6	NA
chr1	39296099	39296142	NA	11,11	11,11	12,12	NA	11,11	11,11	12,12	11,11	11,11	12,12	NA	12,12	12,12	12,12	NA	5,11	11,11	NA	11,11	11,11	12,12	12,13	11,12	11,11	12,12	11,11	12,12	11,11	NA	11,11	NA	11,11	12,12	NA	11,11	11,11	11,11	11,11	11,11	NA	NA	12,12	11,11	12,12	11,11	NA
chr1	39429641	39429665	5,5	5,5	5,5	5,5	5,5	NA	5,5	5,5	5,5	5,5	5,5	5,5	5,5	NA	5,5	5,5	5,5	5,5	5,5	5,5	5,5	5,5	5,5	5,5	NA	NA	5,5	5,5	5,5	NA	5,5	5,5	5,5	5,5	NA	5,5	5,5	5,5	5,5	NA	NA	5,5	5,5	4,4	5,5	NA	5,5
chr1	39482721	39482748	NA	14,14	14,14	13,13	13,13	14,14	14,14	13,13	NA	NA	13,13	13,13	13,13	13,13	NA	NA	NA	14,14	14,14	14,14	14,14	13,13	13,13	14,14	14,14	13,13	NA	13,13	NA	13,13	14,14	NA	14,14	13,13	14,14	14,14	NA	14,14	14,14	14,14	14,14	13,13	13,13	NA	NA	NA	NA
chr1	39487084	39487107	NA	12,12	12,12	13,13	NA	12,12	NA	13,13	12,12	12,12	NA	13,13	13,13	13,13	13,13	13,13	12,12	12,12	12,12	12,12	12,12	13,13	13,13	12,12	12,12	NA	NA	13,13	12,12	NA	12,12	13,13	12,12	13,13	NA	12,12	NA	12,12	12,12	12,12	NA	13,13	13,13	12,12	NA	12,12	13,13
chr1	39533335	39533358	NA	8,8	8,8	8,8	8,8	8,8	8,8	NA	8,8	8,8	8,8	8,8	NA	9,9	9,9	8,8	8,8	8,8	8,8	NA	8,8	8,8	8,8	8,8	8,8	8,8	8,8	8,8	8,8	8,8	8,8	NA	8,8	8,8	NA	8,8	8,8	8,8	8,8	NA	8,8	8,8	NA	8,8	8,8	8,8	8,8
chr1	39594578	39594619	NA	7,7	7,7	NA	6,7	7,7	7,7	NA	7,7	7,7	6,7	6,7	6,7	NA	6,7	6,6	7,7	7,7	7,7	7,7	7,7	6,7	NA	7,7	NA	6,7	7,7	NA	7,7	NA	NA	6,7	7,7	6,7	7,7	7,7	NA	7,7	7,7	7,7	7,7	6,7	6,7	7,7	NA	7,7	6,7
chr1	39805928	39805967	10,10	10,10	10,10	10,10	10,10	10,10	10,10	10,10	10,10	10,10	10,10	NA	10,10	10,10	10,10	10,10	10,10	10,10	10,10	10,10	10,10	10,10	10,10	10,10	10,10	NA	10,10	10,10	10,10	NA	10,10	10,10	10,10	10,10	10,10	10,10	10,10	10,10	10,10	10,10	10,10	10,10	10,10	10,10	10,10	10,10	10,10
chr1	39809589	39809630	14,14	14,14	14,14	NA	14,14	14,14	NA	14,14	14,14	14,14	14,14	NA	NA	14,14	14,14	14,14	14,14	14,14	NA	14,14	14,14	14,14	14,14	14,14	14,14	14,14	14,14	14,14	14,14	NA	14,14	14,14	15,15	NA	14,14	15,15	NA	14,14	NA	14,14	14,14	14,14	14,14	14,14	14,14	NA	14,14
chr1	39880574	39880608	7,7	7,7	7,7	7,7	7,7	7,7	7,7	7,7	7,7	7,7	7,7	7,7	7,7	7,7	7,7	7,7	7,7	7,7	NA	7,7	7,7	7,7	7,7	7,7	8,8	7,7	7,7	7,7	7,7	NA	7,7	7,7	7,7	7,7	7,7	7,7	7,7	7,7	7,7	7,7	7,7	7,7	7,7	7,7	7,7	7,7	NA
chr1	39908531	39908578	12,12	NA	12,12	12,12	12,12	12,12	12,12	12,12	12,12	NA	12,12	12,12	12,12	NA	NA	NA	12,12	12,12	12,12	12,12	12,12	NA	NA	12,12	NA	NA	12,12	12,12	NA	12,12	12,12	12,12	12,12	12,12	NA	12,12	NA	NA	12,12	12,12	NA	12,12	NA	12,12	12,12	12,12	11,12
chr1	39940597	39940617	7,7	7,7	7,7	7,7	7,7	7,7	7,7	7,7	7,7	7,7	7,7	7,7	7,7	7,7	7,7	7,7	7,7	7,7	7,7	7,7	7,7	7,7	7,7	7,7	7,7	7,7	7,7	7,7	7,7	7,7	7,7	7,7	7,7	7,7	7,7	7,7	7,7	NA	7,7	7,7	7,7	7,7	7,7	7,7	7,7	7,7	7,7
chr1	40032742	40032789	12,14	12,13	12,13	12,15	12,13	12,13	12,13	12,12	12,13	12,13	12,13	12,13	NA	12,13	12,12	12,13	12,13	12,13	12,13	12,13	12,13	12,13	12,13	12,13	12,13	12,13	12,13	12,13	12,13	12,13	12,13	12,13	12,13	12,13	12,15	12,13	12,13	NA	12,13	12,13	12,13	12,13	12,13	12,13	13,13	12,13	12,12
chr1	40064164	40064203	10,10	10,10	10,10	10,10	10,10	10,10	10,10	10,10	10,10	10,10	10,10	10,10	10,10	10,10	10,10	10,10	10,10	10,10	10,10	10,10	10,10	10,10	10,10	10,10	10,10	10,10	10,10	10,10	10,10	10,10	10,10	10,10	10,10	10,10	10,10	10,10	10,10	10,10	NA	10,10	10,10	10,10	10,10	10,10	10,10	10,10	10,10
chr1	40095827	40095874	12,12	12,12	12,12	12,12	12,12	NA	12,12	12,12	12,12	12,12	NA	12,12	12,12	12,12	12,12	12,12	12,12	12,12	NA	12,12	12,12	NA	8,12	13,13	12,12	12,12	12,12	12,12	12,12	12,12	13,13	12,12	12,12	12,12	12,12	12,12	12,12	12,12	12,12	NA	12,12	12,12	12,12	NA	13,13	NA	12,12
chr1	40192857	40192886	NA	NA	6,6	NA	6,6	6,6	6,6	6,6	6,6	6,6	6,6	6,6	6,6	6,6	6,6	6,6	6,6	6,6	6,6	6,6	NA	6,6	6,6	7,7	6,6	NA	6,6	6,6	6,6	6,6	6,6	6,6	6,6	6,6	6,6	6,6	6,6	6,6	6,6	NA	NA	6,6	6,6	6,6	6,6	6,6	6,6
chr1	40538029	40538076	NA	12,12	NA	12,12	12,12	12,12	12,12	12,12	12,12	12,12	12,12	12,12	13,13	12,12	12,12	12,12	12,12	12,12	12,12	11,11	NA	12,12	12,12	12,12	12,12	NA	12,12	12,12	12,12	12,12	12,12	12,12	12,12	12,12	12,12	13,13	13,13	NA	12,12	12,12	12,12	12,12	12,12	12,12	12,12	12,12	12,12
chr1	40578360	40578399	10,10	10,10	10,10	10,10	10,10	10,10	9,10	10,10	10,10	10,10	10,10	10,10	10,10	10,10	10,10	10,10	10,10	10,10	10,10	NA	NA	10,10	10,10	10,10	10,10	10,10	NA	10,10	10,10	10,10	10,10	10,10	10,10	NA	10,10	10,10	10,10	10,10	10,10	10,10	10,10	10,10	10,10	10,10	10,10	10,10	10,10
chr1	40601456	40601494	13,13	13,13	13,13	13,13	NA	NA	13,13	12,13	13,13	13,13	13,13	14,14	NA	13,13	13,13	13,13	13,13	13,13	13,13	NA	13,13	13,13	13,13	13,13	13,13	NA	13,13	13,13	13,13	13,13	NA	13,13	13,13	13,13	13,13	13,13	13,13	NA	13,13	NA	NA	13,13	13,13	13,13	13,13	NA	13,13
chr1	40692915	40692954	8,8	8,8	NA	8,8	8,8	8,8	8,8	8,8	8,8	8,8	8,8	8,8	8,8	8,8	8,8	8,8	8,8	8,8	8,8	8,8	8,8	8,8	8,8	8,8	8,8	NA	8,8	8,8	8,8	8,8	NA	8,8	8,8	8,8	8,8	8,8	8,8	8,8	8,8	8,8	9,9	8,8	8,8	8,8	8,8	8,8	8,8
chr1	40887246	40887269	NA	6,6	6,6	5,5	NA	6,6	6,6	5,5	6,6	6,6	5,5	5,5	5,5	5,5	5,5	5,5	6,6	6,6	6,6	6,6	6,6	5,5	5,5	6,6	6,6	5,5	6,6	6,6	6,6	5,5	6,6	5,5	6,6	5,5	6,6	6,6	6,6	6,6	6,6	6,6	NA	5,5	5,5	6,6	5,5	NA	5,5
chr1	40974392	40974433	7,7	6,6	6,6	7,7	7,7	6,6	6,6	7,7	6,6	6,6	7,7	7,7	7,7	7,7	7,7	7,7	6,6	6,6	6,6	6,6	6,6	7,7	7,7	6,6	6,6	7,7	6,6	6,6	6,6	7,7	6,6	7,7	6,6	7,7	6,6	6,6	6,6	6,6	6,6	6,6	6,6	7,7	7,7	6,6	7,7	7,7	7,7
chr1	41004282	41004333	12,12	13,13	13,13	13,13	NA	13,13	13,13	NA	13,13	13,13	12,12	12,12	12,12	12,12	NA	12,12	13,13	NA	8,13	13,13	13,13	11,11	12,12	13,13	13,13	NA	NA	13,13	14,14	12,12	13,13	12,12	NA	12,12	NA	13,13	13,13	NA	13,13	13,13	13,13	12,12	12,12	13,13	12,12	12,12	NA
chr1	41057268	41057287	10,10	10,10	10,10	NA	10,10	10,10	10,10	10,10	10,10	10,10	10,10	NA	10,10	10,10	11,11	10,10	10,10	10,10	10,10	10,10	NA	10,10	10,10	NA	10,10	NA	10,10	10,10	10,10	10,10	10,11	NA	10,10	10,10	10,10	NA	NA	10,10	10,10	10,10	NA	10,10	10,10	10,10	10,10	10,10	10,10
chr1	41094110	41094157	11,11	12,12	12,12	11,11	11,11	12,12	12,12	11,11	12,12	12,12	11,11	11,11	11,11	11,11	11,11	11,11	12,12	NA	13,13	NA	12,12	NA	11,11	12,12	NA	11,11	12,12	12,12	12,12	11,11	12,12	11,11	NA	11,11	12,12	12,12	12,12	12,12	12,12	12,12	12,12	11,11	11,11	12,12	11,11	11,11	NA
chr1	41095440	41095465	13,13	13,13	NA	13,13	13,13	13,13	13,13	13,13	13,13	13,13	13,13	13,13	13,13	13,13	13,13	13,13	13,13	13,13	13,13	13,13	13,13	13,13	13,13	13,13	13,13	13,13	13,13	13,13	13,13	13,14	13,13	13,13	13,13	13,13	13,13	13,13	12,13	13,13	NA	13,13	NA	13,13	13,13	13,13	13,13	13,13	13,13
chr1	41097152	41097217	9,9	9,11	5,11	9,9	NA	11,11	4,11	9,9	5,11	5,11	9,9	9,9	9,9	4,9	9,9	9,9	NA	11,11	5,11	3,11	3,11	9,9	9,9	11,11	10,10	8,10	11,11	NA	10,11	9,9	NA	9,9	9,11	NA	11,11	11,11	9,11	NA	NA	9,11	NA	9,9	9,9	NA	NA	9,9	9,9
chr1	41153945	41153992	NA	NA	12,12	11,11	NA	12,12	NA	11,11	12,12	NA	11,11	11,11	NA	11,11	11,11	11,11	12,12	NA	12,12	NA	12,12	11,11	11,11	12,12	12,12	11,11	12,12	12,12	12,12	11,11	12,12	11,11	12,12	11,11	12,12	12,12	NA	12,12	12,12	12,12	NA	11,11	11,11	12,12	11,11	11,11	11,11
chr1	41155112	41155151	11,11	10,10	10,10	11,11	NA	10,10	10,10	11,11	10,10	10,10	11,11	11,11	11,11	NA	11,11	NA	10,10	10,10	10,10	10,10	10,10	11,11	11,11	NA	10,10	NA	NA	10,10	10,10	11,11	10,10	11,11	10,10	11,11	10,10	10,10	10,10	10,10	10,10	10,10	10,10	11,11	11,11	10,10	11,11	11,11	11,11
chr1	41171775	41171818	10,10	10,10	NA	10,10	10,10	11,11	11,11	10,10	11,11	NA	NA	NA	10,10	10,10	10,10	10,10	11,11	11,11	11,11	11,11	NA	10,10	9,9	11,11	11,11	10,10	11,11	11,11	NA	10,10	11,11	NA	12,12	10,10	11,11	11,12	11,11	11,11	11,11	11,11	11,11	NA	10,10	11,11	10,10	10,10	10,10
chr1	41248746	41248785	NA	10,10	10,10	NA	10,10	10,10	10,10	10,10	10,10	10,10	NA	10,10	10,10	10,10	NA	NA	10,10	NA	10,10	10,10	10,10	NA	10,10	10,10	NA	NA	10,10	10,10	10,10	NA	10,10	10,10	10,10	10,10	10,10	NA	10,10	11,11	NA	10,10	10,10	NA	10,10	10,10	NA	10,10	NA
chr1	41266205	41266244	11,11	10,10	10,10	11,11	11,11	10,10	10,10	11,11	10,10	10,10	11,11	11,11	11,11	11,11	11,11	11,11	10,10	10,10	10,10	9,9	10,10	11,11	11,11	10,10	10,10	11,11	10,10	10,10	10,10	11,11	10,10	11,11	10,10	11,11	10,10	10,10	NA	NA	10,10	10,10	10,10	11,11	NA	10,10	11,11	11,11	11,11
chr1	41288506	41288541	10,10	9,9	9,9	NA	NA	NA	9,9	10,10	9,9	9,9	10,10	10,10	10,10	10,10	10,10	10,10	9,9	9,9	9,9	9,9	NA	10,10	10,10	9,9	9,9	NA	9,9	9,9	9,9	10,10	9,9	10,10	9,9	10,10	9,9	9,9	9,9	NA	NA	9,9	NA	10,10	10,10	9,9	10,10	10,10	10,10
chr1	41344655	41344666	NA	6,6	6,6	6,6	6,6	6,6	6,6	6,6	6,6	6,6	6,6	6,6	6,6	6,6	6,6	6,6	6,6	6,6	6,6	6,6	6,6	6,6	6,6	6,6	6,6	5,6	6,6	6,6	6,6	5,6	6,6	NA	6,6	5,6	6,6	6,6	6,6	6,6	6,6	6,6	6,6	5,5	5,6	6,6	5,6	5,6	5,5
chr1	41358180	41358227	9,9	12,12	NA	NA	9,9	NA	12,12	9,9	NA	11,12	NA	9,9	9,9	NA	9,9	9,9	11,12	12,12	12,12	12,12	NA	9,9	9,9	12,12	12,12	NA	NA	NA	12,12	9,9	NA	9,9	NA	9,9	NA	12,12	12,12	NA	12,12	12,12	NA	9,9	9,9	NA	9,9	NA	9,9
chr1	41359887	41359930	10,10	NA	11,11	10,10	NA	11,11	11,11	10,10	11,11	NA	NA	10,10	10,10	10,10	10,10	10,10	NA	11,11	11,11	11,11	11,11	3,10	10,10	11,11	11,11	NA	11,11	NA	11,11	NA	11,11	10,10	NA	10,10	11,11	11,11	11,11	10,10	11,11	11,11	NA	NA	10,10	11,11	10,10	10,10	10,10
chr1	41367502	41367549	12,12	12,12	NA	NA	12,12	NA	NA	12,12	12,12	12,12	12,12	12,12	NA	12,12	12,12	12,12	NA	12,12	12,12	12,12	12,12	12,12	12,12	13,13	12,12	NA	11,12	12,12	12,12	NA	12,12	11,12	NA	8,12	12,12	12,12	12,12	NA	12,12	12,12	12,12	12,12	12,12	12,12	12,12	12,12	NA
chr1	41526467	41526498	10,10	8,8	8,8	NA	10,10	8,8	8,8	10,10	8,8	8,8	10,10	10,10	10,10	10,10	10,10	10,10	8,8	8,8	8,8	8,8	8,8	10,10	10,10	8,8	8,8	10,10	8,8	8,8	8,8	10,10	8,8	10,10	8,8	10,10	8,8	8,8	8,8	8,8	8,8	8,8	8,8	10,10	10,10	8,8	10,10	10,10	10,10
chr1	41534368	41534409	13,13	NA	NA	13,13	13,13	NA	21,21	NA	21,21	21,21	13,13	13,13	13,13	13,13	13,14	13,14	21,21	NA	NA	21,21	NA	13,13	13,13	21,21	NA	13,13	21,22	21,21	NA	13,13	NA	13,13	21,21	13,13	20,21	21,21	NA	NA	NA	NA	NA	NA	13,15	21,21	13,13	13,13	13,13
chr1	41544492	41544539	10,10	NA	NA	NA	10,10	12,12	12,12	10,10	12,12	12,12	10,10	10,10	10,10	10,10	10,10	10,10	12,12	11,11	NA	12,12	11,11	10,10	10,10	12,12	12,12	NA	12,12	12,12	12,12	NA	12,12	10,10	12,12	10,10	NA	10,12	12,12	12,12	12,12	NA	5,12	10,10	NA	12,12	NA	10,10	10,10
chr1	41577516	41577536	12,12	7,7	7,7	NA	NA	NA	NA	12,12	NA	7,7	12,12	12,12	12,12	12,12	12,12	12,12	NA	NA	NA	7,7	NA	12,12	NA	NA	NA	NA	NA	7,7	NA	12,12	NA	1,12	7,7	12,12	NA	7,7	7,7	7,7	NA	7,7	7,7	12,12	NA	7,7	12,12	12,12	NA
chr1	41584705	41584736	6,6	8,8	8,8	6,6	6,6	8,8	8,8	6,6	8,8	8,8	6,6	6,6	6,6	6,6	6,6	6,6	8,8	8,8	8,8	8,8	8,8	NA	6,6	8,8	8,8	NA	8,8	8,8	8,8	6,6	8,8	6,6	8,8	6,6	8,8	8,8	8,8	8,8	8,8	8,8	NA	6,6	6,6	8,8	6,6	6,6	6,6
chr1	41662982	41663025	10,10	11,11	11,11	10,10	10,10	11,11	NA	10,10	11,11	11,11	NA	10,10	10,10	10,10	10,10	10,10	NA	11,11	11,11	11,11	12,12	10,10	10,10	11,11	11,11	10,10	12,12	11,11	11,12	10,10	11,11	10,10	12,12	10,10	11,11	11,11	11,11	11,11	11,11	11,11	NA	10,10	10,10	11,11	10,10	10,10	10,10
chr1	41754741	41754792	13,13	13,13	13,13	13,13	NA	13,13	13,13	13,13	13,13	13,13	12,13	13,13	13,13	13,13	13,13	13,13	13,13	NA	13,13	13,13	13,13	13,13	13,13	13,13	13,13	13,14	12,12	13,13	13,13	14,14	13,13	14,14	13,13	14,14	13,13	NA	13,13	13,13	12,12	13,13	13,13	14,14	14,14	13,13	14,14	14,14	14,14
chr1	41798724	41798771	NA	12,12	12,12	12,13	13,13	12,12	12,12	12,12	12,12	NA	13,13	NA	13,13	13,13	13,13	13,13	NA	12,12	12,12	12,12	12,12	13,13	NA	12,12	12,12	NA	12,12	12,12	12,12	12,12	12,12	13,13	12,12	NA	12,12	12,12	12,12	12,12	NA	12,12	12,12	13,13	13,13	12,12	13,13	13,13	NA
chr1	41827221	41827264	10,10	11,11	11,11	10,10	10,10	12,12	11,11	10,10	11,11	11,11	10,10	10,10	10,10	10,10	10,10	10,10	NA	11,11	NA	11,11	11,11	10,10	10,10	NA	11,11	10,10	11,11	11,11	11,11	10,10	11,11	10,10	11,11	9,10	11,11	11,11	11,11	11,11	11,11	11,11	11,11	10,10	10,10	11,11	10,10	10,10	10,10
chr1	41856976	41857015	9,9	10,10	10,10	9,9	9,9	10,10	10,10	9,9	10,10	10,10	9,9	9,9	9,9	9,9	9,9	9,9	10,10	10,10	10,10	10,10	10,10	9,9	9,9	10,10	10,10	9,9	10,10	10,10	10,10	9,9	10,10	9,9	10,10	NA	10,10	10,10	10,10	10,10	10,10	10,10	10,10	9,9	9,9	10,10	9,9	9,9	9,9
chr1	41917176	41917217	7,7	6,6	6,6	7,7	NA	6,6	6,6	7,7	6,6	6,6	7,7	7,7	7,7	7,7	7,7	7,7	6,6	6,6	6,6	6,6	6,6	7,7	7,7	6,6	6,6	7,7	6,6	6,6	6,6	7,7	6,6	7,7	6,6	7,7	6,6	6,6	6,6	6,6	6,6	6,6	6,6	7,7	7,7	6,6	7,7	NA	7,7
chr1	41939440	41939489	10,10	11,11	NA	NA	NA	NA	11,11	10,10	11,11	11,11	10,10	10,10	10,10	10,10	10,10	10,10	11,11	11,11	11,11	11,11	NA	10,10	10,10	11,11	11,11	10,10	10,10	10,10	10,10	10,10	10,10	10,10	10,10	10,10	10,10	10,10	10,10	10,10	10,10	10,10	NA	10,10	10,10	10,10	10,10	10,10	10,10
chr1	41999541	41999585	14,14	15,15	15,15	14,14	14,14	15,15	15,15	14,14	15,15	15,15	14,14	14,14	14,14	14,14	14,14	14,14	15,15	15,15	15,15	15,15	15,15	14,14	14,14	15,15	15,15	14,14	15,15	15,15	15,15	14,14	15,15	14,14	15,15	NA	15,15	15,15	15,15	15,15	NA	15,15	14,15	14,14	14,14	15,15	14,14	14,14	14,14
chr1	42038683	42038717	6,6	7,7	7,7	6,6	6,6	7,7	7,7	6,6	7,7	7,7	6,6	6,6	6,6	6,6	6,6	6,6	7,7	7,7	7,7	7,7	7,7	6,6	6,6	7,7	7,7	NA	7,7	7,7	7,7	6,6	7,7	6,6	7,7	6,6	7,7	7,7	7,7	7,7	7,7	7,7	7,7	6,6	6,6	7,7	6,6	6,6	6,6
chr1	42047163	42047188	12,12	13,13	13,13	12,12	NA	NA	13,13	12,12	13,13	13,13	NA	NA	NA	12,12	12,12	12,12	13,13	13,13	NA	13,13	13,13	12,12	NA	NA	13,13	NA	13,13	13,13	13,13	12,12	13,13	NA	13,13	12,12	13,13	NA	NA	NA	13,13	NA	NA	12,12	NA	13,13	12,12	12,12	12,12
chr1	42073387	42073408	12,12	NA	11,11	12,13	12,12	11,11	11,11	NA	11,11	11,11	12,12	12,12	NA	12,12	12,12	12,12	11,11	11,11	NA	11,12	NA	12,12	12,12	NA	11,11	NA	11,11	11,11	11,11	12,12	11,11	12,12	11,11	12,12	11,11	NA	NA	11,11	11,11	NA	NA	12,12	12,12	11,11	12,12	NA	12,12
chr1	42079870	42079893	9,9	12,12	12,12	9,9	NA	12,12	12,12	9,9	12,12	12,12	9,9	9,9	NA	9,9	9,9	9,9	NA	12,12	NA	12,12	12,12	9,9	9,9	NA	12,12	NA	12,12	12,12	NA	9,9	12,12	9,9	NA	9,9	12,12	12,12	12,12	12,12	NA	NA	NA	9,9	9,9	12,12	9,9	9,9	9,9
chr1	42097926	42097955	13,13	15,15	15,15	13,13	13,13	NA	15,15	13,13	15,15	15,15	13,13	13,13	NA	13,13	NA	13,13	15,15	15,15	15,15	NA	NA	13,13	13,13	NA	15,15	NA	NA	15,15	NA	13,13	NA	NA	NA	NA	15,15	14,15	NA	NA	15,15	15,15	NA	13,13	NA	15,15	NA	13,13	13,13
chr1	42111813	42111826	NA	NA	7,7	NA	NA	7,7	7,7	6,6	7,7	7,7	6,6	6,7	NA	6,7	6,7	6,7	7,7	7,7	7,7	7,7	7,7	NA	6,7	7,7	7,7	6,7	7,7	7,7	7,7	6,7	NA	6,6	7,7	NA	6,7	7,7	7,7	7,7	7,7	NA	NA	6,6	6,7	7,7	6,7	6,6	NA
chr1	42128080	42128095	7,7	8,8	8,8	7,7	7,7	8,8	8,8	7,7	8,8	NA	7,7	7,7	NA	7,7	7,7	7,7	8,8	8,8	8,8	8,8	8,8	7,7	7,7	NA	8,8	7,7	8,8	8,8	8,8	7,7	8,8	7,7	NA	7,7	8,8	8,8	8,8	8,8	8,8	8,8	8,8	7,7	7,7	8,8	7,7	7,7	7,7
chr1	42131857	42131874	4,4	3,3	3,3	4,4	4,4	3,3	3,3	4,4	3,3	3,3	4,4	4,4	4,4	4,4	4,4	NA	3,3	3,3	3,3	3,3	3,3	4,4	4,4	3,3	3,3	4,4	3,3	3,3	3,3	4,4	3,3	4,4	3,3	4,4	3,3	3,3	3,3	3,3	3,3	3,3	3,3	4,4	4,4	3,3	4,4	4,4	4,4
chr1	42355022	42355061	10,10	9,10	10,10	10,10	10,10	NA	NA	10,10	10,10	NA	10,10	10,10	NA	10,10	10,10	10,10	10,10	10,10	10,10	10,10	10,10	NA	10,10	10,10	10,10	NA	10,10	10,10	10,10	10,10	10,10	10,10	10,10	10,10	10,10	10,10	NA	10,10	10,10	10,10	NA	9,9	10,10	10,10	10,10	NA	10,10
chr1	42415466	42415509	10,11	11,11	11,11	NA	10,11	11,11	11,11	10,11	11,11	NA	10,11	10,11	NA	10,11	11,11	10,10	11,11	11,11	11,11	NA	NA	NA	10,11	11,11	NA	10,11	11,11	11,11	NA	NA	11,11	10,11	NA	10,11	NA	11,12	11,11	NA	11,11	NA	11,11	11,11	10,11	11,11	10,11	10,11	10,11
chr1	42531698	42531745	12,12	12,13	12,12	13,13	NA	12,13	12,12	12,12	12,12	12,12	NA	12,12	12,12	NA	12,12	12,12	NA	12,12	12,12	12,12	12,12	12,12	NA	12,12	12,12	12,12	12,12	12,12	12,12	12,12	12,12	12,12	12,12	11,12	12,12	12,12	NA	12,12	12,12	12,12	12,12	12,12	12,12	12,12	NA	12,12	12,12
chr1	42568592	42568669	13,13	13,13	NA	13,13	13,13	14,14	NA	13,13	13,13	13,13	13,13	NA	13,13	13,13	13,14	13,13	13,13	NA	14,14	13,13	NA	13,13	13,13	13,13	13,13	13,13	NA	13,13	13,13	13,13	13,13	13,13	13,13	13,13	13,13	13,13	13,13	13,13	13,13	NA	13,13	13,13	NA	13,13	13,13	12,13	NA
chr1	42706191	42706242	13,13	12,12	13,13	13,13	13,13	13,13	13,13	13,13	13,13	14,14	13,13	13,13	13,13	13,13	13,13	12,13	13,13	NA	13,13	13,13	14,14	13,13	13,13	13,13	13,13	13,13	NA	13,13	13,13	13,13	13,13	13,13	13,13	13,13	13,13	13,13	13,13	13,13	13,13	NA	13,13	13,13	13,13	13,13	13,13	NA	13,13
chr1	42759094	42759125	8,8	8,8	8,8	8,8	8,8	8,8	8,8	8,8	8,8	8,8	8,8	8,8	NA	8,8	8,8	8,8	8,8	8,8	8,8	8,8	8,8	8,8	8,8	8,8	8,8	NA	8,8	8,8	8,8	8,8	NA	8,8	8,8	8,8	8,8	8,8	8,8	8,8	8,8	8,8	8,8	8,8	8,8	8,8	8,8	8,8	8,8
chr1	42815919	42815963	NA	NA	9,9	10,10	9,9	NA	9,9	9,9	9,9	9,9	9,9	9,9	9,9	8,9	9,9	9,9	9,9	10,10	NA	9,9	NA	9,9	NA	9,9	9,9	9,9	9,9	9,9	NA	9,9	9,9	9,9	9,9	NA	9,9	8,9	NA	9,9	9,9	9,9	10,10	9,9	NA	9,9	9,9	9,9	9,9
chr1	43035768	43035793	13,13	13,13	NA	13,13	13,13	12,13	13,13	13,13	NA	14,14	13,13	13,13	13,13	NA	13,13	13,13	13,13	13,13	13,13	13,13	11,13	13,13	13,13	13,13	13,13	13,13	13,13	13,13	13,13	13,13	13,13	13,13	NA	NA	NA	13,13	13,13	13,13	13,13	13,13	13,13	13,13	NA	NA	NA	NA	13,13
chr1	43070069	43070120	13,13	13,13	NA	13,13	13,13	13,13	13,13	13,13	13,13	13,13	13,13	13,13	13,13	13,13	13,13	NA	13,13	13,13	13,13	13,13	13,13	13,13	13,13	14,14	NA	13,13	13,13	13,13	13,13	13,13	13,13	13,13	13,13	13,13	13,13	13,13	13,13	12,13	13,13	NA	13,13	13,13	13,13	13,13	13,13	13,13	13,13
chr1	43208548	43208565	5,5	6,6	6,6	5,5	5,5	6,6	6,6	6,6	NA	6,6	NA	5,5	5,5	5,5	5,5	5,5	6,6	6,6	6,6	5,5	5,5	5,5	5,5	6,6	6,6	5,5	6,6	6,6	6,6	5,5	6,6	5,5	6,6	5,5	6,6	6,6	6,6	6,6	6,6	6,6	6,6	5,5	5,5	6,6	5,5	5,5	5,5
chr1	43267519	43267534	3,3	4,4	4,4	3,3	3,3	4,4	4,4	4,4	4,4	4,4	4,4	3,3	3,3	3,3	3,3	3,3	4,4	4,4	4,4	3,3	3,3	3,3	3,3	NA	4,4	3,3	4,4	4,4	NA	3,3	4,4	3,3	4,4	3,3	4,4	4,4	4,4	4,4	4,4	4,4	NA	3,3	3,3	4,4	3,3	3,3	3,3
chr1	43267569	43267586	10,10	9,9	9,9	10,10	10,10	9,9	9,9	9,9	9,9	9,9	9,9	10,10	10,10	NA	10,10	10,10	9,9	9,9	9,9	NA	NA	10,10	10,10	9,9	9,9	NA	9,9	NA	9,9	10,10	9,9	10,10	9,9	10,10	9,9	9,9	9,9	9,9	9,9	9,9	NA	10,10	10,10	9,9	10,10	NA	10,10
chr1	43275611	43275628	4,4	3,3	3,3	NA	4,4	3,3	3,3	3,3	3,3	3,3	3,3	4,4	4,4	4,4	NA	4,4	3,3	3,3	3,3	4,4	NA	4,4	4,4	3,3	3,3	NA	3,3	3,3	3,3	NA	3,3	NA	3,3	4,4	3,3	3,3	3,3	3,3	3,3	3,3	NA	NA	4,4	3,3	4,4	4,4	4,4
chr1	43298890	43298904	6,6	5,5	5,5	6,6	6,6	5,5	NA	5,5	5,5	5,5	5,5	6,6	6,6	6,6	6,6	6,6	5,5	5,5	5,5	6,6	6,6	6,6	6,6	5,5	5,5	6,6	5,5	5,5	5,5	6,6	5,5	6,6	5,5	6,6	5,5	5,5	5,5	5,5	5,5	5,5	5,5	6,6	6,6	5,5	6,6	6,6	6,6
chr1	43303522	43303549	3,3	7,7	7,7	3,3	3,3	7,7	7,7	7,7	7,7	7,7	7,7	3,3	NA	NA	3,3	3,3	7,7	7,7	7,7	3,3	3,3	3,3	3,3	7,7	7,7	NA	NA	7,7	7,7	NA	7,7	3,3	7,7	3,3	7,7	7,7	7,7	7,7	7,7	7,7	7,7	3,3	3,3	7,7	3,3	NA	3,3
chr1	43312381	43312425	11,11	15,15	15,15	11,11	11,11	15,15	15,15	NA	NA	NA	NA	NA	11,11	11,11	11,11	11,11	NA	NA	15,15	NA	11,11	11,11	NA	15,15	15,15	11,11	NA	15,15	NA	11,11	NA	11,11	NA	11,11	NA	14,15	15,15	15,15	NA	NA	NA	11,11	11,11	NA	NA	11,11	11,11
chr1	43315184	43315239	11,11	NA	13,13	11,11	11,11	14,14	14,14	14,14	14,14	14,14	14,14	11,11	11,11	11,11	NA	11,11	14,14	NA	NA	11,11	11,11	11,11	11,11	NA	14,14	11,12	14,14	14,14	14,14	11,11	14,14	11,11	14,14	NA	14,14	14,14	14,14	14,14	NA	NA	14,14	11,11	11,11	14,14	11,11	11,11	11,11
chr1	43339721	43339735	4,4	5,5	5,5	NA	NA	5,5	5,5	5,5	5,5	5,5	5,5	NA	NA	4,4	NA	4,4	5,5	5,5	5,5	4,4	4,4	4,4	4,4	5,5	5,5	4,4	5,5	5,5	5,5	4,4	5,5	4,4	5,5	4,4	5,5	5,5	5,5	5,5	5,5	5,5	5,5	4,4	4,4	5,5	NA	4,4	4,4
chr1	43346052	43346076	3,3	5,5	5,5	NA	3,3	5,5	5,5	5,5	5,5	5,5	5,5	3,3	NA	3,3	3,3	3,3	5,5	5,5	5,5	3,3	3,3	3,3	3,3	5,5	5,5	3,3	5,5	5,5	5,5	3,3	5,5	3,3	5,5	3,3	5,5	3,5	NA	5,5	5,5	5,5	NA	3,3	3,3	5,5	3,3	3,3	3,3
chr1	43353082	43353153	17,17	24,24	24,24	17,17	NA	23,24	NA	24,24	NA	NA	23,24	17,17	17,17	17,17	17,17	17,17	24,24	24,24	NA	17,17	17,17	17,17	17,17	24,24	24,24	17,17	24,24	23,24	NA	NA	24,24	17,17	23,24	17,17	24,24	24,24	24,24	NA	NA	NA	24,24	17,17	17,17	NA	17,17	NA	17,17
chr1	43361744	43361768	6,6	5,5	5,5	NA	6,6	5,5	5,5	5,5	5,5	5,5	5,5	6,6	NA	6,6	NA	6,6	5,5	5,5	5,5	NA	NA	6,6	6,6	5,5	5,5	NA	5,5	5,5	5,5	NA	5,5	6,6	5,5	6,6	5,5	5,5	5,5	5,5	5,5	5,5	5,5	6,6	6,6	5,5	6,6	NA	6,6
chr1	43375502	43375533	NA	8,8	8,8	NA	7,7	8,8	8,8	8,8	8,8	8,8	8,8	7,7	7,7	7,7	7,7	7,7	8,8	8,8	NA	7,7	7,7	7,7	7,7	8,8	8,8	NA	8,8	NA	8,8	NA	8,8	7,7	8,8	NA	NA	8,8	8,8	8,8	8,8	8,8	NA	7,7	7,7	8,8	7,7	7,7	7,7
chr1	43388184	43388198	2,2	3,3	3,3	2,2	2,2	3,3	3,3	3,3	3,3	3,3	3,3	2,2	2,2	2,2	2,2	2,2	3,3	3,3	3,3	2,2	2,2	2,2	2,2	3,3	3,3	2,2	3,3	3,3	3,3	2,2	3,3	2,2	3,3	2,2	3,3	3,3	NA	3,3	3,3	3,3	3,3	2,2	2,2	3,3	2,2	NA	2,2
chr1	43390487	43390498	5,5	NA	4,4	NA	5,5	4,4	4,4	4,4	NA	NA	4,4	5,5	5,5	5,5	5,5	5,5	4,4	4,4	4,4	5,5	NA	5,5	5,5	4,4	4,4	NA	4,4	4,4	NA	5,5	4,4	5,5	NA	5,5	4,4	4,4	NA	4,4	4,4	NA	NA	5,5	5,5	4,4	5,5	5,5	5,5
chr1	43422176	43422215	13,13	10,10	10,10	13,13	13,13	10,10	10,10	10,10	10,10	10,10	10,10	NA	13,13	13,13	NA	NA	NA	10,10	10,10	13,13	13,13	13,13	13,13	10,10	10,10	13,13	10,10	10,10	10,10	13,13	10,10	13,13	10,10	NA	10,10	10,10	10,10	10,10	10,10	10,10	10,10	13,13	NA	NA	13,13	13,13	13,13
chr1	43456562	43456573	NA	6,6	6,6	10,10	10,10	6,6	6,6	6,6	6,6	6,6	6,6	10,10	10,10	10,10	10,10	10,10	6,6	6,6	6,6	10,10	10,10	10,10	10,10	6,6	6,6	NA	6,6	6,6	6,6	10,10	6,6	10,10	6,6	10,10	6,6	6,6	6,6	6,6	6,6	6,6	6,6	10,10	10,10	6,6	10,10	10,10	NA
chr1	43473952	43473981	13,13	15,15	15,15	13,13	13,13	NA	NA	NA	NA	15,15	NA	13,13	13,13	13,13	13,13	13,13	15,15	15,15	15,15	13,13	13,13	NA	NA	NA	15,15	13,13	NA	15,15	15,15	13,13	15,15	13,13	NA	13,13	NA	NA	15,15	NA	15,15	NA	15,15	NA	13,14	15,15	13,13	13,13	NA
chr1	43637440	43637454	3,3	5,5	5,5	3,3	3,3	5,5	5,5	5,5	5,5	5,5	5,5	3,3	3,3	3,3	3,3	3,3	5,5	5,5	5,5	3,3	3,3	3,3	3,3	5,5	5,5	3,3	5,5	5,5	5,5	3,3	5,5	3,3	5,5	3,3	5,5	5,5	5,5	5,5	5,5	5,5	5,5	3,3	3,3	5,5	3,3	3,3	3,3
chr1	43647576	43647587	4,4	3,3	3,3	4,4	NA	3,3	3,3	3,3	3,3	3,3	3,3	4,4	NA	NA	3,4	NA	3,3	3,3	3,3	NA	NA	NA	4,4	3,3	3,3	4,4	3,3	3,3	3,3	4,4	3,3	NA	3,3	4,4	3,3	3,3	NA	3,3	3,3	3,3	NA	4,4	4,4	3,3	4,4	NA	NA
chr1	43707893	43707920	9,9	7,7	7,7	NA	NA	7,7	7,7	7,7	7,7	7,7	9,9	9,9	9,10	9,9	9,9	9,9	7,7	7,7	7,7	9,9	9,9	9,9	9,9	7,7	7,7	NA	7,7	7,7	7,7	9,9	7,7	9,9	7,7	9,9	7,7	7,7	7,7	7,7	7,7	7,7	7,7	9,9	9,9	7,7	9,9	9,9	9,9
chr1	43737173	43737196	3,3	4,4	4,4	3,3	3,3	4,4	4,4	4,4	4,4	4,4	3,3	3,3	3,3	3,3	3,3	3,3	4,4	4,4	4,4	3,3	3,3	3,3	3,3	4,4	4,4	3,3	4,4	4,4	4,4	3,3	4,4	3,3	4,4	3,3	4,4	4,4	4,4	4,4	4,4	4,4	4,4	3,3	3,3	4,4	3,3	3,3	3,3
chr1	43780992	43781011	8,8	5,5	5,5	8,8	8,8	5,5	5,5	5,5	5,5	NA	8,8	8,8	8,8	8,8	8,8	8,8	5,5	5,5	5,5	8,8	8,8	8,8	8,8	5,5	5,5	8,8	5,5	5,5	5,5	8,8	5,5	8,8	5,5	8,8	5,5	5,5	5,5	5,5	5,5	5,5	5,5	8,8	8,8	5,5	8,8	8,8	8,8
chr1	43808324	43808343	7,7	5,5	5,5	7,7	7,7	5,5	5,5	5,5	5,5	5,5	7,7	7,7	7,7	7,7	7,7	7,7	5,5	5,5	5,5	7,7	7,7	7,7	7,7	5,5	5,5	7,7	5,5	5,5	5,5	7,7	5,5	7,7	5,5	7,7	5,5	5,5	NA	5,5	5,5	5,5	NA	7,7	7,7	5,5	7,7	7,7	7,7
chr1	43827301	43827315	2,2	3,3	3,3	NA	2,2	3,3	3,3	3,3	3,3	3,3	2,2	2,2	2,2	2,2	2,2	2,2	3,3	3,3	3,3	2,2	2,2	2,2	2,2	3,3	3,3	NA	3,3	3,3	3,3	2,2	3,3	2,2	3,3	2,2	3,3	3,3	3,3	3,3	3,3	3,3	3,3	2,2	2,2	3,3	2,2	2,2	2,2
chr1	43834030	43834049	6,6	5,5	5,5	6,6	6,6	5,5	5,5	5,5	5,5	5,5	6,6	6,6	6,6	6,6	6,6	6,6	5,5	5,5	5,5	6,6	6,6	6,6	6,6	5,5	5,5	6,6	5,5	5,5	5,5	6,6	5,5	6,6	5,5	6,6	5,5	5,5	5,5	5,5	5,5	5,5	5,5	6,6	6,6	5,5	6,6	6,6	6,6
chr1	43836870	43836881	5,5	3,3	3,3	5,5	5,6	3,3	3,3	3,3	3,3	3,3	5,5	5,5	5,5	5,5	5,5	5,5	3,3	3,3	3,3	5,5	5,5	5,5	5,5	3,3	3,3	5,5	3,3	3,3	3,3	NA	3,3	5,5	3,3	5,5	3,3	3,3	NA	3,3	3,3	3,3	NA	5,5	5,5	3,3	5,5	5,5	5,5
chr1	43839115	43839166	11,11	NA	NA	NA	10,11	13,13	14,14	13,13	13,13	13,13	11,11	11,11	11,11	11,11	11,11	11,11	13,13	NA	13,13	11,11	11,11	11,11	11,11	13,13	13,13	NA	13,13	13,13	13,13	11,11	13,13	11,11	13,13	11,11	NA	14,14	NA	13,13	NA	13,13	13,13	11,11	11,11	13,13	NA	11,11	11,11
chr1	43861167	43861192	NA	13,13	13,13	18,18	18,20	13,13	NA	NA	13,13	13,13	NA	18,18	NA	NA	NA	NA	13,13	13,13	13,13	18,18	18,18	18,18	NA	13,13	13,13	NA	13,13	13,13	13,13	18,18	NA	18,18	13,13	17,18	NA	13,13	13,13	13,13	13,13	13,13	13,13	18,18	18,18	13,13	18,18	18,18	17,18
chr1	43861842	43861873	7,7	8,8	8,8	7,7	7,7	8,8	8,8	8,8	8,8	8,8	7,7	7,7	7,7	7,7	7,7	7,7	8,8	8,8	8,8	7,7	7,7	7,7	7,7	8,8	8,8	NA	8,8	8,8	8,8	7,7	8,8	7,7	NA	7,7	8,8	8,8	8,8	8,8	8,8	8,8	8,8	NA	7,7	8,8	7,7	7,7	NA
chr1	44076404	44076435	9,9	8,8	8,8	9,9	9,9	8,8	NA	8,8	8,8	8,8	9,9	9,9	9,9	9,9	9,9	9,9	8,8	8,8	8,8	10,10	9,9	9,9	9,9	8,8	8,8	9,9	8,8	8,8	8,8	9,9	8,8	9,9	8,8	9,9	8,8	8,8	8,8	8,8	8,8	8,8	NA	9,9	9,9	8,8	9,9	9,9	9,9
chr1	44097874	44097908	5,5	7,7	7,7	5,5	5,5	7,7	7,7	7,7	7,7	7,7	5,5	5,5	5,5	5,5	5,5	5,5	7,7	7,7	7,7	5,5	5,5	5,5	5,5	7,7	7,7	5,5	7,7	7,7	7,7	5,5	7,7	5,5	7,7	5,5	7,7	7,7	NA	7,7	7,7	7,7	7,7	5,5	5,5	7,7	5,5	5,5	5,5
chr1	44138888	44138909	15,15	11,11	11,11	15,15	NA	11,11	11,11	11,11	11,11	11,11	15,15	15,15	15,15	NA	15,15	15,15	10,11	11,11	11,11	15,15	NA	NA	15,15	11,11	11,11	NA	11,11	11,11	11,11	15,15	NA	15,15	11,11	15,15	11,11	11,11	11,11	NA	11,11	11,11	11,11	NA	15,15	11,11	15,15	NA	15,15
chr1	44166117	44166128	NA	3,3	3,3	3,5	3,5	3,3	3,3	3,3	3,3	3,3	5,5	3,5	3,5	NA	3,5	3,5	3,3	3,3	3,3	3,5	3,5	3,5	3,5	3,3	3,3	NA	3,3	3,3	3,3	5,5	3,3	3,5	3,3	3,5	3,3	3,3	3,3	3,3	3,3	3,3	3,3	3,5	NA	3,3	3,5	3,5	5,5
chr1	44170754	44170793	8,8	9,10	10,10	8,8	NA	10,10	10,10	11,11	7,10	10,13	8,8	8,8	8,8	8,8	8,8	8,8	10,10	10,10	10,10	8,8	8,8	8,8	8,8	9,10	10,10	8,8	10,10	10,10	10,10	8,8	NA	8,8	10,10	8,8	10,10	10,10	10,10	10,10	10,10	10,10	10,10	8,8	8,8	10,10	8,8	8,8	8,8
chr1	44175751	44175786	10,10	9,9	9,9	NA	10,10	9,9	9,9	9,9	9,9	9,9	NA	10,10	10,10	10,10	10,10	10,10	9,9	9,9	9,9	10,10	10,10	10,10	10,10	9,9	9,9	NA	9,9	9,9	9,9	NA	9,9	10,10	9,9	NA	9,9	9,9	9,9	NA	9,9	9,9	NA	10,10	10,10	9,9	10,10	10,10	10,10
chr1	44211920	44211931	NA	4,4	4,4	NA	3,3	4,4	4,4	4,4	4,4	4,4	NA	3,3	NA	3,3	3,3	3,3	4,4	4,4	4,4	3,3	3,3	3,3	3,3	4,4	4,4	NA	4,4	4,4	4,4	NA	4,4	3,3	4,4	3,3	4,4	4,4	4,4	4,4	4,4	4,4	4,4	3,3	3,3	4,4	3,3	NA	3,3
chr1	44220373	44220397	4,4	NA	5,5	NA	4,4	5,5	5,5	5,5	5,5	5,5	4,4	4,4	NA	NA	4,4	4,4	5,5	5,5	5,5	4,4	4,4	4,4	4,4	5,5	NA	NA	5,5	5,5	5,5	NA	NA	4,4	5,5	4,4	5,5	5,5	5,5	5,5	5,5	5,5	5,5	4,4	NA	5,5	4,4	4,4	4,4
chr1	44221237	44221248	4,4	3,3	3,3	NA	4,4	3,3	3,3	3,3	3,3	3,3	4,4	4,4	NA	4,4	NA	4,4	3,3	3,3	3,3	4,4	NA	4,4	4,4	3,3	3,3	4,4	3,3	3,3	3,3	NA	3,3	NA	3,3	4,4	3,3	3,3	3,3	3,3	3,3	3,3	NA	4,4	4,4	3,3	4,4	4,4	4,4
chr1	44237097	44237146	NA	10,10	10,10	NA	7,7	10,10	10,10	10,10	10,10	NA	7,7	7,7	7,7	NA	7,7	7,7	10,10	10,10	10,10	7,7	NA	7,7	7,7	10,10	10,10	NA	10,10	10,10	10,10	7,7	NA	7,7	10,10	7,7	10,10	9,10	NA	10,10	NA	10,10	10,10	7,7	7,7	9,10	7,7	7,7	7,7
chr1	44266565	44266588	NA	6,6	6,6	7,7	7,7	6,6	6,6	6,6	6,6	6,6	7,7	7,7	7,7	7,7	7,7	7,7	6,6	6,6	6,6	7,8	7,7	7,7	7,7	6,6	6,6	7,7	6,6	6,6	6,6	7,7	6,6	7,7	6,6	7,7	6,6	6,6	6,6	6,6	6,6	6,6	6,6	7,7	7,7	6,6	7,7	7,7	7,7
chr1	44314121	44314155	6,6	7,7	7,7	6,6	6,6	7,7	NA	7,7	7,7	7,7	6,6	6,6	6,6	6,6	6,6	6,6	7,7	7,7	7,7	6,6	6,6	6,6	6,6	7,7	7,7	6,6	7,7	NA	7,7	6,6	7,7	6,6	7,7	6,6	7,7	7,7	7,7	7,7	7,7	7,7	7,7	6,6	6,6	7,7	6,6	NA	6,6
chr1	44323038	44323061	9,9	NA	11,11	9,9	9,9	11,11	11,11	11,11	11,11	11,11	9,9	NA	9,9	9,9	9,9	9,9	11,11	11,11	NA	9,9	9,9	NA	9,9	11,11	NA	NA	12,12	NA	NA	9,9	12,12	9,9	NA	NA	12,12	12,12	12,12	12,12	12,12	12,12	12,12	9,9	9,9	NA	9,9	9,9	9,9
chr1	44368516	44368560	12,12	9,9	9,9	12,12	NA	9,9	9,9	9,9	9,9	9,9	12,12	NA	12,12	12,12	12,12	12,12	9,9	9,9	9,9	12,12	NA	12,12	12,12	9,9	NA	NA	9,9	9,9	9,9	NA	9,9	12,12	9,9	12,12	NA	9,9	9,9	NA	NA	9,9	NA	12,12	12,12	9,9	12,12	12,12	NA
chr1	44405945	44405960	NA	NA	8,8	7,7	7,7	8,8	8,8	8,8	8,8	8,8	7,7	7,7	7,7	7,7	7,7	7,7	8,8	8,8	8,8	7,7	7,7	7,7	7,7	8,8	NA	7,7	8,8	8,8	8,8	7,7	8,8	7,7	8,8	7,7	8,8	8,8	8,8	8,8	NA	8,8	8,8	7,7	7,7	8,8	7,7	7,7	7,7
chr1	44408651	44408670	NA	5,5	5,5	7,7	7,7	5,5	5,5	5,5	5,5	5,5	7,7	7,7	7,7	7,7	7,7	7,7	NA	5,5	5,5	7,7	NA	7,7	7,7	5,5	5,5	NA	NA	5,5	5,5	7,7	5,5	7,7	5,5	7,7	5,5	5,5	5,5	NA	5,5	5,5	5,5	7,7	NA	5,5	7,7	7,7	7,7
chr1	44445060	44445087	8,9	7,7	7,7	8,8	8,8	7,7	7,7	7,7	7,7	7,7	8,8	8,8	8,9	8,8	8,8	8,8	7,7	7,7	7,7	8,8	8,8	8,8	8,8	7,7	7,7	NA	7,7	7,7	7,7	NA	7,7	8,9	7,7	8,8	7,7	7,7	7,7	7,7	7,7	7,7	7,7	8,8	8,8	7,7	8,8	8,8	8,9
chr1	44531121	44531140	6,6	5,5	5,5	6,6	6,6	5,5	5,5	5,5	5,5	5,5	NA	6,6	6,6	6,6	6,6	6,6	5,5	5,5	5,5	6,6	6,6	6,6	NA	5,5	5,5	6,6	5,5	5,5	5,5	6,6	5,5	NA	5,5	6,6	5,5	5,5	5,5	5,5	5,5	5,5	5,5	6,6	6,6	5,5	NA	6,6	6,6
chr1	44532765	44532786	9,9	12,12	NA	9,9	NA	11,11	11,11	NA	11,11	11,11	9,9	9,9	NA	9,9	9,9	9,9	NA	NA	NA	9,9	NA	9,9	9,9	11,11	11,11	NA	NA	11,11	11,11	9,9	11,11	9,9	11,11	9,9	11,11	NA	NA	11,11	11,11	11,11	11,11	9,9	9,9	11,11	9,9	9,9	9,9
chr1	44558625	44558638	6,6	7,7	7,7	6,6	6,6	7,7	7,7	7,7	7,7	7,7	6,6	6,6	6,6	6,6	6,6	6,6	7,7	7,7	NA	6,6	NA	6,6	6,6	7,7	7,7	NA	7,7	7,7	NA	6,6	7,7	6,6	7,7	NA	7,7	7,7	7,7	7,7	7,7	NA	NA	6,6	6,6	7,7	6,6	NA	6,6
chr1	44571861	44571872	5,5	6,6	6,6	5,5	5,5	6,6	6,6	6,6	6,6	6,6	5,5	5,5	5,5	5,5	5,5	5,5	6,6	6,6	6,6	5,5	5,5	5,5	5,5	6,6	6,6	5,5	6,6	6,6	6,6	5,5	6,6	5,5	6,6	5,5	6,6	6,6	6,6	6,6	6,6	6,6	6,6	5,5	5,5	6,6	5,5	5,5	5,5
chr1	44572298	44572309	2,2	3,3	3,3	2,2	2,2	3,3	3,3	3,3	3,3	3,3	2,2	2,2	2,2	2,2	2,2	2,2	3,3	3,3	3,3	2,2	2,2	2,2	2,2	3,3	3,3	2,2	3,3	3,3	3,3	2,2	3,3	2,2	3,3	2,2	3,3	3,3	3,3	3,3	3,3	3,3	3,3	2,2	2,2	3,3	2,2	2,2	2,2
chr1	44618484	44618497	NA	7,7	7,7	11,11	NA	7,7	7,7	NA	7,7	7,7	10,11	11,11	11,11	11,11	11,11	11,11	7,7	7,7	NA	11,11	11,11	NA	11,11	7,7	7,7	NA	7,7	7,7	7,7	11,11	7,7	NA	7,7	11,11	7,7	7,7	7,7	7,7	7,7	7,7	NA	NA	11,11	7,7	11,11	NA	11,11
chr1	44623233	44623264	7,7	8,8	8,8	7,7	7,7	8,8	8,8	8,8	8,8	8,8	7,7	7,7	7,7	7,7	7,7	7,7	8,8	8,8	8,8	NA	7,7	7,7	7,7	8,8	8,8	NA	8,8	8,8	8,8	7,7	8,8	7,7	8,8	7,7	8,8	8,8	8,8	8,8	8,8	8,8	NA	7,7	7,7	8,8	7,7	7,7	7,7
chr1	44626297	44626316	9,9	10,10	10,10	9,9	9,9	10,10	10,10	10,10	NA	10,10	9,9	NA	9,9	9,9	9,9	9,9	10,10	10,10	10,10	9,10	9,9	9,9	9,9	10,10	10,10	9,9	10,10	10,10	10,10	9,9	10,10	9,9	10,10	9,9	NA	10,10	10,10	10,10	10,10	10,10	10,10	9,9	9,9	10,10	9,9	9,9	9,9
chr1	44628515	44628553	10,10	13,13	13,13	10,10	NA	13,13	13,13	13,13	13,13	13,13	10,10	10,10	10,10	10,10	10,10	10,10	13,13	13,13	13,13	10,10	10,10	10,10	10,10	13,13	13,13	10,10	13,13	13,13	13,13	10,10	13,13	10,10	13,13	10,10	13,13	12,13	13,13	13,13	13,13	13,13	13,13	10,10	10,10	13,13	10,10	10,10	10,10
chr1	44639352	44639391	6,6	8,8	8,8	NA	6,6	8,8	8,8	8,8	8,8	8,8	6,6	6,6	NA	6,6	NA	6,6	8,8	8,8	8,8	6,6	6,6	6,6	6,6	8,8	8,8	6,6	8,8	8,8	8,8	NA	8,8	NA	8,8	6,6	8,8	8,8	8,8	8,8	8,8	5,8	8,8	6,6	NA	NA	6,6	NA	6,6
chr1	44665068	44665107	7,7	10,10	10,10	NA	7,7	10,10	10,10	10,10	10,10	NA	7,7	7,7	7,7	7,7	7,7	7,7	10,10	9,10	10,11	7,7	7,7	7,7	7,7	10,10	10,10	NA	10,10	10,10	10,10	7,7	10,10	7,7	10,10	7,7	10,10	10,10	10,10	NA	10,10	10,10	10,10	7,7	7,7	11,11	7,7	7,7	7,7
chr1	44743004	44743033	NA	3,3	3,3	NA	2,2	3,3	3,3	3,3	3,3	3,3	2,2	2,2	NA	2,2	2,2	2,2	3,3	3,3	3,3	2,2	2,2	2,2	2,2	3,3	3,3	NA	3,3	3,3	3,3	2,2	3,3	2,2	3,3	2,2	3,3	3,3	3,3	3,3	3,3	3,3	3,3	2,2	NA	3,3	2,2	NA	2,2
chr1	44747333	44747356	NA	6,6	6,6	5,5	5,5	6,6	6,6	6,6	6,6	NA	5,5	5,5	5,5	5,5	5,5	5,5	6,6	6,6	6,6	5,5	5,5	5,5	5,5	6,6	6,6	5,5	6,6	6,6	6,6	5,5	6,6	5,5	6,6	5,5	6,6	6,6	6,6	6,6	6,6	6,6	NA	5,5	5,5	6,6	5,5	5,5	5,5
chr1	44747577	44747596	7,7	5,5	5,5	7,7	7,7	5,5	5,5	5,5	5,5	5,5	7,7	7,7	7,7	7,7	7,7	7,7	5,5	5,5	5,5	7,7	7,7	7,7	7,7	5,5	5,5	7,7	5,5	5,5	5,5	7,7	5,5	7,7	5,5	7,7	5,5	5,5	5,5	5,5	5,5	5,5	5,5	7,7	7,7	5,5	7,7	7,7	7,7
chr1	44749199	44749264	13,13	11,11	NA	13,13	13,13	11,11	11,11	11,11	11,11	11,11	NA	13,13	13,13	NA	NA	13,13	11,11	11,11	11,11	13,13	NA	13,13	NA	11,11	11,11	NA	11,11	11,11	11,11	13,13	11,11	NA	11,11	NA	11,11	11,11	11,11	NA	11,11	11,11	11,11	13,13	13,13	11,11	13,13	NA	13,13
chr1	44754705	44754744	11,11	10,10	10,10	11,11	11,11	10,10	10,10	10,10	10,10	10,10	11,11	11,11	11,11	11,11	11,11	NA	10,10	10,10	NA	NA	11,11	11,11	11,11	10,10	10,10	NA	10,10	10,10	10,10	NA	10,10	11,11	10,10	11,11	10,10	10,10	10,10	10,10	10,10	10,10	NA	11,11	11,11	10,10	11,11	11,11	11,11
chr1	44761262	44761300	9,9	13,13	13,13	9,9	9,9	13,13	13,13	13,13	13,13	13,13	9,9	9,9	9,9	9,9	9,9	9,9	13,13	13,13	13,13	9,9	9,9	9,9	9,9	13,13	13,13	NA	NA	13,13	13,13	NA	13,13	9,9	13,13	9,9	13,13	13,13	13,13	13,13	13,13	13,13	13,13	9,9	9,9	13,13	NA	9,9	9,9
chr1	44771858	44771875	8,8	9,9	NA	8,8	8,8	9,9	NA	9,9	9,9	9,9	8,8	8,8	8,8	8,8	8,8	8,8	NA	9,9	9,9	8,8	8,8	8,8	8,8	9,9	NA	8,8	9,9	9,9	9,9	8,8	9,9	8,8	NA	NA	9,9	9,9	9,9	9,9	9,9	NA	9,9	8,8	8,8	9,9	8,8	8,8	8,8
chr1	44951998	44952029	8,8	8,8	NA	8,8	8,8	8,8	8,8	8,8	NA	8,8	NA	8,8	8,8	NA	8,8	8,8	NA	8,8	NA	NA	NA	NA	8,8	8,8	8,8	NA	8,8	8,8	8,8	NA	NA	8,8	8,8	8,8	8,8	8,8	8,8	8,8	9,9	8,8	8,8	8,8	8,8	8,8	8,8	8,8	8,8
chr1	45044479	45044510	8,8	8,8	8,8	8,8	8,8	8,8	8,8	8,8	8,8	8,8	8,8	9,9	8,8	8,8	8,8	8,8	8,8	8,8	8,8	8,8	8,8	8,8	8,8	8,8	8,8	8,8	8,8	8,8	8,8	8,8	8,8	8,8	8,8	8,8	8,8	8,8	8,8	8,8	8,8	8,8	8,8	8,8	8,8	8,8	8,8	8,8	8,8
chr1	45105683	45105718	8,8	9,9	9,9	8,8	8,8	9,9	NA	9,9	9,9	9,9	8,8	8,8	8,8	8,8	8,8	8,8	9,9	9,9	9,9	8,8	NA	8,8	8,8	9,9	9,9	8,8	9,9	9,9	9,9	NA	NA	8,8	9,9	8,8	9,9	9,9	9,9	9,9	9,9	9,9	9,9	8,8	8,8	9,9	8,8	8,8	8,8
chr1	45117474	45117494	5,5	NA	7,7	5,5	5,5	7,7	7,7	7,7	7,7	NA	5,5	5,5	5,5	5,5	5,5	5,5	7,7	7,7	NA	5,5	5,5	5,5	5,5	7,7	7,7	5,5	7,7	7,7	7,7	5,5	7,7	NA	7,7	5,5	7,7	7,7	7,7	7,7	7,7	7,7	7,7	5,5	5,5	7,7	5,5	5,5	5,5
chr1	45219948	45219962	4,4	3,3	3,3	4,4	4,4	3,3	3,3	3,3	3,3	3,3	4,4	4,4	4,4	4,4	4,4	4,4	3,3	3,3	3,3	4,4	4,4	4,4	4,4	3,3	3,3	NA	3,3	3,3	3,3	4,4	3,3	4,4	3,3	4,4	3,3	3,3	3,3	3,3	3,3	3,3	NA	4,4	4,4	3,3	4,4	4,4	4,4
chr1	45222965	45222984	4,4	5,5	5,5	4,4	NA	5,5	5,5	5,5	5,5	5,5	4,4	4,4	4,4	4,4	4,4	4,4	5,5	5,5	5,5	4,4	4,4	4,4	4,4	5,5	5,5	4,4	5,5	5,5	5,5	NA	5,5	4,4	NA	4,4	5,5	5,5	5,5	5,5	5,5	5,5	NA	4,4	4,4	5,5	NA	4,4	4,4
chr1	45224884	45224897	1,5	7,7	7,7	1,5	1,5	7,7	7,7	7,7	7,7	7,7	1,5	1,5	1,5	1,5	1,5	1,5	7,7	7,7	7,7	1,5	NA	1,5	1,5	7,7	7,7	NA	7,7	7,7	7,7	1,5	7,7	1,5	7,7	NA	7,7	NA	7,7	NA	7,7	7,7	7,7	1,5	1,5	7,7	1,5	1,5	1,5
chr1	45229952	45229979	NA	7,7	7,7	NA	6,6	7,7	7,7	7,7	7,7	7,7	NA	NA	NA	NA	6,6	6,6	7,7	7,7	7,7	6,6	6,6	NA	NA	7,7	7,7	NA	7,7	7,7	7,7	6,6	7,7	4,6	7,7	6,6	7,7	7,7	7,7	7,7	7,7	7,7	NA	NA	6,6	7,7	6,6	6,6	6,6
chr1	45272301	45272340	5,5	10,10	10,10	5,5	NA	9,10	10,10	10,10	NA	NA	5,5	5,5	5,5	5,5	5,5	5,5	10,10	10,10	10,10	5,5	NA	5,5	5,5	10,10	10,10	NA	10,10	10,10	10,10	5,5	10,10	5,5	NA	5,5	10,10	10,10	10,10	10,10	10,10	10,10	10,10	5,5	5,5	10,10	5,5	5,5	5,5
chr1	45402943	45402972	5,5	6,6	NA	NA	5,5	6,6	6,6	6,6	6,6	6,6	5,5	5,5	5,5	5,5	5,5	5,5	6,6	6,6	6,6	5,5	5,5	5,5	NA	6,6	6,6	NA	6,6	6,6	6,6	NA	6,6	5,5	6,6	5,5	6,6	6,6	6,6	6,6	6,6	6,6	6,6	5,5	5,5	6,6	5,5	5,5	5,5
chr1	45435302	45435317	3,3	4,4	4,4	3,3	3,3	4,4	4,4	4,4	4,4	4,4	3,3	3,3	3,3	3,3	3,3	3,3	4,4	4,4	4,4	3,3	3,3	3,3	3,3	4,4	4,4	3,3	4,4	4,4	4,4	3,3	4,4	3,3	4,4	3,3	NA	4,4	4,4	4,4	4,4	4,4	NA	3,3	3,3	4,4	3,3	3,3	3,3
chr1	45440277	45440292	5,5	4,4	4,4	5,5	5,5	4,4	4,4	4,4	NA	4,4	5,5	5,5	5,5	5,5	5,5	5,5	4,4	4,4	4,4	5,5	5,5	5,5	5,5	4,4	4,4	5,5	4,4	4,4	4,4	5,5	4,4	5,5	4,4	5,5	4,4	4,4	4,4	4,4	4,4	4,4	4,4	5,5	5,5	4,4	5,5	NA	NA
chr1	45440342	45440362	6,6	7,7	7,7	6,6	6,6	7,7	7,7	7,7	7,7	7,7	6,6	6,6	6,6	6,6	6,6	6,6	7,7	7,7	7,7	6,6	6,6	6,6	6,6	7,7	7,7	6,6	7,7	7,7	7,7	6,6	7,7	6,6	7,7	6,6	7,7	7,7	7,7	7,7	7,7	7,7	7,7	6,6	6,6	7,7	6,6	6,6	6,6
chr1	45480863	45480886	8,8	6,6	6,6	8,8	8,8	6,6	6,6	6,6	6,6	6,6	8,8	8,8	8,8	8,8	8,8	8,8	6,6	6,6	6,6	8,8	8,8	8,8	8,8	6,6	6,6	8,8	6,6	6,6	6,6	8,8	6,6	8,8	6,6	8,8	6,6	6,6	6,6	6,6	6,6	6,6	6,6	8,8	8,8	6,6	8,8	8,8	8,8
chr1	45487829	45487840	2,2	3,3	3,3	2,2	2,2	3,3	3,3	3,3	3,3	3,3	2,2	2,2	2,2	2,2	2,2	2,2	3,3	3,3	3,3	2,2	2,2	2,2	2,2	3,3	3,3	2,2	3,3	3,3	3,3	2,2	3,3	2,2	3,3	2,2	3,3	3,3	3,3	3,3	3,3	3,3	NA	2,2	2,2	3,3	2,2	2,2	2,2
chr1	45509633	45509648	5,5	8,8	8,8	5,5	5,5	8,8	8,8	NA	8,8	8,8	NA	5,5	5,5	5,5	5,5	5,5	8,8	8,8	8,8	5,5	5,5	5,5	5,5	8,8	5,5	5,5	8,8	8,8	8,8	NA	8,8	5,5	8,8	5,5	8,9	8,8	8,8	8,8	8,8	8,8	8,8	5,5	5,5	8,8	5,5	5,6	5,5
chr1	45515003	45515026	5,5	6,6	6,6	5,5	5,5	6,6	6,6	6,6	6,6	6,6	5,5	5,5	5,5	5,5	5,5	5,5	6,6	6,6	6,6	5,5	NA	5,5	5,5	6,6	5,5	5,5	6,6	6,6	6,6	5,5	6,6	5,5	6,6	5,5	6,6	6,6	6,6	6,6	6,6	6,6	6,6	5,5	5,5	6,6	5,5	5,5	5,5
chr1	45528049	45528076	5,5	NA	7,7	5,5	5,5	7,7	7,7	7,7	7,7	7,7	5,5	5,5	NA	5,5	5,5	5,5	7,7	7,7	7,7	5,5	NA	5,5	5,5	NA	5,5	5,5	7,7	7,7	7,7	5,5	7,7	5,5	7,7	5,5	NA	7,7	NA	7,7	NA	NA	NA	5,5	5,5	7,7	5,5	5,5	5,5
chr1	45544903	45544942	6,6	8,8	8,8	6,6	6,6	8,8	NA	8,8	8,8	8,8	6,6	6,6	6,6	6,6	6,6	6,6	8,8	8,8	8,8	6,6	6,6	6,6	6,6	8,8	6,6	6,6	8,8	8,8	8,8	NA	8,8	6,6	8,8	6,6	8,8	8,8	8,8	8,8	8,8	8,8	NA	6,6	6,6	8,8	6,6	6,6	6,6
chr1	45547685	45547699	4,4	3,3	3,3	4,4	4,4	3,3	3,3	3,3	3,3	3,3	4,4	4,4	4,4	4,4	4,4	4,4	3,3	3,3	3,3	4,4	4,4	4,4	4,4	3,3	4,4	NA	3,3	3,3	3,3	NA	3,3	NA	3,3	4,4	3,3	3,3	3,3	3,3	3,3	3,3	3,3	4,4	4,4	3,3	4,4	4,4	4,4
chr1	45555289	45555330	NA	14,14	14,14	7,7	7,7	NA	NA	14,14	14,14	14,14	7,7	7,7	7,7	7,7	7,7	7,7	NA	14,14	14,14	7,7	7,7	7,7	7,7	14,14	7,7	7,7	14,14	14,14	14,14	7,7	14,14	NA	NA	7,7	14,14	14,14	14,14	14,14	14,14	14,14	14,14	7,7	7,7	14,14	7,7	7,7	7,7
chr1	45601391	45601438	12,12	12,12	11,11	13,13	13,13	12,12	12,12	12,12	NA	12,12	NA	13,13	12,12	11,11	12,12	NA	12,12	12,12	12,12	12,12	NA	13,13	13,13	12,12	12,12	13,13	12,12	12,12	12,12	NA	12,12	NA	11,12	13,13	12,12	12,12	12,12	12,12	12,12	12,12	12,13	NA	13,13	12,12	13,13	13,13	13,13
chr1	45644916	45644935	4,4	5,5	5,5	4,4	4,4	5,5	5,5	5,5	5,5	5,5	4,4	4,4	4,4	4,4	4,4	4,4	5,5	5,5	5,5	4,4	4,4	4,4	4,4	5,5	4,4	4,4	5,5	5,5	5,5	4,4	5,5	4,4	5,5	4,4	5,5	5,5	5,5	5,5	5,5	5,5	NA	4,4	4,4	5,5	4,4	4,4	4,4
chr1	45669217	45669230	6,6	7,7	7,7	NA	6,6	7,7	7,7	7,7	7,7	7,7	6,6	6,6	6,6	6,6	6,6	6,6	7,7	7,7	7,7	6,6	6,6	6,6	6,6	7,7	6,6	6,6	7,7	7,7	NA	6,6	7,7	NA	NA	6,6	7,7	7,7	7,7	7,7	7,7	7,7	7,7	6,6	6,6	7,7	6,6	6,6	NA
chr1	45679003	45679026	5,5	6,6	6,6	5,5	NA	6,6	6,6	6,6	6,6	6,6	NA	5,5	5,5	NA	5,5	5,5	6,6	6,6	6,6	5,5	5,5	5,5	5,5	6,6	5,5	5,5	6,6	6,6	6,6	5,5	6,6	5,5	6,6	5,5	6,6	6,6	6,6	6,6	6,6	6,6	6,6	5,5	5,5	6,6	5,5	5,5	5,5
chr1	45706566	45706620	3,3	11,11	NA	3,3	3,3	NA	11,11	11,11	11,11	NA	3,3	3,3	3,3	3,3	3,3	3,3	10,11	11,11	NA	3,3	NA	3,3	3,3	11,11	3,3	3,3	11,11	11,11	NA	3,3	11,11	3,3	11,11	3,3	11,11	11,11	11,11	NA	11,11	11,11	NA	3,3	3,3	NA	3,3	3,3	3,3
chr1	45710495	45710512	8,8	9,9	9,9	8,8	8,8	9,9	9,9	9,9	9,9	9,9	8,8	8,8	8,8	NA	8,8	NA	9,9	9,9	NA	8,8	8,8	8,8	8,8	NA	8,8	8,8	9,9	9,9	9,9	8,8	9,9	8,8	NA	8,8	9,9	9,9	9,9	9,9	NA	9,9	9,9	8,8	8,8	9,9	8,8	8,8	8,8
chr1	45719003	45719026	NA	6,6	6,6	5,5	5,5	6,6	6,6	6,6	6,6	6,6	5,5	5,5	5,5	5,5	5,5	5,5	1,6	6,6	6,6	5,5	5,5	5,5	5,5	6,6	5,5	NA	6,6	6,6	6,6	5,5	6,6	5,5	6,6	5,5	6,6	6,6	6,6	6,6	6,6	6,6	NA	5,5	5,5	6,6	5,5	5,5	5,5
chr1	45751669	45751680	NA	4,4	4,4	5,5	5,5	4,4	4,4	4,4	4,4	4,4	5,5	5,5	5,5	NA	5,5	5,5	4,4	4,4	4,4	5,5	5,5	5,5	5,5	4,4	5,5	NA	4,4	4,4	4,4	5,5	4,4	5,5	4,4	NA	NA	4,4	4,4	4,4	4,4	4,4	NA	NA	5,5	4,4	5,5	5,5	5,5
chr1	45751878	45751897	7,7	5,5	5,5	7,7	7,7	5,5	5,5	5,5	5,5	5,5	7,7	7,7	NA	NA	7,7	7,7	5,5	5,5	5,5	NA	7,7	7,7	7,7	5,5	7,7	NA	5,5	5,5	5,5	7,7	5,5	7,7	5,5	7,7	5,5	5,5	NA	5,5	5,5	5,5	5,5	7,7	7,7	5,5	7,7	7,7	7,7
chr1	45752186	45752225	11,11	10,10	10,10	11,11	11,11	10,10	10,10	10,10	10,10	10,10	11,11	11,11	11,11	11,11	NA	11,11	10,10	10,10	10,10	11,11	11,11	11,11	11,11	10,10	11,11	NA	10,10	10,10	NA	11,11	10,10	11,11	10,10	11,11	10,10	10,10	10,10	10,10	10,10	10,10	NA	11,11	11,11	10,10	11,11	10,11	11,11
chr1	45762979	45763002	NA	6,6	5,6	NA	5,5	NA	NA	6,6	6,6	6,6	5,5	5,5	5,5	5,5	5,5	5,5	6,6	6,6	6,6	5,5	5,5	5,5	5,5	6,6	5,5	NA	6,6	6,6	6,6	NA	6,6	5,5	NA	5,5	6,6	6,6	6,6	6,6	6,6	6,6	6,6	5,5	5,5	6,6	5,5	5,5	5,5
chr1	45765601	45765612	6,6	4,4	4,4	6,6	6,6	4,4	4,4	4,4	4,4	4,4	6,6	6,6	6,6	6,6	6,6	6,6	4,4	4,4	4,4	6,6	6,6	6,6	6,6	4,4	6,6	6,6	4,4	4,4	4,4	6,6	4,4	6,6	4,4	6,6	4,4	4,4	4,4	4,4	4,4	NA	4,4	6,6	NA	4,4	6,6	6,6	6,6
chr1	45767955	45767975	2,2	3,3	3,3	NA	NA	3,3	3,3	3,3	3,3	3,3	2,2	2,2	2,2	2,2	2,2	NA	3,3	3,3	3,3	2,2	NA	2,2	2,2	3,3	2,2	NA	NA	3,3	3,3	NA	3,3	2,2	3,3	2,2	3,3	3,3	3,3	3,3	3,3	NA	3,3	NA	NA	3,3	2,2	2,2	2,2
chr1	45807768	45807807	11,11	8,8	8,8	12,12	11,11	8,8	8,8	8,8	8,8	8,8	NA	11,11	NA	NA	NA	11,11	8,8	8,8	8,8	11,11	11,11	11,11	11,11	NA	11,11	NA	8,8	8,8	8,8	11,11	NA	11,11	8,8	11,11	8,8	8,8	8,8	8,8	8,8	8,8	8,8	11,11	11,11	8,8	11,11	NA	11,11
chr1	45826825	45826844	5,5	4,4	4,4	5,5	NA	4,4	4,4	4,4	4,4	4,4	5,5	5,5	5,5	5,5	5,5	5,5	4,4	4,4	NA	5,5	5,5	5,5	5,5	4,4	5,5	NA	4,4	4,4	NA	NA	NA	5,5	4,4	5,5	4,4	4,4	NA	4,4	4,4	4,4	NA	NA	5,5	4,4	5,5	NA	5,5
chr1	45834857	45834876	4,4	5,5	5,5	4,4	4,4	5,5	5,5	5,5	5,5	5,5	4,4	4,4	4,4	4,4	4,4	4,4	5,5	5,5	5,5	4,4	4,4	4,4	4,4	5,5	4,4	4,4	5,5	5,5	5,5	4,4	5,5	4,4	5,5	4,4	5,5	5,5	5,5	5,5	5,5	5,5	NA	4,4	4,4	5,5	4,4	4,4	4,4
chr1	45928580	45928606	10,10	NA	9,9	10,10	10,10	9,9	9,9	9,9	9,9	9,9	NA	10,10	10,10	NA	10,10	10,10	9,9	9,9	9,9	10,10	10,10	10,10	10,10	9,9	10,10	NA	9,9	9,9	9,9	NA	9,9	10,10	9,9	10,10	NA	9,9	9,9	9,9	9,9	NA	NA	10,10	NA	NA	NA	NA	10,10
chr1	45965388	45965412	6,6	5,5	5,5	6,6	6,6	5,5	5,5	5,5	5,5	5,5	6,6	6,6	6,6	6,6	6,6	6,6	NA	5,5	5,5	6,6	6,6	6,6	6,6	5,5	6,6	6,6	5,5	5,5	5,5	6,6	5,5	6,6	5,5	6,6	5,5	5,5	5,5	5,5	5,5	5,5	5,5	6,6	6,6	5,5	6,6	6,6	6,6
chr1	46005716	46005751	10,10	9,9	9,9	10,10	10,10	9,9	9,9	9,9	NA	9,9	10,10	10,10	10,10	NA	10,10	10,10	9,9	9,9	9,9	10,10	10,10	10,10	NA	9,9	10,10	10,10	9,9	9,9	9,9	10,10	9,9	10,10	NA	10,10	9,9	9,9	9,9	9,9	NA	9,9	NA	NA	10,10	9,9	10,10	NA	10,10
chr1	46010830	46010853	13,13	NA	12,12	13,13	13,13	12,12	12,12	12,12	NA	12,12	13,13	13,13	13,13	13,13	NA	13,13	12,12	12,12	NA	13,13	13,13	13,13	13,13	12,12	13,13	NA	12,12	12,12	12,12	NA	12,12	13,13	NA	13,13	NA	NA	12,12	12,12	12,12	NA	12,12	13,13	13,13	12,12	13,13	NA	13,13
chr1	46032335	46032346	9,9	6,6	6,6	9,9	9,9	6,6	6,6	6,6	6,6	6,6	9,9	9,9	NA	NA	9,9	NA	6,6	6,6	6,6	9,9	9,9	9,9	9,9	6,6	NA	9,9	6,6	6,6	6,6	9,9	6,6	9,9	6,6	9,9	6,6	6,6	6,6	6,6	6,6	6,6	6,6	9,9	9,9	6,6	9,9	9,9	9,9
chr1	46038788	46038807	4,4	5,5	5,5	NA	4,4	5,5	5,5	5,5	5,5	5,5	4,4	4,4	4,4	4,4	NA	4,4	5,5	5,5	5,5	4,4	4,4	NA	4,4	5,5	4,4	NA	5,5	5,5	NA	NA	5,5	4,4	5,5	4,4	5,5	5,5	5,5	5,5	5,5	NA	NA	4,4	4,4	5,5	4,4	4,4	4,4
chr1	46065358	46065401	10,10	11,11	11,11	10,10	10,10	11,11	11,11	11,11	NA	11,11	NA	NA	10,10	10,10	NA	10,10	NA	11,11	11,11	10,10	10,10	10,10	10,10	NA	10,10	10,10	11,11	11,11	11,11	10,10	11,11	10,10	11,11	10,10	11,11	11,11	11,11	11,11	10,10	11,11	11,11	10,10	10,10	11,11	10,10	NA	10,10
chr1	46424564	46424575	2,2	3,3	3,3	NA	NA	NA	3,3	3,3	3,3	3,3	2,2	2,2	NA	2,2	2,2	NA	3,3	3,3	3,3	2,2	2,2	2,2	NA	3,3	2,2	2,2	3,3	3,3	3,3	2,2	3,3	2,2	3,3	2,2	3,3	3,3	3,3	3,3	3,3	NA	3,3	2,2	NA	3,3	2,2	NA	2,2
chr1	46458054	46458077	5,5	6,6	6,6	5,5	NA	6,6	6,6	6,6	6,6	6,6	5,5	5,5	5,5	5,5	5,5	5,5	6,6	6,6	6,6	5,5	5,5	5,5	5,5	6,6	5,5	5,5	6,6	6,6	6,6	5,5	6,6	5,5	6,6	5,5	6,6	6,6	6,6	6,6	6,6	6,6	6,6	5,5	5,5	6,6	5,5	5,5	5,5
chr1	46463394	46463427	9,9	NA	17,17	9,9	NA	NA	17,17	17,17	NA	16,17	NA	9,9	NA	9,9	9,9	9,9	17,17	16,17	17,17	9,9	NA	9,9	9,9	17,18	9,9	NA	17,17	17,17	NA	NA	17,17	NA	17,17	9,9	NA	NA	17,17	NA	NA	NA	NA	9,9	9,9	17,17	9,9	9,9	9,9
chr1	46463926	46463945	NA	4,4	4,4	NA	3,5	4,4	4,4	4,4	4,4	NA	5,5	NA	NA	NA	5,5	NA	4,4	4,4	4,4	NA	NA	5,5	5,5	4,4	5,5	NA	4,4	4,4	4,4	NA	4,4	NA	4,4	5,5	NA	4,4	4,4	NA	4,4	4,4	NA	NA	5,5	4,4	5,5	5,5	5,5
chr1	46544889	46544904	NA	8,8	8,8	NA	9,9	8,8	8,8	8,8	NA	8,8	9,9	NA	NA	9,9	NA	9,9	NA	8,8	8,8	NA	NA	9,9	NA	8,8	9,9	9,9	8,8	8,8	8,8	NA	8,8	NA	8,8	9,9	8,8	8,8	8,8	8,8	8,8	8,8	8,8	9,9	NA	8,8	9,9	9,9	NA
chr1	46613787	46613822	11,11	9,9	9,9	11,11	11,11	9,9	9,9	9,9	9,9	9,9	11,11	11,11	11,11	11,11	11,11	11,11	9,9	9,9	9,9	11,11	11,11	11,11	10,11	9,9	11,11	11,11	9,9	9,9	9,9	11,11	9,9	11,11	9,9	11,11	9,9	9,9	NA	9,9	9,9	9,9	9,9	11,11	11,11	9,9	11,11	11,11	11,11
chr1	46872958	46872989	2,12	NA	NA	2,12	2,12	16,17	NA	NA	15,16	NA	2,12	2,12	2,12	2,12	2,12	2,12	NA	15,16	16,16	2,12	2,12	2,12	2,12	NA	2,12	2,12	16,16	16,16	NA	2,12	NA	2,12	NA	3,13	NA	NA	NA	NA	NA	16,16	NA	2,12	3,12	NA	2,12	2,12	NA
chr1	46876625	46876652	7,7	7,7	7,7	7,7	7,7	7,7	7,7	7,7	7,7	7,7	7,7	7,7	7,7	7,7	7,7	7,7	7,7	7,7	7,7	7,7	7,7	7,7	7,7	7,7	7,7	7,7	7,7	7,7	7,7	7,7	7,7	7,7	7,7	7,7	7,7	7,7	7,7	7,7	7,7	7,7	NA	8,8	7,7	7,7	7,7	7,7	7,7
chr1	46919683	46919694	2,2	3,3	3,3	2,2	2,2	3,3	3,3	3,3	3,3	3,3	2,2	2,2	2,2	2,2	2,2	2,2	3,3	3,3	3,3	2,2	2,2	2,2	2,2	3,3	2,2	2,2	3,3	3,3	3,3	NA	3,3	2,2	2,2	2,2	2,2	3,3	3,3	2,2	3,3	3,3	2,2	2,2	2,2	3,3	2,2	2,2	2,2
chr1	46921332	46921347	6,6	8,8	7,8	6,6	NA	NA	8,8	NA	8,8	8,9	NA	6,6	6,6	6,6	6,6	6,6	NA	NA	NA	6,6	NA	6,6	6,6	8,8	6,6	NA	8,8	8,8	8,8	NA	8,8	6,6	6,6	6,6	6,6	8,8	8,8	6,6	8,8	8,8	6,6	6,6	6,6	8,8	6,6	NA	6,6
chr1	46939760	46939799	11,11	10,10	10,10	11,11	11,11	10,10	10,10	NA	10,10	10,10	11,11	NA	11,11	10,11	11,11	11,11	10,10	10,10	10,10	11,11	11,11	11,11	11,11	11,11	11,11	NA	10,10	NA	10,10	NA	10,10	11,11	11,11	11,11	NA	10,10	10,10	NA	10,10	10,10	NA	11,11	11,11	10,10	NA	11,11	11,11
chr1	46957448	46957462	NA	5,5	5,5	6,6	6,6	5,5	5,5	5,5	NA	NA	6,6	6,6	6,6	6,6	NA	6,6	5,5	5,5	5,5	6,6	6,6	6,6	6,6	5,5	6,6	NA	5,5	5,5	5,5	NA	5,5	NA	6,6	6,6	6,6	5,5	5,5	6,6	5,5	5,5	NA	NA	6,6	5,5	6,6	6,6	6,6
chr1	47011345	47011408	15,15	17,17	7,16	NA	NA	15,15	15,15	15,15	16,17	16,17	15,15	16,16	15,15	NA	14,14	15,15	NA	16,16	NA	NA	15,15	15,15	15,15	18,18	14,15	NA	16,16	16,16	16,16	NA	16,16	15,15	15,15	15,15	15,15	16,16	NA	15,15	15,16	NA	NA	15,15	16,16	16,16	17,17	15,15	16,16
chr1	47046360	47046371	2,2	4,4	4,4	2,2	2,2	4,4	4,4	4,4	4,4	4,4	2,2	2,2	2,2	2,2	2,2	2,2	4,4	4,4	4,4	2,2	2,2	2,2	2,2	4,4	2,2	NA	4,4	4,4	4,4	NA	4,4	2,2	2,2	2,2	2,2	4,4	4,4	2,2	4,4	4,4	2,2	2,2	2,2	4,4	2,2	2,2	2,2
chr1	47050494	47050541	10,10	12,12	12,12	10,10	10,10	NA	12,12	12,12	NA	NA	10,10	10,10	NA	10,10	10,10	10,10	12,12	12,12	12,12	NA	10,10	10,10	10,10	12,12	10,10	NA	12,12	12,12	NA	NA	12,12	NA	10,10	10,10	10,10	NA	NA	10,10	12,12	12,12	NA	10,10	10,10	12,12	10,10	10,10	10,10
chr1	47075964	47075978	3,3	5,5	5,5	NA	3,3	5,5	5,5	5,5	5,5	5,5	3,3	3,3	3,3	3,3	3,3	3,3	5,5	5,5	5,5	3,3	3,3	3,3	3,3	5,5	3,3	NA	5,5	5,5	5,5	3,3	5,5	3,3	NA	3,3	3,3	5,5	5,5	3,3	5,5	5,5	NA	3,3	NA	5,5	3,3	NA	3,3
chr1	47100817	47100828	4,4	6,6	6,6	4,4	4,4	6,6	6,6	6,6	6,6	6,6	4,4	4,4	4,4	4,4	4,4	4,4	6,6	6,6	6,6	4,4	4,4	4,4	4,4	6,6	4,4	4,4	6,6	6,6	6,6	4,4	6,6	4,4	4,4	4,4	4,4	6,6	6,6	4,4	6,6	6,6	4,4	4,4	4,4	6,6	4,4	4,4	4,4
chr1	47202355	47202374	6,6	5,5	5,5	6,6	6,6	5,5	5,5	5,5	5,5	5,5	6,6	6,6	6,6	6,6	6,6	6,6	5,5	5,5	5,5	6,6	6,6	6,6	6,6	5,5	6,6	NA	5,5	5,5	5,5	6,6	5,5	6,6	6,6	6,6	6,6	5,5	5,5	6,6	5,5	5,5	6,6	6,6	6,6	5,5	6,6	6,6	6,6
chr1	47228156	47228187	NA	8,8	8,8	NA	11,11	8,8	8,8	8,8	8,8	8,8	NA	11,11	11,11	11,11	11,11	11,11	8,8	8,8	8,8	11,11	11,11	NA	11,11	8,8	11,11	NA	8,8	8,8	8,8	NA	NA	11,11	NA	11,11	11,11	8,8	8,8	NA	8,8	8,8	11,11	11,11	11,11	8,8	11,11	NA	11,11
chr1	47254648	47254667	5,5	4,4	4,4	5,5	5,5	4,4	4,4	4,4	4,4	4,4	5,5	5,5	5,5	5,5	5,5	5,5	4,4	4,4	4,4	5,5	5,5	5,5	5,5	4,4	5,5	5,5	4,4	4,4	4,4	5,5	4,4	5,5	5,5	5,5	5,5	4,4	4,4	5,5	4,4	4,4	5,5	5,5	5,5	4,4	5,5	5,5	5,5
chr1	47286540	47286569	NA	NA	15,15	19,20	NA	15,15	15,15	15,15	15,15	15,15	NA	NA	19,20	NA	NA	NA	15,15	NA	15,15	NA	NA	20,20	20,20	15,15	NA	NA	15,15	15,15	15,15	19,20	15,15	NA	NA	NA	20,20	15,15	15,15	NA	NA	NA	20,21	NA	NA	15,15	20,20	20,20	20,20
chr1	47361962	47362009	11,11	12,12	12,12	11,11	11,11	12,12	12,12	12,12	12,12	12,12	11,11	11,11	NA	11,11	12,12	11,11	12,12	NA	12,12	11,11	11,11	11,11	11,11	6,12	11,11	11,11	12,12	NA	12,12	11,11	12,12	11,11	11,11	11,11	11,11	12,12	12,12	11,11	12,12	12,12	11,11	11,11	11,11	12,12	11,11	11,11	11,11
chr1	47389028	47389067	10,10	10,10	10,10	NA	10,10	10,10	10,10	10,10	10,10	10,10	10,10	10,10	10,10	10,10	NA	10,10	10,10	10,10	10,10	9,9	10,10	10,10	10,10	10,10	10,10	10,10	10,10	10,10	10,10	10,10	10,10	10,10	10,10	10,10	NA	10,10	10,10	NA	10,10	10,10	10,10	10,10	10,10	10,10	10,10	NA	10,10
chr1	47482919	47482946	6,6	7,7	7,7	6,6	6,6	7,7	7,7	7,7	7,7	7,7	6,6	6,6	6,6	6,6	6,6	6,6	7,7	7,7	7,7	6,6	6,6	6,6	6,6	7,7	6,6	6,6	7,7	7,7	7,7	6,6	7,7	6,6	6,6	6,6	6,6	7,7	7,7	6,6	7,7	7,7	6,6	6,6	6,6	7,7	6,6	6,6	6,6
chr1	47638532	47638583	11,11	NA	13,13	11,11	NA	13,13	13,13	13,13	13,13	13,13	11,11	11,11	11,11	11,11	11,11	11,11	12,12	13,13	13,13	11,11	11,11	11,11	11,11	13,13	11,11	NA	NA	NA	NA	NA	13,13	11,11	11,11	11,11	11,11	13,13	13,13	NA	NA	13,13	11,11	11,11	11,11	13,13	11,11	11,11	NA
chr1	47832423	47832434	6,7	6,6	6,6	NA	7,7	6,6	6,6	6,6	6,6	6,6	7,7	7,7	7,7	NA	7,7	7,7	6,6	6,6	6,6	7,7	7,7	7,7	7,7	6,6	7,7	7,7	6,6	6,6	6,6	7,7	6,6	7,7	7,7	7,7	7,7	6,6	6,6	7,7	6,6	6,6	7,7	NA	7,7	6,6	7,7	7,7	7,7
chr1	47838542	47838585	NA	NA	NA	10,10	10,10	NA	11,11	11,11	NA	11,11	10,10	10,10	10,10	10,10	10,10	10,10	11,11	11,11	11,11	10,10	10,10	10,10	10,10	11,11	10,10	NA	11,11	11,11	11,11	10,10	11,11	NA	10,10	10,10	10,10	11,11	10,11	10,10	11,11	11,11	10,10	10,10	10,10	11,11	10,10	10,10	10,10
chr1	47841955	47842009	9,9	11,11	11,11	9,9	9,9	NA	NA	11,11	NA	11,11	9,9	9,9	8,8	NA	9,9	9,9	NA	11,11	11,11	9,9	NA	9,9	9,9	NA	9,9	NA	11,11	11,11	11,11	NA	NA	9,9	9,9	NA	9,9	11,11	11,11	9,9	11,11	11,11	9,9	9,9	9,9	11,11	9,9	NA	9,9
chr1	47865657	47865676	8,8	10,10	10,10	8,8	8,8	10,10	NA	10,10	10,10	10,10	8,8	NA	8,8	NA	8,8	8,8	10,10	10,10	10,10	8,8	8,8	8,8	8,8	10,10	8,8	8,8	10,10	10,10	10,10	8,8	10,10	8,8	8,8	8,8	8,8	10,10	NA	NA	10,10	10,10	8,8	8,8	8,8	10,10	8,8	8,8	8,8
chr1	47929067	47929090	NA	NA	12,12	NA	NA	12,12	NA	12,12	NA	12,12	13,13	13,13	NA	13,13	13,13	NA	12,12	12,12	12,12	NA	13,13	13,13	13,13	NA	13,13	NA	12,12	12,12	NA	13,13	NA	13,13	13,13	13,13	NA	NA	12,12	13,13	12,12	12,12	NA	NA	13,13	NA	13,13	NA	13,13
chr1	47934349	47934384	8,8	9,9	9,9	8,8	8,8	9,9	9,9	9,9	9,9	8,9	8,8	8,8	8,8	8,8	8,8	8,8	9,9	9,9	9,9	8,8	8,8	8,8	8,8	NA	8,8	8,8	9,9	9,9	9,9	NA	9,9	8,8	8,8	8,8	8,8	9,9	9,9	8,8	9,9	9,9	8,8	8,8	8,8	9,9	8,8	8,8	8,8
chr1	48006306	48006326	NA	7,7	7,7	9,9	NA	7,7	7,7	7,7	7,7	NA	9,9	9,9	9,9	9,9	NA	NA	7,7	7,7	7,7	NA	9,9	NA	8,9	NA	NA	9,9	7,7	7,7	7,7	7,9	7,7	9,9	7,9	NA	NA	7,7	7,7	NA	7,7	7,7	NA	NA	9,9	7,7	7,9	9,10	7,9
chr1	48011752	48011811	12,12	15,15	15,15	12,12	12,12	NA	15,15	15,15	NA	NA	12,12	12,12	12,12	12,12	12,12	12,12	15,15	15,15	15,15	12,12	12,12	12,12	12,12	NA	12,12	NA	15,15	15,15	15,15	12,12	15,15	12,12	12,12	12,12	12,12	NA	15,15	12,12	15,15	NA	12,12	12,12	12,12	15,15	12,12	12,12	12,12
chr1	48022002	48022017	9,9	8,8	8,8	9,9	9,9	8,8	8,8	8,8	8,8	8,8	9,9	9,9	9,9	9,9	9,9	9,9	8,8	8,8	8,8	9,9	9,9	9,9	9,9	8,8	9,9	9,9	8,8	8,8	8,8	9,9	8,8	9,9	9,9	9,9	9,9	8,8	8,8	9,9	8,8	8,8	9,9	9,9	9,9	8,8	9,9	9,9	9,9
chr1	48027383	48027402	5,5	NA	4,4	NA	5,5	NA	4,4	4,4	NA	4,4	NA	5,5	5,5	5,5	5,5	5,5	4,4	4,4	NA	5,5	NA	5,5	5,5	4,4	5,5	NA	4,4	4,4	4,4	5,5	4,4	5,5	NA	5,5	5,5	4,4	4,4	5,5	4,4	4,4	NA	5,5	5,5	4,4	5,5	5,5	5,5
chr1	48114140	48114155	6,6	NA	8,8	6,6	6,6	8,8	8,8	NA	8,8	8,8	6,6	NA	6,6	6,6	NA	NA	8,8	8,8	8,8	6,6	6,6	6,6	6,6	8,8	6,6	NA	8,8	8,8	8,8	NA	NA	6,6	6,6	6,6	6,6	NA	8,8	NA	8,8	8,8	6,6	6,6	NA	8,8	6,6	6,6	6,6
chr1	48215655	48215699	11,11	15,15	16,16	11,11	11,11	15,15	15,15	15,15	15,15	15,15	11,11	11,11	11,11	11,11	11,11	11,11	15,15	15,15	15,15	11,11	NA	NA	11,11	15,15	11,11	11,11	NA	15,15	15,15	11,11	15,15	11,11	11,11	11,11	11,11	15,15	15,15	11,11	15,15	15,15	11,11	11,11	11,11	15,15	11,11	11,11	11,11
chr1	48269087	48269114	10,10	7,7	7,7	10,10	10,10	7,7	7,7	7,7	7,7	7,7	10,10	10,10	10,10	10,11	10,10	10,10	7,7	7,7	7,7	10,10	10,10	10,10	10,10	7,7	10,10	10,10	7,7	7,7	7,7	NA	7,7	10,10	10,10	10,10	10,10	7,7	7,7	10,10	7,7	7,7	10,10	10,10	10,10	7,7	10,10	10,10	10,10
chr1	48273437	48273457	6,6	7,7	7,7	6,6	6,6	7,7	NA	7,7	NA	7,7	6,6	6,6	6,6	6,6	6,6	6,6	7,7	7,7	7,7	6,6	6,6	6,6	6,6	7,7	6,6	NA	7,7	7,7	7,7	6,6	7,7	6,6	6,6	6,6	NA	7,7	7,7	6,6	7,7	7,7	6,6	6,6	6,6	NA	6,6	6,6	6,6
chr1	48277026	48277051	14,14	13,13	13,13	14,14	14,14	NA	13,13	13,13	13,13	13,13	NA	14,14	13,14	14,14	14,14	14,14	13,13	13,13	13,13	NA	14,14	14,14	13,14	13,13	14,14	14,14	13,13	13,13	13,13	14,14	13,13	NA	14,14	14,14	14,14	13,13	13,13	14,14	NA	13,13	NA	14,14	14,14	NA	13,14	14,14	14,14
chr1	48304663	48304714	11,11	13,13	13,13	11,11	NA	13,13	13,13	13,13	NA	NA	11,12	11,11	11,11	11,11	11,11	11,11	13,13	13,13	13,13	11,11	11,11	11,11	11,11	13,13	11,12	NA	13,13	NA	13,13	11,11	13,13	11,11	11,11	11,11	11,11	13,13	13,13	11,11	13,13	13,13	11,11	11,11	11,11	13,13	11,11	11,11	11,11
chr1	48349712	48349743	7,7	8,8	8,8	NA	7,7	8,8	8,8	8,8	8,8	8,8	7,7	7,7	7,7	7,7	7,7	7,7	8,8	8,8	8,8	7,7	7,7	7,7	7,7	8,8	7,7	7,7	8,8	8,8	8,8	7,7	8,8	7,7	7,7	7,7	7,7	8,8	8,8	7,7	8,8	8,8	7,7	7,7	7,7	8,8	7,7	7,7	7,7
chr1	48404515	48404530	9,9	4,4	4,4	NA	NA	4,4	4,4	4,4	4,4	4,4	9,9	9,9	NA	NA	NA	9,9	4,4	4,4	4,4	9,9	NA	9,9	9,9	4,4	9,9	NA	4,4	4,4	4,4	NA	4,4	9,9	9,9	NA	9,9	4,4	4,4	9,9	4,4	4,4	NA	NA	9,9	4,4	9,9	NA	9,9
chr1	48411342	48411357	9,9	4,4	4,4	9,9	9,9	4,4	4,4	4,4	4,4	4,4	NA	NA	NA	NA	9,9	9,9	4,4	4,4	4,4	NA	9,9	9,9	9,9	4,4	NA	NA	4,4	4,4	4,4	NA	4,4	9,9	NA	9,9	9,9	4,4	4,4	9,9	4,4	NA	NA	9,9	NA	4,4	9,9	NA	9,9
chr1	48485653	48485668	NA	4,4	4,4	NA	NA	4,4	4,4	4,4	4,4	4,4	5,5	5,5	NA	5,5	5,5	5,5	NA	4,4	4,4	5,5	NA	5,5	5,5	4,4	5,5	5,5	NA	4,4	4,4	NA	4,4	5,5	5,5	5,5	NA	4,4	4,4	5,5	4,4	4,4	NA	5,5	5,5	4,4	NA	NA	5,5
chr1	48501493	48501504	2,2	3,3	3,3	2,2	2,2	3,3	3,3	3,3	NA	3,3	2,2	2,2	2,2	NA	2,2	2,2	3,3	3,3	3,3	2,2	NA	2,2	NA	3,3	2,2	NA	3,3	3,3	3,3	2,2	3,3	2,2	NA	2,2	2,2	3,3	NA	2,2	3,3	3,3	NA	2,2	2,2	3,3	2,2	NA	2,2
chr1	48521753	48521766	8,8	7,7	7,7	8,8	8,8	7,7	7,7	7,7	7,7	7,7	8,8	8,8	8,8	8,8	NA	8,8	7,7	7,7	7,7	8,8	8,8	8,8	8,8	7,7	8,8	7,8	7,7	7,7	7,7	8,8	7,7	8,8	8,8	8,8	8,8	7,7	7,7	8,8	7,7	7,7	NA	8,8	8,8	7,7	8,8	8,8	8,8
chr1	48523510	48523533	8,8	6,6	6,6	8,8	8,8	6,6	6,6	6,6	NA	6,6	8,8	8,8	NA	NA	8,8	8,8	6,6	NA	6,6	8,8	8,8	8,8	8,8	6,6	8,8	NA	6,6	6,6	6,6	8,8	6,6	8,8	8,8	NA	NA	6,6	6,6	8,8	6,6	6,6	8,8	NA	8,8	6,6	8,8	NA	8,8
chr1	48616138	48616158	6,6	7,7	7,7	NA	NA	7,7	7,7	7,7	7,7	7,7	6,6	6,6	NA	6,6	6,6	6,6	7,7	7,7	7,7	6,6	6,6	6,6	6,6	7,7	6,6	NA	7,7	7,7	7,7	NA	NA	6,6	NA	6,6	6,6	7,7	7,7	6,6	7,7	7,7	NA	NA	6,6	7,7	6,6	6,6	6,6
chr1	48785355	48785374	5,5	5,5	5,5	5,5	5,5	5,5	5,5	5,5	5,5	5,5	5,5	5,5	5,5	5,5	5,5	5,5	5,5	5,5	5,5	5,5	5,5	5,5	5,5	5,5	5,5	5,5	5,5	5,5	5,5	NA	5,5	5,5	5,5	5,5	5,5	5,5	5,5	5,5	5,5	5,5	5,5	NA	5,5	5,5	6,6	5,5	6,6
chr1	48834849	48834869	2,2	3,3	3,3	2,2	2,2	3,3	3,3	3,3	3,3	NA	2,2	2,2	NA	2,2	NA	2,2	3,3	3,3	3,3	2,2	NA	2,2	2,2	NA	2,2	NA	3,3	3,3	3,3	NA	3,3	NA	2,2	2,2	NA	3,3	3,3	NA	3,3	3,3	NA	2,2	2,2	3,3	NA	NA	2,2
chr1	48863116	48863139	NA	NA	12,12	13,13	NA	12,12	12,12	12,12	NA	12,12	13,13	13,13	13,14	NA	NA	13,13	12,12	12,12	12,12	13,13	NA	13,13	13,13	12,12	NA	NA	NA	12,12	12,12	13,13	12,12	13,13	13,13	13,13	13,13	12,12	12,12	NA	NA	NA	13,13	13,13	NA	NA	NA	NA	NA
chr1	48869016	48869060	5,5	9,9	9,9	5,5	5,5	9,9	9,9	9,9	9,9	9,9	5,5	5,5	5,5	5,5	5,5	5,5	9,9	9,9	9,9	5,5	5,5	5,5	5,5	9,9	5,5	5,5	9,9	9,9	9,9	5,5	9,9	5,5	5,5	5,5	5,5	9,9	9,9	5,5	NA	9,9	5,5	5,5	5,5	9,9	5,5	5,5	5,5
chr1	48894628	48894649	13,13	11,11	11,11	13,13	10,13	11,11	11,11	11,11	11,11	11,11	13,13	13,13	13,13	13,13	13,13	13,13	11,11	11,11	11,11	13,13	13,13	NA	13,13	11,11	13,13	NA	11,11	NA	11,11	13,13	11,11	13,13	13,13	NA	13,13	11,11	11,11	13,13	11,11	NA	NA	13,13	NA	NA	13,13	13,13	13,13
chr1	48914525	48914536	7,7	6,6	6,6	NA	7,7	6,6	6,6	6,6	6,6	6,6	NA	7,7	7,7	7,7	7,7	7,7	6,6	6,6	6,6	7,7	7,7	NA	7,7	NA	7,7	7,7	6,6	6,6	6,6	7,7	6,6	7,7	7,7	7,7	7,7	6,6	6,6	7,7	6,6	6,6	7,7	7,7	7,7	6,6	7,7	7,7	7,7
chr1	48916975	48916998	4,4	6,6	6,6	4,4	4,4	6,6	6,6	6,6	6,6	6,6	4,4	4,4	4,4	4,4	4,4	4,4	6,6	6,6	6,6	4,4	4,4	4,4	4,4	6,6	4,4	NA	6,6	6,6	6,6	4,4	6,6	4,4	4,4	4,4	4,4	6,6	6,6	4,4	6,6	6,6	4,4	4,4	4,4	6,6	4,4	4,4	4,4
chr1	48935994	48936008	5,5	3,3	3,3	5,5	5,5	3,3	3,3	3,3	3,3	3,3	5,5	5,5	5,5	5,5	5,5	5,5	3,3	3,3	3,3	5,5	5,5	5,5	5,5	3,3	5,5	NA	3,3	3,3	NA	NA	3,3	5,5	5,5	5,5	5,5	3,3	3,3	5,5	3,3	3,3	5,5	5,5	5,5	3,3	5,5	5,5	5,5
chr1	48957385	48957408	3,3	4,4	4,4	NA	3,3	4,4	4,4	4,4	4,4	4,4	3,3	3,3	NA	3,3	3,3	3,3	4,4	4,4	4,4	3,3	NA	3,3	3,3	4,4	3,3	3,3	4,4	4,4	4,4	3,3	4,4	NA	3,3	3,3	3,3	4,4	4,4	NA	4,4	4,4	NA	3,3	3,3	4,4	3,3	3,3	3,3
chr1	49025631	49025648	10,10	9,9	9,10	10,10	10,10	9,9	9,9	NA	9,9	9,9	10,11	NA	10,10	NA	10,10	10,10	9,9	9,9	9,9	10,10	10,10	10,10	10,10	9,9	10,10	NA	9,9	9,9	9,9	9,10	9,9	10,11	NA	10,10	10,10	9,9	9,9	NA	9,9	9,9	NA	10,10	10,10	9,9	10,10	10,10	10,10
chr1	49080486	49080513	10,10	7,7	7,7	NA	10,10	7,7	7,7	7,7	7,7	7,7	10,10	10,10	10,10	10,10	10,10	10,10	7,7	7,7	7,7	NA	NA	NA	10,10	7,7	10,10	11,11	7,7	7,7	7,7	11,11	7,7	11,11	11,11	NA	11,11	7,7	7,7	11,11	7,7	7,7	11,11	11,11	11,11	7,7	11,11	11,11	11,11
chr1	49171166	49171198	10,10	NA	11,11	10,11	NA	11,11	11,11	11,11	11,11	11,11	10,10	10,10	10,10	10,11	10,11	10,10	11,11	11,11	11,11	10,11	10,11	NA	10,10	11,11	10,10	10,11	11,11	11,12	11,11	NA	11,11	NA	NA	10,10	10,10	11,11	11,11	NA	11,11	11,11	NA	10,11	NA	11,11	10,11	10,10	9,10
chr1	49195335	49195354	NA	5,5	5,5	6,6	6,6	5,5	5,5	5,5	5,5	5,5	6,6	6,6	6,6	6,6	6,6	6,6	5,5	5,5	5,5	6,6	6,6	6,6	6,6	5,5	6,6	6,6	5,5	5,5	5,5	6,6	5,5	6,6	6,6	6,6	6,6	5,5	5,5	6,6	5,5	5,5	6,6	6,6	6,6	5,5	6,6	6,6	6,6
chr1	49201127	49201140	8,8	7,7	7,7	8,8	8,8	7,7	7,7	7,7	7,7	NA	8,8	8,8	8,8	8,8	8,8	8,8	7,7	7,7	NA	8,8	8,8	8,8	8,8	7,7	8,8	NA	7,7	7,7	7,7	8,8	7,7	8,8	8,8	8,8	8,8	7,7	7,7	8,8	7,7	7,7	8,8	8,8	8,8	7,7	8,8	8,8	8,8
chr1	49212467	49212482	NA	NA	8,8	11,11	11,11	8,8	8,8	8,8	8,8	8,8	NA	NA	11,11	10,11	11,11	11,11	NA	8,8	NA	NA	NA	11,11	11,11	8,8	11,11	NA	8,8	8,8	8,8	11,11	8,8	11,11	11,11	NA	11,11	8,8	8,8	11,11	8,8	8,8	NA	11,11	11,11	8,8	11,11	11,12	11,11
chr1	49216679	49216718	10,10	NA	10,10	10,10	NA	10,10	10,10	NA	10,10	10,10	10,10	10,10	10,10	10,10	NA	10,10	10,10	10,10	10,10	10,10	10,10	11,11	10,10	10,10	10,10	NA	10,10	10,10	10,10	NA	10,10	10,10	10,10	10,10	10,10	10,10	10,10	10,10	NA	NA	10,10	10,10	10,10	10,10	10,10	NA	NA
chr1	49224836	49224859	5,5	6,6	6,6	5,5	5,5	6,6	6,6	6,6	6,6	6,6	5,5	5,5	5,5	5,5	5,5	5,5	6,6	6,6	6,6	5,5	5,5	5,5	5,5	6,6	5,5	5,5	6,6	6,6	6,6	5,5	6,6	5,5	5,5	5,5	5,5	6,6	6,6	5,5	6,6	6,6	5,5	5,5	5,5	6,6	5,5	5,5	5,5
chr1	49260412	49260455	NA	NA	10,10	11,11	11,11	11,11	11,11	NA	11,11	11,11	11,12	NA	NA	11,11	11,11	11,11	11,11	11,11	11,11	11,11	11,11	11,11	11,11	NA	NA	11,11	11,11	11,12	11,11	12,12	11,11	NA	11,11	11,11	11,11	11,11	11,11	NA	11,11	11,11	NA	11,11	11,11	11,11	NA	11,11	NA
chr1	49269586	49269620	6,6	6,6	6,6	6,6	6,6	6,6	6,6	6,6	6,6	6,6	6,6	6,6	6,6	6,6	6,6	6,6	6,6	6,6	6,6	6,6	6,6	6,6	6,6	6,6	6,6	6,6	6,6	6,6	NA	6,6	6,6	6,6	6,6	NA	6,6	6,6	6,6	6,6	6,6	6,6	6,6	6,6	6,6	6,6	6,6	6,6	6,6
chr1	49299429	49299455	7,7	8,8	8,8	7,7	7,7	8,8	8,8	8,8	8,8	8,8	7,7	NA	NA	7,7	7,7	7,7	8,8	8,8	8,8	7,7	7,7	NA	7,7	NA	7,7	7,7	8,8	8,8	8,8	7,7	8,8	7,7	7,7	7,7	7,7	8,8	8,8	7,7	8,8	8,8	NA	7,7	7,7	8,8	7,7	7,7	7,7
chr1	49340022	49340051	9,9	10,10	10,10	9,9	9,9	10,10	NA	10,10	10,10	10,10	9,9	9,9	9,9	9,9	9,9	9,9	10,10	10,10	10,10	9,9	9,9	9,9	9,9	10,10	9,9	9,9	10,10	10,10	10,10	9,9	10,10	9,9	9,9	9,9	9,9	10,10	10,10	9,9	10,10	10,10	NA	9,9	9,9	10,10	9,9	9,9	9,9
chr1	49366675	49366688	6,6	7,7	7,7	NA	6,6	NA	7,7	7,7	7,7	NA	6,6	NA	NA	6,6	6,6	6,6	7,7	7,7	7,7	6,6	6,6	6,6	6,6	7,7	6,6	NA	7,7	NA	NA	6,6	NA	6,6	6,6	6,6	6,6	7,7	NA	6,6	7,7	7,7	6,6	6,6	6,6	7,7	6,6	6,6	6,6
chr1	49474136	49474156	7,7	7,7	7,7	7,7	7,7	7,7	7,7	7,7	7,7	7,7	7,7	7,7	7,7	7,7	7,7	7,7	7,7	7,7	7,7	7,7	7,7	7,7	7,7	7,7	7,7	7,7	7,7	7,7	NA	7,7	7,7	7,7	NA	7,7	7,7	7,7	7,7	7,7	7,7	7,7	5,5	7,7	7,7	7,7	7,7	7,7	7,7
chr1	49551143	49551160	4,4	3,3	3,3	4,4	4,4	3,3	3,3	3,3	3,3	3,3	4,4	NA	NA	4,4	4,4	4,4	3,3	3,3	3,3	4,4	4,4	NA	4,4	3,3	4,4	4,4	3,3	3,3	3,3	4,4	3,3	4,4	4,4	4,4	4,4	3,3	3,3	4,4	3,3	3,3	4,4	4,4	4,4	3,3	4,4	4,4	4,4
chr1	49586062	49586105	17,17	NA	NA	NA	17,17	NA	21,22	23,25	NA	22,22	17,17	NA	17,17	17,17	NA	17,17	NA	22,22	NA	17,17	17,17	17,17	17,17	NA	17,17	NA	NA	22,22	NA	17,17	NA	17,17	NA	17,17	17,17	NA	22,22	17,17	22,22	22,22	16,17	17,17	17,17	NA	NA	17,17	17,17
chr1	49601193	49601224	10,10	8,8	8,8	10,10	10,10	8,8	8,8	8,8	8,8	8,8	10,10	10,10	10,10	10,10	NA	10,10	8,8	8,8	8,8	10,10	10,10	10,10	10,10	8,8	NA	10,10	8,8	NA	8,8	10,10	8,8	NA	10,10	10,10	NA	8,8	8,8	NA	8,8	8,8	10,10	NA	10,10	8,8	10,10	10,10	10,10
chr1	49602480	49602509	NA	10,10	10,10	NA	11,11	10,10	10,10	10,10	10,10	10,10	11,11	11,11	11,11	11,11	11,11	11,11	10,10	10,10	10,10	11,11	11,11	11,11	11,11	10,10	11,11	11,11	10,10	10,10	10,10	11,11	10,10	11,11	11,11	11,11	11,11	10,10	10,10	11,11	NA	10,10	11,11	11,11	11,11	NA	11,11	11,11	11,11
chr1	49621251	49621262	7,7	6,6	6,6	NA	NA	NA	6,6	6,6	6,6	6,6	NA	7,7	NA	7,7	7,7	7,7	6,6	6,6	6,6	7,7	7,7	7,7	7,7	6,6	7,7	7,7	6,6	6,6	NA	7,7	6,6	7,7	7,8	7,7	7,7	6,6	6,6	NA	6,6	6,6	7,7	7,7	7,7	6,6	7,7	7,8	7,7
chr1	49702188	49702237	10,10	NA	NA	10,10	NA	10,10	10,10	10,10	10,10	NA	10,10	10,10	NA	10,10	10,10	10,10	9,10	NA	10,10	10,10	NA	NA	10,10	10,10	10,10	10,10	10,10	10,10	10,10	9,10	10,10	10,10	10,10	NA	10,10	10,10	9,10	10,10	10,10	10,10	NA	10,10	10,10	10,10	NA	10,10	NA
chr1	49714972	49715015	13,13	11,11	11,11	13,13	13,13	11,11	11,11	11,11	11,11	11,11	13,13	NA	13,13	13,13	13,13	13,13	11,11	11,11	11,11	13,13	13,13	13,13	13,13	11,11	NA	NA	11,11	11,11	11,11	13,13	11,11	12,12	NA	13,13	14,14	11,11	11,11	13,13	11,11	11,11	NA	13,13	13,13	11,11	13,13	12,13	NA
chr1	49888060	49888114	11,11	11,11	NA	NA	11,11	11,11	NA	11,11	11,11	11,11	11,11	11,11	NA	11,11	10,10	11,11	11,11	11,11	NA	11,11	NA	11,11	11,11	11,11	11,11	NA	11,11	11,11	11,11	11,11	NA	11,11	11,11	11,11	NA	11,11	11,11	11,11	NA	11,11	NA	11,11	11,11	11,11	NA	11,11	11,11
chr1	49961371	49961402	NA	NA	8,8	NA	7,7	8,8	8,8	8,8	NA	8,8	7,7	7,7	7,7	7,7	7,7	7,7	8,8	6,6	NA	7,7	NA	7,7	7,7	8,8	7,7	NA	NA	8,8	8,8	7,7	8,8	NA	7,7	7,7	NA	8,8	8,8	NA	8,8	8,8	7,7	7,7	NA	8,8	7,7	7,7	7,7
chr1	50084795	50084806	NA	4,4	4,4	NA	6,8	4,4	4,4	4,4	4,4	4,4	6,8	6,8	6,8	6,8	6,8	6,8	4,4	4,4	4,4	6,8	NA	6,8	NA	4,4	6,8	NA	4,4	4,4	4,4	6,8	4,4	6,8	6,8	6,8	6,8	4,4	4,4	NA	4,4	4,4	NA	6,8	6,8	4,4	6,8	6,8	6,8
chr1	50089520	50089535	NA	8,8	8,8	9,10	9,10	8,8	8,8	8,8	8,8	8,8	9,10	9,10	NA	9,10	9,10	9,10	8,8	8,8	8,8	9,10	NA	9,10	9,10	8,8	9,10	NA	8,9	8,8	8,8	NA	8,8	9,10	9,10	9,10	NA	8,8	8,8	9,10	8,8	8,8	9,10	NA	9,10	8,8	9,10	9,10	9,10
chr1	50145131	50145162	11,11	8,8	8,8	NA	11,11	8,8	8,8	8,8	8,8	8,8	10,10	11,11	11,11	11,11	11,11	11,11	8,8	8,8	8,8	11,11	11,11	11,11	NA	8,8	11,11	NA	8,8	8,8	8,8	11,11	8,8	11,11	NA	NA	11,11	8,8	8,8	NA	8,8	8,8	11,11	11,11	11,11	8,8	11,11	NA	10,11
chr1	50187340	50187375	11,11	12,12	12,12	11,11	11,11	12,12	12,12	12,12	12,12	12,12	11,11	11,11	11,11	11,11	11,11	11,11	12,12	12,12	12,12	11,11	11,11	NA	11,11	12,12	11,11	NA	12,12	12,12	12,12	11,11	12,12	NA	11,11	11,11	11,11	12,12	12,12	11,11	12,12	12,12	11,11	11,11	11,11	12,12	11,11	11,11	NA
chr1	50196802	50196816	4,4	3,3	3,3	4,4	4,4	NA	3,3	3,3	3,3	3,3	4,4	4,4	4,4	4,4	4,4	4,4	3,3	3,3	3,3	4,4	4,4	4,4	NA	3,3	4,4	4,4	3,3	3,3	NA	4,4	3,3	4,4	NA	4,4	4,4	3,3	3,3	4,4	3,3	3,3	4,4	4,4	4,4	3,3	4,4	4,4	4,4
chr1	50199374	50199413	NA	NA	10,10	11,11	11,11	10,10	10,10	10,10	10,10	NA	NA	11,11	10,11	11,11	11,11	11,11	10,10	10,10	10,10	11,11	11,11	11,11	11,11	10,10	11,11	NA	10,10	10,10	10,10	11,11	10,10	11,11	11,11	NA	11,11	10,10	10,10	11,11	10,10	10,10	NA	11,11	11,11	10,10	11,11	NA	11,11
chr1	50240506	50240517	NA	4,4	4,4	NA	6,6	4,4	4,4	4,4	4,4	4,4	NA	6,6	NA	NA	NA	NA	4,4	4,4	4,4	6,6	NA	6,6	6,6	4,4	6,6	NA	4,4	4,4	4,4	6,6	4,4	NA	6,6	6,6	6,6	4,4	4,4	6,6	4,4	NA	NA	6,6	6,6	4,4	NA	6,6	NA
chr1	50268842	50268885	NA	11,11	11,11	NA	12,12	10,11	11,11	11,11	11,11	11,11	12,12	NA	NA	12,12	12,12	12,12	NA	11,11	NA	12,12	12,12	12,12	12,12	11,11	12,12	NA	11,11	11,11	11,11	12,12	11,11	12,12	12,12	NA	12,12	11,11	11,11	12,12	11,11	11,11	NA	12,12	12,12	11,11	12,12	NA	12,12
chr1	50360319	50360358	NA	10,10	10,10	11,11	11,11	10,10	10,10	10,10	10,10	10,10	11,11	11,11	11,11	11,11	11,11	11,11	10,10	11,11	10,10	11,11	NA	11,11	11,11	10,10	11,11	11,11	10,10	10,10	10,10	11,11	10,10	11,11	11,11	11,11	11,11	10,10	NA	NA	10,10	10,10	NA	11,11	11,11	10,10	11,11	11,11	11,11
chr1	50390595	50390608	5,7	7,7	7,7	NA	5,7	7,7	7,7	7,7	7,7	7,7	NA	5,7	NA	NA	NA	NA	7,7	7,7	7,7	5,7	NA	5,7	5,7	7,7	5,7	NA	7,7	7,7	7,7	5,7	NA	5,7	5,7	5,7	5,7	7,7	NA	5,7	7,7	NA	NA	5,7	5,7	7,7	5,7	5,7	5,7
chr1	50470220	50470251	9,9	8,8	8,8	9,9	9,9	8,8	8,8	8,8	8,8	8,8	9,9	9,9	9,9	9,10	9,9	9,9	8,8	8,8	8,8	9,9	9,9	9,9	9,9	8,8	9,9	NA	8,8	8,8	8,8	NA	8,8	9,9	9,9	9,9	9,9	8,8	8,8	9,9	8,8	8,8	NA	9,9	9,9	8,8	9,9	9,9	9,9
chr1	50556301	50556336	11,11	9,9	9,9	11,11	NA	9,9	9,9	9,9	9,9	9,9	11,11	11,11	NA	NA	11,11	11,11	9,9	NA	9,9	11,11	11,11	11,11	11,11	9,9	11,11	11,11	9,9	9,9	9,9	11,11	9,9	NA	11,11	11,11	11,11	9,9	9,9	11,11	9,9	9,9	11,11	11,11	11,11	9,9	11,11	11,11	11,11
chr1	50747678	50747725	11,11	12,12	12,12	NA	11,11	11,11	12,12	12,12	12,12	11,12	11,11	NA	11,11	11,11	11,11	11,11	13,13	NA	12,12	11,11	11,11	11,11	11,11	11,11	11,11	NA	12,12	12,12	11,11	11,11	11,12	11,11	11,11	NA	NA	12,12	12,12	11,11	12,12	12,12	11,11	11,11	11,11	11,11	NA	11,11	11,11
chr1	50755399	50755450	13,13	13,13	NA	13,13	NA	13,13	13,13	NA	NA	13,13	13,13	13,13	13,13	NA	13,13	13,13	13,13	13,13	13,13	14,14	13,13	13,13	13,13	13,13	13,13	13,13	13,13	13,13	13,13	12,12	NA	13,13	13,13	13,13	13,13	13,13	13,13	NA	13,13	12,13	NA	NA	13,13	13,13	13,13	NA	13,13
chr1	50904596	50904615	4,4	5,5	5,5	4,4	4,4	5,5	5,5	5,5	5,5	5,5	4,4	4,4	4,4	4,4	NA	4,4	5,5	5,5	5,5	4,4	4,4	4,4	4,4	5,5	4,4	4,4	5,5	5,5	5,5	4,4	5,5	4,4	4,4	4,4	4,4	5,5	5,5	4,4	5,5	5,5	4,4	4,4	4,4	5,5	4,4	4,4	4,4
chr1	50973611	50973688	NA	NA	NA	11,11	11,11	14,14	NA	NA	14,14	14,14	11,11	12,12	11,11	11,11	11,11	11,11	14,14	14,14	NA	11,11	NA	11,11	11,11	NA	11,11	11,11	NA	NA	NA	11,11	14,14	10,10	11,11	NA	11,11	NA	14,14	NA	14,14	14,14	11,11	11,11	11,11	14,15	11,11	NA	11,11
chr1	50984485	50984508	7,7	6,6	6,6	7,7	7,7	6,6	6,6	6,6	6,6	6,6	7,7	7,7	7,7	NA	7,7	7,7	6,6	6,6	6,6	7,7	7,7	7,7	7,7	6,6	7,7	7,7	6,6	6,6	6,6	7,7	6,6	7,7	7,7	7,7	7,7	6,6	6,6	7,7	6,6	6,6	7,7	7,7	7,7	6,6	7,7	6,7	7,7
chr1	51043684	51043719	11,11	12,12	12,12	11,11	11,11	12,12	12,12	12,12	12,12	12,12	11,11	11,11	11,11	11,11	11,11	11,11	12,12	12,12	12,12	11,11	11,11	11,11	11,11	12,12	NA	11,11	12,12	12,12	12,12	11,11	12,12	NA	11,11	NA	11,11	12,12	12,12	11,11	NA	NA	NA	11,11	11,11	12,12	11,11	NA	11,11
chr1	51060690	51060729	7,7	8,8	8,8	7,7	7,7	8,8	8,8	8,8	NA	8,8	7,7	NA	7,7	7,7	7,7	7,7	NA	8,8	8,8	7,7	NA	7,7	7,7	8,8	7,7	NA	8,8	8,8	8,8	7,7	8,8	7,7	7,7	7,7	7,7	8,8	8,8	7,7	NA	8,8	NA	7,7	NA	8,8	7,7	7,7	7,7
chr1	51214764	51214791	13,14	NA	14,14	NA	NA	NA	14,14	14,14	14,14	NA	13,14	13,14	NA	13,14	13,14	13,14	14,14	NA	NA	13,14	13,14	NA	13,14	13,14	13,14	13,14	13,14	14,14	14,14	NA	NA	13,14	13,14	13,14	13,13	NA	14,14	13,14	14,14	NA	NA	NA	13,14	NA	13,14	13,14	13,14
chr1	51214801	51214820	9,9	NA	NA	9,9	NA	NA	10,10	10,10	10,10	10,10	9,9	9,9	9,9	9,9	9,9	9,9	10,10	NA	NA	9,9	9,9	9,9	9,9	10,10	9,9	9,9	10,10	NA	NA	9,9	NA	9,9	9,9	9,9	9,9	NA	10,10	NA	10,10	10,10	9,9	9,9	9,9	NA	9,9	9,9	9,9
chr1	51230431	51230466	5,5	6,6	6,6	5,5	5,5	6,6	6,6	6,6	6,6	6,6	5,5	5,5	5,5	5,5	5,5	5,5	6,6	6,6	6,6	5,5	5,5	5,5	5,5	6,6	5,5	5,5	6,6	6,6	6,6	5,5	6,6	5,5	5,5	5,5	5,5	6,6	6,6	5,5	6,6	6,6	NA	5,5	5,5	6,6	5,5	5,5	5,5
chr1	51266737	51266748	NA	4,4	4,4	NA	12,12	4,4	4,4	4,4	4,4	4,4	12,12	12,12	NA	12,12	12,12	12,12	4,4	4,4	4,4	12,12	12,12	12,12	12,12	4,4	12,12	12,12	4,4	4,4	4,4	12,12	4,4	12,12	12,12	12,12	12,12	4,4	4,4	NA	4,4	4,4	NA	12,12	12,12	4,4	12,12	12,12	12,12
chr1	51266937	51266948	7,7	4,4	4,4	7,7	7,7	4,4	4,4	4,4	4,4	4,4	7,7	7,7	7,7	7,7	7,7	7,7	4,4	4,4	4,4	7,7	7,7	7,7	7,7	4,4	7,7	7,7	4,4	4,4	4,4	7,7	4,4	7,7	NA	7,7	7,7	4,4	4,4	7,7	4,4	4,4	7,7	7,7	7,7	4,4	7,7	7,7	7,7
chr1	51378198	51378221	6,6	NA	8,8	6,6	6,6	8,8	8,8	8,8	8,8	8,8	6,6	6,6	6,6	6,6	6,6	6,6	8,8	8,8	8,8	6,6	6,6	6,6	6,6	8,8	6,6	6,6	8,8	8,8	8,8	6,6	8,8	6,6	6,6	6,6	6,6	8,8	8,8	6,6	8,8	8,8	6,6	6,6	6,6	8,8	6,6	6,6	6,6
chr1	51382584	51382615	19,19	16,16	16,16	NA	NA	16,16	16,16	16,16	16,16	16,16	17,19	NA	19,19	19,19	19,19	19,19	16,16	16,16	16,16	NA	19,19	19,19	NA	16,16	19,19	19,19	16,16	16,16	16,16	19,19	NA	19,19	19,19	NA	19,19	NA	NA	19,19	16,16	16,16	19,19	19,19	NA	NA	NA	NA	18,19
chr1	51397163	51397186	10,10	6,6	6,6	10,10	10,10	6,6	6,6	6,6	6,6	6,6	10,10	10,10	10,10	10,10	10,10	10,10	6,6	6,6	6,6	10,10	10,10	10,10	10,10	6,6	10,10	NA	6,6	6,6	6,6	10,10	6,6	10,10	10,10	10,10	10,10	6,6	6,6	10,10	6,6	6,6	NA	10,10	10,10	6,6	10,10	10,10	10,10
chr1	51424068	51424127	11,11	14,14	NA	11,11	11,11	14,14	14,14	14,14	14,14	14,14	11,11	11,11	11,11	11,11	11,11	12,12	14,14	14,14	NA	11,11	NA	NA	11,11	14,14	11,11	NA	15,15	15,15	14,14	NA	NA	11,11	11,11	11,11	11,11	15,15	14,14	11,11	14,14	16,16	11,11	NA	11,11	15,15	11,11	11,11	NA
chr1	51528788	51528811	5,5	4,4	4,4	5,5	5,5	4,4	4,4	4,4	4,4	4,4	5,5	5,5	5,5	5,5	5,5	5,5	4,4	4,4	4,4	5,5	5,5	5,5	5,5	4,4	5,5	NA	4,4	4,4	4,4	5,5	4,4	5,5	5,5	5,5	5,5	NA	4,4	5,5	4,4	4,4	5,5	5,5	5,5	4,4	5,5	5,5	5,5
chr1	51529333	51529368	9,9	9,9	9,9	8,8	9,9	9,9	9,9	9,9	9,9	9,9	9,9	9,9	9,9	9,9	9,9	9,9	9,9	9,9	9,9	9,9	9,9	9,9	9,9	9,9	9,9	NA	9,9	9,9	9,9	9,9	9,9	9,9	9,9	9,9	9,9	9,9	NA	9,9	9,9	9,9	NA	9,9	9,9	9,9	9,9	9,9	9,9
chr1	51533154	51533185	8,8	8,8	8,8	8,8	8,8	8,8	8,8	8,8	8,8	8,8	8,8	8,8	8,8	8,8	8,8	8,8	8,8	8,8	8,8	8,8	8,8	8,8	8,8	8,8	8,8	8,8	8,8	8,8	8,8	8,8	8,8	8,8	8,8	8,8	8,8	8,8	8,8	8,8	8,8	8,8	NA	8,8	8,8	8,8	8,8	8,8	8,8
chr1	51535127	51535170	14,14	11,11	11,11	14,14	14,14	10,10	11,11	11,11	11,11	NA	14,14	14,14	NA	14,14	14,14	14,14	11,11	11,11	11,11	15,15	14,14	15,15	15,15	11,11	14,14	NA	11,11	11,11	11,11	14,14	11,11	14,14	15,15	14,14	14,14	11,11	11,11	NA	NA	11,11	15,15	9,15	14,14	11,11	14,14	NA	14,14
chr1	51597950	51598004	6,6	11,11	NA	NA	6,6	11,11	NA	11,11	NA	NA	6,6	6,6	6,6	6,6	NA	6,6	11,11	11,11	NA	6,6	6,6	6,6	6,6	NA	6,6	NA	11,11	11,11	11,11	6,6	11,11	6,6	6,6	6,6	6,6	11,11	NA	6,6	NA	11,11	NA	6,6	6,6	11,11	6,6	NA	6,6
chr1	51606805	51606858	NA	9,9	9,9	8,8	8,8	8,8	9,9	9,9	9,9	9,9	8,8	8,8	NA	8,8	8,8	8,8	9,9	9,9	9,9	8,8	8,8	8,8	8,8	9,9	8,8	8,8	9,9	9,9	9,9	8,8	9,9	8,8	8,8	8,8	8,8	9,9	9,9	8,8	9,9	9,9	8,8	8,8	8,8	9,9	NA	8,8	8,8
chr1	51612416	51612465	7,7	10,10	10,10	7,7	7,7	10,10	10,10	10,10	10,10	10,10	7,7	7,7	7,7	7,7	7,7	7,7	10,10	10,10	10,10	7,7	7,7	7,7	7,7	10,10	7,7	7,7	10,10	NA	10,10	7,7	10,10	7,7	7,7	7,7	7,8	10,10	10,10	7,7	10,10	10,10	7,7	7,7	7,7	10,10	7,7	7,7	7,7
chr1	51637642	51637653	5,5	6,6	6,6	5,5	5,5	6,6	6,6	6,6	6,6	6,6	5,5	5,5	5,5	5,5	5,5	5,5	NA	6,6	6,6	5,5	5,5	5,5	5,5	5,5	5,5	5,5	6,6	6,6	6,6	5,5	6,6	5,5	5,5	5,5	5,5	6,6	6,6	5,5	6,6	NA	5,5	5,5	5,5	6,6	5,5	5,5	5,5
chr1	51750515	51750534	6,6	5,5	5,5	6,6	6,6	5,5	5,5	5,5	5,5	5,5	6,6	6,6	6,6	6,6	6,6	6,6	5,5	5,5	5,5	6,6	6,6	6,6	6,6	5,5	6,6	6,6	5,5	5,5	5,5	6,6	5,5	6,6	6,6	6,6	6,6	5,5	5,5	6,6	5,5	5,5	6,6	6,6	6,6	5,5	6,6	6,6	6,6
chr1	51783085	51783144	11,12	NA	NA	11,12	NA	15,15	15,15	NA	NA	15,15	11,12	11,12	11,12	11,12	11,12	11,12	13,15	NA	14,15	NA	12,15	11,12	12,15	14,15	NA	NA	15,15	15,15	15,15	NA	NA	11,12	11,12	NA	12,13	15,15	15,15	11,12	15,15	15,15	11,12	12,15	11,12	15,15	11,12	12,15	11,12
chr1	51901276	51901303	6,6	7,7	7,7	6,6	6,6	7,7	7,7	7,7	7,7	7,7	6,6	6,6	6,6	6,6	6,6	6,6	7,7	7,7	7,7	6,6	6,6	6,6	6,6	7,7	6,6	6,6	7,7	7,7	7,7	6,6	7,7	6,6	6,6	6,6	6,6	7,7	7,7	6,6	7,7	7,7	6,6	6,6	6,6	7,7	6,6	6,6	6,6
chr1	51995978	51996009	8,8	8,8	8,8	8,8	8,8	8,8	NA	NA	8,8	8,8	8,8	8,8	8,8	8,8	8,8	8,8	8,8	8,8	8,8	8,8	8,8	8,8	8,8	8,8	8,8	8,8	8,8	8,8	NA	8,8	8,8	8,8	8,8	NA	8,8	8,8	8,8	8,8	8,8	8,8	8,8	8,8	8,8	NA	8,8	9,9	8,8
chr1	52001101	52001116	6,6	4,4	4,4	6,6	6,6	4,4	4,4	4,4	4,4	4,4	6,6	6,6	6,6	6,6	6,6	6,6	4,4	4,4	4,4	6,6	6,6	6,6	6,6	4,4	6,6	NA	4,4	4,4	4,4	6,6	4,4	6,6	6,6	6,6	6,6	4,4	4,4	6,6	4,4	4,4	6,6	6,6	6,6	4,4	6,6	6,6	6,6
chr1	52085155	52085190	9,9	9,9	9,9	9,9	NA	NA	9,9	9,9	9,9	9,9	9,9	9,9	9,9	9,9	9,9	9,9	9,9	9,9	9,9	9,9	9,9	9,9	9,9	9,9	9,9	9,9	9,9	9,9	9,9	9,9	9,9	9,9	9,9	9,9	9,9	9,9	9,9	9,9	9,9	9,9	NA	9,9	9,9	9,9	9,9	9,9	9,9
chr1	52238526	52238569	11,11	4,11	11,11	11,11	NA	11,11	11,11	NA	11,11	11,11	NA	11,11	11,11	11,11	NA	11,11	11,11	12,12	NA	NA	11,11	11,11	11,11	11,11	11,11	NA	11,11	11,11	11,11	NA	11,11	11,11	11,11	11,11	NA	11,11	11,11	11,11	11,11	11,11	11,11	NA	11,11	11,11	NA	NA	11,11
chr1	52442598	52442633	11,11	9,9	9,9	11,11	11,11	9,9	9,9	9,9	9,9	9,9	11,11	11,11	11,11	11,11	11,11	11,11	9,9	9,9	9,9	11,11	11,11	11,11	11,11	9,9	11,11	11,11	9,9	9,9	9,9	11,11	9,9	11,11	11,11	11,11	11,11	9,9	9,9	11,11	9,9	9,9	11,11	11,11	11,11	9,9	11,11	11,11	11,11
chr1	52535742	52535797	13,13	14,14	14,14	13,13	13,13	NA	14,14	14,14	NA	13,14	13,13	13,13	12,12	13,13	NA	13,13	14,14	13,13	14,14	13,13	13,13	13,13	13,13	14,14	13,13	NA	14,14	14,14	NA	13,13	14,14	NA	13,13	13,13	13,13	NA	14,14	NA	14,14	5,14	13,13	13,14	13,13	14,14	13,13	13,13	13,13
chr1	52619687	52619718	8,8	8,8	8,8	8,8	8,8	8,8	8,8	8,8	8,8	8,8	8,8	8,8	8,8	8,8	8,8	8,8	8,8	8,8	8,8	8,8	8,8	8,8	8,8	NA	8,8	8,8	8,8	8,8	8,8	NA	8,8	8,8	8,8	8,8	8,8	8,8	8,8	8,8	8,8	8,8	8,8	8,8	NA	8,8	8,8	8,8	8,8
chr1	52812963	52812988	13,13	9,9	13,13	13,13	13,13	NA	13,13	13,13	13,13	13,13	13,13	13,13	13,13	NA	13,13	13,13	13,13	13,13	13,13	13,13	13,13	13,13	NA	13,13	13,13	13,13	13,13	NA	13,13	13,13	13,13	13,13	13,13	13,13	13,13	13,13	13,13	NA	13,13	13,13	13,13	13,13	13,13	13,13	13,13	13,13	12,13
chr1	53250204	53250243	8,8	8,11	NA	NA	8,8	8,8	7,7	NA	8,8	8,8	8,8	8,8	8,8	NA	8,8	8,8	8,8	8,8	8,8	NA	8,8	8,8	8,8	NA	8,8	NA	8,8	8,8	8,8	NA	NA	NA	8,8	8,8	8,8	8,8	8,8	8,8	NA	8,8	8,8	8,8	8,8	8,8	NA	8,8	8,8
chr1	53356154	53356181	7,7	7,7	7,7	7,7	7,7	7,7	7,7	7,7	7,7	7,7	7,7	7,7	7,7	8,8	7,7	7,7	7,7	7,7	7,7	7,7	7,7	7,7	7,7	7,7	7,7	7,7	7,7	7,7	7,7	7,7	7,7	7,7	7,7	7,7	7,7	7,7	7,7	7,7	7,7	7,7	7,7	7,7	7,7	7,7	7,7	NA	7,7
chr1	53859671	53859698	14,14	14,14	NA	NA	14,14	14,14	14,14	14,14	14,14	14,14	NA	14,14	NA	NA	14,14	14,14	14,14	NA	16,16	NA	14,14	14,14	14,14	NA	14,14	NA	14,15	14,14	NA	14,14	14,14	14,15	14,14	NA	14,14	14,14	14,14	14,14	NA	14,14	14,14	14,14	14,14	14,14	14,14	14,14	14,14
chr1	53949482	53949525	NA	11,11	NA	11,11	11,11	NA	NA	11,11	11,11	NA	11,11	11,11	11,11	10,11	NA	11,11	11,11	NA	11,11	NA	11,11	NA	NA	11,11	11,11	NA	11,11	NA	10,11	NA	11,11	11,11	NA	11,11	NA	11,11	11,11	11,11	NA	NA	NA	11,11	11,11	NA	11,11	11,11	11,11
chr1	54044013	54044047	7,7	NA	7,7	7,7	7,7	7,7	7,7	7,7	6,7	7,7	7,7	7,7	NA	7,7	7,7	7,7	7,7	5,7	7,7	NA	7,7	7,7	NA	7,7	7,7	NA	7,7	7,7	7,7	NA	7,7	NA	NA	7,7	7,7	7,7	7,7	7,7	7,7	7,7	7,7	7,7	7,7	NA	7,7	8,8	7,7
chr1	54084221	54084244	6,6	6,6	6,6	NA	5,5	6,6	6,6	6,6	6,6	6,6	5,5	5,5	5,5	5,5	5,5	5,5	6,6	6,6	6,6	NA	5,5	5,5	5,5	6,6	NA	NA	6,6	6,6	6,6	NA	6,6	5,5	NA	5,5	5,5	NA	6,6	5,5	6,6	6,6	6,6	6,6	5,5	6,6	5,5	5,5	5,5
chr1	54119550	54119564	5,5	5,5	5,5	3,3	3,3	5,5	5,5	5,5	5,5	5,5	3,3	3,3	3,3	3,3	3,3	3,3	5,5	5,5	5,5	3,3	3,3	NA	3,3	5,5	3,3	NA	5,5	5,5	5,5	3,3	5,5	3,3	3,3	3,3	3,3	5,5	5,5	3,3	5,5	5,5	5,5	5,5	3,3	5,5	3,3	3,3	3,3
chr1	54128479	54128500	11,11	11,11	11,11	5,5	5,5	11,11	11,11	11,11	NA	NA	5,5	5,5	5,5	5,5	5,5	5,5	11,11	11,11	NA	5,5	5,5	5,5	NA	11,11	NA	5,5	NA	11,11	11,11	5,5	11,11	5,5	5,5	5,5	5,5	10,11	11,11	5,5	11,11	11,11	NA	11,11	5,5	11,11	5,5	5,5	5,5
chr1	54146381	54146408	7,7	7,7	7,7	6,6	6,6	7,7	7,7	7,7	7,7	7,7	6,6	6,6	6,6	6,6	6,6	6,6	7,7	7,7	7,7	6,6	6,6	6,6	6,6	7,7	6,6	6,6	7,7	7,7	7,7	6,6	7,7	6,6	6,6	6,6	6,6	7,7	7,7	6,6	7,7	7,7	7,7	7,7	6,6	7,7	6,6	6,6	6,6
chr1	54158812	54158835	12,12	12,12	12,12	10,10	NA	12,12	12,12	12,12	12,12	12,12	10,10	10,10	10,10	10,10	10,10	10,10	12,12	12,12	12,12	10,10	10,10	10,10	NA	12,12	10,10	10,10	NA	NA	11,12	10,10	12,12	10,10	10,10	10,10	10,10	12,12	12,12	10,10	12,12	NA	12,12	12,12	10,10	NA	10,10	10,10	10,10
chr1	54173006	54173025	NA	5,5	5,5	NA	NA	5,5	5,5	5,5	5,5	5,5	4,4	4,4	4,4	4,4	NA	NA	5,5	5,5	5,5	4,4	4,4	4,4	4,4	5,5	4,4	NA	5,5	5,5	5,5	NA	5,5	NA	NA	NA	NA	5,5	5,5	4,4	5,5	5,5	NA	5,5	NA	5,5	NA	NA	4,4
chr1	54174326	54174350	5,5	5,5	5,5	NA	11,11	5,5	5,5	5,5	NA	5,5	NA	11,11	11,11	11,11	11,11	NA	NA	5,5	5,5	NA	NA	11,11	11,11	5,5	11,11	11,11	5,5	5,5	5,5	NA	5,5	11,11	11,11	11,11	NA	NA	5,5	NA	5,5	5,5	5,5	5,5	11,11	5,5	NA	NA	11,11
chr1	54194985	54195005	7,7	7,7	7,7	5,5	NA	7,7	7,7	7,7	7,7	7,7	5,5	5,5	5,5	5,5	5,5	5,5	NA	7,7	7,7	5,5	5,5	5,5	5,5	7,7	5,5	5,5	7,7	7,7	7,7	5,5	7,7	5,5	5,5	5,5	5,5	NA	NA	5,5	7,7	7,7	7,7	7,7	5,5	7,7	5,5	5,5	5,5
chr1	54218521	54218538	NA	9,9	9,9	10,10	10,10	9,9	9,9	9,9	9,9	9,9	10,10	10,10	NA	NA	10,10	10,10	9,9	9,9	9,9	10,10	10,10	10,10	10,10	NA	10,10	10,10	9,9	9,9	9,9	NA	9,9	NA	10,10	NA	10,10	9,9	9,9	NA	9,9	9,9	9,9	9,9	10,10	9,9	10,10	10,10	10,10
chr1	54252364	54252379	8,8	8,8	8,8	9,9	9,9	8,8	8,8	8,8	NA	8,8	9,9	9,9	9,9	9,9	NA	9,9	8,8	8,8	8,8	9,9	9,9	9,9	NA	8,8	9,9	9,9	8,8	8,8	8,8	9,9	8,8	9,9	NA	9,9	9,9	8,8	8,8	NA	8,8	8,8	8,8	8,8	9,9	8,8	9,9	NA	NA
chr1	54276013	54276024	3,3	3,3	3,3	3,3	3,3	3,3	3,3	3,3	3,3	3,3	3,3	3,3	3,3	3,3	3,3	3,3	3,3	3,3	3,3	3,3	3,3	3,3	3,3	3,3	3,3	3,3	3,3	3,3	3,3	3,3	3,3	3,3	3,3	3,3	3,3	3,3	3,3	3,3	3,3	3,3	3,3	3,3	3,3	3,3	3,3	3,3	3,3
chr1	54343950	54343965	4,4	4,4	4,4	5,5	5,5	4,4	4,4	4,4	4,4	4,4	5,5	5,5	NA	5,5	5,5	5,5	4,4	4,4	4,4	5,5	NA	NA	5,5	4,4	5,5	NA	4,4	4,4	4,4	NA	4,4	5,5	5,5	5,5	5,5	4,4	4,4	5,5	4,4	4,4	4,4	4,4	5,5	4,4	5,5	5,5	5,5
chr1	54361638	54361657	5,5	5,5	5,5	6,6	6,6	5,5	5,5	5,5	5,5	5,5	6,6	6,6	6,6	6,6	6,6	6,6	5,5	5,5	5,5	6,6	6,6	6,6	6,6	5,5	6,6	6,6	5,5	5,5	5,5	6,6	5,5	6,6	6,6	6,6	6,6	5,5	5,5	6,6	5,5	5,5	5,5	5,5	6,6	5,5	6,6	6,6	6,6
chr1	54374473	54374486	7,7	7,7	7,7	6,6	6,6	7,7	7,7	7,7	7,7	7,7	6,6	6,6	6,6	6,6	NA	6,6	7,7	NA	7,7	6,6	6,6	6,6	6,6	7,7	6,6	6,6	7,7	7,7	7,7	6,6	7,7	NA	6,6	6,6	6,6	7,7	7,7	6,6	7,7	7,7	7,7	7,7	6,6	NA	6,6	6,6	6,6
chr1	54381257	54381280	6,6	6,6	6,6	NA	9,9	6,6	6,6	6,6	6,6	6,6	9,9	9,9	9,9	9,9	9,9	9,9	6,6	6,6	6,6	9,9	9,9	9,9	9,9	6,6	9,9	9,9	6,6	6,6	6,6	9,9	6,6	NA	9,9	9,9	9,9	6,6	6,6	9,9	6,6	6,6	NA	6,6	9,9	6,6	9,9	9,9	9,9
chr1	54384671	54384718	12,12	12,12	12,12	11,11	11,11	12,12	12,12	12,12	NA	NA	11,11	11,11	NA	12,12	11,11	11,11	12,12	12,12	12,12	11,11	11,11	11,11	11,11	12,12	11,11	NA	12,12	NA	12,12	11,11	12,12	11,11	11,11	11,11	11,11	12,12	12,12	11,11	12,12	12,12	NA	12,12	11,11	12,12	11,11	11,11	11,11
chr1	54441587	54441611	5,5	5,5	5,5	9,9	9,9	5,5	5,5	5,5	5,5	5,5	9,9	9,9	9,9	9,9	9,9	9,9	5,5	5,5	5,5	9,9	9,9	9,9	9,9	5,5	9,9	9,9	5,5	5,5	5,5	9,9	5,5	9,9	9,9	9,9	9,9	5,5	5,5	9,9	5,5	5,5	5,5	5,5	9,9	5,5	9,9	9,9	9,9
chr1	54463471	54463485	NA	3,3	3,3	4,4	4,4	3,3	3,3	3,3	3,3	3,3	4,4	4,4	4,4	NA	4,4	4,4	3,3	3,3	3,3	4,4	4,4	4,4	4,4	3,3	4,4	NA	3,3	3,3	3,3	4,4	3,3	4,4	4,4	4,4	4,4	3,3	3,3	4,4	3,3	3,3	NA	3,3	4,4	3,3	4,4	4,4	4,4
chr1	54478137	54478158	11,11	11,11	11,11	13,13	NA	11,11	11,11	11,11	11,11	11,11	NA	13,13	13,13	13,13	13,13	NA	11,11	11,11	11,11	13,13	13,13	13,13	13,13	11,11	13,13	13,13	11,11	11,11	11,11	13,13	11,11	13,13	NA	NA	13,13	11,11	11,11	13,13	11,11	NA	11,11	11,11	NA	11,11	13,13	13,13	13,13
chr1	54571794	54571819	13,13	13,13	13,13	13,13	13,13	NA	13,13	12,13	13,13	13,13	14,14	NA	NA	NA	13,13	13,13	13,13	13,13	NA	NA	13,13	13,13	13,13	13,13	13,13	NA	13,13	13,13	13,13	NA	13,13	NA	13,13	NA	NA	13,13	NA	13,13	13,13	13,13	13,13	13,13	13,13	NA	13,13	NA	13,13
chr1	54640826	54640873	12,12	NA	NA	NA	12,12	12,12	12,12	7,13	12,12	12,12	12,12	12,12	NA	12,12	NA	NA	NA	NA	12,12	NA	12,12	12,12	8,12	12,12	12,12	NA	12,12	12,12	12,12	12,12	12,12	12,12	NA	12,12	12,12	12,12	NA	11,12	12,12	12,12	NA	NA	12,12	12,12	13,13	12,12	NA
chr1	54675975	54676009	7,7	NA	7,7	NA	7,7	7,7	7,7	7,7	7,7	7,7	7,7	7,7	7,7	7,7	NA	7,7	8,8	7,7	7,7	7,7	7,7	7,7	7,7	7,7	NA	NA	7,7	7,7	7,7	7,7	7,7	7,7	7,7	7,7	7,7	7,7	7,7	7,7	7,7	7,7	NA	7,7	NA	7,7	7,7	7,7	7,7
chr1	54693116	54693151	9,9	9,9	9,9	9,9	9,9	9,9	9,9	9,9	9,9	9,9	9,9	9,9	9,9	9,9	9,9	9,9	9,9	9,9	9,9	9,9	9,9	9,9	9,9	9,9	9,9	9,9	9,9	9,9	9,9	9,9	9,9	9,9	9,9	9,9	9,9	9,9	9,9	9,9	9,9	9,9	9,9	9,9	9,9	9,9	9,9	NA	9,9
chr1	54695770	54695821	13,13	13,13	13,13	13,13	NA	13,13	13,13	13,13	13,13	13,13	13,13	NA	13,13	13,13	13,13	13,13	NA	13,13	NA	13,13	13,13	NA	NA	13,13	13,13	13,13	13,13	13,13	13,13	13,13	13,13	13,13	13,13	13,13	13,13	13,13	13,13	13,13	13,13	13,13	13,13	13,13	13,13	13,13	13,13	13,13	13,13
chr1	54762646	54762657	6,6	6,6	6,6	6,6	NA	6,6	6,6	6,6	6,6	6,6	6,6	6,6	6,6	6,6	NA	6,6	6,6	6,6	6,6	NA	6,6	6,6	6,6	6,6	5,5	6,6	6,6	6,6	NA	6,6	6,6	6,6	6,6	6,6	6,6	6,6	6,6	6,6	6,6	6,6	NA	6,6	6,6	6,6	NA	6,6	6,6
chr1	54853136	54853179	11,11	11,11	11,11	11,11	11,11	11,11	11,11	11,11	11,11	11,11	11,11	11,11	11,11	11,11	11,11	11,11	11,11	11,11	11,11	11,11	11,11	11,11	11,11	11,11	11,11	11,11	11,11	11,11	11,11	11,11	12,12	11,11	11,11	11,11	11,11	NA	11,11	11,11	11,11	11,11	NA	11,11	11,11	11,11	11,11	11,11	11,11
chr1	54972682	54972729	11,12	11,11	11,12	11,12	11,12	11,12	11,12	11,12	11,12	11,12	11,12	11,12	11,12	11,12	11,12	11,12	11,12	11,12	11,12	11,12	11,12	NA	11,12	11,12	11,11	11,12	11,12	11,12	11,12	11,12	11,12	NA	11,12	11,12	11,12	11,12	11,12	11,12	11,12	11,12	11,12	11,12	11,11	NA	11,12	11,12	11,12
chr1	55203397	55203436	10,10	10,10	10,10	10,10	10,10	10,10	10,10	11,11	10,10	10,10	10,10	10,10	10,10	10,10	10,10	10,10	11,11	10,10	10,10	10,10	NA	10,10	10,10	10,10	10,10	NA	10,10	10,10	10,10	10,10	NA	10,10	10,10	10,10	10,10	8,8	NA	10,10	NA	10,10	NA	NA	10,10	10,10	10,10	NA	10,10
chr1	55277396	55277435	10,10	10,10	10,10	10,10	10,10	10,10	10,10	10,10	10,10	NA	10,10	10,10	10,10	10,10	10,10	10,10	10,10	10,10	10,10	10,10	10,10	10,10	10,10	10,10	10,10	10,10	10,10	10,10	10,10	10,10	10,10	10,10	10,10	10,10	10,10	10,10	10,10	10,10	10,10	10,10	NA	10,10	10,10	10,10	10,10	10,10	10,10
chr1	55286603	55286662	15,15	15,15	15,15	14,14	14,14	14,14	15,15	15,16	15,15	NA	14,14	14,14	14,14	15,15	14,14	15,15	16,16	15,15	15,15	14,14	NA	14,14	15,15	15,15	14,14	NA	15,16	15,15	15,15	NA	NA	14,14	15,15	14,14	14,14	15,15	NA	14,14	15,15	15,15	14,14	15,15	14,14	15,15	14,14	NA	14,14
chr1	55343754	55343785	8,8	8,8	8,8	8,8	8,8	6,8	8,8	8,8	8,8	8,8	8,8	8,8	8,8	8,8	8,8	8,8	8,8	8,8	8,8	8,8	8,8	8,8	8,8	8,8	8,8	8,8	8,8	8,8	8,8	8,8	8,8	8,8	8,8	8,8	8,8	8,8	NA	8,8	NA	8,8	NA	8,8	8,8	8,8	8,8	8,8	8,8
chr1	55370924	55370949	NA	13,13	13,13	NA	13,13	13,13	13,13	14,14	13,13	13,13	13,13	13,13	NA	NA	13,13	13,13	NA	NA	13,13	13,13	13,13	13,13	NA	NA	NA	13,13	13,13	13,13	13,13	13,13	NA	13,13	13,13	13,13	13,13	13,13	13,13	13,13	13,13	13,13	NA	NA	13,13	13,13	13,13	13,13	13,13
chr1	55398547	55398574	13,14	14,14	NA	13,14	14,14	14,15	14,14	14,14	14,14	14,14	14,14	15,15	NA	14,14	14,14	15,15	14,14	14,14	13,14	14,14	14,14	14,14	14,14	NA	NA	NA	14,14	NA	14,14	NA	NA	14,14	14,14	14,14	14,14	14,14	14,14	14,14	14,15	14,14	14,14	14,14	14,14	14,14	14,14	14,14	NA
chr1	55423851	55423892	14,14	14,14	14,14	14,14	14,14	14,14	NA	15,15	14,14	14,14	14,14	14,14	14,14	14,14	14,14	14,14	14,14	14,14	14,14	14,14	14,14	14,14	14,14	14,14	14,14	14,14	14,14	14,14	14,14	14,14	14,14	14,14	14,14	14,14	14,14	NA	NA	14,14	14,14	14,14	14,14	14,14	14,14	14,14	14,14	14,14	14,14
chr1	55459922	55459953	15,15	NA	15,15	NA	NA	NA	15,15	15,15	15,16	15,15	NA	15,15	NA	15,15	15,15	15,15	NA	15,15	15,15	NA	15,15	15,15	NA	15,15	15,15	NA	16,16	16,16	NA	14,15	16,17	15,15	16,16	NA	15,15	16,16	16,16	15,15	16,16	NA	15,15	NA	15,15	16,16	15,15	NA	15,15
chr1	55532278	55532337	10,10	10,10	10,10	9,9	9,9	10,10	10,10	10,10	NA	NA	9,9	9,9	9,9	9,9	9,9	10,10	10,10	10,10	10,10	9,9	9,9	NA	NA	8,10	9,9	9,9	10,10	10,10	10,10	9,9	NA	NA	10,10	NA	9,9	10,10	10,10	9,9	10,10	10,10	NA	10,10	9,9	NA	9,9	9,9	9,9
chr1	55574460	55574515	14,14	14,14	15,15	14,14	15,15	14,14	NA	15,15	14,14	10,14	15,15	15,15	15,15	NA	15,15	14,14	14,14	14,15	14,14	NA	NA	15,15	15,15	15,15	15,15	NA	NA	15,15	14,14	NA	14,14	16,16	14,14	15,15	15,15	14,14	8,14	15,15	NA	14,14	15,15	NA	15,15	14,14	15,15	NA	15,15
chr1	55866294	55866337	11,11	11,11	NA	12,12	12,12	11,11	11,11	11,11	11,11	11,11	NA	NA	NA	12,12	12,12	11,11	11,11	11,11	NA	12,12	12,12	12,12	12,12	12,12	12,12	NA	11,11	11,11	11,11	12,12	11,11	12,12	11,11	12,12	13,13	11,11	11,11	12,12	11,11	11,11	12,12	11,11	13,13	11,11	12,12	12,12	12,12
chr1	56006304	56006339	9,9	NA	10,10	10,10	10,10	9,9	9,9	10,10	10,10	NA	10,10	10,10	10,10	9,10	NA	9,9	9,9	9,9	9,9	10,10	10,10	10,10	NA	9,9	10,10	NA	9,9	9,9	9,9	10,10	9,9	NA	9,9	10,10	NA	9,9	9,9	NA	9,9	9,9	NA	9,9	NA	9,9	10,11	10,10	10,10
chr1	56039533	56039584	NA	13,13	13,13	11,11	11,11	13,13	13,13	13,13	12,13	13,13	11,11	11,11	11,11	11,11	11,11	NA	NA	13,13	13,13	11,11	11,11	11,11	11,11	13,13	11,11	NA	13,13	12,13	13,13	11,11	12,12	10,11	NA	11,11	11,11	NA	12,13	11,11	13,13	13,13	11,11	NA	11,11	12,13	NA	NA	NA
chr1	56204850	56204879	10,10	10,10	10,10	NA	10,10	12,12	10,10	10,10	NA	10,10	10,10	9,10	10,10	NA	10,10	10,10	NA	10,10	10,10	10,10	10,10	10,10	10,10	10,10	10,10	10,10	10,10	10,10	10,10	10,10	10,10	9,10	10,10	10,10	10,10	10,10	10,10	10,10	10,10	10,10	10,10	10,10	10,10	10,10	10,10	10,10	NA
chr1	56353992	56354048	19,19	19,19	19,19	18,18	18,18	NA	19,19	NA	19,19	18,18	18,18	NA	NA	18,18	18,18	19,19	19,19	19,19	NA	18,18	18,18	18,18	18,18	NA	18,18	18,18	19,19	19,19	19,19	18,18	19,19	18,18	19,19	18,18	18,18	19,19	19,19	NA	19,19	19,19	NA	NA	18,18	19,19	18,18	18,18	18,18
chr1	56590083	56590122	11,11	10,10	10,10	10,10	10,10	10,10	10,10	10,10	10,10	10,10	10,10	10,10	10,10	10,10	10,10	10,10	10,10	NA	10,10	10,10	10,10	NA	10,10	11,11	10,10	10,10	10,10	10,10	10,10	10,10	10,10	10,10	10,10	10,10	10,10	10,10	10,10	10,10	10,10	10,10	10,10	NA	10,10	10,10	10,10	10,10	10,10
chr1	56989591	56989606	4,4	3,3	4,4	4,4	4,4	4,4	4,4	4,4	4,4	4,4	4,4	4,4	4,4	4,4	4,4	4,4	4,4	4,4	4,4	4,4	4,4	4,4	4,4	4,4	4,4	4,4	4,4	4,4	4,4	4,4	4,4	4,4	4,4	4,4	4,4	4,4	4,4	4,4	4,4	4,4	4,4	4,4	4,4	4,4	4,4	4,4	4,4
chr1	57119172	57119183	3,3	3,3	3,3	4,4	4,4	3,3	3,3	3,3	3,3	3,3	4,4	4,4	4,4	4,4	4,4	3,3	3,3	3,3	3,3	4,4	4,4	4,4	4,4	3,3	4,4	4,4	3,3	3,3	3,3	NA	3,3	4,4	3,3	4,4	4,4	3,3	NA	4,4	3,3	3,3	4,4	3,3	4,4	3,3	4,4	4,4	4,4
chr1	57328477	57328528	13,13	13,13	14,14	14,14	NA	13,14	13,13	14,14	14,14	NA	NA	14,14	15,15	NA	15,15	14,14	13,13	13,13	13,13	NA	NA	14,14	14,14	13,13	13,13	NA	13,13	NA	13,13	13,14	13,13	14,14	14,14	14,14	15,15	13,13	13,13	NA	13,13	13,13	NA	13,13	14,14	13,13	14,14	14,14	14,14
chr1	57647572	57647597	13,13	13,13	13,13	13,13	NA	13,13	13,13	13,13	NA	NA	13,13	14,14	13,13	13,13	13,13	13,13	13,13	NA	13,13	NA	NA	13,13	NA	NA	13,13	NA	13,13	13,13	13,13	13,13	13,13	NA	13,13	13,13	13,13	13,13	13,13	13,13	13,13	13,13	13,13	13,13	13,13	13,13	13,13	NA	13,13
chr1	57687026	57687058	NA	NA	NA	11,11	11,11	11,11	11,11	12,12	11,11	NA	11,11	NA	NA	11,11	11,11	11,11	NA	11,11	11,11	11,11	11,11	11,11	11,11	11,11	11,11	NA	11,12	11,11	11,11	NA	11,11	11,11	11,11	11,11	11,11	11,11	NA	11,11	11,11	11,11	NA	11,11	11,11	11,11	11,11	11,11	11,11
chr1	57745131	57745148	6,6	6,6	6,6	6,6	6,6	6,6	6,6	6,6	6,6	6,6	6,6	6,6	6,6	6,6	6,6	6,6	4,4	6,6	6,6	6,6	6,6	6,6	6,6	6,6	6,6	6,6	6,6	6,6	6,6	6,6	6,6	6,6	6,6	6,6	6,6	6,6	6,6	6,6	6,6	6,6	NA	6,6	6,6	6,6	6,6	6,6	6,6
chr1	57755461	57755482	11,11	10,10	11,11	11,12	11,11	11,11	11,11	11,11	11,11	11,11	11,11	11,11	11,11	11,11	11,11	11,11	11,11	11,11	NA	11,11	11,11	11,11	11,11	11,11	11,11	11,11	11,11	11,11	11,11	11,11	11,11	11,11	11,11	11,11	11,11	11,11	11,11	11,11	11,11	11,11	NA	11,11	11,11	11,11	11,11	10,11	11,11
chr1	57864903	57864950	13,13	12,12	12,12	13,13	NA	12,12	NA	NA	12,12	12,12	12,12	NA	12,12	12,13	NA	12,12	NA	NA	12,12	12,12	12,12	NA	NA	12,12	12,12	11,12	12,12	12,12	NA	12,12	12,12	12,12	12,12	NA	NA	12,12	NA	12,12	12,12	12,12	12,12	12,12	12,12	12,12	12,12	12,12	NA
chr1	57945506	57945553	12,12	NA	12,12	NA	NA	13,13	12,12	12,12	12,12	12,12	NA	11,11	11,11	11,11	11,11	12,12	12,12	12,12	11,11	11,11	11,11	11,11	11,11	12,12	NA	11,11	12,12	11,11	12,12	11,11	NA	11,11	12,12	11,11	11,11	12,12	12,12	11,11	12,12	12,12	11,11	12,12	11,11	12,12	11,11	11,11	11,11
chr1	57982339	57982373	7,7	7,7	7,7	5,7	7,7	7,7	7,7	7,7	7,7	6,6	5,7	5,7	7,7	5,7	5,7	7,7	7,7	7,7	7,7	5,7	7,7	5,7	5,7	7,7	NA	7,7	7,7	5,7	7,7	5,7	7,7	7,7	7,7	5,7	7,7	7,7	7,7	7,7	7,7	7,7	7,7	7,7	NA	7,7	5,7	5,7	7,7
chr1	58042983	58043006	12,12	12,12	12,12	12,12	12,12	12,12	12,12	12,12	12,12	12,12	12,12	12,12	12,12	NA	12,12	12,12	12,12	12,12	12,12	12,12	12,12	12,12	12,12	12,12	NA	12,12	12,12	12,12	NA	12,12	12,12	12,12	12,12	12,12	12,12	12,12	12,12	12,12	12,12	12,12	12,12	12,12	12,12	12,12	12,12	12,12	12,12
chr1	58102970	58103017	12,12	12,12	12,12	11,11	11,11	12,12	12,12	12,12	12,12	NA	11,11	11,11	11,11	NA	11,11	12,12	12,12	NA	12,12	11,11	11,11	11,11	11,11	12,12	11,11	NA	12,12	11,11	12,12	11,11	12,12	11,11	NA	11,11	12,12	12,12	NA	11,11	10,11	12,12	NA	NA	11,11	12,12	11,11	NA	11,11
chr1	58115468	58115493	13,13	NA	13,13	12,12	NA	13,13	13,13	13,13	13,13	13,13	12,12	12,12	12,12	12,12	12,12	13,13	NA	13,13	NA	12,12	12,12	12,12	12,12	13,13	NA	NA	13,13	12,12	13,13	12,12	13,13	NA	12,12	12,12	13,13	13,13	13,13	12,13	NA	NA	12,12	13,13	12,12	NA	NA	NA	12,12
chr1	58149270	58149299	6,6	6,6	6,6	NA	7,7	6,6	6,6	6,6	6,6	6,6	7,7	7,7	7,7	7,7	7,7	6,6	6,6	6,6	6,6	7,7	7,7	7,7	7,7	6,6	7,7	7,7	6,6	7,7	6,6	NA	6,6	7,7	7,7	7,7	6,6	6,6	6,6	7,7	7,7	6,6	7,7	6,6	7,7	6,6	7,7	7,7	NA
chr1	58162566	58162587	11,11	11,11	NA	3,9	3,9	11,11	11,11	11,11	11,11	11,11	3,9	NA	3,9	3,9	3,9	11,11	11,11	11,11	11,11	3,9	3,9	3,9	3,9	11,11	3,9	3,9	11,11	3,9	11,11	3,9	11,11	3,9	3,9	3,9	11,11	11,11	11,11	3,9	3,9	11,11	3,9	11,11	3,9	11,11	3,9	3,9	3,9
chr1	58180985	58181002	6,6	6,6	6,6	14,15	NA	6,6	6,6	6,6	6,6	6,6	15,15	NA	15,16	NA	11,17	6,6	6,6	6,6	6,6	NA	NA	15,15	15,15	6,6	NA	NA	6,6	NA	6,6	NA	6,6	15,15	NA	15,15	6,6	6,6	6,6	NA	13,15	6,6	NA	6,6	15,15	6,6	14,15	14,15	15,15
chr1	58193538	58193559	10,10	10,10	10,10	10,10	10,10	10,10	10,10	10,10	10,10	10,10	NA	10,10	10,10	NA	10,10	10,10	10,10	10,10	10,10	10,10	10,10	10,10	10,10	10,10	10,10	10,10	11,11	10,10	NA	10,10	11,11	10,10	10,10	10,10	11,11	10,11	11,11	NA	10,10	11,11	10,10	11,11	10,10	11,11	10,10	NA	10,10
chr1	58195559	58195574	4,4	4,4	4,4	5,5	5,5	4,4	4,4	4,4	4,4	4,4	5,5	5,5	5,5	5,5	5,5	4,4	4,4	4,4	4,4	5,5	NA	5,5	5,5	4,4	5,5	NA	4,4	5,5	4,4	5,5	4,4	5,5	5,5	5,5	4,4	4,4	4,4	NA	5,5	4,4	NA	4,4	5,5	4,4	5,5	5,5	5,5
chr1	58196657	58196672	NA	8,8	8,8	6,6	6,6	8,8	8,8	NA	8,8	8,8	6,6	6,6	6,6	6,6	6,6	8,8	8,8	8,8	8,8	6,6	NA	6,6	6,6	8,8	6,6	6,6	8,8	6,6	NA	6,6	8,8	6,6	6,6	6,6	NA	8,8	8,8	6,6	6,6	8,8	6,6	8,8	6,6	8,8	6,6	6,6	6,6
chr1	58199228	58199255	NA	7,7	7,7	NA	5,5	NA	7,7	7,7	7,7	NA	5,5	5,5	5,5	5,5	5,5	7,7	7,7	7,7	7,7	5,5	5,5	5,5	5,5	7,7	5,5	5,5	7,7	5,5	7,7	5,5	NA	5,5	5,5	5,5	7,7	7,7	7,7	5,5	5,5	NA	NA	7,7	5,5	7,7	5,5	NA	5,5
chr1	58206079	58206090	6,6	6,6	6,6	NA	NA	6,6	6,6	6,6	6,6	6,6	7,7	7,7	7,8	NA	NA	6,6	6,6	6,6	6,6	7,8	NA	7,7	7,8	6,6	7,7	NA	6,6	NA	6,6	NA	6,6	7,8	7,7	7,7	6,6	6,6	6,6	NA	NA	6,6	NA	6,6	7,8	6,6	NA	NA	7,7
chr1	58213294	58213321	7,7	7,7	7,7	10,10	10,10	7,7	7,7	7,7	7,7	7,7	10,10	10,10	10,10	10,10	10,10	7,7	7,7	7,7	7,7	10,10	10,10	10,10	10,10	7,7	10,10	10,10	7,7	10,10	7,7	10,10	7,7	10,10	NA	10,10	7,7	7,7	7,7	10,10	10,10	7,7	10,10	7,7	10,10	7,7	NA	10,10	10,10
chr1	58242688	58242723	9,9	9,9	9,9	NA	7,7	9,9	9,9	9,9	9,9	9,9	7,7	7,7	7,7	7,7	7,7	9,9	9,9	9,9	9,9	7,7	7,7	7,7	7,7	9,9	7,7	7,7	9,9	7,7	9,9	7,7	9,9	7,7	7,7	7,7	9,9	9,9	NA	7,7	7,7	9,9	7,7	9,9	7,7	9,9	7,7	7,7	7,7
chr1	58269342	58269361	NA	10,10	NA	NA	9,9	NA	10,10	10,10	10,10	10,10	9,9	9,9	9,9	9,9	9,9	10,10	10,10	10,10	NA	9,9	9,9	9,9	9,9	NA	9,9	9,9	10,10	9,9	10,10	NA	NA	9,9	9,9	9,9	10,10	10,10	NA	NA	9,9	NA	9,9	10,10	9,9	NA	9,9	9,9	9,9
chr1	58295308	58295322	3,3	3,3	3,3	2,3	2,3	3,3	3,3	3,3	3,3	3,3	2,3	2,3	2,3	2,3	2,3	3,3	3,3	3,3	3,3	2,3	NA	2,3	2,3	3,3	2,3	NA	3,3	2,3	3,3	NA	3,3	2,3	2,3	2,2	3,3	3,3	3,3	2,3	2,3	3,3	2,3	3,3	2,3	3,3	2,3	2,3	2,3
chr1	58296970	58296996	9,9	9,9	9,9	10,10	NA	9,9	9,9	9,9	9,9	9,9	10,10	NA	NA	NA	NA	9,9	9,9	9,9	9,9	8,10	9,10	9,10	NA	9,9	NA	10,10	9,9	9,10	9,9	NA	9,9	10,10	NA	10,10	9,9	9,9	9,9	8,10	9,10	9,9	NA	9,9	8,10	9,9	NA	NA	9,10
chr1	58297608	58297657	9,10	10,10	10,10	8,8	8,8	NA	10,10	10,10	10,10	10,10	8,8	8,8	8,8	8,8	8,8	10,10	10,10	10,10	10,10	8,8	8,8	8,8	8,8	10,10	8,8	8,8	10,10	8,8	10,10	8,8	10,10	8,8	8,8	8,8	10,10	10,10	10,10	8,8	8,8	10,10	8,8	NA	8,8	10,10	8,8	8,8	8,8
chr1	58310991	58311014	6,6	6,6	6,6	4,5	4,5	6,6	6,6	6,6	6,6	6,6	4,5	4,4	4,5	NA	4,5	6,6	6,6	6,6	6,6	NA	NA	4,4	NA	6,6	NA	4,4	6,6	4,4	6,6	4,5	6,6	4,4	4,4	4,4	6,6	6,6	6,6	4,5	4,4	6,6	4,4	6,6	4,4	6,6	4,4	4,5	4,5
chr1	58311016	58311031	4,4	4,4	4,4	2,2	NA	4,4	4,4	4,4	4,4	4,4	2,3	2,2	NA	2,2	NA	4,4	4,4	4,4	4,4	NA	NA	NA	2,2	4,4	NA	NA	4,4	NA	4,4	2,2	4,4	NA	2,2	2,2	4,4	4,4	4,4	2,3	2,2	4,4	NA	4,4	NA	4,4	2,2	2,2	2,2
chr1	58334450	58334477	7,7	7,7	7,7	9,9	9,9	7,7	7,7	7,7	7,7	7,7	9,9	9,9	9,9	9,9	9,9	7,7	7,7	7,7	7,7	9,9	9,9	9,9	9,9	7,7	9,9	9,9	7,7	9,9	7,7	9,9	7,7	9,9	9,9	9,9	7,7	7,7	7,7	9,9	9,9	7,7	9,9	7,7	9,9	7,7	9,9	9,9	9,9
chr1	58339341	58339364	6,6	6,6	6,6	8,8	8,8	6,6	6,6	6,6	6,6	6,6	8,8	8,8	8,8	8,8	8,8	6,6	6,6	6,6	6,6	8,8	8,8	8,8	8,8	6,6	8,8	8,8	6,6	8,8	6,6	8,8	6,6	8,8	8,8	8,8	6,6	6,6	6,6	8,8	8,8	6,6	8,8	6,6	8,8	6,6	8,8	NA	8,8
chr1	58348295	58348319	NA	5,5	5,5	4,4	4,4	5,5	5,5	5,5	5,5	5,5	NA	4,4	4,4	4,4	4,4	5,5	5,5	5,5	5,5	4,4	4,4	4,4	4,4	5,5	4,4	4,4	5,5	4,4	5,5	4,4	5,5	4,4	4,4	4,4	NA	5,5	NA	4,4	4,4	5,5	NA	5,5	4,4	5,5	4,4	4,4	NA
chr1	58354000	58354011	3,3	3,3	3,3	NA	NA	NA	3,3	3,3	3,3	3,3	3,4	NA	3,4	3,4	3,4	3,3	3,3	3,3	3,3	3,4	3,4	3,4	NA	3,3	3,4	NA	3,3	3,4	3,3	NA	3,3	4,4	3,4	3,4	3,3	3,3	NA	3,4	3,4	3,3	NA	3,3	3,4	3,3	3,4	NA	3,4
chr1	58354014	58354029	8,8	8,8	8,8	NA	10,10	NA	NA	8,8	8,8	8,8	10,10	10,10	10,10	10,10	10,10	8,8	8,8	8,8	8,8	10,10	NA	10,10	NA	8,8	10,10	NA	8,8	10,10	NA	NA	NA	10,10	10,10	10,10	8,8	8,8	NA	10,10	10,10	NA	NA	8,8	10,10	8,8	10,10	NA	10,10
chr1	58355578	58355617	8,8	8,8	8,8	8,8	NA	NA	8,8	8,8	8,8	8,8	8,8	8,8	8,8	8,8	8,8	8,8	8,8	8,8	8,8	8,8	8,8	8,8	NA	8,8	NA	8,8	8,8	8,8	8,8	8,8	7,7	8,8	8,8	8,8	8,8	8,8	NA	8,8	8,8	8,8	8,8	8,8	8,8	8,8	8,8	8,8	8,8
chr1	58361086	58361100	3,3	3,3	3,3	5,5	5,5	3,3	3,3	3,3	3,3	3,3	5,5	5,5	5,5	5,5	5,5	3,3	3,3	3,3	3,3	5,5	5,5	5,5	5,5	3,3	5,5	NA	3,3	5,5	3,3	NA	3,3	5,5	5,5	5,5	3,3	3,3	NA	5,5	5,5	3,3	NA	3,3	5,5	3,3	5,5	NA	5,5
chr1	58361619	58361670	13,13	13,13	12,13	11,11	NA	13,13	13,13	NA	13,13	13,13	11,11	11,11	10,11	11,11	11,11	13,13	NA	12,12	13,13	11,11	11,11	11,11	11,11	13,13	11,11	11,11	NA	11,11	13,13	11,11	13,13	11,11	11,11	11,11	13,13	NA	13,13	11,11	11,11	13,13	11,11	13,13	NA	NA	11,11	NA	11,11
chr1	58415144	58415158	3,3	NA	3,3	4,4	4,4	3,3	3,3	3,3	3,3	3,3	4,4	4,4	4,4	4,4	NA	3,3	3,3	3,3	3,3	4,4	4,4	4,4	4,4	3,3	4,4	4,4	3,3	4,4	3,3	4,4	3,3	4,4	4,4	4,4	3,3	3,3	3,3	4,4	4,4	3,3	4,4	3,3	4,4	3,3	4,4	4,4	4,4
chr1	58451564	58451581	9,9	NA	9,9	8,8	8,8	9,9	9,9	NA	9,9	9,9	8,8	NA	8,8	8,8	8,8	NA	9,9	9,9	9,9	8,8	8,8	8,8	8,8	NA	8,8	NA	9,9	8,8	9,9	8,8	NA	8,8	8,8	8,8	9,9	9,9	NA	8,8	8,8	9,9	8,8	9,9	8,8	9,9	NA	NA	8,8
chr1	58453138	58453153	8,8	8,8	8,8	5,5	5,5	8,8	8,8	8,8	8,8	8,8	5,5	5,5	5,5	5,5	5,5	8,8	8,8	8,8	8,8	5,5	5,5	5,5	5,5	8,8	5,5	5,5	8,8	5,5	8,8	5,5	8,8	5,5	5,5	5,5	NA	8,8	8,8	5,5	5,5	8,8	5,5	8,8	5,5	8,8	5,5	5,5	5,5
chr1	58477199	58477214	4,4	4,4	NA	3,4	3,3	4,4	4,4	4,4	4,4	4,4	3,4	3,4	NA	NA	3,4	4,4	4,4	4,4	4,4	3,4	NA	3,4	3,4	4,4	3,3	NA	4,4	3,3	4,4	3,4	4,4	3,4	3,4	3,3	4,4	4,4	4,4	3,4	3,3	4,4	3,4	4,4	3,3	4,4	3,4	3,4	3,3
chr1	58506901	58506924	6,6	6,6	6,6	7,7	7,7	6,6	6,6	6,6	6,6	6,6	7,7	7,7	7,7	7,7	7,7	6,6	6,6	6,6	6,6	7,7	7,7	7,7	7,7	6,6	7,7	NA	6,6	7,7	6,6	7,7	6,6	7,7	7,7	7,7	6,6	6,6	6,6	7,7	7,7	6,6	7,7	6,6	7,7	6,6	7,7	7,7	7,7
chr1	58560235	58560258	6,6	6,6	6,6	7,7	7,7	6,6	6,6	6,6	6,6	6,6	NA	7,7	7,7	7,7	7,7	6,6	6,6	6,6	NA	7,7	7,7	7,7	7,7	6,6	7,7	NA	6,6	7,7	6,6	7,7	6,6	7,7	7,7	7,7	6,6	6,6	6,6	NA	7,7	6,6	7,7	NA	7,7	6,6	7,7	7,7	NA
chr1	58564450	58564463	7,7	7,7	7,7	5,8	5,8	7,7	7,7	7,7	7,7	7,7	8,8	5,8	NA	5,8	5,8	7,7	NA	7,7	7,7	5,8	NA	NA	5,8	7,7	NA	NA	7,7	5,8	NA	5,8	7,7	5,8	8,8	5,8	7,7	7,7	7,7	8,8	5,8	7,7	NA	7,7	5,8	7,7	5,8	5,8	5,8
chr1	58566050	58566065	8,8	8,8	NA	9,9	NA	8,8	8,8	8,8	8,8	8,8	9,9	9,9	NA	9,9	9,9	8,8	8,8	8,8	8,8	9,9	9,9	9,9	9,9	8,8	9,9	9,9	8,8	9,9	8,8	9,9	8,8	9,9	9,9	9,9	8,8	8,8	8,8	9,9	9,9	8,8	9,9	8,8	9,9	8,8	9,9	9,9	9,9
chr1	58575861	58575876	4,4	4,4	4,4	5,5	5,5	4,4	4,4	4,4	4,4	4,4	5,5	5,5	5,5	5,5	5,5	4,4	4,4	4,4	4,4	5,5	5,5	5,5	5,5	4,4	5,5	5,5	4,4	5,5	4,4	5,5	4,4	5,5	5,5	5,5	4,4	4,4	NA	5,5	5,5	4,4	5,5	4,4	5,5	4,4	5,5	5,5	5,5
chr1	58586239	58586262	4,4	4,4	4,4	NA	5,5	4,4	4,4	4,4	NA	4,4	5,5	5,5	NA	4,4	5,5	4,4	4,4	4,4	4,4	5,5	5,5	5,5	5,5	4,4	5,5	NA	4,4	5,5	4,4	5,5	4,4	5,5	5,5	5,5	NA	4,4	4,4	5,5	5,5	4,4	5,5	4,4	5,5	NA	5,5	NA	5,5
chr1	58675379	58675406	7,7	7,7	7,7	6,6	6,6	7,7	7,7	7,7	7,7	7,7	6,6	6,6	6,6	6,6	6,6	7,7	7,7	7,7	7,7	6,6	6,6	6,6	6,6	7,7	6,6	6,6	7,7	6,6	NA	6,6	NA	6,6	6,6	6,6	7,7	7,7	7,7	6,6	NA	7,7	NA	7,7	6,6	7,7	6,6	6,6	6,6
chr1	58961990	58962013	12,12	12,12	12,12	11,11	11,11	12,12	12,12	12,12	NA	12,12	NA	11,11	11,11	11,11	NA	NA	12,12	13,13	12,12	11,11	NA	11,11	11,11	NA	11,11	11,11	12,12	11,11	12,12	11,11	12,12	11,11	NA	11,11	12,12	12,12	12,12	11,11	11,11	NA	11,11	12,12	11,11	12,12	11,11	NA	11,11
chr1	59053017	59053040	8,8	8,8	8,8	6,6	6,6	8,8	8,8	8,8	8,8	8,8	6,6	6,6	6,6	6,6	6,6	8,8	8,8	8,8	8,8	6,6	6,6	6,6	6,6	8,8	6,6	6,6	8,8	6,6	8,8	6,6	8,8	6,6	6,6	6,6	8,8	8,8	8,8	6,6	6,6	8,8	6,6	8,8	6,6	NA	6,6	6,6	6,6
chr1	59075955	59075979	5,5	5,5	5,5	NA	4,4	5,5	5,5	5,5	5,5	5,5	4,4	4,4	4,4	4,4	4,4	5,5	5,5	5,5	5,5	NA	NA	4,4	4,4	5,5	4,4	NA	5,5	4,4	5,5	NA	5,5	4,4	NA	4,4	5,5	5,5	5,5	4,4	4,4	5,5	NA	5,5	4,4	5,5	NA	4,4	4,4
chr1	59239976	59240005	6,6	6,6	6,6	6,6	6,6	6,6	6,6	6,6	NA	6,6	6,6	6,6	6,6	6,6	6,6	6,6	6,6	6,6	6,6	6,6	NA	6,6	6,6	6,6	6,6	6,6	6,6	6,6	6,6	6,6	6,6	6,6	6,6	6,6	6,6	6,6	6,6	6,6	6,6	6,6	6,6	NA	6,6	6,6	6,6	7,7	6,6
chr1	59249175	59249222	12,12	12,12	12,12	NA	13,13	12,12	12,12	12,12	13,13	12,12	13,13	13,13	13,13	13,13	13,13	12,12	12,13	12,12	12,12	13,13	NA	12,13	13,13	12,12	13,13	NA	12,12	13,13	NA	13,13	12,12	13,13	13,13	13,13	12,12	12,12	12,12	13,13	13,13	12,12	13,13	12,12	13,13	12,12	NA	NA	13,13
chr1	59335813	59335848	9,9	9,9	9,9	9,9	9,9	NA	9,9	9,9	9,9	9,9	9,9	9,9	9,9	9,9	NA	9,9	9,9	9,9	9,9	9,9	9,9	9,9	9,9	9,9	9,9	9,9	9,9	9,9	9,9	9,9	9,9	9,9	9,9	9,9	9,9	9,9	9,9	9,9	9,9	9,9	NA	9,9	9,9	9,9	9,9	9,9	NA
chr1	59381951	59382010	NA	12,12	12,12	12,12	NA	12,12	12,12	12,12	12,12	12,12	12,12	12,12	12,12	12,12	12,12	12,12	NA	12,12	NA	12,12	12,12	12,12	12,12	12,12	12,12	NA	12,12	12,12	12,12	NA	12,12	12,12	11,11	12,12	12,12	12,12	NA	NA	12,12	12,12	12,12	12,12	12,12	12,12	12,12	12,12	12,12
chr1	59467722	59467765	11,11	11,11	11,11	12,12	NA	11,11	NA	11,11	11,11	11,11	12,12	11,12	12,12	12,12	12,12	11,11	11,11	11,11	11,11	12,12	12,12	12,12	12,12	12,12	12,12	12,12	11,11	12,12	11,11	12,12	11,11	12,12	12,12	12,12	11,11	11,11	11,11	11,12	12,12	11,11	12,12	11,11	12,12	11,11	12,12	11,11	12,12
chr1	59493525	59493572	12,12	12,12	NA	12,12	12,12	NA	12,12	12,12	12,12	12,12	12,12	12,12	NA	NA	12,12	12,12	12,12	12,12	12,12	12,12	NA	12,12	12,12	12,12	13,13	NA	12,12	12,12	12,12	12,12	12,12	12,12	12,12	12,12	12,12	12,12	12,12	12,12	12,12	12,12	12,12	12,12	12,12	NA	12,12	12,12	12,12
chr1	59505834	59505873	10,10	NA	10,11	9,9	9,9	10,10	10,10	10,10	10,10	10,10	9,9	9,9	9,9	9,9	9,9	10,10	10,10	10,10	10,10	9,9	9,9	9,9	9,9	10,10	9,9	9,9	10,10	9,9	10,10	9,9	10,10	9,9	9,9	9,9	10,10	10,10	10,10	9,9	9,9	10,10	9,9	10,10	9,9	10,10	9,9	9,9	9,9
chr1	59529855	59529894	11,11	11,11	11,11	11,11	11,11	11,11	11,11	11,11	11,11	11,11	11,11	11,11	11,11	11,11	11,11	11,11	11,11	11,11	11,11	11,11	11,11	11,11	11,11	11,11	11,11	11,11	11,11	11,11	11,11	11,11	11,11	11,11	11,11	11,11	11,11	11,11	11,11	11,11	11,11	11,11	11,11	11,11	11,11	11,11	11,11	NA	11,11
chr1	59574648	59574667	10,10	10,10	10,10	10,10	10,10	10,10	10,10	10,10	10,10	10,10	10,10	10,10	10,10	10,10	NA	10,10	10,10	10,10	10,10	10,10	NA	NA	10,10	10,10	11,11	10,10	10,10	10,10	10,10	10,10	10,10	10,10	10,10	10,10	10,10	10,10	NA	10,10	10,10	10,10	10,10	10,10	10,10	NA	10,10	10,10	NA
chr1	59619063	59619110	12,12	12,12	12,12	NA	NA	NA	12,12	12,12	NA	12,12	NA	12,12	12,12	13,13	13,13	NA	12,12	12,12	NA	13,13	12,12	12,12	NA	12,12	12,12	12,12	12,12	12,12	12,12	12,12	12,12	NA	12,12	NA	12,12	12,12	NA	12,12	NA	12,12	12,12	12,12	NA	12,12	12,12	NA	12,12
chr1	59695317	59695348	NA	NA	NA	NA	NA	8,8	8,8	8,8	8,8	8,8	8,8	8,8	8,8	8,8	8,8	8,8	8,8	8,8	8,8	8,8	NA	NA	8,8	8,8	8,8	NA	8,8	8,8	8,8	NA	NA	NA	8,8	8,8	8,8	8,8	NA	NA	8,8	8,8	NA	8,8	8,8	NA	8,8	8,8	9,9
chr1	59749647	59749661	5,5	NA	5,5	5,5	5,5	5,5	5,5	5,5	5,5	5,5	5,5	5,5	5,5	5,5	5,5	5,5	NA	5,5	5,5	5,5	5,5	5,5	5,5	5,5	5,5	5,5	3,3	5,5	3,3	NA	3,3	5,5	5,5	5,5	3,3	3,3	NA	5,5	5,5	3,3	NA	3,3	5,5	3,3	5,5	5,5	5,5
chr1	59751509	59751530	NA	NA	11,11	11,11	11,11	11,11	10,10	11,11	11,11	11,11	11,11	NA	11,11	11,11	NA	11,11	NA	11,11	11,11	11,11	11,11	NA	NA	11,11	11,11	11,11	11,11	11,11	11,11	11,11	11,11	11,11	11,11	11,11	11,11	11,11	11,11	11,11	11,11	11,11	NA	11,11	11,11	NA	11,11	11,11	11,11
chr1	59828993	59829028	9,9	9,9	9,9	8,8	8,8	9,9	9,9	9,9	9,9	NA	8,8	NA	9,9	8,8	8,8	8,9	10,10	9,9	9,9	8,8	8,8	8,8	NA	NA	8,8	NA	9,9	8,8	9,9	8,8	9,9	8,8	8,8	8,8	9,9	NA	NA	8,8	8,8	9,9	8,8	9,9	8,8	9,9	NA	8,8	8,8
chr1	59843417	59843471	11,11	11,11	11,11	11,11	11,11	11,11	11,11	11,11	9,11	11,11	11,11	11,11	11,11	11,11	11,11	11,11	11,11	11,11	11,11	11,11	NA	11,11	12,12	11,11	11,11	11,11	11,11	11,11	11,11	11,11	11,11	11,11	NA	11,11	11,11	11,11	11,11	NA	11,11	NA	11,11	11,11	11,11	11,11	11,11	11,11	11,11
chr1	59849436	59849471	9,9	9,9	9,9	9,9	9,9	9,9	9,9	9,9	9,9	9,9	9,9	9,9	9,9	9,9	9,9	9,9	9,9	9,9	9,9	NA	9,9	9,9	NA	9,9	9,9	9,9	9,9	9,9	9,9	9,9	9,9	9,9	9,9	9,9	9,9	10,10	10,10	9,9	9,9	9,9	9,9	9,9	9,9	10,10	9,9	9,9	9,9
chr1	59853909	59853936	7,7	8,8	7,7	7,7	7,7	7,7	7,7	7,7	7,7	7,7	7,7	7,7	7,7	7,7	7,7	7,7	7,7	7,7	7,7	7,7	7,7	7,7	7,7	7,7	7,7	7,7	7,7	7,7	7,7	7,7	7,7	7,7	7,7	7,7	7,7	7,7	7,7	7,7	7,7	7,7	7,7	7,7	7,7	7,7	7,7	7,7	7,7
chr1	60138899	60138942	11,11	12,12	11,11	11,11	11,11	11,11	11,11	NA	11,11	11,11	11,11	11,11	11,11	11,11	11,11	11,11	11,11	11,11	11,11	11,11	11,11	NA	11,11	NA	11,11	11,11	11,11	11,11	11,11	11,11	11,11	11,11	11,11	11,11	11,11	11,11	11,11	11,11	11,11	11,11	NA	11,11	11,11	11,11	11,11	11,11	11,11
chr1	60358035	60358076	14,14	14,14	NA	14,14	14,14	14,14	14,14	14,14	15,15	14,14	14,14	14,14	14,14	14,14	14,14	14,14	14,14	NA	14,14	NA	14,14	NA	14,14	14,14	14,15	14,14	14,14	14,14	13,14	NA	14,14	14,14	14,14	14,14	14,14	14,14	NA	14,14	14,14	14,14	14,14	14,14	14,14	14,14	NA	14,14	14,14
chr1	60358974	60358991	9,9	NA	9,9	9,9	9,9	9,9	9,9	9,9	NA	9,9	9,9	10,10	9,9	9,9	NA	9,9	9,9	9,9	9,9	9,9	9,9	9,9	9,9	NA	9,9	NA	9,9	9,9	9,9	9,9	9,9	9,9	9,9	9,9	9,9	9,10	NA	9,9	9,9	9,9	9,9	9,9	9,9	9,9	9,9	NA	9,9
chr1	60403025	60403057	11,11	12,12	NA	11,11	NA	11,11	11,11	11,12	11,11	11,11	NA	11,11	11,11	11,11	11,11	NA	11,11	11,11	11,11	11,11	NA	11,11	11,11	11,11	NA	NA	12,12	11,11	11,11	11,11	11,11	11,11	NA	11,11	NA	11,11	11,11	11,11	11,11	11,11	NA	11,11	11,11	NA	NA	NA	11,11
chr1	60517897	60517952	14,14	14,14	14,14	14,14	14,14	14,14	14,14	15,15	NA	14,14	14,15	14,14	14,14	NA	14,14	14,14	14,14	14,14	14,14	14,14	14,14	14,14	14,14	14,14	14,14	NA	14,14	14,14	14,14	NA	14,14	14,14	NA	NA	NA	14,14	NA	NA	NA	14,14	NA	14,14	14,14	14,14	14,14	NA	14,14
chr1	60576467	60576526	10,10	10,10	10,10	9,10	10,10	10,10	10,10	10,10	10,10	10,10	10,10	10,10	10,10	10,10	10,10	10,10	10,10	10,10	10,10	10,10	10,10	10,10	10,10	10,10	10,10	NA	10,10	10,10	10,10	10,10	10,10	10,10	10,10	10,10	10,10	10,10	NA	10,10	10,10	10,10	10,10	10,10	NA	10,10	10,10	10,10	10,10
chr1	60608749	60608808	12,12	12,12	12,12	12,12	12,12	11,12	12,12	12,12	12,12	11,11	NA	12,12	12,12	NA	12,12	12,12	NA	12,12	12,12	12,12	NA	12,12	12,12	12,12	NA	12,12	NA	12,12	12,12	NA	12,12	12,12	NA	12,12	NA	12,12	12,12	12,12	12,12	11,11	NA	12,12	12,12	12,12	12,12	12,12	12,12
chr1	60622344	60622383	10,10	10,10	10,10	11,11	11,11	10,10	10,10	10,10	10,10	10,10	11,11	11,11	10,10	11,11	NA	NA	10,10	10,10	10,10	11,11	11,11	11,11	11,11	10,10	11,11	NA	10,10	11,11	10,10	10,11	10,10	11,11	11,11	11,11	10,10	10,10	10,10	NA	11,11	10,10	11,11	10,10	11,11	10,10	11,11	11,11	11,11
chr1	60625176	60625201	13,13	13,13	13,13	12,13	12,13	13,13	13,13	13,13	NA	13,13	12,13	12,13	NA	NA	12,13	13,13	13,13	13,13	13,13	12,13	NA	NA	12,13	13,13	12,13	12,13	13,13	12,13	13,13	12,13	13,13	NA	NA	12,13	NA	13,13	13,13	12,13	12,13	NA	NA	13,13	12,13	NA	12,13	NA	NA
chr1	60646845	60646884	10,10	10,10	NA	10,10	10,10	10,10	10,10	10,10	11,11	10,10	10,10	10,10	10,10	NA	10,10	10,10	10,10	10,10	10,10	10,10	10,10	10,10	10,10	10,10	10,10	10,10	10,10	10,10	10,10	10,10	10,11	10,10	10,10	10,10	10,10	10,10	10,10	10,10	10,10	10,10	10,10	10,10	10,10	10,10	10,10	10,10	10,10
chr1	60717761	60717816	14,14	14,14	14,14	NA	14,15	14,14	14,14	14,14	14,14	NA	14,14	14,14	14,14	14,14	14,14	NA	14,14	14,14	14,14	NA	14,14	14,14	14,14	NA	NA	NA	14,14	14,14	14,14	14,14	14,14	15,15	14,14	NA	14,14	13,14	NA	14,14	14,14	14,14	NA	14,14	14,14	14,14	14,15	14,14	14,14
chr1	60943014	60943033	10,10	NA	10,10	9,9	9,9	10,10	10,10	10,10	10,10	NA	NA	9,9	10,10	9,9	9,9	10,10	10,10	10,10	10,10	9,9	9,9	9,9	9,9	10,10	9,9	9,9	10,10	NA	10,10	NA	NA	9,9	9,9	9,9	10,10	10,10	10,10	NA	NA	NA	9,9	10,10	9,9	NA	9,9	9,9	9,9
[truncated: 74,905 more rows]
[truncated: 107 more columns]
