# Supplementary material for: A novel quantitative trait locus implicates Msh3 in the propensity for genome-wide short tandem repeat expansions in mice
Source: Genome Res. 2023 May;33(5):689–702. doi: 10.1101/gr.277576.122 (PMC10317118; doi:10.1101/gr.277576.122)
Supplement: Supplemental Material [file supp_gr.277576.122_Supplemental_code.zip › BXD-STR-Mutator-Manuscript-main/outs/denovo_ri_gts_homX.tsv]

chr	pos	end	strain	RN_A	RN_B	founder	fou_het	fou_gt	fou_rn	delta_fou	expand_sign	expand_type
chrX	5893968	5894015	BXD156	13	13	B	FALSE	12/12	12	1	1	expan
chrX	5943473	5943520	BXD168	13	13	D	FALSE	12/12	12	1	1	expan
chrX	5977464	5977523	BXD148	13	13	B	FALSE	12/12	12	1	1	expan
chrX	6770030	6770065	BXD021	7	7	B	FALSE	9/9	9	2	-1	contr
chrX	6866581	6866596	BXD174	7	7	B	FALSE	8/8	8	1	-1	contr
chrX	6866581	6866596	BXD183	7	7	B	FALSE	8/8	8	1	-1	contr
chrX	7083426	7083457	BXD033	9	9	B	FALSE	8/8	8	1	1	expan
chrX	7252767	7252830	BXD050	15	15	B	FALSE	16/16	16	1	-1	contr
chrX	7252767	7252830	BXD071	13	13	D	FALSE	14/14	14	1	-1	contr
chrX	7252767	7252830	BXD078	10	10	D	FALSE	14/14	14	4	-1	contr
chrX	7252767	7252830	BXD216	15	15	B	FALSE	16/16	16	1	-1	contr
chrX	7276907	7276946	BXD028	11	11	B	FALSE	10/10	10	1	1	expan
chrX	7344310	7344353	BXD060	12	12	B	FALSE	11/11	11	1	1	expan
chrX	7344310	7344353	BXD065b	12	12	B	FALSE	11/11	11	1	1	expan
chrX	7344310	7344353	BXD081	12	12	B	FALSE	11/11	11	1	1	expan
chrX	7424545	7424572	BXD089	6	6	B	FALSE	7/7	7	1	-1	contr
chrX	7637011	7637055	BXD067	8	8	B	FALSE	9/9	9	1	-1	contr
chrX	7637011	7637055	BXD068	8	8	B	FALSE	9/9	9	1	-1	contr
chrX	7637011	7637055	BXD070	8	8	B	FALSE	9/9	9	1	-1	contr
chrX	7637011	7637055	BXD075	8	8	B	FALSE	9/9	9	1	-1	contr
chrX	7637011	7637055	BXD087	8	8	B	FALSE	9/9	9	1	-1	contr
chrX	7637011	7637055	BXD089	8	8	B	FALSE	9/9	9	1	-1	contr
chrX	7637011	7637055	BXD194	8	8	B	FALSE	9/9	9	1	-1	contr
chrX	7684140	7684175	BXD013	8	8	B	FALSE	9/9	9	1	-1	contr
chrX	7684140	7684175	BXD155	10	10	B	FALSE	9/9	9	1	1	expan
chrX	7915008	7915047	BXD002	11	11	B	FALSE	10/10	10	1	1	expan
chrX	8043029	8043072	BXD012	12	12	B	FALSE	11/11	11	1	1	expan
chrX	8177786	8177841	BXD031	11	11	B	FALSE	14/14	14	3	-1	contr
chrX	8177786	8177841	BXD032	12	12	B	FALSE	14/14	14	2	-1	contr
chrX	8196656	8196687	BXD022	9	9	B	FALSE	8/8	8	1	1	expan
chrX	8196656	8196687	BXD056	7	7	D	FALSE	8/8	8	1	-1	contr
chrX	8292556	8292607	BXD020	12	12	B	FALSE	13/13	13	1	-1	contr
chrX	8292556	8292607	BXD171	14	14	B	FALSE	13/13	13	1	1	expan
chrX	8292556	8292607	BXD172	14	14	B	FALSE	13/13	13	1	1	expan
chrX	8708625	8708668	BXD024_cep	10	10	D	FALSE	11/11	11	1	-1	contr
chrX	8708625	8708668	BXD062	12	12	B	FALSE	11/11	11	1	1	expan
chrX	8708625	8708668	BXD128	8	8	D	FALSE	11/11	11	3	-1	contr
chrX	9102695	9102727	BXD012	12	12	B	FALSE	11/11	11	1	1	expan
chrX	9102695	9102727	BXD088	12	12	B	FALSE	11/11	11	1	1	expan
chrX	9780776	9780814	BXD022	15	15	B	FALSE	13/13	13	2	1	expan
chrX	10093552	10093583	BXD018	17	17	B	FALSE	16/16	16	1	1	expan
chrX	10143465	10143504	BXD006	10	10	D	FALSE	11/11	11	1	-1	contr
chrX	10143465	10143504	BXD053	9	9	B	FALSE	8/8	8	1	1	expan
chrX	10143465	10143504	BXD205	9	9	D	FALSE	11/11	11	2	-1	contr
chrX	10159866	10159901	BXD028	13	13	B	FALSE	12/12	12	1	1	expan
chrX	10486470	10486497	BXD065a	8	8	B	FALSE	7/7	7	1	1	expan
chrX	11222434	11222461	BXD099	15	15	D	FALSE	14/14	14	1	1	expan
chrX	11227208	11227243	BXD012	8	8	B	FALSE	9/9	9	1	-1	contr
chrX	11238051	11238090	BXD024_cep	7	7	D	FALSE	8/8	8	1	-1	contr
chrX	11394307	11394350	BXD125	10	10	D	FALSE	11/11	11	1	-1	contr
chrX	11403203	11403244	BXD027	16	16	B	FALSE	14/14	14	2	1	expan
chrX	11488594	11488609	BXD038	5	5	D	FALSE	4/4	4	1	1	expan
chrX	11813527	11813566	BXD043	11	11	B	FALSE	10/10	10	1	1	expan
chrX	11813527	11813566	BXD055	11	11	D	FALSE	10/10	10	1	1	expan
chrX	11813527	11813566	BXD227	11	11	B	FALSE	10/10	10	1	1	expan
chrX	12177277	12177324	BXD045	11	11	D	FALSE	12/12	12	1	-1	contr
chrX	12177277	12177324	BXD056	13	13	D	FALSE	12/12	12	1	1	expan
chrX	12433311	12433358	BXD086	7	7	D	FALSE	8/8	8	1	-1	contr
chrX	12553066	12553095	BXD195	11	11	B	FALSE	10/10	10	1	1	expan
chrX	12567566	12567595	BXD013	7	7	B	FALSE	6/6	6	1	1	expan
chrX	12579262	12579285	BXD013	11	11	B	FALSE	12/12	12	1	-1	contr
chrX	12851628	12851659	BXD032	9	9	D	FALSE	8/8	8	1	1	expan
chrX	13135633	13135652	BXD223	11	11	B	FALSE	10/10	10	1	1	expan
chrX	13407007	13407062	BXD020	15	15	D	FALSE	14/14	14	1	1	expan
chrX	13434276	13434319	BXD018	12	12	B	FALSE	11/11	11	1	1	expan
chrX	13434276	13434319	BXD073b	12	12	D	FALSE	11/11	11	1	1	expan
chrX	13434276	13434319	BXD100	9	9	B	FALSE	11/11	11	2	-1	contr
chrX	13434276	13434319	BXD157	10	10	D	FALSE	11/11	11	1	-1	contr
chrX	13512214	13512253	BXD195	11	11	B	FALSE	10/10	10	1	1	expan
chrX	13512214	13512253	BXD202	11	11	B	FALSE	10/10	10	1	1	expan
chrX	13512214	13512253	BXD209	11	11	B	FALSE	10/10	10	1	1	expan
chrX	13512214	13512253	BXD215	11	11	B	FALSE	10/10	10	1	1	expan
chrX	13572200	13572247	BXD102	13	13	B	FALSE	12/12	12	1	1	expan
chrX	13687282	13687325	BXD067	12	12	D	FALSE	11/11	11	1	1	expan
chrX	14250010	14250061	BXD029_trl4	12	12	B	FALSE	13/13	13	1	-1	contr
chrX	14250010	14250061	BXD031	14	14	D	FALSE	13/13	13	1	1	expan
chrX	14250010	14250061	BXD148	12	12	B	FALSE	13/13	13	1	-1	contr
chrX	14313279	14313304	BXD013	12	12	B	FALSE	13/13	13	1	-1	contr
chrX	14316585	14316600	BXD027	9	9	D	FALSE	8/8	8	1	1	expan
chrX	14316600	14316613	BXD027	8	8	D	FALSE	7/7	7	1	1	expan
chrX	15227022	15227069	BXD034	11	11	B	FALSE	12/12	12	1	-1	contr
chrX	15540756	15540781	BXD089	14	14	B	FALSE	13/13	13	1	1	expan
chrX	15920036	15920079	BXD002	12	12	B	FALSE	11/11	11	1	1	expan
chrX	15920036	15920079	BXD013	12	12	B	FALSE	11/11	11	1	1	expan
chrX	16050254	16050293	BXD014	9	9	B	FALSE	8/8	8	1	1	expan
chrX	16050254	16050293	BXD031	7	7	D	FALSE	8/8	8	1	-1	contr
chrX	16187919	16187954	BXD020	8	8	D	FALSE	9/9	9	1	-1	contr
chrX	16216760	16216775	BXD020	9	9	D	FALSE	8/8	8	1	1	expan
chrX	16434952	16435003	BXD006	14	14	D	FALSE	13/13	13	1	1	expan
chrX	16434952	16435003	BXD015	14	14	D	FALSE	13/13	13	1	1	expan
chrX	16434952	16435003	BXD050	14	14	B	FALSE	13/13	13	1	1	expan
chrX	16434952	16435003	BXD077	14	14	D	FALSE	13/13	13	1	1	expan
chrX	17030678	17030713	BXD175	8	8	B	FALSE	9/9	9	1	-1	contr
chrX	17821827	17821878	BXD028	12	12	B	FALSE	13/13	13	1	-1	contr
chrX	17821827	17821878	BXD029_trl4	12	12	B	FALSE	13/13	13	1	-1	contr
chrX	17821827	17821878	BXD063	14	14	B	FALSE	13/13	13	1	1	expan
chrX	17821827	17821878	BXD156	14	14	B	FALSE	13/13	13	1	1	expan
chrX	17821827	17821878	BXD161	14	14	B	FALSE	13/13	13	1	1	expan
chrX	17821827	17821878	BXD162	14	14	B	FALSE	13/13	13	1	1	expan
chrX	17821827	17821878	BXD171	14	14	B	FALSE	13/13	13	1	1	expan
chrX	17821827	17821878	BXD174	14	14	B	FALSE	13/13	13	1	1	expan
chrX	17821827	17821878	BXD177	14	14	B	FALSE	13/13	13	1	1	expan
chrX	17821827	17821878	BXD183	14	14	B	FALSE	13/13	13	1	1	expan
chrX	18020327	18020346	BXD005	11	11	B	FALSE	10/10	10	1	1	expan
chrX	18057303	18057356	BXD002	8	8	B	FALSE	9/9	9	1	-1	contr
chrX	18057303	18057356	BXD079	8	8	B	FALSE	9/9	9	1	-1	contr
chrX	18372532	18372579	BXD006	9	9	D	FALSE	8/8	8	1	1	expan
chrX	18372681	18372716	BXD012	10	10	B	FALSE	9/9	9	1	1	expan
chrX	18372681	18372716	BXD032	10	10	D	FALSE	9/9	9	1	1	expan
chrX	18372681	18372716	BXD127	10	10	B	FALSE	9/9	9	1	1	expan
chrX	18657497	18657520	BXD006	13	13	D	FALSE	12/12	12	1	1	expan
chrX	18712808	18712837	BXD190	11	11	D	FALSE	10/10	10	1	1	expan
chrX	18959599	18959638	BXD099	11	11	D	FALSE	10/10	10	1	1	expan
chrX	19403781	19403816	BXD099	8	8	D	FALSE	9/9	9	1	-1	contr
chrX	19532013	19532040	BXD029_trl4	8	8	B	FALSE	7/7	7	1	1	expan
chrX	20527395	20527438	BXD122	10	10	D	FALSE	11/11	11	1	-1	contr
chrX	20533298	20533353	BXD006	15	15	D	FALSE	14/14	14	1	1	expan
chrX	20533298	20533353	BXD009	13	13	D	FALSE	14/14	14	1	-1	contr
chrX	20533298	20533353	BXD014	13	13	B	FALSE	14/14	14	1	-1	contr
chrX	20533298	20533353	BXD060	15	15	B	FALSE	14/14	14	1	1	expan
chrX	20533298	20533353	BXD062	13	13	B	FALSE	14/14	14	1	-1	contr
chrX	20533298	20533353	BXD152	13	13	B	FALSE	14/14	14	1	-1	contr
chrX	20533298	20533353	BXD155	13	13	B	FALSE	14/14	14	1	-1	contr
chrX	20740865	20740908	BXD031	12	12	D	FALSE	11/11	11	1	1	expan
chrX	20768792	20768811	BXD063	2	2	B	FALSE	4/4	4	2	-1	contr
chrX	20824715	20824739	BXD048	6	6	B	FALSE	5/5	5	1	1	expan
chrX	20887971	20888009	BXD001	11	11	B	FALSE	13/13	13	2	-1	contr
chrX	20887971	20888009	BXD144	14	14	B	FALSE	13/13	13	1	1	expan
chrX	21125756	21125783	BXD056	8	8	B	FALSE	7/7	7	1	1	expan
chrX	21325322	21325377	BXD024_cep	15	15	D	FALSE	14/14	14	1	1	expan
chrX	21325322	21325377	BXD027	15	15	D	FALSE	14/14	14	1	1	expan
chrX	21325322	21325377	BXD065b	13	13	B	FALSE	14/14	14	1	-1	contr
chrX	21325322	21325377	BXD078	15	15	D	FALSE	14/14	14	1	1	expan
chrX	21325322	21325377	BXD099	13	13	D	FALSE	14/14	14	1	-1	contr
chrX	21500505	21500544	BXD171	9	9	B	FALSE	8/8	8	1	1	expan
chrX	21775973	21776012	BXD177	9	9	B	FALSE	8/8	8	1	1	expan
chrX	21782869	21782898	BXD024	12	12	D	FALSE	10/10	10	2	1	expan
chrX	22252294	22252313	BXD014	3	3	B	FALSE	5/5	5	2	-1	contr
chrX	22477901	22477944	BXD005	12	12	B	FALSE	11/11	11	1	1	expan
chrX	22668572	22668615	BXD019	10	10	B	FALSE	11/11	11	1	-1	contr
chrX	23003029	23003058	BXD088	11	11	B	FALSE	10/10	10	1	1	expan
chrX	23078593	23078622	BXD040	14	14	B	FALSE	15/15	15	1	-1	contr
chrX	23153947	23153998	BXD067	14	14	D	FALSE	13/13	13	1	1	expan
chrX	23153947	23153998	BXD079	12	12	B	FALSE	13/13	13	1	-1	contr
chrX	23175533	23175556	BXD020	7	7	B	FALSE	6/6	6	1	1	expan
chrX	23477959	23478018	BXD100	15	15	B	FALSE	14/14	14	1	1	expan
chrX	23477959	23478018	BXD178	15	15	B	FALSE	14/14	14	1	1	expan
chrX	23808372	23808396	BXD031	6	6	B	FALSE	5/5	5	1	1	expan
chrX	23910368	23910407	BXD160	9	9	B	FALSE	8/8	8	1	1	expan
chrX	24048152	24048211	BXD020	16	16	B	FALSE	15/15	15	1	1	expan
chrX	24048152	24048211	BXD045	13	13	D	FALSE	14/14	14	1	-1	contr
chrX	24076862	24076901	BXD022	11	11	B	FALSE	10/10	10	1	1	expan
chrX	33193363	33193402	BXD173	9	9	B	FALSE	10/10	10	1	-1	contr
chrX	36136088	36136143	BXD064	13	13	B	FALSE	14/14	14	1	-1	contr
chrX	36136088	36136143	BXD177	13	13	B	FALSE	14/14	14	1	-1	contr
chrX	36161982	36161997	BXD016	5	5	B	FALSE	4/4	4	1	1	expan
chrX	36234964	36234995	BXD006	7	7	D	FALSE	8/8	8	1	-1	contr
chrX	36257831	36257854	BXD186	7	7	B	FALSE	6/6	6	1	1	expan
chrX	36368735	36368762	BXD051	8	8	B	FALSE	7/7	7	1	1	expan
chrX	36736914	36736933	BXD183	6	6	B	FALSE	5/5	5	1	1	expan
chrX	37753371	37753412	BXD184	22	22	D	FALSE	21/21	21	1	1	expan
chrX	37961825	37961856	BXD036	7	7	D	FALSE	8/8	8	1	-1	contr
chrX	38075528	38075563	BXD009	10	10	D	FALSE	9/9	9	1	1	expan
chrX	38776645	38776684	BXD157	12	12	D	FALSE	11/11	11	1	1	expan
chrX	38989331	38989366	BXD071	7	7	B	FALSE	9/9	9	2	-1	contr
chrX	39163459	39163498	BXD014	9	9	B	FALSE	10/10	10	1	-1	contr
chrX	39163459	39163498	BXD101	12	12	D	FALSE	11/11	11	1	1	expan
chrX	40610904	40610947	BXD036	10	10	D	FALSE	11/11	11	1	-1	contr
chrX	40610904	40610947	BXD056	12	12	B	FALSE	11/11	11	1	1	expan
chrX	40845168	40845219	BXD081	15	15	D	FALSE	14/14	14	1	1	expan
chrX	40918168	40918199	BXD226	17	17	B	FALSE	16/16	16	1	1	expan
chrX	41341110	41341137	BXD005	4	4	B	FALSE	7/7	7	3	-1	contr
chrX	41377698	41377749	BXD131	14	14	D	FALSE	13/13	13	1	1	expan
chrX	41432181	41432207	BXD006	10	10	D	FALSE	9/9	9	1	1	expan
chrX	41720293	41720337	BXD180	8	8	B	FALSE	9/9	9	1	-1	contr
chrX	42246470	42246533	BXD029	17	17	B	FALSE	16/16	16	1	1	expan
chrX	42246470	42246533	BXD089	17	17	B	FALSE	16/16	16	1	1	expan
chrX	42246470	42246533	BXD177	17	17	B	FALSE	16/16	16	1	1	expan
chrX	42256118	42256169	BXD051	12	12	B	FALSE	13/13	13	1	-1	contr
chrX	42316973	42317024	BXD018	12	12	B	FALSE	13/13	13	1	-1	contr
chrX	42316973	42317024	BXD099	14	14	D	FALSE	13/13	13	1	1	expan
chrX	42316973	42317024	BXD181	14	14	D	FALSE	13/13	13	1	1	expan
chrX	42351005	42351048	BXD154	12	12	B	FALSE	11/11	11	1	1	expan
chrX	42821886	42821925	BXD044	11	11	B	FALSE	10/10	10	1	1	expan
chrX	42941866	42941905	BXD031	9	9	D	FALSE	8/8	8	1	1	expan
chrX	43035761	43035796	BXD069	10	10	B	FALSE	9/9	9	1	1	expan
chrX	43224012	43224035	BXD205	9	9	D	FALSE	12/12	12	3	-1	contr
chrX	43224012	43224035	BXD219	9	9	D	FALSE	12/12	12	3	-1	contr
chrX	43385666	43385697	BXD053	9	9	B	FALSE	8/8	8	1	1	expan
chrX	43463873	43463908	BXD020	10	10	D	FALSE	9/9	9	1	1	expan
chrX	43597803	43597834	BXD073b	9	9	D	FALSE	8/8	8	1	1	expan
chrX	44686499	44686534	BXD031	14	14	D	FALSE	12/12	12	2	1	expan
chrX	44686499	44686534	BXD074	11	11	B	FALSE	12/12	12	1	-1	contr
chrX	44837940	44837975	BXD019	15	15	D	FALSE	18/18	18	3	-1	contr
chrX	44837940	44837975	BXD178	20	20	B	FALSE	18/18	18	2	1	expan
chrX	45180931	45180966	BXD040	14	14	B	FALSE	12/12	12	2	1	expan
chrX	45403380	45403427	BXD045	11	11	D	FALSE	12/12	12	1	-1	contr
chrX	45490994	45491035	BXD016	15	15	B	FALSE	14/14	14	1	1	expan
chrX	45876867	45876908	BXD005	12	12	B	FALSE	14/14	14	2	-1	contr
chrX	45876867	45876908	BXD062	15	15	B	FALSE	14/14	14	1	1	expan
chrX	45890607	45890642	BXD016	10	10	B	FALSE	9/9	9	1	1	expan
chrX	46044405	46044456	BXD038	12	12	D	FALSE	13/13	13	1	-1	contr
chrX	46044405	46044456	BXD063	14	14	B	FALSE	13/13	13	1	1	expan
chrX	46516194	46516208	BXD085	6	6	D	FALSE	5/5	5	1	1	expan
chrX	46516208	46516231	BXD050	7	7	B	FALSE	8/8	8	1	-1	contr
chrX	46516208	46516231	BXD085	9	9	D	FALSE	8/8	8	1	1	expan
chrX	46810570	46810603	BXD081	10	10	B	FALSE	17/17	17	7	-1	contr
chrX	46850705	46850756	BXD002	14	14	B	FALSE	13/13	13	1	1	expan
chrX	46850705	46850756	BXD006	14	14	D	FALSE	13/13	13	1	1	expan
chrX	46850705	46850756	BXD028	14	14	B	FALSE	13/13	13	1	1	expan
chrX	46850705	46850756	BXD056	14	14	B	FALSE	13/13	13	1	1	expan
chrX	46872158	46872184	BXD031	10	10	D	FALSE	9/9	9	1	1	expan
chrX	46905553	46905596	BXD008	15	15	D	FALSE	16/16	16	1	-1	contr
chrX	46905553	46905596	BXD031	15	15	D	FALSE	16/16	16	1	-1	contr
chrX	47270912	47270971	BXD012	16	16	B	FALSE	15/15	15	1	1	expan
chrX	47270912	47270971	BXD022	16	16	B	FALSE	15/15	15	1	1	expan
chrX	47270912	47270971	BXD068	16	16	D	FALSE	15/15	15	1	1	expan
chrX	47822090	47822125	BXD015	10	10	B	FALSE	9/9	9	1	1	expan
chrX	47921212	47921259	BXD087	17	17	B	FALSE	16/16	16	1	1	expan
chrX	47921212	47921259	BXD194	17	17	B	FALSE	16/16	16	1	1	expan
chrX	48557454	48557485	BXD016	9	9	B	FALSE	8/8	8	1	1	expan
chrX	48864120	48864175	BXD022	15	15	B	FALSE	14/14	14	1	1	expan
chrX	49381429	49381472	BXD190	10	10	D	FALSE	11/11	11	1	-1	contr
chrX	49381429	49381472	BXD199	10	10	D	FALSE	11/11	11	1	-1	contr
chrX	49381429	49381472	BXD205	10	10	D	FALSE	11/11	11	1	-1	contr
chrX	49836900	49836931	BXD043	9	9	B	FALSE	8/8	8	1	1	expan
chrX	49836900	49836931	BXD100	9	9	B	FALSE	8/8	8	1	1	expan
chrX	49836900	49836931	BXD102	9	9	B	FALSE	8/8	8	1	1	expan
chrX	51343524	51343541	BXD077	7	7	D	FALSE	6/6	6	1	1	expan
chrX	51488828	51488845	BXD012	10	10	B	FALSE	9/9	9	1	1	expan
chrX	51524142	51524156	BXD075	4	4	B	FALSE	5/5	5	1	-1	contr
chrX	51535152	51535187	BXD078	10	10	D	FALSE	8/8	8	2	1	expan
chrX	52386511	52386582	BXD015	17	17	B	FALSE	18/18	18	1	-1	contr
chrX	52386511	52386582	BXD045	17	17	B	FALSE	18/18	18	1	-1	contr
chrX	52386511	52386582	BXD151	17	17	B	FALSE	18/18	18	1	-1	contr
chrX	52481616	52481647	BXD081	7	7	B	FALSE	8/8	8	1	-1	contr
chrX	52741266	52741293	BXD015	8	8	B	FALSE	7/7	7	1	1	expan
chrX	52802731	52802790	BXD002	10	10	B	FALSE	15/15	15	5	-1	contr
chrX	52802731	52802790	BXD044	16	16	B	FALSE	15/15	15	1	1	expan
chrX	53027533	53027567	BXD178	8	8	B	FALSE	7/7	7	1	1	expan
chrX	53072160	53072199	BXD001	10	10	B	FALSE	9/9	9	1	1	expan
chrX	53072160	53072199	BXD011	10	10	B	FALSE	9/9	9	1	1	expan
chrX	53072160	53072199	BXD012	10	10	B	FALSE	9/9	9	1	1	expan
chrX	53072160	53072199	BXD013	10	10	B	FALSE	9/9	9	1	1	expan
chrX	53072160	53072199	BXD015	10	10	B	FALSE	9/9	9	1	1	expan
chrX	53072160	53072199	BXD016	10	10	B	FALSE	9/9	9	1	1	expan
chrX	53072160	53072199	BXD021	10	10	B	FALSE	9/9	9	1	1	expan
chrX	53072160	53072199	BXD022	10	10	B	FALSE	9/9	9	1	1	expan
chrX	53072160	53072199	BXD027	10	10	B	FALSE	9/9	9	1	1	expan
chrX	53072160	53072199	BXD028	10	10	B	FALSE	9/9	9	1	1	expan
chrX	53072160	53072199	BXD043	10	10	B	FALSE	9/9	9	1	1	expan
chrX	53072160	53072199	BXD044	10	10	B	FALSE	9/9	9	1	1	expan
chrX	53072160	53072199	BXD048	10	10	B	FALSE	9/9	9	1	1	expan
chrX	53072160	53072199	BXD051	10	10	B	FALSE	9/9	9	1	1	expan
chrX	53072160	53072199	BXD061	10	10	B	FALSE	9/9	9	1	1	expan
chrX	53072160	53072199	BXD063	10	10	B	FALSE	9/9	9	1	1	expan
chrX	53072160	53072199	BXD065b	10	10	B	FALSE	9/9	9	1	1	expan
chrX	53072160	53072199	BXD066	10	10	B	FALSE	9/9	9	1	1	expan
chrX	53203372	53203415	BXD022	10	10	B	FALSE	11/11	11	1	-1	contr
chrX	53397118	53397153	BXD029	14	14	B	FALSE	12/12	12	2	1	expan
chrX	53407859	53407894	BXD044	10	10	B	FALSE	9/9	9	1	1	expan
chrX	53436250	53436289	BXD012	11	11	B	FALSE	10/10	10	1	1	expan
chrX	53471048	53471095	BXD031	13	13	D	FALSE	12/12	12	1	1	expan
chrX	53471048	53471095	BXD053	13	13	B	FALSE	12/12	12	1	1	expan
chrX	53772343	53772387	BXD009	16	16	D	FALSE	15/15	15	1	1	expan
chrX	53772343	53772387	BXD044	16	16	B	FALSE	15/15	15	1	1	expan
chrX	56431189	56431240	BXD005	14	14	B	FALSE	13/13	13	1	1	expan
chrX	56431189	56431240	BXD048a	12	12	B	FALSE	13/13	13	1	-1	contr
chrX	56484430	56484465	BXD020	10	10	D	FALSE	9/9	9	1	1	expan
chrX	56484430	56484465	BXD024_cep	10	10	B	FALSE	9/9	9	1	1	expan
chrX	56484430	56484465	BXD024	10	10	B	FALSE	9/9	9	1	1	expan
chrX	56490309	56490341	BXD195	9	9	B	FALSE	11/11	11	2	-1	contr
chrX	56703581	56703636	BXD011	15	15	B	FALSE	14/14	14	1	1	expan
chrX	56703581	56703636	BXD012	15	15	B	FALSE	14/14	14	1	1	expan
chrX	56703581	56703636	BXD127	15	15	B	FALSE	14/14	14	1	1	expan
chrX	56706592	56706635	BXD191	12	12	B	FALSE	11/11	11	1	1	expan
chrX	56706592	56706635	BXD215	12	12	B	FALSE	11/11	11	1	1	expan
chrX	56890880	56890915	BXD021	11	11	B	FALSE	9/9	9	2	1	expan
chrX	56932936	56932969	BXD019	19	19	D	FALSE	17/17	17	2	1	expan
chrX	57199213	57199250	BXD177	17	17	D	FALSE	18/18	18	1	-1	contr
chrX	57438095	57438126	BXD031	12	12	D	FALSE	13/13	13	1	-1	contr
chrX	57438095	57438126	BXD084	14	14	D	FALSE	13/13	13	1	1	expan
chrX	57702027	57702058	BXD083	7	7	D	FALSE	8/8	8	1	-1	contr
chrX	57948793	57948827	BXD078	8	8	D	FALSE	9/9	9	1	-1	contr
chrX	58106733	58106752	BXD077	7	7	D	FALSE	6/6	6	1	1	expan
chrX	58198098	58198141	BXD151	12	12	B	FALSE	11/11	11	1	1	expan
chrX	59123421	59123453	BXD065b	12	12	B	FALSE	11/11	11	1	1	expan
chrX	59144653	59144694	BXD056	15	15	D	FALSE	16/16	16	1	-1	contr
chrX	59144653	59144694	BXD176	15	15	D	FALSE	16/16	16	1	-1	contr
chrX	59307694	59307729	BXD038	10	10	D	FALSE	9/9	9	1	1	expan
chrX	59335534	59335581	BXD032	11	11	D	FALSE	12/12	12	1	-1	contr
chrX	59335534	59335581	BXD172	13	13	B	FALSE	12/12	12	1	1	expan
chrX	59358849	59358888	BXD019	11	11	B	FALSE	10/10	10	1	1	expan
chrX	59358849	59358888	BXD100	11	11	D	FALSE	10/10	10	1	1	expan
chrX	59756519	59756536	BXD015	10	10	B	FALSE	9/9	9	1	1	expan
chrX	60053609	60053673	BXD016	14	14	B	FALSE	13/13	13	1	1	expan
chrX	60242271	60242310	BXD022	11	11	B	FALSE	10/10	10	1	1	expan
chrX	60336870	60336908	BXD034	14	14	B	FALSE	13/13	13	1	1	expan
chrX	60758132	60758167	BXD024_cep	10	10	B	FALSE	9/9	9	1	1	expan
chrX	60983510	60983545	BXD123	13	13	B	FALSE	12/12	12	1	1	expan
chrX	61035564	61035611	BXD043	13	13	D	FALSE	12/12	12	1	1	expan
chrX	61035564	61035611	BXD055	13	13	D	FALSE	12/12	12	1	1	expan
chrX	61463268	61463311	BXD024_cep	12	12	B	FALSE	11/11	11	1	1	expan
chrX	61465875	61465892	BXD031	7	7	D	FALSE	6/6	6	1	1	expan
chrX	61602751	61602798	BXD027	13	13	B	FALSE	12/12	12	1	1	expan
chrX	61602751	61602798	BXD029_trl4	13	13	B	FALSE	12/12	12	1	1	expan
chrX	61605150	61605197	BXD011	13	13	B	FALSE	12/12	12	1	1	expan
chrX	61605150	61605197	BXD027	13	13	B	FALSE	12/12	12	1	1	expan
chrX	61605150	61605197	BXD050	13	13	B	FALSE	12/12	12	1	1	expan
chrX	61670986	61671033	BXD083	12	12	D	FALSE	13/13	13	1	-1	contr
chrX	61670986	61671033	BXD176	12	12	D	FALSE	13/13	13	1	-1	contr
chrX	61670986	61671033	BXD178	12	12	B	FALSE	13/13	13	1	-1	contr
chrX	61670986	61671033	BXD198	12	12	B	FALSE	13/13	13	1	-1	contr
chrX	61764859	61764906	BXD020	12	12	D	FALSE	14/14	14	2	-1	contr
chrX	61764859	61764906	BXD067	15	15	D	FALSE	14/14	14	1	1	expan
chrX	61818033	61818064	BXD031	9	9	D	FALSE	8/8	8	1	1	expan
chrX	62115482	62115517	BXD048	10	10	B	FALSE	9/9	9	1	1	expan
chrX	62250210	62250253	BXD069	12	12	B	FALSE	11/11	11	1	1	expan
chrX	62738172	62738203	BXD036	9	9	D	FALSE	8/8	8	1	1	expan
chrX	63034956	63034997	BXD006	10	10	D	FALSE	14/14	14	4	-1	contr
chrX	63502139	63502178	BXD034	11	11	B	FALSE	10/10	10	1	1	expan
chrX	64485103	64485146	BXD062	12	12	B	FALSE	11/11	11	1	1	expan
chrX	64942000	64942043	BXD050	12	12	B	FALSE	11/11	11	1	1	expan
chrX	65097011	65097055	BXD073a	10	10	D	FALSE	9/9	9	1	1	expan
chrX	65883470	65883499	BXD060	16	16	B	FALSE	15/15	15	1	1	expan
chrX	66519983	66520018	BXD056	10	10	D	FALSE	9/9	9	1	1	expan
chrX	66560059	66560106	BXD016	13	13	B	FALSE	12/12	12	1	1	expan
chrX	66560059	66560106	BXD020	13	13	D	FALSE	12/12	12	1	1	expan
chrX	66560059	66560106	BXD053	11	11	B	FALSE	12/12	12	1	-1	contr
chrX	66560059	66560106	BXD177	13	13	D	FALSE	12/12	12	1	1	expan
chrX	66578442	66578481	BXD040	7	7	B	FALSE	8/8	8	1	-1	contr
chrX	66597930	66597949	BXD029	6	6	B	FALSE	5/5	5	1	1	expan
chrX	66597930	66597949	BXD029_trl4	6	6	B	FALSE	5/5	5	1	1	expan
chrX	66722501	66722544	BXD137	10	10	D	FALSE	11/11	11	1	-1	contr
chrX	66722501	66722544	BXD147	10	10	D	FALSE	11/11	11	1	-1	contr
chrX	66795950	66795997	BXD014	11	11	B	FALSE	12/12	12	1	-1	contr
chrX	67787347	67787390	BXD085	10	10	D	FALSE	11/11	11	1	-1	contr
chrX	68019340	68019383	BXD001	12	12	B	FALSE	11/11	11	1	1	expan
chrX	68019340	68019383	BXD024_cep	10	10	B	FALSE	11/11	11	1	-1	contr
chrX	68544086	68544130	BXD050	14	14	B	FALSE	15/15	15	1	-1	contr
chrX	68606285	68606324	BXD024_cep	11	11	B	FALSE	10/10	10	1	1	expan
chrX	68606285	68606324	BXD162	11	11	B	FALSE	10/10	10	1	1	expan
chrX	68665193	68665236	BXD011	10	10	B	FALSE	11/11	11	1	-1	contr
chrX	68665193	68665236	BXD128	12	12	B	FALSE	11/11	11	1	1	expan
chrX	69282113	69282136	BXD043	11	11	D	FALSE	10/10	10	1	1	expan
chrX	69338210	69338237	BXD031	12	12	D	FALSE	11/11	11	1	1	expan
chrX	69979189	69979216	BXD056	9	9	D	FALSE	7/7	7	2	1	expan
chrX	69979189	69979216	BXD098	9	9	D	FALSE	7/7	7	2	1	expan
chrX	70036786	70036809	BXD098	7	7	D	FALSE	6/6	6	1	1	expan
chrX	70915901	70915918	BXD006	10	10	D	FALSE	9/9	9	1	1	expan
chrX	70974281	70974320	BXD087	8	8	D	FALSE	10/10	10	2	-1	contr
chrX	70974281	70974320	BXD101	11	11	B	FALSE	10/10	10	1	1	expan
chrX	70974281	70974320	BXD194	8	8	D	FALSE	10/10	10	2	-1	contr
chrX	71204342	71204377	BXD001	12	12	B	FALSE	9/9	9	3	1	expan
chrX	71204342	71204377	BXD005	12	12	B	FALSE	9/9	9	3	1	expan
chrX	71204342	71204377	BXD011	11	11	B	FALSE	9/9	9	2	1	expan
chrX	71333516	71333559	BXD073	8	8	D	FALSE	7/7	7	1	1	expan
chrX	71333516	71333559	BXD177	12	12	B	FALSE	11/11	11	1	1	expan
chrX	71509123	71509182	BXD128	17	17	D	FALSE	16/16	16	1	1	expan
chrX	71509859	71509894	BXD201	10	10	B	FALSE	9/9	9	1	1	expan
chrX	71569505	71569528	BXD022	13	13	B	FALSE	12/12	12	1	1	expan
chrX	71569803	71569818	BXD157	8	8	D	FALSE	7/7	7	1	1	expan
chrX	71915999	71916042	BXD169	10	10	B	FALSE	12/12	12	2	-1	contr
chrX	71915999	71916042	BXD184	10	10	B	FALSE	12/12	12	2	-1	contr
chrX	71915999	71916042	BXD186	10	10	B	FALSE	12/12	12	2	-1	contr
chrX	71918465	71918520	BXD069	13	13	B	FALSE	14/14	14	1	-1	contr
chrX	71918465	71918520	BXD183	15	15	B	FALSE	14/14	14	1	1	expan
chrX	71918902	71918945	BXD031	12	12	B	FALSE	11/11	11	1	1	expan
chrX	71919345	71919396	BXD005	15	15	B	FALSE	14/14	14	1	1	expan
chrX	71919345	71919396	BXD011	15	15	B	FALSE	14/14	14	1	1	expan
chrX	71919345	71919396	BXD027	15	15	B	FALSE	14/14	14	1	1	expan
chrX	71930830	71930877	BXD087	13	13	D	FALSE	14/14	14	1	-1	contr
chrX	71930830	71930877	BXD091	13	13	D	FALSE	14/14	14	1	-1	contr
chrX	71930830	71930877	BXD125	13	13	D	FALSE	14/14	14	1	-1	contr
chrX	71930830	71930877	BXD128	13	13	D	FALSE	14/14	14	1	-1	contr
chrX	71930830	71930877	BXD137	13	13	D	FALSE	14/14	14	1	-1	contr
chrX	71930830	71930877	BXD190	13	13	D	FALSE	14/14	14	1	-1	contr
chrX	71930830	71930877	BXD194	13	13	D	FALSE	14/14	14	1	-1	contr
chrX	71930830	71930877	BXD197	13	13	D	FALSE	14/14	14	1	-1	contr
chrX	71930830	71930877	BXD205	13	13	D	FALSE	14/14	14	1	-1	contr
chrX	71930830	71930877	BXD222	13	13	D	FALSE	14/14	14	1	-1	contr
chrX	72343962	72343985	BXD011	13	13	B	FALSE	12/12	12	1	1	expan
chrX	72802921	72802968	BXD122	13	13	D	FALSE	14/14	14	1	-1	contr
chrX	72802921	72802968	BXD125	13	13	D	FALSE	14/14	14	1	-1	contr
chrX	72802921	72802968	BXD190	13	13	D	FALSE	14/14	14	1	-1	contr
chrX	72802921	72802968	BXD197	13	13	D	FALSE	14/14	14	1	-1	contr
chrX	72802921	72802968	BXD205	13	13	D	FALSE	14/14	14	1	-1	contr
chrX	72802921	72802968	BXD211	13	13	D	FALSE	14/14	14	1	-1	contr
chrX	72802921	72802968	BXD218	13	13	D	FALSE	14/14	14	1	-1	contr
chrX	72802921	72802968	BXD222	13	13	D	FALSE	14/14	14	1	-1	contr
chrX	72802921	72802968	BXD226	13	13	D	FALSE	14/14	14	1	-1	contr
chrX	72838586	72838609	BXD065	3	3	B	FALSE	6/6	6	3	-1	contr
chrX	72838586	72838609	BXD065b	3	3	B	FALSE	6/6	6	3	-1	contr
chrX	73622304	73622327	BXD020	12	12	D	FALSE	13/13	13	1	-1	contr
chrX	73890619	73890646	BXD070	9	9	D	FALSE	8/8	8	1	1	expan
chrX	73890619	73890646	BXD071	9	9	D	FALSE	8/8	8	1	1	expan
chrX	73890619	73890646	BXD078	9	9	D	FALSE	8/8	8	1	1	expan
chrX	73890619	73890646	BXD081	9	9	D	FALSE	8/8	8	1	1	expan
chrX	74248082	74248117	BXD067	8	8	D	FALSE	7/7	7	1	1	expan
chrX	74267582	74267635	BXD033	9	9	B	FALSE	18/18	18	9	-1	contr
chrX	74313133	74313168	BXD002	5	5	B	FALSE	6/6	6	1	-1	contr
chrX	74378562	74378613	BXD064	14	14	B	FALSE	13/13	13	1	1	expan
chrX	74378562	74378613	BXD090	14	14	B	FALSE	13/13	13	1	1	expan
chrX	74378562	74378613	BXD100	14	14	B	FALSE	13/13	13	1	1	expan
chrX	74396912	74396956	BXD190	7	7	D	FALSE	9/9	9	2	-1	contr
chrX	74527367	74527402	BXD088	10	10	B	FALSE	9/9	9	1	1	expan
chrX	75054353	75054384	BXD056	9	9	D	FALSE	8/8	8	1	1	expan
chrX	75133148	75133171	BXD011	13	13	B	FALSE	12/12	12	1	1	expan
chrX	75567669	75567692	BXD034	13	13	B	FALSE	12/12	12	1	1	expan
chrX	75674970	75674985	BXD099	3	3	D	FALSE	4/4	4	1	-1	contr
chrX	75781405	75781436	BXD027	9	9	B	FALSE	8/8	8	1	1	expan
chrX	76354492	76354527	BXD011	10	10	B	FALSE	9/9	9	1	1	expan
chrX	76354492	76354527	BXD038	11	11	D	FALSE	12/12	12	1	-1	contr
chrX	77356740	77356787	BXD005	11	11	B	FALSE	12/12	12	1	-1	contr
chrX	77356740	77356787	BXD006	13	13	D	FALSE	12/12	12	1	1	expan
chrX	77356740	77356787	BXD008	11	11	B	FALSE	12/12	12	1	-1	contr
chrX	77356740	77356787	BXD011	11	11	B	FALSE	12/12	12	1	-1	contr
chrX	77356740	77356787	BXD013	11	11	B	FALSE	12/12	12	1	-1	contr
chrX	77356740	77356787	BXD014	11	11	B	FALSE	12/12	12	1	-1	contr
chrX	77356740	77356787	BXD015	11	11	B	FALSE	12/12	12	1	-1	contr
chrX	77356740	77356787	BXD016	11	11	B	FALSE	12/12	12	1	-1	contr
chrX	77356740	77356787	BXD019	11	11	B	FALSE	12/12	12	1	-1	contr
chrX	77356740	77356787	BXD021	11	11	B	FALSE	12/12	12	1	-1	contr
chrX	77356740	77356787	BXD024_cep	11	11	B	FALSE	12/12	12	1	-1	contr
chrX	77356740	77356787	BXD027	11	11	B	FALSE	12/12	12	1	-1	contr
chrX	77356740	77356787	BXD029	11	11	B	FALSE	12/12	12	1	-1	contr
chrX	77356740	77356787	BXD029_trl4	11	11	B	FALSE	12/12	12	1	-1	contr
chrX	77356740	77356787	BXD031	11	11	B	FALSE	12/12	12	1	-1	contr
chrX	77356740	77356787	BXD128	13	13	D	FALSE	12/12	12	1	1	expan
chrX	77356740	77356787	BXD147	13	13	D	FALSE	12/12	12	1	1	expan
chrX	77356740	77356787	BXD151	13	13	D	FALSE	12/12	12	1	1	expan
chrX	77877447	77877478	BXD028	17	17	D	FALSE	16/16	16	1	1	expan
chrX	77948659	77948698	BXD045	9	9	D	FALSE	8/8	8	1	1	expan
chrX	78959633	78959682	BXD029	9	9	B	FALSE	10/10	10	1	-1	contr
chrX	78986928	78986972	BXD187	10	10	D	FALSE	11/11	11	1	-1	contr
chrX	78986928	78986972	BXD211	10	10	D	FALSE	11/11	11	1	-1	contr
chrX	79434920	79434985	BXD063	10	10	B	FALSE	11/11	11	1	-1	contr
chrX	79434920	79434985	BXD065	10	10	B	FALSE	11/11	11	1	-1	contr
chrX	79434920	79434985	BXD114	12	12	B	FALSE	11/11	11	1	1	expan
chrX	79574045	79574100	BXD073	15	15	D	FALSE	14/14	14	1	1	expan
chrX	79609523	79609542	BXD065b	6	6	B	FALSE	5/5	5	1	1	expan
chrX	79755716	79755747	BXD019	9	9	B	FALSE	8/8	8	1	1	expan
chrX	80614792	80614823	BXD009	12	12	D	FALSE	13/13	13	1	-1	contr
chrX	80614792	80614823	BXD050	9	9	B	FALSE	8/8	8	1	1	expan
chrX	80813322	80813361	BXD021	11	11	B	FALSE	10/10	10	1	1	expan
chrX	80915795	80915842	BXD009	13	13	D	FALSE	12/12	12	1	1	expan
chrX	80915795	80915842	BXD020	13	13	D	FALSE	12/12	12	1	1	expan
chrX	80915795	80915842	BXD021	13	13	B	FALSE	12/12	12	1	1	expan
chrX	80915795	80915842	BXD028	13	13	D	FALSE	12/12	12	1	1	expan
chrX	80915795	80915842	BXD032	13	13	D	FALSE	12/12	12	1	1	expan
chrX	80915795	80915842	BXD040	13	13	D	FALSE	12/12	12	1	1	expan
chrX	80915795	80915842	BXD049	13	13	D	FALSE	12/12	12	1	1	expan
chrX	80915795	80915842	BXD069	13	13	D	FALSE	12/12	12	1	1	expan
chrX	80915795	80915842	BXD071	13	13	D	FALSE	12/12	12	1	1	expan
chrX	80915795	80915842	BXD073	13	13	D	FALSE	12/12	12	1	1	expan
chrX	80915795	80915842	BXD081	13	13	D	FALSE	12/12	12	1	1	expan
chrX	80915795	80915842	BXD083	13	13	D	FALSE	12/12	12	1	1	expan
chrX	80915795	80915842	BXD084	13	13	D	FALSE	12/12	12	1	1	expan
chrX	80915795	80915842	BXD085	13	13	D	FALSE	12/12	12	1	1	expan
chrX	80915795	80915842	BXD089	13	13	D	FALSE	12/12	12	1	1	expan
chrX	80915795	80915842	BXD125	13	13	D	FALSE	12/12	12	1	1	expan
chrX	80915795	80915842	BXD137	13	13	D	FALSE	12/12	12	1	1	expan
chrX	80915795	80915842	BXD151	13	13	D	FALSE	12/12	12	1	1	expan
chrX	80915795	80915842	BXD157	13	13	D	FALSE	12/12	12	1	1	expan
chrX	80915795	80915842	BXD211	13	13	D	FALSE	12/12	12	1	1	expan
chrX	80915795	80915842	BXD222	13	13	D	FALSE	12/12	12	1	1	expan
chrX	80915795	80915842	BXD226	13	13	D	FALSE	12/12	12	1	1	expan
chrX	81426555	81426582	BXD067	8	8	D	FALSE	9/9	9	1	-1	contr
chrX	81426555	81426582	BXD070	8	8	D	FALSE	9/9	9	1	-1	contr
chrX	81692465	81692496	BXD019	9	9	B	FALSE	8/8	8	1	1	expan
chrX	81711587	81711606	BXD019	11	11	B	FALSE	10/10	10	1	1	expan
chrX	82153089	82153124	BXD024_cep	10	10	B	FALSE	9/9	9	1	1	expan
chrX	82254629	82254668	BXD002	11	11	B	FALSE	10/10	10	1	1	expan
chrX	82254629	82254668	BXD019	9	9	B	FALSE	10/10	10	1	-1	contr
chrX	83081828	83081859	BXD161	9	9	B	FALSE	8/8	8	1	1	expan
chrX	83081828	83081859	BXD177	9	9	B	FALSE	8/8	8	1	1	expan
chrX	83081828	83081859	BXD184	9	9	B	FALSE	8/8	8	1	1	expan
chrX	83081828	83081859	BXD186	9	9	B	FALSE	8/8	8	1	1	expan
chrX	83081828	83081859	BXD191	9	9	B	FALSE	8/8	8	1	1	expan
chrX	83081828	83081859	BXD196	9	9	B	FALSE	8/8	8	1	1	expan
chrX	83081828	83081859	BXD198	9	9	B	FALSE	8/8	8	1	1	expan
chrX	83081828	83081859	BXD202	9	9	B	FALSE	8/8	8	1	1	expan
chrX	83081828	83081859	BXD204	9	9	B	FALSE	8/8	8	1	1	expan
chrX	83081828	83081859	BXD209	9	9	B	FALSE	8/8	8	1	1	expan
chrX	83081828	83081859	BXD213	9	9	B	FALSE	8/8	8	1	1	expan
chrX	83081828	83081859	BXD221	9	9	B	FALSE	8/8	8	1	1	expan
chrX	83081828	83081859	BXD223	9	9	B	FALSE	8/8	8	1	1	expan
chrX	83081828	83081859	BXD225	9	9	B	FALSE	8/8	8	1	1	expan
chrX	83081828	83081859	BXD227	9	9	B	FALSE	8/8	8	1	1	expan
chrX	83184783	83184818	BXD086	11	11	D	FALSE	10/10	10	1	1	expan
chrX	83781408	83781447	BXD014	11	11	B	FALSE	10/10	10	1	1	expan
chrX	84167722	84167745	BXD018	9	9	B	FALSE	8/8	8	1	1	expan
chrX	84227041	84227060	BXD084	11	11	D	FALSE	10/10	10	1	1	expan
chrX	84321867	84321914	BXD019	13	13	B	FALSE	12/12	12	1	1	expan
chrX	84321971	84321986	BXD065b	5	5	B	FALSE	8/8	8	3	-1	contr
chrX	84591731	84591763	BXD073	13	13	D	FALSE	12/12	12	1	1	expan
chrX	84645933	84645946	BXD050	8	8	B	FALSE	7/7	7	1	1	expan
chrX	84696066	84696125	BXD029	14	14	B	FALSE	15/15	15	1	-1	contr
chrX	84696066	84696125	BXD101	16	16	B	FALSE	15/15	15	1	1	expan
chrX	84719334	84719389	BXD053	13	13	B	FALSE	14/14	14	1	-1	contr
chrX	85067176	85067211	BXD161	8	8	B	FALSE	9/9	9	1	-1	contr
chrX	85106243	85106302	BXD001	16	16	B	FALSE	15/15	15	1	1	expan
chrX	85106243	85106302	BXD012	16	16	B	FALSE	15/15	15	1	1	expan
chrX	85106243	85106302	BXD086	16	16	D	FALSE	15/15	15	1	1	expan
chrX	85106243	85106302	BXD177	16	16	B	FALSE	15/15	15	1	1	expan
chrX	85106243	85106302	BXD180	16	16	D	FALSE	15/15	15	1	1	expan
chrX	85231853	85231896	BXD043	10	10	B	FALSE	11/11	11	1	-1	contr
chrX	85910105	85910164	BXD012	14	14	B	FALSE	15/15	15	1	-1	contr
chrX	85941665	85941700	BXD078	10	10	D	FALSE	9/9	9	1	1	expan
chrX	85945077	85945128	BXD018	12	12	B	FALSE	13/13	13	1	-1	contr
chrX	85945077	85945128	BXD024_cep	12	12	B	FALSE	13/13	13	1	-1	contr
chrX	86377049	86377100	BXD031	14	14	B	FALSE	13/13	13	1	1	expan
chrX	87059078	87059103	BXD078	15	15	D	FALSE	13/13	13	2	1	expan
chrX	87139794	87139833	BXD027	11	11	B	FALSE	10/10	10	1	1	expan
chrX	87166064	87166095	BXD029_trl4	9	9	B	FALSE	8/8	8	1	1	expan
chrX	87908101	87908116	BXD027	7	7	B	FALSE	8/8	8	1	-1	contr
chrX	88100425	88100464	BXD038	9	9	D	FALSE	10/10	10	1	-1	contr
chrX	88314437	88314468	BXD043	17	17	B	FALSE	16/16	16	1	1	expan
chrX	89186418	89186449	BXD002	9	9	B	FALSE	8/8	8	1	1	expan
chrX	89299987	89300030	BXD211	14	14	D	FALSE	13/13	13	1	1	expan
chrX	89848026	89848085	BXD055	11	11	D	FALSE	10/10	10	1	1	expan
chrX	90760529	90760576	BXD002	11	11	B	FALSE	12/12	12	1	-1	contr
chrX	91144149	91144188	BXD024	9	9	B	FALSE	10/10	10	1	-1	contr
chrX	91144149	91144188	BXD055	11	11	D	FALSE	10/10	10	1	1	expan
chrX	91144149	91144188	BXD144	11	11	B	FALSE	10/10	10	1	1	expan
chrX	91144149	91144188	BXD152	11	11	B	FALSE	10/10	10	1	1	expan
chrX	91144149	91144188	BXD155	11	11	B	FALSE	10/10	10	1	1	expan
chrX	92140574	92140612	BXD131	12	12	D	FALSE	14/14	14	2	-1	contr
chrX	92417894	92417933	BXD042	11	11	D	FALSE	10/10	10	1	1	expan
chrX	92510133	92510170	BXD019	18	18	B	FALSE	19/19	19	1	-1	contr
chrX	92510222	92510237	BXD019	7	7	B	FALSE	8/8	8	1	-1	contr
chrX	92749971	92749992	BXD009	12	12	D	FALSE	11/11	11	1	1	expan
chrX	92749971	92749992	BXD038	12	12	D	FALSE	11/11	11	1	1	expan
chrX	92749971	92749992	BXD042	12	12	D	FALSE	11/11	11	1	1	expan
chrX	92749971	92749992	BXD049	12	12	D	FALSE	11/11	11	1	1	expan
chrX	92749971	92749992	BXD056	12	12	D	FALSE	11/11	11	1	1	expan
chrX	92749971	92749992	BXD069	12	12	D	FALSE	11/11	11	1	1	expan
chrX	92749971	92749992	BXD073b	12	12	D	FALSE	11/11	11	1	1	expan
chrX	92749971	92749992	BXD077	12	12	D	FALSE	11/11	11	1	1	expan
chrX	92749971	92749992	BXD083	12	12	D	FALSE	11/11	11	1	1	expan
chrX	92749971	92749992	BXD087	12	12	D	FALSE	11/11	11	1	1	expan
chrX	92749971	92749992	BXD098	12	12	D	FALSE	11/11	11	1	1	expan
chrX	92749971	92749992	BXD194	12	12	D	FALSE	11/11	11	1	1	expan
chrX	92900941	92900984	BXD177	12	12	B	FALSE	11/11	11	1	1	expan
chrX	93093673	93093720	BXD006	9	9	D	FALSE	7/7	7	2	1	expan
chrX	93093673	93093720	BXD009	9	9	D	FALSE	7/7	7	2	1	expan
chrX	93093673	93093720	BXD032	9	9	D	FALSE	7/7	7	2	1	expan
chrX	93653343	93653357	BXD215	6	6	B	FALSE	5/5	5	1	1	expan
chrX	93654295	93654314	BXD012	11	11	B	FALSE	10/10	10	1	1	expan
chrX	93688576	93688611	BXD029_trl4	10	10	B	FALSE	9/9	9	1	1	expan
chrX	93688576	93688611	BXD040	6	6	B	FALSE	9/9	9	3	-1	contr
chrX	93780073	93780104	BXD086	9	9	D	FALSE	8/8	8	1	1	expan
chrX	93854039	93854066	BXD016	15	15	B	FALSE	14/14	14	1	1	expan
chrX	93873634	93873693	BXD031	14	14	B	FALSE	16/16	16	2	-1	contr
chrX	93873634	93873693	BXD032	14	14	D	FALSE	15/15	15	1	-1	contr
chrX	94003627	94003652	BXD086	15	15	D	FALSE	13/13	13	2	1	expan
chrX	94549250	94549289	BXD125	9	9	D	FALSE	10/10	10	1	-1	contr
chrX	95087391	95087422	BXD032	9	9	D	FALSE	8/8	8	1	1	expan
chrX	95255021	95255056	BXD014	8	8	B	FALSE	9/9	9	1	-1	contr
chrX	95443166	95443209	BXD031	10	10	B	FALSE	11/11	11	1	-1	contr
chrX	95740172	95740193	BXD173	13	13	B	FALSE	11/11	11	2	1	expan
chrX	95740172	95740193	BXD196	13	13	B	FALSE	11/11	11	2	1	expan
chrX	95740172	95740193	BXD198	13	13	B	FALSE	11/11	11	2	1	expan
chrX	95740172	95740193	BXD209	13	13	B	FALSE	11/11	11	2	1	expan
chrX	95740172	95740193	BXD213	13	13	B	FALSE	11/11	11	2	1	expan
chrX	95740172	95740193	BXD223	13	13	B	FALSE	11/11	11	2	1	expan
chrX	95774781	95774810	BXD006	16	16	D	FALSE	15/15	15	1	1	expan
chrX	96318344	96318375	BXD006	9	9	D	FALSE	8/8	8	1	1	expan
chrX	96332036	96332075	BXD162	11	11	D	FALSE	10/10	10	1	1	expan
chrX	96751005	96751040	BXD024_cep	10	10	B	FALSE	9/9	9	1	1	expan
chrX	96946699	96946742	BXD038	12	12	D	FALSE	11/11	11	1	1	expan
chrX	96950327	96950346	BXD078	11	11	D	FALSE	10/10	10	1	1	expan
chrX	97011783	97011830	BXD031	13	13	B	FALSE	12/12	12	1	1	expan
chrX	97011783	97011830	BXD198	13	13	B	FALSE	12/12	12	1	1	expan
chrX	97011783	97011830	BXD226	13	13	B	FALSE	12/12	12	1	1	expan
chrX	97123201	97123228	BXD222	16	16	D	FALSE	14/14	14	2	1	expan
chrX	97123869	97123908	BXD147	9	9	D	FALSE	8/8	8	1	1	expan
chrX	97199014	97199025	BXD016	7	7	B	FALSE	6/6	6	1	1	expan
chrX	97199027	97199038	BXD016	7	7	B	FALSE	6/6	6	1	1	expan
chrX	97671760	97671807	BXD029	13	13	B	FALSE	12/12	12	1	1	expan
chrX	97671760	97671807	BXD029_trl4	13	13	B	FALSE	12/12	12	1	1	expan
chrX	97671760	97671807	BXD088	13	13	B	FALSE	12/12	12	1	1	expan
chrX	97825847	97825878	BXD012	9	9	B	FALSE	8/8	8	1	1	expan
chrX	97825879	97825918	BXD048a	7	7	B	FALSE	8/8	8	1	-1	contr
chrX	97919728	97919751	BXD009	11	11	D	FALSE	12/12	12	1	-1	contr
chrX	98046932	98046973	BXD032	15	15	D	FALSE	14/14	14	1	1	expan
chrX	98196314	98196343	BXD038	14	14	D	FALSE	15/15	15	1	-1	contr
chrX	98684961	98685005	BXD065	10	10	D	FALSE	9/9	9	1	1	expan
chrX	98684961	98685005	BXD065b	10	10	D	FALSE	9/9	9	1	1	expan
chrX	98684961	98685005	BXD070	10	10	D	FALSE	9/9	9	1	1	expan
chrX	98684961	98685005	BXD151	8	8	D	FALSE	9/9	9	1	-1	contr
chrX	98786249	98786264	BXD022	5	5	B	FALSE	4/4	4	1	1	expan
chrX	99331085	99331120	BXD040	10	10	B	FALSE	9/9	9	1	1	expan
chrX	99436860	99436887	BXD002	15	15	B	FALSE	14/14	14	1	1	expan
chrX	99539190	99539233	BXD186	12	12	B	FALSE	11/11	11	1	1	expan
chrX	99921008	99921055	BXD031	12	12	B	FALSE	11/11	11	1	1	expan
chrX	99921008	99921055	BXD088	10	10	B	FALSE	11/11	11	1	-1	contr
chrX	100335735	100335770	BXD147	8	8	D	FALSE	9/9	9	1	-1	contr
chrX	100350314	100350361	BXD006	11	11	D	FALSE	12/12	12	1	-1	contr
chrX	100350314	100350361	BXD172	13	13	B	FALSE	12/12	12	1	1	expan
chrX	100350314	100350361	BXD187	13	13	D	FALSE	12/12	12	1	1	expan
chrX	100377317	100377334	BXD053	1	1	B	FALSE	3/3	3	2	-1	contr
chrX	100448490	100448546	BXD168	18	18	D	FALSE	19/19	19	1	-1	contr
chrX	100448490	100448546	BXD177	18	18	D	FALSE	19/19	19	1	-1	contr
chrX	100448490	100448546	BXD178	18	18	D	FALSE	19/19	19	1	-1	contr
chrX	100640929	100640970	BXD213	8	8	B	FALSE	7/7	7	1	1	expan
chrX	100694573	100694608	BXD006	10	10	D	FALSE	9/9	9	1	1	expan
chrX	101006590	101006633	BXD020	12	12	B	FALSE	11/11	11	1	1	expan
chrX	101055687	101055718	BXD006	7	7	D	FALSE	8/8	8	1	-1	contr
chrX	101055687	101055718	BXD048	6	6	B	FALSE	8/8	8	2	-1	contr
chrX	101354230	101354269	BXD005	11	11	B	FALSE	10/10	10	1	1	expan
chrX	101354230	101354269	BXD011	11	11	B	FALSE	10/10	10	1	1	expan
chrX	101354230	101354269	BXD013	11	11	B	FALSE	10/10	10	1	1	expan
chrX	101354230	101354269	BXD014	11	11	B	FALSE	10/10	10	1	1	expan
chrX	101354230	101354269	BXD016	11	11	B	FALSE	10/10	10	1	1	expan
chrX	101354230	101354269	BXD019	11	11	B	FALSE	10/10	10	1	1	expan
chrX	101354230	101354269	BXD020	11	11	B	FALSE	10/10	10	1	1	expan
chrX	101354230	101354269	BXD021	11	11	B	FALSE	10/10	10	1	1	expan
chrX	101354230	101354269	BXD024_cep	11	11	B	FALSE	10/10	10	1	1	expan
chrX	101354230	101354269	BXD024	11	11	B	FALSE	10/10	10	1	1	expan
chrX	101354230	101354269	BXD028	11	11	B	FALSE	10/10	10	1	1	expan
chrX	101354230	101354269	BXD031	11	11	B	FALSE	10/10	10	1	1	expan
chrX	101354230	101354269	BXD042	12	12	D	FALSE	13/13	13	1	-1	contr
chrX	101381037	101381060	BXD087	13	13	B	FALSE	12/12	12	1	1	expan
chrX	101381037	101381060	BXD194	13	13	B	FALSE	12/12	12	1	1	expan
chrX	101505552	101505591	BXD098	9	9	D	FALSE	8/8	8	1	1	expan
chrX	101717361	101717380	BXD021	11	11	B	FALSE	10/10	10	1	1	expan
chrX	101785764	101785805	BXD019	13	13	B	FALSE	14/14	14	1	-1	contr
chrX	102094612	102094639	BXD101	15	15	D	FALSE	14/14	14	1	1	expan
chrX	102094612	102094639	BXD180	15	15	B	FALSE	14/14	14	1	1	expan
chrX	102232983	102233018	BXD001	10	10	B	FALSE	9/9	9	1	1	expan
chrX	102343050	102343101	BXD071	15	15	D	FALSE	14/14	14	1	1	expan
chrX	102370954	102370993	BXD051	11	11	D	FALSE	10/10	10	1	1	expan
chrX	102378836	102378887	BXD024_cep	12	12	B	FALSE	13/13	13	1	-1	contr
chrX	102620301	102620344	BXD012	9	9	B	FALSE	11/11	11	2	-1	contr
chrX	102627329	102627348	BXD011	6	6	B	FALSE	5/5	5	1	1	expan
chrX	103444171	103444202	BXD006	9	9	D	FALSE	8/8	8	1	1	expan
chrX	103667612	103667623	BXD040	7	7	D	FALSE	6/6	6	1	1	expan
chrX	103809388	103809443	BXD019	16	16	D	FALSE	15/15	15	1	1	expan
chrX	103809388	103809443	BXD036	16	16	D	FALSE	15/15	15	1	1	expan
chrX	103809388	103809443	BXD038	16	16	D	FALSE	15/15	15	1	1	expan
chrX	103809388	103809443	BXD040	16	16	D	FALSE	15/15	15	1	1	expan
chrX	103809388	103809443	BXD043	16	16	D	FALSE	15/15	15	1	1	expan
chrX	103809388	103809443	BXD049	16	16	D	FALSE	15/15	15	1	1	expan
chrX	103809388	103809443	BXD051	16	16	D	FALSE	15/15	15	1	1	expan
chrX	103809388	103809443	BXD065a	16	16	D	FALSE	15/15	15	1	1	expan
chrX	103809388	103809443	BXD067	16	16	D	FALSE	15/15	15	1	1	expan
chrX	103809388	103809443	BXD071	16	16	D	FALSE	15/15	15	1	1	expan
chrX	103809388	103809443	BXD073a	16	16	D	FALSE	15/15	15	1	1	expan
chrX	103809388	103809443	BXD077	16	16	D	FALSE	15/15	15	1	1	expan
chrX	103809388	103809443	BXD079	16	16	D	FALSE	15/15	15	1	1	expan
chrX	103809388	103809443	BXD083	16	16	D	FALSE	15/15	15	1	1	expan
chrX	103809388	103809443	BXD091	16	16	D	FALSE	15/15	15	1	1	expan
chrX	103809388	103809443	BXD095	16	16	D	FALSE	15/15	15	1	1	expan
chrX	103809388	103809443	BXD099	16	16	D	FALSE	15/15	15	1	1	expan
chrX	103809388	103809443	BXD100	16	16	D	FALSE	15/15	15	1	1	expan
chrX	103809388	103809443	BXD102	16	16	D	FALSE	15/15	15	1	1	expan
chrX	103809388	103809443	BXD111	16	16	D	FALSE	15/15	15	1	1	expan
chrX	103809388	103809443	BXD125	16	16	D	FALSE	15/15	15	1	1	expan
chrX	103809388	103809443	BXD128	16	16	D	FALSE	15/15	15	1	1	expan
chrX	103809388	103809443	BXD147	16	16	D	FALSE	15/15	15	1	1	expan
chrX	103809388	103809443	BXD157	16	16	D	FALSE	15/15	15	1	1	expan
chrX	103809388	103809443	BXD222	16	16	D	FALSE	15/15	15	1	1	expan
chrX	103843218	103843249	BXD039	9	9	B	FALSE	8/8	8	1	1	expan
chrX	103869291	103869330	BXD012	9	9	B	FALSE	10/10	10	1	-1	contr
chrX	103992262	103992305	BXD063	12	12	D	FALSE	11/11	11	1	1	expan
chrX	104107059	104107102	BXD014	10	10	B	FALSE	11/11	11	1	-1	contr
chrX	104182278	104182333	BXD048	15	15	B	FALSE	14/14	14	1	1	expan
chrX	104468412	104468437	BXD031	12	12	B	FALSE	13/13	13	1	-1	contr
chrX	104566317	104566348	BXD015	11	11	D	FALSE	12/12	12	1	-1	contr
chrX	104907211	104907222	BXD027	7	7	B	FALSE	6/6	6	1	1	expan
chrX	105100710	105100737	BXD042	6	6	D	FALSE	7/7	7	1	-1	contr
chrX	105479739	105479766	BXD005	5	5	B	FALSE	7/7	7	2	-1	contr
chrX	105677430	105677469	BXD088	11	11	B	FALSE	10/10	10	1	1	expan
chrX	105917893	105917918	BXD152	14	14	B	FALSE	13/13	13	1	1	expan
chrX	106335768	106335815	BXD157	9	9	B	FALSE	8/8	8	1	1	expan
chrX	106335768	106335815	BXD175	9	9	B	FALSE	8/8	8	1	1	expan
chrX	106559654	106559701	BXD012	11	11	B	FALSE	12/12	12	1	-1	contr
chrX	106559654	106559701	BXD031	11	11	B	FALSE	12/12	12	1	-1	contr
chrX	106559654	106559701	BXD219	11	11	B	FALSE	12/12	12	1	-1	contr
chrX	106665072	106665119	BXD061	13	13	B	FALSE	12/12	12	1	1	expan
chrX	106665072	106665119	BXD087	13	13	B	FALSE	12/12	12	1	1	expan
chrX	106665072	106665119	BXD194	13	13	B	FALSE	12/12	12	1	1	expan
chrX	106667120	106667146	BXD042	17	17	D	FALSE	16/16	16	1	1	expan
chrX	106801522	106801563	BXD061	6	6	B	FALSE	7/7	7	1	-1	contr
chrX	107145412	107145459	BXD066	13	13	B	FALSE	12/12	12	1	1	expan
chrX	107145412	107145459	BXD075	13	13	B	FALSE	12/12	12	1	1	expan
chrX	107458757	107458788	BXD060	9	9	B	FALSE	8/8	8	1	1	expan
chrX	107458757	107458788	BXD091	12	12	D	FALSE	11/11	11	1	1	expan
chrX	107458757	107458788	BXD190	10	10	D	FALSE	11/11	11	1	-1	contr
chrX	107559892	107559942	BXD031	16	16	B	FALSE	17/17	17	1	-1	contr
chrX	107766649	107766692	BXD016	12	12	B	FALSE	11/11	11	1	1	expan
chrX	107766649	107766692	BXD024	12	12	B	FALSE	11/11	11	1	1	expan
chrX	107766649	107766692	BXD028	12	12	B	FALSE	11/11	11	1	1	expan
chrX	107766649	107766692	BXD029_trl4	12	12	B	FALSE	11/11	11	1	1	expan
chrX	107766649	107766692	BXD031	12	12	B	FALSE	11/11	11	1	1	expan
chrX	108780434	108780473	BXD019	11	11	D	FALSE	10/10	10	1	1	expan
chrX	108780434	108780473	BXD178	11	11	D	FALSE	10/10	10	1	1	expan
chrX	109036984	109037015	BXD050	7	7	B	FALSE	8/8	8	1	-1	contr
chrX	109206781	109206828	BXD168	13	13	D	FALSE	12/12	12	1	1	expan
chrX	109731002	109731041	BXD019	7	7	D	FALSE	8/8	8	1	-1	contr
chrX	109748122	109748147	BXD067	14	14	D	FALSE	13/13	13	1	1	expan
chrX	109895097	109895132	BXD055	8	8	D	FALSE	9/9	9	1	-1	contr
chrX	110712194	110712225	BXD063	14	14	D	FALSE	16/16	16	2	-1	contr
chrX	111390064	111390115	BXD061	7	7	B	FALSE	13/13	13	6	-1	contr
chrX	111580995	111581030	BXD137	10	10	B	FALSE	9/9	9	1	1	expan
chrX	112019149	112019162	BXD172	8	8	B	FALSE	7/7	7	1	1	expan
chrX	112060102	112060137	BXD084	10	10	D	FALSE	9/9	9	1	1	expan
chrX	112549129	112549180	BXD027	14	14	B	FALSE	13/13	13	1	1	expan
chrX	112549129	112549180	BXD065a	12	12	D	FALSE	13/13	13	1	-1	contr
chrX	112549129	112549180	BXD069	12	12	D	FALSE	13/13	13	1	-1	contr
chrX	112549129	112549180	BXD077	12	12	D	FALSE	13/13	13	1	-1	contr
chrX	112549129	112549180	BXD176	14	14	D	FALSE	13/13	13	1	1	expan
chrX	112712719	112712734	BXD012	10	10	B	FALSE	8/8	8	2	1	expan
chrX	112783538	112783569	BXD089	7	7	B	FALSE	8/8	8	1	-1	contr
chrX	112922370	112922424	BXD015	10	10	D	FALSE	11/11	11	1	-1	contr
chrX	113020731	113020763	BXD177	12	12	D	FALSE	11/11	11	1	1	expan
chrX	113031517	113031560	BXD014	12	12	B	FALSE	11/11	11	1	1	expan
chrX	113206720	113206763	BXD065b	12	12	D	FALSE	11/11	11	1	1	expan
chrX	113206720	113206763	BXD124	12	12	B	FALSE	11/11	11	1	1	expan
chrX	113371580	113371627	BXD034	13	13	B	FALSE	12/12	12	1	1	expan
chrX	113371580	113371627	BXD195	13	13	B	FALSE	12/12	12	1	1	expan
chrX	113371580	113371627	BXD209	13	13	B	FALSE	12/12	12	1	1	expan
chrX	113371580	113371627	BXD223	13	13	B	FALSE	12/12	12	1	1	expan
chrX	114271644	114271679	BXD144	10	10	B	FALSE	9/9	9	1	1	expan
chrX	114344956	114344976	BXD011	4	4	B	FALSE	7/7	7	3	-1	contr
chrX	114677527	114677558	BXD031	9	9	B	FALSE	8/8	8	1	1	expan
chrX	114700260	114700289	BXD131	12	12	D	FALSE	15/15	15	3	-1	contr
chrX	115382071	115382100	BXD088	8	8	B	FALSE	10/10	10	2	-1	contr
chrX	115658570	115658617	BXD067	11	11	B	FALSE	12/12	12	1	-1	contr
chrX	115658570	115658617	BXD085	13	13	B	FALSE	12/12	12	1	1	expan
chrX	116159834	116159869	BXD055	18	18	D	FALSE	12/12	12	6	1	expan
chrX	116164465	116164503	BXD089	12	12	D	FALSE	11/11	11	1	1	expan
chrX	116873182	116873225	BXD038	12	12	D	FALSE	11/11	11	1	1	expan
chrX	117021241	117021288	BXD020	13	13	B	FALSE	12/12	12	1	1	expan
chrX	117021241	117021288	BXD095	11	11	D	FALSE	10/10	10	1	1	expan
chrX	117021241	117021288	BXD171	13	13	B	FALSE	12/12	12	1	1	expan
chrX	117112097	117112128	BXD173	10	10	D	FALSE	9/9	9	1	1	expan
chrX	118442459	118442494	BXD065	11	11	D	FALSE	10/10	10	1	1	expan
chrX	118883949	118883962	BXD071	6	6	D	FALSE	7/7	7	1	-1	contr
chrX	119021410	119021445	BXD090	13	13	D	FALSE	12/12	12	1	1	expan
chrX	119650331	119650375	BXD008	10	10	B	FALSE	9/9	9	1	1	expan
chrX	119866587	119866618	BXD065	9	9	D	FALSE	8/8	8	1	1	expan
chrX	120115686	120115721	BXD013	11	11	B	FALSE	10/10	10	1	1	expan
chrX	120425591	120425614	BXD027	9	9	B	FALSE	12/12	12	3	-1	contr
chrX	120480723	120480770	BXD067	11	11	B	FALSE	12/12	12	1	-1	contr
chrX	121038862	121038885	BXD050	5	5	B	FALSE	6/6	6	1	-1	contr
chrX	121079410	121079453	BXD184	12	12	D	FALSE	11/11	11	1	1	expan
chrX	121746405	121746440	BXD031	10	10	B	FALSE	12/12	12	2	-1	contr
chrX	121860477	121860520	BXD099	12	12	D	FALSE	11/11	11	1	1	expan
chrX	122393898	122393933	BXD002	10	10	B	FALSE	9/9	9	1	1	expan
chrX	122456802	122456841	BXD013	11	11	B	FALSE	10/10	10	1	1	expan
chrX	122456802	122456841	BXD070	11	11	B	FALSE	10/10	10	1	1	expan
chrX	122831388	122831432	BXD204	10	10	B	FALSE	9/9	9	1	1	expan
chrX	122890802	122890821	BXD034	11	11	B	FALSE	10/10	10	1	1	expan
chrX	126396296	126396325	BXD016	7	7	B	FALSE	6/6	6	1	1	expan
chrX	126450650	126450685	BXD008	10	10	B	FALSE	9/9	9	1	1	expan
chrX	126904393	126904417	BXD131	4	4	D	FALSE	5/5	5	1	-1	contr
chrX	127468887	127468921	BXD031	6	6	B	FALSE	7/7	7	1	-1	contr
chrX	128069982	128070021	BXD128	9	9	D	FALSE	8/8	8	1	1	expan
chrX	128272498	128272547	BXD024_cep	11	11	B	FALSE	10/10	10	1	1	expan
chrX	128301144	128301171	BXD029_trl4	8	8	B	FALSE	7/7	7	1	1	expan
chrX	128778586	128778629	BXD021	12	12	B	FALSE	11/11	11	1	1	expan
chrX	129023402	129023446	BXD098	10	10	D	FALSE	9/9	9	1	1	expan
chrX	129168938	129168977	BXD086	9	9	D	FALSE	10/10	10	1	-1	contr
chrX	129205654	129205688	BXD027	8	8	B	FALSE	7/7	7	1	1	expan
chrX	129234209	129234234	BXD008	14	14	B	FALSE	13/13	13	1	1	expan
chrX	129287943	129287960	BXD019	10	10	D	FALSE	9/9	9	1	1	expan
chrX	129394853	129394892	BXD014	9	9	B	FALSE	10/10	10	1	-1	contr
chrX	129421973	129422012	BXD211	11	11	D	FALSE	10/10	10	1	1	expan
chrX	129478643	129478682	BXD014	11	11	B	FALSE	10/10	10	1	1	expan
chrX	130131763	130131796	BXD111	18	18	D	FALSE	17/17	17	1	1	expan
chrX	130131763	130131796	BXD176	18	18	D	FALSE	17/17	17	1	1	expan
chrX	130234798	130234861	BXD020	15	15	B	FALSE	16/16	16	1	-1	contr
chrX	130234798	130234861	BXD022	15	15	B	FALSE	16/16	16	1	-1	contr
chrX	130234798	130234861	BXD032	15	15	D	FALSE	16/16	16	1	-1	contr
chrX	130234798	130234861	BXD060	17	17	B	FALSE	16/16	16	1	1	expan
chrX	130234798	130234861	BXD098	15	15	D	FALSE	16/16	16	1	-1	contr
chrX	130234798	130234861	BXD151	15	15	D	FALSE	16/16	16	1	-1	contr
chrX	130234798	130234861	BXD222	15	15	D	FALSE	16/16	16	1	-1	contr
chrX	130255015	130255047	BXD050	10	10	D	FALSE	11/11	11	1	-1	contr
chrX	130345611	130345650	BXD176	8	8	D	FALSE	11/11	11	3	-1	contr
chrX	130411951	130411994	BXD002	10	10	B	FALSE	11/11	11	1	-1	contr
chrX	130411951	130411994	BXD009	10	10	B	FALSE	11/11	11	1	-1	contr
chrX	130411951	130411994	BXD011	10	10	B	FALSE	11/11	11	1	-1	contr
chrX	130411951	130411994	BXD012	10	10	B	FALSE	11/11	11	1	-1	contr
chrX	130411951	130411994	BXD013	10	10	B	FALSE	11/11	11	1	-1	contr
chrX	130411951	130411994	BXD016	10	10	B	FALSE	11/11	11	1	-1	contr
chrX	130411951	130411994	BXD018	10	10	B	FALSE	11/11	11	1	-1	contr
chrX	130411951	130411994	BXD020	10	10	B	FALSE	11/11	11	1	-1	contr
chrX	130411951	130411994	BXD022	10	10	B	FALSE	11/11	11	1	-1	contr
chrX	130411951	130411994	BXD024	10	10	B	FALSE	11/11	11	1	-1	contr
chrX	130411951	130411994	BXD028	10	10	B	FALSE	11/11	11	1	-1	contr
chrX	130411951	130411994	BXD029	10	10	B	FALSE	11/11	11	1	-1	contr
chrX	130411951	130411994	BXD029_trl4	10	10	B	FALSE	11/11	11	1	-1	contr
chrX	130411951	130411994	BXD031	10	10	B	FALSE	11/11	11	1	-1	contr
chrX	130411951	130411994	BXD087	12	12	D	FALSE	11/11	11	1	1	expan
chrX	130411951	130411994	BXD194	12	12	D	FALSE	11/11	11	1	1	expan
chrX	130418348	130418387	BXD045	12	12	D	FALSE	11/11	11	1	1	expan
chrX	131008367	131008422	BXD018	13	13	B	FALSE	14/14	14	1	-1	contr
chrX	131008367	131008422	BXD022	13	13	B	FALSE	14/14	14	1	-1	contr
chrX	131008367	131008422	BXD029	13	13	B	FALSE	14/14	14	1	-1	contr
chrX	131008367	131008422	BXD078	13	13	B	FALSE	14/14	14	1	-1	contr
chrX	131008367	131008422	BXD086	13	13	D	FALSE	12/12	12	1	1	expan
chrX	131107114	131107165	BXD002	12	12	B	FALSE	13/13	13	1	-1	contr
chrX	131107114	131107165	BXD028	12	12	B	FALSE	13/13	13	1	-1	contr
chrX	131107114	131107165	BXD036	12	12	D	FALSE	11/11	11	1	1	expan
chrX	131107114	131107165	BXD039	14	14	B	FALSE	13/13	13	1	1	expan
chrX	131107114	131107165	BXD102	10	10	D	FALSE	11/11	11	1	-1	contr
chrX	131107114	131107165	BXD149	12	12	B	FALSE	13/13	13	1	-1	contr
chrX	131276772	131276816	BXD002	8	8	B	FALSE	9/9	9	1	-1	contr
chrX	131276772	131276816	BXD015	10	10	D	FALSE	9/9	9	1	1	expan
chrX	131276772	131276816	BXD022	10	10	B	FALSE	9/9	9	1	1	expan
chrX	131580217	131580264	BXD024_cep	13	13	B	FALSE	12/12	12	1	1	expan
chrX	131580217	131580264	BXD031	13	13	B	FALSE	12/12	12	1	1	expan
chrX	132056195	132056224	BXD024_cep	4	4	B	FALSE	6/6	6	2	-1	contr
chrX	132056195	132056224	BXD024	4	4	B	FALSE	6/6	6	2	-1	contr
chrX	132056781	132056804	BXD029_trl4	13	13	B	FALSE	12/12	12	1	1	expan
chrX	132456339	132456394	BXD042	13	13	D	FALSE	14/14	14	1	-1	contr
chrX	132456339	132456394	BXD079	15	15	D	FALSE	14/14	14	1	1	expan
chrX	132719533	132719576	BXD016	10	10	B	FALSE	11/11	11	1	-1	contr
chrX	132719533	132719576	BXD064	12	12	B	FALSE	11/11	11	1	1	expan
chrX	132719533	132719576	BXD089	12	12	D	FALSE	11/11	11	1	1	expan
chrX	132814638	132814663	BXD028	14	14	B	FALSE	13/13	13	1	1	expan
chrX	132903071	132903115	BXD042	8	8	D	FALSE	9/9	9	1	-1	contr
chrX	133454392	133454435	BXD018	12	12	B	FALSE	11/11	11	1	1	expan
chrX	133454392	133454435	BXD031	12	12	B	FALSE	11/11	11	1	1	expan
chrX	133454392	133454435	BXD039	12	12	B	FALSE	11/11	11	1	1	expan
chrX	133454392	133454435	BXD154	12	12	B	FALSE	11/11	11	1	1	expan
chrX	133573305	133573344	BXD002	11	11	B	FALSE	10/10	10	1	1	expan
chrX	133573305	133573344	BXD032	11	11	D	FALSE	10/10	10	1	1	expan
chrX	134318729	134318760	BXD077	9	9	D	FALSE	8/8	8	1	1	expan
chrX	134359374	134359391	BXD032	6	6	D	FALSE	9/9	9	3	-1	contr
chrX	134381359	134381386	BXD001	13	13	B	FALSE	14/14	14	1	-1	contr
chrX	134381359	134381386	BXD002	13	13	B	FALSE	14/14	14	1	-1	contr
chrX	134381359	134381386	BXD008	13	13	B	FALSE	14/14	14	1	-1	contr
chrX	134381359	134381386	BXD016	13	13	B	FALSE	14/14	14	1	-1	contr
chrX	134381359	134381386	BXD020	13	13	B	FALSE	14/14	14	1	-1	contr
chrX	134381359	134381386	BXD021	13	13	B	FALSE	14/14	14	1	-1	contr
chrX	134381359	134381386	BXD078	13	13	B	FALSE	14/14	14	1	-1	contr
chrX	134463985	134464004	BXD001	11	11	B	FALSE	10/10	10	1	1	expan
chrX	134516793	134516832	BXD036	12	12	D	FALSE	11/11	11	1	1	expan
chrX	134567632	134567667	BXD034	10	10	B	FALSE	9/9	9	1	1	expan
chrX	134726798	134726833	BXD006	13	13	D	FALSE	12/12	12	1	1	expan
chrX	135202643	135202692	BXD034	11	11	B	FALSE	10/10	10	1	1	expan
chrX	136021193	136021216	BXD048a	13	13	D	FALSE	12/12	12	1	1	expan
chrX	136126901	136126945	BXD005	16	16	B	FALSE	15/15	15	1	1	expan
chrX	136162460	136162507	BXD016	13	13	B	FALSE	12/12	12	1	1	expan
chrX	136162460	136162507	BXD198	13	13	B	FALSE	12/12	12	1	1	expan
chrX	136162460	136162507	BXD202	13	13	B	FALSE	12/12	12	1	1	expan
chrX	136162460	136162507	BXD204	13	13	B	FALSE	12/12	12	1	1	expan
chrX	136162460	136162507	BXD209	13	13	B	FALSE	12/12	12	1	1	expan
chrX	136178577	136178606	BXD006	8	8	D	FALSE	7/7	7	1	1	expan
chrX	136458923	136458952	BXD021	16	16	B	FALSE	15/15	15	1	1	expan
chrX	136906649	136906688	BXD020	11	11	B	FALSE	10/10	10	1	1	expan
chrX	136906649	136906688	BXD099	8	8	D	FALSE	9/9	9	1	-1	contr
chrX	137175033	137175046	BXD127	9	9	D	FALSE	7/7	7	2	1	expan
chrX	137275444	137275487	BXD083	12	12	B	FALSE	11/11	11	1	1	expan
chrX	137646074	137646121	BXD021	13	13	B	FALSE	12/12	12	1	1	expan
chrX	137765486	137765527	BXD016	9	9	B	FALSE	14/14	14	5	-1	contr
chrX	138053149	138053203	BXD131	13	13	D	FALSE	12/12	12	1	1	expan
chrX	138101481	138101508	BXD078	6	6	B	FALSE	7/7	7	1	-1	contr
chrX	138444425	138444436	BXD222	8	8	D	FALSE	6/6	6	2	1	expan
chrX	138942501	138942544	BXD014	10	10	B	FALSE	11/11	11	1	-1	contr
chrX	138942501	138942544	BXD015	10	10	D	FALSE	11/11	11	1	-1	contr
chrX	139027095	139027121	BXD078	10	10	B	FALSE	9/9	9	1	1	expan
chrX	139068269	139068312	BXD013	12	12	B	FALSE	11/11	11	1	1	expan
chrX	139068269	139068312	BXD024	12	12	D	FALSE	13/13	13	1	-1	contr
chrX	139068269	139068312	BXD100	14	14	D	FALSE	13/13	13	1	1	expan
chrX	139068269	139068312	BXD152	12	12	B	FALSE	11/11	11	1	1	expan
chrX	139068269	139068312	BXD155	12	12	B	FALSE	11/11	11	1	1	expan
chrX	139281633	139281667	BXD065	11	11	D	FALSE	10/10	10	1	1	expan
chrX	139545204	139545231	BXD020	6	6	B	FALSE	7/7	7	1	-1	contr
chrX	139761675	139761698	BXD071	13	13	D	FALSE	12/12	12	1	1	expan
chrX	139761675	139761698	BXD075	4	4	B	FALSE	6/6	6	2	-1	contr
chrX	139761675	139761698	BXD084	13	13	D	FALSE	12/12	12	1	1	expan
chrX	139761675	139761698	BXD089	13	13	D	FALSE	12/12	12	1	1	expan
chrX	139761675	139761698	BXD090	13	13	D	FALSE	12/12	12	1	1	expan
chrX	139988830	139988864	BXD127	8	8	D	FALSE	7/7	7	1	1	expan
chrX	141202883	141202922	BXD073b	11	11	B	FALSE	10/10	10	1	1	expan
chrX	141322052	141322091	BXD018	9	9	B	FALSE	10/10	10	1	-1	contr
chrX	141516543	141516574	BXD148	7	7	B	FALSE	8/8	8	1	-1	contr
chrX	141803177	141803203	BXD044	10	10	D	FALSE	9/9	9	1	1	expan
chrX	142526883	142526921	BXD075	14	14	B	FALSE	13/13	13	1	1	expan
chrX	142634101	142634145	BXD039	8	8	B	FALSE	9/9	9	1	-1	contr
chrX	142978266	142978305	BXD062	9	9	D	FALSE	10/10	10	1	-1	contr
chrX	142978266	142978305	BXD089	11	11	D	FALSE	10/10	10	1	1	expan
chrX	142978266	142978305	BXD160	11	11	B	FALSE	10/10	10	1	1	expan
chrX	142978266	142978305	BXD171	11	11	B	FALSE	10/10	10	1	1	expan
chrX	142978266	142978305	BXD172	11	11	B	FALSE	10/10	10	1	1	expan
chrX	143115602	143115641	BXD223	9	9	B	FALSE	8/8	8	1	1	expan
chrX	143154306	143154349	BXD128	12	12	D	FALSE	11/11	11	1	1	expan
chrX	143281366	143281409	BXD061	12	12	B	FALSE	11/11	11	1	1	expan
chrX	143507732	143507779	BXD043	10	10	D	FALSE	11/11	11	1	-1	contr
chrX	143636582	143636621	BXD018	11	11	B	FALSE	10/10	10	1	1	expan
chrX	143689147	143689194	BXD033	11	11	B	FALSE	12/12	12	1	-1	contr
chrX	143689147	143689194	BXD063	11	11	B	FALSE	12/12	12	1	-1	contr
chrX	144283065	144283096	BXD049	9	9	B	FALSE	8/8	8	1	1	expan
chrX	144632855	144632886	BXD018	17	17	B	FALSE	16/16	16	1	1	expan
chrX	145132042	145132081	BXD090	7	7	D	FALSE	8/8	8	1	-1	contr
chrX	145153522	145153573	BXD036	14	14	B	FALSE	13/13	13	1	1	expan
chrX	145153522	145153573	BXD098	11	11	B	FALSE	13/13	13	2	-1	contr
chrX	145153522	145153573	BXD122	14	14	B	FALSE	13/13	13	1	1	expan
chrX	145505573	145505617	BXD019	10	10	D	FALSE	9/9	9	1	1	expan
chrX	145540302	145540345	BXD031	12	12	B	FALSE	11/11	11	1	1	expan
chrX	145540302	145540345	BXD040	12	12	D	FALSE	11/11	11	1	1	expan
chrX	145540302	145540345	BXD078	12	12	B	FALSE	11/11	11	1	1	expan
chrX	145540302	145540345	BXD186	12	12	B	FALSE	11/11	11	1	1	expan
chrX	146148242	146148265	BXD073	7	7	D	FALSE	6/6	6	1	1	expan
chrX	146273259	146273286	BXD029_trl4	6	6	D	FALSE	7/7	7	1	-1	contr
chrX	146280804	146280843	BXD027	9	9	D	FALSE	8/8	8	1	1	expan
chrX	147240534	147240577	BXD088	12	12	D	FALSE	11/11	11	1	1	expan
chrX	147240534	147240577	BXD091	10	10	B	FALSE	11/11	11	1	-1	contr
chrX	147250966	147250991	BXD181	12	12	B	FALSE	13/13	13	1	-1	contr
chrX	147396741	147396780	BXD032	9	9	D	FALSE	8/8	8	1	1	expan
chrX	147476524	147476559	BXD191	8	8	B	FALSE	9/9	9	1	-1	contr
chrX	150536449	150536500	BXD005	12	12	B	FALSE	13/13	13	1	-1	contr
chrX	150536449	150536500	BXD074	12	12	D	FALSE	13/13	13	1	-1	contr
chrX	150536449	150536500	BXD173	14	14	D	FALSE	13/13	13	1	1	expan
chrX	150627721	150627756	BXD014	8	8	B	FALSE	9/9	9	1	-1	contr
chrX	150627721	150627756	BXD219	10	10	B	FALSE	9/9	9	1	1	expan
chrX	151036011	151036050	BXD048	10	10	D	FALSE	9/9	9	1	1	expan
chrX	151037652	151037695	BXD002	12	12	B	FALSE	11/11	11	1	1	expan
chrX	151079609	151079638	BXD034	16	16	B	FALSE	15/15	15	1	1	expan
chrX	151194202	151194237	BXD005	10	10	B	FALSE	9/9	9	1	1	expan
chrX	151452784	151452803	BXD031	4	4	D	FALSE	5/5	5	1	-1	contr
chrX	151458350	151458401	BXD031	11	11	D	FALSE	12/12	12	1	-1	contr
chrX	151536123	151536144	BXD090	12	12	B	FALSE	11/11	11	1	1	expan
chrX	151980560	151980604	BXD063	14	14	B	FALSE	15/15	15	1	-1	contr
chrX	151987331	151987378	BXD048	10	10	D	FALSE	11/11	11	1	-1	contr
chrX	151987331	151987378	BXD067	13	13	B	FALSE	12/12	12	1	1	expan
chrX	151987331	151987378	BXD071	10	10	D	FALSE	11/11	11	1	-1	contr
chrX	151987331	151987378	BXD100	13	13	B	FALSE	12/12	12	1	1	expan
chrX	152113165	152113200	BXD001	10	10	B	FALSE	9/9	9	1	1	expan
chrX	152157760	152157807	BXD044	11	11	B	FALSE	12/12	12	1	-1	contr
chrX	152180585	152180644	BXD056	13	13	D	FALSE	14/14	14	1	-1	contr
chrX	152461396	152461443	BXD018	11	11	B	FALSE	12/12	12	1	-1	contr
chrX	152461396	152461443	BXD086	11	11	B	FALSE	12/12	12	1	-1	contr
chrX	152461396	152461443	BXD087	11	11	B	FALSE	12/12	12	1	-1	contr
chrX	152461396	152461443	BXD128	13	13	D	FALSE	12/12	12	1	1	expan
chrX	152461396	152461443	BXD194	11	11	B	FALSE	12/12	12	1	-1	contr
chrX	152973274	152973285	BXD086	7	7	B	FALSE	6/6	6	1	1	expan
chrX	153206524	153206568	BXD033	10	10	B	FALSE	9/9	9	1	1	expan
chrX	153286113	153286148	BXD002	8	8	B	FALSE	9/9	9	1	-1	contr
chrX	153286113	153286148	BXD045	8	8	D	FALSE	9/9	9	1	-1	contr
chrX	153865952	153866003	BXD127	14	14	B	FALSE	13/13	13	1	1	expan
chrX	153865952	153866003	BXD216	14	14	D	FALSE	12/12	12	2	1	expan
chrX	155181212	155181271	BXD086	13	13	D	FALSE	12/12	12	1	1	expan
chrX	155265778	155265801	BXD087	7	7	B	FALSE	6/6	6	1	1	expan
chrX	155265778	155265801	BXD194	7	7	B	FALSE	6/6	6	1	1	expan
chrX	155357387	155357413	BXD027	10	10	D	FALSE	9/9	9	1	1	expan
chrX	155407627	155407670	BXD020	12	12	B	FALSE	11/11	11	1	1	expan
chrX	155485933	155485976	BXD012	12	12	B	FALSE	11/11	11	1	1	expan
chrX	155485933	155485976	BXD044	10	10	B	FALSE	11/11	11	1	-1	contr
chrX	155653938	155653967	BXD089	7	7	B	FALSE	6/6	6	1	1	expan
chrX	155724211	155724246	BXD069	10	10	D	FALSE	9/9	9	1	1	expan
chrX	156536981	156537025	BXD098	10	10	D	FALSE	9/9	9	1	1	expan
chrX	156588565	156588608	BXD100	12	12	B	FALSE	11/11	11	1	1	expan
chrX	156977589	156977630	BXD045	8	8	D	FALSE	7/7	7	1	1	expan
chrX	157197167	157197192	BXD053	14	14	B	FALSE	13/13	13	1	1	expan
chrX	157259396	157259455	BXD005	14	14	B	FALSE	15/15	15	1	-1	contr
chrX	157463793	157463822	BXD022	8	8	D	FALSE	15/15	15	7	-1	contr
chrX	158008969	158009002	BXD031	18	18	B	FALSE	17/17	17	1	1	expan
chrX	158139651	158139686	BXD018	10	10	B	FALSE	9/9	9	1	1	expan
chrX	158196192	158196235	BXD064	10	10	D	FALSE	12/12	12	2	-1	contr
chrX	158354433	158354472	BXD002	9	9	B	FALSE	8/8	8	1	1	expan
chrX	158942607	158942654	BXD002	13	13	B	FALSE	12/12	12	1	1	expan
chrX	158942607	158942654	BXD022	13	13	D	FALSE	14/14	14	1	-1	contr
chrX	158942607	158942654	BXD151	13	13	D	FALSE	14/14	14	1	-1	contr
chrX	159228186	159228215	BXD020	11	11	B	FALSE	10/10	10	1	1	expan
chrX	159580602	159580633	BXD065b	6	6	B	FALSE	8/8	8	2	-1	contr
chrX	159865779	159865796	BXD061	10	10	B	FALSE	9/9	9	1	1	expan
chrX	160068927	160068970	BXD034	12	12	B	FALSE	11/11	11	1	1	expan
chrX	160068927	160068970	BXD086	12	12	D	FALSE	11/11	11	1	1	expan
chrX	160343110	160343149	BXD039	9	9	B	FALSE	8/8	8	1	1	expan
chrX	161025097	161025152	BXD016	15	15	B	FALSE	14/14	14	1	1	expan
chrX	161025097	161025152	BXD100	15	15	B	FALSE	14/14	14	1	1	expan
chrX	161025097	161025152	BXD127	15	15	B	FALSE	14/14	14	1	1	expan
chrX	161099766	161099777	BXD148	2	2	B	FALSE	3/3	3	1	-1	contr
chrX	161176567	161176590	BXD014	5	5	B	FALSE	4/4	4	1	1	expan
chrX	161570151	161570194	BXD050	10	10	D	FALSE	11/11	11	1	-1	contr
chrX	161651507	161651558	BXD078	14	14	B	FALSE	13/13	13	1	1	expan
chrX	161721913	161721952	BXD045	11	11	D	FALSE	10/10	10	1	1	expan
chrX	162173638	162173685	BXD009	13	13	B	FALSE	12/12	12	1	1	expan
chrX	162290268	162290315	BXD031	13	13	B	FALSE	12/12	12	1	1	expan
chrX	162867072	162867111	BXD186	11	11	B	FALSE	10/10	10	1	1	expan
chrX	163565131	163565169	BXD029_trl4	14	14	B	FALSE	13/13	13	1	1	expan
chrX	163602082	163602129	BXD028	13	13	B	FALSE	12/12	12	1	1	expan
chrX	163602082	163602129	BXD063	13	13	B	FALSE	12/12	12	1	1	expan
chrX	163602082	163602129	BXD074	13	13	D	FALSE	12/12	12	1	1	expan
chrX	163602082	163602129	BXD213	11	11	D	FALSE	12/12	12	1	-1	contr
chrX	163720955	163720998	BXD006	12	12	B	FALSE	11/11	11	1	1	expan
chrX	163855414	163855469	BXD042	16	16	D	FALSE	15/15	15	1	1	expan
chrX	163855414	163855469	BXD069	17	17	D	FALSE	15/15	15	2	1	expan
chrX	163855414	163855469	BXD077	16	16	D	FALSE	15/15	15	1	1	expan
chrX	163855414	163855469	BXD083	16	16	D	FALSE	15/15	15	1	1	expan
chrX	163855414	163855469	BXD088	16	16	D	FALSE	15/15	15	1	1	expan
chrX	164083095	164083122	BXD062	8	8	D	FALSE	9/9	9	1	-1	contr
chrX	164417129	164417170	BXD018	15	15	B	FALSE	14/14	14	1	1	expan
chrX	164453362	164453377	BXD073	10	10	D	FALSE	9/9	9	1	1	expan
chrX	165061998	165062052	BXD014	10	10	B	FALSE	11/11	11	1	-1	contr
chrX	165685083	165685134	BXD002	14	14	B	FALSE	13/13	13	1	1	expan
chrX	165685083	165685134	BXD008	14	14	B	FALSE	13/13	13	1	1	expan
chrX	165697286	165697329	BXD048	12	12	B	FALSE	11/11	11	1	1	expan
chrX	165824025	165824076	BXD071	15	15	D	FALSE	14/14	14	1	1	expan
chrX	165824025	165824076	BXD084	15	15	D	FALSE	14/14	14	1	1	expan
chrX	165824025	165824076	BXD086	15	15	D	FALSE	14/14	14	1	1	expan
chrX	165824025	165824076	BXD101	15	15	D	FALSE	14/14	14	1	1	expan
chrX	166061500	166061551	BXD038	12	12	D	FALSE	13/13	13	1	-1	contr
chrX	166209663	166209689	BXD078	6	6	B	FALSE	9/9	9	3	-1	contr
chrX	166563871	166563910	BXD155	11	11	B	FALSE	10/10	10	1	1	expan
chrX	167038319	167038362	BXD048	12	12	B	FALSE	11/11	11	1	1	expan
chrX	167048626	167048665	BXD013	9	9	B	FALSE	10/10	10	1	-1	contr
chrX	167048626	167048665	BXD022	9	9	D	FALSE	10/10	10	1	-1	contr
chrX	167048626	167048665	BXD032	9	9	D	FALSE	10/10	10	1	-1	contr
chrX	167048626	167048665	BXD042	9	9	D	FALSE	10/10	10	1	-1	contr
chrX	167048626	167048665	BXD071	9	9	D	FALSE	10/10	10	1	-1	contr
chrX	167048626	167048665	BXD084	9	9	D	FALSE	10/10	10	1	-1	contr
chrX	167095618	167095647	BXD100	6	6	B	FALSE	5/5	5	1	1	expan
chrX	167182095	167182130	BXD042	8	8	D	FALSE	9/9	9	1	-1	contr
chrX	167479585	167479608	BXD036	14	14	B	FALSE	12/12	12	2	1	expan
chrX	167532884	167532917	BXD049	16	16	B	FALSE	17/17	17	1	-1	contr
chrX	167568736	167568765	BXD151	7	7	D	FALSE	6/6	6	1	1	expan
chrX	167604366	167604386	BXD111	4	4	B	FALSE	7/7	7	3	-1	contr
chrX	167970922	167970961	BXD031	9	9	B	FALSE	10/10	10	1	-1	contr
chrX	168027047	168027086	BXD071	9	9	D	FALSE	10/10	10	1	-1	contr
chrX	168580007	168580054	BXD040	13	13	B	FALSE	12/12	12	1	1	expan
chrX	168670114	168670149	BXD006	7	7	D	FALSE	6/6	6	1	1	expan
chrX	168719494	168719521	BXD071	8	8	D	FALSE	7/7	7	1	1	expan
chrX	168719494	168719521	BXD101	5	5	D	FALSE	7/7	7	2	-1	contr
chrX	168969181	168969220	BXD069	11	11	D	FALSE	10/10	10	1	1	expan
chrX	168969181	168969220	BXD075	11	11	D	FALSE	10/10	10	1	1	expan
chrX	168969181	168969220	BXD083	11	11	D	FALSE	10/10	10	1	1	expan
chrX	168969181	168969220	BXD087	11	11	D	FALSE	10/10	10	1	1	expan
chrX	168969181	168969220	BXD099	11	11	D	FALSE	10/10	10	1	1	expan
chrX	168969181	168969220	BXD194	11	11	D	FALSE	10/10	10	1	1	expan
chrX	169001462	169001513	BXD027	14	14	D	FALSE	13/13	13	1	1	expan
chrX	169001462	169001513	BXD038	15	15	D	FALSE	13/13	13	2	1	expan
chrX	169001462	169001513	BXD087	14	14	D	FALSE	13/13	13	1	1	expan
chrX	169001462	169001513	BXD194	14	14	D	FALSE	13/13	13	1	1	expan
chrX	169122708	169122733	BXD018	14	14	B	FALSE	13/13	13	1	1	expan
chrX	169577741	169577776	BXD001	8	8	B	FALSE	9/9	9	1	-1	contr
chrX	169577741	169577776	BXD002	8	8	B	FALSE	9/9	9	1	-1	contr
chrX	169577741	169577776	BXD008	8	8	B	FALSE	9/9	9	1	-1	contr
chrX	169577741	169577776	BXD016	8	8	B	FALSE	9/9	9	1	-1	contr
chrX	169577741	169577776	BXD021	8	8	B	FALSE	9/9	9	1	-1	contr
chrX	169577741	169577776	BXD029	8	8	B	FALSE	9/9	9	1	-1	contr
chrX	169577741	169577776	BXD029_trl4	8	8	B	FALSE	9/9	9	1	-1	contr
chrX	169812269	169812296	BXD149	8	8	B	FALSE	7/7	7	1	1	expan
chrX	169812269	169812296	BXD152	8	8	B	FALSE	7/7	7	1	1	expan
chrX	169812269	169812296	BXD155	8	8	B	FALSE	7/7	7	1	1	expan
chrX	169942093	169942112	BXD029	2	2	B	FALSE	4/4	4	2	-1	contr
chrX	170677547	170677573	BXD005	4	4	B	FALSE	3/3	3	1	1	expan
chrX	170677547	170677573	BXD122	4	4	B	FALSE	3/3	3	1	1	expan
