# Supplementary material for: A novel quantitative trait locus implicates Msh3 in the propensity for genome-wide short tandem repeat expansions in mice
Source: Genome Res. 2023 May;33(5):689–702. doi: 10.1101/gr.277576.122 (PMC10317118; doi:10.1101/gr.277576.122)
Supplement: Supplemental Material [file supp_gr.277576.122_Supplemental_code.zip › BXD-STR-Mutator-Manuscript-main/outs/denovo_ri_gts_homY.tsv]

chr	pos	end	strain	RN_A	RN_B	founder	fou_het	fou_gt	fou_rn	delta_fou	expand_sign	expand_type
chrY	936277	936328	BXD086	12	12	D	FALSE	11/11	11	1	1	expan
chrY	1903823	1903840	BXD034	4	4	D	FALSE	3/3	3	1	1	expan
chrY	1915326	1915357	BXD009	10	10	D	FALSE	9/9	9	1	1	expan
chrY	3954023	3954072	BXD028	11	11	D	FALSE	10/10	10	1	1	expan
chrY	4821826	4821855	BXD050	16	16	D	FALSE	15/15	15	1	1	expan
chrY	5126273	5126299	BXD195	10	10	D	FALSE	9/9	9	1	1	expan
chrY	5146402	5146437	BXD100	15	15	D	FALSE	14/14	14	1	1	expan
chrY	5734307	5734328	BXD015	12	12	D	FALSE	11/11	11	1	1	expan
chrY	6001652	6001678	BXD001	10	10	D	FALSE	9/9	9	1	1	expan
chrY	6001652	6001678	BXD018	10	10	D	FALSE	9/9	9	1	1	expan
chrY	6505875	6505914	BXD006	11	11	D	FALSE	10/10	10	1	1	expan
chrY	6627869	6627898	BXD014	8	8	D	FALSE	7/7	7	1	1	expan
chrY	6739702	6739745	BXD032	12	12	D	FALSE	11/11	11	1	1	expan
chrY	6902067	6902118	BXD038	14	14	D	FALSE	13/13	13	1	1	expan
chrY	7693060	7693098	BXD187	10	10	D	FALSE	12/12	12	2	-1	contr
chrY	8415982	8416041	BXD051	13	13	D	FALSE	14/14	14	1	-1	contr
chrY	9025862	9025925	BXD032	16	16	D	FALSE	17/17	17	1	-1	contr
chrY	9025862	9025925	BXD075	16	16	B	FALSE	15/15	15	1	1	expan
chrY	9025862	9025925	BXD077	16	16	B	FALSE	15/15	15	1	1	expan
chrY	9025862	9025925	BXD079	16	16	B	FALSE	15/15	15	1	1	expan
chrY	9025862	9025925	BXD085	16	16	B	FALSE	15/15	15	1	1	expan
chrY	9025862	9025925	BXD087	16	16	B	FALSE	15/15	15	1	1	expan
chrY	9025862	9025925	BXD088	16	16	B	FALSE	15/15	15	1	1	expan
chrY	9025862	9025925	BXD194	16	16	B	FALSE	15/15	15	1	1	expan
chrY	9201093	9201149	BXD002	15	15	D	FALSE	16/16	16	1	-1	contr
chrY	9201093	9201149	BXD048a	17	17	D	FALSE	16/16	16	1	1	expan
chrY	9373678	9373733	BXD011	15	15	D	FALSE	14/14	14	1	1	expan
chrY	9373678	9373733	BXD014	15	15	D	FALSE	14/14	14	1	1	expan
chrY	9373678	9373733	BXD021	15	15	D	FALSE	14/14	14	1	1	expan
chrY	9373678	9373733	BXD022	15	15	D	FALSE	14/14	14	1	1	expan
chrY	9373678	9373733	BXD029	15	15	B	FALSE	14/14	14	1	1	expan
chrY	9373678	9373733	BXD032	15	15	D	FALSE	14/14	14	1	1	expan
chrY	9373678	9373733	BXD055	13	13	D	FALSE	14/14	14	1	-1	contr
chrY	9782892	9782927	BXD011	13	13	D	FALSE	12/12	12	1	1	expan
chrY	10026630	10026643	BXD021	8	8	D	FALSE	7/7	7	1	1	expan
chrY	10095685	10095708	BXD013	9	9	D	FALSE	8/8	8	1	1	expan
chrY	10241729	10241748	BXD027	6	6	D	FALSE	5/5	5	1	1	expan
chrY	10308559	10308590	BXD137	9	9	D	FALSE	8/8	8	1	1	expan
chrY	10386352	10386363	BXD006	7	7	D	FALSE	6/6	6	1	1	expan
chrY	10487319	10487344	BXD039	14	14	D	FALSE	13/13	13	1	1	expan
chrY	10587719	10587746	BXD065	9	9	D	FALSE	8/8	8	1	1	expan
chrY	16342840	16342893	BXD012	8	8	D	FALSE	9/9	9	1	-1	contr
chrY	18998026	18998065	BXD024_cep	11	11	D	FALSE	10/10	10	1	1	expan
chrY	20583260	20583299	BXD005	11	11	D	FALSE	12/12	12	1	-1	contr
chrY	20910784	20910815	BXD032	10	10	D	FALSE	9/9	9	1	1	expan
chrY	21618937	21618960	BXD009	9	9	D	FALSE	8/8	8	1	1	expan
chrY	23563326	23563365	BXD024_cep	8	8	D	FALSE	9/9	9	1	-1	contr
chrY	23563326	23563365	BXD024	8	8	D	FALSE	9/9	9	1	-1	contr
chrY	35690136	35690180	BXD088	10	10	B	FALSE	9/9	9	1	1	expan
chrY	38952745	38952784	BXD219	11	11	D	FALSE	10/10	10	1	1	expan
chrY	39158317	39158368	BXD169	14	14	D	FALSE	13/13	13	1	1	expan
chrY	40232558	40232608	BXD065b	15	15	D	FALSE	14/14	14	1	1	expan
chrY	40232558	40232608	BXD067	15	15	D	FALSE	14/14	14	1	1	expan
chrY	40233961	40233972	BXD168	7	7	D	FALSE	6/6	6	1	1	expan
chrY	40233961	40233972	BXD169	7	7	D	FALSE	6/6	6	1	1	expan
chrY	40233961	40233972	BXD180	7	7	D	FALSE	6/6	6	1	1	expan
chrY	40233961	40233972	BXD181	7	7	D	FALSE	6/6	6	1	1	expan
chrY	40233961	40233972	BXD183	7	7	D	FALSE	6/6	6	1	1	expan
chrY	40233961	40233972	BXD186	7	7	D	FALSE	6/6	6	1	1	expan
chrY	40233961	40233972	BXD187	7	7	D	FALSE	6/6	6	1	1	expan
chrY	40233961	40233972	BXD190	7	7	D	FALSE	6/6	6	1	1	expan
chrY	40233961	40233972	BXD191	7	7	D	FALSE	6/6	6	1	1	expan
chrY	40233961	40233972	BXD195	7	7	D	FALSE	6/6	6	1	1	expan
chrY	40233961	40233972	BXD196	7	7	D	FALSE	6/6	6	1	1	expan
chrY	40233961	40233972	BXD198	7	7	D	FALSE	6/6	6	1	1	expan
chrY	40233961	40233972	BXD201	7	7	D	FALSE	6/6	6	1	1	expan
chrY	40233961	40233972	BXD202	7	7	D	FALSE	6/6	6	1	1	expan
chrY	40233961	40233972	BXD204	7	7	D	FALSE	6/6	6	1	1	expan
chrY	40233961	40233972	BXD209	7	7	D	FALSE	6/6	6	1	1	expan
chrY	40233961	40233972	BXD218	7	7	D	FALSE	6/6	6	1	1	expan
chrY	40233961	40233972	BXD219	7	7	D	FALSE	6/6	6	1	1	expan
chrY	40233961	40233972	BXD221	7	7	D	FALSE	6/6	6	1	1	expan
chrY	40233961	40233972	BXD222	7	7	D	FALSE	6/6	6	1	1	expan
chrY	40233961	40233972	BXD223	7	7	D	FALSE	6/6	6	1	1	expan
chrY	40233961	40233972	BXD225	7	7	D	FALSE	6/6	6	1	1	expan
chrY	40233961	40233972	BXD226	7	7	D	FALSE	6/6	6	1	1	expan
chrY	40233961	40233972	BXD227	7	7	D	FALSE	6/6	6	1	1	expan
chrY	40761072	40761111	BXD002	19	19	D	FALSE	20/20	20	1	-1	contr
chrY	40761072	40761111	BXD049	21	21	D	FALSE	20/20	20	1	1	expan
chrY	41765882	41765933	BXD071	14	14	B	FALSE	13/13	13	1	1	expan
chrY	42225714	42225761	BXD050	17	17	D	FALSE	15/15	15	2	1	expan
chrY	44406350	44406381	BXD217	9	9	D	FALSE	8/8	8	1	1	expan
chrY	44893922	44893945	BXD029_trl4	11	11	D	FALSE	12/12	12	1	-1	contr
chrY	53854289	53854324	BXD029	17	17	B	FALSE	18/18	18	1	-1	contr
chrY	61558460	61558519	BXD048a	16	16	D	FALSE	15/15	15	1	1	expan
chrY	68078350	68078374	BXD015	6	6	D	FALSE	5/5	5	1	1	expan
chrY	68141885	68141900	BXD024_cep	3	3	D	FALSE	4/4	4	1	-1	contr
chrY	68438890	68438945	BXD154	15	15	D	FALSE	16/16	16	1	-1	contr
chrY	68743492	68743512	BXD029	6	6	B	FALSE	7/7	7	1	-1	contr
chrY	73246708	73246731	BXD013	7	7	D	FALSE	6/6	6	1	1	expan
chrY	73246708	73246731	BXD019	7	7	D	FALSE	6/6	6	1	1	expan
chrY	73246708	73246731	BXD024	7	7	D	FALSE	6/6	6	1	1	expan
chrY	75038155	75038172	BXD056	7	7	D	FALSE	6/6	6	1	1	expan
chrY	75259093	75259125	BXD021	10	10	D	FALSE	11/11	11	1	-1	contr
chrY	75259093	75259125	BXD022	10	10	D	FALSE	11/11	11	1	-1	contr
chrY	75259093	75259125	BXD024_cep	10	10	D	FALSE	11/11	11	1	-1	contr
chrY	75259093	75259125	BXD050	10	10	D	FALSE	11/11	11	1	-1	contr
chrY	76242951	76242982	BXD024_cep	17	17	D	FALSE	16/16	16	1	1	expan
chrY	77155525	77155548	BXD024_cep	7	7	D	FALSE	6/6	6	1	1	expan
chrY	77847007	77847022	BXD024_cep	3	3	D	FALSE	4/4	4	1	-1	contr
chrY	81599081	81599116	BXD024_cep	8	8	D	FALSE	9/9	9	1	-1	contr
chrY	81828759	81828798	BXD027	9	9	D	FALSE	10/10	10	1	-1	contr
chrY	82514400	82514439	BXD013	9	9	D	FALSE	10/10	10	1	-1	contr
chrY	86198423	86198458	BXD019	8	8	D	FALSE	9/9	9	1	-1	contr
chrY	86349031	86349066	BXD028	13	13	D	FALSE	12/12	12	1	1	expan
chrY	87280853	87280892	BXD068	9	9	D	FALSE	10/10	10	1	-1	contr
chrY	87280853	87280892	BXD114	9	9	D	FALSE	10/10	10	1	-1	contr
chrY	87280853	87280892	BXD122	9	9	D	FALSE	10/10	10	1	-1	contr
chrY	87280853	87280892	BXD123	9	9	D	FALSE	10/10	10	1	-1	contr
chrY	87280853	87280892	BXD128	9	9	D	FALSE	10/10	10	1	-1	contr
chrY	87280853	87280892	BXD149	9	9	D	FALSE	10/10	10	1	-1	contr
chrY	87280853	87280892	BXD198	9	9	D	FALSE	10/10	10	1	-1	contr
chrY	87280853	87280892	BXD201	9	9	D	FALSE	10/10	10	1	-1	contr
chrY	87280853	87280892	BXD211	9	9	D	FALSE	10/10	10	1	-1	contr
chrY	87280853	87280892	BXD225	9	9	D	FALSE	10/10	10	1	-1	contr
chrY	88533485	88533520	BXD042	14	14	D	FALSE	13/13	13	1	1	expan
chrY	89043343	89043390	BXD061	15	15	D	FALSE	16/16	16	1	-1	contr
chrY	89351003	89351023	BXD002	8	8	D	FALSE	7/7	7	1	1	expan
chrY	89390459	89390510	BXD005	12	12	D	FALSE	13/13	13	1	-1	contr
chrY	89635670	89635725	BXD154	15	15	D	FALSE	14/14	14	1	1	expan
chrY	90231867	90231902	BXD073a	19	19	B	FALSE	18/18	18	1	1	expan
chrY	90333930	90333941	BXD215	7	7	D	FALSE	6/6	6	1	1	expan
chrY	90741861	90741872	BXD015	2	2	D	FALSE	3/3	3	1	-1	contr
chrY	90741861	90741872	BXD034	2	2	D	FALSE	3/3	3	1	-1	contr
chrY	90741861	90741872	BXD068	2	2	D	FALSE	3/3	3	1	-1	contr
chrY	90784321	90784332	BXD006	9	9	D	FALSE	4/4	4	5	1	expan
chrY	90784321	90784332	BXD019	9	9	D	FALSE	4/4	4	5	1	expan
chrY	90784321	90784332	BXD038	9	9	D	FALSE	4/4	4	5	1	expan
chrY	90784321	90784332	BXD062	9	9	D	FALSE	4/4	4	5	1	expan
chrY	90784321	90784332	BXD073	9	9	B	FALSE	4/4	4	5	1	expan
chrY	90784321	90784332	BXD113	9	9	D	FALSE	4/4	4	5	1	expan
chrY	90784321	90784332	BXD114	9	9	D	FALSE	4/4	4	5	1	expan
chrY	90784321	90784332	BXD198	9	9	D	FALSE	4/4	4	5	1	expan
chrY	90784321	90784332	BXD199	9	9	D	FALSE	4/4	4	5	1	expan
chrY	90784321	90784332	BXD213	9	9	D	FALSE	4/4	4	5	1	expan
chrY	90792067	90792081	BXD006	6	6	D	FALSE	5/5	5	1	1	expan
chrY	90792067	90792081	BXD013	6	6	D	FALSE	5/5	5	1	1	expan
chrY	90792067	90792081	BXD019	6	6	D	FALSE	5/5	5	1	1	expan
chrY	90792067	90792081	BXD027	6	6	D	FALSE	5/5	5	1	1	expan
chrY	90792067	90792081	BXD038	6	6	D	FALSE	5/5	5	1	1	expan
chrY	90792067	90792081	BXD042	6	6	D	FALSE	5/5	5	1	1	expan
chrY	90792067	90792081	BXD045	6	6	D	FALSE	5/5	5	1	1	expan
chrY	90792067	90792081	BXD062	6	6	D	FALSE	5/5	5	1	1	expan
chrY	90792067	90792081	BXD064	6	6	D	FALSE	5/5	5	1	1	expan
chrY	90792067	90792081	BXD073a	6	6	B	FALSE	5/5	5	1	1	expan
chrY	90792067	90792081	BXD073	6	6	B	FALSE	5/5	5	1	1	expan
chrY	90792067	90792081	BXD074	6	6	D	FALSE	5/5	5	1	1	expan
chrY	90792067	90792081	BXD075	6	6	B	FALSE	5/5	5	1	1	expan
chrY	90792067	90792081	BXD077	6	6	B	FALSE	5/5	5	1	1	expan
chrY	90792067	90792081	BXD089	6	6	D	FALSE	5/5	5	1	1	expan
chrY	90792067	90792081	BXD098	6	6	D	FALSE	5/5	5	1	1	expan
chrY	90792067	90792081	BXD099	6	6	D	FALSE	5/5	5	1	1	expan
chrY	90792067	90792081	BXD113	6	6	D	FALSE	5/5	5	1	1	expan
chrY	90792067	90792081	BXD131	6	6	D	FALSE	5/5	5	1	1	expan
chrY	90792067	90792081	BXD141	6	6	D	FALSE	5/5	5	1	1	expan
chrY	90792067	90792081	BXD148	6	6	D	FALSE	5/5	5	1	1	expan
chrY	90792067	90792081	BXD150	6	6	D	FALSE	5/5	5	1	1	expan
chrY	90792067	90792081	BXD198	6	6	D	FALSE	5/5	5	1	1	expan
chrY	90792067	90792081	BXD199	6	6	D	FALSE	5/5	5	1	1	expan
chrY	90792067	90792081	BXD213	6	6	D	FALSE	5/5	5	1	1	expan
chrY	90792932	90792951	BXD020	2	2	D	FALSE	4/4	4	2	-1	contr
chrY	90792932	90792951	BXD022	2	2	D	FALSE	4/4	4	2	-1	contr
chrY	90792932	90792951	BXD024_cep	2	2	D	FALSE	4/4	4	2	-1	contr
chrY	90792932	90792951	BXD050	2	2	D	FALSE	4/4	4	2	-1	contr
chrY	90792932	90792951	BXD083	2	2	B	FALSE	4/4	4	2	-1	contr
chrY	90793394	90793409	BXD020	5	5	D	FALSE	4/4	4	1	1	expan
chrY	90793394	90793409	BXD022	5	5	D	FALSE	4/4	4	1	1	expan
chrY	90793394	90793409	BXD024_cep	5	5	D	FALSE	4/4	4	1	1	expan
chrY	90793394	90793409	BXD024	5	5	D	FALSE	4/4	4	1	1	expan
chrY	90793394	90793409	BXD039	5	5	D	FALSE	4/4	4	1	1	expan
chrY	90793394	90793409	BXD043	5	5	D	FALSE	4/4	4	1	1	expan
chrY	90793394	90793409	BXD050	5	5	D	FALSE	4/4	4	1	1	expan
chrY	90793394	90793409	BXD051	5	5	D	FALSE	4/4	4	1	1	expan
chrY	90793394	90793409	BXD055	5	5	D	FALSE	4/4	4	1	1	expan
chrY	90793394	90793409	BXD065	5	5	D	FALSE	4/4	4	1	1	expan
chrY	90793394	90793409	BXD066	5	5	D	FALSE	4/4	4	1	1	expan
chrY	90793394	90793409	BXD095	3	3	B	FALSE	4/4	4	1	-1	contr
chrY	90793394	90793409	BXD102	5	5	B	FALSE	4/4	4	1	1	expan
chrY	90793394	90793409	BXD125	5	5	D	FALSE	4/4	4	1	1	expan
chrY	90793394	90793409	BXD168	5	5	D	FALSE	4/4	4	1	1	expan
chrY	90793394	90793409	BXD180	5	5	D	FALSE	4/4	4	1	1	expan
chrY	90793394	90793409	BXD184	5	5	D	FALSE	4/4	4	1	1	expan
chrY	90793394	90793409	BXD186	5	5	D	FALSE	4/4	4	1	1	expan
chrY	90793394	90793409	BXD190	5	5	D	FALSE	4/4	4	1	1	expan
chrY	90793394	90793409	BXD215	5	5	D	FALSE	4/4	4	1	1	expan
chrY	90793394	90793409	BXD218	5	5	D	FALSE	4/4	4	1	1	expan
chrY	90825116	90825127	BXD095	2	2	B	FALSE	3/3	3	1	-1	contr
