# Supplementary material for: A novel quantitative trait locus implicates Msh3 in the propensity for genome-wide short tandem repeat expansions in mice
Source: Genome Res. 2023 May;33(5):689–702. doi: 10.1101/gr.277576.122 (PMC10317118; doi:10.1101/gr.277576.122)
Supplement: Supplemental Material [file supp_gr.277576.122_Supplemental_code.zip › BXD-STR-Mutator-Manuscript-main/outs/denovo_strs_filtered.csv]

	chr	pos	end	strain	RN_A	RN_B	founder	fou_het	fou_gt	founder_rn	delta_fou	expand_sign	expand_type	RN_T
1	chr1	3134119	3134160	BXD184	15	15	D	FALSE	14/14	14	1	1	expan	30
2	chr1	3327251	3327290	BXD011	11	11	B	FALSE	10/10	10	1	1	expan	22
3	chr1	3459217	3459272	BXD027	15	15	B	FALSE	14/14	14	1	1	expan	30
4	chr1	3529807	3529850	BXD043	12	12	B	FALSE	11/11	11	1	1	expan	24
5	chr1	3576109	3576152	BXD038	12	12	B	FALSE	11/11	11	1	1	expan	24
6	chr1	4055341	4055376	BXD001	11	11	B	FALSE	12/12	12	1	-1	contr	22
7	chr1	4055341	4055376	BXD002	11	11	B	FALSE	12/12	12	1	-1	contr	22
8	chr1	4055341	4055376	BXD009	11	11	B	FALSE	12/12	12	1	-1	contr	22
9	chr1	4055341	4055376	BXD011	11	11	B	FALSE	12/12	12	1	-1	contr	22
10	chr1	4055341	4055376	BXD013	11	11	B	FALSE	12/12	12	1	-1	contr	22
11	chr1	4055341	4055376	BXD014	11	11	B	FALSE	12/12	12	1	-1	contr	22
12	chr1	4055341	4055376	BXD024_cep	11	11	B	FALSE	12/12	12	1	-1	contr	22
13	chr1	4055341	4055376	BXD024	11	11	B	FALSE	12/12	12	1	-1	contr	22
14	chr1	4055341	4055376	BXD027	11	11	B	FALSE	12/12	12	1	-1	contr	22
15	chr1	4055341	4055376	BXD031	11	11	B	FALSE	12/12	12	1	-1	contr	22
16	chr1	4055341	4055376	BXD032	11	11	B	FALSE	12/12	12	1	-1	contr	22
17	chr1	4055341	4055376	BXD078	13	13	D	FALSE	12/12	12	1	1	expan	26
18	chr1	4215533	4215568	BXD181	11	11	D	FALSE	10/10	10	1	1	expan	22
19	chr1	4388234	4388268	BXD002	8	8	B	FALSE	7/7	7	1	1	expan	16
20	chr1	4449017	4449072	BXD123	16	16	D	FALSE	15/15	15	1	1	expan	32
21	chr1	4517194	4517241	BXD024_cep	13	13	B	FALSE	12/12	12	1	1	expan	26
22	chr1	4517194	4517241	BXD024	13	13	B	FALSE	12/12	12	1	1	expan	26
23	chr1	4517194	4517241	BXD066	13	13	B	FALSE	12/12	12	1	1	expan	26
24	chr1	4517194	4517241	BXD154	13	13	B	FALSE	12/12	12	1	1	expan	26
25	chr1	4848400	4848435	BXD031	10	10	B	FALSE	9/9	9	1	1	expan	20
26	chr1	4885247	4885286	BXD180	11	11	B	FALSE	10/10	10	1	1	expan	22
27	chr1	5899946	5899985	BXD091	8	8	D	FALSE	9/9	9	1	-1	contr	16
28	chr1	5927629	5927700	BXD006	10	10	D	FALSE	11/11	11	1	-1	contr	20
29	chr1	5927629	5927700	BXD151	13	13	B	FALSE	12/12	12	1	1	expan	26
30	chr1	5927629	5927700	BXD160	9	9	D	FALSE	11/11	11	2	-1	contr	18
31	chr1	5963266	5963305	BXD095	11	11	D	FALSE	10/10	10	1	1	expan	22
32	chr1	6635223	6635246	BXD064	13	13	D	FALSE	12/12	12	1	1	expan	26
33	chr1	6722604	6722663	BXD044	9	9	D	FALSE	8/8	8	1	1	expan	18
34	chr1	6722604	6722663	BXD060	13	13	B	FALSE	12/12	12	1	1	expan	26
35	chr1	6722604	6722663	BXD169	11	11	B	FALSE	12/12	12	1	-1	contr	22
36	chr1	7116409	7116432	BXD031	9	9	B	FALSE	8/8	8	1	1	expan	18
37	chr1	7554806	7554849	BXD001	12	12	B	FALSE	11/11	11	1	1	expan	24
38	chr1	7757086	7757130	BXD018	8	8	B	FALSE	9/9	9	1	-1	contr	16
39	chr1	7757086	7757130	BXD060	8	8	B	FALSE	9/9	9	1	-1	contr	16
40	chr1	7757086	7757130	BXD065a	8	8	B	FALSE	9/9	9	1	-1	contr	16
41	chr1	7757086	7757130	BXD065	8	8	B	FALSE	9/9	9	1	-1	contr	16
42	chr1	7757086	7757130	BXD065b	8	8	B	FALSE	9/9	9	1	-1	contr	16
43	chr1	7757086	7757130	BXD066	8	8	B	FALSE	9/9	9	1	-1	contr	16
44	chr1	7757086	7757130	BXD067	8	8	B	FALSE	9/9	9	1	-1	contr	16
45	chr1	7757086	7757130	BXD070	8	8	B	FALSE	9/9	9	1	-1	contr	16
46	chr1	7757086	7757130	BXD071	8	8	B	FALSE	9/9	9	1	-1	contr	16
47	chr1	7757086	7757130	BXD074	8	8	B	FALSE	9/9	9	1	-1	contr	16
48	chr1	7757086	7757130	BXD084	8	8	B	FALSE	9/9	9	1	-1	contr	16
49	chr1	7757086	7757130	BXD087	8	8	B	FALSE	9/9	9	1	-1	contr	16
50	chr1	7757086	7757130	BXD089	8	8	B	FALSE	9/9	9	1	-1	contr	16
51	chr1	7757086	7757130	BXD090	8	8	B	FALSE	9/9	9	1	-1	contr	16
52	chr1	7757086	7757130	BXD099	8	8	B	FALSE	9/9	9	1	-1	contr	16
53	chr1	7757086	7757130	BXD100	8	8	B	FALSE	9/9	9	1	-1	contr	16
54	chr1	7757086	7757130	BXD101	8	8	B	FALSE	9/9	9	1	-1	contr	16
55	chr1	7986821	7986852	BXD001	7	7	B	FALSE	8/8	8	1	-1	contr	14
56	chr1	7986821	7986852	BXD002	7	7	B	FALSE	8/8	8	1	-1	contr	14
57	chr1	7986821	7986852	BXD009	7	7	B	FALSE	8/8	8	1	-1	contr	14
58	chr1	7986821	7986852	BXD013	7	7	B	FALSE	8/8	8	1	-1	contr	14
59	chr1	7986821	7986852	BXD014	7	7	B	FALSE	8/8	8	1	-1	contr	14
60	chr1	7986821	7986852	BXD018	7	7	B	FALSE	8/8	8	1	-1	contr	14
61	chr1	7986821	7986852	BXD024_cep	7	7	B	FALSE	8/8	8	1	-1	contr	14
62	chr1	7986821	7986852	BXD024	7	7	B	FALSE	8/8	8	1	-1	contr	14
63	chr1	7986821	7986852	BXD027	7	7	B	FALSE	8/8	8	1	-1	contr	14
64	chr1	7986821	7986852	BXD031	7	7	B	FALSE	8/8	8	1	-1	contr	14
65	chr1	7986821	7986852	BXD032	7	7	B	FALSE	8/8	8	1	-1	contr	14
66	chr1	8290480	8290543	BXD061	15	15	D	FALSE	14/14	14	1	1	expan	30
67	chr1	8290480	8290543	BXD068	15	15	D	FALSE	14/14	14	1	1	expan	30
68	chr1	8303362	8303409	BXD038	13	13	B	FALSE	12/12	12	1	1	expan	26
69	chr1	8303362	8303409	BXD183	13	13	B	FALSE	12/12	12	1	1	expan	26
70	chr1	8389896	8389935	BXD002	11	11	B	FALSE	10/10	10	1	1	expan	22
71	chr1	8389896	8389935	BXD073	11	11	D	FALSE	10/10	10	1	1	expan	22
72	chr1	8580889	8580912	BXD051	13	13	B	FALSE	12/12	12	1	1	expan	26
73	chr1	8646828	8646863	BXD065	10	10	B	FALSE	9/9	9	1	1	expan	20
74	chr1	8653498	8653537	BXD005	9	9	D	FALSE	8/8	8	1	1	expan	18
75	chr1	8682359	8682378	BXD031	11	11	B	FALSE	10/10	10	1	1	expan	22
76	chr1	8784610	8784647	BXD171	20	20	B	FALSE	19/19	19	1	1	expan	40
77	chr1	8784610	8784647	BXD186	20	20	B	FALSE	19/19	19	1	1	expan	40
78	chr1	8909209	8909256	BXD014	9	9	B	FALSE	8/8	8	1	1	expan	18
79	chr1	9054350	9054388	BXD201	12	12	B	FALSE	13/13	13	1	-1	contr	24
80	chr1	9101975	9102022	BXD016	13	13	D	FALSE	11/11	11	2	1	expan	26
81	chr1	9273522	9273549	BXD073b	8	8	D	FALSE	7/7	7	1	1	expan	16
82	chr1	9413992	9414011	BXD086	6	6	D	FALSE	7/7	7	1	-1	contr	12
83	chr1	9420278	9420321	BXD019	9	9	D	FALSE	8/8	8	1	1	expan	18
84	chr1	9420278	9420321	BXD032	10	10	B	FALSE	11/11	11	1	-1	contr	20
85	chr1	9808370	9808417	BXD033	15	15	B	FALSE	12/12	12	3	1	expan	30
86	chr1	10294485	10294552	BXD014	19	19	B	FALSE	17/17	17	2	1	expan	38
87	chr1	10294485	10294552	BXD019	16	16	D	FALSE	15/15	15	1	1	expan	32
88	chr1	10294485	10294552	BXD020	16	16	D	FALSE	15/15	15	1	1	expan	32
89	chr1	10294485	10294552	BXD027	16	16	B	FALSE	17/17	17	1	-1	contr	32
90	chr1	10294485	10294552	BXD029	16	16	D	FALSE	15/15	15	1	1	expan	32
91	chr1	10294485	10294552	BXD029_trl4	16	16	D	FALSE	15/15	15	1	1	expan	32
92	chr1	10294485	10294552	BXD034	16	16	B	FALSE	17/17	17	1	-1	contr	32
93	chr1	10294485	10294552	BXD039	14	14	D	FALSE	15/15	15	1	-1	contr	28
94	chr1	10294485	10294552	BXD042	16	16	B	FALSE	17/17	17	1	-1	contr	32
95	chr1	10294485	10294552	BXD055	16	16	B	FALSE	17/17	17	1	-1	contr	32
96	chr1	10294485	10294552	BXD069	16	16	B	FALSE	17/17	17	1	-1	contr	32
97	chr1	10294485	10294552	BXD073	16	16	D	FALSE	15/15	15	1	1	expan	32
98	chr1	10294485	10294552	BXD089	18	18	B	FALSE	17/17	17	1	1	expan	36
99	chr1	10294485	10294552	BXD098	19	19	B	FALSE	17/17	17	2	1	expan	38
100	chr1	10294485	10294552	BXD111	18	18	B	FALSE	17/17	17	1	1	expan	36
101	chr1	10294485	10294552	BXD125	16	16	B	FALSE	17/17	17	1	-1	contr	32
102	chr1	10294485	10294552	BXD173	18	18	B	FALSE	17/17	17	1	1	expan	36
103	chr1	10294485	10294552	BXD195	16	16	B	FALSE	17/17	17	1	-1	contr	32
104	chr1	10294485	10294552	BXD224	16	16	B	FALSE	17/17	17	1	-1	contr	32
105	chr1	10352703	10352758	BXD002	15	15	B	FALSE	14/14	14	1	1	expan	30
106	chr1	10352703	10352758	BXD011	15	15	D	FALSE	16/16	16	1	-1	contr	30
107	chr1	10352703	10352758	BXD039	15	15	D	FALSE	16/16	16	1	-1	contr	30
108	chr1	10352703	10352758	BXD187	15	15	B	FALSE	14/14	14	1	1	expan	30
109	chr1	10630373	10630424	BXD018	15	15	B	FALSE	13/13	13	2	1	expan	30
110	chr1	10630373	10630424	BXD222	15	15	D	FALSE	14/14	14	1	1	expan	30
111	chr1	10673910	10673965	BXD009	14	14	B	FALSE	15/15	15	1	-1	contr	28
112	chr1	10673910	10673965	BXD013	14	14	B	FALSE	15/15	15	1	-1	contr	28
113	chr1	10673910	10673965	BXD014	14	14	B	FALSE	15/15	15	1	-1	contr	28
114	chr1	10673910	10673965	BXD024	14	14	B	FALSE	15/15	15	1	-1	contr	28
115	chr1	10673910	10673965	BXD031	14	14	B	FALSE	15/15	15	1	-1	contr	28
116	chr1	10673910	10673965	BXD032	14	14	B	FALSE	15/15	15	1	-1	contr	28
117	chr1	10673910	10673965	BXD036	14	14	B	FALSE	15/15	15	1	-1	contr	28
118	chr1	10673910	10673965	BXD038	14	14	B	FALSE	15/15	15	1	-1	contr	28
119	chr1	10673910	10673965	BXD040	14	14	B	FALSE	15/15	15	1	-1	contr	28
120	chr1	10673910	10673965	BXD042	14	14	B	FALSE	15/15	15	1	-1	contr	28
121	chr1	10673910	10673965	BXD050	14	14	B	FALSE	15/15	15	1	-1	contr	28
122	chr1	10673910	10673965	BXD051	14	14	B	FALSE	15/15	15	1	-1	contr	28
123	chr1	10673910	10673965	BXD055	14	14	B	FALSE	15/15	15	1	-1	contr	28
124	chr1	10673910	10673965	BXD060	14	14	B	FALSE	15/15	15	1	-1	contr	28
125	chr1	10673910	10673965	BXD065a	14	14	B	FALSE	15/15	15	1	-1	contr	28
126	chr1	10673910	10673965	BXD065b	14	14	B	FALSE	15/15	15	1	-1	contr	28
127	chr1	10673910	10673965	BXD067	14	14	B	FALSE	15/15	15	1	-1	contr	28
128	chr1	10673910	10673965	BXD069	14	14	B	FALSE	15/15	15	1	-1	contr	28
129	chr1	10673910	10673965	BXD070	14	14	B	FALSE	15/15	15	1	-1	contr	28
130	chr1	10673910	10673965	BXD081	14	14	B	FALSE	15/15	15	1	-1	contr	28
131	chr1	10673910	10673965	BXD084	14	14	B	FALSE	15/15	15	1	-1	contr	28
132	chr1	10673910	10673965	BXD087	14	14	B	FALSE	15/15	15	1	-1	contr	28
133	chr1	10673910	10673965	BXD088	14	14	B	FALSE	15/15	15	1	-1	contr	28
134	chr1	10673910	10673965	BXD095	14	14	D	FALSE	13/13	13	1	1	expan	28
135	chr1	10673910	10673965	BXD098	14	14	B	FALSE	15/15	15	1	-1	contr	28
136	chr1	10673910	10673965	BXD100	16	16	B	FALSE	15/15	15	1	1	expan	32
137	chr1	10673910	10673965	BXD101	14	14	B	FALSE	15/15	15	1	-1	contr	28
138	chr1	10673910	10673965	BXD111	14	14	B	FALSE	15/15	15	1	-1	contr	28
139	chr1	10673910	10673965	BXD124	14	14	B	FALSE	15/15	15	1	-1	contr	28
140	chr1	10673910	10673965	BXD128	14	14	B	FALSE	15/15	15	1	-1	contr	28
141	chr1	10673910	10673965	BXD131	14	14	B	FALSE	15/15	15	1	-1	contr	28
142	chr1	10673910	10673965	BXD141	14	14	B	FALSE	15/15	15	1	-1	contr	28
143	chr1	10673910	10673965	BXD144	14	14	B	FALSE	15/15	15	1	-1	contr	28
144	chr1	10673910	10673965	BXD148	14	14	B	FALSE	15/15	15	1	-1	contr	28
145	chr1	10673910	10673965	BXD151	14	14	B	FALSE	15/15	15	1	-1	contr	28
146	chr1	10673910	10673965	BXD154	14	14	B	FALSE	15/15	15	1	-1	contr	28
147	chr1	10673910	10673965	BXD168	14	14	B	FALSE	15/15	15	1	-1	contr	28
148	chr1	10673910	10673965	BXD169	14	14	B	FALSE	15/15	15	1	-1	contr	28
149	chr1	10673910	10673965	BXD176	14	14	B	FALSE	15/15	15	1	-1	contr	28
150	chr1	10673910	10673965	BXD186	14	14	B	FALSE	15/15	15	1	-1	contr	28
151	chr1	10673910	10673965	BXD190	14	14	B	FALSE	15/15	15	1	-1	contr	28
152	chr1	10673910	10673965	BXD191	14	14	B	FALSE	15/15	15	1	-1	contr	28
153	chr1	10673910	10673965	BXD195	14	14	B	FALSE	15/15	15	1	-1	contr	28
154	chr1	10673910	10673965	BXD199	14	14	B	FALSE	15/15	15	1	-1	contr	28
155	chr1	10673910	10673965	BXD216	14	14	B	FALSE	15/15	15	1	-1	contr	28
156	chr1	10673910	10673965	BXD218	14	14	B	FALSE	15/15	15	1	-1	contr	28
157	chr1	10673910	10673965	BXD224	14	14	B	FALSE	15/15	15	1	-1	contr	28
158	chr1	10673910	10673965	BXD226	14	14	B	FALSE	15/15	15	1	-1	contr	28
159	chr1	11172538	11172577	BXD016	12	12	D	FALSE	11/11	11	1	1	expan	24
160	chr1	11488380	11488399	BXD190	4	4	B	FALSE	5/5	5	1	-1	contr	8
161	chr1	11916568	11916615	BXD009	11	11	B	FALSE	12/12	12	1	-1	contr	22
162	chr1	11916568	11916615	BXD022	14	14	D	FALSE	13/13	13	1	1	expan	28
163	chr1	12032607	12032630	BXD075	5	5	D	FALSE	4/4	4	1	1	expan	10
164	chr1	12066310	12066337	BXD205	5	5	D	FALSE	7/7	7	2	-1	contr	10
165	chr1	12083962	12084005	BXD005	13	13	D	FALSE	12/12	12	1	1	expan	26
166	chr1	12083962	12084005	BXD039	13	13	D	FALSE	12/12	12	1	1	expan	26
167	chr1	12083962	12084005	BXD068	13	13	D	FALSE	12/12	12	1	1	expan	26
168	chr1	12111417	12111448	BXD022	11	11	D	FALSE	10/10	10	1	1	expan	22
169	chr1	12111417	12111448	BXD156	11	11	D	FALSE	10/10	10	1	1	expan	22
170	chr1	12313033	12313080	BXD011	13	13	D	FALSE	14/14	14	1	-1	contr	26
171	chr1	12313033	12313080	BXD021	15	15	D	FALSE	14/14	14	1	1	expan	30
172	chr1	12313033	12313080	BXD027	13	13	B	FALSE	12/12	12	1	1	expan	26
173	chr1	12313033	12313080	BXD029_trl4	13	13	D	FALSE	14/14	14	1	-1	contr	26
174	chr1	12313033	12313080	BXD087	13	13	B	FALSE	12/12	12	1	1	expan	26
175	chr1	12313033	12313080	BXD219	15	15	D	FALSE	14/14	14	1	1	expan	30
176	chr1	12385232	12385266	BXD005	9	9	D	FALSE	10/10	10	1	-1	contr	18
177	chr1	12385232	12385266	BXD006	9	9	D	FALSE	10/10	10	1	-1	contr	18
178	chr1	12385232	12385266	BXD008	9	9	D	FALSE	10/10	10	1	-1	contr	18
179	chr1	12385232	12385266	BXD011	9	9	D	FALSE	10/10	10	1	-1	contr	18
180	chr1	12385232	12385266	BXD012	9	9	D	FALSE	10/10	10	1	-1	contr	18
181	chr1	12385232	12385266	BXD015	9	9	D	FALSE	10/10	10	1	-1	contr	18
182	chr1	12385232	12385266	BXD016	8	8	D	FALSE	10/10	10	2	-1	contr	16
183	chr1	12385232	12385266	BXD019	9	9	D	FALSE	10/10	10	1	-1	contr	18
184	chr1	12385232	12385266	BXD020	9	9	D	FALSE	10/10	10	1	-1	contr	18
185	chr1	12385232	12385266	BXD021	9	9	D	FALSE	10/10	10	1	-1	contr	18
186	chr1	12385232	12385266	BXD022	9	9	D	FALSE	10/10	10	1	-1	contr	18
187	chr1	12385232	12385266	BXD028	9	9	D	FALSE	10/10	10	1	-1	contr	18
188	chr1	12385232	12385266	BXD029	9	9	D	FALSE	10/10	10	1	-1	contr	18
189	chr1	12385232	12385266	BXD029_trl4	9	9	D	FALSE	10/10	10	1	-1	contr	18
190	chr1	12527426	12527452	BXD022	10	10	D	FALSE	9/9	9	1	1	expan	20
191	chr1	12619865	12619900	BXD005	10	10	D	FALSE	12/12	12	2	-1	contr	20
192	chr1	12619865	12619900	BXD006	11	11	D	FALSE	12/12	12	1	-1	contr	22
193	chr1	12619865	12619900	BXD011	11	11	D	FALSE	12/12	12	1	-1	contr	22
194	chr1	12619865	12619900	BXD012	11	11	D	FALSE	12/12	12	1	-1	contr	22
195	chr1	12619865	12619900	BXD015	11	11	D	FALSE	12/12	12	1	-1	contr	22
196	chr1	12619865	12619900	BXD016	11	11	D	FALSE	12/12	12	1	-1	contr	22
197	chr1	12619865	12619900	BXD020	11	11	D	FALSE	12/12	12	1	-1	contr	22
198	chr1	12619865	12619900	BXD021	11	11	D	FALSE	12/12	12	1	-1	contr	22
199	chr1	12619865	12619900	BXD022	11	11	D	FALSE	12/12	12	1	-1	contr	22
200	chr1	12619865	12619900	BXD028	11	11	D	FALSE	12/12	12	1	-1	contr	22
201	chr1	12619865	12619900	BXD029	11	11	D	FALSE	12/12	12	1	-1	contr	22
202	chr1	12619865	12619900	BXD029_trl4	11	11	D	FALSE	12/12	12	1	-1	contr	22
203	chr1	12619865	12619900	BXD033	11	11	D	FALSE	12/12	12	1	-1	contr	22
204	chr1	12619865	12619900	BXD039	11	11	D	FALSE	12/12	12	1	-1	contr	22
205	chr1	12619865	12619900	BXD043	11	11	D	FALSE	12/12	12	1	-1	contr	22
206	chr1	12619865	12619900	BXD044	11	11	D	FALSE	12/12	12	1	-1	contr	22
207	chr1	12619865	12619900	BXD049	11	11	D	FALSE	12/12	12	1	-1	contr	22
208	chr1	12619865	12619900	BXD056	11	11	D	FALSE	12/12	12	1	-1	contr	22
209	chr1	12619865	12619900	BXD061	11	11	D	FALSE	12/12	12	1	-1	contr	22
210	chr1	12619865	12619900	BXD063	11	11	D	FALSE	12/12	12	1	-1	contr	22
211	chr1	12619865	12619900	BXD064	11	11	D	FALSE	12/12	12	1	-1	contr	22
212	chr1	12619865	12619900	BXD067	10	10	B	FALSE	9/9	9	1	1	expan	20
213	chr1	12619865	12619900	BXD068	11	11	D	FALSE	12/12	12	1	-1	contr	22
214	chr1	12619865	12619900	BXD073a	11	11	D	FALSE	12/12	12	1	-1	contr	22
215	chr1	12619865	12619900	BXD073b	11	11	D	FALSE	12/12	12	1	-1	contr	22
216	chr1	12619865	12619900	BXD073	11	11	D	FALSE	12/12	12	1	-1	contr	22
217	chr1	12619865	12619900	BXD075	11	11	D	FALSE	12/12	12	1	-1	contr	22
218	chr1	12619865	12619900	BXD078	11	11	D	FALSE	12/12	12	1	-1	contr	22
219	chr1	12619865	12619900	BXD083	11	11	D	FALSE	12/12	12	1	-1	contr	22
220	chr1	12619865	12619900	BXD085	11	11	D	FALSE	12/12	12	1	-1	contr	22
221	chr1	12619865	12619900	BXD086	11	11	D	FALSE	12/12	12	1	-1	contr	22
222	chr1	12619865	12619900	BXD091	11	11	D	FALSE	12/12	12	1	-1	contr	22
223	chr1	12619865	12619900	BXD095	11	11	D	FALSE	12/12	12	1	-1	contr	22
224	chr1	12619865	12619900	BXD102	11	11	D	FALSE	12/12	12	1	-1	contr	22
225	chr1	12619865	12619900	BXD196	13	13	D	FALSE	12/12	12	1	1	expan	26
226	chr1	12619865	12619900	BXD227	13	13	D	FALSE	12/12	12	1	1	expan	26
227	chr1	12642859	12642906	BXD083	14	14	D	FALSE	13/13	13	1	1	expan	28
228	chr1	12642859	12642906	BXD178	14	14	D	FALSE	13/13	13	1	1	expan	28
229	chr1	12712943	12712990	BXD001	13	13	B	FALSE	12/12	12	1	1	expan	26
230	chr1	12784829	12784850	BXD009	10	10	B	FALSE	11/11	11	1	-1	contr	20
231	chr1	12827311	12827338	BXD031	8	8	B	FALSE	7/7	7	1	1	expan	16
232	chr1	13110486	13110517	BXD150	9	9	B	FALSE	8/8	8	1	1	expan	18
233	chr1	13110486	13110517	BXD187	9	9	B	FALSE	8/8	8	1	1	expan	18
234	chr1	13110486	13110517	BXD190	9	9	B	FALSE	8/8	8	1	1	expan	18
235	chr1	13110486	13110517	BXD195	9	9	B	FALSE	8/8	8	1	1	expan	18
236	chr1	13110486	13110517	BXD199	9	9	B	FALSE	8/8	8	1	1	expan	18
237	chr1	13110486	13110517	BXD218	9	9	B	FALSE	8/8	8	1	1	expan	18
238	chr1	13110486	13110517	BXD224	9	9	B	FALSE	8/8	8	1	1	expan	18
239	chr1	13312434	13312457	BXD225	11	11	D	FALSE	14/14	14	3	-1	contr	22
240	chr1	13677631	13677650	BXD012	10	10	D	FALSE	11/11	11	1	-1	contr	20
241	chr1	13748448	13748467	BXD018	11	11	B	FALSE	10/10	10	1	1	expan	22
242	chr1	13981928	13981977	BXD113	9	9	B	FALSE	10/10	10	1	-1	contr	18
243	chr1	14070841	14070884	BXD071	10	10	B	FALSE	11/11	11	1	-1	contr	20
244	chr1	14483203	14483235	BXD043	12	12	D	FALSE	11/11	11	1	1	expan	24
245	chr1	14483203	14483235	BXD044	12	12	D	FALSE	11/11	11	1	1	expan	24
246	chr1	14483203	14483235	BXD048a	12	12	D	FALSE	11/11	11	1	1	expan	24
247	chr1	14483203	14483235	BXD048	12	12	D	FALSE	11/11	11	1	1	expan	24
248	chr1	14483203	14483235	BXD049	12	12	D	FALSE	11/11	11	1	1	expan	24
249	chr1	14483203	14483235	BXD050	12	12	D	FALSE	11/11	11	1	1	expan	24
250	chr1	14483203	14483235	BXD055	12	12	D	FALSE	11/11	11	1	1	expan	24
251	chr1	14483203	14483235	BXD056	12	12	D	FALSE	11/11	11	1	1	expan	24
252	chr1	14483203	14483235	BXD061	12	12	D	FALSE	11/11	11	1	1	expan	24
253	chr1	14483203	14483235	BXD063	12	12	D	FALSE	11/11	11	1	1	expan	24
254	chr1	14483203	14483235	BXD068	12	12	D	FALSE	11/11	11	1	1	expan	24
255	chr1	14483203	14483235	BXD073a	12	12	D	FALSE	11/11	11	1	1	expan	24
256	chr1	14483203	14483235	BXD073b	12	12	D	FALSE	11/11	11	1	1	expan	24
257	chr1	14483203	14483235	BXD075	12	12	D	FALSE	11/11	11	1	1	expan	24
258	chr1	14483203	14483235	BXD083	12	12	D	FALSE	11/11	11	1	1	expan	24
259	chr1	14483203	14483235	BXD085	12	12	D	FALSE	11/11	11	1	1	expan	24
260	chr1	14483203	14483235	BXD086	12	12	D	FALSE	11/11	11	1	1	expan	24
261	chr1	14483203	14483235	BXD095	12	12	D	FALSE	11/11	11	1	1	expan	24
262	chr1	14483203	14483235	BXD102	12	12	D	FALSE	11/11	11	1	1	expan	24
263	chr1	14746330	14746357	BXD006	13	13	D	FALSE	12/12	12	1	1	expan	26
264	chr1	14746330	14746357	BXD012	13	13	D	FALSE	12/12	12	1	1	expan	26
265	chr1	14746330	14746357	BXD043	13	13	D	FALSE	12/12	12	1	1	expan	26
266	chr1	14746330	14746357	BXD102	13	13	D	FALSE	12/12	12	1	1	expan	26
267	chr1	14863953	14863982	BXD161	7	7	D	FALSE	6/6	6	1	1	expan	14
268	chr1	14863953	14863982	BXD184	7	7	D	FALSE	6/6	6	1	1	expan	14
269	chr1	15020055	15020081	BXD063	12	12	D	FALSE	11/11	11	1	1	expan	24
270	chr1	15651264	15651299	BXD016	11	11	D	FALSE	10/10	10	1	1	expan	22
271	chr1	15841120	15841135	BXD016	6	6	D	FALSE	11/11	11	5	-1	contr	12
272	chr1	15967105	15967148	BXD015	13	13	D	FALSE	12/12	12	1	1	expan	26
273	chr1	15967105	15967148	BXD016	13	13	D	FALSE	12/12	12	1	1	expan	26
274	chr1	16444198	16444221	BXD066	11	11	B	FALSE	8/8	8	3	1	expan	22
275	chr1	16485453	16485500	BXD161	10	10	D	FALSE	9/9	9	1	1	expan	20
276	chr1	16538110	16538149	BXD014	12	12	D	FALSE	11/11	11	1	1	expan	24
277	chr1	16976234	16976265	BXD156	9	9	D	FALSE	8/8	8	1	1	expan	18
278	chr1	17418089	17418128	BXD002	9	9	B	FALSE	8/8	8	1	1	expan	18
279	chr1	17418089	17418128	BXD009	9	9	B	FALSE	8/8	8	1	1	expan	18
280	chr1	17418089	17418128	BXD012	9	9	D	FALSE	8/8	8	1	1	expan	18
281	chr1	17418089	17418128	BXD013	9	9	B	FALSE	8/8	8	1	1	expan	18
282	chr1	17418089	17418128	BXD031	7	7	B	FALSE	8/8	8	1	-1	contr	14
283	chr1	17418089	17418128	BXD075	9	9	D	FALSE	8/8	8	1	1	expan	18
284	chr1	17671002	17671013	BXD002	2	2	B	FALSE	3/3	3	1	-1	contr	4
285	chr1	17858671	17858722	BXD019	14	14	D	FALSE	13/13	13	1	1	expan	28
286	chr1	17858671	17858722	BXD029	14	14	D	FALSE	13/13	13	1	1	expan	28
287	chr1	17858671	17858722	BXD029_trl4	14	14	D	FALSE	13/13	13	1	1	expan	28
288	chr1	17858671	17858722	BXD043	12	12	D	FALSE	13/13	13	1	-1	contr	24
289	chr1	17858671	17858722	BXD160	14	14	D	FALSE	13/13	13	1	1	expan	28
290	chr1	18002246	18002285	BXD042	11	11	B	FALSE	10/10	10	1	1	expan	22
291	chr1	18056208	18056239	BXD098	9	9	B	FALSE	8/8	8	1	1	expan	18
292	chr1	18087735	18087785	BXD222	16	16	D	FALSE	15/15	15	1	1	expan	32
293	chr1	18356081	18356144	BXD005	17	17	B	FALSE	16/16	16	1	1	expan	34
294	chr1	18440690	18440719	BXD005	7	7	B	FALSE	6/6	6	1	1	expan	14
295	chr1	18577555	18577593	BXD191	14	14	B	FALSE	13/13	13	1	1	expan	28
296	chr1	18678393	18678428	BXD027	10	10	B	FALSE	9/9	9	1	1	expan	20
297	chr1	18678393	18678428	BXD195	10	10	B	FALSE	9/9	9	1	1	expan	20
298	chr1	18678393	18678428	BXD224	10	10	B	FALSE	9/9	9	1	1	expan	20
299	chr1	19077210	19077253	BXD089	12	12	B	FALSE	11/11	11	1	1	expan	24
300	chr1	19183445	19183484	BXD009	11	11	B	FALSE	10/10	10	1	1	expan	22
301	chr1	19183445	19183484	BXD014	11	11	D	FALSE	10/10	10	1	1	expan	22
302	chr1	19183445	19183484	BXD081	11	11	B	FALSE	10/10	10	1	1	expan	22
303	chr1	19183445	19183484	BXD088	11	11	D	FALSE	10/10	10	1	1	expan	22
304	chr1	19258389	19258432	BXD049	12	12	B	FALSE	11/11	11	1	1	expan	24
305	chr1	19296233	19296288	BXD029_trl4	13	13	D	FALSE	14/14	14	1	-1	contr	26
306	chr1	19296233	19296288	BXD050	15	15	D	FALSE	14/14	14	1	1	expan	30
307	chr1	19296233	19296288	BXD056	16	16	D	FALSE	14/14	14	2	1	expan	32
308	chr1	19296233	19296288	BXD148	13	13	B	FALSE	14/14	14	1	-1	contr	26
309	chr1	19296233	19296288	BXD183	15	15	D	FALSE	14/14	14	1	1	expan	30
310	chr1	19361024	19361068	BXD016	17	17	D	FALSE	15/15	15	2	1	expan	34
311	chr1	19390063	19390074	BXD001	7	7	B	FALSE	6/6	6	1	1	expan	14
312	chr1	19502945	19502972	BXD089	8	8	B	FALSE	7/7	7	1	1	expan	16
313	chr1	19512891	19512934	BXD012	12	12	D	FALSE	11/11	11	1	1	expan	24
314	chr1	19530018	19530061	BXD064	12	12	D	FALSE	11/11	11	1	1	expan	24
315	chr1	19535759	19535823	BXD038	11	11	B	FALSE	13/13	13	2	-1	contr	22
316	chr1	19597692	19597724	BXD048	13	13	D	FALSE	11/11	11	2	1	expan	26
317	chr1	19750257	19750304	BXD014	13	13	D	FALSE	12/12	12	1	1	expan	26
318	chr1	19750257	19750304	BXD020	11	11	D	FALSE	12/12	12	1	-1	contr	22
319	chr1	19750257	19750304	BXD031	11	11	B	FALSE	12/12	12	1	-1	contr	22
320	chr1	19750257	19750304	BXD048a	13	13	D	FALSE	12/12	12	1	1	expan	26
321	chr1	19750257	19750304	BXD090	13	13	B	FALSE	12/12	12	1	1	expan	26
322	chr1	19750257	19750304	BXD181	13	13	D	FALSE	12/12	12	1	1	expan	26
323	chr1	19750257	19750304	BXD187	13	13	B	FALSE	12/12	12	1	1	expan	26
324	chr1	19750257	19750304	BXD190	13	13	B	FALSE	12/12	12	1	1	expan	26
325	chr1	19750257	19750304	BXD195	13	13	B	FALSE	12/12	12	1	1	expan	26
326	chr1	19750257	19750304	BXD216	13	13	B	FALSE	12/12	12	1	1	expan	26
327	chr1	19750257	19750304	BXD218	13	13	B	FALSE	12/12	12	1	1	expan	26
328	chr1	19750257	19750304	BXD225	13	13	B	FALSE	12/12	12	1	1	expan	26
329	chr1	19779193	19779220	BXD022	8	8	D	FALSE	7/7	7	1	1	expan	16
330	chr1	19783891	19783935	BXD019	8	8	D	FALSE	9/9	9	1	-1	contr	16
331	chr1	19813964	19814015	BXD029	12	12	D	FALSE	13/13	13	1	-1	contr	24
332	chr1	19813964	19814015	BXD029_trl4	12	12	D	FALSE	13/13	13	1	-1	contr	24
333	chr1	19813964	19814015	BXD083	12	12	D	FALSE	13/13	13	1	-1	contr	24
334	chr1	19813964	19814015	BXD090	12	12	B	FALSE	13/13	13	1	-1	contr	24
335	chr1	19813964	19814015	BXD100	12	12	B	FALSE	13/13	13	1	-1	contr	24
336	chr1	19813964	19814015	BXD173	14	14	B	FALSE	13/13	13	1	1	expan	28
337	chr1	19971217	19971252	BXD012	10	10	D	FALSE	9/9	9	1	1	expan	20
338	chr1	19989179	19989222	BXD027	12	12	B	FALSE	11/11	11	1	1	expan	24
339	chr1	19989179	19989222	BXD038	12	12	B	FALSE	11/11	11	1	1	expan	24
340	chr1	19989179	19989222	BXD090	12	12	B	FALSE	11/11	11	1	1	expan	24
341	chr1	19989179	19989222	BXD100	12	12	B	FALSE	11/11	11	1	1	expan	24
342	chr1	20197519	20197554	BXD075	9	9	D	FALSE	12/12	12	3	-1	contr	18
343	chr1	20199700	20199739	BXD027	11	11	B	FALSE	10/10	10	1	1	expan	22
344	chr1	20199700	20199739	BXD177	11	11	D	FALSE	10/10	10	1	1	expan	22
345	chr1	20297054	20297088	BXD144	6	6	B	FALSE	7/7	7	1	-1	contr	12
346	chr1	20297054	20297088	BXD187	6	6	B	FALSE	7/7	7	1	-1	contr	12
347	chr1	20297054	20297088	BXD190	6	6	B	FALSE	7/7	7	1	-1	contr	12
348	chr1	20297054	20297088	BXD195	6	6	B	FALSE	7/7	7	1	-1	contr	12
349	chr1	20297054	20297088	BXD218	6	6	B	FALSE	7/7	7	1	-1	contr	12
350	chr1	20297054	20297088	BXD224	6	6	B	FALSE	7/7	7	1	-1	contr	12
351	chr1	20297054	20297088	BXD225	6	6	B	FALSE	7/7	7	1	-1	contr	12
352	chr1	20309256	20309315	BXD014	13	13	D	FALSE	14/14	14	1	-1	contr	26
353	chr1	20309256	20309315	BXD020	13	13	D	FALSE	14/14	14	1	-1	contr	26
354	chr1	20309256	20309315	BXD045	13	13	D	FALSE	14/14	14	1	-1	contr	26
355	chr1	20309256	20309315	BXD060	16	16	B	FALSE	15/15	15	1	1	expan	32
356	chr1	20309256	20309315	BXD062	13	13	D	FALSE	14/14	14	1	-1	contr	26
357	chr1	20309256	20309315	BXD083	13	13	D	FALSE	14/14	14	1	-1	contr	26
358	chr1	20455219	20455266	BXD009	13	13	B	FALSE	12/12	12	1	1	expan	26
359	chr1	20455219	20455266	BXD012	13	13	D	FALSE	12/12	12	1	1	expan	26
360	chr1	20455219	20455266	BXD013	13	13	B	FALSE	12/12	12	1	1	expan	26
361	chr1	20455219	20455266	BXD018	11	11	D	FALSE	12/12	12	1	-1	contr	22
362	chr1	20455219	20455266	BXD156	13	13	D	FALSE	12/12	12	1	1	expan	26
363	chr1	20472348	20472399	BXD040	14	14	B	FALSE	13/13	13	1	1	expan	28
364	chr1	20472348	20472399	BXD064	12	12	D	FALSE	13/13	13	1	-1	contr	24
365	chr1	20692831	20692878	BXD011	11	11	D	FALSE	12/12	12	1	-1	contr	22
366	chr1	20692831	20692878	BXD012	13	13	D	FALSE	12/12	12	1	1	expan	26
367	chr1	20692831	20692878	BXD013	11	11	B	FALSE	12/12	12	1	-1	contr	22
368	chr1	20692831	20692878	BXD020	13	13	D	FALSE	12/12	12	1	1	expan	26
369	chr1	20692831	20692878	BXD042	11	11	B	FALSE	12/12	12	1	-1	contr	22
370	chr1	20692831	20692878	BXD098	11	11	B	FALSE	12/12	12	1	-1	contr	22
371	chr1	20692831	20692878	BXD102	13	13	D	FALSE	12/12	12	1	1	expan	26
372	chr1	20715240	20715275	BXD001	11	11	D	FALSE	10/10	10	1	1	expan	22
373	chr1	20724349	20724396	BXD006	11	11	D	FALSE	13/13	13	2	-1	contr	22
374	chr1	20955882	20955925	BXD002	10	10	B	FALSE	11/11	11	1	-1	contr	20
375	chr1	20955882	20955925	BXD005	10	10	B	FALSE	11/11	11	1	-1	contr	20
376	chr1	20955882	20955925	BXD013	10	10	B	FALSE	11/11	11	1	-1	contr	20
377	chr1	20955882	20955925	BXD024_cep	10	10	B	FALSE	11/11	11	1	-1	contr	20
378	chr1	20955882	20955925	BXD024	10	10	B	FALSE	11/11	11	1	-1	contr	20
379	chr1	20955882	20955925	BXD028	10	10	B	FALSE	11/11	11	1	-1	contr	20
380	chr1	20955882	20955925	BXD031	10	10	B	FALSE	11/11	11	1	-1	contr	20
381	chr1	20955882	20955925	BXD032	10	10	B	FALSE	11/11	11	1	-1	contr	20
382	chr1	21140106	21140162	BXD031	20	20	B	FALSE	19/19	19	1	1	expan	40
383	chr1	21140106	21140162	BXD032	18	18	B	FALSE	19/19	19	1	-1	contr	36
384	chr1	21140106	21140162	BXD065b	18	18	B	FALSE	19/19	19	1	-1	contr	36
385	chr1	21140106	21140162	BXD070	21	21	B	FALSE	19/19	19	2	1	expan	42
386	chr1	21140106	21140162	BXD199	18	18	B	FALSE	19/19	19	1	-1	contr	36
387	chr1	21140106	21140162	BXD216	18	18	B	FALSE	19/19	19	1	-1	contr	36
388	chr1	21145067	21145122	BXD113	15	15	B	FALSE	14/14	14	1	1	expan	30
389	chr1	21183199	21183246	BXD031	13	13	B	FALSE	12/12	12	1	1	expan	26
390	chr1	21183199	21183246	BXD033	13	13	D	FALSE	12/12	12	1	1	expan	26
391	chr1	21183199	21183246	BXD099	13	13	B	FALSE	12/12	12	1	1	expan	26
392	chr1	21492751	21492782	BXD170	9	9	D	FALSE	8/8	8	1	1	expan	18
393	chr1	21591325	21591364	BXD014	11	11	B	FALSE	10/10	10	1	1	expan	22
394	chr1	21591325	21591364	BXD152	14	14	D	FALSE	13/13	13	1	1	expan	28
395	chr1	21603896	21603935	BXD190	11	11	B	FALSE	10/10	10	1	1	expan	22
396	chr1	21674895	21674954	BXD029_trl4	13	13	D	FALSE	14/14	14	1	-1	contr	26
397	chr1	21674895	21674954	BXD075	13	13	D	FALSE	14/14	14	1	-1	contr	26
398	chr1	21890126	21890149	BXD022	7	7	D	FALSE	6/6	6	1	1	expan	14
399	chr1	21890126	21890149	BXD043	5	5	D	FALSE	6/6	6	1	-1	contr	10
400	chr1	21890126	21890149	BXD044	5	5	D	FALSE	6/6	6	1	-1	contr	10
401	chr1	21890126	21890149	BXD045	5	5	D	FALSE	6/6	6	1	-1	contr	10
402	chr1	21890126	21890149	BXD048a	5	5	D	FALSE	6/6	6	1	-1	contr	10
403	chr1	21890126	21890149	BXD048	5	5	D	FALSE	6/6	6	1	-1	contr	10
404	chr1	21890126	21890149	BXD055	5	5	D	FALSE	6/6	6	1	-1	contr	10
405	chr1	21890126	21890149	BXD056	5	5	D	FALSE	6/6	6	1	-1	contr	10
406	chr1	21890126	21890149	BXD102	5	5	D	FALSE	6/6	6	1	-1	contr	10
407	chr1	21915408	21915439	BXD029_trl4	18	18	D	FALSE	16/16	16	2	1	expan	36
408	chr1	22035673	22035720	BXD201	11	11	B	FALSE	12/12	12	1	-1	contr	22
409	chr1	22123022	22123049	BXD048a	8	8	D	FALSE	7/7	7	1	1	expan	16
410	chr1	22165831	22165846	BXD019	10	10	D	FALSE	9/9	9	1	1	expan	20
411	chr1	22165831	22165846	BXD083	10	10	D	FALSE	9/9	9	1	1	expan	20
412	chr1	22165831	22165846	BXD213	10	10	D	FALSE	9/9	9	1	1	expan	20
413	chr1	22477258	22477285	BXD148	8	8	B	FALSE	7/7	7	1	1	expan	16
414	chr1	22477258	22477285	BXD176	8	8	B	FALSE	7/7	7	1	1	expan	16
415	chr1	22477258	22477285	BXD191	8	8	B	FALSE	7/7	7	1	1	expan	16
416	chr1	22477258	22477285	BXD198	8	8	B	FALSE	7/7	7	1	1	expan	16
417	chr1	22477258	22477285	BXD225	8	8	B	FALSE	7/7	7	1	1	expan	16
418	chr1	22477258	22477285	BXD226	8	8	B	FALSE	7/7	7	1	1	expan	16
419	chr1	22522704	22522759	BXD009	13	13	B	FALSE	14/14	14	1	-1	contr	26
420	chr1	22522704	22522759	BXD011	15	15	D	FALSE	14/14	14	1	1	expan	30
421	chr1	22522704	22522759	BXD033	13	13	D	FALSE	14/14	14	1	-1	contr	26
422	chr1	22522704	22522759	BXD048a	15	15	D	FALSE	14/14	14	1	1	expan	30
423	chr1	22522704	22522759	BXD061	15	15	D	FALSE	14/14	14	1	1	expan	30
424	chr1	22583508	22583535	BXD050	6	6	D	FALSE	7/7	7	1	-1	contr	12
425	chr1	22583693	22583728	BXD001	12	12	D	FALSE	13/13	13	1	-1	contr	24
426	chr1	22583693	22583728	BXD073a	14	14	D	FALSE	13/13	13	1	1	expan	28
427	chr1	22583693	22583728	BXD204	14	14	D	FALSE	13/13	13	1	1	expan	28
428	chr1	22583693	22583728	BXD205	14	14	D	FALSE	13/13	13	1	1	expan	28
429	chr1	22583693	22583728	BXD211	14	14	D	FALSE	13/13	13	1	1	expan	28
430	chr1	22780349	22780384	BXD015	18	18	D	FALSE	16/16	16	2	1	expan	36
431	chr1	22780349	22780384	BXD016	19	19	D	FALSE	16/16	16	3	1	expan	38
432	chr1	22780349	22780384	BXD029_trl4	19	19	D	FALSE	16/16	16	3	1	expan	38
433	chr1	22780349	22780384	BXD050	14	14	D	FALSE	16/16	16	2	-1	contr	28
434	chr1	22780349	22780384	BXD061	17	17	D	FALSE	16/16	16	1	1	expan	34
435	chr1	22780349	22780384	BXD154	14	14	B	FALSE	12/12	12	2	1	expan	28
436	chr1	23119355	23119394	BXD123	12	12	D	FALSE	11/11	11	1	1	expan	24
437	chr1	23137728	23137772	BXD086	11	11	D	FALSE	10/10	10	1	1	expan	22
438	chr1	23137728	23137772	BXD141	11	11	D	FALSE	10/10	10	1	1	expan	22
439	chr1	23144345	23144399	BXD063	13	13	D	FALSE	12/12	12	1	1	expan	26
440	chr1	23195437	23195484	BXD013	13	13	B	FALSE	12/12	12	1	1	expan	26
441	chr1	23195437	23195484	BXD027	15	15	D	FALSE	14/14	14	1	1	expan	30
442	chr1	23195437	23195484	BXD049	13	13	B	FALSE	12/12	12	1	1	expan	26
443	chr1	23195437	23195484	BXD061	13	13	D	FALSE	14/14	14	1	-1	contr	26
444	chr1	23195437	23195484	BXD156	13	13	D	FALSE	14/14	14	1	-1	contr	26
445	chr1	23251169	23251204	BXD012	10	10	D	FALSE	11/11	11	1	-1	contr	20
446	chr1	23365575	23365626	BXD024_cep	14	14	B	FALSE	13/13	13	1	1	expan	28
447	chr1	23365575	23365626	BXD024	14	14	B	FALSE	13/13	13	1	1	expan	28
448	chr1	23365575	23365626	BXD127	12	12	D	FALSE	11/11	11	1	1	expan	24
449	chr1	23413270	23413321	BXD091	12	12	D	FALSE	11/11	11	1	1	expan	24
450	chr1	23413270	23413321	BXD148	12	12	B	FALSE	13/13	13	1	-1	contr	24
451	chr1	23494365	23494412	BXD029_trl4	11	11	D	FALSE	12/12	12	1	-1	contr	22
452	chr1	23494365	23494412	BXD049	13	13	B	FALSE	12/12	12	1	1	expan	26
453	chr1	23494365	23494412	BXD065	13	13	B	FALSE	12/12	12	1	1	expan	26
454	chr1	23494365	23494412	BXD070	13	13	D	FALSE	12/12	12	1	1	expan	26
455	chr1	23592170	23592205	BXD171	5	5	B	FALSE	6/6	6	1	-1	contr	10
456	chr1	23834800	23834823	BXD063	7	7	D	FALSE	6/6	6	1	1	expan	14
457	chr1	23944631	23944660	BXD022	7	7	B	FALSE	10/10	10	3	-1	contr	14
458	chr1	24133370	24133395	BXD099	14	14	B	FALSE	13/13	13	1	1	expan	28
459	chr1	24146200	24146255	BXD056	15	15	D	FALSE	16/16	16	1	-1	contr	30
460	chr1	24146200	24146255	BXD068	17	17	D	FALSE	16/16	16	1	1	expan	34
461	chr1	24146200	24146255	BXD083	17	17	D	FALSE	16/16	16	1	1	expan	34
462	chr1	24348470	24348517	BXD005	13	13	B	FALSE	12/12	12	1	1	expan	26
463	chr1	24348470	24348517	BXD050	13	13	D	FALSE	12/12	12	1	1	expan	26
464	chr1	24348470	24348517	BXD068	13	13	D	FALSE	12/12	12	1	1	expan	26
465	chr1	24348470	24348517	BXD087	13	13	B	FALSE	12/12	12	1	1	expan	26
466	chr1	24478763	24478804	BXD022	15	15	B	FALSE	14/14	14	1	1	expan	30
467	chr1	24478763	24478804	BXD100	15	15	B	FALSE	14/14	14	1	1	expan	30
468	chr1	24626361	24626388	BXD113	8	8	B	FALSE	7/7	7	1	1	expan	16
469	chr1	24757164	24757199	BXD077	7	7	B	FALSE	9/9	9	2	-1	contr	14
470	chr1	24925566	24925605	BXD070	11	11	D	FALSE	10/10	10	1	1	expan	22
471	chr1	24958726	24958777	BXD002	15	15	B	FALSE	13/13	13	2	1	expan	30
472	chr1	24958726	24958777	BXD005	14	14	B	FALSE	13/13	13	1	1	expan	28
473	chr1	24958726	24958777	BXD014	11	11	B	FALSE	13/13	13	2	-1	contr	22
474	chr1	24958726	24958777	BXD020	14	14	B	FALSE	13/13	13	1	1	expan	28
475	chr1	24958726	24958777	BXD028	15	15	B	FALSE	13/13	13	2	1	expan	30
476	chr1	24958726	24958777	BXD032	14	14	B	FALSE	13/13	13	1	1	expan	28
477	chr1	24958726	24958777	BXD099	14	14	B	FALSE	13/13	13	1	1	expan	28
478	chr1	24958726	24958777	BXD123	14	14	D	FALSE	13/13	13	1	1	expan	28
479	chr1	24958726	24958777	BXD149	14	14	D	FALSE	13/13	13	1	1	expan	28
480	chr1	24958726	24958777	BXD152	14	14	D	FALSE	13/13	13	1	1	expan	28
481	chr1	25119464	25119503	BXD056	11	11	D	FALSE	10/10	10	1	1	expan	22
482	chr1	25402333	25402368	BXD178	10	10	B	FALSE	9/9	9	1	1	expan	20
483	chr1	25500109	25500126	BXD016	2	2	D	FALSE	3/3	3	1	-1	contr	4
484	chr1	26359894	26359941	BXD002	13	13	B	FALSE	12/12	12	1	1	expan	26
485	chr1	26359894	26359941	BXD014	13	13	B	FALSE	12/12	12	1	1	expan	26
486	chr1	26359894	26359941	BXD032	13	13	B	FALSE	12/12	12	1	1	expan	26
487	chr1	26359894	26359941	BXD048a	13	13	B	FALSE	12/12	12	1	1	expan	26
488	chr1	26359894	26359941	BXD051	13	13	B	FALSE	12/12	12	1	1	expan	26
489	chr1	26359894	26359941	BXD087	13	13	B	FALSE	12/12	12	1	1	expan	26
490	chr1	26359894	26359941	BXD122	13	13	D	FALSE	14/14	14	1	-1	contr	26
491	chr1	26359894	26359941	BXD141	13	13	D	FALSE	14/14	14	1	-1	contr	26
492	chr1	26509286	26509325	BXD012	12	12	D	FALSE	13/13	13	1	-1	contr	24
493	chr1	26509286	26509325	BXD077	11	11	B	FALSE	10/10	10	1	1	expan	22
494	chr1	26509286	26509325	BXD148	11	11	B	FALSE	10/10	10	1	1	expan	22
495	chr1	26541165	26541200	BXD019	10	10	D	FALSE	11/11	11	1	-1	contr	20
496	chr1	26571584	26571619	BXD085	11	11	D	FALSE	12/12	12	1	-1	contr	22
497	chr1	26581450	26581471	BXD042	12	12	D	FALSE	11/11	11	1	1	expan	24
498	chr1	26846149	26846166	BXD038	5	5	B	FALSE	6/6	6	1	-1	contr	10
499	chr1	26956589	26956648	BXD031	11	11	B	FALSE	12/12	12	1	-1	contr	22
500	chr1	26965644	26965691	BXD062	13	13	B	FALSE	12/12	12	1	1	expan	26
501	chr1	26965644	26965691	BXD162	11	11	B	FALSE	12/12	12	1	-1	contr	22
502	chr1	26965644	26965691	BXD170	11	11	B	FALSE	12/12	12	1	-1	contr	22
503	chr1	26965644	26965691	BXD171	11	11	B	FALSE	12/12	12	1	-1	contr	22
504	chr1	26965644	26965691	BXD173	11	11	B	FALSE	12/12	12	1	-1	contr	22
505	chr1	27040428	27040471	BXD006	14	14	D	FALSE	13/13	13	1	1	expan	28
506	chr1	27040428	27040471	BXD019	14	14	D	FALSE	13/13	13	1	1	expan	28
507	chr1	27040428	27040471	BXD122	14	14	D	FALSE	13/13	13	1	1	expan	28
508	chr1	27040428	27040471	BXD123	14	14	D	FALSE	13/13	13	1	1	expan	28
509	chr1	27040428	27040471	BXD131	14	14	D	FALSE	13/13	13	1	1	expan	28
510	chr1	27040428	27040471	BXD137	15	15	D	FALSE	13/13	13	2	1	expan	30
511	chr1	27040428	27040471	BXD141	14	14	D	FALSE	13/13	13	1	1	expan	28
512	chr1	27040428	27040471	BXD149	14	14	D	FALSE	13/13	13	1	1	expan	28
513	chr1	27040428	27040471	BXD156	14	14	D	FALSE	13/13	13	1	1	expan	28
514	chr1	27040428	27040471	BXD157	14	14	D	FALSE	13/13	13	1	1	expan	28
515	chr1	27123777	27123818	BXD006	9	9	D	FALSE	10/10	10	1	-1	contr	18
516	chr1	27123777	27123818	BXD034	8	8	B	FALSE	7/7	7	1	1	expan	16
517	chr1	27168800	27168847	BXD002	12	12	B	FALSE	13/13	13	1	-1	contr	24
518	chr1	27168800	27168847	BXD005	12	12	B	FALSE	13/13	13	1	-1	contr	24
519	chr1	27168800	27168847	BXD009	12	12	B	FALSE	13/13	13	1	-1	contr	24
520	chr1	27168800	27168847	BXD013	12	12	B	FALSE	13/13	13	1	-1	contr	24
521	chr1	27168800	27168847	BXD014	12	12	B	FALSE	13/13	13	1	-1	contr	24
522	chr1	27168800	27168847	BXD020	12	12	D	FALSE	10/10	10	2	1	expan	24
523	chr1	27168800	27168847	BXD022	12	12	B	FALSE	13/13	13	1	-1	contr	24
524	chr1	27168800	27168847	BXD024_cep	12	12	B	FALSE	13/13	13	1	-1	contr	24
525	chr1	27168800	27168847	BXD024	12	12	B	FALSE	13/13	13	1	-1	contr	24
526	chr1	27168800	27168847	BXD027	12	12	B	FALSE	13/13	13	1	-1	contr	24
527	chr1	27168800	27168847	BXD028	12	12	B	FALSE	13/13	13	1	-1	contr	24
528	chr1	27168800	27168847	BXD031	12	12	B	FALSE	13/13	13	1	-1	contr	24
529	chr1	27168800	27168847	BXD032	12	12	B	FALSE	13/13	13	1	-1	contr	24
530	chr1	27168800	27168847	BXD036	12	12	B	FALSE	13/13	13	1	-1	contr	24
531	chr1	27168800	27168847	BXD038	12	12	B	FALSE	13/13	13	1	-1	contr	24
532	chr1	27168800	27168847	BXD040	12	12	B	FALSE	13/13	13	1	-1	contr	24
533	chr1	27168800	27168847	BXD043	12	12	B	FALSE	13/13	13	1	-1	contr	24
534	chr1	27168800	27168847	BXD048a	12	12	B	FALSE	13/13	13	1	-1	contr	24
535	chr1	27168800	27168847	BXD048	12	12	B	FALSE	13/13	13	1	-1	contr	24
536	chr1	27168800	27168847	BXD051	12	12	B	FALSE	13/13	13	1	-1	contr	24
537	chr1	27168800	27168847	BXD062	12	12	B	FALSE	13/13	13	1	-1	contr	24
538	chr1	27168800	27168847	BXD067	12	12	B	FALSE	13/13	13	1	-1	contr	24
539	chr1	27168800	27168847	BXD070	12	12	B	FALSE	13/13	13	1	-1	contr	24
540	chr1	27168800	27168847	BXD079	12	12	B	FALSE	13/13	13	1	-1	contr	24
541	chr1	27168800	27168847	BXD084	12	12	B	FALSE	13/13	13	1	-1	contr	24
542	chr1	27168800	27168847	BXD087	12	12	B	FALSE	13/13	13	1	-1	contr	24
543	chr1	27168800	27168847	BXD089	12	12	B	FALSE	13/13	13	1	-1	contr	24
544	chr1	27168800	27168847	BXD099	12	12	B	FALSE	13/13	13	1	-1	contr	24
545	chr1	27168800	27168847	BXD101	12	12	B	FALSE	13/13	13	1	-1	contr	24
546	chr1	27168800	27168847	BXD102	12	12	B	FALSE	13/13	13	1	-1	contr	24
547	chr1	27259094	27259137	BXD043	12	12	B	FALSE	11/11	11	1	1	expan	24
548	chr1	27412210	27412257	BXD029_trl4	13	13	D	FALSE	12/12	12	1	1	expan	26
549	chr1	27435651	27435685	BXD001	8	8	D	FALSE	7/7	7	1	1	expan	16
550	chr1	27435651	27435685	BXD012	8	8	D	FALSE	7/7	7	1	1	expan	16
551	chr1	27435651	27435685	BXD087	8	8	B	FALSE	7/7	7	1	1	expan	16
552	chr1	27466114	27466181	BXD005	16	16	B	FALSE	17/17	17	1	-1	contr	32
553	chr1	27466114	27466181	BXD006	19	19	D	FALSE	18/18	18	1	1	expan	38
554	chr1	27466114	27466181	BXD019	19	19	D	FALSE	18/18	18	1	1	expan	38
555	chr1	27466114	27466181	BXD049	16	16	B	FALSE	17/17	17	1	-1	contr	32
556	chr1	27528083	27528106	BXD042	8	8	D	FALSE	7/7	7	1	1	expan	16
557	chr1	27534315	27534354	BXD081	7	7	B	FALSE	8/8	8	1	-1	contr	14
558	chr1	27540242	27540281	BXD124	9	9	B	FALSE	10/10	10	1	-1	contr	18
559	chr1	27613140	27613191	BXD048a	14	14	B	FALSE	13/13	13	1	1	expan	28
560	chr1	27645810	27645853	BXD002	10	10	B	FALSE	11/11	11	1	-1	contr	20
561	chr1	27645810	27645853	BXD024_cep	10	10	B	FALSE	11/11	11	1	-1	contr	20
562	chr1	27811296	27811331	BXD111	10	10	B	FALSE	9/9	9	1	1	expan	20
563	chr1	28135341	28135372	BXD042	10	10	D	FALSE	9/9	9	1	1	expan	20
564	chr1	28152302	28152351	BXD042	12	12	D	FALSE	11/11	11	1	1	expan	24
565	chr1	28183228	28183255	BXD036	15	15	B	FALSE	14/14	14	1	1	expan	30
566	chr1	28183228	28183255	BXD069	15	15	B	FALSE	14/14	14	1	1	expan	30
567	chr1	28205065	28205100	BXD061	10	10	D	FALSE	11/11	11	1	-1	contr	20
568	chr1	28624906	28624921	BXD021	9	9	D	FALSE	8/8	8	1	1	expan	18
569	chr1	28930780	28930834	BXD172	10	10	B	FALSE	11/11	11	1	-1	contr	20
570	chr1	28973410	28973461	BXD032	14	14	B	FALSE	13/13	13	1	1	expan	28
571	chr1	28973410	28973461	BXD043	12	12	B	FALSE	13/13	13	1	-1	contr	24
572	chr1	28973410	28973461	BXD199	14	14	B	FALSE	13/13	13	1	1	expan	28
573	chr1	29070801	29070856	BXD005	13	13	B	FALSE	14/14	14	1	-1	contr	26
574	chr1	29070801	29070856	BXD066	15	15	B	FALSE	14/14	14	1	1	expan	30
575	chr1	29070801	29070856	BXD186	11	11	D	FALSE	12/12	12	1	-1	contr	22
576	chr1	29194856	29194900	BXD172	14	14	B	FALSE	15/15	15	1	-1	contr	28
577	chr1	29601711	29601758	BXD001	13	13	D	FALSE	12/12	12	1	1	expan	26
578	chr1	29601711	29601758	BXD006	13	13	D	FALSE	12/12	12	1	1	expan	26
579	chr1	29601711	29601758	BXD016	13	13	D	FALSE	12/12	12	1	1	expan	26
580	chr1	29601711	29601758	BXD018	13	13	D	FALSE	12/12	12	1	1	expan	26
581	chr1	29601711	29601758	BXD020	13	13	D	FALSE	12/12	12	1	1	expan	26
582	chr1	29601711	29601758	BXD021	13	13	D	FALSE	12/12	12	1	1	expan	26
583	chr1	29601711	29601758	BXD029	13	13	D	FALSE	12/12	12	1	1	expan	26
584	chr1	29601711	29601758	BXD029_trl4	13	13	D	FALSE	12/12	12	1	1	expan	26
585	chr1	29601711	29601758	BXD033	13	13	D	FALSE	12/12	12	1	1	expan	26
586	chr1	29601711	29601758	BXD034	13	13	B	FALSE	12/12	12	1	1	expan	26
587	chr1	29601711	29601758	BXD042	13	13	D	FALSE	12/12	12	1	1	expan	26
588	chr1	29601711	29601758	BXD044	13	13	D	FALSE	12/12	12	1	1	expan	26
589	chr1	29601711	29601758	BXD045	13	13	D	FALSE	12/12	12	1	1	expan	26
590	chr1	29601711	29601758	BXD055	13	13	D	FALSE	12/12	12	1	1	expan	26
591	chr1	29601711	29601758	BXD056	13	13	D	FALSE	12/12	12	1	1	expan	26
592	chr1	29601711	29601758	BXD061	13	13	D	FALSE	12/12	12	1	1	expan	26
593	chr1	29601711	29601758	BXD063	13	13	D	FALSE	12/12	12	1	1	expan	26
594	chr1	29601711	29601758	BXD064	13	13	D	FALSE	12/12	12	1	1	expan	26
595	chr1	29601711	29601758	BXD065a	13	13	D	FALSE	12/12	12	1	1	expan	26
596	chr1	29601711	29601758	BXD065b	13	13	D	FALSE	12/12	12	1	1	expan	26
597	chr1	29601711	29601758	BXD068	13	13	D	FALSE	12/12	12	1	1	expan	26
598	chr1	29601711	29601758	BXD086	13	13	D	FALSE	12/12	12	1	1	expan	26
599	chr1	29601711	29601758	BXD088	13	13	D	FALSE	12/12	12	1	1	expan	26
600	chr1	29601711	29601758	BXD091	13	13	D	FALSE	12/12	12	1	1	expan	26
601	chr1	29601711	29601758	BXD157	13	13	D	FALSE	12/12	12	1	1	expan	26
602	chr1	29969367	29969414	BXD137	14	14	D	FALSE	13/13	13	1	1	expan	28
603	chr1	30082439	30082508	BXD101	13	13	B	FALSE	14/14	14	1	-1	contr	26
604	chr1	30112694	30112708	BXD065	11	11	D	FALSE	10/10	10	1	1	expan	22
605	chr1	30262059	30262110	BXD008	14	14	D	FALSE	15/15	15	1	-1	contr	28
606	chr1	30262059	30262110	BXD061	14	14	D	FALSE	15/15	15	1	-1	contr	28
607	chr1	30262059	30262110	BXD063	14	14	D	FALSE	15/15	15	1	-1	contr	28
608	chr1	30262059	30262110	BXD064	14	14	D	FALSE	15/15	15	1	-1	contr	28
609	chr1	30262059	30262110	BXD065a	14	14	D	FALSE	15/15	15	1	-1	contr	28
610	chr1	30262059	30262110	BXD065	14	14	D	FALSE	15/15	15	1	-1	contr	28
611	chr1	30262059	30262110	BXD065b	14	14	D	FALSE	15/15	15	1	-1	contr	28
612	chr1	30262059	30262110	BXD068	14	14	D	FALSE	15/15	15	1	-1	contr	28
613	chr1	30262059	30262110	BXD071	14	14	D	FALSE	15/15	15	1	-1	contr	28
614	chr1	30262059	30262110	BXD073	14	14	D	FALSE	15/15	15	1	-1	contr	28
615	chr1	30262059	30262110	BXD078	14	14	D	FALSE	15/15	15	1	-1	contr	28
616	chr1	30262059	30262110	BXD085	14	14	D	FALSE	15/15	15	1	-1	contr	28
617	chr1	30262059	30262110	BXD086	14	14	D	FALSE	15/15	15	1	-1	contr	28
618	chr1	30262059	30262110	BXD088	14	14	D	FALSE	15/15	15	1	-1	contr	28
619	chr1	30403987	30404026	BXD062	11	11	B	FALSE	10/10	10	1	1	expan	22
620	chr1	30440133	30440172	BXD127	12	12	D	FALSE	11/11	11	1	1	expan	24
621	chr1	30440133	30440172	BXD137	12	12	D	FALSE	11/11	11	1	1	expan	24
622	chr1	30505054	30505105	BXD180	11	11	D	FALSE	12/12	12	1	-1	contr	22
623	chr1	30505054	30505105	BXD183	11	11	D	FALSE	12/12	12	1	-1	contr	22
624	chr1	30505054	30505105	BXD186	11	11	D	FALSE	12/12	12	1	-1	contr	22
625	chr1	30607515	30607538	BXD174	5	5	B	FALSE	4/4	4	1	1	expan	10
626	chr1	30677398	30677445	BXD022	13	13	B	FALSE	12/12	12	1	1	expan	26
627	chr1	30677398	30677445	BXD027	11	11	B	FALSE	12/12	12	1	-1	contr	22
628	chr1	30677398	30677445	BXD031	11	11	B	FALSE	12/12	12	1	-1	contr	22
629	chr1	30677398	30677445	BXD086	13	13	D	FALSE	12/12	12	1	1	expan	26
630	chr1	30739880	30739939	BXD013	16	16	B	FALSE	15/15	15	1	1	expan	32
631	chr1	30739880	30739939	BXD015	16	16	B	FALSE	15/15	15	1	1	expan	32
632	chr1	30739880	30739939	BXD039	13	13	D	FALSE	14/14	14	1	-1	contr	26
633	chr1	30739880	30739939	BXD050	16	16	D	FALSE	14/14	14	2	1	expan	32
634	chr1	30739880	30739939	BXD051	16	16	B	FALSE	15/15	15	1	1	expan	32
635	chr1	30739880	30739939	BXD127	13	13	D	FALSE	14/14	14	1	-1	contr	26
636	chr1	31326132	31326179	BXD078	11	11	B	FALSE	12/12	12	1	-1	contr	22
637	chr1	31326132	31326179	BXD187	11	11	B	FALSE	12/12	12	1	-1	contr	22
638	chr1	31326132	31326179	BXD199	11	11	B	FALSE	12/12	12	1	-1	contr	22
639	chr1	31326132	31326179	BXD226	11	11	B	FALSE	12/12	12	1	-1	contr	22
640	chr1	31361301	31361356	BXD002	13	13	B	FALSE	14/14	14	1	-1	contr	26
641	chr1	31361301	31361356	BXD005	13	13	B	FALSE	14/14	14	1	-1	contr	26
642	chr1	31361301	31361356	BXD009	13	13	B	FALSE	14/14	14	1	-1	contr	26
643	chr1	31361301	31361356	BXD014	13	13	B	FALSE	14/14	14	1	-1	contr	26
644	chr1	31361301	31361356	BXD015	13	13	B	FALSE	14/14	14	1	-1	contr	26
645	chr1	31361301	31361356	BXD022	13	13	B	FALSE	14/14	14	1	-1	contr	26
646	chr1	31361301	31361356	BXD024_cep	13	13	B	FALSE	14/14	14	1	-1	contr	26
647	chr1	31361301	31361356	BXD024	13	13	B	FALSE	14/14	14	1	-1	contr	26
648	chr1	31361301	31361356	BXD027	13	13	B	FALSE	14/14	14	1	-1	contr	26
649	chr1	31361301	31361356	BXD028	13	13	B	FALSE	14/14	14	1	-1	contr	26
650	chr1	31361301	31361356	BXD032	13	13	B	FALSE	14/14	14	1	-1	contr	26
651	chr1	31361301	31361356	BXD034	13	13	B	FALSE	14/14	14	1	-1	contr	26
652	chr1	31361301	31361356	BXD036	13	13	D	FALSE	16/16	16	3	-1	contr	26
653	chr1	31361301	31361356	BXD038	13	13	B	FALSE	14/14	14	1	-1	contr	26
654	chr1	31361301	31361356	BXD040	13	13	B	FALSE	14/14	14	1	-1	contr	26
655	chr1	31361301	31361356	BXD043	13	13	B	FALSE	14/14	14	1	-1	contr	26
656	chr1	31361301	31361356	BXD048	13	13	B	FALSE	14/14	14	1	-1	contr	26
657	chr1	31361301	31361356	BXD051	13	13	B	FALSE	14/14	14	1	-1	contr	26
658	chr1	31361301	31361356	BXD060	13	13	B	FALSE	14/14	14	1	-1	contr	26
659	chr1	31361301	31361356	BXD062	13	13	B	FALSE	14/14	14	1	-1	contr	26
660	chr1	31361301	31361356	BXD066	13	13	B	FALSE	14/14	14	1	-1	contr	26
661	chr1	31361301	31361356	BXD069	13	13	B	FALSE	14/14	14	1	-1	contr	26
662	chr1	31361301	31361356	BXD070	13	13	B	FALSE	14/14	14	1	-1	contr	26
663	chr1	31361301	31361356	BXD077	13	13	B	FALSE	14/14	14	1	-1	contr	26
664	chr1	31361301	31361356	BXD078	12	12	B	FALSE	14/14	14	2	-1	contr	24
665	chr1	31361301	31361356	BXD079	13	13	B	FALSE	14/14	14	1	-1	contr	26
666	chr1	31361301	31361356	BXD083	13	13	B	FALSE	14/14	14	1	-1	contr	26
667	chr1	31361301	31361356	BXD084	13	13	B	FALSE	14/14	14	1	-1	contr	26
668	chr1	31361301	31361356	BXD090	13	13	B	FALSE	14/14	14	1	-1	contr	26
669	chr1	31361301	31361356	BXD099	13	13	D	FALSE	16/16	16	3	-1	contr	26
670	chr1	31361301	31361356	BXD100	13	13	B	FALSE	14/14	14	1	-1	contr	26
671	chr1	31361301	31361356	BXD101	13	13	B	FALSE	14/14	14	1	-1	contr	26
672	chr1	31361301	31361356	BXD102	13	13	B	FALSE	14/14	14	1	-1	contr	26
673	chr1	31361301	31361356	BXD211	15	15	D	FALSE	16/16	16	1	-1	contr	30
674	chr1	31361301	31361356	BXD217	15	15	D	FALSE	16/16	16	1	-1	contr	30
675	chr1	31406507	31406546	BXD001	13	13	D	FALSE	12/12	12	1	1	expan	26
676	chr1	31468341	31468364	BXD064	7	7	D	FALSE	6/6	6	1	1	expan	14
677	chr1	31657769	31657796	BXD002	8	8	B	FALSE	7/7	7	1	1	expan	16
678	chr1	31663105	31663122	BXD011	10	10	B	FALSE	9/9	9	1	1	expan	20
679	chr1	31883685	31883698	BXD043	9	9	B	FALSE	7/7	7	2	1	expan	18
680	chr1	32026937	32026984	BXD019	15	15	D	FALSE	14/14	14	1	1	expan	30
681	chr1	32026937	32026984	BXD022	13	13	B	FALSE	12/12	12	1	1	expan	26
682	chr1	32026937	32026984	BXD031	13	13	B	FALSE	12/12	12	1	1	expan	26
683	chr1	32026937	32026984	BXD162	15	15	D	FALSE	14/14	14	1	1	expan	30
684	chr1	32026937	32026984	BXD180	15	15	D	FALSE	14/14	14	1	1	expan	30
685	chr1	32369508	32369543	BXD028	13	13	B	FALSE	12/12	12	1	1	expan	26
686	chr1	32452127	32452186	BXD009	14	14	B	FALSE	15/15	15	1	-1	contr	28
687	chr1	32452127	32452186	BXD014	16	16	B	FALSE	15/15	15	1	1	expan	32
688	chr1	32452127	32452186	BXD028	16	16	B	FALSE	15/15	15	1	1	expan	32
689	chr1	32452127	32452186	BXD055	14	14	D	FALSE	13/13	13	1	1	expan	28
690	chr1	32452127	32452186	BXD190	14	14	D	FALSE	13/13	13	1	1	expan	28
691	chr1	32452127	32452186	BXD209	14	14	D	FALSE	13/13	13	1	1	expan	28
692	chr1	32508442	32508477	BXD086	12	12	D	FALSE	13/13	13	1	-1	contr	24
693	chr1	32508442	32508477	BXD174	10	10	B	FALSE	9/9	9	1	1	expan	20
694	chr1	32606946	32606989	BXD002	12	12	B	FALSE	11/11	11	1	1	expan	24
695	chr1	32938729	32938768	BXD005	11	11	B	FALSE	10/10	10	1	1	expan	22
696	chr1	32938729	32938768	BXD079	11	11	B	FALSE	10/10	10	1	1	expan	22
697	chr1	32938729	32938768	BXD176	11	11	B	FALSE	10/10	10	1	1	expan	22
698	chr1	32938729	32938768	BXD191	11	11	B	FALSE	10/10	10	1	1	expan	22
699	chr1	32938729	32938768	BXD198	11	11	B	FALSE	10/10	10	1	1	expan	22
700	chr1	33380162	33380197	BXD009	13	13	B	FALSE	12/12	12	1	1	expan	26
701	chr1	33380162	33380197	BXD051	13	13	B	FALSE	12/12	12	1	1	expan	26
702	chr1	33471939	33471998	BXD020	13	13	D	FALSE	12/12	12	1	1	expan	26
703	chr1	33471939	33471998	BXD073b	13	13	D	FALSE	12/12	12	1	1	expan	26
704	chr1	33752181	33752234	BXD014	10	10	B	FALSE	9/9	9	1	1	expan	20
705	chr1	33785113	33785166	BXD019	10	10	D	FALSE	9/9	9	1	1	expan	20
706	chr1	33785113	33785166	BXD020	10	10	D	FALSE	9/9	9	1	1	expan	20
707	chr1	33870822	33870845	BXD019	13	13	D	FALSE	12/12	12	1	1	expan	26
708	chr1	33870822	33870845	BXD020	13	13	D	FALSE	12/12	12	1	1	expan	26
709	chr1	34026839	34026866	BXD040	15	15	B	FALSE	14/14	14	1	1	expan	30
710	chr1	34062337	34062368	BXD027	9	9	B	FALSE	8/8	8	1	1	expan	18
711	chr1	34247316	34247355	BXD039	11	11	D	FALSE	10/10	10	1	1	expan	22
712	chr1	34407914	34407973	BXD005	13	13	B	FALSE	12/12	12	1	1	expan	26
713	chr1	34486538	34486573	BXD062	10	10	B	FALSE	9/9	9	1	1	expan	20
714	chr1	34486538	34486573	BXD077	10	10	B	FALSE	9/9	9	1	1	expan	20
715	chr1	34486538	34486573	BXD181	10	10	D	FALSE	9/9	9	1	1	expan	20
716	chr1	34756621	34756655	BXD014	8	8	B	FALSE	7/7	7	1	1	expan	16
717	chr1	34899178	34899229	BXD100	15	15	D	FALSE	14/14	14	1	1	expan	30
718	chr1	35089967	35090006	BXD048a	11	11	B	FALSE	10/10	10	1	1	expan	22
719	chr1	35094907	35094966	BXD027	16	16	B	FALSE	15/15	15	1	1	expan	32
720	chr1	35094907	35094966	BXD034	16	16	B	FALSE	15/15	15	1	1	expan	32
721	chr1	35461250	35461305	BXD012	11	11	D	FALSE	12/12	12	1	-1	contr	22
722	chr1	35461250	35461305	BXD014	15	15	B	FALSE	14/14	14	1	1	expan	30
723	chr1	35527068	35527111	BXD001	9	9	D	FALSE	10/10	10	1	-1	contr	18
724	chr1	35527068	35527111	BXD015	9	9	D	FALSE	10/10	10	1	-1	contr	18
725	chr1	35527068	35527111	BXD019	9	9	D	FALSE	10/10	10	1	-1	contr	18
726	chr1	35527068	35527111	BXD020	9	9	D	FALSE	10/10	10	1	-1	contr	18
727	chr1	35527068	35527111	BXD021	9	9	D	FALSE	10/10	10	1	-1	contr	18
728	chr1	35527068	35527111	BXD029	9	9	D	FALSE	10/10	10	1	-1	contr	18
729	chr1	35527068	35527111	BXD029_trl4	9	9	D	FALSE	10/10	10	1	-1	contr	18
730	chr1	35661853	35661904	BXD141	14	14	D	FALSE	13/13	13	1	1	expan	28
731	chr1	35695825	35695868	BXD062	12	12	B	FALSE	11/11	11	1	1	expan	24
732	chr1	35695825	35695868	BXD083	14	14	B	FALSE	11/11	11	3	1	expan	28
733	chr1	35780306	35780321	BXD039	9	9	D	FALSE	8/8	8	1	1	expan	18
734	chr1	35798588	35798635	BXD021	11	11	D	FALSE	12/12	12	1	-1	contr	22
735	chr1	35798588	35798635	BXD063	11	11	D	FALSE	12/12	12	1	-1	contr	22
736	chr1	35825833	35825860	BXD027	13	13	B	FALSE	14/14	14	1	-1	contr	26
737	chr1	36632688	36632735	BXD027	13	13	B	FALSE	12/12	12	1	1	expan	26
738	chr1	36736916	36736967	BXD013	12	12	B	FALSE	13/13	13	1	-1	contr	24
739	chr1	36736916	36736967	BXD021	12	12	D	FALSE	11/11	11	1	1	expan	24
740	chr1	36736916	36736967	BXD032	12	12	B	FALSE	13/13	13	1	-1	contr	24
741	chr1	36736916	36736967	BXD049	14	14	B	FALSE	13/13	13	1	1	expan	28
742	chr1	36736916	36736967	BXD157	12	12	B	FALSE	13/13	13	1	-1	contr	24
743	chr1	36841391	36841426	BXD011	10	10	B	FALSE	9/9	9	1	1	expan	20
744	chr1	36950668	36950715	BXD031	13	13	B	FALSE	12/12	12	1	1	expan	26
745	chr1	36950668	36950715	BXD032	13	13	B	FALSE	12/12	12	1	1	expan	26
746	chr1	36950668	36950715	BXD053	13	13	B	FALSE	12/12	12	1	1	expan	26
747	chr1	37005564	37005583	BXD073a	9	9	D	FALSE	8/8	8	1	1	expan	18
748	chr1	37173141	37173176	BXD009	8	8	B	FALSE	9/9	9	1	-1	contr	16
749	chr1	37661936	37662007	BXD005	11	11	B	FALSE	12/12	12	1	-1	contr	22
750	chr1	37661936	37662007	BXD024_cep	13	13	B	FALSE	12/12	12	1	1	expan	26
751	chr1	37661936	37662007	BXD048	11	11	B	FALSE	12/12	12	1	-1	contr	22
752	chr1	37661936	37662007	BXD218	11	11	B	FALSE	12/12	12	1	-1	contr	22
753	chr1	37731986	37732017	BXD061	10	10	D	FALSE	11/11	11	1	-1	contr	20
754	chr1	37731986	37732017	BXD063	10	10	D	FALSE	11/11	11	1	-1	contr	20
755	chr1	37731986	37732017	BXD068	10	10	D	FALSE	11/11	11	1	-1	contr	20
756	chr1	37731986	37732017	BXD071	10	10	D	FALSE	11/11	11	1	-1	contr	20
757	chr1	37731986	37732017	BXD073b	10	10	D	FALSE	11/11	11	1	-1	contr	20
758	chr1	37731986	37732017	BXD074	10	10	D	FALSE	11/11	11	1	-1	contr	20
759	chr1	37731986	37732017	BXD078	10	10	D	FALSE	11/11	11	1	-1	contr	20
760	chr1	37731986	37732017	BXD083	10	10	D	FALSE	11/11	11	1	-1	contr	20
761	chr1	37731986	37732017	BXD090	10	10	D	FALSE	11/11	11	1	-1	contr	20
762	chr1	37731986	37732017	BXD091	10	10	D	FALSE	11/11	11	1	-1	contr	20
763	chr1	37731986	37732017	BXD099	10	10	D	FALSE	11/11	11	1	-1	contr	20
764	chr1	37731986	37732017	BXD100	10	10	D	FALSE	11/11	11	1	-1	contr	20
765	chr1	37758614	37758649	BXD029_trl4	6	6	D	FALSE	8/8	8	2	-1	contr	12
766	chr1	37758614	37758649	BXD038	10	10	B	FALSE	9/9	9	1	1	expan	20
767	chr1	37811639	37811683	BXD024_cep	10	10	B	FALSE	9/9	9	1	1	expan	20
768	chr1	37980962	37981025	BXD027	18	18	B	FALSE	16/16	16	2	1	expan	36
769	chr1	37980962	37981025	BXD039	14	14	D	FALSE	15/15	15	1	-1	contr	28
770	chr1	37980962	37981025	BXD069	17	17	B	FALSE	16/16	16	1	1	expan	34
771	chr1	37980962	37981025	BXD174	17	17	B	FALSE	16/16	16	1	1	expan	34
772	chr1	38029162	38029221	BXD014	16	16	B	FALSE	15/15	15	1	1	expan	32
773	chr1	38029162	38029221	BXD078	13	13	D	FALSE	14/14	14	1	-1	contr	26
774	chr1	38089886	38089913	BXD087	11	11	D	FALSE	12/12	12	1	-1	contr	22
775	chr1	38489188	38489203	BXD006	14	14	D	FALSE	13/13	13	1	1	expan	28
776	chr1	38489188	38489203	BXD012	14	14	D	FALSE	13/13	13	1	1	expan	28
777	chr1	38489188	38489203	BXD015	14	14	D	FALSE	13/13	13	1	1	expan	28
778	chr1	38489188	38489203	BXD016	14	14	D	FALSE	13/13	13	1	1	expan	28
779	chr1	38489188	38489203	BXD019	14	14	D	FALSE	13/13	13	1	1	expan	28
780	chr1	38489188	38489203	BXD020	14	14	D	FALSE	13/13	13	1	1	expan	28
781	chr1	38489188	38489203	BXD021	14	14	D	FALSE	13/13	13	1	1	expan	28
782	chr1	38489188	38489203	BXD029	14	14	D	FALSE	13/13	13	1	1	expan	28
783	chr1	38489188	38489203	BXD029_trl4	14	14	D	FALSE	13/13	13	1	1	expan	28
784	chr1	38489188	38489203	BXD033	14	14	D	FALSE	13/13	13	1	1	expan	28
785	chr1	38489188	38489203	BXD036	14	14	D	FALSE	13/13	13	1	1	expan	28
786	chr1	38489188	38489203	BXD039	14	14	D	FALSE	13/13	13	1	1	expan	28
787	chr1	38489188	38489203	BXD044	14	14	D	FALSE	13/13	13	1	1	expan	28
788	chr1	38489188	38489203	BXD050	14	14	D	FALSE	13/13	13	1	1	expan	28
789	chr1	38489188	38489203	BXD055	14	14	D	FALSE	13/13	13	1	1	expan	28
790	chr1	38489188	38489203	BXD056	14	14	D	FALSE	13/13	13	1	1	expan	28
791	chr1	38760323	38760362	BXD043	11	11	B	FALSE	10/10	10	1	1	expan	22
792	chr1	38917569	38917596	BXD061	9	9	D	FALSE	10/10	10	1	-1	contr	18
793	chr1	38917569	38917596	BXD127	9	9	D	FALSE	10/10	10	1	-1	contr	18
794	chr1	38917569	38917596	BXD156	9	9	D	FALSE	10/10	10	1	-1	contr	18
795	chr1	39296099	39296142	BXD077	10	10	B	FALSE	11/11	11	1	-1	contr	20
796	chr1	39429641	39429665	BXD060	4	4	B	FALSE	5/5	5	1	-1	contr	8
797	chr1	39533335	39533358	BXD019	9	9	D	FALSE	8/8	8	1	1	expan	18
798	chr1	39533335	39533358	BXD020	9	9	D	FALSE	8/8	8	1	1	expan	18
799	chr1	39805928	39805967	BXD078	11	11	D	FALSE	10/10	10	1	1	expan	22
800	chr1	39880574	39880608	BXD032	8	8	B	FALSE	7/7	7	1	1	expan	16
801	chr1	39908531	39908578	BXD067	13	13	B	FALSE	12/12	12	1	1	expan	26
802	chr1	39940597	39940617	BXD186	8	8	D	FALSE	7/7	7	1	1	expan	16
803	chr1	40064164	40064203	BXD113	11	11	D	FALSE	10/10	10	1	1	expan	22
804	chr1	40095827	40095874	BXD031	13	13	B	FALSE	12/12	12	1	1	expan	26
805	chr1	40095827	40095874	BXD040	13	13	B	FALSE	12/12	12	1	1	expan	26
806	chr1	40095827	40095874	BXD061	13	13	D	FALSE	12/12	12	1	1	expan	26
807	chr1	40095827	40095874	BXD123	13	13	D	FALSE	12/12	12	1	1	expan	26
808	chr1	40095827	40095874	BXD180	13	13	D	FALSE	12/12	12	1	1	expan	26
809	chr1	40095827	40095874	BXD190	11	11	B	FALSE	12/12	12	1	-1	contr	22
810	chr1	40192857	40192886	BXD031	7	7	B	FALSE	6/6	6	1	1	expan	14
811	chr1	40538029	40538076	BXD018	13	13	D	FALSE	12/12	12	1	1	expan	26
812	chr1	40538029	40538076	BXD027	11	11	B	FALSE	12/12	12	1	-1	contr	22
813	chr1	40538029	40538076	BXD048a	13	13	B	FALSE	12/12	12	1	1	expan	26
814	chr1	40538029	40538076	BXD048	13	13	B	FALSE	12/12	12	1	1	expan	26
815	chr1	40578360	40578399	BXD083	11	11	D	FALSE	10/10	10	1	1	expan	22
816	chr1	40601456	40601494	BXD016	14	14	D	FALSE	13/13	13	1	1	expan	28
817	chr1	40692915	40692954	BXD053	9	9	B	FALSE	8/8	8	1	1	expan	18
818	chr1	40692915	40692954	BXD176	9	9	B	FALSE	8/8	8	1	1	expan	18
819	chr1	41004282	41004333	BXD029	11	11	D	FALSE	12/12	12	1	-1	contr	22
820	chr1	41004282	41004333	BXD038	14	14	B	FALSE	13/13	13	1	1	expan	28
821	chr1	41004282	41004333	BXD079	14	14	B	FALSE	13/13	13	1	1	expan	28
822	chr1	41004282	41004333	BXD102	14	14	B	FALSE	13/13	13	1	1	expan	28
823	chr1	41057268	41057287	BXD020	11	11	D	FALSE	10/10	10	1	1	expan	22
824	chr1	41094110	41094157	BXD024	13	13	B	FALSE	12/12	12	1	1	expan	26
825	chr1	41094110	41094157	BXD065b	13	13	B	FALSE	12/12	12	1	1	expan	26
826	chr1	41094110	41094157	BXD095	13	13	B	FALSE	12/12	12	1	1	expan	26
827	chr1	41095440	41095465	BXD195	14	14	D	FALSE	13/13	13	1	1	expan	28
828	chr1	41095440	41095465	BXD217	14	14	D	FALSE	13/13	13	1	1	expan	28
829	chr1	41097152	41097217	BXD032	10	10	B	FALSE	11/11	11	1	-1	contr	20
830	chr1	41155112	41155151	BXD209	12	12	D	FALSE	11/11	11	1	1	expan	24
831	chr1	41155112	41155151	BXD213	12	12	D	FALSE	11/11	11	1	1	expan	24
832	chr1	41155112	41155151	BXD219	12	12	D	FALSE	11/11	11	1	1	expan	24
833	chr1	41171775	41171818	BXD029_trl4	9	9	D	FALSE	10/10	10	1	-1	contr	18
834	chr1	41171775	41171818	BXD043	12	12	B	FALSE	11/11	11	1	1	expan	24
835	chr1	41171775	41171818	BXD099	12	12	B	FALSE	11/11	11	1	1	expan	24
836	chr1	41248746	41248785	BXD049	11	11	B	FALSE	10/10	10	1	1	expan	22
837	chr1	41266205	41266244	BXD027	9	9	B	FALSE	10/10	10	1	-1	contr	18
838	chr1	41367502	41367549	BXD031	13	13	B	FALSE	12/12	12	1	1	expan	26
839	chr1	41526467	41526498	BXD085	11	11	D	FALSE	10/10	10	1	1	expan	22
840	chr1	41544492	41544539	BXD024_cep	11	11	B	FALSE	12/12	12	1	-1	contr	22
841	chr1	41544492	41544539	BXD028	11	11	B	FALSE	12/12	12	1	-1	contr	22
842	chr1	41544492	41544539	BXD111	13	13	B	FALSE	12/12	12	1	1	expan	26
843	chr1	41544492	41544539	BXD154	13	13	B	FALSE	12/12	12	1	1	expan	26
844	chr1	41662982	41663025	BXD028	12	12	B	FALSE	11/11	11	1	1	expan	24
845	chr1	41662982	41663025	BXD034	12	12	B	FALSE	11/11	11	1	1	expan	24
846	chr1	41662982	41663025	BXD043	12	12	B	FALSE	11/11	11	1	1	expan	24
847	chr1	41754741	41754792	BXD034	12	12	B	FALSE	13/13	13	1	-1	contr	24
848	chr1	41754741	41754792	BXD050	12	12	B	FALSE	13/13	13	1	-1	contr	24
849	chr1	41827221	41827264	BXD009	12	12	B	FALSE	11/11	11	1	1	expan	24
850	chr1	41827221	41827264	BXD181	6	6	D	FALSE	10/10	10	4	-1	contr	12
851	chr1	41827221	41827264	BXD183	12	12	B	FALSE	11/11	11	1	1	expan	24
852	chr1	41856976	41857015	BXD131	8	8	D	FALSE	9/9	9	1	-1	contr	16
853	chr1	41939440	41939489	BXD002	11	11	B	FALSE	10/10	10	1	1	expan	22
854	chr1	41939440	41939489	BXD011	11	11	B	FALSE	10/10	10	1	1	expan	22
855	chr1	41939440	41939489	BXD013	11	11	B	FALSE	10/10	10	1	1	expan	22
856	chr1	41939440	41939489	BXD014	11	11	B	FALSE	10/10	10	1	1	expan	22
857	chr1	41939440	41939489	BXD022	11	11	B	FALSE	10/10	10	1	1	expan	22
858	chr1	41939440	41939489	BXD024_cep	11	11	B	FALSE	10/10	10	1	1	expan	22
859	chr1	41939440	41939489	BXD024	11	11	B	FALSE	10/10	10	1	1	expan	22
860	chr1	41939440	41939489	BXD027	11	11	B	FALSE	10/10	10	1	1	expan	22
861	chr1	41939440	41939489	BXD031	11	11	B	FALSE	10/10	10	1	1	expan	22
862	chr1	41939440	41939489	BXD032	11	11	B	FALSE	10/10	10	1	1	expan	22
863	chr1	41939440	41939489	BXD065b	9	9	B	FALSE	10/10	10	1	-1	contr	18
864	chr1	42355022	42355061	BXD055	9	9	D	FALSE	10/10	10	1	-1	contr	18
865	chr1	42355022	42355061	BXD087	11	11	D	FALSE	10/10	10	1	1	expan	22
866	chr1	42531698	42531745	BXD006	13	13	D	FALSE	12/12	12	1	1	expan	26
867	chr1	42531698	42531745	BXD069	13	13	B	FALSE	12/12	12	1	1	expan	26
868	chr1	42531698	42531745	BXD078	13	13	D	FALSE	12/12	12	1	1	expan	26
869	chr1	42568592	42568669	BXD009	14	14	B	FALSE	13/13	13	1	1	expan	28
870	chr1	42568592	42568669	BXD024	14	14	B	FALSE	13/13	13	1	1	expan	28
871	chr1	42706191	42706242	BXD002	12	12	B	FALSE	13/13	13	1	-1	contr	24
872	chr1	42706191	42706242	BXD014	14	14	B	FALSE	13/13	13	1	1	expan	28
873	chr1	42706191	42706242	BXD028	14	14	B	FALSE	13/13	13	1	1	expan	28
874	chr1	42706191	42706242	BXD113	14	14	D	FALSE	13/13	13	1	1	expan	28
875	chr1	42759094	42759125	BXD156	10	10	D	FALSE	8/8	8	2	1	expan	20
876	chr1	42815919	42815963	BXD006	10	10	D	FALSE	9/9	9	1	1	expan	20
877	chr1	42815919	42815963	BXD024_cep	10	10	B	FALSE	9/9	9	1	1	expan	20
878	chr1	42815919	42815963	BXD053	10	10	B	FALSE	9/9	9	1	1	expan	20
879	chr1	42815919	42815963	BXD083	10	10	D	FALSE	9/9	9	1	1	expan	20
880	chr1	43035768	43035793	BXD014	14	14	B	FALSE	13/13	13	1	1	expan	28
881	chr1	43070069	43070120	BXD031	14	14	B	FALSE	13/13	13	1	1	expan	28
882	chr1	43315184	43315239	BXD005	13	13	B	FALSE	14/14	14	1	-1	contr	26
883	chr1	43839115	43839166	BXD011	14	14	B	FALSE	13/13	13	1	1	expan	28
884	chr1	43839115	43839166	BXD048a	14	14	B	FALSE	13/13	13	1	1	expan	28
885	chr1	43839115	43839166	BXD078	12	12	D	FALSE	11/11	11	1	1	expan	24
886	chr1	43839115	43839166	BXD162	12	12	D	FALSE	11/11	11	1	1	expan	24
887	chr1	43839115	43839166	BXD171	12	12	D	FALSE	11/11	11	1	1	expan	24
888	chr1	43839115	43839166	BXD177	12	12	D	FALSE	11/11	11	1	1	expan	24
889	chr1	43839115	43839166	BXD201	12	12	B	FALSE	13/13	13	1	-1	contr	24
890	chr1	44076404	44076435	BXD027	10	10	D	FALSE	9/9	9	1	1	expan	20
891	chr1	44170754	44170793	BXD012	11	11	B	FALSE	10/10	10	1	1	expan	22
892	chr1	44323038	44323061	BXD005	11	11	B	FALSE	12/12	12	1	-1	contr	22
893	chr1	44323038	44323061	BXD009	11	11	B	FALSE	12/12	12	1	-1	contr	22
894	chr1	44323038	44323061	BXD011	11	11	B	FALSE	12/12	12	1	-1	contr	22
895	chr1	44323038	44323061	BXD012	11	11	B	FALSE	12/12	12	1	-1	contr	22
896	chr1	44323038	44323061	BXD013	11	11	B	FALSE	12/12	12	1	-1	contr	22
897	chr1	44323038	44323061	BXD014	11	11	B	FALSE	12/12	12	1	-1	contr	22
898	chr1	44323038	44323061	BXD022	11	11	B	FALSE	12/12	12	1	-1	contr	22
899	chr1	44323038	44323061	BXD024_cep	11	11	B	FALSE	12/12	12	1	-1	contr	22
900	chr1	44323038	44323061	BXD031	11	11	B	FALSE	12/12	12	1	-1	contr	22
901	chr1	44532765	44532786	BXD002	12	12	B	FALSE	11/11	11	1	1	expan	24
902	chr1	44665068	44665107	BXD060	11	11	B	FALSE	10/10	10	1	1	expan	22
903	chr1	44665068	44665107	BXD065a	11	11	B	FALSE	10/10	10	1	1	expan	22
904	chr1	44665068	44665107	BXD065	11	11	B	FALSE	10/10	10	1	1	expan	22
905	chr1	44665068	44665107	BXD065b	11	11	B	FALSE	10/10	10	1	1	expan	22
906	chr1	44665068	44665107	BXD069	11	11	B	FALSE	10/10	10	1	1	expan	22
907	chr1	44665068	44665107	BXD073a	11	11	B	FALSE	10/10	10	1	1	expan	22
908	chr1	44665068	44665107	BXD089	11	11	B	FALSE	10/10	10	1	1	expan	22
909	chr1	44665068	44665107	BXD095	11	11	B	FALSE	10/10	10	1	1	expan	22
910	chr1	44665068	44665107	BXD099	11	11	B	FALSE	10/10	10	1	1	expan	22
911	chr1	44665068	44665107	BXD101	11	11	B	FALSE	10/10	10	1	1	expan	22
912	chr1	44951998	44952029	BXD050	9	9	B	FALSE	8/8	8	1	1	expan	18
913	chr1	45044479	45044510	BXD016	9	9	D	FALSE	8/8	8	1	1	expan	18
914	chr1	45601391	45601438	BXD005	11	11	B	FALSE	12/12	12	1	-1	contr	22
915	chr1	45601391	45601438	BXD019	11	11	D	FALSE	13/13	13	2	-1	contr	22
916	chr1	45601391	45601438	BXD098	14	14	D	FALSE	13/13	13	1	1	expan	28
917	chr1	45601391	45601438	BXD174	11	11	B	FALSE	12/12	12	1	-1	contr	22
918	chr1	45601391	45601438	BXD175	11	11	B	FALSE	12/12	12	1	-1	contr	22
919	chr1	45601391	45601438	BXD183	11	11	B	FALSE	12/12	12	1	-1	contr	22
920	chr1	45807768	45807807	BXD006	12	12	D	FALSE	11/11	11	1	1	expan	24
921	chr1	45807768	45807807	BXD084	9	9	B	FALSE	8/8	8	1	1	expan	18
922	chr1	46065358	46065401	BXD079	9	9	D	FALSE	10/10	10	1	-1	contr	18
923	chr1	46876625	46876652	BXD055	8	8	D	FALSE	7/7	7	1	1	expan	16
924	chr1	47011345	47011408	BXD002	17	17	B	FALSE	16/16	16	1	1	expan	34
925	chr1	47011345	47011408	BXD020	14	14	D	FALSE	15/15	15	1	-1	contr	28
926	chr1	47011345	47011408	BXD031	18	18	B	FALSE	16/16	16	2	1	expan	36
927	chr1	47011345	47011408	BXD061	17	17	D	FALSE	15/15	15	2	1	expan	34
928	chr1	47011345	47011408	BXD073a	17	17	B	FALSE	16/16	16	1	1	expan	34
929	chr1	47011345	47011408	BXD091	14	14	B	FALSE	16/16	16	2	-1	contr	28
930	chr1	47228156	47228187	BXD067	10	10	D	FALSE	11/11	11	1	-1	contr	20
931	chr1	47389028	47389067	BXD027	9	9	D	FALSE	10/10	10	1	-1	contr	18
932	chr1	47638532	47638583	BXD022	12	12	B	FALSE	13/13	13	1	-1	contr	24
933	chr1	47638532	47638583	BXD098	12	12	D	FALSE	11/11	11	1	1	expan	24
934	chr1	47841955	47842009	BXD018	8	8	D	FALSE	9/9	9	1	-1	contr	16
935	chr1	48215655	48215699	BXD005	16	16	B	FALSE	15/15	15	1	1	expan	32
936	chr1	48304663	48304714	BXD170	14	14	B	FALSE	13/13	13	1	1	expan	28
937	chr1	48304663	48304714	BXD178	14	14	B	FALSE	13/13	13	1	1	expan	28
938	chr1	48785355	48785374	BXD061	6	6	D	FALSE	5/5	5	1	1	expan	12
939	chr1	48785355	48785374	BXD063	6	6	D	FALSE	5/5	5	1	1	expan	12
940	chr1	48785355	48785374	BXD090	6	6	D	FALSE	5/5	5	1	1	expan	12
941	chr1	49080486	49080513	BXD001	10	10	D	FALSE	11/11	11	1	-1	contr	20
942	chr1	49080486	49080513	BXD008	10	10	D	FALSE	11/11	11	1	-1	contr	20
943	chr1	49080486	49080513	BXD015	10	10	D	FALSE	11/11	11	1	-1	contr	20
944	chr1	49080486	49080513	BXD016	10	10	D	FALSE	11/11	11	1	-1	contr	20
945	chr1	49080486	49080513	BXD018	10	10	D	FALSE	11/11	11	1	-1	contr	20
946	chr1	49080486	49080513	BXD019	10	10	D	FALSE	11/11	11	1	-1	contr	20
947	chr1	49080486	49080513	BXD020	10	10	D	FALSE	11/11	11	1	-1	contr	20
948	chr1	49080486	49080513	BXD021	10	10	D	FALSE	11/11	11	1	-1	contr	20
949	chr1	49080486	49080513	BXD029_trl4	10	10	D	FALSE	11/11	11	1	-1	contr	20
950	chr1	49080486	49080513	BXD032	10	10	D	FALSE	11/11	11	1	-1	contr	20
951	chr1	49080486	49080513	BXD100	10	10	D	FALSE	11/11	11	1	-1	contr	20
952	chr1	49216679	49216718	BXD029	11	11	D	FALSE	10/10	10	1	1	expan	22
953	chr1	49260412	49260455	BXD005	10	10	B	FALSE	11/11	11	1	-1	contr	20
954	chr1	49260412	49260455	BXD039	12	12	D	FALSE	11/11	11	1	1	expan	24
955	chr1	49260412	49260455	BXD223	12	12	D	FALSE	11/11	11	1	1	expan	24
956	chr1	49299429	49299455	BXD002	8	8	B	FALSE	9/9	9	1	-1	contr	16
957	chr1	49299429	49299455	BXD005	8	8	B	FALSE	9/9	9	1	-1	contr	16
958	chr1	49299429	49299455	BXD009	8	8	B	FALSE	9/9	9	1	-1	contr	16
959	chr1	49299429	49299455	BXD011	8	8	B	FALSE	9/9	9	1	-1	contr	16
960	chr1	49299429	49299455	BXD012	8	8	B	FALSE	9/9	9	1	-1	contr	16
961	chr1	49299429	49299455	BXD013	8	8	B	FALSE	9/9	9	1	-1	contr	16
962	chr1	49299429	49299455	BXD014	8	8	B	FALSE	9/9	9	1	-1	contr	16
963	chr1	49299429	49299455	BXD022	8	8	B	FALSE	9/9	9	1	-1	contr	16
964	chr1	49299429	49299455	BXD024_cep	8	8	B	FALSE	9/9	9	1	-1	contr	16
965	chr1	49299429	49299455	BXD024	8	8	B	FALSE	9/9	9	1	-1	contr	16
966	chr1	49299429	49299455	BXD034	8	8	B	FALSE	9/9	9	1	-1	contr	16
967	chr1	49299429	49299455	BXD036	8	8	B	FALSE	9/9	9	1	-1	contr	16
968	chr1	49299429	49299455	BXD038	8	8	B	FALSE	9/9	9	1	-1	contr	16
969	chr1	49299429	49299455	BXD040	8	8	B	FALSE	9/9	9	1	-1	contr	16
970	chr1	49299429	49299455	BXD048a	8	8	B	FALSE	9/9	9	1	-1	contr	16
971	chr1	49299429	49299455	BXD048	8	8	B	FALSE	9/9	9	1	-1	contr	16
972	chr1	49299429	49299455	BXD050	8	8	B	FALSE	9/9	9	1	-1	contr	16
973	chr1	49299429	49299455	BXD051	8	8	B	FALSE	9/9	9	1	-1	contr	16
974	chr1	49299429	49299455	BXD060	8	8	B	FALSE	9/9	9	1	-1	contr	16
975	chr1	49299429	49299455	BXD065a	8	8	B	FALSE	9/9	9	1	-1	contr	16
976	chr1	49299429	49299455	BXD065	8	8	B	FALSE	9/9	9	1	-1	contr	16
977	chr1	49299429	49299455	BXD065b	8	8	B	FALSE	9/9	9	1	-1	contr	16
978	chr1	49299429	49299455	BXD066	8	8	B	FALSE	9/9	9	1	-1	contr	16
979	chr1	49299429	49299455	BXD069	8	8	B	FALSE	9/9	9	1	-1	contr	16
980	chr1	49299429	49299455	BXD070	8	8	B	FALSE	9/9	9	1	-1	contr	16
981	chr1	49299429	49299455	BXD073a	8	8	B	FALSE	9/9	9	1	-1	contr	16
982	chr1	49299429	49299455	BXD073b	8	8	B	FALSE	9/9	9	1	-1	contr	16
983	chr1	49299429	49299455	BXD084	8	8	B	FALSE	9/9	9	1	-1	contr	16
984	chr1	49299429	49299455	BXD088	8	8	B	FALSE	9/9	9	1	-1	contr	16
985	chr1	49299429	49299455	BXD089	8	8	B	FALSE	9/9	9	1	-1	contr	16
986	chr1	49299429	49299455	BXD091	8	8	B	FALSE	9/9	9	1	-1	contr	16
987	chr1	49299429	49299455	BXD095	8	8	B	FALSE	9/9	9	1	-1	contr	16
988	chr1	49299429	49299455	BXD099	8	8	B	FALSE	9/9	9	1	-1	contr	16
989	chr1	49299429	49299455	BXD101	8	8	B	FALSE	9/9	9	1	-1	contr	16
990	chr1	49474136	49474156	BXD053	5	5	D	FALSE	7/7	7	2	-1	contr	10
991	chr1	49702188	49702237	BXD064	11	11	D	FALSE	10/10	10	1	1	expan	22
992	chr1	49888060	49888114	BXD020	10	10	D	FALSE	11/11	11	1	-1	contr	20
993	chr1	49961371	49961402	BXD024_cep	6	6	B	FALSE	8/8	8	2	-1	contr	12
994	chr1	50145131	50145162	BXD015	10	10	D	FALSE	11/11	11	1	-1	contr	20
995	chr1	50145131	50145162	BXD169	10	10	D	FALSE	11/11	11	1	-1	contr	20
996	chr1	50360319	50360358	BXD087	13	13	D	FALSE	11/11	11	2	1	expan	26
997	chr1	50747678	50747725	BXD022	13	13	B	FALSE	12/12	12	1	1	expan	26
998	chr1	50755399	50755450	BXD027	14	14	D	FALSE	13/13	13	1	1	expan	28
999	chr1	50755399	50755450	BXD039	12	12	D	FALSE	13/13	13	1	-1	contr	24
1000	chr1	50755399	50755450	BXD070	14	14	B	FALSE	13/13	13	1	1	expan	28
1001	chr1	51424068	51424127	BXD002	14	14	B	FALSE	15/15	15	1	-1	contr	28
1002	chr1	51424068	51424127	BXD009	14	14	B	FALSE	15/15	15	1	-1	contr	28
1003	chr1	51424068	51424127	BXD011	14	14	B	FALSE	15/15	15	1	-1	contr	28
1004	chr1	51424068	51424127	BXD012	14	14	B	FALSE	15/15	15	1	-1	contr	28
1005	chr1	51424068	51424127	BXD013	14	14	B	FALSE	15/15	15	1	-1	contr	28
1006	chr1	51424068	51424127	BXD014	14	14	B	FALSE	15/15	15	1	-1	contr	28
1007	chr1	51424068	51424127	BXD021	12	12	D	FALSE	11/11	11	1	1	expan	24
1008	chr1	51424068	51424127	BXD022	14	14	B	FALSE	15/15	15	1	-1	contr	28
1009	chr1	51424068	51424127	BXD024_cep	14	14	B	FALSE	15/15	15	1	-1	contr	28
1010	chr1	51424068	51424127	BXD031	14	14	B	FALSE	15/15	15	1	-1	contr	28
1011	chr1	51424068	51424127	BXD038	14	14	B	FALSE	15/15	15	1	-1	contr	28
1012	chr1	51424068	51424127	BXD048	14	14	B	FALSE	15/15	15	1	-1	contr	28
1013	chr1	51424068	51424127	BXD050	14	14	B	FALSE	15/15	15	1	-1	contr	28
1014	chr1	51424068	51424127	BXD051	16	16	B	FALSE	15/15	15	1	1	expan	32
1015	chr1	51424068	51424127	BXD089	14	14	B	FALSE	15/15	15	1	-1	contr	28
1016	chr1	51424068	51424127	BXD187	14	14	B	FALSE	15/15	15	1	-1	contr	28
1017	chr1	51529333	51529368	BXD006	8	8	D	FALSE	9/9	9	1	-1	contr	16
1018	chr1	51533154	51533185	BXD071	9	9	D	FALSE	8/8	8	1	1	expan	18
1019	chr1	51535127	51535170	BXD009	10	10	B	FALSE	11/11	11	1	-1	contr	20
1020	chr1	51535127	51535170	BXD027	15	15	D	FALSE	14/14	14	1	1	expan	30
1021	chr1	51535127	51535170	BXD029	15	15	D	FALSE	14/14	14	1	1	expan	30
1022	chr1	51535127	51535170	BXD029_trl4	15	15	D	FALSE	14/14	14	1	1	expan	30
1023	chr1	51535127	51535170	BXD043	15	15	D	FALSE	14/14	14	1	1	expan	30
1024	chr1	51535127	51535170	BXD053	15	15	D	FALSE	14/14	14	1	1	expan	30
1025	chr1	51535127	51535170	BXD068	13	13	D	FALSE	14/14	14	1	-1	contr	26
1026	chr1	51535127	51535170	BXD100	15	15	D	FALSE	14/14	14	1	1	expan	30
1027	chr1	51535127	51535170	BXD102	15	15	D	FALSE	14/14	14	1	1	expan	30
1028	chr1	51535127	51535170	BXD174	15	15	D	FALSE	14/14	14	1	1	expan	30
1029	chr1	51995978	51996009	BXD062	9	9	D	FALSE	8/8	8	1	1	expan	18
1030	chr1	52085155	52085190	BXD209	10	10	D	FALSE	9/9	9	1	1	expan	20
1031	chr1	52238526	52238569	BXD024_cep	12	12	B	FALSE	11/11	11	1	1	expan	24
1032	chr1	52238526	52238569	BXD177	12	12	D	FALSE	11/11	11	1	1	expan	24
1033	chr1	52535742	52535797	BXD018	12	12	D	FALSE	13/13	13	1	-1	contr	24
1034	chr1	52619687	52619718	BXD218	7	7	B	FALSE	8/8	8	1	-1	contr	14
1035	chr1	52812963	52812988	BXD002	9	9	B	FALSE	13/13	13	4	-1	contr	18
1036	chr1	53250204	53250243	BXD011	7	7	B	FALSE	8/8	8	1	-1	contr	14
1037	chr1	53250204	53250243	BXD148	9	9	D	FALSE	8/8	8	1	1	expan	18
1038	chr1	53250204	53250243	BXD156	9	9	D	FALSE	8/8	8	1	1	expan	18
1039	chr1	53356154	53356181	BXD019	8	8	D	FALSE	7/7	7	1	1	expan	16
1040	chr1	53859671	53859698	BXD024	16	16	B	FALSE	14/14	14	2	1	expan	32
1041	chr1	53949482	53949525	BXD087	10	10	D	FALSE	11/11	11	1	-1	contr	20
1042	chr1	54174326	54174350	BXD064	10	10	D	FALSE	11/11	11	1	-1	contr	20
1043	chr1	54276013	54276024	BXD073b	4	4	B	FALSE	3/3	3	1	1	expan	8
1044	chr1	54571794	54571819	BXD015	14	14	D	FALSE	13/13	13	1	1	expan	28
1045	chr1	54640826	54640873	BXD214	13	13	B	FALSE	12/12	12	1	1	expan	26
1046	chr1	54675975	54676009	BXD022	8	8	B	FALSE	7/7	7	1	1	expan	16
1047	chr1	54693116	54693151	BXD170	10	10	B	FALSE	9/9	9	1	1	expan	20
1048	chr1	54695770	54695821	BXD065	14	14	B	FALSE	13/13	13	1	1	expan	28
1049	chr1	54762646	54762657	BXD032	5	5	D	FALSE	6/6	6	1	-1	contr	10
1050	chr1	54853136	54853179	BXD040	12	12	B	FALSE	11/11	11	1	1	expan	24
1051	chr1	55203397	55203436	BXD012	11	11	B	FALSE	10/10	10	1	1	expan	22
1052	chr1	55203397	55203436	BXD022	11	11	B	FALSE	10/10	10	1	1	expan	22
1053	chr1	55203397	55203436	BXD048a	8	8	B	FALSE	10/10	10	2	-1	contr	16
1054	chr1	55277396	55277435	BXD113	9	9	D	FALSE	10/10	10	1	-1	contr	18
1055	chr1	55277396	55277435	BXD122	9	9	D	FALSE	10/10	10	1	-1	contr	18
1056	chr1	55277396	55277435	BXD123	9	9	D	FALSE	10/10	10	1	-1	contr	18
1057	chr1	55277396	55277435	BXD137	9	9	D	FALSE	10/10	10	1	-1	contr	18
1058	chr1	55277396	55277435	BXD147	9	9	D	FALSE	10/10	10	1	-1	contr	18
1059	chr1	55277396	55277435	BXD148	9	9	D	FALSE	10/10	10	1	-1	contr	18
1060	chr1	55277396	55277435	BXD149	9	9	D	FALSE	10/10	10	1	-1	contr	18
1061	chr1	55277396	55277435	BXD152	9	9	D	FALSE	10/10	10	1	-1	contr	18
1062	chr1	55277396	55277435	BXD155	9	9	D	FALSE	10/10	10	1	-1	contr	18
1063	chr1	55277396	55277435	BXD156	9	9	D	FALSE	10/10	10	1	-1	contr	18
1064	chr1	55286603	55286662	BXD022	16	16	B	FALSE	15/15	15	1	1	expan	32
1065	chr1	55343754	55343785	BXD065	9	9	B	FALSE	8/8	8	1	1	expan	18
1066	chr1	55343754	55343785	BXD065b	9	9	B	FALSE	8/8	8	1	1	expan	18
1067	chr1	55343754	55343785	BXD073a	9	9	B	FALSE	8/8	8	1	1	expan	18
1068	chr1	55398547	55398574	BXD016	15	15	D	FALSE	14/14	14	1	1	expan	30
1069	chr1	55398547	55398574	BXD021	15	15	B	FALSE	14/14	14	1	1	expan	30
1070	chr1	55423851	55423892	BXD012	15	15	B	FALSE	14/14	14	1	1	expan	30
1071	chr1	55866294	55866337	BXD045	13	13	D	FALSE	12/12	12	1	1	expan	26
1072	chr1	55866294	55866337	BXD056	13	13	D	FALSE	12/12	12	1	1	expan	26
1073	chr1	56006304	56006339	BXD198	11	11	D	FALSE	10/10	10	1	1	expan	22
1074	chr1	56006304	56006339	BXD213	11	11	D	FALSE	10/10	10	1	1	expan	22
1075	chr1	56006304	56006339	BXD223	11	11	D	FALSE	10/10	10	1	1	expan	22
1076	chr1	56204850	56204879	BXD009	12	12	B	FALSE	10/10	10	2	1	expan	24
1077	chr1	56590083	56590122	BXD001	11	11	B	FALSE	10/10	10	1	1	expan	22
1078	chr1	56590083	56590122	BXD031	11	11	B	FALSE	10/10	10	1	1	expan	22
1079	chr1	56590083	56590122	BXD127	12	12	D	FALSE	10/10	10	2	1	expan	24
1080	chr1	56989591	56989606	BXD002	3	3	B	FALSE	4/4	4	1	-1	contr	6
1081	chr1	57328477	57328528	BXD018	15	15	D	FALSE	14/14	14	1	1	expan	30
1082	chr1	57328477	57328528	BXD020	15	15	D	FALSE	14/14	14	1	1	expan	30
1083	chr1	57328477	57328528	BXD045	15	15	D	FALSE	14/14	14	1	1	expan	30
1084	chr1	57647572	57647597	BXD016	14	14	D	FALSE	13/13	13	1	1	expan	28
1085	chr1	57687026	57687058	BXD012	12	12	B	FALSE	11/11	11	1	1	expan	24
1086	chr1	57745131	57745148	BXD022	4	4	B	FALSE	6/6	6	2	-1	contr	8
1087	chr1	57755461	57755482	BXD002	10	10	B	FALSE	11/11	11	1	-1	contr	20
1088	chr1	57864903	57864950	BXD001	13	13	B	FALSE	12/12	12	1	1	expan	26
1089	chr1	57864903	57864950	BXD006	13	13	D	FALSE	12/12	12	1	1	expan	26
1090	chr1	57945506	57945553	BXD009	13	13	B	FALSE	12/12	12	1	1	expan	26
1091	chr1	57982339	57982373	BXD014	6	6	B	FALSE	7/7	7	1	-1	contr	12
1092	chr1	58042983	58043006	BXD065a	13	13	B	FALSE	12/12	12	1	1	expan	26
1093	chr1	58042983	58043006	BXD065	13	13	B	FALSE	12/12	12	1	1	expan	26
1094	chr1	58042983	58043006	BXD065b	13	13	B	FALSE	12/12	12	1	1	expan	26
1095	chr1	58042983	58043006	BXD099	13	13	B	FALSE	12/12	12	1	1	expan	26
1096	chr1	58355578	58355617	BXD040	7	7	B	FALSE	8/8	8	1	-1	contr	14
1097	chr1	58361619	58361670	BXD024_cep	12	12	B	FALSE	13/13	13	1	-1	contr	24
1098	chr1	58361619	58361670	BXD078	10	10	D	FALSE	11/11	11	1	-1	contr	20
1099	chr1	58361619	58361670	BXD214	12	12	B	FALSE	13/13	13	1	-1	contr	24
1100	chr1	58361619	58361670	BXD215	12	12	B	FALSE	13/13	13	1	-1	contr	24
1101	chr1	58961990	58962013	BXD024_cep	13	13	B	FALSE	12/12	12	1	1	expan	26
1102	chr1	59239976	59240005	BXD062	7	7	D	FALSE	6/6	6	1	1	expan	14
1103	chr1	59249175	59249222	BXD090	14	14	B	FALSE	12/12	12	2	1	expan	28
1104	chr1	59249175	59249222	BXD137	14	14	D	FALSE	13/13	13	1	1	expan	28
1105	chr1	59249175	59249222	BXD169	14	14	D	FALSE	13/13	13	1	1	expan	28
1106	chr1	59335813	59335848	BXD154	8	8	B	FALSE	9/9	9	1	-1	contr	16
1107	chr1	59381951	59382010	BXD043	11	11	D	FALSE	12/12	12	1	-1	contr	22
1108	chr1	59381951	59382010	BXD102	11	11	D	FALSE	12/12	12	1	-1	contr	22
1109	chr1	59467722	59467765	BXD181	13	13	D	FALSE	12/12	12	1	1	expan	26
1110	chr1	59493525	59493572	BXD032	13	13	D	FALSE	12/12	12	1	1	expan	26
1111	chr1	59574648	59574667	BXD032	11	11	D	FALSE	10/10	10	1	1	expan	22
1112	chr1	59619063	59619110	BXD019	13	13	D	FALSE	12/12	12	1	1	expan	26
1113	chr1	59619063	59619110	BXD020	13	13	D	FALSE	12/12	12	1	1	expan	26
1114	chr1	59619063	59619110	BXD027	13	13	D	FALSE	12/12	12	1	1	expan	26
1115	chr1	59695317	59695348	BXD063	9	9	D	FALSE	8/8	8	1	1	expan	18
1116	chr1	59751509	59751530	BXD011	10	10	B	FALSE	11/11	11	1	-1	contr	20
1117	chr1	59828993	59829028	BXD022	10	10	B	FALSE	9/9	9	1	1	expan	20
1118	chr1	59843417	59843471	BXD029_trl4	12	12	D	FALSE	11/11	11	1	1	expan	24
1119	chr1	59849436	59849471	BXD048a	10	10	B	FALSE	9/9	9	1	1	expan	20
1120	chr1	59849436	59849471	BXD048	10	10	B	FALSE	9/9	9	1	1	expan	20
1121	chr1	59849436	59849471	BXD060	10	10	B	FALSE	9/9	9	1	1	expan	20
1122	chr1	59849436	59849471	BXD065a	10	10	B	FALSE	9/9	9	1	1	expan	20
1123	chr1	59849436	59849471	BXD065	10	10	B	FALSE	9/9	9	1	1	expan	20
1124	chr1	59849436	59849471	BXD065b	10	10	B	FALSE	9/9	9	1	1	expan	20
1125	chr1	59849436	59849471	BXD070	10	10	B	FALSE	9/9	9	1	1	expan	20
1126	chr1	59849436	59849471	BXD073a	10	10	B	FALSE	9/9	9	1	1	expan	20
1127	chr1	59849436	59849471	BXD073b	10	10	B	FALSE	9/9	9	1	1	expan	20
1128	chr1	59849436	59849471	BXD074	10	10	B	FALSE	9/9	9	1	1	expan	20
1129	chr1	59849436	59849471	BXD089	10	10	B	FALSE	9/9	9	1	1	expan	20
1130	chr1	59849436	59849471	BXD091	10	10	B	FALSE	9/9	9	1	1	expan	20
1131	chr1	59849436	59849471	BXD095	10	10	B	FALSE	9/9	9	1	1	expan	20
1132	chr1	59849436	59849471	BXD099	10	10	B	FALSE	9/9	9	1	1	expan	20
1133	chr1	59853909	59853936	BXD002	8	8	B	FALSE	7/7	7	1	1	expan	16
1134	chr1	60138899	60138942	BXD002	12	12	B	FALSE	11/11	11	1	1	expan	24
1135	chr1	60138899	60138942	BXD083	12	12	D	FALSE	11/11	11	1	1	expan	24
1136	chr1	60358035	60358076	BXD013	15	15	B	FALSE	14/14	14	1	1	expan	30
1137	chr1	60358974	60358991	BXD016	10	10	D	FALSE	9/9	9	1	1	expan	20
1138	chr1	60403025	60403057	BXD002	12	12	B	FALSE	11/11	11	1	1	expan	24
1139	chr1	60403025	60403057	BXD034	12	12	B	FALSE	11/11	11	1	1	expan	24
1140	chr1	60517897	60517952	BXD012	15	15	B	FALSE	14/14	14	1	1	expan	30
1141	chr1	60517897	60517952	BXD077	15	15	D	FALSE	14/14	14	1	1	expan	30
1142	chr1	60576467	60576526	BXD089	9	9	B	FALSE	10/10	10	1	-1	contr	18
1143	chr1	60608749	60608808	BXD014	11	11	B	FALSE	12/12	12	1	-1	contr	22
1144	chr1	60608749	60608808	BXD051	11	11	B	FALSE	12/12	12	1	-1	contr	22
1145	chr1	60608749	60608808	BXD085	13	13	D	FALSE	12/12	12	1	1	expan	26
1146	chr1	60646845	60646884	BXD013	11	11	B	FALSE	10/10	10	1	1	expan	22
1147	chr1	61011916	61011959	BXD043	12	12	D	FALSE	11/11	11	1	1	expan	24
1148	chr1	61011916	61011959	BXD102	12	12	D	FALSE	11/11	11	1	1	expan	24
1149	chr1	61051453	61051496	BXD014	10	10	B	FALSE	11/11	11	1	-1	contr	20
1150	chr1	61051453	61051496	BXD029	12	12	D	FALSE	11/11	11	1	1	expan	24
1151	chr1	61051453	61051496	BXD029_trl4	12	12	D	FALSE	11/11	11	1	1	expan	24
1152	chr1	61051453	61051496	BXD150	12	12	B	FALSE	11/11	11	1	1	expan	24
1153	chr1	61051453	61051496	BXD157	12	12	B	FALSE	11/11	11	1	1	expan	24
1154	chr1	61051453	61051496	BXD176	12	12	B	FALSE	11/11	11	1	1	expan	24
1155	chr1	61051453	61051496	BXD195	12	12	D	FALSE	11/11	11	1	1	expan	24
1156	chr1	61056359	61056374	BXD009	9	9	B	FALSE	8/8	8	1	1	expan	18
1157	chr1	61375154	61375185	BXD071	9	9	D	FALSE	8/8	8	1	1	expan	18
1158	chr1	61387245	61387274	BXD027	16	16	D	FALSE	15/15	15	1	1	expan	32
1159	chr1	61694296	61694343	BXD031	13	13	B	FALSE	12/12	12	1	1	expan	26
1160	chr1	61694296	61694343	BXD171	13	13	B	FALSE	12/12	12	1	1	expan	26
1161	chr1	61724795	61724824	BXD014	16	16	B	FALSE	15/15	15	1	1	expan	32
1162	chr1	62245867	62245894	BXD031	8	8	B	FALSE	7/7	7	1	1	expan	16
1163	chr1	62336138	62336173	BXD019	8	8	D	FALSE	9/9	9	1	-1	contr	16
1164	chr1	62336138	62336173	BXD174	10	10	D	FALSE	9/9	9	1	1	expan	20
1165	chr1	62498019	62498070	BXD008	15	15	D	FALSE	16/16	16	1	-1	contr	30
1166	chr1	62498019	62498070	BXD015	15	15	D	FALSE	16/16	16	1	-1	contr	30
1167	chr1	62498019	62498070	BXD019	15	15	D	FALSE	16/16	16	1	-1	contr	30
1168	chr1	62498019	62498070	BXD020	15	15	B	FALSE	13/13	13	2	1	expan	30
1169	chr1	62498019	62498070	BXD024	12	12	B	FALSE	13/13	13	1	-1	contr	24
1170	chr1	62498019	62498070	BXD031	14	14	B	FALSE	13/13	13	1	1	expan	28
1171	chr1	62498019	62498070	BXD032	14	14	D	FALSE	16/16	16	2	-1	contr	28
1172	chr1	62498019	62498070	BXD074	14	14	B	FALSE	13/13	13	1	1	expan	28
1173	chr1	62498019	62498070	BXD078	15	15	D	FALSE	16/16	16	1	-1	contr	30
1174	chr1	62498019	62498070	BXD113	15	15	D	FALSE	16/16	16	1	-1	contr	30
1175	chr1	62498019	62498070	BXD123	15	15	D	FALSE	16/16	16	1	-1	contr	30
1176	chr1	62498019	62498070	BXD127	15	15	D	FALSE	16/16	16	1	-1	contr	30
1177	chr1	62498019	62498070	BXD147	15	15	D	FALSE	16/16	16	1	-1	contr	30
1178	chr1	62498019	62498070	BXD148	15	15	D	FALSE	16/16	16	1	-1	contr	30
1179	chr1	62498019	62498070	BXD149	15	15	D	FALSE	16/16	16	1	-1	contr	30
1180	chr1	62498019	62498070	BXD155	15	15	D	FALSE	16/16	16	1	-1	contr	30
1181	chr1	62498019	62498070	BXD161	15	15	D	FALSE	16/16	16	1	-1	contr	30
1182	chr1	62498019	62498070	BXD195	15	15	D	FALSE	16/16	16	1	-1	contr	30
1183	chr1	62611759	62611814	BXD005	15	15	B	FALSE	14/14	14	1	1	expan	30
1184	chr1	62611759	62611814	BXD034	13	13	D	FALSE	14/14	14	1	-1	contr	26
1185	chr1	62611759	62611814	BXD217	15	15	B	FALSE	14/14	14	1	1	expan	30
1186	chr1	62828804	62828851	BXD018	13	13	B	FALSE	12/12	12	1	1	expan	26
1187	chr1	62828804	62828851	BXD027	10	10	D	FALSE	11/11	11	1	-1	contr	20
1188	chr1	62828804	62828851	BXD122	10	10	D	FALSE	11/11	11	1	-1	contr	20
1189	chr1	62864284	62864327	BXD015	13	13	D	FALSE	12/12	12	1	1	expan	26
1190	chr1	63003547	63003578	BXD098	10	10	D	FALSE	9/9	9	1	1	expan	20
1191	chr1	63120626	63120651	BXD011	10	10	B	FALSE	13/13	13	3	-1	contr	20
1192	chr1	63133591	63133622	BXD091	7	7	B	FALSE	8/8	8	1	-1	contr	14
1193	chr1	63151740	63151771	BXD087	10	10	D	FALSE	9/9	9	1	1	expan	20
1194	chr1	63187532	63187575	BXD128	10	10	B	FALSE	11/11	11	1	-1	contr	20
1195	chr1	63192230	63192269	BXD173	9	9	B	FALSE	10/10	10	1	-1	contr	18
1196	chr1	63264753	63264780	BXD024_cep	9	9	B	FALSE	7/7	7	2	1	expan	18
1197	chr1	63264753	63264780	BXD024	9	9	B	FALSE	7/7	7	2	1	expan	18
1198	chr1	63337183	63337222	BXD095	12	12	B	FALSE	10/10	10	2	1	expan	24
1199	chr1	63347255	63347278	BXD061	12	12	D	FALSE	11/11	11	1	1	expan	24
1200	chr1	63391811	63391862	BXD002	14	14	B	FALSE	13/13	13	1	1	expan	28
1201	chr1	63391811	63391862	BXD088	14	14	B	FALSE	13/13	13	1	1	expan	28
1202	chr1	63391811	63391862	BXD090	14	14	B	FALSE	13/13	13	1	1	expan	28
1203	chr1	63406144	63406175	BXD020	9	9	B	FALSE	8/8	8	1	1	expan	18
1204	chr1	63435819	63435850	BXD024_cep	9	9	B	FALSE	8/8	8	1	1	expan	18
1205	chr1	63435819	63435850	BXD024	9	9	B	FALSE	8/8	8	1	1	expan	18
1206	chr1	63604382	63604413	BXD040	9	9	B	FALSE	8/8	8	1	1	expan	18
1207	chr1	63682288	63682347	BXD074	14	14	B	FALSE	15/15	15	1	-1	contr	28
1208	chr1	63682288	63682347	BXD218	14	14	B	FALSE	15/15	15	1	-1	contr	28
1209	chr1	64009050	64009079	BXD131	16	16	B	FALSE	15/15	15	1	1	expan	32
1210	chr1	64009050	64009079	BXD154	16	16	B	FALSE	15/15	15	1	1	expan	32
1211	chr1	64283588	64283631	BXD027	10	10	D	FALSE	11/11	11	1	-1	contr	20
1212	chr1	64283588	64283631	BXD044	12	12	B	FALSE	11/11	11	1	1	expan	24
1213	chr1	64283588	64283631	BXD053	13	13	B	FALSE	11/11	11	2	1	expan	26
1214	chr1	64283588	64283631	BXD160	12	12	D	FALSE	11/11	11	1	1	expan	24
1215	chr1	64283588	64283631	BXD169	12	12	D	FALSE	11/11	11	1	1	expan	24
1216	chr1	64290020	64290075	BXD012	15	15	B	FALSE	14/14	14	1	1	expan	30
1217	chr1	64290020	64290075	BXD111	15	15	B	FALSE	14/14	14	1	1	expan	30
1218	chr1	64290020	64290075	BXD128	15	15	B	FALSE	14/14	14	1	1	expan	30
1219	chr1	64290020	64290075	BXD131	15	15	B	FALSE	14/14	14	1	1	expan	30
1220	chr1	64290020	64290075	BXD137	13	13	D	FALSE	12/12	12	1	1	expan	26
1221	chr1	64360723	64360742	BXD127	11	11	D	FALSE	10/10	10	1	1	expan	22
1222	chr1	64433544	64433575	BXD056	13	13	D	FALSE	12/12	12	1	1	expan	26
1223	chr1	64447746	64447773	BXD086	10	10	D	FALSE	9/9	9	1	1	expan	20
1224	chr1	64807766	64807809	BXD018	12	12	B	FALSE	11/11	11	1	1	expan	24
1225	chr1	64807766	64807809	BXD028	13	13	D	FALSE	14/14	14	1	-1	contr	26
1226	chr1	64807766	64807809	BXD036	15	15	D	FALSE	14/14	14	1	1	expan	30
1227	chr1	64807766	64807809	BXD048	13	13	D	FALSE	14/14	14	1	-1	contr	26
1228	chr1	64807766	64807809	BXD062	15	15	D	FALSE	14/14	14	1	1	expan	30
1229	chr1	64935766	64935789	BXD050	14	14	D	FALSE	15/15	15	1	-1	contr	28
1230	chr1	64935766	64935789	BXD195	14	14	D	FALSE	15/15	15	1	-1	contr	28
1231	chr1	64935766	64935789	BXD223	14	14	D	FALSE	15/15	15	1	-1	contr	28
1232	chr1	64973982	64974009	BXD001	8	8	B	FALSE	7/7	7	1	1	expan	16
1233	chr1	65005328	65005367	BXD027	9	9	D	FALSE	8/8	8	1	1	expan	18
1234	chr1	65005328	65005367	BXD073a	11	11	B	FALSE	10/10	10	1	1	expan	22
1235	chr1	65005328	65005367	BXD111	9	9	B	FALSE	10/10	10	1	-1	contr	18
1236	chr1	65010472	65010513	BXD171	16	16	B	FALSE	14/14	14	2	1	expan	32
1237	chr1	65031643	65031692	BXD045	11	11	B	FALSE	10/10	10	1	1	expan	22
1238	chr1	65329115	65329158	BXD087	10	10	D	FALSE	11/11	11	1	-1	contr	20
1239	chr1	65329115	65329158	BXD102	12	12	D	FALSE	11/11	11	1	1	expan	24
1240	chr1	65485864	65485887	BXD011	5	5	B	FALSE	6/6	6	1	-1	contr	10
1241	chr1	65535333	65535360	BXD002	8	8	B	FALSE	7/7	7	1	1	expan	16
1242	chr1	65616175	65616222	BXD031	11	11	B	FALSE	12/12	12	1	-1	contr	22
1243	chr1	65681729	65681778	BXD005	12	12	B	FALSE	11/11	11	1	1	expan	24
1244	chr1	65681729	65681778	BXD011	12	12	B	FALSE	11/11	11	1	1	expan	24
1245	chr1	65681729	65681778	BXD021	12	12	B	FALSE	11/11	11	1	1	expan	24
1246	chr1	65681729	65681778	BXD022	12	12	B	FALSE	11/11	11	1	1	expan	24
1247	chr1	65681729	65681778	BXD198	9	9	D	FALSE	10/10	10	1	-1	contr	18
1248	chr1	65681729	65681778	BXD209	9	9	D	FALSE	10/10	10	1	-1	contr	18
1249	chr1	65681729	65681778	BXD213	9	9	D	FALSE	10/10	10	1	-1	contr	18
1250	chr1	65681729	65681778	BXD219	9	9	D	FALSE	10/10	10	1	-1	contr	18
1251	chr1	65681729	65681778	BXD223	9	9	D	FALSE	10/10	10	1	-1	contr	18
1252	chr1	65720156	65720203	BXD014	13	13	B	FALSE	12/12	12	1	1	expan	26
1253	chr1	65720156	65720203	BXD071	13	13	B	FALSE	12/12	12	1	1	expan	26
1254	chr1	65720156	65720203	BXD202	11	11	B	FALSE	12/12	12	1	-1	contr	22
1255	chr1	65757016	65757063	BXD009	11	11	B	FALSE	12/12	12	1	-1	contr	22
1256	chr1	65757470	65757517	BXD011	13	13	B	FALSE	12/12	12	1	1	expan	26
1257	chr1	65884655	65884702	BXD009	13	13	B	FALSE	12/12	12	1	1	expan	26
1258	chr1	65884655	65884702	BXD044	11	11	B	FALSE	12/12	12	1	-1	contr	22
1259	chr1	65884655	65884702	BXD053	11	11	B	FALSE	12/12	12	1	-1	contr	22
1260	chr1	65884655	65884702	BXD073b	11	11	B	FALSE	12/12	12	1	-1	contr	22
1261	chr1	65884655	65884702	BXD218	13	13	B	FALSE	12/12	12	1	1	expan	26
1262	chr1	66094804	66094847	BXD005	12	12	B	FALSE	11/11	11	1	1	expan	24
1263	chr1	66111254	66111265	BXD186	4	4	D	FALSE	5/5	5	1	-1	contr	8
1264	chr1	66204920	66204967	BXD006	14	14	D	FALSE	13/13	13	1	1	expan	28
1265	chr1	66204920	66204967	BXD064	14	14	D	FALSE	13/13	13	1	1	expan	28
1266	chr1	66267074	66267113	BXD202	9	9	B	FALSE	10/10	10	1	-1	contr	18
1267	chr1	66360717	66360776	BXD008	13	13	D	FALSE	14/14	14	1	-1	contr	26
1268	chr1	66360717	66360776	BXD101	13	13	D	FALSE	14/14	14	1	-1	contr	26
1269	chr1	66360717	66360776	BXD199	13	13	B	FALSE	15/15	15	2	-1	contr	26
1270	chr1	66758399	66758443	BXD170	10	10	B	FALSE	9/9	9	1	1	expan	20
1271	chr1	66771939	66771956	BXD176	12	12	D	FALSE	11/11	11	1	1	expan	24
1272	chr1	67116290	67116319	BXD001	9	9	B	FALSE	10/10	10	1	-1	contr	18
1273	chr1	67116290	67116319	BXD002	9	9	B	FALSE	10/10	10	1	-1	contr	18
1274	chr1	67116290	67116319	BXD005	9	9	B	FALSE	10/10	10	1	-1	contr	18
1275	chr1	67116290	67116319	BXD009	9	9	B	FALSE	10/10	10	1	-1	contr	18
1276	chr1	67116290	67116319	BXD011	9	9	B	FALSE	10/10	10	1	-1	contr	18
1277	chr1	67116290	67116319	BXD012	9	9	B	FALSE	10/10	10	1	-1	contr	18
1278	chr1	67116290	67116319	BXD013	9	9	B	FALSE	10/10	10	1	-1	contr	18
1279	chr1	67116290	67116319	BXD014	9	9	B	FALSE	10/10	10	1	-1	contr	18
1280	chr1	67116290	67116319	BXD016	9	9	B	FALSE	10/10	10	1	-1	contr	18
1281	chr1	67116290	67116319	BXD018	9	9	B	FALSE	10/10	10	1	-1	contr	18
1282	chr1	67116290	67116319	BXD020	9	9	B	FALSE	10/10	10	1	-1	contr	18
1283	chr1	67116290	67116319	BXD021	9	9	B	FALSE	10/10	10	1	-1	contr	18
1284	chr1	67116290	67116319	BXD024_cep	9	9	B	FALSE	10/10	10	1	-1	contr	18
1285	chr1	67116290	67116319	BXD024	9	9	B	FALSE	10/10	10	1	-1	contr	18
1286	chr1	67116290	67116319	BXD038	9	9	B	FALSE	10/10	10	1	-1	contr	18
1287	chr1	67116290	67116319	BXD040	9	9	B	FALSE	10/10	10	1	-1	contr	18
1288	chr1	67116290	67116319	BXD044	9	9	B	FALSE	10/10	10	1	-1	contr	18
1289	chr1	67116290	67116319	BXD053	9	9	B	FALSE	10/10	10	1	-1	contr	18
1290	chr1	67155941	67156000	BXD022	10	10	D	FALSE	11/11	11	1	-1	contr	20
1291	chr1	67155941	67156000	BXD070	10	10	B	FALSE	12/12	12	2	-1	contr	20
1292	chr1	67320724	67320739	BXD027	9	9	D	FALSE	8/8	8	1	1	expan	18
1293	chr1	67379596	67379615	BXD102	10	10	D	FALSE	9/9	9	1	1	expan	20
1294	chr1	67657922	67657961	BXD090	11	11	B	FALSE	10/10	10	1	1	expan	22
1295	chr1	67742575	67742595	BXD050	15	15	D	FALSE	16/16	16	1	-1	contr	30
1296	chr1	67742575	67742595	BXD102	17	17	D	FALSE	16/16	16	1	1	expan	34
1297	chr1	67797071	67797118	BXD005	11	11	B	FALSE	12/12	12	1	-1	contr	22
1298	chr1	67797071	67797118	BXD051	11	11	B	FALSE	12/12	12	1	-1	contr	22
1299	chr1	67797071	67797118	BXD073a	11	11	B	FALSE	12/12	12	1	-1	contr	22
1300	chr1	67797071	67797118	BXD073b	11	11	B	FALSE	12/12	12	1	-1	contr	22
1301	chr1	67936045	67936084	BXD018	9	9	B	FALSE	10/10	10	1	-1	contr	18
1302	chr1	68041099	68041142	BXD002	10	10	B	FALSE	11/11	11	1	-1	contr	20
1303	chr1	68041099	68041142	BXD013	12	12	B	FALSE	11/11	11	1	1	expan	24
1304	chr1	68054425	68054464	BXD012	9	9	B	FALSE	10/10	10	1	-1	contr	18
1305	chr1	68197947	68197970	BXD006	13	13	D	FALSE	12/12	12	1	1	expan	26
1306	chr1	68197947	68197970	BXD032	13	13	D	FALSE	12/12	12	1	1	expan	26
1307	chr1	68197947	68197970	BXD089	9	9	B	FALSE	8/8	8	1	1	expan	18
1308	chr1	68239830	68239885	BXD002	13	13	B	FALSE	14/14	14	1	-1	contr	26
1309	chr1	68239830	68239885	BXD011	12	12	B	FALSE	14/14	14	2	-1	contr	24
1310	chr1	68239830	68239885	BXD073a	15	15	B	FALSE	14/14	14	1	1	expan	30
1311	chr1	68242770	68242817	BXD073a	11	11	B	FALSE	12/12	12	1	-1	contr	22
1312	chr1	68279928	68279979	BXD005	12	12	B	FALSE	13/13	13	1	-1	contr	24
1313	chr1	68279928	68279979	BXD011	14	14	B	FALSE	13/13	13	1	1	expan	28
1314	chr1	68279928	68279979	BXD016	12	12	B	FALSE	13/13	13	1	-1	contr	24
1315	chr1	68279928	68279979	BXD038	14	14	B	FALSE	13/13	13	1	1	expan	28
1316	chr1	68279928	68279979	BXD044	12	12	B	FALSE	13/13	13	1	-1	contr	24
1317	chr1	68383368	68383393	BXD032	20	20	D	FALSE	19/19	19	1	1	expan	40
1318	chr1	68634402	68634437	BXD055	10	10	B	FALSE	9/9	9	1	1	expan	20
1319	chr1	68782336	68782391	BXD024_cep	15	15	B	FALSE	14/14	14	1	1	expan	30
1320	chr1	68782336	68782391	BXD049	12	12	D	FALSE	11/11	11	1	1	expan	24
1321	chr1	68782336	68782391	BXD085	13	13	B	FALSE	14/14	14	1	-1	contr	26
1322	chr1	68901490	68901501	BXD084	9	9	D	FALSE	8/8	8	1	1	expan	18
1323	chr1	68906807	68906878	BXD019	16	16	D	FALSE	17/17	17	1	-1	contr	32
1324	chr1	69014194	69014225	BXD091	9	9	B	FALSE	8/8	8	1	1	expan	18
1325	chr1	69123137	69123171	BXD152	8	8	D	FALSE	10/10	10	2	-1	contr	16
1326	chr1	69165666	69165679	BXD048a	11	11	D	FALSE	10/10	10	1	1	expan	22
1327	chr1	69256403	69256446	BXD085	12	12	B	FALSE	11/11	11	1	1	expan	24
1328	chr1	69365617	69365656	BXD137	11	11	D	FALSE	10/10	10	1	1	expan	22
1329	chr1	69452248	69452283	BXD011	10	10	B	FALSE	9/9	9	1	1	expan	20
1330	chr1	69452248	69452283	BXD078	10	10	B	FALSE	9/9	9	1	1	expan	20
1331	chr1	69594024	69594059	BXD033	10	10	D	FALSE	9/9	9	1	1	expan	20
1332	chr1	69654826	69654869	BXD001	12	12	B	FALSE	11/11	11	1	1	expan	24
1333	chr1	69654826	69654869	BXD015	12	12	D	FALSE	11/11	11	1	1	expan	24
1334	chr1	69654826	69654869	BXD027	12	12	D	FALSE	11/11	11	1	1	expan	24
1335	chr1	69715127	69715158	BXD081	9	9	B	FALSE	8/8	8	1	1	expan	18
1336	chr1	69726958	69727005	BXD029	10	10	D	FALSE	13/13	13	3	-1	contr	20
1337	chr1	69726958	69727005	BXD029_trl4	10	10	D	FALSE	13/13	13	3	-1	contr	20
1338	chr1	69746324	69746367	BXD075	10	10	D	FALSE	11/11	11	1	-1	contr	20
1339	chr1	69746324	69746367	BXD095	12	12	B	FALSE	11/11	11	1	1	expan	24
1340	chr1	69889471	69889534	BXD131	15	15	B	FALSE	16/16	16	1	-1	contr	30
1341	chr1	69975698	69975745	BXD065a	9	9	B	FALSE	8/8	8	1	1	expan	18
1342	chr1	69975698	69975745	BXD065b	9	9	B	FALSE	8/8	8	1	1	expan	18
1343	chr1	70160194	70160237	BXD014	10	10	B	FALSE	11/11	11	1	-1	contr	20
1344	chr1	70172863	70172910	BXD005	11	11	B	FALSE	12/12	12	1	-1	contr	22
1345	chr1	70187075	70187122	BXD005	13	13	B	FALSE	12/12	12	1	1	expan	26
1346	chr1	70187075	70187122	BXD009	11	11	B	FALSE	12/12	12	1	-1	contr	22
1347	chr1	70187075	70187122	BXD019	13	13	B	FALSE	12/12	12	1	1	expan	26
1348	chr1	70187075	70187122	BXD091	11	11	B	FALSE	12/12	12	1	-1	contr	22
1349	chr1	70187075	70187122	BXD099	13	13	B	FALSE	12/12	12	1	1	expan	26
1350	chr1	70390206	70390253	BXD009	11	11	B	FALSE	12/12	12	1	-1	contr	22
1351	chr1	70445899	70445954	BXD012	13	13	B	FALSE	14/14	14	1	-1	contr	26
1352	chr1	70445899	70445954	BXD027	13	13	D	FALSE	14/14	14	1	-1	contr	26
1353	chr1	70445899	70445954	BXD032	13	13	D	FALSE	14/14	14	1	-1	contr	26
1354	chr1	70445899	70445954	BXD069	15	15	D	FALSE	14/14	14	1	1	expan	30
1355	chr1	70445899	70445954	BXD151	15	15	B	FALSE	14/14	14	1	1	expan	30
1356	chr1	70476990	70477021	BXD001	9	9	D	FALSE	8/8	8	1	1	expan	18
1357	chr1	70524541	70524568	BXD086	15	15	D	FALSE	14/14	14	1	1	expan	30
1358	chr1	70524541	70524568	BXD218	15	15	B	FALSE	14/14	14	1	1	expan	30
1359	chr1	70643555	70643618	BXD005	16	16	B	FALSE	17/17	17	1	-1	contr	32
1360	chr1	70643555	70643618	BXD009	16	16	B	FALSE	17/17	17	1	-1	contr	32
1361	chr1	70643555	70643618	BXD011	16	16	B	FALSE	17/17	17	1	-1	contr	32
1362	chr1	70643555	70643618	BXD012	16	16	B	FALSE	17/17	17	1	-1	contr	32
1363	chr1	70643555	70643618	BXD013	16	16	B	FALSE	17/17	17	1	-1	contr	32
1364	chr1	70643555	70643618	BXD014	16	16	B	FALSE	17/17	17	1	-1	contr	32
1365	chr1	70643555	70643618	BXD016	16	16	B	FALSE	17/17	17	1	-1	contr	32
1366	chr1	70643555	70643618	BXD019	16	16	B	FALSE	17/17	17	1	-1	contr	32
1367	chr1	70643555	70643618	BXD020	16	16	B	FALSE	17/17	17	1	-1	contr	32
1368	chr1	70643555	70643618	BXD021	16	16	B	FALSE	17/17	17	1	-1	contr	32
1369	chr1	70643555	70643618	BXD024_cep	16	16	B	FALSE	17/17	17	1	-1	contr	32
1370	chr1	70643555	70643618	BXD031	16	16	B	FALSE	17/17	17	1	-1	contr	32
1371	chr1	70643555	70643618	BXD038	16	16	B	FALSE	17/17	17	1	-1	contr	32
1372	chr1	70643555	70643618	BXD044	16	16	B	FALSE	17/17	17	1	-1	contr	32
1373	chr1	70643555	70643618	BXD045	16	16	B	FALSE	17/17	17	1	-1	contr	32
1374	chr1	70643555	70643618	BXD051	16	16	B	FALSE	17/17	17	1	-1	contr	32
1375	chr1	70643555	70643618	BXD060	16	16	B	FALSE	17/17	17	1	-1	contr	32
1376	chr1	70643555	70643618	BXD065a	16	16	B	FALSE	17/17	17	1	-1	contr	32
1377	chr1	70643555	70643618	BXD065	16	16	B	FALSE	17/17	17	1	-1	contr	32
1378	chr1	70643555	70643618	BXD065b	16	16	B	FALSE	17/17	17	1	-1	contr	32
1379	chr1	70643555	70643618	BXD070	16	16	B	FALSE	17/17	17	1	-1	contr	32
1380	chr1	70643555	70643618	BXD071	16	16	B	FALSE	17/17	17	1	-1	contr	32
1381	chr1	70643555	70643618	BXD074	16	16	B	FALSE	17/17	17	1	-1	contr	32
1382	chr1	70643555	70643618	BXD078	16	16	B	FALSE	17/17	17	1	-1	contr	32
1383	chr1	70643555	70643618	BXD085	16	16	B	FALSE	17/17	17	1	-1	contr	32
1384	chr1	70643555	70643618	BXD089	16	16	B	FALSE	17/17	17	1	-1	contr	32
1385	chr1	70643555	70643618	BXD091	16	16	B	FALSE	17/17	17	1	-1	contr	32
1386	chr1	70643555	70643618	BXD099	16	16	B	FALSE	17/17	17	1	-1	contr	32
1387	chr1	70643555	70643618	BXD101	16	16	D	FALSE	15/15	15	1	1	expan	32
1388	chr1	70758279	70758326	BXD005	15	15	B	FALSE	12/12	12	3	1	expan	30
1389	chr1	70758279	70758326	BXD181	14	14	D	FALSE	13/13	13	1	1	expan	28
1390	chr1	70758279	70758326	BXD183	14	14	D	FALSE	13/13	13	1	1	expan	28
1391	chr1	70758669	70758698	BXD002	16	16	B	FALSE	15/15	15	1	1	expan	32
1392	chr1	70758669	70758698	BXD062	16	16	D	FALSE	15/15	15	1	1	expan	32
1393	chr1	70758669	70758698	BXD069	16	16	D	FALSE	15/15	15	1	1	expan	32
1394	chr1	70758669	70758698	BXD083	16	16	D	FALSE	15/15	15	1	1	expan	32
1395	chr1	70780878	70780902	BXD077	6	6	D	FALSE	5/5	5	1	1	expan	12
1396	chr1	71332308	71332359	BXD005	14	14	B	FALSE	13/13	13	1	1	expan	28
1397	chr1	71332308	71332359	BXD018	14	14	B	FALSE	13/13	13	1	1	expan	28
1398	chr1	71332308	71332359	BXD061	14	14	D	FALSE	13/13	13	1	1	expan	28
1399	chr1	71332308	71332359	BXD062	14	14	D	FALSE	13/13	13	1	1	expan	28
1400	chr1	71332308	71332359	BXD064	14	14	D	FALSE	13/13	13	1	1	expan	28
1401	chr1	71332308	71332359	BXD067	14	14	D	FALSE	13/13	13	1	1	expan	28
1402	chr1	71332308	71332359	BXD069	14	14	D	FALSE	13/13	13	1	1	expan	28
1403	chr1	71332308	71332359	BXD077	14	14	D	FALSE	13/13	13	1	1	expan	28
1404	chr1	71332308	71332359	BXD084	14	14	D	FALSE	13/13	13	1	1	expan	28
1405	chr1	71332308	71332359	BXD087	14	14	D	FALSE	13/13	13	1	1	expan	28
1406	chr1	71579420	71579464	BXD002	8	8	B	FALSE	9/9	9	1	-1	contr	16
1407	chr1	71659444	71659483	BXD013	8	8	D	FALSE	9/9	9	1	-1	contr	16
1408	chr1	71792089	71792154	BXD006	11	11	D	FALSE	10/10	10	1	1	expan	22
1409	chr1	71792089	71792154	BXD027	9	9	D	FALSE	10/10	10	1	-1	contr	18
1410	chr1	71792089	71792154	BXD029	11	11	D	FALSE	10/10	10	1	1	expan	22
1411	chr1	71792089	71792154	BXD029_trl4	11	11	D	FALSE	10/10	10	1	1	expan	22
1412	chr1	71792089	71792154	BXD083	11	11	D	FALSE	10/10	10	1	1	expan	22
1413	chr1	71859630	71859641	BXD063	7	7	D	FALSE	6/6	6	1	1	expan	14
1414	chr1	71940181	71940220	BXD038	11	11	B	FALSE	10/10	10	1	1	expan	22
1415	chr1	71940181	71940220	BXD043	11	11	D	FALSE	10/10	10	1	1	expan	22
1416	chr1	72050943	72050974	BXD012	9	9	B	FALSE	8/8	8	1	1	expan	18
1417	chr1	72121194	72121235	BXD091	15	15	B	FALSE	14/14	14	1	1	expan	30
1418	chr1	72122785	72122836	BXD018	14	14	B	FALSE	13/13	13	1	1	expan	28
1419	chr1	72122785	72122836	BXD024_cep	14	14	B	FALSE	13/13	13	1	1	expan	28
1420	chr1	72122785	72122836	BXD040	14	14	B	FALSE	13/13	13	1	1	expan	28
1421	chr1	72180645	72180699	BXD015	12	12	D	FALSE	11/11	11	1	1	expan	24
1422	chr1	72192907	72192946	BXD022	11	11	B	FALSE	10/10	10	1	1	expan	22
1423	chr1	72721782	72721821	BXD060	11	11	B	FALSE	10/10	10	1	1	expan	22
1424	chr1	72771985	72772008	BXD168	9	9	D	FALSE	8/8	8	1	1	expan	18
1425	chr1	72807795	72807818	BXD077	9	9	D	FALSE	8/8	8	1	1	expan	18
1426	chr1	72970123	72970166	BXD162	12	12	B	FALSE	11/11	11	1	1	expan	24
1427	chr1	72983379	72983394	BXD034	3	3	D	FALSE	4/4	4	1	-1	contr	6
1428	chr1	72993594	72993605	BXD048	8	8	D	FALSE	7/7	7	1	1	expan	16
1429	chr1	73033408	73033455	BXD045	13	13	B	FALSE	12/12	12	1	1	expan	26
1430	chr1	73043026	73043069	BXD102	13	13	D	FALSE	12/12	12	1	1	expan	26
1431	chr1	73134863	73134910	BXD006	11	11	D	FALSE	10/10	10	1	1	expan	22
1432	chr1	73134863	73134910	BXD066	8	8	D	FALSE	10/10	10	2	-1	contr	16
1433	chr1	73134863	73134910	BXD095	11	11	B	FALSE	12/12	12	1	-1	contr	22
1434	chr1	73147600	73147629	BXD049	7	7	B	FALSE	6/6	6	1	1	expan	14
1435	chr1	73230104	73230143	BXD086	9	9	D	FALSE	10/10	10	1	-1	contr	18
1436	chr1	73496015	73496026	BXD021	7	7	B	FALSE	6/6	6	1	1	expan	14
1437	chr1	73643432	73643471	BXD044	11	11	B	FALSE	10/10	10	1	1	expan	22
1438	chr1	73756578	73756629	BXD008	14	14	D	FALSE	13/13	13	1	1	expan	28
1439	chr1	73756578	73756629	BXD060	14	14	B	FALSE	13/13	13	1	1	expan	28
1440	chr1	73756578	73756629	BXD062	12	12	D	FALSE	13/13	13	1	-1	contr	24
1441	chr1	73756578	73756629	BXD070	14	14	B	FALSE	13/13	13	1	1	expan	28
1442	chr1	73756578	73756629	BXD071	14	14	B	FALSE	13/13	13	1	1	expan	28
1443	chr1	73756578	73756629	BXD074	14	14	B	FALSE	13/13	13	1	1	expan	28
1444	chr1	73756578	73756629	BXD078	14	14	B	FALSE	13/13	13	1	1	expan	28
1445	chr1	73756578	73756629	BXD081	14	14	B	FALSE	13/13	13	1	1	expan	28
1446	chr1	73756578	73756629	BXD085	14	14	B	FALSE	13/13	13	1	1	expan	28
1447	chr1	73756578	73756629	BXD091	14	14	B	FALSE	13/13	13	1	1	expan	28
1448	chr1	73756578	73756629	BXD099	14	14	B	FALSE	13/13	13	1	1	expan	28
1449	chr1	73756578	73756629	BXD156	12	12	D	FALSE	13/13	13	1	-1	contr	24
1450	chr1	73756578	73756629	BXD190	12	12	B	FALSE	13/13	13	1	-1	contr	24
1451	chr1	73761120	73761167	BXD027	9	9	D	FALSE	8/8	8	1	1	expan	18
1452	chr1	74049001	74049045	BXD084	10	10	D	FALSE	9/9	9	1	1	expan	20
1453	chr1	74087204	74087251	BXD019	13	13	B	FALSE	12/12	12	1	1	expan	26
1454	chr1	74263136	74263185	BXD001	11	11	D	FALSE	10/10	10	1	1	expan	22
1455	chr1	74263136	74263185	BXD019	11	11	B	FALSE	10/10	10	1	1	expan	22
1456	chr1	74523643	74523670	BXD006	11	11	D	FALSE	10/10	10	1	1	expan	22
1457	chr1	74560350	74560376	BXD021	10	10	B	FALSE	9/9	9	1	1	expan	20
1458	chr1	74574446	74574501	BXD020	15	15	B	FALSE	14/14	14	1	1	expan	30
1459	chr1	74600188	74600238	BXD009	18	18	B	FALSE	17/17	17	1	1	expan	36
1460	chr1	74600188	74600238	BXD049	16	16	B	FALSE	17/17	17	1	-1	contr	32
1461	chr1	74605865	74605916	BXD002	14	14	B	FALSE	13/13	13	1	1	expan	28
1462	chr1	74605865	74605916	BXD005	14	14	B	FALSE	13/13	13	1	1	expan	28
1463	chr1	74605865	74605916	BXD009	14	14	B	FALSE	13/13	13	1	1	expan	28
1464	chr1	74605865	74605916	BXD011	14	14	B	FALSE	13/13	13	1	1	expan	28
1465	chr1	74605865	74605916	BXD018	14	14	B	FALSE	13/13	13	1	1	expan	28
1466	chr1	74605865	74605916	BXD019	14	14	B	FALSE	13/13	13	1	1	expan	28
1467	chr1	74605865	74605916	BXD021	12	12	B	FALSE	13/13	13	1	-1	contr	24
1468	chr1	74605865	74605916	BXD024_cep	14	14	B	FALSE	13/13	13	1	1	expan	28
1469	chr1	74605865	74605916	BXD024	14	14	B	FALSE	13/13	13	1	1	expan	28
1470	chr1	74605865	74605916	BXD029	14	14	B	FALSE	13/13	13	1	1	expan	28
1471	chr1	74605865	74605916	BXD029_trl4	14	14	B	FALSE	13/13	13	1	1	expan	28
1472	chr1	74605865	74605916	BXD049	12	12	B	FALSE	13/13	13	1	-1	contr	24
1473	chr1	74605865	74605916	BXD091	12	12	B	FALSE	13/13	13	1	-1	contr	24
1474	chr1	74714728	74714779	BXD021	14	14	B	FALSE	13/13	13	1	1	expan	28
1475	chr1	74714728	74714779	BXD127	14	14	D	FALSE	13/13	13	1	1	expan	28
1476	chr1	75269954	75270013	BXD018	14	14	B	FALSE	13/13	13	1	1	expan	28
1477	chr1	75269954	75270013	BXD019	14	14	B	FALSE	13/13	13	1	1	expan	28
1478	chr1	75517443	75517472	BXD073a	8	8	B	FALSE	10/10	10	2	-1	contr	16
1479	chr1	75785217	75785284	BXD001	14	14	D	FALSE	13/13	13	1	1	expan	28
1480	chr1	75785217	75785284	BXD006	14	14	D	FALSE	13/13	13	1	1	expan	28
1481	chr1	75785217	75785284	BXD008	15	15	D	FALSE	13/13	13	2	1	expan	30
1482	chr1	75785217	75785284	BXD013	14	14	D	FALSE	13/13	13	1	1	expan	28
1483	chr1	75785217	75785284	BXD027	14	14	D	FALSE	13/13	13	1	1	expan	28
1484	chr1	75785217	75785284	BXD028	14	14	D	FALSE	13/13	13	1	1	expan	28
1485	chr1	75785217	75785284	BXD032	14	14	D	FALSE	13/13	13	1	1	expan	28
1486	chr1	75785217	75785284	BXD039	14	14	D	FALSE	13/13	13	1	1	expan	28
1487	chr1	75785217	75785284	BXD042	14	14	D	FALSE	13/13	13	1	1	expan	28
1488	chr1	75785217	75785284	BXD043	14	14	D	FALSE	13/13	13	1	1	expan	28
1489	chr1	75785217	75785284	BXD048a	14	14	D	FALSE	13/13	13	1	1	expan	28
1490	chr1	75785217	75785284	BXD048	14	14	D	FALSE	13/13	13	1	1	expan	28
1491	chr1	75785217	75785284	BXD050	14	14	D	FALSE	13/13	13	1	1	expan	28
1492	chr1	75785217	75785284	BXD056	14	14	D	FALSE	13/13	13	1	1	expan	28
1493	chr1	75785217	75785284	BXD061	14	14	D	FALSE	13/13	13	1	1	expan	28
1494	chr1	75785217	75785284	BXD063	14	14	D	FALSE	13/13	13	1	1	expan	28
1495	chr1	75785217	75785284	BXD064	14	14	D	FALSE	13/13	13	1	1	expan	28
1496	chr1	75785217	75785284	BXD065a	14	14	D	FALSE	13/13	13	1	1	expan	28
1497	chr1	75785217	75785284	BXD065	14	14	D	FALSE	13/13	13	1	1	expan	28
1498	chr1	75785217	75785284	BXD065b	14	14	D	FALSE	13/13	13	1	1	expan	28
1499	chr1	75785217	75785284	BXD068	14	14	D	FALSE	13/13	13	1	1	expan	28
1500	chr1	75785217	75785284	BXD075	14	14	D	FALSE	13/13	13	1	1	expan	28
1501	chr1	75785217	75785284	BXD077	15	15	D	FALSE	13/13	13	2	1	expan	30
1502	chr1	75785217	75785284	BXD079	14	14	D	FALSE	13/13	13	1	1	expan	28
1503	chr1	75785217	75785284	BXD083	15	15	D	FALSE	13/13	13	2	1	expan	30
1504	chr1	75785217	75785284	BXD084	14	14	D	FALSE	13/13	13	1	1	expan	28
1505	chr1	75785217	75785284	BXD086	14	14	D	FALSE	13/13	13	1	1	expan	28
1506	chr1	75785217	75785284	BXD087	14	14	D	FALSE	13/13	13	1	1	expan	28
1507	chr1	75785217	75785284	BXD100	14	14	D	FALSE	13/13	13	1	1	expan	28
1508	chr1	75785217	75785284	BXD102	14	14	D	FALSE	13/13	13	1	1	expan	28
1509	chr1	75785217	75785284	BXD123	12	12	D	FALSE	13/13	13	1	-1	contr	24
1510	chr1	75785217	75785284	BXD125	12	12	D	FALSE	13/13	13	1	-1	contr	24
1511	chr1	75785217	75785284	BXD137	12	12	D	FALSE	13/13	13	1	-1	contr	24
1512	chr1	75785217	75785284	BXD148	12	12	D	FALSE	13/13	13	1	-1	contr	24
1513	chr1	75785217	75785284	BXD174	12	12	D	FALSE	13/13	13	1	-1	contr	24
1514	chr1	75785217	75785284	BXD197	12	12	D	FALSE	13/13	13	1	-1	contr	24
1515	chr1	75785217	75785284	BXD211	12	12	D	FALSE	13/13	13	1	-1	contr	24
1516	chr1	75867823	75867870	BXD050	7	7	D	FALSE	8/8	8	1	-1	contr	14
1517	chr1	75882014	75882045	BXD062	7	7	D	FALSE	8/8	8	1	-1	contr	14
1518	chr1	75962094	75962145	BXD066	14	14	B	FALSE	13/13	13	1	1	expan	28
1519	chr1	75962094	75962145	BXD137	14	14	D	FALSE	13/13	13	1	1	expan	28
1520	chr1	75962094	75962145	BXD160	14	14	D	FALSE	13/13	13	1	1	expan	28
1521	chr1	75997681	75997740	BXD005	11	11	B	FALSE	12/12	12	1	-1	contr	22
1522	chr1	76073914	76073949	BXD223	11	11	D	FALSE	10/10	10	1	1	expan	22
1523	chr1	76100678	76100733	BXD020	9	9	B	FALSE	8/8	8	1	1	expan	18
1524	chr1	76272209	76272244	BXD086	8	8	D	FALSE	7/7	7	1	1	expan	16
1525	chr1	76288002	76288045	BXD199	10	10	B	FALSE	11/11	11	1	-1	contr	20
1526	chr1	76485054	76485081	BXD009	8	8	B	FALSE	7/7	7	1	1	expan	16
1527	chr1	76486431	76486458	BXD032	16	16	D	FALSE	15/15	15	1	1	expan	32
1528	chr1	76676271	76676318	BXD056	11	11	D	FALSE	10/10	10	1	1	expan	22
1529	chr1	76676271	76676318	BXD197	11	11	D	FALSE	10/10	10	1	1	expan	22
1530	chr1	76676271	76676318	BXD211	11	11	D	FALSE	10/10	10	1	1	expan	22
1531	chr1	76676271	76676318	BXD222	11	11	D	FALSE	10/10	10	1	1	expan	22
1532	chr1	76676271	76676318	BXD224	11	11	D	FALSE	10/10	10	1	1	expan	22
1533	chr1	76727472	76727523	BXD002	12	12	B	FALSE	13/13	13	1	-1	contr	24
1534	chr1	76727472	76727523	BXD050	12	12	D	FALSE	11/11	11	1	1	expan	24
1535	chr1	76727472	76727523	BXD064	10	10	D	FALSE	11/11	11	1	-1	contr	20
1536	chr1	76727472	76727523	BXD090	14	14	B	FALSE	13/13	13	1	1	expan	28
1537	chr1	76729562	76729587	BXD156	14	14	D	FALSE	13/13	13	1	1	expan	28
1538	chr1	76932135	76932166	BXD014	9	9	B	FALSE	8/8	8	1	1	expan	18
1539	chr1	77086976	77086995	BXD067	11	11	D	FALSE	10/10	10	1	1	expan	22
1540	chr1	77247182	77247233	BXD013	14	14	D	FALSE	13/13	13	1	1	expan	28
1541	chr1	77247182	77247233	BXD022	14	14	D	FALSE	13/13	13	1	1	expan	28
1542	chr1	77306163	77306186	BXD011	7	7	B	FALSE	8/8	8	1	-1	contr	14
1543	chr1	77330628	77330683	BXD069	15	15	B	FALSE	14/14	14	1	1	expan	30
1544	chr1	77330628	77330683	BXD156	15	15	D	FALSE	14/14	14	1	1	expan	30
1545	chr1	77330628	77330683	BXD176	15	15	D	FALSE	14/14	14	1	1	expan	30
1546	chr1	77560092	77560103	BXD005	7	7	B	FALSE	6/6	6	1	1	expan	14
1547	chr1	77696911	77696962	BXD002	12	12	B	FALSE	13/13	13	1	-1	contr	24
1548	chr1	77696911	77696962	BXD042	12	12	D	FALSE	14/14	14	2	-1	contr	24
1549	chr1	77696911	77696962	BXD069	12	12	D	FALSE	14/14	14	2	-1	contr	24
1550	chr1	77710930	77710973	BXD027	8	8	D	FALSE	11/11	11	3	-1	contr	16
1551	chr1	77710930	77710973	BXD056	12	12	D	FALSE	11/11	11	1	1	expan	24
1552	chr1	77710930	77710973	BXD128	12	12	B	FALSE	11/11	11	1	1	expan	24
1553	chr1	77710930	77710973	BXD151	12	12	B	FALSE	11/11	11	1	1	expan	24
1554	chr1	77858662	77858721	BXD011	16	16	B	FALSE	15/15	15	1	1	expan	32
1555	chr1	77858662	77858721	BXD022	14	14	D	FALSE	15/15	15	1	-1	contr	28
1556	chr1	77858662	77858721	BXD027	16	16	D	FALSE	15/15	15	1	1	expan	32
1557	chr1	77858662	77858721	BXD050	16	16	D	FALSE	15/15	15	1	1	expan	32
1558	chr1	77858662	77858721	BXD149	14	14	D	FALSE	15/15	15	1	-1	contr	28
1559	chr1	77948462	77948481	BXD122	11	11	B	FALSE	10/10	10	1	1	expan	22
1560	chr1	77963747	77963810	BXD012	17	17	B	FALSE	16/16	16	1	1	expan	34
1561	chr1	77963747	77963810	BXD089	17	17	B	FALSE	16/16	16	1	1	expan	34
1562	chr1	77963747	77963810	BXD099	18	18	B	FALSE	16/16	16	2	1	expan	36
1563	chr1	77972023	77972058	BXD008	10	10	D	FALSE	9/9	9	1	1	expan	20
1564	chr1	78000154	78000209	BXD027	11	11	D	FALSE	14/14	14	3	-1	contr	22
1565	chr1	78089276	78089327	BXD029	15	15	B	FALSE	13/13	13	2	1	expan	30
1566	chr1	78089276	78089327	BXD102	15	15	D	FALSE	14/14	14	1	1	expan	30
1567	chr1	78149533	78149572	BXD055	9	9	B	FALSE	8/8	8	1	1	expan	18
1568	chr1	78173374	78173421	BXD024_cep	10	10	B	FALSE	12/12	12	2	-1	contr	20
1569	chr1	78173374	78173421	BXD099	13	13	B	FALSE	12/12	12	1	1	expan	26
1570	chr1	78210151	78210182	BXD168	9	9	D	FALSE	8/8	8	1	1	expan	18
1571	chr1	78339598	78339632	BXD090	6	6	B	FALSE	7/7	7	1	-1	contr	12
1572	chr1	78758802	78758853	BXD008	15	15	D	FALSE	14/14	14	1	1	expan	30
1573	chr1	78758802	78758853	BXD015	13	13	D	FALSE	14/14	14	1	-1	contr	26
1574	chr1	78758802	78758853	BXD024_cep	15	15	B	FALSE	14/14	14	1	1	expan	30
1575	chr1	78758802	78758853	BXD024	15	15	B	FALSE	14/14	14	1	1	expan	30
1576	chr1	78758802	78758853	BXD032	13	13	D	FALSE	14/14	14	1	-1	contr	26
1577	chr1	78758802	78758853	BXD034	15	15	D	FALSE	14/14	14	1	1	expan	30
1578	chr1	78758802	78758853	BXD042	13	13	D	FALSE	14/14	14	1	-1	contr	26
1579	chr1	78758802	78758853	BXD043	13	13	B	FALSE	14/14	14	1	-1	contr	26
1580	chr1	78758802	78758853	BXD068	15	15	D	FALSE	14/14	14	1	1	expan	30
1581	chr1	78758802	78758853	BXD114	13	13	D	FALSE	14/14	14	1	-1	contr	26
1582	chr1	78758802	78758853	BXD195	13	13	D	FALSE	14/14	14	1	-1	contr	26
1583	chr1	78758802	78758853	BXD197	13	13	D	FALSE	14/14	14	1	-1	contr	26
1584	chr1	78758802	78758853	BXD204	13	13	D	FALSE	14/14	14	1	-1	contr	26
1585	chr1	78758802	78758853	BXD211	13	13	D	FALSE	14/14	14	1	-1	contr	26
1586	chr1	78758802	78758853	BXD217	13	13	B	FALSE	14/14	14	1	-1	contr	26
1587	chr1	78758802	78758853	BXD222	13	13	D	FALSE	14/14	14	1	-1	contr	26
1588	chr1	78817287	78817322	BXD011	10	10	B	FALSE	9/9	9	1	1	expan	20
1589	chr1	78817287	78817322	BXD086	10	10	D	FALSE	9/9	9	1	1	expan	20
1590	chr1	78885159	78885210	BXD031	12	12	B	FALSE	13/13	13	1	-1	contr	24
1591	chr1	78885159	78885210	BXD040	14	14	D	FALSE	15/15	15	1	-1	contr	28
1592	chr1	78885159	78885210	BXD055	14	14	B	FALSE	13/13	13	1	1	expan	28
1593	chr1	78885159	78885210	BXD081	14	14	B	FALSE	13/13	13	1	1	expan	28
1594	chr1	78885159	78885210	BXD114	16	16	D	FALSE	15/15	15	1	1	expan	32
1595	chr1	78885159	78885210	BXD137	16	16	D	FALSE	15/15	15	1	1	expan	32
1596	chr1	78885159	78885210	BXD174	14	14	D	FALSE	15/15	15	1	-1	contr	28
1597	chr1	78885159	78885210	BXD178	14	14	B	FALSE	13/13	13	1	1	expan	28
1598	chr1	78928898	78928942	BXD002	8	8	B	FALSE	9/9	9	1	-1	contr	16
1599	chr1	78928898	78928942	BXD048	10	10	B	FALSE	9/9	9	1	1	expan	20
1600	chr1	79195187	79195222	BXD029_trl4	10	10	B	FALSE	9/9	9	1	1	expan	20
1601	chr1	79199693	79199732	BXD016	11	11	B	FALSE	10/10	10	1	1	expan	22
1602	chr1	79292714	79292765	BXD049	15	15	D	FALSE	14/14	14	1	1	expan	30
1603	chr1	79366777	79366832	BXD006	16	16	D	FALSE	17/17	17	1	-1	contr	32
1604	chr1	79366777	79366832	BXD014	15	15	B	FALSE	14/14	14	1	1	expan	30
1605	chr1	79366777	79366832	BXD020	16	16	D	FALSE	17/17	17	1	-1	contr	32
1606	chr1	79366777	79366832	BXD032	16	16	D	FALSE	17/17	17	1	-1	contr	32
1607	chr1	79366777	79366832	BXD036	13	13	B	FALSE	14/14	14	1	-1	contr	26
1608	chr1	79366777	79366832	BXD090	15	15	B	FALSE	14/14	14	1	1	expan	30
1609	chr1	79905170	79905217	BXD029	13	13	B	FALSE	12/12	12	1	1	expan	26
1610	chr1	79905170	79905217	BXD083	11	11	D	FALSE	10/10	10	1	1	expan	22
1611	chr1	79905170	79905217	BXD089	13	13	B	FALSE	12/12	12	1	1	expan	26
1612	chr1	79905170	79905217	BXD178	13	13	B	FALSE	12/12	12	1	1	expan	26
1613	chr1	79905170	79905217	BXD181	13	13	B	FALSE	12/12	12	1	1	expan	26
1614	chr1	79905170	79905217	BXD183	13	13	B	FALSE	12/12	12	1	1	expan	26
1615	chr1	80017704	80017747	BXD024_cep	12	12	B	FALSE	11/11	11	1	1	expan	24
1616	chr1	80155327	80155374	BXD013	13	13	D	FALSE	12/12	12	1	1	expan	26
1617	chr1	80155327	80155374	BXD015	13	13	D	FALSE	12/12	12	1	1	expan	26
1618	chr1	80155327	80155374	BXD022	13	13	D	FALSE	12/12	12	1	1	expan	26
1619	chr1	80215924	80215979	BXD005	15	15	B	FALSE	14/14	14	1	1	expan	30
1620	chr1	80215924	80215979	BXD008	13	13	D	FALSE	12/12	12	1	1	expan	26
1621	chr1	80215924	80215979	BXD012	15	15	B	FALSE	14/14	14	1	1	expan	30
1622	chr1	80215924	80215979	BXD013	13	13	D	FALSE	12/12	12	1	1	expan	26
1623	chr1	80215924	80215979	BXD015	13	13	D	FALSE	12/12	12	1	1	expan	26
1624	chr1	80215924	80215979	BXD018	13	13	B	FALSE	14/14	14	1	-1	contr	26
1625	chr1	80215924	80215979	BXD020	13	13	D	FALSE	12/12	12	1	1	expan	26
1626	chr1	80215924	80215979	BXD022	13	13	D	FALSE	12/12	12	1	1	expan	26
1627	chr1	80215924	80215979	BXD027	13	13	D	FALSE	12/12	12	1	1	expan	26
1628	chr1	80215924	80215979	BXD028	13	13	D	FALSE	12/12	12	1	1	expan	26
1629	chr1	80215924	80215979	BXD032	13	13	D	FALSE	12/12	12	1	1	expan	26
1630	chr1	80215924	80215979	BXD036	15	15	B	FALSE	14/14	14	1	1	expan	30
1631	chr1	80215924	80215979	BXD081	15	15	B	FALSE	14/14	14	1	1	expan	30
1632	chr1	80215924	80215979	BXD089	13	13	B	FALSE	14/14	14	1	-1	contr	26
1633	chr1	80215924	80215979	BXD180	13	13	D	FALSE	12/12	12	1	1	expan	26
1634	chr1	80215924	80215979	BXD201	15	15	B	FALSE	14/14	14	1	1	expan	30
1635	chr1	80345734	80345777	BXD015	10	10	D	FALSE	11/11	11	1	-1	contr	20
1636	chr1	80345734	80345777	BXD020	12	12	D	FALSE	11/11	11	1	1	expan	24
1637	chr1	80345734	80345777	BXD028	10	10	D	FALSE	11/11	11	1	-1	contr	20
1638	chr1	80395638	80395657	BXD065a	8	8	D	FALSE	7/7	7	1	1	expan	16
1639	chr1	80772443	80772498	BXD170	15	15	D	FALSE	14/14	14	1	1	expan	30
1640	chr1	80922107	80922138	BXD217	9	9	B	FALSE	8/8	8	1	1	expan	18
1641	chr1	81068087	81068130	BXD031	12	12	B	FALSE	11/11	11	1	1	expan	24
1642	chr1	81068087	81068130	BXD091	12	12	B	FALSE	11/11	11	1	1	expan	24
1643	chr1	81260848	81260895	BXD014	13	13	B	FALSE	12/12	12	1	1	expan	26
1644	chr1	81290261	81290304	BXD036	10	10	B	FALSE	11/11	11	1	-1	contr	20
1645	chr1	81306873	81306916	BXD040	12	12	D	FALSE	11/11	11	1	1	expan	24
1646	chr1	81306873	81306916	BXD051	12	12	B	FALSE	11/11	11	1	1	expan	24
1647	chr1	81309485	81309529	BXD065a	10	10	D	FALSE	9/9	9	1	1	expan	20
1648	chr1	81309485	81309529	BXD065	10	10	D	FALSE	9/9	9	1	1	expan	20
1649	chr1	81309485	81309529	BXD065b	10	10	D	FALSE	9/9	9	1	1	expan	20
1650	chr1	81326909	81326956	BXD031	13	13	B	FALSE	12/12	12	1	1	expan	26
1651	chr1	81358034	81358093	BXD015	13	13	D	FALSE	12/12	12	1	1	expan	26
1652	chr1	81358034	81358093	BXD024_cep	11	11	D	FALSE	12/12	12	1	-1	contr	22
1653	chr1	81358034	81358093	BXD027	13	13	D	FALSE	12/12	12	1	1	expan	26
1654	chr1	81630081	81630116	BXD016	10	10	B	FALSE	9/9	9	1	1	expan	20
1655	chr1	81899493	81899562	BXD015	13	13	D	FALSE	14/14	14	1	-1	contr	26
1656	chr1	81899493	81899562	BXD173	13	13	D	FALSE	14/14	14	1	-1	contr	26
1657	chr1	81899493	81899562	BXD181	13	13	B	FALSE	14/14	14	1	-1	contr	26
1658	chr1	81929204	81929257	BXD021	8	8	B	FALSE	9/9	9	1	-1	contr	16
1659	chr1	81929434	81929481	BXD022	9	9	D	FALSE	8/8	8	1	1	expan	18
1660	chr1	82196220	82196259	BXD018	9	9	B	FALSE	8/8	8	1	1	expan	18
1661	chr1	82254121	82254172	BXD019	12	12	B	FALSE	13/13	13	1	-1	contr	24
1662	chr1	82254121	82254172	BXD032	12	12	D	FALSE	13/13	13	1	-1	contr	24
1663	chr1	82254121	82254172	BXD184	14	14	D	FALSE	13/13	13	1	1	expan	28
1664	chr1	82280934	82280977	BXD060	12	12	B	FALSE	11/11	11	1	1	expan	24
1665	chr1	82280934	82280977	BXD073b	12	12	B	FALSE	11/11	11	1	1	expan	24
1666	chr1	82280934	82280977	BXD074	12	12	B	FALSE	11/11	11	1	1	expan	24
1667	chr1	82294899	82294942	BXD049	10	10	D	FALSE	11/11	11	1	-1	contr	20
1668	chr1	82302865	82302914	BXD101	9	9	B	FALSE	10/10	10	1	-1	contr	18
1669	chr1	82524632	82524673	BXD031	8	8	B	FALSE	7/7	7	1	1	expan	16
1670	chr1	82546337	82546364	BXD009	15	15	B	FALSE	14/14	14	1	1	expan	30
1671	chr1	82576793	82576840	BXD048	13	13	B	FALSE	12/12	12	1	1	expan	26
1672	chr1	82587934	82587993	BXD011	14	14	B	FALSE	15/15	15	1	-1	contr	28
1673	chr1	82587934	82587993	BXD012	14	14	B	FALSE	15/15	15	1	-1	contr	28
1674	chr1	82758853	82758896	BXD012	10	10	B	FALSE	11/11	11	1	-1	contr	20
1675	chr1	82803735	82803750	BXD034	9	9	D	FALSE	8/8	8	1	1	expan	18
1676	chr1	82818896	82818931	BXD024_cep	10	10	D	FALSE	9/9	9	1	1	expan	20
1677	chr1	82818896	82818931	BXD024	10	10	D	FALSE	9/9	9	1	1	expan	20
1678	chr1	82847165	82847209	BXD005	10	10	B	FALSE	9/9	9	1	1	expan	20
1679	chr1	82941942	82941966	BXD213	6	6	B	FALSE	5/5	5	1	1	expan	12
1680	chr1	82973126	82973164	BXD147	14	14	D	FALSE	13/13	13	1	1	expan	28
1681	chr1	83025953	83025988	BXD098	11	11	D	FALSE	10/10	10	1	1	expan	22
1682	chr1	83088607	83088638	BXD028	9	9	D	FALSE	8/8	8	1	1	expan	18
1683	chr1	83240072	83240123	BXD044	14	14	B	FALSE	13/13	13	1	1	expan	28
1684	chr1	83240072	83240123	BXD048a	14	14	B	FALSE	13/13	13	1	1	expan	28
1685	chr1	83240072	83240123	BXD175	14	14	B	FALSE	13/13	13	1	1	expan	28
1686	chr1	83247742	83247789	BXD031	13	13	B	FALSE	12/12	12	1	1	expan	26
1687	chr1	83334265	83334324	BXD033	13	13	D	FALSE	12/12	12	1	1	expan	26
1688	chr1	83334265	83334324	BXD067	13	13	D	FALSE	12/12	12	1	1	expan	26
1689	chr1	83545977	83546016	BXD018	9	9	B	FALSE	10/10	10	1	-1	contr	18
1690	chr1	83545977	83546016	BXD048	11	11	B	FALSE	10/10	10	1	1	expan	22
1691	chr1	83545977	83546016	BXD065b	9	9	D	FALSE	10/10	10	1	-1	contr	18
1692	chr1	83545977	83546016	BXD204	11	11	D	FALSE	10/10	10	1	1	expan	22
1693	chr1	83772456	83772507	BXD045	14	14	B	FALSE	13/13	13	1	1	expan	28
1694	chr1	83930108	83930162	BXD056	12	12	D	FALSE	11/11	11	1	1	expan	24
1695	chr1	83997595	83997618	BXD013	4	4	D	FALSE	6/6	6	2	-1	contr	8
1696	chr1	84155048	84155087	BXD016	11	11	B	FALSE	10/10	10	1	1	expan	22
1697	chr1	84223722	84223765	BXD038	12	12	B	FALSE	11/11	11	1	1	expan	24
1698	chr1	84223722	84223765	BXD114	12	12	D	FALSE	11/11	11	1	1	expan	24
1699	chr1	84223722	84223765	BXD147	12	12	D	FALSE	11/11	11	1	1	expan	24
1700	chr1	84223722	84223765	BXD149	12	12	D	FALSE	11/11	11	1	1	expan	24
1701	chr1	84223722	84223765	BXD156	12	12	D	FALSE	11/11	11	1	1	expan	24
1702	chr1	84300817	84300860	BXD028	12	12	D	FALSE	11/11	11	1	1	expan	24
1703	chr1	84300817	84300860	BXD039	12	12	D	FALSE	11/11	11	1	1	expan	24
1704	chr1	84541724	84541759	BXD081	10	10	D	FALSE	9/9	9	1	1	expan	20
1705	chr1	84541724	84541759	BXD085	8	8	B	FALSE	9/9	9	1	-1	contr	16
1706	chr1	84659773	84659786	BXD038	8	8	B	FALSE	7/7	7	1	1	expan	16
1707	chr1	84857069	84857086	BXD040	7	7	D	FALSE	6/6	6	1	1	expan	14
1708	chr1	84865578	84865605	BXD002	8	8	B	FALSE	7/7	7	1	1	expan	16
1709	chr1	85728530	85728557	BXD198	8	8	D	FALSE	7/7	7	1	1	expan	16
1710	chr1	85741857	85741888	BXD024_cep	9	9	D	FALSE	8/8	8	1	1	expan	18
1711	chr1	85741857	85741888	BXD024	9	9	D	FALSE	8/8	8	1	1	expan	18
1712	chr1	85771302	85771353	BXD006	12	12	D	FALSE	13/13	13	1	-1	contr	24
1713	chr1	85771302	85771353	BXD024	12	12	D	FALSE	13/13	13	1	-1	contr	24
1714	chr1	85771302	85771353	BXD051	12	12	B	FALSE	13/13	13	1	-1	contr	24
1715	chr1	85772527	85772566	BXD048a	11	11	B	FALSE	10/10	10	1	1	expan	22
1716	chr1	85772527	85772566	BXD048	11	11	B	FALSE	10/10	10	1	1	expan	22
1717	chr1	85772527	85772566	BXD053	11	11	B	FALSE	10/10	10	1	1	expan	22
1718	chr1	85773079	85773134	BXD029	17	17	B	FALSE	14/14	14	3	1	expan	34
1719	chr1	85773079	85773134	BXD029_trl4	17	17	B	FALSE	14/14	14	3	1	expan	34
1720	chr1	85773079	85773134	BXD048a	15	15	B	FALSE	14/14	14	1	1	expan	30
1721	chr1	85773079	85773134	BXD180	12	12	D	FALSE	13/13	13	1	-1	contr	24
1722	chr1	85776861	85776872	BXD079	8	8	D	FALSE	3/3	3	5	1	expan	16
1723	chr1	85776875	85776914	BXD079	12	12	D	FALSE	11/11	11	1	1	expan	24
1724	chr1	86087651	86087690	BXD006	12	12	D	FALSE	13/13	13	1	-1	contr	24
1725	chr1	86087651	86087690	BXD008	12	12	D	FALSE	13/13	13	1	-1	contr	24
1726	chr1	86087651	86087690	BXD013	12	12	D	FALSE	13/13	13	1	-1	contr	24
1727	chr1	86087651	86087690	BXD015	12	12	D	FALSE	13/13	13	1	-1	contr	24
1728	chr1	86087651	86087690	BXD024_cep	12	12	D	FALSE	13/13	13	1	-1	contr	24
1729	chr1	86087651	86087690	BXD024	12	12	D	FALSE	13/13	13	1	-1	contr	24
1730	chr1	86087651	86087690	BXD032	12	12	D	FALSE	13/13	13	1	-1	contr	24
1731	chr1	86087651	86087690	BXD077	14	14	D	FALSE	13/13	13	1	1	expan	28
1732	chr1	86087651	86087690	BXD079	14	14	D	FALSE	13/13	13	1	1	expan	28
1733	chr1	86087651	86087690	BXD169	14	14	D	FALSE	13/13	13	1	1	expan	28
1734	chr1	86087651	86087690	BXD198	14	14	D	FALSE	13/13	13	1	1	expan	28
1735	chr1	86087651	86087690	BXD219	14	14	D	FALSE	13/13	13	1	1	expan	28
1736	chr1	86098106	86098133	BXD042	10	10	D	FALSE	9/9	9	1	1	expan	20
1737	chr1	86098106	86098133	BXD169	10	10	D	FALSE	9/9	9	1	1	expan	20
1738	chr1	86268029	86268064	BXD028	10	10	D	FALSE	11/11	11	1	-1	contr	20
1739	chr1	86316317	86316352	BXD051	10	10	B	FALSE	9/9	9	1	1	expan	20
1740	chr1	86337982	86338035	BXD018	17	17	B	FALSE	18/18	18	1	-1	contr	34
1741	chr1	86337982	86338035	BXD019	17	17	B	FALSE	18/18	18	1	-1	contr	34
1742	chr1	86338924	86338959	BXD009	10	10	B	FALSE	9/9	9	1	1	expan	20
1743	chr1	86603503	86603542	BXD196	7	7	B	FALSE	8/8	8	1	-1	contr	14
1744	chr1	86603503	86603542	BXD227	7	7	B	FALSE	8/8	8	1	-1	contr	14
1745	chr1	86615725	86615760	BXD016	10	10	B	FALSE	9/9	9	1	1	expan	20
1746	chr1	86615725	86615760	BXD029	10	10	B	FALSE	9/9	9	1	1	expan	20
1747	chr1	86615725	86615760	BXD029_trl4	10	10	B	FALSE	9/9	9	1	1	expan	20
1748	chr1	86615725	86615760	BXD204	10	10	D	FALSE	9/9	9	1	1	expan	20
1749	chr1	86820327	86820362	BXD090	8	8	B	FALSE	9/9	9	1	-1	contr	16
1750	chr1	86858608	86858659	BXD002	14	14	B	FALSE	13/13	13	1	1	expan	28
1751	chr1	86858608	86858659	BXD009	12	12	B	FALSE	13/13	13	1	-1	contr	24
1752	chr1	86858608	86858659	BXD016	14	14	B	FALSE	13/13	13	1	1	expan	28
1753	chr1	86858608	86858659	BXD050	12	12	B	FALSE	13/13	13	1	-1	contr	24
1754	chr1	86858608	86858659	BXD073b	14	14	B	FALSE	13/13	13	1	1	expan	28
1755	chr1	86858608	86858659	BXD187	14	14	B	FALSE	13/13	13	1	1	expan	28
1756	chr1	86881562	86881613	BXD042	18	18	D	FALSE	17/17	17	1	1	expan	36
1757	chr1	87017189	87017218	BXD100	7	7	B	FALSE	6/6	6	1	1	expan	14
1758	chr1	87547610	87547657	BXD024_cep	14	14	D	FALSE	13/13	13	1	1	expan	28
1759	chr1	87547610	87547657	BXD125	14	14	D	FALSE	13/13	13	1	1	expan	28
1760	chr1	87547610	87547657	BXD172	14	14	D	FALSE	13/13	13	1	1	expan	28
1761	chr1	87547610	87547657	BXD198	14	14	D	FALSE	13/13	13	1	1	expan	28
1762	chr1	87599505	87599540	BXD056	11	11	D	FALSE	12/12	12	1	-1	contr	22
1763	chr1	87599505	87599540	BXD131	10	10	B	FALSE	9/9	9	1	1	expan	20
1764	chr1	87702000	87702049	BXD039	11	11	D	FALSE	14/14	14	3	-1	contr	22
1765	chr1	87844021	87844064	BXD111	12	12	B	FALSE	11/11	11	1	1	expan	24
1766	chr1	87956948	87956979	BXD002	8	8	B	FALSE	9/9	9	1	-1	contr	16
1767	chr1	87956948	87956979	BXD009	8	8	B	FALSE	9/9	9	1	-1	contr	16
1768	chr1	87956948	87956979	BXD012	8	8	B	FALSE	9/9	9	1	-1	contr	16
1769	chr1	87956948	87956979	BXD014	8	8	B	FALSE	9/9	9	1	-1	contr	16
1770	chr1	87956948	87956979	BXD016	8	8	B	FALSE	9/9	9	1	-1	contr	16
1771	chr1	87956948	87956979	BXD018	8	8	B	FALSE	9/9	9	1	-1	contr	16
1772	chr1	87956948	87956979	BXD019	8	8	B	FALSE	9/9	9	1	-1	contr	16
1773	chr1	87956948	87956979	BXD021	8	8	B	FALSE	9/9	9	1	-1	contr	16
1774	chr1	87956948	87956979	BXD027	8	8	B	FALSE	9/9	9	1	-1	contr	16
1775	chr1	87956948	87956979	BXD029	8	8	B	FALSE	9/9	9	1	-1	contr	16
1776	chr1	87956948	87956979	BXD029_trl4	8	8	B	FALSE	9/9	9	1	-1	contr	16
1777	chr1	87956948	87956979	BXD031	8	8	D	FALSE	7/7	7	1	1	expan	16
1778	chr1	87956948	87956979	BXD033	8	8	B	FALSE	9/9	9	1	-1	contr	16
1779	chr1	87956948	87956979	BXD036	8	8	B	FALSE	9/9	9	1	-1	contr	16
1780	chr1	87956948	87956979	BXD038	8	8	B	FALSE	9/9	9	1	-1	contr	16
1781	chr1	87956948	87956979	BXD043	8	8	B	FALSE	9/9	9	1	-1	contr	16
1782	chr1	87956948	87956979	BXD044	8	8	B	FALSE	9/9	9	1	-1	contr	16
1783	chr1	87956948	87956979	BXD045	8	8	B	FALSE	9/9	9	1	-1	contr	16
1784	chr1	87956948	87956979	BXD048a	8	8	B	FALSE	9/9	9	1	-1	contr	16
1785	chr1	87956948	87956979	BXD048	8	8	B	FALSE	9/9	9	1	-1	contr	16
1786	chr1	87956948	87956979	BXD051	8	8	B	FALSE	9/9	9	1	-1	contr	16
1787	chr1	87956948	87956979	BXD053	8	8	B	FALSE	9/9	9	1	-1	contr	16
1788	chr1	87956948	87956979	BXD060	8	8	B	FALSE	9/9	9	1	-1	contr	16
1789	chr1	87956948	87956979	BXD061	8	8	B	FALSE	9/9	9	1	-1	contr	16
1790	chr1	87956948	87956979	BXD064	8	8	B	FALSE	9/9	9	1	-1	contr	16
1791	chr1	87956948	87956979	BXD066	8	8	B	FALSE	9/9	9	1	-1	contr	16
1792	chr1	87956948	87956979	BXD070	8	8	B	FALSE	9/9	9	1	-1	contr	16
1793	chr1	87956948	87956979	BXD071	8	8	B	FALSE	9/9	9	1	-1	contr	16
1794	chr1	87956948	87956979	BXD073b	8	8	B	FALSE	9/9	9	1	-1	contr	16
1795	chr1	87956948	87956979	BXD073	8	8	B	FALSE	9/9	9	1	-1	contr	16
1796	chr1	87956948	87956979	BXD074	8	8	B	FALSE	9/9	9	1	-1	contr	16
1797	chr1	87956948	87956979	BXD078	8	8	B	FALSE	9/9	9	1	-1	contr	16
1798	chr1	87956948	87956979	BXD083	8	8	B	FALSE	9/9	9	1	-1	contr	16
1799	chr1	87956948	87956979	BXD085	8	8	B	FALSE	9/9	9	1	-1	contr	16
1800	chr1	87956948	87956979	BXD088	8	8	B	FALSE	9/9	9	1	-1	contr	16
1801	chr1	87956948	87956979	BXD089	8	8	B	FALSE	9/9	9	1	-1	contr	16
1802	chr1	87956948	87956979	BXD091	8	8	B	FALSE	9/9	9	1	-1	contr	16
1803	chr1	87956948	87956979	BXD099	8	8	B	FALSE	9/9	9	1	-1	contr	16
1804	chr1	87956948	87956979	BXD100	8	8	B	FALSE	9/9	9	1	-1	contr	16
1805	chr1	87956948	87956979	BXD101	8	8	B	FALSE	9/9	9	1	-1	contr	16
1806	chr1	87956948	87956979	BXD111	8	8	B	FALSE	9/9	9	1	-1	contr	16
1807	chr1	87956948	87956979	BXD128	8	8	B	FALSE	9/9	9	1	-1	contr	16
1808	chr1	87956948	87956979	BXD131	8	8	B	FALSE	9/9	9	1	-1	contr	16
1809	chr1	87956948	87956979	BXD151	8	8	B	FALSE	9/9	9	1	-1	contr	16
1810	chr1	87956948	87956979	BXD174	8	8	B	FALSE	9/9	9	1	-1	contr	16
1811	chr1	88687509	88687532	BXD031	11	11	D	FALSE	10/10	10	1	1	expan	22
1812	chr1	88761750	88761777	BXD009	5	5	B	FALSE	7/7	7	2	-1	contr	10
1813	chr1	88811462	88811505	BXD083	12	12	B	FALSE	11/11	11	1	1	expan	24
1814	chr1	88907210	88907236	BXD195	11	11	D	FALSE	9/9	9	2	1	expan	22
1815	chr1	88942633	88942676	BXD005	13	13	D	FALSE	12/12	12	1	1	expan	26
1816	chr1	88942633	88942676	BXD021	10	10	B	FALSE	11/11	11	1	-1	contr	20
1817	chr1	88942633	88942676	BXD029	10	10	B	FALSE	11/11	11	1	-1	contr	20
1818	chr1	88942633	88942676	BXD029_trl4	10	10	B	FALSE	11/11	11	1	-1	contr	20
1819	chr1	88942633	88942676	BXD067	13	13	D	FALSE	12/12	12	1	1	expan	26
1820	chr1	89092743	89092770	BXD005	15	15	D	FALSE	14/14	14	1	1	expan	30
1821	chr1	89380375	89380422	BXD013	11	11	D	FALSE	12/12	12	1	-1	contr	22
1822	chr1	89380375	89380422	BXD022	11	11	D	FALSE	12/12	12	1	-1	contr	22
1823	chr1	89380375	89380422	BXD031	11	11	D	FALSE	12/12	12	1	-1	contr	22
1824	chr1	89398099	89398134	BXD184	8	8	D	FALSE	9/9	9	1	-1	contr	16
1825	chr1	89410978	89411007	BXD191	17	17	B	FALSE	15/15	15	2	1	expan	34
1826	chr1	89914037	89914060	BXD048a	7	7	B	FALSE	6/6	6	1	1	expan	14
1827	chr1	89950111	89950142	BXD083	9	9	B	FALSE	8/8	8	1	1	expan	18
1828	chr1	89984431	89984482	BXD002	12	12	B	FALSE	13/13	13	1	-1	contr	24
1829	chr1	89984431	89984482	BXD018	15	15	D	FALSE	16/16	16	1	-1	contr	30
1830	chr1	89984431	89984482	BXD028	15	15	D	FALSE	16/16	16	1	-1	contr	30
1831	chr1	89984431	89984482	BXD032	15	15	D	FALSE	16/16	16	1	-1	contr	30
1832	chr1	89984431	89984482	BXD038	14	14	B	FALSE	13/13	13	1	1	expan	28
1833	chr1	89984431	89984482	BXD050	14	14	B	FALSE	13/13	13	1	1	expan	28
1834	chr1	89984431	89984482	BXD062	15	15	D	FALSE	16/16	16	1	-1	contr	30
1835	chr1	89984431	89984482	BXD063	15	15	D	FALSE	16/16	16	1	-1	contr	30
1836	chr1	89984431	89984482	BXD065a	17	17	D	FALSE	16/16	16	1	1	expan	34
1837	chr1	89984431	89984482	BXD067	15	15	D	FALSE	16/16	16	1	-1	contr	30
1838	chr1	89984431	89984482	BXD079	15	15	D	FALSE	16/16	16	1	-1	contr	30
1839	chr1	89984431	89984482	BXD084	15	15	D	FALSE	16/16	16	1	-1	contr	30
1840	chr1	89984431	89984482	BXD086	15	15	D	FALSE	16/16	16	1	-1	contr	30
1841	chr1	89984431	89984482	BXD102	15	15	D	FALSE	16/16	16	1	-1	contr	30
1842	chr1	89984431	89984482	BXD171	15	15	D	FALSE	16/16	16	1	-1	contr	30
1843	chr1	90037567	90037610	BXD060	12	12	B	FALSE	11/11	11	1	1	expan	24
1844	chr1	90037567	90037610	BXD100	12	12	B	FALSE	11/11	11	1	1	expan	24
1845	chr1	90110361	90110410	BXD021	9	9	B	FALSE	10/10	10	1	-1	contr	18
1846	chr1	90126076	90126115	BXD015	11	11	D	FALSE	10/10	10	1	1	expan	22
1847	chr1	90126076	90126115	BXD027	11	11	B	FALSE	10/10	10	1	1	expan	22
1848	chr1	90199694	90199725	BXD038	9	9	B	FALSE	8/8	8	1	1	expan	18
1849	chr1	90317573	90317624	BXD039	11	11	D	FALSE	12/12	12	1	-1	contr	22
1850	chr1	90317573	90317624	BXD043	14	14	B	FALSE	13/13	13	1	1	expan	28
1851	chr1	90368289	90368351	BXD077	4	4	D	FALSE	6/6	6	2	-1	contr	8
1852	chr1	90746971	90747018	BXD005	13	13	D	FALSE	12/12	12	1	1	expan	26
1853	chr1	90746971	90747018	BXD028	13	13	D	FALSE	12/12	12	1	1	expan	26
1854	chr1	90894946	90894989	BXD018	12	12	D	FALSE	11/11	11	1	1	expan	24
1855	chr1	90915616	90915654	BXD001	11	11	B	FALSE	13/13	13	2	-1	contr	22
1856	chr1	91018594	91018641	BXD009	13	13	B	FALSE	12/12	12	1	1	expan	26
1857	chr1	91018594	91018641	BXD074	13	13	B	FALSE	12/12	12	1	1	expan	26
1858	chr1	91018594	91018641	BXD214	13	13	B	FALSE	12/12	12	1	1	expan	26
1859	chr1	91018594	91018641	BXD218	13	13	B	FALSE	12/12	12	1	1	expan	26
1860	chr1	91032644	91032664	BXD147	4	4	D	FALSE	3/3	3	1	1	expan	8
1861	chr1	91315245	91315296	BXD036	14	14	B	FALSE	13/13	13	1	1	expan	28
1862	chr1	91315245	91315296	BXD131	12	12	B	FALSE	13/13	13	1	-1	contr	24
1863	chr1	91406399	91406430	BXD002	9	9	B	FALSE	8/8	8	1	1	expan	18
1864	chr1	91406399	91406430	BXD005	9	9	D	FALSE	10/10	10	1	-1	contr	18
1865	chr1	91406399	91406430	BXD006	9	9	D	FALSE	10/10	10	1	-1	contr	18
1866	chr1	91406399	91406430	BXD008	9	9	D	FALSE	10/10	10	1	-1	contr	18
1867	chr1	91406399	91406430	BXD013	9	9	D	FALSE	10/10	10	1	-1	contr	18
1868	chr1	91406399	91406430	BXD015	9	9	D	FALSE	10/10	10	1	-1	contr	18
1869	chr1	91406399	91406430	BXD018	9	9	D	FALSE	10/10	10	1	-1	contr	18
1870	chr1	91406399	91406430	BXD022	9	9	D	FALSE	10/10	10	1	-1	contr	18
1871	chr1	91406399	91406430	BXD024_cep	9	9	D	FALSE	10/10	10	1	-1	contr	18
1872	chr1	91406399	91406430	BXD028	9	9	D	FALSE	10/10	10	1	-1	contr	18
1873	chr1	91406399	91406430	BXD031	9	9	D	FALSE	10/10	10	1	-1	contr	18
1874	chr1	91406399	91406430	BXD034	9	9	D	FALSE	10/10	10	1	-1	contr	18
1875	chr1	91406399	91406430	BXD039	9	9	D	FALSE	10/10	10	1	-1	contr	18
1876	chr1	91406399	91406430	BXD040	9	9	D	FALSE	10/10	10	1	-1	contr	18
1877	chr1	91406399	91406430	BXD042	9	9	D	FALSE	10/10	10	1	-1	contr	18
1878	chr1	91406399	91406430	BXD049	9	9	D	FALSE	10/10	10	1	-1	contr	18
1879	chr1	91406399	91406430	BXD056	9	9	D	FALSE	10/10	10	1	-1	contr	18
1880	chr1	91406399	91406430	BXD063	9	9	D	FALSE	10/10	10	1	-1	contr	18
1881	chr1	91406399	91406430	BXD065a	9	9	D	FALSE	10/10	10	1	-1	contr	18
1882	chr1	91406399	91406430	BXD065b	9	9	D	FALSE	10/10	10	1	-1	contr	18
1883	chr1	91406399	91406430	BXD067	9	9	D	FALSE	10/10	10	1	-1	contr	18
1884	chr1	91406399	91406430	BXD075	9	9	D	FALSE	10/10	10	1	-1	contr	18
1885	chr1	91406399	91406430	BXD077	9	9	D	FALSE	10/10	10	1	-1	contr	18
1886	chr1	91406399	91406430	BXD081	9	9	D	FALSE	10/10	10	1	-1	contr	18
1887	chr1	91406399	91406430	BXD087	9	9	D	FALSE	10/10	10	1	-1	contr	18
1888	chr1	91406399	91406430	BXD098	9	9	D	FALSE	10/10	10	1	-1	contr	18
1889	chr1	91406399	91406430	BXD113	9	9	D	FALSE	10/10	10	1	-1	contr	18
1890	chr1	91406399	91406430	BXD114	9	9	D	FALSE	10/10	10	1	-1	contr	18
1891	chr1	91406399	91406430	BXD125	9	9	D	FALSE	10/10	10	1	-1	contr	18
1892	chr1	91406399	91406430	BXD127	9	9	D	FALSE	10/10	10	1	-1	contr	18
1893	chr1	91406399	91406430	BXD137	9	9	D	FALSE	10/10	10	1	-1	contr	18
1894	chr1	91406399	91406430	BXD144	9	9	D	FALSE	10/10	10	1	-1	contr	18
1895	chr1	91406399	91406430	BXD149	9	9	D	FALSE	10/10	10	1	-1	contr	18
1896	chr1	91406399	91406430	BXD154	9	9	D	FALSE	10/10	10	1	-1	contr	18
1897	chr1	91406399	91406430	BXD156	9	9	D	FALSE	10/10	10	1	-1	contr	18
1898	chr1	91406399	91406430	BXD160	9	9	D	FALSE	10/10	10	1	-1	contr	18
1899	chr1	91406399	91406430	BXD162	9	9	D	FALSE	10/10	10	1	-1	contr	18
1900	chr1	91406399	91406430	BXD168	9	9	D	FALSE	10/10	10	1	-1	contr	18
1901	chr1	91406399	91406430	BXD169	9	9	D	FALSE	10/10	10	1	-1	contr	18
1902	chr1	91406399	91406430	BXD171	9	9	D	FALSE	10/10	10	1	-1	contr	18
1903	chr1	91406399	91406430	BXD172	9	9	D	FALSE	10/10	10	1	-1	contr	18
1904	chr1	91406399	91406430	BXD173	9	9	D	FALSE	10/10	10	1	-1	contr	18
1905	chr1	91406399	91406430	BXD176	9	9	D	FALSE	10/10	10	1	-1	contr	18
1906	chr1	91406399	91406430	BXD177	9	9	D	FALSE	10/10	10	1	-1	contr	18
1907	chr1	91406399	91406430	BXD180	9	9	D	FALSE	10/10	10	1	-1	contr	18
1908	chr1	91406399	91406430	BXD181	9	9	D	FALSE	10/10	10	1	-1	contr	18
1909	chr1	91406399	91406430	BXD184	9	9	D	FALSE	10/10	10	1	-1	contr	18
1910	chr1	91406399	91406430	BXD186	9	9	D	FALSE	10/10	10	1	-1	contr	18
1911	chr1	91406399	91406430	BXD195	9	9	D	FALSE	10/10	10	1	-1	contr	18
1912	chr1	91406399	91406430	BXD197	9	9	D	FALSE	10/10	10	1	-1	contr	18
1913	chr1	91406399	91406430	BXD211	9	9	D	FALSE	10/10	10	1	-1	contr	18
1914	chr1	91406399	91406430	BXD219	9	9	D	FALSE	10/10	10	1	-1	contr	18
1915	chr1	91406399	91406430	BXD222	9	9	D	FALSE	10/10	10	1	-1	contr	18
1916	chr1	91406399	91406430	BXD223	9	9	D	FALSE	10/10	10	1	-1	contr	18
1917	chr1	91447790	91447833	BXD196	10	10	B	FALSE	11/11	11	1	-1	contr	20
1918	chr1	91447790	91447833	BXD227	10	10	B	FALSE	11/11	11	1	-1	contr	20
1919	chr1	91489982	91490035	BXD021	8	8	B	FALSE	9/9	9	1	-1	contr	16
1920	chr1	91617639	91617674	BXD042	11	11	D	FALSE	10/10	10	1	1	expan	22
1921	chr1	91813044	91813079	BXD027	10	10	B	FALSE	9/9	9	1	1	expan	20
1922	chr1	91896704	91896751	BXD028	11	11	D	FALSE	10/10	10	1	1	expan	22
1923	chr1	91896704	91896751	BXD113	11	11	D	FALSE	10/10	10	1	1	expan	22
1924	chr1	92206732	92206787	BXD044	15	15	B	FALSE	14/14	14	1	1	expan	30
1925	chr1	92206732	92206787	BXD081	12	12	D	FALSE	11/11	11	1	1	expan	24
1926	chr1	92206732	92206787	BXD150	15	15	B	FALSE	14/14	14	1	1	expan	30
1927	chr1	92206732	92206787	BXD174	15	15	B	FALSE	14/14	14	1	1	expan	30
1928	chr1	92207019	92207062	BXD065a	13	13	D	FALSE	12/12	12	1	1	expan	26
1929	chr1	92218005	92218040	BXD069	10	10	B	FALSE	9/9	9	1	1	expan	20
1930	chr1	92218005	92218040	BXD070	10	10	B	FALSE	9/9	9	1	1	expan	20
1931	chr1	92218005	92218040	BXD089	10	10	B	FALSE	9/9	9	1	1	expan	20
1932	chr1	92251956	92251983	BXD020	17	17	D	FALSE	15/15	15	2	1	expan	34
1933	chr1	92370623	92370666	BXD014	12	12	B	FALSE	11/11	11	1	1	expan	24
1934	chr1	92370623	92370666	BXD034	15	15	D	FALSE	14/14	14	1	1	expan	30
1935	chr1	92558875	92558914	BXD036	11	11	B	FALSE	10/10	10	1	1	expan	22
1936	chr1	92764694	92764728	BXD147	6	6	D	FALSE	7/7	7	1	-1	contr	12
1937	chr1	92811175	92811218	BXD036	10	10	B	FALSE	11/11	11	1	-1	contr	20
1938	chr1	92811175	92811218	BXD085	12	12	B	FALSE	11/11	11	1	1	expan	24
1939	chr1	92811175	92811218	BXD099	12	12	B	FALSE	11/11	11	1	1	expan	24
1940	chr1	93122593	93122636	BXD154	12	12	D	FALSE	11/11	11	1	1	expan	24
1941	chr1	93459816	93459847	BXD171	11	11	D	FALSE	10/10	10	1	1	expan	22
1942	chr1	93606911	93606966	BXD065a	12	12	D	FALSE	11/11	11	1	1	expan	24
1943	chr1	93606911	93606966	BXD065b	12	12	D	FALSE	11/11	11	1	1	expan	24
1944	chr1	93677956	93677975	BXD061	13	13	D	FALSE	14/14	14	1	-1	contr	26
1945	chr1	93677956	93677975	BXD079	13	13	D	FALSE	14/14	14	1	-1	contr	26
1946	chr1	93677956	93677975	BXD087	13	13	D	FALSE	14/14	14	1	-1	contr	26
1947	chr1	93701379	93701426	BXD015	16	16	D	FALSE	15/15	15	1	1	expan	32
1948	chr1	93701379	93701426	BXD022	14	14	D	FALSE	15/15	15	1	-1	contr	28
1949	chr1	93701379	93701426	BXD056	16	16	D	FALSE	15/15	15	1	1	expan	32
1950	chr1	94163899	94163963	BXD015	10	10	D	FALSE	9/9	9	1	1	expan	20
1951	chr1	94163899	94163963	BXD075	10	10	D	FALSE	9/9	9	1	1	expan	20
1952	chr1	94248959	94249018	BXD006	14	14	D	FALSE	13/13	13	1	1	expan	28
1953	chr1	94498588	94498620	BXD029_trl4	12	12	B	FALSE	11/11	11	1	1	expan	24
1954	chr1	94606161	94606204	BXD048a	12	12	B	FALSE	11/11	11	1	1	expan	24
1955	chr1	94621846	94621889	BXD002	12	12	B	FALSE	11/11	11	1	1	expan	24
1956	chr1	94634802	94634849	BXD009	11	11	B	FALSE	12/12	12	1	-1	contr	22
1957	chr1	94634802	94634849	BXD048	11	11	B	FALSE	12/12	12	1	-1	contr	22
1958	chr1	94634802	94634849	BXD074	11	11	B	FALSE	12/12	12	1	-1	contr	22
1959	chr1	94634802	94634849	BXD100	11	11	B	FALSE	12/12	12	1	-1	contr	22
1960	chr1	94669869	94669928	BXD091	16	16	B	FALSE	15/15	15	1	1	expan	32
1961	chr1	94694661	94694724	BXD014	15	15	B	FALSE	16/16	16	1	-1	contr	30
1962	chr1	94694661	94694724	BXD019	15	15	B	FALSE	16/16	16	1	-1	contr	30
1963	chr1	94694661	94694724	BXD027	17	17	B	FALSE	16/16	16	1	1	expan	34
1964	chr1	94694661	94694724	BXD031	15	15	B	FALSE	16/16	16	1	-1	contr	30
1965	chr1	94694661	94694724	BXD043	17	17	B	FALSE	16/16	16	1	1	expan	34
1966	chr1	94694661	94694724	BXD048a	17	17	B	FALSE	16/16	16	1	1	expan	34
1967	chr1	94694661	94694724	BXD051	17	17	B	FALSE	16/16	16	1	1	expan	34
1968	chr1	94694661	94694724	BXD087	15	15	D	FALSE	13/13	13	2	1	expan	30
1969	chr1	94694661	94694724	BXD187	15	15	B	FALSE	16/16	16	1	-1	contr	30
1970	chr1	94734986	94735029	BXD022	13	13	D	FALSE	12/12	12	1	1	expan	26
1971	chr1	94734986	94735029	BXD024_cep	13	13	D	FALSE	12/12	12	1	1	expan	26
1972	chr1	94734986	94735029	BXD083	13	13	D	FALSE	12/12	12	1	1	expan	26
1973	chr1	94805782	94805811	BXD099	16	16	B	FALSE	15/15	15	1	1	expan	32
1974	chr1	94868963	94869006	BXD006	12	12	D	FALSE	10/10	10	2	1	expan	24
1975	chr1	94868963	94869006	BXD011	12	12	D	FALSE	10/10	10	2	1	expan	24
1976	chr1	94868963	94869006	BXD020	12	12	D	FALSE	10/10	10	2	1	expan	24
1977	chr1	94868963	94869006	BXD024	12	12	D	FALSE	10/10	10	2	1	expan	24
1978	chr1	94868963	94869006	BXD056	12	12	D	FALSE	10/10	10	2	1	expan	24
1979	chr1	94868963	94869006	BXD062	12	12	D	FALSE	10/10	10	2	1	expan	24
1980	chr1	94868963	94869006	BXD063	12	12	D	FALSE	10/10	10	2	1	expan	24
1981	chr1	94868963	94869006	BXD064	12	12	D	FALSE	10/10	10	2	1	expan	24
1982	chr1	94868963	94869006	BXD067	12	12	D	FALSE	10/10	10	2	1	expan	24
1983	chr1	94868963	94869006	BXD077	12	12	D	FALSE	10/10	10	2	1	expan	24
1984	chr1	94868963	94869006	BXD083	12	12	D	FALSE	10/10	10	2	1	expan	24
1985	chr1	94868963	94869006	BXD090	12	12	B	FALSE	11/11	11	1	1	expan	24
1986	chr1	94868963	94869006	BXD098	12	12	D	FALSE	10/10	10	2	1	expan	24
1987	chr1	94942900	94942949	BXD183	11	11	B	FALSE	10/10	10	1	1	expan	22
1988	chr1	95082042	95082077	BXD013	13	13	D	FALSE	12/12	12	1	1	expan	26
1989	chr1	95082042	95082077	BXD015	13	13	D	FALSE	12/12	12	1	1	expan	26
1990	chr1	95082042	95082077	BXD018	11	11	D	FALSE	12/12	12	1	-1	contr	22
1991	chr1	95115470	95115529	BXD114	11	11	B	FALSE	12/12	12	1	-1	contr	22
1992	chr1	95346130	95346173	BXD102	12	12	B	FALSE	11/11	11	1	1	expan	24
1993	chr1	95425778	95425817	BXD091	11	11	B	FALSE	10/10	10	1	1	expan	22
1994	chr1	95425778	95425817	BXD100	11	11	B	FALSE	10/10	10	1	1	expan	22
1995	chr1	95510108	95510140	BXD027	12	12	B	FALSE	11/11	11	1	1	expan	24
1996	chr1	96160457	96160504	BXD009	16	16	B	FALSE	15/15	15	1	1	expan	32
1997	chr1	96160457	96160504	BXD027	13	13	B	FALSE	15/15	15	2	-1	contr	26
1998	chr1	96160457	96160504	BXD091	16	16	B	FALSE	15/15	15	1	1	expan	32
1999	chr1	96911226	96911261	BXD015	14	14	D	FALSE	13/13	13	1	1	expan	28
[truncated: 50,813 more rows]
