# Supplementary material for: A novel quantitative trait locus implicates Msh3 in the propensity for genome-wide short tandem repeat expansions in mice
Source: Genome Res. 2023 May;33(5):689–702. doi: 10.1101/gr.277576.122 (PMC10317118; doi:10.1101/gr.277576.122)
Supplement: Supplemental Material [file supp_gr.277576.122_Supplemental_code.zip › BXD-STR-Mutator-Manuscript-main/outs/denovo_strs_filtered_genic.csv]

	chr	pos	end	strain	RN_A	RN_B	founder	fou_het	fou_gt	founder_rn	delta_fou	expand_sign	expand_type	RN_T
2	chr1	3327251	3327290	BXD011	11	11	B	False	10/10	10	1	1	expan	22
3	chr1	3459217	3459272	BXD027	15	15	B	False	14/14	14	1	1	expan	30
4	chr1	3529807	3529850	BXD043	12	12	B	False	11/11	11	1	1	expan	24
5	chr1	3576109	3576152	BXD038	12	12	B	False	11/11	11	1	1	expan	24
6	chr1	4055341	4055376	BXD001	11	11	B	False	12/12	12	1	-1	contr	22
7	chr1	4055341	4055376	BXD002	11	11	B	False	12/12	12	1	-1	contr	22
8	chr1	4055341	4055376	BXD009	11	11	B	False	12/12	12	1	-1	contr	22
9	chr1	4055341	4055376	BXD011	11	11	B	False	12/12	12	1	-1	contr	22
10	chr1	4055341	4055376	BXD013	11	11	B	False	12/12	12	1	-1	contr	22
11	chr1	4055341	4055376	BXD014	11	11	B	False	12/12	12	1	-1	contr	22
12	chr1	4055341	4055376	BXD024_cep	11	11	B	False	12/12	12	1	-1	contr	22
13	chr1	4055341	4055376	BXD024	11	11	B	False	12/12	12	1	-1	contr	22
14	chr1	4055341	4055376	BXD027	11	11	B	False	12/12	12	1	-1	contr	22
15	chr1	4055341	4055376	BXD031	11	11	B	False	12/12	12	1	-1	contr	22
16	chr1	4055341	4055376	BXD032	11	11	B	False	12/12	12	1	-1	contr	22
17	chr1	4055341	4055376	BXD078	13	13	D	False	12/12	12	1	1	expan	26
18	chr1	4215533	4215568	BXD181	11	11	D	False	10/10	10	1	1	expan	22
19	chr1	4388234	4388268	BXD002	8	8	B	False	7/7	7	1	1	expan	16
25	chr1	4848400	4848435	BXD031	10	10	B	False	9/9	9	1	1	expan	20
26	chr1	4885247	4885286	BXD180	11	11	B	False	10/10	10	1	1	expan	22
32	chr1	6635223	6635246	BXD064	13	13	D	False	12/12	12	1	1	expan	26
33	chr1	6722604	6722663	BXD044	9	9	D	False	8/8	8	1	1	expan	18
34	chr1	6722604	6722663	BXD060	13	13	B	False	12/12	12	1	1	expan	26
35	chr1	6722604	6722663	BXD169	11	11	B	False	12/12	12	1	-1	contr	22
36	chr1	7116409	7116432	BXD031	9	9	B	False	8/8	8	1	1	expan	18
70	chr1	8389896	8389935	BXD002	11	11	B	False	10/10	10	1	1	expan	22
71	chr1	8389896	8389935	BXD073	11	11	D	False	10/10	10	1	1	expan	22
72	chr1	8580889	8580912	BXD051	13	13	B	False	12/12	12	1	1	expan	26
73	chr1	8646828	8646863	BXD065	10	10	B	False	9/9	9	1	1	expan	20
74	chr1	8653498	8653537	BXD005	9	9	D	False	8/8	8	1	1	expan	18
75	chr1	8682359	8682378	BXD031	11	11	B	False	10/10	10	1	1	expan	22
76	chr1	8784610	8784647	BXD171	20	20	B	False	19/19	19	1	1	expan	40
77	chr1	8784610	8784647	BXD186	20	20	B	False	19/19	19	1	1	expan	40
78	chr1	8909209	8909256	BXD014	9	9	B	False	8/8	8	1	1	expan	18
79	chr1	9054350	9054388	BXD201	12	12	B	False	13/13	13	1	-1	contr	24
80	chr1	9101975	9102022	BXD016	13	13	D	False	11/11	11	2	1	expan	26
81	chr1	9273522	9273549	BXD073b	8	8	D	False	7/7	7	1	1	expan	16
85	chr1	9808370	9808417	BXD033	15	15	B	False	12/12	12	3	1	expan	30
105	chr1	10352703	10352758	BXD002	15	15	B	False	14/14	14	1	1	expan	30
106	chr1	10352703	10352758	BXD011	15	15	D	False	16/16	16	1	-1	contr	30
107	chr1	10352703	10352758	BXD039	15	15	D	False	16/16	16	1	-1	contr	30
108	chr1	10352703	10352758	BXD187	15	15	B	False	14/14	14	1	1	expan	30
109	chr1	10630373	10630424	BXD018	15	15	B	False	13/13	13	2	1	expan	30
110	chr1	10630373	10630424	BXD222	15	15	D	False	14/14	14	1	1	expan	30
111	chr1	10673910	10673965	BXD009	14	14	B	False	15/15	15	1	-1	contr	28
112	chr1	10673910	10673965	BXD013	14	14	B	False	15/15	15	1	-1	contr	28
113	chr1	10673910	10673965	BXD014	14	14	B	False	15/15	15	1	-1	contr	28
114	chr1	10673910	10673965	BXD024	14	14	B	False	15/15	15	1	-1	contr	28
115	chr1	10673910	10673965	BXD031	14	14	B	False	15/15	15	1	-1	contr	28
116	chr1	10673910	10673965	BXD032	14	14	B	False	15/15	15	1	-1	contr	28
117	chr1	10673910	10673965	BXD036	14	14	B	False	15/15	15	1	-1	contr	28
118	chr1	10673910	10673965	BXD038	14	14	B	False	15/15	15	1	-1	contr	28
119	chr1	10673910	10673965	BXD040	14	14	B	False	15/15	15	1	-1	contr	28
120	chr1	10673910	10673965	BXD042	14	14	B	False	15/15	15	1	-1	contr	28
121	chr1	10673910	10673965	BXD050	14	14	B	False	15/15	15	1	-1	contr	28
122	chr1	10673910	10673965	BXD051	14	14	B	False	15/15	15	1	-1	contr	28
123	chr1	10673910	10673965	BXD055	14	14	B	False	15/15	15	1	-1	contr	28
124	chr1	10673910	10673965	BXD060	14	14	B	False	15/15	15	1	-1	contr	28
125	chr1	10673910	10673965	BXD065a	14	14	B	False	15/15	15	1	-1	contr	28
126	chr1	10673910	10673965	BXD065b	14	14	B	False	15/15	15	1	-1	contr	28
127	chr1	10673910	10673965	BXD067	14	14	B	False	15/15	15	1	-1	contr	28
128	chr1	10673910	10673965	BXD069	14	14	B	False	15/15	15	1	-1	contr	28
129	chr1	10673910	10673965	BXD070	14	14	B	False	15/15	15	1	-1	contr	28
130	chr1	10673910	10673965	BXD081	14	14	B	False	15/15	15	1	-1	contr	28
131	chr1	10673910	10673965	BXD084	14	14	B	False	15/15	15	1	-1	contr	28
132	chr1	10673910	10673965	BXD087	14	14	B	False	15/15	15	1	-1	contr	28
133	chr1	10673910	10673965	BXD088	14	14	B	False	15/15	15	1	-1	contr	28
134	chr1	10673910	10673965	BXD095	14	14	D	False	13/13	13	1	1	expan	28
135	chr1	10673910	10673965	BXD098	14	14	B	False	15/15	15	1	-1	contr	28
136	chr1	10673910	10673965	BXD100	16	16	B	False	15/15	15	1	1	expan	32
137	chr1	10673910	10673965	BXD101	14	14	B	False	15/15	15	1	-1	contr	28
138	chr1	10673910	10673965	BXD111	14	14	B	False	15/15	15	1	-1	contr	28
139	chr1	10673910	10673965	BXD124	14	14	B	False	15/15	15	1	-1	contr	28
140	chr1	10673910	10673965	BXD128	14	14	B	False	15/15	15	1	-1	contr	28
141	chr1	10673910	10673965	BXD131	14	14	B	False	15/15	15	1	-1	contr	28
142	chr1	10673910	10673965	BXD141	14	14	B	False	15/15	15	1	-1	contr	28
143	chr1	10673910	10673965	BXD144	14	14	B	False	15/15	15	1	-1	contr	28
144	chr1	10673910	10673965	BXD148	14	14	B	False	15/15	15	1	-1	contr	28
145	chr1	10673910	10673965	BXD151	14	14	B	False	15/15	15	1	-1	contr	28
146	chr1	10673910	10673965	BXD154	14	14	B	False	15/15	15	1	-1	contr	28
147	chr1	10673910	10673965	BXD168	14	14	B	False	15/15	15	1	-1	contr	28
148	chr1	10673910	10673965	BXD169	14	14	B	False	15/15	15	1	-1	contr	28
149	chr1	10673910	10673965	BXD176	14	14	B	False	15/15	15	1	-1	contr	28
150	chr1	10673910	10673965	BXD186	14	14	B	False	15/15	15	1	-1	contr	28
151	chr1	10673910	10673965	BXD190	14	14	B	False	15/15	15	1	-1	contr	28
152	chr1	10673910	10673965	BXD191	14	14	B	False	15/15	15	1	-1	contr	28
153	chr1	10673910	10673965	BXD195	14	14	B	False	15/15	15	1	-1	contr	28
154	chr1	10673910	10673965	BXD199	14	14	B	False	15/15	15	1	-1	contr	28
155	chr1	10673910	10673965	BXD216	14	14	B	False	15/15	15	1	-1	contr	28
156	chr1	10673910	10673965	BXD218	14	14	B	False	15/15	15	1	-1	contr	28
157	chr1	10673910	10673965	BXD224	14	14	B	False	15/15	15	1	-1	contr	28
158	chr1	10673910	10673965	BXD226	14	14	B	False	15/15	15	1	-1	contr	28
159	chr1	11172538	11172577	BXD016	12	12	D	False	11/11	11	1	1	expan	24
160	chr1	11488380	11488399	BXD190	4	4	B	False	5/5	5	1	-1	contr	8
161	chr1	11916568	11916615	BXD009	11	11	B	False	12/12	12	1	-1	contr	22
162	chr1	11916568	11916615	BXD022	14	14	D	False	13/13	13	1	1	expan	28
229	chr1	12712943	12712990	BXD001	13	13	B	False	12/12	12	1	1	expan	26
230	chr1	12784829	12784850	BXD009	10	10	B	False	11/11	11	1	-1	contr	20
231	chr1	12827311	12827338	BXD031	8	8	B	False	7/7	7	1	1	expan	16
232	chr1	13110486	13110517	BXD150	9	9	B	False	8/8	8	1	1	expan	18
233	chr1	13110486	13110517	BXD187	9	9	B	False	8/8	8	1	1	expan	18
234	chr1	13110486	13110517	BXD190	9	9	B	False	8/8	8	1	1	expan	18
235	chr1	13110486	13110517	BXD195	9	9	B	False	8/8	8	1	1	expan	18
236	chr1	13110486	13110517	BXD199	9	9	B	False	8/8	8	1	1	expan	18
237	chr1	13110486	13110517	BXD218	9	9	B	False	8/8	8	1	1	expan	18
238	chr1	13110486	13110517	BXD224	9	9	B	False	8/8	8	1	1	expan	18
239	chr1	13312434	13312457	BXD225	11	11	D	False	14/14	14	3	-1	contr	22
240	chr1	13677631	13677650	BXD012	10	10	D	False	11/11	11	1	-1	contr	20
267	chr1	14863953	14863982	BXD161	7	7	D	False	6/6	6	1	1	expan	14
268	chr1	14863953	14863982	BXD184	7	7	D	False	6/6	6	1	1	expan	14
269	chr1	15020055	15020081	BXD063	12	12	D	False	11/11	11	1	1	expan	24
270	chr1	15651264	15651299	BXD016	11	11	D	False	10/10	10	1	1	expan	22
271	chr1	15841120	15841135	BXD016	6	6	D	False	11/11	11	5	-1	contr	12
274	chr1	16444198	16444221	BXD066	11	11	B	False	8/8	8	3	1	expan	22
275	chr1	16485453	16485500	BXD161	10	10	D	False	9/9	9	1	1	expan	20
276	chr1	16538110	16538149	BXD014	12	12	D	False	11/11	11	1	1	expan	24
277	chr1	16976234	16976265	BXD156	9	9	D	False	8/8	8	1	1	expan	18
290	chr1	18002246	18002285	BXD042	11	11	B	False	10/10	10	1	1	expan	22
291	chr1	18056208	18056239	BXD098	9	9	B	False	8/8	8	1	1	expan	18
299	chr1	19077210	19077253	BXD089	12	12	B	False	11/11	11	1	1	expan	24
313	chr1	19512891	19512934	BXD012	12	12	D	False	11/11	11	1	1	expan	24
342	chr1	20197519	20197554	BXD075	9	9	D	False	12/12	12	3	-1	contr	18
343	chr1	20199700	20199739	BXD027	11	11	B	False	10/10	10	1	1	expan	22
344	chr1	20199700	20199739	BXD177	11	11	D	False	10/10	10	1	1	expan	22
345	chr1	20297054	20297088	BXD144	6	6	B	False	7/7	7	1	-1	contr	12
346	chr1	20297054	20297088	BXD187	6	6	B	False	7/7	7	1	-1	contr	12
347	chr1	20297054	20297088	BXD190	6	6	B	False	7/7	7	1	-1	contr	12
348	chr1	20297054	20297088	BXD195	6	6	B	False	7/7	7	1	-1	contr	12
349	chr1	20297054	20297088	BXD218	6	6	B	False	7/7	7	1	-1	contr	12
350	chr1	20297054	20297088	BXD224	6	6	B	False	7/7	7	1	-1	contr	12
351	chr1	20297054	20297088	BXD225	6	6	B	False	7/7	7	1	-1	contr	12
352	chr1	20309256	20309315	BXD014	13	13	D	False	14/14	14	1	-1	contr	26
353	chr1	20309256	20309315	BXD020	13	13	D	False	14/14	14	1	-1	contr	26
354	chr1	20309256	20309315	BXD045	13	13	D	False	14/14	14	1	-1	contr	26
355	chr1	20309256	20309315	BXD060	16	16	B	False	15/15	15	1	1	expan	32
356	chr1	20309256	20309315	BXD062	13	13	D	False	14/14	14	1	-1	contr	26
357	chr1	20309256	20309315	BXD083	13	13	D	False	14/14	14	1	-1	contr	26
358	chr1	20455219	20455266	BXD009	13	13	B	False	12/12	12	1	1	expan	26
359	chr1	20455219	20455266	BXD012	13	13	D	False	12/12	12	1	1	expan	26
360	chr1	20455219	20455266	BXD013	13	13	B	False	12/12	12	1	1	expan	26
361	chr1	20455219	20455266	BXD018	11	11	D	False	12/12	12	1	-1	contr	22
362	chr1	20455219	20455266	BXD156	13	13	D	False	12/12	12	1	1	expan	26
363	chr1	20472348	20472399	BXD040	14	14	B	False	13/13	13	1	1	expan	28
364	chr1	20472348	20472399	BXD064	12	12	D	False	13/13	13	1	-1	contr	24
374	chr1	20955882	20955925	BXD002	10	10	B	False	11/11	11	1	-1	contr	20
375	chr1	20955882	20955925	BXD005	10	10	B	False	11/11	11	1	-1	contr	20
376	chr1	20955882	20955925	BXD013	10	10	B	False	11/11	11	1	-1	contr	20
377	chr1	20955882	20955925	BXD024_cep	10	10	B	False	11/11	11	1	-1	contr	20
378	chr1	20955882	20955925	BXD024	10	10	B	False	11/11	11	1	-1	contr	20
379	chr1	20955882	20955925	BXD028	10	10	B	False	11/11	11	1	-1	contr	20
380	chr1	20955882	20955925	BXD031	10	10	B	False	11/11	11	1	-1	contr	20
381	chr1	20955882	20955925	BXD032	10	10	B	False	11/11	11	1	-1	contr	20
389	chr1	21183199	21183246	BXD031	13	13	B	False	12/12	12	1	1	expan	26
390	chr1	21183199	21183246	BXD033	13	13	D	False	12/12	12	1	1	expan	26
391	chr1	21183199	21183246	BXD099	13	13	B	False	12/12	12	1	1	expan	26
392	chr1	21492751	21492782	BXD170	9	9	D	False	8/8	8	1	1	expan	18
393	chr1	21591325	21591364	BXD014	11	11	B	False	10/10	10	1	1	expan	22
394	chr1	21591325	21591364	BXD152	14	14	D	False	13/13	13	1	1	expan	28
395	chr1	21603896	21603935	BXD190	11	11	B	False	10/10	10	1	1	expan	22
396	chr1	21674895	21674954	BXD029_trl4	13	13	D	False	14/14	14	1	-1	contr	26
397	chr1	21674895	21674954	BXD075	13	13	D	False	14/14	14	1	-1	contr	26
398	chr1	21890126	21890149	BXD022	7	7	D	False	6/6	6	1	1	expan	14
399	chr1	21890126	21890149	BXD043	5	5	D	False	6/6	6	1	-1	contr	10
400	chr1	21890126	21890149	BXD044	5	5	D	False	6/6	6	1	-1	contr	10
401	chr1	21890126	21890149	BXD045	5	5	D	False	6/6	6	1	-1	contr	10
402	chr1	21890126	21890149	BXD048a	5	5	D	False	6/6	6	1	-1	contr	10
403	chr1	21890126	21890149	BXD048	5	5	D	False	6/6	6	1	-1	contr	10
404	chr1	21890126	21890149	BXD055	5	5	D	False	6/6	6	1	-1	contr	10
405	chr1	21890126	21890149	BXD056	5	5	D	False	6/6	6	1	-1	contr	10
406	chr1	21890126	21890149	BXD102	5	5	D	False	6/6	6	1	-1	contr	10
407	chr1	21915408	21915439	BXD029_trl4	18	18	D	False	16/16	16	2	1	expan	36
413	chr1	22477258	22477285	BXD148	8	8	B	False	7/7	7	1	1	expan	16
414	chr1	22477258	22477285	BXD176	8	8	B	False	7/7	7	1	1	expan	16
415	chr1	22477258	22477285	BXD191	8	8	B	False	7/7	7	1	1	expan	16
416	chr1	22477258	22477285	BXD198	8	8	B	False	7/7	7	1	1	expan	16
417	chr1	22477258	22477285	BXD225	8	8	B	False	7/7	7	1	1	expan	16
418	chr1	22477258	22477285	BXD226	8	8	B	False	7/7	7	1	1	expan	16
419	chr1	22522704	22522759	BXD009	13	13	B	False	14/14	14	1	-1	contr	26
420	chr1	22522704	22522759	BXD011	15	15	D	False	14/14	14	1	1	expan	30
421	chr1	22522704	22522759	BXD033	13	13	D	False	14/14	14	1	-1	contr	26
422	chr1	22522704	22522759	BXD048a	15	15	D	False	14/14	14	1	1	expan	30
423	chr1	22522704	22522759	BXD061	15	15	D	False	14/14	14	1	1	expan	30
424	chr1	22583508	22583535	BXD050	6	6	D	False	7/7	7	1	-1	contr	12
425	chr1	22583693	22583728	BXD001	12	12	D	False	13/13	13	1	-1	contr	24
426	chr1	22583693	22583728	BXD073a	14	14	D	False	13/13	13	1	1	expan	28
427	chr1	22583693	22583728	BXD204	14	14	D	False	13/13	13	1	1	expan	28
428	chr1	22583693	22583728	BXD205	14	14	D	False	13/13	13	1	1	expan	28
429	chr1	22583693	22583728	BXD211	14	14	D	False	13/13	13	1	1	expan	28
430	chr1	22780349	22780384	BXD015	18	18	D	False	16/16	16	2	1	expan	36
431	chr1	22780349	22780384	BXD016	19	19	D	False	16/16	16	3	1	expan	38
432	chr1	22780349	22780384	BXD029_trl4	19	19	D	False	16/16	16	3	1	expan	38
433	chr1	22780349	22780384	BXD050	14	14	D	False	16/16	16	2	-1	contr	28
434	chr1	22780349	22780384	BXD061	17	17	D	False	16/16	16	1	1	expan	34
435	chr1	22780349	22780384	BXD154	14	14	B	False	12/12	12	2	1	expan	28
436	chr1	23119355	23119394	BXD123	12	12	D	False	11/11	11	1	1	expan	24
437	chr1	23137728	23137772	BXD086	11	11	D	False	10/10	10	1	1	expan	22
438	chr1	23137728	23137772	BXD141	11	11	D	False	10/10	10	1	1	expan	22
439	chr1	23144345	23144399	BXD063	13	13	D	False	12/12	12	1	1	expan	26
440	chr1	23195437	23195484	BXD013	13	13	B	False	12/12	12	1	1	expan	26
441	chr1	23195437	23195484	BXD027	15	15	D	False	14/14	14	1	1	expan	30
442	chr1	23195437	23195484	BXD049	13	13	B	False	12/12	12	1	1	expan	26
443	chr1	23195437	23195484	BXD061	13	13	D	False	14/14	14	1	-1	contr	26
444	chr1	23195437	23195484	BXD156	13	13	D	False	14/14	14	1	-1	contr	26
445	chr1	23251169	23251204	BXD012	10	10	D	False	11/11	11	1	-1	contr	20
446	chr1	23365575	23365626	BXD024_cep	14	14	B	False	13/13	13	1	1	expan	28
447	chr1	23365575	23365626	BXD024	14	14	B	False	13/13	13	1	1	expan	28
448	chr1	23365575	23365626	BXD127	12	12	D	False	11/11	11	1	1	expan	24
455	chr1	23592170	23592205	BXD171	5	5	B	False	6/6	6	1	-1	contr	10
456	chr1	23834800	23834823	BXD063	7	7	D	False	6/6	6	1	1	expan	14
462	chr1	24348470	24348517	BXD005	13	13	B	False	12/12	12	1	1	expan	26
463	chr1	24348470	24348517	BXD050	13	13	D	False	12/12	12	1	1	expan	26
464	chr1	24348470	24348517	BXD068	13	13	D	False	12/12	12	1	1	expan	26
465	chr1	24348470	24348517	BXD087	13	13	B	False	12/12	12	1	1	expan	26
466	chr1	24478763	24478804	BXD022	15	15	B	False	14/14	14	1	1	expan	30
467	chr1	24478763	24478804	BXD100	15	15	B	False	14/14	14	1	1	expan	30
469	chr1	24757164	24757199	BXD077	7	7	B	False	9/9	9	2	-1	contr	14
471	chr1	24958726	24958777	BXD002	15	15	B	False	13/13	13	2	1	expan	30
472	chr1	24958726	24958777	BXD005	14	14	B	False	13/13	13	1	1	expan	28
473	chr1	24958726	24958777	BXD014	11	11	B	False	13/13	13	2	-1	contr	22
474	chr1	24958726	24958777	BXD020	14	14	B	False	13/13	13	1	1	expan	28
475	chr1	24958726	24958777	BXD028	15	15	B	False	13/13	13	2	1	expan	30
476	chr1	24958726	24958777	BXD032	14	14	B	False	13/13	13	1	1	expan	28
477	chr1	24958726	24958777	BXD099	14	14	B	False	13/13	13	1	1	expan	28
478	chr1	24958726	24958777	BXD123	14	14	D	False	13/13	13	1	1	expan	28
479	chr1	24958726	24958777	BXD149	14	14	D	False	13/13	13	1	1	expan	28
480	chr1	24958726	24958777	BXD152	14	14	D	False	13/13	13	1	1	expan	28
481	chr1	25119464	25119503	BXD056	11	11	D	False	10/10	10	1	1	expan	22
482	chr1	25402333	25402368	BXD178	10	10	B	False	9/9	9	1	1	expan	20
483	chr1	25500109	25500126	BXD016	2	2	D	False	3/3	3	1	-1	contr	4
496	chr1	26571584	26571619	BXD085	11	11	D	False	12/12	12	1	-1	contr	22
499	chr1	26956589	26956648	BXD031	11	11	B	False	12/12	12	1	-1	contr	22
677	chr1	31657769	31657796	BXD002	8	8	B	False	7/7	7	1	1	expan	16
685	chr1	32369508	32369543	BXD028	13	13	B	False	12/12	12	1	1	expan	26
686	chr1	32452127	32452186	BXD009	14	14	B	False	15/15	15	1	-1	contr	28
687	chr1	32452127	32452186	BXD014	16	16	B	False	15/15	15	1	1	expan	32
688	chr1	32452127	32452186	BXD028	16	16	B	False	15/15	15	1	1	expan	32
689	chr1	32452127	32452186	BXD055	14	14	D	False	13/13	13	1	1	expan	28
690	chr1	32452127	32452186	BXD190	14	14	D	False	13/13	13	1	1	expan	28
691	chr1	32452127	32452186	BXD209	14	14	D	False	13/13	13	1	1	expan	28
692	chr1	32508442	32508477	BXD086	12	12	D	False	13/13	13	1	-1	contr	24
693	chr1	32508442	32508477	BXD174	10	10	B	False	9/9	9	1	1	expan	20
694	chr1	32606946	32606989	BXD002	12	12	B	False	11/11	11	1	1	expan	24
702	chr1	33471939	33471998	BXD020	13	13	D	False	12/12	12	1	1	expan	26
703	chr1	33471939	33471998	BXD073b	13	13	D	False	12/12	12	1	1	expan	26
704	chr1	33752181	33752234	BXD014	10	10	B	False	9/9	9	1	1	expan	20
705	chr1	33785113	33785166	BXD019	10	10	D	False	9/9	9	1	1	expan	20
706	chr1	33785113	33785166	BXD020	10	10	D	False	9/9	9	1	1	expan	20
707	chr1	33870822	33870845	BXD019	13	13	D	False	12/12	12	1	1	expan	26
708	chr1	33870822	33870845	BXD020	13	13	D	False	12/12	12	1	1	expan	26
709	chr1	34026839	34026866	BXD040	15	15	B	False	14/14	14	1	1	expan	30
710	chr1	34062337	34062368	BXD027	9	9	B	False	8/8	8	1	1	expan	18
711	chr1	34247316	34247355	BXD039	11	11	D	False	10/10	10	1	1	expan	22
713	chr1	34486538	34486573	BXD062	10	10	B	False	9/9	9	1	1	expan	20
714	chr1	34486538	34486573	BXD077	10	10	B	False	9/9	9	1	1	expan	20
715	chr1	34486538	34486573	BXD181	10	10	D	False	9/9	9	1	1	expan	20
716	chr1	34756621	34756655	BXD014	8	8	B	False	7/7	7	1	1	expan	16
737	chr1	36632688	36632735	BXD027	13	13	B	False	12/12	12	1	1	expan	26
738	chr1	36736916	36736967	BXD013	12	12	B	False	13/13	13	1	-1	contr	24
739	chr1	36736916	36736967	BXD021	12	12	D	False	11/11	11	1	1	expan	24
740	chr1	36736916	36736967	BXD032	12	12	B	False	13/13	13	1	-1	contr	24
741	chr1	36736916	36736967	BXD049	14	14	B	False	13/13	13	1	1	expan	28
742	chr1	36736916	36736967	BXD157	12	12	B	False	13/13	13	1	-1	contr	24
743	chr1	36841391	36841426	BXD011	10	10	B	False	9/9	9	1	1	expan	20
747	chr1	37005564	37005583	BXD073a	9	9	D	False	8/8	8	1	1	expan	18
748	chr1	37173141	37173176	BXD009	8	8	B	False	9/9	9	1	-1	contr	16
749	chr1	37661936	37662007	BXD005	11	11	B	False	12/12	12	1	-1	contr	22
750	chr1	37661936	37662007	BXD024_cep	13	13	B	False	12/12	12	1	1	expan	26
751	chr1	37661936	37662007	BXD048	11	11	B	False	12/12	12	1	-1	contr	22
752	chr1	37661936	37662007	BXD218	11	11	B	False	12/12	12	1	-1	contr	22
765	chr1	37758614	37758649	BXD029_trl4	6	6	D	False	8/8	8	2	-1	contr	12
766	chr1	37758614	37758649	BXD038	10	10	B	False	9/9	9	1	1	expan	20
767	chr1	37811639	37811683	BXD024_cep	10	10	B	False	9/9	9	1	1	expan	20
768	chr1	37980962	37981025	BXD027	18	18	B	False	16/16	16	2	1	expan	36
769	chr1	37980962	37981025	BXD039	14	14	D	False	15/15	15	1	-1	contr	28
770	chr1	37980962	37981025	BXD069	17	17	B	False	16/16	16	1	1	expan	34
771	chr1	37980962	37981025	BXD174	17	17	B	False	16/16	16	1	1	expan	34
772	chr1	38029162	38029221	BXD014	16	16	B	False	15/15	15	1	1	expan	32
773	chr1	38029162	38029221	BXD078	13	13	D	False	14/14	14	1	-1	contr	26
774	chr1	38089886	38089913	BXD087	11	11	D	False	12/12	12	1	-1	contr	22
775	chr1	38489188	38489203	BXD006	14	14	D	False	13/13	13	1	1	expan	28
776	chr1	38489188	38489203	BXD012	14	14	D	False	13/13	13	1	1	expan	28
777	chr1	38489188	38489203	BXD015	14	14	D	False	13/13	13	1	1	expan	28
778	chr1	38489188	38489203	BXD016	14	14	D	False	13/13	13	1	1	expan	28
779	chr1	38489188	38489203	BXD019	14	14	D	False	13/13	13	1	1	expan	28
780	chr1	38489188	38489203	BXD020	14	14	D	False	13/13	13	1	1	expan	28
781	chr1	38489188	38489203	BXD021	14	14	D	False	13/13	13	1	1	expan	28
782	chr1	38489188	38489203	BXD029	14	14	D	False	13/13	13	1	1	expan	28
783	chr1	38489188	38489203	BXD029_trl4	14	14	D	False	13/13	13	1	1	expan	28
784	chr1	38489188	38489203	BXD033	14	14	D	False	13/13	13	1	1	expan	28
785	chr1	38489188	38489203	BXD036	14	14	D	False	13/13	13	1	1	expan	28
786	chr1	38489188	38489203	BXD039	14	14	D	False	13/13	13	1	1	expan	28
787	chr1	38489188	38489203	BXD044	14	14	D	False	13/13	13	1	1	expan	28
788	chr1	38489188	38489203	BXD050	14	14	D	False	13/13	13	1	1	expan	28
789	chr1	38489188	38489203	BXD055	14	14	D	False	13/13	13	1	1	expan	28
790	chr1	38489188	38489203	BXD056	14	14	D	False	13/13	13	1	1	expan	28
795	chr1	39296099	39296142	BXD077	10	10	B	False	11/11	11	1	-1	contr	20
796	chr1	39429641	39429665	BXD060	4	4	B	False	5/5	5	1	-1	contr	8
797	chr1	39533335	39533358	BXD019	9	9	D	False	8/8	8	1	1	expan	18
798	chr1	39533335	39533358	BXD020	9	9	D	False	8/8	8	1	1	expan	18
799	chr1	39805928	39805967	BXD078	11	11	D	False	10/10	10	1	1	expan	22
801	chr1	39908531	39908578	BXD067	13	13	B	False	12/12	12	1	1	expan	26
802	chr1	39940597	39940617	BXD186	8	8	D	False	7/7	7	1	1	expan	16
804	chr1	40095827	40095874	BXD031	13	13	B	False	12/12	12	1	1	expan	26
805	chr1	40095827	40095874	BXD040	13	13	B	False	12/12	12	1	1	expan	26
806	chr1	40095827	40095874	BXD061	13	13	D	False	12/12	12	1	1	expan	26
807	chr1	40095827	40095874	BXD123	13	13	D	False	12/12	12	1	1	expan	26
808	chr1	40095827	40095874	BXD180	13	13	D	False	12/12	12	1	1	expan	26
809	chr1	40095827	40095874	BXD190	11	11	B	False	12/12	12	1	-1	contr	22
811	chr1	40538029	40538076	BXD018	13	13	D	False	12/12	12	1	1	expan	26
812	chr1	40538029	40538076	BXD027	11	11	B	False	12/12	12	1	-1	contr	22
813	chr1	40538029	40538076	BXD048a	13	13	B	False	12/12	12	1	1	expan	26
814	chr1	40538029	40538076	BXD048	13	13	B	False	12/12	12	1	1	expan	26
815	chr1	40578360	40578399	BXD083	11	11	D	False	10/10	10	1	1	expan	22
816	chr1	40601456	40601494	BXD016	14	14	D	False	13/13	13	1	1	expan	28
817	chr1	40692915	40692954	BXD053	9	9	B	False	8/8	8	1	1	expan	18
818	chr1	40692915	40692954	BXD176	9	9	B	False	8/8	8	1	1	expan	18
833	chr1	41171775	41171818	BXD029_trl4	9	9	D	False	10/10	10	1	-1	contr	18
834	chr1	41171775	41171818	BXD043	12	12	B	False	11/11	11	1	1	expan	24
835	chr1	41171775	41171818	BXD099	12	12	B	False	11/11	11	1	1	expan	24
839	chr1	41526467	41526498	BXD085	11	11	D	False	10/10	10	1	1	expan	22
849	chr1	41827221	41827264	BXD009	12	12	B	False	11/11	11	1	1	expan	24
850	chr1	41827221	41827264	BXD181	6	6	D	False	10/10	10	4	-1	contr	12
851	chr1	41827221	41827264	BXD183	12	12	B	False	11/11	11	1	1	expan	24
852	chr1	41856976	41857015	BXD131	8	8	D	False	9/9	9	1	-1	contr	16
853	chr1	41939440	41939489	BXD002	11	11	B	False	10/10	10	1	1	expan	22
854	chr1	41939440	41939489	BXD011	11	11	B	False	10/10	10	1	1	expan	22
855	chr1	41939440	41939489	BXD013	11	11	B	False	10/10	10	1	1	expan	22
856	chr1	41939440	41939489	BXD014	11	11	B	False	10/10	10	1	1	expan	22
857	chr1	41939440	41939489	BXD022	11	11	B	False	10/10	10	1	1	expan	22
858	chr1	41939440	41939489	BXD024_cep	11	11	B	False	10/10	10	1	1	expan	22
859	chr1	41939440	41939489	BXD024	11	11	B	False	10/10	10	1	1	expan	22
860	chr1	41939440	41939489	BXD027	11	11	B	False	10/10	10	1	1	expan	22
861	chr1	41939440	41939489	BXD031	11	11	B	False	10/10	10	1	1	expan	22
862	chr1	41939440	41939489	BXD032	11	11	B	False	10/10	10	1	1	expan	22
863	chr1	41939440	41939489	BXD065b	9	9	B	False	10/10	10	1	-1	contr	18
864	chr1	42355022	42355061	BXD055	9	9	D	False	10/10	10	1	-1	contr	18
865	chr1	42355022	42355061	BXD087	11	11	D	False	10/10	10	1	1	expan	22
871	chr1	42706191	42706242	BXD002	12	12	B	False	13/13	13	1	-1	contr	24
872	chr1	42706191	42706242	BXD014	14	14	B	False	13/13	13	1	1	expan	28
873	chr1	42706191	42706242	BXD028	14	14	B	False	13/13	13	1	1	expan	28
874	chr1	42706191	42706242	BXD113	14	14	D	False	13/13	13	1	1	expan	28
880	chr1	43035768	43035793	BXD014	14	14	B	False	13/13	13	1	1	expan	28
881	chr1	43070069	43070120	BXD031	14	14	B	False	13/13	13	1	1	expan	28
890	chr1	44076404	44076435	BXD027	10	10	D	False	9/9	9	1	1	expan	20
891	chr1	44170754	44170793	BXD012	11	11	B	False	10/10	10	1	1	expan	22
902	chr1	44665068	44665107	BXD060	11	11	B	False	10/10	10	1	1	expan	22
903	chr1	44665068	44665107	BXD065a	11	11	B	False	10/10	10	1	1	expan	22
904	chr1	44665068	44665107	BXD065	11	11	B	False	10/10	10	1	1	expan	22
905	chr1	44665068	44665107	BXD065b	11	11	B	False	10/10	10	1	1	expan	22
906	chr1	44665068	44665107	BXD069	11	11	B	False	10/10	10	1	1	expan	22
907	chr1	44665068	44665107	BXD073a	11	11	B	False	10/10	10	1	1	expan	22
908	chr1	44665068	44665107	BXD089	11	11	B	False	10/10	10	1	1	expan	22
909	chr1	44665068	44665107	BXD095	11	11	B	False	10/10	10	1	1	expan	22
910	chr1	44665068	44665107	BXD099	11	11	B	False	10/10	10	1	1	expan	22
911	chr1	44665068	44665107	BXD101	11	11	B	False	10/10	10	1	1	expan	22
914	chr1	45601391	45601438	BXD005	11	11	B	False	12/12	12	1	-1	contr	22
915	chr1	45601391	45601438	BXD019	11	11	D	False	13/13	13	2	-1	contr	22
916	chr1	45601391	45601438	BXD098	14	14	D	False	13/13	13	1	1	expan	28
917	chr1	45601391	45601438	BXD174	11	11	B	False	12/12	12	1	-1	contr	22
918	chr1	45601391	45601438	BXD175	11	11	B	False	12/12	12	1	-1	contr	22
919	chr1	45601391	45601438	BXD183	11	11	B	False	12/12	12	1	-1	contr	22
920	chr1	45807768	45807807	BXD006	12	12	D	False	11/11	11	1	1	expan	24
921	chr1	45807768	45807807	BXD084	9	9	B	False	8/8	8	1	1	expan	18
922	chr1	46065358	46065401	BXD079	9	9	D	False	10/10	10	1	-1	contr	18
923	chr1	46876625	46876652	BXD055	8	8	D	False	7/7	7	1	1	expan	16
938	chr1	48785355	48785374	BXD061	6	6	D	False	5/5	5	1	1	expan	12
939	chr1	48785355	48785374	BXD063	6	6	D	False	5/5	5	1	1	expan	12
940	chr1	48785355	48785374	BXD090	6	6	D	False	5/5	5	1	1	expan	12
953	chr1	49260412	49260455	BXD005	10	10	B	False	11/11	11	1	-1	contr	20
954	chr1	49260412	49260455	BXD039	12	12	D	False	11/11	11	1	1	expan	24
955	chr1	49260412	49260455	BXD223	12	12	D	False	11/11	11	1	1	expan	24
956	chr1	49299429	49299455	BXD002	8	8	B	False	9/9	9	1	-1	contr	16
957	chr1	49299429	49299455	BXD005	8	8	B	False	9/9	9	1	-1	contr	16
958	chr1	49299429	49299455	BXD009	8	8	B	False	9/9	9	1	-1	contr	16
959	chr1	49299429	49299455	BXD011	8	8	B	False	9/9	9	1	-1	contr	16
960	chr1	49299429	49299455	BXD012	8	8	B	False	9/9	9	1	-1	contr	16
961	chr1	49299429	49299455	BXD013	8	8	B	False	9/9	9	1	-1	contr	16
962	chr1	49299429	49299455	BXD014	8	8	B	False	9/9	9	1	-1	contr	16
963	chr1	49299429	49299455	BXD022	8	8	B	False	9/9	9	1	-1	contr	16
964	chr1	49299429	49299455	BXD024_cep	8	8	B	False	9/9	9	1	-1	contr	16
965	chr1	49299429	49299455	BXD024	8	8	B	False	9/9	9	1	-1	contr	16
966	chr1	49299429	49299455	BXD034	8	8	B	False	9/9	9	1	-1	contr	16
967	chr1	49299429	49299455	BXD036	8	8	B	False	9/9	9	1	-1	contr	16
968	chr1	49299429	49299455	BXD038	8	8	B	False	9/9	9	1	-1	contr	16
969	chr1	49299429	49299455	BXD040	8	8	B	False	9/9	9	1	-1	contr	16
970	chr1	49299429	49299455	BXD048a	8	8	B	False	9/9	9	1	-1	contr	16
971	chr1	49299429	49299455	BXD048	8	8	B	False	9/9	9	1	-1	contr	16
972	chr1	49299429	49299455	BXD050	8	8	B	False	9/9	9	1	-1	contr	16
973	chr1	49299429	49299455	BXD051	8	8	B	False	9/9	9	1	-1	contr	16
974	chr1	49299429	49299455	BXD060	8	8	B	False	9/9	9	1	-1	contr	16
975	chr1	49299429	49299455	BXD065a	8	8	B	False	9/9	9	1	-1	contr	16
976	chr1	49299429	49299455	BXD065	8	8	B	False	9/9	9	1	-1	contr	16
977	chr1	49299429	49299455	BXD065b	8	8	B	False	9/9	9	1	-1	contr	16
978	chr1	49299429	49299455	BXD066	8	8	B	False	9/9	9	1	-1	contr	16
979	chr1	49299429	49299455	BXD069	8	8	B	False	9/9	9	1	-1	contr	16
980	chr1	49299429	49299455	BXD070	8	8	B	False	9/9	9	1	-1	contr	16
981	chr1	49299429	49299455	BXD073a	8	8	B	False	9/9	9	1	-1	contr	16
982	chr1	49299429	49299455	BXD073b	8	8	B	False	9/9	9	1	-1	contr	16
983	chr1	49299429	49299455	BXD084	8	8	B	False	9/9	9	1	-1	contr	16
984	chr1	49299429	49299455	BXD088	8	8	B	False	9/9	9	1	-1	contr	16
985	chr1	49299429	49299455	BXD089	8	8	B	False	9/9	9	1	-1	contr	16
986	chr1	49299429	49299455	BXD091	8	8	B	False	9/9	9	1	-1	contr	16
987	chr1	49299429	49299455	BXD095	8	8	B	False	9/9	9	1	-1	contr	16
988	chr1	49299429	49299455	BXD099	8	8	B	False	9/9	9	1	-1	contr	16
989	chr1	49299429	49299455	BXD101	8	8	B	False	9/9	9	1	-1	contr	16
1017	chr1	51529333	51529368	BXD006	8	8	D	False	9/9	9	1	-1	contr	16
1018	chr1	51533154	51533185	BXD071	9	9	D	False	8/8	8	1	1	expan	18
1019	chr1	51535127	51535170	BXD009	10	10	B	False	11/11	11	1	-1	contr	20
1020	chr1	51535127	51535170	BXD027	15	15	D	False	14/14	14	1	1	expan	30
1021	chr1	51535127	51535170	BXD029	15	15	D	False	14/14	14	1	1	expan	30
1022	chr1	51535127	51535170	BXD029_trl4	15	15	D	False	14/14	14	1	1	expan	30
1023	chr1	51535127	51535170	BXD043	15	15	D	False	14/14	14	1	1	expan	30
1024	chr1	51535127	51535170	BXD053	15	15	D	False	14/14	14	1	1	expan	30
1025	chr1	51535127	51535170	BXD068	13	13	D	False	14/14	14	1	-1	contr	26
1026	chr1	51535127	51535170	BXD100	15	15	D	False	14/14	14	1	1	expan	30
1027	chr1	51535127	51535170	BXD102	15	15	D	False	14/14	14	1	1	expan	30
1028	chr1	51535127	51535170	BXD174	15	15	D	False	14/14	14	1	1	expan	30
1029	chr1	51995978	51996009	BXD062	9	9	D	False	8/8	8	1	1	expan	18
1030	chr1	52085155	52085190	BXD209	10	10	D	False	9/9	9	1	1	expan	20
1033	chr1	52535742	52535797	BXD018	12	12	D	False	13/13	13	1	-1	contr	24
1035	chr1	52812963	52812988	BXD002	9	9	B	False	13/13	13	4	-1	contr	18
1036	chr1	53250204	53250243	BXD011	7	7	B	False	8/8	8	1	-1	contr	14
1037	chr1	53250204	53250243	BXD148	9	9	D	False	8/8	8	1	1	expan	18
1038	chr1	53250204	53250243	BXD156	9	9	D	False	8/8	8	1	1	expan	18
1039	chr1	53356154	53356181	BXD019	8	8	D	False	7/7	7	1	1	expan	16
1040	chr1	53859671	53859698	BXD024	16	16	B	False	14/14	14	2	1	expan	32
1041	chr1	53949482	53949525	BXD087	10	10	D	False	11/11	11	1	-1	contr	20
1042	chr1	54174326	54174350	BXD064	10	10	D	False	11/11	11	1	-1	contr	20
1043	chr1	54276013	54276024	BXD073b	4	4	B	False	3/3	3	1	1	expan	8
1044	chr1	54571794	54571819	BXD015	14	14	D	False	13/13	13	1	1	expan	28
1045	chr1	54640826	54640873	BXD214	13	13	B	False	12/12	12	1	1	expan	26
1046	chr1	54675975	54676009	BXD022	8	8	B	False	7/7	7	1	1	expan	16
1047	chr1	54693116	54693151	BXD170	10	10	B	False	9/9	9	1	1	expan	20
1048	chr1	54695770	54695821	BXD065	14	14	B	False	13/13	13	1	1	expan	28
1049	chr1	54762646	54762657	BXD032	5	5	D	False	6/6	6	1	-1	contr	10
1050	chr1	54853136	54853179	BXD040	12	12	B	False	11/11	11	1	1	expan	24
1051	chr1	55203397	55203436	BXD012	11	11	B	False	10/10	10	1	1	expan	22
1052	chr1	55203397	55203436	BXD022	11	11	B	False	10/10	10	1	1	expan	22
1053	chr1	55203397	55203436	BXD048a	8	8	B	False	10/10	10	2	-1	contr	16
1054	chr1	55277396	55277435	BXD113	9	9	D	False	10/10	10	1	-1	contr	18
1055	chr1	55277396	55277435	BXD122	9	9	D	False	10/10	10	1	-1	contr	18
1056	chr1	55277396	55277435	BXD123	9	9	D	False	10/10	10	1	-1	contr	18
1057	chr1	55277396	55277435	BXD137	9	9	D	False	10/10	10	1	-1	contr	18
1058	chr1	55277396	55277435	BXD147	9	9	D	False	10/10	10	1	-1	contr	18
1059	chr1	55277396	55277435	BXD148	9	9	D	False	10/10	10	1	-1	contr	18
1060	chr1	55277396	55277435	BXD149	9	9	D	False	10/10	10	1	-1	contr	18
1061	chr1	55277396	55277435	BXD152	9	9	D	False	10/10	10	1	-1	contr	18
1062	chr1	55277396	55277435	BXD155	9	9	D	False	10/10	10	1	-1	contr	18
1063	chr1	55277396	55277435	BXD156	9	9	D	False	10/10	10	1	-1	contr	18
1064	chr1	55286603	55286662	BXD022	16	16	B	False	15/15	15	1	1	expan	32
1065	chr1	55343754	55343785	BXD065	9	9	B	False	8/8	8	1	1	expan	18
1066	chr1	55343754	55343785	BXD065b	9	9	B	False	8/8	8	1	1	expan	18
1067	chr1	55343754	55343785	BXD073a	9	9	B	False	8/8	8	1	1	expan	18
1070	chr1	55423851	55423892	BXD012	15	15	B	False	14/14	14	1	1	expan	30
1080	chr1	56989591	56989606	BXD002	3	3	B	False	4/4	4	1	-1	contr	6
1088	chr1	57864903	57864950	BXD001	13	13	B	False	12/12	12	1	1	expan	26
1089	chr1	57864903	57864950	BXD006	13	13	D	False	12/12	12	1	1	expan	26
1090	chr1	57945506	57945553	BXD009	13	13	B	False	12/12	12	1	1	expan	26
1091	chr1	57982339	57982373	BXD014	6	6	B	False	7/7	7	1	-1	contr	12
1092	chr1	58042983	58043006	BXD065a	13	13	B	False	12/12	12	1	1	expan	26
1093	chr1	58042983	58043006	BXD065	13	13	B	False	12/12	12	1	1	expan	26
1094	chr1	58042983	58043006	BXD065b	13	13	B	False	12/12	12	1	1	expan	26
1095	chr1	58042983	58043006	BXD099	13	13	B	False	12/12	12	1	1	expan	26
1096	chr1	58355578	58355617	BXD040	7	7	B	False	8/8	8	1	-1	contr	14
1097	chr1	58361619	58361670	BXD024_cep	12	12	B	False	13/13	13	1	-1	contr	24
1098	chr1	58361619	58361670	BXD078	10	10	D	False	11/11	11	1	-1	contr	20
1099	chr1	58361619	58361670	BXD214	12	12	B	False	13/13	13	1	-1	contr	24
1100	chr1	58361619	58361670	BXD215	12	12	B	False	13/13	13	1	-1	contr	24
1101	chr1	58961990	58962013	BXD024_cep	13	13	B	False	12/12	12	1	1	expan	26
1102	chr1	59239976	59240005	BXD062	7	7	D	False	6/6	6	1	1	expan	14
1106	chr1	59335813	59335848	BXD154	8	8	B	False	9/9	9	1	-1	contr	16
1107	chr1	59381951	59382010	BXD043	11	11	D	False	12/12	12	1	-1	contr	22
1108	chr1	59381951	59382010	BXD102	11	11	D	False	12/12	12	1	-1	contr	22
1110	chr1	59493525	59493572	BXD032	13	13	D	False	12/12	12	1	1	expan	26
1111	chr1	59574648	59574667	BXD032	11	11	D	False	10/10	10	1	1	expan	22
1112	chr1	59619063	59619110	BXD019	13	13	D	False	12/12	12	1	1	expan	26
1113	chr1	59619063	59619110	BXD020	13	13	D	False	12/12	12	1	1	expan	26
1114	chr1	59619063	59619110	BXD027	13	13	D	False	12/12	12	1	1	expan	26
1115	chr1	59695317	59695348	BXD063	9	9	D	False	8/8	8	1	1	expan	18
1117	chr1	59828993	59829028	BXD022	10	10	B	False	9/9	9	1	1	expan	20
1118	chr1	59843417	59843471	BXD029_trl4	12	12	D	False	11/11	11	1	1	expan	24
1119	chr1	59849436	59849471	BXD048a	10	10	B	False	9/9	9	1	1	expan	20
1120	chr1	59849436	59849471	BXD048	10	10	B	False	9/9	9	1	1	expan	20
1121	chr1	59849436	59849471	BXD060	10	10	B	False	9/9	9	1	1	expan	20
1122	chr1	59849436	59849471	BXD065a	10	10	B	False	9/9	9	1	1	expan	20
1123	chr1	59849436	59849471	BXD065	10	10	B	False	9/9	9	1	1	expan	20
1124	chr1	59849436	59849471	BXD065b	10	10	B	False	9/9	9	1	1	expan	20
1125	chr1	59849436	59849471	BXD070	10	10	B	False	9/9	9	1	1	expan	20
1126	chr1	59849436	59849471	BXD073a	10	10	B	False	9/9	9	1	1	expan	20
1127	chr1	59849436	59849471	BXD073b	10	10	B	False	9/9	9	1	1	expan	20
1128	chr1	59849436	59849471	BXD074	10	10	B	False	9/9	9	1	1	expan	20
1129	chr1	59849436	59849471	BXD089	10	10	B	False	9/9	9	1	1	expan	20
1130	chr1	59849436	59849471	BXD091	10	10	B	False	9/9	9	1	1	expan	20
1131	chr1	59849436	59849471	BXD095	10	10	B	False	9/9	9	1	1	expan	20
1132	chr1	59849436	59849471	BXD099	10	10	B	False	9/9	9	1	1	expan	20
1133	chr1	59853909	59853936	BXD002	8	8	B	False	7/7	7	1	1	expan	16
1134	chr1	60138899	60138942	BXD002	12	12	B	False	11/11	11	1	1	expan	24
1135	chr1	60138899	60138942	BXD083	12	12	D	False	11/11	11	1	1	expan	24
1136	chr1	60358035	60358076	BXD013	15	15	B	False	14/14	14	1	1	expan	30
1137	chr1	60358974	60358991	BXD016	10	10	D	False	9/9	9	1	1	expan	20
1140	chr1	60517897	60517952	BXD012	15	15	B	False	14/14	14	1	1	expan	30
1141	chr1	60517897	60517952	BXD077	15	15	D	False	14/14	14	1	1	expan	30
1143	chr1	60608749	60608808	BXD014	11	11	B	False	12/12	12	1	-1	contr	22
1144	chr1	60608749	60608808	BXD051	11	11	B	False	12/12	12	1	-1	contr	22
1145	chr1	60608749	60608808	BXD085	13	13	D	False	12/12	12	1	1	expan	26
1157	chr1	61375154	61375185	BXD071	9	9	D	False	8/8	8	1	1	expan	18
1158	chr1	61387245	61387274	BXD027	16	16	D	False	15/15	15	1	1	expan	32
1159	chr1	61694296	61694343	BXD031	13	13	B	False	12/12	12	1	1	expan	26
1160	chr1	61694296	61694343	BXD171	13	13	B	False	12/12	12	1	1	expan	26
1161	chr1	61724795	61724824	BXD014	16	16	B	False	15/15	15	1	1	expan	32
1162	chr1	62245867	62245894	BXD031	8	8	B	False	7/7	7	1	1	expan	16
1163	chr1	62336138	62336173	BXD019	8	8	D	False	9/9	9	1	-1	contr	16
1164	chr1	62336138	62336173	BXD174	10	10	D	False	9/9	9	1	1	expan	20
1165	chr1	62498019	62498070	BXD008	15	15	D	False	16/16	16	1	-1	contr	30
1166	chr1	62498019	62498070	BXD015	15	15	D	False	16/16	16	1	-1	contr	30
1167	chr1	62498019	62498070	BXD019	15	15	D	False	16/16	16	1	-1	contr	30
1168	chr1	62498019	62498070	BXD020	15	15	B	False	13/13	13	2	1	expan	30
1169	chr1	62498019	62498070	BXD024	12	12	B	False	13/13	13	1	-1	contr	24
1170	chr1	62498019	62498070	BXD031	14	14	B	False	13/13	13	1	1	expan	28
1171	chr1	62498019	62498070	BXD032	14	14	D	False	16/16	16	2	-1	contr	28
1172	chr1	62498019	62498070	BXD074	14	14	B	False	13/13	13	1	1	expan	28
1173	chr1	62498019	62498070	BXD078	15	15	D	False	16/16	16	1	-1	contr	30
1174	chr1	62498019	62498070	BXD113	15	15	D	False	16/16	16	1	-1	contr	30
1175	chr1	62498019	62498070	BXD123	15	15	D	False	16/16	16	1	-1	contr	30
1176	chr1	62498019	62498070	BXD127	15	15	D	False	16/16	16	1	-1	contr	30
1177	chr1	62498019	62498070	BXD147	15	15	D	False	16/16	16	1	-1	contr	30
1178	chr1	62498019	62498070	BXD148	15	15	D	False	16/16	16	1	-1	contr	30
1179	chr1	62498019	62498070	BXD149	15	15	D	False	16/16	16	1	-1	contr	30
1180	chr1	62498019	62498070	BXD155	15	15	D	False	16/16	16	1	-1	contr	30
1181	chr1	62498019	62498070	BXD161	15	15	D	False	16/16	16	1	-1	contr	30
1182	chr1	62498019	62498070	BXD195	15	15	D	False	16/16	16	1	-1	contr	30
1183	chr1	62611759	62611814	BXD005	15	15	B	False	14/14	14	1	1	expan	30
1184	chr1	62611759	62611814	BXD034	13	13	D	False	14/14	14	1	-1	contr	26
1185	chr1	62611759	62611814	BXD217	15	15	B	False	14/14	14	1	1	expan	30
1186	chr1	62828804	62828851	BXD018	13	13	B	False	12/12	12	1	1	expan	26
1187	chr1	62828804	62828851	BXD027	10	10	D	False	11/11	11	1	-1	contr	20
1188	chr1	62828804	62828851	BXD122	10	10	D	False	11/11	11	1	-1	contr	20
1190	chr1	63003547	63003578	BXD098	10	10	D	False	9/9	9	1	1	expan	20
1191	chr1	63120626	63120651	BXD011	10	10	B	False	13/13	13	3	-1	contr	20
1192	chr1	63133591	63133622	BXD091	7	7	B	False	8/8	8	1	-1	contr	14
1193	chr1	63151740	63151771	BXD087	10	10	D	False	9/9	9	1	1	expan	20
1194	chr1	63187532	63187575	BXD128	10	10	B	False	11/11	11	1	-1	contr	20
1195	chr1	63192230	63192269	BXD173	9	9	B	False	10/10	10	1	-1	contr	18
1196	chr1	63264753	63264780	BXD024_cep	9	9	B	False	7/7	7	2	1	expan	18
1197	chr1	63264753	63264780	BXD024	9	9	B	False	7/7	7	2	1	expan	18
1207	chr1	63682288	63682347	BXD074	14	14	B	False	15/15	15	1	-1	contr	28
1208	chr1	63682288	63682347	BXD218	14	14	B	False	15/15	15	1	-1	contr	28
1211	chr1	64283588	64283631	BXD027	10	10	D	False	11/11	11	1	-1	contr	20
1212	chr1	64283588	64283631	BXD044	12	12	B	False	11/11	11	1	1	expan	24
1213	chr1	64283588	64283631	BXD053	13	13	B	False	11/11	11	2	1	expan	26
1214	chr1	64283588	64283631	BXD160	12	12	D	False	11/11	11	1	1	expan	24
1215	chr1	64283588	64283631	BXD169	12	12	D	False	11/11	11	1	1	expan	24
1216	chr1	64290020	64290075	BXD012	15	15	B	False	14/14	14	1	1	expan	30
1217	chr1	64290020	64290075	BXD111	15	15	B	False	14/14	14	1	1	expan	30
1218	chr1	64290020	64290075	BXD128	15	15	B	False	14/14	14	1	1	expan	30
1219	chr1	64290020	64290075	BXD131	15	15	B	False	14/14	14	1	1	expan	30
1220	chr1	64290020	64290075	BXD137	13	13	D	False	12/12	12	1	1	expan	26
1224	chr1	64807766	64807809	BXD018	12	12	B	False	11/11	11	1	1	expan	24
1225	chr1	64807766	64807809	BXD028	13	13	D	False	14/14	14	1	-1	contr	26
1226	chr1	64807766	64807809	BXD036	15	15	D	False	14/14	14	1	1	expan	30
1227	chr1	64807766	64807809	BXD048	13	13	D	False	14/14	14	1	-1	contr	26
1228	chr1	64807766	64807809	BXD062	15	15	D	False	14/14	14	1	1	expan	30
1229	chr1	64935766	64935789	BXD050	14	14	D	False	15/15	15	1	-1	contr	28
1230	chr1	64935766	64935789	BXD195	14	14	D	False	15/15	15	1	-1	contr	28
1231	chr1	64935766	64935789	BXD223	14	14	D	False	15/15	15	1	-1	contr	28
1233	chr1	65005328	65005367	BXD027	9	9	D	False	8/8	8	1	1	expan	18
1234	chr1	65005328	65005367	BXD073a	11	11	B	False	10/10	10	1	1	expan	22
1235	chr1	65005328	65005367	BXD111	9	9	B	False	10/10	10	1	-1	contr	18
1236	chr1	65010472	65010513	BXD171	16	16	B	False	14/14	14	2	1	expan	32
1237	chr1	65031643	65031692	BXD045	11	11	B	False	10/10	10	1	1	expan	22
1238	chr1	65329115	65329158	BXD087	10	10	D	False	11/11	11	1	-1	contr	20
1239	chr1	65329115	65329158	BXD102	12	12	D	False	11/11	11	1	1	expan	24
1264	chr1	66204920	66204967	BXD006	14	14	D	False	13/13	13	1	1	expan	28
1265	chr1	66204920	66204967	BXD064	14	14	D	False	13/13	13	1	1	expan	28
1266	chr1	66267074	66267113	BXD202	9	9	B	False	10/10	10	1	-1	contr	18
1267	chr1	66360717	66360776	BXD008	13	13	D	False	14/14	14	1	-1	contr	26
1268	chr1	66360717	66360776	BXD101	13	13	D	False	14/14	14	1	-1	contr	26
1269	chr1	66360717	66360776	BXD199	13	13	B	False	15/15	15	2	-1	contr	26
1270	chr1	66758399	66758443	BXD170	10	10	B	False	9/9	9	1	1	expan	20
1271	chr1	66771939	66771956	BXD176	12	12	D	False	11/11	11	1	1	expan	24
1290	chr1	67155941	67156000	BXD022	10	10	D	False	11/11	11	1	-1	contr	20
1291	chr1	67155941	67156000	BXD070	10	10	B	False	12/12	12	2	-1	contr	20
1292	chr1	67320724	67320739	BXD027	9	9	D	False	8/8	8	1	1	expan	18
1297	chr1	67797071	67797118	BXD005	11	11	B	False	12/12	12	1	-1	contr	22
1298	chr1	67797071	67797118	BXD051	11	11	B	False	12/12	12	1	-1	contr	22
1299	chr1	67797071	67797118	BXD073a	11	11	B	False	12/12	12	1	-1	contr	22
1300	chr1	67797071	67797118	BXD073b	11	11	B	False	12/12	12	1	-1	contr	22
1302	chr1	68041099	68041142	BXD002	10	10	B	False	11/11	11	1	-1	contr	20
1303	chr1	68041099	68041142	BXD013	12	12	B	False	11/11	11	1	1	expan	24
1304	chr1	68054425	68054464	BXD012	9	9	B	False	10/10	10	1	-1	contr	18
1305	chr1	68197947	68197970	BXD006	13	13	D	False	12/12	12	1	1	expan	26
1306	chr1	68197947	68197970	BXD032	13	13	D	False	12/12	12	1	1	expan	26
1307	chr1	68197947	68197970	BXD089	9	9	B	False	8/8	8	1	1	expan	18
1308	chr1	68239830	68239885	BXD002	13	13	B	False	14/14	14	1	-1	contr	26
1309	chr1	68239830	68239885	BXD011	12	12	B	False	14/14	14	2	-1	contr	24
1310	chr1	68239830	68239885	BXD073a	15	15	B	False	14/14	14	1	1	expan	30
1311	chr1	68242770	68242817	BXD073a	11	11	B	False	12/12	12	1	-1	contr	22
1312	chr1	68279928	68279979	BXD005	12	12	B	False	13/13	13	1	-1	contr	24
1313	chr1	68279928	68279979	BXD011	14	14	B	False	13/13	13	1	1	expan	28
1314	chr1	68279928	68279979	BXD016	12	12	B	False	13/13	13	1	-1	contr	24
1315	chr1	68279928	68279979	BXD038	14	14	B	False	13/13	13	1	1	expan	28
1316	chr1	68279928	68279979	BXD044	12	12	B	False	13/13	13	1	-1	contr	24
1317	chr1	68383368	68383393	BXD032	20	20	D	False	19/19	19	1	1	expan	40
1318	chr1	68634402	68634437	BXD055	10	10	B	False	9/9	9	1	1	expan	20
1319	chr1	68782336	68782391	BXD024_cep	15	15	B	False	14/14	14	1	1	expan	30
1320	chr1	68782336	68782391	BXD049	12	12	D	False	11/11	11	1	1	expan	24
1321	chr1	68782336	68782391	BXD085	13	13	B	False	14/14	14	1	-1	contr	26
1322	chr1	68901490	68901501	BXD084	9	9	D	False	8/8	8	1	1	expan	18
1323	chr1	68906807	68906878	BXD019	16	16	D	False	17/17	17	1	-1	contr	32
1324	chr1	69014194	69014225	BXD091	9	9	B	False	8/8	8	1	1	expan	18
1331	chr1	69594024	69594059	BXD033	10	10	D	False	9/9	9	1	1	expan	20
1332	chr1	69654826	69654869	BXD001	12	12	B	False	11/11	11	1	1	expan	24
1333	chr1	69654826	69654869	BXD015	12	12	D	False	11/11	11	1	1	expan	24
1334	chr1	69654826	69654869	BXD027	12	12	D	False	11/11	11	1	1	expan	24
1340	chr1	69889471	69889534	BXD131	15	15	B	False	16/16	16	1	-1	contr	30
1341	chr1	69975698	69975745	BXD065a	9	9	B	False	8/8	8	1	1	expan	18
1342	chr1	69975698	69975745	BXD065b	9	9	B	False	8/8	8	1	1	expan	18
1343	chr1	70160194	70160237	BXD014	10	10	B	False	11/11	11	1	-1	contr	20
1344	chr1	70172863	70172910	BXD005	11	11	B	False	12/12	12	1	-1	contr	22
1345	chr1	70187075	70187122	BXD005	13	13	B	False	12/12	12	1	1	expan	26
1346	chr1	70187075	70187122	BXD009	11	11	B	False	12/12	12	1	-1	contr	22
1347	chr1	70187075	70187122	BXD019	13	13	B	False	12/12	12	1	1	expan	26
1348	chr1	70187075	70187122	BXD091	11	11	B	False	12/12	12	1	-1	contr	22
1349	chr1	70187075	70187122	BXD099	13	13	B	False	12/12	12	1	1	expan	26
1350	chr1	70390206	70390253	BXD009	11	11	B	False	12/12	12	1	-1	contr	22
1351	chr1	70445899	70445954	BXD012	13	13	B	False	14/14	14	1	-1	contr	26
1352	chr1	70445899	70445954	BXD027	13	13	D	False	14/14	14	1	-1	contr	26
1353	chr1	70445899	70445954	BXD032	13	13	D	False	14/14	14	1	-1	contr	26
1354	chr1	70445899	70445954	BXD069	15	15	D	False	14/14	14	1	1	expan	30
1355	chr1	70445899	70445954	BXD151	15	15	B	False	14/14	14	1	1	expan	30
1356	chr1	70476990	70477021	BXD001	9	9	D	False	8/8	8	1	1	expan	18
1357	chr1	70524541	70524568	BXD086	15	15	D	False	14/14	14	1	1	expan	30
1358	chr1	70524541	70524568	BXD218	15	15	B	False	14/14	14	1	1	expan	30
1359	chr1	70643555	70643618	BXD005	16	16	B	False	17/17	17	1	-1	contr	32
1360	chr1	70643555	70643618	BXD009	16	16	B	False	17/17	17	1	-1	contr	32
1361	chr1	70643555	70643618	BXD011	16	16	B	False	17/17	17	1	-1	contr	32
1362	chr1	70643555	70643618	BXD012	16	16	B	False	17/17	17	1	-1	contr	32
1363	chr1	70643555	70643618	BXD013	16	16	B	False	17/17	17	1	-1	contr	32
1364	chr1	70643555	70643618	BXD014	16	16	B	False	17/17	17	1	-1	contr	32
1365	chr1	70643555	70643618	BXD016	16	16	B	False	17/17	17	1	-1	contr	32
1366	chr1	70643555	70643618	BXD019	16	16	B	False	17/17	17	1	-1	contr	32
1367	chr1	70643555	70643618	BXD020	16	16	B	False	17/17	17	1	-1	contr	32
1368	chr1	70643555	70643618	BXD021	16	16	B	False	17/17	17	1	-1	contr	32
1369	chr1	70643555	70643618	BXD024_cep	16	16	B	False	17/17	17	1	-1	contr	32
1370	chr1	70643555	70643618	BXD031	16	16	B	False	17/17	17	1	-1	contr	32
1371	chr1	70643555	70643618	BXD038	16	16	B	False	17/17	17	1	-1	contr	32
1372	chr1	70643555	70643618	BXD044	16	16	B	False	17/17	17	1	-1	contr	32
1373	chr1	70643555	70643618	BXD045	16	16	B	False	17/17	17	1	-1	contr	32
1374	chr1	70643555	70643618	BXD051	16	16	B	False	17/17	17	1	-1	contr	32
1375	chr1	70643555	70643618	BXD060	16	16	B	False	17/17	17	1	-1	contr	32
1376	chr1	70643555	70643618	BXD065a	16	16	B	False	17/17	17	1	-1	contr	32
1377	chr1	70643555	70643618	BXD065	16	16	B	False	17/17	17	1	-1	contr	32
1378	chr1	70643555	70643618	BXD065b	16	16	B	False	17/17	17	1	-1	contr	32
1379	chr1	70643555	70643618	BXD070	16	16	B	False	17/17	17	1	-1	contr	32
1380	chr1	70643555	70643618	BXD071	16	16	B	False	17/17	17	1	-1	contr	32
1381	chr1	70643555	70643618	BXD074	16	16	B	False	17/17	17	1	-1	contr	32
1382	chr1	70643555	70643618	BXD078	16	16	B	False	17/17	17	1	-1	contr	32
1383	chr1	70643555	70643618	BXD085	16	16	B	False	17/17	17	1	-1	contr	32
1384	chr1	70643555	70643618	BXD089	16	16	B	False	17/17	17	1	-1	contr	32
1385	chr1	70643555	70643618	BXD091	16	16	B	False	17/17	17	1	-1	contr	32
1386	chr1	70643555	70643618	BXD099	16	16	B	False	17/17	17	1	-1	contr	32
1387	chr1	70643555	70643618	BXD101	16	16	D	False	15/15	15	1	1	expan	32
1388	chr1	70758279	70758326	BXD005	15	15	B	False	12/12	12	3	1	expan	30
1389	chr1	70758279	70758326	BXD181	14	14	D	False	13/13	13	1	1	expan	28
1390	chr1	70758279	70758326	BXD183	14	14	D	False	13/13	13	1	1	expan	28
1391	chr1	70758669	70758698	BXD002	16	16	B	False	15/15	15	1	1	expan	32
1392	chr1	70758669	70758698	BXD062	16	16	D	False	15/15	15	1	1	expan	32
1393	chr1	70758669	70758698	BXD069	16	16	D	False	15/15	15	1	1	expan	32
1394	chr1	70758669	70758698	BXD083	16	16	D	False	15/15	15	1	1	expan	32
1395	chr1	70780878	70780902	BXD077	6	6	D	False	5/5	5	1	1	expan	12
1396	chr1	71332308	71332359	BXD005	14	14	B	False	13/13	13	1	1	expan	28
1397	chr1	71332308	71332359	BXD018	14	14	B	False	13/13	13	1	1	expan	28
1398	chr1	71332308	71332359	BXD061	14	14	D	False	13/13	13	1	1	expan	28
1399	chr1	71332308	71332359	BXD062	14	14	D	False	13/13	13	1	1	expan	28
1400	chr1	71332308	71332359	BXD064	14	14	D	False	13/13	13	1	1	expan	28
1401	chr1	71332308	71332359	BXD067	14	14	D	False	13/13	13	1	1	expan	28
1402	chr1	71332308	71332359	BXD069	14	14	D	False	13/13	13	1	1	expan	28
1403	chr1	71332308	71332359	BXD077	14	14	D	False	13/13	13	1	1	expan	28
1404	chr1	71332308	71332359	BXD084	14	14	D	False	13/13	13	1	1	expan	28
1405	chr1	71332308	71332359	BXD087	14	14	D	False	13/13	13	1	1	expan	28
1406	chr1	71579420	71579464	BXD002	8	8	B	False	9/9	9	1	-1	contr	16
1407	chr1	71659444	71659483	BXD013	8	8	D	False	9/9	9	1	-1	contr	16
1417	chr1	72121194	72121235	BXD091	15	15	B	False	14/14	14	1	1	expan	30
1418	chr1	72122785	72122836	BXD018	14	14	B	False	13/13	13	1	1	expan	28
1419	chr1	72122785	72122836	BXD024_cep	14	14	B	False	13/13	13	1	1	expan	28
1420	chr1	72122785	72122836	BXD040	14	14	B	False	13/13	13	1	1	expan	28
1421	chr1	72180645	72180699	BXD015	12	12	D	False	11/11	11	1	1	expan	24
1422	chr1	72192907	72192946	BXD022	11	11	B	False	10/10	10	1	1	expan	22
1427	chr1	72983379	72983394	BXD034	3	3	D	False	4/4	4	1	-1	contr	6
1428	chr1	72993594	72993605	BXD048	8	8	D	False	7/7	7	1	1	expan	16
1437	chr1	73643432	73643471	BXD044	11	11	B	False	10/10	10	1	1	expan	22
1438	chr1	73756578	73756629	BXD008	14	14	D	False	13/13	13	1	1	expan	28
1439	chr1	73756578	73756629	BXD060	14	14	B	False	13/13	13	1	1	expan	28
1440	chr1	73756578	73756629	BXD062	12	12	D	False	13/13	13	1	-1	contr	24
1441	chr1	73756578	73756629	BXD070	14	14	B	False	13/13	13	1	1	expan	28
1442	chr1	73756578	73756629	BXD071	14	14	B	False	13/13	13	1	1	expan	28
1443	chr1	73756578	73756629	BXD074	14	14	B	False	13/13	13	1	1	expan	28
1444	chr1	73756578	73756629	BXD078	14	14	B	False	13/13	13	1	1	expan	28
1445	chr1	73756578	73756629	BXD081	14	14	B	False	13/13	13	1	1	expan	28
1446	chr1	73756578	73756629	BXD085	14	14	B	False	13/13	13	1	1	expan	28
1447	chr1	73756578	73756629	BXD091	14	14	B	False	13/13	13	1	1	expan	28
1448	chr1	73756578	73756629	BXD099	14	14	B	False	13/13	13	1	1	expan	28
1449	chr1	73756578	73756629	BXD156	12	12	D	False	13/13	13	1	-1	contr	24
1450	chr1	73756578	73756629	BXD190	12	12	B	False	13/13	13	1	-1	contr	24
1451	chr1	73761120	73761167	BXD027	9	9	D	False	8/8	8	1	1	expan	18
1452	chr1	74049001	74049045	BXD084	10	10	D	False	9/9	9	1	1	expan	20
1453	chr1	74087204	74087251	BXD019	13	13	B	False	12/12	12	1	1	expan	26
1454	chr1	74263136	74263185	BXD001	11	11	D	False	10/10	10	1	1	expan	22
1455	chr1	74263136	74263185	BXD019	11	11	B	False	10/10	10	1	1	expan	22
1456	chr1	74523643	74523670	BXD006	11	11	D	False	10/10	10	1	1	expan	22
1457	chr1	74560350	74560376	BXD021	10	10	B	False	9/9	9	1	1	expan	20
1458	chr1	74574446	74574501	BXD020	15	15	B	False	14/14	14	1	1	expan	30
1459	chr1	74600188	74600238	BXD009	18	18	B	False	17/17	17	1	1	expan	36
1460	chr1	74600188	74600238	BXD049	16	16	B	False	17/17	17	1	-1	contr	32
1461	chr1	74605865	74605916	BXD002	14	14	B	False	13/13	13	1	1	expan	28
1462	chr1	74605865	74605916	BXD005	14	14	B	False	13/13	13	1	1	expan	28
1463	chr1	74605865	74605916	BXD009	14	14	B	False	13/13	13	1	1	expan	28
1464	chr1	74605865	74605916	BXD011	14	14	B	False	13/13	13	1	1	expan	28
1465	chr1	74605865	74605916	BXD018	14	14	B	False	13/13	13	1	1	expan	28
1466	chr1	74605865	74605916	BXD019	14	14	B	False	13/13	13	1	1	expan	28
1467	chr1	74605865	74605916	BXD021	12	12	B	False	13/13	13	1	-1	contr	24
1468	chr1	74605865	74605916	BXD024_cep	14	14	B	False	13/13	13	1	1	expan	28
1469	chr1	74605865	74605916	BXD024	14	14	B	False	13/13	13	1	1	expan	28
1470	chr1	74605865	74605916	BXD029	14	14	B	False	13/13	13	1	1	expan	28
1471	chr1	74605865	74605916	BXD029_trl4	14	14	B	False	13/13	13	1	1	expan	28
1472	chr1	74605865	74605916	BXD049	12	12	B	False	13/13	13	1	-1	contr	24
1473	chr1	74605865	74605916	BXD091	12	12	B	False	13/13	13	1	-1	contr	24
1474	chr1	74714728	74714779	BXD021	14	14	B	False	13/13	13	1	1	expan	28
1475	chr1	74714728	74714779	BXD127	14	14	D	False	13/13	13	1	1	expan	28
1476	chr1	75269954	75270013	BXD018	14	14	B	False	13/13	13	1	1	expan	28
1477	chr1	75269954	75270013	BXD019	14	14	B	False	13/13	13	1	1	expan	28
1478	chr1	75517443	75517472	BXD073a	8	8	B	False	10/10	10	2	-1	contr	16
1526	chr1	76485054	76485081	BXD009	8	8	B	False	7/7	7	1	1	expan	16
1527	chr1	76486431	76486458	BXD032	16	16	D	False	15/15	15	1	1	expan	32
1538	chr1	76932135	76932166	BXD014	9	9	B	False	8/8	8	1	1	expan	18
1559	chr1	77948462	77948481	BXD122	11	11	B	False	10/10	10	1	1	expan	22
1560	chr1	77963747	77963810	BXD012	17	17	B	False	16/16	16	1	1	expan	34
1561	chr1	77963747	77963810	BXD089	17	17	B	False	16/16	16	1	1	expan	34
1562	chr1	77963747	77963810	BXD099	18	18	B	False	16/16	16	2	1	expan	36
1563	chr1	77972023	77972058	BXD008	10	10	D	False	9/9	9	1	1	expan	20
1567	chr1	78149533	78149572	BXD055	9	9	B	False	8/8	8	1	1	expan	18
1568	chr1	78173374	78173421	BXD024_cep	10	10	B	False	12/12	12	2	-1	contr	20
1569	chr1	78173374	78173421	BXD099	13	13	B	False	12/12	12	1	1	expan	26
1571	chr1	78339598	78339632	BXD090	6	6	B	False	7/7	7	1	-1	contr	12
1588	chr1	78817287	78817322	BXD011	10	10	B	False	9/9	9	1	1	expan	20
1589	chr1	78817287	78817322	BXD086	10	10	D	False	9/9	9	1	1	expan	20
1590	chr1	78885159	78885210	BXD031	12	12	B	False	13/13	13	1	-1	contr	24
1591	chr1	78885159	78885210	BXD040	14	14	D	False	15/15	15	1	-1	contr	28
1592	chr1	78885159	78885210	BXD055	14	14	B	False	13/13	13	1	1	expan	28
1593	chr1	78885159	78885210	BXD081	14	14	B	False	13/13	13	1	1	expan	28
1594	chr1	78885159	78885210	BXD114	16	16	D	False	15/15	15	1	1	expan	32
1595	chr1	78885159	78885210	BXD137	16	16	D	False	15/15	15	1	1	expan	32
1596	chr1	78885159	78885210	BXD174	14	14	D	False	15/15	15	1	-1	contr	28
1597	chr1	78885159	78885210	BXD178	14	14	B	False	13/13	13	1	1	expan	28
1598	chr1	78928898	78928942	BXD002	8	8	B	False	9/9	9	1	-1	contr	16
1599	chr1	78928898	78928942	BXD048	10	10	B	False	9/9	9	1	1	expan	20
1600	chr1	79195187	79195222	BXD029_trl4	10	10	B	False	9/9	9	1	1	expan	20
1601	chr1	79199693	79199732	BXD016	11	11	B	False	10/10	10	1	1	expan	22
1619	chr1	80215924	80215979	BXD005	15	15	B	False	14/14	14	1	1	expan	30
1620	chr1	80215924	80215979	BXD008	13	13	D	False	12/12	12	1	1	expan	26
1621	chr1	80215924	80215979	BXD012	15	15	B	False	14/14	14	1	1	expan	30
1622	chr1	80215924	80215979	BXD013	13	13	D	False	12/12	12	1	1	expan	26
1623	chr1	80215924	80215979	BXD015	13	13	D	False	12/12	12	1	1	expan	26
1624	chr1	80215924	80215979	BXD018	13	13	B	False	14/14	14	1	-1	contr	26
1625	chr1	80215924	80215979	BXD020	13	13	D	False	12/12	12	1	1	expan	26
1626	chr1	80215924	80215979	BXD022	13	13	D	False	12/12	12	1	1	expan	26
1627	chr1	80215924	80215979	BXD027	13	13	D	False	12/12	12	1	1	expan	26
1628	chr1	80215924	80215979	BXD028	13	13	D	False	12/12	12	1	1	expan	26
1629	chr1	80215924	80215979	BXD032	13	13	D	False	12/12	12	1	1	expan	26
1630	chr1	80215924	80215979	BXD036	15	15	B	False	14/14	14	1	1	expan	30
1631	chr1	80215924	80215979	BXD081	15	15	B	False	14/14	14	1	1	expan	30
1632	chr1	80215924	80215979	BXD089	13	13	B	False	14/14	14	1	-1	contr	26
1633	chr1	80215924	80215979	BXD180	13	13	D	False	12/12	12	1	1	expan	26
1634	chr1	80215924	80215979	BXD201	15	15	B	False	14/14	14	1	1	expan	30
1643	chr1	81260848	81260895	BXD014	13	13	B	False	12/12	12	1	1	expan	26
1644	chr1	81290261	81290304	BXD036	10	10	B	False	11/11	11	1	-1	contr	20
1645	chr1	81306873	81306916	BXD040	12	12	D	False	11/11	11	1	1	expan	24
1646	chr1	81306873	81306916	BXD051	12	12	B	False	11/11	11	1	1	expan	24
1647	chr1	81309485	81309529	BXD065a	10	10	D	False	9/9	9	1	1	expan	20
1648	chr1	81309485	81309529	BXD065	10	10	D	False	9/9	9	1	1	expan	20
1649	chr1	81309485	81309529	BXD065b	10	10	D	False	9/9	9	1	1	expan	20
1650	chr1	81326909	81326956	BXD031	13	13	B	False	12/12	12	1	1	expan	26
1661	chr1	82254121	82254172	BXD019	12	12	B	False	13/13	13	1	-1	contr	24
1662	chr1	82254121	82254172	BXD032	12	12	D	False	13/13	13	1	-1	contr	24
1663	chr1	82254121	82254172	BXD184	14	14	D	False	13/13	13	1	1	expan	28
1664	chr1	82280934	82280977	BXD060	12	12	B	False	11/11	11	1	1	expan	24
1665	chr1	82280934	82280977	BXD073b	12	12	B	False	11/11	11	1	1	expan	24
1666	chr1	82280934	82280977	BXD074	12	12	B	False	11/11	11	1	1	expan	24
1667	chr1	82294899	82294942	BXD049	10	10	D	False	11/11	11	1	-1	contr	20
1669	chr1	82524632	82524673	BXD031	8	8	B	False	7/7	7	1	1	expan	16
1670	chr1	82546337	82546364	BXD009	15	15	B	False	14/14	14	1	1	expan	30
1671	chr1	82576793	82576840	BXD048	13	13	B	False	12/12	12	1	1	expan	26
1672	chr1	82587934	82587993	BXD011	14	14	B	False	15/15	15	1	-1	contr	28
1673	chr1	82587934	82587993	BXD012	14	14	B	False	15/15	15	1	-1	contr	28
1674	chr1	82758853	82758896	BXD012	10	10	B	False	11/11	11	1	-1	contr	20
1675	chr1	82803735	82803750	BXD034	9	9	D	False	8/8	8	1	1	expan	18
1676	chr1	82818896	82818931	BXD024_cep	10	10	D	False	9/9	9	1	1	expan	20
1677	chr1	82818896	82818931	BXD024	10	10	D	False	9/9	9	1	1	expan	20
1678	chr1	82847165	82847209	BXD005	10	10	B	False	9/9	9	1	1	expan	20
1679	chr1	82941942	82941966	BXD213	6	6	B	False	5/5	5	1	1	expan	12
1681	chr1	83025953	83025988	BXD098	11	11	D	False	10/10	10	1	1	expan	22
1687	chr1	83334265	83334324	BXD033	13	13	D	False	12/12	12	1	1	expan	26
1688	chr1	83334265	83334324	BXD067	13	13	D	False	12/12	12	1	1	expan	26
1693	chr1	83772456	83772507	BXD045	14	14	B	False	13/13	13	1	1	expan	28
1696	chr1	84155048	84155087	BXD016	11	11	B	False	10/10	10	1	1	expan	22
1697	chr1	84223722	84223765	BXD038	12	12	B	False	11/11	11	1	1	expan	24
1698	chr1	84223722	84223765	BXD114	12	12	D	False	11/11	11	1	1	expan	24
1699	chr1	84223722	84223765	BXD147	12	12	D	False	11/11	11	1	1	expan	24
1700	chr1	84223722	84223765	BXD149	12	12	D	False	11/11	11	1	1	expan	24
1701	chr1	84223722	84223765	BXD156	12	12	D	False	11/11	11	1	1	expan	24
1702	chr1	84300817	84300860	BXD028	12	12	D	False	11/11	11	1	1	expan	24
1703	chr1	84300817	84300860	BXD039	12	12	D	False	11/11	11	1	1	expan	24
1704	chr1	84541724	84541759	BXD081	10	10	D	False	9/9	9	1	1	expan	20
1705	chr1	84541724	84541759	BXD085	8	8	B	False	9/9	9	1	-1	contr	16
1706	chr1	84659773	84659786	BXD038	8	8	B	False	7/7	7	1	1	expan	16
1707	chr1	84857069	84857086	BXD040	7	7	D	False	6/6	6	1	1	expan	14
1708	chr1	84865578	84865605	BXD002	8	8	B	False	7/7	7	1	1	expan	16
1709	chr1	85728530	85728557	BXD198	8	8	D	False	7/7	7	1	1	expan	16
1710	chr1	85741857	85741888	BXD024_cep	9	9	D	False	8/8	8	1	1	expan	18
1711	chr1	85741857	85741888	BXD024	9	9	D	False	8/8	8	1	1	expan	18
1712	chr1	85771302	85771353	BXD006	12	12	D	False	13/13	13	1	-1	contr	24
1713	chr1	85771302	85771353	BXD024	12	12	D	False	13/13	13	1	-1	contr	24
1714	chr1	85771302	85771353	BXD051	12	12	B	False	13/13	13	1	-1	contr	24
1715	chr1	85772527	85772566	BXD048a	11	11	B	False	10/10	10	1	1	expan	22
1716	chr1	85772527	85772566	BXD048	11	11	B	False	10/10	10	1	1	expan	22
1717	chr1	85772527	85772566	BXD053	11	11	B	False	10/10	10	1	1	expan	22
1718	chr1	85773079	85773134	BXD029	17	17	B	False	14/14	14	3	1	expan	34
1719	chr1	85773079	85773134	BXD029_trl4	17	17	B	False	14/14	14	3	1	expan	34
1720	chr1	85773079	85773134	BXD048a	15	15	B	False	14/14	14	1	1	expan	30
1721	chr1	85773079	85773134	BXD180	12	12	D	False	13/13	13	1	-1	contr	24
1722	chr1	85776861	85776872	BXD079	8	8	D	False	3/3	3	5	1	expan	16
1723	chr1	85776875	85776914	BXD079	12	12	D	False	11/11	11	1	1	expan	24
1724	chr1	86087651	86087690	BXD006	12	12	D	False	13/13	13	1	-1	contr	24
1725	chr1	86087651	86087690	BXD008	12	12	D	False	13/13	13	1	-1	contr	24
1726	chr1	86087651	86087690	BXD013	12	12	D	False	13/13	13	1	-1	contr	24
1727	chr1	86087651	86087690	BXD015	12	12	D	False	13/13	13	1	-1	contr	24
1728	chr1	86087651	86087690	BXD024_cep	12	12	D	False	13/13	13	1	-1	contr	24
1729	chr1	86087651	86087690	BXD024	12	12	D	False	13/13	13	1	-1	contr	24
1730	chr1	86087651	86087690	BXD032	12	12	D	False	13/13	13	1	-1	contr	24
1731	chr1	86087651	86087690	BXD077	14	14	D	False	13/13	13	1	1	expan	28
1732	chr1	86087651	86087690	BXD079	14	14	D	False	13/13	13	1	1	expan	28
1733	chr1	86087651	86087690	BXD169	14	14	D	False	13/13	13	1	1	expan	28
1734	chr1	86087651	86087690	BXD198	14	14	D	False	13/13	13	1	1	expan	28
1735	chr1	86087651	86087690	BXD219	14	14	D	False	13/13	13	1	1	expan	28
1736	chr1	86098106	86098133	BXD042	10	10	D	False	9/9	9	1	1	expan	20
1737	chr1	86098106	86098133	BXD169	10	10	D	False	9/9	9	1	1	expan	20
1738	chr1	86268029	86268064	BXD028	10	10	D	False	11/11	11	1	-1	contr	20
1743	chr1	86603503	86603542	BXD196	7	7	B	False	8/8	8	1	-1	contr	14
1744	chr1	86603503	86603542	BXD227	7	7	B	False	8/8	8	1	-1	contr	14
1749	chr1	86820327	86820362	BXD090	8	8	B	False	9/9	9	1	-1	contr	16
1750	chr1	86858608	86858659	BXD002	14	14	B	False	13/13	13	1	1	expan	28
1751	chr1	86858608	86858659	BXD009	12	12	B	False	13/13	13	1	-1	contr	24
1752	chr1	86858608	86858659	BXD016	14	14	B	False	13/13	13	1	1	expan	28
1753	chr1	86858608	86858659	BXD050	12	12	B	False	13/13	13	1	-1	contr	24
1754	chr1	86858608	86858659	BXD073b	14	14	B	False	13/13	13	1	1	expan	28
1755	chr1	86858608	86858659	BXD187	14	14	B	False	13/13	13	1	1	expan	28
1756	chr1	86881562	86881613	BXD042	18	18	D	False	17/17	17	1	1	expan	36
1757	chr1	87017189	87017218	BXD100	7	7	B	False	6/6	6	1	1	expan	14
1758	chr1	87547610	87547657	BXD024_cep	14	14	D	False	13/13	13	1	1	expan	28
1759	chr1	87547610	87547657	BXD125	14	14	D	False	13/13	13	1	1	expan	28
1760	chr1	87547610	87547657	BXD172	14	14	D	False	13/13	13	1	1	expan	28
1761	chr1	87547610	87547657	BXD198	14	14	D	False	13/13	13	1	1	expan	28
1762	chr1	87599505	87599540	BXD056	11	11	D	False	12/12	12	1	-1	contr	22
1763	chr1	87599505	87599540	BXD131	10	10	B	False	9/9	9	1	1	expan	20
1764	chr1	87702000	87702049	BXD039	11	11	D	False	14/14	14	3	-1	contr	22
1765	chr1	87844021	87844064	BXD111	12	12	B	False	11/11	11	1	1	expan	24
1766	chr1	87956948	87956979	BXD002	8	8	B	False	9/9	9	1	-1	contr	16
1767	chr1	87956948	87956979	BXD009	8	8	B	False	9/9	9	1	-1	contr	16
1768	chr1	87956948	87956979	BXD012	8	8	B	False	9/9	9	1	-1	contr	16
1769	chr1	87956948	87956979	BXD014	8	8	B	False	9/9	9	1	-1	contr	16
1770	chr1	87956948	87956979	BXD016	8	8	B	False	9/9	9	1	-1	contr	16
1771	chr1	87956948	87956979	BXD018	8	8	B	False	9/9	9	1	-1	contr	16
1772	chr1	87956948	87956979	BXD019	8	8	B	False	9/9	9	1	-1	contr	16
1773	chr1	87956948	87956979	BXD021	8	8	B	False	9/9	9	1	-1	contr	16
1774	chr1	87956948	87956979	BXD027	8	8	B	False	9/9	9	1	-1	contr	16
1775	chr1	87956948	87956979	BXD029	8	8	B	False	9/9	9	1	-1	contr	16
1776	chr1	87956948	87956979	BXD029_trl4	8	8	B	False	9/9	9	1	-1	contr	16
1777	chr1	87956948	87956979	BXD031	8	8	D	False	7/7	7	1	1	expan	16
1778	chr1	87956948	87956979	BXD033	8	8	B	False	9/9	9	1	-1	contr	16
1779	chr1	87956948	87956979	BXD036	8	8	B	False	9/9	9	1	-1	contr	16
1780	chr1	87956948	87956979	BXD038	8	8	B	False	9/9	9	1	-1	contr	16
1781	chr1	87956948	87956979	BXD043	8	8	B	False	9/9	9	1	-1	contr	16
1782	chr1	87956948	87956979	BXD044	8	8	B	False	9/9	9	1	-1	contr	16
1783	chr1	87956948	87956979	BXD045	8	8	B	False	9/9	9	1	-1	contr	16
1784	chr1	87956948	87956979	BXD048a	8	8	B	False	9/9	9	1	-1	contr	16
1785	chr1	87956948	87956979	BXD048	8	8	B	False	9/9	9	1	-1	contr	16
1786	chr1	87956948	87956979	BXD051	8	8	B	False	9/9	9	1	-1	contr	16
1787	chr1	87956948	87956979	BXD053	8	8	B	False	9/9	9	1	-1	contr	16
1788	chr1	87956948	87956979	BXD060	8	8	B	False	9/9	9	1	-1	contr	16
1789	chr1	87956948	87956979	BXD061	8	8	B	False	9/9	9	1	-1	contr	16
1790	chr1	87956948	87956979	BXD064	8	8	B	False	9/9	9	1	-1	contr	16
1791	chr1	87956948	87956979	BXD066	8	8	B	False	9/9	9	1	-1	contr	16
1792	chr1	87956948	87956979	BXD070	8	8	B	False	9/9	9	1	-1	contr	16
1793	chr1	87956948	87956979	BXD071	8	8	B	False	9/9	9	1	-1	contr	16
1794	chr1	87956948	87956979	BXD073b	8	8	B	False	9/9	9	1	-1	contr	16
1795	chr1	87956948	87956979	BXD073	8	8	B	False	9/9	9	1	-1	contr	16
1796	chr1	87956948	87956979	BXD074	8	8	B	False	9/9	9	1	-1	contr	16
1797	chr1	87956948	87956979	BXD078	8	8	B	False	9/9	9	1	-1	contr	16
1798	chr1	87956948	87956979	BXD083	8	8	B	False	9/9	9	1	-1	contr	16
1799	chr1	87956948	87956979	BXD085	8	8	B	False	9/9	9	1	-1	contr	16
1800	chr1	87956948	87956979	BXD088	8	8	B	False	9/9	9	1	-1	contr	16
1801	chr1	87956948	87956979	BXD089	8	8	B	False	9/9	9	1	-1	contr	16
1802	chr1	87956948	87956979	BXD091	8	8	B	False	9/9	9	1	-1	contr	16
1803	chr1	87956948	87956979	BXD099	8	8	B	False	9/9	9	1	-1	contr	16
1804	chr1	87956948	87956979	BXD100	8	8	B	False	9/9	9	1	-1	contr	16
1805	chr1	87956948	87956979	BXD101	8	8	B	False	9/9	9	1	-1	contr	16
1806	chr1	87956948	87956979	BXD111	8	8	B	False	9/9	9	1	-1	contr	16
1807	chr1	87956948	87956979	BXD128	8	8	B	False	9/9	9	1	-1	contr	16
1808	chr1	87956948	87956979	BXD131	8	8	B	False	9/9	9	1	-1	contr	16
1809	chr1	87956948	87956979	BXD151	8	8	B	False	9/9	9	1	-1	contr	16
1810	chr1	87956948	87956979	BXD174	8	8	B	False	9/9	9	1	-1	contr	16
1811	chr1	88687509	88687532	BXD031	11	11	D	False	10/10	10	1	1	expan	22
1820	chr1	89092743	89092770	BXD005	15	15	D	False	14/14	14	1	1	expan	30
1821	chr1	89380375	89380422	BXD013	11	11	D	False	12/12	12	1	-1	contr	22
1822	chr1	89380375	89380422	BXD022	11	11	D	False	12/12	12	1	-1	contr	22
1823	chr1	89380375	89380422	BXD031	11	11	D	False	12/12	12	1	-1	contr	22
1824	chr1	89398099	89398134	BXD184	8	8	D	False	9/9	9	1	-1	contr	16
1825	chr1	89410978	89411007	BXD191	17	17	B	False	15/15	15	2	1	expan	34
1827	chr1	89950111	89950142	BXD083	9	9	B	False	8/8	8	1	1	expan	18
1828	chr1	89984431	89984482	BXD002	12	12	B	False	13/13	13	1	-1	contr	24
1829	chr1	89984431	89984482	BXD018	15	15	D	False	16/16	16	1	-1	contr	30
1830	chr1	89984431	89984482	BXD028	15	15	D	False	16/16	16	1	-1	contr	30
1831	chr1	89984431	89984482	BXD032	15	15	D	False	16/16	16	1	-1	contr	30
1832	chr1	89984431	89984482	BXD038	14	14	B	False	13/13	13	1	1	expan	28
1833	chr1	89984431	89984482	BXD050	14	14	B	False	13/13	13	1	1	expan	28
1834	chr1	89984431	89984482	BXD062	15	15	D	False	16/16	16	1	-1	contr	30
1835	chr1	89984431	89984482	BXD063	15	15	D	False	16/16	16	1	-1	contr	30
1836	chr1	89984431	89984482	BXD065a	17	17	D	False	16/16	16	1	1	expan	34
1837	chr1	89984431	89984482	BXD067	15	15	D	False	16/16	16	1	-1	contr	30
1838	chr1	89984431	89984482	BXD079	15	15	D	False	16/16	16	1	-1	contr	30
1839	chr1	89984431	89984482	BXD084	15	15	D	False	16/16	16	1	-1	contr	30
1840	chr1	89984431	89984482	BXD086	15	15	D	False	16/16	16	1	-1	contr	30
1841	chr1	89984431	89984482	BXD102	15	15	D	False	16/16	16	1	-1	contr	30
1842	chr1	89984431	89984482	BXD171	15	15	D	False	16/16	16	1	-1	contr	30
1843	chr1	90037567	90037610	BXD060	12	12	B	False	11/11	11	1	1	expan	24
1844	chr1	90037567	90037610	BXD100	12	12	B	False	11/11	11	1	1	expan	24
1845	chr1	90110361	90110410	BXD021	9	9	B	False	10/10	10	1	-1	contr	18
1846	chr1	90126076	90126115	BXD015	11	11	D	False	10/10	10	1	1	expan	22
1847	chr1	90126076	90126115	BXD027	11	11	B	False	10/10	10	1	1	expan	22
1848	chr1	90199694	90199725	BXD038	9	9	B	False	8/8	8	1	1	expan	18
1855	chr1	90915616	90915654	BXD001	11	11	B	False	13/13	13	2	-1	contr	22
1856	chr1	91018594	91018641	BXD009	13	13	B	False	12/12	12	1	1	expan	26
1857	chr1	91018594	91018641	BXD074	13	13	B	False	12/12	12	1	1	expan	26
1858	chr1	91018594	91018641	BXD214	13	13	B	False	12/12	12	1	1	expan	26
1859	chr1	91018594	91018641	BXD218	13	13	B	False	12/12	12	1	1	expan	26
1860	chr1	91032644	91032664	BXD147	4	4	D	False	3/3	3	1	1	expan	8
1861	chr1	91315245	91315296	BXD036	14	14	B	False	13/13	13	1	1	expan	28
1862	chr1	91315245	91315296	BXD131	12	12	B	False	13/13	13	1	-1	contr	24
1863	chr1	91406399	91406430	BXD002	9	9	B	False	8/8	8	1	1	expan	18
1864	chr1	91406399	91406430	BXD005	9	9	D	False	10/10	10	1	-1	contr	18
1865	chr1	91406399	91406430	BXD006	9	9	D	False	10/10	10	1	-1	contr	18
1866	chr1	91406399	91406430	BXD008	9	9	D	False	10/10	10	1	-1	contr	18
1867	chr1	91406399	91406430	BXD013	9	9	D	False	10/10	10	1	-1	contr	18
1868	chr1	91406399	91406430	BXD015	9	9	D	False	10/10	10	1	-1	contr	18
1869	chr1	91406399	91406430	BXD018	9	9	D	False	10/10	10	1	-1	contr	18
1870	chr1	91406399	91406430	BXD022	9	9	D	False	10/10	10	1	-1	contr	18
1871	chr1	91406399	91406430	BXD024_cep	9	9	D	False	10/10	10	1	-1	contr	18
1872	chr1	91406399	91406430	BXD028	9	9	D	False	10/10	10	1	-1	contr	18
1873	chr1	91406399	91406430	BXD031	9	9	D	False	10/10	10	1	-1	contr	18
1874	chr1	91406399	91406430	BXD034	9	9	D	False	10/10	10	1	-1	contr	18
1875	chr1	91406399	91406430	BXD039	9	9	D	False	10/10	10	1	-1	contr	18
1876	chr1	91406399	91406430	BXD040	9	9	D	False	10/10	10	1	-1	contr	18
1877	chr1	91406399	91406430	BXD042	9	9	D	False	10/10	10	1	-1	contr	18
1878	chr1	91406399	91406430	BXD049	9	9	D	False	10/10	10	1	-1	contr	18
1879	chr1	91406399	91406430	BXD056	9	9	D	False	10/10	10	1	-1	contr	18
1880	chr1	91406399	91406430	BXD063	9	9	D	False	10/10	10	1	-1	contr	18
1881	chr1	91406399	91406430	BXD065a	9	9	D	False	10/10	10	1	-1	contr	18
1882	chr1	91406399	91406430	BXD065b	9	9	D	False	10/10	10	1	-1	contr	18
1883	chr1	91406399	91406430	BXD067	9	9	D	False	10/10	10	1	-1	contr	18
1884	chr1	91406399	91406430	BXD075	9	9	D	False	10/10	10	1	-1	contr	18
1885	chr1	91406399	91406430	BXD077	9	9	D	False	10/10	10	1	-1	contr	18
1886	chr1	91406399	91406430	BXD081	9	9	D	False	10/10	10	1	-1	contr	18
1887	chr1	91406399	91406430	BXD087	9	9	D	False	10/10	10	1	-1	contr	18
1888	chr1	91406399	91406430	BXD098	9	9	D	False	10/10	10	1	-1	contr	18
1889	chr1	91406399	91406430	BXD113	9	9	D	False	10/10	10	1	-1	contr	18
1890	chr1	91406399	91406430	BXD114	9	9	D	False	10/10	10	1	-1	contr	18
1891	chr1	91406399	91406430	BXD125	9	9	D	False	10/10	10	1	-1	contr	18
1892	chr1	91406399	91406430	BXD127	9	9	D	False	10/10	10	1	-1	contr	18
1893	chr1	91406399	91406430	BXD137	9	9	D	False	10/10	10	1	-1	contr	18
1894	chr1	91406399	91406430	BXD144	9	9	D	False	10/10	10	1	-1	contr	18
1895	chr1	91406399	91406430	BXD149	9	9	D	False	10/10	10	1	-1	contr	18
1896	chr1	91406399	91406430	BXD154	9	9	D	False	10/10	10	1	-1	contr	18
1897	chr1	91406399	91406430	BXD156	9	9	D	False	10/10	10	1	-1	contr	18
1898	chr1	91406399	91406430	BXD160	9	9	D	False	10/10	10	1	-1	contr	18
1899	chr1	91406399	91406430	BXD162	9	9	D	False	10/10	10	1	-1	contr	18
1900	chr1	91406399	91406430	BXD168	9	9	D	False	10/10	10	1	-1	contr	18
1901	chr1	91406399	91406430	BXD169	9	9	D	False	10/10	10	1	-1	contr	18
1902	chr1	91406399	91406430	BXD171	9	9	D	False	10/10	10	1	-1	contr	18
1903	chr1	91406399	91406430	BXD172	9	9	D	False	10/10	10	1	-1	contr	18
1904	chr1	91406399	91406430	BXD173	9	9	D	False	10/10	10	1	-1	contr	18
1905	chr1	91406399	91406430	BXD176	9	9	D	False	10/10	10	1	-1	contr	18
1906	chr1	91406399	91406430	BXD177	9	9	D	False	10/10	10	1	-1	contr	18
1907	chr1	91406399	91406430	BXD180	9	9	D	False	10/10	10	1	-1	contr	18
1908	chr1	91406399	91406430	BXD181	9	9	D	False	10/10	10	1	-1	contr	18
1909	chr1	91406399	91406430	BXD184	9	9	D	False	10/10	10	1	-1	contr	18
1910	chr1	91406399	91406430	BXD186	9	9	D	False	10/10	10	1	-1	contr	18
1911	chr1	91406399	91406430	BXD195	9	9	D	False	10/10	10	1	-1	contr	18
1912	chr1	91406399	91406430	BXD197	9	9	D	False	10/10	10	1	-1	contr	18
1913	chr1	91406399	91406430	BXD211	9	9	D	False	10/10	10	1	-1	contr	18
1914	chr1	91406399	91406430	BXD219	9	9	D	False	10/10	10	1	-1	contr	18
1915	chr1	91406399	91406430	BXD222	9	9	D	False	10/10	10	1	-1	contr	18
1916	chr1	91406399	91406430	BXD223	9	9	D	False	10/10	10	1	-1	contr	18
1917	chr1	91447790	91447833	BXD196	10	10	B	False	11/11	11	1	-1	contr	20
1918	chr1	91447790	91447833	BXD227	10	10	B	False	11/11	11	1	-1	contr	20
1919	chr1	91489982	91490035	BXD021	8	8	B	False	9/9	9	1	-1	contr	16
1920	chr1	91617639	91617674	BXD042	11	11	D	False	10/10	10	1	1	expan	22
1921	chr1	91813044	91813079	BXD027	10	10	B	False	9/9	9	1	1	expan	20
1936	chr1	92764694	92764728	BXD147	6	6	D	False	7/7	7	1	-1	contr	12
1940	chr1	93122593	93122636	BXD154	12	12	D	False	11/11	11	1	1	expan	24
1941	chr1	93459816	93459847	BXD171	11	11	D	False	10/10	10	1	1	expan	22
1942	chr1	93606911	93606966	BXD065a	12	12	D	False	11/11	11	1	1	expan	24
1943	chr1	93606911	93606966	BXD065b	12	12	D	False	11/11	11	1	1	expan	24
1947	chr1	93701379	93701426	BXD015	16	16	D	False	15/15	15	1	1	expan	32
1948	chr1	93701379	93701426	BXD022	14	14	D	False	15/15	15	1	-1	contr	28
1949	chr1	93701379	93701426	BXD056	16	16	D	False	15/15	15	1	1	expan	32
1973	chr1	94805782	94805811	BXD099	16	16	B	False	15/15	15	1	1	expan	32
1999	chr1	96911226	96911261	BXD015	14	14	D	False	13/13	13	1	1	expan	28
2000	chr1	96911226	96911261	BXD083	14	14	D	False	13/13	13	1	1	expan	28
2001	chr1	96923531	96923602	BXD038	13	13	B	False	12/12	12	1	1	expan	26
2002	chr1	96923531	96923602	BXD095	11	11	B	False	12/12	12	1	-1	contr	22
2003	chr1	97026801	97026844	BXD008	12	12	B	False	11/11	11	1	1	expan	24
2004	chr1	97078617	97078664	BXD001	12	12	B	False	13/13	13	1	-1	contr	24
2005	chr1	97078617	97078664	BXD002	12	12	B	False	13/13	13	1	-1	contr	24
2006	chr1	97078617	97078664	BXD009	12	12	B	False	13/13	13	1	-1	contr	24
2007	chr1	97078617	97078664	BXD012	12	12	B	False	13/13	13	1	-1	contr	24
2008	chr1	97078617	97078664	BXD014	12	12	B	False	13/13	13	1	-1	contr	24
2009	chr1	97078617	97078664	BXD016	12	12	B	False	13/13	13	1	-1	contr	24
2010	chr1	97078617	97078664	BXD019	12	12	B	False	13/13	13	1	-1	contr	24
2011	chr1	97078617	97078664	BXD021	12	12	B	False	13/13	13	1	-1	contr	24
2012	chr1	97078617	97078664	BXD027	12	12	B	False	13/13	13	1	-1	contr	24
2013	chr1	97078617	97078664	BXD029	12	12	B	False	13/13	13	1	-1	contr	24
2014	chr1	97078617	97078664	BXD029_trl4	12	12	B	False	13/13	13	1	-1	contr	24
2015	chr1	97078617	97078664	BXD031	12	12	B	False	13/13	13	1	-1	contr	24
2016	chr1	97078617	97078664	BXD033	12	12	B	False	13/13	13	1	-1	contr	24
2017	chr1	97078617	97078664	BXD036	12	12	B	False	13/13	13	1	-1	contr	24
2018	chr1	97078617	97078664	BXD038	12	12	B	False	13/13	13	1	-1	contr	24
2019	chr1	97078617	97078664	BXD040	12	12	B	False	13/13	13	1	-1	contr	24
2020	chr1	97078617	97078664	BXD042	12	12	B	False	13/13	13	1	-1	contr	24
2021	chr1	97078617	97078664	BXD043	12	12	B	False	13/13	13	1	-1	contr	24
2022	chr1	97078617	97078664	BXD048a	12	12	B	False	13/13	13	1	-1	contr	24
2023	chr1	97078617	97078664	BXD048	12	12	B	False	13/13	13	1	-1	contr	24
2024	chr1	97078617	97078664	BXD050	12	12	B	False	13/13	13	1	-1	contr	24
2025	chr1	97078617	97078664	BXD051	12	12	B	False	13/13	13	1	-1	contr	24
2026	chr1	97078617	97078664	BXD055	12	12	B	False	13/13	13	1	-1	contr	24
2027	chr1	97078617	97078664	BXD060	12	12	B	False	13/13	13	1	-1	contr	24
2028	chr1	97078617	97078664	BXD061	12	12	B	False	13/13	13	1	-1	contr	24
2029	chr1	97078617	97078664	BXD068	12	12	B	False	13/13	13	1	-1	contr	24
2030	chr1	97078617	97078664	BXD069	12	12	B	False	13/13	13	1	-1	contr	24
2031	chr1	97078617	97078664	BXD073a	12	12	B	False	13/13	13	1	-1	contr	24
2032	chr1	97078617	97078664	BXD073	12	12	B	False	13/13	13	1	-1	contr	24
2033	chr1	97078617	97078664	BXD074	12	12	B	False	13/13	13	1	-1	contr	24
2034	chr1	97078617	97078664	BXD075	14	14	D	False	13/13	13	1	1	expan	28
2035	chr1	97078617	97078664	BXD078	12	12	B	False	13/13	13	1	-1	contr	24
2036	chr1	97078617	97078664	BXD084	12	12	B	False	13/13	13	1	-1	contr	24
2037	chr1	97078617	97078664	BXD085	12	12	B	False	13/13	13	1	-1	contr	24
2038	chr1	97078617	97078664	BXD086	12	12	B	False	13/13	13	1	-1	contr	24
2039	chr1	97078617	97078664	BXD087	12	12	B	False	13/13	13	1	-1	contr	24
2040	chr1	97078617	97078664	BXD088	12	12	B	False	13/13	13	1	-1	contr	24
2041	chr1	97078617	97078664	BXD090	12	12	B	False	13/13	13	1	-1	contr	24
2042	chr1	97078617	97078664	BXD091	12	12	B	False	13/13	13	1	-1	contr	24
2043	chr1	97078617	97078664	BXD095	12	12	B	False	13/13	13	1	-1	contr	24
2044	chr1	97078617	97078664	BXD099	12	12	B	False	13/13	13	1	-1	contr	24
2045	chr1	97078617	97078664	BXD100	12	12	B	False	13/13	13	1	-1	contr	24
2046	chr1	97078617	97078664	BXD101	12	12	B	False	13/13	13	1	-1	contr	24
2047	chr1	97078617	97078664	BXD111	12	12	B	False	13/13	13	1	-1	contr	24
2048	chr1	97078617	97078664	BXD128	12	12	B	False	13/13	13	1	-1	contr	24
2049	chr1	97078617	97078664	BXD131	12	12	B	False	13/13	13	1	-1	contr	24
2050	chr1	97078617	97078664	BXD151	12	12	B	False	13/13	13	1	-1	contr	24
2051	chr1	97079358	97079413	BXD018	15	15	D	False	16/16	16	1	-1	contr	30
2052	chr1	97079358	97079413	BXD032	15	15	D	False	16/16	16	1	-1	contr	30
2053	chr1	97079358	97079413	BXD036	13	13	B	False	14/14	14	1	-1	contr	26
2054	chr1	97079358	97079413	BXD039	17	17	D	False	16/16	16	1	1	expan	34
2055	chr1	97079358	97079413	BXD056	15	15	D	False	16/16	16	1	-1	contr	30
2056	chr1	97079358	97079413	BXD101	13	13	B	False	14/14	14	1	-1	contr	26
2057	chr1	97104049	97104088	BXD012	9	9	B	False	10/10	10	1	-1	contr	18
2058	chr1	97104049	97104088	BXD022	11	11	D	False	10/10	10	1	1	expan	22
2059	chr1	97104049	97104088	BXD099	11	11	B	False	10/10	10	1	1	expan	22
2062	chr1	97525654	97525695	BXD022	16	16	D	False	14/14	14	2	1	expan	32
2063	chr1	97664858	97664908	BXD114	16	16	B	False	17/17	17	1	-1	contr	32
2064	chr1	97786321	97786352	BXD222	15	15	D	False	14/14	14	1	1	expan	30
2065	chr1	97798800	97798839	BXD042	11	11	B	False	10/10	10	1	1	expan	22
2066	chr1	97798800	97798839	BXD062	13	13	D	False	12/12	12	1	1	expan	26
2067	chr1	98177034	98177069	BXD071	7	7	B	False	9/9	9	2	-1	contr	14
2068	chr1	98267998	98268027	BXD065a	12	12	D	False	11/11	11	1	1	expan	24
2069	chr1	98271474	98271513	BXD011	11	11	D	False	12/12	12	1	-1	contr	22
2070	chr1	98271474	98271513	BXD014	11	11	B	False	10/10	10	1	1	expan	22
2071	chr1	98271474	98271513	BXD088	13	13	D	False	12/12	12	1	1	expan	26
2085	chr1	98510581	98510624	BXD061	12	12	B	False	11/11	11	1	1	expan	24
2086	chr1	98517442	98517485	BXD031	6	6	B	False	11/11	11	5	-1	contr	12
2087	chr1	98609556	98609611	BXD006	16	16	D	False	15/15	15	1	1	expan	32
2088	chr1	98609556	98609611	BXD021	13	13	B	False	14/14	14	1	-1	contr	26
2089	chr1	98609556	98609611	BXD024_cep	16	16	D	False	15/15	15	1	1	expan	32
2090	chr1	98609556	98609611	BXD031	13	13	B	False	14/14	14	1	-1	contr	26
2091	chr1	98609556	98609611	BXD083	16	16	D	False	15/15	15	1	1	expan	32
2092	chr1	98609556	98609611	BXD113	16	16	D	False	15/15	15	1	1	expan	32
2101	chr1	99874090	99874128	BXD053	12	12	B	False	13/13	13	1	-1	contr	24
2102	chr1	100248801	100248844	BXD001	12	12	B	False	11/11	11	1	1	expan	24
2103	chr1	100248801	100248844	BXD027	12	12	B	False	11/11	11	1	1	expan	24
2104	chr1	100462171	100462194	BXD169	10	10	D	False	9/9	9	1	1	expan	20
2139	chr1	103167357	103167401	BXD101	8	8	B	False	9/9	9	1	-1	contr	16
2156	chr1	104941582	104941616	BXD042	6	6	B	False	7/7	7	1	-1	contr	12
2157	chr1	104987876	104987927	BXD031	12	12	B	False	13/13	13	1	-1	contr	24
2161	chr1	105346707	105346754	BXD183	13	13	B	False	12/12	12	1	1	expan	26
2162	chr1	105481929	105481956	BXD006	8	8	D	False	7/7	7	1	1	expan	16
2163	chr1	105509623	105509670	BXD090	13	13	B	False	12/12	12	1	1	expan	26
2164	chr1	105698639	105698693	BXD065a	12	12	D	False	11/11	11	1	1	expan	24
2165	chr1	105852909	105852960	BXD086	14	14	B	False	13/13	13	1	1	expan	28
2166	chr1	106077926	106077958	BXD018	13	13	D	False	11/11	11	2	1	expan	26
2167	chr1	106276579	106276622	BXD005	13	13	D	False	12/12	12	1	1	expan	26
2168	chr1	106276579	106276622	BXD011	13	13	D	False	12/12	12	1	1	expan	26
2169	chr1	106276579	106276622	BXD013	13	13	D	False	12/12	12	1	1	expan	26
2170	chr1	106276579	106276622	BXD015	13	13	D	False	12/12	12	1	1	expan	26
2171	chr1	106276579	106276622	BXD018	13	13	D	False	12/12	12	1	1	expan	26
2172	chr1	106276579	106276622	BXD020	13	13	D	False	12/12	12	1	1	expan	26
2173	chr1	106276579	106276622	BXD024_cep	13	13	D	False	12/12	12	1	1	expan	26
2174	chr1	106276579	106276622	BXD028	13	13	D	False	12/12	12	1	1	expan	26
2175	chr1	106276579	106276622	BXD034	13	13	D	False	12/12	12	1	1	expan	26
2176	chr1	106276579	106276622	BXD039	13	13	D	False	12/12	12	1	1	expan	26
2178	chr1	106575129	106575184	BXD001	14	14	B	False	15/15	15	1	-1	contr	28
2179	chr1	106575129	106575184	BXD002	14	14	B	False	15/15	15	1	-1	contr	28
2180	chr1	106575129	106575184	BXD006	13	13	D	False	12/12	12	1	1	expan	26
2181	chr1	106575129	106575184	BXD008	14	14	B	False	15/15	15	1	-1	contr	28
2182	chr1	106575129	106575184	BXD009	14	14	B	False	15/15	15	1	-1	contr	28
2183	chr1	106575129	106575184	BXD012	14	14	B	False	15/15	15	1	-1	contr	28
2184	chr1	106575129	106575184	BXD014	14	14	B	False	15/15	15	1	-1	contr	28
2185	chr1	106575129	106575184	BXD015	11	11	D	False	12/12	12	1	-1	contr	22
2186	chr1	106575129	106575184	BXD019	13	13	B	False	15/15	15	2	-1	contr	26
2187	chr1	106575129	106575184	BXD021	14	14	B	False	15/15	15	1	-1	contr	28
2188	chr1	106575129	106575184	BXD027	14	14	B	False	15/15	15	1	-1	contr	28
2189	chr1	106575129	106575184	BXD029	14	14	B	False	15/15	15	1	-1	contr	28
2190	chr1	106575129	106575184	BXD029_trl4	14	14	B	False	15/15	15	1	-1	contr	28
2191	chr1	106575129	106575184	BXD031	13	13	B	False	15/15	15	2	-1	contr	26
2192	chr1	106575129	106575184	BXD033	14	14	B	False	15/15	15	1	-1	contr	28
2193	chr1	106575129	106575184	BXD036	14	14	B	False	15/15	15	1	-1	contr	28
2194	chr1	106575129	106575184	BXD040	14	14	B	False	15/15	15	1	-1	contr	28
2195	chr1	106575129	106575184	BXD042	14	14	B	False	15/15	15	1	-1	contr	28
2196	chr1	106575129	106575184	BXD043	14	14	B	False	15/15	15	1	-1	contr	28
2197	chr1	106575129	106575184	BXD045	14	14	B	False	15/15	15	1	-1	contr	28
2198	chr1	106575129	106575184	BXD050	14	14	B	False	15/15	15	1	-1	contr	28
2199	chr1	106575129	106575184	BXD055	14	14	B	False	15/15	15	1	-1	contr	28
2200	chr1	106575129	106575184	BXD056	14	14	B	False	15/15	15	1	-1	contr	28
2201	chr1	106575129	106575184	BXD060	14	14	B	False	15/15	15	1	-1	contr	28
2202	chr1	106575129	106575184	BXD066	14	14	B	False	15/15	15	1	-1	contr	28
2203	chr1	106575129	106575184	BXD068	14	14	B	False	15/15	15	1	-1	contr	28
2204	chr1	106575129	106575184	BXD069	14	14	B	False	15/15	15	1	-1	contr	28
2205	chr1	106575129	106575184	BXD073a	14	14	B	False	15/15	15	1	-1	contr	28
2206	chr1	106575129	106575184	BXD073b	14	14	B	False	15/15	15	1	-1	contr	28
2207	chr1	106575129	106575184	BXD075	14	14	B	False	15/15	15	1	-1	contr	28
2208	chr1	106575129	106575184	BXD079	14	14	B	False	15/15	15	1	-1	contr	28
2209	chr1	106575129	106575184	BXD081	14	14	B	False	15/15	15	1	-1	contr	28
2210	chr1	106575129	106575184	BXD084	14	14	B	False	15/15	15	1	-1	contr	28
2211	chr1	106575129	106575184	BXD086	14	14	B	False	15/15	15	1	-1	contr	28
2212	chr1	106575129	106575184	BXD087	14	14	B	False	15/15	15	1	-1	contr	28
2213	chr1	106575129	106575184	BXD089	14	14	B	False	15/15	15	1	-1	contr	28
2214	chr1	106575129	106575184	BXD090	14	14	B	False	15/15	15	1	-1	contr	28
2215	chr1	106575129	106575184	BXD095	14	14	B	False	15/15	15	1	-1	contr	28
2216	chr1	106575129	106575184	BXD100	14	14	B	False	15/15	15	1	-1	contr	28
2217	chr1	106575129	106575184	BXD101	14	14	B	False	15/15	15	1	-1	contr	28
2218	chr1	106575129	106575184	BXD102	14	14	B	False	15/15	15	1	-1	contr	28
2222	chr1	106862865	106862904	BXD056	11	11	B	False	10/10	10	1	1	expan	22
2223	chr1	106862865	106862904	BXD183	11	11	B	False	10/10	10	1	1	expan	22
2224	chr1	106864702	106864757	BXD002	13	13	B	False	14/14	14	1	-1	contr	26
2225	chr1	106864702	106864757	BXD011	15	15	D	False	14/14	14	1	1	expan	30
2226	chr1	106864702	106864757	BXD015	15	15	D	False	14/14	14	1	1	expan	30
2227	chr1	106864702	106864757	BXD016	13	13	B	False	14/14	14	1	-1	contr	26
2228	chr1	106864702	106864757	BXD020	15	15	D	False	14/14	14	1	1	expan	30
2229	chr1	106864702	106864757	BXD028	15	15	D	False	14/14	14	1	1	expan	30
2230	chr1	106864702	106864757	BXD032	15	15	D	False	14/14	14	1	1	expan	30
2231	chr1	106864702	106864757	BXD089	15	15	B	False	14/14	14	1	1	expan	30
2232	chr1	106864702	106864757	BXD099	15	15	D	False	14/14	14	1	1	expan	30
2233	chr1	106867240	106867279	BXD022	11	11	D	False	10/10	10	1	1	expan	22
2234	chr1	106867240	106867279	BXD050	11	11	B	False	10/10	10	1	1	expan	22
2235	chr1	106940619	106940654	BXD060	10	10	B	False	9/9	9	1	1	expan	20
2236	chr1	106940619	106940654	BXD073a	10	10	B	False	9/9	9	1	1	expan	20
2237	chr1	106940619	106940654	BXD073b	10	10	B	False	9/9	9	1	1	expan	20
2238	chr1	106940619	106940654	BXD073	10	10	B	False	9/9	9	1	1	expan	20
2239	chr1	106940619	106940654	BXD086	10	10	B	False	9/9	9	1	1	expan	20
2240	chr1	106940619	106940654	BXD089	10	10	B	False	9/9	9	1	1	expan	20
2241	chr1	106940619	106940654	BXD090	10	10	B	False	9/9	9	1	1	expan	20
2242	chr1	106940619	106940654	BXD100	10	10	B	False	9/9	9	1	1	expan	20
2243	chr1	106940619	106940654	BXD155	13	13	D	False	12/12	12	1	1	expan	26
2244	chr1	106940619	106940654	BXD172	13	13	D	False	12/12	12	1	1	expan	26
2248	chr1	107945004	107945042	BXD014	15	15	B	False	13/13	13	2	1	expan	30
2249	chr1	108028224	108028263	BXD006	11	11	D	False	12/12	12	1	-1	contr	22
2250	chr1	108028224	108028263	BXD011	11	11	D	False	12/12	12	1	-1	contr	22
2251	chr1	108028224	108028263	BXD013	11	11	D	False	12/12	12	1	-1	contr	22
2252	chr1	108028224	108028263	BXD015	11	11	D	False	12/12	12	1	-1	contr	22
2253	chr1	108028224	108028263	BXD018	11	11	D	False	12/12	12	1	-1	contr	22
2254	chr1	108028224	108028263	BXD020	11	11	D	False	12/12	12	1	-1	contr	22
2255	chr1	108028224	108028263	BXD022	11	11	D	False	12/12	12	1	-1	contr	22
2256	chr1	108028224	108028263	BXD024_cep	11	11	D	False	12/12	12	1	-1	contr	22
2257	chr1	108028224	108028263	BXD024	11	11	D	False	12/12	12	1	-1	contr	22
2258	chr1	108028224	108028263	BXD028	11	11	D	False	12/12	12	1	-1	contr	22
2259	chr1	108028224	108028263	BXD032	11	11	D	False	12/12	12	1	-1	contr	22
2260	chr1	108028224	108028263	BXD034	11	11	D	False	12/12	12	1	-1	contr	22
2261	chr1	108028224	108028263	BXD039	11	11	D	False	12/12	12	1	-1	contr	22
2262	chr1	108028224	108028263	BXD044	11	11	D	False	12/12	12	1	-1	contr	22
2263	chr1	108028224	108028263	BXD049	11	11	D	False	12/12	12	1	-1	contr	22
2264	chr1	108028224	108028263	BXD051	11	11	D	False	12/12	12	1	-1	contr	22
2265	chr1	108028224	108028263	BXD063	11	11	D	False	12/12	12	1	-1	contr	22
2266	chr1	108028224	108028263	BXD065a	11	11	D	False	12/12	12	1	-1	contr	22
2267	chr1	108028224	108028263	BXD065	11	11	D	False	12/12	12	1	-1	contr	22
2268	chr1	108028224	108028263	BXD065b	11	11	D	False	12/12	12	1	-1	contr	22
2269	chr1	108028224	108028263	BXD067	11	11	D	False	12/12	12	1	-1	contr	22
2270	chr1	108028224	108028263	BXD077	11	11	D	False	12/12	12	1	-1	contr	22
2271	chr1	108028224	108028263	BXD083	11	11	D	False	12/12	12	1	-1	contr	22
2272	chr1	108028224	108028263	BXD085	11	11	D	False	12/12	12	1	-1	contr	22
2273	chr1	108028224	108028263	BXD088	11	11	D	False	12/12	12	1	-1	contr	22
2274	chr1	108028224	108028263	BXD098	11	11	D	False	12/12	12	1	-1	contr	22
2275	chr1	108028224	108028263	BXD099	11	11	D	False	12/12	12	1	-1	contr	22
2276	chr1	108028224	108028263	BXD122	11	11	D	False	12/12	12	1	-1	contr	22
2277	chr1	108028224	108028263	BXD127	11	11	D	False	12/12	12	1	-1	contr	22
2278	chr1	108028224	108028263	BXD137	11	11	D	False	12/12	12	1	-1	contr	22
2279	chr1	108028224	108028263	BXD141	11	11	D	False	12/12	12	1	-1	contr	22
2280	chr1	108028224	108028263	BXD144	11	11	D	False	12/12	12	1	-1	contr	22
2281	chr1	108028224	108028263	BXD147	11	11	D	False	12/12	12	1	-1	contr	22
2282	chr1	108028224	108028263	BXD149	11	11	D	False	12/12	12	1	-1	contr	22
2283	chr1	108028224	108028263	BXD154	11	11	D	False	12/12	12	1	-1	contr	22
2284	chr1	108028224	108028263	BXD155	11	11	D	False	12/12	12	1	-1	contr	22
2285	chr1	108028224	108028263	BXD156	11	11	D	False	12/12	12	1	-1	contr	22
2286	chr1	108028224	108028263	BXD160	11	11	D	False	12/12	12	1	-1	contr	22
2287	chr1	108028224	108028263	BXD162	11	11	D	False	12/12	12	1	-1	contr	22
2288	chr1	108028224	108028263	BXD168	11	11	D	False	12/12	12	1	-1	contr	22
2289	chr1	108028224	108028263	BXD169	11	11	D	False	12/12	12	1	-1	contr	22
2290	chr1	108028224	108028263	BXD171	11	11	D	False	12/12	12	1	-1	contr	22
2291	chr1	108028224	108028263	BXD172	11	11	D	False	12/12	12	1	-1	contr	22
2292	chr1	108028224	108028263	BXD173	11	11	D	False	12/12	12	1	-1	contr	22
2293	chr1	108028224	108028263	BXD176	11	11	D	False	12/12	12	1	-1	contr	22
2294	chr1	108028224	108028263	BXD177	11	11	D	False	12/12	12	1	-1	contr	22
2295	chr1	108028224	108028263	BXD180	11	11	D	False	12/12	12	1	-1	contr	22
2296	chr1	108028224	108028263	BXD184	11	11	D	False	12/12	12	1	-1	contr	22
2297	chr1	108028224	108028263	BXD186	11	11	D	False	12/12	12	1	-1	contr	22
2346	chr1	110113366	110113401	BXD018	13	13	D	False	12/12	12	1	1	expan	26
2389	chr1	113568712	113568751	BXD137	11	11	D	False	10/10	10	1	1	expan	22
2453	chr1	115735661	115735684	BXD008	4	4	B	False	6/6	6	2	-1	contr	8
2454	chr1	115735661	115735684	BXD172	9	9	D	False	8/8	8	1	1	expan	18
2455	chr1	115735661	115735684	BXD173	9	9	D	False	8/8	8	1	1	expan	18
2456	chr1	115896608	115896646	BXD066	14	14	B	False	13/13	13	1	1	expan	28
2457	chr1	116119171	116119192	BXD032	12	12	D	False	11/11	11	1	1	expan	24
2458	chr1	116128277	116128326	BXD033	11	11	D	False	12/12	12	1	-1	contr	22
2459	chr1	116322771	116322806	BXD061	10	10	B	False	9/9	9	1	1	expan	20
2460	chr1	116322771	116322806	BXD068	10	10	B	False	9/9	9	1	1	expan	20
2461	chr1	116322771	116322806	BXD071	10	10	B	False	9/9	9	1	1	expan	20
2462	chr1	116322771	116322806	BXD084	10	10	B	False	9/9	9	1	1	expan	20
2463	chr1	116322771	116322806	BXD095	10	10	B	False	9/9	9	1	1	expan	20
2464	chr1	116441026	116441091	BXD077	7	7	D	False	8/8	8	1	-1	contr	14
2465	chr1	116541701	116541733	BXD005	16	16	D	False	15/15	15	1	1	expan	32
2466	chr1	116541701	116541733	BXD011	17	17	D	False	15/15	15	2	1	expan	34
2467	chr1	116541701	116541733	BXD018	16	16	D	False	15/15	15	1	1	expan	32
2468	chr1	116541701	116541733	BXD024_cep	16	16	D	False	15/15	15	1	1	expan	32
2469	chr1	116541701	116541733	BXD031	12	12	B	False	11/11	11	1	1	expan	24
2470	chr1	116541701	116541733	BXD032	16	16	D	False	15/15	15	1	1	expan	32
2471	chr1	116567329	116567368	BXD027	9	9	B	False	10/10	10	1	-1	contr	18
2509	chr1	118395447	118395478	BXD031	9	9	B	False	8/8	8	1	1	expan	18
2514	chr1	119610005	119610016	BXD006	7	7	D	False	6/6	6	1	1	expan	14
2515	chr1	119668872	119668931	BXD001	14	14	B	False	15/15	15	1	-1	contr	28
2516	chr1	119668872	119668931	BXD005	17	17	D	False	16/16	16	1	1	expan	34
2517	chr1	119668872	119668931	BXD044	17	17	D	False	16/16	16	1	1	expan	34
2518	chr1	119668872	119668931	BXD048a	17	17	D	False	16/16	16	1	1	expan	34
2519	chr1	119668872	119668931	BXD063	17	17	D	False	16/16	16	1	1	expan	34
2520	chr1	119668872	119668931	BXD065a	17	17	D	False	16/16	16	1	1	expan	34
2521	chr1	119668872	119668931	BXD067	17	17	D	False	16/16	16	1	1	expan	34
2522	chr1	119668872	119668931	BXD083	17	17	D	False	16/16	16	1	1	expan	34
2523	chr1	119668872	119668931	BXD085	17	17	D	False	16/16	16	1	1	expan	34
2524	chr1	119668872	119668931	BXD098	17	17	D	False	16/16	16	1	1	expan	34
2525	chr1	119668872	119668931	BXD099	17	17	D	False	16/16	16	1	1	expan	34
2526	chr1	119668872	119668931	BXD102	17	17	D	False	16/16	16	1	1	expan	34
2527	chr1	119668872	119668931	BXD195	17	17	D	False	16/16	16	1	1	expan	34
2530	chr1	119951949	119951988	BXD033	9	9	D	False	10/10	10	1	-1	contr	18
2531	chr1	119952261	119952292	BXD027	17	17	B	False	16/16	16	1	1	expan	34
2532	chr1	120230987	120231046	BXD081	13	13	B	False	12/12	12	1	1	expan	26
2542	chr1	121508327	121508348	BXD077	12	12	B	False	11/11	11	1	1	expan	24
2585	chr1	123409304	123409339	BXD075	10	10	B	False	9/9	9	1	1	expan	20
2586	chr1	123409304	123409339	BXD088	10	10	D	False	9/9	9	1	1	expan	20
2587	chr1	123497547	123497570	BXD019	13	13	B	False	12/12	12	1	1	expan	26
2588	chr1	123549507	123549546	BXD024	11	11	D	False	10/10	10	1	1	expan	22
2589	chr1	123612432	123612455	BXD028	11	11	D	False	12/12	12	1	-1	contr	22
2590	chr1	123835705	123835752	BXD006	14	14	D	False	13/13	13	1	1	expan	28
2591	chr1	123835705	123835752	BXD020	14	14	D	False	13/13	13	1	1	expan	28
2592	chr1	123835705	123835752	BXD024_cep	14	14	D	False	13/13	13	1	1	expan	28
2593	chr1	123835705	123835752	BXD062	14	14	D	False	13/13	13	1	1	expan	28
2594	chr1	123835705	123835752	BXD095	11	11	B	False	12/12	12	1	-1	contr	22
2595	chr1	123835705	123835752	BXD128	11	11	B	False	12/12	12	1	-1	contr	22
2596	chr1	123936872	123936923	BXD014	12	12	B	False	13/13	13	1	-1	contr	24
2597	chr1	123936872	123936923	BXD029_trl4	15	15	D	False	14/14	14	1	1	expan	30
2610	chr1	124374364	124374407	BXD024	13	13	D	False	12/12	12	1	1	expan	26
2611	chr1	124374364	124374407	BXD032	13	13	D	False	12/12	12	1	1	expan	26
2612	chr1	124815945	124815996	BXD005	14	14	D	False	15/15	15	1	-1	contr	28
2613	chr1	124815945	124815996	BXD009	14	14	B	False	13/13	13	1	1	expan	28
2614	chr1	124815945	124815996	BXD012	12	12	B	False	13/13	13	1	-1	contr	24
2615	chr1	124815945	124815996	BXD033	14	14	D	False	15/15	15	1	-1	contr	28
2616	chr1	124815945	124815996	BXD042	14	14	B	False	13/13	13	1	1	expan	28
2617	chr1	124815945	124815996	BXD089	14	14	B	False	13/13	13	1	1	expan	28
2618	chr1	124815945	124815996	BXD091	14	14	B	False	13/13	13	1	1	expan	28
2619	chr1	124815945	124815996	BXD102	16	16	D	False	15/15	15	1	1	expan	32
2620	chr1	124815945	124815996	BXD113	16	16	D	False	15/15	15	1	1	expan	32
2621	chr1	124815945	124815996	BXD168	14	14	D	False	15/15	15	1	-1	contr	28
2622	chr1	124815945	124815996	BXD180	14	14	D	False	15/15	15	1	-1	contr	28
2623	chr1	124815945	124815996	BXD181	14	14	D	False	15/15	15	1	-1	contr	28
2624	chr1	124815945	124815996	BXD186	14	14	D	False	15/15	15	1	-1	contr	28
2625	chr1	124815945	124815996	BXD226	14	14	B	False	13/13	13	1	1	expan	28
2626	chr1	124820444	124820479	BXD027	13	13	D	False	12/12	12	1	1	expan	26
2635	chr1	125447970	125447999	BXD048a	9	9	D	False	10/10	10	1	-1	contr	18
2641	chr1	125673367	125673411	BXD006	10	10	D	False	9/9	9	1	1	expan	20
2642	chr1	125673367	125673411	BXD056	8	8	B	False	9/9	9	1	-1	contr	16
2643	chr1	125896215	125896254	BXD063	12	12	D	False	11/11	11	1	1	expan	24
2644	chr1	126139612	126139659	BXD015	15	15	D	False	16/16	16	1	-1	contr	30
2645	chr1	126139612	126139659	BXD031	11	11	B	False	12/12	12	1	-1	contr	22
2646	chr1	126139612	126139659	BXD032	15	15	D	False	16/16	16	1	-1	contr	30
2647	chr1	126139612	126139659	BXD034	17	17	D	False	16/16	16	1	1	expan	34
2648	chr1	126139612	126139659	BXD128	13	13	B	False	12/12	12	1	1	expan	26
2649	chr1	126198199	126198254	BXD019	13	13	B	False	14/14	14	1	-1	contr	26
2650	chr1	126198199	126198254	BXD073a	15	15	B	False	14/14	14	1	1	expan	30
2651	chr1	126198199	126198254	BXD160	15	15	B	False	14/14	14	1	1	expan	30
2652	chr1	126198199	126198254	BXD219	15	15	B	False	14/14	14	1	1	expan	30
2653	chr1	126255305	126255340	BXD227	10	10	B	False	9/9	9	1	1	expan	20
2654	chr1	126325832	126325891	BXD024_cep	13	13	D	False	14/14	14	1	-1	contr	26
2655	chr1	126325832	126325891	BXD024	13	13	D	False	14/14	14	1	-1	contr	26
2656	chr1	126473930	126473957	BXD012	8	8	B	False	7/7	7	1	1	expan	16
2657	chr1	126512844	126512887	BXD011	12	12	D	False	11/11	11	1	1	expan	24
2658	chr1	126699712	126699755	BXD048	10	10	D	False	12/12	12	2	-1	contr	20
2659	chr1	126699712	126699755	BXD065a	13	13	D	False	12/12	12	1	1	expan	26
2660	chr1	126699712	126699755	BXD065b	13	13	D	False	12/12	12	1	1	expan	26
2661	chr1	126699712	126699755	BXD098	14	14	D	False	12/12	12	2	1	expan	28
2662	chr1	126699712	126699755	BXD102	13	13	D	False	12/12	12	1	1	expan	26
2670	chr1	127236028	127236067	BXD190	9	9	B	False	8/8	8	1	1	expan	18
2671	chr1	127236028	127236067	BXD195	9	9	B	False	8/8	8	1	1	expan	18
2672	chr1	127236028	127236067	BXD209	9	9	B	False	8/8	8	1	1	expan	18
2673	chr1	127236028	127236067	BXD218	9	9	B	False	8/8	8	1	1	expan	18
2674	chr1	127236028	127236067	BXD219	9	9	B	False	8/8	8	1	1	expan	18
2675	chr1	127236028	127236067	BXD224	9	9	B	False	8/8	8	1	1	expan	18
2676	chr1	127323777	127323808	BXD161	9	9	B	False	8/8	8	1	1	expan	18
2677	chr1	127402940	127402963	BXD127	9	9	D	False	10/10	10	1	-1	contr	18
2678	chr1	127469314	127469357	BXD019	12	12	B	False	11/11	11	1	1	expan	24
2679	chr1	127618423	127618470	BXD005	15	15	D	False	14/14	14	1	1	expan	30
2680	chr1	127618423	127618470	BXD006	13	13	D	False	14/14	14	1	-1	contr	26
2681	chr1	127618423	127618470	BXD009	11	11	B	False	12/12	12	1	-1	contr	22
2682	chr1	127618423	127618470	BXD022	13	13	B	False	12/12	12	1	1	expan	26
2683	chr1	127618423	127618470	BXD034	13	13	D	False	14/14	14	1	-1	contr	26
2684	chr1	127618423	127618470	BXD045	13	13	B	False	12/12	12	1	1	expan	26
2685	chr1	127618423	127618470	BXD049	13	13	D	False	14/14	14	1	-1	contr	26
2686	chr1	127618423	127618470	BXD051	13	13	D	False	14/14	14	1	-1	contr	26
2687	chr1	127618423	127618470	BXD065a	13	13	D	False	14/14	14	1	-1	contr	26
2688	chr1	127618423	127618470	BXD065	13	13	D	False	14/14	14	1	-1	contr	26
2689	chr1	127618423	127618470	BXD077	13	13	B	False	12/12	12	1	1	expan	26
2690	chr1	127618423	127618470	BXD084	11	11	B	False	12/12	12	1	-1	contr	22
2691	chr1	127618423	127618470	BXD085	13	13	D	False	14/14	14	1	-1	contr	26
2692	chr1	127618423	127618470	BXD088	13	13	D	False	14/14	14	1	-1	contr	26
2693	chr1	127618423	127618470	BXD099	13	13	D	False	14/14	14	1	-1	contr	26
2694	chr1	127618423	127618470	BXD202	13	13	D	False	14/14	14	1	-1	contr	26
2695	chr1	127618423	127618470	BXD204	13	13	D	False	14/14	14	1	-1	contr	26
2696	chr1	127618423	127618470	BXD211	13	13	D	False	14/14	14	1	-1	contr	26
2697	chr1	127618423	127618470	BXD221	13	13	D	False	14/14	14	1	-1	contr	26
2698	chr1	127618423	127618470	BXD222	13	13	D	False	14/14	14	1	-1	contr	26
2699	chr1	127618789	127618828	BXD022	9	9	B	False	8/8	8	1	1	expan	18
2700	chr1	127636440	127636483	BXD006	10	10	D	False	11/11	11	1	-1	contr	20
2701	chr1	127636440	127636483	BXD011	10	10	D	False	11/11	11	1	-1	contr	20
2702	chr1	127636440	127636483	BXD013	10	10	D	False	11/11	11	1	-1	contr	20
2703	chr1	127636440	127636483	BXD015	10	10	D	False	11/11	11	1	-1	contr	20
2704	chr1	127636440	127636483	BXD020	10	10	D	False	11/11	11	1	-1	contr	20
2705	chr1	127636440	127636483	BXD024_cep	10	10	D	False	11/11	11	1	-1	contr	20
2706	chr1	127636440	127636483	BXD024	10	10	D	False	11/11	11	1	-1	contr	20
2707	chr1	127636440	127636483	BXD027	10	10	D	False	11/11	11	1	-1	contr	20
2708	chr1	127636440	127636483	BXD028	10	10	D	False	11/11	11	1	-1	contr	20
2709	chr1	127636440	127636483	BXD029_trl4	10	10	D	False	11/11	11	1	-1	contr	20
2710	chr1	127636440	127636483	BXD034	10	10	D	False	11/11	11	1	-1	contr	20
2711	chr1	127636440	127636483	BXD039	10	10	D	False	11/11	11	1	-1	contr	20
2712	chr1	127636440	127636483	BXD042	12	12	B	False	11/11	11	1	1	expan	24
2713	chr1	127636440	127636483	BXD043	12	12	B	False	11/11	11	1	1	expan	24
2714	chr1	127636440	127636483	BXD044	10	10	D	False	11/11	11	1	-1	contr	20
2715	chr1	127636440	127636483	BXD051	10	10	D	False	11/11	11	1	-1	contr	20
2716	chr1	127636440	127636483	BXD063	10	10	D	False	11/11	11	1	-1	contr	20
2717	chr1	127636440	127636483	BXD065b	10	10	D	False	11/11	11	1	-1	contr	20
2718	chr1	127636440	127636483	BXD066	12	12	B	False	11/11	11	1	1	expan	24
2719	chr1	127636440	127636483	BXD067	10	10	D	False	11/11	11	1	-1	contr	20
2720	chr1	127636440	127636483	BXD070	10	10	D	False	11/11	11	1	-1	contr	20
2721	chr1	127636440	127636483	BXD074	10	10	D	False	11/11	11	1	-1	contr	20
2722	chr1	127636440	127636483	BXD083	10	10	D	False	11/11	11	1	-1	contr	20
2723	chr1	127636440	127636483	BXD085	10	10	D	False	11/11	11	1	-1	contr	20
2724	chr1	127636440	127636483	BXD098	10	10	D	False	11/11	11	1	-1	contr	20
2725	chr1	127636440	127636483	BXD099	10	10	D	False	11/11	11	1	-1	contr	20
2726	chr1	127636440	127636483	BXD100	12	12	B	False	11/11	11	1	1	expan	24
2727	chr1	127636440	127636483	BXD152	12	12	D	False	11/11	11	1	1	expan	24
2728	chr1	128009579	128009623	BXD031	10	10	B	False	9/9	9	1	1	expan	20
2729	chr1	128380303	128380342	BXD195	11	11	B	False	10/10	10	1	1	expan	22
2730	chr1	128494279	128494310	BXD067	9	9	D	False	11/11	11	2	-1	contr	18
2851	chr1	129271882	129271923	BXD084	8	8	B	False	7/7	7	1	1	expan	16
2852	chr1	129359727	129359756	BXD024	12	12	D	False	10/10	10	2	1	expan	24
2853	chr1	129457692	129457735	BXD018	12	12	B	False	11/11	11	1	1	expan	24
2854	chr1	129481175	129481206	BXD027	9	9	D	False	8/8	8	1	1	expan	18
2855	chr1	129515348	129515387	BXD048	9	9	D	False	10/10	10	1	-1	contr	18
2856	chr1	129515348	129515387	BXD113	11	11	D	False	10/10	10	1	1	expan	22
2857	chr1	129515693	129515752	BXD056	16	16	B	False	15/15	15	1	1	expan	32
2858	chr1	129515693	129515752	BXD071	16	16	B	False	15/15	15	1	1	expan	32
2859	chr1	129515693	129515752	BXD201	16	16	B	False	15/15	15	1	1	expan	32
2860	chr1	129757197	129757241	BXD045	10	10	B	False	9/9	9	1	1	expan	20
2861	chr1	129757197	129757241	BXD161	8	8	B	False	9/9	9	1	-1	contr	16
2862	chr1	129841558	129841589	BXD196	9	9	B	False	8/8	8	1	1	expan	18
2863	chr1	129841558	129841589	BXD227	9	9	B	False	8/8	8	1	1	expan	18
2864	chr1	129854883	129854918	BXD034	7	7	D	False	9/9	9	2	-1	contr	14
2865	chr1	129867303	129867341	BXD020	11	11	D	False	13/13	13	2	-1	contr	22
2866	chr1	129867303	129867341	BXD032	15	15	D	False	13/13	13	2	1	expan	30
2867	chr1	129967694	129967726	BXD073b	12	12	B	False	11/11	11	1	1	expan	24
2868	chr1	130122889	130122944	BXD173	15	15	D	False	14/14	14	1	1	expan	30
2869	chr1	130147944	130147985	BXD013	13	13	D	False	14/14	14	1	-1	contr	26
2870	chr1	130147944	130147985	BXD056	15	15	B	False	14/14	14	1	1	expan	30
2879	chr1	130415602	130415633	BXD001	9	9	B	False	8/8	8	1	1	expan	18
2880	chr1	130482215	130482259	BXD006	8	8	D	False	9/9	9	1	-1	contr	16
2881	chr1	130506329	130506367	BXD016	14	14	B	False	13/13	13	1	1	expan	28
2882	chr1	130555417	130555472	BXD002	13	13	B	False	14/14	14	1	-1	contr	26
2883	chr1	130555417	130555472	BXD006	11	11	D	False	12/12	12	1	-1	contr	22
2884	chr1	130555417	130555472	BXD015	11	11	D	False	12/12	12	1	-1	contr	22
2885	chr1	130555417	130555472	BXD043	13	13	B	False	14/14	14	1	-1	contr	26
2886	chr1	130555417	130555472	BXD050	13	13	D	False	12/12	12	1	1	expan	26
2887	chr1	130555417	130555472	BXD056	13	13	B	False	14/14	14	1	-1	contr	26
2888	chr1	130555417	130555472	BXD064	15	15	B	False	14/14	14	1	1	expan	30
2889	chr1	130555417	130555472	BXD078	13	13	B	False	14/14	14	1	-1	contr	26
2890	chr1	130555417	130555472	BXD079	11	11	D	False	12/12	12	1	-1	contr	22
2891	chr1	130555417	130555472	BXD095	13	13	B	False	14/14	14	1	-1	contr	26
2892	chr1	130555417	130555472	BXD168	11	11	D	False	12/12	12	1	-1	contr	22
2893	chr1	130621129	130621155	BXD014	10	10	B	False	9/9	9	1	1	expan	20
2894	chr1	130849711	130849722	BXD015	7	7	D	False	6/6	6	1	1	expan	14
2904	chr1	131350566	131350605	BXD011	8	8	D	False	9/9	9	1	-1	contr	16
2905	chr1	131450126	131450165	BXD029	12	12	D	False	11/11	11	1	1	expan	24
2906	chr1	131509425	131509456	BXD019	9	9	B	False	8/8	8	1	1	expan	18
2927	chr1	131799728	131799772	BXD036	10	10	B	False	9/9	9	1	1	expan	20
2928	chr1	132066705	132066752	BXD091	14	14	D	False	13/13	13	1	1	expan	28
2929	chr1	132435787	132435818	BXD005	15	15	D	False	14/14	14	1	1	expan	30
2930	chr1	132435787	132435818	BXD006	15	15	D	False	14/14	14	1	1	expan	30
2931	chr1	132435787	132435818	BXD013	15	15	D	False	14/14	14	1	1	expan	30
2932	chr1	132435787	132435818	BXD015	15	15	D	False	14/14	14	1	1	expan	30
2933	chr1	132435787	132435818	BXD020	16	16	D	False	14/14	14	2	1	expan	32
2934	chr1	132435787	132435818	BXD024_cep	15	15	D	False	14/14	14	1	1	expan	30
2935	chr1	132435787	132435818	BXD027	15	15	D	False	14/14	14	1	1	expan	30
2936	chr1	132435787	132435818	BXD028	15	15	D	False	14/14	14	1	1	expan	30
2937	chr1	132435787	132435818	BXD149	13	13	D	False	14/14	14	1	-1	contr	26
2938	chr1	132435787	132435818	BXD150	13	13	D	False	14/14	14	1	-1	contr	26
2939	chr1	132435787	132435818	BXD156	13	13	D	False	14/14	14	1	-1	contr	26
2940	chr1	132692248	132692295	BXD002	12	12	B	False	11/11	11	1	1	expan	24
2941	chr1	132692248	132692295	BXD012	12	12	B	False	11/11	11	1	1	expan	24
2942	chr1	132692248	132692295	BXD016	12	12	B	False	11/11	11	1	1	expan	24
2943	chr1	132692248	132692295	BXD018	12	12	B	False	11/11	11	1	1	expan	24
2944	chr1	132692248	132692295	BXD021	12	12	B	False	11/11	11	1	1	expan	24
2945	chr1	132692248	132692295	BXD027	10	10	D	False	11/11	11	1	-1	contr	20
2946	chr1	132692248	132692295	BXD036	12	12	B	False	11/11	11	1	1	expan	24
2947	chr1	132692248	132692295	BXD039	10	10	D	False	11/11	11	1	-1	contr	20
2948	chr1	132692248	132692295	BXD040	12	12	B	False	11/11	11	1	1	expan	24
2949	chr1	132692248	132692295	BXD042	12	12	B	False	11/11	11	1	1	expan	24
2950	chr1	132692248	132692295	BXD043	12	12	B	False	11/11	11	1	1	expan	24
2951	chr1	132692248	132692295	BXD045	12	12	B	False	11/11	11	1	1	expan	24
2952	chr1	132692248	132692295	BXD048a	12	12	B	False	11/11	11	1	1	expan	24
2953	chr1	132692248	132692295	BXD049	12	12	B	False	11/11	11	1	1	expan	24
2954	chr1	132692248	132692295	BXD050	12	12	B	False	11/11	11	1	1	expan	24
2955	chr1	132692248	132692295	BXD055	12	12	B	False	11/11	11	1	1	expan	24
2956	chr1	132692248	132692295	BXD056	12	12	B	False	11/11	11	1	1	expan	24
2957	chr1	132692248	132692295	BXD060	12	12	B	False	11/11	11	1	1	expan	24
2958	chr1	132692248	132692295	BXD061	12	12	B	False	11/11	11	1	1	expan	24
2959	chr1	132692248	132692295	BXD063	12	12	D	False	11/11	11	1	1	expan	24
2960	chr1	132692248	132692295	BXD064	12	12	B	False	11/11	11	1	1	expan	24
2961	chr1	132692248	132692295	BXD066	12	12	B	False	11/11	11	1	1	expan	24
2962	chr1	132692248	132692295	BXD069	12	12	B	False	11/11	11	1	1	expan	24
2963	chr1	132692248	132692295	BXD073	12	12	B	False	11/11	11	1	1	expan	24
2964	chr1	132692248	132692295	BXD075	12	12	B	False	11/11	11	1	1	expan	24
2965	chr1	132692248	132692295	BXD081	12	12	B	False	11/11	11	1	1	expan	24
2966	chr1	132692248	132692295	BXD084	12	12	B	False	11/11	11	1	1	expan	24
2967	chr1	132692248	132692295	BXD086	12	12	B	False	11/11	11	1	1	expan	24
2968	chr1	132692248	132692295	BXD087	12	12	B	False	11/11	11	1	1	expan	24
2969	chr1	132705237	132705272	BXD013	8	8	D	False	9/9	9	1	-1	contr	16
2970	chr1	132716303	132716342	BXD006	13	13	D	False	14/14	14	1	-1	contr	26
2971	chr1	132716303	132716342	BXD020	13	13	D	False	14/14	14	1	-1	contr	26
2972	chr1	132716303	132716342	BXD024_cep	13	13	D	False	14/14	14	1	-1	contr	26
2973	chr1	132716303	132716342	BXD024	13	13	D	False	14/14	14	1	-1	contr	26
2974	chr1	132716303	132716342	BXD028	13	13	D	False	14/14	14	1	-1	contr	26
2975	chr1	132716303	132716342	BXD029	13	13	D	False	14/14	14	1	-1	contr	26
2976	chr1	132716303	132716342	BXD029_trl4	13	13	D	False	14/14	14	1	-1	contr	26
2977	chr1	132716303	132716342	BXD032	13	13	D	False	14/14	14	1	-1	contr	26
2978	chr1	132716303	132716342	BXD144	13	13	D	False	14/14	14	1	-1	contr	26
2981	chr1	132895328	132895363	BXD006	8	8	D	False	10/10	10	2	-1	contr	16
2982	chr1	133023058	133023109	BXD009	14	14	B	False	13/13	13	1	1	expan	28
2983	chr1	133023058	133023109	BXD066	12	12	B	False	13/13	13	1	-1	contr	24
2984	chr1	133307909	133307944	BXD071	13	13	B	False	12/12	12	1	1	expan	26
2985	chr1	133325418	133325487	BXD157	13	13	B	False	14/14	14	1	-1	contr	26
2986	chr1	133327812	133327844	BXD069	12	12	B	False	11/11	11	1	1	expan	24
2987	chr1	133388976	133388990	BXD043	6	6	B	False	5/5	5	1	1	expan	12
2988	chr1	133649061	133649088	BXD032	9	9	D	False	10/10	10	1	-1	contr	18
2989	chr1	133760026	133760060	BXD085	9	9	D	False	10/10	10	1	-1	contr	18
2993	chr1	134315673	134315693	BXD039	8	8	D	False	7/7	7	1	1	expan	16
2994	chr1	134528306	134528361	BXD002	13	13	B	False	14/14	14	1	-1	contr	26
2995	chr1	134528306	134528361	BXD031	13	13	B	False	14/14	14	1	-1	contr	26
2996	chr1	134528306	134528361	BXD065b	9	9	D	False	8/8	8	1	1	expan	18
2997	chr1	134528306	134528361	BXD098	13	13	D	False	8/8	8	5	1	expan	26
2998	chr1	134543457	134543508	BXD042	12	12	B	False	13/13	13	1	-1	contr	24
2999	chr1	134543457	134543508	BXD049	12	12	B	False	13/13	13	1	-1	contr	24
3000	chr1	134644177	134644200	BXD098	13	13	D	False	10/10	10	3	1	expan	26
3001	chr1	134726106	134726149	BXD171	7	7	B	False	11/11	11	4	-1	contr	14
3002	chr1	134739098	134739153	BXD020	12	12	D	False	13/13	13	1	-1	contr	24
3003	chr1	134739098	134739153	BXD032	12	12	D	False	13/13	13	1	-1	contr	24
3004	chr1	134844516	134844567	BXD001	12	12	B	False	13/13	13	1	-1	contr	24
3005	chr1	134844516	134844567	BXD016	12	12	B	False	13/13	13	1	-1	contr	24
3006	chr1	134844516	134844567	BXD018	12	12	B	False	13/13	13	1	-1	contr	24
3007	chr1	134844516	134844567	BXD022	11	11	B	False	13/13	13	2	-1	contr	22
3008	chr1	134844516	134844567	BXD038	12	12	B	False	13/13	13	1	-1	contr	24
3009	chr1	134844516	134844567	BXD078	14	14	B	False	13/13	13	1	1	expan	28
3010	chr1	134844516	134844567	BXD086	12	12	B	False	13/13	13	1	-1	contr	24
3011	chr1	134844516	134844567	BXD213	12	12	B	False	13/13	13	1	-1	contr	24
3012	chr1	134855133	134855168	BXD038	10	10	B	False	9/9	9	1	1	expan	20
3013	chr1	134934421	134934455	BXD014	8	8	B	False	7/7	7	1	1	expan	16
3014	chr1	135033600	135033615	BXD006	8	8	D	False	7/7	7	1	1	expan	16
3015	chr1	135034980	135035004	BXD102	10	10	D	False	9/9	9	1	1	expan	20
3016	chr1	135079917	135079964	BXD089	11	11	B	False	12/12	12	1	-1	contr	22
3023	chr1	135350027	135350078	BXD038	12	12	B	False	13/13	13	1	-1	contr	24
3024	chr1	135350027	135350078	BXD048a	14	14	B	False	13/13	13	1	1	expan	28
3025	chr1	135350027	135350078	BXD075	12	12	B	False	13/13	13	1	-1	contr	24
3026	chr1	135350027	135350078	BXD095	12	12	B	False	13/13	13	1	-1	contr	24
3027	chr1	135564272	135564306	BXD078	6	6	B	False	5/5	5	1	1	expan	12
3028	chr1	135629567	135629594	BXD148	8	8	B	False	7/7	7	1	1	expan	16
3029	chr1	135781103	135781154	BXD005	12	12	D	False	11/11	11	1	1	expan	24
3030	chr1	135781103	135781154	BXD029	12	12	D	False	11/11	11	1	1	expan	24
3031	chr1	135781103	135781154	BXD029_trl4	12	12	D	False	11/11	11	1	1	expan	24
3032	chr1	135806317	135806376	BXD005	13	13	D	False	14/14	14	1	-1	contr	26
3034	chr1	136511874	136511921	BXD016	11	11	B	False	12/12	12	1	-1	contr	22
3035	chr1	136539918	136539939	BXD045	12	12	B	False	11/11	11	1	1	expan	24
3036	chr1	136539918	136539939	BXD055	12	12	B	False	11/11	11	1	1	expan	24
3039	chr1	137257762	137257801	BXD006	13	13	D	False	12/12	12	1	1	expan	26
3040	chr1	137257762	137257801	BXD024_cep	13	13	D	False	12/12	12	1	1	expan	26
3041	chr1	137257762	137257801	BXD028	11	11	D	False	12/12	12	1	-1	contr	22
3042	chr1	137257762	137257801	BXD049	11	11	B	False	10/10	10	1	1	expan	22
3043	chr1	137257762	137257801	BXD098	11	11	B	False	10/10	10	1	1	expan	22
3081	chr1	137525256	137525283	BXD024_cep	11	11	D	False	10/10	10	1	1	expan	22
3093	chr1	137977417	137977461	BXD024	18	18	D	False	17/17	17	1	1	expan	36
3094	chr1	137977417	137977461	BXD036	16	16	B	False	15/15	15	1	1	expan	32
3095	chr1	137977417	137977461	BXD209	16	16	D	False	17/17	17	1	-1	contr	32
3096	chr1	137977417	137977461	BXD223	16	16	D	False	17/17	17	1	-1	contr	32
3100	chr1	138378373	138378414	BXD031	16	16	B	False	14/14	14	2	1	expan	32
3101	chr1	138378373	138378414	BXD065a	13	13	D	False	14/14	14	1	-1	contr	26
3102	chr1	138378373	138378414	BXD065	13	13	D	False	14/14	14	1	-1	contr	26
3103	chr1	138378373	138378414	BXD065b	13	13	D	False	14/14	14	1	-1	contr	26
3104	chr1	138378373	138378414	BXD069	13	13	D	False	14/14	14	1	-1	contr	26
3105	chr1	138378373	138378414	BXD087	13	13	D	False	14/14	14	1	-1	contr	26
3106	chr1	138379222	138379263	BXD014	15	15	B	False	14/14	14	1	1	expan	30
3107	chr1	138379222	138379263	BXD099	12	12	D	False	14/14	14	2	-1	contr	24
3108	chr1	138653493	138653540	BXD001	11	11	B	False	12/12	12	1	-1	contr	22
3109	chr1	138653493	138653540	BXD002	11	11	B	False	12/12	12	1	-1	contr	22
3110	chr1	138653493	138653540	BXD006	14	14	D	False	13/13	13	1	1	expan	28
3111	chr1	138653493	138653540	BXD008	11	11	B	False	12/12	12	1	-1	contr	22
3112	chr1	138653493	138653540	BXD009	11	11	B	False	12/12	12	1	-1	contr	22
3113	chr1	138653493	138653540	BXD011	14	14	D	False	13/13	13	1	1	expan	28
3114	chr1	138653493	138653540	BXD012	11	11	B	False	12/12	12	1	-1	contr	22
3115	chr1	138653493	138653540	BXD013	14	14	D	False	13/13	13	1	1	expan	28
3116	chr1	138653493	138653540	BXD014	11	11	B	False	12/12	12	1	-1	contr	22
3117	chr1	138653493	138653540	BXD015	14	14	D	False	13/13	13	1	1	expan	28
3118	chr1	138653493	138653540	BXD016	11	11	B	False	12/12	12	1	-1	contr	22
3119	chr1	138653493	138653540	BXD018	11	11	B	False	12/12	12	1	-1	contr	22
3120	chr1	138653493	138653540	BXD019	11	11	B	False	12/12	12	1	-1	contr	22
3121	chr1	138653493	138653540	BXD020	14	14	D	False	13/13	13	1	1	expan	28
3122	chr1	138653493	138653540	BXD021	11	11	B	False	12/12	12	1	-1	contr	22
3123	chr1	138653493	138653540	BXD022	11	11	B	False	12/12	12	1	-1	contr	22
3124	chr1	138653493	138653540	BXD024_cep	14	14	D	False	13/13	13	1	1	expan	28
3125	chr1	138653493	138653540	BXD024	14	14	D	False	13/13	13	1	1	expan	28
3126	chr1	138653493	138653540	BXD027	14	14	D	False	13/13	13	1	1	expan	28
3127	chr1	138653493	138653540	BXD028	14	14	D	False	13/13	13	1	1	expan	28
3128	chr1	138653493	138653540	BXD029	14	14	D	False	13/13	13	1	1	expan	28
3129	chr1	138653493	138653540	BXD029_trl4	14	14	D	False	13/13	13	1	1	expan	28
3130	chr1	138653493	138653540	BXD031	11	11	B	False	12/12	12	1	-1	contr	22
3131	chr1	138653493	138653540	BXD032	14	14	D	False	13/13	13	1	1	expan	28
3132	chr1	138653493	138653540	BXD036	11	11	B	False	12/12	12	1	-1	contr	22
3133	chr1	138653493	138653540	BXD038	11	11	B	False	12/12	12	1	-1	contr	22
3134	chr1	138653493	138653540	BXD040	11	11	B	False	12/12	12	1	-1	contr	22
3135	chr1	138653493	138653540	BXD042	11	11	B	False	12/12	12	1	-1	contr	22
3136	chr1	138653493	138653540	BXD043	11	11	B	False	12/12	12	1	-1	contr	22
3137	chr1	138653493	138653540	BXD045	11	11	B	False	12/12	12	1	-1	contr	22
3138	chr1	138653493	138653540	BXD048a	11	11	B	False	12/12	12	1	-1	contr	22
3139	chr1	138653493	138653540	BXD049	11	11	B	False	12/12	12	1	-1	contr	22
3140	chr1	138653493	138653540	BXD050	11	11	B	False	12/12	12	1	-1	contr	22
3141	chr1	138653493	138653540	BXD053	11	11	B	False	12/12	12	1	-1	contr	22
3142	chr1	138653493	138653540	BXD055	11	11	B	False	12/12	12	1	-1	contr	22
3143	chr1	138653493	138653540	BXD056	11	11	B	False	12/12	12	1	-1	contr	22
3144	chr1	138653493	138653540	BXD060	11	11	B	False	12/12	12	1	-1	contr	22
3145	chr1	138653493	138653540	BXD061	11	11	B	False	12/12	12	1	-1	contr	22
3146	chr1	138653493	138653540	BXD062	11	11	B	False	12/12	12	1	-1	contr	22
3147	chr1	138653493	138653540	BXD066	11	11	B	False	12/12	12	1	-1	contr	22
3148	chr1	138653493	138653540	BXD068	11	11	B	False	12/12	12	1	-1	contr	22
3149	chr1	138653493	138653540	BXD071	11	11	B	False	12/12	12	1	-1	contr	22
3150	chr1	138653493	138653540	BXD073a	11	11	B	False	12/12	12	1	-1	contr	22
3151	chr1	138653493	138653540	BXD073b	11	11	B	False	12/12	12	1	-1	contr	22
3152	chr1	138653493	138653540	BXD075	11	11	B	False	12/12	12	1	-1	contr	22
3153	chr1	138653493	138653540	BXD077	11	11	B	False	12/12	12	1	-1	contr	22
3154	chr1	138653493	138653540	BXD084	11	11	B	False	12/12	12	1	-1	contr	22
3155	chr1	138653493	138653540	BXD085	11	11	B	False	12/12	12	1	-1	contr	22
3156	chr1	138653493	138653540	BXD086	11	11	B	False	12/12	12	1	-1	contr	22
3157	chr1	138653493	138653540	BXD089	11	11	B	False	12/12	12	1	-1	contr	22
3158	chr1	138653493	138653540	BXD090	11	11	B	False	12/12	12	1	-1	contr	22
3159	chr1	138653493	138653540	BXD095	11	11	B	False	12/12	12	1	-1	contr	22
3160	chr1	138653493	138653540	BXD098	11	11	B	False	12/12	12	1	-1	contr	22
3161	chr1	138653493	138653540	BXD100	11	11	B	False	12/12	12	1	-1	contr	22
3162	chr1	138653493	138653540	BXD101	11	11	B	False	12/12	12	1	-1	contr	22
3167	chr1	139304449	139304500	BXD073	14	14	B	False	13/13	13	1	1	expan	28
3168	chr1	139561485	139561528	BXD001	12	12	B	False	11/11	11	1	1	expan	24
3169	chr1	139561485	139561528	BXD014	12	12	B	False	11/11	11	1	1	expan	24
3170	chr1	139561485	139561528	BXD060	12	12	B	False	11/11	11	1	1	expan	24
3171	chr1	139561485	139561528	BXD195	12	12	B	False	11/11	11	1	1	expan	24
3172	chr1	139561485	139561528	BXD219	12	12	B	False	11/11	11	1	1	expan	24
3173	chr1	139561485	139561528	BXD224	12	12	B	False	11/11	11	1	1	expan	24
3174	chr1	139639067	139639098	BXD191	9	9	B	False	8/8	8	1	1	expan	18
3175	chr1	139639067	139639098	BXD196	9	9	B	False	8/8	8	1	1	expan	18
3176	chr1	139639067	139639098	BXD198	9	9	B	False	8/8	8	1	1	expan	18
3177	chr1	139639067	139639098	BXD199	9	9	B	False	8/8	8	1	1	expan	18
3178	chr1	139639067	139639098	BXD205	9	9	B	False	8/8	8	1	1	expan	18
3179	chr1	139639067	139639098	BXD213	9	9	B	False	8/8	8	1	1	expan	18
3180	chr1	139639067	139639098	BXD214	9	9	B	False	8/8	8	1	1	expan	18
3181	chr1	139639067	139639098	BXD226	9	9	B	False	8/8	8	1	1	expan	18
3182	chr1	139639067	139639098	BXD227	9	9	B	False	8/8	8	1	1	expan	18
3183	chr1	139873056	139873097	BXD173	15	15	B	False	14/14	14	1	1	expan	30
3184	chr1	139961442	139961497	BXD002	15	15	B	False	14/14	14	1	1	expan	30
3185	chr1	139994967	139995010	BXD009	12	12	B	False	11/11	11	1	1	expan	24
3186	chr1	139994967	139995010	BXD065	16	16	D	False	15/15	15	1	1	expan	32
3187	chr1	140153019	140153068	BXD015	11	11	B	False	10/10	10	1	1	expan	22
3188	chr1	140153019	140153068	BXD073a	9	9	B	False	10/10	10	1	-1	contr	18
3189	chr1	140356299	140356325	BXD005	10	10	D	False	9/9	9	1	1	expan	20
3190	chr1	140356299	140356325	BXD012	10	10	B	False	9/9	9	1	1	expan	20
3191	chr1	140403218	140403245	BXD100	12	12	B	False	14/14	14	2	-1	contr	24
3192	chr1	140403218	140403245	BXD101	12	12	B	False	14/14	14	2	-1	contr	24
3220	chr1	143657891	143657938	BXD078	13	13	B	False	12/12	12	1	1	expan	26
3221	chr1	143694510	143694565	BXD032	15	15	D	False	14/14	14	1	1	expan	30
3224	chr1	144520160	144520203	BXD075	12	12	B	False	11/11	11	1	1	expan	24
3225	chr1	144612459	144612514	BXD009	15	15	D	False	14/14	14	1	1	expan	30
3226	chr1	144612459	144612514	BXD028	13	13	D	False	14/14	14	1	-1	contr	26
3227	chr1	144612459	144612514	BXD032	16	16	D	False	14/14	14	2	1	expan	32
3228	chr1	144612459	144612514	BXD040	15	15	B	False	14/14	14	1	1	expan	30
3229	chr1	144612459	144612514	BXD065a	15	15	D	False	14/14	14	1	1	expan	30
3230	chr1	144612459	144612514	BXD078	15	15	B	False	14/14	14	1	1	expan	30
3231	chr1	144612459	144612514	BXD083	15	15	B	False	14/14	14	1	1	expan	30
3232	chr1	144612459	144612514	BXD085	13	13	B	False	14/14	14	1	-1	contr	26
3233	chr1	144612459	144612514	BXD099	15	15	D	False	14/14	14	1	1	expan	30
3234	chr1	144612459	144612514	BXD169	13	13	B	False	14/14	14	1	-1	contr	26
3235	chr1	144612459	144612514	BXD174	13	13	B	False	14/14	14	1	-1	contr	26
3240	chr1	144748746	144748775	BXD005	7	7	D	False	6/6	6	1	1	expan	14
3268	chr1	146750811	146750858	BXD005	13	13	D	False	12/12	12	1	1	expan	26
3269	chr1	146750811	146750858	BXD019	13	13	B	False	12/12	12	1	1	expan	26
3270	chr1	146750811	146750858	BXD024_cep	13	13	D	False	12/12	12	1	1	expan	26
3271	chr1	146750811	146750858	BXD024	13	13	D	False	12/12	12	1	1	expan	26
3272	chr1	146750811	146750858	BXD029	13	13	D	False	12/12	12	1	1	expan	26
3273	chr1	146750811	146750858	BXD029_trl4	14	14	D	False	12/12	12	2	1	expan	28
3274	chr1	146750811	146750858	BXD049	13	13	B	False	12/12	12	1	1	expan	26
3333	chr1	147994697	147994728	BXD060	7	7	B	False	8/8	8	1	-1	contr	14
3334	chr1	147994697	147994728	BXD068	7	7	B	False	8/8	8	1	-1	contr	14
3343	chr1	149110711	149110758	BXD178	13	13	D	False	12/12	12	1	1	expan	26
3349	chr1	149918591	149918629	BXD043	12	12	B	False	13/13	13	1	-1	contr	24
3350	chr1	150021920	150021961	BXD002	13	13	B	False	14/14	14	1	-1	contr	26
3351	chr1	150021920	150021961	BXD085	13	13	B	False	14/14	14	1	-1	contr	26
3352	chr1	150021920	150021961	BXD095	13	13	B	False	14/14	14	1	-1	contr	26
3353	chr1	150086282	150086337	BXD020	16	16	D	False	14/14	14	2	1	expan	32
3354	chr1	150086282	150086337	BXD027	15	15	D	False	14/14	14	1	1	expan	30
3355	chr1	150086282	150086337	BXD028	15	15	D	False	14/14	14	1	1	expan	30
3356	chr1	150086282	150086337	BXD029	15	15	D	False	14/14	14	1	1	expan	30
3357	chr1	150086282	150086337	BXD029_trl4	15	15	D	False	14/14	14	1	1	expan	30
3358	chr1	150086282	150086337	BXD053	13	13	B	False	14/14	14	1	-1	contr	26
3359	chr1	150086282	150086337	BXD065	13	13	D	False	14/14	14	1	-1	contr	26
3360	chr1	150086282	150086337	BXD077	13	13	B	False	14/14	14	1	-1	contr	26
3361	chr1	150086282	150086337	BXD181	15	15	D	False	14/14	14	1	1	expan	30
3362	chr1	150091999	150092058	BXD014	16	16	B	False	15/15	15	1	1	expan	32
3363	chr1	150091999	150092058	BXD032	13	13	D	False	14/14	14	1	-1	contr	26
3364	chr1	150091999	150092058	BXD050	16	16	B	False	15/15	15	1	1	expan	32
3365	chr1	150110181	150110232	BXD002	14	14	B	False	13/13	13	1	1	expan	28
3366	chr1	150110181	150110232	BXD006	14	14	B	False	13/13	13	1	1	expan	28
3367	chr1	150110181	150110232	BXD042	12	12	B	False	13/13	13	1	-1	contr	24
3368	chr1	150110181	150110232	BXD048a	14	14	B	False	13/13	13	1	1	expan	28
3369	chr1	150110181	150110232	BXD100	12	12	B	False	13/13	13	1	-1	contr	24
3370	chr1	150571255	150571326	BXD006	13	13	B	False	12/12	12	1	1	expan	26
3371	chr1	150815738	150815793	BXD125	15	15	B	False	14/14	14	1	1	expan	30
3372	chr1	150815738	150815793	BXD183	15	15	B	False	14/14	14	1	1	expan	30
3373	chr1	150827960	150827991	BXD075	17	17	B	False	16/16	16	1	1	expan	34
3374	chr1	150975664	150975719	BXD078	15	15	B	False	14/14	14	1	1	expan	30
3375	chr1	150975664	150975719	BXD195	15	15	B	False	14/14	14	1	1	expan	30
3376	chr1	150975664	150975719	BXD224	15	15	B	False	14/14	14	1	1	expan	30
3379	chr1	151384778	151384829	BXD012	14	14	B	False	13/13	13	1	1	expan	28
3381	chr1	151590300	151590339	BXD131	9	9	D	False	10/10	10	1	-1	contr	18
3382	chr1	151590300	151590339	BXD137	9	9	D	False	10/10	10	1	-1	contr	18
3383	chr1	151590300	151590339	BXD141	9	9	D	False	10/10	10	1	-1	contr	18
3384	chr1	151590300	151590339	BXD156	9	9	D	False	10/10	10	1	-1	contr	18
3385	chr1	151653031	151653075	BXD044	13	13	D	False	12/12	12	1	1	expan	26
3386	chr1	151853729	151853764	BXD048a	10	10	B	False	9/9	9	1	1	expan	20
3387	chr1	152048133	152048160	BXD055	15	15	B	False	14/14	14	1	1	expan	30
3396	chr1	152585499	152585524	BXD173	15	15	D	False	14/14	14	1	1	expan	30
3397	chr1	152702593	152702648	BXD001	13	13	B	False	14/14	14	1	-1	contr	26
3398	chr1	152702593	152702648	BXD008	13	13	B	False	14/14	14	1	-1	contr	26
3399	chr1	152702593	152702648	BXD012	13	13	B	False	14/14	14	1	-1	contr	26
3400	chr1	152702593	152702648	BXD014	13	13	B	False	14/14	14	1	-1	contr	26
3401	chr1	152702593	152702648	BXD015	13	13	B	False	14/14	14	1	-1	contr	26
3402	chr1	152702593	152702648	BXD016	13	13	B	False	14/14	14	1	-1	contr	26
3403	chr1	152702593	152702648	BXD018	13	13	B	False	14/14	14	1	-1	contr	26
3404	chr1	152702593	152702648	BXD036	13	13	B	False	14/14	14	1	-1	contr	26
3405	chr1	152702593	152702648	BXD038	13	13	B	False	14/14	14	1	-1	contr	26
3406	chr1	152702593	152702648	BXD040	13	13	B	False	14/14	14	1	-1	contr	26
3407	chr1	152702593	152702648	BXD043	13	13	B	False	14/14	14	1	-1	contr	26
3408	chr1	152702593	152702648	BXD045	13	13	B	False	14/14	14	1	-1	contr	26
3409	chr1	152702593	152702648	BXD048a	13	13	B	False	14/14	14	1	-1	contr	26
3410	chr1	152702593	152702648	BXD048	13	13	B	False	14/14	14	1	-1	contr	26
3411	chr1	152702593	152702648	BXD049	13	13	B	False	14/14	14	1	-1	contr	26
3412	chr1	152702593	152702648	BXD050	10	10	D	False	9/9	9	1	1	expan	20
3413	chr1	152702593	152702648	BXD051	13	13	B	False	14/14	14	1	-1	contr	26
3414	chr1	152702593	152702648	BXD053	13	13	B	False	14/14	14	1	-1	contr	26
3415	chr1	152702593	152702648	BXD055	13	13	B	False	14/14	14	1	-1	contr	26
3416	chr1	152702593	152702648	BXD061	13	13	B	False	14/14	14	1	-1	contr	26
3417	chr1	152702593	152702648	BXD064	13	13	B	False	14/14	14	1	-1	contr	26
3418	chr1	152702593	152702648	BXD065a	13	13	B	False	14/14	14	1	-1	contr	26
3419	chr1	152702593	152702648	BXD071	13	13	B	False	14/14	14	1	-1	contr	26
3420	chr1	152702593	152702648	BXD073	13	13	B	False	14/14	14	1	-1	contr	26
3421	chr1	152702593	152702648	BXD075	13	13	B	False	14/14	14	1	-1	contr	26
3422	chr1	152702593	152702648	BXD077	13	13	B	False	14/14	14	1	-1	contr	26
3423	chr1	152702593	152702648	BXD083	13	13	B	False	14/14	14	1	-1	contr	26
3424	chr1	152702593	152702648	BXD084	13	13	B	False	14/14	14	1	-1	contr	26
3425	chr1	152702593	152702648	BXD089	13	13	B	False	14/14	14	1	-1	contr	26
3426	chr1	152702593	152702648	BXD100	13	13	B	False	14/14	14	1	-1	contr	26
3427	chr1	152702593	152702648	BXD218	13	13	B	False	14/14	14	1	-1	contr	26
3430	chr1	152803430	152803479	BXD016	11	11	B	False	10/10	10	1	1	expan	22
3431	chr1	152803430	152803479	BXD029	12	12	D	False	13/13	13	1	-1	contr	24
3432	chr1	152803430	152803479	BXD029_trl4	12	12	D	False	13/13	13	1	-1	contr	24
3433	chr1	153030362	153030379	BXD223	10	10	D	False	9/9	9	1	1	expan	20
3434	chr1	153149990	153150013	BXD024	7	7	D	False	6/6	6	1	1	expan	14
3436	chr1	153243583	153243642	BXD009	13	13	D	False	14/14	14	1	-1	contr	26
3439	chr1	153758993	153759040	BXD016	10	10	B	False	12/12	12	2	-1	contr	20
3440	chr1	153758993	153759040	BXD168	11	11	B	False	12/12	12	1	-1	contr	22
3441	chr1	153758993	153759040	BXD169	11	11	B	False	12/12	12	1	-1	contr	22
3442	chr1	153758993	153759040	BXD173	11	11	B	False	12/12	12	1	-1	contr	22
3443	chr1	153758993	153759040	BXD174	11	11	B	False	12/12	12	1	-1	contr	22
3444	chr1	153758993	153759040	BXD177	11	11	B	False	12/12	12	1	-1	contr	22
3445	chr1	153758993	153759040	BXD186	11	11	B	False	12/12	12	1	-1	contr	22
3446	chr1	153758993	153759040	BXD197	11	11	B	False	12/12	12	1	-1	contr	22
3447	chr1	153758993	153759040	BXD222	11	11	B	False	12/12	12	1	-1	contr	22
3448	chr1	153787020	153787064	BXD089	14	14	B	False	15/15	15	1	-1	contr	28
3449	chr1	153889041	153889096	BXD016	13	13	B	False	14/14	14	1	-1	contr	26
3453	chr1	154089059	154089106	BXD002	11	11	B	False	12/12	12	1	-1	contr	22
3454	chr1	154089059	154089106	BXD006	11	11	B	False	12/12	12	1	-1	contr	22
3455	chr1	154089059	154089106	BXD008	11	11	B	False	12/12	12	1	-1	contr	22
3456	chr1	154089059	154089106	BXD012	11	11	B	False	12/12	12	1	-1	contr	22
3457	chr1	154089059	154089106	BXD014	11	11	B	False	12/12	12	1	-1	contr	22
3458	chr1	154089059	154089106	BXD015	11	11	B	False	12/12	12	1	-1	contr	22
3459	chr1	154089059	154089106	BXD016	11	11	B	False	12/12	12	1	-1	contr	22
3460	chr1	154089059	154089106	BXD019	11	11	B	False	12/12	12	1	-1	contr	22
3461	chr1	154089059	154089106	BXD020	11	11	B	False	12/12	12	1	-1	contr	22
3462	chr1	154089059	154089106	BXD021	11	11	B	False	12/12	12	1	-1	contr	22
3463	chr1	154089059	154089106	BXD031	11	11	B	False	12/12	12	1	-1	contr	22
3464	chr1	154089059	154089106	BXD042	11	11	B	False	12/12	12	1	-1	contr	22
3465	chr1	154089059	154089106	BXD056	11	11	B	False	12/12	12	1	-1	contr	22
3466	chr1	154089059	154089106	BXD078	11	11	B	False	12/12	12	1	-1	contr	22
3467	chr1	154089059	154089106	BXD079	11	11	B	False	12/12	12	1	-1	contr	22
3468	chr1	154089059	154089106	BXD084	11	11	B	False	12/12	12	1	-1	contr	22
3469	chr1	154089059	154089106	BXD100	11	11	B	False	12/12	12	1	-1	contr	22
3470	chr1	154089059	154089106	BXD114	11	11	B	False	12/12	12	1	-1	contr	22
3471	chr1	154089059	154089106	BXD169	11	11	B	False	12/12	12	1	-1	contr	22
3472	chr1	154089059	154089106	BXD177	13	13	B	False	12/12	12	1	1	expan	26
3473	chr1	154089059	154089106	BXD218	11	11	B	False	12/12	12	1	-1	contr	22
3477	chr1	154409004	154409051	BXD006	13	13	B	False	12/12	12	1	1	expan	26
3478	chr1	154409004	154409051	BXD045	11	11	B	False	12/12	12	1	-1	contr	22
3479	chr1	154409004	154409051	BXD055	11	11	B	False	12/12	12	1	-1	contr	22
3480	chr1	154409004	154409051	BXD077	11	11	B	False	12/12	12	1	-1	contr	22
3481	chr1	154652333	154652392	BXD090	14	14	B	False	15/15	15	1	-1	contr	28
3482	chr1	154652333	154652392	BXD180	16	16	B	False	15/15	15	1	1	expan	32
3486	chr1	155299722	155299761	BXD019	11	11	B	False	10/10	10	1	1	expan	22
3487	chr1	155299722	155299761	BXD190	11	11	B	False	10/10	10	1	1	expan	22
3488	chr1	155299722	155299761	BXD218	11	11	B	False	10/10	10	1	1	expan	22
3489	chr1	155384449	155384492	BXD098	10	10	D	False	11/11	11	1	-1	contr	20
3503	chr1	155676304	155676351	BXD012	11	11	B	False	12/12	12	1	-1	contr	22
3504	chr1	155676304	155676351	BXD013	11	11	D	False	12/12	12	1	-1	contr	22
3505	chr1	155676304	155676351	BXD042	13	13	B	False	12/12	12	1	1	expan	26
3506	chr1	155676304	155676351	BXD090	11	11	B	False	12/12	12	1	-1	contr	22
3507	chr1	155874548	155874563	BXD011	3	3	D	False	4/4	4	1	-1	contr	6
3508	chr1	155889492	155889523	BXD065b	9	9	B	False	8/8	8	1	1	expan	18
3509	chr1	155961399	155961452	BXD101	10	10	B	False	9/9	9	1	1	expan	20
3510	chr1	155961399	155961452	BXD196	8	8	B	False	9/9	9	1	-1	contr	16
3511	chr1	155961399	155961452	BXD222	7	7	B	False	9/9	9	2	-1	contr	14
3512	chr1	155961399	155961452	BXD227	8	8	B	False	9/9	9	1	-1	contr	16
3513	chr1	156014795	156014849	BXD011	15	15	D	False	14/14	14	1	1	expan	30
3514	chr1	156205606	156205641	BXD160	10	10	B	False	9/9	9	1	1	expan	20
3515	chr1	156205606	156205641	BXD169	10	10	B	False	9/9	9	1	1	expan	20
3516	chr1	156205606	156205641	BXD181	10	10	B	False	9/9	9	1	1	expan	20
3517	chr1	156449033	156449056	BXD001	7	7	B	False	6/6	6	1	1	expan	14
3518	chr1	156449033	156449056	BXD009	10	10	D	False	9/9	9	1	1	expan	20
3519	chr1	156449033	156449056	BXD013	10	10	D	False	9/9	9	1	1	expan	20
3520	chr1	156449033	156449056	BXD022	10	10	D	False	9/9	9	1	1	expan	20
3521	chr1	156449033	156449056	BXD027	10	10	D	False	9/9	9	1	1	expan	20
3522	chr1	156449033	156449056	BXD029	10	10	D	False	9/9	9	1	1	expan	20
3523	chr1	156604611	156604630	BXD034	8	8	D	False	9/9	9	1	-1	contr	16
3524	chr1	156855597	156855636	BXD073	9	9	B	False	10/10	10	1	-1	contr	18
3525	chr1	156859008	156859055	BXD001	11	11	B	False	12/12	12	1	-1	contr	22
3526	chr1	156859008	156859055	BXD015	11	11	B	False	12/12	12	1	-1	contr	22
3527	chr1	156859008	156859055	BXD020	11	11	B	False	12/12	12	1	-1	contr	22
3528	chr1	156859008	156859055	BXD036	13	13	B	False	12/12	12	1	1	expan	26
3529	chr1	156981264	156981291	BXD013	13	13	D	False	14/14	14	1	-1	contr	26
3530	chr1	156981264	156981291	BXD062	13	13	D	False	14/14	14	1	-1	contr	26
3531	chr1	156981264	156981291	BXD067	13	13	D	False	14/14	14	1	-1	contr	26
3532	chr1	156981264	156981291	BXD083	13	13	D	False	14/14	14	1	-1	contr	26
3535	chr1	157195046	157195061	BXD022	13	13	D	False	14/14	14	1	-1	contr	26
3536	chr1	157195046	157195061	BXD029_trl4	13	13	D	False	14/14	14	1	-1	contr	26
3537	chr1	157195046	157195061	BXD087	15	15	D	False	14/14	14	1	1	expan	30
3538	chr1	157195046	157195061	BXD131	15	15	D	False	14/14	14	1	1	expan	30
3539	chr1	157195046	157195061	BXD149	13	13	D	False	14/14	14	1	-1	contr	26
3540	chr1	157195046	157195061	BXD175	15	15	D	False	14/14	14	1	1	expan	30
3541	chr1	157309746	157309773	BXD013	13	13	D	False	12/12	12	1	1	expan	26
3542	chr1	157334074	157334129	BXD009	15	15	D	False	14/14	14	1	1	expan	30
3543	chr1	157334074	157334129	BXD011	15	15	D	False	14/14	14	1	1	expan	30
3544	chr1	157334074	157334129	BXD012	15	15	B	False	14/14	14	1	1	expan	30
3545	chr1	157334074	157334129	BXD021	15	15	B	False	14/14	14	1	1	expan	30
3546	chr1	157334074	157334129	BXD022	15	15	D	False	14/14	14	1	1	expan	30
3547	chr1	157334074	157334129	BXD068	13	13	B	False	14/14	14	1	-1	contr	26
3548	chr1	157334074	157334129	BXD073a	13	13	B	False	14/14	14	1	-1	contr	26
3549	chr1	157334074	157334129	BXD073b	13	13	B	False	14/14	14	1	-1	contr	26
3550	chr1	157334074	157334129	BXD075	13	13	B	False	14/14	14	1	-1	contr	26
3551	chr1	157334074	157334129	BXD077	13	13	B	False	14/14	14	1	-1	contr	26
3552	chr1	157334074	157334129	BXD084	13	13	B	False	14/14	14	1	-1	contr	26
3553	chr1	157334074	157334129	BXD197	15	15	B	False	14/14	14	1	1	expan	30
3554	chr1	157334074	157334129	BXD227	15	15	B	False	14/14	14	1	1	expan	30
3555	chr1	157503681	157503712	BXD009	10	10	D	False	9/9	9	1	1	expan	20
3556	chr1	157503681	157503712	BXD011	10	10	D	False	9/9	9	1	1	expan	20
3557	chr1	157522255	157522302	BXD031	11	11	B	False	12/12	12	1	-1	contr	22
3558	chr1	157522255	157522302	BXD156	14	14	D	False	13/13	13	1	1	expan	28
3559	chr1	157544316	157544355	BXD006	11	11	B	False	10/10	10	1	1	expan	22
3560	chr1	157544316	157544355	BXD029_trl4	12	12	D	False	13/13	13	1	-1	contr	24
3561	chr1	157544316	157544355	BXD031	11	11	B	False	10/10	10	1	1	expan	22
3562	chr1	157544316	157544355	BXD033	12	12	D	False	13/13	13	1	-1	contr	24
3563	chr1	157544316	157544355	BXD078	11	11	B	False	10/10	10	1	1	expan	22
3564	chr1	157544316	157544355	BXD098	12	12	D	False	13/13	13	1	-1	contr	24
3575	chr1	157951131	157951186	BXD018	13	13	B	False	14/14	14	1	-1	contr	26
3576	chr1	157951131	157951186	BXD075	16	16	B	False	14/14	14	2	1	expan	32
3577	chr1	157960608	157960635	BXD050	13	13	D	False	12/12	12	1	1	expan	26
3578	chr1	158121241	158121295	BXD060	12	12	B	False	11/11	11	1	1	expan	24
3580	chr1	158269181	158269200	BXD011	10	10	D	False	9/9	9	1	1	expan	20
3581	chr1	158269181	158269200	BXD013	10	10	D	False	9/9	9	1	1	expan	20
3582	chr1	158269181	158269200	BXD022	10	10	D	False	9/9	9	1	1	expan	20
3583	chr1	158269181	158269200	BXD024	10	10	D	False	9/9	9	1	1	expan	20
3584	chr1	158557632	158557664	BXD024_cep	17	17	D	False	16/16	16	1	1	expan	34
3585	chr1	158557632	158557664	BXD024	17	17	D	False	16/16	16	1	1	expan	34
3586	chr1	158780626	158780653	BXD009	10	10	D	False	9/9	9	1	1	expan	20
3587	chr1	158780626	158780653	BXD011	10	10	D	False	9/9	9	1	1	expan	20
3588	chr1	158780626	158780653	BXD013	10	10	D	False	9/9	9	1	1	expan	20
3589	chr1	158780626	158780653	BXD024_cep	10	10	D	False	9/9	9	1	1	expan	20
3590	chr1	158780626	158780653	BXD024	10	10	D	False	9/9	9	1	1	expan	20
3591	chr1	158780626	158780653	BXD027	10	10	D	False	9/9	9	1	1	expan	20
3592	chr1	158780626	158780653	BXD028	10	10	D	False	9/9	9	1	1	expan	20
3593	chr1	158780626	158780653	BXD029	10	10	D	False	9/9	9	1	1	expan	20
3594	chr1	158780626	158780653	BXD029_trl4	10	10	D	False	9/9	9	1	1	expan	20
3595	chr1	158780626	158780653	BXD032	10	10	D	False	9/9	9	1	1	expan	20
3596	chr1	158780626	158780653	BXD034	10	10	D	False	9/9	9	1	1	expan	20
3597	chr1	158780626	158780653	BXD039	10	10	D	False	9/9	9	1	1	expan	20
3598	chr1	158780626	158780653	BXD043	10	10	D	False	9/9	9	1	1	expan	20
3599	chr1	158780626	158780653	BXD044	10	10	D	False	9/9	9	1	1	expan	20
3600	chr1	158780626	158780653	BXD050	10	10	D	False	9/9	9	1	1	expan	20
3601	chr1	158780626	158780653	BXD051	10	10	D	False	9/9	9	1	1	expan	20
3602	chr1	158780626	158780653	BXD053	10	10	D	False	9/9	9	1	1	expan	20
3603	chr1	158780626	158780653	BXD062	10	10	D	False	9/9	9	1	1	expan	20
3604	chr1	158780626	158780653	BXD063	10	10	D	False	9/9	9	1	1	expan	20
3605	chr1	158780626	158780653	BXD064	10	10	D	False	9/9	9	1	1	expan	20
3606	chr1	158780626	158780653	BXD066	10	10	D	False	9/9	9	1	1	expan	20
3607	chr1	158780626	158780653	BXD067	10	10	D	False	9/9	9	1	1	expan	20
3608	chr1	158780626	158780653	BXD069	10	10	D	False	9/9	9	1	1	expan	20
3609	chr1	158780626	158780653	BXD070	10	10	D	False	9/9	9	1	1	expan	20
3610	chr1	158780626	158780653	BXD081	10	10	D	False	9/9	9	1	1	expan	20
3611	chr1	158780626	158780653	BXD083	10	10	D	False	9/9	9	1	1	expan	20
3612	chr1	158780626	158780653	BXD086	10	10	D	False	9/9	9	1	1	expan	20
3613	chr1	158780626	158780653	BXD087	10	10	D	False	9/9	9	1	1	expan	20
3614	chr1	158780626	158780653	BXD091	8	8	B	False	7/7	7	1	1	expan	16
3615	chr1	158780626	158780653	BXD098	10	10	D	False	9/9	9	1	1	expan	20
3616	chr1	158780626	158780653	BXD099	10	10	D	False	9/9	9	1	1	expan	20
3617	chr1	158780626	158780653	BXD100	10	10	D	False	9/9	9	1	1	expan	20
3618	chr1	158780626	158780653	BXD101	10	10	D	False	9/9	9	1	1	expan	20
3619	chr1	158780626	158780653	BXD102	10	10	D	False	9/9	9	1	1	expan	20
3620	chr1	158896381	158896404	BXD009	11	11	D	False	10/10	10	1	1	expan	22
3621	chr1	158896381	158896404	BXD022	11	11	D	False	10/10	10	1	1	expan	22
3622	chr1	158896381	158896404	BXD034	11	11	D	False	10/10	10	1	1	expan	22
3626	chr1	160156948	160156983	BXD050	11	11	D	False	12/12	12	1	-1	contr	22
3627	chr1	160371443	160371474	BXD150	9	9	B	False	8/8	8	1	1	expan	18
3628	chr1	160442634	160442685	BXD008	12	12	B	False	13/13	13	1	-1	contr	24
3629	chr1	160442634	160442685	BXD038	14	14	B	False	13/13	13	1	1	expan	28
3630	chr1	160442634	160442685	BXD042	14	14	B	False	13/13	13	1	1	expan	28
3631	chr1	160719935	160719998	BXD014	17	17	B	False	16/16	16	1	1	expan	34
3632	chr1	160719935	160719998	BXD018	17	17	B	False	16/16	16	1	1	expan	34
3633	chr1	160719935	160719998	BXD078	17	17	B	False	16/16	16	1	1	expan	34
3634	chr1	160762321	160762372	BXD005	12	12	D	False	13/13	13	1	-1	contr	24
3635	chr1	160762321	160762372	BXD044	12	12	D	False	13/13	13	1	-1	contr	24
3636	chr1	160762321	160762372	BXD051	12	12	D	False	13/13	13	1	-1	contr	24
3637	chr1	160762321	160762372	BXD060	11	11	B	False	10/10	10	1	1	expan	22
3638	chr1	160762321	160762372	BXD070	12	12	D	False	13/13	13	1	-1	contr	24
3639	chr1	160762321	160762372	BXD095	11	11	B	False	10/10	10	1	1	expan	22
3651	chr1	161728534	161728565	BXD019	9	9	B	False	8/8	8	1	1	expan	18
3652	chr1	161728534	161728565	BXD098	12	12	D	False	11/11	11	1	1	expan	24
3653	chr1	161820291	161820330	BXD011	9	9	D	False	8/8	8	1	1	expan	18
3654	chr1	161820291	161820330	BXD202	9	9	B	False	8/8	8	1	1	expan	18
3656	chr1	162038436	162038475	BXD013	12	12	D	False	13/13	13	1	-1	contr	24
3657	chr1	162038436	162038475	BXD043	12	12	D	False	13/13	13	1	-1	contr	24
3658	chr1	162038436	162038475	BXD045	9	9	B	False	10/10	10	1	-1	contr	18
3659	chr1	162038436	162038475	BXD048a	12	12	D	False	13/13	13	1	-1	contr	24
3660	chr1	162038436	162038475	BXD069	12	12	D	False	13/13	13	1	-1	contr	24
3661	chr1	162038436	162038475	BXD078	11	11	B	False	10/10	10	1	1	expan	22
3662	chr1	162038436	162038475	BXD100	11	11	D	False	13/13	13	2	-1	contr	22
3663	chr1	162038436	162038475	BXD101	12	12	D	False	13/13	13	1	-1	contr	24
3664	chr1	162038436	162038475	BXD102	12	12	D	False	13/13	13	1	-1	contr	24
3665	chr1	162038436	162038475	BXD125	12	12	D	False	13/13	13	1	-1	contr	24
3666	chr1	162038436	162038475	BXD137	12	12	D	False	13/13	13	1	-1	contr	24
3667	chr1	162038436	162038475	BXD156	12	12	D	False	13/13	13	1	-1	contr	24
3668	chr1	162233499	162233526	BXD005	10	10	D	False	9/9	9	1	1	expan	20
3672	chr1	162598016	162598047	BXD217	13	13	D	False	14/14	14	1	-1	contr	26
3673	chr1	162598016	162598047	BXD221	13	13	D	False	14/14	14	1	-1	contr	26
3674	chr1	162633146	162633189	BXD075	12	12	B	False	11/11	11	1	1	expan	24
3675	chr1	162653532	162653567	BXD027	15	15	D	False	14/14	14	1	1	expan	30
3676	chr1	162653532	162653567	BXD083	13	13	D	False	14/14	14	1	-1	contr	26
3677	chr1	162653532	162653567	BXD125	13	13	D	False	14/14	14	1	-1	contr	26
3678	chr1	162669622	162669661	BXD011	16	16	D	False	15/15	15	1	1	expan	32
3679	chr1	162669622	162669661	BXD013	16	16	D	False	15/15	15	1	1	expan	32
3680	chr1	162669622	162669661	BXD024	16	16	D	False	15/15	15	1	1	expan	32
3681	chr1	162669622	162669661	BXD029	16	16	D	False	15/15	15	1	1	expan	32
3682	chr1	162669622	162669661	BXD029_trl4	16	16	D	False	15/15	15	1	1	expan	32
3683	chr1	162873524	162873563	BXD083	12	12	D	False	11/11	11	1	1	expan	24
3684	chr1	162889404	162889443	BXD015	9	9	B	False	10/10	10	1	-1	contr	18
3685	chr1	162889404	162889443	BXD201	11	11	D	False	12/12	12	1	-1	contr	22
3686	chr1	162991730	162991769	BXD050	7	7	D	False	6/6	6	1	1	expan	14
3687	chr1	162991730	162991769	BXD068	11	11	B	False	10/10	10	1	1	expan	22
3688	chr1	162991730	162991769	BXD073a	11	11	B	False	10/10	10	1	1	expan	22
3689	chr1	163002989	163003024	BXD078	8	8	B	False	9/9	9	1	-1	contr	16
3703	chr1	163926807	163926838	BXD011	12	12	D	False	11/11	11	1	1	expan	24
3704	chr1	163926807	163926838	BXD013	10	10	D	False	11/11	11	1	-1	contr	20
3705	chr1	164195357	164195391	BXD015	9	9	D	False	10/10	10	1	-1	contr	18
3706	chr1	164195357	164195391	BXD024_cep	9	9	D	False	10/10	10	1	-1	contr	18
3707	chr1	164195357	164195391	BXD024	9	9	D	False	10/10	10	1	-1	contr	18
3708	chr1	164195357	164195391	BXD050	9	9	D	False	10/10	10	1	-1	contr	18
3709	chr1	164195357	164195391	BXD068	8	8	B	False	7/7	7	1	1	expan	16
3710	chr1	164195357	164195391	BXD075	9	9	D	False	10/10	10	1	-1	contr	18
3711	chr1	164195357	164195391	BXD088	8	8	B	False	7/7	7	1	1	expan	16
3712	chr1	164195357	164195391	BXD089	9	9	D	False	10/10	10	1	-1	contr	18
3713	chr1	164195357	164195391	BXD090	9	9	D	False	10/10	10	1	-1	contr	18
3714	chr1	164195357	164195391	BXD098	9	9	D	False	10/10	10	1	-1	contr	18
3715	chr1	164195357	164195391	BXD101	9	9	D	False	10/10	10	1	-1	contr	18
3716	chr1	164277694	164277733	BXD005	12	12	D	False	11/11	11	1	1	expan	24
3717	chr1	164277694	164277733	BXD009	12	12	D	False	11/11	11	1	1	expan	24
3718	chr1	164277694	164277733	BXD013	12	12	D	False	11/11	11	1	1	expan	24
3719	chr1	164277694	164277733	BXD022	12	12	D	False	11/11	11	1	1	expan	24
3720	chr1	164277694	164277733	BXD098	12	12	D	False	11/11	11	1	1	expan	24
3721	chr1	164412125	164412164	BXD065b	11	11	B	False	10/10	10	1	1	expan	22
3722	chr1	164412556	164412603	BXD073a	13	13	B	False	12/12	12	1	1	expan	26
3723	chr1	164412556	164412603	BXD091	13	13	B	False	12/12	12	1	1	expan	26
3724	chr1	164465235	164465262	BXD042	8	8	B	False	7/7	7	1	1	expan	16
3725	chr1	164713455	164713494	BXD060	11	11	B	False	10/10	10	1	1	expan	22
3726	chr1	164713455	164713494	BXD061	11	11	B	False	10/10	10	1	1	expan	22
3727	chr1	164713455	164713494	BXD065a	11	11	B	False	10/10	10	1	1	expan	22
3728	chr1	164713455	164713494	BXD065b	11	11	B	False	10/10	10	1	1	expan	22
3729	chr1	164713455	164713494	BXD071	11	11	B	False	10/10	10	1	1	expan	22
3730	chr1	164713455	164713494	BXD085	11	11	B	False	10/10	10	1	1	expan	22
3731	chr1	164713455	164713494	BXD088	11	11	B	False	10/10	10	1	1	expan	22
3732	chr1	164713455	164713494	BXD095	11	11	B	False	10/10	10	1	1	expan	22
3733	chr1	165155420	165155471	BXD001	14	14	B	False	13/13	13	1	1	expan	28
3734	chr1	165155420	165155471	BXD009	15	15	D	False	16/16	16	1	-1	contr	30
3735	chr1	165155420	165155471	BXD022	15	15	D	False	16/16	16	1	-1	contr	30
3736	chr1	165155420	165155471	BXD024_cep	15	15	D	False	16/16	16	1	-1	contr	30
3737	chr1	165155420	165155471	BXD024	15	15	D	False	16/16	16	1	-1	contr	30
3738	chr1	165155420	165155471	BXD027	18	18	D	False	16/16	16	2	1	expan	36
3739	chr1	165155420	165155471	BXD029	15	15	D	False	16/16	16	1	-1	contr	30
3740	chr1	165155420	165155471	BXD034	17	17	D	False	16/16	16	1	1	expan	34
3741	chr1	165155420	165155471	BXD039	15	15	D	False	16/16	16	1	-1	contr	30
3742	chr1	165155420	165155471	BXD042	14	14	B	False	13/13	13	1	1	expan	28
3743	chr1	165155420	165155471	BXD060	12	12	B	False	13/13	13	1	-1	contr	24
3744	chr1	165155420	165155471	BXD075	15	15	D	False	16/16	16	1	-1	contr	30
3745	chr1	165155420	165155471	BXD087	15	15	D	False	16/16	16	1	-1	contr	30
3746	chr1	165155420	165155471	BXD090	14	14	D	False	16/16	16	2	-1	contr	28
3747	chr1	165155420	165155471	BXD100	15	15	D	False	16/16	16	1	-1	contr	30
3748	chr1	165155420	165155471	BXD161	12	12	B	False	13/13	13	1	-1	contr	24
3749	chr1	165155420	165155471	BXD205	12	12	B	False	13/13	13	1	-1	contr	24
3750	chr1	165155420	165155471	BXD222	12	12	B	False	13/13	13	1	-1	contr	24
3751	chr1	165391715	165391732	BXD090	2	2	D	False	3/3	3	1	-1	contr	4
3752	chr1	165542163	165542214	BXD019	12	12	B	False	13/13	13	1	-1	contr	24
3753	chr1	165676023	165676052	BXD005	17	17	D	False	19/19	19	2	-1	contr	34
3754	chr1	165676023	165676052	BXD022	17	17	D	False	19/19	19	2	-1	contr	34
3755	chr1	165676023	165676052	BXD024_cep	17	17	D	False	19/19	19	2	-1	contr	34
3756	chr1	165676023	165676052	BXD024	17	17	D	False	19/19	19	2	-1	contr	34
3757	chr1	165676023	165676052	BXD027	17	17	D	False	19/19	19	2	-1	contr	34
3758	chr1	165676023	165676052	BXD029_trl4	17	17	D	False	19/19	19	2	-1	contr	34
3759	chr1	165676023	165676052	BXD048a	18	18	D	False	19/19	19	1	-1	contr	36
3760	chr1	165973332	165973347	BXD005	10	10	D	False	9/9	9	1	1	expan	20
3761	chr1	165973332	165973347	BXD009	10	10	D	False	9/9	9	1	1	expan	20
3762	chr1	165973332	165973347	BXD011	10	10	D	False	9/9	9	1	1	expan	20
3763	chr1	165973332	165973347	BXD013	10	10	D	False	9/9	9	1	1	expan	20
3764	chr1	165973332	165973347	BXD032	10	10	D	False	9/9	9	1	1	expan	20
3766	chr1	166261218	166261257	BXD001	9	9	B	False	10/10	10	1	-1	contr	18
3767	chr1	166261218	166261257	BXD005	12	12	D	False	13/13	13	1	-1	contr	24
3768	chr1	166261218	166261257	BXD009	12	12	D	False	13/13	13	1	-1	contr	24
3769	chr1	166261218	166261257	BXD011	12	12	D	False	13/13	13	1	-1	contr	24
3770	chr1	166261218	166261257	BXD013	12	12	D	False	13/13	13	1	-1	contr	24
3771	chr1	166261218	166261257	BXD022	12	12	D	False	13/13	13	1	-1	contr	24
3772	chr1	166261218	166261257	BXD024_cep	14	14	D	False	13/13	13	1	1	expan	28
3773	chr1	166261218	166261257	BXD024	14	14	D	False	13/13	13	1	1	expan	28
3774	chr1	166261218	166261257	BXD032	12	12	D	False	13/13	13	1	-1	contr	24
3775	chr1	166261218	166261257	BXD201	12	12	D	False	13/13	13	1	-1	contr	24
3776	chr1	166300898	166300925	BXD015	10	10	D	False	11/11	11	1	-1	contr	20
3777	chr1	166300898	166300925	BXD064	10	10	D	False	11/11	11	1	-1	contr	20
3778	chr1	166300898	166300925	BXD101	10	10	D	False	11/11	11	1	-1	contr	20
3779	chr1	166435666	166435709	BXD014	12	12	B	False	11/11	11	1	1	expan	24
3780	chr1	166435666	166435709	BXD062	14	14	D	False	15/15	15	1	-1	contr	28
3781	chr1	166435666	166435709	BXD063	14	14	D	False	15/15	15	1	-1	contr	28
3782	chr1	166435666	166435709	BXD074	14	14	D	False	15/15	15	1	-1	contr	28
3783	chr1	166435666	166435709	BXD086	14	14	D	False	15/15	15	1	-1	contr	28
[truncated: 27,464 more rows]
