# Supplementary material for: A novel quantitative trait locus implicates Msh3 in the propensity for genome-wide short tandem repeat expansions in mice
Source: Genome Res. 2023 May;33(5):689–702. doi: 10.1101/gr.277576.122 (PMC10317118; doi:10.1101/gr.277576.122)
Supplement: Supplemental Material [file supp_gr.277576.122_Supplemental_code.zip › BXD-STR-Mutator-Manuscript-main/outs/denovo_strs_filtered_intergenic.csv]

	chr	pos	end	strain	RN_A	RN_B	founder	fou_het	fou_gt	founder_rn	delta_fou	expand_sign	expand_type	RN_T
1	chr1	3134119	3134160	BXD184	15	15	D	False	14/14	14	1	1	expan	30
20	chr1	4449017	4449072	BXD123	16	16	D	False	15/15	15	1	1	expan	32
21	chr1	4517194	4517241	BXD024_cep	13	13	B	False	12/12	12	1	1	expan	26
22	chr1	4517194	4517241	BXD024	13	13	B	False	12/12	12	1	1	expan	26
23	chr1	4517194	4517241	BXD066	13	13	B	False	12/12	12	1	1	expan	26
24	chr1	4517194	4517241	BXD154	13	13	B	False	12/12	12	1	1	expan	26
27	chr1	5899946	5899985	BXD091	8	8	D	False	9/9	9	1	-1	contr	16
28	chr1	5927629	5927700	BXD006	10	10	D	False	11/11	11	1	-1	contr	20
29	chr1	5927629	5927700	BXD151	13	13	B	False	12/12	12	1	1	expan	26
30	chr1	5927629	5927700	BXD160	9	9	D	False	11/11	11	2	-1	contr	18
31	chr1	5963266	5963305	BXD095	11	11	D	False	10/10	10	1	1	expan	22
37	chr1	7554806	7554849	BXD001	12	12	B	False	11/11	11	1	1	expan	24
38	chr1	7757086	7757130	BXD018	8	8	B	False	9/9	9	1	-1	contr	16
39	chr1	7757086	7757130	BXD060	8	8	B	False	9/9	9	1	-1	contr	16
40	chr1	7757086	7757130	BXD065a	8	8	B	False	9/9	9	1	-1	contr	16
41	chr1	7757086	7757130	BXD065	8	8	B	False	9/9	9	1	-1	contr	16
42	chr1	7757086	7757130	BXD065b	8	8	B	False	9/9	9	1	-1	contr	16
43	chr1	7757086	7757130	BXD066	8	8	B	False	9/9	9	1	-1	contr	16
44	chr1	7757086	7757130	BXD067	8	8	B	False	9/9	9	1	-1	contr	16
45	chr1	7757086	7757130	BXD070	8	8	B	False	9/9	9	1	-1	contr	16
46	chr1	7757086	7757130	BXD071	8	8	B	False	9/9	9	1	-1	contr	16
47	chr1	7757086	7757130	BXD074	8	8	B	False	9/9	9	1	-1	contr	16
48	chr1	7757086	7757130	BXD084	8	8	B	False	9/9	9	1	-1	contr	16
49	chr1	7757086	7757130	BXD087	8	8	B	False	9/9	9	1	-1	contr	16
50	chr1	7757086	7757130	BXD089	8	8	B	False	9/9	9	1	-1	contr	16
51	chr1	7757086	7757130	BXD090	8	8	B	False	9/9	9	1	-1	contr	16
52	chr1	7757086	7757130	BXD099	8	8	B	False	9/9	9	1	-1	contr	16
53	chr1	7757086	7757130	BXD100	8	8	B	False	9/9	9	1	-1	contr	16
54	chr1	7757086	7757130	BXD101	8	8	B	False	9/9	9	1	-1	contr	16
55	chr1	7986821	7986852	BXD001	7	7	B	False	8/8	8	1	-1	contr	14
56	chr1	7986821	7986852	BXD002	7	7	B	False	8/8	8	1	-1	contr	14
57	chr1	7986821	7986852	BXD009	7	7	B	False	8/8	8	1	-1	contr	14
58	chr1	7986821	7986852	BXD013	7	7	B	False	8/8	8	1	-1	contr	14
59	chr1	7986821	7986852	BXD014	7	7	B	False	8/8	8	1	-1	contr	14
60	chr1	7986821	7986852	BXD018	7	7	B	False	8/8	8	1	-1	contr	14
61	chr1	7986821	7986852	BXD024_cep	7	7	B	False	8/8	8	1	-1	contr	14
62	chr1	7986821	7986852	BXD024	7	7	B	False	8/8	8	1	-1	contr	14
63	chr1	7986821	7986852	BXD027	7	7	B	False	8/8	8	1	-1	contr	14
64	chr1	7986821	7986852	BXD031	7	7	B	False	8/8	8	1	-1	contr	14
65	chr1	7986821	7986852	BXD032	7	7	B	False	8/8	8	1	-1	contr	14
66	chr1	8290480	8290543	BXD061	15	15	D	False	14/14	14	1	1	expan	30
67	chr1	8290480	8290543	BXD068	15	15	D	False	14/14	14	1	1	expan	30
68	chr1	8303362	8303409	BXD038	13	13	B	False	12/12	12	1	1	expan	26
69	chr1	8303362	8303409	BXD183	13	13	B	False	12/12	12	1	1	expan	26
82	chr1	9413992	9414011	BXD086	6	6	D	False	7/7	7	1	-1	contr	12
83	chr1	9420278	9420321	BXD019	9	9	D	False	8/8	8	1	1	expan	18
84	chr1	9420278	9420321	BXD032	10	10	B	False	11/11	11	1	-1	contr	20
86	chr1	10294485	10294552	BXD014	19	19	B	False	17/17	17	2	1	expan	38
87	chr1	10294485	10294552	BXD019	16	16	D	False	15/15	15	1	1	expan	32
88	chr1	10294485	10294552	BXD020	16	16	D	False	15/15	15	1	1	expan	32
89	chr1	10294485	10294552	BXD027	16	16	B	False	17/17	17	1	-1	contr	32
90	chr1	10294485	10294552	BXD029	16	16	D	False	15/15	15	1	1	expan	32
91	chr1	10294485	10294552	BXD029_trl4	16	16	D	False	15/15	15	1	1	expan	32
92	chr1	10294485	10294552	BXD034	16	16	B	False	17/17	17	1	-1	contr	32
93	chr1	10294485	10294552	BXD039	14	14	D	False	15/15	15	1	-1	contr	28
94	chr1	10294485	10294552	BXD042	16	16	B	False	17/17	17	1	-1	contr	32
95	chr1	10294485	10294552	BXD055	16	16	B	False	17/17	17	1	-1	contr	32
96	chr1	10294485	10294552	BXD069	16	16	B	False	17/17	17	1	-1	contr	32
97	chr1	10294485	10294552	BXD073	16	16	D	False	15/15	15	1	1	expan	32
98	chr1	10294485	10294552	BXD089	18	18	B	False	17/17	17	1	1	expan	36
99	chr1	10294485	10294552	BXD098	19	19	B	False	17/17	17	2	1	expan	38
100	chr1	10294485	10294552	BXD111	18	18	B	False	17/17	17	1	1	expan	36
101	chr1	10294485	10294552	BXD125	16	16	B	False	17/17	17	1	-1	contr	32
102	chr1	10294485	10294552	BXD173	18	18	B	False	17/17	17	1	1	expan	36
103	chr1	10294485	10294552	BXD195	16	16	B	False	17/17	17	1	-1	contr	32
104	chr1	10294485	10294552	BXD224	16	16	B	False	17/17	17	1	-1	contr	32
163	chr1	12032607	12032630	BXD075	5	5	D	False	4/4	4	1	1	expan	10
164	chr1	12066310	12066337	BXD205	5	5	D	False	7/7	7	2	-1	contr	10
165	chr1	12083962	12084005	BXD005	13	13	D	False	12/12	12	1	1	expan	26
166	chr1	12083962	12084005	BXD039	13	13	D	False	12/12	12	1	1	expan	26
167	chr1	12083962	12084005	BXD068	13	13	D	False	12/12	12	1	1	expan	26
168	chr1	12111417	12111448	BXD022	11	11	D	False	10/10	10	1	1	expan	22
169	chr1	12111417	12111448	BXD156	11	11	D	False	10/10	10	1	1	expan	22
170	chr1	12313033	12313080	BXD011	13	13	D	False	14/14	14	1	-1	contr	26
171	chr1	12313033	12313080	BXD021	15	15	D	False	14/14	14	1	1	expan	30
172	chr1	12313033	12313080	BXD027	13	13	B	False	12/12	12	1	1	expan	26
173	chr1	12313033	12313080	BXD029_trl4	13	13	D	False	14/14	14	1	-1	contr	26
174	chr1	12313033	12313080	BXD087	13	13	B	False	12/12	12	1	1	expan	26
175	chr1	12313033	12313080	BXD219	15	15	D	False	14/14	14	1	1	expan	30
176	chr1	12385232	12385266	BXD005	9	9	D	False	10/10	10	1	-1	contr	18
177	chr1	12385232	12385266	BXD006	9	9	D	False	10/10	10	1	-1	contr	18
178	chr1	12385232	12385266	BXD008	9	9	D	False	10/10	10	1	-1	contr	18
179	chr1	12385232	12385266	BXD011	9	9	D	False	10/10	10	1	-1	contr	18
180	chr1	12385232	12385266	BXD012	9	9	D	False	10/10	10	1	-1	contr	18
181	chr1	12385232	12385266	BXD015	9	9	D	False	10/10	10	1	-1	contr	18
182	chr1	12385232	12385266	BXD016	8	8	D	False	10/10	10	2	-1	contr	16
183	chr1	12385232	12385266	BXD019	9	9	D	False	10/10	10	1	-1	contr	18
184	chr1	12385232	12385266	BXD020	9	9	D	False	10/10	10	1	-1	contr	18
185	chr1	12385232	12385266	BXD021	9	9	D	False	10/10	10	1	-1	contr	18
186	chr1	12385232	12385266	BXD022	9	9	D	False	10/10	10	1	-1	contr	18
187	chr1	12385232	12385266	BXD028	9	9	D	False	10/10	10	1	-1	contr	18
188	chr1	12385232	12385266	BXD029	9	9	D	False	10/10	10	1	-1	contr	18
189	chr1	12385232	12385266	BXD029_trl4	9	9	D	False	10/10	10	1	-1	contr	18
190	chr1	12527426	12527452	BXD022	10	10	D	False	9/9	9	1	1	expan	20
191	chr1	12619865	12619900	BXD005	10	10	D	False	12/12	12	2	-1	contr	20
192	chr1	12619865	12619900	BXD006	11	11	D	False	12/12	12	1	-1	contr	22
193	chr1	12619865	12619900	BXD011	11	11	D	False	12/12	12	1	-1	contr	22
194	chr1	12619865	12619900	BXD012	11	11	D	False	12/12	12	1	-1	contr	22
195	chr1	12619865	12619900	BXD015	11	11	D	False	12/12	12	1	-1	contr	22
196	chr1	12619865	12619900	BXD016	11	11	D	False	12/12	12	1	-1	contr	22
197	chr1	12619865	12619900	BXD020	11	11	D	False	12/12	12	1	-1	contr	22
198	chr1	12619865	12619900	BXD021	11	11	D	False	12/12	12	1	-1	contr	22
199	chr1	12619865	12619900	BXD022	11	11	D	False	12/12	12	1	-1	contr	22
200	chr1	12619865	12619900	BXD028	11	11	D	False	12/12	12	1	-1	contr	22
201	chr1	12619865	12619900	BXD029	11	11	D	False	12/12	12	1	-1	contr	22
202	chr1	12619865	12619900	BXD029_trl4	11	11	D	False	12/12	12	1	-1	contr	22
203	chr1	12619865	12619900	BXD033	11	11	D	False	12/12	12	1	-1	contr	22
204	chr1	12619865	12619900	BXD039	11	11	D	False	12/12	12	1	-1	contr	22
205	chr1	12619865	12619900	BXD043	11	11	D	False	12/12	12	1	-1	contr	22
206	chr1	12619865	12619900	BXD044	11	11	D	False	12/12	12	1	-1	contr	22
207	chr1	12619865	12619900	BXD049	11	11	D	False	12/12	12	1	-1	contr	22
208	chr1	12619865	12619900	BXD056	11	11	D	False	12/12	12	1	-1	contr	22
209	chr1	12619865	12619900	BXD061	11	11	D	False	12/12	12	1	-1	contr	22
210	chr1	12619865	12619900	BXD063	11	11	D	False	12/12	12	1	-1	contr	22
211	chr1	12619865	12619900	BXD064	11	11	D	False	12/12	12	1	-1	contr	22
212	chr1	12619865	12619900	BXD067	10	10	B	False	9/9	9	1	1	expan	20
213	chr1	12619865	12619900	BXD068	11	11	D	False	12/12	12	1	-1	contr	22
214	chr1	12619865	12619900	BXD073a	11	11	D	False	12/12	12	1	-1	contr	22
215	chr1	12619865	12619900	BXD073b	11	11	D	False	12/12	12	1	-1	contr	22
216	chr1	12619865	12619900	BXD073	11	11	D	False	12/12	12	1	-1	contr	22
217	chr1	12619865	12619900	BXD075	11	11	D	False	12/12	12	1	-1	contr	22
218	chr1	12619865	12619900	BXD078	11	11	D	False	12/12	12	1	-1	contr	22
219	chr1	12619865	12619900	BXD083	11	11	D	False	12/12	12	1	-1	contr	22
220	chr1	12619865	12619900	BXD085	11	11	D	False	12/12	12	1	-1	contr	22
221	chr1	12619865	12619900	BXD086	11	11	D	False	12/12	12	1	-1	contr	22
222	chr1	12619865	12619900	BXD091	11	11	D	False	12/12	12	1	-1	contr	22
223	chr1	12619865	12619900	BXD095	11	11	D	False	12/12	12	1	-1	contr	22
224	chr1	12619865	12619900	BXD102	11	11	D	False	12/12	12	1	-1	contr	22
225	chr1	12619865	12619900	BXD196	13	13	D	False	12/12	12	1	1	expan	26
226	chr1	12619865	12619900	BXD227	13	13	D	False	12/12	12	1	1	expan	26
227	chr1	12642859	12642906	BXD083	14	14	D	False	13/13	13	1	1	expan	28
228	chr1	12642859	12642906	BXD178	14	14	D	False	13/13	13	1	1	expan	28
241	chr1	13748448	13748467	BXD018	11	11	B	False	10/10	10	1	1	expan	22
242	chr1	13981928	13981977	BXD113	9	9	B	False	10/10	10	1	-1	contr	18
243	chr1	14070841	14070884	BXD071	10	10	B	False	11/11	11	1	-1	contr	20
244	chr1	14483203	14483235	BXD043	12	12	D	False	11/11	11	1	1	expan	24
245	chr1	14483203	14483235	BXD044	12	12	D	False	11/11	11	1	1	expan	24
246	chr1	14483203	14483235	BXD048a	12	12	D	False	11/11	11	1	1	expan	24
247	chr1	14483203	14483235	BXD048	12	12	D	False	11/11	11	1	1	expan	24
248	chr1	14483203	14483235	BXD049	12	12	D	False	11/11	11	1	1	expan	24
249	chr1	14483203	14483235	BXD050	12	12	D	False	11/11	11	1	1	expan	24
250	chr1	14483203	14483235	BXD055	12	12	D	False	11/11	11	1	1	expan	24
251	chr1	14483203	14483235	BXD056	12	12	D	False	11/11	11	1	1	expan	24
252	chr1	14483203	14483235	BXD061	12	12	D	False	11/11	11	1	1	expan	24
253	chr1	14483203	14483235	BXD063	12	12	D	False	11/11	11	1	1	expan	24
254	chr1	14483203	14483235	BXD068	12	12	D	False	11/11	11	1	1	expan	24
255	chr1	14483203	14483235	BXD073a	12	12	D	False	11/11	11	1	1	expan	24
256	chr1	14483203	14483235	BXD073b	12	12	D	False	11/11	11	1	1	expan	24
257	chr1	14483203	14483235	BXD075	12	12	D	False	11/11	11	1	1	expan	24
258	chr1	14483203	14483235	BXD083	12	12	D	False	11/11	11	1	1	expan	24
259	chr1	14483203	14483235	BXD085	12	12	D	False	11/11	11	1	1	expan	24
260	chr1	14483203	14483235	BXD086	12	12	D	False	11/11	11	1	1	expan	24
261	chr1	14483203	14483235	BXD095	12	12	D	False	11/11	11	1	1	expan	24
262	chr1	14483203	14483235	BXD102	12	12	D	False	11/11	11	1	1	expan	24
263	chr1	14746330	14746357	BXD006	13	13	D	False	12/12	12	1	1	expan	26
264	chr1	14746330	14746357	BXD012	13	13	D	False	12/12	12	1	1	expan	26
265	chr1	14746330	14746357	BXD043	13	13	D	False	12/12	12	1	1	expan	26
266	chr1	14746330	14746357	BXD102	13	13	D	False	12/12	12	1	1	expan	26
272	chr1	15967105	15967148	BXD015	13	13	D	False	12/12	12	1	1	expan	26
273	chr1	15967105	15967148	BXD016	13	13	D	False	12/12	12	1	1	expan	26
278	chr1	17418089	17418128	BXD002	9	9	B	False	8/8	8	1	1	expan	18
279	chr1	17418089	17418128	BXD009	9	9	B	False	8/8	8	1	1	expan	18
280	chr1	17418089	17418128	BXD012	9	9	D	False	8/8	8	1	1	expan	18
281	chr1	17418089	17418128	BXD013	9	9	B	False	8/8	8	1	1	expan	18
282	chr1	17418089	17418128	BXD031	7	7	B	False	8/8	8	1	-1	contr	14
283	chr1	17418089	17418128	BXD075	9	9	D	False	8/8	8	1	1	expan	18
284	chr1	17671002	17671013	BXD002	2	2	B	False	3/3	3	1	-1	contr	4
285	chr1	17858671	17858722	BXD019	14	14	D	False	13/13	13	1	1	expan	28
286	chr1	17858671	17858722	BXD029	14	14	D	False	13/13	13	1	1	expan	28
287	chr1	17858671	17858722	BXD029_trl4	14	14	D	False	13/13	13	1	1	expan	28
288	chr1	17858671	17858722	BXD043	12	12	D	False	13/13	13	1	-1	contr	24
289	chr1	17858671	17858722	BXD160	14	14	D	False	13/13	13	1	1	expan	28
292	chr1	18087735	18087785	BXD222	16	16	D	False	15/15	15	1	1	expan	32
293	chr1	18356081	18356144	BXD005	17	17	B	False	16/16	16	1	1	expan	34
294	chr1	18440690	18440719	BXD005	7	7	B	False	6/6	6	1	1	expan	14
295	chr1	18577555	18577593	BXD191	14	14	B	False	13/13	13	1	1	expan	28
296	chr1	18678393	18678428	BXD027	10	10	B	False	9/9	9	1	1	expan	20
297	chr1	18678393	18678428	BXD195	10	10	B	False	9/9	9	1	1	expan	20
298	chr1	18678393	18678428	BXD224	10	10	B	False	9/9	9	1	1	expan	20
300	chr1	19183445	19183484	BXD009	11	11	B	False	10/10	10	1	1	expan	22
301	chr1	19183445	19183484	BXD014	11	11	D	False	10/10	10	1	1	expan	22
302	chr1	19183445	19183484	BXD081	11	11	B	False	10/10	10	1	1	expan	22
303	chr1	19183445	19183484	BXD088	11	11	D	False	10/10	10	1	1	expan	22
304	chr1	19258389	19258432	BXD049	12	12	B	False	11/11	11	1	1	expan	24
305	chr1	19296233	19296288	BXD029_trl4	13	13	D	False	14/14	14	1	-1	contr	26
306	chr1	19296233	19296288	BXD050	15	15	D	False	14/14	14	1	1	expan	30
307	chr1	19296233	19296288	BXD056	16	16	D	False	14/14	14	2	1	expan	32
308	chr1	19296233	19296288	BXD148	13	13	B	False	14/14	14	1	-1	contr	26
309	chr1	19296233	19296288	BXD183	15	15	D	False	14/14	14	1	1	expan	30
310	chr1	19361024	19361068	BXD016	17	17	D	False	15/15	15	2	1	expan	34
311	chr1	19390063	19390074	BXD001	7	7	B	False	6/6	6	1	1	expan	14
312	chr1	19502945	19502972	BXD089	8	8	B	False	7/7	7	1	1	expan	16
314	chr1	19530018	19530061	BXD064	12	12	D	False	11/11	11	1	1	expan	24
315	chr1	19535759	19535823	BXD038	11	11	B	False	13/13	13	2	-1	contr	22
316	chr1	19597692	19597724	BXD048	13	13	D	False	11/11	11	2	1	expan	26
317	chr1	19750257	19750304	BXD014	13	13	D	False	12/12	12	1	1	expan	26
318	chr1	19750257	19750304	BXD020	11	11	D	False	12/12	12	1	-1	contr	22
319	chr1	19750257	19750304	BXD031	11	11	B	False	12/12	12	1	-1	contr	22
320	chr1	19750257	19750304	BXD048a	13	13	D	False	12/12	12	1	1	expan	26
321	chr1	19750257	19750304	BXD090	13	13	B	False	12/12	12	1	1	expan	26
322	chr1	19750257	19750304	BXD181	13	13	D	False	12/12	12	1	1	expan	26
323	chr1	19750257	19750304	BXD187	13	13	B	False	12/12	12	1	1	expan	26
324	chr1	19750257	19750304	BXD190	13	13	B	False	12/12	12	1	1	expan	26
325	chr1	19750257	19750304	BXD195	13	13	B	False	12/12	12	1	1	expan	26
326	chr1	19750257	19750304	BXD216	13	13	B	False	12/12	12	1	1	expan	26
327	chr1	19750257	19750304	BXD218	13	13	B	False	12/12	12	1	1	expan	26
328	chr1	19750257	19750304	BXD225	13	13	B	False	12/12	12	1	1	expan	26
329	chr1	19779193	19779220	BXD022	8	8	D	False	7/7	7	1	1	expan	16
330	chr1	19783891	19783935	BXD019	8	8	D	False	9/9	9	1	-1	contr	16
331	chr1	19813964	19814015	BXD029	12	12	D	False	13/13	13	1	-1	contr	24
332	chr1	19813964	19814015	BXD029_trl4	12	12	D	False	13/13	13	1	-1	contr	24
333	chr1	19813964	19814015	BXD083	12	12	D	False	13/13	13	1	-1	contr	24
334	chr1	19813964	19814015	BXD090	12	12	B	False	13/13	13	1	-1	contr	24
335	chr1	19813964	19814015	BXD100	12	12	B	False	13/13	13	1	-1	contr	24
336	chr1	19813964	19814015	BXD173	14	14	B	False	13/13	13	1	1	expan	28
337	chr1	19971217	19971252	BXD012	10	10	D	False	9/9	9	1	1	expan	20
338	chr1	19989179	19989222	BXD027	12	12	B	False	11/11	11	1	1	expan	24
339	chr1	19989179	19989222	BXD038	12	12	B	False	11/11	11	1	1	expan	24
340	chr1	19989179	19989222	BXD090	12	12	B	False	11/11	11	1	1	expan	24
341	chr1	19989179	19989222	BXD100	12	12	B	False	11/11	11	1	1	expan	24
365	chr1	20692831	20692878	BXD011	11	11	D	False	12/12	12	1	-1	contr	22
366	chr1	20692831	20692878	BXD012	13	13	D	False	12/12	12	1	1	expan	26
367	chr1	20692831	20692878	BXD013	11	11	B	False	12/12	12	1	-1	contr	22
368	chr1	20692831	20692878	BXD020	13	13	D	False	12/12	12	1	1	expan	26
369	chr1	20692831	20692878	BXD042	11	11	B	False	12/12	12	1	-1	contr	22
370	chr1	20692831	20692878	BXD098	11	11	B	False	12/12	12	1	-1	contr	22
371	chr1	20692831	20692878	BXD102	13	13	D	False	12/12	12	1	1	expan	26
372	chr1	20715240	20715275	BXD001	11	11	D	False	10/10	10	1	1	expan	22
373	chr1	20724349	20724396	BXD006	11	11	D	False	13/13	13	2	-1	contr	22
382	chr1	21140106	21140162	BXD031	20	20	B	False	19/19	19	1	1	expan	40
383	chr1	21140106	21140162	BXD032	18	18	B	False	19/19	19	1	-1	contr	36
384	chr1	21140106	21140162	BXD065b	18	18	B	False	19/19	19	1	-1	contr	36
385	chr1	21140106	21140162	BXD070	21	21	B	False	19/19	19	2	1	expan	42
386	chr1	21140106	21140162	BXD199	18	18	B	False	19/19	19	1	-1	contr	36
387	chr1	21140106	21140162	BXD216	18	18	B	False	19/19	19	1	-1	contr	36
388	chr1	21145067	21145122	BXD113	15	15	B	False	14/14	14	1	1	expan	30
408	chr1	22035673	22035720	BXD201	11	11	B	False	12/12	12	1	-1	contr	22
409	chr1	22123022	22123049	BXD048a	8	8	D	False	7/7	7	1	1	expan	16
410	chr1	22165831	22165846	BXD019	10	10	D	False	9/9	9	1	1	expan	20
411	chr1	22165831	22165846	BXD083	10	10	D	False	9/9	9	1	1	expan	20
412	chr1	22165831	22165846	BXD213	10	10	D	False	9/9	9	1	1	expan	20
449	chr1	23413270	23413321	BXD091	12	12	D	False	11/11	11	1	1	expan	24
450	chr1	23413270	23413321	BXD148	12	12	B	False	13/13	13	1	-1	contr	24
451	chr1	23494365	23494412	BXD029_trl4	11	11	D	False	12/12	12	1	-1	contr	22
452	chr1	23494365	23494412	BXD049	13	13	B	False	12/12	12	1	1	expan	26
453	chr1	23494365	23494412	BXD065	13	13	B	False	12/12	12	1	1	expan	26
454	chr1	23494365	23494412	BXD070	13	13	D	False	12/12	12	1	1	expan	26
457	chr1	23944631	23944660	BXD022	7	7	B	False	10/10	10	3	-1	contr	14
458	chr1	24133370	24133395	BXD099	14	14	B	False	13/13	13	1	1	expan	28
459	chr1	24146200	24146255	BXD056	15	15	D	False	16/16	16	1	-1	contr	30
460	chr1	24146200	24146255	BXD068	17	17	D	False	16/16	16	1	1	expan	34
461	chr1	24146200	24146255	BXD083	17	17	D	False	16/16	16	1	1	expan	34
468	chr1	24626361	24626388	BXD113	8	8	B	False	7/7	7	1	1	expan	16
470	chr1	24925566	24925605	BXD070	11	11	D	False	10/10	10	1	1	expan	22
484	chr1	26359894	26359941	BXD002	13	13	B	False	12/12	12	1	1	expan	26
485	chr1	26359894	26359941	BXD014	13	13	B	False	12/12	12	1	1	expan	26
486	chr1	26359894	26359941	BXD032	13	13	B	False	12/12	12	1	1	expan	26
487	chr1	26359894	26359941	BXD048a	13	13	B	False	12/12	12	1	1	expan	26
488	chr1	26359894	26359941	BXD051	13	13	B	False	12/12	12	1	1	expan	26
489	chr1	26359894	26359941	BXD087	13	13	B	False	12/12	12	1	1	expan	26
490	chr1	26359894	26359941	BXD122	13	13	D	False	14/14	14	1	-1	contr	26
491	chr1	26359894	26359941	BXD141	13	13	D	False	14/14	14	1	-1	contr	26
492	chr1	26509286	26509325	BXD012	12	12	D	False	13/13	13	1	-1	contr	24
493	chr1	26509286	26509325	BXD077	11	11	B	False	10/10	10	1	1	expan	22
494	chr1	26509286	26509325	BXD148	11	11	B	False	10/10	10	1	1	expan	22
495	chr1	26541165	26541200	BXD019	10	10	D	False	11/11	11	1	-1	contr	20
497	chr1	26581450	26581471	BXD042	12	12	D	False	11/11	11	1	1	expan	24
498	chr1	26846149	26846166	BXD038	5	5	B	False	6/6	6	1	-1	contr	10
500	chr1	26965644	26965691	BXD062	13	13	B	False	12/12	12	1	1	expan	26
501	chr1	26965644	26965691	BXD162	11	11	B	False	12/12	12	1	-1	contr	22
502	chr1	26965644	26965691	BXD170	11	11	B	False	12/12	12	1	-1	contr	22
503	chr1	26965644	26965691	BXD171	11	11	B	False	12/12	12	1	-1	contr	22
504	chr1	26965644	26965691	BXD173	11	11	B	False	12/12	12	1	-1	contr	22
505	chr1	27040428	27040471	BXD006	14	14	D	False	13/13	13	1	1	expan	28
506	chr1	27040428	27040471	BXD019	14	14	D	False	13/13	13	1	1	expan	28
507	chr1	27040428	27040471	BXD122	14	14	D	False	13/13	13	1	1	expan	28
508	chr1	27040428	27040471	BXD123	14	14	D	False	13/13	13	1	1	expan	28
509	chr1	27040428	27040471	BXD131	14	14	D	False	13/13	13	1	1	expan	28
510	chr1	27040428	27040471	BXD137	15	15	D	False	13/13	13	2	1	expan	30
511	chr1	27040428	27040471	BXD141	14	14	D	False	13/13	13	1	1	expan	28
512	chr1	27040428	27040471	BXD149	14	14	D	False	13/13	13	1	1	expan	28
513	chr1	27040428	27040471	BXD156	14	14	D	False	13/13	13	1	1	expan	28
514	chr1	27040428	27040471	BXD157	14	14	D	False	13/13	13	1	1	expan	28
515	chr1	27123777	27123818	BXD006	9	9	D	False	10/10	10	1	-1	contr	18
516	chr1	27123777	27123818	BXD034	8	8	B	False	7/7	7	1	1	expan	16
517	chr1	27168800	27168847	BXD002	12	12	B	False	13/13	13	1	-1	contr	24
518	chr1	27168800	27168847	BXD005	12	12	B	False	13/13	13	1	-1	contr	24
519	chr1	27168800	27168847	BXD009	12	12	B	False	13/13	13	1	-1	contr	24
520	chr1	27168800	27168847	BXD013	12	12	B	False	13/13	13	1	-1	contr	24
521	chr1	27168800	27168847	BXD014	12	12	B	False	13/13	13	1	-1	contr	24
522	chr1	27168800	27168847	BXD020	12	12	D	False	10/10	10	2	1	expan	24
523	chr1	27168800	27168847	BXD022	12	12	B	False	13/13	13	1	-1	contr	24
524	chr1	27168800	27168847	BXD024_cep	12	12	B	False	13/13	13	1	-1	contr	24
525	chr1	27168800	27168847	BXD024	12	12	B	False	13/13	13	1	-1	contr	24
526	chr1	27168800	27168847	BXD027	12	12	B	False	13/13	13	1	-1	contr	24
527	chr1	27168800	27168847	BXD028	12	12	B	False	13/13	13	1	-1	contr	24
528	chr1	27168800	27168847	BXD031	12	12	B	False	13/13	13	1	-1	contr	24
529	chr1	27168800	27168847	BXD032	12	12	B	False	13/13	13	1	-1	contr	24
530	chr1	27168800	27168847	BXD036	12	12	B	False	13/13	13	1	-1	contr	24
531	chr1	27168800	27168847	BXD038	12	12	B	False	13/13	13	1	-1	contr	24
532	chr1	27168800	27168847	BXD040	12	12	B	False	13/13	13	1	-1	contr	24
533	chr1	27168800	27168847	BXD043	12	12	B	False	13/13	13	1	-1	contr	24
534	chr1	27168800	27168847	BXD048a	12	12	B	False	13/13	13	1	-1	contr	24
535	chr1	27168800	27168847	BXD048	12	12	B	False	13/13	13	1	-1	contr	24
536	chr1	27168800	27168847	BXD051	12	12	B	False	13/13	13	1	-1	contr	24
537	chr1	27168800	27168847	BXD062	12	12	B	False	13/13	13	1	-1	contr	24
538	chr1	27168800	27168847	BXD067	12	12	B	False	13/13	13	1	-1	contr	24
539	chr1	27168800	27168847	BXD070	12	12	B	False	13/13	13	1	-1	contr	24
540	chr1	27168800	27168847	BXD079	12	12	B	False	13/13	13	1	-1	contr	24
541	chr1	27168800	27168847	BXD084	12	12	B	False	13/13	13	1	-1	contr	24
542	chr1	27168800	27168847	BXD087	12	12	B	False	13/13	13	1	-1	contr	24
543	chr1	27168800	27168847	BXD089	12	12	B	False	13/13	13	1	-1	contr	24
544	chr1	27168800	27168847	BXD099	12	12	B	False	13/13	13	1	-1	contr	24
545	chr1	27168800	27168847	BXD101	12	12	B	False	13/13	13	1	-1	contr	24
546	chr1	27168800	27168847	BXD102	12	12	B	False	13/13	13	1	-1	contr	24
547	chr1	27259094	27259137	BXD043	12	12	B	False	11/11	11	1	1	expan	24
548	chr1	27412210	27412257	BXD029_trl4	13	13	D	False	12/12	12	1	1	expan	26
549	chr1	27435651	27435685	BXD001	8	8	D	False	7/7	7	1	1	expan	16
550	chr1	27435651	27435685	BXD012	8	8	D	False	7/7	7	1	1	expan	16
551	chr1	27435651	27435685	BXD087	8	8	B	False	7/7	7	1	1	expan	16
552	chr1	27466114	27466181	BXD005	16	16	B	False	17/17	17	1	-1	contr	32
553	chr1	27466114	27466181	BXD006	19	19	D	False	18/18	18	1	1	expan	38
554	chr1	27466114	27466181	BXD019	19	19	D	False	18/18	18	1	1	expan	38
555	chr1	27466114	27466181	BXD049	16	16	B	False	17/17	17	1	-1	contr	32
556	chr1	27528083	27528106	BXD042	8	8	D	False	7/7	7	1	1	expan	16
557	chr1	27534315	27534354	BXD081	7	7	B	False	8/8	8	1	-1	contr	14
558	chr1	27540242	27540281	BXD124	9	9	B	False	10/10	10	1	-1	contr	18
559	chr1	27613140	27613191	BXD048a	14	14	B	False	13/13	13	1	1	expan	28
560	chr1	27645810	27645853	BXD002	10	10	B	False	11/11	11	1	-1	contr	20
561	chr1	27645810	27645853	BXD024_cep	10	10	B	False	11/11	11	1	-1	contr	20
562	chr1	27811296	27811331	BXD111	10	10	B	False	9/9	9	1	1	expan	20
563	chr1	28135341	28135372	BXD042	10	10	D	False	9/9	9	1	1	expan	20
564	chr1	28152302	28152351	BXD042	12	12	D	False	11/11	11	1	1	expan	24
565	chr1	28183228	28183255	BXD036	15	15	B	False	14/14	14	1	1	expan	30
566	chr1	28183228	28183255	BXD069	15	15	B	False	14/14	14	1	1	expan	30
567	chr1	28205065	28205100	BXD061	10	10	D	False	11/11	11	1	-1	contr	20
568	chr1	28624906	28624921	BXD021	9	9	D	False	8/8	8	1	1	expan	18
569	chr1	28930780	28930834	BXD172	10	10	B	False	11/11	11	1	-1	contr	20
570	chr1	28973410	28973461	BXD032	14	14	B	False	13/13	13	1	1	expan	28
571	chr1	28973410	28973461	BXD043	12	12	B	False	13/13	13	1	-1	contr	24
572	chr1	28973410	28973461	BXD199	14	14	B	False	13/13	13	1	1	expan	28
573	chr1	29070801	29070856	BXD005	13	13	B	False	14/14	14	1	-1	contr	26
574	chr1	29070801	29070856	BXD066	15	15	B	False	14/14	14	1	1	expan	30
575	chr1	29070801	29070856	BXD186	11	11	D	False	12/12	12	1	-1	contr	22
576	chr1	29194856	29194900	BXD172	14	14	B	False	15/15	15	1	-1	contr	28
577	chr1	29601711	29601758	BXD001	13	13	D	False	12/12	12	1	1	expan	26
578	chr1	29601711	29601758	BXD006	13	13	D	False	12/12	12	1	1	expan	26
579	chr1	29601711	29601758	BXD016	13	13	D	False	12/12	12	1	1	expan	26
580	chr1	29601711	29601758	BXD018	13	13	D	False	12/12	12	1	1	expan	26
581	chr1	29601711	29601758	BXD020	13	13	D	False	12/12	12	1	1	expan	26
582	chr1	29601711	29601758	BXD021	13	13	D	False	12/12	12	1	1	expan	26
583	chr1	29601711	29601758	BXD029	13	13	D	False	12/12	12	1	1	expan	26
584	chr1	29601711	29601758	BXD029_trl4	13	13	D	False	12/12	12	1	1	expan	26
585	chr1	29601711	29601758	BXD033	13	13	D	False	12/12	12	1	1	expan	26
586	chr1	29601711	29601758	BXD034	13	13	B	False	12/12	12	1	1	expan	26
587	chr1	29601711	29601758	BXD042	13	13	D	False	12/12	12	1	1	expan	26
588	chr1	29601711	29601758	BXD044	13	13	D	False	12/12	12	1	1	expan	26
589	chr1	29601711	29601758	BXD045	13	13	D	False	12/12	12	1	1	expan	26
590	chr1	29601711	29601758	BXD055	13	13	D	False	12/12	12	1	1	expan	26
591	chr1	29601711	29601758	BXD056	13	13	D	False	12/12	12	1	1	expan	26
592	chr1	29601711	29601758	BXD061	13	13	D	False	12/12	12	1	1	expan	26
593	chr1	29601711	29601758	BXD063	13	13	D	False	12/12	12	1	1	expan	26
594	chr1	29601711	29601758	BXD064	13	13	D	False	12/12	12	1	1	expan	26
595	chr1	29601711	29601758	BXD065a	13	13	D	False	12/12	12	1	1	expan	26
596	chr1	29601711	29601758	BXD065b	13	13	D	False	12/12	12	1	1	expan	26
597	chr1	29601711	29601758	BXD068	13	13	D	False	12/12	12	1	1	expan	26
598	chr1	29601711	29601758	BXD086	13	13	D	False	12/12	12	1	1	expan	26
599	chr1	29601711	29601758	BXD088	13	13	D	False	12/12	12	1	1	expan	26
600	chr1	29601711	29601758	BXD091	13	13	D	False	12/12	12	1	1	expan	26
601	chr1	29601711	29601758	BXD157	13	13	D	False	12/12	12	1	1	expan	26
602	chr1	29969367	29969414	BXD137	14	14	D	False	13/13	13	1	1	expan	28
603	chr1	30082439	30082508	BXD101	13	13	B	False	14/14	14	1	-1	contr	26
604	chr1	30112694	30112708	BXD065	11	11	D	False	10/10	10	1	1	expan	22
605	chr1	30262059	30262110	BXD008	14	14	D	False	15/15	15	1	-1	contr	28
606	chr1	30262059	30262110	BXD061	14	14	D	False	15/15	15	1	-1	contr	28
607	chr1	30262059	30262110	BXD063	14	14	D	False	15/15	15	1	-1	contr	28
608	chr1	30262059	30262110	BXD064	14	14	D	False	15/15	15	1	-1	contr	28
609	chr1	30262059	30262110	BXD065a	14	14	D	False	15/15	15	1	-1	contr	28
610	chr1	30262059	30262110	BXD065	14	14	D	False	15/15	15	1	-1	contr	28
611	chr1	30262059	30262110	BXD065b	14	14	D	False	15/15	15	1	-1	contr	28
612	chr1	30262059	30262110	BXD068	14	14	D	False	15/15	15	1	-1	contr	28
613	chr1	30262059	30262110	BXD071	14	14	D	False	15/15	15	1	-1	contr	28
614	chr1	30262059	30262110	BXD073	14	14	D	False	15/15	15	1	-1	contr	28
615	chr1	30262059	30262110	BXD078	14	14	D	False	15/15	15	1	-1	contr	28
616	chr1	30262059	30262110	BXD085	14	14	D	False	15/15	15	1	-1	contr	28
617	chr1	30262059	30262110	BXD086	14	14	D	False	15/15	15	1	-1	contr	28
618	chr1	30262059	30262110	BXD088	14	14	D	False	15/15	15	1	-1	contr	28
619	chr1	30403987	30404026	BXD062	11	11	B	False	10/10	10	1	1	expan	22
620	chr1	30440133	30440172	BXD127	12	12	D	False	11/11	11	1	1	expan	24
621	chr1	30440133	30440172	BXD137	12	12	D	False	11/11	11	1	1	expan	24
622	chr1	30505054	30505105	BXD180	11	11	D	False	12/12	12	1	-1	contr	22
623	chr1	30505054	30505105	BXD183	11	11	D	False	12/12	12	1	-1	contr	22
624	chr1	30505054	30505105	BXD186	11	11	D	False	12/12	12	1	-1	contr	22
625	chr1	30607515	30607538	BXD174	5	5	B	False	4/4	4	1	1	expan	10
626	chr1	30677398	30677445	BXD022	13	13	B	False	12/12	12	1	1	expan	26
627	chr1	30677398	30677445	BXD027	11	11	B	False	12/12	12	1	-1	contr	22
628	chr1	30677398	30677445	BXD031	11	11	B	False	12/12	12	1	-1	contr	22
629	chr1	30677398	30677445	BXD086	13	13	D	False	12/12	12	1	1	expan	26
630	chr1	30739880	30739939	BXD013	16	16	B	False	15/15	15	1	1	expan	32
631	chr1	30739880	30739939	BXD015	16	16	B	False	15/15	15	1	1	expan	32
632	chr1	30739880	30739939	BXD039	13	13	D	False	14/14	14	1	-1	contr	26
633	chr1	30739880	30739939	BXD050	16	16	D	False	14/14	14	2	1	expan	32
634	chr1	30739880	30739939	BXD051	16	16	B	False	15/15	15	1	1	expan	32
635	chr1	30739880	30739939	BXD127	13	13	D	False	14/14	14	1	-1	contr	26
636	chr1	31326132	31326179	BXD078	11	11	B	False	12/12	12	1	-1	contr	22
637	chr1	31326132	31326179	BXD187	11	11	B	False	12/12	12	1	-1	contr	22
638	chr1	31326132	31326179	BXD199	11	11	B	False	12/12	12	1	-1	contr	22
639	chr1	31326132	31326179	BXD226	11	11	B	False	12/12	12	1	-1	contr	22
640	chr1	31361301	31361356	BXD002	13	13	B	False	14/14	14	1	-1	contr	26
641	chr1	31361301	31361356	BXD005	13	13	B	False	14/14	14	1	-1	contr	26
642	chr1	31361301	31361356	BXD009	13	13	B	False	14/14	14	1	-1	contr	26
643	chr1	31361301	31361356	BXD014	13	13	B	False	14/14	14	1	-1	contr	26
644	chr1	31361301	31361356	BXD015	13	13	B	False	14/14	14	1	-1	contr	26
645	chr1	31361301	31361356	BXD022	13	13	B	False	14/14	14	1	-1	contr	26
646	chr1	31361301	31361356	BXD024_cep	13	13	B	False	14/14	14	1	-1	contr	26
647	chr1	31361301	31361356	BXD024	13	13	B	False	14/14	14	1	-1	contr	26
648	chr1	31361301	31361356	BXD027	13	13	B	False	14/14	14	1	-1	contr	26
649	chr1	31361301	31361356	BXD028	13	13	B	False	14/14	14	1	-1	contr	26
650	chr1	31361301	31361356	BXD032	13	13	B	False	14/14	14	1	-1	contr	26
651	chr1	31361301	31361356	BXD034	13	13	B	False	14/14	14	1	-1	contr	26
652	chr1	31361301	31361356	BXD036	13	13	D	False	16/16	16	3	-1	contr	26
653	chr1	31361301	31361356	BXD038	13	13	B	False	14/14	14	1	-1	contr	26
654	chr1	31361301	31361356	BXD040	13	13	B	False	14/14	14	1	-1	contr	26
655	chr1	31361301	31361356	BXD043	13	13	B	False	14/14	14	1	-1	contr	26
656	chr1	31361301	31361356	BXD048	13	13	B	False	14/14	14	1	-1	contr	26
657	chr1	31361301	31361356	BXD051	13	13	B	False	14/14	14	1	-1	contr	26
658	chr1	31361301	31361356	BXD060	13	13	B	False	14/14	14	1	-1	contr	26
659	chr1	31361301	31361356	BXD062	13	13	B	False	14/14	14	1	-1	contr	26
660	chr1	31361301	31361356	BXD066	13	13	B	False	14/14	14	1	-1	contr	26
661	chr1	31361301	31361356	BXD069	13	13	B	False	14/14	14	1	-1	contr	26
662	chr1	31361301	31361356	BXD070	13	13	B	False	14/14	14	1	-1	contr	26
663	chr1	31361301	31361356	BXD077	13	13	B	False	14/14	14	1	-1	contr	26
664	chr1	31361301	31361356	BXD078	12	12	B	False	14/14	14	2	-1	contr	24
665	chr1	31361301	31361356	BXD079	13	13	B	False	14/14	14	1	-1	contr	26
666	chr1	31361301	31361356	BXD083	13	13	B	False	14/14	14	1	-1	contr	26
667	chr1	31361301	31361356	BXD084	13	13	B	False	14/14	14	1	-1	contr	26
668	chr1	31361301	31361356	BXD090	13	13	B	False	14/14	14	1	-1	contr	26
669	chr1	31361301	31361356	BXD099	13	13	D	False	16/16	16	3	-1	contr	26
670	chr1	31361301	31361356	BXD100	13	13	B	False	14/14	14	1	-1	contr	26
671	chr1	31361301	31361356	BXD101	13	13	B	False	14/14	14	1	-1	contr	26
672	chr1	31361301	31361356	BXD102	13	13	B	False	14/14	14	1	-1	contr	26
673	chr1	31361301	31361356	BXD211	15	15	D	False	16/16	16	1	-1	contr	30
674	chr1	31361301	31361356	BXD217	15	15	D	False	16/16	16	1	-1	contr	30
675	chr1	31406507	31406546	BXD001	13	13	D	False	12/12	12	1	1	expan	26
676	chr1	31468341	31468364	BXD064	7	7	D	False	6/6	6	1	1	expan	14
678	chr1	31663105	31663122	BXD011	10	10	B	False	9/9	9	1	1	expan	20
679	chr1	31883685	31883698	BXD043	9	9	B	False	7/7	7	2	1	expan	18
680	chr1	32026937	32026984	BXD019	15	15	D	False	14/14	14	1	1	expan	30
681	chr1	32026937	32026984	BXD022	13	13	B	False	12/12	12	1	1	expan	26
682	chr1	32026937	32026984	BXD031	13	13	B	False	12/12	12	1	1	expan	26
683	chr1	32026937	32026984	BXD162	15	15	D	False	14/14	14	1	1	expan	30
684	chr1	32026937	32026984	BXD180	15	15	D	False	14/14	14	1	1	expan	30
695	chr1	32938729	32938768	BXD005	11	11	B	False	10/10	10	1	1	expan	22
696	chr1	32938729	32938768	BXD079	11	11	B	False	10/10	10	1	1	expan	22
697	chr1	32938729	32938768	BXD176	11	11	B	False	10/10	10	1	1	expan	22
698	chr1	32938729	32938768	BXD191	11	11	B	False	10/10	10	1	1	expan	22
699	chr1	32938729	32938768	BXD198	11	11	B	False	10/10	10	1	1	expan	22
700	chr1	33380162	33380197	BXD009	13	13	B	False	12/12	12	1	1	expan	26
701	chr1	33380162	33380197	BXD051	13	13	B	False	12/12	12	1	1	expan	26
712	chr1	34407914	34407973	BXD005	13	13	B	False	12/12	12	1	1	expan	26
717	chr1	34899178	34899229	BXD100	15	15	D	False	14/14	14	1	1	expan	30
718	chr1	35089967	35090006	BXD048a	11	11	B	False	10/10	10	1	1	expan	22
719	chr1	35094907	35094966	BXD027	16	16	B	False	15/15	15	1	1	expan	32
720	chr1	35094907	35094966	BXD034	16	16	B	False	15/15	15	1	1	expan	32
721	chr1	35461250	35461305	BXD012	11	11	D	False	12/12	12	1	-1	contr	22
722	chr1	35461250	35461305	BXD014	15	15	B	False	14/14	14	1	1	expan	30
723	chr1	35527068	35527111	BXD001	9	9	D	False	10/10	10	1	-1	contr	18
724	chr1	35527068	35527111	BXD015	9	9	D	False	10/10	10	1	-1	contr	18
725	chr1	35527068	35527111	BXD019	9	9	D	False	10/10	10	1	-1	contr	18
726	chr1	35527068	35527111	BXD020	9	9	D	False	10/10	10	1	-1	contr	18
727	chr1	35527068	35527111	BXD021	9	9	D	False	10/10	10	1	-1	contr	18
728	chr1	35527068	35527111	BXD029	9	9	D	False	10/10	10	1	-1	contr	18
729	chr1	35527068	35527111	BXD029_trl4	9	9	D	False	10/10	10	1	-1	contr	18
730	chr1	35661853	35661904	BXD141	14	14	D	False	13/13	13	1	1	expan	28
731	chr1	35695825	35695868	BXD062	12	12	B	False	11/11	11	1	1	expan	24
732	chr1	35695825	35695868	BXD083	14	14	B	False	11/11	11	3	1	expan	28
733	chr1	35780306	35780321	BXD039	9	9	D	False	8/8	8	1	1	expan	18
734	chr1	35798588	35798635	BXD021	11	11	D	False	12/12	12	1	-1	contr	22
735	chr1	35798588	35798635	BXD063	11	11	D	False	12/12	12	1	-1	contr	22
736	chr1	35825833	35825860	BXD027	13	13	B	False	14/14	14	1	-1	contr	26
744	chr1	36950668	36950715	BXD031	13	13	B	False	12/12	12	1	1	expan	26
745	chr1	36950668	36950715	BXD032	13	13	B	False	12/12	12	1	1	expan	26
746	chr1	36950668	36950715	BXD053	13	13	B	False	12/12	12	1	1	expan	26
753	chr1	37731986	37732017	BXD061	10	10	D	False	11/11	11	1	-1	contr	20
754	chr1	37731986	37732017	BXD063	10	10	D	False	11/11	11	1	-1	contr	20
755	chr1	37731986	37732017	BXD068	10	10	D	False	11/11	11	1	-1	contr	20
756	chr1	37731986	37732017	BXD071	10	10	D	False	11/11	11	1	-1	contr	20
757	chr1	37731986	37732017	BXD073b	10	10	D	False	11/11	11	1	-1	contr	20
758	chr1	37731986	37732017	BXD074	10	10	D	False	11/11	11	1	-1	contr	20
759	chr1	37731986	37732017	BXD078	10	10	D	False	11/11	11	1	-1	contr	20
760	chr1	37731986	37732017	BXD083	10	10	D	False	11/11	11	1	-1	contr	20
761	chr1	37731986	37732017	BXD090	10	10	D	False	11/11	11	1	-1	contr	20
762	chr1	37731986	37732017	BXD091	10	10	D	False	11/11	11	1	-1	contr	20
763	chr1	37731986	37732017	BXD099	10	10	D	False	11/11	11	1	-1	contr	20
764	chr1	37731986	37732017	BXD100	10	10	D	False	11/11	11	1	-1	contr	20
791	chr1	38760323	38760362	BXD043	11	11	B	False	10/10	10	1	1	expan	22
792	chr1	38917569	38917596	BXD061	9	9	D	False	10/10	10	1	-1	contr	18
793	chr1	38917569	38917596	BXD127	9	9	D	False	10/10	10	1	-1	contr	18
794	chr1	38917569	38917596	BXD156	9	9	D	False	10/10	10	1	-1	contr	18
800	chr1	39880574	39880608	BXD032	8	8	B	False	7/7	7	1	1	expan	16
803	chr1	40064164	40064203	BXD113	11	11	D	False	10/10	10	1	1	expan	22
810	chr1	40192857	40192886	BXD031	7	7	B	False	6/6	6	1	1	expan	14
819	chr1	41004282	41004333	BXD029	11	11	D	False	12/12	12	1	-1	contr	22
820	chr1	41004282	41004333	BXD038	14	14	B	False	13/13	13	1	1	expan	28
821	chr1	41004282	41004333	BXD079	14	14	B	False	13/13	13	1	1	expan	28
822	chr1	41004282	41004333	BXD102	14	14	B	False	13/13	13	1	1	expan	28
823	chr1	41057268	41057287	BXD020	11	11	D	False	10/10	10	1	1	expan	22
824	chr1	41094110	41094157	BXD024	13	13	B	False	12/12	12	1	1	expan	26
825	chr1	41094110	41094157	BXD065b	13	13	B	False	12/12	12	1	1	expan	26
826	chr1	41094110	41094157	BXD095	13	13	B	False	12/12	12	1	1	expan	26
827	chr1	41095440	41095465	BXD195	14	14	D	False	13/13	13	1	1	expan	28
828	chr1	41095440	41095465	BXD217	14	14	D	False	13/13	13	1	1	expan	28
829	chr1	41097152	41097217	BXD032	10	10	B	False	11/11	11	1	-1	contr	20
830	chr1	41155112	41155151	BXD209	12	12	D	False	11/11	11	1	1	expan	24
831	chr1	41155112	41155151	BXD213	12	12	D	False	11/11	11	1	1	expan	24
832	chr1	41155112	41155151	BXD219	12	12	D	False	11/11	11	1	1	expan	24
836	chr1	41248746	41248785	BXD049	11	11	B	False	10/10	10	1	1	expan	22
837	chr1	41266205	41266244	BXD027	9	9	B	False	10/10	10	1	-1	contr	18
838	chr1	41367502	41367549	BXD031	13	13	B	False	12/12	12	1	1	expan	26
840	chr1	41544492	41544539	BXD024_cep	11	11	B	False	12/12	12	1	-1	contr	22
841	chr1	41544492	41544539	BXD028	11	11	B	False	12/12	12	1	-1	contr	22
842	chr1	41544492	41544539	BXD111	13	13	B	False	12/12	12	1	1	expan	26
843	chr1	41544492	41544539	BXD154	13	13	B	False	12/12	12	1	1	expan	26
844	chr1	41662982	41663025	BXD028	12	12	B	False	11/11	11	1	1	expan	24
845	chr1	41662982	41663025	BXD034	12	12	B	False	11/11	11	1	1	expan	24
846	chr1	41662982	41663025	BXD043	12	12	B	False	11/11	11	1	1	expan	24
847	chr1	41754741	41754792	BXD034	12	12	B	False	13/13	13	1	-1	contr	24
848	chr1	41754741	41754792	BXD050	12	12	B	False	13/13	13	1	-1	contr	24
866	chr1	42531698	42531745	BXD006	13	13	D	False	12/12	12	1	1	expan	26
867	chr1	42531698	42531745	BXD069	13	13	B	False	12/12	12	1	1	expan	26
868	chr1	42531698	42531745	BXD078	13	13	D	False	12/12	12	1	1	expan	26
869	chr1	42568592	42568669	BXD009	14	14	B	False	13/13	13	1	1	expan	28
870	chr1	42568592	42568669	BXD024	14	14	B	False	13/13	13	1	1	expan	28
875	chr1	42759094	42759125	BXD156	10	10	D	False	8/8	8	2	1	expan	20
876	chr1	42815919	42815963	BXD006	10	10	D	False	9/9	9	1	1	expan	20
877	chr1	42815919	42815963	BXD024_cep	10	10	B	False	9/9	9	1	1	expan	20
878	chr1	42815919	42815963	BXD053	10	10	B	False	9/9	9	1	1	expan	20
879	chr1	42815919	42815963	BXD083	10	10	D	False	9/9	9	1	1	expan	20
882	chr1	43315184	43315239	BXD005	13	13	B	False	14/14	14	1	-1	contr	26
883	chr1	43839115	43839166	BXD011	14	14	B	False	13/13	13	1	1	expan	28
884	chr1	43839115	43839166	BXD048a	14	14	B	False	13/13	13	1	1	expan	28
885	chr1	43839115	43839166	BXD078	12	12	D	False	11/11	11	1	1	expan	24
886	chr1	43839115	43839166	BXD162	12	12	D	False	11/11	11	1	1	expan	24
887	chr1	43839115	43839166	BXD171	12	12	D	False	11/11	11	1	1	expan	24
888	chr1	43839115	43839166	BXD177	12	12	D	False	11/11	11	1	1	expan	24
889	chr1	43839115	43839166	BXD201	12	12	B	False	13/13	13	1	-1	contr	24
892	chr1	44323038	44323061	BXD005	11	11	B	False	12/12	12	1	-1	contr	22
893	chr1	44323038	44323061	BXD009	11	11	B	False	12/12	12	1	-1	contr	22
894	chr1	44323038	44323061	BXD011	11	11	B	False	12/12	12	1	-1	contr	22
895	chr1	44323038	44323061	BXD012	11	11	B	False	12/12	12	1	-1	contr	22
896	chr1	44323038	44323061	BXD013	11	11	B	False	12/12	12	1	-1	contr	22
897	chr1	44323038	44323061	BXD014	11	11	B	False	12/12	12	1	-1	contr	22
898	chr1	44323038	44323061	BXD022	11	11	B	False	12/12	12	1	-1	contr	22
899	chr1	44323038	44323061	BXD024_cep	11	11	B	False	12/12	12	1	-1	contr	22
900	chr1	44323038	44323061	BXD031	11	11	B	False	12/12	12	1	-1	contr	22
901	chr1	44532765	44532786	BXD002	12	12	B	False	11/11	11	1	1	expan	24
912	chr1	44951998	44952029	BXD050	9	9	B	False	8/8	8	1	1	expan	18
913	chr1	45044479	45044510	BXD016	9	9	D	False	8/8	8	1	1	expan	18
924	chr1	47011345	47011408	BXD002	17	17	B	False	16/16	16	1	1	expan	34
925	chr1	47011345	47011408	BXD020	14	14	D	False	15/15	15	1	-1	contr	28
926	chr1	47011345	47011408	BXD031	18	18	B	False	16/16	16	2	1	expan	36
927	chr1	47011345	47011408	BXD061	17	17	D	False	15/15	15	2	1	expan	34
928	chr1	47011345	47011408	BXD073a	17	17	B	False	16/16	16	1	1	expan	34
929	chr1	47011345	47011408	BXD091	14	14	B	False	16/16	16	2	-1	contr	28
930	chr1	47228156	47228187	BXD067	10	10	D	False	11/11	11	1	-1	contr	20
931	chr1	47389028	47389067	BXD027	9	9	D	False	10/10	10	1	-1	contr	18
932	chr1	47638532	47638583	BXD022	12	12	B	False	13/13	13	1	-1	contr	24
933	chr1	47638532	47638583	BXD098	12	12	D	False	11/11	11	1	1	expan	24
934	chr1	47841955	47842009	BXD018	8	8	D	False	9/9	9	1	-1	contr	16
935	chr1	48215655	48215699	BXD005	16	16	B	False	15/15	15	1	1	expan	32
936	chr1	48304663	48304714	BXD170	14	14	B	False	13/13	13	1	1	expan	28
937	chr1	48304663	48304714	BXD178	14	14	B	False	13/13	13	1	1	expan	28
941	chr1	49080486	49080513	BXD001	10	10	D	False	11/11	11	1	-1	contr	20
942	chr1	49080486	49080513	BXD008	10	10	D	False	11/11	11	1	-1	contr	20
943	chr1	49080486	49080513	BXD015	10	10	D	False	11/11	11	1	-1	contr	20
944	chr1	49080486	49080513	BXD016	10	10	D	False	11/11	11	1	-1	contr	20
945	chr1	49080486	49080513	BXD018	10	10	D	False	11/11	11	1	-1	contr	20
946	chr1	49080486	49080513	BXD019	10	10	D	False	11/11	11	1	-1	contr	20
947	chr1	49080486	49080513	BXD020	10	10	D	False	11/11	11	1	-1	contr	20
948	chr1	49080486	49080513	BXD021	10	10	D	False	11/11	11	1	-1	contr	20
949	chr1	49080486	49080513	BXD029_trl4	10	10	D	False	11/11	11	1	-1	contr	20
950	chr1	49080486	49080513	BXD032	10	10	D	False	11/11	11	1	-1	contr	20
951	chr1	49080486	49080513	BXD100	10	10	D	False	11/11	11	1	-1	contr	20
952	chr1	49216679	49216718	BXD029	11	11	D	False	10/10	10	1	1	expan	22
990	chr1	49474136	49474156	BXD053	5	5	D	False	7/7	7	2	-1	contr	10
991	chr1	49702188	49702237	BXD064	11	11	D	False	10/10	10	1	1	expan	22
992	chr1	49888060	49888114	BXD020	10	10	D	False	11/11	11	1	-1	contr	20
993	chr1	49961371	49961402	BXD024_cep	6	6	B	False	8/8	8	2	-1	contr	12
994	chr1	50145131	50145162	BXD015	10	10	D	False	11/11	11	1	-1	contr	20
995	chr1	50145131	50145162	BXD169	10	10	D	False	11/11	11	1	-1	contr	20
996	chr1	50360319	50360358	BXD087	13	13	D	False	11/11	11	2	1	expan	26
997	chr1	50747678	50747725	BXD022	13	13	B	False	12/12	12	1	1	expan	26
998	chr1	50755399	50755450	BXD027	14	14	D	False	13/13	13	1	1	expan	28
999	chr1	50755399	50755450	BXD039	12	12	D	False	13/13	13	1	-1	contr	24
1000	chr1	50755399	50755450	BXD070	14	14	B	False	13/13	13	1	1	expan	28
1001	chr1	51424068	51424127	BXD002	14	14	B	False	15/15	15	1	-1	contr	28
1002	chr1	51424068	51424127	BXD009	14	14	B	False	15/15	15	1	-1	contr	28
1003	chr1	51424068	51424127	BXD011	14	14	B	False	15/15	15	1	-1	contr	28
1004	chr1	51424068	51424127	BXD012	14	14	B	False	15/15	15	1	-1	contr	28
1005	chr1	51424068	51424127	BXD013	14	14	B	False	15/15	15	1	-1	contr	28
1006	chr1	51424068	51424127	BXD014	14	14	B	False	15/15	15	1	-1	contr	28
1007	chr1	51424068	51424127	BXD021	12	12	D	False	11/11	11	1	1	expan	24
1008	chr1	51424068	51424127	BXD022	14	14	B	False	15/15	15	1	-1	contr	28
1009	chr1	51424068	51424127	BXD024_cep	14	14	B	False	15/15	15	1	-1	contr	28
1010	chr1	51424068	51424127	BXD031	14	14	B	False	15/15	15	1	-1	contr	28
1011	chr1	51424068	51424127	BXD038	14	14	B	False	15/15	15	1	-1	contr	28
1012	chr1	51424068	51424127	BXD048	14	14	B	False	15/15	15	1	-1	contr	28
1013	chr1	51424068	51424127	BXD050	14	14	B	False	15/15	15	1	-1	contr	28
1014	chr1	51424068	51424127	BXD051	16	16	B	False	15/15	15	1	1	expan	32
1015	chr1	51424068	51424127	BXD089	14	14	B	False	15/15	15	1	-1	contr	28
1016	chr1	51424068	51424127	BXD187	14	14	B	False	15/15	15	1	-1	contr	28
1031	chr1	52238526	52238569	BXD024_cep	12	12	B	False	11/11	11	1	1	expan	24
1032	chr1	52238526	52238569	BXD177	12	12	D	False	11/11	11	1	1	expan	24
1034	chr1	52619687	52619718	BXD218	7	7	B	False	8/8	8	1	-1	contr	14
1068	chr1	55398547	55398574	BXD016	15	15	D	False	14/14	14	1	1	expan	30
1069	chr1	55398547	55398574	BXD021	15	15	B	False	14/14	14	1	1	expan	30
1071	chr1	55866294	55866337	BXD045	13	13	D	False	12/12	12	1	1	expan	26
1072	chr1	55866294	55866337	BXD056	13	13	D	False	12/12	12	1	1	expan	26
1073	chr1	56006304	56006339	BXD198	11	11	D	False	10/10	10	1	1	expan	22
1074	chr1	56006304	56006339	BXD213	11	11	D	False	10/10	10	1	1	expan	22
1075	chr1	56006304	56006339	BXD223	11	11	D	False	10/10	10	1	1	expan	22
1076	chr1	56204850	56204879	BXD009	12	12	B	False	10/10	10	2	1	expan	24
1077	chr1	56590083	56590122	BXD001	11	11	B	False	10/10	10	1	1	expan	22
1078	chr1	56590083	56590122	BXD031	11	11	B	False	10/10	10	1	1	expan	22
1079	chr1	56590083	56590122	BXD127	12	12	D	False	10/10	10	2	1	expan	24
1081	chr1	57328477	57328528	BXD018	15	15	D	False	14/14	14	1	1	expan	30
1082	chr1	57328477	57328528	BXD020	15	15	D	False	14/14	14	1	1	expan	30
1083	chr1	57328477	57328528	BXD045	15	15	D	False	14/14	14	1	1	expan	30
1084	chr1	57647572	57647597	BXD016	14	14	D	False	13/13	13	1	1	expan	28
1085	chr1	57687026	57687058	BXD012	12	12	B	False	11/11	11	1	1	expan	24
1086	chr1	57745131	57745148	BXD022	4	4	B	False	6/6	6	2	-1	contr	8
1087	chr1	57755461	57755482	BXD002	10	10	B	False	11/11	11	1	-1	contr	20
1103	chr1	59249175	59249222	BXD090	14	14	B	False	12/12	12	2	1	expan	28
1104	chr1	59249175	59249222	BXD137	14	14	D	False	13/13	13	1	1	expan	28
1105	chr1	59249175	59249222	BXD169	14	14	D	False	13/13	13	1	1	expan	28
1109	chr1	59467722	59467765	BXD181	13	13	D	False	12/12	12	1	1	expan	26
1116	chr1	59751509	59751530	BXD011	10	10	B	False	11/11	11	1	-1	contr	20
1138	chr1	60403025	60403057	BXD002	12	12	B	False	11/11	11	1	1	expan	24
1139	chr1	60403025	60403057	BXD034	12	12	B	False	11/11	11	1	1	expan	24
1142	chr1	60576467	60576526	BXD089	9	9	B	False	10/10	10	1	-1	contr	18
1146	chr1	60646845	60646884	BXD013	11	11	B	False	10/10	10	1	1	expan	22
1147	chr1	61011916	61011959	BXD043	12	12	D	False	11/11	11	1	1	expan	24
1148	chr1	61011916	61011959	BXD102	12	12	D	False	11/11	11	1	1	expan	24
1149	chr1	61051453	61051496	BXD014	10	10	B	False	11/11	11	1	-1	contr	20
1150	chr1	61051453	61051496	BXD029	12	12	D	False	11/11	11	1	1	expan	24
1151	chr1	61051453	61051496	BXD029_trl4	12	12	D	False	11/11	11	1	1	expan	24
1152	chr1	61051453	61051496	BXD150	12	12	B	False	11/11	11	1	1	expan	24
1153	chr1	61051453	61051496	BXD157	12	12	B	False	11/11	11	1	1	expan	24
1154	chr1	61051453	61051496	BXD176	12	12	B	False	11/11	11	1	1	expan	24
1155	chr1	61051453	61051496	BXD195	12	12	D	False	11/11	11	1	1	expan	24
1156	chr1	61056359	61056374	BXD009	9	9	B	False	8/8	8	1	1	expan	18
1189	chr1	62864284	62864327	BXD015	13	13	D	False	12/12	12	1	1	expan	26
1198	chr1	63337183	63337222	BXD095	12	12	B	False	10/10	10	2	1	expan	24
1199	chr1	63347255	63347278	BXD061	12	12	D	False	11/11	11	1	1	expan	24
1200	chr1	63391811	63391862	BXD002	14	14	B	False	13/13	13	1	1	expan	28
1201	chr1	63391811	63391862	BXD088	14	14	B	False	13/13	13	1	1	expan	28
1202	chr1	63391811	63391862	BXD090	14	14	B	False	13/13	13	1	1	expan	28
1203	chr1	63406144	63406175	BXD020	9	9	B	False	8/8	8	1	1	expan	18
1204	chr1	63435819	63435850	BXD024_cep	9	9	B	False	8/8	8	1	1	expan	18
1205	chr1	63435819	63435850	BXD024	9	9	B	False	8/8	8	1	1	expan	18
1206	chr1	63604382	63604413	BXD040	9	9	B	False	8/8	8	1	1	expan	18
1209	chr1	64009050	64009079	BXD131	16	16	B	False	15/15	15	1	1	expan	32
1210	chr1	64009050	64009079	BXD154	16	16	B	False	15/15	15	1	1	expan	32
1221	chr1	64360723	64360742	BXD127	11	11	D	False	10/10	10	1	1	expan	22
1222	chr1	64433544	64433575	BXD056	13	13	D	False	12/12	12	1	1	expan	26
1223	chr1	64447746	64447773	BXD086	10	10	D	False	9/9	9	1	1	expan	20
1232	chr1	64973982	64974009	BXD001	8	8	B	False	7/7	7	1	1	expan	16
1240	chr1	65485864	65485887	BXD011	5	5	B	False	6/6	6	1	-1	contr	10
1241	chr1	65535333	65535360	BXD002	8	8	B	False	7/7	7	1	1	expan	16
1242	chr1	65616175	65616222	BXD031	11	11	B	False	12/12	12	1	-1	contr	22
1243	chr1	65681729	65681778	BXD005	12	12	B	False	11/11	11	1	1	expan	24
1244	chr1	65681729	65681778	BXD011	12	12	B	False	11/11	11	1	1	expan	24
1245	chr1	65681729	65681778	BXD021	12	12	B	False	11/11	11	1	1	expan	24
1246	chr1	65681729	65681778	BXD022	12	12	B	False	11/11	11	1	1	expan	24
1247	chr1	65681729	65681778	BXD198	9	9	D	False	10/10	10	1	-1	contr	18
1248	chr1	65681729	65681778	BXD209	9	9	D	False	10/10	10	1	-1	contr	18
1249	chr1	65681729	65681778	BXD213	9	9	D	False	10/10	10	1	-1	contr	18
1250	chr1	65681729	65681778	BXD219	9	9	D	False	10/10	10	1	-1	contr	18
1251	chr1	65681729	65681778	BXD223	9	9	D	False	10/10	10	1	-1	contr	18
1252	chr1	65720156	65720203	BXD014	13	13	B	False	12/12	12	1	1	expan	26
1253	chr1	65720156	65720203	BXD071	13	13	B	False	12/12	12	1	1	expan	26
1254	chr1	65720156	65720203	BXD202	11	11	B	False	12/12	12	1	-1	contr	22
1255	chr1	65757016	65757063	BXD009	11	11	B	False	12/12	12	1	-1	contr	22
1256	chr1	65757470	65757517	BXD011	13	13	B	False	12/12	12	1	1	expan	26
1257	chr1	65884655	65884702	BXD009	13	13	B	False	12/12	12	1	1	expan	26
1258	chr1	65884655	65884702	BXD044	11	11	B	False	12/12	12	1	-1	contr	22
1259	chr1	65884655	65884702	BXD053	11	11	B	False	12/12	12	1	-1	contr	22
1260	chr1	65884655	65884702	BXD073b	11	11	B	False	12/12	12	1	-1	contr	22
1261	chr1	65884655	65884702	BXD218	13	13	B	False	12/12	12	1	1	expan	26
1262	chr1	66094804	66094847	BXD005	12	12	B	False	11/11	11	1	1	expan	24
1263	chr1	66111254	66111265	BXD186	4	4	D	False	5/5	5	1	-1	contr	8
1272	chr1	67116290	67116319	BXD001	9	9	B	False	10/10	10	1	-1	contr	18
1273	chr1	67116290	67116319	BXD002	9	9	B	False	10/10	10	1	-1	contr	18
1274	chr1	67116290	67116319	BXD005	9	9	B	False	10/10	10	1	-1	contr	18
1275	chr1	67116290	67116319	BXD009	9	9	B	False	10/10	10	1	-1	contr	18
1276	chr1	67116290	67116319	BXD011	9	9	B	False	10/10	10	1	-1	contr	18
1277	chr1	67116290	67116319	BXD012	9	9	B	False	10/10	10	1	-1	contr	18
1278	chr1	67116290	67116319	BXD013	9	9	B	False	10/10	10	1	-1	contr	18
1279	chr1	67116290	67116319	BXD014	9	9	B	False	10/10	10	1	-1	contr	18
1280	chr1	67116290	67116319	BXD016	9	9	B	False	10/10	10	1	-1	contr	18
1281	chr1	67116290	67116319	BXD018	9	9	B	False	10/10	10	1	-1	contr	18
1282	chr1	67116290	67116319	BXD020	9	9	B	False	10/10	10	1	-1	contr	18
1283	chr1	67116290	67116319	BXD021	9	9	B	False	10/10	10	1	-1	contr	18
1284	chr1	67116290	67116319	BXD024_cep	9	9	B	False	10/10	10	1	-1	contr	18
1285	chr1	67116290	67116319	BXD024	9	9	B	False	10/10	10	1	-1	contr	18
1286	chr1	67116290	67116319	BXD038	9	9	B	False	10/10	10	1	-1	contr	18
1287	chr1	67116290	67116319	BXD040	9	9	B	False	10/10	10	1	-1	contr	18
1288	chr1	67116290	67116319	BXD044	9	9	B	False	10/10	10	1	-1	contr	18
1289	chr1	67116290	67116319	BXD053	9	9	B	False	10/10	10	1	-1	contr	18
1293	chr1	67379596	67379615	BXD102	10	10	D	False	9/9	9	1	1	expan	20
1294	chr1	67657922	67657961	BXD090	11	11	B	False	10/10	10	1	1	expan	22
1295	chr1	67742575	67742595	BXD050	15	15	D	False	16/16	16	1	-1	contr	30
1296	chr1	67742575	67742595	BXD102	17	17	D	False	16/16	16	1	1	expan	34
1301	chr1	67936045	67936084	BXD018	9	9	B	False	10/10	10	1	-1	contr	18
1325	chr1	69123137	69123171	BXD152	8	8	D	False	10/10	10	2	-1	contr	16
1326	chr1	69165666	69165679	BXD048a	11	11	D	False	10/10	10	1	1	expan	22
1327	chr1	69256403	69256446	BXD085	12	12	B	False	11/11	11	1	1	expan	24
1328	chr1	69365617	69365656	BXD137	11	11	D	False	10/10	10	1	1	expan	22
1329	chr1	69452248	69452283	BXD011	10	10	B	False	9/9	9	1	1	expan	20
1330	chr1	69452248	69452283	BXD078	10	10	B	False	9/9	9	1	1	expan	20
1335	chr1	69715127	69715158	BXD081	9	9	B	False	8/8	8	1	1	expan	18
1336	chr1	69726958	69727005	BXD029	10	10	D	False	13/13	13	3	-1	contr	20
1337	chr1	69726958	69727005	BXD029_trl4	10	10	D	False	13/13	13	3	-1	contr	20
1338	chr1	69746324	69746367	BXD075	10	10	D	False	11/11	11	1	-1	contr	20
1339	chr1	69746324	69746367	BXD095	12	12	B	False	11/11	11	1	1	expan	24
1408	chr1	71792089	71792154	BXD006	11	11	D	False	10/10	10	1	1	expan	22
1409	chr1	71792089	71792154	BXD027	9	9	D	False	10/10	10	1	-1	contr	18
1410	chr1	71792089	71792154	BXD029	11	11	D	False	10/10	10	1	1	expan	22
1411	chr1	71792089	71792154	BXD029_trl4	11	11	D	False	10/10	10	1	1	expan	22
1412	chr1	71792089	71792154	BXD083	11	11	D	False	10/10	10	1	1	expan	22
1413	chr1	71859630	71859641	BXD063	7	7	D	False	6/6	6	1	1	expan	14
1414	chr1	71940181	71940220	BXD038	11	11	B	False	10/10	10	1	1	expan	22
1415	chr1	71940181	71940220	BXD043	11	11	D	False	10/10	10	1	1	expan	22
1416	chr1	72050943	72050974	BXD012	9	9	B	False	8/8	8	1	1	expan	18
1423	chr1	72721782	72721821	BXD060	11	11	B	False	10/10	10	1	1	expan	22
1424	chr1	72771985	72772008	BXD168	9	9	D	False	8/8	8	1	1	expan	18
1425	chr1	72807795	72807818	BXD077	9	9	D	False	8/8	8	1	1	expan	18
1426	chr1	72970123	72970166	BXD162	12	12	B	False	11/11	11	1	1	expan	24
1429	chr1	73033408	73033455	BXD045	13	13	B	False	12/12	12	1	1	expan	26
1430	chr1	73043026	73043069	BXD102	13	13	D	False	12/12	12	1	1	expan	26
1431	chr1	73134863	73134910	BXD006	11	11	D	False	10/10	10	1	1	expan	22
1432	chr1	73134863	73134910	BXD066	8	8	D	False	10/10	10	2	-1	contr	16
1433	chr1	73134863	73134910	BXD095	11	11	B	False	12/12	12	1	-1	contr	22
1434	chr1	73147600	73147629	BXD049	7	7	B	False	6/6	6	1	1	expan	14
1435	chr1	73230104	73230143	BXD086	9	9	D	False	10/10	10	1	-1	contr	18
1436	chr1	73496015	73496026	BXD021	7	7	B	False	6/6	6	1	1	expan	14
1479	chr1	75785217	75785284	BXD001	14	14	D	False	13/13	13	1	1	expan	28
1480	chr1	75785217	75785284	BXD006	14	14	D	False	13/13	13	1	1	expan	28
1481	chr1	75785217	75785284	BXD008	15	15	D	False	13/13	13	2	1	expan	30
1482	chr1	75785217	75785284	BXD013	14	14	D	False	13/13	13	1	1	expan	28
1483	chr1	75785217	75785284	BXD027	14	14	D	False	13/13	13	1	1	expan	28
1484	chr1	75785217	75785284	BXD028	14	14	D	False	13/13	13	1	1	expan	28
1485	chr1	75785217	75785284	BXD032	14	14	D	False	13/13	13	1	1	expan	28
1486	chr1	75785217	75785284	BXD039	14	14	D	False	13/13	13	1	1	expan	28
1487	chr1	75785217	75785284	BXD042	14	14	D	False	13/13	13	1	1	expan	28
1488	chr1	75785217	75785284	BXD043	14	14	D	False	13/13	13	1	1	expan	28
1489	chr1	75785217	75785284	BXD048a	14	14	D	False	13/13	13	1	1	expan	28
1490	chr1	75785217	75785284	BXD048	14	14	D	False	13/13	13	1	1	expan	28
1491	chr1	75785217	75785284	BXD050	14	14	D	False	13/13	13	1	1	expan	28
1492	chr1	75785217	75785284	BXD056	14	14	D	False	13/13	13	1	1	expan	28
1493	chr1	75785217	75785284	BXD061	14	14	D	False	13/13	13	1	1	expan	28
1494	chr1	75785217	75785284	BXD063	14	14	D	False	13/13	13	1	1	expan	28
1495	chr1	75785217	75785284	BXD064	14	14	D	False	13/13	13	1	1	expan	28
1496	chr1	75785217	75785284	BXD065a	14	14	D	False	13/13	13	1	1	expan	28
1497	chr1	75785217	75785284	BXD065	14	14	D	False	13/13	13	1	1	expan	28
1498	chr1	75785217	75785284	BXD065b	14	14	D	False	13/13	13	1	1	expan	28
1499	chr1	75785217	75785284	BXD068	14	14	D	False	13/13	13	1	1	expan	28
1500	chr1	75785217	75785284	BXD075	14	14	D	False	13/13	13	1	1	expan	28
1501	chr1	75785217	75785284	BXD077	15	15	D	False	13/13	13	2	1	expan	30
1502	chr1	75785217	75785284	BXD079	14	14	D	False	13/13	13	1	1	expan	28
1503	chr1	75785217	75785284	BXD083	15	15	D	False	13/13	13	2	1	expan	30
1504	chr1	75785217	75785284	BXD084	14	14	D	False	13/13	13	1	1	expan	28
1505	chr1	75785217	75785284	BXD086	14	14	D	False	13/13	13	1	1	expan	28
1506	chr1	75785217	75785284	BXD087	14	14	D	False	13/13	13	1	1	expan	28
1507	chr1	75785217	75785284	BXD100	14	14	D	False	13/13	13	1	1	expan	28
1508	chr1	75785217	75785284	BXD102	14	14	D	False	13/13	13	1	1	expan	28
1509	chr1	75785217	75785284	BXD123	12	12	D	False	13/13	13	1	-1	contr	24
1510	chr1	75785217	75785284	BXD125	12	12	D	False	13/13	13	1	-1	contr	24
1511	chr1	75785217	75785284	BXD137	12	12	D	False	13/13	13	1	-1	contr	24
1512	chr1	75785217	75785284	BXD148	12	12	D	False	13/13	13	1	-1	contr	24
1513	chr1	75785217	75785284	BXD174	12	12	D	False	13/13	13	1	-1	contr	24
1514	chr1	75785217	75785284	BXD197	12	12	D	False	13/13	13	1	-1	contr	24
1515	chr1	75785217	75785284	BXD211	12	12	D	False	13/13	13	1	-1	contr	24
1516	chr1	75867823	75867870	BXD050	7	7	D	False	8/8	8	1	-1	contr	14
1517	chr1	75882014	75882045	BXD062	7	7	D	False	8/8	8	1	-1	contr	14
1518	chr1	75962094	75962145	BXD066	14	14	B	False	13/13	13	1	1	expan	28
1519	chr1	75962094	75962145	BXD137	14	14	D	False	13/13	13	1	1	expan	28
1520	chr1	75962094	75962145	BXD160	14	14	D	False	13/13	13	1	1	expan	28
1521	chr1	75997681	75997740	BXD005	11	11	B	False	12/12	12	1	-1	contr	22
1522	chr1	76073914	76073949	BXD223	11	11	D	False	10/10	10	1	1	expan	22
1523	chr1	76100678	76100733	BXD020	9	9	B	False	8/8	8	1	1	expan	18
1524	chr1	76272209	76272244	BXD086	8	8	D	False	7/7	7	1	1	expan	16
1525	chr1	76288002	76288045	BXD199	10	10	B	False	11/11	11	1	-1	contr	20
1528	chr1	76676271	76676318	BXD056	11	11	D	False	10/10	10	1	1	expan	22
1529	chr1	76676271	76676318	BXD197	11	11	D	False	10/10	10	1	1	expan	22
1530	chr1	76676271	76676318	BXD211	11	11	D	False	10/10	10	1	1	expan	22
1531	chr1	76676271	76676318	BXD222	11	11	D	False	10/10	10	1	1	expan	22
1532	chr1	76676271	76676318	BXD224	11	11	D	False	10/10	10	1	1	expan	22
1533	chr1	76727472	76727523	BXD002	12	12	B	False	13/13	13	1	-1	contr	24
1534	chr1	76727472	76727523	BXD050	12	12	D	False	11/11	11	1	1	expan	24
1535	chr1	76727472	76727523	BXD064	10	10	D	False	11/11	11	1	-1	contr	20
1536	chr1	76727472	76727523	BXD090	14	14	B	False	13/13	13	1	1	expan	28
1537	chr1	76729562	76729587	BXD156	14	14	D	False	13/13	13	1	1	expan	28
1539	chr1	77086976	77086995	BXD067	11	11	D	False	10/10	10	1	1	expan	22
1540	chr1	77247182	77247233	BXD013	14	14	D	False	13/13	13	1	1	expan	28
1541	chr1	77247182	77247233	BXD022	14	14	D	False	13/13	13	1	1	expan	28
1542	chr1	77306163	77306186	BXD011	7	7	B	False	8/8	8	1	-1	contr	14
1543	chr1	77330628	77330683	BXD069	15	15	B	False	14/14	14	1	1	expan	30
1544	chr1	77330628	77330683	BXD156	15	15	D	False	14/14	14	1	1	expan	30
1545	chr1	77330628	77330683	BXD176	15	15	D	False	14/14	14	1	1	expan	30
1546	chr1	77560092	77560103	BXD005	7	7	B	False	6/6	6	1	1	expan	14
1547	chr1	77696911	77696962	BXD002	12	12	B	False	13/13	13	1	-1	contr	24
1548	chr1	77696911	77696962	BXD042	12	12	D	False	14/14	14	2	-1	contr	24
1549	chr1	77696911	77696962	BXD069	12	12	D	False	14/14	14	2	-1	contr	24
1550	chr1	77710930	77710973	BXD027	8	8	D	False	11/11	11	3	-1	contr	16
1551	chr1	77710930	77710973	BXD056	12	12	D	False	11/11	11	1	1	expan	24
1552	chr1	77710930	77710973	BXD128	12	12	B	False	11/11	11	1	1	expan	24
1553	chr1	77710930	77710973	BXD151	12	12	B	False	11/11	11	1	1	expan	24
1554	chr1	77858662	77858721	BXD011	16	16	B	False	15/15	15	1	1	expan	32
1555	chr1	77858662	77858721	BXD022	14	14	D	False	15/15	15	1	-1	contr	28
1556	chr1	77858662	77858721	BXD027	16	16	D	False	15/15	15	1	1	expan	32
1557	chr1	77858662	77858721	BXD050	16	16	D	False	15/15	15	1	1	expan	32
1558	chr1	77858662	77858721	BXD149	14	14	D	False	15/15	15	1	-1	contr	28
1564	chr1	78000154	78000209	BXD027	11	11	D	False	14/14	14	3	-1	contr	22
1565	chr1	78089276	78089327	BXD029	15	15	B	False	13/13	13	2	1	expan	30
1566	chr1	78089276	78089327	BXD102	15	15	D	False	14/14	14	1	1	expan	30
1570	chr1	78210151	78210182	BXD168	9	9	D	False	8/8	8	1	1	expan	18
1572	chr1	78758802	78758853	BXD008	15	15	D	False	14/14	14	1	1	expan	30
1573	chr1	78758802	78758853	BXD015	13	13	D	False	14/14	14	1	-1	contr	26
1574	chr1	78758802	78758853	BXD024_cep	15	15	B	False	14/14	14	1	1	expan	30
1575	chr1	78758802	78758853	BXD024	15	15	B	False	14/14	14	1	1	expan	30
1576	chr1	78758802	78758853	BXD032	13	13	D	False	14/14	14	1	-1	contr	26
1577	chr1	78758802	78758853	BXD034	15	15	D	False	14/14	14	1	1	expan	30
1578	chr1	78758802	78758853	BXD042	13	13	D	False	14/14	14	1	-1	contr	26
1579	chr1	78758802	78758853	BXD043	13	13	B	False	14/14	14	1	-1	contr	26
1580	chr1	78758802	78758853	BXD068	15	15	D	False	14/14	14	1	1	expan	30
1581	chr1	78758802	78758853	BXD114	13	13	D	False	14/14	14	1	-1	contr	26
1582	chr1	78758802	78758853	BXD195	13	13	D	False	14/14	14	1	-1	contr	26
1583	chr1	78758802	78758853	BXD197	13	13	D	False	14/14	14	1	-1	contr	26
1584	chr1	78758802	78758853	BXD204	13	13	D	False	14/14	14	1	-1	contr	26
1585	chr1	78758802	78758853	BXD211	13	13	D	False	14/14	14	1	-1	contr	26
1586	chr1	78758802	78758853	BXD217	13	13	B	False	14/14	14	1	-1	contr	26
1587	chr1	78758802	78758853	BXD222	13	13	D	False	14/14	14	1	-1	contr	26
1602	chr1	79292714	79292765	BXD049	15	15	D	False	14/14	14	1	1	expan	30
1603	chr1	79366777	79366832	BXD006	16	16	D	False	17/17	17	1	-1	contr	32
1604	chr1	79366777	79366832	BXD014	15	15	B	False	14/14	14	1	1	expan	30
1605	chr1	79366777	79366832	BXD020	16	16	D	False	17/17	17	1	-1	contr	32
1606	chr1	79366777	79366832	BXD032	16	16	D	False	17/17	17	1	-1	contr	32
1607	chr1	79366777	79366832	BXD036	13	13	B	False	14/14	14	1	-1	contr	26
1608	chr1	79366777	79366832	BXD090	15	15	B	False	14/14	14	1	1	expan	30
1609	chr1	79905170	79905217	BXD029	13	13	B	False	12/12	12	1	1	expan	26
1610	chr1	79905170	79905217	BXD083	11	11	D	False	10/10	10	1	1	expan	22
1611	chr1	79905170	79905217	BXD089	13	13	B	False	12/12	12	1	1	expan	26
1612	chr1	79905170	79905217	BXD178	13	13	B	False	12/12	12	1	1	expan	26
1613	chr1	79905170	79905217	BXD181	13	13	B	False	12/12	12	1	1	expan	26
1614	chr1	79905170	79905217	BXD183	13	13	B	False	12/12	12	1	1	expan	26
1615	chr1	80017704	80017747	BXD024_cep	12	12	B	False	11/11	11	1	1	expan	24
1616	chr1	80155327	80155374	BXD013	13	13	D	False	12/12	12	1	1	expan	26
1617	chr1	80155327	80155374	BXD015	13	13	D	False	12/12	12	1	1	expan	26
1618	chr1	80155327	80155374	BXD022	13	13	D	False	12/12	12	1	1	expan	26
1635	chr1	80345734	80345777	BXD015	10	10	D	False	11/11	11	1	-1	contr	20
1636	chr1	80345734	80345777	BXD020	12	12	D	False	11/11	11	1	1	expan	24
1637	chr1	80345734	80345777	BXD028	10	10	D	False	11/11	11	1	-1	contr	20
1638	chr1	80395638	80395657	BXD065a	8	8	D	False	7/7	7	1	1	expan	16
1639	chr1	80772443	80772498	BXD170	15	15	D	False	14/14	14	1	1	expan	30
1640	chr1	80922107	80922138	BXD217	9	9	B	False	8/8	8	1	1	expan	18
1641	chr1	81068087	81068130	BXD031	12	12	B	False	11/11	11	1	1	expan	24
1642	chr1	81068087	81068130	BXD091	12	12	B	False	11/11	11	1	1	expan	24
1651	chr1	81358034	81358093	BXD015	13	13	D	False	12/12	12	1	1	expan	26
1652	chr1	81358034	81358093	BXD024_cep	11	11	D	False	12/12	12	1	-1	contr	22
1653	chr1	81358034	81358093	BXD027	13	13	D	False	12/12	12	1	1	expan	26
1654	chr1	81630081	81630116	BXD016	10	10	B	False	9/9	9	1	1	expan	20
1655	chr1	81899493	81899562	BXD015	13	13	D	False	14/14	14	1	-1	contr	26
1656	chr1	81899493	81899562	BXD173	13	13	D	False	14/14	14	1	-1	contr	26
1657	chr1	81899493	81899562	BXD181	13	13	B	False	14/14	14	1	-1	contr	26
1658	chr1	81929204	81929257	BXD021	8	8	B	False	9/9	9	1	-1	contr	16
1659	chr1	81929434	81929481	BXD022	9	9	D	False	8/8	8	1	1	expan	18
1660	chr1	82196220	82196259	BXD018	9	9	B	False	8/8	8	1	1	expan	18
1668	chr1	82302865	82302914	BXD101	9	9	B	False	10/10	10	1	-1	contr	18
1680	chr1	82973126	82973164	BXD147	14	14	D	False	13/13	13	1	1	expan	28
1682	chr1	83088607	83088638	BXD028	9	9	D	False	8/8	8	1	1	expan	18
1683	chr1	83240072	83240123	BXD044	14	14	B	False	13/13	13	1	1	expan	28
1684	chr1	83240072	83240123	BXD048a	14	14	B	False	13/13	13	1	1	expan	28
1685	chr1	83240072	83240123	BXD175	14	14	B	False	13/13	13	1	1	expan	28
1686	chr1	83247742	83247789	BXD031	13	13	B	False	12/12	12	1	1	expan	26
1689	chr1	83545977	83546016	BXD018	9	9	B	False	10/10	10	1	-1	contr	18
1690	chr1	83545977	83546016	BXD048	11	11	B	False	10/10	10	1	1	expan	22
1691	chr1	83545977	83546016	BXD065b	9	9	D	False	10/10	10	1	-1	contr	18
1692	chr1	83545977	83546016	BXD204	11	11	D	False	10/10	10	1	1	expan	22
1694	chr1	83930108	83930162	BXD056	12	12	D	False	11/11	11	1	1	expan	24
1695	chr1	83997595	83997618	BXD013	4	4	D	False	6/6	6	2	-1	contr	8
1739	chr1	86316317	86316352	BXD051	10	10	B	False	9/9	9	1	1	expan	20
1740	chr1	86337982	86338035	BXD018	17	17	B	False	18/18	18	1	-1	contr	34
1741	chr1	86337982	86338035	BXD019	17	17	B	False	18/18	18	1	-1	contr	34
1742	chr1	86338924	86338959	BXD009	10	10	B	False	9/9	9	1	1	expan	20
1745	chr1	86615725	86615760	BXD016	10	10	B	False	9/9	9	1	1	expan	20
1746	chr1	86615725	86615760	BXD029	10	10	B	False	9/9	9	1	1	expan	20
1747	chr1	86615725	86615760	BXD029_trl4	10	10	B	False	9/9	9	1	1	expan	20
1748	chr1	86615725	86615760	BXD204	10	10	D	False	9/9	9	1	1	expan	20
1812	chr1	88761750	88761777	BXD009	5	5	B	False	7/7	7	2	-1	contr	10
1813	chr1	88811462	88811505	BXD083	12	12	B	False	11/11	11	1	1	expan	24
1814	chr1	88907210	88907236	BXD195	11	11	D	False	9/9	9	2	1	expan	22
1815	chr1	88942633	88942676	BXD005	13	13	D	False	12/12	12	1	1	expan	26
1816	chr1	88942633	88942676	BXD021	10	10	B	False	11/11	11	1	-1	contr	20
1817	chr1	88942633	88942676	BXD029	10	10	B	False	11/11	11	1	-1	contr	20
1818	chr1	88942633	88942676	BXD029_trl4	10	10	B	False	11/11	11	1	-1	contr	20
1819	chr1	88942633	88942676	BXD067	13	13	D	False	12/12	12	1	1	expan	26
1826	chr1	89914037	89914060	BXD048a	7	7	B	False	6/6	6	1	1	expan	14
1849	chr1	90317573	90317624	BXD039	11	11	D	False	12/12	12	1	-1	contr	22
1850	chr1	90317573	90317624	BXD043	14	14	B	False	13/13	13	1	1	expan	28
1851	chr1	90368289	90368351	BXD077	4	4	D	False	6/6	6	2	-1	contr	8
1852	chr1	90746971	90747018	BXD005	13	13	D	False	12/12	12	1	1	expan	26
1853	chr1	90746971	90747018	BXD028	13	13	D	False	12/12	12	1	1	expan	26
1854	chr1	90894946	90894989	BXD018	12	12	D	False	11/11	11	1	1	expan	24
1922	chr1	91896704	91896751	BXD028	11	11	D	False	10/10	10	1	1	expan	22
1923	chr1	91896704	91896751	BXD113	11	11	D	False	10/10	10	1	1	expan	22
1924	chr1	92206732	92206787	BXD044	15	15	B	False	14/14	14	1	1	expan	30
1925	chr1	92206732	92206787	BXD081	12	12	D	False	11/11	11	1	1	expan	24
1926	chr1	92206732	92206787	BXD150	15	15	B	False	14/14	14	1	1	expan	30
1927	chr1	92206732	92206787	BXD174	15	15	B	False	14/14	14	1	1	expan	30
1928	chr1	92207019	92207062	BXD065a	13	13	D	False	12/12	12	1	1	expan	26
1929	chr1	92218005	92218040	BXD069	10	10	B	False	9/9	9	1	1	expan	20
1930	chr1	92218005	92218040	BXD070	10	10	B	False	9/9	9	1	1	expan	20
1931	chr1	92218005	92218040	BXD089	10	10	B	False	9/9	9	1	1	expan	20
1932	chr1	92251956	92251983	BXD020	17	17	D	False	15/15	15	2	1	expan	34
1933	chr1	92370623	92370666	BXD014	12	12	B	False	11/11	11	1	1	expan	24
1934	chr1	92370623	92370666	BXD034	15	15	D	False	14/14	14	1	1	expan	30
1935	chr1	92558875	92558914	BXD036	11	11	B	False	10/10	10	1	1	expan	22
1937	chr1	92811175	92811218	BXD036	10	10	B	False	11/11	11	1	-1	contr	20
1938	chr1	92811175	92811218	BXD085	12	12	B	False	11/11	11	1	1	expan	24
1939	chr1	92811175	92811218	BXD099	12	12	B	False	11/11	11	1	1	expan	24
1944	chr1	93677956	93677975	BXD061	13	13	D	False	14/14	14	1	-1	contr	26
1945	chr1	93677956	93677975	BXD079	13	13	D	False	14/14	14	1	-1	contr	26
1946	chr1	93677956	93677975	BXD087	13	13	D	False	14/14	14	1	-1	contr	26
1950	chr1	94163899	94163963	BXD015	10	10	D	False	9/9	9	1	1	expan	20
1951	chr1	94163899	94163963	BXD075	10	10	D	False	9/9	9	1	1	expan	20
1952	chr1	94248959	94249018	BXD006	14	14	D	False	13/13	13	1	1	expan	28
1953	chr1	94498588	94498620	BXD029_trl4	12	12	B	False	11/11	11	1	1	expan	24
1954	chr1	94606161	94606204	BXD048a	12	12	B	False	11/11	11	1	1	expan	24
1955	chr1	94621846	94621889	BXD002	12	12	B	False	11/11	11	1	1	expan	24
1956	chr1	94634802	94634849	BXD009	11	11	B	False	12/12	12	1	-1	contr	22
1957	chr1	94634802	94634849	BXD048	11	11	B	False	12/12	12	1	-1	contr	22
1958	chr1	94634802	94634849	BXD074	11	11	B	False	12/12	12	1	-1	contr	22
1959	chr1	94634802	94634849	BXD100	11	11	B	False	12/12	12	1	-1	contr	22
1960	chr1	94669869	94669928	BXD091	16	16	B	False	15/15	15	1	1	expan	32
1961	chr1	94694661	94694724	BXD014	15	15	B	False	16/16	16	1	-1	contr	30
1962	chr1	94694661	94694724	BXD019	15	15	B	False	16/16	16	1	-1	contr	30
1963	chr1	94694661	94694724	BXD027	17	17	B	False	16/16	16	1	1	expan	34
1964	chr1	94694661	94694724	BXD031	15	15	B	False	16/16	16	1	-1	contr	30
1965	chr1	94694661	94694724	BXD043	17	17	B	False	16/16	16	1	1	expan	34
1966	chr1	94694661	94694724	BXD048a	17	17	B	False	16/16	16	1	1	expan	34
1967	chr1	94694661	94694724	BXD051	17	17	B	False	16/16	16	1	1	expan	34
1968	chr1	94694661	94694724	BXD087	15	15	D	False	13/13	13	2	1	expan	30
1969	chr1	94694661	94694724	BXD187	15	15	B	False	16/16	16	1	-1	contr	30
1970	chr1	94734986	94735029	BXD022	13	13	D	False	12/12	12	1	1	expan	26
1971	chr1	94734986	94735029	BXD024_cep	13	13	D	False	12/12	12	1	1	expan	26
1972	chr1	94734986	94735029	BXD083	13	13	D	False	12/12	12	1	1	expan	26
1974	chr1	94868963	94869006	BXD006	12	12	D	False	10/10	10	2	1	expan	24
1975	chr1	94868963	94869006	BXD011	12	12	D	False	10/10	10	2	1	expan	24
1976	chr1	94868963	94869006	BXD020	12	12	D	False	10/10	10	2	1	expan	24
1977	chr1	94868963	94869006	BXD024	12	12	D	False	10/10	10	2	1	expan	24
1978	chr1	94868963	94869006	BXD056	12	12	D	False	10/10	10	2	1	expan	24
1979	chr1	94868963	94869006	BXD062	12	12	D	False	10/10	10	2	1	expan	24
1980	chr1	94868963	94869006	BXD063	12	12	D	False	10/10	10	2	1	expan	24
1981	chr1	94868963	94869006	BXD064	12	12	D	False	10/10	10	2	1	expan	24
1982	chr1	94868963	94869006	BXD067	12	12	D	False	10/10	10	2	1	expan	24
1983	chr1	94868963	94869006	BXD077	12	12	D	False	10/10	10	2	1	expan	24
1984	chr1	94868963	94869006	BXD083	12	12	D	False	10/10	10	2	1	expan	24
1985	chr1	94868963	94869006	BXD090	12	12	B	False	11/11	11	1	1	expan	24
1986	chr1	94868963	94869006	BXD098	12	12	D	False	10/10	10	2	1	expan	24
1987	chr1	94942900	94942949	BXD183	11	11	B	False	10/10	10	1	1	expan	22
1988	chr1	95082042	95082077	BXD013	13	13	D	False	12/12	12	1	1	expan	26
1989	chr1	95082042	95082077	BXD015	13	13	D	False	12/12	12	1	1	expan	26
1990	chr1	95082042	95082077	BXD018	11	11	D	False	12/12	12	1	-1	contr	22
1991	chr1	95115470	95115529	BXD114	11	11	B	False	12/12	12	1	-1	contr	22
1992	chr1	95346130	95346173	BXD102	12	12	B	False	11/11	11	1	1	expan	24
1993	chr1	95425778	95425817	BXD091	11	11	B	False	10/10	10	1	1	expan	22
1994	chr1	95425778	95425817	BXD100	11	11	B	False	10/10	10	1	1	expan	22
1995	chr1	95510108	95510140	BXD027	12	12	B	False	11/11	11	1	1	expan	24
1996	chr1	96160457	96160504	BXD009	16	16	B	False	15/15	15	1	1	expan	32
1997	chr1	96160457	96160504	BXD027	13	13	B	False	15/15	15	2	-1	contr	26
1998	chr1	96160457	96160504	BXD091	16	16	B	False	15/15	15	1	1	expan	32
2060	chr1	97145210	97145239	BXD214	7	7	B	False	6/6	6	1	1	expan	14
2061	chr1	97335643	97335686	BXD014	12	12	B	False	11/11	11	1	1	expan	24
2072	chr1	98307905	98307952	BXD160	10	10	D	False	9/9	9	1	1	expan	20
2073	chr1	98307905	98307952	BXD162	10	10	D	False	9/9	9	1	1	expan	20
2074	chr1	98307905	98307952	BXD168	10	10	D	False	9/9	9	1	1	expan	20
2075	chr1	98307905	98307952	BXD169	10	10	D	False	9/9	9	1	1	expan	20
2076	chr1	98307905	98307952	BXD172	10	10	D	False	9/9	9	1	1	expan	20
2077	chr1	98307905	98307952	BXD173	10	10	D	False	9/9	9	1	1	expan	20
2078	chr1	98307905	98307952	BXD176	10	10	D	False	9/9	9	1	1	expan	20
2079	chr1	98307905	98307952	BXD177	10	10	D	False	9/9	9	1	1	expan	20
2080	chr1	98307905	98307952	BXD180	10	10	D	False	9/9	9	1	1	expan	20
2081	chr1	98307905	98307952	BXD181	10	10	D	False	9/9	9	1	1	expan	20
2082	chr1	98307905	98307952	BXD184	10	10	D	False	9/9	9	1	1	expan	20
2083	chr1	98307905	98307952	BXD186	10	10	D	False	9/9	9	1	1	expan	20
2084	chr1	98307905	98307952	BXD195	10	10	D	False	9/9	9	1	1	expan	20
2093	chr1	98637253	98637292	BXD038	11	11	B	False	10/10	10	1	1	expan	22
2094	chr1	98693507	98693550	BXD049	12	12	D	False	11/11	11	1	1	expan	24
2095	chr1	98715182	98715213	BXD006	15	15	D	False	14/14	14	1	1	expan	30
2096	chr1	98740368	98740385	BXD195	10	10	D	False	9/9	9	1	1	expan	20
2097	chr1	98745423	98745458	BXD073a	10	10	B	False	9/9	9	1	1	expan	20
2098	chr1	98745423	98745458	BXD073b	10	10	B	False	9/9	9	1	1	expan	20
2099	chr1	98780396	98780447	BXD217	14	14	B	False	13/13	13	1	1	expan	28
2100	chr1	99619973	99620008	BXD027	10	10	B	False	9/9	9	1	1	expan	20
2105	chr1	100664103	100664118	BXD022	9	9	D	False	8/8	8	1	1	expan	18
2106	chr1	100666230	100666245	BXD029	9	9	B	False	8/8	8	1	1	expan	18
2107	chr1	100931909	100931948	BXD024_cep	11	11	D	False	10/10	10	1	1	expan	22
2108	chr1	100931909	100931948	BXD024	11	11	D	False	10/10	10	1	1	expan	22
2109	chr1	101010937	101010984	BXD008	11	11	B	False	12/12	12	1	-1	contr	22
2110	chr1	101010937	101010984	BXD056	11	11	B	False	12/12	12	1	-1	contr	22
2111	chr1	101071935	101071982	BXD009	13	13	B	False	12/12	12	1	1	expan	26
2112	chr1	101071935	101071982	BXD020	15	15	D	False	16/16	16	1	-1	contr	30
2113	chr1	101071935	101071982	BXD086	13	13	B	False	12/12	12	1	1	expan	26
2114	chr1	101071935	101071982	BXD089	11	11	B	False	12/12	12	1	-1	contr	22
2115	chr1	101113531	101113578	BXD016	13	13	B	False	12/12	12	1	1	expan	26
2116	chr1	101113531	101113578	BXD029_trl4	13	13	B	False	12/12	12	1	1	expan	26
2117	chr1	101113531	101113578	BXD195	10	10	D	False	9/9	9	1	1	expan	20
2118	chr1	101206362	101206393	BXD024	10	10	D	False	9/9	9	1	1	expan	20
2119	chr1	101489234	101489257	BXD015	10	10	D	False	11/11	11	1	-1	contr	20
2120	chr1	101522358	101522401	BXD081	10	10	D	False	9/9	9	1	1	expan	20
2121	chr1	101864983	101865018	BXD055	10	10	B	False	9/9	9	1	1	expan	20
2122	chr1	102098459	102098506	BXD021	11	11	B	False	12/12	12	1	-1	contr	22
2123	chr1	102098459	102098506	BXD034	14	14	D	False	13/13	13	1	1	expan	28
2124	chr1	102098459	102098506	BXD042	11	11	B	False	12/12	12	1	-1	contr	22
2125	chr1	102318689	102318702	BXD012	8	8	B	False	7/7	7	1	1	expan	16
2126	chr1	102351057	102351083	BXD036	2	2	B	False	3/3	3	1	-1	contr	4
2127	chr1	102739243	102739282	BXD020	11	11	D	False	10/10	10	1	1	expan	22
2128	chr1	102739243	102739282	BXD089	11	11	B	False	10/10	10	1	1	expan	22
2129	chr1	102739243	102739282	BXD091	11	11	B	False	10/10	10	1	1	expan	22
2130	chr1	102739243	102739282	BXD157	11	11	B	False	10/10	10	1	1	expan	22
2131	chr1	102739243	102739282	BXD195	11	11	D	False	10/10	10	1	1	expan	22
2132	chr1	102895918	102895959	BXD027	12	12	B	False	14/14	14	2	-1	contr	24
2133	chr1	102895918	102895959	BXD091	15	15	B	False	14/14	14	1	1	expan	30
2134	chr1	102973647	102973690	BXD199	12	12	B	False	11/11	11	1	1	expan	24
2135	chr1	103075535	103075590	BXD002	15	15	B	False	14/14	14	1	1	expan	30
2136	chr1	103075535	103075590	BXD028	13	13	D	False	12/12	12	1	1	expan	26
2137	chr1	103075535	103075590	BXD085	13	13	D	False	12/12	12	1	1	expan	26
2138	chr1	103075535	103075590	BXD098	13	13	D	False	12/12	12	1	1	expan	26
2140	chr1	103438866	103438913	BXD020	13	13	D	False	12/12	12	1	1	expan	26
2141	chr1	103438866	103438913	BXD079	13	13	B	False	12/12	12	1	1	expan	26
2142	chr1	103473857	103473895	BXD101	14	14	B	False	13/13	13	1	1	expan	28
2143	chr1	103600470	103600508	BXD077	15	15	D	False	14/14	14	1	1	expan	30
2144	chr1	103600470	103600508	BXD079	12	12	B	False	13/13	13	1	-1	contr	24
2145	chr1	103735625	103735672	BXD042	13	13	B	False	12/12	12	1	1	expan	26
2146	chr1	103843664	103843719	BXD018	18	18	D	False	17/17	17	1	1	expan	36
2147	chr1	103983137	103983180	BXD077	12	12	D	False	11/11	11	1	1	expan	24
2148	chr1	104299244	104299298	BXD050	10	10	B	False	11/11	11	1	-1	contr	20
2149	chr1	104337682	104337729	BXD012	13	13	B	False	12/12	12	1	1	expan	26
2150	chr1	104337682	104337729	BXD027	13	13	B	False	12/12	12	1	1	expan	26
2151	chr1	104444047	104444074	BXD111	8	8	B	False	7/7	7	1	1	expan	16
2152	chr1	104569775	104569818	BXD016	12	12	B	False	11/11	11	1	1	expan	24
2153	chr1	104569775	104569818	BXD075	15	15	D	False	14/14	14	1	1	expan	30
2154	chr1	104729048	104729113	BXD022	9	9	D	False	10/10	10	1	-1	contr	18
2155	chr1	104729048	104729113	BXD069	12	12	B	False	11/11	11	1	1	expan	24
2158	chr1	105106216	105106259	BXD031	12	12	B	False	11/11	11	1	1	expan	24
2159	chr1	105106216	105106259	BXD055	12	12	B	False	11/11	11	1	1	expan	24
2160	chr1	105264179	105264206	BXD020	8	8	D	False	9/9	9	1	-1	contr	16
2177	chr1	106458627	106458658	BXD014	7	7	B	False	8/8	8	1	-1	contr	14
2219	chr1	106811599	106811634	BXD022	11	11	D	False	10/10	10	1	1	expan	22
2220	chr1	106811599	106811634	BXD065	11	11	D	False	10/10	10	1	1	expan	22
2221	chr1	106836963	106836988	BXD011	14	14	D	False	13/13	13	1	1	expan	28
2245	chr1	107493696	107493735	BXD014	11	11	B	False	10/10	10	1	1	expan	22
2246	chr1	107620606	107620645	BXD018	13	13	D	False	12/12	12	1	1	expan	26
2247	chr1	107620606	107620645	BXD177	13	13	D	False	12/12	12	1	1	expan	26
2298	chr1	108307215	108307254	BXD021	11	11	B	False	10/10	10	1	1	expan	22
2299	chr1	108307215	108307254	BXD086	11	11	B	False	10/10	10	1	1	expan	22
2300	chr1	108307215	108307254	BXD190	11	11	B	False	10/10	10	1	1	expan	22
2301	chr1	108459586	108459617	BXD024	13	13	D	False	12/12	12	1	1	expan	26
2302	chr1	108459586	108459617	BXD028	11	11	D	False	12/12	12	1	-1	contr	22
2303	chr1	108487983	108488030	BXD111	12	12	B	False	11/11	11	1	1	expan	24
2304	chr1	108488782	108488837	BXD009	15	15	B	False	14/14	14	1	1	expan	30
2305	chr1	108488782	108488837	BXD187	15	15	B	False	14/14	14	1	1	expan	30
2306	chr1	108887997	108888028	BXD051	11	11	D	False	10/10	10	1	1	expan	22
2307	chr1	108888891	108888926	BXD038	13	13	B	False	12/12	12	1	1	expan	26
2308	chr1	108978401	108978454	BXD001	10	10	B	False	9/9	9	1	1	expan	20
2309	chr1	108978401	108978454	BXD002	10	10	B	False	9/9	9	1	1	expan	20
2310	chr1	108978401	108978454	BXD009	10	10	B	False	9/9	9	1	1	expan	20
2311	chr1	108978401	108978454	BXD012	10	10	B	False	9/9	9	1	1	expan	20
2312	chr1	108978401	108978454	BXD014	10	10	B	False	9/9	9	1	1	expan	20
2313	chr1	108978401	108978454	BXD019	10	10	B	False	9/9	9	1	1	expan	20
2314	chr1	108978401	108978454	BXD021	10	10	B	False	9/9	9	1	1	expan	20
2315	chr1	108978401	108978454	BXD027	10	10	B	False	9/9	9	1	1	expan	20
2316	chr1	108978401	108978454	BXD029	10	10	B	False	9/9	9	1	1	expan	20
2317	chr1	108978401	108978454	BXD031	10	10	B	False	9/9	9	1	1	expan	20
2318	chr1	108978401	108978454	BXD068	10	10	B	False	9/9	9	1	1	expan	20
2319	chr1	108978401	108978454	BXD079	8	8	B	False	9/9	9	1	-1	contr	16
2320	chr1	108978401	108978454	BXD101	10	10	B	False	9/9	9	1	1	expan	20
2321	chr1	108978401	108978454	BXD223	10	10	D	False	9/9	9	1	1	expan	20
2322	chr1	109359834	109359881	BXD027	13	13	B	False	12/12	12	1	1	expan	26
2323	chr1	109359834	109359881	BXD063	11	11	D	False	12/12	12	1	-1	contr	22
2324	chr1	109359834	109359881	BXD089	11	11	B	False	12/12	12	1	-1	contr	22
2325	chr1	109359834	109359881	BXD100	13	13	B	False	12/12	12	1	1	expan	26
2326	chr1	109359834	109359881	BXD197	13	13	D	False	12/12	12	1	1	expan	26
2327	chr1	109359834	109359881	BXD211	13	13	D	False	12/12	12	1	1	expan	26
2328	chr1	109359834	109359881	BXD221	13	13	D	False	12/12	12	1	1	expan	26
2329	chr1	109359834	109359881	BXD225	13	13	B	False	12/12	12	1	1	expan	26
2330	chr1	109422588	109422627	BXD044	14	14	D	False	13/13	13	1	1	expan	28
2331	chr1	109523750	109523785	BXD005	12	12	D	False	11/11	11	1	1	expan	24
2332	chr1	109523750	109523785	BXD168	12	12	D	False	11/11	11	1	1	expan	24
2333	chr1	109523750	109523785	BXD180	12	12	D	False	11/11	11	1	1	expan	24
2334	chr1	109523750	109523785	BXD181	12	12	D	False	11/11	11	1	1	expan	24
2335	chr1	109523750	109523785	BXD186	12	12	D	False	11/11	11	1	1	expan	24
2336	chr1	109720609	109720656	BXD036	13	13	B	False	12/12	12	1	1	expan	26
2337	chr1	109720609	109720656	BXD148	13	13	B	False	12/12	12	1	1	expan	26
2338	chr1	109784258	109784297	BXD018	13	13	D	False	12/12	12	1	1	expan	26
2339	chr1	109784258	109784297	BXD027	9	9	B	False	10/10	10	1	-1	contr	18
2340	chr1	109784258	109784297	BXD083	11	11	D	False	12/12	12	1	-1	contr	22
2341	chr1	109784258	109784297	BXD197	11	11	D	False	12/12	12	1	-1	contr	22
2342	chr1	109784258	109784297	BXD204	11	11	D	False	12/12	12	1	-1	contr	22
2343	chr1	109784258	109784297	BXD211	11	11	D	False	12/12	12	1	-1	contr	22
2344	chr1	109818913	109818960	BXD125	16	16	D	False	15/15	15	1	1	expan	32
2345	chr1	109914008	109914039	BXD122	12	12	D	False	11/11	11	1	1	expan	24
2347	chr1	110350319	110350346	BXD024_cep	9	9	D	False	10/10	10	1	-1	contr	18
2348	chr1	110350319	110350346	BXD042	15	15	B	False	14/14	14	1	1	expan	30
2349	chr1	110836931	110836962	BXD014	9	9	B	False	8/8	8	1	1	expan	18
2350	chr1	111043484	111043511	BXD019	15	15	B	False	14/14	14	1	1	expan	30
2351	chr1	111265450	111265497	BXD002	13	13	B	False	12/12	12	1	1	expan	26
2352	chr1	111265450	111265497	BXD005	16	16	D	False	15/15	15	1	1	expan	32
2353	chr1	111265450	111265497	BXD102	13	13	B	False	12/12	12	1	1	expan	26
2354	chr1	111265450	111265497	BXD141	16	16	D	False	15/15	15	1	1	expan	32
2355	chr1	111265450	111265497	BXD144	16	16	D	False	15/15	15	1	1	expan	32
2356	chr1	111265450	111265497	BXD147	16	16	D	False	15/15	15	1	1	expan	32
2357	chr1	111265450	111265497	BXD149	16	16	D	False	15/15	15	1	1	expan	32
2358	chr1	111265450	111265497	BXD152	16	16	D	False	15/15	15	1	1	expan	32
2359	chr1	111265450	111265497	BXD154	16	16	D	False	15/15	15	1	1	expan	32
2360	chr1	111265450	111265497	BXD155	16	16	D	False	15/15	15	1	1	expan	32
2361	chr1	111265450	111265497	BXD156	16	16	D	False	15/15	15	1	1	expan	32
2362	chr1	111265450	111265497	BXD198	11	11	B	False	12/12	12	1	-1	contr	22
2363	chr1	111271826	111271853	BXD029_trl4	11	11	D	False	12/12	12	1	-1	contr	22
2364	chr1	111305400	111305431	BXD065b	11	11	D	False	12/12	12	1	-1	contr	22
2365	chr1	111652378	111652410	BXD113	9	9	B	False	11/11	11	2	-1	contr	18
2366	chr1	111723892	111723935	BXD011	9	9	D	False	10/10	10	1	-1	contr	18
2367	chr1	112327477	112327508	BXD018	11	11	D	False	12/12	12	1	-1	contr	22
2368	chr1	112327477	112327508	BXD032	11	11	D	False	12/12	12	1	-1	contr	22
2369	chr1	112327477	112327508	BXD049	11	11	D	False	12/12	12	1	-1	contr	22
2370	chr1	112327477	112327508	BXD074	11	11	D	False	12/12	12	1	-1	contr	22
2371	chr1	112327477	112327508	BXD127	11	11	D	False	12/12	12	1	-1	contr	22
2372	chr1	112327477	112327508	BXD223	11	11	D	False	12/12	12	1	-1	contr	22
2373	chr1	112979941	112979984	BXD024	13	13	D	False	12/12	12	1	1	expan	26
2374	chr1	113157635	113157674	BXD019	7	7	B	False	8/8	8	1	-1	contr	14
2375	chr1	113157635	113157674	BXD056	7	7	B	False	8/8	8	1	-1	contr	14
2376	chr1	113307629	113307664	BXD088	9	9	D	False	8/8	8	1	1	expan	18
2377	chr1	113394088	113394126	BXD005	17	17	D	False	16/16	16	1	1	expan	34
2378	chr1	113394088	113394126	BXD011	17	17	D	False	16/16	16	1	1	expan	34
2379	chr1	113394088	113394126	BXD018	17	17	D	False	16/16	16	1	1	expan	34
2380	chr1	113394088	113394126	BXD022	17	17	D	False	16/16	16	1	1	expan	34
2381	chr1	113394088	113394126	BXD024_cep	17	17	D	False	16/16	16	1	1	expan	34
2382	chr1	113394088	113394126	BXD024	17	17	D	False	16/16	16	1	1	expan	34
2383	chr1	113394088	113394126	BXD028	17	17	D	False	16/16	16	1	1	expan	34
2384	chr1	113394088	113394126	BXD032	17	17	D	False	16/16	16	1	1	expan	34
2385	chr1	113394088	113394126	BXD083	15	15	D	False	16/16	16	1	-1	contr	30
2386	chr1	113394088	113394126	BXD122	17	17	D	False	16/16	16	1	1	expan	34
2387	chr1	113394088	113394126	BXD125	17	17	D	False	16/16	16	1	1	expan	34
2388	chr1	113507429	113507472	BXD042	12	12	B	False	11/11	11	1	1	expan	24
2390	chr1	113702713	113702745	BXD024_cep	12	12	D	False	11/11	11	1	1	expan	24
2391	chr1	113775622	113775661	BXD019	7	7	B	False	8/8	8	1	-1	contr	14
2392	chr1	114348410	114348436	BXD086	11	11	B	False	9/9	9	2	1	expan	22
2393	chr1	114348410	114348436	BXD089	11	11	B	False	9/9	9	2	1	expan	22
2394	chr1	114348410	114348436	BXD090	11	11	B	False	9/9	9	2	1	expan	22
2395	chr1	114348410	114348436	BXD100	11	11	B	False	9/9	9	2	1	expan	22
2396	chr1	114463991	114464030	BXD016	13	13	D	False	12/12	12	1	1	expan	26
2397	chr1	114793164	114793223	BXD018	9	9	D	False	10/10	10	1	-1	contr	18
2398	chr1	114793164	114793223	BXD020	9	9	D	False	10/10	10	1	-1	contr	18
2399	chr1	114793164	114793223	BXD050	16	16	B	False	15/15	15	1	1	expan	32
2400	chr1	114793164	114793223	BXD149	11	11	D	False	10/10	10	1	1	expan	22
2401	chr1	114912662	114912725	BXD001	15	15	B	False	16/16	16	1	-1	contr	30
2402	chr1	114912662	114912725	BXD002	15	15	B	False	16/16	16	1	-1	contr	30
2403	chr1	114912662	114912725	BXD008	15	15	B	False	16/16	16	1	-1	contr	30
2404	chr1	114912662	114912725	BXD009	15	15	B	False	16/16	16	1	-1	contr	30
2405	chr1	114912662	114912725	BXD021	15	15	B	False	16/16	16	1	-1	contr	30
2406	chr1	114912662	114912725	BXD027	14	14	B	False	16/16	16	2	-1	contr	28
2407	chr1	114912662	114912725	BXD038	15	15	B	False	16/16	16	1	-1	contr	30
2408	chr1	114912662	114912725	BXD040	15	15	B	False	16/16	16	1	-1	contr	30
2409	chr1	114912662	114912725	BXD042	15	15	B	False	16/16	16	1	-1	contr	30
2410	chr1	114912662	114912725	BXD056	17	17	B	False	16/16	16	1	1	expan	34
2411	chr1	114912662	114912725	BXD087	15	15	B	False	16/16	16	1	-1	contr	30
2412	chr1	114912662	114912725	BXD176	12	12	D	False	13/13	13	1	-1	contr	24
2413	chr1	114934945	114935004	BXD002	16	16	B	False	15/15	15	1	1	expan	32
2414	chr1	114934945	114935004	BXD031	16	16	B	False	15/15	15	1	1	expan	32
2415	chr1	115073444	115073487	BXD028	10	10	D	False	9/9	9	1	1	expan	20
2416	chr1	115097622	115097661	BXD018	11	11	D	False	12/12	12	1	-1	contr	22
2417	chr1	115097622	115097661	BXD029_trl4	11	11	D	False	12/12	12	1	-1	contr	22
2418	chr1	115097622	115097661	BXD069	11	11	B	False	10/10	10	1	1	expan	22
2419	chr1	115125315	115125329	BXD125	6	6	D	False	5/5	5	1	1	expan	12
2420	chr1	115174231	115174262	BXD177	10	10	D	False	11/11	11	1	-1	contr	20
2421	chr1	115188061	115188092	BXD005	16	16	D	False	14/14	14	2	1	expan	32
2422	chr1	115188061	115188092	BXD013	15	15	D	False	14/14	14	1	1	expan	30
2423	chr1	115188061	115188092	BXD015	15	15	D	False	14/14	14	1	1	expan	30
2424	chr1	115188061	115188092	BXD018	15	15	D	False	14/14	14	1	1	expan	30
2425	chr1	115188061	115188092	BXD022	16	16	D	False	14/14	14	2	1	expan	32
2426	chr1	115188061	115188092	BXD028	15	15	D	False	14/14	14	1	1	expan	30
2427	chr1	115188061	115188092	BXD048a	9	9	B	False	8/8	8	1	1	expan	18
2428	chr1	115188061	115188092	BXD065	13	13	D	False	14/14	14	1	-1	contr	26
2429	chr1	115188061	115188092	BXD195	15	15	D	False	14/14	14	1	1	expan	30
2430	chr1	115188061	115188092	BXD218	15	15	D	False	14/14	14	1	1	expan	30
2431	chr1	115392328	115392360	BXD008	10	10	B	False	11/11	11	1	-1	contr	20
2432	chr1	115392328	115392360	BXD009	10	10	B	False	11/11	11	1	-1	contr	20
2433	chr1	115392328	115392360	BXD012	10	10	B	False	11/11	11	1	-1	contr	20
2434	chr1	115392328	115392360	BXD019	10	10	B	False	11/11	11	1	-1	contr	20
2435	chr1	115392328	115392360	BXD021	10	10	B	False	11/11	11	1	-1	contr	20
2436	chr1	115392328	115392360	BXD027	10	10	B	False	11/11	11	1	-1	contr	20
2437	chr1	115392328	115392360	BXD031	10	10	B	False	11/11	11	1	-1	contr	20
2438	chr1	115420860	115420899	BXD006	16	16	D	False	17/17	17	1	-1	contr	32
2439	chr1	115420860	115420899	BXD011	16	16	D	False	17/17	17	1	-1	contr	32
2440	chr1	115420860	115420899	BXD013	16	16	D	False	17/17	17	1	-1	contr	32
2441	chr1	115420860	115420899	BXD015	16	16	D	False	17/17	17	1	-1	contr	32
2442	chr1	115420860	115420899	BXD016	16	16	D	False	17/17	17	1	-1	contr	32
2443	chr1	115420860	115420899	BXD020	16	16	D	False	17/17	17	1	-1	contr	32
2444	chr1	115420860	115420899	BXD022	16	16	D	False	17/17	17	1	-1	contr	32
2445	chr1	115420860	115420899	BXD029	16	16	D	False	17/17	17	1	-1	contr	32
2446	chr1	115420860	115420899	BXD029_trl4	16	16	D	False	17/17	17	1	-1	contr	32
2447	chr1	115420860	115420899	BXD032	16	16	D	False	17/17	17	1	-1	contr	32
2448	chr1	115420860	115420899	BXD033	11	11	B	False	10/10	10	1	1	expan	22
2449	chr1	115420860	115420899	BXD125	16	16	D	False	17/17	17	1	-1	contr	32
2450	chr1	115420860	115420899	BXD127	16	16	D	False	17/17	17	1	-1	contr	32
2451	chr1	115420860	115420899	BXD147	16	16	D	False	17/17	17	1	-1	contr	32
2452	chr1	115420860	115420899	BXD149	16	16	D	False	17/17	17	1	-1	contr	32
2472	chr1	116737502	116737516	BXD027	6	6	B	False	5/5	5	1	1	expan	12
2473	chr1	117068814	117068853	BXD015	12	12	D	False	11/11	11	1	1	expan	24
2474	chr1	117068814	117068853	BXD028	12	12	D	False	11/11	11	1	1	expan	24
2475	chr1	117068814	117068853	BXD065a	12	12	D	False	11/11	11	1	1	expan	24
2476	chr1	117068814	117068853	BXD065	12	12	D	False	11/11	11	1	1	expan	24
2477	chr1	117068814	117068853	BXD065b	12	12	D	False	11/11	11	1	1	expan	24
2478	chr1	117068814	117068853	BXD077	12	12	D	False	11/11	11	1	1	expan	24
2479	chr1	117241569	117241616	BXD027	13	13	B	False	12/12	12	1	1	expan	26
2480	chr1	117241569	117241616	BXD031	13	13	B	False	12/12	12	1	1	expan	26
2481	chr1	117241569	117241616	BXD073	13	13	B	False	12/12	12	1	1	expan	26
2482	chr1	117547239	117547262	BXD031	13	13	B	False	12/12	12	1	1	expan	26
2483	chr1	118379716	118379745	BXD005	16	16	D	False	17/17	17	1	-1	contr	32
2484	chr1	118379716	118379745	BXD006	16	16	D	False	17/17	17	1	-1	contr	32
2485	chr1	118379716	118379745	BXD011	16	16	D	False	17/17	17	1	-1	contr	32
2486	chr1	118379716	118379745	BXD013	16	16	D	False	17/17	17	1	-1	contr	32
2487	chr1	118379716	118379745	BXD015	16	16	D	False	17/17	17	1	-1	contr	32
2488	chr1	118379716	118379745	BXD018	16	16	D	False	17/17	17	1	-1	contr	32
2489	chr1	118379716	118379745	BXD020	16	16	D	False	17/17	17	1	-1	contr	32
2490	chr1	118379716	118379745	BXD024_cep	16	16	D	False	17/17	17	1	-1	contr	32
2491	chr1	118379716	118379745	BXD024	16	16	D	False	17/17	17	1	-1	contr	32
2492	chr1	118379716	118379745	BXD029	16	16	D	False	17/17	17	1	-1	contr	32
2493	chr1	118379716	118379745	BXD032	16	16	D	False	17/17	17	1	-1	contr	32
2494	chr1	118379716	118379745	BXD034	16	16	D	False	17/17	17	1	-1	contr	32
2495	chr1	118379716	118379745	BXD039	16	16	D	False	17/17	17	1	-1	contr	32
2496	chr1	118379716	118379745	BXD044	16	16	D	False	17/17	17	1	-1	contr	32
2497	chr1	118379716	118379745	BXD048a	16	16	D	False	17/17	17	1	-1	contr	32
2498	chr1	118379716	118379745	BXD048	16	16	D	False	17/17	17	1	-1	contr	32
2499	chr1	118379716	118379745	BXD049	16	16	D	False	17/17	17	1	-1	contr	32
2500	chr1	118379716	118379745	BXD062	16	16	D	False	17/17	17	1	-1	contr	32
2501	chr1	118379716	118379745	BXD063	16	16	D	False	17/17	17	1	-1	contr	32
2502	chr1	118379716	118379745	BXD065b	16	16	D	False	17/17	17	1	-1	contr	32
2503	chr1	118379716	118379745	BXD077	16	16	D	False	17/17	17	1	-1	contr	32
2504	chr1	118379716	118379745	BXD083	16	16	D	False	17/17	17	1	-1	contr	32
2505	chr1	118379716	118379745	BXD085	16	16	D	False	17/17	17	1	-1	contr	32
2506	chr1	118379716	118379745	BXD088	16	16	D	False	17/17	17	1	-1	contr	32
2507	chr1	118379716	118379745	BXD098	16	16	D	False	17/17	17	1	-1	contr	32
2508	chr1	118379716	118379745	BXD099	16	16	D	False	17/17	17	1	-1	contr	32
2510	chr1	118802101	118802124	BXD180	5	5	D	False	7/7	7	2	-1	contr	10
2511	chr1	119076411	119076458	BXD079	11	11	B	False	12/12	12	1	-1	contr	22
2512	chr1	119092009	119092048	BXD045	11	11	B	False	10/10	10	1	1	expan	22
2513	chr1	119127419	119127462	BXD065b	13	13	D	False	12/12	12	1	1	expan	26
2528	chr1	119881637	119881668	BXD018	9	9	D	False	8/8	8	1	1	expan	18
2529	chr1	119881637	119881668	BXD038	9	9	B	False	8/8	8	1	1	expan	18
2533	chr1	120329364	120329428	BXD020	14	14	D	False	15/15	15	1	-1	contr	28
2534	chr1	120512325	120512354	BXD075	16	16	B	False	15/15	15	1	1	expan	32
2535	chr1	120698194	120698211	BXD011	10	10	D	False	9/9	9	1	1	expan	20
2536	chr1	120725093	120725140	BXD012	17	17	B	False	16/16	16	1	1	expan	34
2537	chr1	120935184	120935222	BXD089	11	11	B	False	13/13	13	2	-1	contr	22
2538	chr1	120960810	120960829	BXD008	5	5	B	False	4/4	4	1	1	expan	10
2539	chr1	120984833	120984887	BXD018	7	7	D	False	8/8	8	1	-1	contr	14
2540	chr1	121191221	121191248	BXD032	10	10	D	False	9/9	9	1	1	expan	20
2541	chr1	121289466	121289509	BXD180	14	14	D	False	13/13	13	1	1	expan	28
2543	chr1	121609545	121609604	BXD001	14	14	B	False	15/15	15	1	-1	contr	28
2544	chr1	121609545	121609604	BXD008	14	14	B	False	15/15	15	1	-1	contr	28
2545	chr1	121609545	121609604	BXD014	14	14	B	False	15/15	15	1	-1	contr	28
2546	chr1	121609545	121609604	BXD021	14	14	B	False	15/15	15	1	-1	contr	28
2547	chr1	121609545	121609604	BXD022	14	14	B	False	15/15	15	1	-1	contr	28
2548	chr1	121609545	121609604	BXD031	14	14	B	False	15/15	15	1	-1	contr	28
2549	chr1	121609545	121609604	BXD036	14	14	B	False	15/15	15	1	-1	contr	28
2550	chr1	121609545	121609604	BXD038	14	14	B	False	15/15	15	1	-1	contr	28
2551	chr1	121609545	121609604	BXD068	14	14	B	False	15/15	15	1	-1	contr	28
2552	chr1	121609545	121609604	BXD209	16	16	B	False	15/15	15	1	1	expan	32
2553	chr1	121609545	121609604	BXD224	16	16	B	False	15/15	15	1	1	expan	32
2554	chr1	121721665	121721699	BXD045	5	5	B	False	7/7	7	2	-1	contr	10
2555	chr1	121760542	121760593	BXD001	14	14	B	False	13/13	13	1	1	expan	28
2556	chr1	121760542	121760593	BXD002	12	12	B	False	13/13	13	1	-1	contr	24
2557	chr1	121760542	121760593	BXD056	14	14	B	False	13/13	13	1	1	expan	28
2558	chr1	121760542	121760593	BXD061	14	14	B	False	13/13	13	1	1	expan	28
2559	chr1	121760542	121760593	BXD064	12	12	B	False	13/13	13	1	-1	contr	24
2560	chr1	121760542	121760593	BXD077	14	14	B	False	13/13	13	1	1	expan	28
2561	chr1	121796401	121796448	BXD018	11	11	D	False	12/12	12	1	-1	contr	22
2562	chr1	121796401	121796448	BXD020	11	11	D	False	12/12	12	1	-1	contr	22
2563	chr1	121796401	121796448	BXD024_cep	11	11	D	False	12/12	12	1	-1	contr	22
2564	chr1	121796401	121796448	BXD024	11	11	D	False	12/12	12	1	-1	contr	22
2565	chr1	121808493	121808532	BXD038	11	11	B	False	10/10	10	1	1	expan	22
2566	chr1	121866077	121866112	BXD204	11	11	D	False	10/10	10	1	1	expan	22
2567	chr1	121866077	121866112	BXD222	11	11	D	False	10/10	10	1	1	expan	22
2568	chr1	122028222	122028265	BXD084	12	12	B	False	11/11	11	1	1	expan	24
2569	chr1	122028222	122028265	BXD223	13	13	D	False	14/14	14	1	-1	contr	26
2570	chr1	122073467	122073514	BXD008	13	13	B	False	12/12	12	1	1	expan	26
2571	chr1	122073467	122073514	BXD014	11	11	B	False	12/12	12	1	-1	contr	22
2572	chr1	122073467	122073514	BXD128	11	11	B	False	12/12	12	1	-1	contr	22
2573	chr1	122073467	122073514	BXD151	11	11	B	False	12/12	12	1	-1	contr	22
2574	chr1	122425205	122425234	BXD055	7	7	B	False	6/6	6	1	1	expan	14
2575	chr1	122434581	122434632	BXD005	12	12	D	False	13/13	13	1	-1	contr	24
2576	chr1	122434581	122434632	BXD067	14	14	D	False	13/13	13	1	1	expan	28
2577	chr1	122683101	122683136	BXD077	13	13	B	False	12/12	12	1	1	expan	26
2578	chr1	122779687	122779725	BXD011	14	14	D	False	13/13	13	1	1	expan	28
2579	chr1	122779687	122779725	BXD157	14	14	B	False	13/13	13	1	1	expan	28
2580	chr1	122894994	122895045	BXD001	14	14	B	False	13/13	13	1	1	expan	28
2581	chr1	122894994	122895045	BXD009	14	14	B	False	13/13	13	1	1	expan	28
2582	chr1	122934260	122934274	BXD123	6	6	B	False	5/5	5	1	1	expan	12
2583	chr1	123000924	123000956	BXD002	8	8	B	False	11/11	11	3	-1	contr	16
2584	chr1	123250588	123250629	BXD205	15	15	B	False	14/14	14	1	1	expan	30
2598	chr1	124052581	124052624	BXD157	12	12	B	False	11/11	11	1	1	expan	24
2599	chr1	124079631	124079678	BXD009	13	13	B	False	12/12	12	1	1	expan	26
2600	chr1	124079631	124079678	BXD223	10	10	D	False	11/11	11	1	-1	contr	20
2601	chr1	124082671	124082710	BXD062	13	13	D	False	12/12	12	1	1	expan	26
2602	chr1	124113365	124113408	BXD211	12	12	D	False	11/11	11	1	1	expan	24
2603	chr1	124149534	124149599	BXD211	13	13	D	False	12/12	12	1	1	expan	26
2604	chr1	124203004	124203047	BXD006	12	12	D	False	11/11	11	1	1	expan	24
2605	chr1	124236793	124236832	BXD027	13	13	D	False	12/12	12	1	1	expan	26
2606	chr1	124236793	124236832	BXD038	11	11	B	False	10/10	10	1	1	expan	22
2607	chr1	124283540	124283587	BXD020	15	15	D	False	13/13	13	2	1	expan	30
2608	chr1	124283540	124283587	BXD024	14	14	D	False	13/13	13	1	1	expan	28
2609	chr1	124367064	124367111	BXD154	11	11	D	False	12/12	12	1	-1	contr	22
2627	chr1	124863906	124863944	BXD020	15	15	D	False	13/13	13	2	1	expan	30
2628	chr1	124936583	124936638	BXD020	12	12	D	False	13/13	13	1	-1	contr	24
2629	chr1	124936583	124936638	BXD050	15	15	B	False	14/14	14	1	1	expan	30
2630	chr1	124936583	124936638	BXD083	12	12	D	False	13/13	13	1	-1	contr	24
2631	chr1	124936583	124936638	BXD089	15	15	B	False	14/14	14	1	1	expan	30
2632	chr1	124936583	124936638	BXD178	15	15	B	False	14/14	14	1	1	expan	30
2633	chr1	125214654	125214697	BXD226	12	12	B	False	11/11	11	1	1	expan	24
2634	chr1	125340370	125340409	BXD027	12	12	D	False	11/11	11	1	1	expan	24
2636	chr1	125542072	125542115	BXD006	10	10	D	False	9/9	9	1	1	expan	20
2637	chr1	125547865	125547916	BXD006	12	12	D	False	14/14	14	2	-1	contr	24
2638	chr1	125547865	125547916	BXD009	12	12	B	False	13/13	13	1	-1	contr	24
2639	chr1	125547865	125547916	BXD016	12	12	B	False	13/13	13	1	-1	contr	24
2640	chr1	125547865	125547916	BXD036	12	12	B	False	13/13	13	1	-1	contr	24
2663	chr1	126864447	126864490	BXD170	12	12	B	False	11/11	11	1	1	expan	24
2664	chr1	126864447	126864490	BXD171	12	12	B	False	11/11	11	1	1	expan	24
2665	chr1	126864447	126864490	BXD184	12	12	B	False	11/11	11	1	1	expan	24
2666	chr1	126970917	126970955	BXD021	14	14	B	False	13/13	13	1	1	expan	28
2667	chr1	127002350	127002385	BXD222	13	13	D	False	12/12	12	1	1	expan	26
2668	chr1	127110361	127110372	BXD226	4	4	B	False	3/3	3	1	1	expan	8
2669	chr1	127139238	127139282	BXD187	7	7	D	False	9/9	9	2	-1	contr	14
2731	chr1	128534090	128534153	BXD001	15	15	B	False	16/16	16	1	-1	contr	30
2732	chr1	128534090	128534153	BXD002	15	15	B	False	16/16	16	1	-1	contr	30
2733	chr1	128534090	128534153	BXD005	13	13	D	False	14/14	14	1	-1	contr	26
2734	chr1	128534090	128534153	BXD009	15	15	B	False	16/16	16	1	-1	contr	30
2735	chr1	128534090	128534153	BXD013	13	13	D	False	14/14	14	1	-1	contr	26
2736	chr1	128534090	128534153	BXD050	15	15	B	False	16/16	16	1	-1	contr	30
2737	chr1	128534090	128534153	BXD053	15	15	B	False	16/16	16	1	-1	contr	30
2738	chr1	128534090	128534153	BXD061	15	15	B	False	16/16	16	1	-1	contr	30
2739	chr1	128534090	128534153	BXD081	15	15	B	False	16/16	16	1	-1	contr	30
2740	chr1	128534090	128534153	BXD086	15	15	B	False	16/16	16	1	-1	contr	30
2741	chr1	128534090	128534153	BXD088	15	15	D	False	14/14	14	1	1	expan	30
2742	chr1	128534090	128534153	BXD089	15	15	B	False	16/16	16	1	-1	contr	30
2743	chr1	128534090	128534153	BXD095	15	15	B	False	16/16	16	1	-1	contr	30
2744	chr1	128534090	128534153	BXD111	15	15	B	False	16/16	16	1	-1	contr	30
2745	chr1	128534090	128534153	BXD128	15	15	B	False	16/16	16	1	-1	contr	30
2746	chr1	128534090	128534153	BXD148	15	15	B	False	16/16	16	1	-1	contr	30
2747	chr1	128534090	128534153	BXD171	15	15	B	False	16/16	16	1	-1	contr	30
2748	chr1	128534090	128534153	BXD178	15	15	B	False	16/16	16	1	-1	contr	30
2749	chr1	128534090	128534153	BXD184	15	15	B	False	16/16	16	1	-1	contr	30
2750	chr1	128534090	128534153	BXD195	15	15	B	False	16/16	16	1	-1	contr	30
2751	chr1	128534090	128534153	BXD196	15	15	B	False	16/16	16	1	-1	contr	30
2752	chr1	128534090	128534153	BXD198	15	15	B	False	16/16	16	1	-1	contr	30
2753	chr1	128534090	128534153	BXD209	15	15	B	False	16/16	16	1	-1	contr	30
2754	chr1	128534090	128534153	BXD214	15	15	B	False	16/16	16	1	-1	contr	30
2755	chr1	128534090	128534153	BXD218	15	15	B	False	16/16	16	1	-1	contr	30
2756	chr1	128534090	128534153	BXD219	15	15	B	False	16/16	16	1	-1	contr	30
2757	chr1	128534090	128534153	BXD223	15	15	D	False	14/14	14	1	1	expan	30
2758	chr1	128534090	128534153	BXD226	15	15	B	False	16/16	16	1	-1	contr	30
2759	chr1	128534090	128534153	BXD227	15	15	B	False	16/16	16	1	-1	contr	30
2760	chr1	128651054	128651123	BXD001	12	12	B	False	14/14	14	2	-1	contr	24
2761	chr1	128651054	128651123	BXD005	10	10	D	False	11/11	11	1	-1	contr	20
2762	chr1	128651054	128651123	BXD006	10	10	D	False	11/11	11	1	-1	contr	20
2763	chr1	128651054	128651123	BXD011	10	10	D	False	11/11	11	1	-1	contr	20
2764	chr1	128651054	128651123	BXD012	12	12	B	False	14/14	14	2	-1	contr	24
2765	chr1	128651054	128651123	BXD013	10	10	D	False	11/11	11	1	-1	contr	20
2766	chr1	128651054	128651123	BXD015	10	10	D	False	11/11	11	1	-1	contr	20
2767	chr1	128651054	128651123	BXD016	13	13	B	False	14/14	14	1	-1	contr	26
2768	chr1	128651054	128651123	BXD018	13	13	B	False	14/14	14	1	-1	contr	26
2769	chr1	128651054	128651123	BXD020	10	10	D	False	11/11	11	1	-1	contr	20
2770	chr1	128651054	128651123	BXD024_cep	10	10	D	False	11/11	11	1	-1	contr	20
2771	chr1	128651054	128651123	BXD024	10	10	D	False	11/11	11	1	-1	contr	20
2772	chr1	128651054	128651123	BXD027	10	10	D	False	11/11	11	1	-1	contr	20
2773	chr1	128651054	128651123	BXD028	10	10	D	False	11/11	11	1	-1	contr	20
2774	chr1	128651054	128651123	BXD029	10	10	D	False	11/11	11	1	-1	contr	20
2775	chr1	128651054	128651123	BXD029_trl4	10	10	D	False	11/11	11	1	-1	contr	20
2776	chr1	128651054	128651123	BXD031	13	13	B	False	14/14	14	1	-1	contr	26
2777	chr1	128651054	128651123	BXD032	10	10	D	False	11/11	11	1	-1	contr	20
2778	chr1	128651054	128651123	BXD039	10	10	D	False	11/11	11	1	-1	contr	20
2779	chr1	128651054	128651123	BXD042	13	13	B	False	14/14	14	1	-1	contr	26
2780	chr1	128651054	128651123	BXD045	13	13	B	False	14/14	14	1	-1	contr	26
2781	chr1	128651054	128651123	BXD051	10	10	D	False	11/11	11	1	-1	contr	20
2782	chr1	128651054	128651123	BXD056	12	12	B	False	14/14	14	2	-1	contr	24
2783	chr1	128651054	128651123	BXD086	13	13	B	False	14/14	14	1	-1	contr	26
2784	chr1	128651054	128651123	BXD089	13	13	B	False	14/14	14	1	-1	contr	26
2785	chr1	128651054	128651123	BXD095	13	13	B	False	14/14	14	1	-1	contr	26
2786	chr1	128651054	128651123	BXD100	13	13	B	False	14/14	14	1	-1	contr	26
2787	chr1	128651054	128651123	BXD101	13	13	B	False	14/14	14	1	-1	contr	26
2788	chr1	128651054	128651123	BXD171	13	13	B	False	14/14	14	1	-1	contr	26
2789	chr1	128651054	128651123	BXD201	13	13	B	False	14/14	14	1	-1	contr	26
2790	chr1	128651054	128651123	BXD215	13	13	B	False	14/14	14	1	-1	contr	26
2791	chr1	128651054	128651123	BXD216	13	13	B	False	14/14	14	1	-1	contr	26
2792	chr1	128651054	128651123	BXD219	13	13	B	False	14/14	14	1	-1	contr	26
2793	chr1	128684382	128684425	BXD009	10	10	B	False	11/11	11	1	-1	contr	20
2794	chr1	128684382	128684425	BXD014	10	10	B	False	11/11	11	1	-1	contr	20
2795	chr1	128684382	128684425	BXD148	10	10	B	False	11/11	11	1	-1	contr	20
2796	chr1	128684382	128684425	BXD190	10	10	B	False	11/11	11	1	-1	contr	20
2797	chr1	128684382	128684425	BXD215	10	10	B	False	11/11	11	1	-1	contr	20
2798	chr1	128691126	128691177	BXD005	17	17	D	False	16/16	16	1	1	expan	34
2799	chr1	128691126	128691177	BXD006	17	17	D	False	16/16	16	1	1	expan	34
2800	chr1	128691126	128691177	BXD020	17	17	D	False	16/16	16	1	1	expan	34
2801	chr1	128691126	128691177	BXD027	17	17	D	False	16/16	16	1	1	expan	34
2802	chr1	128786563	128786618	BXD196	16	16	B	False	15/15	15	1	1	expan	32
2803	chr1	128786563	128786618	BXD198	16	16	B	False	15/15	15	1	1	expan	32
2804	chr1	128786563	128786618	BXD199	16	16	B	False	15/15	15	1	1	expan	32
2805	chr1	128786563	128786618	BXD227	16	16	B	False	15/15	15	1	1	expan	32
2806	chr1	128802876	128802931	BXD015	13	13	D	False	14/14	14	1	-1	contr	26
2807	chr1	128802876	128802931	BXD024_cep	13	13	D	False	14/14	14	1	-1	contr	26
2808	chr1	128802876	128802931	BXD032	13	13	D	False	14/14	14	1	-1	contr	26
2809	chr1	128802876	128802931	BXD067	13	13	D	False	14/14	14	1	-1	contr	26
2810	chr1	128802876	128802931	BXD150	13	13	D	False	14/14	14	1	-1	contr	26
2811	chr1	128802876	128802931	BXD157	15	15	B	False	14/14	14	1	1	expan	30
2812	chr1	128802876	128802931	BXD196	15	15	B	False	14/14	14	1	1	expan	30
2813	chr1	128802876	128802931	BXD227	15	15	B	False	14/14	14	1	1	expan	30
2814	chr1	128902476	128902510	BXD005	8	8	D	False	7/7	7	1	1	expan	16
2815	chr1	128923322	128923381	BXD190	17	17	B	False	15/15	15	2	1	expan	34
2816	chr1	128923322	128923381	BXD195	16	16	B	False	15/15	15	1	1	expan	32
2817	chr1	128931650	128931709	BXD013	13	13	D	False	14/14	14	1	-1	contr	26
2818	chr1	128949685	128949728	BXD014	12	12	B	False	11/11	11	1	1	expan	24
2819	chr1	128949685	128949728	BXD066	12	12	B	False	11/11	11	1	1	expan	24
2820	chr1	128949685	128949728	BXD069	12	12	B	False	11/11	11	1	1	expan	24
2821	chr1	128949685	128949728	BXD150	10	10	D	False	11/11	11	1	-1	contr	20
2822	chr1	129040084	129040115	BXD202	9	9	D	False	8/8	8	1	1	expan	18
2823	chr1	129040084	129040115	BXD204	9	9	D	False	8/8	8	1	1	expan	18
2824	chr1	129040084	129040115	BXD217	9	9	D	False	8/8	8	1	1	expan	18
2825	chr1	129075814	129075869	BXD040	15	15	B	False	14/14	14	1	1	expan	30
2826	chr1	129075814	129075869	BXD048a	15	15	B	False	14/14	14	1	1	expan	30
2827	chr1	129075814	129075869	BXD061	15	15	B	False	14/14	14	1	1	expan	30
2828	chr1	129075814	129075869	BXD062	15	15	B	False	14/14	14	1	1	expan	30
2829	chr1	129075814	129075869	BXD071	15	15	B	False	14/14	14	1	1	expan	30
2830	chr1	129075814	129075869	BXD084	15	15	B	False	14/14	14	1	1	expan	30
2831	chr1	129075814	129075869	BXD087	15	15	B	False	14/14	14	1	1	expan	30
2832	chr1	129075814	129075869	BXD089	15	15	B	False	14/14	14	1	1	expan	30
2833	chr1	129075814	129075869	BXD090	15	15	B	False	14/14	14	1	1	expan	30
2834	chr1	129075814	129075869	BXD113	12	12	D	False	13/13	13	1	-1	contr	24
2835	chr1	129075814	129075869	BXD122	12	12	D	False	13/13	13	1	-1	contr	24
2836	chr1	129075814	129075869	BXD125	12	12	D	False	13/13	13	1	-1	contr	24
2837	chr1	129075814	129075869	BXD127	12	12	D	False	13/13	13	1	-1	contr	24
2838	chr1	129075814	129075869	BXD131	12	12	D	False	13/13	13	1	-1	contr	24
2839	chr1	129075814	129075869	BXD137	12	12	D	False	13/13	13	1	-1	contr	24
2840	chr1	129075814	129075869	BXD141	12	12	D	False	13/13	13	1	-1	contr	24
2841	chr1	129075814	129075869	BXD144	12	12	D	False	13/13	13	1	-1	contr	24
2842	chr1	129075814	129075869	BXD149	12	12	D	False	13/13	13	1	-1	contr	24
2843	chr1	129075814	129075869	BXD150	12	12	D	False	13/13	13	1	-1	contr	24
2844	chr1	129075814	129075869	BXD155	12	12	D	False	13/13	13	1	-1	contr	24
2845	chr1	129075814	129075869	BXD156	12	12	D	False	13/13	13	1	-1	contr	24
2846	chr1	129176883	129176942	BXD078	16	16	B	False	15/15	15	1	1	expan	32
2847	chr1	129176883	129176942	BXD113	16	16	D	False	15/15	15	1	1	expan	32
2848	chr1	129176883	129176942	BXD125	16	16	D	False	15/15	15	1	1	expan	32
2849	chr1	129243745	129243784	BXD036	9	9	B	False	10/10	10	1	-1	contr	18
2850	chr1	129243745	129243784	BXD048	9	9	D	False	10/10	10	1	-1	contr	18
2871	chr1	130240308	130240355	BXD213	13	13	B	False	12/12	12	1	1	expan	26
2872	chr1	130353227	130353286	BXD002	16	16	B	False	15/15	15	1	1	expan	32
2873	chr1	130353227	130353286	BXD028	14	14	D	False	15/15	15	1	-1	contr	28
2874	chr1	130353227	130353286	BXD056	16	16	B	False	15/15	15	1	1	expan	32
2875	chr1	130353227	130353286	BXD111	16	16	B	False	15/15	15	1	1	expan	32
2876	chr1	130353227	130353286	BXD168	14	14	D	False	15/15	15	1	-1	contr	28
2877	chr1	130353227	130353286	BXD180	14	14	D	False	15/15	15	1	-1	contr	28
2878	chr1	130353227	130353286	BXD186	14	14	D	False	15/15	15	1	-1	contr	28
2895	chr1	130895773	130895817	BXD019	16	16	B	False	15/15	15	1	1	expan	32
2896	chr1	130895773	130895817	BXD029_trl4	16	16	D	False	15/15	15	1	1	expan	32
2897	chr1	130960270	130960309	BXD131	12	12	D	False	11/11	11	1	1	expan	24
2898	chr1	131006035	131006048	BXD031	8	8	B	False	7/7	7	1	1	expan	16
2899	chr1	131143614	131143653	BXD006	14	14	D	False	13/13	13	1	1	expan	28
2900	chr1	131143614	131143653	BXD011	14	14	D	False	13/13	13	1	1	expan	28
2901	chr1	131143614	131143653	BXD015	12	12	D	False	13/13	13	1	-1	contr	24
2902	chr1	131143614	131143653	BXD114	11	11	B	False	10/10	10	1	1	expan	22
2903	chr1	131143614	131143653	BXD169	12	12	D	False	13/13	13	1	-1	contr	24
2907	chr1	131551451	131551498	BXD019	14	14	B	False	12/12	12	2	1	expan	28
2908	chr1	131551451	131551498	BXD038	11	11	B	False	12/12	12	1	-1	contr	22
2909	chr1	131551451	131551498	BXD174	10	10	D	False	9/9	9	1	1	expan	20
2910	chr1	131571748	131571807	BXD011	10	10	D	False	11/11	11	1	-1	contr	20
2911	chr1	131571748	131571807	BXD015	10	10	D	False	11/11	11	1	-1	contr	20
2912	chr1	131571748	131571807	BXD018	13	13	B	False	12/12	12	1	1	expan	26
2913	chr1	131582691	131582742	BXD021	14	14	B	False	13/13	13	1	1	expan	28
2914	chr1	131582691	131582742	BXD060	14	14	B	False	13/13	13	1	1	expan	28
2915	chr1	131582691	131582742	BXD178	14	14	B	False	13/13	13	1	1	expan	28
2916	chr1	131618842	131618889	BXD061	11	11	B	False	12/12	12	1	-1	contr	22
2917	chr1	131781842	131781868	BXD011	12	12	D	False	13/13	13	1	-1	contr	24
2918	chr1	131781842	131781868	BXD013	12	12	D	False	13/13	13	1	-1	contr	24
2919	chr1	131781842	131781868	BXD015	12	12	D	False	13/13	13	1	-1	contr	24
2920	chr1	131781842	131781868	BXD024_cep	12	12	D	False	13/13	13	1	-1	contr	24
2921	chr1	131781842	131781868	BXD024	12	12	D	False	13/13	13	1	-1	contr	24
2922	chr1	131781842	131781868	BXD027	12	12	D	False	13/13	13	1	-1	contr	24
2923	chr1	131781842	131781868	BXD028	12	12	D	False	13/13	13	1	-1	contr	24
2924	chr1	131781842	131781868	BXD029	12	12	D	False	13/13	13	1	-1	contr	24
2925	chr1	131781842	131781868	BXD029_trl4	12	12	D	False	13/13	13	1	-1	contr	24
2926	chr1	131781842	131781868	BXD032	12	12	D	False	13/13	13	1	-1	contr	24
2979	chr1	132765626	132765665	BXD090	9	9	B	False	10/10	10	1	-1	contr	18
2980	chr1	132777018	132777061	BXD024_cep	13	13	D	False	12/12	12	1	1	expan	26
2990	chr1	133996046	133996109	BXD009	17	17	B	False	16/16	16	1	1	expan	34
2991	chr1	133996046	133996109	BXD022	17	17	B	False	16/16	16	1	1	expan	34
2992	chr1	133996046	133996109	BXD038	15	15	B	False	16/16	16	1	-1	contr	30
3017	chr1	135223993	135224040	BXD002	11	11	B	False	12/12	12	1	-1	contr	22
3018	chr1	135223993	135224040	BXD038	11	11	B	False	12/12	12	1	-1	contr	22
3019	chr1	135223993	135224040	BXD040	11	11	B	False	12/12	12	1	-1	contr	22
3020	chr1	135223993	135224040	BXD086	11	11	B	False	12/12	12	1	-1	contr	22
3021	chr1	135223993	135224040	BXD114	9	9	B	False	12/12	12	3	-1	contr	18
3022	chr1	135223993	135224040	BXD123	11	11	B	False	12/12	12	1	-1	contr	22
3033	chr1	136240882	136240925	BXD078	13	13	B	False	11/11	11	2	1	expan	26
3037	chr1	137041877	137041906	BXD068	16	16	B	False	15/15	15	1	1	expan	32
3038	chr1	137200034	137200065	BXD028	11	11	D	False	10/10	10	1	1	expan	22
3044	chr1	137297767	137297796	BXD006	8	8	D	False	9/9	9	1	-1	contr	16
3045	chr1	137309176	137309207	BXD042	9	9	B	False	8/8	8	1	1	expan	18
3046	chr1	137317039	137317086	BXD063	13	13	D	False	14/14	14	1	-1	contr	26
3047	chr1	137317039	137317086	BXD197	13	13	B	False	12/12	12	1	1	expan	26
3048	chr1	137357833	137357884	BXD008	12	12	B	False	13/13	13	1	-1	contr	24
3049	chr1	137357833	137357884	BXD022	12	12	B	False	13/13	13	1	-1	contr	24
3050	chr1	137357833	137357884	BXD050	14	14	B	False	13/13	13	1	1	expan	28
3051	chr1	137357833	137357884	BXD077	14	14	B	False	13/13	13	1	1	expan	28
3052	chr1	137436029	137436088	BXD001	15	15	B	False	14/14	14	1	1	expan	30
3053	chr1	137436029	137436088	BXD002	15	15	B	False	14/14	14	1	1	expan	30
3054	chr1	137436029	137436088	BXD008	15	15	B	False	14/14	14	1	1	expan	30
3055	chr1	137436029	137436088	BXD012	15	15	B	False	14/14	14	1	1	expan	30
3056	chr1	137436029	137436088	BXD014	15	15	B	False	14/14	14	1	1	expan	30
3057	chr1	137436029	137436088	BXD018	15	15	B	False	14/14	14	1	1	expan	30
3058	chr1	137436029	137436088	BXD019	15	15	B	False	14/14	14	1	1	expan	30
3059	chr1	137436029	137436088	BXD022	15	15	B	False	14/14	14	1	1	expan	30
3060	chr1	137436029	137436088	BXD031	15	15	B	False	14/14	14	1	1	expan	30
3061	chr1	137436029	137436088	BXD036	15	15	B	False	14/14	14	1	1	expan	30
3062	chr1	137436029	137436088	BXD048a	15	15	B	False	14/14	14	1	1	expan	30
3063	chr1	137436029	137436088	BXD050	15	15	B	False	14/14	14	1	1	expan	30
3064	chr1	137436029	137436088	BXD055	15	15	B	False	14/14	14	1	1	expan	30
3065	chr1	137436029	137436088	BXD056	15	15	B	False	14/14	14	1	1	expan	30
3066	chr1	137436029	137436088	BXD061	15	15	B	False	14/14	14	1	1	expan	30
3067	chr1	137436029	137436088	BXD062	15	15	B	False	14/14	14	1	1	expan	30
3068	chr1	137436029	137436088	BXD066	15	15	B	False	14/14	14	1	1	expan	30
3069	chr1	137436029	137436088	BXD071	15	15	B	False	14/14	14	1	1	expan	30
3070	chr1	137436029	137436088	BXD073a	15	15	B	False	14/14	14	1	1	expan	30
3071	chr1	137436029	137436088	BXD073b	15	15	B	False	14/14	14	1	1	expan	30
3072	chr1	137436029	137436088	BXD077	15	15	B	False	14/14	14	1	1	expan	30
3073	chr1	137436029	137436088	BXD078	15	15	B	False	14/14	14	1	1	expan	30
3074	chr1	137436029	137436088	BXD084	15	15	B	False	14/14	14	1	1	expan	30
3075	chr1	137436029	137436088	BXD086	15	15	B	False	14/14	14	1	1	expan	30
3076	chr1	137436029	137436088	BXD089	15	15	B	False	14/14	14	1	1	expan	30
3077	chr1	137436029	137436088	BXD095	15	15	B	False	14/14	14	1	1	expan	30
3078	chr1	137436029	137436088	BXD100	15	15	B	False	14/14	14	1	1	expan	30
3079	chr1	137436029	137436088	BXD101	15	15	B	False	14/14	14	1	1	expan	30
3080	chr1	137436029	137436088	BXD128	13	13	B	False	14/14	14	1	-1	contr	26
3082	chr1	137595946	137596001	BXD020	17	17	D	False	16/16	16	1	1	expan	34
3083	chr1	137595946	137596001	BXD079	17	17	D	False	16/16	16	1	1	expan	34
3084	chr1	137595946	137596001	BXD176	15	15	B	False	14/14	14	1	1	expan	30
3085	chr1	137780288	137780307	BXD015	11	11	D	False	12/12	12	1	-1	contr	22
3086	chr1	137780288	137780307	BXD020	13	13	D	False	12/12	12	1	1	expan	26
3087	chr1	137785340	137785379	BXD222	12	12	D	False	11/11	11	1	1	expan	24
3088	chr1	137823578	137823627	BXD181	11	11	B	False	10/10	10	1	1	expan	22
3089	chr1	137856107	137856142	BXD098	11	11	B	False	9/9	9	2	1	expan	22
3090	chr1	137880417	137880461	BXD031	16	16	B	False	15/15	15	1	1	expan	32
3091	chr1	137880417	137880461	BXD040	16	16	B	False	15/15	15	1	1	expan	32
3092	chr1	137880417	137880461	BXD049	16	16	B	False	15/15	15	1	1	expan	32
3097	chr1	138009063	138009076	BXD169	8	8	D	False	7/7	7	1	1	expan	16
3098	chr1	138210441	138210496	BXD027	15	15	D	False	14/14	14	1	1	expan	30
3099	chr1	138329062	138329106	BXD079	8	8	D	False	9/9	9	1	-1	contr	16
3163	chr1	138706690	138706725	BXD020	13	13	D	False	14/14	14	1	-1	contr	26
3164	chr1	138706690	138706725	BXD024_cep	13	13	D	False	14/14	14	1	-1	contr	26
3165	chr1	138706690	138706725	BXD065a	15	15	D	False	14/14	14	1	1	expan	30
3166	chr1	138719052	138719077	BXD031	14	14	B	False	13/13	13	1	1	expan	28
3193	chr1	140705097	140705152	BXD073	15	15	B	False	14/14	14	1	1	expan	30
3194	chr1	140739734	140739773	BXD113	9	9	D	False	10/10	10	1	-1	contr	18
3195	chr1	140783604	140783629	BXD032	15	15	D	False	13/13	13	2	1	expan	30
3196	chr1	140801286	140801337	BXD011	14	14	D	False	13/13	13	1	1	expan	28
3197	chr1	140943429	140943476	BXD062	13	13	B	False	12/12	12	1	1	expan	26
3198	chr1	141325993	141326018	BXD197	14	14	B	False	13/13	13	1	1	expan	28
3199	chr1	141397491	141397525	BXD011	8	8	D	False	7/7	7	1	1	expan	16
3200	chr1	141493507	141493542	BXD077	7	7	B	False	6/6	6	1	1	expan	14
3201	chr1	141992561	141992600	BXD022	11	11	B	False	10/10	10	1	1	expan	22
3202	chr1	142049575	142049614	BXD027	11	11	D	False	10/10	10	1	1	expan	22
3203	chr1	142049575	142049614	BXD085	9	9	B	False	10/10	10	1	-1	contr	18
3204	chr1	142218823	142218867	BXD078	10	10	B	False	9/9	9	1	1	expan	20
3205	chr1	142297597	142297651	BXD065a	12	12	D	False	11/11	11	1	1	expan	24
3206	chr1	142375252	142375317	BXD199	10	10	B	False	11/11	11	1	-1	contr	20
3207	chr1	142797260	142797307	BXD033	18	18	D	False	16/16	16	2	1	expan	36
3208	chr1	142797260	142797307	BXD064	17	17	B	False	16/16	16	1	1	expan	34
3209	chr1	142806875	142806892	BXD195	10	10	B	False	9/9	9	1	1	expan	20
3210	chr1	142806875	142806892	BXD219	10	10	B	False	9/9	9	1	1	expan	20
3211	chr1	142864205	142864248	BXD032	12	12	D	False	11/11	11	1	1	expan	24
3212	chr1	142908055	142908072	BXD125	7	7	D	False	6/6	6	1	1	expan	14
3213	chr1	142922015	142922046	BXD128	9	9	B	False	8/8	8	1	1	expan	18
3214	chr1	142970017	142970038	BXD048	8	8	B	False	11/11	11	3	-1	contr	16
3215	chr1	143079541	143079576	BXD012	7	7	B	False	6/6	6	1	1	expan	14
3216	chr1	143136810	143136857	BXD067	13	13	D	False	12/12	12	1	1	expan	26
3217	chr1	143136810	143136857	BXD098	13	13	B	False	12/12	12	1	1	expan	26
3218	chr1	143179225	143179240	BXD038	5	5	B	False	4/4	4	1	1	expan	10
3219	chr1	143300874	143300908	BXD044	8	8	D	False	7/7	7	1	1	expan	16
3222	chr1	143927593	143927647	BXD018	12	12	B	False	11/11	11	1	1	expan	24
3223	chr1	143991827	143991862	BXD005	10	10	D	False	9/9	9	1	1	expan	20
3236	chr1	144669041	144669076	BXD063	10	10	D	False	9/9	9	1	1	expan	20
3237	chr1	144730072	144730121	BXD015	9	9	B	False	10/10	10	1	-1	contr	18
3238	chr1	144730072	144730121	BXD038	11	11	B	False	10/10	10	1	1	expan	22
3239	chr1	144730072	144730121	BXD204	11	11	D	False	10/10	10	1	1	expan	22
3241	chr1	145353598	145353641	BXD009	14	14	D	False	13/13	13	1	1	expan	28
3242	chr1	145353598	145353641	BXD011	14	14	D	False	13/13	13	1	1	expan	28
3243	chr1	145353598	145353641	BXD013	14	14	D	False	13/13	13	1	1	expan	28
3244	chr1	145353598	145353641	BXD020	14	14	D	False	13/13	13	1	1	expan	28
3245	chr1	145353598	145353641	BXD022	14	14	D	False	13/13	13	1	1	expan	28
3246	chr1	145353598	145353641	BXD024	14	14	D	False	13/13	13	1	1	expan	28
3247	chr1	145353598	145353641	BXD029	14	14	D	False	13/13	13	1	1	expan	28
3248	chr1	145353598	145353641	BXD032	14	14	D	False	13/13	13	1	1	expan	28
3249	chr1	145353598	145353641	BXD034	14	14	D	False	13/13	13	1	1	expan	28
3250	chr1	145353598	145353641	BXD051	14	14	D	False	13/13	13	1	1	expan	28
3251	chr1	145353598	145353641	BXD065	14	14	D	False	13/13	13	1	1	expan	28
3252	chr1	145353598	145353641	BXD065b	14	14	D	False	13/13	13	1	1	expan	28
3253	chr1	145353598	145353641	BXD067	14	14	D	False	13/13	13	1	1	expan	28
3254	chr1	145353598	145353641	BXD074	14	14	D	False	13/13	13	1	1	expan	28
3255	chr1	145353598	145353641	BXD081	14	14	D	False	13/13	13	1	1	expan	28
3256	chr1	145353598	145353641	BXD086	14	14	D	False	13/13	13	1	1	expan	28
3257	chr1	145353598	145353641	BXD087	14	14	D	False	13/13	13	1	1	expan	28
3258	chr1	145353598	145353641	BXD088	14	14	D	False	13/13	13	1	1	expan	28
3259	chr1	145353598	145353641	BXD102	14	14	D	False	13/13	13	1	1	expan	28
3260	chr1	145514127	145514154	BXD028	10	10	D	False	11/11	11	1	-1	contr	20
3261	chr1	145897025	145897064	BXD078	11	11	B	False	10/10	10	1	1	expan	22
3262	chr1	146327945	146327984	BXD032	11	11	D	False	12/12	12	1	-1	contr	22
3263	chr1	146327945	146327984	BXD033	13	13	D	False	12/12	12	1	1	expan	26
3264	chr1	146327945	146327984	BXD181	13	13	D	False	12/12	12	1	1	expan	26
3265	chr1	146348612	146348636	BXD009	10	10	D	False	9/9	9	1	1	expan	20
3266	chr1	146348612	146348636	BXD032	8	8	D	False	9/9	9	1	-1	contr	16
3267	chr1	146412597	146412629	BXD029_trl4	12	12	D	False	14/14	14	2	-1	contr	24
3275	chr1	146924410	146924454	BXD086	12	12	D	False	13/13	13	1	-1	contr	24
3276	chr1	147166891	147166926	BXD024	10	10	D	False	9/9	9	1	1	expan	20
3277	chr1	147207856	147207895	BXD001	10	10	B	False	11/11	11	1	-1	contr	20
3278	chr1	147207856	147207895	BXD002	10	10	B	False	11/11	11	1	-1	contr	20
3279	chr1	147207856	147207895	BXD006	10	10	B	False	11/11	11	1	-1	contr	20
3280	chr1	147207856	147207895	BXD008	10	10	B	False	11/11	11	1	-1	contr	20
3281	chr1	147207856	147207895	BXD012	10	10	B	False	11/11	11	1	-1	contr	20
3282	chr1	147207856	147207895	BXD014	10	10	B	False	11/11	11	1	-1	contr	20
3283	chr1	147207856	147207895	BXD015	10	10	B	False	11/11	11	1	-1	contr	20
3284	chr1	147207856	147207895	BXD016	10	10	B	False	11/11	11	1	-1	contr	20
3285	chr1	147207856	147207895	BXD018	10	10	B	False	11/11	11	1	-1	contr	20
3286	chr1	147207856	147207895	BXD019	10	10	B	False	11/11	11	1	-1	contr	20
3287	chr1	147207856	147207895	BXD031	10	10	B	False	11/11	11	1	-1	contr	20
3288	chr1	147207856	147207895	BXD036	10	10	B	False	11/11	11	1	-1	contr	20
3289	chr1	147207856	147207895	BXD038	10	10	B	False	11/11	11	1	-1	contr	20
3290	chr1	147207856	147207895	BXD040	10	10	B	False	11/11	11	1	-1	contr	20
3291	chr1	147207856	147207895	BXD042	10	10	B	False	11/11	11	1	-1	contr	20
3292	chr1	147207856	147207895	BXD045	10	10	B	False	11/11	11	1	-1	contr	20
3293	chr1	147207856	147207895	BXD048a	10	10	B	False	11/11	11	1	-1	contr	20
3294	chr1	147207856	147207895	BXD048	10	10	B	False	11/11	11	1	-1	contr	20
3295	chr1	147207856	147207895	BXD049	10	10	B	False	11/11	11	1	-1	contr	20
3296	chr1	147207856	147207895	BXD050	10	10	B	False	11/11	11	1	-1	contr	20
3297	chr1	147207856	147207895	BXD051	10	10	B	False	11/11	11	1	-1	contr	20
3298	chr1	147207856	147207895	BXD053	10	10	B	False	11/11	11	1	-1	contr	20
3299	chr1	147207856	147207895	BXD055	10	10	B	False	11/11	11	1	-1	contr	20
3300	chr1	147207856	147207895	BXD056	10	10	B	False	11/11	11	1	-1	contr	20
3301	chr1	147207856	147207895	BXD060	10	10	B	False	11/11	11	1	-1	contr	20
3302	chr1	147207856	147207895	BXD061	10	10	B	False	11/11	11	1	-1	contr	20
3303	chr1	147207856	147207895	BXD064	10	10	B	False	11/11	11	1	-1	contr	20
3304	chr1	147207856	147207895	BXD066	10	10	B	False	11/11	11	1	-1	contr	20
3305	chr1	147207856	147207895	BXD068	10	10	B	False	11/11	11	1	-1	contr	20
3306	chr1	147207856	147207895	BXD071	10	10	B	False	11/11	11	1	-1	contr	20
3307	chr1	147207856	147207895	BXD073a	10	10	B	False	11/11	11	1	-1	contr	20
3308	chr1	147207856	147207895	BXD073	10	10	B	False	11/11	11	1	-1	contr	20
3309	chr1	147207856	147207895	BXD075	10	10	B	False	11/11	11	1	-1	contr	20
3310	chr1	147207856	147207895	BXD078	10	10	B	False	11/11	11	1	-1	contr	20
3311	chr1	147207856	147207895	BXD083	10	10	B	False	11/11	11	1	-1	contr	20
3312	chr1	147207856	147207895	BXD084	10	10	B	False	11/11	11	1	-1	contr	20
3313	chr1	147207856	147207895	BXD085	10	10	B	False	11/11	11	1	-1	contr	20
3314	chr1	147207856	147207895	BXD088	10	10	B	False	11/11	11	1	-1	contr	20
3315	chr1	147207856	147207895	BXD089	10	10	B	False	11/11	11	1	-1	contr	20
3316	chr1	147207856	147207895	BXD090	10	10	B	False	11/11	11	1	-1	contr	20
3317	chr1	147207856	147207895	BXD100	10	10	B	False	11/11	11	1	-1	contr	20
3318	chr1	147207856	147207895	BXD169	10	10	B	False	11/11	11	1	-1	contr	20
3319	chr1	147207856	147207895	BXD170	10	10	B	False	11/11	11	1	-1	contr	20
3320	chr1	147207856	147207895	BXD171	10	10	B	False	11/11	11	1	-1	contr	20
3321	chr1	147207856	147207895	BXD172	10	10	B	False	11/11	11	1	-1	contr	20
3322	chr1	147207856	147207895	BXD174	10	10	B	False	11/11	11	1	-1	contr	20
3323	chr1	147207856	147207895	BXD177	10	10	B	False	11/11	11	1	-1	contr	20
3324	chr1	147207856	147207895	BXD184	10	10	B	False	11/11	11	1	-1	contr	20
3325	chr1	147207856	147207895	BXD186	10	10	B	False	11/11	11	1	-1	contr	20
3326	chr1	147207856	147207895	BXD197	10	10	B	False	11/11	11	1	-1	contr	20
3327	chr1	147238765	147238829	BXD031	12	12	B	False	13/13	13	1	-1	contr	24
3328	chr1	147731433	147731488	BXD187	7	7	D	False	8/8	8	1	-1	contr	14
3329	chr1	147731433	147731488	BXD204	7	7	D	False	8/8	8	1	-1	contr	14
3330	chr1	147731433	147731488	BXD217	7	7	D	False	8/8	8	1	-1	contr	14
3331	chr1	147731433	147731488	BXD225	7	7	D	False	8/8	8	1	-1	contr	14
3332	chr1	147814161	147814224	BXD031	17	17	B	False	16/16	16	1	1	expan	34
3335	chr1	148291515	148291564	BXD019	11	11	B	False	10/10	10	1	1	expan	22
3336	chr1	148397340	148397369	BXD063	14	14	D	False	15/15	15	1	-1	contr	28
3337	chr1	148437406	148437433	BXD013	10	10	D	False	9/9	9	1	1	expan	20
3338	chr1	148474332	148474379	BXD065a	13	13	D	False	11/11	11	2	1	expan	26
3339	chr1	148474332	148474379	BXD065b	13	13	D	False	11/11	11	2	1	expan	26
3340	chr1	148752185	148752236	BXD055	14	14	B	False	13/13	13	1	1	expan	28
3341	chr1	148788152	148788195	BXD114	12	12	B	False	11/11	11	1	1	expan	24
3342	chr1	148884450	148884471	BXD042	12	12	B	False	11/11	11	1	1	expan	24
3344	chr1	149639223	149639282	BXD016	11	11	B	False	10/10	10	1	1	expan	22
3345	chr1	149639223	149639282	BXD078	9	9	B	False	10/10	10	1	-1	contr	18
3346	chr1	149693042	149693068	BXD078	11	11	B	False	9/9	9	2	1	expan	22
3347	chr1	149701966	149702005	BXD024_cep	11	11	D	False	10/10	10	1	1	expan	22
3348	chr1	149701966	149702005	BXD024	11	11	D	False	10/10	10	1	1	expan	22
3377	chr1	151122962	151123009	BXD073	13	13	B	False	12/12	12	1	1	expan	26
3378	chr1	151122962	151123009	BXD170	13	13	B	False	12/12	12	1	1	expan	26
3380	chr1	151532174	151532233	BXD002	9	9	B	False	12/12	12	3	-1	contr	18
3388	chr1	152115695	152115730	BXD015	10	10	B	False	9/9	9	1	1	expan	20
3389	chr1	152115695	152115730	BXD036	10	10	B	False	9/9	9	1	1	expan	20
3390	chr1	152122991	152123030	BXD071	11	11	B	False	10/10	10	1	1	expan	22
3391	chr1	152210838	152210881	BXD049	12	12	B	False	11/11	11	1	1	expan	24
3392	chr1	152210838	152210881	BXD053	12	12	B	False	11/11	11	1	1	expan	24
3393	chr1	152210838	152210881	BXD055	12	12	B	False	11/11	11	1	1	expan	24
3394	chr1	152210838	152210881	BXD056	12	12	B	False	11/11	11	1	1	expan	24
3395	chr1	152210838	152210881	BXD083	12	12	B	False	11/11	11	1	1	expan	24
3428	chr1	152790724	152790768	BXD011	13	13	D	False	14/14	14	1	-1	contr	26
3429	chr1	152790724	152790768	BXD022	13	13	D	False	14/14	14	1	-1	contr	26
3435	chr1	153208756	153208799	BXD008	12	12	B	False	11/11	11	1	1	expan	24
3437	chr1	153369530	153369573	BXD012	12	12	B	False	11/11	11	1	1	expan	24
3438	chr1	153369530	153369573	BXD148	12	12	B	False	11/11	11	1	1	expan	24
3450	chr1	153959412	153959455	BXD006	10	10	B	False	11/11	11	1	-1	contr	20
3451	chr1	153959412	153959455	BXD061	10	10	B	False	11/11	11	1	-1	contr	20
3452	chr1	153959412	153959455	BXD183	10	10	B	False	11/11	11	1	-1	contr	20
3474	chr1	154166189	154166232	BXD013	13	13	D	False	12/12	12	1	1	expan	26
3475	chr1	154171215	154171266	BXD021	12	12	B	False	13/13	13	1	-1	contr	24
3476	chr1	154171215	154171266	BXD078	12	12	B	False	13/13	13	1	-1	contr	24
3483	chr1	154970478	154970529	BXD002	12	12	B	False	13/13	13	1	-1	contr	24
3484	chr1	154970478	154970529	BXD008	14	14	B	False	13/13	13	1	1	expan	28
3485	chr1	154970478	154970529	BXD173	14	14	B	False	13/13	13	1	1	expan	28
3490	chr1	155426720	155426755	BXD102	14	14	D	False	12/12	12	2	1	expan	28
3491	chr1	155455963	155456034	BXD019	11	11	B	False	12/12	12	1	-1	contr	22
3492	chr1	155461026	155461061	BXD055	10	10	B	False	9/9	9	1	1	expan	20
3493	chr1	155507409	155507456	BXD002	11	11	B	False	12/12	12	1	-1	contr	22
3494	chr1	155507409	155507456	BXD032	11	11	B	False	12/12	12	1	-1	contr	22
3495	chr1	155547414	155547437	BXD050	14	14	D	False	12/12	12	2	1	expan	28
3496	chr1	155549326	155549395	BXD001	12	12	B	False	14/14	14	2	-1	contr	24
3497	chr1	155549326	155549395	BXD009	12	12	D	False	11/11	11	1	1	expan	24
3498	chr1	155549326	155549395	BXD012	12	12	B	False	14/14	14	2	-1	contr	24
3499	chr1	155549326	155549395	BXD014	13	13	B	False	14/14	14	1	-1	contr	26
3500	chr1	155549326	155549395	BXD018	13	13	B	False	14/14	14	1	-1	contr	26
3501	chr1	155549326	155549395	BXD083	12	12	D	False	11/11	11	1	1	expan	24
3502	chr1	155549326	155549395	BXD172	15	15	B	False	14/14	14	1	1	expan	30
3533	chr1	157088592	157088641	BXD022	13	13	D	False	12/12	12	1	1	expan	26
3534	chr1	157088592	157088641	BXD156	13	13	D	False	12/12	12	1	1	expan	26
3565	chr1	157652849	157652896	BXD014	13	13	B	False	12/12	12	1	1	expan	26
3566	chr1	157652849	157652896	BXD015	13	13	B	False	12/12	12	1	1	expan	26
3567	chr1	157652849	157652896	BXD018	13	13	B	False	12/12	12	1	1	expan	26
3568	chr1	157674710	157674757	BXD009	11	11	D	False	13/13	13	2	-1	contr	22
3569	chr1	157674710	157674757	BXD013	14	14	D	False	13/13	13	1	1	expan	28
3570	chr1	157674710	157674757	BXD022	11	11	D	False	13/13	13	2	-1	contr	22
3571	chr1	157674710	157674757	BXD040	11	11	B	False	12/12	12	1	-1	contr	22
3572	chr1	157674710	157674757	BXD064	14	14	D	False	13/13	13	1	1	expan	28
3573	chr1	157757587	157757606	BXD063	6	6	D	False	5/5	5	1	1	expan	12
3574	chr1	157859766	157859805	BXD083	12	12	D	False	11/11	11	1	1	expan	24
3579	chr1	158160553	158160596	BXD064	12	12	D	False	11/11	11	1	1	expan	24
3623	chr1	159459182	159459221	BXD001	11	11	B	False	10/10	10	1	1	expan	22
3624	chr1	159459182	159459221	BXD024_cep	12	12	D	False	13/13	13	1	-1	contr	24
3625	chr1	159459182	159459221	BXD070	12	12	D	False	13/13	13	1	-1	contr	24
3640	chr1	161372447	161372470	BXD034	11	11	D	False	12/12	12	1	-1	contr	22
3641	chr1	161442253	161442297	BXD019	10	10	B	False	9/9	9	1	1	expan	20
3642	chr1	161460278	161460309	BXD005	14	14	D	False	13/13	13	1	1	expan	28
3643	chr1	161460278	161460309	BXD011	12	12	D	False	13/13	13	1	-1	contr	24
3644	chr1	161460278	161460309	BXD067	12	12	D	False	13/13	13	1	-1	contr	24
3645	chr1	161622577	161622616	BXD013	13	13	D	False	14/14	14	1	-1	contr	26
3646	chr1	161622577	161622616	BXD027	13	13	D	False	14/14	14	1	-1	contr	26
3647	chr1	161622577	161622616	BXD043	13	13	D	False	14/14	14	1	-1	contr	26
3648	chr1	161622577	161622616	BXD067	13	13	D	False	14/14	14	1	-1	contr	26
3649	chr1	161622577	161622616	BXD100	13	13	D	False	14/14	14	1	-1	contr	26
3650	chr1	161701633	161701654	BXD056	12	12	B	False	11/11	11	1	1	expan	24
3655	chr1	161883264	161883295	BXD012	9	9	B	False	8/8	8	1	1	expan	18
3669	chr1	162499340	162499375	BXD196	8	8	B	False	9/9	9	1	-1	contr	16
3670	chr1	162499340	162499375	BXD222	8	8	B	False	9/9	9	1	-1	contr	16
3671	chr1	162499340	162499375	BXD227	8	8	B	False	9/9	9	1	-1	contr	16
3690	chr1	163346209	163346232	BXD077	13	13	B	False	12/12	12	1	1	expan	26
3691	chr1	163447417	163447468	BXD012	14	14	B	False	13/13	13	1	1	expan	28
3692	chr1	163447417	163447468	BXD016	12	12	B	False	13/13	13	1	-1	contr	24
3693	chr1	163447417	163447468	BXD024_cep	14	14	D	False	15/15	15	1	-1	contr	28
3694	chr1	163447417	163447468	BXD024	14	14	D	False	15/15	15	1	-1	contr	28
3695	chr1	163447417	163447468	BXD027	14	14	D	False	15/15	15	1	-1	contr	28
3696	chr1	163447417	163447468	BXD034	16	16	D	False	15/15	15	1	1	expan	32
3697	chr1	163447417	163447468	BXD036	14	14	B	False	13/13	13	1	1	expan	28
3698	chr1	163447417	163447468	BXD038	14	14	B	False	13/13	13	1	1	expan	28
3699	chr1	163447417	163447468	BXD039	14	14	D	False	15/15	15	1	-1	contr	28
3700	chr1	163447417	163447468	BXD056	12	12	B	False	13/13	13	1	-1	contr	24
3701	chr1	163475304	163475347	BXD168	12	12	B	False	11/11	11	1	1	expan	24
3702	chr1	163564988	163565017	BXD055	6	6	B	False	5/5	5	1	1	expan	12
3765	chr1	166075350	166075377	BXD067	10	10	D	False	11/11	11	1	-1	contr	20
3786	chr1	166707256	166707283	BXD038	8	8	B	False	7/7	7	1	1	expan	16
3791	chr1	167473472	167473499	BXD033	10	10	D	False	9/9	9	1	1	expan	20
3792	chr1	167522303	167522334	BXD024_cep	11	11	D	False	12/12	12	1	-1	contr	22
3793	chr1	167522303	167522334	BXD024	11	11	D	False	12/12	12	1	-1	contr	22
3796	chr1	167903038	167903057	BXD013	14	14	D	False	13/13	13	1	1	expan	28
3797	chr1	167903038	167903057	BXD066	12	12	D	False	13/13	13	1	-1	contr	24
3863	chr1	168497431	168497486	BXD061	15	15	B	False	14/14	14	1	1	expan	30
3864	chr1	168497431	168497486	BXD181	15	15	B	False	14/14	14	1	1	expan	30
3865	chr1	168527652	168527711	BXD184	16	16	B	False	15/15	15	1	1	expan	32
3866	chr1	168599061	168599086	BXD190	14	14	B	False	13/13	13	1	1	expan	28
3867	chr1	168703041	168703105	BXD009	11	11	D	False	12/12	12	1	-1	contr	22
3868	chr1	168703041	168703105	BXD013	11	11	D	False	12/12	12	1	-1	contr	22
3869	chr1	168703041	168703105	BXD022	11	11	D	False	12/12	12	1	-1	contr	22
3870	chr1	168762185	168762232	BXD029_trl4	10	10	D	False	11/11	11	1	-1	contr	20
3871	chr1	168762185	168762232	BXD070	13	13	B	False	12/12	12	1	1	expan	26
3872	chr1	168815884	168815916	BXD001	12	12	B	False	11/11	11	1	1	expan	24
3873	chr1	168900209	168900264	BXD008	13	13	B	False	14/14	14	1	-1	contr	26
3874	chr1	168900209	168900264	BXD018	15	15	B	False	14/14	14	1	1	expan	30
3875	chr1	168900209	168900264	BXD024_cep	13	13	D	False	14/14	14	1	-1	contr	26
3876	chr1	168900209	168900264	BXD063	13	13	B	False	14/14	14	1	-1	contr	26
3877	chr1	168900209	168900264	BXD067	15	15	B	False	14/14	14	1	1	expan	30
3878	chr1	168900209	168900264	BXD083	15	15	D	False	14/14	14	1	1	expan	30
3879	chr1	168900209	168900264	BXD183	13	13	B	False	14/14	14	1	-1	contr	26
3880	chr1	168973940	168973975	BXD019	5	5	B	False	6/6	6	1	-1	contr	10
3881	chr1	169027060	169027107	BXD009	11	11	D	False	12/12	12	1	-1	contr	22
3882	chr1	169027060	169027107	BXD019	13	13	B	False	12/12	12	1	1	expan	26
3883	chr1	169027060	169027107	BXD040	11	11	B	False	12/12	12	1	-1	contr	22
3884	chr1	169167667	169167731	BXD011	14	14	D	False	13/13	13	1	1	expan	28
3885	chr1	169167667	169167731	BXD086	15	15	D	False	13/13	13	2	1	expan	30
3886	chr1	169206809	169206872	BXD006	17	17	B	False	16/16	16	1	1	expan	34
3887	chr1	169206809	169206872	BXD009	14	14	D	False	15/15	15	1	-1	contr	28
3888	chr1	169206809	169206872	BXD077	14	14	D	False	15/15	15	1	-1	contr	28
3889	chr1	169206809	169206872	BXD086	14	14	D	False	15/15	15	1	-1	contr	28
3890	chr1	169217313	169217352	BXD012	9	9	B	False	10/10	10	1	-1	contr	18
3891	chr1	169217313	169217352	BXD014	9	9	B	False	10/10	10	1	-1	contr	18
3892	chr1	169217313	169217352	BXD065b	9	9	B	False	10/10	10	1	-1	contr	18
3893	chr1	169217313	169217352	BXD091	9	9	B	False	10/10	10	1	-1	contr	18
3894	chr1	169217313	169217352	BXD157	11	11	B	False	10/10	10	1	1	expan	22
3895	chr1	169395549	169395564	BXD065a	9	9	B	False	8/8	8	1	1	expan	18
3896	chr1	169395549	169395564	BXD065b	9	9	B	False	8/8	8	1	1	expan	18
3905	chr1	169636082	169636145	BXD002	13	13	B	False	16/16	16	3	-1	contr	26
3906	chr1	169636082	169636145	BXD005	14	14	D	False	15/15	15	1	-1	contr	28
3907	chr1	169636082	169636145	BXD009	13	13	D	False	15/15	15	2	-1	contr	26
3908	chr1	169636082	169636145	BXD011	14	14	D	False	15/15	15	1	-1	contr	28
3909	chr1	169636082	169636145	BXD022	13	13	D	False	15/15	15	2	-1	contr	26
3910	chr1	169636082	169636145	BXD031	13	13	B	False	16/16	16	3	-1	contr	26
3911	chr1	169636082	169636145	BXD048a	14	14	D	False	15/15	15	1	-1	contr	28
3912	chr1	169636082	169636145	BXD060	14	14	D	False	15/15	15	1	-1	contr	28
3913	chr1	169636082	169636145	BXD086	14	14	D	False	15/15	15	1	-1	contr	28
3914	chr1	169636082	169636145	BXD099	14	14	D	False	15/15	15	1	-1	contr	28
3915	chr1	169636082	169636145	BXD113	14	14	D	False	15/15	15	1	-1	contr	28
3916	chr1	169636082	169636145	BXD131	14	14	D	False	15/15	15	1	-1	contr	28
3917	chr1	169636082	169636145	BXD137	14	14	D	False	15/15	15	1	-1	contr	28
3918	chr1	169636082	169636145	BXD147	14	14	D	False	15/15	15	1	-1	contr	28
3919	chr1	169636082	169636145	BXD152	14	14	D	False	15/15	15	1	-1	contr	28
3920	chr1	169636082	169636145	BXD154	14	14	D	False	15/15	15	1	-1	contr	28
3921	chr1	169636082	169636145	BXD155	14	14	D	False	15/15	15	1	-1	contr	28
3922	chr1	169636082	169636145	BXD175	14	14	D	False	15/15	15	1	-1	contr	28
3923	chr1	169636082	169636145	BXD201	14	14	D	False	15/15	15	1	-1	contr	28
3929	chr1	170269732	170269791	BXD019	11	11	B	False	12/12	12	1	-1	contr	22
3930	chr1	170269732	170269791	BXD020	11	11	B	False	12/12	12	1	-1	contr	22
3931	chr1	170269732	170269791	BXD024	11	11	D	False	12/12	12	1	-1	contr	22
3932	chr1	170269732	170269791	BXD028	9	9	D	False	12/12	12	3	-1	contr	18
3933	chr1	170269732	170269791	BXD031	13	13	B	False	12/12	12	1	1	expan	26
3949	chr1	171208861	171208908	BXD015	14	14	B	False	12/12	12	2	1	expan	28
3950	chr1	171208861	171208908	BXD021	11	11	B	False	12/12	12	1	-1	contr	22
3951	chr1	171208861	171208908	BXD038	11	11	B	False	12/12	12	1	-1	contr	22
3952	chr1	171208861	171208908	BXD079	11	11	B	False	12/12	12	1	-1	contr	22
3953	chr1	171742519	171742563	BXD012	10	10	B	False	9/9	9	1	1	expan	20
3954	chr1	171834446	171834485	BXD091	11	11	B	False	10/10	10	1	1	expan	22
3990	chr1	172439348	172439371	BXD078	15	15	D	False	14/14	14	1	1	expan	30
3991	chr1	172439348	172439371	BXD086	13	13	D	False	14/14	14	1	-1	contr	26
4002	chr1	172919213	172919257	BXD151	8	8	B	False	9/9	9	1	-1	contr	16
4003	chr1	173006458	173006501	BXD014	12	12	B	False	11/11	11	1	1	expan	24
4004	chr1	173006458	173006501	BXD061	10	10	D	False	11/11	11	1	-1	contr	20
4005	chr1	173006458	173006501	BXD087	10	10	B	False	11/11	11	1	-1	contr	20
4006	chr1	173006458	173006501	BXD102	12	12	D	False	11/11	11	1	1	expan	24
4016	chr1	173173639	173173683	BXD065	10	10	B	False	9/9	9	1	1	expan	20
4017	chr1	173245228	173245279	BXD013	12	12	B	False	13/13	13	1	-1	contr	24
4018	chr1	173245228	173245279	BXD038	12	12	B	False	13/13	13	1	-1	contr	24
4019	chr1	173287775	173287822	BXD015	11	11	B	False	12/12	12	1	-1	contr	22
4020	chr1	173287775	173287822	BXD042	11	11	B	False	12/12	12	1	-1	contr	22
4021	chr1	173287775	173287822	BXD068	11	11	B	False	12/12	12	1	-1	contr	22
4043	chr1	174352627	174352674	BXD015	11	11	B	False	12/12	12	1	-1	contr	22
4044	chr1	174352627	174352674	BXD043	9	9	D	False	8/8	8	1	1	expan	18
4045	chr1	174352627	174352674	BXD066	13	13	B	False	12/12	12	1	1	expan	26
4046	chr1	174473940	174473999	BXD015	14	14	B	False	15/15	15	1	-1	contr	28
4047	chr1	174473940	174473999	BXD018	16	16	B	False	15/15	15	1	1	expan	32
4048	chr1	174473940	174473999	BXD020	14	14	B	False	15/15	15	1	-1	contr	28
4049	chr1	174473940	174473999	BXD021	14	14	B	False	15/15	15	1	-1	contr	28
4050	chr1	174473940	174473999	BXD049	14	14	B	False	15/15	15	1	-1	contr	28
4051	chr1	174473940	174473999	BXD063	14	14	B	False	15/15	15	1	-1	contr	28
4052	chr1	174473940	174473999	BXD065	16	16	B	False	15/15	15	1	1	expan	32
4053	chr1	174473940	174473999	BXD067	16	16	B	False	15/15	15	1	1	expan	32
4054	chr1	174473940	174473999	BXD087	14	14	B	False	15/15	15	1	-1	contr	28
4127	chr1	176618009	176618072	BXD029	18	18	D	False	17/17	17	1	1	expan	36
4128	chr1	176618009	176618072	BXD029_trl4	18	18	D	False	17/17	17	1	1	expan	36
4129	chr1	176618009	176618072	BXD036	15	15	B	False	16/16	16	1	-1	contr	30
4130	chr1	176629172	176629221	BXD056	11	11	B	False	10/10	10	1	1	expan	22
4131	chr1	176726311	176726354	BXD014	12	12	B	False	11/11	11	1	1	expan	24
4132	chr1	176726311	176726354	BXD079	12	12	B	False	11/11	11	1	1	expan	24
4148	chr1	177279864	177279919	BXD005	16	16	D	False	15/15	15	1	1	expan	32
4149	chr1	177279864	177279919	BXD013	13	13	B	False	14/14	14	1	-1	contr	26
4150	chr1	177279864	177279919	BXD024_cep	16	16	D	False	15/15	15	1	1	expan	32
4151	chr1	177279864	177279919	BXD024	16	16	D	False	15/15	15	1	1	expan	32
4152	chr1	177279864	177279919	BXD031	13	13	B	False	14/14	14	1	-1	contr	26
4153	chr1	177289001	177289054	BXD022	8	8	D	False	9/9	9	1	-1	contr	16
4154	chr1	177289001	177289054	BXD127	10	10	B	False	9/9	9	1	1	expan	20
4155	chr1	177345110	177345148	BXD002	14	14	B	False	13/13	13	1	1	expan	28
4156	chr1	177346120	177346171	BXD034	14	14	D	False	13/13	13	1	1	expan	28
4157	chr1	177346120	177346171	BXD091	14	14	B	False	13/13	13	1	1	expan	28
4163	chr1	177650907	177650933	BXD031	11	11	B	False	9/9	9	2	1	expan	22
4164	chr1	177699169	177699210	BXD090	8	8	B	False	7/7	7	1	1	expan	16
4165	chr1	177701553	177701600	BXD049	13	13	B	False	12/12	12	1	1	expan	26
4171	chr1	178347116	178347151	BXD060	10	10	B	False	9/9	9	1	1	expan	20
4172	chr1	178381401	178381448	BXD022	16	16	D	False	15/15	15	1	1	expan	32
4173	chr1	178381401	178381448	BXD029	14	14	D	False	15/15	15	1	-1	contr	28
4174	chr1	178381401	178381448	BXD061	16	16	D	False	15/15	15	1	1	expan	32
4185	chr1	179813891	179813950	BXD011	10	10	D	False	11/11	11	1	-1	contr	20
4186	chr1	179813891	179813950	BXD048a	10	10	D	False	11/11	11	1	-1	contr	20
4187	chr1	179813891	179813950	BXD048	10	10	D	False	11/11	11	1	-1	contr	20
4188	chr1	179943801	179943828	BXD027	11	11	D	False	10/10	10	1	1	expan	22
4189	chr1	179943801	179943828	BXD039	11	11	D	False	10/10	10	1	1	expan	22
4190	chr1	179943801	179943828	BXD065	11	11	D	False	10/10	10	1	1	expan	22
4232	chr1	182085139	182085162	BXD122	7	7	B	False	6/6	6	1	1	expan	14
4233	chr1	182116527	182116586	BXD008	12	12	D	False	11/11	11	1	1	expan	24
4234	chr1	182185780	182185823	BXD031	12	12	B	False	11/11	11	1	1	expan	24
4235	chr1	182185780	182185823	BXD056	10	10	B	False	11/11	11	1	-1	contr	20
4236	chr1	182269226	182269253	BXD038	8	8	D	False	9/9	9	1	-1	contr	16
4241	chr1	182537645	182537674	BXD098	17	17	B	False	15/15	15	2	1	expan	34
4242	chr1	182667732	182667771	BXD087	11	11	B	False	10/10	10	1	1	expan	22
4244	chr1	182949148	182949211	BXD042	15	15	B	False	16/16	16	1	-1	contr	30
4245	chr1	182949148	182949211	BXD064	15	15	B	False	16/16	16	1	-1	contr	30
4246	chr1	182949148	182949211	BXD217	15	15	B	False	16/16	16	1	-1	contr	30
4248	chr1	183259570	183259599	BXD032	11	11	D	False	12/12	12	1	-1	contr	22
4249	chr1	183259570	183259599	BXD039	11	11	D	False	12/12	12	1	-1	contr	22
4251	chr1	183641049	183641084	BXD029	12	12	D	False	11/11	11	1	1	expan	24
4252	chr1	183641049	183641084	BXD034	12	12	D	False	11/11	11	1	1	expan	24
4253	chr1	183641049	183641084	BXD061	12	12	D	False	11/11	11	1	1	expan	24
4254	chr1	183641049	183641084	BXD114	10	10	B	False	9/9	9	1	1	expan	20
4255	chr1	183641409	183641440	BXD019	9	9	B	False	8/8	8	1	1	expan	18
4257	chr1	183859748	183859807	BXD044	17	17	D	False	16/16	16	1	1	expan	34
4258	chr1	183940373	183940417	BXD064	8	8	B	False	9/9	9	1	-1	contr	16
4259	chr1	184103586	184103629	BXD005	12	12	D	False	9/9	9	3	1	expan	24
4260	chr1	184205981	184206020	BXD018	11	11	B	False	10/10	10	1	1	expan	22
4261	chr1	184205981	184206020	BXD024_cep	9	9	D	False	10/10	10	1	-1	contr	18
4262	chr1	184205981	184206020	BXD024	9	9	D	False	10/10	10	1	-1	contr	18
4263	chr1	184205981	184206020	BXD064	11	11	B	False	10/10	10	1	1	expan	22
4269	chr1	184662117	184662164	BXD018	11	11	B	False	12/12	12	1	-1	contr	22
4270	chr1	184662117	184662164	BXD088	11	11	B	False	12/12	12	1	-1	contr	22
4271	chr1	184662117	184662164	BXD089	14	14	B	False	12/12	12	2	1	expan	28
4299	chr1	185595561	185595604	BXD027	12	12	D	False	13/13	13	1	-1	contr	24
4300	chr1	185595561	185595604	BXD029_trl4	12	12	D	False	13/13	13	1	-1	contr	24
4301	chr1	185595561	185595604	BXD038	14	14	D	False	13/13	13	1	1	expan	28
4302	chr1	185595561	185595604	BXD087	12	12	D	False	13/13	13	1	-1	contr	24
4303	chr1	185642130	185642177	BXD062	10	10	D	False	11/11	11	1	-1	contr	20
4304	chr1	185846003	185846032	BXD191	6	6	B	False	5/5	5	1	1	expan	12
4305	chr1	185846003	185846032	BXD217	6	6	B	False	5/5	5	1	1	expan	12
4307	chr1	185957437	185957460	BXD073b	7	7	B	False	6/6	6	1	1	expan	14
4308	chr1	186076560	186076587	BXD024_cep	11	11	D	False	12/12	12	1	-1	contr	22
4309	chr1	186076560	186076587	BXD024	11	11	D	False	12/12	12	1	-1	contr	22
4310	chr1	186316915	186316962	BXD016	13	13	B	False	12/12	12	1	1	expan	26
4311	chr1	186316915	186316962	BXD018	11	11	B	False	12/12	12	1	-1	contr	22
4312	chr1	186316915	186316962	BXD036	11	11	B	False	12/12	12	1	-1	contr	22
4313	chr1	186316915	186316962	BXD038	13	13	D	False	12/12	12	1	1	expan	26
4314	chr1	186316915	186316962	BXD040	11	11	B	False	12/12	12	1	-1	contr	22
4315	chr1	186316915	186316962	BXD078	11	11	B	False	12/12	12	1	-1	contr	22
4316	chr1	186316915	186316962	BXD089	13	13	D	False	12/12	12	1	1	expan	26
4317	chr1	186316915	186316962	BXD099	11	11	D	False	12/12	12	1	-1	contr	22
4318	chr1	186339555	186339598	BXD001	9	9	B	False	11/11	11	2	-1	contr	18
4319	chr1	186339555	186339598	BXD170	10	10	B	False	11/11	11	1	-1	contr	20
4320	chr1	186339555	186339598	BXD173	10	10	B	False	11/11	11	1	-1	contr	20
4321	chr1	186339555	186339598	BXD186	10	10	B	False	11/11	11	1	-1	contr	20
4322	chr1	186418128	186418147	BXD064	3	3	B	False	5/5	5	2	-1	contr	6
4323	chr1	186445712	186445747	BXD009	10	10	D	False	9/9	9	1	1	expan	20
4334	chr1	186905629	186905688	BXD016	13	13	B	False	12/12	12	1	1	expan	26
4335	chr1	186905629	186905688	BXD018	11	11	B	False	12/12	12	1	-1	contr	22
4336	chr1	186905629	186905688	BXD034	11	11	B	False	12/12	12	1	-1	contr	22
4337	chr1	186905629	186905688	BXD101	13	13	B	False	12/12	12	1	1	expan	26
4338	chr1	186905629	186905688	BXD152	11	11	D	False	12/12	12	1	-1	contr	22
4339	chr1	186920153	186920204	BXD042	14	14	B	False	13/13	13	1	1	expan	28
4340	chr1	186920153	186920204	BXD062	14	14	B	False	13/13	13	1	1	expan	28
4341	chr1	186920153	186920204	BXD064	14	14	B	False	13/13	13	1	1	expan	28
4344	chr1	187400793	187400824	BXD070	9	9	B	False	8/8	8	1	1	expan	18
4345	chr1	187400793	187400824	BXD071	9	9	B	False	8/8	8	1	1	expan	18
4346	chr1	187400793	187400824	BXD073a	9	9	B	False	8/8	8	1	1	expan	18
4347	chr1	187400793	187400824	BXD073b	9	9	B	False	8/8	8	1	1	expan	18
4348	chr1	187400793	187400824	BXD073	9	9	B	False	8/8	8	1	1	expan	18
4349	chr1	187400793	187400824	BXD084	9	9	B	False	8/8	8	1	1	expan	18
4350	chr1	187400793	187400824	BXD085	9	9	B	False	8/8	8	1	1	expan	18
4351	chr1	187572872	187572901	BXD011	16	16	B	False	15/15	15	1	1	expan	32
4379	chr1	189096722	189096748	BXD177	10	10	B	False	9/9	9	1	1	expan	20
4380	chr1	189201172	189201227	BXD005	15	15	D	False	16/16	16	1	-1	contr	30
4381	chr1	189201172	189201227	BXD008	15	15	D	False	16/16	16	1	-1	contr	30
4382	chr1	189201172	189201227	BXD013	15	15	D	False	16/16	16	1	-1	contr	30
4383	chr1	189201172	189201227	BXD014	15	15	D	False	16/16	16	1	-1	contr	30
4384	chr1	189201172	189201227	BXD015	15	15	D	False	16/16	16	1	-1	contr	30
4385	chr1	189201172	189201227	BXD022	15	15	D	False	16/16	16	1	-1	contr	30
4386	chr1	189201172	189201227	BXD024	15	15	D	False	16/16	16	1	-1	contr	30
4387	chr1	189201172	189201227	BXD029	15	15	D	False	16/16	16	1	-1	contr	30
4388	chr1	189201172	189201227	BXD029_trl4	15	15	D	False	16/16	16	1	-1	contr	30
4389	chr1	189201172	189201227	BXD032	15	15	D	False	16/16	16	1	-1	contr	30
4390	chr1	189201172	189201227	BXD065a	15	15	B	False	14/14	14	1	1	expan	30
4391	chr1	189202079	189202130	BXD022	12	12	D	False	13/13	13	1	-1	contr	24
4392	chr1	189202079	189202130	BXD073b	15	15	B	False	14/14	14	1	1	expan	30
4394	chr1	189522966	189522981	BXD205	9	9	D	False	8/8	8	1	1	expan	18
4395	chr1	189522966	189522981	BXD211	9	9	D	False	8/8	8	1	1	expan	18
4396	chr1	189522966	189522981	BXD216	9	9	D	False	8/8	8	1	1	expan	18
4397	chr1	189546258	189546297	BXD064	11	11	B	False	10/10	10	1	1	expan	22
4398	chr1	189546258	189546297	BXD098	11	11	B	False	10/10	10	1	1	expan	22
4400	chr1	189952443	189952486	BXD032	12	12	D	False	13/13	13	1	-1	contr	24
4401	chr1	189952443	189952486	BXD048a	12	12	D	False	13/13	13	1	-1	contr	24
4402	chr1	190107638	190107685	BXD009	15	15	D	False	16/16	16	1	-1	contr	30
4403	chr1	190107638	190107685	BXD027	15	15	D	False	16/16	16	1	-1	contr	30
4404	chr1	190107638	190107685	BXD028	13	13	B	False	12/12	12	1	1	expan	26
[truncated: 21,350 more rows]
