# Supplementary material for: A novel quantitative trait locus implicates Msh3 in the propensity for genome-wide short tandem repeat expansions in mice
Source: Genome Res. 2023 May;33(5):689–702. doi: 10.1101/gr.277576.122 (PMC10317118; doi:10.1101/gr.277576.122)
Supplement: Supplemental Material [file supp_gr.277576.122_Supplemental_code.zip › BXD-STR-Mutator-Manuscript-main/outs/dna-repair-genes.txt]

Ung
Smug1
Mbd4
Tdg
Tdg-ps
Ogg1
Mutyh
Nthl1
Mpg
Neil1
Neil2
Neil3
Apex1
Apex2
Lig3
Lrig3
Xrcc1
Pnkp
Aplf
Hmces
Parp1
Parp2
Rpph1
Parp3
Parg
Parpbp
Mgmt
Alkbh2
Alkbh3
Tdp1
Tdp2
Sprtn
Msh2
Msh3
Msh6
Mlh1
Pms2
Msh4
Hspa1l
Msh5
Mlh3
Pms1

Hfm1
Hrtfm1
Xpc
Rad23b
Cetn1
Cetn2
Rad23a
Xpa
Ddb1
Ddb2
Polr1a
Rpa1
Polr1b
Rpa2
Rpa3
Ercc2
Ercc3
Gtf2h1
Gtf2h2
Gtf2h3
Gtf2h4
Gtf2h5
Ercc3
Ercc2
Gtf2h1
Gtf2h2
Gtf2h3
Gtf2h4
Gtf2h5
Gtf2e2
Cdk7
Ccnh
Mnat1
Naa15
Ercc5
Ercc1
Ercc4
Lig1
Lrig1

Ercc8
Ercc6
Uvssa
Xab2
Mms19
Ms19
Rad51
Rad51b
Rad51d
Helq
Swi5
Swsap1
Zswim7
Spidr
Pds5b
Dbmc1
Dmc1
Hid1
Xrcc2
Xrcc3
Rad52
Atrx
Rad54l
Fsbp
Rad54b
Brca1
Bard1
Abraxas1
Paxip1
Smc5
Smc6
Shld1
Shld2
Shld3
Trappc13
Sem1
Rad50
Mre11a
Artn
Nbn
Rbbp8
Mus81
Eme1
Eme2
Slx1b
Slx1b
Gen1
Fanca
Fancb
Fancc
Brca2
Fancd2
Fance
Fancf
Fancg
Fanci
Brip1
Mrpl36
Fancl
Fancm
Palb2
Rad51c

Faap20
Faap24
Faap100
Ube2t
Xrcc6
Xrcc5
Prkdc
Lig4
Xrcc4
Dclre1c
Nhej1
Nudt1
Dut
Rrm2b
Park7
Dnph1
Nudt15
Nudt18
Pola1
Polb
Polg2
Pold1
Pold2
Pold3
Pold4
Poldip2
Pole
Pole2
Pole3
Pole4
Rev3l
Mad2l2
Rev1
Polg
Polh
Poli
Polk
Polq
Polk
Tent4a
Poll
Polm
Poln
Primpol
Dntt
Fen1
Fan1
Fscn1
Trex1
Trex2
Exo1
Aptx
Spo11
Endov
Dna2
Dclre1a
Dclre1b
Exo5
Ube2a
Ube2b
Rad18
Shprh
Hltf
Rnf168
Rnf8
Rnf4
Ube2v2
Ube2n
Usp1
Wdr48
Herc2
H2ax
Chaf1a
Setmar
Atrx
Blm
Rmi1
Top3a
Wrn
Recql4
Atm
Gm7102
Mplkip
Rpa4
Prpf19
Recql
Recql5
Rdm1
Nabp2
Antxr1
Atr
Mmab
Serpina1f
Atrip
Mdc1
Pcna
Ercc4
Rad1
Rnase6
Rrad
Rad9a
Hus1
Rad17
Chek1
Chek2
Trp53
Trp53bp1
Insl6
Lrif1
Rif1
Topbp1
Clk2
Telo2
Per1
