# Supplementary material for: A novel quantitative trait locus implicates Msh3 in the propensity for genome-wide short tandem repeat expansions in mice
Source: Genome Res. 2023 May;33(5):689–702. doi: 10.1101/gr.277576.122 (PMC10317118; doi:10.1101/gr.277576.122)
Supplement: Supplemental Material [file supp_gr.277576.122_Supplemental_code.zip › BXD-STR-Mutator-Manuscript-main/outs/final_qtl_res.csv]

	metric	chr	pos	end	LOD	lod_thresh
1	% denovo	chr1	3010274	3010274	0.1814617452229	3.2729001614344
2	% denovo	chr1	3492195	3492195	0.18146174522295	3.2729001614344
3	% denovo	chr1	3511204	3511204	0.181558664780724	3.2729001614344
4	% denovo	chr1	3659804	3659804	0.181558664780823	3.2729001614344
5	% denovo	chr1	3777023	3777023	0.181656295308916	3.2729001614344
6	% denovo	chr1	3812265	3812265	0.181754638170336	3.2729001614344
7	% denovo	chr1	4430623	4430623	0.181853694332901	3.2729001614344
8	% denovo	chr1	4446737	4446737	0.181853694333	3.2729001614344
9	% denovo	chr1	4518714	4518714	0.181953465103384	3.2729001614344
10	% denovo	chr1	4776317	4776317	0.181953465103483	3.2729001614344
11	% denovo	chr1	4820983	4820983	0.182053951261194	3.2729001614344
12	% denovo	chr1	4847112	4847112	0.182162182354255	3.2729001614344
13	% denovo	chr1	4878056	4878056	0.2119808249768	3.2729001614344
14	% denovo	chr1	5018010	5018010	0.21208062903978	3.2729001614344
15	% denovo	chr1	5025197	5025197	0.18032065442081	3.2729001614344
16	% denovo	chr1	5028801	5028801	0.18032065442086	3.2729001614344
17	% denovo	chr1	5119671	5119671	0.180421448562879	3.2729001614344
18	% denovo	chr1	5155818	5155818	0.180421448562978	3.2729001614344
19	% denovo	chr1	5185979	5185979	0.173957639917532	3.2729001614344
20	% denovo	chr1	5316776	5316776	0.173957584065611	3.2729001614344
21	% denovo	chr1	5641533	5641533	0.15796537902761	3.2729001614344
22	% denovo	chr1	6097778	6097778	0.157965379027659	3.2729001614344
23	% denovo	chr1	6357478	6357478	0.0698020333298634	3.2729001614344
24	% denovo	chr1	6747440	6747440	0.100944653633313	3.2729001614344
25	% denovo	chr1	6830161	6830161	0.100944653633362	3.2729001614344
26	% denovo	chr1	9843988	9843988	0.100944653633412	3.2729001614344
27	% denovo	chr1	10098253	10098253	0.163519253793261	3.2729001614344
28	% denovo	chr1	10162992	10162992	0.0539220148260855	3.2729001614344
29	% denovo	chr1	10809088	10809088	0.0319650208896414	3.2729001614344
30	% denovo	chr1	11083825	11083825	0.025601345899133	3.2729001614344
31	% denovo	chr1	11416077	11416077	0.0256013458967137	3.2729001614344
32	% denovo	chr1	11515687	11515687	0.0255806106683907	3.2729001614344
33	% denovo	chr1	11793253	11793253	0.00535799576313996	3.2729001614344
34	% denovo	chr1	12740981	12740981	0.00535799576313996	3.2729001614344
35	% denovo	chr1	12938444	12938444	0.0571601950030698	3.2729001614344
36	% denovo	chr1	12994801	12994801	0.0571169882305137	3.2729001614344
37	% denovo	chr1	13055719	13055719	0.0423402635876617	3.2729001614344
38	% denovo	chr1	13073341	13073341	0.0423123342626507	3.2729001614344
39	% denovo	chr1	13842623	13842623	0.0423123342626014	3.2729001614344
40	% denovo	chr1	13855369	13855369	0.0198312293222754	3.2729001614344
41	% denovo	chr1	13860415	13860415	0.0198134337507149	3.2729001614344
42	% denovo	chr1	13890559	13890559	0.0172774182392149	3.2729001614344
43	% denovo	chr1	14567972	14567972	0.0172774182392149	3.2729001614344
44	% denovo	chr1	14576853	14576853	0.0738565867653639	3.2729001614344
45	% denovo	chr1	14748117	14748117	0.0738565867653145	3.2729001614344
46	% denovo	chr1	14753392	14753392	0.0258813948479648	3.2729001614344
47	% denovo	chr1	14763878	14763878	0.0258813948479648	3.2729001614344
48	% denovo	chr1	14797138	14797138	0.0258600044671762	3.2729001614344
49	% denovo	chr1	14909034	14909034	0.0258600044671762	3.2729001614344
50	% denovo	chr1	15206803	15206803	0.00991550597589622	3.2729001614344
51	% denovo	chr1	15409882	15409882	0.00991550597589622	3.2729001614344
52	% denovo	chr1	15508184	15508184	2.03201761034268e-05	3.2729001614344
53	% denovo	chr1	15817404	15817404	2.03201761034268e-05	3.2729001614344
54	% denovo	chr1	15981339	15981339	0.0294515123819267	3.2729001614344
55	% denovo	chr1	16106636	16106636	0.0294027668664606	3.2729001614344
56	% denovo	chr1	16724263	16724263	0.029402766895196	3.2729001614344
57	% denovo	chr1	17255046	17255046	0.0294030542223938	3.2729001614344
58	% denovo	chr1	17259053	17259053	0.0562641120526096	3.2729001614344
59	% denovo	chr1	17395985	17395985	0.0562639687086058	3.2729001614344
60	% denovo	chr1	18168753	18168753	0.0252942456096465	3.2729001614344
61	% denovo	chr1	18496617	18496617	0.0481502963362625	3.2729001614344
62	% denovo	chr1	18605609	18605609	0.0481150399846791	3.2729001614344
63	% denovo	chr1	18790547	18790547	0.0481150399846791	3.2729001614344
64	% denovo	chr1	18823698	18823698	0.048075556394549	3.2729001614344
65	% denovo	chr1	18872023	18872023	0.048075556394549	3.2729001614344
66	% denovo	chr1	20623542	20623542	0.0131753485235118	3.2729001614344
67	% denovo	chr1	20633818	20633818	0.0131552141650719	3.2729001614344
68	% denovo	chr1	20642132	20642132	0.0131552141650719	3.2729001614344
69	% denovo	chr1	20775218	20775218	0.00128625937603152	3.2729001614344
70	% denovo	chr1	20784227	20784227	0.000402598220638348	3.2729001614344
71	% denovo	chr1	21591279	21591279	0.000402593244276602	3.2729001614344
72	% denovo	chr1	21638464	21638464	0.00965143587692402	3.2729001614344
73	% denovo	chr1	21640961	21640961	0.00967342329215843	3.2729001614344
74	% denovo	chr1	22062131	22062131	0.0460434388054501	3.2729001614344
75	% denovo	chr1	22104486	22104486	0.101503686409794	3.2729001614344
76	% denovo	chr1	22104600	22104600	0.101626922925057	3.2729001614344
77	% denovo	chr1	22168405	22168405	0.101746318284794	3.2729001614344
78	% denovo	chr1	22400540	22400540	0.107901380516821	3.2729001614344
79	% denovo	chr1	23145049	23145049	0.0959480689181126	3.2729001614344
80	% denovo	chr1	23152100	23152100	0.0966242883062662	3.2729001614344
81	% denovo	chr1	23379426	23379426	0.0966242883064143	3.2729001614344
82	% denovo	chr1	23495995	23495995	0.0967281110120783	3.2729001614344
83	% denovo	chr1	23576777	23576777	0.117087477852745	3.2729001614344
84	% denovo	chr1	23815235	23815235	0.117203101813559	3.2729001614344
85	% denovo	chr1	23996126	23996126	0.117316045733895	3.2729001614344
86	% denovo	chr1	24109329	24109329	0.117316045733994	3.2729001614344
87	% denovo	chr1	25237332	25237332	0.117429857712278	3.2729001614344
88	% denovo	chr1	25298573	25298573	0.202795061549614	3.2729001614344
89	% denovo	chr1	25351001	25351001	0.20294279873777	3.2729001614344
90	% denovo	chr1	25432521	25432521	0.312744845503612	3.2729001614344
91	% denovo	chr1	25575438	25575438	0.302291811449358	3.2729001614344
92	% denovo	chr1	25700998	25700998	0.302743085311201	3.2729001614344
93	% denovo	chr1	25827733	25827733	0.217772249186867	3.2729001614344
94	% denovo	chr1	26858757	26858757	0.217772249186966	3.2729001614344
95	% denovo	chr1	27253420	27253420	0.264089509303582	3.2729001614344
96	% denovo	chr1	27306300	27306300	0.26426273721217	3.2729001614344
97	% denovo	chr1	28502227	28502227	0.264262737212269	3.2729001614344
98	% denovo	chr1	28761550	28761550	0.292538404491039	3.2729001614344
99	% denovo	chr1	29076562	29076562	0.292538404491138	3.2729001614344
100	% denovo	chr1	29088485	29088485	0.353938191921403	3.2729001614344
101	% denovo	chr1	29155851	29155851	0.354036912500232	3.2729001614344
102	% denovo	chr1	30126538	30126538	0.354036912500282	3.2729001614344
103	% denovo	chr1	30701800	30701800	0.626309982312154	3.2729001614344
104	% denovo	chr1	30813482	30813482	0.626418358297179	3.2729001614344
105	% denovo	chr1	30851224	30851224	0.626486160528963	3.2729001614344
106	% denovo	chr1	31062737	31062737	0.626486160529012	3.2729001614344
107	% denovo	chr1	31659464	31659464	0.892548542436204	3.2729001614344
108	% denovo	chr1	32082234	32082234	0.89354761124425	3.2729001614344
109	% denovo	chr1	32159237	32159237	0.893547616966005	3.2729001614344
110	% denovo	chr1	32343834	32343834	0.0734486950193849	3.2729001614344
111	% denovo	chr1	32498420	32498420	0.0734486950193355	3.2729001614344
112	% denovo	chr1	33368251	33368251	0.0710211854992366	3.2729001614344
113	% denovo	chr1	33721638	33721638	0.0952385121553985	3.2729001614344
114	% denovo	chr1	34162961	34162961	0.0952387132350733	3.2729001614344
115	% denovo	chr1	34536447	34536447	0.119451576931532	3.2729001614344
116	% denovo	chr1	34552517	34552517	0.119451576931433	3.2729001614344
117	% denovo	chr1	34951753	34951753	0.119387278065527	3.2729001614344
118	% denovo	chr1	35190338	35190338	0.079353502703343	3.2729001614344
119	% denovo	chr1	35538546	35538546	0.0875245476288107	3.2729001614344
120	% denovo	chr1	35723979	35723979	0.144292912353685	3.2729001614344
121	% denovo	chr1	35935430	35935430	0.143970673049469	3.2729001614344
122	% denovo	chr1	35995739	35995739	0.144192263032532	3.2729001614344
123	% denovo	chr1	37557939	37557939	0.14419226303268	3.2729001614344
124	% denovo	chr1	37632490	37632490	0.0630557858608898	3.2729001614344
125	% denovo	chr1	37639250	37639250	0.0650384366255761	3.2729001614344
126	% denovo	chr1	37670630	37670630	0.0650384366258723	3.2729001614344
127	% denovo	chr1	37685650	37685650	0.255349670768655	3.2729001614344
128	% denovo	chr1	37710746	37710746	0.255873843629716	3.2729001614344
129	% denovo	chr1	37820001	37820001	0.255873843630061	3.2729001614344
130	% denovo	chr1	37893993	37893993	0.256258969681084	3.2729001614344
131	% denovo	chr1	38128287	38128287	0.256522684822181	3.2729001614344
132	% denovo	chr1	38225635	38225635	0.144000285327538	3.2729001614344
133	% denovo	chr1	38394703	38394703	0.14409936697664	3.2729001614344
134	% denovo	chr1	38477112	38477112	0.145431453219334	3.2729001614344
135	% denovo	chr1	39016071	39016071	0.145431454902874	3.2729001614344
136	% denovo	chr1	39020746	39020746	0.144696607965526	3.2729001614344
137	% denovo	chr1	39140420	39140420	0.531826858205955	3.2729001614344
138	% denovo	chr1	39141201	39141201	0.531786172952538	3.2729001614344
139	% denovo	chr1	39232378	39232378	0.422950258148771	3.2729001614344
140	% denovo	chr1	39261548	39261548	0.422748229689761	3.2729001614344
141	% denovo	chr1	39262262	39262262	0.422622723298502	3.2729001614344
142	% denovo	chr1	39521927	39521927	0.520866172593998	3.2729001614344
143	% denovo	chr1	40866894	40866894	0.30247660634688	3.2729001614344
144	% denovo	chr1	40874692	40874692	0.302706786796156	3.2729001614344
145	% denovo	chr1	40931804	40931804	0.302706786796057	3.2729001614344
146	% denovo	chr1	41290131	41290131	0.324694099280971	3.2729001614344
147	% denovo	chr1	41584822	41584822	0.487380633813944	3.2729001614344
148	% denovo	chr1	41612357	41612357	0.487380633813845	3.2729001614344
149	% denovo	chr1	41796848	41796848	0.441506462972458	3.2729001614344
150	% denovo	chr1	42096274	42096274	0.441374345592945	3.2729001614344
151	% denovo	chr1	42097815	42097815	0.441060003134988	3.2729001614344
152	% denovo	chr1	42135288	42135288	0.440873370820588	3.2729001614344
153	% denovo	chr1	42159678	42159678	0.440666799383073	3.2729001614344
154	% denovo	chr1	42247552	42247552	0.440440324037944	3.2729001614344
155	% denovo	chr1	42248208	42248208	0.44018708610339	3.2729001614344
156	% denovo	chr1	43215598	43215598	0.8987956905236	3.2729001614344
157	% denovo	chr1	43300011	43300011	0.898795690523057	3.2729001614344
158	% denovo	chr1	43444338	43444338	0.89738111032281	3.2729001614344
159	% denovo	chr1	43487116	43487116	0.897381110322267	3.2729001614344
160	% denovo	chr1	43564847	43564847	0.91474112946208	3.2729001614344
161	% denovo	chr1	43609717	43609717	0.817264339138695	3.2729001614344
162	% denovo	chr1	43685749	43685749	0.817263552890277	3.2729001614344
163	% denovo	chr1	43686349	43686349	0.837494256754333	3.2729001614344
164	% denovo	chr1	43686478	43686478	0.927432140332365	3.2729001614344
165	% denovo	chr1	43736497	43736497	0.911504402157582	3.2729001614344
166	% denovo	chr1	43826691	43826691	0.911504402053898	3.2729001614344
167	% denovo	chr1	44061378	44061378	0.910446655245563	3.2729001614344
168	% denovo	chr1	44067814	44067814	0.910446655244674	3.2729001614344
169	% denovo	chr1	44180897	44180897	0.909361871950462	3.2729001614344
170	% denovo	chr1	44465508	44465508	0.909361871949573	3.2729001614344
171	% denovo	chr1	45598788	45598788	0.537858220113806	3.2729001614344
172	% denovo	chr1	45915046	45915046	0.547263239446426	3.2729001614344
173	% denovo	chr1	46847534	46847534	0.547263239445784	3.2729001614344
174	% denovo	chr1	46868702	46868702	0.627913001033759	3.2729001614344
175	% denovo	chr1	46868827	46868827	0.6269881594734	3.2729001614344
176	% denovo	chr1	46896797	46896797	0.626034741181093	3.2729001614344
177	% denovo	chr1	46908195	46908195	0.591779919932489	3.2729001614344
178	% denovo	chr1	46926036	46926036	0.145212072958031	3.2729001614344
179	% denovo	chr1	47189877	47189877	0.145176912955358	3.2729001614344
180	% denovo	chr1	47204083	47204083	0.145127293722251	3.2729001614344
181	% denovo	chr1	47204173	47204173	0.1450962631917	3.2729001614344
182	% denovo	chr1	50870469	50870469	0.14509626319165	3.2729001614344
183	% denovo	chr1	51226345	51226345	0.14512997180102	3.2729001614344
184	% denovo	chr1	51381520	51381520	0.145129971269957	3.2729001614344
185	% denovo	chr1	51967970	51967970	0.0372763495903647	3.2729001614344
186	% denovo	chr1	53011522	53011522	0.0372763536764223	3.2729001614344
187	% denovo	chr1	54091003	54091003	0.000196616948620681	3.2729001614344
188	% denovo	chr1	54173819	54173819	0.000198052160429293	3.2729001614344
189	% denovo	chr1	54198326	54198326	0.000198052160429293	3.2729001614344
190	% denovo	chr1	54310319	54310319	0.000198900315696136	3.2729001614344
191	% denovo	chr1	54475307	54475307	0.000198900315696136	3.2729001614344
192	% denovo	chr1	55127480	55127480	0.176612785423032	3.2729001614344
193	% denovo	chr1	57596351	57596351	0.27893904048486	3.2729001614344
194	% denovo	chr1	57825372	57825372	0.278949867791512	3.2729001614344
195	% denovo	chr1	58115651	58115651	0.141929069399335	3.2729001614344
196	% denovo	chr1	58141073	58141073	0.141884886307263	3.2729001614344
197	% denovo	chr1	58184930	58184930	0.141884886307263	3.2729001614344
198	% denovo	chr1	58376427	58376427	0.141867006523457	3.2729001614344
199	% denovo	chr1	58402372	58402372	0.141867006523457	3.2729001614344
200	% denovo	chr1	58586827	58586827	0.141700502681328	3.2729001614344
201	% denovo	chr1	59076759	59076759	0.14150799182294	3.2729001614344
202	% denovo	chr1	59379132	59379132	0.0483904001281547	3.2729001614344
203	% denovo	chr1	60644129	60644129	0.0824438626054948	3.2729001614344
204	% denovo	chr1	61386948	61386948	0.0819220541672047	3.2729001614344
205	% denovo	chr1	62609193	62609193	0.214460546201676	3.2729001614344
206	% denovo	chr1	62725845	62725845	0.214460546201626	3.2729001614344
207	% denovo	chr1	62784088	62784088	0.0721043377090495	3.2729001614344
208	% denovo	chr1	63144761	63144761	0.0718534029889546	3.2729001614344
209	% denovo	chr1	63579559	63579559	0.0718534029889546	3.2729001614344
210	% denovo	chr1	63884545	63884545	0.0718534029889052	3.2729001614344
211	% denovo	chr1	64201441	64201441	0.0718534029889052	3.2729001614344
212	% denovo	chr1	64650709	64650709	0.0718534029889052	3.2729001614344
213	% denovo	chr1	65163550	65163550	0.19621967236357	3.2729001614344
214	% denovo	chr1	65168224	65168224	0.196185178877924	3.2729001614344
215	% denovo	chr1	65219730	65219730	0.219943468894027	3.2729001614344
216	% denovo	chr1	65504911	65504911	0.219943615131618	3.2729001614344
217	% denovo	chr1	66158651	66158651	0.219943615146134	3.2729001614344
218	% denovo	chr1	66197457	66197457	0.168268545421065	3.2729001614344
219	% denovo	chr1	66201739	66201739	0.168268545421065	3.2729001614344
220	% denovo	chr1	66343557	66343557	0.176968771361127	3.2729001614344
221	% denovo	chr1	66355777	66355777	0.176968771361127	3.2729001614344
222	% denovo	chr1	66602657	66602657	0.176968769196096	3.2729001614344
223	% denovo	chr1	66636909	66636909	0.0308799554764517	3.2729001614344
224	% denovo	chr1	66716413	66716413	0.0308799554764517	3.2729001614344
225	% denovo	chr1	67777159	67777159	0.0308577609698665	3.2729001614344
226	% denovo	chr1	68075440	68075440	0.0308097052001589	3.2729001614344
227	% denovo	chr1	68110034	68110034	0.0307862582345152	3.2729001614344
228	% denovo	chr1	68928888	68928888	0.0307862582345152	3.2729001614344
229	% denovo	chr1	68938863	68938863	0.0995073762029532	3.2729001614344
230	% denovo	chr1	69312760	69312760	0.0995073762029532	3.2729001614344
231	% denovo	chr1	70132160	70132160	0.105018912480868	3.2729001614344
232	% denovo	chr1	70759517	70759517	0.172775896652245	3.2729001614344
233	% denovo	chr1	72503279	72503279	0.224750673840224	3.2729001614344
234	% denovo	chr1	72626982	72626982	0.224484348118368	3.2729001614344
235	% denovo	chr1	72688733	72688733	0.188805693570744	3.2729001614344
236	% denovo	chr1	73103298	73103298	0.188805598519865	3.2729001614344
237	% denovo	chr1	73111686	73111686	0.176629534512326	3.2729001614344
238	% denovo	chr1	73211212	73211212	0.176629534512277	3.2729001614344
239	% denovo	chr1	73222225	73222225	0.174491395641491	3.2729001614344
240	% denovo	chr1	73418157	73418157	5.42168178864084e-06	3.2729001614344
241	% denovo	chr1	73490626	73490626	2.5804437751745e-07	3.2729001614344
242	% denovo	chr1	74072831	74072831	0.0205501546105213	3.2729001614344
243	% denovo	chr1	74916505	74916505	0.0263123753034601	3.2729001614344
244	% denovo	chr1	75558677	75558677	0.0263124168397133	3.2729001614344
245	% denovo	chr1	76029963	76029963	0.0322533982168114	3.2729001614344
246	% denovo	chr1	76390096	76390096	0.0322533982173545	3.2729001614344
247	% denovo	chr1	76451132	76451132	0.0168310021740773	3.2729001614344
248	% denovo	chr1	76521721	76521721	0.0173830431054758	3.2729001614344
249	% denovo	chr1	76636848	76636848	0.0173830431059202	3.2729001614344
250	% denovo	chr1	78233988	78233988	0.00236340005109396	3.2729001614344
251	% denovo	chr1	78859627	78859627	0.0282534413451696	3.2729001614344
252	% denovo	chr1	78932505	78932505	0.0350985661869776	3.2729001614344
253	% denovo	chr1	78940498	78940498	0.0361150760239412	3.2729001614344
254	% denovo	chr1	79617900	79617900	0.0361150760247312	3.2729001614344
255	% denovo	chr1	79806273	79806273	0.0392273620907522	3.2729001614344
256	% denovo	chr1	80325854	80325854	0.0835728467415263	3.2729001614344
257	% denovo	chr1	80555894	80555894	0.0835728467427607	3.2729001614344
258	% denovo	chr1	80783678	80783678	0.0497425055855401	3.2729001614344
259	% denovo	chr1	82904440	82904440	0.0457730433664735	3.2729001614344
260	% denovo	chr1	83389081	83389081	0.0457730433728427	3.2729001614344
261	% denovo	chr1	83925990	83925990	0.195189684706202	3.2729001614344
262	% denovo	chr1	84714162	84714162	0.0554235376825761	3.2729001614344
263	% denovo	chr1	85791405	85791405	0.039016787285155	3.2729001614344
264	% denovo	chr1	85944096	85944096	0.0401548050117011	3.2729001614344
265	% denovo	chr1	86219838	86219838	0.040381157571733	3.2729001614344
266	% denovo	chr1	87269921	87269921	0.0403811575719305	3.2729001614344
267	% denovo	chr1	87287919	87287919	0.0146168280122946	3.2729001614344
268	% denovo	chr1	87338838	87338838	0.0143484794294575	3.2729001614344
269	% denovo	chr1	87468824	87468824	0.0143484794293587	3.2729001614344
270	% denovo	chr1	87489637	87489637	0.0142073328935219	3.2729001614344
271	% denovo	chr1	87545169	87545169	0.0142073328934231	3.2729001614344
272	% denovo	chr1	87916394	87916394	0.0646176390682511	3.2729001614344
273	% denovo	chr1	88096695	88096695	0.0646184282353878	3.2729001614344
274	% denovo	chr1	88128186	88128186	0.160897448020995	3.2729001614344
275	% denovo	chr1	88164636	88164636	0.160772832123577	3.2729001614344
276	% denovo	chr1	88349770	88349770	0.150143505371111	3.2729001614344
277	% denovo	chr1	90087781	90087781	0.150143505370716	3.2729001614344
278	% denovo	chr1	90185940	90185940	0.13103792895745	3.2729001614344
279	% denovo	chr1	90312318	90312318	0.13103792895745	3.2729001614344
280	% denovo	chr1	91097803	91097803	0.140534741459976	3.2729001614344
281	% denovo	chr1	91098172	91098172	0.140534741463086	3.2729001614344
282	% denovo	chr1	91100378	91100378	0.144372882296758	3.2729001614344
283	% denovo	chr1	91322318	91322318	0.148082341550354	3.2729001614344
284	% denovo	chr1	91653396	91653396	0.148082341553217	3.2729001614344
285	% denovo	chr1	92257101	92257101	0.0753914303381688	3.2729001614344
286	% denovo	chr1	92295230	92295230	0.126406358729868	3.2729001614344
287	% denovo	chr1	92373273	92373273	0.248369622402916	3.2729001614344
288	% denovo	chr1	92508991	92508991	0.248369622401682	3.2729001614344
289	% denovo	chr1	92711740	92711740	0.25264937818622	3.2729001614344
290	% denovo	chr1	93149541	93149541	0.2526493944595	3.2729001614344
291	% denovo	chr1	93251504	93251504	0.0227812844584726	3.2729001614344
292	% denovo	chr1	93672836	93672836	0.0227812844580776	3.2729001614344
293	% denovo	chr1	93673177	93673177	0.00469504518785208	3.2729001614344
294	% denovo	chr1	94023167	94023167	0.00469504518760521	3.2729001614344
295	% denovo	chr1	94269488	94269488	0.00709639049657508	3.2729001614344
296	% denovo	chr1	94379159	94379159	0.00661200036304878	3.2729001614344
297	% denovo	chr1	94523242	94523242	0.00614683261770665	3.2729001614344
298	% denovo	chr1	95094462	95094462	0.0314706592400561	3.2729001614344
299	% denovo	chr1	97019222	97019222	0.0314706592405498	3.2729001614344
300	% denovo	chr1	97785720	97785720	0.0321360307228567	3.2729001614344
301	% denovo	chr1	98062075	98062075	0.143459516182002	3.2729001614344
302	% denovo	chr1	98336438	98336438	0.144884895861859	3.2729001614344
303	% denovo	chr1	98606933	98606933	0.14629643105183	3.2729001614344
304	% denovo	chr1	98793301	98793301	0.182961039941192	3.2729001614344
305	% denovo	chr1	99267827	99267827	0.182961039942476	3.2729001614344
306	% denovo	chr1	99889757	99889757	0.263608932667943	3.2729001614344
307	% denovo	chr1	99889934	99889934	0.265473148263693	3.2729001614344
308	% denovo	chr1	99904910	99904910	0.267316616226654	3.2729001614344
309	% denovo	chr1	100765499	100765499	0.267316616228135	3.2729001614344
310	% denovo	chr1	101005107	101005107	0.210217779592439	3.2729001614344
311	% denovo	chr1	103724864	103724864	0.143475459286535	3.2729001614344
312	% denovo	chr1	104776951	104776951	0.14347518922157	3.2729001614344
313	% denovo	chr1	104876883	104876883	0.148366636245413	3.2729001614344
314	% denovo	chr1	105111772	105111772	0.1483666362465	3.2729001614344
315	% denovo	chr1	105583184	105583184	0.148453015402824	3.2729001614344
316	% denovo	chr1	105777024	105777024	0.132239192355201	3.2729001614344
317	% denovo	chr1	106319361	106319361	0.132239105805463	3.2729001614344
318	% denovo	chr1	106321454	106321454	0.121957018944673	3.2729001614344
319	% denovo	chr1	106390737	106390737	0.121957018945661	3.2729001614344
320	% denovo	chr1	106591071	106591071	0.262910133357122	3.2729001614344
321	% denovo	chr1	106591714	106591714	0.263897714457245	3.2729001614344
322	% denovo	chr1	106729016	106729016	0.263897714457986	3.2729001614344
323	% denovo	chr1	106835365	106835365	0.209911947947259	3.2729001614344
324	% denovo	chr1	107486168	107486168	0.374373600456769	3.2729001614344
325	% denovo	chr1	108383180	108383180	0.374373199164172	3.2729001614344
326	% denovo	chr1	108386362	108386362	0.325725424952357	3.2729001614344
327	% denovo	chr1	108912083	108912083	0.325725424953147	3.2729001614344
328	% denovo	chr1	108971258	108971258	0.327796010977884	3.2729001614344
329	% denovo	chr1	109064276	109064276	1.17651751314458	3.2729001614344
330	% denovo	chr1	109228102	109228102	1.17651751314601	3.2729001614344
331	% denovo	chr1	109540731	109540731	1.40001912625246	3.2729001614344
332	% denovo	chr1	109631744	109631744	1.40179260371854	3.2729001614344
333	% denovo	chr1	110466532	110466532	1.40179260371988	3.2729001614344
334	% denovo	chr1	110950866	110950866	1.40179260372126	3.2729001614344
335	% denovo	chr1	113394307	113394307	1.40343730599385	3.2729001614344
336	% denovo	chr1	114016746	114016746	1.41540515477827	3.2729001614344
337	% denovo	chr1	115287745	115287745	1.41540515477946	3.2729001614344
338	% denovo	chr1	115659440	115659440	1.2105889139528	3.2729001614344
339	% denovo	chr1	115938445	115938445	1.48899827358202	3.2729001614344
340	% denovo	chr1	115951738	115951738	1.48938264582671	3.2729001614344
341	% denovo	chr1	116037566	116037566	1.489382645827	3.2729001614344
342	% denovo	chr1	116103811	116103811	1.8627373707815	3.2729001614344
343	% denovo	chr1	116490700	116490700	1.86273737078185	3.2729001614344
344	% denovo	chr1	116557932	116557932	1.86319451387148	3.2729001614344
345	% denovo	chr1	117085254	117085254	2.13032431287479	3.2729001614344
346	% denovo	chr1	118705730	118705730	2.13032431287519	3.2729001614344
347	% denovo	chr1	118850330	118850330	1.95490627070709	3.2729001614344
348	% denovo	chr1	118852804	118852804	1.95533793961391	3.2729001614344
349	% denovo	chr1	118988073	118988073	1.85504609728958	3.2729001614344
350	% denovo	chr1	120061123	120061123	1.82754800050508	3.2729001614344
351	% denovo	chr1	120112911	120112911	1.9932301905853	3.2729001614344
352	% denovo	chr1	120147866	120147866	1.99367854313498	3.2729001614344
353	% denovo	chr1	120894306	120894306	1.99367854313533	3.2729001614344
354	% denovo	chr1	121148291	121148291	1.89443085086714	3.2729001614344
355	% denovo	chr1	121329451	121329451	1.72403198418872	3.2729001614344
356	% denovo	chr1	121352957	121352957	1.72437191666338	3.2729001614344
357	% denovo	chr1	122388352	122388352	1.72426484734337	3.2729001614344
358	% denovo	chr1	123990777	123990777	1.90214483710328	3.2729001614344
359	% denovo	chr1	124504810	124504810	1.90214483710017	3.2729001614344
360	% denovo	chr1	124541277	124541277	1.22710938197853	3.2729001614344
361	% denovo	chr1	125823267	125823267	1.22710938197572	3.2729001614344
362	% denovo	chr1	126078905	126078905	1.2235995286753	3.2729001614344
363	% denovo	chr1	126340209	126340209	1.22359952867254	3.2729001614344
364	% denovo	chr1	126657091	126657091	1.04943568913204	3.2729001614344
365	% denovo	chr1	126672811	126672811	1.04245910348599	3.2729001614344
366	% denovo	chr1	126721879	126721879	1.04245910348322	3.2729001614344
367	% denovo	chr1	126729134	126729134	1.21472074474423	3.2729001614344
368	% denovo	chr1	126926140	126926140	1.21472074474122	3.2729001614344
369	% denovo	chr1	127036771	127036771	1.21088883459946	3.2729001614344
370	% denovo	chr1	127043582	127043582	1.2108888345964	3.2729001614344
371	% denovo	chr1	127049404	127049404	1.35643520831516	3.2729001614344
372	% denovo	chr1	127149340	127149340	1.35643521725262	3.2729001614344
373	% denovo	chr1	127154464	127154464	1.34861352607869	3.2729001614344
374	% denovo	chr1	127168237	127168237	1.34861352607524	3.2729001614344
375	% denovo	chr1	128543327	128543327	1.34861352607173	3.2729001614344
376	% denovo	chr1	128543687	128543687	1.40689625893477	3.2729001614344
377	% denovo	chr1	128544902	128544902	0.985243158197602	3.2729001614344
378	% denovo	chr1	128589065	128589065	1.04538652778791	3.2729001614344
379	% denovo	chr1	130850953	130850953	1.04538702008439	3.2729001614344
380	% denovo	chr1	130863937	130863937	1.21562327682756	3.2729001614344
381	% denovo	chr1	131330550	131330550	1.21562322162979	3.2729001614344
382	% denovo	chr1	131595730	131595730	1.10692904707494	3.2729001614344
383	% denovo	chr1	131661938	131661938	1.10303981000494	3.2729001614344
384	% denovo	chr1	132035118	132035118	1.07452542498971	3.2729001614344
385	% denovo	chr1	132495600	132495600	1.07024947874419	3.2729001614344
386	% denovo	chr1	132628058	132628058	1.35492563585899	3.2729001614344
387	% denovo	chr1	133156614	133156614	1.35492519970693	3.2729001614344
388	% denovo	chr1	133168278	133168278	1.25496665210902	3.2729001614344
389	% denovo	chr1	133884527	133884527	1.25496659669149	3.2729001614344
390	% denovo	chr1	133975583	133975583	1.22355612941718	3.2729001614344
391	% denovo	chr1	134210714	134210714	1.22355657190229	3.2729001614344
392	% denovo	chr1	135170068	135170068	1.3114674139503	3.2729001614344
393	% denovo	chr1	135483822	135483822	1.31146741394595	3.2729001614344
394	% denovo	chr1	135562623	135562623	1.29256678202232	3.2729001614344
395	% denovo	chr1	136317917	136317917	1.2924541272206	3.2729001614344
396	% denovo	chr1	136537577	136537577	1.29227993004082	3.2729001614344
397	% denovo	chr1	136554384	136554384	1.47706654245618	3.2729001614344
398	% denovo	chr1	136566409	136566409	1.40278653910723	3.2729001614344
399	% denovo	chr1	137433396	137433396	1.4027865352679	3.2729001614344
400	% denovo	chr1	138573759	138573759	1.18961864956964	3.2729001614344
401	% denovo	chr1	138606530	138606530	1.18966672131916	3.2729001614344
402	% denovo	chr1	139231587	139231587	1.18966672131916	3.2729001614344
403	% denovo	chr1	139521091	139521091	1.27123880279258	3.2729001614344
404	% denovo	chr1	139601839	139601839	1.27123880279258	3.2729001614344
405	% denovo	chr1	139806775	139806775	1.27123880511387	3.2729001614344
406	% denovo	chr1	139959904	139959904	1.27123880511387	3.2729001614344
407	% denovo	chr1	142965852	142965852	1.30035763615892	3.2729001614344
408	% denovo	chr1	145201671	145201671	1.50255326347444	3.2729001614344
409	% denovo	chr1	145376780	145376780	1.49641495566988	3.2729001614344
410	% denovo	chr1	145394499	145394499	1.49421876331763	3.2729001614344
411	% denovo	chr1	146268884	146268884	1.49421876331675	3.2729001614344
412	% denovo	chr1	146663267	146663267	1.49421876331581	3.2729001614344
413	% denovo	chr1	146745009	146745009	1.47143741382094	3.2729001614344
414	% denovo	chr1	146782668	146782668	1.47143741381991	3.2729001614344
415	% denovo	chr1	146870515	146870515	1.46862822683775	3.2729001614344
416	% denovo	chr1	146963443	146963443	1.46862822683657	3.2729001614344
417	% denovo	chr1	147054880	147054880	1.3272184935447	3.2729001614344
418	% denovo	chr1	147249374	147249374	1.32572882735985	3.2729001614344
419	% denovo	chr1	148979977	148979977	1.32572882735867	3.2729001614344
420	% denovo	chr1	149797787	149797787	1.32028970233505	3.2729001614344
421	% denovo	chr1	150054306	150054306	1.32028947956048	3.2729001614344
422	% denovo	chr1	150059940	150059940	1.28324527413672	3.2729001614344
423	% denovo	chr1	150643877	150643877	1.28324527413529	3.2729001614344
424	% denovo	chr1	151271465	151271465	0.985348506889906	3.2729001614344
425	% denovo	chr1	151898499	151898499	0.985348506888277	3.2729001614344
426	% denovo	chr1	151921167	151921167	1.11138904148077	3.2729001614344
427	% denovo	chr1	152414681	152414681	1.11138965164898	3.2729001614344
428	% denovo	chr1	152434510	152434510	1.42314679445135	3.2729001614344
429	% denovo	chr1	152548837	152548837	1.42314679444907	3.2729001614344
430	% denovo	chr1	152756519	152756519	1.42314679444675	3.2729001614344
431	% denovo	chr1	152914150	152914150	1.36020948244091	3.2729001614344
432	% denovo	chr1	153015716	153015716	1.62408642076107	3.2729001614344
433	% denovo	chr1	153184875	153184875	1.62034396275525	3.2729001614344
434	% denovo	chr1	153370055	153370055	1.62034396275229	3.2729001614344
435	% denovo	chr1	153423405	153423405	2.16234461261444	3.2729001614344
436	% denovo	chr1	153932716	153932716	2.16234878358628	3.2729001614344
437	% denovo	chr1	153969506	153969506	2.63543513538963	3.2729001614344
438	% denovo	chr1	154143508	154143508	2.60590398161753	3.2729001614344
439	% denovo	chr1	154205434	154205434	2.60590398161279	3.2729001614344
440	% denovo	chr1	154527808	154527808	2.605903981608	3.2729001614344
441	% denovo	chr1	154532837	154532837	2.59969965950155	3.2729001614344
442	% denovo	chr1	154540240	154540240	2.26022763925419	3.2729001614344
443	% denovo	chr1	154583394	154583394	2.26022763924911	3.2729001614344
444	% denovo	chr1	154609113	154609113	2.24698935459811	3.2729001614344
445	% denovo	chr1	154871871	154871871	2.24698935459273	3.2729001614344
446	% denovo	chr1	155096387	155096387	2.24002364204953	3.2729001614344
447	% denovo	chr1	155104914	155104914	2.23281571997425	3.2729001614344
448	% denovo	chr1	155701160	155701160	2.26033715207649	3.2729001614344
449	% denovo	chr1	155704588	155704588	2.26033715207022	3.2729001614344
450	% denovo	chr1	155809944	155809944	2.25221521694289	3.2729001614344
451	% denovo	chr1	156406280	156406280	2.25221521693637	3.2729001614344
452	% denovo	chr1	156848675	156848675	2.2522152169299	3.2729001614344
453	% denovo	chr1	156951158	156951158	2.24839504932874	3.2729001614344
454	% denovo	chr1	157942804	157942804	2.24839504932208	3.2729001614344
455	% denovo	chr1	157988638	157988638	2.13134678934589	3.2729001614344
456	% denovo	chr1	158217850	158217850	2.13134619952848	3.2729001614344
457	% denovo	chr1	158228105	158228105	1.49910542865022	3.2729001614344
458	% denovo	chr1	158372504	158372504	1.49910542864519	3.2729001614344
459	% denovo	chr1	158373251	158373251	1.49266992339262	3.2729001614344
460	% denovo	chr1	158380674	158380674	1.01476966581457	3.2729001614344
461	% denovo	chr1	158381471	158381471	1.00965343450916	3.2729001614344
462	% denovo	chr1	159434335	159434335	1.00965343450516	3.2729001614344
463	% denovo	chr1	159479220	159479220	0.845371404747211	3.2729001614344
464	% denovo	chr1	160261341	160261341	0.685262343720989	3.2729001614344
465	% denovo	chr1	160285258	160285258	0.672994789482566	3.2729001614344
466	% denovo	chr1	161735037	161735037	0.672994789478913	3.2729001614344
467	% denovo	chr1	161981980	161981980	0.615877851228816	3.2729001614344
468	% denovo	chr1	162058587	162058587	0.611294164658984	3.2729001614344
469	% denovo	chr1	162250061	162250061	0.611294164655379	3.2729001614344
470	% denovo	chr1	162598718	162598718	0.611294164651775	3.2729001614344
471	% denovo	chr1	162964986	162964986	0.611294164648122	3.2729001614344
472	% denovo	chr1	163093547	163093547	0.651687109622263	3.2729001614344
473	% denovo	chr1	163132699	163132699	0.65168710943568	3.2729001614344
474	% denovo	chr1	163312366	163312366	0.554265526661595	3.2729001614344
475	% denovo	chr1	163338902	163338902	0.545646507088611	3.2729001614344
476	% denovo	chr1	164023933	164023933	0.54564650708634	3.2729001614344
477	% denovo	chr1	164065311	164065311	0.391091522016287	3.2729001614344
478	% denovo	chr1	164177549	164177549	0.391091263988104	3.2729001614344
479	% denovo	chr1	164430377	164430377	0.355463596086553	3.2729001614344
480	% denovo	chr1	164441012	164441012	0.355463596084578	3.2729001614344
481	% denovo	chr1	164476452	164476452	0.345899839693326	3.2729001614344
482	% denovo	chr1	164847250	164847250	0.3458998396914	3.2729001614344
483	% denovo	chr1	164858900	164858900	0.343436955138798	3.2729001614344
484	% denovo	chr1	164901452	164901452	0.343436955136823	3.2729001614344
485	% denovo	chr1	164902237	164902237	0.306220989872857	3.2729001614344
486	% denovo	chr1	166298517	166298517	0.306220989870981	3.2729001614344
487	% denovo	chr1	166393012	166393012	0.163896832712228	3.2729001614344
488	% denovo	chr1	166416605	166416605	0.157342603612663	3.2729001614344
489	% denovo	chr1	166711048	166711048	0.157342555737979	3.2729001614344
490	% denovo	chr1	166713474	166713474	0.16210681192988	3.2729001614344
491	% denovo	chr1	166740897	166740897	0.162106811935854	3.2729001614344
492	% denovo	chr1	166799244	166799244	0.160484083519976	3.2729001614344
493	% denovo	chr1	166908604	166908604	0.160484083518692	3.2729001614344
494	% denovo	chr1	166983008	166983008	0.157670050976527	3.2729001614344
495	% denovo	chr1	167194662	167194662	0.232869070592961	3.2729001614344
496	% denovo	chr1	167223113	167223113	0.219138800190902	3.2729001614344
497	% denovo	chr1	167331141	167331141	0.213191083131768	3.2729001614344
498	% denovo	chr1	167709054	167709054	0.213191083130189	3.2729001614344
499	% denovo	chr1	167823479	167823479	0.211222540135191	3.2729001614344
500	% denovo	chr1	168144357	168144357	0.211222540133809	3.2729001614344
501	% denovo	chr1	170535283	170535283	0.0123877168500983	3.2729001614344
502	% denovo	chr1	170940982	170940982	0.00663312381814279	3.2729001614344
503	% denovo	chr1	171041085	171041085	0.259486616570313	3.2729001614344
504	% denovo	chr1	171051752	171051752	0.259233164124153	3.2729001614344
505	% denovo	chr1	171172245	171172245	0.355785960770793	3.2729001614344
506	% denovo	chr1	171193042	171193042	0.355648543315894	3.2729001614344
507	% denovo	chr1	171749117	171749117	0.355648543315845	3.2729001614344
508	% denovo	chr1	172174127	172174127	0.355648543315795	3.2729001614344
509	% denovo	chr1	172175373	172175373	0.355577950684774	3.2729001614344
510	% denovo	chr1	172211153	172211153	0.355577950684725	3.2729001614344
511	% denovo	chr1	172235364	172235364	0.384104485515445	3.2729001614344
512	% denovo	chr1	172332392	172332392	0.384104485515346	3.2729001614344
513	% denovo	chr1	172444585	172444585	0.28036271245674	3.2729001614344
514	% denovo	chr1	172578307	172578307	0.280362712456691	3.2729001614344
515	% denovo	chr1	172706936	172706936	0.316275430818826	3.2729001614344
516	% denovo	chr1	172833310	172833310	0.316275430818777	3.2729001614344
517	% denovo	chr1	172911308	172911308	0.298108596972443	3.2729001614344
518	% denovo	chr1	173338628	173338628	0.298108596972394	3.2729001614344
519	% denovo	chr1	173373044	173373044	0.354289397314303	3.2729001614344
520	% denovo	chr1	173419519	173419519	0.354289397314254	3.2729001614344
521	% denovo	chr1	173613513	173613513	0.00859088212545453	3.2729001614344
522	% denovo	chr1	173671441	173671441	0.00861647134496642	3.2729001614344
523	% denovo	chr1	173746750	173746750	0.00861856446966739	3.2729001614344
524	% denovo	chr1	174541197	174541197	0.00861856446966739	3.2729001614344
525	% denovo	chr1	174678717	174678717	0.00861856446966739	3.2729001614344
526	% denovo	chr1	175436852	175436852	0.00861856446966739	3.2729001614344
527	% denovo	chr1	175614931	175614931	0.00861856446966739	3.2729001614344
528	% denovo	chr1	175769156	175769156	0.00949070491120534	3.2729001614344
529	% denovo	chr1	176205262	176205262	0.00949068034953481	3.2729001614344
530	% denovo	chr1	178406066	178406066	0.0744156169710618	3.2729001614344
531	% denovo	chr1	179862838	179862838	0.00508514800069468	3.2729001614344
532	% denovo	chr1	179922241	179922241	0.00968123155196986	3.2729001614344
533	% denovo	chr1	180136780	180136780	0.00968123155196986	3.2729001614344
534	% denovo	chr1	180184246	180184246	0.00967409818299091	3.2729001614344
535	% denovo	chr1	180239782	180239782	0.00967409818299091	3.2729001614344
536	% denovo	chr1	180241080	180241080	0.00966747899482428	3.2729001614344
537	% denovo	chr1	180283780	180283780	0.00966141573356086	3.2729001614344
538	% denovo	chr1	180411520	180411520	0.00965577991634405	3.2729001614344
539	% denovo	chr1	181475552	181475552	0.00965577519553988	3.2729001614344
540	% denovo	chr1	181548704	181548704	0.00434758181808412	3.2729001614344
541	% denovo	chr1	182001895	182001895	0.00434633552652463	3.2729001614344
542	% denovo	chr1	182478268	182478268	0.00434633535914824	3.2729001614344
543	% denovo	chr1	182749095	182749095	0.00406485411337505	3.2729001614344
544	% denovo	chr1	182948745	182948745	0.00406485411337505	3.2729001614344
545	% denovo	chr1	183513186	183513186	0.00124670642581675	3.2729001614344
546	% denovo	chr1	183579128	183579128	0.00796643118407268	3.2729001614344
547	% denovo	chr1	183605293	183605293	0.00796643118412206	3.2729001614344
548	% denovo	chr1	183947093	183947093	0.00805836416436436	3.2729001614344
549	% denovo	chr1	183949127	183949127	0.00807981994513204	3.2729001614344
550	% denovo	chr1	184190212	184190212	0.000695503647439885	3.2729001614344
551	% denovo	chr1	184322353	184322353	0.000682537584197929	3.2729001614344
552	% denovo	chr1	184323105	184323105	0.000675451430469195	3.2729001614344
553	% denovo	chr1	184324130	184324130	0.000675451430469195	3.2729001614344
554	% denovo	chr1	184445172	184445172	0.0114876494003546	3.2729001614344
555	% denovo	chr1	184557995	184557995	0.0114876494003546	3.2729001614344
556	% denovo	chr1	184736818	184736818	0.0114878130490894	3.2729001614344
557	% denovo	chr1	184880370	184880370	0.00101212858419292	3.2729001614344
558	% denovo	chr1	184909869	184909869	0.00101305380098142	3.2729001614344
559	% denovo	chr1	185166357	185166357	0.00101305380098142	3.2729001614344
560	% denovo	chr1	185177962	185177962	0.0010125981117	3.2729001614344
561	% denovo	chr1	185217608	185217608	0.0010125981117	3.2729001614344
562	% denovo	chr1	185790793	185790793	0.0428157594971428	3.2729001614344
563	% denovo	chr1	185794552	185794552	0.0428157594969947	3.2729001614344
564	% denovo	chr1	185849378	185849378	0.0424706786137608	3.2729001614344
565	% denovo	chr1	185862034	185862034	0.0422826153562919	3.2729001614344
566	% denovo	chr1	185887123	185887123	0.0577009967675488	3.2729001614344
567	% denovo	chr1	186130982	186130982	0.0577010586649177	3.2729001614344
568	% denovo	chr1	186206758	186206758	0.0359918188805992	3.2729001614344
569	% denovo	chr1	186237051	186237051	0.0151357041960061	3.2729001614344
570	% denovo	chr1	186628831	186628831	0.00775415488633409	3.2729001614344
571	% denovo	chr1	186809682	186809682	0.00294355269943157	3.2729001614344
572	% denovo	chr1	186894572	186894572	0.0029435526993822	3.2729001614344
573	% denovo	chr1	187001416	187001416	0.0144985929222313	3.2729001614344
574	% denovo	chr1	187053680	187053680	0.0570846747757837	3.2729001614344
575	% denovo	chr1	187134545	187134545	0.0570846747757837	3.2729001614344
576	% denovo	chr1	187169478	187169478	0.0571079679140331	3.2729001614344
577	% denovo	chr1	187392638	187392638	0.0571079679140331	3.2729001614344
578	% denovo	chr1	187463427	187463427	0.0504748571036032	3.2729001614344
579	% denovo	chr1	187571357	187571357	0.011620212283629	3.2729001614344
580	% denovo	chr1	187595643	187595643	0.0116200801970946	3.2729001614344
581	% denovo	chr1	187598257	187598257	0.000904769610995239	3.2729001614344
582	% denovo	chr1	187621794	187621794	0.000534798703417463	3.2729001614344
583	% denovo	chr1	187901038	187901038	0.00890797539285003	3.2729001614344
584	% denovo	chr1	187919386	187919386	0.00890797539581244	3.2729001614344
585	% denovo	chr1	187925003	187925003	0.0173947025761355	3.2729001614344
586	% denovo	chr1	188034862	188034862	0.0173947802950662	3.2729001614344
587	% denovo	chr1	188042879	188042879	0.0423426026928031	3.2729001614344
588	% denovo	chr1	188246931	188246931	0.0423426026928031	3.2729001614344
589	% denovo	chr1	188263219	188263219	0.0423538119264549	3.2729001614344
590	% denovo	chr1	188514560	188514560	0.0423538119264549	3.2729001614344
591	% denovo	chr1	188518307	188518307	0.0811276849537794	3.2729001614344
592	% denovo	chr1	188526439	188526439	0.0811276849538288	3.2729001614344
593	% denovo	chr1	188659784	188659784	0.0821267703217195	3.2729001614344
594	% denovo	chr1	188807764	188807764	0.0821267703217195	3.2729001614344
595	% denovo	chr1	189029118	189029118	0.110849903267069	3.2729001614344
596	% denovo	chr1	189031786	189031786	0.0682804140594567	3.2729001614344
597	% denovo	chr1	189136357	189136357	0.00984300852271021	3.2729001614344
598	% denovo	chr1	189170283	189170283	0.00985194898213788	3.2729001614344
599	% denovo	chr1	189222535	189222535	0.019108334320401	3.2729001614344
600	% denovo	chr1	189361953	189361953	0.0191295390905001	3.2729001614344
601	% denovo	chr1	189806053	189806053	0.019150624748401	3.2729001614344
602	% denovo	chr1	189892783	189892783	0.0191506247484997	3.2729001614344
603	% denovo	chr1	189994733	189994733	0.00757330636948065	3.2729001614344
604	% denovo	chr1	190085535	190085535	0.00757330636948065	3.2729001614344
605	% denovo	chr1	190124682	190124682	0.00643488875180661	3.2729001614344
606	% denovo	chr1	190668009	190668009	0.00643488875185598	3.2729001614344
607	% denovo	chr1	191001481	191001481	0.00785593680480798	3.2729001614344
608	% denovo	chr1	191333382	191333382	0.0134644687545399	3.2729001614344
609	% denovo	chr1	191599384	191599384	0.0134644687545399	3.2729001614344
610	% denovo	chr1	191601182	191601182	0.0112015289852614	3.2729001614344
611	% denovo	chr1	191901059	191901059	0.0112015115767837	3.2729001614344
612	% denovo	chr1	191908118	191908118	0.00533841702973335	3.2729001614344
613	% denovo	chr1	191964941	191964941	0.00533841702973335	3.2729001614344
614	% denovo	chr1	191969842	191969842	0.070525961582728	3.2729001614344
615	% denovo	chr1	191978902	191978902	0.0705561867939265	3.2729001614344
616	% denovo	chr1	192075400	192075400	0.0705561867939265	3.2729001614344
617	% denovo	chr1	192141559	192141559	0.0832470692281114	3.2729001614344
618	% denovo	chr1	192154974	192154974	0.0832541700660324	3.2729001614344
619	% denovo	chr1	192413462	192413462	0.0832541700848438	3.2729001614344
620	% denovo	chr1	192430302	192430302	0.104238675467715	3.2729001614344
621	% denovo	chr1	192528101	192528101	0.108019502838399	3.2729001614344
622	% denovo	chr1	192926206	192926206	0.108019381954579	3.2729001614344
623	% denovo	chr1	192941983	192941983	0.0948805914034132	3.2729001614344
624	% denovo	chr1	193474876	193474876	0.0948805914034132	3.2729001614344
625	% denovo	chr1	193481242	193481242	0.0948863225303256	3.2729001614344
626	% denovo	chr1	193514036	193514036	0.0948863225303256	3.2729001614344
627	% denovo	chr1	194052632	194052632	0.0509829502180947	3.2729001614344
628	% denovo	chr1	194149219	194149219	0.0509829502180947	3.2729001614344
629	% denovo	chr1	194161590	194161590	0.0509863816865309	3.2729001614344
630	% denovo	chr1	194504549	194504549	0.0509863816865309	3.2729001614344
631	% denovo	chr1	194759288	194759288	0.0193109371729171	3.2729001614344
632	% denovo	chr1	195302600	195302600	0.0193109371728677	3.2729001614344
633	% denovo	chr1	195308492	195308492	0.0193109371728677	3.2729001614344
634	% denovo	chr2	5653007	5653007	0.290328909230522	3.2729001614344
635	% denovo	chr2	6311318	6311318	0.290328909230769	3.2729001614344
636	% denovo	chr2	7696420	7696420	0.00257378232846873	3.2729001614344
637	% denovo	chr2	9076352	9076352	0.00649568746141329	3.2729001614344
638	% denovo	chr2	9829662	9829662	0.000103334510455888	3.2729001614344
639	% denovo	chr2	11785865	11785865	0.747432947160353	3.2729001614344
640	% denovo	chr2	13436218	13436218	0.898553978112429	3.2729001614344
641	% denovo	chr2	13600088	13600088	0.229114384431051	3.2729001614344
642	% denovo	chr2	14395051	14395051	1.03906226036306	3.2729001614344
643	% denovo	chr2	15004597	15004597	1.14374691951989	3.2729001614344
644	% denovo	chr2	16305712	16305712	1.10278471801126	3.2729001614344
645	% denovo	chr2	17898115	17898115	1.00604175337917	3.2729001614344
646	% denovo	chr2	17911757	17911757	1.00604175337917	3.2729001614344
647	% denovo	chr2	17915505	17915505	1.00586783195149	3.2729001614344
648	% denovo	chr2	17948720	17948720	0.650889444683148	3.2729001614344
649	% denovo	chr2	18263847	18263847	0.723294015693068	3.2729001614344
650	% denovo	chr2	18661262	18661262	0.723294015693068	3.2729001614344
651	% denovo	chr2	18764774	18764774	0.718042084116652	3.2729001614344
652	% denovo	chr2	19016583	19016583	0.718042008741139	3.2729001614344
653	% denovo	chr2	19078724	19078724	0.682388614950489	3.2729001614344
654	% denovo	chr2	19716101	19716101	0.682388614950489	3.2729001614344
655	% denovo	chr2	19764084	19764084	0.716681890503917	3.2729001614344
656	% denovo	chr2	19978983	19978983	0.716682040022925	3.2729001614344
657	% denovo	chr2	20017308	20017308	0.763467091880291	3.2729001614344
658	% denovo	chr2	20963063	20963063	0.763467091880291	3.2729001614344
659	% denovo	chr2	21236295	21236295	0.763471262130436	3.2729001614344
660	% denovo	chr2	22820916	22820916	0.763448095659133	3.2729001614344
661	% denovo	chr2	23343781	23343781	0.568506721480765	3.2729001614344
662	% denovo	chr2	23766163	23766163	0.495464841106224	3.2729001614344
663	% denovo	chr2	24076198	24076198	0.496307847363414	3.2729001614344
664	% denovo	chr2	24093641	24093641	0.497138095110752	3.2729001614344
665	% denovo	chr2	24535153	24535153	0.497138095111393	3.2729001614344
666	% denovo	chr2	24675851	24675851	0.411738103697528	3.2729001614344
667	% denovo	chr2	24916883	24916883	0.411738103698071	3.2729001614344
668	% denovo	chr2	24948276	24948276	0.319629018351876	3.2729001614344
669	% denovo	chr2	24971754	24971754	0.319632940568875	3.2729001614344
670	% denovo	chr2	25100133	25100133	0.320142469689349	3.2729001614344
671	% denovo	chr2	25630329	25630329	0.320142469689744	3.2729001614344
672	% denovo	chr2	25649555	25649555	0.324449431342794	3.2729001614344
673	% denovo	chr2	25852660	25852660	0.324449160708552	3.2729001614344
674	% denovo	chr2	25871177	25871177	0.259076271333476	3.2729001614344
675	% denovo	chr2	26367718	26367718	0.326310666693402	3.2729001614344
676	% denovo	chr2	26475048	26475048	0.326310666693748	3.2729001614344
677	% denovo	chr2	26877889	26877889	0.169371990899869	3.2729001614344
678	% denovo	chr2	26980815	26980815	0.079520090553706	3.2729001614344
679	% denovo	chr2	28969780	28969780	0.269184568162194	3.2729001614344
680	% denovo	chr2	30440967	30440967	0.00658724754157514	3.2729001614344
681	% denovo	chr2	30448317	30448317	0.00658724754157514	3.2729001614344
682	% denovo	chr2	30794170	30794170	0.000110604947219025	3.2729001614344
683	% denovo	chr2	30810094	30810094	0.000112611114207582	3.2729001614344
684	% denovo	chr2	31400356	31400356	0.000112611114207582	3.2729001614344
685	% denovo	chr2	31822659	31822659	0.00851996445155792	3.2729001614344
686	% denovo	chr2	31836342	31836342	0.00850463074777139	3.2729001614344
687	% denovo	chr2	32402585	32402585	0.00850463074777139	3.2729001614344
688	% denovo	chr2	32614942	32614942	0.00228093500433188	3.2729001614344
689	% denovo	chr2	32651600	32651600	1.16447815794094e-05	3.2729001614344
690	% denovo	chr2	33449967	33449967	1.16423857764789e-05	3.2729001614344
691	% denovo	chr2	33606958	33606958	0.00168793895510731	3.2729001614344
692	% denovo	chr2	33879187	33879187	0.00168793895510731	3.2729001614344
693	% denovo	chr2	33930663	33930663	0.00169345802136747	3.2729001614344
694	% denovo	chr2	34073489	34073489	0.00169345802141684	3.2729001614344
695	% denovo	chr2	34134770	34134770	0.00142290934970106	3.2729001614344
696	% denovo	chr2	34623461	34623461	0.00142290704449862	3.2729001614344
697	% denovo	chr2	35013637	35013637	0.00322672409253492	3.2729001614344
698	% denovo	chr2	35016056	35016056	0.00319182210619519	3.2729001614344
699	% denovo	chr2	35021116	35021116	0.00319182210619519	3.2729001614344
700	% denovo	chr2	35397123	35397123	0.0173471163603006	3.2729001614344
701	% denovo	chr2	36097874	36097874	0.0942636271068756	3.2729001614344
702	% denovo	chr2	36101676	36101676	0.0937149020021338	3.2729001614344
703	% denovo	chr2	36114263	36114263	0.0937149020019857	3.2729001614344
704	% denovo	chr2	36213441	36213441	0.093518964455164	3.2729001614344
705	% denovo	chr2	37429671	37429671	0.0935829227422596	3.2729001614344
706	% denovo	chr2	37657113	37657113	0.093582922742309	3.2729001614344
707	% denovo	chr2	38163705	38163705	0.0936431770376937	3.2729001614344
708	% denovo	chr2	38571516	38571516	0.0937024352690736	3.2729001614344
709	% denovo	chr2	39507060	39507060	0.0937024352691229	3.2729001614344
710	% denovo	chr2	40012587	40012587	0.145936980108848	3.2729001614344
711	% denovo	chr2	40340725	40340725	0.242137211735537	3.2729001614344
712	% denovo	chr2	40761859	40761859	0.242137273417242	3.2729001614344
713	% denovo	chr2	40927970	40927970	0.206951728693905	3.2729001614344
714	% denovo	chr2	41029984	41029984	0.174858768530279	3.2729001614344
715	% denovo	chr2	41621428	41621428	0.174858768530377	3.2729001614344
716	% denovo	chr2	41625955	41625955	0.316750643048829	3.2729001614344
717	% denovo	chr2	42374712	42374712	0.316750643049026	3.2729001614344
718	% denovo	chr2	42556591	42556591	0.351933393318026	3.2729001614344
719	% denovo	chr2	42669234	42669234	0.351933393318224	3.2729001614344
720	% denovo	chr2	42674185	42674185	0.352147445625504	3.2729001614344
721	% denovo	chr2	43632178	43632178	0.29479579190477	3.2729001614344
722	% denovo	chr2	43693749	43693749	0.294795791904968	3.2729001614344
723	% denovo	chr2	43848875	43848875	0.415136521814609	3.2729001614344
724	% denovo	chr2	43976737	43976737	0.3723888597659	3.2729001614344
725	% denovo	chr2	44340369	44340369	0.37239082530111	3.2729001614344
726	% denovo	chr2	44342902	44342902	0.326086304073341	3.2729001614344
727	% denovo	chr2	44401774	44401774	0.327128870607926	3.2729001614344
728	% denovo	chr2	44479460	44479460	0.471593429421046	3.2729001614344
729	% denovo	chr2	44523921	44523921	0.471381529754746	3.2729001614344
730	% denovo	chr2	45056544	45056544	0.471381529754696	3.2729001614344
731	% denovo	chr2	45157118	45157118	0.592223987894993	3.2729001614344
732	% denovo	chr2	45529949	45529949	0.592223987894943	3.2729001614344
733	% denovo	chr2	45532766	45532766	0.592103331922745	3.2729001614344
734	% denovo	chr2	45556715	45556715	0.592103331922647	3.2729001614344
735	% denovo	chr2	45622327	45622327	0.548863794179761	3.2729001614344
736	% denovo	chr2	46071117	46071117	0.548863794179662	3.2729001614344
737	% denovo	chr2	46195816	46195816	0.433392908227205	3.2729001614344
738	% denovo	chr2	46229015	46229015	0.458970179476571	3.2729001614344
739	% denovo	chr2	47159732	47159732	0.458970257579578	3.2729001614344
740	% denovo	chr2	47164612	47164612	0.467134086621679	3.2729001614344
741	% denovo	chr2	47998974	47998974	0.467134086621531	3.2729001614344
742	% denovo	chr2	47999598	47999598	0.4669779705639	3.2729001614344
743	% denovo	chr2	48462653	48462653	0.466791829842548	3.2729001614344
744	% denovo	chr2	48753513	48753513	0.232672024698053	3.2729001614344
745	% denovo	chr2	50640741	50640741	0.46391806444017	3.2729001614344
746	% denovo	chr2	50653018	50653018	0.463918064440071	3.2729001614344
747	% denovo	chr2	50660053	50660053	0.463734483425892	3.2729001614344
748	% denovo	chr2	50739084	50739084	0.463728834196593	3.2729001614344
749	% denovo	chr2	50745010	50745010	0.427476670907032	3.2729001614344
750	% denovo	chr2	51313205	51313205	0.427476330442867	3.2729001614344
751	% denovo	chr2	51319542	51319542	0.379470010362095	3.2729001614344
752	% denovo	chr2	51385891	51385891	0.379470010362194	3.2729001614344
753	% denovo	chr2	51396788	51396788	0.379490693554432	3.2729001614344
754	% denovo	chr2	51415526	51415526	0.37950487632163	3.2729001614344
755	% denovo	chr2	51654309	51654309	0.379480766872533	3.2729001614344
756	% denovo	chr2	52306692	52306692	0.379501269153458	3.2729001614344
757	% denovo	chr2	52393679	52393679	0.438106748651141	3.2729001614344
758	% denovo	chr2	52426783	52426783	0.438106748651141	3.2729001614344
759	% denovo	chr2	52433667	52433667	0.438114160393175	3.2729001614344
760	% denovo	chr2	52575574	52575574	0.438114160393224	3.2729001614344
761	% denovo	chr2	52625226	52625226	0.48664801973955	3.2729001614344
762	% denovo	chr2	52646782	52646782	0.48664801973955	3.2729001614344
763	% denovo	chr2	52767186	52767186	0.631331164947608	3.2729001614344
764	% denovo	chr2	53050318	53050318	0.631331164949534	3.2729001614344
765	% denovo	chr2	53183609	53183609	0.649240755510042	3.2729001614344
766	% denovo	chr2	54936421	54936421	0.649240755512067	3.2729001614344
767	% denovo	chr2	55092420	55092420	0.43329695299117	3.2729001614344
768	% denovo	chr2	55413921	55413921	0.515178413384203	3.2729001614344
769	% denovo	chr2	57315196	57315196	0.516095816103895	3.2729001614344
770	% denovo	chr2	57658939	57658939	0.516957134486501	3.2729001614344
771	% denovo	chr2	57659854	57659854	0.619837695091118	3.2729001614344
772	% denovo	chr2	57800021	57800021	0.621254623908372	3.2729001614344
773	% denovo	chr2	57802460	57802460	0.621254623908866	3.2729001614344
774	% denovo	chr2	57864928	57864928	0.359283641965133	3.2729001614344
775	% denovo	chr2	58009358	58009358	0.25185465486849	3.2729001614344
776	% denovo	chr2	58189570	58189570	0.251377540176034	3.2729001614344
777	% denovo	chr2	58446083	58446083	0.251377540175935	3.2729001614344
778	% denovo	chr2	59226414	59226414	0.373517468507647	3.2729001614344
779	% denovo	chr2	60441119	60441119	0.339657551362027	3.2729001614344
780	% denovo	chr2	61079400	61079400	0.351945988421125	3.2729001614344
781	% denovo	chr2	61356586	61356586	0.351909893854013	3.2729001614344
782	% denovo	chr2	61407137	61407137	0.351909893853963	3.2729001614344
783	% denovo	chr2	61687788	61687788	0.35177664682335	3.2729001614344
784	% denovo	chr2	62005252	62005252	0.351776646823201	3.2729001614344
785	% denovo	chr2	62100333	62100333	0.246506309597493	3.2729001614344
786	% denovo	chr2	62138318	62138318	0.246506309598826	3.2729001614344
787	% denovo	chr2	62162366	62162366	0.249870295920902	3.2729001614344
788	% denovo	chr2	62307383	62307383	0.249870295922235	3.2729001614344
789	% denovo	chr2	62525832	62525832	0.235635615726066	3.2729001614344
790	% denovo	chr2	62618850	62618850	0.23563561572735	3.2729001614344
791	% denovo	chr2	62652308	62652308	0.251558627142674	3.2729001614344
792	% denovo	chr2	62672928	62672928	0.251558627143958	3.2729001614344
793	% denovo	chr2	62761403	62761403	0.248695331992079	3.2729001614344
794	% denovo	chr2	62828708	62828708	0.250275427277688	3.2729001614344
795	% denovo	chr2	63407540	63407540	0.250275427278971	3.2729001614344
796	% denovo	chr2	63453765	63453765	0.25184512815884	3.2729001614344
797	% denovo	chr2	63572853	63572853	0.251845648371572	3.2729001614344
798	% denovo	chr2	63876266	63876266	0.19281175738948	3.2729001614344
799	% denovo	chr2	63905611	63905611	0.192811757390517	3.2729001614344
800	% denovo	chr2	63921517	63921517	0.194158835875239	3.2729001614344
801	% denovo	chr2	64112843	64112843	0.194158835876276	3.2729001614344
802	% denovo	chr2	64398494	64398494	0.164447899485784	3.2729001614344
803	% denovo	chr2	64788451	64788451	0.164447916884782	3.2729001614344
804	% denovo	chr2	64858612	64858612	0.166977618546939	3.2729001614344
805	% denovo	chr2	64907508	64907508	0.166977618547877	3.2729001614344
806	% denovo	chr2	65034626	65034626	0.157371347510769	3.2729001614344
807	% denovo	chr2	65240067	65240067	0.157371357644002	3.2729001614344
808	% denovo	chr2	65345848	65345848	0.123015459504543	3.2729001614344
809	% denovo	chr2	65554938	65554938	0.0337846502544481	3.2729001614344
810	% denovo	chr2	65805814	65805814	0.0337845684861938	3.2729001614344
811	% denovo	chr2	65807519	65807519	0.0244839916351969	3.2729001614344
812	% denovo	chr2	65844683	65844683	0.0244839916355426	3.2729001614344
813	% denovo	chr2	65866216	65866216	0.0248993933422425	3.2729001614344
814	% denovo	chr2	66090709	66090709	0.0248993933425882	3.2729001614344
815	% denovo	chr2	66350152	66350152	0.0081278600341899	3.2729001614344
816	% denovo	chr2	66959122	66959122	0.00935666996082873	3.2729001614344
817	% denovo	chr2	66967901	66967901	0.0107102274293293	3.2729001614344
818	% denovo	chr2	67082707	67082707	0.0107102274295762	3.2729001614344
819	% denovo	chr2	67092863	67092863	0.0109846048510188	3.2729001614344
820	% denovo	chr2	67745241	67745241	0.0109846048512657	3.2729001614344
821	% denovo	chr2	67856295	67856295	0.00886954506842076	3.2729001614344
822	% denovo	chr2	68804831	68804831	0.00886954506861825	3.2729001614344
823	% denovo	chr2	69333658	69333658	0.00493683124019034	3.2729001614344
824	% denovo	chr2	69342850	69342850	0.00459858455653709	3.2729001614344
825	% denovo	chr2	69427073	69427073	0.00459858455648772	3.2729001614344
826	% denovo	chr2	69469578	69469578	0.0186685143952074	3.2729001614344
827	% denovo	chr2	69697611	69697611	0.0562066722992472	3.2729001614344
828	% denovo	chr2	69724604	69724604	0.0691952021309966	3.2729001614344
829	% denovo	chr2	69890010	69890010	0.06919519391958	3.2729001614344
830	% denovo	chr2	69935762	69935762	0.0320871914952756	3.2729001614344
831	% denovo	chr2	70494678	70494678	0.0209240840575515	3.2729001614344
832	% denovo	chr2	70495989	70495989	0.000427410132988604	3.2729001614344
833	% denovo	chr2	70579759	70579759	0.000427410133087351	3.2729001614344
834	% denovo	chr2	70613187	70613187	1.74726138792282e-07	3.2729001614344
835	% denovo	chr2	70716531	70716531	0.00720193111059751	3.2729001614344
836	% denovo	chr2	70916445	70916445	0.00215378765287464	3.2729001614344
837	% denovo	chr2	72401801	72401801	0.0493346932753094	3.2729001614344
838	% denovo	chr2	73295054	73295054	0.0733205022474396	3.2729001614344
839	% denovo	chr2	74049192	74049192	0.0814537821705158	3.2729001614344
840	% denovo	chr2	74050025	74050025	0.0814537821726389	3.2729001614344
841	% denovo	chr2	74065903	74065903	0.111173995849619	3.2729001614344
842	% denovo	chr2	74251702	74251702	0.114281476046299	3.2729001614344
843	% denovo	chr2	74880344	74880344	0.114281476047435	3.2729001614344
844	% denovo	chr2	75132893	75132893	0.22397178432985	3.2729001614344
845	% denovo	chr2	75327495	75327495	0.223972044469099	3.2729001614344
846	% denovo	chr2	75333047	75333047	0.21297426387488	3.2729001614344
847	% denovo	chr2	75643243	75643243	0.212974083260648	3.2729001614344
848	% denovo	chr2	75676732	75676732	0.404994073776123	3.2729001614344
849	% denovo	chr2	76017748	76017748	0.404995204795563	3.2729001614344
850	% denovo	chr2	76018674	76018674	0.557567760254465	3.2729001614344
851	% denovo	chr2	76024910	76024910	0.557567760253428	3.2729001614344
852	% denovo	chr2	76108604	76108604	0.632682331482942	3.2729001614344
853	% denovo	chr2	76491737	76491737	0.632682331481807	3.2729001614344
854	% denovo	chr2	78100322	78100322	0.369400286963188	3.2729001614344
855	% denovo	chr2	79342066	79342066	0.266388754464903	3.2729001614344
856	% denovo	chr2	79343444	79343444	0.26482287563699	3.2729001614344
857	% denovo	chr2	79742295	79742295	0.264822875635756	3.2729001614344
858	% denovo	chr2	79794952	79794952	0.263248223202136	3.2729001614344
859	% denovo	chr2	79805428	79805428	0.257543883371975	3.2729001614344
860	% denovo	chr2	80052785	80052785	0.257543836553244	3.2729001614344
861	% denovo	chr2	80054211	80054211	0.248374471958285	3.2729001614344
862	% denovo	chr2	80104702	80104702	0.248374471957051	3.2729001614344
863	% denovo	chr2	80149080	80149080	0.246813659921286	3.2729001614344
864	% denovo	chr2	80173142	80173142	0.245260985139673	3.2729001614344
865	% denovo	chr2	80276774	80276774	0.208748798794388	3.2729001614344
866	% denovo	chr2	80327515	80327515	0.207815189496865	3.2729001614344
867	% denovo	chr2	80615688	80615688	0.20781518949568	3.2729001614344
868	% denovo	chr2	80641256	80641256	0.201752481873366	3.2729001614344
869	% denovo	chr2	80731655	80731655	0.20175248187223	3.2729001614344
870	% denovo	chr2	81022002	81022002	0.238659409367338	3.2729001614344
871	% denovo	chr2	82047080	82047080	0.238659094491665	3.2729001614344
872	% denovo	chr2	82106117	82106117	0.175302251130938	3.2729001614344
873	% denovo	chr2	83252461	83252461	0.175302074919346	3.2729001614344
874	% denovo	chr2	83413222	83413222	0.1092355661396	3.2729001614344
875	% denovo	chr2	85948086	85948086	0.109235566097533	3.2729001614344
876	% denovo	chr2	86516512	86516512	0.109235152951084	3.2729001614344
877	% denovo	chr2	86544046	86544046	0.0605428514844579	3.2729001614344
878	% denovo	chr2	87353090	87353090	0.0605428514838654	3.2729001614344
879	% denovo	chr2	87390067	87390067	0.0572914391920541	3.2729001614344
880	% denovo	chr2	87956482	87956482	0.0572914391916097	3.2729001614344
881	% denovo	chr2	88346299	88346299	0.00118482629202377	3.2729001614344
882	% denovo	chr2	90567267	90567267	0.00118482629207315	3.2729001614344
883	% denovo	chr2	90788599	90788599	0.0171919385789145	3.2729001614344
884	% denovo	chr2	92009616	92009616	0.017191938579112	3.2729001614344
885	% denovo	chr2	92415016	92415016	0.017191938530874	3.2729001614344
886	% denovo	chr2	93321195	93321195	0.00302919928558793	3.2729001614344
887	% denovo	chr2	93362628	93362628	0.00302919928553856	3.2729001614344
888	% denovo	chr2	93419862	93419862	0.00296819335749347	3.2729001614344
889	% denovo	chr2	93502226	93502226	0.0029681933574441	3.2729001614344
890	% denovo	chr2	93546897	93546897	0.00459318594518916	3.2729001614344
891	% denovo	chr2	94030822	94030822	0.00459321494267963	3.2729001614344
892	% denovo	chr2	94284942	94284942	0.014966483777404	3.2729001614344
893	% denovo	chr2	94314443	94314443	0.0162996545700753	3.2729001614344
894	% denovo	chr2	94390412	94390412	0.0162996545702235	3.2729001614344
895	% denovo	chr2	94537280	94537280	0.0385882870391211	3.2729001614344
896	% denovo	chr2	94786537	94786537	0.0385890805455524	3.2729001614344
897	% denovo	chr2	94788864	94788864	0.0407807747141985	3.2729001614344
898	% denovo	chr2	96759448	96759448	0.0407807747143467	3.2729001614344
899	% denovo	chr2	96811946	96811946	0.0386955075174411	3.2729001614344
900	% denovo	chr2	98106578	98106578	0.0386955075143799	3.2729001614344
901	% denovo	chr2	98186955	98186955	0.0621766787680699	3.2729001614344
902	% denovo	chr2	98258743	98258743	0.0627586642854865	3.2729001614344
903	% denovo	chr2	99180530	99180530	0.062758664285684	3.2729001614344
904	% denovo	chr2	99261379	99261379	0.0627212320911484	3.2729001614344
905	% denovo	chr2	99794474	99794474	0.0627212279734424	3.2729001614344
906	% denovo	chr2	99825315	99825315	0.0104042303106657	3.2729001614344
907	% denovo	chr2	99879211	99879211	0.010404230310567	3.2729001614344
908	% denovo	chr2	100014305	100014305	0.0101285710464741	3.2729001614344
909	% denovo	chr2	100844350	100844350	0.0101285710463754	3.2729001614344
910	% denovo	chr2	100918682	100918682	0.00999101552397622	3.2729001614344
911	% denovo	chr2	100968387	100968387	0.00999101552387748	3.2729001614344
912	% denovo	chr2	100989318	100989318	0.00985330831082374	3.2729001614344
913	% denovo	chr2	101386616	101386616	0.00985330831072499	3.2729001614344
914	% denovo	chr2	101720448	101720448	0.0478324583564551	3.2729001614344
915	% denovo	chr2	102641024	102641024	0.0478324583562082	3.2729001614344
916	% denovo	chr2	102660525	102660525	0.0419598595171315	3.2729001614344
917	% denovo	chr2	102731366	102731366	0.041959859516934	3.2729001614344
918	% denovo	chr2	102764753	102764753	0.0924358958850611	3.2729001614344
919	% denovo	chr2	103084063	103084063	0.0924358958846168	3.2729001614344
920	% denovo	chr2	103193101	103193101	0.118594819701939	3.2729001614344
921	% denovo	chr2	103284867	103284867	0.118594819701347	3.2729001614344
922	% denovo	chr2	103322976	103322976	0.096757575251804	3.2729001614344
923	% denovo	chr2	103375725	103375725	0.0967575752512609	3.2729001614344
924	% denovo	chr2	103450501	103450501	0.131161592959864	3.2729001614344
925	% denovo	chr2	104017674	104017674	0.131161883456005	3.2729001614344
926	% denovo	chr2	104099553	104099553	0.168465305393798	3.2729001614344
927	% denovo	chr2	104215199	104215199	0.168465305393156	3.2729001614344
928	% denovo	chr2	104415674	104415674	0.34306400184292	3.2729001614344
929	% denovo	chr2	104420100	104420100	0.343064001842673	3.2729001614344
930	% denovo	chr2	104427308	104427308	0.342718502664858	3.2729001614344
931	% denovo	chr2	106110496	106110496	0.342718502664561	3.2729001614344
932	% denovo	chr2	106279658	106279658	0.250645823421968	3.2729001614344
933	% denovo	chr2	106496032	106496032	0.250645823421672	3.2729001614344
934	% denovo	chr2	106526277	106526277	0.21266768539699	3.2729001614344
935	% denovo	chr2	106598183	106598183	0.212104531335463	3.2729001614344
936	% denovo	chr2	106665335	106665335	0.178774668966317	3.2729001614344
937	% denovo	chr2	106695884	106695884	0.181208240995374	3.2729001614344
938	% denovo	chr2	107074824	107074824	0.181208240996312	3.2729001614344
939	% denovo	chr2	107153805	107153805	0.142959437330874	3.2729001614344
940	% denovo	chr2	107240990	107240990	0.143758872808595	3.2729001614344
941	% denovo	chr2	107465137	107465137	0.144549025590459	3.2729001614344
942	% denovo	chr2	108090363	108090363	0.144549025591051	3.2729001614344
943	% denovo	chr2	108097767	108097767	0.187756483187724	3.2729001614344
944	% denovo	chr2	108355071	108355071	0.188581826279533	3.2729001614344
945	% denovo	chr2	108776877	108776877	0.204662670056403	3.2729001614344
946	% denovo	chr2	109523816	109523816	0.311829536376485	3.2729001614344
947	% denovo	chr2	109720277	109720277	0.185808094656922	3.2729001614344
948	% denovo	chr2	109733629	109733629	0.185808094656626	3.2729001614344
949	% denovo	chr2	109782696	109782696	0.155540388925608	3.2729001614344
950	% denovo	chr2	109954085	109954085	0.155540153457886	3.2729001614344
951	% denovo	chr2	109989840	109989840	0.126011054941249	3.2729001614344
952	% denovo	chr2	110046997	110046997	0.126011054941052	3.2729001614344
953	% denovo	chr2	110413008	110413008	0.125779703318542	3.2729001614344
954	% denovo	chr2	110517931	110517931	0.125779703318345	3.2729001614344
955	% denovo	chr2	110703822	110703822	0.125547535681822	3.2729001614344
956	% denovo	chr2	112090084	112090084	0.125547535681625	3.2729001614344
957	% denovo	chr2	112244475	112244475	0.125547535681427	3.2729001614344
958	% denovo	chr2	112275774	112275774	0.102501574733739	3.2729001614344
959	% denovo	chr2	112280290	112280290	0.102501574732308	3.2729001614344
960	% denovo	chr2	112284851	112284851	0.100668415583146	3.2729001614344
961	% denovo	chr2	112457989	112457989	0.0887075520027632	3.2729001614344
962	% denovo	chr2	113345855	113345855	0.0887075520013807	3.2729001614344
963	% denovo	chr2	113445288	113445288	0.122524381836899	3.2729001614344
964	% denovo	chr2	113607095	113607095	0.122524381835319	3.2729001614344
965	% denovo	chr2	113631263	113631263	0.0951294899180369	3.2729001614344
966	% denovo	chr2	113784404	113784404	0.109906505122895	3.2729001614344
967	% denovo	chr2	114158546	114158546	0.109906673940598	3.2729001614344
968	% denovo	chr2	114197163	114197163	0.148745401110186	3.2729001614344
969	% denovo	chr2	114317125	114317125	0.148745401108408	3.2729001614344
970	% denovo	chr2	114320570	114320570	0.192792843316456	3.2729001614344
971	% denovo	chr2	115340331	115340331	0.192792843314382	3.2729001614344
972	% denovo	chr2	115411199	115411199	0.190214687308776	3.2729001614344
973	% denovo	chr2	115499259	115499259	0.253457089118506	3.2729001614344
974	% denovo	chr2	115506198	115506198	0.250552658287645	3.2729001614344
975	% denovo	chr2	115878891	115878891	0.250552658285374	3.2729001614344
976	% denovo	chr2	116006525	116006525	0.144875956913806	3.2729001614344
977	% denovo	chr2	116476715	116476715	0.144875922227543	3.2729001614344
978	% denovo	chr2	116722033	116722033	0.166444700485377	3.2729001614344
979	% denovo	chr2	117000383	117000383	0.161665063055289	3.2729001614344
980	% denovo	chr2	117292797	117292797	0.161665063053462	3.2729001614344
981	% denovo	chr2	117683278	117683278	0.142245592301565	3.2729001614344
982	% denovo	chr2	118865465	118865465	0.142245592299788	3.2729001614344
983	% denovo	chr2	118881032	118881032	0.02300941561453	3.2729001614344
984	% denovo	chr2	118906260	118906260	0.0204270464251552	3.2729001614344
985	% denovo	chr2	120034477	120034477	0.0204270464245133	3.2729001614344
986	% denovo	chr2	120095509	120095509	0.0107658532863437	3.2729001614344
987	% denovo	chr2	120375083	120375083	0.0107658532858994	3.2729001614344
988	% denovo	chr2	120525130	120525130	0.0157180319411131	3.2729001614344
989	% denovo	chr2	121557649	121557649	0.0157180738216976	3.2729001614344
990	% denovo	chr2	121587033	121587033	0.0203615970345346	3.2729001614344
991	% denovo	chr2	122399975	122399975	0.0203615970339422	3.2729001614344
992	% denovo	chr2	122558071	122558071	0.110197137022624	3.2729001614344
993	% denovo	chr2	123334007	123334007	0.110197137021193	3.2729001614344
994	% denovo	chr2	123528218	123528218	0.0882262277036041	3.2729001614344
995	% denovo	chr2	123655476	123655476	0.0882262277023204	3.2729001614344
996	% denovo	chr2	125336508	125336508	0.0630633979372549	3.2729001614344
997	% denovo	chr2	125440550	125440550	0.0630633979342925	3.2729001614344
998	% denovo	chr2	125479049	125479049	0.0592708657306887	3.2729001614344
999	% denovo	chr2	125803166	125803166	0.0592708657277263	3.2729001614344
1000	% denovo	chr2	125878799	125878799	0.0461087316648317	3.2729001614344
1001	% denovo	chr2	127231348	127231348	0.0461087316618199	3.2729001614344
1002	% denovo	chr2	127239056	127239056	0.0786624502946178	3.2729001614344
1003	% denovo	chr2	128043277	128043277	0.0770881730643554	3.2729001614344
1004	% denovo	chr2	128094487	128094487	0.040159205879849	3.2729001614344
1005	% denovo	chr2	128177092	128177092	0.000645245093056942	3.2729001614344
1006	% denovo	chr2	128179494	128179494	0.000219124647733938	3.2729001614344
1007	% denovo	chr2	128321286	128321286	0.000305949483392467	3.2729001614344
1008	% denovo	chr2	128373491	128373491	0.000985896676374701	3.2729001614344
1009	% denovo	chr2	128393807	128393807	0.0010386969267011	3.2729001614344
1010	% denovo	chr2	129034647	129034647	0.00103869692675048	3.2729001614344
1011	% denovo	chr2	129223474	129223474	0.00202456994918767	3.2729001614344
1012	% denovo	chr2	131056133	131056133	0.00460753878556117	3.2729001614344
1013	% denovo	chr2	131062907	131062907	0.00472452685476798	3.2729001614344
1014	% denovo	chr2	131451640	131451640	0.00472460464820339	3.2729001614344
1015	% denovo	chr2	131486151	131486151	0.0120451429306765	3.2729001614344
1016	% denovo	chr2	131557458	131557458	0.00128025373900293	3.2729001614344
1017	% denovo	chr2	131796712	131796712	0.0012802537390523	3.2729001614344
1018	% denovo	chr2	131853680	131853680	0.00327219897543826	3.2729001614344
1019	% denovo	chr2	134462008	134462008	0.00561242538011428	3.2729001614344
1020	% denovo	chr2	134519311	134519311	0.00516320969749711	3.2729001614344
1021	% denovo	chr2	134800968	134800968	0.00516320969739837	3.2729001614344
1022	% denovo	chr2	134896602	134896602	0.00432698716158732	3.2729001614344
1023	% denovo	chr2	134910623	134910623	0.00432698716148858	3.2729001614344
1024	% denovo	chr2	134932220	134932220	0.00456960581405037	3.2729001614344
1025	% denovo	chr2	134944944	134944944	0.004569605814001	3.2729001614344
1026	% denovo	chr2	134951533	134951533	0.00251841950261142	3.2729001614344
1027	% denovo	chr2	135858587	135858587	0.00251842170546245	3.2729001614344
1028	% denovo	chr2	135880066	135880066	0.00185254284676124	3.2729001614344
1029	% denovo	chr2	135932659	135932659	0.00185254284666249	3.2729001614344
1030	% denovo	chr2	136127786	136127786	0.00348296685532964	3.2729001614344
1031	% denovo	chr2	136127956	136127956	0.00533506743817336	3.2729001614344
1032	% denovo	chr2	136128751	136128751	0.00533506743970394	3.2729001614344
1033	% denovo	chr2	136427281	136427281	0.0115906344350311	3.2729001614344
1034	% denovo	chr2	136445830	136445830	0.011590641670826	3.2729001614344
1035	% denovo	chr2	136851015	136851015	0.0116630800555016	3.2729001614344
1036	% denovo	chr2	138480020	138480020	0.011663072120972	3.2729001614344
1037	% denovo	chr2	139724060	139724060	0.0111920862163029	3.2729001614344
1038	% denovo	chr2	139878998	139878998	0.0111920862166485	3.2729001614344
1039	% denovo	chr2	139931173	139931173	0.00774934680002095	3.2729001614344
1040	% denovo	chr2	140973655	140973655	0.00774931890326477	3.2729001614344
1041	% denovo	chr2	141167991	141167991	0.00747123132157554	3.2729001614344
1042	% denovo	chr2	142433493	142433493	0.00747123132177303	3.2729001614344
1043	% denovo	chr2	142435823	142435823	0.0107350916234971	3.2729001614344
1044	% denovo	chr2	142621005	142621005	0.0107350916234477	3.2729001614344
1045	% denovo	chr2	142704065	142704065	0.0105215659361558	3.2729001614344
1046	% denovo	chr2	143810870	143810870	0.0105215659361064	3.2729001614344
1047	% denovo	chr2	143813148	143813148	0.00427633932981324	3.2729001614344
1048	% denovo	chr2	144088731	144088731	0.00427630046486743	3.2729001614344
1049	% denovo	chr2	144092011	144092011	0.000715969344625162	3.2729001614344
1050	% denovo	chr2	145188763	145188763	0.000715969344625162	3.2729001614344
1051	% denovo	chr2	145281648	145281648	0.0108032043884503	3.2729001614344
1052	% denovo	chr2	146143881	146143881	0.0108032042838771	3.2729001614344
1053	% denovo	chr2	147564643	147564643	0.0588963030661404	3.2729001614344
1054	% denovo	chr2	147679429	147679429	0.0588963030647086	3.2729001614344
1055	% denovo	chr2	147819892	147819892	0.0564060092060356	3.2729001614344
1056	% denovo	chr2	148046467	148046467	0.0564059812436126	3.2729001614344
1057	% denovo	chr2	148055323	148055323	0.0733555933903303	3.2729001614344
1058	% denovo	chr2	148729729	148729729	0.0733557924449483	3.2729001614344
1059	% denovo	chr2	148751217	148751217	0.0964138664087769	3.2729001614344
1060	% denovo	chr2	149640200	149640200	0.0377494573594459	3.2729001614344
1061	% denovo	chr2	149665877	149665877	0.0354892514451177	3.2729001614344
1062	% denovo	chr2	150658902	150658902	0.0338178417291328	3.2729001614344
1063	% denovo	chr2	152615356	152615356	0.0121690196260197	3.2729001614344
1064	% denovo	chr2	152616044	152616044	0.0121690196249829	3.2729001614344
1065	% denovo	chr2	153171062	153171062	0.0190696126485807	3.2729001614344
1066	% denovo	chr2	154141285	154141285	0.0190696126472476	3.2729001614344
1067	% denovo	chr2	154589434	154589434	0.0190696126459145	3.2729001614344
1068	% denovo	chr2	155235028	155235028	0.125246115092432	3.2729001614344
1069	% denovo	chr2	156631489	156631489	0.209538415715062	3.2729001614344
1070	% denovo	chr2	156668424	156668424	0.209538415714174	3.2729001614344
1071	% denovo	chr2	156926286	156926286	0.215751837479235	3.2729001614344
1072	% denovo	chr2	157222821	157222821	0.215751837478346	3.2729001614344
1073	% denovo	chr2	157353289	157353289	0.202855612989093	3.2729001614344
1074	% denovo	chr2	157387405	157387405	0.173363824164163	3.2729001614344
1075	% denovo	chr2	157995224	157995224	0.31082718841706	3.2729001614344
1076	% denovo	chr2	158005173	158005173	0.309180276815281	3.2729001614344
1077	% denovo	chr2	158665126	158665126	0.309180276813948	3.2729001614344
1078	% denovo	chr2	158740779	158740779	0.323793056175292	3.2729001614344
1079	% denovo	chr2	158947668	158947668	0.267613898703054	3.2729001614344
1080	% denovo	chr2	159044650	159044650	0.278553807887508	3.2729001614344
1081	% denovo	chr2	159106129	159106129	0.278553849614985	3.2729001614344
1082	% denovo	chr2	159228417	159228417	0.0646082365633866	3.2729001614344
1083	% denovo	chr2	159447549	159447549	0.031314937137616	3.2729001614344
1084	% denovo	chr2	159492467	159492467	0.030610855867558	3.2729001614344
1085	% denovo	chr2	159542990	159542990	0.0284392729129987	3.2729001614344
1086	% denovo	chr2	159581174	159581174	0.071157376428839	3.2729001614344
1087	% denovo	chr2	159624662	159624662	0.0725321857832999	3.2729001614344
1088	% denovo	chr2	159898679	159898679	0.0725321857843861	3.2729001614344
1089	% denovo	chr2	159922469	159922469	0.0739338083846124	3.2729001614344
1090	% denovo	chr2	160116565	160116565	0.196570343812111	3.2729001614344
1091	% denovo	chr2	160303695	160303695	0.122392492312346	3.2729001614344
1092	% denovo	chr2	160463830	160463830	0.122391966628776	3.2729001614344
1093	% denovo	chr2	160769245	160769245	0.0249306605088429	3.2729001614344
1094	% denovo	chr2	161123449	161123449	0.0249306605102747	3.2729001614344
1095	% denovo	chr2	161179626	161179626	0.0249306737013117	3.2729001614344
1096	% denovo	chr2	161690930	161690930	0.000976726725006653	3.2729001614344
1097	% denovo	chr2	161746136	161746136	0.0095024737430307	3.2729001614344
1098	% denovo	chr2	161895605	161895605	0.0095024737411545	3.2729001614344
1099	% denovo	chr2	161895805	161895805	0.00621431260348018	3.2729001614344
1100	% denovo	chr2	161896742	161896742	0.00613047059781793	3.2729001614344
1101	% denovo	chr2	162023042	162023042	0.00613047059771919	3.2729001614344
1102	% denovo	chr2	162233294	162233294	0.0013499631617473	3.2729001614344
1103	% denovo	chr2	162636556	162636556	0.00134993989988528	3.2729001614344
1104	% denovo	chr2	162693037	162693037	0.00732447265514468	3.2729001614344
1105	% denovo	chr2	162891287	162891287	0.00741471973586223	3.2729001614344
1106	% denovo	chr2	163152539	163152539	5.85289056967533e-06	3.2729001614344
1107	% denovo	chr2	163548754	163548754	5.85289056967533e-06	3.2729001614344
1108	% denovo	chr2	163773619	163773619	0.00348704658580469	3.2729001614344
1109	% denovo	chr2	163774397	163774397	0.00348704658585406	3.2729001614344
1110	% denovo	chr2	163806752	163806752	0.00354934457356962	3.2729001614344
1111	% denovo	chr2	164307526	164307526	0.0210384778632231	3.2729001614344
1112	% denovo	chr2	164366346	164366346	0.0287739725344274	3.2729001614344
1113	% denovo	chr2	164373960	164373960	0.0287739552440513	3.2729001614344
1114	% denovo	chr2	164451088	164451088	0.0232077595137841	3.2729001614344
1115	% denovo	chr2	164734256	164734256	0.0232077595136853	3.2729001614344
1116	% denovo	chr2	164926802	164926802	0.0215097722505276	3.2729001614344
1117	% denovo	chr2	164945693	164945693	0.0215097591359703	3.2729001614344
1118	% denovo	chr2	164947462	164947462	0.0175646449352214	3.2729001614344
1119	% denovo	chr2	164953660	164953660	0.017430843080068	3.2729001614344
1120	% denovo	chr2	165085660	165085660	0.0172986901065587	3.2729001614344
1121	% denovo	chr2	165782729	165782729	0.0497972258347247	3.2729001614344
1122	% denovo	chr2	165927300	165927300	0.0497972258345273	3.2729001614344
1123	% denovo	chr2	166458584	166458584	0.0442907932339254	3.2729001614344
1124	% denovo	chr2	166538623	166538623	0.0442907932336292	3.2729001614344
1125	% denovo	chr2	166584107	166584107	0.000971539607452973	3.2729001614344
1126	% denovo	chr2	166595972	166595972	0.000971539607452973	3.2729001614344
1127	% denovo	chr2	166630387	166630387	0.000948189953109085	3.2729001614344
1128	% denovo	chr2	166947561	166947561	0.000948189953059712	3.2729001614344
1129	% denovo	chr2	167166185	167166185	0.000651404874853217	3.2729001614344
1130	% denovo	chr2	167191439	167191439	0.043671711127138	3.2729001614344
1131	% denovo	chr2	167225641	167225641	0.0436717111272368	3.2729001614344
1132	% denovo	chr2	167373790	167373790	0.044080043065616	3.2729001614344
1133	% denovo	chr2	167594884	167594884	0.0440800430657147	3.2729001614344
1134	% denovo	chr2	168424389	168424389	0.0565447582228155	3.2729001614344
1135	% denovo	chr2	168432839	168432839	0.056544746900568	3.2729001614344
1136	% denovo	chr2	168435571	168435571	0.292312623617805	3.2729001614344
1137	% denovo	chr2	168445946	168445946	0.293212227600993	3.2729001614344
1138	% denovo	chr2	168575477	168575477	0.293212227601091	3.2729001614344
1139	% denovo	chr2	168583939	168583939	0.293597793778798	3.2729001614344
1140	% denovo	chr2	168957101	168957101	0.293601067757555	3.2729001614344
1141	% denovo	chr2	168966842	168966842	0.321884250175692	3.2729001614344
1142	% denovo	chr2	169113771	169113771	0.32188436546371	3.2729001614344
1143	% denovo	chr2	169358672	169358672	0.352243976097704	3.2729001614344
1144	% denovo	chr2	169541210	169541210	0.352244034379891	3.2729001614344
1145	% denovo	chr2	169644858	169644858	0.311938347278541	3.2729001614344
1146	% denovo	chr2	169886635	169886635	0.311937987824414	3.2729001614344
1147	% denovo	chr2	169891672	169891672	0.190225398797088	3.2729001614344
1148	% denovo	chr2	169897347	169897347	0.19088603064415	3.2729001614344
1149	% denovo	chr2	170104257	170104257	0.190886030644644	3.2729001614344
1150	% denovo	chr2	170206904	170206904	0.448211759133714	3.2729001614344
1151	% denovo	chr2	170826974	170826974	0.368490845785667	3.2729001614344
1152	% denovo	chr2	170843178	170843178	0.394023568792357	3.2729001614344
1153	% denovo	chr2	171442822	171442822	0.39402360179118	3.2729001614344
1154	% denovo	chr2	171487633	171487633	0.477156294608273	3.2729001614344
1155	% denovo	chr2	171555720	171555720	0.47715629465103	3.2729001614344
1156	% denovo	chr2	171559132	171559132	0.529271414540403	3.2729001614344
1157	% denovo	chr2	172714770	172714770	0.529271414579013	3.2729001614344
1158	% denovo	chr2	172734804	172734804	0.678357287721741	3.2729001614344
1159	% denovo	chr2	172893600	172893600	0.678357287718186	3.2729001614344
1160	% denovo	chr2	173244458	173244458	0.858708983354827	3.2729001614344
1161	% denovo	chr2	173259229	173259229	0.85870898335068	3.2729001614344
1162	% denovo	chr2	173426500	173426500	0.623030400567634	3.2729001614344
1163	% denovo	chr2	173542999	173542999	0.623030400564573	3.2729001614344
1164	% denovo	chr2	173549576	173549576	0.606579476125403	3.2729001614344
1165	% denovo	chr2	173549919	173549919	0.602281310198997	3.2729001614344
1166	% denovo	chr2	173550591	173550591	0.602281310195541	3.2729001614344
1167	% denovo	chr2	173597301	173597301	0.575641128683111	3.2729001614344
1168	% denovo	chr2	173639612	173639612	0.575641128679803	3.2729001614344
1169	% denovo	chr2	178717320	178717320	0.0192794708992147	3.2729001614344
1170	% denovo	chr2	178753443	178753443	0.0192794708991653	3.2729001614344
1171	% denovo	chr2	178977635	178977635	0.000885673922294451	3.2729001614344
1172	% denovo	chr2	179006119	179006119	0.000849478498514884	3.2729001614344
1173	% denovo	chr2	179006696	179006696	0.000814180090675841	3.2729001614344
1174	% denovo	chr2	179085780	179085780	0.000814180090675841	3.2729001614344
1175	% denovo	chr2	179088699	179088699	0.00126110880569961	3.2729001614344
1176	% denovo	chr2	179095396	179095396	0.00108902378121699	3.2729001614344
1177	% denovo	chr2	179104545	179104545	0.00108902378116762	3.2729001614344
1178	% denovo	chr2	179208083	179208083	0.00104689770700637	3.2729001614344
1179	% denovo	chr2	179214835	179214835	0.0225459192386646	3.2729001614344
1180	% denovo	chr2	179225282	179225282	0.0225459192388621	3.2729001614344
1181	% denovo	chr2	179244488	179244488	0.0446336076619127	3.2729001614344
1182	% denovo	chr2	179264278	179264278	0.0446338076866225	3.2729001614344
1183	% denovo	chr2	179277836	179277836	0.107395287964381	3.2729001614344
1184	% denovo	chr2	179278998	179278998	0.10781395194386	3.2729001614344
1185	% denovo	chr2	179293416	179293416	0.107813951944205	3.2729001614344
1186	% denovo	chr2	179316875	179316875	0.0788338550143577	3.2729001614344
1187	% denovo	chr2	179481541	179481541	0.078833855014802	3.2729001614344
1188	% denovo	chr2	179522760	179522760	0.0799292667239804	3.2729001614344
1189	% denovo	chr2	179684110	179684110	0.0799292667244247	3.2729001614344
1190	% denovo	chr2	179692153	179692153	0.0804721474857043	3.2729001614344
1191	% denovo	chr2	179791508	179791508	0.080472147486198	3.2729001614344
1192	% denovo	chr2	179822094	179822094	0.122075826635883	3.2729001614344
1193	% denovo	chr2	179824710	179824710	0.122075826636377	3.2729001614344
1194	% denovo	chr2	179960897	179960897	0.122731501727195	3.2729001614344
1195	% denovo	chr2	180113714	180113714	0.122731501727689	3.2729001614344
1196	% denovo	chr2	180125267	180125267	0.10660227603602	3.2729001614344
1197	% denovo	chr2	180208022	180208022	0.106602276036465	3.2729001614344
1198	% denovo	chr2	180208479	180208479	0.107197125595783	3.2729001614344
1199	% denovo	chr2	180357796	180357796	0.107197125596326	3.2729001614344
1200	% denovo	chr2	180372110	180372110	0.132574373821509	3.2729001614344
1201	% denovo	chr2	180485169	180485169	0.132574373821558	3.2729001614344
1202	% denovo	chr2	180687637	180687637	0.175596403867432	3.2729001614344
1203	% denovo	chr2	180797561	180797561	0.17575983852732	3.2729001614344
1204	% denovo	chr2	180803959	180803959	0.175759838527468	3.2729001614344
1205	% denovo	chr2	180808022	180808022	0.176233224309967	3.2729001614344
1206	% denovo	chr2	180808601	180808601	0.176680548328376	3.2729001614344
1207	% denovo	chr2	180834891	180834891	0.176680548328475	3.2729001614344
1208	% denovo	chr2	181008980	181008980	0.0986260526975142	3.2729001614344
1209	% denovo	chr2	181014276	181014276	0.180894985608458	3.2729001614344
1210	% denovo	chr2	181047454	181047454	0.180894985608556	3.2729001614344
1211	% denovo	chr2	181090877	181090877	0.181040570089226	3.2729001614344
1212	% denovo	chr2	181569147	181569147	0.181040570089325	3.2729001614344
1213	% denovo	chr2	181623055	181623055	0.181184252942842	3.2729001614344
1214	% denovo	chr2	181989080	181989080	0.181184252943089	3.2729001614344
1215	% denovo	chr2	181990926	181990926	0.181184252943237	3.2729001614344
1216	% denovo	chr3	3074240	3074240	0.112502236577792	3.2729001614344
1217	% denovo	chr3	3785419	3785419	0.119524681566123	3.2729001614344
1218	% denovo	chr3	4365615	4365615	0.0795233630252367	3.2729001614344
1219	% denovo	chr3	5904283	5904283	0.079523212366539	3.2729001614344
1220	% denovo	chr3	6430542	6430542	0.0795232123515295	3.2729001614344
1221	% denovo	chr3	6807955	6807955	0.0794908564957682	3.2729001614344
1222	% denovo	chr3	7274941	7274941	0.0794908564957682	3.2729001614344
1223	% denovo	chr3	7383666	7383666	0.139757308612003	3.2729001614344
1224	% denovo	chr3	7524526	7524526	0.124821571590134	3.2729001614344
1225	% denovo	chr3	7630063	7630063	0.124821528530558	3.2729001614344
1226	% denovo	chr3	7679863	7679863	0.118536465639446	3.2729001614344
1227	% denovo	chr3	8754874	8754874	0.118536465637767	3.2729001614344
1228	% denovo	chr3	8903411	8903411	0.153177023564332	3.2729001614344
1229	% denovo	chr3	9082402	9082402	0.133021627517394	3.2729001614344
1230	% denovo	chr3	9090464	9090464	0.133021627517345	3.2729001614344
1231	% denovo	chr3	9269819	9269819	0.132932276334504	3.2729001614344
1232	% denovo	chr3	9565087	9565087	0.132932276334504	3.2729001614344
1233	% denovo	chr3	9983632	9983632	0.105095176484641	3.2729001614344
1234	% denovo	chr3	10018673	10018673	0.105095176484641	3.2729001614344
1235	% denovo	chr3	10078784	10078784	0.105053948454674	3.2729001614344
1236	% denovo	chr3	10094254	10094254	0.0816293902286883	3.2729001614344
1237	% denovo	chr3	10312261	10312261	0.0816291076273307	3.2729001614344
1238	% denovo	chr3	10675947	10675947	0.1052812419353	3.2729001614344
1239	% denovo	chr3	10751759	10751759	0.1052812419353	3.2729001614344
1240	% denovo	chr3	11241582	11241582	0.480407109502891	3.2729001614344
1241	% denovo	chr3	11558690	11558690	0.480304294945461	3.2729001614344
1242	% denovo	chr3	12175944	12175944	0.480304294945362	3.2729001614344
1243	% denovo	chr3	12229171	12229171	0.480176161695918	3.2729001614344
1244	% denovo	chr3	12565617	12565617	0.480046045229256	3.2729001614344
1245	% denovo	chr3	13756947	13756947	0.480046045229157	3.2729001614344
1246	% denovo	chr3	14013843	14013843	0.479913912095922	3.2729001614344
1247	% denovo	chr3	14378120	14378120	0.479780127601502	3.2729001614344
1248	% denovo	chr3	14602123	14602123	0.466448047099536	3.2729001614344
1249	% denovo	chr3	15318017	15318017	0.46644781001962	3.2729001614344
1250	% denovo	chr3	15942672	15942672	0.433606533560673	3.2729001614344
1251	% denovo	chr3	16124231	16124231	0.441390940063781	3.2729001614344
1252	% denovo	chr3	16267187	16267187	0.442301103652119	3.2729001614344
1253	% denovo	chr3	16490179	16490179	0.44230110365281	3.2729001614344
1254	% denovo	chr3	17063539	17063539	0.424158134133838	3.2729001614344
1255	% denovo	chr3	17064397	17064397	0.495413486187115	3.2729001614344
1256	% denovo	chr3	17101714	17101714	0.495413745288086	3.2729001614344
1257	% denovo	chr3	17210601	17210601	0.52806124930461	3.2729001614344
1258	% denovo	chr3	17482616	17482616	0.52806124930545	3.2729001614344
1259	% denovo	chr3	17540234	17540234	0.494604445613925	3.2729001614344
1260	% denovo	chr3	17871988	17871988	0.494604118023373	3.2729001614344
1261	% denovo	chr3	17886724	17886724	0.448255793561929	3.2729001614344
1262	% denovo	chr3	18639213	18639213	0.44825579356262	3.2729001614344
1263	% denovo	chr3	18709118	18709118	0.344741167583821	3.2729001614344
1264	% denovo	chr3	18710518	18710518	0.346857875574459	3.2729001614344
1265	% denovo	chr3	18868279	18868279	0.346857875574953	3.2729001614344
1266	% denovo	chr3	19239884	19239884	0.337295143125059	3.2729001614344
1267	% denovo	chr3	19495216	19495216	0.290988470332802	3.2729001614344
1268	% denovo	chr3	19693563	19693563	0.290988470333295	3.2729001614344
1269	% denovo	chr3	20647091	20647091	0.130898854894685	3.2729001614344
1270	% denovo	chr3	20654011	20654011	0.130898854894981	3.2729001614344
1271	% denovo	chr3	20820672	20820672	0.13130133623165	3.2729001614344
1272	% denovo	chr3	21026567	21026567	0.131301336231897	3.2729001614344
1273	% denovo	chr3	21345630	21345630	0.0664190441088043	3.2729001614344
1274	% denovo	chr3	21351819	21351819	0.0664190441211971	3.2729001614344
1275	% denovo	chr3	21366752	21366752	0.0677961254066305	3.2729001614344
1276	% denovo	chr3	22035726	22035726	0.067796125406828	3.2729001614344
1277	% denovo	chr3	23439163	23439163	0.0611436451246068	3.2729001614344
1278	% denovo	chr3	25041091	25041091	0.139930004622568	3.2729001614344
1279	% denovo	chr3	26179594	26179594	0.139929967433411	3.2729001614344
1280	% denovo	chr3	26184661	26184661	0.123043252980063	3.2729001614344
1281	% denovo	chr3	26227625	26227625	0.123043252980359	3.2729001614344
1282	% denovo	chr3	26331605	26331605	0.123371865924765	3.2729001614344
1283	% denovo	chr3	27036217	27036217	0.123371865925012	3.2729001614344
1284	% denovo	chr3	27192039	27192039	0.123650320042381	3.2729001614344
1285	% denovo	chr3	27586677	27586677	0.123650320042578	3.2729001614344
1286	% denovo	chr3	27805393	27805393	0.123650320042726	3.2729001614344
1287	% denovo	chr3	27960656	27960656	0.13129555265589	3.2729001614344
1288	% denovo	chr3	28018212	28018212	0.131295552656038	3.2729001614344
1289	% denovo	chr3	28140548	28140548	0.16251360380709	3.2729001614344
1290	% denovo	chr3	28163630	28163630	0.162684642809517	3.2729001614344
1291	% denovo	chr3	28275410	28275410	0.162684642809666	3.2729001614344
1292	% denovo	chr3	28336139	28336139	0.223352497714838	3.2729001614344
1293	% denovo	chr3	28381094	28381094	0.223356391847708	3.2729001614344
1294	% denovo	chr3	28394213	28394213	0.223563603531215	3.2729001614344
1295	% denovo	chr3	28650846	28650846	0.223563603531413	3.2729001614344
1296	% denovo	chr3	28727955	28727955	0.305077145162842	3.2729001614344
1297	% denovo	chr3	31853490	31853490	0.305315365585977	3.2729001614344
1298	% denovo	chr3	32379800	32379800	0.296706826577186	3.2729001614344
1299	% denovo	chr3	32403329	32403329	0.393069635639165	3.2729001614344
1300	% denovo	chr3	32495691	32495691	0.279674736457262	3.2729001614344
1301	% denovo	chr3	33500000	33500000	0.279674736368785	3.2729001614344
1302	% denovo	chr3	33754175	33754175	0.305807803845135	3.2729001614344
1303	% denovo	chr3	33893297	33893297	0.386623166389225	3.2729001614344
1304	% denovo	chr3	33914702	33914702	0.387127105242559	3.2729001614344
1305	% denovo	chr3	33921072	33921072	0.387127105242806	3.2729001614344
1306	% denovo	chr3	33957989	33957989	0.387373318880069	3.2729001614344
1307	% denovo	chr3	34065728	34065728	0.387373318880218	3.2729001614344
1308	% denovo	chr3	35559693	35559693	0.387373318880415	3.2729001614344
1309	% denovo	chr3	35722145	35722145	0.387373318880613	3.2729001614344
1310	% denovo	chr3	36543329	36543329	0.713090334885069	3.2729001614344
1311	% denovo	chr3	36599358	36599358	0.711221120439592	3.2729001614344
1312	% denovo	chr3	36604002	36604002	0.710866137921423	3.2729001614344
1313	% denovo	chr3	36749537	36749537	0.710866137921126	3.2729001614344
1314	% denovo	chr3	36831637	36831637	0.463543065774543	3.2729001614344
1315	% denovo	chr3	36834801	36834801	0.463278120252913	3.2729001614344
1316	% denovo	chr3	37376167	37376167	0.463278120252617	3.2729001614344
1317	% denovo	chr3	37378983	37378983	0.107840446317113	3.2729001614344
1318	% denovo	chr3	37388360	37388360	0.107695653031649	3.2729001614344
1319	% denovo	chr3	37427289	37427289	0.107577241909911	3.2729001614344
1320	% denovo	chr3	37583923	37583923	0.107577241909812	3.2729001614344
1321	% denovo	chr3	37592679	37592679	0.0666930279958669	3.2729001614344
1322	% denovo	chr3	37863854	37863854	0.0666927894902882	3.2729001614344
1323	% denovo	chr3	37866764	37866764	0.0348867599610896	3.2729001614344
1324	% denovo	chr3	38483068	38483068	0.0348867227962732	3.2729001614344
1325	% denovo	chr3	38521972	38521972	9.45195231341239e-05	3.2729001614344
1326	% denovo	chr3	38523543	38523543	0.0217305315484195	3.2729001614344
1327	% denovo	chr3	38527799	38527799	0.0216874959827531	3.2729001614344
1328	% denovo	chr3	38864034	38864034	0.0216874959827037	3.2729001614344
1329	% denovo	chr3	38889885	38889885	0.0216438249556387	3.2729001614344
1330	% denovo	chr3	38923762	38923762	0.0216438249555893	3.2729001614344
1331	% denovo	chr3	39285982	39285982	0.00118912598000856	3.2729001614344
1332	% denovo	chr3	39636183	39636183	0.0451741431170273	3.2729001614344
1333	% denovo	chr3	39636407	39636407	0.0451741431169779	3.2729001614344
1334	% denovo	chr3	39650830	39650830	0.0450160549398759	3.2729001614344
1335	% denovo	chr3	40019738	40019738	0.0450160549398266	3.2729001614344
1336	% denovo	chr3	40032479	40032479	0.013589629105432	3.2729001614344
1337	% denovo	chr3	40323935	40323935	0.013589629105432	3.2729001614344
1338	% denovo	chr3	40503649	40503649	0.0159322844655615	3.2729001614344
1339	% denovo	chr3	41211676	41211676	0.0196322253412964	3.2729001614344
1340	% denovo	chr3	41356268	41356268	0.019632225341247	3.2729001614344
1341	% denovo	chr3	41542098	41542098	0.182962175914282	3.2729001614344
1342	% denovo	chr3	41579063	41579063	0.168425099669492	3.2729001614344
1343	% denovo	chr3	41921845	41921845	0.168425099669393	3.2729001614344
1344	% denovo	chr3	42149524	42149524	0.231296190428638	3.2729001614344
1345	% denovo	chr3	42559253	42559253	0.231296190428489	3.2729001614344
1346	% denovo	chr3	43138246	43138246	0.263158466909381	3.2729001614344
1347	% denovo	chr3	45939488	45939488	0.263158664959197	3.2729001614344
1348	% denovo	chr3	46151173	46151173	0.279075851574795	3.2729001614344
1349	% denovo	chr3	46156467	46156467	0.278272669199044	3.2729001614344
1350	% denovo	chr3	46170895	46170895	0.278004821387504	3.2729001614344
1351	% denovo	chr3	46405805	46405805	0.278004821387257	3.2729001614344
1352	% denovo	chr3	46809519	46809519	0.277737369718996	3.2729001614344
1353	% denovo	chr3	47475719	47475719	0.277466664838007	3.2729001614344
1354	% denovo	chr3	47994129	47994129	0.27746666483776	3.2729001614344
1355	% denovo	chr3	48076839	48076839	0.240554535213658	3.2729001614344
1356	% denovo	chr3	50297317	50297317	0.240554509827746	3.2729001614344
1357	% denovo	chr3	50309834	50309834	0.235219074884739	3.2729001614344
1358	% denovo	chr3	51187456	51187456	0.235219074884541	3.2729001614344
1359	% denovo	chr3	53053282	53053282	0.0113488819005801	3.2729001614344
1360	% denovo	chr3	53246203	53246203	0.0115140389811262	3.2729001614344
1361	% denovo	chr3	53269733	53269733	0.0115649443232039	3.2729001614344
1362	% denovo	chr3	53304733	53304733	0.0115649443232039	3.2729001614344
1363	% denovo	chr3	53599371	53599371	0.0267755004365675	3.2729001614344
1364	% denovo	chr3	54028360	54028360	0.026775500511566	3.2729001614344
1365	% denovo	chr3	54220588	54220588	0.0169551667117327	3.2729001614344
1366	% denovo	chr3	54220900	54220900	0.0169599079331038	3.2729001614344
1367	% denovo	chr3	54280419	54280419	0.0169599079331038	3.2729001614344
1368	% denovo	chr3	54423171	54423171	0.0466931293831276	3.2729001614344
1369	% denovo	chr3	54815750	54815750	0.046693436560869	3.2729001614344
1370	% denovo	chr3	54816651	54816651	0.15204030415995	3.2729001614344
1371	% denovo	chr3	54819603	54819603	0.15204030415995	3.2729001614344
1372	% denovo	chr3	54942397	54942397	0.0238546221810029	3.2729001614344
1373	% denovo	chr3	55027501	55027501	0.0238310808953074	3.2729001614344
1374	% denovo	chr3	55044831	55044831	0.0238310808953074	3.2729001614344
1375	% denovo	chr3	55049341	55049341	0.00113473678300521	3.2729001614344
1376	% denovo	chr3	55477054	55477054	0.00113471558318081	3.2729001614344
1377	% denovo	chr3	55491830	55491830	3.67391350206237e-05	3.2729001614344
1378	% denovo	chr3	56450248	56450248	3.67391350206237e-05	3.2729001614344
1379	% denovo	chr3	56466293	56466293	0.0126899146008001	3.2729001614344
1380	% denovo	chr3	56491455	56491455	0.0126898997241496	3.2729001614344
1381	% denovo	chr3	56700156	56700156	0.00574122879114464	3.2729001614344
1382	% denovo	chr3	57313213	57313213	0.0239483580900948	3.2729001614344
1383	% denovo	chr3	57334874	57334874	0.0240446540486178	3.2729001614344
1384	% denovo	chr3	57335296	57335296	0.0240955578872211	3.2729001614344
1385	% denovo	chr3	57442620	57442620	0.0240955578872211	3.2729001614344
1386	% denovo	chr3	57444289	57444289	0.024562033293145	3.2729001614344
1387	% denovo	chr3	57609577	57609577	0.0400812320518494	3.2729001614344
1388	% denovo	chr3	57673432	57673432	0.0495706510848067	3.2729001614344
1389	% denovo	chr3	57820440	57820440	0.0495706697347333	3.2729001614344
1390	% denovo	chr3	57823293	57823293	0.0525490714695765	3.2729001614344
1391	% denovo	chr3	58021842	58021842	0.052549071470169	3.2729001614344
1392	% denovo	chr3	58489483	58489483	0.0540079684812626	3.2729001614344
1393	% denovo	chr3	58489919	58489919	0.0349600346485619	3.2729001614344
1394	% denovo	chr3	59157742	59157742	0.0358821414521125	3.2729001614344
1395	% denovo	chr3	61218458	61218458	0.0199359809180225	3.2729001614344
1396	% denovo	chr3	61219576	61219576	0.00538307369103251	3.2729001614344
1397	% denovo	chr3	61220059	61220059	0.00538307369118063	3.2729001614344
1398	% denovo	chr3	61268249	61268249	0.00536965316430667	3.2729001614344
1399	% denovo	chr3	62391679	62391679	0.00536965137253995	3.2729001614344
1400	% denovo	chr3	62583867	62583867	0.00531046721311236	3.2729001614344
1401	% denovo	chr3	63506592	63506592	0.00531046721326049	3.2729001614344
1402	% denovo	chr3	63714990	63714990	0.0107829864149378	3.2729001614344
1403	% denovo	chr3	64196719	64196719	0.010782986415086	3.2729001614344
1404	% denovo	chr3	64292324	64292324	0.0397620332863423	3.2729001614344
1405	% denovo	chr3	64367702	64367702	0.014372419924827	3.2729001614344
1406	% denovo	chr3	65480179	65480179	0.0143724199250738	3.2729001614344
1407	% denovo	chr3	65489299	65489299	0.0659210708415996	3.2729001614344
1408	% denovo	chr3	65524002	65524002	0.0665637186898961	3.2729001614344
1409	% denovo	chr3	65564009	65564009	0.196662199160468	3.2729001614344
1410	% denovo	chr3	65658740	65658740	0.196662285231875	3.2729001614344
1411	% denovo	chr3	65670862	65670862	0.21026184486906	3.2729001614344
1412	% denovo	chr3	66668617	66668617	0.210261940305053	3.2729001614344
1413	% denovo	chr3	67168368	67168368	0.222877110380496	3.2729001614344
1414	% denovo	chr3	67229571	67229571	0.222877196841954	3.2729001614344
1415	% denovo	chr3	67234797	67234797	0.234046778676159	3.2729001614344
1416	% denovo	chr3	67501259	67501259	0.234046763306415	3.2729001614344
1417	% denovo	chr3	68084635	68084635	0.25594243408254	3.2729001614344
1418	% denovo	chr3	68092749	68092749	0.258201722401631	3.2729001614344
1419	% denovo	chr3	68142117	68142117	0.258201722402519	3.2729001614344
1420	% denovo	chr3	68142802	68142802	0.25931762798534	3.2729001614344
1421	% denovo	chr3	69017176	69017176	0.25931762798618	3.2729001614344
1422	% denovo	chr3	69025720	69025720	0.260426420438	3.2729001614344
1423	% denovo	chr3	69358756	69358756	0.260426420438938	3.2729001614344
1424	% denovo	chr3	69487344	69487344	0.258416157966479	3.2729001614344
1425	% denovo	chr3	69522341	69522341	0.2584161579649	3.2729001614344
1426	% denovo	chr3	69526423	69526423	0.270930496199531	3.2729001614344
1427	% denovo	chr3	69969832	69969832	0.270930496197901	3.2729001614344
1428	% denovo	chr3	70040760	70040760	0.268815597531322	3.2729001614344
1429	% denovo	chr3	70474401	70474401	0.175592175092873	3.2729001614344
1430	% denovo	chr3	70616514	70616514	0.175592175091442	3.2729001614344
1431	% denovo	chr3	72658698	72658698	0.17559217509001	3.2729001614344
1432	% denovo	chr3	72906480	72906480	0.175592175091096	3.2729001614344
1433	% denovo	chr3	74616716	74616716	0.204554612550927	3.2729001614344
1434	% denovo	chr3	74704013	74704013	0.203352265308747	3.2729001614344
1435	% denovo	chr3	75472116	75472116	0.203352265307759	3.2729001614344
1436	% denovo	chr3	76579840	76579840	0.253622192929813	3.2729001614344
1437	% denovo	chr3	76730162	76730162	0.253622192928529	3.2729001614344
1438	% denovo	chr3	77206503	77206503	0.251985783190502	3.2729001614344
1439	% denovo	chr3	77431855	77431855	0.251985783189169	3.2729001614344
1440	% denovo	chr3	79673954	79673954	0.0190290329200528	3.2729001614344
1441	% denovo	chr3	81192270	81192270	0.0190518808637673	3.2729001614344
1442	% denovo	chr3	81207893	81207893	0.0190518808639154	3.2729001614344
1443	% denovo	chr3	81629810	81629810	0.0190518808640141	3.2729001614344
1444	% denovo	chr3	82395970	82395970	0.0186600719801256	3.2729001614344
1445	% denovo	chr3	84235055	84235055	0.0587514096776961	3.2729001614344
1446	% denovo	chr3	84943825	84943825	0.0587514096729069	3.2729001614344
1447	% denovo	chr3	86049125	86049125	0.104919188567282	3.2729001614344
1448	% denovo	chr3	86127915	86127915	0.104919118437661	3.2729001614344
1449	% denovo	chr3	86325415	86325415	0.0629959429975066	3.2729001614344
1450	% denovo	chr3	87757846	87757846	0.0629959007425224	3.2729001614344
1451	% denovo	chr3	87854865	87854865	0.00539643284360117	3.2729001614344
1452	% denovo	chr3	87911739	87911739	0.00551000325371391	3.2729001614344
1453	% denovo	chr3	89061555	89061555	0.00551000325376328	3.2729001614344
1454	% denovo	chr3	89361111	89361111	0.0633638156405952	3.2729001614344
1455	% denovo	chr3	90102849	90102849	0.0636167998079544	3.2729001614344
1456	% denovo	chr3	90247730	90247730	0.0763722128867228	3.2729001614344
1457	% denovo	chr3	90412813	90412813	0.0763722128868709	3.2729001614344
1458	% denovo	chr3	90470819	90470819	0.0444910464239973	3.2729001614344
1459	% denovo	chr3	90660613	90660613	0.0444910464240467	3.2729001614344
1460	% denovo	chr3	90704923	90704923	0.0878716114176648	3.2729001614344
1461	% denovo	chr3	91415184	91415184	0.0878716114177142	3.2729001614344
1462	% denovo	chr3	92575241	92575241	0.0880017547646785	3.2729001614344
1463	% denovo	chr3	92636321	92636321	0.0880017547647773	3.2729001614344
1464	% denovo	chr3	93482736	93482736	0.145758230092736	3.2729001614344
1465	% denovo	chr3	93587177	93587177	0.145929340548193	3.2729001614344
1466	% denovo	chr3	95684095	95684095	0.145929340548341	3.2729001614344
1467	% denovo	chr3	98283046	98283046	0.0365126400041272	3.2729001614344
1468	% denovo	chr3	98770322	98770322	0.0669003706751975	3.2729001614344
1469	% denovo	chr3	99553039	99553039	0.0669004200669827	3.2729001614344
1470	% denovo	chr3	100387920	100387920	0.0171658188516406	3.2729001614344
1471	% denovo	chr3	100719694	100719694	0.0171658188513444	3.2729001614344
1472	% denovo	chr3	100975581	100975581	0.026734044681049	3.2729001614344
1473	% denovo	chr3	101161251	101161251	0.0267340211999684	3.2729001614344
1474	% denovo	chr3	101212832	101212832	0.0267340211996228	3.2729001614344
1475	% denovo	chr3	101609993	101609993	0.0287206718403973	3.2729001614344
1476	% denovo	chr3	101709308	101709308	0.0287206718400516	3.2729001614344
1477	% denovo	chr3	102111029	102111029	0.0153758341162414	3.2729001614344
1478	% denovo	chr3	105059546	105059546	0.00723140540218882	3.2729001614344
1479	% denovo	chr3	105115576	105115576	2.43567603519851e-07	3.2729001614344
1480	% denovo	chr3	105470404	105470404	2.43567603519851e-07	3.2729001614344
1481	% denovo	chr3	105668100	105668100	0.00237162036116275	3.2729001614344
1482	% denovo	chr3	105834691	105834691	0.00237162036091588	3.2729001614344
1483	% denovo	chr3	106965080	106965080	0.00208963074337732	3.2729001614344
1484	% denovo	chr3	107129194	107129194	0.000770298324195238	3.2729001614344
1485	% denovo	chr3	107471134	107471134	0.000770298324293985	3.2729001614344
1486	% denovo	chr3	109019106	109019106	0.031297111131498	3.2729001614344
1487	% denovo	chr3	109192406	109192406	0.0312971111318436	3.2729001614344
1488	% denovo	chr3	109429337	109429337	0.019003298250557	3.2729001614344
1489	% denovo	chr3	109660551	109660551	0.0184098064882582	3.2729001614344
1490	% denovo	chr3	109677215	109677215	0.018409806487962	3.2729001614344
1491	% denovo	chr3	109689396	109689396	0.0180420046793021	3.2729001614344
1492	% denovo	chr3	109754787	109754787	0.0180420046790059	3.2729001614344
1493	% denovo	chr3	110554026	110554026	0.018042004678759	3.2729001614344
1494	% denovo	chr3	111217854	111217854	0.0157512755361637	3.2729001614344
1495	% denovo	chr3	111871415	111871415	0.0157512755344356	3.2729001614344
1496	% denovo	chr3	112233832	112233832	0.00763173308744786	3.2729001614344
1497	% denovo	chr3	113030160	113030160	0.00763173308621352	3.2729001614344
1498	% denovo	chr3	113034138	113034138	0.0254201131081094	3.2729001614344
1499	% denovo	chr3	113087963	113087963	0.0200873570849495	3.2729001614344
1500	% denovo	chr3	114753087	114753087	0.0200873570829252	3.2729001614344
1501	% denovo	chr3	115349979	115349979	0.0200873570809996	3.2729001614344
1502	% denovo	chr3	115863160	115863160	0.0131553759359326	3.2729001614344
1503	% denovo	chr3	116719272	116719272	0.0111084047535807	3.2729001614344
1504	% denovo	chr3	116892425	116892425	0.0111084047520501	3.2729001614344
1505	% denovo	chr3	116991680	116991680	0.00937716736092904	3.2729001614344
1506	% denovo	chr3	118516290	118516290	0.114685171439119	3.2729001614344
1507	% denovo	chr3	118587157	118587157	0.114685260382389	3.2729001614344
1508	% denovo	chr3	119313675	119313675	0.114685260391375	3.2729001614344
1509	% denovo	chr3	119721932	119721932	0.106472229795505	3.2729001614344
1510	% denovo	chr3	120431181	120431181	0.106472229795505	3.2729001614344
1511	% denovo	chr3	120902279	120902279	0.124413495364515	3.2729001614344
1512	% denovo	chr3	121798499	121798499	0.124413497285986	3.2729001614344
1513	% denovo	chr3	121852558	121852558	0.131487450136985	3.2729001614344
1514	% denovo	chr3	122540316	122540316	0.136685876227051	3.2729001614344
1515	% denovo	chr3	123317951	123317951	0.136685896553703	3.2729001614344
1516	% denovo	chr3	123374129	123374129	0.139214481529961	3.2729001614344
1517	% denovo	chr3	123392033	123392033	0.139214481529961	3.2729001614344
1518	% denovo	chr3	123395273	123395273	0.0895004454970223	3.2729001614344
1519	% denovo	chr3	125607947	125607947	0.0895000606747562	3.2729001614344
1520	% denovo	chr3	126082933	126082933	0.089500230006191	3.2729001614344
1521	% denovo	chr3	126116071	126116071	0.134591868946325	3.2729001614344
1522	% denovo	chr3	126198177	126198177	0.134591868946374	3.2729001614344
1523	% denovo	chr3	126413662	126413662	0.134941773633453	3.2729001614344
1524	% denovo	chr3	126965947	126965947	0.133993850850092	3.2729001614344
1525	% denovo	chr3	127273115	127273115	0.117939371349448	3.2729001614344
1526	% denovo	chr3	128292534	128292534	0.0811014493689636	3.2729001614344
1527	% denovo	chr3	128636596	128636596	0.0811014493690623	3.2729001614344
1528	% denovo	chr3	128871470	128871470	0.081101451474055	3.2729001614344
1529	% denovo	chr3	129037564	129037564	0.0623605136193073	3.2729001614344
1530	% denovo	chr3	129255528	129255528	0.0623605136192085	3.2729001614344
1531	% denovo	chr3	129291933	129291933	0.0623605136191591	3.2729001614344
1532	% denovo	chr3	129482611	129482611	0.339856788095478	3.2729001614344
1533	% denovo	chr3	129497470	129497470	0.173704426328837	3.2729001614344
1534	% denovo	chr3	129506073	129506073	0.173220714879761	3.2729001614344
1535	% denovo	chr3	129509954	129509954	0.173454289932502	3.2729001614344
1536	% denovo	chr3	129642753	129642753	0.173454289930824	3.2729001614344
1537	% denovo	chr3	129645016	129645016	0.166874861349447	3.2729001614344
1538	% denovo	chr3	129825026	129825026	0.159857707282792	3.2729001614344
1539	% denovo	chr3	130161682	130161682	0.159857707280866	3.2729001614344
1540	% denovo	chr3	130197550	130197550	0.144795143380694	3.2729001614344
1541	% denovo	chr3	130314842	130314842	0.144795143378867	3.2729001614344
1542	% denovo	chr3	130358990	130358990	0.115388524259974	3.2729001614344
1543	% denovo	chr3	130996637	130996637	0.115388314644202	3.2729001614344
1544	% denovo	chr3	131031652	131031652	0.0877965883241279	3.2729001614344
1545	% denovo	chr3	131351120	131351120	0.083010147739225	3.2729001614344
1546	% denovo	chr3	132174353	132174353	0.0830101477378425	3.2729001614344
1547	% denovo	chr3	132233184	132233184	0.0581907961617582	3.2729001614344
1548	% denovo	chr3	132631028	132631028	0.0543364769884299	3.2729001614344
1549	% denovo	chr3	132687902	132687902	0.0332194179286764	3.2729001614344
1550	% denovo	chr3	134248655	134248655	0.00630271179567995	3.2729001614344
1551	% denovo	chr3	134366544	134366544	0.00425601886423259	3.2729001614344
1552	% denovo	chr3	134523036	134523036	0.0277299000092001	3.2729001614344
1553	% denovo	chr3	135171359	135171359	0.0277299000092001	3.2729001614344
1554	% denovo	chr3	135444445	135444445	0.0277598608368502	3.2729001614344
1555	% denovo	chr3	135471025	135471025	0.027759860836949	3.2729001614344
1556	% denovo	chr3	135952860	135952860	0.0245000121919942	3.2729001614344
1557	% denovo	chr3	136705573	136705573	0.0245000121919942	3.2729001614344
1558	% denovo	chr3	136708713	136708713	0.0245323775195311	3.2729001614344
1559	% denovo	chr3	136918958	136918958	0.0573040843856229	3.2729001614344
1560	% denovo	chr3	137126151	137126151	0.0573040843856229	3.2729001614344
1561	% denovo	chr3	137158095	137158095	0.0573531685477148	3.2729001614344
1562	% denovo	chr3	137195998	137195998	0.0573531685477641	3.2729001614344
1563	% denovo	chr3	137336616	137336616	0.0813447894090252	3.2729001614344
1564	% denovo	chr3	137344013	137344013	0.0814673577142428	3.2729001614344
1565	% denovo	chr3	138244709	138244709	0.0814673577142922	3.2729001614344
1566	% denovo	chr3	138272923	138272923	0.0648387502249376	3.2729001614344
1567	% denovo	chr3	138496613	138496613	0.064838750224987	3.2729001614344
1568	% denovo	chr3	138557090	138557090	0.0769722071475535	3.2729001614344
1569	% denovo	chr3	138765792	138765792	0.0769722600741404	3.2729001614344
1570	% denovo	chr3	138815118	138815118	0.0887275416336037	3.2729001614344
1571	% denovo	chr3	138817159	138817159	0.0727308694701534	3.2729001614344
1572	% denovo	chr3	138905938	138905938	0.0649407321946349	3.2729001614344
1573	% denovo	chr3	139121346	139121346	0.0649406369570742	3.2729001614344
1574	% denovo	chr3	139354330	139354330	0.0840002987473478	3.2729001614344
1575	% denovo	chr3	139469113	139469113	0.0843136343708023	3.2729001614344
1576	% denovo	chr3	140134390	140134390	0.0843136343709011	3.2729001614344
1577	% denovo	chr3	140287926	140287926	0.118111356781474	3.2729001614344
1578	% denovo	chr3	140374071	140374071	0.118316220109554	3.2729001614344
1579	% denovo	chr3	140679122	140679122	0.118316220109752	3.2729001614344
1580	% denovo	chr3	141521212	141521212	0.130130052507588	3.2729001614344
1581	% denovo	chr3	141710411	141710411	0.130130431351357	3.2729001614344
1582	% denovo	chr3	141724344	141724344	0.18151013004195	3.2729001614344
1583	% denovo	chr3	141733523	141733523	0.36049082918337	3.2729001614344
1584	% denovo	chr3	141827741	141827741	0.304796502806003	3.2729001614344
1585	% denovo	chr3	141942971	141942971	0.272938289690916	3.2729001614344
1586	% denovo	chr3	142041673	142041673	0.273732902561064	3.2729001614344
1587	% denovo	chr3	142113201	142113201	0.370342719471003	3.2729001614344
1588	% denovo	chr3	142631403	142631403	0.370342719471398	3.2729001614344
1589	% denovo	chr3	142634891	142634891	0.370845645141134	3.2729001614344
1590	% denovo	chr3	143499185	143499185	0.370845645139258	3.2729001614344
1591	% denovo	chr3	143527973	143527973	0.370845645137481	3.2729001614344
1592	% denovo	chr3	143559076	143559076	0.370845645135654	3.2729001614344
1593	% denovo	chr3	143602237	143602237	0.0987147848047599	3.2729001614344
1594	% denovo	chr3	143742428	143742428	0.0988940242016378	3.2729001614344
1595	% denovo	chr3	144209330	144209330	0.153645627153793	3.2729001614344
1596	% denovo	chr3	144256650	144256650	0.153645627153942	3.2729001614344
1597	% denovo	chr3	144459046	144459046	0.16899677755294	3.2729001614344
1598	% denovo	chr3	144666385	144666385	0.0944117321953965	3.2729001614344
1599	% denovo	chr3	144672147	144672147	0.0947437350136751	3.2729001614344
1600	% denovo	chr3	145005204	145005204	0.0947437350137739	3.2729001614344
1601	% denovo	chr3	145237338	145237338	0.0158758515007352	3.2729001614344
1602	% denovo	chr3	145238032	145238032	0.0160104815255258	3.2729001614344
1603	% denovo	chr3	145635320	145635320	0.0160104815255752	3.2729001614344
1604	% denovo	chr3	145800515	145800515	0.0281074593693233	3.2729001614344
1605	% denovo	chr3	145864502	145864502	0.0515471883134475	3.2729001614344
1606	% denovo	chr3	145989455	145989455	0.0515471883134969	3.2729001614344
1607	% denovo	chr3	146613483	146613483	0.065502440375219	3.2729001614344
1608	% denovo	chr3	146632865	146632865	0.0656334376618104	3.2729001614344
1609	% denovo	chr3	147102508	147102508	0.0656334376619091	3.2729001614344
1610	% denovo	chr3	147331131	147331131	0.112417369536704	3.2729001614344
1611	% denovo	chr3	148065034	148065034	0.0360583059003616	3.2729001614344
1612	% denovo	chr3	148107130	148107130	0.00672382043372673	3.2729001614344
1613	% denovo	chr3	148808672	148808672	0.0067238254195682	3.2729001614344
1614	% denovo	chr3	149181759	149181759	0.0039782903876494	3.2729001614344
1615	% denovo	chr3	149328925	149328925	0.0039782903876494	3.2729001614344
1616	% denovo	chr3	149648234	149648234	0.00457621194280997	3.2729001614344
1617	% denovo	chr3	150010815	150010815	0.00457621194290872	3.2729001614344
1618	% denovo	chr3	150359533	150359533	0.0124000105775405	3.2729001614344
1619	% denovo	chr3	150434753	150434753	0.012400123675347	3.2729001614344
1620	% denovo	chr3	150558111	150558111	0.0112927580001086	3.2729001614344
1621	% denovo	chr3	150599308	150599308	0.011292758000158	3.2729001614344
1622	% denovo	chr3	150640464	150640464	0.000463643974191978	3.2729001614344
1623	% denovo	chr3	150859743	150859743	0.000463632071064497	3.2729001614344
1624	% denovo	chr3	151340029	151340029	0.000172666246550052	3.2729001614344
1625	% denovo	chr3	151382601	151382601	0.000680840266394116	3.2729001614344
1626	% denovo	chr3	151407060	151407060	0.00068084558980266	3.2729001614344
1627	% denovo	chr3	151492533	151492533	0.00151864909500355	3.2729001614344
1628	% denovo	chr3	151564321	151564321	0.00152261201561928	3.2729001614344
1629	% denovo	chr3	154323540	154323540	0.156028309414479	3.2729001614344
1630	% denovo	chr3	154324568	154324568	0.156028309414479	3.2729001614344
1631	% denovo	chr3	154777283	154777283	0.156086363142753	3.2729001614344
1632	% denovo	chr3	154968691	154968691	0.156086363142753	3.2729001614344
1633	% denovo	chr3	155541975	155541975	0.187611965742697	3.2729001614344
1634	% denovo	chr3	155679153	155679153	0.187497290953837	3.2729001614344
1635	% denovo	chr3	155782709	155782709	0.242374438006807	3.2729001614344
1636	% denovo	chr3	156034374	156034374	0.242374438006807	3.2729001614344
1637	% denovo	chr3	157165140	157165140	0.0562033317239423	3.2729001614344
1638	% denovo	chr3	157329858	157329858	0.164932172966706	3.2729001614344
1639	% denovo	chr3	157519789	157519789	0.248768653056833	3.2729001614344
1640	% denovo	chr3	157837356	157837356	0.248601447412958	3.2729001614344
1641	% denovo	chr3	158258737	158258737	0.248601447412958	3.2729001614344
1642	% denovo	chr3	158396394	158396394	0.234407283400352	3.2729001614344
1643	% denovo	chr3	159474067	159474067	0.234407283400352	3.2729001614344
1644	% denovo	chr3	159812056	159812056	0.234407283400303	3.2729001614344
1645	% denovo	chr3	159855533	159855533	0.234407283400303	3.2729001614344
1646	% denovo	chr4	3368414	3368414	0.00290248608784746	3.2729001614344
1647	% denovo	chr4	3569913	3569913	0.00282947245723149	3.2729001614344
1648	% denovo	chr4	4036026	4036026	0.00132792501848156	3.2729001614344
1649	% denovo	chr4	5435867	5435867	0.00132793749824292	3.2729001614344
1650	% denovo	chr4	5599068	5599068	0.0361768197319051	3.2729001614344
1651	% denovo	chr4	5679249	5679249	0.0361768197316582	3.2729001614344
1652	% denovo	chr4	5958121	5958121	0.0337149212514311	3.2729001614344
1653	% denovo	chr4	6374701	6374701	0.0337149035107681	3.2729001614344
1654	% denovo	chr4	6889944	6889944	0.00552943947027205	3.2729001614344
1655	% denovo	chr4	6893556	6893556	0.00525370275450762	3.2729001614344
1656	% denovo	chr4	6910337	6910337	0.00511828040894264	3.2729001614344
1657	% denovo	chr4	7723499	7723499	0.0145301220843288	3.2729001614344
1658	% denovo	chr4	8237772	8237772	0.00654205898783235	3.2729001614344
1659	% denovo	chr4	8972393	8972393	0.00654195185706822	3.2729001614344
1660	% denovo	chr4	9133479	9133479	0.0113715684946893	3.2729001614344
1661	% denovo	chr4	9247190	9247190	0.0113715684944918	3.2729001614344
1662	% denovo	chr4	9257136	9257136	0.00982976835307964	3.2729001614344
1663	% denovo	chr4	9276717	9276717	0.0101662098298857	3.2729001614344
1664	% denovo	chr4	9417480	9417480	0.00778850470680201	3.2729001614344
1665	% denovo	chr4	9418983	9418983	0.00808442959073813	3.2729001614344
1666	% denovo	chr4	9463709	9463709	0.00901368158700245	3.2729001614344
1667	% denovo	chr4	9558130	9558130	0.00901368158724932	3.2729001614344
1668	% denovo	chr4	9653169	9653169	0.00932914790557826	3.2729001614344
1669	% denovo	chr4	10049820	10049820	0.0093291479058745	3.2729001614344
1670	% denovo	chr4	10059838	10059838	0.0145048446337075	3.2729001614344
1671	% denovo	chr4	10214996	10214996	0.0293750701681177	3.2729001614344
1672	% denovo	chr4	10819404	10819404	0.0293752012400253	3.2729001614344
1673	% denovo	chr4	10895273	10895273	0.0642967128758038	3.2729001614344
1674	% denovo	chr4	11089162	11089162	0.0642968437072129	3.2729001614344
1675	% denovo	chr4	11171465	11171465	0.0954065017346393	3.2729001614344
1676	% denovo	chr4	11584315	11584315	0.0954065017354786	3.2729001614344
1677	% denovo	chr4	12009031	12009031	0.00780660215303733	3.2729001614344
1678	% denovo	chr4	12575755	12575755	0.0137029894668161	3.2729001614344
1679	% denovo	chr4	13126645	13126645	0.0137029894671123	3.2729001614344
1680	% denovo	chr4	13319237	13319237	0.0379942550744619	3.2729001614344
1681	% denovo	chr4	13354610	13354610	0.0379942550749557	3.2729001614344
1682	% denovo	chr4	13365690	13365690	0.0540574266920616	3.2729001614344
1683	% denovo	chr4	13399129	13399129	0.0540574266927035	3.2729001614344
1684	% denovo	chr4	13767123	13767123	0.0548394755253049	3.2729001614344
1685	% denovo	chr4	13775801	13775801	0.054839475525848	3.2729001614344
1686	% denovo	chr4	13827962	13827962	0.055619708208445	3.2729001614344
1687	% denovo	chr4	13837845	13837845	0.0563943806769011	3.2729001614344
1688	% denovo	chr4	13897101	13897101	0.0136127323286043	3.2729001614344
1689	% denovo	chr4	16430885	16430885	0.00690768746739517	3.2729001614344
1690	% denovo	chr4	16446894	16446894	0.00709855965039644	3.2729001614344
1691	% denovo	chr4	16488227	16488227	0.00729108191007956	3.2729001614344
1692	% denovo	chr4	16492295	16492295	0.00748489417430783	3.2729001614344
1693	% denovo	chr4	18403165	18403165	0.00748489417445595	3.2729001614344
1694	% denovo	chr4	18549080	18549080	0.0374437385086219	3.2729001614344
1695	% denovo	chr4	18618735	18618735	0.0378829424107405	3.2729001614344
1696	% denovo	chr4	19129367	19129367	0.0378829424110861	3.2729001614344
1697	% denovo	chr4	19312939	19312939	0.0390505354434421	3.2729001614344
1698	% denovo	chr4	19574375	19574375	0.0390505016777982	3.2729001614344
1699	% denovo	chr4	19581204	19581204	0.0351549884248535	3.2729001614344
1700	% denovo	chr4	19614278	19614278	0.0351549884251004	3.2729001614344
1701	% denovo	chr4	19726311	19726311	0.0417734472004806	3.2729001614344
1702	% denovo	chr4	19950642	19950642	0.0417733160658192	3.2729001614344
1703	% denovo	chr4	19958912	19958912	0.0283407032568676	3.2729001614344
1704	% denovo	chr4	20010291	20010291	0.0287326088526609	3.2729001614344
1705	% denovo	chr4	20195660	20195660	0.0287326088529571	3.2729001614344
1706	% denovo	chr4	20272957	20272957	0.041544045357434	3.2729001614344
1707	% denovo	chr4	20488696	20488696	0.0415440453612851	3.2729001614344
1708	% denovo	chr4	20519098	20519098	0.0738733333589228	3.2729001614344
1709	% denovo	chr4	20779557	20779557	0.0755087224558697	3.2729001614344
1710	% denovo	chr4	21682582	21682582	0.0755087224562647	3.2729001614344
1711	% denovo	chr4	21855857	21855857	0.0687019961436918	3.2729001614344
1712	% denovo	chr4	22184882	22184882	0.0687020271017078	3.2729001614344
1713	% denovo	chr4	22236341	22236341	0.0924638687551383	3.2729001614344
1714	% denovo	chr4	22392643	22392643	0.0924638687556814	3.2729001614344
1715	% denovo	chr4	22550457	22550457	0.148228721476255	3.2729001614344
1716	% denovo	chr4	22923659	22923659	0.148228721476799	3.2729001614344
1717	% denovo	chr4	22965960	22965960	0.148952965159159	3.2729001614344
1718	% denovo	chr4	23295512	23295512	0.148952965159159	3.2729001614344
1719	% denovo	chr4	28322410	28322410	0.318987927165376	3.2729001614344
1720	% denovo	chr4	29260447	29260447	0.0168655845789989	3.2729001614344
1721	% denovo	chr4	29263237	29263237	0.0168392336435595	3.2729001614344
1722	% denovo	chr4	29273870	29273870	0.0166501790525176	3.2729001614344
1723	% denovo	chr4	30761996	30761996	0.0166463010527079	3.2729001614344
1724	% denovo	chr4	30827560	30827560	0.0257282711985057	3.2729001614344
1725	% denovo	chr4	31118277	31118277	0.0257282711985057	3.2729001614344
1726	% denovo	chr4	31183993	31183993	0.0260525630896515	3.2729001614344
1727	% denovo	chr4	31862774	31862774	0.0260525034876597	3.2729001614344
1728	% denovo	chr4	32020243	32020243	0.0152957168203271	3.2729001614344
1729	% denovo	chr4	32075606	32075606	0.0152957168202777	3.2729001614344
1730	% denovo	chr4	32100454	32100454	0.021260919293881	3.2729001614344
1731	% denovo	chr4	32200491	32200491	0.0212284340454564	3.2729001614344
1732	% denovo	chr4	32808326	32808326	0.0212284340454564	3.2729001614344
1733	% denovo	chr4	32933218	32933218	0.0368775867101824	3.2729001614344
1734	% denovo	chr4	32933306	32933306	0.0368775867101824	3.2729001614344
1735	% denovo	chr4	33013826	33013826	0.0368223872812054	3.2729001614344
1736	% denovo	chr4	33181426	33181426	0.00104761274807734	3.2729001614344
1737	% denovo	chr4	33268330	33268330	0.00104945140847809	3.2729001614344
1738	% denovo	chr4	33274838	33274838	0.00104945140847809	3.2729001614344
1739	% denovo	chr4	33316763	33316763	0.000685111867682611	3.2729001614344
1740	% denovo	chr4	33748049	33748049	0.00633569272360473	3.2729001614344
1741	% denovo	chr4	33943415	33943415	0.00135319721432357	3.2729001614344
1742	% denovo	chr4	33954044	33954044	0.000840651158420571	3.2729001614344
1743	% denovo	chr4	33977539	33977539	0.00084065115827245	3.2729001614344
1744	% denovo	chr4	33995127	33995127	0.000696534810125673	3.2729001614344
1745	% denovo	chr4	34000698	34000698	0.000696534810026926	3.2729001614344
1746	% denovo	chr4	34049618	34049618	0.000565485738316195	3.2729001614344
1747	% denovo	chr4	35049506	35049506	0.000565485738217448	3.2729001614344
1748	% denovo	chr4	35145013	35145013	0.000507629272350598	3.2729001614344
1749	% denovo	chr4	35389460	35389460	0.000507629272301224	3.2729001614344
1750	% denovo	chr4	35441315	35441315	0.00306340878623235	3.2729001614344
1751	% denovo	chr4	36464533	36464533	0.00306340878647921	3.2729001614344
1752	% denovo	chr4	40278465	40278465	0.00215093836706862	3.2729001614344
1753	% denovo	chr4	40731591	40731591	0.00712443676539591	3.2729001614344
1754	% denovo	chr4	41025574	41025574	0.00560558301923128	3.2729001614344
1755	% denovo	chr4	41176874	41176874	0.00156394913282718	3.2729001614344
1756	% denovo	chr4	41191816	41191816	0.00157220783642297	3.2729001614344
1757	% denovo	chr4	41655291	41655291	0.00157220783642297	3.2729001614344
1758	% denovo	chr4	41706113	41706113	0.000509582995576395	3.2729001614344
1759	% denovo	chr4	41717024	41717024	0.000509582995576395	3.2729001614344
1760	% denovo	chr4	42872657	42872657	6.07770991917057e-05	3.2729001614344
1761	% denovo	chr4	42957959	42957959	6.07770991917057e-05	3.2729001614344
1762	% denovo	chr4	42965587	42965587	5.83276361806042e-05	3.2729001614344
1763	% denovo	chr4	43933813	43933813	5.83276361806042e-05	3.2729001614344
1764	% denovo	chr4	43954168	43954168	1.6019107929968e-05	3.2729001614344
1765	% denovo	chr4	44253102	44253102	1.6019107929968e-05	3.2729001614344
1766	% denovo	chr4	44260572	44260572	0.0169622734789254	3.2729001614344
1767	% denovo	chr4	45419014	45419014	0.0169622996501742	3.2729001614344
1768	% denovo	chr4	45489432	45489432	0.0202176933735906	3.2729001614344
1769	% denovo	chr4	45894905	45894905	0.0202176933734425	3.2729001614344
1770	% denovo	chr4	45948990	45948990	0.0208414038893711	3.2729001614344
1771	% denovo	chr4	45965672	45965672	0.0208414038892723	3.2729001614344
1772	% denovo	chr4	45972893	45972893	0.0205517963763977	3.2729001614344
1773	% denovo	chr4	46153246	46153246	0.0205517963762989	3.2729001614344
1774	% denovo	chr4	46276115	46276115	0.107301509580593	3.2729001614344
1775	% denovo	chr4	46280050	46280050	0.107301509580099	3.2729001614344
1776	% denovo	chr4	46855266	46855266	0.146656611191483	3.2729001614344
1777	% denovo	chr4	46914512	46914512	0.145485059191359	3.2729001614344
1778	% denovo	chr4	46916859	46916859	0.145485059191161	3.2729001614344
1779	% denovo	chr4	46923425	46923425	0.144885022747481	3.2729001614344
1780	% denovo	chr4	47086306	47086306	0.144885022747234	3.2729001614344
1781	% denovo	chr4	47699478	47699478	0.143948730490959	3.2729001614344
1782	% denovo	chr4	49591559	49591559	0.0953936056665248	3.2729001614344
1783	% denovo	chr4	49720584	49720584	0.0953936056664754	3.2729001614344
1784	% denovo	chr4	49771292	49771292	0.0389105427245488	3.2729001614344
1785	% denovo	chr4	50682795	50682795	0.0389105427244994	3.2729001614344
1786	% denovo	chr4	50868200	50868200	0.0651025879793622	3.2729001614344
1787	% denovo	chr4	51281599	51281599	0.0651025879794116	3.2729001614344
1788	% denovo	chr4	52592589	52592589	0.0387864439760348	3.2729001614344
1789	% denovo	chr4	53142706	53142706	0.0313626548267163	3.2729001614344
1790	% denovo	chr4	53927802	53927802	0.0313626548267163	3.2729001614344
1791	% denovo	chr4	54194913	54194913	0.0440821855519348	3.2729001614344
1792	% denovo	chr4	54875348	54875348	0.0440821855518854	3.2729001614344
1793	% denovo	chr4	54898634	54898634	0.0440349893654998	3.2729001614344
1794	% denovo	chr4	54903487	54903487	0.044034989365401	3.2729001614344
1795	% denovo	chr4	54951001	54951001	0.0736438665073308	3.2729001614344
1796	% denovo	chr4	55400998	55400998	0.0736438665072814	3.2729001614344
1797	% denovo	chr4	55611942	55611942	0.0764861514837647	3.2729001614344
1798	% denovo	chr4	56186649	56186649	0.0764861514837154	3.2729001614344
1799	% denovo	chr4	56198745	56198745	0.131072499303619	3.2729001614344
1800	% denovo	chr4	57274213	57274213	0.13107249930357	3.2729001614344
1801	% denovo	chr4	57379856	57379856	0.130987184636644	3.2729001614344
1802	% denovo	chr4	57500003	57500003	0.149009374375695	3.2729001614344
1803	% denovo	chr4	57829976	57829976	0.176319722836417	3.2729001614344
1804	% denovo	chr4	58322585	58322585	0.176319722836318	3.2729001614344
1805	% denovo	chr4	58345499	58345499	0.199541928302503	3.2729001614344
1806	% denovo	chr4	58363486	58363486	0.199259291912575	3.2729001614344
1807	% denovo	chr4	58374025	58374025	0.199171003778955	3.2729001614344
1808	% denovo	chr4	58517859	58517859	0.160110206837834	3.2729001614344
1809	% denovo	chr4	59811571	59811571	0.160110150681229	3.2729001614344
1810	% denovo	chr4	59835331	59835331	0.144148762709091	3.2729001614344
1811	% denovo	chr4	59849845	59849845	0.144148689071429	3.2729001614344
1812	% denovo	chr4	59850763	59850763	0.133921130010649	3.2729001614344
1813	% denovo	chr4	62194821	62194821	0.1339211300106	3.2729001614344
1814	% denovo	chr4	62293057	62293057	0.197786056350462	3.2729001614344
1815	% denovo	chr4	62490169	62490169	0.197786056350462	3.2729001614344
1816	% denovo	chr4	62608978	62608978	0.144489073172267	3.2729001614344
1817	% denovo	chr4	62650156	62650156	0.164817116929979	3.2729001614344
1818	% denovo	chr4	62692342	62692342	0.115624280001238	3.2729001614344
1819	% denovo	chr4	62707258	62707258	0.115566295843331	3.2729001614344
1820	% denovo	chr4	62975384	62975384	0.115566295843233	3.2729001614344
1821	% denovo	chr4	63019978	63019978	0.141257412562997	3.2729001614344
1822	% denovo	chr4	63271283	63271283	0.114828009900969	3.2729001614344
1823	% denovo	chr4	64982294	64982294	0.113043494962886	3.2729001614344
1824	% denovo	chr4	65127367	65127367	0.114079126262935	3.2729001614344
1825	% denovo	chr4	65231542	65231542	0.114009309005754	3.2729001614344
1826	% denovo	chr4	65944235	65944235	0.0864395228842819	3.2729001614344
1827	% denovo	chr4	66458400	66458400	0.0864395228842326	3.2729001614344
1828	% denovo	chr4	67279874	67279874	0.029836787528776	3.2729001614344
1829	% denovo	chr4	70055113	70055113	0.0298366658636189	3.2729001614344
1830	% denovo	chr4	70088532	70088532	1.54093658144448e-05	3.2729001614344
1831	% denovo	chr4	70282721	70282721	0.000263327203013833	3.2729001614344
1832	% denovo	chr4	71279967	71279967	0.000263327203310075	3.2729001614344
1833	% denovo	chr4	71473449	71473449	0.00456778467534082	3.2729001614344
1834	% denovo	chr4	72016291	72016291	0.00456778467524208	3.2729001614344
1835	% denovo	chr4	72138328	72138328	0.00267814780233869	3.2729001614344
1836	% denovo	chr4	74227764	74227764	0.00267814780228932	3.2729001614344
1837	% denovo	chr4	74243614	74243614	0.00266704895188525	3.2729001614344
1838	% denovo	chr4	74391573	74391573	0.000384621683058336	3.2729001614344
1839	% denovo	chr4	75792724	75792724	6.37349184648787e-05	3.2729001614344
1840	% denovo	chr4	75824944	75824944	6.37349184648787e-05	3.2729001614344
1841	% denovo	chr4	75840751	75840751	6.88254686301887e-05	3.2729001614344
1842	% denovo	chr4	75847320	75847320	6.88254686301887e-05	3.2729001614344
1843	% denovo	chr4	76012861	76012861	0.00203771966881472	3.2729001614344
1844	% denovo	chr4	76857319	76857319	0.00203771966881472	3.2729001614344
1845	% denovo	chr4	78900946	78900946	0.00743573434697874	3.2729001614344
1846	% denovo	chr4	78901826	78901826	0.00741995367856558	3.2729001614344
1847	% denovo	chr4	79052161	79052161	0.00741995367856558	3.2729001614344
1848	% denovo	chr4	81304223	81304223	0.00741995367846683	3.2729001614344
1849	% denovo	chr4	81455696	81455696	0.00741995367846683	3.2729001614344
1850	% denovo	chr4	81726726	81726726	0.294831954547612	3.2729001614344
1851	% denovo	chr4	81959371	81959371	0.332460546484539	3.2729001614344
1852	% denovo	chr4	82477952	82477952	0.33246054648444	3.2729001614344
1853	% denovo	chr4	82523394	82523394	0.0774424433894688	3.2729001614344
1854	% denovo	chr4	82542317	82542317	0.106077548885679	3.2729001614344
1855	% denovo	chr4	83229882	83229882	0.106077787606329	3.2729001614344
1856	% denovo	chr4	83251505	83251505	0.137359493295137	3.2729001614344
1857	% denovo	chr4	83552555	83552555	0.137359493295039	3.2729001614344
1858	% denovo	chr4	83888629	83888629	0.0937216359949511	3.2729001614344
1859	% denovo	chr4	83921146	83921146	0.0937216162727788	3.2729001614344
1860	% denovo	chr4	83939311	83939311	0.0936543096563091	3.2729001614344
1861	% denovo	chr4	84639958	84639958	0.0936542176113913	3.2729001614344
1862	% denovo	chr4	84752005	84752005	0.0851667711548315	3.2729001614344
1863	% denovo	chr4	85491157	85491157	0.0851667711547327	3.2729001614344
1864	% denovo	chr4	85613370	85613370	0.0941110621283051	3.2729001614344
1865	% denovo	chr4	86401290	86401290	0.0941110621283051	3.2729001614344
1866	% denovo	chr4	86450967	86450967	0.0846287946294049	3.2729001614344
1867	% denovo	chr4	87491520	87491520	0.0846287946293555	3.2729001614344
1868	% denovo	chr4	87718137	87718137	0.107715501839302	3.2729001614344
1869	% denovo	chr4	87912570	87912570	0.107715501839253	3.2729001614344
1870	% denovo	chr4	88045738	88045738	0.24060127170864	3.2729001614344
1871	% denovo	chr4	88218517	88218517	0.240601271712787	3.2729001614344
1872	% denovo	chr4	88304612	88304612	0.256828950463676	3.2729001614344
1873	% denovo	chr4	88521087	88521087	0.256829009525521	3.2729001614344
1874	% denovo	chr4	88554042	88554042	0.2660514132732	3.2729001614344
1875	% denovo	chr4	88807538	88807538	0.266051413277446	3.2729001614344
1876	% denovo	chr4	88951730	88951730	0.276591141640339	3.2729001614344
1877	% denovo	chr4	89246433	89246433	0.271663978496584	3.2729001614344
1878	% denovo	chr4	89484464	89484464	0.271663978500238	3.2729001614344
1879	% denovo	chr4	90311682	90311682	0.204139446395538	3.2729001614344
1880	% denovo	chr4	91121265	91121265	0.20786221196927	3.2729001614344
1881	% denovo	chr4	94432389	94432389	1.90522463810183e-05	3.2729001614344
1882	% denovo	chr4	94458902	94458902	1.79519682072096e-05	3.2729001614344
1883	% denovo	chr4	94576459	94576459	1.79519682072096e-05	3.2729001614344
1884	% denovo	chr4	94639240	94639240	0.000555997549676015	3.2729001614344
1885	% denovo	chr4	95503920	95503920	0.00055599369251427	3.2729001614344
1886	% denovo	chr4	95653018	95653018	0.00167946269010095	3.2729001614344
1887	% denovo	chr4	95744705	95744705	0.0445231719636747	3.2729001614344
1888	% denovo	chr4	95745370	95745370	0.0444855521207531	3.2729001614344
1889	% denovo	chr4	95749389	95749389	0.0444387564952972	3.2729001614344
1890	% denovo	chr4	95918277	95918277	0.0563697480807526	3.2729001614344
1891	% denovo	chr4	96896949	96896949	0.00160481984491233	3.2729001614344
1892	% denovo	chr4	96897254	96897254	0.00394691298429263	3.2729001614344
1893	% denovo	chr4	98369756	98369756	0.00394691855901262	3.2729001614344
1894	% denovo	chr4	98691724	98691724	0.00121833189822292	3.2729001614344
1895	% denovo	chr4	99320080	99320080	0.00121833189822292	3.2729001614344
1896	% denovo	chr4	101430245	101430245	0.0580355473400062	3.2729001614344
1897	% denovo	chr4	102851020	102851020	0.164211204194338	3.2729001614344
1898	% denovo	chr4	103634906	103634906	0.0353764044962439	3.2729001614344
1899	% denovo	chr4	103640707	103640707	0.0389869013244209	3.2729001614344
1900	% denovo	chr4	103682035	103682035	0.0675529384793797	3.2729001614344
1901	% denovo	chr4	103875085	103875085	0.0675529384812065	3.2729001614344
1902	% denovo	chr4	104004372	104004372	0.0636202738588697	3.2729001614344
1903	% denovo	chr4	104156915	104156915	0.0636202374691195	3.2729001614344
1904	% denovo	chr4	104166428	104166428	0.0608139742786185	3.2729001614344
1905	% denovo	chr4	104584276	104584276	0.0608139742803466	3.2729001614344
1906	% denovo	chr4	105245023	105245023	0.0456044774234748	3.2729001614344
1907	% denovo	chr4	105248708	105248708	0.0473216850877776	3.2729001614344
1908	% denovo	chr4	105445591	105445591	0.0481684655036758	3.2729001614344
1909	% denovo	chr4	105446697	105446697	0.0490101621876019	3.2729001614344
1910	% denovo	chr4	105466572	105466572	0.0490101621879475	3.2729001614344
1911	% denovo	chr4	105573728	105573728	0.0485505981390587	3.2729001614344
1912	% denovo	chr4	107203726	107203726	0.048550598139355	3.2729001614344
1913	% denovo	chr4	107225730	107225730	0.0488527797574414	3.2729001614344
1914	% denovo	chr4	107425256	107425256	0.0488527797577376	3.2729001614344
1915	% denovo	chr4	107548653	107548653	0.00977597367385265	3.2729001614344
1916	% denovo	chr4	107842806	107842806	0.00395521323623818	3.2729001614344
1917	% denovo	chr4	107965002	107965002	0.00863250324420495	3.2729001614344
1918	% denovo	chr4	108226782	108226782	0.00863250324405683	3.2729001614344
1919	% denovo	chr4	108490216	108490216	0.000263866165653405	3.2729001614344
1920	% denovo	chr4	108537429	108537429	0.000263866165653405	3.2729001614344
1921	% denovo	chr4	108564499	108564499	0.000194361415152617	3.2729001614344
1922	% denovo	chr4	108893603	108893603	0.000194361415103244	3.2729001614344
1923	% denovo	chr4	109169766	109169766	0.176427246526448	3.2729001614344
1924	% denovo	chr4	109215772	109215772	0.108179252191756	3.2729001614344
1925	% denovo	chr4	109398259	109398259	0.108179252192101	3.2729001614344
1926	% denovo	chr4	109874495	109874495	0.104677512498957	3.2729001614344
1927	% denovo	chr4	109877614	109877614	0.110551062494213	3.2729001614344
1928	% denovo	chr4	111211471	111211471	0.110551062494608	3.2729001614344
1929	% denovo	chr4	111252944	111252944	0.021524057516015	3.2729001614344
1930	% denovo	chr4	111311031	111311031	0.021701225331212	3.2729001614344
1931	% denovo	chr4	114614271	114614271	0.0217012253313107	3.2729001614344
1932	% denovo	chr4	114787710	114787710	0.0395939063364105	3.2729001614344
1933	% denovo	chr4	114822528	114822528	0.0310358758011208	3.2729001614344
1934	% denovo	chr4	116750875	116750875	0.031035806595921	3.2729001614344
1935	% denovo	chr4	116871336	116871336	0.0227499732863482	3.2729001614344
1936	% denovo	chr4	117109529	117109529	0.0229395872076132	3.2729001614344
1937	% denovo	chr4	117909496	117909496	0.0229395872077614	3.2729001614344
1938	% denovo	chr4	117933032	117933032	0.029251949373977	3.2729001614344
1939	% denovo	chr4	118281487	118281487	0.029251949367361	3.2729001614344
1940	% denovo	chr4	118598524	118598524	0.0208682815876862	3.2729001614344
1941	% denovo	chr4	118699963	118699963	0.0208682815878837	3.2729001614344
1942	% denovo	chr4	118753622	118753622	0.0192169530421706	3.2729001614344
1943	% denovo	chr4	119298688	119298688	0.0192182299039661	3.2729001614344
1944	% denovo	chr4	119382291	119382291	0.000141409040721102	3.2729001614344
1945	% denovo	chr4	119798628	119798628	0.00011295979097456	3.2729001614344
1946	% denovo	chr4	119935947	119935947	0.00011295979097456	3.2729001614344
1947	% denovo	chr4	119978223	119978223	3.42646980697169e-06	3.2729001614344
1948	% denovo	chr4	120220639	120220639	3.42623123389939e-06	3.2729001614344
1949	% denovo	chr4	120251351	120251351	0.000207282637766033	3.2729001614344
1950	% denovo	chr4	120293959	120293959	0.000207212561270919	3.2729001614344
1951	% denovo	chr4	120745929	120745929	0.000245436197138896	3.2729001614344
1952	% denovo	chr4	120944210	120944210	0.000245436393003833	3.2729001614344
1953	% denovo	chr4	121023912	121023912	0.000245436393003833	3.2729001614344
1954	% denovo	chr4	121044402	121044402	0.00358483757211312	3.2729001614344
1955	% denovo	chr4	121058844	121058844	0.00359698419244636	3.2729001614344
1956	% denovo	chr4	121202770	121202770	0.00359698419244636	3.2729001614344
1957	% denovo	chr4	121397144	121397144	0.0300183539666112	3.2729001614344
1958	% denovo	chr4	121695813	121695813	0.0300184188532039	3.2729001614344
1959	% denovo	chr4	122859566	122859566	0.00877485760875381	3.2729001614344
1960	% denovo	chr4	123999192	123999192	0.00877486074451838	3.2729001614344
1961	% denovo	chr4	124195953	124195953	0.00880487964910957	3.2729001614344
1962	% denovo	chr4	124207921	124207921	0.0088048825174669	3.2729001614344
1963	% denovo	chr4	124371088	124371088	0.00880488251771377	3.2729001614344
1964	% denovo	chr4	124385897	124385897	0.00457115123684242	3.2729001614344
1965	% denovo	chr4	124840353	124840353	0.00454525974969154	3.2729001614344
1966	% denovo	chr4	125068158	125068158	0.00454525974969154	3.2729001614344
1967	% denovo	chr4	125588389	125588389	0.0277425605095619	3.2729001614344
1968	% denovo	chr4	126472846	126472846	0.093174073316866	3.2729001614344
1969	% denovo	chr4	126716711	126716711	0.0596403220957435	3.2729001614344
1970	% denovo	chr4	126744862	126744862	0.0596403161319598	3.2729001614344
1971	% denovo	chr4	127422213	127422213	0.0491553788146137	3.2729001614344
1972	% denovo	chr4	127947911	127947911	0.0553482523080147	3.2729001614344
1973	% denovo	chr4	128167959	128167959	0.0553482523078665	3.2729001614344
1974	% denovo	chr4	128178876	128178876	0.046700395985342	3.2729001614344
1975	% denovo	chr4	128851835	128851835	0.0467003309078711	3.2729001614344
1976	% denovo	chr4	129560806	129560806	0.038500646600978	3.2729001614344
1977	% denovo	chr4	129572172	129572172	0.0380617094757915	3.2729001614344
1978	% denovo	chr4	129932880	129932880	0.0380959626634017	3.2729001614344
1979	% denovo	chr4	130014604	130014604	0.112504304371237	3.2729001614344
1980	% denovo	chr4	130092679	130092679	0.112504304371237	3.2729001614344
1981	% denovo	chr4	130941034	130941034	5.70879168352712e-05	3.2729001614344
1982	% denovo	chr4	131999242	131999242	0.000157517020231037	3.2729001614344
1983	% denovo	chr4	132381106	132381106	0.041915503185707	3.2729001614344
1984	% denovo	chr4	132446929	132446929	0.0419155199589443	3.2729001614344
1985	% denovo	chr4	132539038	132539038	0.045906204816058	3.2729001614344
1986	% denovo	chr4	132619876	132619876	0.0445973522160711	3.2729001614344
1987	% denovo	chr4	132625731	132625731	0.044597352215528	3.2729001614344
1988	% denovo	chr4	132850702	132850702	0.0445973522150342	3.2729001614344
1989	% denovo	chr4	132854096	132854096	0.0439516444618395	3.2729001614344
1990	% denovo	chr4	132916206	132916206	0.0439516428829223	3.2729001614344
1991	% denovo	chr4	133324806	133324806	0.0433101786062034	3.2729001614344
1992	% denovo	chr4	133950925	133950925	0.043310178605759	3.2729001614344
1993	% denovo	chr4	133964175	133964175	0.0426754077948493	3.2729001614344
1994	% denovo	chr4	134475906	134475906	0.0420436346570123	3.2729001614344
1995	% denovo	chr4	134582479	134582479	0.0403743496395809	3.2729001614344
1996	% denovo	chr4	135645675	135645675	0.0403743408651082	3.2729001614344
1997	% denovo	chr4	135992747	135992747	0.0347024997395942	3.2729001614344
1998	% denovo	chr4	136325953	136325953	0.0347024997391499	3.2729001614344
1999	% denovo	chr4	136373233	136373233	0.0347024997387055	3.2729001614344
[truncated: 26,405 more rows]
