# Supplementary material for: A novel quantitative trait locus implicates Msh3 in the propensity for genome-wide short tandem repeat expansions in mice
Source: Genome Res. 2023 May;33(5):689–702. doi: 10.1101/gr.277576.122 (PMC10317118; doi:10.1101/gr.277576.122)
Supplement: Supplemental Material [file supp_gr.277576.122_Supplemental_code.zip › BXD-STR-Mutator-Manuscript-main/outs/final_qtl_res_tetra.csv]

	metric	chr	pos	end	LOD	lod_thresh
1	% denovo	chr1	3010274	3010274	0.179250605405518	3.20662770327064
2	% denovo	chr1	3492195	3492195	0.179250605405567	3.20662770327064
3	% denovo	chr1	3511204	3511204	0.179304183239745	3.20662770327064
4	% denovo	chr1	3659804	3659804	0.179304183239745	3.20662770327064
5	% denovo	chr1	3777023	3777023	0.179358021920645	3.20662770327064
6	% denovo	chr1	3812265	3812265	0.179412118330475	3.20662770327064
7	% denovo	chr1	4430623	4430623	0.179466468878295	3.20662770327064
8	% denovo	chr1	4446737	4446737	0.179466468878344	3.20662770327064
9	% denovo	chr1	4518714	4518714	0.179521070169327	3.20662770327064
10	% denovo	chr1	4776317	4776317	0.179521070169376	3.20662770327064
11	% denovo	chr1	4820983	4820983	0.179575918203275	3.20662770327064
12	% denovo	chr1	4847112	4847112	0.179634958687945	3.20662770327064
13	% denovo	chr1	4878056	4878056	0.191255649414664	3.20662770327064
14	% denovo	chr1	5018010	5018010	0.191301911922323	3.20662770327064
15	% denovo	chr1	5025197	5025197	0.171467530381541	3.20662770327064
16	% denovo	chr1	5028801	5028801	0.17146753038159	3.20662770327064
17	% denovo	chr1	5119671	5119671	0.171518368710457	3.20662770327064
18	% denovo	chr1	5155818	5155818	0.171518368710506	3.20662770327064
19	% denovo	chr1	5185979	5185979	0.160019942106264	3.20662770327064
20	% denovo	chr1	5316776	5316776	0.16001984810487	3.20662770327064
21	% denovo	chr1	5641533	5641533	0.141961069919712	3.20662770327064
22	% denovo	chr1	6097778	6097778	0.141961069919712	3.20662770327064
23	% denovo	chr1	6357478	6357478	0.0557968429087911	3.20662770327064
24	% denovo	chr1	6747440	6747440	0.0886840860424666	3.20662770327064
25	% denovo	chr1	6830161	6830161	0.0886840860425653	3.20662770327064
26	% denovo	chr1	9843988	9843988	0.0886840860426147	3.20662770327064
27	% denovo	chr1	10098253	10098253	0.153436265458596	3.20662770327064
28	% denovo	chr1	10162992	10162992	0.0515013293181712	3.20662770327064
29	% denovo	chr1	10809088	10809088	0.0357852631579506	3.20662770327064
30	% denovo	chr1	11083825	11083825	0.0304164259336956	3.20662770327064
31	% denovo	chr1	11416077	11416077	0.0304164259316219	3.20662770327064
32	% denovo	chr1	11515687	11515687	0.0303892320699714	3.20662770327064
33	% denovo	chr1	11793253	11793253	0.00872338594308226	3.20662770327064
34	% denovo	chr1	12740981	12740981	0.00872338594308226	3.20662770327064
35	% denovo	chr1	12938444	12938444	0.0470050486457986	3.20662770327064
36	% denovo	chr1	12994801	12994801	0.0469507254017089	3.20662770327064
37	% denovo	chr1	13055719	13055719	0.0464927960322565	3.20662770327064
38	% denovo	chr1	13073341	13073341	0.0464556603410455	3.20662770327064
39	% denovo	chr1	13842623	13842623	0.0464556603409961	3.20662770327064
40	% denovo	chr1	13855369	13855369	0.0183084572332094	3.20662770327064
41	% denovo	chr1	13860415	13860415	0.018285985315564	3.20662770327064
42	% denovo	chr1	13890559	13890559	0.0179463980339266	3.20662770327064
43	% denovo	chr1	14567972	14567972	0.0179463980338772	3.20662770327064
44	% denovo	chr1	14576853	14576853	0.0771620916774849	3.20662770327064
45	% denovo	chr1	14748117	14748117	0.0771620916774849	3.20662770327064
46	% denovo	chr1	14753392	14753392	0.0331714709015825	3.20662770327064
47	% denovo	chr1	14763878	14763878	0.0331714709015825	3.20662770327064
48	% denovo	chr1	14797138	14797138	0.0331393266988452	3.20662770327064
49	% denovo	chr1	14909034	14909034	0.0331393266988452	3.20662770327064
50	% denovo	chr1	15206803	15206803	0.00997782431934569	3.20662770327064
51	% denovo	chr1	15409882	15409882	0.00997782431934569	3.20662770327064
52	% denovo	chr1	15508184	15508184	3.37187422569634e-05	3.20662770327064
53	% denovo	chr1	15817404	15817404	3.37187422569634e-05	3.20662770327064
54	% denovo	chr1	15981339	15981339	0.0357541162097137	3.20662770327064
55	% denovo	chr1	16106636	16106636	0.0356769591403302	3.20662770327064
56	% denovo	chr1	16724263	16724263	0.0356769591690656	3.20662770327064
57	% denovo	chr1	17255046	17255046	0.0356772464808095	3.20662770327064
58	% denovo	chr1	17259053	17259053	0.0610524517755946	3.20662770327064
59	% denovo	chr1	17395985	17395985	0.0610523125206108	3.20662770327064
60	% denovo	chr1	18168753	18168753	0.0339258802837999	3.20662770327064
61	% denovo	chr1	18496617	18496617	0.0702780856926193	3.20662770327064
62	% denovo	chr1	18605609	18605609	0.0702247543344939	3.20662770327064
63	% denovo	chr1	18790547	18790547	0.0702247543343952	3.20662770327064
64	% denovo	chr1	18823698	18823698	0.0701650422545286	3.20662770327064
65	% denovo	chr1	18872023	18872023	0.0701650422545286	3.20662770327064
66	% denovo	chr1	20623542	20623542	0.0377911120183511	3.20662770327064
67	% denovo	chr1	20633818	20633818	0.0377478290324618	3.20662770327064
68	% denovo	chr1	20642132	20642132	0.0377478290324124	3.20662770327064
69	% denovo	chr1	20775218	20775218	0.00661619943155661	3.20662770327064
70	% denovo	chr1	20784227	20784227	0.0045802919985087	3.20662770327064
71	% denovo	chr1	21591279	21591279	0.00458027750563892	3.20662770327064
72	% denovo	chr1	21638464	21638464	0.00333511774727246	3.20662770327064
73	% denovo	chr1	21640961	21640961	0.00335262825343824	3.20662770327064
74	% denovo	chr1	22062131	22062131	0.0284711725718689	3.20662770327064
75	% denovo	chr1	22104486	22104486	0.0525669829196628	3.20662770327064
76	% denovo	chr1	22104600	22104600	0.0526534921844193	3.20662770327064
77	% denovo	chr1	22168405	22168405	0.0527388063565727	3.20662770327064
78	% denovo	chr1	22400540	22400540	0.0597506384884859	3.20662770327064
79	% denovo	chr1	23145049	23145049	0.0661307745812622	3.20662770327064
80	% denovo	chr1	23152100	23152100	0.0666325346308598	3.20662770327064
81	% denovo	chr1	23379426	23379426	0.0666325346309092	3.20662770327064
82	% denovo	chr1	23495995	23495995	0.066708738037714	3.20662770327064
83	% denovo	chr1	23576777	23576777	0.0709291966170576	3.20662770327064
84	% denovo	chr1	23815235	23815235	0.0710075281999937	3.20662770327064
85	% denovo	chr1	23996126	23996126	0.0710845962926316	3.20662770327064
86	% denovo	chr1	24109329	24109329	0.0710845962927303	3.20662770327064
87	% denovo	chr1	25237332	25237332	0.0711624936564803	3.20662770327064
88	% denovo	chr1	25298573	25298573	0.13782979216757	3.20662770327064
89	% denovo	chr1	25351001	25351001	0.137941967954401	3.20662770327064
90	% denovo	chr1	25432521	25432521	0.269924626145896	3.20662770327064
91	% denovo	chr1	25575438	25575438	0.284944719703113	3.20662770327064
92	% denovo	chr1	25700998	25700998	0.285326960300612	3.20662770327064
93	% denovo	chr1	25827733	25827733	0.208523072606131	3.20662770327064
94	% denovo	chr1	26858757	26858757	0.20852307260618	3.20662770327064
95	% denovo	chr1	27253420	27253420	0.26176388942081	3.20662770327064
96	% denovo	chr1	27306300	27306300	0.261905762333741	3.20662770327064
97	% denovo	chr1	28502227	28502227	0.26190576233379	3.20662770327064
98	% denovo	chr1	28761550	28761550	0.280202046319798	3.20662770327064
99	% denovo	chr1	29076562	29076562	0.280202046319897	3.20662770327064
100	% denovo	chr1	29088485	29088485	0.329993064384977	3.20662770327064
101	% denovo	chr1	29155851	29155851	0.330071922210194	3.20662770327064
102	% denovo	chr1	30126538	30126538	0.330071922210244	3.20662770327064
103	% denovo	chr1	30701800	30701800	0.582090194870314	3.20662770327064
104	% denovo	chr1	30813482	30813482	0.582173466301368	3.20662770327064
105	% denovo	chr1	30851224	30851224	0.582219581984335	3.20662770327064
106	% denovo	chr1	31062737	31062737	0.582219581984384	3.20662770327064
107	% denovo	chr1	31659464	31659464	0.858677405686114	3.20662770327064
108	% denovo	chr1	32082234	32082234	0.860566004048508	3.20662770327064
109	% denovo	chr1	32159237	32159237	0.860566023538427	3.20662770327064
110	% denovo	chr1	32343834	32343834	0.0704347015216835	3.20662770327064
111	% denovo	chr1	32498420	32498420	0.0704347015216835	3.20662770327064
112	% denovo	chr1	33368251	33368251	0.0689982393285919	3.20662770327064
113	% denovo	chr1	33721638	33721638	0.0950089863213048	3.20662770327064
114	% denovo	chr1	34162961	34162961	0.0950092030908128	3.20662770327064
115	% denovo	chr1	34536447	34536447	0.106624922099172	3.20662770327064
116	% denovo	chr1	34552517	34552517	0.106624922099172	3.20662770327064
117	% denovo	chr1	34951753	34951753	0.106631327533963	3.20662770327064
118	% denovo	chr1	35190338	35190338	0.0674590759564182	3.20662770327064
119	% denovo	chr1	35538546	35538546	0.0806091493093799	3.20662770327064
120	% denovo	chr1	35723979	35723979	0.129567271011981	3.20662770327064
121	% denovo	chr1	35935430	35935430	0.129339808459033	3.20662770327064
122	% denovo	chr1	35995739	35995739	0.12940103303604	3.20662770327064
123	% denovo	chr1	37557939	37557939	0.129401033036089	3.20662770327064
124	% denovo	chr1	37632490	37632490	0.0333236828027201	3.20662770327064
125	% denovo	chr1	37639250	37639250	0.0347120709356665	3.20662770327064
126	% denovo	chr1	37670630	37670630	0.034712070935864	3.20662770327064
127	% denovo	chr1	37685650	37685650	0.196616930196639	3.20662770327064
128	% denovo	chr1	37710746	37710746	0.19710211230725	3.20662770327064
129	% denovo	chr1	37820001	37820001	0.197102112307596	3.20662770327064
130	% denovo	chr1	37893993	37893993	0.197477165277134	3.20662770327064
131	% denovo	chr1	38128287	38128287	0.197759508486183	3.20662770327064
132	% denovo	chr1	38225635	38225635	0.11309640839209	3.20662770327064
133	% denovo	chr1	38394703	38394703	0.113049817529874	3.20662770327064
134	% denovo	chr1	38477112	38477112	0.11719759298165	3.20662770327064
135	% denovo	chr1	39016071	39016071	0.117197619965686	3.20662770327064
136	% denovo	chr1	39020746	39020746	0.119730032901644	3.20662770327064
137	% denovo	chr1	39140420	39140420	0.541581837073465	3.20662770327064
138	% denovo	chr1	39141201	39141201	0.540924507918161	3.20662770327064
139	% denovo	chr1	39232378	39232378	0.433920441587237	3.20662770327064
140	% denovo	chr1	39261548	39261548	0.433163253593672	3.20662770327064
141	% denovo	chr1	39262262	39262262	0.432760180459858	3.20662770327064
142	% denovo	chr1	39521927	39521927	0.524300623853969	3.20662770327064
143	% denovo	chr1	40866894	40866894	0.324881763797913	3.20662770327064
144	% denovo	chr1	40874692	40874692	0.323643979319053	3.20662770327064
145	% denovo	chr1	40931804	40931804	0.323643979318856	3.20662770327064
146	% denovo	chr1	41290131	41290131	0.331112324742349	3.20662770327064
147	% denovo	chr1	41584822	41584822	0.468818471978391	3.20662770327064
148	% denovo	chr1	41612357	41612357	0.468818471978193	3.20662770327064
149	% denovo	chr1	41796848	41796848	0.406648291491313	3.20662770327064
150	% denovo	chr1	42096274	42096274	0.406337715431477	3.20662770327064
151	% denovo	chr1	42097815	42097815	0.405674802794541	3.20662770327064
152	% denovo	chr1	42135288	42135288	0.405317989325851	3.20662770327064
153	% denovo	chr1	42159678	42159678	0.404943525912737	3.20662770327064
154	% denovo	chr1	42247552	42247552	0.404551450976227	3.20662770327064
155	% denovo	chr1	42248208	42248208	0.404139057423818	3.20662770327064
156	% denovo	chr1	43215598	43215598	0.936626923941588	3.20662770327064
157	% denovo	chr1	43300011	43300011	0.936626923940847	3.20662770327064
158	% denovo	chr1	43444338	43444338	0.934635519359775	3.20662770327064
159	% denovo	chr1	43487116	43487116	0.934635519358935	3.20662770327064
160	% denovo	chr1	43564847	43564847	0.941193832243138	3.20662770327064
161	% denovo	chr1	43609717	43609717	0.805603758986586	3.20662770327064
162	% denovo	chr1	43685749	43685749	0.805602694592182	3.20662770327064
163	% denovo	chr1	43686349	43686349	0.770263842240936	3.20662770327064
164	% denovo	chr1	43686478	43686478	0.83148592372674	3.20662770327064
165	% denovo	chr1	43736497	43736497	0.796781879369588	3.20662770327064
166	% denovo	chr1	43826691	43826691	0.796781879264274	3.20662770327064
167	% denovo	chr1	44061378	44061378	0.795598475601057	3.20662770327064
168	% denovo	chr1	44067814	44067814	0.79559847560007	3.20662770327064
169	% denovo	chr1	44180897	44180897	0.794393763924109	3.20662770327064
170	% denovo	chr1	44465508	44465508	0.794393763923121	3.20662770327064
171	% denovo	chr1	45598788	45598788	0.428876808155556	3.20662770327064
172	% denovo	chr1	45915046	45915046	0.435938416140194	3.20662770327064
173	% denovo	chr1	46847534	46847534	0.435938416139553	3.20662770327064
174	% denovo	chr1	46868702	46868702	0.516055774559584	3.20662770327064
175	% denovo	chr1	46868827	46868827	0.515082913133876	3.20662770327064
176	% denovo	chr1	46896797	46896797	0.514088972639022	3.20662770327064
177	% denovo	chr1	46908195	46908195	0.558230814896196	3.20662770327064
178	% denovo	chr1	46926036	46926036	0.130555369255825	3.20662770327064
179	% denovo	chr1	47189877	47189877	0.130481016667563	3.20662770327064
180	% denovo	chr1	47204083	47204083	0.130392964278996	3.20662770327064
181	% denovo	chr1	47204173	47204173	0.130342795523033	3.20662770327064
182	% denovo	chr1	50870469	50870469	0.130342795522984	3.20662770327064
183	% denovo	chr1	51226345	51226345	0.128996668711876	3.20662770327064
184	% denovo	chr1	51381520	51381520	0.128996657532071	3.20662770327064
185	% denovo	chr1	51967970	51967970	0.0399882348884727	3.20662770327064
186	% denovo	chr1	53011522	53011522	0.0399882363449435	3.20662770327064
187	% denovo	chr1	54091003	54091003	0.000280783118111087	3.20662770327064
188	% denovo	chr1	54173819	54173819	0.000283262358270643	3.20662770327064
189	% denovo	chr1	54198326	54198326	0.000283262358270643	3.20662770327064
190	% denovo	chr1	54310319	54310319	0.000284501059878654	3.20662770327064
191	% denovo	chr1	54475307	54475307	0.000284501059878654	3.20662770327064
192	% denovo	chr1	55127480	55127480	0.149094130895389	3.20662770327064
193	% denovo	chr1	57596351	57596351	0.242366099090471	3.20662770327064
194	% denovo	chr1	57825372	57825372	0.242378537053011	3.20662770327064
195	% denovo	chr1	58115651	58115651	0.141375357469996	3.20662770327064
196	% denovo	chr1	58141073	58141073	0.141329727728581	3.20662770327064
197	% denovo	chr1	58184930	58184930	0.141329727728532	3.20662770327064
198	% denovo	chr1	58376427	58376427	0.1413089778449	3.20662770327064
199	% denovo	chr1	58402372	58402372	0.1413089778449	3.20662770327064
200	% denovo	chr1	58586827	58586827	0.141285573839443	3.20662770327064
201	% denovo	chr1	59076759	59076759	0.141236011033114	3.20662770327064
202	% denovo	chr1	59379132	59379132	0.0554963271372048	3.20662770327064
203	% denovo	chr1	60644129	60644129	0.0858556505654601	3.20662770327064
204	% denovo	chr1	61386948	61386948	0.0855405266262997	3.20662770327064
205	% denovo	chr1	62609193	62609193	0.24361039660902	3.20662770327064
206	% denovo	chr1	62725845	62725845	0.243610396608921	3.20662770327064
207	% denovo	chr1	62784088	62784088	0.0887895529162284	3.20662770327064
208	% denovo	chr1	63144761	63144761	0.0885513505129642	3.20662770327064
209	% denovo	chr1	63579559	63579559	0.0885513505129642	3.20662770327064
210	% denovo	chr1	63884545	63884545	0.0885513505129642	3.20662770327064
211	% denovo	chr1	64201441	64201441	0.0885513505129148	3.20662770327064
212	% denovo	chr1	64650709	64650709	0.0885513505129148	3.20662770327064
213	% denovo	chr1	65163550	65163550	0.197771351241939	3.20662770327064
214	% denovo	chr1	65168224	65168224	0.197753735626955	3.20662770327064
215	% denovo	chr1	65219730	65219730	0.225901483613273	3.20662770327064
216	% denovo	chr1	65504911	65504911	0.22590166510201	3.20662770327064
217	% denovo	chr1	66158651	66158651	0.22590166512018	3.20662770327064
218	% denovo	chr1	66197457	66197457	0.180048224544035	3.20662770327064
219	% denovo	chr1	66201739	66201739	0.180048224543936	3.20662770327064
220	% denovo	chr1	66343557	66343557	0.184556756437011	3.20662770327064
221	% denovo	chr1	66355777	66355777	0.184556756436961	3.20662770327064
222	% denovo	chr1	66602657	66602657	0.184556754718218	3.20662770327064
223	% denovo	chr1	66636909	66636909	0.0316167854680342	3.20662770327064
224	% denovo	chr1	66716413	66716413	0.0316167854680342	3.20662770327064
225	% denovo	chr1	67777159	67777159	0.0316015862789742	3.20662770327064
226	% denovo	chr1	68075440	68075440	0.0315676683580235	3.20662770327064
227	% denovo	chr1	68110034	68110034	0.0315512532089187	3.20662770327064
228	% denovo	chr1	68928888	68928888	0.0315512532089187	3.20662770327064
229	% denovo	chr1	68938863	68938863	0.0989783535397545	3.20662770327064
230	% denovo	chr1	69312760	69312760	0.0989783535397545	3.20662770327064
231	% denovo	chr1	70132160	70132160	0.103713082187808	3.20662770327064
232	% denovo	chr1	70759517	70759517	0.144752499881038	3.20662770327064
233	% denovo	chr1	72503279	72503279	0.141640592094693	3.20662770327064
234	% denovo	chr1	72626982	72626982	0.14148548977626	3.20662770327064
235	% denovo	chr1	72688733	72688733	0.12187320695019	3.20662770327064
236	% denovo	chr1	73103298	73103298	0.12187315380083	3.20662770327064
237	% denovo	chr1	73111686	73111686	0.115021848959442	3.20662770327064
238	% denovo	chr1	73211212	73211212	0.115021848959392	3.20662770327064
239	% denovo	chr1	73222225	73222225	0.111528145955728	3.20662770327064
240	% denovo	chr1	73418157	73418157	0.0119802291458855	3.20662770327064
241	% denovo	chr1	73490626	73490626	0.0115860979404121	3.20662770327064
242	% denovo	chr1	74072831	74072831	0.00042172067168826	3.20662770327064
243	% denovo	chr1	74916505	74916505	0.00139708028090893	3.20662770327064
244	% denovo	chr1	75558677	75558677	0.00139708901020482	3.20662770327064
245	% denovo	chr1	76029963	76029963	0.00250368545466143	3.20662770327064
246	% denovo	chr1	76390096	76390096	0.00250368545485892	3.20662770327064
247	% denovo	chr1	76451132	76451132	0.000297820295301426	3.20662770327064
248	% denovo	chr1	76521721	76521721	0.000374174018694467	3.20662770327064
249	% denovo	chr1	76636848	76636848	0.000374174018743841	3.20662770327064
250	% denovo	chr1	78233988	78233988	3.94428061325157e-06	3.20662770327064
251	% denovo	chr1	78859627	78859627	0.00604121052964695	3.20662770327064
252	% denovo	chr1	78932505	78932505	0.00942205039948652	3.20662770327064
253	% denovo	chr1	78940498	78940498	0.00995646895280905	3.20662770327064
254	% denovo	chr1	79617900	79617900	0.00995646895320404	3.20662770327064
255	% denovo	chr1	79806273	79806273	0.0116397736483531	3.20662770327064
256	% denovo	chr1	80325854	80325854	0.0456428007886144	3.20662770327064
257	% denovo	chr1	80555894	80555894	0.0456428007894537	3.20662770327064
258	% denovo	chr1	80783678	80783678	0.0227361939570282	3.20662770327064
259	% denovo	chr1	82904440	82904440	0.0498747366639827	3.20662770327064
260	% denovo	chr1	83389081	83389081	0.0498747366692163	3.20662770327064
261	% denovo	chr1	83925990	83925990	0.248136361220058	3.20662770327064
262	% denovo	chr1	84714162	84714162	0.0543869410742058	3.20662770327064
263	% denovo	chr1	85791405	85791405	0.0402820715404801	3.20662770327064
264	% denovo	chr1	85944096	85944096	0.0414818358537653	3.20662770327064
265	% denovo	chr1	86219838	86219838	0.0417201884798079	3.20662770327064
266	% denovo	chr1	87269921	87269921	0.0417201884799561	3.20662770327064
267	% denovo	chr1	87287919	87287919	0.00834350930053904	3.20662770327064
268	% denovo	chr1	87338838	87338838	0.00813565304808592	3.20662770327064
269	% denovo	chr1	87468824	87468824	0.00813565304793779	3.20662770327064
270	% denovo	chr1	87489637	87489637	0.00802724929092423	3.20662770327064
271	% denovo	chr1	87545169	87545169	0.00802724929082548	3.20662770327064
272	% denovo	chr1	87916394	87916394	0.0434097542478095	3.20662770327064
273	% denovo	chr1	88096695	88096695	0.0434103749999341	3.20662770327064
274	% denovo	chr1	88128186	88128186	0.122112992414407	3.20662770327064
275	% denovo	chr1	88164636	88164636	0.12200293032634	3.20662770327064
276	% denovo	chr1	88349770	88349770	0.107238838577411	3.20662770327064
277	% denovo	chr1	90087781	90087781	0.107238838577065	3.20662770327064
278	% denovo	chr1	90185940	90185940	0.101801569748573	3.20662770327064
279	% denovo	chr1	90312318	90312318	0.101801569748573	3.20662770327064
280	% denovo	chr1	91097803	91097803	0.108064843479316	3.20662770327064
281	% denovo	chr1	91098172	91098172	0.108064843481389	3.20662770327064
282	% denovo	chr1	91100378	91100378	0.110654365839778	3.20662770327064
283	% denovo	chr1	91322318	91322318	0.113136036302685	3.20662770327064
284	% denovo	chr1	91653396	91653396	0.113136036304611	3.20662770327064
285	% denovo	chr1	92257101	92257101	0.0530673126898711	3.20662770327064
286	% denovo	chr1	92295230	92295230	0.0956820430439986	3.20662770327064
287	% denovo	chr1	92373273	92373273	0.234482286012499	3.20662770327064
288	% denovo	chr1	92508991	92508991	0.23448228601166	3.20662770327064
289	% denovo	chr1	92711740	92711740	0.230864888456577	3.20662770327064
290	% denovo	chr1	93149541	93149541	0.230864870975273	3.20662770327064
291	% denovo	chr1	93251504	93251504	0.0191719195159948	3.20662770327064
292	% denovo	chr1	93672836	93672836	0.0191719195156986	3.20662770327064
293	% denovo	chr1	93673177	93673177	0.00152092821491546	3.20662770327064
294	% denovo	chr1	94023167	94023167	0.00152092821481671	3.20662770327064
295	% denovo	chr1	94269488	94269488	0.00350863293126539	3.20662770327064
296	% denovo	chr1	94379159	94379159	0.0028757151259992	3.20662770327064
297	% denovo	chr1	94523242	94523242	0.0157963851540655	3.20662770327064
298	% denovo	chr1	95094462	95094462	0.0494266319990306	3.20662770327064
299	% denovo	chr1	97019222	97019222	0.0494266319995737	3.20662770327064
300	% denovo	chr1	97785720	97785720	0.0500786574823807	3.20662770327064
301	% denovo	chr1	98062075	98062075	0.153240566223315	3.20662770327064
302	% denovo	chr1	98336438	98336438	0.154391058556721	3.20662770327064
303	% denovo	chr1	98606933	98606933	0.155525265366137	3.20662770327064
304	% denovo	chr1	98793301	98793301	0.18320004373081	3.20662770327064
305	% denovo	chr1	99267827	99267827	0.183200043731748	3.20662770327064
306	% denovo	chr1	99889757	99889757	0.26497653895365	3.20662770327064
307	% denovo	chr1	99889934	99889934	0.266423027420653	3.20662770327064
308	% denovo	chr1	99904910	99904910	0.267845457463573	3.20662770327064
309	% denovo	chr1	100765499	100765499	0.267845457464659	3.20662770327064
310	% denovo	chr1	101005107	101005107	0.222303853294787	3.20662770327064
311	% denovo	chr1	103724864	103724864	0.164370787385401	3.20662770327064
312	% denovo	chr1	104776951	104776951	0.164370543232325	3.20662770327064
313	% denovo	chr1	104876883	104876883	0.178655864824523	3.20662770327064
314	% denovo	chr1	105111772	105111772	0.178655864825412	3.20662770327064
315	% denovo	chr1	105583184	105583184	0.151213352046271	3.20662770327064
316	% denovo	chr1	105777024	105777024	0.11197715343046	3.20662770327064
317	% denovo	chr1	106319361	106319361	0.111976990548941	3.20662770327064
318	% denovo	chr1	106321454	106321454	0.0925574868325849	3.20662770327064
319	% denovo	chr1	106390737	106390737	0.0925574868332762	3.20662770327064
320	% denovo	chr1	106591071	106591071	0.196375381825686	3.20662770327064
321	% denovo	chr1	106591714	106591714	0.197129487371963	3.20662770327064
322	% denovo	chr1	106729016	106729016	0.197129487372555	3.20662770327064
323	% denovo	chr1	106835365	106835365	0.16855617382095	3.20662770327064
324	% denovo	chr1	107486168	107486168	0.340451276403174	3.20662770327064
325	% denovo	chr1	108383180	108383180	0.340450951003723	3.20662770327064
326	% denovo	chr1	108386362	108386362	0.30082211323675	3.20662770327064
327	% denovo	chr1	108912083	108912083	0.300822113237441	3.20662770327064
328	% denovo	chr1	108971258	108971258	0.302596978707487	3.20662770327064
329	% denovo	chr1	109064276	109064276	1.15625998419493	3.20662770327064
330	% denovo	chr1	109228102	109228102	1.15625998419621	3.20662770327064
331	% denovo	chr1	109540731	109540731	1.35461701591325	3.20662770327064
332	% denovo	chr1	109631744	109631744	1.35615396945504	3.20662770327064
333	% denovo	chr1	110466532	110466532	1.35615396945622	3.20662770327064
334	% denovo	chr1	110950866	110950866	1.35615396945736	3.20662770327064
335	% denovo	chr1	113394307	113394307	1.35756681700827	3.20662770327064
336	% denovo	chr1	114016746	114016746	1.37459430843755	3.20662770327064
337	% denovo	chr1	115287745	115287745	1.37459430843859	3.20662770327064
338	% denovo	chr1	115659440	115659440	1.17494240283507	3.20662770327064
339	% denovo	chr1	115938445	115938445	1.40080679009986	3.20662770327064
340	% denovo	chr1	115951738	115951738	1.4012558672052	3.20662770327064
341	% denovo	chr1	116037566	116037566	1.40125586720555	3.20662770327064
342	% denovo	chr1	116103811	116103811	1.72877443144624	3.20662770327064
343	% denovo	chr1	116490700	116490700	1.72877443144668	3.20662770327064
344	% denovo	chr1	116557932	116557932	1.72930179598931	3.20662770327064
345	% denovo	chr1	117085254	117085254	1.96694856873036	3.20662770327064
346	% denovo	chr1	118705730	118705730	1.9669485687309	3.20662770327064
347	% denovo	chr1	118850330	118850330	1.78299544263877	3.20662770327064
348	% denovo	chr1	118852804	118852804	1.78350343896413	3.20662770327064
349	% denovo	chr1	118988073	118988073	1.69053854502953	3.20662770327064
350	% denovo	chr1	120061123	120061123	1.65846478575536	3.20662770327064
351	% denovo	chr1	120112911	120112911	1.83827140000066	3.20662770327064
352	% denovo	chr1	120147866	120147866	1.83881104758876	3.20662770327064
353	% denovo	chr1	120894306	120894306	1.83881104758915	3.20662770327064
354	% denovo	chr1	121148291	121148291	1.779425416525	3.20662770327064
355	% denovo	chr1	121329451	121329451	1.61780191147078	3.20662770327064
356	% denovo	chr1	121352957	121352957	1.61823161910215	3.20662770327064
357	% denovo	chr1	122388352	122388352	1.61801463300541	3.20662770327064
358	% denovo	chr1	123990777	123990777	1.75610120723381	3.20662770327064
359	% denovo	chr1	124504810	124504810	1.7561012072309	3.20662770327064
360	% denovo	chr1	124541277	124541277	1.09607220335132	3.20662770327064
361	% denovo	chr1	125823267	125823267	1.09607220334875	3.20662770327064
362	% denovo	chr1	126078905	126078905	1.09284074448407	3.20662770327064
363	% denovo	chr1	126340209	126340209	1.09284074448145	3.20662770327064
364	% denovo	chr1	126657091	126657091	0.978178783324333	3.20662770327064
365	% denovo	chr1	126672811	126672811	0.971651156969246	3.20662770327064
366	% denovo	chr1	126721879	126721879	0.971651156966678	3.20662770327064
367	% denovo	chr1	126729134	126729134	1.13515481276923	3.20662770327064
368	% denovo	chr1	126926140	126926140	1.13515481276641	3.20662770327064
369	% denovo	chr1	127036771	127036771	1.13156995521213	3.20662770327064
370	% denovo	chr1	127043582	127043582	1.13156995520926	3.20662770327064
371	% denovo	chr1	127049404	127049404	1.29168876575609	3.20662770327064
372	% denovo	chr1	127149340	127149340	1.29168873914636	3.20662770327064
373	% denovo	chr1	127154464	127154464	1.27987574846335	3.20662770327064
374	% denovo	chr1	127168237	127168237	1.27987574846004	3.20662770327064
375	% denovo	chr1	128543327	128543327	1.27987574845678	3.20662770327064
376	% denovo	chr1	128543687	128543687	1.31628519572255	3.20662770327064
377	% denovo	chr1	128544902	128544902	0.854795809853392	3.20662770327064
378	% denovo	chr1	128589065	128589065	0.902939983079186	3.20662770327064
379	% denovo	chr1	130850953	130850953	0.902940380345911	3.20662770327064
380	% denovo	chr1	130863937	130863937	1.03726109544186	3.20662770327064
381	% denovo	chr1	131330550	131330550	1.0372610415706	3.20662770327064
382	% denovo	chr1	131595730	131595730	0.958602413518425	3.20662770327064
383	% denovo	chr1	131661938	131661938	0.954845755174785	3.20662770327064
384	% denovo	chr1	132035118	132035118	0.895539293908012	3.20662770327064
385	% denovo	chr1	132495600	132495600	0.891528137927163	3.20662770327064
386	% denovo	chr1	132628058	132628058	1.16540900732059	3.20662770327064
387	% denovo	chr1	133156614	133156614	1.16540859376207	3.20662770327064
388	% denovo	chr1	133168278	133168278	1.07534823636798	3.20662770327064
389	% denovo	chr1	133884527	133884527	1.07534818401827	3.20662770327064
390	% denovo	chr1	133975583	133975583	1.04223425293279	3.20662770327064
391	% denovo	chr1	134210714	134210714	1.04223459884133	3.20662770327064
392	% denovo	chr1	135170068	135170068	1.10810690574604	3.20662770327064
393	% denovo	chr1	135483822	135483822	1.10810690574194	3.20662770327064
394	% denovo	chr1	135562623	135562623	1.10143616194564	3.20662770327064
395	% denovo	chr1	136317917	136317917	1.10108355625999	3.20662770327064
396	% denovo	chr1	136537577	136537577	1.10067882696924	3.20662770327064
397	% denovo	chr1	136554384	136554384	1.2603223347113	3.20662770327064
398	% denovo	chr1	136566409	136566409	1.23095920869669	3.20662770327064
399	% denovo	chr1	137433396	137433396	1.23095920311846	3.20662770327064
400	% denovo	chr1	138573759	138573759	1.01543355741088	3.20662770327064
401	% denovo	chr1	138606530	138606530	1.01547716904658	3.20662770327064
402	% denovo	chr1	139231587	139231587	1.01547716904658	3.20662770327064
403	% denovo	chr1	139521091	139521091	1.22025786691363	3.20662770327064
404	% denovo	chr1	139601839	139601839	1.22025786691363	3.20662770327064
405	% denovo	chr1	139806775	139806775	1.22025787046705	3.20662770327064
406	% denovo	chr1	139959904	139959904	1.22025787046705	3.20662770327064
407	% denovo	chr1	142965852	142965852	1.28181918663751	3.20662770327064
408	% denovo	chr1	145201671	145201671	1.5069516290556	3.20662770327064
409	% denovo	chr1	145376780	145376780	1.50548515627731	3.20662770327064
410	% denovo	chr1	145394499	145394499	1.50457317051228	3.20662770327064
411	% denovo	chr1	146268884	146268884	1.50457317051189	3.20662770327064
412	% denovo	chr1	146663267	146663267	1.50457317051149	3.20662770327064
413	% denovo	chr1	146745009	146745009	1.44380649757963	3.20662770327064
414	% denovo	chr1	146782668	146782668	1.44380649757908	3.20662770327064
415	% denovo	chr1	146870515	146870515	1.44228012044357	3.20662770327064
416	% denovo	chr1	146963443	146963443	1.44228012044293	3.20662770327064
417	% denovo	chr1	147054880	147054880	1.31515126132369	3.20662770327064
418	% denovo	chr1	147249374	147249374	1.31427810726116	3.20662770327064
419	% denovo	chr1	148979977	148979977	1.31427810726046	3.20662770327064
420	% denovo	chr1	149797787	149797787	1.42509176029475	3.20662770327064
421	% denovo	chr1	150054306	150054306	1.42509172064052	3.20662770327064
422	% denovo	chr1	150059940	150059940	1.41077668065742	3.20662770327064
423	% denovo	chr1	150643877	150643877	1.41077668065639	3.20662770327064
424	% denovo	chr1	151271465	151271465	1.0827640921341	3.20662770327064
425	% denovo	chr1	151898499	151898499	1.08276409213321	3.20662770327064
426	% denovo	chr1	151921167	151921167	1.25110696304159	3.20662770327064
427	% denovo	chr1	152414681	152414681	1.25110751663633	3.20662770327064
428	% denovo	chr1	152434510	152434510	1.57061890155835	3.20662770327064
429	% denovo	chr1	152548837	152548837	1.57061890155687	3.20662770327064
430	% denovo	chr1	152756519	152756519	1.57061890155544	3.20662770327064
431	% denovo	chr1	152914150	152914150	1.43141145652614	3.20662770327064
432	% denovo	chr1	153015716	153015716	1.66819269649624	3.20662770327064
433	% denovo	chr1	153184875	153184875	1.66564915823676	3.20662770327064
434	% denovo	chr1	153370055	153370055	1.66564915823479	3.20662770327064
435	% denovo	chr1	153423405	153423405	2.25085436758002	3.20662770327064
436	% denovo	chr1	153932716	153932716	2.25085889549573	3.20662770327064
437	% denovo	chr1	153969506	153969506	2.7708061202426	3.20662770327064
438	% denovo	chr1	154143508	154143508	2.70374465140381	3.20662770327064
439	% denovo	chr1	154205434	154205434	2.7037446514002	3.20662770327064
440	% denovo	chr1	154527808	154527808	2.7037446513966	3.20662770327064
441	% denovo	chr1	154532837	154532837	2.69895291755519	3.20662770327064
442	% denovo	chr1	154540240	154540240	2.35346474622936	3.20662770327064
443	% denovo	chr1	154583394	154583394	2.35346474622526	3.20662770327064
444	% denovo	chr1	154609113	154609113	2.34268794454305	3.20662770327064
445	% denovo	chr1	154871871	154871871	2.34268794453856	3.20662770327064
446	% denovo	chr1	155096387	155096387	2.33692417935603	3.20662770327064
447	% denovo	chr1	155104914	155104914	2.33090051272404	3.20662770327064
448	% denovo	chr1	155701160	155701160	2.38612667223828	3.20662770327064
449	% denovo	chr1	155704588	155704588	2.3861266722328	3.20662770327064
450	% denovo	chr1	155809944	155809944	2.37907109110392	3.20662770327064
451	% denovo	chr1	156406280	156406280	2.37907109109819	3.20662770327064
452	% denovo	chr1	156848675	156848675	2.37907109109252	3.20662770327064
453	% denovo	chr1	156951158	156951158	2.39370877856972	3.20662770327064
454	% denovo	chr1	157942804	157942804	2.39370877856384	3.20662770327064
455	% denovo	chr1	157988638	157988638	2.26612044319544	3.20662770327064
456	% denovo	chr1	158217850	158217850	2.26611979696976	3.20662770327064
457	% denovo	chr1	158228105	158228105	1.57194755969297	3.20662770327064
458	% denovo	chr1	158372504	158372504	1.57194755968873	3.20662770327064
459	% denovo	chr1	158373251	158373251	1.56649079251519	3.20662770327064
460	% denovo	chr1	158380674	158380674	1.16217814359382	3.20662770327064
461	% denovo	chr1	158381471	158381471	1.15752185086507	3.20662770327064
462	% denovo	chr1	159434335	159434335	1.15752185086137	3.20662770327064
463	% denovo	chr1	159479220	159479220	0.999576473499106	3.20662770327064
464	% denovo	chr1	160261341	160261341	0.816141071388752	3.20662770327064
465	% denovo	chr1	160285258	160285258	0.80314603209423	3.20662770327064
466	% denovo	chr1	161735037	161735037	0.803146032090429	3.20662770327064
467	% denovo	chr1	161981980	161981980	0.704225047261301	3.20662770327064
468	% denovo	chr1	162058587	162058587	0.699572866349673	3.20662770327064
469	% denovo	chr1	162250061	162250061	0.69957286634592	3.20662770327064
470	% denovo	chr1	162598718	162598718	0.699572866342316	3.20662770327064
471	% denovo	chr1	162964986	162964986	0.699572866338613	3.20662770327064
472	% denovo	chr1	163093547	163093547	0.734934365418961	3.20662770327064
473	% denovo	chr1	163132699	163132699	0.734934365223688	3.20662770327064
474	% denovo	chr1	163312366	163312366	0.594525327245706	3.20662770327064
475	% denovo	chr1	163338902	163338902	0.58555689999038	3.20662770327064
476	% denovo	chr1	164023933	164023933	0.58555689998801	3.20662770327064
477	% denovo	chr1	164065311	164065311	0.414176141082042	3.20662770327064
478	% denovo	chr1	164177549	164177549	0.414175827366055	3.20662770327064
479	% denovo	chr1	164430377	164430377	0.371629500377447	3.20662770327064
480	% denovo	chr1	164441012	164441012	0.371629500375423	3.20662770327064
481	% denovo	chr1	164476452	164476452	0.367189825247105	3.20662770327064
482	% denovo	chr1	164847250	164847250	0.36718982524513	3.20662770327064
483	% denovo	chr1	164858900	164858900	0.36462724630315	3.20662770327064
484	% denovo	chr1	164901452	164901452	0.364627246301125	3.20662770327064
485	% denovo	chr1	164902237	164902237	0.329691183703567	3.20662770327064
486	% denovo	chr1	166298517	166298517	0.329691183701641	3.20662770327064
487	% denovo	chr1	166393012	166393012	0.198918404409521	3.20662770327064
488	% denovo	chr1	166416605	166416605	0.190322723310731	3.20662770327064
489	% denovo	chr1	166711048	166711048	0.190322658771382	3.20662770327064
490	% denovo	chr1	166713474	166713474	0.205235954265678	3.20662770327064
491	% denovo	chr1	166740897	166740897	0.205235954280934	3.20662770327064
492	% denovo	chr1	166799244	166799244	0.203393635675102	3.20662770327064
493	% denovo	chr1	166908604	166908604	0.20339363567367	3.20662770327064
494	% denovo	chr1	166983008	166983008	0.208823729164862	3.20662770327064
495	% denovo	chr1	167194662	167194662	0.29051762836531	3.20662770327064
496	% denovo	chr1	167223113	167223113	0.302967781734292	3.20662770327064
497	% denovo	chr1	167331141	167331141	0.295817952716833	3.20662770327064
498	% denovo	chr1	167709054	167709054	0.295817952714957	3.20662770327064
499	% denovo	chr1	167823479	167823479	0.29344064528015	3.20662770327064
500	% denovo	chr1	168144357	168144357	0.29344064527857	3.20662770327064
501	% denovo	chr1	170535283	170535283	0.000802305216329129	3.20662770327064
502	% denovo	chr1	170940982	170940982	0.00676426856209914	3.20662770327064
503	% denovo	chr1	171041085	171041085	0.120222690699525	3.20662770327064
504	% denovo	chr1	171051752	171051752	0.120026199274112	3.20662770327064
505	% denovo	chr1	171172245	171172245	0.210987618684553	3.20662770327064
506	% denovo	chr1	171193042	171193042	0.210856990370868	3.20662770327064
507	% denovo	chr1	171749117	171749117	0.21085699037077	3.20662770327064
508	% denovo	chr1	172174127	172174127	0.21085699037077	3.20662770327064
509	% denovo	chr1	172175373	172175373	0.210787249848258	3.20662770327064
510	% denovo	chr1	172211153	172211153	0.210787249848208	3.20662770327064
511	% denovo	chr1	172235364	172235364	0.246227755277261	3.20662770327064
512	% denovo	chr1	172332392	172332392	0.246227755277212	3.20662770327064
513	% denovo	chr1	172444585	172444585	0.171067607448138	3.20662770327064
514	% denovo	chr1	172578307	172578307	0.17106760744804	3.20662770327064
515	% denovo	chr1	172706936	172706936	0.190473029077355	3.20662770327064
516	% denovo	chr1	172833310	172833310	0.190473029077256	3.20662770327064
517	% denovo	chr1	172911308	172911308	0.18394424858879	3.20662770327064
518	% denovo	chr1	173338628	173338628	0.18394424858879	3.20662770327064
519	% denovo	chr1	173373044	173373044	0.231019079823774	3.20662770327064
520	% denovo	chr1	173419519	173419519	0.231019079823725	3.20662770327064
521	% denovo	chr1	173613513	173613513	0.041681373137297	3.20662770327064
522	% denovo	chr1	173671441	173671441	0.0417548374100309	3.20662770327064
523	% denovo	chr1	173746750	173746750	0.0417615771806417	3.20662770327064
524	% denovo	chr1	174541197	174541197	0.0417615771806417	3.20662770327064
525	% denovo	chr1	174678717	174678717	0.0417615771806417	3.20662770327064
526	% denovo	chr1	175436852	175436852	0.0417615771806911	3.20662770327064
527	% denovo	chr1	175614931	175614931	0.0417615771806911	3.20662770327064
528	% denovo	chr1	175769156	175769156	0.0400718116263059	3.20662770327064
529	% denovo	chr1	176205262	176205262	0.0400717618432353	3.20662770327064
530	% denovo	chr1	178406066	178406066	0.0329224386928704	3.20662770327064
531	% denovo	chr1	179862838	179862838	0.000744670200831166	3.20662770327064
532	% denovo	chr1	179922241	179922241	0.00207393571203242	3.20662770327064
533	% denovo	chr1	180136780	180136780	0.00207393571203242	3.20662770327064
534	% denovo	chr1	180184246	180184246	0.00206975261305899	3.20662770327064
535	% denovo	chr1	180239782	180239782	0.00206975261305899	3.20662770327064
536	% denovo	chr1	180241080	180241080	0.0020658067977178	3.20662770327064
537	% denovo	chr1	180283780	180283780	0.00206205505757167	3.20662770327064
538	% denovo	chr1	180411520	180411520	0.00205862503148547	3.20662770327064
539	% denovo	chr1	181475552	181475552	0.00205862213967569	3.20662770327064
540	% denovo	chr1	181548704	181548704	0.0001703718688237	3.20662770327064
541	% denovo	chr1	182001895	182001895	0.000170087312026052	3.20662770327064
542	% denovo	chr1	182478268	182478268	0.000170087269614159	3.20662770327064
543	% denovo	chr1	182749095	182749095	4.59299917491198e-05	3.20662770327064
544	% denovo	chr1	182948745	182948745	4.59299917491198e-05	3.20662770327064
545	% denovo	chr1	183513186	183513186	0.00113209954703854	3.20662770327064
546	% denovo	chr1	183579128	183579128	0.0225971160887456	3.20662770327064
547	% denovo	chr1	183605293	183605293	0.0225971160887456	3.20662770327064
548	% denovo	chr1	183947093	183947093	0.0227516551805905	3.20662770327064
549	% denovo	chr1	183949127	183949127	0.0227855548038457	3.20662770327064
550	% denovo	chr1	184190212	184190212	0.000454112405245228	3.20662770327064
551	% denovo	chr1	184322353	184322353	0.000464444254577765	3.20662770327064
552	% denovo	chr1	184323105	184323105	0.00047023932554141	3.20662770327064
553	% denovo	chr1	184324130	184324130	0.00047023932554141	3.20662770327064
554	% denovo	chr1	184445172	184445172	0.000322866391364566	3.20662770327064
555	% denovo	chr1	184557995	184557995	0.000322866391364566	3.20662770327064
556	% denovo	chr1	184736818	184736818	0.000323286428882492	3.20662770327064
557	% denovo	chr1	184880370	184880370	0.00373853923820901	3.20662770327064
558	% denovo	chr1	184909869	184909869	0.00373664300289762	3.20662770327064
559	% denovo	chr1	185166357	185166357	0.00373664300284825	3.20662770327064
560	% denovo	chr1	185177962	185177962	0.0037347161007755	3.20662770327064
561	% denovo	chr1	185217608	185217608	0.0037347161007755	3.20662770327064
562	% denovo	chr1	185790793	185790793	0.0570901276085403	3.20662770327064
563	% denovo	chr1	185794552	185794552	0.0570901276083921	3.20662770327064
564	% denovo	chr1	185849378	185849378	0.0567385836911647	3.20662770327064
565	% denovo	chr1	185862034	185862034	0.0565414443216291	3.20662770327064
566	% denovo	chr1	185887123	185887123	0.0730438918745663	3.20662770327064
567	% denovo	chr1	186130982	186130982	0.0730439559813529	3.20662770327064
568	% denovo	chr1	186206758	186206758	0.0524356916552542	3.20662770327064
569	% denovo	chr1	186237051	186237051	0.0252992726993745	3.20662770327064
570	% denovo	chr1	186628831	186628831	0.0149388993292222	3.20662770327064
571	% denovo	chr1	186809682	186809682	0.00750019553011368	3.20662770327064
572	% denovo	chr1	186894572	186894572	0.0075001955300643	3.20662770327064
573	% denovo	chr1	187001416	187001416	0.021155123789662	3.20662770327064
574	% denovo	chr1	187053680	187053680	0.0771678125760211	3.20662770327064
575	% denovo	chr1	187134545	187134545	0.0771678125760211	3.20662770327064
576	% denovo	chr1	187169478	187169478	0.0771874939896586	3.20662770327064
577	% denovo	chr1	187392638	187392638	0.0771874939896586	3.20662770327064
578	% denovo	chr1	187463427	187463427	0.0654943259741655	3.20662770327064
579	% denovo	chr1	187571357	187571357	0.0221708677824261	3.20662770327064
580	% denovo	chr1	187595643	187595643	0.0221706900141844	3.20662770327064
581	% denovo	chr1	187598257	187598257	0.00530719929886062	3.20662770327064
582	% denovo	chr1	187621794	187621794	0.00334378985494879	3.20662770327064
583	% denovo	chr1	187901038	187901038	0.0111027097629347	3.20662770327064
584	% denovo	chr1	187919386	187919386	0.0111027097640702	3.20662770327064
585	% denovo	chr1	187925003	187925003	0.0227276415502804	3.20662770327064
586	% denovo	chr1	188034862	188034862	0.0227277490857102	3.20662770327064
587	% denovo	chr1	188042879	188042879	0.057714097098995	3.20662770327064
588	% denovo	chr1	188246931	188246931	0.0577140970990444	3.20662770327064
589	% denovo	chr1	188263219	188263219	0.0577309766053057	3.20662770327064
590	% denovo	chr1	188514560	188514560	0.0577309766053057	3.20662770327064
591	% denovo	chr1	188518307	188518307	0.100937547922665	3.20662770327064
592	% denovo	chr1	188526439	188526439	0.100937547922665	3.20662770327064
593	% denovo	chr1	188659784	188659784	0.116465678822685	3.20662770327064
594	% denovo	chr1	188807764	188807764	0.116465678822685	3.20662770327064
595	% denovo	chr1	189029118	189029118	0.126324649183296	3.20662770327064
596	% denovo	chr1	189031786	189031786	0.0885800793855585	3.20662770327064
597	% denovo	chr1	189136357	189136357	0.0212695978595704	3.20662770327064
598	% denovo	chr1	189170283	189170283	0.0212847018895738	3.20662770327064
599	% denovo	chr1	189222535	189222535	0.0316886682121239	3.20662770327064
600	% denovo	chr1	189361953	189361953	0.0317189368183918	3.20662770327064
601	% denovo	chr1	189806053	189806053	0.0317483083371768	3.20662770327064
602	% denovo	chr1	189892783	189892783	0.0317483083372262	3.20662770327064
603	% denovo	chr1	189994733	189994733	0.0197659922107851	3.20662770327064
604	% denovo	chr1	190085535	190085535	0.0197659922108344	3.20662770327064
605	% denovo	chr1	190124682	190124682	0.0208759363074574	3.20662770327064
606	% denovo	chr1	190668009	190668009	0.0208759363075561	3.20662770327064
607	% denovo	chr1	191001481	191001481	0.0220091867985891	3.20662770327064
608	% denovo	chr1	191333382	191333382	0.0373313474875532	3.20662770327064
609	% denovo	chr1	191599384	191599384	0.0373313474875532	3.20662770327064
610	% denovo	chr1	191601182	191601182	0.0324247065073101	3.20662770327064
611	% denovo	chr1	191901059	191901059	0.0324246680958605	3.20662770327064
612	% denovo	chr1	191908118	191908118	0.0187371733559783	3.20662770327064
613	% denovo	chr1	191964941	191964941	0.0187371733559783	3.20662770327064
614	% denovo	chr1	191969842	191969842	0.0840932025857476	3.20662770327064
615	% denovo	chr1	191978902	191978902	0.0841278048314369	3.20662770327064
616	% denovo	chr1	192075400	192075400	0.0841278048314369	3.20662770327064
617	% denovo	chr1	192141559	192141559	0.0834051005372334	3.20662770327064
618	% denovo	chr1	192154974	192154974	0.08341359898445	3.20662770327064
619	% denovo	chr1	192413462	192413462	0.0834135990032614	3.20662770327064
620	% denovo	chr1	192430302	192430302	0.104672373583681	3.20662770327064
621	% denovo	chr1	192528101	192528101	0.111663258497865	3.20662770327064
622	% denovo	chr1	192926206	192926206	0.111663165212337	3.20662770327064
623	% denovo	chr1	192941983	192941983	0.105826258152103	3.20662770327064
624	% denovo	chr1	193474876	193474876	0.105826258152103	3.20662770327064
625	% denovo	chr1	193481242	193481242	0.105835403488575	3.20662770327064
626	% denovo	chr1	193514036	193514036	0.105835403488625	3.20662770327064
627	% denovo	chr1	194052632	194052632	0.059050743709711	3.20662770327064
628	% denovo	chr1	194149219	194149219	0.059050743709711	3.20662770327064
629	% denovo	chr1	194161590	194161590	0.0590566736140581	3.20662770327064
630	% denovo	chr1	194504549	194504549	0.0590566736140581	3.20662770327064
631	% denovo	chr1	194759288	194759288	0.0361660444649923	3.20662770327064
632	% denovo	chr1	195302600	195302600	0.0361660444648441	3.20662770327064
633	% denovo	chr1	195308492	195308492	0.0361660444649429	3.20662770327064
634	% denovo	chr2	5653007	5653007	0.36580758883182	3.20662770327064
635	% denovo	chr2	6311318	6311318	0.365807588832066	3.20662770327064
636	% denovo	chr2	7696420	7696420	0.0201672175733435	3.20662770327064
637	% denovo	chr2	9076352	9076352	0.00117724698864702	3.20662770327064
638	% denovo	chr2	9829662	9829662	0.0115474359788103	3.20662770327064
639	% denovo	chr2	11785865	11785865	0.579684162742188	3.20662770327064
640	% denovo	chr2	13436218	13436218	0.708258599317455	3.20662770327064
641	% denovo	chr2	13600088	13600088	0.159401353961518	3.20662770327064
642	% denovo	chr2	14395051	14395051	0.836602302345302	3.20662770327064
643	% denovo	chr2	15004597	15004597	0.894853115092275	3.20662770327064
644	% denovo	chr2	16305712	16305712	0.881756082172191	3.20662770327064
645	% denovo	chr2	17898115	17898115	0.796247724075577	3.20662770327064
646	% denovo	chr2	17911757	17911757	0.796247724075577	3.20662770327064
647	% denovo	chr2	17915505	17915505	0.796128368912638	3.20662770327064
648	% denovo	chr2	17948720	17948720	0.520504839023701	3.20662770327064
649	% denovo	chr2	18263847	18263847	0.585164996491877	3.20662770327064
650	% denovo	chr2	18661262	18661262	0.585164996491877	3.20662770327064
651	% denovo	chr2	18764774	18764774	0.591512054509843	3.20662770327064
652	% denovo	chr2	19016583	19016583	0.591512078167878	3.20662770327064
653	% denovo	chr2	19078724	19078724	0.583947533548227	3.20662770327064
654	% denovo	chr2	19716101	19716101	0.583947533548227	3.20662770327064
655	% denovo	chr2	19764084	19764084	0.617153409172449	3.20662770327064
656	% denovo	chr2	19978983	19978983	0.617153497857693	3.20662770327064
657	% denovo	chr2	20017308	20017308	0.641727282788764	3.20662770327064
658	% denovo	chr2	20963063	20963063	0.641727282788764	3.20662770327064
659	% denovo	chr2	21236295	21236295	0.641730950286151	3.20662770327064
660	% denovo	chr2	22820916	22820916	0.641715636794915	3.20662770327064
661	% denovo	chr2	23343781	23343781	0.515376161845802	3.20662770327064
662	% denovo	chr2	23766163	23766163	0.456009832267966	3.20662770327064
663	% denovo	chr2	24076198	24076198	0.456923530164052	3.20662770327064
664	% denovo	chr2	24093641	24093641	0.45782508366285	3.20662770327064
665	% denovo	chr2	24535153	24535153	0.457825083663542	3.20662770327064
666	% denovo	chr2	24675851	24675851	0.388687442883028	3.20662770327064
667	% denovo	chr2	24916883	24916883	0.38868744288362	3.20662770327064
668	% denovo	chr2	24948276	24948276	0.30454770107616	3.20662770327064
669	% denovo	chr2	24971754	24971754	0.304552236720615	3.20662770327064
670	% denovo	chr2	25100133	25100133	0.305140134396038	3.20662770327064
671	% denovo	chr2	25630329	25630329	0.305140134396482	3.20662770327064
672	% denovo	chr2	25649555	25649555	0.281797645911109	3.20662770327064
673	% denovo	chr2	25852660	25852660	0.281797366924933	3.20662770327064
674	% denovo	chr2	25871177	25871177	0.215392690918265	3.20662770327064
675	% denovo	chr2	26367718	26367718	0.281107407640547	3.20662770327064
676	% denovo	chr2	26475048	26475048	0.281107407640892	3.20662770327064
677	% denovo	chr2	26877889	26877889	0.15052562969796	3.20662770327064
678	% denovo	chr2	26980815	26980815	0.0655360669528273	3.20662770327064
679	% denovo	chr2	28969780	28969780	0.365708213384324	3.20662770327064
680	% denovo	chr2	30440967	30440967	0.022175445730252	3.20662770327064
681	% denovo	chr2	30448317	30448317	0.0221754457302026	3.20662770327064
682	% denovo	chr2	30794170	30794170	0.00313646830967693	3.20662770327064
683	% denovo	chr2	30810094	30810094	0.00309279695333955	3.20662770327064
684	% denovo	chr2	31400356	31400356	0.00309279695329018	3.20662770327064
685	% denovo	chr2	31822659	31822659	1.57123277445188e-07	3.20662770327064
686	% denovo	chr2	31836342	31836342	6.4124269768248e-07	3.20662770327064
687	% denovo	chr2	32402585	32402585	6.4124269768248e-07	3.20662770327064
688	% denovo	chr2	32614942	32614942	0.00276154532538347	3.20662770327064
689	% denovo	chr2	32651600	32651600	0.0112003495734067	3.20662770327064
690	% denovo	chr2	33449967	33449967	0.0112004391006182	3.20662770327064
691	% denovo	chr2	33606958	33606958	0.0251316754216065	3.20662770327064
692	% denovo	chr2	33879187	33879187	0.0251316754215077	3.20662770327064
693	% denovo	chr2	33930663	33930663	0.0249869394840826	3.20662770327064
694	% denovo	chr2	34073489	34073489	0.0249869394840332	3.20662770327064
695	% denovo	chr2	34134770	34134770	0.0202728239772481	3.20662770327064
696	% denovo	chr2	34623461	34623461	0.0202727877714144	3.20662770327064
697	% denovo	chr2	35013637	35013637	0.000474736840075448	3.20662770327064
698	% denovo	chr2	35016056	35016056	0.00047029756393403	3.20662770327064
699	% denovo	chr2	35021116	35021116	0.00047029756393403	3.20662770327064
700	% denovo	chr2	35397123	35397123	0.00192190951233299	3.20662770327064
701	% denovo	chr2	36097874	36097874	0.0628322205481854	3.20662770327064
702	% denovo	chr2	36101676	36101676	0.0630053006139984	3.20662770327064
703	% denovo	chr2	36114263	36114263	0.0630053006140477	3.20662770327064
704	% denovo	chr2	36213441	36213441	0.0630521248503991	3.20662770327064
705	% denovo	chr2	37429671	37429671	0.063101661490565	3.20662770327064
706	% denovo	chr2	37657113	37657113	0.0631016614906144	3.20662770327064
707	% denovo	chr2	38163705	38163705	0.0631484900737652	3.20662770327064
708	% denovo	chr2	38571516	38571516	0.0631945513255846	3.20662770327064
709	% denovo	chr2	39507060	39507060	0.0631945513255846	3.20662770327064
710	% denovo	chr2	40012587	40012587	0.101174433777513	3.20662770327064
711	% denovo	chr2	40340725	40340725	0.174942960465611	3.20662770327064
712	% denovo	chr2	40761859	40761859	0.174943010389051	3.20662770327064
713	% denovo	chr2	40927970	40927970	0.15735962751024	3.20662770327064
714	% denovo	chr2	41029984	41029984	0.134175876110159	3.20662770327064
715	% denovo	chr2	41621428	41621428	0.134175876110208	3.20662770327064
716	% denovo	chr2	41625955	41625955	0.280849163765876	3.20662770327064
717	% denovo	chr2	42374712	42374712	0.280849163766024	3.20662770327064
718	% denovo	chr2	42556591	42556591	0.311728346919428	3.20662770327064
719	% denovo	chr2	42669234	42669234	0.311728346919625	3.20662770327064
720	% denovo	chr2	42674185	42674185	0.31193194446282	3.20662770327064
721	% denovo	chr2	43632178	43632178	0.253865730051179	3.20662770327064
722	% denovo	chr2	43693749	43693749	0.253865730051327	3.20662770327064
723	% denovo	chr2	43848875	43848875	0.359555309445415	3.20662770327064
724	% denovo	chr2	43976737	43976737	0.319248224894642	3.20662770327064
725	% denovo	chr2	44340369	44340369	0.319250058331369	3.20662770327064
726	% denovo	chr2	44342902	44342902	0.274263157505135	3.20662770327064
727	% denovo	chr2	44401774	44401774	0.289339326380962	3.20662770327064
728	% denovo	chr2	44479460	44479460	0.416333962683258	3.20662770327064
729	% denovo	chr2	44523921	44523921	0.415834108911407	3.20662770327064
730	% denovo	chr2	45056544	45056544	0.415834108911259	3.20662770327064
731	% denovo	chr2	45157118	45157118	0.516026972555751	3.20662770327064
732	% denovo	chr2	45529949	45529949	0.516026972555603	3.20662770327064
733	% denovo	chr2	45532766	45532766	0.515744576256245	3.20662770327064
734	% denovo	chr2	45556715	45556715	0.515744576255998	3.20662770327064
735	% denovo	chr2	45622327	45622327	0.50076811261228	3.20662770327064
736	% denovo	chr2	46071117	46071117	0.500768112612033	3.20662770327064
737	% denovo	chr2	46195816	46195816	0.404692591403961	3.20662770327064
738	% denovo	chr2	46229015	46229015	0.439567213734261	3.20662770327064
739	% denovo	chr2	47159732	47159732	0.439567331796531	3.20662770327064
740	% denovo	chr2	47164612	47164612	0.452750795088731	3.20662770327064
741	% denovo	chr2	47998974	47998974	0.452750795088485	3.20662770327064
742	% denovo	chr2	47999598	47999598	0.452455649065447	3.20662770327064
743	% denovo	chr2	48462653	48462653	0.452129723721403	3.20662770327064
744	% denovo	chr2	48753513	48753513	0.217395475982241	3.20662770327064
745	% denovo	chr2	50640741	50640741	0.42264377804781	3.20662770327064
746	% denovo	chr2	50653018	50653018	0.422643778047563	3.20662770327064
747	% denovo	chr2	50660053	50660053	0.422328038333232	3.20662770327064
748	% denovo	chr2	50739084	50739084	0.422318477086921	3.20662770327064
749	% denovo	chr2	50745010	50745010	0.389930591556996	3.20662770327064
750	% denovo	chr2	51313205	51313205	0.389930287096084	3.20662770327064
751	% denovo	chr2	51319542	51319542	0.346597136945812	3.20662770327064
752	% denovo	chr2	51385891	51385891	0.346597136945714	3.20662770327064
753	% denovo	chr2	51396788	51396788	0.346389688821825	3.20662770327064
754	% denovo	chr2	51415526	51415526	0.34617664758599	3.20662770327064
755	% denovo	chr2	51654309	51654309	0.345926836423953	3.20662770327064
756	% denovo	chr2	52306692	52306692	0.345947415897584	3.20662770327064
757	% denovo	chr2	52393679	52393679	0.410965466971024	3.20662770327064
758	% denovo	chr2	52426783	52426783	0.410965466970876	3.20662770327064
759	% denovo	chr2	52433667	52433667	0.41073147994253	3.20662770327064
760	% denovo	chr2	52575574	52575574	0.410731479942332	3.20662770327064
761	% denovo	chr2	52625226	52625226	0.448422445806827	3.20662770327064
762	% denovo	chr2	52646782	52646782	0.448422445806679	3.20662770327064
763	% denovo	chr2	52767186	52767186	0.538667632317336	3.20662770327064
764	% denovo	chr2	53050318	53050318	0.538667632319706	3.20662770327064
765	% denovo	chr2	53183609	53183609	0.541290766239423	3.20662770327064
766	% denovo	chr2	54936421	54936421	0.541290766241892	3.20662770327064
767	% denovo	chr2	55092420	55092420	0.400810745524639	3.20662770327064
768	% denovo	chr2	55413921	55413921	0.487961980496167	3.20662770327064
769	% denovo	chr2	57315196	57315196	0.489662673127555	3.20662770327064
770	% denovo	chr2	57658939	57658939	0.491311807045007	3.20662770327064
771	% denovo	chr2	57659854	57659854	0.572301046540813	3.20662770327064
772	% denovo	chr2	57800021	57800021	0.575443047051403	3.20662770327064
773	% denovo	chr2	57802460	57802460	0.575443047052538	3.20662770327064
774	% denovo	chr2	57864928	57864928	0.327401505474269	3.20662770327064
775	% denovo	chr2	58009358	58009358	0.212955136948265	3.20662770327064
776	% denovo	chr2	58189570	58189570	0.212039837503096	3.20662770327064
777	% denovo	chr2	58446083	58446083	0.212039837502899	3.20662770327064
778	% denovo	chr2	59226414	59226414	0.308385650414307	3.20662770327064
779	% denovo	chr2	60441119	60441119	0.289175574151332	3.20662770327064
780	% denovo	chr2	61079400	61079400	0.288839468408013	3.20662770327064
781	% denovo	chr2	61356586	61356586	0.287595202551152	3.20662770327064
782	% denovo	chr2	61407137	61407137	0.287595202550115	3.20662770327064
783	% denovo	chr2	61687788	61687788	0.286274826546697	3.20662770327064
784	% denovo	chr2	62005252	62005252	0.286274826545611	3.20662770327064
785	% denovo	chr2	62100333	62100333	0.207834433104327	3.20662770327064
786	% denovo	chr2	62138318	62138318	0.207834433105364	3.20662770327064
787	% denovo	chr2	62162366	62162366	0.210556969974444	3.20662770327064
788	% denovo	chr2	62307383	62307383	0.21055696997553	3.20662770327064
789	% denovo	chr2	62525832	62525832	0.196525362304344	3.20662770327064
790	% denovo	chr2	62618850	62618850	0.196525362305381	3.20662770327064
791	% denovo	chr2	62652308	62652308	0.219931579419966	3.20662770327064
792	% denovo	chr2	62672928	62672928	0.219931579421003	3.20662770327064
793	% denovo	chr2	62761403	62761403	0.227814347384158	3.20662770327064
794	% denovo	chr2	62828708	62828708	0.22913477441017	3.20662770327064
795	% denovo	chr2	63407540	63407540	0.229134774411206	3.20662770327064
796	% denovo	chr2	63453765	63453765	0.230443607166723	3.20662770327064
797	% denovo	chr2	63572853	63572853	0.230444040352421	3.20662770327064
798	% denovo	chr2	63876266	63876266	0.173395775381578	3.20662770327064
799	% denovo	chr2	63905611	63905611	0.173395775382417	3.20662770327064
800	% denovo	chr2	63921517	63921517	0.174505348289359	3.20662770327064
801	% denovo	chr2	64112843	64112843	0.174505348290198	3.20662770327064
802	% denovo	chr2	64398494	64398494	0.144660505367557	3.20662770327064
803	% denovo	chr2	64788451	64788451	0.144660519506171	3.20662770327064
804	% denovo	chr2	64858612	64858612	0.149665738544297	3.20662770327064
805	% denovo	chr2	64907508	64907508	0.149665738545038	3.20662770327064
806	% denovo	chr2	65034626	65034626	0.14349103570633	3.20662770327064
807	% denovo	chr2	65240067	65240067	0.143491044921363	3.20662770327064
808	% denovo	chr2	65345848	65345848	0.100408722744203	3.20662770327064
809	% denovo	chr2	65554938	65554938	0.0255400798277413	3.20662770327064
810	% denovo	chr2	65805814	65805814	0.0255400200107277	3.20662770327064
811	% denovo	chr2	65807519	65807519	0.0187538094238961	3.20662770327064
812	% denovo	chr2	65844683	65844683	0.0187538094241429	3.20662770327064
813	% denovo	chr2	65866216	65866216	0.0191013160403164	3.20662770327064
814	% denovo	chr2	66090709	66090709	0.0191013160405632	3.20662770327064
815	% denovo	chr2	66350152	66350152	0.0071122578715867	3.20662770327064
816	% denovo	chr2	66959122	66959122	0.00802430592862626	3.20662770327064
817	% denovo	chr2	66967901	66967901	0.00905113215092394	3.20662770327064
818	% denovo	chr2	67082707	67082707	0.00905113215112143	3.20662770327064
819	% denovo	chr2	67092863	67092863	0.00929247041784939	3.20662770327064
820	% denovo	chr2	67745241	67745241	0.00929247041804689	3.20662770327064
821	% denovo	chr2	67856295	67856295	0.00570286094911163	3.20662770327064
822	% denovo	chr2	68804831	68804831	0.00570286094930912	3.20662770327064
823	% denovo	chr2	69333658	69333658	0.00317224886470911	3.20662770327064
824	% denovo	chr2	69342850	69342850	0.00288603870599999	3.20662770327064
825	% denovo	chr2	69427073	69427073	0.00288603870595062	3.20662770327064
826	% denovo	chr2	69469578	69469578	0.0122719906761273	3.20662770327064
827	% denovo	chr2	69697611	69697611	0.047727458494469	3.20662770327064
828	% denovo	chr2	69724604	69724604	0.0567666984957291	3.20662770327064
829	% denovo	chr2	69890010	69890010	0.0567666813758894	3.20662770327064
830	% denovo	chr2	69935762	69935762	0.0222196193160856	3.20662770327064
831	% denovo	chr2	70494678	70494678	0.0128547847543704	3.20662770327064
832	% denovo	chr2	70495989	70495989	0.00327545080146155	3.20662770327064
833	% denovo	chr2	70579759	70579759	0.00327545080170842	3.20662770327064
834	% denovo	chr2	70613187	70613187	0.00145708065944759	3.20662770327064
835	% denovo	chr2	70716531	70716531	0.000424966294515426	3.20662770327064
836	% denovo	chr2	70916445	70916445	0.00751068723713051	3.20662770327064
837	% denovo	chr2	72401801	72401801	0.0610487606920102	3.20662770327064
838	% denovo	chr2	73295054	73295054	0.090046464350834	3.20662770327064
839	% denovo	chr2	74049192	74049192	0.0984424520113265	3.20662770327064
840	% denovo	chr2	74050025	74050025	0.098442452013499	3.20662770327064
841	% denovo	chr2	74065903	74065903	0.134284733212839	3.20662770327064
842	% denovo	chr2	74251702	74251702	0.137445667786081	3.20662770327064
843	% denovo	chr2	74880344	74880344	0.137445667787266	3.20662770327064
844	% denovo	chr2	75132893	75132893	0.248563521270947	3.20662770327064
845	% denovo	chr2	75327495	75327495	0.248563738456131	3.20662770327064
846	% denovo	chr2	75333047	75333047	0.227478486605812	3.20662770327064
847	% denovo	chr2	75643243	75643243	0.227478312604527	3.20662770327064
848	% denovo	chr2	75676732	75676732	0.416484131738526	3.20662770327064
849	% denovo	chr2	76017748	76017748	0.416485228897722	3.20662770327064
850	% denovo	chr2	76018674	76018674	0.563604398403304	3.20662770327064
851	% denovo	chr2	76024910	76024910	0.563604398402218	3.20662770327064
852	% denovo	chr2	76108604	76108604	0.651057603549338	3.20662770327064
853	% denovo	chr2	76491737	76491737	0.651057603548103	3.20662770327064
854	% denovo	chr2	78100322	78100322	0.36000939517516	3.20662770327064
855	% denovo	chr2	79342066	79342066	0.267880728073748	3.20662770327064
856	% denovo	chr2	79343444	79343444	0.266364574494061	3.20662770327064
857	% denovo	chr2	79742295	79742295	0.266364574492827	3.20662770327064
858	% denovo	chr2	79794952	79794952	0.264839081032028	3.20662770327064
859	% denovo	chr2	79805428	79805428	0.254878074827456	3.20662770327064
860	% denovo	chr2	80052785	80052785	0.254877994716277	3.20662770327064
861	% denovo	chr2	80054211	80054211	0.241707823167705	3.20662770327064
862	% denovo	chr2	80104702	80104702	0.241707823166471	3.20662770327064
863	% denovo	chr2	80149080	80149080	0.240221425106505	3.20662770327064
864	% denovo	chr2	80173142	80173142	0.238743235635472	3.20662770327064
865	% denovo	chr2	80276774	80276774	0.225708934144163	3.20662770327064
866	% denovo	chr2	80327515	80327515	0.257850092711508	3.20662770327064
867	% denovo	chr2	80615688	80615688	0.257850092710274	3.20662770327064
868	% denovo	chr2	80641256	80641256	0.25123184329333	3.20662770327064
869	% denovo	chr2	80731655	80731655	0.251231843292047	3.20662770327064
870	% denovo	chr2	81022002	81022002	0.294223743962246	3.20662770327064
871	% denovo	chr2	82047080	82047080	0.294223445787725	3.20662770327064
872	% denovo	chr2	82106117	82106117	0.237565213196949	3.20662770327064
873	% denovo	chr2	83252461	83252461	0.237565077721956	3.20662770327064
874	% denovo	chr2	83413222	83413222	0.181303721951153	3.20662770327064
875	% denovo	chr2	85948086	85948086	0.181303721898471	3.20662770327064
876	% denovo	chr2	86516512	86516512	0.181303205377994	3.20662770327064
877	% denovo	chr2	86544046	86544046	0.117184211588807	3.20662770327064
878	% denovo	chr2	87353090	87353090	0.117184211588017	3.20662770327064
879	% denovo	chr2	87390067	87390067	0.111483536979863	3.20662770327064
880	% denovo	chr2	87956482	87956482	0.111483536979073	3.20662770327064
881	% denovo	chr2	88346299	88346299	0.00257125594776117	3.20662770327064
882	% denovo	chr2	90567267	90567267	0.00257125594766242	3.20662770327064
883	% denovo	chr2	90788599	90788599	0.00165964015965187	3.20662770327064
884	% denovo	chr2	92009616	92009616	0.00165964015970124	3.20662770327064
885	% denovo	chr2	92415016	92415016	0.0016596401446423	3.20662770327064
886	% denovo	chr2	93321195	93321195	0.0153335354537674	3.20662770327064
887	% denovo	chr2	93362628	93362628	0.0153335354536687	3.20662770327064
888	% denovo	chr2	93419862	93419862	0.0152060543461362	3.20662770327064
889	% denovo	chr2	93502226	93502226	0.0152060543460868	3.20662770327064
890	% denovo	chr2	93546897	93546897	0.000524409146556891	3.20662770327064
891	% denovo	chr2	94030822	94030822	0.000524401225654398	3.20662770327064
892	% denovo	chr2	94284942	94284942	0.000492589899896015	3.20662770327064
893	% denovo	chr2	94314443	94314443	0.00031906896042646	3.20662770327064
894	% denovo	chr2	94390412	94390412	0.00031906896042646	3.20662770327064
895	% denovo	chr2	94537280	94537280	0.0103949687663455	3.20662770327064
896	% denovo	chr2	94786537	94786537	0.0103953533844026	3.20662770327064
897	% denovo	chr2	94788864	94788864	0.0111810316288073	3.20662770327064
898	% denovo	chr2	96759448	96759448	0.011181031628906	3.20662770327064
899	% denovo	chr2	96811946	96811946	0.00951555822872202	3.20662770327064
900	% denovo	chr2	98106578	98106578	0.00951555822748768	3.20662770327064
901	% denovo	chr2	98186955	98186955	0.0188543052304862	3.20662770327064
902	% denovo	chr2	98258743	98258743	0.0191624693660832	3.20662770327064
903	% denovo	chr2	99180530	99180530	0.0191624693661819	3.20662770327064
904	% denovo	chr2	99261379	99261379	0.0194622276755709	3.20662770327064
905	% denovo	chr2	99794474	99794474	0.0194622283539637	3.20662770327064
906	% denovo	chr2	99825315	99825315	0.0244571150984937	3.20662770327064
907	% denovo	chr2	99879211	99879211	0.0244571150983456	3.20662770327064
908	% denovo	chr2	100014305	100014305	0.0240487218861857	3.20662770327064
909	% denovo	chr2	100844350	100844350	0.0240487218859882	3.20662770327064
910	% denovo	chr2	100918682	100918682	0.0238438573992088	3.20662770327064
911	% denovo	chr2	100968387	100968387	0.02384385739911	3.20662770327064
912	% denovo	chr2	100989318	100989318	0.023638040109395	3.20662770327064
913	% denovo	chr2	101386616	101386616	0.0236380401092469	3.20662770327064
914	% denovo	chr2	101720448	101720448	0.0592938166394208	3.20662770327064
915	% denovo	chr2	102641024	102641024	0.0592938166391246	3.20662770327064
916	% denovo	chr2	102660525	102660525	0.0424701400433942	3.20662770327064
917	% denovo	chr2	102731366	102731366	0.0424701400431967	3.20662770327064
918	% denovo	chr2	102764753	102764753	0.115193664468092	3.20662770327064
919	% denovo	chr2	103084063	103084063	0.115193664467598	3.20662770327064
920	% denovo	chr2	103193101	103193101	0.145565004327721	3.20662770327064
921	% denovo	chr2	103284867	103284867	0.145565004327128	3.20662770327064
922	% denovo	chr2	103322976	103322976	0.128478916218049	3.20662770327064
923	% denovo	chr2	103375725	103375725	0.128478916217457	3.20662770327064
924	% denovo	chr2	103450501	103450501	0.177317760695219	3.20662770327064
925	% denovo	chr2	104017674	104017674	0.177318173651185	3.20662770327064
926	% denovo	chr2	104099553	104099553	0.230810118583699	3.20662770327064
927	% denovo	chr2	104215199	104215199	0.230810118582959	3.20662770327064
928	% denovo	chr2	104415674	104415674	0.399303336323087	3.20662770327064
929	% denovo	chr2	104420100	104420100	0.39930333632284	3.20662770327064
930	% denovo	chr2	104427308	104427308	0.398988237193453	3.20662770327064
931	% denovo	chr2	106110496	106110496	0.398988237193156	3.20662770327064
932	% denovo	chr2	106279658	106279658	0.282241544990538	3.20662770327064
933	% denovo	chr2	106496032	106496032	0.282241544990341	3.20662770327064
934	% denovo	chr2	106526277	106526277	0.2439805891535	3.20662770327064
935	% denovo	chr2	106598183	106598183	0.243461811203485	3.20662770327064
936	% denovo	chr2	106665335	106665335	0.206239097094886	3.20662770327064
937	% denovo	chr2	106695884	106695884	0.209160187094866	3.20662770327064
938	% denovo	chr2	107074824	107074824	0.209160187096001	3.20662770327064
939	% denovo	chr2	107153805	107153805	0.177991020460137	3.20662770327064
940	% denovo	chr2	107240990	107240990	0.178997946132716	3.20662770327064
941	% denovo	chr2	107465137	107465137	0.179989520399949	3.20662770327064
942	% denovo	chr2	108090363	108090363	0.179989520400739	3.20662770327064
943	% denovo	chr2	108097767	108097767	0.237965282341034	3.20662770327064
944	% denovo	chr2	108355071	108355071	0.239013848449869	3.20662770327064
945	% denovo	chr2	108776877	108776877	0.267668187816284	3.20662770327064
946	% denovo	chr2	109523816	109523816	0.374492077077875	3.20662770327064
947	% denovo	chr2	109720277	109720277	0.256657281745551	3.20662770327064
948	% denovo	chr2	109733629	109733629	0.256657281745304	3.20662770327064
949	% denovo	chr2	109782696	109782696	0.227277529822277	3.20662770327064
950	% denovo	chr2	109954085	109954085	0.227277294033725	3.20662770327064
951	% denovo	chr2	109989840	109989840	0.196721612080564	3.20662770327064
952	% denovo	chr2	110046997	110046997	0.196721612080317	3.20662770327064
953	% denovo	chr2	110413008	110413008	0.196453515255269	3.20662770327064
954	% denovo	chr2	110517931	110517931	0.196453515255023	3.20662770327064
955	% denovo	chr2	110703822	110703822	0.196183406718335	3.20662770327064
956	% denovo	chr2	112090084	112090084	0.196183406718137	3.20662770327064
957	% denovo	chr2	112244475	112244475	0.19618340671789	3.20662770327064
958	% denovo	chr2	112275774	112275774	0.149364185662781	3.20662770327064
959	% denovo	chr2	112280290	112280290	0.1493641856613	3.20662770327064
960	% denovo	chr2	112284851	112284851	0.147509484639523	3.20662770327064
961	% denovo	chr2	112457989	112457989	0.13227980924346	3.20662770327064
962	% denovo	chr2	113345855	113345855	0.132279809242078	3.20662770327064
963	% denovo	chr2	113445288	113445288	0.174816782367868	3.20662770327064
964	% denovo	chr2	113607095	113607095	0.174816782366239	3.20662770327064
965	% denovo	chr2	113631263	113631263	0.140800488937731	3.20662770327064
966	% denovo	chr2	113784404	113784404	0.150859965951171	3.20662770327064
967	% denovo	chr2	114158546	114158546	0.150860113865094	3.20662770327064
968	% denovo	chr2	114197163	114197163	0.181992284101217	3.20662770327064
969	% denovo	chr2	114317125	114317125	0.181992284099588	3.20662770327064
970	% denovo	chr2	114320570	114320570	0.239158189007923	3.20662770327064
971	% denovo	chr2	115340331	115340331	0.239158189005997	3.20662770327064
972	% denovo	chr2	115411199	115411199	0.236721730276537	3.20662770327064
973	% denovo	chr2	115499259	115499259	0.279740568329793	3.20662770327064
974	% denovo	chr2	115506198	115506198	0.277168694836917	3.20662770327064
975	% denovo	chr2	115878891	115878891	0.277168694834844	3.20662770327064
976	% denovo	chr2	116006525	116006525	0.175540899586998	3.20662770327064
977	% denovo	chr2	116476715	116476715	0.175540875330407	3.20662770327064
978	% denovo	chr2	116722033	116722033	0.194720258123231	3.20662770327064
979	% denovo	chr2	117000383	117000383	0.190336032431781	3.20662770327064
980	% denovo	chr2	117292797	117292797	0.190336032430102	3.20662770327064
981	% denovo	chr2	117683278	117683278	0.155547279259922	3.20662770327064
982	% denovo	chr2	118865465	118865465	0.155547279258292	3.20662770327064
983	% denovo	chr2	118881032	118881032	0.0217924315841045	3.20662770327064
984	% denovo	chr2	118906260	118906260	0.0196729759969634	3.20662770327064
985	% denovo	chr2	120034477	120034477	0.0196729759964696	3.20662770327064
986	% denovo	chr2	120095509	120095509	0.0122637210164878	3.20662770327064
987	% denovo	chr2	120375083	120375083	0.0122637210160928	3.20662770327064
988	% denovo	chr2	120525130	120525130	0.0209117558423276	3.20662770327064
989	% denovo	chr2	121557649	121557649	0.0209118223895508	3.20662770327064
990	% denovo	chr2	121587033	121587033	0.0289423684263221	3.20662770327064
991	% denovo	chr2	122399975	122399975	0.0289423684256803	3.20662770327064
992	% denovo	chr2	122558071	122558071	0.139163392466918	3.20662770327064
993	% denovo	chr2	123334007	123334007	0.139163392465535	3.20662770327064
994	% denovo	chr2	123528218	123528218	0.114350203913017	3.20662770327064
995	% denovo	chr2	123655476	123655476	0.114350203911733	3.20662770327064
996	% denovo	chr2	125336508	125336508	0.0886327386644291	3.20662770327064
997	% denovo	chr2	125440550	125440550	0.0886327386603311	3.20662770327064
998	% denovo	chr2	125479049	125479049	0.0834820497455816	3.20662770327064
999	% denovo	chr2	125803166	125803166	0.0834820497415824	3.20662770327064
1000	% denovo	chr2	125878799	125878799	0.0571524812091103	3.20662770327064
1001	% denovo	chr2	127231348	127231348	0.0571524812048642	3.20662770327064
1002	% denovo	chr2	127239056	127239056	0.0809745373374038	3.20662770327064
1003	% denovo	chr2	128043277	128043277	0.0801268328901764	3.20662770327064
1004	% denovo	chr2	128094487	128094487	0.0457054575525586	3.20662770327064
1005	% denovo	chr2	128177092	128177092	4.06266598307036e-06	3.20662770327064
1006	% denovo	chr2	128179494	128179494	0.000997412852700432	3.20662770327064
1007	% denovo	chr2	128321286	128321286	0.00108741438682318	3.20662770327064
1008	% denovo	chr2	128373491	128373491	0.00160815699211181	3.20662770327064
1009	% denovo	chr2	128393807	128393807	0.00166766099661234	3.20662770327064
1010	% denovo	chr2	129034647	129034647	0.00166766099666171	3.20662770327064
1011	% denovo	chr2	129223474	129223474	0.00102038428824581	3.20662770327064
1012	% denovo	chr2	131056133	131056133	0.000799392060235899	3.20662770327064
1013	% denovo	chr2	131062907	131062907	0.000841041039057945	3.20662770327064
1014	% denovo	chr2	131451640	131451640	0.000841069106646666	3.20662770327064
1015	% denovo	chr2	131486151	131486151	0.0051929810563578	3.20662770327064
1016	% denovo	chr2	131557458	131557458	5.05483749458666e-05	3.20662770327064
1017	% denovo	chr2	131796712	131796712	5.05483749458666e-05	3.20662770327064
1018	% denovo	chr2	131853680	131853680	0.00700281981528343	3.20662770327064
1019	% denovo	chr2	134462008	134462008	0.00791788046016266	3.20662770327064
1020	% denovo	chr2	134519311	134519311	0.00750763368730154	3.20662770327064
1021	% denovo	chr2	134800968	134800968	0.00750763368725216	3.20662770327064
1022	% denovo	chr2	134896602	134896602	0.00669439852230502	3.20662770327064
1023	% denovo	chr2	134910623	134910623	0.00669439852220627	3.20662770327064
1024	% denovo	chr2	134932220	134932220	0.00766462885964727	3.20662770327064
1025	% denovo	chr2	134944944	134944944	0.0076646288595979	3.20662770327064
1026	% denovo	chr2	134951533	134951533	0.00681416181795589	3.20662770327064
1027	% denovo	chr2	135858587	135858587	0.00681416781610359	3.20662770327064
1028	% denovo	chr2	135880066	135880066	0.00890013073825231	3.20662770327064
1029	% denovo	chr2	135932659	135932659	0.00890013073815356	3.20662770327064
1030	% denovo	chr2	136127786	136127786	8.12366496642215e-05	3.20662770327064
1031	% denovo	chr2	136127956	136127956	3.08205638819345e-05	3.20662770327064
1032	% denovo	chr2	136128751	136128751	3.08205640300552e-05	3.20662770327064
1033	% denovo	chr2	136427281	136427281	0.00155975040805812	3.20662770327064
1034	% denovo	chr2	136445830	136445830	0.00155975248579654	3.20662770327064
1035	% denovo	chr2	136851015	136851015	0.00158058882436973	3.20662770327064
1036	% denovo	chr2	138480020	138480020	0.00158058538298279	3.20662770327064
1037	% denovo	chr2	139724060	139724060	0.0318212226658001	3.20662770327064
1038	% denovo	chr2	139878998	139878998	0.0318212226662444	3.20662770327064
1039	% denovo	chr2	139931173	139931173	0.0255003384382254	3.20662770327064
1040	% denovo	chr2	140973655	140973655	0.0255002852873344	3.20662770327064
1041	% denovo	chr2	141167991	141167991	0.0213905305384653	3.20662770327064
1042	% denovo	chr2	142433493	142433493	0.0213905305388603	3.20662770327064
1043	% denovo	chr2	142435823	142435823	0.00615670884796698	3.20662770327064
1044	% denovo	chr2	142621005	142621005	0.00615670884791761	3.20662770327064
1045	% denovo	chr2	142704065	142704065	0.00598881753698458	3.20662770327064
1046	% denovo	chr2	143810870	143810870	0.0059888175369352	3.20662770327064
1047	% denovo	chr2	143813148	143813148	0.00206642518149114	3.20662770327064
1048	% denovo	chr2	144088731	144088731	0.00206640209179474	3.20662770327064
1049	% denovo	chr2	144092011	144092011	0.000153869189865696	3.20662770327064
1050	% denovo	chr2	145188763	145188763	0.000153869189865696	3.20662770327064
1051	% denovo	chr2	145281648	145281648	0.00585764334530021	3.20662770327064
1052	% denovo	chr2	146143881	146143881	0.00585764326585814	3.20662770327064
1053	% denovo	chr2	147564643	147564643	0.035206615542211	3.20662770327064
1054	% denovo	chr2	147679429	147679429	0.035206615537323	3.20662770327064
1055	% denovo	chr2	147819892	147819892	0.0333111525930775	3.20662770327064
1056	% denovo	chr2	148046467	148046467	0.0333110966548018	3.20662770327064
1057	% denovo	chr2	148055323	148055323	0.0443361216954693	3.20662770327064
1058	% denovo	chr2	148729729	148729729	0.0443362990145597	3.20662770327064
1059	% denovo	chr2	148751217	148751217	0.0660846880764435	3.20662770327064
1060	% denovo	chr2	149640200	149640200	0.0241863927563448	3.20662770327064
1061	% denovo	chr2	149665877	149665877	0.0223418619317825	3.20662770327064
1062	% denovo	chr2	150658902	150658902	0.019164555104548	3.20662770327064
1063	% denovo	chr2	152615356	152615356	0.00534045275702166	3.20662770327064
1064	% denovo	chr2	152616044	152616044	0.00534045275633043	3.20662770327064
1065	% denovo	chr2	153171062	153171062	0.0101986964608195	3.20662770327064
1066	% denovo	chr2	154141285	154141285	0.0101986964598321	3.20662770327064
1067	% denovo	chr2	154589434	154589434	0.0101986964588446	3.20662770327064
1068	% denovo	chr2	155235028	155235028	0.114738035129738	3.20662770327064
1069	% denovo	chr2	156631489	156631489	0.199502151518015	3.20662770327064
1070	% denovo	chr2	156668424	156668424	0.199502151516978	3.20662770327064
1071	% denovo	chr2	156926286	156926286	0.198303799501674	3.20662770327064
1072	% denovo	chr2	157222821	157222821	0.198303799500637	3.20662770327064
1073	% denovo	chr2	157353289	157353289	0.188695399851183	3.20662770327064
1074	% denovo	chr2	157387405	157387405	0.167682307730266	3.20662770327064
1075	% denovo	chr2	157995224	157995224	0.310530538779927	3.20662770327064
1076	% denovo	chr2	158005173	158005173	0.308632896518163	3.20662770327064
1077	% denovo	chr2	158665126	158665126	0.308632896516632	3.20662770327064
1078	% denovo	chr2	158740779	158740779	0.325332767876073	3.20662770327064
1079	% denovo	chr2	158947668	158947668	0.276575789252805	3.20662770327064
1080	% denovo	chr2	159044650	159044650	0.289754135790709	3.20662770327064
1081	% denovo	chr2	159106129	159106129	0.289754188676217	3.20662770327064
1082	% denovo	chr2	159228417	159228417	0.0716831802973253	3.20662770327064
1083	% denovo	chr2	159447549	159447549	0.0456082367283919	3.20662770327064
1084	% denovo	chr2	159492467	159492467	0.0449012255497403	3.20662770327064
1085	% denovo	chr2	159542990	159542990	0.0426538894933221	3.20662770327064
1086	% denovo	chr2	159581174	159581174	0.0894958686113206	3.20662770327064
1087	% denovo	chr2	159624662	159624662	0.090901097468135	3.20662770327064
1088	% denovo	chr2	159898679	159898679	0.0909010974692706	3.20662770327064
1089	% denovo	chr2	159922469	159922469	0.0923316106125754	3.20662770327064
1090	% denovo	chr2	160116565	160116565	0.19062275519989	3.20662770327064
1091	% denovo	chr2	160303695	160303695	0.115184326505193	3.20662770327064
1092	% denovo	chr2	160463830	160463830	0.1151837965595	3.20662770327064
1093	% denovo	chr2	160769245	160769245	0.019705562642153	3.20662770327064
1094	% denovo	chr2	161123449	161123449	0.0197055626437823	3.20662770327064
1095	% denovo	chr2	161179626	161179626	0.019705577773818	3.20662770327064
1096	% denovo	chr2	161690930	161690930	0.00433494316898157	3.20662770327064
1097	% denovo	chr2	161746136	161746136	0.0149590180799371	3.20662770327064
1098	% denovo	chr2	161895605	161895605	0.0149590180767278	3.20662770327064
1099	% denovo	chr2	161895805	161895805	0.0114527886270687	3.20662770327064
1100	% denovo	chr2	161896742	161896742	0.0112964387625933	3.20662770327064
1101	% denovo	chr2	162023042	162023042	0.0112964387624451	3.20662770327064
1102	% denovo	chr2	162233294	162233294	0.00484461397282881	3.20662770327064
1103	% denovo	chr2	162636556	162636556	0.0048445746308356	3.20662770327064
1104	% denovo	chr2	162693037	162693037	0.00171747112204741	3.20662770327064
1105	% denovo	chr2	162891287	162891287	0.00177785718837083	3.20662770327064
1106	% denovo	chr2	163152539	163152539	0.000752643385733486	3.20662770327064
1107	% denovo	chr2	163548754	163548754	0.000752643385733486	3.20662770327064
1108	% denovo	chr2	163773619	163773619	0.000587083125187527	3.20662770327064
1109	% denovo	chr2	163774397	163774397	0.0005870831252369	3.20662770327064
1110	% denovo	chr2	163806752	163806752	0.000622688731307378	3.20662770327064
1111	% denovo	chr2	164307526	164307526	0.0089580403096852	3.20662770327064
1112	% denovo	chr2	164366346	164366346	0.0115704946477701	3.20662770327064
1113	% denovo	chr2	164373960	164373960	0.01157048048832	3.20662770327064
1114	% denovo	chr2	164451088	164451088	0.00781766925426332	3.20662770327064
1115	% denovo	chr2	164734256	164734256	0.00781766925426332	3.20662770327064
1116	% denovo	chr2	164926802	164926802	0.00817353488689964	3.20662770327064
1117	% denovo	chr2	164945693	164945693	0.00817353757558657	3.20662770327064
1118	% denovo	chr2	164947462	164947462	0.00860761878964368	3.20662770327064
1119	% denovo	chr2	164953660	164953660	0.0085779444945732	3.20662770327064
1120	% denovo	chr2	165085660	165085660	0.00854895561248404	3.20662770327064
1121	% denovo	chr2	165782729	165782729	0.0346898169641011	3.20662770327064
1122	% denovo	chr2	165927300	165927300	0.0346898169640518	3.20662770327064
1123	% denovo	chr2	166458584	166458584	0.0359892970452716	3.20662770327064
1124	% denovo	chr2	166538623	166538623	0.0359892970451728	3.20662770327064
1125	% denovo	chr2	166584107	166584107	0.000357207990442477	3.20662770327064
1126	% denovo	chr2	166595972	166595972	0.000357207990442477	3.20662770327064
1127	% denovo	chr2	166630387	166630387	0.00035023146968084	3.20662770327064
1128	% denovo	chr2	166947561	166947561	0.00035023146968084	3.20662770327064
1129	% denovo	chr2	167166185	167166185	0.00013545636701331	3.20662770327064
1130	% denovo	chr2	167191439	167191439	0.0536042000891313	3.20662770327064
1131	% denovo	chr2	167225641	167225641	0.0536042000891807	3.20662770327064
1132	% denovo	chr2	167373790	167373790	0.0537863489442692	3.20662770327064
1133	% denovo	chr2	167594884	167594884	0.0537863489443186	3.20662770327064
1134	% denovo	chr2	168424389	168424389	0.0791969816422969	3.20662770327064
1135	% denovo	chr2	168432839	168432839	0.0791969829563744	3.20662770327064
1136	% denovo	chr2	168435571	168435571	0.355319084383375	3.20662770327064
1137	% denovo	chr2	168445946	168445946	0.355370467225952	3.20662770327064
1138	% denovo	chr2	168575477	168575477	0.355370467225902	3.20662770327064
1139	% denovo	chr2	168583939	168583939	0.355303391732676	3.20662770327064
1140	% denovo	chr2	168957101	168957101	0.355302631800122	3.20662770327064
1141	% denovo	chr2	168966842	168966842	0.378768311695587	3.20662770327064
1142	% denovo	chr2	169113771	169113771	0.378768273541818	3.20662770327064
1143	% denovo	chr2	169358672	169358672	0.419401100034722	3.20662770327064
1144	% denovo	chr2	169541210	169541210	0.419401246058476	3.20662770327064
1145	% denovo	chr2	169644858	169644858	0.381680511978587	3.20662770327064
1146	% denovo	chr2	169886635	169886635	0.381680089146525	3.20662770327064
1147	% denovo	chr2	169891672	169891672	0.244288793475427	3.20662770327064
1148	% denovo	chr2	169897347	169897347	0.24488454917971	3.20662770327064
1149	% denovo	chr2	170104257	170104257	0.244884549180154	3.20662770327064
1150	% denovo	chr2	170206904	170206904	0.472451613477878	3.20662770327064
1151	% denovo	chr2	170826974	170826974	0.423794428863304	3.20662770327064
1152	% denovo	chr2	170843178	170843178	0.441231134572384	3.20662770327064
1153	% denovo	chr2	171442822	171442822	0.441231150820484	3.20662770327064
1154	% denovo	chr2	171487633	171487633	0.540042433600107	3.20662770327064
1155	% denovo	chr2	171555720	171555720	0.540042433645926	3.20662770327064
1156	% denovo	chr2	171559132	171559132	0.595615648473151	3.20662770327064
1157	% denovo	chr2	172714770	172714770	0.595615648514674	3.20662770327064
1158	% denovo	chr2	172734804	172734804	0.725297578197071	3.20662770327064
1159	% denovo	chr2	172893600	172893600	0.725297578193121	3.20662770327064
1160	% denovo	chr2	173244458	173244458	0.860791446836148	3.20662770327064
1161	% denovo	chr2	173259229	173259229	0.860791446831803	3.20662770327064
1162	% denovo	chr2	173426500	173426500	0.693820936560272	3.20662770327064
1163	% denovo	chr2	173542999	173542999	0.693820936557112	3.20662770327064
1164	% denovo	chr2	173549576	173549576	0.676988954789212	3.20662770327064
1165	% denovo	chr2	173549919	173549919	0.672563633704154	3.20662770327064
1166	% denovo	chr2	173550591	173550591	0.672563633700648	3.20662770327064
1167	% denovo	chr2	173597301	173597301	0.650177206378307	3.20662770327064
1168	% denovo	chr2	173639612	173639612	0.650177206374653	3.20662770327064
1169	% denovo	chr2	178717320	178717320	0.00298217891526254	3.20662770327064
1170	% denovo	chr2	178753443	178753443	0.00298217891526254	3.20662770327064
1171	% denovo	chr2	178977635	178977635	0.00141928169796664	3.20662770327064
1172	% denovo	chr2	179006119	179006119	0.00140812224215182	3.20662770327064
1173	% denovo	chr2	179006696	179006696	0.00139674207829967	3.20662770327064
1174	% denovo	chr2	179085780	179085780	0.00139674207829967	3.20662770327064
1175	% denovo	chr2	179088699	179088699	4.04988481089827e-05	3.20662770327064
1176	% denovo	chr2	179095396	179095396	3.26448466014325e-05	3.20662770327064
1177	% denovo	chr2	179104545	179104545	3.26448466014325e-05	3.20662770327064
1178	% denovo	chr2	179208083	179208083	3.10761110432163e-05	3.20662770327064
1179	% denovo	chr2	179214835	179214835	0.0319068402423694	3.20662770327064
1180	% denovo	chr2	179225282	179225282	0.03190684024232	3.20662770327064
1181	% denovo	chr2	179244488	179244488	0.0560915807441149	3.20662770327064
1182	% denovo	chr2	179264278	179264278	0.0560917965113889	3.20662770327064
1183	% denovo	chr2	179277836	179277836	0.120178046566719	3.20662770327064
1184	% denovo	chr2	179278998	179278998	0.120073764152272	3.20662770327064
1185	% denovo	chr2	179293416	179293416	0.120073764152173	3.20662770327064
1186	% denovo	chr2	179316875	179316875	0.0840451392279154	3.20662770327064
1187	% denovo	chr2	179481541	179481541	0.0840451392280142	3.20662770327064
1188	% denovo	chr2	179522760	179522760	0.084272743656103	3.20662770327064
1189	% denovo	chr2	179684110	179684110	0.0842727436562511	3.20662770327064
1190	% denovo	chr2	179692153	179692153	0.0843799652665095	3.20662770327064
1191	% denovo	chr2	179791508	179791508	0.0843799652666576	3.20662770327064
1192	% denovo	chr2	179822094	179822094	0.121857806906352	3.20662770327064
1193	% denovo	chr2	179824710	179824710	0.1218578069065	3.20662770327064
1194	% denovo	chr2	179960897	179960897	0.122019106318629	3.20662770327064
1195	% denovo	chr2	180113714	180113714	0.122019106318777	3.20662770327064
1196	% denovo	chr2	180125267	180125267	0.102697733701849	3.20662770327064
1197	% denovo	chr2	180208022	180208022	0.102697733701948	3.20662770327064
1198	% denovo	chr2	180208479	180208479	0.102827764943218	3.20662770327064
1199	% denovo	chr2	180357796	180357796	0.102827764943317	3.20662770327064
1200	% denovo	chr2	180372110	180372110	0.1494375209765	3.20662770327064
1201	% denovo	chr2	180485169	180485169	0.149437520976648	3.20662770327064
1202	% denovo	chr2	180687637	180687637	0.195895062172596	3.20662770327064
1203	% denovo	chr2	180797561	180797561	0.19615232452121	3.20662770327064
1204	% denovo	chr2	180803959	180803959	0.196152324521407	3.20662770327064
1205	% denovo	chr2	180808022	180808022	0.196903096515225	3.20662770327064
1206	% denovo	chr2	180808601	180808601	0.197619901158043	3.20662770327064
1207	% denovo	chr2	180834891	180834891	0.197619901158191	3.20662770327064
1208	% denovo	chr2	181008980	181008980	0.11122511163576	3.20662770327064
1209	% denovo	chr2	181014276	181014276	0.233655329692439	3.20662770327064
1210	% denovo	chr2	181047454	181047454	0.233655329692686	3.20662770327064
1211	% denovo	chr2	181090877	181090877	0.233912358255636	3.20662770327064
1212	% denovo	chr2	181569147	181569147	0.233912358255883	3.20662770327064
1213	% denovo	chr2	181623055	181623055	0.234166322893298	3.20662770327064
1214	% denovo	chr2	181989080	181989080	0.234166322893643	3.20662770327064
1215	% denovo	chr2	181990926	181990926	0.234166322893989	3.20662770327064
1216	% denovo	chr3	3074240	3074240	0.131447823223193	3.20662770327064
1217	% denovo	chr3	3785419	3785419	0.120072431587367	3.20662770327064
1218	% denovo	chr3	4365615	4365615	0.0775467173254875	3.20662770327064
1219	% denovo	chr3	5904283	5904283	0.0775465595238666	3.20662770327064
1220	% denovo	chr3	6430542	6430542	0.0775465595081658	3.20662770327064
1221	% denovo	chr3	6807955	6807955	0.0774834236613001	3.20662770327064
1222	% denovo	chr3	7274941	7274941	0.0774834236612507	3.20662770327064
1223	% denovo	chr3	7383666	7383666	0.133569846132689	3.20662770327064
1224	% denovo	chr3	7524526	7524526	0.115800183712226	3.20662770327064
1225	% denovo	chr3	7630063	7630063	0.115800144819681	3.20662770327064
1226	% denovo	chr3	7679863	7679863	0.110055568272093	3.20662770327064
1227	% denovo	chr3	8754874	8754874	0.110055568268982	3.20662770327064
1228	% denovo	chr3	8903411	8903411	0.159010845148111	3.20662770327064
1229	% denovo	chr3	9082402	9082402	0.146574384920373	3.20662770327064
1230	% denovo	chr3	9090464	9090464	0.146574384920324	3.20662770327064
1231	% denovo	chr3	9269819	9269819	0.146386295222322	3.20662770327064
1232	% denovo	chr3	9565087	9565087	0.146386295222224	3.20662770327064
1233	% denovo	chr3	9983632	9983632	0.143060096076059	3.20662770327064
1234	% denovo	chr3	10018673	10018673	0.143060096075911	3.20662770327064
1235	% denovo	chr3	10078784	10078784	0.142962377328018	3.20662770327064
1236	% denovo	chr3	10094254	10094254	0.109336522944265	3.20662770327064
1237	% denovo	chr3	10312261	10312261	0.109336243993392	3.20662770327064
1238	% denovo	chr3	10675947	10675947	0.151605343888402	3.20662770327064
1239	% denovo	chr3	10751759	10751759	0.151605343888353	3.20662770327064
1240	% denovo	chr3	11241582	11241582	0.547516961195025	3.20662770327064
1241	% denovo	chr3	11558690	11558690	0.547301945710731	3.20662770327064
1242	% denovo	chr3	12175944	12175944	0.547301945710583	3.20662770327064
1243	% denovo	chr3	12229171	12229171	0.547060313137704	3.20662770327064
1244	% denovo	chr3	12565617	12565617	0.546815484516909	3.20662770327064
1245	% denovo	chr3	13756947	13756947	0.546815484516712	3.20662770327064
1246	% denovo	chr3	14013843	14013843	0.546567413193338	3.20662770327064
1247	% denovo	chr3	14378120	14378120	0.546316324481583	3.20662770327064
1248	% denovo	chr3	14602123	14602123	0.529152352930322	3.20662770327064
1249	% denovo	chr3	15318017	15318017	0.529152095091981	3.20662770327064
1250	% denovo	chr3	15942672	15942672	0.493152302283802	3.20662770327064
1251	% denovo	chr3	16124231	16124231	0.500240968625869	3.20662770327064
1252	% denovo	chr3	16267187	16267187	0.500962508727422	3.20662770327064
1253	% denovo	chr3	16490179	16490179	0.500962508728014	3.20662770327064
1254	% denovo	chr3	17063539	17063539	0.455834884231579	3.20662770327064
1255	% denovo	chr3	17064397	17064397	0.522528527905943	3.20662770327064
1256	% denovo	chr3	17101714	17101714	0.522528766324229	3.20662770327064
1257	% denovo	chr3	17210601	17210601	0.552218423073558	3.20662770327064
1258	% denovo	chr3	17482616	17482616	0.552218423074249	3.20662770327064
1259	% denovo	chr3	17540234	17540234	0.506139082291231	3.20662770327064
1260	% denovo	chr3	17871988	17871988	0.506138657798786	3.20662770327064
1261	% denovo	chr3	17886724	17886724	0.447952525726569	3.20662770327064
1262	% denovo	chr3	18639213	18639213	0.447952525727161	3.20662770327064
1263	% denovo	chr3	18709118	18709118	0.375898120248376	3.20662770327064
1264	% denovo	chr3	18710518	18710518	0.377727672461421	3.20662770327064
1265	% denovo	chr3	18868279	18868279	0.377727672461915	3.20662770327064
1266	% denovo	chr3	19239884	19239884	0.384043520996615	3.20662770327064
1267	% denovo	chr3	19495216	19495216	0.35508127859792	3.20662770327064
1268	% denovo	chr3	19693563	19693563	0.355081278598414	3.20662770327064
1269	% denovo	chr3	20647091	20647091	0.158705941370389	3.20662770327064
1270	% denovo	chr3	20654011	20654011	0.158705941370685	3.20662770327064
1271	% denovo	chr3	20820672	20820672	0.159066285415716	3.20662770327064
1272	% denovo	chr3	21026567	21026567	0.159066285415963	3.20662770327064
1273	% denovo	chr3	21345630	21345630	0.129880921423718	3.20662770327064
1274	% denovo	chr3	21351819	21351819	0.129880921446676	3.20662770327064
1275	% denovo	chr3	21366752	21366752	0.131423198228747	3.20662770327064
1276	% denovo	chr3	22035726	22035726	0.131423198228993	3.20662770327064
1277	% denovo	chr3	23439163	23439163	0.108826744813493	3.20662770327064
1278	% denovo	chr3	25041091	25041091	0.21838845084039	3.20662770327064
1279	% denovo	chr3	26179594	26179594	0.218388405125701	3.20662770327064
1280	% denovo	chr3	26184661	26184661	0.197546823596262	3.20662770327064
1281	% denovo	chr3	26227625	26227625	0.197546823596608	3.20662770327064
1282	% denovo	chr3	26331605	26331605	0.197947714271264	3.20662770327064
1283	% denovo	chr3	27036217	27036217	0.197947714271511	3.20662770327064
1284	% denovo	chr3	27192039	27192039	0.198265194866733	3.20662770327064
1285	% denovo	chr3	27586677	27586677	0.19826519486698	3.20662770327064
1286	% denovo	chr3	27805393	27805393	0.198265194867029	3.20662770327064
1287	% denovo	chr3	27960656	27960656	0.20735365364815	3.20662770327064
1288	% denovo	chr3	28018212	28018212	0.207353653648298	3.20662770327064
1289	% denovo	chr3	28140548	28140548	0.232924527938635	3.20662770327064
1290	% denovo	chr3	28163630	28163630	0.233020953571349	3.20662770327064
1291	% denovo	chr3	28275410	28275410	0.233020953571399	3.20662770327064
1292	% denovo	chr3	28336139	28336139	0.28790089957723	3.20662770327064
1293	% denovo	chr3	28381094	28381094	0.287903188162005	3.20662770327064
1294	% denovo	chr3	28394213	28394213	0.288023629797331	3.20662770327064
1295	% denovo	chr3	28650846	28650846	0.28802362979743	3.20662770327064
1296	% denovo	chr3	28727955	28727955	0.402818687818967	3.20662770327064
1297	% denovo	chr3	31853490	31853490	0.402946106258212	3.20662770327064
1298	% denovo	chr3	32379800	32379800	0.366883427198148	3.20662770327064
1299	% denovo	chr3	32403329	32403329	0.481528529915819	3.20662770327064
1300	% denovo	chr3	32495691	32495691	0.359818449744991	3.20662770327064
1301	% denovo	chr3	33500000	33500000	0.359818449647429	3.20662770327064
1302	% denovo	chr3	33754175	33754175	0.336804535654772	3.20662770327064
1303	% denovo	chr3	33893297	33893297	0.435631344490882	3.20662770327064
1304	% denovo	chr3	33914702	33914702	0.435852542710002	3.20662770327064
1305	% denovo	chr3	33921072	33921072	0.435852542710101	3.20662770327064
1306	% denovo	chr3	33957989	33957989	0.435955214524452	3.20662770327064
1307	% denovo	chr3	34065728	34065728	0.435955214524551	3.20662770327064
1308	% denovo	chr3	35559693	35559693	0.435955214524649	3.20662770327064
1309	% denovo	chr3	35722145	35722145	0.435955214524748	3.20662770327064
1310	% denovo	chr3	36543329	36543329	0.819178024507892	3.20662770327064
1311	% denovo	chr3	36599358	36599358	0.817258503640507	3.20662770327064
1312	% denovo	chr3	36604002	36604002	0.816894122198637	3.20662770327064
1313	% denovo	chr3	36749537	36749537	0.816894122198341	3.20662770327064
1314	% denovo	chr3	36831637	36831637	0.569614641044124	3.20662770327064
1315	% denovo	chr3	36834801	36834801	0.569334466259204	3.20662770327064
1316	% denovo	chr3	37376167	37376167	0.569334466258957	3.20662770327064
1317	% denovo	chr3	37378983	37378983	0.179796918323699	3.20662770327064
1318	% denovo	chr3	37388360	37388360	0.17961769315732	3.20662770327064
1319	% denovo	chr3	37427289	37427289	0.179470873799321	3.20662770327064
1320	% denovo	chr3	37583923	37583923	0.179470873799222	3.20662770327064
1321	% denovo	chr3	37592679	37592679	0.107559614763583	3.20662770327064
1322	% denovo	chr3	37863854	37863854	0.107559209168228	3.20662770327064
1323	% denovo	chr3	37866764	37866764	0.0571890225614254	3.20662770327064
1324	% denovo	chr3	38483068	38483068	0.0571889845489636	3.20662770327064
1325	% denovo	chr3	38521972	38521972	0.00682635712640219	3.20662770327064
1326	% denovo	chr3	38523543	38523543	0.0484671494150826	3.20662770327064
1327	% denovo	chr3	38527799	38527799	0.0484059323869974	3.20662770327064
1328	% denovo	chr3	38864034	38864034	0.0484059323869481	3.20662770327064
1329	% denovo	chr3	38889885	38889885	0.0483437896296262	3.20662770327064
1330	% denovo	chr3	38923762	38923762	0.0483437896295768	3.20662770327064
1331	% denovo	chr3	39285982	39285982	0.00555148978471437	3.20662770327064
1332	% denovo	chr3	39636183	39636183	0.0799947621485886	3.20662770327064
1333	% denovo	chr3	39636407	39636407	0.0799947621485392	3.20662770327064
1334	% denovo	chr3	39650830	39650830	0.0797966014371645	3.20662770327064
1335	% denovo	chr3	40019738	40019738	0.0797966014371645	3.20662770327064
1336	% denovo	chr3	40032479	40032479	0.0354325294787866	3.20662770327064
1337	% denovo	chr3	40323935	40323935	0.0354325294787372	3.20662770327064
1338	% denovo	chr3	40503649	40503649	0.0299895046934649	3.20662770327064
1339	% denovo	chr3	41211676	41211676	0.0426566559413435	3.20662770327064
1340	% denovo	chr3	41356268	41356268	0.0426566559413435	3.20662770327064
1341	% denovo	chr3	41542098	41542098	0.219444362574722	3.20662770327064
1342	% denovo	chr3	41579063	41579063	0.188517371457392	3.20662770327064
1343	% denovo	chr3	41921845	41921845	0.188517371457244	3.20662770327064
1344	% denovo	chr3	42149524	42149524	0.245597224653412	3.20662770327064
1345	% denovo	chr3	42559253	42559253	0.245597224653215	3.20662770327064
1346	% denovo	chr3	43138246	43138246	0.270320211219671	3.20662770327064
1347	% denovo	chr3	45939488	45939488	0.270320345131744	3.20662770327064
1348	% denovo	chr3	46151173	46151173	0.277609306676343	3.20662770327064
1349	% denovo	chr3	46156467	46156467	0.276836201056882	3.20662770327064
1350	% denovo	chr3	46170895	46170895	0.276579323933571	3.20662770327064
1351	% denovo	chr3	46405805	46405805	0.276579323933324	3.20662770327064
1352	% denovo	chr3	46809519	46809519	0.276322423624384	3.20662770327064
1353	% denovo	chr3	47475719	47475719	0.276063317510735	3.20662770327064
1354	% denovo	chr3	47994129	47994129	0.276063317510537	3.20662770327064
1355	% denovo	chr3	48076839	48076839	0.258014970889221	3.20662770327064
1356	% denovo	chr3	50297317	50297317	0.258015007662406	3.20662770327064
1357	% denovo	chr3	50309834	50309834	0.260287843385006	3.20662770327064
1358	% denovo	chr3	51187456	51187456	0.260287843384759	3.20662770327064
1359	% denovo	chr3	53053282	53053282	0.0152056699498158	3.20662770327064
1360	% denovo	chr3	53246203	53246203	0.0154398021066746	3.20662770327064
1361	% denovo	chr3	53269733	53269733	0.0155195468519252	3.20662770327064
1362	% denovo	chr3	53304733	53304733	0.0155195468519252	3.20662770327064
1363	% denovo	chr3	53599371	53599371	0.0305522715782482	3.20662770327064
1364	% denovo	chr3	54028360	54028360	0.0305522716601096	3.20662770327064
1365	% denovo	chr3	54220588	54220588	0.0261918388993756	3.20662770327064
1366	% denovo	chr3	54220900	54220900	0.0262016916483578	3.20662770327064
1367	% denovo	chr3	54280419	54280419	0.0262016916483578	3.20662770327064
1368	% denovo	chr3	54423171	54423171	0.0539403294411128	3.20662770327064
1369	% denovo	chr3	54815750	54815750	0.0539406312256314	3.20662770327064
1370	% denovo	chr3	54816651	54816651	0.152462095026334	3.20662770327064
1371	% denovo	chr3	54819603	54819603	0.152462095026334	3.20662770327064
1372	% denovo	chr3	54942397	54942397	0.0273883520959381	3.20662770327064
1373	% denovo	chr3	55027501	55027501	0.0273829141452632	3.20662770327064
1374	% denovo	chr3	55044831	55044831	0.0273829141452632	3.20662770327064
1375	% denovo	chr3	55049341	55049341	0.00258536465386924	3.20662770327064
1376	% denovo	chr3	55477054	55477054	0.00258533423130953	3.20662770327064
1377	% denovo	chr3	55491830	55491830	0.000170586404474002	3.20662770327064
1378	% denovo	chr3	56450248	56450248	0.000170586404474002	3.20662770327064
1379	% denovo	chr3	56466293	56466293	0.014242705430784	3.20662770327064
1380	% denovo	chr3	56491455	56491455	0.0142426824374154	3.20662770327064
1381	% denovo	chr3	56700156	56700156	0.00454074287622652	3.20662770327064
1382	% denovo	chr3	57313213	57313213	0.0254207537948607	3.20662770327064
1383	% denovo	chr3	57334874	57334874	0.0255176956905201	3.20662770327064
1384	% denovo	chr3	57335296	57335296	0.0255688983369097	3.20662770327064
1385	% denovo	chr3	57442620	57442620	0.0255688983369591	3.20662770327064
1386	% denovo	chr3	57444289	57444289	0.0261597265727558	3.20662770327064
1387	% denovo	chr3	57609577	57609577	0.0494990569592804	3.20662770327064
1388	% denovo	chr3	57673432	57673432	0.0554132391016463	3.20662770327064
1389	% denovo	chr3	57820440	57820440	0.0554132457294057	3.20662770327064
1390	% denovo	chr3	57823293	57823293	0.0570308727990448	3.20662770327064
1391	% denovo	chr3	58021842	58021842	0.0570308727996867	3.20662770327064
1392	% denovo	chr3	58489483	58489483	0.0574423218740866	3.20662770327064
1393	% denovo	chr3	58489919	58489919	0.0425952343854819	3.20662770327064
1394	% denovo	chr3	59157742	59157742	0.0439161496939943	3.20662770327064
1395	% denovo	chr3	61218458	61218458	0.0179103210509633	3.20662770327064
1396	% denovo	chr3	61219576	61219576	0.00489833696060071	3.20662770327064
1397	% denovo	chr3	61220059	61220059	0.00489833696084758	3.20662770327064
1398	% denovo	chr3	61268249	61268249	0.00637889279202052	3.20662770327064
1399	% denovo	chr3	62391679	62391679	0.00637889661481827	3.20662770327064
1400	% denovo	chr3	62583867	62583867	0.00711459805993468	3.20662770327064
1401	% denovo	chr3	63506592	63506592	0.0071145980600828	3.20662770327064
1402	% denovo	chr3	63714990	63714990	0.0112754786831489	3.20662770327064
1403	% denovo	chr3	64196719	64196719	0.0112754786833958	3.20662770327064
1404	% denovo	chr3	64292324	64292324	0.0423228588491053	3.20662770327064
1405	% denovo	chr3	64367702	64367702	0.0145862609147743	3.20662770327064
1406	% denovo	chr3	65480179	65480179	0.0145862609150706	3.20662770327064
1407	% denovo	chr3	65489299	65489299	0.0616732989911291	3.20662770327064
1408	% denovo	chr3	65524002	65524002	0.0624674128215602	3.20662770327064
1409	% denovo	chr3	65564009	65564009	0.158136588701668	3.20662770327064
1410	% denovo	chr3	65658740	65658740	0.158136689612054	3.20662770327064
1411	% denovo	chr3	65670862	65670862	0.168522726541868	3.20662770327064
1412	% denovo	chr3	66668617	66668617	0.168522795670934	3.20662770327064
1413	% denovo	chr3	67168368	67168368	0.178082795093625	3.20662770327064
1414	% denovo	chr3	67229571	67229571	0.178082856696925	3.20662770327064
1415	% denovo	chr3	67234797	67234797	0.186810797401068	3.20662770327064
1416	% denovo	chr3	67501259	67501259	0.186810787935563	3.20662770327064
1417	% denovo	chr3	68084635	68084635	0.235971518339325	3.20662770327064
1418	% denovo	chr3	68092749	68092749	0.238859596166306	3.20662770327064
1419	% denovo	chr3	68142117	68142117	0.238859596167392	3.20662770327064
1420	% denovo	chr3	68142802	68142802	0.240289821364947	3.20662770327064
1421	% denovo	chr3	69017176	69017176	0.240289821366033	3.20662770327064
1422	% denovo	chr3	69025720	69025720	0.2417158301932	3.20662770327064
1423	% denovo	chr3	69358756	69358756	0.241715830194385	3.20662770327064
1424	% denovo	chr3	69487344	69487344	0.239202668467838	3.20662770327064
1425	% denovo	chr3	69522341	69522341	0.239202668465814	3.20662770327064
1426	% denovo	chr3	69526423	69526423	0.261564232033215	3.20662770327064
1427	% denovo	chr3	69969832	69969832	0.261564232031092	3.20662770327064
1428	% denovo	chr3	70040760	70040760	0.258890219612668	3.20662770327064
1429	% denovo	chr3	70474401	70474401	0.157689542585685	3.20662770327064
1430	% denovo	chr3	70616514	70616514	0.157689542583957	3.20662770327064
1431	% denovo	chr3	72658698	72658698	0.157689542582229	3.20662770327064
1432	% denovo	chr3	72906480	72906480	0.15768954258134	3.20662770327064
1433	% denovo	chr3	74616716	74616716	0.16382527539593	3.20662770327064
1434	% denovo	chr3	74704013	74704013	0.162151794490982	3.20662770327064
1435	% denovo	chr3	75472116	75472116	0.162151794489648	3.20662770327064
1436	% denovo	chr3	76579840	76579840	0.201894598320721	3.20662770327064
1437	% denovo	chr3	76730162	76730162	0.201894598319141	3.20662770327064
1438	% denovo	chr3	77206503	77206503	0.199795190377472	3.20662770327064
1439	% denovo	chr3	77431855	77431855	0.199795190375793	3.20662770327064
1440	% denovo	chr3	79673954	79673954	0.00696234551976024	3.20662770327064
1441	% denovo	chr3	81192270	81192270	0.00704279161380441	3.20662770327064
1442	% denovo	chr3	81207893	81207893	0.00704279161385379	3.20662770327064
1443	% denovo	chr3	81629810	81629810	0.00704279161395253	3.20662770327064
1444	% denovo	chr3	82395970	82395970	0.00911804462690372	3.20662770327064
1445	% denovo	chr3	84235055	84235055	0.0361424705002663	3.20662770327064
1446	% denovo	chr3	84943825	84943825	0.0361424704963658	3.20662770327064
1447	% denovo	chr3	86049125	86049125	0.0695654608597053	3.20662770327064
1448	% denovo	chr3	86127915	86127915	0.0695654047733584	3.20662770327064
1449	% denovo	chr3	86325415	86325415	0.0397488142873069	3.20662770327064
1450	% denovo	chr3	87757846	87757846	0.0397487888615496	3.20662770327064
1451	% denovo	chr3	87854865	87854865	0.0156528705324826	3.20662770327064
1452	% denovo	chr3	87911739	87911739	0.0158490805690048	3.20662770327064
1453	% denovo	chr3	89061555	89061555	0.0158490805690048	3.20662770327064
1454	% denovo	chr3	89361111	89361111	0.0784153239023552	3.20662770327064
1455	% denovo	chr3	90102849	90102849	0.0786963811373221	3.20662770327064
1456	% denovo	chr3	90247730	90247730	0.0868991819134952	3.20662770327064
1457	% denovo	chr3	90412813	90412813	0.086899181913594	3.20662770327064
1458	% denovo	chr3	90470819	90470819	0.0507161461877912	3.20662770327064
1459	% denovo	chr3	90660613	90660613	0.0507161461878405	3.20662770327064
1460	% denovo	chr3	90704923	90704923	0.09667147493625	3.20662770327064
1461	% denovo	chr3	91415184	91415184	0.0966714749363981	3.20662770327064
1462	% denovo	chr3	92575241	92575241	0.0968088585806739	3.20662770327064
1463	% denovo	chr3	92636321	92636321	0.0968088585807232	3.20662770327064
1464	% denovo	chr3	93482736	93482736	0.153708796804173	3.20662770327064
1465	% denovo	chr3	93587177	93587177	0.15388523884572	3.20662770327064
1466	% denovo	chr3	95684095	95684095	0.153885238845868	3.20662770327064
1467	% denovo	chr3	98283046	98283046	0.0311650594040162	3.20662770327064
1468	% denovo	chr3	98770322	98770322	0.0611492018454198	3.20662770327064
1469	% denovo	chr3	99553039	99553039	0.0611492517239296	3.20662770327064
1470	% denovo	chr3	100387920	100387920	0.0117623267753958	3.20662770327064
1471	% denovo	chr3	100719694	100719694	0.0117623267751984	3.20662770327064
1472	% denovo	chr3	100975581	100975581	0.0141255848809429	3.20662770327064
1473	% denovo	chr3	101161251	101161251	0.0141255680834138	3.20662770327064
1474	% denovo	chr3	101212832	101212832	0.0141255680831669	3.20662770327064
1475	% denovo	chr3	101609993	101609993	0.0150811659304795	3.20662770327064
1476	% denovo	chr3	101709308	101709308	0.015081165930282	3.20662770327064
1477	% denovo	chr3	102111029	102111029	0.0237079854768593	3.20662770327064
1478	% denovo	chr3	105059546	105059546	0.00392452532387243	3.20662770327064
1479	% denovo	chr3	105115576	105115576	0.000147394854460322	3.20662770327064
1480	% denovo	chr3	105470404	105470404	0.000147394854509695	3.20662770327064
1481	% denovo	chr3	105668100	105668100	0.00103394780901563	3.20662770327064
1482	% denovo	chr3	105834691	105834691	0.00103394780891689	3.20662770327064
1483	% denovo	chr3	106965080	106965080	0.000873162459943018	3.20662770327064
1484	% denovo	chr3	107129194	107129194	0.00191649350978819	3.20662770327064
1485	% denovo	chr3	107471134	107471134	0.00191649350993631	3.20662770327064
1486	% denovo	chr3	109019106	109019106	0.0174728436694837	3.20662770327064
1487	% denovo	chr3	109192406	109192406	0.0174728436697799	3.20662770327064
1488	% denovo	chr3	109429337	109429337	0.0157220283031365	3.20662770327064
1489	% denovo	chr3	109660551	109660551	0.0151806027986916	3.20662770327064
1490	% denovo	chr3	109677215	109677215	0.0151806027984447	3.20662770327064
1491	% denovo	chr3	109689396	109689396	0.0148597037056668	3.20662770327064
1492	% denovo	chr3	109754787	109754787	0.0148597037053705	3.20662770327064
1493	% denovo	chr3	110554026	110554026	0.014859703705173	3.20662770327064
1494	% denovo	chr3	111217854	111217854	0.012734655340049	3.20662770327064
1495	% denovo	chr3	111871415	111871415	0.0127346553384197	3.20662770327064
1496	% denovo	chr3	112233832	112233832	0.00435298774792767	3.20662770327064
1497	% denovo	chr3	113030160	113030160	0.0043529877469402	3.20662770327064
1498	% denovo	chr3	113034138	113034138	0.0196310163570948	3.20662770327064
1499	% denovo	chr3	113087963	113087963	0.0148694201456871	3.20662770327064
1500	% denovo	chr3	114753087	114753087	0.014869420143959	3.20662770327064
1501	% denovo	chr3	115349979	115349979	0.0148694201421816	3.20662770327064
1502	% denovo	chr3	115863160	115863160	0.00930419603536211	3.20662770327064
1503	% denovo	chr3	116719272	116719272	0.00755162722783394	3.20662770327064
1504	% denovo	chr3	116892425	116892425	0.00755162722650085	3.20662770327064
1505	% denovo	chr3	116991680	116991680	0.00610013272710203	3.20662770327064
1506	% denovo	chr3	118516290	118516290	0.110462744546957	3.20662770327064
1507	% denovo	chr3	118587157	118587157	0.110462838288449	3.20662770327064
1508	% denovo	chr3	119313675	119313675	0.110462838297978	3.20662770327064
1509	% denovo	chr3	119721932	119721932	0.114236693659805	3.20662770327064
1510	% denovo	chr3	120431181	120431181	0.114236693659805	3.20662770327064
1511	% denovo	chr3	120902279	120902279	0.114099560936684	3.20662770327064
1512	% denovo	chr3	121798499	121798499	0.114099560840702	3.20662770327064
1513	% denovo	chr3	121852558	121852558	0.12121587544974	3.20662770327064
1514	% denovo	chr3	122540316	122540316	0.131024638503114	3.20662770327064
1515	% denovo	chr3	123317951	123317951	0.131024652778987	3.20662770327064
1516	% denovo	chr3	123374129	123374129	0.132805500627705	3.20662770327064
1517	% denovo	chr3	123392033	123392033	0.132805500627755	3.20662770327064
1518	% denovo	chr3	123395273	123395273	0.073262966613722	3.20662770327064
1519	% denovo	chr3	125607947	125607947	0.0732625374438224	3.20662770327064
1520	% denovo	chr3	126082933	126082933	0.0732626568523113	3.20662770327064
1521	% denovo	chr3	126116071	126116071	0.104281870204379	3.20662770327064
1522	% denovo	chr3	126198177	126198177	0.104281870204527	3.20662770327064
1523	% denovo	chr3	126413662	126413662	0.104638442971897	3.20662770327064
1524	% denovo	chr3	126965947	126965947	0.0903777403479531	3.20662770327064
1525	% denovo	chr3	127273115	127273115	0.0788109618686989	3.20662770327064
1526	% denovo	chr3	128292534	128292534	0.0625851557001719	3.20662770327064
1527	% denovo	chr3	128636596	128636596	0.06258515570032	3.20662770327064
1528	% denovo	chr3	128871470	128871470	0.062585157783292	3.20662770327064
1529	% denovo	chr3	129037564	129037564	0.0539701858839096	3.20662770327064
1530	% denovo	chr3	129255528	129255528	0.0539701858838603	3.20662770327064
1531	% denovo	chr3	129291933	129291933	0.0539701858838109	3.20662770327064
1532	% denovo	chr3	129482611	129482611	0.331501559617615	3.20662770327064
1533	% denovo	chr3	129497470	129497470	0.136665826845159	3.20662770327064
1534	% denovo	chr3	129506073	129506073	0.136249828793269	3.20662770327064
1535	% denovo	chr3	129509954	129509954	0.136525626061861	3.20662770327064
1536	% denovo	chr3	129642753	129642753	0.136525626060824	3.20662770327064
1537	% denovo	chr3	129645016	129645016	0.132392886387798	3.20662770327064
1538	% denovo	chr3	129825026	129825026	0.127882414966299	3.20662770327064
1539	% denovo	chr3	130161682	130161682	0.127882414965114	3.20662770327064
1540	% denovo	chr3	130197550	130197550	0.111602279110284	3.20662770327064
1541	% denovo	chr3	130314842	130314842	0.111602279109148	3.20662770327064
1542	% denovo	chr3	130358990	130358990	0.0888446502541494	3.20662770327064
1543	% denovo	chr3	130996637	130996637	0.0888444859312678	3.20662770327064
1544	% denovo	chr3	131031652	131031652	0.0675058069555295	3.20662770327064
1545	% denovo	chr3	131351120	131351120	0.0644014838223847	3.20662770327064
1546	% denovo	chr3	132174353	132174353	0.0644014838215453	3.20662770327064
1547	% denovo	chr3	132233184	132233184	0.038333584282147	3.20662770327064
1548	% denovo	chr3	132631028	132631028	0.0344483484374632	3.20662770327064
1549	% denovo	chr3	132687902	132687902	0.0154649074969841	3.20662770327064
1550	% denovo	chr3	134248655	134248655	0.000141126504635401	3.20662770327064
1551	% denovo	chr3	134366544	134366544	8.87786095416046e-10	3.20662770327064
1552	% denovo	chr3	134523036	134523036	0.0162087405579885	3.20662770327064
1553	% denovo	chr3	135171359	135171359	0.0162087405579885	3.20662770327064
1554	% denovo	chr3	135444445	135444445	0.016229604724738	3.20662770327064
1555	% denovo	chr3	135471025	135471025	0.0162296047247874	3.20662770327064
1556	% denovo	chr3	135952860	135952860	0.0215728427375057	3.20662770327064
1557	% denovo	chr3	136705573	136705573	0.0215728427375057	3.20662770327064
1558	% denovo	chr3	136708713	136708713	0.0216021009172449	3.20662770327064
1559	% denovo	chr3	136918958	136918958	0.0556360600846333	3.20662770327064
1560	% denovo	chr3	137126151	137126151	0.0556360600846827	3.20662770327064
1561	% denovo	chr3	137158095	137158095	0.0556829014754847	3.20662770327064
1562	% denovo	chr3	137195998	137195998	0.0556829014755834	3.20662770327064
1563	% denovo	chr3	137336616	137336616	0.0654601707334904	3.20662770327064
1564	% denovo	chr3	137344013	137344013	0.0655633756660828	3.20662770327064
1565	% denovo	chr3	138244709	138244709	0.0655633756660828	3.20662770327064
1566	% denovo	chr3	138272923	138272923	0.0485164282565539	3.20662770327064
1567	% denovo	chr3	138496613	138496613	0.0485164282565539	3.20662770327064
1568	% denovo	chr3	138557090	138557090	0.0630414207749353	3.20662770327064
1569	% denovo	chr3	138765792	138765792	0.0630415008116093	3.20662770327064
1570	% denovo	chr3	138815118	138815118	0.0782690883055091	3.20662770327064
1571	% denovo	chr3	138817159	138817159	0.0711323670677954	3.20662770327064
1572	% denovo	chr3	138905938	138905938	0.0615722949962458	3.20662770327064
1573	% denovo	chr3	139121346	139121346	0.0615721873580696	3.20662770327064
1574	% denovo	chr3	139354330	139354330	0.0706774837714341	3.20662770327064
1575	% denovo	chr3	139469113	139469113	0.0708999517459137	3.20662770327064
1576	% denovo	chr3	140134390	140134390	0.0708999517460619	3.20662770327064
1577	% denovo	chr3	140287926	140287926	0.10269530621437	3.20662770327064
1578	% denovo	chr3	140374071	140374071	0.102848905148986	3.20662770327064
1579	% denovo	chr3	140679122	140679122	0.102848905149084	3.20662770327064
1580	% denovo	chr3	141521212	141521212	0.111920160709613	3.20662770327064
1581	% denovo	chr3	141710411	141710411	0.111920519508504	3.20662770327064
1582	% denovo	chr3	141724344	141724344	0.161033048043559	3.20662770327064
1583	% denovo	chr3	141733523	141733523	0.307147109741953	3.20662770327064
1584	% denovo	chr3	141827741	141827741	0.25844211852093	3.20662770327064
1585	% denovo	chr3	141942971	141942971	0.227119654749436	3.20662770327064
1586	% denovo	chr3	142041673	142041673	0.227727559177662	3.20662770327064
1587	% denovo	chr3	142113201	142113201	0.261871072486853	3.20662770327064
1588	% denovo	chr3	142631403	142631403	0.261871072487149	3.20662770327064
1589	% denovo	chr3	142634891	142634891	0.262231790682202	3.20662770327064
1590	% denovo	chr3	143499185	143499185	0.262231790681264	3.20662770327064
1591	% denovo	chr3	143527973	143527973	0.262231790680326	3.20662770327064
1592	% denovo	chr3	143559076	143559076	0.262231790679339	3.20662770327064
1593	% denovo	chr3	143602237	143602237	0.073145450727267	3.20662770327064
1594	% denovo	chr3	143742428	143742428	0.0732711085896655	3.20662770327064
1595	% denovo	chr3	144209330	144209330	0.1203647361983	3.20662770327064
1596	% denovo	chr3	144256650	144256650	0.120364736198448	3.20662770327064
1597	% denovo	chr3	144459046	144459046	0.123270896850867	3.20662770327064
1598	% denovo	chr3	144666385	144666385	0.0551304677267584	3.20662770327064
1599	% denovo	chr3	144672147	144672147	0.0553382971531211	3.20662770327064
1600	% denovo	chr3	145005204	145005204	0.0553382971531705	3.20662770327064
1601	% denovo	chr3	145237338	145237338	0.00243382128242192	3.20662770327064
1602	% denovo	chr3	145238032	145238032	0.00247719073796592	3.20662770327064
1603	% denovo	chr3	145635320	145635320	0.00247719073796592	3.20662770327064
1604	% denovo	chr3	145800515	145800515	0.00831403569454907	3.20662770327064
1605	% denovo	chr3	145864502	145864502	0.0152950739467712	3.20662770327064
1606	% denovo	chr3	145989455	145989455	0.0152950739467712	3.20662770327064
1607	% denovo	chr3	146613483	146613483	0.017959515250145	3.20662770327064
1608	% denovo	chr3	146632865	146632865	0.018018235542103	3.20662770327064
1609	% denovo	chr3	147102508	147102508	0.0180182355421524	3.20662770327064
1610	% denovo	chr3	147331131	147331131	0.0418618117156005	3.20662770327064
1611	% denovo	chr3	148065034	148065034	0.00343255181004588	3.20662770327064
1612	% denovo	chr3	148107130	148107130	0.00117006132945711	3.20662770327064
1613	% denovo	chr3	148808672	148808672	0.00117005954988566	3.20662770327064
1614	% denovo	chr3	149181759	149181759	3.11097585361584e-05	3.20662770327064
1615	% denovo	chr3	149328925	149328925	3.1109758585532e-05	3.20662770327064
1616	% denovo	chr3	149648234	149648234	2.71208790767208e-05	3.20662770327064
1617	% denovo	chr3	150010815	150010815	2.71208790767208e-05	3.20662770327064
1618	% denovo	chr3	150359533	150359533	0.00150140473605937	3.20662770327064
1619	% denovo	chr3	150434753	150434753	0.00150143941392926	3.20662770327064
1620	% denovo	chr3	150558111	150558111	0.00117379955062705	3.20662770327064
1621	% denovo	chr3	150599308	150599308	0.00117379955062705	3.20662770327064
1622	% denovo	chr3	150640464	150640464	0.00363509681264052	3.20662770327064
1623	% denovo	chr3	150859743	150859743	0.00363513516202755	3.20662770327064
1624	% denovo	chr3	151340029	151340029	0.00999331385647586	3.20662770327064
1625	% denovo	chr3	151382601	151382601	0.011836073484234	3.20662770327064
1626	% denovo	chr3	151407060	151407060	0.011836088038722	3.20662770327064
1627	% denovo	chr3	151492533	151492533	0.0136716116842209	3.20662770327064
1628	% denovo	chr3	151564321	151564321	0.0136842588351554	3.20662770327064
1629	% denovo	chr3	154323540	154323540	0.14855549281567	3.20662770327064
1630	% denovo	chr3	154324568	154324568	0.148555492815621	3.20662770327064
1631	% denovo	chr3	154777283	154777283	0.112065267729431	3.20662770327064
1632	% denovo	chr3	154968691	154968691	0.112065267729431	3.20662770327064
1633	% denovo	chr3	155541975	155541975	0.175292962551826	3.20662770327064
1634	% denovo	chr3	155679153	155679153	0.175170329663416	3.20662770327064
1635	% denovo	chr3	155782709	155782709	0.225001639103153	3.20662770327064
1636	% denovo	chr3	156034374	156034374	0.225001639103153	3.20662770327064
1637	% denovo	chr3	157165140	157165140	0.0481206851347343	3.20662770327064
1638	% denovo	chr3	157329858	157329858	0.14101413299563	3.20662770327064
1639	% denovo	chr3	157519789	157519789	0.21479697553535	3.20662770327064
1640	% denovo	chr3	157837356	157837356	0.214622269529814	3.20662770327064
1641	% denovo	chr3	158258737	158258737	0.214622269529814	3.20662770327064
1642	% denovo	chr3	158396394	158396394	0.214660422627939	3.20662770327064
1643	% denovo	chr3	159474067	159474067	0.214660422627939	3.20662770327064
1644	% denovo	chr3	159812056	159812056	0.214660422627939	3.20662770327064
1645	% denovo	chr3	159855533	159855533	0.214660422627939	3.20662770327064
1646	% denovo	chr4	3368414	3368414	0.0131617843276572	3.20662770327064
1647	% denovo	chr4	3569913	3569913	0.0129860169138309	3.20662770327064
1648	% denovo	chr4	4036026	4036026	2.6688661939342e-05	3.20662770327064
1649	% denovo	chr4	5435867	5435867	2.66901828426779e-05	3.20662770327064
1650	% denovo	chr4	5599068	5599068	0.0558060839463437	3.20662770327064
1651	% denovo	chr4	5679249	5679249	0.0558060839459981	3.20662770327064
1652	% denovo	chr4	5958121	5958121	0.0514631084554683	3.20662770327064
1653	% denovo	chr4	6374701	6374701	0.0514630765537259	3.20662770327064
1654	% denovo	chr4	6889944	6889944	0.0153187004729171	3.20662770327064
1655	% denovo	chr4	6893556	6893556	0.0148268530275304	3.20662770327064
1656	% denovo	chr4	6910337	6910337	0.0145831341767306	3.20662770327064
1657	% denovo	chr4	7723499	7723499	0.0255951368441963	3.20662770327064
1658	% denovo	chr4	8237772	8237772	0.0162583671035675	3.20662770327064
1659	% denovo	chr4	8972393	8972393	0.0162581957209079	3.20662770327064
1660	% denovo	chr4	9133479	9133479	0.00436977762033051	3.20662770327064
1661	% denovo	chr4	9247190	9247190	0.00436977762008364	3.20662770327064
1662	% denovo	chr4	9257136	9257136	0.0166576908436155	3.20662770327064
1663	% denovo	chr4	9276717	9276717	0.0171816816176792	3.20662770327064
1664	% denovo	chr4	9417480	9417480	0.0119155355640402	3.20662770327064
1665	% denovo	chr4	9418983	9418983	0.0123524373207855	3.20662770327064
1666	% denovo	chr4	9463709	9463709	0.0137253706043957	3.20662770327064
1667	% denovo	chr4	9558130	9558130	0.0137253706047413	3.20662770327064
1668	% denovo	chr4	9653169	9653169	0.0141911540283828	3.20662770327064
1669	% denovo	chr4	10049820	10049820	0.0141911540287778	3.20662770327064
1670	% denovo	chr4	10059838	10059838	0.0188624121461615	3.20662770327064
1671	% denovo	chr4	10214996	10214996	0.0315696582466953	3.20662770327064
1672	% denovo	chr4	10819404	10819404	0.0315697633615861	3.20662770327064
1673	% denovo	chr4	10895273	10895273	0.0603741350750716	3.20662770327064
1674	% denovo	chr4	11089162	11089162	0.0603742481115068	3.20662770327064
1675	% denovo	chr4	11171465	11171465	0.0856611420845242	3.20662770327064
1676	% denovo	chr4	11584315	11584315	0.0856611420854129	3.20662770327064
1677	% denovo	chr4	12009031	12009031	0.000492124925816709	3.20662770327064
1678	% denovo	chr4	12575755	12575755	0.002607941482147	3.20662770327064
1679	% denovo	chr4	13126645	13126645	0.00260794148229512	3.20662770327064
1680	% denovo	chr4	13319237	13319237	0.01097853858962	3.20662770327064
1681	% denovo	chr4	13354610	13354610	0.0109785385899656	3.20662770327064
1682	% denovo	chr4	13365690	13365690	0.0217174716296816	3.20662770327064
1683	% denovo	chr4	13399129	13399129	0.021717471630126	3.20662770327064
1684	% denovo	chr4	13767123	13767123	0.0223013302085806	3.20662770327064
1685	% denovo	chr4	13775801	13775801	0.022301330209025	3.20662770327064
1686	% denovo	chr4	13827962	13827962	0.022889242028197	3.20662770327064
1687	% denovo	chr4	13837845	13837845	0.0234792719454172	3.20662770327064
1688	% denovo	chr4	13897101	13897101	0.0106237684328376	3.20662770327064
1689	% denovo	chr4	16430885	16430885	0.01204848493189	3.20662770327064
1690	% denovo	chr4	16446894	16446894	0.0123045151503197	3.20662770327064
1691	% denovo	chr4	16488227	16488227	0.0125617139303186	3.20662770327064
1692	% denovo	chr4	16492295	16492295	0.0128198264493317	3.20662770327064
1693	% denovo	chr4	18403165	18403165	0.0128198264495292	3.20662770327064
1694	% denovo	chr4	18549080	18549080	0.0560848429710599	3.20662770327064
1695	% denovo	chr4	18618735	18618735	0.0566319326924463	3.20662770327064
1696	% denovo	chr4	19129367	19129367	0.0566319326928907	3.20662770327064
1697	% denovo	chr4	19312939	19312939	0.0336504062066727	3.20662770327064
1698	% denovo	chr4	19574375	19574375	0.0336503448644108	3.20662770327064
1699	% denovo	chr4	19581204	19581204	0.0265865112050184	3.20662770327064
1700	% denovo	chr4	19614278	19614278	0.0265865112053146	3.20662770327064
1701	% denovo	chr4	19726311	19726311	0.0387818249511792	3.20662770327064
1702	% denovo	chr4	19950642	19950642	0.0387817165221865	3.20662770327064
1703	% denovo	chr4	19958912	19958912	0.0275852429027465	3.20662770327064
1704	% denovo	chr4	20010291	20010291	0.0279774008266433	3.20662770327064
1705	% denovo	chr4	20195660	20195660	0.0279774008268902	3.20662770327064
1706	% denovo	chr4	20272957	20272957	0.0412147670292734	3.20662770327064
1707	% denovo	chr4	20488696	20488696	0.0412147670361857	3.20662770327064
1708	% denovo	chr4	20519098	20519098	0.0834069657615016	3.20662770327064
1709	% denovo	chr4	20779557	20779557	0.0851662934284981	3.20662770327064
1710	% denovo	chr4	21682582	21682582	0.0851662934289425	3.20662770327064
1711	% denovo	chr4	21855857	21855857	0.0644260169085296	3.20662770327064
1712	% denovo	chr4	22184882	22184882	0.0644260425926094	3.20662770327064
1713	% denovo	chr4	22236341	22236341	0.0843778466190815	3.20662770327064
1714	% denovo	chr4	22392643	22392643	0.0843778466195259	3.20662770327064
1715	% denovo	chr4	22550457	22550457	0.131151736774333	3.20662770327064
1716	% denovo	chr4	22923659	22923659	0.131151736774827	3.20662770327064
1717	% denovo	chr4	22965960	22965960	0.131848342682839	3.20662770327064
1718	% denovo	chr4	23295512	23295512	0.131848342682839	3.20662770327064
1719	% denovo	chr4	28322410	28322410	0.307619247904299	3.20662770327064
1720	% denovo	chr4	29260447	29260447	0.0147184724109199	3.20662770327064
1721	% denovo	chr4	29263237	29263237	0.0146867135263568	3.20662770327064
1722	% denovo	chr4	29273870	29273870	0.0144513572511628	3.20662770327064
1723	% denovo	chr4	30761996	30761996	0.0144466922285598	3.20662770327064
1724	% denovo	chr4	30827560	30827560	0.0318203728313876	3.20662770327064
1725	% denovo	chr4	31118277	31118277	0.0318203728313382	3.20662770327064
1726	% denovo	chr4	31183993	31183993	0.0270561487050513	3.20662770327064
1727	% denovo	chr4	31862774	31862774	0.0270560714072277	3.20662770327064
1728	% denovo	chr4	32020243	32020243	0.0148261158238999	3.20662770327064
1729	% denovo	chr4	32075606	32075606	0.0148261158238999	3.20662770327064
1730	% denovo	chr4	32100454	32100454	0.030392882102694	3.20662770327064
1731	% denovo	chr4	32200491	32200491	0.0303427232718059	3.20662770327064
1732	% denovo	chr4	32808326	32808326	0.0303427232717565	3.20662770327064
1733	% denovo	chr4	32933218	32933218	0.0543784847307422	3.20662770327064
1734	% denovo	chr4	32933306	32933306	0.0543784847306929	3.20662770327064
1735	% denovo	chr4	33013826	33013826	0.0542942001107089	3.20662770327064
1736	% denovo	chr4	33181426	33181426	0.00603031706577386	3.20662770327064
1737	% denovo	chr4	33268330	33268330	0.00602331983265304	3.20662770327064
1738	% denovo	chr4	33274838	33274838	0.00602331983265304	3.20662770327064
1739	% denovo	chr4	33316763	33316763	0.00497393910860679	3.20662770327064
1740	% denovo	chr4	33748049	33748049	0.0157015021461431	3.20662770327064
1741	% denovo	chr4	33943415	33943415	0.00384609248429351	3.20662770327064
1742	% denovo	chr4	33954044	33954044	0.002767311321982	3.20662770327064
1743	% denovo	chr4	33977539	33977539	0.00276731132173514	3.20662770327064
1744	% denovo	chr4	33995127	33995127	0.00244631941242925	3.20662770327064
1745	% denovo	chr4	34000698	34000698	0.00244631941223176	3.20662770327064
1746	% denovo	chr4	34049618	34049618	0.00214394279196153	3.20662770327064
1747	% denovo	chr4	35049506	35049506	0.00214394279171467	3.20662770327064
1748	% denovo	chr4	35145013	35145013	0.00212104851910425	3.20662770327064
1749	% denovo	chr4	35389460	35389460	0.00212104851885739	3.20662770327064
1750	% denovo	chr4	35441315	35441315	0.00131763791498031	3.20662770327064
1751	% denovo	chr4	36464533	36464533	0.00131763791517781	3.20662770327064
1752	% denovo	chr4	40278465	40278465	0.00369856299280841	3.20662770327064
1753	% denovo	chr4	40731591	40731591	0.00547492596598397	3.20662770327064
1754	% denovo	chr4	41025574	41025574	0.00239579553867129	3.20662770327064
1755	% denovo	chr4	41176874	41176874	0.000115873938439628	3.20662770327064
1756	% denovo	chr4	41191816	41191816	0.000113576778167201	3.20662770327064
1757	% denovo	chr4	41655291	41655291	0.000113576778167201	3.20662770327064
1758	% denovo	chr4	41706113	41706113	0.00236988484046327	3.20662770327064
1759	% denovo	chr4	41717024	41717024	0.00236988484051264	3.20662770327064
1760	% denovo	chr4	42872657	42872657	0.0014551169825602	3.20662770327064
1761	% denovo	chr4	42957959	42957959	0.0014551169825602	3.20662770327064
1762	% denovo	chr4	42965587	42965587	0.00145945970928523	3.20662770327064
1763	% denovo	chr4	43933813	43933813	0.00145945970928523	3.20662770327064
1764	% denovo	chr4	43954168	43954168	3.12698088761074e-05	3.20662770327064
1765	% denovo	chr4	44253102	44253102	3.12698088761074e-05	3.20662770327064
1766	% denovo	chr4	44260572	44260572	0.0316759986917053	3.20662770327064
1767	% denovo	chr4	45419014	45419014	0.0316760267192521	3.20662770327064
1768	% denovo	chr4	45489432	45489432	0.0348765126798383	3.20662770327064
1769	% denovo	chr4	45894905	45894905	0.0348765126796408	3.20662770327064
1770	% denovo	chr4	45948990	45948990	0.031902121637696	3.20662770327064
1771	% denovo	chr4	45965672	45965672	0.0319021216374985	3.20662770327064
1772	% denovo	chr4	45972893	45972893	0.0313058570522609	3.20662770327064
1773	% denovo	chr4	46153246	46153246	0.031305857052014	3.20662770327064
1774	% denovo	chr4	46276115	46276115	0.122492887239951	3.20662770327064
1775	% denovo	chr4	46280050	46280050	0.12249288723926	3.20662770327064
1776	% denovo	chr4	46855266	46855266	0.148482102321462	3.20662770327064
1777	% denovo	chr4	46914512	46914512	0.147656929943004	3.20662770327064
1778	% denovo	chr4	46916859	46916859	0.147656929942807	3.20662770327064
1779	% denovo	chr4	46923425	46923425	0.147228486053193	3.20662770327064
1780	% denovo	chr4	47086306	47086306	0.147228486052996	3.20662770327064
1781	% denovo	chr4	47699478	47699478	0.146548001676699	3.20662770327064
1782	% denovo	chr4	49591559	49591559	0.0955982025010282	3.20662770327064
1783	% denovo	chr4	49720584	49720584	0.0955982025009788	3.20662770327064
1784	% denovo	chr4	49771292	49771292	0.03359762793178	3.20662770327064
1785	% denovo	chr4	50682795	50682795	0.0335976279317306	3.20662770327064
1786	% denovo	chr4	50868200	50868200	0.081950224132263	3.20662770327064
1787	% denovo	chr4	51281599	51281599	0.0819502241323123	3.20662770327064
1788	% denovo	chr4	52592589	52592589	0.0334927412321811	3.20662770327064
1789	% denovo	chr4	53142706	53142706	0.0283139526323863	3.20662770327064
1790	% denovo	chr4	53927802	53927802	0.0283139526323369	3.20662770327064
1791	% denovo	chr4	54194913	54194913	0.0524247461722804	3.20662770327064
1792	% denovo	chr4	54875348	54875348	0.0524247461722804	3.20662770327064
1793	% denovo	chr4	54898634	54898634	0.0523808772991636	3.20662770327064
1794	% denovo	chr4	54903487	54903487	0.0523808772991636	3.20662770327064
1795	% denovo	chr4	54951001	54951001	0.0765000500593321	3.20662770327064
1796	% denovo	chr4	55400998	55400998	0.0765000500593321	3.20662770327064
1797	% denovo	chr4	55611942	55611942	0.07982424778943	3.20662770327064
1798	% denovo	chr4	56186649	56186649	0.0798242477893313	3.20662770327064
1799	% denovo	chr4	56198745	56198745	0.162218452381548	3.20662770327064
1800	% denovo	chr4	57274213	57274213	0.162218452381498	3.20662770327064
1801	% denovo	chr4	57379856	57379856	0.16213959366894	3.20662770327064
1802	% denovo	chr4	57500003	57500003	0.170263875418494	3.20662770327064
1803	% denovo	chr4	57829976	57829976	0.198601326618763	3.20662770327064
1804	% denovo	chr4	58322585	58322585	0.198601326618714	3.20662770327064
1805	% denovo	chr4	58345499	58345499	0.240280733265077	3.20662770327064
1806	% denovo	chr4	58363486	58363486	0.240038436325143	3.20662770327064
1807	% denovo	chr4	58374025	58374025	0.239962751134601	3.20662770327064
1808	% denovo	chr4	58517859	58517859	0.201706681512952	3.20662770327064
1809	% denovo	chr4	59811571	59811571	0.201706631627234	3.20662770327064
1810	% denovo	chr4	59835331	59835331	0.19162381871453	3.20662770327064
1811	% denovo	chr4	59849845	59849845	0.191623782959131	3.20662770327064
1812	% denovo	chr4	59850763	59850763	0.18570546351612	3.20662770327064
1813	% denovo	chr4	62194821	62194821	0.18570546351612	3.20662770327064
1814	% denovo	chr4	62293057	62293057	0.251894180586468	3.20662770327064
1815	% denovo	chr4	62490169	62490169	0.251894180586369	3.20662770327064
1816	% denovo	chr4	62608978	62608978	0.189518319927475	3.20662770327064
1817	% denovo	chr4	62650156	62650156	0.179139204486498	3.20662770327064
1818	% denovo	chr4	62692342	62692342	0.129948058612672	3.20662770327064
1819	% denovo	chr4	62707258	62707258	0.129904943676825	3.20662770327064
1820	% denovo	chr4	62975384	62975384	0.129904943676825	3.20662770327064
1821	% denovo	chr4	63019978	63019978	0.162735935124327	3.20662770327064
1822	% denovo	chr4	63271283	63271283	0.137025279019272	3.20662770327064
1823	% denovo	chr4	64982294	64982294	0.135259770208265	3.20662770327064
1824	% denovo	chr4	65127367	65127367	0.144561753259953	3.20662770327064
1825	% denovo	chr4	65231542	65231542	0.144509335441965	3.20662770327064
1826	% denovo	chr4	65944235	65944235	0.144769473476924	3.20662770327064
1827	% denovo	chr4	66458400	66458400	0.144769473476875	3.20662770327064
1828	% denovo	chr4	67279874	67279874	0.0706870220617032	3.20662770327064
1829	% denovo	chr4	70055113	70055113	0.070686814552652	3.20662770327064
1830	% denovo	chr4	70088532	70088532	0.00393219537117353	3.20662770327064
1831	% denovo	chr4	70282721	70282721	0.00543374421623075	3.20662770327064
1832	% denovo	chr4	71279967	71279967	0.00543374421756383	3.20662770327064
1833	% denovo	chr4	71473449	71473449	0.0147749558524661	3.20662770327064
1834	% denovo	chr4	72016291	72016291	0.0147749558524661	3.20662770327064
1835	% denovo	chr4	72138328	72138328	0.0142610888109938	3.20662770327064
1836	% denovo	chr4	74227764	74227764	0.0142610888109444	3.20662770327064
1837	% denovo	chr4	74243614	74243614	0.0142404272632388	3.20662770327064
1838	% denovo	chr4	74391573	74391573	0.0048240304004014	3.20662770327064
1839	% denovo	chr4	75792724	75792724	0.0098183040778518	3.20662770327064
1840	% denovo	chr4	75824944	75824944	0.0098183040778518	3.20662770327064
1841	% denovo	chr4	75840751	75840751	0.00976747184548486	3.20662770327064
1842	% denovo	chr4	75847320	75847320	0.00976747184548486	3.20662770327064
1843	% denovo	chr4	76012861	76012861	0.00604247101190999	3.20662770327064
1844	% denovo	chr4	76857319	76857319	0.00604247101190999	3.20662770327064
1845	% denovo	chr4	78900946	78900946	0.0442033038249298	3.20662770327064
1846	% denovo	chr4	78901826	78901826	0.0441725975640631	3.20662770327064
1847	% denovo	chr4	79052161	79052161	0.0441725975640137	3.20662770327064
1848	% denovo	chr4	81304223	81304223	0.0441725975640137	3.20662770327064
1849	% denovo	chr4	81455696	81455696	0.0441725975639643	3.20662770327064
1850	% denovo	chr4	81726726	81726726	0.427587784083919	3.20662770327064
1851	% denovo	chr4	81959371	81959371	0.451601621361385	3.20662770327064
1852	% denovo	chr4	82477952	82477952	0.451601621361335	3.20662770327064
1853	% denovo	chr4	82523394	82523394	0.138417148100028	3.20662770327064
1854	% denovo	chr4	82542317	82542317	0.182170834323046	3.20662770327064
1855	% denovo	chr4	83229882	83229882	0.182171194129701	3.20662770327064
1856	% denovo	chr4	83251505	83251505	0.228781978557836	3.20662770327064
1857	% denovo	chr4	83552555	83552555	0.228781978557787	3.20662770327064
1858	% denovo	chr4	83888629	83888629	0.187290958049353	3.20662770327064
1859	% denovo	chr4	83921146	83921146	0.187290934561854	3.20662770327064
1860	% denovo	chr4	83939311	83939311	0.187210410679509	3.20662770327064
1861	% denovo	chr4	84639958	84639958	0.187210300640148	3.20662770327064
1862	% denovo	chr4	84752005	84752005	0.176431936554442	3.20662770327064
1863	% denovo	chr4	85491157	85491157	0.176431936554343	3.20662770327064
1864	% denovo	chr4	85613370	85613370	0.182832965600435	3.20662770327064
1865	% denovo	chr4	86401290	86401290	0.182832965600386	3.20662770327064
1866	% denovo	chr4	86450967	86450967	0.182490846724488	3.20662770327064
1867	% denovo	chr4	87491520	87491520	0.182490846724439	3.20662770327064
1868	% denovo	chr4	87718137	87718137	0.201055752078535	3.20662770327064
1869	% denovo	chr4	87912570	87912570	0.201055752078486	3.20662770327064
1870	% denovo	chr4	88045738	88045738	0.351793997576651	3.20662770327064
1871	% denovo	chr4	88218517	88218517	0.351793997580799	3.20662770327064
1872	% denovo	chr4	88304612	88304612	0.378832849968831	3.20662770327064
1873	% denovo	chr4	88521087	88521087	0.378832983073102	3.20662770327064
1874	% denovo	chr4	88554042	88554042	0.395680280454907	3.20662770327064
1875	% denovo	chr4	88807538	88807538	0.395680280459103	3.20662770327064
1876	% denovo	chr4	88951730	88951730	0.405892328590076	3.20662770327064
1877	% denovo	chr4	89246433	89246433	0.392834499790135	3.20662770327064
1878	% denovo	chr4	89484464	89484464	0.392834499793394	3.20662770327064
1879	% denovo	chr4	90311682	90311682	0.2944379989847	3.20662770327064
1880	% denovo	chr4	91121265	91121265	0.297585452360337	3.20662770327064
1881	% denovo	chr4	94432389	94432389	0.00665523324750665	3.20662770327064
1882	% denovo	chr4	94458902	94458902	0.0066375515459058	3.20662770327064
1883	% denovo	chr4	94576459	94576459	0.0066375515459058	3.20662770327064
1884	% denovo	chr4	94639240	94639240	0.0070234451230383	3.20662770327064
1885	% denovo	chr4	95503920	95503920	0.0070234291501465	3.20662770327064
1886	% denovo	chr4	95653018	95653018	0.000134349819729669	3.20662770327064
1887	% denovo	chr4	95744705	95744705	0.0622936277909324	3.20662770327064
1888	% denovo	chr4	95745370	95745370	0.0622583900910531	3.20662770327064
1889	% denovo	chr4	95749389	95749389	0.0622125957587565	3.20662770327064
1890	% denovo	chr4	95918277	95918277	0.0708810313963739	3.20662770327064
1891	% denovo	chr4	96896949	96896949	0.0124639287524646	3.20662770327064
1892	% denovo	chr4	96897254	96897254	0.0181633432168117	3.20662770327064
1893	% denovo	chr4	98369756	98369756	0.0181633549257036	3.20662770327064
1894	% denovo	chr4	98691724	98691724	0.00370153151064217	3.20662770327064
1895	% denovo	chr4	99320080	99320080	0.00370153151064217	3.20662770327064
1896	% denovo	chr4	101430245	101430245	0.0309876953106249	3.20662770327064
1897	% denovo	chr4	102851020	102851020	0.108218192531991	3.20662770327064
1898	% denovo	chr4	103634906	103634906	0.0338486864323438	3.20662770327064
1899	% denovo	chr4	103640707	103640707	0.0370735562559137	3.20662770327064
1900	% denovo	chr4	103682035	103682035	0.0622458659448793	3.20662770327064
1901	% denovo	chr4	103875085	103875085	0.0622458659465086	3.20662770327064
1902	% denovo	chr4	104004372	104004372	0.0569875326637463	3.20662770327064
1903	% denovo	chr4	104156915	104156915	0.056987502127183	3.20662770327064
1904	% denovo	chr4	104166428	104166428	0.0546474132021655	3.20662770327064
1905	% denovo	chr4	104584276	104584276	0.0546474132036961	3.20662770327064
1906	% denovo	chr4	105245023	105245023	0.0291365308588928	3.20662770327064
1907	% denovo	chr4	105248708	105248708	0.0304413445089461	3.20662770327064
1908	% denovo	chr4	105445591	105445591	0.0310860608391523	3.20662770327064
1909	% denovo	chr4	105446697	105446697	0.0317270378368883	3.20662770327064
1910	% denovo	chr4	105466572	105466572	0.0317270378371846	3.20662770327064
1911	% denovo	chr4	105573728	105573728	0.0356683561029651	3.20662770327064
1912	% denovo	chr4	107203726	107203726	0.0356683561032119	3.20662770327064
1913	% denovo	chr4	107225730	107225730	0.0359159615213696	3.20662770327064
1914	% denovo	chr4	107425256	107425256	0.0359159615215671	3.20662770327064
1915	% denovo	chr4	107548653	107548653	0.000619367418111863	3.20662770327064
1916	% denovo	chr4	107842806	107842806	0.0158271666877483	3.20662770327064
1917	% denovo	chr4	107965002	107965002	0.0240101157421906	3.20662770327064
1918	% denovo	chr4	108226782	108226782	0.0240101157419931	3.20662770327064
1919	% denovo	chr4	108490216	108490216	0.00628639941972716	3.20662770327064
1920	% denovo	chr4	108537429	108537429	0.00628639941967779	3.20662770327064
1921	% denovo	chr4	108564499	108564499	0.005923859712898	3.20662770327064
1922	% denovo	chr4	108893603	108893603	0.00592385971274988	3.20662770327064
1923	% denovo	chr4	109169766	109169766	0.125138740748454	3.20662770327064
1924	% denovo	chr4	109215772	109215772	0.0432297921662895	3.20662770327064
1925	% denovo	chr4	109398259	109398259	0.0432297921665363	3.20662770327064
1926	% denovo	chr4	109874495	109874495	0.179357486127196	3.20662770327064
1927	% denovo	chr4	109877614	109877614	0.0447398096351518	3.20662770327064
1928	% denovo	chr4	111211471	111211471	0.044739809635448	3.20662770327064
1929	% denovo	chr4	111252944	111252944	0.00717857564942849	3.20662770327064
1930	% denovo	chr4	111311031	111311031	0.00728336658632945	3.20662770327064
1931	% denovo	chr4	114614271	114614271	0.00728336658637883	3.20662770327064
1932	% denovo	chr4	114787710	114787710	0.0207349405490122	3.20662770327064
1933	% denovo	chr4	114822528	114822528	0.0168945930477299	3.20662770327064
1934	% denovo	chr4	116750875	116750875	0.0168945607963733	3.20662770327064
1935	% denovo	chr4	116871336	116871336	0.0130137221821412	3.20662770327064
1936	% denovo	chr4	117109529	117109529	0.0131600172613962	3.20662770327064
1937	% denovo	chr4	117909496	117909496	0.0131600172615443	3.20662770327064
1938	% denovo	chr4	117933032	117933032	0.0152105628463875	3.20662770327064
1939	% denovo	chr4	118281487	118281487	0.0152105628396233	3.20662770327064
1940	% denovo	chr4	118598524	118598524	0.00763201368522609	3.20662770327064
1941	% denovo	chr4	118699963	118699963	0.00763201368537421	3.20662770327064
1942	% denovo	chr4	118753622	118753622	0.0068189805738967	3.20662770327064
1943	% denovo	chr4	119298688	119298688	0.00681975454281277	3.20662770327064
1944	% denovo	chr4	119382291	119382291	0.00149797753735044	3.20662770327064
1945	% denovo	chr4	119798628	119798628	0.00140114492055093	3.20662770327064
1946	% denovo	chr4	119935947	119935947	0.00140114492055093	3.20662770327064
1947	% denovo	chr4	119978223	119978223	0.00118258114734654	3.20662770327064
1948	% denovo	chr4	120220639	120220639	0.00118257978735166	3.20662770327064
1949	% denovo	chr4	120251351	120251351	0.00084059688314537	3.20662770327064
1950	% denovo	chr4	120293959	120293959	0.000839998942200914	3.20662770327064
1951	% denovo	chr4	120745929	120745929	0.00068467845891421	3.20662770327064
1952	% denovo	chr4	120944210	120944210	0.000684676995531079	3.20662770327064
1953	% denovo	chr4	121023912	121023912	0.000684676995531079	3.20662770327064
1954	% denovo	chr4	121044402	121044402	0.0185735278357589	3.20662770327064
1955	% denovo	chr4	121058844	121058844	0.0186332728263166	3.20662770327064
1956	% denovo	chr4	121202770	121202770	0.018633272826366	3.20662770327064
1957	% denovo	chr4	121397144	121397144	0.0699978720735135	3.20662770327064
1958	% denovo	chr4	121695813	121695813	0.0699980519401318	3.20662770327064
1959	% denovo	chr4	122859566	122859566	0.032714975536755	3.20662770327064
1960	% denovo	chr4	123999192	123999192	0.0327150154289673	3.20662770327064
1961	% denovo	chr4	124195953	124195953	0.0331098475727918	3.20662770327064
1962	% denovo	chr4	124207921	124207921	0.0331098866494021	3.20662770327064
1963	% denovo	chr4	124371088	124371088	0.0331098866533519	3.20662770327064
1964	% denovo	chr4	124385897	124385897	0.00833959002462533	3.20662770327064
1965	% denovo	chr4	124840353	124840353	0.00832803550735544	3.20662770327064
1966	% denovo	chr4	125068158	125068158	0.00832803550735544	3.20662770327064
1967	% denovo	chr4	125588389	125588389	0.0446025599354365	3.20662770327064
1968	% denovo	chr4	126472846	126472846	0.143056380733563	3.20662770327064
1969	% denovo	chr4	126716711	126716711	0.09210181560076	3.20662770327064
1970	% denovo	chr4	126744862	126744862	0.0921018026906586	3.20662770327064
1971	% denovo	chr4	127422213	127422213	0.0504860908375049	3.20662770327064
1972	% denovo	chr4	127947911	127947911	0.0674586250148001	3.20662770327064
1973	% denovo	chr4	128167959	128167959	0.067458625014652	3.20662770327064
1974	% denovo	chr4	128178876	128178876	0.0593494726292708	3.20662770327064
1975	% denovo	chr4	128851835	128851835	0.0593494110361912	3.20662770327064
1976	% denovo	chr4	129560806	129560806	0.0543020771375297	3.20662770327064
1977	% denovo	chr4	129572172	129572172	0.0537350625566575	3.20662770327064
1978	% denovo	chr4	129932880	129932880	0.0537363976311714	3.20662770327064
1979	% denovo	chr4	130014604	130014604	0.154727132742877	3.20662770327064
1980	% denovo	chr4	130092679	130092679	0.154727132742877	3.20662770327064
1981	% denovo	chr4	130941034	130941034	0.0141096397150139	3.20662770327064
1982	% denovo	chr4	131999242	131999242	0.0240860702480099	3.20662770327064
1983	% denovo	chr4	132381106	132381106	0.195665350421845	3.20662770327064
1984	% denovo	chr4	132446929	132446929	0.195665423296488	3.20662770327064
1985	% denovo	chr4	132539038	132539038	0.217763395307839	3.20662770327064
1986	% denovo	chr4	132619876	132619876	0.215300985750274	3.20662770327064
1987	% denovo	chr4	132625731	132625731	0.215300985749287	3.20662770327064
1988	% denovo	chr4	132850702	132850702	0.215300985748299	3.20662770327064
1989	% denovo	chr4	132854096	132854096	0.214070814135535	3.20662770327064
1990	% denovo	chr4	132916206	132916206	0.2140708111157	3.20662770327064
1991	% denovo	chr4	133324806	133324806	0.212838732579481	3.20662770327064
1992	% denovo	chr4	133950925	133950925	0.212838732578543	3.20662770327064
1993	% denovo	chr4	133964175	133964175	0.211614371961495	3.20662770327064
1994	% denovo	chr4	134475906	134475906	0.21038578452439	3.20662770327064
1995	% denovo	chr4	134582479	134582479	0.20698178687813	3.20662770327064
1996	% denovo	chr4	135645675	135645675	0.206981766768277	3.20662770327064
1997	% denovo	chr4	135992747	135992747	0.192412180097802	3.20662770327064
1998	% denovo	chr4	136325953	136325953	0.192412180096815	3.20662770327064
1999	% denovo	chr4	136373233	136373233	0.192412180095827	3.20662770327064
[truncated: 26,405 more rows]
