# Supplementary material for: A novel quantitative trait locus implicates Msh3 in the propensity for genome-wide short tandem repeat expansions in mice
Source: Genome Res. 2023 May;33(5):689–702. doi: 10.1101/gr.277576.122 (PMC10317118; doi:10.1101/gr.277576.122)
Supplement: Supplemental Material [file supp_gr.277576.122_Supplemental_code.zip › BXD-STR-Mutator-Manuscript-main/outs/fou_gt_at_peak_chr13.tsv]

strain	marker	fou_gt
BXD001	chr13_90440358_90440358	D
BXD002	chr13_90440358_90440358	D
BXD005	chr13_90440358_90440358	B
BXD006	chr13_90440358_90440358	B
BXD008	chr13_90440358_90440358	B
BXD009	chr13_90440358_90440358	D
BXD011	chr13_90440358_90440358	D
BXD012	chr13_90440358_90440358	D
BXD013	chr13_90440358_90440358	D
BXD014	chr13_90440358_90440358	D
BXD015	chr13_90440358_90440358	D
BXD016	chr13_90440358_90440358	D
BXD018	chr13_90440358_90440358	B
BXD019	chr13_90440358_90440358	B
BXD020	chr13_90440358_90440358	D
BXD021	chr13_90440358_90440358	D
BXD022	chr13_90440358_90440358	B
BXD024_cep	chr13_90440358_90440358	D
BXD024	chr13_90440358_90440358	D
BXD027	chr13_90440358_90440358	D
BXD028	chr13_90440358_90440358	D
BXD029	chr13_90440358_90440358	B
BXD029_trl4	chr13_90440358_90440358	B
BXD031	chr13_90440358_90440358	D
BXD032	chr13_90440358_90440358	D
BXD033	chr13_90440358_90440358	D
BXD034	chr13_90440358_90440358	B
BXD036	chr13_90440358_90440358	B
BXD038	chr13_90440358_90440358	B
BXD039	chr13_90440358_90440358	D
BXD040	chr13_90440358_90440358	D
BXD042	chr13_90440358_90440358	B
BXD043	chr13_90440358_90440358	B
BXD044	chr13_90440358_90440358	B
BXD045	chr13_90440358_90440358	B
BXD048a	chr13_90440358_90440358	B
BXD048	chr13_90440358_90440358	B
BXD049	chr13_90440358_90440358	B
BXD050	chr13_90440358_90440358	D
BXD051	chr13_90440358_90440358	B
BXD053	chr13_90440358_90440358	B
BXD055	chr13_90440358_90440358	B
BXD056	chr13_90440358_90440358	D
BXD060	chr13_90440358_90440358	B
BXD061	chr13_90440358_90440358	B
BXD062	chr13_90440358_90440358	D
BXD063	chr13_90440358_90440358	D
BXD064	chr13_90440358_90440358	B
BXD065a	chr13_90440358_90440358	B
BXD065	chr13_90440358_90440358	B
BXD065b	chr13_90440358_90440358	B
BXD066	chr13_90440358_90440358	B
BXD067	chr13_90440358_90440358	D
BXD068	chr13_90440358_90440358	D
BXD069	chr13_90440358_90440358	B
BXD070	chr13_90440358_90440358	B
BXD071	chr13_90440358_90440358	B
BXD073a	chr13_90440358_90440358	B
BXD073b	chr13_90440358_90440358	B
BXD073	chr13_90440358_90440358	B
BXD074	chr13_90440358_90440358	D
BXD075	chr13_90440358_90440358	B
BXD077	chr13_90440358_90440358	B
BXD078	chr13_90440358_90440358	D
BXD079	chr13_90440358_90440358	D
BXD081	chr13_90440358_90440358	B
BXD083	chr13_90440358_90440358	B
BXD084	chr13_90440358_90440358	B
BXD085	chr13_90440358_90440358	B
BXD086	chr13_90440358_90440358	B
BXD087	chr13_90440358_90440358	D
BXD088	chr13_90440358_90440358	B
BXD089	chr13_90440358_90440358	B
BXD090	chr13_90440358_90440358	B
BXD091	chr13_90440358_90440358	D
BXD095	chr13_90440358_90440358	B
BXD098	chr13_90440358_90440358	B
BXD099	chr13_90440358_90440358	B
BXD100	chr13_90440358_90440358	B
BXD101	chr13_90440358_90440358	B
BXD102	chr13_90440358_90440358	B
BXD111	chr13_90440358_90440358	B
BXD113	chr13_90440358_90440358	D
BXD114	chr13_90440358_90440358	B
BXD122	chr13_90440358_90440358	D
BXD123	chr13_90440358_90440358	D
BXD124	chr13_90440358_90440358	D
BXD125	chr13_90440358_90440358	B
BXD127	chr13_90440358_90440358	B
BXD128	chr13_90440358_90440358	D
BXD131	chr13_90440358_90440358	B
BXD137	chr13_90440358_90440358	D
BXD141	chr13_90440358_90440358	B
BXD144	chr13_90440358_90440358	D
BXD147	chr13_90440358_90440358	B
BXD148	chr13_90440358_90440358	D
BXD149	chr13_90440358_90440358	D
BXD150	chr13_90440358_90440358	D
BXD151	chr13_90440358_90440358	D
BXD152	chr13_90440358_90440358	D
BXD154	chr13_90440358_90440358	B
BXD155	chr13_90440358_90440358	D
BXD156	chr13_90440358_90440358	D
BXD157	chr13_90440358_90440358	B
BXD160	chr13_90440358_90440358	B
BXD161	chr13_90440358_90440358	D
BXD162	chr13_90440358_90440358	B
BXD168	chr13_90440358_90440358	D
BXD169	chr13_90440358_90440358	B
BXD170	chr13_90440358_90440358	D
BXD171	chr13_90440358_90440358	B
BXD172	chr13_90440358_90440358	B
BXD173	chr13_90440358_90440358	D
BXD174	chr13_90440358_90440358	B
BXD175	chr13_90440358_90440358	D
BXD176	chr13_90440358_90440358	B
BXD177	chr13_90440358_90440358	B
BXD178	chr13_90440358_90440358	B
BXD180	chr13_90440358_90440358	B
BXD181	chr13_90440358_90440358	B
BXD183	chr13_90440358_90440358	B
BXD184	chr13_90440358_90440358	D
BXD186	chr13_90440358_90440358	B
BXD187	chr13_90440358_90440358	D
BXD190	chr13_90440358_90440358	B
BXD191	chr13_90440358_90440358	D
BXD194	chr13_90440358_90440358	D
BXD195	chr13_90440358_90440358	D
BXD196	chr13_90440358_90440358	D
BXD197	chr13_90440358_90440358	D
BXD198	chr13_90440358_90440358	D
BXD199	chr13_90440358_90440358	B
BXD201	chr13_90440358_90440358	D
BXD202	chr13_90440358_90440358	D
BXD204	chr13_90440358_90440358	D
BXD205	chr13_90440358_90440358	B
BXD209	chr13_90440358_90440358	D
BXD211	chr13_90440358_90440358	D
BXD213	chr13_90440358_90440358	D
BXD214	chr13_90440358_90440358	B
BXD215	chr13_90440358_90440358	B
BXD216	chr13_90440358_90440358	B
BXD217	chr13_90440358_90440358	B
BXD218	chr13_90440358_90440358	D
BXD219	chr13_90440358_90440358	D
BXD221	chr13_90440358_90440358	D
BXD222	chr13_90440358_90440358	B
BXD223	chr13_90440358_90440358	B
BXD224	chr13_90440358_90440358	B
BXD225	chr13_90440358_90440358	D
BXD226	chr13_90440358_90440358	B
BXD227	chr13_90440358_90440358	D
