# Supplementary material for: A novel quantitative trait locus implicates Msh3 in the propensity for genome-wide short tandem repeat expansions in mice
Source: Genome Res. 2023 May;33(5):689–702. doi: 10.1101/gr.277576.122 (PMC10317118; doi:10.1101/gr.277576.122)
Supplement: Supplemental Material [file supp_gr.277576.122_Supplemental_code.zip › BXD-STR-Mutator-Manuscript-main/outs/gtloc_per_strain.csv]

strain	n_loci
BXD001	66016
BXD002	68174
BXD005	69218
BXD006	60229
BXD008	62237
BXD009	63905
BXD011	70691
BXD012	70581
BXD013	67308
BXD014	68524
BXD015	68450
BXD016	68829
BXD018	62517
BXD019	66850
BXD020	67319
BXD021	69671
BXD022	68529
BXD024_cep	69789
BXD024	66197
BXD027	68379
BXD028	62636
BXD029	69318
BXD029_trl4	69789
BXD031	69384
BXD032	68497
BXD033	42799
BXD034	70294
BXD036	70896
BXD038	69302
BXD039	59144
BXD040	66623
BXD042	66623
BXD043	68945
BXD044	69674
BXD045	65728
BXD048a	68624
BXD048	58968
BXD049	66964
BXD050	68637
BXD051	66035
BXD053	51146
BXD055	69545
BXD056	69254
BXD060	70291
BXD061	69709
BXD062	59349
BXD063	68072
BXD064	69630
BXD065a	65046
BXD065	62083
BXD065b	66749
BXD066	56627
BXD067	65582
BXD068	64180
BXD069	68430
BXD070	61200
BXD071	68570
BXD073a	59964
BXD073b	54320
BXD073	46264
BXD074	47662
BXD075	65185
BXD077	65319
BXD078	69966
BXD079	56921
BXD081	64370
BXD083	66101
BXD084	69467
BXD085	69542
BXD086	67427
BXD087	69410
BXD088	69077
BXD089	62873
BXD090	67410
BXD091	62588
BXD095	48601
BXD098	64536
BXD099	66770
BXD100	67739
BXD101	52140
BXD102	68557
BXD111	63931
BXD113	69771
BXD114	58519
BXD122	70568
BXD123	69100
BXD124	68980
BXD125	66883
BXD127	69368
BXD128	70570
BXD131	70009
BXD137	68190
BXD141	51332
BXD144	69059
BXD147	67186
BXD148	69297
BXD149	70171
BXD150	59790
BXD151	69716
BXD152	67718
BXD154	67292
BXD155	69678
BXD156	69557
BXD157	68598
BXD160	66390
BXD161	68705
BXD162	69618
BXD168	71027
BXD169	59767
BXD170	47230
BXD171	67781
BXD172	64877
BXD173	62861
BXD174	65098
BXD175	43828
BXD176	69444
BXD177	69547
BXD178	69377
BXD180	66843
BXD181	50073
BXD183	69498
BXD184	56926
BXD186	68409
BXD187	59562
BXD190	66986
BXD191	68809
BXD194	69408
BXD195	70801
BXD196	69959
BXD197	57090
BXD198	69666
BXD199	66103
BXD201	66284
BXD202	69487
BXD204	69578
BXD205	69404
BXD209	71804
BXD211	69979
BXD213	70440
BXD214	49976
BXD215	46026
BXD216	54713
BXD217	63177
BXD218	61713
BXD219	68288
BXD221	57810
BXD222	71191
BXD223	68969
BXD224	60455
BXD225	68823
BXD226	70881
BXD227	70890
C57BL	74399
DBA	74357
